# Supplementary material for: Development of a Target Enrichment Probe Set for Conifer (REMcon)
Source: Biology (Basel). 2024 May 22;13(6):361. doi: 10.3390/biology13060361 (PMC11200496; doi:10.3390/biology13060361)
Supplement: Supplementary file 1 [file biology-13-00361-s001.zip]

Archive with 411 entries (404 files):
- biology-2960267-supplementary/__MACOSX/
- biology-2960267-supplementary/__MACOSX/Sup data/
- biology-2960267-supplementary/__MACOSX/Sup data/._.DS_Store
- biology-2960267-supplementary/__MACOSX/Sup data/._Appendix A  HybCap76 NEBnext Podocarp03 half plate .pdf
- biology-2960267-supplementary/__MACOSX/Sup data/._baits-Spruce[14853].zip
- biology-2960267-supplementary/__MACOSX/Sup data/._figure 2 original.xlsx
- biology-2960267-supplementary/__MACOSX/Sup data/._MO_orthlogs_alignments
- biology-2960267-supplementary/__MACOSX/Sup data/._secapr_alignments_paralogs
- biology-2960267-supplementary/__MACOSX/Sup data/._tables.xlsx
- biology-2960267-supplementary/__MACOSX/Sup data/MO_orthlogs_alignments/
- biology-2960267-supplementary/__MACOSX/Sup data/MO_orthlogs_alignments/._refs_100_new1.fasta
- biology-2960267-supplementary/__MACOSX/Sup data/MO_orthlogs_alignments/._Thupl28386547s0001_1.ortho.selected_stripped.aln.fasta
- biology-2960267-supplementary/__MACOSX/Sup data/MO_orthlogs_alignments/._Thupl28973931s0001_1.ortho.selected_stripped.aln.fasta
- biology-2960267-supplementary/__MACOSX/Sup data/MO_orthlogs_alignments/._Thupl29353612s0003_1.ortho.selected_stripped.aln.fasta
- biology-2960267-supplementary/__MACOSX/Sup data/MO_orthlogs_alignments/._Thupl29358072s0002_1.ortho.selected_stripped.aln.fasta
- biology-2960267-supplementary/__MACOSX/Sup data/MO_orthlogs_alignments/._Thupl29358072s0002_2.ortho.selected_stripped.aln.fasta
- biology-2960267-supplementary/__MACOSX/Sup data/MO_orthlogs_alignments/._Thupl29367399s0002_1.ortho.selected_stripped.aln.fasta
- biology-2960267-supplementary/__MACOSX/Sup data/MO_orthlogs_alignments/._Thupl29377034s0012_1.ortho.selected_stripped.aln.fasta
- biology-2960267-supplementary/__MACOSX/Sup data/MO_orthlogs_alignments/._Thupl29377042s0020_1.ortho.selected_stripped.aln.fasta
- biology-2960267-supplementary/__MACOSX/Sup data/MO_orthlogs_alignments/._Thupl29377050s0002_1.ortho.selected_stripped.aln.fasta
- biology-2960267-supplementary/__MACOSX/Sup data/MO_orthlogs_alignments/._Thupl29377050s0002_2.ortho.selected_stripped.aln.fasta
- biology-2960267-supplementary/__MACOSX/Sup data/MO_orthlogs_alignments/._Thupl29377099s0012_1.ortho.selected_stripped.aln.fasta
- biology-2960267-supplementary/__MACOSX/Sup data/MO_orthlogs_alignments/._Thupl29377100s0009_1.ortho.selected_stripped.aln.fasta
- biology-2960267-supplementary/__MACOSX/Sup data/MO_orthlogs_alignments/._Thupl29377109s0015_1.ortho.selected_stripped.aln.fasta
- biology-2960267-supplementary/__MACOSX/Sup data/MO_orthlogs_alignments/._Thupl29377138s0001_1.ortho.selected_stripped.aln.fasta
- biology-2960267-supplementary/__MACOSX/Sup data/MO_orthlogs_alignments/._Thupl29377249s0029_1.ortho.selected_stripped.aln.fasta
- biology-2960267-supplementary/__MACOSX/Sup data/MO_orthlogs_alignments/._Thupl29377299s0005_1.ortho.selected_stripped.aln.fasta
- biology-2960267-supplementary/__MACOSX/Sup data/MO_orthlogs_alignments/._Thupl29377319s0005_1.ortho.selected_stripped.aln.fasta
- biology-2960267-supplementary/__MACOSX/Sup data/MO_orthlogs_alignments/._Thupl29377331s0001_1.ortho.selected_stripped.aln.fasta
- biology-2960267-supplementary/__MACOSX/Sup data/MO_orthlogs_alignments/._Thupl29377419s0004_1.ortho.selected_stripped.aln.fasta
- biology-2960267-supplementary/__MACOSX/Sup data/MO_orthlogs_alignments/._Thupl29377563s0009_1.ortho.selected_stripped.aln.fasta
- biology-2960267-supplementary/__MACOSX/Sup data/MO_orthlogs_alignments/._Thupl29377609s0008_1.ortho.selected_stripped.aln.fasta
- biology-2960267-supplementary/__MACOSX/Sup data/MO_orthlogs_alignments/._Thupl29377609s0021_2.1to1ortho.selected_stripped.aln.fasta
- biology-2960267-supplementary/__MACOSX/Sup data/MO_orthlogs_alignments/._Thupl29377710s0001_1.ortho.selected_stripped.aln.fasta
- biology-2960267-supplementary/__MACOSX/Sup data/MO_orthlogs_alignments/._Thupl29377840s0007_1.1to1ortho.selected_stripped.aln.fasta
- biology-2960267-supplementary/__MACOSX/Sup data/MO_orthlogs_alignments/._Thupl29377855s0003_1.ortho.selected_stripped.aln.fasta
- biology-2960267-supplementary/__MACOSX/Sup data/MO_orthlogs_alignments/._Thupl29377864s0002_1.ortho.selected_stripped.aln.fasta
- biology-2960267-supplementary/__MACOSX/Sup data/MO_orthlogs_alignments/._Thupl29378015s0013_1.ortho.selected_stripped.aln.fasta
- biology-2960267-supplementary/__MACOSX/Sup data/MO_orthlogs_alignments/._Thupl29378054s0004_1.ortho.selected_stripped.aln.fasta
- biology-2960267-supplementary/__MACOSX/Sup data/MO_orthlogs_alignments/._Thupl29378134s0006_1.ortho.selected_stripped.aln.fasta
- biology-2960267-supplementary/__MACOSX/Sup data/MO_orthlogs_alignments/._Thupl29378174s0009_1.ortho.selected_stripped.aln.fasta
- biology-2960267-supplementary/__MACOSX/Sup data/MO_orthlogs_alignments/._Thupl29378215s0011_1.ortho.selected_stripped.aln.fasta
- biology-2960267-supplementary/__MACOSX/Sup data/MO_orthlogs_alignments/._Thupl29378352s0008_1.ortho.selected_stripped.aln.fasta
- biology-2960267-supplementary/__MACOSX/Sup data/MO_orthlogs_alignments/._Thupl29378367s0004_1.ortho.selected_stripped.aln.fasta
- biology-2960267-supplementary/__MACOSX/Sup data/MO_orthlogs_alignments/._Thupl29378388s0015_1.ortho.selected_stripped.aln.fasta
- biology-2960267-supplementary/__MACOSX/Sup data/MO_orthlogs_alignments/._Thupl29378475s0002_2.ortho.selected_stripped.aln.fasta
- biology-2960267-supplementary/__MACOSX/Sup data/MO_orthlogs_alignments/._Thupl29378484s0002_2.ortho.selected_stripped.aln.fasta
- biology-2960267-supplementary/__MACOSX/Sup data/MO_orthlogs_alignments/._Thupl29378575s0018_1.ortho.selected_stripped.aln.fasta
- biology-2960267-supplementary/__MACOSX/Sup data/MO_orthlogs_alignments/._Thupl29378652s0007_1.ortho.selected_stripped.aln.fasta
- biology-2960267-supplementary/__MACOSX/Sup data/MO_orthlogs_alignments/._Thupl29378685s0006_1.ortho.selected_stripped.aln.fasta
- biology-2960267-supplementary/__MACOSX/Sup data/MO_orthlogs_alignments/._Thupl29378858s0001_1.ortho.selected_stripped.aln.fasta
- biology-2960267-supplementary/__MACOSX/Sup data/MO_orthlogs_alignments/._Thupl29378858s0001_2.ortho.selected_stripped.aln.fasta
- biology-2960267-supplementary/__MACOSX/Sup data/MO_orthlogs_alignments/._Thupl29378893s0006_1.ortho.selected_stripped.aln.fasta
- biology-2960267-supplementary/__MACOSX/Sup data/MO_orthlogs_alignments/._Thupl29378940s0007_1.ortho.selected_stripped.aln.fasta
- biology-2960267-supplementary/__MACOSX/Sup data/MO_orthlogs_alignments/._Thupl29379039s0001_1.ortho.selected_stripped.aln.fasta
- biology-2960267-supplementary/__MACOSX/Sup data/MO_orthlogs_alignments/._Thupl29379040s0006_1.ortho.selected_stripped.aln.fasta
- biology-2960267-supplementary/__MACOSX/Sup data/MO_orthlogs_alignments/._Thupl29379160s0019_1.ortho.selected_stripped.aln.fasta
- biology-2960267-supplementary/__MACOSX/Sup data/MO_orthlogs_alignments/._Thupl29379245s0001_1.ortho.selected_stripped.aln.fasta
- biology-2960267-supplementary/__MACOSX/Sup data/MO_orthlogs_alignments/._Thupl29379270s0012_1.ortho.selected_stripped.aln.fasta
- biology-2960267-supplementary/__MACOSX/Sup data/MO_orthlogs_alignments/._Thupl29379404s0012_1.ortho.selected_stripped.aln.fasta
- biology-2960267-supplementary/__MACOSX/Sup data/MO_orthlogs_alignments/._Thupl29379409s0013_1.ortho.selected_stripped.aln.fasta
- biology-2960267-supplementary/__MACOSX/Sup data/MO_orthlogs_alignments/._Thupl29379457s0010_1.ortho.selected_stripped.aln.fasta
- biology-2960267-supplementary/__MACOSX/Sup data/MO_orthlogs_alignments/._Thupl29379457s0010_2.ortho.selected_stripped.aln.fasta
- biology-2960267-supplementary/__MACOSX/Sup data/MO_orthlogs_alignments/._Thupl29379470s0021_1.ortho.selected_stripped.aln.fasta
- biology-2960267-supplementary/__MACOSX/Sup data/MO_orthlogs_alignments/._Thupl29379713s0030_1.ortho.selected_stripped.aln.fasta
- biology-2960267-supplementary/__MACOSX/Sup data/MO_orthlogs_alignments/._Thupl29379926s0001_1.ortho.selected_stripped.aln.fasta
- biology-2960267-supplementary/__MACOSX/Sup data/MO_orthlogs_alignments/._Thupl29379975s0001_1.ortho.selected_stripped.aln.fasta
- biology-2960267-supplementary/__MACOSX/Sup data/MO_orthlogs_alignments/._Thupl29380051s0003_1.ortho.selected_stripped.aln.fasta
- biology-2960267-supplementary/__MACOSX/Sup data/MO_orthlogs_alignments/._Thupl29380148s0043_1.ortho.selected_stripped.aln.fasta
- biology-2960267-supplementary/__MACOSX/Sup data/MO_orthlogs_alignments/._Thupl29380181s0031_1.ortho.selected_stripped.aln.fasta
- biology-2960267-supplementary/__MACOSX/Sup data/MO_orthlogs_alignments/._Thupl29380226s0001_1.ortho.selected_stripped.aln.fasta
- biology-2960267-supplementary/__MACOSX/Sup data/MO_orthlogs_alignments/._Thupl29380422s0024_1.ortho.selected_stripped.aln.fasta
- biology-2960267-supplementary/__MACOSX/Sup data/MO_orthlogs_alignments/._Thupl29380423s0004_1.ortho.selected_stripped.aln.fasta
- biology-2960267-supplementary/__MACOSX/Sup data/MO_orthlogs_alignments/._Thupl29380468s0004_1.ortho.selected_stripped.aln.fasta
- biology-2960267-supplementary/__MACOSX/Sup data/MO_orthlogs_alignments/._Thupl29380479s0002_1.ortho.selected_stripped.aln.fasta
- biology-2960267-supplementary/__MACOSX/Sup data/MO_orthlogs_alignments/._Thupl29380685s0012_1.ortho.selected_stripped.aln.fasta
- biology-2960267-supplementary/__MACOSX/Sup data/MO_orthlogs_alignments/._Thupl29380736s0015_1.ortho.selected_stripped.aln.fasta
- biology-2960267-supplementary/__MACOSX/Sup data/MO_orthlogs_alignments/._Thupl29380801s0012_1.ortho.selected_stripped.aln.fasta
- biology-2960267-supplementary/__MACOSX/Sup data/MO_orthlogs_alignments/._Thupl29380857s0021_1.ortho.selected_stripped.aln.fasta
- biology-2960267-supplementary/__MACOSX/Sup data/MO_orthlogs_alignments/._Thupl29380954s0001_1.ortho.selected_stripped.aln.fasta
- biology-2960267-supplementary/__MACOSX/Sup data/MO_orthlogs_alignments/._Thupl29381102s0007_1.ortho.selected_stripped.aln.fasta
- biology-2960267-supplementary/__MACOSX/Sup data/MO_orthlogs_alignments/._Thupl29381177s0003_1.ortho.selected_stripped.aln.fasta
- biology-2960267-supplementary/__MACOSX/Sup data/MO_orthlogs_alignments/._Thupl29381236s0018_1.ortho.selected_stripped.aln.fasta
- biology-2960267-supplementary/__MACOSX/Sup data/MO_orthlogs_alignments/._Thupl29381242s0003_1.ortho.selected_stripped.aln.fasta
- biology-2960267-supplementary/__MACOSX/Sup data/MO_orthlogs_alignments/._Thupl29381242s0004_1.ortho.selected_stripped.aln.fasta
- biology-2960267-supplementary/__MACOSX/Sup data/MO_orthlogs_alignments/._Thupl29381257s0007_1.ortho.selected_stripped.aln.fasta
- biology-2960267-supplementary/__MACOSX/Sup data/MO_orthlogs_alignments/._Thupl29381331s0018_1.ortho.selected_stripped.aln.fasta
- biology-2960267-supplementary/__MACOSX/Sup data/MO_orthlogs_alignments/._Thupl29381387s0005_1.ortho.selected_stripped.aln.fasta
- biology-2960267-supplementary/__MACOSX/Sup data/MO_orthlogs_alignments/._Thupl29381436s0016_1.ortho.selected_stripped.aln.fasta
- biology-2960267-supplementary/__MACOSX/Sup data/MO_orthlogs_alignments/._Thupl29381478s0001_1.ortho.selected_stripped.aln.fasta
- biology-2960267-supplementary/__MACOSX/Sup data/MO_orthlogs_alignments/._Thupl29381522s0008_1.ortho.selected_stripped.aln.fasta
- biology-2960267-supplementary/__MACOSX/Sup data/MO_orthlogs_alignments/._Thupl29381542s0002_1.1to1ortho.selected_stripped.aln.fasta
- biology-2960267-supplementary/__MACOSX/Sup data/MO_orthlogs_alignments/._Thupl29381542s0002_2.ortho.selected_stripped.aln.fasta
- biology-2960267-supplementary/__MACOSX/Sup data/MO_orthlogs_alignments/._Thupl29381554s0005_1.ortho.selected_stripped.aln.fasta
- biology-2960267-supplementary/__MACOSX/Sup data/MO_orthlogs_alignments/._Thupl29381594s0017_1.ortho.selected_stripped.aln.fasta
- biology-2960267-supplementary/__MACOSX/Sup data/MO_orthlogs_alignments/._Thupl29381599s0007_1.ortho.selected_stripped.aln.fasta
- biology-2960267-supplementary/__MACOSX/Sup data/MO_orthlogs_alignments/._Thupl29381716s0007_1.ortho.selected_stripped.aln.fasta
- biology-2960267-supplementary/__MACOSX/Sup data/MO_orthlogs_alignments/._Thupl29381726s0008_1.ortho.selected_stripped.aln.fasta
- biology-2960267-supplementary/__MACOSX/Sup data/MO_orthlogs_alignments/._Thupl29381749s0005_1.ortho.selected_stripped.aln.fasta
- biology-2960267-supplementary/__MACOSX/Sup data/MO_orthlogs_alignments/._Thupl29381795s0009_1.ortho.selected_stripped.aln.fasta
- biology-2960267-supplementary/__MACOSX/Sup data/MO_orthlogs_alignments/._Thupl29382023s0011_1.ortho.selected_stripped.aln.fasta
- biology-2960267-supplementary/__MACOSX/Sup data/MO_orthlogs_alignments/._Thupl29382039s0004_1.ortho.selected_stripped.aln.fasta
- biology-2960267-supplementary/__MACOSX/Sup data/MO_orthlogs_alignments/._Thupl29382266s0004_1.ortho.selected_stripped.aln.fasta
- biology-2960267-supplementary/__MACOSX/Sup data/MO_orthlogs_alignments/._Thupl29382280s0002_1.ortho.selected_stripped.aln.fasta
- biology-2960267-supplementary/__MACOSX/Sup data/MO_orthlogs_alignments/._Thupl29382414s0010_1.ortho.selected_stripped.aln.fasta
- biology-2960267-supplementary/__MACOSX/Sup data/MO_orthlogs_alignments/._Thupl29382435s0001_1.ortho.selected_stripped.aln.fasta
- biology-2960267-supplementary/__MACOSX/Sup data/secapr_alignments_paralogs/
- biology-2960267-supplementary/__MACOSX/Sup data/secapr_alignments_paralogs/._0.fasta
- biology-2960267-supplementary/__MACOSX/Sup data/secapr_alignments_paralogs/._1.fasta
- biology-2960267-supplementary/__MACOSX/Sup data/secapr_alignments_paralogs/._10.fasta
- biology-2960267-supplementary/__MACOSX/Sup data/secapr_alignments_paralogs/._11.fasta
- biology-2960267-supplementary/__MACOSX/Sup data/secapr_alignments_paralogs/._12.fasta
- biology-2960267-supplementary/__MACOSX/Sup data/secapr_alignments_paralogs/._13.fasta
- biology-2960267-supplementary/__MACOSX/Sup data/secapr_alignments_paralogs/._14.fasta
- biology-2960267-supplementary/__MACOSX/Sup data/secapr_alignments_paralogs/._15.fasta
- biology-2960267-supplementary/__MACOSX/Sup data/secapr_alignments_paralogs/._16.fasta
- biology-2960267-supplementary/__MACOSX/Sup data/secapr_alignments_paralogs/._17.fasta
- biology-2960267-supplementary/__MACOSX/Sup data/secapr_alignments_paralogs/._18.fasta
- biology-2960267-supplementary/__MACOSX/Sup data/secapr_alignments_paralogs/._19.fasta
- biology-2960267-supplementary/__MACOSX/Sup data/secapr_alignments_paralogs/._2.fasta
- biology-2960267-supplementary/__MACOSX/Sup data/secapr_alignments_paralogs/._20.fasta
- biology-2960267-supplementary/__MACOSX/Sup data/secapr_alignments_paralogs/._21.fasta
- biology-2960267-supplementary/__MACOSX/Sup data/secapr_alignments_paralogs/._22.fasta
- biology-2960267-supplementary/__MACOSX/Sup data/secapr_alignments_paralogs/._23.fasta
- biology-2960267-supplementary/__MACOSX/Sup data/secapr_alignments_paralogs/._24.fasta
- biology-2960267-supplementary/__MACOSX/Sup data/secapr_alignments_paralogs/._25.fasta
- biology-2960267-supplementary/__MACOSX/Sup data/secapr_alignments_paralogs/._26.fasta
- biology-2960267-supplementary/__MACOSX/Sup data/secapr_alignments_paralogs/._27.fasta
- biology-2960267-supplementary/__MACOSX/Sup data/secapr_alignments_paralogs/._28.fasta
- biology-2960267-supplementary/__MACOSX/Sup data/secapr_alignments_paralogs/._29.fasta
- biology-2960267-supplementary/__MACOSX/Sup data/secapr_alignments_paralogs/._3.fasta
- biology-2960267-supplementary/__MACOSX/Sup data/secapr_alignments_paralogs/._30.fasta
- biology-2960267-supplementary/__MACOSX/Sup data/secapr_alignments_paralogs/._31.fasta
- biology-2960267-supplementary/__MACOSX/Sup data/secapr_alignments_paralogs/._32.fasta
- biology-2960267-supplementary/__MACOSX/Sup data/secapr_alignments_paralogs/._33.fasta
- biology-2960267-supplementary/__MACOSX/Sup data/secapr_alignments_paralogs/._34.fasta
- biology-2960267-supplementary/__MACOSX/Sup data/secapr_alignments_paralogs/._35.fasta
- biology-2960267-supplementary/__MACOSX/Sup data/secapr_alignments_paralogs/._36.fasta
- biology-2960267-supplementary/__MACOSX/Sup data/secapr_alignments_paralogs/._37.fasta
- biology-2960267-supplementary/__MACOSX/Sup data/secapr_alignments_paralogs/._38.fasta
- biology-2960267-supplementary/__MACOSX/Sup data/secapr_alignments_paralogs/._39.fasta
- biology-2960267-supplementary/__MACOSX/Sup data/secapr_alignments_paralogs/._4.fasta
- biology-2960267-supplementary/__MACOSX/Sup data/secapr_alignments_paralogs/._40.fasta
- biology-2960267-supplementary/__MACOSX/Sup data/secapr_alignments_paralogs/._41.fasta
- biology-2960267-supplementary/__MACOSX/Sup data/secapr_alignments_paralogs/._42.fasta
- biology-2960267-supplementary/__MACOSX/Sup data/secapr_alignments_paralogs/._43.fasta
- biology-2960267-supplementary/__MACOSX/Sup data/secapr_alignments_paralogs/._44.fasta
- biology-2960267-supplementary/__MACOSX/Sup data/secapr_alignments_paralogs/._45.fasta
- biology-2960267-supplementary/__MACOSX/Sup data/secapr_alignments_paralogs/._46.fasta
- biology-2960267-supplementary/__MACOSX/Sup data/secapr_alignments_paralogs/._47.fasta
- biology-2960267-supplementary/__MACOSX/Sup data/secapr_alignments_paralogs/._48.fasta
- biology-2960267-supplementary/__MACOSX/Sup data/secapr_alignments_paralogs/._49.fasta
- biology-2960267-supplementary/__MACOSX/Sup data/secapr_alignments_paralogs/._5.fasta
- biology-2960267-supplementary/__MACOSX/Sup data/secapr_alignments_paralogs/._50.fasta
- biology-2960267-supplementary/__MACOSX/Sup data/secapr_alignments_paralogs/._51.fasta
- biology-2960267-supplementary/__MACOSX/Sup data/secapr_alignments_paralogs/._52.fasta
- biology-2960267-supplementary/__MACOSX/Sup data/secapr_alignments_paralogs/._53.fasta
- biology-2960267-supplementary/__MACOSX/Sup data/secapr_alignments_paralogs/._54.fasta
- biology-2960267-supplementary/__MACOSX/Sup data/secapr_alignments_paralogs/._55.fasta
- biology-2960267-supplementary/__MACOSX/Sup data/secapr_alignments_paralogs/._56.fasta
- biology-2960267-supplementary/__MACOSX/Sup data/secapr_alignments_paralogs/._57.fasta
- biology-2960267-supplementary/__MACOSX/Sup data/secapr_alignments_paralogs/._58.fasta
- biology-2960267-supplementary/__MACOSX/Sup data/secapr_alignments_paralogs/._59.fasta
- biology-2960267-supplementary/__MACOSX/Sup data/secapr_alignments_paralogs/._6.fasta
- biology-2960267-supplementary/__MACOSX/Sup data/secapr_alignments_paralogs/._60.fasta
- biology-2960267-supplementary/__MACOSX/Sup data/secapr_alignments_paralogs/._61.fasta
- biology-2960267-supplementary/__MACOSX/Sup data/secapr_alignments_paralogs/._62.fasta
- biology-2960267-supplementary/__MACOSX/Sup data/secapr_alignments_paralogs/._63.fasta
- biology-2960267-supplementary/__MACOSX/Sup data/secapr_alignments_paralogs/._64.fasta
- biology-2960267-supplementary/__MACOSX/Sup data/secapr_alignments_paralogs/._65.fasta
- biology-2960267-supplementary/__MACOSX/Sup data/secapr_alignments_paralogs/._66.fasta
- biology-2960267-supplementary/__MACOSX/Sup data/secapr_alignments_paralogs/._67.fasta
- biology-2960267-supplementary/__MACOSX/Sup data/secapr_alignments_paralogs/._68.fasta
- biology-2960267-supplementary/__MACOSX/Sup data/secapr_alignments_paralogs/._69.fasta
- biology-2960267-supplementary/__MACOSX/Sup data/secapr_alignments_paralogs/._7.fasta
- biology-2960267-supplementary/__MACOSX/Sup data/secapr_alignments_paralogs/._70.fasta
- biology-2960267-supplementary/__MACOSX/Sup data/secapr_alignments_paralogs/._71.fasta
- biology-2960267-supplementary/__MACOSX/Sup data/secapr_alignments_paralogs/._72.fasta
- biology-2960267-supplementary/__MACOSX/Sup data/secapr_alignments_paralogs/._73.fasta
- biology-2960267-supplementary/__MACOSX/Sup data/secapr_alignments_paralogs/._74.fasta
- biology-2960267-supplementary/__MACOSX/Sup data/secapr_alignments_paralogs/._75.fasta
- biology-2960267-supplementary/__MACOSX/Sup data/secapr_alignments_paralogs/._76.fasta
- biology-2960267-supplementary/__MACOSX/Sup data/secapr_alignments_paralogs/._77.fasta
- biology-2960267-supplementary/__MACOSX/Sup data/secapr_alignments_paralogs/._78.fasta
- biology-2960267-supplementary/__MACOSX/Sup data/secapr_alignments_paralogs/._79.fasta
- biology-2960267-supplementary/__MACOSX/Sup data/secapr_alignments_paralogs/._8.fasta
- biology-2960267-supplementary/__MACOSX/Sup data/secapr_alignments_paralogs/._80.fasta
- biology-2960267-supplementary/__MACOSX/Sup data/secapr_alignments_paralogs/._81.fasta
- biology-2960267-supplementary/__MACOSX/Sup data/secapr_alignments_paralogs/._82.fasta
- biology-2960267-supplementary/__MACOSX/Sup data/secapr_alignments_paralogs/._83.fasta
- biology-2960267-supplementary/__MACOSX/Sup data/secapr_alignments_paralogs/._84.fasta
- biology-2960267-supplementary/__MACOSX/Sup data/secapr_alignments_paralogs/._85.fasta
- biology-2960267-supplementary/__MACOSX/Sup data/secapr_alignments_paralogs/._86.fasta
- biology-2960267-supplementary/__MACOSX/Sup data/secapr_alignments_paralogs/._87.fasta
- biology-2960267-supplementary/__MACOSX/Sup data/secapr_alignments_paralogs/._88.fasta
- biology-2960267-supplementary/__MACOSX/Sup data/secapr_alignments_paralogs/._89.fasta
- biology-2960267-supplementary/__MACOSX/Sup data/secapr_alignments_paralogs/._9.fasta
- biology-2960267-supplementary/__MACOSX/Sup data/secapr_alignments_paralogs/._90.fasta
- biology-2960267-supplementary/__MACOSX/Sup data/secapr_alignments_paralogs/._91.fasta
- biology-2960267-supplementary/__MACOSX/Sup data/secapr_alignments_paralogs/._92.fasta
- biology-2960267-supplementary/__MACOSX/Sup data/secapr_alignments_paralogs/._93.fasta
- biology-2960267-supplementary/__MACOSX/Sup data/secapr_alignments_paralogs/._94.fasta
- biology-2960267-supplementary/__MACOSX/Sup data/secapr_alignments_paralogs/._95.fasta
- biology-2960267-supplementary/__MACOSX/Sup data/secapr_alignments_paralogs/._96.fasta
- biology-2960267-supplementary/__MACOSX/Sup data/secapr_alignments_paralogs/._97.fasta
- biology-2960267-supplementary/__MACOSX/Sup data/secapr_alignments_paralogs/._98.fasta
- biology-2960267-supplementary/__MACOSX/Sup data/secapr_alignments_paralogs/._99.fasta
- biology-2960267-supplementary/Sup data/
- biology-2960267-supplementary/Sup data/.DS_Store
- biology-2960267-supplementary/Sup data/baits-Spruce[14853].zip
- biology-2960267-supplementary/Sup data/figure S1 original.xlsx
- biology-2960267-supplementary/Sup data/File S1 HybCap76 NEBnext Podocarp03 half plate .pdf
- biology-2960267-supplementary/Sup data/MO_orthlogs_alignments/
- biology-2960267-supplementary/Sup data/MO_orthlogs_alignments/refs_100_new1.fasta
- biology-2960267-supplementary/Sup data/MO_orthlogs_alignments/Thupl28386547s0001_1.ortho.selected_stripped.aln.fasta
- biology-2960267-supplementary/Sup data/MO_orthlogs_alignments/Thupl28973931s0001_1.ortho.selected_stripped.aln.fasta
- biology-2960267-supplementary/Sup data/MO_orthlogs_alignments/Thupl29353612s0003_1.ortho.selected_stripped.aln.fasta
- biology-2960267-supplementary/Sup data/MO_orthlogs_alignments/Thupl29358072s0002_1.ortho.selected_stripped.aln.fasta
- biology-2960267-supplementary/Sup data/MO_orthlogs_alignments/Thupl29358072s0002_2.ortho.selected_stripped.aln.fasta
- biology-2960267-supplementary/Sup data/MO_orthlogs_alignments/Thupl29367399s0002_1.ortho.selected_stripped.aln.fasta
- biology-2960267-supplementary/Sup data/MO_orthlogs_alignments/Thupl29377034s0012_1.ortho.selected_stripped.aln.fasta
- biology-2960267-supplementary/Sup data/MO_orthlogs_alignments/Thupl29377042s0020_1.ortho.selected_stripped.aln.fasta
- biology-2960267-supplementary/Sup data/MO_orthlogs_alignments/Thupl29377050s0002_1.ortho.selected_stripped.aln.fasta
- biology-2960267-supplementary/Sup data/MO_orthlogs_alignments/Thupl29377050s0002_2.ortho.selected_stripped.aln.fasta
- biology-2960267-supplementary/Sup data/MO_orthlogs_alignments/Thupl29377099s0012_1.ortho.selected_stripped.aln.fasta
- biology-2960267-supplementary/Sup data/MO_orthlogs_alignments/Thupl29377100s0009_1.ortho.selected_stripped.aln.fasta
- biology-2960267-supplementary/Sup data/MO_orthlogs_alignments/Thupl29377109s0015_1.ortho.selected_stripped.aln.fasta
- biology-2960267-supplementary/Sup data/MO_orthlogs_alignments/Thupl29377138s0001_1.ortho.selected_stripped.aln.fasta
- biology-2960267-supplementary/Sup data/MO_orthlogs_alignments/Thupl29377249s0029_1.ortho.selected_stripped.aln.fasta
- biology-2960267-supplementary/Sup data/MO_orthlogs_alignments/Thupl29377299s0005_1.ortho.selected_stripped.aln.fasta
- biology-2960267-supplementary/Sup data/MO_orthlogs_alignments/Thupl29377319s0005_1.ortho.selected_stripped.aln.fasta
- biology-2960267-supplementary/Sup data/MO_orthlogs_alignments/Thupl29377331s0001_1.ortho.selected_stripped.aln.fasta
- biology-2960267-supplementary/Sup data/MO_orthlogs_alignments/Thupl29377419s0004_1.ortho.selected_stripped.aln.fasta
- biology-2960267-supplementary/Sup data/MO_orthlogs_alignments/Thupl29377563s0009_1.ortho.selected_stripped.aln.fasta
- biology-2960267-supplementary/Sup data/MO_orthlogs_alignments/Thupl29377609s0008_1.ortho.selected_stripped.aln.fasta
- biology-2960267-supplementary/Sup data/MO_orthlogs_alignments/Thupl29377609s0021_2.1to1ortho.selected_stripped.aln.fasta
- biology-2960267-supplementary/Sup data/MO_orthlogs_alignments/Thupl29377710s0001_1.ortho.selected_stripped.aln.fasta
- biology-2960267-supplementary/Sup data/MO_orthlogs_alignments/Thupl29377840s0007_1.1to1ortho.selected_stripped.aln.fasta
- biology-2960267-supplementary/Sup data/MO_orthlogs_alignments/Thupl29377855s0003_1.ortho.selected_stripped.aln.fasta
- biology-2960267-supplementary/Sup data/MO_orthlogs_alignments/Thupl29377864s0002_1.ortho.selected_stripped.aln.fasta
- biology-2960267-supplementary/Sup data/MO_orthlogs_alignments/Thupl29378015s0013_1.ortho.selected_stripped.aln.fasta
- biology-2960267-supplementary/Sup data/MO_orthlogs_alignments/Thupl29378054s0004_1.ortho.selected_stripped.aln.fasta
- biology-2960267-supplementary/Sup data/MO_orthlogs_alignments/Thupl29378134s0006_1.ortho.selected_stripped.aln.fasta
- biology-2960267-supplementary/Sup data/MO_orthlogs_alignments/Thupl29378174s0009_1.ortho.selected_stripped.aln.fasta
- biology-2960267-supplementary/Sup data/MO_orthlogs_alignments/Thupl29378215s0011_1.ortho.selected_stripped.aln.fasta
- biology-2960267-supplementary/Sup data/MO_orthlogs_alignments/Thupl29378352s0008_1.ortho.selected_stripped.aln.fasta
- biology-2960267-supplementary/Sup data/MO_orthlogs_alignments/Thupl29378367s0004_1.ortho.selected_stripped.aln.fasta
- biology-2960267-supplementary/Sup data/MO_orthlogs_alignments/Thupl29378388s0015_1.ortho.selected_stripped.aln.fasta
- biology-2960267-supplementary/Sup data/MO_orthlogs_alignments/Thupl29378475s0002_2.ortho.selected_stripped.aln.fasta
- biology-2960267-supplementary/Sup data/MO_orthlogs_alignments/Thupl29378484s0002_2.ortho.selected_stripped.aln.fasta
- biology-2960267-supplementary/Sup data/MO_orthlogs_alignments/Thupl29378575s0018_1.ortho.selected_stripped.aln.fasta
- biology-2960267-supplementary/Sup data/MO_orthlogs_alignments/Thupl29378652s0007_1.ortho.selected_stripped.aln.fasta
- biology-2960267-supplementary/Sup data/MO_orthlogs_alignments/Thupl29378685s0006_1.ortho.selected_stripped.aln.fasta
- biology-2960267-supplementary/Sup data/MO_orthlogs_alignments/Thupl29378858s0001_1.ortho.selected_stripped.aln.fasta
- biology-2960267-supplementary/Sup data/MO_orthlogs_alignments/Thupl29378858s0001_2.ortho.selected_stripped.aln.fasta
- biology-2960267-supplementary/Sup data/MO_orthlogs_alignments/Thupl29378893s0006_1.ortho.selected_stripped.aln.fasta
- biology-2960267-supplementary/Sup data/MO_orthlogs_alignments/Thupl29378940s0007_1.ortho.selected_stripped.aln.fasta
- biology-2960267-supplementary/Sup data/MO_orthlogs_alignments/Thupl29379039s0001_1.ortho.selected_stripped.aln.fasta
- biology-2960267-supplementary/Sup data/MO_orthlogs_alignments/Thupl29379040s0006_1.ortho.selected_stripped.aln.fasta
- biology-2960267-supplementary/Sup data/MO_orthlogs_alignments/Thupl29379160s0019_1.ortho.selected_stripped.aln.fasta
- biology-2960267-supplementary/Sup data/MO_orthlogs_alignments/Thupl29379245s0001_1.ortho.selected_stripped.aln.fasta
- biology-2960267-supplementary/Sup data/MO_orthlogs_alignments/Thupl29379270s0012_1.ortho.selected_stripped.aln.fasta
- biology-2960267-supplementary/Sup data/MO_orthlogs_alignments/Thupl29379404s0012_1.ortho.selected_stripped.aln.fasta
- biology-2960267-supplementary/Sup data/MO_orthlogs_alignments/Thupl29379409s0013_1.ortho.selected_stripped.aln.fasta
- biology-2960267-supplementary/Sup data/MO_orthlogs_alignments/Thupl29379457s0010_1.ortho.selected_stripped.aln.fasta
- biology-2960267-supplementary/Sup data/MO_orthlogs_alignments/Thupl29379457s0010_2.ortho.selected_stripped.aln.fasta
- biology-2960267-supplementary/Sup data/MO_orthlogs_alignments/Thupl29379470s0021_1.ortho.selected_stripped.aln.fasta
- biology-2960267-supplementary/Sup data/MO_orthlogs_alignments/Thupl29379713s0030_1.ortho.selected_stripped.aln.fasta
- biology-2960267-supplementary/Sup data/MO_orthlogs_alignments/Thupl29379926s0001_1.ortho.selected_stripped.aln.fasta
- biology-2960267-supplementary/Sup data/MO_orthlogs_alignments/Thupl29379975s0001_1.ortho.selected_stripped.aln.fasta
- biology-2960267-supplementary/Sup data/MO_orthlogs_alignments/Thupl29380051s0003_1.ortho.selected_stripped.aln.fasta
- biology-2960267-supplementary/Sup data/MO_orthlogs_alignments/Thupl29380148s0043_1.ortho.selected_stripped.aln.fasta
- biology-2960267-supplementary/Sup data/MO_orthlogs_alignments/Thupl29380181s0031_1.ortho.selected_stripped.aln.fasta
- biology-2960267-supplementary/Sup data/MO_orthlogs_alignments/Thupl29380226s0001_1.ortho.selected_stripped.aln.fasta
- biology-2960267-supplementary/Sup data/MO_orthlogs_alignments/Thupl29380422s0024_1.ortho.selected_stripped.aln.fasta
- biology-2960267-supplementary/Sup data/MO_orthlogs_alignments/Thupl29380423s0004_1.ortho.selected_stripped.aln.fasta
- biology-2960267-supplementary/Sup data/MO_orthlogs_alignments/Thupl29380468s0004_1.ortho.selected_stripped.aln.fasta
- biology-2960267-supplementary/Sup data/MO_orthlogs_alignments/Thupl29380479s0002_1.ortho.selected_stripped.aln.fasta
- biology-2960267-supplementary/Sup data/MO_orthlogs_alignments/Thupl29380685s0012_1.ortho.selected_stripped.aln.fasta
- biology-2960267-supplementary/Sup data/MO_orthlogs_alignments/Thupl29380736s0015_1.ortho.selected_stripped.aln.fasta
- biology-2960267-supplementary/Sup data/MO_orthlogs_alignments/Thupl29380801s0012_1.ortho.selected_stripped.aln.fasta
- biology-2960267-supplementary/Sup data/MO_orthlogs_alignments/Thupl29380857s0021_1.ortho.selected_stripped.aln.fasta
- biology-2960267-supplementary/Sup data/MO_orthlogs_alignments/Thupl29380954s0001_1.ortho.selected_stripped.aln.fasta
- biology-2960267-supplementary/Sup data/MO_orthlogs_alignments/Thupl29381102s0007_1.ortho.selected_stripped.aln.fasta
- biology-2960267-supplementary/Sup data/MO_orthlogs_alignments/Thupl29381177s0003_1.ortho.selected_stripped.aln.fasta
- biology-2960267-supplementary/Sup data/MO_orthlogs_alignments/Thupl29381236s0018_1.ortho.selected_stripped.aln.fasta
- biology-2960267-supplementary/Sup data/MO_orthlogs_alignments/Thupl29381242s0003_1.ortho.selected_stripped.aln.fasta
- biology-2960267-supplementary/Sup data/MO_orthlogs_alignments/Thupl29381242s0004_1.ortho.selected_stripped.aln.fasta
- biology-2960267-supplementary/Sup data/MO_orthlogs_alignments/Thupl29381257s0007_1.ortho.selected_stripped.aln.fasta
- biology-2960267-supplementary/Sup data/MO_orthlogs_alignments/Thupl29381331s0018_1.ortho.selected_stripped.aln.fasta
- biology-2960267-supplementary/Sup data/MO_orthlogs_alignments/Thupl29381387s0005_1.ortho.selected_stripped.aln.fasta
- biology-2960267-supplementary/Sup data/MO_orthlogs_alignments/Thupl29381436s0016_1.ortho.selected_stripped.aln.fasta
- biology-2960267-supplementary/Sup data/MO_orthlogs_alignments/Thupl29381478s0001_1.ortho.selected_stripped.aln.fasta
- biology-2960267-supplementary/Sup data/MO_orthlogs_alignments/Thupl29381522s0008_1.ortho.selected_stripped.aln.fasta
- biology-2960267-supplementary/Sup data/MO_orthlogs_alignments/Thupl29381542s0002_1.1to1ortho.selected_stripped.aln.fasta
- biology-2960267-supplementary/Sup data/MO_orthlogs_alignments/Thupl29381542s0002_2.ortho.selected_stripped.aln.fasta
- biology-2960267-supplementary/Sup data/MO_orthlogs_alignments/Thupl29381554s0005_1.ortho.selected_stripped.aln.fasta
- biology-2960267-supplementary/Sup data/MO_orthlogs_alignments/Thupl29381594s0017_1.ortho.selected_stripped.aln.fasta
- biology-2960267-supplementary/Sup data/MO_orthlogs_alignments/Thupl29381599s0007_1.ortho.selected_stripped.aln.fasta
- biology-2960267-supplementary/Sup data/MO_orthlogs_alignments/Thupl29381716s0007_1.ortho.selected_stripped.aln.fasta
[truncated: 111 more entries]
