# Supplementary material for: Development of a Target Enrichment Probe Set for Conifer (REMcon)
Source: Biology (Basel). 2024 May 22;13(6):361. doi: 10.3390/biology13060361 (PMC11200496; doi:10.3390/biology13060361)
Supplement: Supplementary file 1 [file biology-13-00361-s001.zip › biology-2960267-supplementary/Sup data/figure S1 original.xlsx]

## Sheet: Sheet1
Ar.	Cu.	Pi.	Po.	Ta.	Sc.
21	53	57	26	42	80
27	17	47	19	47
8	64	38	22	29
33	62	41	23
28	47	56	28
	48	38	23
	30	56	27
	45	58	38
	46	63	13
	36		13
	29		22
	45		16
	76		19
	61		21
	50		20
	58		23
	33		16
	35		12
	32		17
	21		25
			30
			17
