# Supplementary material for: Development of a Target Enrichment Probe Set for Conifer (REMcon)
Source: Biology (Basel). 2024 May 22;13(6):361. doi: 10.3390/biology13060361 (PMC11200496; doi:10.3390/biology13060361)
Supplement: Supplementary file 1 [file biology-13-00361-s001.zip › biology-2960267-supplementary/Sup data/MO_orthlogs_alignments/refs_100_new1.fasta]

>Thupl.28386547s0001_AT5G14260_
CGGAGCTGCTTACTACAAACAAACTCTCAGAGCTAGCTTGCTTGGCATTATATTTGATGTATGAGAAAAAGCAAGGAAAAGAGTCTTTTTGGTATCCCTTCATCTGTGAGCTTGATCGGCAACGAGGAAGAGGACAGCTGGCAGTTGAGTCTCCACTTTTATGGTCATCTGAGGACCTAAAGTATTTTACTGGCAGTCCAATGAAG
>Thupl.28973931s0001_AT2G34640_
GACAATATCAGATTTTTGTTACCTTTTAAAATCCCAGTGAGTTCATTTCAAGGACAAAATCTTTATCCCTTGAGAAAGAAGAGCATCATGATTGTGTCAGCAGGGTGGAGCTTGGGAGATCAGTATATAGATAGTCCTGATGAGCGCCCACCATATGATTCCTATATAGATTCTAATACTGGGGAACTAGTCCCAACAAGGGGGGCTCGCCCAAGTATACCTGATAGGGATTTCTGGTCTGCGGACACAACTATCCGTGCACGGCGTGGACAAACTCCTTTGGCTTCAGACAAGTCTGCAAACACATTAAAACCATCCAATGGTCAAAATCCAGGAAGCAGGAGGAAGAAGTCTAGGGCGAGTGCAGCAATACCAGAAACTTCTGCTGGAGAAACTACTGACAATGAATTTACACCAGAATCTTCAAATTATTCATCTGAAGAAGAAGATGAAGAAACTTCAACACATGTTATTCAGGAACTGAAATCAGATGAGGAGATAGTTGATGCTGAAGAATTGGCTAGGAAATATGGAGAACCTCACCCTTTTTTTCGTAAAAGATCAGAAAAATTCACACCACCACTTCCAAATGAGGATTTATGGTGGAACTGGCGTAAGCCTCCAATAGGAATGGAGCAATGGTCAGAATGGAAGAAGATTCCTCCAAGTGGAGATGC
>Thupl.29353612s0003_AT2G28605
CCAAGTACAAATGATGCACGGCTGATAAAGATTGACCAGAGGCCTATCCATGGAGATATCCCTCTTTATGAGCTTGAATATGCTCTAGATAGCTCAAGAGGGATAAAGAGAGTTTTATCTGCAGTTACTATTGCATCCAAAAAACTTTATTTATTGAACATTGCTTACTCAGACAGTCCTGAGAAGCCTCTTTTGCCCAACACTCGAATGCTATTGGAACAAGTGCTTAATTCTTTTGATGTATTAAGTTAA
>Thupl.29358072s0002_AT1G15390_
ATGGGGAATGGATTGCTATCTTCTACAGTCTACTGTAGAACTTACAACCCATCTGCCATTTTAGCGACATTGAATGTCTCTAGAAGCTGGGGAAGCCTCGTACTCCAGAGAAATCATCTAGCCCCCAGTGCGGGCATCGGCACTAGGCCTGTTCCCAGCTTAGTTTCTAATAGGGTTACGAAATACACATTTTTGGGAACACATAGGAATATTGAAAGACAAAACAAGAGGATGACACCTGTGGCTTCGTCTGGTGGAATTTTTGGATTTGGAAAGAAAAAGGCTCCTAAGTTGCCAGAAATAGTACAGGCAGGTGATCCAGTGCTGCATGAACCTACAGGTGAAGTGCTAGTGGAAGAGATTGGCACGGAGAGAATTCAGAAGATTATAGATGACATGGTTGCTGTCATGAGGGCCGCACCTGGTGTTGGGATTGCTGCCCCACAAATAGGAGTGCCATTGCAG
>Thupl.29367399s0002_AT2G33630_
GTGATGTGAGTAGGAATGAGGATGTTGAGAAAGCTCTGCGAGGAGCAGACTGTGTTTTCCATCTTGCTTCCTATGGCATGTCAGGTAAAGAAATGCTACAAGCAGGGCGGATTGATCAGGTGAATATAAATGGAACTTGCCATGTGTTGGAGGCCTGCAATAAGTTTGCTGTGAGGAGACTTGTATATACAAGTACATATAATGTTGTGTATGGTGGAAAAGAGATAGTTAATGGTAATGAGTCTTTGCAATATTTTCCACTGGATGCTCATGTTGATCCGTATGGGCGTAGTAAAGCTCTGGCTGAACAGTTGGTCTTGAAAAGCAATGCTAGACCATTAAA
>Thupl.29377034s0012_AT1G57770_
GTGATGTGGAAAGCTGTTGAACGTGCATTAGGACCGGGGTTTTCTCGAGATAAATGTGAGGTCAAGTTGGTTGGCACACCATTGACACACCAGCGTTTTCTTCGTAGGAATAGGGGTACATATGGGCCCGCGATTCGTGCAGGTCAAGAATTATTCCCTGGGCAAGGGACACCTATTCCACAGCTTTACTGTTGTGGTGATTCAACATTTCCAGGCATTGGGGTTCCTGCAGTAGCAGCAAGTGGTACCATTGTTGCTAATTCTTTGGTTTCTGTTAGAGAGCACATGAGGCTTCTAGATGCCATAGGAATTTGA
>Thupl.29377042s0020_AT1G07970_
ATGTCTTTGTGAAGACAGCAGAGCTTGCAGCAGGTGTGGCATTCTTGTCATCTATATCAGCTCTCCGTAATGCTCTATCATTGCAAGGATGGGCAGATTCAACAGTTAGTGTTTTAAAAAGCCAATCTCAAGATTCACCAGCAAAATCAAAATCAAACCAAGGTACACCACCGTCTGGTCTTACAGAACGTCAACATGAACTCCTAGGGCTTAGGAAGCGAAATGTGGAACAGGGAGACACAGAATCAACTTCAGATGTTGGTACTAGACAAAAGCCACCAAGATCAAGACAAAAATCTAATTCATCCCCCTCAAATCTGTTAGCGCCTGTTCATAAATCATCTTCAAGAAGTTCTTGTGGAATAGGACCTGGTCAATCTCAGTGGACTGGATTGGAGAGACGGGATGTGGGTGTTGGCAAGGCTTTGTCTTTCAGTTCTCCTTTAGCAAACAGATCAACGGGATCTCAAGGTACCTCATATCTATCGGTATCACCTGTTTCACAGGTATCAGGTCAAAGCTCACCCTCCCGAGACAAGCATCTCACAACACCATGGACCAAACGGAGTTCTTCTCTTACAAAGGAAGATATACCCACAGAAGAAAAGCTTCAAGAGTTTTTGGCTGATGTAGAAGAAAAAATGACAGATTCTGCATCAAAGGCGACGACACCTGCAAACCAGTCTCTTGTGACACCACCTCCGACCCTTCGTGGAGTGGGTGGTAGCTCCCCAGGTTCTGTCACCTCAGGATCTATCTTGGGCACTCCAAGAACAACTCCCTTGCGGTCTGTCAGAATGTCACCAAGTTCACAAAAGTTTAGCACGTCTCCAAAGAAGGGAGAGGGTGACCTCCCACCTCCTATGTCAATAGAACAATCAATAGAAGCCTTTCAAAATTTGGGAGTATATCCTCATATAGAACAATGGAGAGACCAGCTTCGGCAGTGGTTCTCTAAAGTTCTGCTAAATCCTCTTGTTCAAAAAATTGCTACCAGTCATCTCCAG
>Thupl.29377050s0002_AT5G51050_
GTCTTAGAACCTCATGTTGGGAGTGCCGAAGAGGGATTTGGTGAAGCACGTTTGATAGCAGAGGTATCTTTGCTGCCAGAAAGAGTTCGTATTGCAGCTGGAAGACGGCCTGTGGCTATGGCAACTGGATTTATTGATAGTGTTTATAAACAAGGAGAAATAAGAAAACAGATATTGGTTGTAGTCACAGCAAGCTGGTCAGTTATGTGCTTTGACCACAATCTGAAAAAATTATGGGAGACTAACATTCAG
>Thupl.29377099s0012_AT2G33450_
GTCGAGTCTGCCCTTTTACTGGCAAGAGGTCTAACAACGCAAACAAAGTATCCTTTTCTAATAAGAAGTCTAAAAAACTACAGAAAGTCAACCTGCAGTACAAGAGATATTGGTGGGAAACAGGTAAACGATTTGTTAAATTGAGATTATCAACCAAGGCAATCAGGACAATTGAAAAGAATGGGCTGGATGCCACAGCCAAGAAGGCTGGTATAAACCTGAATAAAATGTAA
>Thupl.29377100s0009_AT4G33030_
ATGGCGGCTGCTTGCTGTCCTAATGCAATGGCGTGTTTCAAACCCCAATTGGAAGTCAACATCACCGCTTCAAAGTCCACCGCTTCAAAGTCCACCAGTGCAGTTTCTTTGCTGAGAAGACAGAATGTCATTGCATTTGGAAAACATACCTTGTGTGGAGGCAGCAGACTTGTATCTTCTTCTAATTTTGGAAAGCAAGTTACAGACAAGACCAATTTTTCTTCCATGGCTGTTGCTGTAAGGGAAAAAGAAGGCAATCCCTCAACTTATGCAGACTCTGAAGAACCGGGCAAAGGTAAAAAAGTTATGGTTATCGGAGGAGATGGGTACTGTGGATGGGCAACGGCACTACACCTCTCAATCAAAGGCTACCAAGTTGCCATAGTTGACAGCCTTGTGCGCCGGCTCTTTGATCAACAGCTCGGCGTTGATTCCTTAACACCCATTGTCTCTATTCAGAAGAGAATAAAGAGATGGAATCAAATTTCCGGCAAGCAAGTTGACCTTTTGATTGGTGACATCTGTGATTTTGATTTTCTGGCAGAAGCGTTCAAATCTTTTGAACCTGAGGCTGTTGTGCACTTTGGAGAACAGAGGTCAGCTCCTTACTCCATGATAGACCGAGGGAGAGCAGTCTATACACAGCATAATAACGTGATTGGAACTTTGAATGTGCTTTTTGCAATCAAAGAATTCAGTCCAAAATGTCATATGGTGAAATTGGGCACCATGGGGGAATACGGAACTCCTAATATTGATATTGAAGAGGGGTACATTACCATCAATCACAATGGTCGAACTGATACATTACCATATCCTAAGCAAGCGAGTTCCTTTTATCATCTTAGCAAAGTCCATGATTCCCATAACATTGCTTTCACTTGTAAGGCCTGGGGACTAAGGGCTACAGACCTTAATCAAGGGGTGGTCTACGGTGTCATGACTCCAGAGACTGCAATGCATGAAGAACTAATAAATAGGCTAGACTATGATGGTGTATTTGGGACAGCATTAAACCGCTTCTGCGTGCAAGCGGCTGTTGGGCATCCTCTCACAGTCTATGGAAAGGGTGGTCAG
>Thupl.29377109s0015_AT3G47860_
GGTGTGTATTCATTCGATGCCAAAAATCGGGCCATTCAAGTTGATACGTTTTGTGTTCATGGCAGTCCAGATGGGTACATTACTGGTATAAGAGGAAAAGTTCAATGTGTAAATGAGGCAGAAATCAAGAAAGCAGGGACTGAGGTGGAGAGACAAGAAATGATTAGAGAAAAATGTTTTCTTCGCTTTCCTACAATTCCTTTTATACCTAAGCTGCCATATGATGTGATTGCAACAGACTATGATAATTTTGCTCTTATATCAGGAGCAAAAGACAACAGTTTTGTTCAG
>Thupl.29377138s0001_AT3G17170
AATGTTGTACTTAGGAGAACATCAGTTATATTGATGGCAACCAAGTCTGGGAAGAATAAGCACAGTGACTCACCTGCATATAAGGAGCTTTATGAAGCATTTCCTGAAGCCGTGTTGTTGAAGAAATCAAGGAAAGCTGCTAACAAGAAATCACAAGTTCCCGACTTTGCAGATGAAGAAGAGCTAGTAAAATCTCTCGAACTTCAATTTGAGAGTGACATGGACGTGGAAACAAATCGTCACTATGAGATTATGTATTTAATCCATGAAGATAATGCAAATGAAGTTGGAGAAGTTGTTTCAATGGTTAAAGACGAGATCGTTGATTGGGATCTGGGTTTGCGGCAGGTGCAAATGTTGTTGATATGCATGCAGCAAACAAGTTTGAGCAGTTTCATAGAGGAGAGAAAGGGCAAAATATGGAGACTCAACGACTGGGGCATGAGGAGGTTAGCATATAAAATTAAAAAAGCAAAAAAAGCAAACTATATCTTGATGAATTTTGAAATTGGAAGAGAACATATTAATGGGTTGAAGTATTTATTAGACAAGGATGAGAGAGTCATCAGGCATTTGGTAACAAAACAAGAGAAAGCCATAACTGAAGATTATCCACCACCTCCAGAATATTGGAACATTTCCGCCCTTGCTGATGAGGAAGCTATGGATGACCATGATGCATATGAGAAGGATACGAATGAAGATGAATGGGAAGAATGGGAAGAAGTAATTATGGTTGATGAGGAAGATATGAATGTGATTGCAGAATAAGATATGAAGTGCAAGTCAAATTAGAAGAAAAGGTTGAGGGCGGTGAGGAAGAAGACTGGAAAGAAGAGGCTAAGGACTCAGAGTGCAAAACAAGAGGATGTGAAACAGTTAGCTCATTGGTAGCTCTTAGTCTGTGATCATTTCTCAGAGTTGACTGAAATTTTTTATCAATTTCTTGACAGACATTTTGATGGTCATGTAACTTGGGACTTGCCTTGTGTAGCTGTGATTGTGTATATGGATTATGAGGTACAGGGTATATATCAAACTTGCATTGATAATGATCCTTAAATTCAAATTTTCAATGAGTCACATGGTGTTTTGAAAACTTTTGATAATGAGCCAAGCGGGTTTTTGAATTTTAGGATATGATGGAGTTGATGATATACAAAGTGATGTACTTTTGAGAGACCAGTAAAATATTCCAATTACTACTTTTAAAATCATAACAGTATTTTGTTTTGCAATTAGCTACAATTTTGGAGTTGAGCTACAATTTGACCTAACTCCAAAATTGTATTTGCGAAGTATCAAGTATTATTTATTGATT
>Thupl.29377249s0029_AT4G36530_
TTAATGACACAATTTATGTTCAATCCAGCAAGAGTTACGCTGAACAGTGTTTTTGAGAAACTTTCCTGCCCACTTCTTTTGCTTTGGGGAGATCTGGATCCTTGGGTGGGTCCAGGTAAAGCCAACAAAATCAAGGAGATATATCCTAATTCTTCCATCATACATTTGCAAGCAGGACATTGCCCACATGATGAGGTTCCAGAACTTGTAAATGAAGCCTTGCTAAATTGGGCATTGCCTTTGAGCTCTCAAGCTTCAACTAAAACAATTTAG
>Thupl.29377299s0005_AT1G21840_
ATGAGTCATGTTAATGGCGCTGTAGCAACAAATGCAACTTATGTAGAAGAGAATCAATGTCATCACTCAGATCAACTACCGGTGGATATGTGTGATGATCAAACATCAACAAAGTATATTTTCTCTAGATGGAGCCTATGGCAAATTCTCGATTCCATTCTTCCAACTGGTGGATTTGCCCACTCTTATGGCCTTGAAGCTGCAGTTCAGGCACGAGTCGTTCCCAATGGAGAATCATTAGAAGCATTTGCAATTAATGCAGTGGAGAATACTGCAAGCTTACTTTTACCATTTGTTTACGAAGCTAACAAACGTCCTAACATTGAAAATTGGATTAAACTCGATCTAATATTGCATGCAACCTTGAGTAATGGAGTTGCAAGGAAGGCATCAATCGCTCAAGGCTCTGCACTTCTGCGTGTAGCATCAACCGTGTTTACTGAAATTCCAGATTTAAAACAGATGCGGACATGTGCTCGAAAGCCCGATATGGTCCATGTTCATCATGCTTCGGTTTTTGGTATCATCTGTGGTCTCCTGAGATTTGATTCATTCACCACGCAACAAGCATACTTATTTGTGATGTTGCGAGATTTGCTCTCGGCTTCAACTAGACTTAATTTGATTGGGCCATTAGAGGCAGCATCTATTCAACACCGCATCTCCAAAGTTGCAGAGAAGATTTTGGAGAGACACATGGATCGTCCAATTGAAGAAGCTTATCAGACTTACCCAGTTTTGGACACTGCTCAGGGTTGCCATGATTATTTATTTTCTCGTCTATTTTGTTCATGA
>Thupl.29377319s0005_AT1G17160_
GTAGGAAAAGATGCACATGGAATGTTGATCAGAGATTGTCTAGCTTCCTGTGGAGTTCGTCTGGACTATCTTAACACTGTATCAGTCTCTACTGGCCATGCTGTTGTTATGCTGCAGCCTAGTGGACAAAACTCCATTATTATTGTTGGTGGTGCCAATGTTTCCTGGCCAAGGCTAGAAGATGGTATGGGTCGCCTTTCTACAAATGCTCACCATCAAATGCGCAGAGCAGGAGCAATTCTTTTGCAGAGAGAGATTCCTGATAGCGTGAATATTGAAGTTGCAAAG
>Thupl.29377331s0001_AT4G27390_
ATGGACACCAAACCCTTGACTTGCTTATCAAATTTATCCATAAATTCAGCGTCTTACAAGCCTTCAATAAACTCATTAAGGGCTTCAACTAATTCTCTTCGTAGTTGCCGCTACACATTTAAACATATTGACATAAATTCTTCCAAAATATTGTCTTCAAATTCTAGTTATGACAGGCCTTTAGAAAGCCATATTGTCTTGAGCTCGAGTCACGAGAAAGTTTATTTCACAGAGGGATTTTATCCGAATAGAGGAAGAAAACAAAGGATTGTGGTTAAATCGTACCCGAGGTTTAACGGAGGAGGAGGTGGAGGAGGGGAGAAGAACGAAACAGGACGTGTTGTATTTAATTTGGCTATGGCGGGAGCGCTAACTTATCTGACTGTTACAGGAAAGATTGGCTGGGTTTTCGATGCAATCGTTTCTCTATCAGTAAGTATTTTGTCTGTAATTTTAGATAGAATGTCCAGGCATTAA
>Thupl.29377370s0012_AT5G06410_
ATGGTGCGAAGAAGGCTCCTGAGCATTGCGAGTGCAACCTGTATTCATGGCACCCAGCGGTGTCCATCGTCTTCCCAACATTCCTTCTCTGCCTCAACCAAATATCCATTTGCGTTGCAACCCCAACCTCATTTAAGCCATTTTATCTCTCCACACAAGCTTACTAAAGAAAATTGCATATGTAGTCCTCGGAGAGCCCCACATTTTCATCCAATGAGCCATGGTGACTTTTCTACCTTAGCAACTGCCCTAAATTCTGCAATAAAATGTTGGGCATGTGGCGCAGAAGCACCCGATAGCCCATTTCTAGCATGCTCATCTTGCAAGAGTGTGCAGCCTCTCGATTCTTCAGTTGATTTTTTTCATATATTCAATCT
>Thupl.29377405s0009_AT1G48175_
ATGGATAAGACGGCATATATGGAGGCAGCGATGGAGGAAGCGAGGCGGGCATTTTCCCAATTGGAAGTCCCCGTTGGGTGTGTGATTGTTGAAAAGGGCCAAGTGATTGCGCGAGGGAGCAACGCCACCAATCACACCAGAAATGCAACGAGGCACGCCGAGATGGAAGCGATTGATAATCTTCTTCATCTCTGTCGAGCTGCTCATCTCACGCAACAGCAAGTCGCTCAGCGCTTCGCAGCATGCGAGCTCTATGTCACCTGCGAGCCCTGTATCATGTGTGCCGCTGCACTTTCCCTCCTTGGGATCACACGCGTTTTCTATGGCTGTGCAAATGACAGGTTTGGGGGATGTGGGTCTGTCATGGATGTGCACAGGCATGGCTCTGGCCCTTGCGGGAACAATCAAGCCGAGGAGAAGGGGAGAGGATTTACATGTGTTGGGGGTTTAATGGCCGACGAGGCGGTTCATCTATTTAGGAGTTTTTATGAGAAGGGGAATCCTAATGCTCCAAGGCCTCACAGGCCTCTCAGTTGA
>Thupl.29377419s0004_AT4G24090_
ATTGCAGATTTTATGAGGGATGTTTCAGAAGCAGAAGCTAAGACACGGAAAGCTGAGCTGGCCCTTGTTACAGCTAGAGCTGGAAGCAGTACACGAGACCTTTCAAATAAGTGGGAAGAATCAGAAATTGATGAAGATGCAGAGCGCATGGAGTCTATAAAGGCATTGACTGTGTCTGCTCTGGTTGGCACATTGGCTAGCATACCAATTGCTTTATTCCAGGCAGAGAGCATTGGAGCATTTTTCATTAGAGAGGCAATAACCTTCATTAGCTGTGCTTTGTTTGGGGTTACTTATCGCTACACTATAAGAAGAAATCTAGAAAACATTCAGTTAAAAACGGGAACTGTAGCAGCATTTGGTATTGTAAGAG
>Thupl.29377563s0009_AT4G17760_
GTACAAATATAAGTTTCTTCGTGCAACTACTGCAAATATTCCAACTGGTGTTTTGAAGGATAACAGAGGAAGCAAGCTAACAATTGGGACGAGCGGACTATTGAAGATTCAACATTTAGTATCTGTACGCCCAGCACCTGGTCATCTGCAGCCTGGAGATTCTTGTGGCAATCAGCAGCAGCAGAATCGTATTTCATACATTGAATTTTTTCTCAAACCTGAAGAAGAAGATGATGAAGAAACAAACGATTCTTAA
>Thupl.29377609s0008_AT2G02300_
TTATACATGGGGATTGGGACACATGGGTCAATTAGGGCATCGCTCTCTTCAGTCTGGAAACAAAGAATTATTGCCTCGGCGGGTTGTTAGCTTGGAGGGTCTAGCAGTCAAGGATATTGCTTGTGGTGGTATCCACACATGTGCTGTCACCGTCAAAGGAGCTTTATATGCATGGGGTGGTGGGCAGGCAGGTCAACTGGGGTTGGGTCCTCAAAATGGTTTCCTTTCATGCTTAGCTAATGAAGCAGAAATGTTTTTACGCAATATCCCAATGTTGGTGCTACCTATGGGAGTCCAACTTGTCACATGTGGTCATTCACATACGTTGGTCTCTATGAAAGATGGAAGGATTCTTGGATGGGGTTATAACAGTTATGGACAGGCAGCCACTGATAAGACTACATATGCATGGTATCCGTCTCCTGTTGATTG
>Thupl.29377609s0021_AT5G08720_
ATGCTGGCTAGTGTGAGATTGCAGTATTTGCACTATGCACGTCCACCTGCACACCCCATCCGTTATGATTGCAATTGCCGCCGCTCTGCCCCTCATTCCCTCGCTGCTTTCGCTCGGGAAGGAAAAGGAGCGGGTTTTTCAGTTGGGAAGAAGAACAAGAAGGAGAAGAATGTAGAGGAAGAAGGCGATAAGGTGGAATGTAAAGTGGAGGTGATATCATGGAGAGAGAGACGGGTGAGCGCAGCGGTGGTAATCGAGGCAGAGGAACAGAGTGTGTGGGAGGTGCTCACGGACTATGAAAGGCTCGCGGAGTTCATTCCAAATTTGGTTTTGAGTGAGGTCATACAAGGTAGGGAAGAAGGAAGAGTACGGCTGAGGCAGAGAGGCATGCAGCGCAATATGTATTGGCATATCGAAGCTCAAGTTGTTTTGGACCTTCAAGAACTTCCCCATTTG
>Thupl.29377617s0003_AT2G24830_
GTATTAGCGTGCCAGTTGAGGCATTGAAGCAGTATATTCCAACACTATGGCAACAGTCATTAGTTGGGTCAAGTATTCTTGCAACCTCTGACCAAAGTAATGGAATTTGGAGGCATGCTGAGCTTGAATCTTGGGATGAAAAACTTCAACATGGCTGCGTTGTATTTATGGACGATGGAAGCCAGTTACAGCTTGGGATTGAGGGGCTGTCTTTATCAGAGTATGCTGAAGTAAGTGATGCTGACATTGTCAGTGGTAATGGATCTGCAAGTAGTGATGATGAGGAGGAACTTGAAGATTCTGATTCAAGTTCATATGCAACAAGTTTTAATAACCTGGATGCAATAGGAATAGGACAACAGAGTGAAACTGTAACATTTGCAAAATGGGAGCAGCATACTCGAGGAATTGCTTCAAAGATGATGGCTAATATGGGTTATCGTGAAGGAATGGGATTGGGTAAATCAGGACAGGGAATTGTTGATCCTGTTCAAGTAAAAGTACTCCCTTCAAAACAGTCTCTTGATTATATTGGAGTTTCTTTACATGGGAAAGATGAAGCCAAAACTGTTAAGAAAAAGAGCAGAGGGGGTAAAAGAAAGCGTGAGAAAAAGTTCACTGCAGCTGTTCGTGCTGCTAAAGAGGAGGAAGAGAGGCAGCCTGATGTATTTGGATTTATTAACAATCAACTTGCCATGCAAAGAGAAGTGGAACAGGGCCTTGACGTAAATAAACGGTTTGACGGGGGGGAATATAAAGGTCAAGTTCTGGCGAAGGAAAAGATCTCAAGTGAAAGTCGACGCTCCCTTGTTGCACACGACGATGAAGTAAAGGAGTTGAGAAAAAAGATTGAAAAATTGGAGGAAATGGCTCAGCGTAACCGCAAAGAAAAGACTGTTTATGCTGCTGTTTGCCGCAAGTTGGATGAGGCACACAGAGCCTTGAAAGAAGCTGAAACAGCTCATGTATCTGCTACTAATGCTGTGCACAGTAAAGAAAGAGAGAAGAAATGGTTGAAGTTCTAA
>Thupl.29377710s0001_AT1G07130_
ATGGGCGAATGCAGATCAATGTGGGAGTTGGGCTTAGACCCTATGTGCCTCTCCCACGTGAAGCTTTTGGCATTTGATCTCCTTTCCCTGCAAAACCCTACTTCATGGGGAGGCCCGGACACCTTCTGGAGAAAAGGCAGGCCCGTTAGAAATGTGGAGATGGTGGGTGTGGTTGTTAGCAGGGAAATAAAAGATAAGTTTCTTAAATTTCTGGTAGATGATGGCACTGCTTGTGTTCCATGCATTCTCTGGCTCAACCATCTTACTTCCAGATATTATTCAAGGGTGCAGAAGCCTCAGTTGGAGTGTGTTGCCGCAATGGCTCTTGAACAATCCGAGGAGGTGCAGTTGGGTCGACTGGTGAGGTTGCAGGGTAGGGTTACTGTTTACAACAGGCAATTGCAG
>Thupl.29377777s0001_AT4G18372_
ATGGAAGAAAGCACAGATAAAACTCAAGAAGAAAACCAGGAAAGCAATCCCAATCCTCTAGTTAAGCGCGTCCGCAAGCTTCTTTACAAAAATCTACGTGTTGGTGTTATAGATGGCCGTGTTTTCGTGGGAAAATTCCATTGCCTGGACAAGCAGGGGAACATTATCCTGTACGACGCTGTTGAATACAGACCCATCACCAAAAAGGTATCATCTTCCACCTTATCAACTTCTTCTGATTGTATGGAGCAACGCAATCTGGGGCTGATTTTGATATCCGCCAAGGTTCGAACCTCCTGCCACGTGGAATGTTCGCTTGAAGAGCAGACTTCACTTCTTTCGTTGGATGAAACCTGA
>Thupl.29377840s0007_AT4G35910_
GAAGAAAATCCTTCGAGGGAGCGTACAATAGCACGGACAGCAGAGAAACTTAAACCCTTTGGCTTCAACAGGCTTCCAGAAACTGAGACTGTTCGCCGGTTGTCTCATAGGAGGAGTGATGCCTTGCAACATGGCAGGAGTGATGATAGTACCTCTTTAGAATTGCTTTGTCCGATTTGCAGTGCTCCATTGAATGAGAAGGACTTCATGGAGATTAGAAAGGGTTTTGGAACTAATTTAGACTTGACAACTTTACAAGCAGCCCTAAAAAATAGAGAGACAAGATTGGACTTGCCTTCACCAGTCTTTCATTGCTTGTGTTGTCCTAGTTGTCAATTTCAGATTCTCCAGGAACAGAAGCCATCTGCTCAGTTTATTTATTCACTGTTACCAGATATAATGAAGAAGAGAGCAGTAGAAAATGTCATCTCAAATGATAGTTGGATGAG
>Thupl.29377855s0003_AT2G36145_
GTTGACAAGGTGAATGGAGGAGTCAGACTTGGGTTTATCAGAGTAAATGAAGGAAAGGTAGAAGATCTCGTGCATATTGATTGTCAGGTTTTCCCTGCAACAGAAGGTTCTCCTGCCATGTTTCGTGCTCTACGAAATGGTAAGCTGAAAAATGAAACACCACCTGGTGAATCAGCTATTATGCAGAGGCTATTGCCAGCTCTAAAGAAGTCAATTGATCTGGCAAGTTCTTGA
>Thupl.29377864s0002_AT4G28020_
GGAAATCATTCCCTATATTCTTCTCCATATGAATTTCAAGTTTTGATAGAGGAAATATTATCTTGGGACATACGATCTTTAAGCCAACGGACACGGCCACACACAGCAATTTCTGATTACTCGGATGTGGATTCAAATGGTCACTGTGAAAAGCAGTCGTTCATGTCACATAACATCTGCAGGGATGAGGTTGATGAGTCTGCCACATTCTCATTCATGGCAGCAAATGGAAAAGAAAGCTCAACAAGCAGTGCAGATGTTATGTATCACTTGATCTTGGAGGGGGTTGAGGTATCATATACAATAGATGATCATGCTAATGTTGTCATTTACCATGCACAATTGTCTAGTGACTTAAGAGAGAATAGTGCTCATGAATGCAATCACATGATTTGGTCAAACATTGTAAGCAAAAAGTTAAAACCTTAA
>Thupl.29378015s0013_AT5G06430_
GTTCTGCATTATGACATCAAGTATGTTCCATGTTTTGTGTTGCTGGACACATATGGAACTGCACTAGCGAAGACAGGCACTCCTGCTAGTAGGTTACATGTATTGACAGGTTTGTCTTATCTTCTAGAACGCATGCGGCCCATTAGAAAGGCAATAAAGCCTGTACAACCCTCAGATGATGCAAGTCCAAATCAAAGTTAG
>Thupl.29378054s0004_AT4G01040_
AAACATGGGATTTGATGGTGTGGTCCTTGAGGCATGGTCAGTGTGGACAGCTTATGGCATTCTAAAAGATCCAAGATTACGGAAGATG
>Thupl.29378134s0006_AT1G05055_
GCAGCGGGAGAAAAGGATTTCAAACCAAACCGTATGGTGGTGGTTACAAATTGTGTTGAGGCTTTTGTGAGAGAATTTTTTGACCAGAATCCACTTAGTCATCTGGGTATTATTATAATAAGAAATGGAATCGCGCATCGCTTAACAGATCTCGGTGGCAGCCCAGAATCACATATAAAGGCTTTGGCCAATAATCTGGAGTGTTCAGGTGATTCCTCTCTGCAGAATGCTTTGGATCTTGCTCATGGTTATCTGGCCCAAATCCCATCTTATGGTCATCGGGAAGTTCTAGTCTTGTACTCTGCCCTAAGCACTTGTGATCCTGGGGATGTTATGGACACTATAAGGAAATGCAGGGATGCAAAAATGCGTTGCTCAGTAGTTGGATTGTCTGCAGAAATCTATATATGTAAACATCTCTGTGAAGAGACAGGAGGGACCTATTCTGTTGCATTAGATGAG
>Thupl.29378174s0009_AT1G43580_
GAAGCATACCCAGGCTGGACGTCGGCAGGAATATGGTTTCTAGTATTGCATAGCACCCAAAGGGAAATACGTGAGAGACATCACTATAGTGTTGATTGTGTTGTGGCTATATATGTGGGGTTTTTGTTATGGAGGACTATCAATCTTTTTTGGTCCACGAAGGATCAATCTAAAACATTGAGATTAGAGAAACTTGCTCAAATTGAAGGAAGGTTGTTTCAGGCAGCTAAAGATGCTGATCTAGAGAAGGTACGGGAGATGTTAAATGAATTGAATAATCCTCTTCAAGGTCAAAATCCAACAAAACGAGCCCTTTGGGGGTTTGCCGCCATTGTCATAATTTTTTCACTTGGCATTGGACTTTTAGCCTTTACTTTAACTGCAGATGGATGA
>Thupl.29378215s0011_AT2G19870_
ATGCCTCTACAGATTTCTTCCTTAACAAGGATTTCCCTCTATGGGGGATGCCATTTCAAGTCTCACAACGCGTTTGCTAAGTTAGAGGCACCCATATGCCTGATACCCAAAACCCGCTGGTTATGTTTTACCCCAAGCTCAGAAGGGTTATATGAGAATGGCAGAAAGAAGGTTTTCAGAGCCCTCCACAGTCATGAAACTCTTCCTTGGATTGAAGGCAATGGGGACAAATCAAAGGCCACGGATAAACTTGGAGCTAAAAAGAGCGGTGGTAAGAAACAAGGCACCAGCTCTTGGAATGAAGCTGCAGATAACTACTTCGCAAAGCAGCCCAAAACCAGGTATGATCACAACTTTGGAAACAAAAAATCTTATGAAACGAATGTAAAGAAACATGTAGAGATATCCAATGTACAAGTTGGTAGTACGCATATAGCAGAGACTGAAGATGAAGAGGATTCTGAGCCTGTTAATGATGAAAGATGGGAAAAGATAAAGACAAACTATAGAAAAATGATGGAAACTAATGAGAGAAGAAGACCCAAGAGATCATATGAGGAAAAGGCTGTCCCATGGGACCATAGGGAAGGATGGGGAAAGAAAACATGGAAGGAAGTATCTACCGGATCAACCCTCCCTAAGATGGTGGGAGAAGCAGTCTATGGAGTGGGTCCTGTTCTGGCTGCGCTAACAATAGCTAGGAGGGAGTTGTATGCCCTCTATGTTCAAGAAGGTCTTGATTTGAGTAGCACACATAAGAAGAAGAAGGACAAGGCAAGTGTTGAAAAGATTTTACAAATTGCGGGGAATCTTGGATTGAGTGTGAAGGAGGCTTCAAAACATGACCTTAATATGCTGGTGGACTCAAGGCCTCATCAGGGCCTCGTGCTGGACGCCTCCCCATTGGAGATGGAGAGTATAACAGAATTGAATCCTGTTTCTGATTATGAGGGTAAGGGTTCGTCTCCCCTCTGGGTTGCTTTGGATGAAGTCACCGATCCTCAAAACTTTGGGGCAGTTGTTCGGTCTGCTTATTTTTTTGGAGCAACTGGAGTAGTAGTCTGTGCTAAGAATTCAGCTCCACTGAGTGGGGTAGTAAGCAAAGCTAGTGCAGGATCTTTGGAATTGACTGAGCTTCGGACATGTAGGAATATGATGAAATTCTTGGAACTGTCTGCAAGTAATGGATGGCGGATTCTGGGTGCTTCTGTGTCGCAGGAAGCAGTGTCACTGAATGAGGTCTCATCCGGTGTTCCAACAATTTTGGTGCTGGGAAGTGAAGGCAGAGGGCTGAGACCACTTGTTAGTAGATCTTGTTCCCAATTGATTAGTGTACCTGGAACCCTTACACATAACACGAGTAGATCCGTTGATGTTAGTTCTAGGGAGGATCAAGTTGAACTGGAAGAATTTAATCAATTCATGGCAGTTGAAAGTTTAAATGTGAGTGTAGCAGCAGGCATTCTCCTCTATCATTTGATTAGGTCCCCTGAGCCTTCTTTGGATTCAAAAAGTTGCATTCAGTTGGAGTCTCAGTAA
>Thupl.29378352s0008_AT5G02250_
GGAGCTATTGATGCACCAATGATAGATGCACGAGTCAAAGTTCCCAATCCAGATGATCCAGAGCCTATCATCAACTTATACCTTCAAGATCAAACATGTTCGGCAATGAAACTTGTTTCAGAAATGATGATAATGTGTGGGGAAGTTATTGCAAAATTTGGGGGAGAGCATGGCATTCCTCTTCCTTATAGGGGACAGTCACAAAGTAGTCTAGCTGCTGATTCCTTATCTGGTATACCAGAGGGACCTGCACGAAGCTTAGCTTATATTAGGTCAATGCGTCGAGTGGAAATGAACTTCAGGGGGCCTATTTATCATGGAAGTTTGGCTATCCCTGGATATGTACAGTTCACATCACCAATTCGACGCTATGTTGATCTTCTTGCTCACTATCAG
>Thupl.29378367s0004_AT2G34980_
ATGACTCATTTTGGTGCAAGCATGGGTTCTCCTGAAAAAGTGGATGGAGTACATACAACTCGTAAAACATGGAAGAAAATTGCTTATGGAGGAATGCAAAATGGTTACGAGGATAACTATACTGATGAATCATTTTTGGAAGACATGGTGATGAATGCTAATGTTGTAAGGAGGGATATTCTGACCTTAATTCGGGATTCCGTTGCAGTGGTCCAGTACATCTGTGTTGTAGCTTTGGTTGTATCAGTATGGACTTACTCTTTGAAAGGTGAGCTAGATGAGCATCTCCTTCTGACGATGGATGCGATTTTGTTGGGATTGGGCTTTTTAGTCCTGTTGTTGACTGCAAAGAGAATTTCTTTATCGCTCCTATATCGATATGTTCTTAATGTCGGCTTTTTTGTTGGTGGGCTTTACGTTTTATCCCCCATCTATGAGACACTGACTAGGTCCATCAGTTCAGATTCTATCTGGGCACTCACTGTATTTCTTCTCTCAATCCACCTCTTTTTGCATGACTATGCTGGCTCCACCATTAAATCTCTGGCATCTTCAGTGATAAACCAAAACTTGCCAGTTGAAAATCACACTACATTGACTAATAATGTTTCCCTCAATGCTTCAATTGTAGCATCAGTACTGATTGCTTCCCGCTTACCATCCAGGCTTCTTGTGTTTGCTTTAATACTTTTCTCACTAGAACTTTTCTTATTCTCTCCTCTTGCTACCCACTGTTTAAAGCAGTACTCTGTCAAATTATATTTGTGTTTCTCCTTCATGTTAGCGGTTATAACTCTTAGCCTTGTTTACCCACTGCATCGTTTAGTTTTTTTTCTTTTTGTTGGGCTTATTGTTTTTATTATGCTGGTGTGTCCCTACTGGTTGATAAAAGCTCAAGAATACAAGTTTGAGATCAAGGGTCCATGGGACGAAGCGAAATTGTGCTTTGATATAACAGACTAG
>Thupl.29378388s0015_AT5G48330_
ATAATGGGTTGCTCTTTAGCTTTGGAGAAAATACATATGGTCAACTTGGAAGATTGACAAATGGATCCCACCTGCAATCAGTGGATTTGAATCAGAAGGTAGTATCAAGTGCCGCAGGCGTTGGGCACTCTCTAGCAATTACAGTGGATAAACCATCAAACACTTCGGGAGGAGACAACAGACTAAATGCATGCATTTCTGAGGGATTGAATAGAAGCATATTCTCTTGGGGATGGAATTCAACTTCTCAACTTGGGAGATCAGCAGGGAAAGGTTTATCTAGACCTGGTAAAGTTGAAGACTTGGAAGGAGAGGAGCCAGTGTCTGTGTCTGCTGGGCGTGCACATTCTATTGTTATTACTTCTAAAAGGGAACTTTGGGTGTGGGGTTGTGGAAGAAATGGAAGGCTTGGCTTGGGAAGCAATGCTGATGAACCTGAACCATATCCAGTTGAGGCCCTTGAAGGTTTGAGAGTCCTTCAAGCTGTGTGTGGATTTGATCATAATCTTCTCTTAGTTGATTGA
>Thupl.29378424s0012_AT1G30070_
ATATACATTTCCCTAGAGGGTGTAAATCAAGAGCAAGTTGTATCCAATTTCCAGCCTAGGTCCTTTGATGTCAAATTCCATGACGTTCAGGGGAAAAATTACCGGTTCTCAGTGCCAAAATTAAACAAGGCCATTGTGCCAGAAAAATGTCGCCTCACTGTTAAGCCCCATCGTGTCATCATTACCCTTCAGAAAGCTGAGAGGGGTAATTGGCCAGATTTACATTTCAAGGACGATAAG
>Thupl.29378475s0002_AT2G40760_
GTGTACCATTTGGAGGGAGGAATTCTCAAGTATTTGGAAGAAGTTCCACCATCTGAGAGCCTTTGGGAGGGTGAATGCTTTGTCTTTGACAAACGAGTTTCAGTTGAACATGGGTTGAAGCAAGGAACATATAAACTTTGCTATGCCTGCAAGGAACCAGTAAGTGATATGGATATGCAGTCGGCTGAGTGGGAGTATGGAGTTTCTTGTCCGCATTGCTACAATACAAAATCAGAAGAAGAGAAGGCAAGGGCAAGAGCTAGGCAACAACAATTTGAAATATGGGGTGTCATTGGAGGACCTGATAGGGGTGTGCCTCCTAGTAAGAACAAATAG
>Thupl.29378484s0002_AT1G08460_
AATATGTAAAAATGCTCATTGAAGCTGATGCAGCTGGGGGAAAGACCTTATGTGGTGGAACACGGTTGAATCCTGGTTCCTGGGAAGCTGCACTTCTTGCTGCTGGTACAACACTTATGGCTATGCATTATATTTTGGATGGACACGGAAAGTTATGCTATGCGTTAGTAAGGCCACCAGGGCACCATGCACAACCAAATCAAGCTGATGGATACTGCTTTTTGAACAATGCCGGTCTTGCTGTTCAGTTAGCCCTGCAGTCTAGCTGCAAGCGGGTTGCTGTGGTTGACATTGATGTGCATTATGGAAATGGAACTGCAGAAGGGTTCTACGAGAGAGATGATGTTCTCACGATCTCTCTCCATATGAATCATGGTTCTTGGGGGCCATCACATCCTCAAAGTGGCTTGCATGATGAAATTGGCCGGGGAAAAGGTAGAGGCTTCAATTTGAACATACCTTTGCCTAATGGAACAGGAGATAGAGGTTATGAGCATGCCATGCATGAACTCGTTGTACCAGCCATCAGCAAATTTAAGCCTGAAATGATAGTCTTTGTTATTGGTCAAGACTCCAGTGCA
>Thupl.29378575s0018_AT5G67530_
AAATTTCATGATTCAGGGTGGTGATCCGACTGGGACTGGAAAGGGAGGAGAATCAATCTGGGGAAAACCTTTCAAAGATGAATTGAATTCCAAATTGCTTCATTCAGAGAGGGGCATTGTCAGTATGGCAAACAGTGGGCCTCACACAAATGGATCACAGTTCTTCATTCTTTACAAATCTGCAAAGCACTTGAATTTTAAGCACACAGTATTTGGTCGAGTGGTGGGTGGGTTGAACACTCTCTCAGCAACAGAGAAGGTTCCCGTGGATGATGATGATAGGCCTCTG
>Thupl.29378652s0007_AT1G65030_
ATGAATATAGTAGCAGGTTCCTACGAAAGATTTATACTGGGATGGAGTCTTGATGAGGAGAGCAAGAAAAAAAAGAGAAAAAACAATAACAACGGTGAACAAGAAGAACAAGAGAACATGGGTTATACTCTCAACCCCATTTTCACCTATCCTGCACACATGGGTCCCATCAAAACCCTAGCCATGGCAGGTTCTGTGCTGGTAACAGGTGGCATGGATGACACAATCAAGATATTTGACATGGCTCACTACCTTGAAGTGGGTTCTCTCCTCCAGCACAGCGCTGCAGTAACTAGCCTCTGTTTTTATGGAGATGAATGCTATGGCAACAATTGTAGCAGCAGTTCTTATCCCCGGAATTTGTTGAGTGGATCCCTGGATGGCACAATTTGTATTTGGGATTCAGATTTGTGGGTCCACTTGAAGACCATGAAGGCCCACAAGAAGGGTGTCAATGATCTGGCCATACACCCTTCTGGGAGACTCGCTCTCTCTGTTGGCAGGGATTGCCATTTGAGCATGTTTAATCTAATTAAGGGGAGATGCACTTTTACTTCAAATTTGCAAAAGGAGGCCACTGTTATTGAGTTTAATTCGAAGGTTGGAGATAGTTATTCTGTAGCAATCGAAGATGTGGTATCTGTTCACGATGCCGAAGATGCAAGGTTGCTTCATTCTCTGCAGCACGGAAAGAGAGTAAATTGCCTTTCCCCATTCATG
>Thupl.29378685s0006_AT3G57910_
AAGGAAAAAAAGAGTGAGATTGTAGACTTCAAAAGAAAGTTAAATCGGAAGGAAAGGAGACAGATGACGAAAGAGGAATTAAAGAAGAAGGAATATGAACAGCTCAACAGGGGGTTCAACTCTGCCATACCATCAACAAACATTGGCTTTAAAATGCTTCAGCAAATGGGTTATAGCCCGGGTGTTGCTCTTGGAAAGCATGGACAGGGGATGACTGAGCCAGTCAAGATTGACATCAAGAGATCAAGGACCGGTCTTGGAAGAGACAATCTTGTGAAAGAGAAGCAGATTCAGAAGGGCAAGGAAATGGAGAGGATTGCTCAGAAGAGGAAATTGAATGAGATAAAGATGATGTCAGAGTTTGAAGAGAGAAACAACCAGTTATGGCAATGCAAAAACATATTGTCGAATTATAAGAAAGCCCGAGCTGCACTGTCTCAGCTGGAGGAGGCTAAGTATGGGAAGGAATATGAGATCGAGCAGGATGATGAAGATGCTGTAGAAGAGGAAGAGGAGAAAGTAACTGCGGAG
>Thupl.29378735s0028_AT5G06830_
AAGTTCCTGACAACGTGCTTGCAAGTCTAAGAGATATTCATGGTGGTCTTTCAGTTCTTGAAGTTTCTGCCAGTCATGAGGTTTCAGCTTCCAAGGTTCTGTCATCGAACACAAATTTTGATTCCTATGATAAACTGAGCACAACATCTGAGAAAGAGATATCTTTGAATGAGATTGATTGGAATGTAAATACAGCAGTGGTTGAGATGACTGAAATTGATTGGGAAATTGAGCCTGTGGAGCAAACCGAGACATCTGAAAATAGCATGATGCAAGAGGGTTTGCATCCGCTCACTGTAAATTTAGATTCTGTTTCAGTGGAAAATGATCTAAATGATAAAATTAAGTCTTTGGATGCTAAGGATGGTGAGATCGAGTGGAAAGTAGAAAATACTGAAGCATCTGAGGCTGTTCAATCAGAAATCTGCTGGGATATTAGTATAGAAGATGTTTCAGAAGATGTACGTGAAATGTCATTTGAAGTGGACTTGTCTGCAAACCATTTTGACGATGGAGGGGCTGAAAATAGAATGCACCGAAATAATCGTTTCTTGGAGACAGAATATAGGAATAAGCTTCTTGATGATTTATTTGAG
>Thupl.29378858s0001_AT2G34460_
CAAGAGGAGCAACAAGAGCAAGAGAGGAGTGAAAGGAAACCAATATTTGTTGCGGGTGCCACAGGAAAGACAGGCAAGCGGGTTGTTACCCAACTGTTAGAGAGAGGGTTTAAAGTGAGGGCTGGCGTTTTGGACATTGAAAGGGCCAACTCTAGCCTGCCCACTCACAACTCCCTTCAAATT
>Thupl.29378893s0006_AT2G30100_
ATGGGTCATGAAGTGTGTTCTTTGAAACCCATCTTCTGTGCTACTACATTGGTTTGCACAAAATCCATCATAAATAATGCATCATGTCAGATTTGTTCCATTTCAAATGAATTGGGGTCCAAATGGAATCAATTCAGAGGTATGAAACCAATTACTCAGTCAGATTCATCTGGTGTGCTACTCCCAATAATAAAGGATTATGGGCATTGTTTGAATTATGACAAAATGAGTTGTTTCCAAGTAAAAGCTTCTATAGGCCATGGACAAATAAAAAATACAGACATTAGGCATGGTTTTTATGAAGTCATTGATCAGTTGGAGCACATGGCACGAGAGCCTGCAGATATACTGGATGAACTACAGCAGGATTTGTCTACTCGGGACTTACAGTTGGTGTTGGTTTACTTTTCCCAGGAAGGAAGAGATTCCTGGTGTGTTCTTGAGGTTTTTGATTGGATGCGGAAAGTTGATAGGGTGGATGATGACACCACGGATCTGATGCTTTCAATCATGTCAAGTTGGTTGGCTAAACTAGTAGAAGAAGAACATTCGGTTGAGGAAATCCAGATCCTCTTGACAGAAATGAAATGTGTTGGTTTGGTACTAAACTTTGACATGGTTGAGACTTTAATTTCATTGTATTGGGATAGAGGTAAAAGATTGGAGGCTTCCAGATTTGTTAAGTATTTGCTTGAATTTGGTGGGGCTGTTTTGGAAGATGAAAAGGATCAAGACCCAACTGCTTATCTTATGTGGAAAATGTCAAAGGGTGGAGAACATCGAGAAGTTGTAAATCTGATTTTTGACCTTAGGAATTGTGGCTTGAAACCCAAGATAGATAGCTACGTCACTGCACTAATGGCAGTTGTAATGGAGCAAAATCAATTTTCAAGGGCTGTCCATGAACTCAAAGCCTTTCAGAGAAAAGGAAAGGTTGGTGAACTTGAAAAGGGGGAGATGGAAGCCTTAGATTCATATCAAAGAGATCTTCACAAAGAGGGAGAACAGATTGCCAAGTGGGCAATTGAAGAAAACATGCCAGAAATTATGGGAAAAATTCACGAGGAGCTAGCTGCAATGTACATGGTTGCAATTAGAAGTGCAAAAGCTGAGCATCATTTGTGGCAAATGAAGCTTGCTGGTCGGGAGCCTACAACAGAGATGTATGATGCTGTTTTAGCTGTATGTGCTGTGGAGAAAAATTTGCTAGCAGTGAGAAGAATAATGGCTGGAATGGAAGTAGCTGGGAAAATACCCAACAAGAAAACCTTTTCATGGCTAGTGCGTGGGTATGTTAAAGGTGGACATTTTGAAGAGGCTGCAAAAACGTTGATGGACATGCTTAAGAAAGGGCTACATCCTGACAATTTGGAAATAATGGTGGTGCTTAAGGGCTTGCAGAAAAATCATTTGCAGAATGGTTATACTGAATTCTACCTTAACCTTTGCAAGAGTCTGTATACTGCAGGTCTGAGTGGCCCCTGTCTCATATACTTGTATATAGGTGAACTATGCATTATAAGAATGTTGTGA
>Thupl.29378940s0007_AT4G11980_
GTTATAGATGCATTGCATGGGCAAGAAACAGGCCTCCGTGATGAAGGTGAATTAATAAAATTGCGTATAGTACCCTATACAACACTTTGGCGTGTAACTGCAGATGCAAAGGCTCTTGCTGCAATTACATTATATGAAATGGCCAAGAGAGAAGGTCTTTTGCCTCAATAG
>Thupl.29379039s0001_AT4G36390_
GCCTTCAGCTTTACAAAACTCCATCAAAGGGCGCATTTATCATGAAACATATGGGTGCCAAATGAATGTCAATGACATGGAAATTGTTCTGGCAATCATGAAAAGTGCTGGATATACAGAAGTTGTAGATACACCAGAGAATGCTGAGGTCATCTTCATCAACACGTGTGCGATTCGTGAAAATGCCGAACAAAAGGTGTGGCAGAGGCTTAACTACTTTTGGTTTTTGAAAAGGGAGTGGAAAACCAACATTGAGAAACAGCGAGCATGGTCAGCTGTTCCTCCAAAGATTGTTGTGCTGGGATGCATGGCAGAACGTTTGAAAGAAAAAATAATTGAAGCAGATAAGATGGTGGATGTAGTGTGTGGACCTGATGCTTATCGAGACTTACCTCGCTTGCTAGAAGCTGTAGATTATGGTCAAAAAGGAGTTAATACTCTCTTGTCCCTTGAGGAAACATATGCAGATATTTCACCTGTAAGAATTGCTAGCAATTCAGTTACAGCATTTGTATCAATAATGCGTGGCTGCAACAATATGTGCTCATTTTGTATTGTCCCTTTTACAAGAGGTAGGGAGAGGTCCCGACCAGTAGAATCGATTGTGAGGGAGGTCGGAGAGCTTTGGGAGCACGGTGTGAAAGAAGTGATGCTTCTAGGCCAGAATGTGAATAGCTATAATGATATATCTATTCTCAGTGAGAATAATGAGGTTTCAATAGAAAACAGTTGGAACCTTAGCCAAGGTTTTTCTAGTATGTGCAAGGTGAAGGATACTGGATTGCGCTTTTCAAATCTATTAAATCAACTGTCTATTGAATATCCTGAAATGCGGTTCAGGTTCACATCTCCTCACCCAAAGGATTTTCCTGATGACCTCCTGTACCTGATGAGAGATCGACATAACATCTGTAAAAGTATTCATCTACCAGCACAGAGTGGAAACACAAATGTTCTTGAAAGAATGCGTCGGGGTTATACACGAGCAGCTTATTTGGAACTTGTGGAAAGAATATGGAGTATTATTCCTGATGTTGGCTTGAGTAGCGACTTTATTTGTG
>Thupl.29379040s0006_AT5G49570_
ACTATCTCTCGACGCCTCATCACTTCAGAAGCTAATGTGCAAGAAGTAGTTAAGAGTTTGACAAAGGAAGTTCGAAGACATTTCTCTCCAGTTGATCAGGCTTTACTTGAAAGCCGTGACAAAGAAGAGTTGCATGAAATTGAAAACTCTCAATACAGTCATGAAGAACCTTCAAGTTCACTCCCAGGACGAAAAAGTGGATCTAAGGAATGGCGGATAGCTAGAGCTGAGTTTGGTGCTGATAATGACATGTCATTCAAGAGTCTTCCTTGCCCCTTCCGTACATGTATAGATGATCATGTGGGGAGGATCTATAAATCCTTTGGCTTAATTTTACAACAGTTCATTGATAATGCTAAATCTATGTCCAGAGTTGTGGATGAGATGAAGGCTGTGCAGATGCTTATATCTAATCTTAAAGAAACACCATTCAGAATTCGTAAGATGATGGTTGATTTCAATTATAACAGCGTGGATATATCTAAACTCATACAATGTAATTCATATCAATATCTACTTCAGGCACTCAGCCTTAAAAGTTGTTCAGATCAAAATGGAAAGATATATGTTTGTTTGGCTCAGGAACCAGTCAAGACCTCCCTTGCTCTGCCTGTGGCCTGTGAAATTCTTGAAGGAATGGTAAAAAATGCAGACCTCATAAAAGACCTCGCACATAATGCAACAGTTAAACTGTTTATTAATTGCAGGAGAATATGTGGTGGTTCTGCACAAGCAAGTGGAGAGCAACTCCCACTTGGAATA
>Thupl.29379160s0019_AT2G40570_
ATTACCGACATGAGAGGATAAATTCTGCAGATAGGAATGCTGAAGCAAACCTTTGCCACCATAGAGAGGCAGTTGTAAATAAATTAGATGATTGGGATTGCTCATTGCATCTTCCATTGTGGGTGTCTGACAGCGAAAAGGCTAATATAGAGAGTCGTATTGATGGATGGACAAAAATATTGGAAGCTACTGGCACTGATTTAATGTTTCTTTCCACATCTCTAAGAAGGCCTTTGCGCCCACTATGGATATCTCAGAAGACTGTTATTTGGCTTAATGAAGTCCCCGATTTGGATTCTTGGGATTTTACTCCTGTTATTCTTGTTTCTGCGTCAATTTCTATGGAAAACACTAAGAGAATGAGTGATGATGATTACAGTTGGAGTTACATCCCAGGAGCTGCAGATGATGAAGAAAGCTGGGCACGTGGATTGTCACCTAGTCTGTTTTGGAAGCATTCTTATAATCTTATTTCTGGTGGACCGGAGGTATGTAACAAAATGGTCGCAGATATTGTAGAACAGGATAGGGTATATCGAGCTCAAAGAGGACAGGAGGCTTCGCAGATCAAACTTAAACCAAAGAAAATAGCAACTGATGTAATTAATTGTTTGGAGGAAGGATTCAATCTTGAACTCCAATCTGATGCAGCTACTGAGGGAAGATTTTTCTCCGTAGAAAGATCTGGAAAGCCGGATGAACATGGAATTCAGCAATTGCCCCAGGGACAATTCAATCTTTATTGGATAGGAACTACTAGACTTGCAATTTCAAGCAGCGAATATG
>Thupl.29379245s0001_AT5G13390_
TTAGCAAGGCGTGTGCTTCTGCTGGTGGTGGTGGTTGGTGTCTTGCTAATTTACATGCAGCCCCCTTTGCCAGAGGCATGGACTTTTAAGTCTAAGTTTATGTATATACCAGATAATTCTGTTGATGATATTACCATATATGGTTTAGTTGAAAAGAAGGCTTCCTGGCCATCATGGTTACTTATTGGAACAATAATGGTTTCTCTTGCTGCGGTTACTAAAATTATTCCAGTGCAATATATAGTAGAGCTCAGAATACTTTATGCTGTTGGCATTGGGATCACATTAGGCATATATATATGTGCCGAGTTCTTTATTCAAGCTCCCATTCTACATGCCTTGATTGTAGGAGCTGTTACATGTGCATCCGTCTTTGTGGTCTTTACACATCTTCCTTCCTCCTCGAGTCCAAGGTTTTTACCCTGGGTATTTGCGTTACTGGTTGCACTTTTACCTGTTATGTATTTGATTGAAGGCCAGCTGAGGTTAAATACTGCAGAAAATGCAGAAGAGGAAAGGTTTGTAGCATTATTAGCTCTTGAGGGTGCCCAGATATCTCTGTTGGGGTTGTATGCTGCAATTTTCATGCTGATAGCTTTGGAGATTAAGTTTGAATTAGCATCATTGATGAGAGATAAAGTCTTGGAGAAAGGAGGATTGCCAAAGGTATCAAATCAGAGTTTTGTTCCAAAGTATCGCCTTCTTCAACAACGTCGAGCATCTATGGTAGCTTCCTTCTCAGTAAAGAAGCTAGCAGCAGAAGGGGCATGGATGCCGGCAGTTGGCAATGTTGCTACAGCACTCTGTTTCATGCTATGTCTAATACTGAATGTACATTTGTCTGGTGGCTCAAATCGGGCAATATTTATTCTGGCACCAATTTTGCTGCTGCTCAACCAGGATTCAAATTTCTTTACTGGCTTTGGGGACCGACAAAGGTACTTCCCTCTTACTGCAGTTATATCTATATATTTAGTAGCATCTAGCATATACAAACTATGGGATGAAGTATGGCACGGATATGCTGGTTGGGGACTTGAGACTGGAGGCCCAGGTTGGTTCTTTGTTGTGAAAAACACAGCCTTGTTGATGCTAACTTTACCTAATCACATACTTTTCAATCGCTTCATGTGGGACTATGCAAGACAGTCAGATTTAATATTATTATTGATCATGCCACTCAATTTGCCTTCAGTTGTAATGACTGATATAATTGCTATTAAAATTTTGGCATTGTTAGGCATTATGTATGCTTTAATCCAGTATTTGGTGTCAAGGCACATTAGAATCAAGGGAATGAGGTTTATTTGA
>Thupl.29379270s0012_AT2G37560_
TATGGGATAAACAAATGGCAAGAGCGCAATTTAATTGGTGGTGGTACCACACCCCTACATATGCTTCTTATAATGTTGAAGGGACTTTCATGCCTTTGATTCTTACAAGTACAGGAGCTGTGCAGAGTGCACGCACTGCTGTCATTGTTTTGCAGAGTTTGACTCCTAATGCCCAGAGTGTCTTTAAAGTACTTGCTGAATATCAACTTGAACATCCTGAGGAACAAG
>Thupl.29379404s0012_AT5G10920_
TGTTGATGCAGTGTCTGATCGGGATTTTTTATTAGAACTTCTTTCAGCCAATTCTATTATTGCTGTCCATCTATCCCGCCTAGGTGAGGAGTGGGTTCTCTGGGCATCTGAGGAGTTTGGCTTTCTTATTCCAAGTGATGCAGTCTCTACAGGAAGCAGCATAATGCCTCAGAAGAAAAATCCAGATCCTATGGAGCTTGTCCGTGGGAAATCTGCTAGAGTGATTGGGGATTTGACTACTGTATTGGTACTTTGCAAAGGGTTGCCACAAGCCTACAACCGTGATCTACAG
>Thupl.29379409s0013_AT4G31460_
GACAAGGCGAACATGGAAGCCCAATGTGCAGAATAAGCGACTTTTCAGCTTGATTCTGGATCAGTTTATTAGAGTTAAAGTTACAACACATGCAATCCGGTGCATTGATAAAGCTGGTGGCATTGATGAATACCTACTAAAGACACCTACCAGGAAGCTTGATAATGAACTGTCTCTTCTTTGGAAGGCCAAGATTGAACAAAAATATAAAGAACTTAGAAACAAGGAGGTTGGTTTCTTTGCACGAGAAGAAGAGAAGGAACTTGAAGCAGCCTTCGAAAGCCTTGAAATTGCCAAGGAAGAATGGAGAGCTCACCGTAAAGCAGGTGCAGGAATCCATGGGGTTGCCAAAGGTGGCAACCAACAGGCAAGTTAG
>Thupl.29379457s0010_AT5G11980_
ATATCAGAAGCCCCAAAGCTGAGCAATGGTTGTAATGAATTTATGGACTCAGCTCAGCAGATATTAGAGAAGCGGAGGCTTAACCATACACTTCTTGCAAATCATAATGCACTGCTTGACTTGCTTGAGATTCCTCAGCTTATGGATAC
>Thupl.29379470s0021_AT2G31955_
CAGGATGATGTGATACAGTCGTTATCTTTGTATCAAATACCTGTGAATAAATTTTCTTGGCATCCTTTCTTCCTATCCCATGTTAGTGGGGGATCAAGCCAAAGGTCATTGGCAACTGCTGCAGCAAATCCATTGCCTGAATCATCTGCCGAAAATACAATTGTTTCGGATATGCTTGTTGATTCATTTGGAAGGATGCATACATACCTAAGGATCTCCTTGACAGAGCGGTGCAACCTTAGGTGCCAATATTGCATGCCTGCTGAAGGCGTGGAACTTACTCCCAAACCAGAGCTTTTATCACAAAATGAAATTATACATTTGGCAAACCTTTTTGTGGCTTCAGGTGTGGACAAGATAAGGTTGACAGGTGGAGAACCAACTATTAGGCCTGATATTGAAGATATATGTGTTCGCTTGTCTGGCCTAAAAGGTCTGAAGACCCTGGCAATGACAACAAATGGTCTCACTTTAGCCAGAAAACTTCCAAATCTGAAAGCAGCTGGATTGAACTTGTTGAATATTAGCTTGGATACTCTAGTTCCAGCAAAATTCGAGTTCTTGACTAGACGCAAAGGACATGCAAAAGTTTTGGAAACAATAGACGCAGCCATTGATCTTGGTTATAATCCTGTTAAG
>Thupl.29379518s0001_AT2G22650_
GGATACATATGAAAATGAACAACCTTGTATACTATCAAGTGCATGGCTTGCAGCTCAAGGTCCGCGCAAAATTCTCATCGGAGCAACAAAAGAGTGGAAATCATCAAACATGTCCTCTGATGTTTCTAAAGAGGAAGCTTCTTCAGCACTTGAAGAACTCCTGCCAAAGATATCTGCAATATACCCTCCAATTCAAAACTGGATGGTTTTGGGTTATCAAGCAGGTGTGAGGGCCATGCCACCTCGCACCTCTTTGGGTGCATTGCCTATTTTAGGTTGCATTGATGATTTTGTGATAGAATATATGCAAAAGGATAAGCCAACCGAAAAGAAAAGTTATCATGCTCCTCACCAAAAGACAATTCCTAAGTACTGGTTGGTGGGTGGCCTTGGCTCAAGGGGTCTCATATACCATGGTTGGCTAGGAAAGATGATTGCTAAAGCAGTAACATCAGGAGATCAAGATATTCTTCCTACTCAACTAACTTCCTGGATGCTGTCCAACTG
>Thupl.29379713s0030_AT1G03750_
GTCAGTAACCATTTGGAGTTAATCAAACCAAACCCCAAGGATGATCCAGAAAAACAGAAAAAGGACGAAGCGTTAGCGGTGGCTGTTTTTGATAAGGATGCTGAATTGATTGGTGGCATTGCTCCAGATGAGAGTTTCATGGGCCTTAGTGATGCACAGCATTGTGGAAAAATGCGAGCTTTAGAAAAGTTAATGACATCTTGGATTTTGCAGGGTGATAAAGTGCTGCTTTTTAGTTACTCTGTCAG
>Thupl.29379926s0001_AT3G04560_
GGCACAGACCATGATTGATATCTTGGTGAAGCATGCTTTTGATAACATATCAAGATTCACGGCTCGAGAAAGAGATATTATAGAAAAATTGTGGGCATCCATTCGAGAACAGCAAATGAGGAGAAGACAAGGAAAATCAGCAACTGGAAAGCTTGATGTAACTGCATTTGAGCGGCTGCAGGAGCAATACGCAAATGAAAAGATTAGCATACGCCACGGTGTTGGGGATGGTGGAGAGCGTCGTGCACAGCAATGGCTAGGATGA
>Thupl.29379975s0001_AT5G13520_
ATGGCTCCATTTGATCCTCACTCCTTCACAGACTCGAGCCATCCCCTGACAATTCACATTGATCTGTCCCTGTATTTGGATTTCGATACGAAAACAATCGATGGCTCTGCAACCTATACTCTCCAACATCCCCACTCAGGAGATCTCTTCCTGGACACCAGATCCCTCACAATCCACACTGTTACAGACACACCCTCAACCAAGCCCATGCCTTTTTCTCTACAAAGCCTTTCAGACCCCATCAAAGGCACCCTTCTCAACATCTTTCTCAAAGACCAATCTTCTTTCCGCATAACATTCAAAACCCATGAATCTGCCTCAGCTCTCCAATGGCTGAATCCATCACAGACTGCAGGGAAAAAGCTACCTTATGTTTATACCCAGTGTCAGTCAATCCATGCTCGTTCAATATTCCCTTGTCAAGACACACCCAGAGCAAGGATTCGTTATTCTGCTCTGCTCAACATTCCCCAACAAATGAGCTCTGCAATGTCTGCTGCCCACATGGATAGAGCGGAGCCCTGCGTTGGAGAAGCCAATGGAGCATGCTCCGATGACAAGTGGGTTGCCCATGGAAGAGTTGTTGAGCGTTTCTCCATGCAGCAGCCCATACCTCCGTATCTGTTTGCATTTGTGGTGGGAGATATTGCTTCTAGGGAAGTGGGTCCGAGGACTAGAGTTTATTCTGAGCCTTCTCCTATTCTGGAAGCTGCAGAAAGGGAATTTGTTAACACGGAGGAGATGATTAAGCAGGCAGAGAACCTGTTTGGTGAATATGATTGGGAAAGATTTGATCTTGTGGTACTGCCCCCCAGTTTTCCCTATGGTGGAATGGAGAACCCTAGGCTGGTTTTCTTGACACCCACTGCAATTGTCGGGGATTTAAGCGGAGGGCATATTGTGGCACATGAGCTTGCTCACAGTTGGACTGGCAATCTCGTCACCAATGCCACAAACAATGATTTCTGGTTGAATGAG
>Thupl.29380051s0003_AT4G38890_
ATGACTTTTTGTTTGATTGATTTCTATTTTGAAGGGAGGAACCTGGTCCATTCGCGAATTTTAGATATTAGTAAATCAGGAGCAGCAGCAATAACAGTACACGACCGAACTCGGCAGCAACGCTACAACAAGCTTGCAGACTGGGATTACATCTATGAGTGTGCACAACAAGCACCTAATGATCTACAGATTGTTGGTAATGGAGATATTTTTTCTTACACAGATTGGAATGAGCATCTGAAAAATGGGACAAATCTCTCAACATGCATGGTTGCTTGA
>Thupl.29380148s0043_AT4G28740_
CTCTGCGGCAAAGATAAGAAGTGAAGTCCTGTCTCCATTCCGGTCTGTAAGAATGTTTTTCTACCTTGCATTTATGGCAAGTGGTGGTCTTGGAAGTCTGATTGCTCTATCACGTTTGGTTGCTGCATTGAGAAATGCTCCAAATGCAGGATCAACTCCTGAGATACTCATGGGCTTAGGAATCGACTTAGCTGCAGTTTCTTTGTTTGCATTTCTATATACGAGGGACCTGAAGGCTCAGAATGTACAACTGGCAAAACTGTCTAGAGAAGAAACACTTGCCAATTTGAAATTAGAAGTCAATGGGAAGAGGGTAGTTTCGATTAGCCAATTGAGAGGTTTTGCTCGTCTTGTTATAGTTGCTGGGCCTGCTACTTTCATTGAAGAGGCCTTTAAGTATAGTGAGCCTTTCACAAATGATTTATTCGATAGAGGAGTAAGGGTTGTCTATTATGCTACTGATGGCTTGGTACCTAATTTACAGACCTCAACTGCAGATGCTAGTTTGAATGAAGTAAAAGATGACGAGGAACTATCCTTAATTAATAAACAAAAGAGTTTATGGCAGTTGACTCCCATCTATACTTCTGAATGGTCCAA
>Thupl.29380181s0031_AT2G20330_
ATTTATGACCGCGACGGCCTTACCTTAGGAGAATTTATTAAAGGTGACATGTATTTGCGTGACCTTAAGAATACAAAGGGGCATATATCAGGTCTGACATGTGGACAATGGCATCCTAAAGAAAAACAAATGATTTTGACATCCTCAGAGGATGGTTCCCTTCGCATTTGGGATGTAAATGATTTTAAAAGTCAGAAGCAG
>Thupl.29380226s0001_AT3G25660_
ATGGTTAACATGAGGGCACAGGTTCCCTTCCCGCGCCCTCCTCTTCACACCCGCCTAACTCCATCCTACTGCACAGCAAGAAGGTTTGCTCGGATTGCCATCAAAGCTGATGCATCTAAGACTCTTTCAGAGCTCTCAAGAATCCACGCAAGCAATAATGGCATTAATTCGTCCGAAATTCTGCGCATTAGAAAGTCTCTTCTGTCAAGAGAACAAACAGCCGTTGAAATTACACAAGAGTATTTAACTCGCATTCAACAGACAGAACCTAATGTCAAGAGTTTTCTTCACATCTCCGACAAAGTTTTGATGGAGGCGTCACGGATCGACGAGAAACTTGCAAGAAATGAGGAGGTGGGAATGCTGGCGGGTGTTCCGATTGCAGTCAAGGACAATCTGTGTACGAATGACATGCCGTCGACTGCAGGGTCTAGGATATTAGAGGATTACCGTCCTCCATTTGACGCCACGGCCGTCACGAAATTGCGCCAAAATGGCGCGCTTCTCATTGGCAAAACAAATATGGATGAGTTCGGTATGGGAAGCACTACCGAAGGTTCTGCTTACCAG
>Thupl.29380422s0024_AT1G49380_
GTCTTCTTCAGCGAATCAGTTCTATATGGATTCAAAGGGCTTGCTGGTAGGCTTGCACCTATTGGTGTACATGCAGCTCTTTTGCTCATAATGGCAGGGGCAACTCTAAGTTCTGTGGCGGGCTACCGTGGTTCAGTTACAGTTCCTCAAGGCCTGAATTTTATGATGGGAGATGTGCTTAATCCAAATGGGATTTTGTCTAAACCAATTCCCAGTTTTCAAACCGAAGTTCATGTTGACAAGTTTTACATTGATTACTATGATAATGGCGAG
>Thupl.29380423s0004_AT4G36650_
ATGTCCAGCAGAGTGCCCTGCCCTTATTGTGCAGGCACAGAGCAGGGGCGCTGCACTTCCATAGCTGAGGGGCGCTTTATAACAGAGTGCGCCTCATGTGGCCGTGTTGTGGAAGAGCGCATAACGCAGGTTGAAGAACTCTTCGTGGAAAGAGCTCAGGACACGCCCCTCTGCATTGTAACTCCCGATTTCAGCAGCGCTCAATGTGACCGCCCGCCGCCGCCCCCCATGGAGGATGATCCCTTCGAGAACACGGGCTTCATTACGGCTTTTAGCGCCTGGTCACTTGATCGGACGCCTCTGTTTACGGCCACGGCTACGACTTTTTGTGGATATTTGGCGGAGCTTGAGCGGGTTTTGCTTGAGGAGCCGCCCGCGGCTTCTGCCTCGTACGAGGGTGTGAATAGTAGTAATAATTGTCTGGGATTGGTGGATAATTTGAGGGCTTATTTGCAGATTGTGGATGTTGCATCAATTTTGGGGTTGGACAGGGATATTTCGGATCATGCGATTCAGCTCTTTAGGGATTGTGCCTGTACGACTTATCTGCGGAATAGGAATATTGAGGCGCTTGCCACTGCTGCGCTTGTGCAGGCCATGCGGGAAGCACACGAGCCACGAACTTTACAG
>Thupl.29380437s0007_AT3G26580_
ATTCAGCTCTGGCTTGCTATGGCCTATGAGGCTCATAATCGCCATAGTGATTGCATTGCACTTTACAAATTTTTAGAGAAAACCCATCCAATTAAAGCCATTCGTCAAAAAGCTGCTGGTTTGCGGTTTATCCTTGAAGCACCAAAACTTAAAATTACAAAGGAAGAGATGGTCAGCATTCCTCTAATGGATTCAAATTATGACAG
>Thupl.29380468s0004_AT5G64150_
ATGGCACCGTTCTTCAAGCACAGGACCATATCGGAATTTGGGTTATGCCTAAATTTTTATTTACCTCTGAGAATCCACAAGAGCAGGCACATTCAGTGCTCGGATAAGAGATTTTCAAGTCCATCAGCTAAAACACTCCTCCCTTCCCCAAAAGCCCAAGCCGACGTAACTCTGGGCCGTAATCAGGAAAAGTCAATTAAACTGCAAGTTCCCTTGTTTGAAAGAAAACCAATTTTCTCTACAAACTCTCATGACCTCAAAGAGTGGAGGAAATGGGCTCAAGAATTGGCAATCTCAGTTGGGTCAACATTTCTAGAAACAGATGGGGGCCCTGAGTCGAAAGACTTATTGAGGGAGATTGAATGGCTTTTGGAAGATGCTGTAGATGGGTACTCTACAAATTTAGCAATGCTTGAATTGCCTGCAGATTTGGCTCTGAGAGCAAGCATTGACGACTTGTATGTATTGTGGAGGGAAAGAGTTGAGAAGAGGCGGCCATTCCAGTATATTGTGGGATGTGCGCATTGGAGAGACTTGGTGGTGGCTGTGCAAGAGGGTGTGTTGATTCCAAGGCCCGAGACAGAGCAGCTGATAGATATTGCTCAGAATGTGATGTTGAGAGACGGAACGTTGGCTAAGGGGGTGTGGGCTGATTTGGGGACTGGGAGTGGGGCGCTTGCCATTGGGCTCAGTCAGTTATTGGAAGCACAAGGGAGAGTTGTAGCAGTTGATCTTAGTCATGTTGCCGTATCAGTTTCTAAGTATAATGTGGGGAGATATGGCTTGCAG
>Thupl.29380479s0002_AT1G12370_
TCTGTAGATGCTTTCCTTGAAGAATTGGTTGTAAGGAGGGAACTTGCAGACAATTTCTGCTTCTACCAGCCTAATTATGATAATCTGCAAGGTGCCTGGGAATGGGCTCGTAAGACCCTGATGGATCATGCATCTGATAAGCGAGAACATATCTACAC
>Thupl.29380685s0012_AT4G27600_
GGATATCATAGTCAATCATGCTGATATTGTTTTTGCAAACAGTGATGAAGCACAGGCTTTGTGTGGGTTTAGCACAAGTATAAGCCCAGAAGTGGCTGCAAGATATTTAAGTCATTCTTCATCTCTAGTTTCTGTCACAGATGGTATCAGGGGTTCCTACATTGCAGTTAAAGGTGAAGTTATATATATACCTCCTTCACCCTGTGTTCCTGTGGATACTTGTGGAGCAGGTGATGCTTATGCAGCTGGAATCTTATATGGACTCTTGAAAGGATCCTCAAATTTAAAAGCCATGGGTGATTTAGCTGCCAGAGTTGCTGCAGTTGTTGTAGGTCAACAAGGCACTAGGCTAAAGGAAGAGGATGCCAGTGAGATAATTGAAACTTTTTCACATTCTTTGCCTACTGAAAACCCGATTATGGATAATCACTCATACAGTGAATCGGATCAGATTTCAAGTATTTGA
>Thupl.29380736s0015_AT1G36310_
ATGGCGATCTCAAATACAAGTCTGTTTTCAAGAAATCTGTCATCCTTAAATTTCAGAAACAGACAACCTTTCAGCTCTTTTGAAAAAAAAATGACGTTATCATCTAATGCCCTTCCAATGAATTCTGATGATTTGGATCCAGCAGCTACTGATGGAAATCTTCAGAAAACACAGGCAATGTTCTCAACTCAGAAAGACGAATATCCTGTTAGTGCCAATTTTACTCCAGATATTGAAAAGAAATATGTTCATAATGTCTATGATGCTATTGCACCTCACTTCAGCTCGACAAGATTTGCTAAGTGGCCAAAAGTAGCCAAGTTTCTTGATTCCCTGACACCAGGTTCAATCATCTTGGATGCTGGATGTGGCAATGGAAAATATCTAGGCTTCAATCCAAATTGTTTTTTCATAGGTTGTGATATAAGCTCTTCCTTGATCAACATCTGTGGAAGTAGAGGACATGAAGTTTTGGTTGCGGATGCAATCAATCTTCCTTACAGAAGTGGGTTTGGTGATGCTGCAATATCCATAGCTGTTTTACATCATCTTAGTACTGAAGAACGCAGGAAAAAGGCAATAGAGGAACTTGTGAGAATAGTCCATAAGGGAGGAAAAGTTCTGATAACTGTTTGGGCTGTAGAGCAGGAAGATAGATCTTTGCTTACAAAATGGACCCCTCTTGCACGCAAGTATACTGAGCAGTGGGTTGGAACAACTAGCAGTTTTGAGTCTAGTTCATCAACTGCTGCTCTGGAAAGCATTCAGGAATCAGCAAATGATGATTCAGGCGGTCAGGAGTTGCTTACTGAAAACAGTGAAGAACACACCAAAACACATTCTCATAAAAAGCATTACCCAGAAATAGTTGAGGCACCTGAGACTAACAAAGATATTGCAGAGGTTTCTGTTCTCCCAAAAGGAAATGAGAGAGAACAACAAGAATTTTTTGTACCTTGGCATTTACCTTACCATCGGGCAGAAGTTAGTGGAACATCCGCTCAAGCTATTGCAAGTGGGTTTGCAAAGAAAGATGATAAAAAGGGGGCTGTTATTTACAATCGTTACTACCATGTATTTACTGAGGGAGAGCTTGAAAG
>Thupl.29380801s0012_AT4G37510_
ATGGCATTGCCATCATCTACCCCTTTGCAGCAGCATTGCGGTTCCTCATTCATGGACACTTTACACTCATCTCCATTCGCCTCCCATTTCAGAAATTCGAACGGGCACCCTTCAAGCCTATCGGTCTCACATTCTAAATCATTTTTCTCAAACTGGGAAGTGAAAGGAACACCAAAAATCAGATTGGTTTTTCCCAGACGCAAGATTTATGCGGTCACAAGGATTCCATCAGACACAGAAAGCAGTAGCCCCAGTAACAGCCCTCAACGGCTCCTGAGAGAATTAGAAGACATGAAAACCAGGGAAAGGATTCCAAGGCAAAAGTACAAACTGCCACCCAAAACATACATTTTGAAGACCCCCATGGATGACAGAAAACTAGTAGAGAGGTTTCTCCAGAGCCCCCAATTATCGCTGAAATCGTTTCCTCTGCTGAGTTCATGCTTGCCCTCAAAGGATTTAGGTGACCATGATAGGGCCTGGATGGAAGACAATCTGCTGGAGGCCAAGCAGGCACTTGGTTACCCACTGGAGGCCCTGAACAGCGTTGATCAGAATAGCCCCGCTGCACATTTTGATACACTATTATTTCTTGCATTCCAGCATGAGGAGAGTGAGAGGTCCAAGAAGGCCAGGTATGTCAGAAATGGGCACTCCAGACTTGCATTTCTTGGCGAGTTTGTTGTGAGCCTTGCATTGGCAGAGTACTTCCTGCAGAGGTACCCGAGGGAGCCTCCTGCTTGTCTCAGAGAGAGGGTATATGGTTTGACAAACAAAAGAGTGTTGCCATATTGGATCAAGGTTGTTGGTCTTGACAATTTGGTCTTTCCTTATGATGACATAACAAAGTTGAAGCGGCATGAGCGTGAACCAACTGTCAA
>Thupl.29380857s0021_AT2G20790_
GCACTCCTTTGGATCTTGGTGTCACTAATCTTTCTACTATGAGAGCAAATGGATTTTCATCATTGGATTTACCTCCTACAGATCTAAAACAGCCAGCATGGAAGCCATACCTCTTTAGAGGAAAGCAAAGAATACTGTTTATGATTCATGAATTAGTATCTGCAGCAATGTATGATAGGGATGATGTTCCAGATATTATATCCATTTCTGGCCAAATAAACTGTCGTGCAGATTTGGAAGGCTTGCCAGATGTTTCTCTCCCCTTAACAGGCATGAATGCTGCTCATGTTGAGGCAGTGTCTTTTCATCCGTGTGCCCAGGTTTCTGAGCAGGGTGTAGACAAACAAGCTCTAATATTTTCACCACCTCTTGGAAACTTTGTTTTAGTGCGTTACCAGGCCTCTCTTTCAAATTTAAGTCCTCCCATCAAAGGATTTTACCAGCTTTCAATGGTTTCAGAAGATGAAGGTGCATTTTTATTCAAGTTGAAGTTAATGGAAGGCTACAAGGCACCTCTCGTCATGGAGTACTGTTCGGTAACTATGCCGTTTCCAAGGCGGAAAATAGTTTCAATTGATGGAAATCCATCAGTAGGAACAGTGTCAACAACAGAACATTCAGTTGAATGGAAGATCATTGTCAGTGGGCGAAGTGGGACTGCAAAAAGCATAGAAGCGACCTTTCCAGGGACAATTAAGTTTGCACCAAAGACTACTAATCGATATTCATACAGATCAAAATTAACAGAAGAATCTGTGTTCGAAGAGGAGAGTGATTCTGAGGGTGATGGCTCAAATGGTATGAACAATATAGAAGAGTTCTTGGAAGAAAAAATGAATAAAGACCTCAACGCAGTTGAACTAGAGGAGCCTTTTTCTTGGGAAGCTTACAACTTTGCAAAA
>Thupl.29380954s0001_AT2G44760_
TGAAACAGAGGAAAGCTCATTAAATCCCATTTCAAATGAGAAAAGGATTTCACCCACAGAGCTTGTTGGGTTATGGAAGGTGTTTGAAATAAGTGCTACTGCTATCCTAGATGATGAGGAAGAAGGAAAATCTGAAACAAGACCTTCATATGTGTACTTGTGCATGGAAACTCTGAAGAGGAGGAGTCTTCCTGAATTTCCTGTGCATTTTGTTGATGCTGATGCCTTAGATTTGCAGGATGTCACGGTTCTGTGGTTGCCTGGTGGCATTACAGCTTATGTTGACACAAAGGAAGATGGCTTGTTGACCATTGGTGTTGGATGGTATTCTAAGGATGGCACAAACCTTGTGATGGAGAGGGATTATAGTGATGAAGGGAAACTACTCGAGGTTCGTTCCAAATCTGAAATCAAGAGAAGATGGACAGATGATTCTGTGCAGTAA
>Thupl.29381102s0007_AT4G38020_
GATGGAGTTTTCCTATTGCCCGGTTGCTGTGATCCATTTAATGAGAAAGCCCTGCGGGCATCACAAGGGGCATGCTTTCAGGTTCCAATTGCTACGGGCCTTTGGAGTCATCTGAAGATTCTTAGAGATCAATATCAAATGCATTTGTATGCAGCCCAACAGCTTAGCCATAAAACAAGTGAAGAGATAATTTCAAGACAAAATGTATCTTTTGAGAATGAAAAGACTTCAATCATCCATTCATCTCGAAATGGTTTGATGGTCACTGAAAGTGAAGATTGCAATGGAAATAATCCAACTCTACTGTCGCATGAACTTGTATCTGCTTTAGCAGATAAACCAGTGTGTCTAGTACTAGGCAGTGAGGGGAAAGGGCTGTCTCAACAAACAAAAAAGTTATGCAACCTTGTTGCAATACCCATGCCAGGTGGGTCTGAATCCCTCAACGTGTCAGTTGCTGGGGGCATCTTCTTGTTTCTGCTCCGAAGATGA
>Thupl.29381177s0003_AT1G56345_
ATACTTCAGGTGCTAAGAATGACGCAATTTCTCTGGAATTGCATCTTGCCAACCGGCTTGATCGGGATACAAGTGGAGTAATGGTCATTACTAAGCGGCACAGAATAGCAGGTAAACTTGTGAAGGCGTTTACTGATCGGAAAGTAAGAAAAACTTATCTTGCCCTGTGCATCGGACCTGTTCCAAAATGGAGCGAAGTCTACATTGAGTCTGGTCATGGAAGATCAAAGTTTGGTGCATGGCGCGTGTATTCTAGGAAAGATGTTGGAAGGGCACTTCCAGAAGGTTGTGCCATTCGAGAAATGGCCACTCGCCTAAGAGTCTTATCTGTAAATGGAAACCAGAAATTGCAACATAACAGTCATGAAGAGTTGCAAAATTGTTTTGACAAATTTTCTTTTGACTCAAGAGAAGGCCAGTTTATTACATTTGAAGCTGATGAGTCAGCAAATAGTGTGGAAAATTTGGTTGCCTTAGAAGAAAATTCTGAGAACAGTGGACAAGTCTATGATTTTGTAAACTCACCAGATATTTTTAAAAGTGATGAAGTGCTAGTACGAGCTTTTCCTCAAAGCGGAAGGACACATCAGATCCGACTGCATTGCCAGTATTTGGGATTGCCTATTAGAGGGGATGTGAAATATGAAGGACCCCATGTCTGGAAGGGTATAACTTATGCCGGTCATGCCTTGCATGCAGAGTCTCTTTGTTTTGTGCATCCAGTCACTCAGACAATGGTTAAATTGTATGCTCCTCTTCCTCAATGGGCAGTTGAAGCATATGGATGCTCTCCTCTCTAG
>Thupl.29381236s0018_AT4G00030_
ATGGCTATTGCAATGGCTGTCGCAATTAATCCCTCCACACGTATTGTGTATTCCAGAATTCCATATAAAATTCACAGCAATGGAATTGCTTGTAGGAAGAAGTTGAGGGTAATTTCATCATCAGACGTTGCTCCCCCAGCAAACAAAGAAGCAAATTCAGCAAGGGATAATCTTCTGAATCTAATTTCAGGCGAGGAACGTGGTTTAAAAACGCAGAAAAACCCATCAAAGCGCTCTCAAATAATAACCGCAATTGATGCTCTGGCTGCACTCGGAACAGACACAGTTACTACAGATTCTAAGCTATCCGGGACATGGAGAATGATGTGGACTACAGAGAAGGAACAGCTGTTTATTATAGAGAAAGCCCATCTATTTGGGACCCAAGTTGGAGACATTCTGCAGGTCATAGATGTTAACAGAAGCACCTTGAACAATGTCATCACTTTCCCACCATCGGGTGCTTTTGTTGTTGCTTCCACCATTCAAATTGTTTCTTCACAGCGAGTAAATTTCAG
>Thupl.29381242s0003_AT2G26680_
ATGGCGCCAACAAAATTTCCTATGTGGAAGAGGGACAAAGGGTTTATGCCGTGCATAGTGCGTGTATTTCTATTTGTAACTGTAAGTGCATTACTATTGCTTGTTTGGGTGGCTGTAAAGCCCCTTTCACTTTGCAATAATGGGAAAGAATCCTTGCATGGTGTGCATATAATGGAAGAACCTATCACTGATGGTCAAGCCACAGGAAATATTGAAAAGTTCAATTGTATAAGATGCCCACAAGCTGCTCCTGTAGTTGCGAACAAGGTTGAGGGTGTTCAGCATCCCTTTTTAATCTCACTTGCAGACCTGGGTTCACCAGAAAAGCCAAATAGGAATTTCCTCAGGATGCTTAAGGGCAAGCCTTTTCGTAAGCCAGACATATCTCATACCATTCAGGAAGTGCTTGCAAAACTAGAGACAAGTGGATTTGAATCAAGAAAAGGAATTATTGTTGATGTTGGTGCAAATGTGGGAATGGCAGCATTTGCAGCTACAGCGATGGGTTACAAGGTAGTGGCTTTTGAGGCAGTCTTTGAGAACTTGCAGCGTCTTTGTGATGGAATGTACCTGAATCGAGCAGGTGATATGGTGACTTTCTACCATGCAGCTGTGTCAGATGTGCCAGGCAACCTAACTATGCATAAG
>Thupl.29381242s0004_AT2G44660_
ATGGATTACACAAGCCGCGAGGCAGAGGTGATGGAAGAGAAAAAGGGAAAAGGCAGGAGGGCGAGTGAGGGAGAGAGGGAGTTGTTATGGATGGCAGGCATAGCCAGCTGCATTAAGTTTCTTTTAATCCCTGCTTATCATAGCACAGACTTTGAAGTGCACAGACACTGGATGGCGCTCACTCATTCCCTGCCTCTCAGTCAATGGTACACTGACGAGAGCAGCCCGTGGACATTGGATTACCCTCCTTTTTTCGCTTGGTTCGAGAAGTTCCTCTCTGTGGCGGGTGCGTTTGTGGATGCCCACATGGTGGATCTGCATATGCACAACTACAATGCCCAAACAGTCATTGTCTTTCAAAGGACAACTGTAATTATCGCAGATCTCTTGCTCTACTGGGCCCTGTGGAGGTGCTGCAGGAAGCTCAGCCTGGAGAAGCAGAGGCTTGTTTATATTGCTGTTGTTTGGTCGCCCGCTCTCTTCATTGTGGACCATATTCACTTCCAGTACAATGGATTCCTGTTAGGGATTCTCTTGTTGTCAATTTCCTATCTTCTCGAGGGGAAGGATTTGATGGGTGGATTCCTATTCGCCGTTTTACTGTGTTTTAAGCATCTGTTTGCTGTGGCGGCCCCGGTGTATTTTGTGTATTTGTTGAGGCACTATTGCGTAGGTCGTTACAGGGTCTTAAGGTTCTTTGTCTTGGGGGCTTCGGTTTTGTCTGTGCTTCTTCTGGCATTCGGACCCTTTCTATATCATAAACAG
>Thupl.29381257s0007_AT1G21370_
ATGAGAGCAGCATCTGCCCTAATGAAGAAACTGGGTATCTTAAATGGAGAATTCGTCGATTTAGAAAGCGGAGTCAAAAGAAGGAGAAGCAGCAGTCTCAATAGCAGGCGAGGGGCCACTAAAATGTCAAGCCTTTGTAAACCTAACCCAATTCTTTTTCTCAGCTTCTCAATCTGTTTGGGCACATTCATTCTTCTCCTCCTCGTTTCTTCTCACAACAGCAATGTCCGATGGGGGGCTTCTTCAATCAATCGGCGGGAGCAGGGGGCGGTGTACCCATTTAAAGACCTCAAGAATTTGGTGATGGTGGCGGGGCATTCTGTGTATAAAGGGGGGAGCAAGTGCGAGAAGGGGACGGAGGAGGCGGAGGCGGCGTGGTACTTGGAGTCATATCAGAGGCATCCAGGTCAGGCTGCTACGTTTGTGGATCACATCAGGGAAGGCATCAACACGGCAGCCATGGACGAGGCCGCATTGCTCTTGTTCAGTGGAGGAGAGACCAGGAAGGACGCTGGTCCTCGCAGCGAGGCACAGAGTTACTGGAATGTAGCAGACAGACACCAATGGTTTG
>Thupl.29381280s0002_AT2G36740
GGGCGGTTAACCGTAAAAAAACAAAACCAAAATTTCGCTCCAAACATTCCAGATCGATGGTCATTTTTATGTTCGTCGTTCACATTCGCAAGCGTCTGCGAATTGTTTTCCTTTAGGTTTTGGTCTGAAAATTCATTCCAAGTAAGGGTTTGAAGAATTCGCGGAGCTCGTAGCATGTGCAAAGTTCTAGTGGGGTTTAAGGATTTCTAAATTTACGGAGTCAAAAATTTTCAGATTACCGAGCTAACCGATTTAAACGACGAAGGTTTTGCATTGCCCTCAAGAGAAATTGCTTAAGCTGTGTAGAAAAGAGAAGAAAACAAAGCGGCAAAATGGCGACCACAGAGGAGGCACCCGTGCAAATTCTCGATCGCTCAATGCGTAACACTCGAGGAAAACGGATGTCAAAGCTGGTGGATGATGAGCTAGAGACTGATGAACAATTTTGGGGTCAGGAGGCCTTTAAAGAGGAAGATAATGATGACGAATACGAACAAGAAGGGGAGGCAGTCGATGAGTTTGACAGTGATTTTGATGAAGATGAACCTGTAGCAGATGAAGAGCCTGCAGAGGCAGAAGAAAGGACTGTCAAAAAGAAGAGGTTCCTTCTGGGGACCGGGAAAGTTGTTAAGAAAAAAAGCAAAAAGAAAGTTTTAGCTTCTTTAGAGATTTCCCCTGAAACTGCAGAAGATTCTGCCCAGGAATCAAAACCTTCTCACTCCAAAGATCAGGAGACTGCCATTGATCTGGAAGTAGAGAAGACAGTCAGAAAGTCTACAAGAACAGCAGTTATAGTGCGACAAGCTGAGCGAGAGGCTATACGGGCAGCTCTACAAGCATCAATAAGGCCTGTGAAAAGGAAAAGGGAGGGAGAGGATAGGCGAATGACACAAGAAGAGATGCTCCTAGAAGCTGCACAAACAGAGATCATGAACATACGGCATTTGGAAAAAATGCTAGCACGTGAGGAGGAGGTTAAGAAAAAAGCCAATACTAACAAATATGTGTATTCAGGTCCAGTAATACGCTTCTATTCAAAGGATGGAAAGAACACTTTGGAGTTTACTAATGTGTCAACATTTCCATCAGATATCTTTTCAAAATCTGCTCCCTATCCAGAACAGCCAGTATGTGTTGTTACAGGCCAGCCTGCCAAGTATCTTGACCCAAAGACTGGAATGCCTTACGCAACAAAGGAAGCATTCAAAATCATTCGAGAAAGGTTTTCAGAAATTAATAAACATTTGAGCGGTGACCATATTTTCGAGAAGGGTTCACTAGCTACTTCAATTTTAGGGCAAGGATTTGGTAGGAAAGGAAAGCGGTCAAGTGTTGGAAGGTTCAGATCATCTGCAACTCCACGGAAGAGAGCCGAGTCAGAATTACAGTCAGGAGAACTGTTTTTGCCTTCATCTGTGGATATAAATGATGCAAGTCCTGCTGTTTCTGATATAAAACATGATTTACAGATGAATGTTACGAGAGATCCATCTAGTTTGCCATCATCATCAACATTGCTTCAACCAGCTCGTGAGTTCTATGGGCATGATAATGGTGAATCTGATCCCAAAACTTGTACAAAAGAAAAATATACAGTAACACCACCTGCTGGATCAGTTCCAACATTAAGCATCGGATCGCCACTTTCAGGTCCAGAAATGAGACAAGCAAGCATGTTTGAAGACTTGGATTTGGGTTTAAGACTTGGTACAGGTTCAAAGGTGCCTAAGGGATTAATCTTCAAGGATCCCAAGTCATAACATTTTATTTTTCCAAAGGTGTCTTGAAATTTGTTCAAGCATCCGACTTCCCTACTTTTCGTTGAGCTCTTCAAAGACAAACAATGCCTGGGATGACAGTTATTGGCATTTATAGTTTCCCATGTGAAAGCTAAAACATTGTATACTAATCATGCAAAGTTGCAGTTTTTGTTTCAATTTATAATGTTCATAGATCAAATATATGGTGTTACTTCTTTTGCTCATCTTTTGTTCAAATTATCACGCGGGTTGTCAAAATAGGTTAGTTGCTTATGAGATTGAAACAAATCCATCTGAAAAAATACATACTCAAAGATGTTTTTAATATGTAAAGAAATATGCCAGA
>Thupl.29381331s0018_AT5G20220_
GAGTTAAATTTTATTGCCACAACTGTGGTGAAGAGGGCCATCGAAGCCATTATTGTCCATCTTTGAAGGATACAATTGGACTGATGCGGTATAAATGCAGGATATGTGGAAAGACTGGTCACAATCGTACAACTTGCAAACAAAAAAGAAAGCATAAAAGCCAGGGTAGACCATATAATTGTAGTGTTTGTGGACAAGGTGGTCACAACAGAAAGACGTGTCCTCAAAATGACCAAGCAAAAGGTTTCAGTAGCCAGCATCAGAATCAGGAGTTGTCAAATAATGTAAATATTATTAGTCGTCAAACTATTAAGTGCAGCATTTGTTGTGAACGAGGTCATAATGCTAGGAGCTGCTCCCGTCGATTGAAGCTTCAAAACGCAAAAGCCCAAACAATTTGCTAA
>Thupl.29381387s0005_AT1G28560_
GGTGATTGTAAGCATGGAATTGTTATAAGGGATATGCGGTTAATTCATCCAGAAGATGTTCAAAATAAGTTTGCCTATCCACTATTGACATTTCAGCCTCGTGTGCGTCATAGAAAATGCACCATCTGTGATATCTATCGTGCAAAGAAGATCACTTACGATGACAAATGGGCTCCGGAAAATCCAACATTCTTTTGTGAGAACTGTTACTATCTCCTACACTATAATCAGGATGGAACTCTTATGTATGATGACTTCAGTGTCTTTGATTACCATCATGAATAG
>Thupl.29381436s0016_AT4G26980_
CTTTCCATTGATGAGAATTCAAGGAATTACCTTGCTGTGGAGTGTCCTCAAATCTGTGTTAACCCACCTACACCTCGTTATAGAGGAGTACCGGTCCCTAGGGAAGCCCTTCCACGTATTGAATTAGATGCACTGGTTATTGAAGATATAGACCCAAACGCATGGGCAGTTTATGCAGCTCCCAAGCTTAAAACATTGAAGGAAAATGCAAAAGTTGAGCCCAATATAATACCAAAGTCTGAGCTATTTAGGCTTGCTTTTCTGGAAAGAGATGAACGCCTAGCTGCTAAAAGAGCAAAGAACATGAGGCAACATCTAAGGCGGGCAGAGAAAGAATTTATCAAATACAGCAGTGGGGCAAAGTCTCAATTTTTGGCTCATTTGGCACAGAAATCGCTCCAGAGATAG
>Thupl.29381478s0001_AT5G54840_
GCTAAGTATGTAAGATCGGAAGGAAATGAAGAGTACATTCAAACAAGGGGGGTTTCTTGCATGCATAAAGTTTTGGGTATGAAAGGAGTGAAAATTGCGTTTAGCATTTGGGATATTGGGGGTCATCTGCAGTTCACAGACGTTGTTCAGAGGACTTGCCAGGATGCCGCAGCCATCTTCATTATGTTCGATCTCACAAGCAGATCGACGCTTAACAGTG
>Thupl.29381522s0008_AT2G38270_
ATTGCTCTGATCAATGCACCTGATCGTGCTGCTTTGACTGACGCATGGAAGCTTTGGATGGAGGAGCACATAGCTGTTAATGGAAAGGTTCCTCCTGGAAATGAATCTGGGAACAACACATGGGTAAAGAAGCAGAGACGAGCCAAGCCTGATCTTCGACTTACACCCGGCCGACATATGCAGCTGACAGTTCCTTTGGAGCAATTGATTGACAAATTAGTAAAGGAGAACGAGGTGGTAGTCTTTATTAAAGGTTCAAGAACTGCTCCACAATGTGGTTTTTCTCACAAAGTCTTGACAATATTGAATGAGCAAGGAGTAGAATATGAGTCGGTTAATGTTTTTGATGAAGAGTACAATCCTGGATTAAGGGAGACCATGAAAGTATATAGCGGTTGGCCTACATTCCCGCAAGTGTTTGTTCGGGGAGAATTGATAGGGGGAGCTGATATCTTATCTGAGATGGCAGAAAAAGGGGAACTACAGGACCTTTTTAGGATTAAGAAATAA
>Thupl.29381542s0002_AT2G04560_
ATGCAAATATAATCAGCTTGCTTCCTGGGAGCCGGATGCAAGAAGTTGATCGTATGCTACCTATTTTTGGCCATGCTTTGGAGGAATTGAAAGGCAATTTTAATGACCTAACTGCAGCTATTCCAGTTGCTCCAAATCAACAAGTTGCAAAGTCTGTCAGAAAAATTACTGAAAGATGGACTGTACCTGTTGTCTTACTATCTGGAGAATCCTTAGAATCAATATACAATGCTTTTGAT
>Thupl.29381554s0005_AT2G46890_
TTGATAGACTTGTACTGGACTGTGTTGCCTGTGATGATGGCTCACTATTATTCTTCCCATCCCTACTCTCAAACAAATCTATGGAGATCAAGGATTGTGATTATTCTGACATGGGTGTGGAGCATTCGCCTCACACATAATTATTTCAGAAGAGAAGAATGGCAATGGGGTGCCAGAGAGGATTGGAGATTTGCTGACATGCGAAAGAAGTATCCCAACAACTGGTGGTGGATGTCCTTCTTTGCTGCATATGTGTCTCAGCAG
>Thupl.29381594s0017_AT1G74640_
ATATGGACTGTTGAGGAACACCCTACGGGCACCTGCCCTTGGTTGGATGATGTATAATGTTCTTGTTAGTAACCAGAAAAGCATTGAATCACAATATAAATCTCATGTGTATGCTGATTCCAAAAATGTGACTCCATCCTTAGTTGAAAGCAGGTATGCTTTGACAAGAAGGGAAGGTGCGCGCTACGCGCCAGCAGCTTTCCTGACTGGCCTCCTAGATCCTGTTCAGTCAAGAGAGGAATTTTTGGCACTCTTTTCTGGCCTAGAAGGCAAGGTCCCTACTTTGGTTATATCAACGACGAATTCACCAAAGCGATCTAAAGCCGAGATGGAGGCTCTTAAAGGTGCTAAGGGGGTTTCCAAATTTGTAGAAATACCGGGTGCTCTTCTTCCACAAGAGGAATACCCATCCTCAGTTTCAGTTGAACTACTAAATTTTATAAATCAATTATAA
>Thupl.29381599s0007_AT5G19130_
GGCAATCCAAAGCTTGTTAATGCAACACATGTACGAAACTGCTGGAGATGTGTATTTTCACAAATTTCTACCTCCACGTAATACTTTTCAACCGTCAAGTTTTTTCATAGATTCTTCTTGCTCCAAGCAAAAAGAGTTTAATAGCATAAACTCATCTGCCCTAGGTGTAAATGTAGTTGGAATAATAAGAGCACCACGTGGTGATGGTAAAGAAGCAATTGTATTGGTTACTCCTTTCCGCTCTGACAATGTTGATATAGCTGATGCTCTGTCTTTAGGGCTTGGATTTTCATTATTCCGTATGTTTAGTAGAACCATCTGGCTTGCCAAAGATATTGTTTGGTTGGCTGCAGATTCAAAGTATGGGGCTCATACAGCTGTTGCTGCATGGCTTAAAGACTACCATGAGCCTGAATTTTATTATTCTTCTGCATTTATGAAGTCTTCCTCACCTATTAACAACCAGTATCCTGCAGAGAAAGAAAAACTTAGTTTTAAACAGATTAAGAAAGCAGGCAACTTCCAGCGTGCTGGAACTATTGCTGCTGGCTTGGTTTTTCAAGTGAAGGAAACTAAGATTGAAATTGATAAAGACAGGCTGGATGTTTATTCTGAGGGATGTAATGGACAGATGCCAAATTTAGATCTGATTAATGTGGTGAATTTTTTGGCAGTTCACAGACAAGGGTTACAGGTGAGAGTGGATTCAATATCTCACATGCTTAGATGGAAATGGCTTGCTTTATTAGGTGGGATATTGGAATGGTTGGGTAATGTAGTGGGTGGCCTGAACCCTGGTTGGAAATTTGGTCTCCCTGCTTTTGAGTATCTTCATGGTGCTGCCACCCTTGCCAGCTCTATCTATCATCAG
>Thupl.29381716s0007_AT3G03790_
AGGGTCAGCTGGGGTATACTGCAGTTGATACACAACCAACACCTCGCCGTGTTAGTTTTCTCAAGACAAGAGTCATTGCAGTCGCAGCAGCAAATAAGCATAGTGCAGCAGTAACTGAGCCTGGAGAAATATATACTTGGGGTTGTAACAGAGAAGCCCAACTTGGTTATGGCACTTCCAATTCTGCATCAAATTATGTTCCCCGTGCTGTTGAGGCTTTGAAAGGAAAATGTTTTGTGGCAGTTTCTGCAGCAAAGTATCATACAGTGGCACTGGGATCTGATGGAGAG
>Thupl.29381726s0008_AT5G39410_
GTACCTGGCCCTCCTGCATCGAAAGCTAAGTCAATAGAACACCAAAAATCGATTGGACTATGGGCACTGAAGTTACCCTCAGCAGATGCAGCTGTTGTTCGAAGAACACAAGCCCTGTTGGCAGAGAATCCACACGGTTTGCCTGCTGTCAATGAGAACTCTGACTTGGTGGAAAAGAGGAGAAAATTCTGGTCAGAAGTGAAGCCTCTTTATTTTGGTGTTTACTTAGGTTCTAAAAGTTTCTTGAGCATACCTCGGACAATTTGTATTGGGTTGATGGTGGTCCTACTAGGCAGATTTAGCTGGGGCCGCTCACTTCTTATCAAATACCCAGAAATTTTCACTCTTGGACAGTTCAAGAAGAGGGGTCCCACAGAAGAAGAGGTTAGAAGTGCTTCGTTCAAGATGTGGTTTCTTGGTCATGGCTATAGTGATGAGAGTCGTCTTCTGCAACAAGGATCAAAGCCAAATATGGAAGTGGTGACTAGAATTTCAGGGCCTGAGGTTGGTTATGCAACAACTCCTATCACTCTCGTTCAGTGTGCTCTCCTTGTGATGGATCAACGCCAAAGTTTACCAAAGGGAGGTGTTTTCCCTCCAGGGATCGTGTTTGGTCCTACAGATTTGCAAGAGCGCCTAGAAAAAAGGGGCATATTGTTTGAAAATATCAGCAAAAAGACTATCTCATAG
>Thupl.29381749s0005_AT2G02590_
AAACATGGTGCCTATTCCTTTCATTTTACTCTATTTGAAACGGATCACAGATTTTGTGGGAAAGAGGAGTTCTGTTGGTTCAAGCTTTCTGCAAAAGCTAGTTGAAAGAACAAGGAAAAAAGCAGGGCCTATAGAGGAGTTCCAATGGCTTGGCCTGATGTTGTTTGTGGCTGTTCCCTTCCCTGGAACTGGGGCATGGTCTGGAGCTATTGCAGCAACAGTATTAGATATGCCCTTCTGGGAAGCTCTTTCTGCCAATTTCTTTGGGGTTGTTTTTGCAGGATTGCTAGTTAATTTATTGGTGAATCTTGGCATCAAGTATGCTATTGCTGTTGGAGCCATTTTATTTTATTTCTCAACTATCATGTGGAGCTTCCTCGGGTATATTAGGAAACCATCAAACAATATTAACTAA
>Thupl.29381795s0009_AT5G65860_
GACTGCAGGCAGAGCTTGTTTTGGGAAGAATAGCAATTCATGACAAGAGTAATTGCAATGCTGACTACTTGGAGCAACGAGTGCTCTACAGTGAAGATAGGTTGATGGATGAAGAGGGAAAAGGGGTCATGATGGCTTGGGAGAAACCCTTAATGGAGGCCCATGCTCGGGCGGTCTGCAGTGTGGGTGAAGGTGGGCACATACTCAATGTGGGGTTTGGTATGGGGCTTGTAGACACAGCTATACAGAAGTATAATCCTGCATCTCATACCATAATCGAGGCTCACCCAGATGTTTATGCTCGAATGCAAGCAACAGGCTGGGGAGACAAGCACAATGTCAAAATCATATTTGGCCGATGGCAAGATGTGCTTCCTCAGCTAGAATCTTATGATG
>Thupl.29382023s0011_AT5G16210_
TACCTTTGAAGAGCATCATAGAATTATTATCAGTGTACTTTGGGAGATGGTTGTCAGCACAAATGCGAATGTCAAGATCAGTGCTGTTAATCTCTTGCAAGTTCTT
>Thupl.29382039s0004_AT2G04270_
GCACTGTTGCCAGGAGGTAACACAGTTGGTGTTTCTCAGAAGATATCTGGACTTGAGCGCAAAAGGTTAACACAGATTGGTCAGACATTGAAGCCTTCTGACTGTGGTTTGATTATGCGGACTGTTGCTGCTGGTCACTCTTATGAGGAACTTCTTAAAGATTTCACAGGGTTGATGGAAACATGGAATGAGATAGTCACATGTGCAAAATCTACAAGTCTAGCTGCAACAGAGGGTGTTGAAGGTGCAGTTCCAGTAATTTTACATAGAACTATGGGCCAAACACTTTCTGTTGTACAAAATTATTTTAATGAAGAG
>Thupl.29382266s0004_AT2G46000_
ATGAAGTTTATATACATTGTCTACATGTTATCATTACTATGTCTCATCCTGCAGAAGATCGATATTGCAGAGGCCAAGAAGGTTTCAATTCCAGACGAGCTAGACGATGTGGTAGATGACGAAGAAGATGAAGAGTGGAAAGAATGGGGAAAACCCAAGCCAAAAATCGAACCATTTGACCCACCGCCAGACTTCATCGGCATGGATCCTTCTCAGATCCAGGCTGAGATGTTGAAGAGACATTCCGGCCCCTCAATTGGTTTTGTCAAGCTTCGCCTTGATGTGCCTCGCACAAGG
>Thupl.29382280s0002_AT4G29070_
ATGGGGAACGGCAAGCCACTGCTAGACAGGTCTTCTGAGGGCAGAATTGGTGTTTGGGAACTTTTCTCGCAAATGTATTGGAGGGAAAGAGGAATCATCTCTGAATCAGAAAATGTTACCGATAAAGAAAAATTAGAGACCATGAAGCCTCTGAATGACAGGTTTAGTATCTGGAAAGTTTTTGGGCAGATAAATCAAAATGGAAGGGAAAGAGGAATCATCTCTAAATCAGAAAATGTTACCGATAAAGAAAAATTAGAGACCATGAAGCCTCTGAATGACAGGTTTAGTATCTGGAAAGTTTTTTGGCAGATAAATCAAAATGGAACTACAAGCTTATCTGGAGTAGAAAAAAATGGCAATGGAATGATAAAGAACAATAAGCCACTACAGGATCTGTTGAGAGTTTGGGAAAATGTTCAGCAAATAAAACTTTCATGGAATGTAAAACATGGTAAACAAGCCACAAATGCTGAAACAAATAAGCTTGAATTTGAAACACTGGAATCTGGATGTACTATTCCTAAATTCACCCCTTACATGGCCAGCATACCTTGGCATACAGGTCCTAGGGCTTTTCTTTCTCAGATATTTCCTCGGTATGGTAATTATTGTGGACCAAACTGGTCCAGTGGGAAAGAAGGAGGTGGTCTTCTCTGGGATAAAAAACCGATTGATTGGCTAGACTATTGCTGTTACTGTCATGATATTGGCTATGACACACATGATCAAGCTGACATGTTGAAAGCAGATATCACTTTTCTTGAATGCTTGGAAAAATCTTGGGTGTCAAATAATAAGTTTCCTCGTGCAGCCGAAGCATACAGATCAATGTGTATAACAG
>Thupl.29382414s0010_AT1G02410_
GAGTGAACATTATTTGATGAGATTACAGACAATGAAACTGTACACATATCATCCGACAGGAAAGTTTGCTACGATCACTTCCAGTCGTGTTCTTGAAGGAACTTGTCAGTATCCTTTAATGCTTGGATCAGTTTTAAAATACAAAGAGTCTCTGTATGAAGCCTCCAATTATAAAACTTCATTCAGGATGACACAACCTTGGAATTCTTGTAAAGTGGCTGCATTTAGTACTCAAAGGTCAGATACTATTAAAGGATCTCAGAAGTTATCAGCAGGCCAAGCTGGCGCTAATAAATCACAAGCTACACTCCTGTATCTTCTTGCACTGGTTGTGGCAATGGTGGGTTCCACTTATGCTGCAGTTCCTCTGTATCGGAAGTTTTGCCAAGCTACAGGATATGGTGGCACAGTCCAGAGGCGTGAG
>Thupl.29382416s0008_AT3G24315_
ATGGAGGAAGAAGAGGATGTGGTGGCTGCAGTCGAACAAGTCTTGAAAGAATGGACACACAATTTCACAGAAGTTGTTCGCCACGTCCAACTGATCGAGACCTGCGGCACCTCAGGAGGCACCGTGGAAGCCAATAATCTGCCCAGACTCAATGCAGCCGCGCAGGATTGTTTATCCGCACTGAGATCAGCACAATTGAGGTTGGATCTTCTTGCCCAACAGCAACCCACCGATCACCAGATCGATTCCTGCCAAAATACTCTGCAAGCTTGGAAGGATGAGTATCAGAG
>Thupl.29382435s0001_AT3G24080_
ATGGATTTGCTAGGAGACTCTGATGGTGAGGAGAAGGATGTCGGGGAGATTAAGGTAAACAAGGCTTATGCTCAGAGATTTGCTCACAATAAGCAGCGGGAGGCGCTTCACAGATTGCAGGAGCTGAAAAAGAAGGGCTTAGGTGGCGATTCCGACGAGGAAGATTCGTCTGAAGAAGAGGAAGAAGACGAAGATGGGTACATTCCAGAAAAGACAGAGCTGCAGTTTTATGAAACCTTAACCAGGGTGAAAAGGAAAGATCCGTCAATTTATAAGAAAGATGTAAAACTTTACGATGATGATGATGACGACGACGAAGAAGAGATTGACGAGAAGAGAAAGGACGCAGGCAAGAAGAAAAAGGCATTGTATTTGAAAGATGTTATGGCTCAGCATTTGCTTGAGAATGGGCCTGAATTTGACGATGATAAACAAACCATAAAAACAGTCAAAAATGGGGGTTCAAAGAGCTATGCTGAAGAGCAAGACGAGCTTAAGAGGGCTTTTTTAATGGGTGTCGAGGATAGTGATGATGATAGCGATGATGGAGGTTTGCTAACAGTGAAGAAAAAGAGTGCAGATGAGATTAAGCGCGAAAAGCAGGAGGAAGAGGAGGCTGTTAAGGAGGCAGAGCAGCGGGCCAAGGATGCAGATATTGCGCGTCGGTTGGATGAGTATTTTGGCAAGGATGATGATTTGGATGATAATGACAAGTTTTTGAAGAGCTATTTGTTGAATAAAGGGTGGATTGAGCGGGAGGAGACGGGGAGTTTAGGGTATGGGGATGTGGGGATTTCGGAGGATGAGGAGGAACTGGAGAAGCAGGATAGGTTTGAGACAGACTATAATTTTAGGTTTGAGGAAGGAGCAGGTGATCAGGTGCTGGGACATGCCAGGTTTACGGAGGGGTCAGTGAGGAAGAAGCCAAATTCAAGGAAGCAGCAGAGAGAGAAGAAGAAGGAGAGGTTGCTGCAAACTGAATTTGAGAGGAAGGAAGAATTGAAACATCTCAAGAATATCAAAAAGAAGGAGATCATGGAGAAGCTTGAGAAGATCAGACAGGTTGCTGGGGTAAAGGATGATGAGGGTAATATGTTGGATGAAAGGGACCTCGACGAGGACTTCGATCCGGATGAATATGATATGAAGATGAGAGAAGCTTTTGGAGACGAGTACTATGGTGCTCAAGATGTAGATGAGAACTTTGAGGGCTATGATGAATTGGATGTGGAGAAACCAGATTTTGAGGCAGAAGATGAACTTTTGGGTCTTCCCAAAGGATGGGATGGAAGGGAATCTAAGCAGGGTTTTGCTGCAGTAAGGGAAAATGTCAATAAACATAAGAAATTGAATCCTGAAGATCCAGTTGATGAAAGTTCTCATTTGAATTCAGACAAGGGCAAGATGGAGGCAGCAATTGATAGTGGTGAAGATGAAGACGTCAGAGAAGAAGATGAAGAAGAAGAGGAGGAAGAAGAAGAGGAAGAGGAAGAAGAAGAACATGTTGATAATGTTGAGAATAATGCAGGGACTGAAACAGAGGAAGCTTCTAGAACTAAGAAAAGGCACAAAGGCAGGGTTTCACTCAGAGAGAAACTATTATTGGACAAGCAGCTTGAAGAATATTATAAGTTGGATTATGAGGACATGATAGGCGATCTTCCTACTCGTTTTAAGTATAGGGGAGTTCCACTAAATACCTACGGTTTAAGCACTGAAGAGATTTTAATGACAGATGATAAGGAATTGAACCAGTATGTTTCACTTAAGAAGTTAGCTCCTTATAGGAGTGAAGAATGGAAGCCTCCAATGCACAATAGATTCAGTCAAAAGAAGAGGAAAAAAACAGCTTTGCATGATGGTCAATCCAGATTTGCAAAGGGGATGAAAAAGTTTAGCAGGGAAAGTAAAGGTGAGCGTAATCATGGTCGACGTTTGAATGGTCAGGATAATAATCATTCAGAAGAGAGAATTAATGAAGTGGAAAGCAAATCCAAAAAGAAGAGGCGGCGCCAAAAGAAAGCTCCTGTTATTCCTCGATCTAGGCTTCTAGCATATGGAAAGGGGCCTATCCGAAGCAAAATGTCATGA
