# Supplementary material for: Development of a Target Enrichment Probe Set for Conifer (REMcon)
Source: Biology (Basel). 2024 May 22;13(6):361. doi: 10.3390/biology13060361 (PMC11200496; doi:10.3390/biology13060361)
Supplement: Supplementary file 1 [file biology-13-00361-s001.zip › biology-2960267-supplementary/Sup data/MO_orthlogs_alignments/Thupl28386547s0001_1.ortho.selected_stripped.aln.fasta]

>RR55
----------------------TTTTTCTTCAAATGCTT-ATCCATATCATCC--ATAAGTGACATG----ACAGTGAAACA----CAATGCTATGAGAAAATTACCTGCAAATGCACAACACATGACTGAACTGCAACA-AATGCTTGCTTGAAAATCTCAAATGGAAAAGCCTCAGTGGGTATATCATAAGGATATTGCTTAAACAAAGAACCAGCCATAAACCAAACTGT--ATCAAGCTCTTCATACTCTCTCTTAATGCCTGCATTCCTCTCTGACACGACTTCCTTCATTGGACTTCCAGTAAAATATTTCAGATCCTCTGATGACCATAAAAGTGGAGACTCAACAGCCAGAT----GCCCTCTTCCACGTT-----GCCTATCAAGTTCACGGATAAAGGGGTAC------CAAAAAGATTCTTTACCTTGTTTTTTCTC--ATACATCAA--ATATAGGGCTAAGCAAGCTAGCTCCGAGA--GTTTGTTTGTTGTAAGAAGCTCCGCTGAATACAATGAATGTTAGTC-TAG----CATATGCCGGTCATTCAGGATTTCCATCATCACACA---------AAAAT-AT-AGGCAACAAACAA-----------------------------------------------------------------
>AA3
--------------ACAT----TTTTTCTTTAAGCCCT--ATTCAAATCATA----T-----------------------------GCTAGACAAAAGAATATTACCTGCAAATGCACAACACATGACTGAACTGCAACA-AATGCTTGCTTGAAAATTTCAAATGAAAAAGCCTCAGTCGGTATATCATAGGGGTATTGCTTAAACAAAGAACCCGCCATAAACCAAACTGT--ATCAAGCTCTTCGTATTCCCTCTTAATGCCTGCAAACCTTTCTAACACAACTTCCTTCATTGGACTACCAGTAAAATATTTTAGCTCCTCTGATGACCATAGAAGTGGAGATTCGACGGCCAGTT----GTCCTCTTCCTCGCT-----GTCGATCGAGCTCACGGATGAATGGGCGC------CAAAAAGATTCTTTGCCTTGTTTTTTCTC--ATACATCAA--ATATAACGCTAAGCATGCTAGTTCTGAGA--GTTTGTTTGTAGTAAGAAGCTCCGCTGCACACAATGTACATCAACTATAA----TATGCACCACTTGTTTGAAATTTCAGTAACA---CA---------AAAAT-ATAGGGCAATTAAGAGTCAAAAACTAT------------------------------------------------------
>AA60
--------------------------------------------AAGTGGTC----T--------------ATAGCTAGAAA----GAAGGTTAAGAAAGTGATACCTGCAAATGTACAACACATGACTGAACTGCAACA-AATGCTTGCTTGAAAATTTCGAATGGAAAAGCCTCTGTGGGTATATCATAGGGGTATTGCTGAAACAAAGAACCAGCCATAAACCAAACAGT--ATCAAGCTCTTCATATTCCCTCTTAATCCCTGCGCTCCTTTCTAACACAACTTCCTTCATTGGACTCCCAGTAAAATACTTTAGGTCCTCAGATGACCATAAAAGTGGAGATTCAACTGCCAGCT----GTCCTCTTCCTCGTT-----GCCGATCAAGCTCACGGATGAAAGGATAC------CAAAAAGACTCCTTTCCTTGCTTTTTCTC--ATACATCAA--ATATAATGCCAAGCAAGCCAGTTCTGAGA--GTTTGTTTGTAGTAAGCAACTCCGCTGC--AGAATTTATATGTGCCACA------GTAAGCAAGTTATTCCAGATCTCCATAA-CAC-TT---------AAACT-ATAGGAACT---ATAATGTAGACCTCTTGGAAA---ATGCATAAACCAAAATA-TCTCA----------------------
>AAR4
ATGATATCTCAATTACAT----TTTTTCTTTAAGCCCT--ATTCAAATCATA----T-----------------------------GCTAGACAAAAGAATATTACCTGCAAATGCACAACACATGACTGAACTGCAACA-AATGCTTGCTTGAAAATTTCAAATGAAAAAGCCTCAGTCGGTATATCATAGGGGTATTGCTTAAACAAAGAACCCGCCATAAACCAAACTGT--ATCAAGCTCTTCGTATTCCCTCTTAATGCCTGCAAACCTTTCTAACACAACTTCCTTCATTGGACTACCAGTAAAATATTTTAGCTCCTCTGATGACCATAGAAGTGGAGATTCGACGGCCAGTT----GTCCTCTTCCTCGCT-----GTCGATCGAGCTCACGGATGAATGGGCGC------CAAAAAGATTCTTTGCCTTGTTTTTTCTC--ATACATCAA--ATATAACGCTAAGCATGCTAGTTCTGAGA--GTTTGTTTGTAGTAAGAAGCTCCGCTGCACACAATGTACATCAACTATAA----TATGCACCACTTGTTTGAAATTTCAGTAACA---CA---------AAAAT-ATAGGGCAATTAAGAGTCAAAAACTATCA----------------------------------------------------
>AF1
AAAACCTAAGAAAAAGAACTTTTTTTTCTTCAAATGCTT-ATGCAAATCATCT--ATAAGTGACATG----ACAGTGAAACA----CAATGCTATGAGAACATTACCTGCAAATGCACAACACATGCCTGAACTGCAACA-AATGCTTGCTTGAAAATCTCAAATGGAAAAGCCTCAGTGGGTATATCATAAGGATATTGCTTAAACAAAGAACCAGCCATAAACCAAACTGT--ATCAAGCTCTTCATACTCTCTCTTAATGCCTGCATTCCTTTCTGACACAACTTCCTTCATTGGACTTCCAGTAAAATATTGCAGATCCTCTGATGACCATAAAAGTGGAGACTCAACAGCCAGTT----GCCCTCTTCCGCGTT-----GCCTATCAAGCTCTCGGATAAAGGGGTAC------CAAAAAGATTCTTTGCCTTGCTTTTTCTC--ATACATCAA--ATATAGGGCTAAGCAAGCTAGCTCCGAGA--GTTTGTTTGTTGTAAGAAGCTCCGCTGAATACAATGTATGTTAGTC-TAG----CATATGCCGGTCATTCAGGATTTCCATCGTCACACA---------AAAAT-AT-AGGCAACAAACAATGTGGAACTATTAAGAATTTATTCACAAAGACGAAAA-TCTCAA-------------ATCATAAA
>AG2
----------------------TTTTTCTTCAAATGCTT-ATGCAAATCATCT--ATAAGTGACATG----ACAGTGAAACA----CAATGCTATGAGAACATTACCTGCAAATGCACAACACATGCCTGAACTGCAACA-AATGCTTGCTTGAAAATCTCAAATGGAAAAGCCTCAGTGGGTATATCATAAGGATATTGCTTAAACAAAGAACCAGCCATAAACCAAACTGT--ATCAAGCTCTTCATACTCTCTCTTAATGCCTGCATTCCTTTCTGACACAACTTCCTTCATTGGACTTCCAGTAAAATATTGCAGATCCTCTGATGACCATAAAAGTGGAGACTCAACAGCCAGTT----GCCCTCTTCCGCGTT-----GCCTATCAAGCTCTCGGATAAAGGGGTAC------CAAAAAGATTCTTTGCCTTGCTTTTTCTC--ATACATCAA--ATATAGGGCTAAGCAAGCTAGCTCCGAGA--GTTTGTTTGTTGTAAGAAGCTCCGCTGAATACAATGTATGTTAGTC-TAG----CATATGCCGGTCATTCAGGATTTCCATCGTCACACA---------AAAAT-AT-AGGCAACAAACAATGTGGAACTATTAAGAATTTATTCACAAAGACGAAAA-TCTCA----------------------
>AH26
------------------------------------------------------------------------------------------AGTTAAGATAAACTACCTGTAAGTGTACAACACAAGACTGAACTGCGACA-AATGCTTGCTTGAAGATTTCAAATGAAAAAGCCTCGGTAGGTATGTCATAGGGGTATTGCTTAAACAATGAACCAGCCATAAACCAAACAGT--ATCAAGCTCTTCATATTCCCTTTTAATGCCTGCATTCCTTTCCAGCACAATTTCCTTCATTGGACTACCAGTAAAGCATTTTAACTCCTCAGATGACCATAAAAGTGGGGACTCAACAGCTAGCT----GTCCTCTTCCTCGCT-----GCCGATCAAGCTCACGGATGAAAGGACGC------CAAAAAGACTGTTTGCCTTGCTTTTTCTC--ATACATCAA--ATATAATGCTAAGCAGGCTAGCTCTGAAA--GCTTGTTTGTAGTAAGCAGCTCCGCAAACCAAAATGCACATTA------------------TGAGTGCTCTGGATCTAAACAATCGTAT----------------------AAATAAATAAGATAGACTTGTCAAGAT---TCAGAAACAGCAAAAT--TCCCA----------------------
>AME1
ATGATATCTCAATTACATGACATTTATCTTTAAGCCCT--ATTCAAATCATA----T-----------------------------GCTAGACAAAAGAATATTACCTGCAAATGAACAACACATGACTGAACTGCAACA-AATGCTTGTTTGAAAATTTCAAATGAGAAAGCCTCAGTCGGTATATCATAGGGGTATTGCTTAAACAAAGAACCCGCCATAAACCAAACTGT--ATCAAGCTCTTCGTATTCCCTCTTAATGCCCGCAAACCTTTCTAACACAACTTCCTTCATTGGACTACCAGTAAAATATTTTAGCTCCTCTGATGACCATAGAAGTGGAGATTCAACGGCCAGCT----GTCCTCTTCCTCGCT-----GCCGATCGAGCTCACGGATGAATGGGCGC------CAAAAAGATTCTTTGCCTTGCTTTTTCTC--ATACATCAA--ATATAACGCTAAGCATGCTAGTTCTGAGA--GTTTGTTTGTAGTAAGAAGCTCCGCTGCACACAACGTACATCAACTATAA----TATGCACCGCTTGTTTGAAATTTCAGTAACA---CA---------AAAAT-ATAGGGCAATTAAGAGTT---------------------------------------------------------------
>AP25
------------------------------------------------------------------------------------------AGTTAAGATAAACTACCTGTAAGTGTACAACACAAGACTGAACTGCGACA-AATGCTTGCTTGAAGATTTCAAATGAAAAAGCCTCGGTAGGTATGTCATAGGGGTATTGCTTAAACAATGAACCAGCCATAAACCAAACAGT--ATCAAGCTCTTCATATTCCCTTTTAATGCCTGCGTTCCTTTCCAGCACAA-TTCCTTCATTGGACTACCAGTAAAGCATTTTAACTCCTCAGATGACCATAAAAGTGGGGACTCAACAGCTAGCT----GTCCTCTTCCTCGCT-----GCCGATCAAGCTCACGGATGAAAGGACGC------CAAAAAGACTGTTTGCCTTGCTTTTTCTC--ATACATCAA--ATATAATGCTAAGCAGGCTAGCTCTGAAA--GCTTGTTTGTAGTAAGCATCTCCGCAAACCAAAATGCACATTA------------------TGAGTGCTCTGGATCTAAACAATCGTATA-----------------GGACAAATAAATAAGATAGACTTGTCAAGAT---TCAGAAACAGCAAAAT--TCCCA----------------------
>APA47
----------------------TTTTTGTTCAAATGCTT-TTGCAAATCAT-----------------------------------CAATGCTATGATAACATTACCTGCAAATGCACAACACATGACTGAACTGCAACA-AATGCTTGCTTGAAAATCTCAAATGGAAAAGCCTCAGTGGGTATATCATAAGGATATTGCTTAAACAAAGAACCAGCCATAAACCAAACTGT--ATCAAGCTCTTGATACTCTCTCTTAATGCCTGCATTCCTTTCTAACACGACTTCCTTCATTGGACTTCCAGTAAAATATTTCAGATCCTCTGATGACCATAAAAGCGGCGACTCAACAGCCAGTT----GCCCTCTTCCACGTT-----GCCTATCAAGCTCACGGATAAAGGGGTAC------CAAAAAGACTCTTTGCCTTGCTTTTTCTC--ATACATCAA--ATATAGGGCTAAGCAAGCTAGCTCTGAGA--GTTTGTTCGTGGTAAGAAGCTCCGCTGAATACAATGTATGTTAGTC-TAG----CATATGCTGATCATTTGGGATTTCCATCATCTCA-----------AAAAT-ATAGGGCAATGACTACTGCGGAACTATTAAGAATTTATTTACAAAGACAAAAA-TCTCA----------------------
>AS57
-----------------------------------------------------------------------------------------------------AATACCTGCAAATGTACAACACATGACTGAACTGCAACA-AACGCTTGCTTGAAAATTTCAAATGGAAAAGCCTCAGTGGGTATATCATACGGGTATTGCTTAAACAAAGAACCAGCCATAAACCAAACAGT--ATCAAGCTCTTCATATTCCCTTTTAATCCCTGCACTCCTTTCTAACACAACTTCCTTCATTGGACTGCCAATAAAATACTTTAGGTCCTCAGATGACCACAAAAGTGGAGACTCAACTGCCAGCT----GTCCTCTTCCTCGTT-----GCCGATCAAGCTCACGGATGAAGGGATAC------CAAAAAGACTCTTTTCCTTGTTTTTTCTC--ATACATCAA--ATATAATGCTAAGCAAGCTAGCTCTGAGA--GTTTGTTGGTAGTAAGCAGCTCCGCTGCACACAATTTATATTTGTGATAG----TGTAAGCAAGTCATTCAGGATCTCCATAATTAC-TT---------AAACT-ATAGAACACTTAATGATGTAGACCTATTAGAAA---CTGCATAAACCAAAATA-TCTCA----------------------
>CD18
-------------------ATATTTTTATTTAAG-------TGCAAGTTGTC----T--------------A--TAGCTAGAAATCAAAGGTTAAGTAAACAATACCTGCAAATGTACAACACATGATTGAACTGCAACA-AATGCTTGCTTGAAAATTTCAAATGGAAAAGCCTCAGTGGGTATATCATAGGGGTATTGCTTAAACAGAGAACCTGCCATAAACCAAACAGT--ATCAAGCTCTTCGTATTCCCTCTTAATCCCTGCACTCCTTTCTAACACAACTTCCTTCATTGGACTGCCAGTAAAATACTTTAGGTCCTCAGATGACCATAAAAGTGGAGACTCAACTGCCATCT----GTCCTCTTCCTCGCT-----GCCGATCAAGCTCACGGATGAAGGGATAC------CAAAAAGACTCTTTTCCTTGCTTTTTCTC--ATACATCAA--ATATAATGCTAAGCAAGCTAGCTCTGAGA--GTTTGTTTGTAGTAAGCAGCTCCGCTACAGAGAATTTATATTTGCAACAG----GATAAGCAAGTCATTCAGGATCTCCATAA-AAC-TT---------AAACT-ATAGGACACTTAATGATGTAAACCCATTGGAAA---CTGCATAAACCAAAATA-TCTTA----------------------
>CF38
--------------------------------------------------------------------------------------AAAGTTGCAAAAAACACTACCTGCAAATGCACAACACATGACTGAACTGCAACA-AATGCTTGCTTGAAAATTTCAAATGGAAAAGCCTCGGTAGGTATATCATAGGGGTATTGCTTAAACAAAGAACCGGCCATAAACCAAACAGT--ATCAAGCTCTTCATATTCCCTCTTAATGCCTACACTCCTTTCTAACACAACTTCCTTCATAGGACTGCCAGAAAAATGCTTTAGATCCTCGGGTGACCACAAAAGTGGAGACTCAACAGCCAGCT----GTCCTCTTCCTCGCT-----GCCGATCAAGCTCGCGGATGAAGGGATGC------CAAAAAGACTCTTTTCCTTGCTTTTTTTC--ATACATCAA--ATATAATGCTAAACAAGCAAGCTCTGAGA--GTTTGTTTGTAGTAAGAAGCTCCGCTGCACGCAATTTACATTTGCCATAA----TGTACGCTAATCATTCAGGATCTCCATGATTACAAA---------AAAAT-ATAGGACACTTGATAATA-AGACCTATTAGAAA---ATGCATATATCAAAAAA-TCTCA----------------------
>CH19
----------------------TTTTTATTTAAG-------CGCAAGTTGTC----T--------------G--CAGCTAGAAATCAAAGGTTAAGTAAACAATACCTGCAAATGTACAACACATGATTGAACTGCAACA-AAAGCTTGCTTGAAAATTTCAAATGGAAAAGCCTCAGTGGGTATATCATAGGGGTATTGCTTAAACAGAGAACCTGCCATAAACCAAACAGT--ATCAAGCTCTTCGTATTCCCTCTTAATCCCTGCACTCCTTTCTAACACAACTTCCTTCATTGGACTGCCAGTAATATACTTTAGGTCCTCAGATGACCATAAAAGTGGGGACTCAACTGCCATCT----GTCCTCTTGCTCGCT-----GCCGATCAAGCTCACGGATGAAGGGATAC------CAAAAAGACTCTTTTCCTTGCTTTTTCTC--ATACATCAA--ATATAATGCTAAGCAAGCTAGCTCTGAGA--GTTTGTTTGTAGTAAGCAGCTCCGCTACAGAGAATTTATATTTGCCACAG----TGTAAGCAAGTCATTCAGGATCCCCATAA-AAC-TT---------AAACT-ATAGGACACTTTATGATGTAAACCCTTTGGAAA---CTGCATAAACCAAAATA-TCTTA----------------------
>CHA37
AAGATTTCTAATTTATAGAAAATTTTTCCATAAGCGCT--ATTCAAATCATC----T-----------------------------AAAGTTACAAAAAACACTACCTGCAAATGCACAACACATGACTGAACTGCAACA-AATGCTTGCTTGAAAATTTCAAATGGAAAAGCCTCGGTAGGTATATCATAGGGGTATTGCTTAAACAAAGAACCGGCCATAAACCAAACAGT--ATCAAGCTCTTCATATTCCCTCTTAATGCCTACACTCCTTTCTAACACAACTTCCTTCATAGGACTGCCAGAAAAATGCTTTAGATCCTCGGGTGACCACAAAAGTGGAGACTCAACAGCCAGCT----GTCCTCTTCCTCGCT-----GCCGATCAAGCTCGCGGATGAAGGGATGC------CAAAAAGACTCTTTTCCTTGCTTTTTTTC--ATACATCAA--ATATAATGCTAAACAAGCAAGCTCTGAGA--GTTTGTTTGTAGTAAGAAGCTCCGCTGCACGCAATTTACATTTGCCATAA----TGTACGCTAATCATTCAGGATCTCCATGATTACAAA---------AAAAT-ATAGGACACTTAATAATA-AGACCTATTAGAAA---ATGCATAAATCAAAAAA-TCTCA--CTGCGACAAATCATAAA---
>CJ24
----------------------TTTTTATTTAAG-------TGCAAATTGTC----T--------------A--TAGCTAGA----AAAGGTTAAGAAAACAATACCTGCAAATGTACAACACATGACTGAACTGCAACA-AACGCTTGCTTGAAAATTTCAAATGGAAAAGCCTCAGTGGGTATATCATAGGGATATTGCTTAAACAAAGAACCAGCCATAAACCAAACAGT--ATCAAGCTCTTCATATTCTCTCTTAATCCCTGCACTCCTTTCTAACACAACTTCCTTCATTGGACTGCCAGTAAAATACTTTAGGTCCTCAGACGACCACAAAAGTGGAGACTCAACTGCCAGCT----GTCCTCTTCCTCGTT-----GCCGATCAAGCTCACAGATGAAGGGGTAC------CAAAAAGACTCTTTTCCCTGCTTTTTCTC--ATACATCAA--ATATAATGCTAAGCAGGCTAGCTCGGAGA--GTTTGTTGGTAGTAAGCAACTCCGCTGCAGACAATTTATATTT-----AG----TGTAAGCAAGTCATTCAGGATCTTCATAATCA-------------------ATAGGACACATAATGATGTAGACCTATTAGAAA---CTGCATAAACCAAAATA-TCTCAA-CTGCGACAAACTATAAATCC
>CK7
ATGAGTCATAACACAC-AAAGCTTTAAATTTATGA-----TAGGAAATTGTC----T--------------ATGTAGCTAGA----AAAGGTTAAGAAAACAATACCTGCAAATGTACAACACATGACTGAACTGCAACA-AATGCTTGCTTGAAAATTTCAAATGGAAAAGCCTCAGTGGGTATATCATAGGGGTATTGCTTAAACAAAGAACCAGCCATAAACCAAACAGT--ATCAAGCTCTTCGTATTCCCTCTTAATCCCTGCATTCCTTCCTAACACAACTTCCTTCATTGGACTGCCAATAAAATACTTTAGGTCCTCAGGTGACCACAAAAGTGGAGACTCAACTGCCAGCT----GTCCTCTTCCTCGTT-----GCCGATCAAGCTCACGGATGAAGGGATAC------CAAAAAGACTCTTTTCCTTGCTTTTTCTC--ATACATCAA--ATATAATGCTAAGCAAGCTAGCTCTGAGA--GTTTGTTGGTAGTAAGCAACTCCGCTGCACACAATTTATATTTTCCATAG----TGTAAGCTAGTCATTCGGAATTTCCACAATCAC-TT---------AGACT-ATATGACATTTAATGATGTAGACCTATTAGAAA---CTGCATAAACCAAGTTA-TCTCA----------------------
>CL6
ATGAGTCATAACACAC-AAAGCTTTA------------------AAATTGTC----T--------------ATGTAGCTAGA----AAAGGTTAAGAAAACAATACCTGCAAATGTACAACACACGACTGAACTGCAACA-AATGCTTGCTTGAAAATTTCAAATGGAAAAGCCTCAGTGGGTATATCATAGGGGTATTGCTTAAACAAAGAACCAGCCATAAACCAAACAGT--ATCAAGCTCTTCGTATTCCCTCTTAATCCCTGCATTCCTTTCTAACACAACTTCCTTCATTGGACTGCCAATAAAATACTTTAGGTCCTCAGATGACCACAAAAGTGGAGACTCAACTGCCAGCT----GTCCTCTTCCTCGTT-----GCCGATCAAGCTCACGGATGAAGGGATAC------CAAAAAGACTCTTTTCCTTGCTTTTTCTC--ATACATCAA--ATATAATGCTAAGCAAGCTAGCTCTGAGA--GTTTGTTGGTAGTAAGCAACTCCGCTGCACACAATTTATATTTGCCATAG----TGTAAGCTAGTCATTCGAAATTTCCACAATCAC-TT---------AAACT-ATATGACATTTAATGATGTAGACCTATTAGAAA---CTGCATAAACCAAATTA-TCTCA----------------------
>CM9
----------------------------TTTAAC-------TGCAAGTGGTC----T--------------ATAGCTAGAAA----GAAGGTTAAGAAAATGATACCTGCAAATGTACAACACATGACTGAACTGCAACA-AATGCTTGCTTGAAAATTTCGAATGGAAAAGCCTCTGTGGGTATATCATAGGGGTATTGCTTAAACAAAGAACCAGCCATAAACCAAACAGT--ATCAAGCTCTTCATATTCCCTCTTAATCCCTGCACTCCTTTCTAACACAACTTCCTTCATTGGACTCCCAGTAAAATACTTTAGGTCCTCAGATGACCATAAAAGTGGAGATTCAACTGCCAGCT----GTCCTCTTCCTCGTT-----GCCGATCAAGCTCACGGATGAAAGGATAC------CAAAAAGACTCCTTTCCTTGCTTTTTCTC--ATACATCAA--ATATAATGCTAAGCAAGCAAGTTCTGAGA--GTTTGTTTGTAGTAAGCAACTCTGCTGC--AGAATTTATATGTGCCACA------GTAAGCAAGTTATTCCAGATCTCCATAATCAC-TT---------AAACT-ATAGGAACTTCAATAATGTAGACCTCTTGGAAA---ATGCATAAACCAAAATA-TCTCA----------------------
>CO8
-------AGCAATCAA-CAGAATATTCAAAAG------------AAATGAGC----TT---GTAACAC-AAACAAATTAACA----AAAGGTCAAGAAAATGATACCTGCAAATGTACAACACATGACTGAACTGCAACA-AATGCTTGCTTGAAAATTTCGAATGGAAAAGCCTCTGTGGGTATATCATAGGGGTATTGCTTAAACAAAGAACCAGCCATAAACCAAACAGT--ATCAAGCTCTTCATATTCCCTCTTAATCCCTGCACTCCTTTCTAACACAACTTCCTTCATTGGACTTCCAGTAAAATACTTTAGGTCCTCAGATGACCATAAAAGTGGAGACTCAACTGCCAGCT----GTCCTCTTCCTCGTT-----GCCGATCAAGCTCACGGATGAAAGGATAC------CAAAAAGACTCCTTTCCTTGCTTTTTCTC--ATACATCAA--ATATAATGCTAAGCAAGCCAGTTCTGAGA--GTTTGTTTGTAGTAAGCAACTCCGCTGC--AGAATTTATATGTGCCACA------GTAAGCAAGTTATTCCAGATCTCCATAATCCC-TT---------AAACT-ATAGGAACCTCAATAATGTAGACCTCTTGTAAA---ATGCATAAATCAAAATA-TCTCA----------------------
>CP161
ATAAATTATATTTCAC-ATATATTTTTATTTAGG-------TGCAAATTGTC----T--------------A--TAGCTAGA-------AGTTAAGAAAACAATACCTGCAAATGTACAACACATGATTGAACTGCAACA-AATGCTTGCTTGAAAATTTCAAATGGAAAAGCCTCAGTGGGTATATCATAGGGGTATTGCTTAAACAAAGAACCAGCCATAAACCAAACAGT--ATCAAGCTCTTCGTATTCCCTCTTAATCCCTGCACTCCTTTCTAACACAACTTCCTTCATTGGACTGCCAGTAAAATACTTTAGGTCCTCAGATGACCATAAAAGTGGAGACTCGACTGCCAGCT----GTCCTCTTCCTCGCT-----GCCGATCAAGCTCACAGATGAAGGGATAC------CAAAAAGACTCTTTTCCTTGCTTTTTCTC--ATACATCAA--ATATAATGCTAAGCAAGCTAGCTCTGAGA--GTTTGTTTGTAGTAAGCAGCTCCGCTGCAGAGAATTTATATTTGCCATAG----TGTAAGCAAGTCATTCAGGATCTCCATAATCAC-TT---------AAACT-ATAGGACACTTAATGATGTAGACCTATTGGAAA---CTGCATAAACCAAAATA-TCTTA-----------------AATCC
>CR44
--------------------------------------------------------------------------------------------------------------------------CATCATACAACTCTAAAT----------------------------------CCAGTCTAT-TCTAAAAAGGCTAATTTGTGTGAACAGCAGCAACCATCAAACAGATATT--AAAAAACTC---------------------CAAAGTTCCTCACAGC----TAACCTTCATTGGGCTGCCAGTAAAATATTTCAACTCCTCTGATGACCACAACAGTGGGGACTCAACAGCTAGCT----GTCCTCTCCCTCGCT-----GCCGATCAAGCTCACGGATAAAAGGGTAC------CAGAAAGATTGTTTGCCTTGTTTTTTCTC--ATACATCAA--ATATAATGCTAGGCAGGCAAGCTCTGACA--ACTTGTTTGTAGTAAGCAGCTCCGCTAG-CACAATATACATTTCTAATCAA---AATGTGGTGACTTGCTCAAA-------------------------------ATAAG-------------------------------------------------TCTCA----------------------
>CT15
--------------AC-ATATATTTTTATTTAGG-------TGCAAATTGTC----T--------------A--TAGCTAGA----AAAGGTTAAGAAAACAATACCTGCAAATGTACGACACATGATTGAACTGCAACA-AATGCTTGCTTGAAAATTTCAAATGGAAAAGCCTCAGTGGGTATATCATAGGGGTATTGCTTAAACAAAGAACCAGCCATAAACCAAACAGT--ATCAAGCTCTTCGTATTCCCTCTTAATCCCTGCACTCCTTTCTAACACAACTTCCTTCATTGGACTGCCAGTAAAATACTTTAGGTCCTCAGATGACCATAAAAGTGGAGACTCGACTGCCAGCT----GTCCTCTTCCTCGCT-----GCCGATCAAGCTCACAGATGAAGGGATAC------CAAAAAGACTCTTTTCCTTGCTTTTTCTC--ATACATCAA--ATATAATGCTAAGCAAGCTAGCTCTGAGA--GTTTGTTTGTAGTAAGCAGCTCCGCTGCAGAGAATTTATATTTGCCGTAG----TGTAAGCAAGTCAATCAGGATCTCCATAATCAC-TT---------AAACT-ATAGGACACTTAATGATGTAGACCTATTGGAAA---CTGCATAAACCAAAATA-TCTTA--------CAAACCATAAATCC
>DA12
--------------CA-ACAAAATATTTAAAA-----------GAAATGGGC----TC---ATAATGC-A-AACTATCTAGA----AAAGGTTAAGAAAACGGTACCTGCAAATGTACAACACATGACTGAACTGCAACA-AATGCTTGCTTGAAAATTTCAAATGGAAAAGCCTCCGTGGGTATATCATAGGGGTATTGCTTAAACAAAGAACCAGCCATAAACCAAACAGT--ATCAAGCTCTTCATATTCCCTCTTAATCCCTGCACTCCTTTCTAACACAACTTCCTTCATTGGACTCCCAGTAAAATACTTTAGGTCCTCAGATGACCATAAAAGTGGAGACTCAACTGCCAGCT----GTCCTCTTCCTCGTT-----GCCGATCAAGCTCACGGATGAAAGGATAC------CAAAAAGACTCCTTTCCTTGCTTTTTCTC--ATACATCAA--ATATAATGCTAAACAAGCCAGCTCAGAGA--GTTTGTTTGTAGTAAGCAACTCCGCTGC--AGAATTTATATGTGCCATAG----TGTAAAAAAGTCATTGCAGATCTCCATAATCAC-TT---------AAACT-ATAGGAAACTTAATAATGTAGACCTCTTGGAAA---ATGCATAAACCAAGATA-TTTCAT-TTGTGACAAGCCATAAATCC
>DB53
----------------------TTTTTCTTCAAATGCTT-ATGCAAATCAT-----------------------------------CAATGCTATGAGAACATTACCTGCAAATGCACAACACACGACTGAACTGCAACA-AATGCTTGCTTGAAAATCTCAAATGGAAAAGCCTCAGTGGGTATATCATAAGGATATTGCTTAAACAAAGAACCAGCCATAAACCAAACTGT--ATCAAGCTCTTCATACTCTCTCTTAATGCCTGCATTCCTTTCTAGCACGACTTCCTTCATTGGACTTCCAGTAAAATATTTCAGATCCTCTGATGACCATAAAAGTGGAGACTCAACAGCCAGTT----GCCCTCTTCCACGTT-----GCCTATCAAGCTCACGGATAAAGGGGTAC------CAAAAAGACTCCTTGCCTTGCTTTTTCTC--ATACATCAA--ATATAGGGCTAAGCAAGCTAGCTCTGATA--GTTTGTTTGTTGTAAGAAGCTCCGCTGAATACAATGTATGTTAGTC-TAG----CATATACTGGTCATTTCGGATTTCCATCATCACACA---------AAAAA-ATAAGGCAACAAGCAATGTGTAACTATTAAGAA---ATTTACAAAGACAAAAA-TCTCA----------------------
>DC1
----------------------TTTTTCTTCAAATGCTT-ATGCAAATCAT-----------------------------------CAATGCTATGAGAACATTACCTGCAAATGCACAACACACGACTGAACTGCAACA-AATGCTTGCTTGAAAATCTCAAATGGAAAAGCCTCAGTGGGTATATCATAAGGATATTGCTTAAACAAAGAACCAGCCATAAACCAAACTGT--ATCAAGCTCTTCATACTCTCTCTTAATGCCTGCATTCCTTTCTAGCACGACTTCCTTCATTGGACTTCCAGTAAAATATTTCAGATCCTCTGATGACCATAAAAGTGGAGACTCAACAGCCAGTT----GCCCTCTTCCACGTT-----GCCTATCAAGCTCACGGATAAAGGGGTAC------CAAAAAGACTCTTTGCCTTGCTTTTTCTC--ATACATCAA--ATATAGGGCTAAGCAAGCTAGCTCTGATA--GTTTGTTTGTTGTAAGAAGCTCCGCTGAATACAATGTATGTTAGTC-TAG----CATATACTGGTCATTCCGGATTTCCATCATCACACA---------AAAAA-ATAAGGCAACAAACAATGTGTAACTATTAAGAA---ATTTACAAAGACAAAAA-TTTCA----------------------
>DD1
----------------------TTTTTCTTCCAATGCAT-ATGCAAGTCAT-----------------------------------CAATGCTATGAGAACATTACCTGCAAATGCACAACACACGACTGAACTGCAACA-AATGCTTGCTTGAAAATCTCAAATGGAAAAGCCTCAGTGGGTATATCATAAGGATATTGCTTAAACAAAGAACCAGCCATAAACCAAACTGT--ATCAAGCTCTTCATACTCTCTCTTAATGCCTGCATTCCTTTCTAACACGACTTCCTTCATTGGACTTCCAGTAAAATATTTCAGATCCTCTGATGACCATAAAAGTGGAGACTCAACAGCCAGTT----GCCCTCTTCCACGTT-----GCCTATCAAGCTCACGGATAAAGGGGTAC------CAAAAAGACTCTTTGCCTTGCTTTTTCTC--ATACATCAA--ATATAGGGCTAAGCAAGCTAGCTCCGAGA--GTTTGTTTGTTGTAAGAAGCTCCGCTGAATACAATGTATGTTAGTC-TAA----CATATACAGGTCATTCGGGATTTCCATCATCACACA---------AAAAT-ATTGGGCAACAAACAATGTGTAACTATTAAGAA---ATTTACAAAGACAAAAA-TCTCA----------------------
>DIM50
----------------------TTTTTCTTCCAATGCAT-ATGCAAATCATCC--ATAAGTGACACG----ACAGTGAAACA----CAATGCTATAAGAACATTACCTGCAAATGCACAACACACGACTGAACTGCAGCA-AATGCTTGCTTGAAAATCTCAAATGGAAAAGCCTCAGTGGGTATATCATATGGATATTGCTTAAACAAAGAACCAGCCATAAACCAAACTGT--ATCAAGCTCTTCATACTCTCTTTTAATGCCTGCATTCCTTTCTAACACGACTTCCTTCATTGGACTTCCAGTAAAATATTTCAGATCCTCTGATGACCATAAAAGTGGAGACTCAACAGCCAGTT----GCCCTCTTCCACGTT-----GCCTATCAAGCTCACGGATAAAGGGGTAC------CAAAAAGACTCTTTGCCTTGCTTTTTCTC--ATACATCAA--ATATAGGGCTAAGCAAGCTAGCTCCGAGA--GTTTGTTTGTTGTAAGAAGCTCCGCTGAATACAATGTATGTTAGTC-TAA----CATATACAGGTCATGCAGGATTTCCATCATAACACA---------AAAATTATTGGGCAACAAACAATGTGTAACTATTAAGAA---ATTTAAAAAGACAAGAA-TTTCA----------------------
>EN45
AGATA-----------------------------------AAAGGGGTGGTCC---------------------------------CAGTGGCACTAAAGCA----CTGCAAATGCACAATACATGATTGAACTGCAACA-AAAGCTTGTTTGAAAATCTGAAATGGAAAAGCTTCAGTAGGTATGTCAAAGGGGTATTGCTTGAATAATGAACCAGCCATAAACCCGATAGT--ATCAAGCTCTTCATATTCCCTCTTAATACCTTCACTCCTTTCTAGAACAACTTCCTTCAATGGGCTACTAGTAACATATTTCAACTCCTCAGATGACCATAAAAGTGGGGACTCAACAGCTAGCT----GTCCTCTTCCTCGCT-----GCCGATCAAGCTGACGGATGAAGGGGTAC------CAGAAAGATTGCTTGCCTTGTTTCTTTTC--ATACATCAA--ATATAATGCTAAGCAGGCCAGCTCTGACA--GCTTATTTGTAGTAAGAAGCTCCGCTAA-CACAATTTAGATGCCTAGTCAA---AATACAATGACTAGCTCA------------------------------------------------------------------------------------------------------------------
>FC13
--------------------------------------------AAGTGATC----T----------------ATATCTAGA----AAAGGTTAAGAAAACGGTACCTGCAAATGTACAACACATGACTGAACTGCAACA-AATGCTTGCTTGAAAATTTCAAATGGAAAAGCCTCCGTGGGTATATCATAGGGGTATTGCTTAAACAAAGAACCAGCCATAAACCAAACAGT--ATCAAGCTCTTCATATTCCCTCTTAACCCCTGCACTCCTTTCTAACACAACTTCCTTCATTGGACTCCCAGTAAAATACTTTAGGTCCTCAGATGACCATAAAAGTGGAGACTCAACTGCCAGCT----GTCCCCTTCCTCGTT-----GCCGATCAAGCTCACGGATGAAAGGATAC------CAAAAAGACTCCTTTCCTTGCTTTTTCTC--ATACATCAA--ATATAATGCTAAGCAAGCCAGCTCAGAGA--GTTTGTTTGTAGTAAGCAACTCCGCTGC--AGAATTTATATGTGTCATAG----TGTAAGCAAGTCATTGCAGATCTCCATAATCAC-TT---------AAACT-ATAGGAAACTTAATAATGTAGACCTCTTGGAAA---ATGCATAAACCAAGATA-TCTCAT-TTGTGACAAGCCATAAATCC
>FTS1
----------------------TTTTTCTTCAAATGCTT-ATGCAAATCATCC--ATAAGTGACACG----ACAGTGAAACA----CAATGTTATGAGAACATTACCTGCAAATGCACAACACACGACTGAACTGCAACA-AATGCTTGCTTGAAAATCTCAAATGGAAAAGCCTCAGTGGGTATATCATAAGGATATTGCTTAAACAAAGAACCAGCCATAAACCAGACTGT--ATCAAGCTCTTCATACTCTCTCTTAATGCCTGCATTCCTTTCTAACACGACTTCCTTCATTGGACTTCCAGTAAAATATTTCAGATCCTCTGATGACCATAAAAGTGGAGACTCAACAGCCAGTT----GCCCTCTTCCACGTT-----GCCTATCAAGCTCACGGATAAAGGGGTAC------CAAAAAGACTCTTTGCCTTGCTTTTTCTC--ATACATCAA--ATATAGGGCTAAGCAAGCTAGCTCCGACA--GTTTGTTTGTTGTAAGAAGCTCCGCTGAATACAATGTATGTTAGTC-TAG----CATATACCGGTCATTCGAGATTTCCATCATCACACA---------AAAAA-ATAGGGCAACGAACAATGTGTAACTATTAAGAATTTATTTACAAAGACAAAAA-TCTCA----------------------
>FTS2
------------------------------------------------------------------------------------------------------------------------CACACGACTGAACTGCAACA-AATGCTTGCTTGAAAATCTCAAATGGAAAAGCCTCAGTGGGTATATCATAAGGATATTGCTTAAACAAAGAACCAGCCATAAACCAGACTGT--ATCAAGCTCTTCATACTCTCTCTTAATGCCTGCATTCCTTTCTAACACGACTTCCTTCATTGGACTTCCAGTAAAATATTTCAGATCCTCTGATGACCATAAAAGTGGAGACTCAACAGCCAGTT----GCCCTCTTCCACGTT-----GCCTATCAAGCTCACGGATAAAGGGGTAC------CAAAAAGACTCTTTGCCTTGCTTTTTCTC--ATACATCAA--ATATAGGGCTAAGCAAGCTAGCTCCGACA--GTTTGTTTGTTGTAAGAAGCTCCGCTGAATACAATGTATGTTAGTC-TAG----CATATACCGGTCATTCGAGATTTCCATCATCACACA---------AAAAA-ATAGGGCAACGAACAATGTGTAACTATTAAGAATTTATTTACAAAGACAAAAA-TCTCA----------------------
>GG1
------------ATATGATTTCTTGTTCTCTACATAGTTATTGTGATTTGTTC--TTTTATGGCTTTTTACATAATTGTGTG----ACATGGCAATTATATTGTTTATGTTTTCACATGGTAAGTGTTCAGTCTGTTGCATAATGTTTATATGATGATGTAGATTGTGAGGAAGTCTTTGAGCACATT---------TTGATTAGTCACATAAATTGTTTGCAGCGGAGCTGCTAAACAAGCTCTCAGAGCTAGCCTGTTTAGCATTATATTTGTCTTTCTGGCGCCCCTTCAGCTCGATCGGGGACAGCTAGCCTAAAATATTTTACTGGCAGCCCAATGAAGGTAGCAGCTCTTAACTTCAGTTTCTATTTGTCGCTATTAAGCCTGTTAGATTTGCAGGTGAGAAAAGGCACTATAGAAAGATACTGTTTGGTTTATTCTCTTTCCAGTGCATTGATTATGTACTGCTGATTGAAATTGTTGTAGTGTTGTTTCTTTAAAACTAGGAATTTTTTTGGTTCAGCAATACCCCTATGATATACCCCGAGGCTTTTCCATTTGAAATTTTCAAGCAAGCTTTTGTTTCAGATATGC-AGAAAATTATCTGTACTGGAAACTTATTGGAAATGCACTTTTCAATACATGTG-TTTTATGTTTTCTTCAATGTTAA--TC
>HB41
-----------------CTATTTTTCTTTTTAAAAATTATACCTCATTTATG---AT-----------------AATTTATT----GAGGTTGTAAAAAGTTTTATATGCAAATGCACAACACATGACTGAACTGCAACA-AATGCTTGCTTGAAAATCTCAAATGGAAAAGCCTCAATTGGTATATCATACAGATATTGCTTAAACAAAGAACCATCCATAAACCAAACTGT--ATCAGGCTCTTCATACTCTCTCTTAATGCCTGCATTCCTTTCTAACACAACTTCCTTCATTGGACTTCCAGTAAAATATTTCAGCTCCTCTGATGACCATAAAAGTGGAGACTCAACATCTAGTT----GCCCTCTTCCACATT-----GCCTATCAAGCTCATGGATAAAGGGGTAC------CAAAAAGATTCTTTGCCTTGCTTTTTCTC--ATACATCAA--ATATAGGGCCAAGCAAGCTAGCTCTGAGA--GTTTGTTTGTAGTAAGAAGCTCCGCAAA-TGCTATGTCACTTGGCT------------------------------------------------------------------------------------------------------------------------------------------GA
>JO20
----------------------TTTTTATTTAA-----------AAGTTGTC----T--------------A--TAGCTAGAAATCAAAGGTTAAGTAAACAATACCTGCAAATGTACAACACATGATTGAACTGCAACA-AAAGCTTGCTTGAAAATTTCAAATGGAAAAGCCTCAGTGGGTATATCATAGGGGTATTGCTTAAACAGAGAACCCGCCATAAACCAAACAGT--ATCAAGCTCTTCATATTCCCTCTTAATCCCTGCACTCCTTTCTAACACAACTTCCTTCATTGGACTGCCAGAAATATACTTTAGGTCCTCAGATGACCATAAAAGTGGAGACTCAACTGCCATCT----GTCCTCTTCCTCGCT-----GCCGATCAAGCTCACGGATGAAGGGATAC------CAAAAAGACTCTTTTCCTTGCTTTTTCTC--ATACATCAA--ATATAATGCTAAGCAAGCTAGCTCTGAGA--GTTTGTTTGTAGTAAGCAGCTCCGCTACAGAGAATTTATATTTGGCACAG----TGCAAGCAAGTCATTCAGGATCCCCATAA-AAC-TT---------AAACT-ATAGGACACTTACTGATGTAAACCCATTGGAAA---CTGCATAAACCAAAATA----------------------------
>JU21
--------------------------------------------------TC----T--------------A--TAGCTAGAAATCAAAGGTTAAGTAAACAATACCTGCAAATGTACAACACATGATTGAACTGCAACA-AAAGCTTGCTTGAAAATTTCAAATGGAAAAGCCTCAGTGGGTATATCATAGGGGTATTGCTTAAACAGAGAACCCGCCATAAACCAAACAGT--ATCAAGCTCTTCATATTCCCTCTTAATCCCTGCACTCCTTTCTAACACAACTTCCTTCATTGGACTGCCAGTAATATACTTTAGGTCCTCAGATGACCATAAAAGTGGAGACTCAACTGCCATCT----GTCCTCTTCCTCGCT-----GCCGATCAAGCTCACGGATGAAGGGATAC------CAAAAAGACTCTTTTCCTTGCTTTTTCTC--ATACATCAA--ATATAATGCTAAGCAAGCTAGCTCTGAAA--GTTTGTTTGTAGTAAGCAGCTCCGCTACAGAGAATTTATATTTGCC--AG----TGTAAGCAAGTCATTCAGGATCCCCATAA-AAC-TT---------AAACT-ATAGGACACCTAATGATGTAAACCCATTGGAAA---CTGCATAGACCAAAATA-TCTTA----------------------
>KE1
-----------------------------------------------------------------------------------------------------------------------------------------------------------------AACTGGAAA-----------------------------GCTTAAACAATGAACCAGCCATAAACCAAACAGT--ATCAAGCTCTTCATATTCCCTCTTAATGCCTGCATTCCTTTCCAGCACAATTTCCTTCATTGGACTACCAGTAAAGCATTTTAACTCCTCAGGTGACCATAAAAGTGGGGACTCAACAGCTAGCT----GTCCTCTTCCTCGCT-----GCCGATCAAGTTCACGGATGAAAGGGCGC------CAGAAAGACCGTTTACCTTGCTTTTTCTC--ATACATCAA--ATATAATGCTAAGCAGGCTAGCTCTGAAA--GCTTGTTTGTAGTAAGCAGCTCCGCAAACCAAAATGCACATTA-----------------------------------------------------------------------------------------------------------------------------------------------
>MC0
----------------------TTTGTCTTAAAATG--------AAATCAT-----------------------------------CAATGCTACGATAACATTACCTGCAAATGCACAACACATGACTGAACTGCAACA-AATGCTTGCTTGAAAATCTCAAATGGAAAAGCCTCAGTGGGTATATCATAAGGATATTGCTTAAACAAAGAACCAGCCATAAACCAAACTGT--ATCAAGCTCTTCATACTCTCTCTTAATGCCTGCATTCCTTTCTAACACGACTTCCTTCATTGGACTTCCGGTAAAATATTTCAGATCCTCTGATGACCATAAAAGTGGAGACTCAACAGCCAGTT----GCCCTCTTCCACGTT-----GCCGATCAAGCTCACGGATAAAGGGGTAC------CAAAAAGACTCTTTGCCTTGTTTTTTCTC--ATACATCAA--ATATAGGGCTAAGCAAGCTAGCTCCGAGA--GTTTGTTCGTAGTAAGAAGCTCCGCTGATTACAATGTATGTTAGTC-TAG----CATATGCTATTCATTCGGGATTTACATCATCACATA--------AAAAAT-ATAGGGCAATGAATAGTGCGGAACTGTCAAGA----ATTTACAAAGACAAAAAATCTCA----------------------
>MT0
----------------------TTTTTCTTCAAATGCTT-ATGCAAATCATC-----------------------------------------ATGAGAACATTACCTGCAAATGCACAACACATGACTGAACTGCAACA-AATGCTTGCTTGAAAATCTCAAATGGAAAAGCCTCGGTCGGTATATCATAAGGATATT-CTTAAACAAAGAACCAGCCATAAACCAAACTGT--ATCAAGCTCTTCATACTCTCTCTTAATGCCTGCATTCCTTTCTAACACGACTTCCTTCATTGGACTTCCAGTAAAATATTTTAGCTCCTCTGCTGACCATAAAAGCGGAGACTCAACAGCCAGTT----GCCCTCTTCCACGTT-----GCCGATCAAGCTCACAGATAAAGGGGTAC------CAAAAAGACTCTTTGCCTTGCTTTTTCTC--ATACATCAA--ATATAGGGCTAAGCAAGCTAGCTCCGACA--GTTTGTTTGTAGTAAGAAGCTCCGCTGAATACAATGTA----------------------------------------------------------------------------------------------------------------------------------------------------
>NN48
----------------------TTTTTCTTCAAATGCTT-ATGCAAATCATCC--ATAAGTGACATG----A-AGTGAAACA----CAATGCTATGAGAACATTACCTGCAAATGCACAACACATGACTGAACTGCAACA-AATGCTTGCTTGAAAATATCAAATGGAAAAGCCTCAGTGGGTATATCATAAGGATATTGCTTAAACAAAGAACCAGCCATAAACCAAACTGT--ATCAAGCTCTTCATACTCTCTCTTAATGCCTGCATTCCTTTCTGACAGAACTTCCATCATTGGACTTCCAGTAAAATATTGCAGATCCTCTGATGACCATAAAAGTGGAGACTCAACAGCTAGTT----GCCCTCTTCCGCGTT-----GCCTATCAAGCTCACGGATAAAGGGGTAC------CAAAAGGATTCTTTGCCTTGCTTTTTCTC--ATACATCAA--ATATAGGGCTAAGCAAGCTAGCTCCGAGA--GTTTGTTTGTTGTAAGAAGTCAC-------------------------------------------------------------------------------------------------------------------------------------------------------------------
>PB33
--------------------------------------------------------------------------------------------------------------------------------------------------------------------------------------------------------CTTAAACAATGAACCCGCCATAAACCAGATGGT--ATCAAGCTCTTCATATTCTCTCTTAATGCCTGCACGCCTTTCCAACACAATTTCCTTCATTGGACTACCAGTAAAATATTTTAACTCCTCTGATGACCATAAAAGCGGGGACTCAATAGCTAGCT----GCCCTCTTCCTCGCT-----GCCGATCAAGCTCACGGATGAAACAGTGC------CAGAAAGACTGTTTGCCTTGCTTTTTCTC--ATACATCAA--ATATAATGCTAAGCAGGCTAACTCTGAAA--GCTTGTTTGTAGTAAGCAACTCCGCAAACCAAAATGCATATTA------------------TGAGCGCTTGGGATCTAAACAATCACATACTTT--GC-AAAAG-GTGGACAAATAAACAATATAGACTTATCAAGAT---TCAGAAACAGCAAAGA--TCCC-----------------------
>PF1
----------------------TTTTTCTTCAAGTGCTT-ATGCAAATCATCC--TTAAGTGACATG----ATAGTGAAACA----CAATGCCATGAGAACATTACCTGCAAATGCACAACACATGATTGGACTGCAACA-AATGCTTGCTTGAAAATCTCAAATGGAAAAGCCTCAGTGGGTATATCATAAGGATATTGCTTAAACAAAGAACCAGCCATAAACCAAACTGT--ATCAAGCTCTTCATACTCTCTCTTAATTCCTGCATTCCTTTCTAACACGACTTCCTTCATTGGACTTCCAGTAAAATATTTCAGATCCTCTGATGACCATAAAAGAGGAGACTCAACAGACAGTT----GCCCTCTTCCACGTT-----GCCGATCAAGCTCACGGATAAAGGGGTAC------CAAAAAGACTCTTTGCCTTGCTTTTTCTC--ATACATCAA--ATATAGGGCTAAGCAAGCTAACTCCGATA--GTTTGTTTGTAGTAAGAAGCTCCGCTGAATACAATGTATATTAGTC-TAG----CATATGCTGGTCATTTGGGATTTCCATCATCACACA---------AAAAT-ATAGGGCAACGAATAATGTAGGACTTTAAGA-----ATTTTAAAAGACAAAAA-TCTCA----------------------
>PG28
---------------------------------------------------------------------------------------AATAGATAAGATAAACTACCTGCAAGTGTACAACACACGACTGAACTGCGACA-AATGCTTGCTTGAAAATTTCAAACGGAAAAGCCTCAGTAGGGATGTCATAGGGGTATTGCTTAAACAATGAACCAGCCATAAACCAAACAGT--ATCAAGCTCTTCATATTCCCTCTTAATGCCTGAATTCCTTTCCAACACAATTTCCTTCATTGGACTACCAGTAAAGTATTTTAACTCCTCCAATGACCATAAAAGTGGGGACTCAACAGCTAGCT----GTCCTCTTCCTCGCT-----GCCGATCCAGTTCACGGATGAAAGGGCGC------CAGAAAGACTGTTTTCCTTGTTTTTTCTC--ATACATCAA--ATATAATGCTAAGCAGGCCAGCTCTGAAA--GCTTGTTTGTAGTAAGCAGCTCCGCAAATCAAAATGCACATTA------------------TGAGTGCTCAGGATATAAACAATCATAT----------AAAAG-GAGGACAAATAAATAATATAGACTTATCAAGAT---TCAGAAACAGCAAAGA--TCCCAG---------------------
>PH2
----------------------TTTTTCTTCAAGTGCTT-ATGCAAATCATCC--TTAAGTGACATG----ATAGTGAAACG----CAATGCCATGAGAACATTACCTGCAAATGCACAACACATGATTGGACTGCAACA-AATGCTTGCTTGAAAATCTCAAATGGAAAAGCCTCAGTGGGTATATCATAAGGATATTGCTTAAACAAAGAACCAGCCATAAACCAAACTGT--ATCAAGCTCTTCATACTCTCTCTTAATTCCTGCATTCCTTTCTAACACGACTTCCTTCATTGGACTTCCAGTAAAATATTTCAGATCCTCTGATGACCATAAAAGAGGAGACTCAACAGACAGTT----GCCCTCTTCCACGTT-----GCCGATCAAGCTCACGGATAAAGGGGTAC------CAAAAAGACTCTTTGCCTTGCTTTTTCTC--ATACATCAA--ATATAGGGCTAAGCAAGCTAACTCTGACA--GTTTGTTTGTAGTAAGAAGCTCCGCTGAATACAATGTATATTAGTC-TAG----CATATGCCAGTCATTTGGGATTTCCATCATCACACA---------AAAAT-ATAGGGCAA-GAATAATGTAGGACTTAAAGA-----ATTTTGAAAGACAAAAA-TCTCA----------------------
>PM29
------------------------------------TGC-ATGTCAGTCATC-------------------------------------TAGTTAAGATAAATTACCTGCAAGTGCACGACACAAGACTGAACTGCAACA-AATGCTTGCTTGAAAATTTCAAATGAGAAAGCCTCAGTAGGTATGTCATAGGGGTATTGCTTAAACAATGAACCAGCCATAAACCAAACAGT--ATCAAGCTCTTCATATTCCCTCTTAATGCCAGCATTCCTTTCCAGCACAATTTCCTTCATTGGACTACCAGTAAAGTATTTTAACTCCTCAGATGACCATAAAAGTGGGGACTCAACAGCTAGCT----GTCCTCTTCCTCGCT-----GCCGATCAAGCTCACGGATGAAAGGCCGC------CAGAAAGACCGTTTTCCTTGCTTTTTCTC--ATACATCAA--ATATAATGCTAAGCAGGCTAGCTCCGAAA--GCTTGTTTGTAGTAAGCAGCTCCGCAAACCAAAATGCACATTA------------------TAAGT-----GGATCTAAACAATCATATACTTT--GC-AAAAG-GCGGACAAATATATAACATAGACTTATTAAGAT---TCACAAACATCAAAGA--TCCCA----------------------
>PS27
CCCATAGATGATACATACTATGCATCCATTTATATCTGATATATCAAATGTAGGGCT-----------------------------CAATAGATAAGATAAACTACCTGCAAGTGTACAACACACGACTGAACTGCGACA-AATGCTTGCTTGAAAATTTCAAACGGAAAAGCCTCAGTAGGGATGTCATAGGGGTATTGCTTAAACAATGAACCAGCCATAAACCAAACAGT--ATCAAGCTCTTCATATTCCCTCTTAATGCCTGAATTCCTTTCCAACACAATTTCCTTCATTGGACTACCAGTAAAGTATTTTAACTCCTCCGATGACCATAAAAGTGGGGACTCAACAGCTAGCT----GTCCTCTTCCTCGCT-----GCCGATCCAGTTCACGGATGAAAGGGCGC------CAGAAAGACTGTTTTCCTTGTTTTTTCTC--ATACATCAA--ATATAATGCTAAGCAGGCCAGCTCTGAAA--GCTTGTTTGTAGTAAGCAGCTCCGCAAACCAAAATGCACATTA------------------TGAGTGCTCAGGATATAAACAATCATATACTTT--GCGAAAAG-GAGGAGAAATAAATAATATAGACTTATCAAGAT---TCAGAAACAGCAAAGA--TCCCAG---------------------
>PSF43
-------------------------TTCTTCAA-------ATGCAAATCATCC--ATAAGTGACATG----ACAGTGAAACA----CAATGCTATGAGAACATTACCTGCAAATGCACAACACATGACTGAACTGCAACA-AATGCTTGCTTGAAAATCTCAAATGGAAAAGCCTCAGTGGGTATATCATAAGGATATTGCTTAAACAAAGAACCAGCCATAAACCAAACTGT--ATCAAGCTCTTCATACTCTCTCTTAATGCCTGCATTCCTTTCTAACATGACTTCCTTCATTGGACTTCCAGTAAAATATTTCAGATCCTCTGATGACCATAAAAGTGGAGACTCAACAGCCAGTT----GCCCTCTTCCGCGTT-----GCCTATCAAGCTCACGGATAAAGGGGTAC------CAAAAAGATTCTTTGCCTTGCTTTTTCTC--ATACATCAA--ATATAGGGCTAAGCAAGCTAGCTCCGAGA--GTTTGTTTGTTGTAAGAAGCTCCGCTGAATACAATGTATGTTAGTC-CAG----CATATGCCGGTCATTCAGGATTTCCATCATCACACA---------AAAAC-AT-AGGCAACAAACAATGTGGAACTATTAAGAATTTATTTACAAAGACAAAAA-TCTCA---------------TCATAAA
>RC54
------------------------TTTCTTCAAATGCTT-ATCCAAATCATCC--ATAAGTGACATG----ACAGT---------------------GAAAATTACCTGCAAATGTACAACACATGACTGAACTGCAACA-AATGCTTGCTTGAAAATCTCAAATGGAAAAGCCTCAGTGGGTATATCATAAGGATATTGCTTAAACAAAGAACCAGCCATAAACCAAACTGT--ATCAAGCTCTTCATACTCTCTCTTAATGCCTGCATTCCTCTCTGACATGACTTCCTTCATTGGACTTCCAGTAAAATATTTCAGATCCTCTGATGACCATAAAAGTGGAGACTCAACAGCCAGTT----GCCCTCTTCCACGTT-----GCCTATCAAGTTCACGGATAAAGGGGTAC------CAAAAAGATTCTTTGCCTTGCTTTTTCTC--ATACATCAA--ATATAGGGCTAAGCAAGCTAGCTCCGAGA--GTTTGTTTGTTGTAAGAAGCTCCGCTGAATACAATGTATGTTAGTC-TAG----CATATGCCGGTCATTCGGGATTTCCATCATCACACA---------AAAAT-AT-AGGCAACAAACAATGTGGAACTATTAAGAA---ATTTACAAAGACAAAAA-TCTCA----------------------
>SC0
----------------------TTTTTCTTCAAATGCTT-ATGCAAATCAT-----------------------------------CAATGCTATGAGAACATTACCTGCAAATGCACAACACATGACTGAACTGCAACA-AATGCTTGCTTGAAAATCTCAAATGGAAAAGCCTCAGTGGGTATATCATAAGGATATTGCTTAAACAAAGAACCAGCCATAAACCAAACTGT--ATCAAGCTCTTCATACTCTCTCTTAATGCCTGCATTTCTTTCTAACACAACTTCCTTCATTGGACTTCCAGTAAAATATTTCAGGTCCTCTGATGACCATAAAAGCGGAGACTCAACAGCCAGTT----GCCCTCTTCCACGTT-----GCCGATCAAGCTCATGGATAAAGGGGTAC------CAAAAAGACTCTTTGCCTTGTTTTTTCTC--ATACATCAA--ATATAGGGCTAAGCAAGCTAGCTCCGAGA--GTTTGTTTGTAGTAAGAAGCTCCGCTGAATATAATATATGTTAGTC-TAG----CATATGTTGGTCATTTGGGATTTCCATCATCACATA---------AAAAT-ATAGGGTAACAAATAATGTGGAACTATTAAGA----ATATATGAAGACAAAAA-TCTCA----------------------
>SE46
--------------------------------------------------------------------------------------------------------------------------------------------------------------------------------------------------------------------------CATAAAACAGATGCT--A---------------------------------------------------ACCTTCAATGGGCTACCAGTAACATATTTCAGCTCCTCAGATGACCATAAAAGTGGGGACTCAACAGCCAGCT----GTCCCCTTCCTCGCT-----GCCGATCAAGCTCACGGATGAAAGGGTAC------CAGAAAGATTGCTTGCCTTGTTTCTTTTC--ATACATCAA--ATATAATGCTAAGCAGGCCAGCTCTGACA--ACTTATTTGTAGTAAGAAGCTCCGCTAA-CACAATTTAGATGCCTA--------------------------------------------------------------------------------------------------------------------------------------------
>SG23
ATGAGTCATAACACAC-AAAGCTTTTTATTTAAG-------TGCAAATTGTC----T--------------A--TAGCTAGA----AAAGGTTAAGAAAACAATACCTGCAAATGTACAACACATGACTGAACTGCAACA-AATGCTTGCTTGAAAATTTCAAATGGAAAAGCCTCAGTGGGTATATCATAGGGATATTGCTTAAACAAAGAACCAGCCATAAACCAAACAGT--ATCAAGCTCTTCGTATTCCCTCTTAATCCCTGCACTCCTTTCTAACACAACTTCCTTCATTGGACTGCCAATAAAATAATTTAGGTCCTCAGATGACCACAAAAGTGGAGACTCAACTGCCAACT----GCCCTCTTCCTCGTT-----GCCGATCAAGCTCACAGATGAAGGGATAC------CAAAAAGACTCTTTTCCTTGCTTTTTCTC--ATACATCAA--ATATAATGCTAAGCAAGCTAGCTCTGAGA--GTTTGTTGGTAGTTAGCAGCTCCGCTGCACACAATATATATTTGCCATAG----TGTAAGCAAGTCATTCAGGATCTCCATAATCAC-TT---------AAACT-ATAGGACACTTAATGATGTAGACCTATTAGAAA---CTGCAGAAACCAAAATA-TCTCA----------------------
>SS22
CTGAGTCATA----AC-ATAACTTTTTATTTAAG-------TGCAAATTGTC----T--------------A--CAGCTGAA-ATCAAAGGTTAAGAAAACAATACCTGCAAATGTACAACACATGACTGAACTGCAACA-AACGCTTGCTTGAAAATTTCAAATGGAAAAGCCTCAGTGGGTATATCATAGGGGTATTGCTTAAACAAAGAACCGGCCATAAACCAAACGGT--ATCAAGCTCTTCGTATTCCCTCTTAATCCCTGCACTCCTTTCTAACACAACTTCCTTCATTGGACTGCCAATAAAATACTTTAGGTCCTCAGAAGACCACAAAAGTGGAGACTCAACTGCCAGCT----GTCCTCTTCCTCGTT-----GCCGATCAAGCTCACGGATGAAGGGATAC------CAAAAAGACTCTTTTCCTTGCTTTTTTTC--ATACATCAA--ATATAATGCTAAGCAAGCTAGCTCTGAGA--GTTTGTTGGTAGTAAGCAGCTCCGCTGCACACAATTTATATTTGCCATAG----TGT----AAGTCATTCAGGATCTCCATAATCAC-TT---------AAACT-ATAGGACACTTAATGATGTAAACCCATTAGAAA---CTGCATAAACCAAAATA-TCTCATTCTGTGACAAACCATAAATAC
>SV36
----------------------TTTTTCCTT---------AAATAAATCATC----------------------------------TAATGTTGCAAAAACAATACCTGCAAATGCACTACACATGACTGAACTGCAACA-AATGCTTGCTTGAAAATTTCAAATGGAAAAGCCTCGGTGGGTATATCATAGGGATATTGCTTAAACAATGAACCAGCCATAAACCAAACAGT--ATCAAGCTCTTCATATTCCCTCTTGATGCCTGCACTTCTTTCTAACACAACTTCCTTCATTGGACTACCAGTAAAATATTTTAGCTCCTCTGATGACCACAAAAGTGGAGACTCAACGGACAGTT----GTCCTCTTCCCCGTT-----GCCGATCAAGCTCACGGATGAAGGGATGC------CAAAAAGACTCTTTGCCTTGTTTTTTCTC--ATACATCAG--ATATAACGCTAAGCAAGCTAGCTCTGAGA--GTTTGTTTGTAGTAAGCAGCTCCGCTGCACACAATTTACAATAACCGTAA----TGTACACTAGTCGTTTGGGATCTCCATAATCACACAT-------GCAAAT-ATGGGGTATTTAATATTGTAGACCTATCAGAAACTCATACAAATACAACAAAAGTAGGGT-------------------CA
>TA17
AATACTCATAACACACAATAGGTTTTTATTTAAG-------TCCAAGTTGTC----T--------------A--TAGCTAGA----AAAGGTTAAGTAAACAATACCTGCAAATGTACAACACATGACTGAACTGCAACA-AATGCTTGCTTGAAAATTTCAAATGGAAAAGCCTCAGTGGGTATATCATAGGGGTATTGCTTAAACAGAGAACCTGCCATAAACCAAACAGT--ATCAAGCTCTTCATATTCCCTCTTAATCCCTGCACTCCTTTCTAACACAACTTCCTTCATTGGACTGCCAGTAAAATACTTTAGGTCCTCAGATGACCATAAAAGCGGAGACTCAACTGCCATCT----GTCCTCTTCCTCGCT-----GCCGATCAAGCTCACGGATGAAGGGATAC------CAAAAAGACTCTTTTCCTTGCTTTTTCTC--ATACATCAA--ATATAATGCTAAGCAAGCCAGCTCTGAGA--GTTTGTTTGTGGTAAGAAGCTCCGCTACAGAGAATTTATATTTGCCAGAG----TGTAAGCAAGTCATTCAGGATCTCCATAATCAC-TT---------AAACT-ATAGGACACTTAATGATGTGAACCGATTGGAAA---CTGCATAAACCAAAATA-TCTTATTCTGTGACAAACCATAAATCC
>TB39
-----------------------------------------------------------------------------------------AAAACAACTCAAACTACTAAAAACTACTCTACACATTAT--GACTTATACA-ATTCTTTAT---GACTTAACAAATGAAAAAGCCTCAGTGGGTATATCATAAGTGTATTGCTTAAACAAAGAGTCGGCCATAAACCAAACAGT--ATCAAGCGCTTCATATTCCCTCTTAATGCCTGTACTCCTTTCCAACACAACTTCCTTCATTGAACTGTCAGTAAAATATTTTAGGTTCTCGGATGACCACAAAAATAGAGACTCAATGGCCAGCT----GTCCTCTTCCTCATT-----GCCGATCAAGCTTACGGATGAAGTGGTGC------CAAAAAGAC---TTTCCTTACTTTTTCTT--ATACATGAT--ATATATTGCCAAGCAAGCTAGCTCTGAA-----TTGTTTGCAGTAAGCAGCTCTGCTAAACACAATGTCCCGTGGCT--------------------------------------------------------------------------------------------------------------------------------------------
>TC31
------------------------------------TGT-ATGTCAGTCATT-------------------------------------TAGTTAAGATAAACTACCTGCAAGTGTACAACACAAGACTGAACTGCAACA-AATGCTTGCTTGAAGATTTCAAATGAAAAAGCCTCAGTAGGTATGTCATAGGGGTATTGCTTAAACAATGAACCAGCCATAAACCAAACAGT--ATCAAGCTCTTCATATTCCCTCTTAATGCCTGCATTCCTTTCCAACACAATTTCCTTCATTGGACTACCGGTAAAGCATTTCAACTCCTCAGATGACCATAGAAGTGGGGACTCAACAGCAAGCT----GTCCTCTTCCTCGCT-----GCCTATCAAGCTCACGGATGAAAGGGCGC------CAGAAAGACCGTTTGCCTTGCTTTTTCTC--ATACATCAA--ATATAATGCTAAGCAGGCTAGCTCTGAAA--GCTTGTTTGTAGTAAGCAGCTCCGCAAATCAAAATGCACATTA------------------TGAGTGCTCGGGACCTAAACATTCATATACTTC--AT-GAAA--GGGGGAAAATAAATAATAAAGACTTATCAAG-T---TCCGAAACAGCAAAAC--TCCC-----------------------
>TN1
------------------------TTTTTTTAAGCGCC--ATTCAAATCATC----T--------------TATTAGCTAGA----AAAAGTTAAACGAACGCTACCTGCAAATGCACAACACATGACTGAACTGCAACA-AATGCTTGCATGAAAATTTCAAATGGAAAAGCCTCAGTCGGTATATCATAGGGGTATTGCTTAAACAAAGAACCAGCCATAAACCAAACAGT--ATCGAGCTCTTCATATTCCCTCCTAATGCCTGCACTCCTTTCTAACACAACTTCCTTCATTGGACTGCCAGTAAAATATTTTAGGTCCTCCGATGACCACAAAAGTGGAGACTCAACAGCCAGCT----GTCCTCTTCCTCGCT-----GCCGATCAAGCTCGCGGATGAAGGGGTGC------CAAAAAGACTCTTTTCCTTGCTTTTTCTC--ATACATCAA--ATATAATGCTAAGCAAGCTAGCTCTGAGA--GTTTGTTTGTCGTAAGCAGCTCCGCTGTATGCAAATTACAGTTGCCATAA----TGTACACTAGTCATTCAGGATCTCCGTAATAACATG--------AAAACT-ATAGAACACTTAATAATTTAAACCTATTAGAAA---CTGCAAAAACCAAAAAAATCTTA----------------------
>TO14
---------------------ATTTTTATTTAAG-------TGCAAATTGTC----T--------------A--TAGATAGA-ATCAAAGGTTAAGAAAACAATACCTGCAAATGTACAACACATGATTGAACTGCAACA-AATGCTTGCTTGAAAATTTCAAATGGAAAAGCCTCAGTGGGTATATCATAGGGATATTGCTTAAACAAAGAACCAGCCATAAACCAAACAGT--ATCAAGCTCTTCATATTCCCTCTTAATCCCTGCACTCCTTTCTAACACAACTTCCTTCATTGGACTGCCAGTAAAATACTTTAGGTCCTCAGATGACCATAAAAGTGGAGACTCAACTGCCAGCT----GTCCTCTTCCTCGTT-----GCCGATCAAGCTCACAGATGAAGGGATAC------CAAAAAGACTCTTTTCCTTGCTTTTTCTC--ATACATCAA--ATATAATGCCAAGCAAGCTAGCTCTGAGA--GTTTGTTTGTAGTAAGCAGCTCCGCTGCAGAGAATTTATATTTGCC--AG----TGTAAGCAAGTCATTCAGGATCTCTGTAATCAC-TT---------AAGCT-ATAGGACACTTAATGATGTAGACCTATTGGAAA---CTGCATAAACCAAAATA-TATCA----------------------
>TPL03
-----------------------TTTTCTTCAAATGCTT-ATGCAAATCATCC--ATAAGTGACATG----ACAGTGAAACA----CAATGCTATGAGAACATTACCTGCAAATGCACAACACATGACTGAACTGCAACA-AATGCTTGCTTGAAAATCTCAAATGGAAAAGCCTCAGTGGGTATATCATAAGGATATTGCTTAAACAAAGAACCAGCCATAAACCAAACTGT--ATCAAGCTCTTCATACTCTCTCTTAATGCCTGCATTCCTTTCTGACATGACTTCCTTCATTGGACTTCCAGTAAAATATTTCAGATCCTCTGATGACCATAAAAGTGGAGACTCAACAGCTAGTT----GCCCTCTTCCACGTT-----GCCTATCAAGCTCACGGATAAAGGGGTAC------CAAAAAGATTCTTTGCCTTGCTTTTTCTC--ATACATCAA--ATATAGGGCTAAGCAAGCTAGCTCCGAGA--GTTTGTTTGTTGTAAGAAGCTCCGCTGAATACAATGTATGTT-------------ATATGCCAGTCATTCAGGATTTCCATCATCACACA---------AAAAT-AT-AAGCAACAAACAATGTGGAACTATTAAGAA---ATTTACAAAGACGAAAA-TCTCA----------------------
>WN5
ATGATATCTCAATTACATGACATTTCTCTTTAAGCCCT--AATCAAATCATA----T-----------------------------GCTAGACAAAAGAATATTACCTGCAAATGCACAACACATGACTGAACTGCAACA-AATGCTTGCTTGAAAATTTCAAATGAGAAAGCCTCAGTCGGTATATCATAGGGGTATTGCTTGAACAAAGAACCAGCCATAAACCAAACTGT--ATCAAGCTCTTCATATTCCCTCTTAATGCCCGCAAACCTTTCTAACACAACTTCCTTCATTGGACTACCAGTAAAATAATTTAGCTCCTCTGATGACCATAGAAGTGGAGATTCAACGGCCAGTT----GTCCTCTTCCTCGCT-----GCCGATCGAGCTCACGGATGAATGGGCGC------CAAAAAGATTCTTTGCCTTGCTTTTTCTC--ATACATCAA--ATATAATGCTAAGCATGCTAGTTCTGAGA--GTTTGTTTGTAGTAAGAAGCTCCGCTGCACACAATGTACATCAACTATAA----TATGCACCGCTTGTTTGAAATTTCAGTAACA---CA---------AAAAT-ATAGGGCAATTAAGATTTAAAACCTATCA----------------------------------------------------
>WS10
--------------------------------------------AAGTGATC----T----------------ATATCTAGA----AAAGGTTAACAAAACGATACCTGCAAATGTACAACACATGACTGAACTGCAACA-AATGCTTGCTTGAATATTTCAAATGGGAAAGCCTCCGTGGGTATATCATAGGGGTATTGCTTAAACAAAGAACCAGCCATAAACCAAACAGT--ATCAAGCTCTTCATATTCCCTCTTAATCCCTGCACTCCTTTCTAACACAACTTCCTTCATTGGACTCCCAGTAAAATACTTAAGGTCTTCAGATGACCATAAAAGTGGAGACTCAACTGCCATCT----GTCCTCTTCCTCGTT-----GCCGATCAAGCTCACGGATGAAAGGATAC------CAAAAAGACTCCTTTCCTTGCTTTTTCTC--ATACATCAA--ATATAATGCTAAGCAAGCCAGCTCTGAGA--GTTTGTTTGTAGTAAGCAACTCCGCTGC--AGAATTTATATGTGCCATAG----AGTAAGCAAGTCATTGCAGATCTCCATAATCAC-TT---------AAACT-ATAGGAAACTTGATAATGTAGACCTCTTGGAAA---ATGCATAAACCAAGATA-TCTCAT-TTGTGACAAGCCATAAATCC
>WW11
----TATATTTAGAAT-ATATATTTCTAATTAAGTAATGCACCAAAGTGATC----T----------------ATATCTAGA----AAAGGTTAACAAAACGATACCTGCAAATGTACAACACATGACTGAACTGCAACA-AATGCTTGCTTGAATATTTCAAATGGGAAAGCCTCCGTGGGTATATCATAGGGGTATTGCTTAAACAAAGAACCAGCCATAAACCAAACAGT--ATCAAGCTCTTCATATTCCCTCTTAATCCCTGCACTCCTTTCTAACACAACTTCCTTCATTGGACTCCCAGTAAAATACTTAAGGTCTTCAGATGACCATAAAAGTGGAGACTCAACTGCCATCT----GTCCTCTTCCTCGTT-----GCCGATCAAGCTCACGGATGAAAGGATAC------CAAAAAGACTCCTTTCCTTGCTTTTTCTC--ATACATCAA--ATATAATGCTAAGCAAGCCAGCTCTGAGA--GTTTGTTTGTAGTAAGCAACTCCGCTGC--AGAATTTATATGTGCCATAG----AGTAAGCAAGTCATTGCAGATCTCCATAATCAC-TT---------AAACT-ATAGGAAACTTGATAATGTAGACCTCTTGGAAA---ATGCATAAACCAAGATA-TCTCA----------------------
