# Supplementary material for: Development of a Target Enrichment Probe Set for Conifer (REMcon)
Source: Biology (Basel). 2024 May 22;13(6):361. doi: 10.3390/biology13060361 (PMC11200496; doi:10.3390/biology13060361)
Supplement: Supplementary file 1 [file biology-13-00361-s001.zip › biology-2960267-supplementary/Sup data/MO_orthlogs_alignments/Thupl28973931s0001_1.ortho.selected_stripped.aln.fasta]

>AA3
AACCTACTATATGCAAATTATATTG-----------------AGATGGTACTTTGCAGCATAACACAATTTTTTTCCATGATTCAACCCTAAAACTGCCAAGGCAGAAGTTTCTA-----GTCACTAGCATT---------------TTGTTGATTGGAT-TTGCAGGGAAATTTGCGGTATAATATCAGAGTTTTATTGCCTTTA--AAAATTTCGTCAAAGTCATTTATACGACAAAGTAGTTATACTTCAAGA--AAGAAGACCAACCTAGTTGTGTCAGCAGGGTGGAGTTTGGGTGATGAGAATATAGGTGGTCCTATTGATCCTCCACCATATACTTCCTATATAGACTCTAATACCGGGGAACCAGTGCCAGCAATGGGTGCTCGCCCAAGTATACC-GGACAAAAAATTTTGGTCAGAAGACACAGCTATTCGCATGAGGTCTGCACAAACTTCTTTCCCTTTGGACAAGTCTGTAAGTACATCAAAACCGTCCTATGGTCAAAAGCCAGGAAGCAGGAGAAAGAAGTTCAGAGAGCGTGCTGCAGTCCGTGAATCTTCACCTGGAGAAACTGTTGATGATGAATCTATAGTGGAATAT--TCAAATTATTCATCTGAAGAAGAAGTGGAGGACATATCAACTTCACATGTTATTTATGAACCAGAAACAGATGAAAAGACAATTGATGCTGAAGAAATGGCCAGGGAATATGGAGAACCTCACCCTTTTGTTCACC---CATCAGGGGGAAAGTCAT--CACAACTGTTAAATGAAGAACTATGGTGGAACTGGCGTAAGCCTCCACCAGGCAAGGAGCGATGGTCTGAGTGGAAGAAGAGAGCTCCAGATATAGATTCAGTATG--TAG-TTATAAATGTAGTACCTTTTATAATGAGAAGTGTCA--ATCTACGCTCTGAATATTGTGAAAACTTGA-TACACT--TAAAGTTTTTTTCTTCTAAAA--------------TTGG-TTGTATGGGA-------------TTGAAA-TGGGCCCCATATGTATTAAATGAT------------------------------------------------------------GATTGGG----------------------------------------
>AAR4
AACCTACTATATGCAAATTATATTGAAAATGCATTTATAT-TAGATGGTACTTTGCAGCATAACACAATTTTTTTCCATGATTCAACCCTAAAACTGCCAAGGCAGAAGTTTCTA-----GTCACTAGCATT---------------TTGTTGATTGGAT-TTGCAGGGAAATTTGCGGTATAATATCAGAGTTTTATTGCCTTTA--AAAATTTCGTCAAAGTCATTTATACGACAAAGTAGTTATACTTCAAGA--AAGAAGACCAACCTAGTTGTGTCAGCAGGGTGGAGTTTGGGTGATGAGAATATAGGTGGTCCTATTGATCCTCCACCATATACTTCCTATATAGACTCTAATACCGGGGAACCAGTGCCAGCAATGGGTGCTCGCCCAAGTATACC-GGACAAAAAATTTTGGTCAGAAGACACAGTTATTCGCATGAGGTCTGCACAGACTTCTTTCCCTTTGGACAAGTCTGTAAGTACATCAAAACCGTCCTATGGTCAAAAGCCAGGAAGCAGGAGAAAGAAGTTCAGAGAGCGTGCTGCAGTCCCTGAATCTTCACCTGGAGAAACTGTTGATGATGAATCTATAGTGGAATAT--TCAAATTATTCATCTGAAGAAGAAGTGGAGGACATATCAACTTCACATGTTATTTATGAACCAGAAACAGATGAAAAGACAATTGATGCTGAAGAAATGGCCAGGGAATATGGAGAACCTCACCCTTTTGTTCACC---CATCAGGGGGAAAGTCAT--CACAACTGTTAAATGAAGAACTATGGTGGAACTGGCGTAAGCCTCCACCAGGCAAGGAGCGATGGTCTGAGTGGAAGAAGAGAGCTCCAGATATAGATTCAGTATG--TAG-TTATAAATGTAGTACCTTTTATAATGAGAAGTGTCA--ATCTACGCTCTGAATATTGTGAAAACTTGA-TACACT--TAAAGTTTTTTTCTTCTAAAA--------------TTGG-TTGTATGGGA-------------TTGAAA-TGGGCCCCATATGTATTAAATGAT------------------------------------------------------------GATTGGG----------------------------------------
>AF1
--------------------------------------------------------------------------TCCATAATTCAGCCGTAAAACTGCCAAATCAGAAGTTCCTG-AAATGTCATTAGCATT-------ATATTTA-TTGC-TATTGGATTTCACAGGGAAACTTGCAAGACAATATCAGAGTTTCGGTTCCTTTT--AAATTATCTATGAAATCATTTATAGGACAAATTGGTTATCCCTCAAGA--AAGAAGACCAACCTTGTTGTATTAGCGGGGTGGAGCCTGGGTGATGAGAATATTGGTGATTCTATGGGGCCTCCACAATATACTTCATATATAGACTCTAATACTGGCGAACCAGTGCCAACAATGGGTGCTCGACCAAGTATACC-TGATAAGAAGTTCTGGTCTGAAGACAGCGCTCTCCGCATGAGGTCTGCACAAACATCTTTTCCTTCAGGCAAGCTTGCAAGTACATCAAAACCATCCAATGGTCAAAAGCCAGGAAGCAGGAGGAAAAATTTCAGGGAGCGTGCTGCAGTGCGAAAATCATCAGCTGAAGAAACTGTTGACAATGAACCTGAACTGGAAAAT--TCAAATTATTCATCTGAAGAAG------TGGTGGAGACATCAGCTCATGTTATTTATGAACCAGAAACAGATGAAGAGACAGTTGATGCTGAAGAATTGACCAGGAAATATGGAGGACCTCACTCTTTTGTTCGCC---CTTCAGGGAAACAGTTAT--CACGATTGTCAAATGAGGAGCTATGGCCGCACTGGCGTAAGCCCCCACCGGGCAAGGAGCGGTGGTCTGAGTGGAAGAAGAGGGCTCCTCATTCAGATACAGTATG--TTTTTTATAATCGCAATACCTTCTACCATGGCATGTGCTT--ATCTGAGCT-TGAATTCTGTACAAACTTGA-TACTGT--TGCAGTAAATTTACTTATCTAA------TTTTAT-TTGC-TTTTCTAACAT-GGTCAATGAATTTAGA--------TTTTTTGTAGAATTTATA----TCTTAGGATACTTAATCTTGCATCTTTTTCCTA-------------CAATGGCAGAGAGTGGGCAGATAAAACTTTGGGACTGGCCAACAATTGCTGAAACTT
>AG2
-------------------------------------------------------------AATGCGCAAATGTTCCATAATTCAGCCGTAAAACTGCCAAATCAGAAGTTCCTG-AAATGTCATTAGCATT-------ATATTTA-TTGC-TATTGGATTTCACAGGGAAACTTGCAAGCCAATATCAGAGTTTCGGTTCCTTTT--AAATTATCTATGAAATCATTTATAGGACAAATTGGTTATCCCTCAAGA--AAGAAGACCAACCTTGTTGTATTAGCGGGGTGGAGCCTGGGTGATGAGAATATTGGTGATTCTATGGAGCCTCCACAATATACTTCATATATAGACTCTAATACTGGCGAACCAGTGCCAACAATGGGTGCTCGACCAAGTATACC-TGATAAGAAGTTCTGGTCTGAAGACAGCGCTCTCCGCATGAGGTCTGCACAAACATCTTTTCCTTCAGGCAAGCTTGCAAGTACATCAAAACCATCCAATGGTCAAAAGCCAGGAAGCAGGAGGAAAAATTTCAGGGAGCGTGCTGCAGTGCGAAAATCATCAGCTGAAGAAACTGTTGACAATGAACCTGAACTGGAAAAT--TCAAATTATTCATCTGAAGAAG------TGGTGGAGACATCAGCTCATGTTATTTATGAACCAGAAACAGATGAAGAGACAGTTGATGCTGAAGAATTGACCAGGAAATATGGAGGACCTCACTCTTTTGTTCGCC---CTTCAGGGAAACAGTTAT--CACGATTGTCAAATGAGGAGCTATGGCCGCACTGGCGTAAGCCCCCACCGGGCAAGGAGCGGTGGTCTGAGTGGAAGAAGAGGGCTCCTCATTCAGATACAGTATG--TTTTTTATAATCGCAATACCTTCTACCATGGCATGTGCTT--ATCTGAGCT-TGAATTCTGTACAAACTTGA-TACTGT--TGCAGTAAATTTACTTATCTAA------TTTTAT-TTGC-TTTTCTAACAT-GGTCAATGAATTT----------------------------------------------------------------------------------------------------------------------------------------
>AH26
ATTTAA--GTATAA------TAGACATTCATTTTTCTGAC-AAGATGGTGTTCTGCATCATAATGCACATGTGCACCATTCATCAGGCCTACAATTCTCAAGGCAAAAGCGTCCA----------------------ATATATTTA--TTTTGATTGGACATTGCAGGGAAATCTGCTGAACAATACTATGCTTTCATTGCCCTTA--AAAGATCCAGTGCAATCATTTGTACGATTGACCAATTACCCTATGAAA--AAGAAGAACAGATTGGTTGTATCTGCAGGATGGCGTCCAGGGGATGAAAGAATAAATGGTCCTATTGAATTCCCTCCATATGATTCCTATATAGACTGTAATACTGGTGAACCAGTGCCGGCTATGGGTGCTCGTTCAAGTATACC-TGATAAGGAGTTCTGGTCTGAAGACACGATTCTTCGTGTGAGGTCTGCACAATCATCTTTGCCTTTAGATAAGCCTGTCTCTTCATCACATCCTTCTTACGGCCAACACCCAGGAAGCAGGAGGAAAAAGTTCAAGGGTAGTGCATCAATGACAGAGTCTTCATCTGGAGAAACTGTTGACAATGAATCTACTCTGGAAGAT--GCAAATTATTCACGTGAAGAAG---CAGAAGACACATCAAAACCATATGTTATTCGGGAACCAGAAACAAAT---GGGACAGTTGATGCCGAAGAATTAGCAAGGAAATATGGAGAGCCTCACTCCTTTGTTCGCCAAACTTCAGAGAAAAAATCA-----CAACTGCCAAATGAAGATCTGTGGTGGAACTGGCGTAAGCCCCCAATAGGCAAGGAGACATGGTCTGAATGGCAGAAGAGACCACCAGATGTAGATACGGTATG--CATTTTGTAGCTACACCACTTTCCATAATGGAAAGTCTTT--CTTTGG-------------------------------C-TAATCTCAGTGTTTTTACTAGCCTTCATTTTATT-TTCC-TCAAGTGACAT-CTATGATGAAACTGGA--GTAAATCTATTTGCAGAGCATCTTT---CCCTGGGAT-------TT-TTAATAACATTATATCCTCTCCCCAAGCAATGGCAGAGGCTGGG----------------------------------------
>AME1
AACCTACTATTTGT-AATTGTAATGTCCACTTATTTTCAT-GAGATGATACTTTGCAGCATAACACAATGTTTTTTCATGATTCAACCCTAAAATTGCCAAGGCAGAAGTTTCTA-----GTCACTAGCATT---------------TTGT-GATTGGAT-TTGCAGGGAAATTTGCAGTATAATATCAGAGTTTTATTGCCTTCA--AAGATTTCGGCAGAGTCATTTATACGACAAAATAGCTATACTTCAAGA--AAGAAGACCAACCTAGTTGTGTCAGCAGGGTAGAGTTTAGGTGATGAGAATATAGGTGGTCCTATTGATCCTCCACCATATACTTCGTCTATAGACTCTAATACCGGCGAACCAGTGCCAGCAATGGGTGCTCACCCAAGTACACCGGGAAAAAAAAAATTGGTCTGAAGACACAGCTATTTGCATTAGGTCTGCACAAACTTCTTTCCCTTTGGACAAGTCTGTAAGTACATCATAACCATCCTATGGTCAGAAGCCAGGAAGCAGGAGGAAGAAGGTCAGAGAGTCTGCTGCAGTCCCTGAATCTTTACCTGGAGAAACTGTTG---ATGAATCTACAGTGGAATAT--TCAAATTA--CGTCTGAAGAAG---TGGAGGGCATATCAACTTCACATGTTATTTATGAACCAGAAACAGATGAAAAGATAATTGATGCTGAAGAATTGGCCACGGAATATGGAGAACCTCACCCTTTTGTTCACC---CTTCAGGGGAA-AGTCAT--CACAAATGTTAAGTGAAGAACTATGGTGGAACTGGCGTAATCCTCCACCAGGCAAGGAGCGATGGTCTGAGTGGAAGAAGAGAGCTCCAGATATAGATTCAGTTTG--TAGTTTATAATTGTACTACCTTTTATAATGAGAAGTGTTT--ATCTGTGCTCTGAATATTGTGGAAACTTGA-TACAGT--TAAAGTTTATTTCTTTTAAAA--------------TTGG-TTGTATGGAA-------------TTGAA--ATGGCCCCATATGTATTAAAT--------------------------------------------------------------------------------------------------------------
>AP25
AACCTA--GTATAA------TAGACATTCATTTTTATGA--AAGATGGTGTTCTGCATCATAATGCACATGCACACCATTCATCAGGCCTACAATTCTCAAGGCAAAAGCGTCCA----------------------ATATATTTA--TTTTGATTGGACATTGCAGGGAAATCTGCTGAACAATACTATGCTTTCATTGCCCTTA--AAAGATCCATTGCAATCATTTGTACGATTGACCAATTACCCTATGAAA--AAGAAGAACAGATTGGTTGTATCTGCAGGATGGCGTCCAGGGGATGAAAGAATAAATGGTCCTATTGAATTCCCTCCATATGATTCCTATATAGACTGTAATACTGGTGAACCAGTGCCGGCTATGGGTGCTCGTTCAAGTATACC-TGATAAGGAGTTCTGGTCTGAAGACACGATTCTTCGTGTGAGGTCTGCACAATCATCTCTGCCTTTAGATAAGCCTGTCTCTTCATCACATCCTTCTTACGGCCAACACCCAGGAAGCAGGAGGAAAAAGTTCAAGGGGAGTGCATCAATGACAGAGTCTTCATCTGGAAAAACTGTTGACAATGAATCTACTCTGGAAGAT--GCAAATTATTCATGTGAAGAAG---CAGAAGACACATCAAAACCATATGTTATTCGGGAACCAGAAACAAAT---GGGACAGTTGATGCAGAAGAATTGGCAAGGAAATATGGAGAGCCTCACTCCTTTGTTCGCCAAACTTCAGAGAAAAAATCA-----CAACTGCCAAATGAAGATCTGTGGTGGAACTGGCGTAAGCCCCCAATAGGCAAGGAGACATGGTCTGAATGGCAGAAGAGACCACCAGATGTAGATACGGTATG--CATTTTGTAGCTACACCACTTTCCATAATGGAAAGTCTTT--CTTTGG-------------------------------C-TAATCTCAGTGTTTTTACTAGCCTTCATTTTATT-TTCC-TCAAGTGACAT-CTATGATGAAACTGGA--GTTAATCTATTTGCAGAGCATTTTT---CCCTGGGAT-------TT-TTAATAACATTATATCCTCTCCCCAAGCAATGGCAGAGGCTGGGGGAAAAATGTTTTAAAAGAAA-------------------
>APA47
------------------------------------------------------------------------------------------------------------------G-AAATGTCGTTAGCATT-------ATATTTA-T----GATTGGATTTCACAGGGAAACTTACAGCACAATATCAGAGTTTCAGTTCCTTTT--AAATTATCTATGAAATCGTTTGTAGGACAAATCGGTTATCCCTCAAGA--AAGAAGACCAACCTTCTTGTGTCAGCGGGGTGGAGCCTGGGTGATGAGAATATTGGTGATTCTGTGGAGCCTCCACAATATACTTCATATATAGACTCTAATACTGGGGAACCGGTGCCAACAATGGGTGCTCGACCAAGTATACC-TGATAAGAAGTTCTGGTCTGAAGACTCGGTTCTCCGCATGAGGTCTGCACAAACATCTTTTCCTTCAGGCAAGTCTTCAAGTACATCAAAACCATCTAAAGGTCAAAAGCCAGGAAGCAGGAGGAAAAATTTCAGGGAGCATGCTGCAAAGCTAGAGTCTCCAGCTGAAGAAATTGTTGTCAATGAACCTGAACTGGAAAAT--TCAAATGATTCATCTGAGGAAG---AAGTGATGGAGACATCACCTTATGTTATTTATGAACCAGAAACAGATGAAGAGACAGTTGATGCTGAAGAATTGGCCAGGAAATATGGAGAACCTCACCCTTTTGTTCCTC---CTTCAGGGAAACAGTTAT--CACGATTGTCAAATGAGGAACTATGGCCGCACTGGCGTAAGCCCCCACCAGGCAAGGAGCGATGGTCTCAGTGGAAGAAGAGGGCTCCTCATTCAGATACAGTATGTCTTTTTTGTAATTGCAATACCTTCTACCATGGAATGTGCTT--AGCTGAGCT-TGAATTCTGTTCAAACTTGA-TACTGT--TGCAGTAAATTTAATCATCTAA------TTTTGT-TTGG-TTCTCTAACAT-GGTCAACGAATTTAGA--------TTTTTTGTAGAATTCATA----TCTTAGGATACTTAATCTTGCATCATTTCCC---------------CAATGGCAGAGATTGGG----------------------------------------
>AR2
----------------------------------------------------------------------------------------------------------------------------------------------------------------------------------------------------------------------------------------------------------------------------------------------------------------------------------------------------------------------------------------------------------------------------------------------------------------------AAAACTTCTTTCCCTTCGGAAAAGGCTGTAAGTACATCATAACCATCCCATGGTCAGAAGCCAGGAAGCAGGAGGAAGAAGTTCAGAGAGTGTGCTGCAGTCCCTGAATCTTTACCTGGAGAAACTGTTGATGATGAATCTACAGTGGAATAT--TCAAAATACTCGTCTGAAGAAG---TGGAGGACATATCAACTTCACATGTTATTTATGAACCAGAAACAGATGAAAAGACAATTGATGCTGAAGAATTGGCCACGGAATATGGAGAACCTCACCCTTTTGTTCACC---CTTCAGGGGAA-AGTCAT--CACAAATGTTAAGTGAAGAACTATGGTGGAACTGGCGTAATCCTCCACCTGGCAAGGAGCGATAGTCTGAGTGGAAGAAGAGAGCTCCAGATATAGATTCAGTTTG--TAGTTTATAAATGTACTACCTTTTATAATGAGGAGTGTTT--ATCTATGCTCTGAATATTGTGGAAACTTGA-TACAGT--TAAAGTTTTTTTCTTT-----------------------------------------------------------------------------------------------------------------------------------------------------------------------------------------
>AS57
-------------------------------------------------------------------------------------------------------------------------------------------------------------------------------------------------------------T--AAAATTCCAGTGAGTTCATTTGTAGGACAAAATCTTAATCCCTTAAGA--AAGAAGAGCAAACTGATTGTGTCAGCAGGCTGGAGCCTGGGAGATCAGGATATAGATAGTCCTGATGAGCGCCCACCATATGATTCCTATATAGACTCTAATACTGGGGAACTAGTCCCAGCAAGGGGGGCTCGCCCAAGTATACC-TGATAGGGATTTCTGGTCTGAAGAC---ACCATCCGTGCAAGGCGTGGACAAACTCCTTTGGCTTCAGACAAGCCTGCAAACACATTAAAACCATCCAATGGTCAAAATCCAGGAAGCAGGAGGAAGAAGTCTAGGGCACGTGCAGCAATACCAGAATCTTCAGCTGGAGAAACTGCTGACAATGAATTTACAGCAGAACCT--TCAAATTATTCATCTGAAGAAGAAGAGGAAGAGACTCCAACGCCACATGTTATTCATGAACTGAAAACAGATAAGGAGATAGTTGATGCTGAGGAATTGGCAAGGAAATATGGAGAGCCTCACCCTTTTGTTCGTCGAAGATCAGAAAAGTGGTCCC--CACCACTATTAAATGAGGATCTATGGTGGAACTGGCGTAAGCCTCCAATGGGAATGGAACGATGGACTGAATGGAAGAAGACTCCTCCAAGTGGAGATGCGGTATG--TAGTGTATAATTGCAATACCTTCTATAATGGGAAGTGTCT--AGCTAGGCTCTGAATATAGTGAAAACTGGA-TATTGG--TCCTATCAATTTATTTGCTACACTAATTCTTTAT-TTGC-TTGTGTGACAT-GCATAACAAATTCAGT--GTAGATCTATTTGTGGAGTATCTGTCTTTCTTGGGA--------TTCTAATCAACCT--------------------------------------------------------------------------
>ASA51
-------------------------------------------------------------------------------------------------------------------------------------------------------------------------------------------------------------------------------------------------------------------------------------------------------------------------GTGGTTCTATGGAGCCTCCACCATATACTTCCTATATAGACTCTAATACTGGGGAACCGGTGCCAGCAATGGGTGCTCGACCAAGTATACC-TGATACGAAGTTCTGGTCTGAAGACACGGTTCTCCGCATGAGATCTGCACAAACATCGTTTCCTTCAGGCAAGTCTGCAAGTACATCAAAACCATCAAATGGTCAAAAGCCAGGAAGCAGGAGGAAAAAGTTCAGGGAGCGTGCTGCAATGCCAGAATGTTCAGCTGAAGAAACTGTTGACAATGAACCTGAACTAGAAAAT--TCAAATGATTCATCTGAAGAAG---TGGAGGAGACTTCAAATCCTCATGTTATTTATGAACCAGAAACAGATGAAGAGACAGTTGATGCCGAAGAATTAGCCAGGAGATATGGAGAACCTCACCCTTTCGTTCGCC---CTTCAGGGAAACAGTCAT--CACGATTGTTAAACGAGGAATTATGGTGGCACTAGCGTAAG-------------------------------------------------------------------------------------------------------------------------------------------------------------------------------------------------------------------------------------------------------------------------------------------------------------------------------------------------------------
>CB35
---------------------------------------------TGGTGTTCTGCATCATAATGCACATGTGCACCATTCATTAGGCCTACAATTCTCAAGGCAAAAGCTTCCA----------------------ATATTTTTA--TTTTGATTGGATACTGCAGGGAAATCTGCTGAACAGTACTATATTATCATTGCCTTTA--AAACACCCAGTGCAATCGTTTGTACGATTGACTAATTACTCGGTAAGA--AAGAAGAACAGATTGGTTGTATCTGCAGGATGGCGTCCGGGGGATGAAAGAGTAAATGGTCCTATTGAATTCCCTCCATATGATTCCTATATAGATTCTAATACTGGTGAACCAGTGCCAGCTATGGGTGCTCGTTCAAGTATACC-TAATAAGGAGTTCTGGTCTGAAGACACGATTCTTCGTGTGAGGTCTGCACAAGCATCTTTGCCTTTGGATAAGTCCATCTCTTCATCACATCCTTCTTATGGCCAACAGCCGGGAAGCAGGAGGAAAAAGTTCAAGGAGCGTGCATCAATGACAGAATCTTCAGCTGGAGAAACTGTTGACAATGAGTCTACTCTGGAGGAT--GCAAACTATTCATGTGAAGAAG---CAGAAGACACACCAATGCCATATGTTATTAGGGAACCAGAAACAAAT---GGGACAGTTGATGCTGAAGAATTGGCGAGGAAATATGGAGAGCCTCACTCCTTTGTTCGCCAAACTTCAGAGAAAAAATCAC----CAACTGCCAAATGAAGATCTGTGGTGGAACTGGCGTAAGCCCCCAATAGGCAAGGAGACATGGTCTGAATGGCAGAAGAGACCACCGGATGTAGATACGGTATG--CATTTTGTAACTACACCACTTTCCATAATGGAAAGTCTTT--CTTTGG-------------------------------C-TACGCTCAGTGTTTTTATTAGCCTTTGTTTTATT-TTCC-TCAAGTGACAT-CTATGATGAAACTGGA--GTAAATCTATTTGCAGAAAATCTTT---CCCTGGGAC-------TTATCAA-----------------------CAATGGCAGAGGCTGGG----------------------------------------
>CDE34
---------------------------------------------TGGTGTTCTGCATCATAATGCACATGTGCACCATTCATTAGGCCTACAATTCTCAAGGCAAAAGCTTCCA----------------------ATATTTTTA--TTTTGATTGGATACTGCAGGGAAATCTGCAGAACAGTACTATATTATCATTGCCTTTA--AAACACCCAGTGCAATCGTTTGTACGATTGACTAATTACTCGGTAAGA--AAGAAGAACAGATTGGTTGTATCTGCAGGATGGCGTCCAGGGGATGAAAGAGTAAATGGTCCTATTGAATTCCCTCCATATGATTCCTATATAGATTCTAATACTGGTGAACCAGTGCCAGCTATGGGTGCTCGTTCAAGTATACC-TAATAAGGAGTTCTGGTCTGAAGACACGATTCTTCGTGTGAGGTCTGCACAAGCATCTTTGCCTTTGGATAAGTCCATCTCTTCATCACATCCTTCTTATGGCCAACAGCCGGGAAGCAGGAGGAAAAAGTTCAAGGAGCGTGCATCGATGACAGAATCTTCAGCTGGAGAAACTGTTGACAATGAGTCTACTCCGGAGGAT--GCAAACTATTCATGTGAAGAAG---CAGAAGACACACCAATGCCATATGTTATTAGGGAACCAGAAACAAAT---GGGACAGTTGATGCTGAAGAATTGGCGAGGAAATATGGAGAGCCTCACTCCTTTGTTCGCCAAACTTCAGAGAAAAAATCAC----CAACTGCCAAACGAAGATCTGTGGTGGAACTGGCGTAAGCCCCCAATAGGCAAGGAGACATGGTCTGAATGGCAGAAGAGACCACCGGATGTAGATACGGTATG--CATTTTGTAACTACACCACTTTCCATAATGGAAAGTCTTT--CTTTGG-------------------------------C-TACGTTCAGTGTTTTTATTAGCCTTTGTTTTATT-TTCC-TCAAGTGACAT-CTATGATGAAACTGGA--GTAGATCTATTTGCAGAAAATCTTT---CCCTGGGAC-------TTATCAA-----------------------CAATGGCAGAGGCTGGG----------------------------------------
>CF38
------------------------------------------------------------------------------------------------------------------------------------------------------------------------------------------------------------------------------------------ATAAATTGGTTATCCTTTAAGA--AAGAAGGCCATCCTCGTTGTGTCAGCCGGGTGGACCCTGGGAGATCAGAATATTGATAGTCCTAATGAGCATCCACCATATGATTCCTATAGAGACTCTAATACTGGGGAACTAGTCCCAGCAAGGGGTGCTCGACCGAGTATACC-CGATAAAGATTTATGGTCTGAAGAC---ACTATGCGCATGAGGCCTGGATAAGCTCCTTTGGTTTCAAGAAAGTTTGTAAGCACATCGAAACCATCTTATGGTCAAAATCCAGGAAGTAGAAGGAAGAAATCTAGGGCACATGCAGCAATCCCAGAAACGTCAGCTGGAGAAACTGGTGACAAT-AATTTACACGGAAACCT--TCAAACTATTCATCCGAAGAAGAAGCGGAAGAGACTTCAACTACACAAGTTATTCAGGAACCGAAAATAGATGGGGAAATGGTTG--------------------------------------------------------------------------------------------------------------------------------------------------------------------------------------------------------------------------------------------------------------------------------------------------------------------------------------------------------------------------------------------------------------------------------------------------------------------------------
>CH19
--------------------------------------------------TTTTGGAGCATATTTCACATCTGCCCCATTATTCAGGCTTAAAATTCCCAAGACAAAAGGTCAC-------------CATTATTTTGATATTTATA-GTTTTAATCAGTGTTTGCACTGAAACTTGCAGGGCAAGATCGTATTTTTGTCACCATTT--AAAATCCCAGTGATTACATTTCAAGGACAAAATTTGTATCCCTTGAGA--AAGAAGAGCACCCTGATTGTGTCAGCAGGGTGGAGCCTCGGAGATCATGATATAGATAGTCCTGATGAGCGCCCACCATATGATTCCTATATAGACTCTAATACTGGTGAGCTTGTCCCAACAAGGGGGGCTCGACCAAGTATACC-TGATAGAGACTTCTGGTCTGAAGACACAACTATCCGTGCACGGCGTGGACAAATTCCTTTGGCTTCAGACAAATTAGAAAACACAATAAAACCATCCAATGGTCAAAATCCAGGAAGCAGGAGGAAGAAGTCTAGGGCGAATGCAGCAATACCAGAATCTTCAGCTGGAGATACTACTGACAATGAATTTACACCAGAATCT--TCAAATTATTCATTGGAAGAAGAAGACGAAGAAATTTCAA---CACATGTAATTCAGGAACTGAAACCTAATGAGGAGATAGTCGATGCTGAAGATTTTGCTAGGAAATATGGAGAACCTCACCCATTTTTTCGTAAAAGAACAGAAAAATTCACAC--CACCACTTCCAAATGAGGATTTATGGTGGAACTGGCGCAAGCCTCC--------------------------------------------------------------------------------------------------------------------------------------------------------------------------------------------------------------------------------------------------------------------------------------------------------------------------------------------------------
>CHA37
--------------------------------------------------------------------------------------------------------------------------------------------------------------------------------------------------------------------------------------TAAGATAAATTGGTTATCCTTTAAGA--AAGAAGGCCATCCTCGTTGTGTCAGCCGGGTGGACCCTGGGAGATCAGAATATTGATAGTCCTAATGAGCATCCACCATATGATTCCTATAGAGACTCTAATACTGGGGAACTAGTCCCAGCAAGGGGTGCTCGACCGAGTATACC-CGATAAAGATTTATGGTCTGAAGAC---ACTATGCGCATGAGGCCTGGATAAGCTCCTTTGGTTTCAAGAAAGTTTGTAAGCACATCGAAACCATCTTATGGTCAAAATCCAGGAAGTAGAAGGAAGAACTCTAGGGCACATGCAGCAATCCCAGAAACGTCAGCTGGAGAAACTGGTGACAAT-AATTTACACGGAAACCT--TCAAACTATTCATCCGAAGAAGAAGCGGAAGAGACTTCAACTACACAAGTTATTCAGGAACCGAAAATAGATGGGGAAATGGTTGATGCTTATGATTTGGTTGGGAAATATGGAGAACCTC--------------------------------------------------------------------------------------------------------------------------------------------------------------------------------------------------------------------------------------------------------------------------------------------------------------------------------------------------------------------------------------------------------------------------------------------
>CJ24
------------AA-GTTTCTTAATCCAATTTTATATCTC-AAGATGGTATTTTGCAGCATAATGTACATCTGCCCCATTATTCAGGCTTAAAATTCCCAAGACAAAAAGTTCTG------TCGCCATCATTTTGATATGTTTATATTTCTTAATTTGATTTTGCATTGAAACTTGCAGGACAAGATCAGATTTTTGTTGCCTTCT--AAAATCCCAGTGAGTTCATTTCAAGAACAAAATCTTTATCCCTTGAGA--AAGAAGAGCAATCTGATTGTGTCAGCAGGGTGGAGCCTGGGAGATCAGGATATAGATAGTCCTGATGAGCGCCCACCATATGATTCCTATATAGACTCTAATACTGGGGAACTGGTCCCAGCAAGAGGGGCCCGCCCAAGTATACC-TGATAGGGATTTCTGGTCTGGAGACACAGCTATCCGTGCACGGCGTGGACAAACTCTTTTGCCTTCACACAAGTCTCCAAATACCTTAAAACCATCCAGTGGTCAAAATCCAGGAAGCAGGAGGAAGAAGTCTAGGGTGCGCGCGGCAATACCAAAATCTTCAGCTGGAGAAACAGCTGACAATGAATTTACACCAGAACCT--TCAAATTATTCATCTGAAGAAGAAGAGGAAGAGACTTCAACACCAAATGTTATTCAGGAACTGAAAACAGAT---GAGATAGTTGATGCTGAAGAATTGGCTAGGAAATATGGGGAGCCTCACCCTTTTGTTCGTAAAAGATCAGAAGAGTTTACAC--CACCACTATTAAATGAGGAACTATGGTGGAACTGGCGTAAGCCTCCAATAGGAATGGAGCGATGGACAGAATGGAAGAAGACTGCTCCAAGTTCAGATGCGGTATG--TAGTGTGTAATTGCAACACCTTCTATAATGGAAAGTG-----AGCTAGGCTCTGAATATAGTGAAAACTTGATTATACA--TCTTATCAATTAATTTACTACATTAATTTTTTAT-TTGC-ATTTGTGGCAC-GTGTAACAAATTTGGT--GTAGATCTAGTTGTGGATTATCTGCCTTTATTGGGA--------TTCTCATGAACCTTGAAATTGC---AGATGCAATGGCAGAGGCTGGCATG-----------GGATTGGAGCAAAACCATACATATTC
>CK7
------------AA-ATTTATATTTGTAATTGTATTTTGT-TAGATGGTATTTTGCAGCATAATGCACATCTGCCCCATTATTCAGGCTTAAAATTCCCAAGGCAGAAATTTCT-------TCATCATTGTTTTGATATTTTTGTA-TTTTTAATTGGATCTTGCATTGAAACTTGCAGGACAAGGTCAGATTTTCATTGCCTTTT--AAAATCCCAGTGAATTCATTTGTAGGACAAACTCTCTATCCCTTAAGA--AAGAAGAGCAACCTGATTGTGTCAGCAGGGTGGAGCCTGGGAGATGAGAATATACAGAGTCCTAATGAGCGCCCACCATATGATTCCTATATAGACTCTAATACTGGGGAACTAGTCCCAGCAAGGGGTGCTCGCCCAAGTATACC-TGATAGGGATTTCTGGTCTGAAGACACGACTATCCGTGCAAGGCGTGGACAAACTCCTTTGGCTTCAGACAAGTCTGCAAGCACATTAAAACCATCCAATGGTCAAAATCCAGGAAGCAGGAGGAAGAAGTTTAGGGGGCATGCAGCAATACCAGAATCTTCAGCTGGAGAAACTTCTGACAATGAATTTACACCGGAAGCT--TTGAATTATTCATCTGAAGAAGAAGATGAAGAGACTTCAACACCATATGTTATTCAGGAATTGAAAACAGATGAGGAGATAGTTGATGCTGAGGAATTGGCTAGGAAATATGGAGAGCCACACCCTTTTATTCCTAAAACATCAGAAAAAAAGTCAC--CACCACTATCAAATGAGGAGCTATGGTGGAATTGGCGTAAGCCTCCAATAGGAATGGAGCGATGGACTGAGTGGAAGAAGACTCCTCCAAGTTCAGAGGCGGTATG--TAGTTTGTAATTGCAATACCTTCTACAATGGAAAGTGTGT--ATCTAGGCTCTGAATATAGTGAAAACTTGA-TATTGA--TCATATCAATTTATTTACTACACTAATTTTTCAT-TTCC-TTGTGTGACAT-GCATAACAAATTTAGT--GT---------------------------------------------------------------------------------------------------------------------------------
>CL6
------------------------------------------AGATGGTATTTTGCAGCATAATGCACATCTGCCCCATTATTCAGGCTTAAAATTCCCAAGGCAGAAATTTCT-------TCATCATTGTTTTGATATTTTTGTA-TTTTTAATTGGATCTTGCATTGAAACTTGCAGGACAAGGTCAGATTTTCATTGCCTTTT--AAAATCCCAGTGAATTCATTTGTAGGACAAACTCTCTATCCCTTAAGA--AAGAAGAGCAACCTGATTGTGTCAGCAGGGTGGAGCCTGGGAGATGAGAATATACAGAGTCCTAATGAGCGCCCACCATATGATTCCTATATAGACTCTAATACTGGGGAACTAGTCCCAGCAAGGGGTGCTCGCCCAAGTATACC-TGATAGGGATTTCTGGTCTGAAGACACGACTATCCGTGCAAGGCGTGGACAAACTCCTTTGGCTTCAGACAAGTCTGCAAGCACATTAAAACCATCCAATGGTCAAAATCCAGGAAGCAGGAGGAAGAAGTTTAGGGGGCATGCAGCAATACCAGAATCTTCAGCTGGAGAAACTTCTGACAATGAATTTACACCGGAAGCT--TCGAATTATTCATCTGAAGAAGAAGATGAAGAGACTTCAACACCATATGTTATTCAGGAATTGAAAACAGATGAGGAGATAGTTGATGCTGAGGAATTGGCTAGGAAATATGGAGAGCCACACCCTTTTATTCCTAAAACATCAGAAAAAAAGTCAC--CACCACTATCAAATGAGGAGCTATGGTGGAATTGGCGTAAGCCTCCAATAGGAATGGAGCGATGGACTGAGTGGAAGAAGACTCCTCCAAGTTCAGAGGCGGTATG--TAGTTTGTAATTGCAATACCTTCTACAATGGAAAGTGTGT--ATCTAGGCTCTGAATATAGTGAAAACTTGA-TATTGA--TCATATCAATTTATTTACTACACTAATTTTTCAT-TTCC-TTGTGTGACAT-GCATAACAAATTTAGT--GTAGATCTATTTGTGGAGCATTTGCCTTTCTTGGGA--------TTCTCATCAACCT--------------------------------------------------------------------------
>CM9
---------------------------------------------------------------------------------------------------------------------------------------ATATATTCATA-TTTTTAATT--ATTTTACATTGAAACTTGCAGGACAAGATCAGAATTTTGTTACCTTTT--AAAATCCCAGTTTGTTCATTTCGACGCCACATTCTGTATCCCATGAGA--AAGAAGAGCAACTTGATTGTGTCAGCAGGGTGGAGTATGGGAGACCAGTATATCGATAGTCCTGATGACTGCCCACCATATGATTCCTATATAGACTCAAATACTGGGGAACGAGTCCCAGCAAGGGGAGCTCGCCCAAGTATACC-TGACATGGATTTCTGGTCCAGAGACACAACTCTCCGTGCACGTCGTGGACAAATTCCTTTTTCTACAGACGAG---GGAAACACGTTCAAACCATCCAATGGTCAAAATCCAGGAAGCAGGAGGAAGAATTCTAGGATGCATCAAGCAATACCAGAATCTTCATCGGGAGAAACTGGCAACAATAAATTTACACGAGAATCTCTTCAAATTATTCATCTGAAGAAGAAGATGAAGAAAATTCAACACCACATGTTACTCAGGAACTGAAAACAGATGAGGAGACACTTGATGCTGAAGAAATTGCTAGGAAATATGGAGAACCTCACCCTTTTTTTCGTAGAAGATCAGAAAAATTCACAC--CACAACTTCCAAACGAGGATTTATGGTGGAACTGGCGTAAGCCTCCAATTGGAATGGAGACGTGGTCAGATTGGAAGAAGGTTCCTCCAAGTGGAGATGCAGTATG--TAATGTGTAGCTGCAATACCTTATATAGTGG---------------------------------AAAATTAATTATTTT--TCCTATCAATTAATATGTCACAGTAG-TTTATAT-TTGC-ATGTGTGACAT-ACACAACAAATTTAGT--CCAGATATAG----------------------------------TTCTCACCAGTCTTGAAATCTC---AAATGCAATGGCAGACGCTGG-----------------------------------------
>CP161
------------------------------------------AGATGGTATTTTGCAGCATAATGCACATCTGCTCCATTATTCAGGCTTAAAATTCCCAAGAAAAAAA---------------------TCTGTATATATTTATA-TTTTTAATTAGATTTTGCATTGAAACTTGCAGGACAATATCAGATTTTTGTCACCTTTT--AAAATTCCAGTGAGTTCATTTCAAGGACAAAATCTTTATTCCTTGAGA--GAGAAGAGCATCCTGATTGTGTCAGCAGGGTGGAGCCTGGGAGATCAGGATATAGATAGTCCCGATGAGTGCCCACCTTATGATTCTTATATAGACTCTAATACTGGGGAACTAGTCCCAACAAGGGGGGCTCGACCAAGTATACC-TGATAGGGATTTCTGGTCTGGAGACACAACTATCCGTGCACGGCGTGGACGAACTCCTTTGGCTTCAGACAAGTCTGCAAACACATTAAAACCATCCAATGGTCAAAATCCTGGAAGCAAGAGGAAGAAGTCTAGGGTGAATGCAGCAATACCAGAATCTTCAGCTGGAGAAACTACTGACAATGAATTTACACCAGAATCT--TCAAATTATTCATCTGAAGAAGAAGATGAAGAAACTTCAA---CACATGTTATTCAGGAACTGAAAACAGATGAGGAGATAGTTGATGCTGAAGAATTGGCTAGGAAATATGGAGAACCTCACCCTTTTTTTCGTAAAAGATCAGAAAAATTCACAC--CACCACTTCCAAATGCTGATTTATGGTGGAACTGGCGTAAGCCTCCTATAGGAATGGAGACATGGTCAGAATGGAAGAAGATTCCTCCAAGTGGAGATGCGGTATG--TAGTGTGTAACTGCAACACCTTATATGATGGAAAGTG-----AACTAGGCTCTGAATATAGTGAAAAATTGATTATTCG--TCCTATCAATTTATTTGACAGAC------TTTAT-TTGC-ATGTTTGACAT-GCATAACAAATTTAGT--GCAGATCTAGTTGTGGATTATCTGCCTCTCTTGGGA--------TTCTCATCAATCTTGAAATCGC---AGATGCAATGGCAGATGCTGGAATTAT-CTTTTTTTGGG-----------------------
>CR44
-------------------------------------------------------------------------------------------------------------------------------------------------------------------------------------------------------------------------------------------------------------------------------------------------------------------------------CTATTGAGGATCCTCCCTATTACACGTATATAGACCCTCATACTGGTGAACCAACTCCAACATTTGGTTCTCGCTCCAGTATACC-CAGTAAGGAATTTTGGTCTGAAGACACGGCAATTCGTGTGAGGTCTGCACAAGCTGGTTTACCTTCAGATAAGTCTATTGTTACATCCACACCATCTTATGGAAGAAAACCAGGAAGTAGGAGGAGAAAGTTCAAGGAGCGCACAAAAGTTTCAGAATCTTCGGATGGAAAAACTGTTGGCAGTGATTTGGCATCTAGTCAG--TCAAATTATTTGTCTGAAGAAGAACAAGAAGATGCATCAACAGATCCTGTTATTGAGCAGCCAGAAACAAGTAAGGTCACAATTGATGAGGAAGAATTGGCTAGGAAATATGGAGAGCCTCACCCTTTTATTCATCCCAACTCGAAGAAAAAGGCA-----CAGCTGTCAAATGAAGAGTTGTGGTGGAACTGGCAAAAGAACCCAGATGGCAAGGAGCCATGGTCTGCATGGCACAAACC--------------------------------------------------------------------------------------------------------------------------------------------------------------------------------------------------------------------------------------------------------------------------------------------------------------------
>CT15
------------------------------------------AGATGGTATTTTGCAGCATAATGCACATCTGCCCCATTATTCAGTTTTAAAATTCCGAAGAAATAAA-------------------------TCTATATTTATA-TTTTTAATTAGATTTTGCATTGAAACTTGCAGGACAATATCAGATTTTTGTCACCTTTT--AAAATCCCAGTGAGTTCATTTCAAGGACAAAATCTTTATCCCTTGAGA--GAGAAGAGCATCCTGATTGTGTCAGCAGGGTGGAGCCTGGGAGATCAGGATATAGATAGTCCTGATGAGTGCCCACCATATGATTCCTATATAGACTCTAATACTGGGGAACTAGTCCCAACAAGGGGGGCTCGACCAAGTATACC-TGATAGGGATTTCTGGTCTGGAGACACAACTATCCGTGCACGGCGTGGACGAACTCCTTTGGCTTCAGACAAGTCTGCAAACACATTAAAACCATCCAATGGTCAAAATCCTGGAAGCAAGAGGAAGAAGTCTAGGGTGAATGCAGCAATACCAGAATCTTCAGCTGGAGAAACTTCTAACAATGAATTTACACCAGAATCT--TCAAATTATTCATCTGAAGAAGAAGAGGAAGAAACTTCAA---CACATGTTATTCAGGAACTGAAAACAGATGAGGAGATAGTTGATGCTGACGAATTTGCTAGGAAATATGGAGAACCTCACCCTTTTTTTCGTAAAAGATCGGAAAACTTCACAC--CACCACTTCCAAATGCTGATTTATGGTGGAACTGGCGTAAGCCTCCTATAGGAATGGAGCAATGGTCAGAATGGAAGAAGATTCCTCCAAGTGGAGAAGCGGTACG--TAGTGTGTAACTGCAACACCATATATGATGGAAAGTG-----AACTAGGCTCTGAATATAGTGAAAAATTGATTATTTG--TCCTATCAATTTATTTGACAGAC------TTTAT-TTGC-ACGTTTGACAT-GCATAACAAATTTAGT--GCAGATCTAGTTGTGGATTATCTGCCTCTCTTGGGA--------TTCTTATCAATCTTGAAATCGC---AGATGCAATGGCAGATGCTGG-----------------------------------------
>DA12
----------------------------------------------------------------------------------------------------------AAGCTTCT--------------TTTTAATAAATATTTATA-TTTTTAATTAGATTTTACATTGAAACTTGCAGGACAAGATCAGAATTTTGTTACCTTTT--AAAATCCCTGTTTGTTCATTTCAAGGACAAATTCTTTTTCCCTTGAGA--AAGAAGAGCAACCTGATTGTGTCAGCAGGGTGGAGCCTGGGAGACCAGAATATCGATAGTCCTGATGAGTGCCCACCGTATGATTCCTATATAGACTCAAATACTGGGGAACTAGTCCCAACAAGGGGGGCTCGCCCAAGTATACC-TGACAGGGATTTCTGGTCCAGAGACACAACTCTCCGTGCACGTCGTGGACAAATTCCTTTGTCTTCAGACAAGTCTGGAAACACATTAAAACCATCCAATGGTCAAAATCCAGGAAGCAGGAGGAAGAATTCTAGGATGCGTCCAGCAATACCGGAATCTTCATCGGGAGAAACTGCCAACAATGAATTTACACCAGAATCTCTTCAAATTATTCATCTGAAGAAGAAGATGAAGAAACTTCAACACCACATGTTACCCAGGAACTGAAAACAGATGAGGAGATAGTTGATGCTGAAGAATTTGCTAGGAAATATGGAGAGCCTCACCCTTTTTTTCGTAAAAGACCAGAAAAATTCACAC--CACCACTTCCAAATGAGGATTTATGGTGGAACTGGCGTAAGCCTCCGATTGGAATGGAGACGTGGTCAGATTGGAAGAAGATTCCTCCAAGTGGAGATGCGGTATG--TAATGTGTAATTGCAACAGCTTATATAGTGGAAAGTG-----AACTAGGCTATGAATATAGTGGAAAATTGATTATTCT--TCCTATCAATTTATTTGTCACACTAGTTTTTAAT-TTGC-ATGTGTGACAT-GAACAACAAATTTAGT--CCAGATTTAG----------------------------------TTCTCACCAGTC------------------CAATGGCAGAGGCTGG-----------------------------------------
>DB53
--------------------------------------------------------------------------------------------------------------------------------------------------------------ATTTCACAGGGAAACTTGCAGGACAATATCAGAGTTTCAGTTGCTTTT--AAATTCTCTATCAAATCATTTATAGGGCAAATTGGTTATCCCTCAAGA--AAGAAGAACAACCTTGTTGTGTCAGCGGGGTGGAGCCTGGGTGATGAGAATATTGGTGATTCTATGGAGCCTCCACCATATACTTCATATATAGACTCTAACACTGGGGAACCGGTTCCAACAATGGGTGCTCGACCAAGTATACC-TGATAAGAAGTTCTGGTCTGAAGACTCGACTCTCCGCATGAGGTCTGCACAGGCATCCTTTCCTTCAGGCAAGCTTGCAAGTACATCAAAACCATCCAATGGTCAAAAGCCAGGAAGCAGGAGGAAAAATTTCAGGGACCGTGCTTCAATGCGAGAATCTGCAGCTGAAGAAACTGTTGACACTGAACCTGAACTGGAAAAT--TCAAATTATTCATCTGAAGAAG---AACTGGTGGAGACATCAACCCATGTTATTTATGAATCAGAAACAGATGAAGAGACAGTTGGTGCTGAAGAATTGGCCAGGAAATATGGAGAACCTCACTCTTTTGTTCGCC---CATCAGGGAAACAGTTAT--CACGATTGTCAAACGAAGAGCTATGGCCGCACTGGCGTAAGCCCCCACCAGGCAAGGAGCAATGGTCTGAATGGAAGAAGAGGGCTCCTCATTCAGATACAGTATG--TGTTTTATAATTGCAATACCTTATACCATGGAATGTGCTT--ATCTGAGCT-TGAATTCGGTACAAACTTGA-TACTGT--GGCAGTAAATTTACTTATCTAA------TTTTATTTTGC-TTTTCTAACAC-GGTCAATGAATTT----------------------------------------------------------------------------------------------------------------------------------------
>DC1
------------------------------------------------------------------------GTTTCTT---------------------------------TGG-AAATGTCATTAGCGTTT----AGATATTTA-TTGC-TATTGGATTTCACAGGGAAACTTGCAGGACAATATCAGAGTTTCAGTTGCTTTT--AAATTATCTATCAAATCATTTATAGGGCAAATTGGTTATCCCTCAAGA--AAGAAGAACAACCTTGTTGTGTCAGCGGGGTGGAGCCTGGGTGATGAGAATATTGGTGATTCTATGGAGCCTCCACCATATACTTCATATATAGACTCTAACACTGGGGAACCGGTTCCAACAATGGGTGCTCGACCAAGTATACC-TGATAAGAAGTTCTGGTCTGAAGACTCGACTCTCCGCATGAGGTCTGCACAGACATCTTTTCCTTCAGGCAAGCTTGCAAGTACATCAAAACCATCCAATGGTCAAAAGCCAGGAAGCAGGAGGAAAAATTTCAGGGAGCGTGCTTCAATGCAAGAATCTGCAGCTGAAGAAACTGTTGACACTGAACCTGAACTGGAAAAT--TCAAATTATTCATCTGAAGAAG---AACTGGTGGAGACATCAACACATGTTATTTATGAATCAGAAACAGATGAAGAGACAGTTGGTGCTGAAGAATTGGCCAGGAAATATGGAGAACCTCACTCTTTTGTTCGTC---CATCAGGGAAACAGTTAT--CACGATTGTCAAACGAGGAGCTATGGCCGCACTGGCGTAAGCCCCCACCAGGCAAGGAGCGATGGTCTGAATGGAAGAAGAGGGCTCCTCATTCAGATACAGTATG--TGTTTTATAATTGCAATACCTTATACCATGGAATGTGCTT--ATCTGAGCT-TGAATTCTGTACAAACTTGA-TACTGT--GGCAGTAAATTTACTTATCTAA------TTTTATTTTGC-TTTTCTAACAC-GGTCAATGAATTTAGA--------TTTTTTGTAGAATTTATA----TTTTAGG-TACTTAATCTTGCATCATTTCCCTA-------------CAATGGCAGAG----------------------------------------------
>DD1
----------------------------------------------------------------------------------------------------------------------------------------------------------------------------------------------------------------------------------------------ATTGGTTACCCCTCAAAA--AAGAAGACCAACTTTGTTGTGTCAGCGGGGTGGAGCCTGGGTGATGAGAATATTGGTGATTCTATGGACCCTCCACCATATACTTCATATATAGACTCTAATACTGGGGAACCGGTGCCAACAATGGGTGCTCGACCAAGTATACC-TGATAAGAAGTTCTGGTCTGAAGACTCGGCTCTCCGCATGAGATCTGCACAAACATCTTTTCCTTCAGGCAAGCTTGCAAGTACATCAAAACCATCCAATGGTCAAAAGCCAGGAAGCAGGAGGAAAAATTTCAGGGAGCGTGCTGCGAGTAGAGAATATTCAGCTAAAGAAACTGTTGACAATGAACCTGAACTGGAAAAT--TCAAATTATTTATCTGAAGAAG---AAGTGGTGGAGACATCAGATCATGTTATTTATGAACCAGAAACAGATGAAGAGATAGTTGATGCTGAAGAATTGGCCAGGAAATATGGAGAACCTCACTCTTTTGTTCGTC---CTTCAGGGAAACAGTTAT--CACGATTGTCAAATGAGGAGCTATGGGCGCACTGGCGTAAGCCCCCACCAGGCAAGGAGCGATGGTCTGAGTGGAAGAAGAGGGCTCCTCATTCAGATACAGTATG--TTTTTTGTAACTGCAATACCTTCTACCATG-AATGTGCTT--ATCTGAGCT-TGAATTCTGTACGAACTTGA-TATTG---TGCAGTAAATTTACTTATCTAA------TTTTGT-TTAC-TTTTCTAACAT-GGTCAATGAA--------------TTTTTTTTAGAGTTTATA----TCTTAGGATACTTAATTTTGCATCATTTCCTTA----------------------------------------------------------------------
>DIM50
------------------------------------------AGATGGAGTTTTGCAGCATAATGTGCAAATGTTCCACAATTCAGCCGTAAGACTGCCAAATCAGAAGTTCCTGAAAATGTCATTAGCATT-------ATATTTA-TTATTTATTGGATTTCACAGGGAAACTTGCACGATAATATCAGAGTTTCAGTTCCTTTT--AAATTATCTATGAAATCATTTATAGGAAAAATTGGTTATCCCTCAAAA--AAGAAGACCAACATTGTTGTGTCAGCGGGGTGGAGCCTGGGTGATGAGAATATTGGTGATTCTATGGACCCTCCACCATATACTTCATATATAGACTCTAATACTGGGGAACCGGTGCCAACAATGGGTGCTCGACCAAGTATACC-TGATAAGAAGTTCTGGTCTGAAGACTCGGCTCTCCGCATGAGATCTGCACAAACATCTTTTCCTTCAGGCAAGCTTGCAAGTACATCAAAACCATCCAATGGTCAAAAGCCAGGAAGCAGGAGGAAAAATTTCAGGGAGCATGCTGCGATTAGAGAATATTCAGCTAAAGAAACTGTTGACAATGAACCTGAACTGGAAAAT--TTAAATTATTTATCTGAAGAAG---AAGTGGTGGAGACATCAGATCATGTTATTTATGAACCAGAAACAGATGAAGAGATAGTTGATGCTGAAGAATTGGCCAGGAAGTATGGAGAACCTCACTCTTTTGTTCGTC---CTTCAGGGAAACAGTTAT--CACGATTGTCAAATGAGGAGCTATGGCCGCACTGGCGTAAGCCCCCACCAGGCAAGGAGCGATGGTCTGAGTGGAAGAAGAGGGCTCCTCATTCAGATACAGTATG--TTTTTTGTAACTTCAATACCTTCTACCATG-AATGTGCTT--ATCTGAGCT-TGAATTCTGTACGAACTTGA-TATTG---TGCAGTAAATTTACTTATCTAA------TTTTGT-TTACTTTTTCTAACAT-GGTCAATGAA--------------TTTTTTGTAGAATTTATA----TCTTAGGATACTTAATTTTGCATCATTTCCTTA-------------CAATGGCAGAGGCTGGGCAGATAAAACTTTGGGACTGGCCAACAATTGCTGAAACTT
>FC13
-------------------------------------------------------------------------------------------AAATTCCCAAGACAAAACATTTT--------------------GATATATTTATA-TTTTTAATTAGATTTTACATTGAAACTTGCAGGACAAGATCAGAATTTTGTTACCTTTT--AAAATCCCAGTTTGTTCATTTCAAGGACAAATTCTTTTTCCCTTGAGA--AAGAAGAGCAACCTGATTGTGTCAGCAGGGTGGAGCCTGGGAGACCAGAATATCGATAGTCCTGATGAGTGCCCACCGTATGATTCCTATATAGACTCAAATACTGGGGAACTAGTCCCAACAAGGGGGGCTCGCCCAAGTATACC-TGACAGGGATTTCTGGTCCAGAGACACAACTCTCCGTGCACGTCGTGGACAAATTCCTTTGTCTTCAGACAAGTCTGGAAACACATTAAAACCATCCAATGGTCAAAATCCAGGAAGCAGGAGGAAGAATTCTAGGATGCGTCCAGCAATACCAGAATCTTCATCGGGAGAAACTGCCAACAATGAATTTACACCAGAATCTCTTCAAATTATTCATCTGAAGAAGAAGATGAAGAAACTTCAACACCACATGTTACTCAGGAACTGAAAACAGATGAGGAGATAGTTGATGCTGAAGAATTTGCTAGGAAATATGGAGAGCCTCACCCTTTTTTTCGTAAAAGACCAGAAAAATTCACAC--CACCACTTCCAAATGAGGATTTATGGTGGAACTGGCGTAAGCCTCCGATTGGAATGGAGACGTGGTCAGATTGGAAGAAGATTCCTCCAAGTGGAGATGCGGTATG--TAGTGTGTAATTGCAACACCTTATATAGTGGAAAGTG-----AACTAGGCTATGAATATAGTGGAAAATTGATTATTCT--TCCTATCAATTTATTTGTCACACTAGTTTTTAAT-TTGC-ATGTGTGACAT-GCACAACAAATTTAGT--CCAGATTTAG----------------------------------TTCTCACTAGTC------------------CAATGGCAGAGGCTGGTTTT---CTTTGTCATTATTGGATCAAAACCATACATATTT
>FTS1
-------------------------------------------------------------------------------------------------------------------------------------------ATATTTA-TTGC-TATTGGATTTCACAGGGAAGCTTGCAGGACAATATCAGAGTTTCAGTTCCTTTT--AAATTATCTATCAAATCATTTATAGGGCAAATTGGTTATCCCTCAAGA--AAGAAGACCAACCTTGTTGTGTCAGCGGGGTGGAGCCTGGGTGATGAGAATATTGGTGATTCTATGGAGCCTCCACCATATACTTCATATATAGACTCTAACACTGGGGAACCGGTTCCAACAATGGGTGCTCGACCAAGTATACC-TGATAAGAAGTTCTGGTCTGAAGACTCGACTCTCCGCATGAGGTCTGCACAGACATCTTTTCCTTCAGGCAAGCGTGCAAGTACATCAAAACCATCCAATGGTCAAAAGCCAGGAAGCAGGAGGAAAAATTTCAGGGAGCGTGCTTCAATGCGAGAATCTGCAGCTGAAGAAACTGTTGACAATGAACCTGAACTGGAAAAT--TCAAATTATTCATCTGAAGAAG---AATTGGTGGAGACATCACCACATGTTATTTATGAACCAGAAACAGATGAAGAGACAGTTGGTGCTGAAGAATTGGCCAGGAAATATGGAGAACCTCACTCTTTTGTTCGTC---CATCAGGGAAACAGTTAT--CACGATTGTCAAACGAGGAGCTATGGCCGCACTGGCGTAAGCCCCCAACAGGCAAGGAGCGATGGTCTGAGTGGAAGAAGAGGGCTCCTCATTCAGATACAGTATGTCTGTTTTATAATTGCAATACCTTATACCATGGAATGTGCTT--ATCTGAGCT-TGAATTCTGTACAAACTTGA-TACTGT--GGCAGTAAATATACTTATCTAA------TTTTATTTTG-------------------------------------------------------------------------------------------------------------------------------------------------------------------
>FTS2
-------------------------------------------------------------------CAAATGTTCCATGATTCAGCCGTAAAACTGCCAAATCAGAAG---TTG-AAATGTCATTAGCATT-------ATATTTA-TTGC-TATTGGATTTCACAGGGAAGCTTGCAGGACAATATCAGAGTTTCAGTTCCTTTT--AAATTATCTATCAAATCATTTATAGGGCAAATTGGTTATCCCTCAAGA--AAGAAGACCAACCTTGTTGTGTCAGCGGGGTGGAGCCTGGGTGATGAGAATATTGGTGATTCTATGGAGCCTCCACCATATACTTCATATATAGACTCTAACACTGGGGAACCGGTTCCAACAATGGGTGCTCGACCAAGTATACC-TGATAAGAAGTTCTGGTCTGAAGACTCGACTCTCCGCATGAGGTCTGCACAGACATCTTTTCCTTCAGGCAAGCGTGCAAGTACATCAAAACCATCCAATGGTCAAAAGCCAGGAAGCAGGAGGAAAAATTTCAGGGAGCGTGCTTCAATGCGAGAATCTGCAGCTGAAGAAACTGTTGACAATGAACCTGAACTGGAAAAT--TCAAATTATTCATCTGAAGAAG---AATTGGTGGAGACATCACCACATGTTATTTATGAACCAGAAACAGATGAAGAGACAGTTGGTGCTGAAGAATTGGCCAGGAAATATGGAGAACCTCACTCTTTTGTTCGTC---CATCAGGGAAACAGTTAT--CACGATTGTCAAACGAGGAGCTATGGCCGCACTGGCGTAAGCCCCCACCAGGCAAGGAGCGATGGTCTGAGTGGAAGAAGAGGGCTCCTCATTCAGATACAGTATGTCTGTTTTATAATTGCAATACCTTATACCATGGAATGTGCTT--ATCTGAGCT-TGAATTCTGTACAAACTTGA-TACTGT--GGCAGTAAATATACTTATCTAA------TTTTAT-----------------------------------------------------------------------------------------------------------------------------------------------------------------------
>GG1
-------------------------------------------------------------------------------------------------------------------------------------------------------------------------------------------------------------T--AGGTGGCCAGGACAATCACATGTGGGGGGAATTGGTTACCCCCTAAGC--AAGAAGACTAGCTTGTTATTGCCAGTAAGATGCAATTGGCAGAGTGATGCAATAGATGGTCCTATTGAGGATCGTCCATATTCTACCTATATAGATTCTAACACAGGTGAACCAGTACCAGCAATGGGTGCTCGCCCCAGCATACC-TGGTAAAGAATATTGGACTGAGGACACAGTTATTCGTGTAAGGTCTGCACATGCTGCTCTACCATCAGATGAGCCTATTGTTACAGCAAAACCTTCTTATGGCCAAAAGCCAGGAAGTAGAAGGAAGAAGTTCAAGGTGCAATCAGCAGCATCTGAGTCGTCTGTTGGGAAATCTGTTGACAGTGATGCCACACCTAAAGAT--TCGGATTTATTATCAGAGGAAAAAGTAGAAGATGTATCAACAAAGCATGTTATTCGGCAATCGGATGCAAATGAGGACCCCATCGATGAGGAGGAGTTGGCTAGGAAATATGGCGAACCTCACCCGTTTATTCGTCAAAACTCAGAGAAAAAGTCGTTGAAACACTCTCTAATGAAGAGTTGTGGTGGAACTGGCGAAAGTTCCCAGAAGGCAAAGAGCCGTGGTCTGCATGGCACAAGCGAGCCCA--------------------------------------------------------------------------------------------------------------------------------------------------------------------------------------------------------------------------------------------------------------------------------------------------------------
>HB41
------------------------------------------AGATGGAATTTTGCAGCATAATGCACAAATGTTCCGTAATTCAGCCATAAAACTGCCCAATCGGAAGTTCCTG-AAATGCCATTAGCATTT----GTATATTTA-TTGCTGATTGGATTTCACAGGGAAACTTACAGGACAATATCAGAGTCTCGCTTCCTTTA--AAATTCTCTATGAAATCATCTATAAGACAAATTTGTTATCCCTCAAGA--AAGAAGACCAACCTAGTTGTTTCAGCAGGGTGGAGCCTGGGTGATGAGAATATCGGTGGTCCTATGGAACCTCCACCATATACTTCATATATAGACTCCAATACTGGGGAGCCGGTGCCAGCAATGGGTGCTCGACCAAGTATACC-TGATAAGAAGTTGTGGTCTGAAGACACAGCTCTCCGCATGAGGTCTGCACAAACATCTTTTCCTTCAGGCAAGTCTGCAAGTACATCAAAACCATCCAATGGGCAAAAGCCAGGAAGCAGGAGGAAAAAGTTCAGGGAGCATGCTGCAATGGCAGAATCTTCAGCTGAAGAAACTGTTGACAATGAACCTGAACTGGAAAAT--TCAAATTATTTATCTGAAGAAGAA-CTGGAGGAACATCAACTTCTCATGTTATTTATGAACTGGAAACAGATGAAGATACAGTTGATGCTGAAGAATTGGCTAGGAAATATGGAGAACCTCACCCATTCATTCGCC---CTTCAGGGAAACAGTCAT--CACGATTGTTAAACGAGGAGCTATGGGGGCACTGGCGTAAGCCCCCACCAGGCAAGGAGCGATGGTCTGAGTGGAAGAAGAGGGCTCCTGATTCAGATACAGTATG--TTGTTTGTAATTGCAATACCTTCTACCATGAATTTTATTG--AG--------CAGTTTCTTTGTAGAATTTA-TATCTT--AGGACTCAATA------------------------TTGC--------------------------------------------------------------------------------ATCATTTCCCT-----------------------------------------------------------------------
>JO20
--------------------------------------------------------------------------------------------------------------------------------TTTTGATACATATTTATA-GTTTTAATCAGTGTTTGCATTGGAACTTGCAGGACAAGCTCGTATTTTTGTCATCATTT--AAAATCCCCGTGATTACATTTGAAGGACAAAATTTGTATCCCTTGAGA--AAGAAGAGCACTCTGATTGTGTCAGCAGGGTGGAGCCTCGGAGATCAGGATATAGATAGTCCTGATGAGCGCCCACCATATGATTCCTATATAGACTCTAATACTGGTGAGCTTGTCCCAACAAGGGGGGCTCGACCAAGTATACC-TGATAGAGATTTCTGGTCTGAAGACACAACTATCCGTGCACGGCGTGGACAAATTCCTTTGGCTTCAGACAAATTAGAAAACACAATACAACCATCCAATGGTCAAAAGCCAGGAAGCAGGAGGAAGAAATCTAGGGCGAATGCAGCAATACCAGAATCTTCAGCTGGAGAAAATACTGACAATGAATTTACACCAGAATCTCTTCAAATTATTCATTGGAAGAAGAAGACGAAGAAACTTCAA---CACATGTAATTGAGGAACTGAAACCTAATGAGGAGATAGTTGATGCTGAAGATTTGGCTAGGAAATATGGAGAACCTCACCCATTTTTTCGTAAAAGAACAGAAAAATTCACAC--CACCACTTCCAAATGAGGATTTATGGTGGAACTGGCGCAAGCCTCCAATAGGAATGGAGCAATGGTCAGAATGGAAGAAGATTCTGCCAAGTGGAGATGCGGGATG--TAGTGTGTAACTACAACACCTTATATAATGGAAAGTG-----AACTAGGCTCTGAATATAGTGAAAAATTGATTATTCG--TCCTATCAACTCATTTGGCAGACTAGTTTTTTAT-TTTC-ATGTTCTACAT-TCATAACAAATTTAGT--GCTGATCTAGTTGTGGATTATCTGCCTTTCTTGAG---------TTCTCATCAATCTTGCAATGAC---AGATGCAATGGCAGATGCTGG-----------------------------------------
>JU21
-------------------------------------------------------------------------------------------------------------------------------------------------------------------------------------------------------------------------------------------------------------------------------------------------------------------------------------AGCGCCCACCATATGATTCCTATATAGACTCTAATACTGGTGAGCTTGTCCCAACAAGGGGGGCTCGACCAAGTATACC-TGATAGAGATTTCTGGTCTGAAGACACAACTATCCGGGCACGGCGTGGACAAATTGCTTTGGCTTCAGACAAATTAGAAAACACAATAAAACCATCCAATGGTCAAAAGCCAGGAAGCAGGAGGAAAAAATCTAGGGCGAATGCAGCAATACCAGAATCTTCAGCTGGAGAAAATACTGACAATGAATTTACACCAGAATCT-----------------------------------------------------------------------------------------------------------------------------------------------------------------------------------------------------------------------------------------------------------------------------------------------------------------------------------------------------------------------------------------------------------------------------------------------------------------------------------------------------------------------------------------------------------------------
>KE1
------------------------------------------AGATGGTGTTCTGCATCATAATGTGCATGTGCACCATTCATTAGGCCTACAATTCTCAAAGCAAAAGCATCCA----------------------ATATATTTA--TTTTGATTGGATATTGCAGGGAAATCTGCAGAACAATACTATGTTTTCATTGCCCTTA--AAAGACCCAGTGCAATCATTTGTACGATTAACCAATTACCCTGTGAAA--AAGAAGAACAGATTGGTTGTGTCTGCAGGATGGCGTCCAGGGGATGAAAGAGTAAATGGTCCTATTGAATTCCCTCCATATGATTCCTATATAGACTCTAATACTGGTGAACCAGTGCCAGCTATGGGTGCTCGTTCAAGTATACC-TGATAAGGAGTTCTGGTCTGAAGACACGATTCTTCGTGTGAGGTCTGCACAATCCTCTTTGCCTTTAGATAAGCCCGTCTCTTCATCACATCCTTCTTATGGCCAACACCCAGGAAGCAGGAGGAGAAAGTTCAAGGAGTGTGCATCAATGACAGAGTCTTCATCTGGAGAAACTGTTGACAATGAATCTACTCCGGAAGAT--GCAAATTATTCATGTGAAGAAG---CAGAAGACACACCATTGCCATATGTTATTCGGGAACCAGAAACAAAT---GTGACAGTTGATGCCAAAGAATTGGCAAGGAAATATGGAGAACCTCACTCCTTTGTTCGCCAATCTTCAGAGAAAAAATCAC----CAACTGCCAAATGAAGATCTGTGGTGGAACTGGCGTAAGCCCCCAATAGGCAAGGAAACATGGTCTGAATGGCACAAGAGACCACCAGATGTAGATACGGTATG--CATTTTGTAATTACATCACTTTCCATAATGGAAAGCCCTT--CTTTGG-------------------------------T-TAAGCTCAGTGTTTTTACTAGCCTTCATTTTG-T-TTCC-TCCAGTGACAT-CTATGATGAAACTGGA--ATAAATCTGTTTGCAGAATATCTTT---CCCTGGCAC-------TTATTAATAACATTATATCCTCTCCCCAAGCAATGGCAGAGGCTGGG----------------------------------------
>MC0
--------------------------------------------ATGGAGGTTTGCAGCATAATGGGCAAATGTTCCATAATTCAGCCATAAAACTGCCAAATCAGAAGTTCCTA---ATGTCATTTGCACT-----ATATATTTA-TTGCTGATTGGATTTCACAGGGAAACATACAGGACAGTATCAGAGTTTCACTTCCTTTA--AAATTCTCTACGAAATCATTTATTGGACAAATTGGTTATCCCTCGAGA--AAGAAGAACAACCTAGTTGTGTCAGCAGGGTGGAGCCTGGGTGATGAGAATATCGGTGATTCTATAGAGCCTCCACCATATACTTCATATATAGACTCTAATACTGGGGAACCAGTGCCAGCAATGGGTGCTCGACCAAGTATACC-TGATAAGAAGTACTGGTCTGAAGACACAGTTCTCCGCATGAGGTCTGCACGAACTTCTTTTCCTTCAGGCAAGTCTGCAAGTACATCAAAACCATCCAATGGTCAAAAGCCAGGAAGCAGGAGGAAAAAGTTTAGGGAGCGTGCTGCAATGCCAGAATCTTTAGCTGAAGAAATTGTTGACAATGAACCTGAACTGGAAAAT--TCAAATTATTCATCTGAAGAAG---AAGTGGAGGAGACATCAACTCATGTTACTTATCAACAAGAAACAGATCAAGAGACTGTTGACGCTGAAGAATTGGCCAGAGAATACGGAGAACCTCACCCTTTTATTCGCC---CTTCAGGGAAACAGTCAT--CACGATTGTTAAATGAGGAGCTATGGTGGCACTGGCGTAAGCCCCCACCAGGAAAGGAGCGATGGTCTGAGTGGAAGAAGAGGGCTCCTGATTCAGACACAGTATG--TTGTTTGTAATTGAAATACCTTCTACCATGAAATGTGTTT--ATCTAAGCT-TGAATACTGTACAAACTTGA-TACTGT--TGCTATCAATTTACTTATATAA------TTTTAT-TTGC-TTCTCTAACAT---TTGATGGA-ACAGT--------TTTTTTGTAGAATTCATA----TGTTAGGA-------------ATCATTTCCCTG-----T-------CAATGGCAGAGATTGGG----------------------------------------
>MT0
------------------------------------------AGATGGTGTTTTGCAGCATAATGTGCAAATGTTCCATAATTCAGCCTTAAAACTGCCAAATCAGAAGTTGCTG-AAATATCATTAGCATT-------ATATTTA-T----GATTGGATTTCACAGGGAAATTTACAGTACAATATCAGAGTTTCACTTCCTTTT--AAACTATCTATGAAATCATTTATAGGACAAATTGGTTATCCCTCAAGA--AAGAATACCAACCTAGTTGTGTCAGCGGGGTGGAGCCTGGGTGATGAGAATATTGGTGATTCTATGGAGCCTCCACCATATACTTCATATATAGACTCTAATACTGGGGAACCTGTGCCAGCGACGGGTGCTAGACCAAGTATACC-TGATAAGAAGTTCTGGTCTGAAGACACGGCTCTCCGCATGAGGTCTGCACAAACGTCTTTTCCTTCAGGAAAGCCTGCAAGTACATCAAAACCATCCAATGGTCAAAATCCAGGAAGCAGGAGGAAACATTTCAGAGAGCGTGCTGTAATGCGAGAATCTTCAGCTGAAGAAACTATTGACAATGAACCTGAACTGGAAAAT--TCAGATTATTCATCTGAAGAAG---AAGTGGAGGAGACATCAGGTCATGTTATTTATGAACCAGAAACAGATGAAGAGACAGTTGATGCTGAAGAATTGGCCAGGAAATATGGAGAACCTCACCCTTTCGTTCGCT---CTTCAGGGAAACAGTCA---CACAATTGTCAAATGAGGAGCTATGGTGGCACTGGCGTAAGCCCCCACCAGGCAAGGAGCGATGGTCCGAGTGGAAGAAGAGGGCTCCTGATTCAGATACAGTATG--TTGTTTTGAATTGCAATACCTTCGACCATGAAATGTGCTT--ATATAAGCT-TGAATACTGTACAAACTTGA-TACTGT--TGCAATCAATTTACTCATCTAG------TTTTAT-TTTC-TTCTATAACTA-GGTTAATGAATTTAGA--------TGTTTAGTAGAATTTGTA----TCCTAGGATACTTAATCTTGCATCATTTCCCT-----------------------------------------------------------------------
>PA42
-----------------------------------------------------------------------------------------------------------------------TGTCATTAGCATT------TATATTTA-TTATTGATTGGATTTCACAGGGAAACTTGCAGGACAATATCAGAGTTTCACTTCCTTTA--AAATTCTCGATGAAATCATTTATAGGACAAATTTCTTATCCCTCAAGA--AAGAAGAAGAACCTAGTTGTGTCGGCAGGGTGGAGCCTGGGTGATGAGAATATTGGAGGTCCTATGGAGCCTCCACCATATACTTCATATATAGACTCTAATACTGGGGAACCGGTGCCAGCAAGGGGTGCTCGACCAAGTATACC-TGATAAGAAGTTCTGGTCTGAAGACACGGTTCTCCGCATGAGGTCTGCACAAACGTCGTTTCCTTCAGGCAAGTCTACAAGTACATTAAAACCATCCAATGGTCAAAAGCCAGGCAGCAGGAGGAAAAAGTTCAGGG----------------------------------------------------------------------------------------------------------------------------------------------------------------------------------------------------------------------------------------------------------------------------------------------------------------------------------------------------------------------------------------------------------------------------------------------------------------------------------------------------------------------------------------------------------------------------------------------------------------------------------------
>PB33
------------------------------------------AGATAGTGTTCTGCATCATAATGCACAT------CATTCATTAGGCTTACAATTGTCAAGGCAAAAGTTTCCA-----------------------------------TTGGCTGGACATTGCAGGGGAATCTACCGAACAATATGATATATTCATTGCCTTTA--AAAGATCCAGTGCAATTGTTTGTACGATTGACTAATTATCCTGTAAGAAGAAGAAGAACAGATTGGTTGTATCAGCAGGATGGCGGCCAGGGGGTGAAAGAATAAATGGTCCCATTGAATTCCCCCCTTATGATTCTTATATAGACTCTAATACCGGTGAACCGGTGCCGGCTATGGGTGCCCGTTCAAGTATACC-TAATAAGGAGTTTTGGTCTGAAGACACAGTTCTTCGTGTGAGGTCTGCACAAGCATCTTTGCCTTTAGACAAGTCTGTCTCTTCATCACATCCTTCTTTTGGCCAACAGCCAGGAAGCAGGAGGAAGAAGTTCAAGAAGCATGCATCAATGACAGAATCTTCCGCTGGAGAAACTGTTGACAATGAATCTACTCTGGAAGAT--GCAAATTCTTCATCTGATGAAG---CAGAAGACACATCAATGCCATATGTTATTCGGGAACCAGAAACAAAT---GAGACAGTTGATGCTGAAGAATTGGCAAGGAAATATGGAGAGCCTCATTCCTTTGTTCGCCAAACGAAAGGGAAAAA----------AACTGCCAAATGAAGATCTGTGGTGGAACTGGCGTAAGCCCCCAATAGGCAAGGAAACATGGTCAGAATTTGCAAAAAGAGCACCCGATGTAGATACGGTATA--GATTTTGGAATTACACTGCTCTCCATAATGGGAAATCTTT--TTTTG--------------------------------------------------------------TTTATT-TTCC-TTGAGTGACGT-CTATGATAAAATTGGA--ATAAATCTATTTGCAGAA-GTCTTT---CCCTGGGA--------TTGTTATCAATAACAT--------TCTATCCAATGGCAGAGGCTGGG----------------------------------------
>PF1
-----------------------------------------------------------------------------------CAACCGTAAAACTGCCAAATCAGAAGTTCCTG-AAATGTCATTAGCATT-------ATATTTA-T----GATTGGATTTCACAGGGAAAGTTACAGGACAATACCAGAGTTTCACTTCCTTTTAAAAATTATCTATGAAATCGTTTATAGGACAAATTGGTTATCCCTCAAGA--AAGAAGACCAACCTAGTTGTGTCAGCGGGGTGGAGCCTGGGAGATGAGAATGTTGGTGATTCTATGGAGCCTCCACCATATACTTCATATATAGACTCTAATACTGGGGAACCGGTGCCAGCAATGGGTGCTCGACCAAGTATACC-TGATAAGAAGTTCTGGTCTGAAGACACGGCTCTCCGCATGAGGTCTGCACAAACATCTTTTCCTTCAGGCAAGCCTGCAAGTACATCAAAACCATCCAATGGTCAAAAGCCAGGAAGCAGGAGGAAAAATTTCAGGGAGCGTGCTGCAATGCGAGAATCTTCAGTTGAAGAAACTGTTGACAGTGAACCTGAACTGGAAAAT--TCAAATTATTCATCTGAAGAAG---AA---GTGGAAACACCAGCTTATGTTATTTATGAATCAGAAACAGATGAAGAGACAGTTGATGCTGAAGAATTGGCCAGGAAATATGGAGAACCTCACCCTTTTATACCCC---CTTCAGGAAAACCGTTAT--CACGATTGTCAAATGAGAAGCTATGGTCGCATTCGCGTGAGCCTCCACCAGGCAAGGAGCGATGGTCTAAGTGGAAGAAGAGGCTTCCTGATTTAGATACAGTATG--TTGTTTCTAATTGCAATACCTTCTACCATGAAATGTGCTT--ATCTATGAT-TGAATACTGTACAAACTTGA-TACTGT--TGCAGTCAATCTACTTATCTAA------TTTTAT-TTGC-TTCTCTAACAT-GGTCAATGGATTTAGA--------TGCTTTGTAGAATTTATA----TCTTGGAA-------------ATCATTTCCCT--------------CAATGGCAGAGACCGGG----------------------------------------
>PFM1
------------------------------------------------AGTTTTGCAGCATAATGTGCAAATGTTCCATAATTCAGCCATAAAACTGCCAAATCAGAAGTTCCTG-AAATGTCATTAGCATT------TATATTTA-TTGCTGATTGGATTTCACTGGGAAACTCACAGGATAACATCGGAGTTTCACTTCCTTTA--AAATTCTCTGTGAAATCATTTATAGGAAAAATTGGTTATCCCTCAAGA--AAGAAGAACAACCTAGTTGTGTCGGCAGGGTGGAGCCTGGGTGATGAGAATATTGGTGGTTCTATGGAGCCTCCACCATATACTTCCTATATAGACTCTAATACTGGGGAACCGGTGCCAGCAATGGGTGCTCGACCAAGTATACC-TGATACGAAGTTCTGGTCTGAAGACACGGTTCTCCGCATGAGATCTGCACAAACATCGTTTCCTTCAGGCAAGTCTGCAAGTACATCAAAACCATCAAATGGTCAAAAGCCAGGAAGCAGGAGGAAAAAGTTCAGGGAGCGTGCTGCAATGCCAGAATGTTCAGCTGAAGAAACTGTTGACAATGAACCTGAACTAGAAAAT--TCAAATGATTCATCTGAAGAAG---TGGAGGAGACTTCAAATCCTCATGTTATTTATGAACCAGAAACAGATGAAGAGACAGTTGATGCCGAAGAATTAGCCAGGAGATATGGAGAACCTCACCCTTTCGTTCGCC---CTTCAGGGAAACAGTCAT--CACGATTGTTAAACGAGGAACTATGGTGGCACTGGCGTAAGCCCCCACCAGGCAAGGAGCGATGGTCTGAGTGGAAGAAGAGGGCTCCTGATTCAGATACAGTATG--TTGTTTGTAATTGCATTACCTTCTAGTATGAAATGTGTTTA-ATCCAAGCT-TGAATACTGTACAAACTTGA-TACTGT--TGCTATCAATTTACTTATGTAA------TTTTAT-TTTC-TTCTCTAACAT-GGTCAATGAATTTAGA--------TTTTTTGTAGAATTTATA----TCTTAGGATACTTAATCTTGCATCATTTCCCT--------------CAATGGCAGAGATTGGG----------------------------------------
>PG28
--------------------AAGCTATTTATTG---------AGATGGTGTTCTGCATCATAATGCACAAGTGAACCATTCATTAGGCCTACAATTCTCAAGGCAAAAGCGTCCA------------------------ATGTTTA-TTTTTGGTTGGACATTGCAGGGAAATCTTCAGAACAATACTATATATTCATTGCCTTTA--AAAGACCCAGTCCAATTGTTTGTACGATTGACCAATTACCCTGTAAGA--AAAAAGAACAGATTGGTTGTATCTGCAGGATGGCGTCCAGGGGATGAAAGAATAAATGGTCCCATTGAATTCCCTCCTTATGATTCCTATATAGACTCTAATACTGGTGAACCAGTGCCTGCTATGGGTGCTCGTTCAAGTATACC-TAATAAAGAGTTCTGGTCTGAAGATACAATTCTTCGTGTGAGGTCTGCACAAGCATCTTCGCCTTTAGACGAGTCTGTCTCTTCATCACATCCTTCTTTTGGCCAACAGCCAGGAAGCAGGAGGAAGAAGTTCAAGGAGCGTGCATCAATGACAGAATCTTCAGCTGGAGAAACTGTTGACGATGAATCCACTCCGGAAGAT--GCAAATTATTCATCTGATGAAG---CAGAAGACACACCAATGCCATACGTTATTCGGGAACCAGAAACCAAT---GAGACAGTTGATGCTGAAGAATTGGCAAGGAAATATGGAGAGCCTCATTCTTTTGTTCGCCAAACTTCCAAGAAAAATTCAC----CAACTGCCAAATGAAGATCTGTGGTGGAACTGGCGTAAGCCCCCAATAGGCAAGGAGACATGGTCAGAATGGCAAAAAAGACCACCGGATGTTGATACGGTATA--GATTTTTTAATTACACTGCTTTCCATAATGGGAAGTATTT--CTTTGG-------------------------------C-TAAGCTTGGTGTTTTTACTAGCCTTTGTTTTATT-TTCC-TTGAGTGACAT-CTATGATGAAATTGGA--GGAAATCTATTTGCAGAA-ATCTTT---CCCAGGGA-----------------------------------------------------------------------------------------------
>PH2
------------------------------------------AGATGGAGTTTTGCAGCATAATGCGCAAATGTTCCATAATTCAACCGTAAAACTGCCAAATCAGAAGTTCCTG-AAATGTCTTTAGCATT-------ATATTTA-T----GATTGGATTTCACAGGGAAAGTTACAGGACAATACCAGAGTTTCACTTCCTTTTAAAAATTATCTATGAAATCGTTTATAGGACAAATTGGTTATCCCTCAAGA--AAGAAGACCAACCTAGTTGTGTCAGCGGGGTGGAGCCTGGGTGATGAGAATGTTGGTGATTCTATGGAGCCTCCACCATATACTTCATATATAGACTCTAATACTGGGGAACCGGTGCCAGCAATGGGTGCTCGACCAAGTATACC-TGATAAGAAGTTCTGGTCTGAAGACACGGCTCTCCGCATGAGGTCTGCACAAACATCTTTTCCTTCAGGCAAGCCTGCAAGTACATCAAAACCATCCAATGGTCAAAAGCCAGGAAGCAGGAGGAAAAATTTCAGGGAGCGTGCTGCAATGCGAGAATCTTCAGTTGAAGAAACTGTTGACAGTGAACCTGAACTGGAAAAT--TCAAATTATTCATCTGAAGAAG---AA---GTGGAAACACCAGCTTATGTTATTTATGAATCAGAAACAGATGAAGAGACAGTTGATGCTGAAGAATTGGCCAGGAAATATGGAGAACCTCACCCTTTTATACCCC---CTTCAGGAAAACCATTAT--CACGATTGTCAAATGAGAAGCTATGGTCGCATTCACGTGAGCCTCCACCAGGCAAGGAGCGATGGTCTAAGTGGAAGAAGAGGCTTCCTGATTTAGATACAGTATG--TTGTTTCTAATTGCAATACCTTCTACCATGAAATGTGCTT--ATCTATGAT-TGAATACTGTACAAACTTGA-TACTGT--TGCAGTCAATCTACTTATCTAA------TTTTAT-TTGC-TTCTCTAACAT-GGTCAATGGATTTAGA--------TGCTTTGTAGAATTTATA----TCTTGGAA-------------ATCATTTCCCT--------------CAATGGCAGAGACCGG-----------------------------------------
>PM29
-------------------------------------TAT-AAGATGGCGTTCTGCATTATAATTCACATGTGTACCATTCATTAGGCCTACAATTCTCAAGGCAAAGGCTTCCA----------------------ATATATTTA--TTTTGATTGGATATTGCAGGGAAATCTGCGGAACAATACTATATATTCGTTGCCTTTA--AAAGATCCAGTGCAATTGTTTGTACGATTGACCAATTACCCTGTAAGA--AAGAAGAACAGATTGGTTGTATCTGCAGGATGGCGTCCAGGGGATGAAAGAATAAATGGTCCCATTGAATTCCCTCCATATGATTCCTATATAGACCCTCATACTGGTGAACCAGTGCCAGCTATGGGTGCTCGTTCAAGTATACC-GGATAAAGAGTTCTGGTCTGAAGACACAATTCTTCGTGTGAGGTCTGCACAAGCATCTTTGCCTTTAGACAAGTCTGTCTCTTCATCACATCCTTCTTTTGGCCAACAGCCGGGAAGCAGGAGGAAAAAGTTTAAGGAGCGTGTATCAGTGACAGAATCTTCAGCTGGAGAAACTGTGGACAATGAATCTACTCCGGAATAT--GCAAACAATTCATCTGATGAAG---CGGAAGACACACCAATGCCATATGTTATTCGGGAACCAGAAACAAAT---GAGACAGTTGATGCCGAAGAATTGGCAAGGAAATATGGAGATCCTCATTCCTTTGTTCGGCAAACATCGGAGAAACTAGAAG--GGAAACTGCCAAATGAAGATCTGTGGTGGAACTGGCGTAAGCCCCCCATAGGCAAGGAGACATGGTCTGAATGGCAAAAGAGAGCACCGGATGTAGATACGGTATA--GATTTTATAATTACACTGCTTTCCATAATGGAAAGTCTTT--CTTTGG-------------------------------C-TAAGCTCGGTGTTGTTACTAGCCTCTGTTTTATT-TTTC-TCGATTGACAT-CTATGATGAAACAGGA--GTAAATCTATTTGCAGAACATCTTT---CCCTGGGA--------------------------------------CAATGGCAGAGGCTGGG----------------------------------------
>PS27
--------------------AAGCTATTTATTGTTTGTAC-TAGATGGTGTTCTGCATCATAATGCACAAGTGAACCATTCATTAGGCCTACAATTCTCAAGGCAAAAGCGTCCA----------------------ATATGTTTA-TTTTTGGTTGGACATTGCAGGGAAATCTTCAGAACAATACTATATATTCATTGCCTTTA--AAAGACCCAGTCCAATTGTTTGTACGATTGACCAATTACCCTGTAAGA--AAAAAGAACAGATTGGTTGTATCTGCAGGATGGCGTCCAGGGGATGAAAGAATAAATGGTCCCATTGAATTCCCTCCTTATGATTCCTATATAGACTCTAATACTGGTGAACCAGTGCCTGCTATGGGTGCTCGTTCAAGTATACC-TAATAAAGAGTTCTGGTCTGAAGACACAATTCTTCGTGTGAGGTCTGCACAAGCATCTTCGCCTTTAGACGAGTCTGTCTCTTCATCACATCCTTCTTTTGGCCAACAGCCAGGAAGCAGGAGGAAGAAGTTCAAGGAGCGTGCATCAATGACAGAATCTTCAGCTGGAGAAACTGTTGACGATGAATCCACTACGGAAGAT--GCAAATTATTCATCTGATGAAG---CAGAAGACACACCAATGCCATATGTTATTCGGGAACCAGAAACCAAT---GAGACAGTTGATGCTGAAGAATTGGCAAGGAAATATGGAGAGCCTCATTCTTTTGTTCGCCAAACTTCCAAGAAAAATTCAC----CAACTGCCAAATGAAGATCTGTGGTGGAACTGGCGTAAGCCCCCAATAGGCAAGGAGACATGGTCAGAATGGCAAAAAAGACCACCGGATGTTGATACGGTATA--GATTTTTTAATTACACTGCTTTCCATAATGGGAAGTATTT--CTTTGG-------------------------------C-TAAGCTTGGTGTTTTTACTAGCCTTTGTTTTATT-TTCC-TTGAGTGACAT-CTATGATGAAATTGGA--GGAAATCTATTTGCAGGA-ATCTTT---CCCAGGGA-----------------------------------------------------------------------------------------------
>PS30
--------------------------------------------------------------------AAATGTTCCATAATTCAGCCACAAAACTGCCAAATCAGAAGTTCCTG-AAATGTCATTATCATT------TATATTTA-TTGCTGATTGGATTTCACAGGGAAACTTGCAGGACAATATCAGAGTTTCACTTCCTTTA--AAATTCTCTAAGAAATCATTTGTAGGACAAATTGCTTATCCCTCAAGA--AAGAAGAACAACCTAGTTGTGTCGGCAGGGTGGAGCCTGGGTGATGAGAATATTGGAGGTCCTATGGAGCCTCCACCATATACTTCATATATAGACTCTAATACCGGGGAACCGGTGCCAGCAAGGGGTGCTCGACCAAGCATACC-TGATAAGAAGTTCTGGTCTGAAGACACGGTTCTCCGCATGAGGTCTGCACAAACGTCGTTTCCTTCAGGCAAGTCTACAAGTACATTAAAACCATCCAATGGTCAAAAGCCAGGCAGCAGGAGGAAAAAGTTCAGGGAGCGTGCTGCAATACCAGAATGTTCAGCTGAAGAAACTGTTGACAATGAACTTGAACTGGAAAAT--TCAAATTATTCATCTGAAGAAG---TGGAGGAGACTTCAAATCCTCATGTTATTTATGAACCAGAAACAGATGAAGAGACAGTTGATGCTGAAGAATTAGCCAGGAAATACGGAGAACCTCACCCTTTCATTCGGC---CTTCAGGGAAACAGTCAT--CACGATTGTTAAACGAGGAGCTATGGTGGCACTGGCGTAAGCCCCCACCAGGCAAGGAGCGATGGTCCGAGTGGAAGAAGAGGGCTCCTGATTCAGATACAGTATG--TTGTTTGTAATTGCAATACCTTATACTATGAAATGGATTT--ATCTAAGCT-TGAATACTGTACAAACTTGA-TTCTGT--TGCTATCAATTTACTTATCTAA------TTTTAT-TTGC-TTCTCTAACAT-GGTCAATCAATTT----------------------------------------------------------------------------------------------------------------------------------------
>PSF43
-------------------------------------------------------------------------------------------------------------------------------------------ATATTTA-TTGC-TATTGGATTTCACAGGGAAACTTGCAAGACAATATCAGAGTTTCGGTTCCTTTT--AAATTATATATGAAATCATTTATAGGACAAATTGGTTATCCCTCAAGA--AAGAAGACCAACCTTGTTGTGTCAGCGGGGTGGAGCCTGGGTGATGAGAATATTGGTGATTCTATGGAGCCTCCACAATATACTTCATATATAGACTCTAATACTGGGGAACCGGTGCCAACAATGGGTGCTCGACCAAGTATACC-TGATAAGAAATTCTGGTCTGAAGACAGCACGCTCCGTATGAGGTCTGCACAAGCATCTTTTCCTTCAGGCAAGCTTGCAAGTACATCAAAACCATCCAATGGTCAAAAGCCAGGAAGCAGGAGGAAAAATTTCAGGGAGCGTGCTGCAGTGCGCGAATCATCAGTTGAAGAAACTGTTGACAATGAACCTGAACTGGAAAAT--TTAAATTATTCATCTGAAGAAG------TGGTGGAGACATCAGCTCATGTTATTTATGAACCAGAAACAGATGAAGAGACAGTTGATGCTGAAGAATTGACCAGGAAATATGGAGAACCTCACTCTTTTGTTCGCC---CTTCAGGGAAACAGTTAT--CACGATTGTCAAATGAGGAGCTATGGCCGCACTGGCGGAAGCCCCCACCAGGCAAGGAGCGATGGTCTGAGTGGAAGAAGAGGGCTCCTCATTCAGATACAGTATG--TTTTTTGTAATCGCAATACCTTCTACCATGGAATGTGCTT--ATCTGAGCT-TGAATTCTGTACAAACTTGA-TACTGT--TGCAGTAAATTTACTTATCTAA------TTTTAC-TTGC-TTTTCTAAAAT-GGTCAATGAATTTAGA--------TTGTTTGTAGAATTTATA----TCTTAGGATACTTAATCTTGCATCTCTTTCCTA-------------CAATGGCAGAGATTGGGCAGATAAAACTTTGGGACTGGCCAACAATTGCTGAAACTT
>PTA0
------------------------------------------------------------------------------------------------------------------------------------------------------------------------------------------------------------------------------------------------------------------------------------------------------------------------------GATGTGGATCCTCCACCATATACTTCATATATTGACCCTAATACTGGGGAACCGGTTCCAGCAATGGGTGCTCGACCAAGTATACC-TGATAAGGAGTTCTGGTCTGAAGACATGACTCTCCGAATGAGGTCTGCAAAAACGTCTTTTCCTTCAGGCAAGTCTGCAAGTACATCAAAACCATCCAATGGTCAAAAGCCAGGAAGCAGGAGGAAAAAGTTCAGGGAGCGTGCTGCAATGCCAGAATCTCCAGCTGAAGAAACTGTTGACAATGAACCTGAACTAGAAATT--TCAAATTATTCATCTGAAGAAGAAGTGGAGGAACCATCAACTACTCATGTTATTTATGAACCAGAAACAGATGAAGAGACGGTTGATGCTGAAGAATTGGCCAGGAAATATGGAGAACCTCACCCTTTTGTTCCCC---CTTCAGGGAAACAGTCAT--CACGATTGTTAAATGAGGAGCTATGGTGGCACTGGCGTAAGCCCCCACCAGGCAAGGAGCGATGGTCTGAGTGGAAGAAGAGGGCTCCTGATTCAGATACAGTATG--TTGTTTGTAATTGCAATACCTTCTACCATGAAATGT----------------------------------------TGT--TGCTATCAATTTACTTATCGAA------TTTTAT-TTGC-TTCTCTAACAT-GGTCAATGAA--------------TTTTTTGTAGAATTTATA----TCTTAGGA-----------------------------------------------------------------------------------------------
>RR55
--------------------------------------------------------------------------------------------------------AGAAGTTCCTG-AGATGTCATTAGCATT-------ATATTTA-TTGC-TATTGGATTTCACAGGGAAACTTGCAAGACAATACCAGAGTTTCGGTTCCTTTT--AAATTATCTATGAAATCATTTATAGGACAAATTGGTTATCCCTCAAGA--AAGAAGACCAACCTTGTTGTGTCGGCGGGGTGGAGCCTGGGTGATGAGAATATTGGTGATTCTATGGAGCCTCCACAATATACTTCATATATAGACTCTAATACTGGGGAACCGGTGCCAACAATGGGTGCTCGACCAAGTATACC-TGATAAGAAGTTCTGGTCTGCAGACAGCGCTCTCCGCATGAGGTCTGCACAAACATCTTTTCCTTCAGGCAAGCTTGCAAGTACATCAAAACCATCCAATGGTCAAAAGCCAGGAAGCAGGAGGAAAAATTTCAGGGAGCGTGCTGCAGTGCGAGAATCATCAGC------------------------------------------------------------------------------------------------------------------------------------------------------------------------------------------------------------------------------------------------------------------------------------------------------------------------------------------------------------------------------------------------------------------------------------------------------------------------------------------------------------------------------------------------------------------------------------------------------------
>SA1
------------------------------------------AGATGGAGTTTTGCAGCATAATGTGCAAATGTTCCATAATTCAGCCATAAAACTGCCAAATCAGAAGTTCCTGAAAATGTCATTAGCATT------TATATTTA-TTGCTGATTGGATTTCACAGGGAAACTTGCAGGACAATATCAGAGTTTCATTTCCTTTA--AAATTCTCTATGAAATCAT---TAGGACAAATTGGTTATCCCTCAAGA--AAGAAGACCAACCTAGTTGTGTCGGCAGGGTGGAGCCTGGGTGATGAGAATATTGGTGGTCCTATGGAGCCTCCACCATATACTTCATATATAGACTCTAATACTGGGGAACCGGTGCCGGCAAGGGGTGCTCGACCAAGTATACC-TGATAAGAAGTTCTGGTCTGAAGACACGGTTCTCCGCATGAGGTCTGCACAAACGTCGTTTCCTTCAGGCAAGTCTGCAAGTACATCAAAACCATCCAATGGTCAGAAGCCAGGAAGCAGGAGGAAAAAGTTCAGGGAGCGTGCTGCAATACCAGAATGTTCAGCTGAAGAAACTATTGACAATGAACCTGAACTGGAAAAT--TCAAATTATTCATCTGAAGAAG---TGGAGGAGACTTCAAATCCTCATGTTATTTATGAACCAGAAACAGATGAAGAGACAGTTGATGCTGAAGAATTAGCCAGGAAATATGGAGAACCTCACCCTTTCATTCGAC---CTTCAGGGAAACAGTCAT--CACGATTGTTAAACGAGGAGCTATGGTGGCACTGGCGTAAGCCCCCACCAGGCAAGGAGCGATGGTCTGAGTGGAAGAAGAGGGCTCCTGATTCAGATACGGTATG--TTGTTTGTAATTGCAATACCTTATGCTATGAAATGTGTAT--ATCTAAGCT-TGAATACTCTACAAACTT-A-TGGTGT--TGCTATCAATTTACTTATCTAA------TTTTAT-TTGC-TTCTTTAACAT-GGTCAATCAATTTAGA--------TGTTTTGTAGAATTTATA----TCTCAGGATACTTAATCTTGCATCATTTCACT--------------CAATGGCAGAGATCGGACAGATAAATTGCTGAGGCTT--------------------
>SC0
--------------------------------------------------------------------------------------------------CAAATCAGAAGTT---G-AAATGTTATTAGCATT-------ATATTTA-T----GATTGTATTTCACAGGGAAACATGCAGGACAATATAAGAGTTTCACTTCCTTTT--AAATTATCTATGAAATCATTTATAGGACAAATTGGTTGTCCCTCAAGA--AAGAAGACCAACCTAGTTGTGTCAGCGGGGTGGAGCCTTGGTGATGAGAGTATTGGTGATTCTATGGAGCCTCCACCATATTCTTCATATATAGACTC---TACTGGGGAAGCGGTGCCAGCAATGGGTGCTCGGCCAAGTATACC-TGATAAGAAGTACTGGTCTGAAGACATGACTCTACGCATGAGGTCTGCACAAACGTCTTTTCCTTCAGGCAAGCCTTCAAGTACATCAAAACCATCCAATGGTCAAAAGCCAGGAAGCAGGAGGAAAAATTTCAGGGAGCGTGCTGCAGTGCGAGAATCTTTAGTTGAAGAAATTGTTGACAATGAACCTGAACTGAAAAAT--TCAAATTATTTATCTGAAGAAG---AAGTGGAGGAGACATCGACTCATGTTATTTATGAACCAGAAACA---GAAGAGACACTTGATGCTGAAGAATTGGCCAGGAAATATGGAGAACCACACCCTTTCGTTCGCC---CTTCAGGGAAACAGTCATCCCACCATTGTTAAATGAGGAACTATGGTGGCACTGGCGTAAGCCCCCACCAGGCAAGGAGCGATGGTCTGAGTGGAAGAAGAGGGCTCCTGATTCAGATACAGTATG--TTGTTTGTAATTGCAATACCTTCTACCATG-AATGTGGTT--ATCTAAGCT-TGAATACTGTACAAACTTGA-TACTGT--TGCAGTCAATTTACTTATCTAA------TTTCAT-TTGC-TTCTCTAACAT-GGTCAATGAATTTAGA--------GTTTTTGTAGAATTTATA----TCTTAGGA-------------ATCATTTGCCT--------------CAATGGCAGAGACTGGGCAGATAAAACTTTGGGACTGGCCAACAATTACAGAATCTT
>SE46
-----------------------------------------------------------------------------------------------------------------------------------------------------------------------------------------------------------------------------------------------------------------------------------------------------------------------------------------------------------------------------------------------------------------------------------------------------------------------------------------------------------------------ACGGAAAAAACCCTGGAAGCAGGAGGAAAAGGTTCAAGGAGCGCACAAAAGCTTCAGAATCCTCGGCTGGAAAAACTGTTGACCATGAATCTACATCTAAATAT--TCAAATTATTTGTCTGAAGAAGAGTTAGACAATACATCAACAGAGCCTGTTATTCAGCAACCGGAAACAAGTGAGGCCAAAATTGATGAGGAAGAATTGGCTAGGAAATATGGAGAGCCTCACCCCTTTGTTCGTCCCAACTCGGAGAAAAAAGCA--------CTGGCAAATGAAGAGTTGTGGTGGAACTGGCAAAAGAGCCCAGATGGCA------------------------------------------------------------------------------------------------------------------------------------------------------------------------------------------------------------------------------------------------------------------------------------------------------------------------------------------------
>SG23
-----TATATTTAT-AATTCTATTTTGTACTGATTCTTA--CAGGTGGTGTTTTGCAGCACAATGCACATCTGCCCCATTATTCAGGGTTAAAATTCCCAAGACAAAAATTTCTG------TCATCATCATTTTGATATATTTACA-ATTTTAATTGGATTTTGCATTGAAACTTGCAGGGCAAGATCAGATTTTTGTTGCCTTTT--AAAACCCCAGTGAATTCATTTGTAGGACAAAATATTTGTCCCTTAAGA--AAGAAGAGAAACCTGATTGTGTCAGCAGGGTGGAGCCTGGGAGATCAGGATATAGATAGTCCTGATGAGCGACCACCATATGATTCCTATATAGACTCTCATACTGGGGAACTAGTCCCAGCAAGGGGTGCTCGCCCAAGTATACC-TGATAGGGATTTCTGGTCTAGAGACACGACTCTCCGTGCAAGGCGCGGACAAACTCATTTGGTATCAGACAAGTCTGCAAACACGTTAAAACCATCCAATGGTCAAAAGCCAGGAAGCAGAAGGAAGAAGTCTAGGGTGCGTGCAGCAATGCCAGAATCTTCAGCTGGAGAAACTGCTGACAATGAATTTACACTAGAACCT--TCAAATTATTCATCTGAAGAAGAAGAGGAAGAGGCTTCAACACCATATGTTATTCAGGAACTGAAAACAGATGAGGAGATAGTTGATGCTGAAGAATTGGCTAGGAAATATGGAGAGCCTCACCCTTTTGCTCGTCTAAGATCAGAAAAAAGCTCGC--CACCACTATTAAACGAGGAACTATGGTGGAACTGGCGTAAGCCTCCAATAGGAATGGAGCGATGGACTGAATGGAAGAAGACTCCTCCAAGTTCAGATGCAGTATG--TAGTGTGTAATTGCAATACCTTTTATAATGGAAAGTGTGT--AGCTAGGCTTTGAATATAGTGAAAAATTGA-TATTGG--TCCTATCAATTTATTTGCTGC---AATTTTTTAT-TTGC-TCGTGTGAAAT-GCATAACACATTTGGT--ATAGATCTATCTGTGGAGTATCTGCCTTTCTTGGGA--------TTCTCATCAACCTTGAAATCAC---AGATGCAATGGCAGAGGCTGGGGAATT-CG--------------------------------
>SS22
--------ATTTAT-AATTCTATTTTGTACTGATTCTTAG-GAGATGGTGTTTGGCAGCATAATGCACATCTGCCCCATTATTCAGGGTTAGAATTCCCAAGACAAAAATTTCTG------TCATCATCATTTTGATATATTTATA-TTTTTAATTGGATTTTGCATTGAAACTTGCAGGGCAAGATCAGATTTTTGTTGCCTTTT--AAAATCCCAGTGAATTCATTTGTAGGACAAAATATTTGTCCCTTAAGA--AAGAAGAGAAACCTGATTGTGTCAGCAGGGTGGAGCCTGGGAGATCAGGACATAGATAGTCCTGATGAGCGCCCACCATATGATTCCTATATAGACTCTCATACTGGGGACCTAGTCCCAGCAAGAGGTGCTCGCCCAAGTATACC-TGATAGGGATTTCTGGTCTGGAGACACGACTATCCGTGCAAGGCGCGGACAAACTCCTTTGGTATCACACAAGCCTGCAAACACGTTAAAACCATCCAATGGTCAAAAGCCAGGAAGCAGGAGGAAGAAGTCTAGGGTGCGTGCAGCAATACCAGAATCTTCAGCTGGAGCAACTGCTGACAATGAATTTACACTAGAACCT--TCAAATTATTCATCTGAAGAAGAAGAGGAAGAGGCTTCAACACCATATGTTATTCAGGAACTGAAAACAGACGAGGAGATACTTGATGCTGAAGAATTGGCTAGGAAATATGGAGAGCCTCACCCTTTCGCTCGTCTAAGATCAGAGAAAAGCTCAC--CACCACTATTAAATGAGGACCTATGGTGGAACTGGCGTAAGCCGCCAATAGGAATGGAGCGATGGACTGAATGGAAGAAGACTCCTCCAAGTGGAGATGCAGTATG--TAGTGTGTAACATCAATACCTTTTATAATGGAAAGTGTGT--AGCTAGGCTTTGATTATAGTGAAAACTTGA-TATTGGTATCCTATCAATTTATTTGCTAC---AATTTTTTAT-TTGC-TCGTGTGACAT-GCATAACAAATTTAGT--GTAGATCTATCTGTGGAGTATCTGCCTTTCTTGGGA--------TTCTCATCAACCTTGAAATCAC---AGATGCAATGGCAGAGGCTGG-----------------------------------------
>SV36
------------------------------------------AGATGGTATTTTGCATCATAATATACATATACTCCATGATTCAACCCCTAAACACCCAAGGTCGAAGATCCTA-----GTTGTTAGCATTTTG------------ATATATTTTAGATATTGCAGGGAAACTTGCGGTGCAAGATCAAATTTTCATTGCCTATA--AAAATTCCAGGGAAGTCTTTTGTAGGACAAACTGGTTATTCCTTAAGA--AAGAAAACCAACCTGGTTGTGTTAGCAGGTTGGAGCCTGGGTG------------ATGGTCCTTTGGAGCGCCCACCATATGATTCCTATATAGACTCTAATACTGGGGAACCAGTTCCAGCAAGGGGTGCTCGCCCAAGTATACC-TGATAAGGATTTCTGGACTGATGACACAACTTTCCACACGAGGTCTGGACAAGCTCCTTCGCCTCCAGACAAGTCTGTAAGTACATCGAAACCATCATATGGTCGAAATCCAGGAAGCAGGAGG---AAGTTCAGAGGCAATGCAGCAATCCCGGAATCTGCAGCTGGAGAAACTGTTGACACTGAATCTACACCTGAACAT--TCAAGTTACTCATCTGAAGAAGAAGAGGGAGACACATCAATTCCACATGTTATTCACAAACCAATAACAGATGAGGAGAAATCTGATGTTGAAGAATTGGGTAGGAAATATGGAGATCCTCACCCCTTTGTTCGTCCAAGATTGGAAAAAAAATCCC--CGCCACTGTTAAATGAGGAGCTATGGTGGAATTGGCAAAAGCCTCCAATAGGCATGGAACGATGGTCTACGTGGAAGACTAGGGCGCCAGATTCAGATACTGTATG--TAGTTTGTAAATGCAGTACCTTCTAGAATGGAGAGTGTTTATAACTAAGCACTGAATATTGTA-AAACTTGA-TACTGG--TCCTATCAATTTACTTACTGGCCTAATTTTTTAT-TTGC-CTGTGTAACATTTCTTGATGAATTTGACATGCAGACCTATTTGTAGAATGTATT----CCTTAGGA--------TACATATCACTCTTGCTATTGC-----------------------------------------------------------------
>TA17
-----------------------------------------------------------------------------------------------------------AAGCTTC-------------TTTTTGATATATGTTTATA-ATCTTATTCCATGTTTGCATTGAAAATTGCAGGACAAAATCGTATTTTTGTCACCTTTT--AAAACACCAGCAATTTCGTTTCAAGGACAAAATTTTCATCCCTTGAGA--AAGAAGAGCGTCCTGATTGTGTCAGCAGGTTGGAGCCTGGGAGATCCGGATATAGATAGTCCTGATGAGCACCCACCATATGATTCCTATATAGACTCTAATACTGGTGAGCTCGTCCCATCAAGGGGGGCTCGACCAAGTATACC-TGATAGGGATTTCTGGTCTGAAGACACAACTATCCGTGCACAGCGTGGACAAATTCCTTTGGCTTCAGACAAGCCTGGAAACACAATAAAATCATCCAATGGTCAAAATCCAGGAAGCAGGAGGAAGAAGTCTAGGGCGAATGCAGCAATACCAGAGTCTTCAGCTGGAGAAACTACTGACAATGAATTTACACCAGAATCT--TCAAATTATTCTTCAGAAGAAGAAGATGAAGAAACTTCAA---CACATGTTATTGAGGAACTGAAACCAAACGAGGAGATAGTTGATGCTGAAGATTGGGCTAGGAAATATGGAGAGCCTCACCCATTTTTTCATAAAAGACCAGAAAAATTCACAC--CACCACTTCCAAATGAGGATTTATGGTGGAACTGGCGCAAGCCTCCAATAGGAATGGAGCAATGGTCAGAATGGAAGAAGATTCCTCCAAGTGGAGATGTGGTATG--TAGTGTGTAACTACAACATCTTATACAATGGAAAGTT-----AACTAGGCTCTGAATATAGTGAAGAATTGATTATTTG--TCCTATCAATTCAGTTGGCAGACTAG-TTTTTGT-CTGC-ATGTTTGACAT-GCATAACAAATTTAGT--GTCGATCTAGTTGTGGATTATCT------------------------------------------------------------------------------------------------------------
>TB39
------ATATTTGA-AATTGTATTTTGCATTGATTCTTGTGAAGATGGTATTTTGCAGCATAGTGCATATCTGCCCCATTATTCAGCCCTTAAACTCCCAAGACAGAAGTTTCTG------TCATGAGAATT---------------TTGTTGATCCGATTTTGCCGGGAAACATGCAGGACAAAATCAGATTTTCGTATCCTTTC--AAAATCCCGGTGAATTCTTTTGTAGGACAAACTGGTTATCCCTTAAGA--AGGAAGACCAGCCTGGTTGTGTCAGCAGGGTGGAGCCTGGGAGATCATAATATAGATAGTCCCAATGAGCGCCCACCATATGATTCCTATATAGACTCCAATACTGGGGATCTAGTCCCAGCAAGAGGTGCTCGCCCAAGTATACC-TGATAAGGAATTCTGGTCTGAAGACACGACTATCCGGGTGAGGCGTGGGCGAGCTCCTTCGGCTTCAGACAAGTCCGTAAGCACATCGAAACCATCTTATGGTCAAAATCCAGGAAGCAGAAGGAAAAAGTTTAGGGGGCAAGCAGCAATGCCAGAATCTTCAGCTGGAGAAACTGCTGACAATGAATTTACACCCGAACCT--TCAGAAAATTCATCTGAAGAAGAAATTGAAGATACTTCCACTCCACATGTTATACAGGAATTGAAAACAGATGAGCAGATGGTTGATGCTGAAGAATTGGCGAGAAAATATGGAGAGCCTCATCCTTTTGTTCGTCAAACTTCAGAAAAAAAGTCAC--CACCACTTTTAAATGAAGATCTATGGTGGAATTGGCGTAAGCCCCCAATAGGAATGGAGCGATGGACTGAGTGGAAGAAGAGTCCTCCGAGTTCAGAAGCGGTATG--TAGTGTGTAATTGCAGTACCTTCTACAATGGAAAGTGTAT--GGCTA-ATTCTGAATATTGTGAAAATCT---TATTGA--TCTAGCCAATTTATTTGCTAGCCTAATTTTTTAT-TTGC-TGGTGTGACAT-GCATAATGAAATTAGTGGGTAAATCTTTTTGTAGAATATTTTCTCATCTTTGGA--------TTCTCATCAATCTTGAAACTGC---ATAAGCAATGGTAGAGACTGGGGAG---------------TGAAGCAAACTCACACATGTTT
>TC31
AACCTATTATGGAA------CACTGTTTCTTGGTGTAAAT-GAGATGGTGTTCTGCATCATAATGCACATGTGCACCATTCATTAGGCCTACAATTCTCAAGGCAAAAGCTTCCA----------------------ATATACTTA--TATTGATTGGATATTGCAGGGAAATCTGGAGAACAATACTATGTTTTCATTGCCTTTA--AAAGACCCAGTGCAATCGTTTGTACGATTGACCAATTACCCTGTGAGA--AAGAAGAACAGATTGGTTGTATCTGCAGGATGGCGTCCAGGGGATGAAAGAATAAACGGTCCTATTGAATTCCCTCCATATGATTCCTATATAGACTCTAATACTGGTGAACCAGTGCCGGCTATGGGTGCTCGTACAAGTATACC-TGATAAGGAGTTCTGGTCTGAAGACACGGTTCTTCGTGTGAGGTCTGCACAAGCATCTTTGCCTTTCGAAAAGTCTGTCTCTGCATCACATCCTTCTTATGGCCAACACCCGGGAAGCAGGAGGAAAAAGTTCAAGGAGCGTGCATCAATGACAGAATCTTCAGCTGGAGAAACTGTTGACAATGAATCTACTGCGGAAGAT--GCAAATTATTCATGTGAAGAAG---CAGATGACACACCAATGCCATATGTTATTCGGGAACCAGAAACAAAT---GGGACAGTTGATGCCGAAGAATTGGCAAGGAAATATGGAGAACCTCACTCCTTTGTTCGCCAAACTTCAGAGAAAAAATCA-----CAACTGCCAAATGAAGATCTGTGGTGGAACTGGCGCAAGCCCCCAATAGGCAAGGAGACATGGTCTGAATGGCAAAAGAGGCCACCGGATGTAGATACGGTATG--CATTTTGTAATTACACCACTTTCCATAATGGAAAGTCTTT--TTTTGG-------------------------------C-TAAGCTCAGTGTTTTTACTAGTTTTCATTTTATT-TTTC-TCAAGTGACAT-CTATGATGAAACTGGA--GTAAATCTATTTGCAGAATATCTTT---CTCTGGGA--------------------------------------CAATGGCAGAGGCTGGGCAGATAAAACTACGGGAAAAACCAACAGTTGCTGAGGCTG
>TN1
------------------------------------------------------------------------------------------------------------------------------------ACTATATTTTTATA-TTTTTGATCAGATTTTGCAGGGAAACTTGCGGGACAAGGTCAGATTTTCATTGCCTTTC--AAAATCCCAGTGAATTCATTTGTAGGACAAATTGGTTATCCCTTAAGA--AAGAAGACCAACCTGGTTGTGTCAGCAGGGTGGAGCCTGGGCGATCCGAATATAGATAGTCCTAATGAGCAGCCCCCATATGATTCCTATATAGACTCTAATACTGGGGAACTAGTCCCAGCAAGGGGTGCTCGCCCGAGTATACC-TGCTAGGGAATTCTGGTCTAAAGACACGACTATCCGCGCAAGGCGTGGACAAGTTCCTTTGGCTTCAGGCAAGTCTGTAAGCACATCGAAACCATCTTATGGTCAAAATCCAGGAAGCAGGAGGAAGAAGTTTAGGGGGCGTGCAGCAATCCCGGAATCTTCAGCTGGAGAAATTGCTGACAATGAATTTACATCAGAACCT--TCAAACTATTCATCCGAAGAAGAAGAGGAAGAGACGTCAACTCCACGTGTTATTCAGGAACTGAAAACAGACGAGGAGATTGTTGATGTTGAAGAATTGGCTAGGAAATATGGAGAGCCTCACCCTTTTGTTCGTCGAACTTCAGAAAAAAAGTCAC--CACCATTGTTAAACGAGGAGCTATGGTGGAACTGGCGTAAGCCCCCAATAGGAATGGAGCGATGGACTGAGTGGAAGAAGACTCCTCCGAGTTCAGAAGCGGTATG--TAGTGTGTAATTGCAGTACTTTCTACAACGGGAAGTGTAT--AGCCAGGCTTTGAATATTATGAAAACTTGA-AATTGA--TCCAGTCAATTTATTTGGTAGC------CTTTAT-TTGC-TTGTGTGACAT-GCATAATGAATTTGGTGGGTATATATATTTGTAGAATATTTGCCCATCTTGGGAT------TTTCTCATTAATCTTGAAATTTC---ATATGCAATGGCAGAGACTGGGTATTT-TTTTTCTGGGATTGAAGCAAAATCACACATTTT-
>TO14
---------------------------------------------------------------------------------------------------------------------------------------ATATATTTATA-TTTTTAATCTGATTTTGCATTGAAACTTGCAGGACAAGATCAGATTTTTGTTACCTTTT--AAAATCCCAGTGAGTTCATTTCAAGGACAAAATCTTTATCTCTTGAGA--AAGAAGAGCATCATGATTGTGTCAGCAGGGTGGAGCTTGGGAGATCAGTATATAGATAGTCCTGATGAGCGCCCACCATATGATTCCTATATAGATTCTAATACTGGGGAACTAGTCCCAACAAGGGGGGCTCGCCCAAGTATACC-TGATAGGGATTTCTGGTCTGCAGACACAACTATCCGTGCACGGCGTGGACAAACTCCTTTGGCTTCAGACAAGTCTGCAAACACATTAAAACCATCCAATGGTCAAAATCCAGGAAGCAGGAGGAAGAAGTCTAGGGCGAGTGCAGCAATACCAGAAACTTCTGCTGGAGAAACTACTGACAATGAATTTACACCAGAATCT--TCAAATTATTCATCTGAAGAAGAAGATGAAGAAACTTCAA---CACATGTTATTCAGGAACTGAAATCAGATGAGGAGATAGTTGATGCTGAAGAATTGGCTAGGAAATATGGAGAACCTCACCCTTTTTTCCGTAAAAGATCAGAAAAATTCACAC--CACCACTTCCAAATGAGGATTTATGGTGGAACTGGCGTAAGCCTCCAATAGGAATGGAGCAATGGTCAGAATGGAAGAAGATTCCTCCAAGTGGAGATGCGGTATG--TAGTGTGTAATTGCAACACCTTATATAATGGAAAGTG-----AACTAGGCTCTGAATATAGTGAAAAATTGATTATTCG--TCCTATCAATTTATTTGGCAGACTAGTTTTTTAT-TTGC-ACGTTTCACAT-GCATAACAAATTTAGT--GCAGATCTAGTTGTGGATTTTCTGCCTTTCTTGGGA--------TTCTCATCAATCTTGAAATCGC---AGATGCAATGGCAGATGCTGGAATTAT-CTTTCTTAGG------------------------
>TPL03
------------------------------------------AGATGGAGTGTTGCAGCATAATGCGCAAATGTTCCATAATTCAGCCGTAAAACTGCCAAATCAGAAGTTCCTG-AAATGTCATTAGCATT-------ATATTTA-TTGC-TATTGGATTTCACAGGGAAACTTGCAAGACAATATCAGAGTTTCGGTTCCTTTT--AAATTATCTATGAAATCATTTATAGGACAAATAGGTTATCCCTCAAGA--AAGAAGACCAACCTTGTTGTGTCAGCGGGGTGGAGCCTGGGTGATGAGAATATTGGTGATTCTATGGAGCCTCCACAATATACTTCATATATAGACTCTAATACTGGGGAACCGGTGCCAACAATGGGTGCTCGACCAAGTATACC-TGATAAGAAATTCTGGTCTGAAGACAGCACTCTCCGCATGAGGTCTGCAAAAGCATCTTTTCCTTCAGGCAAGCTTGCAAGTACATCAAAACCATCCAATGGTCAAAAGCCAGGAAGCAGGAGGAAAAATTTCAGGGAGCGTGCTGCAGTGCGAGAATCATCAGTCGAAGAAACTGTTGACAATGAACCTGAACTGGAAAAT--TTAAATTATTCATCTGAAGAAG------TGGTGGAGACATCAGCTCATGTTATTTATGAACCAGAAACAGATGAAGAGACAGTTGATGCTGAAGAATTGACCAGGAAATATGGAGAACCTCACTCTTTTGTTCGCC---CTTCAGGGAAACAGTTAT--CACGATTGTCAAATGAGGAGCTATGGCCGCACTGGCGTAAGCCCCCACCAGGCAAGGAACGATGGTCTGAGTGGAAGAAGAGGGCTCCTCATTCAGATACAGTATG--TTTTTTGTAATCGCAATACCTTCTACCATGGAATGTGCTT--ATCTGAGCT-TGAATTCTGTACAAACTTGA-TACTGT--TGCAGTAAATTTACTTATCTAA------TTTTAC-TTGC-TTTTCTAACAT-G----------------------------------------------------------------------------------------------------------------------------------------------------
