# Supplementary material for: Development of a Target Enrichment Probe Set for Conifer (REMcon)
Source: Biology (Basel). 2024 May 22;13(6):361. doi: 10.3390/biology13060361 (PMC11200496; doi:10.3390/biology13060361)
Supplement: Supplementary file 1 [file biology-13-00361-s001.zip › biology-2960267-supplementary/Sup data/MO_orthlogs_alignments/Thupl29353612s0003_1.ortho.selected_stripped.aln.fasta]

>RR55
----------------------------------------------------------------------------------------------------------------------------------TTGGAAGAAGGTAAATGCACTTTATTAGAAACAAG---------AAGGGATTTTTGG-AGGTTGACAAAGCAGGTGCAAAAG--GTATCATCCATT-CTCTGTAA-GGTGAATATAAAATTAGT--GTCTGTT------------------ACTTGCAGCTGATGTTCTGTTGTGAT-AAAGTCAAT----------AAGT--TT-TTTACCTTTTCATTT-------TGAGGCAATACCTTTCTTACC---ATGTGTAAACAGCCTAGTACAAATGATGCAAAACTAATAAGGGTTGATCAGAGGCCCATTCATGGAGATATTCCTCTTTATGAGCT---TGAATACTCTCTGGACAGCTCAAGGGGGGTAAAGAG-AGTTTTGTCTGCAGTTACTG-TTGCATCCAAGAAGCTTTACTTGTTGAACATTTCCTACTCAGACAGTCC--GGAAGAGC----CAATTTCACCCAATGTTCGCATGATTTTGGAACAAGTACTTGATTCTTTTGATGTAG--TAAATTAATCTTTGGTCAT------------TTCTTTTG--------TAGTTAAAGGTCTGATGGACTGTCTCTCTAGAGCGGAACGCT-CTTTTCTGTAGTGATTCTTGTG----------------TCAGGAAA--CATAGATTATGAATTTGAAATCTCATAC-AACATTATATC--------------------------------------------------------------------------------
>AA3
--------------------------------------------------------------------------------------------------------------------------------------------------------------------------------------------AGGTTGAGAAAGCAGGGGC--AAG--GTATCATCCATC-CTTTATAA---------------TAGT--TCATGTTATCTTGGTT-GATCTTGAAATCACAGTT-AAATGCTATTTTGAT-GAAGTAGAA-------CTTGAGT--TT-TTGCTTTTTTCATTC-------TGAGGCATTCTTTTTGCTT----TGTCATTAAACAGCCAAGTACAAATGATGCACAACTAATAAGGGTTGAGCAGAGGCCCATTCATGGAGATATTCCTCTCTATGAGAT---TGAATACTTTTTGGACAGCACAAGGGGGATTAAAAG-AGTTTTGTCTGCAGTTACCG-TTGCATCTAAGAAGCTTTATTTGTTGAACATTTCCTACTCAGACAGTCC--TGAAAAGC----CTCTTTTGCCCAACATTAGAATGGTATTGGAACAAGTGCTTGATTCTTTTGATGTAG--TAAATTAATCACTGATCAT------------TTCTCAGA--------TGG-------------------------AGGATCTT-------TTTTCTTGTAATGATATTTTAA----------------CCAAGTAG-------ATCATGAATCTGAAATTTCAAAG-CGCATTATATTTG---------GCATGTAGTCATTTATATTTTT-----------------------------TTCTGTGGTGTTAAAAAC
>AA60
----------------TGAAACCAGTATTTTTGTTAAT--TATATGAACTTT-------------------------------------------------CTTCATTTATG--TAGTGGATATTTGTTATGAATATCT-----------GTTGTGGGAAGTCCTAAC------AGTACTTGCTTGTGAGGTTGAGAAAGCAGGTGCAAAAG--GTTTCATCCATC-CCATTTAA----------AAATTAGCT--TAATGTTATTTTGGTG-AATCTTGAAATTATAGCTAGTACTCTTCTGGA---GAAGCAAA--------CATAGATT-TT-TTTTCCTTTCAGTTC-------TGATGCACTCTTTTCATTTGCCATACACAAAAACAGCCAAGTACAAATGATGCACGACTGATAAAAGTTGATCAAAGACCCATCCATGGAGATATACCTCTCTATGAGCT---TGAATATGCTCTGGACAGCTCAAGAGGGGCAAAGAG-AATTTTGTGTGCAGTTACCA-TTGCCTCAAAAAAAGTTTATTTATTGAACATTGCCTACTCAGACAGTCC--TGAAAAGC----CTATTTTGCCCAACACTCGAATGCTATTGGAACAAGTGCTAAATTCTTTTGATGTAT--TAAATTAATCTTTGGTTAA------------ATTCTTGG--------TAG-------------------------TAGGCTGTAACA---CTTTCCTGTAATACTGCTTGTG----------------TTAGCAAA-------CTGATGAGTCTGAAATTTTCAAT-GACATATTCTTGT-----------TTTTTTTAACATATATCTTT--------------------------------TGTTAT---------
>AAR4
---------------------------------TTAAATATTCTTTAGTCATG-------------------------------------------------------------------------------------------------------------------------GAGATGTTTTTATGAGGTTGAGAAAGCAGGGGC--AAG--GTATCATCCATC-CTTTATAA---------------TAGT--TCATGTTATCTTGGTT-GATCTTGAAATCACAGTT-AAATGCTATTTTGAT-GAAGTAGAA-------CTTGAGT--TT-TTGCTTTTTTCATTC-------TGAGGCATTCTTTTTGCTT----TGTCATTAAACAGCCAAGTACAAATGATGCACAACTAATAAGGGTTGAGCAGAGGCCCATTCATGGAGATATTCCTCTCTATGAGAT---TGAATACTTTTTGGACAGCACAAGGGGGATTAAAAG-AGTTTTGTCTGCAGTTACCG-TTGCATCTAAGAAGCTTTATTTGTTGAACATTTCCTACTCAGACAGTCC--TGAAAAGC----CTCTTTTGCCCAACATTAGAATGGTATTGGAACAAGTGCTTGATTCTTTTGATGTAG--TAAATTAATCACTGATCAT------------TTCTCAGA--------TGG-------------------------AGGATCTT-------TTTTCTTGTAATGATATTTTAA----------------CCAAGTAG-------ATCATGAATCTGAAATTTCAAAG-CGCATTATAT---------------------------------------------------------------------------------
>AF1
----------------------------------------------------------------------------------------------------------------------------------TTGGAATA------------------------------------AGGTAAATGCATT-AGGTTGACAAAGCAGGTGCAAAAG--GTATCATCCATT-CTCTGTAA-GGTGAATCTAAAATTAGT--TCATGTTATATTGGTT-GATCTTGAACTTGCAGTTGATGTTCTGTTGTGATAAAAGTCGAT----------AAGT--TT-TTTACCTTTTCATTC-------TGAGGCAATACCTTTCTTACC---ATGTGTAAACAGCCTAGTACAAATGATGCAAAACTAATAAGGGTTGATCAGAGGTCCATTCATGGAGATATTCCTCTTTATGAGCT---TGAATACTCTCTGGACAGCTCAAGGGGGGTAAAGAG-AGTTTTGTCTGCAGTTACTG-TTGCATCCAAGAAGCTTTACTTGTTGAACATTTCCTACTCAGACAGTCC--TGAAGAGC----CAATTTCACCCAATGTTCGCATGATTTTGGAACAAGTACTTGATTCTTTTGATGTAG--TAAATTAATCTTTTGTCAT------------TTCTTTTG--------TAGTTAAAGGTCTGATGGACTGTCTCTCTAGAGCGGAACACT-CTTTTCTGTAGTGATTCTTGTG----------------TCAGGAAA--CATAGATTATGAATTTGAAATCTCATAC-AACATTATAT---------------------------------------------------------------------------------
>AG2
----------------------------------------------------------------------------------------------------------------------------------TTGGAATA------------------------------------AGGTAAATGCATT-AGGTTGACAAAGCAGGTGCAAAAG--GTATCATCCATT-CTCTGTAA-GGTGAATCTAAAATTAGT--TCATGTTATATTGGTT-GATCTTGAACTTGCAGCTGATGTTCTGTTGTGATAAAAGTCGAT----------AAGT--TT-TTTACCTTTTCATTC-------TGAGGCAATACCTTTCTTACC---ATGTGTAAACAGCCTAGTACAAATGATGCAAAACTAATAAGGGTTGATCAGAGGTCCATTCATGGAGATATTCCTCTTTATGAGCT---TGAATACTCTCTGGACAGCTCAAGGGGGGTAAAGAG-AGTTTTGTCTGCAGTTACTG-TTGCATCCAAGAAGCTTTACTTGTTGAACATTTCCTACTCAGACAGTCC--TGAAGAGC----CAATTTCACCCAATGTTCGCATGATTTTGGAACAAGTACTTGATTCTTTTGATGTAG--TAAATTAATCTTTTGTCAT------------TTCTTTTG--------TAGTTAAAGGTCTGATGGACTGTCTCTCTAGAGCGGAACACT-CTTTTCTGTAGTGATTCTTGTG----------------TCAGGAAA--CATAGATTATGAATTTGAAATCTCATAC-AACATTATATAA---------------------------------------AGAGCCAAA-------------------------------
>AH26
-------------------------------------------------------------------------------------------TTTGCCAAATTTGCACTCACA--CTGTTGGTACTGGATTTCTTGG------------------------ATATGGAAA-----GTTTTATG------AGGTTGACAAAGCCGGTGCAAAAG--GTAATACCGACC-CCATTTAA-GCCCTATCTAAGATAATT---------ATCCAGGTT-GATCTTGATATTGCAACTATTTCTTCCTAAT----GATGTAGAGTG-----CATAACT--TT-TGGTCCCTCTCATAC-------CGAGTCACTGTTTTTTGCTTATTTAATGC--CACAGCCAAGCACAAATGGTGTGCAGCTGATTCGGATTGAGGAGAGGGCCATCCATGGAGATATTCCTCTTTATGAACT---TGAATACTCTTTGGATAGCTCAAGGGGATTAAAGAG-AGTTTTGTCAGCAGTTACTG-TGGCATCCAAGAAGCTTTATTTATTGAGCATTTCCTATTCAGAGAGTCC--AGATAAGC----CTCTCTTGCCAAATGCTCAAATGAGGTTGGAACAAGTACTTGATTCTTTTGATGTTT--TGAATTAGTCTCTGATGA-------------------------------------------------------------------------TTGTCTATAGTGATTCCTATG----------------TTGGCAAA--CAGAACTGATAAATATGAAATATCTAAGCCACATTATATCACA----ACATATATTCTTTCATTAGTGCATTTAGCTTCA----------------------------------------
>AME1
-----------------------------------------------------------------------------------------------------------------------------------------------------------------------------------------------------------------------------------------------------------------------------------------------------TATGCTGTTTTGAT-GAAGTAGAA-------CTTAAGT--TT-TTGCTCTTTTCATTC-------TGAGGCATTCTTTTTGCTT----TGTCATTAAACAGCCAAGTACAAATGATGCACAACTAATAAGGGTTGAGCAGAGGCCCATTCATGGAGATATTCCTCTCTATGAGCT---TGAATACTTTTTGGACAGCACAAGGGGAATTAAAAG-AGTTTTGTCTGCAGTTACCG-TTGCATATAAGAAGCTTTATTTGTTGAACATTTCCTACTCAGACAGTCCTTTGAAAAGC----CTCTTTTGCCCAACATTAGAATGGTATTGGAACAAGTACTTGATTCTTTTGATGTAG--TAAATTAATCACTGATCCT------------TTCTCAGA--------TGG-------------------------AGGATCTTTCTAAC-ATTTCTTGTAGTGATATTTGAA----------------CCAAGTAG-------ATCATGAATCTGAAATTTCAAAC-TGCATTATATTTG---------GCATGTAGTTATTTATATTTTT-----------------------------------------------
>AP25
-----------------------------------------ATCTTACTTGTGAAGATCCTCTTACGCTTGAAATGCAGATGAGAAAAGTATTTGCCAAATTTGCACTTACA--CTGTTGGTACTGGATTTCTTGG------------------------ATATGGAAA-----GTTTTATGTGTAT-AGGTTGACAAAGCTGGTGCAAAAG--GTAATACCGACC-CCATTTAA-GCCCTATCTAAGATAATT---------ATCCAGGTT-GATCTTGATATTGCAACTATTTCTTCCTAAT----GATGTAGAGTG-----CATAACT--TT-TGGTCCCTCTCATAC-------CGAGTCACTGTTTTTTGCTTATTTAATGC--CACAGCCAAGCACAAATGGTGTGCAGCTGATTCGGATTGAGGAGAGGGCCATCCATGGAGATATTCCTCTTTATGAACT---TGAATACTCTTTGGATAGCTCAAGGGGATTAAAGAG-AGTTTTGTCAGCAGTTACTG-TGGCATCCAAGAAGCTTTATTTATTGAGCATTTCCTATTCAGAGAGTCC--AGATAAGC----CTCTCTTGCCAAATGCTCAAATGAGGTTGGAACAAGTACTTGATTCTTTTGATGTTT--TGAATTAGTCTCTGATGA-------------------------------------------------------------------------TTGTCTATAGTGATTCCTATG----------------TTGGCAAA--CAGAACTGATAAATATGAAATATCTAAGCCACATTATATC--------------------------------------------------------------------------------
>APA47
----------------------------------------------------------GTACTTCCCCT-----------------------------------------------------------TATTGAGATGTACTTAATTGAATATATATTTGGTGAT---------ATTTTTTAGTAGT-AGGTTGACAAAGCAGGTGCAAAAG--GTATCATCCATT-CTCTGTAA-GGTGAATCTAAAATTAGTCATCATGTTACTTTCATT-GATCTTGAACTTGCAGCTGATGTTCTGTTGTGAT-AAAGTCGAT----------AAGTA----TTTTACCTTTCATTC-------TGAGGTGATACTTTTCTTGCC---CTGTGTAAACAGCCCAGTACAAATGATGCAAAACTAATAAGGGTTGAGCAGAGGCCTATTCATGGAGATATTCCTCTTTATGAGCT---TGAATACTCTCTGGACAGCTCAAGGGGGGTAAAGAG-AGTTTTGTCTGCAGTTACTG-TTGCATCCAAGAAGCTTTACTTGTTGAACATTTCCTACTCAGACAGTCC--TGAAAAGC----CAGTTTCACCCAATATTCGCATGATTTTGGAACAAGTACTTGATTCTTTTGATGTAG--TAAATTAATCTTTGGTCAT------------TTCTTTTG--------TAGTTAAATGTCTGACGGATTGTTGCTCTAGAGTGGAACACT-CTTTTCCATAGTGATTCTTGTG----------------TCAGGAAACGCATAGATTATGAATTTAAAATCTCATAC-TACATCATATC--------------------------------------------------------------------------------
>ASA51
------------------------------------------------------------------------------------------------------------------------------------------------------------------------------------------------------------------------------------------------------------------------------------------------------------------------TTGGAA-------CACAAT--TT-TTTACCTTTTCATTC-------TGAGGCAATATTTTTCTTACC---ATGTGTAAACAGCTTAGTACAAATGATGCAAAACTAATAAGGGTTGAGCAGAGGCCCATTCATGGAGATATTCTTCTTTATGAGCT---TGAATACTCTCTGGACAGCACAAGGGGGGTCAAGAG-AGTTTTGTCTGCAGTTACTA-TTGCATCCAAGAAGCTTTACTTGTTAAACATTTCCTACTCAGACAGCCC--TGAAAAGC----CAATTTCGCTTAATACTCGCATGATTTTGGAACAAGTACTTGATTCTTTTGATGTTG--TAAATTAATCTTTAGTCGG------------TTCTTTTG--------TAGTTAAACTTGTGATGGATTG------TAGAGAGGAACACT-CTTTTCTGTAGTGATTCTTGTG----------------TCAGGAAA--CATAGATTATGAATTTGAAATCTCATAC-AACATTATATCTTC--------ATTTTTGTTTTTTTTTACTTCAAAGAGCCAA--------------------------------------
>CB35
---------------------------------------------------------------------------------------------------------ATCCAGA--AATTAAATCATTAATGCTTTTT------------------------CATTTGCTA-----AATTTGCA------AGGTTGACAAAGCAGGTGCAAAAG--GTAATTTCCATC-CC----------------------ATT---------ATCCTGGTT-GATCTTGATATTGCAACTATTTCTTTCTAAT----GATGTAGAGTG-----CATAACT--TT-TGGTCCCTCTCATAC-------CAAACCACTGTTTTTTGCTTATGTAATGC--CACAGCCAAGCACAAATAATGTGCAGCTCATTCGGATTGAGGAGAGGGCCATCCATGGAGATATTCCTCTTTATGAACT---TGAATATTCTTTGGATAGCACAAGGGGAATAAAGAG-AGTTTTGTCAGCAGTTACTG-TGGCATCCAAGAAGCTTTATTTATTGAACATTTCCTATTCAGACAGTCC--AGATAAGC----CTCTCTTGCCGAATGCTCAAATGAGGTTGGAACAAGTACTTGATTCCTTTGATGTTT--TGAATTAGTCTCTGATGAA------------TTGGCTGA----------------------------------------------TGC--TTTGTCTATGGTGATTCCTATG----------------TTGGTAAA--CATAATTGGTAAATATGAAATAAGTAAGCCACATTATATC--------------------------------------------------------------------------------
>CD18
---------------------------------------------------------------------------------------------------------------------------------------------------------------------------------------------------------------AAAAG--GTTTTGTCCATC-TCATTCAA-TATTAATACAAATTAGCT--AAATGTTATTTTGGTC-AATCTTGAAATTAGAGCTATTG-TCTTCTTGA---GAAGCAAATTG-----CATAGA---GT-TTTCCCTTTCAATTC-------TGATG------TTTTATATGCCATATGCAAAAACAGCCAAGTACAAATGATGCACGTTTGATAAAGGTTGATCAGAGACCTATCAATGGAGATATCCCTCTTTATGAGCT---TGAATATGCTCTAGACAGCTCAAGAGGGATAAAGAG-AGTTTTATCTGCAGTTACTA-TTGCATCCAAAAAACTTTATTTGCTGAACATTGCCTACTCAGACAGTCC--TGAGAAGC----CTCTTTTGCCCAACACTCGAATGCTATTGGAACAAGTGCTTAATTCTTTTGATGTAT--TAATTTAGTCTTTGGTT-------------------------------------------------------------------------------------------------------------------------------------------------------------------------------------------------------------------------------------------------
>CDE34
-----------------------------------------------------------------------------------------------------------------------------------------------------------------------------------------------------------------------------------------------------------------------ATCCTGGTT-GATCTTGATATTGCAACTATTTCTTTCTAAT----GATGTAGAGTG-----CATAACT--TT-TGGTCCCTCTCATAC-------CAAACCACTGTTTTTTGCTTATGTAATGC--CACAGCCAAGCACAAATGATGTGCAGCTCATTCGGATTGAGGAGAGGGCCATCCATGGAGATATTCCTCTTTATGAACT---TGAATATTCTTTGGATAGCACAAGGGGAATAAAGAG-AGTTTTGTCAGCAGTTACTG-TGGCATCCAAGAAGCTTTATTTATTGAACATTTCCTATTCAGACAGTCC--AGATAAGC----CTCTCTTGCCGAATGCTCAAATGAGGTTGGAACAAGTACTTGATTCCTTTGATGTTT--TGAATTAGTCTCTGATGA-------------------------------------------------------------------------TTGTCTATGGTGATTCCTATG----------------TTGGTAAC--CATAATTGGTAAATATGAAATAAGTAAGCCACATTATATC--------------------------------------------------------------------------------
>CF38
--------------------------------------------------------------------------------------------------------------------------------------------------------------------------------------------AGGTTGACAAAGCAGGTGCAAAAG--GTATAATCCATT-CCATTTAA--ATTGGTACAAAATTGCT--ACATTTTATCTT-----GATCTTGAAATTACAGCTAGTGCTCTTCTCAA---GAAATAGA--------CATAAAT--TT-TACATCTTTTCATTT-------TGGGGCACTCTTTTTGCTTGGCATATGTAAAAACAGCCAAGTACAAATGATGCACAGCTAATAAGGGTTGAGCAAAGGCCCATTCATGGAGATATTCCTCTTTATGAGCT---TGAATATGCTTTAGATAGCACAAGAGGGATAAAGAG-AGTTTTGTCTGCAGTTACTG-TTGCATCCAAGAAGCTTTATTTGTTGAACATTACTTACTCAGACAGTCC--CGAGAAGC----CTCTTACTTCCAACACTCAAAAGATATTGGAACAAGTACTTGATTCTTTTGATGTGC--TAACTTAACCTTTGGTTTTTCTGTATTGGTCATTTTTGGAATAAATTTAT-------------------------GAGGTTGCAACATT-CTTCCCTGTAATGATTCTTGTG----------------TTAGTGAA-------CTGATGACACCGAATTCTTTAAT-GACATAACA----------------------------------------------------------------------------------
>CH19
------------------------------------------------------------------------------------------------------------------------------------------------------------------------------------TGTGTATGAGGTCGACAAAGCAGGTGCAAAAG--GTTTCGTCCATC-TCATTCAA-TATTAATACAAATTAGCT--TAATGTTATTTTGGTCAAATCTTGAAATTATAGCTATTA-TCTTCTCGA---AAAGCAAATTG-----CATAGA---GT-TTTCCCTTTCAATTC-------TGATG------TTTTATATGCCATATGCAAAAACAGCTGAGCACAAATGATGCACGTTTGATAAAGGTTGATCAGAGACCTATCAATGGAGATATCCCTCTTTATGAGCT---TGAATATACTCTAGACAGCTCAAGAGGGATAAAGAG-AGTTTTATCTGCAGTTACTA-TTGCATCCAAAAAACTTTATTTACTGAACATTGCCTACTCAGACAGTCC--TGAGAAGC----CTCTTTTGCCCAACACTCGAATGCTATTGGAACAAGTGCTTTATTCTTTTGATGTAT--TAATTTAGTCTTTGGTTAG-----------------------------------------------------------GTTGTAACACA-CTTTCCTGTAATGCTTTTTGTGGA--------------TCAGCAAA-------CTGATGAGTCTGAAATCTTCAAT-GATATCA-------------------------------------------------------------------------AC--------A
>CHA37
---------------------------------TTAAC--T-------------------------------------------------------------------------------------------------------------------------------------TCTATCTGAGTCA-AGGTTGACAAAGCAGGTGCAAAAG--GTATAATCCATT-CCATTTAA--ATCGGTACAAAATTGCT--ACATTTTATCTT-----GATCTTGAAATTACAGCTAGTGCTCTTCTCAA---GAAATAGA--------CATAAAT--TT-TACATCTTTTCATTT-------TGGGGCACTCTTTTTGCTTGGCATATGTAAAAACAGCCAAGTACAAATGATGCACAGCTAATAAGGGTTGAGCAAAGGCCCATTCATGGAGATATTCCTCTTTATGAGCT---TGAATATGCTTTAGATAGCACAAGAGGGATAAAGAG-AGTTTCGTCTGCAGTTACTG-TTGCATCCAAGAAGCTTTATTTGTTGAACATTACTTACTCAGACAGTCC--CGAGAAGC----CTCTTACTTCCAACACTCAAAAGATATTGGAACAAGTACTTGATTCTTTTGATGTGC--TAACTTAACCTTTGGTTTTTCTGTATTGGTCATTTTTGGAATAAATTTAT-------------------------GAGGTTGCAACATT-CTTCCCTGTAATGATTCTTGTG----------------TTAGTGAA-------CTGATGACACTGAATTCTTTAAT-GACATAACATCAT----------------TATATATGTTTTCATAAA------TAGCCAAACATTATGC----------------------
>CM9
-------------------------TATTTTTGTTAAT--TATATGAACTTTAAAGATGCTTTTGTGC--------------------------------------------------------------------------------------------------------------------TTTAAGGTTGAGAAATCAGGTGCAAAAG--GTTTCATCCATC-CCATTCAAATATTAATATAAATTAGCT--TAATATTATTTTGGTG-AATCTTGAAATTATAGCTAGTACTCTTCTGGA---GAAGCAAGAGT-----CATAGAT--TT-TTTCCCTTTCAGTTC-------TGATGTACTCTTTTCCTTTGCCATACACAAAAACAGCCAAGTACAAATGATGCACGACTGATAAAAGTTGATCAAAGACCCATCCATGGAGATATACCTCTCTATGAGCT---TGAATATGCTCTGGACAGCTCAAGAGGGGCAAAGAG-AATTTTGTGTGCAGTTACCA-TTGCATCAAAAAAAGTTTATTTATTGAACATTGCCTACTCAGACAGTCC--TGAAAAGC----CTATTTTGCCCAACACTCGAATGCTATTAGAACAAGTGCTAAATTCTTTTGATGTAT--TAAGTTAATCTTTGGTTAA------------ATTCTTGG--------TAG-------------------------TAGGCTGTAACA---CTTTCCTGTAATGCTGCTTGTG----------------TTAGCAAA-------CTGATGAGTTTGAAATTTTCAAC-GACATTTTTAACATATAAAATACTGTCTTTT------------------------------------------------------------
>CO8
-------------------AACCAGTTTTTTTGTT-AT--TATATGAACTTT---------------------------------------------TTGTCTTCGTTTATG--TAGTGGATATTTGTTATGA-----------------------------------------ATATCTTGTGTAT-AGGTTGAGAAAGCAGGTGCAAAAG--GTTTCATCCATC-CCATTTAA--------------------------TTATTTTGGTG-AATCTTGAAATTATAGGTAGTACTCTTCTGGA---GAAGCAAA--------CATAGAT--TT-TTTCCTTTTCAGTTC-------TGATGCGCTCTTTTCATTTGCCATACACAAAAACAGCCAAGTACAAATGATGCACGACTGATAAAAATTGATCAAAGACCCATCCATGGAGATATACCTCTCTATGCGCT---TGAATATGCTCTGGACAGCTCAAGAGGGGCAAAGAG-AATTTTGTGCGCAGTTACCA-TTGCATCAAAAAAAGTTTATTTATTGAACATTGCCTACTCAGACAGTCC--TGAAAAGC----CTATTTTGCCCAATACTCGAATGTTATTGGAACAAGTGCTAAATTCTTTTGATGTAT--TAATTTAATCTTTTGTTAG-----------------------------------------------------------GCTGTAACA---CTTTCCTGTAATGCTGCTTGTG----------------TTAGCAAA-------CTGATAAGTCTGAAATTTTCAAC-GACATATCCACAG-----------ATATTTGTGATTGCAATCTTAAAACGTGGTGGTTAAATATTTTGCTCTGTTCTGTTGTATCTTAGTA
>CP16
--------------------------ATTTCTGTTAAT--CATCTGAATTTAGAAGACACTTTTATGCTTGATATGAGGTGAGGA---------------------------------------------------------------------------------------------AATGTGTATGAGGTTGACAAAGCAGGTGCAAAAG--GTTTCATCCATC-TCATTTAA-TATTAATACAAATTAGCT--TAATGTTATTTTGGTC-AATCTTGAAATTATAGCTAGTGCTCTTCTCGA---GAAGTAAATTG---------------T-TTTCCTTTTCAATTC-------TGACACACTCTTTTTATCTGCCATATGCAAAAACAGCCGAGTACAAATGATGCACGGCTGATAAAGGTTGATCAGAGACCTATCAATGGAGATATCCCTCTTTATGAGCT---TGAATATACTCTAGACAGCTCAAGAGGGATAAAGAG-AGTTTTATCTGCAGTTACTA-TTGCATCCAAAAAACTTTATTTATTGAACATTGCCTACTCAGACAGTCC--TGAGAAGC----CTCTTTTGCCCAACACTCGATTGCTATTGGAACAAGTGCTTAATTCTTTTGATGTAT--TAAGTTAATCTTTGGTTAA------------ATCTTTGG--------TA-----------------------------GTTGTAACACA-CTTTCCTGTAATACTTCTTGTG----------------TCAGCAAA-------CTGATGAGTCTGAAATCTTTGTTTGGCATATTAAAGT-----------CTATCTTTAT-----------------------CAGATAGT-----------TGCT-----------
>CP161
--------------------------ATTTCTGTTAAT--CATCTGAATTTAGAAGACACTTTTATGCTTGATATGAGGTGAGGA---------------------------------------------------------------------------------------------AATGTGTATGAGGTTGACAAAGCAGGTGCAAAAG--GTTTCATCCATC-TCATTTAA-TATTAATACAAATTAGCT--TAATGTTATTTTGGTC-AATCTTGAAATTATAGCTAGTGCTCTTCTCGA---GAAGTAAATTG---------------T-TTTCCTTTTCAATTC-------TGACACACTCTTTTTATCTGCCATATGCAAAAACAGCCGAGTACAAATGATGCACGGCTGATAAAGGTTGATCAGAGACCTATCAATGGAGATATCCCTCTTTATGAGCT---TGAATATACTCTAGACAGCTCAAGAGGGATAAAGAG-AGTTTTATCTGCAGTTACTA-TTGCATCCAAAAAACTTTATTTATTGAACATTGCCTACTCAGACAGTCC--TGAGAAGC----CTCTTTTGCCCAACACTCGATTGCTATTGGAACAAGTGCTTAATTCTTTTGATGTAT--TAAGTTAATCTTTGGTTAA------------ATCTTTGG--------TA-----------------------------GTTGTAACACA-CTTTCCTGTAATACTTCTTGTG----------------TCAGCAAA-------CTGATGAGTCTGAAATCTTTGTTTGGCATATTAAAGT-----------CTATCTTTAT-----------------------CAGATAGT-----------TGCT-----------
>CR44
---------------------------------------------------------------------------------------------------------------------------------------------------------------------------------------------------------------------------------------------------------------------------------------------------------------------------------------------TAAGTTTCTAACCCATGT-------TAAGCCACTCCTTGTGCTCATCATAT-TTAACACAGCCAAGTACAAATGATGCCCAACTCATTCGTTTGGAAGAGAGGGCTGTCCATGGAGATATTCCTCTTTATGAACT---TGAATACTCTCTGGACAGCACAAGGGGGATAAAGAG-AGTTCTGTCTGCAGTTATTG-TGGCATCCAAGAAGCTTTATTTATTGAACATTGCGTACTCAGACAGTCG--TGAAAATC----CCCTCTTACCCAACACTCAAAAGAGTTTGGAACAAATAGTTGATTCTTTTGATGTAT--TAAATTAGTCTCTCATTAT------------TTGTTT-----------------------------------------------------------------------------------------------------------------------------------------------------------------------------------------------------------------------------
>CT15
------------------------------------------------------------------------------------------------------------------------------------------------------------------------------------TGTGTATGAGGTTGACAAAGCAGGTGCAAAAG--GTTTCATCCATC-TCATTTAA-TATTAATACAAATTAGCT--TAATGTTATTTTGCTC-GATCTTGAAATAATAGCTAGTGCTCTTCTTGA---GGAGTAAATTG-----------------TTTCCCTTTCAATTC-------TGACACACTCTTTTTATTTGCCATATGCAAAAACAGCCGAGTACAAATGATGCACGGCTGATAAAGGTTGATCAGAGACCTATCAATGGAGATATCCCTCTTTATGAGCT---TGAATATGCTCTAGACAGCTCAAGAGGGATAAAGAG-AGTTTTATCTGCAGTTACTA-TTGCATCCAAAAAACTTTATTTATTGAACATTGCCTACTCAGACAGTCC--TGAGAAGC----CTCTTTTGCCCAACACTCGATTGCTATTGGAACAAGTGCTTAATTCTTTTGATGTAT--TAAGTTAATCTTTGGTTAA------------ATCTTTGG--------TAA-------------------------TAGGTTGTAAGACACCTTTCCTGTAATACTTCTT-----------------------------------------------------------------------------------------------------------------------------------------------------
>DB53
ATTCAAACTTTGCTATTGAACAAATTCTTCCTGTTTATTAG--CTCAGTCATGAATGGGCGCTTGTTTC----------------------------TGATATGCAGGTGGA--GGAAGTCTGCTTGGTCTTGAGAGATATTCTGATGATTTTGATTAAGACGTAGT-------TAATTGAATAAGA-AGGTTGACAAAGCAGGTGCAAAAG--GTATCATCCATT-CTGTGTAA-GGTGAATCCAAAATTAAT--TCATGTTATCTTGGTT-AATCTTCAGCTTGCAGGTCATGTTCTGTTGTGAT-AAAGTTGATA------CACAAGT--TT-TTTACCTTTTCATTC-------TAAGGCAATACCTTTTTTACC---ATGTGTAAACAGCCTAGTACAAATGATGCAAAACTAATACGGGTTGATCAGAGGCCCATTCATGGAGATATTCCTCTTTATGAGCT---TGAATACTCTCTGGACAGCTCAAGGGGGCTAAAAAG-AGTTTTGTCTGCAGTTACCG-TTGCATCCAAGAAGCTTTACTTGTTGAACATTTCCTACTCAGACAGTCC--TGAAGAGC----CAATTTCACCCAATGTTCGCATGATTTTGGAACAAGTACTTGATTCTTTTGATGTAG--TAAATTAATCTTTGGTCAT------------TTCTTTTG--------TAGTTAAAGGTCCGATGGACTGTCGCTCTAGAGCGGAACACT-C---TCTGTAGTGATTCTTGTG----------------TCAAGTAA--CATAGATTATGAATTTGAAATCTCATAC-AACATTATAT---------------------------------------------------------------------------------
>DC1
-----------------------------------------------------------------------------------------------------------------------------------------------------------------------GAT---GTAGTTAATTGAAT-AGGTTGACAAAGCAGGTGCAAAAG--GTATCATCCATT-CTCTGTAA-GGTGAATCTAAAATTAGT--TCATGTTATCTTGGTT-AATCTTCAGCTTGCAGGTCATGTTCTGTTGTGAT-AAAGTTGATA------CACAAGT--TT-TTTACCTTTTCATTC-------TAAGGCAATACCTTTCTTACC---ATGTGTAAACAGCCTAGTACAAATGATGCAAAACTAATACGGGTTGATCAGAGGCCCATTCATGGAGATATTCCTCTTTATGAGCT---TGAATACTCTCTGGACAGCTCAAGGGGGCTAAAAAG-AGTTTTGTCTGCAGTTACCG-TTGCATCCAAGAAGCTTTACTTGTTGAACATTTCCTACTCAGACAGTCC--TGAAGAGC----CAATTTCACCCAATGTTCGCATGATTTTGGAACAAGTGCTTGATTCTTTTGATGTAG--TAAATTAATCTTTGGTCAT------------TTCTTTTG--------TAGTTAAAGGTTCGATGGACTGTCGCTCTAGAGCGGAACACT-CTTGTCTGTAGTGATTCTTGTG----------------TCAAGTAA--CATAGATTATGAATTTGAGATCTCTTAC-GACATTATAT---------------------------------------------------------------------------------
>DD1
--------------------------------------------------------------------------------------------------------------------------------------------------------------------------------------------AGGTTGACAAAGCAGGTGCAAAAG--GTATCATTCATT-CTCTATAA-GGTGAATCTAAAATTAGT--TCATGCTATCTTCGTT-GATCTTGAACTTGCACCTGATATTCTGTTGTGGT-AAAGTCGAT----------AAGT--TT-TTTACCTTTTCATTC-------TGAGTCAATACCTTTCTTACC---ATGTGTAAACAGCCTAGTACAAATGATGCAAAACTAATAAGGGTTGATCAGAGGCCCATTCATGGAGATATTCCTCTTTATGAGCT---TGAATACTCTCTGGACAGCTCAAGGGGGATAAAGAG-AGTTTTGTCTGCAGTTACTG-TTGCATCCAAGAAGCTTTACTTGTTGAACATTTCCTACTCAGACAGTCC--TGAAGAGT----CAATTTCACCTAACCTTCGCATGATTTTGGAACAAGTACTCGATTCTTTTGATGTAG--TAAATTAATTTCTGGTCAT------------TTCTTTTG--------TAGTTAAAGGTCTGATGGACTGTTGCTCT---------------TTTTCTGTAGTGATTCTTGTG----------------TCAGGAAA--CATAGAATATGAATTTGAAATCTCATAC-AACATTATATCA---------------------------------------AACAGCCAA-------------------------------
>DIM50
-------------------------------------------------------------------------------------------------------------------------------------------------------------------------------ACTTAATTGAAT-AGGTTGACAAAGCAGGTGCAAAAG--GTATCATTCATT-CTCTATAA-GGTGAACCTAAAATTAGT--TCATGCTATCTTCGTT-GATCTTGAACTTGCACCTGATATTCTGTTGTGAT-AAAGTCGAT----------AAGT--TT-TTTACCTTTTCATTC-------TGAGTCAATACCTTTCTTAAC---ATGTGTAAACAGCCTAGTACAAATGATGCAAAACTAATAAGGGTTGATCAGAGGCCCATTCATGGAGATATTCCTCTTTATGAGCT---TGAATACTCTCTGGACAGCTCAAGGGGGATAAAGAG-AGTTTTGTCTGCAGTTACTG-TTGCATCCAAGAAGCTTTACTTGTTGAACATTTCCTACTCAGACAGTCC--TGAAGAGT----CAATTTCACCCAACCTTCGCATGATTTTGGAACAAGTACTCGATTCTTTTGATATAG--TAAATTAATTTCTGGTCAT------------TTCTTTTG--------TAGTTAAAGGTCTGATGGA-----------------------------CTGTAGTGATTCTTGTG----------------TCAGGAAA--CATAGAATATGAATTTGAAATCTCATAC-AACATTATATCATC----ATAATTGCTTTTTGGTTCTGATCTCTATAGTTCAGTGGTGAAGAATTTG-TCTTTCTCTGTTTCCTTTCTGTG
>EN45
--------------------------------------------------------------------------------------------------------------------------------------------------------------------------------------------------------------------------------------------------------------------------------------------------------------------------------------------------------------------------------------------------------AGCCATGCTCAAATGATACACAACTTATTGGTATAAACGAGAGGACCATCCATGGAGATATTCCTCTTTATGAACT---TCATTACTCTTTGAAAAACCCAATGGAGCTAAAGAG-AGTTTTGTCTACAATTATTG-TGGTATCCAAAAATCTTTATTTATTGAACATTTCCTA-TTAGATAATCA--TAAGAAG----------------------------------------------------------------------------------------------------------------------------------------------------------------------------------------------------------------------------------------------------------------------------------------------------------------------------------
>FC13
-------------------AACTAGTATTTTTGTTAAT--TATATGAACTTTAAAGATGCCTTTATG----------------------------------CTTGATTTATG--TAGTGGATATTTGTTAAAA-----------------------------------------TGTCTATGTGTAT-AGGTTGACAAAGCAGGTGCAAAAG--GTTTCATCCATC-CCATTTAAATATTAATATAAATTAGCT--TAATATTATTTTGGTC-AATCTTGAAATTATAGCTAGTACTCTTCTGGA---GAAGTAAAGTG-----CATAGAT--TT-TTTCCCTTTTAGTTC-------TGATGCACTCTTTTCATTTGCCATACACAAAAACAGCCAAGTACAAACGATGCACGACTGATAAAGGTTGACCAAAGACCTATCCATGGAGATATCCCTCTCTATGAGCT---TGAATATGCTCTGGACAGCTCAAGAGGGGTAAAGAG-AGTTTTGTCTGCAGTTACTA-TTGCATCAAAAAAACTTTATTTATTGAACATTGCCTACTCAGACAGTCC--TGAAAAGC----CTATTTTGCCCAACACTCGAATGCTATTGGAACAAGTGCTGAATTCTTTTGATGTAT--TAAGTTAATCTTCAGTTAT--------------TCTTGG--------TAG-------------------------TGAGGAAATATT---TTTTTTTTTA-----------------------------------------------------------------------------------------------------------------------------------------------TGTTT----------
>FTS1
---------------------------------------------------------------------------------------------------------------------------------------------------------------------------------TTGGAAGAAG-AGGTTGACAAAGCAGGTGC-AAAG--GTATCATCCATT-CTCTCTAA-GGTGAATCTAAACTTAGT--TCATGTTATCTTGTTT-AATCTTGAGCTTGGAGGTAATGTTCTGTTGTGAT-AAAGTCGATA------CACAAGT--TT-TTTACCTTTTCATTC-------TAAGGCCATACCTTTCTTACC---ATGTGTAAACAGCCTAGTACAAATGATGCAAAACTAATACGGGTTGATCAGAGGCCCATTCATGGAGATATTCCTCTTTATAAGCT---TGAATACTCTCTGGACAGCTCAAGGGGGCTAAAAAG-AGTTTTGTCTGCGGTTACCG-TTGCATCCAAGAAGCTTTACTTGTTGAACATTTCCTACTCAGACAGTCC--TGAAGAGC----CAATTTCACCCAATGTTCGCATGATTTTGGAACAAGTACTTGATTCTTTTGATGTAG--TAAATTAATCTTTGGTCAT------------TTCTTTTG--------TAGTTAAAGGTCCGATGGACTGTCGCTCTAGAGCGGAACACT-CTTTTCTGTAGTGATTCTTCTG----------------TCAGGTAA--CATAGATTATGAATTTGAAATCTCATAC-AACATTATATGCCATC--ATAATTTCTTTTTGGTTCTGATCTCTATAGTTTAGTGGGGAAGTACTTG-TTTTTGTCTGTTTCCTTTCTGTG
>FTS2
--------------------------------------------------------------------------------------------------------------------------------------------------------------------------------------------AGGTTGACAAAGCAGGTGC-AAAG--GTATCATCCATT-CTCTGTAA-GGTGAATCTAAACTTAGT--TCATGTTATCTTGTTT-AATCTTGAGCTTGGAGGTAATGTTCTGTTGTGAT-AAAGTCGATA------CACAAGT--TT-TTTACCTTTTCATTC-------TAAGGCCATACCTTTCTTACC---ATGTGTAAACAGCCTAGTACAAATGATGCAAAACTAATACGGGTTGATCAGAGGCCCATTCATGGAGATATTCCTCTTTATGAGCT---TGAATACTCTCTGGACAGCTCAAGGGGGCTAAAAAG-AGTTTTGTCTGCGGTTACCG-TTGCATCCAAGAAGCTTTACTTGTTGAACATTTCCTACTCAGACAGTCC--TGAAGAGC----CAATTTCACCCAATGTTCGCATGATTTTGGAACAAGTACTTGATTCTTTTGATGTAG--TAAATTAATCTTTGGTCAT------------TTCTTTTG--------TAGTTAAAGGTCCGATGGACTGTCGCTCTAGAGCGGAACACT-CTTTTCTGTAGTGATTCATCTG----------------TCAGGTAA--AATAGATTATGAATTTGAAATCTCATAC-AACATTATAT---------------------------------------------------------------------------------
>GG1
----------------------------------------TAAGTGAGTTGTCAGAG-------------------------------------GTACTCCCTTCACTTAATTGCCACAAATACT---------------------------------------------------------------AGTTTAACACATCAAAAGAATCAACTATTTGTTCCAAACTCATTTGAGTGTTCACCAAGAGCGGCTTGATAAAGTTTCTTG----GATGCCACAATAACTGCAGACCCCTTGTGCTGTCCAAAGTGTATTCAAGTTTGTAGAGAATGGGCCTCTCTTCCACTCGAATGAGTTGTGCATCATTTGTACTTGGCTCAAAAGGAGTTGGCTCAGAATGAA--ATGAAGCACAATTAGAAACTCAAGGGAAAATGTCTTAAGCATATATTACTCTATTTTAGATCAGTAACAATATTCAAATCATCCAAGGTAAGATAAGTAGCAATATTGTGGATACTTACAA-TACCTT------ATTCTTTTCTGCTTGAAGCAACTTGTCAGCAACATCA--TGAACAGTGCCACTTTCGCTTCGGGTCTTCGAACAGCACTGTTGCTCCTGCTTTGTCCACCTACTAAATGTCACGATTATTTACAACCAAA----------ATTTTTATG---------------------------------------------------CTCTTCCATCCCATATCCTAGCATGCAAATCAGGTATTCCAGAAGAAGCAACAGTTAAAAGTTTAAGAT--------------------------------------------------------------------------------------------------A
>HB41
--------------------------------------------------------------------------------------------------------------------------------------------------------------------------------------------AGGTTGAAAAAGCAGGTGC--AAG--GTATTGTCCAT--ATCTGTAA-GATGAATATAAAATTAGT--TCATGTTATCTTGTTT-GATCTTGAACTTGCAGCTAATGTTCCGTTTTGAT-AAAGTAGAT----------AAGT--TT-TTTACCTTTTCGTCC-------TGATGCAATATTTTTCTTGCC---ATGTATAAACAGCCTAGTACAAACGATGCAAAACTAATAAGGGTTGAGCAGAGGCCCATTCATGGAGATATTCTTCTTTATGAGCT---TGAATACTCTCTGGACAGCACAAGGGGGTTGAAGAG-AGTTTTGTCTGCAGTTACTG-TTGCATCAAAGAAGCTTTACTTGTTAAATATTTCCTACTCAGACAGCCC--TGAAAAGC----CAATTTCGCCCAATACTCGCATGATTTTGGAACAAGTGCTTGATTCTTTTGATGTAG--TTAGTTAATCTTTTGTCAT------------TTCTTT--------------------TCTGATGGACTGTCGATCTAGGGTGGAACCCT-CTTTGCTGTAGTGATTCTTGTG----------------TCAGAAGA--CATAGATTATGAATTGGAAATCTCATAC-AACATTATATCA----------TTGCTTTTTGGTTTTGGTCTCTATAGTTCAGTGGTGAACAATTTGTACTTTTTCTGTTTCCTTTCTGTG
>JO20
ACAAAATTGTGGTT--CAAAACTAGTATTTGGGTTAAT--CATCCAAACTTAAAAGATGCTTTAATGCTTGATATGCAAATCGA-------------AGGTTTTACTCTATTAGTAGCAAATTTCAGTCTTATGTCCTTGAT-------AATTTTTTTGGTGGATATT------TGCTATTGTGTATGAGGTTGACAAAGCAGGTGCAAAAG--GTTTCGTCCATC-TCATTCAA-TATTAATACAAATTAGCT--TAATGTTATTTTGGTC-AATCTTGAAATTATAGCTATTA-TCTTCTCGA---AAAGCAAATTG-----CATAGA---GT-TTTCCCTTTCAATTC-------TGATG------TTTTATATGCCATATGCAAAAACAGCCGAGTACAAATGATGCACGTTTGATAAAGGTTGATCAGAGACCTATCAATGGAGATATCCCTCTTTATGAGCT---TGAATATACTCTAGACAGCTCAAGAGGGATAAAGAG-AGTTTTATCTGCAGTTACTA-TTGCATCCAAAAAACTTTATTTACTGAACATTGCCTTCTCAGACAGTCC--TGAGAAGC----CTCTTTTGCCTGACACTCGAATGCTATTGGAACAAGTGCTTAATTCTTTTGATGTAT--TAATTTAGTCTTTGGTTAA------------ATTTTTGG--------TAG-------------------------TAGGTTGTAACACG-C--TCCTGTAATGCTTATTGTGAA--------------TCTGCAAA-------CTGACGA------------------------------------------------------------------------------------------------------------
>JU21
ACAAAATTGTGGTT--CAAAACTAGTATTTGGGTTAAT--CATCCAAACTTAAAAGATGCTTTAATGCTTGATATGCAAATCGA-------------AGGTTTTACTCTATTAGTAGCAAATTTTGGC----------------------ATTTTCAGTCTTATTTTT------TGAGTTTGTGTATGAGGTTGACAAAGCAGGTGCAAAAG--GTTTCGTCCATC-TCATTCAA-TATTAATACAAATTAGCT--TAATGTTATTTTGGTC-AATCTTGAAATTATAGCTATTA-TCTTCTCGA---AAAGCAAATTG-----CATAGA---GT-TTTCCCTTTCAATTC-------TGATG------TTTTATATGCCATATGCAAAAACAGCCGAGTACAAATGATGCACGTTTGATAAAGGTTGATCAGAGACCTATCAATGGAGATATCCCTCTTTATGAGCT---TGAATATACTCTAGACAGCTCAAGAGGGATAAAGAG-AGTTTTATCTGCAGTTACTA-TTGCATCCAAAAAACTTTATTTACTGAACATTGCCTTCTCAGACAGTCC--TGAGAAGC----CTCTTTTGCCTGACACTCGAATGCTATTGGAACAAGTGCTTAATTCTTTTGATGTAT--TAATTTAGTCTTTGGTTAA------------ATTTTTGG--------TAG-------------------------TAGGTTGTAACACG-C--TCCTGTAATGCTTCTTGTG--------------------------------------------------------------------------------------------------------------------------------------------------
>KE1
----------------------------------------AAATTAAATCATTAATGCTTATTCAT--------------------------TTGCTAAATTTGCACT------------GTACTGGATTTCTTGG------------------------ATATGGAAA-----GTTTTATGTGTAT-AGGTTGACAAAGCAGGTGCAAAAG--GTAACAACCACC-CCATTT------------------------------ATCCAGGTT-GATCTTTCTATTGCAACTATTTCTTCCTAAT----GATGTAGAGTG-----CATAACT--TT-TGGTCCCTCTCAAAC-------CGAGCCATTGTTTTTTGCTTGTTTAATGC--CACAGCCAAGCACAAATGATGTGCAGCTGATTCGGATTGAGGAGAGGGCCATCCATGGAGATATTCCTCTTTATGAACT---TGAATACTCTTTGGATAGCACAAGGGGATTAAAGAG-AGTTTTGTCAGCAGTTACTG-TGGCATCCAAGAAGCTTTATTTATTGAACATTTCCTATTCAGACAGTCC--AGATAAGC----CTCTCCTGCCGAATGCTCAAATGAGGTTGGAACAAGTACTTGATTCTTTTGATGTTT--TGACTTAGGCTCTGATGAA------------GTTCGTGG----------------------------------------------CACT-CTTGTCTAAAGTGATTCCTTTG----------------TTGGCAAA--CAGAATCAATAAATATGAAATATTTAAGCCACATTATATCAGA----GTGTGTTTGGTGTCAAAAAT-----------------------------------------------------
>LF2
-------------------------------------------------------------------------------------------------------------------------------------------------------------------------------------------------------------------------------------------------------------------------------------------------------------------------------------------------------------------------------------------------------------------------GCAAAACTAATAAGGGTTGAGCAGAGGCCTATTCATGGAGACATTCCTCTTTATGAGCT---TGAATACTCTCTGGACAGCTCACGGGGGATCAAGAG-AGTTTTGTCTGCAGTTACTG-TTGCATCCAAGAAGCTCTATTTGTTAAACATTTCCTACTCAGACAGCCC--TGAAAAGC----CAATTTCGCCCAATACTCGCATGATTTTGGAACAAGTACTTGATTCTTTTGATGTAG--TAAATTAATCTTTGGTCAT------------TTCTTTTG--------TAGTTAAACTTCTGACGGACTATTGCTCTAGAGAGGAACACT-CT----------------------------------------------------------------------------------------------------------------------------------------------------------------------
>MC0
------------------------------------------------------------------------------------------------------------TGGA--GGAAGTATGCTTAATCTTGAGA--------------------------------------GATATTCTGATGA-AGGTTGAAAAAGCAGGTGC--AAG--GTATCATCCATT-TTGTGTAA-GATGAATCTAAAATTAGT-----TGTTATCTTGGTT-GATCTTGAACTTGCAGCTAATGTTCTGTTGTGAT-AAATTAGATCA-----TTCAAGT--TT-TTTACCTTTTCATTC-------TGAGGCAATATTTTTCTTACC---ATGTGCAAACAGCCTAGTACAAATGATGCAAAACTAATAAGGGTTGCACAGAGGCCCATTCATGGAGATATTCTTCTTTATGAGCT---AGAATACTCTCTGGACAGCACAAGGGGGGTCAAGAG-AGTTTTGTCGGCAGTTACTG-TTGCATCCAAGAAGCTTTACTTGTTAAACATTTCCTACTCAGACAGCCC--TGAAAAGC----CAATTTCACCCAATGCTCGTATGATTTTGGAACAAGTACTTGATTCTTTTGATGTAG--TAATTTAATCTTTGGTCAT------------TTCTGT---------------------------------------AGAGTGGAACACT-CTTTTCTGTAGTGATTCTTCTG----------------TCAGGAAA--CAGAAATTATGAATTTGAAATCTCATAC-AACATTATGTTTG---------CATTGTCTTCGTGTTTTTTTTTAAATTCAAACAGCCAAACAT---------------------------
>MT0
---------------------------------------------------------------------------------------------------------GATTGGA--AGAAGTTAAATGCATCTCAGAA------------------------ATAAGAAGG-----GATTTTTGGCATT-AGGTTGACAAAGCAGGTGC--AAG--GTATCATCCATT-TTCTGTAA-GTTGAATCTAAAATTAGT--TCATGTTATCTTGGTT-GATCTT-------------ATGGTCTGTTGTGAT-AAAGTTGATA------CACAAGT--TC-TTTAACTTTTCATTC-------TAAGACAATACTTTTCTTGCC---ATATGTAAACAACCTAGTACAAATGGTGCAAAACTAATAAGGGTT--------GCCCATTCATGGAGATATTCCTCTTTATGAGAT---TGAATACTCTCTGGATAGCACAAGGGGGGTAAAGAG-AG-TTTGTCTGCAGTTACTG-TTGCATCCAAAAAGCTTTACTTGTTGAACATTTCCTACTCAGACAGTCC--TGAAAATC----CAATTTCGCCCAATATTCGCATGATTTTGGAACAAGTACTTGATTCTTTTGATCTAG-TTTAAATAATCTTTGGTCAT------------CTTTTG----------TAGTTAAACATCTGATGGAT--------TGTAGTGGAACAC--TTTTTCTGTTGTGATTTTTGTG----------------TCAGGAAA--CATAGATTATGAATTTGAAATCACATAA-AGCATTATATC--------------------------------------------------------------------------------
>NN48
----------------------------------------------------------------------------------------------------------------------------------TTGGAAGAAGGTAAATGCACTTTATTAGGAACAAGAAGG-----GATCTTTGGCATT-AGGTTGACAAAGCAGGTGCAAAAG--GTATCATCCATT-CTCTGTAA-GGTGAATCTAAAATTAGT--TCATGTTATCTTGGTT-GATCTTGAACTTGCAGCTGATGTTCTGTTAT----AAAGTCGAT--------CAAAGT--TT-TTTACCTTTTCATTC-------TGAGGCAATACCTTTCTTACC---ATGTGTAAACAGCCTAGTACAAATGATGCAAAACTAATAAGGGTTGATCAGAGGTCCATTCATGGAGATATTCCTCTTTATGAGCT---TGAATACTCTCTGGACAGCTCAAGGGGGGTAAAGAG-AGTTTTGTCTGCAGTTACTG-TTGCATCCAAGAAGCTTTACTTGTTGAACATTTCCTACTCAGACAGTCC--TGAAGAGC----CAATTTCACCCAGTGTTCGCATGATTTTGGAACAAGTACTTGATTCTTTTGATGTAG--TAAATTAATCTTTTGTTAT------------TTCTTTTG--------TAGTTAAAGGTCTGATGGACTGTCTCTCTAGAGCGGAACACT-CTTTCCTGTAGTGATTCTTGTG----------------TCAGGAAA--CATAGATTATGAATTTGAAATCTCATAC-AACATTATATTT-----------------TTGGTTCTGATCTCTATAGTTCAGTGGTGAAGTGTTTG-TCTTTGTCTGTTTTCTTTCTGTG
>PA42
ATTCAAACCTTGTTATTGAGCATATTCTTCCTGTTTATCAGCTCTCATTCATGAAT-GGCGCTTTTGTT----------------------------TGATATGCAGATGGA--GGAAGTATGCTTAGTCTTGAGAGGTATTCTGATGA---------------------------------------AGGTTGAAAAAGCAGGTGC--AAG--GTATCATCCATT-CTCTGTAA-GA----------------------------------------------TACCGCTAATGTTCTGTTGTGAT-AAAGTAGATA-------CACAAT--TT-TTTACCTTTTCATTC-------TGAGGCAATATTTTTCTTGCC---ATGTGTAAACAGCTTAGTACAAATGATGCAAAACTAATAAGGGTTGAGCAGAGGCCTATTCATGGAGATGTTCTTCTTTACGAGCT---TGAATACTCTCTGGACAGCACAAGGGGGGTCAAGAG-AGTTTTGTCTGCAGTTACTA-TTGCATCCAAGAAGCTTTACTTGTTAAACATTTCCTACTCAGACAGCCC--TGAAAAGC----CTATTTCGCCCAATACTCGCATGATTTTGGAACAAGTACTTGATTCTTTTGATGTAG--TAAATTAATCTTTAGTCGG------------TTCTTTTG--------TAGTTAAACTTGTGATGGACTGTCACTCTAGAGTGGAACACT-CTTTTCTGTAGTGATTCTTGTG----------------TGAGGAAA--CATAGATTATGAATTTGAAATCTCATAC-AACATTATATCA--------AATTGCTTTTTGGTT---------------------TGAAGTATTTGGTCTTTGTCTGTTTCCTTTCTGTG
>PF1
--------------------------------------------------------------------------------------------------------------------------------------------------------------------------------TTTGGTGATAT-AGGTTGACAAAGCAGGTGC--AAG--GTATCATCCATT-CTCTGTAA-GGTGAATCTAAAATTAGT----ATGTTATCTTAGTT-GATCTAGAACTTGCAGCTGATACTCTGTTGTGAT-AAAGTCGAT-----------AAG--TT-TTAACCTTTTCATTC-------TGAGGCAATATTTTTCTTGCC---ATGTGTAAACAGCCTAGTACAAATGATGCAAAACTAATAAGGGTTGAGCAGAGGCCCATTCATGGAGATATTCCTCTTTATGAGCT---TGAATACTATCTGGACAGCACAAGGGGGGTGAAGAG-AATTTTGTCTGCAGTTACTG-TTGCATCCAAGAAGCTTTACTTGTTGAGTATTTCCTACTCAGACAGTCC--TGAAAAGC----CAATTTCACCCAGTATTCGCATGATTTTGGAACAAGTACTTGAATCTTTTGATGTTG--TAAATTAATCTTTGGTCAT------------ATCTTT---------------------------------------AGAGTGGAACACT-C-TTTCTGTAGTGATTCTTGTG----------------TCAGGAAA--CATAAATCATGAATTTGAAATCTCATAC-AAAATTATATCT----------TTATTTTTTTGCTTCA-------------AAGAGCCAA-------------------------------
>PFM1
--------------------------------------------------------------------------------------------------------------------------------------------------------------------------------------------AGGTTGAAAAAGCAGGTGC--AAG--GTATCATCCATT-CTCTGTAA-GA----------------------------------------------TGCAGCTAATGTTCTGTTGTGAT-AAAGTAGATA-------CACAAT--TT-TTTACCTTTTCATTC-------TGAGGCAATATTTTTCTTACC---ATGTGTAAACAGCTTAGTACAAATGATGCAAAACTAATAAGGGTTGAGCAGAGGCCCATTCATGGAGATATTCTTCTTTATGAGCT---TGAATACTCTCTGGACAGCACAAGGGGGGTCAAGAG-AGTTTTGTCTGCAGTTACTA-TTGCATCCAAGAAGCTTTACTTGTTAAACATTTCCTACTCAGACAGCCC--TGAAAAGC----CAATTTCGCTTAATACTCGCATGATTTTGGAACAAGTACTTGATTCTTTTGATGTTG--TAAATTAATCTTTAGTCGG------------TTCTTTTG--------TAGTTAAACTTGTGATGGATTG------TAGAGAGGAACACT-CTTTTCTGTAGTGATTCTTGTG----------------TCAGGAAA--CATAGATTATGAATTTGAAATCTCATAC-AACATTATATC--------------------------------------------------------------------------------
>PG28
--------------------------------------------------------------------------------------------------------------------------------------------------------------------------------------------AGGTTGACAAAGCAGGTGCAAAAG--GTAACGCCCGTC-CCATTTAA-GACCTATTGAAGATAATTCATGGGCTCATCCTGGTT-GATATTGATATTGCAGCTATGTCTTCCTAAT----GATGTAGAGTG-----CATAACG--TT-TGGTCC--CTCATAC-------TGAGCCTCTGTGTTTTGCTTAATTAATAC--CACAGCCAAGCACAAATGATGTGCAGCTCATTCGGATTGTGGAGAAGGCCATCCATGGAGATATTCCTCTTTATGAACT---TGAATACTCTTTGGATAGCTCAAGGGGAATAAAGAG-AGTTTTGTCAGCAGTTACTG-TGGCATCCAAGAAGCTTTATTTATTGAACATTTCCTATTCAGACAGTCC--AGATAAGC----CTCTCTTGCCGAATGCTCGAATGAGGTTGGAACAAGTACTTGATTCTTTTGATGTTT--TGAATTAGTCTCTGATGAA------------GTTCGTGG----------------------------------------------CACT-CTTGTCTATACTGATTCCTATG----------------TTGGCAAA--TAGAACTGATAAATATGAAAAATATAAGCCACATTCTATC--------------------------------------------------------------------------------
>PH2
----------------------------------------------------------------------------------------------------------------------------------------------------------------------------------ATATTTGGT-AGGTTGACAAAGCAGGTGC--AAG--GTATCATCCATT-CTCTATAA-GGTGAATCTAAAATTAGT--TCATGTTATCTTGGTT-GATCTAGAACTTGCAGCTGATACTCTGTTGTGAT-AAAGTCGAT-----------AAG--TT-TTAACCTTTTCATTC-------TGAGGCAATATTTTTCTTGCC---ATGTGTAAACAGCCTAGTACAAATGATGCAAAACTAATAAGGGTTGAGCAGAGGCCCATTCATGGAGATATTCCTCTTTATGAGCT---TGAATACTATCTGGACAGCACAAGGGGGGTGAAGAG-AATTTTGTCTGCAGTTACTG-TTGCATCCAAGAAGCTTTACTTGTTGAGTATTTCCTACTCAGACAGTCC--TGAAAAGC----CAATTTCACCCAGTATTCGCATGATTTTGGAACAAGTACTTGAATCTTTTGATGTAG--TAAATTAATCTTTGGTCAT------------ATCTTT---------------------------------------AGAGTGGAACACT-C-TTTCTGTAGTGATTCTTGTG----------------TCAGGAAA--TATAAATCATGAATTTGAAATCTCATAA--------------------------------------------------------------------------------------------
>PM29
A---------ACTTTTGGTTCTGAACAGTCTTGTTAATTTATTCTTAATTCTGAAGATCCTCTTATGCTTGAAATGCAGACGAG-------------AAAAATATGCTTAAA--TCATTAATACTTACTCTTAC----------------------------------------TATATTTGTATTT-AGGTTGACAAAGCAGGTGCAAAAG--GTGATGCCTGTC-CCATTTAA-GACCTATCTAAGATAATTCATGGGCTCATCCTGTTT-GATCTTGATATTGCAGCTATGTCTTCCTAAT----GATGTAGAATG-----CATAACT--TA-TGGTCCCTCTCATGC-------CAAGCCACTGTTTTTTGCTTAATTAATGTCACACAGCCAAGCACAAATGATGTGCAGCTCATTCGGATTGAGGAGAGGGCCATCCATGGAGATATTCCTCTTTATGAACT---TGAATACTCTTTGGATAGCACAAGAGGAATAAAGAG-AGTTTTGTCAGCAGTTACTG-TGGCATCCAAGAAGCTTTATTTGTTGAACATTTCCTATTCAGACAGTCC--AGATAAAC----CTCTCTTGCCAAATGCTCAAATGAGGTTGGAACAAGTGCTTGATTCTTTTGATGTTT--TGACTTAGTCTCTGATGAA------------GTTCGTGG----------------------------------------------CA----CTCTCTATACCGATTCCTACG----------------ATGG-AAA--CAGAATTGATAAACATGAAAAACATAAGCCACATTAAAT---------------------------------------------------------------------------------
>PS27
----------------------------------------------------------------------------------------------------------------------------------------------------------------------------------TTTTCTGAA-AGGTTGACAAAGCAGGTGCAAAAG--GTAACGCCCGTC-CCATTTAA-GACCTATTGAAGATAATT---------ATCCTGGTT-GATATTGATATTGCAGCTATGTCTTCCTAAT----GATGTAGAGTG-----CATAACG--TT-TGATCC--CTCATAC-------TGAGCCTCTGTGTTTTGCTTAATTAATAC--CACAGCCAAGCACAAATGATGTGCAGCTCATTCGGATTGCGGAGAAGGCCATCCATGGAGATATTCCTCTTTATGAACT---TGAATACTCTTTGGATAGCTCAAGGGGAATAAAGAG-AGTTTTGTCAGCAGTTACTG-TGGCATCCAAGAAGCTTTATTTATTGAACATTTCCTATTCAGACAGTCC--AGATAAGC----CTCTCTTGCCGAATGCTCGAATGAGGTTGGAACAAGTACTTGATTCTTTTGATGTTT--TGAATTAGTCTCTGATGAA------------GTTCGTGG----------------------------------------------CACT-CTTGTCTATACTGATTCCTATG----------------TTGGCAAA--TAGAACTGATAAATATGAAAAATATAAGCCACATTCTATCACA----GT-----------------------------------------------------------------------
>PS30
ATTCAAACCTTGTTATTGAGCATATTCTTCCTGTTTATCAGCTCTCATTCATGAAT-GGCGCTTTTGTT----------------------------TGATATGCAGATGGA--GGAAGTATGCTTAGTCTTGAGAGGTATTCTGATGA---------------------------------------AGGTTGAAAAAGCAGGTGC--AAG--GTATCATCCATT-CTCTGTAA-GA----------------------------------------------TGCCGCTAATGTTCTGTTGTGAT-AAAGTAGATA-------CACAAT--TT-TTTACCTTTTTATTC-------TGAAGCAATATTTTTCTTGCC---ATGTGTAAACAGCTTAGTACAAATGATGCAAAACTAATAAGGGTTGAGCAGAGGCCTATTCATGGAGATGTTCTTCTTTACGAGCT---TGAATACTCTCTGGACAGCACAAGGGGGTTCAAGAG-AGTTTTGTCTGCAGTTACTA-TTGCATCCAAGAAGCTTTACTTGTTAAACATTTCCTACTCAGACAGCCC--TGAAAAGC----CTATTTCGCCCAATACTCGCATGATTTTGGAACAAGTACTTGATTCTTTTGATGTAG--TAAATTAATCTTTAGTCGG------------TTCTTTTG--------TAGTTAAACTTGTGATGGACTGTCACTCTAGAGTGGAACACT-CTTTTCTGTAGTGATTCTTGTG----------------TGAGGAAA--CATAGATTATGAATTTGAAATCTCATAC-AACATTACATCAAC----ATAATTGCTTTTTGGTT---------------------TGAAGTATTTGGTCTTTGTCTGTTTCCTTTCTGTG
>PSF43
ATTCAAACTTTGCTATTGAGCAAATTCTTCCTGTTTATTAGCTCTCAGTCGTGAATGGGCGCTTGTGTC----------------------------TGATATGTAGGTGGA--GGAAATATGCTTGGTCTTGAGAGATATTCTGATGATCTAAA-------------------ACCTTTTGATTGG-AGGTTGACAAAGCAGGTGCAAAAG--GTATCATCCATT-CTCTGTAA-GGTGAATCTAAAATTAGT----ATGTTATCTTGGTT-GATCTTGAACTAGCAGCTGATGTTATGTTGTGAT-AAAGTCGAT----------AAGG--TT-TTTACCTTTTCATTC-------TGAGGCAATACCTTTCTTACC---ATGTGTAAACAGCCTAGTACAAATGATGCAAAACTAATAAGGGTTGATCAGAGGCCCATTCATGGAGATATTCCTCTTTATGAGCT---TGAATACTCTCTGGACAGCTCAAGGGGGGTAAAGAG-AGTTTTGTCTGCAGTTACTG-TTGCATCCAATAAGCTTTACTTGTTGAACATTTCCTACTCAGACAGTCC--TGAAGAGC----CAATTTCACCCAATGTTCGCATGATTTTGGAACAAGTACTTGATTCTTTTGATGTAG--TAAATTAATCTTTGGTCAT------------TTCTTTTG--------TAGTTAAAGGTCTGATGGACTGTCTCTCTAGAGCGGAACACT-CTTTTCTGTAGTGATTCTTGTG----------------TCAAGAAA--CATAGATTATGAATTTGAAATCTCATAC-AACATTATATCA----------TTTTATTTTGGTTCTGATCTCTATAGTTCAGTGGTGAAGTGTTTG-TCTTTGTCTGTTTTCTTTCTGTG
>PTA0
--------------------------------------------------------------------------------------------------------------------------------------------------------------------------------------------AGGTTGAAAAAGCAGGTGC--AAG--GTATCATCCATTTTTCTATAG-GATGAATCTAAAATTAGT--TCATGTTACCTTGGTT-GATCCTGATCTTGCAGCTTATGTTCATTTGTGAT-AAAGTAGATA------CACAAGT--TT-TTTACCTTTTCATTC-------TGAGGTAATATTTTTCTTGCC---ATGTGTAAACAACCTAGTACAAATGATGCTAAACTAATAAGGGTTGACCAGAGGCCCATCCATGGAGATATTACTCTTTATGAGCT---TGAATATTCTCTGGATAGCTCACGGGGGGTCAAGAT-AGTTTTATCAGCAGTTACTG-TTGCATCCAAGAAGCTTTACTTGTTAAACATTTCTTACTCAGACAGCCC--TAAAAAGC----CAATTTCACCCAATACTCGCATGTTTTTGGAACAAGTACTTGATTATTTTGATGTCG--CAAATTAATCATTGGACAT------------TTCTTTTA--------TGGTTAAATTTATGCTAGACTGTTGCTCT--AGTGGAACACT-CTTTTCTGTAGTGATTCTAGTG----------------TCAGGAAA--CAAAGATTATGAATTTGAAATCTCATTC-AACATTATATC--------------------------------------------------------------------------------
>RC54
---------------------------------------------CAGTCATGAATGGGCGCTTGCGTC----------------------------TGATATGCAGATGGA--GGAAATATGCTTGGTCTTGAGAGATATTCTGATGACTTAATTGAATAAGA----------GAATGCAATTATA-AGGTTGACAAAGCAGGTGCAAAAG--GTATCATCCATT-CTCTGTAA-GGTGAATCTAAAATTAGT--GTCTGTT------------------ACTTGCAGCTGATGTTCTGTTGTGAT-AAAGTCGAT----------AAGT--TT-TTTACCTTTTCATTC-------TGAGGCAATACCTTTCTTACC---ATGTGTAAACAGCCTAGTACAAATGATGCAAAACTAATAAGGGTTGATCAGAGGCCCATTCATGGAGATATTCCTCTTTATGAGCT---TGAATACTCTCTGGACAGCTCAAGGGGGGTAAAGAG-AGTTTTGTCTGCAGTTACTG-TTGCATCCAAGAAGCTTTACTTGTTGAACATTTCCTACTCAGACAGTCC--TGAAGAGC----CAATTTCACCCAATGTTCGCATGAGTTTGGAACAAGTACTTGATTCTTTTGATGTAG--TAAATTAATCTTTGGTCAT------------TTCTTTTG--------TAGTTAAAGGTCTGATGGACTGTCTCTCTAGAGCGGAACACT-CTTTTCTGTAGTGATTCTTGTG----------------TCAGGAAA--CATAGATTATGAATTTGAAATCTCATAC-AACATTATATC--------------------------------------------------------------------------------
>SA1
ATTCAAACCTTGCTATTGAGCATATTATTCCTGTTTATCAGCTCTCAGTCATGAAT-GGCATTTTTGTT----------------------------TGATATGCAGATGGA--GGAAGTATGCTTAGTCTTGAGAGGTATTCTGATGA---------------------------------------AGGTTGAAAAAGCAGGTGC--AAG--GTATCATCCATT-CTCTGTAA-GA----------------------------------------------TGCAGCTAATTTTCTGTTGTGAT-AAAGTAGAT--------CACAAT--TT-TTTACCTTTTCATTC-------TGAGGCAATATTTTTCTTGCC---ATGTGTAAACAGCTTAGTACAAATGATGCAAAACTAATAAGGGTTGAGCAGAGGCCCATTCATGGAGATATTCTTCTCTATGAGCT---TGAATACTCTCTGGACAGCACAAGGGGGTTCAAGAG-AGTTTTGTCTGCAGTTACTA-TTGCATCCAAGAAGCTTTACTTGTTAAACATTTCCTACTCAGACAGCCC--TGAAAAGC----CTATTGCACCCAATATTCGCATGATTTTGGAACAAGTACTTGATTCTTTTGATGTAG--TAAATTAATCTTTAGTCGG------------TTCTTTTG--------TAGTTAAACTTGTGATGGACTGTCACTATAGAGTGGAACGTT-CTTTTATGTAGTGATTCTTGTG----------------TGAGGAAA--CATAGATTATGAATTTGAATTCTCATAC-AACGTTATATCA--------AATTGCTTTTTGGTTGTGGTCTCTATAGTTCAGTGGTGAAGTATTTGATTTTTGTCTGTTTCCTTTCTGTG
>SC0
-----GATTTTATT-----GCTAGTTTCCTTTTTT-------------------------------------------------------------------------------TGAGGTGTACTTAATTTAA-----------------------------------------TAATATATTTGGT-AGGTTGACAAAGCAGGTGCAAAAG--GTAATATCCATT-CTCTGTAA-GGTGAATCTAAAATTAGTCATCATGTTGTCTTGGTT-GATCTTGAACTTCCAGCTGATGCTCTGTTGTGAT-AAAGTTGAT-----------AAG--TT-TTTACCTTTTCATTC-------TGAGGGAATACTTTTCTTGCC---ATGTGTAAACAGCCTAGTACAAATGATGCAAAATTAATAAGGATTGAGCAAAGGCCCATTCATGGAGATATTCCTCTTTATGAGCT---TGAATACTCTCTGGACAGCTCAAGGGGGGTAAAGAG-AGTTTTGTCTGCAGTTACTG-TTGCATCCAAGAAGCTTTACTTGTTGAACATTTCCTACTCAGACAGTCC--TGGAAATC----CAATTTCGCCCGATACTCGCATGATTTTGGAACAAGTACTTGATTCTTTTGATGTAC--TAAATTAATCTTTGGTCAT------------TTCTTTTG--------TAGTTAAACGTCTGATGG-----------AGAGTGGAACACT-CTTTTCTGTAGTGATTCTTGTG----------------TCAGGAAG--CATACATTATAAATTTGAAATCTCATAC-AACATTATATC--------------------------------------------------------------------------------
>SE46
------------------------------------------------------------------------------------------------------------------------------------------------------------------------------------------------------------------------------------------------------------------------------------------------------------------------------------------------TTTCCTGATCCATTT-------TGAGCCACTCCTTGTGCTCATCATAT-TTAACGCAGCCAAGCACAAATGATGTACGGCTCATTCGTGTGGAAGAGAGGACTGTCCATGGAGATATTCCTCTCTACGAACT---TGAATACTCTCTGGACAGCACAAGGGGGCTAAAGAG-AGTTTTGTCTTCAATTATTG-TGGCATCCAAGAAGCTTTATTTATTGAACATTGCCTATTCTGACAGTCG--TGAGAAGC----CTCTCTTACGCAACATTAAAATGAGTTTGGAACAAGTAG--------------------------------------------------------------------------------------------------------------------------------------------------------------------------------------------------------------------------------------------------------------------------------------
>SV36
--------------------------------------------------------------------------------------------------------------------------------------------------------------------------------------------AGGTTGACAAAGCAGGTGCAAAAG--GTACTATGCTTC-TCATTTAA-TATGAATCTAAATATATT--TCAAATTATCTTAGTT-GCTCTAAATACTATT------------------TGGAATTAGAGT------GACAAAA--GA-TTTCCCTTTTCATTC-------TGAGGCACCCTTTTTTCTTGCC--ATATTAAAACAGCCAAGCACAAATGATGCACAACTAATAAGGGTTGGGCAGAGGCCCATTCATGGAGATATTCCTCTTTATGAACT---TGAATACTCTTTGGACAGCACAAGGGGGATAAAGAG-AGTTTTGTCTGCAGTTACTG-TTGCATCAAAGAAGCTTTATTTGTTGAACATTGCCTACTCAGACAGTCC--TGAGAAGC----CTCTTTCGTCCGACACTCGAATGATGTTGGAACAAGTGCTTGATTCTTTTGATATAT--TGAATTAATATATGGTAAT-------------------------------------------------------TTAGGTTCTAGCACT-CTTTCCTGTAATGATTATTCTG----------------TCAGCTAG-------CAGATGAATCTGAAATCATGAAG-GGCAATATATC--------------------------------------------------------------------------------
>TA17
-----------------------------------------------------------------------------AATTGGT-------------TTATCTTGGTTTATT--TGGTTGATATTTGC----------------------TATTTTATGAGTTTACGG------TGTTTATGTGTATGAGGTTGACAAAGCAGGTGCAAAAG--GTTTCGTCCATC-TCATTTAA-TATTAATACAAATTAGAT--GAATGTTAATTTGGTC-AATCTTGAAATTATAGCTATTA-TCTTCTTGA---GAAGTAAATTG-----CATAGA---GT-TTTCACTTTCAGTTC-------TGAAG------TTTTATATGCCATATGCAAAAACAGCCGAGTACAAATGATGCACGTTTGATAAAAGTTGATCAGAGAGCTATCAATGGAGATATCCCTCTTTACGAGCT---TGAATATGCTCTAGACAGCTCAAGAGGGTTAAAAAG-AGTTTTATCTGCAGTTACTA-TTGCATCCAAAAAACTTTATTTACTGAACATTGCCTACTCAGACAGTCC--TGAGAAGC----CTCTTTTGCCCAACACTCAAATGCTATTGGAACAAGTGCTTAATTCTTTTGATGTAT--TAATATAATCTTTGGTTAA------------ATCTTTGG--------TAG-------------------------TAGGTTGTAACACA-CTTTCCTGTAACACTTCTTGTAGA--------------TCGGCAAA-------CTG----------------------------------------------------------------------------------------------------------------
>TB39
--------------------------------------------------------------------------------------------------------------------------------------------------------------------------------------------AGGTTGACAAAGCAGGTGCAAAAG--GTACTGTCCTTT-CCATTTAA-GATTGATACAAAATTGCT--TAATGTTTTCTTGGTT-GATCTTGAAATTACAGCTACTGCTCTTTTCAA---GAAATAATG----------ACAT--TT-TTTTCCTTTTCATTC-------TGAAATACTCTTTTTGCTTGCCGTATGTAACAACAGCCAAGTACAAATGATGCACAACTAATAAGGGTTGAGCAGAGGCCTATTCATGGAGATATTCCTCTTTATGAGCT---TGAATATGCTCTAGACAGCACAAGAGGGATAAAGAG-AGTTTTATCCGCCGTTATTG-TTGCATCCAAGAAGCTTTATTTGTTGAATATTGCCTACTCAGACAGTCC--TGAGAAGC----CTCTTTCTCCCAGCACTCGAATGATATTGGAACAAGTACTTGATTCTTTTGATGTAC--TAACTTAATATTTGGTTTT------------TTTTTATT-----CTTTGGT---------------------------------------CATTCTTGT---------------------------------------------------------------------------------------------------------------------------------------------------------------
>TC31
-------------------------------------------TCCAATTGGAACAAGGTAAATGC-----ATATGCAGTACAGATGTGGAATTTCTGCACTGTCACTTCCA--CTCTGAATTTGATCAGTCAGGA------------------------AATTAAATT-----ATTAATTGTGTAT-AGGTTGACAAAGCAGGTGCAAAAGGCGTAATACCCACC-CCATTTAA-GCCCTATCTAAGATAATT---------ATCCAGGTT-GATCTTGATTTTGCAACTATTTCTTCCTAAT----GATTTAGAGTG-----CATAACTTATT-TGGTCCCTCTCATAC-------CGATCCACTGTCTTTTGCTTATTTAATG---CACAGCCAAGCACAAATGATGTGCGGCTGATTCGGATTGAGGAGCGGGCCATCCATGGAGATATTCCTCTTTATGAACT---TGAATACTCTTTGGATAGCTCAAGGGGATTAAAGAG-AGTTTTGTCAGCGGTGACTG-TGGCATCCAAGAAGCTTTATTTATTGAACATTTCCTATTCAGACAGTCC--AGATAAGC----CTCTCTTGCCGAATGCTCAAATGAGGTTGGAGCAAGTACTTGATTCTTTTGATGTTT--TGAATTAGTCTTTGATGA-------------------------------------------------------------------------TTGTCTATAGTGATTCGTATG----------------TTGGCAAA--CAGAATCGATAAATATGGAATATATAAGCCACATTATATCATT----TCTTATATTCCTTCATTAGTACATTTAGCTTTATAAATGCATTTGATTGTGAATATTATGTAAGTTTTCAGTG
>TN1
------------------AATTTGGTTTTCATTTCCAC--TTTCTGAGTTG---------------------------------------------------------------------------------------------------------------------------TACTTGAATTTCTTAGGTTGACAAAGCAGGTGCAAAAG--GTACCATCCATT-CCATTTGA-GATTGATATGAAATTGCT--TAATTTTATCTTGGTT-GATCTTGAAACTACAGCTAGTTCTGTTCTTAA---GAAAT-----------CATAAATT-TTATCTTCCTTTTCATTG-------TGAGGCACTCTTTTTGCTTTCCACATGTAAAATCAGCCAAGTACAAATGATGCACAACTAATAAGGGTTGAACAGAGGCCCATTCATGGAGATATACCTCTTTATGAGCT---TGAATATGCTTTAGACAGCACGAGAGGGATGAAGAG-AGTTTTGTCTGCAGTCACTG-TTTCATCCAAGAAGCTTTTTTTGTTGAACATTGCCTACTCAGACAGTCC--TGAGAAGC----CTCTTTCTCCCAACACTCGAATGATATTGGAACAAATACTTGATTCTTTTGATGTAT--TAACCTAATCTTGGTTTTT------------TTTAT------------------------------------------------------------------------------------------------------------------------------------------------------------------------------------------------------------------------------
>TO14
----AAATGTGGTT-TAAAACTTAGTTTTTTTGTTAAT--CATCTGAACTTAAAGGACTTTTATAAGGT----------------------------------------------------------------------------------------------TTTAC------TCTATTTGTGTATGAGGTTGACAAAGGAGGTGCAAAAG--GTTTCATCCATC-CCATTCAA-TATTAATACAAATTAGCT--TAATGTTAAATTGGTC-AATCTTGAAA-TATAGCTAGCGCTCTTCTGCA---GAAGTAAAGTGA----CCTAGAT--TT-TTTCCCTTTCAATTC-------TGATGCACTCTTTTCATTTGCCATATGCAAAAACAGCCAAGTACAAATGATGCACGGCTGATAAAGATTGACCAGAGGCCTATCCATGGAGATATCCCTCTTTATGAGCT---TGAATATGCTCTAGATAGCTCAAGAGGGATAAAGAG-AGTTTTATCTGCAGTTACTA-TTGCATCCAAAAAACTTTATTTATTGAACATTGCTTACTCAGACAGTCC--TGAGAAGC----CTCTTTTGCCCAACACTCGAATGCTATTGGAACAAGTGCTTAATTCTTTTGATGTAT--TAAGTTAACCTTTGGTTAA------------ATCTTTGG--------TAG-------------------------TAGATTGTAACTCA-CTTTTCTGTAATGTT-CTTGTG----------------TCAGCAAA-------CTGATGAGTCTGAAATCTTCAAT-GACAT--------------------------------------------------------------------------------------
>TPL03
ATTCAAACTTTGCTATTGAGCAAATTCTTCCTGTTTATTAGCTCTCAGTCGTGAATGGGCGCTTGTGTC----------------------------TGATATGCAGGTGGA--GGAAATATGCTTGGTCTTGAGAGATATTCTGATGATTTTGAGGTGTACTTA---------ATTGAATAAGAGA-AGGTTGACAAAGCAGGTGCAAAAG--GTATCATCCATT-CTCTGTAA-GGTGAATCTAAAATTAGT--TCATGTTATCTTGGTT-GATCTTGAACCTGCAGCTGATATTATTTTAACAT------------------GCAAGT--TT-TTTACCTTTACATTC-------TGAGGCAATACCTTTCTTACC---ATGTGTAAACAGCCTAGTACAAATGATGCAAAACTAATAAGGGTTGATCAGAGGCCCATTCATGGAGATATTCCTCTTTATGAGCT---TGAATACTCTCTGGACAGCTCAAGGGGGGTAAAGAG-AGTTTTGTCTGCAGTTACTG-TTGCATCCAATAAGCTTTACTTGTTGAACATTTCCTACTCAGACAGTCC--TGAAGAGC----CAATTTCACCCAATGTTCGCATGATTTTGGAACAAGTACTTGATTCTTTTGATGTAG--TAAATTAACGTTTGGTCAT------------TTCTTTTG--------TAGTTAAAGGTTTGATGGACTGTCTCTCTAGAGCGGAACACT-CTTTTCTGTAGTGATTCTTGTG----------------TCAAGAAA--CATAGATTATGAATTTGAAATCTCATAC-AACATTACATCA--------AATTGCATTTTGGTTCTGATCTCTATAGTTCAGTGGTGAAGTGTTTG-TCTTTGTCTGTTTTCTTTCTGTG
>WN5
------------------------------------------------------------------------------------------------------------------------------------------------------------------------------------------------------------------------------------------------------------------------------TT-GATCTTGAAATCGCAGTT-AAATGCTATTTTGAT-GAAGTAGAA-------CTTAAGT--TT-TTGCTCTTTTCATTC-------TGAGGCATTCTTTTTGCTT----TGTCATTAAACAGCCAAGTACAAATGATGCACAACTAATAACGGTTGAGCAGAGGCCCATTCATGGAGATATTCCTCTCTATGAGCT---TGAATACTCTTTGGACAGCACAAGGGG-ATTAAAAA-GGTTTTGTCTGCAGTTACCGTTTGCATCTAAGAAGCTTTATTTGTTGAACATTTCCTACTCAGACAGTCC--TGAAAAGC----CTCTTTTGCCCAACATTAGAATGGTATTGGAACAAGTACTTGATTCTTTTGATGTAG--TAAATTAATCACTGATCCT------------TTCTCATG--------TGG-------------------------AGGATTTTTC-----TTTTCTTATAATGATATTTGAA----------------CCAAGTAG-------ATCATGAATCTGAAATTTCAAAC-TGCATTATAT---------------------------------------------------------------------------------
>WS10
--TCAAATCTAACT--AGTAACTAGTATTTTTGTTAAT--TATATGAACTTTAAAGATGCTTTTATGTT------------------------------GTCTTGGTCTATG--TAGTGGATATTTGTTATCA---------------------TAGGAGGTCATAGTAGTTTTGTTTTCTGTGTAT-AGGTTCACAAAGCAGGTGCAAAAG--GTTTCATCCATC-CCATTTAAATATTAATATAAATTAGTT--TAATATTATTTTGGTC-AATCTTGAAATTATAGCTAGTACTCTTCTGGA---GAAGGAAAGTG-----CATAGAT--TT-TTTCCCTTTTAGTTC-------TGATGCACTCTTTTCATTTGCCATACTAAAAAACAGCCAAGTACAAACGATGCACGACTGATAAAGGTTGATCAAAGACCTATCCATGGAGATATCCCTCTCTATGAGCT---TGAATATGCTCTGGACAGCTCAAGAGGGGTAAAGAG-AGTTTTGTCTGCAGTTACTA-TTGCATCAAAAAAGCTTTATTTATTGAACATTGCCTACTCAGACAGTCC--TGAAAAGC----CTATTTTGCCCAACACTCGAATGCTATTGGAACAAGTGCTTAATTCTTTTGATTTAT--TAAGTTAATCGTTAGTTAA------------GAGTTCTG-----------------------------------TTAAACTGATATT---CTTGGTAGTG------------------------------AGGAAA--TAAAATTGATTAA-----------------------------------------------------------------------------------------------------------
>WW11
--TCAAATCTAACT--AGTAACTAGTATTTTTGTTAAT--TATATGAACTTTAAAGATGCTTTTATG-----------------------------------------------------------------------------------------------------------------TGTGTAT-AGGTTCACAAAGCAGGTGCAAAAG--GTTTCATCCATC-CCATTTAAATATTAATATAAATTAGTT--TAATATTATTTTGGTC-AATCTTGAAATTATAGCTAGTACTCTTCTGGA---GAAGGAAAGTG-----CATAGAT--TT-TTTCCCTTTTAGTTC-------TGATGCACTCTTTTCATTTGCCATACTAAAAAACAGCCAAGTACAAACGATGCACGACTGATAAAGGTTGATCAAAGACCTATCCATGGAGATATCCCTCTCTATGAGCT---TGAATATGCTCTGGACAGCTCAAGAGGGGTAAAGAG-AGTTTTGTCTGCAGTTACTA-TTGCATCAAAAAAGCTTTATTTATTGAACATTGCCTACTCAGACAGTCC--TGAAAAGC----CTATTTTGCCCAACACTCGAATGCTATTGGAACAAGTGCTTAATTCTTTTGATTTAT--TAAGTTAATCGTTAGTTAA------------GAGTTCTG-----------------------------------TTAAACTGATATT---CTTGGTAGTG------------------------------AGGAAA--TAAAATTGATTAA-----------------------------------------------------------------------------------------------------------
