# Supplementary material for: Development of a Target Enrichment Probe Set for Conifer (REMcon)
Source: Biology (Basel). 2024 May 22;13(6):361. doi: 10.3390/biology13060361 (PMC11200496; doi:10.3390/biology13060361)
Supplement: Supplementary file 1 [file biology-13-00361-s001.zip › biology-2960267-supplementary/Sup data/MO_orthlogs_alignments/Thupl29358072s0002_1.ortho.selected_stripped.aln.fasta]

>AF1
----------------------------------------------------------------------------CATTGGCT--ATGCTC-CAGCAAGGTGAGGATGAC--TCGGGGAATCCTATCATCTATACTCTACACCAGAGGTTGCACCTCAACTGGCATTGTAGCCACCATCAATAATATCTCCACTCTTCGCACGAGACTTTCAAATCCCCCCAATCATCTGGGTATTGGGATTAAGCTATTTTCCACCTCAGTTTCTTATGCCCATTTCATTTGTGGATCGCAAGCAACAAAGTGGAATGGAAGAAATAAGAAAG---GGAGAATGTCC-----------ACTAAGGCAATGGGTAGCGGGTTTCTAGGATTTGGAA--AGAAGAAGAAGGCTATGTTGCCAGAGA--------TAGTACAAGCAGGTGATCCAGTGCTGCATGAGCCTGCAATGGAGGTGGCGGTGGAAGAAATTGGCAGC-GAGAGAATTCAGAAGATAATTGATGACATGATTAGTGTGATGAGGGATGCACCTGGTGTTGGCATTGCTGCCCCACAGATTGGAATACCATTACAGGTAGT--AATTCCAGCTTCTCTCTTATT-TTT-GTTGTTATCATTATGAGCAGAATATTTGGAGGATAGA--------AAAAAATTGGGTTAAAAA---------------------------------TATATATTTTCGGTTAGAGCTTAATCAGCTTGACAAGGGA
>AG2
---------------------------------------------------------------------------ACATTGGCT--ATGCTC-CAGCAAGGTGAGGATGAC--TCGGGGAATCCTATCATCTATACTCTACACCAGAGGTTGCACCTCAACTGGCATTGTAGCCACCATCAATAATATCTCCACTCTTCGCACGAGACTTTCAAATCCCCCCAATCATCTGGGTATTGGGATTAAGCTATTTTCCACCTCAGTTTCTTATGCCCATTTCATTTGTGGATCGCAAGCAACAAAGTGGAATGGAAGAAATAAGAAAG---GGAGAATGTCC-----------ACTAAGGCAATGGGTAGCGGGTTTCTAGGATTTGGAA--AGAAGAAGAAGGCTATGTTGCCAGAGA--------TAGTACAAGCAGGTGATCCAGTGCTGCATGAGCCTGCAATGGAGGTGGCGGTGGAAGAAATTGGCAGC-GAGAGAATTCAGAAGATAATTGATGACATGATTAGTGTGATGAGGGATGCACCTGGTGTTGGCATTGCTGCCCCACAGATTGGAATACCATTACAGGTAGT--AATTCCAGCTTCTCTCTTATT-TTT-GTTGTTATCATTATGAGCAGAATATTTGGAGGATAGA--------AAAAAATTGGGTTAAAAA---------------------------------AAAAATTTAT------------------------------
>APA47
-----------------------------------------------------------------------------------------CTC-CATTGAGATGAGTACGAT--GCAGGGATTCCTGTCATCGACACTCTACACCAGAGCTTGCACCTCAACTGGCATTGTAGCCACCCTCAATAACATCTCCACTCTTTGCACAAGTCTTTCAAATCGCCCAAATCATTTGGGTACTGGGTTTAAGCTATTTTCTA---CAGTTTCTTATGCCCATTGCATCTGTGGATCGCAAGCAACAAAGTGGAATGGAAGACATAAGAATA---GGAGGATGTCT-----------ACTAAGGCAATGGGTAGTGGGTTTTTAGGATTTGGGA--AGAAGAAGGTGGCTATGTTGCCAGAGA--------TAGTAAAGGCAGGTGATCCAGTGCTGCATGAGCCTGCAATGGAGGTGGTGCTGGAAGACATTGGCAGC-GAGAGAATTCAGAAGATAATAGATGATATGATTAATGTGATGAGGGACGCACCTGGTGTTGGCGTTGCTGCCCCACAGATTGGAGTGCCATTACAGGTAGG--GATTTCAGCTTCTCTCTTATT-T---TTTGTTATCACTATGAGCAGAATATTTGGAGGATAGAAGACCCAGGAAAAAAGTGGGCTTAAATTCCACAAATACTTGAATAAAAAAACCTTAATATATAGATTTTCGGTTAGAGCTTCATCACCTTGAAAAGGAA
>ASA51
----------------------------------------------------TTTTCTCATAAATTGAAT------CATTGCCT--GTGCTC-CTGCAAGGTAAGGATGAA--GCAGGGATTCCTCTCATCTATACTCTACTCAAGAGCCTGCACCTCTACCAGCATTCTACCAACGTTCAATCCAATCTCCATTCGTTGTAGAAGCCTTTCAAATCCACCAAATCATCTGGGTACTGGGATTAAGCTATTTTCTACCTCAGTTTCTTTTGCCCATTGCATTTGTGGATTGCAAGCAACAAAATGGAATGGAAGAGACAAGAAGG---GAAGGATGTCT-----------ACAAAAGCAATGGGAAGCGGGTTTCTGGGATTTGGAA--AGAAAAAGAAGGCTAAATTGCCAGAGA--------TAGTAATGGCAGGTGATCCAGTGCTGCATGAGCCTGCAATGGAGGTGGCGGTGGCAGACATTGGCAGC-GAGAGAATTCAGAAGATAATAGATGACATGATTAGCGTGATGAGGGATGCACCTGGTGTTGGCCTTGCTGCCCCACAGATTGGAGTGCCATTACAGGTACT--AATTCAAGCTACTCCCTCATT-CAT-TATCTTTTG-------------------------------------------------------------------------------------------------------------------------------
>DB53
----------------------------------------------------------------------------CATTAGCT--ATGCTC-CAGCAAGGTGAAGATGAC--TCGGGGATTCCTATCATCTATACTCTACACCAGAGCCTGCACCTCGATTGGCAATGTAGCCACCCTCAATAATATCTCCACTCTTTGCACAAGATTTTTAAATCCCCCAAATCATCTGGGTACTGGGTTTAAGCTAGTTTCTACCTCAGTTTCTTATGCCCATTGCATTCGTGGATCGCAAGAAACAAAGTGGAATGGAAGAGATAAGAAAG---CAAGGATGTCC-----------ACCAAGGCAATGGGTACCGGGTTTCTAGGATTTGGAA--AGAAGAAGAAGGCTATGTTGCCAGAGA--------TAGTAAAGGCAGGTGATCCAGTGTTACATGAGCCTGCAATGGAGGTGGCGCTGGAAGAAATTGGCAGC-GAGAGAATTCAGAAGATAATAGACGACATGATTAATGTGATGAGGGATGCACCTGGTGTTGGCATTGCTGCCCCACAGATTGGAATACCATTACAGGTAGT--AATTACAGCTTCTCTCTTATT-T----TTGTTATCATTATGAGAGGAATATTTGGAGGATAGA--------AAAAAAGTGGGTTTAAAA-------------------AAAAAA-CTTAATATATATATTTT------------------------------
>DC1
---------------------------------------------------TTTTTC------------------TCATTAGCT--ATGCTC-CAGCAGGGTGAAGATGAC--TCGGGGATTCCTATCATCTATACTTTACACCAGAGCTTGCACCTCGATTGGCAATGTAGCCGCCCTCAATAATATCTCCACTCTTTGCACAAGATTTTCAAATCCCCCAAATCATCTGGGTACTGGGTTTAAGCTAGTTTCTACCTCAGTTTCTTATGCCCATTGCATTCGTGGATCGCAAGCAACAAAGTGGAATGGAAGAGATAAGAAAG---GGAGGATGTCC-----------ACTAAGGCAATGGGTACCGGGTTTCTAGGATTTGGAA--AGAAGAAGAAGGCTATGTTGCCAGAGA--------TAGTAAAGGCAGGTGATCCAGTGTTACATGAGCCTGCAATGGAGGTGGTGCTGGAAGAAATTGGCAGC-GAGAGAATTCAGAAGATAATAGACGACATGATTAATGTGATGAGGGATTCACCTGGTGTTGGCATTGCTGCCCCACAGATTGGAATACCATTACAGGTAGT--AACTACAGCTTCTCTCTTATT-T----TTGTTATCATTATGAGAGGAATATTTGGAGGATAGA--------AAAAAAGTGGGTTTAAAA-------------------AAAAAGCCTTAATATATATATTTTCGGTTAAAGCTTCATCACCTTGAAAAGGAA
>DD1
----------------------------------------------------------------------------CATTGGCT--AGGCTC-CAGCGAGGTGAGGATGAC--TCGGGGATTCCTATCATCTATACTCTACACCAGAGCTTGCACCTCAACTGGCATTGTAGCCACCCTCAATAATATCTTCACTCTTTGCACAAGTCTTTCAAATCCCCCAAATCATCTGGGTACTGGGTTGAAGCTATTTTCTACCTCGGTTTCTTATGCCCATTGCATTCGCGGATTGCAAGCAACAAAGCGGAATGGAAGACATAAAAAAG---GGAGGATGTGC-----------ACTAAGGCAATGGGTAGCGGGTTTCTAGGATTTGGAA--AGAAAAAGAAGGCTATGTTGCCAGAGA--------TAGTAAAGGCAGGTGATCCAGTGCTGCATGAGCCTGCAATGGAGGTGGCGCTGGAAGACATTGGCAGC-GAGAGAATTCAGAATATAATAGATGACATGATTAATGTGATGAGGGATGCACCTGGTGTTGGTATTGCTGCCCCACAGATTGGAATTCCATTACAGGTAGT--AATTCCAGCTTCCCTCTTATT-T----TTGTTATCATTATGAATAGATTATTTGGAGGATAGA-------------------TTTAAAACTCAACGAGTTCTTGTAGTAG----------------------------------------------------
>DIM50
----------------------------------------------------------------------------CAGTGGCT--ATGCTC-CAGCAAGGTGAGGATGAC--TCGGGGATTCCTATCATGTATACTCTACACCAGAGCTTGCACCTCAACTGGCATTGTAGCCACCCTCAATAATATCTCCACTCTTTGCACAAGTCTTTCAAATTCCCCAAATAATCTGGGTACTGGGTTGAAGCTATTTTCTACCTCGGTTTCTTATGCCCATTGCATTCGCGGATTGCAAGCAACAAAGTGGAATGGAAGAGATAAAAAAG---GGAGGATGTGC-----------ACTAAGGCAATGGGTAGCGGGTTTCTAGGATTTGGAA--AGAAAAAGAAGGCTATGTTGCCAGAGA--------TAGTAAAGGCAGGTGATCCAGTGCTGCATGAGCCTGCAATGGAGGTGGCGCTGGAAGACATTGGCAGC-GAGAGAATTCAGAATATAATAGATGACATGATTAATGTGATGAGGGATGCACCTGGTGTTGGCATTGCTGGCCCACAGATTGGAATTCCATTACAGGTAGT--AATTCCAGCTTCCCTCTTATT-T----TTTTTATCATTATGAACAGATTATTTGGAGGATAGA--------AAAAAAGTGGGTTTAAAACTCGACGAGTTCTTGTAGTAG------------TATAGATTTTCGGTTAGAGCTTCTTCATCTTGACAAGGAA
>FTS1
----------------------------------------------------------------------------CATTAGCG--ATGCTC-CAGCAAGCTGAAGATGAC--TCGAGGATTCCTATCATCTATACTCTACTCAAGAGTTTGCACCTCAATTGGCAATGTAGCTACCCTCAATAACATCTCCACTCTTTGCACAAAATTTTCAAATCCCCCAAATCATCTGGGTGCTGGGTTTAAGCTGTTTTCTACCTCAGTTACTTATGTCCATTGCATTCGTGGATCGCAAGCAACAAAGTGGAATGGAAGAGATAAGAAAC---GGAGGATGTGT-----------ACTAAGGCAATGGGTAGCGGGTTTCTAGGATTTGGAAAGAGAAGAAGAAGGCTATGTTGCCAGAGA--------TAGTAAAGGCAGGTGATCCAGTGTTACATGAGCCTGCAATGGAGGTGGCGCTGGAAGAAATTGGCAGC-GAGAGAATTCAGAAGATAATAGATGACATGATTAATGTGATGAGGGATGCACCTGGTGTTGGCATTGCTGCCCCACAGATTGGAATACCGTTACAGGTAGT--AATTACAGCTTCTCTCTTATT-T----TTGTTATCATTATGAGCAGAATATTTGGAGGACAGA--------AAAAAAGTGGGTTTAAAA-------------------------------------------------------------------------
>FTS2
----------------------------------------------------------------------------CATTAGCG--ATGCTC-CAGCAAGCTGAAGATGAC--TCGAGGATTCCTATCATCTATACTCTACTCAAGAGTTTGCACCTCAATTGGCAATGTAGCTACCCTCAATAACATCTCCACTCTTTGCACAAAATTTTCCAATCCCCCAAATCATCTGGGTGCTGGGTTTAAGCTGTTTTCTACCTCAGTTACTTATGTCCATTGCATTCGTGGATCGCAAGCAACAAAGTGGAATGGAAGAGATAAGAAAC---GGAGGATGTGT-----------ACTAAGGCAATGGGTAGCGGGTTTCTAGGATTTGGAA--AGAAGAAGAAGGCTATGTTGCCAGAGA--------TAGTAAAGGCAGGTGATCCAGTGTTACATGAGCCTGCAATGGAGGTGGCGCTGGAAGAAATTGGCAGC-GAGAGAATTCAGAAGATAATAGATGACATGATTAATGTGATGAGGGATGCACCTGGTGTTGGCATTGCTGCCCCACAGATTGGAATACCGTTACAGGTAGT--AATTACAGCTTCTCTCTTATT-T----TTGTTATCATTATGAGCAGAATATTTGGAGGACAGA--------AAAAAAGTGGGTTTAAAA---------------------------------TATATATTTTCGGTTAGAGCTTCATCA-------------
>GG1
TTTGTCATTTTATCTGATATCAGGAATAACCG---AAGACTCTTATTTTCTATTTTTTT---AAGTCAAA---TAGCATTATCTT-GAGTTCTAAATAAAGTGAATAGAACTTACAAGAATATCACCATGCATTGAAGCATGAAAACTCAAGTATATCGTTGAAGATTGGACCAACCTGCAATGGTACTCCGATTTGCGGGGCAGCAAGCCCACAGCCAGGTGCATTCCTCATTACCGCAATCATATCATCTATAATCT-------TCTCGATCCTCTCACTGCCAATCTCTTCCAATCGGACTTCACTCGCACACTCATGCAGC---ACAGGATCGCCTGCCTCGACTAGCTCTGGCAATGCTACCTTGTTTCC---AAATCCGAA--AAACCCACGAGCCAAGACTGCTGTTGGCATCCTCTTGTTCCTTCCATCCAACCGTTTTCTGCCCACCAATCCATAACCTGTGTGCCCACTAGGATTTGGCACCAGACAGAAACTAGACAAAAGTC--TCCTATGACCACCCTTAGAGTGAGAGTTTATTAAGGTTGCACTGCAACCCAACTGATT---------TTGCAGATTCC---------------------------TGTGGCTACC--------CAAAACACTTGAGA--------------CAGTCAGTGCACCTAAAATGGCAC---------------------TTGGGATGGGAATTC-------------------------------
>HB41
TCTTTAATATCATTTGATAAAGTAAGTAGAAA---GATAATTCTATTTCAAATTTTCTCATAAATTCAATCAATGACATTGCCT--ATACTC-GTGCAAGGTAAGGATGAG--GCAGGGATTCCTATCCTCTGTACTCTACACCAGAGCTTGCACCTCAACTACCATTGTAACTACTCTCAACAATCTCTCCACTCATTGCACAACTCTTTCAAATCCACCAAAGCATCTGGGTACTGGGATCAAGCTATTTTCTACCTCAGTCTCTTATGCCCATTGCATTTGCGGATTGCAAGCAACAAAATGGAATGGAAGAGGTAAGAAGG---GAAGGATGTCT-----------ACTCAGGCAATGGGTAAGGGGTTCCTGGGATTTGGAA--AGAAAGAGAAGACTAAATTGCCAGAGA--------TAGTAAAGGCAGGTGATCCAGTACTGCATGAACCTGCAATGGAGGTGGCACTGGAAGACATTGGCAGT-GAGAGAATTCAGAAGATAATAGATGACATGATTGCTGTGATGAGGGATGCACCTGGTGTTGGCCTTGCTGCCCCACAGATTGGAGTGCCATTACAGGTAAT--AATTCCAACTACTGTCTTATT-CAT-TATGTTATCATTATTGTAGAAAT--TTGAAGGTTAGA-----CTGGAGGAA-------------------------------------------------------------------------------------
>LF2
----------------------------------------------------------------------------------------GCTC-CAGCAAGTGAAGGATGAC--ACATGGATTCCTCTCATCTATAATCTACACCAGAGCTTGCACCTCTACTGCCATTGCAACTGCCTTCTCTCGTATCTCCACTCGTT---------TTTCAAATCCACCAAACCATCTGGGCACTGGGATTAAGCTATATTCTCCCTCACTTTCTTACGCCCATTGCATTTGTGGATTGCAAGCAACAAACTGGAATGGAAAAGATAAGAAGGGAAGAAGGATGGCT-----------ACTAAGGCACTGGGTACCAGGTTTATGGGATTTGGAA--AGAA------GGCGAAGTTGCCAGAGA--------TAGTGAAGGCAGGTGATCCAGTGCTGCATGAGCCTGCAATGGAGGTGGCGCTCGAAGACATTGACAGC-GAAAAAATTCAGAAGATAATCGATGACATGATTGCTGTGATGAGGGATGCACCTGGTGTTGGCCTTGCTGCCCCACAAATTGGAGTGCCATTACAGGTACT--AATTTCAGCTACTCTATTATT-TGT-TATTTTGATTTGTTTGGCAGCATGTTTAAAAAACATA-----TAAAAATAACCCATTTCAAAA----------------------------------------------------------------------AAT
>MC0
TATTTCAA---ATATTTCAATGTATACAATGT---ATTAATCCATTTGTTAATATTAAGGAAAAATGAAT-ATCAGCATTGCCT--ATGCTT-CAGCAAGATAAGGATGAT--GCAGGGATTCCAATCATCTATACTCTACACCAGAGACTGCACCTCAACCAGCATTGTAGCTACCCTCAATAGTATATCCACTAGTTGCAAAAGCTTTTCAAATCCACCAAAACATCTGGGTACTGGGATTAAGCTATTTTCTACCCCTGTTTCTTATGCCCATCACATTTGTGGATTGCGAGCAACAAAGTGGAATGCAGGAAATCAGAAGG---GAATGATCTCA-----------ACTAATGCAATGGGTAGTGGGTTTCTGGGATTTGGAA--AAAAGAATGTGGTGAAGTTGCCAGAGA--------TAGTGAAGGCAGGTGATCCAGTTCTGCATGAACCTACAATGGAGGTGGCGCTGGAAGACATTGGCAGC-GAGAGAATTCAGAAGATAATTGATGACATGATTGCTGTGATGAGGGATGCACCTGGTGTTGGCCTCGCTGCTCCACAGATTGGAGTGCCATTACAGGTAAT--AA-TCCAGCTACTCTCTTATT-CATTTTTTTAAAAAACATAAAAAAAAGA----------------------------------------------------------------------------------------------------------------
>MT0
--------------------------------------------------------------AAATCGAT---AAAAAAAAATT--AGACTC-CAGCAAAGTGAGGATGAG--GCAGGGATTCCTTTCATCTATAATCTACTCCACAGCTTCCACCTCCACTGCCATTGTTGCCACCCTCAATTCCATCTCCACTCGTTGCACAACTCTTCCAAATCCCACAAACCATTCACGTACTGGGATTAAGCTCTTATCTACCTCACTTTCCTATGACCATTGCATCTCTGCATCGCAAGCAACAAAATGGAATGGAGTAGACAACAAGG---GGAGGATTTCT-----------ACCAAGGCAATGCGCAGTGGGTTTCTAGGATTTGGAA--GGAAGAAGAAGGCTGTGTTGGCAGAGA--------TAGTACAGGCGGGTGATCCAGTGCTGCATGAGGCTGCAATGGAGGTGGCGGTGGAAGAGATTGGCAGC-GACAGAATTCAGAAGATAATAGATGACATGGTTAGTGTCATGAGGGATGCACCTGGTGTTGGCATTGCTGCCCCACAGATTGGGGTCCCATTACAGGTACT-ATATTCCACCTTCTCTCTTATT-ATT-TTTGTTATCATTATGTGCACAATATTTGGAAGAT------------------------------------------------------------------------------------------------------
>NN48
------------------------------------------------------------------------------------------------------GAGGATGAC--TTGGGGAATCCTATCATCTATACTCTACACCAGAGGTTGCACCTCAACTGGCATTGTAGCCAC-------AATATCTCCACTCTTCGCACGAGACTTTCAAATCCCCCAAATCATCTGGGTATTGGGATTAAGCTATTTTCAACCTCAGTTTCTTATGCCCATTCCTTTTGTGGATCGCAAGCAACAAAGTGGAATGGAAGAAATAAGAAAG---GGAGAATGTCC-----------ACGAAGGCAATGGGTAGCGGGTTTCTAGGATTTGGAA--AGAAGAAGAAGGCTATGTTGCCAGAGA--------TAGTACAAGCAGGTGATCCAGTGCTGCATGAGCCTGCAATGGACGTGGCGGTGGAAGAAATTGGCAGC-GAGAGAATTCAGAAGATAATTGATGACATGATTAGTGTGATGAGGGATGCACCTGGTGTCGGCATTGCTGCCCCACAAATTGGAATACCATTACAGGTAGT--AATTCCAGCTTCTCTCTTATT-TTT-GTTGTTATCATTATAAGCAGAATATTTGGAGGATAGA--------AAAAAATGGGTTTAAAA--------------------------------------------------------------------------
>PA42
CTTTCAA----ACTTTTCATCCTACATCTCTTATTAATGGCTATTTGTTAATATTTTGATTAAGAAAAAAGAATATCATTGCCT--GTGCTC-CTGCAAGGTAAGGATGAC--GCAGGGATTCCTCTCATCCATACTCTATACTCGAGCCTGCACCTCTACCAGCATTCTAGCTACCCTCCATAATCTCTCCACTTCCTGCACAGCTCTTTCAAATCCACCAAATCATCTGGGTACTGGGATTAAGCTATTTTCGACCTCAGTTTCTGGTGCCCATTGCATTTGTGGA---------------TGGAATGGAAGAGATAAGAAGG---GAAGTATGTCT-----------ACCAAGGCAATGGGTGGCGGGTTTCTGGGATTTGGAA--AGAAGAAGGAATCTAAGTTGGCAGAGA--------TAGTGAAGGCAGGTGATCCAGTGCTGCACGAGCCTGCAATGGAGTTGGCGCTGGAAGACATTGGCAGC-GACAGAATTCAGAAGATTATAGATGACATGATTGCCGTGATGAGGGATGCACCTGCTGTTGGCATTGCTGCCCCACAGATTGGAGTGCCATTACAGGTACT--AATTCCCTCATTCATTATCTTGTGT-TTTGTTATCATTATCTGCAGAATATTTGAAGTTTAGAAGACCCAGGAAAAAGTGGGCTTAAAACTCCACAAATACCAGGAACTAAAAAAATCAATATATAGATTTT------------------------------
>PF1
------------------------------------------------------------------------GTACCATTGTTCG-ATTCTCAAATGAAGGCGAGGATGAC--GCAGGGATTCCTATCATCTATACTCTACACCAGAGCCTGCACCTCAACTGGCATTGTAGCCACCCTCACTAATCTCTCCACTCTTCGCACACGTCTTGCAAATCCCCCAAACCATCTGGGTACTGGGATCAAGCTATTTTCTACCTCTGTTTCTTATGCCCATTGCATTCGTGGATCACAAGCAACAAAGTGGAATAGAAGAGATAAGAATG---GGAGGATGTCT-----------ACCAAGGCA------------TTTCTAGGATTTGGAA--AGAAGAAGGCGGCTATGTTGCCAGAGA--------TAGTGAAGGCAGGTGATCCAGTGTTGCATGAGCCTGCAATGGAGGTGGCGCAGGAAGACATTGGCAGC-GAGAGAATTCAGAAGATAATAGATGACATGATTAGTGTGATGAGGGATGCACCTGGTGTTGGCCTTGCTGCCCCACAGATTGGAGTGCTATTACAGGTACC--GATTTCACCTTCTCTCTTATT-ATT-TTTGTTATCAATATGTGCAAAATAGTTGGAGAATAGAAAACTCAGGAAACAGTGGGCTTAAAACTCCACAAAT----------AAAAAACTTAATATATATATTTT------------------------------
>PFM1
--------------TTTCAAAGTAAAT------------------------GTTTTCTCATAAATTGAAT------CATTGCCT--GTGCTC-CTGCAAGGTAAGGATGAA--GCAGGGATTCCTCTCATCTATACTCTACTCAAGAGCCTGCACCTCTACCAGCATTCTACCAACGTTCAATCCAATCTCCATTCGTTGTAGAAGCCTTTCAAATCCACCAAATCATCTGGGTACTGGGATTAAGCTATTTTCTACCTCAGTTTCTTTTGCCCATTGCATTTGTGGATTGCAAGCAACAAAATGGAATGGAAGAGACAAGAAGG---GAAGGATGTCT-----------ACAAAAGCAATGGGAAGCGGGTTTCTGGGATTTGGAA--AGAAAAAGAAGGCTAAATTGCCAGAGA--------TAGTAATGGCAGGTGATCCAGTGCTGCATGAGCCTGCAATGGAGGTGGCGGTGGCAGACATTGGCAGC-GAGAGAATTCAGAAGATAATAGATGACATGATTAGCGTGATGAGGGATGCACCTGGTGTTGGCCTTGCTGCCCCACAGATTGGAGTGCCATTACAGGTACT--AATTCAAGCTACTCCCTCATT-CAT-TATTTTGTT---ATCTGCAGAAAATTTGAAGGTTAGA--------------------TTAAAACTACACAAATGCGACGAATTAAAAAAATCATTATATAAATTTT------------------------------
>PH2
---------------------------------------------------------------------------------------------AAATAAGGCGAGGATGAC--GCAGGGATTCCTATCATCTATACTCTACACCAGAGCCTGCACCTCAACTGGCATTGTAGCCACCCTCACTAATCTCTCCACTCTTCGCACACGTCTTGCGAATCCCCCAAACCATCTGGGTACTGGGATCAAGCTATTTTCTACCTCTGTTTCTTATGCCCATTGCATTCGTGGATCACAAGCAACAAAGTGGAATAGAAGAGATAAGAATG---GGAGGATGTCT-----------ACCAAGGCA------------TTTCTAGGATTCGGAA--AGAAGAAGGCGGCTATGTTGCCAGAGA--------TAGTGAAGGCAGGTGATCCAGTGTTGCATGAGCCTGCAATGGAGGTGGCGCAGGAAGACATTGGCAGC-GAGAGAATTCAGAAGATAATAGATGACATGATTAGTGTGATGAGGGATGCACCTGGTGTTGGCCTTGCTGCCCCACAGATTGGAGTGCCATTACAGGTACT--GATTTCACCTTCTCTCTTATT-ATT-TTTGTTATCAATATGTGCAAAATAGTTGGAGAATAGAAAACCCAGGAAACAGTGGGCTTAAAACTCCACAAAT----------AAAAAACTTAATATATAGATTTCCGGTTA---------TACCTTGAAAAGGAA
>PS30
--------------------------------------------------------------------AAGAATATCATTTTCTCATTGCTC-CTGCAAGGTAAGGATGAC--GCAGGGATTCCTCTCATCCATACTCTACACTCGAGCCTGCACCTCTACCAGCATTTTAGCTACCCTCCATAATCTCTCCACTCCCGGCACAGTTCTTTCAAATCCACCAAATCATCTGGGTACCGGGATTAAGCTATTTTCGACCTCAGTTTCTGGTGCCCATCGCATTTGTGGA---------------TGGAATGGAAGAGATGAGAAGG---GAAGGATGTCT-----------ACCAAGGCAATGGGTGGCGGGTTTCTGGGATTTGGAA--AGAAGAAGGAGTCTAAGTTGGCAGAGA--------TAGTGAAGGCAGGTGATCCAGTGCTGCATGAGCCTGCAATGGAGGTGGCGCTGGAAGACATTGGCAGC-GACAGAATTCAGAAAATAATAGATGACATGATTGCCGTGATGAGGGATGCACCTGCTGTTGGCATTGCTGCCCCACAGATTGGAGTGCCATTACAGGTACT--AATTCCCTCATTCATTATCT--TGT-TTTGTTATCATTATCTGCAGAATATTTGAAGTTTAGAAGACCCAGGAAAAAGTGGGCTTAAAACTCCACAAATACCAGGAACTAAAAAAATCAATATATAGATTT-------------------------------
>PSF43
----------------------------------------------------------------------------CATTGGCT--ATGCTC-CAGCAAGGTGAGGATGAC--TCGGGGTTTCCTATCTTCTATACTCTACACCAGAGCTTGCACCTCAACTGGCATTGTAGCCACCCTCAACAATATCTCCACCCTTCGCACGAGACTTTCAAATCCACCAAATCATCTGGGTACTGGGTTTAACTTATTTTCAACCTCAGTTTCTTATGTCCATTTCATTTGTGGATCGCAAGCAACAAAGTGGAATGGAAGAAATAAGAAAG---GGAGAATGTCC-----------ACTAAGGCAATGGGTAGCGGGTTTCTAGGATTTGGAA--AGAAGAAGGCGGCTATGTTGCCAGAGA--------TAGTAAAAGCAGGTGATCCAGTGCTGCATGAGCCTGCAATGGAGGTGGCGGTAGAAGAAATTGGCAGC-GAGAGAATTCAGAAGATAATTAATGACATGATTAGTGTGATGAGGGATGCACCTGGTGTTGGCATTGCTGCCCCACAGATTGGAATACCATTACAGGTAGT--AATACCAGCTTATCTCTTATT-TTT-GTTGTTATCATTATGAGCAGAATATTTGGAGGATAGA---------------------------------------------------------------------------------------------------
>PTA0
----------------------------------------------------TTTTCTCAT-------------------------AAATTCAATGCAAGGTAAGGATGAC--GCAGGGATTCCTCTCATCCATTCTCTACACCAGAGCTTGCACCTCAACCAGCATTGTAGCTTCCCTCAATGTTATCTCAACTCGTTACAGAAATCTTTCAAATCCACCAAATCATCTGGGTGTTGGGATTAAGCTACATTCTACCTCAGTTTCTTATGCCCATTGCGTTTGTGGATTGCAACCAACGATATGGAATCGAAGAGACAAGAAGG---GAAGGATGTCT-----------ACTAAGGCAATGGGTAGTGGGTTTCTGGGATTTGGAA--AGAAGAAGGTGGCTAAGATTCCAGAGA--------TAGTAAAGGCAGGTGATCCAGTGCTTCATGAGCCTGCAATGGAGGTGACCGTGGAAGACATTGGCAGC-GAGAGAATTCAGAAGATAATTGATGACATGATTGCTGTGATGAGGGATGCACCTGGTGTTGGCCTTGCTGCCCCACAGATTGGAGTGCCATTACAGGTACT--GATTCCAGCTACTTTCTTATT-CATTATTGATATCATTATCTGCAGAATATTTAAA----------------------------------------------------------------------------------------------------------
>RC54
----------------------------------------------------------------------------ATTGGCTT--ATACTC-CAGCAAGGTGAGGATGAC--TAGGGGATTCCTATCATCTATAATCTACACCAGAGCTTGCACCTCAACTGGCATTGTAGCCACCCTCAATAATATCTCCACCCTTCGCACAAGACTTTCAAATCCCCCAAATCATCTGGGTATTGGGATTAAGCTATTTTCAACCTCAGTTTCTTATGCCCATTTCATTTGTGGCTCGCAAGCAACAAAGTGGAATGGAAGAAATAAGAAAG---GGAGAATGTCC-----------ACTAAGGCAATGGGTAGCGGGTTTCTAGGATTTGGAA--AGAAGAAGGCGGCTATGTTGCCAGAGA--------TAGTAAAAGCGGGTGATCCAGTGCTGCATGAGCCTGCAATGGAGGTGGCACTGGAAGAAATTGGCAGC-GAGAGAATTCAGAAGATAATTGATGACATGATTAGTGTGATGAGGGATGCACCTGGTGTTGGCATTGCTGCTCCACAAATTGGAATACCATTGCAGGTAGT--AATTCCAGCTTCTCTCTTATT-T----TTGTTATCATTATTAGCAGGATATTTGGAGGATAGAAGACCCAGGAAAAAGTGGGCTTAAAA-------------------------------------------------------------------------
>RR55
---------------------------------------------------------------------------CATTGGCTT--ATTCTC-CAGCAAGGTGAGGATGAC--TCGGGGATTCCTATCATCTATAATCTACACCAGAGCCTGCTCCTCAACTGGCATTGTAGCCACCCTCAATAATATCTCCACCCTTCGCACGAGACTTTCAAATCCCCCAAATCATCTGGGTATTGGGATTAAGCTATTTTCAAACTCAGTTTCTTATGCGCATTTCATTTGTGGATCGCAAGCAACAAAGTGGAATGGAAGAGATAAGAAAG---TGAGGATGTCT-----------ACTAAGGCAATCGGTAGCGGGTTTCTAGGATTTGGAA--AGAAGAAGCAGGCTATGTTGCCAGAGA--------TAGTAAAAGCGGGTGATCCAGTGCTGCATGAGCCTGCAATGGAGGTGGCACTGGAAGAAATTGGCAGC-GAGAGAATTCAGAAGATAATTGATGACATGATTAGTGTGATGAGGGATGCACCTGGTGTTGGCATTGCTGCTCCACAAATTGGAATACCATTGCAGGTAGT--AATTCCAGC-TCTCTCTTATT-T----TTGTTATCATTATTAGCAGGATATTTGGAGAATAGA---------------------------------------------------------------------------------------------------
>SA1
----------------------------------------------------------------------------------------GCTC-CTGAAAGGTGAGGATGAC--GCAGGGATTCCTCTCATCCATGCTCTACAGTAGAGCCTGCACCTCTCCTACCATTCTAGCTACCTTCAATACTCTCTCCACTCGTTGCACAAATCTTTCAAATCCACCAAATCATCTGGGTTCTGGGGTTCAGCTGTTTTCGACCTCAGTTTCTGGTGCCCATTGCATTTGTGGA---------------TGGAATGGGAGAGATAAGAAGG---GAAGGATGTGT-----------ACCAAGGCAATGGGTGGCGGGTTTCTGGGATTTGGAA--AGAAGAAGGAGGCGAAGTTGCCAGAGA--------TAGTGAAAGCAGGCGATCCGGTGCTGCATGAGCCTGCAATGGAGGTGGCGCTGGAAGTCATTGGCAGC-GACCGAATTCAGAAGATAATAGATGACATGATTGGCGTGATGAGGGATGCCCCTGGTGTTGGCATTGCTGCCCCACAGATTGGAGTGCCGTTACAGGTACT----------------------------TTTGTTAGCATTATCTGCAGAGTATTTGAAGGTTAGAAAACCCAGGAAA----------AAAACTCCACAAATGCGAGGAATTAGAAAAATCAATATGTAGATTTT------------------------------
>SC0
------------------------------------------------------------------CAAT---CACATTTCTAC--ATTCTA-CATCAAGGTGAGGATGAC--GCAGGGATTCCTATCCTCTATATTTTACACCAGAGCTTGCTCCTCAACTGCCATTGTAGCCACCCTCAATAACATCTCTACTGTTTGCACAACTCTCTCAAATCCTCCAAATCATTTGGGAACTGGGTTTAAGCTATTTTCTACCTCAGTTTCTAATGCCCATTGCATTTATGTATCTCAAGCAACAAAGTGGAATGGAGGAGACAACAAGG---GAAGGATGTCT-----------ACTAAGGCAATGCGTAGTGGGTTTCTAGGATTTGGAA--AGAAGGCGAGGCCGATGTTGCCAGAGA--------TAGTACAAGCAGGTGATCCAGTGCTGCATGAGCCTGCAATGGAGGTGGCAATAGAAGACATTGGCAGC-GAAAAAATTCAGAAGATAATAGATGACATGATTAGTGTCATGAGGGATGCTCCTGGTGTTGGCATTGCTGCCCCACAGATTGGAGTGCCATTACAGGTACTAAAATTTCACTTTATCTCTGGTT-T----TTGTTATCATTA---------------------------------------------------------------------------------------------------------------------------
>TPL03
----------------------------------------------------------------------------CATTGGCT--ATGCTC-GAGCAAGTTGAGGATGAC--TCGGGGATTCCTATCATCTATACTCTACACCAGAGCTTGCACCTCAACTGGCATTGTAGCCACCCTCAACAATATCTCCACCCTTCGCACGAGACTTTCAAATCCCTCAAATCATCTGGGTACTGGGTTTAAGTTATTTTCAACCTCAATTTCTTATGCCCATTGCATTCGTGGATCGCAAGCAACAAAGTGGAATGGAAGAAATAAGAAAG---GGAGAATGTCC-----------ACTAAGGCAATGGGTAGCGGGTTTCTAGGATTTGGAA--AGAAGAAGAAGGCTATGTTGCCAGAGA--------TAGTAAAAGCAGGCGATCCAGTGCTGCATGAGCCTGCAATGGAGGTGGCGGTGGAAGAAATTGGCAGC-GAGAGAATTCAGAAGATAATTGATGACATGATTAGTGTGATGAGGGATGCACCTGGTGTTGGCATTGCTGCCCCACAGATTGGAATACCATTACAGGTAGT--AATACCAGCTTCTCTCCTATT-TTT-GTTGTTATCATTATGAGCAGAATATTTGGAGGATAGA--------AAAAAATGGGTTTAAAA--------------------------------------------------------------------------
