# Supplementary material for: Development of a Target Enrichment Probe Set for Conifer (REMcon)
Source: Biology (Basel). 2024 May 22;13(6):361. doi: 10.3390/biology13060361 (PMC11200496; doi:10.3390/biology13060361)
Supplement: Supplementary file 1 [file biology-13-00361-s001.zip › biology-2960267-supplementary/Sup data/MO_orthlogs_alignments/Thupl29358072s0002_2.ortho.selected_stripped.aln.fasta]

>AA3
--------------------------ATAAAAGCATTGCTAATGCCGTCAAGCGGGAGGGAGGATGGGGCAGGGAGTGTTACCATGCACAGTCCACTGCAGACCTTACAGTCCA--AGTGCCATGTTATCCCCACTTAATATAA-ATGGTAGTGGGAGAAGTCTCAGAATCCAGCAAAATGTTGTGGGTGCCAATGTGGGTGTTGGCA-ATAGTGTCTGTTCTATCTCAATTGCTTATGGCAATCGGAAACATGGATTTTTGGGAACCAAGTGGAAT-----GTAAGACAAACGAAGTGGACGCCT-ACTCAGACTAGGGCTGGTAGGTTTCTTGGATTTGGAAAGAAGAAGT---CCAAGCTGGCAGAGATAGTGCAGGCAGGGG--ACCCTGTGCTGCATG-AGCCTGCAATGGAAGTGGCAGTGGAGGAGATTGGCAGCCAAAGGATTCAGAAGATCATTGATGACATGATTGCTGTGATGAGGGATGCACCTGGTGTTGGGA---TTGCTGCCCCGCAGA-TTGGGGTGCCATTGCAGACTACTGTCATCTTGTATTTTGTATGCAACTTTT------------GTTGTTGAGAATACCTCCAT-GGTACTAGTTGTA----------AGGAAGGAAGTTCATGAAAAATGTG----------------------------------------------------------------------------------------------
>AA60
-----------------------------------------------------------------------TGGATTG-------------------------------------------------------------------------------------------------------------------------------------------------------------------------------------------------TGGAATGTT--GAAATAAAAAATAAGAGGGTGACA-ACTGTGGCTTACTCTGGTGGATTTTTTGGATCTGGAAACAAAAAGGCTCCTATCCTACCATAATTAGTAAAGGCAGATG--ATCCCGTGTTGCACGAAACCTACAGGTGAAGTATTTGTGGAAGAGATTGGCACTGCGAGAATTCAGAAGATAATGGATGACATGGTTACTGTCATAGGGGCCGCACCTGGTTTTGGAA---TTTCTGCCCCACATA-TAGGAGTGCCATTGCAGATAATCGCCCTGGAAGATACAAAGGAATATATCA-GTAAAGGATGGAGTGCAGATAGAAACTAA-------------------------------------------------------------------------------------------------------------------------------------------------
>AAR4
--------------------------ATAAAAGCATTGCTAATGCCGTCAAGCGGGAGGGAGGATGGGGCAGGGAGTGTTACCATGCACAGTCCACTGCAGACCTTACAGTCCA--AGTGCCATGTTATCCCCACTTAATATAA-ATGGTAGTGGGAGAAGTCTCAGAATCCAGCAAAATGTTGTGGGTGCCAATGTGGGTGTTGGCA-ATAGTGTCTGTTCTATCTCAATTGCTTATGGCAATCGGAAACATGGATTTTTGGGAACCAAGTGGAAT-----GTAAGACAAAAGAAGTGGACGCCT-ACTCAGACTAGGGCTGGTAGGTTTCTTGGATTTGGAAAGAAGAAGT---CCAAGCTGGCAGAGATAGTGCAGGCAGGGG--ACCCTGTGCTGCATG-AGCCTGCAATGGAAGTGGTAGTGGAGGAGATTGGCAGCCAAAGGATTCAGAAGATCATTGATGACATGATTGCTGTGATGAGGGATGCACCTGGTGTTGGGA---TTGCTGCCCCGCAGA-TTGGGGTGCCATTGCAGACTACTGTCATCTTGTATTTTGTATGCAACTTTT------------GTTGTTGAGAATACCTCCAT-GGTACTAGTTGTA----------AGGAAGGAAGTTCATGAAAAATGTG----------------------------------------------------------------------------------------------
>AH26
---------------------------------------------------------GTGAAGATGGGTTTTGGATTGCCATCATCTACAAC---CTCTGGAAGTAATGCTTCA--AATGTCATTTTAGCTTCTCTGATTATCAGGAGGTGCTTTGGGCAGTCACAGATACGGCCCAAATCGTCTGAGTTGCAATGTGGGCATTCACA-GTAGACTCTTATCCAGC-TAAATGTTGATGGGTATCAGAAATATGGAATGTTGGGGGCAAAGCGGTTG-----CAGAGAGGACATCCGAGGATGTCA-ACAGTGGCTTTGGCCCGCAGGTTCTTCGGATTTGGGAATAAGAAGA---TTGTTTTGCCAGAGATAGTGCAGGCGGGCG--ATCCTGTGCTGCATG-AATGTGCAGCGGAAGTAGCAGTGGATGAAATTGGCAGCGAGCGGATTCAGAAGATTATAGATGACATGATTGCAGTCATGTGGAAGGCACCTGGCTGTGGGC---TTTCTGCCCCACAAA-TTGGAGTACCATTGCAGTTCTTATTCACATTTTTGTTTG-TTTATGTA------TTGTTTATCATTTCACATATCATATAGAC-AATGAATTGTAATGTCCTCCAGGTCTCTAGAAGCTGAAGCA----------------------------------------------TTTTGAATAGATTTAATTTTGAGCCGGGGAAAGG---------------------
>AME1
--------------------------ATAAAAGAATTGCTAATGCCGTCAAGCGGGAGAGAGGATGGGGCAGTTATTGTTACCATGCACAGTCTTCTGCAGAACTTACAGTCCA--AGTGCCATGTTATCCCCACTTAATATCC-ACGGTAGTGGGAGAAGTTTCAGAATACAGCAAAATGT------------TGTGGGTGTTGGCA-ATAGTATCTGTTCTATCTCAATTGCTTATGGCAATAGGAAACATGGATTTGTGGGAACCAAGTGGAAT-----GTAAGACAGAAGAAGTGGAAGCCT-ACTCAGACTAGGGCTGGTAGGTTTCTTGGATTTGGACAGAAGAAGT---CCAAGTTGGCAGAGATAGTGCAGGCAGGGG--ACCCTTTGCTGCATG-AGCCTGCAATGGAAGTGGCAGTGGAGGAGATTGGCAGCCAGAGGATTCAGAATATCATTGATGACATGATTGAAGTGATGAGGGATGCACCTGGTGTTGGGA---TTGCTGCCCCGCAGA-TTGGGGTGCCATTGCAGACTTCTGTCATCTTGTATTTTGTATGCAACTTTT------------GTTGTTGAGAATACCTGCAT-GGTACTAGTTGTA----------AGGAAGGAAGTTCATGAAAAATGTG----------------------------------------------------------------------------------------------
>AP25
---------------------------------------------------------GTGAAGATGGGTTTTGGATTGCCATCATCTACAAC---CTCTGGAAGTAATGCTTCA--ACTGTCATTTTAGCTTCTCTGATTATCAGGAGGTGCTTTGGGCAGTCACAGATACGGCCCAAATCGTCTGAGTTGCAATGTGGGCATTCACA-GTAGACTCTTATCCAGC-TAAATGTTGATGGGTATCAGAAATATGGAATGTTGGGGGCAAAGCGGTTG-----CAGAGAGGAAATCCGAGGATGTCA-ACAGTGGCTTTGGCCCGCAGGTTCTTCGGATTTGGGAATAAGAAGA---TTGTTTTGCCAGAGATAGTGGAGGCGGGCG--ATCCTGTGCTGCATG-AATGTGCAGCGGAAGTAGCAGTGGATGAAATTGGCAGCGAGCGGATTCAGAAGATTATAGATGACATGATTGCAGTCATGTGGAAAGCACCTGGCTGTGGGC---TTGCTGCCCCACAAA-TTGGAGTACCATTGCAGTTCTTATTCACATTTTTGTTTG-TTTATGTA------TTGTTTATCATTTCACATATCAAATAGAC-AATGAATTGTAATGTCCTCCAGGTCTCTAGAAGCTGAAGCA----------------------------------------------TTTTGAATAGATTTAATTTTGAGCCGGGGAAAGG---------------------
>AR2
-----------------------------------------------------------------------------------------------------------------------------------------------------------------------------------TGT------------TGTGGGTGTTGGCA-ATAGTATCTGTTCTATCTCAATTGCTTATGGCAATAGGAAACATGGATTTGTGGGAACCAAGTGGAAT-----GTAAGACAGAAGAAGTGGAAGCCT-ACTCAGACTAGGGCTGGTAGGTTTCTTGGATTTGGACAGAAGAAGT---CCAAGTTGGCAGAGATAGTGCAGGCAGGGG--ACCCTTTGCTGCATG-AGCCTGCAATGGAAGTGGCAGTGGAGGAGATTGGCAGCCAGAGGATTCAGAATATCATTGATGACATGATTGAAGTGATGAGGGATGCACCTGGTGTTGGGA---TTGCTGCCCCGCAGA-TTGGGGTGCCATTGCAGACTTCTGTCATCTTGTATTTTGTATGCAACTTTT------------GTTATTGAGAATACCTGCAT-GGTACTAGTTGTA----------AGGAAGGAAGTTCATGAAAAATGTG----------------------------------------------------------------------------------------------
>AS57
-------------------------AAT---AGCATTGCTGAAGTTGTCTGCTGGAGGCGAGCATGGGGTATGGATTGCTATCTCCTACAGTCTACTGTAGAGCTTACAACCCA--TCTGCTATTTTAGCCACATTGAATGTCT-CTAGAAGCTGGGGAAGCCTCATGCTCCAGATAAATTATCCAGGCCCCAGTGCGGGCACTGGCA-ATAGGCCTGTCCCTAGTTTAGTTTCTAATAGGGTTGGGAAATGCAGATTATTGGGAGCACATCGGAATATT--GAGAGACAAAACAAGAGGACGACA-ACTGGGGCTCTGGCTGGTGGATTTTTTGGATTTGGAAAGAAAAAGGCTTCTCAGTTGCCAGAAATAGTACAGGCAGGTG--ACCCTGTGCTGCATG-AACCTACAGGTGAAGTACTAGTGGAAGAGATTGGCACTGAGAGGATTCAGAAGATTATAGATGACATGGTTGCTGTCATGAGGGTCGCACCTGGTGTTGGGA---TTGCTGCCCCACAAA-TAGGAGTGCCATTGCAGGTATGTTGTTTCAAGTTCCTAATTATCTTTTTTT-GTATTGTTGTTACTGTGACGAATACCTAAAT-GGTGGTTTTTGCA----------AGAAAGAAATTTCAAG-AGAAAATAAGAAGCTGTTCTTACTGC-TTGAAGTAACTTTACAGGTTTTTCTAG--GATCTAAGCATGTGCCTAGAGGAAGTGAGGTTGAAGAAG-TACT--
>CB35
TTTTTTTTATTATTAAAAAATATTAAATCAAAACATTGCT--------------GGAGTGAAGATGGGTTGTGGATTGCCATCATCTATAAC---CTCTGGAACTAATCCTTCA--ACAGCCATTTTAGCTTCTCTGATTCTCAGGTGGTGCTTTGGGCAGTCACAGATATAGCGCAAATCTTCTGAGTTGCAATGTGTGCAATTACA-GTAGACTCGTATCCCGCTTAAATGTTGATGGGTATCGGAAATATGGAATGTTGGAGGCAAAACGGATG-----CAGAGAGGACAACAAAGGATGTCG-ATAGTGGCTTTGACCGGTGGGTTCTTTGGATTCGGGAAGAAGAAGA---CTGTTTTGCCAGATGTAGTGCAGGCGGGCG--ATCCTGTGCTGCATG-AATGTGCAGTAGAAGTAGCAGTGGATGAAATTGGCAGCGAGAGGATTCAGAAGATTATAGATGATATGATTGCAGTCATGTGGAATGCACCTGGCTGTGGGC---TTGCTGCCCCACAAA-TTGGAGTACCATTGCAGTTTTTATTTAAATTTTTGTTTGTTTTATATA--------GTGTATTACTTCACATATTTCATAGAC-AATGTATTGTAATGTTCTCCAGGTTTCTAAAAGCTGAAGCG----------------------------------------------TTTTGAATAGATTTAATTTTGAGCCAGGGAAGGT---------------------
>CD18
--------------------------AT---AGCATTGTTGAAGTTGTTTCCAGGAGGGGAGGATGGTGTATGGATTGCTATCATCGACGGTCTACTGTAGAGCTTACAATCCA--TCTGCCATTATAACGACATTGAATGTCT-CTAGAAGCTGGGGAAACCTTGTGGTCCAGATAAATCATCTAGCTCCCTGTGCGGGCATTGGCA-ATAGGTCTGTTCCCAGCTTAGTTTCTAATAGGGTTAGGAAATACACAATTTTGGGAACACATAGGAATAAT--GAGAGACAAAACAAGAGGATGACA-ATTGTGGCTTCGTCTGGTGGATTTTTTGGATTTGGAAAGAAAAAGGCCCCTAAGTTGCCAGAAATAGTACAAGCAGGTG--ATCCAGTTCTGCATG-AACCTACAGGCGAAATAATAGTGGAAGAGATTAGCACAGAGAGAATTCAGAAGATTATAGATGACATGGTTGCTGTCATGAGGGCTGCACCTGGTGTTGGGA---TTGCTGCCCCACAAA-TAGGAGTACCATTGCAGGTATGTTGTTCTAAGTTCTTAATTATCTTTTTT---TATTGGTGTTACTTTGAACAATGCCTAAAT-GATGGTTTTTGCA----------AGAAATAGATTTCAAAAAGAAAGCGAGAAGCTGTTCTTACGCC-TTGAAATAGCA----------------------------------------------------------------
>CDE34
-----------------------------------TTGCT--------------GGAGTGAAGATGGGTTGTGGATTGCCATCATCTATAAC---CTCTGGAATTAATCCTTCA--ACAGCCATTTTAGCTTCTCTGATTCTCAGGTGGTGCTTTGGGCAGTCACAGATATAGCGCAAATCTTCTGAGTTGCAATGTGTGCAATTACA-GTAGACTCGTATCCCGCTTAAATGTTGATGGGTATCGGAAATATGGAATGTTGGAGGCAAAACGGATG-----CAGAGAGGACAACAAAGGATGTCG-ATAGTGGCTTTGACCGGTGGGTTCTTTGGATTCGGGAAGAAGAAGA---CTGTTTTGCCAGAGGTAGTGCAGGCGGGCG--ATCCTGTGCTGCATG-AATGTGCAGTAGAAGTAGCAGTGGATGAAATTGGCAGCGAGAGGATTCAGAAGATTATAGATGATATGATTGCAGTCATGTGGAATGCACCTGGCTGTGGGC---TTGCTGCCCCACAAA-TTGGAGTACCATTGCAGTTTTTATTTACATTTTTGTTTGTTTTA--------------------------------------------------AATGTTCTCCAGATTTCTAAAAGCTGAAGCG----------------------------------------------TTTTGAATAGATTTAATTTTGAGCCAGGGAAGGT---------------------
>CF38
----------------------------------------------------------------------------------------------------------------------------------------------------------------------------------------------------------------------------------------------------------------------------------------------------------------------------------CAGGAGTATGCCAGTTGTAGAGGAGGGAGGTACTGGGTGTGCCACGATCTAGTGCAAGCAGGCG--AACTTGTGTTGCATG-AACCTGCAAGCGAAGTGCAAGTGGAAGAGATTGGCAAGGAAAGGATTCAGACGATCATAGATGACATGGTTGCTGTCATGAGGAATGGACCTATTATTGGGA---TTACTTCCCCACAAA-TAGGAGTGCCACTGTATATAGTCGCCCCAGAAGATATAGAGGAATATATCATTTGATAATAATA----AATACACATGTTAAT-ACTAGGGGTTAA----------------------------------------------------------------------------------------------------------------------------------
>CH19
--------------------------AT---AGCATTGTTGAAGTTGTTTCCAAGAGGAGAGGATGGGGCATGGATTGCTATCATCGACGGTCTACTGTAGAGCTTACAATCCA--TCTGCCATTATAACGACATTGAATGTCT-CTAGAAGCTGGGGAAACCTTGTGGTCCAGATAAATCATCTAGCCCCCAGTGCGAGCATCGGCA-ATAGGCCTGTTCCCAGCTTAGTTTCTAATACGGTTAGGAAATACACAATTTTGGGAACACATAGGAATAAT--GAGAGACAAAACAAGAGGATGACA-ATTGTGGCTTCGTCTGGTGGATTTTTTGGATTTGGAAAGAAAAAGGCCCCTAAGTTGCCAGAAATAGTACAAGCAGGTG--ATCCAGTGCTGCATG-AACCTACAGGCGAAATACTAGTGGAAGAGATTAGCACAGAGAGAATTCAGAAGATTATAGATGACATGGTTGCTGTCATGAGGGCTGCACCTGGTGTTGGGA---TTGCTGCCCCACAAA-TAGGAGTACCATTGCAGGTATGTTGTTCCAAGTTCTTAATTATCTTTTTT---TATTGGTGCTACTTTGAACAGTGCCTAAAT-GATGGTTTTTGCA----------AGAAAGAAATTTCAAAAAGAAAGCGAAAAGCTGTTCTTACGCC-TTGAAATAGCATTACACGTTTTTCTAG--GGTCTAAGCATGTGCC---------TGAGCTTGAAGAAGGTACTT-
>CHA37
----------------------------------------------------------------------------------------------------------------------------------------------------------------------------------------------------------------------------------------------------------------------------------------------------------------------------------CAGGAGTATGCCAGTTGTAGAGGAGGGAGGTACTGGGTGTGCCACGATCTAGTGCAAGCAGGCG--AACTTGTGTTGCATG-AACCTGCAAGCGAAGTGCAAGTGGAAGAGATTGGCAAGGAAAGGATTCAGACGATCATAGATGACATGGTTGCTGTCATGAGGAATGGACCTATTATTGGGA---TTACTTCCCCACAAA-TAGGAGTGCCACTGTATATAGTCGCCCCAGAAGATATAGAGGAATATATCATTTGATAATAATA----AATACACATGTTAAT-ACTAGGGGTTAA----------------------------------------------------------------------------------------------------------------------------------
>CJ24
-------------------------AAT---AGCATTGCTGAAGGTGTTTGCTGGAGGCGAGGATGGGGCATGGATTGCTATCTCCTACAGTCTACTGTAGAACTTACAACCCA--TCTGCCATTTTAGCCACATTGAATGTCT-CTAGAAGCTGGGGAAGCCTCATGCTCCAGATAAATCATCTTGGCCCCAGTGCGGGCATTGGCATCTAAGCCTGTCCCTAGCTTAGTTTCTAATAGGATTGGGAAATACAGATTTTTGGGAACACATAGGAATATT--GAGACACAAGACAAGAGGATGACA-AGTGTGCCTTTGGCTGGTGGATTTTTTGGATTTGGAAAGAAAAAGGCTTCTCAGTTGCCAGAAATAGTACAGGCAGGTG--ATCCTGTGCTGCATG-AACCTACAGGTGAAGTTCTACCGGAAGAGATTGGCACGGAGAGAATTCAGAAGATTATAGATGACATGGTTGCTGTCATGAGGGCCGCACCTGGTGTTGGGA---TTGCTGCCCCACAAA-TAGGAGTGCCATTGCAGGTATGTTGTTCCAAGTTCTTAATTATCTTATTTT-GTATTGTTGTCACTGTGAAGAATACCTAAAT-GGTGGTTTTTGCA----------GGAAAGAAATTTCAAA-AGAATATGAGAACCTGTTCTTACGGC-TTGAAGTAGCATTACAGGTTTTTCTAG--GGTCTAAGCATGTGCCTAGAAGAATTGAGCTTGAAGAACATACTT-
>CK7
-------------------------AAT---AGCATTGCTGAAGTTGTCCACTAACGGCGAGGATGGGACATGGATTGCTATCTTCTACACTTTACTGTAGAACTTACAACCCT--TCTGCTATTTTATCCACATTGAATGTAT-CTAGAACATGGGGAAGCCTCAGGCTCCAGATAAATCATCTAGGTGCCAGTGTGGGCATTGACA-ATAGGCCTGTCCCTAGCTTAGTTTCTAATGGGGATAGGAAATACAGATTATTGGGAACACATAGGAATATT--GAGAAACAAAACAAGAGGATGACA-ACTGTGGCTCTGGCTGGTGGATTTTTTGGATTTGGAAAGAAAAAGGCTTCTCAGTTACCAGAAATAGTGCAGGCTGGTG--ACCCTGTGCTACATG-AACCTGCAAGTGAACTACTAGTGGAAGAGATTGGCACGGAGAGGATTCAGAAGATTATAGATGATATGGTTGCTGTCATGAGAGTTGCACCTGGTGTTGGGA---TTGCTGCCCCACAAA-TAGGAGTGCCATTGCAGGTATGTTGTTCCAAGTTCTTAATTATCTTTTTTT-GTATTGTTGTTACTGTGAAGAATACCCAAAT-GGTGGTTTTTTCA----------AGAAGGATATTTCAAA-AGAAAATGAGAAGCTGCTCTTACGGA-TCGAAATAGCATTGCAGGTTTTTCTAG--GGTCTAAGCCTGTGTCTAGAGGAATTGAGCTAGAAGAAGGTACTT-
>CL6
-------------------------AAT---AGCATTGCTGAAGTTGTCCACTAACGGCGAGGATGGGACATGGATTGCTATCTTCTACACTTTACTGTAGAACTTACAACCCT--TCTGCTATTTTATCCACATTGAATGTAT-CTAGAACATGGGGAAGCCTCAGGCTCCAGATAAATCATCTAGGTGCCAGTGTGGCAATTGACA-ATAGGCCTGTCCCTAGCTTAGTTTCTAATGGGGATAGGAAATACAGATTATTGGGAACACATAGGAATATT--GAGAAACAAAACAAGAGGATGACA-ACTGTGGCTCTGGCTGGTGGATTTTTTGGATTTGGAAAGAAAAAGGCTTCTCAGTTACCAGAAATAGTGCAGGCTGGTG--ACCCTGTGCTACATG-AACCTGCAAGTGAACTACTAGTGGAAGAGATTGGCACGGAGAGGATTCAGAAGATTATAGATGATATGGTTGCTGTCATGAGAGTTGCACCTGGTGTTGGGA---TTGCTGCCCCACAAA-TAGGAGTGCCATTGCAGGTATGTTGTTCCAAGTTCTTAATTATCTTTTTTT-GTATTGTTGTTACTGTGAAGAATACCCAAAT-GGTGGTTTTTTCA----------AGAAGGATATTTCAAA-AGAAAATGAGAAGCTGCTCTTACGGA-TCGAAATAGCATTGCAGGTTTTTCTAG--GGTCTAAGCCTGTGTCTAGAGGAATTGAGCTAGAAGAAGGTACTT-
>CM9
-------------------------------------------------------AGGC------------------------------------------------------------------------------------------------------------------GACCAATGAAGCACATGCCAACCCCTGCGCATTCA----------ATCCTGCTTT--TTCATACTATGCACACTATTTGTACACACTAAACAAGCTTCATGAATCTAAGGGAATGGCAAAATTAGATTTCGTC-ACTGTGGCTTCCTCTGGTGGATTTTTTGGATTTGGAAAGAAAAAGGCTCCAAAGCTGCTAGAATTAGTAAAGGCAGGTG--ATCCTGTGCTGCATG-AACCTACAGGCGATGTATTCATGGAAGATATTGGCATTGAGAGAATTCATAAGATAATATATGGCATGGTTGTTGTCATGAGAGCCGCACCTAGTGTTGGAA---TTGCTGCCCCACAAA-TGGGAGTGCCATTGCAAATAATCACCCTAGAAGATACAAAGGAATCTATTA-GTTATTTAATTTTCTTTATGAGCA--------------------------------AAGACAACTATGTCAAAAAAAATCAGTAAACACCCCCCTGCC-TGTAAATACTTTATCATTTTTTTTTTATTATTTTTAATATTT---------------------------------
>CR44
-----------------------------------------------------------------GGGGTGTGGTTTGGTGCCATACCCACG---CTGTATGATTCCTGCCCCT--ACTGCCATTTTAAGTGTAATGAAGGTCT-CAGGCGGTCCGAGTGGTCAGAGGAATCCGCAGAAGGAGCTGTGTTGCAA-GTGGGTGGTCGGA-AAAGTCTGGTTTCTGGT-TGATTCCCAGTGAGCATCGAGTGTATGGATTGCTGAGCAGAAAATGGTTG-----AATAGAAGAAAGAGAAAGATGCCA-ACAGTGATATCGGCGGGTGGGTTTTTGGGATTTGGAAAGAAGG------TGGTATTGCCAGAGATAGTCGAGGCAGGTG--ATCCTGTGCTGCATG-AGCGTGCAAGGGAAGTTCAATTGGAAGAGATTGGTAGTGATTGGATTGAGAAAATTATAGATGATATGATTGCAGTCATGAGGAAAGCACCTGGTTGTGGGC---TTGCTGCTCCACAAA-TTGGAGTGCCATTGCAGATTCTATTTTGATTGTTAT----------------------------------------------------------------------------------------------------------------------------------------------------------------------------------------------
>DA12
---TTTTT------------TCTTGAAT---AGCATTGCTGAAGTAGTTTGCTGGAGGTGAGGATGGCGCATGGATTGCTGTCTCCTACAGTCTACGGTACAGCTTATAACCCA--TCTGCCATTTTAGGGACGTTGAGCCTCT-TTAGATGCCGGGGAAGCATTATGCTCCAGACAAATCATCTAGGCTCCAGCGCTGGCATTGGCA-TTAGGTCTGCTCCTAGCTTAGTTTGTAATAGGGTTAGGAAATACACATTTTTGGGAGCACATAGGAATGTG--GAGATACAAAATAAGAGGATGACA-ACTGTGGTTTCCCCTGGTGGATTTTTGGGATTTGGAAAGAAGAAGGCTCCAAAGTTGCCAGAAATAGTAACGGCAGGCG--ATCCTGTGCTGCATG-AACCTACAGGTGAAGTATTTGTGGAAGAGATTGGCACAGAGAGAATTCAGAAGATAATAGATGACATGGTTGCAGTCATGAGGGCCGCACCTGGTGTTGGAA---TTGCTGCCCCACAAA-TAGGAGTGCCATTGCAGGTATGCTGCTACAAGCTCTCAATTATCTTTTCTT-GTATTGATGGTACCATGAAGAACACCTAAAT-GACGGTTTTTGCA----------AGAAAACAATTTCAAAAGGAAAACGAGAAGCCGTTCTTACGCC-TTGAAATATCATCACTGGTTTTTCTAG--GGTCTAAGCATGTGCC---------TGAGCTTGAAGAAGGTACTTA
>EN45
----------------------------------------------------------------------------------------------------------------------------------------------------------------------------------------------------------------------------------------------------------TATGGATTGTCCGGCAGAAAATGGGCG-----AACACGAGAAACAAAAGGATGCCA-TCAGTGGTATTGGCAGGTCGGTTTTTGGGATTTGGGAAGAAGG------TGGTGTTGCCGGAGATAGTCGAGGCTGGTG--ATCCTGTGCTGCATG-AGCGTGCAAGCGAAGTTCAACTGGAAGAAATTGGCAGCGACAGGATTCAGAAGATTATTGATGATATGATTGCAGTCATGAGGAAAGCGCCTGGTTGTGGGC---TGGCTGCCCCACAAA-TTGGAGTGCCATTGCAGACTGTATTAAAACTAAA-------------------------------------------------------------------------AAGAAGAAGAACGA---------------------------------------------------------------------------------------------------------
>FC13
---TTTTT------------TCTTGAAT---AGCATTGCTGAAGTAGTTTTCTGGAGGTGAGGATGGCGCATGGATTGCTATCTCCTACAGTCTACGGTACAGCTTATAACCCA--TCTGCCACTTTAGGGACGTTGAGCCTCT-TTAGAAGCCGGGGAAGCATTATGCTCCAGACAAATCATCTAGGCTCCAGCGCTGGCATTGGCA-TTAAGTCTACTCCCAGCTTAATTTGTAATAGGGTTAGGAAATACACATTTTTGGGAGCACATAGGAATGTT--GAGATACAAAATAAGAGGATGACA-ACTGTGGTTTCCTCTGGTGGATTTTTTGGATTTGGAAAGAAAAAGGCTCCAAAGTTGCCAGAATTAGTAACGGCAGGTG--ATCCTGTGCTGCATG-AACCTACAGGTGAAGTATTTTTGGAAGAGATTGGCACAGAGAGAATTCAGAAGATAATAGATGACATGGTTGCTGTCATGAGGGCCGCACCTGGTGTTGGAA---TTGCTGCCCCACAAA-TAGGAGTGCCATTGCAGGTATGCTGCTACAAGCTCTCAATTATCTTTTCTT-CTATTGATGGTATCATGAAGAACACCTAAAT-GACGGTTTTTGCA----------AGAAAACAATTTCAAAAGGAAAACGAGAAGCTGTTCTTACGCC-TTGAAATATCATCACTGGTTTTTCTAG--GGTCTAAGCATGTGCC---------TGAGCTTGAAGAACGTACTTA
>GG1
---------------------------------------------------------------TTAGGTCAGAAGTTGTCATTTTA------------------------------TCTGATATCAGGAATAACCGAAGCGAAT-CCAGGATATGGGGCGCTTCAA----TTTGTATCAACTCTTATTTTCTATTAATAGCATTATCT-ATGAGTTC----------TATTCAATAAAGTGAATAGAACTTACAAGAATATCACCATGCATTGAAGCATG---------AAAACTCAAGTATATCGTAGATTGGACCAACCTGCAATGGTACTCCGATTTGCGGGGCAGCAAGCC-------------------CACAGCCAGGTGCAATCATATCATCTATA-ATCTTCTCGATCCTCTCACTGCCAATCTCTTCCAATCGGACTTCACTCGCACACTCATGCAGCACAGGATCGCCTGCCT--------CGACTAGCTCTGGCAACTTGTTTAACCCACGAGCCAAGACTGCTGTTGGCATCCTCTTGTTCCTTCCATCCAACCGTTTTCT----GCCCACTGCCCACTAGGATTCACCAGTAGAC-AAAAGTCTCCTATGACCACCCTTAGAGTGAGAGTTTATTAAGGTTGCA-------------CTGCAACCCAACTGATTTTGCAGATTCCTGTGGCTACCCAAAACACTTGAGACAGTCAGTGGCACTTGGGATGGGAATTC-
>JO20
--------------------------AT---AGCATTGTTGAAGTTGTTTCCAGGAGGGGAGGATGGGGCATGGATTGCTATCATCGACGGTCTACTGTAGAGCTTACAATCCA--TCCGCCATTATAGCGACATTGAATGTCT-CTAGAAGCTGGGGAAACCTTGTGCTCCAGATAAATCATCTAGCCCCCAGTGCGGGCATTGGCA-ATAGGCCTGTTCCCAGCTTAGTTTCTAATAGGGTTAGGAAATACACAATTTTGGGAACACATAGGAATAAT--GAAAGACAAAACAAGAGGATGACA-ATTGTGGCTTCGTCTGGTGGATTTTTTGGATTTGGAAAGAAAAAGGCCCCTAAGTTACCAGAAATAGTACAAGCAGGTG--ATCCAGTGCTGAATG-AACCTACAGAAGAAATTCTAGTGGAAGAGATTAGCACAGAGAGAATTCAGAAGATTATAGATGACATGGTTGCTGTCATGAGGGCTGCACCTGGTGTTGGGA---TTGCTGCCCCACAAA-TAGGAGTACCATTGCAGGTATGTTGTTCTAAGTTCTTAATTATCTTTTTT---TATTGGTGTTACTTTGAACAATGCCTAAAT-GATGGTTTTTGCA----------AGAAATAAA-TTCAAAAAGAAAGCGACAAGCTGTTCTTACGCC-TTGAAATAGCATTACACGTTTTTGTAG--GGTCTAAGC-------------------------------------
>JU21
--------------------------AT---AGCATTGTTGAAGTTGTTTCCAGGAGGGGAGGATGGGGCATGGATTGCTATCATCGACGGTCTACTGTAGAGCTTACAATCCA--TCTGCCATTATAGCGACATTGAATGTCT-CTAGAAGCTGGGGAAACCTTGTGCTCCAGATAAATCATCTAGCCCCCAGTGCGGGCATTGGCA-ATAGGCCTGTTCCCAGCTTAGTTTCTAATAGGGTTAGGAAATACACGATTTTGGGAACACATAGGAATAAT--GAAAGACAAAACAAGAGGATGACA-ATTGTGGCTTCGTCTGGTGGATTTTTTGGATTTGGAAAGAAAAAGGCCCCTAAGTTACCAGAAATAGTACAAGCAGGTG--ATCCAGTGCTGCATG-AACCTACAGGCGAAATTCTAGTGGAAGAGATTAGCACAGAGAGAATTCAGAAGATTATAGATGACATGGTTGCTGTCATGAGGGCTGCACCTGGTGTTGGGA---TTGCTGCCCCACAAA-TAGGAGTACCATTGCAGGTATGTTGTTCTAAGTTCTTAATTATCTTTTTT---TATTGGTGTTACTTTGAACAATGCCTAAAT-GATGGTTTTTGCA----------AGAAATAAA-TTCAAAAAGAAAGCGACAAGCTGTTCTTACGCC-TTGAAATAGCATTACACGTTTTTGTAG--GGTCTAAGCATGTGCC---------TGAGCTTGAAGAAGGTACTTT
>KE1
----------------------------------------------------------CGAAGATGGGTTGTGGATTGGCATCATCTACAAC---CTTTGGAACTAATGCTTCA--AATGCCATTATAGCTTCTCTGATTCTCAGGAGCTGCTTTGGGCAGTCACAGATACGGCCCAAATCGTCTGAGTTGCAATGTGGGCATTCACA-GTGGACTGTTATCCAGC-TAAATGTTGATGGGTATCAGAAATATGGAATGCTGGGGGCAACGCGGAGG-----CAGAGAGGACACCAGAGGATGTCA-ACAGCGACTTCTGCGGGTGGGTTCTTTGGATTTGGGAAGAAGAAGG---CTGTTTTGCCAGAGATAGTGCAGGCGGGCG--ATCCTATGCTGCATG-AATGTGCAGAGGAAGTAGCAGTGGATGAAATTGGCAGCGAGAGGATTCAGAAGATTATAGATGACATGATTGCAGTCATGTGGAAGGCACCTGGCTGTGGGC---TTGCTGCCCCACAAA-TTGGAATACCATTGCAGTTCTTATTCACATTTTTTGT-----------------------------TTGTATATTTCATAGAG-GATGAATTGTAAC------------TGAGGAAACAGAAACAAAAGAAAATCAG-----------------------------------------------------------------------------------------
>PB33
-------------------------------AGGATTGCT-----------------GTGAAGATGGGTTGTGGATTGGCATCATCTCCCAC---CATTCGAACCAATGCTACA--ACTGCCATTTTAGC---------------------CTTTGGGCAGTCCCAGGTACAGCCCAAATCGGCTGGCTTGCA----GGGAATTCACA-GTAGACTCTTATCCAGC-TAAATGTTGATGGGTATCCGAAATATGGATTGTTGGGCTCAAAACCGATG-----CACAGGGCACATCTGAGGACGTCG-ACAGTGTCTCTGGCAGGTGGGTTCTTTGGATTTGGGAAGAAGAAGA---TTGTTTTACCGGAGATAGTGCAGGCGGGCG--ATCCTGTGCTACATG-AATGTGCAGAAGAAGTAGCATTGGATGAAATTGGCAGCGAGAGGATTCAGAAGATTATAGATAATATGATTGCAGTCATGTGGGATGCACCTGGCTGTGGGC---TTGCTGCTCCACAAA-TCGGAGTACCATTGCAGTTCTCATTCACATTTTGTTT-GTTTTATATA-----TTTGTTAATTACTTCACATATTTCATAGAC-AATGAATTGTCAC------------CGAGGAAACAGAAAAATGAG-------------------------------------------------------------------------------------------------
>PG28
----------------------------------------------------------TGACGATGGGTTGTGGATTACCATCATCTCCGAC---CTTTGGAACCAATGCTTCA--ACTGCCATTTTAGCTTCTCTGATTCTCAGTTGTTGCTTTGGGCAGTCACAGATACAGCCCAAATCGGTTGGCTTGCAATGTGGGCATTCACA-GCAGACTCTTATCCACC-TAAATGTTGATGGGTATCGGAAATATGGATTGATGGGCACAAAACCGATG-----CAGAGAGGACATCAGAGGACGTCA-ACAGTGGCTCTGGCAGGTGGGTTCTTTGGATTTGGGAAGAAGAAGA---TTGTTTTGCCGGAGATAGTGCAGGCAGGTG--ATCCTGTGCTGCATG-AA---------------------------------------------------------------------------------------------------------------------------------------------------------------------------------------------------------------------------------------------------------------------------------------------------------------------------------------------------------
>PM29
TTTTCTCC------------TATTAAAT-AATAAATTGCT------------------TGAAGATGGGTTGCCGATTGGTCTCATC------------AGGAACCAATGCTTCA--ACTGCTGTTTTAGC---------------------CTTTGGGCAGTTATAGATACAGCCCAAATCGGCTGGCTTATAATGTTGGCATTCACA-GTAGACTCTTATCCACC-TAAATGTTGATAGGTATCGGAAATATGGGTTGTTGGGAACAAAGCGGAAG-----GAGAGTGGACACCAGAGGACGTCA-ACAGTGGCTTTGGCAGGTGGGTTCTTTGGATTCGGGAAGAAGAAGA---CTGTTTTGCCAGAGACAGTGCAGGCAGGCG--ATCCTGTGCTGCATG-AATGTGCAGCAGAAGTAGCAGTGGATGAAATTGTCAGCGAGAGGATCCAGAAGATTGTAGATGATATGATCGCAGTCATGTGGAATGCACCTGGCGTTGGGC---TTGCTGCCCCACAAA-TCGGAGTACCGTTGCAGTTTTTATTCACATTTTGTTT-GTTTTACATG------TTGTTTATTACTTCACATATTTTATAGAC-TATGAATTGTAAC------------TGAGGAAACACAAAGAAAATGAGG-------------------------------------CCTTTGAATGTCTTCAGGTTTCTAGAAGCTGAAGC---------------------
>PS27
-------------------------------------------------------------------------GATTGGTATC-TCTGCAAC---CTCCGAG------------------------------TTCTGGTTCTCAGTTGTTGCCTTGGGCAGTCACAGATACAGCCCAAATCGGTTGGCTTGCAATGTGGGCATTCGCA-GTAGACTCTTATCCACC-TAAATGTTGATGGGTATCGGAAATATGGATTGCTGGGCACGAAACCGATG-----CAGAGAGGACATCAGAGGACGTCA-ACAGTGGCTCTGGCAGGTGGGTTCTTTGGATTTGGGAAGAAGAAGA---TTGTTTTGCCGGAGATAGTGCAGGCAGGCG--ATCATGTGCTGCACG-AA---------------------------------------------------------------------------------------------------------------------------------------------------------------------------------------------------------------------------------------------------------------------------------------------------------------------------------------------------------
>SE46
-----------------------------------------------------------------------------------------------------------------------GCCATTTTAGGCGTAATGTCTGTCC-CGACCGGGTTGGGAAATCTGAAGAATCCGCCAAATGAGTTGGGTCGCA--------------------------------------------------------ATATGGATTGTCTGGCAGAAAATGGGCG-----AATAGAAGAAACCAAAGGATGCCA-TCAGTGGCATTGGCAGGGCGGTTTTTGGGATTTGGGAAGAAGG------TGGTGTTGCCGGAGATAGTCGAGGCTGGTG--ATCCTGTGCTGCATG-AGCGCGCAAGCGAAGTTCAGCTGGAAGAAATTGGCAGCGACAGGATTCAGAAGATTATTGATGATATGATTGCAGTCATGAGGAAGGCACCTGGTTGTGGGC---TTGCTGCCCCACAAA-TTGGAGTGCCATTGCAGCCTGTATTTCTATTGCCATG-GTTTAATTTTTTG-----TTTTTTTGATATGTGCATTTCTTAGAT-AACAGTTTTGAAC---------GAATAAGAAAATTCAGG-----------------------------------------------TTTTT---------------------------------------------------
>SS22
-------------------------------------------------------------------------------------------------------------------------------------------------------------------------------------------------------------------------------------------------------------------------------------------------------------------------------------------------------------------------TTGCCAAAAATAGTACAAGTAGGTG--ATCCTATATTGCATG-AACCTACAATTGAATTACTACTGCAAGAGATTGGCATCAAGAGGATTTAGAAGATTATAGATGACATGGTTGTTTTCATGAGGGTCACACCTATTGTTGGGA---TTGTTGCCCCCCAAA-TAGGAGTGTCATTATAAATGATGGACTTCTAATCAAGATTAAATGAGCATT-TTAAGAATATTAATTTATAAAAAATGATTT----------------------------------------------------GAAATGTTTCCCCACC-ATGGAATGG------------------------------------------------------------------
>SV36
--------------------TTTGATGT---AGCCTTGGTGATGCTGTAGAGT-GGTGGGAGGATGGGTCTGGAGTTGTTATCACGTTCAGAGTGCTGCAGAAGTTACATCCCA--AATCTCATTTTAACCACATTCAACATCT-CTAGTGGTTTGAGAAGTTCCAGACACCAGCAAAATCATCTTGGTTTTAATGTGGGTATTCAAA-GGAGGCGTTTCTCTTGCTTAGTTGCCAATGGGAATCAGAAAAATGGATTGCTGGGCTCAAGATGTAATGAC--GAGAGACAGAAGAAGAGGATGCCA-ACAATGGCTATGGCTGCTGGGTTTTTCGGATTTGGAACGAAAAAGGGATCTAAATTGCCAGAGATAGTGCAGGCAGGTG--ATCCTGTGCTGCATG-AACCTGCAATGGAAGTGGCAGTGGAAGACATTGGCAGCGAGAGGATTGAGAAGATTATAGATGACATGGTCGCTGTCATGAGGAATGCACCTGGCGTTGGTA---TTGCTGCCCCTCAAA-TAGGAGTACCGTTACAGGTATTCTATTATCTTTCCTTT--------------GTATTTGTTATATTTTATAGAATACCTGGATTTTTGGTATTTGCA----------AGAGAGAGAATAAAAATAAAATTATGAAGACTATGCTCCCACCGACGGTGTTGCATTGCTGGCTTTTCTCG--GCTCT-----------------------------------------
>TA17
TTTGTTCT------------TTTAAAAT---AGCATTGTTGAAGTTGTTTGCCGGAGGGGAGTATGGGGCATGGATTGCTTTCACCTACGGTCTACTGTAGAACTTACAATCCA--TCTGCCATTTTAACGATATTGAATGTCT-CTAGAAGCTGGGGAAACCTTGTGCTCCAGATAAATCACCTAGCCCCCAGTGCGGGCATTGGCA-ATAGGCCTGTTCCCAGCTTAGCTTCTAATAGGGCTAGGAA---------TTTGGGAACACATAGGAATATA--GAGAGACAAAACAAGAGGATGACA-ATTGTGGCTTCGTCTGGTGGTTTTTTTGGATTTGGAAAGAAAAAGGCTCCTAAGTTGCCAGAAATAGTACAGGCAGGTG--ATCCAGTGCTGCATG-AACTTACAGGCGAAGTACTAGTGGAAGAGATTGGCACAGAGAGAATTCAGAAGATTATAGATGACATGGTTGCTCTCATGAGGGCTGCACCTGGTGTTGGGA---TTGCTGCCCCACAAA-TAGGAGTTCCCTTGCAGGTATGTTGTTCCAAGTTCTTGGTTATCTTTTTT---TATGGGTGTTACTTTGAAGAATGCCTAAAT-GATGGTTTTTGCA----------AGAAATAAATTTCAAAAAGAAAATGAGAAGCTGTTCTTACGCC-TTGAAATAGCATTACAGCTTTTTCTAG--GGTCTAAGCATATGC----------TGAGCTTGAAGAAGGTACTT-
>TB39
----------------------TTCTGT---GTTGTGACTGAAGTTGTCGAGTAGAGGCGCCAATGGGGCATGGATCGTTATCTTCCACAGTCTACTATCGAACTTACAACCCATCTCTGCTAATTTAGCCACATTCAGTATTT-CCACAGGCTGCAGAAGCCTTAGGGTCCAGCAAAATCATTTGGGTTCCAATGTGGGTGTTGGCC-ATAGGCCTGTCGGTAGCTTAGTTTCTAATGGGTATAGGAAATGTAGATTTTCGGGAACAAATAGGATTAAT--GAAAGAAAAAACAAGAGAATGCTT-ACAGTGGCTTTGGCTGGTGGGTTTTTCGGATTTGGAAAGAAAAATACTTCTAAGTTGTCAGATACAGTGCAAGCAGTTG--ACCCTGTGCTGCATG-AACCTGCAAGCGAAGTACCAGTGGAAGAGATTGGGGGAGAGAGGATTCAAAAGAGTATAGATGACATGGTTGCTAGCATGAGGGATGCACCCGGTGTTGGGA---TCGCTGCACCTCAAA-TAGGTGTACCATTGCAGATAGTTTCCCTAGAAGATACAAAGCAATATATTATTTGATAATAATA----GAAGGTTGTCTCAGA-GATGACAGCTACA--------TTTGAATTGAGAGTAGCACACAATGTGATGAAACGTTCTCATACT-GAAGCAAAGTGGAATTCACATCTTCAGTGGATCCAGCAGTTTGGCGAGAAGA--TAATCTTATGAAAAATATTGG
>TC31
-------------------------------AGGACTGCT-------------GATGGTGAAGATGGGTTGTGGATTGCCATCATCTACGAC---TTCTCGGGCTAATGCTTCA--ACTGCCATTTTAGCTTCTCTGATTCTCAGTTGGTGTTTGGGGCAGTCACAGATACAGCCCAAATCTTCTGAGTTGCAATGTGGGCATTCACA-GTAGACTCTT--------TAAATGTTAATGCGTATCAGAAATATGGAATGTTGGGCGTAAAACGGATG-----CAGAGACGACATCAGAGGATGTCA-ACAGTGGCTTTGGCTCGTGGGTTCTTGGGATTTGGGAAGAAGAAGG---CTGTTTTGCCAGAGATAGTGAAGGCGGGCG--ATCCTGTGCTGCATG-AATATGCAGCGGAAGTAGCTGTGGACGAAATTGGCAGTGAGAGGATTCAGAAGATTATAGATGACATGATTGCAGTCATGTCGAATGCACCTGGCGTTGGGC---TTGCTGCCCCACAAA-TTGGAGTACCATTGCAGTTCTTATTCACATTTTTTATTGTTTTATATA------TTGTTTATTACTTCACATAT--------------------------------------------------------------------------------------------------------------------------------------------------------
>TO14
-------------------------AAT---AGCATTGCTGAAGTT-TTTGCTCGAGGCGAGGATGGGGAATGGATTGCTATCTTCTACAGTCTACATTAGAACTTACAACCCA--TCTGCCATTTTAGCGACATTGAATGTCT-CTAGAAGCTGGGGAAGCCTCGTAATCCAGAGAAATCATCTAGCCCCCAGTGCGGGCATCGGCA-CTAGGCCTGTTCCCAGCTTAGTTTCTAATAGGGTTAGGAAATACACATTTTTGGGAACACATAGGAATATT--GAAAGACAAAACAAGAGGATGACA-CCTGTGGCTTCGTCTGGTGGAATTTTTGGATTTGGAAAGAAAAAGGCTCCTAAGTTGCCAGAAATAGTACATGCAGGTG--ATCCAGTGCTGCATG-AACCTACAGGTGAAGTGCTACTGGAAGAGATTGGCACGGAGAGAATTCAGAAGATTATAGATGATATGGTTGCTGTCATGAGGGCCGCACCTGGTGTTGGTA---TTGCTGCCCCACAAA-TAGGAGTGCCATTGCAGGTATGTTGTTCCAAGTTCTTAATTATCTTTTTT---TATTGGTGTTACTGTGAAGAATGCCTAAAT-GATGGTTTTTGCA----------AAAAATAAATTTCAAACAGAAAATGAGAAGCTGTTCTTACGCC-TTGGAATAGCATTACAGGTTTTTCTAG--GGTCTAAGCATGTGCCTAGAGGAATTGAGCTTGAATAAGGTACTT-
>WN5
---CTTTT------------TTGTATATAAAAGCATTGCTTATGCCGTCAAGTGGGAGGCAGGATGGGGCAGGTATTGTTACCATGCACAGTCTACTGCAGAACTTACAGTCCA--AGTGCCATGTTATCCCCACTTAATATCC-ACGGTAGTGGGAGAAGTTTCAGAATCCAGCAAAATGTTGTGGGTGCCAATGTGGGTGTTGGCA-AGAGTATTTGTTCTATCTCAATTGCTTATGGCAATCGCAAACATGGATTTGTGGGAACCAAGTGGAAT-----GTAAGACAGAAGAAGTCGAAGCCT-ACTCAGACTAGGGCTGGTAGGTTTCTTGGATTTGGAAAGAAGAAGT---CCAAGTTGGCAGAGATAGTGCAGGCAGGGG--ACCCTGTGCTGCATG-AGCCTGCAATGGAAGTGGTAGTGGAGGAGATTGGCAGCCAGAGGATTCAGAAGATCATTGATGACATGATTGCAGTGATGAGGGATGCACCTGGTGTTGGGA---TTGCTGCCCCGCAGA-TTGGGGTGCCATTGCAGACTTCTGTCATCTTGTATTTTGTATGCAACTTTT------------GTTGTTGAGAATACCTCCAT-GGTACTAGTTGTA----------AGGAGGGAAGTTCATGAAAAATGTG----------------------------------------------------------------------------------------------
>WS10
----ATTT------------TTTCTAAC---AGCATTGCTGAAGTAGTTTGCTGGAGGTGAGGATGGCGCATGGATTGCTATCTCCTACAGTCTACGGTACAGCTTATAACCCA--TCTGCCATTTTAGGGAGGTTGAATGTCT-TTAGAAGCCGGGGAAGCGTCATGCTCCAGATAAATCATCTAGGCCCCGGGGCTGGCATTGGCA-ATAGGTCTGTTCCCAGCATAGTTTGTAATAGGGTTAGGAAATACACATTTTTGGGAACATCTAGGAATGTT--GAGAGACAAAATAAGAGGATGACA-ACTGTGGCTACCTCTGGTGGATTTTTTGGATTTGGAAAGAAAAAGGCTCCAAAGTTGCCAGAATTAGTAATGGCAGGTG--ATCCTGTGCTGCATG-AACCTACAGGTGAAGTACTTGTCGAAGAGATTGGCACGAAGATAATCCAGCAGATAATAGATGACATGGTTGCTGTCATGAGAGCCGCACCTGGTGTTGGAA---TTGCTGCCCCACAAA-TAGGAGTGCCATTGCAGGTATGCTGCTACAAGCTCTCAATTATCTTTTCTT-GTATTGATGGTACCATGAAGAACACCTAAAT-GGCGGTTTTTTCA----------AGGAATATGTTTCAGAAAGAAAACGAGAAGCCGTTCTTACGCC-CTGAAATAGCAGCACAGGTTTTTCTAG--GGTCTAAGCATGTGCCTAGAGGAA-TGAGCTTGAAAAAGGTACTT-
>WW11
----ATTT------------TTTCTAAC---AGCATTGCTGAAGTAGTTTGCTGGAGGTGAGGATGGCGCATGGATTGCTATCTCCTACAGTCTACGGTACAGCTTATAACCCA--TCTGCCATTTTAGGGAGGTTGAATGTCT-TTAGAAGCCGGGGAAGCGTCATGCTCCAGATAAATCATCTAGGCCCCGGGGCTGGCATTGGCA-ATAGGTCTGTTCCCAGCATAGTTTGTAATAGGGTTAGGAAATACACATTTTTGGGAACATCTAGGAATGTT--GAGAGACAAAATAAGAGGATGACA-ACTGTGGCTACCTCTGGTGGATTTTTTGGATTTGGAAAGAAAAAGGCTCCAAAGTTGCCAGAATTAGTAATGGCAGGTG--ATCCTGTGCTGCATG-AACCTACAGGTGAAGTACTTGTCGAAGAGATTGGCACGAAGATAATCCAGCAGATAATAGATGACATGGTTGCTGTCATGAGAGCCGCACCTGGTGTTGGAA---TTGCTGCCCCACAAA-TAGGAGTGCCATTGCAGGTATGCTGCTACAAGCTCTCAATTATCTTTTCTT-GTATTGATGGTACCATGAAGAACACCTAAAT-GGCGGTTTTTTCA----------AGGAATATGTTTCAGAAAGAAAACGAGAAGCCGTTCTTACGCC-CTGAAATAGCAGCACAGGTTTTTCTAG--GGTCTAAGCATGTGCCTAGAGGAA-TGAGCTTGAAAAAGGTACTT-
