# Supplementary material for: Development of a Target Enrichment Probe Set for Conifer (REMcon)
Source: Biology (Basel). 2024 May 22;13(6):361. doi: 10.3390/biology13060361 (PMC11200496; doi:10.3390/biology13060361)
Supplement: Supplementary file 1 [file biology-13-00361-s001.zip › biology-2960267-supplementary/Sup data/MO_orthlogs_alignments/Thupl29367399s0002_1.ortho.selected_stripped.aln.fasta]

>RR55
---------------GCTCAGTAAAAATC-TTTAAACAGAT---------CGGTTGCTGATAA-TTTCATTCATT-------------TAAAGAAGG-------------AAAG--CA-CAAAAAATTG-------------TGGTGAACATACTTTAGTGAACGGCCATTGCTTTTGAGAACTAACTGTTCAGCCAGAGCTTTGCTACGACCATAGGAATCAACATGATCCTCCATTGGAAAGTATCGTAATGCTTCATTTCCATTAACAATCTCTTTTCCTCCATAAACAACATTATATGTACTCACATATACAAGTCTCTTCACGCCATACTTGGTACAGGCATCCAATAAAAAGTAAGTCCCATTTATGTTTACTTCATCAATTCGTCCTGCTTGCAGCATTTCTTTCCCTGACATACCATATGAAGCCAGGTGGAAAACACAGTCTGCCCCTTGCAGAGCTTTCTTAACATCCT-CACATCACCTGGATAACAAAAGCGTATTACA------------------------------------
>AA3
-ATATGGTATCTTGGGCTTGCTAAAAGAA-TGTAAGCTAACTAGATATTTTGTTTTCCAATA--TTCTTTTTAGGTCCTGATCAA---CTAAGAAAGACT-------ATTAATT--CACCAAAAAAAA--GACTTGGACATCTGGTAAACATACTTTAATGGGCGACCGTTGCTCTTAATAACCAGCTGTTCAGCCAGAGCTTTACTGCGGCCATATGGGTCAACATGATCATCCAGTGGATAATATCGCAATGCCTCATTTCCATTGAAGATCTCCTTTCCTCCATATACAACATTATATGTACTTGTATATATGAGTCTCTTCACACCATACTTGTTGCAGGCATCCAGTACATGGCAAGTGCCATTGATATTTACTTCATCAATCCGTCCTGCTTGAAGCATTTCTTTGCCAGACATGCCATATGAAGCAAGGTGGAAAACACAGTCTGCCCCTCGCAAAGCTTTCTCAACATCCTCCACATCACCTAGATAAGACAAAGCATATTACATTAGAGGAAGCAGAAAGCTTTT-------------
>AA60
-------------------------------------------------------------------------------------------------------------------------AATCAAGTGCTTCAAGGTTGTTAGT-AACATACTTTAATGGTCTAGCATTGCTTTTCAGGACCAACTGTTCAGCTAGAGCTTTACTACGTCCATATGGATCAACATGCTCATCCAATGGAAAATATTGCAAAGCTTCATTACCATTAACTATCTCTTTTCCACCGTACACAACATTATATGTACTTGTATATACAAGCCTCCTCACACCCTGCTTATGGCAGGCCTCCAACACATGGCAAGTTCCATTTATATTCACCTGATCAATCCGCCCTGCCTGAAGCATTTCTTTACCTGACATGCCATAGGAAGCAAGATGGAAAACACAATCTGCTCCTCGCACAGCCTTCTCAACATCCTCCACATCACCT---------------------------------------------------------
>AAR4
-ATATGGTATCTTGGGCTTGCTAAAAGAA-TGTAAGCTAACTAGATATTTTGTTTTCCAATA--TTCTTTTCAGGTCCTGATCAA---CTAAGAAAGACT-------ATTAATT--CACCAAAAAAAA--GACTTGGACATCTGGTAAACATACTTTAATGGGCGACCGTTGCTCTTAATAACCAGCTGTTCAGCCAGAGCTTTACTGCGGCCATATGGGTCAACATGATCATCCAGTGGATAATATCGCAATGCCTCATTTCCATTGAAGATCTCCTTTCCTCCATATACAACATTATATGTACTTGTATATATGAGTCTCTTCACACCATACTTGTTGCAGGCATCCAGTACATGGCAAGTGCCATTGATATTTACTTCATCAATCCGTCCTGCTTGAAGCATTTCTTTGCCAGACATGCCATATGAAGCAAGGTGGAAAACACAGTCTGCCCCTCGCAAAGCTTTCTCAACATCCTCCACATCACCTAGATAAGACAAAGCATATTACATTAGAGGAAGCAGAAAGCTTTT-------------
>AF1
-ATAAGGTTGCTTGGGCTCTGTAAAAATC-TTTAAAAAGAT---------AGGTTGCTGATAA-CTTCATTCATT-------------TAAAGAAGG-------------AAAG--CA-CAAAAAATTG-------------TGGTGAACATACTTTAGTGAACGGCCATTGCTTTTGAGAACTAACTGTTCAGCCAGAGCTTTGCTACGACCATAGGAATCAACATGATCCTCCATTGGAAAGTATCGTAATGCTTCATTTCCATTAACAATCTCTTTTCCTCCATAAACAACATTATATGTACTTACATATACAAGTCTCTTCACACCATACTTGGTACAGGCATCCAATAAAAAGCAAGTCCCATTTATGTTTACTTCATCAATTCGTCCTGCTTGCAGCATTTCTTTCCCTGACATACCATATGAAGCCAAGTGGAAAACACAGTCTGCCCCTTGCAGAGCTTTCTTAACATCCT-CACATCACCTGGATAACAAAAGCATATTACAAAAT--------------------CTTTTGGTATTA
>AG2
-ATAAGGTTGCTTGGGCTCTGTAAAAATC-TTTAAAAAGAT---------AGGTTGCTGATAA-CTTCATTCATT-------------TAAAGAAGG-------------AAAG--CA-CAAAAAATTG-------------TGGTGAACATACTTTAGTGAACGGCCATTGCTTTTGAGAACTAACTGTTCAGCCAGAGCTTTGCTACGACCATAGGAATCAACATGATCCTCCATTGGAAAGTATCGTAATGCTTCATTTCCATTAACAATCTCTTTTCCTCCATAAACAACATTATATGTACTTACATATACAAGTCTCTTCACACCATACTTGGTACAGGCATCCAATAAAAAGCAAGTCCCATTTATGTTTACTTCATCAATTCGTCCTGCTTGCAGCATTTCTTTCCCTGACATACCATATGAAGCCAAGTGGAAAACACAGTCTGCCCCTTGTAGAGCTTTCTTAA--------------------------------------------------------------------------
>AH26
-------------GGGCTGA-TAAGAAGT-TTAGAGATATC----------------TAATCA-TTCTTTTCATTTTCT--------------------------------AAT--CACCCAACAGT-------------------AAGCATACTTCAGTGGACGAGCATTGCTTTTAAGAACTAACTGTTCGGCAAGAGCTTTACTCCGGCCATATGGGTCAACATGATCGTCCAATGGAAAATATCTCAATGTTTCATTGCCATTTACAATCTCACGTCCCCCATATACAACATTATATGTGCTTGTATATACAAGTCTGTTCACACCGTACTTGATACAGGCTTCCAGTACAAGGCAAGTTCCATTTATATTTACATGATCAATGTGTCCTGCTTGAAGCATTTCTTTGCCTGACATTCCATATGAAGCAAGGTGGAAAACACAATCTGCTCCTCTCAGAGCTTTCTCGACATCCT-CACATCACCTCATCAAAATTTTTTTTCATCCAAAAACAATATGATATAATACTTTT---AAAAATAA
>AME1
----------CTTGGGCTCACTAAAAGAA-TGTAAGCTAACTAGATATTTTGCTTTCCAATA--TTCTTTTCAGGTCCTGATCAA---C-AAGAAAGACT-------ATTAATT--CACCAAAAAAAA-TATTTGAGACATCTGGTAAACATACTTTAATGGGCGACCATTGCTCTTAATAACCAACTGTTCAGCGAGAGCTTTACTGCGGCCATATGGGTCAACATGATCATCCAGTGGATAATATTGCAATGCCTCATTTCCATTCACGATCTCCTTTCCTCCATATACAACGTTATATGTACTTGTATATATGAGTCTCTTCACACCATACTTGTTGCAGGCATCCAGTACATGGCAAGTCCCATTGATATTTACTTCATCAATCCGTCCTGCTTGAAGCATTTCTTTGCCAGACATGCCATATGAAGCAAGGTGGAAAACACAGTCTGCCCCTCGCAAAGCTTTCTCAACATCCT-CACATCACCTAGATAAGACAAAGCATATTACAAGG--------------------------------
>AP25
-------------GGGCTGA-TAAGAAGT-TTAGAGATATC----------------TAATCA-TTCTTTTCATTTTCT--------------------------------AAT--CACCCAACAGTTACT----------TGAGAAAGCATACTTCAGTGGACGAGCATTGCTTTTAAGAACTAACTGTTCGGCAAGAGCTTTACTCCGGCCATATGGGTCAACATGATCGTCCAATGGAAAATATCTCAATGTTTCATTGCCATTTACAATCTCACGTCCCCCATATACAACATTATATGTGCTTGTATATACAAGTCTGTTCACACCGTACTTGATACAGGCTTCCAGTACAAGGCAAGTTCCATTTATATTTACATGATCAATGTGTCCTGCTTGAAGCATTTCTTTGCCTGACATTCCATATGAAGCAAGGTGGAAAACACAATCTGCTCCTCTCAGAGCTTTCTCGACATCCT-CACATCACCTCATCAAAATTTTTTTTCATCCAAAAACAATATGATATAATACTTTT---AAAAATAA
>APA47
-ATAAGGTTGTTTGAGCTCAGTAAAATCC-TTCAAAAAAAT---------AGATTGCTGATAA-TTTCATTCATT-------------TAAAGAACG-------------AAAG--CA-CAAAAAATTGACTTAAAGAGAACTGGTGAACATACTTTTGTGAACGGCCATTGCTTTTGAGGACTAACTGTTCAGCCAGAGCTTTGCTACGGCCATAGGAATCAACATGATCCTCCACTGGAAAGTATCGTAATGCTTCATTTCCATTGACAATCTCTTTTCCTCCATAAACAACATTATATGTACTTACATATATGAGTCTCTTCACACCATACTTGGTACAGGCATCCAATAAAACACAAGTCCCATTTATGTTTACTTCATCAATTCGTCCCGCTTGCAGCATTTCTTTCCCTGACATGCCATATGAAGCCAGGTGGAAAACACAGTCTGCCCCTCGCAGAGCTTTCTTAACATCCT-CACATCACCTGGATAACAAAAAATATA----------------------------------------
>AS57
--------------------------------------------------------------------------------------------GAAAGAGT----AAGTTTAAAT--CAG--AAAAAAGTGTTATGAGGTAGACAGTAAACATACTTTAATGGTCTAGCATTGCTTTTCAGGACCAACTGTTCTGCCAGAGCTTTACTACGTCCATACGGATCAACATGATCATCCAGTGAAAAATATTGCAAAGATTCATTACCATTAACTATCTCTTTTCCACCATACACAACATTATATGTACTTGTATATACAAGTCTCCTCACATCATACTTGTCGCAGGCCTCCAACACATGGCAAGTTCCATTTATATTCACTTGATCAATCCGCCCTGCTTGAAGCATTTCTTTACCCGACATGCCATAGGAAGCAAGATGGAAAACACAGTCTGCTCCTCGCAGAGCTTTCTCAACATCCT-CACATCACCT---------------------------------------------------------
>ASA51
-ATAAGGATGCTTGGGCTCAGTAAAAGTC-TTTAAAAAGCT---------AGGTTGCTGATAA-TTTAATTCATT-------------TAAAGAAGG-------------AAAT--CA-C-AAAAATTGGCATAAAGAGAGCCTGTGAACATACTTCAGTGAGCCGCCATTGCTTTTGAGGACTATCTGTTCAGCCAGAGCTTTGCTACGGCCATAGGGATCAACATGATCTTCCACTGGAAAGTATCGCAATGCTTCATTTCCATTAATAATCTCCTTTCCTCCATATACAACATTATATGTACTCGTATA-------------------------------------------------------------------------------------------------------------------------------------------------------------------------------------------------------------------------------------------
>CB35
-AAGGACTTCCTGGGGCTGAGTAAGAAGT-TTAGAGATATC----------------TAACCA-TTCTTTTCATTTTCT--------------------------------AAT--CACCCAACAGTGATTTGAGAGAGAATTAAGAAGCATACTTCAGTGGACGAGCATTGCTTTTAAGAACTAACTGTTCAGCAAGAGCTTTACTCCGTCCATATGGGTCAACATGATCTTCTAATGGAAAATATCTCAATGTTTCATTGCCATTTACAATCTCATGTCCCCCATATACCACATTATATGTGCTTGTATATACAAGCCTGTTCACACCATACTTGATACAGGCATCCAGTACAAGGCAAGTTCCATTTATATTTACTTCATCAATGCGTCCTGCTTGAAGCATTTCTTTGCCTGACATGCCATATGAAGCAAGGTGGAAAACACAATCTGCTCCTCTCAGAGCTTTCTCGACATCCT-CACATCACCT---------------------------------------------------------
>CDE34
-AAGGACTTCCTGGGGCTGAGTAAGAAGT-TTAGAGATATC----------------TAACCA-TTCTTTTCATTTTCT---------------AAGAAT-------ATAAAAT--CACCCAACAGTGATTTGAGAGAGAATTAAGAAGCATACTTCAGTGGACGAGCATTGCTTTTAAGAACTAACTGTTCAGCAAGAGCTTTACTCCGTCCATATGGGTCAACATGATCTTCTAATGGAAAATATCTCAATGTTTCATTGCCATTTACAATCTCATGTCCCCCATATACCACATTATATGTGCTTGTATATACAAGCCTGTTCACACCATACTTGATACAGGCATCCAGTACAAGGCAAGTTCCATTTATATTTACTTCATCAATGCGTCCTGCTTGAAGCATTTCTTTGCCTGACATGCCATATGAAGCAAGGTGGAAAACACAATCTGCTCCTCTCAGAGCTTTCTCGACATCCT-CACATCACCT---------------------------------------------------------
>CF38
--------------------------------------------------------------------------------------------------------------ATAT--TATTGGAAGA----------------------------TTTAATAATCTACCTTTACTTTTGAGGACAAACTTTTCAACCAAAGCTGTACTATGACCATATTTGTCAACATGATTCTCCAATGAAAAATATTGCAATGCTTAATTGCCATTAACAATCTCCTTTCTTCCATATAAAACGCTATATGTGCTTGTATATAAAAGTCTACTCACGCCATACTTAGTTCAAGTATCCAATTCATGGCAAGTTCTATTTATATTTACTTCATTAGTGTGTCCCGTTTGAAGCATCG--------------------------------------------------------------------------------------------------------------------------------------------
>CH19
-------------------------------------------------------------------------------------------------------------------------------------------------------------------------------------------------------------------CCATAC-----------------------------------------------------------------------TGTAATATTGTATGTACTTGTATAAATAAGTCTTTTCACACCATGCTTATTACAGGCCTTCAACACATGGCAAAATCCTTTTATATTCACTTGATCAATCCGCCCTGCTAGAAGCAAATCTTTACCTGACATGCCATAGGAAGCAAGATGGAAAACACAGTCCACTCCTTGCAGAGCTTTCTCAACATCCTCCACATCACCT---------------------------------------------------------
>CHA37
--------------------------------------------------------------------------------------------------------------ATAT--TATTGGAAGA----------------------------TTTAATAATCTACCTTTACTTTTGAGGACAAACTTTTCAACCAAAGCTGTACTATGACCATATTTGTCAACATGATTCTCCAATGAAAAATATTGCAATGCTTAATTGCCATTAACAATCTCCTTTCTTCCATATAAAACGCGATATGTGCTTGTATATAAAAGTCTACTCACGCCATACTTAGTTCAAGTATCCAATTCATGGCAAGTTCTATTTATATTTACTTCATTAGTGTGTCCCGTTTGAAGCATCG---TACCCAACATGCCATATGAAGCACGGTAAAAAATATAGTATGCTCCTTGTAGAGCTCCTTTGATGTCCT---CATCACCTTTAATGCAATCGATACCGTTTCGAGTAGTGTGGTTCTAACCTCAT------------
>CJ24
--TAAGATCACTTGGGTTTAGTACAAAAA--TTGAATTTTTTAGCTATTGACTTCCCTCATAATTTACTTTCATATCCTGATCAA-----AAGAAAGA-----------TAAAT--CAAC-AAAAAAGTTGTCTGAGGTCGCCAGTAAACATACTTTAATGGTCTAGCATTGCTTTTCAGGACCAACTGTTCAGCCAGAGCTTTACTACGTCCATATGGATCAACGTGATCATCCAGTGGAAAATATTGCAAAGATTCATTACCATTAACTATCTCTTTTCCACCATACACAACATTATATGTACTTGTATATATGAGTCTCCTCACACCATACTTATTGCAGGCCTCTAACACATGGCAAGTTCCATTTATATTCACCTGATCAATCCGCCCTGCTTGAAGCATTTCTTTACCTGACATGCCATAGGAAGCAAGATGGAAAACACAGTCTGCTCCTCGCAGAGCTTTCTCGACATCCTCCACATCACCT---------------------------------------------------------
>CK7
-----------------------------------------------TTGACTTTCCTAATAA-TTATTTTCATATCCTGATCAA-----AAGGAAGACT----AAGTTTAAAT--CACC-AAAGAAATGCTCTGAGGTTGCCAGTAAACATACTTTAATGGTCTAGCATTGCTTTTGAGGACCAACTGTTCAGCCAGAGCTTTACTACGGCCATAGGGGTCAACATGATCATCCAGAGAAAAATATTGCAAAGCTTCATTGCCATTGACTATCTCTTTTCCACCATACACAACATTATATGTACTTGTATATACAAGTCTCCTCACACCATACTTATTGCAGGCCTCCAATACATGGCAAGTCCCATTTATATTCACTTCATCAGTCCGCCCTGCTTGAAGCATTTCTTTACCCGACATGCCATACGAAGCAAGATGGAAAACGCAGTCTGCTCCGCACAGAGCTTTCTCAACATCCT--ACATCACCT---------------------------------------------------------
>CL6
--TAAGATCACTTGGGTTCAGTAAAAAAA-TTTGAATTGTTTAGCTATTGACTTTCCTAATAA-TTATTTTCATATCCTGATCAA-----AAGGAAGACT----AAGTTTAAAT--CACC-AAAGAAATGCTCTGAGGTTGCCAGTAAACATACTTTAATGGTCTAGCATTGCTTTTGAGGACCAACTGTTCAGCCAGAGCTTTACTACGGCCATAGGGGTCAACATGATCATCCAGAGAAAAATATTGCAAAGCTTCATTGCCATTGACTATCTCTTTTCCACCATACACAACATTATATGTACTTGTATATACAAGTCTCCTCACACCATACTTATTGCAGGCCTCCAATACATGGCAAGTCCCATTTATATTCACTTCATCAGTCCGCCCTGCTTGAAGCATTTCTTTACCCGACATGCCATACGAAGCAAGATGGAAAACGCAGTCTGCTCCGCGCAGAGCTTTCTCAACATCCT--ACATCACCT---------------------------------------------------------
>CM9
----------------------------A--TTGG------TAGCTGTTGATTTCCATGATAATTTACATTCAGATT-------------AAGAAAGACA----AA--CTTAAT--C--------AAGTGCTTCAAGGTTGTTAGTAAACATACTTTAATGGTCTAGCATTGCTTTTCAGGACCAACTGTTCAGCTAGAGCTTTACTACGTCCATATGGATCAACATGCTCATCCAGTGGAAAATATTGCAAAGCTTCATTACCATTAACTATCTCTTTTCCACCGTACACAACATTATATGTACTTGTATATACAAGCCTCCTCACACCCTGCTTATGGCAGGCCTCCAACACATGGCAAGTTCCATTTATATTCACCTGATCAATCCGCCCTGCTTGAAGCATTTCTTTACCTGACATGCCATAGGAAGCAAGATGGAAAACACAGTCTGCTCCTCGCACAGCCTTCTCAACATCCTCCACATCACCTATTTGCTTAAAGA--------------------------------------------
>CO8
----------------------------A--TTGG------TAGCTGTTGATTTCCGTGATTATTTACATTCAGATT-------------AAGAAAGACA----AA--CTTAAT--C--------AAGTGCTTCAAGGTTGTTAGTAAACATACTTTAATGGTCTAGCATTGCTTTTCAGGACCAACTGTTCAGCTAGAGCTTTACTACGTCCATATGGATCAACATGCTCATCCAGTGGAAAATATTGCAAAGCTTCATTACCATTAACTATCTCTTTTCCACCATACACAACATTATATGTACTGGTATATACAAGTCTCCTCACACCCTGCTTATGGCAGGCCTCCAACACATGGCAAGTTCCATTTATATTCACCTGATCAATCCGCCCTGCTTGAAGCATTTCTTTACCTGACATGCCATAGGAAGCAAGATGGAAAACACAGTCTGCTCCTCGCACAGCCTTCTCAACATCCTCCACATCACCT---------------------------------------------------------
>CP161
-CTCAGATCACTTGGCTTCAGTAAGAAAA--TTGAATTGTTTGGCTATTGATTTCCCTAATAATTTACTTTCATATCGTGATCAA---CTAAGAAAGACT----AAGTTAAAAT--CAGCAAAAAAAGTGCTCTGAGGTTGCCAGTAAACATACTTTAATGGTCTAGCATTGCTTTTCAAGACCAATTGTTCAGCCAGAGCTTTACTACGTCCATACGGATCAACATGATCATCCAGTGGAAAATATTGCAAAGATTCATTACCATTAACTATTTCTTTTCCACCATACACAACATTATATGTACTTGTATATACAAGTCTCCTCACACCATACTTATTGCAGGCCTCCAACACATGGCAAGTTCCATTTATATTCACCTGATCAATCCGCCCTGCTTGAAGCATTTCTTTACCTGACATGCCATAGGAAGCAAGATGGAAAACACAGTCTGCTCCTCGCAGAGCTTTCTCAACATCCTCCACATCACCT---------------------------------------------------------
>CR44
----------------------------------------------------------------------------TCTGC-------TAAAGAAAG-------------AAAT--CAACAAAAAAATAGGTTAAAGAG-------TTAATTACTTTAAAGGTCGACCATTGCTTTTGAGAACTAATTGTTCAGCAAGAGCTTTACTTCGGCCATATGGGTCAACATGATCTTCCAATGGATAATATCTCAATGTCTCATTGCCATTTACAATCTCCTTTCCTCCATATACAACATTGTATGTACTTGTATACACAAGTCTCTTCACACTATACTTGATGCAAGCATCCAAAACAAGGCAAGTTCCCTTCAAATTTACTTCATCAATCCGGCTAGCTTGGAGCATCTCTTTGCCTGACATTCCATATGAAGCCAAGTGGAAAACACAATCTGCACCTCGTAAAGCATTCTCAACATCTT--ACGTCACCTGAAAAACAATTGTAAATCATGCGATATAAT---------------------------
>CT15
-------TCACTCGGCTTCAGTAAGAAAA--TTGAATTGTTTAGCTATTGATTTCCCTAATAATTTACTTTCATATCGTGATCAA---CTAAGAAAGACT----AAGTTAAAAT--CAGC-AAAAAAGTGCTCTGAGGTTGCCAGTAAACATACTTTAATGGTCTAGCATTGCTTTTCAAGACCAATTGTTCAGCCAGAGCTTTACTACGTCCATACGGATCAACATGATCATCCAGTGGAAAATATGGCAAAGATTCGTTACCGTTAACTATTTCCTTTCCACCATACACAACATTATATGTACTTGTATATACAAGTCTCCTCACACCATACTTATTGCAGGCCTCCAACACATGGCAAGTTCCATTTATATTCACCTGATCAATCCGCCCTGCTTGAAGCATTTCTTTACCTGACATGCCATAGGAAGCAAGATGGAAAACACAGTCTGCTCCTCGCAGAGCTTTCTCAACATCCTCCACATCACCT---------------------------------------------------------
>DA12
--TAAGATGACTTGGGTTCAGTAAGAAAA--TTGAATTGTTTAGCTATTGATTTCCGTGATAATTTACTTTCAGATTCTGATCAA-----AAGAAAGACA----AA--TTTAAT--CAGG-AAAAAAGTGTTTCAAGGTTGTTAGTAAACATACTTTAATGGTCTAGCATTGCTTTTCAGGATCAACTGTTCAGCCAGAGCTTTACTACGTCCATATGGATCAACATGCTCATCCAGTGGAAAATATTGCATAGCTTCATTACCATTAACTATCTCTTTTCCACCGTACACAACATTATATGTACTTGTATATACAAGCCTTCTCACACCCTGCTTATTGCAGGCCTCCAACACATGGCAAGTTCCATTTATATTCACCTGATCAATCCGCCCCGCTTGAAGCATTTCTTTACCTGACATGCCATAGGAAGCAAGATGGAAAACACAGTCCGCTCCTCGCACAGCCTTCTCAACATCCTCCACGTCACCTATTTGCTTAAAGA--------------------------------------------
>DB53
-ATTAGGTTGCTTGGGCTCAGTAAAAATCTTTTAACAAAAT---------AGGTTGCTGATAA-TTTCATGCATT-------------TAAAGAAGG-------------AAAG--CACCAAAAAAATGGCATAAAAAGAACTGGTGAACATACTTTAGTGAACAGCCATTGCTTTTGAGGACTAACTGTTCAGCCAGAGCTTTGCTACGACCATAGGAATCAACATGATCCTCCACTGGAAAGTATTGTAATGCTTCATTTCCATTAACAATTTCTTTCCCTCCATAAACAACATTATATGTACTTACATATACAAGTCGCTTCACACCATACTTGGTACAGGCATCCAATAAAAGGCAAGTCCCATTTATGTTTATTTCATCAATTCGTCCCGCTTGCAGCATTTCTTTCCCTGACATGCCATATGAAGCCAGGTGGAAAACACAGTCTGCCCCTCGCAGAGCTTTCTTAACATCCT-CACATCACCT---------------------------------------------------------
>DC1
-ATTAGGTTGCTTGGGCTCAGTAAAAATC-TTTAACAAAAT---------AGGTTGCTGATAA-TTTCATGCATT-------------TAAAGAAGG-------------AAAG--CA-CAAAAAAATGGCATAAAAAGAACCGGTGAACATACTTTAGTGAACGGCCATTGCTTTTGAGGACTAACTGTTCAGCCAGAGCTTTGCTACGACCATAGGAATCAACATGATCCTCCACTGGAAAGTATTGTAATGCTTCATTTCCATTAACAATCTCTTGCCCTCCATAAACAACATTATATGTACTTACATATACAAGTCGCTTCACACCATACTTGGTACAGGCATCCAATAAAAGGCAAGTCCCATTTATGTTTACTTCATCAATTCGTCCCGCTTGCAGCATTTCTTTCCCTGACATGCCATATGAAGCCAGGTGGAAAACACAGTCTGCCCCTCGCAGAGCTTTCTTAACATCCT-CACATCACCTAACTTTTAACA----------------------------------------------
>DD1
-ATAAGATTGCTTGGGCTCTGTAAAAATC-TTTAACAAAAT---------AGGTTGCTGATAA-TTTCATGCATT-------------TAAAGAAGG-------------AAAG--CG-CAAAAAATTGACATAAAAAGAACTGGTGAACATACTTTAACAAACGGCCATTGCTTTTGAGGACTAACTGTTCAGCCAGAGCTTTGCTACGACCATAGGAATCAACATGATCCTCCACTGGAAAGTATCGTAATGCTTCATTTCCATTAACAATCTCTTTTCCTCCATAAACAACATTATATGTACTTACATATACAAGTCTCTTCACACCATACTTGGCACAAGCATCCAATATAAGGCAAGTCCCATTTATGTTTACTTCATCAATTCGTCCCGCTTGCAGCATTTCTTTCCCTGACATGCCATATGAAGCCAGGTGGAAAACACAGTCTGCCCCTCGCAGAGCTTTCTTAACATCCT-CACATCACCTGGATAACAAAAAGTATA----------------------------------------
>DIM50
-ATAAGATTGCTTGGGCTCTGTAAAAATC-TTTAACAAAAT---------AGGTTGCTGATAA-TTTCATGCATT-------------TAAAGAAGG-------------AAAG--CG-CAAAAAATTGACATAAAAAGAACTGGTGAACATACTTTAACAAACGGCCATTGCTTTTGAGGACTAACTGTTCAGCCAGAGCTTTGCTACGACCATAGGAATCAACATGATCCTCCACTGGAAAGTATCGTAATGCTTCATTTCCATTAACAATCTCTTTTCCTCCATAAACAACATTATATGTACTTACATATACAAGTCTCTTCACACCATACTTGGCACAAGCATCCAATATAAGGCAAGTCCCATTTATGTTTACTTCATCAATTCGTCCCGCTTGCAGCATTTCTTTCCCTGACATGCCATATGAAGCCAGGTGGAAAACACAGTCTGCCCCTCGCAGAGCTTTCTTAACATCCT-CACATCACCTGGATAACAAAAAGTATA----------------------------------------
>EN45
-----------------------------------------------------------------------------------------------------------------------------------------------------------ATATAACACAACCATTACTTTTGAGAACCAATTATTTAGCAAGAGCTTTACTTAGACCATATAGATCAACATGATCTTCCAATGGATAATAATTCAACATCTCATTGCCATTTTCAATCTCCTTTCCTCCATATACAACATTGTATGTACTTGCATATACAAGTCTCTTCACAACACACTTAACATAAGCATCCAAAATAAGGAAAGTTCCATTCAAATTTACTTCATCAATCTACCCTACTTGAAGCCTTTCTTTACCTAACATTCCATATGAAGAAAGGTGGAAAATATTGTCTACTCCTCGTAAAGTCTTCTCAACATCTT-CACATCACCTGGAATGTAAA-----------------------------------------------
>FC13
--TAAGATGACTTGGGTTCAGTAAGAAAA--TTGAATTGTTTAGCTATTGATTTCCGTGATAATTTACTTTCAGATTCTCATCAA-----AAGAAAGACA----AA--TTTAAC--CAGC-AAAAAAGTGTTTCAAGGTTGTTAGTAAACATACTTTGATGGTCTAGCATTGCTTTTCAGGATCAACTGTTCAGCCAGAGCTTTACTACGTCCATATGGATCAACATGCTCATCCAGTGGAAAATATTGCATAGCTTCATTACCATTAACTATCTCTTTTCCACCGTACACAACATTATATGTACTTGTATATACAAGCCTTCTCACACCCTGCTTATTGCAGGCCTCCAACACATGGCAAGTTCCATTTATATTCACCTGATCAATCCGCCCTGCTTGAAGCATTTCTTTACCTGACATGCCATAGGAAGCAAGATGGAAAACACAGTCCGCTCCTCGCACAGCCTTATCAACATCCTCCACGTCACCT---------------------------------------------------------
>FTS1
-ATTAGGTTTCTTGGGCTCATTAAAAATC-TTTAACAAAAT---------AGGTTGCTGATAA-TTTCATGCATT-------------T--ACAAGA-------------AAAG--CA-CAAAAAATTGGCATAAAAAGAACTGGTGAACATACTTTAGTGAACGGCCATTGCTTTTGAGGACTAACTGTTCAGCCAGAGCTTTGCTACGACCATAGGAATCAACATGATCCTCCACTGGAAAGTATTGTAATGCTTCATTTCCATTAACAATCTCTTTTCCTCCATAAACAACATTATATGTACTTACATATACAAGTCGCTTCACACCATACTTGGTACAGGCATCCAATAAAAGGCAAGTCCCATTTATGTTTACTTCATCAATTCGTCCCGCTTGCAGCATTTCTTTCCCCGACATGCCATACGAAGCCAGGTGGAAAACACAGTCTGCCCCTCGCAGAGCTTTCTTAACATCCT-CACATCACCT---------------------------------------------------------
>FTS2
-ATTAGGTTTCTTGGGC-------AAATC-TTTAACAAAAT---------AGGTTGCTGATAA-TTTCATGCATT-------------T--ACAAGA-------------AAAG--CA-CAAAAAATTGGCATAAAAAGAACTGGTGAACATACTTTAGTGAACGGCCATTGCTTTTGAGGACTAACTGTTCAGCCAGAGCTTTGCTACGACCATAGGAATCAACATGATCCTCCACTGGAAAGTATTGTAATGCTTCATTTCCATTAACAATCTCTTTTCCTCCATAAACAACATTATATGTACTTACATATACAAGTCGCTTCACACCATACTTGGTACAGGCATCCAATAAAAGGCAAGTCCCATTTATGTTTACTTCATCAATTCGTCCCGCTTGCAGCATTTCTTTCCCCGACATGCCATATGAAGCCAGGTGGAAAACACAGTCTGCCCCTCGCAGAGCTTTCTTAACATCCT-CACATCACCT---------------------------------------------------------
>GG1
-AGCAAGTTGATTAGGTCGAAGGAAAAAA-TTTAAAAGGTCTACCTCTTAATTCTTGTCAAGA-ATTTTGCCATTTTCTGATTAACT-ACAAGGAAGACT-------ATAAAAC--CAGCAAAAGG------TAGAAAGGGTCAACAAGCATACTTTAAAGGACAAGCATTCCTTTTGAGGACTAACTGTTCAGCAAGAGCTTTACTGCGGCCATATGGGTCAACGTGATCTTCCAGTGGAAAATATCTCAAAGCTTCATTGCCATTTACAATCTTCTTTCCTCCGTATACAACATTGTATGTACTTGTATATACAAGCCTTTTCACACCATACTTGATACATGCATCAAGTACGTGGCAAGTCCCATTTATATTTACTTCATCAATCCGCCCTGCTTGAAGCATTTCTTTGCCCGACATGCCATATGAAGCAAGGTGGAAAACACAGTCTGCTCCTTGCAGAGCTTTCTCAACATCTT-CATTTCGGCTTACATCGACAAAAACAATATCACATGGTAAAGGAGAAGATAGCTTTT-GAAAGATAA
>HB41
-ATAAGGTTGCTTAGGCTCACTTAAAGTC-TTTAA-AAGAT---------AGATTGCTGATAA-TTTCATTCATT-------------TAAAGAAGG-------------AAAT--AACAAAAAAATTGACATAAAGAGAACTGGTGAACATACTTCAGTGAGCGACCATTGCTTTTGAGGACTAACTGCTCAGCCAGAGCTTTGCTACGGCCATAGGGATCAACATGATCTTCCACTGGAAAGTATTGCATTGCTTCATTTCCATTAATAATCTCCTTTCCTCCATACACAACATTATATGTACTTGTATATACAAGTCTCTTCACACCATACTTGGTGCAGGCATCCAATAAAAGACAAGTCCCATTGATGTTTACTTCATCAATTCGTCCTGCTTGCAGCATTTCTTTGCCTGACATGCCATATGAAGCTAGATGGAAAACACAGTCTGCCCCTCGCAGAGCGTTCTTAACATCCT-CACATCACCTAAGGAGTGATTTCTAAT--------------------------------AG------
>JO20
-------------------------------------------------------------------------------------------------------------------------------------------------------------------------------------------------------------------CCATAC-----------------------------------------------------------------------TGTAATATTGTATGTACTTGTATAAACAAGTCTTTTCACACCATGGTTATTACAGGCCTTCAACACATGGCAAGATCTTTTTATATTCACTTGATCAATCCGCCCTGCTAGAAGCAAATCTTTACCTGACATGCCATAGGAAGCAAGATGGAAAACATTGTCCGCTCCTTGCAGAGTTTTCTCAACATCCTCCACATCACCAGCTATGCAGATGGCTCCATTCTGGCAGAGTGAG-------GATCCTT-GAGAGGTCG
>JU21
-------------------------------------------------------------------------------------------------------------------------------------------------------------------------------------------------------------------CCATAC-----------------------------------------------------------------------TGTAATATTGTATGTACTTGTATAAACAAGTCTTTTCACACCATGGTTATTACAGGCCTTCAACACATGGCAAGATCTTTTTATATTCACTTGATCAATCCGCCCTGCTAGAAGCAAATCTTTACCTGGCATGCCATAGGAAGCAAGATGGAAAACATTGTCCGCTCCTTGCAGAGTTTTCTCAACATCCTCCACATCACCAGCTATGCAAATGGCTCCATTCTGGCAGAGTGAG-------GATCCTT-GAGAGGTCG
>KE1
-------------GGGCTGACTAAGAAGT-TTAGAGATATC----------------TGACCA-TTCTTTTCATTTTCT--------------------------------AAT--CACCCAACAGT-------------------AAGCATACTTCAGTGGACGAGCATTGCTTTTCAGAACCAACTGTTCCGCAAGAGCTTTACTCCGGCCATATGGGTCAACATGATCGTCCAATGGAAAATATCTCAATGTTTCATTGCCATTTACAATCTCACGTCCCCCATATACAACATTATATGTGCTTGTATATACAAGTCTGTTCACACCGTACTTGATACAGGCTTCCAATACAAAGCAAGTTCCATTTATATTTACTTGATCAATGTGTGCCGCTTGAAGCATTTCTTTGCCTGACATGCCATATGAAGCAAGGTGGAAAACACAATCTGCTCCTCTCAGAACTTTCTCGACATCAT--ACATCACCT---------------------------------------------------------
>LF2
-----------------------------------------------------------------------------------------AAAGAAGG-------------AAAT--CA-C-AAAAAATGAAATACAGAAAGCTGGTGAACGTACTTCAGTGGGCGGCCATTGCTTTTGAGGACTAACTGTTCAGCTAGAGCTTTGCTACGGCCATAGGGATCAACATGATCTTCCACTGGAAAGTATTGCAATGCTTCATTTCCATTAATAATCTCCTTTCCTCCATACACAACATTATATGTACTTGCATATACAAGTCTCTTCACACCATACTTGGTGCAGGCATCCAATAAAAGGCAAGTCCCATTTATGTTTACTTCATCAATTCGTCCTGCTTGCAACATTTCTTTGCCTGACATGCCATACGAAGCCAGGTGGAAAACACAGTCTGCCCCTCGCAGAGCTTTCTTAACATCCT-CACATCACCTAAAACTT--------------------------------------------------
>MC0
-CTAAGGTTGGTTGGGCTCAGTAAAATTC-TGTAAAAAGCT---------ACGTTAATGATAA-TTTCATTCATTTCACTCCTTCTCATAAAGAAGG-------------AAAT--CA-C-AAAAAATGAAACAAAGAGAGCTGGTGAACATACTTCAGTGAGCGGCCATTGCTTTTAAGGACTAACTGTTCAGCCAGGGATTTGCTACGTCCATAGGGATCAACATGATCTTCCACTGGAAAGTATCGCAACGCTTCATTTCCATTAATAATCTCCTTTCCTCCATACACAACATTATATGTACTTGTATATACAAGTCTCTTCACACCATACTTCGTGCAGGCATCCAATAAAAGGCAAGTCCCATTTATGTTTACTTCATCAATTCGTCCTGCTTGCAACATTTCTTTGCCTGACATGCCGTATGAAGCCAGGTGGAAAACACAGTCTGCCCCCCGCAGAGCCTTCTTAACATCAT-CACATCACCT---------------------------------------------------------
>MT0
-ATAAGGTTACTTGGGCTCAGTAAAAATC-TTCAAAAAGAT---------AGGTTGCTGATAA-TTTCATTCATT-------------TAAAGAAGG-------------AAAT--CA-CAAAAAATTGACATAAAGAGAGCTGGTGAACATACTTTAGTGAACGGCCATTGCTTTTGAGGACTAACTGTTCAGCCAGAGCTTTGCTACGGCCATAGGAATCCACATGATCCTCCATTGGAAAGTATCGTAATGCTTCATTTCCATTAACAATCTCTTTTCCTCCATAAACAACATTATATGTACTTGTATATACAAGTCTCTTCACACCATACTTGGTACAGGCATCCAATAAAAGGCAAGTCCCATTTATGTTTACTTCATCAATTCGTCCTGCTTGCAGCATGTCTTTGCCTGACATGCCATATGAAGCCATGTGGAAAACACAGTCTGCCCCTCGCAGAGCTTTCTTAACATCCT-CACATCACCT---------------------------------------------------------
>NN48
--------------------GTAAAAATCTTTAAAAAAGAT---------AGGTTGCTGATGA-CTTCATTCATT-------------TAAAGAAGG-------------AAAG--CA-CAAAAAATTGGCATAAAGAGAATTGGTGAACATACTTTAGTGAACGGCCATTGCTTTTGAGAACTAACTGTTCAGCCAGAGCTTTGCTACGACCATAGGAATCAACATGATCCTCCATTGGAAAGTATCGTAATGCTTCATTTCCATTAACAATCTCTTTTCCTCCATAAACAACATTATATGTACTTACATATACAAGTCTCTTCACACCATACTTGGTACAGGCATCCAATAAAAAGCAAGTCCCATTTATGTTTACTTCATCAATTCGTCCTGCTTGCAGCATTTCTTTCCCTGACATACCATATGAAGCCAGGTGGAAAACACAGTCTGCCCCTCGCAGAGCTTTCTTAACATCCT-CACATCACCTGGATAACAAAAGCATATTACA------------------------------------
>PA42
-ATAAGGATGCTTGGGCTCAGTAAAAGTC-TTTAAAAAGCT---------AGATTGCTGGTAA-TTTCATTCATT-------------TAAAGAAGG-------------AAAT--CA-CAAAAAATTGGAATAAAGCGAGCTGGTGAACATACTTCAGTGAGCGGCCATTGCTTTTGAGGACTAACTGTTCAGCCAGAGATTTGCTACGGCCATAGGGATCAACATGATCTTCCACTGGAAAGTATCGCAATGCTTCATTTCCATTAATAATCTCCTTTCCTCCATACACCACATTATATGTACTTGTATATACAAGTCTCTTAACACCATACTTGGTGCAAGCATCCAATAAAAGACAAGTCCCATTTATGTTTACTTCATCAATTCGTCCTGCTTGCAGCATTTCTTTGCCTGACATGCCATATGAAGCCAGGTGGAAAACACAGTCTGCCCCTCGTAGAGCTTTCTTAACATCCT-CACATCACCTAAAACTTGCAAAAAGGATCAACTTAAAATGCTT------------------------
>PB33
-------------GGGCTGAGTAAGAGTT-TTAGAGATATC----------------TA------TCGTTTCATTTTTT--------------------------------AAT--CG-----------------------CAACAAAGCATACTTCAGTGGACGAGCATTGCTTTTAATAACTAACTGTTCAGCAAGAGCTTTACTCCGACCATATGGATCAACATGATCTTCCAGTGGAAAATATCTCAATGTTTCATTGCCATTTACGATCTCACATCCACCATATACAACGTTATATGTACTCGTATATACAAGCCTGTTCACACCGTACTTGATACAGGCATCCAGTACAAGGCAAGTTCCATTTATATTTACTTCATCAATGCGACCTGCTTGAAGCATTTCTTTGCCTGACATGCCAAATGAAGCAAGGTGGAAAACACAATCTGCTCCTCTCAGAGCTTTCTCAACATCCT--ACATCACCT---------------------------------------------------------
>PF1
-ATAAAGTTACTTGGGCTCAGTAAAAATC-TTCAAATATAT---------AGGTTGCTGATAA-TTTCATTCATT-------------T--AGAAAG-------------AAAT--CA-CACAAAAATGACATAAAGAAAGCTGGTGAACATACTTTAGTGAACGGCCATTGCTTTTGAGGACTAACTGCTCAGCCAGAGCTTTGCTACGGCCATAGGAATCAACATGATCCTCCATTGGAAAGTATCTTAATGCTTCATTTCCATTTACAATCTCTTTTCCTCCATAAACAACATTATATGTACTTGTGTATACAAATCTCTTCACACCAAACTTGGTACAGGCATCCAATAAAAGGCAAGTCCCATTTATGTTTACTTCATCAATTCGTCCTGCTTGCAACAGTTCTTTGCCTGACATGCCATATGAAGCCAGATGGAAAACACAGTCTGCCCCTCGCAGAGCTTTCTTAACATCCT-CACATCACCTCCTTTTGAGTAACTAACTTTTAAGCAAAAACTTTACTTATAGTAG----AGAAATGG
>PFM1
-ATAAGGATGCTTGGGCTCAGTAAAAGTC-TTTAAAAAGCT---------AGGTTGCTGATAA-TTTAATTCATT-------------TAAAGAAGG-------------AAAT--CA-C-AAAAATTGGCATAAAGAGAGCCTGTGAACATACTTCAGTGAGCCGCCATTGCTTTTGAGGACTATCTGTTCAGCCAGAGCTTTGCTACGGCCATAGGGATCAACATGATCTTCCACTGGAAAGTATCGCAATGCTTCATTTCCATTAATAATCTCCTTTCCTCCATATACAACATTATATGTACTCGTATATACAAGTCTCTTCACACCATACTTGGTGCAAGCATCCAATAAAAGACAAGTCCCATTTATGTTTACTTCATCAATTCGTCCTGCTTGCAGCATTTCTTTGCCTGACATGCCATATGAAGCCAGGTGGAAAACACAGTCTGCCCCTCGTAGAGCTTTCTTAACATCCT-CACATCACCTAGGAGT---------------------------------------------------
>PG28
-------------GGGCTGAGTAAGAAGT-TTAGAGATATC----------------TAATCA-TTCTTTTCATTTTCTGCTTAACT------------------------AAT--CATCCAACA---------------------AAGCATACTTCAGTGGACGAGCATTGCTTTTAAGAACTAACTGTTCAGCGAGAGATTTGCTCCGACCATATGGGTCAACATGATCTTCCAATGGAAAATATCTCAATGTTTCATTGCCATTTACAATCTCACGTCCCCCATATACAACATTATATGTGCTCGTATATACAAGCCTGTTCACACCATACTTGATACAGGCATCAAGTACAAGGCAACTTCCATTTATATTTACTTCATCAATGCGCCCCGCTTGAAGCATTTCTTTGCCTGACATGCCATATGAAGCAAGGTGGAAAACACAATCTGCTCCTCTCAGAGATTTCTCAACATCCT--ACATCACCT---------------------------------------------------------
>PH2
-ATAAAGTTACTTGGGCTCAGTAAAAATC-TTCAAATATAT---------AGGTTGCTGATAA-TTTCATTCATT-------------T--AGAAAG-------------AAAT--CA-CACAAAAATGACATACAGAAAGCTGGTGAACATACTTTAGTGAACGGCCATTGCTTTTGAGGACTAACTGCTCAGCCAGAGCTTTGCTACGGCCATAGGAATCAACATGATCCTCCATTGGAAAGTATCTTAATGCTTCATTTCCATTTACAATCTCTTTTCCTCCATAAACAACATTATATGTACTTGTGTATACAAATCTCTTCACACCAAACTTGGTACAGGCATCCAATAAAAGGCAAGTCCCATTTATGTTTACTTCATCAATTCGTCCTGCTTGCAACAGTTCTTTGCCTGACATGCCATATGAAGCCAGATGGAAAACACAGTCTGCCCCTCGCAGAGCTTTCTTAACATCCT-CACATCACCTCCTTTTGAGTAACTAACTTTTAAGCAAAAACTTTACTTATA----------------
>PM29
--------------------------------------------------------------A-TTCTTTTCATTTTCT-----------AAAGAGAAAT-------ATAAAAT--CACCCAACAA--------------------AAGCATACTTCAATGGACGAGCATTGCTTTTAAGGACTAACTGTTCAGCGAGAGCTTTACTGCGGCCATATGGGTCAACATGATCTTCCAACGGAAAATATCTCAATGTTTCATTGCCATTTACAATCTCATGTCCCCCATAGACAACATTATATGTGCTTGTATATACAAGCCTGTTCACACCATACTTGATACAGGCATCCAGTACAAGGCAAGTTCCATTTATATTTACTTCATCAATGCGTCCCACTTGAAGCATTTCTTTGCCTGACATGCCATATGAAGCAAGGTGGAAAACACAATCTGCTCCTCTCAGAGCTTTCTCAACATCCT--ACATCACCT---------------------------------------------------------
>PS27
-------------GGGCTGAGTAAGAAGT-TTAGAGATATC----------------TAATCA-TTCTTTTCATTTTCTGCTTAACT------------------------AAT--CATCCAACA---------------------AAGCATACTTCAGTGGACGAGCATTGCTTTTAAGAACTAACTGTTCAGCGAGAGATTTGCTCCGACCATATGGGTCAACATGATCTTCCAATGGAAAATATCTCAATGTTTCATTGCCATTTACAATCTCACGTCCCCCATATACAACATTATATGTGCTCGTATATACAAGCCTGTTCACACCATACTTGATACAGGCATCAAGTACAAGGCAACTTCCATTTATATTTACTTCATCAATGCGCCCCGCTTGAAGCATTTCTTTGCCTGACATGCCATATGAAGCAAGGTGGAAAACACAATCTGCTCCTCTCAGAGATTTCTCAACATCCT--ACATCACCTAAATT----TTTTTTCCATCCAAAAACAATATGATACCATACTTTT---AAAAATAA
>PS30
------------------------------------------------------------TAA-TTTCTTTCATT-------------TAAAGAAGG-------------AAAT--CA-CAAAAAATTGGAATAAAGCGAGCTGGTGAACATACTTCAGTGAGCGGCCATTGCTTTTGAGGACTAACTGTTCAGCCAGAGATTTGCTACGGCCATAGGGATCAACATGATCTTCCACTGGAAAGTATCGCAATGCTTCATTTCCATTAATAATCTCCTTTCCTCCATACACCACATTATATGTACTTGTATATACAAGTCTCTTCACACCATACTTGGTGCAAGCATCCAATAAAAGACAAGTCCCATTTATGTTTACTTCATCAATTCGTCCTGCTTGCAGCATTTCTTTGCCTGACATGCCATATGAAGCCAGGTGGAAAACACAGTCTGCCCCTCGTAGAGCTTTCTTAACATCCT-CACATCACCTAAAACTTGCAAAAAGGATCAACTTAAAATGC--------------------------
>PSF43
-ATAAGGTTGCTTGGGCTCAGTAAAAATC-TTTAAAAAGAT---------AGGTTGCTGATAA-TTTCATTCATTTC-----------TAAAGAAGG-------------AAAG--CA-CAAAAAATTG-------------TGGTGAACATACTTTAGTGAACGCCCATTGTTTTTGAGGACTAACTGTTCAGCCAGAGCTTTGCTACGACCATAGGAATCAACATGATCCTCCACTGGAAAGTATCGTAATGCTTCATTTCCATTAACAATCTCTTTTCCTCCATAAACAACATTATATGTACTTACATATACAAGTCTCTTCACACCATACTTGGTACAGGCATCCAATAAAAGGCAAGTCCCATTTATGTTTACTTCATCAATTCGTCCTGCTTGCAGCATTTCTTTCCCTGACATACCATATGAAGCCAAGTGGAAAACACAGTCTGCCCCTCGCAGAGCTTTCTTAACATCCT-CACATCACCTGGATTACAAAAA---------------------------------------------
>PTA0
------------------TCATTTTAAGT-CTTAAAAGGCT---------AGGTTGCTGATAA-TTTCATTCATT-------------TAAAGAAGG-------------AAAT--CA-C-AAAAACTGAAATAAAGAGAGCTGGTAAACGTACTTCAGTGGGCGGCCATTGCTTTTGAGGACTAATTGTTCAGCCAGAGCTTTGCTACGGCCATAGGGATCAACATGATCTTCCACTGGGAAGTATCGCAATGCTTCGTTTCCATTAATAATCTCCTTTCCTCCATACACAACATTATATGTGCTTGTATATAGAAGTCTCTTCACACCATACTTGGTGCAGGCATCCAATAATAGGCAAGTCCCATTTATGTTTACTTCATCAATTCGTCCTGCTTGCAGCATTTCTTTGCCTGACATGCCATATGAAGCCAGGTGAAAAACACAGTCTGCCCCTCGCAGAGCTTTCTGAACGTCCT-CACATCACCT---------------------------------------------------------
>RC54
--------------GGCTCAGTAAAAATC-TTTAAAAAGAT---------AGGTTGCTGATAA-TTTCATTCATT-------------TAAAGAAGG-------------AAAGCACA-CAAAAAATTG-------------TGGTGAACATACTTTAGTGAACGGCCATTGCTTTTGAGAACTAACTGTTCAGCCAGAGCTTTGCTACGACCATAGGAATCAACATGATCCTCCATTGGAAAGTATCGTAATGCTTCATTTCCATTAACAATCTCTTTTCCTCCATAAACAACATTATATGTACTCACATATACAAGTCTCTTCACGCCATACTTGGTACAGGCATCCAATAAAAAGCAAGTCCCATTTATGTTTACTTCATCAATTCGTCCTGCTTGCAGCATTTCTTTCCCTGACATACCATATGAAGCCAGGTGGAAAACACAGTCTGCCCCTTGCAGAGCTTTCTTAACATCCT-CACATCACCTGGATAACAAAAGCGTATTACA------------------------------------
>SA1
AATAAGGATGCTTGGGCTCAGTAAAAGTC-TTTAAAAAGCT---------AGATTACCGATAA-TTTCATTCATT-------------TAAAGAAGG-------------GAAT--CA-CAAAAAATTGGAATAAAGCGAGCTATTGAACATACTTCAGTGAGCAGCCATTGCTTTTGAGGACTAACTGTTCAGCCAGAGCTTTGCTACGGCCATAGGGATCAACATGATCTTCCACTGGAAAGTATCGCAATGCTTCATTTCCATTAATAATCTCCTTTCCTCCATACACCACATTATATGTACTTGTATATACAAGTCTCTTCACACCATACTTGGTGCAAGCATCCAATAATAGACAAGTCCCGTTTATGTTTACTTCATCAATTCGTCCTGCTTGCAGCATTTCTTTGCCTGACATGCCATATGAAGCCAGGTGGAAAACACAGTCTGCCCCTCGCAGAGCTTTCTGAACATCCT-CACATCACCTAAAACTTGCAAAAAGGATCAACTTAAAATGCTTTGTGCTAACTAC----AGAGCTGC
>SC0
-ATAAGGTTGCTTGGGCTCAGTAAGAATC-TTCAAAAAGCT---------AGGTTGCTGGTAA-TTTCATTCATT-------------TAAAGAAGG-------------AAAT--CA-C----TATAGACATAAAGAGAGCTGGTGAACATACTTAAGTGAACGGCCATTGCTTTTGAGGACTAATTGTTCAGCCAGAGCTTTGCTACGGCCATAGGGATCAACATGATCATCCACTGGAAAGTATCGCAATGCTTCATTTCCATTAACAATTTTTTTTCCTCCATAAACAACATTATATGTACTTGCATATACAAGTCTCTTCACACCATACTTGGTACAGGCATCCAATAAAAAGCAAGTCCCATTTATGTTAACTTCATCAATTCGTCCTGCTTGCAGCATTTCTTTGCCTGACATGCCATAGGAAGCTAGATGGAAAACGCAGTCTGCCCCTCGCAGAGCTTTCTTAACATCCT-CACATCACCTGGATTACCAAAAGTATTCTAGTAGA--------------------------------
>SE46
-----------------------------------------------------------------TATATTCATTCCTTGCTCTAT--TAAAGAAGGA--------AGAAAAAT--CAAC-GCAAATTAGGGTAAAGAG-------TCAATTACTTGAAAGGACGACCGTTGCTTTTGAGAACCAATTGTTCAGCGAGAGCTTTACTTCGACCATATGGATCAACATGATCTTCCAACGGATAATAATTCAACATCTCGTTACCATTTGCAATCTCCTTTCCTCCGTATACAACATTGTATGTACTTACATACACAAGTCTCTTCACGCCACACTTGACACAAGCATCCAAAACAAGGCAAGTTCCATTCAAATTTACTTCATCAATCCGCCCTGCTTGAAGCATTTCTTTACCTGACATTCCATATGAAGCAAGGTGGAAAACACAGTCTGCTCCTCGCAAAATTTTCTCAACATCTT-CACATCACCTTAAAAGCAATTACAAATCACACTTTAGAGAT----------------------ATGA
>SG23
--TAAGATCATTTGGGTTCAGTAAATTTT--TTTATTTGTTTAGCTATTGCCTTCCCTGATAA-TTACTTTCATATCCTGATCAA-----AAGAAAGACT----AAATTTAAAT--CAGC-AGAAAAGTGCTCTGAGGTTGCCAGTAAACATACTTTGATGGTCTAGCATTGCTTTTCAGGACCAACTGTTCAGCCAGAGATTTACTACGTCCATACGGATCAACATGATCATCCAGTGAAAAATATTGCAAAGCTTCATTGCCATTAACTATCTCTTTTCCACCATACACAACATTATATGTACTTGTATATACAAGTCTCCTCACACCATACTTATTGCACGCCTCCAACACATGGCAAGTTCCATTTATATTCACTTGATCAATCCGCCCTGCTTGAAGCATTTCTTTACCTGACATGCCATAGGAAGCAAGATGGAAAACACAGTCTGCTCCTCGCAGAGCTTTCTCAACATCCT-CACATCACCT---------------------------------------------------------
>SS22
--TAAGATCATTTGGGTTCAGTAAATTTT--TTTATTTGTTCAGCTATTGACTTTC--AATAA-TTACTTTCATATCCTGATCAA-----AAGAAAGACT----AAGTTTAAAT--CAGC-TAAAACGTGCTCTGAGGTTGCCAGTAAACATACTTTGATGGTCTAGCATTGCTTTTCAGGACCAACTGTTCAGCCAGAGATTTACTACGTCCATATGGATCAACATGATCATCCAGTGAAAAATATTGCAAAGCTTCATTGCCATTAACTATCTCTTTTCCACCATACACAACATTGTATGTACTTGTATATACAAGTCTCCTCACACCATACTTATTGCATGCCTCCAACACATGGCAAGTTCCGTTTATATTCACTTGATCAATCCGCCCTGCTTGAAGCATTTCTTTACCTGACATGCCATAGGAAGCAAGATGGAAAACACAGTCTGCTCCTCGCAGAGCTTTCTCAACATCCT-CACATCACCTGCTTTTTTCTTACCTTGTGCTGAATCAAAATAG---------CATTT-TAAAAATGT
>SV36
-ATAAGTTTGTTTGGGCTCAGTAAAATTT-TTGAAAATACT----------------TCATGCCCTGATCTTATGTACTAAG------GATGAGAAGGCT-------ACTAAAT--CACCAAAAAAA------TGAGAGAGCTGGTATACATACTTTAATGGCCTAGCGTTGCTTTTGAGGACTAACTGTTCAGCCAGAGCTTTACTACGGCCATAGGGATCAACGTGGTCATCCATTGGAAAATATCGCAATGCTTCATTGCCATTAACAATCTCCTTTCCTCCATACACAACATTATATGTACTTGTATATACAAGTCTCTTCACACCAAACTTGATGCAGGCATCCAATACATGGCAAGTCCCATTTATATTTACTGCATCAATCCGTCCTGCTTGAAGCATTTCTTTACCCGACATGCCATATGAAGCAAGGTGGAACACACAGTCTGCTCCTCGTAAAGCTTTCTCGACGTCCTCCACATCACCTTTTTGATAAAGGCAT------------------------------------------
>TA17
------------------------TAAGA--TCACTTGGTTTAGCTATCGATTTCCCTAATAATTTACTTTTATAT--------------AAGAAAGACT----AAGTTTAAAT--CAGC-AAAAAAGTGCTCTGAGATTATCAGTAAACATACTTTAATGGTCTAGCATTGCTTTTCAAGATCAACTGTTCAGCCAGAGCTTTACTACGTCCATATGGATCAACATGATCATCCAGTGGAAAATATTGCAAGGATTCATTACCATTAACTATCTCTTTTCCACCATACACAACATTATATGTACTAGTATATACAAGTCTCCTCACACCATGCTTATTGCAGGCCTCCAACACATGGCAAGTTCCATTTATATTCACCTGATCAATCCGCCCTGCTTGAAGCATTTCTTTACCTGACATGCCATAGGAAGCAAGATGGAAAACACAGTCCGCTCCTTGCAGAGCTTTCTCAACATCCTCCACATCACCT---------------------------------------------------------
>TC31
--------------------------------------------------------------A-TTCTTTTCATTTTCTGCTTCACT-ATGAAGAGGAAT-------ATAAAAT--CACCCAACAGT-------------------AAGCATACTTCAGTGGACGAGCATTGCTTTTAAGAACTAACTGTTCGGCAAGAGCTTTACTCCGGCCATATGGGTCAACATGATCATCCAATGGAAAATATCTCAATGTTTCATTGCCATTTACAATCTCACGTCCCCCATATACAACATTATATGTGCTTGTATATACAAGTCTGTTCACACCATACTTGATACAGGCTTCCAGTACAAGGCAAGTTCCATTTATATTTACTTTATCAATGTGTCCTGCTTGAAGCATTTCTTTGCCTGACATGCCATATGAAGCAAGGTGGAAAACACAATCTGCTCCTCTAAGAGCTTTTTCAACATCCT--ACATCACCT------------TTTCCATCCAAAAACAATATGATACTGTACTTTT---AAAAATAA
>TN1
-------------------------------CTAAT----------------------------TGAATATTATT-------------TGAAGATGCACACCAGGTCCGTAAAT--TATTACTGGTGTAATATCAAATG-------TATATTTGATTAATGGTTTACCATTACTTTTAAGGACCAACTATTCAGCCAGAGATTTACTATGGTCATAGGGGTCAACATGATCCTCTAGTGAAAAAGATCACAATGCTTCATTTCCATTAACAATCGTCTTTCCTCCATATACAACAATATATGTACTTTTATATACAAGTTTCCTCACACCATACTTAGTGCAGGCATCCAATACATGGCAAGTCCGATTTATATTTACTTCATCAGTTTATCCTGATTGAAGTAATTCTTTACCCATCATGCCATATAAAGCAAGGTGGAAAACAAAGTCTACTCCTCGTAGAGTTTTTTCGACATACT-CACATCACTTGTGATGCAAGCGACTTCGTTCCAGAGAGAGTGGTTTGAACCTCGT------------
>TO14
--TAAGATCACTTCGCCTTAATGAGAAAA--TTGAATTGTTCAGCTATTGACTTCCCTAATAATTTACTTTCATATCCTGATCAA----CAAGAAAGACT----GAGTTTAAAT--CAGC-AAAAAAGTGCTCTGAGGTTGCCAGAAAACATACTTTAATGGTCTAGCATTGCTTTTCAAGATCATCTGTTCAGCCAGAGCTTTACTACGTCCATACGGATCAACATGATCATCCAGTGGAAAATATTGCAAAGACTCGTTACCATTAACTATCTCTTTTCCACCATACACAACATTATATGTACTTGTATATACAAGTCTCCTCACACCAAACTTATTGCAGGCCTCCAACACATGGCAAGTTCCATTTATATTCACCTGATCAATCTGCCCTGCTTGAAGCATTTCTTTACCTGACATGCCATAGGAAGCAAGATGGAAAACACAGTCTGCTCCTCGCAGAGCTTTCTCAACATCCTCCACATCACCTTTATTTTTTTCA---------------------------------------------
>TPL03
-ATAAGGTTGCTTGGGCTCAGTAAAAATC-TTTAAAAAGAT---------AGGTTGCTGATAA-TTTCATTCATTTC-----------TAAAGAAGG-------------AAAG--CA-CAAAAAATTG-------------TGGTGAACATACTTTAGTGAACGGCCATTGTTTTTGAGGACTAACTGTTCAGCCAGAGCTTTGCTACGACCATAGGAATCAACATGATCCTCCACTGGAAAGTATCGTAATGCTTCATTTCCATTAACAATCTCTTTTCCTCCATAAACAACATTATATGTACTAACATATACAAGTCTCTTCACACCATACTTGGTACAGGCATCCAATAAAAGGCAAGTCCCATTTATGTTTACTTCATCAATTCGTCCCGCTTGCAGCATTTCTTTCCCTGACATACCATATGAAGCCAGGTGGAAAACACAGTCTGCCCCTCGCAGAGCTTTCTTAACATCTT-CACATCACCTAAATCTTGCAGAA--------------------------------------------
>WN5
----------CTTGGGCTCACTAAAAGAA-TGTAAGCAAACTAGATATTTTGTTTTCCAATA--TTCTTTTCAGGTCCTGATCAA---C-AAGAAAGACT-------ATTAATT--CACTGAAAAAAA--AATTATGACATCTGGTAAACATACTTTAATGGGCGACCGTTGCTCTTAATAACCAACTGTTCAGCGAGAGCTTTACTGCGGCCATATGGGTCAACATGATCATCCAGTGGATAATATCGCAATGCCTCATTTCCATTCACGATCTCCTTTCCTCCATATACAACGTTATATGTACTTGTATATATGAGTCTCTTCACACCATACTTGTTGCAGGCATCCAGTACATGGCAAGTCCCATTGATATTTACTTCATCAATCCGTCCTGCTTGAAGCATTTCTTTGCCAGACATGCCATATGAAGCAAGGTGGAAAACACAGTCTGCCCCTCGCAAAGCTTTCTCAACATCCTCCACATCACCTAGATAAGACAAAGCATATTACAAGGTAGGAAGCAGAAAGCTTTTG----AAAGACAT
>WS10
----------------------------------------------------------------------------------GGA-----TAAGAAAGAC----AA--TTTAAT--CAAG-AAAAAAGTGTTTCAAGGTTGTTAGTAAACATACTTTAATGGTCTAGCATTGCTTTTCAGGACCAACTGTTCAGCTAGAGCTTTACTACGTCCATATGGATCAACATGCTCATCCAGTGGAAAATATTGCATAGCTTCATTACCATTAACTATCTCTTTTCCACCGTACACAACATTATATGTGCTTGTATATACAAGCCTCCTCACACCCTGCTTATTGCAGGCCTCCAACACATGGCAAGTTCCATTTATATTCACCTGATCAATCCGCCCTGCTTGAAGCATTTCTTTACCTGACATGCCATAGGAAGCAAGATGGAAAACACAGTCCGCTCCTCGCACAGCCTTCTCAACATCCTCCACATCACCT---------------------------------------------------------
>WW11
------------------------------------------------------------------------------------------------------------------------------------------------------ATACTTTAATGGTCTAGCATTGCTTTTCAGGACCAACTGTTCAGCTAGAGCTTTACTACGTCCATATGGATCAACATGCTCATCCAGTGGAAAATATTGCATAGCTTCATTACCATTAACTATCTCTTTTCCACCGTACACAACATTATATGTGCTTGTATATACAAGCCTCCTCACACCCTGCTTATTGCAGGCCTCCAACACATGGCAAGTTCCATTTATATTCACCTGATCAATCCGCCCTGCTTGAAGCATTTCTTTACCTGACATGCCATAGGAAGCAAGATGGAAAACACAGTCCGCTCCTCGCACAGCCTTCTCAACATCCTCCACATCACCT---------------------------------------------------------
