# Supplementary material for: Development of a Target Enrichment Probe Set for Conifer (REMcon)
Source: Biology (Basel). 2024 May 22;13(6):361. doi: 10.3390/biology13060361 (PMC11200496; doi:10.3390/biology13060361)
Supplement: Supplementary file 1 [file biology-13-00361-s001.zip › biology-2960267-supplementary/Sup data/MO_orthlogs_alignments/Thupl29377034s0012_1.ortho.selected_stripped.aln.fasta]

>RR55
---------------------------------------------------------------------------------------------------------AAATCATTTAGAAG--------TAC---ACATCTACATTT-CCTTTCTATATTGTAAATTTAGAATGGTGAGGAAAACAGATTTGAG-AATAGCTC---TTGAACAATG-AATAAACT----AATT-GCGAACA-------------------TATAAACAGCTGTTTCATTCATCAAATTCCTATAGCGTCTAGAA--GCCTTATATGCTCTTCAACAGAAACCAAAGAATTAGCAACGATAGAACCACTTGCTGCTACTGCAGGAACTCCAATGCCTGGA--AATGTTGAATCACCACAACAAT-AAAGCTGTGGAATAGGTGTCTGTTGCCCGGGGAATGTTTCTTGGCCTGCACGAATCGCAGGCCCAT-AAGTACCCCTATTTCTGCGAAGAA--AACGTTGGTGTGTCAATGGAGTA------CCAACCAGCTTGACTTCACATTTATCTCGAGAAAAACCTGGTCC------------------------TAATGCACGTTCAACAGCT--TGCCACATCACCTGCATTAAA-GTATGCAAT---AAA-C--CACATGGAACGATACATAAACCTTTAATC----ATGTCCTTAATCAAAGT---------------------------------------------------------------------------------------------------------------------------
>AA3
---TTTATTTTTTTGT-------------------------------------------------CTTAGACAGAGGTAAAGGATTCAGTAT--AATTCCTATAAAAATTATAACATAG--------TA---TATAAGTTACATTTTCCTTCTGT-CTCTAAATTTAGAAGGGTGAAGAACATTGGTTTCAC-AAAGGTTT---TTAAATAATG-AATACAAT----AGTT-AGGAAAA-------CCTA--------CAAAACAACTGTCCCTTTAAATTAAATGCCTATGGCATCTAGAA--GCCTCGTATGGTCTGCAACAGAAACTAAAGAATTAGCAACAATGGAACCACTTGCTGCTACTGCAGGAACCCCAATGCCTGGA--AATGTTGAATCACCACAACAGT-AAAGCTGTGAAATAGGTGTTCCATTCCCAGGGAATGATCCTTGGCCTGCACGAATTGCAGGCCCAT-AAGTGCCCCTATTCCTTCGAAGAA--ACCTTTGGTGCGTCAATGGGGTA------CCGACCAACTTGACATCACATTTATCTCGAGAAAACCCAGTTCC------------------------TAATGCACGTTCAACAGCT--TTCCACATCACCTGCATTGCA-TTTCACAAG---AAATT--TACATGAAATTATACAGACACTTTGAGAC----TTGTTGATTCACTTGGCAA-AGA----------------------------------------------AATATT---CAAAGAAACTACACAAATCTTCATGTCTCTAATA-------------------------CTT
>AA60
--------------------------------AAAAGAACAAA-TTTACAATGG-CTATA--------GTAGTGAACAAAATAAATTGCGA-----AATCAAACAACAAAAGTTTGTGT--------TGC---ATATATATGATTATTTTCCTGTACAATAAATTTAGAAGGTTGAACAGAACAGATATCAG-GATGGCTA-----ATACAATG-AACAAAAT----ACTC-ACAAATGTTGACAAACTC--------CAAAAA----------GTTCATCAAATTCCTACAGCATCCAGAA--GCCTCATGTGCTCTCCAACAGAAACCAAAGAATTAGCTACAATAATACCACTTGCTGCTACTGCAGGAACCCCAATGCCTGGA--AATGTTGAGTCACCACAACAAT-AAAGCTGTGGAATAGGAGTCCCTTGCCCAGGGAATGATTCTTGACCTGCACGAATGGCAGGCCCAT-ATGTACCTCTATTCCTACGAAGAA--AACGCTGGTGTGTCAATGGTGTG------CCAACCAACTTGACCTCACATTTATCTTGAGAAAACCCTGGTCC------------------------TAATACACGTTCGACAGCT--CTCCAGACAACCTGTGTTGCA-TTTCACAAGA--AAAAT--CATATAAAAGTATACAAAAACCCAGAATT-----TTTTGTTGCACTAAGCAT-CATTTGTAATTTGTCA--------------------------------CATTGTT---TCAGGATTAAAG------ATGGTTTTCAAGAGCGAGAAAACTAGATTTAAATA---------
>AAR4
----TATTTTTTTTGT-------------------------------------------------CTTAGACAGAGGTAAAGGATTCAGTAT--AATTCCTATAAAAATTATTACATAG--------TAA--TATAAGTTACATTTTCCTTCTGTACTCTAAAATTAGAAGGGTGAAGAACATTGGTTTCAG-AAAGGTTT---TTAAATAATG-AATACAAT----AGTT-AGGAAAA-------CCTA--------CAAAACAACTGTCCCTTTAAATCAAATGCCTATGGCATCTAGAA--GCCTCGTATGGTCTGCAACAGAAACTAAAGAATTAGCAACAATGGAACCACTTGCTGCTACTGCAGGAACCCCAATGCCTGGA--AATGTTGAATCACCACAACAGT-AAAGCTGTGAAATAGGTGTTCCATTCCCAGGGAATGATCCTTGGCCTGCACGAATTGCAGGCCCAT-AAGTGCCCCTATTCCTTCGAAGAA--ACCTTTGGTGCGTCAATGGGGTA------CCGACCAACTTGACATCACATTTATCTCGAGAAAACCCAGTTCC------------------------TAATGCACGTTCAACAGCT--TTCCACATCACCTGCATTGCA-TTTCACAAG---AAATT--TACATGAAATTATACAGGCACTTTGAGAC----TTGTTGATTCACTTGGCAC-AGATTGTAATTTAACATAATGC-----------------------AAGAAATATT---CAAAGAAACTACACAAATCTTCATGTCTCTAATA-------------------------CTT
>AF1
-------TTTT------------------------AAGAAGCTATTTTTAATAA-ATGCA------------------------ATATTGGAAAAAAGTAAAATAAAATCATTTAGAAA--------TAC---ACATCTACATTT-CCTTTCTATATTGTAAATTTAGAATGGTGAGGAAAACAGATTTGAG-AATAGCTC---TTAAACAATG-AATAAACT----AATT-GGGAATA-------------------TATAAACAGCTGTCCCATTCATCAAATTCCTATAGCATCTAGAA--GCCTTATATGCTCTTCAACAGAAACCAAAGAATTAGCAACAATAGAACCACTTGCTGCTACTGCAGGAACTCCAATGCCTGGA--AATGTTGAATCACCACAACAAT-AAAGCTGTGGAATAGGTGTCTGTTGCCCAGGGAATGTTTCTTGGCCTGCACGAATCGCAGGCCCAT-AAGTACCCCTATTTCTGCGAAGGA--AACGTTGGTGTGTCAATGGAGTA------CCAACCAGCTTGACTTCACATTTATCTCGAGAAAACCCTGGTCC------------------------TAATGCACGTTCAACAGCT--TGCCACATCACCTGCATTAAA-CTATGCAAT---AAATC--CACATGGAACTATACATAAACCTTTAATC----ATGTCCTTAAATCAAAGT--------------------------------------------------------------------------------------------------------------------------
>AG2
------------------------------------------------------------------------------------------------------------------------------------------------------------------------------------------------------------------------------------------------------------------------------------------------------------------------------------------------------ACAATAGAACCACTTGCTGCTACTGCAGGAACTCCAATGCCTGGA--AATGTTGCATCACCACAACAAT-AAAGCTGTGGAATAGGTGTCTGTTGCCCAGGGAATGTTTCTTGGCCTGCACGAATCGCAGGCCCAT-AAGTACCCCTATTTCTGCGAAGGA--AACGTTGGTGTGTCAATGGAGTA------CCAACCAGCTTGACTTCACATTTATCTCGAGAAAACCCTGGTCC------------------------TAATGCACGTTCAACAGCT--TGCCACATCACCTACATTAAA-CTATGCAAT---AAATC--CACATGGAACTATACATAAACCTTTAATC----ATGTCCTTAACTCA------------------------------------------------------------------------------------------------------------------------------
>AH26
-------------------------------------------------------------GGCATTATGAGAAACTCCTCTCAATTTTCATT---AACGGACTAAAAATAATTCAAAT--------TCAG-CATGTTTATATCCTCTCTTTCACCTTCTAAGTATAGTATATATAGTA--------------CATGGTTT---CTTAAGAGCG-AATAATTG---------AAAAATA------CATTA--------CAAAATAGAAAG--CTCTTCATCATATCCCTATGGCATCTGAAA--GCTTTGTGTGCTCTGCAACAGAAACCAGAGAATTAGCCGCAATGGCACCACTTGCTGCCACTGCAAGAACCCCAATGCCTGGA--AATGTGCAATCCACACAACATC-AAAGCTATTGAATGAGTGTCCCCTGCCCAGGGAACGACTCTTCTCCTGCATGAATTGCAAGCCCCT-ATGTACCTTTATTCCTCTATAGAA--ACCGTTGGTGTGTCAGTGGTGTA------CCAACCAACTTCCCCTCACATTTGTCTCTAGAAAAATCGAGTGTACATAGGAAGATAGAGTTACATGATAATAGAATTTGCATGGCT--TTCC------------------------------AAGAC--TTTTCAACTGCATTCATAGAATTTTAACT----ATCTCCCGGAATCTATGAC-CGTCCATGCC------AG---------------------------TGACATTATTGTGTTTGTGCTAAATATTT----------------------------------------------
>AME1
---ATTTTTTTTTTATAAA-------------------------------------------CTAATTAGACATAGGTAGAGGATTCAGTAT--AATTCCTATAAAAATTATTAAATAG--------TAAC-TATAACTTACATTTTCCTTCTGTACTCCAAAATTTAAAGGGTGAAGAACATTGGTTTCAG-AAAGGTTT---TTAAATAATG-AATACAAT----AGTG-AGGAAAA-------CCTA--------CAAAACAACTGTCCCTTTAAATCAAATGCCTATGGCATCCAGAA--GCCTCGTATGGTCTGCAACAGAAACTAAAGAATTAGCAACAATGGAACCACTTGCTGCTACTGCAGGAACCCCAATGCCTGGA--AATGTTGAATCACCACAACAGT-AAAGCTGTGAAATAGGTGTTCCATTCCCAGGGAATGATCCTTGGCCTGCACGAATTGCAGGCCCAT-AAGTGCCCCTATTCCTTCGAAGAA--ACCTTTGGTGCGTCAATGGGGTA------CCAACCAACTTGACATCACATTTATCTCGAGAAAACCCAGTTCC------------------------TAATGCACGTTCAACAGCT--TTCCACATCACCTGCATTGCA-TTTCACAAG---AAATT--TACATGAAATTATTCAGGCATCTTGGGAC----TTGTTGATTCACTTGGCAC-AGATTGTAATTTAACATAATGC-----------------------CTCTCTGAAT---CAAAG---------------------------------------------------------
>AP25
---------------------------------------------------------------------------------------------------GGACTAAAAATAATTCAAAT--------TCAG-CATGTTTATATCCTCTCTTTCACCTTCTAAGTATAGTATCTATAGTA--------------CATGGTTT---CTTAAGAGCG-AATAATTG---------AAAAATA------CATTA--------CAAAATAGAAAG--CTCTTCATCATATCCCTATGGCATCTAAAA--GCTTTGTGTGCTCTGCAACAGAAACCAGAGAATTAGCCGCAATGGCACCACTTGCTGCCACTGCAAGAACCCCAATGCCTGGA--AATGTGCAATCCACACAACATC-AAAGCTATTGAATGAGTGTCCCCTGCCCAGGGAATGACTCTTCTCTTGCATGAATTGCAAGCCCCT-ATGTACCTTTATTCCTCTATAGAA--ACCGTTGGTGTGTCAGTGGTGTA------CCAACCAACTTCCCCTCACATTTGTCTCTAGAAAAATCTAGTATACATAGGAAGATAGAGTTACATGATAATAGAATTTGCATGGCT--TTCC------------------------------AAGAC--TTTTCAACTGCATTCATAGAATTTTAACT----ATCTCCTGGAATCTATGAC-CGTCCATGCC------TA---------------------------TGACATTATTGTTTTTGTGCTAAATATTT----------------------------------------------
>APA47
---------------------------------------------------------------------------------------------------------AAATGATTTAGAAA--------TAC---ACATCCACATTT-CCTTTATATATTGTAAATTTAGAATGATGAGGAAAACAGATTTCAG-AATAGCTC---TTGAACAATG-AATAACTT----AATT-GGGTATA-------------------TATAAACAGCTGTCCCTTTCATCAAATTCCTATAGCATCTAGAA--GCTTTATATGCTCTTCAACAGAAACCAAAGAATTAGCAACAATAGAACCACTTGCTGCTACTGCAGGAACTCCAATGCCTGGA--AATGTTGAATCACCACAACAAT-AAAGCTGTGGAATAGGTGTCTGTTGCCCGGGGAATGTTGCTTGGCCTGCACGAATCGCAGGCCCAT-AAGTACCCCTATTTCTGCGAAGAA--AATGTTTATGTGTCAATGGAGTA------CCAACCAACTTGACTTCACATTTATCTCGAGAAAACCCTGGTCC------------------------TAATGCACGTTCAACAGCT--TGCCACATCACCTGCATTAAA-GAATGCAATAAAAAATC--CACATG-AAGTATACATGAACCATTAATC----ATGTCCTTAACCAAAGT--------------------------------------------------------TT---TGAATGGACAAAA-----ACTACATTGGCTAAAGGTAAAAAAAAATCTGAGA----------
>AR2
------------------------------------------------------------------------------------------------------------------------------------TATAACTTACATTTTCCTTCTGTACTCCAAAATTTAAAGGGTGAAGAACATTGGTTTCAG-AAAGGTTT---TTAAATAATG-AATACAAT----AGTG-AGGAAAA-------CCTA--------CAAAACAACTGTCCCTTTAAATCAAATGCCTATGGCATCCAGAA--GCCTCGTATGGTCTGCAACAGAAACTAAAGAATTAGCAACAATGGAACCACTTGCTGCTACTGCAGGAACCCCAATGCCTGGA--AATGTTGAATCACCACAACAGT-AAAGCTGTGAAATAGGTGTTCCATTCCCAGGGAATGATCCTTGGCCTGCACGAATTGCAGG----------------------------------------------------------------------------------------------------------------------------------------------------------------------------------------------------------------------------------------------------------------------------------------------------------------------------------------------------------------------------
>AS57
-------------------------------------------------------------------------------------------------------------------------------TAC---ATATACAGAATTATTTTTCTGTAACGTAAATTTAAAAGGGTGAAAAGAACAGATTTCAG-AATGGCTA-----TAATAGTG-AAAAAAAT----AATC-AGGAATTTT--TCAACTA--------CAAAATGACAGA-CCCTTTCATCAAATTCCTATGGCATCTAGAA--GCCTCGTGTGCTCTCCAACAGAAACCAAAGAATTAGCAACAATAGTACCACTTGCTGCTACTGCAGGAACCCCAATGCCTGGA--AATGTTGAATCACCACAACAGT-AAAGCCGTGGAATAGGTGTCCCTTGCCCAGGGAATGATCCTTGACCTGCACGAATCGCGGGCCCGT-AAGTACCCCTATTCCTACGAAGAA--AACGCTGGTGTGTCAATGGTGTG------CCAACCAACTTGACCTCACATTTATCTCGAGAAAACCCTGGTCC------------------------TAATGCACGTTCAACAGCT--TTCCACATCACCTGCATTGCA-TTTTACAAGA--AAAAT--CACATAAAAGTATACAAACACCTTGAACT-----TCTCATTGCAATTAGCAT-AGTTTTTAAT-----------------------------------------TATT---TCAGGATACAAGTAAATTAT------------------------------------------
>CB35
-------------------------------------------------------------------------------------------------------------GGGCTAAAAA--------TAA---TTAAAAATATCGTCTCTTCCACATTGTA-------------------------------------ATT---CTGTGGAGTG-AAT---------ATTG-AAGAATA------AATTA--------CAGAATACCAAGCTATCATCATCAGATCCCTATGGCATCCAAAA--GCCTTGTGTGCTCTGCAACAGAAACCAGAGAATTAGCCACAATGCAACCACTTGCTGCCACTGCAGGAACCCCAATGCCTGGA--AATGTGGAATCCCCACAACAGT-AAAGCTGCTGAATGGGTGTCCCCTGCCCAGGGAATGACTCTTCTCCCGCACGAATTGCAGGCCCAT-ATGTACCTCTATTCCTCCGAAGAA--ACCGTTGGTGTGTCAATGGTGTA------CCGACCAACTTTACCTCACATCTGTCTCGAGAAAAACCAGGTCC------------------------CAGTACACGTTCAACAGCT--CTCCACATACCGT---------ATATGCAAG---AAACC--CACAGGAAATTACACACGCGGTACTACTG---CTTGCTAGTTCACTCAGCAC-CATCTGTGAATTA------------------------------------AAGATC---TGAATAGCCATA--------------------------------------------------
>CD18
-------------------AACTAAAAGGGTGAAAAAAACAAATTTCAGAATGA-CAATA--------ATAGTAAACAAAAAAAATCAGG---------------AAAAAGGTTTGTGA--------TAC---ATATATATGATTGTTTTTCTGTACAATAAATTTAGAAGACTGAATAGAACAGATTTCAGAAATAACTA-----CAATATTG-AACAAAAT----AATTTAGGAATGT---TTAACTA--------CAGAATGACAGACCCCTTTCATCAAATTCCTATGGCATCTAGAA--GCCTAGTGTGCTCTCTAACAGAAACCAATGAATTAGCAACAATGGTACCACTTGCTGCTACTGCAGGAACCCCAATGCCTGGA--AATGTTGAATCACCACAACAGT-AAAGCTGTGGAATAGGTGTCCCTGGCCCAGGGAATGATTCTTGACCTGCACGAATTGCAGGCCCAT-ATGTACCCCTATTTCTACGAAGAA--AACGCGAGTGTGTCAATGGTGTG------CCAACCAACTTGACCTCACATTTATCTCGAGAAAACCCTGGTCC------------------------TAACGCGCGTTCAACAGCT--TTCCACATTACCTGCATTGCA-TTTTACAAGA--ATATT--CACATAGAAGTATACAAACACCTTGAACT-----T-TCATTGCAATTTGCAT-------------------------------------------------------------------------------------------------------------------------
>CDE34
-------------------------------------------------------------------------------------------------------------GGGCTAAAAA--------TAA---TTAAAAATATCGTCTCTTCCACATTGTA-------------------------------------ATT---CTGTGGAGTG-AAT---------ATTG-AAGAATA------AATTA--------CAGAATACCAAGCTATCATCATCAGATCCCTATGGCATCCAAAA--GCCTTGTGTGCTCTGCAACAGAAACCAGAGAATTAGCCACAATGCAACCACTTGCTGCCACTGCAGGAACCCCAATGCCTGGA--AATGTGGAATCCCCACAACAGT-AAAGCTGCTGAATGGGTGTCCCCTGCCCAGGGAATGACTCTTCTCCCGCACGAATTGCAGGCCCAT-ATGTACCTCTATTCCTCCGAAGAA--ACCGTTGGTGTGTCAATGGTGTA------CCGACCAACTTTACCTCACATCTGTCTCGAGAAAAACCAGGTCC------------------------CAGTACACGTTCAACAGCT--CTCCACATACCGT---------ATATGCAAG---AAACC--CACAGGAAATTACACACGCGGTACTACTG---CTTGCTAGTTCACTCAGCAC-CATCTGTGAATTA------------------------------------AAGA-------------------------------------------------------------------
>CF38
-------------------------------------------------------------------------------------------------CCTAAAAATGAGAAGTTTGTGT---------------TACGTAACATTTTTTTTCTGTGCTGTAAATTTAGAAGGGTGAAGAGCATATATTTCAG-AATGGCTC----TAGAAAATG-AATAGAAT----TATT-AGGAAAA--------CTA--------CAAAACAACATA-CCCTCTCATCAAATTCCTATGGCGTCTAGAA--GCCTTGTGTGCTCTCCAACAGAAACCAAAGAATTAGCAACAATGGTACCGCTTGCTGCTACTGCAGGAACCCCAATGCCTGGA--AATGTTGAATCACCACAACAGT-AAAGCTGTGCAATAGGTGTCCCTTGCCCAGGGAATGATTCTTCACCCGCACGAATTGCAGGCCCAT-AAGTACCCCTATTCCTGCGAAGAA--ACCGCTGGTGTGTCAATGGTGTG------CCAACCAACTTGACCTCACATTTATCTCGAGAAAACCCAGGTCC------------------------TAATGCACGTTCAACAGCT--TTCCACATCACCTGCATTGCA-TTTTTCAAG---AAATT--CACATGAAACTATATATGCACCTTGAAAC----TTGTCATTGCACTTGGCAT-AATTTGTAAT-----------------------------------------TGTT---CCA-GATACAAGT-------------------------------------------------
>CH19
-----------------------------------------------------------------------------------------------------------AAACGCTTGTGA--------TAC---ATATATATGATTGTTTTTCTGTACAATAAATTTAGAAGAGTGAATAGAACAGATTTCAGAAATAACTA-----CAATATTG-AACAAAAT----AATTTAGGAATGT---TAAACTA--------CAGAATGACAGGCCCCTTTCATCAAATTCCAATGGCATCTAGAA--GCCTAGTGTGCTCTCTAACAGAAACCAAAGAATTAGCAACAATGGTACCACTTGCTGCTACTGCAGGAACCCCAATGCCTGGA--AATGTTGAATCACCACAACAGT-AAAGCTGTGGAATAGGTGTCCCTGGCCCAGGGAATGATTCTTGACCTGCACGAATTGCGGGCCCAT-ATGTACCCCTATTTCTACGAAGAA--AACGGGAGTGTGTCAATGGTGTG------CCAACCAACTTGACCTCACATTTATCTCGAGAAAACCCTGGTCC------------------------TAACGCTCGTTCAACAGCT--TTCCACATTACCTGCATTGCA-TTTTACAAGA--ATATT--CACAAAGAAGTATACAAACACCTTGAACT-----T-TCATTGCAATTTGCAT----------------------------------------------------TATT---TCAGGATATAAGT-------------------------------------------------
>CHA37
-------------------------------------------------------------------------------------------------CCTAAAAATGAGAAGTTTGTGT---------------TACGTAACATTTTTTTTCTGTGCTGTAAATTTAGAAGGGTGAAGAGCATATATTTCAG-AATGGCTC----TAGAAAATG-AATAGAAT----TATT-AGGAAAA--------CTA--------CAAAACAACATA-CCCTCTCATCAAATTCCTATGGCGTCTAGAA--GCCTTGTGTGCTCTCCAACAGAAACCAAAGAATTAGCAACAATGGTACCGCTTGCTGCTACTGCAGGAACCCCAATGCCTGGA--AATGTTGAATCACCACAACAGT-AAAGCTGTGCAATAGGTGTCCCTTGCCCAGGGAATGATTCTTCACCCGCACGAATTGCAGGCCCAT-AAGTACCCCTATTCCTGCGAAGAA--ACCGCTGGTGTGTCAATGGTGTG------CCAACCAACTTGACCTCACATTTATCTCGAGAAAACCCAGGTCC------------------------TAATGCACGTTCAACAGCT--TTCCACATCACCTGCATTGCA-TTTTTCAAG---AAATT--CACATGAAACTATATATGCACCTTGAAAC----TTGTCATTGCACTTGGCAT-AATTTGTAAT-----------------------------------------TGTT---CCA-GATACAAGT-------------------------------------------------
>CJ24
TAATTATTTTTCTTACAAAAATTAAAAGGGTGAAAGTAACAAATTTCAGAATGA-CTATA--------ATAGTGAACAAAATAATTAGGAAT----GCTACAACTACAAAAGTTTGTGT--------TAC---ATATATATAATTATTTTTCTGTACAATAAATTTAAAAGGGTGAAAAGAACAGATTTCAG-AATGACTA-----TAATAGTG-AACAAAAT----AACT-AGGAATGT---TTAACTA--------CAAAATGACAGA-CCCTTTCATCAGATTCCAATGGCATCTAGAA--GCCGTGTGTGCTCTTCAACAGAAACCAAAGAATTAGCAACAATGGTACCACTTGCTGCTACTGCAGGAACCCCAATGCCTGGA--AATGTTGAATCACCACAACAGT-AAAGCTGTGGAATAGGTGTCCCTTGCCCAGGGAATAATTCTTGACCTGCACGAATAGCAGGCCCGT-AAGTACCCCTATTCCTACGAAGAA--AACGCTGGTGTGTCAATGGTGTG------CCAACCAACTTGACCTCACATTTATCTCGGGAAAACCCAGGTCC------------------------TAATGCACGTTCAACAGCT--TTCCACATCACCTGCATTGCA-TTTTACAAAC--AAATTTATACATAAAAGTACACAAACACCTTGAACT-----TCTCATCGCACTTAGCAT-AGTTTGTAAT-----------------------------------------TATT---TCAGGATACAAGT-------------------------------------------------
>CM9
TAATTATTTTTATTATAAAAGTTTACAGGGCAAAAAGAACAAATTTTACAATGG-CTATA--------ATAGTGAACAAAATAAATTGCGAA---AAATAAAACAACAAAAGTTTGTGT--------CGC---ATATATATGATTATTTTCCTGTACAATAAATTCAGAAGGCTGAACAGAACAGATTTCAG-GATGGCTA-----ATATAATG-AACAAAAT----ACTT-AGAAATGTTTACAAACTC--------CAAAAT----------ATTCATCAAATTCCTACAGCATCTAGAA--GCCTCATGTGCTCTCCAACAGAAACCAAAGAATTAGCTACAATAATACCACTTGCTGCTACTGCAGGAACCCCAATGCCTGGA--AATGTTGAATCACCACAACAAT-AAAGCTGTGGAATAGGAGTCCCTTGTCCAGGGAATGATTCTTGACCTGCACGTATCGCAGGCCCAT-ATGTACCTCTATTCCTACGAAGAA--AACGCTGGTGAGTCAATGGTGTG------CCAACCAACTTGACCTCACATTCATCTCGAGAAAACCCTGGTCC------------------------TAATACACGTTCAACAGCT--TTCCACACAACCTGTGTTGCA-TTTTACAAGA--AAAAT--CATATCAAAGGATACAAACACCTTGAAAT-----TTTTGTCGCACTAAGCAT-CATTTGTAAT--GTCA--------------------------------CATTGTT---TCAGGATTAAAGAAAAA-ATTATTT-------------------------------------
>CO8
TAATTA-TTTTATTATAAAAGTTTAAAGGGCAAAAAGAACAAATTTTACAATGG-CTATA--------ATAGTGAACAAAATAAATTGCGAA---AAATAAAACAACAAAAGTTTGTGT--------TAC---ATATATATGATTATTTTCCTGTACAATAAATTCAAAAGGCTGAACAGAACAGATTTCAG-GATGGCTA-----ATATAATG-AACAAAAT----ACTT-AGAAATGTTTACAAACTC--------CAAAAA----------ATTCATCAGATTCCTACAGCATCTAGAA--GCCTCATGTGCTCTCCAACAGAAACCAAAGAATTAGCTACAATAATACCACTTGCTGCTACTGCAGGAACCCCAATGCCTGGA--AATGTTGAATCACCACAACAAT-AAAGCTGTGGAATAGGAGTCCCTTGCCCAGGGAATGATTCTTGACCTGCACGAATCGCAGGCCCAT-ATGTACCTCTATTCCTACGAAGAA--AATGCTGGTGTGTCAATGGTGTG------CCAACCAACTTGACCTCACATTTATCTCGAGAAAACCCTGGTCC------------------------TAATACACGTTCAACAGCT--TTCCACACAACCTGTGTTGCA-TTTTGCAAGA--AAAAT--CATATAAAAGTATACACACACCTTGATTG--------------------------CTTGTAAT--GTCA--------------------------------CATTGTT---TCAGGATTAAAGAA----ATTATTTTCAACAGCAAGAAAACTAGATTTAAATATTTTCGTTT
>CP16
-------------------AATTAAAAGGGTAAAAAGAAAAAATTTCAGAATGA-CTATA--------ATAGTGA------------------------------ACAAAAGTTTGTGT--------TAC-----ATATATGATTATTTTTATATACAATTAATTTAGAAGGGTGAACATAACATATTTCAA-AATGACTA-----TAATAGTG-AACAAAAT----AATT-AGGAAAGTT--TTAACTA--------CAAAATGACAGACCCCTTTCATCAAATTCCTATGGCATCTACAA--GCCTCATGTGCTCTCTAACAGAAACTAAAGAATTACCAACAATGGTACCACTTGCTGCTATTGCAAAAACCCCAATGCCTGGA--AATGTTGAACTACCACAACAGT-AAAGTTGTGGAATAGGTGTCCCTTTCCCAGGGAATGATTCTTGACCTACACGAATCGTGGGCCCAT-AT--------------------------------------------------------------------------------------------------------------------------------------------------------------------------------------------------------------------------------------------------------------------------------------------------------------------------------------------------------------------
>CR44
-------------------------------------------------------------------------------------------------------------------------------------------------------------------------------------AGAGATTTCAG-AGAATTGCTTATGAAATATTG-AATAAAAT----AATT-GAC-------------------------AAAAAACAGTTGTTAAAAATTAAATTCCAATAGCATTTAGAA--GCTCGGTGTGCTCTCCAACAGAAACCAAAGAATTAGCAACTATGGAACCGCTTGCAGCCACTGCAGGAATCCCAATGCCAGGG--AATGTTGAATCCCCACAACAAT-AAAGCTGTGGAATAGGGGTTCCCGGGCCAGGAAATGTTTCTTTTCCTGCACGAATTGCAGGTCCAT-AAGTCCCCCTATTCCTGCGAAGAA--ACCTTTGGTGTGTCAACGGTGTA------CCGACCAACTTCACCTCACATTTGTCTCGGGAAAAGCCAGGTCC------------------------TAGAGCACGTTCAACAGCT--CTCCACATCACCTAGAATC---------------------------------------------------------------------------------------------------------------------------------------------------------------------------------------------------
>CT15
TAATTATTTGTTTTAAAAAAATTAAAAGGGTGAAAAGAACAAATTTCAGAATGA-CTATA--------ATAGTGAACAAAAAAAATTAGGA--------AAAACTACAAAAGTTTGTGT--------TAC---ATATAT-TGATTATTTTTCTGTACAATTAATTTAGAAGGGTGAACAGAACAGATTTCAG-AATGACTA-----TAATAGTG-AACAAAAT----AATT-AGGAATGT---TTAACTA--------CAAAATGACAGACCCCTTTCATCAAATTCCTATGGCATCTAGAA--GCCTCATGTGCTCTCTAACAGAAACCAAAGAATTAGCAACAATGGTACCACTTGCTGCTACTGCAGGAACCCCAATGCCTGGA--AATGTTGAATCACCACAACAGT-AAAGTTGTGGAATAGGTGTCCCTTGCCCAGGGAATGATTCTTGACCTGCACGAATTGCGGGCCCAT-ATGTACCCCTATTCCTACGAAGAA--AACGCTGGTGTGTCAATGGTGTA------CCAACCAACTTGACCTCACATTTATCTCGAGAAAACCCCGGTCC------------------------TAATGCACGTTCAACAGCT--TTCCACATCACCTGCATTGCA-TTTTACAAGA--AAATTCACATATAAAAGTATACAAAGACCTTGAACT-----TTTCATTGCACTTAGCAT----------------------------------------------------TATT---TCAGGATACAAGT-------------------------------------------------
>DA12
--------------------------------------------------------------------------------------------------------TACAAAATTTTGTGTT------ATAC---ATATATATGATTATTTTCCTGTACAATAAATTTAGAAGGTTGAACAGAACAGATTTTAG-AATGACTA-----ATGTAATG-AACAAAAT----AATT-AGCAATGCTTACAAATTC-------CTAAAAA----------TTTCATCAAATTCCTATAGCATCTAGAA--GCCTCGTGTGCTCTCCAACAGAAACCAAAGAATTAGCAACAATAATACCACTTGCTGCTACTGCAGGAACCCCAATGCCTGGA--AATGTTGAATCACCACAACAGT-AAAGCTGTGGAATAGGTGTTCCTTGCCCAGGGAATGATTCTTGGCCTGCACGAATTGCAGGCCCAT-ATGCACCCCTATTCCTACGAAGAA--AACGCTGGTGTGTCAATGGTGTG------CCAACCAACTTGACCTCACATTTATCTCGACAAAATCCCGGTCC------------------------TAATACACGTTCAACAGCT--TTCCACATAACCTGTATTTCA-TTTTACAAGA--AAAAT--CATATAAAAGTATACAAACATCTTGAACT-----TTTCGTTGCACTTAGCAT-CATTTGTAAT-----------------------------------------TGTT---TCAGGATAGAAGCATAAGATGGTTTTCAACTGCAAGGAAACTAGATTTGAATATTTCTTTTT
>DB53
---------------------------------------------TTATTAC--------------------------------ATTGTGGC------------AAAATCATTTAGGAA--------TAC---ACATCTACATTT-CCTTTCTATATTGTAAATTTAGAATGGTGAGGATAACAGATTTCAG-AGTATCTC---CTGAACAATG-AATAAATT----AATT-GGGAATA-------------------TATAAACAGCTGTCCCTTTCATCAAATTCCTATAGCATCTAGAA--GCCTTAAATGCTCTTCAACAGAAACCAAAGAATTAGCAACAATAGAACCACTTGCTGCTACTGCAGGAACTCCAATGCCTGGA--AAGGTCGAATCACCACAACAAT-ATAGCTGTGGAATAGGTGTCTGTTGCCCGGGGAATGTTTGTTGGCCTGCACGAATCGCAGGCCCAT-AAGTACCCCTATTTCTGCGAAGAA--AACGTTGGTGTGTCAATGGAGTA------CCAACCAACTTGACTTCACATTTATCTCGAGAAAACCCTGGCCC------------------------TAATGCGCGTTCAACAGCT--TGCCACATCACCTGCATTAAA-GTATGCAAT---AAATC--CACATGAAAGTATGCATAAACCTCTAATC----ATATCCTTAATCATTGT--------------------------------------------------------TT---TGAA----------------------------------------------------------
>DC1
---------------------------------------------TTATTAC--------------------------------ATTGTGGCATAAGTGAACAAAAAATCATTTAGGAA--------TAC---ACATCTACATTT-CCTTTCTATATTGTAAATTTAGAATGGTGAGGATAACAGATTTCAG-AATATCTC---CTGAACAATG-AATAAATT----AATT-GGGAATA-------------------TATAAACAGCTGTCCCTTTCATCAAATTCCTATAGCATCTAGAA--GCCTTAAATGCTCTTCAACAGAAACCAAAGAATTAGCAACAATAGAACCACTTGCTGCTACTGCAGGAACTCCAATGCCTGGA--AAGGTCAAATCACCACAACAAT-ATAGCTGTGGAATAGGTGTCTGTTGCCCGGGGAATGTTTGTTGGCCTGCACGAATTGCAGGCCCAT-AAGTACCCCTATTTCTGCGAAGAA--AACGTTGGTGTGTCAATGGAGTA------CCAACCAACTTGACTTCACATTTATCTCGAGAAAACCCTGGCCC------------------------TAATGCACGTTCAACAGCT--TGCCACATCACCTGCATTAAA-GTATGCAAT---AAATC--CACATGAAAGTATGCATAAACCTTTAATC----ATATCCTTAATCAAAGTA---ACTGGTTACATAGTT-----------------------------------ATGT---TGGA----CATAA-----ACTACA--------------------------------------
>DD1
---------------------------------------------------------------------------------------------------------AAATCATTTAGAAA--------TAC---ACATCTACATTT-CCTTTCTATATCGTATATTTAGAATGGTGAGGAAAACAGATTTCAG-AATAGCTC---CTGAACAATG-AATAAATT----AATT-GGGAATA-------------------TATAAACAGCTGTCCCTTTCATCAAATTCCTATAGCATCTAGAA--GCCTTATATGCTCTTCAACAGAAACCAAAGAATTAGCAACAATAGAACCACTTGCTGCTACTGCAGGAACTCCAATGCCTGGA--AATGTTGAATCACCACAACAAT-ATAGCTGTGGAATAGGTGTCTGTTGCCCAGGGAATGTTTCTTGGCCTGCACGAATCGCAGGCCCAT-AAGTACCCCTATTTCTGCGAAGAA--AATGTTGGTGTGTCAATGGAGTA------CCAACTAATTTGACTTCACATTTATCTCGAGAAAACCCTGGCCC------------------------TAATGCACGCTCAACAGCT--TGCCACATCACCTGCATTAAA-GTATGCAAT---AAATC--CGCATGAAAGTATACATAAACCTTTAATC----ATGTCATTAATCAAAGT---------------------------------------------------------------------------------------------------------------------------
>DIM50
---------------------------------------------------------------------------------------------------------AAATCATTTAGAAA--------TAC---ACATCTACATTT-CCTTTCTATATCGTATATTTAGAATGGTGAGGAAAACAGATTTCAG-AATAGCTC---CTGAACAATG-AATAAATT----AATT-GGGAATA-------------------TATAAACAGCTGTCCCTTTCATCAAATTCCTATAGCATCTAGAA--GCCTTATATGCTCTTCAACAGAAACCAAAGAATTAGCAACAATAGAACCACTTGCTGCTACTGCAGGAACTCCAATGCCTGGA--AATGTTGAATCACCACAACAAT-ATAGCTGTGGAATAGGTGTCTGTTGCCCGGGGAATGTTTCTTGGCCTGCACGAATCGCAGGCCCAT-AAGTACCCCTATTTCTGCGAAGAA--AACGTTGGTGTGTCAATGGAGTA------CCAACCAATTTGACTTCACATTTATCTCGAGAAAACCCTGGCCC------------------------TAATGCACGTTCAACAGCT--TGCCACATCACCTGCATTAAA-GTATGCAAT---AAATC--CACATGAAAGTATACATAAACCTTTAATC----ATGTCATTAATCATTACA---GAGTATTGGACAATA-----------------------------------ATTG---TACA----TGGAA-----ACAAAAATGTCAGATACC--------------------------
>EN45
----------------------------------------------------------------------------------------------------------------------------------------------------------------------------------------------------------TTCAAGATATTA-AATAAAAT----GATT-GACA-----------------------TACATAACAGTTCTTTAAAATTAAATTCCAATGGCATCTAGAA--GCTTGTTGTGCTCTCCAACAGAAACCAAAGAATTAGCAACGATGGAACCACTTATGGCCACTCCAGGAATCCTAATGCCGGGG--AATGTTGAATCCCCACAACAGT-AAAGCCATGGAATAGGGGTTCCCGGACCAAGGAAAGTTTCTTCTCCTGCACGAATTGCAGGTCCAT-AAGTCCCCCTATTCCTGCGAAGAA--ACCTTTGGTGTGTCAATGGTGTA------CCGACCAACTTCACCTCATATTTATCTTAGAAAAAACTAGGTCC------------------------CAGAGCTCATTCAATAGCT--CTCCACATCACCTCAGCTTTA-TATTCTCCTTA-TAATA--CACT-------------------------------------------------------------------------------------------------------------------------------------------------------------------------
>FC13
TAATTATTTTTATTACAAAAGTTTAATGGGCAAAAAGAACAAATTTTACAATGG-CTAT------------GTGAGCAAAATAAATTACGA--------AAAACTACAAAAGTTTGTGT--------TAC---ACATATATGATTATTTTCCTGTACAATAAATTTAGAAGGTTGAACAGAACAGATTTTAG-AATGACTA-----ATATAATG-AACAAAAT----AATT-AGCAATGCTTACAAATTC-------CAAAAAA----------TTTCATCAAATTCCTATAGCATCTAGAA--GCCTCGTGTGCTCTCCAACAGAAACCAAAGAATTAGCAACAATAATACCACTTGCTGCTACTGCAGGAACCCCAATGCCTGGA--AATGTTGAATCACCACAACAGT-AAAGCTGTGGAATAGGTGTTCCTTGCCCAGGGAATGATTCTTGGCCTGCACGAATTGCAGGCCCAT-ATGTACCCCTATTCCTACGAAGAA--AACGCTGGTGTGTCAATGGTGTG------CCAACCAACTTGACCTCACATTTATCTCGACAAAATCCCGGTCC------------------------TAATACACGTTCAACAGCT--TTCCACATAACCTGTATTTCA-TTTTACAAGA--AAAAT--CATATAAGAGTATACAAACATCTTGAACT-----TTTCGTTGCACTTAGCAT-CATTTGTAAT-----------------------------------------TGTT---TCAGGATAGAAG--------------------------------------------------
>FTS1
---------------------------------------------------------------------------------------------------------AAATCATTTAGGAA--------TAC---ACATCTACATTT-CCTTTCTATATCGTAAATTTAGAATGGTGAGGATAACAGATTTCAG-AATAGCTC---CTGAACAATG-CATAAATT----AATT-GGGAATA-------------------TATAAACAGCTGTCCATTTCATCAAATTCCTATAGCATCTAGAA--GCCTTAAATGCTCTTCAACAGAAACCAAAGAATTAGCAACAATAGAACCACTTGCTGCTACTGCAGGAACTCCAATGCCTGGA--AAGGTCGAATCACCACAACAAT-ATAGCTGTGGAATAGGTGTCTGTTGCCCGGGGAATGTTTGTTGGCCTGCACGAATCGCAGGCCCAT-AAGTACCCCTATTTCTGCGAAGAA--AACGTTGGTGTGTCAATGGAGTA------CCAACCAACTTGACTTCACATTTATCTCGAGAAAACCCTGGCCC------------------------TAATGCACGTTCAACAGCT--TGCCACATCACCTGCATTAAA-GTATGCAAT---AAATC--CACATGAAAGTATGCATAAACCTTTAATC----ATATCCATAATCAAAGT---------------------------------------------------------------------------------------------------------------------------
>FTS2
--------------------------------------------------------------------------------------------------AAATAATAAATCATTTAGGAA--------TAC---ACATCTACATTT-CCTTTCTATATCGTAAATTTAGAATGGTGAGGATAACAGATTTCAG-AATAGCTC---CTGAACAATG-CATAAATT----AATT-GGGAATA-------------------TATAAACAGCTGTCCATTTCATCAAATTCCTATAGCATCTAGAA--GCCTTAAATGCTCTTCAACAGAAACCAAAGAATTAGCAACAATAGAACCACTTGCTGCTACTGCAGGAACTCCAATGCCTGGA--AAGGTCGAATCACCACAACAAT-ATAGCTGTGGAATAGGTGTCTGTTGCCGGGGGAATGTTTGTTGGCCTGCACGAATCGCAGGCCCAT-AAGTACCCCTATTTCTGCGAAGAA--AACGTTGGTGTGTCAATGGAGTA------CCAACCAACTTGACTTCACATTTATCTCGAGAAAACCCTGGCCC------------------------TAATGCACGTTCAACAGCT--TGCCACATCACCTGCATTAAA-GTATGCAAT---AAATC--CACATGAAAGTATGCATAAACCTTTAATC----ATATCCATAATCAAAGTA---ACTGGTTACATAGTT-----------------------------------ATGT---TGGA----CATAA-----ACTACA--------------------------------------
>GG1
TAAATTTATCTTTTAGATCAGTCAATACTATAGTTACATCAAACCTTGCAACTTAATGCAGGTTCTTCGGCAAAAGAGAAAGGGGCGAGCATTTAATGTCGGTGGTCAGCAACTAATTA-------TTATG-GCTAATTAATATTTTTTCCTCATAC----ATTCCTAAGGATCTCGAAATACTTGTTGTA--AATGATTTGT------------AGTAAGAAGTTCACCT-AAGGGTA-----AGGTTACTGGAACAGAGCCATATGATCTCTGCCTATTATAGCTCAATGGTTTTTAGGACTGTATTTTGTTTTGTCCATCACAAATGACATAAATTCATATGCATAATGCAATTGCTTAAGTTGGTTCAGCAGCAGCTGTTCAATTCTTGTGCACTTACCACAGGAATCCACTCTGCTAAGAGGATGTAACTGTTTTGTGGTATCGGGTCCTTTTAACACATTGACCAAGACCATGATATAGCTTAATTTCTTTGGCCAATCGACGATGGCATGATGATTGCGTATGCTGTTGAACGTGCTCTAGGACGTTTCTCTCGAGATAAATCCCTGGTCC----------------------TGGAACCCCCATTCCACAACTCATTCGACATTCCCCGGCATTGGGATTTCTATCG--GAGAG--CACAGATGTTGATGAAAGCAACACAGTTCTTGTACATTTTTTAAAGTAGCCT-CAATTATTTT-----------------------------------ATTCAATATT---TCAGAAGCCCTACAGAAAATACATTTTGGCAACT------------------------GTTT
>HB41
---------------------------------------------------------------------------------------------------------AAATGATGTAAAAA--------TCC---ACATCTACATTT-CTTATCTATATTGTAAATTTAGAATGGTGAGGAACAGAGATTTCAG-AATAGCTC---TTGAACAATC-AATAAATT----AATT-AGGAATA-------------------TATAAACAGCTGTCACTT--ATCAAATTCCTATAGCATCTAGAA--GCCTTGTATGCTCTTCGACAGAAACCAAAGAATTAGCAACAATAGAACCACTTGCTGCTACTGCAGGAACTCCAATGCCTGGA--AATGTTGAATCACCACAACAAT-AAAGCTGTGGAATAGGTGTCCGTTGCCCAGGGAATGTTTCTTGGCCTGCACGAATCGCAGGCCCAT-AAGTACCCCTATTCCTGCGAAGAA--AACGCTGGTGCGTCAAGGGAGTA------CCGACCAAGTTGACTTCGCATTTATCTCGAGAAAACCCTGGTCC------------------------TAACGCACGCTCAACAGCT--TGCCACATCACCTGCATTAAA-GTATACAAG---AAGTC--CACATGGA---ATACATGAACCTTTGATC----ATGTATTTAA----------------------------------------------------------------------------------------------------------------------------------
>JO20
-----------------------------------------------------------------------------------------------------------AAAGGTTTGTGA--------TACA-TATATATATGATTAATTTTCTGTACAATAAATTTAGAAGAGTGAATAGAACAGATTTCAGAAATAACGA-----CAATATTG-AACAAAAT----AATTTGGGAATGT---TTAACTA--------CAGAATGACAGACCCCTTTCATCAAATTCCTATGGCATCTAGAA--GCCTAGTGTGCTCTCTAACAGAAACCAAAGTATTAGCAACAATGGTACCACTTGCTGCTACTGCAGGAACCCCAATGCCTGGA--AATGTTGAATCACCACAACAGT-AAAGCTGTGGAATAGGTGTCCCTGGCCCAGGGAATGATTCTTGACCTGCACGAATTGCAGGCCCAT-ATGTACCCCTATTTCTACGAAGAA--AACGCGAGTGTGTCAATGGTGTG------CCAACCAACTTGACCTCACATTTATCTCGAGAAAACCCTGGTCC------------------------TAACGCGTGTTCAACAGCT--TTCCACATTACCTGCATTGCA-TTTTACAAGA--ATATT--CACATAGAAGTATACAAACACCTTGAACT-----T-TCGTTGCAATTTTCAT-AGTGTGGAATTTGTCA-----------------------------------TATT---TCAGGATATAAGTATATTTTTGTTT-------------------------------------
>JU21
-----------------------------------------------------------------------------------------------------------AAAGGTTTGTGA--------TACA-TATATATATGATTAATTTTCTGTACAATAAATTTAGAAGAGTGAATAGAACAGATTTCAGAAATAACGA-----CAATATTG-AACAAAAT----AATTTAGGAATGTTTATTAACTA--------CAGAATGACAGACCCCTTTCATCAAATTCCTATGGCATCTAGAA--GCCTAGTGTGCTCTCTAACAGAAACCAAAGTATTAGCAACAATGGTACCACTTGCTGCTACTGCAGGAACCCCAATGCCTGGA--AATGTTGAATCACCACAACAGT-AAAGCTGTGGAATAGGTGTCCCTGGCCCAGGGAATGATTCTTGACCTGCACGAATTGCAGGCCCAT-ATGTACCCCTATTTCTACGAAGAA--AACGCGAGTGTGTCAATGGTGTG------CCAACCAACTTGACCTCACATTTATCTCGAGAAAACCCTGGTCC------------------------TAACGCACGTTCAACAGCT--TTCCACATTACCTGCATTGCA-TTTTACAAGA--ATATT--CACATAGAAGTATACAAACACCTTGAACT-----T-TCGTTGCAATTTTCAT-AGTGTGGAATTTGTCA-----------------------------------TATT---TCAGGATATAAGT-------------------------------------------------
>KE1
TTG-------------------------------------------------------------------------------------------AGAAAGTAATCTAATGGGTTAAAAA--------TTA---TGCAAAATATCCTCTCTTTCACCTTCTCAATACAGAAA--------------------------TGTT---CTGAAGAGCG-CATAA-------AGTG-AAGAATA------AATCA--------CAGAATAGCAAGCT---ATCATCAGATCCCTATGGCTTCCAAAA--GCCTTGTGTGCTCTCCAACAGAAACCAGAGAATTAGCCACAATGGCACCACTTGCTGCCACTGCAGGAACCCCAATGCCTGGA--AATGTGGAATCCCCACAACAGT-AAAGCTGCTGAATGGGTGTCCCCTGCCCAGGGAATGACTCTTCTCCTGCACGAATTGCAGGCCCAT-ATGTACCTCTATTCCTCCGAAGAA--ACCGTTGGTGTGTCAGTGGTGTA------CCAACCAACTTCACCTCACATCTGTCTCGAGAAAAACCAGGTCC------------------------CAGCACACGTTCAACAGCT--CTCCACATACCGT---------ATACGCAAG---AAACC--CACATGAAATTACACACA-----------------------------------------------------------------------------------------------------------------------------------------------------------
>MC0
---------------------------------------------------------------------------------------------------------AAATGATTTAGAAA--------TAC---ACATCTACATGTCCCATTCTATATTGTAAATTTAGAATGGTGAGGAACAAAGATTTCAG-AATAGCTC---TTGAACAATG-ATTAGATT----AATT-AGGAATT-------------------TATAAACAGCTGTCCCTTTCATCAAATTCCTATAGCATCTAGAA--GCCTTGTATGCTCTCCAACAGAAACCAAAGAATTAGCAACAATAGAACCACTTGCTGCTACAGCAGGAACTCCAATGCCTGGG--AATGTTGAATCACCACAACAAT-AAAGCTGCGGAATAGGTGTCTGTTGCCCAGGGAAAGTTTCTCTGCCTGCATGAATCGCAGGCCCAT-AGGTACCCCTATTTCTGCGAAGAA--AACGTTGGTGTGTCAATGGAGTA------CCAACCAACTTGACCTCACATTTATCTCGAGAAAACCCTGGTCC------------------------TAATGCACGTTCAACAGCT--TGCCACATCACCTGCATTGAC-GTATTCAAG---AAACC--CACATGAAAGTATACATGCACCTTCGATC----ATGTCCTTAATCAAAGT--------------------------------------------------------TC---CAA-----CAAAA-----ACTACATTGGACAATAATTGAA-----CC---------------
>MT0
---------------------------------------------------------------------------------------------------------AATTGATTTAAAAA--------TAT---ACATCTAGATTTCCCTTTCTATAATATAAATTTAG-ATGGTGAGGAAAACAGATTTCAG-AATAGCTC---TTGAACAATG-AAAAAATTA--AAATT-GGGAATA-------------------TATAAACAGGTGTCCCTTTCATCAAATTCCTATTGCATCTAGAA--GCCTTATATGCTCTTCAACAGAAACCAAAGAATTAGCCACTATAAAACCACTTGCTGCTACTGCAGGCACTCCAATGCCTGGA--AATGTTGAATCACCACAACAAT-AAAGCTGTGGAATAGGTGTCTGTTGCCTGGGGAATGTTTCTTGGCCTGCACGAATCGCAGGCCCAA-AAGTACCCCTATTTCTGCGAAGAA--AACGTCGGTGTGTCAATGGAGTA------CCAACCAACTTGACCTCACATTTATCTCGAGAAAAACCTGGTCC------------------------TAATGCACGTTCAACAGCT--TTCCACATCACCTGCATTAAA-GTATACAGT---AAATC--CACATGAAAGTATGCATGGACCTTTGATC----ATGTCCTTAATCAAAGTA---ACTGGTTACATGG---------------------------------------TT---ATGGGGGACAAAA-----ACTACACTGGACAATAATTGTA-----CCCGAAGGAAACAAAAA
>NN48
---------------------------------------------------------------------------------------------------------AAATCATTTAGAAA--------TAC---ACATATACATTT-CCTTCCTATATTGCAAATTTAGAATGGTGAGGAAAACAGATTTGAG-AATAGCTC---TTGAACAATG-AATAAACT----AATT-GGGAATA-------------------TATAAACAGCTGTCCCATTCATCAAATTCCTATAGCATCTAGAA--GCCTTATATGCTCTTCAACAGAAACCAAAGAATTAGCAACAATAGAACCACTTGCTGCTACTGCAGGAACTCCAATGCCTGGA--AATGTTGAATCACCACAACAAT-AAAGCTGTGGAATAGGTGTCTGTTGCCCAGGGAATGTTTCTTGGCCTGCACGAATCGCAGGCCCAT-AAGTACCCCTATTTCTGCGAAGAA--AACGTTGGTGTGTCAATGGAGTA------CCAACCAGCTTGACTTCACATTTATCTCGGGAAAACCCTGGTCC------------------------TAATGCACGTTCAACAGCT--TGCCACATTACCTGCATTAAA-CTATGCAAT---AAATC--CACATGGAACTATACATAAACCTTTAATC----ATGTCCTTAATCA-------------------------------------------------------------------------------------------------------------------------------
>PA42
---------------------------------------------------------------------------------------------------------AAATGATTTTGAAA--------TAT---AAATCTACATTTCCCTTTCTATATTGTAAATTTAGAATGTTGAGGAACAATGATTTCTT-AATAGCTC---TTGAAAAATG-AATAAATT----ATAT-CAGAATA-------------------TATAAACACCTATCCTTTTCATCAAATTCCTATAGCATCTAGAA--GCCTTGTATGCTCTTGGATAGAAACCAAAGAATTAGCAACAATAGAACCACTTGCTGCTACTGCAGGAACTCCAATACCTGGA--AATGTTGAATCACCACAACAAT-AAAGTTGTGGAATAGGTGTCCGTTGCCCAGGGAATGTTTCTTGGCCTGCACGAATCGCAGGCCCAT-AAGTACCCCTATTCCTGCGAAGAA--AACGTTGGTGTGTCAATGGAGTA------CCAACCAACTTGACCTCACATTTATCTCGAGAAAACCCTGGTCC------------------------TAATGCACGTTCAACAGCT--TGCCACATTACCTGCATTAAACGTATGTAAG---AAATC--CATATGAAAGTATACACAAACCTTTAATC----ACGTCCTTATAAGT-----------------------------------------------------------TT---TGA-----AATTG-----GTTA----------------------------------------
>PB33
-------------------------------------------------------------------------------------------------------------------------------------------ATATCCTCTCAGTCACATTCTAAGTATAGAAACT--------------------ATAGTATT---CTGTAGACTG-AATAAAGC----ACTG-AATGATA------AATTA--------TAAAA------------TTCATCAGATCCCTATGGCATCCAAAA--GCTTTGTATGTTCTGAAACAGAGACCAGAGAATTAGCCACAATGGAACCACTCGCTGCCACGGCAGGAACCCCAATGCCCGGA--AATGTGGAATCCCCACAACAGT-AAAGCTGCTGAATGGGCGTTCCTTGCCCAGGAAATGATTCTTCTCCTGCACGAATTGCAGGCCCAT-ATGTACCTCTATTCCGCCGAAGAA--ACCGTTGGTGTGTCAGTGGTGTA------CCAACCAACTTCACCTCACATTTTTCTCGAGAAAATCCAGGTCC------------------------GAGTACACGTTCAACGGCT--CTCCACATGT------------ATGTGCAAG---AAACC--CACATGAAATCATCCCTTCAATGT-----------------------------------------------------------------------------------------------------------------------------------------------------
>PF1
---------------------------------------------------------------------------------------------------------AATTGATTTAGAAA--------TAC---ACATCTACATTTCCCTTTCTATATTGTAAATTTAGAATGGTGCGGAAAACAGATTTCAG-AATAGCTC---TTGAACAATG-AATAAGTT----AATA-GGGAATA-------------------TATAAACAA-TGTCCCTTTCATCAAATTCCTATAGCATCTAGAA--GCCTTATATGCTCTTCAACAGAAACCAAAGAATTAGCAACAATAGAACCACTTGCTGCTACTGCAGGAACTCCAATACCTGGA--AATGTTGAATCACCACAACAAT-AAAGCTGTGAAATAGGTGTCTGTTGCCCGGGGAATGTTCCTTGGCCTGCACGAATTGCAGGCCCAT-AAGTACCCCTATTTCTGCGAAGAA--AACGTTGGTGTGTCAATGGAGTA------CCAACCAACTTGACCTCACACTTATCTCGAGAAAACCCTGGTCC------------------------TAATGCACGTTCAACAGCT--TGCCACATTACCTGCATTAAA-GTATGCAAT---AAATC--CACATGAAAGTATACGTGAACCTTTGATC----ATGTTCTTAATCAAAAT--------------------------------------------------------TT---TGAAG---------------------------------------------------------
>PFM1
-----------------------------------------------------------------------------------------------------------------TAGAAA--------TAT---AAATCTACATTTCCCTTTCTATACTGTAAATTTAGAATGTTGAGGAACACAGATTTCAG-AATAGCTC---TTGAAAAATG-AATAAATT----ATTT-GGAAATA-------------------TATAAACAGCTGTCCCTTTCATCAAATTCCTAAAGTATCTAGAA--GCCTTGTATGTTCTTTGACAGAAACCAAAGAATTAGCAACAATAGAACCACTAGCTGCTACAGCAGGAACTCCAATGCCTGGA--AATGTTGAATCACCACAACAAT-AAAGCTGTGGAATAGGTGTCTGTTGCCCAGGGAATGTTTCTTGGCCTGCACGAATTGCAGGCCCAT-AAGTACCCCTATTCCTGCGAAGAA--AACGTTGGTGTGTCAATGGAGTA------CCAACCAACTTGACCTCACATTTATCTCGAGAAAACCCTGGTCC------------------------TAATGCACGTTCAACAGCT--TGCCACATTACCTGCATTAAACATATGCAAG---AAATC--CATATGAAAGTATACATGAACCTTTGATC----ATGTCCTTATAAGTAAC------TGGTTACATGGT-------------------------------------ATT---GGA-----CAATA-----ATTGTACATAAGATTACCAAATGAA--TCTAGAGCT--------
>PG28
------------------------------------------------------------------------------------------------------------------------------------------------------------------------------------------------------------------------------------TTG-AAGAATA------AATTA--------CAGAATAGAAAGCTATCATCATCAGATCCCTATGGCATCCAAAA--GCTTTGTGTGTTCTGCAACAGAAACCAGAGAATTAGCCACAATGGAACCACTTGCTGCTACTGCAGGAACCCCAATGCCTGGA--AATGTGGAATCCCCACAACAGT-AAAGCTGCTGAATAGGCGTCCCCTGCCCAGGGAATGACTCTTCTCCTGCACGAATTGCAGGCCCAT-ATGTACCTTTATTCCTTCGAAGAA--ACCGTTGGTGTGTCAGTGGTGTA------CCAACCAACTTCACTTCACATTTGTCTCGAGAAAACCCAGGTCC------------------------GAGTACACGTTCAACAGCT--CTCCACATACCGT---------ATATGCAAG---AAACC--CACATGAAATTACACACACGTACTACTTT----TTGAAAGGCACCTGAATAG-----------------------------------------------------------CCAATA--------------------------------------------------------
>PH2
-------------------------------AGAAAAAAGGAAAATAATAAT--------------------------------GTAGTATGATGATAAAAATCTAATTGATTTAGAAA--------TAC---ACATCTACATTTCCCTTTCTATATTGTAAATTTAGAATGGTGCGGAAAACAGATTTCAG-AATAGCTC---TTGAACAATG-AATAAGTT----AATA-GGGAATA-------------------TATAAACAA-TGTCCCTTTCATCAAATTCCTATAGCATCTAGAA--GCCTTATATGCTCTTCAACAGAAACCAAAGAATTAGCAACAATAGAACCACTTGCTGCTACTGCAGGAACTCCAATACCTGGA--AATGTTGAATCACCACAACAAT-AAAGCTGTGAAATAGGTGTCTGTTGCCCGGGGAATGTTCCTTGGCCTGCACGAATTGCAGGCCCAT-AAGTACCCCTATTTCTGCGAAGAA--AACGTTGGTGTGTCAATGGAGTA------CCAACCAACTTGACCTCACACTTATCTCGAGAAAACCCTGGTCC------------------------TAATGCACGTTCAACAGCT--TGCCACATTACCTGCATTAAA-GTATGCAAT---AAATC--CACATGAAAGTATACGTGAACCTTTGATC----ATGTCCTTAATCAAAAT--------------------------------------------------------TT---TGAAG---------------------------------------------------------
>PM29
CAA-------------------------------------------------------------------------------------------CACTCCACTCAACAGAAGTATAAATAGAAGTGATTC--CATGAACTATACCTCTCTTTCACACTCTGATT----------------------------------------CTTTAGCATG-AATAATTG---------AAAAAGA------AAATT--------CAGAATAGCAAGCTATCATCATCATAGCCCTATGGCATCCAAAA--GCATTGTGTGCTCTGCAACAGAAACAAGAGAATTGGCCACAATGGAACCACTTGCTGCCACTGCAAGAACCCCACTACCTAGA--AATGTGGAATCCCCACAACAGT-AAAGTTGTTGAATGGGTGTCCCATGTCCCAGGAATGACTCTTCT---------------------------------------------------------------------------------------------------------------------------------------------------------------------------------------------------------------------------------------------------------------------------------------------------------------------------------------------------------------------------------------------
>PS27
-------------------------------------------------------------------------------------------------------------GGGATAAAAA--------CAA---TTCAAAATATCATCTCTTTCACATTCTAAGTATAGAAACT--------------------ATAGTATT---CTGTAGACTG-AAT---------ATTG-AAGAATA------AATTA--------CAGAGTAGAAAGCTATCATCATCAGATCCCTATGGCATCCAAAA--GCTTTGTGTGTTCTGCAACAGAAACCAGAGAATTAGCCACAATGGAACCACTTGCTGCCACTGCAGGAACCCCAATGCCTGGA--AATGTGGAATCCCCACAACAGT-AAAGCTGCTGAATAGGCGTCCCCTGCCCAGGGAATGACTCTTCTCCTGCACGAATTGCAGGCCCAT-ATGTACCTCTATTCCTTCGAAGAA--ACCGTTGGTGTGTCAGTGGTGTA------CCAACCAACTTCACTTCACATTTGTCTCGAGAAAACCCAGGTCC------------------------GAGTACACGTTCAACAGCT--CTCCACATACCGT---------ATATGCAAG---AAACC--CACATGAAATTACACACA-----------------------------------------------------------------------------------------------------------------------------------------------------------
>PS30
----------------------------------------------------------------------------------------------------------------------A--------TAT---AAATCTACATTTCCCTTTCTATATTGTAAATTTAGAATGTTGAAGAACAAAGATTTCAG-AATAGCTC---TTGAAAAATG-AATAAATT----ATAT-CAGAATA-------------------TATAAACATCTGTCCCTTTCATCAAATTCCTATAGCATCTAGAA--GCCTTGTATGCTCTTGGACAGAAACCAAAGAATTAGCAACAATAGAACCACTTGCTGCTACTGCAGGAACTCCAATGCCTGGA--AATGTTGAATCACCACAACAAT-AAAGCTGTGGAATAGGTGTCCGTTGCCCAGGGAATGTTTCTTGGCCTGCACGAATCGCAGGCCCAT-AAGTACCCCTATTCCTGCGAAGAA--AACGTTGGTGTGTCAATGGAGTA------CCAACCAACTTGACCTCACATTTATCTCGAGAAAACCCTGGTCC------------------------TAATGCACGTTCAACAGCT--TGCCACATTACCTGCATTAAACATATGTAAG---AAATC--CATATGAAAGTATACACGAACCTTAACTG----GTTACATGGTTATG-----------------------------------------------------------TC---TGA-----CAAAA-----GCTACAAATAATTGTATCCAAAGGA--ACCAAA-----------
>PSF43
---------------------------------------------------------------------------------------------------------AAATCATTTAGAGA--------TAC---ACATCTACATTT-CCTTAGGATATCGTAAATTTAGAATGGTGAGGAAAACAGATTTCAG-AATAGCTC---TTGAACAATG-AATAAACT----CATT-GGGAATA-------------------TATAAACAGCTGTCCCATTCATCAAATTCCTATAGCATCCAGAA--GCCTTATATGTTCTTCAACAGAAACCAAAGAATTAGCAACAATGGAACCACTTGCTGCTACTGCAGGAACTCCAATGCCTGGA--AATGTTGAATCACCACAACAAT-AAAGCTGTGGAATAGGTGTCTGTTGCCCGGGGAATGTTTGTTGGCCTGCACGAATCGCAGGCCCAT-AAGTACCCCTATTTCTGCGAAGAA--AACGTTTGTGTGTCAATGGAGTA------CCAACCAGCTTGACTTCACATTTATCTCGAGAAAACCCTGGTCC------------------------TAATGCACGTTCAACAGCT--TGCCACATCACCTGCATCAAA-GTATGCAAT---AAACC--CACATGGAACTATACATAAACCTTTAATC----ATGTCCTTAATCAAAAT--------------------------------------------------------TT---TGA-----------------------------------------------------------
>PTA0
---------------------------------------------------------------------------------------------------------AAATGATTTAGAAA--------TAC---ATATCTACATTTCCCTTTCTATATTGTAAATTTAGAA---------------ATTTCAG-AATAGCTA---ATGAACAATA-AATAAATA----AATT-GGGAATA-------------------TATAAACAGCTGTCCCTTTCATCAAATTCCTATGGCATCTAGAA--GCCTTGTATGCTCTTCGACAGAAACCAAAGAATTAGCAACTATACAACCACTTGCTGCTACTGCAGGAACTCCAATGCCCGGA--AATGTTGAATCACCACAACAAT-AAAGCTGTGGAATGGGTGTCTGTTGCCCGGGGAATGTTTCTTGGCCTGCACGAATCGCAGGCCCAT-AAGTACCCCTATTCCTGCGAAGAA--AACGTTGGTGTGTCAATGGAGTA------CCAACCAACTTGACCTCACATTTATCTCGAGAAAAACCTGGTCC------------------------TAATGCACGTTCAACAGCT--TGCCACATCACCTGCATTAAA-GTATGTAAG---AAATC--CACATGAAAGTATACATGAACCTTTGATC----ATGTCCTCAATCAAAGTA---ATTGG-----------------------------------------------------------ACAATA-----CTTGTACCCAAAAAAACAAA-------CCT--------------
>RC54
---------------------------------------------------------------------------------------------------------AAATCATTTAGAAA--------TAA---ACATCTACATTT-CCTTTCTATATTGTAAATTTAGAATGGTGAGGAAAACAGATTTGAG-AATAGCTC---TTGAACAATG-AATAAACT----AATT-GCGAACA-------------------TATAAACAGCTGTCCCATTCATCAAATTCCTATAGCGTCTAGAA--GCCTTATATGCTCTTCAACAGAAACCAAAGAATTAGCAACGATAGAACCACTTGCTGCTACTGCAGGAACTCCAATGCCTGGA--AATGTTGAATCACCACAACAAT-AAAGCTGTGGAATAGGTGTCTGTTGCCCGGGGAATGTTTCTTGGCCTGCACGAATCGCAGGCCCAT-AAGTACCCCTGTTTCTGCGAAGAA--AACGTTGGTGTGTCAATGGAGTA------CCAACCAGCTTGACTTCACATTTATCTCGAGAAAAACCTGGTCC------------------------TAATGCACGCTCAACAGCT--TTCCACATCACCTGCATTAAA-GTATGCAAT---AAA-C--TACATGGAACTATACATAAACCTTTAATC----ATGTCCTTAATCAAAGT---------------------------------------------------------------------------------------------------------------------------
>SA1
-ATATCTCTTTCTAATTCAAATAGATTTCTTAAAAAAAAGGAAAACAATAATGTAGTGCG-----ATGATAAAAATCTGTTTACATTATGACA-TATTTCCAACAAAACGATTTTGAAA--------TAT---ACATCTGCATTTCCCTTTCTATATTGTAAATTTAGAATGTTGAGAAACACAGATTTCTG-AATAGCTC---TTGAAAAATG-AATAAATT----ATAT-GGGGATA-------------------TATAAACAGCTGTCCCTTTCATCAAATTCCTATAGCATCTAGAA--GCCTTGTATGCTCTTTGACAGAAACCAAAGAATTAGCAACAATAGAACCACTTGCTGCTACGGCAGGAACTCCAATGCCTGGA--AATGTTGAATCACCACAACAAT-AAAGTTGTGGAATAGGTGTCCGTTGCCCAGGGAATGTTTCTTGGCCTGCACGAATCGCAGGCCCAT-AAGTACCCCTATTCCTGCGAAGAA--AACGTTGGTGTGTCAATGGAGTA------CCAACCAACTTGACCTCACATTTATCTCGAGAAAACCCTGGTCC------------------------TAATGCACGTTCAACAGCT--TGCCACATAACCTGCATTAAACATATGTAAG---AAATC--CATATGAAAGTATTCACGAACCTTTAATC--ATATGTCCTTGTAAGT------------------------------------------------------------------------------------------------------------------------------
>SC0
---------------------------------------------------------------------------------------------------------AAATGATTTAGAAA--------TAT---ACATCTACATTTCCCTTTCTATATTGTAAATTTAGAATGGTGAGGAACACAGATTTCAG-AATAGCTC---TTGAACAATG-AAGAAGTT----AATT-GGAAATA-------------------TATAAACAGCTGTCGCTTTCATCAAATTCCTATAGCATCTAGAA--GCCCTATATGCTTTTCAACAGAAACCAAAGAGTTAGCAACAATAGAGCCACTTGCTGCTACTGCAGGAACTCCAATGCCTGGA--AATGTTGAATCACCACAACAAT-AAAGCTGTGGAATAGGTGTCTGTTGCCCAGGGAATGTTCCTTGGCCTGCACGAATTGCAGGCCCAT-AAGTACCCCTATTTCTGCGAAGAA--AACGTTGGTGTGTCAATGGAGTA------CCAACCAACTTGACCTCACATTTATCTCGAGAAAAACCTGGTCC------------------------TAATGCACGTTCAACAGCT--TGCCACATCACCTGTATTAAA-GTATGCAAT---AAATC--CACATGAAAATTTGATCATATCCTTTATC----AAAGTTTTGAAGACAAAA---ATCTG-------------------------------------------------------------------------GTATTGGACAATA----------------------------
>SE46
-----------------------------------------------------------------------------------------------------------------------------------------------------------------------------------GAAGAGATTTCAG-AGGGCTTAC----AAATCTTC-AATCAAAT----GATC-GAC--------------------------AATGACAGTTCTAAAAAATCAAATTCCAATGGCGTCTAGAA--GCTTGGTGTGCTCTCCAACAGAAACCAGAGAATTAGCAACAATGGAACCACTTGCGGCCACTGCAGGAATCCCAATGCCGGGG--AATGTTGAATCCCCACAACAGT-AAAGCTGTGGAATAGGGGTTCTGGGGCCAGGGAAAGTTTCTTTTCCTGCACGAATTGCAGGTCCGT-AAGTCCCCCTATTCCTGCGAAGAA--ATCTTTGGTGTGTCAATGGCGTA------CCGACCAACTTCACCTCACATTTATCTCGGTGAAATCCAGGCCC------------------------CAGAGCTCGTTCAACAGCT--CTCCACATTCCCTTATAATGC-ACTTATT-----TAATA--CAGGTGA----------------------------------------------------------------------------------------------------------------------------------------------------------------------
>SV36
--------------------------------------------TTTTTAATAC-CTAAA----------------------------------AATAAAGATGCTTAAATGTTTTTGT--------TAC----AACATTATATTTTCTTTCTACACTGTAAATTTATAAGGGTAAAGAACACAGATTTCAG-ATGGCTTC---TTAAATAATG-AATAAAAT----AATA-GGGAA---------ACTA--------CAGAAA-ATCTGTCCCTTTCATCAAATTCCTATGGCATCTAGAA--GCCTTGTATGCTCTCCTACAGAAACCAAAGAATTAGCAACAATGGAACCACTTGCTGCTACTGCCGGAACCCCGATGCCTGGA--AATGTTGAATCGCCACAACAGT-AAAGCTGTGGAATAGGAGTCCCTTGCCCAGGGAATAATTCTTCGCCCGCACGAATTGAGGGCCCAT-AAGTGCCCCTATTCCTGCGAAGAA--AACGTTGGTGTGTCAATGGTGTA------CCAACCAACTTGACCTCACATTTATCTCGAGAAAACCCAGGTCC------------------------CAGTGCACGTTCAACAGCT--TTCCACATCACCTGCATTGCA-TTTTGCAAT---CAATT--CACATGAAATTATACAGGCACCTTGAAAC----TTAACAATGCATTTATCAC-AATTTGTAAT-----------------------------------------CATT---TCCTGGATCAAAGGACCAACTGTTCTATCCAAGAAAAATGCAAAGGTAAAATTTTTGAACAT
>TA17
------------------AAACTAAATGGGTAAAAAGAACAAATTTCAGAATGA-TTATA--------ATATTAAACAAAAAAAATTAGGAA-------TAAAATACAAAAGTTTGTGT--------TGC---ATATATACGATTATTTTTCTATAC-----ATTTAGAAGAGTGAACAGAACATATTTCAG-AGTGACC----------ATTG-AACAAAAT----AATTTAGGAATGT---TTAACTA--------CAGAATGACAGGCCCCTTTCATCAAATTCCTATGGCATCTAGAA--GCTTTGTGTGCTCTCTAACAGAAACCAAAGAATTAGCAACAATGGTACCACTTGCTGCTACTGCAGGAACCCCAATGCCTGGA--AAGGTTGAATCACCACAACAGT-AAAGCTGTGGAATAGGTGTCCCTGGCCCAGGGAATGATTCTTGACCTGCACGAATTGCGGGCCCAT-ATGTACCCCTATTTCTACGAAGAA--AACGCTGGTGTGTCAATGGTGTG------CCAACCAACTTGACCTCACATTTATCTCGAGAAAACCCCGGTCC------------------------TAATGCACGTTCAACAGCT--TTCCACATTACCTGCATTGCA-TTTTCCTAGA--AAATT--CACATAGAAGTATACAAACAACTTGAACT-----T-TCATTGCACTTAGCAT----------------------------------------------------TATT---TCAGGATAAAAGT-------------------------------------------------
>TB39
-----------ATTGTAAATATCAGAACAATGGAATTCCTAAAATATGAATGCA-ATATG-----TTAAGAGGATATAGAATAAATTGCAAC----CGGCCTAAATGGAAAGTTTGTGT--------TACTATATAATTTAGTTTATTTTCCTATACTGTAAATTTAGAAGTGTGAAGAACACAAATTTCAG-AATGGCAC----AAAATAATG-AATAAAAT----TATA----------------CTA--------CAAAACAAC--ACATCTTTCATCAAATTCCAATGGCATCTAGAA--GCCTTGTGTGCTCATCAACAGAAACCAAAGAATTGGCAACAATGGTGCCGCTCGCTGCTACGGCAGGAACCCCGATGCCTGGA--AATGTTGAATCACCGCAACAGT-AAAGTTGTGAAATAGGTGTCCCTTGCCCAGGGAAGGATTCTTCACCCGCACGAATTGCAGGGCCGT-AAGTACCCCTATTCCTGCGAAGAA--ACCGCTGGTGTGTCAATGGTGTG------CCAACCAATTTGACCTCACATTTATCTCGAGAAAACCCAGGTCC------------------------TATTGCACGTTCAACAGCT--TTCCACATCACCTGCATTGTA-TTTTACAAAA--AACAT--TACATGAAACTATACACGCACCTTGAAAC----TTGTCATTGAAGTTGGCAT-------------------------------------------------------------------------------------------------------------------------
>TC31
---------------------------------------------------------------------------------------------------GGGCTAAAAATAATTCAAAT--------------------ACATCCTCTCTTTCACCTTCTAAA------------------------------GAAATGTT---CTGAAGAGAA-AATAATTG---------AAGAACA------CATTA--------CAGGATAGCACA--CTCTTCATCAGATCCCTATCGCATCCAAAT--GCTTTGTGTGCTCTGCAACAGAAACCAGAGTATTAGCCGCAATGG---CACTTGCTGCCACTGTAGGAACCCCAATGCCTGGA--AATGTGGAATCCCCACAATAGT-AAATCTGTTGAAT--GTGTCCCCTGCCCAGGGAATGACTCTTCTCCTGCATGAATTGTAGGTCCAT-ATGTACCTCTATTTCTCTGTAGAA--ACCGTTGGTGTGTCAGTGGTGTA------CCAACGAACTTCACCTCACATTTGTCTCTAGAAAAATCGGGTGTACATAGGAAGATAGAGTTACAGGATAATAGAATTTGCATGGCT--TTCC------------------------------AAGAC--TCTTCAACCGCATTCATAGATCTTTAACT----ATCTCCCGGAATCTATGAC-CGTCCATGCC------AG---------------------------TGACATTGTT---TTTGTGCTAAATATTTTTATTT----------------------------------------
>TN1
----------------------------------------------------------------------------------------------------------AATAACTTTGTTG---------------AATATGATTTTTGTTCTACATAGTGTAAATTTAGAAGGGCGAAGAACACAGATTTCAG-AATGGATC----TAAATAATG-AACAAAAT----TATT-AGGAACATTT----------------GATAAAAAAACAGACATTTCATCAAATTCCTATGGCATCTAGAA--GCCTTGTGTGCTCTCCAACCGAAACCAAAGAATTAGCAACAATGGTACCGCTTGCTGCTACTGCAGGAACCCCGATGCCTGGA--AATGTTGAATCGCCACAACAGT-AAAGTTGTGCAATAGGTGTCCCTTGCCCAGGGAATGATTCTTCACCTGCACGAATTGCGGGCCCAT-AAGTACCCCTATTCCTGCGAAGAA--ACCGCTGGTGTGTTAATGGTGTG------CCAACCAACTTGACCTCACATTTATCTCGAGAAAACCCAGGTCC------------------------TAATGCACGTTCCACAGCT--TTCCACATCACCTGCATTGCA-TTTTGCAAG---AAATT--CACATGAAACTATACACCCACCGTGAAAC----TTGTCATTGCACTAAAAATTAATTTGTAAT--------------------------------------------------------------------------------------------------------------
>TO14
TAATTATTTTTCTTACAAAAATTAAAAGGGTGAAAATAACAAATTTCAGAATTA-CTATA--------ATAGTGAACAAAAAAAATTAGGA--------AAAACTACAAAACTTTGTGT--------TAC---ATATATATGATTATTTTTCTGTACAATAAATTTAGAAGGGTGAACAGAACAGATTTCAG-AATGACTA-----TAATAGTG-AACAAAAT----AATT-AGGCATGTT--TCAACTA--------CAAAATGACAGACCCCTTTTATCAAATTCCTATGGCATCTAGAA--GCCTCATGTGCTCTCTAACAGAAACCAAAGAATTAGCAACAATGGTACCACTTGCTGCTACTGCAGGAACCCCAATGCCTGGA--AATGTTGAATCACCACAACAGT-AAAGCTGTGGAATAGGTGTCCCTTGCCCAGGGAATAATTCTTGACCTGCACGAATCGCGGGCCCAT-ATGTACCCCTATTCCTACGAAGAA--AACGCTGGTGTGTCAATGGTGTG------CCAACCAACTTGACCTCACATTTATCTCGAGAAAACCCCGGTCC------------------------TAATGCACGTTCAACAGCT--TTCCACATCACCTGCATTGCA-TTTTACAAGA--AAATT--CACATAAAAGTATACAAACACCTTGAACT-----TTTCATTGCACTTAGCAT----------------------------------------------------TATT---TCAGGATGCAAGT-------------------------------------------------
>TPL03
---------------------------------------------------------------------------------------------------------AAATCATTTAGAAA--------TAC--AAAATCTACATTT-CCTTTCTATATTGTAAATTTAGAATGGTAAGGAAAACAGATTTAAG-AATAGCTC---TTGAACAATG-AATAAACT----AATT-GGGAATA-------------------TATAAACAGCTGTCCCATTCATCAAATTCCTATAGCATCTAGAA--GCCTTATATGCTCTTCAACAGAAACCAAAGAATTAGCAACAATGGAACCACTTGCTGCTACTGCAGGAACTCCAATGCCTGGA--AATGTTGAATCACCACAACAAT-AAAGCTGTGGAATAGGTGTCTGTTGCCCGGGGAATGTTTGTTGGCCTGCACGAATGGCAGGCCCAT-AAGTACCCCTATTTCTGCGAAGAA--AACGTTGGTGTGTCAATGGAGTA------CCAACCAGCTTCACTTCACATTTATCTCGAGAAAACCCTGGTCC------------------------TAATGCCCGTTCAACAGCT--TGCCACATCACCTGCATCAAA-GTATGCAAT---AAATC--CACA-GGAACTATACATAAACCTTTAATC----ATGTCCTTAATCAAAGT---------------------------------------------------------------------------------------------------------------------------
>WN5
----TATTTTTTTTGT-------------------------------------------------CTAAGACAGAGGTAAAGGATTCAGTAT--AATTCCTATAAAAATTATTACATAG--------TAA--TATAACTTACATTTTCCTTCTGTACTCTAAATTTTAAAGGGTGAAGAACATTGGTTTCAG-AAAGGTTT---TTAAATAATG-ATCTT---------------AAAA-------ACTA--------CAAAATAACTGTCCCTTTAAATCAAATGCCTATGGCATCTAGAA--GCCTCGTATGGTCTGCAACAGAAACTAAAGAATTAGCAACAATGGAACCACTTGCTGCTACTGCAGGAACCCCAATGCCTGGA--AATGTTGAATCACCACAACAGT-AAAGCTGTGAAATAGGTGTTCCATTGCCAGGGAATGATCCTTGGCCTGCACGAATTGCAGGCCCAT-AAGTGCCCCTATTCCTTCGAAGAA--ACCTTTGGTGCGTCAATGGGGTA------CCGACCATCTTGACATCACATTTATCTCGAGAAAACCCAGTTCC------------------------TAACGCACGTTCAACAGCT--TTCCACATCACCTGGATTGCA-TTTCACAAG---AAATT--TACATGAAATTATTCAGGCACCTTAAGAC----TTGTTGATTCACTTGGCAC-AGACTGTAATTTAACATAATGCCTCTCTGAATCAAAGAGTTTCGCAAGAAATATT---CAAAGAAACTACACAAATCTTTATGTCTCTAATA-------------------------TTT
>WS10
-----------------------------------------AATTTTACAATGG-CTGTA--------ATAGTGAACAAAATAAATTACGA--------AAAACTACAAAAGTTTGTGT--------CAC---ATATATATGATTATTTTCCTGTACAATAAATTTAGAAGGTTGAACAGAACAGATTTTAG-AATGACTA-----ATATAATGAAACAAAAT----AATT-AGCAATGTTTACAAATTCG------CAAAAAA----------TTTCATCAAATTCCTATAGCATCTAGAA--GCCTCGTGTGCTCTTCAACAGAAACCAAAGAATTAGCAACAATAATACCACTTGCTGCTACTGCAGGAACCCCAATGCCTGGA--AATGTTGAATCACCGCAACTGT-AAAGCTGTGGAATAGGTGTCCCTTGCCCAGGGAATGATTCTTGACCTGCACGAATTGCAGGCCCAT-ATGTACCCCTATTCCTACGAAGAA--AACGCTGGTGTGTCAATGGTGTG------CCAACCAACTTGACCTCACATTTATCTCGACAAAACCCCGGTCC------------------------TAATACACGTTCAACAGCT--TTCCACATAACCTGTATTTCA-GTTTACAAGA--AAAAT--CATATAAATGTATACTAACACCTTGAACT-----TGTCGTTGCACTTAGCAT-C--------------------------------------------------TGTT---TCAGGATAGAAG--------------------------------------------------
>WW11
-------------------------------------------------------------------------------------------------------CTACAAAAGTTTGTGT--------CAC---ATATATATGATTATTTTCCTGTACAATAAATTTAGAAGGTTGAACAGAACAGATTTTAG-AATGACTA-----ATATAATGAAACAAAAT----AATT-AGCAATGTTTACAAATTCG------CAAAAAA----------TTTCATCAAATTCCTATAGCATCTAGAA--GCCTCGTGTGCTCTTCAACAGAAACCAAAGAATTAGCAACAATAATACCACTTGCTGCTACTGCAGGAACCCCAATGCCTGGA--AATGTTGAATCACCGCAACTGT-AAAGCTGTGGAATAGGTGTCCCTTGCCCAGGGAATGATTCTTGACCTGCACGAATTGCAGGCCCAT-ATGTACCCCTATTCCTACGAAGAA--AACGCTGGTGTGTCAATGGTGTG------CCAACCAACTTGACCTCACATTTATCTCGACAAAACCCCGGTCC------------------------TAATACACGTTCAACAGCT--TTCCACATAACCTGTATTTCA-GTTTACAAGA--AAAAT--CATATAAATGTATACTAACACCTTGAACT-----TGTCGTTGCACTTAGCAT-C--------------------------------------------------TGTT---TCAGGATAGAAG--------------------------------------------------
