# Supplementary material for: Development of a Target Enrichment Probe Set for Conifer (REMcon)
Source: Biology (Basel). 2024 May 22;13(6):361. doi: 10.3390/biology13060361 (PMC11200496; doi:10.3390/biology13060361)
Supplement: Supplementary file 1 [file biology-13-00361-s001.zip › biology-2960267-supplementary/Sup data/MO_orthlogs_alignments/Thupl29377042s0020_1.ortho.selected_stripped.aln.fasta]

>RR55
-----------ATGTAATTGCAAAGATAGTAGAGTTTGCAGCAGGTATGGTATGCTTGGCAGCTATATCAGCCCTCCTT----AAAGCTCTATCATTGCAAAGCTGGGCAGATTCAACACTTTG------------------CCCTCAAGATTC---GGCTAAGTTTATACCGGATGAGACTATACCATCATCTGGTCTGACAGAAT----------ATCAACAAGAACTCTTGG--GGTTAAGGAAAAGAAATGTTGAACAGGACAATAAAGATTCGCCTTCAGATGCTGGTAATAGTCATAAGCCACCAAGATCAAGGCACAAATCTAGTTCAACTCCTGCAACTCTGTTAGCACCTGTTCATCAGTCAGCATCAAGAAGTTTTCATGGACTGGTACCTGGTCAGTCTCAGTGGACTGGATCAGAGATGCAAGATGTGGG--TGTTAGCAAGGTTTTATCTTTTGCCTCCCCAGTTTCAAATAGAACAC--CAGGATCTCAAGGTACTCC--ATATCTTACAGGATCACCTGCTTCGCAGGTATCAGACAAAACCCCACCATCCCGCGATAGACAGTTCA-----------------------------------------------------------------------------------------
>AA3
-----------ATGTAGTTGCTAAGATAGCAGAGTTTGTAGCAGGTGTGTTATTCGTGGCAGCCATGTCAGCCCTCCTT----AAAGCCTTATCATTGCAAAGCTGGGCAGATTCAATTGTTTG------------------TCCTCAAGATTCAACAGGAAACTCAAAACCAAGCCAAACCACACCATCTTCTGCTCTGACAGAAC----------ATCAACAAGAACTTTTGG--GGTTAAGGAAGCGAAATGTTGAACAGGGGGATGCAGAACTAACTTCAGATGGTGGTAGTAAGCAAAAGCCACCAAGATCAAGGACAAGATCTAATCTAACCCCCACAACTCTTCTAGCACCTATTCACCAATCAGCCTCAAAAAGTTCTCACCGACTTGGACTTGGTCAATCTCAGTGGGCTGGATTGGAGAGGCGAGATGTTGG--TACTGGCAAGGTTCTGTCATTCTCTTCTCCAGTTGCAAATAGATCAC--CGGGATCTCAAGGTACTCC--ATATCTTTCAGGATCACCTGCTTCTCAGGTATCAGGTCAAAGCTCGCCCTCCCTGGATAGGCAGTTCACAACACCATGGATCAAACAGAGATC--CTCCCTTACAAAGGATGAAATACCTACAGAAGAAAAGCTCCAGGAGTTTTTGGCAGATGTA-
>AA60
-----------ATGTCTTTGTGAAGACAGCAGAGCTTATAGCAGGTGTGGCATTCCTGTCATCTATATCAGCTCTCCGT----AATGCCCTGTCGTTGCAGGAATGGGCAGATTCAACAGTTAGTG---TCATAAAAAACCATTCTCAAGATTCACCAGCAAAATCAAAATCAAACCAAGGTACACCACCATCTGGTCTTACAGAAC----------GTCAACACGAACTTATAG--GGGTCAAGAAGCGAAATGTGGAACAGGGAGAAACAGGATCAACTTCAGATGTTGGTACTAGACAAAAGCCACCAAGATCAAGACAAAAATCTAATTCGTCCCCCTCAAATCTGTTAGCACCTGTTCATAAATCATCTTCGAGAAGTTCCAGCGGAATAGGACCTGGTCAATCTCAGTGGACTGGATTGGAGAGACGGGATGTGGGTCTGTTGGCAAGGCTTTGTCTTTTACTTCTCCTGTAGCAAACAGATCAC--CAGGATCTCAAGGCACCTC--ATATCTGTCAGTATCACCCATTTCACAGGTATCAGGTCAAACTTCACCCTCCCAAGATAAGCATCTCACAACACAATGGTCCAAACAGAGTTC--TTC-----------------------------------------------------------
>AAR4
-----------ATGTAGTTGCTAAGATAGCAGAGTTTGTAGCAGGTGTGTTATTCTTGGCAGCCATGTCAGCCCTCCTT----AAAGCCTTATCATTGCAAAGCTGGGCAGATTCAATTGTTTG------------------TCCTCAAGATTCAACAGGAAACTCAAAACCAAGCCAAACCACACCATCTTCTGCTCTGACAGAAC----------ATCAACAAGAACTTTTGG--GGTTAAGGAAGCGAAATGTTGAACAGGGGGATGCAGAACTAACTTCAGATGGTGGTAGTAAGCAAAAGCCACCAAGATCAAGGACAAGATCTAATCTAACCCCCACAACTCTTCTAGCACCTATTCACCAATCAGCCTCAAAAAGTTCTCACGGACTTGGACTTGGTCAATCTCAGTGGGCTGGATTGGAGAGGCGAGATGTTGG--TACTGGCAAGGTTCTGTCATTCTCTTCTCCAGTTGCAAATAGATCAC--CGGGATCTCAAGGTACTCC--ATATCTTTCAGGATCACCTGCTTCTCAGGTATCAGGTCAAAGCTCGCCCTCCCTGGATAGGCAGTTCACAACACCATGGATCAAACAGAGATC--CTCCCTTACAAAGGATGAAATACCTACAGAAGAAAAGCTCCAGGAGTTTTTGGCAGATGTAA
>AF1
TGTACAT-GAAATGTAATTGCAAAGATAGTAGAGTTTGCAGCAGGTATGGTATGCTTGGCAGCTATATCAGCCCTCCTT----AAAGCTCTATCATTGCAAAGCTGGGCAGATTCAACACTTAG------------------CCCTCAAGATTC---GGCTAAGTTCATACCGTATGAGACTATACCATCATCTGGTCTGACGGAAT----------ATCAACAAGAACTCTTGG--GGTTAAGGAAACGAAATGTTGAACAGGAAAATAGAGATTCGCCTTCAGATGCTGGTAATAGTCATAAGCCACCAAGATCAAGGCACAAATCTAGTTCAACTCCTGCAACTCTGTTAGCACCTGTTCATCAGTCAGCATCAAGAAGTTTTCATGGACTGGCACCTGGTCAGTCTCAGTGGACTAGATCAGAGAGGCAAGATGTGGG--TATTGGCAAGGTTTTATCATTTGTCTCCCCAGTTTCAAATAGAACAC--CAGGATCTCAAGGTACTCC--ATATCTTACAGGATCACCTGCTTCCCAGGTATCAGACAAAACCCCACCATCCCGCGATAGACAGTTCACAACACCATGGACCAAACAGAGGTC--CTCTCTTTCAAAGGAAGAAATACCTACAGAAGAAAAGCTCCAAGAGTTTTTGGCAGATGTA-
>AG2
TGTACAT-GAAATGTAATTGCAAAGATAGTAGAGTTTGCAGCAGGTATGGTATGCTTGGCAGCTATATCAGCCCTCCTT----AAAGCTCTATCATTGCAAAGCTGGGCAGATTCAACACTTTG------------------CCCTCAAGATTC---GGCTAAGTTCATACCGTATGAGACTATACCATCATCTGGTCTGACGGAAT----------ATCAACAAGAACTCTTGG--GGTTAAGGAAACGAAATGTTGAACAGGAAAATAGAGATTCGCCTTCAGATGCTGGTAATAGTCATAAGCCACCAAGATCAAGGCATAAATCTAGTTCAACTCCTGCAACTCTGTTAGCACCTGTTCATCAGTCAGCATCTAGAAGTTTTCATGGACTGGCACCTGGTCAGTCTCAGTGGACTAGATCAGAGAGGCAAGATGTGGG--TATTGGCAAGGTTTTATCATTTGTCTCCCCAGTTTCAAATAGAACAC--CAGGATCTCAAGGTACTCC--ATATCTTACAGGATCACCTGCTTCCCAGGTATCAGACAAAACCCCGCCATCCCACGATAGACAGTTCACAACACCATGGACCAAACAGAGGTC--CTCTCTTTCAAAGGAAGAAATACCTACAGAAGAAAAGCT-----------------------
>AH26
--------------------CCAAGGTGACACAGATAACAGTAGGACTGGTGTTCCTGGCTGGCATGTCGGCTTTCTTC----AAAGCATTGTCGTTGCAACGAAGGGCAGATTCAAATTGTTATGCTGTTTTTCAAAGCTCTCCTCTAGATTCAGCAACAAGATCAACACCAACCAATAGTATACCAACATCTGGTTTGACAGAAC----------ATCAACAAGAGCTTCTGG--GGTTAAGGAAGAGGAATGTTGAGCAGGGAAATGCAGACTCCCCTTCAGATATTGGTAGTAGACAAAAACCACAAAGGTCAAGGCAATCATCAAGCCCATCCCCCTCATCTCTGTTAGTACCTGTTCATCAATTGGCTTCCAAAAGTTCTCGTGGACTGGGGCCTGGTCAATCTCAATGGTCTGGGTCTGAGAGGCGAGATGTGGG--TATCAGCAACATTTCCTCATTCACTATTCCAGTCACAAATAGATCAC--CAGGATCTCAAGCTACTAC--AAGCCTTGCTGGATCA---------CAAGTACCAGGTCAAAACACAGCCCCTTGGGACAGGCAACTTTCAACACCATGGTCTAAACCTAGGTC--TACTCTTATAAAGGAGGAAATACCGACAGAAGAAAAGCTTGAAGAGTTTCTGGCAGATGT--
>AME1
-----------ATGTAGTTGCTAAGATAGCAGAGTTTGTAGCAGGTTTGTTATTCTTGGCAGCCATGTCAGCCCTCCTT----AAAGCATTATCATTGCAAAGCTGGGCAGATTCAATTGTTTG------------------TCCTCAAGATTCAACAGCAAACTCAAAACCAAGCCAAACTACACCATCTTCTGCTCTGACAGAGC----------ATCAACAAGAACTTTTGG--GGTTAAGGAAGCGAAATGTTGAACAGGGGGATGCAGAAATAACTTCAGATGGTGGTAGTAAGCAAAAGCCACCAAGATCGAGGACAAGATCTAATTTAACCCCCACAACTCTTCTAGCACCTATTCACCAATCAGCCTCAAAAAGTTCTCATGGACTTGGACTTGGTCAATCTCAGTGGGCTGGATTGGAGAGGCGAGATGTTGG--TACCGGCAAGGTTCTGTCTTTCTCTTCTCCAGTTGCAAATAGATCAC--CAGGATCTCAAGGTACTCC--GTATCTTTCAGGATCACCTGCTTCTCAGGTATCAGGCCAAAGTTCGCCCTCCCTGGATAGGCAGTTCACAACACCATGGACCAAACAGAGGTC--CTCTCTTACAAAGGATGAAGTACCTACAGAAGAAAAGCTCCAGGAGTTTTTGGCAGATGTA-
>AP25
---------------GGTTACCAAGGTGACACAGATAACAGTAGGACTGGTGTTCCTGGCTGGCATGTCGGCTTTCTTC----AAAGCATTGTCGTTGCAACGAAGGGCAGATTCAAATCGTTATGCTGTTTTTCAAAGCTCTCCTCTAGATTCAGCAACAAGATCAACACCAACCAATAGTATACCAACATCTGGTTTGACAGAAC----------ATCAACAAGAGCTTCTGG--GGTTAAGGAAGAGGAATGTTGAGCAGGGAAATACAGACTCCCCTTCAGATATTGGTAGTAGACAAAAACCACAAAGGTCAAGGCAATCATCAAGTCCACCCCCCTCATCTCTGTTAGTACCTGTTCATCAATTGGCTTCCAAAAGTTCTCGTGGACTGGGGCCTGGTCAATCTCAATGGTCTGGGTCTGAGAGGCGAGATGTGGG--TATCAGCAACATTTCCTCATTCACTATTCCAGTCACAAATAGATCAC--CAGGATCTCAAGCTACTAC--AAGCCTTGCTGGATCA---------CAAGTACCAGGTCAAAACACAGCCCCTCGGGACAGGCAACTTTCAACACCATGGTCTAAACCTAGGTC--TACTCTTATAAAGGAGGAAATACCGACAGAAGAAAAGCTTGAAGAGTTTCTGGCAGATGT--
>APA47
------------TGCAATTGCGAAGATAGTAGAGTTTGCAGCAGGTGTGGTATTGTTGGCGGCTATAGCAGCCCTCTTT----AATGCTCTATCCTTGCAAAGCTGGGCAGATTCAACAGTTTG------------------CCCTCAAGATTC---GGCTAAGTTCATACCTGATGAAACTATACCACCGTCTGGTCTGACAGAAT----------ATCAACAAGAACTCTTGG--GGTTAAGGAAAAGAAATGTTGAACAGGACAATAGAGATTCGCCTTCAGATGCTGGTAATAGTCATAAGCCACCAAGATCAAGGCACAAATCTAATTCAACTCCTACAACTCTGTTAGCACCTGTTCATCAGTCAGCATCAAGAAGTTTTCATGGACTGGCACCTGGTCAATCTCAGTGGACTGGACCAGAGAGGCAAGATCTGGG--TGTTGGCAAGGTTTTATCTTTTTCCTCTCCAGTTTCAAATAGAACGC--TAGGATCTCAAGGTACTCC--ATATCTTACAGGATCACCTGCTTCGCAGGTATCAGACAAAACCCCACCATCCCGCGATAGACAGTTCACAACACCATGGACCAAACAGAGGTC--CTCTCTTTCAAAGGAAGAAATACCTACAGAAGAAAAGCTCCAAGAGTTTTTGGCAGATGT--
>AR2
-----------ATGTAGTTGCTAAGATAGCAGAGTTTGTAGCAGGTTTGTTATTCTTGGCAGCCATGTCAGCCCTCCTT----AAAGCATTATCATTGCAAAGCTGGGCAGATTCAATTGTTTG------------------TCCTCAAGATTCAACAGCAAACTCAAAACCAAGCCAAACTACACCATCTTCTGCTCTGACAGAGC----------ATCAACAAGAACTTTTGG--GGTTAAGGAAGCGAAATGTTGAACAGGGGGATGCAGAAATAACTTCAGATGGTGGTAGTAAGCAAAAGCCACCAAGATCGAGGACAAGATCTAATTTAACCCCCACAACTCTTCTAGCACCTATTCACCAATCAGCCTCAAAAAGTTCTCATG-----------------------------------------------------------------------------------------------------------------------------------------------------------------------------------------------------------------------------------------------------------------------------------------
>CB35
-----------------TTATCA-------------------------------------CTGTATGTCGGCTCTTTTTA--AAAAGCATTGACATTGCAGTGAAAGGAAGATTCAAATCGTTATGTTATTTTTCAAACTTCTCCTCTAGATCCAGCAACAAGACCAACAACAAACAAAAGTACACCAACATCTGGTTTAACGAAAC----------ATCAACAAGAACTTTTGG--GGCTAAGAAAGAGGAATATTGAGCAGGGATATTCAAACTCACCTTCAGATATTGGTAGTTGACAAAAGCCACAAAATTCAAGGCAATCATTAACTCCATCTCCCTCATCTCTGTTAGTACATGTTCATCATTTGGCTTCCAAAAGTTCTTGTGGACTGGGGCCTGATCAACTACAATGGTTCTTGTGGACT---------------------------------------------------------------------------------------------------------------------------------------------------------------------------------------------------------------------------------------------------
>CDE34
-----------------TTATCA-------------------------------------CTGTATGTCGGCTCTTTTTA--AAAAGCATTGACATTGCAATGAAAGGCAGATTCAAATCGTTATGTTATTTTTCAAACTTCTCCTCTAGATCCAGCAACAAGACCAACAACAAACAAAAGTACACCAACATCTAGTTTAACGGAAC----------ATCAACAAGAACTTCTGG--GGCTAAGAAAGAGGAATATTGAGCAGGGATATTCAAACTCACCTTCAGATATTGGTAGTTGACAAAAGCCACAAAATTCAAGGCAATCATCAACTCCATCTCCCTCATCTCTGTTAGTACATGTTCATCATTTGGCTTCCAAAAGTTCTTGTGGACTAGGGCCTGATCAACCGCAATGGTTCTTGTGGACTAGTAGTTACAAGAC--TTT--------------------------------------------------------------------------------------------------------------------------------------------------------------------------------------------------------------------------------
>CF38
-----------ATGTGATTGCTAAGATAGCAGAGCTTGGAGCACGTCTGGCATTCTTGTCATCTATGCCATCTCTCTGT----AATGCCTTTTAATTTCAAATCTAGGCAGATTCAACACTCTGTG---TTTCAAAAAACCATTCTCAAGATTCCCCAGCAAAATCAAAATCAAACCAAGCTGCACCACCATTTGGTCTAACAGAAC----------ATCAACATGAACTCTTAG--GGCTAAGAAAGAGAAATGTTGAACAGGGAAATGCAGAATCACCTTCAGATGTTGGTAGTAGACAAAAGACACCAAGATCAAGGAAATGATCTAATTCATCCCCCTCAAATTTGTTAGCACCTGTTCATAAATCAACCGCAAGAAGTTCTTGTGGACTAGGACCTGGACAATATCAGTGGACTGGATTGGAGAGATGGGATGTGGG--TGTTGGGAAGGTTTTGTCTTTCACTTCTCCATGTACAAATAGATCAA--CGGGATCTCAAGGTACTCC--ACGTCTTTTAGTATCACCTATTTCATAAATATCAGGCCAAAGCTCATCATCCGAGGATAAGCATCTCACAACACCATGGTCAAAACAACAGTC--TTCTCTCAC-----------------------------------------------------
>CHA37
-----------ATGTGATTGCTAAGATAGCAGAGCTTGGAGCACGTCTGGCATTCTTGTCATCTATGCCATCTCTCTGT----AATGCCTTTTAATTTCAAATCTAGGCAGATTCAACACTCTGTG---TTTCAAAAAACCATTCTCAAGATTCCCCAGCAAAATCAAAATCAAACCAAGCTGCACCACCATTTGGTCTAACAGAAC----------ATCAACATGAACTCTTAG--GGCTAAGAAAGAGAAATGTTGAACAGGGAAATGCAGAATCACCTTCAGATGTTGGTAGTAGACAAAAGACACCAAGATCAAGGAAATGATCTAATTCATCCCCCTCACATTTGTTAGCACCTGTTCATAAATCAACCGCAAGAAGTTCTTGTGGACTAGGACCTGGACAATATCAGTGGACTGGATTGGAGAGATGGGATGTGGG--TGTTGGGAAGGTTTTGTCTTTCACTTCTCCATGTACAAATAGATCAA--CGGGATCTCAAGGTACTCC--ACGTCTTTTAGTATCACCTATTTCATAAATATCAGGCCAAAGCTCATCATCCGAGGATAAGCATCTCACAACACCATGGTCAAAACAACAGTC--TTCTCTCAC-----------------------------------------------------
>CJ24
-TTGCAC--AAATGGCATTGTGAAGACGGTAGAGCTTGCAGCAGGTGTGGCATTCTTGTCATCTATGTCAGCTCTCCGT----AATGCCCTGTCATTGCAAGGATGGGCAGATTCAACAGTTAGTG---TTTTAAAAAGCCATTCTCAATATTCACCAGCAAAATCAAAATCAAACCAAGTTACACCGCCATCTGGTCTTACAGAAC----------GTCAACATGAACTCTTAG--GGCTCAGGAAGCGAAATGTGGAACAGGGAGACACAGAATCAACTCCAGATATTGGTACTAGACAAAAGCCACCAAGATCAAGACAAAAATCTAATTCATCCCCTTCAAATCTGTTAGCACCTGTTCATAAATCATCTTCGAGAAGTTCTTGTGGAATAGGACCTGGTCAATCTCAGTGGACTGGATTGGAGAGACGGGATGTGGG--CGTTGGCAAGGTTTTGTCTTTCACTTCTCCTTTAGCAAACATATCAC--CAGGATCTCAAGGCACCTC--ATATCTGTCAGTATCACCTATTTCACAGGTATCGGGTCAAAGATCACCCTCGCGAGATAAGCATCTCACAACACCATGGTCCAAACAGAGGTC--TTCTCTTACAAAGGATGATATACCCACAGAAGAAAAGCTTCAAGAGTTTTTGGCTGATGTA-
>CK7
-----------ATGTGATTGTGAAGACAGCAGAGCTTGCAGCAGGTCTGGTATTCTTGTCATCTATATCAGCTCTCCGT----AACGCCCTGTCATTGCAAGGATGGGCAGATTCAACAGTTAGTG---TTTTGAAAAGCCATTCTCAAGATTCACCAGCAAAATCGAAATCAAACCAAGTTACACCACCATCTGGTCTTACAGAAC----------GTCAACACGAACTCTTAG--GGCTAAGGAAGCGCAATGTGGAACAGGGAGACACAGAATCAACTTCAGATGTTGGTAGTAGACAAAAGCCACCAAGATCAAGACAAAAATCTAATTCATCCCCCTCAACTCTGTTAGCACCTGTTCATAAATCATCCTCAAGAAGTTCTTGTGGAATAGGACCTGGTCAATCTCAGTGGACTGGATTGGAGAGGCGGGATGTGGG--TGTTGGCAAAGCTTTGTCTTTCACTTCTCCATTAGCAAACAGATCAC--CAGGATCTCAAGGTACCTC--ATATCTTTCAGTATCACCTAATTCACAGGTATCAGGTCAAAGCCCACCCTCCCGAGATAAGCATCTCACAACACCATGGTCCAAACAGAGGTC--GTCTCTTACAAAGGACGATATACCCACAGAAGAAAAGCTTCAAGAGTTTTTGGCTGATGTA-
>CL6
-----------ATGTGATTGTGAAGACAGCAGAGCTTGCAGCAGGTCTGGTATTCTTGTCATCTATATCAGCTCTCCGT----AACGCTCTGTCATTGCAAGGATGGGCAGATTCAACAGTTAGTG---TTTTGAAAAGCCATTCTCAAGATTCACCAGCAAAATCGAAATCAAACCAAGTTACACCACCATCTGGTCTTACAGAAC----------GTCAACACGAACTCTTAG--GGCTAAGGAAGCGCAATGTGGAACAGGGAGACACAGAATCAACTTCAGATGTTGGTAGTAGACAAAAGCCACCAAGATCAAGACAAAAATCTAATTCATCCCCCTCAACTCTGTTAGCACCTGTTCATAAATCATCCTCAAGAAGTTCTTGTGGAATAGGACCTGGTCAATCTCAGTGGACTGGATTGGAGAGGCGGGATGTGGG--TGTTGGCAAAGCTTTGTCTTTCACTTCTCCATTAGCAAACAGATCAC--CAGGATCTCAAGGTACCTC--ATATCTTTCAGTATCACCTAATTCACAGGTATCAGGTCAAAGCCCACCCTCCCGAGATAAGCATCTCACAACACCATGGTCCAAACAGAGGTC--GTCTCTTACAAAGGACGATATACCCACAGAAGAAAAGCTTCAAGAGTTTTTGGCTGATGTA-
>CM9
-----------ATGTCTTTGTGAAAACAGCAGAGCTTGTAGCAGGTGTGGCATTCCTGTCATCTATATCAGCTCTCCGT----AATGCCCTGTCGTTGCAGGAATGGGCAGATTCAACAGTTAGTG---TCATAAAAAACCATTCTCAAGATTCACCAGCAAAATCAAAATCAAACCAAGGTACACCACCATCTGGTCTTACAGAAC----------GTCAACATGAACTTATAG--GGGTCAAGAAGCGAAATGTGGAACAGGGAGAAACAGGATCAACTTCAGATGTTGGTACCAGACAAAAGCCACCAAGATCAAGACAAAAATCTAATTTGTCCCCCTCAAATCTGTTAGCACCTGTTCATAAATCATCTTCGAGAAGTTCCAGTGGAATAGGACCTGGTCAATCTCAGTGGACTGGATTGGAGAGACGGGATGTGGGTCTGTTGGCAAGGCTCTGTCTTTCACTTCTCCTGTAGCAAACAGATCAC--CAGGATCTCAAGGCACCTC--ATATCTGTCAGTATCACCCATTTCACAGGTATCAGGTCAAACTTCACCCTCCCAAGATAAGCATCTCACAACACCATGGTCAAAGCGGAGTTC--TTCTCTTACAAAAGAAGATATTCCCACAGAAGAAAAGCTTCAAGAGTTTTTGGCTGATGTA-
>CO8
----------AATGTCTTTGTGAAGACAGCAGAGCTTGTAGCAGGTGTGGCATTCCTGTCATCTATATCAGCTCTCCGT----AATGCCCTGTCGTTGCAGGAATGGGCAGATTCAACAGTTAGTG---TCGTAAAAAACCATTCTCAAGATTCACCAGCAAAATCAAAATCAAACCAAGGTACACCACCATCTGGTCTTACAGAAC----------GTCAACATGAACTTATAG--GGGTCAAGAAGCGAAATGTGGAACAGGGAGAAACAGGATCAACTTCAGATGTTGGTACTAGACAAAAGCCACCAAGATCAAGACAAAAATCTAATTTGTCCCCCGCAAATCTGTTAGCACCTGTTCATAAATCATCTTCGAGAAGTTCCAGCGGAATAGGACCTGGTCAGTCTCAGTGGACTGGATTGGAGAGACGGGATGTGGGTCTGTTGGCAAGGCTTTGTCTTTCACTTCTCCTGTAGCAAACAGATCAC--CAGGATCTCAAGGCACCTC--ATATCTGTCAGTATCACCCATTTCACAGGTGTCAGGTAAAACTTCACCCTCCCAAGATAAGCATCTCACAACACCATGGTCGAAACGGAGTTC--TTCTCTTACAAAAGAAGATATTCCCACAGAAGAAAAGCTTCAAGAGTTTTTGGCTGATGTA-
>CR44
----------------------------------------------------------------GTCTCAGCTCTCCTT----AAAGCTGTTTCATTGCAAAGTAGGGCAGATGCAAATGTTTCTGTCCTTCTGAAAAGCCCTCCTCGAGATTCAGTGGCAAATCTTAGGTCAAATCAGACTACACCATCATCTGGTTTGACAGAGC----------ATCAACAAGAGCTTTTGG--GGATAAGGAAGAGGAATTTTGAGAAAGGAGGCTCAGAATCCCCTACAGATCTTGGTAATAGACAGAAGCCACCAAGATCAAGGCAGTCTTCTACTCCTTCTCCCTCAAGCCTGTTAGTCCCTGTTCATCAAGTATCCTCAAAAAATACTCGTGGATTAGGAGCAGTGCAATCTCCATGGACCAGTTTGGAGAGGCGAGATGTGGG--TGGTGGCAAGGTTTCATCTTTCACTCCTCCAGGTGCAACAAGATCAC--CAGGGTCTCAAGCCACTCC--ATACCTTCCAGGGTCGCATGGATCACAGGTATCAAGCCCAAGCCCAACCTCCCGGGACATGCAGCTGTCAACACCTTGGTCAAGGCAAAGGTC--ATCTCATATAAAGGAGGAAATACCTACAGAAGAGAAACTTGAGGAATTTCTGGCAGATGT--
>DB53
-----------ATGTAATTGCAAAGATAGTAGAGTTTGCAGCAGGTGTGGTATGCTTGGCAGCTATATCAGCTCTCCTT----AAAGCTCTATCGCTGCAAAGCTGGGCAGATTCAACACTTTG------------------CCCTCAATACTC---GGCTAAGTTCATACCGGATGAGACTATACCATCATCTGGTCTGACAGAAT----------ATCAACAAGAACTCTTGG--GGTTAAGGAAAAGAAATGTTGAACATGACAATAGAGATTCACCTTCAGATGCTGGTAACAGTCATAAGCCACCAAGATCAAGGCACAAATCTAATTCAACTCCTGCAACTCTTTTAGCACCTGTTCATCAGTCAGCATCCAGAAGTTTTCATGGACTGGCACCTGTTCAGTCTCAGTGGACTGGATCAGAGAGACAAGACCTGGG--TGTTGGAAAGGTTTTATCTTTTGCCTCCCCAGTTTCAAATAGAACAC--CAGGATCTCAAGGTACTCC--ATATCTTACAGGATCACCTGCTTCCCAGGTATCAGACAAAACCCCACCATCCCGTGATAGACAGTTAACAACACCATGGACCAAACAGAGGTC--CTCTCTTTCAAAGGAAGAAATACCTACAGAAGAAAAGCTCCAAGAGTTTTTGGCAGATGTA-
>DC1
-----------ATGTAATTGCAAAGATAGTAGAGTTTGCAGCAGGTGTGGTATGCTTGGCAGCTATATCAGCTCTCCTT----AAAGCTCTATCGTTGCAAAGCTGGGCAGATTCAACACTTTG------------------CCCTCAAGACTC---GGCTAAGTTCATACCGGATGAGACTATACCATCATCTGGTCTGACAGAAT----------ATCAACAAGAACTCTTGG--GGTTAAGGAAAAGAAATGTTGAACATGACAATAGAGATTCGCCTTCAGATGCTGGTAACAGTCATAAGCCACCAAGATCAAGGCACAAATCTAATTCAACTCCTGCAACTCTTTTAGCACCTGTTCATCAGTCAGCATCAAGAAGTTTTCATGGACTGGCACCTGGTCAGTCTCAGTGGACTGGATCAGAGAGACAAGACCCGGG--TGTTGGCAAGGTTTTATCTTTTGCCTCCCCAGTTTCAAACATAACAC--CAGGATCTCAAGGTACTCC--ATATCGTACAGGATCACCTGCTTCCCAGGTATCAGACAAAACCCCACCATCCCGTGATAGACAGTTAACAACACCATGGACCAAACAGAGATC--CTCTCTTTCAAAG-------------------------------------------------
>DD1
TGTTCAT--GAATGTAATCGCAAAGATAGTAGAGTTTGCAGCAGGTGTGGTATGCTTGGCAGCTATATCAGCACTCCTT----AAAGCTCTATCCTTGCAAAGCTGGGCAGATTCAACACTTTG------------------TCCTCAAGATTC-------------------------ACTATACCATCATCTGGTCTGACAGAAT----------ATCAACAAGAACTCTTGG--GGTTAAGGAAAAGAAATGTTGAACAGGACAATAGAGATTCGCCTTCAGATGCTGGTAATAGTCATAAGCCACCAAGATCAAGGCATAAATCTAATTCAACTCCTGCAACTCTGTTAGCACCTGTTCATCAGTCATCATCGAGAAGTTTTCATGGACTGGCACCTGGTCAGTCTCAGTGGACTGGATCAGAGAGGCAAGATCTGGG--TGTTGGCAAGGTTTTATCTTTTGCCTCCCCAGTTTCAAATAGAACAC--CAGGATCTCAAGGTACTCC--ATATCATACAGGATCACCTGCTTCCCAAGTATCAGACAAAACCCCACCATCCCGTGATAGACAGTTCACAACACCATGGACCAAACAGAGGTC--CTCTCTTTCAAAGGAAGAAATACCTACAGAAGAAAAGCTCCAAGAATTTTTGGCAGATGTAG
>DIM50
TCCTCAT-GAGATGTAATCGCAAAGATAGTAGAGTTTGCAGCAGGTGTGGTATGCTTGGCAGCTATATCAGCCCTCCTT----AAAGCTCTATCCTTGCAAAGCTGGGCAGATTCAACACTTTG------------------TCCTCAAGATTC---GGGTAAGTTCATACCGGGTGAGACTATACCATCATCTGGTCTGACAGAAT----------ATCAACAAGAACTCTTGG--GGTTAAGGAAAAGAAATGTTGAACAGGACAATAGAGATTCGCCTTCAGATGCTGGTAATAGTCATAAGCCACCAAGATCAAGGCATAAATCTAATTCAACTCTTGCAACTCTGTTAGCACCTGTTCATCAGTCATCATCGAGAAGTTTTCATGGACTGGCACCTGGTCAGTCTCAGTGGACTGGATCAGAGAGGCAAGATCTGGG--TGTTGGCAAGGTTTTATCTTTTGCCTCCCCAGTTTCAAATAGAACAC--CAGGATCTCAAGGTACACC--ATATCATACAGGATCACCTGCTTCCCAAGTATCAGACAAAACCCCACCATCCCGTGATAGAGAGTTCACAACACCATGGACCAAACAGAGGTC--CTCTCTTTCAAAGGAAGAAATACCTACAGAAGAAAAGCTCCAAGAATTTTTGGCAGATGTA-
>FC13
-----------ATGTCTTTGTGAAGACAGCAGAGCTTGTAGCAGGTGTGGCATTCTTGTCATCTATATCAGCTCTCCGT----AATGCCCTGTCATTGCAAGAATGGGCAGATTCAACAGTTGGTG---CTATAAAAAAACATTCTCAAGATTCACCAGCAAAACCAAAATCAAACCAAGGTACACCACCATCTGGTCTTACAGAAC----------GTCAACATGAACTCATAG--GGCTCAAGAAGAGAAATGTGGAACAGGGAGACACAGAATCAACTTCAGATGTTGGTACTAGACAAAAGCCACCAAGATCAAGACAAAAATCTAATTCATCCCCCTCAAATCTGTTAGCACCTGTTCATAAATCATCTTCGAGAAGTTCTAGTGGAATAGGACCTGGTCAATCTCAGTGGACTGGATTGGAGAGACGGGATGTGGG--TGTTGGCAAGGCTTTGTCTTTCACTTCTCCTGTAGCAAACAGATCAC--CAGGATCTCAAGGCACCTC--ATATCTGTCGGTATCACCTATTTCACAGGTATCAGGTCAAAGCTCACCCTCCCGAGATAAGCATCTCACAACACCATGGTCCAAACGGAGTTC--TTCTCTTACAAAAGAAGATATTCCTACAGAAGAAAAGCTTCAAGAGTTTTTGGCTGATGTA-
>FTS1
-----------ATGTAATTGCAAAGATAGTAGAGTTTGCAGCAGGTGTGGTATGCTTGGCAGCTATGTCAGCTCTCCTT----AAAGCTCTGTCGTTGCAAAGCTGGGCAGATTCAACACTTTG------------------CCCTCAAGATTC---GGCTAAGTTCATACCGGACGAGACTATACCATCATCTGGTCTGACAGAAT----------ATCAACAAGAACTCTTGG--GGTTAAGGAAAAGAAATGTTGAACATGACAATAGAGATTCGCCTTCAGATGCTGGTAACAGTCATAAGCCACCAAGATCAAGGCACAAATCTAATTCAACTCCTGCAACTCTTTTAGCACCTGTTCATCAGTCAGCATCAAGAAGTTTTCATGGACTGGCACCTGGTCAGTCTCAGTGGACTGGATCAGAGAGGCAAGATCTAGG--TGTTGGCAAGGTTTTATCTTTTGCCTCCCCAGTTTCAAATAGAACAC--CAGGATCTCAAGGTACTCC--ATATCTTACAGGATCACCTGCTTCCCAGGTATCAGACAAAACCCCACCATCCCGTGATAGACAGTTCACAACACCATGGACCAAACAGAGGTC--CTCTCTTTCAAAGGAAGAAATACCTACAGAAGAAAAGCTCCAAGAGTTTTTGGCAGATGTA-
>FTS2
-----------ATGTAATTGCAAAGATAGTAGAGTTTGCAGCAGGTGTGGTATGCTTGGCAGCTATGTCAGCTCTCCTT----AAAGCTCTGTCGTTGCAAAGCTGGGCAGATTCAACACTTTG------------------CCCTCAAGATTC---GGCTAAGTTCATACCGGATGAGACTATACCATCATCTGGTCTGACAGAAT----------ATCAACAAGAACTCTTGG--GGTTAAGGAAAAGAAATGTTGAACATGACAATAGAGATTCGCCTTCAGATGCTGGTAACAGTCATAAGCCACCAAGATCAAGGCACAAATCTAATTCAACTCCTGCAACTCTTTTAGCACCTGTTCATCAGTCAGCATCAAGAAGTTTTCATGGACTGGCACCTGGTCAGTCTCAGTGGACTGGATCAGACAGGCAAGATCTAGG--TGTTGGCAAGGTTTTATCTTTTGCCTCCCCAGTTTCAAATAGAACAC--CAGGATCTCAAGGTACTCC--ATATCTTACAGGATCACCTGCTTCCCAGGTATCAGACAAAACCCCACCATCCCGTGATAGACAGTTCACAACACCATGGACCAAACAGAGGTC--CTCTCTTTCAAAGGAAGAAATACCTACAGAAGAAAAGCTCCAAGAGTTTTTGGCAGATGTA-
>GG1
TTTCCTCCGAAGTGAGTCTGTTTGGACCATGGTGTTGACAGCTGCC----TGTCCCGGGAGGCTGAGTTTTGGCTTGACAGAGACATATGTGATCCTAAGGTATGGAGTAGCTTGAGA------------------------TCCTGGTGATCTACTTGCAATTGTGGGCATGAAAGAAGAAACTTTGCCACCACCATTGAGATTGTCCTGTTCCTGATCCACGAGTACTTTTTGATGAACCGGCACTAACAAAGTTGTGGGGGAAGGAGTGGAAGTCTGCCTTGACCTTGGTGGTTTTTGTCTGCCCCCGAGATCTGAAGGGGACTCTGCATCTCCCTGCTCAATGTTTCTCTTCCTTAATCCCAAGAGTCCTTGTTGGTGTTCAGTTAGTCCAGATGATGGTTGGTTTGATTTGTTCTCACATTTGCCACA-----------GATCCCCACAGAACCATTTGCATCCGCCCTACTTTGCAATGATACAGC------CTTAAGGAGAGCTC--ATACCACCCAAGAATAC---------------------------------------------------TACCAACTTAGCCACATCTGCAGTT-----------------------------AAAATAAAGAATCTGATAAGCACCAATAAATC---
>KE1
-----------ATGGGGTTACCAAGGTGACACAGATAACAGTAGGACTGATGTTCCTGGCCGGTATGTCGGCTCTCTTC----AAAGCATTGTCATTGCAACGAAGGGCGGATTCAAATCGTTATGTTGTTTTCCAAAGCTCCCCTCAAGATTCAGCAACAAGATCAACGCCAAACATTAGTACACCATCATCTGGTTTGACAGAAC----------ATCAACAAGAACTTCTGG--GCTTAAGGAAGAGGAATACTGAGCAGAAAAATACAGACTCCCCTTCAGATATTGGTAGTAGACAAAAGCCACAAAGATCAAAGCAATCATCAACTCCATCCCCCTCATCTCTGTTAGTACCTGTTCATCAATTGGCTTCCAAAAGTTCTCGTGGACTGGGGCCTGGTCACTCTCAATGGTCTGGGTCAGAGAGGCGAGATGTGGG--TATAAGCAACAGTTCCCCATTCACTATTCCAGTCACAAATAGAT-----CAGGATCTCAATCTATTCC--ATGCCTTGCTGGATCA---------CAAGTACCAGGCCAAAACACAGGCCCTTGGGACAGGCAACTTTCAACACCATGGTCTAAACCAAGGTC--TACTCTTATAAAGGAGGAAATACCGAC-----------------------------------
>MT0
TTTTCAT-GAGATGTAATTGCAAAGATAGTAGAGTTTGCAGCAGGTGTGGTATGCTTGGCAGCTATATCAGCCCTCCTT----AAAGCTCTATCCTTGCAAAGCTGGGCAGATTCAACACTTTG------------------CCCTCAAGATTC---GGCTAAGTTCATACCAGATGAAACTATATCATCATCTGGTCTGACAGAAT----------ATCAACAAGAACTCTTGG--GGTTAAGGAAAAGAAATGTTGAACAGGACAATAAAGACTCGCCTTCAGATGCTGGTAATACTCATAAGCCACCAAGATCAAGGCAAAAATCTAATTCAACTCCTACAACTCTGTTAGCACCTGTTCATCAGTCAGCATCAAGAAGTTTTCATGGACTGGCACCTGGTCAGTCACAGTGGACTGGATCAGAGAGGCAAGATATGGG--TGTTGGGAAGGTTTTATCTTTTGCCTCTCCAGTTTCAAATAGAACAC--CAGGATCTCAAGGTACTCC--ATATCTTACAGGATCACCTGCTTCCCAGGTATCAGACAAAACCCCACCATCCCGTGATAGGCAGTTCACAACACCATGGACCAAACAGAGGTC--CTCTCTTTCAAAGGAAGAAATACCTACAGAAGAAAAGCTCCAAGAGTTTTTGGCAGATGTA-
>NN48
TGTACAT-GAAATGTATTTGCAAAGATAGTAGAGTTTGCAGCAGGTATGGTATGCTTGGCAGCTATATCAGCCCTCCTT----AAAGCTCTATCATTGCAAAGCTGGGCAGATTCAACACTTTG------------------CCCTCAAGATTC---GGCTAAGTTCATACCGTATGAGACTATACCATCATCTGGTCTGACAGAAT----------ATCAACAAGAACTCTTAG--GGTTAAGGAAAAGAAATGTTGAACAGGAAAATAGAGATTCGCCTTCAGATGCTGGTAATAGTCATAAGCCACCAAAATCAAGGCACAAATCTAGTTCAACTCCTGCAACTCTGTTAGCACCTGTTCATCAGTCAGCATCAAGAAGTTTTCATGGACTGGCACCTGGTCAGTCTCAGTGGACTGGATCAGAGAGGCAAGATGTGGG--TATCGGCAAGGTTTTATCGTTTGTCTCCCCAGTTTCAAATAGAACAC--CAGGATCTCAAGGTACTCC--GTATCTTACAGGATCACCTGCTTCCCAGGTATCAGACAAAACCCCACCATCCCGCGATAGACAGTTCACAACACCGTGGACCAAACAGAGGTC--CTCTCTTTCAAAGGAAGAAATACCTACAGAAGAAAAGCTCCAAGAGTTTTTGGCAGATGTA-
>PB33
----------------GTTGTCAAGGTGCTAAAGATAATATTAGGGTTGTTGTTCCTTGCAAGTATTTTGGCTATCCTA----AAAGAATTTTTGTTGCGGTGAATGGCAGATTCAAATGGTTATGATGTTTTTCAAACCC-CTCTTGAGATTCAACAACAAGATCAACAACAAACAAACCTACACCAACATTTGGTTTCATATAAC----------ATCAAAAATAACTTCAGG--GGTTAAGAGAGAGGAATATTGAGGAGGGAAATACAGACTTCCGTTGCAATATTGGTAGTATAAAATAGCCACAAAGATCAACGAAATCATCAACTCCATCCCCCTCATCTCTATTAGCACATGTACAACAGTCGCCTTCTAAAAGTTCTCGTGGACTAATGTCTAGTCAATATAATTGGTCTATATTAGAGAGGTGAGACGTGGG--TGTCAGAAACATTTCACCATTCACTATTCTAGTTACAAATAGATCAC--CAGGATCTTGAGGTACTTG--ATCTCTTCCAGGATCA---------CAAGTACCATGCCAAAACACATCCCTTTGGGACAAACAATTTTCAACACCATGGTCTAAACCAAGGCC--TACTCTTACAAAGGAGGAAATATTGATGGAAGAAAAGCTTGAAGAGTTTCTGGGAAATGTGG
>PF1
-----------ATGTAATTGCAAAGATAGTAGAGTTTGTAGCAAGTGTGGTATGCTTGGCAGCTATATCAGCCCTCCTT----AAAGCTCTATCCTTGCAAAGCTGGGCAGATTCAACACTTTG------------------CCCTCAAGATTC---GACTAAGTTCATACCAGATGAAACTATACCATCATCTGGTCTGACAGAAT----------ATCAACAAGAACTCTTGG--GGTTAAGGAAAAGAAATGTTGAACAGGACAATAGAGATTCGCCTTCAGATGCTGGTAATAGTCATAAGCCACCAAGATCAAGGCACAAATCTAATTCAACTCCTACAACTTTGTTAGCACCTGTGCATCAGTCAGCATCAAGAAGTTTTCATGGACTGGCACCTGGTCAGTCTCAGAGGACTGGATCAGATAGGCAAGATCTGGG--TGTTGGCAAGGTTTTATCTTTTGCCTCTCCAGTTTCAAATAGAACAC--CAGGATCTCAAGGTACTCC--ATATCTTACAGGATCACCTGCTTCCCAGGTATCAGACAAAACCCCACCATCCCGTGATAGGCAGTTCACAACACCATGGACAAAACAGAGGTC--CTCTCTTTCAAAGGATGAAATACCTACAGAAGAAAAGCTCCAAGAGTTTTTGGCAGATGTA-
>PG28
-----------ATGTGGTTTCCAAGGTGCTACAGATAATAGTAGCATCGGTTTTCATGGCAGGTGTGTTGGCTTTCTTT----AAAGCATTGTCATTGCAACGAAGGGCAGATTCAAATGGTCATGTTGTTTTTCAAACCCCTCCTCGAGATTCAGCAACAAGATCAACATCAAACAAAACTACACCAACATCTGGTTTCACAGAAC----------ATCAACAAGAACTTCTGG--GGTTAAGGAAGAGGAATATTGAGCAGGGAAATACAGACTCCCCTTCAAATATTGGTATTGGACAAAATCCACTAAGATCAAAGAAATCATCAACTCCATCCCCCTCATCTCTGTTAGTACCTGTTCATGGATTGGCTTCTAAAAGTTCTCGTGGACTGGGGCCTGGTCAATCTCAATGGTCTGGATTGGAGAGGCGAGATGTGGG--TGCCAGCAACATTTCCCCATTCACTACTCCAGTTGCAAATAGATCGC--CAGGATCTCAAGGTACTCC--ATCTCTTGCAGGATCA---------CAAGTACCAGGTCAAAACACAACCCTTTGGGACAGGCAATTTTCAACACCATGGTCTAAACCAAGGTC--TACTTTTATAAAGGAGGAAATACAGACGGAAGAAAAGCTTCAAGAGTTTCTGGCAGATGTA-
>PH2
-----------ATGTAATTGCAAAGATAGTAGAGTTTGTAGCAAGTGTGGTATGCTTGGCAGCTATATCAGCCCTCCTT----AAAGCTCTATCCTTGCAAAGCTGGGCAGATTCAACACTTTG------------------CCCTCAAGATTC---GACTAAGTTCATACCAGATGAAATTATACCATCATCTGGTCTGACAGAAT----------ATCAACAAGAACTCTTGG--GGTTAAGGAAAAGAAATGTTGAACAGGACAATAGAGATTCGCCTTCAGATGCTGGTAATAGTCATAAGCCACCAAGATCAAGGCACAAATCTAATTCAACTCCTACAACTTTGTTAGCACCTGTGCATCAGTCAGCATCAAGAAGTTTTCATGGACTGGCACCTGGTCAGTCTCAGAGGACTGGATCAGATAGGCAAGATCTGGG--TGTTGGCAAGGTTTTATCTTTTGCCTCTCCAGTTTCAAATAGAACAC--CAGGATCTCAAGGTACTCC--ATATCTTACAGGATCACCTGCTTCCCAGGTATCAGACAAAACCCCACCATCCCGTGATAGGCAGTTCACAACACCATGGACAAAACAGAGGTC--CTCTCTTTCAAAGGATGAAATACCTACAGAAGAAAAGCTCCAAGAGTTTTTGGCAGATGTA-
>PM29
-----------ATGGGGTTGCCAAGGTGCTACTGTTATCAGCGGGATTGGTATTCCTGGCAGGTATGTTGGCTCTCCTT----AAAGCATTTTCATTGCAACGAAGGGCAGATTCAAATGGCTATGTTGTTTTTCAAACCTCTCCTCGAGATTCAGCAACAAGATCAACGTCAAACACAACTACACCAACATCTGGTTTGACAGAAC----------ATCAACAAGAACTTCTGG--GGTTAAGGAAGAGGAATATTGAGCAGGGAAATACAGACTCCCCTTCAGATATTGGTAGTAGGCAAAAGCCACAACGATCAAGGAAATCATCAACTCCGTCCCCCTCGTCTCTGTTAGTACCTGTTCATCAATTGGCTTCCAAAAGTTCTCGTGCAGCGGGGCCTGGTCAATCCCTATGGTCTGGATTAGAGAGGCGAGATGTGGG--AGTCAGCAACAGTTCCCCATTCAC---TCCAGTTGCAAATAGATCGC--CAGGGTCTCAAGGTACTCC--ATACCTTGCAGGAGCA---------CAAGTACCAGGCCAAAACACAGCCCCTAGGGACAGGCAATTTTCAACGCCATGGTCTAAACCAAGGTC--TACTCTTATAAAGGAGGAAATTCCGACAGAAGAAAAGCTTGAAGAGTTTCTGGCAGACGT--
>PS27
-----------ATGTGGTTGCCAAGGTGCTACAGATAATAGTAGCATCGGTGTTTCTGGCAGGTGTGTTGGCTTTCTTT----AAAGCATTGTCATTGCAACGAAGGGCAGATTCAAATGGTCATGTTGTTTTTCAAACCCCTCCTCGAGATTCAGCAACAAGATCAACATCAAACAAAACTACACCAACATCTGGTTTCACAGAAC----------ATCAACAAGAACTTCTGG--GGTTAAGGAAGAGGAATATTGAGCAGGGAAATACAGACTCCCCTTCAAATATTGGTATTGGACAAAATCCACTAAGATCAAAGAAATCATCAACTCCATCCCCCTCATCTCTGTTGGTACCTGTTCATGGATTGGCTTCTAAAAGTTCTCGTGGACTGGGGCCTGGTCAATCTCAATGGTCTGGATTGGAGAGGCGAGATGTGGG--TGCCAGCAACATTTCCCCATTCACTACTCCAGTTGCAAATAGATCGCCGCAGGATCTCAAGGTACTCC--ATCTCTTGCAGGATCA---------CAAGTACCAGGTCAAAACACAACCCTTTGGGACAGGCAATTTTCAACACCATGGTCTAAACCAAGGTC--TACTCTTATAAAGGAGGAAATACAGACGGAAGAAAAGCTTCAAGAGTTTCTGGCAGATGTA-
>PSF43
-----------ATGTAATTGCAAAGATAGTAGAGTTTGCAGCAGGTATGGTATGCTTGGCAGCTATATCAGCCCTCCTT----AAAGCTCTATCCTTGCAAAGCTGGGCAGATTCAACACTTTG------------------CCGTCAAGATTC---GGCTAAGTTCATACCGGATGAGACTATACCATCATCTGGTCTGACAGAAT----------ATCAACAAGAACTCTTGG--GGTTAAGGAAAAGAAATGTTGAACAGGACAATAAAGATTCGCCTTCAGATGCTGGTAATAGCCATAAGCCACCAAGATCAAGGCACAAATCTAGTTCAACTCCTGCAACTCTGTTAGCACCTGTTCATCAGTCAGCATCAAGAAGTTTTCATGGACTGGCACCTGGTCAGTCTCAGTGGACAGGATCAGAGAGGCAAGATGTGGG--TGTTGGCAAGGTTTTATCTTTTTCCTCCCCAGTTTCAAATAGAACAC--CAGGATCTCAAGGTACTCC--ATATATTACAGGATCACCTGCTTCCCAGTTATCAGACAAAACCCCACCATCCCGCGATAGACAGTTCACAACACCATGGACCAAACAGAGGTC--CTCTCTT-------------------------------------------------------
>RC54
-----------ATGTAATTGCAAAGATAGTAGAGTTTGCAGCAGGTATGGTATGCTTGGCAGCTATATCAGCCCTCCTT----AAAGCTCTATCATTGCAAAGTTGGGCAGATTCAACACTTTG------------------CCCTCAAGATTC---GGCTAAGTTTATACCGGATGAGACTATACCATCATCTGGTCTGACAGAAT----------ATCAACAAGAACTCTTGG--GGTTAAGGAAAAGAAATGTTGAACAGGACAATAGAGATTCGCCTTCAGATGCTGGTAATAGTCATAAGCCACCAAGATCAAGGCACAAATCTAGTTCAACTCCTGCAACTCTGTTAGCACCTGTTCATCAGTCAGCATCAAGAAGCTTTCATGGACTGGCACCTGGTCAGTCTCAGTGGACTGGATCAGAGAGGCAAGATGTGGG--TGTTGGCAAGGTTTTATCTTTTGCCTCCCCAGTTTCAAATAGAACAC--CAGGATCTCAAGGTACTCC--GTATCTTACAGGATCACCTGCTTCCCAGGTATCAGACAAAACCCCACCATCCCGCGATAGACAGTTCACAACACCATGGACCAAACAGAGGTC--CT------------------------------------------------------------
>SC0
-----------ATGTAATTGCAAAGATAGTAGAGTTTGCAGCAGGTGTGTTATGCTTGGCAGCTATATCAGCCCTCATT----AAAGCTCTATCCTTGCAAAGCTGGGCAGATTCAACTCTTTG------------------CCCTCATGATTC---AGCTAAGATCATACCAGATGAAACTATACCATCATCTGGTCTGACAGAAT----------ATCAGCAAGAACTGTTGG--GTTTAAGGAAAAGAAATGTTGAACAGGACAATAGAGATTCAACTTCAGATGCTGGTAATAGTCATAAGCCACCGAGATCGAGGCAAAAATTTAATTCAACTCCTACTACTCTGTTAGCACCAGTTCATCAGTCAGCATCAAGAAGTTTTCATGGACTGGCACCTGGTCAGTCTCAGTGGACTGGATCAGAGAGGCAAGATTTGGG--TGTTGGCAAGGTTTTATCTTTTGCCTCTCCAGTTTCAAATAGGACAC--CAGGATCCCAAGGTACTCC--ATATCTAACAGGATCACCTGCTTCCCAGGTATCAGACAAAACTCCACCATCCCGTGATAGGCAGTTTACAACACCATGGACCAA-------------------------------------------------------------------------
>SG23
---------------------------------------------------------------------------------------------------------------------------------------------------------------------------------------------------------------------------------------------------------------TTGA--ATGGAGACACAAAAATGATTTCAGATGTTGGTAATAGATCAAATCCGCCAAGATCAAGATACAAATCTAATTCATCTTCCTCAAATCTATTAGCACCTCTTCATAAATTATCTTCGAGAAGTTCTTGTGGAATACGACTTA------TTCAATGGACTGGGTTGGAGAGACGAGATATGGG--TGTTGGCATGGCTTTGTCTTACACTTCTCCATTAACAAACATATCAC--TAGGATCTCAAGGTACCTCTTATATCTTTCAGTATCAACTATCTCATAGGTAACAAGTCAAAGCTCGCCCTCCTGAGATAAGAATCTCACAACACAGTGGTTCAA--AAAGGTC--TTCTCTTATTAAGGATGATATACCCATCAAAGAAAA--------------------------
>SS22
--------------------------------------------------------------------------------------------------------------------------------------------------------------------------------------------------------------------------------------------------------------------------------------------------------------------------------AGGAAATGTAATTCATCTTCCTCAAATCTATTAGCACCTCTTCATGAATTATCTTCGAGATGTTCTTGTGGAATACGACTTA------TTAAATGGACTGGGTTGGAGAGACGAGATATGGG--TGTTGGCATGGCTTTGTCTTTCACTTCTCCATTAACAAACATATCAC--CAGGATCTCAAGGTACCTCTTATATCTTTCAGTATCAACTATCTCATAGGTAACAAGTCAAAGCTCGCCCTCCTGAGATAAGAATCTCACAACACCGTGGTCCAAACAAAGGTC--TTCTCTTATTAAGGATGATATACCCATCAAAGAAAA--------------------------
>SV36
TTTACAC-AACATGTGGTTGCTAAGATAGCACAGGTTGCAGCAGGTCTGGCATTCTTGTCAGCTATTTCAGCTCTCCAT----AATGCCTTGTCATTGCAAAGCTGGGCAGAATCAAGTGTTTTTA---TTTCAAAAAGCCATCCTCGGGATTCAGCAGAAAATTCAAAACCAAATCAAATTACACCAACATCAGGTTTGACAGAGC----------ATCAACAAGAACTCTTGG--GGTTAAAGAAGCGGAATGTTGAGCAGGGAGATGCACAGTCACTTTCAGATGTTGGTAATAGACAAAAGCCACCAAGATCAAGGCAAAGATCTAATTCATCCCCCTCAACTCTGTTAGTACCAGTTCATCAATCAGCCTCAAGAAGTTCTCGTGGACTAGGGCCAGGTCAACCTCAGTGGATTGGCTTGGAGAGGCGAGATGTAGG--TATCAACAAGATTTCGTCTTTCACTTCTCCAGTTGCAAATAGATCAC--CAGGATCTCCAGGTACTCC--ATATCTCTTAGCATCACCTGTTTCACCGGCATCAGGCCAAAGCACACCCTCTCGAGATAAGCATCTCACAACACCTTGGTCCAAACAGAGGTCCACTCTCTTACAAAGGAAGAAATACCTACAGAAGAAAAGCTTCAGGAGTTTCTGGCAGATGT--
>TB39
-----------ATGTGATTGCCAAGATAGCAGAGCTTGCAGCAGGTCTAGCATTCTTGTCAGCTATGTCAGCTCTCCAC----AATGCCTTGTCATTGCAAAGCTGGGCAGATTCAACAGTCTGTG---TTTTAAAAAGCCATTCTCGAGATTCACCAGCAAAATCAAAATCAAACCAAGCTACATCTCCATCTGGTCTGACAGAAC----------ATCAACATGAACTCTTGG--GGCTAAGGAAGCGAAATGTTGAACTTGGAGATGCGGAATCACCTTCAGATGTTGGTAGTAGACAAAAGCCACCAAGATCAAGGCAAAGATCTAATTCATCCCCCTCAACTCTGTTGGCACCTGTTCATAAATCAGCCTCAAGAAGTTTGTGTGGACTAGGACCTGGTCAATCGCAGTGGACTGGATTGGAGAGACGGGATGTGGG--TATTGGCAAGGTTTTGTCTTTCCCTTCTCCAGTTGCAAATAGATCAC--CAGGATCTCAAGGTACTCC--ATATATTTCAGCATCACCTATTTCACAAATATCAGGCCAAACCTCACCCTCCTGTGATAAGCATCTCATGACACCATGGTCCAAACAGAGGTC--TTCTCTTACAAAGGAGGATATACCTACAGAAGAAAAGCTTCAAGAATTTTTAGCAGATGTA-
>TC31
-----------ATGGGGTTGCCAAGTTGACACAGATAACAATAGGACTGGTGTTCCTGGCGGGTATGTCGGCTTTATTC----AAAGCATTGTCATTGCAACAAAGGGCAGATTCAAATCGTTACGTTGTTTTCCAAGCCTCTCCTCGAGATTCAGCAACAATATCAACACCAAACAATAGTACACCAACATTTGGTTTGACAGAAC----------ATCAACAAGAACTTTTGG--GGTTAAGGAAGAGGAATATTGAGCAGGGCAATGCAGACTCGCCTTCAGATATTGGTAATAGACAAAAGCCACAAAGATCAAGGCA---ATCAACTCCCTCCCCCTCATCTCTGTTAGTACCTGTTCATCAATTGGCTTCCAAAAGTTCTCGTGGACCGGGGCCTGGTCCATCTCAATGGTCTGGGTTGGAAAGGCGAGATGGGGG--TGGCAGCAACGTTTCCCCATTCACTATTCCAGTCACAAATAGATCGC--CAGGATCTCAAGTTACTCC--ATGCCTTGCAGGATCA---------CAAGTACCAGGCCAAAACACAGCCCCTTGGGACAAGCAACTTTCAACACCATGGTCTAAACCAAGGAC--TAGTCTTACAAAGGAGGAAATACCGACAGAAGAAAAGCTTGAAGAGTTTCTGGCAGATGT--
>TN1
-----------ATGTGATTGCTAAGATAGCAGAACTTGCAGCAGGTCTGGCATTCATGTCAGCTATGTCTGCTCTCCGT----AATGCCATGTCATTGCAAAGCTGGGCGGATTCAACAGTTTGTG---TTTTAAAAAGCCATTCTGAAGATTCACCAGCAAAATCAAAATCAAACAAAGCTACACCACCATCTGGTCTGACAGAAC----------ATCAACACGAACTCTTGG--GGCTAAGGAAGCGAAATTTTGAACAGGGAGATGCAGAATCACCTTCAGATGTTGGCAGCAGACAAAAGCCCCCAAGATCAAGGCAAAGATCTAATTCATCCCCCTCAACTTTGTTAGCACCTGTTCATAAATCAGCATCAAGAAGTTCTTGTGGACTAGGACCTGGTCAATCTCAGCGGACTGGATTGGAGAGACGAGATGTGGG--TGTTGGCAAAGTTTTATCTTTCACTTCTCCAGTTGGAAATAGATCAC--CAGGATCTCAAGGTACTCC--ATATCTTTCAGTATCACCTATTTCACAGATATCAGGCCAAAGCTCACCCTCCCGGGATAAGCATCTAACAACACCATGGTCCAAACAGAGGTC--TTCTCTTACAAAGGAGGATATACCTACAGAAGAAAAGCTTCAAGAGTTTTTAGCAGATGTA-
>TPL03
-----------ATGTAATTGCAAAGATAGTAGAGTTTGCAGCAGGTATGGTATGCTTGGCAGCTATATCAGCCCTCCTT----AAAGCTCTATCCTTGCAAAGCTGGGCAGATTCAACACTTTG------------------CCGTCAAGATTC---GGCTAAGTTCATACCGGATGAGACTATACCATCATCTGGTCTGACAGAAT----------ATCAACAAGAACTCTTGG--GGTTAAGGAAAAGAAATGTCGAACAGGACAATAGAGATTCGCCTTCAGATGCTAGTAATAGCCATAAGCCACCAAGATCAAGGCACAAATCTAGTTCAACTCCTGCAACTCTGTTAGCACCTGTTCATCAGTCAGCATCAAGAAGTTTTCATGGACTGGCACCTGGTCAGTCTCAGTGGACAGGATCAGAGAGGCAAGATGTGGG--TGTTGGCAAGGTTCTATCTTTTGCCTCCCCAGTTTCAAATAGAACAC--CAGGATCTCAAGGTACTCC--ATATCTTACAGGATCACCTGCTTCCCAGGTATCAGACAAAAGCCCACCATCCCGCGATAGACAGTTCACAACACCATGGACCAAACAGAGGTC--CTCTCTTTCAAAGGAAGAAATACCTACAGAAGAAAAGCTCCAAGAGTTTTTGGCAGATGTA-
>WN5
-----------ATGTAGTTGCTAAGATAGCAGAGTTTGTAGCAGGTGTGTTATTCTTGGCAGCCATGTCAGCCCTCCTT----AAAGCATTATCATTGCAAAGCTGGGCAGATTCAATTGTTTG------------------TCCTCAAGATTCAATAGCAAACTCAAAACCAAGCCAAACTACACCATCTTCTGCACTGACAGAGC----------ATCAACAAGAACTTTTGG--GGTTAAGGAAGCGAAATGTTGAACAGGGGGATGCAGAACTAACTTCAGATGGTGGTAGTAAGCAAAAGCCACCAAGATCAAGGACAAGATCTAATTTAACCCCCACAACTCTTCTAGCACCTATTCACCAATCAGCCTCAAAAAGTTCTCATGGACTTGGACTTGGTCAATCTCAGTGGGCTGGATTGGAGAGGCGAGATGTTGG--TACTGGCAAGGTTCTGTCTTTCTCTTCTCCAGTTGCAAATAGATCAC--CGGGATCTCAAGGTACTCC--ATATCTTTCAGGATCACCTGCTTCTCAGGTATCAGGCCAAAGCTCGCCCTCCCTGGATAGGCAGTTCACAACACCATGGACCAAACAGAGGTC--CTCTCTTACAAAGGATGAAGTACCTACAGAAGAAAAGCTCCAGGAGTTTTTGGCAGATGTA-
>WS10
-----------------TTGTGAAGACAGCAGAGCTTGTAGCAGGTGTGGCATTCTTGTCATCTATATCAGCTCTCCGT----AATGCTCTGTCATTGCAAGAATGGGCAGATTCAACAGTTGGTA---TTATAAAAAAACATTCTCAAGATTCACCAACAAAACCAAAATCAAACCAAGGTACACCACCATCTGGTCTTACAGAGC----------GTCAACATGAACTCATTG--GGCTCAAGAAGAGAAATACGGAACAGGGAGACACAGAATCAACTTCAGATGTTGGTACTAGACACAAGCCACCAAGATCAAGACAAAAATCTAATTCATCCCCCTCAAATCTGTTAGCACCTGTTCATAAATCATCTTCGAGAAGTTCTAGTGGAATAGGACCTGGTCAATCTCAGTGGACTGGATTGGAGAGACGGGATGTGGG--TATTGGCAAGGCTTTGTCTTTCACTTCTCCTGTAGCAAACAGATCAC--CAGGATCTCAAGGCACCTC--ATATCTGTCGGTATCACCTATTTCACAGGTATCAGGTCAAAGCTCACCCTCCCAGGATAAGCATCTCACAACACCATGGTCCAAACGGAGTTC--TTCTCTTACAAAAGAAGATATTCCTACAGAAGAAAAGCTTCAAGAGTTTTTGGCTGATGTA-
>WW11
----------GATATCTTTGTGAAGACAGCAGAGCTTGTAGCAGGTGTGGCATTCTTGTCATCTATATCAGCTCTCCGT----AATGCTCTGTCATTGCAAGAATGGGCAGATTCAACAGTTGGTA---TTATAAAAAAACATTCTCAAGATTCACCAACAAAACCAAAATCAAACCAAGGTACACCACCATCTGGTCTTACAGAGC----------GTCAACATGAACTCATTG--GGCTCAAGAAGAGAAATACGGAACAGGGAGACACAGAATCAACTTCAGATGTTGGTACTAGACACAAGCCACCAAGATCAAGACAAAAATCTAATTCATCCCCCTCAAATCTGTTAGCACCTGTTCATAAATCATCTTCGAGAAGTTCTAGTGGAATAGGACCTGGTCAATCTCAGTGGACTGGATTGGAGAGACGGGATGTGGG--TATTGGCAAGGCTTTGTCTTTCACTTCTCCTGTAGCAAACAGATCAC--CAGGATCTCAAGGCACCTC--ATATCTGTCGGTATCACCTATTTCACAGGTATCAGGTCAAAGCTCACCCTCCCAGGATAAGCATCTCACAACACCATGGTCCAAACGGAGTTC--TTCTCTTACAAAAGAAGATATT----------------------------------------
