# Supplementary material for: Development of a Target Enrichment Probe Set for Conifer (REMcon)
Source: Biology (Basel). 2024 May 22;13(6):361. doi: 10.3390/biology13060361 (PMC11200496; doi:10.3390/biology13060361)
Supplement: Supplementary file 1 [file biology-13-00361-s001.zip › biology-2960267-supplementary/Sup data/MO_orthlogs_alignments/Thupl29377050s0002_1.ortho.selected_stripped.aln.fasta]

>AF1
---GACATGGTTGCTACTTCTCTGATAAGCATGGA-------TTGTATG-TTAGTGTTGGTGTGTTTACAAACTTACAGCCTGCTACTGTTTTGCCTCAATTAACAGATTCATTCACCTTGAAACAAAATATTGCAGATATATCAGATTCTGTCCTGGAGCCTCATTTTATGGAAGTTGTTGAGGGATTTTCTGAAGTGCATTTGATTGAAGAAATATCCTTACTCCCTGAAAGAGTTCGCATAACAGGTGGAAGACAAGCTGTGGCAATGGCAAGTGGATTTGTTGATCATGTTTACACACAAGGTGAAATAAGAAAACAGATGTTGGTTGTTGTCACATTAG--GTTGGTCAATAATGTGTTTCAACCACAACCTCAAGGAACTGCAGGAGGATAATGATATAGCTAAAATGA--AGA--------------------CTGAAGAAAGCAT---------GTGTAGTCCTT------------CAAAGAAG-------TCTGT-------------------------------------------------------------------------------------------------------------------------
>AG2
---------------------------------GA-------TTGTATG-TTAGTGTTGGTGTGTTTACAAACTTACAGCCTGCTACTGTTTTGCCTCAATTAACAGATTCATTCACCTTGAAACAAAATATTGCAGATATATCAGATTCTGTCCTGGAGCCTCATTTTATGGAAGTTGTTGAGGGATTTTCTGAAGTGCATTTGATTGAAGAAATATCCTTACTCCCTGAAAGAGTTCGCATAACAGGTGGAAGACAAGCTGTGGCAATGGCAAGTGGATTTGTTGATCATGTTTACACACAAGGTGAAATAAGAAAACAGATTTTGGTTGTTGTCACATTAG--GTTGGTCAATAATGTGTTTCAACCACAACCTCAAGGAACTGCAGGAGGATAATGATATAGCTAAAATGA--AGA--------------------CTGAAGAAAGCAT---------GTGTAGTCCTT------------CAAAGA---------------------------------------------------------------------------------------------------------------------------------------
>DB53
------------------------------------------------------------------------------------------------------------------ACTTACGAAACAAAATGTTGCAG-TATATCAAATTCTATTCTAGAGCCTCATTGTGTGGAAGTTGATGAGGGATTTACTGAAGTGCATTTGATTGTAGAAATATCCTTACTTTCTGAAAGGGT------------------------------AATGGCAAGTGGCTTTGTTGATCATATTTACAAACAAGATGAAATAAGAAAAGAGATTTTGGTTTTTTTCACAGTAG--GTTGGTCAATAATCTGGTTCAATCACTGCCTCATGAAACTG---------AACTTGCACATTACAGAAA-CACAAGAGATCTTCATCTCTACGTTTTTGGGAAGGATACTACCA--GTAAAATTGCT-------AAAACCAAAGAAGAGGGATCTCTAC---------TCATCAAAAGGAGGGAATAG--------------------------------------------------------------------------------------------
>DC1
----------------------TGATAAGCATGGA-------TTGTATG-TTAATCTTGGTGTGCTGATAAACTTACAACCTG----------------------AGATTTGTCCCCTTTGAAACAAAATGTTGCAGATATATCAAATTCTATTCTGGAGCCTCATTGTGTGGAAGTTGATGAGGGATTTACTGAAGTGCATTTGATTGTAGAAATATCCTTACTCTCTGAAAGGGTTCGCATAATAGCTGGAAGATGGGCTATGGCAATGGCAAGTGGCTTTGTTGATCATATTTACAAACAAGATGAAATAAGAAAAGAGATTTTGGTTTTTTTCACAGTAC--GTTGGTCAATAATCTGTTTCAATCACTGCCTCATGAAACTG---------AACTTGCACATTACAGAAA-CACAAGAGATCTTCATCTCTACGTTTTTGGGAAGGATACTACCA--GTAAAATTGCT-------AAAACCAAAGAAGAGGGATCTCTAC---------TCATCAAAAGGAGGGAATAG--------------------------------------------------------------------------------------------
>DD1
T--GACATGGTTGCTATTTCTCTGATAAGCATGGA-------TTTTATG-TTAGTCTTGGTGTGTTTACAAACTTACAG-------CTATTTTGTCTCAATTAACAGATTCGTTCACCTTGAAACAAAATATTTCAGATATATCAGATTGTGTCCTGGAGCCTTATTTTATGGAAGTTGTTGAGGGATTTCCTGAAGCGCATTTGATTGAAGAAATATCCTTACTCCCTGAAAGAGTTCGCATAACAGATGGAAGACAAGCTGTGGTAATGGCAAGTGGATTTGTTGATCATGTTTACACATAAGGTGAAATAAGAAAGCAGATTTCGGTTGTTGTCACAGTAG--CTTGGTCAATAATGTGTTTCAACCACAACCTCAAGAAACTACAGGAGGATAACTTGCACATCACAGAAA--ACAAGAGATCTTCGTCTCTACGTTTTTGGGAAGGATACTACCA--ATAAAATTGCTGC--CGCAAAACCAAAGAAGAGGAATCTCTAA---------------------------------------------------AAGAAGGGAGT--TGGAACAATGGAAGT--ATTAAGGCTTTA--CTGGGCTATTGCTACTTCTGAG----
>DIM50
---GACATGGTTGCTATTTCTCTGATAAGCATGGA-------TTTTATG-TTAGTCTTGGTGTGTTTACAAACTTACAG-------CTATTTTGTCTCAATTAACAGATTCGTTCACCTTGAAACAAAATATTTCAGATATATCAGATTGTGTCCTGGAGCCTTATTTTATGGAAGTTGTTGAGGGATTTCCTGAAGCACATTTGATTGAAGAAATATCCTTACTCCCTGAAAGAGTTCGCATAACAGATGGAAGACAAGCTGTGGTAATGGCAAGTGGATTTGTTGATCATGTTTACACATAAGGTGAAATAAGAAAGCAGATTTTGGTTGTTGTCACAGTAG--CTTGGTCAATAATGTGTTTCAACCACAACCTCAAGAAACTACAGGAGGATAACTTGCACATCACAGAAA--ACAAGAGATCTTCGTCTCTTCGTTTTTGGGAAGGATACTACCA--ATAAAATTGCTGC--CGCAAAACCAAAGAAGAGGAATCTCTAA---------------------------------------------------AAGAAGGGAGT--TGGAACAATGGAAGT--ATTAAGGC------------TATTGCTACTTCTGAGTTTT
>FTS1
----------------------TGATAAGCATGGA-------TTGTATG-TTAATCTTGGTGCGCTGACAAACTTACAACCTGCTACTGTTTTGCCTCAATTAACAGATTGGTCCCCTTTGAAACAAAATGTTGCAGATATATCAAATTCTATTCTGGAGCCTCATTGTGTGGAAGTTGATGAGGGATTTACTGAAGTGCATTTGATTGTAGAAATATCCTTACTCTCTGAAAGGGTTTGCATAATAGCTGGAAGATGGGCTATGGCAATGGCAAGTGGCTTTGTTGATCATATTTACAAACAAGATGAAATAAGAAAAGAGATTTTGGTTTTTTTCACAGTAG--GTTGGTCAATAATCTGTTTCAATCACTGCCTCATGAAACTG---------AACTTGCACATTACAGAAA-CACAAGAGATCTTCATCTCTACGTTTTTGGGAAGGATACTACCA--ATAAAATTGCT-------AAAACCAAAGAAGAGGGATCTCTAC---------TCATCAAAAGGAGGGAATAGTC--TGTAAAT--ACAATCCATGCAAAGGCTATGATGG------------------------------------------------------
>FTS2
-----------------------------------------------------------------------ACTTACAACCTGCTACTGTTTTGCCTCAATTAACAGATTTGTCCCCTTTGAAACAAAATGTTGCAGATATATCAAATTCTATTCTGGAGCCTCATTGTGTGGAAGTTGATGAGGGATTTACTGAAGTGCATTTGATTGTAGAAATATCCTTACTCTCTGAAAGGGTTTGCATAATAGCTGGAAGATGGGCTATGGCAATGGCAAGTGGCTTTGTTGATCATATTTACAAACAAGATGAAATAAGAAAAGAGATTTTGGTTTTTTTCACAGTAG--GTTGGTCAATAATCTGTTTCAATCACTGCCTCATGAAACTG---------AACTTGCACATTACAGAAA-CACAAGAGATCTTCATCTCTACGTTTTTGGGAAGGATACTACCA--ATAAAATTGCT-------AAAACCAAAGAAGAGGGATCTCTAC---------TCATCAAAAGGAGGGAATAGTC--TGTAAAT--ACAATCCATGCAAAGGCTATGATGGA-----------------------------------------------------
>GG1
TAACATGAAGTTGTTTCTTCTCTTTAAGGTTCTATTATTCCCTTTTAAATTTTGTGTAGGATGATCTTCCAACCTATGAAGCTGTATTATTTCGATTTGCTTAG--------------TTGGATTCTAATTTGGGACTCATCTTATATCAGGTTCTGGAGCCACATGTCAGGGCAGTTGATGAGGGATTCAACGAAGCACGTTTGATTACAGAGGTATCTCTTTTACCGGAAAGAGTTCGCATTGCGGCTGGTAGACGGGCTGTAGCCATGGCAACTGGTTTTGTTGATCGCGTTCGTAAACATGGAGAAATAAGAAAACAGGTTCTGGTTGTAGTCACAGCAG--GTTGGTCTATTATGTGCTTCGACCACAACCTGAAGAAGTTATGGGAGGCAGATGTGCAGGTCAATGCATTCACAATGAACCTTTAACTCTAAGCATACATGACAAGGTTTATCAAAATACATTGGCTAGTCTCTATGGTTAAATGCAGGAGGACTTTCCACATGGTGCTCATCATAGAGAAATAGCAATTAGTATAAGC--TATACATTGAAGCATGGAGATGAGGAAGCATGGAAGTTTATTGAAGTTATATTTTAATTCATTACTGATTCAAAGGTTA
>HB41
--------------------------------------------------------------------------------------------------------------------CTTTGAAACAAAACGTTGTAGGCATATCATATTCTATCCTAGAGGCTCATTTTATGGAAGTTGATAAGGGATTTACTGAAACACATTTGATTGTAGAAATACCCTTACTCCCTGAAAGAGTTCTTATAACAATTGGAAAACGGGTTGTAGCAATGGCAAGTGGATTTGTTGATCATGTTTACAAACAAGGTAAAATAAGAAAACAGTTTTTGGTTGTTGTCATAGTAG--GTT-GTCAATAATGTGTTTCAATCACAACCTCAGGAAACTGTAGGAGGATAATTTGCACATTAACAAAA--GGGAG--------CCCCTAAAGATTCTGGGAAGGATGCTACCA--ATAACATTGCTG------AAAACCAAAGAAGAGGAATCTCTAC---TGTAGCTCATCAAAAGGAGGGAATAGTC--TATAAGC--TTCATTTATAGGAAGGGAGTT---GAACAATGGAAGT--ATT-----------------TATTGCTACTTCTGAG----
>LF2
------------------------------------------------------------------------------------------------------------------CACTTTGAAACAAAATGTTGCAGACATATCAGATTCTGTCCTGAAGCCTCATTTTATGGAAGTTGACAAGGGATTTACTGAAATACATTTGATTGTAGAAATATCCTAACTCCCTGAAAGAGTTCGCATAACAGCTGGAAGATGGGCTCTGGCAATGGCAATTGTATTTGTTGATCATATTTACAAACAAGGTGAAATAAGAAAACAGATTTTGGTTGTTGTCATGGTAG--GTTGGTCAATAATGTGTTTTAACCACAACCTCAAGAAACTGCAGGAGGATAACTTGCACATTACAGAAA--ACA--------------------TTTTGGAAAGTATACTACCA--ATAACATTGCTGC--CGC--------------------------------------------------------------------------------------------------------------------------------------------------
>MC0
----------------------TGATAAGCATGGA-------TTGTATG-TTAGTCTTGGTGTGTTTATAAACTTACAGCCTGCTACTGTTTTGCCTCAATTAACAGATTTGTCCACTTTCAAACAAAATCTGGCAGACATATCAGATTTCGTCCTGGAGCCTCATTTTATGGAAGTTGAAGAGGGATTTACTGAAACGCATTTGATTGTAGCAATATCCTTACTCGGTGAAAGAGTTCGCATAACAACTGGAAGATGGGCCTTGGCAATGGCAAGTGGATTTGTTGACCATGTTTACAAACAAGGTGAAATAAGAAAACAGATTTTGGTTGTTGTCACAGTAGTCTTTGGTCAATAATGTGTTTCAACCAGAACCTCAAGAAATT-----------ACTTGCAAATTACAGAAA--ACA---------------------TTTGGGAAGGATACTACCA--ATAGCATTGCTGCCGCGCAAAACCAAAGAAGAGGAATCTTGTA-------GCTCACAAAAGGGAGGGAGTAGTC--TGTAAGCTATTCATCTAAAAGAAGGGAGT--TGGAATAATGGAAGT--ATTG----------------TATTGCTACTTATGAGGTTC
>NN48
---------------------CTGATAAGCATGGA-------TTGTATG-TTAATCTTGGTGTGTTTACAAACTTACAGCCTGCTACTGTTTTGCCTCAATTAACAGATTCATTCACCTTGAAACAAAATATTGCAGATATATCAGATTCTGTCCTGGAGCCTCATTTTATGGAAATTGTTGAGGGATTTTCTGAAGTGCATTTGATTGAAGAAATATCCTTACTCCCTGAAAGAGTTCGCATAACAGGTGGAAGACAAGCTGTGGCAATGGCAAGTGGATTTGTTGATCATGTTTACACACAAGGTGAAATAAGAAAACAGATTTTGGTTGTTGTCACATTAG--GTTGGTCAATAATGTGTTTCAACCACAACCTCAATAAACTGCAGGAGGATAACTTACACATTACAGAAA--ACAAGAGATCTTCATCTCTACGTTTTTGGGAAGGATACTACCA--ATAAAATTGTT-------AAAACCAAAGAAGAGGAATCTCTA------------------------------------------------------------------GGAACAGTGGAAGT--ATTGAGGCTTTG--CTGGGCTATTGCTACTTCTGAG----
>PA42
---GACATGGTTGCTACTTCTTTGATAAGCATGGA-------TTGTATGTTTCGTCTTGGTGTGTTTATAAACTTACAGCCTGCTACTGTTTTGCTTCAATTAATAGATTCGACCACTTTGAAACAAAATGTTGCAGATATA----------TACTGGAGCCTCATTTTATGGAAGTTGATGAGGGATTTATTGAAGTGCATTTGATTGTAGAAATATCTTAACTCCTCGAAAGAGTTCGCATAACAGCTGAAAGATGGGCTATGGCAATGGCAAGTGGATTTGTTGATAATGTTTACAGGCAAGGTGAAGTAAGAAAACAGATTTTGGTTGTTGTCACAGTAG--GTTGGTCAATAATGTGTTTCAACCACAGCCTTAAGAAACT-----------ACTTGCACATTACAGAAA--ACAAGAAATCTTCATCTCTATGTTTTTTGGAAGGATATTACCA--ATAAAATTGCTGC----CAAAACCAAAGAAGAGGAATCTCTAT----GTAGCTCATAAAAAGTGGAGAATAGTC--TGTAAGC--TTCATCTAAAAGAAGGGGGTTTAGGAGCAATGGAAGT--AATGGGGCTTTA----------------CTCCTA------
>PS30
-------------------------------------------------------------------------------------------TTGCCTCAATTAACAAATTAGTCCACTTTGAAACAAAATGTTGCAGATATATCAGATTCTGTCTTGGAGCCTCATTTTATGGAAGTTGATGAGGGATTTACTGAAGCACATTTGATTGTAGAAATATCCTTACTCCCTGAAAGAGTTCGCATAACAGCTGGAAGACGGGCTGTGGCAATGGCAAGTGGATTTATTGATAATGTTTACAAACAAG---------------------------------------------------------------------------------------------------------------------------------------------------------------------------------------------------------------------------------------------------------------------------------------------------------------------------------
>RC54
----------TTGCTACTTCTATGATAAGCATGGA-------TTGTATG-TTAGTCTTGGTGTGTTTACAAACTTACAACCTGCTACTGCTTTGCCTCAATTAACAGATTTGTTCACCTTGAAACAAAATATTGCAGATATTGCAGACTCTGTCCTGGAGCCTCATTTTATGGAAGTTGTTGAGGGATTTCCTGAAGCGCATTTGATTGAAGAAATATCCTTACTCTCTGAAAGAGTTCGCATAACAGTTGTAGGACGAGCTGTGGCAATGGCAAGTGGATTTGTTGATCATGTTTACACACAAGGTGAAATAAGAAAACA-ATTTTGGTTGTTTTCACAGTAG--GTTGGTCAATAATGTGTTTCAACCACAACCTCACGAAACTGCAGGAGGATAACTTGCACATTACAGAAA--ACAAGAGATCTTCATCTCTACGTTTTTGGGAAGGATACTACCA--ATAAAATTGCTGC--CACAAAACCAAAGAAGAGGAATCTCTA------------------------------------------------------------------GGAACAATGGAAAT--ATTGAGGC-------------ATTGCTACTTCTGAGGTTT
>SA1
---GACATGGTTGCTACTTCTCTGATAAGCATGGA-------TTGTGTG-TTAGTCTTGTTGTGTTTATAAACTTACAGCCTGCTAATGTTTTGCCTCAATTAACAGATTTGTCCACTTTGAAACAAAATG-TACAGATATATCAGATTCTGTCCGAGAGCCTCATTTTATGGAAGTTGATGAGGGATTTACTGAAGTGCATTTGATTGGAGAAATATCCTTACTCCTTGAAAGAGTTTGCATAACAGCTGGAAGATGGGCTGTGGCAATAGCAAGTGGATTTGTTGATACTGTTTAAAAACAAGGTGAAGTAAGAAAACTGATTTTGGTTGTTGTCACAGTAG--GTTGGTCAATAATGTGTTTCAACCACAACCTTAAGAAATTGCAGGACGATAACTTGCACATTACAGAAA--ACA--------------------TTTTGGGAAGGATACTACCA--ATAAAATTGCTGC--CCCAAAACCAAAGAAGAGGAATCTCTAT----GTAGCTCATCAAATGGGGGGAATAGTC--TGTAAGC--TTCATCTAAAAGAAGGGAGTTTAGGAGCAATGGAAGT--ATTGCGGCTTTG--CCGGG---------CTCTGAAAGTTC
>TPL03
----------------------TGATAAGCATGGA-------TTGTATG-TTAGTCTTGGTGTGTTTACAAACTTACA-------------TTGCCTCAATTAACAGATTCGTTCACCTTAAAACAAAATATTGCAGATATCGCATATTCTGTCCTGGAGCCTCATTTTATGGAAGTTGTTGAGGGATTTCCTGAAGCGCATTTGATTGAATAAATATCCTTATTCTCTGAAAGAGTTCGCATAACAGTTGGAAGACGAGCTGTGGCAATGGCAAGTGGATTTAAGGAT-ATGTTTACACACAAGGTGAAATAAGAAAACAAATTTTGGTTGTTGTCACAATAG--GTTGGTCAATAATGTATTTCAACCTCAACGTCAAGAAACTGCAGGAGGATAACTTGCACATTACAGAAA--ACA--------------------TTTTGGGAAGGATACTACCA--ATAAAATTGTTGC--CACAAAACCAAAGAAGAGGAACCTCTAA---------------------------------------------------AAGAAGGGAGT--TGGAACAATGGAAAT--ATTGAGGCATTG--CTGGGCTATTGCTACTTCTGAGGTTT
