# Supplementary material for: Development of a Target Enrichment Probe Set for Conifer (REMcon)
Source: Biology (Basel). 2024 May 22;13(6):361. doi: 10.3390/biology13060361 (PMC11200496; doi:10.3390/biology13060361)
Supplement: Supplementary file 1 [file biology-13-00361-s001.zip › biology-2960267-supplementary/Sup data/MO_orthlogs_alignments/Thupl29377050s0002_2.ortho.selected_stripped.aln.fasta]

>AA3
---------------------AATCTATGATGAATATT-GGTGAATGGATTTA--GAAGCATAT--TTTCTCTTA-GCTTTTG-TGGTCAAAAATTATTGTCTGTATTTTCT-TGTA-------T-------------ATACCTGTAACTATGCTTGTAT-CAGGTCCTGGAGCCCCATGTCAGGGGAGTTGATGAGGGATTTAGTG-AAGCACGTTTGATTGCAGAGGTATCTTTGCTACCAGAAAGAGTTCGTATAACAGCTGGAAGACGGGCTGTAGCAATGGCAACTGGATTTGCTGACCGTGTTTATAAACAAGGAGAAATTAGAAAACAGATTTTGGTTGTAGTCACAGCAGGTTGGTCAATTATGTGCTTTGATCACAACTTGAAGAAACTGTGGGAGGCTAACATGCAGGTCAGTCAGTTACATATTTCTTGGGAAAGAAAATATTTTC----------------------------TATTCAATTGA-CTATCTATGCC--AAATT--GTTA-GTC---AACAA--CCTTTGCAGGAAGATTTTCCACATGGTGCCCATCACAGAGAAATAGCAATTTCTATAAGCAACTATACACTAAAGCATGGAGATGTGGGCCTAGTAATCGTGGGTGGAAGGATGGAAGTGCAACCACATGTACTGCTAATGGAACCTATCTATAAATTGTTTACTATGTCATTTCTT-AGATTTTCATGATATTAT---ATTTTCATCAGTGGTT-----------------------------
>AA60
--------------TTATAATGCATATTGTCTG----T-TTTAAAGGCATTTG--CCGGTATGT--GTTCCCCCA-TCTTTTG---TTTAAAAGTTATTGTTTGTATTTTCT-TGTA-------T-CATATT-TTTCATCTCTTATAACTATGTTCATAT-CAGGTCTTAGAACCTCATGTCGGGAGTGCTGATGAGGGATTTACTG-AGGCACGCTTGATAACAGAGGTATCTTTGCTGCCAGAAAGAGTTCGTGTTGCAGCTGGAAGACGGCCTGTTGCTATGTCAACTGGATTTGTTGATAGTGTTTATAAACAAGGAGAAAGAAGAAAACAGATATTGGTTGTAGTCACAGCAGGCTGGTCAATTATGAGCTTTGACCACAATCTGAAAAAATTATGGGAGACTAACATTCAGGTCAGCATGTTGCGTTTTGAT----AGAGGAAATTTTTTCTGCAATCGT-TCATAGTACATTGACTTGTGTTCAA-------------------ATTT--ATCT-GCT---TAAAAATTTTTTGCAGGATGATTTCCCACATGGTGCTCACCACAGAGAAATAGCGATTTCTATAAGCAACTATACATTAAAACATGGAGATGTGGGACTAGTAATTGTTGGTGGAAGGATGGAATTGCAACCCCAT----------TGGAACCTATCTATTGTTTGTTTCTCTGAAAGTTCTTA-TTTTTGTGATGAAGATAT---ATTCTTGTGATAAATTTAA--------------------------
>AAR4
---------------------AATCTATGATGAATATT-GGTGAATGGATTTA--GAAGCATAT--TTTCTCTTA-GCTTTTG-TGGTCAAAAATTATTGTCTGTATTTTCT-TGTA-------T-------------ATACCTGTAACTATGCTTGTAT-CAGGTCCTGGAGCCCCATGTCAGGGGAGTTGATGAGGGATTTAGTG-AAGCACGTTTGATTGCAGAGGTATCTTTGCTACCAGAAAGAGTTCGTATAACAGCTGGAAGACGGGCTGTAGCAATGGCAACTGGATTTGCTGACCGTGTTTATAAACAAGGAGAAATTAGAAAACAGATTTTGGTTGTAGTCACAGCAGGTTGGTCAATTATGTGCTTTGATCACAACTTGAAGAAACTGTGGGAGGCTAACATGCAGGTCAGTCAGTTACATATTTCTTGGGAAAGAAAATATTTTC----------------------------TATTCAATTGA-CTATCTATGCC--AAATT--GTTA-GTC---AACAA--CCTTTGCAGGAAGATTTTCCACATGGTGCCCATCACAGAGAAATAGCAATTTCTATAAGCAACTATACACTAAAGCATGGAGATGTGGGCCTAGTAATCGTGGGTGGAAGGATGGAAGTGCAACCACATGTACTGCTAATGGAACCTATCTATAAATTGTTTACTATGTCATTTCTT-AGATTTTCATGATATTAT---ATTTTCATCAGTGGTT-----------------------------
>AF1
-----------------GAAGAAAAGAGATCTGGCATT-CTCATTTTGGCAGT--CTGGCAATTTTCTCTCTTTGCAG-TTTC-ATTTAACTGATGATTATCCAGTTATACG-TGAATCTGAGA--GGCTTC-TTCTACCACTAATA---------AAATACAGGTCCTTGAGCCTCATTTTATGGAAATTGAGGAGGGATTTAATGAAAGCACATTTGACTGCACAGGTATCCTTGCTCCTTGCAATAGTCCGCATAGCAACTAAAAGAAGGGCTGTGGCAATAGCAAGTGGATTTGTTGATCATATTT----------TGAAATAAGAAAACAGATTCTGGTTGTTCTCACAATAGGTTGGCCAATATTT-----------------------------------------------------------------------------------------------------------------------------------------------------------------------------------------------------------------------------------------------------------------------------------------------------------------------------------------------------------------------------------------------------------------------
>AG2
-----------------GAAGAAAAGAGATCTGGCATT-CTGATTTTGGCAGT--CTGGCAATTTTC------------TTTC-ATTTAACTGATGATTATCCAGTTATACG-TGAATCTGAGA--GGCTTC-TTCTACCACTAATA---------AAATACAGGTCCTTGAGCCTCATTTTACGGAAATTGAGGAGGGATTTAATGAAAGCACATTTGACTGCACAGGTATCCTTGCTCCTTGCAATAGTCCGCATAGCAACTAAAAGAAGGGCTGTAGCAATAGCAAGTGGATTTGTTGATCATATTT----------TGAAATAAGAAAACAGATTCTGGTTGTTCTCACAATAGGTTGGCCAATATT------------------------------------------------------------------------------------------------------------------------------------------------------------------------------------------------------------------------------------------------------------------------------------------------------------------------------------------------------------------------------------------------------------------------
>AH26
--------------AATATATATTTCATGGTGAGTATA-------------TG--CTGGCATAT--TTTTCCATA-CTGTTTT-GTATCATAATCTTTGGGCCATAATTT---TGTA-------T-CATACC-TTTTTTACCTTGTAACTGTATC--TAT-CAGGTACTGGAGCCTCATGTAAAGGGAGTGAATGAAGGATTCAGTG-AAGCACGCCTGATTTCAGAGGTATCTTTGCTGCCAGAAAGAGTTCGTATTGCAGCAGGAAGACGGGCTGTATCGATGGCAACTGGTTTTGTTGATCGGGTTTATAAACAAGGAGAAATAAGAAAACAGATCCTGGTTGTAGTCACAGCAGGTTGGTCAATTATGTGTTTTGACCACAACCTCAAGAAACTATGGGAGACTGATGTGCAGGTGTAGGCATTATATCTCTCTTGCCAAAGCAACATGTTTTTAACTTTAT--AGCAGTATCTTTGGTGATGTCAAACTGT-CTGTCTCTCCAACAAAAT-CATCA-GTT---TAAGA--CATTTGCAGGAGGACTTTCCACATGGTGCTCATCACAGAGAGATAGCGATTTCTATCAGTAACTATACATTGAAGCATGGAGATGCGGGCCTAGTAATTGTGGGGGGAAGGATGGAAATACAGCCACATGTACTA---ATGGAACTTAACTGTAGATTTTTATTTATTATTTAGTTA---TTAGTGGACATAATAT---AATATAATA-------------------TAATTTCATTTC-----
>AME1
---------------------AATCTACGATGAATGTT-GATAAATGGATTTA--TAGGCATAT--TTTCTCTTA-GCTTTTG-TTGTCAAAAATTATTGTCTGTATTTTCT-TTTA-------T-------------ATACCTGTAACTATGCTTGTAT-CAGGTTCTGGAGCCCCATGTCAGGGGAGTTGATGAGGGATTTAGTG-AAGCACGTTTGATTGCAGAGGTATCTTTGCTACCAGAAAGAGTTCGTATAACAGCTGGAAGACGGGCTGTAGCAATGGCAACTGGATTTGCTGACCGTGTTTATAAACAAGGAGAAATAAGAAAACAGATTTTGGTTGTAGTCACAGCAGGTTGGTCAATTATGTGCTTTGATCACAACTTGAAGAAACTGTGGGAGGCTAACATGCAGGTCAGTCAGTTACATAT---------AAGAAAACATTTTCTGCTATTGT--CATAATACATTGGATAGTATTCAATTGA-CTATCTATGCCCAAAATC--AT---GTT---TAAAA----TTTGCAGGAAGATTTTCCACATGGTGCTCATCACAGAGAAATAGCAATTTCTATAAGCAACTATACACTAAAGCATGGAGATGTGGGCCTAGTAATCGTGGGTGGAAGGATGGAAGTGCAACCACATGTACTGCTAATGGAACCTATCTATAAATTGTTTACTATGTCATTTCTT-AGATTTTCATGATATTAT---AATTTCATCAGTGATTCAA--------------------------
>AP25
-----------------------TTTATGGTGAGTATA-TTTTAGTTCATGTG--CTGGCATAT--TTTTCCATA-CTGTTTT-GTATCATAATCTTTGGGCCATAATTT---TGTA-------T-CATACC-TTTTGTACCTTGTAACTGTATC--TAT-CAGGTACTGGAGCCTCATGTAAAGGGAGTGAATGAAGGATTCAGTG-AAGCACGCCTGATTTCAGAGGTATCTTTGCTGCCAGAAAGAGTTCGTATTGCAGCAGGAAGACGGGCTGTATCGATGGCAACTGGTTTTGTTGATCGGGTTTATAAACAAGGAGAAATAAGAAAACAGATCCTGGTTGTAGTCACAGCAGGCTGGTCAATTATGTGTTTTGACCACAACCTCAAGAAACTATGGGAGGCTGATGTGCAGGTGTAGGCATTATATCTCTCTTGCCAAAGCAACATGTTTTTAACTTTAT--AGCAGTATCTTTGGTGATGTCAAACTGT-CTGTCTCTCCAACAAAAT-CATCA-GTT---TAAGA--CATTTGCAGGAGGACTTTCCACATGGTGCTCATCACAGAGAGATAGCGATTTCTATCAGTAACTATACATTGAAGCATGGAGATGCGGGCCTAGTAATTGTGGGGGGAAGGATGGAAATACAGCCACATGTACTA---ATGGAACTTAACTGTAGATTTTTATTTATTATTTAGTTA---TTAGTGGACATAATAT---AATATAATT-------------------TCATTTCATTTC-----
>AR2
-------------------------------------------------------------------------------------------------------------------TG-------T-------------ATACCTGTAACTATGCTTGTAC-CAGGTTCTGGAGCCCCATGTCAGGGGAGTTGATGAGGGATTTAGTG-AAGCACGTTTGATTGCAGAGGTATCTTTGCTACCAGAAAGAGTTCGTATAACAGCTGGAAGACGGGCTGTAGCAATGGCAACTGGATTTGCTGACCGTGTTTATAAACAAGGAGAAATAAGAAAACAGATTTTGGTTGTAGTCACAACAGGTTGGTCAATTATGTGCTTTGATCACAACTTGAAGAAACTGTGGGAGGCTAACATGCAGGTCAGTCATTTACATAT---------AAGAAAACATTTTCTGCTATT--------------------GTATTCAATTGA-CTATCTATGCCCAAAATC--AT---GTT---TAAA-------------------------------------------------------------------------------------------------------------------------------------------------------------------------------------------------------------------------------------------------------
>AS57
-----------------TAATTGTTTATAATCAATATT-TTTAAATACATTTG--CTGGAATAT--TTTCCCCTA-GTTTTTGTACTTTAAAAGTCATTGCCTGTATTTTCC-TGTA-------T-CATACC-TTTCATCTCTTATAACTATGCCTATGT-TAGGTCTTAGAGCCTCATGTTGGGAGTGCTGATGAGGGATTTAGTG-AAGCACGTTTGATAGCAGAGGTAACTTTGCTACCAGAAAGAGTTCGTATTGCAGCTGGAAGACAACCTGTAGCTATGTCAACTGGATTTATTGATAGTGTTTATAAACAAGGAGAAAGAAGAAAACAGATATTGGTTGTAGTCACAGCAGGCTGGTCAGTTATGTGCTTTGACCATAATCTAAAAAAATTATGGGAGGCTAACATTCAGGTCAGTATGTTAATTTTTGATAG--AAAGGAAATCTTTTCTGCAATTGT--CATAGTATATTGGCTGTTGTTCAATTTG-ATGTTTATGCCACAACTT--ATCT-GTT---TAGAAACTTTTTGCAGGAGGATTTCCCACATGGTGCTCACCACAGAGAAGTAGCGATTTCTATAAGCAACTATACATTAAAACATGGAGATGTGGGTCTAGTAATTGTGGGTGGAAGGATGGAGTTGCAACCACATGTACTTCTAATGGAACCTATCTATATTTTGTTTCTCTGAAAATTCTTA-TTTTCCTGATGATGATAT---ATTTTCATGATTGATTTAAGGCCTAGA-AGAACTTATCTAGGTT-
>CB35
-----------------------------------ATA-TTTCAGTTCTTGTG--CTGGTATAT--TTTTCCATA-CTGTTTT-GTATAATAATCTTTGAGCCTTAACTT---TGTA-------T-CATACCTTTTTGTACCTTGTAATTATATT--TAT-CAGGTACTGGAACCTCATGTAAAGGGAGTGGATGAAGGATTCACTG-AAGCACGTCTGATTTCAGAGGTATCTTTGCTGCCAGAAAGAGTTCGTATCGCAGCAGGAAGACGGGCTGTATCAATGGCAACTGGTTTTGTTGATCGGGTCCATAAACCAGGAGAAATAAGAAAACAGATCCTGGTTGTAGTCACAGCAGGTTGGTCAATTATGTGCTTTGACCACAACCTCAAGAAACTATGGGAGGCTGATGTGCAGGTCGGGGCATTATCTCTC--------AAACAACATGTTTTTAGCTTTAT-------------------TGTCAAATTGG-CTGTCTCTCCAACATAAT-TGTCA-CTT---TAAGG--CATTTGCAGGAGGATTTTCCACATGGTGCTCTTCACAGAGAGATAGCGATTTCTATCAGTAACTATACATTGAAGCATGGAGATACGGGGCTAGTAATTGTGGGGGGAAGGATGGAAATACAGCCACATGTACTT---ATTAAACTTAACTGTAGATTTTTATTTATTTGTCTA-----------------------------------------------------GAAATTTGTC-------
>CD18
TATATTTGTT----TTGTAATTAATATTATCTGGTAAT-TTTAAATGGATTTG--TTGGAATAT--TTT-CGCTG-GCTTTTG---TTTAGAAGTTATTGCCTGTATTTTCT-TGTA-------T-CATATC-TTTCATCCCATATAACTATGCCCATGC-CAGGTCTTAGAACCTCATGTTGGGAGTGCCGATGAGGGATTTAGTG-AAGCACGTTTGATAGCAGAGGTATCTTTGCTGCCAGAAAGAGTTCGTATTGCAGCTGGAAGACGGCCTGTGGCCATGTCAACTGGATTTATTGATAGTGTTTATAAACAAGGAGAAATAAGAAAACAGATATTGGTTGTAGTCACAGCAGGCTGGTCAGTTATGTGCTTTGACCACAATCTGAAAAAATTATGGGAGACTAACATTCAGGTTAG----TTACATCTTCACAG--AAAGGAAATCTTTTCATCAATTGT--CATAGCACATTGACTAGTGTTCAATTTG-ATGTTTAAGCCACAACTT--ATCT-GTT---TAAAAGCTTTTTGCAGGAGGATTTCCCACATGGTGCTCACCACAGAGAAGTAGCGATTTCTATAAGCAACTATACATTAAAACATGGAGATGTGGGTCTAGTAATTGTGGGTGGAAGGATGGAATTGCAACCCCA--------TATTAGAACCTTTCTATAGTTTGTTTCTCTGAAAATTCTTA-ATTTCCTGATGTCGATAT---ATTCTTATGATTGATTTAAGGTCT----AGAACTTATCTAG----
>CDE34
------------------------TTATGGT-------------GGTTTAGTG--CTGGTATAT--TTTTCCATA-CTGTTTT-GTATAATAATCTTTGAGCCTTAACTT---TGTA-------T-CATACCTTTTTGTACCTTGTAATTATATT--TAT-CAGGTACTGGAACCTCATGTAAAGGGAGTGGATGAAGGATTCACTG-AAGCACGTCTGATTTCAGAGGTATCTTTGCTGCCAGAAAGAGTTCGTATCGCAGCAGGAAGACGGGCTGTATCAATGGCAACTGGTTTTGTTGATCGGGTCCATAAACCAGGAGAAATAAGAAAACAGATCCTGGTTGTAGTCACAGCAGGTTGGTCAATTATGTGCTTTGACCACAACCTCAAGAAACTATGGGAGGCTGATGTGCAGGTCGGGGCATTATCTCTC--------AAACAACATGTTTTTAGCTTTAT-------------------TGTCAAATTGG-CTGTCTCTCCAACATAAT-TGTCA-CTT---TAAGG--CATTTGCAGGAGGATTTTCCACATGGTGCTCTTCACAGAGAGATAGCGATTTCTATCAGTAACTATACATTGAAGCATGGAGATACGGGGCTAGTAATTGTGGGGGGAAGGATGGAAATACAGCCACATGTACTT---ATTAAACTTAACTGTAGATTTTTATTTAT-----------------------------------------------------------------------------
>CF38
--------------TATATTTATTTTATAATGAATATT-TTTAATTGCATCTG--TTGGAATAT--TTTCCCTTTAGCTTTTT-GTAACAAAAGTTAT--TCTGTATTTTCT-TG-----------CATATA-TTTCATCCTTTCTAACTATGCTTATAT-CAGGTCCTGGATCCTCATATTGGAGAAGCCAACGAGGGATTTAGTG-AAGCACATTTGATTGCAGAGGTATCTTTGCTACCGGAACGAGTTCGTATTGCAGCTGGAAGACGACCTGTAGCTTTGTCAACTGGATTCGTTGATAGTGTTAACAAACAAGGAGAAATAAGAAAACAGATATTGGTTGTAGTCACAGCAGGCTGGTCAATTATGTGCTTTGATCACAACCTGAAGAAACTATGGGAAGCTAACATTCAGGTCAGTG-------------------------------------------------------------------------------------------------------------------------------------------------------------------------------------------------------------------------------------------------------------------------------------------------------------------------------------------------------------------
>CH19
TATATTTGTT----TTGTAATTAAT-----------AT-TTTAAATGGATTTG--TTGGAATAT--TTT-CCCTG-GCTTTTG---TTTAAAAGTTATTGCCTGTATTTTCT-TGTA-------T-CATATC-TTTCATCCCATATAACTATGCCCATGC-CAGGTCTTAGAACCTCATGTTGGGAGTGCCGATGAGGGATTTAGTG-AAGCACGTTTGATAGCAGAGGTATCTTTGCTGCCAGAAAGAGTTCGTATTGCAGCTGGAAGACGGCCTGTGGCTATGTCAACTGGATTTGTTGATAGTGTTTATAAACAAGGAGAAATAAGAAAACAGATATTGGTTGTAGTCACAGCAGGCTGGTCAGTTATGTGCTTTGACCACAATCTGAAAAAATTATGGGAGACTAACATTCAGGTTAG----TTACATCTTCACAG--AAAGGAAATCTTTTCATCAATTGT--CATAGCACGTTGACTAGTGTTCAATTTG-ATGTTTAAGCCACAACTT--ATCT-GTT---TAAAAGCTTTTTGCAGGAGGATTTCCCACATGGTGCTCACCACAGAGAAGTAGCGATTTCTATAAGCAACTATACATTAAAACATGGAGATGTGGGTCTAGTAATTGTGGGCGGAAGGATGGAATTGCAACCCCA--------TATTAGAACCTTTCTATAGTTTGTTTCTCTGAAAATTCTTA-ATTTCCTGATGTTGATAT---ATTCTTATGATTGATTTAAGGCCT----AGAACTTATCTAG----
>CHA37
--------------TATATTTATTTTATAATGAATATT-TTTAATTGCATCTG--TTGGAATAT--TTTCCCTTTAGCTTTTT-GTAACAAAAGTTAT--TCTGTATTTTCT-TG-----------CATATA-TTTCATCCTTTCTAACTATGCTTATAT-CAGGTCCTGGATCCTCATATTGGAGAAGCCGACGAGGGATTTAGTG-AAGCACGTTTGATTGCAGAGGTATCTTTGCTACCAGAACGAGTTCGTATTGCAGCTGGAAGACGACCTGTAGCTTTGTCAACTGGATTCGTTGATAGTGTTAACAAACAAGGAGAAATAAGAAAACAGATATTGGTTGTAGTCACAGCAGGCTGGTCAATTATGTGCTTTGATCACAACCTGAAGAAACTATGGGAAGCTAACATTCAGGTCAGTGGATTACATCTTT------------------TGCTGCAATTGT--CATTGTACATTGACTAGTGTTCAATTGA-ATTTCTATGCCATAACTT--GTCT-GTT---TGAAACCCTTTTGCAGGAAGATTTCCCACATGGCGCTCATCACAGAGAAATAGCAATTTCTATAAGCAACTATACATTAAAGCATGGAGATGTGGGTCTAGTAATTGTGGGTGGAAGGATGGAAGTGCAATCACATGTACTTCTAATCGAACCTATCTATAGTTTGTTTCTCTGTAAATGTTTA-CTTTTCTGATGATATTAT---ATTTTCATGATTGATTCAAGGTTTAGA-TGAACTTATCTAGGTT-
>CJ24
--------------TATATTTGTTTTATAATCAATATT-TTTAAATACATTTG--TTGGAATAT--TTTCCCCTA-GCTCTCG---TTTAAAAGTTATTGCCTGTATTTTAT-TGTA-------T-CATATC-TTTCATCTTTTATAA-TATGCCTATGT-CAGGTCTTAGAGCCTCGTGTTGGGAGTGCTGATGAGGGATTTAGTG-AAGCACGTTTGATAGCAGAGGTATCTTTGCTACCAGAAAGAGTTCGTATTGCAGCTGGAAGACGGCCTGTAGCTATGTCAACTGGATTTATTGATAGTGTTTATAAGCAAGGAGAAAGAAGAAAACAGATATTGGTTGTAGTCACAGCAGGCTGGTCAGTTATGTGCTTTGACCACAATCTGAAAAAATTATGGGAGGCTAACATTCAGGTCAGTA-GTTACATTTTGATGG--AAAGGAAATATTTTCTGCAATTGT--TGTAGTATATTGACTAGTGTACAATTTG-ATGTTTATG-CACAACTT--TTCT-GTT---CAAAAACTTTTTGCAGGAGGATTTCCCACATGGTGCTCACCACAGAGAAGTAGCAATTTCTATAAGCAACTATACATTAAAACATGGAGATGTTGGTCTAGTAATTGTGGGTGGAAGGATGGAATTGCAACCACATGTACTTTTAATGGAACCTATCCATAGTTTGTTTCTCTGAAAATTCTTA-TTTTCCTGATGATGATAT---ATTCTTATGCTTGATTTAAGGCCTAGA-AGAACTTATCTAGGTT-
>CM9
--------------TTATAATCCATATTGTCTGGTAAT-TTTAAAGGCATTTG--CCGGTATGT--GTTCCCCTA-AATTTTG---TTTAAAAGTTATTGTTTGTATTTTCT-TGTA-------T-CATATC-TTTCATCTCTTATAACTATGTTCATGT-CAGGTCTTAGAACCTCATGTTGGGAGTGCTGATGAGGGATTTACTG-AGGCACGCTTGATAGCAGAGGTATCTTTGCTGCCAGAAAGAGTTCGTGTTGCAGCTGGAAGACGGCCTGTTGCTATGTCAACTGGATTTGTTGATAGTCTTTATAAACAAGGAGAAAGAAGAAAACAGATATTGGTTGTAGTCACAGCAGGTTGGTCAATTATGAGCTTTGACCACAATCTGAAAAAATTATGGGAGACTAACATTCAGGTCAG--------------------AGAGGAAATTTTTTCTGCAATCGT----TAGTACATTGACTTGTGTTCAATTTA-ATGTTCTT------GCTT--ATCT-GCT---TAAAAATTTTTTGCAGGAAGATTTCCCACATGGTGCTCACCACAGAGAAATAGCGATTTCTATAAGCAACTATACATTAAAACATGGAGATGTGGGACTAGTAATTGTTGGTGGAAGGATGGAATTGCAACCCCAT-------TATTGGAACCTATCTATAGTTTGTTTCTCTGAAAGTTCTTA-TTTTTGTGATGAAGATAT---ATTCTCGTGATCGATTTAA--------------------------
>CO8
--------------TTATAATCCATATTGTCTGGTAAT-TTTAAAGGCATTTG--CCCGTATGT--GTTCCCCTA-ACTTTTG---TTTAAAAGTTATTGTTTGTATTTTCT-TGTA-------TCCATATC-TTTCATCTCTTGTAACTATGTTCATGT-CAGGTCTTAGAACCTCATGTTGGGAGTGCTGATGAGGGATTTACTG-AAGCACGCTTGATAGCAGAGGTATCTTTGCTGCCAGAAAGAGTTCGTGTTGCAGCTGGAAGACGGCCTGTTGCTATGTCAACTGGATTTGTTGATAGTGTTTATAAACAAGGAGAGAGAAGAAAACAGATATTGGTTGTAGTCACAGCAGGTTGGTCAATTATGAGCTTTGACCACAATCTGAAAAAATTATGGGAGACTAACATTCAGGTCAGCATGTTGCGTTTTGATAG--AGAGGAAATTTTTTCTGGAATTGT-TCATAGTACATTGACTTGTGTTCAATTTG-ATGTTCAT------GCTT--ATCT-GCT---TAAAA----TTTGCAGGATGATTTCCCACATGGTGCTCACCACAGAGAAATAGCGATTTCTATAAGCAACTATACATTAAAACATGGAGATGTGGGACTAGTAATTGTTGGTGGAAGGATGGAATTGCAACCCCAT-------TATTGGAACCTATCTATAGTTTGTTTCTCTGAAAGTTCTTA-TTTTCGTGATGAAGATAT---ATTCTCGTGATCAATTTAA--------------------------
>CP161
TATATTTGTT----TTATAATTAATATTATCTGGTAAT-TTTAAATGGATTTG--TTGGAATAT--TTCCCCTAG-CTTTTGT---TTTAAAAGTTATTGCCTGTATTTTCT-TGTA-------T-CATATC-TTTCATCCCTTATAACTATGCCCATGT-CAGGTCTTAGAACCTCATGTTAGGAGTGCTGATGAGGGATTTAGTG-AAGCACGTTTGATAGCAGAGGTATCTTTGCTGCCAGAAAGAGTTCGTATTGCAGCTGGAAGAAGGCCTGTGGCTATGTCAACTGGATTTATTGATAGTGTTTATAAACAAGGAGAAATAAGAAAACAGATATTGGTTGTAGTCACAGCAGGCTGGTCAGTTATGTGCTTTGACCACAATCTGAAAAAATTATGGGAGACTAACATTCAGGTAAG----TTACATCTTAATAG--AAAGGAAATCTTTTCTGCAATTGT--CATAGTACATTGACTAGTGTTCAATTTG-ATGTTTAGGCCACAACTT--ATCT-GTT---TAAAAGCTTTTTGCAGGAGGATTTCCCACATGGTTCTCACCACAGAGAAGTAGCGATTTCTATAAGCAACTATACATTAAAACATGGAGATGTGGGTCTAGTAATTGTGGGTGGAAGGATGGAATTGCAACCCCATGTACTTCTATTGGAACCTTTCTATAGTTTGTT--TTTGAAATTTCTTATTTTTCCTGATGTTGATAT---ATTCTCATGATTGATTTAAGGCCT----AGAACTTATCTAGGTT-
>CR44
----------------------------------------------------------------------------------------------------------------------------T-GTATTT-GCATTCT-----------------TAT-CAGGTTTTGGAGCCACATTTCCGGGGAATTGAGGAAGGCTTCAGCG-AAGCACGCTTGCTTGCAGAGGTATCTCTTTTACCAGAAAGAGTTAGAATTGTGGCTGGCAGGCGGGCTGTAGCAATGGCAACTGGTTTTATTGATCGCACTTACAAACATGGAGAAATAAGAAAACAGGTTCTGGTTGTAGTCACAGCAGGTTGGTCAATTATGTGCTTTGACCACAACCTGAAGAAGCTGTGGGAGGCAGATGTGCAGGTCAATCCATTGTTCCTTTCTTAACAT---AATCTTTTACTCCGCTTG--------------------------------------------------------------------------------------------------------------------------------------------------------------------------------------------------------------------------------------------------------------------------------------------------------------------------
>CT15
TATATTTGTT---------------------------T-TTTAAATGGATTTG--TTGGAATAT--TTTCCCCTA-GCTTTTG---TTTAAAAGTTATTGCCTGTATTTTCT-TGTA-------T-CATATC-TTTCATCCCTTATAACTATGCCCATGT-CAGGTCTTAGAACCTCATGTTAGGAGTGCCGACGAGGGATTTAGTG-AAGCACGTTTGATAGCAGAGGTATCTTTGCTGCCAGAAAGAGTTCGTATTGCAGCTGGAAGAAGGCCTGTGGCTATGTCAACTGGTTTTATTGATAGTGTTTATAAACAAGGAGAAATAAGAAAACAGATACTGGTTGTAGTCACAGAAGGCTGGTCTGTTATGTGCTTTGACCACAATCTGAAAAAATTATGGGAGACTAACATTCAGGTAAG----TTACATCTTGATAG--AAAGGAAATCTTTTCTGCAATTGT--CATAGTTCATTGACTAGTGTTCAATTTG-ATGTTTAGGCCACAACTT--ATCC-ATT---TAAAGGCTTTTTGCAGGAGGATTTCCCACATGGTTCTCACCACAGAGAAGTAGCGATTTCTATAAGCAACTATACATTAAAACACGGAGATGTGGGTCTAGTAATTGTGGGTGGAAGGATGGAATTGCAACCCCA--------TATTGGAACCTTTCTATAATTTGTTTTTCTGAAAATTCTTATTTTTCCTGATGTTGATAT---ATTCTCATGATTGATTTAAGGCCT----AGAACTTATCTAGGTT-
>DA12
-------------------------------------T-TTTAGTGGCATTTG--CCGGAATAT--TTTTCCCTA-GCTTTTG---TTTAAAAATCATTGTCTGTATTTTCT-TGTA-------T-CATATC-TTTCATCTGTTATAACTATGTCCATGT-CAGGTCTTAGAACCTCATGTTGGGAGTGCTGATGAGGGATTTAGTG-AGGCACGCTTGATAGCAGAGGTATCTTTGCTGCCAGAAAGAGTTCGTGTTGCAGCTGGAAGACGGCCTGTTGCTATGTCAACTGGATTTGTTGACAGTGTTTATAAACAAGGAGAAAGAAGAAAACAGATATTGGTTGTAGTCACAGCAGGTTGGTCAATTATGAGCTTTGACCACAATCTGAAAAAATTATGGGAGACTAACATTCAGGTCAGCATGTTGCTTTTTGATAG--AAGAGAA-ATTTTTCTGCAATCGT--CATAGTACATTGAATAGTGTTCAATTTG-ATGTTT--------------ATCT-GCT---TAAAAATTTTTTGCAGGGTGATTTCCCACATGGTGCTCACCACAGAGAAATAGCGATTTCTATAAGCAACTATACATTAAAACATGGAGATGTGGGACTAGTAATTGTTGGTGGAAGGATGGAATTGCAACCCCATGTACTTCTATTGGAACCTATCTATAGTTTGTTTCT--------------------------------------------------------------------------------
>EN45
--------------------------------------------------------------------------------TTG-----------TTTAGGCATATATTCTGC-TTTG-------T-GTATTT-TCATTCTTCATTTGGGCATTTATATAT-CAGGTTTTGGAGCCACATTTCCGGGGAATTGACGAAGGATTCAGTG-AAGCACGTTTGCTTGCAGAGGTATCTCTTTTACCAGAAAGAGTTCGAATTGCGGCTGGAAGGCGGGCTGTAGCAATGGCAACTGGTTTTGTTGATCGTGCTCACAAACACGGGGAAATAAGGAAACAGGTTCTGGTTGTAGTCACAGCAGGTTGGTCAATTATGTGCTTTGACCATAACCTGAAGAAGCTATGGGAGGCAGATGTGCAGGTCAATCCATTATTTCTTTCTTAACAT---AATCTTTTACTCCGCTTG---------------------------------------------AAAAT-TATTA-----ATTTATCACATTTTGCAGGACGACTTTCCACATGGTGCTCATCATAAAGAAATAATAATTTCTATTAGTAACCACATGTTGAAGCATGGAGATGTGGGGCTAGTCATTGTGGGAGGAAGCACATAAGTGCAACCATAT----TTTTACTTAGATCCATTTGAAG-----------------------------------------------------------------------------------------
>FC13
-------------------------------------T-TTTAGTGGCATTTG--CCGGAATAT--TTTTCCCTA-GCTTTTG---TTTAAAAATCATTGTCTGTATTTTCT-TGTA-------T-CATATC-TTTCATCTGTTATAACTATGTCCATGT-CAGGTCTTAGAACCTCATGTTGGGAGTGCCGATGAGGGATTTAGTG-AGGCACGCTTGATAGCAGAGGTATCTTTGCTGCCAGAAAGAGTTCGTGTTGCAGCTGGAAGACGGCCTGTTGCTATGTCAACTGGATTTGTTGACAGTGTTTATAAACAAGGAGAAAGAAGAAAACAGATATTGGTTGTAGTCACAGCAGGTTGGTCAATTATGAGCTTTGACCACAATCTGAAAAAATTATGGGAGACTAACATTCAGGTCAG----------------------------ATTTTTCTGCAATCGT--CATAGTACATTGAATAGTGTTCAATTTG-ATGTTT--------------ATCT-GCT---TAAAAATTTTTTGCAGGGTGATTTCCCACATGGTGCTCACCACAGAGAAATAGCGATTTCTATAAGCAACTATACATTAAAACATGGAGATGTGGGACTAGTAATTGTTGGTGGAAGGATGGAATTGCAACCCCATGTACTTCTATTGGAACCTATCTATAGTTTGTTTCTCTGAAAGTTCTTA-TTTTTGTGATGATGATAT---ATTCTCGTGATCGATTTAATGCCTATA-AGAACTTATTTAG----
>FTS1
--------------------------------------------------------TGGCAAATTTC------------TTTC-ATTTAACCAATGATTATCCATTTAAACG-TGAATCTGAGA--GGCTTC-TTCTACCACTAATAGTTGATCTTAAATGCAGGTCCTTAAGCCTCATTTTATAGAAATTGACTAGGGATTTAGTGAAAGCACATTTGACTGCACAGGTATCCTTGCTCCCTGCTAGAGTCCACATAGCAGCTAAAAGAAGGGTAGTGGCAATAGTAAGTGGACTTGTTGATCATGTTT----------TGAAATAAGAAAACAGATTCTGGTTGTTCTCACAACAGGTTGACCAATATTTC--------------------CAGCTATAGGAGGTT-----------------------------------------------------------------------------------------------------------------------------------------------------------------------------------------------------------------------------------------------------------------------------------------------------------------------------------------------------------------------------------
>GG1
-----TGGCTTCCTTGGTGTAGATATCTAGTTTCTCTC-TTTAAG-------G--TTCTATTAT--TCCCTTTTA-AATTTTG---TGTAGGATGTTGAAGCTGTATTAT--------------T-TCGGTT-GGATTCTAATTTGGGACTCATCTATAT-CAGGTTCTGGAGCCACATGTCAGGGCAGTTGATGAGGGATTCAACG-AAGCACGTTTGATTACAGAGGTATCTCTTTTACCGGAAAGAGTTCGCATTGCGGCTGGTAGACGGGCTGTAGCCATGGCAACTGGTTTTGTTGATCGCGTTCGTAAACATGGAGAAATAAGAAAACAGGTTCTGGTTGTAGTCACAGCAGGTTGGTCTATTATGTGCTTCGACCACAACCTGAAGAAGTTATGGGAGGCAGATGTGCAGGTCAATGCATTGTTTCTTTCTTGCCACATGAACCTTTAACTCTAATTGCCTCAAAATACATTGGCTAGTCTCCATTATATCTTTCCATTCCATGAATT--ATTC-CATTCATTGTTCTATTTTGCAGGAGGACTTTCCACATGGTGCTCATCATAGAGAAATAGCAATTAGTATAAGTAACTATACATTGAAGCATGGAGATGCAGGACTAGTAATTGTGGGAGGAAGCATGGAAGTGCAGCCTCATGTACTTCTTACTATCCTTATCTCTTAATTCTTTCTCTGGTGATGTTCA-TACTTTCTGTTACGTTATTGAGAATTCATTACTGATTCAAAGGTTACATTAAACTTATCTTGATCA
>JO20
TATATTTGTTAAA-TTTTAATTAATATTATCTGGTAAT-TTTAAATGGATTTG--TTGGAATGT--TTT-CTCTG-GCTTTTG---TTTAAAAGTTATTGCCTGTATTTTCT-TGTA-------T-CATATC-TTTCATCCCATATAACTATGCCCATGC-CAGGTCTTAGAACCTCATGTTGGGAGTGCCGATGAGGGATTTAGTG-AAGCACGTTTGATAGCAGAGGTATCTTTGCTGCCAGAAAGAGTTCGTATTGCAGCTGGAAGACAGCCTGTGGCTATGTCAACTGGATTTATTGATAGTGTTTATAAACAAGGAGAAATAAGAAAACAGATATTGGTTGTAGTCACAGCAGGCTGGTCAGTTATGTGCTTTGACCACAATCTGAAAAAATTATGGGAGACTAACATTCAGGTTAG----TTACATCTTCACAG--AAAGGAAATCTTTTCATCAATTGT--CATAGCACATTGACTAGTGTTCAATTTG-ATGTTTAAGCCACAACTT--ATCT-GTT---TAAAAGCTTTTTGCAGGAGGATTTCCCACATGGTGCTCACCACAGAGAAGTAGCGATTTCTATAAGCAACTATACACTAAAACATGGAGATGTGGGTCTAGTAATTGTGGGTGGAAGGATGGAATTGCAACCCCA--------TATTAGAACCTTTCTATAGTTTGTTTCTCTGAAAATTCTTA-ATTTCCTGATGTCGATAT---ATTCTTATGATTGATTTAAGGCCT----AGAACTTATCTAG----
>JU21
TATATTTGTT----TTATAATTAATATTATCTGGTAAT-TTTAAATGGATTTG--TTGGAATAT--TTT-CCTTG-GCTTTTG---TTTAAAAGTTATTGCCTGTATTTTCT-TGTA-------T-CATATC-TTTCATCCCATATAACTATGCCCATGC-CAGGTCTTAGAACCTCATGTTGGGAGTGCCGATGAGGGATTTAGTG-AAGCACGTTTGATAGCAGAGGTATCTTTGCTGCCAGAAAGAGTTCGTATTGCAGCTGGAAGACAGCCTGTGGCTATGTCAACTGGATTTATTGATAGTGTTTATAAACAAGGAGAAATAAGAAAACAGATATTGGTTGTAGTCACAGCAGGCTGGTCAGTTATGTGCTTTGACCACAATCTGAAAAAATTATGGGAGACTAACATTCAGGTTAG----TTACATCTTCACAG--AAAGGAAATCTTTTCATCAATTGT--CATAGCACATTGACTAGTGTTCAATTTG-ATGTTTAAGCCACAACTT--ATCT-GTT---TAAAAGCTTTTTGCAGGAGGATTTTCCACATGGTGCTCACCACAGAGAAGTAGCGATTTCTATAAGCAACTATACACTAAAACATGGAGATGTGGGTCTAGTAATTGTGGGTGGAAGGATGGAATTGCAACCCCA--------TATTAGAACCTTTCTATAGTTTGTTTCTCTGAAAATTCTTA-ATTTCCTGATGTCGATAT---ATTCTTATGATTGATTTAAGGCCT----AGAACTTATCTAG----
>KE1
--------------CA-------------------ATA-TTTCAGTTCATTTGCTTTGGTATAT--TTTTCCATA-CTGTTTT-GTATCATAATCTTTGGGCCATAATTT---TGTA-------T-CATATC-TTTTGTACTTTGTAACTATATT--TAT-CAGGTACTGGAGCCTCATGTAAAGGGAGTGAATGAAGGATTCAGTG-AAGCACGCCTGATTTCAGAGGTATCTTTGCTGCCAGAAAGAGTTCGTATTACAGCAGGAAGACGGGCTGTATCAATGGCAACTGGTTTTGTTGATCGGGTTCATAAACAAGGAGAAATAAGAAAACAGATCCTGGTTGTAGTCACAGCAGGTTGGTCAATAATGTGTTTTGACCACAACCTCAAGAAACTATGGGAGGCTGATGTGCAGGTAAAGGCATTATATCTCTCTTTCCAACGCAACATGTTTTTAGCTTTAT--AGCAGTATCTTTGATGACG-CAAATTGG-CTGTCTCTTCAGCAAAAT-CATCA-GTT---TAAGA--CATTTGCAGGAGGACTTTCCACATGGTGCTCATCACAGAGAGATAGCGATTTCTATCAGTAACTATACATTGAAGCATGGAGATGTGGGGCTAGTAATTGTGGGGGGAAGGATGGAAATACAGCCACATGTACTA---AAGGAACTTAACTGTAGATTTTTATTTATTATTTAGTTA---TTA-------------------------------------------------------------
>NN48
-----------------GAAGAAAAGAGATCTGGCATT-CTGATTTTGGCAGT--CTGGCAATTTTCTCTCTTTGCAG-TTTC-ATTTAACTGATGATTATCCATTTATACG-TGAATCTGAGA--GGCTTC-TTCTACCACTAATA---------AAATACAGGACATTGAGCCTCATTTTATGGAAATTGAGGAGGGATTTAATGAAAGCACATTTGACTGCACAGGTATCCTTGCTCCTTGCAATAGTCCGCATAGCAACTAAAAGAAGGGCTGTGGCAATAGCAAGTGGATTTGCTGATCATATTT----------TGAAATAAGAAAACAGATTCTGGTTGTTCTCACAACAGGTTGGCCAATATTT-----------------------------------------------------------------------------------------------------------------------------------------------------------------------------------------------------------------------------------------------------------------------------------------------------------------------------------------------------------------------------------------------------------------------
>PB33
-----------------------TTTATTGTGATTATAGTTTTAGTTCACGTG--CTGGCATAT--TTTTTCGTA-CTGTTTT-GTGTCATATATTTTGGGCCATAATTT---CGTA-------T-CATAGC-TTTTACACCTTGTAACTATATT--TAT-CAGGTATTGGAGCCTCACGTAAAGGGAATGAATGAAGGATTCACTG-AAGCACGCCTAATTTCAGAGGTATCTTTGCTGCCAGAAAGAGTTCGTATTTCAGCAGGAAGACGGGCTGTATCAATGGCAACTGGTTTTGTTGATCGGGTGCATAAACAAGGAGAAATAAGAAAACAGATCCTGGTTGTAGTCACAGCAGGTTGGTCGATAATGTGCTTTGACCACAACCTCAAGAAACTATGGGAGGCTGATGTGCAGGTCAAGACATAATAACTCTCTTGCCGAA--AACATGTTTTTAGCTTTAT--AGCAGTATCTTTAGTGATTTTAAATTGG-CTGTCTTTCCAGCAAAAT-CATCA-GTT---TAAGA--CATTTGCAGGAGGATTTTCCACATGGTGCTCTTCACAGAGAGATAGCAATTTCTATCAGTAACTATACATTGAAGCATGGAGATGTGGGGCTAGTAATTGTTGGGGGAAGGATGGAAATACAGCCAAATGTACTACTTATGGAACTCATCAATAATTTATTTGT--------------------------------------------------------------------------------
>PF1
------------------------------------------------GTGGT--CTGGCAATTTTCTCTCTTTGCAG-TTTC-ATTTAAACAATGATTATTCATTTAAGCG-TGAATCTGAGA--TGCTTC-TTCCACCACTAATAGTTGATCTTAAATACAGGTCCTTGAGACTCGTTTTATGAAAATTGATGAGGGATTTACTG-AAGCACATTTGACTGCACAATTATCCTTACTCCCTGCAAGAGTCCGCATAGCAACTAAAAGATGGGTTGTGGCAATAGCGAGCGGATTTGTTGATCATGTTTACGAACAAGATGACATAAGAAAACAGATTCTGGTTGTTCTCACAACAGGTTGACCACTAGTATGGTTCGACCACAACCTCAAAAAATAATGGGAGGCTAA-------------------------------------------------------------------------------------------------------------------------------TTTGCGGGAGGATTTTTCACA---TGTACATCACAGAGAGATAGCAATTTGTATAAGCAACTACACGCTAAAGCATGAAGATGCGGGGCTAATAATCATGCATAGAACAATG----------------------------------------------------------------------------------------------------------------------------------
>PG28
-----------------------TTTATGGTGAGTATAGTTTCAATTCATGTG--CTGTCATAT--TTTTCCATA-CTGTTTT-GTTTCATAGTCTTTGGGCCATAATTT---TGTA-------T-CATACC-TTTTGTACCTTGTAACTATATT--TAT-CAGGTATTGGAGCCTCATGTAAAGGGAGGGAATGAAGGATTCACTG-AAGCACGCCTGATTTCAGAGGTATCTTTGCTGCCAGAAAGAGTTCGTATTGCAGCAGGAAGACGGGCTGTATCAATGTCAACTGGTTTTGTTGATCGGGTTTATAAACAAGGAGAAATAAGAAAACAGATCCTGGTTGTAGTCACAGCTGGTTGGTCAATTATGTGCTTTGACCACAACCTCAAGAAACTATGGGAGGCTGATGTGCAGGTCAAGGCACTATATCTCTCTTGCCGAA--AACATATTTTTAGCTTTAT--AACAAGATCTTTAGTGATTTTAAATTGG-CTGTCTCTCCAACAAAATCCATCA-GTT---TAAGA--CATTTGCAGGAGGACTTTCCACATGGTGCTCTTCACAGAGAGATAGCAATTTCTATCAGTAACTATACATTGAAGCATGGAGATGTGGGGCTAGTAATTGTGGGGGGAAGGATGGAAATACAGCCTAATGTACTTCTTATGGAACCCATCTATAGTTATTTTTATTCTTTTTTTTTT-GTTCTGTTATATTAGTGA---ACATTAATA-------------------TAATTTCATTTCATTTC
>PH2
------------------------------------------------GTGGT--CTGGCAATTTTCTCTCTTTGCAG-TTTC-ATTTAAACAATGATTATTCATTTAAGCG-TGAATCTGAGA--TGCTTC-TTCCACCACTAATAGTTGATCTTAAATACAGGTCCTTGAGACTCGTTTTATG-AAATTGATGAGGGATTTACTG-AAGCACATTTGACTGCACAATTATCCTTACTCCCTGCAAGAGTCCGCATAGCAACTAAAAGATGGGTTGTGGCAATAGCGAGCGGATTTGTTGATCATGTTTACGAACAAGGTGACATAAGAAAACAGATTCTGGTTGTTCTCACAACAGGTTGACCACTAGTATGGTTCGACCACAACCTCAAAAAATAATGGGAGGCTAA-------------------------------------------------------------------------------------------------------------------------------TTTGCGAGAGGATTTTTCACA---TGTACATCACAGAGAGATAGCAATTTGTATAAGCAACTACACGCTAAAGCATGGAGATGCGGGGCTAATAATCATGCATAGAACAATG----------------------------------------------------------------------------------------------------------------------------------
>PM29
----------------------------------------------------------------------------------------------------------------------------A-CACACC-TTTTGTACCTTGTAA-TATATT--TAT-CAGGTACTGGACCCTCATGTAAGGGGACTGAATGAGGGATTTGGTG-AAGCACGCCTGATTTCAGAGGTATCTTTGCTGCCAGAAAGGGTTCGGATTGCAGCAGGAAGAAGAGCTGTATCAATGGCAACTGGTTTTGTTGATCGGGTTCATAAACAAGGAGAAATAAGAAAACAGATCCTGGTTGTAGTCACAGCGGGTTGGTCAATTATGTGCTTTGACCACAACCTCAAGAAACTATGGGAGGCTGATGTGCAGGTCAAGGCATTATATCTCTCTTGCTAAAAAAACATGTTTTTAGCTTTAT--AACA-TATCTTTAGTGATATCAAATTGG-C--TCTCTCCAACAAAAT-CATTATTTT---TAAGA--CATTTGCAGGAGGACTTTCCACATGGTGCTCTTCACAGAGAGATAGCGATTTCTATCAGTAACTATACATTGAAGCATGGAGATGTGGGGCTAGTAATTGTGGGGGGAAGGATGGAAATACAGCCACAT---------ATGGAACTTATCTATAGTTATTTTTA--------------------------------------------------------------------------------
>PS27
-----------------------TTTATGGTGAGTATA------------GTG--CTGTCATAT--TTTTCCATA-CTGTTTC-GTTTCATAGTCTTTGGGCCATAATTT---TGTA-------T-CATACC-TTTTGTACCTTGTAACTATATT--TAT-CAGGTATTGGAGCCTCATGTAAAGGGAGGGAATGAAGGATTCACTG-AAGCACGCCTGATTTCAGAGGTATCTTTGCTGCCAGAAAGAGTTCGTATTGCAGCAGGAAGACGGGCTGTATCAATGGCAACTGGTTTTGTTGATCGGGTTTATAAACAAGGAGAAATAAGAAAACAGATCCTGGTTGTAGTCACAGCAGGTTGGTCAATTATGTGCTTTGACCACAACCTCAAGAAACTATGGGAGGCTGATGTGCAGGTCAAGGCACTATATCTCTCTTGCCGAA--AACATAT-----GCTTTAT--AACAATATCTTTAGTGATTTTAAATTGG-CTGTCTCTCCAACAAAAT-CATCA-GTT---TAAGA--CATTTGCAGGAGGACTTTCCACATGGTGCTCTTCACAGAGAGATAGCAATTTCTATCAGTAACTATACATTGAAGCATGGAGATGTGGGGCTAGTAATTGTGGGGGGAAGGATGGAAATACAGCCTAATGTACTTCTTATGGAACCTATCTATAGTTATTTTTATTCTTTTTTTTTT-GTTCTGTTATATTAGTGA---ACATTAATA-------------------TAATTTCATTTCATTTC
>RC54
---------------------------------------------------GT--CTGGCAATTTTCATTCTTTGCAG-TTTC-ATTTAACTGATGATTATCCATTTATACA-TGAATCTGAGA--GGCTTC-TTCTACCACTAATA---------AAATACAGGTCCTTGAGCCTCATTTTATGTAAATTGAGGAGGGATTTAATGAAAGCACATTTGACTGCACAGGTATCCTTGCTCCCTGCAAGAGTCCGCATAGCAACTAAAAGAAGGGCTGTGGCAATAGCAAGTGGATTTGTTGATCATATTT----------TGAAATAAGAAAACAGATTCTGGTTGTTCTCACAACAGGTTGGCCAATATTT-----------------------------------------------------------------------------------------------------------------------------------------------------------------------------------------------------------------------------------------------------------------------------------------------------------------------------------------------------------------------------------------------------------------------
>RR55
--------------------------------------------------------TGGCAATTTTCACTCTTTGCAG-TTTC-ATTTAACTGATGATTATCCATTTATACG-TGAATCTGAGA--GGCTTC-TTCTAGCACTAATA---------AAATACAGGTCCTTGAGCCTCATTTTATGGAAATTGAGGAGGGATTTAATGAAAGCACATTTGACTGCACAGGTATCCTTGCTCCCTGCAAGAGTCCACATAGCAACTAAAAGAAGGGCTGTGGCAATAGCAAGTGGATTTGTTGATCATATTT----------TGAAATAAGAAACCAGATTCTGGTTGTTCTCACAACAGGTTGGCCAGTATTTC--------------------CAGCTATCAG--------------------------------------------------------------------------------------------------------------------------------------TTTGTATGA--------------------------------------------------------------------------TAGCGCTGACAG---------------------------------------------------------------------------------------------------------------------------------------------------
>SE46
TT--------------------------------------------------------------------------ACTTTTG-----------TTTAGACATATATTATGC-TTTG-------T-GTATTT-TCATTCTTTATTTGGACATTTATATAC-CAGGTTTTGGAACCACATTTTCGGGGAATTGATGAAGGATTCAGTG-AAGCACGTTTGCTTGCAGAGGTATCTCTTTTACCAGAAAGAGTTCGAATTGCAGCTGGAAGGCGGGCTGTAGCAATGGCAACTGGTTTTGTTGATCGCGCTCACAAACATGGAGAAATAAGGAAACAGGTTCTGGTTGTAGTTACGGCAGGTTGGTCAATTATGTGCTTTGACCATAACCTGAAGAAGCTATGGGAGGCAGATGTGCAGGTCAATCCATTATTTCTTTCTGAACAT---TATCTTTTTCTCCACTTG--------------------------------------------------------------------------------------------------------------------------------------------------------------------------------------------------------------------------------------------------------------------------------------------------------------------------
>SG23
--------------TAGATTTGTTTTATAATCAATATT-TTTAAATGCATTTG--TTGGAGTAA--TTTCCCCTA-GCTTTCA---TTTCAAAGTTATTGCCTGTTTTTTCT-TGTA-------T-CATCTC-TTTCATCCCTTTTAACTATGCCTATGT-CAGGTCTTAGAGCCTCATGTTGGGAGTGCTGATGAGGGATTTAGTG-AGGCACTTTTGAGAGCAGAGGTATCTTTGCTACCAGAAAGAGTTCGTATTGCAGCTGGAAGACGGCCTGTAGCTATGTCAACTGGATTTATTGATAGTGTTTATAAACAAGGAGAAATAAGAAAACAAATATTGGTTGTGGTCACAGCAGGCTGGTCGGTTATGTGCTTTGACCACAATCTGAAAAAATTATGGGAGGCTAACATTCAGGTCAGTAGGTTACATTTTGATAG--AAAGGAATTCTTTTCTGCAATTGT--TATAG--TATTGACTTGTGTTCAATTTG-ATGT------CACAACTT--ATCT-GTT---TAAAAA-CTTTTGCAGGAGGATTTCCCACATGGTGCTCACCACAGAGAAGTAGCAATTTCTATAAGCAACTATACATTAAAACATGGAGATGCGGGTCTAGTAATTGTGGGTGGAAGGATGGAATTGCAACCACATGTACTTCTAATGGAACCTATCTATAGTTTGTTTCTCTGAAAATTCTTA-TGTTC-----------------------TGATTGATTTAAGGTTTAGA-AGAACTTATCTAGGT--
>SS22
---------------TATATTTGTTTATAATCAATATT-TTTAACTGCATTTG--TTGGAATAA--TTTCCCCTA-GTTTTCA---TTTAAAAGTTATTGCCTGTTTTTTCT-TGTA-------T-CATATC-TTTCATCCCTTTTAACTTTGCCTATGT-CAGGTCTTAGAGCCTCATGTTGGGAGTGCTGATGAGGGATTTAGTG-AGGCACTTTTGAGAGCAGAGGTATCTTTGCTACCAGAAAGAGTTCGTATTGCAGCTGGAAGACGGCCTGTAGCTATGTCAACTGGATTTATTGATAGTGTTTATAAACAAGGAGAAATAAGAAAACAAATATTGGTTGTGGTTACAGCAGGCTGGTCGGTTATGTGCTTTGACCACAATCTGAAAAAATTATGGGAGGCTAACATTCAGGTCAGTATGTTACATTTTGATAG--AAAGGAATTCTTTTCTGCAATTGT--TATAG--TATTGACTTGTGTTCAATTTG-ATGTTTATCCCACAACTT--AACT-GTT---TAAAAA-CTTTTGCAGGAGGATTTCCCACATGGTGCTCACCACAGAGAAGTAGCAATTTCTATAAGCAACTATACATTAAAACATGGAGATGTGGGTCTAGTAATTGTGGGTGGAAGGATGGAATTGCAACCACATGTACTTCTAATGGAACCTATCTATAGTTTGTTTCTCTGAAAATTCTTA-TTTTCC----------------------TGATTGATTTAAGGCTTAGA-AGAACTTATCTAGGT--
>SV36
TGTATTTGTTTTC-AATTCATGAATAAAAGTTGGACAT-TTTGAATGCATTTG--TTGGCATATTGTTCCCCTTA-GTTATTT-GTGTCAAAACTTATTGTCTTTTTTAACT-TTTGCTTTGGTCCCATATC-TT---TCATTTGCAATTAAGCTTGTAT-CAGGTCCTGGAGCCTCATATCAGGGTAGTTGATGAGGGATTTAGTG-AAGCTCGTCTGATTGCAGAGGTATCTTTGCTACCTGAAAGAGTTCGTATATCAGCTGGAAGACGAGCTGTGGCAATGGCAACTGGCTTTATTGATCGTGTTTATAAACAAGGAGAAATAAGAAAACAGATATTGGTTGTAGTCACAGCAGGTTGGTCAATTATGTGCTTTGACCACAACTTGAAGAAACTATGGGAGACTAATGTGCAGGTCAGTGCATTACATCT--------AAGAAAGCCATTTTCTGCAATT-----------------------------------------------------------------------TTTTTACAGGAGGATTTCCCGCATGGTGCTCATCACAGAGAAATAGCAATTTCTATAAGCAACTATACATTAAAGCATGGAGATGCAGGGCTTGTAATTGTGGGTGGAAGGATGGAAGTGCAACCACATGTACTACTAATGGAACCTATCTATAGCTTTCTAATACTTAAGTTTTTT--------------GATAT--ATTTTTCATGACTAATT-----------------------------
>TA17
TATGTTTGTT----TTATAATTGATATTATATGGTAAT-TTTAAATAGATTAG--TTGGCATAT--TTT-CCCTG-GCTTTTG---TTTAAAAGTTATTTCCTGTATTTTCT-TGTA-------T-CATATC-TTTCATCCCGTATAACTATGCCCACGT-CAGGTCTTAGAACCTCATGTTGGGAGTGCTGATGAGGGATTTAGTG-AAGCACGTTTGATAGCAGAGGTATCTTTGCTGCCAGAAAGAGTTCGTATTGCAGCTGGAAGACGGCCTGTGGCTATGTCAACTGGATTTATTGATAGTGTTTATAAACAAGGAGAAATAAGAAAAAAGATATTGGTTGTAGTCACAGCAGGCTGGTCAGTTATGTGCTTTGACCACAATCTGAAAAAATTATGGGAGACTAACATTCAGGTTAG----TTGCATCTTAATAG--AAAGAAAATCTTTTCATCAATTGT--CATAGTACATTGATTAGTGCTTAATTTG-ATGTTTAAGCCACAACTT--ATCT-GTT---TAAAAGCTTTTTGCAGGAGGATTTCCCACATGGTGCTCACCACAGAGAAGTGGCGATTTCTATAAGCAACTATACATTGAAACATGGGGATGTGGGCCTAGTAATTGTGGGGGGAAGGATGGAATTGCAACCCCATGTACTTCTAACTGAACCTTTCTATAGTTTGTTTCTCTGAAAATTCTTA-ATTTCCTGATGTTTATAT---ATTCTCACGATTGATTTAATGCCT----GGAACTTCTCTAG----
>TB39
-------------------------------------T-TTTAGTTGCATTTG--TTGGAATAT--TTTCCCTTC-GCTTTTT-GTATCAAAATTTATTGTCTGTATTTTATGTGCA-------T-CATATA-TTTTACCCTTTCTAACTATGCTTATAT-CAGGTCCTGGATCCTCATGTTGGTGGAGCTGATGAGGGATTTAGTG-AAGCACGTTTGATTGCAGAGGTATCATTGCTACCAGAAAGAGTTCGTATTTCAGCTGGAAGACGGCCTGTAGCTTTCTCAACTGGATTTGTTGATAGTGTTCATAAAAAAGGAGAAGTAAGAAAACAGATATTGGTCGTAGTCACAGCAGGCTGGTCAATTATGTGCTTTGACCACAACTTGAAGAAACTATGGGAGACTAACATTCAGGTCAGTAGGTTACATCTTC-----------------------------------------TGCATTTGTGTTCAATTAA-CTGTTTACGCCACAACTT--ATCT-ATT---TGAAATTTTTTTGCAGGAGGATTTTCCGCATGGTGCTCATCACAGAGAAATAGCGATTTCTATAAGCAACTATACATTAAAGCATGGAGATGTGGGTCTAGTAATTGTGGGTGGAAGGATGGAAGTGCAACCACATGTACTTCTAATGGAACTTATCTATAGTTTGTTTCT-----AATGCTTA-CTTTTCTGATGACACTAT---ACTTTCACGACTGATTCAAGGCTTAGA-AGAACTCATCTAGGT--
>TC31
-----------------------TTTATGGTGAGTATA-TTTCAGTTCACGTG--ATGGCATAT--TTTTCCACA-CTGTTTT-GTATCATAATTGT------GTATATT---CTTG-------A-CATACC-TTATGTACCTTGTAACTATATT--TAT-CAGGTACTGGAGCCTCATATAAAGGGAGTAAATGAAGGATTCAGTG-AAGCACGTCTGATTTCAGAGGTATCTTTGCTGCCAGAAAGGGTTCGTATTGAAGCAGGAAGGCAGGCTGTATCAATGGCAACTGGTTTTGTTGATCGGGTTCATAAACAAGGAGAAATAAGAAAACAAATCCTGGTTGTAGTCACAGCAGGTTGGTCAATTATGTGTTTTGACCACAACTTCAAGAAACTATGGGAGGCTGATGTGCAGGTCAATGCATTATATCTCTTTTTGTCAA------------------------------------------------TTT-TTTTCTCTCCAACAAAAT-CATCA-TTT---TAAGG--CATTTGCAGGAGGACTTTCCACATGGTGCTCATCACAGAGAGATAGCGATTACTATCAGTAACTATACACTGAAGCATGGAGATGTGGGGCTAGTAATTGTGGGGGGAAGGATGGAAATACAGCCACATGTACTA---TGGGAACTTGACAGTAGATTTTTATTTAT-----------------------------------------------------------------------------
>TN1
-------------------------------------T-TTTAATTGTTTTTG--TTAGAATAT--TTCCCCTTA-GCTTTTT-GTATCAAATGTTATTGTCTGTATTATCT-TGTA-------T-CATATG-TTTAATGCTTTCTAACTATGCTTGTAT-CAGGTCCTCGAGCCTCATGTCGGGGGAGCTGATGAGGGATTTAGTG-AAGCACGTTTGATTGCAGAAGTATCTTTGCTACCAGAAAGAGTTCGTATTGCAGCTGGAAGACGGCCTGTAGCTTTTTCAACTGGATTTATTGATAGTGTTCATAAACAAGGAGAAATAAGAAAACAGATATTGGTTGTAGTCACAGCAGGCTGGTCAATAATGTGCTTTGACCACAACCTGAAGAAACTATGGGAGACTAACATTCAGGTCAGTGGATTACATCTTTCATGGAAAACAAAACCTTTTCTGCA------TCATTATACATTGACTAGTGTTCGATTGA-CTGTCCTTGCCACAACTT--ATCT-GTT---TGAAACCTTTTTGCAGGAGGATTTTCCACATGGTGCTTATCAGAGAGAGATAGCAATTTCTATAAGCAACTATACATTAAAGCATGGAGATTTGGGTCTAGTAATTGTGGGTGGAAGGATGGAAGTACAACCGCATGTACTTCTAATGGAACCTATCTATAGTTTGTTTCTCTGCAAATTCTTA-CTTTTCTGATGACATGAT---ATTTTCATGATTGATTCAA--------------------------
>TO14
TATATTTGTT----TTATAATTAATATTATCTGGTAAT-TTTAAATTGATTTG--TCGGAATAT--TTTCCCCTA-GCTATTG---TTTAAAAGTTATTGCCTGTATTTTCT-TGTA-------T-CATATC-TTTCATCCTTTATAACTATGCCCATGT-CAGGTCTTAGAACCTCATGTTGGGAGTGCCGAAGAGGGATTTGGTG-AAGCACGTTTGATAGCAGAGGTATCTTTGCTGCCAGAAAGAGTTCGTATTGCAGCTGGAAGACGGCCTGTGGCTATGGCAACTGGATTTATTGATAGTGTTTATAAACAAGGAGAAATAAGAAAACAGATATTGGTTGTAGTCACAGCAAGCTGGTCAGTTATGTGCTTTGACCACAATCTGAAAAAATTATGGGAGACTAACATTCAGGTCAG----TAAGTTTT-----G--AAAGGAAATCTTTTCTGCAAT--T--CATAGTACATTGACTAGTGTTCAATTTG-ATGTTTAGGCCACAACTT--ATCT-GTT---TAAAAGCTTTTTGTAGGAGGATTTCCCACATGGTGCTCACCACAGAGAAGTAGCGATTTCTATAAGCAACTATACATTAAAACATGGAGATGTGGGTCTAATAGTTGTGGGTGGAAGGATGGAATTGCAACCACATGTACTTCTATTGGAACCTTTCTATAGTTTGTTTCTCTGAAAATTCTTA-TTTTCCCGATGATGATAT---ATTCTCATGATTGATTTAAGGCCT----AGAACTTATCTAGGTT-
>TPL03
-----------------GAAGAAAAGAGATCTGGCATT-CTGATTTTGGTGGC--CTAGCAATATTCTCTCTTTTCAGCTTTC-ACTTAACTGATGATTATCCATTTATACG-TGAATCTGAGA--GGCTTC-TTCTACCACTAATAGTTGATCTTAAATACAGGTCCTTGAGCCTAATTTTATGGAAATTGAGGAGGGATTTAGTGAAAGCACATTTGACTGCACAGGTTTCCTTGCTCCCTGCAAGAGTCCGCATAGCAACTAAAAGAAGGGCTGTGGCAATAGCGAGTGGATTTGTTGATCATGTTT----------TGAAATAAGAAAACAAATTCTGGTTATTCTCACAACAGGTTGACCAATATTT-----------------------------------------------------------------------------------------------------------------------------------------------------------------------------------------------------------------------------------------------------------------------------------------------------------------------------------------------------------------------------------------------------------------------
>WN5
---------------------AATCTATGATGAATGTT-GGTGAATGGATTTA--TAGGCATAT--TTTCTCTTA-GCTTTTG-TTGTCAAAAATTATTGTCTGTATTTTCT-TGTA-------T-------------ATACCTGTAACTATGCTTGTAT-CAGGCCCTGGAGCCCCATGTCAGGGGAGTTGATGAGGGATTTAGTG-AAGCACGTTTGATTGCAGAGGTATCTTTGCTACCAGAAAGAGTTCGTATAACAGCTGGAAGACGGGCTGTAGCAATGGCAACTGGATTTGCTGACCGTGTTTATAAACAAGGAGAAATAAGAAAACAGATTTTGGTTGTAGTCACAGCAGGTTGGTCAATTATGTGCTTTGATCACAACTTGAAGAAACTGTGGGAGGCTAACATGCAGGTCAGTCAGTTACATACTTATTGGGAAAGAAAACATTTTCT---------------------------TATTCAATTGA-CTATCTATGC----AATT--GTTA-GTC---AACAA--CCTTTGCAGGAAGATTTTCCACATGGTGCTCATCACAGAGAAATAGCAATTTCTATAAGCAACTATACACTAAAGCATGGAGATGTGGGCCTAGTAATCGTGGGTGGAAGGATGGAAGTGCAACCACATGTACTGCTAATGGAACCTATCTATAGATTGTTTGCTATGTCATTTCTT-AGATTTTCATGATATTAT---ATTTTCATCAGTGATTCAA--------------------------
>WS10
---------------------------------------TGTAAAGGAATTTG--CCGGAATAT--TTCT-CCTA-GCTTTTT---AAAAAAAGTTATTGTCTGTATTTTCT-TGTA-------T-CATATC-TTTCATCTCTTATAACTATGCCCATGT-CAGGTCCTAGAACCTCATGTTGGAAGTGCCGATGAGGGATTTAGTG-AGGCACGCTTGATAGCAGAGGTATCTTTGCTTCCAGAAAGAGTTCGTGTTGCAGCTGGAAGACGGCCTGTTGCTATGTCAACTGGATTTGTTGACAGTGTTTATAAACAAGGAGAAAGAAGAAAACAGATATTGGTTGTAGTCACAGCAGGTTGGTCAATTATGAGCTTTGACCACAATCTGAAAAAATTATGGGAGACTAATATACAGGTCAG-----------------------------TTTTCCTACAATTGT--CATAGTATATTGACTAGTGTTCAAGTTG-ATGTTT--------------ATCT-GCT---TAAAAATTTTTTGCAGGATGATTTCCCACATGGTGCTCACCACAGAGAAATAGCGATTTCTATAAGCAACTATACATTAAAACATGGAGATGTGGGACTAGTAATTGTTGGTGGAAGGATGGAATTGCAACCCCATGTATTTCTATTGGAACCTATCTATAGTTTGCTTCTCTGAAAGTTCTTA-TTTTTGTGATGATGATAT---ATTCTCGTGATTGATTTAATGCTTATA-AGAACTTATTTAG----
>WW11
---------------------------------------TGTAAAGGAATTTG--CCGGAATAT--TTCT-CCTA-GCTTTTT---AAAAAAAGTTATTGTCTGTATTTTCT-TGTA-------T-CATATC-TTTCATCTCTTATAACTATGCCCATGT-CAGGTCCTAGAACCTCATGTTGGAAGTGCCGATGAGGGATTTAGTG-AGGCACGCTTGATAGCAGAGGTATCTTTGCTTCCAGAAAGAGTTCGTGTTGCAGCTGGAAGACGGCCTGTTGCTATGTCAACTGGATTTGTTGACAGTGTTTATAAACAAGGAGAAAGAAGAAAACAGATATTGGTTGTAGTCACAGCAGGTTGGTCAATTATGAGCTTTGACCACAATCTGAAAAAATTATGGGAGACTAATATACAGGTCAG-----------------------------TTTTCCTACAATTGT--CATAGTATATTGACTAGTGTTCAAGTTG-ATGTTT--------------ATCT-GCT---TAAAAATTTTTTGCAGGATGATTTCCCACATGGTGCTCACCACAGAGAAATAGCGATTTCTATAAGCAACTATACATTAAAACATGGAGATGTGGGACTAGTAATTGTTGGTGGAAGGATGGAATTGCAACCCCATGTATTTCTATTGGAACCTATCTATAGTTTGCTTCTCTGAAAGTTCTTA-TTTTTGTGATGATGATAT---ATTCTCGTGATTGATTTAATGCTTATA-AGAACTTATTTAG----
