# Supplementary material for: Development of a Target Enrichment Probe Set for Conifer (REMcon)
Source: Biology (Basel). 2024 May 22;13(6):361. doi: 10.3390/biology13060361 (PMC11200496; doi:10.3390/biology13060361)
Supplement: Supplementary file 1 [file biology-13-00361-s001.zip › biology-2960267-supplementary/Sup data/MO_orthlogs_alignments/Thupl29377099s0012_1.ortho.selected_stripped.aln.fasta]

>RR55
-----------------------------------------------------------------------------------------------------------------------------------------------------------------------------------------------------------------------------------------------------------------------------------------------------------------------------------T-CTCTTATTGACTAAAAACTACCCAC-TTATCACC-AAAAGAATCTATGTAG--GAGTATAGCT--GAATTCGACAACACAAACA--TCACAATTTTCCCAGGTTTATACCAGCCTTCTTGGCCATGGCATCTAACCCATTCTTTTCAATTGTCTTCATTGCTTTAGTCGATATTC-----TCAATTTAACAAATCGCTTACCTGCTTCC-------CACCAAATCCTCTTGTACTGTAGATTGACTTTTTGTAATTTTTTTGTCTTGTGATTGGAAAAGGATATCTTGTTTGCATTGTTTGACTTCTTACCAGTAAGAGGACACACGCGACCTGAAAGAAGAAGCACACAAC------------------------------------------------------------------------------------------------------------------------------------------------------------------------------------
>AA3
CTGAATATGAACTATAAGCTGTTCAGATTATATGACCCTTCGATTTCTCAATAGATTACTGCACAACAATGAATCCGTTCACAAAGTATCACATC---ACAATTAATCCAAAAAAAATCACCATCAAATAATCAT--------------------------------------------AGCATAATGCCTTAATTTCTCCCAAAGTGCCGTCTACTTC-----------TCAGTCAGCT--AGGATA--TTATGG----GAACAG--TATCTCCTGA-AAAAGTATAGATC-TTCAAGAATAG---TTCTTCA---CTGAATC-TTAGATTTTAATAAACT------------TCACC--ATGAACTGTATGCAC--AGGTATATTT--GGATCC---------AACA--TCACAGTTTTTTCAGGTCTATACCAGCCTTCTTGGCCATGGCATCTAGCCCATTCTTTTCAATTGTTTTCATTGCCTTGGTTGATATTC-----TCAATTTAACATATCGTTTGCCTGCTTCC-------CACCAAATCCTCTTATATTGCAGATTGACCTTTTGTAATTTCTTTGTCTTGTGATTAGAGAAAGATACCTTGTTTGCATTGTTTGACCTCCTGCCAGTAAGAGGACACACTCGACCTGAAAGAATACAGGCA---------ACTGGT-TATATCAA--TAAAGCACCTA--GATT--TAC-AAATAAGATGGCAT---ATATCTGAA-GCGCACAAAT--AACTCCATAACCAAAATATA---------CATAATGATTGCTACTCACA-----TGGTCTTGCACTTCAATG--CATAATAAATCATA--------
>AA60
--------------------------------------------------------------------------------------------------------------------------------------------------------------------------------------------------------------------------------------------------------------------------------------------------------------------------------------------------------------------------------------------------------------------------------------------------------------------CGTCGAGTCCATTCTTTTCAATTATCCTGATTGCCTTGGTTGATAATC-----TCAATCTAACAAATCGTTTACCTGTTTCC-------CACCAGTATTTCTTGTACTGAAGATTGACTTTTTGTAATTTTTTAGTCTTCTTATTCGAATAGGATATCTTATTTGCATTGTTTGACCTCTTGCCAGTAAAAGGGCAGACTCGGCCTGACAAAACAA--ACAGAAG-----TCATGT-ATAATCAA--TCATCATCTAAATGATC---AC-CAATAACATGCCAT--AAAATCCAAA-AAAAATAAAC----------------------------------------------TCACC-----AAATCTTCACCTTCATTG------------------------
>AAR4
CTGAATATGAACTATAAGCAGTTCAGATTATATGACCCTTCGATTTCTCAATAGATTACTGCACAACAATGAATCCGTTCACAAAGTATCACATC---ACAATTAATCCAAAAAAAATCACCATCAAATAATCAT--------------------------------------------AGCATAATGCCTTAATTTCTCCCAAAGTGCCGTCTACTTT-----------TCAGACAGCT--AGGATA--TTATGG----GAACAG--TATCTCCTGA-AAAAGTATAGATC-TTCAAGAATAG---TTCTTCA---CTGAATC-TTAGATTTTAATAAACT------------TCACC--ATGAACTGTATGCAC--AGGTATATTT--GGATCC---------AACA--TCACAGTTTTTTCAGGTCTATACCAGCCTTCTTGGCCATGGCATCTAGCCCATTCTTTTCAATTGTTTTCATTGCCTTGGTTGATATTC-----TCAATTTAACATATCGTTTGCCTGCTTCC-------CACCAAATCCTCTTATATTGCAGATTGACCTTTTGTAATTTCTTTGTCTTGTGATTAGAGAAACATACCTTGTTTGCATTGTTTGACCTCCTGCCAGTAAGAGGACACACTCGACCTGAAAGAATACAGGCA---------ACTGGT-TATATCAA--TAAAGCACCTA--GATT--TAC-AAGTAAGATGGCAT---ATATCTGAA-GCGCACAAAT--AACTCCATAACCAAAATATA---------CATAATGATTGCTACTCACA-----TGGTCTTGCACTTCAATG--CATAATAAATCATA--------
>AF1
------------------------------------------------------------------------------------------------------------------------------------------------------------------------------------------------------------------------------------------------------------GCAA----GAACAGGATATTACTTTT-AAAAACAAAGATC-TTCAATAATAGAAATTATTCA----TTAGAT-CTATTATTGACTAAAAACTACCCACTTTATCACC-AAAAGAATCTATGCAG--GAGTATAGAT--TAATTCAAGAACACAAACA--TCACAATTTTTCCAGGTTTATACCAGCCTTTTTGGCCACGGCATCTAACCCATTCTTTTCAATTGTCTTCATTGCTTTAGTTGATATTC-----TCAATTTAACAAATCGTTTACCTGCTTCC-------CACCAAATCCTCTTGTACTGTAGATTGACTTTTTGTAATTTTTTTGTCTTGTGATTGGAAAAGGATATCTTGTTTGCATTGTTTGACCTCTTACCAGTAAGAGGACAGATGCGACCTGAAATAACAAGCACACAACCCTAATCGTAT-CATCTCA---------------TAATT--CAC-AGGTAAGATGCCAA---TAATTCAAA-CTAAATGAAT--AACTCCATACCAAGGAAATAAG--------AC--AGATTGCTGCTCACA-----TGTTTTTGAACTTCAATG--CATATCAAATGATGGTAAAGT-
>AG2
------------------------------------------------------------------------------------------------------------------------------------------------------------------------------------------------------------------------------------------------------------------------------------------------GATA-TATCAAAACCAATACATATAT----TCATAA-CCATGTTTTCAAGTAAACTACCCACTTTATCACC-AAAAGAATCTATGCAG--GAGTATAGAT--TAATTCGAGAACACAAACA--TCACAATTTTTCCAGGTTTATACCAGCCTTTTTGGCCACAGCATCTAACCCATTCTTTTCAATTGTCTTCATTGCTTTAGTTGATATTC-----TCAATTTAACAAATCGTTTACCTGCTTCC-------CACCAAATCCTCTTGTACTGTAGATTGACTTTTTGTAATTTTTTTGTCTTGTGATTGGAAAAGGATATCTTGTTTGCATTGTTTGACCTCTTACCAGTAAGAGGACAGATGCGACCTGAAATAACAAGCACACAACACTAATTGCAT-CATCTCA---------------TAATT--CAC-AGGTAGGATGCCAA---TAATTCAAA-CTAAATGAAT--AACTCCATACCAAGGAAATAAG--------------------------------------------------------------------------
>AH26
--GAAAGCAATAGAACAAAAATT-----------------------------------------------------GCGAATATAAATTTCTGAA--------CACTACAAAAAGAAATATGGC----------------------------------------------------------------------------------------------------------ACAAACAGCA--AGAATA--TTACAATGAAAGACAGGCCATTACTATG---AAAAATATGTTATTCTAGGAAATA------------------------------------------CGT-TTTTCCCT--ATATGATGCATGCAT--------AGCT--CCATCAACACCCACATACATGTCAAAGTTTTCTAAGGTCTATACCAGCCTTCTTGGCCATGGCATCCAGTCCATTCTTTTCGATGGTCTTCAGTGCCTTAGTCGATATTC-----TCAGTTTAACAAAACGTTTGCCTGCTTCC-------CACCAAATTCTCTTGTACTGTAGATTAACTCCTTGTAATTTCTTCGTCTTATGATTTGAAAAAGATACCTTGTTTGCATTGTTTGCCCTCTTGCCCGTAAGTGGGCAAACTCGACCTGTAAGAAAATACATGGAAC-----TCATATTAAAGTGAT--TTAATGTCCAGACACTT--CAC-AAATTAAATGGCAT---ATATGCAAG-ATAAGCATGCCCATACCAAGACCAGTGGAAAG----------ATAAAGATTGCTACCCACGAGTATTGGCCTTCCACTTCCATG--CATATCAAATC-----------
>AME1
CTGAATATGAAATATAAACAGTTCAGATTATATGACCCTTCGATTTCTCAATAGATTACTGCACAATAATGAATCCATTCACAAAAATTCATGAC---ACA--TAATCCAAAAAAAATCACC---------------------------------------------------------------ATGCCTTAATTTCTCCGGAAA------------------------------------ATGATA-------------AACAG--TATCTCCTGA-AAAAGTATAGATC-TTCAAGAATAG---TTCTTCA---CTGAATCTTTAGATTTTAATAAACT------------TCACC--ATGAACTGTGTGCAA--AGGTATATTT--GGATCC---------AACA--TCACAGATTTTTCAGGTCTATACCAGCCTTCTTGGCCATGGCATCTAGCCCATTCTTTTCAATTGTCTTCATTGCCTTGGTTGATATTC-----TCAATTTAACATATCGTGTGCCTGCTTCC-------CACCAAATCCTCTTATATTGCAGATTGACCTTTTGTAATTTCTTTGTCTTGTGATTAGAGCAAGATACCTTGTTTGCATTGTTTGACCTCTTGCCAGCAAGAGGACACACTCGATCTGAAAGAACACAGGCA---------ACTGGT-TATATCAA--TAAAGCACCTA--GATT--TACAAAATAAGATGGCAT---GTATCTGAT-GCACACAAAT--AACTCCATAACCAAAAAATA---------CACCATGATTGCTACTCACA-----TGGTCTTGCACTTCAATG--CATAATAAATCATAG-------
>AP25
---------ATAGAACAAAAATT-----------------------------------------------------GCGAATATAAATTTCTAAA--------CACTACAAAAAGAAATATGGCAAGCATAAAGTTCA--------------------ATATTTCCCAAA---------ACAAAAACAAAAAA--------AAAAAAATTCAGTAATTGTTTCTC-----ACAAACAGCA--AGAATA--TTACAATGGAAGACAGGCCATTACTATG---AAAAATATGTTATTCTAGGAAATA------------------------------------------CGT-TTTTCCCT--ATATGATGCATGCAT--------AGCT--CCATCAACACCCACATACATGTCAAAGTTTTCTAAGGTCTATACCAGCCTTCTTGGCCATGGCATCCAGTCCATTCTTTTCGATGGTCTTCAGTGCCTTAGTCGATATTC-----TCAGTTTAACAAAACGTTTGCCTGCTTCC-------CACCAAATTTTCTTGTACTGTAGATTAACTCCTTGTAATTTCTTCGTCTTATGATTTGAAAAAGATACCTTGTTTGCATTGTTTGCCCTCTTGCCCGTAAGTGGGCAAACTCGACCTGTAAGAAAATACATGGAAC-----TCATATTAAAGTGAT--TTAATGTCCAGACAC-T--CAC-AAATTAAATGGCAT---ATATGCAAG-ATAAGCATGCCCATACCAAGACCAGTGGAAAG----------ATAAAGATTGCTACCCACGAGTATTGGCCTTCCACTTCCATG--CATATCAAATC-----------
>APA47
--------------------------------------------------------------------------------------------------------------------------------------------------------------------------------------------------------------------------------------------------------------------------------------------CATCGATG-TTCAATAATAGAAATTATTCA----TGAAAT-CTATTATTTACTAAAAACTACACAC-TTATCACC-AAAAGAATATATGCAA--GAGTATAGCT--CAATCCGACAACACAAACA--TCAATACTTTTTCAGGTTTATACCAGCCTTCTTGGCCACAGCATCTAATCCATTCTTTTCAATTGTCTTCATTGCTTTAGTCGATATTC-----TCAACTTAACAAATCGCTTACCTGCTTCC-------CACCAAATCCTCTTGTACTGTAGATTGACTTTTTGCAATTTTTTTGTCTTGTGATTGGAAAAGGATATCTTGTTTGCATTGTTTGACCTCTTGCCAGTAAGAGGACAGACGCGACCTGAAAGAACAAGCAAACAACCCTAATTGAAT-CATCTCAA--TCAACTGCTAA-TAATT--CAC-AGATAAGATGCCAA---TAATTCAAA-CTAAATGAAT--AACTCCACACCAAGGAAATAAG--------ACAAAGACTGCCGCTCACA-----TGTTTTTGCACTTCAATGCACATATCAAACGATGTTAAAGT-
>AS57
----------------------------------------------------------------------------------------------------------------------------------------------------------------------------------------------------------------------------------------------------------------------------------------------------------------------------------------------------------------TTTCTTA---GCAAATACATGCATGAAGTATTAGTT--TGATCCACCACCATAAAAA--TCACATTTTTCTCAAGTCTATACCAGCCTTCTTGGCTGTGGCATCCAGGCCATTCTTTTCAATTGTCCTCATTGCCTTGGTTGATAATC-----TCAATTTAACAAATCGTTTACCTGTTTCC-------CACCAGTATCTCTTGTATTGTAGATTGACTCTTTGTAATTTTTTTGTCTTCTTATTAGAAAAGGATACTTTGTTTGCGTTGTTTGACCTCTTGCCAGTAAAAGGGCAGACTCGACCTGAAAGAACAAACACACAAC-----TCATAG-CATATCAA--TCAACATCCGAATGATT---GC-CAATATAAT------------------------------------------------------------------------------------------------------------------------------
>ASA51
-----------------------------------------------------------------------------------------------------------------------------------------------------------------------------------------------------------------------------------------------------------------------------------------------------------------------------------------------------------------------------AATATATGCAG--GAGTATAGTT--CAATCCCACAATACAAACA--TCACAGTTTTCTCAGGTCTATACCAGCCTTCTTGGCCACAGCATCTAACCCATTCTTTTCAATTGTCTTCATTGCTTTAGTCGATATTC-----TCAATTTAACAAATCGCTTACCTGCTTCC-------CACCAAATCCTCTTGTACTGCAGATTGACCTTTTGTAATTTTTTTGTCTTGTGATTGGAAAAGGATACCTTGTTTGCATTGTTTGACCTCTTGCCAGTAAGAGGACAGACACGACCTGAAAGAACAAGTACACAACCCTA-TTGTAT-CATATCAA--TCAACAGCTACATAATT--CAC-ATGTAAGATGC-----CAAATTCAAA-CTAAATGCAT--AACTCCATACCAAGGAAATAAG--------AC--ATATTGCTGTTCACG-----TGGTTTTACACTTCAATG--CATATCAGACAATGTTGAAG--
>CB35
-----------------------------------------------------------------------------------------TCTAAC--------CACTACAAAAAGAAATATGGCAAGCATTAAATTCTAAAG------------------------AACA---------AAAACAA----------------AAGAATTCTAGTAATATTTTCTTTGAAACCAAACAGCA--AGAATA--TTACAATGAAAGACAAGTCATTACTATG---AAAATCATGTT-TTCAAGAAAATAAGTTATTCA---TTGCAAT-TTATGCTAAAATAAGCAGT-GCTGC-TTTTACCT--ATAAGATGCATGCAT--AAGTAAAGCT--CCATCAACACCC----ACA--TCAAAGTTTTCTAAGGTCTATACCAGCCTTCTTGGCCATGGCATCCAGTCCCTTCTTTTCGATGGTCTTCAATGCCTTGGTTGATATTC-----TCAGTTTAACAAAACGTTTGCCTCCTTCC-------CACCAAATTCTCTTGTACTGTAGATTAACTCCTTGTAATTTCTTCGTCTTATGATTTGAAAAAGATACCTTGTTTGCATTGTTTGCCCTCTTGCCAGTAAGTGGGCAGACTCGACCTGTAAGAAAACTCATA-------------TT-AAAGTGAT--TCAATGTCCAGACACTT--CAC-GAATAAAATGGCAT---GTATGCAAG-ATAAGCATGCCCATACCAAGAACAGTCGAAAG----------ATAAAGATTTCTACCCACATGTATTGGCCTTCCACTTCAATG--CATATCAAATC-----------
>CDE34
GTGAGAAAGCAATAGAAAAAATT-----------------------------------------------------GCAAATATAAATTTCTAAC--------CACTACAAAAAGAAATATGGCAA-------------------------------------------A---------AAAACAA----------------AAGAATTCTAGTAATATTTTCTTTGAAACCAAACAGCA--AGAATA--TTACAATGAAAGACAAGTCATTACTATG---AAAATCATGTT-TTCAAGAAAATAAGTTCTTCA---TTGCAAT-TTATGCTAAAATAAGCAGT-GCTGC-TTTTACCT--ATAAGATGCATGCAT--AAGTAAAGCT--CCATCAACACTC----ACA--TCAAAGTTTTCTAAGGTCTATACCAGCCTTCTTGGCCATGGCATCCAGTCCCTTCTTTTCGATGGTCTTCAATGCCTTGGTTGATATTC-----TCAGTTTAACAAAACGTTTGCCTCCTTCC-------CACCAAATTCTCTTGTACTGTAGATTAACTCCTTGTAATTTCTTCGTCTTATGATTTGAGAAAGATACCTTGTTTGCATTGTTTGCCCTCTTGCCAGTAAGTGGGCAGACTCGACCTGTAAGAAAACTCATA-------------TT-AAAGTGAG--TCAATGTCCAGACACTT--CAC-GAATAAAATGGCAT---GTATGCAAG-ATAAGCATGCCCATACCAAGAACAGTCGAAAG----------ATAAAGATTTCTACCCACATGTATTGGCCTTCCACTTCAATG--CATATCAAATC-----------
>CF38
------------------------------------------------------------------------------------------------------------------------------------------------------------------------------------------------------------AAGTGCGCTGAATTT-----------TCAGTCAACT--AGAATA--TTATGA----GAACAGGATATTACTTCATACAAACATACATC-TTCAAGAATAGATATTCTTC----------------ATTTCAATAAGTT---TCTC-----TCTCC---AAAAATACA---------------TT--CAATCCACAGCCATAAATA--TCACATTTTATTCAGGTCTATACCAGCCTTCTTGGCCGTGGCATCCAGCCCATTCTTTTCAATTGTCCTCAGTGCTTTGGTTGATAATC-----TCAATCTAACAAATCGTTTGCCTTTTTCC-------CACCAATATTTCTTGTATTGTAGATTAACTTTTTGCAATTTCTTTGTCTTGTGATGAGAAAAGGATATCTTGTTTGCATTGTTTGATCTCTTGCCAGTAAAAGGGCAGACTCGACCTGAAAGAACAA--ACACAAC-----TCGTA--TATATCAA--TTAGCGTCTAGGTAATT--TAC-CAATAAGACGGCAT---AAATCCAAC-ATAAATGAATAAAACTCAATACCAAGAGGACAGG-------CATAAAGATTGCTACTCTCA-----AAGCCTTGCACTT-GATG--CATATTAAATCATA--------
>CHA37
------------------------------------------------------------------------------------------------------ACACAACTTAACATACCACCAAAAATGCCTAATACTCCAATCATACCC--------ACATCAGAAAAA----------------------TAGTTTCCGACAAAGTGCACTGAATTT-----------TCAGTCAACT--AGAATG--TTATGA----GAACAGGATATTACTTCATACAAGCATACATC-TTCAAGAATAGATGTTCTTC----------------ATTTCAGTAAGTT---TCTC-----TCTCC---AAAAATACA---------------TT--CAATCCACAGCCATAAATA--TCACATTTTATTCAGGTCTATACCAGCCTTCTTGGCCGTGGCATCCAGCCCATTCTTTTCAATTGTCCTCAGTGCTTTGGTTGATAATC-----TCAATCTAACAAATCGTTTGCCTTTTTCC-------CACCAATATTTCTTGTATTGTAGATTAACTTTTTGCAATTTCTTTGTCTTGTGATGAGAAAAGGATATCTTGTTTGCATTGTTTGATCTCTTGCCAGTAAAAGGGCAGACTCGACCTGAAAGAACAA--ACACAAC-----TCGTA--TATATCAA--TTAGCGTCTAGGTAATT--TAC-CAATAAGACGGCAT---AAATCCAAC-ATAAATGAATAAAACTCAATACCAAGAGGACAGG-------CATAAAGATTGCTACTCTCA-----GGGCCTTGCACTT-GATG------------------------
>CJ24
----------------------------------------------------------------------------------------------------------------------------------------------------------------------------------------------------------------------------------------------------------------------------------TTCACAGAAACATTGATC-TTCAAGAATTGAAGTTCCTGAAAATTTGAGT-CTATATTTTAATAAGCTTG-TCTCT-CTTTCTCC---AAAAATACATGCATTAAGTATTAATT--TGATGCACCAGCACAAATC--TCACATTTTTCTCAGGTCTATACCAGCTTTCTTGGCTGTGGCATCCAACCCATTCTTTTCAATTGTCCTAATTGCCTTGGTTGATAATC-----TCAATTTAACAAATCGTTTACCTGTTTCC-------CACCAGTATCTCTTGTACTGTAGATTGACCATTTGTAATTTTTTGGTCTTCTTATTAGAAAAGGATACCTTGTTTGCGTTGTTTGACCTCTTGCCAGTAAAAGGGCAGACTCGACCTGAAAGAACAAACACACAAC----------T-CATATCAA--TCAACATCCAAATGATT---GC-CAATA--ATGTCAT---TAATCCAAC-AAATACAATATAAAAATTAGT--AATATATTTGTCT---ACAATAGACAC--AATCTCACC-----AAATCTTGGCCTTGATCA-------------------AACC-
>CK7
---------------------------------------------------------------------------------------------------------------------------------------------------------------------------------------------------------------------------------------------------------------------------------------------------C-TTCAAAAATTGAAGTTCTTCA----TTGAAT-CTACATTTTAATAAGCTTG-TCTCT-CTTTGTCC---AAAAATACATGCATGAAGTATTAGTT--TGATCCACCACCACAAACT--TCACAATTTTCTCAGGTCTATACCTGCCTTCTTGGCTGTGGCATCCAGACCATTCTTTTCAATTGTCCTCATTGCCTTGGTTGATAATC-----TCAATTTGACAAATCGTTTACCTGTTTCC-------CACCAGTATCTCTTGTATTGCAGATTGACTTTTTGTAATTTTTTTGTCTTGTGATTGGAAAAGGATACCTTATTTGCGTTGTTTGACCTCTTGCCAGTAAAAGGGCAGACTCGACCTGAAAGAACAAACATGCAAT-----TCATAT-CATATAAA--TTAACATCCGAATGATT---GC-CAATAAGATGCCAT---AGATCCAAC-AAAA--------------------------------------------------------------------------------------------------------
>CM9
------------------------------------------------------------------------------------------------------------------------------------------------------------------------------------------------------------AGGTGCCCTGAGTTT-----------CTAGTCATCTAAAGAATA--TTATGA----GATCTGAATATTAATTCACATTGACATAGACC-TTCAAGAATTGAAGTTCCTCAAAGTTTGGGA-CTAGATTTTAATAAGCGTG-ACTC-----TCTCC---AAAAATACATGCATAAAGTTTCAGTT--TGATGCATCAGCACAAAAA--TCACATTTTATTCAGGTTTATACCAGCCTTCTTGGCTGTGGCATCGAGTCCATTCTTTTCAATTATCCTGATTGCCTTGGTTGATAATC-----TCAATCTAACAAATCGTTTACCTGTTTCC-------CACCAGTATTTCTTGTACTGAAGATTGACTTTTTGTAATTTTTTAGTCTTCTTATTCGAATAGGATATCTTGTTTGCATTGTTTGACCTCTTGCCAGTAAAAGGGCAGACTCGGCCTGACAAAACAA--ACACAAG-----TCATAT-ATAATCAA--TCAACATCTAAATGATC---AC-CGATAACATGCCAT--AAAATCCAAA-AAATAAAATT--------------------------------------------------------------------------------------------------
>CP161
------------------------------------------------------------------------------------------------------------------------------------------------------------------------------------------------------------AAGTGCCATGAATTT-----------CCAGTCATCTAAAGAATA--CTTTGA----GATCTAGATATTAATTCACAGAAACATAGATC-TTCAAGAACTGAAATTCCTCAAAATCTGAGT-CTATATTTTAA-AAGCTTC-TCTCT-CTTTCTCT---AAAAATACATGCATGAAGTATTACT------TGCACCAGCACAAAAA--TCACATTTTATTCAGGTCTATACCAGCCTTCTTGGCTGTGGCATCCAGCCCATTCTTTTCAATTGTCCTGATTGCCTTGGTTGATAATC-----TCAATTTAACAAATCGTTTACCTGTTTCC-------CACCAGTATCTCTTGTACTGTAGGTTGACTCTCTGTAGTTTTTTAGTCTTCTTATTAGAAAAGGATACCTTGTTTGCGTTGTTTGACCTCTTGCCAGTAAAAGGGCAGACTCGACCTGAAAGAACAAACACACAAC-----TCATAT-CATATTAA--TCAACATCCGAATGATT---GC-CAATAAAATGCCAT--AAAATCCAAC-AAATACAAAATAGACACAAAA------------------------------------------------TCTTGGCCTT-----------------------------
>CT15
-----------------------------------------------------------------------------------------------------------------------------------------------------------------------------------------------------------------------------------------GTCATCTAAAGAATA--CTTTGA----GATCTAGATATTAAATCACAGAAACATAGATC-TTCAAGAACTGAAATTCCTCAAAATATGAGT-CTAAATTTTAATAAGCTTT-TCTCT-CTTTTTCT---AAAAATACATGCATGAAGTATTACT------TGCACCAGCACAAAAA--TCACATTTTATTCAGGTTTATACCAGCCTTTTTGGCTGTGGCATCCAGCCCATTCTTTTCAATTGTCCTGATTGCCTTGGTTGATAATC-----TCAATTTAACAAATCGTTTACCTGTTTCC-------CACCAGTATCTCTTATACTGTAGGTTGACTCTCTGTAGTTTTTTAGTCTTCTTATTAGAAAAGGATACCTTGTTTGCATTGTTTGACCTCTTGCCAGTAAAAGGGCAGACTCGACCTGAAAGAACAAACACACAAC-----TCATAT-CATATCAA--TCAACATCCGAATGATT---GC-CAATAAAAACCCAT--AAAATCCAAC-AAATACAATAAGAAAATTAGT--AATATATTTGTCC---ACAATAGACA-----------------AAACCTTGGCCTTGAT--------------------------
>DA12
----------------------------------------------------------------------------------------------------------------------------------------------------------------------------------------------------------------------------------------------------------------------------------------------TAGATC-TTCAAGGATTGAAGTTTCTCAAAATTTGAGA-CTAGATATTAATAAGCTTG-TCTCT-CTTTCTCC---AAAAATAC-------------TAGTT--TGATGCACCAGCACAAAAA--TCACATTTTATTCAGGTCTATACCAGCCTTCTTGGCTGTGGCATCGAGTCCATTCTTTTCAATTGTCCTGATTGCCTTGGTTGATAATC-----TCAATCTAACAAATCGTTTACCTGTTTCC-------CACCAGTATCTCTTGTACTGTAGATTGACTTTTTGTAATTTTTTACTCTTCTTATTAGAAAAGGATACCTTGTTTGCATTGTTTGACCTCTTGCCAGTAAAAGGGCAGACTCGGCCTGGAAAAATAAACACACAAC-----TCATAT-ATTATAAA--TCAACATCTAAATGATT---GC------------CAT--AAAATCCAAA-AAATACAAAAAAAA-----------------------------------------CTCACC-----AAATCTTGGCCTTGATCA-------------------AAGTC
>DB53
-----------------------------------------------------------------------------------------------------------------------------------------------------------------------------------------------------------------CCTGAATTTT-----------TCAACCAACT--AAAGTG--CTGCAA----GAACAGGATATTACTTTT-AAAACCATAGATC-TTCAATAATAGAAATTGTTCA----TTAAAT-CTATTATTTACTAAAAACTATTCCC-TTGTCACCAAAAAAAATCTATGCAG--GAGTGTAGCT--CAATTGGACAACACAAACA--TCACAATTTTCCCAGGTTTATACCAGCCTTCTTGGCCACAGCATCTAACCCATTCTTTTCAATTGTCTTCATTGCTTTGGTCGATATTC-----TCAATTTAACAAATCGCTTTCCTGCTTCC-------CACCAAATCCTCTTGTACTGTAGATTGACTTTTTGTAATTTTTTTGTCTTGTGATTGGAAAAGGATACCTTGTTTGCATTGTTTGACCTCTTGCCAGTAAGAGGACAGACGCGACCTGAAAGAAGAAGCATACAACCCTATTTGTAT-CATCCCAA--TCAACTGCTAA-TAATT--CAC-AGGCAAGATGCCAA---TAATTCAAT-CCAAATGAAT--AACTCCATGCTAAGGAAATAAG--------AC--AAATTGCTGCTCATA-----TGTTTTTGCACTTCAATG--CATATCAAACGATGTTAA----
>DC1
-----------------------------------------------------------------------------------------------------------------------------------------------------------------------------------------------------------------CCTGAATTTT-----------TCAACCAACT--AAAGTG--CTGCAA----GAACAGGATATTACTTTT-AAAACCATAGATC-TTCAATAATAGAAATTGTTCA----TTAAAT-CTATTATTTACTAAAAACTATTCCC-TTATCACCAAAAAAAATCTATGCAG--GAGTGTAGCT--CAATTGGACAACACAAACA--TCACAATTTTCCCAGGTTTATACCAGCCTTCTTGGCCACAGCATCTAACCCATTCTTTTCAATTGTCTTCATTGCTTTGGTCGATATTC-----TCAATTTAACAAATCGCTTTCCTGCTTCC-------CACCAAATCCTCTTGTACTGTAGATTGACTTTTTGTAATTTTTTTGTCTTGTGATTGGAAAAGGATACCTTGTTTGCATTGTTTGACCTCTTGCCAGTAAGAGGACAGACGCGACCTGAAAGAAGAAGCATACAACCCTATTTGTAT-CATGCCAA--TCAACTGCTAA-TAATT--CAT-AGGCAAGATGCCAA---TAATTCAAT-CTAAATGAAT--AACTCCATGCTAAGGAAATAAG--------AC--AGATTGCTGCTCATA-----TGTTTTTGCAC-------------------------------
>DD1
------------------------------------------------------------------------------------------------------------------------------------------------------------------------------------------------------------------------------------------------------------------------------------------------------------------------------------------------------------AC-TTAGCACCAAAAAGAATCTATGCAG--GAGTATAGCT--CAATCCGACAACAGAAACA--TCACAATTTTCTCAGGTTTATACCAGCCTTCTTGGCCACAGCATCTAACCCATTCTTTTCAATTGTCTTCATTGCTTTAGTCGATATTC-----TCAATTTCACAAATCGCTTACCTGCTTCC-------CACCAAATCCTCTTGTACTGTAGATTGACTTTTTGTAACTTTTTTGTCTTGTGATTGGAAAAGGATACCTTGTTTGCATTGTTTGACCTCTTGCCAGTAAGAGGACAGACGCGACCTGAAAGAACAAGCACACAACCCTATTTGTAT-CATCTCA-----------TAA-TAATT--C-------------------AAAATTCAAT-CTGAATGCAT--TATCAACCGATA----------------------TTTTTGCAGCTCACA-----TGTTTTTGCACTTCAATG--CATATCAAACGATGTTAAAG--
>DIM50
----------------------------------------------------------------------------------------------------------------------------------------------------------------------------------------------------------------CCCTGATTTTT-----------TCAACCAACT--ACAGTA--CTGCAA----GAACAGGATATTACTTTT-AAAAACATAGATC-TTCAATAGTAGAAATTATTCA----TTAAAT-CTATTATTTACTAAAAACTACTCAC-TTATCATC-AAAAGAATCTATGCAG--GAGTATAGCT--CAATCCGACAACACAAACA--TCACAATTTCCTCAGGTTTATACCAGCCTTCTTAGCCACAGCATCTAGCCCATTCTTTTCAATTGTCTTCATTGCTTTAGTCGATATTC-----TCAATTTAACAAATCGCTTACCTGCTTCC-------CACCAAATCCTCTTGTACTGGAGATTGACTTTTTGTAATTTTTTTGTCTTGTGATTGGAAAAGGATACCTTGTTTGCATTGTTTGACCTCTTGCCAGTAAGAGGACAGACACGACCTGAAAGAACAAGCACACAACGCTATTTGTAT-CATCTCAA--TCAACTGCTAA-TAATT--CAC-AGGTAAGATACCAA---TAATTCAAATCTAAATGAAT--TATCAAACGATG----------------------TTTTTGCAGCTCACA-----TATTTTTGCACTTCAATG--CATATCAAACGATCTTAAAGT-
>FC13
-----------------------------------------------------------------------------------------------------------------------------------------------------------------------------------------------------------AGGTACCCTTGAGTTT-----------CCAGTCATCTAAAGAATA--TTAGGA----GATCTGAATATTAAAATACATTTACATAGATC-TTCAAGGATTGAAGTTTCTCAAAATTTGAGA-CTAGATATTTATAAGCTTG-TCTCT-CTTTCTCC---AAAAATAC-------------TAGTT--TGATGCACCAGCACAAAAA--TCACATTTTATTCAGGTCTATACCAGCCTTCTTGGCTGTGGCATCGAGTCCATTCTTTTCAATTGTCCTGATTGCCTTGGTTGATAATC-----TCAATCTAACAAATCGTTTACCTGTTTCC-------CACCAGTATCTCTTGTACTGTAGATTGACTTTTTGTAATTTTTTACTCTTCTTATTAGAAAAGGATACCTTGTTTGCATTGTTTGACCTCTTGCCAGTAAAAGGGCAGACTCGGCCTGGAAAAACAAACACACAAC-----TCATAT--TTATAAA--TCAACATCTAAATGATT---GC-CAATAAAATGCCAT---AAATCCAAA-AAATACAAA---------------------------------------------------------------------------------------------------
>FTS1
--------------------------------------------------------------------------------------------------------------------------------------------------------------------------------------------------GTTTTTCATAAACACCCTGAATTTT-----------TCAACCAACT--AAAGTA--CTGCAA----GAACAGGATATTACTTTT-AAAACCATAGATA-TTCAATAATAGAAATTGTTCA----GTAAAT-CTATTATTTACTAAAAACTATTCAC-TTATCACC-AAAAATATCTATGCAG--GAGTGTAGCT--CAATCGGAC------AACA--TTACAATTTTCCCAGGTTTATACCAGCCTTCTTGGCCACAGCATCTAACCCATTCTTTTCAATTGTCTTCATTGCTTTAGTCGATATTC-----TCAATTTAACAAATCGCTTTCCTGCTTCC-------CACCAAATCCTCTTGTACTGTAGATTGACTTTTTGTAATTTTTTTGTCTTGTGATTGGAAAAGGATACCTTGTTTGCATTGTTTGACCTCTTGCCAGTAAGAGGACAGACACGACCTGAAAGAAGAAGCATACAACCCTATTTGTAT-CATCCCAA--TCAACTGCTAA-TAATT--CAC-AGGCAAGATGCCAA---TAATTCAAT-CTAAATGAAT--AACTCCATGCCAAGGAAATAAG--------AC--AGATTGCTGCT--TA-----TGTTTTTGCACTTCAATG--CATATCAAACGATGTTA-----
>FTS2
---------------------------------------------------------------------------------------------------------------------------------------------------------------------------------------------------------------------------------------------------------------------------------------------------A-TTCAATAATAGAAATTGTTCA----GTAAAT-CTATTATTTACTAAAAACTATTCAC-TTATCACC-AAAAATATCTATGCAG--GAGTGTAGCT--CAATCGGAC------AACA--TTACAATTTTCCCAGGTTTATACCAGCCTTCTTGGCCACAGCATCTAACCCATTCTTTTCAATTGTCTTCATTGCTTTAGTCGATATTC-----TCAATTTAACAAATCGCTTTCCTGCTTCC-------CACCAAATCCTCTTGTACTGTAGATTGATTTTTTGTAATTTTTTTGTCTTGTGATTGGAAAAGGATACCTTGTTTGCATTGTTTGACCTCTTGCCAGTAAGAGGACAGACACGACCTGAAAGAAGAAGCATACAACCCTATTTGTAT-CATCCCAA--TCAACTGCTAA-TAATT--CAC-AGGCAAGATGCCAA---TAATTCAAT-CTAAATGAAT--AACTCCATGCCAAGGAAATAAG--------AC--AGATTGCTGCTCATA-----TGTTTTTGCACTTCAATG--CATATCAAACGATGTTAAAGT-
>GG1
---------------------------------------------------------------------------------------------------------------------------------------------------------------------------------------------------------------------------------------------------------------------------------------------------------------------------------------------------------------------------------------------------------------------------------------------TAGACCTCTTTTCACCAACTTGGCTTCTGACACACGTCTTTATCTTATGTGTGCTACTTCAGTTGCTAGTTGATTGTGAATTGCATGGACATTCTTGATTTCTACTTTAAGGTATTTGGTTGTTTCATATTGAAAGTGCATCAAGTATGTAAAGCAAATATTTTAACTTGTCTCTTTTGTCTTTCAGGTCGTGTCTGTCCTCTTACTGGAAAGAGGGCAAACAATGCAAACAAGATTTAAAACAAAAA---AATTACAA-GGTGTCAACTTAAACGTTTCGTTAAACTACGC-AAAAAAGCTGGCATATTGAATGCAAT-GAAAATGC----AGGCATAGACCTGCAGAAAAAGTTTGATGTACGGTGAAGATATATTTCATACATGCATCTTCTGTAGCAAAG--CAGATCAGATTATTTCAATGT-
>JO20
------------------------------------------------------------------------------------------------------------------------------------------------------------------------------------------------------------AAGTGCCATGAATAT-----------CCAGACAACTAAAGAATA--CATTA--------TGAGGTATTAATTCACAGAAACATAGATC-TTCAAGAACTGAAATTCCTCAAAATCTGAGT-CTATATTTTAATAAGCT---TCTCT-CTCTCTCT---AAAAATACATGCATGAAGCATTACTTCTTGATGCACCAGCACAAAAA--TCACATTTTATTCAAGTTTATACCAGCCTTCTTGGCTGTGGCATCCAGCCCGTTCTTTTCAATTGTCCTGATTGCCTTGGTTGATAATC-----TCAATTTAACAAATCGTTTACCTGTTTCC-------CACCAGTATCTCTTGTACTGTAGGTTGACTTTCTGTAGTTTTTTAGTCTTCTTATTAGAAAAGGATACCTTGTTTGCATTATTTGACCTCTTGCCAGTAAAAGGGCAGACTCGACCTGAAAGAACAAACACACAAC-----TCATAT-CATATCAA--TCAACATCCAAAAGAAT---GC-CAATAAAATGCCAT--AAAACCCACC-AAATACAATTAAAAAATTAGT--AATATATTTGTCC---ACAATAGACACATAACCTCACC-----AAATATTGGCCTTGATCA-------------------AA---
>JU21
------------------------------------------------------------------------------------------------------------------------------------------------------------------------------------------------------------AAGTGCCATGAATAT-----------CCAGACAACTAAAGAATA--CATTA--------TAAGGTATTAATTCACAGAAACATAGATC-TTCAAGAACTGAAATTCCTCAAAATCTGAGT-CTATATTTTAATAAGCT---TCTCT-CTCTCTCT---AAAAATACATGCATGAAGCATTACTTCTTGATGCACCAGCACAAAAA--TCACATTTTATTCAAGTTTATACCAGCCTTCTTGGCTGTGGCATCCAGCCCATTCTTTTCAATTGTCCTGATTGCCTTGGTTGATAATC-----TCAATTTAACAAATCGTTTACCTGTTTCC-------CACCAGTATCTCTTGTACTGTAGGTTGACTTTCTGTAGTTTTTTAGTCTTCTTATTAGAAAAGGATACCTTGTTTGCGTTATTTGACCTCTTGCCAGTAAAAGGGCAGACTCGACCTGAAAGAACAAACACACAAC-----TCATAT-CATATCAA--TCAACATCCAAAAGAAT---GC-CAATAAAATGCCAT--AAAACCCACC-AAATACAATAAAAAAATTAGT--AATATATTTGTCC---ACAATAGACACATAACCTCACC-----AAATATTGGCCTTGATCA-------------------AA---
>KE1
---------ATAGAACAAAAATT-----------------------------------------------------GAGAATATAAATTTCTAAG--------CACTACAAAAAGAAATGTGGCAAGCATAAAGTTCT--------------------ATATTTCCCAAA---------ACAAAAA---------------CAAAAAATTCAGAAATTGTTTCT------CCAAACAGCA--CGAATA--TTACAATGAAAGACGGGTCATTACTATG---AAAAATATGTT-TTCAAGGAAATA------------------------------------------TGC-TCTTCCCT--ATACGATTCGTGCATG-AAGTAGAGCT--CCATCAACACCCACATACA--TCAAAGTTTTCTAAGGTCTATACCAGCCTTCTTGGCCATGGCATCCAGTCCCTTCTTTTCGATGGTCTTCAGTGCCTTGGTTGATATTC-----TCAGTTTAACAAAACGTTTGCCTGCTTCC-------CACCAAATTCTCTTGTACTGTAGATTAACTCCTTGTAATTTCTTCGTCTTATGATTTGAAAAAGATACCTTGTTTGCATTGTTTGCCCTCTTGCCTGTAAGTGGGCAGACTCGACCTGTAAGAAAATACATGGAAC-----TCATATTAAAGTCAT--TTGATGTCCAGACACTT--CAC-AAATTAAATGACAT---ATATGCAAG-ATAAGTACGCCCATACCAAGACCAGTGGAAAG----------ATAAAGATTGCTACCCACGAGTATTGG-CTTCCACTTCAATG--CATATCGAATC-----------
>MC0
-----------------------------------------------------------------------------------------------------------------------------------------------------------------------------------------------------------------CCTGAATTTT-----------TCAACCAGCT--AGAGTA--TTGCAA----GAAGAGGATATTGCTTTA-AAACACCTAGATC-TTCAAGAAAACAA---ATTCA----TTAAAT-GTATTATTTACCAATTAC--------TTATCATC--AAAGAATACATGCAG--GAATATAGTT--CGATCCTACAACACAAACA--TCACAGTTTTCTGAGGTCTATACCAGCCTTCTTGGCCACAGCATCTAACCCATTCTTTTCAATTGTCTTCATTGCTTTAGTCGATATTC-----TCAATTTAACATACCGTTTACCTGCTTCC-------CACCAAATCCTCTTGTACTGTAGATTGACTTTTTGTAATTTTTTTGTCTTGTGGTTGGAAAAGGATACCTTGTTTGCATTGTTTGACCTCTTGCCAGTAAGAGGACAGACGCGACCTGAAAGAACAAGCACACAACCCTA-TTGTAT-CATATCAA--TCAACAGCTACATAATT--CAC-AGATAAGATGC-----CAAATTCCAA-CTAAACGAGT--AACTCCATACCAAGGAAATAGG--------GC--ATATTGCTTCTCACA-----TGTTTTTGCACTTCTATG--CATATCAATTGATGTTA-----
>MT0
-----------------------------------------------------------------------------------------------------------------------------------------------------------------------------------------------------TTTCATAAACACCTTGAATTTT-----------TCAACCAACT--AGAGTA--TTGCGA----GAACAAGATATTACTTTT-AAAAACATAGATC-TTCAATAATAGACATTATTCG----TTAAAT-CTATTATTTACTAAAAACTACCCAG-TTATCACC-AAAACAATATATG----------TAGCT--CAATCCCACAACACAAACA--TCACAGTTTTCTCAGGTTTATACCAGCCTTCTTGGCCATGGCATCTAACCCATTCTTTTCGATTGTCTTCATTGCTTTAGTTGATATTC-----TCAATTTAACAAATCGCTTACCTGCTTCC-------CACCAAATCCTCTTGTACTGTAGATTGACTTTTTGTAATTTTTTTGTCTTGTGATTGGAAAAGGATATCTTGTTTGCATTGTTCGACCTCTTGCCAGTAAGAGGACAGACACGACCTGAAAGAACAAG---------CTAATTGTAT-CATCTCAA--TCAACAGCTAAATAATT--CAC-AGTTAAGATGCCAA---TAATTCAAA-CTAAATGAAT--AACTCCATACTAAGGAAATAAG--------ACACAGATTGCTGCTCACC-----TGTTTTTGTAATTT--------CATCAAATGATGTTAAAGT-
>NN48
---------------------------------------------------------------------------------------------------------------------------------------------------------------------------------------------------------------------------------------------------------------------------------------------------------------------------------------ATTATTGACTAAAAACTACCCACTTTATCACC-AAAAGAATCTATGCAG--GAGTATAGCT--CAATTCGACAACACAAACA--TCACAATTTTCCCAGGTTTATACCAGCCTTCTTGGCCACGGCATCTAACCCATTCTTTTCAATTGTCTTCATTGCTTTAGTTGATATTC-----TCAATTTAACAAATCGCTTACCTGCTTCC-------CACCAAATCCTCTTGTACTGTAGATTGACTTTTTGTAATTTTTTTGTCTTGTGATTGGAAAAGGATATCTTGTTTGCATTGTTTGACCTCTTACCAGTAAGAGGACAGACGCGACCTGAAAGAACAAGCACACAAC------------------------------------------------------------------------------------------------------------------------------------------------------------------------------------
>PA42
-----------------------------------------------------------------------------------------------------------------------------------------------------------------------------------------------------------------CCTGAATTTT-----------TCAACGAACT--AGAGAA--TTGCAA----GAATAGGTTATTACTTTA-AAATACATAGAAG-TTCAAAAATGGAAATTATTTG----TTAAAT-CTATTAATTACTAATAAC--------TTTTGACC-AAAATAATATATGCAG--GAGTATAGTT--CAATCCAGCAACACAAACA--TCACAATTTTCTCAGGTCTATACCAGCCTTCTTGGCCACAGCATCTAACCCATTCTTTTCAATTGTCTTCATTGCTTTCGTCGATATTC-----TCAATTTAACATATCGCTTACCTGCTTCC-------CACCAAATCCTCTTGTACTGTAGATTGACTTTTTGTAACTTTTTTGTCTTGTGATTGGAAAAGGATATCTTGTTTGCATTGTTTGACCTCTTGCCAGTAAGAGGACAGACACGACCTGAAAGAACAAGCATACAACCCTA-TTGTAT-CATATCAA--TCAACAACTACATAATT--CAC-ATGTAAGATGCCAT-TCAAATTCAAA-CTAAATAAGT--AACTCCATACCAAGGAAATAAG--------AC--ATATTGATGCTCACA-----TGTTTTTACACTTAAATG--CATATCAAGCAATGTTAAAG--
>PB33
-----------------------------------------------------------------------------CTAATATAAATTTCTAAC--------CACTACATAATGAGATATGGTGAGCATAAAATTCTAAA--TAAGCA---------GTATATCCCAAA---------ACAAAAA----------------CAAAAGAATAT------------------TAAACAGCA--AGAATA--TTACAACGAAAGACAGG---TCACTATG---AAACATATGTT-TTCAAAAAAATAAGATCTTCA---CAGAAAT-TTATATTAAGATAGCCAGT-GCTGC-TTTTCTCT--ATAGGATGCATGCATG-AAGTAAAGCT--CCACCCACACCAACATAAA--TTAAAGTTTCCTAAGGTCTATACCAGCCTTCTTGGCCATAGCATCCAGTCCCTTTTTTTCAATTGTCTTCAATGCCTTGGTTGATATTC-----TCAATTTAACAAAACGTTTGCCTGCTTCC-------CACCAAATTCTCTTGTACTGTAGATTAACTCCTTGTAATTTCTTCGTCTTATGATTTGAAAAAGATACCTTGTTTGCATTATTTGCCCTCTTGCCCGTAAGTGAGCAGACTCGACCTGTAAGAAAATTCATGGAAC-----TCATAT-GAAAGTGA--T----------TCACTT--CAC-AAATGAAATGACAT---ATAAGCAAG-ATATGCATGCCCATACCAAGACCAGTGGAAAG----------AAAATGATTTCTACCCACAACTATTGGCCTTCCACTTCAATG--CATATCAAATC-----------
>PF1
-----------------------------------------------------------------------------------------------------------------------------------------------------------------------------------------------------------------CCTGAATTTT-----------TCAACCAACT--ACAGTATGTTGCAA----GAGCAGGATATTACTTTT-AAAAACATAGTTC-TTCAATAATAGAAATTATTCA----TCAAAT-CTATTATTTACTAAAAACTACCCAC-TTATCACC-AAAAGAATATATGCAG--GAGTCTAGCT--CAATCCG--AACACAAGCA--TCACAGTTTACTCAGATTTATACCAGCCTTCTTGGCCACAGCATCTAACCCATTCTTTTCAATTGTCTTCATTGCTTTAGTCGATATTC-----TCAATTTAACAAATCGTTTACCTGCTTCC-------CACCAAATCCTCTTGTACTGTAGATTGACTTTTTGTAATTTTTTTGTCTTGTGATTGGAAAAGGATACCTTGTTTGCATTGTTTGACCTCTTGCCAGTAAGAGGACAGACACGACCTGAAAGAACAAGCACACAACCCTAATTGTAT-CATCTCAA--TCAACTGCTAATTAACT--CAC-AGGTAATATGGACA---TAATTCAAA-CTAAATGAAT--AACTCCATACCAACAAAATAAG--------ACAAAGATTGCTGCTCACA-----TGTTTTTGCACTTCAATG--CATATCAAACGATGTTAAAG--
>PFM1
-----------------------------------------------------------------------------------------------------------------------------------------------------------------------------------------------------------------------------------------------------------------------------------TTA-AAAAACATAGAAG-TGCAAGAGTGGAAATTATTCG----TTAAAT-CTATTAATTACTAATAAC--------TTATGACC-AAAAGAATATATGCAG--GAGTATAGTT--CAATCCCACAATACAAACA--TCACAGTTTTCTCAGGTCTATACCAGCCTTCTTGGCCACAGCATCTAACCCATTCTTTTCAATTGTCTTCATTGCTTTAGTCGATATTC-----TCAATTTAACAAATCGCTTACCTGCTTCC-------CACCAAATCCTCTTGTACTGCAGATTGACCTTTTGTAATTTTTTTGTCTTGTGATTGGAAAAGGATACCTTGTTTGCATTGTTTGACCTCTTGCCAGTAAGAGGACAGACACGACCTGAAAGAACAAGTACACAACCCTA-TTGTAT-CATATCAA--TCAACAGCTACATAATT--CAC-ATGTAAGATGC-----CAAATTCAAA-CTAAATGCAT--AACTCCATACCAAGGAAATAAG--------AC--ATATTGCTGTTCACG-----TGGTTTTACACT------------------------------
>PG28
-TGAAAAGAAAGGCAAAAAAATT-----------------------------------------------------GCTAATATAAATTTCTAAG--------CACTACAAAATGAAATATGGCGAGTATAAAATTCTAAAGCCAAATAT--------AAAGCTATAAAA---------AACAAAA----------------GAAGATTCTAGTAAC-------------ACAAACAGAA--AGAATA--TTACAATGAAAGACAGGTCACTACC------AAACATATGTT-TTCAAGAAAATAAGATCTTCA---TTGCAAT-TTATATCAAGATAACCAGT-GCTGC-TTTTCTCT--ATAAGATGGATGCATG-AAGTAAAGCT-CCCATCCACACCCAGATACA--TCAAAGTTTTTTAAGGTCTATACCAGCCTTCTTGGCCATGGCATCCAGTCCCTTCTTTTCAATAGTCTTCAATGCCTTGGTCGATATTC-----TCAGTTTAACAAAACGTTTGCCTGCTTCC-------CACCAAATTCTCTTGTACTGTAGATTAACTCCTTGTAATTTCTTCGTCTTATGATTTGAAAAGGATACCTTGTTTGCATTATTTGCCCTCTTGCCCGTAAGTGGGCAGACTCGACCTGTAAGAAAATACATGGAAC-----TCATAT-TAATTGAA--TGGATGTCCGGACACTT--CAC-AAATAAAATGCCAT---ATACACAAG-ATATGCATGTCCATACTAAGATCAGTGGAAAG----------ATAATAATTGCTACCCACAACTATTGGCCTTCCACTTCAATG--CATATCAAATC-----------
>PH2
-----------------------------------------------------------------------------------------------------------------------------------------------------------------------------------------------------------------CCTGAATTTT-----------TCAACCAACT--ACAGTATGTTGCAA----GAGCAGGATATTACTTTT-AAAAACATAGATC-TTCAATAATAGAAATTATTCA----TTAAAT-CTATTATTTACTAAAAACTACCCAC-TTACCACC-AAAAGAATATATGCAG--GAGTCTAGCT--CAATCCG--AACACAAGCA--TCACAGTTTACTCAGATTTATACCAGCCTTCTTGGCCACAGCATCTAACCCATTCTTTTCAATTGTCTTCATTGCTTTAGTCGATATTC-----TCAATTTAACAAATCGTTTACCTGCTTCC-------CACCAAATCCTCTTGTACTGTAGATTGACTTTTTGTAATTTTTTTGTCTTGTGATTGGAAAAGGATACCTTGTTTGCATTGTTTGACCTCTTGCCAGTAAGAGGACAGACACGACCTGAAAGAACAAGCACACAACCCTAATTGTAT-CATCTCAA--TCAACTGCTAATTAACT--CAC-AGATAATATGGACA---TAATTCAAA-CTAAATGAAT--AACTCCATACCAACGAAATAAG--------ACAAAGATTGCTGCTCACA-----TGTT--------------------------------------
>PM29
-CGAAAAGAAAAGGAAAAAAATT-----------------------------------------------------GCAAATACAAATTTCTAAG--------CACTACAAAATGAAATATGGTGAGCACAAAATTCTAAAGCCAAATA---------TCAAATCTCAAA---------ACGACAA----------------AGGAAATTCAATAATTGTTTCTC-----ACAAACAGCA--AGAATA--TTACAATGAAAGACAGGCCATTACTATG---AAACATATGTT-TTCAAGAAAATAAGTTCTTCA---TTGCAAT-TTATATTAAGATAAGCAGT-GTTGT-TTTTCCCT--ATAAGATGCACACATG-AAGTAAAGCT--CCATCCACACCCCAATACA--TCAAAGTTTTCTCAGGTCTATACCAGCCTTCTTGGCCATGGCATCCAGTCCATTCTTTTCTATAGTCTTCAATGCCTTGGTTGATATTC-----TCAGTTTAACAAAACGTTTGCCTGCTTCC-------CACCAAATTCTCTTGTACTGTAGATTAACTCCTTGTAATTTTTTTGTCTTATGATTTGAAAAAGATACCTTGTTTGCATTGTTTGCCCTCTTGCCAGTAAGTGGGCAGACTCGACCTGTAAGAAGATAAATGGAAC-----TCATA------------TCAATGTCCAAGTACTT--CAC-AAATAAAACTGTAT---ATATGCAAG-ATAAGCATGCCCATACCAA-----------------------------------------------------------------------------------------
>PS27
-----------------------------------------------------------------------------------------------------------------------------------------------------------------------AAA---------AACAAAA----------------GAAGATTCTAGTAACATTTTCCTTT---GCAAACAGAA--AGAATA--TTACAATGAAAGACAGGTCACTACC------AAACATATGTT-TTCAAGAAAATAAGATCTTCG---TTGCAAT-TTATATCAAGATAACCAGT-GCTGC-TTTTCTCT--ATAAGATGGATGCATG-AAGTAAAGCT-CCCATCCACACCCAGATACA--TCAAAGTTTTTTAAGGTCTATACCAGCCTTCTTGGCCATGGCATCCAGTCCCTTCTTTTCAATAGTCTTCAATGCCTTGGTTGATATTC-----TCAGTTTAACAAAACGTTTGCCTGCTTCC-------CACCAAATTCTCTTGTACTGTAGATTAACTCCTTGTAATTTCTTCGTCTTATGATTTGAAAAGGATACCTTGTTTGCGTTATTTGCCCTCTTGCCCGTAAGTGGGCAGACTCGACCTGTAAGAAAATACATGGAAC-----TCATAT-TAATTGAA--TGGATGTCCGGACACTT--CAC-AAATAAAATGCCAT---ATACACGAG-ATATGCATGCCCATACTAAGATCAGTGGAAAG----------ATAATGATTGCTACCCACAACTATTGGCCTTCCACTTCAATG--CATATCAAATC-----------
>PS30
-------------------------------------------------------------------------------------------------------------------------------------------------------------------------------------------------------------------------------------------------------------------------------------------------------------------------G----TTAAAT-CTATTAATTACTAATAAC--------TTTTGACC-AAAATAATATATGCAG--GAGTATAGTT--CAATCCAGCAACACAAACA--TCACAATTTTCTCAGGTCTATACCAGCCTTCTTGGCCACAGCATCTAACCCATTCTTTTCAATTGTCTTCATTGCTTTAGTCGATATTC-----TCAATTTAACATATCGCTTACCTGCTTCC-------CACCAAATCCTCTTGTACTGTAGATTGACTTTTTGTAACTTTTTTGTCTTGTGATTGGAAAAGGATATCTTGTTTGCATTGTTTGACCTCTTGCCAGTAAGAGGACAGACACGACCTGAAAGAACAAGCATACAACCCTA-TTGTAT-CATATCAA--TCAACAACTACATAATT--CAC-ATGTAAGATGCCAT-TCAAATTCAAA-CTAAATAAGT--AACTCCATACCAAGGAAATAAG--------AC--ATATTGATGCTCACA-----TGTTTTTACACTTAAATG--CATATGAAACAATGTTAAAGT-
>PSF43
-----------------------------------------------------------------------------------------------------------------------------------------------------------------------------------------------------------------CCTGAATATT-----------TCAACCAACT--ACAGTA--CTGCAA----GAACAGAATATTACTTTT-AAAAACATAGATC-TTCAATAATAGAAATTATTCA----TTAGAT-CTATTACTGACTAAAAAGTACCCAC-TTATCACC-AAAAGAATCTATGCAG--GAGTATAGCT--CAATTCTACAACACAAACA--TCACAATTTTCCCAGGTTTATACCAGCCTTCTTGGCCATGGCATCTAACCCCTTCTTTTCAATTGTCTTCATTGCTTTAGTCGATATTC-----TCAATTTAACAAATCGCTTACCTGCTTCC-------CACCAAATCCTCTTGTACTGTAGATTGACTTTTTGTAATTTTTTTGTCTTGTGATTGGAAAAGGATACCTTGTTTGCATTGTTTGACCTCTTACCAGTAAGAGGACAGACGCGACCTGAAAGAACAAGCACACAACCCTAATTGTAT-CATCTCAA--TCAACTGCTAA-TAATT--CAC-AGGTAAGATGCCAA---TAATTCAAA-CTAAACGAAT--AACTCCATACCAAGGAAATAAG--------ACAAAGATTGCTGCTCAGA-----TGTTTTTGCACTCCAATG--CATATCAAATGGTGGTAAAGT-
>RC54
-----------------------------------------------------------------------------------------------------------------------------------------------------------------------------------------------------------------------------------------------T--ACAGTA--CTGCAA----GAACAGGATATTACTTTT-AAAAACAAAGATC-TTCAATAATAGAAATTATTCA----TTAGAT-CTATTATTGACTAAAAACTACCCAC-TTATCACC-AAAAGAATCTATGCAG--GAGTATAGCT--CAATTCAACAACACAAACA--TCACAATTTTCCCAGGTTTATACCAGCCTTCTTGGCCACAGCATCTAACCCATTCTTTTCAATTGTCTTCATTGCTTTAGTCGATATTC-----TCAATTTAACAAATCGCTTACCTGCTTCC-------CACCAAATCCTCTTGTACTGTAGATTGACTTTTTGTAACTTTTTTGTCTTGTGATTGGAAAAGGATATCTTGTTTGCATTGTTTGACCTCTTACCAGTAAGAGGACAGACGCGACCTGAAAGAACAAGCACACAACCCTAATTATAT-CATCTCAA--TCAACTGCTAA-TAATT--CAC-AGGTAAGATGCCAA---TAATTCAAA-CTAAATGAAT--AACTCCATACCAAGGA--------------------------------------------------------------------------------
>SA1
-----------------------------------------------------------------------------------------------------------------------------------------------------------------------------------------------------------------CCTGAATTTT-----------TCAACCAACT--AGAGAA--TTGCAA----GAAGAGGTTATTACTTTA-AAATACATAGAAA-TTCTAGAATGGAAATTATTTG----TTAAAT-CTATTAATTACTAATAAA--------TTCTGACC-AAAAAAATATATGCAG--GAGTATAGTT--CAATCCCACAACATAAACA--TCACAATTTTCTCAGGTCTATACCAGCCTTCTTGGCCACAGCATCTAACCCATTCTTTTCAATTGTCTTCATTGCTTTAGTCGATATTC-----TCAATTTTACATATCGCTTACCTGCTTCC-------CACCAAATCCTCTTGTACTGTAGATTGACTTTTTGTAATTTTTTTGTCTTGTGATTGGAAAAGGATACCTTGTTTGCATTGTTTGACCTCTTGCCAGTAAGAGGACAGACACGACCTGAAAGAACAAGCATACAACCCTA-TTGTAT-CATATCAA--TCAACAACTACATAATT--CAC-ACGTAAGATGC-----CAAATTCAAA-CTAAATGAGT--AACTCCATACCAAGGAAATAAG--------AC----ATTGATGCTCAAA-----TGTTTTTACACTTAAATG--CATATCAAACAATGTCAAAGT-
>SC0
-----------------------------------------------------------------------------------------------------------------------------------------------------------------------------------------------------------------------TTTT-----------TCAACCAACT--AGAGTA--TTGCAA----GAAGAGAGTATTACTTTT-AAAAACATAGGTC-TTCAATAATGGAAATCATTCA----TTAAAT-CTGCTATTTACTAAAAACTACCTAC-TTAACACC-AAAATAATACATGCAT--GAGTATAGCT--CAATCCCACAACACAAACA--TCACAGTTTTCTCAGGTTTATACCAGCCTTCTTGGCCACAGCATCTAGCCCATTCTTTTCAATTGTCTTCATTGCTTTAGTCGATATTC-----TCAATTTAACAAATCGTTTACCTGCTTCC-------CACCAAATCCTCTTGTACTGTAGATTGACTTTTTGTAATTTTTTTGTCTTGTGATTGGAAAAGGATACCTTGTTTGCTTTGTTTGACCTCTTGCCAGTAAGAGGACAGACACGACCTGAAAGAACAAGTAAACAACCCTAATT-----------------------------------------------------------------------------------------------------------------------------------------------------------------------------
>SG23
C-----------------------------------------------------------------------------------------------------ACACAACTTAACGAATCAATAA-----------------------------------------------------------------------------TTGCAACGCCATATATT------------CTAACCATACCGAAAGTG--CCCTGA---ATTTCAAGTGATCAATTCACAGAAACATAGATC-TTCAAGAATTGAAGTTCCTCAAAATTTGAGA-CTACATTTTAATAAGCTTG-TCTCT-CTTTTTCC---AAAAAATT--------AGTATTAGTT--TGATCCACCACCACAAGAA--TCACATTTTTCTCAGGTCTATACCAGCCTTCTTGGCCGTGGCATCCAGCCCATTCTTTTCAATTGTCCTCAATGCCTTGGTTGATAATC-----TCAATTTAACAAATCGTTTACCTGTTTCC-------CACCAGTATCTCTTGTATTGTAGATTGGCTTTTTGTAACTTTTTCGTCTTCTTATTAGAAAAGGATACCTTGTTTGCGTTGTTTGACCTCTTGCCAGTAAAAGGGCAGACTCGACCTGGAAGAACAAACACACAAC-----TCATAT-CATATCAA--TCAACATCTGAATGATT---GC-CAATAAAATGCCAT---AAATCCAAC-AAATACAATTAAAAAAAAATAATAGTAAATTTGTCC---ACAATAGATA-----------------------------------------------------------
>SS22
------------------------------------------------------------------------------------------------------------------------------------------------------------------------------------------------------------AAGTGCCCTGAATTT-----------TTAGTGAACT--GGAATA--TTTCGA----GATCAGGATATTAATTCACAGAAACATAGATC-TTCAAGAATTGAAGTTCCTCAAAATTTGAGT-CTACATTTTAATAAGCTTG-TCTCT-CCTTTTCC---AAAAATACATGCATTAACTATTAGTT--TGATCCACCACCACAAGAA--TCACATTTTTCTCAGGTCTATACCTGCCTTCTTGGCTGTGGCATCCAGCCCATTCTTTTCAATTGTCCTCAATGCCTTGGTTGATAATC-----TCAATTTAACAAATCGTTTACCTGTTTCC-------CACCAGTATCTCTTATATTGTAGATTGACTTTTTGTAATTTTTTTGTCTTCTTATTAGAAAAGGATACCTTGTTTGCGTTGTTTGACCTCTTGCCAGTAAAAGGGCAGACTCGACCTGGAAGAACAAACACACAAC-----TCATAT-CATATCAA--TCAACATCTGAATGATT---GCCCAATAAAATGCCAT---AAATCCAAC-AAATACAATT--------------------------------------------------------------------------------------------------
>SV36
ATGAACTTAATAT-------------------------TTTTATATTTCCACACATGACATCACAACTTTCATAAAACTAATATAAAATCCATCA---AACCCCACAACTTAACATATCACCAAGAATTCCAAGTGTCGAAATTAGTAA------------------------------AGGGTAA--------------AGAAAGTACCCGGAAATTT-----------TTGGTCGACT--ACAATA--TTAGCA----GACTTAAATATTACTTGACACAAACATAAATT-TTCAGGTATAGAAATTCTTCA---TTAAAAT-CTCTCTTATAAAAAAATTC-CTCTT-GTTTTTCT-GGAAAAAAATGTGCAT----ATTGAGTA--CAGTTTGATCCCGCAAACA--TCACTTTTTATTTAGGTCTATACCAGCCTTCTTGGCCATGGCATCCAAACCATTCTTTTCAATTGTCCTCAATGCCTTGGTTGATAATC-----TCAATTTAACAAATCGTTTGCCTGATTCC-------CACCAATATCTCTTGTATTGTAGATTAACTTTTTGTAATTTCTTTGTCTTGTGATTAGAATAAGACACCTTGTTTGCATTGTTTGACCTCTTGCCAGTAAAAGGACAGACTCGGCCTGAAAGACCAA--ACAAAAC-----TATTAT-TATATCAA--TCAACATCTAGGTAATT------TCGAAACATGGCAT---AGATCTCAT-GTAAATTATA--AGCTCCATAATAAA----------------ATAGAGATTGCTATTCACA-----TGGCCTTGCACTCCAATG--CATATCAAAACATAAAAACAT-
>TA17
-------------------------------------------------------------------------------------------------------------------------------------------------------------------------------------------------------------------------------------------------------------------------AGGTATTCATTCACAGAAA---AGATG-TTCAAGAACTGAAATTTCTCAAAATCTGAGA-CTATATTTTAATAAGCT---TCTCT-CTTTCTCT---AAAAGTACATACATGAAGCATTACTTTTTGATGCACCAGCACAAAAA--TCACATTTTATTCAAGTTTATACCAGCCTTCTTGGCTGTGGCATCCAGCCCATTCTTTTCAATTGTCCTGATTGCCTTGGTTGATAATC-----TCAATTTAACAAATCGTTTACCTGTTTCC-------CACCAGTATTTCTTGTACTGTAGGTTGACTCTCTGTAGTTTTTTATTCTTCTTATTAGAAAAGGATACCTTGTTTGCATTATTTGACCTCTTGCCAGTAAAAGGGCAGACCCGACCTGAAAGAACAAACACACAAC-----TCATAT-CATATCAA--TCAACATCCCAAAAAAG---AC-CACTAAAATGCCAT--AAAATCCAAC-AAATACAACTCACCAAATATA----------------------------------------------------GGCCTTGATCA-------------------AACC-
>TB39
---------------------------------------------------------------------------------CATTAAATCCATAATACATAACCACAACTTAACATACCACCGAAGCTTCAGACAATCGAGACTAATAAC--------AAATCTTTCAAA---------ACAGATG-----TAACTGTCTCTCAAAGCGCCCTGAATTT-----------TCAATCAACT--AGAATA--TCATGA----GAACAGAATATTACTTCA---------------TTCAAGAATAGAAATTC----A--CCTGAAT-CTATAATCCAATAAGCC---TCTAT-CTTTTTCC---AAAATTACATGCATGAAGTATATACGATCAATCGATAACCACAAACA--TCACATTTTATTTAGGTTAATCCCAGCCTTCTTGGCCGTGGCATCCAGCCCATTCTTTTCAATTGTCCTTAATGCCTTGGTTGACAGTC-----TCAATCTAACAAATCGTTTGCCTGTTTCC-------CACCAATATTTCTTGTATTGTAGATTAACTTTTTGTAATTTCTTTGTCTTGTGATTAGAAAAAGATACCTTGTTTGCATTGTTTGACCTCTTGCCAGTAAAAGGGCAGACTCGACCTGAAA-AACAAGCACACAA-------TGTAT-TATATCAA--TCAACAACCAGGTAATT--TAC-AAATAAGATGGCAT---AAATCCAAC-ATATGAATAT--AACTCCATACCAAGTGGACAGG-------CATAAAGGTAGCTGCTCACA-----GGGCCTTGAACTTCAGAG--CATATTAAATC-----------
>TC31
-TGAAAGCAATAGAACAAAAATT-----------------------------------------------------GCGAATATGAATTTCTAAA--------CACTACAAAAGGAAATATGGCGGGCATAAAATTCTAAAGCCACATATGAAGCTACATATTGCCAAAATACATTGAAACAGAAACAAAAAA-------AGATAAAATTCAGGAATTGTTTCTCATAG-ACAAACAGCA--AGAATA--TTACAATGAAAGACAGTTCGTTACTATG---AAAAATATGTT-TTCAAGAAAATA------------------------------------------TGC-TTTTCCAT--ATAAGATGCATGCATG-AAGTAAAGCT--CCATCAACACCCACATGCA--TCAAAGTTTTCTAAGGTCTATACCAGCCTTCTTGGCCATGGCATCCAGTCCCTTCTTTTCAATGGTCTTCAGTGCCTTGGTTGATATTC-----TCAGTTTAACAAAACGTTTGCCTGTTTCC-------CACCAAATTCTCTTGTACTGTAGATTAACTCCTTGTAGTTTCTTCGTCTTATGATTTGAAAAAGATACCTTGTTTGCATTGTTTGCCCTCTTGCCTGTAAGTGGGCAGACTCGACCTGTAAGAAAGTAAATGAAAC-----TCATTT-AAAGTGTT--TTAATGTCCAGACACTT--CAC-AAATTAAATGGCAT---ATATGCAAG-ATAAGCATGCCCATACCAAGACCAGTAGAAAG----------ATAAAGATTGCTACCCACAAGTATTGGCCTTCCACTTCAATG--CATATGAAACC-----------
>TN1
------------------------------------------------------------------------------------------------------------------------------------------------------------------------------------------------------------AAGTGCCCTGAATTT-----------TCAGTCAACT--TGAATA--TTATGA----GAACAGG--ATCACTTCACACA---------C-TTCAAGAATAGAAGTTTTTCA---TTTGAAT-CTATATTTCAATAAGCT---TCTCT-CTTTCTCC---AAAAATACATGCATG-ATATGTAGTT--CAATCCACTGCCACAAACA--TCACATTTTATTCAGGTTTATACCAGCCTTCTTGGCAGTAGCATCCAGCCCATTCTTTTCAATTGTCCTTATTGCCTTGGTTGATAATC-----TCAATTTAACAAATCGCTTGCCTGTTTCC-------CACCAATATCTCTTGTATTGTAGATTAACTTTTTGTAATTTCTTTGTCTTGTGATGAGAAAAGGATATCTTGTTTGCATTGTTTGACCTCTTGCCAGTGAAAGGGCAGACTCGACCTGAAAGAACAA--ACACAAT-----TAATAT-TATATCAA--TCAACATCTGGGTACTT--TAC-AAATAAGACGGCAT---AAATACAAC-ATAAATGAATAAAACTCCATCCCAAGCGGACAGG-------CTTAACAATTGCTGCTCACA-----AGACCTGGCACTTCAATG--CATATTAAATCATATATCACT-
>TO14
---------------------------------------------------------------------------------------------------------------------------------------------------------------------------------------------------------------------------------------------------------------------------ATATTAATTCACAGAAACATAGATC-TTCAAGAACTGAAATTCCTCAAAATCTGAGT-CTATATTTTAATAAGCTTC-TCTCT-ATTTCTCT---GAAAATACATGCATGAAGTATTACTT--TGATGCACCAGCACAAAAA--TTACATTTTATTCAGGTTTATACCAGCCTTCTTGGCTGTGGCATCCAGCCCATTCTTTTCAATTGTCCTGATTGCCTTGGTTGATAATC-----TCAATTTAACAAATCGTTTACCTGTTTCC-------CACCAATATCTCTTGTACTGTAGGTTGACTTTCTGTAGTTTTTTAGACTTCTTATTAGAAAAGGATACTTTGTTTGCGTTGTTAGACCTCTTGCCAGTAAAAGGGCAGACTCGACCTGAAAGAATAAACACACAAC-----TCATAT-CATATCAA--TCAACATCTGAATGATT---GC------------CAT--AAAATCCAAC-AATTACAATTAAAAAATTAGTA-AATATATTTGTCC---ACAATAGA-------------------------------------------------------------
>TPL03
T---------------------------------------------------------------------------------GTAAACTTTTTGT---TA--------------------------------------------------------------------------------------------TTGTTTTTCATATACACCCTGAATATT-----------TCAACCAACT--ACAGTA--CTGCAA----GAACAGAATATTACTTTT-AAAAACATAGATC-TTCAATAATAGAAATTATTCA----TTAGAT-CTATTATTGACTAAAAAGTACCCAC-TTATCACC-AAAAGAATTTATGCAG--GAGTATAGCT--CAATTCGACAACACAAACA--TCACAATTTTCCGAGCTTTATACCAGCCTTCTTGGCCATGGCATCTAACCCATTCTTTTCAATTGTCTTCATTGCTTTAGTCGATATTC-----TCAATTTAACAAATCGCTTACCTGCTTCC-------CACCAAATCCTCTTGTACTGTAGATTGACTTTTTGTAATTTTTTTGTCTTGTGATTGGAAAAGGATATCTTGTTTGCATTGTTTGACCTCTTACCAGTAAGAGGACAGACGCGACCTGAAAGAACAAGCACACAACCCTAATTGTAT-CATCTCAA--TCAACTGCTAA-TTATT--CAA-AGGTAAGATGCCAA---TAATTCAAA-CTAAATGAAT--AACTCCATACCAAGGAAATAAG--------ACAAAGATTGCTGCTCAGA-----TGTTTTTGCACTTCAATG--CATATCAAATGGTG--------
>WS10
------------------------------------------------------------------------------------------------------------------------------------------------------------------------------------------------------------------------------------------------------------------------------------------------------------ATTGAAGTTTCTCAAAATTTGAGA-CTAGAAATTAATAAGCTTG-TCTCT-CTTTCTCC---AAAAATAC-------------TTGTT--T--------AACACAAAAG--TCACATTTTATTCAGGTTTATACCAGCCTTCTTGGCTGTGGCATCGAGTCCATTCTTTTCAATTGTCCTCATTGCCTTGGTTGATAATC-----TCAATCTAACAAATCGTTTACCTGTTTCC-------CACCAGTATCTCTTGTACTGTAGATTGACTTTTTGTAATTTTTTACTCTTCTTATTAGAAAAGGATACCTTGTTTGCATTGTTTGACCTCTTGCCAGTAAAAGGGCAGACTCGGCCTGATAAAACAAACACACAAC-----TCGTAT-ATTATAAA--TCAACATCTAAATGATT---GC-CAATAAAATGCCAT--AAAATCCAAA-AAATACAATTAA------------------------------------------------------------------------------------------------
>WW11
-------------------------------------------------------------------------------------------------------------------------------------------------------------------------------------------------------------------------------------------------------------------------------------------------------------TTGAAGTTTCTCAAAATTTGAGA-CTAGAAATTAATAAGCTTG-TCTCT-CTTTCTCC---AAAAATAC-------------TTGTT--T--------AACACAAAAG--TCACATTTTATTCAGGTTTATACCAGCCTTCTTGGCTGTGGCATCGAGTCCATTCTTTTCAATTGTCCTCATTGCCTTGGTTGATAATC-----TCAATCTAACAAATCGTTTACCTGTTTCC-------CACCAGTATCTCTTGTACTGTAGATTGACTTTTTGTAATTTTTTACTCTTCTTATTAGAAAAGGATACCTTGTTTGCATTGTTTGACCTCTTGCCAGTAAAAGGGCAGACTCGGCCTGATAAAACAAACACACAAC-----TCGTAT-ATTATAAA--TCAACATCTA----------------------------------------------------------------------------------------------------------------------------------------------------
