# Supplementary material for: Development of a Target Enrichment Probe Set for Conifer (REMcon)
Source: Biology (Basel). 2024 May 22;13(6):361. doi: 10.3390/biology13060361 (PMC11200496; doi:10.3390/biology13060361)
Supplement: Supplementary file 1 [file biology-13-00361-s001.zip › biology-2960267-supplementary/Sup data/MO_orthlogs_alignments/Thupl29377100s0009_1.ortho.selected_stripped.aln.fasta]

>AA3
------------------------------------------------------TTGGTGATTACTCACTA-ATTTTGCTA---------GCAGAGGAA-ATAAAGATCCATAAGTTTTCCCCTATGGCTGCTGCTGTAAGGGAAAAGGAAGGCAAGCCCACAGCTAGTGCAAAATCAGAAGAACCATCCAAAGGTAAGAAGGTTATGGTAATAGGAGGAGATGGG------TACTGTGGATGGGCAACAGCATTACACCTCTC---AAACCAGG-GCTACCAAGTTGCCATTGTTGACAGCCTTGTACGGAGGCTCTTTGACCAGCAGCTTGGGATTGATTCCTTAACACCCATTGCCTCTATTCACAAAAGAATTAAGA--GATGGAACCAAATTTCCGGTAAGC------AACTTGACCTCTTGGTTGGGGACATCTGTGATTTTGATTTTCTGGCAGAGGCCTTCAAATCTTTTGAACCTGAGGCAGTTGTACACTTTG-GGGAACAGAGGTCAGCTCCTTATTCCATGATAGACAGGGGAAGGGCAGTCTATACACAGCATAACAACGTGA---TTGGGACGTTGAA-TGTGCTGTTTGCAATCAAAGAATTTAGGCCAGAGTGCCATTTGGTCAAATTGGGCACCATGGGAGAG----TATGGTACTCCTAATATTGATATTGAAGAGGGCTACATTACCATCAACCATAATGGTCGAACTGATACACTGCCATATCCTAAGCAAGCGAGTTCCTT--TTATCATCTCAGCAAAGTGCATGATTCGCATAATATAGCTTTCACTTGCAAGGCCTGGGGACTAAGGGCAACCGACCTAAACCAAGGGGTAGTCTATGGTGTGATGACTCCGGAGACTGCAATGCATGAAGAATTGATTAATAGACTGGATTATGACGGTGTTTTTGGGACTG-----CATTGAACCGTTTCTGTGTGCAAGCAGCTGTTGGACACCCTCTCACCGTTT--ATGGCAAGGGTGGCCAGGT-
>AA60
-------------------------------------------------------------------------------------------------------AACAAGAGCAAATTTTCTTCCATGGCTGTTGCTGTAAGAGAAAAAGAAGGCAATTCCTCAACTTATGCAGAGTCAGAAGAACCGGGTAAAGGTAAAAAAGTTATGATTATTGGAGGGGATGGG------TACTGTGGATGGGCAACGGCACTGCACCTTTC---AAATAAAG-GCTACCGAGTTTCTATAGTTGACAGCCTTGTGCGCCGACTCTTTGATCAACAGCTCGGCATTGATTCCTTAACACCCATTGTGTCTATTCAGAAGAGAGTAAAAA--GATGGAACAAGATTTCTGGGAAGC------AAATTGACCTTCTGATTGGTGACATCTGTGATTTTGATTTTCTGGCAGAAGCATTTAAGTCTTTTGAACCTGAGGCTGTTGTGCACTTTG-GAGAACAGAGGTCAGCTCCTTACTCCATGATAGACAGAGGGAGAGCAGTTTATACACAGCATAATAACGTGA---TAGGGACTTTGAA-TGTGCTTTTTGCAATCAAAGAATTCAGCTCAGAGTGTCATATGGTGAAGTTGGGCACCATGGGGGAA----TACGGAACTCCTAATATCGATATTGAAGAGGGGTACATTACCATCAATCACAATGGTCGAACTGATACATTACCATATCCTAAGCAAGCGAGTTCCTT--TTATCATCTTAGCAAAGTCCATGATTCCCATAACATTGCTTTCACTTGCAAGGCCTGGGGACTAAGGGCTACGGACCTTAACCAAGGAGTGGTCTATGGTGTTACGACCCCAGAGACTGCAATGCATGAAGAACTAATAAATAGACTAGATTACGATGGTGTGTTTGGGACAG-----CACTGAACCGCTTCTGCGTGCAAGCGGCTGTTGGGCATCCTCTAACAGTTT--ATGGAAAGGGTGGTCAGGT-
>AAR4
------------------------------------------AGCATTAGCACCATAAAACCTACCTATGCTATTTCTTGG---------AAGAAGCAA-GCAGAGCTTATAAAGTTTTCCCCTATGGCTGTTGCTGTAAGGGAAAAGGAAGGCAAGCCCACAGCTAGTGCAAAATCAGAAGAACCATCCAAAGGTAAGAAGGTTATGGTAATAGGAGGAGATGGG------TACTGTGGATGGGCAACAGCATTACACCTCTC---AAACCAGG-GCTACCAAGTTGCCATTGTTGACAGCCTTGTACGGAGGCTCTTTGACCAGCAGCTTGGGATTGATTCCTTAACACCCATTGCCTCTATTCACAAAAGAATTAAGA--GATGGAACCAAATTTCCGGTAAGC------AACTTGACCTCTTGGTTGGGGACATCTGTGATTTTGATTTTCTGGCAGAGGCCTTCAAATCTTTTGAACCTGAGGCAGTTGTACACTTTG-GGGAACAGAGGTCAGCTCCTTATTCCATGATAGACAGGGGAAGGGCAGTCTATACACAGCATAACAACGTGA---TTGGGACGTTGAA-TGTGCTGTTTGCAATCAAAGAATTTAGTCCAGAGTGCCATTTGGTCAAATTGGGCACCATGGGAGAG----TATGGTACTCCTAATATTGATATCGAAGAGGGCTACATTACCATCAACCATAATGGTCGAACTGATACACTGCCATATCCTAAGCAAGCGAGTTCCTT--TTATCATCTCAGCAAAGTGCATGATTCGCATAATATAGCTTTCACTTGCAAGGCCTGGGGACTAAGGGCAACCGACCTAAACCAAGGGGTAGTCTATGGTGTGATGACTCCGGAGACTGCAATGCATGAAGAATTGATTAATAGACTGGATTATGATGGTGTTTTTGGGACTG-----CATTGAACCGTTTCTGTGTGCAAGCAGCTGTTGGACATCCTCTCACGGTTT--ATGGCAAGGGTGGCCAGGT-
>AF1
GAGTTATTTCTGGGTTCTTGTTAATTTGAC-----TTTGTAGAGCTTAAAAATCTTGCTGGGTACTTTTAC-ATTTT-----------------------AAGAAAACATGCAAGTTTTCTCCCATGGCTATTGCTGTGAAGGAAAAGGAAGGCAAGCCTATAACTACTGCAAAATCAGAAGAACCAGGCAAGGGCAAAAAGGTTATGGTTATAGGAGGAGATGGA------TACTGTGGATGGGCAACAGCATTACACCTCTC---AAACCAAG-GCTACCAAGTTGCTATTGTTGACAGCTTTGTTCGCAGGCTGTTTGACCAACAACTTGGGATTGATTCCCTGACACCCATTGTCTCTATTCACAAGAGAATCAAGA--GATGGAATCAAATTTCGGGTAAGC------AGCTTGATCTTTTAATCGGGGATATCTGTGATTTTGATTTCCTCGCAGAGGCCTTCAAGTCTTTTGAACCAGAGGCTGTTGTACACTTTG-GGGAACAGAGGTCAGCTCCTTATTCGATGATAGACAGGGGAAGGGCAGTCTACACGCAGCATAACAATGTGA---TTGGAACCTTGAA-TGTGCTGTTTGCAATCAAAGAATATTGTCCTGAGTGTCATTTGGTGAAATTGGGCACCATGGGCGAA----TATGGTACTCCTAATATTGATATTGAAGAGGGGTACATTACCATCACCCATAATGGTCGGACTGATACACTGCCATATCCTAAGCAAGCGAGTTCCTT--TTATCATCTTAGCAAAGTGCATGATTCACATAACATAGCATTCACTTGCAAGGCCTGGGGCCTAAGAGCGACTGATCTCAATCAGGGGGTTGTCTATGGTGTGATGACTCGAGAGACTGCAATGCATGAAGAACTAATTAATAGGCTGGATTATGACGGTGTTTTTGGGACTG-----CATTGAACCGTTTCTGCGTTCAAGCTGCTGTTGGGCATCCTCTTACAATTT--ATGGGAAGGGCGGTCAGGT-
>AG2
----------------------------------------------------------------------------------------------------AAGAAAACATGCAAGTTTTCTCCCATGGCTATTGCTGTGAAGGAAAAGGAAGGCAAGCCTATAACTACTGCAAAATCAGAAGAACCAGGCAAGGGCAAAAAGGTTATGGTTATAGGAGGAGATGGA------TACTGTGGATGGGCAACAGCATTACACCTCTC---AAACCAAG-GCTACCAAGTTGCTATTGTTGACAGCTTTGTTCGCAGGCTGTTTGACCAACAACTTGGAATTGATTCCCTGACACCCATTGTCTCTATTCACAAGAGAATCAAGA--GATGGAATCAAATTTCGGGTAAGC------AGCTTGATCTTTTAATCGGGGATATCTGTGATTTTGATTTCCTCGCAGAGGCCTTCAAGTCTTTTGAACCAGAGGCTGTTGTACACTTTG-GGGAACAGAGGTCAGCTCCTTATTCGATGATAGACAGGGGAAAGGCAGTCTACACGCAGCATAACAATGTGA---TTGGAACCTTGAA-TGTGCTGTTTGCAATCAAAGAATATAGTCCTGAGTGTCATTTGGTGAAATTGGGCACCATGGGAGAA----TATGGTACTCCAAATATTGATATTGAAGAGGGGTACATTACCATCACCCATAATGGTCGGACTGATACACTGCCATATCCTAAGCAAGCGAGTTCCTT--TTATCATCTTAGCAAAGTGCATGATTCACATAACATAGCATTCACTTGCAAGGCCTGGGGTCTAAGAGCGACTGATCTCAATCAGGGGGTTGTCTATGGTGTGATGACTCGAGAGACTGCAATGCATGAAGAACTAATTAATAGGCTGGATTATGACGGTGTTTTTGGGACTG-----CATTGAACCGTTTCTGCGTTCAAGCTGCTGTTGGGCATCCTCTTACAATTT--ATGGGAAGGGCGGTCAGGT-
>AME1
----------------------------------------------------------------------------------------------------------------AAGTTTGTCCCCATGGCTGTTGCTGTAAGGGAAAAGGAAGGCAAGCCCACAGCTAGTGCAAAATCAGAAGAACCATCCAAAGGTAAGAAGGTTATGGTCATAGGAGGAGATGGG------TACTGTGGATGGGCAACAGCATTACACCTCTC---AAACCAGG-GCTACCAAGTTGCCATTGTTGACAGCCTTGTACGGAGGCTCTTTGACCAGCAGCTTGGGATTGATTCCTTAACACCCATTGCCTCTATTTACAAAAGAATTAAGA--GATGGAACCAAATTTCCGGTAAGC------AACTTGATCTCTTGGTTGGGGACATCCGTGATTTTGATTTTCTGGCAGAGGCCTTCAAATCTTTTGAACCTGAGGCAGTTGTACACTTTG-GGGAACAGAGGTCAGCTCCTTATTCCATGATAGACAGGGGAAGGGCAGTTTATACACAGCATAACAATGTCA---TTGGGACGTTGAA-TGTGCTGTTTGCAATTAAAGAATTTAGTCCAGAGTGCCATTTGGTCAAATTGGGCACCATGGGAGAG----TATGGTACTCCTAATATTGATATTGAAGAGGGCTACATTACCATCAACCATAATGGTCGAACTGATACACTGCCATATCCTAAGCAAGCGAGTTCCTT--TTATCATCTCAGCAAAGTGCATGATTCGCATAACATAGCTTTCACTTGCAAGGCCTGGGGACTAAGGGCAACAGACCTTAACCAAGGGGTAGTCTATGGTGTGATGACTCCGGAGACTGCAATGCATGAAGAACTGGTTAATAGACTGGATTATGACGGTGTTTTTGGGACTG-----CATTGAACCGATTCTGTGTGCAAGCAGCTGTTGGACATCCTCTCACAATTT--ATGGCAAGGGTGGCCAGGT-
>APA47
-------------------------TCAAA-----CCTTTAGAGCAAACTGGCTCTTCTGGGTGCCACTG--ATTTGGCTC-----------AGAAACA-AAGAAAACATTCAAGTTTTCTCCCATGGCTATTGCTTTGAAGGAAAAGGAAAGCAACCCTATAACTACTGGAAAATCAGAAGAACCAGGTAAGGGTAAAAAGGTTATGGTTATAGGAGGAGATGGA------TATTGTGGATGGGCAACAGCACTGCATCTCTC---AAACCAAG-GCTACGAAGTTGCTATTGTTGACAGCCTTGTTCGCAGGCTGTTTGATCAACAACTTGGCATCGATTCCCTAACACCCATTGCCTCTATTCACAAGAGAATCAAGA--GATGGAATCAAATTTCGGGTAAGC------AACTTGATCTTTTAATCGGGGATATCTGTGATTTTGATTTCCTGGCAGAGGCCTTCAAGTCTTTTGAACCAGAGGCAGTCGTACACTTTG-GGGAACAGAGGTCAGCTCCTTATTCCATGATAGACAGGGGAAGGGCAGTCTACACGCAGCATAACAATGTGA---TTGGAACCTTGAA-TGTGCTGTTTGCAATCAAAGAATTTAGTCCTGAGTGTCATTTGGTGAAATTGGGCACCATGGGAGAA----TATGGGACTCCTAATATTGATATTGAAGAGGGGTACATTACCATCACCCATAATGGTCGGACTGATACACTGCCATATCCTAAGCAAGCAAGTTCCTT--TTATCATCTGAGCAAAGTGCATGATTCACATAACATAGCATTCACTTGCAAGGCCTGGGGCCTAAGGGCGACTGACCTCAATCAGGGGGTTGTCTATGGTGTGATGACTCGAGAGACTGCAATGCATGAAGAACTAATTAATAGGCTGGATTATGACGGTGTTTTTGGGACTG-----CATTGAATCGTTTCTGCGTTCAAGCTGCTGTTGGGCATGCTCTCACAATTT--ATGGGAAGGGTGGTCAGGT-
>AR2
----------------------------------------------------------------------------------------------------------------AATTTTGTCCCCATGGCTGTTGCTGTAAGGGAAAAGGAAGGCAAGCCCACAGCTAGTGCAAAATCAGAAGAACCATCCAAAGGTAAGAAGGTTATGGTCATAGGAGGAGATGGG------TACTGTGGATGGGCAACAGCATTACACCTCTC---AAACCAGG-GCTACCAAGTTGCCATTGTTGACAGCCTTGTACGGAGGCTCTTTGACCAGCAGCTTGGGATTGATTCCTTAACACCCATTGCCTCTATTCACAAAAGAATTAAGA--GATGGAACCAAATTTCCGGTAAGC------AACTTGACCTCTTGGTTGGGGACATCTGTGATTTTGATTTTCTGGCAGAGGCCTTCAAATCTTTTGAACCTGAGGCAGTTGTACACTTTG-GGGAACAGAGGTCAGCTCCTTATTCCATGATAGACAGGGGAAGGGCAGTCTATACACAGCATAACAATGTCA---TTGGGACGTTGAA-TGTGCTGTTTGCAATTAAAGAATTTAGTCCAGAGTGCCATTTGGTCAAATTGGGCACCATGGGAGAG----TATGGTACTCCCAATATTGATATTGAAGAGGGCTATATTACCATCAGCCATAATGGTCGAACTGATACACTGCCATATCCTACGCA-------------------------------------------------------------------------------------------------------------------------------------------------------------------------------------------------------------------------------------------------------------------------
>AS57
---------------------------------------------------------------------------------------------------------------CAACTTTTGTTCCATGGCTGTTGCTGTAAAGGAAAAAGAAGGCAAGCCCTCATCTTATTCAGAGTCAGAAGAACCGGGCAAAGGTAAAAAAGTTATGGTTATTGGAGGAGATGGG------TACTGTGGATGGGCAACGGCACTACACCTCTC---AAACCAAG-GCTACCAAGTTGCCATAGTTGACAACCTTGTGCGCCGACTCTTTGACCAACAGCTTGGAATTGATTCCTTAACACCCATTGTTTCTATTCAGAAGAGAATAAAAA--GATGGAATCAGATTTCCGGAAAGC------AACTGGACCTTCTAATTGGCGACATCTGTGATTTTGATTTTCTGGCAGAAGCGTTCAAATCTTTTGAACCTGAAGCTGTTGTGCACTTTG-GAGAACAGAGGTCAGCTCCTTATTCCATGATAGACAGAGGGAGAGCAGTCTATACACAGCATAATAACGTTA---TCGGAACTTTGAA-TGTGCTTTTTGCAATCAAAGAATTCAATCCAGAGTGTCATTTGGTGAAATTGGGCACCATGGGAGAA----TACGGAACTCCTAATATTGATATTGAAGAGGGGTACATTACCATCAATCACAATGGTCGAACTGATACATTACCATATCCTAAGCAAGCGAGTTCTTT--TTATCATCTTAGCAAAGTCCATGATTCCCATAACATTGCTTTCACTTGCAAGGCCTGGGGACTAAGGGCTACGGACCTTAATCAAGGGGTGGTCTACGGTGTCATGACTCCAGAGACTGCAATGCACGAAGAACTAATAAATAGACTAGACTATGATGGTGTATTTGGGACAG-----CATTGAACCGTTTCTGCGTGCAAGCGGCTGTTGGGCACCCTCTCACAGTCT--ATGGAAAGGGTGGTCAGGT-
>ASA51
----------------------------------------------------------------------------------------------------AAGAAAACATCCAAGTTTTCTCCCATGGCTATTGCTGTGAAGGAAAAGGAAGGCAAGCCTATAACTACTGCAGAATCAGAAGAACCAGGCAAGGGCAAAAAGGTTATGATTATAGGAGGAGATGGA------TTCTGTGGATGGGCAACAGCATTACACCTCTC---AAACCAAG-GCTACCAAGTTGCTATTGTTGACAGCCTTGTTCGTAGGCTGTTTGACCAACAACTTGGGATTGATTCCCTTACACCCATTGCCTCTATTCATAAGAGAATCAAGA--GATGGGATCGAATTTCGGGAAAGC------AACTTGATCTTTTAATTGGGGATATCTGTGATTTTGATTTCCTGGCTGAGGCCTTCAAGTCTTTTGAACCAGAGGCAGTTGTACATTTTG-GGGAACAGAGGTCAGCTCCTTATTCGATGATAGACAGGGGAAGGGCAGTCTACACCCAGCATAACAATGTGA---TTGGAACCTTGAA-TGTTCTGTTTGCAATCAAAGAATTTAGTCCGGAGTGTCACTTGGTTAAATTGGGCACCATGGGAGAA----TATGGTACTCCCAATATTGATATTGAAGAGGGGTACATTACCATCACCCATAATGGTCGGACTGATACAGTGCCATATCCTAAGCAAGCGAGTTCCTT--TTATCATCTTAGCAAAGTGCATGATTCACATAACATAGCATTCACTTGCAAGGCCTGGGGCCTAAGGGCGACTGACCTCAATCAGGGGGTTGTCTATGGTGTGATGACTCCAGAGACTGCAATGCATGAAGAACTAATTAATAGGCTGGATTATGACGGTGTTTTTGGGACCG-----CATTGAACCGTTTCTGTGTGCAAGCTGCTGTTGGGCATCCTCTTACAATTT--ATGGGAAAGGCGGTCAGGT-
>CD18
---------------------------------------------------------------------------------------------------------------------------------------------------------------------------------------------------------------------------------------------------------------------------------------------------------------------------------------------------------------------------------------------------------------------------------------------------------------------------------------------------------------------------------------------------------------------------------------------------------CTTTGAA-TGTGCTTTTTGCAATCAAAGAATTCAGTCCAGAATGTCATATGGTGAAATTGGGCACAATGGGGGAA----TACGGAACTCCTAATATTGATATTGAAGAGGGGTACATTACCATCAATCACAATGGCCGAACTGATACATTACCATATCCTAAGCAAGCGAGTTCTTT--TTATCATCTTAGCAAAGTCCACGATTCCCATAACATTGCTTTCACTTGTAAGGCCTGGGGATTAAGGGCTACGGACCTTAATCAAGGGGTGGTCTACGGTGTCATGACTCCAGAGACTGCAATGCATGAAGAACTAATAAATAGACTAGACTATGATGGCGTATTTGGGACAG-----CATTGAATCGTTTCTGCGTGCAAGCGGCTGTTGGGCATCCTCTCACAGTCT--ACGGAAAGGGTGGTCAGGT-
>CDE34
-----------------------------------------------------------------------------------------------------------------------------------------------------------------------------------------------------------------------------------------------------------------------------------------------------------------------------------------------------------------ATAATCTCAATTTAGAAGAGAATAAAGA--GATGGAATCAAGTCTACGAAAAAA------AAACTTAACTTCTTTTGGGAAACATTTATGA-ATTGACTTCCTTGCAAAGGCTTTCAAACCCTTTGAACCCGAGGCAGTTGTACACTTTG-GAGAATAGACGTCTTCTCCTTATTCCATGATAGACATAGGAAGAGCAATGTACACTCAACATAATAACGTGA------------------------------------------------------------------TTGGGTACCATGGGAGAG----TATGGAACTCCTAAAAGTGATATTGAAGAAGGATACATTACCATTACTCATAATGGATGGACTGATAGATTGCCATATTTGAAGCAATAAAGCTCCT---TTATCATCTTAGCATAGTGCACGAATCTCACAACATAGCTTTTACTTGCAAGGATTTGGAATTAAGGTCTACGGACCTAAATAAAGGGGTGGTTTATGGAATCACAACTCCAAAGACAACAAGACACAAAGAAATCATTAATAGGCTTGGTTATAATGGTATACTTGGGATTG-----CATTGAATTATTTCTATGTGCAAGTGGTCATTGGGCATCCTCTCACAGTTT--ATGACAAAGGT---------
>CF38
----------------------------------------------------------------------------------------------------AGAAACAGAGGCAAGTTTTCCCCCATGGCTGTTGCTGTCAGGGATAAACAAGGCAAGTCCACATCTAGTGCAGAATCGGAAGAATCAGCCAAGAGTAAAAAAGTTATGGTTATAGGAGGAGATGGG------TTCTGTGGATGGGCAACAGCATTACACCTCTC---AAACCAAG-GCTACCAAGTTGCCATAGTTGACAGCCTTGTGCGCCGGCTCTTTGACCAACAACTTGGGATTGATTCTTTAACACCCATTGTTTCTATTCAGAAGAGAATTAAGA--GATGGAATCAAATTTCTGGCAAGC------AACTTGACCTTTTAGTTGGGGACATCTGTGATTTTGATTTTCTGGCAGAGGCCTTCAAATCTTTTGAACCTGAGGCGGTTGTGCACTTTG-GAGAACAGAGGTCAGCTCCTTATTCCATGATAGACAGAGGGAGAGCAGTCTATACACAGCATAATAATGTGA---TCGGGACTTTGAA-TGTGTTGTTTGCAATCAAAGAATTTAATCCAGAGTGTCATTTGGTGAAATTGGGCACCATGGGAGAA----TATGGAACTCCTAATATTGATATTGAAGAGGGATACATCACCATCAATCACAATGGCCGAAGCGATACAATGCCATACCCTAAGCAAGCGAGTTCCTT--TTATCATCTTAGTAAAGTCCATGATTCCCATAACATAGCTTTCACTTGCAAGGCCTGGAGACTAAGGGCTACAGACCTTAATCAAGGGGTAGTCTATGGTGTTGTGACTCCAGAGACTGTGATGCATGAAGAATTAATAAATAGACTGGACTATGATGGTGTATTTGGGACTG-----CATTGAACCGTTTCTGCGTGCAAGCTGCTGTTGGGCACCCTCTCACAGTAT--ATGGCAAGGGTGGTCAGGT-
>CH19
-------------------------------------------------------------------------------------------------------------------TTTTCGCCCATGGCTGTTGCTGTAAGGGAAAAAGAAGGCAATCCATCAACTTATGTGGAGTCTGAAGAACCGGGCAAAGGCAAAAAAGTTATGGTTATCGGAGGAGATGGG------TACTGTGGATGGGCAACGGCACTGCACCTCTC---AAACAAAG-GCTACCAAGTTGCGATAGTTGACAGCCTTGTGCGCCGACTATTTGATCAACAGCTCGGCATTGATTCCTTAACGCCCATTGTTTCTATTCAGAAGAGAATAAAGA--GATGGAATCAAATGTCCGGCAAGC------AAGTTGACCTTTTGATTGGTGACATCTGTGATTTTGATTTTCTGGCAGAAGCGTTCAAATCTTTTGAACCTGAGGCTGTTGTGCACTTTG-GAGAACAGAGGTCCGCTCCTTACTCCATGATAGACAGAGGGAGAGCAGTCTATACACAGCATAATAACGTGA---TTGGAACTTTGAA-TGTACTTTTTGCAATCAAAGAATACAGTTCAGAATGCCATATGGTGAAATTGGGCACAATGGGGGAA----TACGGAACTCCTAATATTGATATTGAAGAGGGGTACATTACCATCAATCACAATGGTCGAATTGATACATTACCATATCCTAAGCAAGCGAGTTCTTT--TTATCATCTTAGCAAAGTCCACGATTCCCATAACATTGCTTTCACTTGTAAGGCCTGGGGACTAAGGGCTACGGACCTTAATCAAGGGGTGGTCTACGGTGTCATGACTCCAGAGACTGCAATGCATGAAGAACTAATAAATAGACTAGACTATGATGGTGTATTTGGGACAG-----CATTGAATCGCTTCTGCGTGCAAGCGGCTGTTGGGCATCCTCTCACAGTCT--ACGGAAAGGGTGGTCAGGT-
>CHA37
----------------------------------------------------------------------------------------------------AGAAACAGAGGCAAGTTTTCCCCAATGGCTGTTGCTGTCAGGGATAAACAAGGCAAGTCCACATCTAGTGCAGAATCGGAAGAATCAGCCAAGAGTAAAAAAGTTATGGTTATAGGAGGAGATGGG------TTCTGTGGATGGGCAACAGCATTACACCTCTC---AAACCAAG-GATACCAAGTTGCCATAGTTGACAGCCTTGTGCGCCGGCTCTTTGACCAACAACTTGGGATTGATTCTTTAACACCCATTGTTTCTATTCAGAAGAGAATTAAGA--GATGGAATCAAATTTCTGGCAAGC------AACTTGACCTTTTAGTTGGGGACATCTGTGATTTTGATTTTCTGGCGGAGGCCTTCAAATCTTTTGAACCTGAGGCGGTTGTGCACTTTG-GAGAACAGAGGTCAGCTCCTTATTCCATGATAGACAGAGGGAGAGCAGTCTATACACAGCATAATAATGTGA---TCGGGACTTTGAA-TGTGTTGTTTGCAATCAAAGAATTTAATCCAGAGTGTCATTTGGTGAAATTGGGCACCATGGGAGAA----TATGGAACTCCTAATATTGATATTGAAGAGGGATACATCACCATCAATCACAATGGCCGAAGCGATACAATGCCATACCCTAAGCAAGCGAGTTCCTT--TTATCATCTTAGTAAAGTCCATGATTCCCATAACATAGCTTTCACTTGCAAGGCCTGGAGACTAAGGGCTACAGACCTTAATCAAGGGGTAGTCTATGGTGTTGTGACTCCAGAGACTGTGATGCATGAAGATTTAATAAATAGACTGGACTATGATGGTGTATTTGGGACTG-----CATTGAACCGTTTCTGCGTGCAAGCAGCTGTTGGGCACCCTCTCACAGTAT--ATGGCAAGGGTGGTCAGGT-
>CJ24
---------------------------------------------------------------------------------------------------------------CAATTTTTCTTCTATGGCTGTTGCTGTAAGGGAAAAAGAAGGCAATATCTCTACTTACGCAGAGTCTGAAGAACCGGCCAAAGGTAAAAAAGTTATGGTTATAGGAGGAGATGGG------TACTGTGGATGGGCAACGGCACTCCACCTCTC---AAACAAAG-GCTACCAAGTTGCCATTGTTGACAACCTTGTGCGCCGACTCTTTGACCAACAGCTCGGCATTGATTCCTTAACACCCATTGTCTCTATTCAGAAGAGAATAAAGA--GATGGAATCAAATTTCCGGCAAGC------AAGTCGACCTTTTAATTGGCGACATCTGTGATTTTGATTTTCTGGCAGAAGCGTTCAAATCTTTTGAACCTGAGGCTGTTGTGCACTTTG-GAGAACAGAGGTCAGCTCCTTACTCCATGATAGACAGAGGAAGGGCAGTCTATACGCAGCATAATAACGTGA---TTGGAACTTTGAA-TGTGCTTTTTGCAATCAAAGAATTCAGTCCAGAGTGTCATATGGTGAAATTGGGCACCATGGGGGAA----TACGGAACTCCTAATATTGATATTGAAGAGGGGTACATTACCATCAATCACAATGGTCGAACTGATACATTACCATATCCTAAGCAAGCGAGTTCCTT--TTATCATCTTAGCAAAGTCCATGATTCCCATAACATTGCTTTCACTTGCAAGGCCTGGGGACTAAAGGCGACGGACCTTAATCAAGGGGTGGTCTATGGTGTCATGACTCCAGAGACTGCAATGCACGAAGAACTAATAAATAGACTAGACTACGATGGTGTATTTGGGACAG-----CACTGAACCGCTTCTGCGTGCAAGCGGCTGTTGGGCATCCTCTCACAATCT--ATGGAAAGGGTGGTCAGGT-
>CK7
---------------------------------------------------------------------------------------------------------------CAATTTTTTTTCCATGGCTGTTGCTGTAAGGGAAAAAGAAGGCAATCCCACAAGTTATGCAGAGTCAGAAGAACCGGCCAAAGGAAAAAAAGTTATGGTTATTGGAGGAGATGGA------TACTGTGGATGGGCAACGGCCCTACATCTCTC---AAACCAAG-GCTACCAAGTTGCCATAGTTGACAGCCTTGTGCGCCGACTCTTTGATCAACAGCTCGGAATTGATTCCTTAACACCCATTGTCTCTATTCAGAAGAGAATAAAGA--GATGGAATCAAATTTCCGGCAAGC------AACTTGATCTTTTAGTTGGCGACATCTGTGATTTTGATTTTCTGGCAGAAGCTTTCAAATCTTTTGAACCGGAGGCTGTTGTGCACTTTG-GAGAACAGAGGTCAGCCCCTTTCTCCATGATAGACAGAGGGCGAGCAGTCTATACACAGCATAATAACGTGA---TCGGAACTTTGAA-TGTGCTTTTTGCAATCAAAGAATTCAGTCCAGAGTGTCATTTAGTGAAGCTGGGCACCATGGGAGAA----TATGGAACACCTAATATTGATATTGAAGAGGGGTACATTACCATCAATCACAATGGTCGAACTGATACATTGCCATATCCTAAGCAAGCGAGTTCCTT--TTATCATCTTAGCAAAGTCCATGATTCCCATAACATTGCTTTCACTTGCAAGGCCTGGGGACTAAGGGCTACGGACCTTAATCAAGGGGTGGTCTATGGTGTCATGACTCCAGAGACTGCAATGCATGAAGAACTAATAAATAGACTAGACTATGATGGTGTATTTGGGACAG-----CATTAAACCGTTTCTGCGTGCAAGCAGCTGTTGGGCACCCTCTCACAATTT--ATGGAAAGGGTGGTCAGGT-
>CL6
---------------------------------------------------------------------------------------------------------------CAATTTTTCTTCCATGGCTGTTGCTGTAAGGGAAAAAGAAGGCAATCCCACAAGTTATGCAGAGTCAGAAGAACCGGCCAAAGGTAAAAAAGTTATGGTTATTGGAGGAGATGGA------TACTGTGGATGGGCAACGGCACTACATCTCTC---AAACCAAG-GCTACCAAGTTGCCATAGTTGACAGCCTTGTGCGCCGACTCTTTGATCAACAGCTCGGAATTGATTCCTTAACACCCATTGTCTCTATTCAGAAGAGAATAAAGA--GATGGAATCAAATTTCCGGCAAGC------AACTTGATCTTTTAGTTGGCGACATCTGTGATTTTGATTTTCTGGCAGAAGCTTTCAAATCTTTTGAACCGGAGGCTGTTGTGCACTTTG-GAGAACAGAGGTCAGCCCCTTTCTCCATGATAGACAGAGGGCGAGCAGTCTATACACAGCATAATAACGTGA---TCGGAACTTTGAA-TGTGCTTTTTGCAATCAAAGAATTCAGTCCAGAGTGTCATTTAGTGAAGCTGGGCACCATGGGAGAA----TATGGAACACCTAATATTGATATTGAAGAGGGGTACATTACCATCAATCACAATGGTCGAACTGATACATTGCCATATCCTAAGCAAGCGAGTTCCTT--TTATCATCTTAGCAAAGTCCATGATTCCCATAACATTGCTTTCACTTGCAAGGCCTGGGGACTAAGGGCTACGGACCTTAATCAAGGGGTGGTCTATGGTGTCATGACTCCAGAGACTGCAATGCATGAAGAACTAATAAATAGACTAGACTATGATGGTGTATTTGGGACAG-----CATTAAACCGTTTCTGCGTGCAAGCAGCTGTTGGGCACCCTCTCACAATTT--ATGGAAAGGGTGGTCAGGT-
>CM9
-------------------------------------------------------------------------------------------------------AATAAGAGCAAATTTTCTTCCATGGCTGTTGCTGTAAGAGAAAAAGAAGGCAATTCCTCAACTTATGCAGAGTCAGAAGAACCGGGTAAAGGTAAAAAAGTTATGATTATAGGAGGAGATGGG------TACTGTGGATGGGCAACGGCACTGCACCTTTC---AAATAAAG-GCTACCGAGTTTCTATAGTTGACAGCCTTGTGCGCCGACTCTTTGATCAACAGCTCGGCATTGATTCCTTAACACCCATTGTGTCTATTCAGAAGAGAGTAAAGA--GATGGAATCAGATTTCTGGGAAGC------AACTTGACCTTCTGATCGGTGACATCTGTGATTTTGATTTTCTGGCAGAAGCATTTAAGTCTTTTGAACCTGAGGCTGTTGTGCACTTTG-GAGAACAGAGGTCAGCTCCTTACTCCATGATAGACAGAGGGAGAGCAGTTTATACACAGCATAATAACGTGA---TAGGGACTTTGAA-TGTGCTTTTTGCAATCAAAGAATTCAACCCAGAGTGTCATATGGTGAAGTTGGGCACCATGGGGGAA----TACGGAACTCCTAATATTGATATTGAAGAGGGGTACATTACCATCAATCACAATGGTCGAACTGATACATTACCATATCCTAAGCAAGCGAGTTCCTT--TTACCATCTTAGCAAAGTCCATGATTCCCATAACATTGCTTTCACTTGCAAGGCCTGGGGACTAAGGGCTACGGACCTTAACCAAGGAGTGGTCTATGGTGTTACGACTCCAGAGACTGCAATGCATGAAGAACTAATAAATAGACTAGATTACGATGGTGTGTTTGGGACAG-----CACTGAACCGCTTCTGTGTGCAAGCGGCTGTTGGGCATCCTCTCACAGTTT--ATGGAAAGGGTGGTCAGGTA
>CO8
-------ATTTGGGTTCTTCTTTAGAGGAA-----GCTCAAGGCTTTTGAGACCACATAAAATGGCTGCTT-ACTGTCCTA-------------------ATAAAACAAGGCAAATTTTGTTCCATGGTTGTTGCTGTAAGAGAAAATGAAGGCAATTCCTCAACTCACGCAGAGTCAGAAGAACCGGGTAAAGGTAAAAAAGTTATAATTATTGGAGGAGATGGG------TACTGTGGATGGGCAATGGCACTGCACCTTTC---AAAGAAAGAGCTACCGAGTTTCTATAGTTGACAGTATTGTGCGCCAACTCTTTGATCAGCAGCTCAGCATTGATTCCTTAACACTCATTGTGTCTATTCAGAATAGAGTGAAGG--GATGGAGTCAGATTTCTGGGAAGC------GACTTGACCTTCTGATTGGTGACATCTGTGATTTTGATTTTCTGGCAGAAGCATTTAAGTCCTTTGAACCTGAGTCTGTTGTGCACTTTG-GAGAACAGAGGCCAGCTCCTTACTCCATGATAGACAGAGGTAGAGCGGTTTATACACAGCATAATAACGTGA---TAGGGTCTTTGAA-TGTGCTTTTTGCAATCAAAGAATTCAGCCCAGAGTGTCATATGGTGAAGTTGGGTACCATGGGGGAA----TACGGGACTCCTAATATTGATATTGAGGAGGGGTACATTACCATTAATCACAATGGTGGAACTAATACATTACCATATCCTAAGCAAGCGAGTTCCTT--TTATCATCTTAGCAAAGTCCATGATTCCCATAACATTGCTTTCACTTGCAAGGCCTGGGACT--AAGGGTACGGACCTTAACCAATGAGTGGTCTATGGTGTTACGACTCCAGAGACTGCAATGCATGAAGAACTAATAAATAGACTAGATTACGATGGTGTGTTTGGGACAG-----CAGTAAACCGCTTTTGCGTGCAAGCGGCTGTTGGGCATCCTCTCACAATTT--ATGGAAAGGGTTGTCA----
>CP16
AAG---AAGGC-----------------------------------------------------AAGAGAT-------------------ATAGAAGGA-TAGAGATGTCGCAATTTTTCTCCCATGGCTGTTGCTGTAAGGGAAAAAGAAGGCAATCCATCAACTTATGTAGAGTCTGAAGAACCGGGCAAAGGTAAGAAAGTTATGGTTATCGGAGGAGATGGG------TACTGTGGATGGGCAACGGCACTACACCTCTC---AAACAAAG-GCTACCAAGTTGCGATAGTTGACAGCCTTGTGCGCCGACTCTTTGATCAACAGCTCGGCGTTGATTCCTTAACACCCATTGTCTCTATTCAGAAGAGAATAAAGA--GATGGAATCAAATTTCCGGCAAGC------AACTTGACCTTTTGATTGGTGACATCTGTGATTTTGATTTTCTGGCAGAAGCGTTCAAATCTTTTGAACCTGAGGCTGTTGTGCACTTTG-GAGAACAGAGGTCAGCTCCTTACTCCATGATAGACAGAGGGAGAGCAGTCTATACACAGCATAATAACGTGA---TTGGAACTTTGAA-TGTGCTTTTTGCAATTAAAGAATTCAGTCCAGAGTGTCATATGGTGAAATTGGGCACCATGGGGGAA----TACGGAACTCCTAATATTGATATTGAAGAGGGGTACATTACCATCAATCACAATGGTCGAACTGATACGTTACCATACCCTAAGCAAGCGAGTTCCTT--TTATCATCTTAGCAAAGTCCATGATTCCCATAACATTGCTTTCACTTGCAAGGCCTGGGGGCTAAGGGCTACGGACCTTAATCAAGGGGTGGTCTATGGTGTCATGACTCCAGAGACTGCAATGCACGAAGAACTAATAAATAGACTAGACTACGATGGTGTATTTGGGACAG-----CATTGAACCGCTTCTGCGTGCAAGCGGCTGTTGGACATCCTCTCACAGTCT--ATGGAAAGGGTGGTCAGGT-
>CR44
----------------------------------------------------------------------------------------------------------------AAGATCTCTACAATGGCCATTGCTTTGAAAGAAAAAGAAGGCAAGACAACTTCTTCGGGTGTATCAGAAGAGCCAGGAAAAGGTAAAAAAGTAATGGTTATTGGAGGTGATGGC------TACTGTGGATGGGCAACAGCCTTGCATCTGTC---AAATCAGG-GCTACCAAGTTGCCATTGTTGACAGTCTAGTGCGCCGACTTTTCGACGAGCAGCTTGGAATCCATACCTTGACACCCATTGTCTCGGTCCAGAAGAGAATAAAGA--GATGGAAGCAAATTGCTGGTAAGC------AACTGGACCTTTTCGTTGGAGACATCTGTGATTTTGATTTTTTATCGGAGGCCTTCAAATCCTTCGAACCAGAGGCTGTTGTGCACTTTG-GAGAGCAACGATCTGCCCCTTATTCTATGATAGACAGAGGAAGAGCAGTTTACACGCAGCATAATAATGTGA---TTGGAACCTTGAA-CGTGCTGTTCGCTATCAAAGAATTCCAACCAGATTGCCATTTGGTGAAGTTGGGCACCATGGGAGAG----TATGGAACTCCTAACATAGATATTGAAGAGGGCTACATTACCATCAATCATAATGGTCGGAGTGATACATTACCGTATCCAAAGCAAGCTAGCTCCTT--TTATCATCTTAGCAAAGTGCATGATTCTCACAACATAGCTTTCACTTGCAAGGCCTGGGGATTGAGGGCAACGGACCTTAATCAAGGAGTGGTTTATGGGGTGATAACTCCAGAGACTGCAATGCATGAAGAACTCATCAATAGACTGGACTATGATGGTGTGTTCGGGACGG-----CATTAAACCGTTTCTGCGTGCAAGCAGCCGTTGGGCATCCTCTGACAGTCT--ATGGAAAGGGTGGTCAGGT-
>CT15
------AAGGCAATCCCTTCTTCAGAGGTAAGATTTCTACTGGGTTGCGAATGCATCTTCCACAAAAGTAA-------------------ACAGATTCA-ATAGATCTTTGCAATTTTTCTCCCATGGCTGTTGCTGTAAGGGAAAAAGAAGGCAATCCATCAACTTATGCAGAGTCTGAAGAACCGGGCAAAGGTAAAAAAATAATGGTTATCGGAGGAGATGGG------TACTGTGGATGGGCAACGGCACTACACCTCTC---AAACAAAG-GCTACCAAGTTGCCATAGTTGACAGCCTTGTGCGCCGACTTTTTGATCAACAGCTTGGCGTTGATTCCTTAACGCCCATTGTCTCTATTCAGAAGAGAATAAAGA--GATGGAATCAAATTTCCGGCAAGC------AACTTGACCTTTTGATTGGTGACATCTGTGATTTTGATTTTCTGGCAGAAGCGTTCAAATCTTTTGAACCTGAGGCTGTTGTGCACTTTG-GAGAACAGAGGTCAGCTCCTTACTCCATGATAGACAGAGGGAGAGCAGTCTATACACAGCATAATAACGTGA---TTGGAACTTTGAA-TGTGCTTTTTGCAATTAAAGAATTCAGTCCCGAGTGTCATATGGTGAAATTGGGCACCATGGGGGAA----TACGGAACTCCTAATATTGATATTGAAGAGGGGTACATTACCATCAATCACAATGGTCGAACTGATACATTACCATATCCTAAGCAAGCGAGTTCCTT--TTATCATCTTAGCAAAGTCCACGATTCCCATAACATTGCTTTCACTTGCAAGGCCTGGGGGCTAAGGGCTACGGACCTTAATCAAGGGGTGGTCTATGGTGTCATGACTCCAGAGACTGCAATGCATGAAGAACTAATAAATAGACTAGACTATGATGGTGTATTTGGGACAG-----CATTGAACCGCTTCTGCGTGCAAGCGGCTGTTGGGCATCCTCTCACAGTCT--ATGGAAAGGGTGGTCAGGT-
>DB53
----------------------------------------------------------------------------------------------------AACAAAAAATGCATGTTTTCTCCCATGGCTATTGCTGTGAAGATAAAGGAAGGCAAGCCTATAACTACTGTAAAATCAGAAGAACCAGGCAAGGGCAAAAAGGTTATGGTTATAGGAGGAGATGGA------TTCTGTGGATGGGCAACGGCATTACACCTATC---AAACCAAG-GCTACCAAGTTGCTATTGTTGACAGCCTTGTTCGTAGGTTGTTTGACCAACAACTTGGGATTGATTCACTGACACCCATTGTTTCTATTCACAAGAGAATCAAGA--GATGGAATCAAATTTCAGGTAAGC------AGCTTGATCTTTTAATTGGGGATATCTGTGATTTTGATTTCCTGGCAGAGGCCTTCAAGTCTTTTGAACCGGAGGCAGTTGTACACTTTG-GGGAACAGAGGTCAGCTCCTTATTCGATGATAGACAGGGGAAGGGCAGTCTACACGCAGCATAACAATGTGA---TTGGAACCTTGAA-TGTGCTGTTTGCAATAAAAGAATTTAGTCCTGAGTGTCATTTGGTGAAATTAGGAACCATGGGAGAA----TATGGCACCCCCAATATTGATATTGAAGAGGGATACATTACAATCACCCATAATGGTCGGACTGATACACTTCCATATCCTAAGCAAGCGAGTTCCTT--TTATCATCTTAGCAAAGTGCATGATTCCCATAACATAGCATTCACTTGCAAGGCCTGGGGCCTAAGAGCAACTGATCTCAATCAGGGGGTTGTCTATGGTGTGATGACTCAAGAGACTTCAATGCATGAAGAACTAATCAATAGGCTGGATTATGACGGTGTTTTTGGGACTG-----CATTGAACCGTTTCTGCGTTCAAGCTGCTGTTGGCCATCCTCTCACAATTT--ATGGGAAGGGCGGTCAGGT-
>DC1
------TTTCTGGGTTCTTGTTATTTTTAA-----TTTGTAGAGCTTAAAAATCTTGCTGGGTACTTGTAC-ATTTTGCC--------------------AACAAAAAATGCATGTTTTCTCCCATGGCTATTGCTGTGAAGGAAAAGGAAGGCAAGCCTATAACTACTGTAAAATCAGAAGAACCAGGCAAGGGCAAAAAGGTTATGGTTATAGGAGGAGATGGA------TACTGTGGATGGGCAACGGCATTACACCTATC---AAACCAAG-GCTACCAAGTTGCTATTGTTGACAGCCTTGTTCGTAGGTTGTTTGACCAACAACTTGGGATTGATTCCCTGACACCCATTGTTTCTATTCACAAGAGAATCAAGA--GATGGAATCAAATTTCAGGTAAGC------AGCTTGATCTTTTAATTGGGGATATCTGTGATTTTGATTTCCTGGCAGAGGCCTTCAAGTCTTTTGAACCGGAGGCAGTTGTACACTTTG-GGGAACAAAGGTCAGCTCCTTATTCGATGATAGACAGGGGAAGGGCAGTCTACACGCAGCATAACAATGTGA---TTGGAACCTTGAA-TGTGCTGTTTGCAATCAAAGAATTTAGTCCTGAGTGTCATTTGGTGAAATTAGGGACCATGGGAGAA----TATGGTACCCCCAATATTGATATTGAAGAGGGATACATTACAATCACCCATAATGGTCGGACTGATACACTTCCATATCCTAAGCAAGCGAGTTCCTT--TTATCATCTTAGCAAAGTGCATGATTCCCATAACATAGCATTCACTTGCAAGGCCTGGGGCCTAAGAGCAACTGATCTCAATCAGGGCGTTGTCTATGGTGTGATGACTCAAGAGACTTCAATGCATGAAGAACTAATCAATAGGCTGGATTATGACGGTGTTTTTGGGACTG-----CATTGAACCGTTTCTGCATTCAAGCTGCTGTTGGGCATCCTCTCACAATTT--ATGGGAAGGGCGGTCAGGT-
>EN45
----------------------------------------------------------------------------------------------------------------AAGTTATCTCTGATTGCTATTGCTTTGAAAGAAAAAGAAGGTAAGACAACTTCGCCTGCTACATCAGAAGAGCGAGGGAAAGGTAAAAAA-TGATGGTTATTGGAGGTGATGGT------TACTGTGGATGGGCAACAGCCTTGCATCTCTC---AAACCAGG-GCTACCAAGTTGCCATTATTGACAGTCTAGTGTGCCGACTTTTCGATGAACGACTTGGAATTCATGCCTTAACACCCATTGAGTCAGTCCAGAAGAGAATAAAGA--GATGGAAGGAGGTTTCTTGTAAGC------AACTGGACCTTTTTCGTAG-GAGACATGTGATTTTGATTTTCTATCAGAGGCTTTCAAATCCTTCGAACCTGAGGCGCTCGTGCACTTTG-GAGAGCAAAGGTCTGCCCCATATTCCATGATAGATAGAGGAAAAGCAGTTTACACGCAGCAAAATAATGTGA---TTGGAACCTTGAA-TGTGCT-CTTGCTATCAAAGAATTCCAACCAGATTGCCATTTGGTGAAATTGGGAACCATGGGAGAG----TATAGGACTCCTAACATAGATATTGAAGAGGGCTATATTACCATCAATCATAATGGTCGTACTGATACATTGCCGTATCCAAAACAAGCTAGCTCCTT--TTATCATCTTAGCAAGGTGCATGATTCTCACAACATAGCGTTCACTTGCAAGGCCTGGGGATTGAGGGCGACGGACCTTAATCAAGGGGTGGTTTATGGGGTGATAACTCCAGAGACTGCAATGCATGAAGAGCTCATCAATAGACTGGACTATGATGGCGTGTTCGGGACGG-----CATTGAACCGTTTCTGTGTGCAAGCGGCCGTTGGCCATCCCCTCACGGTCT--ATGGAAAGGGTGGTCAGGT-
>FC13
----------------CTTATTGACTGAAT-----CTTCCTCAGAGGCAATCCCTTTTTGGGTAATTACAC-ATTGCTCTTT-----TCAATAGATAAA-ACAGAATTGAACAAATTTTCTTCCATGGCTGTTGCTGTAAGAGAAAAAGAAGGCAATACCTCAACTTATGCAGAGTCAGAAGAATCCGGTAAAGGTAAAAAAGTTATGATTATTGGAGGAGATGGG------TACTGTGGATGGGCAACGGCACTGCACCTCTC---AAATAAAG-GCTACCGAGTTGCTATAGTTGACAGCCTTGTGCGCCGACACTTTGATCAACAGCTCGGCATTGATTCCTTAACACCCATTGTCTCTATTCAGAAGAGAGTAAAGA--GATGGAATCAAATTTCTGGGAAGC------AACTTGACCTTTTGATTGGTGACATCTGTGATTTTGATTTTCTGGCAGAAGCATTTAAGTCTTTTGAACCTGAGGCTGTTGTGCACTTTG-GAGAACAGAGGTCAGCTCCTTACTCCATGATAGACAGAGGGAGAGCAGTTTATACACAGCATAATAACGTGA---TTGGGACTTTGAA-TGTGCTTTTTGCAATCAAAGAATTCAGTCCAGAGTGTCATATGGTGAAGTTGGGCACCATGGGGGAA----TACGGAACTCCTAATATTGATATTGAAGAGGGGTACATTACCATCAATCACAATGGTCGAACTGATACATTACCATATCCTAAGCAAG-----------------------------------------------------------------------------------------------------------------------------------------------------------------------------------------------------------------------------------------------------------------------
>FTS1
GAGTTATTTCTGGGTTCTTGTTATTTTGAA-----TTTGTAGAGCTTAAAAATCTTGGTGGGTACTTGTCC-ATTTTG----------------------AACAAAAAATGCATGTTTTCTCCCATGGCTATTGCTGTGAAGGAAAAGGAAGGCAAGCCTATAACTACTGTAAAATCAGAAGAACCAGGCAAGGGCAAAAAGGTTATGGTTATAGGAGGAGATGGA------TACTGTGGATGGGCAACGGCGTTACACCTATC---AAACCAAG-GCTACCAAGTTGCTATTGTTGACAGCCTTGTTCGCAGGTTGTTTGACCAACAACTTGGGATTGAATCGCTGACACCCATTGCCTCTATTCACAATAGAATCAAGA--GATGGAATCAAATTTCAGGTAAGC------AGCTTGATCTTTTAATTGGGGATATCTGTGATTTTGATTTCCTGGCAGAGGCCTTCAAGTCTTTTGAACCGGAGGCAGTTGTACACTTTG-GGGAACAGAGGTCAGCTCCTTATTCGATGATAGACAGGGGAAGGGCAGTCTACACGCAGCATAACAATGTGA---TTGGAACCTTGAA-TGTGCTGTTTGCAATCAAAGAATTTAGTCCTGAGTGTCATTTGGTGAAATTGGGGACCATGGGAGAA----TATGGTACCCCTAATATTGATATTGAAGAGGGATACATTACCATCACCCATAATGGTCGGACTGATACACTTCCATATCCTAAGCAAGCAAGTTCCTT--TTATCATCTTAGCAAAGTGCATGATTCACATAACATAGCATTCACTTGCAAGGCCTGGGGACTAAGAGCAACTGATCTCAATCAGGGGGTTGTCTATGGTGTGATGACTCAAGAGACTTCAATGCATGAAGAACTAATCAATAGGCTGGATTATGACGGTGTTTTTGGGACTG-----CATTGAACCGTTTCTGCGTTCAAGGTGCTGTTGGGCATCCTCTCACAATTT--ATGGGAAGGGCGGTCAGGT-
>FTS2
GAGTTATTTCTGGGTCCTTGTTATTTTGAA-----TTTGTAGAGCTTAAAAATCTTGGTGGGTACTTGTCC-ATTTTG----------------------AACAAAAAATGCATGTTTTCTCCCATGGCTATTGCTGTGAAGGAAAAGGAAGGCAAGCCTATAACTACTGTAAAATCAGAAGAACCAGGCAAGGGCAAAAAGGTTATGGTTATAGGAGGAGATGGA------TACTGTGGATGGGCAACGGCATTACACCTATC---AAACCAAG-GCTACCAAGTTGCTATTGTTGACAGCCTTGTTCGCAGGTTGTTTGACCAACAACTTGGGATTGAATCCCTGACACCCATTGCCTCTATTCACAATAGAATCAAGA--GATGGAATCAAATTTCAGGTAAGC------AGCTTGATCTTTTAATTGGGGATATCTGTGATTTTGATTTCCTGGCAGAGGCCTTCAAGTCTTTTGAACCGGAGGCAGTTGTACACTTTG-GGGAACAGAGGTCAGCTCCTTATTCGATGATAGACAGGGGAAGGGCAGTCTACACGCAGCATAACAATGTGA---TTGGAACCTTGAA-TGTGCTGTTTGCAATCAAAGAATTTAGTCCTGAGTGTCATTTGGTGAAATTGGGGACCATGGGAGAA----TATGGTACCCCTAATATTGATATTGAAGAGGGATACATTACCATCACCCATAATGGTCGGACTGATACACTTCCATATCCTAAGCAAGCAAGTTCCTT--TTATCATCTTAGCAAAGTGCATGATTCACATAACATAGCATTCACTTGCAAGGCCTGGGGACTAAGAGCAACTGATCTCAATCAGGGGGTTGTCTATGGTGTGATGACTCAAGAGACTTCAATGCATGAAGAACTAATCAATAGGCTGGATTATGACGGTGTTTTTGGGACTG-----CGTTGAACCGTTTCTGCGTTCAAGCTGCTGTTGGGCATCCTCTCACAATTT--ATGGGAAGGGCGGTCAGGT-
>GG1
---------------------------------------------------------------------------------------------------------------------------------TTTTGCAATCTAAGAAATGAGGATTAAATCTGCAAGAGGTGTTCAAGCAAAAAATACTTGCACAAATTTAAGATAGTCAGCTGCTGGTAAGATTAGGTCTTGATACTTTAAGTAACCATTATTAATTTGCCTCTTGTAAATCTAATCATAACCTAGCCAATTCGTGGTAAACATCTCTGCACAAGTTTCGTGACAGGAACCT-----------ACCTGACCACCCTTGCCATAGACTGTGAGGGGATGAGAAGCGGTTCAATGCAGTCCCAAACACGCCATCATAATCCAGTCTGTTGATGAGCCGTCTCTGGAGTTATCACCCCTTGATTAAGGTCTGTAGCCCTCAATCCCCAGGCCGAATCATGCACTTTATGATAAAAAGAGCTAGCTTGCTTTGCCATTATGATTGATGGTAATATAGCCCTCTTCAATATCAATGTTAGGAGTTCCATATTCTCAAA-TTCTTTGATAGCAAAGAGTACATTCAAGGTTCAATCACATTATTATGCTGCGTCTATCATGGAATAAAGTGTACAACGGCTTCTGCTATGAAATCAAAGTCACATATGTCTCCAAT-------------GAAAAGGTCCAGTTGCTTACCAGAAATCTGCTCATCTCTTTATTCTCTTCTGAATTGAGACAATGGGTGTCAAAGAATCAATTCCAAGCTGCTCGTCAAAGAGCCGACGGAC-TAAACTGTCAACAATGGCCACTTGATACCCT--TTGTTCGAGAGATGCAATGCCGTATAACCATTACCTTTTTGCCTTTCCCTTCCGATGCTTCAGGAGATGTTGTTCTTCCTTCTTTTTCCCTCAACGCACAGCCATTGGAGAAAACCTGACAACTCCATTGATAAAGATA--TAAAC-
>HB41
CAAATAATATCCACTTCTTGCTTGTCTAAT-----GCTGTGGAGCTCAATAGTAGTAGT-------------GCTATAACA-----------CAAAACA-AAGAAAACATCCAGGTTTTCTCCCATGGCTATTGCTGTGAAGGTAAAGGAAGGCAAGCCTATAACTACTGCAAAATCAGAAGAACCAGCCAAGGGCAAAAAGGTTATGGTTATAGGAGGAGATGGA------TACTGTGGATGGGCAACAGCATTACACCTCTC---AAACCAAG-GCTACCAAGTTGCTATTGTTGACAGCCTTGTTCGCAGGCTGTTTGACCAACAACTTGGGATTGATTCCCTGACTCCCATAGCCTCTATTCACAAGAGAATCAAGA--GATGGGATCAAATTTCGGGTAAGC------AACTTAATCTTTTAATTGGGGATATATGTGATTTTGATTTCCTGGCAGAGGCCTTCAAGTCTTTTGAACCAGAGGCAGTTGTACACTTTG-GGGAACAGAGGTCAGCTCCTTATTCCATGATAGACAGGGGAAGGGCAGTCTACACGCAGCATAACAATGTGA---TTGGAACCTTGAA-TGTGTTGTTTGCAATCAAAGAATTTAGTCCGGAGTGTCATTTGGTGAAATTGGGCACCATGGGAGAA----TATGGTACTCCTAATATTGATATTGAGGAGGGGTACATTACCATCACCCATAATGGTCGGACTGATACACTGCCATTTCCTAAGCAAGCGAGTTCCTT--TTATCATCTTAGCAAAGTGCATGATTCACATAACATAGCATTCACTTGCAAGGCCTGGGGCCTAAGGGCGACTGACCTCAATCAGGGGGTTGTCTATGGTGTGATGACTCCAGAGACTGCAATGCATGAAGAACTAATTAATAGGCTGGATTATGATGGTGTTTTTGGCACTG-----CATTAAACCGTTTCTGCGTGCAAGCTGCTGTTGGGCATCCTCTCACAATTT--ATGGGAAGGGCGGTCAGGT-
>JO20
----------------------------------------------------------------------------------AGTG-TCATTTTTCTAA-AAAAGTTCATGACATTTTTCGCCCATGGCTGTTGCTGTAAGGGAGAAAGAAGGCAATCCATCAACTTATGTGGAGTCTGAAGAACCGGACAAAGGCAAAAAAGTAATGGTTATCGGAGGAGATGGG------TACTGTGGATGGGCAACGGCACTACACCTCTC---TAACAAAG-GCTACCAAGTTGCGATAGTTGATAGCCTTGTGCGCCGACTATTTGATCAACAACTCGGCATTGATTCCTTAACACCCATTGTCTCTATTCAGAAGAGAATAAAGA--GATGGAATCAAATGTCCGGCAAGC------AAGTTGACCTTTTGATTGGTGACATCTGTGATTTTGATTTTCTGGCAGAAGCGTTCAAATCTTTTGAACCTGAGGCTGTTGTGCACTTTG-GAGAACAGAGGTCCGCTCCTTACTCCATGATAGACAGAGGGAGAGCAGTCTATACACAGCATAATAACGTGA---TTGGAACTTTGAA-TGTGCTTTTTGCAATCAAAGAATTCAGTCCAGAATGTCATATGGTGAAATTGGGCACAATGGGGGAA----TACGGAACTCCTAATATTGATATTGAAGAGGGGTACATTACCATCAATCACAATGGTCGAACTGATACATTACCATATCCTAAGCAAGCGAGTTCTTT--TTATCATCTTAGCAAAGTCCACGATTCCCATAATATTGCTTTCACTTGTAAGGCCTGGGGACTAAGGGCTACGGACCTTAATCAAGGGGTGGTCTACGGTGTCATGACTCCAGAGACTGCAATGCATGAAGAACTAATAAATAGACTAGACTATGATGGTGTATTTGGGACAG-----CATTGAATCGCTTCTGCGTGCAAGCGGCTGTTGGGCATCCTCTCACAGTCT--ACGGAAAGGGTGGTCAGGT-
>JU21
----------------------------------------------------------------------------------AGTG-TCATTTTTCTAA-AAAAGTTCATGACATTTTTCGCCCATGGCTGTTGCTGTAAGGGAAAAAGAAGGCAATCCATCAACTTATGTGGAGTCTGAAGAACCGGACAAAGGCAAAAAAGTAATGGTTATCGGAGGAGATGGG------TACTGTGGATGGGCAACGGCACTACACCTCTC---TAACAAAG-GCTACCAAGTTGCGATAGTTGATAGCCTTGTGCGCCGACTATTTGATCAACAACTCGGCATCGATTCCTTAACACCCATTGTCTCTATTCAGAAGAGAATAAAGA--GATGGAATCAAATGTCTGGCAAGC------AAGTTGACCTTTTGATTGGTGACATCTGTGATTTTGATTTTCTGGCAGAAGCGTTCAAATCGTTTGAACCTGAGGCTGTTGTGCACTTTG-GAGAACAGAGGTCCGCTCCTTACTCCATGATAGACAGAGGGAGAGCAGTCTATACACAGCATAATAACGTGA---TTGGAACTTTGAA-TGTGCTTTTTGCAATCAAAGAATTCAGTCCAGAATGTCATATGGTGAAATTGGGCACAATGGGGGAA----TACGGAACTCCTAATATTGATATTGAAGAGGGGTACATTACCATCAATCACAATGGTCGAACTGATACATTACCATATCCTAAGCAAGCGAGTTCTTT--TTATCATCTTAGCAAAGTCCACGATTCCCATAACATTGCTTTCACTTGTAAGGCCTGGGGACTAAGGGCTACGGACCTTAATCAAGGGGTGGTCTACGGTGTCATGACTCCAGAGACTGCAATGCATGAAGAACTAATAAATAGACTAGACTATGATGGTGTATTTGGGACAG-----CATTGAATCGCTTCTGCGTGCAAGCGGCTGTTGGGCATCCTCTCACAGTCT--ACGGAAAGGGTGGTCAGGTC
>KE1
--------------------------------------------------------------------------------------------------------------------------------------------------------------------------------------------------------------------------------------------------------------------------------------------------------------------------------GATCAACAACTAGGGATTGACTCCTTAACACCCATTGTCTCAATTCAGAAGAGAATAAAGA--GATGGAAGCAAGTCTCTAAAAAGA------AACTTGACCTCTTTGTGGGAGACATTTGTGACTTTGATTTCCTTGCAAAGGCTTTCAAGTCCTTTGAACCTGAGGTAGTTGTACACTTTG-GAGAGCAAAGGGTTTCTCCTTATTCCATGATAGATGGAGGAAGAGTAGTGTACACTCAACATAATAATGTGA---TTGGAACCATGAA-TGTGCTCTTTGCTATCAAATAATTCAACCTAGAATGCCATTTGGTTAAATTGGGTACCACAGGAGAG----TATGGGACTCCTAACATTGATATTGAAGAAGGGTACATTACCATTACTCATAATTGTCAGACAAACACACTGCCATATCTGAAGCAAGCGAGCTCCTT--TTAT-------------------------------------------------------------------------------------------------------------------------------------------------------------------------------------------------------------------------------------------------------
>LF2
----------------------------------------------------------------------------------------------------AAGAAAAGATCCAAGTTTTCTCCTATGGCTATTGCTGTGAAGGAAAAGGAAGGCAAGCCTATAACTCCTGCAAAGTCAGAAGAACCAAGCAAGGGCAAAAAGGTTATGGTTATAGGAGGAGATGGA------TACTGTGGATGGGCAACAGCATTACATCTCTC---AAACCAGG-GCTACCAAGTTGCTATTGTTGATAGCCTTGTTCGCAGGATGTTTGATCAACAACTTGGGATTGATTCCCTAACTCCCATTGTTTCTATTCACAAGAGAATCAAGA--GATGGAATCAAATTTCGGGTAAGC------AACTTGATCTTTTAATTGGGGATATCTGTGATTTTGATTTCCTGGCAGAGGCCTTCAAGTCTTTTGAACCAGAGGCAGTTGTACACTTTG-GGGAACAGAGGTCAGCTCCTTATTCCATGATAGACAGGGGAAGGGCAGTCTACACACAGCATAACAATGTGA---TTGGAACCTTGAA-TGTACTGTTTGCAATCAAAGAATTTAGTCCGGAGTGTCACTTGGTGAAATTGGGCACCATGGGAGAA----TATGGTACTCCTAATATTGATATTGAAGAGGGCTACATTACCATCACCCATAATGGCCGGACTGATACATTGCCATATCCTAAACAAGCGAGTTCCTT--TTATCATCTTAGCAAAGTGCATGATTCACATAACATAGCATTTACTTGCAAGGCCTGGGGCTTAAGGGCGACTGATCTCAATCAGGGGGTTGTGTATGGTGTGATGACTCCAGAGACTGCAATGCATGAAGAACTAATTAATAGGTTGGATTATGACGGTGTTTTTGGGACTG-----CATTGAACCGTTTCTGCGTGCAAGCTGCTGTTGGGCATCCTCTGACAATTT--ATGGGAAGGG----------
>MC0
----------TGGGTTTCTGTTATCTTGAA-----TTTGTAGAGCTTAGAAATTTTGCTGGGTGCTTGTAC-ATTTTG----------------------AAGAAAAAGTCCAAGTTTTCCCCCATGGCTATTGCTGTGAAAGAAAAGGAAGGCAACCCTATAACTACTGCAAAATCAGAAGAACCAGGCAAGGGCAAAAAGGTTATGGTTATAGGAGGAGATGGA------TACTGTGGATGGGCAACAGCTTTACATCTCTC---AAACCAAG-GCTACCAGGTTGCAATTGTTGACAGCCTTGTTCGCAGGCTGTTTGACCAACAACTTGGGATTGATTCCCTAACACCCATTGCCTCTATTCACAAGAGAATCAAGA--GATGGAATCAAATTTCGGGTAAAC------AACTTAATCTTTTAGTCGGGGATATCTGTGATTTTGATTTCCTGGCAGAGGCCTTCAAGTCATTTGAACCAGAGGCAGTTGTACACTTTG-GGGAACAGAGGTCAGCTCCTTATTCCATGATAGACAGGGGAAGGGCAGTCTACACGCAGCATAACAATGTGA---TTGGAACCTTGAA-TGTGCTGTTTGCAATCAAAGAATTTAGTCCGGAATGTCATTTGGTGAAATTGGGCACCATGGGAGAA----TATGGTACTCCTAATATTGATATTGAAGAGGGTTACATTACCATCACCCATAATGGTCGGACTGATACTCTGCCATATCCTAAGCAAGCCAGTTCCTT--TTATCATCTAAGCAAAGTGCATGATTCACATAACATAGCATTCACTTGCAAGGCCTGGGGCCTAAGGGCGACTGACCTCAATCAGGGGGTTGTCTATGGTGTGATGACTCCAGAGACTGCAATGCATGAAGAACTGATTAATAGGCTGGATTATGACGGTGTTTTTGGGACTG-----CATTGAACCGTTTCTGCGTGCAAGCTGCTGTTGGGCATCCTCTCACAGTGT--ATGGGAAGGGCGGTCAGGT-
>MT0
AAGTTATTTACGTGTTCTTGTTATGTTTTG-----TTTGTAGAGCTTAGAAATCTTGCTGTTTACGTGTAG-ATTTTGGTACTAGA-GGTGAGCAAAGA-AAGAAAAGATTCAATCTTTCTCCCATGGCTATTGCTGTGAAGGAAAAGGAAAAGAGGTCTGTGACTAGTGCAAAATC---AGAGCCAGGAAAGGGCAAGAAGGTTATGGTTATAGGAGGAGATGGA------TACTGTGGATGGGCAACTGCATTACACCTTTC---AAACCAAG-GCTACCAAGTTGCTATTGTTGATAGCCTTGTTCGCAGGCTGTTTGATCAGCAACTTGGGATTGATTCCCTAACACCCATTGCCTCTATTCACAACAGAATCAAGA--GATGGGATCAAATTTCGGGTAAGC------AACTAAGTCTTTTAGTTGGGGATATCTGTGATTTTGATTTCCTGGCAGAGGCCTTCAAGTCTTTTGAACCAGAGGCAGTTGTACACTTTG-GGGAACAGAGGTCAGCTCCTTATTCCATGATAGATAGGGGGAGGGCTGTCTACACACAGCATAACAATGTGA---TTGGAACCTTGAA-TGTGCTGTTTGCAATCAAGGAATTTAGTCCTGAGTGTCATTTGGTGAAATTAGGAACCATGGGAGAA----TATGGTACTCCTAATATTGATATTGAGGAGGGGTACATTACTATCACACATAATGGTCGGACTGATACTCTGCCATATCCTAAGCAAGCAAGTTCATT--TTATCATCTTAGCAAAGTGCATGATTCACATAACATTGCATTTACTTGCAAGGCCTGGGGCCTAAGGGCCACTGACCTCAATCAGGGGGTTGTCTATGGTGTGATGACTCCAGAAACTTCAATGCATGAAGAACTGATTAATAGGCTGGATTATGACGGTGTTTTTGGGACTG-----CATTGAACCGTTTCTGCGTTCAAGCTGCTGTTGGGCATCCTCTCACAGTTT--ATGGGAAGGGCGGTCAGGT-
>NN48
GAGTTATTTCTGGGTTGTTCTTAATTTGAC-----TTTGTAGAGCTTAAAAATCTTGCTGGGTACTTTTAC-ATTTT-----------------------AAGAAAACATGCAAGTTTTCTCCCATGGCTATTGCTGTGAAGGAAAAGCAAGGCAAGCCTATAACTACTGCAAAATCAGAAGAACCAGGAAAGGGCAAAAAGGTTATGGTTATAGGAGGAGATGGA------TACTGTGGATGGGCAACAGCATTACACCTCTC---AAACCAAG-GCTACCAAGTTGCTATTGTTGACAGCTTTGTTCGCAGGCTGTTTGACCAACAACTTGGGATTGATTCCCTGACACCCATTGTCTCTATTCACAAGAGAATCAAGA--GATGGAATCAAATTTCGGGTAAGC------AGCTTGATCTTTTAATCGGGGATATCTGTGATTTTGATTTCCTCGCAGAGGCCTTCAAGTCTTTTGAACCAGAGGCTGTTGTACACTTTG-GGGAACAGAGGTCAGCTCCTTATTCGATGATAGACAGGGGAAGGGCAGTCTACACGCAGCATAACAATGTGA---TTGGAACCTTGAA-TGTGCTGTTTGCAATCAAAGAATTTAGTCCTGAGTGTCATTTGGTGAAATTGGGCACCATGGGAGAA----TATGGTACTCCTAATATTGATATTGAAGAGGGGTACATTACCATCACCTATAATGGTCGGACTGATACACTGCCATATCCTAAGCAAGCGAGTTCCTT--TTATCATCTTAGCAAAGTGCATGATTCACATAACATAGCATTCACTTGCAAGGCCTGGGGCCTAAGAGCGACTGATCTCAATCAGGGGGTTGTCTATGGTGTGATGACTCGAGAGACTGCAATGCATGAAGAACTAATTAATAGGCTGGATTATGACGGTGTTTTTGGGACTG-----CATTGAACCGTTTCTGCGTTCAAGCTGCTGTTGGGCATCCTCTTACAATTT--ATGGGAAGGGCGGTCAGGT-
>PA42
-------------------------TTGAA-----TTTGTAGAGCTTGA-AATCTTGCTGGGTACTTGTAC-ATCTTGCTA-----------TTAGAGG-AAGAAAACATCCAAGTTTTCTCCCATGGCTATTGCTGTGAAGGAAAAGGAAGCCAAGCCTATAACTACTGCAAAATCAGAAGAACCAGGCAAGGGCAAAAAGGTTATGGTTATAGGAGGAGATGGA------TTCTGTGGATGGGCAACAGCATTACACCTCTC---AAACCAAG-GCTACCAAGTTGCTATTGTTGACAGCCTTGTTCGGAGGCTGTTTGACCAACAACTTGGGATTGATTCCCTAACACCCATTGCCTCTATTCATAAGAGAATCAAGA--GATGGAATCAAATTTCGGGAAAAC------AACTTAATCTTTTAATCGGGGATATCTGTGATTTTGATTTCCTAGCTGAGGCCTTCAAATATTTTGAACCTGAGGCAGTTGTACACTTTG-GGGAACAGAGGTCAGCTCCTTATTCGATGATAGACAGAGGAAGGGCAGTCTATACGCAGCATAACAATGTGA---TTGGAACCTTGAA-TGTGCTGTTTGCAATCAAAGAATTTAGTCCGGAGTGTCATTTGGTGAAATTGGGTACCATGGGAGAA----TATGGTACTCCTAATATTGATATTGAAGAGGGGTACATTACCATCAACCATAATGGTCGGACTGATAAACTGCCATATCCTAAGCAAGCGAGTTCCTT--TTATCATCTTAGCAAAGTGCATGATTCACATAACATAGCCTTCACTTGTAAGGCCTGGGGCTTAAGGGCGACTGACCTCAATCAGGGGGTTGTCTATGGGGTGATGACTCCAGAGACTGCAATGCATGAAGAACTCATTAATAGGCTGGATTATGACGGTGTTTTTGGGACTG-----CATTGAACCGTTTCTGCGTGCAAGCTGCTGTTGGGCATCCTCTCACAATTT--ATGGGAAAGGCGGTCAGGT-
>PF1
------------------TGTTATGTTGAA-----TTTGTAGAGCTTAAAAATC--------------TAG-ATTTTGGTA-----------CTAGAGG-AAGACAACACCCAAGTTTTCTCCCATGGCTATTGCTGTGAAGGAAAAGGAAGACCAGCCTATAACTAGTGCAGAATCAGAAG---CTGGCAAGGGCAAAAAGGTTATGGTTATAGGAGGAGATGGA------TTCTGTGGATGGGCAACAGCATTACATCTTTC---AAACCAAG-GCTACCAAGTTGCTATTGTTGACAGCCTTGTTCGCAGGCTGTTTGACCAACAACTTGGGATTGATTCCCTGACACCCATTGTCTCTATTCACAAGAGAATCAAGA--GATGGAATCAAATTTCTGGTAAGC------AACTGGATCTTTTAGTTGGGGATATCTGTGATTTTGATTTCCTGGCAGAGGCCTTCAAGTCTTTTGAGCCAGAGGCTGTTGTGCACTTTG-GGGAACAGAGGTCAGCTCCTTATTCGATGATAGACAGGGGAAGGGCAGTCTACACGCAGCATAACAATGTGA---TTGGAACCTTGAA-TGTGCTGTTTGCAATCAAAGAGTTCAGTCCGGAGTGTCATTTGGTGAAACTGGGCACCATGGGCGAA----TATGGTACTCCTAATATTGATATTGAAGAGGGGTACATTACCATCACCCATAAAGGTCGGACCGATACACTGCCATATCCTAAGCAAGCGAGTTCCTT--TTATCATCTTAGCAAAGTGCATGATTCACATAACATAGCATTCACTTGTAAGGCCTGGGGCCTAAGGGCGACTGACCTCAATCAGGGGGTTGTCTATGGTGTGATGACTCCAGAGACTGCAATGCATGAAGAACTAATTAATAGGCTGGATTATGACGGTGTTTTTGGGACTG-----CATTGAACCGTTTCTGCGTGCAAGCTGCTGTTGGGCATCCTCTCACAATTT--ATGGGAAGGGCGGTCAGGT-
>PFM1
-------------------CTTATGTTGTA-----TTTGTAGAGCTTAA-AATCATACTGGGTACTTGTAC-ATCTTGCTAGTAGAGGTGAGCAAAGGCTAAGAAAACATCCAAGTTTTCTCCCATGGCTATTGCTGTGAAGGAAAAGGAAGGCAAGCCTATAACTACTGCAGAATCAGAAGAACCAGGCAAGGGCAAAAAGGTTATGATTATAGGAGGAGATGGA------TTCTGTGGATGGGCAACAGCATTACACCTCTC---AAACCAAG-GCTACCAAGTTGCTATTGTTGACAGCCTTGTTCGTAGGCTGTTTGACCAACAACTTGGGATTGATTCCCTTACACCCATTGCCTCTATTCATAAGAGAATCAAGA--GATGGGATCGAATTTCGGGAAAGC------AACTTGATCTTTTAATTGGGGATATCTGTGATTTTGATTTCCTGGCTGAGGCCTTCAAGTCTTTTGAACCAGAGGCAGTTGTACATTTTG-GGGAACAGAGGTCAGCTCCTTATTCGATGATAGACAGGGGAAGGGCAGTCTACACCCAGCATAACAATGTGA---TTGGAACCTTGAA-TGTTCTGTTTGCAATCAAAGAATTTAGTCCGGAGTGTCACTTGGTTAAATTGGGCACCATGGGAGAA----TATGGTACTCCCAATATTGATATTGAAGAGGGGTACATTACCATCACCCATAATGGTCGGACTGATACAGTGCCATATCCTAAGCAAGCGAGTTCCTT--TTATCATCTTAGCAAAGTGCATGATTCACATAACATAGCATTCACTTGCAAGGCCTGGGGCCTAAGGGCGACTGACCTCAATCAGGGGGTTGTCTATGGTGTGATGACTCCAGAGACTGCAATGCATGAAGAACTAATTAATAGGCTGGATTATGACGGTGTTTTTGGGACCG-----CATTGAACCGTTTCTGTGTGCAAGCTGCTGTTGGGCATCCTCTTACAATTT--ATGGGAAAGGCGGTCAGGT-
>PG28
--------------------------------------------------------------------------------------------------------------------------------------------------------------------------------------------------------------------------------------------------------------------------------------------------------------------------------------------------------------------------------------------------------------------------------------------------------------------------------------------------------------------------------------------------------------------------------------------------------------------------------------------------------------------------------------------------CTAATATTGATATTGAAGAAGGGTACATTACCATTACTCAAAATGGTAGGATAGACACGTTTCCATATCTAAAGCAAGCAAGATCCTT--TTATCATCTTAGCAAAGTGCATGAATCTCACATCATAGATTTTACTTGCAAGGCCTTAGGACTAAGGGCTATAAACCTCAATCAAGGGGTGGTTTACGATGTCACAACTCATGAAATTGCAGAACTCAAAGAACTCATTAATAGGTTGGACTATGATGGTGTATTTGGGATTG-----TATTGAAACATTTCTATGTGCAAGTAGTTGTTGGGCATAAGCTCACAGTTT--ATGGAAAGGGTGG-------
>PH2
-------AGCAAAGACCTTATTGGGTACCA-----TTTAGTGAGTTTAAGGTTC------------AACAGTGTTTTG----------------------AAGAAAACACCCAAGTTTTCTCCCATGGCTATTGCTGTGAAGGAAAAGGAAGACCAGCCTATAACTACTGCAGAATCGGAAG---CTGGCAAGGGCAAAAAGGTTATGGTTATAGGAGGAGATGGA------TTCTGTGGATGGGCAACAGCATTACACCTTTC---AAACCAAG-GCTACCAAGTTGCTATTGTTGACAGCCTTGTTCGCAGGCTGTTTGACCAACAACTTGGGATTGATTCCCTGACACCCATTGTTTCTATTCACAAGAGAATCAAGA--GATGGAATCAAATTTCGGGCAAGC------AACTTGATCTTTTAGTTGGGGATATCTGTGATTTTGATTTCCTGGCAGAGGCCTTCAAGTCTTTTGAGCCAGAGGCTGTTGTACACTTTG-GGGAACAGAGGTCAGCTCCTTATTCGATGATAGACAGGGGAAGGGCAGTCTACACGCAGCATAACAATGTGA---TTGGAACCTTGAA-TGTGCTGTTTGCAATCAAAGAGTTCAGTCCGGAGTGTCATTTGGTGAAACTGGGCACCATGGGCGAA----TATGGTACTCCTAATATTGATATTGAAGAGGGGTACATTACCATCACCCATAAAGGTCGGACTGATACACTGCCATATCCTAAGCAAGCGAGTTCCTT--TTATCATCTTAGCAAAGTGCATGATTCACATAACATAGCATTCACCTGTAAGGCCTGGGGCCTAAGGGCGAGTGACCTCAATCAGGGGGTTGTCTATGGTGTGATGACTCCAGAGACTGCAATGCATGAAGAACTAATTAATAGGCTGGATTATGACGGTGTTTTTGGGACTG-----CATTGAACCGTTTCTGCGTGCAAGCTGCTGTTGGGCATCCTCTCACAATTT--ATGGGAAGGGCGGTCAGGT-
>PS27
-----------------------------------------------------------------------------------------------------------------------------------------------------------------------------------------------------------------------------------------------------------------------------------------------------------------------------------------------------------------------------------------------------------------GAAAGT------AGCTTGACCTATTTTGGGGAGGTGATTGTGATTTTGATTTCCTTGCATAGGCTTTCAATTCCTTTGAACCTGAGGCAGTTGTACACTTTG-GAGAGTAGAGGTATCTTCCTTATTCCATGATAGATAGAGGAAGAGAAGTCTATACTCGATATAATAACGTGA---TTGGAACCATGAATTGTGTTTTTTGCTATAAAATAATTCAGTGTAGAATTCCATTTGGTTAATTTGGGTAACATGTGAGAG----TATGGAACTCCTAACATTGATATTGAAGAAGGGTACATTACCATTACTCAAAATGGCA-----------------------------------------------------------------------------------------------------------------------------------------------------------------------------------------------------------------------------------------------------------------------------------------------------
>PS30
-----------------TTGTTAGGTTGAA-----TTTGTAGAGCTTAA-AATCTTGCTGGGTACTTGTAC-ATCTTGCTAGTAGAGGTGAGCAAAGAC-AAGAAAACATCCAAGTTTTCTCCCATGGCTATTGCTGTGAAGGAAAAGGAAGCCAAGCCTATAACTACTGCAAAATCAGAAGAACCAGGCAAGGGCAAAAAGGTTATGGTTATAGGAGGAGATGGA------TTCTGTGGATGGGCAACAGCATTACACCTCTC---AAACCAAG-GCTACCAAGTTGCTATTGTTGACAGCCTTGTTCGGAGGCTGTTTGACCAACAACTTGGGATTGATTCCCTAACACCCATTGCCTCTATTCATAAGAGAATCAAGA--GATGGAATCAAATTTCGGGAAAAC------AACTTAATCTTTTAATCGGGGATATCTGTGATTTTGATTTCCTAGCTGAGGCCTTCAAGTCTTTTGAACCAGAGGCAGTTGTACACTTTG-GGGAACAGAGGTCAGCTCCTTATTCGATGATAGACAGGGGAAGGGCAGTCTACACGCAGCATAACAATGTGA---TTGGAACCTTGAA-TGTGCTGTTTGCAATCAAAGAATTTAGTCCGGAGTGTCATTTGGTGAAATTGGGCACCATGGGAGAA----TATGGTACTCCTAATATTGATATTGAAGAGGGGTACATTACCATCACCCATAATGGTCGGACTGATAAACTGCCATATCCTAAGCAAGCGAGTTCCTT--TTATCATCTTAGCAAAGTGCATGATTCACATAACATAGCCTTCACTTGCAAGGCCTGGGGCCTAAGGGCGACTGACCTCAATCAGGGGGTTGTCTATGGTGTGATGACTCCAGAGACTGCAATGCATGAAGAACTCATTAATAGGCTGGATTATGACGGTGTTTTTGGGACTG-----CATTGAACCGTTTCTGCGTGCAAGCTGCTGTTGGGCATCCTCTCACAATTT--ATGGGAAAGGCGGTCAGGTG
>PSF43
GAGTTATTTCTGGGTTCTTGTTAATTTGA------TTTGTAGAGCTTAAAAATCTTGCTGGGTACTTGTAC-ATTTT-----------------------AAGAAAACATACAAATTTTCTCCCATGGCTATTGCTGTGAAGGAAAAGGAAGGCAAGCCTATAACTACTGTAGAATCAGAACAACCATGCAAGGGCAAAAAGGTTATGGTTATAGGAGGAGATGGA------TTTTGTGGATGGGCAACAGCATTACACCTCTC---AAACCAAG-GCTACCAAGTTGCTATTGTTGACAGCCTTGTTCGCAGGCTGTTTGACCAACAACTTGGGATTGATTCACTGACACCCATTGTCTCTATTCACAAGAGAATCAAGA--GATGGAATCAAATTTCAGGTAAGC------AGCTTGATCTTTTAATCGGGGATATCTGTGATTTTGATTTCCTCGCAGAGGCCTTCAAGTCTTTTGAACCAGAGGCAGTTGTACACTTTG-GGGAACAGAGGTCAGCTCCTTATTCGATGATAGACAGGGGAAGGGCAGTCTACACGCAGCATAACAATGTGA---TTGGAACCATGAA-TGTGCTGTTTGCAATCAAAGAATTTAGTCCTGAGTGTCATTTGGTGAAATTGGGCACCATGGGAGAA----TATGGTACTCCTAATATTGATATTGAAGAGGGGTACATTACCATCACTCATAATGGTCGGACTGATACACTGCCATATCCTAAGCAAGCGAGTTCCTT--TTATCATCTCAGCAAAGTGCATGATTCACATAACATAGCATTCACTTGCAAGGCCTGGGGCCTAAGAGCAACTGATCTCAATCAGGGGGTTGTCTATGGTGTTATGACTCGAGAGACTGCAATGCATGAAGAACTAATTAATAGGTTGGATTATGACGGTGTTTTTGGGACTG-----CATTGAACCGTTTCTGCGTTCAAGCTGCTGTTGGGCATCCTCTCACAATTT--ATGGGAAGGGCGGTCAGGT-
>PTA0
---------------------------------------------------------------------------------------TGAGCAAAGAGT-AAGAAAAAATCCAAGATTTCTTCCATGGCTATTGCTGTGAAGGAAAAGGAAGGCGAGCCTATAACTGCTGCAAAATCAGAAGAACCAGGAAAGGGCAAAAAGGTTATGATTATAGGAGGAGATGGA------TACTGTGGATGGGCAACAGCATTACACCTCTC---AAACCAAG-GTTACCAAGTTGCTATTGTTGACAGCCTTGTTCGCAGGATGTTTGACCAACAACTTGGGATTGATTCCCTAACTCCCATTGTCTCTATTCACAAGAGAATCAAGA--GATGGAATCAAATTTCAGGTAAGC------AACTTGATCTTTTAATTGGGGATATCTGTGATTTTGATTTTCTGGCAGAGGCCTTCAAGTCTTTTGAACCAGAGGCAGTTGTACACTTTG-GGGAACAGAGGTCAGCTCCTTATTCCATGATAGACAGGGGAAGAGCAGTCTATACTCAGCATAATAATGTGA---TTGGAACCTTGAA-TGTGCTGTTTGCAATCAAAGAATTTAGTCCAGAGTGTCATTTGGTGAAATTGGGCACTATGGGAGAA----TATGGTACTCCTAACATTGATATTGAAGAGGGGTACATTACCATCACCCATAATGGTAGGACTGATACATTGCCATATCCTAAGCAAGCAAGTTCATT--TTATCATCTTAGCAAAGTGCATGATTCACATAACATAGCATTCACTTGCAAGGCCTGGGGCCTAAGGGCGACTGACCTCAATCAGGGGGTTGTCTATGGTGTGATGACTCCAGAGACTGCAATGCATGAAGAACTAATTAATAGGCTGGATTATGACGGTGTATTTGGGACTG-----CATTGAACCGTTTCTGCGTTCAAGCTGCTGTTGGGCATCCTCTCACAATTT--ATGGGAAGGGCGGTCAGGT-
>RC54
----------------------------------------------------------------------------------------------------AAGAAAACATGCAAGTTTTCTCCCATGGCTATTGCTGTGAAGGAAAAGGAAGGCAAGCCTATAACTACTGCAAAATCAGAAGAACCAGGCAAGGGCAAAAAGGTTATGGTTATAGGAGGAGATGGA------TACTGTGGATGGGCAACAGCATTACACCTCTC---AAACCAAG-GCTACCAAGTTGCTATTGTTGACAGCTTTGTTCGCAGGCTGTTTGACCAACAACTTGGGATTGATTCCCTGACACCCATTGCCTCTATTCACAAGAGAATCAAGA--GATGGAATCAAATTTCTGGTAAGC------AGCTTGATCTTTTAATCGGGGATATCTGTGATTTTGATTTCCTCGCAGAGGCCTTCAAGTCTTTTGAACCAGAGGCAGTTGTACACTTTG-GGGAACAGAGGTCAGCTCCTTATTCGATGATAGACAGGGGAAGGGCAGTCTACACGCAGCATAACAATGTGA---TTGGAACCTTGAA-TGTGCTGTTTGCAATCAAAGAATTCAGTCCTGAGTGTCATTTGGTGAAATTGGGCACCATGGGAGAA----TATGGCACTCCTAATATTGATATTGAAGAGGGGTACATTACCATCACTCATAATGGTCGGACTGATACACTGCCATATCCTAAGCAAGCGAGTTCCTT--TTATCATCTTAGCAAAGTGCATGATTCACATAACATAGCATTCACTTGCAAGGCCTGGGGCCTAAGAGCGACTGATCTCAATCAGGGGGTTGTCTATGGTGTGATGACTCGAGAGACTGCAATGCATGAAGAACTAATTAATAGGCTGGATTATGACGGTGTTTTTGGGACTG-----CATTGAACCGTTTCTGCGTTCAAGCTGCTGTTGGGCATCCTCTTACGATTT--ATGGGAAGGGCGGTCAGGT-
>RR55
----------------------------------------------------------------------------------------------------AAGAAAACATGCAAGTTTTCTCCCATGGCTATTGCTGTAAAGGAAAAGGAAGGCAAGCCTATAACTACTGCAAAATCAGAAGAACCAGGCAAGGGCAAAAAGGTTATGGTTATAGGAGGAGATGGA------TACTGTGGATGGGCAACGGCATTACACCTCTC---AAACCAAG-GCTACCAAGTTGCTATTGTTGACAGCTTTGTTCGCAGGCTGTTTGACCAACAACTTGGGATTGATTCCCTGACACCCATTGTCTCTATTCACAAGAGAATCAAGA--GATGGAATCAAATTTCTGGTAAGC------AGCTTGATCTTTTAATCGGGGATATCTGTGATTTTGATTTCCTCGCAGAGGCCTTCAAGTCTTTTGAACCAGAGGCAGTTGTACACTTTG-GGGAACAGAGGTCAGCTCCTTATTCGATGATAGACAGGGGAAGGGCAGTCTACACGCAGCATAACAATGTGA---TTGGAACCTTGAA-TGTGCTGTTTGCAATCAAAGAATTCAGTCCTGAGTGTCATTTGGTGAAATTGGGCACCATGGGAGAA----TATGGTACTCCTAATATTGACATTGAAGAGGGGTACATTACCATCACTCATAATGGTCGGACTGATACACTGCCATATCCTAAGCAAGCAAGTTCCTT--TTATCATCTTAGCAAAGTGCATGATTCACATAACATAGCATTCACTTGCAAGGCCTGGGGCCTAAGAGCGACTGATCTCAATCAGGGGGTTGTCTATGGTGTGATGACTCGAGAGACTGCAATGCATGAAGAACTAATTAATAGGCTGGATTATGACGGTGTTTTTGGGACTG-----CATTGAACCGTTTCTGCGTTCAAGCTGCTGTTGGGCATCCTCTTACGATTT--ATGGGAAGGGCGGTCAGGT-
>SA1
----------------------------------------------------------------------------------------TGAGCAAAGAC-AAGAAAACATCCAAGTTTTCTCCCATGGCTATTGCTGTGAAGGAAAAGGAAGGCAAGCCTATAACTACTGTAAAATCAGAAGAACCAGGCAAGGGCAAAAAGGTTATGGTTATAGGAGGAGATGGA------TTCTGTGGATGGGCAACAGCATTACACCTCTC---AAACCAAG-GCTACCAAGTTGCTATTGTTGACAGCCTTGTTCGCAGGCTGTTTGACCAACAACTTGGGATTGATTCCCTAACACCCATTGCCTCTATTCATAAGAGAATCAAGA--GATGGAATCAAATTAAGGGAAAGC------AAATTAATCTTTTAATCGGGGATATCTGTGATTTTGATTTCCTGGCTGAGGCCTTCAAGTCTTTTGAACCAGAGGCAGTTGTACACTTTG-GGGAACAGAGGTCAGCTCCTTATTCGATGATAGACAGGGGAAGGGCAGTCTACACACAACATAATAATGTGA---TTGGAACCTTGAA-TGTGCTGTTTGCAATCAAAGAATTTAGTCCGGAGAGTCATTTGGTGAAATTGGGCACCATGGGAGAA----TATGGTACTCCTAATATTGATATTGAAGAGGGGTTCATTACCATCACCCATAATGATCGGACTGATAGACTGCCATATCCTAAGCAAGCGAGTTCCTT--TTATCATCTTAGCAAAGTGCATGATTCACATAACATAGCCTTCACTTGCAAGGCCTGGGGCCTAAGGGCGACTGACCTCAATCAGGGGGTTGTCTATGGTGTGATGACTCCAGAGACTGCAATGCATGAAGAACTGATTAATAGGCTGGATTATGACGGTGTTTTTGGGACTG-----CATTGAACCGTTTCTGCGTGCAAGCTGCTGTTGGGCATCCTCTCACAATTT--ATGGGAAAGGCGGTCAGGT-
>SC0
AGATAATTTCTGGGTTCTTGTTA-GTTGAA-----TTTGTAGAGATTAAATATCCTTGTGGGTACTTTTAG-ATTTTGGTA-----------CTAGAGG-AAGAAAAAATCCAAGTTTTCTCCCATGGCTATTGCTGTGAAGGAAAAGGAAGACAAGACTATAACTACTGCAAAATCAGAAGAACCAGGTAGGGGCAAGAAGGTTATGGTTATAGGAGGAGATGGA------TACTGTGGATGGGCAACAGCATTACATCTCTC---AAACCAAG-GATACCAAGTTGCTATTGTTGATAGCCTTGTTCGTAGGATGTTTGACCAACAACTTGGGATTGATTCCCTAACTCCCATTGTCTCTATTCACAAGAGAATCAAGA--GATGGAATCAAGTTTCTGGTGAGC------AACTTAGTCTTTTAATTGGAGATATCTGTGATTTTGATTTCCTGGAAGAGGCCTTCAAGTCTTTTGAGCCAGATGCAGTTGTACACTTTG-GAGAACAGAGGTCAGCTCCTTATTCCATGATAGACAGGGGAAGGGCAGTCTACACACAGCATAACAATGTGA---TTGGGACCTTGAA-TGTGCTGTTTGCAATCAAAGAATTTAGTCCGGAGTGTCATTTGGTGAAATTGGGCACCATGGGAGAA----TATGGTACTCCTAATATTGATATTGAAGAGGGGTACATTACCATCAACCACAAAGGTCGGACTGATACACTTCCATATCCTAAGCAAGCGAGTTCCTT--TTATCATCTTAGCAAAGTGCATGATTCACATAACATAGCATTCACTTGCAAGGCCTGGGGCCTAAGGGCGACTGACCTCAATCAGGGGGTTGTCTATGGTGTGATGACTCCAGAGACTGCAATGCATGAAGAACTGATTAATAGGCTGGATTATGACGGTGTTTTTGGGACTG-----CATTGAACCGTTTCTGCGTGCAAGCTGCTGTTGGGCATCCTCTCACAATTT--ATGGGAAGGGCGGTCAGGT-
>SE46
------------------------------------------------------------------------------------------------------------------GTTGTCTCCGATGGCCATTGCTGTGAAAGAAAAGGAAGGCAAGACCACCTCGCCTGCTACATCAGAAGAGCGAGGAAAAGGTAAAAAAGTGATGGTTATTGGAGGCGATGGC------TACTGTGGATGGGCAACGGCCTTGCATCTCTC---AAACCAGG-GCTACCGGGTTGCCATTGTTGACAGTCTAGTGCGCAGGCTTTTTGATGAACAGCTTGGAATCCACACCTTAACACCCATCGTGTCAGTCCAGAAGAGAATAAAGA--GATGGAATGAGGTTTCTGGTCAGC------AACTGGACCTCTTCGTGGGGGACATCTGTGATTTTGATTTTCTATCAGAGGCTTTCAAATCCTTCGAACCTGAGGCGGTCGTGCACTTTG-GAGAGCAAAGGTCTGCTCCTTATTCCATGATAGACAGGGGAAGAGCCGTGTACACGCAGCAAAATAATGTGA---TTGGGACCTTGAA-TGTGCTCTTTGCTATCAAAGAATTCCAACCAGATTGCCATCTGGTGAAATTGGGCACCATGGGAGAG----TATGGAACTCCTAACATTGATATTGAAGAGGGCTACATTACTATCAATCATAATGGTCGCACTGATACATTGCCGTATCCAAAACAGGCTAGCTCCTT--TTATCACCTTAGCAAGGTGCATGATTCTCACAACATAGCATTCACCTGCAAGGCCTGGGGATTGAGGGCGACGGACCTTAATCAAGGGGTGGTTTATGGGGTGATGACTCCAGAGACTGCAATGCATGAAGAGCTTATCAATAGGATGGACTATGATGGCGTGTTCGGGACGG-----CATTGAACCGTTTCTGTGTGCAAGCGGCCGTTGGCCATCCCCTCACGGTCT--ATGGAAAGGGCGGTCAGGT-
>SG23
---------------------------------------------------------------------------------------------------------------CAATTTATCTTCCATGGCTGTTGCTGTAAGGGAAAAAGGAGGCAAGCCCTCGACTTATTCAAAGTCAGAAGAACCGGCCAAAGGTAAGAAAGTTATGGTTATCGGAGGAGATGGG------TACTGTGGATGGGCAACGGCACTACACCTCTC---AAAGCAAG-GCTACCAAGTTGCTATAGTTGACAGCCTTGTGCGCCGACTCTTTGACCAACAGCTCGGAATTGATTCCTTAACGCCCATTGTGTCTATTCAGAAGAGAATAAAGA--GATGGAATCAAATATCCGGCAAGC------AACTTGACCTTTTAATTGGCGATATCTGTGATTTTGATTTTCTGGCAGAAGCGTTCAAATCTTTTGAACCTGAGGCTGTTGTGCACTTTG-GAGAACAGAGGTCAGCTCCTTACTCCATGATAGACAGAGGGAGAGCAGTCTATACACAGCATAATAATGTGA---TCGGAACTTTGAA-TGTGCTTTTTGCAATCAAAGAATTCAGTCCAGAGTGTCATTTGGTGAAATTGGGCACCATGGGAGAA----TACGGAACTCCTAATATTGATATTGAAGAGGGGTATATTACCATCAATCACAATGGTCGAACTGATACATTACCATATCCAAAGCAAGCGAGTTCCTT--TTATCATCTTAGCAAAGTCCATGATTCCCATAACATTGCTTTCACTTGCAAGGCCTGGGGACTAAGGGCTACGGACCTTAATCAAGGGGTGGTCTATGGTGTCATGACTCCAGAGACTGCAATGCACGAAGAACTAATAAATAGACTAGACTATGATGGTGTATTTGGGACAG-----CATTGAACCGCTTCTGCGTGCAAGCGGCTGTTGGGCACCCTCTCACAATCT--ATGGAAAGGGCGGTCAGGT-
>SS22
---------------------------------------------------------------------------------------------------------------CAATTTGTCTTCCATGGCTGTTGCTGTAAGGGAAAAAGGAGGCAAGCCCTCGACGTATTCAGAGTCAGAAGAACCGGCCAAAGGTAAAAAAGTTATGGTTATCGGAGGAGATGGG------TACTGTGGATGGGCAACGGCACTACACCTCTC---AAAGCAAG-GCTACCAAGTTGCCATAGTTGACAGTCTTGTGCGCCGACTGTTTGACCAACAGCTCGGAATTGATTCCTTAACGCCCATTGTCTCTATTCAGAAGAGAATAAAGA--GATGGAATCAAATTTCCGGCAAGC------AACTTGACCTTTTAATTGGCGACATCTGTGATTTTGATTTTCTGGCAGAAGCGTTCAAATCTTTTGAACCTGAGGCTGTTGTGCACTTTG-GAGAACAGAGGTCAGCTCCTTACTCCATGATAGACAGAGGGAGAGCAGTCTACACACAGCATAATAACGTGA---TCGGAACTTTGAA-TGTGCTTTTTGCAATCAAAGAATTCAGTCCAGAGTGTCATTTGGTGAAATTGGGCACCATGGGAGAA----TACGGAACTCCTAATATTGATATTGAAGAGGGGTACATTACCATCAATCACAATGGTCGAACTGATACATTACCATATCCAAAGCAAGCGAGTTCCTT--TTATCATCTTAGCAAAGTCCATGATTCCCATAACATTGCTTTCACTTGCAAGGCCTGGGGACTAAGGGCTACGGACCTTAATCAAGGGGTGGTCTATGGTGTCATGACTCCAGAGACTGCAATGCACGAAGAACTAATAAATAGACTAGACTATGATGGTGTATTTGGGACAG-----CATTGAACCGCTTCTGCGTGCAAGCGGCTGTTGGGCACCCTCTCACAATCT--ATGGAAAGGGCGGTCAGGT-
>SV36
----------------------------------------------------------------------------------------------------AGAAATAAAGTCAAGTTTTCTCCCATGGCTGTTGCTGTAAGGGAAAAAGAAGGCAAACCAACAACCAATGCCAAATCTGAAGAACCAGCAAAAGGGCGAAAAGTTATGGTTATAGGAGGAGATGGA------TATTGTGGTTGGGCAACAGCATTACACCTCTC---AAACCAAG-GTTACCAAGTTGCCATTGTTGACAGCCTTGTGCGCCGGCTCTTTGACCAGCAGCTTGGGATTGATTCCTTAACACCCATTGTCTCTATTCAGAAGAGAATAAAGA--GATGGAATCAGGTTTCTGGTAAGC------AACTTGACCTTTTGGTTGGGGACATCTGTGATTTTGAGTTTCTAGCAGAAGCCTTTAAGTCTTTTGAACCGGAGGCGGTTGTGCACTTTG-GAGAACAGAGGTCTGCTCCTTATTCCATGATAGACAGAGGAAGAGCCGTCTATACACAACATAATAATGTGA---TCGGAACCTTGAA-TGTACTTTTTGCAATCAAAGAATTTAGTCCAGAGTGTCATTTGGTGAAATTGGGTACCATGGGAGAA----TACGGAACTCCTAATATTGATATTGAAGAAGGATACATTACCATCAATCATAATGGTCGAACCGATACACTGCCATATCCTAAGCAAGCAAGTTCCTT--TTATCATCTTAGCAAAGTGCATGATTCACATAACATTGCTTTCACTTGCAAGGCCTGGGGACTACGGGCTACAGACCTCAATCAAGGGGTAGTCTATGGTGTCATGACTCCAGAGACTGCAATGCATGAAGAGCTAATTAATAGACTGGACTATGATGGTGTATTTGGGACTG-----CATTGAATCGTTTTTGTGTGCAAGCAGCTGTTGGGCATCCTCTCACAGTCT--ATGGCAAGGGTGGTCAGGT-
>TA17
--------------------------------------------------------------------------------------------------------------GCAATTTTTCTCCCATGGCTGTTGCTGTAAGGGAAAAAGAAGGCAATCCATCAACTTTTGTGGAGTCTGAAGAACCGGGCAAAGGCAAAAAAGTTATGGTTATCGGAGGAGACGGG------TACTGTGGATGGGCAACGGCACTACACCTCTC---AAACAAAG-GCTACCAAGTTGCGATAGTTGACAGCCTTGTGCGCCGACTCTTTGATCAACAACTGGGCATTGATTCTTTAACACCCATTGTCTCTATTCAGAAGAGAATAAAGA--GATGGAATCAAGTTTCTAGCAAGC------AAGTTGACCTTTTGATTGGTGACATCTGTGATTTTGATTTTCTGGCAGAAGCGTTCAAATCTTTTGAACCTGAGGCTGTTGTGCACTTTG-GAGAACAGAGGTCAGCTCCTTACTCCATGATAGACAGAGGGAGAGCAGTCTATACACAGCATAATAACGTGA---TTGGAACTTTGAA-TGTGCTTTTTGCAATCAAAGAATTCAGTCCAGAATGTCATATGGTGAAATTGGGCACAATGGGGGAA----TATGGAACTCCTAATATTGATATTGAAGAGGGGTACATTACGATCAATCACAATGGTCGAACTGATACATTACCATATCCTAAGCAAGCGAGTTCGTT--TTATCATCTTAGCAAAGTCCACGATTCCCATAACATTGCTTTCACTTGTAAGGCCTGGGGACTAAGGGCTACGGATCTTAATCAAGGGGTGGTCTATGGTATCATGACTCCAGAGACTGCAATGCATGAAGAACTAATCAATAGACTAGACTATGATGGTATATTTGGGACAG-----CATTGAACCGCTTCTGCGTGCAAGCGGCTGTTGGGCATCCTCTCACAGTCT--ATGGAAAGGGTGGTCAGGT-
>TB39
----------------------------------------------------------------------------------------------------AGAAACAGAGCCAAGTTTTCCCCCATGGCTGTTGGTGTCAGGGGAAAAGAAGGCAAGCCCATAACTAGAGCTGAATCAGAAGAATCAGCCAAAGGTAAAAAAATTATGGTTATAGGGGGAGATGGG------TATTGTGGATGGGCAACAGCATTACACCTATC---AAAGCAAG-GGTACCAAGTTGCCATCGTTGACAGCCTTGTGCGCCGGCTCTTTGACCAACAGCTCGGGATTGATACTTTAACACCCATTGTCTCTATTCAGAAGAGAATTAAGA--GATGGAATCAAATTTCTGGTAAGC------AACTTGACCTTTTAGTTGGGGACATCTGTGATTTTGATTTTCTGGCAGAAGCCTTCAAATCTTTTGAACCTGAGGCAGTTGTGCACTTTG-GAGAACAGAGGTCAGCACCTTATTCCATGATAGACAGAGGCAGAGCAGTCTATACACAGCATAATAATGTGA---TTGGAACTCTGAA-TGTGTTGTTTGCAATCAAAGAATTTAGTCCAGAGTGTCATTTGGTGAAATTAGGCACCATGGGAGAA----TATGGAACTCCTAATATTGATATCGAAGAGGGGTATATTACCATCAATCACAATGGTCGAACTGATACACTGCCATACCCAAAGCAAGCGAGTTCCTT--TTATCATCTTAGCAAAGTCCACGATTCCCATAACATAGCTTTCACTTGCAAGGCCTGGGGACTAAGGGCTACAGACCTTAATCAAGGGGTAGTCTACGGTGTCATGACTCCGGAGACTGCAATGCATGAAGAACTAATAAATAGACTGGACTATGATGGTGTATTTGGGACTG-----CATTGAACCGTTTCTGCGTGCAAGCAGCTGTTGGGCACCCTCTCACAGTGT--ACGGCAAGGGTGGCCAGGT-
>TN1
----------------------------------------------------------------------------------------------------AGAAACAGAGCCAAGTTTTTCCCCATGGCTGTCGCTGTGAGGGAAAAAGAAGGCAAGCCCACAACTAGTGCAGAATCAGAAGAACCAGCCAACGGTAAAAAAGTTATGGTTATAGGAGGGGATGGA------TACTGTGGATGGGCAACAGCGTTGCACCTCTC---AAACCAAG-GCTACCAAGTTGCCATAGTTGACAGCCTTGTGCGCCGGCTCTTTGACCAACAGCTTGGTATTGATTCTTTGACACCCATTGTCTCCGTTCAGAAGAGAATTAAGA--GATGGAATCAAATTTCTGGCAAGC------AACTTGCCCTTTTAGTGGGGGACATCTGTGATTTTGATTTTCTTGCAGAAGCCTTCAAATCTTTTGAACCTGAGGCAGTTGTGCACTTTG-GAGAACAGAGGTCAGCTCCTTATTCCATGATAGACAGAGGGAGAGCAGTCTATACACAGCATAATAATGTGA---TCGGAACTTTGAA-TGTGCTGTTTGCAATCAAAGAATTTTGTCCAGAATGTCATTTGGTGAAATTGGGCACCATGGGAGAA----TATGGAACTCCTAATATTGATATCGAAGAGGGTTTCATTACCATCAATCACAATGGTCGAACCGATACAGTGCCATACCCGAAGCAAGCGAGTTCCTT--TTATCATCTTAGCAAAGTCCATGATTCCCATAACATAGCTTTCACTTGCAAGGCCTGGGGACTAAGGGCCACAGATCTTAATCAAGGGGTAGTCTATGGTGTCATTACTCCAGAGACTGCGATGCATGAAGAACTTCTAAATAGATTAGACTATGATGGTGTATTTGGGACTG-----CATTGAACCGTTTCTGCGTGCAAGCAGCTGTTGGGCATCCTCTTACAGTGT--ATGGAAAGGGTGGTCAGGT-
>TO14
------------------------------------------------------------------------------------------------------AGACAAGACCAATTTTTCTTCCATGGCTGTTGCTGTAAGGGAAAAAGAAGGCAATCCCTCAACTTATGCAGACTCTGAAGAACCGGGCAAAGGTAAAAAAGTTATGGTTATCGGAGGAGATGGG------TACTGTGGATGGGCAACGGCACTACACCTCTC---AAACAAAG-GCTACCAAGTTGCCATAGTTGACAGCCTTGTGCGCCGGCTCTTTGATCAACAGCTCGGCGTTGATTCCTTAACACCCATTGTCTCTATTCAGAAGAGAATAAAGA--GATGGAATCAAATTTCCGGCAAGC------AAGTTGACCTTTTGATTGGTGACATCTGTGAATTTGATTTTCTGGCAGAAGCGTTCAAATCTTTTGAACCTGAGGCTGTTGTGCACTTTG-GAGAACAGAGGTCAGCTCCTTACTCCATGATAGACCGAGGGAGAGCAGTCTATACACAGCATAATAACGTGA---TTGGAACTTTGAA-TGTGCTTTTTGCAATCAAAGAATTCAGTCCAAAATGTCATATGGTGAAATTGGGCACCATGGGGGAA----TACGGAACTCCTAATATTGATATTGAAGAGGGGTACATTACCATCAATCACAATGGTCGAACTGATACATTACCATATCCTAAGCAAGCGAGTTCCTT--TTATCATCTTAGCAAAGTCCATGATTCCCATAACATTGCTTTCACTTGTAAGGCCTGGGGACTAAGGGCTACAGACCTTAATCAAGGGGTGGTCTACGGTGTCATGACTCCAGAGACTGCAATGCATGAAGAACTAATAAATAGGCTAGACTATGATGGTGTATTTGGGACAG-----CATTAAACCGCTTCTGCGTGCAAGCGGCTGTTGGGCATCCTCTCACAGTCT--ATGGAAAGGGTGGTCAGGT-
>TPL03
----------------------------------------------------------------------------------------------------AAGAAAACATGCAAATTTTCTCCCATGGCTATTGCTGTGAAGGAAAAGGAAGGCAAGCCTATAACTACTGTACAATCAGAAGAACCATGCAAGGGCAAAAAGATTATGGTTATAGGAGGAGATGGA------TTCTGTGGATGGGCAACAGCATTACATCTCTC---AAACCAAG-GCTACCAAGTTGCTATTGTTGACAGCCTTGTTCGCAGGCTGTTTGACCAACAACTTGGGATTGATTCATTGACACCCATTGTCTCTATTCACAAGAGAATCAAGA--GATGGAATCAAATTTCAGGTAAGC------AGCTTGATCTTTTAATCGGGGATATCTGTGATTTTGATTTCCTCGCGGAGGCCTTCAAGTCTTTTGAACCAGAGGCAGTTGTACACTTTG-GGGAACAGAGGTCAGCTCCGTATTCGATGATAGACAGGGGAAGGGCAGTCTACACGCAGCATAACAATGTGA---TTGGAACCTTGAA-TGTGCTGTTTGCAATCAAAGAATTTAGTCCTGAGTGTCATTTGGT-----------------------------------------------------------------------------------------------------------------------------------------------------------------------------------------------------------------------------------------------------------------------------------------------------------------------------------------------------------------------------------------
>WN5
------------------------------------------GAGGTAAAAATCTTGGTGGTTATTCACTA-ATTTTGCTA--------------GCAG-AGGAAATAAAGAAAGTTTGTCCCCATGGCTGTTGCTGTAAGGGAAAAGGAAGGCAAGCCCACAGCTAGTGCAAAATCAGAAGAACCATCCAAAGGTAAGAAGGTTATGGTCATAGGAGGAGACGGG------TACTGTGGATGGGCAACAGCATTACACCTCTC---AAACCAGG-GCTACCAAGTTGCCATTGTTGACAGCCTTGTACGGAGGCTCTTTGACCAGCAGCTTGGGATTGATTCCTTAACACCCATTGCGTCTATTCACAAAAGAATTAAGA--GATGGAACCAAATTTCCGGTAGGC------AACTTGACCTCTTGGTCGGGGACATCTGTGATTTTGATTTTCTGGCAGAGGCCTTCAAATCTTTTGAACCTGAGGCAGTTGTACACTTTG-GGGAACAGAGGTCAGCTCCTTATTCCATGATAGACAGGGGAAGGGCAGTCTATACACAGCATAACAATGTGA---TTGGGACGTTGAA-TGTACTGTTTGCAATTAAAGAATTTAGTCCAGAGTGCCATTTGGTCAAATTGGGCACCATGGGAGAG----TATGGTACTCCTAATATTGATATTGAAGAGGGCTATATTACCATCAACCATAATGGTCGAACTGATACACTGCCATATCCTAAGCAAGCGAGTTCCTT--TTATCATCTCAGCAAAGTGCATGATTCGCATAACATAGCTTTCACTTGCAAGGCCTGGGGACTAAGGGCAACAGACCTTAACCAAGGGGTAGTCTATGGTGTGATGACTCCGGAGACTGCAATGCATGAAGAACTGGTTAATAGACTGGATTATGACGGTGTTTTTGGGACTG-----CATTGAACCGATTCTGTGTGCAAGCAGCTGTTGGACATCCTCTCACAATTT--ATGGCAAGGGTGGCCAGGT-
