# Supplementary material for: Development of a Target Enrichment Probe Set for Conifer (REMcon)
Source: Biology (Basel). 2024 May 22;13(6):361. doi: 10.3390/biology13060361 (PMC11200496; doi:10.3390/biology13060361)
Supplement: Supplementary file 1 [file biology-13-00361-s001.zip › biology-2960267-supplementary/Sup data/MO_orthlogs_alignments/Thupl29377109s0015_1.ortho.selected_stripped.aln.fasta]

>AA3
--AACTACAATATCTAAGG------------TTATTCTATCACAACATTATTCTGATTTT------------------------------------------CAATTTTTTTTCATTTTTTTAAATGTT--------------------------------TAGTACAAAGCTTCTCTAATTAAAA-----------AAGAGGACGACG-TTAAACAATGATGTCCAGGTG-CAAATTGCAACACTTGCAAATGATT-TTACCAGAAAGAAAGATTACCTGAATAAAACTTTTGTCTTTGGCTCCTGATACAAGAGCAAAATTATCATAGTCTGTTGCAATTACATCATATGGCTCCTTAGGTATGAAAGGAAGTGTTGGAAAGCGAAGATAACACTTCCCTCTAATCATTTCCTTTCTTTCTATCTCAGTT-TCTACCTTTTCAAGTTCTGCATCATCAAGGCATTGAACTTTTCCTCTTATACCGGTAATATACCCATCCGGACTGCCATGAACACAAAATGTATCGACTTGAATAGCCCTCTTTTCTGCATCAAATGTATATACACCCTGTACA--TTTACAAGTATGAAA-TTTAAATTTTCTTTCCACTTCACC--TTGTTACAACTGCATC--AATCTTTTCATTGACTGCTTCATCTCATAATTGTAGAACAAGAAAAG---TAACTAAATT-GTTTAGAAT-AAATTCAATATTAAAT-ACA-CA-AAATAATAAA-AACATTAAATATCCCTACTCACTATAAAAATTACATTTC-
>AA60
TAAACAAGATTACCTTTAA--------GTACTCAATCTACGCCACAATTATTTTGTTTTGAA--TCTTGATGCATTGAA-------TTTATAATACTTGCAGCAAT--TTTGTAATTT-CATTTTCTTA--------------------------------AAATGCAAATTTGCATCTATTCATAAACAA------GGGAAAATGATT-TTAGTTGAAGATGCTCACATA-TAAATCACAACATTTGAAATTAGTC-TAATCAAAAGTATATCATACCTGAACAAAACTCCTGTCTTTTGCTCCTGATATAATAGCAAAATTATCATAGTCTGTTGCAATCACATCATACGGCAGCTTAGGTATAAAAGGAATTGTAGGAAAGCGGAGAAAACATTTCTCTTTAATCATTTCTTGTCTCTCTATCTCAGTC-TCTTGCTTCTCGGTTTGTGCCTCACTTAGGCATTGAACTTTCCCTCTTATACCAGTAATGTACCCATCTGGACTGCCATGAACACAAAATGTATCAACTTGAATAGCCCGATTTTTGGCATCGAATGAATATATACCCTGTGCA--TTTACAATTATGAAA-TTTAATTTTTCCTCC-----AATT--CACTC--AATAGTTTT--AATCTTTCTAATGATTTAGTTCATTTGTATTCAGAGCA----AAGAG--ATTATTTACTT--TTCAGATTGAATTCTAACTTTA----ACA-TA-GT--GATTGA-AATA----TTACTTGTGTGCAGTGGCAATCTT---CTTG-
>AAR4
--AACTACAATATCTAAGG------------TTATTCTATCACAACATTATTCTGATTTTAA------------------------ATTCTGGTGCTTGATACAATTTTTTTTCATCTTTTTAAATGTT--------------------------------TAGTACAAAGCTTCTCTATTTAAAA-----------AAGAGGACGACG-TTAAACAATGATGTCCAGGTG-CAAATTGCAACACTTGCAAATGATT-TTACCAGAAAGAAAGATTACCTGAATAAAACTTTTGTCTTTGGCTCCTGATACAAGAGCAAAATTATCATAGTCTGTTGCAATTACATCATATGGCTCCTTAGGTATGAAAGGAAGTGTCGGAAAGCGAAGATAACACTTCCCTCTAATCATTTCCTTTCTTTCTATCTCAGTT-TCTACCTTTTCAAGTTCTGCATCATCAAGGCATTGAACTTTTCCTCTTATACCGGTAATATACCCATCCGGACTGCCATGAACACAAAATGTATCGACTTGAATAGCCCTCTTTTCTGCATCAAATGTATATACACCCTGTACA--TTTACAAGTATGAAA-TTTAAATTTTCTTTCCACTTCACC--TTGTTACAACTGCATT--AATCTTTTCATTGACTGCTTCATCTCATAATTGTAGAACAAGAAAAG---TAACTAAATT-GTTTAGAAT-AAATTCAATATTAAAT-ACA-CA-AAATAATAAA-AACATTAGTTACCTGTGTACAATGGCAATCTT---CTTG-
>AF1
TACACTTTATTATATCATT-ATTCAAAACCTTTGAATTCTTTTACCCTTTCATAGGGACCTG-GTAACTATGCATACAAGCTGCAATGTCAAATACATACAGGGAA----CTTAATTCAACAGAGTTGA------------------------------CAACACACAAACTGT-AAAAATTGCATAAACC------TTAAAAATGATG-TTAAATGAAGTTGTTCAGGTG-TAAATTGCAATGCTTGAATATAATT-TTGTCAGACGGATAGCATACCTGAACAAAACCCTTGTCTGTGGCTCCTGACACAAGAGCATAACTGTCATAGTCTGTTGCAATCACATCATATGGTTCCTTGGGTATAAAAGGAAGTGTGGGAAAACGAAGATAGCATTTTTCTTTAATCGGTTCTTGTCTTTCGATCTCAGTT-TCTTTCTTTACAAGTTCTACATCATTTATGCATTGAACTTTGCCTCTTATACCAGTAATATACCCATCTGGACCACCATGAACACAAAATGTATCAACTTGAAGGGCCTTTTTTTCTTCATCAAATGTGTACACACCCTGTGCA--TTTACATATATGAGA-TTTAAGTTTTCTTTCCCATCAATT--CAACTACAACTATATT--ATTCTTCTCCTCGAGTGATATAACTCATTATTACACAA----AAGAA---CTATCTATTT--TTCAGTCTGAACTTCAACATTA----ACA-CA-ATGCATTCAA-AATATTAGGCACCTGTGTACAGTGGCAATCTT---CTTG-
>AG2
--AACGTTATTATATCATT-ATTCAAAACCTTTGAATTCTTTTACCCTTTCATAGGGACCTG-GTAACTATGCATACAAGCTACAATGTCAAATACATACAGGGAA----CTTAATTCAAAAGAGTTGA------------------------------CAACACACAAACTGT-AAAAATTGCATAAACC------TTAAAAATGATG-TTAAATGAAGTTGTTCAGGTG-TAAATTGAAATGCTTGAATATAATT-TTGTCAGACAGATAGCATACCTGAACAAAACCCTTGTCTGTGGCTCCTGACACAAGAGCATAACTGTCATAGTCTGTTGCAATCACATCATATGGTTCCTTGGGTATAAAAGGAAGTGTGGGAAAACGAAGATAGCATTTTTCTTTAATCAGTTCTTGTCTTTCGATCCCAGTT-TCTTTCTTTACGGGTTCTACATCATTTATGCATTGAACTTTGCCTCTTATACCAGTAATATACCCATCTGGACCACCATGAACACAAAATGTATCAACTTGAAGAGCCTTTTTTTCTTCATCAAATGTGTACACACCCTGTGCA--TTTACATATATGAGA-TTTAAGTTTTCTTTCCCATCAATT--CAACTACAACTATATT--ATTCTTCTCCTCGAGTGATATAACTCATTATTACACAA----AAGAA---CTATCTATTT--TTCAGTCTGAACTTCAACATTA----AC--------------------------------------------------------
>AH26
--------------------------------------------------------------------------------------------------------------AATAATTAG-------------------------------------------AAAGAAATGATAATGCCTATCATGAATATGATATTGAGACAATGAT-----GGGGAAGGTGGGCATCTG-CAAATTGCAATAGTTG-AAACAATTTGCAGC-------TTGCGTACCTGAACAAAACTCTTGTCTTTTGCTCCTGATACAAGAGCATAATTATCATAGTCTGTTGCAATCACGTCATATGGCTCCTTTGGAATAAATGGAAGGTAAGGAAACCGAAGATAGCATTTTTCTCTAATCATTTCTTGTCTCTCTACTTCAGTC-TCTTCCTTTTCAAGATCTGCATTATTTAGGCATTGAACTTTTCCTCGTATTCCAGTAATATATCCATCTGGACTGCCATGAACACAAAATGTATCAACTTGAATATTACGATTCTCTGCATCAAAAGTGTACACACCCTGCACA--TTTGCACGTATGAAA-T---------------------------------------------------------------------------------------------------------------------------------------------------------------------------------------------
>AME1
--AACTACAATATCTAAGG------------TTATTCTATCACAACATTGTTCTGATTTTAA------------------------ATTCTGCTGCTTGATACAATTTTTTTTCATCTTTTTAAATGTT--------------------------------GAGTACAAAGCTCCTCTAATTAGAA-----------AAGAGGATGATG-TTAAACAATGATGTCCAGGTG-CAAATCGCAACACTTGAAAATGATT-TTATCAGAAAGAAAGATTACCTGAATAAAACTTGTGTCTTTGGCTCCTGATACAAGAGCAAAATTATCATAGTCTGTTGCAATTACATCATATGGCTCCTTAGGTATAAAAGGAAGTGTCGGAAAGCGAAGATAACAATTCCCTCTAATCATTCCCTTTCTATCTATCTCAGTT-TCTGCCTTTTCAAGTTCTGCATCATCAAGGCATTGAACGTTTCCTCTAATACCGGTAATATAACCATCCGGACCGCCATGAACACAAAATGTATCAACTCGAATAGCCCTCTTTTCTGCATCAAATGCATATATACCCTGTACA--TTTACAAGTATGAAA-TTTAAATTTTCTTTCCACTTCACC--TTGTTACAACTGCATC--AATCTTCTCATTAACTGCTTCATCTCATTGTTCTAGAACAAGAAAAG---TAACTAAATT-GTTTAGAAT-AAATTCAATATTAAAT-ACAAAA-AAATAATAAA-AACATTAGTTACCTGTGTACAATGGCAATCTT---CTTG-
>AP25
--------------------------------------------------------------------------------------------------------------AATAATTAG-------------------------------------------AAAGAAATGATAATGCCTATCATGAATATGATATTGAGACAATGAT-----GGGGAAGGTGGGCACCTG-CAAATTGCAATAGTTG-AAACAATTTGCAGC-------TTGCGTACCTGAACAAAACTCTTGTCTTTTGCTCCTGATACAAGAGCATAATTATCATAGTCTGTTGCAAGCACGTCATATGGCTCCTTTGGAATAAATGGAAGCGTAGGAAAGCGAAGATAGCATTTTTCTCTAATCATTTCTTGTCTCTCTACTTCAGTC-TCTTCCTTTTCAAGATCTGCATTATTTAGGCATTGAACTTTTCCTCGTATTCCAGTAATATATCCATCTGGACTGCCATGAATACAAAATGTATCAACTTGAATAGTACGATTCTCTGCATCAAAAGTGTACACACCCTGCACA--TTTGCACGTATGAAA-TTTAATTTTT------------------------------------TATTTGCACTGAATACCTCACCTTATATTTAAATCATAA-AACAG--ATTGCTTACTT--TTTGAAATGAACTTCAACTTTCAGTAACA-------------------------------------------------------
>APA47
------------------------------------------------------------------------------------------------------------------------------------------------------------------------------------TTGCATAAAAC------TTAAAAATGATG-TTAAATGAAGTTGTTCAGGTG-TAAATTGCAATGCTTGAAAATAATC-TTGTCAGACAGATAGCATACCTGAACAAAACCCTTGTCTGTGGCTCCTGACACAAGAGCATAGTTGTCATAGTCTGTTGCAATCACATCATATGGTTCCTTGGGTATAAATGGAAGTGTTGGAAAACGAAGATAACATTTCTCTTTAATCAGTTCTTGTCTTTCGATCTCAGTT-TCTTTCTTTACAAGTTCTGCATCATTTATGCATTGAACATTGCCTCTTATACCAGTAATATACCCATCTGGACCGCCATGAACACAAAATGTATCAACTTGAATAGCCCTTTTTTCTTCATCAAATGTGTACACACCCTGTGCA--TTTACATACATGGAATTTTAAGTTTTCTTTTCCATCAATT--CAACTACAACTATATT--ACTCTTCTCTTTGGGTGCTATAATTCATTATTATACAA----AACAA---CTATTTACTT--TTCTGGATGAATTTCAACATTA----ACA-CA-ATGCATTCAA-AATATTAGCTACCTGTGTACAGTGGCAATCTT---CTTG-
>AR2
----------------------------------------------------------------------------------------------------------------------------------------------------------------------------------AATTAGAA-----------AAGAGGATGATG-TTAAACAATGATGTCCAGGTG-CAAATCGCAACACTTGAAAATGATT-TTATCAGAAAGAAAGATTACCTGAATAAAACTTGTGTCTTTGGCTCCTGATACAAGAGCAAAATTATCATAGTCTGTTGCAATTACATCATATGGCTCCTTAGGTATAAAAGGAAGTGTCGGAAAGCGAAGATAACACTTCCCTCTAATCATTCCCTTTCTATCTATCTCAGTT-TCTTCCTTTTCAAGTTCTGCATCATCAAGGCATTGAACGTTTCCTCTAATACCGGTAATATAACCATCCGGACCGCCATGAACACAAAATGTATCGACTCGA----------------------------------------------------------------------------------------------------------------------------------------------------------------------------------------------------------------------------------------------------------
>AS57
------------------------------------------------------------------------------------------------------------------------------------------------------------------------------CTGAAATTAAAATAAAA------GAGACAACAATA-TGAGGTGAAGATGCTCAAGTA-CAAATCACAATGTTTGAAATTATTT-TAATCAAAAGGATATCATACCTGAACAAAACCCTTGTCTTTTGCTCCTGATATAATAGCAAAATTATCATAGTCTGTTGCAATCACATCATATGGCAGCTTAGGTATAAAAGGAATTGTAGGAAAGCGAAGATAACATTTCTCTCTAATCATTTCTTTTCTCTCTATCGCAGTT-TCTGTCTTCTTCGTTTCTGCCTCATTTAGGCATTGAACTTTTCCTCTTATACCAGTAATGTACCCATCTGGACTGCCATGAACACAAAATGTATCAACTTGAATAGCCCGATTTTTGGCATCGAATGAATACACACCCTGTGCA--TTTACAAGTATGAAA-TTTAATTTTTCTGCT-----AACT--CAATTAGAACAATTTT--AGTCTTCTTAAAGATTGGTTCACATTATATTAAAAAAA----AAAGA--GTTTA--------------------------------------------------------------------------------------------
>ASA51
----------------------------------------------------------------------------------------------------------------------------------------------------------------------------------------------------------------------------------------------------------------------------GATGGCATACCTGAACAAAACTCTTGTCTTTGGATCCCGATACAAGAGCATAATTTTCATAGTCTGTTGCAATCACATCATATGGTTCCTTGGGTATAAAAGGAAGTGTAGGAAAACGAAGATAACATTTCTCTTTAATCATTTCTAGTCTTTCTATCTCAGTT-TCTTTCTTTGCAAGTTCTGCATCATTTATACATTGAACATTGCCTCTTATACCAGTAATATACCCATCTGGACCGCCATGAACACAAAAGGTATCAACTTGAATAACCCTTTTTTCTTCACCAAAAGTGTACACACCCTGTGCA--TTTACATATATTAAA-TTTTTGTTTTCTTTCACATCAATT--TAACTACAACTATATT--ATTTTTCTCCTTGAGTGCTACAATTCATTATTA-----------------------------------------------------------------------------------------------------------------
>CB35
------------------------------------------------------------------------------------------------------------TATATAATTAGA-----------------------------------------AAAAGCAATGATAATGCCTATCAAGAATATGATATCAAAGCAGTGAG-----GGGGAA---GGTCACCTG-CAAATTGCCATGGTTGAAAACAATTTTCGGCAGAATGGTTACATACCTGAACAAAACTCTTGTCTTTTGCTCCCGATACGAGAGCATAATTATCATAATCTGTTGCAATCACGTCATATGGCTCCTTTGGAATAAATGGAAGTGTAGGAAAGCGAAGATAGCATTTTTCTCTAATCATTTCTTGTCTCTCTACGTCAGTC-TCTTCCTTTTCAAGATCTACATCATTTAGGCATTGAACTTTTCCTCTTATTCCAGTAAGATATCCATCTGGACTGCCATGAACACAAAATGTATCAACTTGAATAGCACGACTCTCTGCATCGAAGGTGTACACACCCTGCACA--TTTGCAGGTACAAAA-TTTAATTTTCCAACC-----------------------------CTTATTCGCACTGAATACTTCACCTTATATTT------------------------------------------------------------------------------------------------------------------
>CD18
------------------------------------ATATGCTACAATTGTTTTAGTATTCA-------------CAAA-------AATCTAATACGTGCAGGAAC--TTTGTAATTT-TATTTATTTA--------------------------------TAATGAAAATCTACTGCAATTAAAATACAA------GGGGCAATGATG-TTAGGAAAAGATGCTCAGGTA-CAAATCACATTATTTGAAATTATCA-TAATCAAAAGGATATCATACCTGAACAAAACCCTTGTCTTTTGCTCCTGATATAATAGCAAAATTATCATAGTCTGTTGCAATCACATCATATGGAAGCTTAGGTATAAAAGGAATTGTAGGAAAGCGAAGAAAACATTTCTCTCTAATCATTTCTTGTCTCTCCAGATCAGTCTTCTGCCTTCCCAATTTCTGCCTCATTTAGGCATTGGACATTTCCTCTTATACCAGTAATATACCCATCTGGACTGCCATGAACACAAAATGTATCAACTTGAATAGCCCGATTTTTGGCATCGAATGAATACACACCCTGTGCA--TTTACAAGTATGAAA-TTTAATGTTTCCTCC-----AATT--CACTTAGAACAATTTTACAATCTTCTCAATGATTGGTGCAT---------------------------------------------------------------------------------------------------------------------------
>CDE34
------------------------------------------------------------------------------------------------------------TATATAATTAGA-----------------------------------------AAAAGCAATGATAATGCCTATCAAGAATATGATATCAAAGCAGTGAG-----GGGGAA---GGTCACCTG-CAAATTGCCATGGTTGAAAACAATTTTCGGCAGAATGGTTACATACCTGAACAAAACTCTTGTCTTTTGCTCCCGATACGAGAGCATAATTATCATAATCTGTTGCAATCACGTCATATGGCTCCTTTGGAATAAATGGAAGTGTAGGAAAGCGAAGATAGCATTTTTCTCTAATCATTTCTTGTCTCTCTACGTCAGTC-TCTTCCTTTTCAAGATCTACATCATTTAGGCATTGAACTTTTCCTCTTATTCCAGTAAGATATCCATCTGGACTGCCATGAACACAAAATGTATCAACTTGAATAGCACGACTCTCTGCATCGAAGGTGTACACACCCTGCACA--TTTGCAGGTACAAAA-TTTAATTTTCCAACC-----------------------------CTTATTCGCACTGAATACTTCACCTTATATTT------------------------------------------------------------------------------------------------------------------
>CF38
--------------------------------------------------------------------------------------------------------------------------TTATTTT--------------------------------TAATACAAACCTA-TGCAATTAAAA-AAAA------AGGACAATGATG-TTAGCTGAAGATGGACAGGAG-CAAATCCCAATGCTTGGAAATAATT-TT-----GAAGATATCATACCTGAACAAAACTCTTGTCTTTTGCTCCTGATATGAGAGCAAAATTATCGTAGTCTGTTGCAATCACATCGTATGGCTCCTTAGGTATAAAAGGAATTGTAGGAAAGCGAAGATAACATTTCTCTTTAATCATTTCTTGTCTCTCTACCTCAGTC-TCTGCCTTTTCAAATTCTGCCTCATTTAGGCATTGAACGTTTCCTTTTATGCCAGTAATGTACCCATCTGGACCGCCATGAACACAAAATGTATCAACTTGAATAGCGCGATTTTCAGGATCGAATGTATACACGCCCTGTGCA--TTTACAAGTATGAAA-TTTATTTTTTCCTTCACTTCAATT--CAATTAGAATATCATT--AGTCTTCTCACTAAATACATCACCTCATATTCATAGAG----AAGAG--TCTATTTACAT--TTCAGAGTGAATTTCAACTTTAAATAACA-GA-GT--AACAGA-AATATTAGTTACTTGTGTACAGTGGCAATCTT---CT---
>CH19
------------------------------------ATATGCTACAATTGTTTTAGTTTTCA-------------CAAA-------AATCTAATACTTGCAGGAAC--TTTGTAATTT-TATTTATTTA--------------------------------TAATGAAAATCTACTGCAATTAAAATACAA------GGGGAAATGATG-TTAGGCAAAGATGCTCAGGTA-CAAATCACATTATTTGAAATTATCA-TAATCAAAAGGATATCATACCTGAACAAAACTCCTGTCTTTTGCTCCTGATATAATAGCAAAATTATCGTAGTCTGTTGCAATCACATCATATGGAAGCTTAGGTATAAAAGGAATTGTAGGAAAGCGAAGAAAACATTTCTCTCTAATCATTTCTTGTCTCTCCACATCAGTC-TCTTGCTTCCCAATTTCTGCCTCATTTAGGCATTGGACATTTCCTCTTATACCGGTAATGTACCCATCTGGACTGCCATGAACACAAAATGTATCAACTTGAATAGCCCGATTTTTGGCATCGAATGAATACACACCCTGTGCA--TTTACAAGTATGAAA-TTTAATGTTTCCTCC-----AATT--CACTTAGAACAATTTTACAATCTTCTCAATGACTGGTGCATCTTATATTCATAGTA----GAGAA--TTTATTTACTT--TTCAGAATGAATAGTAA---------------------ATTGA-ACTA----TTACTTGTGTACAGTGGCAATCTT---CTTG-
>CHA37
-------------------------------------TATGCTACATTCATTTTGGTTTTAACCTCAAGGTGTATCAAA-------AATATGCTACTTGGCAGAAA--ATTGTAATTTCTTTTTATTTT--------------------------------TAATACAAACCTA-TGCAATTAAAA-AAAA------AGGACAATGATG-TTAGCTGAAGATGGACAGGAG-CAAATCCCAATGCTTGGAAATAATT-TT-----GAAGATATCATACCTGAACAAAACTCTTGTCTTTTGCTCCTGATATGAGAGCAAAATTATCGTAGTCTGTTGCAATCACATCGTATGGCTCCTTAGGTATAAAAGGAATTGTAGGAAAGCGAAGATAACATTTCTCTTTAATCATTTCTTGTCTCTCTACCTCAGTC-TCTGCCTTTTCAAATTCTGCCTCATTTAGGCATTGAACGTTTCCTTTTATGCCAGTAATGTACCCATCTGGACCGCCATGAACACAAAATGTATCAACTTGAATAGCGCGATTTTCAGGATCGAATGTATACACGCCCTGTGCA--TTTACAAGTATGAAA-TTTATTTTTTCCTTCACTTCAATT--CAATTAGAATATCATT--AGTCTTCTCACTAAATACATCACCTCATATTCATAGAG----AAGAG--TCTATTTACAT--TTCAGAGTGAATTTCAACTTTAAAT---A-GA-GT--AACAGA-AATATTAGTTACTTGTGTACAGTGGCAATCTT---CTTG-
>CJ24
TAAACCAGGTTACCTTAAA--------GTACTCAATCTATGGTACAGATGTTTTGGTTTTGACCTCGTGACACATC--A-------AATCTGATACTT-CAGCAAC--TTTGTAATTT-TATTTATTTT--------------------------------TAATACAAATCTACTGCAATTAAAATACAA------GGGACAACAATG-TTAGGTGAAGATGCTCAGCTA-CAAATCACAATGTTTGAAATTATCT-TAATCAAAAGGATATCATACCTGAACAAAACTCCTGTCTTTTGCTCCTGATATAATAGCAAAATTATCATAATCTGTCGCAATCACATCATATGGCAGCTTAGGTATGAAAGGAATTGTAGGAAAGCGAAGAAAACATTTCTCTCTAATCATTTCTTGTCTCTCTAGCTTAGTC-TCTGCCTTCTTGATTTCTGCCTCATTTAGGCACTGAACGTTTCCTCTTATACCAGTAATGTACCCATCTGGACTGCCATGAACACAAAACGTATCAACTTGAATAGCCCGATTTTTGGCATCGAATGAATACACACCCTGTGCA--TTTACAAGTATGAAA-TTTTATTTTTCCTCC-----AATT--CACTTAGAACAATTTT--AATCTTCTTAATGATTGGTTCATCTTATATTCATAGTA----AAGAG--TTTATTTACTT--TTCAGAGTGAATTCCAACTTTA----ATA-TA-GTAATTTTGA-AATA----TTACTTGTGTACAATGGCAATCTT---CTTG-
>CK7
TAAACCAGGTTATCTTAAG--------AAACTCAATCTATGCTACCATTGTTTTGGTTTTGACCTCATGATGCATCAAA-------AGTCTACTACTTGTAGCGAA--TTTGTAATTTCTTGTTATTTC--------------------------------TAATACAAATCTACTGCAATTAAAAAACAA------AGGACAATGATG-TTAGGTGAAGATGGTCAGGTA-CAAATCACAATGTTCGAAATTATTT-TGATCAGAAGGATATCATACCTGAATAAAACTCTTGTCTTTTGCTCCTGATATGAGAGCAAAATTATCATAGTCTGTTGCAATAACATCGTATGGCAACTTAGGTATAAAAGGAATCGTAGGAAATCGAAGAAAGCATTTCTCTTTAAACATTACTTGTCTCTCTATCCCAGTC-TCTGCCTTCTCAGTTTCTACCTCATTTAGGCATTGAACTTTTCCTCTTATACCAGTAATATACCCGTCTGGACTGCCATGAACACAAAACGTATCAACTTGAATAGCCCGATTTTTGGCATCGAATGAATACACACCCTGTGCA--TTTACAAGTATGAAA-TTTAATTTTTCCTCC-----AATT--CAATTAGAACAGTATT--AGTCTTCTCAAAGATTGCTTCACATTATACTCATAGAA----AAGAA--TTTATTTACTT--TTCAGAGTGAATTCCAACTTTA----ATA-AA-GAGTAATTGA-AATA----TTACTTGTGTACAGTGGCAATCTT---CTTG-
>CL6
---------------------------------------------------------------------ATGCATCAAA-------AGTCTACTACTTGTAGCGAA--TTTGTAATTTCTTGTTATTTT--------------------------------TAATACAAATCTACTGCAATTAAAAAACAA------AGGACAATGATG-TTAGGTGAAGATGGTCAGGTA-CAAATCACAATGTTCGAAATTATTT-TGATCAGAAGGATATCATACCTGAATAAAACTCTTGTCTTTTGCTCCTGATATGAGAGCAAAATTATCATAGTCTGTTGCAATAACATCGTATGGCAACTTAGGTATAAAAGGAATCGTAGGAAATCGAAGAAAGCATTTCTCTTTAAACATTACTTGTCTCTCTATCTCAGTC-TCTGCCTTCGCAGTTTCTACCTCATTTAGGCATTGAACTTTTCCTCTTATACCAGTAATATACCCATCTGGACTGCCATGAACACAAAACGTATCAACTTGAATAGCCCGATTTTTGGCATCGAATGAATACACACCCTGTGCA--TTTACAAGTATGAAA-TTTAATTTTTCCTCC-----AATT--CAATTAGAACAGTATT--AGTCTTCTCAAAGATTGCTTCACGTTATACTAATAGAA----AAGAA--TTTATTTACTT--TTCAGAGTGAATTCCAACTTTA----ATA-AA-GAGTAATTGA-AATA----TTACTTGTGTACAGTGGCAATCTT---CTTG-
>CM9
-AAACAAGATTACCTTAAA--------GTACTCCATCTACGCCACAATTATTTTGTTTTGAA--TCTTGAAGCATTGAATTT----TTTATAATACTTGCAGCAAT--TTAGTAATTT-CATTTTCTTG--------------------------------AAATGCAAATTTGCATCAATTCAAATACAA------GGGGAAATGATT-TTAGTTGAAGATGCTCACATA-TAAATCACAACGTTTGAAATTATTC-TAATCAAAAGTATATCATACCTGAACAAAACTCCTGTCTTTTGCTCCTGATATAATAGCAAAATTATCATAGTCTGTTGCAATCACATCATATGGCAGCTTAGGTATAAAAGGAATTGTAGGAAAGCGGAGAAAACATTTCTCTTTAATCATTTCTTGTCTCTCTATCTCAGTC-TCTTGCTTCTCGGTTTGTGCCTCACTTAGGCATTGAACTTTTCCTCTTATACCAGTAATGTACCCATCTGGACTGCCATGAACACAAAATGTATCAACTTGAATAGCCCGATTTTTGGTATCGAATGAATATATACCCTGTGCA--TTTACAATTATGAAA-TTTAAATTTTCCTCC-----AATT--CACTC--AATAATTTT--AATCTTTCTAATGATTTGGTTCATTTGTATTCAGAGCA----AAGAG--ATTATTTACTT--TTCATATTGAATTCTAACTTTA----ATT-TA-GT--GATTGA-AATA----TTACTTGTGTGCAGTGGCAATCTT---CTTG-
>CO8
-AAACAAGATTATCTTGAA--------GTACTCAATCTACGCCACAATTATTTTGTTTCGAA--TCTTGATGCATTGAA-------TTTATAATACTTGCAGCAAT--TTTGAAATTT-CATTTTCTTA--------------------------------AAATGCAAATTTGCATCAATTCAAATACAA------GGGGAAATGATT-TTAGTGGAAGATGCTCACATA-TAAATCACAACGTTTGAAATTATTC-TAATCAAAAGTATATCATACCTGAACAAAACTCCTGTCTTTTGCTCCTGATATAATAGCAAAATTATCATAGTCTGTTGCAATCACATCATACGGCAGCTTAGGTATAAAAGGAATTGTAGGAAAGCGGAGAAAACATTTCTCTTTAATCATTTCTTGTCTCTCTATCTCAGTC-TCTTGCTTCTCGGTTTGTGCCTCACTTAGGCATTGAACTTTTCCTCTTATACCAGTAATGTACCCATCTGGACTGCCATGAACACAAAATGTATCAACTTGAATAGCCCGATTTTTTGCATCGAATGAATATATACCCTGTGCA--TTTACAATTATGAAA-TTTAAATTTTCCTCC-----AATT--CACTC--AATAATTTT--AATTTTTCTAATGATTTGGTTCATTTGTATTCAGAGCA----AAGAG--ATTATTTACTT--TTCAGATTGAATTTCAACTTTA----ATT-TA-CT--GATTGA-AATA----TTACTTGTGTGCAGTGGCAATCTT---CTTG-
>CP16
TAAACCAGGTTATCTTAAA--------GTACTCAATCTATGCTACAATTGTTTTGGTTTTCA-------------CAAA-------AATCTAATACTTGCAGCAAC--TTTGCAATTT-TATTTATTTT--------------------------------TAATGAAAATCTACTGCAATTAAAATACAA------GGAACAATGATG-TTAGGTGAAGATGCTCAGGTA-CAAATCACATCATTTGAAATTATCA-TAATCAAAAGGATATCATACCTGAACAAAACTCATGTCTTTTGCTCCTGATATAATAGCAAAATTATCATAGTCTGTTGCAATCACATCATATGGCAGCTTAGGTATAAAAGGAATTGTAGGAAAGCGAAGAAAACACTTCTCTCTAATCATTTCTTGTCTCTCCAGCGCAGTC-TTTGCCTTCTTAGTTTCTGTCTCATTTAGGCATTGAACATTTCCTCTTATACCAGTAATGTACCCATCTGGACTGCCATGAACACAAAATGTATCAACTTGAATAGCCCGATTTTTGGCATCGAATGAATACACACCCTGTGCA--TTTACAAGTATGAAA-TTTAATTTTTTGTCC-----AATT--CACTTAGAACAATTTTACAATCTTCTCAATGATTGGTGCATCTTATATTCATAGTA----AAGAG--TTTATTTACTT--TTCAGAATGAATTTGAACTTTA----ATA-TA-GT--AATTGA-AATA----TTACTTGTGTACAGTGGCAATCTT---CTTG-
>CT15
TCAACTAGGTTATCTTAAA--------GTACTCAATCTATGCTACATTTGTTTTGGTTTTCA-------------CAAA-------AATCTAATACTTGCAGCAAC--TTTGTAATTT-TATTTAGTTT--------------------------------TAATGAAAATCTACTGCAATTAAAATACAA------GGAACAATGATG-TTAGGTAAAGATGCTCAGCTA-AAAATCACATCATTTGAAATTATCA-TAATCGAAAGGATATCATACCTGAACAAAACTCCTGTCTTTTGCTCCTGATATAATAGCAAAATTATCATAGTCTGTTGCAATCACATCATATGGCAGCTTAGGTATAAAAGGAATTGTAGGAAAGCGAAGAAAACACTTCTCTCTAATCATTTCTTGTCTCTCCACTGCAGTC-TCTGCCTTCTTAGTTTCTGCCTCATTTAGGCATTGAACTTTTCCTCTTATACCAGTAATGTACCCATCCGGACTGCCATGAACACAAAACGTATCAACTTGAATAGCCCGATTTTTGGCATCGAATGAATACACACCCTGTGCA--TTTACAAGTATGAAA-TTTAATTTTTCCTCC-----AATT--CACTTAGAACAATTTTACAATCTTCTCAATGATTGGTGCATCTTATATTCATAGTA----AAGAG--TTTATTTACTT--TTCAGAAAAAATTTGAACTTTA----ATA-TA-GT--AATTGA-AATA----TT------------------------------
>DA12
---------------------------------------------------------------------------TGAA-------TATCTAATACTGTCAGCAAT--TTTGTACTTT-CATTTTCTTA--------------------------------TAATGCAAATTTACGGCAATTCAGATACAA------GGTGCAATGATT-TTAGGTGAAGATGCTCGGATA-TAAATCACAATGTTTGAAATTATTC-TAATCAAAAGGATATCATACCTGAACAAAACTCTTGTCTTTTGCTCCTGATATAATAGCAAAATTATCATAGTCTGTTGCAATCACATCATATGGCAGCTTAGGTATAAAAGGAATTGTAGGAAAGCGGAGAAAACATTTCTCTCTAATCATTTCTTGTCTCTCTAGCTCAGTC-TCTTGCTTCTCAGTTTGTGCCACATTTAGGCATTGAACTTTTCCTCTTATACCAGTAATGTACCCATCTGGACTGCCATGAACACAAAATGTATCAACTTGAATAGCCCGATTTTTGGCATCGAATGAATACACACCCTGTGCA--TTTACAAGTATGAAA-TTTAATTTTTCCTCC-----AATT--CATTCACAACAATTTT--TATATTTCTGATGATTTGGTTCATTTATATTCATAGTA----AAGAG--TTTATGTACTT--TTCAGATTAAATTGTAACTTTA----ATA-TA-GT--AACTGA-AATA----TTACTTGTGTACAGTGGCAATCTT---CTTG-
>DB53
------------------------AATACCTTTGAATTCTTTTAGCCTTTCATAGGGACCCG-GTAACTATGCATACTAGCTGCAATGTCAAATCCCTATAGGGAA----CTTAATTCAAAAGAGTTGA------------------------------CAACACACAAACTGT-AAAAATTGTACAAACC------TAAAAAATGATG-TTAAATGAA---GTTCAGGTG-T-AATGAAAATGCTTGAAAATAATT-TTGTCAGACTGATAGGATACCTGAACAAAACTCTTGTCTGTGGCTCCTGACACAAGAGCATAATTGTCATAGTCTGTTGCAATCACATCATACGGTTCCTTGGGAATAAATGGAAGTGTTGGAAAACGAAGATAGCATTTTTCTTTAATCATTTCTTGTCTTTCGATATCAGTT-TCTTTCTTTACAAGTTCTGCATCATTTATGCATTGAACTTTGCCTCTTATACCAGTAATATACCCATCTGGACCGCCATGAACACAAAATGTATCAACTTGAATAGCCTTCTTTTCTTCATCAAATGTGTACACACCCTGTGTATTTTTACATATATGAAA-TTTAAGTTTTCTTTCCCATCAGTT--CATCTACAACTATATT--ATTTTTCTACT----TGCTATAACTCATTATTGTAGAA----AACAG---CTATCTACTT--TTTGGTCTGAACTCCAACATTA----ACA-CA-ATGCATTCAA-AATATTAGCTACCTGTGTACAGTGGCAGTCTT---CTTGT
>DC1
--------------------------------TGAATTCTTTTAGCCTTTCATAGGGACCTG-GTAACTATGCATACAAGCTGCAATGTCAAATCCCTATAGGGAA----CTTAATTCAAAAGAGTTGA------------------------------CAACACACAAACTGT-AAAAATTGTACAAACC------TAAAAAATGATG-TTAAATGAA---GTTCAGGTG-TAAATTAAAATGCTTGAAAATAATT-TTGTCAGACTGATAGGATACCTGAACAAAACTCTTATCTGTGGCTCCTGACACAAGAGCATAATTGTCATAGTCTGTTGCAATCACATCATACGGTTCCTTGGGAATAAATGGAAGTGTTGGAAAACGAAGATAGCATTTTTCTTTAATCATTTCTTGTCTTTCGATATCAGTT-TCTTTCTTTACAAGTTCTGCATCATTTATGCATTGAACTTTGCCTCTTATACCAGTAATATACCCATCTGGACCGCCATGAACACAAAATGTATCAACTTGAATAGCCTTCTTTTCTTCATCAAATGTGTACACACCCTGTGTA--TTTACATATATGAAA-TTTAAGTTTTCTTTCCCATCAGTT--CATCTACAACTATATT--ATTCTTCTACTTGAGTGCTATAACTCATTATTGTAGAA----AACAA---CTATCTACTT--TTTGGTCTGAACTTCAACATTA----CCA-CAGATGCATTCAA-AATATTA---------------------------------
>DD1
---------------------------------------------------------ACCTA-TTAGCTATGCATACAAGCAGCAATGTCAAATCCCTTCAGGGAA----CTTAATTCAAAAGAGTTGA------------------------------CAACACACAAACTGT-AAAAATTGCATAAACC------TAAA-----------AAATGAAGTTATTCAGGTG-TAAATTGCAATGCTTGAAAATAATT-TTGTCAGACAGATAGCATACCTGAACAAAACTCTTGTCTGTGGATCCTGACACAAGAGCATAATTGTCATAGTCTGTTGCAATCACATCATAAGGTTCCTTGGGTATAAATGGAAGTGTTGGAAAACGAAGATAGCATTTTTCTTTAATCATTTCTTGTCTTTCGATCTCAGTT-TCTTTATTTACAAGTTCTGCATCATTTATGCATTGAACTTTGCCTCTTATACCAGTAATATACCCATCTGGACCGCCATGAACACAAAATGTATCAACTTGAATAGCCTTTTTTTCTTCATCAAATGTGTACACACCCTGTGTA--TTTAAATATATGAAA-TTTAAGTTTTCTTTCGCATCAGTT--CAACTACAACTATATT--ATTCTTCACCTTGAGTGCTATAACTCATTATTATACAA----AACAA---CTATCTACTC--TTCAGTCTGAACTTCCACATTA----ACG-CA-ATGTATTCAA-AA-AGTAGCTACCTG-------------------------
>DIM50
---ACTTTATTATATCATT-ATTCAATACCTTTGAATTCTTTTAGCCTTTCATAGGAACCTG-GTAGCTATGCATACAAGCAGCAATGTCAAATCCCTACAGGGAA----CTTAATTCAAAAGAGTTGA------------------------------CAACACACAAACTGT-AAAAATTGCATAAACC------TAAA-----------AAATGAGGTTATTCAGGTG-TAAATTGCAATGCTTGAAAATAATT-TTGTCAGACAGATAGCATACCTGAACAAAACTCTTGTCTGTGGATCCTGACACAAGAGCATAATTGTCATAGTCTGTTGCAATCACATCATAAGGTTCCTTGGGTATAAATGGAAGTGTTGGAAAACGAAGATAGCATTTTTCTTTAATCATTTCTTGTCTTTCGATCTCAGTT-TCTTTATTTACAAGTTCTGCATCATTTATGCATTGAACTTTGCCTCTTATACCAGTAATATACCCATCTGGACCGCCATGAACACAAAATGTATCAACTTGAATAGACTTTTTTTCTTCATCAAATGTGTACACACCCTGTGTA--TTTAAATATATGAAA-TTTAAGTTTTCTTTCGCATCAGTT--CAACTACAACTATATT--ATTCTTCTCCTTGAGTGCTATAACTCATTATTATACAA----AACAA---CTATCTACTC--TTCAGTCTGAACTTCCACATTA----ACG-CA-ATGTATTCAA-AA-AGTAGCTACCTGTGTACAGTGGCAATCTT---CTTG-
>FC13
TAAACAAGGTTATCTTAAA--------GTACTCAATCTATGCCACAATTGTTTTGTTTTGAC-CTCATGATGCATTGAA-------TATCTAATACTTGCAGCAAT--TTTGTACTTT-CATTTTCTTA--------------------------------TAATGCAAATTTACGGCAATTCAGATACAA------GGTGCAATGATT-TTAGGTGAAGATGCTTGGATA-TAAATCACAATGTTTGAAATTATTC-TAATCAAAAGGATATCATACCTGAACAAAACTCTTGTCTTTTGCTCCTGATATAATAGCAAAATTATCATAGTCTGTTGCAATCACATCATATGGCAGCTTAGGTATAAAAGGAATTGTAGGAAAGCGGAGAAAACATTTCTCTCTAATCATTTCTTGTCTCTCTAGCTCAGTC-TCTTGCTTCTCAGTTTGTGCCACATTTAGGCATTGAACTTTTCCTCTTATACCAGTAATGTACCCATCTGGACTGCCATGAACACAAAATGTATCAACTTGAATAGCCCGATTTTTGGCATCG-------------------------------------------------------------------------------------------------------------------------------------------------------------------------------------------------------------------------------------
>FTS1
---------------------------------------------------------------------------------------------------------------------------------------------------------------------------------------------------------AAATGATG-TTAAATGAA---GTTCGGGTG-TAAATTAAAATGCTTGAAAATAATT-TTGTCAGACTGATAGCATACCTGAACAAAACTCTTGTCTGTGGCTCCTGACACAAGAGCATAATTGTCATAGTCTGTCGCAATCACATCATACGGTTCCTTGGGTATAAATGGAAGTGTTGGAAAACGAAGATAGCATTTTTCTTTAATCATTTCTTGTCTTTCGATATCAGTT-TCTTTCTTTACAAGTTCTGCATCATTTATGCATTGAACTTTGCCTCGTATACCAGTAATATACCCATCTGGACCGCCATGAACACAAAATGTATCAACTTGAATAGCCTTCTTTTCTTCATCAAATGTGTACACACCCTGTGTA--TTTGCATATATGAAA-TTTAAGTTTTCTTTCCCATAAGTT--CATCTACAACTATATT--ATTCTTCTACTTGAGTGCTATAACTCATTATTATACAA----AACAA---CTATCTACTT--TTCAGTCTGAACTTCAACATCA----ACA-CA-ATGCATTCAA-AATATTAGCTACCTGTGTACAGTGGCAATCTT---CTTG-
>FTS2
------------------------------------------------------------------ACTATGCATACAAGCTGCAATGTCAAATCCCTACAGGGAA----CTTAATTCAAAAGAGTTGA------------------------------CAACACACAAACTGT-AAAAATTGTACAAACC------TAAAAAATGATG-TTAAATGAA---GTTCGGGTG-TAAATTAAAATGCTTGAAAATAATT-TTGTCAGACTGATAGCATACCTGAACAAAACTCTTGTCTGTGGCTCCTGACACAAGAGCATAATTGTCATAGTCTGTCGCAATCACATCATACGGTTCCTTGGGTATAAATGGAAGTGTTGGAAAACGAAGATAGCATTTTTCTTTAATCATTTCTTGTCTTTCGATATCAGTT-TCTTTCTTTACAAGTTCTGCATCATTTATGCATTGAACTTTGCCTCTTATACCAGTAATATACCCATCTGGACCGCCATGAACACAAAATGTATCAACTTGAATAGCCTTCTTTTCTTCATCAAATGTGTACACACCCTGTGTA--TTTGCATATATGAAA-TTTAAGTTTTCTTTCCCATAAGTT--CATCTACAACTATATT--ATTCTTCTACTTGAGTGCTATAACTCATTATTATACAA----AACAA---CTATCTACTT--TTCAGTCTGAACTTCAACATCA----ACA-CA-ATGCATTCAA-AATATTA---------------------------------
>GG1
-------TAATATAGGGCT--------GTCTTCCTTCTCCTCTAGACAGATTTTCGCATTTC----------CAGCCAAG-----GCTTAAGCTTTGCATAGTGAA--ATTGCAATTTCAGGCAGAATTAAATATAATCTAACATACATTCCATTTTAAACAAATACACCTTCCATGTTCGTGGAGCATGTAT----GACTAAACCACA-TTACATAATGCCTGTAGCATGATCAGGTGGAATGGTTGAAAAGCCTTTTGGCTATAAAGAATGCATACCTGAACAAAACTCTTGTCTTTTGCCCCTGATACAAGAGCAAAATTATCATAATCTGTTGCAATCACATCATATGGCTCCTTTGGAATAAATGGAAGTGTAGGAAAGCGAAGATAACATTTCTCTTTAATCATTTCTTTTCTCTCTACTTCAGTC-TCTTCTTTTTCAAGCTCTGCATCACCGACGCATTGAACTTTCCCTCGTATCCCAGTTATATATCCATCTGGACTACCATGAACACAAAATGTATCAACCTGGATAGCACGATTGTCTGCATCAAAAGTGTACACACCCTGCACA----CACACATATTAAA-TTTAATTTTATTACTGTCAAAGCTACCAGCCAGAATAGAATT--AGTCTTCTAGCTAAATGCTTC-----------------------------------------------------------------------------------------------------------------------------
>HB41
TACACTTTATTATACAATTATTCTAAAACCTTTGAACTCTTTGACCCTTTCAC--CGCCCTT-GTAACTATGCATACAAGCTAAAATGTCAAACCCTTACAGGCAA----CATAATTCAAA--------------------------------------------ACAAACTGC-AAAAAATGCAAAAACC------TTTAAAATGATG-TTAAATGAAGTTGTTCAGGTG-TAAATTCCAATGCTTGAAAATAATT-TTGTCAGACAGGTAGCATACCTGAACAAAACTCTTGTCTTTGGATCCTGATACAAGAGCAAAATTGTCATAGTCTGTTGCAATCACATCATATGGTTCCTTGGGTATAAAAGGAAGTGTTGGAAAACGAAGATAACATTTCTCTTTAACCATTTCTTGTCTTTCTACCTCAGTT-TCTTGCTTTGCAAGTTCTGCATCAATTACGCATTGAACTTTGCCTCTTATACCAGTAATATACCCATCTGGACCGCCATGAACACAAAATGTATCTACTTGAATAGCCCTTTTTTCTTCATCAAATGTGTACACACCCTGTGCA---TTAGATATATGAAA-TTCAAGTTTTCGTTCGCATCAATT--CAACTACAACTATATT--ATTCTACTCCTTGAGTGCTGCAATACATTATTGTACAA----AATAA---CTATTTACTT--TTCAGATTGAACTTCAACATTA----ACA-CA-ATGCATTCAA-AATATTAGTTACCTGTGTACAGTGGCAATCTT---CTTG-
>JO20
------------------------------------ATATGCTACAATTGTTTTAGTTTTCA-------------CAAA-------AATCTAATACTTGCAGGAAC--TTTGTAGTTT-TATTTATTTA--------------------------------TAATGAAAATCGACTCCAATTAAAATACAA------GGGGCAATGATG-ATAGGCAAAGATGCTCAGGCA-CTAATCACATTATTTGAAATTATCA-TAATCAAAAGGATGTCATACCTGAACAAAACCCCTGTCTTTTGCTCCTGATATAATAGCAAAATTATCATAGTCTGTTGCAATCACATCATATGGAAGCTTAGGTATAAAAGGAATTGTAGGAAAGCGAAGAAAACATTTCTCTCTAATCATTTCTTGTCTCTCCAGATCAGTC-TGTGCCTTCCCAATTTCTGCCTCATTTAGGCATTGGACTTTTCCTCTTATACCAGTAATGTACCCATCTGGACTGCCATGAACACAAAATGTATCAACTTGAATAGCCTGATTTTTGGCATCGAATGAATACACACCCTGTGCA--TTTACAAGTATGAAA-TTTAATGTTTCCTCC-----AATT--CACTTGGAACAATTTTACAATCTTCAAAATGATTGGTGCATCTTATGTTCATAGTA----GAGAG--TTAATTTACTT--TTCAGAATGAACAGTAA---------------------ATTGA-AATA----TTACTTGTGTACAGTGGCAATCTT---CTTG-
>JU21
------------------------------------ATATGCTACAATTGTTTTAGTTTTCA-------------CAAA-------AATCTAATACTTGCAGGAAC--TTTGTAGTTT-TATTTATTTT--------------------------------TAATGAAAATCGACTCCAATTAAAATACAA------GGGGCAATGATG-ATAGGCAAAGATGCTCAGGCA-CTAATCACATTATTTGAAATTATCA-TAATCAAAAGGATGTCATACCTGAACAAAACCCCTGTCTTTTGCTCCTGATATAATAGCAAAATTATCATAGTCTGTTGCAATCACATCATATGGAAGCTTAGGTATAAAAGGAATTGTAGGAAAGCGAAGATAACATTTCTCTCTAATCATTTCTTGTCTCTCCAGATCAGTC-TGTGCCTTCCCAATTTCTGCCTCATTTAGGCATTGGACTTTTCCTCTTATACCAGTAATGTACCCATCTGGACTGCCATGAACACAAAATGTATCAACTTGAATAGCCCGATTTTTGGCATCGAATGAATACACACCCTGTGCA--TTTACAAGTATGAAA-TTTAATGTTTCCTCC-----AATT--CACTTGGAACAATTTTACAATCTTCTCAATGATTGGTGCATCTTATGTTCATAGTA----GAGAG--TTTATTTACTT--TTCAGAATG---------------------------------------------------------------------------
>KE1
--------------------------------------------------------------------------------------------------------------AATAATTAG-------------------------------------------AAAGCAATGATAATGCCTATCAAGAATATGATATTGAGACAATGAT-----GGGGAAGGTGGGCACCTG-CAAATTGCAATAGTTGAAAACAATTTTCAGCAGAATGGTTGCATACCTGAACAAAACTCTTGTCTTTTGCTCCTGATACAAGAGCATAATTATCATAGTCTGTTGCAATCACATCATATGGCTCCTTTGGAATAAATGGAAGCGTAGGAAAGCGAAGATAGCATTTTCCTCTAATCATTTCTTGTCTCTCTACTTCAGTT-TCTTCCTTTTCTTGATCTGCATTATTTAGGCATTGAACTTTTCCTCGTATTCCAGTAAGATATCCATCTGGACTGCCATGAACACAAAATGTATCAACTTGAATAGTACGATTCTCTGCATCAAAAGTGTACACACCCTGCACA--TTTGCAGGTATGAAA-TTTAATTTT-------------------------------------------------------------------------------------------------------------------------------------------------------------------------------------
>LF2
------------------------------------------------------------------------------------------------------------------------TTAATTCAA------------------------------CA--ACACAAACTGC-AAAACTTGCATAAACC------CTAGAAATTATG-TTAAATAAAGTCGTTAAGGTG-TAAATTGTAATGCTTGAAAATAATT-TTATCAGACAGATAGCATACCTGAACAAAACTCTTGTCTTTGGATCCTGATATAAGAGCAAAATTGTCATAGTCTGTTGCAATCACATCATACGGTTCCTTGGGTATAAAAGGAAGTGTAGGAAAACGAAGATAACATTTCTCTTTAATCATTTCTAGTCTTTCTACTTCAGTT-TCTTCCTTTGCAAGTTCTGAATCATTTATGCATTGAACTTTGCCCCTTATACCAGTAATATACCCATCTGGACCGCCATGAACACAAAATGTGTCAACTTGAATAACCCTTTTTTCTTCATCAAATGTGTACACACCCTGTGCA--TTTACATATATGAAA-TTTATGTTTTCTTTCGCATCAATT--CAACTACAACTATATT--ATTCTTCTCCTTGAGTGCTACAATTCATTATTAT----------------------------------------------------------------------------------------------------------------
>MC0
---ACTTTGTTATATAATTATTCTAATACCTTTTAGGTCTTTTACCCTTTCATCGGGACTTG-GTAACTATGCATACAAGTTGCAAGGTCAAATACCTACAGGCAA----CTTAATTCGAAAGAGTTAA------------------------------CAACACACAAACTGC-AAAAATTGCATAAACC------TT-AACATGATG-TTAAATGAAGTTGTTCAGGTG-TAAATTGCAACGCTTCAAAATAATT-TTGTCAGACAGATAGCATACCTGAACAAAACTCTTGTCTTTGGATCCTGATATAAGAGCAAAATTGTCGTAGTCTGTTGCAATCACATCATATGGTTCCCTGGGTATAAAAGGAAGTGTTGGAAAACGAAGATAACATTTCTCTTTAATCATTTCTAGTCTTTCTATCTCAGTT-TCTGCCTTTGCAAGTTCTGCATCCTCTATGCATTGAACATTGCCTCTTATACCAGTAATATACCCATCTGGACCGCCATGAACACAAAATGTATCAACTTGAATAGCCCGTTTTTCTTCGTTAAATGTGTACACACCCTGTGTA--TTTACATATATGAAA-TTTAAGTTTTCTTTCTCATCAGTT--CAACTAAAATTATATT--GTTCTTCTCCTTGAGTGCTACAATTCATTAGTATACAA----AATAA---TTATTTACTT--TTCAGATTGAACTTCCACGTTA----ACA-CA-ATGCATTCAA-ACTATTAGTTACCTGTGTACAGTGGCAATCTT---CTTG-
>MT0
----------------------------------------------------------------TATCTAT-TATACAAGCTGCAATGTCAAATCCCCACAGGCAA----CTTAATGCAAAAGAGTTAA------------------------------CA--ACACAAACTGC-AAAATTTGCATAAACC------TTAAAAATGATG-TTAAATGAAGTTGTTCAGGTG-TAAATTGCAATGTTCAAAAATAATT-TTGTCAGACAGATAGCATACCTGAACAAAACCCTTGTCTTTGGATCCTGATACAAGAGCATAATTGTCATAGTCTGTCGCGATCACATCATATGGTTCCTTGGGTATAAAAGGAAGTAGAGGAAAACGAAGATAACATTTCTCTTTAATCATTTCTTGTCTTTCGACCTCAGTT-TCTTTCTTTACAAGTTCTGCATCAGTTACGCATTGAACTTTGCCTCTTATACCAGTAATATACCCATCTGGACCGCCATGAACACAAAATGTATCAACTTGAATAGCCCTTTTTTCTTCATCAAATGTGTACACACCCTGTGCA--TTTACATATATGAAA-TTTAAGTTTTCTTACCCATCAATT--CAACTACAACTATATT--ATTCTTCTCCTTGAGTACTATAATTCATTATTATACAA----AACAA---CTATTTACTT--TTCAGACTGAACATCAATATTA----ACA-CA-ATGCATTCAA-AATACTAGTTACCTGTGTACAGTGGCAATCTT---CTTG-
>NN48
TACACTTTATTATATCATT-ATTCAAAACCTTTGAATTCTGTTACCCTTTCATAGGGACCTG-GTAACTATGCATACAAGCTGCAATGTCAAACACATACAGGGAA----CTTAATTCAAAAGAGCTGA------------------------------CAACACACAAACTGT-AAAAATTGCATAAACC------TTAAAAATGATG-TTAAATGAAGTTGCTCAGGTG-TAAATTGCAATGCTTGAATATAATT-TTGTCAGACAGATAGCATACCTGAACAAAACTCTTGTCTGTGGATCCTGACACAAGAGCATAATTGTCATAGTCTGTTGCAATCACATCATATGGTTCCTTGGGTATAAAAGGAAGTGTGGGAAAACGAAGATAGCATTTTTCTTTAATCAGTTCTTGTCTTTCGATCTCAGTT-TGTTTCTTTACAAGTTCTACATCATTTATGCATTGAACTTTGCCTCTTATACCAGTAATATACCCATCTGGACCACCATGAACACAAAATGTATCAACTTGAAGAGCCTTTTTTTCTTCATCAAATGTGTACACACCCTGTGCA--TTTACATATATGAAA-TTTAAGTTTTCTTTCCCATCAATT--CAACTACAACTATATT--ATTCTTCTCCTTGAGTGATATAACTCATTATAACACAA----AAGAA---CTATCTATTTTCTTCAGTCTGAACTTCAACATTA----ACA-CA-ATGCATTCAA-AATATTAGCTACCTGTGTACAGTGGCAATCTT---CTTG-
>PA42
TACACTTTATTATATCATTAATCTAATAACTTTGAACTCTTTTAGCATTTCAT--CAACCTG-GTAACTATGCATACAAGCTGTAATGTCAAATCCCTACAGGCAA----CTTAATTCAAAACAGTTAA------------------------------CA--GCACAAACTGC-AAAAATTGCATAGACC------TTAAAAATGATG-TTCAATGGAGTTGCACAAGTG-TAAATTGCAATGCTTGAAAATGATT-TTTTCAGACAGATAGCATACCTGAACAAAACTCTGGTCTTTGGATCCTGATACAAGAGCATAATTGTCATAGTCTGTTGCAATCACATCATATGGTTCCTTGGGTATAAAAGGAAGTGAAGGAAAACGAAGATAACATTTCTCTTTAATCAGTTCTTGTCTTTCTATCTCAGTT-TCTTCTTTTACAAGTTCTGCATCATTTATGCATTGAACATTGCCTCTTATACCAGTAATATACCCATCTGGACCACCATGAACACAAAATGTATCTACTTGAATAGCCCTTTTTTCTTCATCAATAGTGTATACACCCTGTGCA--TTTACATATATTAAA-TTTTTGTTTTCTTCCGCATCAATT--CAACTACAACTATATT--ATTCTTCTCCTTGAGTGCTACAATTCATTATTATGCAA----AATAA---CTATTTACTT--TTCAGATTGAACTTC-ACCTTA----ACA-CA-ATGCCTTCAA-AATAT-----------------------------------
>PB33
CAAACCAAGACA-----------------------------------TTTCATAGAAATGAT-AGTTGTATGCAAAAAAGAACCATACTAAAATTCATGTTAAGATCATATATAATTAG-------------------------------------------AAAGCAGTGATAACGCCTATCAAGAATATGATATTGAGAGAATGAT-----GGGGAAGGTGATCACCTG-GAAATTGC-ATGGTTGAAATTAATTTTAGGCAGAATGATTGCATACCTGAACAAAACTCTTGTCTTTTGCCCCTGACACAAGGGCATAATTATCATAGTCTGTTGCAATCACATCATATGGCTCCTTTGGAATAAATGGAAGTGTAGGAAAGCGAAGATAGCATTTTTCTCTAATCATTTCTTGTCTTTCAACTTCAGTC-TCTTCCTTTTTAAGATCTGCATTATTCAAGCATTGAACTTTTCCTCGTATTCCAGTAAGATATCCATCTGGACTGCCATGAACACAAAATGTATCAACTTGAATTGTACGATTCTCAGCATCGAAGGTGTACACACCCTGCGCA--TTTTCAGGTATTAAA-TTTAATTTTTC-----------------------------------TACTCACATTAAATACGTCACCTCAGATGTTAATCATTA-AACAG--ATTGCTTACTT--TTCAAAATGGA-------------------------------------------------------------------------
>PF1
---ACTTTATTATGTCATT-ATTCAATACTTTCTAACTCTTTTACCCTTTCATAGGGACCTG-GTAACAATGCATACAAGCTGTGATGTCAAATCCCTACAGAAAA----CTTAATTCAAAAGAGTT---------------------------------AAAACACAAACTGC-AAAAATTGCATAAACCTA--AGTTAAAAATAATG-TTAAATGAAGTTGTTCAGGTG-TAAATTGCAACGCTTGAAAATAATT-TTTTCTGTCAGATAGCATACCTGAACAAAACTCTTGTCTGCAGCTCCTGATACAAGAGCATAATTGTCATAGTCTGTTGCAATCACATCATATGGTTCCTTGGGTATAAATGGAAGTTGAGGAAAACGAAGATAACATTTCTCTTTAATCATTTCTTGTCTTTCAATCTCAGTT-TCTTTCTTTACAAGTTCTGCATTATTTATGCATTGAACGTTGCCTCTTATACCAGTAATATACCCATCTGGACCGCCATGAACACAGAATGTATCAACTTGAATAGCCCTTTTTTCTTCATCAAACGTGTACACACCCTGTGCA--TTTACATATATGAAA-TTTAAGCTTTCTTTCCCATCAATT--CAACAACTACTATATT--ATTCTTCTCCTTGAGTCCTATAATTCATTATTATACAA----AACAG---CTATTTACTT--TTCAGACTGAACTTCAACATTA----ACA-CA-ATGCATTCTA-AATATTAGC-------------------------------
>PFM1
TACACTTTATTATATCATT------AAACCTTTGAACTTTTTTACCATTTCAT--CGACCTG-GTAATTATGCATACAAGCTGCAATGTCAAATCCCTACAAGTAA----CTTAATTCAAAAGAGTTAA------------------------------CAAAACACAAACTGC-AAAAATTTTATAAACC------TTTAAAATGATG-TTAAATGAAGTTGCACAAGTG-TAAATTGCAACGTTTGAAAATAATT-TTTTCAGACAGATGGCATACCTGAACAAAACTCTTGTCTTTGGATCCCGATACAAGAGCATAATTTTCATAGTCTGTTGCAATCACATCATATGGTTCCTTGGGTATAAAAGGAAGTGTAGGAAAACGAAGATAACATTTCTCTTTAATCATTTCTAGTCTTTCTATCTCAGTT-TCTTTCTTTGCAAGTTCTGCATCATTTATACATTGAACATTGCCTCTTATACCAGTAATATACCCATCTGGACCGCCATGAACACAAAAGGTATCAACTTGAATAACCCTTTTTTCTTCACCAAAAGTGTACACACCCTGTGCA--TTTACATATATTAAA-TTTTTGTTTTCTTTCACATCAATT--TAACTACAACTATATT--ATTTTTCTCCTTGAGTGCTACAATTCATTATTATACAA----AA------------------------------------------------------------------------------------------------------
>PG28
------------------------------------------------------------------------------------------GGTTACCTATAAAACCAATATATAATTAG-------------------------------------------AAAGCAGTGATAATGCCTATCAAGAATATGATATCGAGACAATGAT-----GGGGAAGGTGGTCGCCTG-CAAATTGCAATGGTTGAAATTAATTTTAGGCAGAATAGTTGCATACCTGAACAAAACTCTTGTCTTTTGCTCCTGATACAAGAGCATAATTGTCATAGTCTGTTGCAATCACATTATATGGCTGCTTTGGAATAAATGGAAGTGAAGGAAAGCGAAGATAGCATTTTTCTCTAATCATTTCTTGTCTTTCAACTTCAGTC-TGTTCCTTTTCAAGATCTGTGTTATTTAGGCATTGAACTTTTCCTCGTATTCCAGTACGATATCCATCTGGATTGCCATGAACGCAAAATGTATCAACTTGAATAGTGCGATTCTCAGCATCGAAGGTGTACACACCCTGCACA--TTTTCAGGTATGAAA-TTTAATTTT----------------------------------------TCACACTGAATACTTCACCTTATATGTTAATCATAA-AACAG--ATTGCTTACTT--TTCGAAATGAACTTCAACTTCAATACATA-TA-GT--TATTGATAATACTGATTACCTGTGTGCAATGACAATCTT---CTTGT
>PH2
-------------------------------------------------------------G-GTAACAATGCATACAAGCTGTGATGTCAAATCCCTACAGAAAA----CTTAATTCAAAAGAGTT---------------------------------AAAACACAAACTGC-AAAAATTGCATAAACCTA--AGTTAAAAATAATG-TTAAATGAAGTTGTTCAGGTG-TAAATTGCAACGCTTGAAAATAATT-TTTTCTGTCAGATAGCATACCTGAACAAAACTCTTGTCTGCAGCTCCTGATACAAGAGCATAATTGTCATAGTCTGTTGCAATCACATCATATGGTTCCTTGGGTATAAATGGAAGTTGAGGAAAACGAAGATAACATTTCTCTTTAATCATTTCTTGTCTTTCAATCTCACTT-TCTTTCTTTACAAGTTCTGCATAATTTAGGCATTGAACGTTGCCTCTTATACCAGTAATATACCCATCTGGACCGCCATGAACACAGAATGTATCAACTTGAATAGCCCTTTTTTCTTCATCAAACGTGTACACACCCTGTGCA--TTTACATATATGAAA-TTTAAGCTTTCTTTCCCATCAATT--CAACAACTACTATATT--ATTCTTCTCCTTGAGTGCTATAATTCATTATTATACAA----AACAG---CTATTTACTT--TTCAGACTGAACTTCAACATTA----ACA-AA-ATGCATTCTA-AATATTAGCTACCTGTGTACAGTGACAATCTT---CTTG-
>PM29
------------------------------------------------------------------------------------------------------------TATATAATTAG-------------------------------------------AAAGCAGTGATGATGCCTATCAAGAATATCATATCAAGATAATGAT-----GGCAAAGGTGGTCACCTG-CAAATTGCAATGGTTGAAAATAATATTTGGCAGAATGGTTGCATACCTGAACAAAACTCTTGTCTTTTGCTCCTGATACAAGAGCGTAGTTATCATAGTCTGTTGCAAGCACGTCATATGGCTCTTTTGGAATAAATGGAAGCGTAGGAAAGCGAAGATAGCATTTTTCTCTAATCATTTCTTGTCTTTCAACTTCAGTT-TCTTTTTCTTCAAGATCTGTAACACTTAGGCATTGAACTTTTCCTCGTATCCCAGTAAGATATCCATCTGGACTGCCATGAACACAAAATGTATCAACTTGAATAGCACGATTCTCAGCATCGAAGGTGTAGACACCCTGCGCA--TTTTCAGGTATGAAA-TTCAATTTT----------------------------------------TCACACCGAATATTTGACCTCATGTGTTAATCAT-A-AACAG--ATTGC-TACTT--TTCAAAATGAACTTCAACTTTCAATCAGA-TA-GC--TATTGA-TATATTAATTACCTGTGTGCAATGACAATCTT---CTT--
>PS27
------------------------------------------------------------------------------------------GGTTACCTATAAAACCAATATATAATTAG-------------------------------------------AAAGCAGTGATAATGCCTATCAAGAATATGATATCGAGACAATGAT-----GGGGAAGGTGGTCGCCTG-CAAATTGCAATGGTTGAAATTAATTTTAGGCAGAATAGTTGCATACCTGAACAAAACTCTTGTCTTTTGCTCCTGATACAAGAGCATAATTATCATAGTCTGTTGCAATCACATCATATGGCTGCTTTGGAATAAATGGAAGTGAAGGAAAGCGAAGATAGCATTTTTCTCTAATCATTTCTTGTCTTTCAACTTCAGTC-TGTTTCTTTTCAAGATCTGTGTTATTTAGGCATTGAACTTTTCCTCGTATTCCAGTACGATATCCATCTGGATTGCCATGAACGCAAAATGTATCAACTTGAATAGTGCGATTCTCAGCATCGAAGGTGTACACACCCTGCACA--TTTTCAGGTATGAAA-TTTAATTTT----------------------------------------TCACACTGAATACTTCACCTTATATGTTAATCATAA-AACAG--ATTG----CTT--TTCGAAATGAACTTCAACTTCAATACATA-TA-GT--TATTGATAATACTGATTACCTGTGTGCAATGACAATCTT---CTTG-
>PS30
TACACTTTATTATATCATTAATTTAATAACTTTGAACTCTTTTAGCATTTCAT--CAACCTG-GTAACTATGTATACAAGCTGTAATGTCAAATCCCTACAGGCAA----CTTAATTCAAAAGAGTTAA------------------------------CA--GCACAAACTGC-AAAAATTGCATAAACC------TTAAAAATGATG-TTCAATGGAGTTGGACAAGTG-TAAATTGCAATGCTTGAAAATGATT-TTGTCAGACAGATAGCATACCTGAACAAAACTCTTGTCTTTGGATCCTGATACAAGAGCATAATTGTCATAGTCTGTTGCAATCACATCATATGGTTCCTTGGGTATAAAAGGAAGTGAAGGAAAACGAAGATAACATTTCTCTTTAATCATTTCTTGTCTTTCTATCTCAGTT-TCTTCTTTTACAAGTTCTGCATCATTTATGCATTGAACATTGCCTCTTATACCAGTAATATACCCATCTGGACCACCATGAACACAAAATGTATCTACTTGAATAGCCCTTTTTTCTTCATCAATAGTGTACACACCCTGTGCA--TTTACATATATTAAA-TTTTTTTTTTCTTCCGCATCAATT--CAACTACAACTATATT--ATTCTTCTCCTTGAGTGCTACAATTCATTATTATGCAA----AATAA---CTATTTACTT--TTCAGATTGAACTTC-ACCTTA----ACA-CA-ATGCCTTCAA-AATATTAGCTACCTGTGTACAGTGGCAATCTC---CTTG-
>PSF43
------------------------AATACCTTTGAATTCTTTTACCCTTTCATAGGGACCTG-GTAACTATGCTTACAAGCTGCAATGTCAAATACATACAGGGAA----CTTAATTCAAAAGAATTGA------------------------------CA--ACACAAACTGT-AAAAATTGCATAAACC------TTAAAAATGATG-TTAAATGAAGTTGTTCAGGTG-TAAATTGCAATGCTTG-AAATAATT-TTGTCAGACAGATAGCATACCTGAACAAAACCCTTGTCTGTGGCTCCTGACACAAGAGCATAATTGTCATAGTCTGTTGCAATCACATCATATGGTTCCTTGGGTATAAAAGGAAGTGTGGGAAAACGAAGATAGCATTTTTCTTTAATCAATTCTTGTCTTTCGATCTCAGTT-TCTTTCTTTACAAGTTCTACATCATTTATGCATTGAACTTTGCCTCTTATACCAGTAATATACCCATCTGGACCGCCATGAACACAAAATGTATCAACTTGAAGAGCCTTGTTTTCTTCATCAAATGTGTACACACCCTGTGCA--TTTACATATATGAAA-TTTAAG-TTTCTTTCCCATCAATT--CAACTACAACTATATT--ATTATTCTCCTTGAGTGCTATAACTCATTATTACACAA----AACAA---CTATCTACTT--TTCAGTCTGAACT-----------------------------------------------------------------------
>PTA0
-----------------------------------------------------ATCGACCCG-GTAACTATGTATACAAGCTGCAATGTCAGGTCCTTACAGGCAA----CTTAATTAAACAGAGTTAA------------------------------CAACACACAAACTGC-AAAAATTGCAGAAACC------TTAAAAATTATG-GTAAATGAAGTTGTTCATGTG-TAAATTGCAATGATTGAAAATAATT-TTGTCAGGCAGATAGCATACCTGAACAAAACTCCTGTCTTTGGCTCCTGATATAAGAGCAAAATTGTCATAGTCTGTTGCAATCACATCATATGGTTCCTTGGGTATAAAAGGAAGTGTAGGAAAACGAAGATAACATTTCTCTTTAATCATTTCTTGTCTTTCTATCTCAGTT-TCTTTATTTACAGATTCTGCATCATTTATGCATTGAACATTGCCTCTTATACCAGTAATATACCCATCTGGACCTCCATGAACACAAAAT----------------------------------------------------------------------------------------------------------------------------------------------------------------------------------------------------------------------------------------------------------------------
>RC54
--------------------------------------------------------GACCTG-GTAACTATGCATACAAGCTGCAATGTCAAATACATACAGGGAA----CTTAATTCAAAAGAGTTGA------------------------------CAACACACAAACTGT-AAAAATTGCATAAAGC------TTAAAAATGATG-TTAAATGAAGTTGTTCAGGTG-TAAATTGCAATGCTTGAAAATAATT-TTGTCAGACAGATAGCATACCTGAACAAAACCCTTGTCTGTGGCTCCTGACACTAAAGCATAATTGTCATAGTCTGTAGCAATCACATCATATGGTTCCTTGGGTATAAAAGGAAGTGTGGGAAAACGAAGATAGCATTTTTCTTTAATTATTTCTTGTCTTTCGATCTCAGTT-TCTTTCTTTACAAGTTCTACATCATTTATGCATTGAACTTTGCCTCTTATACCAGTAATATACCCATCTGGACCGCCATGAACACAAAATGTATCAACTTGAAGAGCCTTTTTTTCTTCATCAAATGTGTACACACCCTGTGCA--TTTACATATATGAAA-TTTAAGTTTTCTTTCCCATCAATT--CAAGTACAACTATATT--ATTCTTCTCCTTGAGAGCTATAACTCA-----------------------------------------------------------------------------------------------------------------------
>RR55
--------------------ATTAAATACCTTTGAATTCTTTTACCCTTTCATAGGGACCTG-GTAACTATGCATACAAGCTGCAATATCGAATACATACAGGGAA----CTTAATTCAAAAGAGTTGA------------------------------CAACACACAAACTGT-AAAAATTGCATAAAGC------TTAAAAATGATG-TTAAATGAAGTTGTTCAGGTG-TAAATTGCAATGCCTGAAAATAATT-TTGTCAGACAGATAGCATACCTGAACAAAACCCTTGTCTGTGGCTCCTGACACTAAAGCATAATTGTCATAGTCTGTTGCAATCACATCATATGGTTCCTTGGGTATAAAAGGAAGTGTGGGAAAACGAAGATAGCATTTTTCTTTAATTATTTCTTGTCTTTCGATCTCAGTT-TCTTTCTTTACAAGTTCTACATCATTTATGCATTGAACTTTGCCTCTTATACCAGTAATATACCCATCTGGACCGCCATGAACACAAAATGTATCAACTTGAAGAGCCTTTTTTTCTTCATCAAATGTGTACACACCCTGTGCA--TTGACATTTATGAAA-TTTAAGTTTTCTTTCCCATCAATT--CAAGTACAACTATATT--ATTCTTCTCCTTGAGTGCTATAACTCATTATTACACAA----AATAA---CTATCTATTT--TTCAGTCTGAACTTCAACAGTA----ACA-CG-A--------------------------------------------------
>SA1
TACACTTTATTATATCATCATTCTAATACCTTTGAACTCGTTTACCATTTCAT--CAACCTG-GTAACCATGCATACAAGCTGCAATGTCAAATCCATACAAGCAA----CTTAATTCAAAAGAGTTAA------------------------------GAACACACAAACTGC-AAAAATTGAATAAACC------TTTAAAATGATG-TTAATTGAAGTTGTGCAAGTG-TAAATTGCAATGCTTTAAAATAATT-TTGTCAGAAAGATGGCATACCTGAACAAAACTCTTGTCTTTGGCTCCTGATACAAGAGCATAATTATCATAGTCTGTTGCGATCACATCATATGGTTCCTTGGGTATAAAAGGAAGTGTAGGAAAACGAAGATAACATTTCTCTTTAATCATTTCTAGTCTTTCTATCTCAGTT-TCTTCCTTTACAAATTCTGCATCATTTATGCATTGAACATTGCCTCTTATACCAGTAATATACCCATCTGGACCGCCATGAACACAAAATGTATCAACTCAAATAGCCCTTTTTTCTTCATCAAATGTGTACACACCCTGTGCA--TTTACATTTATTAAT-GTTTTGTTTTCTTTCACATCAATT--TAACTACAACTATATT--ATTCTTCTCCTTGAGTGCTACAATTCTTTATTATACAA----AATAA---CTATTTACTT--TTCAGATTGAACTTC-ACATTA----ACA-CA-ATGCATTCAA-AATATAAGCTACCTGTGTACAGTGGCAATCTT---CTTG-
>SC0
-----TATATTATATCATT-ATTCAATAACTTTGAACTCTTTTAGCCTTTCATAGGGACCTG-GTAACTAGGCGTACAAGCTACAATGTCAAATCCCTACAGGCAA----CTTAATTCAAAAGAGTTAA------------------------------CAGCACACAAACTGCAAAAAAATACATAAACC------TTAAAAATGATG-TTAAATGAAGTTGTTCAGGTG-TAAATTGCAATGCTTGAAAATAATT-TTGTCAGACAGATACAATACCTGAACAAAACCCTTGTCTGTGGCTCCTGATACAAGAGCAAAATTGTCATAGTCTGTTGCAAGTACATCATATGGTTCCTTGGGTATAAAAGGTAGTAGAGGAAAACGAAGATAACATTTCTCTTTAATCATTTCTTGTCTTTCGATCTCAGTT-TCTTTCTTTACAAGTTCTGCATCAGCTATGCATTGAACTTTGCCTCTAATACCAGTAATATACCCATCTGGACCGCCATGAACACAAAATGTATCAACTTGAATAGCCCTTTTTTCTTCATCAAATGTGTACACACCCTGTGCA--TTTACATATATGAAA-TTTAAGTTTTCTTTCCCATCAATT--CAACTACAACTATATT--ATTATTCTCCTTGAGTGCTATGATTCATTATTATACAA----AACAA----TATTTACTT--TTCAAACTGAACTTCAACATTA----ACA-CA-CTGCATTCAA-ACTATTGGTTACCTGTGTACAGTGGC--------------
>SG23
TAAACCAGGTTATCTTAAA--------GTACTCAATCTATGCTACCATTGTTTTAATTAAGACCTCATTATGCATCAAA-------AATCTACTACTTGCACCAAC--TTTTGAATTTATTTTTATTTT--------------------------------TAACACAAATCTACTGCAATTAAAATACAG------GGGACGACAATG-TTAGGTGAAGATGCTCAGGTA-CAAATCACAATGCTTGAAATTATTT-AAATCAAAAGGATATCATACCTGAACAAAACTCCTGTCTTTTGCTCCTGATATAATAGCAAAATTATCATAGTCTGTTGCAATCACATCATATGGCAGCTTAGGTATAAAAGGAATTGTAGGAAAGCGAAGAAAACATTTCTCTCTAATCATTTCTTGTCTCTCTATCTCAGTC-TCTGTCTTCTTGATTTGTGCCTCATTTAGGCATTGGACTTTTCCTCTTATACCAGTAATGTACCCATCTGGACTGCCATGAACACAAAATGTATCAACTTGAATAGCCCGACTTTTGGCATCGAATGAATACAAACCCTGTGCA--TTTACAAGTATGAAA-TTTAATCTTTCCTCC-----AATT--CAGTTAGAACAATTTT--AGTCTTCTTAATGATTGCTTCACCTTATATTAATGAAA----AAGAG--TTCAT----AT--TTCAAAGTGAATTCCAACTTTA----ATA-TA-GT--AATCGA-AATA----TTACTTGTGTACAGTGGCAATCTT---CTTG-
>SS22
--------------------------------------------------------------------TATGCATCAAA-------AAGCTACTACTTGCAGCAAC--TTTATAATTTCTTTTTATTTT--------------------------------TAATGCAAATCTACTGCAATTAAAATACAA------GGGACAACAATG-TTAGGTGAAGATGCTCAGGTA-CAAATCACAATGCTTGAAATTATTT-AAATCAAAAGGATATCATACCTGAACAAAACTCTTGTCTTTTGCTCCTGATATAATAGCAAAATTATCATAGTCTGTTGCAATCACATCATATGGCAGCTTAGGTATAAAAGGAATTGTAGGAAAGCGAAGAAAACATTTCTCTTTAATCATTTCTTGTCTCTCTATCTCAGTC-TCTTTCTTCTTGATTTCTGCCTCATTTAGGCATTGAACTTTTCCTCTTATACCAGTAATGTACCCATCTGGACTGCCATGAACACAAAACGTATCAACTTGAATAGCCCGATTTTCGGCATCGAATGAATACAAACCCTGTGCA--TTTACAGGTATGAAA-TTTAATTTTTCCTCC-----AATT--CAATTAGAACAATTTT--AGTCTTCTTAATGATTGCTTCACCTTATATTAATAGAA----AAGAG--TTTATTTACAT--TTCAGAGTGAATTCCAACTTTA----ATA-TA-GT-------------------------------------------------
>SV36
TAAACCAGGTTATTTGAAG------------TTCATCTATTCTACCATCATTTTGGTTTCTT-------------------------------ACCTCGTAGAATA--TTTTTAATATTTTTTGATACT--------------------------------TGATAAAAACCTACTTCAATTACACAA---------AGGTCAATGATG-ATAGGTGAAAATGTTCAGTTG-CAAATCGTAATACTTAAAATAATTT-TGTTTAGAAAGATAGTATACCTGAACAAAACTCTTGTCTTTTGCTCCTGATACAAGAGCGAAATTATCATAGTCTGTTGCAATCACATCATATGGCTCCTTAGGTATAAAAGGAAGTGTAGGAAAGCGTAAATAGCATTTCTCTTTAATCATTTCCTGTCTCTCTACGTCAGTG-TCCATCTTTTCCAATTCTGTGTCATTTAGGCATTGCACTTTTCCTCTTATACCAGTAATATATCCATCCGGACTGCCATGAACACAAAATGTATCAACTTGAATAGCGCGGTTTTCTGCATCGAATGAGTACACACCCTGTGCA--TTTACAGGTATGGAG-TTTAA-CATTCTTCCACTTCAGCT--CAATTACAATAGCATT--AA-CTTCTCATTGAATTT------------------------------GACTCTTTACTT--CTCAGA---AACTTCAACACAA----AAAGTA-AT------AG-AATATTAGTTACCTGCGTACAGTGGCAATCTT---CTTG-
>TA17
TA-----------------------------TCACAATATGCTACAATTGCTTGGGTTTTGA-------------CAAA-------AATCTAATAATCACAGCAAC--TTTGTAATTT-TATTTATAAA--------------------------------TAATGAAAATCTACTGCAATTAAAATACAA------GGGACAATGAAG-TTAGGTGAATATGCTCAGGTA-CAAATCACATTATTTGAAATTATTA-TGATCAAAAGGGTATCATACCTGAACAAAACTCCTGTCCTTTGCTCCTGATATAATAGCAAAATTATCATAGTCTGTTGCAATCACATCATATGGAAGCTTAGGTATAAAAGGAATTGTAGGAAAGCGAAGAAAACATTTCTCTCTAATCATTTCTTGTCTCTCCAGATCAGTC-TCTGCCTTCCTGATTTCTGCCTCATTTAGGCATTGGACTTTTCCTCTTATACCAGTAATGTACCCATCTGGACTGCCATGAACACAAAATGTATCAACTTGAATAGCCCGATTTTTGGCATCGAATGAATACACACCCTGTGCA--TTTACAAGAATAAAA-TTTAATTTTTTCTCC-----AATT--CACTCAGAACAATTTTACAATCTTCTCAATGATTGGTGCATCTTATATTCATAGGA----AAGAG--TTTATTTACTT--TTCAGAATGAGTTCCAACTTTA----ATA-TA-GTA-AATTGA-AATA----TTACTTGCGTACAGTGGCAATCTT---CTTG-
>TB39
-------------------------------------------------------ATTTTTT------------------------ATTTTTCTACTTGGCAAAAA--TTGGTAATTTCCTTTAATTTT--------------------------------TAATACAAATCTACTGCAATTAAAA-AAAA------GGGACAATTTTG-TCAGCTGAAGATGGTCAGGTG-TAAATCACAATGCTCAAAAATAATTTTGATTGGAAGAGCATCATACCTGAACAAAACTCCTGTCTTTTGCTCCTGATATGAGAGCATAATTATCATAGTCTGTTGCAATCACGTCATATGGCTCCTTAGGTATAAAAGGAAGTGTAGGAAAGCGAAGATAACATTTCTCTTTAATCACTTCTCGTCTCTCTATCTCAGTC-TCTGCCTTTTCAAATTCTGCCTCATTTAGGCATTGAACTTTTCCTCTTATACCAGTAATGTACCCATCTGGACCGCCATGAACACAAAATGTATCAACTTGAATAGCCCGATTATCAGGATTGAATGTATACACACCCTGTGCA--TTTACAAGCATGAAA-TTTTATTTTGCTTCA-CTTCAATT--CAATT-------------GATCTTCTCACATCATA-------------TCATAGAA----AAGAG--TCTGTTTGCAT--ATCAGAGTGAAATTCAACTTTATAT-ACA-TA-GT--AATAGA-AAAATTAGTTACTTGTGTACAGTGGCAATCTT---CTTG-
>TC31
------------------------------------------------------------------------------------------------------------TATACAATTAG-------------------------------------------AAAGCAATGACAATGCCTATCAAGAATATGATATCGAGACAATGAT-----GGGGAAGGTGGGCACCTG-CAAATTTCAATGGTTGAAAACAATTTTCAGCAGAATGGTTGCATACCTGAACAAAACTCTTGTCTTTTGCTCCTGATACAAGAGCGTAATTATCATAGTCTGTTGCAATCACATCATATGGCTCCTTTGGGATAAATGGAAGCGTAGGAAAGCGCAGATAGCATTTTTCTCTAATCATTTCTTGTCTCTCTACTTCAGTC-TCTTCCTTTTCAAGATCTACATCATTTAAGCATTGAACTTTTCCTCGTATTCCAGTCCGATATCCATCCGGACTGTTATGGACACAAAATGTATCAACTTGAATAGTACGGTTCTCTTCATCGAAAGTGTACAAACCCTGCACA--GTTTCAGGTATGAAA-TTTAATTTTCTGACCC----------------------------CTTGTTTGCATTGAATACCTCACCTTATATGTTAATCATAA-AACAG--ATTGCTTACTT--TTCAAAATGAACTTCACTTTTCAATC----------------------------------------------------------
>TN1
-----------------------------------------------------------------------------------------------------------ATTTAAAATTACTTTTTATTTT------------------------------AATAATACTATTATTTTATTTTTAGAAAAT--------GAGACATTATTACTTTTTAGAAAATGATCAGGTG-CAAATCACAATGCTTGAAAATAATT-TTGATAGAAGAATTTCATACCTGAACAAAACTCCTGTCTTTTGCTCCTGATACGAGAGCATAATTATCATAGTCTGTTGCAATCACATCGTATGGCTCCTTAGGTATAAAAGGAATAGTAGGAAAGCGAAGATAACATTTCTCTTTAATCATTTCTTGTCTCTCTATCTCAGTC-TCTGCCTTTTCAAAATCTGCCTCATTTAGGCATTGAACTTTTCCTCTTATACCAGTAATATACCCATCTTGACTGCCATGAACACAAAATGTATCAACTTGAATAGCCCGATTTTCGGCATCAAATGTATACACACCCTGTGCA--TTTACAAGTACGAAA-TTTTATTTTTCCTCCACTTGAACT--CATTTATAATAGCATT--AGTCTTCTCACTGAATACTTC-----ACATTCATAGAA----AAGAGTATATATTTACAT--TTCAAAGTGAACTTCAACTTTAAAT-ACAGGA-GT--AAAATA-AATATTAGTTACTTGTGTACAGTGGCAATCTT---CTTG-
>TO14
TAAACCAGGCTATCTTAAA--------GTACTCAATCTATGCTACAATTGTTTTGGTTTAGA-------------AAAA-------AATCTAATACTTGCAGCAAC--TTTGTGATTT-TAATTATTTT--------------------------------TAATGAAAATTTACTGCAATTAAAATACAA------GGGACAATAATG-TTAGGTGAAGATGCTCAGGTA-CAAATCACAATATTTGAAATTATCA-TAATCAAAA-GATATCATACCTGAACAAAACTCCTGTCTTTTGCTCCTGATATAAGAGCAAAATTATCATAGTCTGTTGCAATCACATCATATGGCAGCTTAGGTATAAAAGGAATTGTAGGAAAGCGAAGAAAACATTTCTCTCTAAACATTTCTTGTCTCTCCACCTCAGTC-CCTGCTTTCTTGATTTCTGCCTCATTTACACATTGAACTTTTCCTCTTATACCAGTAATGTACCCATCTGGACTGCCATGAACACAAAACGTATCAACTTGAATAGCCCGATTTTTGGCATCGAATGAATACACACCCTGTGCA--TTTACAAACATGAAA-TTTAATTTTTCCTCC-----GATT--CACTTAGAACAATTTT--AATCTTCTCAATGATTGGTGTTTCTTATATTCATAGTA----AAGAG--TTTATTTACTT--TTCAGAATGAATTCCAACTTTA----ATA-TA-GT--AATTGA-AATA----TTACTTGTGTACAGTGGCAATCTT---CTTG-
>TPL03
---ACTTTATTATATCATT-ATTCAATACCTTTGAATTCTTTTACCCTTTCATAGGGACCTG-GTAACTATGCATACAAGCTGCAATGTCAAATACATACAGGGAA----CTTAATTCAAAAGAGTTGA------------------------------CAACACACAAACTGT-AAAAATTGCATAAACC------TTAAGAATGATA-TTAAATGAACTTGTTCAGGTG-TAAATTACAATGCTTGAAAATAATT-TTGTCAGACAGATAGCATACCTGAACAAAACCCTTGTCGGTGGCTCCTGACACAAGAGCATAATTGTCATAGTCTGTTGCAATCACATCATATGGTTCCTTGGGTATAAAAGGAAGTGTGGGAAAACGAAGATAGCATTTTCCTTTAATTATTTCTTGTCTTTCGATCTCAGTT-TCTTTCTTTACAAGTTCTACATCATTTATGCATTGAACTTTGCCTCTTATACCAGTAATATACCCATCTGGACCGCCATGAACACAAAATGTATCAACTTGAAGAGCCTTTTTTTCTTCATCAAATGTGTACACACCCTGTGCA--TTTACATATATGAAA-TTTAAGTTTTCTTTCCCATCAATT--CAACTACAACTATATT--ATTCTTCTCCTTGAGTGCTATAACTCATTATTACACAA----AATAA---CTATCTATTT--TTCAGTCTGAACTTCAATATTA----ACA-CA-ATGCATTCAA-AAT-------------------------------------
>WN5
--AACTACAATATCTAAGG------------TTATTCTATCACAACATTGTTCTTATTTTAA------------------------ATTCTGCTGCTTGATACAATTTTTTTTCATCTTTTTAAATGTT--------------------------------GAGTACAAAGCTCCTCTAATTAGAA-----------AAGAGGATGATG-TTAAACAATGATGTCCAGGTG-CAAATTGCAACACTAGAAAATGATT-TTATCAGAAAGAAATATTACCTGAATAAAACTTGTGTCTTTGGCTCCTGATACAAGAGCAAAATTATCATAGTCTGTTGCAATTACATCATATGGCTCCTTAGGTATAAAAGGAAGTGTCGGAAAGCGAAGATAACACTTCCCTCTAATCATTCCGTTTCTTTCTATCTCAGTT-TCTGCCTTTTCAAGTTCTGCATCATCAAGGCATTGAACGTTTCCTCTAATACCGGTAATATACCCATCCGGACTGCCATGAACACAAAATGTATCGACTCGAATAGCCCTCTTTTCTGCATCAAATGCATATATACCCTGTACA--TTTACAAGTATGAAA-TTTAAATTTTCTTTCCACTTCACC--TTCTTACAACTGCATC--AATCTTCTCATTAACTGCTTCATCTCATTAATCTAGAACAAGAAAAG---TAACTAAATT-GTTTAGAAT-AAATTCAATATTAAAT-ACA-------------------------------------------------------
>WS10
---------------------------------------------------------------------------------------------TACTTGCAGCAGT--TTTGAAATTT-CATTTTCTTA--------------------------------TAATGCAAATTTATGGAAATTCAGATACAA------GGGGCAATGATA-TTAGGTGAAGATGCTCGGATA-TAAATCACAATGTTTGAAATTATTCTTAATAAGAAGGATATCATACCTGAACAAAACTCATGTCAGTTGCTCCTGATATAATAGCAAAATTGTCATAGTCTGTTGCAATCACATCATATGGCAGCTTAGGTATAAAAGGAACTGTAGGAAAGCGGAGAAAACATTTCTCTCTAATCATTTCTTGTCTCTCTAGCTCAGTC-TCTTGCTTCTCAGTTTGTGCCACATTTAGGCATTGAACTTTTCCTCTTATACCAGTAATGTACCCATCTGGACTGCCATGAACACAAAATGTATCAACTTGAATAGCCCGATTTTTGGCATCGAATGAATACACACCCTGTGCA--TTTACAAGTATGAAA-TTTAATTTTTCCTCC-----AATT--CACTCACAACAATTTT--ACTCTTTCTAATGATTTGGTTCATTTATATTCATAGT-----AAGAG--TTCATTTACTG--TTCAGATTGAATTCTAACTTTA----ATA-TA-GT--AATTGA-AATA----TTACTTGTGTACAGTGGCAATCTT---CTTG-
>WW11
---------------------------------------------------------------------------------------------------------------------------------------------------------------------------------------------AA------GGGGCAATGATA-TTAGGTGAAGATGCTCGGATA-TAAATCACAATGTTTGAAATTATTCTTAATAAGAAGGATATCATACCTGAACAAAACTCATGTCAGTTGCTCCTGATATAATAGCAAAATTGTCATAGTCTGTTGCAATCACATCATATGGCAGCTTAGGTATAAAAGGAACTGTAGGAAAGCGGAGAAAACATTTCTCTCTAATCATTTCTTGTCTCTCTAGCTCAGTC-TCTTGCTTCTCAGTTTGTGCCACATTTAGGCATTGAACTTTTCCTCTTATACCAGTAATGTACCCATCTGGACTGCCATGAACACAAAATGTATCAACTTGAATAGCCCGATTTTTGGCATCGAATGAATACACACCCTGTGCA--TTTACAAGTATGAAA-TTTAATTTTTCCTCC-----AATT--CACTCACAACAATTTT--ACTCTTTCTAATGATTTGGTTCATTTATATTCATAGT-----AAGAG--TTCATTTACTG--TTCAGATTGAATTCTAACTTTA----ATA-TA-GT--AATTGA-AATA----TTACTTGTGTACAGTGGCAATCTT---CTTGT
