# Supplementary material for: Development of a Target Enrichment Probe Set for Conifer (REMcon)
Source: Biology (Basel). 2024 May 22;13(6):361. doi: 10.3390/biology13060361 (PMC11200496; doi:10.3390/biology13060361)
Supplement: Supplementary file 1 [file biology-13-00361-s001.zip › biology-2960267-supplementary/Sup data/MO_orthlogs_alignments/Thupl29377138s0001_1.ortho.selected_stripped.aln.fasta]

>AA3
--------AGCTTCAAATTTCATTTGAATT-TTTAATTTCACATGGTTACA-TCTTATTGCAACTCTGAAGCCTTGGATTTT-----------TATAT-TTTTTGTGC-TATTATTAAGGTTAATGATGTCTGTA--TTCTTCAGATTTCATAGAGGAGAGAAAGGGGACAATATGGAGGCTTAATGACTGGGGCATGCGGAGATTAGCATATAAAATCAGAAAAGCCAGAAGAGCAAATTATATCTTGATGAATGTCGAAATTCCAGCTGAAGATATTAATTACTTGAAGGATTTATTAGACAAGGATGAGAGGATCATCAGACATTTGGCAATAAAGCAAAAGCAAGCTATAACTGAAGACTGTCCGCCACCTCCAGAGTA-CAGGCCATATTCCTCCCTTAGTGATGAG--GAAGATATGGAGGAAGAGGAAGAT--ATGGATGATGACCAGATGGAAGGTGAACT---GGAAGAAT--TGGAGGAGGAAGAAGAAGAAGATGATGAGGAA--GATGGTGATGACGATGACTATAAT----GAAGAAGAG------------------------------------------------------------------------------------------------------------
>AA60
-------------------------------------------------TA-CCCCCCTGCGACTCTGAATTCTTATGTTTTTCATA------TATTT-CTTACACCA-TATGAATTTA---ATTGATATCTCTG--CGTATCAGGTTTCATAGAGGAGAGAAAAGGAAAAATATGGAGACTCAACGACTGGGGCATGAGGACATTAGCATATAAAATCAAGAAAGCGAAAAAAGCAAACTATATTTTGATGAATTTTGAAATTGGAAGAGAACATATTAATGGGCTGAAGGATTTATTAAACAAGGATGAGAGAGTCATCAGGCATTTGGCACAAAAACGAGACAAAGCCATAACTGAAGATTGTCCACCTCCTCCAGAATA-TAAAGACATTGCCACCCTTTATGATGAA--GGACCTATGGATGACTACGATGAA--TATGAGAAGGATACAGATGAAGATGAACT---AGAAGAAT-------------------------------------------------------------------------------------------------------------------------------------------------------------------------------------
>AAR4
---------TTTTCTAGATATATTTGAATT-TTTAATTTCACATGGTTACA-TCTTATTGCAACTCTGAAGCCTTGGATTTT-----------TATAT-TTTTTGTGC-TATTATTAAGGTTAATGATGTCTGTA--TTCTTCAGATTTCATAGAGGAGAGAAAGGGGACAATATGGAGGCTTAATGACTGGGGCATGCGGAGGTTAGCATATAAAATCAGAAAAGCCAGAAGAGCAAATTATATCTTGATGAATGTCGAAATTCCAGCTGAAGATATTAATTACTTGAAGGATTTATTAGACAAGGATGAGAGGATCATCAGACATTTGGCAATAAAGCAAAAGCAAGCTATAACTGAAGACTGTCCGCCACCTCCAGAGTA-CAGGCCATATTCCTCCCTTAGTGATGAG--GAAGATATGGAGGAAGAGGAAGAT--ATGGATGATGACCAGATGGAAGGTGAACT---GGAAGAAT--TGGAGGAGGAAGAAGAAGAAGATGATGAGGAA--GATGGTGATGACGATGACTATAAT----GAAGAAGAGTGGGCAGAACA-GGAAGAGGAGGAAGAAAAATGGGAAGAAAAAGATGATGATGACAGC--------------AACG-AAGACACAGAAGATGACGACGATGAAGAAGA
>AF1
-TTTTGCTAGCTTCGAACTTCAATTGGATG-TTTAGGTTCACATTTTTACT-CCTTTGCACAACTCAGAACCCTTGGATTTTCTATA------TTTAC-TTTTTCTAC-TAATACTATAATTACCGATGTTCATA-----TTCAGGTTTCATTGAGGAGAGGAAGGGGACAATATGGAGGCTCAATGACTGGGGTATGCGGAGGTTAGCATATAAAATTAAAAAGGCCAGAAGAGCAAATTATATCTTGATGAATATTGAAATTCCATCTGAAGATATTAATGACTTGAAAGATTTATTAGACAAGGATGAGAGAATCATTAGGCATTTGACAATAAAACAAAAGCAAGCCATCACTGAAGATTGTCCACCACCTCCAGAGTA-CAGGCCATACACGTCCCTTAGTGATGAT--GAAGATATGGATGAAACTGAAGA-------------ATCAGTTGGAAGGAGAACT---AAAAGAAT--TGGAAGAATTAGAAGAGGAAGAAGAAGAAGAATAGAAGAGGAATTAGAAGAAGAAGATAGATGAAGAAGATAGGGAAGAAGA-AGAATACAAAGATGAATTAGAAGAAGAAGAAGAAGATTTGGAGAAA--------------GAGG-TTGAGTTCGAAAGTGCAAAACAGG-------
>AG2
----------------------ATTGGATG-TTTAGGTTCACATTTTTACT-CCTTTGCACAACTCAGAACCCTTGGATTTTCTATA------TTTAC-TTTTTCTAC-TAATACTATAATTACCGATGTTCATA-----TTCAGGTTTCATTGAGGAGAGGAAGGGGACAATATGGAGGCTCAATGACTGGGGTATGCGGAGGTTAGCATATAAAATTAAAAAGGCCAGAAGAGCAAATTATATCTTGATGAATATTGAAATTCCATCTGAAGATATTAATGACTTGAAAGATTTATTAGACAAGGATGAGAGAATCATTAGGCATTTGACAATAAAACAAAAGCAAGCCATCACTGAAGATTGTCCACCACCTCCAGAGTA-CAGGCCATACACGTCCCTTAGTGATGAT--GAAGATATGGATGAAACTGAAGA-------------ATCAGTTGGAAGGAGAACT---AAAAGAAT--TGGAAGAATTAGAAGAGGAAGAAGAAGAAGAATAGAAGAGGAATTAGAAGAAGAAGATAGATGAAGAAGATAGGGAAGAAGA-AGAATACAAAGATGAATTAGAAGAAGAAGAAGAAGATTTGGAGAAA--------------GAGG-TTGAGTTCGAAAGTGCAAAACAGG-------
>AH26
-----------------------------------------------------------------------------------------------TTG-TGAAAATAATCATTATTTTC---AATGGATGAAACG--TTGTGCAGATTTTGTAGAGGAGAAAAAGGGGAAAATATGGAGGCTTAATGACTGGGGCATGCGGAGGCTAGCATATAAAATTAAAAAAGCCAAAAAGGCAAATTATATCTTGATGAATATTGAAATGGGAGCTGAACATATCAATGACTTGAAGACATTATTTGATAAGGATGAGAGAGTAATCAGGCATTTGGTAATAAACCAAAAGAAAGCAATAACTGAAGATTGTCCACCACCTCCAGAGTTCCAAGTCATCTTTAACTCTTACCGACGAG--GAAGACATGGATGAGGGTCCTGAT--TATGTCGA---TGAACCGGAAGACGAATTAGAAGAAGATT--TGGAAGAAGAGTTGGA---CGAGCTGGAAAGT--GAAGAACAGGAGAT-----------------------------------------------------------------------------------------------------------------------------------
>AME1
--------------------------------------------GGTTACA-TCATACTGCAACTCTGAAGCCTTGTTTCTT-------------TAT-TTTTTATTC-TATTATTAAAGTTACTGGTGTCAGTT--TTCTTCAGATTTCATAGAGGAGAGAAAGGGAACAATATGGAGGCTTAATGACTGGGGTATGCGGAGGTTAGCATATAAAATCAGAAAAGCCAGAAGAGCAAATTATATCTTGATGAATGTTGAAATTCCAGCAGAAGATATTAATTACTTGAAGGATTTATTAGACAAGGATGAGAGAATCATCAGACATTTGGCAATAAAGCAAAAGCAAGCTATAACTGAAGACTGTCCGCCACCTCCAGAGTA-CAGGCCATATTCCTCCCTTAGTGATGAG--GAAGATAGGGAGGAAGAGGAAGAT--ATGGATGATGACCAGATGGAAGGTGAACT---TGAAGAAT--TGGAGGAGGAGGAAGAAGAAGATGATGACGAA--GATGGCGATGATGATGACTATAAT----GAAGAAGAGTGGGCAGAACA-GGAAGAGGAGGAAGAAAAATGGGAAGAAAAAGATGATGATGACAGC--------------AACA-AAGACACAGAAGATGATGACGATGAAGAAGA
>AP25
---------------------------------CCATATTGT--------------------------------------------------------------ACTA-CATTATTTTC---AATGGATGAAACG--TTGTGCAGATTTTGTAGAGGAGAAAAAGGGGAAAATATGGAGGCTTAATGACTGGGGCATGCGGAGGCTAGCATATAAAATTAAAAAAGCCAAAAAGGCAAATTATATCTTGATGAATATTGAAATGGGAGCTGAACATATCAATGACTTGAAGACATTATTTGATAGGGATGAGAGAGTAATCAGGCATTTGGTAATAAACCAAAAGAAAGCAATAACTGAAGATTGTCCACCACCTCCAGACTTCCAAGTCATCTTTAACTCTTACCGACGAG--GAAGACATGGATGAGGGTCCTGAT--TATGTCGA---TGGACCGGAAGATGAATTAGAAGAAGATT--TGGAAGAAGAGTTGGA---CGAGCTGGAAAGT--GAAGAACAGGA--------------------------------------------------------------------------------------------------------------------------------------
>APA47
-TTTTGCTAGCTTCAAACTTCAATTGGATG-TTTAGGTTCACATTTTTACT-TCTTTGCACGACTCAGAACCCTTGGATTTTCTATA------TGTAC-TTTTTCTAC-TAATACTATAGTAACTGATGTTCATA-----TTCAGATTTCATAGGGGAGAGAAAGGGGACCATATGGAGGCTCAATGACTGGGGTATGCGGAGGTTAGCATATAAAATTCAAAAAGCCGGAAGAGCAAATTATATCTTGATGAATATTGAAATTCCATCTGAAGATATTAATGCCTTAAAGGATTTATTAGACAAGGATGCGAGAATCATCAGGCATTTGACAGTAAAACAAAAGCAAGCCATCACTGAAGATTGTCCACCACCTCCAGAGTA-CAGGCCATACACATCCCTCATTGATGATGAGAAGATATGGATGAAACT--------GATCATGATGATCAGGTGGAAGGAGAATC---AGAAGATT--TGGAAGAATTGGAAGAATTAGAAGAGGAAGAA--GAAGAAGATGACGATGATGAAGATAGATGAAGAAGACATGGAAGAAGA-AGATTACGAAGATGAATTAGAAAAAGAAGAAGA---TTCAGAGAAA--------------GAGGTTTGAGTTGGAAAATGTAAAACAGGA------
>AS57
-------------------------------------------------CA-TCCTACTATAACTCTGAATCGTTATATTTTCCATT------TTTTT-TTTACACCA-TTTGAATCTA---ACTGATGTCTA----TGTTTCAGATTTCATAGAGGAGAGAAAAGGCAAAATATGGAGGCTCAATGACTGGGGCATGCGGAGGTTAGCATATAAAATTAAAAAAGCCAAAAAAGCAAACTATATCTTGATGAATTTTGAAATTGGAACAGAACATATTAATGAGTTGAAGGATTTATTAGATAAGGATGAGAGAGTCATCAGACATTTGGTAGTAAAACAAAAGGCAGCCATAACCGAAGATTATCTACCACCTCCAGAATA-TAGGGACACTTCCACCCTTAGCGATGAC--GAAGATATGGATGACACTGATGCT--TATGAGAAGGATATGAATGAAAATGAATTAGTAGAAGAAT--GGGAGGAAGTAATTGAGGGCGATGAGGAAGAT--ATGGATGGGATTG--------GAT----GATCAAGTGGAAGGCAAATT-AGAAATAAAGGTTGAGGGTGATGAAGAAGAAAAGAAGACTGGGAAG--------------AAGA-------------------------------G
>ASA51
-----------------------------------------------------CTTTGTATGACTCAGAACCCTTGGATTTTCCATA------TGTAC-TTTTTCTAC-TAATACTATAATTACTGATGTTTATA-----TTCAGATTTCATAGAGGAGAGGAAGGGGATAATATGGAGGCTCAATGACTGGGGTATGCGGAGGCTAGCATATAAAATTAAAAAAGCCAGAAGAGCAAATTATATCTTGATGAATATTGAAATTCCATCTGAAAATATTAATGACTTGAAGAATTTATTAGACAAGGATGAGAGAATCATCAGGCATTTGACAGTAAAACAAAAGCATGCCATCACTGAAGATTGTCCACCACCTCCAGAGTA-CAGGACATACACGTCCCTCAGTGATGAT--GAAGATATGGACGAAGATATGGATGAAATTATGATGATCAGGTGGAAGGAGAACT---AGAAGAAT--TGGAAGAATTAGAAGAGGAAGAAGATGATGAT--GATGATGAAGATGAAGAAGACAGG-------G-----------------------------------------------------------------------------------------------------------------
>CB35
----TGATAGCTTGAAATCTCAATTGGAATACTTCACGTTGTAATTTTTTT-TCTTTCTAAAGCTTTGAAAGTTTTGGCTATT----------------CCAAAAGAA-TCTTATTTTC---TATGGATGAAATG--TTGTGCAGATTTTGTAGAGGAGAAAAGGGGGAAAATATGGAGGCTTAATGACTGGGGCATGCGGAGGCTGGCATATAAAATTAAAAAAGCAAAAATGGCAAATTATATCATGACGAATATTGAAATGGGATCTGAACATATCAATGATTTGAAGACCTTATTTGATAAGGATGAGAGAATAATCAGGCATTTGGTAATAAAACAAAAGAAAGCAATAACTGAAGATTGCCCACCACCTCCAGAGTT-CAAGTCATATTCAACTCTTACTGGTGAG--GATGACATGGAGGAGGGTCCTGAT--TATGTTGA---TGAATTGGAAGATGAATTAGAAGAAGAAT--TGGAAGAAGAGTTTGA---CGAGCTGGAAAGT--GAAGAACAGAAGATG----------------------------------------------------------------------------------------------------------------------------------
>CDE34
----------------------------------------GTAATTTTTTT-TCTTTCTGAAACTTTGAAAGTTTTGGCTATT----------------CCAAAAGAA-TCTTATTTTC---TATGGATGAAATG--TTGTGCAGATTTTGTAGAGGAGAAAAGGGGGAAAATATGGAGGCTTAATGACTGGGGCATGCGGAGGCTGGCATATAAAATTAAAAAAGCAAAAATGGAAAATTATATCATGACGAATATTGAAATGGGAGCTGAACATATCAATGATTTGAAGACCTTATTTGATAAGGATGAGAGAATAATCAGGCATTTGGTAATAAAACAAAAGAAAGCAATAACTGAAGATTGCCCACCACCTCCAGAGTT-CAAGTCATATTCAACTCTTACTGGTGAG--GATGACATGGAGGAGGGTCCTGAT--TATGTTGA---TGAATTGGAAGATGAATTAGAAGAAGAAT--TGGAAGAAGAGTTTGA---CGAGCTGGAAAGT--GAAGAACAGAAGATG----------------------------------------------------------------------------------------------------------------------------------
>CH19
-------TAGTTTAAAATTTCAATTGGGTG-ATTAATTCTATATTTTTACA--CCCCCTGCAACTCTGAACCGTTATATTTTCCATA------TTTTC-TTTATACCA-TATGAATCTA---ATTGATGTCTCTG--TGTATCAGGCTTCATAGAGGAGAGAAAGGGCAAAATATGGAGACTCAACGACTGGGGCATGAGGAGGTTAGCATATAAAATTAAAAAAGCAAGAAAGGCAAACTATATTTTGATGAATTTTGAAATTGGAAAAGAGCATATTAATGCATTGAAGGAATTATTAGACAAGGATGAGAGAGTCATCAGGCATCTGGTAACAAAACAAGAGGCAGCCATAACTGAAGATTATCCACCACCTCCGGAATA-CTGGAACATTTCCACCCATGGTGATGAG--GAAGCTATGGATGACCATGATGCA--TATGAGAAGGATACGGATGAAGATGAATT---AGAAGAAT--GGGAAGAAGTAATTATGGTTGATGAGGAAGAT--ATGAATGGGATTTCA----------------------------------------------------------------------------------------------------------------------------------
>CJ24
-TTTCCCCAGCTTAAAATTCCAATTGAGTG-ATTAATTCTATAGTTTTACA-TCCTACTGCAACTCTGAATTGTTATATTTTCCATA------TATTT-TTTATACCA-GAAGGATCTA---ACTAATGTCTACG--TGTTTCAGGTTTCATAGAGGAGAGAAAGGGCAAAATATGGAGAGTCAATGACTGGGGTATGCGGAGGTTAGCATATAAAATTAAAAAAGCAAAAAAAGCAAATTATATCTTGATGAATTTTGAAATTGGAACAGAACATATTAATGAGTTGAAGGATTTGTTAGACAAGGATGAGAGAGTCATCAGGCATTTGGTAACAAAACAAAAGGAAGCCATAACTGAAGATTGTCCACCACCTCCAGCATA-TAGGGACATTTCCACTCTTAGTGATGAG--GAAGCTATGGATGA---TGATGCA--TATGAGAAGGATACGAATGAAGATGAATT---AGAAGAAT--GGGAAGAAGTAATTATGGTTGATGAGGAAGAT--ATGAATGGGATTGCAGAATATGAT----GATCAAGTGGAAGTCAAATC-AGAAGGAAAGGTTGAGGGTGATAAGGAAGAAAAGAAGACTGGGAAG--------------AAGA--------------------------------
>CK7
-TTTACCTAGCTTAAAATTCCAATTGAGCG-GTTAATTCTACATTTTTACA-TCCTACTGCAGCTCTGAATCGTTGAATTTTCCATA------TATAT-TTTATACCA-TATGAATCTA---ACTGATGTTTATG--TATTTCAGGTTTCATAGAGGAGAGAAAGGGCAAAATATGGAGGCTCAATGACTGGGGCATGCGGAGGTTAGCATATAAAATTAAAAAAGCCAAAAAAGCAAACTATATCTTGATGAATTTTGAAATTGGAACAGAACATATTAATGAGTTGAAGAATTTATTAGACAAGGATGAGAGAATTATCAGGCATTTGGTAGTAAAACAAAAGGAAGCCATAACCGAAGATTATCTGCCACCTCCAGCATA-TAGGACCATTGCCACCCTTAGTGATGAG--GAAGATATGGATGACACTAATGCA--TATGAAAAGGATATGAATGAAGACGAATTAGAAGAAGAAT--GGGAAGAAGTAATTGAGGGTGATGAGGAAGAT--ATGGATGGGATTGCAGAATATGAT----GTTCAAGTGGAAGGCAAATT-AGAAGGAAAGGTTGAGGGTGATGAGGAAGAATGGAAGAATTG------------------------------------------------------
>CL6
-TTTACCTAGCTTAAAATTCCAATTGAGCG-GTTAATTCTACATTTTTACA-TCCTACTGCAGCTCTGAATCGTTGAATTTTCCATA------TATAT-TTTATACCA-TATGAATCTA---ACTGATGTTTATG--TATTTCAGGTTTCATAGAGGAGAGAAAGGGCAAAATATGGAGGCTCAATGACTGGGGCATGCGGAGGTTAGCATATAAAATTAAAAAAGCCAAAAAAGCAAACTATATCTTGATGAATTTTGAAATTGGAACAGAACATATTAATGAGTTGAAGAATTTATTAGACAAGGATGAGAGAATTATCAGGCATTTGGTAGTAAAACAAAAGGAAGCCATAACCGAAGATTATCTGCCACCTCCAGCATA-TAGGACCATTGCCACCCTTAGTGATGAG--GAAGATATGGATGACACTGATGCA--TATGAAAAGGATATGAATGAAGACGAATTAGAAGAAGAAT--GGGAAGAAGTAATGGAGGGTGATGAGGAAGAT--ACGGAGGGGGCTGATGGATACAAT----GATAAAGTTGAAGGCAAAAT-GGAAGAAGATTGGGAAGAAGAGGTTCAAGA------------------------------------------------------------------
>CM9
--------AGCTTGAAATTCCAAGTGGCTG-ACTAATTCTATATTTTTGTA-CCCCCTTGCAACTCTGAATTCTTATGTTTTTCATA------TATTG-CTTACACCA-TATGAATTTA---ATTGATATATCTG--TGTATCAGGTTTCATAGAGGAGAGAAAAGGAAAAATATGGAGACTCAACGACTGGGGCATGAGGAGGTTAGCATATAAAATCAATAAAGCGAAAAAAGCAAACTATATCTTGATGAATTTTGAAATTGGAAGAGAACATATTAATGAGCTGAAGGGTTTATTAGACAAGGATGAGAGAGTCATCAGGCATTTGGTACAAAAACGAGACGAAGCCATAACTGAAGATTGTCCAGCTCCTCCAGAATA-TAGAGACATTGCCACCTTTTATGATGA-----ACCTATGGATGACTACGATGGA--TCTGAGAAGTATACAAATGAAGATGAACT---AGAAGAAT--GGGAAGAAGTAATCATGGTTGATGGGCAAGAT--ATCAATGGTATTG----------T----GATCAAGTG------------------------------------------------------------------------------------------------------------
>CO8
-----------------------------------------------------------GCAACTCTGAATTATTATATTTTTCATA------TATTT-CTTACACCA-TATGAATTTA---ACTGATATCTGTG--TGTATCAGGTTTCATAGAGGAGAGAAAAGGAAAAATATGGAGACTCAATGACTGGGGCATGAGGAGTTTAGCATATAAAATCAAGAAAGCGAAAAAAGCAAATTATATCTTGATGAATTTTGAAATTGGAAGAGAACATATTAATGAGCTGAAGGATTTATTAGACAAGGATGAGAGAGTCATCAGGCATTTGGTACAAAAACGAAACGAGGCCATAACTGAAGATTGTCCGCCTCCTCCAGAATA-TAAATACATTGCCACCCTTTATGATGAA--GAATCTATGGATGACTACGATGGA--TTTGAGAACGATACAAATGAAGATGAACT---AGAAGAAT--GGGAAGAAGTAATCATGGTTGATGGGCAAGAT--ATGAATGGTATTG--------GAT----GATCAAGTGGAA---------------------------------------------------------------------------------------------------------
>CP16
-------TAGTTTAAAATTTCAATTGAGTG-ATTTTTTCTATATTTTTACA-CCCCCCTGCAAGTATGAACTGTTATATTTTGCATAT---ATTTTTT-TTAATATCA-TATGATGCTA---ATTGATGTCGATG--TGTATCAGGTTTCATAGAGGAGAGAAAGGGCAAAATATGGAGACTCAATGACTGGGGCATGAGGAGGTTAGCATATAAAATTAGAAAAGCAAAAAAAGCTAACTATATCTTGATGAATTTTGAAATTGGAAAAGAACATATTAATGAGTTGAAGGCTTTATTAGACAAGGATGAGAGAGTCATCAGGCATTTGGTAACAAAACAAGATAGAGCCATAACTGAAGATTATCCACCACCTCCAGAATT-TAGGAACATTTCCACCCTTGCTGATGA-----------GGATGACCATGATGCA--TATGAGAAGGATACGAATGAAGATGAACT---AGAAGAAT--GGGAAGAAGTAATTATGGTTGATGAGGAAGAT--ATGAATGGGATTG-------AGAT----GACCAAGTG------------------------------------------------------------------------------------------------------------
>CP161
-------TAGTTTAAAATTTCAATTGAGTG-ATTTTTTCTATATTTTTACA-CCCCCCTGCAAGTATGAACTGTTATATTTTGCATAT---ATTTTTT-TTAATATCA-TATGATGCTA---ATTGATGTCGATG--TGTATCAGGTTTCATAGAGGAGAGAAAGGGCAAAATATGGAGACTCAATGACTGGGGCATGAGGAGGTTAGCATATAAAATTAGAAAAGCAAAAAAAGCTAACTATATCTTGATGAATTTTGAAATTGGAAAAGAACATATTAATGAGTTGAAGGCTTTATTAGACAAGGATGAGAGAGTCATCAGGCATTTGGTAACAAAACAAGATAGAGCCATAACTGAAGATTATCCACCACCTCCAGAATT-TAGGAACATTTCCACCCTTGCTGATGA-----------GGATGACCATGATGCA--TATGAGAAGGATACGAATGAAGATGAACT---AGAAGAAT--GGGAAGAAGTAATTATGGTTGATGAGGAAGAT--ATGAATGGGATTG-------AGAT----GACCAAGTG------------------------------------------------------------------------------------------------------------
>CR44
-------------------------------------------------------------------------------------------------T-TTTCAACTA-TATAA---------------AACCAT--TTGTGCAGATTTCATAAATGAAAGAAAAGGAAAAATATGGAGGTTGAATGACTGGGGTCTGCGGAGACTGGCATATAAAATTAAGAAAGCCAAAAGAGCAAATTATGTCTTGATGAACATTGAATTAGGATCAGAAGCTATCAATGACTTGAAAACCTTATTAGATAAGGATGAAAGAGTCATCAGGCATTTGGTGATGAAACAAAAGAAAGCCATAACTGAAGATTGCGAGCCACCTCCAGAGTA-CAAGTCACATTCAACTCAAAGTGATGAC--GAAGAAATAGAGGGGAGTGATGAT--GAAAGTGAGCTGCAGTTGGAAGGTGAATTAGAAGAGGAAT--CAGAGGGCGAGTTCAAAGATGAATTGGAAAAT--AAAATAGAGAA--------------------------------------------------------------------------------------------------------------------------------------
>CT15
---------------------------------------TATATTTTTACA-TCCCCCTGCAACTATGAACTGTTATATTTTGCATAT---ATATTTT-TTTATACCA-TATGATTCTA---ATTGATGTTGATG--TGTATCAGGTTTCATAGAGGAGAGAAAGGGAAAAATATGGAGACTCAATGACTGGGGCATGAGGAGGTTAGCATATAAAATTAGAAAAGCAAAAAAAGCTAACTATATCTTGATGAATTTTGAAATTGGAAAAGAACATATAAATGAGTTGAAGGGTTTATTAGACAAGGATGAGAGAGTCATCAGGCATTTGGTAACAAAACAAGATAGAGCCATAACTGAAGATTATCCACCACCTCCAGAATA-TAGGAACATTTCCACCCTTGCTGATGA-----------GGATGACCATGATGCA--TATGAGAAGAATACGAATGAAGATGAACT---AGAAGAAT--GGGAAGAAGTAATTATGGTTGATGAGGAAGAT--ATGAATGGGATTGCAGAATAAGAT----GATCAAGTGGAAGTCAAATT-AGAAGAAAAGGTTGAGGGCGGTGAGGAAGAAGA---------------------------------------------------------------
>DA12
--------AGCTTGAAATTCCTATTGGCTG-ATTAATTCTATATTTTTGTA-CCCCCCTGCAACTCTGAATTCTTATGTTTTTCATA------TATTT-CTTACTCCT-TGTGGATTTA---ATTAACATCTCTG--TGTATCAGGTTTCATAGAGGAGAGAAAGGGCAAAATATGGAGACTCAATGACTGGGGCATGAGGAGGTTAGCATATAAAATCAAGAAAGCAAAAAAAGCAAACTATATCTTGATGAATTTTGAAATTGGAAGAGAACATATTAATGAGCTGAAGGATTTATTAGACAAGGATGAAAGAGTCATCAGGCATTTGGTACAAAAACGAGACGAAGCCATAACTGAAGATTATCCACCACCTCCAGAATA-TAGGGACATTTCCACCATTGATGATGAA--GAAGCTATGGATGACTACGATGGA--TATGAGAAGGATGCAAATGTAGATGAAGT---AGAAGTAT--GGGAAGAAGTAATTATGGTTGATGGGGAAGAT--ATGAATGGGATTG--------GAT----GATCAAGTG------------------------------------------------------------------------------------------------------------
>DB53
-TTTTTCTAGCTTCAGACTTCAATTGGATG-TTTAGGTTCACATTTT--CT-CCTTTGCACGACTCAGAACCCTTGGATTTTCTATA------TGTAC-ATTTTCTAC-TAATACTATAATTACTGATGTTCATA-----TCCAGGTTTCATAGAGGAGAGGAAGGGGACGATATGGAGGCTCAATGACTGGGGTATGCGGAGGTTAGCATATAAAATTAAAAAAGCCAGACGAGCAAATTATATCTTGATGAATGTTGAAATTCCATCTGAAGTTACTAATGACTTGAAGGATTTATTAGACAAGGATGAGAGAATCATTAGGCATTTGACAATAAAACAAAAGCAAGCCATCACTGAAGATTGTGCACCACCTCCAGAGTA-CAGGCCATACACGTCCCTCAGTGATGAC--GAAGATATGGATGAAACTGAAGA-------------ATCAGTTGGAAGGAGAACT---CAAAGAAT--TGGAAGAATTAGAAGAGGAGGAAGAAGAAGAT--GAAGATGAAGAAGATGAAGATGATAGATGAAGAAGACAGGGAAGAAGA-AGAGTATGAAGATGAATTGGAAAAAGAAGAAGAAGATTTGGAGAAA--------------GAGG-TGGAGTTGAAAAGTG----------------
>DC1
--TTTTCTAGCTTCAGACTTCAATTGGATG-TTTAGGTTCACATTTTTACT-CCTTTGCATGACTCAGAACCCTTGGATTTT---TA------TGTAC-TTTTTCTAC-TAATACTATAATTACTGATGTTCATA-----TCCAGGTTTCATAGAGGAGAGGAAGGGGACGATATGGAGGCTCAATGACTGGGGTATGCGGAGGTTAGCATATAAAATTAAAAAAGCCAGACGAGCAAATTATATCTTGATGAATATTGAAATTCCATCTGAAGTTACTAATGACTTGAAGGATTTATTAGACAAGGATGAGAGAATCATTAGGCATTTGACAATAAAACAAAAGCAAGCCATCACTGAAGATTGTGCACCACCTCCAGAGTA-CAGGCCATACACGTCCCTCAGTGATGAC--GAAGATATGGATGAAACTGAAGA-------------ATCAGTTGGAAGGAGAACT---TAAAGAAT--TGGAAGAATTAGAAGAGGAGGAAGAAGAAGAT--GAAGATGATGAAGATGAAGATGATAGATGAAGAAGACAGGGAAGAAGA-AGAGTATGAAGATGAATTGGAAAAAGAAGAAGAAGATTTGGAGAAA--------------GAGG-TGGAGTTGGAAAGTGCAAAACAGGA------
>DD1
-TTTTTTTCGCTTCAAACTTCAATTGGATG-TCTAGGTTCACATTTTAACT-CCTTTGCATGACTCAGAACCCTTGGATTTTCTA-A------TGTAC-TTCTTCTAC-TAATACTATAATTACTGATGTTCATA-----TTCAGGTTTCATAGAGGAGAGGAAGGGTACGACATGGAGGCTTAATGACTGGGGTATGCGGAGGTTAGCATATAAAATTAAAAAAGCCGGAAGAGCAAATTATATATTGATGAATATTGAAATTCAATCTGAAGATATTAATGACTTGAAGGATTTATTAGACAAGGATGAGAGAATCATTAGGCATTTGACAATAAAACAAAAGCAAGCCATCACTGAAGATTGTCCACCACCTCCAGAGTA-CAGGCCATACACCTCCCTCAGTGATGAT--GAAGATATGGATGAAACTGAAGA-------------ATCAGTTGGAAGGAGAACT---TAAAGAAT--TGGAAGAATTAGAAGAGGAAGAAGAAGATGAT--GATGATGAAGAAGA----------------------CAGGGAAGAAGA-AGAGTACGAAGACGAATTAGAACAAGAAGAAGATGATTCGGA------------------------------------------------------
>DIM50
-TTTTTCTCGCTTCAAACTTCAATTGGATG-TTTAGGTTCACATTTTAACT-CCTTTGCATGACTCAGAACCCTTGGATTTTCTATA------TGTAC-TTTTTCTAC-TAATACTGTAATTACTGATGTTCATA-----TTCAGGTTTCATAGAGGAGAGGAAGGGTACGATATGGAGGCTTAATGACTGGGGTATGCGGAGGTTAGCATATAAAATTAAAAAAGCCAGAAGAGCAAATTATATCTTGATGAATATTGAAATTCAATCTGAAGATATTAATGACTTGAAGGATTTATTAGACAAGGATGAGAGAATCATTAGGCATTTGACAATAAAACAAAAGCAAGCCATCACTGAAGATTGTCCACCACCTCCAGAGTA-CAAGCCATACACCTCCCTCAGTGATGAT--GAAGATATGGATGAAACTGAAGA-------------ATCAGTTGGAAGGAGAACT---TAAAGAAT--TGGAAGAATTAGAAGAGGAAGAAGAAGATGAT--GATGATGATGATGAAGATGAAGAT----GAAGAAGACAGGGAAGAAGA-AGAGTACGAAGATGAATTAGAACTAGAAGAAGATTTTCTGCTT----------------------TGTAGATTACTAGTGTA--------------
>EN45
-------------------------------------------------------------------------------------------------------------------------------------------------ATTTCA------AGAGGAAATGGACTTTGAAACAGCTCGTCA----------------------CTATGAGATTATATATTTAATCCATGAAAATAATATTAATACAAAGGTTAA--------------ATATTTTATAAATAAGAGAAAAGGAAAATTATGGAGGTAGAATTATTTGGCATTTGGTGATGAAACAAAAGAAAGCCATAATTGAAGATTGTCCACCCCCTCCAGAGTA-CAAGTCATGTTCAACTCAAAGTGATTAT--GAAGAAATAAAGGGGAGTGAGGAT--GAGAGTCAGCTCGAGTCTGAAGGAGAATTAAAAAAATAAT--CAGAGGGCGAGTTCAATGATGAATTGGAAA-----------------------------------------------------------------------------------------------------------------------------------------------------
>FC13
--------AGCTTGAAATTCCTATTGGCTG-ATTAATTCTATATTTTTGTA-CCCCCCTGCAACTCTGAATTCTTATGTTTTTCATA------TATTT-CTTACTCCT-TATGCATTTA---ATTGACATCTCTG--TGTATCAGGTTTCATAGAGGAGAGAAAGGGCAAAATATGGAGACTCAATGACTGGGGAATGAGGAGGTTAGCATATAAAATCAAGAAAGCAAAAAAAGCAAACTATATCTTAATGAATTTTGAAATTGGAAGAGAACATATTAATGAGCTGAAGGATTTATTAGACAAGGATGAGAGAGTCATCAGGCATTTGGTACAAAAACGAGACGAAGCCATAACTGAAGATTATCCACCACCTCCAGAATA-TAGGGACATTTCCACCATTGATGATGAA--GAAGCTATGGATGACTACGATGGA--TATGAGAAGGATGCAAATGTAGATGAAGT---AGAAGTAT--GGGAAGAAGTAATTATGGTTGATGGGGAAGAT--ATGAATGGCATTG--------GAT----GATCAAGTG------------------------------------------------------------------------------------------------------------
>FTS1
------------------------------------------------ACT-CCTTTGCACGACTCAGAACCCTTGGATTTTCTATA------TGTAC-TTTTTCTAT-TAATACTATAATTACTGATGTTCATA-----TTCAGGTTTCATAGAGGAGAGGAAGGGGACGATATGGAGGCTCAATGACTGGGGTATGCGGAGGTTAGCATATAAAATTAAAAAAGCCAGACGAGCAAATTATATCTTGATGAATATTGAAATTCCATCTGAAGTTATTAATGACTTGAAGGATTTATTAGACAAGGATGAGAGAATCATTAGGCATTTGACAATAAAACAAAAGCAAGCCATCACTGAAGATTGTCCACCACCTCCAGAGTA-CAGGCCATACACGTCCCTCAGTGATGAT--GAAGATATAGATGAAACCGAAGA-------------ATCAGTTGGAAGGAGAACT---TAAAGAAT--TGGAAGAATTAGAAGAGGACGAGGAAGAAGAA--GAAGAAGAAGAAGGAGATGATGATAGATGAAGAAGACAGGGAAGAAGA-AGAGTACGAAGATGAATTGGAAAAAGAAGAAGAAGATTTGGAGCAA--------------GAGG-TGGAGTTGGAAAGTG----------------
>FTS2
-TTTTTCTAGCTTCAGACTTCAATTGGATGTTTTAGGTTCACATTTTTACT-CCTTTGCACGACTCAGAACCCTTGGATTTTCTATA------TGTAC-TTTTTCTAC-TAATACTATAATTACTGATGTTCATA-----TTCAGGTTTCATAGAGGAGAGGAAGGGGACGATATGGAGGCTCAATGACTGGGGTATACGGAGGTTAGCATATAAAATTAAAAAAGCCAGACGAGCAAATTATATCTTGATGAATATTGAAATTCCATCTGAAGTTATTAATGACTTGAAGGATTTATTAGACAAGGATGAGAGAATCATTAGGCATTTGACAATAAAACAAAAGCAAGCCATCACTGAAGATTGTCCACCACCTCCAGAGTA-CAGGCCATACACGTCCCTCAGTGATGAT--GAAGATATAGATGAAACCGAAGA-------------ATCAGTTGGAAGGAGAACT---TAAAGAAT--TGGAAGAATTAGAAGAGGACGAGGAAGAAGAA--GAAGAAGAAGAAGGAGATGATGATAGATGAAGAAGACAGGGAAGAAGA-AGAGTACGAAGATGAATTGGAAAAAGAAGAAGAAGATTTGGAGCAA--------------GAGG-TGGAGTTGGAAAGTG----------------
>GG1
TTTCACCTAACATGAATTCTCGGTTGAGATGCTAAGTCATGTAATTTTATGTTCTTTGTGTGCCTTTGAATCCTTGGACCTTCCATTGTGT----TTT-TTACTATAC-TATTGTTGAAAGAACTGATGTTCATTTTTTGTGCAGATTTTATAAATGAAAGGAAAGGGAAAATATGGAGGTTGAATGACTGGGGTATGCGTAGATTGGCTTATAAAATTCAGAAGGCCAAAAAAGCAAATTATGTTTTGATGAATATTGAAGTAGGATCTGAAGCTATTAATGATTTGAAGATCTTATTAGATAAGGATGAAAGAGTCATTAGGCATTTGGTAATAAAACAAAAGAAAGCCATAACTGAGGAGTGTCCACCACCTCCAGAGTA-CAAGTCATATTCAACACTTAGTGACGAA--GAAGATATGGATGGGATTGATGAT--CAAAGCGATCAGGAGTTGGAAGGTGAATTAGAACAGGAAT--CAGAAGGCGAGTTCTT---GGAGTTGGAAACC--GAGGCACAGGAGGATGTCAAAGAGTTACTACCAAAAGCAAGTTTGAAG-AAGAGAGAAAAATGAGGCATGGGAGGATGCTGACCAGATTGATTAGCTTTATCTATTGTTGAGA--------------------------------
>HB41
-TTTTACTAGCTTCAAATTTCAATTGGATG-TTTAGATTTGCG-TTTTACT-TCTTTGCATGACTCAGAACCCTTGGATTTTCTATA------TGTAC-TTTTTCTAT-TAATACTATAATTACTGATTTTCATG-----TTCAGATTTCATAGTGGAGAGGAAGGGGACAATATGGAGGCTCAATGACTGGGGTATGCGGAGGCTAGCATATAAAATTAAAAAAGCCAAACAAGCAAATTATATCTTGATGAATATTGAAATTCTATCTAAAGATATTAATGACTTGAAGGATTTATTAGACAAGGATGAGAGAATCATCAGGCATTTGACAGTAAAACAAAAGCAAGCCATTACTGAAGATTGTCCAGCACCTCCAGAGTA-CAGGCCATACACGTCCCTCAGTGATGAT--GAAGATATGGATGATGAAGAT-----ATGGATGATGATCAGGTGGAAGCAGAATT---AGAAGAAT--TGGAACAATTAGAAGAGGAAGAAGAAAAAGAA--GATGATGATGACAATGATGAAGAT----GAAGAAGAGATGGAAGAAGA-AGAAGAAGAAGAAGCAGATGACAATGATGAAGA---TGAAGAGATG--------------AAGA-AGATGATGAAGATTACAGAAGATGAAGAAGA
>JO20
-------TAGTTTAAAATTTCAATTGGGTG-ATTAATTCTATATTTTTACA--CCCCCTGCAACTCTGAACTGTTATATTTTCCATA------TTTTC-TTTATACCA-TATGAATCTA---ATTGATGTCTCTG--TGTATCAGGCTTCATAGAGGAGAGAAAGGGCAAAATATGGAGACTCAACGACTGGGGCATGAGGAGGTTAGCATATAAAATTAAAAAAGCTAGAAAGGCAAACTATATTTTGATGAATTTTGAAATTGGAAAAGAGCATATTAATGCATTGAAGGAATTATTAGACAAGGATGAGAGAGTCATCAGGCATTTGGTAACAAAACAAGAGGCAGCCATAACTGAAGATTATCCACCACCTCCGGAATA-CTGGAACATTGCCACCCATGGTGATGAG--GAAGCTATAGATGACCATGATGCA--TATGAGAAGGATACAGATGAAGATGAATT---AGAAGAAT--GGGAAGAAGTAATTATGGTTGATGAGGAAGAT--ATGAATGGGATTCCAGATTAAGAT----GATCAAGTGGAAGTCAAATT-AGAAGAAAAGGTTTAGGGCGGTGAGGAAGAAGA---------------------------------------------------------------
>JU21
-------TAGTTTAAAATTTCAATTGGGTG-CTTAATTCTATATTTTTACA--CTCCCTGCAACTCTGGACTGTTATATTTTCCATA------TTTTC-TTTATACCA-TATGAATCTA---ATTGATGTCTCTG--TGTATCAGGCTTCATAGAGGAGAGAAAGGGTAAAATATGGAGACTCAACGACTGGGGCATGAGGAGGTTAGCATATAAAATTAAAAAAGCTAGAAAGGCAAACTATATTTTGATGAATTTTGAAATTGGAAAAGAGCATATTAATGCATTGAAGGAATTATTAGACAAGGATGAGAGAGTCATCAGGCATTTGGTAACAAAACAAGAGGCAGCCATAACTGAAGATTATCCACCACCTCCGGAATA-CTGGAACATTGCCACCCATGGTGATGAG--GAAGCTATAGATGACCATGATGCA--TATGAGAAGGATACAGATGAAGATGAATT---AGAAGAAT--GGGAAGAAGTAATTATGGTTGATGAGGAAGAT--ATGAATGGGATTCCAGATTAAGAT----GATCAAGTGGAAGTCAAATT-AGAAGAAAAGGTTTAGGGCGGTGAGGAAGAAGA---------------------------------------------------------------
>KE1
------------------------------------------------------------------------------------------------TG-TGAAAATAG-TCTTATTTTC---AATGGATGAAACA--TTGTGCAGATTTTGTAGAGGAGAAAAAGGGGAAAATATGGAGGCTTAATGACTGGGGCATGCGGAGGCTGGCATATAAAATTAAAAAAGCCAAAAAGGCAAATTATATCTTGATGAATATTGAAATGGGAGCTGAATATATCAATGACTTGAAGACATTATTTGATAAGGATGAGAGAATAATCAGGCATTTGGTAATAAAACAAAAGAAAGCAATAACTGAAGATTGTCCACCACCTCCAGAGTT-CAAGTCATATTCAACTCTTACCGACGAG--GAAGACATGGATGAGGGTCCTGAT--TATGTTGA---TGAACTGGAAGATGAATTAGAAGAAGATT--TGGAAGAAGAGTTGGA---CGAGCTGGAAAGT--GAAGAACAGGA--------------------------------------------------------------------------------------------------------------------------------------
>MC0
-TTTTGCTAGCTTCAAGTTTCAAATGGATG-TTCAGGTTCACAATTTTACT-TCATTGCACGACTCAAAACCCCTAGATTTTCTA---------------TTTTCTAC-TAATATTATTTATAGTGATGTTCATA-----TTCAGATTTCATAGAGGAGAGGAAGGGGACAATGTGGAGGCTCAATGACTGGGGTATGCGGAGGCTAGCATATAAAATAAAAAAAGCTAGAAGAGCAAATTATATCTTGATGAATATTGAAATTCCATCTGAAGATATTAATGACTTGAAGGAGTTATTAGACAAGGATGAGAGAATCATCAGGCATTTGACAGTGAAACAAAAGCAAGCCATCACTGAAGATTGTCCACCACCTCCAGAGTA-CAGGCCATACACATCCCTCAGTGACGAT--GAAGATATGGATGAAGAAGATGT---AGATGAGATGATCAGTTGGAAGGAGAACT---AGAAGATT--TGAAAGAATTAGAAGAGAAAGAAGAAGATGAC--ACTGATGAAGATGAAGAAGA-----------------------GAAGA-GGAATATGAAGATGAATTAGAAAAAGAAGAAGA---TTCAGAGAAA--------------GAAG-TTGA---------------------------
>MT0
-TTTTGCTACCTTCATACTTCAACTGGATG-TTTAGGTTCACATTTTTACT-TCTTTGCACAACTCAGAACCCTTGGATTTTCTA--------------CTTTTTTAC-TAATACTATAATTACTGATGTTCATA-----TTCAGATTTCATAGAGGAGAGGAAGGGGACGATATGGAGGCTCAATGACTGGGGTATGCGGAGGTTAGCATATAAAATTAAAAAAGCCACAAGAGCAAATTATATCTTGATGAATATTGAAATTCCAGCTGAAGATATTAATCTCTTGAAGGATTTATTAGAAAAGGATGAGAGAATCATTAGGCATTTGGCAATAAAACAAAAGGAAGCCATCACTGAAGATTGTCCACCACCTCCAGAGTA-CAGTTCATTCATGTCCCTCGATGATGAT--GAAGATATGGATGATGAGGAAGAT--ATGGATGATGATCAGGTGGAAGGAGATCT---AGAAGAAT--TGGAAGAATTAGAAGAGGGAGAAGAAGATGAT--GATGATGAAGATGAAGACGAAGAT----GATGATGATGAAGATGAATA-CGAATATGAATATGAATATGAATACGAAGATGATGATGATGAAGAT--------------GAAGATGAAGATGAAGAAGA----------------
>NN48
--------------GAACTTCAATTGGATG-TTTAGCTTCACATTTTTACT-CCTTTGCACGACTCAGAACCCTTGGATTTTCTATA------TTTAC-TTTTTCTAC-TAATACTATAATTACTGATGTTCATA-----TTCAGGTTTCGTAGAGGAGAGGAAGGGGACGATATGGAGGCTCAATGACTGGGGTATGCGGAGGTTAGCATATAAAATTAAAAAGGCCAGAAGAGCAAATTATATCTTGATGAATATTGAAATTCCATCTGAAGATATTAATGACTTGAAAGATTTATTAGACAAGGATGAGAGAATCATTAGGCATTTGACAATAAAACAAAAGCAAGCCATCACTGAAGATTGTCCACCACCTCCGGAGTA-CAGGCCATACACATCCCTTAGTGATGAT--GAAGATATGGATGAAACTGAAGA-------------ATCAGTTGGAAGGAGAACT---AAAAGAAT--TGGAAGAATTAGAAGAGAAAGAAGAAGAATTA--GAAGAGGAGGAAGAAGAAGATGAT-------------------------------------------------------------------------------------------------------------------------
>PA42
-TTTTCCTAGCTTCAAATTTCGATTGGATG-TTTAGGTTCACATTTTTACT-TTTTTGCATGACTCAGAACCCTTGGATTTTCTATA------TGTAC-TTTTTCTAC-TAATACTATAATTACTGATGTTCATA-----TTCAGATTTCATAGAGGAGAGGAAGGGGACAATATGGAGGCTCAATGATTGGGGTATGCGGAGGCTAGCATATAAAATTAAAAAAGCCGGAAGAGCAAATTATATCTTGATGAATATTGAAATTCCATCTGAAAATATTAATGACTTGAAGAATTTATTAGACAAGGATGAGAGAGTCATCAGGCATTTGACAGTAAAACAAAAGCAAGCCATCACTGAAGATTGTCCACCACCTCCAGAGTA-CAGACCATACACGTCCCTCAGTGACGAT--GAAGATATGGATGAAACT--------GATTATGATGATCAGGTGGAAGGAGAACT---AGAAGAAT--TGGAAGAATTAGAAGATGAAGAAGATGATGTT--GATGAAGACGAAGATGAAGAAG--------------------AGAAGA-AGAATACGAAGACGAATTAGAAAAAGAAGAAGA---TTCAGAGAAA--------------GAGG-TTGAGTTGGAAAGTGCAATTTTCAA------
>PB33
-ATTTGATAACTTGAAATCTCAATTTGAATACTCGATATTGTAATGTTATT-TTTTTCCCAAGCTTTGAATATTT-------------------GTTA-TGAAAATAA-TCTTATTTTC---AATGGATGAAACA--TTGTGCAGATTTTGTAGAGGAGAAAAGGGGGAAAATATGGAGGCTTAATGACTGGGGCATGCGGAGGCTAGCATATAAAATTAGAAAAGCCAAAAATGCAAATTATATCTTGATGAATATTGAAATGGGATCTGAACATATCAATGACTTGAAGACCTTATTTGACCAGGATGAAAGAATAATCAGGCATTTGGTAGTAAAACAAAAGAAAGCCATAACCGAAGATTGTCCACCACCTCCGGAGTT-CAAGTCATATTCAACTCTCACCGATGAG--GAAGACATGGATGAGGGTCCTGAT--TATGTTGA---TGAATTGGAAGATGATTTAGAAGAAGATTTATAGAAGAAGAGTTTGA---CGAGCTGGAAACT--GAAGACCAGCAGATGAAGGAG----------------------------------------------------------------------------------------------------------------------------
>PF1
-TTTTGCTAGCTTCCAACTTCAATTGGATG-TTTACATTCACATTTTTACT-TCTTTGCACAACTCAAAACCCTTGAATTTTCTATA------TGCAC-TTTTTCTAC-TAATACTATAATTGCTGA---TCATA-----TTCAGATTTCATAGGGGAGAAGAAGGGGACGATATGGAGGCTCAATGACTGGGGTATGCGGAGGTTAGCATATAAAATTAAAAAAGCCAGAAGAGCAAATTATATCTTGATGAATATTGAGATTCCATCTGAAGATGTTAATGACTTGAAGAATTTATTAGATAAGGATGAGAGAATCATCAGGCATTTGACAATAAAACAAAAGCAAGCAATCACTGAAGATTGTCCGCCACCTCCAGAGTA-CAGGCCATACACATCCCTCAGTGATGAT--GAAGATATGGATGAAACT--------GAGCATGATGATCAGGTGGACGGAGAACT---AGAAGAAT--TGGAAGAATTAGAAGAGGAAGAAGAATACGAT--GATGATGAATATGAAGACGAAGAT----GAAG----------AGAAGA-AGAATATGAAGACGAACTAGAAAAGGAAGAAGAAGATTTAGAGCAA--------------GAGG-CTGA---------------------------
>PFM1
-TTTTGCTAGCTTCAAATTTCGATTAG-TG-TTTAGGTTCACTTTTTACCT-TCTTTGTATGACTCAGAACCCTTGGATTTT---TA------TGTAC-TTTTTCTAC-TAATACTATAATTACTGATGTTTATA-----TTCAGATTTCATAGAGGAGAGGAAGGGGATAATATGGAGGCTCAATGACTGGGGTATGCGGAGGCTAGCATATAAAATTAAAAAAGCCAGAAGCGCAAATTATATCTTGATGAATATTGAAATTCCATCTGAAAATATTAATGACTTGAAGAATTTATTAGACAAGGATGAGAGAATCATCAGGCATTTGACAGTAAAACAAAAGCATGCCATCACTGAAGATTGTCCACCACCTCCAGAGTA-CAGGCCATACACGTCCCTCAGTGATGAT--GAAGATATGGACGAAGATATGGATGAAATTATGATGATCAGGTGGAAGGAGAACT---AGAAGAAT--TGGAAGAATTAGAAGAGGAAGAAGATGATGAT--GATGATGAAGACAAAGAAGAAGAT----GAAG----------AGAAGA-AGAATACGAAGATGAATTAGAAAAAGAAGAAGA---TTCAGAGAAA--------------GAGG-TTGAGTTGGAAAGTG----------------
>PG28
--TTTGATAGGTTGAAACCTCAATTGGAATACTCCACTTTGTAATTTTCTT-CCTTTCTGAAGCTTTCAATATTTTGGCAATCC---------GATTA-TGCATGTCA--------TTT---TTTGTATGAAACA--TTGTGCAGATTTTGTAGAGGAGAAAAAGGGGAAAATATGGAGGCTTAATGACTGGGGCATGCGGAGGCTAGCATATAAAATTGAGAAAGCCAAAAAGGCAAATTATATCTTGATGAATATTGAAATGGGAGCTGAACATATCAATGACTTGAAGACCTTATTTGACAAGGATGAGAGAGTAATCAGGCATTTGGTAATGAAACAAAAGAAAGCGATAACTGAAGATTGCCCACCACCTCCAGAGTT-CAATTCATCTTCAACTCTGACCGATGAG--GAAGATATGGATGAGGGTCCTGAT--TATGTTGA---TGAATTGGAAGATGAATTAGAAGAAGAAT--TGGACGAAGAGTTTGA---TGACCTGGAAAGT--GAAGGACAGGAGATGAAGGAATTTT--------TCAGTAGGTCATATT------------------------------------------------------------------------------------------------T
>PH2
-TTTTGCTAGCTTCCAACTTCAATTGGATG-TTTACATTCACATTTTTACT-TCTTTGCACAACTCAAAACCCTTGAATTTTCTATA------TGCAC-TTTTTCTAC-TAATACTATAATTGCTGA---TCATA-----TTCAGATTTCATAGGGGAGAAGAAGGGGATGATATGGAGGCTCAATGACTGGGGTATGCGGAGGTTAGCATATAAAATTAAAAAAGCCAGAAGAGCAAATTATATCTTGATGAATATTGAGATTCCATCTGAAGATGTTAATGACTTGAAGAATTTATTAGATAAGGATGAGAGAATCATCAGGCATTTGACAATAAAACAAAAGCAAGCAATCACTGAAGATTGTCCGCCACCTCCAGAGTA-CAGGCCATACACATCCCTCAGTGATGAT--GAAGATATGGATGAAACT--------GAGCATGATGATCAGGTGGACGGAGAACT---AGAAGAAT--TGGAAGAATTAGAAGAGGAAGAAGAATACGAT--GATGATGAATATGAAGACGAAGAT----GAAG----------AGAAGA-AGAATATGAAGACGAACTAGAAAAGGAAGAAGAAGATTTAGAGCAA--------------GAGG-CTGA---------------------------
>PM29
-----------------------------------------------------------------------------------------------TTC-TGAAAATAA-TCTTCTTTTC---AATGGATGAAACA--TTGTGCAGATTTTGTAGAAGAGAAAAAGGGGAAAGTATGGAGGCTTAATGACTGGGGCATGCGGAGGCTAGCATATAAAATTAAAAAAGCCAAAAAGGCAAATTATATCTTAATGAATATTGAAATGGGAGCTGAACATATCAATGACTTGACAACCTTATTTGATAAGGATGAGAGAGTAATCAGGCATTTGGTAATGAAACAAAAGAAAGCCATCACTGAAGATTGTCCACCACCTCCAGAGTT-CAAGTCATATTCAACTCTCACCGATGAG--GAAGACATGGATGAGGGTCCTGAT--TATGTTGA---TGAATT---------------AGAAGAAT--CGGAAGAAGAGTTTGA---CGAGTTGGAAAGT--GAAGAACAGGAAATGAAGATTTT----------TCAGTAGGTCATACT-------------------------------------------------------------------------------------------------
>PS27
--TTTGATAGGTTGAAACCTCAATTGGAATACTCCACTTTGTAATTTTCTT-CCTTTCTGAAGCTTTCAATATTTTGGCAATCC---------GATTA-TGCATGTCA--------TTT---TTTGTATGAAACA--TTGTGCAGATTTTGTAGAGGAGAAAAAGGGGAAAATATGGAGGCTTAATGACTGGGGCATGCGGAGGCTAGCGTATAAAATTGAGAAAGCCAAAAAGGCAAATTATATCTTGATGAATATTGAAATGGGAGCTGAACATATCAATGACTTGAAGACCTTATTTGACAAGGATGAGAGAGTAATCAGGCATTTGGTAATGAAACAAAAGAAAGCGATAACTGAAGATTGCCCACCACCTCCAGAGTT-CAATTCATCTTCAACTCTTACCGATGAG--GAAGATATGGACGAGGGTCCTGAT--TATGTTGA---TGAATTGGAAGATGAATTAGAAGAAGAAT--TGGAAGAAGAGTTTGA---TGACCTGGAAAGT--GAAGAACAGGAGATG---------------------GTAGGTCATATT------------------------------------------------------------------------------------------------T
>PS30
-TTTTCCTAGCTTCAAATTTCTATTGGATG-TTTAGGTTCACATTTTTACT-TTTTTGCATGACTAAGAACCCTTGGATTTTCTATA------TGTAC-TTTTTCTGC-TAATTCTATAATTACTGATGTTCATA-----TTCAGATTTCATAGAGGAGAGGAAGGGGACAGTATGGAGGCTCAATGACTGGGGTATGCGGAGGCTAGCATATAAAATTAAAAAGGCCGGAAGAGCAAATTATATCTTGATGAATATTGAAATTCCATCTGAAAATATTAATGACTTGAAGAATTTATTAGACAAGGATGAGAGAGTCATCAGGCATTTGACAGTAAAACAAAAGCAAGCCATCACTGAAGATTGTCCACCACCTCCAGAGTA-CAGACCATACACGTCCCTCAGTGACGAT--GAAGATATGGATGAAACT--------GATTATGATGATCAGGTGGAAGGAGAACT---AGAAGAAT--TGGAAGAATTAGAAGATGAAGAAGATGATGTT--GATGAAGACGAAGATGAGGAAGA-------------CAGGGCAGAAGA-AGAATACGAAGACGAATTAGAAAAAGAAGAAGA---TTCAGAGAAA--------------GAGG-TTGAGTTGGAAAGTGCAATTTTCAAGCCATA
>PSF43
TTCTAAATAAACTTAGGCTAAAAT--ACCA-TTTTGGTTCACATTTTTACT-CCTTTGCACGAATCAGAACCTTTGGATTTTCTATA------TGTAC-TTTTTCTAC-TAATACTATAATTACTGATGTTCATA-----TTCAGGTTTCATAGAGGAGAGGAAGGGGACGATATGGAGGCTCAATGACTGGGGTATGCGGAGGTTAGCATATAAAATTAAAAAAGCCAGAAGAGCAAATTATATCTTGATGAATATTGAAATTCCATCTGAAGATATTAACGACTTGAAGAATTTATTAGACAAGGATGAGAGAATCATTAGGCATTTGACAATAAAACAAAAGCAAGCCATCACTGAAGATTGTCCACCACCTCCAGAGTA-CAGGCCATACACGTCCCTCAGTGATGAT--GAAGATATGGATGAAACTGAAGA-------------ATCAGTTGGAAGGAGAACT---AAAAGAAT--TGGAAGAATTAGAAGAGGAAGAAGAGGAAGAT--GATGATGATGATGAAGAAGATGATAGATGATGAAGATAGGGAAGAAGA-AGAATACGAAGATGAATTAGAAAAAGAAGAAGAAGAT-----------------------------------------------------------
>PTA0
-TTTTGCTAGCTTCAAATTTCAATTGGATG-TTTAGGTTCACATTAAAAGT-TCTTTGCACAACTCAGAAGCCACGGATTTTCTATA------TTTAC-TTTCTCTAC-TAATCCTATAATTACTGATGTTCATA-----TTCAGATTTCATAGAAGAGAGGAAGGGTACAATATGGAGGCTCAATGACTGGGGTATGCGGAGGCTAGCATATAAAATTAAGAAAGCCAGAAGAGCAAATTATATCTTGATGAATATTGAAATTCCATCTGAAGATATTAATGACTTGAAGGATTTATTAGAGAAGGATGAGAGAATCATTAGGCATTTGGCAGTAAAAGAAAAGAAAGCCATCACTGAAGATTGTCCTCCACCTCTAGAGTA-CAGGCCATACTTGTCCCTCAGTGACGAG-TGAAGATGAAGATGAAGAT--------GAAGATGATGATCAGGTGGAAGGAGAACT---AGAAGAAT--TGGAAGAATTAGAAGAAGGAGAAGATGAAGAT--GAAGATGATGAAGATGAAGATGAA----GAAG-----------------------------------------------------------------------------------------------------------------
>RC54
---------------AACTTCAATTTGATG-TTTAGGTTCACATTTTTACT-CCTTTGCACGACTCAGAACCCTTGGATTTTCTATA------TTTAC-TTTTTCTAC-TAATACTATAATTACTGATGTTCATA-----TTCAGGTTTCATAGAGGAGAGGAAGGGGACGATATGGAGGCTCAATGACTGGGGTATGCGGAGGTTAGCATATAAAATTAAAAAGGCCAGAAGAGCAAATTATATCTTGATGAATATTGAAATTCCATCTGAAGATATTAATGACTTGAAGGATTTATTAGACAAGGATGAGAGAATCATTAGGCATTTGACAATAAAACAAAAGCAAGCCATCACTGAAGATTGTCCACCACCTCCAGAGTA-CAGGCCATACACTTCCCTTAGTGATGAT--GAAGATATGGATGAAACTGAAGA-------------ATCAGTTGGAAGGAGAACT---AAAAGAAT--TGGAAGAATTAGAAGAGGAAGAAGAAGAAGAA--GATGATGATGATTATGATGATGATAGATGAAGAAGATAGGGAAGAAGA-AGAATACGAAGACGAATTAGAAGAAGAAGAAGAAGATTTGGAGAAA--------------GAGG-TTGAGTTGGAAAGTGCAAAACAGGA------
>RR55
----------------------ATTGGATG-TTTAGGTTCACAGTTTTACT-CCTTTGCACGACTCAGAACCCTTGGATTTTCTATA------TTTAC-TTTTCCTAC-TAATACTATAATTACTGATGTTCATA-----TTCAGGTTTCATAGAGGAGAGGAAGGGGACGATATGGAGGCTCAATGACTGGGGTATGCGAAGATTAGCATATAAAATTAAAAAGGCCAGAAGAGCAAATTATATCTTGATGAATATTGAAATTCCATCTGAAGATATTAATGACTTGAAGGATTTATTAGACAAGGATGACAGAATTATTAGGCATTTGACAATAAAACAAAAGCAAGCCATCACTGAAGATTGTCCACCACCTCCAGAGTA-CAGGCCATACACGTCCCTTAGTGATGAT--GAAGATATGGATGAAACTGAAGA-------------ATCAGTTGGAAGGAGAACT---CAAAGAAT--TGGAAGAATTAGAAGAGGAAGAAGAAGATGAT--GATTATGATTATGATGATGATGATAGATGAAGAAGATAGGGAAGAAGA-AGAATACGAAGATGAATTAGAA---GAAGAAGAAGATTTCGAGAAA--------------GAGG-TTGAGTTGGAAAGTGCAAAACAGGA------
>SA1
-TTTTGCTAGCTTCAAATTTCGATTGGATG-CTTAGGTTCGCATTTTTACT-TCTTTGCATGACTCAGAACCCTTGGATTTTCTATA------TGTAC-TTTTTCTAC-TAATACTATAATTACTGATGTTCATA-----TTCAGATTTCATAGAGGAGAGGAAGGGGACAATATGGAGGCTTAATGATTGGGGTATGCGGAGGCTAGCATATAAAATTAAAAAGGCCGGAAGAGCAAATTACATCTTGATGAATATTGAAATTCCATCTGAAAATATTAATGACTTGAAGAATTTATTAGACAAGGATGAAAGAGTCATCAGGCATTTGACAGTAAAACAAAAGCAAGCCATCACTGAAGATTGTTCACCACCTCCAGAGTA-CAGGCCATACACGTCCCTCAGTGAGGAT--GAAGATATGGATGAAACT--------GATTATGAAGATCAGGTGGAAGGAGAACT---AGAAGAAT--TGGAAGAATTAGAAGAGGAAGAAGATGATGAT--GATGAAGACGAAGACGAAGATGAG-------GAAGACAGGGCAGAAGA-AGAACATGAAGATGAATTAGGAAAAGAAGAACA---TTCAGAGAAA--------------GAGG-TTGAGTTGGAA--------------------
>SC0
------------TAAAA--------------TATAGGT------------------------GTTCAGAACCCTTGGATTTTCTATA------TGTAC-TGTTTGTAC-GAATACTATAATTACTGAGGTTCATA-----TTCAGATTTCATAGGGGAGAGGAAGGGGACTATATGGAGGCTCAATGACTGGGGTATGCGGAGGTTAGCGTATAAAATTAAAAAAGCCAGAAGTGCAAATTATATCTTGATGAATATTGAAATTCCATCTGAAGGTATTAATGACTTGAAGGATTTATTAGACAAGGATGGGAGAATCATCAGGCATTTGACAATAAAACAAAAGCAAGCCATCACTGAAGATTGTCCACCACCTCCAGAGTA-CAGGCCGTACGCATCCCTCAGTGATGAT--GATGATGAAGATGAAGATGAAGAT--GAAGATAGTGATCAGGTGGAAGGAGAACT---AGAAGAAT--TGGAAGAATTAGACGAGGAAGAAGAGGATGAT--GATGACGAAGATGACGAAGA-----------------------------------------------------------------------------------------------------------------------------
>SE46
-------------------------------------------------------------------------------------------TATTTAT-TTTCAACAA-TGCAA---------------AATCAT--TTGTGCAGATTTCATAAATGAGAGAAAAGGAAAAGTATGGAGGTTGAATGACTGGGGTATGCGGAGACTGGCATATAAAATCAAGAAAACCAAGAAAGCAAATTATGTCTTGATGAACATTGAATTAGGATCAGAAGCTATCAATGATTTGAAAACATTATTAGACAAGGATGAAAGAGTTATTAGGCATTTGGTGATGAAACAAAAGAAAGCCATAACTGAAGATTGTCCCCCCCCTCCAGAGTA-CATGTCGCGTTCAACTCAAAGTGACGAT--GAAGAAACAGAGGGGAGTGATGAT--GAAAGTGAGCTTGAGTCTGAAGGAGAATTAGAAGAGGAAT--CGGGAGGTGGGTTCAATGAGGAATTGGAAAAT--AATGCAGAGAA--------------------------------------------------------------------------------------------------------------------------------------
>SG23
--TTTCCTAGCTTAAAATTCCTGTTGAGTG-GTTAAGTCTACATTTTAAAA-T-------CAACTATCAATCGTTATATTTTCCATA------TATTT-TTTATAACA-TATGAATCTA---ACTGATGTCTATG--TGTTTCAGGTTTCATAGAGGAGAGGAAGGGCAAAATATGGAGGCTCAATGACTGGGGCATTCGGAGGTTAGCATATAAAATTAAAAAAGCCAAAAAAGCAAACTATATCTTGATGAATTTTGAAATTGGAACAGAACATATTAATGAGTTGAAGAATATGTTAGACAAGGATGAGAGAGTCATCAGGCATTTGGTAATGAAACAAAAGGCAGCCATAACCGAAGATTGTCCACCACCTCCAGAATA-TAGGGGCATTTCCACCTATGGTGATGAG--GAAGCTATGGATGACACTGATGCA--AATGAGAAGGATATGAATGAAGATGAATTAGAAGAAGAAT--GGGAAGAAGTAATTGAGGGCGATGAGGAAGAT--ATGGATGGAATTGCAGAATATGAT----GATCAAGTGGAAGGCAAATT-AGAAGGAAAGTTTGAGGGTGATGAGGAAGAAAAGAAGAGTG-------------------------------------------------------
>SS22
-TTTTCCTAGATTAAAATTCCTATTGAGTG-GTTAAGTCTACATTTTTACA-T-------CAACTATCGATCGTTATATTTTCCATA------TATTT-TTTATACCA-TATGAATCTA---ACTGGTGTCTATG--TGTTTCAGGTTTCATAGAGGAGAGAAAGGGAAAAATATGGAGGCTCAATGACTGGGGCATGCGGAGGTTAGCATATAAAATTAAAAAAGCCAAAAGAGCAAACTATATCTTGATGAATTTTGAAATTGGGACAGAACATATTAATGAGTTGAAGAATATTTTAGACAAGGATGAGAGAGTCATCAGGCATTTGGTAATAAAACAAAAGGCAGCCATAACCGAAGATTGTCCACCACCTCCAGAATA-TAGGGGCATTTCCACCTTTAGTGATGAG--G--------------------------------AGGAAATGAATGAAGATGAATTAGAAGAAGAAT--GGGAAGAAGTAATTGAGGGCGATGAGGAAGAG--ATGGATGGAAT--------------------------------------------------------------------------------------------------------------------------------------
>TA17
-----TGTAGTTTAAAATTTCAATTGAGTG-ATTAATTCTATATTTTCACA-TCGCCCTGCAACTCTGAACTGTTATATTTTGCATA-------TTTT-TTAATACCA-TATAAATCTA---ATTGATGTCTCTG--TGTATCAGGTTTCATAGAGGAGAGAAAGGGCAAAATATGGAGACTCAATGACTGGGGCATGAGGAAGTTAGCATATAAAATTAAGAAAGCAAGAAAGGCAAACTATATCTTGATGAATTTTGAAATTGGAAAAGAGCATATTAATGCGTTGAAGGATTTATTAGACAAGGACGAGAGAGTCATCAGGCATCTGGTAACGAAACAAGAGGCAGCCATAACTGAAGATTATCCACCACCTCCAGAATA-CTGGAACATTTCCACCCTTGGTGATGAG--GAAGCTATGGATGACCATGATGCA--TATGAGAAGGATAGGAATGAAGATGAATT---AGAAGAAT--GGGAAGAAGTAATTATGGTTGATGAGGAAGAT--ATGAATGGGGTTG-------AGAT----GATCAAGTCGAAGTCAAATTAAAAAGAAAAGGTTGAGGGTGGTGAGGAAGAAGACTGGG----------------------------------------------------------
>TC31
----TGTTAGCTTGAAATCTCAATTAGAATACTCCACATTGTAA--TTTTC-TCTTTCTGAAGCTTCAATTTATTTGGCTATTC---------CATTG-TGAAAATGA-TCTTATTTTG---AATGGATAAAACG--TTGTGCAGATTTTATAGAGGAGAAAAAGGGGAAAATATGGAGGCTTAATGACTGGGGCATGCGGAGGCTAGCGTATAAAATTAAAAAAGCCAAAAAGGCAAATTACATCTTGATGAATATTGAAATGGGAGCTGAACATATCAACGACTTGAAGACCTTATTTGATAAGGATGAGAGAGTAATCAGGCATTTGGTAATGAAACAAAAGAAAGCAATAACTGAAGATTGTCCACCACCTCCAGAGTT-CAACTCAGATTCAACTCTTACCGACGAG--GAAGACATGGATGAGGGTCCTGAT--TATGTTGA---TGAATTGGACGATGAATTAGAAGAAGATT--TGGAAGAAGAGTTTGA---CGAGCTGGAAAGT--GAAGATCAGGAGATGAAGGAG----------------------------------------------------------------------------------------------------------------------------
>TO14
-------TAGTTTAAAATTTCAATTGAGTG-ATTAATTCTATATTTTTACACCCCCCCTGCAACTCTGAACTATTATATTTTCCATAG-----ATTTT-TTTATACCA-TATGAATCTC---ATTGATGTCTATG--TGTATCAGGTTTCATAGAGGAGAGAAAGGGCAAAATATGGAGACTCAACGACTGGGGCATGAGGAGGTTAGCATATAAAATTAAAAAAGCAAAAAATGCAAACTATATCTTGATGAATTTTGAAATTGGAAGAGAACATATTAATGGGTTGAAGTATTTATTAGACAAGGATGAGAGAGTCATCAGGCATTTGGTAACAAAACAAGAGAAAGCCATAACTGAAGATTATCCACCACCTCCAGAATA-TTGGAACATTTCCGCCCTTGCTGATGAG--GAAGCTATGGATGACCATGATGCA--TATGAGAAGGATACGAATGAAGATGAATG---GGAAGAAT--GGGAAGAAGTAATTATGGTTGATGAGGAAGAT--ATGAATGTGATTGCAGAATAAGAT-----ATGAAGTGCAAGTCAAATT-AGAAGAAAAGGTTGAGGGCGGTGAGGAAGAAGACTGGAAAGAA-----------------------------------------------------
>TPL03
-TTTTGCTAGCTTCAAACTTCAATTGGATG-TTTAGGTTCACATTTTTACT-CCTTTGCACGACTCAGAACCTTTGGATTTTCTATA------TGTACTTTTTTCTAC-TAATACTATAATTACTGATGTTCATA-----TTCAGGTTTCATAGAGGAGAGGAAGGGGACGATATGGAGGCTCAATGACTGGGGTATGCGGAGGTTAGCATATAAAATAAAAAAAGCCAGAAGAGCAAATTATATCTTGATGAATATTGAAATTCCATCTGAAGATATTAATGACTTGAAGGATTTATTAGACAAGGATGAGAGAATCATTAGGCATTTGACAATAAAACAAAAGCAAGCCATCACTGAAGATTGTCCACCACCTCCAGAGTA-CAGGCCATACACGTCCCTCAGTGATGAT--GAAGATATGGATGAAACTGAAGA-------------ATCAGTTGGAAGGAGAACT---AAAAGAAT--TGGAAGAATTAGAAGAGCAAGAAGAAGATGAT--GATGATGATGATGATGATGATGAA----GATGAAGATGAAGATGAAGA-TGAAGATGAAGATGAAGATGAAGATGAAGATGAAGATGATGAAGTT--------------GAAG-ATGAAGATGAAGATGTAGAAGATAG------
>WN5
-TTTTTCTAGCTTCAAATTTCATTTGAATG-TTTAATTTCACATGGTTACA-TCATACTGCAACTCTGAAGCCTTGTTTCTT-------------TAT-TTTTTATCC-TATTATTAAAGTTACTGGTGTCTGTA--TTCTTCAGATTTCATAGAGGAGAGAAAGGGAACAATATGGAGGCTTAATGACTGGGGTATGCGAAGGTTAGCATATAAAATCAGAAAAGCTAGAAGAGCAAATTATATCTTGATGAATGTTGAAATTCCAGCAGAAGATATTAATTACTTGAAGGATTTATTAGACAAGGATGAGAGAATCATCAGACATTTGGCAATAAAGCAAAAGCAAGCTATAACTGAAGACTGTCCGCCACCTCCAGAGTA-CAGGCCATATTCCTCCCTTAGTGATGAG--GAAGATATGGAGGAAGAGGAAGAT--ATGGATGATGACCAGATGGAAGGTGAACT---GGAAGAAT--TGGAGGAG---GAAGAAGAAGATGATGACGAA--GATGGCGATGACAATGACTATAAT----GAAGAAGAGTGGGCAGAACA-GGAAGAGGAGGAAGAAAAATGGGAAGAAAAAGATGATGATGACAGC--------------CACG-AAGACACAGAAGATGACGACGATGAAGAAGA
>WS10
---------GCTTGAAATTCCAATTGGCTG-ATTAATTCTATATTTTTGTA-CCCCCCTGCAGCTCTCAATTCTTATGTTTTTCATA------AATTT-CTTATACCA-TATGAATTTA---ATTGACATCTCTG--TGTATCAGGTTTCATAGAGGAGAGAAAGGGCAAAATATGGAGACTCAATGACTGGGGCATGAGGAGGCTAGCATATAAAATCAAGAAAGCAAAAAAAGCAAACTATATCTTGATGAATTTTGAAATTGGAAGAGAACATATTAATGACCTGAAGGATTTATTAGACAAGGATGAGAGAGTCATTAGGCATTTGGTTCAAAAACGAGATGAAGCTATAACTGAAGATTATCCACCACCTCCAGAATA-TAGGGACATTTCCACCCTTCATGATGAA--GAAGCTATGGATGACTATGATGAA--TATGAGAAGGATACAAATGTAGATGAAGTAGAAGAAGAAT--GGGAAGAAATAATTATGGTTGATAGGGAAGAT--ATGAATGGGATTG------------------------------------------------------------------------------------------------------------------------------------
>WW11
---------GCTTGAAATTCCAATTGGCTG-ATTAATTCTATATTTTTGTA-CCCCCCTGCAGCTCTCAATTCTTATGTTTTTCATA------AATTT-CTTATACCA-TATGAATTTA---ATTGACATCTCTG--TGTATCAGGTTTCATAGAGGAGAGAAAGGGCAAAATATGGAGACTCAATGACTGGGGCATGAGGAGGCTAGCATATAAAATCAAGAAAGCAAAAAAAGCAAACTATATCTTGATGAATTTTGAAATTGGAAGAGAACATATTAATGACCTGAAGGATTTATTAGACAAGGATGAGAGAGTCATTAGGCATTTGGTTCAAAAACGAGATGAAGCTATAACTGAAGATTATCCACCACCTCCAGAATA-TAGGGACATTTCCACCCTTCATGATGAA--GAAGCTATGGATGACTATGATGAA--TATGAGAAGGATACAAATGTAGATGAAGTAGAAAAAGAAT--GGGAAGAAATAATTATGGTTGATAGGGAAGAT--ATGAATGGGATTG--------GAT----GATCATGTG------------------------------------------------------------------------------------------------------------
