# Supplementary material for: Development of a Target Enrichment Probe Set for Conifer (REMcon)
Source: Biology (Basel). 2024 May 22;13(6):361. doi: 10.3390/biology13060361 (PMC11200496; doi:10.3390/biology13060361)
Supplement: Supplementary file 1 [file biology-13-00361-s001.zip › biology-2960267-supplementary/Sup data/MO_orthlogs_alignments/Thupl29377249s0029_1.ortho.selected_stripped.aln.fasta]

>AA3
---------------------------------------------------------------------TGAA--AACTTATCATGCTC-----T--TGTTTT--CGTAATATTA-AATATGATGG-GTTAAATGT-TGCT--T--TTTTGCAGGTTGATGACGCAATTTATGTTGAGTCCATCAAAAGTTACATTGAACAGTATTTTGGACAAACTTTCTTGCCCACTTCTTTTGCTTTGGGGAGATTTGGATCCTTGGGTGGGTCCAAGTAAAGCAATCAAGATCAAGGAGAT-ATATCCTAATTCTTCACTTGTACATCTGCAAGCAGGGCATTGCCCTCATGATGAGGTCCCTGAACTTGTAAATGAAGCCTTGCTCGATTGGGCATTGCCTTTGAGTTCTTCAAT--TTCATCCCAGACAATTTAGTGC--TTCACATT-GTAACTGTAACATAAAGTAC--TCCA-AATTACACCATAGCATGC--ACGTTTCACAATGAT---GAAGGAAAA--T-------------------------------------------------
>AAR4
-----------------------------------AATTGGATATAGAATTATGAATGTTGAAACCATTTGAA--AACTTATCATGCTC-----T--TGTTTT--CGTAATATTA-AATATGATGG-GTTAAATGT-TGCT--T--TTTTGCAGGTTGATGACGCAATTTATGTTGAGTCCATCAAAAGTTACATTGAACAGTATTTTGGACAAACTTTCTTGTCCACTTCTTTTGCTTTGGGGAGATTTGGATCCTTGGGTGGGTCCAAGTAAAGCAATCAAGATCAAGGAGAT-ATATCCTAATTCTTCACTTGTACATCTGCAAGCAGGGCATTGCCCTCATGATGAGGTCCCTGAACTTGTAAATGAAGCCTTGCTCGATTGGGCATTGCCTTTGAGTTCTTCAAT--TTCATCTCAGACAATTTAGTGC--TTCACATT-GTAACTGTAACATAAAGTAC--TCCA-AATTACACCATAGCATGC--ACGTTTCACAATGAT---GAAGGAAAA--T-------------------------------------------------
>AF1
TCCAATTTTTGTGTATAGCCACTT---------AAAATTAGATGTGGA-TTTTGAATGGTAAAACGAATTGAA--AACCTAC--------------------------------T-CACATGATGGCATTTACTTT-TACC--T--TTTTGCAGGTTGATGACACAATTTATGTTCAATCGATCAAATGTTACGTTGAACATTGTTTTGGAGAAACTGTCTTGTCCCCTTCTTTTGCTTTGGGGAGACTTGGATCCTTGGGTTGGCCCAAGTAAAGCCAACAAGATAAAAGAGAT-ATATGCTAATTCTTCACTTGTACATTTGCAAGCGGGGCATTGCCCTCATGATGAGGTTCCAGAACTTGTAAATGAAGCCCTAATAAACTGGGCATTGCCTTTGAGTTCTCCAAT--GTCGTCTCAAACAATTTAGAGGTCTTCTTATA-TTGTCTGTTACATATATCCT---CTA-GATTACACAGTAATATTC--AATTGCCAGGCTTAG---GAGAAATAA--TTCTTGAG--TTT--AGAGTTCCCAGA----AAGCCTATGAACTGTAATA
>AG2
TCTAATTTTTGTGTATAGCCACTT---------AAAATTAGATGTGGA-TTTTGAATGGTAAAACGAATTGAA--AACCTAC--------------------------------T-CACATGATGGCATTTACTTT-TACC--T--TTTTGCAGGTTGATGACACAATTTATGTTCAATCGATCAAATGTTACGTTGAACATTGTTTTGGAGAAACTGTCTTGTCCCCTTCTTTTGCTTTGGGGAGACTTGGATCCTTGGGTTGGCCCGAGTAAAGCCAACAAGATAAAAGAGAT-ATATGCTAATTCTTCACTTGTACATTTGCAAGCGGGGCATTGCCCTCATGATGAGGTTCCAGAACTTGTAAATGAAGCCCTAATAAACTGGGCATTGCCTTTGAGTTCTCCAAT--GTCGTCTCAAACAATTTAGAGGTCTTCTTATA-TTGTCTGTTACATATATCCT---CTA-GATTACACAGTAATATTC--AATTGTCAGGCTTAG---GAGAAATAA--TTCTTGAG--TTT--AGAGTTCCCAGA---AAAGCCTATGAACTGTAATA
>AH26
------------------------------------------------------AATGTTAAAACTCTGTTTC--AAAA--TATGTCCTATTATT--TATTCT--CTTGATGCACTTTCATGATGTTATTTA-TTT-AACT--T--TATTGCAGGTTGATAACACAATTTATGCTCAGTCCATCAAAAGTTACATTGAATGACAGTTTAGAGAAACTTTCGTGCCCACTTCTTCTGCTGTGGGGAGATTTGGATCCTTGGGTTGGTCCAAGTAAAGCTGAAAAGATCAAGGAGAT-CTATCCTAATTCTTCCCTCGTACATTTGCAAGCAGGGCATTGCCCTCATGATGAGGTTCCAGATCTTGTTAATGAAGCCTTGTTAAACTGGGCACTGCCTCTCAGCTCTCCAAT--TTCATCACAAGCAATATAATGG--ACCTAATT-TTTACTGTAACACAGAGTCC--TCAA-TATTGCACCATGTA-------------------------------------------------------------------------------------
>AME1
----------------------------------------------------TGAATGTTGAAACCATTTGAG--AACTTGTCATGCTCTTCATT--TGTTTT--CGTAATATTA-AACATGACTG-GTTAAATGT-TGGT-----TTTTGCAGGTTGATTACACAATTTATGTTGAGTCCTTCAAAAGTTACATTGAACAGTATTTTGGAGAAACTTTCTTGCCCACTTCTTTTGCTTTGGGGAGATTTGGATCCTTGGGTGGGTCCAAGTAAAGCAAACAAGATCAAGGAGAT-ATATCCTAATTCTTCACTTGTACATCTGCAAGCCGGGCATTGCCCTCACGATGAGGTCCCTGAACTTGTAAATGAAGCCTTGCTCAACTGGGCACTGCCTCTGAGTCCTTCAAT--TTCATCTCAGACAATTTAGTGC--TTCACATT-GTAACTGTAACATAAAGTAC--TCCA-AATTACACCATAGCATGC--AAATTTCA-----------------------------------------------------------------------
>AP25
----------------------------------------------------------------------------------------TATTATT--TATTCT--CTTGATGCACTTTCATGATGTTATTTA-TTT-AACT--T--TATTGCAGGTTGATAACACAATTTATGCTCAGTCCATCAAAAGTTACATTGAATGACAGTTTAGAGAAACTTTCGTGCCCACTTCTTCTGCTGTGGGGAGATTTGGATCCTTGGGTTGGTCCAAGTAAAGCTGAAAAGATCAAGGAGAT-CTATCCTAATTCTTCCCTCGTACATTTGCAAGCAGGGCATTGCCCTCATGATGAGGTTCCAGATCTTGTTAATGAAGCCTTGTTAAACTGGGCACTGCCTCTCAGCTCTCCAAT--TTCATCACAAGCAATATAATGG--ACCTAATT-TTTACTGTAACACAGAGTCC--TCAA-TATTGCACTATGTATTTC---------CAATTCAA---GAAAAATAA--TCCTTGAG--ATT-------------------------------------
>APA47
-------------TATAGCCACTTATTATAAATAAAATCAGATGTAGA-TTTTGAATGGTAAAACTAATTGAA--AACCTACCTTGCTCTAAATA--TTCATT--CATAGTTTTC-CACTTGATGGTATTTACTTT-TACC--T--TTTTGCAGGTTGATGACACAATTTTTGTTCAATCCATCAAATGTTACGTTGAACAGTGTTTTGGAGAAACTTTCTTGTCCCCTTCTTTTGCTTTGGGGAGACTTGGATCCTTGGGTTGGCCCAAGTAAAGCAAACAAGATAAAAGAGAT-ATATGCTAATTCTTCACTCGTACATTTGCAAGCAGGGCATTGCCCTCATGATGAGGTTCCAGAACTTGTAAATGAAGCCCTAATAAACTGGGCATTGCCTTTGAGTTCTCCAAT--ATCCTCTCAAACAATTTAGAGG--TTCTTGTA-TTGTCTGTAACATATATCCT---CCA-CATTACCCTGTAATATTC--AGTTTTCAGGCTTAG---GAAGAAGAA--TTCTTGAG--TTT--AGAGTCCCCAGATTCAAAGCCTACGAACTGTAATA
>AR2
---------------------------------------------------------------------------------------------------------------ATTA-AACATGACTA-GTTAAATGT-TGGT--T--TTTTGCAGGTTGATTACACAATTTATGTTGAGTCCTTCAAAAATTACATTGAACAGTATTTTGGAGGAACTTTCTTGCCCACTTCTTTTGCTTTGGGGAGATTTGGATCCTTGGGTGGGTCCAAGTAAAGCAAACAAGATCAAGGAGAT-ATATCCTAATTCTTCACTTGTACATCTGCAAGCAGGGCATTGCCCTCACGATGAGGTCCCTGAACTTGTAAATGAAGCCTTGCTCAACTGGGCACTGCCTCTGAGTCCTTCAAT--TTCATCTCAGACAATTTAG--------------------------------------------------------------------------------------------------------------------------------------------
>AS57
----------------------------------------------------------------------------------------CTTTATG--TTATTT--CGTAGTATTC-CACCTGAGTGTATTTAGTTT-TACT--TTGTTTTGCAGGTTGATGACACAATTTATGTTCAATCCAGCAAGAGTTACCTTGAACAGTATTTTTGAGAAACTTTCTTGCCCACTTCTTTTGCTTTGGGGAGATTTGGATCCTTGGGTGGGTCCAAGTAAAGCCAACAAGATCAAGGAGAT-ATATCCCAATTCTTCAATCATACATTTGCAAGCAGGACATTGCCCACATGATGAGGTTCCAGAACTTGTAAATGAAGCCTTGCTAAATTGGGCATTACCTTTGAGTTCTCAAGC--TTAAAGTAAAACAATACAGTGT--TTCTTCTT-GTAATATTAGAGCATACCAC--CCTT-TCTGATTTAACCTGTT-----------------------------------------------------------------------------------
>ASA51
------------------------------------------------------ACTGGTAAAACTAATTGAA--AACCTACCTTGCTCTGTATA--TTCATT--CACAGTATTC-CACATGATGGTATTTACTTT-TACCTAT--TTTTGCAGGTTGATGACACAATTTATGTTCAATCCATCAAATGTTACGTTGAACAGTGTTTTGGAGAAACTTTCTTGTCCCCTTCTTTTGCTTTGGGGAGACTTGGATCCTTGGGTTGGCCCAAGTAAAGCCAACAAGATAAAAGAGAT-ATATGCTAATTCTTCACTTGTACATTTGCAAGCGGGGCATTGCCCTCATGATGAGGTTCCAGAACTTGTAAATGAAACCCTAATAAACTGGGCATTGCCTTTGAGTTCTCCAAT--GCCCTCTCAAACAATTTAGAGC--TTCTTATA-TTGACTGTAACATATGTCCT---CCA-GATTACACTGTAATATGC--AATTTTCAGACTTAG---GAATAAGAA----TTTGAG--TTT--AGAGTTC----------------------------
>CB35
-----------------------------------------------------------------------------------------------------------------------------------------TTAT--T--TATTGCAGGTTGATGACA-----ATTTTTTAGTCCATCAAAAGTTACATTGAATGACAATTTAAAGAAACTTTCGTGCCC-CCTCTTCTGCTGTGGGGAGATTTGGAT-CTTGGGTGGGTCCAAGTAAAGCTGAAAAGATCAATGAGATCATATCCTAATTCTTCCCTCGTACATTTGCAAGCAGGGCATTGCCCTCATGACGAGGTTCCAGATCTTGTTAATGAAGCCCTGTTAAACTGGGCGCTGCCCCTCAGCTCCCCAGT--TTCATCTTAGGCACTATAATGG--ACCTCATT-TCTACTGTAACATATAATCC--TCAA-TATTGTACC------------------------------------------------------------------------------------------
>CD18
-----------------------------------------------------------------------------------------------------------------------------------------------------------------------TTTATGTTCAATCCAGCAAGAGTTACCCTGAACAGTATTTTTGAGAAACTTTCCTGCCCACTTCTTTTGCTTTGGGGAGATCTGGATCCTTGGGTGGGTCCAAGTAAAGCAAACAAAATCAAGGAAAT-ATATCCTAATTCTTCAATCGTACATTTGCAAGCAGGACATTGTCCACATGATGAGGTTCCAGAACTTGTAAATGAAGCTTTGCTAAATTGGGCATTGCCTTTGAGGTCTCAAGC--TTCAACTAAAACAATATAGTGT--TTCTTTTT-GTCATATAAGAACATACCAC--TAA--ATCAACCAGCATTTTTGA--AA-----------------------------------------------------------------------------
>CDE34
-------------------------------------------------------ATGTTAAAATTGTTTTTC--AAGATATATATCCTATTATT--AATTCT--CATAATATAC-TTCTTGATGGTCT--------TTAT--T--TATTGCAGGTTGATGACA-----ATTTTTTAGTCCATCAAAAGTTACATTGAATGACAATTTAAAGAAACTTTCGTGCCC-CCTCTTCTGCTGTGGGGAGATTTGGAT-CTTGGGTGGGTGCAAGTAAAGCTGAAAAGATCAAGGAGATCATATCCTAATTCTTCCCTCGTACATTTGCAAGCAGGGCATTGCCCTCATGACGAGGTTCCAGATCTTGTTAATGAAGCCCTGTTAAACTGGGCGCTGCCCCTCAGCTCCCCAGT--TTCATCTTAGGCACTATAATGG--ACCTCATT-TCTACTGTAACATATAATCC--TCAA-TATTGTACCATGTATTTT--------CCAGTTCAA---GAAAAAGAA--TCCTCAAG--ATT-------------------------------------
>CF38
----------------------------------------------------------------------------------------------T--TTCTTC--CATAATATTC-CATGTGATGGTATCTAATTC-TACT--T--TGTTACAGGCTGATGACACAATTTATGTTCAATCCACCAAGAGTTACGCTGAACAGTATTTTTGAAAAACTTTCTTGCCCACTGCTTTTGCTTTGGGGAGATTTGGATCCTTGGGTGGGCCCAAGTAAAGCCAGCAAGATTAAGGAGAT-ATATCCCAATTCTTCAATCATACATTTGCAAGCAGGGCATTGCCCTCATGATGAGGTTCCAGAACTTGTAAATGAAGCCTTGCTAAATTGGGCATTGCCTTTGAGCTCTCAAAT--TTCATCTCAGACAATATAGTGC--TTCTTGTT-ATCACTGTAACATGGAGTCC--TCAA-GGTTACACTGCTGTATGC--AATATTCTGTCTTAT---AAAGGACAA--TACCTGAG--TTG--AGAGTCCCTCAAAATA-------------------
>CH19
-----------------------------------------------------------------------------------------CTTTAT--TTTCCC--CCTAATATTC-CACCTGACAGTAATTAATTT-TTCC--TTGTTTTGCAGGTTGATGACACAATTTATGTTCAGTCCAGCAAGAGTTACCCTGAATAGTATTTTTGAGAAACTTTCCTGCCCACTTCTTTTGCTTTGGGGAGATCTGGATCCTTGGGTGGGTCCAAGTAAAGCAAACAAAATAAAGGAAAT-ATATCCTAATTCTTCAATCGTACATTTGCAAGCAGGACATTGTCCACATGATGAGGTTCCAGAACTTGTAAATGAAGCTTTGCTAAATTGGGCATTGCCTTTGAGCTCTCAAGT--TTCAACAAAAACGATATAGTGT--TTCTTCTT-GTCATATAAGAACATA--------------------------------------------------------------------------------------------------------------
>CHA37
-----------------------------------AATCGGATGCAGAATGATGGATGCTGAA---ATTTGAA--AACCTACCTTGCTCTTTATT--TTCTTC--CATAATATTC-CATGTGATGGTATCTAATTC-TACT--T--TGTTACAGGCTGATGACACAATTTATGTTCAATCCACCAAGAGTTACGCTGAACAGTATTTTTGAAAAACTTTCTTGCCCACTGCTTTTGCTTTGGGGAGATTTGGATCCTTGGGTGGGCCCAAGTAAAGCCAGCAAGATTAAGGAGAT-ATATCCCAATTCTTCAATTATACATTTGCAAGCAGGGCATTGCCCTCATGATGAGGTTCCAGAACTTGTAAATGAAGCCTTGCTAAATTGGGCATTGCCTTTGAGCTCTCAAAT--TTCATCTCAGACAATATAATGC--TTCTTGTT-ATCACTGTAACATGGAGTCC--TCAA-GGTTACACTGCTGTATGC--GATATTCTGTCTTAT---AAAGGACAA--TACCTGAG--TTG--AGAGTCCCTCAAA----------------------
>CJ24
---TAATTTTATT--------------------TGAATTGGATGCAGAGTGTTGAGTGATAAAAATATTTGAT--ATCCTATCGTTCTCTTTATT--TTTTTT--CATGGTATTC-CACCTGACAGTATTTAGTTT-TACT--TTGTTTTGCAGGTTGATGACACAATTTATGTTTAATCCATCAAGAGTTACACTGAACAGTATTTTTGAGAAACTTTCTTGCCCACTTCTTTTGCTTTGGGGAGATTTGGATCCTTGGGTGGGTCCAAGTAAAGCCAACAAGATCAAGGAGAT-ATATCCCAATTCTTCAATCATACATTTGCAGGCAGGACATTGCCCACATGATGAGGTTCCAGAACTTGTAAATGAAGCCTTGCTAAATTGGGCATTGCCGTTGAGCTCTCAAGC--TTCAACTAAAACAATATAGTTT--TTCTTGTT-GTCATATTAGAGCATACCAC--TAA--ATCAACCAGCTTTTTTGA--AATATTTTATAATGTTTTTTGA--CAT--TCCTTCTG--CTT--TAACATATTTAACTGATATTTTATACT--------
>CK7
--------------------------------TGGAATGGGATGCAGAATGTTGGATGTTAAAAATATTTGAT--ATCGTACCTTTCTCTTTGTT--TTCATC--CATAGTATTC-CACCTGATAGTATATAGTTT-TACT--T--TTTTGCAGGTTGATGACACAATTTATGTTCAATCCACCAAGAGTTACACTGAACAGTGTTTTTGAGAAACTTTCTTGCCCACTTCTTTTGCTTTGGGGAGATTTGGATCCTTGGGTGGGTCCAAGTAAAGCCAACAAGATCAAGGAGAT-ATATCCCAATTCTTCAATCATACATTTGCAAGCAGGACATTGCCCACATGATGAGGTTCCAGAACTTGTAAATGAAGCCTTGCTAAATTGGGCATTGCCTTTGAGCACTCAGGC--TTCAACTAAAACAGTATAGTGT--TTCTTCTT-GTCATATTAGAGCATACCTG--TAA--AGCAAACACCTTTTTTGA--AATATTTTACAA-------------------------------------------------------------------
>CL6
-------------------------------------------------------------------TTTGAT--ATCCTACCTTTCTCTTTGCT--TTCGTC--CATAGTATTC-CACCTGATAGTATTTAG-TT-TACT--T--TTTTGCAGGTTGATGACACAATTTATGTTCAATCCATCAAGAGTTACACTGAACAGTGTTTTTGAGAAACTTTCTTGCCCACTTCTTTTGCTTTGGGGAGATTTGGATCCTTGGGTGGGGCCAAGTAAAGCCAACAAGATCAAGGAGAT-ATATCCCAATTCTTCAATCATACATTTGCAAGCAGGACATTGCCCACATGATGAGGTTCCAGAACTTGTAAATGAAGCCTTGCTAAATTGGGCATTGCCTTTGAGCACTCAGGC--TTCAACTAAAACAGTATAGTGT--TTCTTCTT-GTCATATTAGAGCATACCTG--TAA--AGCAAACACCTTTTTTGA--AATATTTTACAA-------------------------------------------------------------------
>CP16
-----------------------------------AATTGGATGCAGAATGTTGGATGATAAAAAT-TTTGAT--ATTCT--CCCTCTCTTTATT--TTTTCC--CGTAATATTC-CACCTGACAGTTTTTAGTTT-TACT--TTGTTTTGCAGGTTGATGACACAATTTATGTTCAATCCAGCAAGAGTTACGCTGAACAGTGTTTTTGAGAAACTTTCCTGCCCACTTCTTTTGCTTTGGGGAGATCTGGATCCTTGGGTGGGTCCAAGTAAAGCCAACAAAATCAAGGAAAT-ATATCCTAATTCTTCAATCATACATTTGCAAGCAGGACATTGCCCACATGATGAGGTTCCAGAACTTGTAAACGAAGCCTTGCTAAATTGGGCATTGCCTTTGAGCTCTCAAGC--TTCAACTAAAACAATATAGTGT--TTCTTCTT-GCCATATTAGAACAAATGAC--TCA--TTTA----------------------------------------------------------------------------------------------G
>CP161
-----------------------------------AATTGGATGCAGAATGTTGGATGATAAAAAT-TTTGAT--ATTCT--CCCTCTCTTTATT--TTTTCC--CGTAATATTC-CACCTGACAGTTTTTAGTTT-TACT--TTGTTTTGCAGGTTGATGACACAATTTATGTTCAATCCAGCAAGAGTTACGCTGAACAGTGTTTTTGAGAAACTTTCCTGCCCACTTCTTTTGCTTTGGGGAGATCTGGATCCTTGGGTGGGTCCAAGTAAAGCCAACAAAATCAAGGAAAT-ATATCCTAATTCTTCAATCATACATTTGCAAGCAGGACATTGCCCACATGATGAGGTTCCAGAACTTGTAAACGAAGCCTTGCTAAATTGGGCATTGCCTTTGAGCTCTCAAGC--TTCAACTAAAACAATATAGTGT--TTCTTCTT-GCCATATTAGAACAA---------------------------------------------------------------------------------------------------------------
>CT15
-----------------------------------AATTGGATGCAAAATGTTGGATGATAAAAAT-TTTGAT--ATCCTCCCTCTCTCTTTATTTATTTTCC--CGTAATATTC-CACCTGACAGTATTTAGTTT-TACT--TTGTTTTGCAGGTTGATGACACAATTTATGTTCAATCCAGCAAGAGTTACGCTGAACAGTGTTTTTGAGAAACTTTCCTGCCCACTTCTTTTGCTTTGGGGAGATCTCGATCCTTGGGTGGGCCCAAATAAAGCCAACAAAATCAAGGAAAT-ATATCCTAATTCTTCAATCATACATTTGCAAGCAGGACATTGCCCACATGATGAGGTTCCAGAACTTGTAAATGAAGCCTTGCTAAATTGGGCATTGCCTTTGAGCTCTCAAGC--TTCAACTAAAACAATATAGTGT--TTCTTCTT-GTCATATTAGAACA-ACCAC--TAA--ATCAACCAGCTCTTTTGA--AATATTTTACAATGTTTAACTATGACT--CATTTAGG--ATA--TCTCTCATTTA------------------------
>DB53
-------------------------------------------------TTTTGAATGGTAAAACTATTTGAG--AACCTACCTTGCTGTGTATA--TTCATTCACATAGTATTC-CACATGATGGCATTTACTTT-TGCC--T--TTTTGCAGGTTGATGACAAAATTTATGTCCAATCAATCAAATGTTACATTGAACAGTGT--------------------------------TTTGGGGAGACTTGGATCCTTGGGTTGGCCCGAGTAAAGCCAATAAGATAAAAGAAAT-ATATGCTAATTCTTCACTTGTACATTTGAAAGCAGGGCATTGCCCTCATGATGAGGTTCCAGAACATGTAAATGAAGTCCTAATAAACTGGGCATTGCCTTTGACTTTTCCAAT--GTCCTCTCAAACAATTTAGAGG--TTTTTATA-TTGTATGTTACATATATCCT---CAA-GATTACACATTAATATTC--AATTTTTGGGCTTAG---GAAGAAGAA----------------------------------------------------
>DC1
-------TTCATCTATAGCCACTTATTACCAAATAAATTAGATGTGGA-TTTTGAATGGTAAAACTATTTGAA--AACCTACCTTGCTGTGCATA--TTCATT--CATAGTATTC-CACATGATGGCATTCACTTT-TACC--T--TTTTGCAGGTTGATGACAAAATTTATGTCCAATCAATCAAATGTTACATTGAACAGTGT--------------------------------TTTGGGTAGACTTGGATCCTTGGGTTGGCCCAAGTTAAGCCAACAAGATAAAAGAAAT-ATATGCTAATTCTTCACTTGTACATTTGAAAGCAGGTCATTGCCCTCATGATGAGGTTCCAGAACATGTAAATGAAGTCCTAATAAACTGGGCATTGCCTTTGAGTTTTCCAAT--GTCCTCTCAAACAATTTAGAGG--TTTTTATA-TTGTATGTTACATATATCCT---CAA-GATTACACATTAATATTC--AATTTTCGGGCTTAG---GAAGAAGAA--TTCTTGAG--TTT--AGAGTTCCCAGA-----------------------
>DD1
TCTAATTGTTGTCTATAGCCACTTATTCCAAAAAAAATTAGATGTTGATTTTTGAATGGTAAAACTAATTGAA--AACCTACCTTGCTCTGTATA--TTCATT--CATAGTATTC-CACAACATGATATTTACTTT-TACC--T--TTTTGCAGGTTGATGACACAATTTATGTTCAATCCATCAAATGTTACGTTGAACAGTGTTTTGGGGAAACTTTCTTGTCCCCTTCTTTTGCTTTGGGGAGACTTGGATCCTTGGGTTGGCCCGAGTAAAGCCAACAAGATTAAAGAGAT-ATACGCAAATTCTTCACTCGTACATTTGAAAGCAGGGCATTGCCCTCATGATGAGGTTCCAGAACTTGTAAATGAAGCCCTAATAAACTGGGCATTGCCTTTGAGTTCTCCAAT--GTCCTCTCAAACAATTTAGAGG--TTCTTATA-TTGTCTGTTACATAAATCCT---CTA-GATTATACAGAAATTTTC--AATTTTCAGGCTTAG---GAAGAAGAA--GTCTTGAG--TTT--AGAGTTCCCAGA-----------------------
>DIM50
TCTAATTTTTGTCTATAGCCACTTACTACCAAATAAATCAGATGTGGA-TTTTGAATGGTAAAACTAATTGAA--AACCTACCTTGCTCTGTATA--TTCATT--CATAGTATTC-CACAACATGATATTTACTTT-TACC--T--TTTTGCAGGTTGATGACACAATTTATGTTCAATCCATCAAATGTTACGTTGAACAGTGTTTTGGGGAAACTTTCTTGTCCCCTTCTTTTGCTTTGGGGAGACTTGGATCCTTGGGTTGGCCCGAGTAAAGCCAACAAGATTAAAGAGAT-ATACGCTAATTCTTCAGTCGTACATTTGAAAGCAGGGCATTGCCCTCATGATGAGGTTCCAGAACTTGTAAATGAAGCCCTAATAAACTGGGCATTGCCTTTGAGTTCTCCAAT--GTCGTCTCAAACAATTTAGAGG--TTCTTATA-TTGTCTGTTACATATATCCT---CTA-GATTATACAGAAATTTTC--AATTTTCAGGCTTAG---GAAGAAG-----TCTTGAG--TTT--AGAGTTCCCAGATTCAAAACCTATGAACTGTAATA
>EN45
-----------------------------------------------------------------------------------------------------------------------------------TATTT-TATT--C--TGTTGCAGGCTGATGACACAGTTCATGTTCAGTCCATCAAAAGTTACATTAGATGGTATTCTAGAGAAACTTTCTTGCCCGCTTCTTTTGCTGTGGGGAGATTTGGATCCTTGGGTTGGTCCAGGAAAAGCGAACAAGATCAAGGAGTT-GTATCCCAATTCTTCTATTGTGCATTTGAATGCAGGACATTGCCCTCATGATGAAGTTCCAGATCTTGTTAATGAAGCCTTGCTTGATTGGGCATTGCCTCTGCAATCTCAAGT--CTCATCTCAGAGTGTATAGACC--TGATCATA-CTTACTGCACCATATGTTCT--CCTAAGATT-----------------------------------------------------------------------------------------------
>FTS1
----------------------------------------------------------------------------------------------------------ATAGTATTC-CACATGATGGCATTTACTTT-TACC--T--TTTTGCAGGTTGACGACAAAATTTACGTCCAATCGATCACATGTCACATTGAATAGTGCTTTGGGGTAACTTTCTTGTCCCATTCTTTTGCTTTGGGGATACTTGGATCCTTGTGTTGGGCCGAGTAAAGCCAACAAAATAAAAGAAAT-GTATGCTAATTCTTCACTCGTACATTTGAAAGCAGGGCATTGCCCTCATGATGAGGTTCCAGAACATGTAAATGAAGTCCTAGTAAACTCGGCATTGACTTAGACTTTTCCAAT--GTCCTCTCAAACAATTTAGAGG--TTCTTATA-TTGTATGTTACATATATCCT---CAA-GATTACACATTAATATTC--AATTTTCGGGCTTAG---AAAGAAGAA--T-------------------------------------------------
>FTS2
---------------------------------------------------------------------------------------------------------CATAGTATTC-CACATGATGGCATTTACTTT-TACC--T--TTTTGCAGGTTGATGACAAAATTTACGTCCAATCGATCACATGTCACATTGAATAGTGCTTTGGGGTAACTTTCTTGTCCCATTCTTTTGCTTTGGGGATACTTGGATCCTTGTGTTGGGCCGAGTAAAGCCAACAAAATAAAAGAAAT-GTATGCTAATTCTTCACTCGTACATTTGAAAGCAGGGCATTGCCCTCATGATGAGGTTCCAGAACATGTAAATGAAGTCCTAGTAAACTCGGCATTGACTTAGACTTTTCCAAT--GTCCTCTCAAACAATTTAGAGG--TTCTTATA-TTGTATGTTACATATATCCT----------------------------------------------------------------------------------------------------------
>GG1
CTTTTTTGTTTTTTATGTCTATTT----------ATTCAGAATGTGCA-TGTATAAATGTGCACCTATAAGTA--GAGTTTGAATGCTCTTTTTC--TGTTCT--AATTCTATCGTGGAACAATGACAACTTATTT-TCTT--T--CATTGCAGGTTGATGACGCAATTCATGTTCAGTCCATCAAAAGTAACATTAGATGGTCTTTTAGAGAAACTTTCTTGCCCACTTCTTTTGCTCTGGGGAGATTTGGATCCTTGGGTGGGTCCAAGTAAAGCCAACAAGATTAAGGAGTT-GTATCCAAATTCTTCCCTTGTAAATTTGAAAGCAGGGCATTGTCCTCATGATGAGGTTCCGGAACTTGTTAACGAAGCCTTGATTAATTGGGCATTGCCTCTGGGTTCTCCAGT--TCCATCGCAAGGCATATATAGC--TCCTGATA-----------------ACGC--ACCA-TATTACCCTGTACCACTT-TCATCTCAAGGCACATTG------------TACTCAAT--ACT--ACAGTGTATGTGTATTTTTATTGGTTTGT------
>HB41
-----------------------------------AATCATATGCAGA-TTTTGAATGGTAAAACTAATTGAA--AACCTACCTTGCTCTGGATA--TTCAAA--CAGAGTATTT-CAGATGATGGTATTTACTTT-TACC--C--TTTTGCAGGTTGATGACACAATTTATGTTCAATCCATCAAATGTTACGTTGAACAGTGTTTTGGAGAAACTTTCTTGTCCTCTTCTTTTGCTTTGGGGAGACTTGGATCCTTGGGTTGGCCCAAGTAAAGCCAACAAGATAAAAGAAAT-GTATGCTAATTCTTCACTCATACATCTGCAAGCGGGACATTGCCCTCATGATGAGGTTCCAGAACTTGTAAATGAATCCCTAATAAACTGGGCATTGCCTTTGAGCTCTCCATT--GTCCTCTCAAACAATTTAGAGC--TTTTTATA-TTGACTGTAAACTATATCCT---CCA-GATTACACTGTAATATGC--AATTTTCAGACTGAG---GAAGAAGA------TTGAT--TTT--AGAGTTCCAAGATTATGTTTCTCTATAATGTATTA
>JO20
------------------------------------------------------------AAATTTCTTTAAT--ATCCCACTTTTCTCTTTAT---TTTCCC--CCTAATATTC-CACCTGACAGTATTTAATTT-TACC--TTGTTTTGCAGGTTGATGACACAATTTATGTTCAATCCAGCAAGAGTTACGCTGGATAGTATTTTTGAGAAACTTTCCTGCCCACTTCTTTTGCTTTGGGGAGATCTGGATCCTTGGGTGGGTCCAAGTAAAGCAAACAAAATCAAGGAAAT-ATATCCTAATTCTTCAATCGTACATTTGCAAGCAGGACACTGTCCACACGATGAGGTTCCAGAACTTGTAAATGAAGCTTTGCTAAATTGGGCATTGCCTTTGAGCTCTCAAGC--TTCAACTAAAACAATATAGTGT--TTCTTCTT-GTCATATAAGAACATA--------------------------------------------------------------------------------------------------------------
>JU21
----------------------------------------------------------------------------------------------------CCC--CCTAATATTC-CACCTGACAGTATTTAATTT-TACC--TTGTTTTGCAGGTTGATGACACAATTTATGTTCAATCCAGCAAGAGTTACGCTGGATAGTATTTTTGAGAAACTTTCCTGCCCACTTCTTTTGCTTTGGGGAGATCTGGATCCTTGGGTGGGTCCAAGTAAAGCAAACAAAATCAAGGAAAT-ATATCCTAATTCTTCAATCGTACATTTGCAAGCAGGACATTGTCCACACGATGAGGTTCCAGAACTTGTAAATGAAGCTTTGCTAAATTGGGCATTGCCTTTGAGCTCTCAAGC--TTCAACTAAAACAATATAGTGT--TTCTTCTT-GTCATATAAGAACATA--------------------------------------------------------------------------------------------------------------
>KE1
-------------------------------------------------------------------------------------------------------------------------------------TTT-AACT--T--TATTGCAGGTTGATTACACAATTTATGCTGGGTCCATCAAAAGTTACATTGAATGACAGTCTAGAGAAACTTTCGTGCCCACTTCTTCTGCTGTGGGGAGATTTGGATCCTTGGGTGGGTCCAAGTAAAGCTGAAAAGATCAAGGAGAT-GTATCCTAATTCTTCCCTCGTACATTTGCAAGCAGGGCATTGCCCTCATGACGAGGTCCCAGATCTTGTTAACGAAGCCTTGTTAAACTGGGCACTGCCTCTCAGCTCTCCAAT--TTCATCTCAGGCAATATAATGG--ACTTCATT-TTTGCTGTAACATAAAGTCC--TCAA-GATTGTACCATGTATTTC---------CAACCGAA---GTAAAAGAA--TCCTTGAG--ATT-------------------------------------
>LF2
---------------------------------------AGATGCCAA-TTTTGAATGGTAAAACTAATTGAAATAACCTACCTTGCTCTGTATA--TTCATT--CATAGTATTC-CACATGATGGTATTTAGTTT-TACC--T--TTTTGCAGGTTGATGACGCAATTTATGTTTGATCGATCAAATGTTACGTTGAATAGTGTTTTGGAGAAACTGTCTTGTCCCCTTCTTTTGCTTTGGGGAGACTTGGATCCTTGGGTTGGCCCAAGTAAAGCCAACAAGATAAAAGAGAT-ATACGCTAATTCTTCGCTTGTACATTTACAAGCGGGGCATTGCCCTCATGACGAGGTTCCAGAACTTGTAAATGAAACCCTAATAAACTGGGCATTGCCTTTGAGTTCTCCAAT--GTCCTCTGAAACAATTTAGAGC--TTCTTATA-TTGACTGTAGCACATATCCT---TCC-GATTACACTGTAATATGC--AATTT--------------------------------------------------------------------------
>MC0
TCTAATTTTTGTGTATACCCACTTATTACCTTACAAATCAGATTCGGA-TTTTGAATTGTAAAATTAATTGAA--AACCTATCTTGCTTTGTATA--TTAATT--CATAG-ATTC-CACATGATGGTATTTACTTT-TACC--T--TTTTGCAGGTTGATGACACAATTTATGCTCAATCGATCAAATGTTACGTTGAACAGTGTTTTGGAGAAACTTTCTTGTCCCCTTCTTTTGCTTTGGGGAGACTTGGATCCTTGGGTTGGCCCAAGTAAAGCCAACAAGATAAGGGAGAT-ATATGCTAATTCTTCACTCGTACATTTGCAAGCAGGGCATTGCCCTCATGATGAGGTTCCAGAACTTGTAAATGAAGCCCTAATAAACTGGGCATTGCCTTTGAGTTTTCCAAT--GGCCT----------------------------------------------------------------------------------------------------------------------------------------------------------
>MT0
TCTAATTTTTGT-----GCCACTTATTACCAAATAAATCAGATGTGGA-TTGTGAATGGTAAAACTAATTGAA--AACCTACCTTGCTCTGTATA--TTCATT--CATAGTATTC-CACATGATGGTATTTACTTT-TACC--T--TTTTGCAGGTTGATGACACAATTTATGTTCAATCCGTCAGATGTTACATTGAACAGTGTTTTGGAGAAACTTTCTTGTCCCCTCCTTTTGCTTTGGGGAGACTTGGATCCTTGGGTTGGCCCAAGTAAAGCCAACAAGATAAAAGAGAT-ATATGCTAATTCTTCACTCGTACATTTGCAAGCAGGGCATTGCCCTCATGATGAGGTCCCAGAACTTGTAAATGAAGCCCTAATAAACTGGGCATTGCCTTTGAGTTCTCCAAT--GCCCTCTCAAACAATTTAGACG--TTCTTCTA-TTGACTGTAACATATATCCT---CCA-GATTGCACTGTAATATGC--AATTTTCAGGCTTAG---GAAAATATA--TGCTTGAG--TTT--AGACTCCCCAGA-----------------------
>NN48
-------------TATAGCCACTTATTAC----AAAATTAGATGTGGA-TTTTGAATGGTAAAACTAATTGAA--AACCTAC--------------------------------T-CACATGATGGCATTTACTTT-TACC--T--TTTTGCAGGTTGATGACACAATTTATGTTCAATCGATCAAATGTTACGCTGAACAGTGTTTTGGAGAAACTGTCTTGTCCCCTTCTTTTGCTTTGGGGAGACTTGGATCCTTGGGTTGGCCCGAGTAAAGCCAACAAGATAAAAGAGAT-ATATGCTAATTCTTCACTTGTACATTTGCAAGCGGGGCATTGCCCTCATGATGAGGTTCCAGAAATTGTAAATGAAGCCCTAATAAACTGGGCATTGCCTTTGAGTTTTCCAAT--GTCGTCTCAAACAATTTAAAGG--TTCTTATA-TTGTCTGTTACATATATCCT---CCA-GATTACACAGTAATATTC--AATTTTCAGGCTTAG---GAAAAAGAA--TTCTTGAG--TTT--AGAGTTCCCAGA-----------------------
>PA42
TGTAATTTTTGTGTATGGTCACTT-----TACTGAAATAAGATGCAGA-TTTTGACTGGTAAAACTAATTGAA--AACCTACTTTGCTCTGTATA--TTT-TT--CACAGTATTC-CACATGATGGTATTTACTTT-TACCTAT--TTTTGCAGGTTGATGACACAATTTATGTTCAATCCAACAAATGTTACATTGAACAGCGTTTTCGAGAAACTTTCTTGCCCCCTTCTTTTGCTTTGGGGAGACTTGGATCCTTGGGTTGGCCCAAGTAAAGCCAACAAGATAAAAGAGAT-ATATGCTAATTCTTCACTTGTACGTTTGCAAGCGGGGCATTGCCCTCATGATGAGGTTCCAGAACTTGTAAATGAAACCCTAATAAACTGGGCATTGCCTTTGACTTCTCCAAT--GCCCTCTCAAACAATTTAGAGC--TTCTTATA-TTGACTGTAACATATATCCT---CCA-GATTACACTGTCATATGC--AATTTTCAGACTTAG---GAAGAAGAG--TTTTTGAG--TTT--AGAGTTCCCAGATATGTACATTATCA----TAATG
>PB33
--------------------------------------------------------------------------------------------------ATTCT--CATAATATAC-TTCATGATGGTATTTTTTTTCAACT--T--TATTGCAGGTTGATAACACAATTTATGTTCGGTCCATCAAAAGTTACATTAAATGACATTTTAGAGAAACTTTCGTGCCCACTTCTTCTGCTATGGGGAGATTTGGATCCTTGGGTGGGCCCGAGCAAAGCTGAAAAGATCAAGGAGAT-TTATCCTAATTCTTCCCTCGTACATTTGCAAGCAGGGCATTGCCCTCATGATGAGGTTCCAGATCTTGTTAATGAAGCCTTGTTAAACTGGGCACTGCCTCTCAGTTCTCCAAT--TTCATCTCAGGCGATATAATGG--ACTTCATT-TTGAC-----CCCATAGTCC--TCAA-TATTGTACCATGTATTCC---------AATTCCAA---AAGAAAAAAATTTCTGGGG--ATT-------------------------------------
>PFM1
----------------------------------AAATAAGATGCAGA-TTTTGACTGGTAAAACTAATTGAA--AACCTACCTTGCTCTGTATA--TTCATT--CACAGTATTC-CACATGATGGTATTTACTTT-TACCTAT--TTTTGCAGGTTGATGACACAATTTATGTTCAATCCATCAAATGTTACGTTGAACAGTGTTTTGGAGAAACTTTCTTGTCCCCTTCTTTTGCTTTGGGGAGACTTGGATCCTTGGGTTGGCCCAAGTAAAGCCAACAAGATAAAAGAGAT-ATATGCTAATTCTTCACTTGTACATTTGCAAGCGGGGCATTGCCCTCATGATGAGGTTCCAGAACTTGTAAATGAAACCCTAATAAACTGGGCATTGCCTTTGAGTTCTCCAAT--GCCCTCTCAAACAATTTAGAGC--TTCTTATA-TTGACTGTAACATATGTCCT---CCA-GATTACACTGTAATATGC--AATTTTCAGACTTAG---GAAGAAGAA----TTTGAG--TTT--AGAGTTCTTATTTTTTTTTCATA-----------A
>PG28
------------------------------------------------------AATGTTAAAACTCTCTTTC--AAGAT-TATATCCTATTATT--TATTCT--CATAGTA----TTCATGATGGTATTTA-TTT-AACT--T--TATTGCAGGTTGATCACACAATTTATGTTCAGTCCGTCAAAAGTTACATTGAATGACATTTTAGAGAAACTTTCATGCCCACTTCTTCTGCTGTGGGGAGATTTGGATCCTTGGGTGGGTCCAAGCAAAGCTGAAAAGATCAAGGAGAT-CTATCCCAATTCTTCCCTCGTACATTTGCAAGCAGGGCATTGCCCTCATGATGAGGTTCCAGATCTTGTTAATGAAGCCTTGTTAAACTGGGCACTGCCTCTCAGTTCTCCAAT--TTCATCTCAGGCAATATAATGA--ACTTCATT-TTTACTGTAAAATATAGTCC--TCAA-TATTGTACCATGTATTTT---------CCAGTTAA---AAAAAA-AA--TCCTCGAG--ATT-------------------------------------
>PM29
---------------------------------------------------------------------------------TATATCATATTATT--TATTCT--CATAGTATAC-TTCATGATGGCATTT--TTT-AACT--T--TATTGCAGGTTGATGACACAATTTATGTTGAGTCCATCCAAAGTTACATTGAATGACATTTTAGAGAAGCTTTCGTGCCCACTTCTTCTGCTGTGGGGAGATTTGGATCCTTGGGTGGGTCCAGGTAAAGCTGAAAAGATCAAGGAGAT-GTATCCTAATTCTTCCCTCGTACATTTGCAAGCAGGGCATTGCCCTCACGACGAGGTTCCAGAACTAGTTAATAAAGCCTTGTTAAATTGGGCACTGCCTCTCAGTTCTCCAAT--TTCATCTCAGGCAATATAAAGG--ACCTCAAT-TTTACTGTAACATATAGTCC--TCCA-TATTGTATTTT------C---------CAATTCAA---GAAAAATAA--TCCTTGAG--ATT-------------------------------------
>PS27
---------------------------------------------------------------------------------------------------------------------------TGGTATTTA-TTT-AACT--T--TATTGCAGGTTGATCACACAATTTATGTTCAGTCCGTCAAAAGTTACATTGAATGACATTTTAGAGAAACTTTCATGCCCACTTCTTCTGCTGTGGGGAGATTTGGATCCTTGGGTGGGTCCAAGCAAAGCTGAAAAGATCAAGGAGAT-CTATCCCAATTCTTCCCTCGTACATTTGCAAGCAGGGCATTGCCCTCATGATGAGGTTCCAGATCTTGTTAATGAAGCCTTGTTAAACTGGGCACTGCCTCTCAGTTCTCCAAT--TTCATCTCAGGCAATATAATGA--ACTTCATT-TTTACTGTAAAATATAGTCC--TCAA-TATTGTACCATGTATTTT---------CCAGTTAA---AAAAAA-AA--TCCTCGAG--ATT-------------------------------------
>PS30
----------------------------------AAATAAGGTGCAGA-TTTTGACTGGTAAAACTAATTGAA--AACCTACTTTGCTCTGTATA--TTT-TT--CACAGTATTC-CACTTGATAGTATTTACTTT-TACCTAT--TTTTGCAGGTTGATGACACAATTTATGTTCAATCCATCAAATGTTACGTTGAACAGTGTTTTCGAGAAACTTTCTTGTCCCCTTCTTTTGCTTTGGGGAGACTTGGATCCTTGGGTTGGCCCAAGTAAAGCCAACAAGATAAAAGAGAT-ATATGCTAATTCTTCACTTGTACATTTGCAAGCGGGGCATTGCCCTCATGATGAGGTTCCAGAACTTGTAAATGAAACCCTAATAAACTGGGCATTGCCTTTGACTTCTCCAAT--GCCCTCTCAAACAATTTAGAGC--TTCTTATA-TTGACTGTAACATATATCCT---CCA-GATTACATTGTAATATGC--AATTTTCAGACTTAG---GAAGAAGAA--TTTTTGAG--TTT--AGAGTTCCAAGAATTGATATTCAAGAGCTGTAATA
>PSF43
TCTAATTTTTGTGTATAGCCATTTATTAC----TAAATCAGATGTGGA-TTTTGAATGGTAAAACTAATTGAA--AGCCTAC--------------------------------C-CACATGATGGCATTTAC-TT-TACC--T--TTTTGCAGGTTGATGACACAATTTATGTTCAATCCATCAAATGTTACGTTGAACAGTGTTTTGGAGAAACTGTCTTGTCCCCTTCTTTTGCTTTGGGGAGACTTGGATCCTTGGGTTGGCCCGAGTAAAGCCAACAAGATAAAAGAGAT-ATATGCTAATTCTTCACTCGTACATTTGCAAGCGGGGCATTGCCCTCATGATGAGGTTCCAGAACTTGTAAATGAAGCCCTAATAAACTGGGCATTGCCTTTGAGTTCTCCAAT--ATCCTCTCAAACAATTTAGAGG--TTCTTAT-------------ATATATCCG---CCA-GATTACACAGTAATATTC--AATTTTTAGGCTTAG---GAAGAAGAA--TTCTTGAGTCTTT--AGAGTTCCCAGA-----------------------
>PTA0
----------------------------------AAATCAGATGCTGA-TTTTGAATTGTAAAACTAATTGAA--AACCTATCTTGCTCTGTCTA--TTCATT--CATAGTATTC-CACATGATGGTATTTACTTT-TACC--T--TTTTGCAGGTTGATGACACAATTTATGTTGAATCCATCAAATGTTACGTTGAATAGTGTATTGGAGAAACTTTCTTGTCCCCTTCTTTTGCTTTGGGGAGACTTGGATCCTTGGGTTGGCCCAAGTAAAGCCAACAAGATAAAAGAGAT-ATATGCTAATTCTTCACTTGTACATTTGCAAGCAGGGCATTGCCCTCATGATGAGGTTCCAGAACTTGTAAATGAAGCCCTAATAAACTGGGCATTGCCTTTGAGTTCTCCAAT--GTCCTCTCAAACAATTTAGAGC--TGCTTGTATTTGACTGTAACATATATCCTCTCCCA-GATTGCACTGTAATATGCAGAATTTTCAGACTTAG---AAAGAAGAA--TTCTTGAG--TTT--AGAGTCCCCAGA-----------------------
>RC54
----------------------------------AAATTAGATGTGGA-TTTTGAATGGTAAAACTAATTGAA--AACCTAC--------------------------------T-CACATGATGGCATCTACTTT-TACC--T--TTTTACAGGTTGATGACACAATTTATGCTCAATCGATCAAATGTTACGTTGAACAGTGTTTTGGAGAAACTGTCTTGTCCCCTTCTTTTGCTCTGGGGAGACTTGGATCCCTGGGTTGGCCCGAGTAAAGCCAACAAGATAAAAGAAAT-ATATGCTAATTCTTCACTTGTACTTTTGAAAGCGGGGCATTGCCCTCACGATGAGGTTCCAGAACTTGTAAATGAAGCCCTAATAAACTGGGCATTACCTTTGAGTTCTCCAAT--GTCCTCTCAAACAATTTAGAGG--TTCTTATA-TTGTCTGTTGCATATATCCT---CCA-GA--ACACAGTAATATTC--AATTTTCCGGCTTAG---GAAGAAGAA--TTGTTGAG--TTT--AGAGTTCCCAGA-----------------------
>RR55
-------------------------------------------------------------------------------------------------------------------------------------------------------------------ACAATTTATGCTCAATCGATCAAATGTTACGTTGAACAGTGTTTTGGAGAAACTGTCTTGTCCCCTTCTTTTGCTTTGGGGAGACTTGGATCCCTGGGTTGGCCCGAGTAAAGCCAACAAGATAAAAGAGAT-ATATGCTAATTCTTCTCTTGTACTTTTGAAAGCGGGGCATTGCCCTCACGATGAGGTTCCAGAACTTGTAAATGAAGCCCTAATAAACTGGGCATTGCCTTTGAGTTCTCCAAT--GTCCTCTCAAACAATTTAGAGG--TTCTTATA-TTGTCTGTTACATATATCCT---CCA-GA--ACACAGTAATATTC--AATTTTCAGGCTTAG---GAAGAAGAA--TTATTGAG--TTT-AAGAGTTCCCAAA-----------------------
>SA1
TCTAATTTTTTTGTATAGCCACTT----------AAATAAGATGCAGA-TTTTGACTAGTAAAACTAATTGAA--AACTTACTTTGCTCTGTCTA--TTTGTT---------------CACGATGGTATTTACTTT-TACCTAT--TTTTGCAGGTTTATGACACAATTTATGTTCAATCCATCAAATGTTACGTTGAACAGTGTTTTGGAGAAACTTTCTTGTCCCCTTCTTTTGCTTTGGGGAGACTTGGATCCGTGGGTTGGCCCAAGTAAAGCCAACAAGATAAAAGAGAT-ATATGCTAATTCTTCAATTGTACATTTGCAAGCCGGGCATTGTCCTCATGATGAGGTTCCAGAACTTGTAAATGAAACCCTAATAAAGTGGGCATTGCCTTTGAGTTATCCAAT--GCACTCTCAAACAATTTAGAGC--TTCTTATA-TTGACTTTAACATATATCCT---TCA-GATTACACTGTAATATGC--AATTTTCAGACTTAG---GAAGAGGGA--TTTTTGAG--TTT--AGAGTTCCCAGATTATTTTTCTTTATAATGTATTA
>SC0
----------------------------------AAATCAGGTGTGGA-TTTTGAATGGTAAAACTAATTGGA--AACCTACCTTTCTCTGTATA--TTCATT--CATAGTATTC-CACATGATGGTATTTACTTT-TACC--T--TTTTGCAGGTTGATGACACAATTTATGTTCAATCCATCAAATGTTACGTTGAACAGTGTTCTGGATAAACTTTCTTGTCCCCTTCTTTTGCTTTGGGGAGATTTGGATCCCTGGGTTGGCCCAAGTAAAGCCAACAAGATAAAAGAGAT-GTATGCTAATTCTTCAATTATACATTTGCAAGCGGGGCATTGCCCTCATGATGAGGTCCCAGAACTTGTAAATGAAACCCTAATAAACTGGGCATTGCCTTTGAGTTCTCCAAT--GTCCTCTCAAACGATTTAGAGG--TTTTTATA-TTGATTGTAGCATATATCCT---CCA-GATTACACTGTAATATGC--AATTTTCAGG---------------------------------------------------------------------
>SG23
---------------------------------------------------------GATAAAAATATTTCAT--ATCCTACCTTTCTCTTTATT--TCTTTC--CATAGTATTC-CACCTGATAGTATTTAGTTT-TACT--TTGTTTTGCAGGTTGATGACACAATTTATGTTCAATCCATCAAGAGTTACGCTGAACAGTGTTTTTGAGAAACTTTCTTGCCCACTTCTTTTGCTTTGGGGAGATTTGGATCCTTGGGTGGGTCCAAGTAAAGCCAACAAGATCAAGGAGAT-ATATCCCAATTCTTCAATCATACATTTGCAAGCAGGACATTGCCCACATGATGAGGTTCCAGAACTTGTAAATGAAGCCTTGCTTAATTGGGCATTGCCTTTGAGCTCTCAAGC--TCCAACTAAAACAATATAGTGT--TTCTTCTT-GTCACATTAGAGCATAGCAC-------------------TTTTGA--AATATCTTACAATTTTTTTTTAACATT--CCTTTCTG--ATT--TAACCTGTTTAACTAATATTTTATTCATTAT----
>SS22
-----------------------------------AATTGGATGCATAATGTTGGGTGATAAACATATTTCAT--ATCCTACCTTTCTCTTTATT--TTTTTC--CATAGTATTC-CACCTGATAGTATTTAGTTT-TACT--TTGTTTTGCAGGTTGATGACACAATTTATGTTCAATCCATCAACAGTTACACTGAACAGTGTTTTTGAGAAACTTTCTTGCCCACTTCTTTTGCTTTGGGGAGATTTGGATCCTTGGGTGGGTCCAAGTAAAGCCAACAAGATCAAGGAGAT-ATATCCCAATTCTTCAATCATACATTTGCAAGCAGGGCATTGCCCACATGATGAGGTTCCAGAACTTGTAAATGAAGCCTTGCTTAATTGGGCATTGCCTTTGAGCTCCCAAGC--TCCAACTAAAACAATATAGTGT--TTCTTCTT-TTCATATTAGAGCATACCAC----------------------------------------------------------------------------------------------------------
>SV36
-----------------------------------------ATGCAGAATGACGGATAACAAAAATATTTGAA--AAACTACCTTACTCTTTATT--CTCTTT--CATATTATTC-CACATGGTGGTATTTAAGTT-TACT--TT-ATTTGCAGGTTGATGACACAATTTATGTTGAGTCCATCAAAAGTCACATTGAACAGTACTTTGGAGAAACTGTCTTGCCCACTTCTTTTGCTTTGGGGAGATTTGGATCCTTGGGTGGGTCCAAGTAAAGCCAACAAGATCAAGGAGAT-ATATCCTAATTCTTCACTTGTACATTTGCAAGCAGGGCATTGCCCTCATGATGAGGTTCCCGAACTTGTAAATGAAGCCTTACTAAATTGGGCATTGCCTTTGAGTTCTCCAGCAATTCATCTTAAACACTATAATTT--TTCTCGTT-GTTACTGTAATATATAGTCA--TCAA-AATTACAGTGTAGCATGC--AATTTATAGGCATAT---GAAGGTGAG--TCCTTGGG--TTA--AGACCCCCTCA------------------------
>TA17
-------------------------------------------------------------------TTTGAT--ATCCTATCTTTCTCTTTTTA--ATTTTC--TGCAATTTTC-CACCTGACCGTATTGAAGTT-TAC---TTGTTTTGCAGGTTGATGACACAATTTATGTTCAATCCAGCAAGAGTTACCCTGAACAGTATTTTTGATAAACTTTCCTGCCCACTTCTTTTGCTTTGGGGAGATCTGGATCCTTGGGTGGGTCCAAGTAAAGCCAACAAAATAAAGGAAAT-ATATCCTAATTCTTCAATCATACATTTGCAAGCAGGACATTGTCCACATGATGAGGTTCCAGAAATTGTAAATGAAGCTCTGCTAAATTGGGCATTGCCTTTGAGCTCTCAAGC--TTCAACTAAAACATTATAGTGT--TTCTTCTT-GTCATATAAGAACATACCAC--CTAT-TATTAACCACTTTTAT-----------------------------------------------------------------------------------
>TB39
----------------------------------------GATTCACAATGATGGATG------ATATTTGAA--AACTTACCTTGCTCTTGATT--TTGTCC--CACAATATTC-CACGTGATAGTGT-TAATTC-TACT--T--TTATGCAGGTTGATGACTCAATTTATGTTCAATCCTCCAAGAGTTACACTGAACAGTATTTTTGAGAAACTTTGTTGCCCGGTTCTTTTGCTTTGGGGAGATTTGGATCCTTGGGTGGGTCCAAGTAAAGCCAACAAGATAAAGGAAAT-ATATCCCAATTCTTCAATCATACATTTGCAAGCAGGGCATTGCCCTCATGATGAGGTTCCAGAACTTGTAAATGAAGCCTTGCTAAATTGGGCATTGCCTTTGAGCTCTAAAAT--TTCATCTCAAACAATATAATGC--TTCTTGTTATCAACTGTAAAATGGAGTCT--ACAA-GGTTATACTCTTGTATGT--GATATTCAGTCTTAT---AAAGGAGAA--TACCTGAA--TTG--AGAGTCCTTCAA-----------------------
>TC31
-----------------------------------------------------------------------------------------------------------TTATTTATTCTCATGATGGTATTTA-TTT-AACT--T--TATTGCAGGTTGATGACGCAATTTATGTTCAGTCCATCAAAAGTTACATTGAATGACAGTTTAGAGAAACTTGCGTGCCCACTTCTTCTGCTGTGGGGAGATTTGGATCCTTGGGTGGGTCCAAGTAAAGCTGAAAAGATCAAGGAGAT-GTATCCTAATTCTTCCCTCGTACATCTGCAAGCAGGGCATTGCCCTCATGACGAGGTTCCAGATCTTGTTAATGAAGCCTTGTTAAACTGGGCACTGCCCCTCAGCTCTCCAAT--TTCATCTCAGGCAATATAACGG--ACCTCATG-TTTACTGTAACA-ATAGTCC--TCAA-TATTGTAACATGTATTCC---------CAATTCAA---GAAAAA-GA--TCCTCGAG--ATTTTATCATACCTTAATAT--------------------
>TN1
-----------------------------------------------------------TAAATTTCTTTGAA--AACATACCTT-CTCTTTATT--TTCTCC--CATAAAATTT-CACGTGATGGTATCTAATTC-TACT--T--TGTTGCAGGTTGATGACACAATTAATGCTAAGTCCATCAAGAGTTACGCTGAACAGTATTTTTGAAAAACTTACTTGCCCACTTCTTTTACTTTGGGGTGATTTGGATCCTTGGGTGGGTCCCAGTAAAGCCAACAAAATTAAGGAGAT-ATATCCTAATTCTTCAATCATACATTTGCAAGCAGGACATTGCCCTCATGATGAAGTTCCAGAACTTGTAAATGAAGCCTTACTAAATTGGGCATTGCCTTTGAGCTCTCAAAT--TTCATCTCAAAAAATATAGTGC--TTTTTGTT--------------------------------ACACTGTTGTATGT--GATATTCAAACTTAT---ATGAGAGAA--TGCCGGAG--TTG--AGGGTCACTCAA-----------------------
>TO14
----AGTTCTCTCAATATATATTTTGTGATC-ACTAATTGGATGCAGAATGTTGGATGATAAAAATATTTGAT--ATCCTCCCTTTCTCTTTATT--TTTTCT--CGTAATATTC-CACCTGACAGTACTTAGTTT-TACT--TTGTTTTGCAGGTTAATGACACAATTTATGTTCAATCCAGCAACAGTTACGCTGAACAGTGTTTTTGAGAAACTTTCCTGCCCACTTCTTTTGCTTTGGGGAGATCTGGATCCTTGGGTGGGTCCAGGTAAAGCCAACAAAATCAAGGAGAT-ATATCCTAATTCTTCCATCGTACATTTGCAAGCAGGACACTGCCCACATGATGAGGTTCCAGAACTTGTAAATGAAGCCTTGCTAAATTGGGCATTGCCTTTGAGCTCTCAAGC--TTCAACTAAAACAATTTAGTGT--TTCTTCTT-TTCATATGAGAACATAACAC--TAA--AACAATCAGCTTTTTTGA--AGTATTTTACAATG-----------------------------------------------------------------
>TPL03
TCTATTTTTTGTGTATAGCCACTTATTACACAAAAAATCAGATGTGGA-TTTTGAATGGTAAAACTAATTGAA--AACCTAT--------------------------------C-CACATGATGGCATTTATTTT-TACC--T--TTTTGCAGGTTGATGACACAATTTATGTTCAATCCATCAAATGTTACGTTGAACAGTGTTTTGGAGAAACTGTCTTGTCCCCTTCTTTTGCTTTGGGGAGACTTGGATCCTTGGGTTGGCCCGAGTAAAGCCAACAAGATTAAAGAGAT-ATATGCTAATTCTTCACTCGTACATTTGCAAGCGGGGCATTGCCCTCATGATGAGGTTCCAGAACTTGTAAATGAAGCCCTAATAAACTGGGCATTGCCTTTGAGTTCTCCAAT--GTCCTCTCAAACAATTTAGAGG--TTCTTATA-TTGTCTGTTACATATATCCT---CCA-GATTACACAGTAATATTC--AATTTTCAGGCTTAG---GAAGAAGAA--TTCTTGAGTCTTT--AGAGTTCCCAGA-----------------------
>WN5
-----------------------------------AATTGGATATAGTATTATGAATGTTGAAACCATTTGAA--AACTTATCATGCTCTTCATT--TGTTTT--CGTAATATTA-AACATGATTG-GTTAAATGT-TGGT--T--TTTTGCAGGTTGATTACACAATTTATGTTGAGTCCATCAAAAGTTACATTGAACAGTATTTTGGAGAAACTTTCTTGCCCACTTCTTTTACTTTGGGGAGATTTGGATCCTTGGGTGGGTCCAAGTAAAGCAAACAAGATCAAGGAGAT-ATATCCTAATTCTTCACTTGTACATCTGCAAGCAGGGCATTGCCCTCACGATGAGGTCCCTGAACTTGTAAATGAAGCCTTGCTCAACTGGGCACTGCCTCTGAGTCCTTCAAT--TTCATCTCAGACAATTTAGTGC--TTCACATT-GTAACTGTAACATAAAGTAC--TCCA-AATTACACCATAGCATGC--AAATTTCAAAATGAT---TAAGGAGAA--TATTTCTT--TTC--ATAATGCATCTTAT---------------------
