# Supplementary material for: Development of a Target Enrichment Probe Set for Conifer (REMcon)
Source: Biology (Basel). 2024 May 22;13(6):361. doi: 10.3390/biology13060361 (PMC11200496; doi:10.3390/biology13060361)
Supplement: Supplementary file 1 [file biology-13-00361-s001.zip › biology-2960267-supplementary/Sup data/MO_orthlogs_alignments/Thupl29377299s0005_1.ortho.selected_stripped.aln.fasta]

>RR55
----------------AATTGAAAATCATG--TTTACGTAGACTTCTC-AATAATCAGTTAGTAATA-----TTT-------CTTACTTCAAGAAC-AAAATAAACGAGAAAACAAATAATCATGACAGCC--TTGCACGGTGTCCAAAAGTGGGACACACTGATTTGCTTCTTCAATTGGGTGATCCATGTGTCTCTTCAAGATCCTCTCTGCAACTTTGGAGATGCGGTGTTGTATGGATGCTGCCTCCAATGGCCCAATCAAATTAAGTCTTGTTGCAGCTGAAAGTAAATCTCGTAAAGTCACAAACAAGTATGCTTGCTGTGTAGTGAATGAATCAAATCCCAGAAGACCACAGACAATACCAAAAACTGAAGCATGGTGAACATGGA--CTGTCTCTGGCTTTCGAGCACATGCTCGCATCTCTTTTAGGTCCAAAATTTCAGTAAACACTGTTGATGCTACCCGCAAAAGTGCTGATCCTTGGGAAATTGATGCCTTCCTAGACACTCCATTAGTCAGAGTTGCATGCAATATTTGATCAAGTTTAATCC-AATTTTCAATGTTGGGATATTTGTGAGAATTGTATACAAATGGTAGAAGTAAGCTGCCAGTATTCTCCAGTGTGTTAATTGCAAAAGCTTCTAATGCTTCAGAATTGAGAACTATTTGTGCCTGAACTGCAGCCTCAAGACCATATGAGTGAGCAAATCCACCAGTCGGAAGAATGGAATCAATAATTTGCCATAGGTTCCACC-AGATGGACA--CTGATCATTAATATCTAAAGGTAGTTCACTTGGGTGGTAACAT--TGGTTCTCTTCCATGTAAGTTGCAA--ATCCCATTAAAAGGCCCCTGAA----------
>AA3
--------------------------------TTTATACCCACTTCTC-AGTAGTCCTTAGGCAATA--------ATGCTTTCTTCCTTCAAGAAC-AAAATAGACGAGAGAACAAATAATCATGGCAACC--TTGAACAGTGTCCAAAAGTGGAGCAGTCTGATAGGCTTCTTCCGTAGGGCGACCCATGTGTCTCTTCAAGATCCTTTCTGCAACTATTGAGATACGGTGTTGTATGGATGCTGCCTCCAATGGCCCAATCAAATTAAGCCTTGTTGCAGCTGAAAGTAAATCTCGCAATGTCACAAATAAGTATGCCTGTTGTGTGATGACCGGATCAAATCCCAGAAGACCACAAATGATACCAAAAGTTGAGGCATGATGAATGTGGA--CTGTACCTGGCTTTCGAGCACACGCTCTCATCTGTTTTAGATCTGAAATTTCAGTAAACACAGTTGCTGCTACCCGCAAAAGTGCTGATCCTTGGGCAATGGATGCCTTCCTAGCAACTCCATTAGTCAGAGTCGCATGTAATATTTGATCAAGTTTAATCC-AATTCTCGATGCTGGGATATTTGTTAGCATTGTAAACAAATGGCAGAAGCAAACTCCCAGTATTCTCCAGTATGTTCATTGCAAAAGCTACTAGTGCTTCTGAATTAGGAACAACTTGTGTATGCACTGCCACCTCAAGACCGTTCGAATGGGCAAATCCACCAGTTGGAAGAATAGAATCAAGAATTTGCCAGAGGCTCCATC-AGATGAATG--CTCATCGCACATATC---------TTCTTTCA---AGTGAAAT--TGTTGTTGTTTCATGCGAGTTGCAA--GTCCCATTCAAAGGCCCTTGAACACAAATAT-
>AA60
---------------CAATGGAAATTCGT---TTTATGTTGGTCTGTC-AGTAAT-------CAATC-------------TAATTTTATCATGAAC-AAAACAGACGAGAAAATAAGTAATCATGGCATCC--CTGAGCAGTGTCCAAAACTGGGTACGTCTGGTAAGCTTCTTCAATTGGACGATCCATGTGTCTCTTCAAAATATTCTCTGCAACTTTGGAGATGCGGTGTTGAAGGGCTGCTGCCTCTAATGGCCCAACCAAATTAAGTCTAGTTGAAGCTGAAAGTAAATCTCGCAACGTCACAAATAAGTATGCTTGTTGTGTAGTGAATGAGTCAAATCCCAAGAGACCACAGATGGTACCAAAAACCGAAGCATGATGAGAATGGA--CCACACCAGGCTTTCGAGAACATGTCCGCATCTGTTTTAGATCTGGAATTTCAGTAAACACGTTTGATGCTACACGAAGAAGTGCAGAGCCTTGAGCAATTGAGGCCTTCCTTGCAATTCCATTACTCAAGGTTGCATGCAATATCAGATCGAGTTTAATCC-AATTTTCAGTGTTCGGATATTTGTTAGCTTCGTAAACAAATGGTAAGAGTAAGCTTGCAGTATTCTCAACTGCATTAACTGCAAAAGCTTCTAATGATTCTGCATTGGGAACTACTCGCGCCTGCACTGCCGCTTCAAGGCCATAAGAGTGAGCAAATCCACCAGTTGGAAGAATGGAATCAAGAATTTGCCATAGGCTCCAT---GATGTTTGATCATATCACGTGTATATACCAGTAGTTGATCTGAGTGAAGACAT--TGATTCTCTTCCATATAAGTTGCAA--GTGCCATTAAAATGTCTTCGAACACAAATTT-
>AAR4
--------------------------------TTTATACCCACTTCTC-AGTAGTCCTTGGGCAATA--------ATGCTTTCTTCCTTCAAGAAC-AAAATAGACGAGAGAACAAATAATCATGGCAACC--TTGAACAGTGTCCAAAAGTGGAGCAGTCTGATAGGCTTCTTCCGTAGGGCGACCCATGTGTCTCTTCAAGATCCTTTCTGCAACTATTGAGATACGGTGTTGTATGGATGCTGCCTCCAATGGCCCAATCAAATTAAGCCTTGTTGCAGCTGAAAGTAAATCTCGCAATGTCACAAATAAGTATGCCTGTTGTGTGATGACCGGATCAAATCCCAGAAGACCACAAATGATACCAAAAGTTGAGGCATGATGAATGTGGA--CTGTACCTGGCTTTCGAGCACACGCTCTCATCTGTTTTAGATCTGAAATTTCAGTAAACACAGTTGCTGCTACCCGCAAAAGTGCTGATCCTTGGGCAATGGATGCCTTCCTAGCAACTCCATTAGTCAGAGTCGCATGTAATATTTGATCAAGTTTAATCC-AATTCTCGATGCTGGGATATTTGTTAGCATTGTAAACAAATGGCAGAAGCAAACTCCCAGTATTCTCCAGTATGTTCATTGCAAAAGCTACTAGTGCTTCTGAATTAGGAACAACTTGTGTATGCACTGCCGCCTCAAGACCGTTCGAATGGGCAAATCCACCAGTTGGAAGAATAGAATCAAGAATTTGCCAGAGGCTCCATC-AGATGAATG--CTCATCGCACATATCTACTGATAGTTCTTTCA---AGTGAAAT--TGTTGTTGTTTCATGCGAGTTGCAA--GTCCCATTCAAAGGCCCTTGAACACAAATAT-
>AF1
--TTAAACCAACAGTCAATTGAAAATCATG--TTTACGTAGACTTCTC-ACTAATCAGCTGGTAATG-----TTTTTGGTGACTTACTTCAAGAAC-AAAATAAACGAGAAAACAAATAATCATGACAGCC--TTGAACAGTGTCCAAAAGTGGGACACACTGATTTGCTTCTTCAATTGGGCGATCCATGTGTCTCTTCAAGATCCTCTCTGCAACTTTGGAGATGCGGTGTTGTATGGATGCTGCCTCCAATGGCCCAATCAAATTAAGTCTTGTTGCAGCTGAAAGTAAATCTCGCAAAGTCACAAACAAGTATGCTTGCTGCGTAGTGAATGAATCAAATCCCAGAAGACCACAGACAATACCAAAAACTGAAGCATGGTGAACATGGA--CTGTCTCTGGCTTTCGAGCACATGCTCGCATCTCTTTTAGGTCCAAAATTTCAGTAAACACTGTTGATGCTACCCGCAAAAGTGCTGATCCTTGGGAAACTGATGCCTTCCTAGACACTCCATTAGTCAGAGTTGCATGCAATATTTGATCAAGTTTAATCC-AATTTTCAATGTTGGGATATTTGTGAGAATTGTATACAAATGGTAGAAGTAAGCTGCCAGTATTCTCCAGTGTGTTAATTGCAAAAGCTTCTAATGCTTCAGAATTGAGAACTATTTGTGCCTGAACTGCAGCCTCAAGACCATATGAGTGAGCAAATCCACCAGTCGGAAGAATGGAATCAATAATTTGCCATAGGTTCCACC-AGGTGGACA--CTGATCATTCATATCTAAAGGTAGTTCACTCGGGTGGTAACAT--TGGTTCTCTTCCATGTAAGTAGCAA--ATCCCATTAAAGGCCCCTGAATAATAATTGA-
>AG2
---------------CAATTGAAAATCATG--TTTACGTAGACTTCTC-ACTAATCAGCTGGTAATG-----TTTTTGGTGACTTACTTCAAGAAC-AAAATAAACGAGAAAACAAATAATCATGACAGCC--TTGAACAGTGTCCAAAAGTGGGACACACTGATTTGCTTCTTCAATTGGGCGATCCATGTGTCTCTTCAAGATCCTCTCTGCAACTTTGGAGATGCGGTGTTGTATGGATGCTGCCTCCAATGGCCCAATCAAATTAAGTCTTGTTGCAGCTGAAAGTAAATCTCGCAAAGTCACAAACAAGTATGCTTGCTGCGTAGTGAATGAATCAAATCCCAGAAGACCACAGACAATACCAAAAACTGAAGCATGGTGAACATGGA--CTGTCTCTGGCTTTCGAGCACATGCTCGCATCTCTTTTAGGTCCAAAATTTCAGTAAACACTGTTGATGCTACCCGCAAAAGTGCTGATCCTTGGGAAACTGATGCCTTCCTAGACACTCCATTAGTCAGAGTTGCATGCAATATTTGATCAAGTTTAATCC-AATTTTCAATGTTGGGATATTTGTGAGAATTGTATACAAATGGTAGAAGTAAGCTGCCAGTATTCTCCAGTGTGTTAATTGCAAAAGCTTCTAATGCTTCAGAATTGAGAACTATTTGTGCCTGAACTGCAGCCTCAAGACCATATGAGTGAGCAAATCCACCAGTCGGAAGAATGGAATCAATAATTTGCCATAGGTTCCACC-AGGTGGACA--CTGATCATTCATATCTAAAGGTAGTTCACTCGGGTGGTAACAT--TGGTTCTCTTCCATGTAAGTAGCAA--ATCCCATTAAAGGCCCCTGAA-----------
>AH26
-TTTCACAAAACATTAAATGTAAAGGCATGC-TTCAGGTCAGTGTCTG-ACTGAAACTGAAGCAGTA-------AGTGGTAACTTCCTTCAAGAAC-GAAATAGGCGTGAGAACAAATAATCATGACAACC--TTGAACAGTATCTAAAAGGGGGGCAGTTTGATTGGCTTCTTCAATTGAATGATTCATGTGTCTCTTCAAAATCATATCTGCAACTTTAAAGATACGGTGTTGTATGGATGCTGACTCCAATGGCCCAATCAAATTAAGCCTTGTTGCAGCCGAAAGTAAATCTCGCAATGTCATAAATAAGTATGCTTGTTGTGTAGTAAAAGAATCAAATCCCAGAAGACCACAGATTATACCAAAAACTGATGCATGATGAACATGGA--CCAAACCTGATTTTCGAGCACATTCTCGCATCTGTTTTAGATCTGGAATTTCAACAAACACTGTTGATGCAACCCTCAAAAGTGCTGATCCTTGGGCAATTGATGCTTTCCTAGCAACTCCATTAGTCAGAGTAGCATGCAATATTTGATCAATCTTAATCC-ACTCTTCTATGTTAGGAAATCTGTTGGCTCTGTAAACAAAGGGCAGAAGTAAGCTCCCAGTATTCTCCAATGTGTTAACTGCAAACGCTTCTAATGCTTCTGGATTTGGAACTATCCGTGCCTGAACTGCAGCTTCAAGACCATAAGAGTGGGCAAAGCCACCAGTTGGAAGAATAGAATCAAGCATTTGCCACAGGTTCCATC-AGACAAAGG--CTCCTCACATACATCCACTGCCAGTTCATCTCGGTCATGATGC--TGGTCCTCCGTTATTTCAGTGGCAA--GTCCCATTAAAGGG-CCTTGAATCAAATTT--
>AME1
----------------AACTGAATATCATG--TTTATACCCACTTCTC-AATAGTCCTTAGGCAATA--------ATGCTTTCTTCCTTCAAGAAC-AAAATAGACGAGAGAACAAATAATCATGGCAACC--TTGAACAGTGTCCAAAAGTGGAGCAGTCTGATAGGCTTCTTCAGTAGGGCGATCCATGTGTCTCTTCAAGATCCTTTCTGCAACTATTGAGATGCGGTGTTGTATGGATGCTGCCTCCAATGGCCCAATCAAATTAAGCCTTGTTGCAGCTGAAAGTAAATCTCGCAATGTCACAAATAAATATGCCTGTTGTGTGATGACTGGATCAAATCCCATAAGACCACAGATGATACCAAAAGTTGAGGCATGATGAATGTGGA--CTGTACCTGGCTTTCGAGCACAATCTCTCATCCGTTTTAGATCTGCAATTTCGGTAAACACAGTTGCTGCTACCCGCAAAAGTGCTGATCCTTGGGAAATTGATGCCTTCCTAGCAACTCCATTAGTCAGAGTCGCATGCAATATTTGTTCAAGTTTAATCC-AATTCTCGATGCTGGGATATTTGTTAGCATTGTAAACAAATGGTAGAAGCAAACTCCCAGTATTCTCCAGTATGTTCATTGCAAAAGCTACTAGTGCTTCTGAATTAGGAACAACTTGTGTATGCATTGCCGCCTCAAGACCGTTCGAATGGGCAAATCCACCAGTTGGAAGAATAGAATCAAGAATTTGCCAGAGACTCCATC-AGATGAATG--CTCATCACACATATC--------------------AGTGAAAT--TGTTGCTGTTTCATGCAAGTTGCAA--GTCCCATTAAAAGACCCTTGAACACAAAT---
>AP25
----------------AATGTAAAGGCATG---TCAGGTCAGTGTCTG-ACTG-------AGCAGTA-------ATTGGTAACTTCCTTCAAGAAC-GAAATAGGCGTGAGAACAAATAATCATGACAACC--TTGAACAGTATCTAAAAGGGGGGCAGTTTGATTGGCTTCTTCAATTGAATGATTCATGTGTCTCTTCAAAATCATATCTGCAACTTTAAAGACACGGTGTTGTATGGATGCTGACTCCAATGGCCCAATCAAATTAAGCCTTGTTGCAGCCGAAAGTAAATCTCGCAATGTCATAAATAAGTATGCTTGTTGTGTAGTAAAAGAATCAAATCCCAGAAGACCACAGATTATACCAAAAACTGATGCATGATGAACATGGA--CCAAACCTGATTTTCGAGCACATTCTCGCATCTGTTTTAGATCTGGAATTTCAACAAACACTGTTGATGCAACCCTCAAAAGTGCTGATCCTTGGGCAATTGATGCTTTCCTAGCAACTCCATTAGTCAGAGTAGCATGCAATATTTGATCAATCTTAATCC-ACTCTTCTATGTTAGGAAATCTGTTGGCTCTGTAAACAAAGGGCAGAAGTAAGCTCCCAGTATTCTCCAATGTGTTAACTGCAAACGCTTCTAATGCTTCTGGATTTGGAACTATCCGTGCCTGAACTGCAGCTTCAAGACCATAAGAGTGGGCAAAGCCACCAGTTGGAAGAACAGAATCAAGCATTTGCCACAGGTTCCATC-AGACAAAGG--CTCCTCACATATATCCACTGCCAGTTCATCTCGGTCATGATGC--TGGTCCTCCGTTATTTCAGTGGCAA--GACCCATTAAAGGG-CCTTGAATCAAATTTG-
>APA47
---------------CAATTGAAAATCA-----TTATGAACGCTTCTC-ACTAATCAGGTGGTAATG-----TTTTTGGTGACTTACTTCAAGAAC-AAAATAAACGAGAAAACAAATAGTCATGACAGCC--TTGAACAGTGTCCAAAAGCGGGACACACTGATTTGCTTCTTCAATTGGGCAATCCATGTGTCTCTTCAAGATCCTCTCTGCAACTTTGGAGATGCGATGTTGTATGGATGCTCCCTCCAATGGCCCAATCAAATTAAGCCTTGTTGCAGCTGAAAGTAAATCTCGCAAAGTCACAAATAAATATGCTTGCTGCGTAGTGAATGAATCAAATCCCAGAAGACCACAGATAATACCAAAAACTGAAGCATGGTGAACATGGA--CTCTCTCTGGCTTTCGAGCACATGCTCGCATTTCTTTTAGGTCTAAAATTTCAGTAAACACTGTTGATGCTACCCGCAAAAGTGCTGATCCTTGGGAAATTGATGCCTTCCTAGACACTCCATTAGTCAGAGTTGCATGCAATATTTGATCAAGTTTAATCC-AATTTTCAATGTTGGGATATTTGTGAGAATTGTATACAAATGGTAGAAGTAAGCTGCCAGTATTCTCCAGTATGTTAATTGCAAAAGCTTCTAATGCTTCAGAATTGAGAACTATATGTGCCTGAACTGCAGCTTCAAGACCATACGAGTGAGCAAATCCACCAGTAGGAAGAATGGAATCAATAATTTGCCATAGGCTCCACC-AGATGGACA--CTCATCCTTCATATCTATAGGTAGTTCAGTTGGGTGGTCCAGT--TGATTCTCTTCCATGTAAGTTGCAA--ATCCCATTCAAAGGCCCCTGAA----------
>AS57
-TTTATACCCGCAATCAATGGAAATTCAT---TTTATGTTGTCTTGTT-AGTAATGCTGAGGCAATA-------------AACTTAACTCATGAAC-AAAATAGACGAAAAAATAAATAATCATGGCAACC--CTGAGCAGTGTCCAAAACTGGGGCAGTCTGATAAGCTTCTTCAATTGGACGATCCATGTGTCTCTTCAAGATCTTCTCTGCCACTTTGGAGATGCGGTGTTGAATGGATGCTGCCTCTAGTGGCCCAATCAAATTAAGTCTAGTTGAAGCTGAAAGCAAATCTCTCAACGTCACAAATAAGTATGCTTGTTGTGTAGTGAATGAATCAAATCCCAGAAGACCACAGATGATACCAAAAACTGAAGCATGATGAACATGGA--CCGTACCCTGCTTTCGAGCACACATCCGCATCTGTTTTAATTCTGAAATTTCAGTAAACACGGTTGATGCTACACGCAGAAGTGCAGATCCTTGGGTAATTGATGCCTTCCTTGCAACCCCATTACTCAAGGTTGCATGCAATATTAGATCAAGTTTAATCC-AATTTTCAATGTTAGGATATTTGTTAGCTTTGTAAACAAATGGTAAAAGTAAGCTTGCAGTATTCTCCACTGTATTAACTGCAAAAGCTTCTAATGATTCTGCATTAGGAACTACTTGTGCCTGAACTGCAGCTTCAAGGCCATAAGAGTGGGCGAATCCACCTGTTGGAAGAATGGAATCAAGAATTTGCCATAGGCTCCATC-AGATGTTTG--CTCATCACACATATCCACTGATAGTTGATCTGAGCGATGACAT--TCGTTCTCTTCCACATAAGTTGCAA--ATGCCATTAAAATGTCTTTGAACACAAACTT-
>ASA51
--------------------------------------------------------------------------------------------------------------------------------------------------------------------------------ATTGGGCGATCCATGTGTCTCTTCAAGATCCTCTCTGCAACTTTGGAGATGCGGTGTTGTATGGATGCTGCCTCCAATGGCCCAATCAAATTAAGTCTTGTTGCAGCTGAAAGTAAATCTCGCAAAGTCACAAATAAGTATGCTTGCTGTGTAGTGAATGAATCAAATCCCAGAAGACCACAGACAACACCAAAAACTGAAGCATGGTGAACATGTA--CTGTGACTGGCTTTCGTGCACATGCTCGCATTTGTTTTAGGTCTAAAATTTCAGTAAACACTGTTGATGCTACCCGCAAAAGTGCTGATCCTTGGGAAATTGATGCCTTCCTAGACACTCCATTAGTCAGAGTTGCATGCAATATTTGATCAAGCTTAATCC-AATTTTCAATGTTGGGATATTTGTGAGAGTTGTATACAAATGGTAGAAGTAAGCTGCCAGTATTCTCCAGTACATTAATTGCAAAAGCTTCTACTGCTTCAGAATTAGGAACTATTTGTGCCTGAACTGCAGCTTCAAGACCATATGAGTGAGCAAATCCACCAGTTGGAAGAATGGAATCAATAATTTGCCATAGGCTCCACC--GATGGATG--CTTATCATTCATATCTATAGGTAGTTCAGTTGGGTGGTGCCAT--TGATTCTCTTCCATGTAAGT---------------------------------------
>CB35
--------------------------------------------------------------------------------------------------------------------------------------------------------------------------------------------------------------------------TTAAAGATACGGTGTTGTATGGATGTTGACTCCAATGGCCTAATCAAATTTAGCCTTGTTGCAACTGAAAGTAAATCTTGCAAAGTCATAAATAAGTATGCTTGTTGTGTAATAAAAGAATCAAATCCCA-AAGACCACATATTATACTGAAAACTGAAGCATGATGAACATGGA--CCATTCCTGGATTTTGTGCACATTTTCGCATCTGTTTTAGATCTAGAATTTCAGCAAACATTGTCAATGCAACCCGTAACA---CCCACCTATAGCCAGCGAACTCTTGCAAGGATAGTT-ACGAATTAGACCA-------------------------------------------------------------------------------------------------------------------------------------------------------------------------------------------------------------------------------------------------------------------------------------------------------------------------------------------------------------
>CD18
-----------------------------------------------------------------------------------TTTTCTTATGAAC-AAAACAGACGAGAAAATAAATAATCATGGCAACC--CTGAGCAGTGTCCAAAACTGGTCAAGTCTGATAAGCTTCTTCAATTGGACGATCGATGTG--TCCTCAAAATCTTCTCTGCAACTTTGGAGATGCAGTGTTGAATAGATGCTGCCTCTAATGA-CCAATCAAATTAAGTCCAGTTGAAGCTGAAAGAAAATCTCACAAGATCACTAATAAGTACGCTTGTTGTGTACTGAGTGAAT---------------CATGATGACCACCAAAAACTGAAGCATGACGAACATGGA--CCATATTGGGCTTTTAAGCACATGTCTGCATCTGTTTTATATCTGAAATTCCAGTAAACATGGTTGATGCTACACGCAGAAGTGCAGAGCCTTGAGTGATCAATGCCTTCCTTGCAACTCCGCTACTCAGGGTTGCATGCAGAATTAGATCGATTTTAATGC-AATTCTCAGTATTGGGATATT-----------------------------------------------------------------------------------------------------------------------------------------------------------------------------------------------------------------------------------------------------------------------------------------------------------
>CDE34
-------------------------------------------------------------------------------------------------------------------------------------TTGACCAGCTTCTTCA----------------TAGCTTCTTCAATTGAATGATTCATGTGTCTCGTCAAAATCTTATCTGCAACTTTAAAGATACGGTGTTGTATGGATGTCGACTCCAATGGCCTAATAAAATTTAGCCTTGTTGCAGCCGAAAGTAAATCTCACAAAGTCATAAATAAGTATGCTTGTTGTGTAATAAAAGAATCAAATCCGA-AAGACCACATATTATACTGAAAACTGAAGCATGATGAACATGGA--CCATTCCCAGATTTTGTGCACATTTTCGCATCTGTTTTAGATCTAGAATTTCAGCAAACATTGTCGATGCAACCCATAACA---CCCACCTATAGTCAGCGAACTCTTGCAAGGATAGTT---------------------------------------------------------------------------------------------------------------------------------------------------------------------------------------------------------------------------------------------------------------------------------------------------------------------------------------------------------------------------
>CF38
----------------------------------TAAGTAGCCTTGGT-ACTAATACTGAAGCAAT--------------AAGCTTTTTCAAGAAG-AAAATAGACGAGAGAACAAATAATCATGACAGCC--TTGAACAGTGTCCAAAACTGGGGCAGTCTGGTAGGCTTCTTCAATTGGACGATCCATGTGTCTCTTCAAGATCCTCTCTGCAACTTTGGAGATGCGGTGTTGTATGGATGCTGCCTCTAACGGCCCAACCAAATTAAGTCTCGTTGAAGCTGAAAGTAAATCTCGCAATGTCACAAATAAGTATGCTTGTTGCGTAGTGAATGAATCGAATCCCAGAAGACCACAGATGATACCAAAAACTGAAGCATGATGAACATGGA--CCATACCTGGCCTTCGAGCACATGTCCGCATCTGTTTTATATCTGAAATTTCAGTAAACACGGTTGATGCTACCCGCAGAAGTGCGGATCCTTGGGTAATTGATGCCTTCCTAGCAACTCCATTTGTCAGAGTTGCATGCAATATTTGATCAAGTTTAATCC-AATTCTCAATGTTTGGATATTTGTTAGCATTGTAAACAAATGGTAAAACTAAGCTCCCAGTATTCTCCACTGTGTTAACTGCAAAAGCTTCTAATGATTCTGTATTAGGAACTATTTGTGCCTGAACTGCAGCTTCAAGCCCATAAGAGTGGGCAAATCCACCAGTTGGAAGAATGGAATCAAGAATTTGCCATAGGTTCCATC-AGATGGTCC--CTCATCACACATATCCACCGGTAGTTGATCTGAGTGGTGACAT--TGATTCTCTTCCGCATAAGTTGCAA--GTCCCATTAAAAAGTCTTCGAATAGATAT---
>CH19
-----------------------------------ATGTTGGCTTGTC-AGCAATGTAGAAGC-ATA-------------AACTTTTCTCGCGAACAAAAACAGACGAGAAAATAAATAATCATGGCAACC--CTGAGCAGTGTCCAAAACTGGTCAAGTCTGATAAGCTTCTTCAATTGGACGATCCATGTG--TCCTCAAAATCTTATCTGCAACTTTGGAGATGCGGTATTAAATAGATGCTGTCTTTAATGA-CCAATCAAATTAAGTCCAGTTGAAGCTGAAAGAAAATCTCACAACATCACTAATAAGTATGCATGCTGTGTACTGAGTGAAT---------------CTTGATGACCACCAAAAACTGAAGCATGATGAACATGGA--CCATATTGGGCTTTTGAGCACATGTCTGCATCTGTTTTATATCTGAAATTTTGGTAAACATGGTTGATGCTACACGCAGAAGTGCAGAGCCTTGAGTGATCAATGCCTTCCTTGCAACTTTGCTACTCAGGGTTGCATGCAGAATTGGATCGATTTTAATGC-AATTCTCAGTATT-------------------------------------------------------------------------------------------------------------------------------------------------------------------------------------------------------------------------------------------------------------------------------------------------------------------
>CHA37
TTTTATGCATACAACCAATGAAAAATAA----TGTAAGTAGCCTTGGC-ACTAATACTGAAGTAATA-----ATTTTGGAAAATTTTTTCAAGAAG-AAAATAGACGAGAGAACAAATAATCATGACAGCC--TTGAACAGTGTCCAAAACTGGGGCAGTCTGATAGGCTTCTTCAATTGGACGATCCATGTGTCTCTTCAAGATCCTCTCTGCAACTTTGGAGATGCGGTGTTGTATGGATGCTGCCTCTAACGGCCCAACCAAATTAAGTCTCGTTGAAGCTGAAAGTAAATCTCGCAATGTCACAAATAAGTATGCTTGTTGCGTAGTGAATGAATCGAATCCCAGAAGACCACAGATGATACCAAAAACTGAAGCATGATGAACATGGA--CCATACCTGGCCTTCGAGCACATGTCCGCATCTGTTTTATATCTGAAATTTCAGTAAACACGGTTGATGCTACCCGCAGAAGTGCGGATCCTTGGGTAATTGATGCCTTCCTAGCAACTCCATTTGTCAGAGTTGCATGCAATATTTGATCAAGTTTAATCC-AATTCTCAATGTTTGGATATTTGTTAGCATTGTAAACAAATGGTAAAACTAAGCTCCCAGTATTCTCCACTGTGTTAACTGCAAAAGCTTCTAATGATTCTGTATTAGGAACTATTTGTGCCTGAACTGCAGCTTCAAGACCATAAGAGTGGGCAAATCCACCAGTTGGAAGAATGGAATCAAGAATTTGCCATAGGTTCCATC-AGATGGTCC--CTCATCACACATATCCACCGGTAGTTGATCTGAGTGGTGACAT--TGATTCTCTTCCGCATAAGTTGCAA--GTCCCATTAAAAAGTCTTTGAATAGATATT--
>CJ24
TTTTAGACCCACAATCAACGGAAATTCAT---TTTATGTTGGCTTGTC-AGTAATGCTGAGGCAATA-------------AACTTTTCTCATGAAC-AAAATAGACGAGAAAATAAATAATCATGGCAACC--TTGAGCAGTGTCCAAAACTGGGGCAGTCTGATAAGCTTCTTCGATTGGACGATCCATGTGTCTCTTCAAGATCTTCTCTGCAACTTTGGAGATGCGGTGTTGAGTAGATGCTGCCTCTAGTGGCCCAATCAAATTAAGTCTAGTTGAAGCCGAAAGCAAATCTCGCAACGTCACAAATAAGTATGCTTGTTGTGTAGTGAATGAATCAAATCCCAGGAGACCACAGATGACACCAAAAACTGAAGCATGATGAACATGGA--CCATAACAGGCTTTCGAGCACATGTCCGCATCTGTTTGAAATCTGAAATTTCAGTAAACATGGTTGATGCTACACGCAGAAGCGCAGATCCTTGAGCAATTGATGCCTTCCTTGCAACTCCATTGCTCAAGGTTGCGTGCAATATTAGATCGAGTTTAATCC-AATTTTCAATGTTAGGATGTTTGTTAGCTTCGTAAACAAATGGTAAAAGTAAGCTTGCAGTATTCTCCACTGTATTAACTGCAAAAGCTTCTAATGATTCTGCATTAGGAACTACTCGTGCCTGAACTGCAGCTTCAAGGCCATAAGAGTGGGCAAATCCACCAGTTGGAAGAATGGAATCAAGAATTTGCCATAGGCTCCATC--GACGTTTG--AACATCACACATATCCACCGGTAGTTGATCTGAGTGATGACATTCTGGTTCTCTTCCACATAAGTTGCAA--GTGCCAGTAAAAGGTCTTTGAACACAAATTT-
>CK7
--------------------------------------------TGTC-AGTAATGCTGAAGCAATA-----AGTTTTGGTAACTTTTTCATGAAC-AAAATAAACGAGAAAGTAAAAAATCATGGCAACCAAGTGAGCAGCGTCCAAAACTGAGGCAGTTTGATAAGCTTCTTAAATTGGGTGATCCATGTGTCTCTTCAAGATCCTCTCTGCAACATTGGAGATGCGGTGTTGAATGGA-GTTGCCTCTAGTGGCCCAATCAAATTAAGTCTAGTTGGAGCCAAAAGCAAATCTTACAATGTCACAGATAAGTATGCTTGTTGTGTAGTGAATGAATCAAATCCCAGAAGACCACATATGAT-CCAAAAACTAAAGCATGATGAACATGGA--CCATACCAGGCTTTCAAGAACATGTCTGCATCTATTTTAAATCTAAAATTTTAGTAAACATGGTTGATGCTATACGTAGAAGTGAAGATCCTTGGGCAATTGATGCCTTCCTTGCAACTCCATTAGTCAGTGTTGCATGCAATATTAGATCGAGTTTAATCC-AATTTTCAGTGTTAGGATATTTTTTAGCTTTGTAAACAAATGGTAAAAGTAAGCTTGCAGTATTATCCACTATGTTAACTGCAAAAGCTTCTAATAATTCTACATTAGGAACTACTAGTGCCTAAACTGCAACTTCAATGCCATAAGAGTGAACAAATCCACTAGTTGGAAGAATGGAATCTAGAATTTTCCATAGGTTCCATC-AGATGTTTG--CTTGTCACGCATATCCACCGGGAGTTGATCTGAGTGATTACAT--TGGTTCTCTTGCATTTGTTTCTATA--GTGTCATTAA----------------------
>CL6
----------------------------------TATGTTGGCTTGTC-AGTAATGCTGAAGCAATA-----AGTTTTGGTAACTTTTTCATGAAC-AAAATAAACGAGAAAGTAAAAAATCATGGCAACCAAGTGAGCAGCGTCCAAAACTGAGGCAGTTTGATAAGCTTCTTAAATTGGGTGATCCATGTGTCTCTTCAAGATCCTCTCTGCAACATTGGAGATGTGGTGTTGAATGGA-GTTGCCTCTAGTGGCCCAATCAAATTAAGTCTAGTTGGAGCCAAAAGCAAATCTTACAATGTCACAGATAAGTATGCTTGTTGTGTAGTGAATGAATCAAATCCCAGAAGACCACATATGAT-CCAAAAACTAAAGCATGATGAACATGGA--CCATACCAGGCTTTCAAGAACATGTCTGCATCTATTTTAAATCTAAAATTTTAGTAAACATGGTTGACGCTATACGTAGAAGTGAAGATCCTTGGGCAATTGATGCCTTCCTTGCAACTCCATTAGTCAGTGTTGCATGCAATATTAGATCGAGTTTAATCC-AATTTTCAGTGTTAGGATATTTTTTAGCTTTGTAAACAAATGGTAAAAGTAAGCTTGCAGTATTCTCCACTATGTTAACTGCAAAAGCTTCTAATAATTCTACATTAGGAACTATTAGTGCCTAAACTGCAACTTCAATGCCATAAGAGTGAACAAATCCACTAGTTGGAAGAATGGAATCTAGAATTTTCCATAGGTTCCATC-AGATGTTTG--CTTGTCACGCATATCCACCGGGAGTTGATCTGAGTGATTACAT--TGGTTCTCTTGCATTTGTTTCTATA--GTGTCATTAA----------------------
>CM9
-TTTAGAACAACA--CAATGGAAATTCAT---TTTATGTTGGTCTGTC-AGTAAT-------CAATC-------------TACTTTTATCATGAAC-AAAACAGACGAGAAAATAAGTAATCATGGCATCC--CTGAGCAGTGTCCAAAACTGGGTAAGTCTGGTAAGCTTCTTCAATTGGACGATCCATGTGTCTCTTCAAAATATTCTCTGCAACTTTGGAGATGCGGTGTTGAAGGGATGCTGCCTCTAATGGCCCAACCAAATTAAGTCTAGTTGAAGCTGAAAGTAAATCTCGCAACGTCACAAATAAGTATGCTTGTTGTGTAGTGAATGAGTCAAATCCCAAGAGACCACAGATGGTACCAAAAACCGAAGCATGATGAGAATGGA--CCATACCAGGCTTTCGAGCACATGTCCGCATCTGTTTTAGATCTGGAATTTCAGTAAACACGCCTGATGCTACACGAAGAAGTGCAGAGCCTTGAGCAATAGAGGCCTTCCTTGCAACTCCATTACTCAAGGTTGCATGCAATATTAGATCGAGTTTAATCC-AATTTTCAGTGTTCGGATATTTGTTAGCTTCGTAAACAAATGGCAAGAGTAAGCTTGCAGTATTCTCAACTGCATTAATTGCAAAAGCTTCTAATGATTCTGCATTGGGAACTACTCGCGCCTGAACTGCCGCTTCAAGGCCATAAGAGTGAGCAAATCCACCAGTTGGAAGAATGGAATCAAGAATTTGCCATAGGCTCCAT---GATGTTTGATCATATCACGTGTATATACCAGTAGTTGATCTGAGTGAAGACAT--TGATTCTCTTCCACATAAGTTGTAA--GTGCCATTAAAATGTCTTCGAACACAAATTTA
>CO8
---------------CAATGGAAATTCAT---TTTATGTTGGTCTGTC-AGTAAT-------CAATC-------------TACTTTTATCATGAAC-AAAACAGACGAGAAAATAAGTAATCATGGCATCC--CTGAGCAGTATCCAAAACTGGGTAAGTCTGGTAAGCTTCTTCGATTGGACGATCCATGTGTCTCTTCAAAATATTCTCTGCAACTTTGGAGATGCGGTGTTGAAGGGATGCTGCCTCTAATGGCCCAACCAAATTAAGTCTAGTTGAAGCTGAAAGTAAATCTCGCAACGTCACAAATAAGTATGCTTGTTGTGTAGTGAATGAGTCAAATCCCAAGAGACCACAGATGGTACCAAAAACCGAAGCATGATGAGAATGGA--CCATACCAGGCTTTCGAGAACATGTCCGCATCTGTTTTAGATCTGGAATTTCAGTAAACACGCTTGATGCTACACGAAGAAGTGCAGAGCCTTGAGCAATTGAGGCCTTCCTTGCAACTCCATTACTCAAGGTTGCATGCAATATTAGATCGAGTTTAATCC-AATTTTCAGAGTTCGGATATTTGTTAGCTTCGTAAACAAATGGTAAGAGTAAGCTTGCAGTATTCTCAACTACATTAACAGCAAAAGCTTCTAATGATTCTGCATTGGGAACTACTCGCGCCTGAACTGCCGCTTCAAGGCCATAAGAGTGAGCAAATCCACCAGTTGGAAGAATGGAATCAAGAATTTGCCATAGGCTCCAT---GATGTTTGATCATATCACGTGTATATACCAGTAGTTGATCTGAGTGAAGACAT--TGATTCTCTTCCACATAAGTTGTAA--GTGCCATTAAAATGTCTTCGAACACAAATTTA
>CP161
---------------CAACGGGAATTCAT---TTTATGTTGGTTTGTC-AGTAATGCTGAAGCAATA-------------AACTTTTCTCATGAAC-AAAATAGATGAGAAAATAAATAATTATGACAACC--TTGAGCAGTGTCCAAAACTGGGCAAGTCTGATAAGCTTCTTCAATTGGACAATCCATGTGTCTCTTCAAAATATTCTCTGCAACTTTGGACATGCGGTGTCGAATAGATGCTGCCTCTAATGGCCCAATCAAACTAAGTCTAGTTGAAACCGAAAGCAAATCTTGCAACATAACAAATAAGTATGCTTGTTGCACAGTGAATGAATAAAATCCCAGGGGACAACAGATCATACCAAAAACTGAAGAATGATGAAAATGGACTCCATATTGGGATTTCAAGCACATGTCTGCATCTATTTTACAGCTGAAATTTTAGTAATCACAGTTAATGCTACACGCA-AAGTGCAGAGCCTTGAGTGATCGATGCCTTCCTTGCAACTCCATTACTCAAGGTTGCATGCAATATTAGATCAAGTTTAATCC-AATTTTCAATGTTAGGATATTTGTTAGCTTCGTAAACAAAAGGTAAAAGTAAGCTTGCAATATTCTCCACTGCATTAACTGGAAAAGCTTCTAATGATTCTGCATTGGGAGCTACTCATGCCTGAACTGCAGCTTCAAGGCCATAAGAGTGGGCAAATCCACCAGTTAGAAGAATGGAATAAAGAATTTGGCATAGGCTCCATC--GATGTTTG--ATCATCACACCTATCCAGCGGTAGTTGATCTGAGTGATGACAT--TGATTCTCTTACACATAAGTTGCA---GTGCCGTTAAAAGGTCTTTGAACACAAATTT-
>CR44
-----------------------------------------------------------------------------------TTGCTTCAAGAAC-AAAACAGGCGAGAGAACAGATATTCATGACAGCC--TTGAACTGTGTCCAGTAGTGGGGCAGTCTGATGGGCATCTTCAATTGCACGGTCTGCATGTCTCTTCAAAATTTCCTCTGCAACTTTGGATATGCGGTCTTGGATGGATGCTGACTGCAATGGCCCAATCAAGTTAAGCCTTGTTGCAGCTGAAAGCAAATCTCGCAATGTCACAAATAAGTATGCTCGTTGTGTAGTGAAAGAATCAAATCCCAGAAGGCCACAAATGATGCCAAACACTGAGGCATGATGAACATGAA--CAGTACCAGGCTTCTGAGCACATGCTCTCATATGTTTTAGATCCGAAACATCAACAAATACTTGTGATGTAACCCGCAAAAGTGCTGATCCTTGGGCAATAGATGCTTTCCTAGCAACTCCATTAGTCAGGGTTGCATGCAATATTAGATCAAGTCTAATCC-AATTTTCTATACTGGGGAGCCTACTGCCTTTGTAAACAAAGGGCAAAAGCAAGCTGCCAGTATTCTCCACTGTGTTAATTGCAAAAGCTTCTAATGTTTCTGGGCTTGAAACTACTTGCGCCTGAACTGCAGCTTCAAGACCATAAGAGTGTGCAAATCCACCAGTTGGAAGAATAGAGTCAAGAATTTGCCAAAGTCTCCAAC--GATATAGC--TTCATTACACACATCCGGTAGTAGTTCATCTGAGTTAGGACCC--TGATCCTCAGGGCCTTGAA----------------------------------------
>DA12
-TTTAGAACCACAGTCAATGAAAATTCA----------------TAAT-AATAAT-------CAA------------------CTTTCTCATGAAC-AAAACAGACGAGAAAATAAGTAATCATGGCAACC--CTGAGCAGTGTCCAAAACTGGGTGAGTCTGGTAAGCTTCTTCAATTGGACGATCCATGTGTCTCTTCAAAATATTCTCTGCAACTTTGGAGATGCGGTGTTGAAGGGATGCTGCCTCTAATGGCCCAACCAAATTAAGTCTAGTTGAAGCTGAAAGTAAATCTCGCAACATCACAAATAAGTATGCTTGTTGTGTAGTGAATGAGTCAAATCCCAGGAGACCACAGATGGTACCAAAAACCGAAGCATGATGAGAATGGA--CCATACCAGGCTTTCGAGCACATGTCCGCATCTGTTTTAAATCTGGAATTTCAGTAAACACACTTGATGCTACACGAAGAAGTGCAGAGCCTTGAGCAATTGAGGCCTTCCTTGCAACTCCATTACTCAAGGTTGCATGCAATATTACATCGAGTTTAATCC-AATTTTCAATGTTAGGATATTTGTTAGCTTCGTAAACAAATGGTAAAAGTAAGCTTGCAGTATTCTCAACTGCATTAACTGCAAAAGCCTCTAATGATTCTGCATTGGGAACTACTCGTGCCTGAACTGCTGCTTCAAGGCCATAAGAGTGAGCAAATCCACCAGTTGGAAGAATGGAATCAAGAATTTGCCATAGGCTCCAT---GATCTTTGATCACATCACACGCATACACCAGTGGTTGATCTGGGGGAAGACAT--TGATTCTCTTCCACATAATTTGCAA--GTGCCATTGAAATGTCTTCGCACACAAATT--
>DB53
TTTTACACCAACAATCAATTGAAAATCAT---TTTATGAAGGCTTCTC-ACCAATCAGTTGGTAATG-----TTTTTGGTGACTTACTTCAAGAAC-AAAATAAACGAGAAAACAAATAATCATGACAACC--TTGAACAGTGTCCAAAAGTGGGACACACTGATTTGCTTCTTCAATTGGGCGATCCATGTGTCTCTTCAAGATCTTCTCTGCAACTTTGGAGATGCGGTGTTGTATGGATGCTGCCTCCAATGGCCCGATCAAATTAAGTCTTGTTGCAGCTGAAAGTAAATCTCGCAAAGTCACAAATAAGTATGCTTGCTGCGTAGTGAATGAATCAAATCCAAGAAGACTACAGACAATACCAAAAACTGAAGCATGGTGAGCATGGA--CTGTCTCTGGCTTTCGAGCACATGCTCGCATCTCTTTTAGTTCTAAAATTTCTGTAAACACTGTTGATGCTACCCGCAAAAGTGCTGATCCTTGAGAAATTGATGCCTTCCTAGACACTCCATTAGTCAGAGTTGCGTGCAATATTTGATCAAGTTTAATCC-AATTTTCGATGTTGGGATACTTGTGAGAATTGTATACAAATGGTAGAAGTAAGCTGCCAGTATTCTCCAATATGTTAATTGCAAAAGCTTCCAATGCTTCAGAATT---AACTATTTGTGCCTGAACTGCAGCCTCAAGACCATACGAGTGAGCAAATCCACCAGTCGGAAGAATGGAATCAATAATTTGCCATAGGTTCCACC-AGATGTAGA--CTCATCATTCATATCTAAAGGTAGTTCAGTTGGGTGGCGAAAT--TGGTTCTCTTCCATGCAAGTTGCAA--ATCCCATTAAAAGGCCCCTGAAACAAAATAA-
>DC1
TTTTACACCAACAATCAATTGAAAATCAT---TTTATGAAGGCTTCTC-ACCAATCAGTTGGTAATG-----TTTTTGGTGACTTACTTCAAGAAC-AAAATAAACGAGAAAACAAATAATTATGACAACC--TTGAACAGTGTCCAAAAGTGGGACACACTGATTTGCTTCTTCAATTGGGCGATCCATGTGTCTCTTCAAGATCTTCTCTGCAACTTTGGAGATGCGGTGTTGTATGGATGCTGCCTCCAATGGCCCGATCAAATTAAGTCTTGTTGCAGCTGAAAGTAAATCTCGCAAAGTCACAAATAAGTATGCTTGCTGCGTAGTGAATGAATCAAATCCAAGAAGACTACAGACAATACCAAAAACTGAAGCATGGTGAACATGGA--CTGTCTCTGGCTTTCGAGCACATGCTCGCATCTCTTTTAGTTCTAAAATTTCTGTAAACACTGTTGATGCTACCCGCAAAAGTGCTGATCCTTGCGAAATTGATGCCTTCCTAGACACTCCATTAGTCAGAGTTGCGTGCAATATTTGATCAAGTTTAATCC-AATTTTCGATGTTGGGATACTTGTGAGAATTGTATACAAATGGTAGAAGTAAGCTGCCAGTATTCTCCAATATGTTAATTGCAAAAGCTTCCAATGCTTCAGAATT---AACTATTTGTGCCTGAACTGCAGCCTCAAGACCATACGAGTGAGCAAATCCACCAGTCGGAAGAATGGAATCAATAATTTGCCATAGGTTCCACC-AGATGGACA--CTCATCATTCATATCTAAAGGTAGTTCAGTTGGGTGGCGACAT--TGGTTCTCTTCCATGCAAGTTGCAA--ATCCCATTAAAAGGCCCCTGAAACAAAATAA-
>DD1
TTTTACACCAACAATCAATTGAAAATCATG--TTTATGAAGGCTTCTC-ACTAGTTTGG------------------------TGACTTCAAGAAC-AAAATAAACGAGAAAACAAATAATCATGACAGCC--TTGAACAGTGTCCAAAAGTGGGACACACTGATTTGCTTCTTCAATTGGGCGATCCATGTGTCTCTTCAAGATCTTCTCTGCAACTTTGGAGATGCGGTGTTGTATGGATGCTGCCTCCAATGGCCCAATCAAATTAAGTCTTGTTGCAGCTGAAAGTAAATCTCGCAAAGTCACAAACAAGTATGCTTGCTGCGTAGTGAATGAATCAAATCGCAGAAGACCACAGACAATACCAAAAACTGAAGCATGGTGAACATGTA--CTGTCTCTGGCTTTCGAGCACATGCTCGCATCTCTTTTAGGTCTAAAATTTCTGTAAACACTGTTGATGCTACCCGCAAAAGGGCTGATCCTTGGGAAATTGATGCCTTCCTAGACACTCCATTAGTCAGAGTAGCATGCAATATTTGATCAAGTTTAATCC-AATTTTCAATGTTGGGATATTTGTGAGAATTGTATACAAATGGTAAAAGTAAGCTGCCAGTATTCTCCAGTATGTTAATTGCAAAAGCATCTAATGTTTCAGCATT---AACTATTTGTGCCTGAACTGCAGCCTCAAGACCATATGAGTGAGCAAATCCACCAGTCGGAAGAATGGAATCAATAATTTGCCATAGGTTCCACC-AGATGGACA--CTCATCATTCATATCTAAAGGTAGTTCAGTTGGATGGTGACAT--TGGTTCTCTTCCGTGTAAGTTGC----ATCCCATTAAAAGGCCCCTGAAACAAAAT---
>DIM50
TTTTACACCAACAATCAATTGAAAATCATG--TTTATGAAGGCTTCTC-ACTAGTTTGG------------------------TGACTTCAAGAAC-AAAATAAACGAGAAAACAAATAATCATGACAGCC--TTGAACAGTGTCCAAAAGTGGGACACACTGATTTGCTTCTTCAATTGGGCGATCCATGTGTCTCTTCAAGATCCTCTCTGCAATTTTGGAGATGCGGTGTTGTATGGATGCTGCCTCCAATGGCCCAATCAAATTAAGTCTTGTTGCAGCTGAAAGTAAATCTCGCAAAGTCACAAACAAGTATGCTTGCTGCGTAGTGAATGAATCAAATCCCAGCAGACCACAGACAATACCAAAAACTGAAGCATGGTGAACATGTA--CTGTCTCTGGCTTTCGAGCACATGCTCGCATCTCTTTTAGGTCTAAAATTTCTGTAAACACTGTTGATGCTACCCGCAAAAGGGCTGATCCTTGGGAAATTGATGCCTTCCTAGACACGCCATTAGTCAGAGTAGCATGCAATATTTGATCAAGTTTAATCC-AATTTTCAATGTTGGGATATTTGTGAGAATTGTATACAAATGGTAGAAGTAAGCTGCCAGTATTCTCCAGTATGTTAATTGCAAAAGCATCTAATGTTTCAGCATT---AACTATTTGTGCCTGAACTGCAGCCTCAAGACCATACGAGTGAGCAAATCCACCAGTCGGAAGAATGGAATCAATAATTTGCCATAGGCTCCACC-AGATGGACA--CTCATCATTCATATCTAAAGGTAGTTCAGTTGGACGGTGACAT--TGATTCTCTTCCGTGTAAGTTGC----ATCCCATTAAAAGGCCCCTGAAACAAAATGT-
>EN45
-----------------------------------------------------------------------------------TTGCTTC-------AAAATAGACGAGAGAACAGATATTCCTGACAGCC--TTGAACTGTGTCCAATAGTGGAACAGTCTGATAGGCATCTTCAACTGACCGGTCTGCATGTCTCTTCAAAATTTCCTCTGCAACTTTGGATATGCGGTCTTGGATGGATGCTGACTCCAATGGCCCAATCAAGTTAAGCCTTGTTGCTGCTGAAAGCAAATCTCGCAATGTCACAAATAAGTATGCTCGTTGTGTAGTGAAAGAATCAAATCCTAGAAGACCACAGACGATGCCAAACACTGAGGCATGATGAACATGAA--CAATACCAGGCTTCTGAGCATATGCTCTCATATGTTTCAGATCTGTAATTTCAACGAATACTTTTGAAGCAACCCGCAAGAGTGCTGACCCCTGGGCAATAGATGCTTTCCTAGCAACTGCATTAGTCAGCGTTGCATGCAATATTTGATCAAGTCTAATCC-AATTTTCTATGTTGGGGAATCTATTGGCTTTGTAAACAAAGGGTAAAAGCAAGCTCCCTGTATTCTCCACTGTATTAATTGCAAAAGCTTCTAATGCTTCTGGGCCTGAAACTAGCTGCGCATGAACTGCAGCCTCAAGACCATAAGAGTGTGCAAATCCACCAGTTGGAAGAATAGAGTCAAGAATTTGCCAAAGTCTCCAAC--GATGTAGG--TTCATTATGCACATCCA---GTAGTGTATCTGAATTAACACCC--TAATTTTCTACT-----------------------------------------------
>FC13
-TTTAGAACCACAGTCAATGAAAATTCA----------------TAAT-AATAAT-------CAA------------------CATTCTCATGAAC-AAAACAGACGAGAAAATAAGTAATCATGGCAACC--CTGAGCAGTGTCCAAAACTGGGTGAGTCTGGTAAGCTTCTTCAATTGGACGATCCATGTGTCTCTTCAAAATATTCTCTGCAACTTTGGAGATGCGGTGTTGAAGGGATGCTGCCTCTAATGGCCCAACCAAATTAAGTCTAGTTGAAGCTGAAAGTAAATCTCGCAACATCACAAATAAGTATGCTTGTTGTGTAGTGAATGAGTCAAATCCCAGGAGACCACAGATGGTACCAAAAACCGAAGCATGATGAGAATGGA--CCATACCAGGCTTTCGAGCACATGTCCGCATCTGTTTTAAATCTGGAATTTCAGTAAACACACTTGATGCTACACGAAGAAGTGCAGAGCCTTGAGCAATTGAGGCCTTCCTTGCAACTCCATTACTCAAGGTTGCATGCAATATTACATCGAGTTTAATCC-AATTTTCAATGTTAGGATATTTGTTAGCTTCGTAAACAAATGGTAAAAGTAAGCTTGCAGTATTCTCAACTGCATTAACTGCAAAAGCCTCTAATGATTCTGCATTGGGAACTAATCGTGCCTGAACTGCTGCTTCAAGGCCATTAGAGTGAGCAAATCCACCAGTTGGAAGAATGGAATCAAGAATTTGCCATAGGCTCCATC--GATCTTTGATCACATCACACGCATACACCAGTGGTTGATCTGGGGGAAGACAT--TGATTCTCTTCCACATAATTTGCAA--GTGCCATTGAAATGTCTTCGCACACAAATT--
>FTS1
TTTTACACCAACAA-TAATTGAAAATCAT---TTTATGAAGGCTTCTC-ACCAATCAGTTGGTAATG-----TTTTTGGTGACTTACTTCAAGAAC-AAAATAAACGAGAAAACAAATAATCATGACAACC--TTGAACAGTGTCCAAAAGTGGAACACACTGATTTGCTTCTTCAATAGGGCGATCCATGTGTCTCTTCAAGATCTTCTCTGCAACTTTGGAGATGCGGTGTTGTATGGATGCTGCCTCCAATGGCCCAATCAAATTAAGTCTTGTTGCAGCTGAAAGTAAATCTCGCAAAGTCACAAATAAGTATGCTTGCTGCGTAGTGAATGAATCAAATCCCAGAAGACCACAGACAATACCAAAAACTGAAGCATGGTGAACATGGA--CTGTCTCTGGCTTTCGAGCACATGCTCGCATCTCTTTTAGGTCTAAAATTTCTGTAAATACGGTTGATGCTACCCGCAAAAGTGCTGATCCTTGGGAAATTGATGCCTTCCTAGACACTCCATTAGTCAGAGTTGCATGCAATATTTGATCAAGTTTAATCC-AATTTTCGATGTTGGGATACTTGTGAGAATTATATACAAATGGTAGAAGTAAGCTGCCAGTATTCTCCAGTATGTTAATTGCAAAAGCTTCCAATGCTTCAGAATT---AACTATTTGTGCCTGAACTGCAGCCTCAAGACCATACGAGTGAGCAAATCCACCAGTTGGAAGAATGGAATCAATAATTTGCCATAGGTTCCACC-AGATGGACA--CTCATCATTCATATCTAAAGGTAGTTCAGTTGGGTGGCAACAT--TGGTTCTCTTCCATGCAAGTTGCAA--ATCCCATTAAAAGGCCCCTGAAACAAAAT---
>FTS2
TTTTACACCAACAA-TAATTGAAAATCAT---TTTATGAAGGCTTCTC-ACCAATCAGTTGGTAATG-----TTTTTGGTGACTTACTTCAAGAAC-AAAATAAACGAGAAAACAAATAATCATGACAACC--TTGAACAGTGTCCAAAAGTGGAACACACTGATTTGCTTCTTCAATAGGGCGATCCATGTGTCTCTTCAAGATCTTCTCTGCAACTTTGGAGATGCGGTGTTGTATGGATGCTGCCTCCAATGGCCCAATCAAATTAAGTCTTGTTGCAGCTGAAAGTAAATCTCGCAAAGTCACAAATAAGTATGCTTGCTGCGTAGTGAATGAATCAAATCCCAGAAGACCACAGACAATACCAAAAACTGAAGCATGGTGAACATGGA--CTGTCTCTGGCTTTCGAGCACATGCTCGCATCTCTTTTAGGTCTAAAATTTCTGTAAATACGGTTGATGCTACCCGCAAAAGTGCTGATCCTTGGGAAATTGATGCCTTCCTAGACACTCCATTAGTCAGAGTTGCATGCAATATTTGATCAAGTTTAATCC-AATTTTCGATGTTGGGATACTTGTGAGAATTATATACAAATGGTAGAAGTAAGCTGCCAGTATTCTCCAGTATGTTAATTGCAAAAGCTTCCAATGCTTCAGAATT---AACTATTTGTGCCTGAACTGCAGCCTCAAGACCATACGAGTGAGCAAATCCACCAGTTGGAAGAATGGAATCAATAATTTGCCATAGGTTCCACC-AGATGGACA--CTCATCATTCATATCTAAAGGTAGTTCAGTTGGGTGGCAACAT--TGGTTCTCTTCCATGCAAGTTGCAA--ATCCCATTAA----------------------
>GG1
AATATAAGCAGCATTCTTTCAAAAATTAAATATACATATGCTCCCATC-ACAAATTGTTAAATAATAGTCCACTTTCTCCAGCTTCTTTCAAGAAC-AAAATAGGCGAGAGAACAAATAGTCATGACAGCC--TTGAATGGTGTCCAAAAGCGGTGCAGTCTGGTAGGCTTCTTCAATAGGGCGATCTATGTGTCTCTTCAAAATCTCCCCTGCAAGTTTAGAGATGCGATGTTGTATGGATGCTGCCTCCAATGGCCCAGTCAAGTTAAGCCTTGTTGCAGCTGAAAGTATATCTCGCAATGTCACAAATAGGTATGCTTGTTGTGTAGTAAAGGAATCAAATCCTAGAAGACCACAGATGATACCAAAGACTGAGGCATGGTGAACATTAA--CTGTATCAGGCTTCCGAGAACATGCTCGCATATGTTTTAGATCTGAAATTTCACCAAATACTGCAGCTGCAACGCGCAAGAGTGCCGAACCTTGGGCAATGGATGCTTTCCTAGTAACTCCATTAGTAAGGGTTGCATGCAATATAAGATCAAGTTGAATCC-AATTCTCTACGAGGGGGAGTCTGTTGGCTTTGTAAACAAAAGGTAAAAGCAAGCTAGCAGCATTCTCCACTGCATTAATCGCAAAAGCTTCTAATGCTTCTGAACTTGAAACTAATTGCAACTGAACCGCAGCTTCAAGTCCATAAGAGTGTGCAAATCCCCCAGTTGGAAGAATAGAGTCAAGAATTTGCCACAGATTCCAACTAGGTTTAGG--CTCTCTATAGATAACCACTGGCAGCTCATCTGAGTTATGATTC--TGGTCTTCTGCTACATGACTTGCAGTTACACCATCTAGAGGTCCACCCATATGATTGTG
>HB41
-TTTACACCAACAGTCAATTGAAAATCATG--TTTATGTAGGCTTCTC-ACTAAT-------TAATG-----TTT--------TTACTTCAAGAAC-AAAATAAACGAGAAAACAAATAATCATGACAGCC--TTGAACGGTGTCCAAAAGTGGAAAACACTGACTTGCTTCTTCAATTGGGCGATCCATGTGTCTCTTCAACATCTTCTCTGCAACTTTGGAGATGCGGTGTTGTAGGGATGCTGCCTCCAATGGCCCAATCAAATTAAGTCTTGTTGCAGCTGAAAGTAAATCTCGCAAAGTCACAAATAAGTATGCTTGCTGTGTTGTCAATGAATCAAATCCCAGAAGACCACAGACAATACCAAAAACTGAAGCATGGTGAACATGGA--CTGTCTCTGGCTTTCGAGCACATGCTCGCATTTGTTTTAGTTCCAAAATTTCAGTAAACACTGTTGATGCTACCCGCAAAAGTGCCGATCCTTGGGCAATTGATGCCTTCCTAGACACTCCATTAGTTAGAGTTGCATGCAATATTTGATCAAGTTTAATCC-AATTTTCAATGTTGGGATATTTGTGGGAATTGTATACAAATGGTAGAAGTAAGCTGCCAGTATTCTCCAGTATGTTAATTGCAAAAGCTTCTAATGCTTCAGAATTGAGAACTATTTGTGCTTGAACTGCAGCTTCAAGACCATACGAGTGAGCAAATCCACCAGTCGGAAGAATGGAATCAATAATTTGCCACAGGTTCCACC-AGATGGACA--TTCATCATTCATATCTATAGGTAGTTCAGTTGAGTGGTGTCAT--TGATTCTCTTCCATGTAAATTGCAA--ATCCCATTCAAAGGCCCCTGAAACAAAAT---
>JO20
TTTTTGACCCATAATCAACAGAAATTCATG--TTTATGTTGGCTTGTT-GGCT-----------TAG-------------AACTTTTCTGATGAAC-AAAACAGACGAGAAAATAAATAATCATGGCAACC--CTGAGCAGTGTCCAAAGCTGGTCAAGTCTGATAAGCTTCTTCAATTGGACGATTGATGTG--TCCTCAAAATCTTCTCTGCAACTTTGGAGATGCGGTGTTGAATAGATGCTGCCTCTAATGA-CCAATCAAATTAAGTCCAGTTGAAGCTGAAAGAAAATCTCACAACATCACTAATAAGTATGC---TTGTGTACTGAGTGAAT---------------CTTGATGACCACCAAAAACTGAAGCATGACAAACATGGA--CCATGTTGGGCTTTTGAGCACATGTCTGCATCTGTTTTATATCTGAAATTTCATTAAACATGGTTGATTCTACACGCAGAATTGCAGAGCCTTGAGTGATCAATGCCTTCCTTGCAACTTCGCTACTCCGGGTTGCATGCAGAATTGGATCGATTTTAATGC-AATTCTCAGTATTAGGATATTTGTTAGCTTCATAAACAAAAGGTAAAAGTATGATTGCAGTATTCTCCACTGCATTAACTGCAAGAGCTTCTAATGATTCTGCACTGGAAACTACTCATGTCCGAACTGCAGGTTCAAGGCCATAAGAGTGCAAAAATCTACCAGTTGGAAGAATGGAATCAAGAATTTTCCATAGGATCCATC--GATGTTTG--ATCACAGCACCTATCCACTAGCAGTTGATCTGAGTGGTGAGAT--TGGTTCTCTTCCGCATAAGTTG-------------AAAAGGTCTTTGAAGACAAATTT-
>JU21
---------------CAACAGAAATTCATG--TTTATGCTGGCTTGTC-GGCAATGTAGAAGC-ATA-------------AACTTTTCTCATGAAC-AAAACAGACAAGAAAATAAATAATCATGGCAACC--CTGAGCAGTGTCCAAAGCTGGTCAAGTCTGATAAGCTTCTTCAATTGGACGATTGATGTG--TCCTCAAAATCTTCTCTGCAACTTTGGAGATGTGGTGTTGAATAGATGCTGCCTCTAATGA-CCAATCAAATTAAGTCCAGATGAAGCTGAAAGAAAATCTCACAACATCACTAATAAGTATGC---TTGTGTACTGAGTGAAT---------------CTTGATGACCACCAAAAACTGAAGCATGACAAACATGGA--CCATAGTGGGCTTTTAAGCACATGTCTGCATCTGTTTTATATCTGAAATTTCATTAAACATGGTTGATTCTACATGCAGAATTGCAGAGCCTTGAGTGATCAATGCCTTCCTTGCAACTTCGCTACTCAGGGTTGCATGCAGAATTGGATCGATTTTAATGC-AATTCTCAGTATTAGGATATTTGTTAGCTTCATAAACAAAAGGTAAAAGTATGATTGCAGTATTCTCCACTGCATTAACTGCAAGAGCTTCTAATGATTCTGCACTGGAAACTACTCATGTCCGAACTGCAGGTTCAAGGCCATAAGAGTGCAAAAATCTACCAGTTGGAAGAATGGAATCAAGAATTTTCCATAGGATCCATC----TGTTTG--ATGACAGCACCTATCCACTAGCAGTTGATCTGAGTGGTGAGAT--TGATTCTCTTCCACATAAGTTG-------------AAAAGGTCTTTGAAGACAAATTT-
>KE1
----------------AATGTAAAGGCATG-------GTCAGTATCTG-ACTGATACTGAAGCAATA-------ATTGGTAACTTCCTTCAAGAAC-GAAATAGGCGAGAGAACAAATAATCGTGACAACC--TTGAACAGTATCCAAAAGGGGGGCAGTTTGATTGGCTTCTTCAATTGAATGATTCATGTGTCTCTTCAAAATCCTATCTGCAACTTTAAAGATACGGTGTTGTATGGATGCTGACTCCAATGGCCCAATCAAATTAAGCCTTGTTGCAGCCGAAAGTAAATCTCGCAATGTCATAAATAAGTATGCTTGTTGTGTAGTAAAAGAATCGAATCCCAGAAGACCACAGATTGTACCAAAAACTGATGCATGATGAACATGGA--CTAAACCTGGCTTTCGAGCACATTCTCGCATCTGTTTTAGATCTGGAATTTCAACAAACACTGTTGATGCAACCCTCAAAAGTGCTGATCCTTGGGTAATTGATGCTTTCCTAGCAACTCCATTAGTCAGAGTAGCATGCAATATTTGATCAATCTTAATCC-ACTCTTCTATGTTGGGAAATCTGTTGGCTCTGTAAACAAAGGGCAGGAGTAAGCTCCCAGTATTCTCTAGTGTGTTAACTGCAAACACTTCTAATGCTTCTGGATTTGGAACTATCCGTGCCTGAACTGCAGCTTCAAGACCATAAGAGTGGGCAAAGCCACCAGTTGGAAGAACAGAATCAAGCATTTGCCACAGGTTCCATC-AGACAAAGG--CTCGTCACATATATCCACTGGCAGTTCATCTAGGCCATGATGC--TGGTCCTCTGTTATTTCAGTGGCAA--GTCCCATTAAAGGC-CCTTGAATCAAATTTG-
>LF2
---------------------------------------------------------------------------TTAGTAACTTAGTTCAAGAAC-AAAATAAACGAGAAAATAAATAATCATGACAGCC--TTGAACAGTGTCCAAAAGCGGGACACATTGATTTGCTTCTTCAATTGGGCGATCCATGTGTCTCTTCAAGATCCTCTCTGCAACTTTGGAGATGCGATGTTGTATGGATGCTGCCTCCAATGGCCCAAGCAAATTAAGTCTTGTTGCAGCTGAAAGTAAATCTCGCAAAGTCACAAATAAGTATGCTTGCTGTGTAGTGAATGAATCAAATCCCAGAATACCA------------------------------------------------------------------------------------------------------------------------------------------------------------------------------------------------------------------------------------------------------------------------------------------------------------------------------------------------------------------------------------------------------------------------------------------------------------------------------------------------------------------------------------------
>MC0
----------------------AAATCATG--TTTATGTAGGCTTCTC-ACTAAT------ATAATG-----TTTTTGGTAACTTACTTTAAGAAG-AAAATAAACGAGAAAACAAATAATCATGACAGCC--TTGAACAGTGTCCAAAAGTGGAAAACACTGATTTGCTTCTTCAATTGGGCGATCCTTGTGTCTATTCAAGATCCTCTCTGCAACTTTGGAGATGCGATTCTGCAGAGACGCTGCCTCCAATGGCCCAATCAAATTAAGTCTTGTTGCAGCTGAAAGTAAATCTCTCAAAGTCACAAATAAGTATGCTTGCTGTGTAGTGAATGAATCAAATCCCAGAAGACCACAGACAATACCAAAAACTGAAGCATGGTGAACATGGA--CTGTCTCTGGCTTTCGAGCACATGCTCGCATTTGTTTTAGGTCTAAAATTTCAGTAAACACTGTTGATGCTACCCGCAAAAGTGCTGATCCTTGGGAAATTGATGCCTTCCTAGACACTCCATTAGTCAGAGTTGCATGCAATATTTGATCAAGTTTAATCC-AATTTTCAATATTGGGATATTTGTGAGAATTGTATACAAATGGTAGAAGTAAGCTGCCAGTATTCTCCAGTATGTTAATTGCAAAATCTTCTACTGCTTCAGAATTGAGAACTATTTGTGCCTGAACTGCAGCTTCAAGACCATACGAGTGAGCGAATCCACCAGTTGGAAGGATGGAATCAATAATTTGCCATAGGTTCCACC-AGATGAACA--CTTATCATTCATATCTATAGGTAGTTCAGTTGGTTGGTGACAT--TGATTCTCTTCCATGTAAGTTGCAA--AGGCCCCTGAA---------------------
>MT0
---------------------------------------------------------------------------TTGGTAACTTACTTCAAGAAC-AAAATAAACGAGAAAATAAATAATCATGACAGCC--TTGAACAGTGTCCAAAAGTGGAGCACACTGATTTGCTTCTTCAATTGGGCGATCCATGTGTCTCTTCAAGATCTTCTCTGCAACTTTGGAGATGCGGTGTTGTATGGATGCTGCCTCCAATGGCCCAATCAAATTAAGTCTTGTTGCAGCTGAAAGTAAATCTCGCAAAGTAACAAATAAGTATGCTTGCTGTGTAGTGAATGAATCAAACCCCAGAAGGCCACAGACAATACCAAAAACTGAAGCATGGTGAACATGGA--CTGTATCTGGCTTTCGAGCACATGTTCGCATTTGTTTTAGGTCCAAAATTTCAGTAAACACTGTTGATGCTACCCGCAAGAGTGCTGATCCTTGGGAAATTGATGCCTTCCTTGACACTCCATTAGTCAGAGTTGCATGCAATATTTGATCAAGTCTAATCC-AATTTTCAATGTTGGGATATTTGTGAGAATTGTATACGAATGGTAGAAGTAAGCTGCCAGTATTCTCCAGTATGTTAATTGCAAAAGCTTCTAATGTTTCAGAATTGAGAACTATTTGTGCCTGAACTGCAGCTTCAAGACCATACGAGTGAGCAAATCCACCAGTTGGAAGGATGGAATCGATAATTTGCCATAGGTTCCACC-AGATGGACA--CTCATCAATCATATCTATAGGTAATTCACTTGGGTGGTGCCAT--TGGTTCTCTTCCATGTAAGTTGCAA--AGGTCCCTGA----------------------
>NN48
---------------------------------------------------------------------------TTGGTGACTTACTTCAAGAAC-AAAATAAACGAGAAAACAAATAATCATGACAGCC--TTGAACAGTGTCCAAAAGTGGAAAACACTGATTTGCTTCTTCAATTGGGCGATCCATGTGTCTCTTCAAGATCCTCTCTGCAACTTTGGAGATGCGGTGTTGTATGGATGCTGCCTCCAATGGCCCAATCAAATTAAGTCTTGTTGCAGCTGAAAGTAAATCTCGCAAAGTCACAAACAAGTATGCTTGCTGCGTAGTGAATGAATCAAATCCCAGAAGACCACAGACAATACCAAAAACTGAAGCATGGTGAACATGGA--CTGTCTCTGGCTTTCGAGCACATGCTCGCATCTCTTTTAGGTCCAAAATTTCAGTAAACACTGTTGATGCTACCCGCAAAAGTGCTGATCCTTGGGAAACTGATGCCTTCCTAGACACTCCATTAGTCAGAGTTGCATGCAATATTTGATCAAGTTTAATCC-AATTTTCAATGTTGGGATATTTGTGAGAATTGTATACAAATGGTAGAAGTAAGCTGCCAGTATTCTCCAGTATGTTAATTGCAAAAGCTTCTAATGCTTCAGAATTGAGAACTATTTGTGCCTGAACTGCAGCCTCAAGACCATATGAGTGAGCAAATCCACCAGTCGGAAGAATGGAATCAATAATTTGCCATAGGTTCCACC-AGGTGGACA--CTGATCATTCATATCTAAAGGTAGTTCACTCGGGTGGTAACAT--TGGTTCTCTTCCATGTAAGTTGCAA--ATCCCATTAAAAGGCCCCTGAA----------
>PA42
---------------CAATTGAAAATCATG--TTTATGTAGGATTCTC-ACTAAT-------TAATG-----TTTTTGGTAACTTACTTCAAGAAC-AAAATAAACGAGAAAACAAATAATCATGACATCC--TTGAACAGTGTCCAAAAGTGGGACACACTGATTTGCATCTTCAATTGGACGATCCATGTGTCTCTTCAAGATCCTCTCTGCAACTTCGGAGATGCGGTGTTGTATGGATGCCGCCTCCAATGGCCCAATCAAATTAAGTCTTGTTGCAGCTGAAAGTAAATCTCGCAAAGTCACAAACAAGTATGCTTGCTGTGTAGTGAATGAATCAAATCCCAGAAGCCCACAGACAATACCAAAAACTGAAGCATGGTGAACATGAA--CTGTATCTGGCTTTCGTGCACATGCTCGCATTTGTTTTAGGTCTAAAATTTCAGTAAACACTGTTGATGCTACCCGCAAAAGTGCTGATCCTTGGGAAATTGATGCCTTCCTAGACACTCCATTAGTCAGAGTTGCATGCAATATTTGATCAAGCTTAATCC-AATTTTCAATGTTGGGATATTTGTGAGAGTTGTATACAAATGGTAGAAGTAAGCTGCCAGTATTCTCCAGTATGTTAATTGCAAAAGCTTCTACTGCTTCAGAATTAAGAACTATTTGTGCCTGAACTGCAGCCTCAAGACCATATGAGTGAGCAAATCCACCAGTTGGAAGAATGGAATCAATAATTTGCCATAGGCTCCACC-AGATGGATG--CTTATCATTCATATCTATAGGTAGTTCAGTTGGGTGGTGCCAT--TGATTCTCTTCCATGTAAGTTGCA---ATCCCATTCA----------------------
>PB33
CATCTCCCTCATACAGATCGTAAAATAATAA-ATCAGTCAAATTTCTA-ACTCAT--------------------TTGGTAA----CTTCAAGAAC-GAAATAGGCGAGAGAACAAGTAATCATGACAACC--TTGCACAGTATCCAACAGGGGGGCAGTTTGATTGGCTTCTTCAATTGAATGATTCATGTGTCTCTTCAAGATTCCATCTGCAACTTTAAAGATACGGTGTTGTATGGATGCTGACTCTAATGGCCCAATCAAATTAAGCCTTGTTGCAGCCGAAAGTAAATCTCTCAATGTCATAAATAAATATGCTTGTTGTGTAGTAAAAGAATCAAATCCCAGAAGACCACAGATTATACCAAAAACTGAAGCATGATGAACATGGA--CTATACCTGGCTTTCGAGCACACTCTCGCATATGCTTTAGATCTGGAATTTCAACAAACACTGTTGATGCCACCCGCAATAGTGCTGATCCTTGGGAAATTGATGCTTTCCTCGCAACTCCATTAGTCAGGGTAGCATGCAATATTTGATCAATTTTAATCC-AGTCTTCTATGTTGGGAAATCTGTTGGCTCTGTAAACAAAGGGCAGAAGTAAGCTCCCGGTATTCTCCAATGTGTTAACTGCGAACGCTTCTAATGCTTCTGGATTTGGAACTATCTGTGCCTGAACTGCAGCTTCAAGACCATAAGAGTGAGCAAAGCCACCAGTTGGAAGAACAGAATCTAGCATTTGCCACAGGTTCCATC-AGACAAAGG--TTCCTCACATAGATCCATTGGCAATTCATCTACGTCATGATGC--TGGTCCTCTGTTATAGCAATGGCAA--GTGGCATTAAGG---CCCTAAATACAAATT--
>PF1
-----------------------------------------------------------------------------------------------------------------------------------------------------------------------------------------------------------------------------------------------------------------------------------------------------------------------------------------------------------------------------------------------------------------------------------------------------------------------------------------------------------AAATTGATGCCTTCCTAGACACCCCATTAGTCAGAGTTGCATGCAAAATTTGATCAAGTTTAATCC-AATTTTCAATGTTGGGATATTTGTGAGAATTGTATACAAATGGTAGAAGTAAACTGCCAGTATTCTCCAGTATATTAATAGCAAAAGCTTCTAATGCTTCAGAATTGAGAACTATCTGTGCCTGAACTGCAGCTTCAAGACCATAAGAGTGAGCAAATCCACCAGTCGGAAGAATCGAATCAATAATTTGCCATAGATTCCACC--------------------------------------------------------------------------------------------------------------------
>PFM1
---------------CAATTGAAAATCATG--TTTATGTAGGCTTCTC-ACTAAT-------TAATG-----TTTTTGGTAACTTACTTCAAGAAC-AAAATAAACGAGAAAACAAATACTCATGACAGCC--TTGAACAGTGTCCAAAAGTGGGAAACACTGATTTGCATCTTCAATTGGGCGATCCATGTGTCTCTTCAAGATCCTCTCTGCAACTTTGGAGATGCGGTGTTGTATGGATGCTGCCTCCAATGGCCCAATCAAATTAAGTCTTGTTGCAGCTGAAAGTAAATCTCGCAAAGTCACAAATAAGTATGCTTGCTGTGTAGTGAATGAATCAAATCCCAGAAGACCACAGACAACACCAAAAACTGAAGCATGGTGAACATGTA--CTGTGACTGCCTTTCGTGCACATGCTCGCATTTGTTTTAGGTCTAAAATTTCAGTAAACACTGTTGATGCTACCCGCAAAAGTGCTGATCCTTGGGAAATTGATGCCTTCCTAGACACTCCATTAGTCAGAGTTGCATGCAATATTTGATCAAGCTTAATCC-AATTTTCAATGTTGGGATATTTGTGAGAGTTGTATACAAATGGTAGAAGTAAGCTGCCAGTATTCTCCAGTACATTAATTGCAAAAGCTTCTACTGCTTCAGAATTAGGAACTATTTGTGCCTGAACTGCAGCTTCAAGACCATATGAGTGAGCAAATCCACCAGTTGGAAGAATGGAATCAATAATTTGCCATAGGCTCCACC--GATGGATG--CTTATCATTCATATCTATAGGTAGTTCAGTTGGGTGGTGCCAT--TGATTCTCTTCCATATAAGT-GCAA--ATCCCATTCAAAGGCCCCTGAAACAAAA----
>PG28
-------------------------------------GTCAGTTTCTG-ACTAAT--------------------TTGGTAACTTCCATCAAGAAC-GAAATAGGCGAGAGAACAAATACTCATGACAACC--TTGAGCAGTATCCAACAGGGGGGCAGTTTGCATGGCTTCTTCAATTGAATGATTCATGTGTCTCTTCAAAATCCTATCTGCAACTTTAAAGATACGGTGTTGTATGGATGCTGACTCTAATGGCCCAATCAAATTAAGCCTTGTTGCAGCCGAAAGTAAATCTCTCAATGTCATAAATAAGTATGCTTGTTGTGTAGTAAAAGAATCAAATCCCAGAAGACCACAGATTATACCAAAAACTGAAGCATGATGAACATGGA--CCATACCTGGCTTTCGAGCATACTCTCGCATCTGTTTTAGATCTGGAATTTCAACAAACACTGTTGATGCTACCCGTAAAAGTGCTGATCCTTGGGAAATTGATGCTTTCCTCGCAACTCCATTAGTCAGGGTGGCATGCAATATTTGATCAATTTTAATCC-AGTCTTCTATGTTGGGAAATCTGTTGGCTCTGTAAACAAAGGGCAGAAGTAAGCTCCCAGTATTCTCCAATGTGTTAACTGCAAACGCTTCTAATGCTTCTGGATTTGGAACTATCTGTGCCTGAATTGCAGCTTCAAGACCATAAGAGTGAGCAAAGCCACCAGTTGGAAGAACAGAATCAAGCATTTGCCACAGGTTCCATC-AGACAAAGG--CTTCTCACATATATCCACTGGCAGTTCATCTAGGCCATGATGC--TGGTCCTCTGTTATATCAGTGTCAA--GCCCCATTAAAGGG-CCTTGAATTCAAATTTG
>PH2
-------------------------------------------------------------------------------------------------------------------------------------------------------------------------------------------------------------------------------------------------------------------------------------------------------------------------------------------------------------------------------------------------------------------------------------------------------------------------------------------------------------------------------------------AGAGTTGCATGCAAAATTTGATCAAGTTTAATCC-AATTTTCAATGTTGGGATATTTGTGAGAATTGTATACAAATGGTAGAAGTAAACTGCCAGTATTCTCCAGTATATTAATAGCAAAAGCTTCTAATGCTTCAGAATTGAGAACTATCTGTGCCTGAACTGCAGCTTCAAGACCATAAGAGTGAGCAAATCCACCAGTCGGAAGAATCGAATCAATAATTTGCCATAGATTCCACC-AGATGGACA--CTCATCATTCATATCTAAAGGTAGTTCAGTTGGGTGGTGACAT--TGGTTCTCTTCCATGTAAGTTGCAA--ATCCCATTAA----------------------
>PM29
--------------ACCACATGAAGTAGTGG-ACATTGGAAGTTTCTG-ACTGAT--------------------TTGGTAACTTCCTTCAAGAAC-GAAATAGGCGAGAGAACAAAAAATCATGACAACC--TTGAACAGTATCCAAAAGGGGGTCAGTTTGGTGGGCTTCTTCAATTGAATGATTCATGTGTCTCTTCAGGATCATATCTGCAACTTTAAAGATACGGTGTTGTATGGATGCTGACTCTAATGGCCCAATCAAATTAAGCCTTGTTGCAGCCGAAAGTAAATCTCGCAATGTCATAAATAAGTATGCTTGTTGTGTAGTAAACGAATCAAATCCCAAAAGACCACAGATTATACCAAAAACTGAAGCATGATGAACATGGA--CCATACCTTGCTTTCGAGCACACTCTCGCATCTGTTTTAGATCTGGAATTTCAACAAAAACAGTTGATGCCACCCGCAAAAGTGATGATCCTTGGGCAATTGATGCTTTCCTTGCAACTCCATTAGTCAGGGTAGCATGCAATATTTGATCAATTTTAATCC-AGTTTTCTATGTTGGGAAATCTGTTGGCTTTGTAAACAAAGGGCAGAAGTAAGCTCCCAGTATTCTCCAATGTGTTAATTGCAAACGCTTCTAATGCTTCTGGATTCGGAATCATATGTGACTGAACTGCAGCTTCCAGACCATAAGACTGAGCAAAGCCACCAGTTGGAAGAACAGAATCAAGCATTTGCCACAGGTTCCATC-AGACAAAGG--CTCCTCACATATATCCACTTGCATTTCATCTAGGTCATGATGC--AGGTCCTCTGTTATATTAGTGGCAA--GTCCCATTAAAGGG-CCTTGAATAAAAGTT--
>PS27
-------------------------------------GTCAGTTTCTG-ACTAAT--------------------TTGGTAGCTTCCATCAAGAAC-GAAATAGGCGAGAGAACAAATACTCATGACAACC--TTGAGCAGTATCCAACAGGGGGGCAGTTTGCATGGCTTCTTCAATTGAATGATTCATGTGTCTCTTCAAAATCCTATCTGCAACTTTAAAGATACGGTGTTGTATGGATGCTGACTCTAATGGCCCAATCAAATTAAGCCTTGTTGCAGCCGAAAGTAAATCTCTCAATGTCATAAATAAGTATGCTTGTTGTGTAGTAAAAGAATCAAATCCCAGAAGACCACAGATTATACCAAAAACTGAAGCATGATGAACATGGA--CCATACCTGGCTTTCGAGCATACTCTCGCATCTGTTTTAGATCTGGAATTTCAACAAACACTGTTGATGCTACCCGTAAAAGTGCTGATCCTTGGGAAATTGATGCTTTCCTCGCAACTCCATTAGTCAGGGTGGCATGCAATATTTGATCAATTTTAATCC-AGTCCTCTATGTTGGGAAATCTGTTGGCTCTGTAAACAAAGGGCAGAAGTAAGCTCCCAGTATTCTCCAATGTGTTAACTGCAAACGCTTCTAATGCTTCTGGATTTGGAACTATCTGTGCCTGAATTGCAGCTTCAAGACCATAAGAGTGAGCAAAGCCACCAGTTGGAAGAACAGAATCAAGCATTTGCCACAGGTTCCATC-AGACAAAGG--CTTCTCACATATATCCACTGGCAGTTCATCTAGGCCATGATGC--TGGTCCTCTGTTATATCAATGTCAA--GCCCCATTAAAGGG-CCTTGAATTCAAATTT-
>PS30
---------------CAATTGAAAATCATG--TTTATGTAGGATTCTC-ACTAAT-------TAATG-----TTTTTGGTAACTTACTTCAAGAAC-AAAATAAACGAGAAAACAAATAATCATGACATCC--TTGAACAGTGTCCAAAAGTGGGACACACTGATTTGCATCTTCAATTGGACGATCCATGTGTCTCTTCAAGATCCTCTCTGCAACTTTGGAGATGCGGTGTTGTATGGATGCTGCCTCCAATGGCCCAATCAAATTAAGTCTTGTTGCAGCTGAAAGTAAATCTCGCAAAGTCACAAACAAGTATGCTTGCTGTGTAGTGAATGAATCAAATCCCAGAAGACCACAGACAATACCAAAAACTGAAGCATGGTGAACATGAA--CTGTATCTGGCTTTCGTGCACATGCTCGCATTTGTTTTAGGTCTAAAATTTCAGTAAACACTGTTGATGCTACCCGCAAAAGTGCTGATCCTTGGGAAATTGATGCCTTCCTAGACACTCCATTAGTCAGAGTTGCATGCAATATTTGATCAAGCTTAATCC-AATTTTCAATGTTGGGATATTTGTGAGAGTTGTATACAAATGGTAGAAGTAAGCTGCCAGTATTCTCCAGTATGTTAATTGCAAAAGCTTCTACTGCTTCAGAATTAAGAACTATTTGTGCCTGAACTGCAGCCTCAAGACCATATGAGTGAGCAAATCCACCAGTTGGAAGAATGGAATCGATAATTTGCCATAGGCTCCACC-AGATGGATG--CTTATCATTCATATCTATAGGTAGTTCAGTTGGGTGCTGCCAT--TGATTCTCTTCCATGTAAGTTGCA---ATCCCATTCA----------------------
>PSF43
---------------CAATTGAAAATCATG--TTTACATTGACTTCTC-ACTAATCAGTTGGTAATG-----TTTTTGGTGACTTACTTCAAGAAC-AAAATAAACGAGAAAACAAATAATCATGACAGCC--TTGAACAGTGTCCAAAAGTGGGACACACTGATTTGCTTCTTCAATTGGACGATCCATGTGTCTCTTCAAGATCCTCTCTGCAACTTTGGAGATGCGGTGTTGTATGGATGCTGCCTCCAATGGCCCAATCAAATTAAGTCTTGTTGCTGCTGAAAGTAAATCTCGCAAAGTCACAAACAAGTACGCTTGCTGTGTAGTGAATGAATCGAATCCCAGAAGACCACAGACAATGCCAAAAACTGAAGCATGGTGAACATGGA--CTGTCTCTGGCTTTCGAGCACATGCTCGCATCTCTTTTAGCTCCAAAATTTCAGTAAACACTGTTGATGCTACCCGCAAAAGTGCTGATCCTTGGGAAACCGATGCCTTCCTAGACACTCCATTAGTCAGAGTTGCATGCAATATTTGATCAAGTTTAATCC-AATTTTCAATGTTGGGATATTTGTGAGAATTGTATACAAATGGTAGAAGTAAGCTGCCAGTATTCTCCAGTATGTTAATTGCAAAAGCTTCTAATGCTTCAGAATTGAGAACTAGTTGTGCCTGAACTGCAGCCTCAAGACCATATGAGTGAGCAAATCCACCAGTCGGAAGAATGGAATCAATAATTTGCCATAGGTTCCACC-AGATGGACA--CTCATCATTCATATCTAAAGGTAGTTCACTTGGGTGGTAACAT--TGGTTCTCTTCCATGT-AGTTGCAA--ATCCCGTTAAAAGGCCCCTGAA----------
>PTA0
-------------------------GCAC---TTTATGTAGGCTTCTCTACTAATAAGGTAATATTG-----TTTTTGGTA----ACTTCAAGAAC-AAAATAAACGAGAAAACAAATAATCATGACAGCC--TTGAACAGTGTCCAAAAGTGGGAAACACTGATTTGCTTCTTCAATTGGGCGATCCATGTGTCTCTTCAAAATCCTCTCTGCAACTTTGGAGACGCGGTATTGTATGGATGCTGCCTCCAATGGCCCAATCAAATTAAGTCTTGTTGAAGCTGAAAGTAAATCTCGCAACGTCACAAATAAGTATGCTTGCTGTGTAGTGAATGAATCAAATCCCAGAAGACCACAGACAATACCAAAAACTGAAGCATGGTGAACATGGA--CTGTCTCTGGCTTTCGAGCACATGCTCGCATTTGTTTTAGGTCTAAAATTTCAGTAAACACTGTTGATGCTACCCGCAAAAGTGCTGATCCTTGGGAGATCGATGCCTTCCTAGACACTCCATTAGTCAGAGTTGCATGCAATATTTGATCAAGTTTAATCC-AATTTTCAATGTTGGGATATTTGTGAGAATTGTATACAAAGGGTAGAAGTAAGCTGCCAGTATTCTCCAGTATGTTAATTGCAAAAGCTTCTACTGCTTCAGAATTGAGAACTATTTGTGCCTGAACTGCAGCTTCAAGACCATACGAGTGAGCAAATCCACCAGTCGGAAGAATGGAATCAATAATTTGCCACAGGTTCCA---AGATGGACA--CTTATCATTCATATCTATAGGCAGCTCAGTTGGGTGGTGCCAT--TGATTCTCTTCCATGTAAGTTGCA-----------------------------------
>RC54
---------------CAATTGAAAATCATG--TTTACGTAGACTTCTC-ACTAATCAGTTAGTAATG-----TTT-------CTTACTTCAAGAAC-AAAATAAACGAGAAAACAAATAATCATGACAGCC--TTGAACAGTGTCCAAAAGTGGGACACACTGATTTGCTTCTTCAATTGGGCAATCCATGTGTCTCTTCAAGATCCTCTCTGCAACTTTGGAGATGCGGTGTTGTATGGATGCTGCCTCCAATGGCCCAATCAAATTAAGTCTTGTTGCAGCTGAAAGTAAATCTCGCAAAGTCACAAACAAGTATGCTTGCTGCGTAGTGAATGAATCAAATCCCAGAAGACCACAGACAATACCAAAAACTGAAGCATGGTGAACATGGA--CTGTCTCTGGCTTTCGAGCACATGCTCGCATCTCTTTTAGGTCCAAAATTTCAGTAAACACTGTTGATGCTACCCGCAAAAGTGCTGATCCTTGGGAAATTGATGCCTTCCTAGACACTCCATTAGTCAGAGTTGCATGCAATATTCGATCAAGTTTAATCC-AATTTTCAATGTTGGGATATTTGTGAGAATTGTATACAAATGGTAGAAGTAAGCTGCCAGTATTCTCCAGTATGTTAATTGCAAAAGCTTCTAATGCTTCAGAATTGAGAACTATTTGTGCCTGAACTGCAGCCTCAAGACCATATGAGTGAGCAAATCCACCAGTCGGAAGAATGGAATCAATAATTTGCCATAGGTTCCACC-AGATGGACA--CTGATCATTGATATCTAAAGGTAGTTCACTTGGGTGGTAACAT--TGGTTCTCTTCCATGTAAGTTGCAA--ATCCCATTAAAAGGCCCCTGAA----------
>SA1
---------------------ACAATTGAA--TTTATGTAGGCTTCTCTAATACTAAGGTGGTAATG-----TTTTTGGTAACTTACTTCAAGAAC-AAAATAAACGAGAAAACAAATAATCATGACAGCC--TTGAACAGTGTCCAAAAGTGGGGCACACTGATTTGCATCTTCAATTGGGCAATCCATGTGTCTCTTCAAGATCCTCTCTGCAACTTTGGAGATGCGGTGTTGTATGGATGCTGCTTCCAATGGCCCAATCAAATTAAGTCTTGTTGCAGCTGATAGTAAATCTCGCAAAGTCACAAATAAGTATGCTTGCTGTGTAGTGAATGAATCAAATCCCAGAAGACCACAGACAATACCAAAAACTGAAGCATGGTGAACATGGA--CTGTCTCTGGCTTTCGTGCACATGCTCGCATTTGTTTTAGTTCTAAAATTTCAGTAAACACTGTTGATGCTACCCGCAAAAGTGCTGATCCTTGGGAAATTGATGCCTTCCTAGACACTCCATTAGTCAGAGTTGCATGCAATATTTGATCAAGCTTAATCC-AATTTTCAATGTTGGGATATTTGTGAGAGTTGTATACAAATGGTAGAAGTAAGCTGCCAGTATTCTCCAGTATGTTAATTGCAAAAGCTTCTACTGCTTCAGAATTAAGAACTATTTGTGCCTGAACTGCAGCTTCAAGACCATATGAGTGAGCAAATCCACCAGTTGGAAATATGGAATCAATAATTTGCCATAGGCTCCACC-AGATGGACG--CTTATCATTCATATCTATAGGTAGTTCAGTTGGGTGGTGCCAT--TGATTCTCTTCCATGTAAGTTGCAA--ATCCCATTCAAAGGCCCCTGAAACAAAAT---
>SC0
-TTTA---CACCAACCAAATGAAAATCATG--TTTAAGTAGGCTTCTAAACTAAT-------TAATG-----TTTTTGGTGACTTGATTCAAGAAC-AAAATAAACGAGAAAACAAATAATCATGACAGCC--TTGAACAGTGTCTAAAAGTGGGACACACTGATGTGCTTCTTCAATTGGGCGATCCATGTATCTCTTCAAGATCCTCTCAGCAACTTTGGAGATGCGGTATTGTATGGATGCTGCCTCCAATGGCCCAATCAAATTAAGTCTTGTTGCGGCTGAAAGTAAATCTCGCAAAGTCACAAATAAGTATGCTTGCTGTGTAGTAAATGAATCAAATCCCAGAAGACCACAGACAGTACCAAAAACTGAAGCATGGTGAACACGGA--CTGTCTCTGGCTTTCGAGCACTTGCTCGCATTTGTTTTAGGTCTAAAATTTCAGTAAACACTGTTGATGCTACCCGCAAAAGTGCTGATCCTTGAGAAATTGATGCCTTTCTAGACACTCCATTAGTCATAGTTGCATGCAATATTTGATCAAGTTTAATCC-AATTTTCAATGTTGGGATATTTGTGAGAATTGTATACAAATGGTAGAAGTAAGCTGCCAGTATTCTCTAATACGTTAATAGCAAAAGCTTCTAATGCTTCAGAATTGAGAACTATTTGTGCCTGAACTGCAGCTTCAAGACCATATGAGTGAGCAAATCCACCAGTCGGAAGAATGGAATCAATAATTTGCCATAAGTTCCACC-AGATAGATA--CTCATCATTCATATCTAAAGGTAGTTCAGTTGGGTGGTGACAT--TGAATCTCTTGCATGTAAGTTGA----ATCCCATTTA----------------------
>SE46
----------------------------------------------------------------------------------------------------------------------------------------------------------------------------------------------------------------------------------------------------------------------CAAGTTAAGCCTCGTTGCTGCTGAAAGCAAATCTCGCAACGTCACAAATAGGTATGCTCGCTGAGTAGTGAAAGAATCAAATCCTAGTAGACCACATATGATGCCAAATACTGAGGCATGATGAACACGAA--CAATACCAGGCTTCTGAGCACATGCTCTCATATGTTTCAAATCTGAAATTTCAACAAATACTTTTGAAGCAACCCGCAAGAGTGCTGTCCCTTGGGCAATAGATGCTTTCCTAGCAACTGCATTAGTCAGGGTTGCATGTAATATTTGATCAAGTCTAATCC-AATTTTCTATGTCAGGGAATCTATTGGCTTTGTAAACAAAGGGTAAAAGCAAGCTGCTTGTATTCTCCACTGTATTAATTGCAAAAGCTTCTAATGCTTCTGGGCTTGAAACTAGCTGCGCATGAACTGCAGCTTCAAGACCATAGGAGTGTGCGAATCCACCAGTTGGAAGAACAGAGTCAATAATTTGCCAAAGTCTCCAAC--GATGTAGG--TTCATTATGC----------------------------------------------------------------------------------------------
>SG23
TTTTATACCCATAAT--ATGAAAATTCAT---TTTATGTTGGCTTGCC-AGTAATGCTGGGGCAATA-------------AACTTTGCTCATGAAC-AAAATAGACGAGTAAATAAATAATCATGGCAACC--CTGAGCAGTGTCCAAAACTGGGGCAGTCTGATAAGCTTCTTCAATTGGACGATCCATGTGTCTCTTCAAGATCTTCTCTGCAACTTTGGAGATGCGGTGTTGAATGGATGCTGCCTCTAGTGGTCCAATCAAATTAAGTCTAGTTGAAGCAGAAAGCAAATCTCGCAATGTCACAAATAAGTATGCTTGTTGTGTAGTGAATGAATCAAATCCCAGAAGACCACAGATGATACCAAAAACTGAAGCATGATGAACATGGA--CCATACCAGGCTTTCGAGCACATGTCCGCATCTGTTTTAAATCTGAAATTTCGGTAAACACGGTTGATGCTACACGCAGAAGTGCAGATCCTTGGGTAATTGATGCCTTCCTTGCAACTCCATTGCTCAGGGTTGCATGCAATATTAGATCAAGTTTAATCC-AATTTTCAATGCTAGGATATTTGTTAGCTTCGTAAACAAATGGTAAAAGTAAGCTTGCAGTATTCTCCACTGTATTAACTGCAAAAGCTTCTAATGATTCTGCATTTGGAACTATTTGTGCCTGAACTGCAGCTTCAAGGCCATAAGAGTGGGCAAATCCACCAGTTGGAAGAATGGAATCAAGAATTTGCCATAGGCTCCATC--GATGTTTG--CTCATCACACATATCCACCGGTAGTTGATCTGAGTGATGGCAT--TCCTTCTCTTCCATGTAATTTGCAA--ATGTCTTTTAA-----------CGCAAATT--
>SS22
TTTTATACCCATAAT--ATGGAAATTTA----TTTATGTTGTCTTGCC-AGTAATGCCGAGGCAATA-------------AACTTTGCTCATGAAC-AAAATAGACGAGAAAATAAATAATCATGGCAACC--CTGAGCAGTGTCCAAAACTGGGGCAGTCTGATAAGCTTCTTCAATTGGACGATCCATGTGTCTCTTCAAGATCTTCTCTGCAACTTTGGAGATGCGGTGTTGAATGGATGCTGCCTCTAGTGGCCCAATCAAATTAAGTCTAGTTGAAGCTGAAAGCAAATCTCGCAATGTCACAAATAAGTATGCTTGTTGTGTAGTGAATGAATCAAATCCCAGAAGACCACAGATGATACCAAAAACTGAAGCATGATGAACATGGA--CCATACCAGGCTTTCGAGCACATGTCCGCATCTGTTTTAAATCTGAAATTTCGGTAAACACGGTTGATGCTACACGCAGAAGTGCAGATCCTTGGGTAATTGATGCCTTCCTTGCAACTCCATTGCTCAGGGTTGCATGCAATATTAGATCAAGTTTAATCC-AATTTTCAATGTTAGGATATTTGTTAGCTTCGTAAACAAATGGTAAAAGTAAGCTTGCAGTATTCTCCACTGTATTAACTGCAAAAGCTTCTAATGATTCTGCATTTGGAACTATTTGTGCCTGAACTGCAGCTTCAAGGCCACAAGAGTGGGCAAAACCACCAGTTGGAAGAATGGAATCAAGAATTTGCCATAGGCTCCATC--GATGTTTG--CTCATCACACATATCCACCGGAAGTTGATCTGAGTGATGGCAT--TCCTTCTCTTCCATGTAAGTTGCAA--ATGCCATTAAAATGTCTTTGAACACAAATTC-
>SV36
AGTTAGGTTTACAATCAATGGAAAAGGATG--TTTGAATCAACTTTTC-ACAAAT-TTGAAGCAATA----ATTTTTGGCAACTTCCTTCAAGAAC-AAAATAGATGAGAGAACAAATAATCATGATAACC--TTGAACTGTGTCCAAAAGTGGGGTAGTCTAATAGGCTTCTTCAATTGGGAAATCCATGTGTCTCTTCAAGATCCTCTCTGTAAATTTAGAAATGTGGTGTTGTATGGATACTGCCTCTAATGGCCCAACCAAATTAAGTCTTGTTGTAGCTGAAAGTAAATCTCGTAATGTCACAAATAAATATGCATGTTGTGAGGTGAACAAATCAAATATCAAAAGACCACATATGATTCCAAAAATTGAAGCATGATGAACATGGA--CCATGTTGGGTTTTTGAGCATATTCCTGCATCTGTTTTAGATCTGAAATTTTAGTAAACACTATTGACGCAACCCACAAAAGTGTTGATCCTTGAGAAATTGATGCCTTCCTAGCAACTCCATTAGTCAGGGTTGCATGCAATACTTGGTCAAGTTCAATCC-AATTTTCAATGTTGGTATATTTGTGAGCTTTGTAAACAAATGGTAAAAGTAGGCTCTCAGTATTCTCTAGTGTGTTAACTGTAAAACTTTCTAATGCTTTTGAATTAGGAACTATCTGTGCATGAACTACAGCTTCAAGACCATAAGAGTGGGAAAATACACTGA-----------AGCTTAATAGCCTTTCCTACAA-------AGATGAATT--CAAATCACTCCTA--------------ATTTGAATCTTGA----------------------------------------------------------------
>TA17
--------------------------------TTTTTGTTGGCTTGTC-AGTAATGTAGAAGC-ATA-------------AACTTTTCTCATGAAC-AAAACAGACAAGAAAATAAATAATCACGACAACC--CTGAGCAGTGTCCAAAACTGGTCAAGTCTGATGAGCTTTTTTAATTGGACAATCCATGTG--TCTTCAAAATCTTCCCTGCAACTTTGGAGATGTGGTGTTGAATAGATGCTGCCTCTAATCG-CCAATCAAAATAAGTCCAGTTGAAGCTGAGAGAAAATCTCACAACATTACAAAGAAGTATGCTTGTTGCATAGTGAATGAAT---------------CATGATGACCGCCAAAAACTGAAGCATGATGAACACGGG--CCATATTGGGCTTTTGAGCACATGCCTGCATCTGTTTTATATCTGAGATTTGAGTAAACACAGTTGATGCTACACGAAGAAGTGCAGAGCCTTGAGTGATTGATGCCT-CCTTGCAACTCCACTACTCTAGGTTGCATGCAGAATTGGATCAATTTTAATCCTCTTTTTCAGTATTAGAATGTTTGCTAGCTTTGTAAACAAAAGGTAAAAATAAGATTGCAGTATTCTCCTCTGCATTAACTGCAAGAGCTTCT-ATGGTTCTGCATCGGGTACTACTCATGTCTGAATTGCAGGTTCAAGGCCATAAGAGTGCGCAAATTCACTAGTTGGAAGAATGGAAT--------------------------------------------------------------------------------------------------------------------------------------------
>TB39
AATAAAAACAA----CAGTACAGATAAATG--TGTATGTTGGCTTGTT-ACCAA----------ATAA----TTTTTGGAAACTTCGTTCAAGAAC-AAAATAGACGAGAGAATAAATAATCATGACAGCC--TTGAACAGTGTCCAAAACTGGGGCAGTCTGATAGGCTTCTTCAATTGGGCGATCCATGTGTCTCTTCAAAATCCCCTCTGCAACTTTGGAGACGCGGTGTTGTATGGATGCTGCCTCTAATGGCCCAACCAAATTAAGTCTCGTTGAAGCTGAAAGTAAATCTCGCAGTGTCACAAATAAGTATGCTTGTTGTGTAGTGAATGAATCGAATCGCAGAAGACCACAGATGATACCAAAAACTGAAGCGTGATGAACATGGA--CCGTACCCATATTTCGAGCACACGTCCGCATCTGTTTTAAATCTGCAATTTCAGTAAACACAGTCGATGCTACCCGCAGAAGTGCAGATCCTTGGGCAATTGATGCCTTCCTAGCAACACCATTAGTCAGAGTTGCATGCAATATTTGATCGAGTTCAATCC-AATTCTCAATGTTGGGATATTTGTTAGCTTTGTAAACAAATGGTAAAAGTAAGCTACCACTATTCTCCACAGTGTTAACTGCAAAAGATTCTAATGATTCTGTCTCAGGAACTATCTGTGCCTGAACTGCAGCTTCAAGACCATAAGAGTGGGCAAATCCACCAGTTGGAAGGATGGAATCAAGAATTTGCCATAGGTTCCATC-AGATGGTCG--CTCGTCACACATATCCACTGGAAGTTGATCTGAGTGATGACAT--TGGTTCTTGTCCACATAAGTTGTA---GTCCCATTAAAAAGGCTATGAACATAAATTT-
>TC31
-----------------ATGTAAAGTCATG---TCAGGTCAGTGTCTG-ACTGATTCTGAAGCAGTA-------ATTGGTGACTTTCTTCAAGAAC-GAAATAGGCGAGAGAACAAATTATCATGACAACC--TTGAACAGTATCCAAAAGGGGGGCAGTTTGATTGGCTTCTTCAATTGAATGATTCATGTGTCTCTTCAAAATCCTATCTGCAACTTTAAATATACGGTGTTGTATGGCTGCTGACTCCAATGGCCCAATCAAATTAAGCCTTGTTGCAGCAGAGAGTAAATCTCGCAATGTCATAAATAAGTATGCTTGTTGTGTAGTAAAAGAATCAAATCCCAGAAGACCACAGATTATACCAAAAACTGTTGCATGGTGAACATGGA--CCATACCTGGTTTTCGAGCACATTCTCGCATCTGTTTTAGATCTGGAATTTCAACAAACACTGTTGATGCAACCCGCAAAAGTGCTGATCCTTGGGCAATTGATGCTTTCCTAGCAACTCCATTAGTCAGAGTAGCATGCAATATTTGATCAATCTTAATCC-ACTCTTCTATGTTGGGAAATCTGTTGGCTCTGTAAACAAAGGGTAGAAGTAAGCTCCCAGTATTCTCCAATGTGTTAACTGCAAACGCTTCTAATGCTTCTGGATTTGGAACTATATGTGCCTGAACTGCTGCTTCAAGACCATAAGAGTGGGCAAAGCCACCAGTTGGAAGAACAGAATCAAGCATTTGCCACAGATTCCATC-AGACGAAGG--CTCCTCACATATATCCACTAGCAGTTCATCTAGGTCATGATGC--TGGTCCTCTGTTATTTCAGTGGCAA--GTCCCATTAAAGGG-CCTTGAATACAAATTT-
>TN1
TTTTACACATATAGCCAATGAAAAATAAT-----TATGTTGGCTTGCT-ATTAATGCCGAAGCAATAG----GTTTTTTGGCATTCATTCAAGAAC-AAAATAGACGGGAGAACAGATAATCATGACAGCC--TTGAACAGTATCCAAAACTGGGGCAGTCTGATAGGCTTCTTCAATTGGACGATTCATGTGTCTCTTCAAAATCCCCTCTGCAATTTTTGAGATGCGGTATTGTATGGATGCTGCCTCTAATGGCCCTACCAAATTAAGTCTCGTTGAAGCTGAAAGTAAATCTCGCAATGTCACAAATAAGTATGCTTGTTGTGTAGTGAAAGAATCAAATCCCAGAAAACCACAGATGATACCAAAAACTGAAGCGTGATGAACATGGA--CAATACCTGGCTTTCGAGCACATCTCCGCATCTCTTTCAAATCTGAAATTTCAGTATACACAGTTGATGCTACCCGCAGAAGTGCGGATCCTTGAGCAATTGATGCCTTCCTAGCAACTCCATTAGTCAGAGTTGCATGCAATATTTTATCAAGTTTAAGCC-AATTTTCAATGTTGGGATATCTGTTAGCTATGTAAACAAATGGTAAAAGTAAGCTCCCAGTATTCTCCACTGTGTTAATTGCAAAAGCTACTAATGATTCTGTATTAGGAACTATTTGTGCCTGAACTGCAGCTTCAAGACCATAAGAGTTGGCAAACCCACCAGTTGGAAGAATGGAATCAAGAATTTGCCATAGGTTCCATC-----------GCTCATCACACATATCCACCGGTAGTTGATCTGAGTGATGACAC--TGGTTCTCTTCCACGTAAGTTGCAA--GTACCATTAAAAAGTCTTTGAACAGAAATTT-
>TO14
-------------------------------------------------------------------------------------------------------------------------ATCAACAACC--CTGAGCAGTGTCCAAAACTGGTAAAGTCTGATAAGCTTCTTCAATTGGACGACCCATGTGTCTCTTCAAAATCTTCTCTGCAACTTTGGAGATGTGGTGTTGAATAGATGCTGCCTCTAATGG-CCAATCAAATTCAGTCCAGTTGAAGCTGAAAGAAAATCTCACAACATCACAAATAAGTATGCTTGTTGCGTAGTGAATGAAT---------------CATGATGACCACCAAAAACTGAAGCATGATGAACATGGA--CCATATTGGCCTTTCTAGCACATGTCCGCATGTGTTTTATATCTGAAATTTCAGTAAACACGATTGATGCTACATGCAGAAGTGCAGAGTCTTGAGCGATCGATGCCTTCCGTGCAACTCCACTACTCAAGGTTGCATGCAATATTAGATCGATTTTAATCC-AATTTTCAATGTTAGGATAGTTGTTAGCTTTGTAAACAAAAGGTAAAAGTAAGGTTGCAGTATTCTCTACTGCATTAACTGCAAAAGCTTCTAATGATTCAGCATTGGGAACTACTCGTGCCTGAACTGCAGCTTCAAGGCCATAAGAGTGGGCAAATCCACCAGTTGGAAGAATGGAATCAAGAATTTTCCATAGGCTCCATC--GATGTTTG--ATCATAGCACCTATCCACCGGCAGTTGATCTGAGTGATGAGAT--TGATTCTCTTCCACATAAGTTGCAA--GTGCCATTAAAAGGTCTTTTAACACAAATTT-
>TPL03
-----------------------------------------------------------TATGGAGC-----TTTTTGGTGACTTACTTCAAGAAC-AAAATAAACGAGAAAACAAATAATCATGACAGCC--TTGAACAGTGTCCAAAAGTGGGACACACTGATTTGCTTCTTCAATTGGGCGATCCATGTGTCTCTTCAAGATCCTCTCTGCAACTTTGGAGATGCGGTGTTGTATGGATGCTGCCTCCAATGGCCCAATCAAATTAAGTCTTGTTGCTGCTGAAAGTAAATCTCGCAAAGTCACAAACAAGTATGCTTGCTGCGTAGTGAATGAATCAAATCCCAGAAGACCACAGACAATACCAAAAACTGAAGCATGGTGAACATGGA--CTGTCTCTGGCTTTCGAGCACATGCTCGCATCTCTTTTAGGTCCAAAATTTCAGTAAACACTGTTGATGCTACCCGCAAAAGTGCTGATCCTTGGGAAACTGATGCCTTCCTAGACACTCCATTAGTCAGAGTTGCATGCAATATTTGATCAAGTTTAATCC-AATTTTCAATGTTGGGATATTTGTGAGAATTGTATACAAATGGTAGAAGTAAGCTGCCAGTATTCTCCAGTATGTTAATTGCAAAAGCTTCTAATGCTTCAGAATTGAGAACTATTTGTGCCTGAATTGCAGCCTCAAGACCATATGAGTGAGCAAATCCACCAGTCGGAAGAATGGAATCAATAATTTGCCATAGGTTCCACC-AGATGGACA--CTGATCATTCATATCTAAAGGTAGTTCACTTGGGTGGTAACAT--TGGTTCTGTTCCATGTAAGTTGCAA--ATCCCGTTAAAAGGCCCCTGAA----------
>WN5
----------------AACTGAATATCATG--TTTATACCCACTTCTC-AGTAGT-------CAATA--------ATGCTTTCTTCCTTCAAGAAC-AAAATAGACGAGAGAACAAATAATCATGGCAACC--TTGAACAGTGTCCAAAAGTGGAGCAGTCTGATAGGCTTCTTCTGTAGGGCGATCCATGTGTCTCTTCAAGATCCTTTCTGCAACTATTGAGATGCGGTGTTGTATGGATGCTGCCTCCAATGGCCCAATCAAATTAAGCCTTGTTGCAGCTGAAAGTAAATCTCGCAATGTCACAAATAAGTATGCCTGTTGTGTGATGACTGGATCAAATCCCAGAAGACCACAGATGATACCAAAAGTTGAGGCATAATGAATGTGGA--CTGTACCTGGCTTTCGAGCACATGCTCTCATCTGTTTTAGATCTGAAATTTCAGTAAACACAGTTGCTGCTACCCGCAAAAGTGCTGATCCTTGGGCAATTGATGCCTTCCTAGCAACTCCATTAGTCAGAGTCGCATGCAATATTTGATCAAGTTTAATCC-AATTCTCGATGCTGGGATATTTGTTAGCATTGTAAACAAATGGTAGAAGCAAACTCCCAGTATTCTCCAGTATGTTAATTGCAAAAGCTACTAGTGCTTCTGAATTAGGAACAACTTGTGTATGCATTGCCGCCTCAAGACCGTTCGAATGGGCAAATCCACCAGTTGGAAGAATAGAATCAAGAATTTGCCAGAGACTCCATC-AGATGAATG--CTCATCACACGTATC---------TTCTTTCA---AGTGAAAT--TGTTGCTGTTTCATGCAAGTTGCAA--GTCCCATTAAAAGACCCTTGAACACAAAT---
>WS10
----------------AATAGAAATTCAT---TTTTTGTTGGTCTTTC-AGTAAT-------CAATC-------------AACTTTTCTCATGAAC-AAAATAGACGAGAAAATAAGTAATCATGACAACC--CTGAGCAGTGTCCAAAACTGGGTAAGTCTGGTAAGCTTCTTCAATTGGACGATCCATATGTCTCTTCAAAATCTTCTCTGCAACTTTGGAGATGCGGTGTTGAAGGGATGCTGCCTCTAATGGCCCAACCAAATTAAGTCTAGTTGAAGCTGAAAGTAAATCTCGCAACATCACAAATAAGTATGCTTGTTGTGTAGTGAATGATTCAAATCCCAGGAGACCACAGATGGTACCAAAAACCGAAGCATGATGAGAATGGA--CCATACCAGGCTTTTGAGCGCATGTCCGCATCTGTTTAAAATCTGGAATTTCAGTAAACACACTTGATGCCACACGAAGAAGTGCAGAGCCTTGAGCAATTGAGGCCTTCCTTGCAACTCCATTACTCAAGGTTGCATGCAATATTAGATCGAGTTTAATCC-AATTTTCAATGTTAGGATATTTGTTAGCTTCGTAAACAAATGGTAAAAATAAGCTCGCAGTATTCTCAACTGCATTAACTGCAAAAGCTTCTAATGATTCTGCATTGGGAACTACTCGTGCCTGGACTGCTGCTTCAAGGCCACAAGAGTGAGCAAATCCACCAGTTGGAAGAATGGAATCAAGAATTTGCCATAGGCTCCATC--GATGTTTGATCACATCACATGCATACACCAGTGGTTGATGTGGGGGAAGACAT--TGATTCTCTTCCACATAATTTGCAA--GTGCCATTGAAATGTCTTCGCACACAAATT--
>WW11
---------------CAATAGAAATTCAT---TTTTTGTTGGTCTTTC-AGTAAT-------CAATC-------------AACTTTTCTCATGAAC-AAAATAGACGAGAAAATAAGTAATCATGACAACC--CTGAGCAGTGTCCAAAACTGGGTAAGTCTGGTAAGCTTCTTCAATTGGACGATCCATATGTCTCTTCAAAATCTTCTCTGCAACTTTGGAGATGCGGTGTTGAAGGGATGCTGCCTCTAATGGCCCAACCAAATTAAGTCTAGTTGAAGCTGAAAGTAAATCTCGCAACATCACAAATAAGTATGCTTGTTGTGTAGTGAATGATTCAAATCCCAGGAGACCACAGATGGTACCAAAAACCGAAGCATGATGAGAATGGA--CCATACCAGGCTTTTGAGCGCATGTCCGCATCTGTTTAAAATCTGGAATTTCAGTAAACACACTTGATGCCACACGAAGAAGTGCAGAGCCTTGAGCAATTGAGGCCTTCCTTGCAACTCCATTACTCAAGGTTGCATGCAATATTAGATCGAGTTTAATCC-AATTTTCAATGTTAGGATATTTGTTAGCTTCGTAAACAAATGGTAAAAATAAGCTCGCAGTATTCTCAACTGCATTAACTGCAAAAGCTTCTAATGATTCTGCATTGGGAACTACTCGTGCCTGGACTGCTGCTTCAAGGCCACAAGAGTGAGCAAATCCACCAGTTGGAAGAATGGAATCAAGAATTTGCCATAGGCTCCATC--GATGTTTGATCACATCACATGCATACACCAGTGGTTGATGTGGGGGAAGACAT--TGATTCTCTTCCACATAATTTGCAA--GTGCCATTGAAATGTCTTCGCACACAAATTC-
