# Supplementary material for: Development of a Target Enrichment Probe Set for Conifer (REMcon)
Source: Biology (Basel). 2024 May 22;13(6):361. doi: 10.3390/biology13060361 (PMC11200496; doi:10.3390/biology13060361)
Supplement: Supplementary file 1 [file biology-13-00361-s001.zip › biology-2960267-supplementary/Sup data/MO_orthlogs_alignments/Thupl29377319s0005_1.ortho.selected_stripped.aln.fasta]

>AA60
-----TCTGAGTAGGCATTCCTGT-----------------CAATCGGAGTAGCTAGGTTTCATTTGGACTGAG--AATG-GTGATTGACTTAACGAGGTCCACAAGAATA---------AGAATAACGGGAACATTTGCAATCTTTGCAACTTCAATATTCACGCTATCAGGAATTTCTCTCTGC-AAAAGAATTGCTCCTTCCCGGCGTAGTTGATGCTGCGCATTTGTGGAAAGGCGACCCATACCATCTTCTAGTCTTGGCCACGAGACATTCGCACCACCAACAATAATGATGGAGTTTTGCCCGCTAGGCTGTAGCATAACAACAGCATGGCCAGTAGGGACTGATACGATG-TTGAGGTAGTCCAGACGAACTTCACAGGAAGCTAGACAATCTCGCACTAACGCTACATGAGCATCTTTTCCTACCCTTCGAT--TTGTAAAATGACCTAAGGC-----------------------------------------------------------------------------------------------
>AAR4
--AAAATAGAGCATCT-TCTTTATGACAAGAGA----------------------------------------------------TTTGTAGTAATT-----------GCA-----------AAACAAAGAAAGAATATTGACCTTAGCAACTTCAATATTCACATTATCAGGAATTTCCCTCTGC-AAAAGTACAATTCCTGCTCAACGTATTAATAGCTGGGCATTTGTCGAAAGGCGACTCATACCATCTCCTAGCTTTGGCCAGAAAACATTTTCACCTCCAACAGTAATAATGGAGTTTTGCCCACTGGGCTGCAGCATAACAACAGCATGGCCAGTTGAGACTGTTATAGTG-TTAAGGAAGTCAAGACGAACTCCACAAGAAGCAAGAGTATCTCTTAGTAATGTTCCATGTGCATCTTTTCCGACCTGTTCAC--ACAAAGGACAAAAGGTAAGAT--GTATAGAAAA-------------TG-----AAAATCTGAAT-------------TCTATTTTCTATGTTCTTTGTTCAC------------
>AH26
---------------TCCTCTCA------------------AGTAAAATATTCTTTTCAATT----CAATTTAG-AAAAA-AAAATATGAACAAAGC-----------TCT------------ATATTAATGGAAATATTCACCTTAGCAACTTCAATATTCACACTGTCAGGAACTTCCCTCTGC-AAAAGAATGATTCCTGCTCGACGTATTAGTTGTTGGGCATTTGTACTAAGGCGACTCATACCATCTCCTAGCCTTGGCCAGGAAATATTCGCACCTCCAACAATAATAATAGAGTTTTGACCTCCTGGCTGCAGCATGACAACAGCATGACCAGTAGAGACTGAAACCATG-TTGAGGTAGTCAAGACGAACTCCACAGGAAGCTAGAGCACCCTTGATCAACGTTCCATGTGCATCTTTCCCTACCTGCTTAA--ACAAAGGAAAAAAAGTTAGATCATGACATGGGAG-----ATGTCAATG----AAAAAGTCAAC--------------TCTGGCTAAC-ACTGCTTGTCTGCCTTTCCCTCTTTT
>AME1
--AAAATAGAGCATCT-TCTTTATGACAAGAT-------------------------------------------------TTGTAAGAAAACCATT-----------GCA-----------AAACAAAGAAAGAATATTGACCTTAGCAACCTCAATATTCACATTATCAGGAATTTCCCTCTGC-AAAAGTACAATTCCTGCTCTACGTATTAGTTGCTGGGCATTTGTCAAAAGGCGACTCATACCATCTCCTAGCCTTGGCCAGGAAACATTCGCACCTCCAACAATAATAATGGAGTTTTGCCCACTGGGCTGCAGCATAACAACAGAATGGCCAGTTGAGACTGTTATAGTG-TTGAGGAAGTCAAGACGAACTCCACAAGAAGCTAAAGTATCTCTTACTAACGTTCCATGTGCATCTTTTCCGACCTGTTCAC--ACAAATGACAAAAGGTAAGAT--GTATAGAAAG-------------TC-----AAAATCTGAATT------------TCTATTTTCTATGTTCTTTGTTCGCATGAGAC-----
>AP25
---------------TCCTCTCA------------------AGTAAAATATTCTTTTCAATT----CAATTTAG-AAAAA-AAAATATGAACAAAGC-----------TCT------------ATATTAATGGAAATATTCACCTTAGAAACTTCAATATTCACACTGTCAGGAACTTCCCTCTGC-AAAAGAATGATTCCTGCTCGACGTATTAGCTGTTGGGCATTTGTACTAAGGCGGCTCATACCATCTCCTAGCCTTGGCCAGGAAATATTCGCACCTCCAACAATAATAATAGAGTTTTGACCTCCTGGCTGCAGCATGACAACAGCATGGCCAGTAGAGACTGAAACCATG-TTGAGGTAGTCAAGACGAACTCCACAGGAAGCTAGAGCATCCTTGATCAACGTTCCATGTGCATCTTTCCCTACCTGCTTAA--ACAAAGGAAAAAAAGTTAGATCATGACATGGGAG-----ATGTCAATG----AAAAAGTCAAC--------------TCTGGCTAAC-ACTGCTTGTCTGCCTTTCCCTCTTTT
>APA47
-------AGGGTACCT-TGTTTATGACAAAAGAC-----------------AAGTAGATTA------------------------------------------------------------------------------TCACCTTAGCAGCTTCAATATTCACACTGTCTGGAATTTCCCTCTGC-AAAAGAATAACTCCTGCACGGCGTATTAGGTGTTGGGTATTTGTCCAAAGACGACTCATACCATCTTCTAACCTTGGCCACCACACATTGGCACCTCCTACAATAATAATGGATTTTTGCCCGCTATGCTGCAGCATAATGACAGCATGACCAGTAGAGACTGATATAGTA-TTGAGGTAGTCAAGACGAACACCATAAGAAGCTAGAGAATCTCTAACCAACATTCCATGTGCATCTTTTCCTACCTGGATCA--ATAAAGAATGAGCTAATAA-TTAAGATAGAAGG-------------CT-----AAACTCTTACATAGA-ATGCTATTGACTCTTCATATTTTGTTTGCTGACATGAGAC-----
>AR2
-------------------------------------------------------------------------------------------------------------------------------------------------------------------------------TTTCCCTTTGC-AAAAGCACAATTCCTGTTCGATGTATTAGTTGCTAGGCATTTGTCAAAAGGTGACTCATACCATCTCCTAGCCTTGGCCAGGAAACATTCGCACCTCCAACAATAATAATGGAGTTTTGCCCACTGGGCTGCAGCATAACAACAGAATGGCCAGTTGAGACTGTTATAGTG-TTGAGGAAGTCAAGACGAACTCCACAAGAAGCTAAAGTATCTCTTACTAACGTTCCATGTGCATCTTTTCCGACCTGTTCAC--ACAAATGACAAAAGGTAAGAT--GTATAGAAAG-------------TC-----AAAATCTGAATT------------A------------------------------------
>AS57
------------------------------------------------------------------------AA--GAAG-ATACTTTAAACTCGAT-----------ACA------------GAGAAAGATTTG----TCACCTTTGCAACTTCAATATTCACACTATCAGGAATTTCCCTCTGC-AAAAGAATTGCTCCTGCTCGACGTATTTGATGCTGAGCATTTACGGAAAGGCGACCCATACCATCTTCTAGCCTTGGCCAGGAAACATTGGCACCACCAACAATAATAATGGAGTTTTGTCCACTAGGCTGCAGCATTACAACAGCATTGCCAGTGGAGACCGATACAGTG-TTGAGATAGTCAAGACGAACTCCACAGGAAGCTAGACAATCTCTGATCAACATTCCATGTGCATCTTTTCCTATCTGCTCAC--ATCAAGAATAAGTATTTAGTTTAAGGCATATTA-------------TG-----AAAGTCTATG--------------CTAGAATGCAACTT-----------------------
>ASA51
-------AGGGTACCT-TTTTTATGACA---GAC-----------------AAGTACATTAT----------------------------------------------AAA-------------------------ATACCACCTTAGCAACTTCAATATTCACACTGTCCGGAACTTCCCTCTGC-AAAAGAACAATTCCTGCACGGCGTATTAGTTGCTGGGCATTTGTCGAAAGGCGACTCATACCATCTTCTAACCTTGGCCATGACACATTGGCACCTTCTACGATAATCATAGAGTTTTTTCCGCTATGCTGCAGCATAATGACAGCATGACCAGTGGAGACTGATATCGTA-TTGAGATAGTCAAGACGAACTCCATAAGAAGCTAGAGAATCTCTAACCAACATTCCATGTGCATCTTTTCCTACCTGGATCA--ATAAAGAA----------------------------------------------------------------------------------------------------------
>CB35
------------------------------------------------------CTAAATATCAATTTATTTAA--CAAA-AAAATACAAAC-----------------------------------------AAATATTCACCTTAGCAACTTCAATATTCACACTGTCAGGCACTTCCCTCTGC-AAAAGAATGATTCCTGCTCGGCGTAATAGCTGTTGGGCATTTGTAGTAAGGCGACTCATACCATCTCCTAGCCTTGGCCAGGAAACATTCGCACCTCCAACAATAATAATAGAATTTTGACCTCCTGGCTGCAGCATAACAACAGCATGACCAGTAGAGACTGAAACCACG-TTGAGGTAATCAAGACGAACTCCACAGGAAGCTAGAGCATCCCTGATCAACGTTCCATGTGCATCTTTCCCTACCTGCTCAAAGACAAAGGAAAAGAAGTTAGACCACGATATGGGAG-----ATGCCTATG-----AAAAGTCAAC--------------TCTGGCTAACA--------------------------
>CDE34
------------------------------------------------------------------CAACATAA--CAAA-AAAATACAAAC-----------------------------------------AAATATTCACCTTAGCAACTTCAATATTCACACTGTCAGGCACTTCCCTCTGC-AAAAGAATGATTCCTGCTCGGCGTAATAGCTGTTGGGCATTTGTAGTAAGGCGACTCATACCATCTCCTAGCCTTGGCCAGGAAACATTCGCACCTCCAACAATAATAATAGAATTTTGACCTCCTGGCTGCAGCATAACAACAGCATGACCAGTAGAGACTGAAACCACG-TTGAGGTAATCAAGACGAACTCCACAGGAAGCTAGAGCATCCCTGATCAACGTTCCATGTGCATCTTTCCCTACCTGCTCAAAGACAAAGGAAAAGAAGTTAGACCACGATATGGGAG-----ATGCCTATG-----AAAAGTCAAC--------------TCTGGCTAACAACTACTTTTCTGTCTTTCCCTCTTTT
>CF38
--AAATTAGGGTACCT-TATTTATGAAAAA------------AGACAAGCCAATAAAAGTGCATCCCTGTTCAA--GAAA-CTAATTTAAACTAAAT-----------TCATC------AATTGAAAAAAGATTGAAAGTCACCTTAGCAACTTCAATATTCACACTATCAGGAATTTCCCTCTGC-AAAAGAATTACTCCTGCTTGGCGTATTTGCTGCTGTGCATTTGTTGAAAGGCAACTCATACCATCTTCTAGCCTTGGCCAGGAAACATTGGCACCCCCAACAATAATAATAGAGTTTTGTCCACTGGGCTGCAGCATAACAACAGCATGACCAGTAGAGACTGATACAGTA-TTGAGGTAGTCAAGATGAACTCCACAGGAAGCTAGACAATCTCTGAGCAACATTCCATGTGCATCCTTCCCTACCTGCTCAC--ACAAAGAACAAGATGTAAAATCAAGATAGATAA-------------TC-----AGAATCTGAG--------------TCTTATTTTCATGTTCTTTGCTGGCAAG---------
>CH19
------------------------------------------------------------------------------------ATTTAAACACAAT-----------ACA------------GAGAAAGACTTTATAGTTACCTTTGCAACTTCAATATTCACACTATCAGGAATTTCTCTCTGC-AAAAGAATTGCTCCAGCTCGGCGTATTTGATGTTGAGCATTTGTGGAAAGGCGACCCATACCACCTTCTAGCCTTGGCCAGGAAACATTGGCACCACCAACAATAATAATGGAGTTTTGACCACTAGGCTGCAGCATAACAACAGCATGTCCAGTAGAGACTGATACAGTG-TTGAGATAGTCCAAATGAACTCCATAAGAAGCTAGACAACCTCTGATCAACATTCCATGTGCATCTTTTCCTACCTGCTCAC--GTAAAGAACAAGCATTTAATTCAAGGCAGATCA-------------TA-----AATGCCTGAG--------------------TTCCATTTTCTTTGCTTACATTAGGCATT--
>CHA37
--AAATTAGGGTACCT-TATTTATGAAAAA------------AGACAAGCCAATAAAAGTGCATCCCTGTTCAA--GAAA-CTAATTTAAACTAAAT-----------TCATC------AATTGAAAAAAGATTGAAAGTCACCTTAGCAACTTCAATATTCACACTATCAGGAATTTCCCTCTGC-AAAAGAATTACTCCTGCTTGGCGTATTTGCTGCTGTGCATTTGTTGAAAGGCAACTCATACCATCTTCTAGCCTTGGCCAGGAAACATTGGCACCCCCAACAATAATAATAGAGTTTTGTCCACTGGGCTGCAGCATAACAACAGCATGACCAGTAGAGACTGATACAGTA-TTGAGGTAGTCAAGATGAACTCCACAGGAAGCTAGACAATCTCTGAGCAACATTCCATGTGCATCCTTCCCTACCTGCTCAC--ACAAAGAACAAGATGTAAAATCAAGATAGATAA-------------TC-----AGAATCTGAG--------------TCTTATTTTCATGTTCTTTGCTGGCAAG---------
>CJ24
-----TTTTGGTACCT-TATTGACCACAAAAGACAAG--------------TATAGAAGTATTTCCTCATTAAA--GAAG-CTATTTTAAACTCAAT-----------ACA------------GAGAAAGATTTG----CCACCTTTGCAACTTCAATATTCACGCTATCAGGAATTTCCCTCTGC-AAAAGAATTGCTCCTGCTCGGCGTATCTGATGCTGAGCATTTGTGGAAAGGCGACCCATACCGTCTTCTAGCCTTGGCCAGGAAACATTGGCACCACCAACGATAATAATTGAGTTTTGTCCACTAGGCTGCAGCATAACAACAGCATGGCCAGTGGGGACTGATACAGTG-TTGAGATGGTCCAGACGAACTCCACAGGAAGCTAGACAATCTCTGATCAACATTCCATGTGCATCTTTTCCTACCTGCTCAC--ATCAAGAATAAGCACTTAGTTCAAGGCAGATTA-------------TA-----AAAGTCTAAG--------------TCTAATTTTCATTTTCTTTGCTGGCATTAG-------
>CK7
CAAAATTAGGGTACCT-TATTAATCACAAAAGACAAG----TGGGCAACCCAATAGAAGTATGTCCTTGTTAAA--GAAG-CTACTTTAAACTTGAT-----------ACA------------CAGACAGATTTTATACTCACCTTTGCAACTTCAATATTCACGCTATCAGGAATTTCCCTCTGC-AAAAGAATTGCTCCTGCTCGGCGTATTTGATGCTGGGCATTTGTGGAAAGGCGACCCATACCATCTTCTAGCCTTGGCCAGGAAACGTTGGCACCACCAACAATAATAATGGAGTTTTGTCCACTAGGCTGCAGCATAACAACAGCATGGCCAGTGGAGACTGATACAGTG-TTGAGATAGTCGAGACGAACACCACAGGAAGCTAGACAATCTCTAATCAACATTCCATGTGCATCTTTTCCTACCTGCTCAC--ATCAAGAATAAGCAGTTAGTTCAAGAACGATAA-------------TA-----AAAACTAAG---------------TCTAATTTTCATTTTCTTTGCTCACAATAGGC-----
>CL6
CAAAATTAGGGTACCT-TATTAATCACAAAAGACAAG----TGGGCAACCCAATAGAAGTATGTCCTTGTTAAA--GAAG-CTACTTTAAACTTGAT-----------ACA------------CAGACAGATTTTATACTCACCTTTGCAACTTCAATATTCACGCTATCAGGAATTTCCCTCTGC-AAAAGAATTGCTCCTGCTCGGCGTATTTGATGCTGGGCATTTGTGGAAAGGCGACCCATACCATCTTCTAGCCTTGGCCAGGAAACGTTGGCACCACCAACAATAATAATGGAGTTTTGTCCACTAGGCTGCAGCATAACAACAGCATGGCCAGTGGAGACTGATAGAGTG-TTGAGATAATCGAGACGAACACCACAGGAAGCTAGACAATCTCTAATCAACATTCCATGTGCATCTTTTCCTACCTGCTCAC--ATCAAGAATAAGCAGTTAGTTCAAGAACGATAA-------------TA-----AAAACTAAG---------------TCTAATTTTCATTTTCTTTGCTCACAATAGGC-----
>CM9
-----TCGTGGAATTTTTTCCTGT-----------------CGATTGGACTAGCTCAATTTCATTTGGACTTAG--AATG-GTGACTGACTTAAGGAGGTCCACAGGAATA---------AGAATAATAGGAATATTTGCAATCTTTGAAACTTCAATATTCACACTACCACAAATTTCTCTCTACAAAAAGAATTGCTCCTGCTCGGCGTATTTGATGTTGTGCATTTGTGGAAAGGTGACCCATACCATTTTCTAGTCTTGGCCACGAAACACTGGCACCACCAACAATAATAATGGAGTTTTGCCTGCTAGGCTGCAACATAACAACAACATGGCTAGTAGGGATTGACACAGAG-TTGAGGTAGTCTAGACGAACTCCACAGGAAGCTAGACCACCTCTCACCAACATTCTAGGTGCATCTTTTCCTACCTGGTCGA--TGAAGTAGGATAAGTCAGCCTAGCTACAAAGCAG-------------------------------------------CCTGGTTTCCGCCCTTGCCACTTGCAAGTGTC-----
>CP16
CAAAATTAGGG------TATTAATTAC-ACAGATAAG--------------TATAGAAGTATGTCCTTGTTAAA--AAGG-CTTCTTTAAGCACAAT-----------ACA------------GAGAAAGGTTTG---TTCACCTTTGCAACTTCAATATTCACGCTGTCAGGAATTTCTCTCTGC-AAAAGAATTGCTCCTGCTCGGCGTATTTGATGGTGAGCACTTGTGGAAAGGCGACCCATACCATCTTCTAGCCTTGGCCAGGAAACATTGGCACCACCAACAATAATAATGGAATTTTGTCCACTAGGCTGCAGCATAACAATAGCATGGCCAGTAGAGACTGATACAGTG-TTGAGAAAGTCCAGACGAACTCCACAAGAAGATAGACAATCTCTAATCAACATTCCATGTGCATCTTTTCCTACCTGCTCAC--ATCAAGAACGAGCATTTAGTTTAAGGCAGATCA-------------TA-----AATGCCTAAG---------------------------------------------------
>CT15
CAAAATTAGGG------TATTAACTAA-AAAGATAAG--------------TATAGAAGTATGTTCTTGTTAAA--AAGG-CTACTTTAAGCACAAT-----------ACA------------GAGAAAGATTTG---TTCACCTTTGCAACTTCAATATTCACGCTATCAGGAATTTCTCTCTGC-AAAAGAATTGCTCCTGCTCGGCGTATTTGATGGTGAGAACTTGTCGAAAGGCGACCCATACCATCTTCTAGCCTTGGCCAGGAAACATTGGCACCACCAACAATAATAATGGAATTTTGTCCACTAGGCTGCAGCATAACAACAGCATGGCCAGTAGAGACTGATACAGTG-TTGAGATAGTCCAGACGAACTCCACAAGAAGCTAGACAATCTCTAATCAACATTCCATGTGCATCTTTTCCTACCTG-TCAC--ATCATGAACAAGCATTTAGTTCAAGGCAGATCA-------------TA-----AATGCCTAAG---------------------------------------------------
>DA12
-----TTAAGGTACCG-TACTAACCAC-AACGACAAG----TAGGTAGTTCAATAGAAGTATGTCCTTGTTAAA--AAGGACTACTTTAAACTCAATAG--TCAAT--ACA------------CAGAAAGATTTA-TATTCACCTTTGCAACTTCAATATTAACGCTATCAGGAATTTCTCTCTGC-AAAAGAATTGCTCCCGCTCGGCGTATTTGATGCTGAGCATTTGTGGAAAGGCGACCCATACCATCTTCTAGTCTTGGCCATGAAACATTGGCACCACCAACAATAATAATGGAGTTTTGCCCACTAGGCTGCAGCATAACAACAGCATGGCCAGTAGGGACCGATACAGTG-TTGAGGTAGTCAAGACGAACTCCACAGGAAGCTAGACAATCTCTGATCAATGTTCCATGTGCATCTTTTCCTACCTGCTCAC--ATGAAG--CAAGCATTTAGATCAAGGCCGAATA-------------TA-----GAAGCCTAAG--------------TCTAATTTTAATTTTCTTTGCTGGCATTAGGC-----
>FC13
----------------------------------------------------ATAGAAGTATGTCCTTGTTAAA--AAGGACTACTTTAAACTCAATAG--TCAAT--ACA------------CAGAAAGATTTA-TATTCACCTTTGCAACTTCAATATTAACGCTATCAGGAATTTCTCTCTGC-AAAAGAATTGCTCCCGCTCGGTGTATTTGATGCTGAGCATTTGTGGAAAGGCGACCTATACCATCTTCTAGTCTTGGCCATGAAACATTGGCACCACCAACAATAATAATGGAGTTTTGCCCACTAGGCTGCAGCATAACAACAGCATGGCCAGTAGGGACTGATACAGTG-TTGAGGTAGTCCAGACGAACTCCACAGGAAGCTAGACAATCTCTGATCAACGTTCCATGTGCATCTTTTCCTACCTGCTCAC--ATGAAG--CAAGCATTTAGATCAAGGCCGA------------------------------------------------------------------------------------
>GG1
-----TTTGAGAAGGTATTTACTAAGCAAAAGGTCAATATCCAAATCAAATTGCTAGAATATCTGCCTTCCAAT--GAAT-TCACTGAAAACAAAATTG--CAAACAAACA------------AAGATAATAAAGATACTAACCTTTGCAGCTTCAATATTTACACTGTCAGGAACTTCCCTTTGC-AAAAGCACGATTCCTGCTCGACGGATTAGCTGTTGGGCATTTTTAGAAAGGCGACTCATACCATCTTCCAACCTTGGCCAAGATACATTTGCACCTCCAACTATAATAATGGAGTTTTGCCCACCAGGTTGCAGCATTACAACAGCATGGCCCGTGGAGACTGATACTGTA-TTGAGGCAGTCAAGACGAACTCCGCAAGATGTTAGTGCATCTCTGATCAGCATTCCATGTCCATCTTTTCCTACCTGCTTAG--ACAAAAGACAAAAATTTAGATCATTAGGTTAGAAGACATGTATGGATG-----AAAAAGCAAC----------TTTTTTCATACCATTGTTCCCTCTATTACATGAGCATTTCT
>HB41
---------GGTACCT-TGTGTATGACGAAAGAC-----------------AAGTAGATTGT------------------------------------------------------------------------AATAGTTACCTTAGCAACTTAAATATTCACACTGTCCGGAATCTCCCTCTGC-AAAAGAACAATTCCTGCACGGCGTATTACTTGTTGGGCATTTGTTGAAAGTCGACTTATACCATCTTCTAACCTTGGCCACGACACATTGGCACCTCCTACAATAATAATGTATTTTTTTCCGCTTTGCTGCAGCATAATTACAGCATAACCAGTGGAGACGGATATGGTA-TTGAGGTAGTCAAGACGAACTCCATAAGAAGCTAGGGAATCTCTAATCAACATACCATGTGCATCTTTTCCTACCTGGATCA--ACAAAGAATGAGCGACTAA-TCAAGATAGACAG-------------CT-----AAACTCTCAAATAAA-ATACTTTCGACTCTTCATATTTTCATTACTGACATGAGGC-----
>JO20
-------------------------------------------------------------------------A--AAGG-CTAATTTAAACACAAT-----------ACA------------GAGAAAGATTTTATAGTTACCTTTGCAACTTCAACATTCACACTATCAGGAATTTCTCTCTGC-AAAAGAATTGCTCCTGCTCGGCATATTTGATGTTGAGCATTTGTGGAAAGGCGACCCATACCACCTTCTAGCCTTGGCCAGGAAACATTAGCACCACCAACAATAATAATGGAGTTTTGTCCACTAGGCTGCAGCATAACAACAGCATGGCCAGTAGAGACTGATACAGTG-TTGAGATAGTCCAAATGAACTCCATAAGAAGCAAGACAATCTCTGATCAACATTCCATGTGCATCTTTTCCTACCTGCTCAC--ATAAAGAACAAGCATTTAATTCAAGGCAGATCA-------------TA-----AATGCCTGAG--------------------TTTCATTTTCTTTGCTTACATTAGGC-----
>JU21
-------------------------------------------------------------------------A--AAGG-CTAATTTAAACATAAT-----------ACA------------GAGAAAGATTTTATAGTTACCTTTGCAACTTCAACATTCACACTATCAGGAATTTCTCTCTGC-AAAAGAATTGCTCCTGCTCGGCGTATTTGATGTTGAGCATTTGTGGAAAGGCAACCCATACCACCTTCTAGCCTTGGCCAGGAAACATTGGCACCACCAACAATAATAATGGAGTTTTGTCCACTAGGCTGCAGCATAACAACAGCATGGCCAGTAGAGACTGATACAGTG-TTGAGATAGTCCAAATGAACTCCATAAGAAGCAAGACAATCTCTGATCAACATTCCATGTGCATCTTTTCCTACCTGCTCAC--ATAAAGAACAAGCATTTAATTCAAGGCAGATCA-------------TA-----AATGCCTGAG--------------------TTTCATTTTCTTTGCTTACATTAGGC-----
>KE1
-------------------------------------------------------------T----CAATATAG--GAAA-AAAATACAAACAAAGC-----------TCT------------ACATTAATGGAAATACTCACCTTAGCAACTTCAATATTCACGCTGTCAGGCACTTCCCTCTGC-AAAAGAATGATTCCTGCTCGACGTATTACCTGTTGGGCATTTGTACCAAGGCGACTCACACCATCTCCTAGCCTTGGCCAGGAAATATTCGCACCTCCAACAATAATAATAGAGTTTTGACCTCCTGGCTGCAGCATGACAACAGCATGGCCAGTAGAGACTGAAACCATG-TTGAGGTAGTCAAGACGAACTCCAGAGGAAGCTAGAGCATCCCTGATCAACGTTCCATGTGCATCTTTCCCTACCTGCTCAA--ACAAAGGAAAAGAAGTTAGATCACAACATGGGAG-----ATGTCTACG----GAAAAATCAAC--------------TCTGGGTAAC-ACTGATTGTCTGCCTTTCCCTCCTT-
>MC0
-------AGGGTACCT-AGTTGATGACAAAAGAA-------------------------------------------------------------------------------------------------AAGAATACTCACCTTAGCAACTTCAATATTCACACTGTCCGGAATTTCCCTCTGC-AAAAGAACAATTCCTGCACGCCGTATTAGTTGTTGGGCATTTGTGGAAAGGCGACTCATACCATCCTCTAACCTTGGCCATGAGACATTGGCACCTCCTACAATAATAATAGAGTTTTCTCCGCTATGCTGCAGCATAATGACAGCATGACCAGTGGAGACTGATACAGTA-TTGAGGTAGTCAAGACGAACTCCATAAGAAGCTAAAGAATCTCTAACCAACAGTCCATGTGCATCTTTTCCTACCTGGATCA--GTAAAGAATGAGCAAGTAA-TCAAGATATA----------------------------------------------------TTTATGTTTTCTTCGCTGACATGAGAC-----
>PA42
-------AGGGTACCT-TTTTTATGACAAAAGAC-----------------AAGTACATTAT----------------------------------------------AAA------------CACACTAAGGTTGCTTTCACCTTAGCAACTTCAATATTCACACTGTCCGGAACTTCCCTCTGC-AAAAGAACAATTCCTGCACGGCGTATTAGTTGATGGGCATTTGTCGAAAGTCGACTCATACCATCTTCTAACCTTGGCCATGACACATTGGCACCTCCTACGATAATCATGGAGTTTTTTCCACTATGCTGGAGCATAATGACAGCATGACCAGTGGAGACTGATATCGTA-TTGAGGTAGTCAAGACGAACTCCATAAGAAGCTAGAGAATCTCTAACCAACATTCCATGTGCATCTTTTCCTACCTGGATCA--ATAAAGAATGAGCAACTAT-TCAAGATAGAAGG-------------TT-----AAACTCTTA----------------ACTCTTCATATTTTCTTTGCTGACATGAGAC-----
>PB33
------------------TTTT-----------------------CAGTATATTTCAAGTTT----CAACATAG--GAAG-AAAATACAAACAAAGC-----------TCA------------AACTTAATGGAAATATTCACCTTGGCAACTTCAATATTCACACTGTCAGGCACTTCCCTCTGC-AAAAGAATAATTCCTGCTCGACGTATTAGCTGTTGCGCATTTGTACTAAGGCGACTCATACCATCACCTAGCCTTGGCCAGGAAACATTCGCACCTCCAACAATAATAATAGAGTTTTGACCTCCTCGCTGCAGCATAACAACAGCATGGCCAGTAGAGACTGAAACCGTG-TTGAGGTAGTCAAGACGAACTCCACAGGATGCTAGAGCATCCCTGATCAACATTCCATGAGCATCTTTCCCTACCTGCTCAA--ACAAAGGGAAATAAATTAGATC---ATACAGGAG-----ATTCCTACGACAGAAAAAGTCAAC--------------TCTGGCTATCAACTCATTTTCTGCCTTTCCCT-----
>PF1
-------AGGGTACCTATTTTTATGACAAAAACC-----------------AAGTACATTGT--------------------------------------------AAATA------------CACAAAGGTGCAATACTCGCCTTAGCAACTTCAATATTCACACTGTCCGGAATTTCCCTTTGC-AAAAGAACAATTCCTGCACGGCGTATTAGTTGTTGGGCATTTGTCGAAAGGCGACTCATTCCATCTTCTAACCTTGGCCACGACACATTGGCACCTCCTACAATAATAATGGATTTTTGTCCGCTCTGCTGCAGCATATTGACAGAATGACCAGTGGAGACTGATATAGTG-TTGAGATATTCAAGACGAACACCACAAGAAGCCAGAGAATCTCTAATCAACATTCCATGTGCATCTTTTCCTACCTGGATCA--ATAAAGAATAAGCAAATAA-TTAAGACAGAAGG-------------CT-----AAAATCTCACATAGA-ATGTTTTTGACTCTTCATATTTTCTTTGGTGACATGAGAC-----
>PFM1
-------AGGGTACCT-TTTTTATGACA---GAC-----------------AAGTACATTAT----------------------------------------------AAA-------------------------ATACCACCTTAGCAACTTCAATATTCACACTGTCCGGAACTTCCCTCTGC-AAAAGAACAATTCCTGCACGGCGTATTAGTTGCTGGGCATTTGTCGAAAGGCGACTCATACCATCTTCTAACCTTGGCCATGACACATTGGCACCTTCTACGATAATCATAGAGTTTTTTCCGCTATGCTGCAGCATAATGACAGCATGACCAGTGGAGACTGATATCGTA-TTGAGATAGTCAAGACGAACTCCATAAGAAGCTAGAGAATCTCTAACCAACATTCCATGTGCATCTTTTCCTACCTGGATCA--ATAAAGAATGAG--ACTAA-TCAAGATAGAAGG-------------TT-----AAACTCTTA-------------------------ATTTTCTTTGCTGACACGAGAC-----
>PG28
T--------AAAAAATACTTTT-----------------------CAATACATTTCGAGTTT----CAACATAG--GAAG-AAAATACAAACAAA------------------------------------GGAAATATTCACCTTAGCAACTTCAATATTCACACTGTCGGGCACTTCCCTCTGC-AAAAGAATGATTCCTGCTCGACGTATTAGCTGTTGTGCATTTGAGCCAAGGCGACTCATACCATCACCTAGCCTTGGCCAGGAAACATTCGCACCTCCAACAATAATAATAGAGTTTTGACCTCCTCGCTGCAGCATAACAACAGCATGGCCAGTAGAGACTGAAACTGTG-TTGAGGTATTCAAGACGAACTCCACAGGAAGCTAAAGCATCCCTGATCAACGTTCCATGAGCATCTTTCCCTACCTGCTCAA--ACAAAGGAAAATAAGTTAGATTACGATATGCGAG-----ATGCCTATG-----AAAAGTAAAC--------------TCTGGCTAGCAACTTCTTTTCTTCCTTTCCCTCCTT-
>PH2
------AAGGGTACCTATTTTTATGACAAAAACC-----------------AAGTACATTGT--------------------------------------------AAATA------------CACAAAGGTGCAATACTCGCCTTAGCAACTTCAATATTCACACTGTCCGGAATTTCCCTTTGC-AAAAGAACAATTCCTGCACGGCGTATTAGTTGTTGGGCATTTGTCGAAAGGCGACTCATTCCATCTTCTAACCTTGGCCACGACACATTGGCACCTCCTACAATAATAATGGATTTTTGTCCGCTCTGCTGCAGCATATTGACAGAATGACC--------------------------------------------------------------------------------------------------------------------------------------------------------------------------------------------------------------------------
>PM29
------------------------------------------------TTCTTTTCAATTTT----CAACATAGGAAAAA-AAAATACAAACAAAGT-----------TCT------------ATCTTAA-TGAAATATTCACCTTAGCAACTTCAATATTCACACTGGCAGGCACTTCCCTCTGC-AAAAGAATGATTCCTGCTCGGCGTATTAACTGTTGGGCATTTGTGGTAAGGCGACTCATACCATCACCTAGCCTTGGCCAGGAAACATTCGCACCTCCAACAATAATAATAGAGTTTTGACCTCCTGGCTGCAGCATAACAACAGCATGGCCAGTAGAGACTGAAACCGTG-TTGAGGTAGTCAAGACGAACTCCACAGGAAGCTAGAGCATCCCTGATCAACATTCCATGTGCATCTTTCCCTACCTGCTCAA--ACAAAGGAAAATAAGTTAGATCATGATATCGGAG-----ATGCCTATG-----AAAAGTCAAC--------------TCTAGCTAGCAACTTCTTTTCTGCCTTTCCCTCCTT-
>PS27
---------------TACTTTT-----------------------CAATACATTTCGAGTTT----CAACATAG--GAAG-AAAATACAAACAAA------------------------------------GGAAATATTCACCTTAGCAACTTCAATATTCACACTGTCGGGCACTTCCCTCTGC-AAAAGAATGATTCCTGCTCGACGTATTAGCTGTTGTGCATTTGAGCCAAGGCGACTCATACCATCACCTAGCCTTGGCCAGGAAACATTCGCACCTCCAACAATAATAATAGAGTTTTGACCTCCTCGCTGCAGCATAACAACAGCATGGCCAGTAGAGACTGAAACTGTG-TTGAGGTATTCAAGACGAACTCCACAGGAAGCTAAAGCATCCCTGATCAACGTTCCATGAGCATCTTTCCCTACCTGCTCAA--ACAAAGGAAAATAAGTTAGATTATGATATGCGAG-----CTGCCTATG-----AAAAGTAAAC--------------TCTGGCTAGCAACTTCTTTTCT---------------
>PS30
-------AGGGTGCCT-TTTTTATGACAAAAGAC-----------------AAGTACATTATCCAGTATTTAGA--AAAA------------------------CCTAAAA------------CACACTAAGGTTGCTTTCACCTTAGCAACTTCAATATTCACACTGTCCGGAACTTCCCTCTGC-AAAAGAACAATTCCTGCACGGCGTATTAGTTGATGGGCATTTGTCGAAAGTCGACTCATACCATCTTCTAACCTTGGCCATGACACATTGGCACCTCCTACGATAATCATGGATTTTTTTCCGCCATGCTGTAGCATAATGACAGCATGACCAGTGGAGACTGATATCGTA-TTGAGGTAGTCAAGACGAACTCCATAAGAAGCTAGAGAATCTCTAACCAACATTCCATGTGCATCTTTTCCTACCTGGGTCA--ATAAAGAATGAGCAACTAA-TCAAGATAGAAGG-------------TT-----AAACTCTTA----------------ACTCTTCATATTTTCTTCGCTGACATGAGAC-----
>PTA0
-------AGGGTACCT-CATTTATGACAAAAGACAA--------------GAAGTAGATTGTCCGTTATTTAGA--AA------------------------------AAA------------CACACTAAGGTTGCTTTCACCTTAGCAACTTCAATATTCACACTGTCCGGAATTTCCCTCTGC-AAAAGAACAATTCCTGCACGGCGTATTAGTTGTTGGGCATTTGTCGAAAGGCGACTCATACCATCCTCTAACCTTGGCCATGACACATTGGCACCTTCTACTATAATGATGGAATTTTTTCCGCTAGGCTGCAGCATAATGACAGCATGACCAGTGGAGACTGATATAGTA-TTGAGGTAGTCAAGACGAACTCCATAAGAGGCTAGAGAATCTCTAACCACCATTCCATGTGCATCTTTTCCTACCTGGATCA--ATACAG------------------------------------------------------------------------------------------------------------
>SA1
-------AGGGTACCT-TTTTTAAGACAAAAAAA-----------------AAGAAGATTATTCAGTATTTAGA--AA---------------------------TCAAAA------------TATATAAACACAATACTCACCTTAGCAACTTCAATATTCACACTGTCTGGAACTTGCCTCTGC-AAAAGAACAATTCCTGCACGGCGTATCAGTTGTTGGGTATTTGTTGAAAGGCGACTCATACCATCTTCTAACCTTGGCCATGACACATTGGCACCGCCTACTATAATAATGGAGCTTTTTCCGCCATGCTGCAGCATAATGACCGCATGACCAGTGGAGACTGATATAGTA-CTGAGGTAGTCAAGACGAACTCCATAAGAAGCTAGAGAATCTCTAACCAACATTCCATGTGCATCTTTTCCTACCTGGATCA--ATAAAGAATGAGCAACTAA-TCAAGATAGAA--------------------------------------------TTGACTCT--ATATTTTCTTTGATGACATGAGAC-----
>SC0
-------AGGCTACCT-TGTTTATGACAAATGAC-----------------AAGTAGATTGT----------------------------------------------AAA------------CACGCAAAGGTTGCTTTCACCTTAGCAACTTCAATATTCACACTGTCCGGAATTTCCCTCTGC-AAAAGAACAATTCCTGCACGGCGTATTAGCTGTTGGGCATTTGTTGAAAGGCGACTCATACCATCTTCTAACCTTGGCCACGACACATTGGCACCTCCTACAATAATAGTGGAGTTTTGTCCGCTATGCTGCTGCATAATGACAGCATGACCAGTGGAGACTGATATAGTA-TTGAGGTAGTCAAGACGAACGCCACAAGAAGCTAGAGAATCTCTGATCAACATTCCATGTGCATCTTTTCCTACCTGGATCA--ATAAAGAATGAGCGACTAA-TCAAGATAGAAGG---------------------------------------------------------CTCTTTCCTGACATGAGAC-----
>SG23
CAAAATTAGGGTACCT-TATTAATCCCCAAAGACAAG----TAGGCAACCCAAT----AGAAGTCCTTGTTAAA--TAAG-CTAGTTTAAACTCGAT-----------ACA------------GAGAAAGATTTGGTAGTCACCTTCGCAACTTCAATATTCACACTATCAGGAATTTCCCTCTGC-AAAAGAATTGCTCCTGCTCGACGTATTTGATGCTGAGCATTTGTGGAAAGGCGACCCATACCATCTTCTAGCCTTGGCCAGGAAACATTGGCACCACCAACAATAATAATGGAGTTTTGTCCACTAGGCTGCAGCATTACAACAGCATGGCCAGTGGAGACCGATACAGTG-TTGAGATAGTCAAGACGAACTCCACAGGAAGCTAGACAATCTCTGATCAATGTTCCATGTGCATCTTTTCCTACCTGCTCAC--ATCAAGAATAAGTATTTAGTTCAAGGCAGATTA-------------TA-----AAAGTCTAAGT-------------TCTAATTTTCATTTTCTTTGCTGGCATTAGGC-----
>SS22
--AAATTAGGGTACCT-TATTAATCCCCAAAGACAAG----TAGGCAACCCGAT-GAAGTAAGTCCTTGTTAAA--TAAG-CTACTTTAAACTTGAC-----------ACA------------GAGAAAGATTTG---TTCACCTTCGCAACTTCAATATTCACGCTATCAGGAATTTCCCTCTGC-AAAAGAATTGCTCCTGCTCGACGTATTTGATGCTGAGCATTTGTGGAAAGGCGACCCATACCATCTTCTAGCCTTGGCCAGGAAACGTTGGCACCACCAACAATAATAATGGAGTTTTGTCCACTAGGCTGCAGCATTACAACAGCATGGCCAGTGGAGACCGATACAGTG-TTGAGATAGTCAAGACGAACTCCACAGGAAGCTAGACAATCTCTGATCAACATTCCATGTGCATCTTTTCCTACCTGCTCAC--ATCAAGAATAAGTATTTAGTTCAAGGCAGATTA-------------TA-----AAAGACTAAG--------------TCTAATTTTCATTTTTTTTCCTGGCATTAGGC-----
>SV36
T---CATGGAATTTTTATTCTAGT-----------------TAAGCGAAATAGCTCAGTTTCATTTGGACTTAG--AATA-GTAATACACTTAAGGAGTTCCTCAGGAATA---------AGAATAACTGGAATATTTGCAATCTTAGCAACTTCAATGTTCACACTATCAAGAATTTCTCTCTGC-AGAAGAACTACTCATGCTCGGCGTATTAGTTGATGAGCATTAGTTGGTAGGCGACTCATACCATCTTCTAGCCTTGGCCAGGAAACATTTGCACCTCCAACAATAATAATGGAGTTTTGCCTAGTCGACTGCAACATAACAATTGCATGGCCAGTAGGGACCGATACAGTG-TTGAGGTAGTCAAGGCAAACTCCACAAGAAGCCAGACATTCTCAGATCAATGTTCCATGAGCATATTTTCCTACCTGGCCAA--CAAAATAGGTGGGATAAACT----------------------------------------------------------------------------------------------
>TA17
-------------------------------------------------------------------------A--AAGG-CTACTTTAAACATGAT-----------ACA------------GAGAACAAAATTATAGTTACCTTTGCAACTTCAGTATTCACACTATCAGGAATTTCTCTCTGC-AAAAGAACTGCTCCTGCTTGGCGTATTTGATTTTGAATATTTGTGGAAAGGCAACCCATACCATCTTCTAGCCTTGGCCAAGAAACATTGGCACCACCAACAATAATAATTGAGTTTTGTCCACTAGGCTGCAGCATAACAACAGCATGGCCAGTAGAGACTGATACAGTA-TTGAGATAGTCCAAATGAACTCCATAGGAAGCCAGACAATCTCTGATCAACATTCCATGTGCATCTTTTCCTACCTGCTCAC--ATAAAGAACAAGCAT----TTCAAGGCAGATCA-------------TA-----AATACCTA----------------TGTGACTTTCATTTTTTTTGCTTACATTAGGC-----
>TB39
--AAATTTTGGTACCT-TATTTATGACAA-------------AGACAACCCAATAAAAGTCTGTCCCCATTAAA--GAAA-CTAAATTAGACTCCAA-----------ACATTGCAAACATTGCAGTTCATCAGAGATTTCACCTTAGCAACTTCAATATTCACACTGTCAGGAATTTCCCTCTGC-AAAAGAATTACTCCTGCTCGGCGTATTTGCTGTTGGGCATTTGTCGAAAGGCGACTCATGCCATCTTCTAGCCTTGGCCAGGAAACATTAGCACCCCCTACAATAATAATAGAGTTTTGTCCACTAGGCTGCAGCATAACAACAGCATGTCCAGTAGAGACTGAGACAGTG-TTTAGATAGTCAAGACGAACTCCACAGGAAGCTAGACAATCTCTGATCAACATTCCATGTGCATCTTTTCCTACCTGCTTAC--ACAAACAATAAGAGCTAAGTTCAAGATAGATAA-------------TC-----AGAATCTGAGCTAGATACTCATTCTCTTATTTTCATGTTCTTCTCTGACATGAGAC-----
>TC31
---------------TTCTCTT-----------------------CAATGTATTTCAAGTCT----CAACATAG-GAAAA-AAAATACAAACAGAGC-----------TCT------------ATATTAATGGACATATTCACCTTAGCAACTTCAATATTCACACTGTCAGGCACTTCCCTCTAC-AAAAGAACGATTCCTGCTCGACGTATTAGTTGTTGGGCATTTGTACTAAGGCGACTCATACCATCTCCTAGCCTTGGCCAGGAAACATTTGCACCTCCAACAATAATAATAGAGTTTTGACCTCCTGGCTGCAGCATGACAACTGCATGGCCAGTCGACACTGAAACCATG-TTGAGGTAATCAAGACGAACTCCACAGGAAGCTAGAGCATCCCTGATCAACGTTCCATGTGCATCTTTCCCTACCTACTCAA--ACAAAGGAAAAGAAGTTAGATCACAACATGGGAG-----ATGTCTATA----AAAAAGTCAAT--------------TTTGGTTAACGATTGCTTGTCTGTATTTCCCTCCTT-
>TN1
---------GATACCT-TATTTATGACAAATGAAAAG----TAGGCGACCCAATAAAAGTATTTGCCTGTTACA--GAAA-CTAATTTAAATTCCAT-----------ATATTATAA--AAGTGGAAAAGATTTGATAATCACCTTAGCAACTTCAATATTCACACTATCAGGAATTTCCCTCTGT-AGCAGAATTACTCCTGCTCGGCGTATTTGTTGCTGGGCATTCGTCGAAAGGCGACTCATACCATCTTCAAGTCTTGGCCAGGAAACATTGGCACCCCCAACAATAATAATAGAGTTTTGTCCACTAGGCTGCAGCATAACAACAGCATGGCCAGTAGAGACTGATACAGTA-TTGAGGTAGTCGAGACGAACTCCACAGGAAGCTAGACAATCTCTGACCAACATTCCATGTGCATCTTTTCCTACCTACTCAC--GCAAAGAATAAGAAGTAAGTTCAAGATAGATAA-------------TC-----AGAATCTGAGCTGGATGCTGCTTCTCTTATTTTCATGTTCTTTGATGACATGAGAC-----
>TO14
--------------------------------------------------------AAGTATGTTCTTGTTAAA--AAGG-CTACTTTAAACACAAT-----------ACA------------GAAAAAGATTTG----CCACCTTTGCAAATTCAATATTCACGCTATCAGGAATTTCTCTCTGC-AAAAGAATTGGTCTTGCTCGATGTATTTGATGGTGAGAATTTGTGGAAAGGCGACCCATACCTTCTTCTAGCCTTGGCC---------TGGCACCACCAACAATAATAATGGAGTTTTGTCCGCTAGGCTGCAGCATAACAACAGCATGGCTAGTAGAGACTGATAAAATGTTTGGGATAGTCCAAACGAACTCCACAGGAAGCTAGACAATCTCTATTCAACGTTCCATGTGCATCTTTTCCTACCTGCTCAC--ATCAAGAACAAGCATTTAGCTCAAGGCATATCA-------------TA-----AATGCTTAAG--------------TCTAATTTTCATTTTCTTAGTTCACAT----------
>WS10
--------------------------------------------------------AAGTACATCCTTGTTAAA--AAGGACTACTTTAAACTCAATAG--TCAATACACA------------GAGAAAGATTTA-TATTCACCTTTGCAACTTCAATATTAACGCTATCAGGAATTTCTCTCTGC-AAAAGAATTGCTCCTGCTTGGCGTATTTGATGCTGAGCATTTGTGGAAAGGCGACCCGTACCATCTTCTAGTCTTGGCCATGAAACATTGGCACCACCAACAATAATAATGGAGTTTTGTCCGCTAGGCTGCAGCATGACAACAGCATGGCCAGTAGGGACTGATACAGTG-TTGAGGTAGTCCAGATGAACTCCACAGGAAACTAGACAATCTCTGACCAACGTTCCATGTGCATCTTTTCCTACCTGCTCAC--ATGAAG--CAACCATTTAGATCAAGGTAGAATA-------------TA-----GAAGCCTAAG--------------TCTAATTTTAATTTTCTTTGCTGGTATTAGGC-----
>WW11
--------------------------------------------------------AAGTACATCCTTGTTAAA--AAGGACTACTTTAAACTCAATAG--TCAATACACA------------GAGAAAGATTTA-TATTCACCTTTGCAACTTCAATATTAACGCTATCAGGAATTTCTCTCTGC-AAAAGAATTGCTCCTGCTTGGCGTATTTGATGCTGAGCATTTGTGGAAAGGCGACCCGTACCATCTTCTAGTCTTGGCCATGAAACATTGGCACCACCAACAATAATAATGGAGTTTTGTCCGCTAGGCTGCAGCATGACAACAGCATGGCCAGTAGGGACTGATACAGTG-TTGAGGTAGTCCAGATGAACTCCACAGGAAACTAGACAATCTCTGACCAACGTTCCATGTGCATCTTTTCCTACCTGCTCAC--ATGAAG--CAACCATTTAGATCAAGGTAGAATA-------------TA-----GAAGCCTAAG--------------CTAGAATGTAACT------------------------
