# Supplementary material for: Development of a Target Enrichment Probe Set for Conifer (REMcon)
Source: Biology (Basel). 2024 May 22;13(6):361. doi: 10.3390/biology13060361 (PMC11200496; doi:10.3390/biology13060361)
Supplement: Supplementary file 1 [file biology-13-00361-s001.zip › biology-2960267-supplementary/Sup data/MO_orthlogs_alignments/Thupl29377331s0001_1.ortho.selected_stripped.aln.fasta]

>AA60
----------------------------------------------------------------------------------GTCTTCACAGTTGCCGCTACACATTTAAACATATTTACATAAATTCTTGCAGAACATTGTCTTCAAATTCTATAAATAACAAGCTTTCAGAAAGTCATGTTGTCTTGAGCTCACGTCACGGTAAAG--TTTATTTGACAGAAGGTTTTTACCCG---------ATTAAAGGAAG---ACA---AAGGAGTGTGGTAAAATCTTTCCCGAGGTTTAATG------GAGGA------GGAGGT---GAAGGGGAGAGGAACAAAACAGGGCGTGTGGTATTTAATGTGGCTTTGGCGGGAGCGTTAACTTATCTGACTATTACAGGAAAGATAGGCTGGGTTTTTGATGCAATTGTTTCTCTATCAGTAAGTATTCTAT-CTGT-AATTTCAGAT-AAA-AATGTCCAAGCAT---TAAACCTTCGATAGTATTATAAAC-TGATGTAGATTACTTATATGT-AA---TTCAGAAGATACTT-TC--TTTTACTTTGATTCAAACT----------------------------------------------------------------------------------------------------------------
>AAR4
--------------------------------------------------------------------------------------------------------------------------------------------------------------------GCCTTTGAAAAGCAGAATCGCAACGAGTTTGAGTACCGAGAAGT--TTAACTTTACAGAGGAATTACGTCCC---------TGTAGAGGAAGAAGGCA---AAGGATTATTGTTAAATCTTATCCGAGGTTTAATTTC---------------GGCAACGGAGGAGGAGGAAATAATGACCCAAGGCGTGTGGTATTTAACGTGGTCATGGCTGGAGCGTTAACTTATCTGACAGTTACAGGAAAAATTGGGTGGGTCTTCGATGCGGTCGTTTCTCTATCGGTAACATTTTTTT-CCTTGCCTTT--------------------------TAAGGCTTCGACTTTAT--------GTGGATGGAATGTTGCATTCTGAAT-TTTTTAAAAATATTCTTTA---------------AAATTT----------------------------------------------------------------------------------------------------------ATTTA
>AH26
-TTGAGTTGCTTGACAAATTTCTCCACCAATCCATTCTTATTTCCCTCATCTCACA--AATCATTAAAACCGTCAAACCCTCGTCTGCTTCCATGCCGATGCAATTCTAAAACGATTTCTGCATTTTCTTACAATCTTTATACTTCAGATACGAAGAATTACGGGCTCAGAAAGAG---------CTCAAGCTCGATCCCCGGGAATT--ATTATTTATTAAAGGAATTTTGTTCC---------AGTACAAGGAGTAAACG---AGGGATTATTGTTAACGCTAGTTTCAGGTTCGATTCTGGCGGCGGA------GGAGGAGGAGGAGGTGGGAACAATGAAGCGGGGCGTGTTGTATTTAACCTGGCTTTGGCTGGGGGCTTAACTTATCTCACTGTTACAGGAAAGCTGGGGTGGGTGGTC---------------------------------------------------------------------------------------------------------------------------------------------------------------------------------------------------------------------------------------------------------------------------------
>AP25
-TTGAGTTGCTTGACAAATTTCTCCACCAATCCATTCTTATTTCCCTCATCTCACA--AATCATTAAAACCGTCAAACCCTCGTCTGCTTCCATGCCGATGCAATTCTAAAACGATTTCTGCATTTTCTTACAATCTTTATACTTCAGATACGAAGAATTACGGGCTCAGAAAGAG---------CTCAAGCTCGATCCCCGGGAATT--ATTATTTATTAAAGGAATTTTGTTCC---------AGTACAAGGAGTAAACG---AGGGATTATTGTTAACGCTAGTTTCAGGTTCGATTCTGGCGGTGGA------GGAGGAGGAGGAGGTGGGAACAATGAAGCGGGGCGTGTTGTATTTAACCTGGCTTTGGCTGGGGGCTTAACTTATCTCACTGTTACAGGAAAGCTGGGGTGGGTGGTCGATGCAATCGTTTCCTTATGGGTAATTA-TTTTC-TGTTGTATTCTCGTT-AATTGTAGTTTTGATAA--TTTGTTTTTC----------------------------------CTTTAAT----CTGAAAATATT--------GAAATTATGTATAAACTCAAAAGTTCTAGCAAGTTTCACTATATATTTCATAT----------------------------------------------------------------------------
>AS57
----------------------------------------------------------------------------------------------------------------------------------------------------------------------------AATGCCATATTGTCTTGAGCTCGAGTCACGAAAAAG--TTTATTTTACAGAGGGATTTTACCTG---------AACAGAGGAAGAAAACA---AAGTATTGTGGTTAAATCGTACCCAAGGTTTGATG------GAGGG------GGGGGCGGAGGAGAGGAGAATAATGAAACGGGGCGTGTGGTATTTAATTTGGCTATGGCGGGAGCCTTAACTTATCTGACTGTTACAGGAAAGATGGGCTGGGTTTTCGACGCAATCGTTTCTCTATCAGTAAGTATTTTGT-TTAT-AATTTTAGATAAAA-AATGTCCAGGCAT--------CTTCGATTGAATTATAAAT-TGAGATAGATTACTGAGTTCT-AAT-GTTCTGAAGACACTTTTC--TTTTAATTTAA------------------------------------------------------------------------------------------------------------------------
>CB35
TTTGAGTTGCTTGACAAATTTCAAAACCAATCCATTCTTATTTTCCTCACCTCTCA--AATCAATAAAGCCGGTAAACCCTTGCCTCCTTCATTGCCGATGCAATTCGAAAGCGATTTCTGCAATTTCCTACAAGCCTTTTACTTCAAATACGAAGAATTACTGGCCCAGAAAGAG---------ATCGAGCTCGATTCCCAGCAATT--ATTATTTGTTAAAAGAGTTTTGCTCC---------AGTACAAGGAGTAAACG---AGGGATTATTGCTAAGGCTAGTTTCAGGTTCGAT------------------GGCGGCGGTGGAGGAGGGAACAATGAAGTCGGGCGTGTTGTATTTAACCTGGCTTTGGCCGGAGGCTTAACTTATCTCACCGTTACAGGAAAGCTGGGGTGGGTGGTCGATGCATTTGTTTCCTTATGGGTAATTA-TTTCC-TTTTGTATTCTCGTT-CGTTGTAGTTTTGATAA---TTTGTTTTCCTTTAAAGCCTGCTTACAGAATTCGTGATCAAATTTTGAAT----CTGAAAATATTT-------GAAATTATGTATAAACTC-AAAGTCTTAGCAAGT-TAACTATATATTTCGTATAGTGTTT---------------------------------------------------------------------
>CD18
-------------------------------------------------------------------------------------------------------------------------------------------------------------------------------------------------------------------TTATTTCTCAGGGGGATTTTACCCG---------AATAGAGGAGGAAAACA---AAAGATTGTGGTTAAATCGTACCCGAGGTTTAACG------GAGGA------GGAGGTGGAGGAGGGGGGAGGAACGAAACAGGGCGTGTTGTATTTAATTTGGCTATGGCGGGAGCGCTAACTTATTTGACTGTTACAGGAAAGATGGGCTGGGTTTTCGATGCAATCATTTCTCTATCAGTAAGTATTTTGT-CTCT-AATTTTAGAT-AAG-AATGTCCAGACAT-------------GTTGAACTATAAAT-TGAGATAGATTACTTCAATCT-GAT-GTTCTGAA-TTAACTTTC--TTTAATTTTAATGCAAACTC--------TAGCGAAGTTACAATTGTATTATACTTAATGTTTAGTTAAATG-TAAA------------------------------AAGTTTTTAGTATCAAGCA------
>CDE34
TTTGAGTTGCTTGACAAATTTCAAAACCAATCCATTCTTATTTTCCTCACCTCTCA--AATCAATAAAGCCGCTAAACCCTTGCCTCCTTCATTGCCGATGCAATTCGAAAGCGATTTCTGCAATTTCCTACAAGCCTTTTACTTCAAATACGAAGAATTACTGGCCCAGAAAGAG---------CTCGAGCTCGATTCCCAGCAATT--ATTATTTGTTAAAAGAGTTTTGCTCC---------AGTACAAGGAGTAAACG---AGGGATTATTGCTAAGGCTAGTTTCAGGTTCGATTCCGGCAGCGGC------GGCGGCGGTGGAGGAGGGAACAATGAAGTCGGGCGTGTTGTATTTAACCTGGCTTTGGCCGGAGGCTTAACTTATCTCACCGTTACAGGAAAGCTGGGGTGGGTGGTCGATGCATTTGTTTCCTTATGGGTAATTA-TTTCC-TTTTGTATTCTCGTT-CGTTGTAGTTTCGATAA---TTTGTTTTCATTTAAAGCCTGCTTACAGAATTCGTGATCAAATTTTGAAT----CTGAAAATATTT-------GAAATTATGTATAAACTC-AAAGTCTTAGCAAGT-TAACTATATATTTCATAT----------------------------------------------------------------------------
>CF38
----------------------------------------------------------GCTCATTAAGTGCTTCGAACAATTCTTTCCTTAGTTCCCGCCTTAAATTTAAACTATTTCACCCAAATTGCTGCAAAATAGTATCTTCGAATG------------GGCCAGTGAATAGTCGCACCGTCTTGAAATCGAGTCACGAGAGAA--TTTATTTTAGAGAGGAATTCTGTGCA---------AATGGAGAGAGAAAACA---AAGGATTGTGGTAAAGTCTTACCCGGAGTTTCAAG------GAGGA------GGAGGTGGAGGAGGAGGGAATAATGGAACGGGGCGTGTGCTATTTAATTTGGCTCTGGCGGGAGCGTTAACTTATTTGACTGTTACAGGAAAGATGGGCTGGGTGTTCGATGCAATCGTTTCTCTATCGGTAAGCATTTTGT-TTTCAAAATTTAAAT-AAA-AATGTATAGGCAT--TCAAGTTTTCAATTTTATCTTGATT-TGAGATAGAGTGTTGAATTCTTAAT-GTTCTGAAAACTTCG-------AAAAAAAAAAACGAATTC--------TAGATTGGTTGCAATAGTATTATACTTCA--------------------------------------------------------------------------
>CH19
----------------AATT------CAAACTCATCTTTTTCGAGGTGGTTAAATACTTCTTATTGAGGGCTTCAACTAATTCTCTTCGTAGTAGCCGCTACACATTTAAACATATTTACATAAATTCTTCCAAATTATTGACTTCAAATTCTAGTTGTAGCAGGCCTTTAGAAAATCATATTGTCTTGAGCTTGAGTCACGAGAAAG--TTTATTTCACAGGGGGATTTTACCCG---------AATAGAGGAAGAAAACA---AAGGATTGTGGTTAAATCGTACCCGAGGTTTAACG------GAGGA------GGAGGTGGAGGAGGGGGGAGGAACGAAACAGGGCGTGTTGTATTTAATTTGGCTATGGCGGGAGCGCTAACTTATTTGACTGTGACAGGAAAGATGGGCTGGGTTTTCGATGCAATCATTTCTCTATCAGTAAGTATTTTGT-CTCT-AATTTTAGAT-AAG-AATGTCCAGACAT-------------GTTGAACTATAAAT-TGAGATAGATTACTTCAATCT-GAT-GTTCTCAA-TTAACTTTC--TTTAATTTTAATGCAAACTC--------TAGCGAAGTTACAATTGTATTATACTTAATGTTTGGTTAAATG-TAAACTCTAGCTAAGTTACAATTCCATCATACTTGAGTTTTTAGTGTCAAGCAAATTTC
>CHA37
-------------------------------------------------------A--GCTCATTAAGTGCTTCGAACAATTCTTTCCTTAGTTCCCGCCTTAAATTTAAACTATTTCACCCAAATTGCTGCAAAATAGTATCTTCGAATG------------GGCCAGTGAATAGTCGCACCGTCTTGAAATCGAGTCACGAGAGAA--TTTATTTTAGAGAGGAATTCTGTGCA---------AATGGAGAGAGAAAACA---AAGGATTGTGGTAAAGTCTTACCCGGAGTTTCAAG------GA---------------GGAGGAGGAGGGAATAATGGAACGGGGCGTGTGCTATTTAATTTGGCTCTGGCGGGAGCGTTAACTTATTTGACTGTTACAGGAAAGATGGGCTGGGTGTTCGATGCAATCGTTTCTCTATCGGTAAGCATTTTGT-TTTCAAAATTTAAAT-AAA-AATGTATAGGCAT--TCAAGTTTTCAATTTTATCTTGATT-TGAGATAGAGTGTTGAATTCTTAAT-GTTCTGAAAACTTCG-------AAAAAAAAACACGAATTC--------TAGATTGGTTGCAATAGTATTATACTTCA--------------------------------------------------ATTCCTTGGTGGTAAGAATATTT-
>CJ24
-TTGACTTGCTTATCAAATTTATCCATAAATTCAGAGTTTTACAGGCCTTCAATAA--ACTCATTAAGCACTTCGAATAATTCTCTTCGTAGTTGGCGCTACACATTTAAACATATTTACTCAAATTCCTGCAAAATATTGTATTCAAATTCTAGTAATCACAGGCCTTTAGAAAGCCATATTGTCTTGAGCTCGAGTCACAAGAAAG--TTTATTTTACAGAGGGATTTTACCCG---------AACAGAGGAAGAAAACA---AACGATTGTGGTTAAATCGTACCCGAGGTTTAATG------GAGGA------GGAGGCGGAGGAGGTGAGAGGAACGAAACAGAGCGTGTGGTATTTAATTTGGCTATGGCGGGAGCTTTAACTTATCTGACTGTTACAGGAAAGATGGGCTGGGTTTTCGATGCAATCGTTTCTCTATCAGTAAGTATTTTGT-TTGT-AATTTTAGAT--AA-AATGTCCATGCAT---TAAGCCTTCGTTTGAATTATAAAT-TGAGATAGATTACTTAATTTT-AAT-GTTCTGAAGACACTTTTCTCTTTTAATTTGATGCAAACTC--------ATGCAATGTTACAATTGAATTATACTGCGTGTATAGTTTAAGT---------------------------------------GTTTAGTAGCAAGGACATTTC
>CK7
--------------------------------------------------CAATAA--GGTCACTAAGGGCTTCAAATAATTCTCTTCTTAGTTGCGGCCACCAATTTAAACAAACTTACGTAAATTCTTGCAAAATATTGTCTTCAAATACTAGTAATCACAGGCCTTTAGAATGCCACATTGTCTTGAGCTCGAGTCACGAGAAAA--ATTATTTTACAGAGGGATTTTACCCG---------AATAGAGGAAGAAAACA---AAGGATTGTAGTTAAATCGTTCCCAAGGTTTAATG------GAGGA------GGAGGCGGAGGAGGGGACAGTAATGAATCGGGGCGTGTGGTATTTAATTTGGCTATGGCGGGAGCGTTAACTTATCTGACTGTTACAGGGAAGATGGGCTGGGTGTTCGATGCAATCGTTTCTCTATCAGTAAGTATGTTGT-TTGT-AATTTTAGAT-AAA-AATATCCAG----------------GATTGAATCATAAAT-TGAGATAGATTAGTGGATTCT-AAT-GTTCTGAAGACACTTTTC--TTTTAATCTAATGTAAACTC--------TATCTAAGTTGCAATTGTGTTATACTTCA--------------------------------------------------AGTGTTTAGTAGCAAGGACATTT-
>CL6
------------------------------------GTTTTACAAGCCTTCAATAA--GGTCACTAAGGGCTTCAAATAATTCTCTTCTTAGTTGCCGCCACCAATTTAAACAAACTTACGTAAATTCTTGCAAAATATTGTCTTCAAATACTAGTAATCACAGGCCTTTAGAATGCCACATTGTCTTGAGCTCGAGTCACGAAAAAA--TTTATTTTACAGAGGGATTTTACCCG---------AATAGAGGAAGAAAACA---AAGGATTGTAGTTAAATCGTACCCAAGGTTTAAT---------GGA------GGAGGCGGAGGAGGGGACAGTAATGAAACGGGGCGTGTGGTATTTAATTTGGCTATGGCGGGAGCGTTAACTTATCTGACTGTTACAGGAAAGATGGGCTGGGTGTTCGATGCAATCGTTTCTCTATCAGTAAGTATGTTGT-TTTT-AATTTTAGATAAAA-AATGTCCAGGCAT---TAAGTCTTGGATTGAATTATAAAT-TGAGATAGATTAGTGGATTCT-AAT-GTTCTGGA--CACTTTTC--TTTTAATCTAATTTAAACTC--------TAGCTAAGTTGCAATTGTGTTATACTTCA--------------------------------------------------AATGTTTAGTAGCAAGGACATTTC
>CM9
----ACTTGCTTTTCAAAATCATCCATCAATTCAGCGTTTTACAAGCCTTCGATAA--ACTCATTAAGAGCTTCAGATCATTGTCTTTACAGTTGCCGCTACACATTTAAACATATTTACATAAATTCTTGCAGAACATTGTCTTCAAATTCTATAAATAACAAGCCTTCAGAAAGCCATATTGTCTTGAGCTCACGTCATGATAAAG--TTTATTTGACAGAAGGTTTTTACCCG---------ATTAAAGGAAG---ACA---AAGGATTGTGGTAAAATCTTTCCCGAGGTTTAAT------------------GGAGGT---GAAGGGGAGAGGAACAAAGCAGGGCGTGTGGTATTTAATGTGGCTTTGGCGGGAGCGTTAACTTATCTGACTATTACAGGAAAGATAGGCTGGGTTTTTGATGCAATTGTTTCTCTATCAGTAAGTATTTTAT-CTGC-AATTTCAGAT-AAA-AATGTCCAAGCAT---TAAACCTTCGATAGTATTATAAAC-TGATGTAGATTACTTATATGT-AA---TTCAGAAGATACTT-TC--TTTTACTTTGATTCAAGCTC--------TAGCAAAGTTGCAATTGATTTATACTTCATGTTTAGTTTAAGT---------------------------------------GTTTAGTATGAAGGACATT--
>CO8
---------CTTTTCAAAATCATCCATCAATTCAGCGTTTTACAAGCCTTCGATAA--ACTCATTAGGAG---CAGATCATTGTCTTCACAGTTGCCGCTACACATTGAAACATATTTACATAAATTCTTGCAGAACATTGTCTTCAAATTCTATAAATAACAAGCCTTCAAAAAGCCATATTGTCTTGAGCTCACGTCATGATAAAG--CTTATTTGACAGAAGGTTTTTACACG---------ATTAAAGGAAG---ACA---AAGGATTGTGGTAAAATCTTTCCCGAGGTTTAATG------GAGGA------GGAGGT---GAATGGGAGAGGAACAAAACAGGGCGTGTGGTATTTAATGTGGCTTTGGCGGGAGCATTAACTTATCTGACTATTACAGGAAAGATAGGTTGGGTTTTTGATGCAATTGTTTCTCTATCAGTAAGTATTTTAT-CTGT-AATTTCAGAT-AAA-AATGGCCAAGTAT---TAAACCTTCGATAGTATTATAAAC-TGATGTAGATTACTTATATGT-AA---TTCAGAAGATACTT-TC--TTTTACTTTGATTCAAACTC--------TAGCAAATTTGCAATTGATTTATACTTCATGTTTAGTTTAAGT---------------------------------------GTTTAGGATGAAGG-------
>CP16
-TTGACTTGCTTATCAAATTTATCCATCAATTCAGCGTCTTACAAGCCTTTAATAA--ACTCATTAAGGGCTTCAACTAATTCTCTTCGTAGTTGCCGCTACACATTTAAACATATTTACATAAAGTCTTCCAAAATATTGTCTTCAAATTCTAGTTATCACAGGCCTTTAGAAAGCCATATTGTCTTGAGCTCGAGTCATGAGAATG--TTTATTTCACAGAGGGATTTTACCCG---------AATACAGGAAGAAAACA---AAGGATTGTGGTTAAATCGTACCCGAGGTTTAACG------GAGGA------GGAGGTGGAGGAGGGGAGAGGAACGAAACAGGGCGTGTTGTATTTAATTTGGCTATGGCGGGAGCGCTAACTTATCTTACTGTTACAGGAAAGATGGGCTGGGTTTTCGATGCAATCGTTTCTCTATCAGTAAGTATTTTGT-CTGT-AATTTTAGAT-AAG-AATGTCCAGGCAT---TAGGCCTCCGATTGAACTATAAAT-TGAGATAGATTACTTCAATCG-AAT-GTTCTGAAGACACTTTTC--TTTTACTTTAATGCAAACTC--------TAGCAAAGTTACAATTG---------TAGTGTTTAGTTAAATG-TAAATTCTAGCTAAGTTACAATTGCATTATACTTAAGTTGTTAGTATCAAGGAAATTTC
>CR44
------------------------------------------------------------------------------------------------------------------------------------------------------------AATCACAGGCTT-------------------------------------GGA--ATTATTTGGCGGAGAAATTTCATAC----------AATAAAAGGAGAAGACG---ATGGACTGGGGTTAAAGCTTACCCTAGGTTTAAT------------------------GGAGGAGGAGGGAACAATGAAGTTGGTCGAGTTGTATTTAACCTGGCTTTAGCTGGAGGGTTAACTTATCTGACCGTCACAGGAAAGCTGGGGTGGGTTTTGGATGCCATCGTTTCTCTATGGGTAATGATTTCTC-TTTCGTATTCTCGTA-CTA---------AGTTT---GAGTGTCATCATTTTCATGACCGA-CCCGCAGAGGCCGTTAAGTTAAATC----TCAGTAATTTCTGCCATACT-------GGAGAAACTT--------TGGTAATAGTGCA------------------------------------------------------------------------------------------
>CT15
------------------------------------------------------------------------------AATTTTCTTCGTAGTTGCCGCTACACATTTAAAAATATTTACATAAATTCTTCCAAAATATTGTCTTCAAATTCTAATTATCACAGGCCTTTAGAAAGCCATATTGTCTTGAGCTCGAGTCATGAGAATG--TTTATTTCACAGAGGGATTTTACCCG---------AATAGAGGAAGAAAACA---AAGGATTGTGGTTAAATCGTACCCGAGGTTTAACG------GAGGA------GGAGGTGGGGGAGGGGAGGGGAACGAAACAGGACGTGTTGTATTTAATTTGGCTATGGCTGGAGCGCTAACTTATCTTACTGTTACAGGAAAGATGGGCTGGGTTTTCGATGCAATCGTTTCTCTATCAGTAAGTATTTTGT-CTGT-AATTTTAGAT-AAG-AATGTCCAGGCAT---TAAGCCTCCGATTGAACTGTGAAT-TGAGATAGATTACTTCAATCG-AAT-GTTCTGAACACACTTTTC--TTTTACTTTAATGCAAACTC--------TAGCAAAGTTACAATTGTATTATACTTAGTGTTTAGTTAAATG-TAAATTCTAGCTAAGTTACAATTGCATCATACTTAAGCTGTTAGTATCAAGAAACTTTC
>DA12
-------TGCTTTTCAAATTTATCCATCAATACAGCGTTTTACAAGCGTTCGATAA--ACTCATTAAGGGCTTCAGATCATTGTCTTCATAGTTGCCGCTACACATTTAAACATATTTACATAAATTCTTGCAAAACATTGTCTTCAAATTCTGGAAATCACAAGCCTTCAGAAAGCCATATTGTCTTGAGCTCACGTCACGAAAAAG--TTTATTTTACAGAGGGATTACACCCG---------ATTAGTGGAAG---AAA---AAGGATCGTGGTTAAATCGTACCCGAGGTTTAATG------GAGGA------GGAGGT---GGAGGGGAAAGGAATGAAACAGGGCGTGTGGTATTTAATTTGGCTTTGGCGGGAGCGTTAACTTATCTGACTATTACAGGAAAGATGGGCTGGGTTTTTGATGCAATTGTTTCTCTATCGGTAAGTATTTTAT-CTGT-AATTTCAGAT-AAA-AATGTCCAAGCAT---TAAACCTTCGATTGTATTATAAAC-TGATGTAGGTTACTTAAATGT-AAT-GTTCAGAAGATACTTATC--TTTTACTTTGATACAAACTC--------AAGAAAAGTTGCAATTGATTTATACTTCATGTTTAGTTTAAGT---------------------------------------GTTTAGTATGAAGGACATTT-
>FC13
----ACGTGCTTTTCAAATTTATCCATCAATACAGCGTTTTACAAGCGTTCGATAA--ACTCATTAAGGGCTTCAGATCATTGTCTTCATAGTTGCCGGTACACATTTAAACATATTTACATAAATTCTTGCAAAACATTGTCTTCAAATTCTGGAAATCACAAGCCTTCAGAAAGCCATATTGTCTTGAGCTCACGACACGAAACAG--TTTATTTTACAGAGGGATTACACCCG---------ATTAGAGGAAG---AAA---AAGGATCGTGGTTAAATCGTCCCCGAGGTTTAATG------GAGGA------GGAGGT---GGAGGGGAAAGGAACGAAACAGGGCGTGTGGTATTTAATTTGGCTTTGGCGGGAGCGTTAACTTATCTGACTATTACAGGAAAGATGGGCTGGGTTTTTGATGCAATTGTTTCTCTATCGGTAAGTATTTTAT-CTGT-AATTTCAGAT-AAA-AATGTCCAAGCAT---TAAACCTTCGATTGTATTATAAAC-TGATGTAGGTTACTTAAATGT-AAT-GTTCAGAAGATACTTATC--TTTTACTTTGATACAAATTC--------AAGAAAAGTTGCAATTGATTTATACTTCATGTTTAGTTTAAGT---------------------------------------GTTTAGTATGAAGGACATTT-
>GG1
--------------------------------------------------------------------------------------------------------------------GTGTAAAAAATCCTGCAAGTTTTACTATTCGAATAC---GAATTACAAGCCTGGAAAGAACATCATTGCGACAAAATTGAATCCCGTAAGGT--TTTATTTGATAGAGGAATTTCGTTCCAATCCACTGAATACAAGGAAAAGACG---AGGAAATCAGGTTAAAGCTAGCCCGAGGTTCAATTCG---------------AGCAACGGAGGGGGTGGAAACAATGAAATTGGCCGTGTTGTTTTTAACTTGGCTTTGGCTGGAGGTCTGACTTATCTTACCGTTACAGGAAAGCTGGGGTGGGTGTTCGATGCAATCGTTTCTCTATGGGTAATTCTTTCTC-TTCTGTATTCTTGTA-ACATGCTATAATAGTAT---AAGGATTTCTGCCATAGTGCCACT-TTCCCCAGAGTCTTGAAGGTAAATC----TCGGGAATATGTTCCACAGTTGTGCTAGGGCAAGTCT--------CAGCAACAGTA--------------------------------------------------------------------------------------------
>JO20
--TGACTTGCTTATCAAATTTGTCCATCAATTCAGCGTATTACAAGCCTTCAATAA--ACTCATTAAGGACTTCAACTAATTCTCTTCGTAGTAGCCGCTACATATTTAAACATATTTACATAAATTCTTCCAAATTATTGTCTTCAAATTCTAGTTATCGCAGGCCTTTAGAAAACCATATTGTCTTGAGCTGGAGTCACGAGAAAG--TTTATTTCGTACGGGGATTTTACCCG---------AATAGAGGAAGAAAACA---AAGGATTGTGGTTAAATCGTACCCGAGGTTTAACG------GAGGA------GGAGGT---GGAGGGGGGAGGAACGAAACAGGGCGTGTTGTATTTAATTTGGCTATGGCGGGGGCCCTAACTTATTTGACTGTTACAGGAAAGATGGGCTGGGTTTTCGATGCAATCGTTTCTCTATCAGTAAGTATTTTGT-CTGT-AATTTTAGAT-AAG-AATGTCCAGACAT---TAAGCCTCCGATTGAACTATAAAT-TGAGATAGATTACTTCAATCT-GAT-GTTCTGAA-TTAACTTTC--TTTAATTTTAATGCAAACTC--------TAGCGAAGTTACAATTGTATTATACTTAATGTTTAGTTAAATG-TAAATTCTAGCTAAGTTACAATTGCATCATACTTAAGTTTTTAGTATCAAGCAAATTTC
>JU21
-----------------------------------------------CTTCAATAA--ACTCATCAAGGGCTTCAACTAATTCTCTTCGCAGTAGCCGCTACACATTTAAACATATTTACATAAATTCTTCCAAATTATTGCCTTCAAATTCTAGTTATCACAGGCCTTTAGAAAACCATATTGTCTTGAGCTGGAGTCACGAGAAAG--TTTTTTTCGTAGGGGGATTTTACCCG---------AATAGAGGAAGAAAACA---AAGGATTGTGGTTCAATCGTACCCGAGGTTTAACG------GAGGA------GGAGGT---GGAGGGGGGAGGAACGAAACAGGGCGTGTTGTATTTAATTTGGCTATGGCGGGGGCCCTAACTTATTTGACTGTTACAGGAAAGATGGGCTGGGTTTTCGATGCAATCGTTTCTCTATCAGTAAGTATTTTGT-CTGT-AATTTTAGAT-AAG-AATGTCCAGACAT---TAAGCCTCCGATTGAACTATAAAT-TGAGATAGATTACTTCAATCT-GAT-GTTCTGAA-TTAACTTTC--TTTAATTTTAATGCAAACTC--------TAGCGAAGTTACAATTGTATTATACTTAATGTTTAGTTAAATG-TAAA-------------------------------------------------------
>KE1
-TTGAGTTGCTTGACAAATTTCTCAACCAATCCATTCTTATTTCCCTCATCTCACA--AATCAATAAAACCGTCAAACCCTTGTCTGCTTCCATGCCGATGCAATTCTAAAGCGATTTCTGCAATTTCTTACAATCTTTATACTTCAGATACGAAGAATTACGGGCACAGAAAGAG---------CTCAAGCTCGATTCCCGGTAATT--ATTATTTATTAAAGGAATTTTGTTCC---------AGTACAAGGAGTAAACG---AGGGATTATTGTTAAGGCTAGTTTCAGGTT-----------GAGGA------GGAGGAGGAGGAGGTGGGAACAATGAAATGGGGCGTGTTGTATTTAACCTGGCTTTGGCCGGAGGTTTAACTTATCTCACTGTTACAGGAAAGCTGGGGTGGGTGGTCGATGCAATCGTTTCCTTATGGGTAATTA-TTTCC-TGTTGTATTCTCGTT-AA------------------TTTATTTCC----------------------------------TTTAAAT----CTGAAAATATT--------GAAATTATGTATAAACTCAAAAGTTCTAGCAAGTTTCACTATATATTTCATTT----------------------------------------------------------------------------
>PB33
-TTAAGTTGCTTGACAAATTTCTCACCCAATCCATTCTTATCTTCCTCATCTTTCA--AATCAATAAAATCGTCAAACCCCTGTCTCCTTCCTTGCCGATGCAATTCTAAAGTGATTTCTGCAATTTCCTACAATCTTTATACTTCAAATACGAAGAATTATGGGTCCGGAAAGAG---------CTCGAGCTCGCTTCCCGGAAATT--ACTATTTGTTAAAGGAATTTTGCCCC---------AATACGAAGAGAAAACA---AAGGACTATGGTTAAGGCTAGTTTCAGGTACGATT------CCGGC------AGCGGAGGAGGAGGAGGGAACAATGAAGTCGGGCGTGTCGTTTTTAACCTGGCTTTGGCCGGATGCTTAACTTATCTTACTGTTACAGGAAAGCTGTGGTGGGTGGTCGATGCAATCGTTTCCTTATGGGTAATTATTTTCCTTTTTGTATTCTCGTT-GATTCTTGTTTCGAAATATATATTTTTCCTTTTAAAGCCTACTT--TGAATTCATAATTAAATTCT--------CTGAAAATATTTG------AGACTTATGTTTAAACTC-AAAGTTATAATCAGTCTCAGTACATATTCCATTT----------------------------------------------------------------------------
>PG28
-TTGAGTTGCTTGACAAATTTCTCAACCAATCCATTCTTATTTTCCTCATCTTTCA--AATCAATAAAACCGTGCAACCCTCGTTTCCTTCCTTGCCGATGCAATTCTAAAGCGATTTCTGCAATTTCCTACAATCTTTATACTTCAAATACGAAGAATTATGGGCCCGGAAAGAG---------CTCGAGCTCGATTCCCGGGAATT--ATTATTTGTTAAAGGAATTTTGTCCC---------AGTACGAAGAGAAAACG---AGGGGTTATTGTTAGGGCTAATTTCAGGTTCGATTCCGGCAGTGGA------GGAGGAGGAGGAGGAGGGAACAATGAAGTCGGGCGTGTTGTATTTAACCTGGCTTTGGCCGGATGCTTAACTTATCTCACTGTTACAGGAAAGCTGGGGTGGGTGGTCGATGCAATCGTTTCCTTATGGGTAATTATTTTCC-TTTTGTATTCTCGTT-AA-----------------------------------------------ATTCATAATTAAATTTT--------CTGAAAATAT----------AAATTATGTTTAAACTC-AAAGTTCTAGTAAGTCTCAATATATGTTTCATATAAGTGTTTTCAAAGTTCTAG-------------------------------TAAGTCTCAGTAT-----ATGTTT-
>PM29
-TTGAATTGCTTGACGAGTTTCTCAACCAATCCATTCTCATTTTCTTCATCTCTCA--AATCCGTAAAACCGTCAAACCCTTGTCTCATTCCTTGCCGATGCAATTCCAAAGCAATTTCTGCTATTCC---------------------------------CGGGCCTGGACAAAG---------CTCGAGCTCGACTCCCGGGAATT--ATTATTTGTTAAAAGAATTTTATCCC---------AGTACGAGGAGAACACG---AGGGATTATTGTTAAAGCTAGTTTCAGGTTGGAT-------GAGGA------GGAGGAGGAGGAGGTGGGAATAATGAAGTCGGGCGTGTTGTATTTAACCTTGCTTTGGCCGGAGGCTTAACTTATCTCACTGTTACAGGAAAGCTGGGGTGGGTGGTTGATGCAATTGTTTCCTTATGGGTAATTAATTTCC-CTTTCTATTCTCGTT-AA-----------------------------------------------ATTCATTATAAAATTTGGAAT----CTGAAAATTTTCGCTGATTTGAAATATGTGTGAACCC-ATTGTTCTAGTAAGTCTTAGTAGATATTTAAT------------------------------------------------------------------------------
>PS27
-TTGAGTTGCTTGACAAATTTCTCAACCAATCCATTCTTATTTTCCTCATCTTTCA--AATCAATAAAACCGTGCAACCCTCGTTTCCTTCCTTGCCGATGCAATTCTAAAGCGATTTCTGCAATTTCCTACAATCTTTATACTTCAAATACGAAGAATTATGGGCCCGGAAAGAG---------CTCGAGCTCGATTCCCGGGAATT--ATTATTTGTTAAAGGAATTTTGTCCC---------AGTACGAAGAGAAAACG---AGGGGTTATTGTTAGGGCTAATTTCAGGTTCGATTCCGGCAGCGGA------GGAGGAGGAGGAGGAGGGAACAATGAAGTCGGGCGTGTTGTATTTAACCTGGCTTTGGCCGGATGCTTAACTTATCTCACTGTTACAGGAAAGCTGGGGTGGGTGGTCGATGCAATCGTTTCCTTATGGGTAATTATTTTCC-TTTTGTATTCTCGTT-AA------------------------------------------------------------------------CTGAAAATAT----------AAATTATGTTTTAACTC-AAAGTTCTAGTAAGTCTCAATATATGTTTCATATAAGTGTTTTCAAAGTTCTAG-------------------------------TAAGTCTCAGTAT-----ATGTTT-
>SC0
-----------------------------------------------------------------------TTCA-------TTCAGCTCAATTGTGGCAGAAAATTTAGAGAGATTCGACTGAATTACTGCAAATTTT---------GTACGAAGAATTACAGGCCTCTGAGGATAAGCCTCGTCAGCAGTTCAAGCTCCAAGAAGAATTTTTCTTTAAGGAGGAGTTTGGTAGA---------AAAATGGGAAGGAAAGAGTCACGGATTGTTGCTAAGAGTTATCCCAGGTTTAA--------GAGGA------GGAGGAGGAGGAGGAAATAATAATGAAGCAGGGCGTGTAGTGTTTAACCTGCTCATGGCTGGAGCGTTAACTTATCTTACAGTTACTGGAAAGATGGGGTGGTTTTTTGATGCTGTTGTTTCTCTATGGGTATTTGCAGTGA-TTGTA-----------------------------------------------------------------------------------------------------------------------------------------------------------------------------------------------------------------------------------------
>SG23
-TTGACTTGCTTATCAAATTTATCCATAAATTCAGCGTTTTACAAGCCTTCAATAA--GCTCATTAAGGGCTTCAAATAATTCTCTTCTTAGTTGCCACCACACATTTAATCAAATTTACTTAAATTCTTGCAAAATATCGTCTTCAACTTCTAATAATCACAAGCCTTTAGAATCCCATATTGTCTTGAGCTCGAGTCACGAGAAAG--TTTATTTTACAGATGGATTTTACCCA---------AATAGAGGAAGAAAACA---AAGGATTGTGGTTAAATCGTACCCAAGGTTTAATG------GAGGG------GGAGGCGGAGGAGAGGAGAATAATGGAACGGGGCGTGTGGTATTTAATTTGGCTATGGCGGGAGCGTTAACTTATCTGACTGTTACAGGAAAGATGGGCTGGGTCTTCGATGCAATCGTTTCTCTATCAGTAAGTATTTTGT-TTGT-AATTTTAGAT-AAA-AATGCCCAGGCAT---TAAGTCTTCGTTTGAATTATAAAT-TGAGATAGATTACTGAATTCT-ATT-TGTCTGAAGACACTTTTCT-TTTTAATCTAATGTAAACTC--------TAGCAAAGTTACAATTTTATTCTAATTCGTGTTTAGTTTTATTGTAAATTCTAGCGAAGTTACAATTGCTTTATACT-TGATGTTTAG---------------
>SS22
-----------------------------------------------------TAA--GCTCAATAAGGGCTTCAAATAATTCTCTTCTTAGTTGCCGCCATACATTTAAAAAAAATTACTTAAACTCTTGCAAAATATGGTCTTCACCTTCTAGTAATCACAAGCCTTTAGAATGCCATATTGTCTTGAGCTTGAGTCACGATAAAG--TTTATTTTACAGATGGATTTTACCCA---------AATAGAGGAAGAAAACA---AAGGATTGTG------------------------------------------GGAGGCGGAGGAGGGGAGAATAATGAAACGGGGCGGGTGGTATTTAATTTGGCTATGGCAGGAGCGTTAACTTATCTGACTGTTACAGGAAAGATGGGCTGGGTTTTCGATGCAATCGTTTCTCTATCAGTAAGTATTTTGT-TCGT-AATTTTAGAT-AAA-AATGCGCAGGCAT---TAAGTCTTCGTTTGAATTATAAAT-TGAGATAGATTACTTAATTCT-AAT-TGTCTGAAGACACTTTTAA-TTTTAAACGAACGTAAACTC--------TAGCAAAGTTGCAATTTTATTCTACTTCGTGTTGAGTTTAATTGTAAATTCTAGCGAAGTTACAATTGCTTTATACT-TGATGTTTAGCAGCTAGGACATTTC
>SV36
----------------------------------------------------------------TAAAGCCTTCAAACATTTGTCTACCAAGTTGCCGCCCTAAATTTAAAATAATTCACACAAAATCCTGCAGATTTTGGTTTTCGAACGCGAAAAAATACAGGCCCGTAAAAATCCTCAGCGCATTGAGTTCGAGTCCCGAGAAGT--TTTACTTTACAGAGGGATTTCGTTCC---------AATACAAGTAGAAAACA---AAGGATTGTGGTTCAATCTTCCCCGATGTTTAAT------------------GGAGGAGGAGGAAATAATAATAATGAACAGGGGCGTGTTGTATTTAACCTCGCAATGGCCGGAGCTTTAACGTATCTGACTGTTACAGGAAAGATGGGTTGGGTGTTCGATGCAATTGTTTCTCTGTGGGTAAGTATTTCAT-TTT--AATTTTACAT-AAA-AAACCTGGGCCAT---CATGTCTTCAGTTTAAT--------TTGGACAGAGTATTGAATTTTAAAT-GTTTTGAAATATTTT-------TAAAGGAAATTGGGATTC--------TAGCAA-GTTATAGAAGTGTTATATTCCTTGATTTTTTT----------------------------------------------------------------
>TA17
-----------------------------------------------------------------------------------TCTTCGTAGTTGCCGCTACACACATAAACATATTTACATAAATTCTTCCAAAATATTGTCTTCAAA------------------TTTAGAAAGCCATATTGTCTTGAGCTCGAGTCACGAGAAAG--TCTTTTTCACAGGGGGATTTTACCCG---------AATAGAGGAAGAAAACA---AAGGATGGTGGTTAAATCGTACCCGAGCTTTAACG------GAGGAGGAGGTGGAGGTGGAGGAGGGGGTAGGAACGAAACGGGGCGTGTTGTATTTAATTTGGCTATGGCGGGAGCGCTAACTTATTTGACTGTTACAGGGAAGATGGGCTGGGTTTTCGATGCAATCGTTTCTCTATCAGTAAGTATTTTGT-CTGT-AATTTTAAAT-AAG-AATGTCCAGGCAT---TAAGCCTCCGATTGAACTATAAAT-TGAGATAGATTACTTCAATCT-GAT-ATTCTGAA-TTAAATTTG--TTTTACTTTAATGCAAACTC--------TAGCAAAGTTACAATTGTGTTATACTTAATTTTTAGTTAGATT-TAAATTCTAGCTAAGTTACAATTCAATCATACTTAAGTTTTTAGTATCAATCAAATTT-
>TB39
-TTAACCTGCTTGTCAAAATTATCTATAGATTTAGCGTTATACAAGCCTTCGATTA--GCTCATTGAGGGTTTCAAACAGTCCATTCTTTAGTTGCCGCCATATATTTAAATTGATTCGCACAAATTGCAGTAAAATATTATCTTCGAATGCCAATAATCACAGGCCTGTAAAAGGTCGCATCGTCTCGAGTTTGAGTCAGCAAAGAA--CTAATTTCACAGAGGAAGTTTGTCCA---------AATAGAGGGAGAAAACA---AAGGATTGTCGTAAAGTCTTACCCGAGGTTTGATG------GAGGA------GGAGGAGGAGGAGGAGAGGATAATGGAACAGGGCGTGTGGTTTTCAATTTGGCTATGGCGGGAGCATTAACTTATTTGACTGTTACAGGACAGATGGGTTGGGTTTTTGATGCAATCGTTTCTCTATCGGTAAGAATTTTGA-TCACAAATATTAAAT-AAATACTGTTCAGATAT--TCAACTCTTCAATTTAATCTTGATT-TACGATACAATATTGAATTCTGAAT-GTGTTGAAAACTT---------AAAATAAAAATTGAATTG--------TAGCTAAA-TACAATGCTATTAGATTTCA--------------------------------------------------ATTGCTTTCTGGTGAGAATATTTC
>TC31
-TTGAGTTGCTTGACAAATATCTCAACCAATCTATTCTTATTTCCCTCATCTCACA--AATTAATAAAACCGTCAAACCCTTGTCTCCTTCCTTGCCGACGCAATTCTAAAGCGATTTCTGCAATTTCCTACAATCTTTATACTTCACATACGAAGAATTACGGGCACAGGAACAG---------CTCAAGCTTGATACCCGGGAGGT--ATTATTTGTTAAAGGAATTTTGTCCC---------AATACAAGGAGTAAACG---AAGGATTATTGTTAATGCT----------------------GAGGA------GGAGGAGGAGGGGGGGGAAACAATGGAGTGGGGCGTATCGTATTTAACCTGGCTATGGCCGGAGGCTTAACTTATCTCACTGTTACAGGAAAGCTGGGGTGGGTGGTCGATGCAATCGTTTCCTTATGGGTAACTA-TTCCT-TGTTGTATTCTCGTT--------------------------------------------------------------------AAT----CTGAAAATATTT-------GAAAATATGTATAAACTCAAAAGTTCCAGCAAGTTCCACTATATATTTCATATAAGTGTTT--------------------------------------------------------------------
>TN1
CATAACCTGCTTGTCAAAATTGTCGATAAATTTAGCTTTATATAAGCCTTTAATAA--ACTCATTAAAGGTTTCAAACAATTCTTTCCTTAGTTTCCGCCATAAATTTAAACTAATTCACACAAATTGCTGCAAAATATTATCTTCGGATGCGAATTATCACAGGCCTTTAAAAAGTCGCATCGTCTTGAGTTCGAGTCACGAGAAAA--TTTATTTTACAGAGGAATTTTGCCCA---------AATAGAGGGAGAAATCT---AAGGATTGTGGTAAAGTCTTACCCGAGGTTCAACG------GAGGA------GGAGGGGGAGGAGGAGAGAATAATGAAGCGGGGCGTGTGGTATTTAATTTGGCTTTGGCGGGAGCGTTAACGTATTTGACTGTTACAGGAAAGATTGGCTGGGTGTTCGATGCAATCATTTCTCTATCGGTAAGTATTTTAT-TTTCAAAATTCAAAT-ATA-AATATCCAGGCAT--TCATGTCTTCAATTTAATCTTAATT-TAAGATAGGGTACTGAATTCTTAAT-GTTCTGAAAT---------------------------------------------------------------------------------------------------------------------------------------------
>TO14
-TTGACTTGCTTATCAAATTTATCCATAAATTCAGCGTCTTACAAGCCTTCAATAA--ACTCATTAAGGGCTTCAACTAATTCTCTTCGTAGTTGCCGCTACACATTTAAACATATTGACATATATTCTTCCAAAATATTGTCTTCAAATTCTAGTTATCACAGGCCTTTAGAAAGCCATATTGTCTTGAGCTCGAGTCACGAGAAAG--TTTATTTCACAGAGGGATTTTATCCG---------AATAGAGGAAGAAAACA---AAGGATTGTGGTTAAATCCTACCCGAGGTTTAACG------GAGGA------GGAGGTGGAGGAGGGGAGAAGAACGAAACAGGGCGTGTTGTATTTAATTTGGCTATGGCGGGAGCGCTAACTTATCTGACTGTTACAGGAAAGATTGGCTGGGTTTTCGATGCAATCGTTTCTCTATCAGTAAGTATTTTGT-CTGT-AATTTTAGAT--AG-AATGTCCAGGCAT---TAAGCCTCCGATTGAACTATAAAT-TGAGATAGATTACTTCAATCT-AAT-GTTCTGAAGACACTTTTC--TTTTACTTTAATGCAAGCTC--------TAGCAAAGTTACAATTGTATTATACTTAGTGTTTAGTTAAATG-TGAA------------------------------AAGTTGTTAGTATCAAGGAAATTTC
>WN5
--------------------------------------------------------------------------------------------------------------------------------------------------------------------GCCTTTGATAAGCAGAATTGCAACGAGTTCGAATACCGAAAAGT--TTAACTTTACAGAGGAATTGCGTCCC---------TGCAGAGGAAGAAGGCA---AAGGATTATTGTGAAATCTTATCCGAGGTTTAATTTC---------------GGTAACGGTGGAGGAGGAAATAATGACCCAAGGCGTGTGGTATTTAACGTGGTCATGGCCGGAGCGTTAACTTATCTGACAGTTACAGGAAAAATTGGCTGGGTCTTCGATGCGGTCGTTTCTCTATCGGTAACATTTTTTT-CCTTGCCTTCTAAAT---------------------CAAGGCTTCGACTTTAT--------GTGGATGGAATGTCGCATTCTGAATATTTTTTAAAATATCCTTTA---------------AAATTT----------------------------------------------------------------------------------------------------------ATTTA
>WS10
----------------------------------------------------------------------------------------------------ACACATTCAATAATATTTACATAAATTCTTGCAAAACATTGTCTTCAAATTCTAGAAATCACAAGCCTTCAGAAAGCCATATCGTCTTGAGTTCACGTCATGAAAAAG--TTTATTTCACAGAGGGATTTTACCAG---------ATTAAAGGAAG---AAA---AAGGATTGTGGTTAAATCATACCCGAGGTTTAATG------GAGGA------GGAGGT---GGGGGGGAGAGGAACGAAACAGGGCGTGTGGTATTTAATTTGGCTTTGGCAGGAGCGTTAACTTATCTGACTATTACAGGAAAGATGGGCTGGGTTTTTGATGCAATTGTTTCTCTATCAGTAAGTATTTTAT-CTGT-AATTGCAGAT-AAA-AATGTCCAAGCAT---TAAACCTACGATTGTAATATAAAC-TGATGTAGATTACTTAAATGT-AAT-GTTCAGAAGATACTTATC--TTTTACTTTGATGCAAACTC--------AAGCAAAGTTGCAATTGATTTATACTTCATGTTTAGTTTAAGT---------------------------------------GTTTATTATGCAGGACATTT-
>WW11
--------------------------------------------------------------------------------------------------------ATTCAATAATATTTACATAAATTCTTGCAAAACATTGTCTTCAAATTCTAGAAATCACAAGCCTTCAGAAAGCCATATCGTCTTGAGTTCACGTCATGAAAAAG--TTTATTTCACAGAGGGATTTTACCAG---------ATTAAAGGAAG---AAA---AAGGATTGTGGTTAAATCATACCCGAGGTTTAATG------GAGGA------GGAGGT---GGGGGGGAGAGGAACGAAACAGGGCGTGTGGTATTTAATTTGGCTTTGGCAGGAGCGTTAACTTATCTGACTATTACAGGAAAGATGGGCTGGGTTTTTGATGCAATTGTTTCTCTATCAGTAAGTATTTTAT-CTGT-AATTGCAGAT-AAA-AATGTCCAAGCAT---TAAACCTACGATTGTAATATAAAC-TGATGTAGATTACTTAAATGT-AAT-GTTCAGAAGATACTTATC--TTTTACTTTGATGCAAACTC--------AAGCAAAGTTGCAATTGATTTATACTTC---------------------------------------------------------------------------
