# Supplementary material for: Development of a Target Enrichment Probe Set for Conifer (REMcon)
Source: Biology (Basel). 2024 May 22;13(6):361. doi: 10.3390/biology13060361 (PMC11200496; doi:10.3390/biology13060361)
Supplement: Supplementary file 1 [file biology-13-00361-s001.zip › biology-2960267-supplementary/Sup data/MO_orthlogs_alignments/Thupl29377419s0004_1.ortho.selected_stripped.aln.fasta]

>RR55
-TTGCTTCTGAGGGTCCTTGCTC--TACACATA-TTTTCTTTTTAAAT--GAGCTTATTTATTGATTAACT--TAGAGT---TTTCAAATCAATTTTCATGTTATTTT-----TTCTATTTGCA----TTCTTCCGACATGAAGATTTCAGACTGTCTGAGGGAGGTTTCAGAAGCAGAAGCTAAGATGCGTAAAGCTGAGCTTGCTCTCATCACT--GCTAGAGCTGGAAGCAGTGTACAGG---ATCTTTCAAATAAATGGGAGGAA--GCAGATATTGATG-AAAATGCAGAGCGCATCGAGTCTTT----AAGAGCAATGTCTGTGTCAGCT--CTAGTTGGCACATTGGCTAG-----------CATTCCA-ATTGCTTTATTTGAAGCAAAAAGTA-TTGGAGGAATTTTTG--CGTGGGAAGGAGTAATCTTCATATG-CTGTGCTTTGTTTGGGGTGACTTACCGGTATACAGTGAGAAGAAATCTGGACAATATTCAGTTGAAAACAGGAACTGTAGCAGCATTTGGTCTTGTAAGAGGTGAT-AAATTACATAATATTGCTA--TTC------TTT-TTTTCAGATTGTTTTATATCCAT-TTCATAGTTAGCTTCAAA--G-TCTGAT--GAATG--------TAATATAGAAAACCA---TTT--CAGGTCTTAGTCAATTTGAGGCTGGGCTCCCTGTGGACTTCGATATGAGCATTCTACTCTCACATGCTCTTGATTTAGCATTTATGGTTGGTGAGGGCATACTTGTTTTCATATCAGCAGCTATTGCTT--------------------------------AACAAAATACATTGGATGTATTCTTTA--ATTATTTGTGTATTAG---CTTTCACTTGATTT-----------AACTATAGTGCCAAAGATAAATTAATTCTA---
>AA3
-TTGCCTGTGAGGGTCTTCACTC--TGCATATA-CTTCTTCTCAGATG--GGATTCATTTCTTAA-TGTCATATAAATT---TTTCAAATCATTTTTCTTGCTATTTTG---TGTCTATCTACA----TTCTTCCAACTTGAAGATTGCAGATTGTCTAAGGGAGGTTTCAGCAGCAGAAGCTAAGGTACGTAAAGCGGAGCTTGCTCTTATTACA--GCTAGAGCTGGAAGCTGTATACAGG---ACTTTTCAAATAAGTGGGAAGAA--GCAGATATTGACG-AAGGTGCAGAGCGCATTGAGTCTAT----AAAGGCATTGTCTGTGTCTGCT--GTAATTGGAACATTTGCTAG-----------CATTCCA-GTTGCTTTATTTCAAGCAACTAGTG-TTCAAGGACTTCTCA--TTAGCGAAGGCATAATCTTCATTAT-CTGTGCTTTGTTTGGGGTGACTTATCGCTATACAGTGAGAAGAAACCTGGAAAACATTCAGTTGAAAACAGGAACTGTAGCAGCATTTGGCCTTGTGAGAGGTAAT-ATACCACAATGATTTATTA--TGAA-----AAG-CTTTCAGTTTGCTTCATATTTAT-TTCATAGCAGACTTAAGG--C-TTTTTTGTGAAAG--------TAACCTAGA---TGTTT-TTT--CAGGTCTTAGTCAATTTGAGGCCAAGCTGCCTGTGGATTTTGACGTGAATATCATATTCTCTTATGCTCTTGATGCTGCATTTATGGTTGGTGAGGGCCTACTTGTTTTCATTTTTGCAGCTATAGCCT----TTTGT----------------------------GCTGACTTTAATCGGACATTTT--AAATCTTGTATATCAA-ATATGCCATTCATATCTTAAAA-GAT-AAAACCACTGTTAATTTTATTAAATTAATT---
>AA60
CTTGTCAGTAGCGGTCTGCATAC--TGCATGCA-TCCGTTCTCAGATA--GGCTTCATTTCTTAACTGTCTTAAAGATG--CTTTCAGATCAATTTTG------TTTAG---TGTATATCTACA----CTTTTTCAACATGAAGATTGCAGATTTCATGAGGGATGTTTCAGAAGCAGAAGCTAAGATGCGGGAAGCTGAGATGGACCTTGTTAGA--GCTAGAGCTCGAAGCAGTACATGGG---ACCTTTCAAATAAGTGGGAAGAA--TCAGAAATTGATG-AAGATAATGAACGCATGGAATCTAT----AAAGGCATTGACTGTGTCTGCT--GTGGTTGGCACTTTGGCCAG-----------TGTACCA-ATTGCTTTATTCCAGGCAGAGAGCA-TTGGAGGACTTATAA--TAAGAGAGGCAATAACCTTCATAAG-CTGTGCTTTGTTTGGGGTTACTTATCGCTACACTGTTAGAAGAAATCTAGAAAATGTTCAGTTAAAGACAGGAAGTGTCGTAGCATTTGGCCTTGTAAGAGGTAAT-AAATTAGAATGGATTGATG--AGATG-AAAGAA-CTTCTATATTGTTTCATATTCAT-TTAATAGCAAGCTTTAAGTTT-TTTTTTGTGAAAG--------CAACCTAAAATGTTATA-TAT--CAGGTCTTAGTCGATTTGAGGTTGAACTCCCTGTGGATTTCGATGTGAATGCAATAAACTTACATATTCTCGATGCAGCATTCATGGCTGGTGAGGGTATTTTTGTTTTTATTGCTGCAGCTATTGCCT------------------------------------------------------------------------------------------------------------------------------------------
>AAR4
-TTGCCTGTGAGGGTCTTCACTC--TGCATATA-CTTCTTCTCAGATG--GGATTCATTTCTTAA-TGTCATATAAATT---TTTCAAATCATTTTTCTTGCTATTTTG---TGTCTATCTACA----TTCTTCCAACTTGAAGATTGCAGATTGTCTAAGGGAGGTTTCAGCAGCAGAAGCTAAGGTACGTAAAGCGGAGCTTGCTCTTATTACA--GCTAGAGCTGGAAGCTGTATACAGG---ACTTTTCAAATAAGTGGGAAGAA--GCAGATATTGACG-AAGGTGCAGAGCGCATTGAGTCTAT----AAAGGCATTGTCTGTGTCTGCT--GTAATTGGAACATTTGCTAG-----------CATTCCA-GTTGCTTTATTTCAAGCAACTAGTG-TTCAAGGACTTTTCA--TTAGCGAAGGCATAATCTTCATTAT-CTGTGCTTTGTTTGGGGTGACTTATCGCTATACAGTGAGAAGAAACCTGGAAAACATTCAGTTGAAAACAGGAACTGTAGCAGCATTTGGCCTTGTGAGAGGTAAT-ATACCACAATGATTTATTA--TGAA-----AAG-CTTTCAGTTTGCTTCATATTTAT-TTCATAGCAGACTTAAGG--C-TTTTTTGTGAAAG--------TAACCTAGA---TGTTT-TTT--CAGGTCTTAGTCAATTTGAGGCCAAGCTGCCTGTGGATTTTGACGTGAATATCATATTCTCTTATGCTCTTGATGCTGCATTTATGGTTGGTGAGGGCCTACTTGTTTTCAGTTTTGCAGCTATAGCCT------------------------------------------CTTTAATCGGACATTTT--TAATCTTGTATATCAA-ATATGCCATTCATATCTTAAAA-GAT-AAAACCACTGTTAATTTTATTAAATTAATT---
>AF1
CTTGTTTGTGAGGGTCCTTGCTG--TACATATATTTTTCTTCTTAAAT--GAGCTTATTTATTGATTAACTC-TAGAGT---TTTCAAATCAATTATCATGTTATTTT-----CTCTATTTGCA----TTCTTCCGACATGAAGATTTCAGACTGTCTGAGGGAGGTTTCAGAAGCAGAAGGTAAGATGCGTAAAGCTGAGCTTGCTCTCATCACT--GCTAGAGCTGGAAGCAGTATACAGG---ATCTTTCAAATAAATGGGAAGGA--GCAGATATTGATG-AAAATGCAGAGCGCATCGAGTCTTT----AAGAGCAATGTCTGTGTCAGCT--CTAGTTGGCACATTGGCTAG-----------CATTCCA-ATTGCTTTATTTGAAGCAAAAAGTA-TTGGAGGACTTTTTG--CGTGGGAGGGAGTAATTTTCATATG-CTGTGCGTTGTTTGGGGTGACTTACCGGTATACAGTGAGAAGAAATCTGGACAATATTCAGTTGAAAACAGGAACTGTAGCAGCATTTGGTCTTGTAAGAGGTGAT-AAATTACATAATATTGCTA--TGC------TTT-TTTTCAGATTGTTTTATATCCAT-TTCATAGTTAGCTTCAAA--G-TCTGAT--GAATG--------TAATATAGAAAACCA-T-TTT--CAGGTCTTAGTCAATTTGAGGCTGGGCTCCCTGTGGACTTCGATATGAGCATTCTACTCTCACATGCTCTTGATTTAGCATTTATGGTTGGCGAGGGCATACTTGTTTTCATCTCAGCAGCTATTGCTT--------------------------------AACAAAATACATTGGATGTATTCTTTA--ATTATTTGTGTATTAG---CTTTCACTAGATTT-----------AAATGTAGTGCCAAAGATAAATTAGTTCTA---
>AG2
-TTGTTTGTGAGGGTCCTTGCTG--TACATATATTTTTCTTCTTAAAT--GAGCTTATTTATTGATTAACTC-TAGAGT---TTTCAAATCAATTATCATGTTATTTT-----CTCTATTTGCA----TTCTTCCGACATGAAGATTTCAGACTGTCTGAGGGAGGTTTCAGAAGCAGAAGGTAAGATGCGTAAAGCTGAGCTTGCTCTCATCACT--GCTAGAGCTGGAAGCAGTATACAGG---ATCTTTCAAATAAATGGGAAGGA--GCAGATATTGATG-AAAATGCAGAGCGCATCGAGTCTTT----AAGAGCAATGTCTGTGTCAGCT--CTAGTTGGCACATTGGCTAG-----------CATTCCA-ATTGCTTTATTTGAAGCAAAAAGTA-TTGGAGGACTTTTTG--CGTGGGAGGGAGTAATTTTCATATG-CTGTGCGTTGTTTGGGGTGACTTACCGGTATACAGTGAGAAGAAATCTGGACAATATTCAGTTGAAAACAGGAACTGTAGCAGCATTTGGTCTTGTAAGAGGTGAT-AAATTACATAATATTGCTA--TGC------TTT-TTTTCAGATTGTTTTATATCCAT-TTCATAGTTAGCTTCAAA--G-TCTGAT--GAATG--------TAATATAGAAACCAA-T-TTT--CAGGTCTTAGTCAATTTGAGGCTGGGCTCCCTGTGGACTTCGATATGAGCATTCTACTCTCACATGCTCTTGATTTAGCATTTATGGTTGGCGAGGGCATACTTGTTTTCATCTCAGCAGCTATTGCTT--------------------------------AACAAAATACGTTGGATGTATTCTTTA--ATTATTTGTGTATTAG---CTTTCACTAGATTT-----------AAATGTAGT------------------------
>AH26
----------------------------------------------------------------------------------------------------------------------------------------------------------------------------------------------------------------------------------------------------------------------------------------------------------------ATCTAT----AAAGGCATCCTCTCTGTCAGC-------------------------------------TCCA-ATTGTTTTGGTTCAAACAAATAGCA-TTGAAGGGCTTCTTA--TTAAGGAGGGAATAATCTTTATTAG-CTGTGCTTTATTT-GGATGATTTATCACTATACAGTGAGCCAAAACCTGGAGAAGGTTAAGTTG--ATTTGGAGCTGTAACAGCATTTGGTCTTGTAAG-------------------------------------------------------------------------------------------------------------------------------------AGGTCTTGGTCAATTTGAAGCAGAGCTCTCCGTGGACTTCAATGCGAATATTATATTCTCACATGCTCTTGACACAGGCTTTATGCTTGGTCAGAGCATGTTTGTTTTCATTGCCACAGCTATTGGTT------------------------------------------------------------------------------------------------------------------------------------------
>AME1
-TTGCCTGTGAGGGTCTTCACTT--TGCATATA-CTTCTTCTCAGATG--GGATTCATTTCTTAA-TGTCATATAAGTT---TTTCAAATCTTTTTTCTTGCTATTTTG---TGCCTATCTACA----TTCTTCCAATTTGAAGATTGCAGATTGTCTAAGGGAGGTTTCAGAAGCAGAAGCTAAGGTACATAAAGCTGAGCTTGCTCTTATTACA--GCTAGAGCTGGAAGCTGTATACAGG---ACCTTTCAAATAAGTGGGAAGAA--GCAGATATTGATG-AAGATGCAGAGCGCATTGAGTCTAT----AAAGGCATTGTCTGTGTCTGCT--GTAATTGGAACATTTGCTAG-----------CATTCCA-GTTGCTTTATTTCAAGCAACTAGTG-TTCAAGGACTTTTCA--TTAGGGAAGGAATAATCTTCATTAT-CTGTGCTTTGTTTGGGGTGACTTATCGATATACAGTGAGAAGAAACCTGGAAAACGTTCAGTTGAAAACAGGAACTGTAGCAGCATTTGGCCTTGTGAGAGGTACT-ATACGAAAATGATTTATTA--TGAA-----AAA-CTTTCAGTTTGCTTCATATTTAT-TTCATATCAGACTTAAAG--GTTTCTTTTTGAAAG--------TAACTTAGA---TGTTT-TTT--CAGGTCTTAGTCAATTTGAGGCAAAGCTGCCTGTGGATTTTGATGTGAATATCATATTCTCTTATGCTCTTGATGCTGCATTTATGGTTGGTGAGGGCCTACTTGTTTTCATTTCTGCAGCTATAGCCT------------------------------------------------------ATTTT--TAATCTTGTATATCAT-ATATGTCATTCATATCTTAAAA-GAT-AAA------------------------------
>AP25
----------------------------------------------------------------------------------------------------------------------------------------------------------------------------------------------------------------------------------------------------------------------------------------------GGATACAGAGCGCATTGAATCTAT----AAAGGCATCCTCTCTGTCAGC-------------------------------------TCCA-ATTGTTTTGGTTCAAACAAATAGCA-TTGAAGGGCTTCTTA--TTAAGGAGGGAATAATCTTTATTAG-CTGTGCTTTATTT-GGATGATTTATCACTATACAGTGAGCCAAAACCTGGAGAACATTAAGTTG--ATTTGGAGCTGTAACAGCATTTGGTCTTGTAAG-------------------------------------------------------------------------------------------------------------------------------------AGGTCTTGGTCAATTCGAAGCAGAGCTCCCCGTGGACTTCAATGCGAATATTATATTCTCACATGCTCTTGACACAGGCTTTATGCTTGGTCAGAGCATGCTTGTTTTCATTGCCACAGCTATTGGTT------------------------------------------------------------------------------------------------------------------------------------------
>APA47
--TGATTGTGAGGGTCCTT------TACATATA-TTTTGTTCTTAAAT--GAGCTTATTTATTAATTATCC--AAGAGT---TTTCAAATCAATTTTCATGTTATTTT-----CTCTATCTGCA----TTCGTCCAACATGAAGATTGTAGACTGTCTGAGGGAAGTTTCAGAAGCAGAAGCTAAGATGCGTAAAGCTGAGCTTGCTCTCATTACT--GCTAGAGCTGGAAGCAGCATGCAGG---ATCTTTCAAATAAATGGGAAGAA--GCAGATATTGATG-AAAATGCAGAGCGCATTGAGTCTCT----AAGAGCAATGTCTGTGTCTGCT--CTAGTTGGCACATTGGCTAG-----------CATTCCA-ATTGCTTTATTTGAAGCAAAAAGTA-TCGGAGGACTTTTTG--TCTGGGAGGGAGTCATCTTCATAAG-CTGTGCTTTGTTTGGGGTGACTTACCGGTATACAGTGAGAAGAAATCTGGACAATATTCAGTTGAAAACAGGAACTGTAGCAGCGTTTGGTCTTGTAAGAGGTGAT-AAATTACATAACATTGTTA--TGA------TTT-TTTTCAAATTGTTTCATATTTAT-TTCATAGTTAGCTTCAAA--G-TCTGAT--GAATG--------TAATATATAAAACTC-T-TTT--CAGGTCTTGGGCAATTTGAGGCTGGGCTCCCTGTGAACTTCGATACGAGCATTTTACTCTCACACGCTCTTGATTTAGCATTTATGGTTGGTGAGGGCATACTTGTTTTCATCTCAGCAGCTATTGCTT--------------------------------AACAAAATACATTGGATGTGTTCTTTA--ATATTTTGTGTATTAG---CTTTCACTTGATTT-----------AAATGTAGTGCCAAAGATAAATTAATTCAA---
>AR2
---------------------------------------------------------------------------------------------------------------------------------------------------------------------------------------------------------------------------------------------------------------------------------------------------CAGAGCGCATTGAGTCTAT----AAAGGCATTGTCTGTGTCTGCT--GTAATTGGAACATTTGCTAG-----------CATTCCA-GTTGCTTTAGTTCAAGCAACTAGTG-TTCAAGGACTTTTCA--TTAGGGAAGGAATAATCTTCATTAT-CTGCGCTTTGTTTGGGGTGACTTATCGATATACAGTGAGAAGAAACCTGGAAAACGTTCAGTTGAAAACAGGAACTGTAGCAGCATTTGGCCTTGTGAGAGGTACT-ATACGAAAATGATTTATTA--TGAA-----AAA-CTTTCAGTTTGCTTCATATTTAT-TTCATATCAGACTTAAAG--GTTTCTTTTTGAAAG--------TAACTTAGA---TGTTT-TTT--CAGGTCTTAGTCAATTTGAGGCCAAGCTGCC--------------------------------------------------------------------------------------------------------------------------------------------------------------------------------------------------------------------------------------------
>AS57
-----------------------------------CTCATCTCAGATA--GGCTTCATTTCTTAAGTATCTTAGAGATG---TTTCAAATCAATTTTATTGCTATTTTG---TGTATATCTACA----CTATTTCAACATGAAGATTTCAGACTTTTTGAGGGAGATTTCAGAAGCAGAAGCTAAGATGCAGAAAGCTGAGCTGGCTCTTGTTACA--GCTAGAGCTGGAAGCAGTACACGGG---ACCTTTCAAATGAGTGGGAAGAA--TCAGATATTGATG-AAGATGCAGAGCGCATGGAGTCTTT----AAAGGCATTGACTGTGTCTGCA--ATAGTTGGCACATTTGCTAG-----------CATTCCA-ATTGCTTTATTCCAAGCAGAGAGTA-TTGAAGGAATTTTCA--TTAGGGAGGCAATAATCTTCATTAG-CTGTGCTTTGTTTGGGGTGACTTATCGCTACACTGTAAGAAGAAATCTAGAAAACATTCAGTTGAAAACAGGAACTGTAGCAGCATTTGGCCTTGTAAGAGGTAAT-AAA--AGAATGCACTGATG--TGACA----AAA-CTTTTAGATTGTTTCATATTCAT-TTCATAGTGAGCTTCAAG--G-TTTGTTGTGAAAG--------TAACCTAAAATGTTCTT-TAT--CAGGTCTTAGTCGATTTGAGGCCGAGCTTCCTGTGGATATTGATGTGAATGTTATACTTTTACATGTTCTAGATGCAGCGTTCATGGTTGGTGAGGGCATACTTGTTTTTATTGCTGCAGCTATTGCCT----TTTGA-----------------------TTGTTGATCTCAGCAATACGATATTTG--GAAAGTTGTATATCAT-AAATGCTATTCATATCTGAAAA-AGT-AATTTTATAATTCAAAATAAT------------
>ASA51
-------------------------------------------------------------------------------------------------------------------------------------------------------TCTGTCTGAGGGAGGTTTCAGAAGCAGAAGCTAAGATGCGTAAAGCTGAGCTTGCTCTCATTACT--GCTAGAGCTGGAAGCAGTATGCAGG---ATCTTTCAAATAAATGGGAAGAA--GCAGATATTGATG-AAAACAAGGAGCGCATTGAGTCTAT----AAGAGCAATGTCTGTGTCTGCT--CTAGTTGGCACATTGGCTAG-----------CATTCCA-ATTGCTTTATTTGAAGCAAAAAGTA-TTGGAGGACTTTTTG--TCCGGGAGGGAATAATCTTCATAAG-CTGTGCTTTGTTTGGGGTGACTTACCGGTATACAGTGAGAAGAAATCTGGACAATATTCAGTTGAAAACAGGAACCGTAGCAGCATTTGGCCTAGTAAGAGGTGATAAAATTATATGACATTGTTA--TGA------TTT-TTTTCAGATTGTTTCATATTCA--TTCATAGTTAGCTTCAAA--G-TCTGAT--GAATG--------TAATGTAGAAAATTC-T-TTT--CAGGTCTTAGTCAATTTGAGGCTGGGCTTCCTGTCTACTTCGATACGAGCATTCTACTCTCACATGCTCTTGATGTAGCATATATGGTTGGTGAGGGCATACTTGTTTTCATCTCAGCAGCTATTGCTT--------------------------------TGTTTGAAATCTTTTGTATCATATGTG--GCATTCTT---------------------------------------------------------------------
>CB35
---------------------------------------------------------------AAGTAT------GACT---TGCAAGTCCAAGTCAAACTCAGTGAA-----TTTTATGTGCA----TTCTTCCCACTTGAAGATTGCAGAAAGTTTGAGGGAGGTTTCAGAAGCAGAATCCAGGGTGCGGAAAGCTGAGCTTGCTCTTGTGACA--GCTAGAGCTGGAGGTAGTATACCCG---ATCTTTCAAGTAAGTGGGAAGAA--GCAGATATTGATG-AAAATGAAGAGCGCATTGAGTCTAT----AAAGGCATCTTCTGTGTCTGCT--CTAATTGGCACATTAGCTAG-----------TATTCCA-ACTGCTTTGGTTCAAGCAAATAGCA-TTGAAGGGCTTCTAA--TTAAGGAGGGCATAATCTTTATTAG-TTGTGCTTTATTTGGGGTGACGTATCGCTATACAGTGAGGCAAAACCTGGAGAACGTTAAGTTGAAATCTGGAGCTGTAGCAGCATTTGGTCTTGTAAGAGGTAAT-AAATTACAATACATTGAT----------------CTTGAAGATCATTATATATTTTT-TTCATGGAGAGTCTCTAA--G-TTATGTAGGGAAG--------TAACTTAGAAAGTTCTT-TTT--CAGGTCTTAGTCAATTCGAGGCAGAGCTCCCCGTGGACTTCGATGTGAATATTTTATCCTCACATGCTCTTGATACGGGATTTATGCTCTTTGAAAGCAT-----------------------------------------------------------------------------------------------------------------------------------------------------------------------
>CD18
--------------------------------------------------------------------------------------------------------------------------------CTGTTTCAACATGAAGATTGCAGAATTTATGAGGGATGTTTCAGAAGCAGAAGCTAAGATGCGGAAAGCTGAGTTGGCCCTTGTTACA--GCTAGAGCTGGAAGCAGTACACAGG---ATCTTTCAAATAAGTGGGAAGAA--TCAGAAATTGATG-AAGATGCAGAGCGCATGGAGTCTGT----AAAGGCATTGGCTGTGTCTGCT--CTGGTTGGTACATTGGCTAG-----------CATACCA-CTTGCTTTAGTCCAAGCAGAGAGTG-TTGGAGGACTTCTCA--TTCGAGAGGCAATAACCTTCATTAG-CTGTGCTTTGTTTGGGGTTACTTATCGCTACACTATAAGAAGAAATCTAGAAAACATTCAGTTAAAAACAGGAACTGTAGCAGCATTTGGCCTTGTAAGAGGTAAT-CTATTACAATGCATTGATG--TGATA-AAAGAA-CTTTTATATTGTTTCATATTCAT-TTTGTAGCAAACTTCAAG--GTTTTTTTGTGAAAG--------CAACCTAAAATGTTCTT-TAT--CAGGTCTTAGTCGATTTGAGGCTGAGCTCCCTGTGGATTTTGATGTGAATGCTATACTTCTACATGTTCTAGATGCAGCATTCATGGTTGGTGAGGGCATTTTTATTTTTATTGCTGCAGCTATTGCCT------------------------------------------------------------------------------------------------------------------------------------------
>CDE34
------------------------------------------------------------------------------------------CAAGTCAAACTCCGTGAA-----TTTTATGTGCA----TTCTTCCCACTTGAAGATTGCAGAAAGTTTGAGGGAGGTTTCAGAAGCAGAAGCCAGGGTGCGGAAAGCTGAGCTTGCTCTTGTGACA--GCTAGAGCTGGAGGTAGTATACGCA---ATCTTTCAAGTAAGTGGGAAGAA--GCAGATATTGATG-AAAATGCAGAGCGCATTGAGTCTAT----AAAGGCATCTTCTGTGTCAGCT--CTAATTGGCACAATAGCTAG-----------CATTCCA-ACTGCTTTGGTTCAAGCAAATAGCA-TTGAAGGGCTTCTAA--TTAAGGAGGGCATAATCTTTATTAG-TTGTGCTTTATTTGGGGTGACTTATCGCTATACAGTGAGGCAAAACCTGGAGAACGTTAAGTTGAAATCTGGAGCTGTAGCAGCATTTGGTCTTGTAAGAGGTAAT-AAATTACAATACATTGAT----------------CTTGAAGATCATTATATATTTTT-TTCATGGGGAGTCTCTAA--G-TTATGTAGGGAAG--------TAACTTAGAAAGTTCTT-TTT--CAGGTCTTAGTCAATTCGAGGCAGAGCTCCCCGTGGACTTCGATGTGAATATTTTATCCTCACATGCTGTTGATACAGGCTTTATGCTCTTTGAGAGCATGTTTGTTTTTATTGCTGCTGCTATTGGTT------------------------------------------------------------------------------------------------------------------------------------------
>CF38
-TTGTCTGTAACAATCCTCACTG--TGCATGTA-TCTCTTCTCCGATG--GGCTTCATTTCTTAAGTATCATAGAGATG---CTTCAAATCAATTTTCTTGCTATTTTG---TGTATATCTATG----CTATTTCAACATGAAGATTGCAGACTCTCTGAGGGAGGTTTCAGAAGCAGAAGCTAAGTTGCGGAAAGCTGAGCTTGCTCTTGTTGTA--GCTAGAGCTAGAAGCAGTACACAGG---ATCTTTCAAGTAAGTGGGAAGAA--TTAGAAATTGACA-AAGATGTAGAGCGCATGGAGTCTAT----AAAGGCATTATCTGTATCTGCA--CTAATTGGCACATTTGCTAG-----------CATCCCA-ATTGCATTATTTCAAGTGAAGAGTA-TCGGAGGACTTTTCA--TTAGGGAGGGAATAATTTTCCTTAG-TTGTGCTTTGTTTGGGGTGACTTACCGCTACATAGTAAGAAGAAATCTAGAAAACATTTAGTTGTAAACAGGAACTGTAGCAGCATTTGGCATTGTAAGAGGTAAT-AAATTACGTTGTGATAATA--TT-------TGT-TTTAAAGATTATTTCATATTCAT-TCCATAGCAAGCTTCAAT--G-TTTGTTCTGAAAG--------TAAACTAGAAAAATCTT-TTT--CAGGTATTAGTCAATATGAGGTCGAGCTTCCTCTGGATTTTGATGTGAATGTTATTCTCTCACGTGCTCTTGATGCAACATTTATGGTCGGTGAGGGCATACTTGTTTTCATTTCTGCAGCTATTGCTT------------------------------------------------------------------------------------------------------------------------------------------
>CH19
-----------------------------------------------------------------------------------TTCAAATCAATTTTA------TTTTG---TGTATATCTACA----CTGTTTCAACATGAAGATTGCAGATTTTATGAGGGATGTTTCAGAAGCAGAAACTAAGATGCGGAAAGCTGAGTTGGCCCTTGTTACA--GCTAGAGCTGGAAGCAGTACATGGG---ATCTTTCAAATAAGTGGGAAGAA--TCAGAAATTGATG-AAGATGCAGAGCGCATGGAGTCTGT----AAAGGCATTGGCGGTGTCTGCT--CTGGTTGGTACATTGGCTAG-----------CATACCA-CTTGCTTTAGTCCAAGCAGAGAGCA-TTGGAGGACTTCTCA--TTCGAGAGGCAATAACCTTCATTAG-CTGTGCTTTGTTTGGGGTTACTTATCGCTACACTATAAGAAGAAATCTAGAAAACATTCAGTTAAAAATGGGAACTGTAGCAGCATTTGGCCTTGTAAGAGGTAAT-CTATTACAATGCATTGATG--TGATA-AAAGAA-CTTTTATATTGCTTCATATTCAT-TTTGTAGCAAGCTTCAAG--GCTTTTTTGTGAAAG--------CAACCTAAAATGTTCTTATCA--CAGGTCTTAGTCGATTTGAGGCTGAGCTCCCTGTAGATTTTGATGTGAATGCTATACTTCTACATGTTCTAGATGCAGCATTCATGGTTGGTGAGGGCATTTTTATTTTTATTGCTGCAGCTATTGCCT----AGTATG--------------AAATATG----TGAATGTCAAGATT----------------------------------------------------------TTTCAGAAGCCAAAAT---------------
>CHA37
-TTGTCTGTAACAATCCTCGCTG--TGCATGTA-TCTCTTCTCCGATG--GGCTTCATTTCTTAAGTATCATAGAGATG---CTTCAAATAAATTTTCTTGCTATTTTG---TGTATATCTATG----CTATTTCAACATGAAGATTGCAGACTCTCTGAGGGAGGTTTCAGAAGCAGAAGCTAAGTTGTGGAAAGCTGAGCTTGCTCTTGTTGTA--GCTAGAGCTGGAAGTAGTACACAGG---ATCTTTCAAGTAAGTGGGAAGAA--TTAGAAATTGACA-AAGATGTAGAGCGCATGGAGTCTAT----AAAGGCATTATCTGTATCTGCA--CTAATTGGCACATTTGCTAG-----------CATCCCA-ATTGCATTATTTCAAGTGAAGAGTA-TCGGAGGAC-----------------------TTTTCCTTAG-CTGTGCTTTGTTTGGGGTGAATTACCGCTACATAGTAAGAAGAAATCTAGAAAACATTTAGTTAAAAACAGGAACCGTAGTAGCATTTGGCGTTGTAAGAGGTAAT-AAATAACGTTGTGATAATA--TT-------TGT-TTTAAAGATTGTTTCATATTCAT-TCCATAGCAAGCTTCAAC--G-TTTGTTCTGAAAG--------TAAACTAGAAAAATCTT-TTT--CAGGTCTTAGTCAATATGAGGTCGAGCTTCCTCCGGATTTTGATGTGAATGTTATTCTCTCACGTGCTCTTGATGCAACATTTATGGTTGGTGAGGGCATACTTGTTTTCATTTCTACAGCTATTGCTT----CTGTCC--------------TTCAAAGAAGAATATGATTTCTTGTCAAGAATGTT--TAAAAGCCTATGCTGTTAGTTGTTCTCTTTT-------------AATTTCTGATTTTAGCA----------------
>CJ24
-TTGTCTGTAGCAGTCCGCATTC--TGCATGCA-TCTCTTCTCAGATG--GGCTTCATTTCTTGAGTATCATAGGGCTG---TTTCAAATCAATTTTA--------TTT---TGTATATCTACA----TTGTTTCAACATGAAGATTGCAGATTTTATGAGGGAGGTTTCAGAAGCAGAAGCTAAGATGCAGAAAGCTGAGCTGGCTCTTGTTACA--ACTAGAGCTGGAAGCAGTACACGGG---ACCTTTCAAATAAGTGGGGAGAA--TCAGAAATTGATG-AAGATGCAGAGCGCATGGAGTCTAT----AAAGGCATTAACTGTATCTGCA--CTGGTTGGCACATTTGCTAG-----------CATTCCA-ATTGCTTTATTCCAAGCAGAGAGTA-TTGGAGGACTTTTCA--TTAGAGAGGCAATAGTCTTCATTAG-CTGTGCTTTGTTTGGGGTGACTTATCGCTACACTGTAAGAAGAAATCTAGAAAACATTCAGTTGAAAACGGGAACTGTAGTAGCATTTGGCCTTGTAAGAGGTAAC-AAATTACAATGCATTGATG--TGATAAAAAAAA-CTTTTAGATTTTTTCATATTCAT-TTCATAGCAAGCTTCAAG--G-TTTGTTGTGAATG--------TAACCTAAAATATTCTT-TAT--CAGGCCTTAGTCGATTTGAGGCTGAGCTCCCTGTGGATTTTGATGTGAATGCTATACTTTTACATGCTCCAGATGCAGCATTCATGGTTGGTGAGGGCATACTTGTTTTTATTGCTGCAGCTATTGCCT----TTTCTT--------------GAGAATGAAATAGG----TGGTTGTCAAGAATTTT--TAAAAGTCTATATCATGTTGTTCTCTTTTGATCTGAAAA-GATAAATTTTGTAATTCAAAATAATGAACTGGAAACA
>CK7
--------------------------------------------------------------------------------------------------------------------------------------------------------CTGTTTGAGGGAGGTTTCGGAAGCAGAAGCTAAGATGCAGAAAGCTGACCTGGATCTTGTTACA--GCTAGAGCTGGAAGCAGTACACAGG---ACCTTGCAAATAAGTGGGAAGAA--TCAGAAATTGATG-AAAATGCAGAGCGCATGGACTCTGT----AAAGGCATTGTGTGTGTCTGCA--CTAGTTGGCACATTTGCTAG-----------CATTCCA-ATTGCTTTATTTCAAGCAGAGAGCG-TTGGAGGACTTTTCA--TTAGGGAGGGAATAATCTTCATTAG-CTGTGCTGTGTTTGGGGTGACCTATCGCTACACTATAAGAAGAAATCTAG----------------------------------------------------------------------------------------------------------------------------------------------------------------------------------------------------------------------------------------------------------------------------------------------------------------------------------------------------------------------------------------------------------------------------------------------------------------
>CL6
-----------------------------------------------G--GGCTTCATTTCTTAAGTATCATAGAGATG---TTTCAAATCAATTTTATTGCTATTTTG---TGTATATCTACA----CTACTTCAACATGAAGATTGCAGACTGTTTGAGGGAGGTTTCGGAAGCAGAAGCTAAGATACAGAAAGCTGACCTGGATCTTGTTACA--GCTAGAGCTGGAAGCAGTACACAGG---ACCTTGCAAATAAGTGGGAAGAA--TCAGAAATTGATG-AAAATGCAGAGCGCATGGACTCTGT----AAAGGCATTGTGTGTGTCTGCA--CTAGTTGGCACATTTGCTAG-----------CATTCCA-ATTGCTTTATTTCAAGCAGAGAGCG-TTGGAGGACTTCTCA--TTAGGGAGGGAATAATCTTCATTAG-CTGTGCTGTGTTTGGGGTGACCTATCGCTACAGTATAAGAAGAAATCTAGGAAACATTCAGTTGAAAACGGGAACTGTAGCAGCATTTGCCCTTGTAAGAGGTAAT-GAATTATAATGCATTGATG--TTATA-AA--------------------------------------------------------------------------------------------------------------------------------------------------------------------------------------------------------------------------------------------------------------------------------------------------------------------------------------------------------------------------
>CM9
-TTGTCTGTAGCGGTCTGCATCC--TGCATGCA-TCCGTTTTCAGATA--GGCTTCATTTCTTAACTGTCTTAAAGATG--CTTTCAGATCAATTTTG------TTTCG---TGTATATTTACA----CTTTTTCAACATGAAGATTGCAGATTTCATGAGGGATATTTCAGAAGCAGAAGCTAAGATGCGGGAAGCTGAGATGGACCTTGTTAGA--GCTAGAGCTGGAAGCAGTACATGGG---ACCTTTCAAATAAGTGGGAAGAA--TCAGAAATTGATG-AAGATGATGAACGGATGGAATCTAT----AAAGGCATTGACTGTGTCTGCT--CTGGTTGGCACTTTGGCCAG-----------TGTACCA-ATTGCTTTATTCCAGGCAGAGAGCA-TTGGAGGACTTATAA--TAAGAGAGGCAATAACCTTCATTAG-CTGTGCTTTGTTTGGGGTTACTTATCGCTACACTGTTAGAAGAAATCTAGAAAATGTTCAGTTAAAGACGGGAAGTGTCGTAGCATTTGGCCTTGTAAGAGGTAAT-AAATTAGAATGGATTGATG--TGATG-AATTTT-TTTTTATATTGTTTCATATTAAT-TTAATAGCAAGCTTCAGG--C-TTTTTTGTGAAAG--------CAACCTAAAATGTTATA-TAT--CAGGTCTTAGTCGATTTGAGGCTGAGCTCCCTGTGGATTTCAATGTGAATGCAATAAACTTACATATTCTCGATGCAGCATTCATGGTTGGTGAGGGTATTTTTGTTTTTATTGCTGCAGCTATTGCCT----TGTTCT--------------TGTTT-GTCTGTTGATTTCAGCAATAAGATATTGTTGAAAAGTTGTATATTAT-AAATGCTATTCATATTTGAAAA-GAT-AAATTTATGATTCAAAATGATGAACTAGAAAAA
>CO8
-TTGTCTGTAGCGGTCTGCATCC--TGCATGCA-TCCGTTCTCAGATA--GGCTTCGTTTCTTAACTGTCTTAAAGATG--CTTTCAGATCAATTTTG------TTTCG---TGTATATGTACA----CTTTTTCAACATGAAGATTGCAGATTTCATGAGGGATGTTTCAGAAGCAGAAGCTAAGATGCGGGAAGCTGAGATGGAACTTGTTAGA--GCTAGAGCTGGAAGCAGTACATGGG---ACCTTTCAAATAAGTGGGAAGAA--TCAGATATTGATG-AAGATGATGAACGCATGGAATCTAT----AAAGGCATTGACTGTGTCTGCT--CTGGTTGGCACTTTGGCCAG-----------TGTACCA-ATTGCTTTATTCCAGGCAGAGAGCA-TTGGAGGACTTATAA--TAAGAGAGGCAATAACCTTCATTAG-CTGTGCTTTGTTTGGGGTTACTTATCGCTACACTGTTAGAAGAAATCTAGAAAATGTTCAGTTAAAGACAGGAAGTGTCGTAGCATTTGGCCTTGTAAGAGGTAAT-AAATTAGAATGGATTGATG--TGATG-AAAGAA-CTTCTATATTGTTTCATATTCAT-TTAATAGCAAGCTTCAAG-TT-TTTTTTGTGAAAG--------CAACCTAAAA-------------CAGGTCTTAGTCGATTTGAGGCTGAACTCCCTGTGGATTTCAATGTGAATGCAATAAACTTACATATTCTCGATGCAGCATTCATGGTTGGTGAGGGTATTTTTGTTTTTATTGCTGCAGCTATTGCCT----GGATAT--------------ACTTT----------CTTGAGAATAAATGAGGTGTTTGAAGCCTATATCATGT-TGTTCTTGTTTGTCGTTGA-----------------------------------------
>CP16
-TTGTCTGTAATGGTCCGCATTCTATGCTTGCA-TCTGTTCTCAGATA--GGCTTCATTTCTTAAGTATCGTAGAGATG---TTTCAAATCAATTTTA--------TTG---TGTATATCTACA----CTGTTTCAACATGAAGATTGCAGATTTTATGAGGGATGTTTCAGAAGCAGAAGCTAAGATGCGGAAAGCTGAGCTGGCCCTTGTTACA--GCTAGAGCTGGAAGCAGTTCACAGG---ATCTTTCAAATAAGTGGGAAGAA--TCAGAAATTGATG-AAGATGCAGAGCGCATGGAGTCTAT----AAAGGCATTGACTGTGTCTGCT--CTGGTTGGCACATTGGCTAG-----------CATACCA-ATTGCTTTGTTCCAAGCAGAGAACA-TTGGAGGACTTTTCA--TTAGAGAGGCAATAACCTTCATTAG-CTGTGCTTTGTTTGGGGTTACTTATCGCTACACTATAAGAAGAAATCTTGAAAACATTCAGCTAAAAACGGGAACTGTAGCAGCATTTGGCCTTGTAAGAGGTAAT-AAATTACAATGTATTGATG--TTATA-AAAGAA-CTTTTATATTGTTTCATATTCTT-TTTGTAGCAAGCTTCAAG--GTTTTTTTGTGAAAG--------CAACCTAAAAAGTTCTT-TAT--CAGGTCTTAGTCGATTTGAGGCTGAGCTCCCTGTGGATTTTGATGTGAATGCTATTCTTTTACATGTTCTAGATGCAGCATTCATGGTTGGTGAGGGCATTTTTATTTTTATTTCTGCAGCTATTGCCT----TCTCTT--------------TTGACCG----TTGATTTCAGCGATAAGATATCTG--GAAAGTTGTATATTAT-AAATGTTATCCATATCTGAAAA-GATAAATTTTATAATTCAAAATAAG-AACTAGAAA--
>CR44
-------------------------------------------------------------TTACATGCCACAGAAAGC---TTTCAGACCAGTTTTCTGGATCCGTGG--AGTCTAATGTGCA----TTCTCCCATCTTAAAGATTGCAGAATGTCAGAGGGAGGTTTCCGAAGCAGAAGCTAGGGTGAGGAAAGCTGAGCTTGCTCTCATAACA--GCCAGGGCTGGAAACAGTATGTTAA---GCCTTTTAAATAAGTGGGAGGAA--GGGGATATTGATG-AAGATGTAGAGCGTGCAGAGTCTCT----GAAGGCATCAGCTGTGTCAGCT--CTAGTTGGCACAATAGCTAG-----------CATTCCA-ATTGCCTTGTTTCAAGCAAAAAGTG-CTGAAGGACTTCTAA--TCAGTGTGGGCATAATCTTCATTAG-CTGTATTTTGTTTGGGGTGACTTATCGCTATGCAGTGAGGCGAGATCTGGAAAATGTTCAATTGAAAACTGGAATAGTAGCAGCATTTGGTCTTGTGAGAGGTAAT-ATTTTTTAGGGCATTGG------------------------AATATTTCAAATCTAT-ACTTCCAGTGACTCTTCA--A-ATT------ATGT--------TGTGCTAGAAATTCT---TTT--CAGGTCTTAGTCAATTTGAGGCAGAGTTTCCTGTGGACTTTGATTTGAGTAACATACCATCACATGCCCTAGAGGCAGCACTTAAGGTTGGAGAGAGTGCAGTTGTGTTTATCTTTGCTGCCATTGCCT----T-------------------------------------------------------------------------------------------------------------------------------------
>CT15
-TTGTCTGTAATGGTCCGTATTCTATGCATGCA-TCTGTTCTCAGATA--GGCTTCATTTTTCAAGTATGGTAGAGATG---TTTCAAATCAATTTTA--------TTG---TGTATATCTACA----CTGTTTCAACATGAAGATTGCAGATTTTATGAGGGATGTTTCAGAAGCAGAAGCTAAGATGCGGAATGCTGAGCTGGCCCTTGTTACA--GCTAGAGCTGGAAGCAGTACACAGG---ATCTTACAAATAAGTGGGAAGAA--TCAGAAATTGATG-AAGATGGAGAGCGCATGGAGTCTAT----AAAGGCATTGACTGTGTCTGCT--CTGGTTGGCACATTGGCTAG-----------CATACCA-ATTGCTTTATTCCAAGCAGAGAGCA-TTGGAGGACTTTTCA--TTAGAGAGGCAATAACCTTCATTAG-CTGTGCTTTGTTTGGGGTTACTTATCGCTACACTATAAGAAGAAATCTTGAAAACATTCAGTTAAAAACGGGAACTGTAGCAGCATTTGGCCTTGTAAGAGGTAAT-AAATTACAATGTATTGATG--TGATA-AAATAA-CTTTTATATTGTTTCATATTCTT-TTTGTAGCAAGCTTCGAG--GTTTTTTTGTGGAAG--------CAACTTAAAAAGTTCTTATCA--CAGGTCTTAGTCGCTTTGAGGCTGAGCTCCCTGTGGATTTTGATGTGAATGCTATTCTTTTACATGTTCTAGATGCAGCATTCATGGTTGGTGAGGGCATTTTTATTTTTATTGCTGCAGCTATTGCCT----TCTCTT--------------TTGACCG----TTGATTTCAGCGATAAGATATCTG--GAAAGTTGTATATAAT-AAATGTTATCCATATCTCAAAA-GATAAATTTTATAATTCAAAATAAT------------
>DA12
TTTGTCAGTAGCAGTCTGCATTC--TGCATGCA-TCTGTTCTCAGATA--GGCTTTATTTCTCAAGTGTCATAAAGATG--TTTTCAGATCAATTTTG------TTTTG---TGTATATCTACA----CTGTTTCAACATGAAGATTGCAGATTTCATGAGGGATGTTTCAGAAGCAGAAGCTAGTATGCGGAAAGCTGAACTGGACCTTATTAGA--GCTAGAGCTGGAAGCAGTACATGGG---ACCTTTCAAATAAGTGGGAAGAA--TC---AATTGATG-AAGATGCAGAGCGCATGGAGTCTAT----AAAGGCGTTGACCGTGTCTGCT--CTGGTTGGCACATTGGCCAG-----------CATACCA-ATTGCTTTATTCCAAGCAGAGAGCA-TTGGAGGACTTATAA--TAAGAGAGGCAATAACCTTCATTAG-CTGTGCTTTGTTTGGGGTTACTTATCGCTACACTGTTAGAAGAAATCTAGAAAATGTTAAGTTAAAGACGGGAAGTGTTGCAGCATTTGGCCTTGTAAGAGGTAAT-AAATTAGAATTCATTGATG--TG----------------ATATTGTTTCATATTTAT-TTCATAGCAAGCTTCAAG--A-TTTTTTGTGAAAG--------CAATCTAAAATGTTCTT-TAT--CAGGTCTTAGTCGATTTGAAGCCGAGCTCCCTGTGGATTTTGATGTGAATGCTATACATTTACATGTTCTCGATGCCGTATTCATGGTTGGTGAGGGTATTTTTGTTTTTATTGCTGCAGCTATTGCCT----GGATTC--------------TTGTTTGACTGTTGATTTCAGCAATAAAAGATATTTGAAAAG------------------------------------------------------------------------
>DB53
-TTGCTTGTGAAGGTCCTTGCTC--TACATATA-TTTTCTTCTTAAAT--GAGCTTATTTATTAATTATCC--GAGAGT---TTTCAAATCAATTTTCATGTTATTTT-----CTCTATTTGCA----TTCCTCCAACATGAAGATTTCAGACTGTCTGACGGAGGTTTCAGAAGCAGAAGCTAAGATGCGTAAAGCTGAGCTTGCTCTCATCACT--GCTAGAGCTGGAAGCAGTATACAGG---ATCTTTCAAATAAATGGGAAGAA--GCAGATATTGATG-AAAATGCAGAGCGCATTGAGTCTAT----AAGAGCAATGTCTGTGTCTGCT--CTAGTTGGCACATTGGCTAG-----------CATTCCA-ATTGCTCTATTTGAAGCAAAAAGTA-TCGGGGGACTTTTTG--CATGGGAGGGAGTAATCTTCATATG-CTGTGCTTTGTTTGGGGTGACTTACAGGTATACAGTGAGAAGAAATCTGGACAATATTCAGTTGAAAACAGGAACTGTAGCAGCATTTGGTCTTGTAAGAGGTGAT-AAATTACCTAATATTGTTAGTTAG------CTT-TTTTCAGATTGTTTTACATTCAT-TTCATAGCTAGCTTCAAA--G-TCTGAT--GAATG--------TAATATACAAAACTC-T-TTT--CAGGTCTTAGTCAATTTGAGGCTGGGCTCCCTGTGGACTTTGATGTCAGCATTCTACTCTCACATGCATTTGATTTAGCATTTATGGTTGGTGAGGGCATACTTGTTTTCATCTCAGCAGCTATTGCTT-----------------------------AGGAACAAAATACATTGGATGTATTCTTTA--ATTATTTGTGCATTAG---CTTTCACTTGATTT-----------AAATGTAGTGCCAAAGATAAATT----------
>DC1
-TTGCTTGTGAAGGTCCTTGCTC--TACATATA-TTTTCTTCTTAAAT--GAGCTTATTTATTAATTATCC--GAGAGT---TTTCAAATCAATTTTCATGTTATTTT-----CTCTATTTGCA----TTCCTCCAACATGAAGATTTCAGACTGTCTGAAGGAGTTTTCAGAAGCAGAAGCTAAGATGCGTAAAGCTGAGCTTGCTCTCATCACT--GCTAGAGCTGGAAGCAGTATACAGG---ATCTTTCAAATAAATGGGAAGAA--GCAGATATTGATG-AAAATGCAGAGCGCATTGAGTCTGT----AAGAGCAATGTCTGTGTCTGCT--CTAGTTGGCACATTGGCTAG-----------CATTCCA-ATTGCTCTATTTGAAGCAAAAAGTA-TCGGGGGACTTTTTG--CATGGGAGGGAGTAATCTTCATATG-CTGTGCTTTGTTTGGGGTGACTTACAGGTATACAGTGAGAAGAAATCTGGACAATATTCAGTTGAAAACAGGAACTGTAGCAGCATTTGGTCTTGTAAGAGGTGAT-AAATTACCTAATATTGTTAGTTAA------CTT-TTTTCAGATTGTTTTACATTCAT-TTCATAGTTAGCTTCAAA--G-TCTGAT--GAATG--------TAATATACAAAACTC-T-TTT--CAGGTCTTAGTCAATTTGAGGCTGGGCTCCCTGTGGACTTTGATATCAGCATTCTACTCTCACATGCACTTGATTTAGCATTTATGGTTGGTGAGGGCATACTTGTTTTCATCTCAGCAGCTATTGCTT---------------------------------------------------------------------------------TTTCACTTGATTT-----------AAATGTATTGCCAAAGATAAATTAATTCTA---
>DD1
-TTGCTTGTGAGGGTCCTTGCTC--TACATATA-TTTTCTTCTTAAAT--GAGCTTATTTATT-ATTATCC--AAGAGT---TCTCAAGTCAATTTTCATGTTATTTT-----CTCTATTTGCA----TTCTTCCAACATGAAGATTTCAGACTGTCTGAGGGAGGTTTCAGAAGCAGAAGCGAAGATGCGTAAAGCTGAGCTTGCTCTCATCACT--GCTAGAGCTGGAAGCACTATACAGG---ATCTTTCAAATAAATGGGAAGAA--GCAGATATTGATG-AAAATGCAGAGCGCATGGAGTCTAT----AAGAGCAATGTCCGTGTCTGCT--CTAGTTGGCACATTGGCTAG-----------CATTCCA-ATTGCTTTATTTGAAGCAAAAAGTA-TCGGAGGACTTTTAG--CGTGGGAGGGAGTAATCTTCATATG-CTGTGCTTTGTTTGGGGTGACTTACCGGTATACAGTGAGAAGAAATCTGGACAATATTCAGTTGAAAACAGGAACTGTTGCAGCATTTGGTCTTGTAAGAGGTGAT-AAATTACATAATATTGTTATTTTT------TTT-TTTTCAGATTGTTTTATATTCAT-TTCATAGTTACCTTCAAA--C-TCTGAT--GAATG--------TAATATTGAAAACTC-T-TTT--CAGGTCTTAGTCAATTTGAGGCTGGGCTCCCCGTAGATTTCGATACAAGTATTCTACTCTCACATGCACTTGATTTAGCATTTATGGTTGGTGAGGGCCTACTTGTTTTCATCTCAGCAGCTATTGCTT------------------------------------------------------------------------------------------------------------------------------------------
>DIM50
ATTGCTTGTGAGGGTCCTTGCTC--TACATATA-TTTTCTTCTTAAAT--GAGCTTATTTATT-ATTATCC--AATAGT---TCTCAAGTCAATTTTCATGTTATTTT-----CTCTATTTGCA----TTCTTCCAACATGAAGATTTCAGACTGTCTGAGGGAGGTTTCAGAAGCAGAAGCTAAGATGCGTAAAGCTGAGCTTGCTCTCATCACT--GCTAGAGCTGGAAGCAGTATACAGG---ATCTTTCAAATAAATGGGAAGAA--GCAGATATTGATG-AAAATGCAGAGCGCATGGAGTCTAT----AAGAGCAATGTCCGTGTCTGCT--CTAGTTGGCACATTGGCTAG-----------CATTCCA-ATTGCTTTATTTGAAGCAAAAAGTA-TCGGAGGACTTTTAG--CGTGGGAGGGAGTAATCTTCATATG-CTGTGCTTTGTTTGGGGTGACTTACCGGTATACAGTGAGAAGAAATCTGGACAATATTCAGTTGAAAACAGGAACTGTTGCAGCATTTGGTCTTGTAAGAGGTGAT-AAATTACATAATATTGTTATTTTT------TTT-TTTTCAGATTGTTTTATATTCAT-TTCATAGTTACCTTCAAA--C-TCTGAT--GAATG--------TAATATTGAAAACTC-T-TTT--CAGGTCTTAGTCAATTTGAGGCTGGGCTCCCCGTAGATTTCGATACGAGTATTCTACTCTCACATGCACTTGATTTAGCATTTATGGTTGGTGAGGGCCTACTTGTTTTCATCTCAGCAGCTATTGCTT----TTTTTG--------------GAACTAGGAACAAAATATATTGGATGTATTCTTTA--ATTATTTATGTATTAG---CTTTCACTTGATTT-----------AAATGTAGTGCCAAAGATGAATT----------
>EN45
AATATCATTCTATGCCATTATTT--TAATTAGA---TCATTTCAAATG-TTGTTCTCTATATAGAATAGACTATAATTT---TGGCAATTTATCATTTTAGATGTGTTT---AACATTTTTTTA----CTCTAACTTCATGTTGATT-CATATCCTCTAAGGAGATTTTACATACCTTAGGCCCAACATTGGGTGAAGGATTTCACTCCCATGGGA-CATGAGATCTCTAACAAATCCATCAA---ATCCTTCTTCCAAGGCCCAACAACCTTGGAAAATCATG-AGGGTATGTACACATCAAATCTTTC----AAGTGGATTGGCTCTGCCAACTTCCTAATTGGTGTGTTATGTTG-----------TAATCCAGATTGGGTTTACTTAACTGGGAAGGA-ATAGAGAGTCCATTAATTTAGTGAGGCCATAATCTTCATTAG-CTGTGCTTTGTTTGGGGTGACTTATCGATATACAGTGAGGCGAGACCTGGAAAATGTTCAATTGAAAGCTGGAACAGTAGCAGCATTTGGTCTTGTGAGAGGTAGC-TTTTAAGGCATTGTGGTTC--TGA------AAG-TCTAGCAAATATATCAAATCAATACTTTTAGTGATTCTTCAA--ATTATGTCCTGGTAA--------TAATCTAGAAAAGTT---TTT--CAGGTCTTAGTCAATTTGAGGCAGAGT------------------------------------------------------------------------------------------------------------------------------------------------------------------------------------------------------------------------------------------------
>FC13
CTTGTCAGGAGCAGTCTGCATTC--TGCATGCA-TCTGTTCTCAGATA--GGCTTTATTTCTCAAGTGTCATAAAGATG--TTTTCAGATCAATTTTG------TTTTG---TGTATATCTACA----CTGTTTCAACATGAAGATTGCAGATTTCATGAGGGATGTTTCAGAAGCAGAAGCTAGTATGCGGAAAGCTGAACTGGACCTTGTTAGA--GCTAGAGCTGGAAGCAGTACATGGG---ACCTTTCAAATAAGTGGGAAGAA--TCAGAAATTGATG-AAGATGCAGAGCGCATGGAGTCTAT----AAAGGCGTTGACCGTGTCTGCT--CTGGTTGGCACATTGGCCAG-----------CATACCA-ATTGCTTTATTCCAAGCAGAGAGCA-TTGGAGGACTTATAA--TAAGAGAGGCAATAACCTTCATTAG-CTGTGCTTTGTTTGGGGTTACTTATCGCTACACTGTTAGAAGAAATCTAGAAAATGTTCACTTAAAGACGGGAAGTGTTGCAGCATTTGGCCTTGTAAGAGGTAAT-AAATTAGAATTCATTGATG--TG----------------ATATTGTTTCATATTTAT-TTCATAGCAAGCTTCAAG--A-TTTTTTGTGAAAG--------CAATCTAAAATGTTCTT---T--CAGGTCTTAGTCGATTTGAAGCCGAGCTCCCTGTGGATTTTGATGTGAATGCTATACATTTACATGTTCTCGATGCCGTATTCATGGTTGGTGAGGGTATTTTTGTTTTTATTGCTGCGGCTATTGCC--------TTC--------------TTGTTTGACTGTTGATTTCAGCAATAAAAGATATTTGAAAAGTTGTATATTAT-AAATGCTATTCATATTTGAAAA-GAT-AAATTTACGATTCAAAATAATGAACTAGAAAAA
>FTS1
------------GGTCCTTGCTC--TACATATA-TTTTCTTCTTAAAT--GAGCTTATTTATTAATTATCC--GAGAGT---TTTCAAATCAATTTTCATGTTATTTT-----CTCTATTTGCA----TTCCTCCAACATGAAGATTTCAGACTGTCTGAGGGAGGTTTCAGAAGCAGAAGCTAAGATGCGTAAAGCTGAGCTTGCTCTCATCACT--GCTAGAGCTGGAAGCAGTATACAGG---ATCTTTCAAATAAATGGGAAGAA--GCAGATATTGATG-AAAATGCAGAGCGCATTGAGTCTAT----AAGAGCAATGTCTGTGTCTGCT--CTAGTTGGCACATTGGCTAG-----------CATTCCA-ATTGCTCTATTTAAAGCAAAAAGTA-TCGGAGGACTTTTTG--CGTGGGAAGGAGTAAGCTTCGTATG-CTGTGCTTTGTTTGGGGTGACTTACAGGTATACAGTGAGAAGAAATCTGGACAATATTCAGTTGAAAACAGGAACTGTAGCAGCATTTGGTATTGTAAGAGGTGAT-AAATTAC-------------------------T-TTTTCAGATTGTTTTATATTCAT-TTCATAGTTAGCTTCAAA--G-TCTGAT--GAATG--------TAATATAGAAAACTC-T-TTT--CAGGTCTTAGTCAATTTGAGGCTGGGCTCCCTGTGGACTTCGATATCAGCATTCTACTCTCACATGCACTTGATTTAGCATTTATGGTTGGTGAGGGCATACTTGTTTTCATCTCAGCAGCTATTGCTT-----------------------------AGGTACAAAATACATTGGATGTATTCTTTA--ATTATTTGTGTATTAG---CTTTCACTTGATTT-----------AAATGTAGTGTCAAAGATAAATTAATTCTA---
>FTS2
-TTTCTTGCGAGGGTCCTTGCTC--TACATATA-TTTTCTTCTTAAAT--GAGCTTATTTATTAATTATCC--GAGAGT---TTTCAAATCAATTTTCATGTTATTTT-----CTCTATTTGCA----TTCCTCCAACATGAAGATTTCAGACTGTCTGAGGGAGGTTTCAGAAGCAGAAGCTAAGATGCGTAAAGCTGAGCTTGCTCTCATCACT--GCTAGAGCTGGAAGCAGTATACAGG---ATCTTTCAAATAAATGGGAAGAA--GCAGATATTGATG-AAAATGCAGAGCGCATTGAGTCTAT----AAGAGCAATGTCTGTGTCTGCT--CTAGTTGGCACATTGGCTAG-----------CATTCCA-ATTGCTCTATTTGAAGCAAAAAGTA-TCGGACGACTTTTTG--CGTGGGAAGGAGTAAGCTTCATATG-CTGTGCTTTGTTTGGGGTGACTTACAAGTATACAGTGAGAAGAAATCTGGACAATATTCAATTGAAAACAGGAACTGTAGCAGCATTTGGTATTGTAAGAGGTGAC-AAATTAC-------------------------T-TTTTCAGATTGTTTTATATTCAT-TTCATAGTTAGCTTCAAA--G-TCTGAT--GAATG--------TAATATAGAAAACTC-T-TTT--CAGGTCTTAGTCAATTTGAGGCTGGGCTCCCTGTGGACTTCGATATCAGCATTCTACTCTCACATGCACTTGATTTAGCATTTATGGTTGGTGAGGGCATACTTGTTTTCATCTCAGCAGCTATTGCTT-----------------------------AGGTACAAAATACATTGGATGTATTCTTTA--ATTATTTGTGTATTAG---CTTTCACTTGATTT-----------AAATGTAGTGTCAAAGATAAATTAATTCTA---
>GG1
AAAGTCCACAGGGAACTCTGCCTCTTGACTAAGACCTGTATTCAGGCAATGGTTATGTCTGGCACATAACCTGGGGAATTTTTTCAGAACCAAAATGCCTTATAGTTTATATTACCTCTCTACAGTTCCTGTTTTCAATTGAAAGTT-----TTCCAGGTGATAAGTCACTCCAAATAAAGCACAGCTAATGAAGATTATGCCCTCGCTAATCAGAAGCTTTTAGCATGAAGCAAGATGCTCGCTAATGTGCCAATTAGAGCTGACAAA--GCAGATGCCTTCA-CAGACTCTCCACGTTCTACATCTTTGTGAAAGGTCTATACTACTACCAGCT--CTAGCTGTCACAAGAGCAAGCTCAGCTTCCTCACCCTA-GCTTCTGCATCTGAAACCTGACATT-CTGCAAT---------CTTCAAGAGGGGAGAATGTGCATTAGACTTTCAGTTAATTGAAAGCTTTCTATGACATGGAAAAAGAAGAAGCC-----------CATGTGAAGAGAAGGATATTGAGAGGAGTAAGGACTATTAGATTTTAT-AAA---------------------------------------------------------------------------GGTCTGGTGGGGAAGATGCGTCAAATCCTAGAAGAAATCT------CGTGTCACAAAGAAAGAGAACCAGGGTAAGCCAAGGTCCCTAAGGTGAATG------------------------------------------------------------------------------------------------------------------------------------------------------------------------------------------------------------------------
>HB41
-TTGCTTGTGAGGGTCCTTACTC--TAAATATG-TTTTCTTCTTAAAT--GAGCTTATTTATTAATTATCC--AAGAGT---TTTCAAATCAATTTTCATGTTA--TT-----CTCTATCTGCA----TTCTTCCGACATGAAGATTGCAGACTGTATGAGGGAGGTTTCAGAAGCAGAAGCTAAGATGCGTAAAGCTGAGCTTGCTCTCATTACT--GCTAGATCTGGAAGC---ATACAGG---ATCTTTCAAATAAATGGGAAGAA--GCAGATATTGATC-AAAATGCAGAGCGCATTGAGTCTAT----CAGAGCAATGTCTGTGTCTGCT--CTAGTTGGCACATTGGCTAG-----------CATTCCA-ATTGCTTTATTTGAAGCAAAAAGTA-TTGGAGGACTTTTTG--TCCGGGAAGGAATAATCTTCATAAG-CTGTGCTTTGTTTGGGGTGACTTACCGGTATACAGTGAGAAGAAATCTGGACAATGTTCAGTTGAAAACAGGAACTGTAGCAGCATTTGGCCTTGTAAGAGGTGAT-AAATTACATAACATTGTTA--CGA------TTT-TTTTCAGATTGTTTCATATTCAT-TTCATATTTAGCTTCAAA--T-TCTGAT--GAATG--------TAATATAGAAAACTC-T-TTT--CAGGTCTTAGTCAATTTGAGGCTGGGCTCCCTGTGGACTTTGATATGAGCATTCTACTGTCGCATGCTCTCGATGTAGCATTTATGGTTGGTGAGGGCATACTTGTTTTCATCTCAGCAGCTATTGCTT----TTGT------------------------GTCTTAAGAAATTTAAAAGAATCTTTA--ATTATTTGTGTATTGC---CTCTCACTTGATTT-----------ATATGTAATGCGAA-------------------
>JO20
-TTGTCTGTAATG--------TCTACACATGCA-TCTGTTCTCAGATA-GGGCTTCGTTTCTTAAGTATTGTAGAGATG---TTTCAAATCAATTTTA------TTTTG---CGTATATCTACA----CTGTTTCAACATGAAGATTGCAGATTTTATGAGGGATGTTTCAGAAGCAGAAGCTAAGATGCGGAAAGCTGAGTTGGCCCTTGTTACA--GCTAGAGCTGGAAGCAGTACGCAGG---ATCTTTCAAATAAGTGGGAAGAA--TCAGAAATTGATG-AAGATGCAGAGCGCATGGAGTCTGT----AAAGGCATTGGCTGTGTCTGCT--CTGGTTGGTACATTGGCTAG-----------CATACCA-CTTGCTTTAGTCCAAGCAGAGAGCA-TTGGAGGACTTCTCA--TTCGAGAGGCAATAACCTTCATTAG-CTGTGCTTTGTTCGGGGTTACTTATCGCTACACTATAAGAAGAAATCTAGAAAACATTCAATTAAAAACAGGAACTGTAGCAGCATTTGGCCTTGTAAGAGGTAAT-CTATTACAATGCATTGATG--TGATA-AAAGAA-CTTTTATATTGCTTCATATTCAT-TTTGTAGCAAGCTTCAAG--GCTTTTTGGCGAAAG--------CAACCTAAAATATTTTTATCA--CAGGTCTTAGTCGATTTGAGGCTGAACTCCCTGTGGATTTTGATGTGAATGCTATACTTCTACATGTTTTAGATGCAGCATTCATGGTTGGTGAGGGCATTTTTATTTTTATTGCTGCAGCTATTGCCTTTTCAGTATG--------------AAATATG----TGAAT-------------------------------------------------------------------------AAGCCAAAAT---------------
>JU21
-TTGTCTGTAATG--------TCTACACATGCA-TCTGTTCTCAGATA-GGGCTTTGTTTCTTAAGTATTGTAGAGATG---TTTCAAATCAATTTTA------TTTTG---TGTATATCTACA----CTGTTTCAACATGAAGATTGCAGATTTTATGAGGGATGTTTCAGAAGCAGAAGCTAAGATGCGGAAAGCTGAGTTGGCCCTTGTTACA--GCTAGAGCTGGAAGCAGTACGCAGG---ATCTTTCAAATAAGTGGGAAGAA--TCAGAAATTGATG-AAGATGCAGAGCGCATGGAGTCTGT----AAAGGCATTGGCTGTGTCTGCT--CTGGTTGGTACATTGGCTAG-----------CATACCA-CTTGCTTTAGTCCAAGCAGAGAGCA-TTGGAGGACTTCTCA--TTCGAGAGGCAATAACCTTCATTAG-CTGTGCTTTGTTCGGGGTTACTTATCGCTACACTATAAGAAGAAATCTAGAAAACATTCAATTAAAAACGGGAACTGTAGCAGCATTTGGCCTTGTAAGAGGTAAT-CTATTACAATGCATTGATG--TGATA-AAAGAA-CTTTTATATTGCTTCATATTCAT-TTTGTAGCAAGCTTCAAG--GCTTTTTTGCGAAAG--------CAGCCTAAAATATTTTTATCA--CAGGTCTTAGTCGATTTGAGGCTGAACTCCCTGTGGATTTTGATGTGAATGCTATACTTCTACATGTTTTAGATGCAGCATTCATGGTTGGTGAGGGCATTTTTATTTTTATTGCTGCAGCTATTGCCT------------------------------------------------------------------------------------------------------------------------------------------
>KE1
---------------------------------------------------------------------------------------------------------------------------------------------------------------------------GAAATTAAA---AATGAGAAAAGGGTTGAGTACACTCTTGTGACA--GTT-GAGCTGGAGATTGTATAAATG---ATCTTCCAAATAATTGGTAAGAA--GCAAATACTGATGAAAAATGCCTAGCGTATTGAGTCTAT----AAAGGCATCCTCTTTGTCAGT-------------------------------------TCCA-ATTGCTTTAGTTCAAGCAAATAAAATTTGGAGGGCTTCTAA--TTAAGGAAGGAATAATCTTTATTAG-TTGTGCTCTATTTAGGGTGATTTATCAATATACAGTGAGCCAAAACC----------------------TAGAGCTGTAGCAGCATTTGGTCTTGTAAG-------------------------------------------------------------------------------------------------------------------------------------AGGTCTTGGTCAATTCAAAGCAGGGCTCCTCGTGGACTTCAATGCAAATATTATATTCTCACATGCTCTTGACACAGGCCTTACGCTTGGTCAGAGCATGTTTGTTTCCATTGCTGCGGCTATTGGTT------------------------------------------------------------------------------------------------------------------------------------------
>LF2
-----------------------------------------------------CTTATTTATTAATTATCC--GTGAGT---TTTCCAATCAATTTTCATGTTATTTT-----ATGTATCTGCA----TTCTTCCAACATGAAGATTGCAGATTGTCTGAAGGAGGTTTCAGAAGCCGAAGCTAAGATGCGTAAAGCTGAGCTTGCTCTCATTACT--GCTAGAGCTGGAAGCAGTATACAAG---ATCTTTCAAATAAATGGGAAGAC--ACAGATATTGATG-AAAATGCAGAGCGCATTGAGTCTAT----AAGAGCAATGTCTGTGTCTGCT--CTAGTTGGCACATTGGCTAG-----------CATTCCA-ATTGCTTTATTTGAAGCAAAAAGTA-TCGAAGGACTTTTTG--TCCAGGAGGGAATAATCTTCATAAG-CTGTGCTTTGTTTGGTGTGACTTACCGGTATACAGTGAGAAGAAATCTGGACAATATTCAGTTGAAAACAGGAACTGTAGCAGCATTTGGCCTTGTAAGAGGTGAT-AAATTACATAAAATTGTTA--TGA------TTTGTTTTCAGATTGTTTCATATTCAT-TTCATATTCAGCTCCGAA--G-GCTGAT--GAATG--------TAATGTAGAAAACTC-T-TTT--CAGGTCTGAGTCAATTTGAGGCTGGGCTCCCTGTGGACTTCGATATGAGCATTCTGCTCTCACATGCTCTTGATGTAGCATTTATGGTTGGTGAGGGCATACTTGTTTTCATCTCAGCAGCTATTGCTT------------------------------------------------------------------------------------------------------------------------------------------
>MC0
---------------------------------------TTCTTTAAT--GAGCTTATTTAT--ATTATCC--GAAAGT---TCTCAAATCAGTTTTCATGTTATTTT-----CTTTATCTGCA----TTCTTCCGACATGAAGATTGCAGACTGTCTGAGGGAGGTTTCAGAAGCAGAAGCTAAGATGCGTAAAGCTGAGCTTGCTCTCATTACT--GCTAGAGCTGGAAGTAGTATACAGG---ATCTTTCAACTAAATGGGAGGAA--GCAGATATTGATG-AAAATGCAGAGCGCATTGAGTCTAT----AAGAGCAATGTCTGTGTCTGCT--CTAGTTGGCACATTGGCTAG-----------CATTCCA-ATTGCTTTATTTGAAGCAAAAAGTA-TTGGAGGGCTTTTTG--TACGGGAGGGAATAATCTTCATAAG-CAGTGCTTTGTTTGGGGTGACTTACCGGTATACAGTGAGAAGAAATCTGGGCAATATGCAGTTGAAAACAGGAACTGTAGCAGCATTTGGGCTTGTAAGAGGTGAT-AAATTACATAACATAGTTA--TGA------------------TTTTTTCATATTCCT-TTCATAGTTAGCTTCAAA--G-TCTGAT--GAATG--------TAACATAGAAAACTC-T-TTT--CAGGTCTTAGTCAATTTGAGGCCAGGCTTCCTGCGGACTTTGATATGAGCATTCTACTCTTATATGCTCTTGATGTAGCATTCATGGTTGGTGAGGGCATACTTGTTTTCATTTCAGCAGCTATTGCTT----TT--------------------------TATTTGAAACTCACAATTCAAAATTTA--ACCTTCAACATGTAAT---TCTTTGTATCTCTT--------AAGAAACTTAA-------------------------
>MT0
----CTTGCGAGGGTCCTTGCTC--TACGTATA-TTTTCTTCTTAAAT--GGGCTTATTTATTAATTATCC--GAGAGC---TTTCAAATCAATTTTCATGTTATTTT-----CTCTATCTGCA----TTCTTCCAACATGAAGATTGCAGACTGTCTGAGGGAGGTTTCAGAAGCAGAATCTAAGATGCGTAAAGCTGAGCTTGCTCTCATTACT--GCTAGAGCTGGAAGCAGTATACAGG---ATATTTCAAATAAATGGGAAGAA--GCTGATATTGATG-AAAATGCAGAGCGCATTGAGTCTAT----AAGAGCAATGTTTCTGTCTGCT--CTAGTTGGCACATTGGCTAG-----------CATTCCA-ATTGCTTTATTGGAAGCAAAAAGTA-TCGCAGGACTTTTTG--TCTGGGAGGGAGTAACCTTCATAAG-CTGTGCTTTGTTTGGGGTGACTTACCGGTATACAGTGAGAAGAAATCTGGACAATATTCAGTTGAAAACAGGAACTGTAGCAGCATTTGGTCTTGTAAGAGGTGAT-AAATTACATGACATTATTA--TGA------TTT-TTTTCAGATTGTTTCATATTCAT-TTCATAGTTAGCTTCAAA--G-TCTGAT--GAATG--------TAATATACAAAACTC-T-TTT--CAGGTCTTAGTCAATTTGAGGCTGGGCTCCCTGTGGACTTGGATATGAGCATTCTACCCTCACATGCTCTTGATTTAGCAATTATGGTTGGTGAGGGCATACTTGTTTTCATCTCAGCAGCTATTGCTT--------------------------------AACAAAATACATTGGATGTATTCTTTA----AATATGTGTATTAG---CTTTCACTCGAGTT-----------AAATGTAGTGCCAAAGATAAACTAATTC-----
>NN48
-TTGCTTGTGAGGGTCCTTCCTC--TACATATA-TTTTCTTCTTAAAT--GAGTTTATTTATTGATTAACTC-TAGAGT---TTTCAAATCAATTATCATGTTATTTT-----CTCTATTTGCA----TTCTTCCGACATGAAGATTTCAGACTGTCTGAGGGAGGTTTCAGAAGCAGAAGCTAAGATGCGTAAAGCTGAGCTTGCTCTCATCACT--GCTAGAGCTGGAAGCAGTATACAGG---ATCTTACAAATAAATGGGAAGAA--GCAGATATTGACG-AAAATGCAGAGCGCATCGAGTCTTT----AAGAGCAATGTCTGTGTCAGCT--CTAGTTGGCACATTGGCTAG-----------CATTCCA-GTTGCTTTATTTGAAGCAAAAAGTA-TTGGAGGAATTTTTG--CGTGGGAGGGAGTAATCTTCATCTG-CTGTGCTTTGTTTGGGGTGACTTACCGGTATACAGTGAGAAGAAATCTGGACAATATTCAGTTGAAAACAGGAACTGTAGCAGCATTTGGTCTTGTAAGAGGTGAT-AAATTACATAATATTGCTA--TGC------TTT-TTTTCAGATTGTTTTATATCCAT-TTCATAGTTAGCTTCAAA--G-TCTGAT--GAATG--------TAATATAGAAAACCA-T-TTT--CAGGTCTTAGTCAATTTGAGGCTGGGCTCCCTGTGGACTTCGATATGAGCATTCTACTCTCACATGCTCTTGATTTAGCATTTATGGTTGGTGAGGGCATACTGGTTTTCATCTCAGCAGCTATTGCTT----ATTTTG--------------GAACTAGGAACAAAATACATTGGATGTATTCTTTA--ATTATTTGTGTATTAG---CTTTCACTAGATTT-----------AAATGTAGTGCCAAAGATAAATTTGTTCTA---
>PA42
TTTGCTTGTGAGGGTCCTTGATC--TACATATA-TTTTCTTCTTAAAT--GAACTTATTTATTAATTAGCC--GAGATT---TTTCAAATCAATTTTCATGTTATTTT-----CTCTATCTACA---TTTTTTCCGACATGAAGATTGAAGACTGTCTGAGGGAGGTTTCAGAAGCAGAAGCTAAGATGCATAAAGCTGAGCTTGCTCTCATTACT--GCTAGAGCTGGAAGCAGTATACAGG---ATCTTTCAAATAAATGGGAAGAA--GCAGATATTGATG-AAAACACAGAGCGCATTGAGTCTAT----AAGAGCAATGTCTGTGTCTGCT--CTAGTTGGCACATTGGCTAG-----------CATTCCA-ATTGCTTTATTTGAAGCAAAAAGTA-TTGGAGGACTTTTTG--TTCGGGAGGGAATAATCTTCATAAG-CTGTGCTTTGTTTGGGGTGACTTACCGGTATACAGTGAGAAGAAATCTGGACAATATTCAGTTGAAAACAGGAACTGTAGCAGCATTTGGCCTTGTAAGAGGTGAT-AAATTATATAACATTGTTA--TGATT----TTT-TTTCAGATTTATTTCATATTCAT-TTCATAGTTAGCCTCAAA--G-TCTGAT--GAATT--------TAATATGGAAAACTC-T-TTT--CAGGTCTTAGTCAATTTGAGGCTGGGCTCCCTGTCTACTTCGATAAGAGCATTCTAATCTCACATGCTCTTGATGTAGCATTTATGGTTGGTGAGGGCATACTTGTTTTCATCTCAGCAGCTATTGCTT------------------------------------------------------------------------------------------------------------------------------------------
>PB33
-----------------------------------------------------------------------------TT---CTCAAGTCCATGTCAAACTCAGTGAA-----TTTTATGTGCA----TTC-TCCCATTTGAAGATTGCAGAAGGTTTGAGGGAGGTTTCAGAAGCAGAGGCCAGGATGCGGAAAGCTGAGCTTGCTCTTGTGACA--GCTAGAGCTGGAGGTAGTATACGTG---ATCTTTCAAGTAAGTGGGAAGAA--GCAGATATCGATG-AAAATGCAGAGCGCGTTGAGTCTAT----AAAGGCATCCTTTGTGTCAGCT--TTCATTGGCACATTAGCTAG-----------CATTCCA-ATTGCTTTGGTTCAAGCAAATAGCA-TTGAAGGGCTTCTAA--TTAAGGAA------------------------------------------------------------------------------------------------------------------------------------------------------------------------------------------------------------------------------------------------------------------------------------------------------------------------------------------------------------------------------------------------------------------------------------------------------------------------------------------------------------------------------------
>PF1
TTTGCTTGTGAGGGTCCCTTCTC--TACATGCA-TTTTCTTCTTAAAT--GAGCTTATTTATTAAGTATCC--GAGAGT---TTTCAAATCAATTTTCATTTTATTTT-----CTCTATCTGCA----TTCTTTCGACATGAAGATTGGAGACTATCTGAGGGAGGTTTCAGAAGCAGAAGCTAGGATGCGTAAATATGAGCTTGCTCTCGTTACT--GATAGAGATGAAAGCCGTATACAGG---ATCTTTCAAATAAATGGGAAGAA--GCAGAAATTGATG-AAAATGCAGAGCGCATCGAATCTAT----AAAGGCAATGTCTGTGTCTGCT--CTAGTTGGCACATTGGCTAG-----------CATTCCA-ATTGCTTTATTTGAAGCAAAAAGTA-TCGGAGGAATTTTTG--TCTGGGAGGGAGTAATCTTCATAAG-CTGTGCTTTGTTTGGGGTGACTTTCCGGTATACAGTGAGAAGAAATCTGGACAATATTCAGTTGAAAACAGGAACTGTAGCAGCATTTGGTCTTGTAAGAGGTGAT-AAATTACATAACATTATTA--TGA------TTT-TTTTCAGATTGTTTCATATTCAT-TTCATAGTTAGCTTAAAA--G-TCTGAT--GAATG--------TAATATAGAGAACTC-T-TTT--CAGGTCTTTGTCAATTTGAGGCTGGGCTCCCTGTGGACTTCGATATGAGCATTCTACTCTCACATGCTCTTGATTTAGCAATAATGGTTGGTGAGAGTATACTTGTTTTCATCTCAGCAGCTATTGCTT----TTTGTTTTAAGAGTTAAGTGGAACTAGGAACAAAATACATTGGATGCATTATTTA--ATTATTTGTGTATTAG---CTTTCACTTGATTT-----------AAATGTAGTGCCAAAGATAAATT----------
>PFM1
-TTTCTTGTGAGGGTCCTTGCTC--TACATATA-TTTTCTTCTTAAAT--GAGCTTATTTATTAATTAGCC--TAGAGT---TTTCAAATCAATTTTCATGTTATATT-----CTGTATCTACG----CTCTTCCAACATGAAGATTGCAGTCTGTCTGAGGGAGGTTTCAGAAGCAGAAGCTAAGATGCGTAAAGCTGAGCTTGCTCTCATTACT--GCTAGAGCTGGAAGCAGTATGCAGG---ATCTTTCAAATAAATGGGAAGAA--GCAGATATTGATG-AAAACAAGGAGCGCATTGAGTCTAT----AAGAGCAATGTCTGTGTCTGCT--CTAGTTGGCACATTGGCTAG-----------CATTCCA-ATTGCT---------------------------------------------------------------------------------------------------------------------------------------------------------------------------------------------------------------------------------------------------------------------------------------------------------------------------------------------------------------------------------------------------------------------------------------------------------------------------------------------------------------------------------------------------------------------------------
>PG28
---------------------------------------------------------------------------------------------------ATCTACTCTG---TTTTAATTGAAA----TATAAAAACTGTTTGGATTGTAGAAAGTTTGGGGGAGGTTTCAGAAGCAGAGGCCAGGGTGCGGAAAGCTGAGCTTGCTCTTGTGACA--GCGAGAGCTGGAGGTAGTATATGCG---ATCTTTCAAATAAGTAAGAAGCA--GCAGATATAGATG-AAAATGCAGGGCGTATTGAGTCTAT----AAAAGCATCCTCTGTGTCAGCT--CTAATTGGCACATTAGCTAG-----------CATTCCA-ATTGCTTTGGTTCATGCAAATAGCA-TTGAAGGGCTTCTAA--TTAAGGAGGGCATAATCTTTATTAG-CTGGAAATTTTAT------------------------------------------------------------------------------------------------------------------------------------------------------------------------------------------------------------------------------------------------------------------------------------------------------------------------------------------------------------TT---------------------------------------------------------------------------------------------------------------------------------------
>PH2
-TTGCTTGTGAGGGTCCCTTCTC--TACATGCA-TTTTCTTCTTAAAT--GAGCTTATTTATTAAGTATCC--GAGAGT---TTTCAAATCAATTTTCATTTTATTTT-----CTCTATCTGCA----TTCTTTCGACATGAAGATTGGAGACTATCTGAGGGAGGTTTCAGAAGCAGAAGCTAGGATGCGTAAATATGAGCTTGCTCTCGTTACT--GATAGAGATGAAAGCCGTATACAGG---ATCTTTCAAATAAATGGGAAGAA--GCAGAAATTGATG-AAAATGCAGAGCGCATCGAATCTAT----AAAGGCAATGTCTGTGTCTGCT--CTAGTTGGCACATTGGCTAG-----------CATTCCA-ATTGCTTTATTTGAAGCAAAAAGTA-TCGGAGGAATTTTTG--TCTGGGAGGGAGTAATCTTCATAAG-CTGTGCTTTGTTTGGGGTGACTTTCCGGTATACAGTGAGAAGAAATCTGGACAATATTCAGTTGAAAACAGGAACTGTAGCAGCATTTGGTCTTGTAAGAGGTGAT-AAATTACATAACATTATTA--TGA------TTT-TTTTCAGATTGTTTCATATTCAT-TTCATAGTTAGCTTAAAA--G-TCTGAT--GAATG--------TAATATAGAGAACTC-T-TTT--CAGGTCTTTGTCAATTTGAGGCTGGGCTCCCTGTGGACTTCGATATGAGCATTCTACTCTCACATGCTCTTGATTTAGCAATAATGGTTGGTGAGAGTATACTTGTTTTCATCTCAGCAGCTATTGCTT----TTTGTTTTAAGAGTTAAGTGGAACTAGGAACAAAATACATTGGATGCATTCTTTA--ATTATTTGTGTATTAG---CTTTCACTTGATTT-----------AAATGTAGTGCCAAAGATAAATT----------
>PM29
-------------------------------------------------------------------------------------AAGTCCAAGTCAAAACCAGTGAA-----TTTTATGTTCA----TTCTTCCCACTTGAAGATTGCAGAAAGTTTGAGGGAGGTTTCAGACGCAGAAGCCAGGGTGCGGAAAGCTGAGCTTGCACTTGTGACA--GCTAGAGCTGGAGGTAGTATACGTG---ACCTTTCAAATAAGTGGGAAGAA--GTGGATATTGATG-AAAATGCAGAGCGCATTGAGTCTGT----AAAAGCAATCTTTGTGTCGGCT--CTAATTGGCACATTAGCTAG-----------CATTCCA-ATTGCTTTGGTTCAAGCAAATAGCA-TTGAAGGGCTTCTAG--TTAAGGAGGGCATAATCTTTATTAG-CTGTGCTTTATTTGGGGTGACTTATCGTTATACAGTGAGGCAAAACCTGGACAACATTAAGTTGAAATCTGGAGCTGTAGCAGCATTTGGTCTTGTAAGAGGTAAT-AACTTGCAATACATTGAT----------------CTTGAAGATCTTTATATATTTAT-TTCATGGGGAGTCTCTAA--A-CTATGTTGGGAAG--------TAATCTAGACAGTTCTT-TTT--CAGGTCTTAGTCAATTCGAGGCGCAGCTACCCGTGGACTTTGATGTGAATATTATATTGTCACATGCTCTTGACACAGGCTTTATGCTCGGTGAGAGCATGTT--------------------------------------------------------------------------------------------------------------------------------------------------------------------
>PS27
-----------------------------------------------------------------------------------------------------------------------------------------------GATTGTAGAAAGTTTGAGGGAGGTTTCAGAAGCAGAGGCCAGGTTGCGGAAAGCTGAGCTTGCTCTTGTGACA--GCTAGAGCTGGAGGTAGTATACGCG---ATCTTTCAAATAAGTAAGAAGCA--GCAGATATCGATG-AAAATGCAGAGTGTATTAAGTCTAT----AAAAGCACCCTTTGTGTCAGCC--CTAATTGGCACATTAGCT------------------------------------------------------------------------------------------------------------------------------------------------------------------------------------------------------------------------------------------------------------------------------------------------------------------------------------------------------------------------------------------------------------------------------------------------------------------------------------------------------------------------------------------------------------------------------------------------------------
>PS30
-TTGCTTGTGAGGGTCCTTGATC--TACATATA-TTTTCTTCTTAAAT--GAACTTATTTATTAATTAGCC--GAGAGT---TTTCAAATCAATTTTCATGTTATTTT-----CTCTATCTACA---TTTTTTCCGACATGAAGATTGCAGACTGTCTGAGGGAGGTTTCAGAAGCAGAAGCTAAGATGCGTAAAGCTGAGCTTGCTCTCATTACT--GCTAGATCTGGAAGCAGTATACAGG---ATCTTTCAAATAAATGGGAAGAA--GCAGAAATTGATG-AAAACACAGAGCGCATTGAGTCTAT----AAGAGCAATGTCTGTGTCTGCT--CTAGTTGGCACATTGGCTAG-----------CATTCCA-ATTGCTTTATTTGAAGCAAAAAGTA-TTGGAGGACTTTTTG--TTCGGGAGGGAATAATCTTCATAAG-CTGTGCTTTGTTTGGGGTGACTTACCGGTATACAGTGAGAAGAAATCTGGACAATATTCAGTTGAAAACAGGAACTGTAGCAGCATTTGGCCTTGTAAGAGGTGAT-AAATTATATAACATTGTTA--TGATT-----TT-TTTTCAGATTGTTTCATATTCAT-TTCATAGTTAGCCTCAAA--G-TCTGAT--GAATT--------TAATATAGAAAACTC-T-TTT--CAGGTCTTAGTCAATTTGAGGCTGGGCTCCCTGTCTACTTCGATAAGAGCATTCTAATCTCACATGCTCTTGATGTAGCATTTATGGTTGGTGAGGGCATACTTGTTTTCATCTCAGCAGCTATTGCTT------------------------------------------------------------------------------------------------------------------------------------------
>PSF43
-TTGCTTGTGAGGGTCCTTGTTC--TACATATA-GTTTCTTCTTAAAA--GAGCTTA-TTATTAATTATCC--AAGAGT---TTTCAAATCAATTTTCATGTTATATT-----CTCTATTTGCA----TTCTTCCAACATGAAGATTTCAGACTGTCTGAGGGAGGTTTCAGAAGCAGAAGCTAAGATGCGTAAAGCTGAGCTTGCTCTCATCACT--GCTAGAGCTGGAAGCAGTATAAAGG---ATCTTTCAAATAAATGGGAAGAA--GCAGATATTGATG-AAAATGCAGAGCGCATTGAGTCTAT----AAGAGCAATGTCTGTGTCTGCT--CTAGTTGGCACATTGGCTAG-----------CATTCCA-ATTGCTTTATTTGAAGCAAAAAGTT-TTGCAGGACTTTTTG--CATGGGAGGGAGTAATCTTCATATG-CTGTGCTTTGTTTGGGGTGACTTACCGGTATACAGTGAGAAGAAATCTTGACAATATTCAGTTGAAAACAGGAACTGTAGCAGCATTTGGTCTTGTAAGAGGTGAC-AAATTACATAATATTGTTA--TGC------TTT-TTCTCAGATTGTTTTATATTCAT-TTCATGGTTAGCTTCAAA--G-TCTGAT--GAATG--------TAATATAGAAAACTC-T-TTT--CAGGTCTTAGTCAATTTGAGGCTGGGCTTCCTGTGGACTTCGATATGAGCATTCTACTCTCGCATGCTCTTGATTTATCATTTATGGTTGGTGAGGGCATACTTGTTTTCATCTCAGCAGCTATTGCTT--------------------------------GAGATGATTTTAGCAGTCAGCTGTTTG--CTATCTTTTGTATCAC---GTGTCACTTATATTCTGAAAAGAAAACTTATAATTCAAAACATACATAATTATTTGTG
>PTA0
-TTGCTTGTGAGGGTCCTTGCTC--TATGGATA----TCTTCTTAAAT--GAGCTTACTTATTAATTACCA--GAGAGT---TTTCAAACCAATTTTCATTTTACTTT-----CTGTACCTGCA----TTCTTCCAACATGAAGATTGCAGACTGTCTGAGGGAGGTTTCAGAAGCAGAAGCTAAGATGCGTAAAGCTGAGTTTGCTCTCGTTACT--GCTAGAGCTGGAAGCAGTATACAGG---ATCTTTCAAATAAATGGAAAGAA--GCAGATATTGATC-AAAATGCAGAGCGCATTGAGTCAGT----AAAAGCAATGTCTGTGTCTGCC--CTAGTTGGCACATTGGCTAG-----------CATTCCA-ATTGCTTTGTTTGAAGCAAAAAGTA-TTGAAGGACTTTTTG--TACGGGAAGGAATAATCTTCATAAG-CTGTGCTTTGTTTGGGGTGACTTACCGTTATACAGTGAGAAGAAATCTGGACAATATTCAGTTGAAAACAGGAACTGTAGCAGCATTTGGCCTTGTAAGAGGTGAT-AAATTACATAACATTGTTA--ATT------TGT-TTTTCAGATTGTTTCATATTCAT-TTCATAGTTAGCTTCAGA--G-TCTGAT--GAATG--------TAATATAGAAAACTC-T-TTT--CAGGTCTTAGTCAATTTGAGGCTGGGCTCCCAGTGGACTTCGATATGAGCATTCTGCTCTCACAAGCTCTTGATGTGGCATTTATGGTTGGTGAGGGCATACTTGTTTTCATCTCAGCAGCTATTGCT-------------------------------------------------------------------------------------------------------------------------------------------
>RC54
-TTGCTTCTGAGGGTCCTTGCTC--TACGCATA-TTTTCTTCTTAAAT--GAGCTTATTTATTGATTAACT--TAGAGT---TTTCAAATCAATTTTCATGTTATTTT-----TTCTATTTGCA----TTCTTCCGACATGAAGATTTCAGACTGTCTGAGGGAGGTTTCAGAAGCAGAAGCTAAGATGCGTAAAGCTGAGCTTGCTCTCATCACT--GCTAGAGCTGGAAGCAGTGTACAGG---ATCTTTCAAATAAATGGGAAGAA--GCAGATATTGATG-AAAATGCAGAGCGCATCGAGTCTTT----AAGAGCAATGTCTGTGTCAGCT--CTAGTTGGCACATTGGCTAG-----------CATTCCA-ATTGCTTTATTTGAAGCAAAAAGTA-TTGGAGGAATTTTTG--CGTGGGAAGGAGTAATCTTCATATG-CTGTGCTTTGTTTGGGGTGACTTACCGGTATACAGTGAGAAGAAATCTGGACAATATTCAGTTGAAAACAGGAACTGTAGCAGCATTTGGTCTTGTAAGAGGTGAT-AAATTACATAATATTGCTA--TTC------TTT-TTTTCAGATTGTTTTATATCCAT-TTCATAGTTAGCTTCAAA--G-TCTGAT--GAATG--------TAATATAGAAAACCA-T-TTT--CAGGTCTTAGTCAATTTGAGGCTGGGCTTCCTGTGGACTTCGATATGAGCATTCTACTCTCACATGCTCTTGATTTAGCATTTATGGTTGGTGAGGGCATACTTGTTTTCATATCAGCAGCTATTGCTT--------------------------------AACAAAATACATTGGATGTATTCTTTA--ATTATTTGTGTATTAG---CTTTCACT--------------------TATAGTGCCAAAGATAAATTAATTCTA---
>SA1
-TTGCTTGTGAGGGTCCTTGCCC--TACATATA-TTTTCTTCTTAAAT--CAACTTATGTATTAATTAGCC--GAGAGT---TTTCAAATCAATTTTCATGTTATTTT-----CTCGATCTACA----TTTTTCCCACATGAAGATTGCAGACTGTCTGAGGGAGGTTTCAGAAGCAGAAGCTAAGATGCGTACAGCTGAGCTTGCTCTCATTACT--GCTAGAGCTGGAAGCAGTATACAGG---ATCTTTCAAATAAATGGGAAGAA--GCAGATATTGATG-AAAACAAAGAGCGCATTGAGTCTAT----AAGAGCAATGTCTTTGTCTGCT--CTAGTTGGCACATTGGCTAG-----------CATTCCA-ATTGCTTTATTTGAAGCAAAAAGTA-TTGGAGGACTTTTGG--TTCGGGAGGGGATAATCTTCATAAG-CTGTGCTTTGTTTGGGGTGACTTACCGGTATACAGTGAGAAGAAATCTGGACAATATTCAGTTGAAAACAGGAACTGTAGCAGCATTTGGCCTTGTAAGAGGTGAT-AAATTATATAACATTGTTATTTGA------TTT-TTTTCAGGTTGTTTCATATTCAT-TTCGTAGTTAGCTTCAAA--G-TCTGAT--GAATT--------TAATATTGAAAACTC-T-TTT--CAGGTCTTAGTCAATTTGAGGCTGGGCTCCCTGTCTACTTCGATATGAGCATTCTACTCTCACATGCTCTTGATGTAGCATTTATGGTTGGTGAGGGCATACTTGTTTTCATCTCAGCAGCTATTGCTT--------------------------------TCATATGTGGCATTCATATTCTTTTTA--AATCTCTATGGATAGC---TTTACTTGAAATTT-----------AAATGTAATGCCAAAGATAAATT----------
>SC0
-TTGCTTGCGAGGGTCCTTGCTC--TACGTATA-TTTTCTTCTTAAAT--GAGCTTATTTATTAATTATCT----GAGT---TTTCAAATCAATTTTCATGTTATTTT-----CTTTATCTGCA----TTCTTCCAACATGAAGATTGCAGACTGTTTGAGGGAGGTTTCAGAAGCACAAGCTACAATGCGTAAAGCTGAGCTTGCTCTCGTTACT--GCTAGGGCTGGAAACAGTATACACG---ATATTTCAAATAAATGGGAAGAA--GCAGATATTGATG-AAAATGCAGAGCGCATTGAGTCTAT----AAGAGCAATGAGTATGTCTGCT--CTAGTTGGCACATTGGCTAG-----------CATTCCA-ATTGCTCTATTTGAAGCAAAAAGTA-TTGGAGGACTTTTTG--TCTGGGAGGGAATAATCTTCATAAG-CTGTGCTTTGTTTGGAGTAACTTACCGGTACACAGTGAGAAGAAATCTGGATAATATTCAGTTGAAAACAGGAACTGTAGCAGCATTTGGCCTTGTAAGAGGTGAT-AAATTACATAACATTGTTA--CAAC-----TTT-TTTTCAGATTGTTTCATATTCAT-TTCATAGTTAGCTTCAAA--G-TCTGAT--GAATG--------TAATATAGAAAACTC-T-TTT--CAGGTCTTAGTCAATTTGAGGCTGGGCTCCCTGTGGACTTCGATATGAGCATTCTACTCTCACATGCTCTTGATTTAGCATTCATGGTTGGTGAGGGTATACTTGTTTTCATCTCAGCAGCTATTGCTT--------------------------------AACAAAATACATTGTATGCATTCTTTA--ATTATTTTTGTATTAC---CTTCCACTTA--------------------------CAAAGTTAAATTAATTCTA---
>SE46
---------------CTTTGCTCC-TTCATATG-TTTTTCGTCACATA--GGATTCATT--TCACACATCACAGAATGA---TTTTAGACCAGTTTGTGTCTCTTGGGG----TCTAATGTGCA----TTCTTCTATGTTAAAGATTGCAGAATGTCAGAGGGAGGTCTCAGAAGCAGAAGCCAGGGTGAGGAAAGCTGAGCTTGCTCTTATAACA--GCTAGATCTGGAAACAGTGTGCTAG---GCCTTTTAAATAAGTGGGAGGAA--GAAGATATTGATG-AAGATGTAGAGCGTGCAGAGTCCTT----GAAGGCATCGGCTGTGTCAGCT--CTAGTTGGCACAATAGCTAG-----------CATTCCA-ATTGCCTTGTTTGAGGCTAAAAGTA-TTGAAGGGCTTCTAA--TTGGTGAGGCCATAATCTTCATTGG-CTGTGCTTTGTTTGGGGTGACTTATCGGTATACAGTGAGGCGAGATCTGGAAAATCTTCAATTGAAAGCTGGAACAGCAGCAGCATTTGGCCTTGTGAGAGGTAGC-ATTTTAAGGCAATGTGGTTC-TGA------AAG-TTTAGCAAATATTTCAAATCAGT-ACTTTTAGTGATCTTTAA--T-TTTGGCCTGGTAA--------TAATCCAGAAAAGTT---TTT--CAGGTCTTAGTCAATTTGAGGCAGAGTTTCCTGTGGACTTTGAGTTGGATATGACATTATCATATGTCCTAGAGGCAGCACTTAAGGTTGGAGAGAGTGCAATTGTTTTTATCTTTTCAGCCATTGCCT------------------------------------------------------------------------------------------------------------------------------------------
>SG23
-TTTTCTGTAGAAGTCTGCATTC--TGCATGTA-TCTCTTCTCACATG--GGCTTTATTTCTTAAGTTTCATAGAGATG---TTTCAAATCAATTTTATCGCTATTTTG---TGTATATCTACA----TTATTTCAATATGAAGATTGCAGACTATTTGAAGGACATTTCAGAAGCAGAAGCTAAGATGCGGAAAGCTGAGCTGGCTCTTGTTACA--GCTAGAGCTGGAAGCAGTACATGGG---ACCTTTCAAATAAGTGGGAAGAA--TCAGAAATTGATG-AAGATGCAGAGCGCATAGAGTCTAT----AAAGGCATTGACTGTGTCTGCA--CTAGCTGGCACATTTGCTAG-----------CATTCCA-ATTGCTTTATTCCAAGCAGAGAGTA-TTGGAGGACTTTTCA--TGAGGGAGGCAATAATCTTCATTAG-CTGTGCTTTGTTTGGGGTGACTTATCGCTACACTGTAAGAAGAAATCTAGAAAACATTCAGTTGAAAACGGGAACTGTAGCAGCATTTGGCCTTGTAAGAGGTAAT-AAATTACAATGCATTGATG--TGATA-AAAAAA-CTATTAAATTTTTTCAT----------------TGCTTCAAG--G-TTTGTCGTGAAAG--------TAACCTAAAATGTTCTT-TAT--CAGGTCTTAGTCGATTTGAGGCAGAGCTCCCTGTGAATTTTGATGTGAATGTTATACTCTTACATGCTCTAGATGCAGCATTAATGATTGGTGAGGGCATACTTGTTTTTATTTCTGCAGCTATTGCCT----TGTTTT--------------CTCTTTGATAGTTGATTTCAGCAATAAGATATTTG--GAAAGTTGTATATCATAAAAAGCTATTCATATCTGGAAA-GATAAATTATATTAATCAAAATAATGAACTAGAAA--
>SS22
-TTTTCTGTAGAAGTCTGCATTC--TGCATGTA-TCTCTTCTCACATG--GGCTTTATTTCTTAAGTTTCATAGAGATG---TTACAAATCAATTTTATTGCTATTTTG---TGTATATCTACA----TTATTTCAACATGAAGATTGCAGACTATTTGAAGGACGTTTCAGAAGCAGAAGCTAAGATGCGGAAAGCTGAGCTGGCTCTTGTTACA--GCTAGAGCTGGAAGCAGTACATGGG---ACCTTTCAAATAAGTGGGAAGAA--TCAGAAATTGATG-AAGATGCAGAGCGCATAGAGTCTAT----AAAAGCATTGACTGTGTCTGCA--CTAGCTGGCACATTTGCTAG-----------CATTCCA-ATTGCTTCATTCCAAGCAGAGAGTA-TTGGAGGACTTTTCA--TGAGGGAGGCGATAATCTTCATTAG-CTGTGCTTTGTTTGGGGTGACTTATCGCTACACTGTGAGAAGAAATCTAGAAAACATTCAGTTGAAAACGGGAACTGTAGCAGCATTTGGCCTTGTAAGAGGT----AAATTACAATGCATTGATG--TGATA-AAAAAA-CTATCAAATTGTTTCATATTCAT-TTCATAGCAAGCTTCCAG--G-TTTGTCGTGAAAG--------TAACCTAAAATGTTCTT-TCT--CAGGTCTTAGTCAATTTGAGGCAGAGCTCCCTGTGGATTTTGATGTGAATGTTATACTCTTACACGCTCTAGATGCAGCATTAATGATTGGTGAGGGCATACTTGTTTTTATTTCTTCAGCTATTGCCT----TTTCTT--------------GAGAATGAAATAGG----TGGTTGTCAAATTTTTA--AGAAATCCCATATCATGTTGTTCTCTTTGATTGTGAAAA-GATAAATTATATTAATCAAAATAATGAACTAGAAA--
>SV36
-TTTCCTTTAAGGGCCATCACTTT-AGCTTATA-TTGCTTCTCAGATA--GGCTTCATTTCTTAAGTATTATAGAGATG---TTTGAAATCCATTTTATTGCTATTTTG---TGTCTATCTACA----CTCTTGCAATATGAAGATTGCAGACTGTCTGAGGGAGGTTTCAGAAGCAGAAGCTAAGATGCGGAAAGCTGAGCTTGCTCTTGTTGCA--GCTAGAGCTGGAAGCAGTATACAAG---GACTTTCAAATAAGTGGGAAGAA--TCAGAAATTGATG-AAGATGCAGAGCGTAGGGAGTCTGT----GAATGCAGCGGCTGTGTCTGCT--CTTATTGGCACATTTGCTAG-----------CATTCCA-ATTGCTCTGTTTCAAGCAAAGAGTA-TTGGAGGACTTTTTA--TCAGGGAGGGAATAATCTTCATTAG-CTGTGTTTTGTTTGGGGTGACTTATCGTTATACAGTGAGAAGAAACCTGGAAAACATTCAGTTGAAAACGGGAACCGTAGCAGCATTTGGCCTTGTAAGAGGTAAT-AAATTACAATGCAATG--------------------TTCACATTTTTTCATATCCAT-TTCATAGGGAACTTCAAG--G-TATGTTGTGAAAG--------TAACTTAGAAAAGTCCT-TTTCACAGGTCTAAGTCAATTTGAGGCCGGGCTCCCTGTGGTTTTTGATGTGAAATATATACTCGAACATGCTCTTGACGCAGCATTTATGATTGGTGAAGGCATTGTAGTTTTCCTCTCTGCAGCTATTGCAT----CATTTG--------------GAATCTGATACATAATATAT----------------------------------------------------------------------------------------------
>TA17
-TTGTCTGCAATGGTCTACATTC--TGCATGTA-TCTGTTCTCAGATA--GGCTTCAGTTTTT-AGTATCATAGAGATG---TTTTAAATCAATTTTA------TTTTG---TGTATATCTACA----ATGTTTCAACATGAAGATTGCAGATTTTATGAGGGATATTTCAGAAGCAGAAGCTAAGATGCGGAAAGCTGAGCTGGCCCTTGTTACA--GCTAGAGCTGGAAGCAGTGCACGGG---ATCTTTCAAATAAGTGGGAAGAA--TCAGAAATTGATG-AAGTTGCAGAACGCATGGAGTCTAT----AAAGGCATTGACTGTGTCTGCT--CTAGTTGGCACATTGGCTAG-----------TATACCA-CTTGCTTTAGTCCAAGCAGAGAGCA-TTGGAGGACTTCTCA--TTCGAGAAGCAATAACCTTCATTAG-CTGTGCTTTGTTTGGGGTTACTTATCGCTATACTATAAGAAGAAATCTAGAAAACGTTCAGTTAAAAACAGGAACTGTAGCAGCATTTGGCATTGTGAGAGGTAA--ATATTACAATGCATTGATG--TGATA-AAAGAA-CTTTTATATTATTTCATATTCAT-TTTGTAGCAAGCTTCAAG--GGCTTTTTGTGAAAG--------TAACCTAAAATGTTCTT-TAT--CAGGTCTTAGTCGATTTGAGGCCGAGTTCCCTGTGGATTTTGATGTGAATGCAATACTTTCATATGTTCTAGATGCAGCATTCATGGTTGGTGAGGGAATTTTTATTTTTATTGCTGCAGCTATTGCCT------------------------------------------------------------------------------------------------------------------------------------------
>TB39
--TGTCTGTAAGAGTCCTCACTC--TGCAGGTA-TCTCTTCTCAGTTT--GGTTTCATTTCTTAAGTATCATAGATATG---TTTTAGATCAGTTGTATTGCTATTTTG---TGTATATCATCC----CCATTTGAACATGAAGATTGCAGACTGTCTGAGGGAGGTTTCAGAAGCAGAAGCTAAGTTGCGGAAAGCTGAGCTTGATCTTGTTACA--GCTAGAGCTGGAAGCAGTACACATG---ACCTTTCAAATAAGTGGGAAGAA--TCAGAAATTGATG-AGGGCGCTGAGCGTATGGAGTCTAT----AAAAGCATTGTCTGTTTCTGCA--CTAATTGGCACATTTGCTAG-----------CATTCCA-ATTGCTTTATTTCAAGCAAAGAGTA-TTGGAGGACTTTTCA--TTAGGGAGGGAATAATTTTCATTAG-CTGTGCTTTGTTTGGGGTGACTTATCGATACACAGTTAGAAGAAATCTGGAAAACATTCAGTTGAAAACAGGAACTGTACTAGCATTTGGCCTTGTAAGAGGTAAC-AATTTACAATGCATTGTGA--TAAAA-AA--------TCAGTGTGTTTCATATTCAT-CCCATAGCAAGCTTCATG--G-TTGGTTTTGAAAG--------TAACCTAGAAAGTTCTT-TTT--CAGGTCTTAGTCAATTTGAGGCCGAGCTTCCTGTGGATTTTGATGTGAATGTTATTCTCTCACATGCTCTTGATGCAGCATTTATGGTAGGTGAGGGAATAGTTGTTTTCATTGCTGCAGCTATTGCTA----TGCTTC--------------AAAATAA-------------------------------------TTATGTCAT------------------------------------------------CGAATTAGGAGCA
>TC31
------------------------------------------------------------------------------------------CAAGTCAAGATCAGTGAA----TTTTTATGTGCA----TTCTTCTCACTTGAAGATTGCAGAAAGTTTGAGGGAGCTTTCAGAGGCAGAAGCCAGAGTGCGGAAAGCTGAGTTCGCTCTTGTGACA--GCTAGAGCTGGAGATAGTATACGTG---ATCTTTCAAATAAGTGGGAAGAA--GCGGATATTGATG-AAAATGTAGAGCGCATTGAGTCTAT----AAAGGCATGCTTTGTTTCAGCT--CTAATTGGCACATTAGCTAG-----------CATTCCA-ATTGCTTTGGTTCAAGCAAGTAGCA-TTGAAGGGCTTCTAA--TTAAGGAGGGCATAATCTTTATTAG-TTGTGCTTTATTTGGGGTGACTTATCGCTATACTGTGAGGCAAAACCTGGAGAACATTAAGTTGAAATCTGGAGCTGTAGCAGCATTTGGTCTTGTAAGAGGTAAT-AAATTACAATACATTGAT----------------CTTGAAGATATTTAGATATTTAT-TTAATGGGGAGTCTCTAA--G-TTATGTATGGAAG--------TAACCTAGAAAGTTTTT-TTT--CAGGTCTTAGTCAATTTGAGGCAGAGCTCCCTGTGGACTTCGATGTGAATACTATATTCTCACATGCTCTTGACACAAGCTTTATTCTTGGTGAGAACATGTTTGTTTTCATTGCCGCAGCTATTGGTT------------------------------------------------------------------------------------------------------------------------------------------
>TN1
TTGGTCTGTAACAGTCCTCACTC--TGCGTGTA-TCTCTTATCAGATG--GGCTTCACTTATTAAGTATCATAGAGATG---TTACAAATCAATTTTCTTGCTATTTTG---TGTATATCTACA----CTATTTCAACATGAAGATTGCAGATTGTCTGATGGAGGTTTCAGAAGCAGAAGCTAAATTGCGTAAAGCTGAGCTTGGTCTTGTTACA--GCTAAAGCTGGCAGCAGTACACAGG---ACCTTTCAAATAAGTGGGAAGAA--TTGGAAATTGATG-AAAATGCAGAGCGCATGGAATCTAT----AAAGGCATTGTTCGTGTCTGCA--CTAATTGGCACATTTGCTAG-----------CATTCCA-ATTGTTTTATTTCAAGCAAAGAGTA-TCGAAGGACTTTTCA--TTAGGGAGGTAATAATTTTTGTTAG-CTGTGCTTTGTTTGGGGTGACTTATCGCTACACAGTAAGAAGAAATTTGGACAACATTCACTTGAAAACAGGAACTGTTGCAGCATTTGGCATCATAAGAGGTAAT-AAATCACAATGCATTGTGA--TAA------AAA-CATTCAGATTGTTTCATATTCAT-TCCATAGCAAGCTTCAAG--A-TTTGTTGTGAAAG--------TAACCTAAA--------------CAGGTCTTAGTCAATTTGAGGCCAAGCTTTCTGATGATTTTGATGCGAATGTTATTCTCTCACATGCTCTTGATGCAGCATTTATGGTTGGTGAGGGCATTCTTGTTTTCATTTATGCAGCTATTGCTC----TTCAAA--------------GAAGAAAA----------TGATTTCAAATTTTTTT--AAAAAACCTATGTCAA-AGTTGTTCTTTTTGTTTTAGCA-AAGGAATTTTGTATATCA-------------------
>TO14
-TTGTCTGTAAGGGTCCGCATTC--TGCATGCA-TCTGTTCTCAGTTA--GGCTTCATTTCTTAAGTATCGTAGAGATG---TGTCAAATCAATTTTA------TTTTG---TGTATATCTACA----CTGTTTCAACATGAAGATTGCAGATTTTATGAGGGATGTTTCAGAAGCAGAAGCTAAGACACGGAAAGCTGAGCTGGCCCTTGTTACA--GCTAGAGCTGGAAGCAGTACACGAG---ACCTTTCAAATAAGTGGGAAGAA--TCAGAAATTGATG-AAGATGCAGAGCGCATGGAGTCTAT----AAAGGCATTGACTGTGTCTGCT--CTGGTTGGCACATTGGCTAG-----------CATACCA-ATTGCTTTATTCCAAGCAGAGAGCA-TTGGAGCACTTTTCA--TTAGAGAGGCAATAACCTTCATTAG-CTGTGCTTTGTTTGGGGTTACTTATCGCTATACTATAAGAAGAAATCTAGGAAACTTTCAGTTAAAAACGGGAACTGTAGCAGCATTTGGTATTGTAAGAGGTAAT-AAATTACAATTCATTGATG--TGATA-AAAGAA-CATTTATATTGTTTCATATTCAT-TTCGTAGCAAGCTTCAAG--GTGTTTTTGTGAAAG--------CAACCTAAATAGTTCTT-TAT--CAGGTCTTAGTCGATTTGAGGCTGAGCTTCCTATGGATTTTGATGTGAATGCTACACTTTTACATGTTCTAGATGCAGCATTCATGGTTGGTGAGGGCATTTTTATTTTTATTGCTGCAGCTATTGCCT------------------------------------TGATTTCAGCAATAAGATATTTG--GAAAGTTGTATATCAT-AAATGCTATCCATATCTGAAAA-GATAAATATTATAATTCAGAATAATGAACTAGTAACG
>TPL03
-TTGCTTGTGAGGGTCCTTGCTC--TACATATA-TTTTCTTCTTAAAA--GAGCTTATTTATTAATTATCC--AAGAGT---TTTCAAATCAATTTTCATGTTATTTT-----CTCTATTTGCA----TTCTTCCAACATGAAGATTTCAGACTGTCTGAGGGAGGTTTCAGAAGCAGAAGCTAAGATGCGTAAAGCTGAGCTTGCTCTCATCACT--GCTAGAGCTGGAAGCAGTATACAGG---ATCTTTCAAATAAATGGGAAGAA--GCAGATATTGATG-AAAATGCAGAGCGCATTGAGTCTAT----AAGAGCAATGTCTGTGTCTGCT--CTAGTTGGCACATTGGCTAG-----------CATTCCA-ATTGCTTTATTTGAAGCAAAAAGTT-TTGCAGGACTTTTTG--CGTGGGAGGGAGTAATCTTCATATG-CTGTGCTTTGTTTGGGGTGACTTACCGGTATACAGTGAGAAGAAATCTGGACAATATTCAGTTGAAAACAGGAACTGTAGCGGCATTTGGTCTTGTAAGAGGTGAC-AAATTACATAATATTGTTA--TGC------TTT-TTCTCAGATTGTTTTATATTCAT-TTCATAGTTAGCTTCGAA--G-TCTGAT--GAATG--------TAATATAGAAAACTC-T-TTT--CAGGTCTTAGTCAATTTGAGGCTGGGCTTCCTGTGGACTTCGATATGAGCACTCTACTCTCGCATGCTCTTGATTTAGCTTTTATGGTTGGAGAGGGCATACTTGTTTTCATCTCAGCAGCTATTGCTT----CT-----------------------TGGAACAAAATACATTGGATGTATTCTTTA--ATTATTTGTGTATTAG---CTTTCACTTGATTT-----------AAATGTAGTGCCAAAGATAAATTAATTCTA---
>WN5
-TTGCCTGTGAGGGTCTTCACTC--TGCATATA----CTTCTCAGATG--GGATTCATTTCTTAA-TGTCATATAAATT---TTTCAAATTTTTTTTCTTGCTATTTTG---TGTCTATCTACA----TTCTTCCAACTTGAAGATTGCAGATTGTCTAAGGGAGGTTTCAGAAGCAGAAGCTAAGGTACGTAAAGCTGAGCTTGCTCTTATTACA--GCTAGAGCTGGAAGCGGTATACAGG---ACCTTTCAAATAAGTGGGAAGAA--GCAGATATTGATG-AAGGTGCAGAGCGCATCGAGTCTAT----AAAGGCATTGTCTGTGTCTGCT--GTAATTGGAACATTTGCTAG-----------CATTCCA-GTTGCTTTATTTCAAGCAACTAGTG-TTCAAGGACTTTTCA--TTAGGGAAGGAATAATCTTCATTAT-CTGTGCTTTGTTTGGGGTGACTTATCGCTATACAGTGAGAAGAAACCTGGAAAACATTCAGTTGAAAACAGGAACTGTAGCAGCATTTGGCCTTGTGAGAGGTAAT-ATACGACAATGAATTATTA--TGAA-----AAA-CTTTCAGTTCGCTTCATATTTAT-TTCATAGCAGACTTGAAGGTT-TTTTTTGTGAAAG--------TAACCTAGA---TGTTT-TTT--CAGGTCTTAGTCAATTTGAGGCCAAGCTGCCTGTGGATTTTGATGTGAATATCATATTCTCTTATGCTCTTGATGCTGCATTTATGGTTGGTGAGGGCCTACTTGTTTTCATTTCTGCAGCTATAGCCT------------------------------------------------------ATTTT--TAATCTTGTATAT-AT-ATATGTCATTCATATCTTAAAA-GAT-AAAACCACTGTTAGTTTTATT------------
>WS10
-TTGTCTGTAGCGGTCTGCATTC--TGCGTGCA-TCTGTTCTCAGATA--GGCTTCATTTCTTAAGTGTCATAGAGATG--TTTTCAGATCAATTTTC------TTTTG---TGCATGTCTACA----CTGTTTCAACATGAAGATTGCAGATTTCATGAGGGATGTTTCAGAAGCAGAAGCTAATGTGCGGAAAGCTGAGCTGGACATTGTTAGA--GCTAGGGCTGGAAGCAGTAAATGGG---ACCTTTCAAATAAGTGGGAAGAA--TCAGAAATTGATG-AAGATGCAGAGCGCATAGAGTCTAT----AAAGGCATTGACCGTGTCTGCT--CTGGTTGGCACATTGGCCAG-----------CGTACCA-ATTGCTTTATTCCAAGCAGAGAGCA-TTGGAGGACTTCTAA--TAAGAGAGGCAATAACCTTCATTAG-CTGTGCTTTGTTTGGGGTTACTTATCGCTACACTGTTAGAAGAAATCTAGAAAATATGCAGTTAAAGATGGGAAGTGTTGCAGCATTTGGCCTTGTAAGAGGTAAT-AAATTAGAATGCATTGATG--TG----------------ATATTGTTTCATATTTAT-TTCATAGCAAGCTTAAAT--A-TTTTTTGTGAAAG--------AAATGTAAAATGTTCTT-TAT--CAGGTCTTAGTCGATTTGAGGCTGGGCTCCCCATAGATTTTGATGTGAATGCTATATATTTACATGTTCTCGACGCAGCATTCATGGTTAGTGAGGGTATTTTTGTTTTTATTCCTGCAGCTATTGCCT----GGATTC--------------TTGTTTGACTGTTGATTTCAGCAATAAGATATTTC--AAAAGTTGCATATTAT-AAATGCTAAGTAT--------------AAAGTTATGATTCAAAATAA-------------
>WW11
---------------CTGCATTC--TGCGTGCA-TCTGTTCTCAGATA--GGCTTCATTTCTTAAGTGTCATAGAGATG--TTTTCAGATCAATTTTC------TTTTG---TGCATGTCTACA----CTGTTTCAACATGAAGATTGCAGATTTCATGAGGGATGTTTCAGAAGCAGAAGCTAATGTGCGGAAAGCTGAGCTGGACATTGTTAGA--GCTAGGGCTGGAAGCAGTAAATGGG---ACCTTTCAAATAAGTGGGAAGAA--TCAGAAATTGATG-AAGATGCAGAGCGCATAGAGTCTAT----AAAGGCATTGACCGTGTCTGCT--CTGGTTGGCACATTGGCCAG-----------CGTACCA-ATTGCTTTATTCCAAGCAGAGAGCA-TTGGAGGACTTCTAA--TAAGAGAGGCAATAACCTTCATTAG-CTGTGCTTTGTTTGGGGTTACTTATCGCTACACTGTTAGAAGAAATCTAGAAAATATGCAGTTAAAGATGGGAAGTGTTGCAGCATTTGGCCTTGTAAGAGGTAAT-AAATTAGAATGCATTGATG--TG----------------ATATTGTTTCATATTTAT-TTCATAGCAAGCTTAAAT--A-TTTTTTGTGAAAG--------AAATGTAAAATGTTCTT-TAT--CAGGTCTTAGTCGATTTGAGGCTGGGCTCCCCATAGATTTTGATGTGAATGCTATATATTTACATGTTCTCGACGCAGCATTCATGGTTAGTGAGGGTATTTTTGTTTTTATTCCTGCAGCTATTGCCT----GGATTC--------------TTGTTTGACTGTTGATTTCAGCAATAAGATATTTC--AAAAGTTGCATATTAT-AAATGCTAAGTAT--------------AAAGTTATGATTCAAAATAAT------------
