# Supplementary material for: Development of a Target Enrichment Probe Set for Conifer (REMcon)
Source: Biology (Basel). 2024 May 22;13(6):361. doi: 10.3390/biology13060361 (PMC11200496; doi:10.3390/biology13060361)
Supplement: Supplementary file 1 [file biology-13-00361-s001.zip › biology-2960267-supplementary/Sup data/MO_orthlogs_alignments/Thupl29377563s0009_1.ortho.selected_stripped.aln.fasta]

>AA3
-TGAAAAGCATGTCA--GTCCACTTTCTT-CTCGAGGAA--GCATACT----GTAGTATC-TTTTAAGAAAAGCCAGGAACT------------CTCTGT--TTAAGCATTCCTCATTTGTTAATATCCATTT--TGCAGAAA--ACTAAGAATCATT-TGTTTCTTCATCATCTTCTTCAGGTTTCACAAAAAATTCAATGTAAGAAATACGACTTTGATGCTGCTGGTTGCTACAAGAATCTACAGGCTGCAGATGACCAGGTGCAGAACGAACAGGCACCAAATGTTGAATCTTCAATAGTCCACCTCTCCCAATTGTGAGCTTACTCCCTCTGTTATCCTTTAAAACTCCAGTTGGAATATTTGCAGTAGTTGCACGAAGAAACTTATATTTGTACCTGCAGATATAAATT-ATCA-AGGGAAAC-----AAGGCAATCTCAATTTACAGAGTTTAAAATTGACACAAAAGAAGACAT---GATAACATT--AAGCTTTG----------------------------------------------TAGCTGAG-------TTTTCCATTTAATCAAATCCTC-------------------------------------------------------------------------
>AA60
-TAATAGTCATTTCA--TCTTAAGTTTCTTATAGAGAGA----ATGCT----GCGATGTC-TTTCATTCCAG-CTATAAAGTTCTTGCTGCAA-CCTGCT--AGAAGGTTTTCTGTTTTACCAATATCCAATCTACTTATTAT--TTTAAGAATCATT-TGTTTCC---TCATCTTCTTCAGGCTTCACAAAAAATTCAATGTATGAAATACGATTCTGCTGCTGCTGATTGCCACAAGAATCTCCAGGTTGCTGATGACCAGGTGCTGGACGCACAGATACTAGATGTTGAATTTTAAGTAGTCCATTCATGCCAATTGTTAGTTTGCTTCCTCTGTTATCCTTCAAAACGCTAGTTGGAATATTTGCAGTAGTTGCACGGAGGAACTTATATTTGTACCTGTAGAAGTATCTT-GT---GAGAGAACTAATTAAGAGAATTTCA-TTTTTCTAGTG---------------GAAAAGTGC--TCTTAACGTT--GGGATTTTCTAAGTTGTTGTAA--GGTATTGTGTGATAATAACAAGCAAAAAG-TAGC------TT--------------------------------------------------------------------------------------------------
>AAR4
-TGAAAAGCATGTCA--GTCCACTTTCTT-CTCGAGGAA--GCATACT----GTAGTATC-TTTTAAGAAAAGCCAGGAACT------------CTCTGT--TTAAGCATTCCTCATTTGTTAATATCCATTT--TGCAGAAA--ACTAAGAATCATT-TGTTTCTTCATCATCTTCTTCAGGTTTCACAAAAAATTCAATGTAAGAAATACGACTTTGATGCTGCTGGTTGCTACAAGAATCTACAGGCTGCAGATGACCAGGTGCAGAACGAACAGGCACCAAATGTTGAATCTTCAATAGTCCACCTCTCCCAATTGTTAGCTTACTCCCTCTGTTATCCTTTAAGACTCCAGTTGGAATATTTGCAGTAGTTGCACGAAGAAACTTATATTTGTACCTGCAGATATAAATT-ATCA-AGGGAAAC-----AAGGCAATCTCAATTTACAGAGTTTAAAATTGACACAAAAGAAGACAT---GATAACATT--AAGCTTTG----------------------------------------------TAGCTGAG-------TTTTCCATTTAATCAAATCCTC-------------------------------------------------------------------------
>AF1
----AAAGCATGTAT--GTCCATTTTCTTAATCAAGGAA--GCATAATGAA-GTATTAGT-TTCCAAGCAAA-----------GCCGTTGCAACCCTGAT--AGAAACATCAAATATAGTCCAATATTGAATT--CATAGAAGTTTTTAAGAATCATT-AGTTTGCTCTTCATCTTCTTCAGGTTTTACAAAAAATTCAATGAAAGAAATCCGGTTCTGCTGTTGTTGATTGCCAGAAGAATCTACAGGCTGCTGAGGAGCTGGTGCCGGACGAATGGATACCAAATGTTGAACCTTCAATAGTCCATCTCTCCCAATTGTTAGCTTGCTCCCTCTATTATCCTTCAAAACACTAGTTGGAATATTTGCAGTAGTTGCACGAAGAAACTTATATTTGTACCTACAGGTATGAGTT-GTCA-AGGGAAACCATGTAAGGCAAACTCAATCTTCTGAATTGGAACTTGACTCTCAGTAAGGAAT---AATATATTT-AAAAATATTGCCAACCATCAT------------------ATATCAAACAAGAAA-TGCGTGAG--TTAG-TTTCATATTCAAGGAAATCCCCCATT--ACTTGTAAGAGACGGAGAAAACATTTAAGGCAATCTCAATATACTGAAAAAAGTTAACACTAAAGAA
>AG2
----------------------TTTTCTTAATCAAGGAA--GCATAATGAA-GTATTAGT-TTCCAAGCAAA-----------GCCGTTGCAACCCTGAT--AGAAACATCAAATATAGTCCAATATTGAATT--CATAGAAGTTTTTAAGAATCATT-AGTTTGCTCTTCATCTTCTTCAGGTTTTACAAAAAATTCAATGAAAGAAATCCGGTCCTGCTGTTGTTGATTGCCAGAAGAATCTACAGGCTGCTGAGGAGCTGGTGCCGGACGAACGGATACCAAATGTTGAACCTTCAATAGTCCATCTCTCCCAATTGTTAGCTTGCTCCCTCTATTATCCTTCAAAACACTAGTTGGAATATTTGCAGTAGTTGCACGAAGAAACTTATATTTGTACCTACAGGTATGAGTT-GTCA-AGGGAAACCATGTAAGGCAAACTCAATCTTCTGAATTGGAACTTGACTCTCAGTAAGGAAT---AATATCTTT-AAAAATATTGCCAACCATCAT------------------ATATCAAACAAGAAA-TGCGTGAG--TTAG-TTTCATATTCAAGGAAATCCCCCATT-TACTTGTAAGAGACGGAGAAAACATTTAAGGCAATCTCAAT---------------------------
>AME1
---ATAAGCTTGTCA--GTCCATTTTCTT-CTCAAGGAA--GCATACT----GTAGTATC-TTTTAAGAAAAGCCAGGAA--------------CTCTGT--TTAAGCATTCCTTGTTTGTTAATATCCATTT--TGCAGAAA--ACTAAGAATCATT-TGTTTCTTCATCATCTTCTTCAGGTTTCACAAAAAATTCGATGTAAGAAATACGACTTTGATGCTGCTGGTTGCTACAAGAATCTACAGGCTGCAGATGACCAGGTGTAGAACGAACAGGCACCAAATGTTGAATCTTCAATAGTCCACCTCTCCCAATTGTTAGCTTACTCCCTCTGTTATCCTTTAAAACTCCAGTTGGAATATTTGCAGTAGTTGCACGAAGAAACTTATATTTGTACCTGCAGATATAAATT-ATCA-AGGGAAAC-----AAGGCAATCTCAATTTACAGAGTTTGAACTTGACACCAAAGAAGATAT---GATAACATT--AAGCTTTG----------------------------------------------TAGCTGAG-------TTTGCCATTTAAGCAAATCCT--------------------------------------------------------------------------
>APA47
----AAAGCATGTAT--GTCCATTTTCTTAATCAAGGAT--GCATAATGCA-GTATTAGT-TTTCAAGCAAA-----------GCCGATGCAA-CCTGAT--AGAAGCATCAAATATAGTCCGATATTGAATT--TGTAGAAA--TTTAAGAATCATT-GGTCTCCTCGTCATCTTCTTCAGGTTTCACAAAAAATTCAATGAAAGAAATACGGTTCTGCTGTTGTTGAGTGGCCGAAGAATCTACAGGCTGTTGATGACCTGGTGCAGGACGAACGGATACCAAATGTTGAATCTTCAATAGTCCATCTCTCCCAATTGTTAGCTTGCTCCCTCTATTATCCTTTAAAACACTAGTTGGAATATTTGCAGTAGTTGCACGAAGAAACTTATATTTGTACCTACAGATGTGAGTT-GTCA-AGGGAAACCGTGTAAGGCAACCTCAATCTTCTGAATTCAAACTTGACACTCAATAAGGCAT---AATATCTTA-AAAAATATTGCCAATCGTCAT------------------ATATCAAACAAGAAA-TGT----G--TCAG-ATTCATATTCAAGGAAATCCCCCATT-TAACTGTAAAAGTTAGAAAACA---TTAAGGCAATCTCAATATACTAAGTGAACTTAACAC-------
>AS57
-TAAAAGTCATTTCA--TCCCAAATTCCTTATAGAGAAA--GCATGCT----GCTATATC-TTTTAACCAAG-CCAGAAATTGCTTGCTGCAA-CCTGCT--AGAAAATTTCCCAGTTTATTAATATCCAATTTATTTATTAG--TTTAAGAATCATT-TGTTTCTTCATCATCTTCTTCAGGTTTCACAAAAAATTCAATGTATGAAATACGATTCTGCTGCTGCTGATTGCCACAAGAATCTCCAGGCTGTGGATGACCAGGTGCTGGACGCACAGATACCAAATGTTGAATCTTCAATAGTCCATTCCTCCCAATTGTTAGCTTGCTTCCTCTGTTATCCTTCAAAACACTAGTTGGAATATTTGCAGTGGTTGCACGCAGAAACTTATATTTGTACCTGCATAAGTAACTT-GTTG-AGAGAAACCATTTAAGGGAATTTTAATTTTTTCAGTGCCAAATTCACACTGAAGAAAGTGC--TCTTAACATT--AAATTTTTGTGAATTGTTATGA--GGAATTATGTGATGATA---------------------------------------------------------------------------------------------------------------------------
>ASA51
----------------------------------------------------GTATTAGT-TTTCCAGCAAA-----------GTCGATGCAA-CCTGAT--AGGGACATCAAGTATAGACCGATATTGAAAT--CATAGAAT--TTTAAGAATCATT-GGTTTCCTCTTCATCCTCTTCAGGTTTAACAAAAAATTCAATGTAACAAATCCGATTCTGCTGCTGTTGATTGCCACATGAATCTACAGGCTGTTGATGACCTGGTGCAGGACGAACAGATACCAAATGTTGAATCTTCAATAGTCCACCTCTCCCAATTGTTAGCTTGCTTCCTCTATTATCCTTCAAAACACTAGTTGGAATATTTGCAGTAGTTGCACGAAGAAACTTATATTTGTACCTACAGATG-----------------------------------------------------------------------------------------------------------------------------------------------------------------------------------------------------------------------------------------------------------
>CF38
ATGCGATGATAGTCG--TCTCGTTTTCTTACCGGAGGAA--GCATAC-----AAGAAGTC-TTTTAAGCAAG-CCAGAAATTGCTCGGTGCAA-ACTGGT--AAAAAAATATATAATTTATAACATCCAAATT--CACAGAAG--TTTAAGAAGCATT-CGTTTCTTCATCATCTTCTTCAGGTTTCACAAAAAATTCAATGTATGAAATACGATTC---TGCTGCTGATTGCTACAAGAATCTACTGGCTGCTGATATCCAGGGGCGGGACGCACAGAAACCAAATGTTGAATCTTCAATAATCCACCGCTCCCAATTGTTAGTTTGCTTCCTCTGTTATCCTTTAAAACACCAGTTGGAATATTTGCAGTAGTTGCACGAAGAAACTTATATTTGTACCTGCAGATG------------AGAGAAACCATTTAAGGCAATCTTGATTTACCAAGTGACCACTTGACACCGAAGAAGGCAC---ATTAACATT--TAAATTTTGTTGA----------------------ATTATATCAAACAAGACG-TATCCAAG------------------------------------------------------------------------------------------------------
>CHA37
----------AGTCG--TCTCGTTTTCTTACCGGAGGAA--GCATAC-----AAGAAGTC-TTTTAAGCAAG-CCAGAAATTGCTCGGTGCAA-ACTGGT--AAAAAAATATATAATTTATAACATCCAAATT--CACAGAAG--TTTAAGAAGCATT-CGTTTCTTCATCATCTTCTTCAGGTTTCACAAAAAATTCAATGTATGAAATACGATTC---TGCTGCTGATTGCTACAAGAATCTACTGGCTGCTGATATCCAGGGGCGGGACGCACAGAAACCAAATGTTGAATCTTCAATAATCCACCGCTCCCAATTGTTAGTTTGCTTCCTCTGTTATCCTTTAAAACACCAGTTGGAATATTTGCAGTAGTTGCACGAAGAAACTTATATTTGTACCTGCAGATG------------AGAGAAACCATTTAAGGCAATCTTGATTTACCAAGTGACCACTTGACACCGAAGAAGGCAC---ATTAACATT--TAAATTTTGTTGA----------------------ATTACATCAAACAAGACG-TATCCAAG-------TTTTCTATTTACAGAAATTCCCCATT--ACCTGTAAGAGACATAGCGATCACACAAGGCAATGAAAATAT-------------------CAAATT
>CK7
-TAGAAGTCATTTCA--TCCCATTTTCCTTATGGAGAAA--GCATGCT----GCTATATT-TTTTAAGCAAG-CCAGAAATTGCTTGCTGCAA-CCTGCT--AGAAAATTTTACAGTTTATTAATATCCAATTTGTTTATTAG--TTTAAGAATCATT-TGTTTCTTCATCATCTTCTTCAGGTTTCACAAAAAATTCAATGTATGAAATACGCTTCTGCTGCTGCTGATTGCCACAAGAATCTCCAGGCTGCGGATGACCAGGTGCCGGACGCACAGATACCAAATGTTGAATCTTCAATAATCCATTCCTCCCAATTGTTAGCTTGCTTCCTCTGTTATCCTTCAAAACACTAGTTGGAATATTTGCAGTAGTTGCACGAAGAAACTTATATTTGTACCTGCAGATGTAACTT-ATTG-AGAGAAACCATTTAAGGGAATTTTA-TCTTCTGAGTGCCAAATTCACACTGAAGAAAGCGC--ACTTAACATT--AAAATTTTGTTAACTGTTATGA--GGAATTCTGTAATGATATCAAACAAGAAG-TAACCAA-------------------------------------------------------------------------------------------------------
>CL6
-TAGAAGTCATTTCA--TCCCATTTTCCTTATGGAGAAA--GCATGCT----GCTATATT-TTTAAAGCAAG-CCAGAAATTGCTTGCTGCAA-CCTGCT--AGAAAATTTTCCAGTTTATTAATATCCAATTTGTTTATTAG--TTTAAGAATCATT-TGTTTCTTCGTCATCTTCTTCAGGTTTCACAAAAAATTCAATGTATGAAATACGCTTCTGCTGCTGCTGATTGCCACAAGAATCTCCAGGCTGCGGATGACCAGGTGCCGGACGCACAGATACCAAATGTTGAATCTTCAATAATCCATTCCTCCCAATTGTTAGCTTGCTTCCTCTGTTATCCTTCAAAACACTAGTTGGAATATTTGCAGTAGTTGCACGAAGAAACTTATATTTGTACCTGCAGATGTAAATT-ATTG-AGAGAAACCATTTAAGGGAATTTTA-TCTTCTGAGTGCCAAATTCACACTGAAGAAAGCAC--ACTTAACATT--AAAATTTTGTTAACTGTTATGA--GGAATTATGTAATGATATCAAACAAGAAG-TAACCAAG--TTAG-TTTTCTATTTAAGGACATTCCTC------------------------------------------------------------------------
>CM9
-TAATAGTCATTTCA--TCTTAAGTTTCTTATAGAGAGA----ATGCT----GCGATATC-TTTCATTCAAG-CTATAAAGTTCTTGCTGCAA-CCTACT--AGAAGGTTTTCTGGTTTACCAATATCCAATTTACTTATTAT--TTTAAGAATCATT-TGTTTCC---TCATCTTCTTCAGGCTTCACAAAAAATTCAATGTATGAAATACGATTCTGCTGCTGCTGATTGCCACAAGAATCTCCAGGTTGCTGATGACCAGGTGCTGGACGCACAGATACTAAATGTTGAATTTTAAGTAGTCCATTCATGCCAATTGTTAGTTTGCTTCCTCTGTTATCCTTCAAAACGCTAGTTGGAATATTTGCAGTAGTTGCACGGAGAAACTTATATTTGTACCTGCAGAAGTATCTT-GT---GAGAGAACTAATTAAGAGAATTTCA-TTTTTCTAGTG---------------GAAAAGTGC-------ACGTT--GGGATTTTCTAAGTTGTTGTAA--GGTATTGTGTGATAATAACAAACAAGAAG-TAAC------TTTA-TTTTCTACGTTAAGGAAGTTCCT----GAATTGTAAAAGA---------------AGTCAATCTGT-----------------------------
>CO8
-TAATAGTCATTTCA--TCTTACGTTTCTTATAGAGAGA----ATGCT----GCGATATC-TTTCATTCAAG-CCATAAAGTTCATGCTGCAA-CCTGCT--AGAAGGTTTTCTGGTTTACCAATATCCAAGTTACTTATTAT--TTTAAGAATCGTT-TGTTTCC---TCATCTTCTTCAGGCTTCACAAAAAATTCAATGTATGAAATACGATTCTGCTGCTGCTGATTGCCACAAGAATCTCCAGGTTGCTGATGACCAGGTGCTGGACGCACAGACACTAAATGTTGAATTTTAAGTAGTCCATTCATGCCAATTGTTAGTTTGCTTCCTCTGTTATCCTTCAAAACGCTCGTTGGAATATTTGCAGTAGTTGCGCGGAGAAACTTATATTTGTACCTGCAGAAGTATCTT-GT---GAGAGAGCTAATTAAGAGAACATCA-TTTTTCTAGTG---------------GAAAAGTGC--TCTTAACGTT--GGGACTTTCTAAATTGTTGTAA--GGTATTGTGTGATAATAGCAAACAAG----TAAC------TTTA-TTTTCTACATTAAGGAAGTTCATCAAAGAATTGTAAAAGA---------------AGTCAATCTGTA-------------------------ATA
>CP16
-TAAAAGTCATTTCA--TCCCAAGTTTCTTATAAGGAAA--GAATGCT----ACTATATC-TTTTAGGCAAG-CTATAAATTTATTGCTCCAG-CCTGCT--AGAAAGCTTTCTAGTCTATCAATATCCACTTTTTTTATTAG--TTTAAGAATCATT-TGTTTCT---TCATCTTCTTCAAGTTTCACAAAAAAATCAATGTATGAAATACAATTCTGTTGTTGTTGATTGCTACAAGAATCTCCAGGCT---------------CTGGACGCAAAGATACTAAATGTTGAATCTTAAGTGATCCACTCATACCAAATGGTATCTTCCTTCCTCTATTATCCTTCAAAACGCCGGTTGGAATATTTG----------------------------------------------------------------------------------------------------------------------------------------------------------------------------------------------------------------------------------------------------------------------------------------------------
>CR44
----AAAACATGCCA--GACCATTTTTTT---------------------------------------------------------------------------------TCTAATTTGTATGCGACCACATCCATGGTGTAG--TTTAAGAACCATT-TGCATCTTCATCATCTTCTTCTGGTTTTACATAAAATTCAATGTAAGAAATACGCCCATGCTGCTGCTGATTGCCACTAGGATCTATAGGCTGTTGCTGACCAGGTTGAGGACGAACAGACACCAAATGTTGAATCTTCAACAATCCACCTCTCCCAACTGTTATTTTGCTTCCTCTGTTATCCTTTAAAACACCAGTTGGAATATTTGCAGTAGTTGCACGAAGAAACTTATATTTGTACCTGCACATATTGATT-GTTG-ATGTACACAATGTAA-GCAATCTTGACTTCTGAAAGAGTCAAGGGATC----GATACACAT---GCTGATGCT-GTAAAGATTCAGAGTTACACTAG---AAGATGAATGAAGTGATT-----------------------------TCTAT---------------------------------------------------------------------------------------
>CT15
---------------------------------------------------------------------------ATAAATTGCTTGGTGTAA-CTTGCT--AGAAAGCTTTCCAATTTATCAATATCCAATTTGTTTATTAG--TTTAAGAGTAATT-----TTTTCTTCATCTTATTCAAGATTAAAAAAAAATGCAATTTATGAAATACGATTCTATTGCTGCTAATTACCACAAGAATCTCCAAGCT---------------CTAGACATAGAGATACTAAATGTTGAATGTTTGGTGGTCCACTCATGCCAAATATTAGCTTGCTTCCTCTA-AATCCTTCAAAACACTAGTTGGAATATTTGTAGTAGTTGCACAAAGAAACTTATACTTGTACGTATAGAAGTAACTT-ATTG-AGAGAAACTATTTAACAAAAATTTAAAAAAATTAGTGTCAAATTTGTACTCAAGAAAGTGC--TCTTAACATT-GATATTTTTGTCTTCTTTTATAA--AGTATTATGTGATGATGTCAAACAAGAAAGTAACCAAG--TTAG-TTTTCTTCATAAGGAAATTCTAC-------CTGTAAGAGACATAATGATCACACAGATCAAATTGAGTATTAT----------------------
>DA12
-TAATAGTCATTTCA--TCTGAAGTTTCTTATAGAGAGA----ATGCT----GCAATAGC-TTTTATTCAAG-CTATAAATTGCTTGCTGCAA-CCTGCT--AGAAAGTTTTCTGGTTTACCAATATCCAGTTTGTTTATTAT--TTTAAGAATCATT-TGTTTCC---TCATCTTCTTCAGGCTTCACAAAAAATTCAATGTATGAAATACGATTCTGCTGCTGTGGATTGCCACAGGAATCTCCAGGCTGTGGATGACCAGGTGCTGGACGCACAGATACTAAATGTTGAATTTTAAGTAGTCCATTCATGCCAATTGTTAGTTTGCTTCCTCTGTTATCCTTTAAAACGCTAGTTGGAATATTTGCAGTAGTTGAGCGGAGAAACTTATATTTGTACCTGCAGAAGTATTTT-GTTGCTGAGAGACTAATTAAGGGAATTATAATTTTTCCAGTGC--------------AGAAAGTGC--TCTTAACGTT--GAGATTTTCTAAGCTGTTATGA--GGTATTATGTGATAATAGCAAACAAAAAG-TAAC------TTTG-TTTTCTACATAAGGAA-------------------------------------------------------------------------------
>DB53
----AAAGCATGTAT--GTCCACTTTCTTAATCAAGGAA--GCATAATTAA-GTATTAGT-TTTCAAGAAAA-----------GCCGTTGCAA-CCTGAT--AGAATCGTCAAATATTGTCCAATATTGAATT--CATAGAAA--TTTAAGAATCATT-AGTTTCCTCTTCATCTTCTTCAGGTTTCACAAAAAATTCAATGAAAGAAATCCGGTTCTGCTGTTGTTGGTTGACAGAAGAATCTACTGGCTGCTGATGACCTGGTGCAGGACGAACAGATACCAAATGTTGAATCTTCAATAGTCCATCTCTCCCAATCGTTAGCTTGCTCCCTCTGTTATCCTTCAAAACACTAGTTGGAATATTTGCAGTAGTTGCACGTAGAAACTTATATTTGTACCTACAGATGTGAGTT-GTCA-AGGGAAACCATC-----------------------------------------TAAGGCCT---AATATTTTA-AAAAATATTGCCAACCATCAT------------------ATATCAAACAAGAAA-TGTGTGAG--TTAG-TTTCATAGTCAAGGAAATCCCCCATT---------------------------------------------------------------------
>DC1
----AAAGCATGTAT--GTCCACTTTCTTAATCAAGGAA--GCATAATCAA-GTATTAGT-TTTCAAGAAAA-----------GCCGTTGCAA-CCTGAT--AGAATCGTCAAATATTGTCCAATATTGAATT--CATAGAAA--TTTAAGAATCATT-AGTTTCCTCTTCATCTTCTTCAGGTTTCACAAAAAATTCAATGAAAGAAATCCGGTTCTGCTGTTGTTGGTTGACAGAAGAATCTACTGGCTGCTGATGGCCTGGTGCAGGACGAACAGATACCAAATGTTGAATCTTCAATAGTCCATCTCTCCCAATCGTTAGCTTGCTCCCTCTGTTATCCTTCAAAACACTAGTTGGAATATTTGCAGTAGTTGCACGTAGAAACTTATATTTGTACCTACAGATGTGAGTT-GTCA-AGGGAAACCATT-----------------------------------------TAAGGCAT---AATATCTTA-AAAAATATTGCCAACCATCAT------------------ATATCAAACAAGAAA-TGTGTGAG--TTAG-TTTCATAGTCAAGGAAATCCCCCATT--ACTTGTAAGAGAC--AGAGAACATTTAAGGCAATCTCAATATACTGAG--AAGTTAACACTCAAGAA
>DD1
----AAAGCATGTAT--GCCCTTTTTCTTAATCAAGGAA--GCATAATGAA-GTATTAGT-TTTCAAGCAAA-----------GCTGTTGCAA-CCTAAT--AGAAAAGTCAAATATTGTCCAATATTGAATT--CATAGGAG--TTTAAGAATCAGT-TGTTTCCTCTTCATCTTCTTCAGGTTTCACAAAAAATTCAATGAAAGAAATTCGGTTCTGCTGTTGTTGACTGACAGAAGAATCTGCAGGCTGCTGATGACCTTGTGCAGGACGAACAGATACCAAATGTTGAATCTTCAATAGTCCATCTCTCCCAATTGTTAGCTTGCTCCCTCTATTATCCTTCAAAACACTAGTTGGAATATTTGCAGTAGCTGCACGGAGAAACTTATATTTGTACCTACAGATATGAGTT-GTCA-AGGGAAACCATGTAAGGCAAACTCAATGTTCTG-ATTGGAACTTGACTCTCAGTAAGGTAT---AATATCTTA-AAAAATATTGCCAGCCATCAT------------------A-----------------------------------------------------------------------------------------------------------------------------
>DIM50
TTGGAAAGCATGTAT--GACCTTTTTCTTAATCAAGGAA--GCATGATGAA-GTATTAGT-TTTCAAGCAAA-----------GCTGTTGCAA-CCTGAT--AGAAAAGTCAAATATCGTCCAATATTGAATT--CATAGGAA--TTTAAGAATCAGT-TGTTTCCTCTTCATCTTCTTCAGGTTTCACAAAAAATTCAATGAAAGAAATTCGGTTCTGCTGTTGTTGACTGACAGAAGAATCTGCAGGTTGCTGATGACCTGGTGCAGGATGAACAGATACCAAATGTTGAATCTTCAATAGTCCATCTCTCCCAATTGTTAGCTTGCTCCCTCTATTATCCTTCAAAACACTAGTTGGAATATTTGCAGTAGCTGCACGGAGAAACTTATATTTGTACCTACAGATATGAGTT-GTCA-AGGGAAACCATGTAAGGCAAAATCAATGTTCTG-ATTGGAACTTGACTCTCAGTAAGGCAT---AATATCTTA-AAAAATATTGCCAGCCATCAT------------------ATATCAAACAAGAAA-TATGTGAG--TTAG-TTTCATATTCAAGGAAATCCCCCATT----------------GAGAAAACATTTAAGGCAATCTCAATATACTGAGTTAAGTTAACACTCAAGAA
>EN45
----AAAACATGCCA--GACCTTTTTTTT--------------------------------------ATATA-TATAAAGAAGCATCCCATTG-CATATT-TGCATCGACTCTGCTTTGTCTGCGATCACATCCATAGAGCAG--TCTAAGAATCATT-TGCATCATCGTCATCTTCTTCTGGTTTTACATAAAATTCAATGTAAGCAATACGCCCCTGCTGCTGCTGATTGCCGCTAGGATCTACAGGATACTGCTGACCAGGTTGAGCACGAACAGACACCAAATGTTGAATCTTCAATAACCCACCTCTCCCAAATGTTAGTTTGCTTCCTCTGTTATCCTTTAAAACGCTAGTTGGAATATTTGCAGTAGTTGCACGAAGAAACTTATATTTGTACCTGCAAATGTTAATT-GTTG-ATGGAAACAGTGTAA-GCAACCTTGATTTCTGAGAGTGTCAAGGGATT----AATACACAT---ACCAATGTT--GATGTCTTGTGAAATAAAATAA---AACAGGAATCATGGTATCAGAGAAAAGT----CCAAG--TAGAATATTTTGTTTTAGGGAATACC--------------------------------------------------------------------------
>FC13
-TAATAGTCATTTCA--TCTGAAGTTTCTTATAGAGAGA----ATGCT----GCTATAGC-TTTTATTCAAG-CTATAAATTGCTTGCTGCAA-CCTGCT--AGAAAGTTTTCTGGTTTACCAATATCCAGTTTGTTTATTAT--TTTAAGAATCATT-TGTTTCC---TCATCTTCTTCAGGCTTCACAAAAAATTCAATGTATGAAATACGATTCTGCTGCTGTGGATTGCCACAGGAATCTCCAGGCTGTGGATGACCAGGTGCTGGACGCACAGATACTAAATGTTGAATTTTAAGTAGTCCATTCATGCCAATTGTTAGTTTGCTTCCTCTGTTATCCTTTAAAACGCTAGTTGGAA----------------------------------------------------------------------------------------------------------------------------------------------------------------------------------------------------------------------------------------------------------------------------------------------------------
>FTS1
--------------------------------------------------A-GTATTAGT-TTTCAAGAAAA-----------GCCGTTGCAA-CCTGAT--AGAATCGTCAAATATTGTCCAATATTGAATT--CATAGAAA--TTTAAGAATCATT-AGTTTCCTCTTCATCTTCTTCAGGTTTCACAAAAAATTCAATGAAAGAAATTCGGTTCTGCTGTTGTTGATTGACAGAAGAATCTACTGGCTGCTGATGACCTGGTGCAGGACGAACAGATACCAAATGTTGAATCTTCAATAGTCCATCTCTCCCAATCGTTAGCTTGCTCCCTCTGTTATCCTTTAAAACACTAGTTGGAATATTTGCAGTAGTTGCACGCAGAAACTTATATTTGTACCTACAGATGTGAGTT-GTCA-AGGGAAACCATG-----------------------------------------TAAGGCAT---AATATCTTA-AAAAATATTGCCAACCATCAT------------------ATATCAAACAAGAGA-TGTGTGAG--TTAG-TTTCATATTCAAGGAAATCCCCCATT-TACTTGTAAAAGAC--AGAAAACATTTAAGGCAATCTCGATATACTGAG--AAGTTAACACTCAAGAA
>FTS2
----AAAGCATGTAT--GTCCACTTTCTTAATCAAGGTA--GCATAATTAA-GTATTAGT-TTTCAAGAAAA-----------GCCGTTGCAA-CCTGAT--AGAATCGTCAAATATTGTCCAATATTGAATT--CATAGAAA--TTTAAGAATCATT-AGTTTCCTCTTCATCTTCTTCAGGTTTCACAAAAAATTCAATGAAAGAAATTCGGTTCTGCTGTTGTTGATTGACAGAAGAATCTACTGGCTGCTGATGACCTGGTGCAGGACGAACAGATACCAAATGTTGAATCTTCAATAGTCCATCTCTCCCAATCGTCAGCTTGCTCCCTCTGTTATCCTTTAAAACACTAGTTGGAATATTTGCAGTAGTTGCACGCAGAAACTTATATTTGTACCTACAGATGTGAGTT-GTCA-AGGGAAACCATG-----------------------------------------TAAGGCAT---AATATCTTA-AAAAATATTGCCAACCATCAT------------------ATATCAAACAAGAGA-TGTGTGAG--TTAG-TTTCATATTCAAGGAAATCCCCCATT-TACTTGTAAAAGAC--AGAAAACATTTAAGGCAATCTCGATATACTGAG--AAGTTAACACTCAAGAA
>GG1
CAAAAATACCTCCCACCTCTTATTAGTTTACAGCAGGTA--CAATCAT----GAATATTCATTGTGCCAAAA-GCATCAGTTCATTTTTCAAC-TCAAGTATTAAAGAAATCTAACTGAATTATTCTGGATTTTGGGAAGTGG--ACTATGAATCATT-TGTTTCTTCATCATCTTCCTCTGGTTTGACAAAAAATTCTATGTAAGAAATACGACCCTGTTGCTGCTGATTGCCACTAGGATCTGCAGGCTGCTGCTGACCAGGTGCCGGACGAACAGATACTAAATGTTGAATCTTCAACAATCCACCTTTCCCAATTGTTAACTTGCTTCCTCTGTTATCCTTTAAAACACCAGTTGGAATATTTGCGGTCGTTGCGCGAAGAAACTTATATTTATACCTGCAAACATTCATTTGTTGAAGGGAATACGAACCATGCGTACTTGATTTCT------GTGAGTTGAAACTAAATAAGAGTG--TACTGGTGTT--GGTATTTTATAAACTGCAATAATATGAAAAAAATCATAATATCAAAGAAAAGG-GGTCCAGGACTAAAATACTTTATTTAAGGGAATCTCTCTACTCATCC---------------------------------------------------------------
>HB41
----AAAGCATGTAT--GTACATTTGCTTAATCGAGGAA--GTATAATG-----ATTAGT-TTTCAAGCAAA-----------GCCATTGCAA-CCTGAT--AGGAGAATCAAATATAGACCAATACTGAATT--CATAGAAT--TTTAAGAATCATT-CGTTTCCTCTTCATCCTCTTCAGGTTTCACAAAAAATTCAATATAAGAAATCCGGTTCTGCTGCTGTTGATTGCCACAAGAATCTACAGGCTGTTGATGACCTGGTGCAGGACGAACAGATACCAAATGTTGAATCTTCAATAGCCCATCTCTCCCAATTGTTAGCTTGCTTCCTCTATTATCCTTTAAAACACCAGTTGGAATATTTGCAGTAGTTGCACGAAGAAACTTATATTTGTACCTACAGATGAAAGTT-GTTA-AGGGAAACCATGTAAGGCAACCTCAATCTTCTGAATTGGAACTTGACATTCAGTAAGCCAT---AATATCTTT-AAAAATATTGCCGACTGTCATAAATGAAATGACATGATGATATCAAACGAGAAA-AGT--GAG--TTAG-TTTTGTATTCATGGAAATTCGCCATTTTACCTGTAAGAGACAGGGAAATCATACGAGGCAATCTCAATATACTGAGTGAACTTGACACTCAAGCA
>LF2
----------------------------------------------------CATCTATC-TTCTCAACAGA-----------GCCATTAGGT-CAGATTCAAACAACATCATGTATAAACCCATATTGAATT--CATAGAAT--TTTAAGAATCATT-GGTTTCCTCTTCATCCTCTTCAGGTTTCACAAAAAATTCAATGTAAGAAATTCGGTTCTGCTGCTGTTGATTGCCACTAGAATCTACAGGCTGTTGATGACCTGGTGCAGGACGAACAGATACCAAATGTTGAATCTTCAATAGTCCACCTCTCCCAATTGTTAGCTTGCTCCCTCTATTATCCTTTAAAACACCAGTAGGAATATTTGCAGTAGTTGCGCGAAGAAACTTATATTTGTACCTACAGATGTTAGTT-GTCA-GGGGAGACCACGTAAGGCAATCTCAATCTTCTGAATTGGAACCTGACATTCCATAAGACAT---AA-----------------------------------------------------------------------------------------------------------------------------------------------------------------------------
>MC0
--GAAAAGCATGTAT--GTCGATTTTCTTATTCCAGAAA--GTATTATGAA-GTATTAGT-TTTCAAGTAAA-----------GCCATTGCAG-CCCAAC--AGGAGCATCAAGTATAGACCAATATTGAATT--CATAGAAT--TTTAAGAATCGTT-GGTTTCCTCTTCATCCTCTTCAGGTTTCACAAAAAATTCAATGTAAGAAATCCGGTTCTGCTGCTGTGGATTGGCAGAAGAATCTGCAGGCTGTTGATGACCTGGTGCAGGACGAACAGATACCAAATGTTGAATCTTCAATAGTCCACCTCCCCCAATTGTTAGCTTGCTCCCTCTATTATCCTTTAAAACACCAGTTGGAATATTTGCAGTAGTTGCACGAAGAAACTTATATTTGTACCTACAGATATGCGTT-GTCA-AGAGAAACCATGTAAGGTAACCTCAACCTTCTGAATTGGAACTTGACAGTCAATAAGGCAT---AACATCTT--AAAAATATTGCCAAC-GTCATAATTCAAATGATATCATGATATCAAACAAGAAA-TGTGAGAG--TTAG-TTTCGTATTCAAGGAAACCCCCCAT----------------------------------------------------------------------
>MT0
-----------------------TTACTTAATCAAGGAA--GCATAATGAA-GTATAAGT-TTTCAAGCAAA-----------GGCGTTGCAA-CCTGAA--AAAAGCATCA-------------ATTGAATT--CATAAAAG--TTTAAGAATCATT-GGTTTCCTCTTCATCCTCTTCAGGTTTCACAAAAAATTCAATGAAAGAAATTCGGTTCTGCTGCTGTTGAGTGCCAGAAGAATCTACAGGCTGTTGATGACCTGGTGCAGGACGAATGGATACCAAATGTTGAATCTTCAATAGTCCACCTCTCCCAATTGTTAGCTTGCTCCCTCTATTATCCTTCAAAACACTAGTTGGAATATTTGCAGTAGTTGCACGAAGAAACTTATATTTGTACCTACAGATGTGAGTT-GTCA-AGGGACACCATGTAAGGCAACCTCAATC-TCTGAATTGAAACTCAACACTCAACAAGGCAT---AATATCTTA-AAAAATATTGCCAACCGTTATAATAGAAATGACATGATGATATCAAACAAGAAA-TGTGTGAG--TTAG-TTTCCTATTCAAGGAAATCCCCCATT-TACCTGTAAGAGACAAAG-AAACATGTAAGGCAATCTGGATCTATTGAGTGAACTTAACACTCAAGAG
>NN48
----AAAGCATGTAT--GTCCATTTTCTTAATCAAGGAA--GCATAATGAA-GTATTAGT-TTTCAAGCAAA-----------GCCGTTGCAA-CCTGAT--AGAAACATCAAATATAGTCCAATATTGAATT--CATAGAAG-TTTTAAGAATCATT-AGTTTCCTCTTCATCTTCTTCAGGTTTCACAAAAAATTCAATGAAAGAAATCCGGTTCTGCTGTTGTTGATTGCCAGAAGGATCTACAGGCTGCTGAGGAGCTGGTGCAGGACGAACGGATACCAAATGTTGAATCTTCAATAGTCCATCTCTCCCAATTGTTAGCTTGCTCCCTCTATTATCCTTCAAAACACTAGTTGGAATATTTGCAGTAGTTGCACGAAGAAACTTATATTTGTACCTACAGATGTGCGTT-GTCG-AGGGAAACCATGTAAGTCAAAGTGAATCTTCTGAATTGGAACTTGACTCTCAGTAAGGCAT---AATATCTTA-AAAAATATTGCCAACCATCAT------------------ATATCAAACAAGAAA-TGTGCGAC--TTAG-TTTCATATTCAAGGAAATCCCCCATT-----TGTAAGAGGCGGAGAAAACATTAAAGGCAATCTCAATATACTGAGTGAAGTTAACAC-------
>PA42
----AAAGCATGTAT--ATCCATTATCTTAATCGAGCAA--GTATAATGAA-GTATTAGT-TTTCAAGCCAA-----------GTCGTTGCAA-CCTGGT--AAGGGCATCACGTATAGACCAAAATTGAATT--CGTAGAAT--TTTAAGAATCATT-GGTTTCCTCTTCATCCTCTTCAGGTTTCACAAAAAATTCAATGTAACAAATCCGATTCTGCTGCTGTTGATTGCCACATGAATCTACAGGCTGTTGATAACCTGGTGCAGGACGAACAGATACCAAATGTTGAATCTTCAATAGTCCACCTCTCCCAATTGTTAGCTTGCTTCCTCTATTATCCTTCAAAACACCAGTTGGAATATTTGCAGTAGTTGCACGAAGAAACTTATATTTGTACCTACAGATGTGAGTT-GTCA-AGGGAAACCATGTCAGACAACCTCAATCTTCTGAATTGGAACATGACACTCAATAACGCAT---AATATCTTT--AAAATATTGTC-------------------ACATGATAATATCAAACAAGAAA-TG--------TTAG-TTTCGTATTCAAGGAAATCCCCCTTTATACCTGTAAGAGACAGGGAAACCA--TAAGGCAATCTCAATCTACTGAGTGAATTTGAAACTCAAGAA
>PF1
----AAAGCATGTAT--GTCCATTTTCTTAATCAAGGAA--GCATAATGAA-GTATTAAT-TTTCAAGCAAA-----------GCCGTTGCAT-CCTGAT--AGAAGCATCAAATATAGTCCAATATTGAATT--CATAGAAA--TTTAAGAATCATT-GGTTTCCTCTTCAACTTCTTCAGGTTTCACAAAAAATTCAATGAAAGAAATCCGGTTCTGCTGTTGTTGATTGCCAGAAGAATCTACAGGCTGTTGATGACCTGGTGCAGAACGAACGGATACCAAATGTTGAATCTTCAATAGTCCATCTCTCCCAATTGTTAGCTTGCTCCCTCTATTATCCTTTAAAACACTAGTTGGAATATTTGCAGTAGTTGCACGAAGAAACTTATATTTGTACCTACAGATGTGAGTT-ATCA-AGGGAAACCATGTAAGGCAAACTCAATCTTCTGAATTGGAACTTGACACTCAATAAAGCAT---AATATTTTA-AAAAATATTGCCAACTGTCAT------------------ATATCAAACAAGAAA-TGTGTGAG--TTAG-TTTCATATTCAAGAAAATCCCCCATT--ACCTGTAAGAGA--GAGAAAACATGTACGGCAATCTCAATATACTGAGTGAACTTAACACTCAGGAA
>PFM1
----AAAGCATGTAT--GTCCATTACCTTAATCGAGGAA--GTATAATGAA-GTATTAGT-TTTCCAGCAAA-----------GTCGATGCAA-CCTGAT--ATGGACATCAAGTATAGACCGATATTGAAAT--CATAGAAT--TTTAAGTATCATT-GGTTTCCTCTTCATCCTCTTCAGGTTTAACAAAAAATTCAATGTAACAAATCCGATTCTGCTGCTGTTGATTGCCACATGAATCTACAGGCTGTTGATGACCTGGTGCAGGACGAACAGATACCAAATGTTGAATCTTCAATAGTCCACCTCTCCCAATTGTTAGCTTGCTTCCTCTATTATCCTTCAAAACACTAGTTGGAATATTTGCAGTAGTTGCACGAAGAAACTTATATTTGTACCTACAGATGTGAGTT-TCCA-AGGGAAACCATGTCAGATAACCTCAATCTTCTGAATTGGAACATGACACTCAATAACGCAT---AATATCTTTAAAAAATATTGCCAACCATCATAATTAAAATGACATGACGATATCAAACAAGAAA-TG------------------------------------------------------------------------------------------------------------
>PH2
----AAAGCATGTAT--GTCCATTTTCTTAATCAAGGAA--GCATAATGAA-GTATTAAT-TTTCAAGCAAA-----------GCCGTTGCAT-CCTGAT--AGAAGCATCAAATATAGTCCAATATTGAATT--CATAGATA--TTTAAGAATCATT-GGTTTCCTCTTCATCTTCTTCAGGTTTCACAAAAAATTCAATGAAAGAAATCCGGTTCTGCTGTTGTTGATTGCCAGAAGAATCTACAGGCTGTTGATGACCTGGTGCAGAACGAACGGATACCAAATGTTGAATCTTCAATAGTCCATCTCTCCCAATTGTTAGCTTGCTCCCTCTATTATCCTTTAAAACACTAGCTGGAATATTTGCAGTAGTTGCACGAAGAAACTTATATTTGTACCTACAGATGTGAGTT-GTCA-AGGGAAACCATGTAAGGCAAACTCAATCTTCTGAATTGGAACTTGACACTCAATAAGGCAT---AATATTTTA-AAAAATATTGCCAACTGTCAT------------------ATATCAAACAAGAAA-TGTGTGAG--TTAG-TTTCATATTCAAGAAAATCCCCCATT-TACCTGTAAGA----GAGAAAACATGTAAGGCAATCTCAATATACTGAGTGAACTTAACACTCAGGAA
>PS30
----AAATCATGTAT--GTACATTATCTTAATCGAGC------------AA-GTATTAGT-TTCTAAGCAAA-----------GTCGTTGCAA-CCTGGT--AGAGGCATCACGTATAGACCAATATTG---T--CGTAGAAT--TTTAAGAATCATT-GGTTTCCTCTTCATCCTCTTCAGGTTTCACAAAAAATTCAATGTAACAAATCCGATTCTGCTGCTGTTGATTGCCACATGAATCTACAGGCTGTTGATGACCTGGTGCAGGACGAACAGATACCAAATGTTGAATCTTCAATAGTCCACCTCTCCCAATTGTTAGCTTGCTTCCTCTATTATCCTTCAAAACACCAGTTGGAATATTTGCAGTAGTTGCACGAAGAAACTTATATTTGTACCTACAGATGTGAGTT-GTCA-AGGGAAACCATGTCAGACAACCTCAATCTTCTGAATTGGAACATGACACTCAATAACGCAT---AATATCTTT--AAAATATTGTC-------------------ACATGATAATATCAAACAAGAAA-TG--------TTAA-TTTCGTATTCAAGGAAATCCCCCTTTATACCTGTAAGAGACAGGGAAACCA--TAAGGCAATCTCAATCTACTGAGCGAATTTGAAACTCAAG--
>PSF43
---------------------------------------------AATTAA-GTATTAGT-TTTCAAGCAAA-----------GCCGTTGCAA-CCTGAC--AGAAACATCAAATATAGTCCAATATTGAATT--CATAGAAG-TTCTAAGAATCATT-AGTTTCCTCTTCATCTTCTTCAGGTTTCACAAAAAATTCAATGAAAGAAATCCGGTTCTGCTGTTGTTGATTGCCAGAAGAATCTACAGGCTGTTGAGGAGAAGGCACAGGACGAACGGATACCAAATGTTGTATCTTCAATAGTCCATCTCTCCCAATTGTTAGCTTGCTCCCTCTGTTATCCTTCAAAACACTAGTTGGAATATTTGCAGTAGTTGCACGAAGAAACTTATATTTGTACCTACATATATGAGTT-GTCA-AGGGAAACCATGTAAGGCAAACTCAATCTTCTGAATTGGAACTTGACTCTCAGTAAGGCAT---AATATCTTA-AAAAATATTGCCAACCATCAT------------------ATATCAAACAAGAAA-TGCGTGAG--TTAG-TTTCGTATTCAAGGAAATCGCCCATT--ACTTGTAAGAGACAGAAAAAACATTTAAGGCAATCTCAATATACTGAGAAGTTT-------------
>PTA0
--------------------------------CAAGGAAGCATTTAATGAA-ATATTAGT-TTTCAAACAAA-----------GTCGTTGCAA-CCTGAT--AGAAGCATCAAGTATAGACCCATATTGAATT--CATAGAAT--TTTAGGAATCATT-GGTTTCCTCTTCATCCTCTTCAGGTTTCACAAAAAATTCAATATAAGAAATCCGGTTCTGCTGCTGTTGATTGCCAGAGGAATCTACAGGCTGTTGATGACCTGGTGAAGGACGAACAGATACCAAATGTTGAATCTTCAATAGTCCACCTCTCCCAATTGTTAGCTTGCTCCCTCTATTATCCTTTAAAACACTAGTTGGAATATTTGCAGTAGTTGCACGAAGAAACTTATATTTGTACCTACAGATGTGAGTT-GTCA-AGAGAAACCATGTAAGGCAACCTCAATATTCTGAATTGGAATTTCACACTCGATAAGGCAT---AATATCTTT-AAAAATATTGCCAACCATCATAATTGAAATGACATAATTATATCAAACAAGAAA-TGT--GAG--TTAG-TTTCATATTCAAGGAAATCCCCC------------------------------------------------------------------------
>RC54
------AGCATGTAT--GTCCATTTTCTTAATCAAGGAA--GCATAATGAA-GTATTAGT-TTCCAAGCAAA-----------GCCGTTGCAA-CATGAT--AGAAACATCAAATATAGTCCAATATTGAATT--CATAGAAGTTTTTCAGAATCATT-AGTTTCCTCTTCATCTTCTTCAGGTTTTACAAAAAATTCAATGAAAGAAATCCGGTTCTGCTGTTGTTGATTGCCAGAAGAATCTACAGGCTGCTCAGGAGCTGGTGCAGGACGAACAGATACCAAATGTTGAACCTTCAATAGTCCATCTCTCCCAATTGTTAGCTTGCTCCCTCTATTATCCTTCAAAACACTAGTTGGAATATTTGCAGTAGTTGCACGAAGAAACTTATATTTGTACCTACAGATATAAGTT-GTCA-AGGGAAACCATGTAAGGCAAACTCAATGTTCTGAATTGGAACTTGACTCTTAGTAAGGCAT---AATATCTTA-AAAAATATTGCTAACCATCAT------------------ATATCAAACAAGAAA-TGTGTGAG--TTAGTTTTCATATTCAAGGAAATACCCCAT----------------------------------------------------------------------
>RR55
------------------------------------------------------------------------------------CCGTTGCAA-CATGAT--AGAAACATCAAATATAGTCCAATATTGAATT--CATAAAAGTTTTTAAGAATCATT-AGTTTCCTCTTCATCTTCTTCAGGTTTTACAAAAAATTCAATAAAAGAAATCCGGTTC---TGCTGTTGATTGCCAGAAGAATCTACAGGCTGCTGAGGAGCTGGTGCAGGACGAACGGATACCAAATGTTGAATCTTCAATAGTCCATCTCTCCCAATTGTTAGCTTGCTCCCTCTATTATCCTTCAAAACACTAGTTGGAATATTTGCAGTAGTTGCACGAAGAAACTTATATTTGTACCTACAGATATGTGTT-GTCA-AGGGAAACCATGTAAGGCAAACTCAATGTTCTGAATTGGAACTTGACTCTTAGTAAGGCAT---AATATCTTA-AAAAATATTGCTAACCATCAT------------------ATATAAAACAAGAAA-TGTGTGAG--TTAGTTTTCATATTCAAGGAAATACCCCATT--ACTTGTAAGAGACGGAAAAAACATTTAAGGCAATCTCAATGTACTGAGTAAATTCTACACTCAAGAA
>SA1
----AAAGCATGTAT--GTCCTTTATCTTAATCAAGGAA--GTATAATGAATGTATTAGT-TTTCAAGCAAA-----------GTCGTTGCAA-CCTGAT--AGGGGTATCAAGTATAGACCAATATTGAATT--CATAGAAT--TTTAAGAATCATT-GGTTTCCTCTTCATCCTCTTCAGGTTTCACAAAAAATTCAATGTAACAAATCCGATTCTGCTGCTGTTGATTGCCACATGAATCTACAGGCTGCTGATGACCTGGTGCAGGACGAACAGATACCAAATGTTGAATCTTCAATAGTCCACCTCTCCCAATTGTTAGCTTGCTTCCTCTATTATCCTTTAAAACACCAGTTGGAATATTTGCAGTAGTTGCACGAAGAAACTTATATTTGTACCTACAGATGTGAGTT-GTAA-AGAGAAACCATGTCAGACAAACTCAATCTTCCGAATTCTAACATGACACTCAATAACGCAT---AATATCTTT-AAAAATATTCCCAACCGTCATAATTGAAATGACATAATGATATCAAACAAGAAA-TG--------TTAG-TTTCGTATTCAAGGAAATCCCCCTTTGTACCTGTAAGAGACACAGAGACAA--TAAGGAAATCACAATCTACTGACTGAACTTGACACTCAAGAA
>SC0
--------------------------------------------------------------------------------------------A-CCTGCT--AGAAGCATCAAATATAGACCAATATTGAATT--CATAGAAT--TTTAAGAATCATT-GGTTTCCTCTTCATCCTCTTCAGGTTTCACAAAAAATTCAATGAAAGAAATCCGGTTCTGCTGCTGCTGAGTGCCAGAAGAATCTACAGGCTGTTGATGACCTGGTGCAGGACGAACGGATATCATATGTTCAATCTTCAATAATCCACCTCTCAGAATTGTAAGCTTGCTCCCTCTATTATCCTTCAAAACACTACTTGGAATATTTGCAGTAGTTGCACGAAGAAACTTATATTTGTACCTACAGATGTGAGTT-GTCA-AGGGAAACCATGTAAGGCAACCTCAATCTTCTGAATTGGAACTTGACACTCAGTAAGGCAT---AATAGCTTT-CAAAACATTGACAACCATCATAATTGAAATGACATGATGATATCAAACAAGAAA-TGTGTGAA-------TTTCATATTCAAGGAAATCCCCCATT-TACCTGTAAGAGACAGGGAAAACATGTAAGGCA-----------------------------------
>SE46
------------------------------------------------------------------------------------------TTG-CATACT-TGCATGCACTTTGCTTTATCTGAGATCACATCCATAGAGCAC--TCTAAGAATCATT-TG---CATCATCATCTTCTTCTGGTTTTACATAAAATTCAATGTACGCAATACGCCCATGCTGCTGCTGATTGCCACTAGGATCTACAGGATACTGCTGACCAGGTTGAGGACGAACAGACACCAAATGTTGAATCTTCAATAACCCACCTCTCCCAAATGTTAGTTTGCTTCCTCTATTATCTTTTAAGACACTAGTCGGAATATTTGCTGTAGTTGCACGAAGAAACTTATATTTGTACCTGCAAATGTTAATT-GTTA-ACGGAAACGGTGTAA-AGTACTACAACCGATGCAATGTT-----------------------GTGCCGATGTT--GATGTCTTGTAAAATAGAATAA----------------------------------------------------------------------------------------------------------------------------------------------
>SG23
-TAAAAGTCATTTCA--TCCCAAATTCCTTATAGAGAAA--GCATGCT----GCTACATC-TTTTAAGC----CTAGAAATTGCTTGCTGCAA-CCTGCT--AGAAAA-TTTCCAGTTTATTAATATCCAATTTGTTTATTAG--CTTAAGAATCATT-TGTTTCTTCATCATCTTCTTCAGGTTTCACAAAAAATTCAATGTATGAAATACGATTCTGCTGCTGCTGATTGCCACAAGAATCTCCAGGCTGCGAATGACCTGGTGCTGGACGCACAGATACCAAATGTTGAATCTTCAGTAGTCCATTCCTCCCAATTGTTAGCTTGCTTCCTCTGTTATCCTTCAAAACACCAGTTGGAATATTTGCAGTAGTTGCACGAAGAAACTTATATTTGTACCTGCAGAAGTAACTT-GTTG-AGAGAAACCATTTAAGGGAATTTTAATTTTTTCAGTGCCAAATTCACACTGAAGAAAGTGC--TCTTAAAATT-AAAAATTTTGTGAACTGTTGCGA--GGAATTATGTGATGATATCAAACAAGAAG-TAACCAAG--TTAG-TTTTCTATATAAGGACATTCCTC------------------------------------------------------------------------
>SS22
-TAAAAGTCATTTCA--TCCCAAATTCCTTATAGAGAAA--GCATGCT----GCTATATC-TTTTA-GCAAG-CTAGAAATTGCTTGCTGCAA-CCTGCT--AGAAAATTTTCCAGTTTAGTAATATCCAATTTGTTTATAAG--TTTAAGAATCATT-TGTTTCTTCATCATCTTCTTCAGGTTTCACAAAAAATTCAATGTATGAAATACGATTCTGCTGCTGCTGATTGCCACAAGAATCTCCAGGCTGTGAATGACCAGGTGCTGGACGCACAGATACCAAATGTTGAATCTTCAATAGTCCATTCCTCCCAATTGTTAGCTTGCTTCCTCTGTTATCCTTCAAAACACCAGTTGGAATATTTGCAGTAGTTGCACGAAGAAACTTATATTTGTACCTGCAGA-GTAACTT-GTTG-AGAGAAACCATTTAAGGGAATTTTATTTTTTTCGGTGCCAAATTCATACTGAAGAAAGTGC--TCTTAACATT--AAAATTTTGTAAACTGTTAAGA--GGAATTATGTGAAGATATCAAACAAGAAG-TAACCAAG--TTAG-TTTTCTATACAAGGACATTCCCC------------------------------------------------------------------------
>SV36
--------------------GATTTTCCTAAAGGATAAAAAGCATCTTCTC-ATGTCATCATTTTAAGTAAG-CCAGGGATTGTCTAATACAA-CCTTGT--AGAAGCACTCTTGATTGATTTGTGTAAGAT---AGCAAAAG--TTTATGAATCATT-TGTTTCTTCGTCATCTTCTTCCGGTTTCATAAAAAATTCAATGTAAGAAATGCGATTCTGTTGCTGCTGATTGACAAAGGAATCTACAGGCTGCTGATAACCAGGTGCAGGACGGACAGACACCAAATGTTGAATCTTCAATAATCCACCTCTCCCAATTGTTAGCTTGCTCCCTCTGTTATCCTTTAAAACACTAGTTGGAATATTTGCAGTAGTTGCACGAAGAAACTTGTATTTGTACCTGCTGATATAACTT-GTCA-AGGGAAACCATGTAATGCAATCTTGATTTACTGAGTTGGAACTTAA-ACTGAAGAATGTAC---AATAGCATT--AACATTGTTTCAACTGTTATTGT-----TCACATGACAACATCAAAACCAAAATTAACCAAG-------TTTTCTATTTGAGGAAGT-----------------------------------------------------------------------------
>TB39
ATAAAAGTCATCTCA--TCTCATTTTCTTTATGGAGGAA--GCATACT----AATATATC-TTTTAAGCAAG-CCAGAAATTGCTTGCTACAA-CCTGCT--AGAAAAAACTCTAATTTATTAATATCCAAATT-CAAAGAAG--TTCAAGAACCATT-TGTTTCTTCATCGTCTTCTTCAGGTTTCACAAAAAATTCAATGTATGAAATACGATTTTGCTGCTGCTGGTTGCTACAAGAATCTAAAGGCTGCTGATAACCAGCTGCGGGGCGTACAGATACCAAATGCTGAATCTTCAATAATCCACCTCTCCCAATTGTTAGCTTGCTTCCTCTGTTATCCTTTAAAACACTAGTTGGAATATTTGCAGTAGTTGCACGAAGAAACTTATACTTGTACCTGCAGATGTAACTT-GTTG-AGAGAAACCGTTCAAGGCAATCTTGATATACTAAATAGCATCTTGACACTGAGTAAGGCACAATACTAACATT--GAAATGTCGTTGACTGTTACAA--GAAATTGCATGATTCTATGAAGCAAGAAG-TATCCAAG-------TTTTCTATTTAAGGAAATTCCCC------------------------------------------------------------------------
>TN1
-TTAAAGTCATCTCA--TCTCATTTTCTTAATGGAGGAA--GCATACT----ACTATATC-CTTAAAGCAAG-CCAGAAATTGATTGCTGCAA-CCTGCT--AGAAAAACTCTTAATTTATTAGTATCCAAATT-CACAGAAG--TTTAAGAACAATT-TGTTTCATCATCATATTCTTCAGGTTTCACAAAAAATTCAATGTAAGAAATACGATTCTGCTGCTGCTGATTACTACAAGAATCTACAGGCTGCTGATAGCCAGGTGCAGGACGCACAGATACCAGATGTTGAATTTTCAATAATCCACCTCTCCCAATTGTTAGCTTGCTTCCTCTGTTATCCTTTAAAACACTAGTTGGGATATTTGCAGTAGTTGCACGAAGAAACTTGTATTTGTACCTGCAGATGTAACTT-GTTG-AGAGAAACC----AAGGCAATCTTGATATTCTGAGTGCCAACTTGACACTGAAGGAGGCAC---ACTAACATA--AAAAAAATGTCACCTGTTATAA--GGAATTAC---ATGATATTAAACAAGAAG-TATCCAA--------TTTTCTATTTAAGCAAATTCCCCATT---------------------------------------------------------------------
>TPL03
----AAAGCATGTAT--GTCCATTTTCTTAATCAAGGAA--GCATAATGAA-GTATTAGT-TTTCAAGCAAC-----------GCCGTTGCAA-CCTGAT--AGAAACATCAAATATAGTCCAATATTGAATT--CATAGAAG-TTTTAAGAATCATTAGGTTTCCTCTTCATCTTCTTCAGGTTTCACAAAAAATTCAATGAAAGAAATCCGGTTCTCCTGTTGTTGATTGCCAGAAGAATCTACAGGCTGCTGAGGAGCTGGTGCAGGACGAACGGATACCAAATGTTGAATCTTCAATAGTCCATCTCTCCCAATTGTTAGCTTGCTCCCTCTATTATCCTTCAAAACACTAGTTGGAATATTTGCAGTAGTTGCACGAAGAAACTTATATTTGTACCTACAGATATGAGTT-GTCA-AGGGAAACCATGTAAGGCAAACTCAATCTTCTGATTTGGAACTTGACTCTCAGTAAGGCAT---AATATCTTT-AAAAATATTGCCAACCATCAT------------------ATATCAAACAAGAAA-TGCGTGAG--TTAG-TTTCATATTCAAGGAAATCCCCCATT--ACTTGTAAGAGACGGAAAAAACATTTAAGGCAATCTCAATA--------------------------
>WN5
-TGAAAAGCATGTCA--GTCCACTTTCTT-CTCAAGGAA--GCATAAT----GTAGTATC-TTTAAAGAATAGCCAGGAACT------------CTCTGT--TTAAGCATTCCTTGTTTGTTAATATCCATTT--TGCAGAAA--ACTAAGAATCATT-TGTTTCTTCATCATCTTCTTCAGGTTTCACAAAAAATTCAATGTAAGAAATACGACTTTGATGCTGCTGGTTGCTACAAGAATCTACAGGCTGCAGATGACCAGGTGCAGAACGAACAGGCACCAAATGTTGAATCTTCAATAGTCCACCTCTCCCAATTGTTATCTTACTCCCTCTGTTATCCTTTAAAACTCCAGTTGGAATATTTGCAGTAGTTGCACGAAGAAACTTATATTTGTACCTGCAGATATAAATT-ATCA-AGGTTAAC-----AAGGCAATCTCAATTTACGGAGTTTGAACTTGACACCAAAGAAGACAT---GATAACATT--AAGCTTTG----------------------------------------------TAGCTGAG-------TTTGCCATTTAAGCAAATCCTC-------------------------------------------------------------------------
>WS10
--AATGGTCATTCCA--TCTGAAGTTTCTTATAGAGAGA----ATGCT----GTTATATC-TTTTATTCAAG-CTATAAGTTGCTTGCTGCAA-CCTGCC--AGAAAGTTTTCTGGTTTACCAATAACCAATTTGTTTATTAT--TTTAAGAATCATT-TGTTTCC---TCATTTTCTTCAGGCTTCACAAAAAATTCAATGTATGAAATACGATTCTGTTGCTGCGGATTGCCACAGGAATCTCCAGCCTGTGGATGACCAGGTGCTGGACGCACAGATACTATATGTTGAATTTTAAGTAGTCCATTCATGCCAATTGTCAGTTTGCTTCCTCTGTTATCCTTTAAAACGTTAGTTGGAATATTTGCAGTAGTTGCACGGAGAAACTTATATTTGTACCTGCAGAAGTATTTT-GTTG-AGAGAAACTAGTTAAGGGAATTTTAATTTTTCCAGTGC--------------AGAAAGTAC--TCTTAACGTT--GAGATTTTCTAAGCTGTTATGA--GGTATTATGTGATAACATCAAACAAAAAG-TAAC------TTTG-TTTTCTACAAAAGGAA-------------------------------------------------------------------------------
>WW11
--AATGGTCATTCCA--TCTGAAGTTTCTTATAGAGAGA----ATGCT----GTTATATC-TTTTATTCAAG-CTATAAGTTGCTTGCTGCAA-CCTGCC--AGAAAGTTTTCTGGTTTACCAATAACCAATTTGTTTATTAT--TTTAAGAATCATT-TGTTTCC---TCATTTTCTTCAGGCTTCACAAAAAATTCAATGTATGAAATACGATTCTGTTGCTGCGGATTGCCACAGGAATCTCCAGCCTGTGGATGACCAGGTGCTGGACGCACAGATACTATATGTTGAATTTTAAGTAGTCCATTCATGCCAATTGTCAGTTTGCTTCCTCTGTTATCCTTTAAAACGTTAGTTGGAATATTTGCAGTAGTTGCACGGAGAAACTTATATTTGTACCTGCAGAAGTATTTT-GTTG-AGAGAAACTAGTTAAGGGAATTTTAATTTTTCCAGTGC--------------AGAAAGTAC--TCTTAACGTT--GAGA----------------------------------------------------------------------------------------------------------------------------------------------------------------
