# Supplementary material for: Development of a Target Enrichment Probe Set for Conifer (REMcon)
Source: Biology (Basel). 2024 May 22;13(6):361. doi: 10.3390/biology13060361 (PMC11200496; doi:10.3390/biology13060361)
Supplement: Supplementary file 1 [file biology-13-00361-s001.zip › biology-2960267-supplementary/Sup data/MO_orthlogs_alignments/Thupl29377609s0008_1.ortho.selected_stripped.aln.fasta]

>AA3
-CTAAT------TTGTCTTCCGCA-GTTATACAT----GGGGACTAGGACAAATGGGCCAGTTAGGGCATCGCTCTCTTC-----AATATGGAAACAAGGAAATATTGCCTCGGCGA--GTTGTAGGCCTTGAGGGTATAAGAGTCAAAGATATTGCTTGTGGTGGGATTCATACATGTGCTGTCACTGTCAAAGGGGCATTGTATACTTGGGGTGGTGGGCATGCAGGTCAATTAGGTTTGGGTCCTCATAATGGTTTCCTTTCATGCATTGCTAATAATGCAGAAATGTTTTTATGCAATATCCCAGTGTTGGTGCTACCAATGG--GTGTCCAGCTTGTAACATGTGGTCATTCACATACAC----TGGTTTCTATGAAAGATGGGAGGATTC--TTGGATGGGGTTATAACAGTTATGGACAGGCAGCCACT---GAGAAGACCACATATGCATGGTATCCATC--TCCTGTTGATTGGTAA---GTTGG-------TGAAGTGCACAAGCTTGCTGCGGGAGGAGGTCATTCAGCT--GTATTGACACAGGCATAC--TCACTGAAGGAACTATGTG---AGTTCAAACTTGCAGACAGTGTTACTT
>AA60
-CTAATTTG---TTCTGGGCTACA-GCTATACAT----GGGGACTGGGCCACATGGGTCAATTAGGGCATCGCTCGCTTC-----AGTCTGGGGACAAAGAATTACTGCCTCGGCGG--GTTGTTAGTTTGGAGGGTATAGCAGTGAAGGATATTGCTTGTGGTGGCATCCACACATGTGCTGTCACTGTTAAAGGAGCTTTATATGCATGGGGTGGTGGGCAGGCAGGTCAACTGGGACTGGGTTCTCATAATGGTTTTCTTTCATGCTTAGCTAATGAAGCGGATATGTTTTTGCGCAAAATCCCAATGTTGGTGCTACCTATGG--GAGTCCAGCTTGTCACTTGCGGTCATTCACATACGC----TCGTCTCTATGAAAGATGGAAGCATTC--TTGGATGGGGTTATAACAGTTACGGGCAGGCAGCCACG---GATAAGACTACATATGCATGGTATCCATC--TCCAGTTGATTGGTAA---GTTGGA-----AAGAAGTGCGCAGGTTGGCGGCGGGAGGAGGTCATTCG--------------------------------------------------------------------------
>AAR4
-CTAAT------TTGTCTTCCGCA-GTTATACAT----GGGGACTAGGACAAATGGGCCAGTTAGGACATCGCTCTCTTC-----AATATGGAAACAAGGAAATATTGCCTCGGCGA--GTTGTATGCCTTGAGGGTATAAGAGTCAAAGATATTGCTTGTGGTGGAATTCATACATGTGCTGTCACTGTCAAAGGGGCATTGTATACGTGGGGTGGTGGGCATGCAGGTCAATTAGGTTTGGGTCCTCATAATGGTTTCCTTTCATGCATTGCTAATAATGCAGAAATGTTTTTATGCAATATCCCAGTGTTGGTGCTACCAATGG--GTGTCCAGCTTGTAACATGTGGTCATTCACATACAC----TGGTTTCTATGAAAGATGGGAGGATTC--TTGGATGGGGTTATAACAGTTATGGACAGGCAGCCACT---GAGAAGACCACATATGCATGGTATCCATC--TCCTGTTGATTGGTAA---GTTGG-------TGAAGTGCACAAGCTTGCTGCGGGAGGAGGTCATTCGGCT--GTATTGACACAGGCATAC--TCACTGAAGGAACTATGTG---AGTTCAAACTTGCAGACAATGTTACTT
>AF1
-CTAATTTGGCATTGTTTTCTATA-GTTACACAT----GGGGGCTAGGACAGATGGGCCAGTTAGGACATCGCTATCTTC-----AGTATGGAAACAAAGAAATATTGCCTCGACGA--GTTGTAGGCCTAGAGGGCATAGAAGTGAAAGATATTGCTTGTGGTGGAATTCATAGCTGTGCTGTTACAGACAAAGGAGCATTATATGCATGGGGTGGTGGGCAAGCAGGTCAACTGGGTTTGGGTCCTCGTAATGGTTTCCTTTCATGCATTGCTAATGATGCAGAAATGTTTTTTTGCAATAATCCAGTGTTGGTGCTGCCAATAG--GTGTTCAGCTGGTCACATGCGGCCATTCACATACAC----TAGTTTATATGAAAGATGGGAGGATTC--TTGGGTGGGGTTATAACAGTTACGGACAGGCAGCCACC---GAGAAAAGCACATATTCATGGTATCCATC--TCCTCTTGATTGGTAAGTTGTTGG-------AGAAGTGCATAGGCTGGCAGCTGGAGGAGGTCATTCAGCT--GTATTGACGCATGCATAT--TCATTGAAGGAGTTGTGTG---AGTTTAAACTTGCAGACAATGTTACCT
>AG2
-CTAATTTGGCATTGTTTTCTATA-GTTACACAT----GGGGGCTAGGACAGATGGGCCAGTTAGGACATCGCTATCTTC-----AGTATGGAAACAAAGAAATATTGCCTCGACGA--GTTGTAGGCCTAGAGGGCATAGAAGTGAAAGATATTGCTTGTGGTGGAATTCATAGCTGTGCTGTTACAGACAAAGGAGCATTATATGCATGGGGTGGTGGGCAAGCAGGTCAACTGGGTTTGGGTCCTCGTAATGGTTTCCTTTCATGCATTGCTAATGATGCAGAAATGTTTTTTTGCAATAATCCAGTGTTGGTGCTGCCAATAG--GTGTTCAGCTGGTCACATGCGGCCATTCACATACAC----TAGTTTATATGAAAGATGGGAGGATTC--TTGGGTGGGGTTATAACAGTTACGGACAGGCAGCCACC---GAGAAAAGCACATATTCATGGTATCCATC--TCCTCTTGATTGGTAAGTTGTTGG-------AGAAGTGCATAGGCTGGCAGCTGGAGGAGGTCATTCGGCT--GTATTGACGCATGCATAT--TCATTGAAGGAGTTGTGTG---AATTTAAACTTGCAGACAATGTTACCT
>AME1
-CTAAT------TTTTCTTCCACA-GTTATACAT----GGGGACTAGGACAAATGGGCCAGTTAGGGCATCGCTCTCTTC-----AATATGGAAACAAGGAAATATTGCCTCGGCGA--GTTGTAGGCCTCGAGGGTATAGGAGTCAAAGATATTGCTTGTGGTGGAATTCATACATGTGCTGTCACTCATAAAGGGGCATTGTATACATGGGGTGGTGGGCATGCAGGTCAATTGGGTTTGGGTCCTCATAATGGTTTCCTTTCATGCATTGCTAATAAGGCAGAAATGTTTTTACGCAATATCCCAGTGTTGGTGCTACCAATGG--GTGTCGAGCTTGTCACATGTGGTCATTCACATACAC----TGGTTTCTATGAAAGATGGGAGGATTC--TTGGATGGGGTTATAACAGTTATGGACAGGCAGCCACT---GAGAAGACCACATATGCATGGTATCCATC--TCCTGTTGATTGGTAA---GTTGG-------TGAAGTGCACAAGCTTGCTGCAGGAGGAGGTCATTCGGCG--GTAT-----------------------------------------------------------------
>APA47
-CTAATTTGGCATTGTTTTCTATA-GTTACACAT----GGGGGCTAGGACAGATGGGCCAGTTAGGGCATCGCTCTCTTC-----AGTATGGAAACAAAGAAATATTGCCTCGACGA--GTTGTAGGCCTAGAGGGTGTAAAGGTGAAAGACATTGCTTGTGGTGCAATTCATAGCTGTGCTGTCACAGACAAAGAAGCATTATTTGCATGGGGTGGTGGGCAAGCAGGTCAACTGGGTTTGGGTCCTCGTAATGGTTTCCTTTCATGCATTGCTAATGACACAGAAATGTTTTTACGCAATAATCCAGTGTTGGTGCTGCCAATAG--GTGTTCAACTTGTCACATGCGGCCATTCACATACAC----TAGTTTCTATGAAAGATGGAAGGATTC--TTGGGTGGGGTTATAATAGTTATGGACAGGCAGCCACT---GAGAAAACCACATATTCATGGTATCCATC--TCCTCTTGATTGGTAA---GTTGG-------AGAAGTGCATAGGCTGGCAGCTGGAGGAGGTCATTCAGCT--GTATTGACGCATGCATAT--TCATTGAAGGAGTTGTGTG---AATTTAAACTTGCAGACAACGTTACCT
>AR2
-------------------------------------------------------------------------------------------------------------------------------------------------------------------------------------------------------------------------------------------------------------------------------------------------GTTTTTACGCAATATCCCAGTGTTGGTGTTACCAATGG--GTGTCGAGCTTGTCACATGTGGTCATTCACATACAC----TGGTTTCTATGAAAGATGGGAGGATTC--TTGGATGGGGTTATAACAGTTATGGACAGGCAGCCACT---GAGAAGACCACATATGCATGGTATCCATC--TCCTGTTGATTGGTAA---G--------------------------------------------------------------------------------------------------------------------------
>AS57
-CTAATTTATCATTGTGGCCTGCA-GTTATACAT----GGGGACTGGGACACATGGGTCAATTAGGGCATCGCTCTCTTC-----AGTCTGGAAACAAAGAATTATTGCCTCGGCGG--GTTGTTAGCTTGGAGGGTATATCAGTCAAGGATATTGCTTGTGGTGGTATCCACACATGTGCAGTCACTGTCAAAGGAGCGTTATATGCATGGGGTGGTGGGCAGGCAGGCCAACTAGGGTTGGGTCCTCGTAATGGTTTCCTTTCATGCTTAGCCAATGAAGCGGAAATGTTTTTACACAATATCCCAATGTTGGTGCTGCCTATGG--GAGTCCAGCTTGTCACATGTGGTCATTCACATACAA----TGGTCTCCATGAAAGATGGAAGGATTC--TTGGATGGGGTTATAACAGTTACGGACAGGCAGCCACT---GATAAGACCACATATGCGTGGTATCCATC--TCCTGTTGATTGGTAA---GTTGG-------AGAAGTGCACAGGTTGGCTGCTGGAGGAGGTCATTCAGCT--GTATTGACACATGCATAT--TCTCTAAAGGAGC------------------------------------
>ASA51
-CTAATTTGGCATTGTTTTCTTTA-GTTATACAT----GGGGGCTAGGACAGACGGGCCAGTTAGGTCATCGCTTTCTTC-----AGCATGGAAACAAAGAAATATTGCCACGACGA--GTTGTAGGCCTAGAGGGTGTAGAAGTGAAGGATATTGCTTGTGGTGGAATTCATACCTGTGCTGTCACAGACAAAGGAGCATTATATGGATGGGGTGGTGGGCAAGCAGGTCAACTTGGTTTGGGTCCTCATAATTGTTTCCTTTCATGCATTGCTAATGATGCAGAAATGTTTTTCCGCAATATTCCAGTGTTGGTGCTGCCAATAG--GTGTTCAGCTTGTCACATGCGGCCATTCACATACAC----TGGTTTCTTTGAAAGATGGAAGGATTC--TTGGGTGGGGTTATAACAGTTACGGACAGGCAGCCACC---GAGAAAACCACATATTCATGGTACCCATC--TCCTCTTGATTGGTAAG-----------------AGTACATGGACT------TGTTTGAAGCCATTAGGCT--ATATCAAT-------------CATTATAAGCAGTGT---------------------------------
>CD18
-CTCATTTGCCCTTGTGGGCTACA-GTTATACAT----GGGGACTGGGACACATGGGTCAATTAGGGCATCGCTCTCTTC-----AGTCTGGAAACAAAGAATTATTGCCTCGGCGG--GTTGTTAGCTTGGAGGGCATAGCAGTCAAGGGTATTGCTTGTGGTGGTATCCACACATGTGCTGTCACTGTCAAAGGAGCTTTATATGCTTGGGGTGGTGGGCAGGCAGGTCAACTGGGGTTGGGTCCTCAAAATGGTTTCCTTTCATGCTTAGCTAATGAATCGGAAATGTTTTTACGCAATATTCCAATGTTGGTGCTACCTATGG--GAGTCCAACTTGTCACATGTGGTCATTCACATACAT----TGGTCTCTATGAAAGATGGAACAATTC--TTGGATGGGGTTATAACAGTTATGGACAGGCAGCCACT---GATAAGACTACATATGCATGGTATCCATC--GCCAGTTGATTGGTAA---GTCGG-------TATGATG---------ACTTCAATTGAAGTCCATT-----------------------GT--TCAT---------------------------------------------
>CH19
-CTAATTTGTCCTTGTGGGCTACA-GTTATACAT----GGGGACTGGGACACATGGGTCAATTAGGGCATCGCTCTCTTC-----AGTCTGGAAACAAAGAATTATTGCCTCGGCGG--GTTGTTAGCTTGGAGGGCATAGCAGTCAAGGATATTGCTTGTGGTGGTATCCACACATGTGCTGTCACTGTCAAAGGAGCTTTATATGCTTGGGGTGGTGGGCAGGCAGGTCAACTGGGGTTGGGTCCTCAAAATGGTTTCCTTTCATGCTTAGCTAATGAATCGGAAATGTTTTTACGCAATATCCCAATGTTGGTGCTACCTATAG--GAGTCCAACTTGTCACGTGTGGTCATTCACATACAT----TGGTCTCTATGAAAGATGGAACAATTC--TTGGATGGGGTTATAACAGTTACGGACAGGCAGCCACT---GATAAGACTACATATGCATGGTATCCATC--TCCTGTTGATTGGTAA---GTTGG-------AGAAGTGCACAGGTTGGCTGCTGGAGGAGGTCATT----------------------------------------------------------------------------
>CJ24
-CTAATTTGTCCTTGTGGGCTACA-GTTATACAT----GGGGGCTGGGACACATGGGTCAATTAGGGCATCGCTCTCTTC-----ACTCTGGAAACAAAGAATTATTGCCTCGGCGG--GTTGTTAGCTTGGAGGGTATATCAGTCAAGGATATTGCTTGTGGTGGTATCCACGCATGTGCTGTCACTGTTAAAGGAGCGTTGTATGCATGGGGTGGTGGGCAGGCAGGTCAACTGGGGTTGGGTCCTCATAATGGTTTCCTTTCATGCTTAGCTAATGAAGCGGAAATGTTTTTGCGGAAGATCCCAATGCTGGTGCTACCTATGG--GAGTCCAGCTTGTCACATGTGGTCATTCACATACAC----TGGTCTCTATGAAAGATGGAAGGATTC--TTGGATGGGGTTATAACAGTTACGGACAGGCAGCCACT---GATAAGACTACATATGCATGGTATCCATC--TTCTGTTGATTGGTAA---GTTGG-------AGAAGTGCACAGGTTGGCTGCTGGAGGAGGTCATTCAGCT--GTGTTGACACATGCATAT--TCTTTAAAGGAGCTATGTG---AGTTCAAACTTGCAGATAATGTCACCT
>CM9
-CTAATTTG---TTCTGGGCTACG-GCTATACAT----GGGGACTGAACCACATGGGTCAATTAGGGCATCATTTGCTTC-----AGTCTAGGGACAAAGAATTACTGCCTCAGTGG--GTTGTTAGTTTGGAGGGTATAGTGGTGAAGGATATTGCTTGTGGTGGCATCCACACATATGCTGTCACTGTTAAAGGAGTGTTATATGCATGGAGCATTGGGCAGATAGGTCAACTGGGGTTGGGTTCTCATAATGGTTTTCTTTCCTGCTTAGCTAATGAAGCGGATATGTTTTTACGCAAAATCCCAATGTTGGTGCTACCTATGG--GATTCCAACTTGTTACTTGCGGTTATTCACATACAT----TGGTCTCTATGAAAGATGGAAGCATTC--TTGGAAGGGGTTATAACAGTTACGAGTAGGCAGCCACA---AATAAAACTACATATGCATGGTATCCATC--TCTAGTTGATTGCTGC---ATTGG-------AGAAGTGCACAGGTTGGCGGCTGGAGGAGGTCATTTGGTT--GTGTTGACACACGCTAAT--TCTTTGAATGAGCTACGTG---AGTTTAAACTTGCAGATAGTGTCACCT
>CO8
-----TTTCTTGTGGTGCAACACATGTTATGCAT----GGGGACTGGGCCACATGGGTCGATTAGAGCATTGTTTGCTTC-----ATTCTAGGGACAAAGAATTACTGCCTCAATGG--GTTGTTAGTTTGGAGGGTATAGTAGTGAAGGATGTTTCTTGTGGTGGCATCCACACATGTGTTATCATTGTCAAAGGACTGCTATATGCATGGGGCGGTGGGCAGGAAGGTCAACTGGGTTGGGTTCTCATCATGGTTTTCTTTTCATCCTTAGCTAATGAAGTCGATATGTTTTTACAAAAAATCCCAATGTTGGTGCTACCTATGG--GATTCCAACTTGTCACTTGCAGTCATTCATATACGC----TTGTCTCTATGAACGATGGAAGTATTC--GTGGATGGGGTTATAACAGTTATGGGTAGGCAACCACG---GATGAGACTACATATGCATGGTATCCATC--TCCAATTGCTAAGTGC---ATTGG-------AGAACTGCACAGGTTGGCGGCTGGAGGAGGTCATTCAGCT--GGA------------------------------------------------------------------
>CP161
-CTAATTTGTCCTTGTGGGCTACA-GTTATACAT----GGGGACTGGGACACATGGGTCAATTAGGGCATCGCTCTCTTC-----AGTCTGGAAACAAAGAATTATTGCCTCGGCGG--GTTGTTAGCTTGGAGGGTATAGAAGTCAAGGATATTGCTTGTGGTGGTATCCACACATGTGCTGTCACTGTCAAAGGAGCTTTATATGCATGGGGTGGTGGACAGGCAGGTCAACTGGGGTTGGGTCCTCAAAATGGTTTCCTTTCATGCTTAGCTAATGAAGCGGAAATGTTTTTACGCAATATCCCAATGTTGGTGCTACCTGTGG--GAGTCCAACTTGTCACATGTGGTCATTCACATACGT----TGGTCTCTATGAAAGATGGAATGATTC--TTGGATGGGGTTATAACAGTTACGGACAGGCAGCCACT---GATAAGACTACATATGCATGGTATCCATC--TCCTGTTGATTGGTAA---GTTGG-------AGAAGTGCACAGGTTGGCTGCTGGAGGAGGTCATTCAGCT--GTGTTGACACATGCATAT--TCTTTAAAGGAGCTATGTG---AATTCAAACTTGCAGATAGTGTCACCT
>CT15
-CTAATTTGTCCTTGTGGGCTACA-GTTATACAT----GGGGACTGGGACACATGGGTCAATTAGGGCATCGCTCTCTTC-----AGTCTGGAAACAAAGAATTATTGCCTCGGCGG--GTTGTTAGCTTGGAGGGTATAGAAGTCAAGGATATTGCTTGTGGTGGTATCCACACATGTGCTGTCACTGTCAAAGGAGCTTTATATGCATGGGGTGGTGGGCAGGCAGGTCAACTGGGGTTGGGTCCTCAAAATGGTTTCCTTTCATGCTTAGCTAATGAAGCGGAAATGTTTTTACGCAATATCCCAATGTTGGTGCTACCTATGG--GAGTCCAACTTGTCACATGTGGTCATTCACATACGT----TGGTCTCTATGAAAGATGGAAAGATTC--TTGGATGGGGTTATAACAGTTATGGACAGGCAGCCACT---GATAAGACTACATATGCATGGTATCCATC--TCCTGTTGATTGGTAA---GTTGG-------AGAAGTGCACAGGTTGGCTGCTGGAGGAGGTCATTCAGCT--GTGTTGACACATGCATAT--TCTTTAAAGGAGCTATGTG---AATTCAAACTTGCAGATAGTGTCACCT
>DA12
-CTTATTTGTCCTTCTGGGCTACA-GTTATACAT----GGGGACTGGGACACATGGGTCAATTAGGGCATCGTTCGCTTC-----AGTCTGGGAACAAAGAATTATTGCCTCGGCGG--GTTGTTAGCTTGGAGGGTATAGTTGTGAAGGATATTGCTTGTGGTGGCATCCACACATGTGCTGTCACTGTTAAAGGAGCCTTATATGCATGGGGCGGTGGGCAGGCAGGTCAACTGGGGTTGGGTTCTCATAATGGTTTTCTTTCATGCTTAGCTAATGAAGCGGATATGTTTTTACGTAAAATCCCATTGTTGGTGCTACCTTTGG--GAGTCCAGCTTGTCACATGTGGTCATTCACATACGC----TGGTCTCTATGAAAGATGGAAGTATTC--TTGGATGGGGGTATAACAGTTACGGGCAGGCAGCCACT---GATAAGACTACATATGCATGGTATCCATC--TCCCGTTGATTGGTAA---GTTGG-------AGAAGTGCGCAGGTTGGCTGCTGGAGGAGGTCATTCGGCT--GTGTTGACACATGCATAT--TCTTTGAAGGAGCTATGTG---AGTTTAAACTTGCAGATAGTGTCACCT
>DB53
-CTAATTTGGCATTGTTTTCTATA-GTTACACAT----GGGGGCTAGGACAGATGGGTCAATTAGGGCATCACTCTCTTC-----AGTATGGGAACAAAGAAATATTGCCTCGACGA--GTTGTAGGCTTAGAGGGTGTAAAAGTGAAAGAGATTGCTTGTGGTGGAATTCATTGCTGTGCTGTTACAGACAAAGGAGCATTATATGCATGGGGTGGTGGGCAAGCAGGTCAACTGGGTTTGGGTCCTCGTAATGGTTTCCTTTCATGCATTGCTAATGATGCACAAATGTTGTTACGCAATAATCCAGTGCTGGTGCTGCCAATAG--GTGTTCAGCTTGTCACTTGCGGGCATTCACATACTC----TAGTTTCTATGAAAGATGGAAGAATTC--TTGGGTGGGGTTATAACAGTTACGGACAGGCAGCCACC---GAGAAAAGCACATATTCATGGTATCCATC--TCCTCTTGATTGGTAA---GTTGG-------AGAAGTGCATAGGCTGGCAGCTGGAGGAGGTCATTCGGCT--GTACTGACGCATGCATAT--TCATTGAAGGAGTTGTGTG---AATTTAAACTTGCAAACAATGTTACCT
>DC1
-CTAATTTGGCATTGTTTTCTATA-GTTACACAT----GGGGGCTAGGACAGATGGGTCAATTAGGGCATCACTCTCTTC-----AGTATGGGAACAAAGAAATATTGCCTCGACGA--GTTGTAGGCTTAGAGGGTGTAAAAGTGAAAGATATTGCTTGTGGTGGAATTCATTGCTGTGCTGTTACAGACAAAGGAGCATTATATGCATGGGGTGGTGGGCAAGCAGGTCAACTGGGTTTGGGTCCTCGTAATGGTTTCCTTTCATGCATTGCTAATGATGCACAAATGTTGTTACGCAATAATCCAGTGCTGGTGCTGCCAATAG--GTGTTCAGCTTGTCACTTGCGGGCATTCACATACTC----TAGTTTCTATGAAAGATGGAAGAATTC--TTGGGTGGGGTTATAACAGTTACGGACAGGCAGCCACC---GAGAAAAGCACATATTCATGGTATCCATC--TCCTCTTGATTGGTAA---GTCGT-----------------------------------------TAGTCT----------------------CTATTGA------------------------------------------
>DD1
-CTAATTTGGCATTGTTTTCTATA-GTTACACAT----GGGGGCTAGGACAGATGGGTCAATTAGGGCATCACTCTCTTC-----AGTATGGGAACAAAGAAATATTGCCTCGACGA--GTTGTAGGCTTAGAGGGTGTAGAAGTGAAAGATATTGCCTGTGGTGGAATTCATTGCTGTGCTGTTACAGACAAAGGAGCATTATATGCATGGGGTGGTGGGCAAGCAGGTCAACTGGGTTTGGGTCCTCGTAATGGTTTCTTTTCATGCATTACTAATGATGCAGAAATGTTTTTACGCAATATTCCAGTGCTGGTGCTGCCAATAG--GTGTTAGGCTTGTCACATGCGGGCATTCACATACTC----TAGTTTCTATGAATGATGGAAGAATTC--TTGGGTGGGGTTATAACAGTTACGGACAGGCAGCCACC---GAGAAAAGCACATATTCATGGTATCCATC--TCCTCTTGATTGGTAAGTTGTTGG-------AGAAGTGCATAGGCTGGCAGCTGGAGGAGGTCATTCAGCT--GTATTGACGCATGCATAT--TCATTGAAGGAGTTGTGTG---AATTTAAACTTGCAGACAATGTTA---
>DIM50
-CTAATTTGGCATTGTTTTCTATA-GTTACACAT----GGGGACTAGGACAGATGGGTCAATTAGGGCATCACTCTCTTC-----AGTATGGGAACAAAGAAATATTGCCTCGACGA--GTTGTAGGCTTAGAGGGTGTAGAAGTGAAAGATATTACCTGTGGTGGAATTCATTGCTGTGCTGTTACAGACAAAGGAGCTTTATATGCATGGGGTGGTGGGCAAGCAGGTCAACTGGGTTTGGGTCCTCGTAATGGTTTCTTTTCATGCATTACTAATGATGCAGAAATGTTTTTACGCAATATTCCAGTGCTGGTGCTGCCAATAG--GTGTTAAGCTTGTCACATGCGGGCATTCACATACTC----TAGTTTCTATGAAAGATGGAAGAATTC--TTGGGTGGGGTTATAACAGTTACGGACAGGCAGCCACC---GAGAAAAGCACATATTCATGGTATCCATC--TCCTCTTGATTGGTAAGTTGTTGG-------AGAAGTGCATAGGCTGGCAGCTGGAGGAGGTCATTCAGCT--GTATTGACGCATGCATAT--TCATTGAAGGAGTTGTGTG---AATTTAAACTTGCAGACAATGTTACCT
>FC13
-CTTATTTGTCCTTCTGGGCTACA-GTTATACAT----GGGGACTGGGACACATGGGTCAATTAGGGCATCGTTCGCTTC-----AGTCTGGGAACAAAGAATTATTGCCTCGGCGG--GTTGTTAGCTTGGAGGGTATAGCTGTGAAGGATATTGCTTGTGGTGGCATCCACACATGTGCTGTCACTGTTAAAGGAGCCTTATATGCATGGGGCGGTGGGCAGGCAGGTCAGCTGGGGTTGGGTTCTCATAATGGTTTTCTTTCATGCTTAGCTAATGAAGCGGATATGTTTTTACGTAAAATCCCATTGTTGGTGCTACCTTTGG--GAGTCCAGCTTGTCACATGTGGTCATTCACATACGC----TGGTCTCTATGAAAGATGGAAGTATTC--TTGGATGGGGGTATAACAGTTACGGGCAGGCAGCCACT---GATAAGACTACATATGCATGGTATCCATC--TCCCGTTGATTGGTAA---GTTGG-------A--------------------------------------------------------------------------------------------------------------
>FTS1
-CTAATTTGGCATTGTTTTCTATA-GTTACACAT----GGGGGCTAGGACAGATGGGTCAATTAGGGCATCACTCTCTTC-----AGTATGGGAACAAAGAAATATTGCCTCGACGA--GTTGTAGGCTTAGAGGGTGTAAAAGTGAAAGATATTGCTTGTGGTGGAATTCATTGCTGTGCTATTACAGAAAAAGGAGCATTATATGCATGGGGTGGTGGGCAAGCAGGTCAACTGGGTTTGGGTCCTCGTAATGGTTTCCTTTCATGCATTGCTAATGATGCACAAATGTTGTTACGCAATAATCCAGTGCTGGTGCTGCCAATAG--GTGTTCAGCTTGTCACTTGCGGGCATTCACATACTC----TAGTTTCTATGAAAGATGGAAGAATTC--TTGGATGGGGTTATAACAGTTACGGACAGGCAGCCACC---GAGAAAAGCACATATTCATGGTATCCATC--TCCTCTTGATTGGTAA---GTTGG-------AGAAGTGCATAGGCTGGCAGCTGGAGGAGGTCATTCGGCT--GTATTGACGCATGCATAT--TCATTGAAGGAGTTGTGTG---AATTTAAACTTGCAAACAATGTGACCT
>FTS2
-CTAATTTGGCGTTGTTTTCTATA-GTTACACAT----GGGGTCTAGGACAGATGGGTCAATTAGGGCATCACTCTCTTC-----AGTATGGGAACAAAGAAATATTGCCTCGACGA--GTTGTAGGCTTAGAGGGTGTAAAAGTGAAAGATATTGCTTGTGGTGGAATTCATTGCTGTGCTATTACAGAAAAAGGAGCATTATATGCATGGGGTGGTGGGCAAGCAGGTCAACTGGGTTTGGGTCCTCGTAATGGTTTCCTTTCATGCATTGCTAATGATGCACAAATGTTGTTACGCAATAATCCAGTGCTGGTGCTGCCAATAG--GTGTTCAGCTTGTCACTTGCGGGCATTCACATACTC----TAGTTTCTATGAAAGATGGAAGAATTC--TTGGATGGGGTTATAACAGTTACGGACAGGCAGCCACC---GAGAAAAGCACATATTCATGGTATCCATC--TCCTCTTGATTGGTAA---GTTGG-------AGAAGTGCATAGGCTGGCAGCTGGAGGAGGTCATTCGGCT--GTATTGACGCATGCATAT--TCATT--------------------------------------------
>GG1
CTTCAATTTCCAGAGCACTTGACAAGTTACACATCTGCAAGTTTGAACTCACATGAGTCAATAGCTAATCTTCGCACTTCTCCAACACAGGTGAACAAGATAAAGTTATTTCCATGAACACCCAAGATTTGCAGGATACAGTAATGAA-----------GCTGAGCCACTTTCACAGTAACCAACATGGATGTGTGAATTTATTCTTACTGGGGGTACCAACTTACCAATCAACAGGAGATGGGTACCAAGCATAGGTAGTTTTTTCA-GTTGCTGCCTGGCCATAACTGTTATAACCCCATCCAAGAATCCTCCCATCCCTCATAGATGTGTGTGAATGGCCACATGTGACAAGTTGCACACGCACTGGGACATTTCTGAATCATTAAGGAAGCCATTCTGAGGACCCAATCCCAATTGTATATATAATGCTCCTTTAACAGTAACAGCACATGTATGAACACCACCAATATCCCTGACTTGTAT---ATTACTGAAGTCAAATACATATGATCCCATTTTAAAGGCAAATTATTAAGTTCAGCATGAACAAAAGCATGTCGTCATTTAAACAGTTTCATGCAAAGTCCAAACTC-----------TAGCT
>HB41
-CTGATTTGGCATTGTTTTCTGCA-GTTATACAT----GGGGGCTAGGACAGATGGGCCAGTTAGGGCATCGTTCGCTTC-----AGTATGGAAACAAAGAAATATTGCCTCGACTA--GTTGTATGCCTAGAGGGTGTAAAAGTGAAAGATATTGCTTGTGGTGGAATTCATACCTGTGCTGTCACCGACAAAGGAGCATTATATGCATGGGGTGGTGGTCAAGCAGGTCAACTGGGTTTGGGTCCTCGTAATGGTTTCCTTTCATGCCTCGCTACTGATGCAGAAATGTTTCTCCGCAATATTCCAGCTTTGGTGCTGCCAATAG--GTGTTCAGCTTGTCACATGCGGCCATTCACATACAC----TGGTTTCTTTGAAAGATGGAAGGATTC--TTGGGTGGGGTTATAACAGTTATGGACAGGCAGCCACT---GAGAAAACCACATATTCATGGTATCCATC--TCCTCTTGATTGGTAA---GTTGG-------AGAAGTGCATAGGCTGGCAGCTGGAGGAGGTCATTCGGCT--GTATTGACACGCGCATAT--TCATTGAAGGAGTTGTGTG---A--------------------------
>JO20
-CTAATTTGTCCTTGTGGGCTACA-GTTATACAT----GGGGACTGGGACACATGGGTCAATTAGGGCATCGCTCTCTTC-----AGTCTGGAAACAAAGAATTATTGCCTCGGCGG--GTTGTTAGCTTGGAGGGCATAGCAGTCAAGGATATTGCTTGTGGTGGTATCCACACATGTGCTGTCACGGTCAAAGGAGCTTTATATGCTTGGGGTGGTGGGCAGGCAGGTCAACTGGGGTTGGGTCCTCAGAATGGTTTCCTTTCATGCTTAGCTAATGAATCGGAAATGTTTTTACGCAATATCCCAATGTTGGTGCTACCTATAG--GAGTCCAACTTGTCACGTGTGGTCATTCACATACAT----TGGTCTCTATGAAAGATGGAACAATTC--TTGGATGGGGTTATAACAGTTATGGACAGGCAGCCACT---GATAAGACTACATATGCATGGTATCCATC--TCCTGTTGATTGGTAA---GTTGG-------AGAAGTGCAAAGGTTGGCTGCTGGAGGAGGTCATTCAGCT--GTGTTGACACATGCATAT--TCTTTGAAGGAGCTATGTG---AATTCAAACTTGCAGATAGCGTCACCT
>JU21
-CTAATTTGTCCTTGTGGGCTACA-GTTATACAT----GGGGACTGGGACACATGGGTCAATTAGGGCATCGCTCTCTTC-----AGTCTGGAAACAAAGAATTATTGCCTCGGAGG--GTTGTCAGCTTGGAGGGCATAGCAGTCAAGGATATTGCTTGTGGTGGTATCCACACATGTGCTGTCACTGTCAAAGGAGCTTTATATGCTTGGGGTGGTGGGCAGGCAGGTCAACTGGGGTTGGGTCCTCAAAATGGTTTCCTTTCATGCTTAGCTAATGAATCGGAAATGTTTTTACGCAATATCCCAATGTTGGTGCTACCTATAG--GAGTCCAACTTGTCACGTGTGGTCATTCACATACAT----TGGTCTCTATGAAAGATGGAACAATTC--TTGGATGGGGTTATAACAGTTATGGACAGGCAGCCACT---GATAAGACTACATATGCATGGTATCCATC--TCCTGTTGATTGGTAA---GTTGG-------AGAAGTGCAAAGGTTGGCTGCTGGAGGAGGTCATTCAGCT--GTGTTGACACATGCATAT--TCTTTGAAGGAGCTATGTG---AATTCAAACTTGCAGATAGCGTCACCT
>LF2
---------------------ACA-GTTATACAT----GGGGGCTAGGACAGATGGGCCAGTTAGGGCATCGCTCTCTTC-----AGTTTGGAAACAGAGAAATATTGCCTCGACGA--GTTGTAGGCCTAGAGAGTGTAAAAGTGAAAGATATTGCTTGTGGTGGAATTCATACCTGTGCTGTCACAGACAAAGGAGCATTATATATATGGGGTGGTGGGCACGCAGGTCAACTAGGTTTGGGTCCTTGTAATGGTTTCCTTTCATGCATTGCCAATGATGCAGAAATGTTTTTCTGCAATATTCCAGTGTTGGTGCTGCCAATAG--GTGTTAAGCTTGTCACATGTGGCCATTCACATACAC----TGGTTTCTTTGAAAGATGGAAGGATTC--TTGGCTGGGGTTATAATAGTTATGGACAGGCAGCCACC---GAGAAAACCACTTATTCATGGTATCCATC--TCCTCTTGATTGGTAAG-----------------------------------------------------------------------------------------------------------------------------
>MC0
-CTAATTTGGCATTTTTTTCTATA-GTTATACAT----GGGGGCTAGGACAGATGGGCCAATTAGGGCATCGCTCTCTCC-----AGTATGGAAACAAAGAAATATTGCCTCGACGA--GTTGTAGGCCTAGAGGGTGTAAAAGTGAAAGATATTGCTTGTGGTGGAATTCATACATGTGCTGTCACAGACAAAGGAGCATTATATGCATGGGGTGGTGGGCAAGCAGGTCAACTGGGTTTGGGTCCTTGTAATGGTTTCCTTTCATGCATTGCTAATGATGCGGAAATGTTTTTCCGCAATATTCCAGCGTTGGTGCTGCCTATAG--GTGTTGAGCTTGTCGCATGCGGCCATTCACATACTC----TGGTTTCTTTGAAAGGTGGAAGGATTC--TTGGGTGGGGTTATAACAGTTATGGACAGGCAGCCACT---GAGAAAACCACATATTCATGGTATCCATC--TCCTCTTGATTGGT------TTGG-------AGAAGTGCATAGGCTGGCAGCTGGAGGAGGTCATTCGGCT--GTATTGACGCATGCATAT--TCATTGAAGGAGCTGTGTG---AATTTAAACTGGCAGACAATGTTACCT
>NN48
-CTAATTTGGCATTGTTTTCTATA-GTTACACAT----GGGGGCTAGGACAGATGGGCCAGTTAGGACATCGCTATCTTC-----AGTATGGAAACAAAGAAATATTGCCTCGACGA--GTTGTAGGCCTAGAGGGTATAGAAGTGAAAGATATTGCTTGTGGTGGAATTCATAGCTGTGCTGTTACAGACAAAGGAGCATTATATGCATGGGGTGGTGGGCAAGCAGGTCAACTGGGTTTGGGTCCTCGTAATGGTTTCCTTTCATGCATTGCTAATGATGCAGAAATGTTTTTACGCAATAGTCCATTGTTGGTGCTGCCAATAG--GTGTTCAGCTAGTCACATGCGGCCATTCACATACAC----TAGTTTATATGAAAGATGGGAGGATTC--TTGGGTGGGGTTATAACAGTTACGGACAGGCAGCCACC---GAGAAAAGCACATATTCATGGTATCCATC--TCCTCTTGATTGGTAAGTTGTTGG-------AGAAGTGCATAGACTGGCAGCTGGAGGAGGTCATTCGGCT--GTATTGACGCATGCATAT--TCATTGAAGGAGTTGTGTG---AATTTAAACTTGCAGACAATGTTACCT
>PA42
-CTAATTTGGCATTGTTTTTTATA-GTTACACAT----GGGGGCTAGGACAGATGGGTCAGTTAGGTCATCGCTTTCTTC-----AGTATGGAAACAAAGAAATATTGCCACGACGA--GTTGTAGGCCTAGAGGGCGTAGAAGTGAAAGATATTGCTTGTGGTGGAATTCATACCTGTGCTGTCACAGACAAAGGAGCATTATATGCATGGGGTGGTGGGCAAGCAGGTCAACTCGGTTTGGGTCCTCGTAATTGTTTCCTTTCATGCATTGCTAATGATGCAGAAATGTTTTTCCGCAATATTCCAGTGTTAGTGCTGCCAATAG--GTGTTAAGCTTGTCACATGCGGCCATTCACATACAC----TGGTTTGTTTGAAAGATGGAAAGATTC--TTGGATGGGGTTATAACAGTTATGGACAGGCAGCCACG---GAGAAAACCACATATTCATGGTATCCATC--TCCTCTTGATTGGTAA---GTTGG-------AGAAGTGCAGAGGCTGGCAGCTGGAGGAGGTCATTCGGCT--GTATTGACGCATGCATAT--TCATTGAAGGAGTTGTGTG---AATTTATACTTGCAGACAATGTTACCT
>PF1
-CTAATTTGGCGTTGTTTTCTATA-GTTACACAT----GGGGTCTAGGACAGATGGGCCAATTAGGGCATCGCTCTCTTC-----AGTATGGAAACAAAGAAATATTGCCTCGACGA--GTTGTAAGCTTAGAGGGTGTAAAAGTGAAAGATATTGCTTGTGGTGGAATTCATAGCTGTGCTGTCACTGACAAAGGAGCATTATATGCATGGGGTGGTGGGCAAGCAGGTCAACTGGGTTTGGGTCCTCGTAATGGTTTCCTTTCATGCATTGCTAATGATGCAGAAATGTTTTTACGCAATAATCCAGTGTTGGTGCTGCCAATAG--GTGTTCAGCTTGTCACATGTGGCCATTCACATACAC----TAGTTTCTATGAAAGATGGAAGGATTC--TTGGGTGGGGTTATAACAGTTATGGACAAGCAGCCACT---GAGAAAACTACATATTCATGGCACCCATC--TCCTCTTGATTGGT------TTGG-------AGAAGTGCATAGGCTGGCAGCTGGAGGAGGTCATTCGGCT--GTATTGACGCATGCATAT--TCATTGAAGGAGTTGTGTG---AATTTAAACTTGCAGACAATGTT----
>PFM1
-CTAATTTGGCATTGTTTTCTTTA-GTTATACAT----GGGGGCTAGGACAGACGGGCCAGTTAGGTCATCGCTTTCTTC-----AGCATGGAAACAAAGAAATATTGCCACGACGA--GTTGTAGGCCTAGAGGGTGTAGAAGTGAAGGATATTGCTTGTGGTGGAATTCATACCTGTGCTGTCACAGACAAAGGAGCATTATATGGATGGGGTGGTGGGCAAGCAGGTCAACTTGGTTTGGGTCCTCATAATTGTTTCCTTTCATGCATTGCTAATGATGCAGAAATGTTTTTCCGCAATATTCCAGTGTTGGTGCTGCCAATAG--GTGTTCAGCTTGTCACATGCGGCCATTCACATACAC----TGGTTTCTTTGAAAGATGGAAGGATTC--TTGGGTGGGGTTATAACAGTTACGGACAGGCAGCCACC---GAGAAAACCACATATTCATGGTACCCATC--TCCTCTTGATTGGTAA---GTTGG-------AGAAGTGCAGAAGCTGGCAGCTGGAGGAGGCCATTCGGCT--GTATTGACGGATGCATAT--TCATTGAAGGAGTTGTGCG---AATTTAAACTTGCAGACAATGTTACCT
>PH2
-CTAATTTGGCGTTGTTTTCTATA-GTTACACAT----GGGGGCTAGGACAGATGGGCCAATTAGGGCATCGCTCTCTTC-----AGTATGGAAACAAAGAAATATTGCCTCGACGA--GTTGTAAGCTTAGAGGGTGTAAAAGTGAAAGATATTGCTTGTGGTGGAATTCATAGCTGTGCTGTCACTGACAAAGGAGCATTATATGCATGGGGTGGTGGGCAAGCAGGTCAACTGGGTTTGGGTCCTCGTAATGGTTTCCTTTCATGCATTGCTAATGATGCAGAAATGTTTTTACGCAATAATCCAGTGTTGGTGCTGCCAATAG--GTGTTCAGCTTGTCACATGTGGCCATTCACATACAC----TAGTTTCTATGAAAGATGGAAGGATTC--TTGGGTGGGGTTATAACAGTTATGGACAAGCAGCCACT---GAGAAAACTACATATTCATGGCAGCCATC--TCCTCTTGATTGGTAA---GTTGG-------AGAAGTGCATAGGCTGGCAGCTGGAGGAGGTCATTCGGCT--GTATTGACGCATGCATAT--TCA----------------------------------------------
>PS30
-CTAATTTGGCATTGTTTTTTATA-GTTACACAT----GGGGGCTAGGACAGATGGGCCAGTTAGGTCATCGCTTTCTTC-----AGTATGGAAACAAAGAAATATTGCCACGACGA--GTTGTAGGCCTAGAGGGCGTAGAAGTGAAAGATATTGCTTGTGGTGGAATTCATACCTGTGCTGTCGCAGACAAAGGAGCATTATATGCATGGGGTGGTGGGCAAGCAGGTCAACTCGGTTTGGGTCCTCGTAAGTGTTTCCTTTCATGCATTGCTAATGATGCAGAAATGTTTTTCCGCAATATTCCAGTGTTAGTGCTGCCAATAG--GTGTTAAGCTTGTCACATGCGGCCATTCACATACAC----TGGTTTGTTTGAAAGATGGAAAGATTC--TTGGATGGGGTTATAACAGTTATGGACAGGCAGCCACC---GAGAAAACCACATATTCATGGTATCCATC--TCCTCTTGATTGGTAA---GTTGG-------AGAAGTGCAGAGGCTGGCAGCTGGAGGAGGTCATTCGGCT--GTATTGACGCATGCATAT--TCATTGAAGGAGTTGTGTG---AATTTATACTTGCAGACATTGTTACCT
>PSF43
-CTAATTTGACATTGTTTTCTATA-GTTACACAT----GGGGGCTAGGACAGATGGGCCAGTTAGGACATCGCTATCTTC-----AGTATGGAAACAAAGAAATATTGCCTCGACGA--GTTGTAGGCCTAGAGGGCATAAAAGTGAAAGATCTTGCTTGTGGTGGAATTCATAGCTGTGCTGTTACAGACAAAGGAGCATTATATGCATGGGGTGGTGGGCAAGCAGGTCAACTGGGTTTGGGTCCTCGTAATGGTTTCCTTTCATGCATTGCTAATGATGCAGAAATGTCTTTACGCAATAATCCAGTGTTGGTGCTGCCAATAG--GTGTTCAGCTGGTCACATGCGGCCATTCACATACAC----TAGTTTCTATGAAAGATGGAAGGATTC--TTGGGTGGGGTTATAACAGTTACGGACAGGCAGCCACC---GAGAAAAGCACATATTCATGGTATCCATC--TCCTCTTGATTGGTAA---GTTGG-------AGAAGTGCATAAGCTGGCAGCTGGAGGAGGTCATTCGGCT--GTATTGACGCATGCATAT--TCATTGAAGGAGTTGTGT-------------------------------
>PTA0
--TAATTTGCCATTGTTTTCTTTA-GTTATACAT----GGGGGCTAGGACAGATGGGCCAGTTAGGGCATCGCTCTCTTC-----AGTTTGGAAACAAAGAAATATTGCCTCGACGA--GTTGTAGGCCTAGAGGGTGTACAAGTGAAAGATATTGCTTGTGGTGGGATTCATACGTGTGCTGTCACAGAGAAAGGAGCATTATATGCATGGGGTGGTGGGCAAGCAGGTCAACTAGGTTTGGGTCCTCGTAATGGTTTCCTTTCATGCATTGCTAATGATGCAGAAATGCTTTTCCGCAATATTCCAGTGTTGGTGTTACCAACAG--GTGTTCAGCTTGTTACATGTGGCCATTCACATACAC----TGGTTTCTTTGAAAGATGGAAGGATTC--TTGGATGGGGTTATAACAGTTATGGACAAGCAGCCAGC---GAGAAGACCACATACTCATGGTATCCATC--TCGTCTTGATTGGTAA---GTTGA-------AATACAGTTT-----------------------------------------------------------------------------------------------------
>RC54
-CTAATTTGGCATTGTTTTCTATA-GTTACACAT----GGGGGCTAGGACAGATGGGCCAGTTAGGACATCGCTATCTTC-----AGTATGGAAACAAAGAAATATTGCCTCGACGA--GTTGTAGGCCTAGAGGGCATAAAAGTGAAAGATATTGCTTGTGGTGGAATTCATAGCTGTGCTGTTACAGACAAAGGAGCATTATATGCATGGGGTGGTGGGCAAGCAGGTCAACTGGGTTTGGGTCCTCGTAATGGTTTCCTTTCATGCATTACTAATGATGCAGAAATGTTTTTTCGCAATAATCCAGTGTTGGTGCTGCCAATAG--GTGTTCAGCTGGTCACATGCGGCCATTCACATACAC----TAGTTTATATGAAAGATGGGAGGATTC--TTGGGTGGGGTTATAACAGTTACGGACAGGCAGCCACC---AAGAAAAGCACATATTCATGGTATCCATC--TCCTCTTGATTGGTAAGTTGTTGG-------AGAAGTGCATAGGCTGGCAGCTGGAGGAGGTCATTCGGCC--GTATTGACGCATGCATAT--TCATTGAAGGAGTTGTGTG---AATTTAAACTTGCAGACAATGTTACCT
>RR55
-CTAATTTGGCATTGTTTTCTATA-GTTACACAT----GGGGGCTAGGACAGATGGGCCAGTTAGGACATCGCTATCTTC-----AGTATGGAAACAAAGAAATATTGCCTCGACGA--GTTGTAGGCCTAGAGGGCATAAAAGTGAAAGATATTGCTTGTGGTGGAATTCATAGCTGTGCTGTTACAGACAAAGGAGCATTATATGCATGGGGTGGTGGGCAAGCAGGTCAACTGGGTTTGGGTCCTCGTAATGGTTTCCTTTCATGCATTGCTAATGATGCAGAAATGTTTTTAAGAAATAATCCAGTGTTGGTGCTGCCAATAG--GTGTTCAGCTGGTCACATGCGGCCATTCACATACAC----TAGTTTATATGAAAGATGGGAGGATTC--TTGGGTGGGGTTATAACAGTTATGGACAGGCAGCCACC---GAGAAAAGCACATATTCATGGTATCC---------------------------------------------------------------------------------------------------------------------------------------------------
>SA1
-CTAATTTGGCGTTGTTTTTTGTA-GTTATACAT----GGGGGCTAGGACAGATGGGCCAGTTAGGTCATCGCTTTCTTC-----AGTATGGAAACACAGAAATATTGCCACGACGA--GTTGTAGGCCTAGAGGGCGTAGAAGTGAAAGATATTGCTTGTGGTGGAATTCATACCTGTGCTGTCACAGGCAAAGGAGCATTATATGCATGGGGTGGTGGGCAAGCAGGTCAACTTGGTTTGGGTCCTCGTAATTGTTT------ATGCATTGCTAATGATGCAGAAAATTTTTTCCGCAATATTCCAGTGTTGGTGCTGCCAATAG--GTGTTCAGCTTGTTACATGCGGCCATTCACATACAC----TGGTTTCTTTGAAAGATGGAAGGATTC--TTGGATGGGGTTATAACAGTTATGGACAGGCAGCCACC---GAGAAAAGCACATATTCATGGTATCCATC--TCCTCTTGATTGGT------TTGG-------AGAAGTGCAGAGGCTGGCAGCTGGAGGTGGTCATTCGGCT--GTATTGACGCATGCATAT--TCATTGAAGGAGTTGTGTG---AATTTAAACTTGCAGACAATGTTACCT
>SC0
-CTAATTTGGCATTGTTTTCTATA-GTTACACAT----TCGGGCTAGGACAGATGGGCCAGTTAGGGCATCGCTCTCTTC-----AGTATGGAAACAAAGAAATATTGCCTCGACGA--GTTGTAGGCCTAGAGGGTGTGAAACTGAAAGATATTGCTTGTGGTGGAATTCATACCTGTGCTCTCACAGATAAAGGAGCGTTATATGCATGGGGTGGTGGGCAAGCAGGTCAACTGGGTTTGGGTCCTCATAATGGTTTCCTTTCATGCATTGCTAATGATGCAGAAATGTTTTTATGCAATAATCCAGTGTTGGTGCTTCCAATAG--GTGTTCAACTTGTCACATGTGGCCATTCACATACAC----TAGTTTCTATGAAAGATGGAAGGATTC--TTGGGTGGGGTTATAACGGTTATGGACAGGCAGCCACC---GAGAAAACCACATATTCATGGTATCCATC--TCCTCTTGATTGGTAA---GTTGG-------AGAAGTGCATAGGCTGGCAGCTGGAGGAGGTCATTCGGCT--GTGTTGACGCATGCATAT--TCATTGAAGGAGCTGTGTG---AATTTAAACTTGCAGACAATGTTACC-
>SG23
-CTAATTTGTCCTTGTGGCCTACA-GTTATACAT----GGGGACTGGGACACATGGGCCAATTAGGGCATCGCTCTCTTC-----AGTCTGGAAACAAAGAATTATTGCCTCGGCGG--GTTGTTAGCTTGGAGGGTATATCAGTCAAGGATATTGCTTGTGGCGGTATCCACACATGTGCTGTCACTGTCAAAGGAGCGTTATATGCATGGGGTGGTGGGCAGGCAGGTCAACTGGGGTTGGGTCCTCATAATGGTTTCCTTTCATGCTTAGCTAATGAAGCGGAAATGTTTTTACGCAATATCCCAATTTTGGTGCTACCTATGG--GAGTCCAGCTTGTCACATGTGGTCATTCACATACAC----TGGTCTCTATGAAAGATGGAAGGATTC--TTGGATGGGGTTATAACAGTTACGGACAGGCAGCTACT---GATAAGACCACATATGCATGGTATCCATC--TCCTGTTGATTGGTAA---GTTGG-------AGAAGTGCACAGGTTGGCTGCTGGAGGAGGTCATTCAGCT--GTATTGACACATGCATAT--TCCCTAAAGGAGCTATGTG---AGTTCAAACTTGCAGACAGTGTCACCT
>SS22
-CTAATTTGTCCTTGTGGCCTACA-GTTATACAT----GGGGACTGGGACACATGGGCCAATTAGGGCATCGCTCTCTTC-----AGTCTGGAAACAAAGAACTATTGCCTCGGCGG--GTTGTTAGCTTGGAGGGTATAGCAGTCAAGGATATTGCTTGTGGTGGTATCCACACATGTGCTGTCACTGTGAAAGGAGCATTATATGCATGGGGTGGTGGGCAGGCAGGTCAACTGGGGTTGGGTCCTCATAATGGTTTCCTTTCATGCTTAGCTAATGAAGCGGAAATGTTTTTACGCAATATCCCAATTTTGGTGCTACCTATGG--GAGTCCAGCTTGTCACATGTGGTCATTCACATACAC----TGGTCTCTATGAAAGATGGAAGGATTC--TTGGATGGGGTTATAACAATTACGGACAGGCAGCTACT---GATAAGACCACATATGCATGGTATCCATC--TCCTGTTGATTGGTAA---GTTGG-------AGAAGTGCACAGGTTGGCTGCTGGAGGAGGTCATTCAGCT--GTATTGACACATGCATAT--TCTCTAAAGGAGCTATGCG---AGTTCAAACTTGCAGACAGTGTCACCT
>TA17
-CTAATTTGTCCTTGTGGGCTACA-GTTATACAT----GGGGACTGGGACACATGGGTCAATTAGGGCATCGCTCTCTGC-----AGTCTGGAAACAAAGAATTATTGCCTCGACGG--GTTGTTAGCTTGGAGGGCATAGCAGTCAAAGATATTGCTTGTGGTGGCGTCCACACATGTGCTGTCACTGTCAAAGGAGCTTTATATGCATGGGGTGGCGGGCAGGCTGGTCAACTGGGGTTGGGTCCTCAAAATGGTTTCCTTTCATGCTTAGCTAATGAATCGGAAATGTTTTTACGCAATATCCCAATGTTGGTGCTCCCTATGG--GTGTCCAACTTGTCACATGTGGTCATTCACATACGT----TGGTCTCTATGAAAGATGGAACAATTC--TTGGATGGGGTTATAACAGTTACGGACAGGCAGCCACT---GATAAGACTACATATGCATGGTATCCATC--TCCTGTTGATTGGTAA---G--GG-------AGAAGTGCACAGGTTGGCTGCTGGAGGAGGTCATTCAGCT--GTGTTGACACATGCGTAT--TCTTTAAAGGAGCTATGTG---AATTCAAACTTGCAGATAGCGTCACCT
>TN1
-CTAATTTGTTCTTGT--CCAACA-GTTATACAT----GGGGACTGGGATACATGGGTCAATTAGGGCATCGCTCTCTTC-----AATATGGAAACAAAGAATTATTGCCTCGGCGA--GTTGTAGGCCTGGAGGGTATAGCAGTCAAGGATATTGCTTGTGGTGGTATTCATACATGTGCTCTCACTGACAACGGGGCATTATATGCATGGGGTGGTGGGCAGGCAGGTCAACTCGGTTTGGGCCCTCCCAATGGTTTCCTTTCATGCATTGCTAATGATGCAGAAATGTTTTTACGCAATATCCCAATTTTGGTGCTACCAATGG--GTGTCCATCTTGTCACATGCGGCCATTCACATACAC----TGGTTTCTATGAAAGATGGAAGGATTC--TTGGATGGGGTTATAACAGTTACGGACAGGCAGCCACT---GATAAGATCACATATGCATGGTATCCATC--TCCTGTTGATTGGTAA---GTTGGT-----AAGAAGTGCACAGGCTTGCTGCTGGAGGAGGTCATTCAGCT--GTATTGACACATGCGTAT--TCACTAAAGGAGCTATGTG---AGTTCAAACTCGCAGACATT-------
>TO14
-CTAATTTGTCCTTGTGGGCTACA-GTTATACAT----GGGGATTGGGACACATGGGTCAATTAGGGCATCGCTCTCTTC-----AGTCTGGAAACAAAGAATTATTGCCTCGGCGG--GTTGTTAGCTTGGAGGGTCTAGCAGTCAAGGATATTGCTTGTGGTGGTATCCACACATGTGCTGTCACCGTCAAAGGAGCTTTATATGCATGGGGTGGTGGGCAGGCAGGTCAACTGGGGTTGGGTCCTCAAAATGGTTTCCTTTCATGCTTAGCTAATGAAGCAGAAATGTTTTTACGCAATATCCCAATGTTGGTGCTACCTATGG--GAGTCCAACTTGTCACATGTGGTCATTCACATACGT----TGGTCTCTATGAAAGATGGAAGGATTC--TTGGATGGGGTTATAACAGTTATGGACAGGCAGCCACT---GATAAGACTACATATGCATGGTATCCGTC--TCCTGTTGATTGGT------TTGG-------AGAAGTGCACAGGTTGGCTGCTGGAGGAGGTCATTCAGCT--GTGTTGACACATGCATAT--TCTTTAAAGGAGCTATGTG---AATTCAAACTTGCAGATAGTGTCACCT
>TPL03
-CTAATTTGACATTGTTTTCTATA-GTTACACAT----GGGGGCTAGGACAGATGGGCCAGTTAGGACATCGCTATCTTC-----AGTATGGAAACAAAGAAATATTGCCTCGACGA--GTTGTAGGCCTAGAGGGCATAAAAGTGAAAGATCTTGCTTGTGGTGGAATTCATAGCTGTGCTGTTACAGACAAAGGAGCATTATATGCATGGGGTGGTGGGCAAGCAGGTCAACTGGGTTTGGGTCCTCGTAATGGTTTCCTTTCATGCATTGCTAATGATGCAGAAATGTTTTTACGCAATAATCCAGTGTTGGTGCTGCCAATAG--GTGTTCAGCTGGTCACATGCGGCCATTCACATACAC----TAGTTTCTATGAAAGATGGAAGGATTC--TTGGGTGGGGTTATAACAGTTACGGACAGGCAGCCACC---GAGAAAAGCACATATTCATGGTATCCATC--TCCTCTTGATTGGTAAGTTGTTGG-------AGAAGTGCATAGGCTGGCAGCTGGAGGAGGTCATTCGGCT--GTATTGACGCATGCATAT--TCATTGAAGGAGTTGTGTT---AATTTAAACTTGCAGACAATGTTACC-
>WN5
-CTAAT------TTGTCTTCCACA-GTTATACAT----GGGGACTAGGACAAATGGGCCAGTTAGGGCATCGCTCTCTTC-----AATATAGAAACAAGGAAATATTGCCTCGGCGA--GTTGTAGGCCTCGAGGGTATAAGAGTCAAAGATATTGCTTGTGGTGGAATTCATACATGTGCTGTCACTCATAAAGGGGCATTGTATACATGGGGTGGTGGGCATGCAGGTCAATTGGGTTTGGGTCCTCATAATGGTTTCCTTTCATGCATTGCTAATAAGGCAGAAATGTTTTTACGCAATATCCCAGTGTTGGTGCTACCAATGA--GTGTCCAGCTTGTCACATGTGGTCATTCACATACAC----TGGTTTCTATGAAAGATGGGAGGATTC--TTGGATGGGGTTATAACAGTTATGGACAGGCAGCCACT---GAGAAGACCACATATGCATGGTATCCATC--TCCTGTTGATTGGTAA---GTTGG-------TGAAGTGCACAAGCTTGCTGCGGGAGGAGGTCACTCGGCT--GTATTGACACAGGCATAT--TCACTGAAGG---------------------------------------
>WS10
CCTTATTTGTCCTTCTGGGCTACA-GTTATACAT----GGGGACTGGGACACATGGGTCAATTAGGGCATCGTTCGCTTC-----AGTCTGGGAACAAAGAATTATTGCCTCGGCGG--GTTGTTAGCTTGGAGGGTATAGCTGTGAAGGATATTGCTTGTGGTGGCATCCACACATGTGCTGTCACTGTTAAAGGAGCCTTATATGCATGGGGTGGTGGGCAGGCGGGTCAACTGGGGTTGGGTTCTCATAATGGTTTTCTTTCATGCTTAGCTAATGAAGCAGATATGTTTTTACGTAAAATCCCAATGTTGGTGCTACCTTTGG--GAGTCCGGCTTGTCACATGTGGTCATTCACATACGC----TGGTCTCTATGAAAGATGGAAGTATTC--TTGGATGGGGATATAACAGTTACGGGCAGGCGGCCACT---GACAAGACTACATATGCATGGTATCCATC--TTCCGTTGATTGGTAA---GTTGG-------AGAAGTGCACAGGTTGGCGGCTGGAGGAGGTCATTCGGCT--GTGTTGACACATGCATAT--TCATTGAAGGAGCTATGTG---AGTTTAAACTTGCAGATAGTGTCACCT
>WW11
-CTTATTTGTCCTTCTGGGCTACA-GTTATACAT----GGGGACTGGGACACATGGGTCAATTAGGGCATCGTTCGCTTC-----AGTCTGGGAACAAAGAATTATTGCCTCGGCGG--GTTGTTAGCTTGGAGGGTATAGCTGTGAAGGATATTGCTTGTGGTGGCATCCACACATGTGCTGTCACTGTTAAAGGAGCCTTATATGCATGGGGTGGTGGGCAGGCGGGTCAACTGGGGTTGGGTTCTCATAATGGTTTTCTTTCATGCTTAGCTAATGAAGCAGATATGTTTTTACGTAAAATCCCAATGTTGGTGCTACCTTTGG--GAGTCCGGCTTGTCACATGTGGTCATTCACATACGC----TGGTCTCTATGAAAGATGGAAGTATTC--TTGGATGGGGATATAACAGTTACGGGCAGGCGGCCACT---GACAAGACTACATATGCATGGTATCCATC--TTCCGTTGATTGGTAA---GTTGG-------AGAAGTGCACAGGTTGGCGGCTGGAGGAGGTCATTCGGCT--GTGTTGACACATGCATAT--TCATTGAAGGA--------------------------------------
