# Supplementary material for: Development of a Target Enrichment Probe Set for Conifer (REMcon)
Source: Biology (Basel). 2024 May 22;13(6):361. doi: 10.3390/biology13060361 (PMC11200496; doi:10.3390/biology13060361)
Supplement: Supplementary file 1 [file biology-13-00361-s001.zip › biology-2960267-supplementary/Sup data/MO_orthlogs_alignments/Thupl29377609s0021_2.1to1ortho.selected_stripped.aln.fasta]

>AAR4
TG----------------------------------------------------------------------------------------------------------------------------------------------AATAATAATAATAAGATGACAATGATACCTGCAGACGAGATTTGGAATGAAGTCGGCTAGTCGTTCGTAATCAGTCAAAACATCCCAAACAGTCTGCTCATTGGCTCTGATGAGGATGCTTGCGCTTATTTGTCTCTCCCTCCATGATATCACCTCTACTTTACACTCCACCTCCTGGTT--TTCT------------TCTTCTTCCTTTCCAT-GCAATTGCACTTGTGAGATTTCGACGATGACGTTT---------------------------TTGTTCCAACATCCCTTTCAGAAATTGGCTTCAAATTTTTCTTCTTC-TTCTTTTTCTTATGAAGTGGTGAT---------------------------------------------------------------------------------------------------CCA
>AH26
-----------------------CCTCGCTGCATCACCCATATCCTGTCTGGATGTGGGCATGGAA--TTCTCTAAAAAATGGAATTATTCCCCC--TATTAGGGATGCAGCAGTTGAATTAAATTGACCAAAAACAAA--AACATCAATAAAGTGA--------AGTTAACCTGCAGACAAGACTGGGAATGAACTCAGCGAGTCTTTCATAGTCAGTCAAAACATCCCACACGCTCTGCTCATGGGCGTTAATGACGATACTGGCGGTTATGTGTCTCTCTCTCCAGGATATCACATCTACTCTGCAATTTACAGTGCTGCC--ATAA------------CAATCATCTTCATT---GCAGTTGCGATCTT------TCTGTAACGATTTCCCTT---------------CTTCGTTGGACAATTCAGGTTTCCTTTTGGAAATTGGTTTTGATTTCTTCCTCTTC-TGCTTCTTCTTCTGATATTGAATTGACCCATTTCTACAATGTTTTACTGCATTT--GATTGACGGAGTATCATACTCCACCTGACATGACCACCATGGCAAAATCCGGGAACTCTAAATGT-----
>AP25
CAATACAATGCGC--GCTGCACTCCTCGCTGCATCACCCATATCCTGTCTGGATGTGGGCATGGAA--TTCTCTAAAAAATGGAATTATTCCCCC--TATTAGGGATGCAGCAGTTGAATTAAATTGACCAAAAACAAA--AACATCAATAAAGTGA--------AGTTAACCTGCAGACAAGATTGGGAATGAACTCAGCGAGTCTTTCATAGTCAGTCAAAACATCCCACACGCTCTGCTCATGGGCGTTAATGACGATACTGGCGGTTATGTGTCTCTCTCTCCAGGATATCACATCTACTCTGCAATTTACAGTGCTGCC--ATAA------------CGATCATCTTCATT---GCAGTTGCGATCTT------TCGGTAACGATTTCGCTT---------------CTTCGTTGGACAATTCAGGTTTCCTTTTGGAAATTGGTTTTGATTTCTTCTTCTTC-TGCTTCTTCTTCTGATATTGAATTGACCCATTTCTACAATGTTTTACTGCATTT--GATTGACGGAGTATCATACTCCACCTGACATGACCACCATTGCAAAATCCGGGAATTCTAAATGT-----
>CB35
--------------------------------------------------------------------GCATTGAAAAAATGAAATTATTTCCCC--AAATAGGGATGCAGCAGTTGAATTGAATTGATCAAAAATAAAAGAGTATCAATCAAATGA---AGTCATGTTAACCTGCAGACGAGATTGGGAATGAACTCAGCGAGTCTTTCATAGTCAGTCAAAACATCCCACACGTTCTGCTCATGGGCGTTAATGACGATACTGGCGCTTATGTGTCTCTCTCTCCACGATATCACATCTACTCTGCAATCTACACTGCTGCC--ATAA------------CGATCGTCTTCACT---GTATTTCCGCTCAT------TCTGTGACGATTTCGTTT---------------CTTCGTCCGACAATTCAGGTTTCCTTCTGGAAATTGGTTTTGGATTCCTCTTCTTC-TGCTTCTTCCTCTGATTCTGAATTGATCCATTTTTGGAATGTTTTAATGCATTT--GATTGACGGAGTATCATACTCCACCTGATATGACGACCATGGCAAAACCCAGGAATTCTAAATGTCGTCA
>CDE34
CAATACAAGGTGC--GATGCACTCCTCGCTGCATCACCCATATCCTGTCTGGATGTAGGCATGGAATTCTCTTAAAAAAATGAAATTATTTCCCC--AAATAGGGATGCAGCAGTTGAATTGAATTGATCAAAAATAAAAGAGTATCAATCAAATGA---AGTTATGTTAACCTGCAGACGAGATTGGGAATGAACTCAGCGAGTCTTTCATAGTCAGTCAAAACATCCCACACGTTCTGCTCATGGGCGTTAATGACGATACTGGCGCTTATGTGTCTCTCTCTCCACGATATCACATCTACTCTGCAATCTACACTGCTGCC--ATAA------------CGATCATCTTCATT---GTATTTCCGCTCAT------TCTGTGACGATTTCGTTT---------------CTTCGTCCGACAATTCAGGTTTCCTTTTGGAAATTGGTTTTGGATTCTTCTTCTTC-TGCTTCTTCCTCTGATTCTGAATTGATCCATTTTTGGAATGTTTTAATGCATTT--GATTGACGGAATATCATACTCCACCTGATATGACGACCATGGCAAAACCCAGGAATTCTAAATGTCGTCA
>CR44
-------------------------------------------------------------------------------------------------------------------TTAAATGTCCGGATTAA---------TAAACTCAAAATTTTA-GTTGACGACCTTACCTGCAGACGAGATTTGGAATAAATTCTGCCAGTCTTTCATAATCAGTCAATACATCCCACACAGTCTGCTCATCTGTGTTTACGAGTATATTTGCAATTATGTGTCTCTCCCTCCAAGAGATTACATCTACTTGGCAATGTACTTTACGGCC--ATCA------------TCTTCCTCATCTCT----------------------------------------------------------TCAACCGACTCTCGGTTCTTCCTTTGGAG-----------------------------------------------------------------------------------------------------------------------------------------------------CTG
>EN45
------------------------------------------------------------------------------------------------------------------------------------------------------------------------TTACCTACAAACGAGACTTGGAATGAACTCTGCCAATCTTTCATAATCGGTCAATACATCCCACACAGTTTGCTCATCTGCGTTGATGAGTATGCTTGCGATTATGTGTCTCTCCCTCCAAGATATCACATCTACTTGGCAATGTACTTCGTGACC--ATCA------------TCTTCCTCATCTTTATCATGCATTCCGTTGT------CATATAATTGAGGCTCTT---------------CTTCAGCCGGTTCCCGGGCCTTCCCTTGGGA--------TTGAATAATT----------------------------------------------------------------------TGTAGAATAGTTACTAACTTGA------------------------------------------
>GG1
TATTAAGGTGCATTAGCTGCCCACTCCAGGGCATATGTTCTATTCT--CGAGGAGTGCCAATAGAACCCAAGCTCATAGGAGGATGAACCCCTTT--GGGAAACTGTGCTCGTTCCCATCTGAATTGAATAAAACCAAG--GACACGGGCAATGCAATAATTATGGTCTTACCTGCAGACGAGATTTGGAATGAACTCGGCCAGTCTTTCATAGTCGGTCAGTACATCCCACACAGTCTGCTCATTAGTGTTTATGAGTATACTCGCTATTATGTGTCTCTCTCTCCAAGAAATAACATCTACTTGACAATGTACTTCATGCTC--ATTGCTCTCGATATCTTCCTCCTTATCTCTGTCACAGCTTTGATGGT------TAAAAGCTTGACTCTTACTCGAGTTCAGAGTAATTTCAACGGGCTTTCTGGGTCTCCTTTTGGGCCTGCCTTTGGGCTGTTCCCGAGCACTTCTTCTTTGGGTTGTGATTAGTAATTGCATTTCTGAGATTAGTACATGCATTGTGGTTACATATAGAGCAGGTACCCACGCCACATGCTGCCCAT--CAAAACCAA----------------ATA
>HB41
--------------------------------CTCAACCATATTCTTCCTGGAATGTGACATGGA----------------------ATTCTCTC-----------------------------------------------------------------AGAAGGCGATACCTATAAACAAGATTTGGAATGAAGTGGGCGAGTCTTTCATAATCAGTCAAGATATCCCAAACAGTCTGCTCATTGGCTTTGATGACAATACTGGCGCTTATGTGCCTCTCCCTCCACGATATCACGTCTACTTTACACTCAATTTTGCTCTC--CTTA------------TCTTCTTCTTCACC------------------------AAACGATGATGG------------------------------TTCACCGTCATTGGTTTGAGAAATTGGACATAAATTATTCTCCTCC-CTTTTCTGCTTCTGCTGTTGTGTTTCTTGATATTGGCA----------------------------------------------------------------------------------------
>KE1
--------------------------------------------------------------------------AAAAAAAGGAATTATTCCTCC--TAATA-GGATGCAGCAGTTGAATTTAATTGACCAAAAATAAA--AATATCAATAAAATGA--------AGTTAACCTGCAGACAAGATTGGGAATGAACTCAGCGAGTCTTTCATAGTCAGTCAAAACATCCCACACGCTCTGCTCATGGGCGTTAATGACGATGCTCGCGGTTATGTGTCTCTCTCTCCAGGATATCACATCTACTTTGCAATCTACAGTGCTGCC--ATAA------------CGATCATCTTCATT---GCAGTTGCGCTCAT------TCCGTAACGATTTCGCTT---------------CTTCGTCGGACAATTCAGGTTTCCTTTTAAAAATTGGTTTTGATTTCTTCTTCTTC-TGCTTCTTCCTCTGATACTGAATTGATCCATTTCTGCAATGTTTTACTGCATTT--GATTGACGGAGTATCATACTCCACCTGACATAACCACCATGGCAAAACCCGGGAATTCTAAATGT-----
>MC0
---------------------------------------------------------------------------------------------------------------------------------------------------GGAATTACTACAAGAGAAGGCATACCTATAAACAAGATTTGGAATGAAGTGGGCGAGTCTTTCATAATCAGTCAAGATATCCCAAACAGTCTGCTCATCAGCTTTGATGACAATAGTGGCGCTTATGTGTCTCTCCCTCCAGGATATCACATCTACTTCACACTCAACTTTGCCCTC--CTCT------------TTTTCTTCGTCAAA------------------------CGATGATGGTGGTGG-------------------------TGTTCAGCATCACTGTTTTGGGAAATTGGACATAAATTATTCTCCTCC-TTTTTCTTCTTCCAGTGTTGTGTTATTGGACTAACCCAAAATAATA--------------------------------------------------------------------------------
>PB33
---------------------------------------------------------------------------AAAAATGGAATTACTACCCC-GAAGTAAGGATGCAGCAATTAAATT-AATTGACCAGAAATAAA--AATATCAATAAGATGA-AGTGTTCAGTTAACCTGCAAACAAGATTGGGAATGAACTCAGCGAGTCTTTCATACTCAGTCAAAACATCCCACACGCTCTGCTCATTGGCATTAATGACGATACTTGCGGTTATGTGTCTCTCTCTCCACGATATTACATCTACTCTGCAATCTACCGTTTTGCC--ATAA------------CGATTATTTTCATT---ACGGTTCCATTCAT------TCTGTGACGACTTCCTTC---------------GTTCATCCAACAACTCGGGTTTCCTTTTGGAAATTGGTTTTGAATTCTTCTTCTTC-TGCTTCTTCCTCTGATATTGAATTGGCCCATTTCTGCAATGTTTTAATGCATTT--GATGGATGGGGTATCATACTCCACCCGATATGACCACCATGGCAAAACCTCGGAAATCTAGATAT-----
>PG28
CAATACAAGGCGC--GCTGCACTCCTCGCTGCATCACCCATATCCTGTCTGGATGTGGGCATGGAAT-TCTCTTAAAAGATGGAATTATTCCCCC-GAAGTAAGGATGTAACAGATGAATTGAATTGACCAAAAATAAA--AATATCAATAAAATGA-AGTGTTCAGTTAACCTGCAAACGAGATTGGGAATGAACTCAGCGAGTCTTTCATAATCGGTCAAAACATCCCACACGCTCTGCTCATGGGCGTTAATGAAGATACTTGCGGTTATGTGTCTCTCTCTCCACGATATCACATCTACTCTGCAATCTACAGTCCTGCC--ATAAC-----------CGATTATTTTCATT---GCTGCTGCGCTCAT------TCTGTGACGATTTCGCTT---------------CTTTATCCGACAACTCGGGTTTCCTTTTGGAACTTAGTTTTGAATTCTTCTTCTTC-TGCTTCTTCCTCTGATATTGAATTGACACATTTCTGCAATGTTTTGATGCATTT--GATGGATGGAGTATCATCCTGCACCTGATATGACCACCATGGCAAAACGTAGGAAATCTAAATGT-----
>PM29
-------------------------------------------------------------------------AAAAAAATGGAATTGTTCCCCC--TAGTAGGGATGCAGTAATTGAATTGAATTGACCAAAAATAAA--AACATTAACCAAATGA---AGCTTAGTTAACCTGCAGACGAGATTGGGAATGAACTCAGCGAGCCTTTCATAGTCAGTCAAAACATCCCACACTCTCTGCTCGTGGGCGTTAATGACTATACTTGCAGTAATGTGTCTCTCTCTCCAAGATATCACATCTACTTTGCAATCTACACGGCTGCC--ATAA------------CGATCATCTTCATT---GCAATTGCGCTCAT------TCTGTGATGATTTCACTT---------------CGTCGTCGGACAATTTGGGTTTCCTTTTGGAATTTGGTTTTGAACTCTTCTGCTTC-TGCTTCTTCCTCTGATATGAAATTGACCCGTTCCTGCAATGCTTTAATGCATTT--GATTGACGGAGTATCATACTCCACCTGATATGACCACCATGCCAAAACCCGGGAAATCTAAATGT-----
>PS27
---------------------------------------------------------------------------AAAGATGGAATTATTCCCCC-GAAGTAAGGATGTAACAGATGAATTGAATTGACCAAAAATAAA--AATATCAATAAAATGA-AGTGTTCAGTTAACCTGCAAACGAGATTGGGAATGAACTCAGCGAGTCTTTCATAATCGGTCAAAACATCCCACACGCTCTGCTCATGGGCGTTAATGACGATACTTGCGGTTATGTGTCTCTCTCTCCACGATATCACATCAACTCTGCAATCTACAGTCCTGCC--ATAAC-----------CGATTATTTTCATT---GCTGCTGCGCTCAT------TCTGTGACGATTTCGCTT---------------CTTTATCCGACAACTCTGGTTTCCTTTTGGAACTTAGTTTTGAATTCTTCTTCTTC-TGCTTCTTCCTCTGATATTGAATTGACACATTTCTGCAATGTTTTGATGCATTT--GATGGATGGAGTATCATCCTGCACCTGATATGACCACCATGGCAAAACGTAGGAAATCTAAATGT-----
>SA1
CAATACAGGGCTC--GCTGCAATCCCTTCTGCCTCAGCCATATTCTTCCTGGATTGGGGCATGGA----------------------ATTCTCTC------------------------------------------------------------------GAAGGCGATACCTATAAACAAGATTTGGAATGAAGTGGGCGAGTCTTTCATAATCAGTCAGGATATCCCAAACAGTCTGTTCATCAGCTTTGATGACAATACTGGCGCTTATGTGCCTCTCCCTCCACGATATCACGTCTACTTTACACTCAACTTTGCTCTC--TTCG------------TCTTCTTCACGAAA------------------------CGATGATGATGGTG---------------------------CTTCACCATCACTGTTTTGGAAGACTGGACATAAATTATTCTCCTCC-TCCTCCTCCTTCCACTGTTGGCTT------------------------------------------------------------------------------------------------------
>TC31
-------------------------------------------------------------------------AAGAAAACGAAATTATTCCCCTAGGATGAGGGATGCAGCAGTTGAATT-AATTAACCAAAAAT-AA--AATATCAATAAAATAA--------AGTTAACCTGCAGACGAGATTGGGAATGAACTCAGCGAGTCTTTCATAGTCAGTCAAAACATCCCACACGCTCTGCTCATGGGCGTTAATGACGATACTGGCGGTTATGTGTCTCTCTCTCCACGATACCACATCTACTCTGCAGTCTACAGTGCTGCC--ATAA------------CGATCATTTTCATC---GCAGTTGCACTCAT------TGTGTAACGATTTCGCTT---------------CTTTGTCGGACAACTCAGCTTTCCTTTTGGAAATTGGTTTTGATTTCTTCTTTTGC-TGCTTCTTTCTCTGATATTGAATTGACCCATTTCTGCAATGTTTTAATGCAGTT--GATTGACGGAGTATCATACTCCACCTGACATGACCACCATGGCAAAACCCAGGAATTCTAAATGT-----
>WN5
CAATACAGGGCCC--GCTGCACCCCTCTCTGCCTCACCCATATTCTTCCTGGATTTGGACTTGGA----------------------ATTCTCTC----------------------------------------------AATAATAGTAATAATAAGATGATGATGATACCTGCAGACGAGATTTGGAATGAAGTCGGCTAGTCGTTCGTAATCAGTCAAAACATCCCAAACAGTCTGCTCATTGGCTCTGATAAGGATGCTGGCGCTTATTTGTCTCTCCCTCCATGATATCACCTCTACTTTACACTCCACTTTGCTCTCCACCTT------------TCTTCTTCCTTTCCAT-GCGATTCCACTTGTGAGATTTCAACGATGATGTTT---------------------------TTGTTCCATCCTCCCTTTCAGAAATTGGCTTCAAATTATTCTTCTTCTTTCTTTTTCTTATGAAGTGG----------------------------------------------------------------------------------------------------------
