# Supplementary material for: Development of a Target Enrichment Probe Set for Conifer (REMcon)
Source: Biology (Basel). 2024 May 22;13(6):361. doi: 10.3390/biology13060361 (PMC11200496; doi:10.3390/biology13060361)
Supplement: Supplementary file 1 [file biology-13-00361-s001.zip › biology-2960267-supplementary/Sup data/MO_orthlogs_alignments/Thupl29377710s0001_1.ortho.selected_stripped.aln.fasta]

>RR55
-------------------------------------------------------TCAAC-TTCAG---------------------TCCCAATTTATCCCG----------TCT-TTGGATTAAAAGGAGCAGGCAAATCATAAC--ACCTGACTGCGAGCCTAATAC-AAATGAAGAACTTCTGCATTTGGGTC---------------CCATCTGTAATAAATTATTGTAAACAGTAAGACGCCCTTGCAC--CCTCACCAATTTACCCAAT--TGCACATCCTCAGATTGCGCAACAGC--CATTGCAGCAATGCACTCTAATTGAGGCTTCTTTACATTTGAGTAAAATTTCGTATTGTTGTG--ATTGAGCCAT---------------------------------AGAATACAG-GGAACACAACCAGTGCCA--TCATCTACTTGAAA-TTTGAGGAATTTATCCTTTCTTTCTCTGGAGACCACCACACCCAGAATCTCTACTTTTCTCACCGG----TCTCCCCTTTCTCCAAAAGATTTCTGGGCCTCCCCTTGTTGAAGGTTT--TTGCAGAGAGAGAAGATCAGAAGACAGAAGCTTCACATGGGTGACGTACATTGGAT--CCA-TACCTCCATCACCC----AT-----------------------------------------------------------
>AA3
------------------------------------------------------------------------------------------------------------------------------AGGAGCGGGCAGATCATAGC--ACCTGATAGCGAGACGCATAC-AAGTGAAGAATCTCCGCATTGGAGTCC--CA-------CCGTGATCTGCAATTGGGTGTTGTATATACTGGGACGGCCCTGCAC--CCTCACCAACCTCCCCAAC--TGGACCTGCTCTGACTACTCAAGGGC--CACTGCAGCCATGCTTTCCAACTGGAGCTTCTGGACC-TTGAATAGTACCTGGTTGTGAGGTG--ATTGGGCCAC---------------------------------AGAATGCAG-GGAACACACTCAGTGCCA--TCATCCACCTGAAA-TTTGAGGAACTTGTCCTTCCTCTCCCTGGAGACAACACCACCCACAATCTCCACCTTACTGACAGG----CCTCCCCTTTCTCCAAAAGGTGTCAGAGCGTCC-CCTGTGGGAGGTTT--ATGCAGGGAGAAGAGGTCAAGTGAGAGCAGTTTCACATGGCAAACGCACATGGGGT--CCA-ATCTCCATTCGCAC----ATTGATCTGCAACCATCTACCCCAA-AAAATGTAGA-------------------------
>AA60
ATTTCTATTGCT-TATCATTTTTTAGTAAGACTGAACAAGAGATATTTTGT-CTATGAAC-TTGAATAGATCTTGCA----------AACCTGTTTAGTTTT-------------------------GGAGCTGGCAAATTAAGCT--ATCTGATTTTAAAAACAAGGCAAAAATAATCAATTGAGCTCTAAAAAGC--CATAAAAATTACATACATGCAATTGTCTGTTGTTAACAGTAACCCTACCCTGCAA--CCGCACCAATTGATCCAAC--TGCACTTCCTCTGCTTGTTTAAGGGC--CACAGT-GCAACAAATTCCAAATGAGGCTTCTGAACCTTTGAATAATGGCTAGAAGTAAGATG--GCTGAGCCAG---------------------------------AGAATGCAT-GAAACACAAGCAGTACCATTTCATCCCCCCAAGA-TTTAAGAAACTTGAATTTTCTCTCTGCA-AAACAGCCACACCCATCACCTACACCTTTCTAACAGG----CCAGCCC-TTCTCCAGAAGGTGTCTAGGCCC--------AGTAAGATT--TTGAAGGGAAAGGATATCAAATGCAAAAAGCTTCACATTGGGTAGACACATAGGGT--CTT-AGCCCAATTCCCAC----ATTGATCTGCCTTCACCCATCAAAT-AAAGTGTATAGTCATGTGATTTTATAAAGGATT--
>AAR4
---------------------------------------------------------------------ATATTGTC----------ATGTAGCTTCAAATCC------------------TATTTAGGAGCGGGCAGATCATAGC--ACCTGATAGCGAGACGCATAC-AAGTGAAGAATCTCCGCATTGGAGTCC--CA-------CCGTGATCTGCAATTGGGTGTTGTATATACTGGGACGGCCCTGCAC--CCTCACCAACCTCCCCAAC--TGGACCTGCTCTGACTACTCAAGGGC--CACTGCAGCCATGCTTTCCAACTGGAGCTTCTGGACC-TTGAATAGGACCTGGTTGTGAGGTG--ATTGAGCCAC---------------------------------AGAATGCAG-GGAACACACTCAGTGCCA--TCATCCACCTGAAA-TTTGAGGAACTTGTCCTTCCTCTCCCTGGAGACAACACCACCCACAATCT---CCTTACTGACAGG----CCTCCCCTTTCTCCAAAAGGTGTCAGAGCGTCC-CCTGTGGGAGGTTT--ATGCAGGGAGAAGAGGTCAAGTGAGAGCAGTTTCACATGGCAAACACACATGGGGT--CCA-ATCTCCATTCGCAC----ATTGATCTGCAACCATCTACCCCAA-AAAATGTAGA-------------------------
>AF1
------AAAACCTGATAACATTTCAACAAAATCA-------------CTGT-TTGTCAAC-TTCAG---------------------TCCCAATTTATCCCG----------TCT-TTGGATTTAAAGGACCAGGCAAATCATAAC--ACCTGACTGCGAGCCTAATAC-AAATGAAGAACTTCTGCATT-----------------------ATCTGCAATAAATTATTGTAAACAGTAAGACGCCCTTGCAC--CCTCACCAATTTCCCCAAT--TGCACATCCTCAGATAGTGCAACAGC--CATTGCAGCAATGCACTCTAATTGAGGCTTCTTTACATTTGAGTAAAATTTCGTATTGTTGTG--ATTGAGCCAT---------------------------------AGAATACAG-GGAACACAACCAGCGCCA--TCATCTACTTGAAA-TTTGAGGAATTTATCCTTTCTTTCTCTGGAGACCACCACACCCAGAATCTCTACTTTTCTCACCGG----TCTCCCCTTTCTCCAAAAGATTTCTGGGCCACCCCTTGTTGAGGGTTT--TTGCAGAGAAAGAAGATCAGAAGACAGAAGCTTCACATGGGAGAGGTACATTGGAT--CCA-TACCTCCATCACCC----ATC----------------------------------------------------------
>AG2
-------------------------------------------------------TCAAC-TTCAG---------------------TCCCAGTTTATCCCG----------TCT-TTGGATTAAAAGGACCAGGCAAATCATAAC--ACCTGACTGCGAGCCTAATAC-AAATGAAGAACTTCTGCATT-----------------------ATCTGCAATAAATTATTGTAAACAGTAAGACGCCCTTGCAC--CCTCACCAATTTCCCCAAT--TGCACATCCTCAGATTGTGCAACAGC--CATTGCAGCAATGCACTCTAATTGAGGCTTCTTTACATTTGAGTAAAATTTCGTATTGTTGTG--ATTGAGCCAT---------------------------------AGAATACAG-GGAACACAACCAGCGCCA--TCATCTACTTGAAA-TTTGAGGAATTTATCCTTTCTTTCTCTGGAGACCACCACACCCAGAATCTCTACTTTTCTCACCGG----TCTCCCCTTTCTCCAAAAGATTTCTGGGCCTCCCCTTGTTGAGGGTTT--TTGCAGAGAAAGAAGATCAGAAGACAGAAGCTTCACATGGGAGAGGTACATTGGAT--CCA-TACCTCCATCACCC----ATCGTTTGGATAAATTCTCATTTCT-------------------------------AGAA-
>AH26
-------------------------------------------------------------------------------------------------------------------------------------------------------------------------------------------------------------------TTATCTGTGATTGCTGGTTGTATATGGTAATCCGGCCCTGTAC--TCGCACCAACATACACAGT--TGTACCTGTTCAGCTTGTTTAAGAGC--CATTGCAGCCATGGACTCCATCTGCACCTTATCAGTTTTTGGGTAGTATCTATTGGTCATGTG--GTTTAGCCAT---------------------------------AGAATACAA-GGAACACAACCACTGCCA--TCATCTAGCTCAAA-CTTGAGGAATTTCTCCTTTCTTTCCCTGCTAACAACCACCCCTACCATCTCAACCCTTCTAACAGG----CCTACCCTTTCTCCAAAAGGGCTCAGAGCCTCCTCTTGTACTGGGTTT--TTGCAGAGACAGAAGATCAAATGACAGGAGCTTCACATGAGAGAGACACATTGAAT--CGA-GGCCCCATTCCCAC----ATTGATCGCTCACTACCCAT-----------------------------------------
>AME1
-------------------------------------------------------------------------------------------------------------------------------------------------------------------------------------------------------------------------------------------------------------------------------------------TGTTCTGACTGCTCAAGTGC--CACTGCAGCCACGCTTTCCAAATGGGGCTTCTAGACCTTTGAATAGTACCTGGTTGTGATGTG--ATTGAGCCAT---------------------------------AGAATGCAG-GGAGCAC-ACCAGTGCCA--TAATCCACCTGAAA-TTTGAGGAACTTGTCCTTCCTCTCTCTGGAGAGGACAACACCCACAATCTGCACCTTTTTGGCAGG----TCT-CCCTTTCTCCAAAAGGTGTCAGAGCA------TGTGGGGGATTT--ATGCAGGGAGAGGAGGTCAAGTGAGAGCAATTTCTCATGGCGAAGGCGCATGGGGT--CCA-AGCCCCATTCCCAC----ATTGATCTCCCATCGCCCATCTA--------------------------------------
>AP25
----------------------------------------------------------------------------------------ATTGATTGTAC--------------------------TAGGGGCAGGCAAATTGTAGC--ATCTGACCGCAAGACGAATGC-AAGTGAAGAATCTCAGCATTTGGATC---------------CTATCTGTGATTGCTGGTTGTATATGGTAATCCGGCCCTGTAC--TCGCACCAACCTACACAGT--TGTACCTGTTCAGCTTGTTTAAGAGC--CATTGCAGCCATGGACTCCATCTGCACCTTATCAGTTTTTGGGTAGTATCTATTGGTCATGTG--GTTTAGCCAT---------------------------------AGAATACAA-GGAACACAACCACTGCCA--TCATCTAGCTCAAA-CTTGAGGAATTTCTCCTTTCTTTCCCTGCTAACAACCACCCCTACCATCTCAACCCTTCTAACAGG----CCTACCCTTTCTCCAAAAGGGCTCAGAACCTCCTCTTGTACTGGGTTT--TTGCAGAGACAGAAGATCAAATGACAGGAGCTTCACATGAGAGAGACACATTGAAT--CGA-GGCCCCATTCCCAC----ATTGATCGCTCACTACCCAT-----------------------------------------
>APA47
------------------------------------------------TTT-CCCTCAAC-TCCAG---------------------TCCCAATTTGTCACG----------TCT-TTGGATTCAAAGCAGCAGGTAAATCATAAC--ACCTAACTGCGAGCCTAATGC-AAGTGAAGAACTTCTGCATT-----------------------ATCTGTAATAAATTATTGTAAACAGTAAGACGCCCTTGCAC--TCTTACCAATTTACCCAAT--TGCACATCCTCCGATTGCGCAACAGC--CATTGCAGCAATGCACTCTAATTGAGGCTTCTTTACATTTAAGTAAAATTTCGTATTGTTGTG--ATTGAGCCAT---------------------------------AGAATACAG-GGAACACAACCAGAGCCA--TCATCTACTTCAAA-TTTGAGGAATTTATCCTTTCTTTCTCTGGAGACCACCACACCCAGAATCTCCACTTTTCTTACTGG----TCTCCCTTTCCTCCAAAAGATTTCTGGGCCTCCCCTCGGTGTAGGTTT--CTGCAGAGAAAGAAGATCAGAAGAGAGGAGCTTCACAAAAGAGAGGTACATTGGAT--CCA-TCCCTCCATCGCCC----ATC----------------------------------------------------------
>AR2
-------------------------------------------------------------------------------------------------------------------------------------------------------------------------------------------------------------------------------------------------------------------------------------------TGTTCTGACTGCTCAAGGGC--CACTGCAGCCACGCTTTCCAAATGGGGCTTCTAGACCTTTGAATAGTACCTGGTTGTGAGGTG--ATTGAGCCAT---------------------------------AGAATGCAG-GGAACAC-ACCAGTGCCA--TAATCCACCTGAAA-TTTGAGGAACTTGTCCTTCCTCTCTCTGGACAGGACAACACCCACAATCTGCACCTTTTTGGCAGG----CCT-CCCTTTCTCCAAAAGGTGTCAGAGCA------TGTGGGGCATTT--ATGCAGGGAGAGGAGGTCAAGTGAGAGCAATTTCTCATGGCGAAGGCGCATGGGGT--CCA-AGCCCCATTCCCAC----ATTG---------------------------------------------------------
>AS57
ATTTGTACTTCT-AATCATTTTTCGGTGAAGCTAAACAAGAAATATATTAT-CTACTAAC-TTGAATAGATCTTGCA----------TACCAATTTAGTTTA----------------------------------GAGTTGGCATTCATTTAATTTTAAGAACAAGTCAAAAAAAGCCAATTGAGCTTTAAAAA-C--CATTAAAGTACCATACCTGCAATTGCCTGTTGTAAACAGTAACCCTACCCTGCAA--CCTCACCAATCTACCCAAC--TGCACCTCCTCGGCTTGTTCAAGAGC--CATTGCGGCAACACACTCCAACTGAGGCTTCTGAACCCGTGAATAATATCTGGAAGTAAGATG--GTTGAGCCAG---------------------------------AGAATGCAT-GGAACACAAGCAGTGCCA--TCATCTACCTGAAA-TTTAAGAAACTTATCTTTTCTTTCCCTGCTAACAACCACACCCATCATCTCCACATTTCTAACAGG----CCTGCCCTTTCTCCAGAAGGTGTCTGGGCCTCCCAATGAAGTAGGATT--TTGCAGGGAAAGGAGATCAAATGCCAAGAGCTTCACATGGGAGAGGCACATAGGGT--CTA-AGCCCAATTCCCAC----ATTGATCTGCCTTCGCCCATGAAAATAAATTGTATAGTCATAAGATTTTATACATGAT---
>ASA51
----------------------------------------------------CCATCATC-TTCAG---------------------TCCCAATATATCAAG----------TTT-TTGGATTCAAAGGAGCGGGCAAATCATAAC--ACCTGACTGCGAGCCTAATAC-AAGTGAAGAACTTCTGCATTTGGGTC---------------CCACCTGTAATAAATTATTGTAAACAGTAAGACGCCCCTGCAC--CCTCACCAATTTTCCCAAT--TGCACATCCTCAGATTGCGCGACGGC--AATTGCAGCAATGCACTCTAATTGAGGCTTCTTCACATTCAAGTAAAATTTAGTATTGTTATG--ATTGAGCCAC---------------------------------AAAATACAG-GGAACACAACCAGTGCCA--TCATCTACTTGAAA-TTTGAGAAATTTATCCTTTCTTTCCAT------------------------------------------------------------------------------------------------------------------------------------------------------------------------------------------------------------------------------------------
>CB35
---------------------------------------------------------------------------------------TATTGATTGTAC--------------------------TAGGGGCTGGCAAATTGTAGT--GTCTGACGGCAAGACGAATGC-AAGTGAAGAATCTCAGCATTTGGATC---------------CTATCTGTAATTGCCGGTTGTATATGGTAATCCGGCCCTGTAC--TCGCACCAACGTACCCAAT--TGTACCTGATCAGCTTGTTTAAGAGC--CACTGCAGCCATGGACTCCATCTGCAACTTGTCATTTTTTGAGTAGTATGTATTAGTCCTATG--GTTTAGCCAT---------------------------------AGAATACAA-GGAACGCAGCCACTGCCA--TCATCTAGGTCAAA-CTTGAGGAATTTTTCCTTTCTTTCCCTGCTAACAACCACCCCTACCATCTCAACCTTCCTAACAGG----CCTACCCTTTCTCCAAAAGGGCTCAGAGCCTCCTCTTGTACTGGGTTT--TTGCAGAGACAGAAGATCAAATGACAGGAGCTTCACATGAGAGAGACACATTGGAT--CCA-GACCCCATTCCCAC----ATTGATCTCCCACTACCCATC----------------------------------------
>CDE34
---------------------------------------------------------------------------------------TATTGATTGTAC--------------------------TAGGGGCTGGCAAATTGTAGT--GTCTGACCGCAAGACGAATGC-AAGTGAAGAATCTCAGCATTTGGATC---------------CTATCTGTAATTGCCGGTTGTATATGGTAATCCGGCCCTGTAC--TCGCACCAACGTACCCAAT--TGTACCTGATCAGCTTGTTTAAGAGC--CACTGCAGCCATGGACTCCATCTGCAACTTGTCATTTTTTGAGTAGTATGTATTAGTCCTATG--GTTTAGCCAT---------------------------------AGAATACAA-GGAACGCAGCCACTGCCA--TCATCTAGGTCAAA-CTTGAGGAATTTTTCCTTTCTTTCCCTGCTAACAACCACCCCTACCATCTCAACCTTCCTAACAGG----CCTACCCTTTCTCCAAAAGGGCTCAGAGCCTCCTCTTGTACTGGGTTT--TTGCAGAGACAGAAGATCAAATGACAGGAGCTTCACATGAGAGAGACACATTGGAT--CCA-GACCCCATTCCCAC----ATTGATCTCCCACTACCCATC----------------------------------------
>CF38
---------------------------------------------------------------------------------------------------------------TTTG-------------------------------------------------------AAAGGAGATAGTGAAGGTCTGTAATTTTTAAAAAAAGTATCATACCTGTAATTGCCTGTTGTAAACAGTAATCCTACCCTGCAT--CCTCACCAACCTACCCAAC--TGCACTTGTTCAGCTTGCTCTAGAGC--CATTGCAGCAACACACTCCAACTGAGGCTTCTGAACCCTTGAATAAAATCTAGTAGTAAGATG--ATTGAGCCAA---------------------------------AGAATGCAA-GGAACACAGGCAGTACCA--TCATCTACCTCAAA-TTTAAGAAACTTATCCTTTCTTTCCCTGCTCACAACCACACCCACTATCTCCACCTTTCTAACAGG----CCGGCCCTTTCTCCAGTAGGTTTCGGGGCCTCCCCTTGAAGTGGGTTT--CTGTAGAGAGAGCAGATCAAATGCCATAAGCTTCACATGGGAGAGGCACATTGGGT--CTA-ACCCCAATTCCCAC----ATTGATCTGCCATCACCCATCAAAA------------------------------------
>CH19
--TTCTACTGCT-AACTATTTTAAGGCAAGACTACACAAGAAATATTTTGT-CTATGAGC-TTGAAAAGATCTTGC-----------GACCAATTTCATTCAAT------------------------------------------------------AAAAACAA--------------------------------------------------TGCAATTGCCTATTGTAGACAGTAACCCTACACTGCAA--CATCGCCAATATACCCAAC--TGCACCTCCTTGACTTGTTCAAATGC--CATTGTGGCAATGCAATCCAACTGAGGCGTCTGCAACCTTCAATAATATCTGGCGGCAAGATG--GTTGAGCCAT---------------------------------AGAGTGCAT-GGAAAACAAGCAGTTGCA--TCATCTTCCAGAAA-TTTATGAAACCTATTTTTTCTTTTCCTACTAACAACCACACCCGTCGTCTCTACCTTTGTAAAAGC----CCTGCCCTTTCT---GTAGGCATCTGGGCCTCACCACGAAGTCAGATT--TTGTAGGGAAAGGAGATCAAATGCCAAAAGCTGCACATGGGAAAGGCACATAGGGT--CTA-AGCCCAATTCCCAC----ATCCATCTGCCTTTGCCCATCAAAA-AAAATGTATACTCATGTGATTTTGTACAAAACT--
>CHA37
----------------------------------------------------------------------------------------------------------------------------------------------------------------------------------------CAATATTGTTTTCGTTTAAAAAGTATCATACCTGTAATTGCCTGTTGTAAACAGTAATCCTACCCTGCAT--CCTCACCAACCTACCCAAC--TGCACTTGTTCAGCTTGCTCTAGAGC--CATTGCAGCAACACACTCCAACTGAGGCTTCTGAACCCTTGAATAAAATCTAGTAGTAAGATG--ATTGAGCCAA---------------------------------AGAATGCAA-GGAACACAGGCAGTACCA--TCATCTACCTCAAA-TTTAAGAAACTTATCCTTTCTTTCCCTGCTCACAACCACACCCACTATCTCCACCTTTCTAACAGG----CCGGCCCTTTCTCCAGTAGGTTTCGGGGCCTCCCCTTGAAGTGGGTTT--CTGTAGAGAGAGCAGATCAAATGCCATAAGCTTCACATGGGAGAGGCACATTGGGT--CTA-ACCCCAATTCCCAC----ATTGATCTGCCATCACCCATCAAAA------------------------------------
>CK7
ATTTCTACTGCT-AAACATTTTCCGGTGAGGCTAAACAAGAAATACACTGC-CTACGAACTTTGAATAGATCTTACA----------AACCAATTTAGTTTA----------------------------------G-ATTAACAT--GTCTAAATTTAGAAACAAGTCAAAAATAGCCACTTGAGCTTTAAAAA-C--CATAAAAGTACCATACCTGCAATTGCCTGTTGTAAACAGTAACCCTACCCTGCAA--CCTCACCAATCTACCCAAC--TGCACCTCCTCGGCTTGTGCAAGAGC--CATTGCAGCAACACACTCCAACTGAGGCTTCTGAACCCTTGAATAATATCTGGCAGTAAGATG--GTTGAGCCAG---------------------------------AGAATGCAT-GGAACACAGGCAGTGCCA--TCATCTACCTGAAA-TTTAAGAAACTTATCTTTTCTTTCCCTGCTAACAACCACACCCATCATCTCCACCTTTTTAACAGG----CCTGCCCTTTCTCCAGAAGGTGTCTGGGCCTCCCCATGATGTAGGATT--TTGCAGGGAAAGGAAATCAAATGCCAAAAGCTTCACATGGGAGAGGCACATAGGAT--CTA-AGCCCAATTCCCAC----ATTGATCTGCTTTCACCCATCAAAATAAAA--TGTAGTTATAAAATTTTATACATTATT--
>CL6
----------------------------------------------------------------------------------------------------------------------------------------------------------------------------------------------------------------------------------------------------------GCAA--CCTCACCAATCTACCCAAC--TGAACCTCCTCGGCTTGTGCAAGAGC--CATTGCAGCAACAAACTCCAACTGAGGCTTCTGAACCCTTGAATAATATCTGGCAGTAAGATG--GTTGAGCCAG---------------------------------AGAATGCAT-GGAACACAGGCAGTGCCA--TCATCTACCTGAAA-TTTAAGAAACTTATCTTTTCTTTCCCTGCTAACAACCACACCCATCATCTCCACCTTTTTAACAGG----CCTGCCCTTTCTCCAGAAGGTGTCTGGGCCTCCCCATGATGTAGGATT--TTGCAGGGAAAGGAAATCAAATGCCAAAAGCTTCACATGGGAGAGGCACATAGGAT--CTA-AGCCCAATTCCCAC----ATTGATCTGCTTTCACCCATCAAAATAAAA--TGTAGTTATAAAATTTTATACATTATT--
>CM9
ATTTCTATTGCT-TATCATTTTTTAGTGAGACTGAACAAGAGATGTTTTGT-CTATGAAC-TTGAATAGATCTTGCA----------AACCAGTTTAGTTTT-------------------------GG--------AATTAAGCT--ATCTAATTCAAAAAACAAGGCAAAAATAATCAATTGAGCTTTAAAAAGC--CATAAAAATTACATACCTGCAATTGCCTGTTGTTATCAGTAACCCTACCCTGCAA--CCACACCAATTGATCCAAC--TGCACCTCCTCTGCTTGTTTAAAGGC--TACCGT-GCTACAAATTCCAAATGAGGCTTCTGAACCTTTGAATAATGGCTAGAAATAAGATG--GCTGAGCCAT---------------------------------AGAATGCATGGAAATACAACCAGTACCA--TCATCTCCCCAATA-TTTAAGAAACTTATATTTTCTCTCTGCA-AAACAACCACACCAATCACCTACACCTTTCTAATAGG----CCTACCC-TTCTCCAGAAAGTGTCTAGACCTCTCTATGAAGTAAGATT--TTGAAGGGAAAGGATATAAAATGCCAAAAGCTTCACATTGGGTAGGCACATAGGGT--CTTAAGCCCAATTCCCAC----ATCGATCTGCCTTCATCCATCAAAT-AAAATGTATAGTCATATGATTTTATACATGATT--
>CP16
ATTTCAACTGCT-AATCATTTTTTAGCGAGACTAAACAAGAAATATTTTGT-GTACAAAC-TCGAATAGATCTTGCC----------AACCAATATAATTTA----------------------------------GAATTAACCT--ATCTACTTTCAAAAACAAGGC-AATATAGCCAATTGAGCTTTAAAAATC--CATAAAAGTAACATACCTGCAATTGCCTGTTGTAAACAGTAACCCTACCCTGCAAT-TTTCATCAATCGACCCAAC--TGCACCTCCTCGGCTTGTTCAAGAGC--CATCGTGGCATCATATTCCAACTTAGGCTTGTGAACCCTTGAATAATAGCTGGTGGTAAGATG--GTTGAGCCAA---------------------------------AGAAAGCAT-GGAACAGAAGCAGTGCCA--TCATCTACCTGAAATTTTAAACAACTTATTTTTTCTTTCTCTGCTACCAATCACACCCATCATCTCCACCTTGCTAACAGG----CCTGCCCTTTCTCCAGAAGGTGTCTGGGCCTCCCTATGAAGTGGTATT--TTGCAGGGAAAGGAGATTAAATGCGAAAAGCTTCACATGGGAAAGGCACATAGGGT--CTA-AGTCCGATTCCCAC----ATTAATCTGCCTTCACCCATCAAAATAAAATGTATAGTCATATGATTTTATACATGATT--
>CR44
-----------------------------------------------------------------------------------AAGAAACCCTTCTCGTTGAAG------------TTCAGGTTCTAGGTGCAGGCAAATTGTAGC--ATCTGATAGCTAGACGAATGC-AAATGAAGAAGTTCAGCAT-----------------------TATCTGCATTTGTCGATTGTAGACTGTGATTCGACCCTGTAC--CCTCACCAATCGACCCAAT--TGAACTTGTTCGGATTGGGCAAGAGC--AATTTCAGCCAAGGATTCCAATTGCAACCGATCAACCCTTGCGTAATATCTATTAGTGAGATG--ATTGAGCCAT---------------------------------AGAATACAT-GGCGCACACCCACTGCCA--TCATCTACTTCAAA-ACGTAGGAATTTCTCCTTCTTTTCCCTGCTTACAACAACGCCCACCATCTCCACTTTCCTGACTGG----CCTACCCTTTCTCCAATAAGTCTCTGGGCCTCCCCTTGATGTGGGTTT--CTGCAGAGATAGAAGATCAAATGATAGAAGCTTCACATGGGATAGACACATTGGAT--CAA-GTCCCCATTCCCAC----ATTGATCTGCCATCACCCATCAAAGAAACATTGATCGTTTTCTTAACTATC----------
>CT15
ATTTCTACTGCT-AATCATTTTTTAGTGAGACTAAACAAGAAATATTTTGT-GTACAAAC-TTGAATAGATCTTGCC----------AACCAATTTAATTTA----------------------------------GAATTAACCT--ATCTACTTTCAAAAACAAGGC-AAAATAGCCAATTGAGCTTTAAAAATC--CATAAAAGTAACATACCTGCAATTGCCTGTTGTAAACAGTAACCCTACCCTGCAAT-TTTCATCAATCGACCCAAC--TGCACCTCCTCGGCTTGTTCAAGAGC--CATCGCGGCAACATATTCCAACTTGGGCTCCCGAACCCTTGAATAATAGCTGGCAGTAAGAAG--GTTGAGCCAA---------------------------------AGAATGCAT-GGAACAGAAGCAGTGCCA--TTATCTACCTGAAGTTTTAAACAACTTATCTTTTCTTTCTCTGCTAACAATCACACCCATCATCTCCACCTTGCTAACAGG----CCTGCCCTTTCTCCAGAAGGTGTCTGGGCCTCCCTATGAAGTGGTATT--TTGCAGGGAAAGGAGATTAAATGCCAAAAGCTTCACATGGGAAAGGCACATAGGGT--CTA-AGTCCGATTCCCAC----ATTGATCTGCCTTCACCCATCAAAATAAAATGTGTAGTCATATGATTTTATACATGATT--
>DB53
-------------------------------------------------------TCAAC--------------------------------------------------TTTAT-TTGGATTCAAAGGAGCAGGCAAATCATAAC--ACCTGACCGCGAGCCTAATAC-AAGTGAAGAACTTCTGCATTTGGGTC---------------CCATCTGTAATAAATTTTTGTAAACAGTAAGACGCCCTTGCAC--CCTCACCAATTTACCCAAT--TGCGCATCCTCGGATTGCGCAACAGC--CATTGCAGCAATGCACTCTAATTGAGGCTTCTTTACATTTGAGTAAAATTTCGTATTGTTGTG--ATTGAGCCAT---------------------------------AGAATACAG-GGAACACAACCAGTGCCA--TCATCTACTTGAAA-TTTGAGAAATTTATCCTTCCTTTCCCTGGAGACCACCACACCCAGAATCTCTACTTTTCTCACTGG----CCTCCCCTTCCTCCAAAAGATTTCTGGGCCTCCCCTTCTTGTGGGTTT--TTCCAGAGAGAGAAGATCAGACGACAGAAGCTTCACATGGGAGAGGCACATTGAAT--CCA-TACCTCCATCACCC----ATC----------------------------------------------------------
>DC1
------------------------------------------------------------------------------------------------TCAACT----------TCA-TTGGATTCAAAGGAGCAGGCAAATCATAAC--ACCTGACCGCGAGCCTAATAC-AAGTGAAGAACTTCTGCATTTGGGTC---------------CCATCTGTAATAAATTTTTGTAAACAGTAAGACGCCCTTGCAC--CCTCACCAATTTACCCAAT--TGCGCATCCTCGGATTGCGCAACAGC--CATTGCAGCAATGCACTCTAATTGAGGCTTCTTTACATTTGAGTAAAATTTCGTATTGTTGTG--ATTGAGCCAT---------------------------------AGAAGACAG-GGAACACAACCAGTGCCA--TCATCTACTTGAAA-TTTGAGAAATTTATCCTTTCTTTCCCTGGAGACCACCACACCCAGAATCTCTACTTTTCTCACTGG----CCTCCCCTTCCTCCAAAAGATTTCTAGGCCTCCCCTTCTTGTGGGTTT--TTGCAGAGAGAGAAGATCAGAAGACAGAAACTTCACATGGGAGAGGTACATTGGAT--CCA-TAACTCCATCACCC----ATC----------------------------------------------------------
>DD1
-------------------------------------------------------TCAAT-TTCAG---------------------TCCCAATTTATCACG----------TCT-TTGGATTTAAAGGAGCAGGCAAATCATAAC--ACCTGACGGCAAGCCTAATAC-AAGTGAAGAATTTCTGCGTTTGGGT----------------CCATCTGTAATAAATTTTTGTAAACAGTAAGACGCCCTTGCAC--CCTCACCAATTTACCCAAT--TGCACATCCTCAGATAGCGCAACAGC--CATTGCAGCGATGCACTCTAATTGAGGCTTCTTTGCATTTGAGTAAAATTTCGTATTGTTGTG--ATTGAGCCAT---------------------------------AGAATACAG-GGAACACAACCAGTGCCA--TCATCTACTTGGAA-TTTGAGGAATTTATCCTTTCTTTCTCTGGAGACCACCACACCCAGAATCTCTACTTTTCTCACCGG----TCTCCCCTTTCTCCAAAAGATTTCTGGGCCTCCCCTTGTTGTGGGTTT--TTGCAGAGAGAGAAGATCAGAAGACAGAAGCTTCACATGGGAGAGGTACATTGGAT--CCA-TACCTCCATCACCC----ATCTAG-----------------------------------------------------A-
>DIM50
------------TTATGGCATTTCAACAAAATCAGCATATATTAA--TTGT-TTGTCAAT-TTCAG---------------------TCCCAATTTATCACG----------TCT-TTGGATTTAAAGGAGCAGGCAAATCATAAC--ACCTGACGGCAAGTCTAATAC-AAGTGAAGAATTTCTGCGTTTGGGT----------------CCATCTGTAATAAATTTTTGTAAACAGTAAGACGCCCTTGCAC--CCTCACCAATTTACCCAAT--TGCACATCCTCAGATTGCGCAACAGC--CATTGCAGCGATGCACTCTAATTGAGGCTTCTTTACATTTGAGTAAAATTTCGTATTGTTGTG--ATTGAGCCAT---------------------------------AGAATACAG-GGAACACAACCAGTGCCA--TCATCTACTTGGAA-TTTGAGGAATTTATCCTTTCTTTCTCTGGAGACCACCACACCCAGAATCTCTACTTTTCTCACCGG----TCTCCCCTTTCTCCAAAAGATTTCTGGGCCTCCCCTTGTTGTGGGTTT--TTGCAGAGAGAGAAGATCAGAAGACAGAAGCTTCACATGGGAGAGGTACATTGGAT--CCA-TACCTCCATCACCC----ATCTA--------------------------------------------------------
>EN45
--------------------------------------------------------------------------------------------------------------------------------------------------------------------------------------------------------------------------------------------------------------------------------------GAACTTGTTCCGATTGCTCAAGTGC--CATTGTACCCATTAATTCCAATTGCAACCGATCAACCCTTGGGCTATATCTATTAGTGAGATG--ATTGAGCCAT---------------------------------AGAATACAT-GGCACACACCCGTTGCCA--TCATCTACCTCAAA-ACGTAGGAATTTGTCCTTCCTTTCCCTGCTCACAACAATGCCCACCATCTCCACCTTCCTGACTGG----CCTACCCTTTCTCCAAAATGTCTCTGAGGGTCCCCTTGTAGAGGGTTT--CCGCAGAGACAGAAGATCAAATGATAGAAGCTTCACATGGGAGAGACACATTGGGT--CAA-ATCCCCATTCCCAC----ATTGATCTTCCATCATCCATC----------------------------------------
>FTS1
-------------------------------------------------------TCAAC-TTCAC---------------------TCCCAATTTATCACG----------TCT-TTGAATTCAAAGGAGCAGGCAAATCATAAC--ACCTGACCGCGAGCCTAATAC-AAGTGAAGAACTTCTGCATTTGGGTC---------------CCATCTGTAATATTTTTTTGTAAACAGTCAGACGCCCTTGCAC--CCTCACCAATCTACCCAAT--TGCGCATCCTCGGCTTGCGCAACAGC--CATTGCAGCAATGCACTCTAATTGAGGCTTCTTTACATTTGAGTAAAATTTCGTATTGTTGTG--ATTGAGCCAT---------------------------------AGAATACAG-GGAACACAACCAGTGCCA--TCATCTACTTGAAA-TTTGAGAAATTTATCCTTTCTTTCCCTGGAGACTACCACACCCAGAATCTCTACTTTTCTCACTGG----CCTCCCCTTCCTCCAAAAGATTTCTGGGCCTCCCCTTGTTGTGGGTTT--TTGCAGAGAGAGAAGATCAGAAGACAGAAGCTTCACATGGGAGAGGTACATTGGAT--CCA-TACCTCCATCACCC----ATC----------------------------------------------------------
>FTS2
---------ACCTGATGACATTTCAACAAAATCAGGATATATTAATTGTTT-ACATCAAC-TTCAC---------------------TCCCAATTTATCACG----------TCT-TTGAATTCAAAGGAGCAGGCAAATCATAAC--ACCTGACCGCGAGCCTAATAC-AAGTGAAGAACTTCTGCATTTGGGTC---------------CCATCTGTAATATTTTTTTGTAAACAGTCAGACGCCCTTGCAC--CCTCACCAATCTACCCAAT--TGCGCATCCTCGGCTTGCGCAACAGC--CATTGCAGCAATGCACTCTAATTGAGGCTTCTTTACATTTGAGTAAAATTTCGTATTGTTGTG--ATTGAGCCAT---------------------------------AGAATACAG-GGAACACAACCAGTGCCA--TCATCTACTTGAAA-TTTGAGAAATTTATCCTTTCTTTCCCTGGAGACTACCACACCCAGAATCTCTACTTTTCTCACTGG----CCTCCCCTTCCTCCAAAAGATTTCTGGGCCTCCCCTTGTTGTGGGTTT--TTGCAGAGAGAGAAGATCAGAAGACAGAAGCTTCACATGGGAGAGGTACATTGGAT--CCA-TACCTCCATCACCC----ATC----------------------------------------------------------
>GG1
-------TTAACATTTTGTTTCTTGAAGAAAATAAACAC--------------TGCTTAA-TTGAAACCATTCGAA-----------AAACAGCTTGAAAATCTAGGGATTTTTTATTTAATACATGGGTGATAGCAGGTC--AGT--GTGGGAATGGGGATTGGATCC-AATGTGAAGCTTCTAGCATTTATCTC----------------TCTCTGCAAAGACCCACTACAAAGGGAGGCTTAGACACTTATTTCCGTTTTGAACTAGACGATGGTGGATGTGTTCCATGTATTCTATGGCTTCATCTTACTAATAGGTTTTACCCCAAAGTTGATAAATTGCAGTTGGAGTACATGTCTGGAATGGAGCTGAACTAGT-------------GCAACTCGGTCGGTCGGTGAGGGTACAG---------GGTCGAATCA--CTGTTTACAACCAA-CAAATGCAGATTACTGTCTCATCTGCACTAGAGGAAAAAGACCCGAATGCTGAGATTCTTCACTGGATGCTGCCCCTTTGCCTTGCAAGCCAATCCGACCGAATCATGGATCAAATTTAACAGGTAGGCAGTGAAATTCAATGAGAAGGGCTTCTAGCAGGGCAGCATCAAAGGCA--GTGCTTCCTTCAACACCTCCAAATTGATAGCCTGCCCACCACTGGAGGTATATGTGCATTCAAATGAAATC------------
>HB41
----------------------------------------------------CCATCAAC-TTAAG---------------------TCCCAACTCATCACG----------TCT-TTGGACTCAAAGGAATAGGCAAATCATAAC--ACCTAACTGCAAGTCTCATAC-AAGTGAAGAATTTCTGCATTTGGGTC---------------------------CCTTATTGTAAATGGTAAGATACCCTTACAC--CCTCACCAATTTACTCAAT--TGCACATCCTTAGATTGCGCAAGAAC--CATTCCAACAATGCACTCTAATTGAAGCTTCTTTACATTTGA-TAAAATTTGGTATTATTCCG--ATTGAGCCAC---------------------------------AGAATACAA-GGAGTAGACGCAATGCCA--TAATCTACTTGAAA-TTTAAGGAGTTTATCCTTTCTTTCCCTGGAGACCACCAGACCCACAACATCTACTTTTCTCACCGG----TCTCCCTTTTTTCCATAAGCTTTTTGGGCCTCCGCTTATTGTTGGTTT--TTGCAAAGAGAGAAGATCAAAAGCGAAAAGTTTCACATGGCACATGTACATTGAAT--GCA-TACCACCAACACCC----ATAAAATCTACAATTCAATTTTTAT----------------------------------A-
>JO20
ATTTCTATTGCT-AATTATTTTAAGGCAAGACTACACAAGAAATATTTTGT-CTATGAGC-TTGAAAAGATCTTGC-----------GACCAATTTCATTCAAT-----------------------------------------------------AAAAAACAA--------------------------------------------------TGCAATTGCCTATTGTAGACGGTAACCCTACACTGCAA--CATCACCAATCTACCCAAC--TGCAACTCCTTGACTTGTTCAACTGC--CATTGTGGCAATGCATTCCAACTGAGGCGTCTGCACCCTTCAATAATATCTGGCGGCAAGATA--GTTGAGCCAC---------------------------------AGAGTGCAT-AGAGAACAAGCAGTTGCA--TCATCTAGCAGAAA-TTTATGAAACCTATTTTTTCTTTTCCTACTAACAACCACGCCCATTGTCTCCACCTTTCCAAAAGC----CCTGCCCTTTCT---GTAGGCATCTGGGCCTCACCATGAAGTCAGATT--TTGAAGGGAAAGGAGATCAAATGCCAAAAGCTGCACATGGGAAAGGCACATAGGGT--CTA-AGCCCAATTCCCAC----ATCCATCAGCCTTTGCCCATCAAAA-AAAATATATACTCATATGATTTTGTACAAAA----
>JU21
ATTTCTATTGCT-AATTATTTTAAGGCGAGACTACACAAGAAATATTTTGT-CTATGAGC-TTGAAAAGATCTTGC-----------GACCAATTTCATTCAAT-----------------------------------------------------AAAAAACAA--------------------------------------------------TGCAATTGCCTATTGTAGACGGTAACCCTACACTGCAA--CATTGCCAATCTACCCAAC--TGCAACTCCTTGACTTGTTCAACTGC--CATTGTGGCAATGCATTCCAACTGAGGCGTCTGCACCCTTCAATAATATCTGGCGGCAAGATA--GTTGAGGCAC---------------------------------AGAGTGCAT-AGAGAACAAGCAGTTGCA--TCATCTAGCAGAAA-TTTATGAAACCTATTTTTTCTTTTCCTACTAACAACCACGCCCATCGTCTCCACCTTTCTAAAAGC----CCTGCCCTTTCT---GTAGGCATCTGGGCCTCACCATGAAGTCAGATT--TTGAAGGGAAAGGAGATCAAATGCCAAAAGCTGCACATGGGAAAGGCACATAGGGT--CTA-AGCCCAATTCCCAC----ATCCATCTGCCTTTGCCCATCAAAA-AAAATATATAC-----TGATTTTGTACA-------
>KE1
--------------------------------------------------------------------------------------CTATCGATTGTACAAT----------TTGTACACCTGTATAGGGGCGGGCGAATTGTAGC--ATCTGACCGCAAGACGAATGC-AAGTGAAGAATCTCTGCATTTGGATCC-------------TTTATCTGTGATTGCTGATTATATATTGTAATCCGGCCCTGTAC--TCGCACCAACTTACCCAAT--TGTACCTGTTCAGCTTGTTTAAGAGC--CATTGCAGCCATGGACTCCATCTGCACCTTGCCAGTTTTTGGGTAGTATCTATTAGTCATATG--GTTTAGCCAT---------------------------------AGAATACAA-GGAACACAGCCGCTGCCA--TCATCTAGCTCAAA-CTTGAGGAATTTCTCCTTTCTTTCCCTGCTAACAACCACCCCTACCATCTCAACCTTCCTAACAGG----CCTACCTTTTCTCCAAAAGGGCTCAGAGCCTCCTCTTGTATTGGGTTT--TTGCAGAGACAGAAGATCAAATGAGAGGAGCTTCACATGACAGAGACACATTGGAT--CGA-GGCCCCATTCCCAC----ATTGATCTTTCACTACCCATC----------------------------------------
>LF2
----------------------------------------------------CCATCAAC-TTCAG---------------------TCCCAATTTATCACG----------TCT-TTGTCTGCAAAGGAGCAGGCAAATCATAAC--ACCTGACTGCGAGCCTAATAC-AAGTGAAGAACTTCTGCATTTGGGT----------------CCATCTGTAATAAATTATTGTAAAGAGTAAGACGCCCTTGCAC--CCTCACCAGTTTACCCAAT--TGCACATCTTCAGATTGCGCGAGAGC--CATTGCAGCAATGCACTCTACGTGAGGCTTCTTTACGTTTGAGTAAAACTTGGTATTGTTGTG--ATTGAGCCAC---------------------------------AGAATGGAG-GGAACACAAGCAGTGCCA--TCATCTACTTGAAA-TTTGAGGAATTTATCCTTTCTTTCCCTGGAGACCACCACACCCACAATCTCCGCATTCCTCACGGC----TCTCTCTTTTC------------------------------------------------------------------------------------------------------------------------------------------------------------------------------------
>MC0
------------------------------------------------TTT-CAATCAAC-TTCAG---------------------TCCCACTTTATCACG----------TCT-TTGGGTTCAAAGGAGCAGGAAAATCATAAC--ACCTGACTGCGAGCCTTATAC-AAATGAAGAACTTCTGCATTTGGGTC---------------CCACCTGTAATAAATTATTGTAAACAGTAAGACGCCCTTGCAC--CCTCACCAATTTACCCAAT--TGCACATCCTCAGATTGCGCAACAGC--CATTGCAGCTATGCACTCTAATTGAGGCTTCTTTACATTTGAGTAAAATTTCGTATTGCTGTG--ATTGAGCCAC---------------------------------AGAATACAG-GGAACACAACCAGTGCCA--TCATCTACCTGAAA-TTTGAGAAATTTATCCTTTCTTTCCCTGGAGACCACCACACCCAGAATTTCTACTTTTCTCACCGG----TCTCCCTTTTCTCCAAAAGGTTTCTGGGCCTCCCCTTGTTGTGGGTTT--TTGCAGAGAGAGAAGATCGGAAGAGAAAAGCTTTACATGGCAGACGTACATTGGAT--CCA-TACGACCATCACCT----AT-----------------------------------------------------------
>MT0
----AAAAAACCTGATGACA----------------------------------TTTCAA-CAAAA---------------------TCACGATATATTATGC---AACTGTTTT-TTGGATTGAAAGGAGCAGGCAAATCATAAC--ACCTGACTGCGAGCCTAATAC-AAGTGAAGAAGCTCTACATTTGGGTC---------------CCATCTGTAAGAGATTATTGTAAACAGTAAGACGGCCTTGCAC--CCTCACCAGTTGACCCAAT--TGCACATCCTCCGATTGCGAAACAGC--CATTGCAGCAATGCACTCCAATTGAGGCTTCTTTACATTCGAGTAAAATGTGGTATTGTGGTG--ATTGAGCCAT---------------------------------AGAATGCAG-GGAACACAAGCAGTGCCA--TCGTCTACTTGGAA-TTTGAGGAATTTATCCTTTCTTTCTCTGGAGACCACCACGCCTACAATCTCTACTTTTCTCACCGG----TCTTCCTTTTCTCCAGAAGATTTCTGGGCCTCCCCTTGTTGTGGGTTT--CTGCAGAGAGAGGAGATCAGAAGAGAGAAGCTTCACATGACAGAGATACATTGGAT--CCA-TACCTCCATCACCC----AT-----------------------------------------------------------
>NN48
-------------------------------------------------------TCAAC-TTCAG---------------------TCCCAATTTATCCCG----------TCT-TTGGATTTAAAGGAGCAGGCAAATCATAAC--ACCTGACTGCAAGTCTAATAC-AAATGAAGAACTTCTGCATT-----------------------ATCTGTAATAAATTATTGTAAACAGTAAGACGCCCTTGCAC--CCTCACCAATTTTCCCAAT--TGCACATCCTCAGATTGTGCAACAGC--CATTGCAGCAATGCACTCTAATTGAGGCTTCTTTACATTTGAGTAAAATTTCGTATTGTTGTG--ATTAAGCCAT---------------------------------ATAATGCAG-GGAACACAACCAGCGCCA--TCATCTACTTGAAA-TTTGAGGAATTTATCCTTTCTTTCTCTGGAGACCACCACACCCAGAATCTCTACTTTTCTCACCGG----TCTCCCCTTTCTCCAAAAGATTTCTAGGCCTCCCCTTGTTGAGGGTTT--TTGCAGAGAGAGAAGATCAGAAGACAGAAGCTTCACATGGGAGAGGTACATTGGAT--CCA-TACCTCCATCACCC----ATC----------------------------------------------------------
>PA42
-----------------GCATTTCAACAAATTCAGGATATATTAA--TTACAAAATCATC-TTCAG---------------------TGCCAATTTATCACA----------ACT-ATGGATTCGAGGGAGCGGGCAAATCATAAC--ACCTGACTGCGAGCCTAATAC-AAGTGAAGAACTTCTGCATTTGGGTC---------------CCACCTGTAATACATTATTGTAAACAGTAAGACGCCCTTGCAC--CCTCACCAATTTACCCAAT--TGCACATCCTCAGATTGCGCGACAGC--CATTGCAGCAATGCACTCTAATTGAGGCTTCTTCATATTTCGGTAAAATCTGGTATTGTTGTG--ATTGAGCCAC---------------------------------AGAATACAG-GGAACACAACCAGCGCCA--TCATCTACTTGAAA-TTTGAGGAATTTATCCTTTCTTTCCCTGGAGACCACCACACCCAGAATCTCTACTTTTCTCACCGG----TTTCCCCTTTCTCCAAAAGGTTTCTGGGCCTCCCCTTCTTGTGGGTTT--TTGCAGGGAGAAAAGATCAGAGGAGAGAAGCTTCACATGGGAGAGGCACATCGGAT--CCA-TACCGCCATCACCC----AT-----------------------------------------------------------
>PB33
--------------------------------------------------------------------------------------CTATTAACTGTAC--------------------------TAGGGGCCGGCAAATCGTAGC--ATCTGACCGCAAGACGAATGC-AAGTGAAGAATCTCAGCATTTGGATC----------------CATCTGCAATTGCTGGTTGTATATCGTAATCCGGCCCTGCAC--TCGCACTAACCTACCCAAT--TGCACCTGTTCAGCTTGTTTAAGTGC--CATTGCAGCCATGGACTCCATCTGCAGCTTGTCAGTTTTTGAATAGTATCTATTAGTCATATG--GTTTAGCCAT---------------------------------AGAATACAA-GGAACACAGCCACTGCCA--TCATCGAGCTCAAA-CTTGAGGAATTTGTCTTTTCTTTCCCTGCTAACAACCACCCCTACCATCTCAACATTCCTAACAGG----CCTGCCCTTTCTCCAAAAGGGCTCAGAACCTCCTGTTGTACTGGGTTT--CTGCAGAGACAGAAGATCAAATGACAGAAGCTTCACATGAGATAGACACATTGGAT--CCA-GTCCCCATTCCCAC----ATTGATTTCGCACCAGCCATC----------------------------------------
>PF1
-------------------------------------------------------TCAAC-TTCAG---------------------TCCCAATTTATGATA----------TCT-TTGGATTCAAAGGAGCAGGCAAATCATAGC--ACCTGAGTGCGAGCCTAATAC-AAGTGAAGAACTTCCGCATTTGGGTC---------------CCATCTGTAATAAATTATTGTGAACTGTAAGACGCCCCTGCAC--CCTCACCAATTTACCCAAT--TGCACATCCTCCGATTGCGCAACAGC--CATTGCAGCAATGCACTCTAATTGATGCTTCTTCACATTTGAATAAAACTTGGTATTGTTGTG--ATTGAGCCAT---------------------------------AGAATACAG-GGAACACAAGCAGTGCCA--TCATCTACTAGAAA-TTTGAGGAATTTATCCTTCCTTTCTCTGGAGACCACCACACCCACAATCTCTACTTTTCGCACCGC----TCTTCCTTTTCTCCAAAAGATTTCTGGGCCTCCCCTTGTTGTGGGTTT--TTGCAGGGAGAGGAGATCAGAAGAGAGAAGCTTCACATGGGAGAGGTACATTGGAT--TCA-TTCCTCCTCCACCC----ATC----------------------------------------------------------
>PFM1
----------------------------------------------------CCATCATC-TTCAG---------------------TCCCAATATATCAAG----------TTT-TTGGATTCAAAGGAGCGGGCAAATCATAAC--ACCTGACTGCGAGCCTAATAC-AAGTGAAGAACTTCTGCATTTGGGTC---------------CCACCTGTAATAAATTATTGTAAACAGTAAGACGCCCCTGCAC--CCTCACCAATTTTCCCAAT--TGCACATCCTCAGATTGCGCGACGGC--AATTGCAGCAATGCACTCTAATTGAGGCTTCTTCACATTCAAGTAAAATTTAGTATTGTTATG--ATTGAGCCAC---------------------------------AAAATACAG-GGAACACAACCAGTGCCA--TCATCTACTTGAAA-TTTGAGAAATTTATCCTTTCTTTCCATGGAGACCACCACGCCCACAATCTCTACTTTTCTCACCGG----TCTCCCCTTTCTCCAAAAGGTTTCTGGGCCTCCCCTTCTTGTGGGTTT--TTCCAGAGAGAGAAGATCAGAAGAGAGAAGCTTCACATG------------------------------------------------------------------------------------------------------
>PG28
-------------------------------------------------------------------------------------------GACAGGTT--------------------------GAGGGGCCGACATATCGTAGC--ATCTGACCGCAAGACGAATGC-AAGTGAAGAATCTCAGCATTTGGATC----------------CATCTGCAATTGCTTGTTGTATAAGGTAATCCGACCCTGCAC--TCGCACTAACCTACCCAAT--TGTACCTGTTCAGCTTGTTTAAGAGC--CATCGCAGCCATGGACTCCATCTGCAACTGGTCAGTTTTTGGGTAGTATCTATTAGTCATATG--GTTTAGCCAT---------------------------------AGAATACAT-GGAACACAGCCACTGCCA--TCATCGAGCTCAAA-CTTGAGGAATTTGTCCTTTCTTTCCCTGCTAACAACCACCCCTACCATCTCAACCTTCCTAACAGG----CCTACCCTTTCTCCAAAAGGGCTCAGAGCCCCCTCTTGTATTCGGTTT--TTGCAGAGACAGAAGATCAAATGACAGGAGCTTGACATGAGAGAGACACATTGGAT--CCA-ATCCCCATTCCCAC----ATTGATCTCCCACTAGCCATC----------------------------------------
>PH2
-------------------------------------------------------TCAAC-TTCAG---------------------TCCCAATTTATGATA----------TCT-TTGGATTCAAAGGAGCAGGCAAATCATAGC--ACCTGAGTGCGAGCCTAATAC-AAGTGAAGAACTTCCGCATTTGGGTC---------------CCATCTGTAATAAATTATTGTAAACTGTAAGACGCCCCTGCAC--CCTCACCAATTTACCCAAT--TGCACATCCTCCGATTGCGCAACAGC--CATTGCAGCAATGCACTCTAATTGATGCTTCTTCACATTTGAATAAAACTTGGTATTGTTGTG--ATTGAGCCAT---------------------------------AGAATACAG-GGAACACAAGCAGTGCCA--TCATCTACTAGAAA-TTTGAGGAATTTATCCTTCCTTTCTCTGGAGACCACCACACCCACAATCTCTACTTTTCTCACCGC----TCTTCCTTTTCTCCAAAAGATTTCTGGGCCTCCCCTTGTTGTGGGTTT--TTGCAGGGAGAGGAGATCAGAAGAGAGAAGCTTCACATGGGAGAGGTACATTGGAT--TCA-TTCCTCCTCCACCC----ATCAATTTT-----------------GATTTTGTTTTTTATAAATCCTTATTTCTAGAA--
>PM29
-----------------------------------------------TTGT-ACACCAAC---------------------------AGATGACAGGTT--------------------------GAGGGGATGGAAAATCATAGC--ATCTGACCGCAAGACGAATGC-AAGTGAAGAATCTCAGCATTTGGATC-------------------CTGCAATTGCTGGTTATATATGGTAATCTGGTCCTGCAC--TCATACTAAACTACCCAAT--TGTACCTGTTCAGCTTGTTTAAGAGC--CATTGTAGCCATGGAATCCATCTGTGACTTGTCCGTTTTAGGGTAGAATCTATTAGTCATATG--GTTTAACCAT---------------------------------AGAATACAT-GGAACACATCCACTTCCA--TCATCTAGCTCAAA-CTTGAGGAATTTGTCCTTTCTTTCCCCGCTAACAACCACCCCTACCATCTTAACCTTCCTAACAGG----CCTACCCTTTCTCCAAAAGGGCTCAAAGCCTCCTCTTGTAATTGGTTT--TTGCAGAGACATAAAATCAAATGACAGGAGCTTCACATGAGAGAGACACATTGGAT--CCA-GTCCCCATTCTCAT--TGTTAAATATAATACCAACCACCAGAAAAGCAGATAACGTTCCATTAGATTAAACACAATATA
>PS27
------------------------------------------------------------------------------------------------------------------------------------------------------------------------------------------------------------------------------------------------------------------------------------------------------------------------------------------------------------TAGTATCTATTAGTCATATG--GTTTAGCCAT---------------------------------AGAATACAT-GGAACACAGCCACTGCCA--TCATCGAGCTCAAA-CTTGAGGAATTTGTCCTTTCTTTCCCTGCTAACAACCACCCCTACCATCTCAACCTTCCTAACAGG----CCTACCCTTTCTCCAAAAGGGCTCAGAGCCCCCTCTTGTATTCGGTTT--TTGCAGAGACAAAAGATCAAATGACAGGAGCTTGACATGAGAGAGACACATTGGAT--CCA-ATCCCCATTCCCAC----ATTGATCTCCCACTACCCATC----------------------------------------
>PS30
----------------------------------------------------CCATCACC-TTCAG---------------------TCCCAATTTATCACG----------TCT-TTGGATTCAAGGGAGCGGGCAAATCATAAC--ACCTGACTGCGAGCCTAATAC-AAGTGAAGAACTTCTGCATTTGGGTC---------------CCACCTGTAATACATTATTGTAAACAGTAAGACGCCCTTGCAC--CCTCACCAATTTACCCAAT--TGCACATCCTCAGATTGCGCGACAGC--CATTGCAGCAATGCACTCTAATTGAGGCTTCTTCACATTTAAGTAAAATTTGGTATTGTTGTG--ATTGAGCCAC---------------------------------AGAATACAG-GGAACACAACCAGCGCCA--TCATCTACTTGAAA-TTTGAGAAATTTATCCTTTCTTTCCCTGGAGACCACCACACCGAGAGTCTCTACTTTTCTCACCGG----TCTCCCCTTTCTCCAAAAGGTTTCTGGGCCTCCCCTTCTTATGGGTTT--TTGCAGGGAGAAAAGATCAGAGGAGAGAAGCTTCACATAGGAGAGGCACATCGGAT--CCA-TACCGCCATCACCC----AT-----------------------------------------------------------
>PSF43
------------------------------------------------------------------------------------------------------------------------------------------------------------------------------------------------------------------------------------TTGT------------------------------------------------------------------------------CAACAATGCACTCTAATTGAGGCTTCTTTACATTTGAGTAAAATTTCGTATTGTTATG--ATTGAGCCAT---------------------------------AGAATACAA-GGAACACAACCAGTGTCA--TCATCTACTTGAAA-TTTGAGGAATTTATCCTTTCTTTCTCTGGAGACCACTACACCCAGAATCTCTACTTTTCTCACCTA----TCTCCCCTTTCTCCAAAAGATTTCTAGGCCTCCCCTTGTTGTGGGTTT--TTGCAGAGAGAGAAGAACAGAAGACAGAAGCTTCACATGGGAGTGGTACATTGGAT--CCA-TATCTCCATCACAC----ATC----------------------------------------------------------
>PTA0
------------------------------------------------------ATCAAC-TTCAG---------------------TCTCAATTTATCATG----------ATT-TTGGATTCAAAGGAGCAGGCAAATCGTAAC--ATCTAACTGCGAGCCTAACAC-AAGTGAAGAACTTCTGCATTTGGGT----------------CCATCTGTAATAAGTTATTGTAAACAGTAAGACGCCCTTGCAC--CCTCACCAATTTACCCAAT--TGCACATCCTCAGATTGAGCAACAGC--CATTGCAGCAATGCACTCTAAATGAGGCTTCTTTACATTTGAGTAAAATGTCGAATTGTTGTG--ATTGAGCCAC---------------------------------AGAATACAG-GGAACACAACCACTGCCA--TCATCTATTTGAAA-TTTGAGGAATTTATCCTTTCTTTCCCTGGAGACCACCACACCCAAAATCTCTACTTTTCTCACCGG----TCTCCCTTTTCTCCAAAAGCTTTCTGGGCCTCCCCTTGTTGTGGGTCT--TTGCAGAGAGAGAAGATCGGAGGAGAAAAGCTTCACATGGCAGAGGCACATTGGAT--CCT-TACCGCCATCACCC----AT-----------------------------------------------------------
>RC54
-------------------------------------------------------TCAAC-TTCAG---------------------CCCCAATTTATCCCG----------TCT-TTGGATTAAAAGGAGCAGGCAAATCATAAC--ACCTGACTGCGAGCCTAATAC-AAATGAAGAACTTCTGCATTTGGGTC---------------CCATCTGTAATAAATTATTGTAAACAGTAAGACGCCCTTGCAC--CCTCACCAATTTACCCAAT--TGCACATCCTCAGATTGCGCAACAGC--CATTGCAGCAATGCACTCTAATTGAGGCTTCTTTACATTTGAGTAAAATTTCGTATTGTTGTG--ATTGAGCCAT---------------------------------AGAATACAG-GGAGCACAACCAGTGCCA--TCATCTACTTGAAA-TTTGAGGAATTTATCCTTTCTTTCTCTGGAGACCACCACACCCAGTATCTCTACTTTTCTCACCGG----TCTCCTCTTTCTCCAAAAGATTTCTGGGCCTCCCCTTGTTGAAGGTTT--TTGCAGAGAGAGAAGATCAGAAGACAGAAGCTTCACATGGGTGAGGTACATTGGAT--CCA-TACCTCCATCACCC----ATC----------------------------------------------------------
>SA1
----------------------------------------------------CCATCATC-TACAG---------------------TCCCAATTTATCACG----------TCT-TTGGATTCAAAGGAGCGGGCAAATCATAAC--ACCTGACTGCGAGCCTAATAC-AAGTGAAGAAGTTCTGCATTTGGGTC---------------CCACCTGCAAGACATTGTTGTAAACAGTAAGACGCCCTTGCAC--CCTCACCAATTTACCCAAT--TGCACATCCTCAGATTGCGCCACAGC--CATTGCAGCAATGCACTCTAATTGAGGCTTCTTCACATTCACGTAAAATTTCGTATTGTTGTG--ATTGAGCCAC---------------------------------AGAATACAG-GGAACACAACCAGCCCCA--TCATCTACTTGAAA-TTTGAGGAATTTATCCTTTCTTTCCCTGGAGACCACCACACCCAGAATCTCTACTTGTCTCACCGG----TCTCCCTTTTCTCCAAAAGATTTCTGGGCCTCCCCTTCTTGTGGGTTT--TTGCAGAGAGAGAAGATCAGGTGAGAGAAGCTTCACATGGGAGAGGTACATGGGAT--CCA-TACCGCCATCACCC----AT-----------------------------------------------------------
>SC0
-------------------------------------------------------TCAAC-TTGAG---------------------TAGCAATTTATGACG----------TCT-TTGAATTCGAAGGAGCAGGCAAATCATAAC--AGCTGACTGCGAGCCTAATAC-AAGTGAAGAATTTCCGCATTCGGGT----------------CCATCTGCAATGAATTATTGTAAAGAGTAAGACGCCCTTGCAC--CCTCACCAATTTACCCAAC--TGCACATCCTCAGATTGCGCAACAGC--CATTGCAGCAATGCACTCTAAATGAGGCTTCTTCATATTTGAGTGAAATTTGGTATTGTTGTG--ATTGAGCCAG---------------------------------AGAATACAG-GGAACACAAGCAGTGCCA--TCATCTAGTTGAAA-TTTGAGGAATTTATCCTTTCTTTCTCTGGAGACCACGACACCCACAACCTCCACTTTCCTGACCGG----TCTCCCTTTTCTCCAAAAGATGTCTGGAGCTCCCCTTGTTGTGGGTTT--TTGCAGGGAGAGAAGATCGGAAGAGAGAAGTTTGACATGGGAGAGGTACATTGGAT--CCATTAACGCCATTACTC----ATCAAAATGCCACGATTCAATTCAT----ATATTTGTTTATAAATCCCCATTTGTAGAA--
>SE46
---------------------------------------------------------------------------------------------------------------------------------------------------------------------------------------------------------------------------------TGGTTGTAGACAGTGATTCGACCTTGTAT--CCTCACCAACCGACCCAAT--TGAACTTGTTCCGATTGCTCAAGTGC--CATTGTACCCATTAATTCCAACTGCAGCCGATCAACGCTTTGGTTATATCTATTCGTGAGATG--ATTGAGCCAT---------------------------------AGAATACAT-GGCACACAGCCGTTGCCG--TCATCTACTTCAAA-ACGTAGGAATTTATCCTTTCTTTCCCTGCTCACAATAATGCCCACCATCTCCACCTTCCTGACTGG----CCTACCCTTTCTCCAAAATGTCTCCGCGGCGCTCCTTGAAGATGGTTT--CTGTAGAGACAGAAGATCAAATGATAGAAGCTTCACGTGGGAGAGACACATTGGAT--CAA-GTCCCCATTCCCAC----ATTGATCTTCCATCGCCCATC----------------------------------------
>SG23
ATTTCTACTTCT-AATCATTTTTCGGTGAGCCTAAAGAAGAAATA----AT-CTACGAAC-TTGAATAGATCTTGCA---------TTACCAATTTAGTTTA----------------------------------GAATTAACAT--ATCTAATTTTAAGAACAAGTCAAAAATAGCCAATTGAGCTTTAAAAACC--CATAAAAGTACCATACCTGCAATTGCCTGTTGTAAACAGTAACCCTACCCTGCAA--CCTCACCAATCTACCCAAC--TGCACCTCCTCGGCTTGTTCAAGAGC--CATTGCGGCAACACACTCCAACTGAGGCTTCTGAACCCTTGAATAATATCTGGCAGTAAGATG--GTTGAGCCAG---------------------------------AGAATGCAT-GGAACACAAGCAGTGCCA--TCATCTACCTGAAA-TTTAAGAAACTTATCTTTTCTTTCCCTGCTAACAACCACACCCACCATCTCCACTTTTCTAACAGG----CCTGCCTTTTCTCCAGAAGGTGTCTGGGCCTCCCCATGAAGTAGGATT--TTGCAGGGAAAGGAGATCAAATGCCAAAAGCTTCACATGGGAGAGGCACATAGGGT--CTA-AGCCCAATTCCCAC----ATTGACCTGCCTTCTCCCATCAAAATAAAACGTATAGCCATAAGATTTCATATATGATT--
>SS22
---TCTACTTCT-AATCATTTCTCGGTGAGGCTAAACAAGAAATATATTAT-CTACGAAC-TTGAATAGATTTTGCA----------TACCAATTTAGTTTA----------------------------------GAATTAACAT--ATCTAATGTTAAGAACTAGTCGAAAATAGCCAATTGAGCTTTAAAAACC--CATAAAAGTACCATACCTGCAATTGCCTGCTGTAAACAATAACCCTACCCTGCAA--CCTCACCAATCTACCCAAC--TGCACCTCCTCGGCTTGTTCAAGAGC--CATTGCGGCAACACACTCCAACTGAGGCTTCTGAACCCTTGAATAGTATCTGGTAGTAAGATG--GTTGAGCCAG---------------------------------AGAATGCAT-GGAACACAAGCAGTGCCA--TCATCTACCTGAAA-TTTAAGAAACTTATCTTTTCTTTCCCTGCTAACAACCACACCCATCATCTCCACATTTCTAATAGG----CCTGCCTTTTCTCCAGAAGGTGTCTGGGCCTCCCCATGAAGTAGGATT--TTGCAGGGAAAGGAGATCAAATGCCAAAAGTTTCACATGGGAGAGGCACATAGGGT--CTA-AGCCCAATTCCCAC----ATTGATCTGCCTTCGCCCATCAAAATAAAACGTGTAGTCATAAGATTCCATAAATGATT--
>SV36
------------------------------------------------------------------------------------------------------------------------------AGGAGCAGGCAAATCATAAC--ACCTGACCGCAAGACGAACGC-AAATGAAGAATCTCAGCATTCGGATC---------------TCACCTGCAATTGCCTCCTATAAACACCAACACGACCTTGAAT--CCTTACTAGCCTGCCCAAT--TGCACCTCTTCCGCTTGAGCCATAGC--AATTGCAGCAATACATTCTAACTGGGGCTTCTGAACCCTTGAATAATAACTAGTAGTAAGATG--ATTGAGCCAC---------------------------------AGAATACAT-GGAACACAGCCAGAGCCA--TCGTCCACCTCAAA-TTTTAGGAATTTGTCCTTTCTTTCCCTGCTGACAACCACACTCACAATCTCCACTTTTCTAACAGG----CCTGTCTTTTCTCCAGAAGGTTTCAGGGCCTCCTCTTGTAGTGGGTTT--TTGCAGAGAAAGGAGATCAAAGGCCAAAAGCTTTACATGGCAGAGGCACATTGGGT--CGA-AGCCCAGTTCCCGA----GTTGAATTACCTTGATCCAT-----------------------------------------
>TB39
CTT----------ATCCATTGTAAAATAATAATAGAAATC------------ATATAAAC-ACAAAAAAATTTGCAA----------TTACAACCTGGC-------------------------------------AACCAAGCAA--ATATAATTCAATAAATATATC--AAATAGTCAATTAGCCTTTAAAAACC--ATAAAAAACATCATACCTGCATTTTCCTGTTGTAAACAGGAACCCTAGCCTACAC--CCTTACCAGCCTACCCAAC--TTCATCTCTTCAGCTTGTGCAAGAGC--CATTGCAGCAAAACACTCCAACTCAGGCTTCTGAACCTTCGAATAAAATTTGGTTGTAAGATG--ATTGAGCCAAAGAATGTAAGGAACGCAAAAAGTTCC-------AGAATGCAA-GGAACACAAACAGTTCCA--TCATCTACATCAAA-TTTAAGGAACCTATCCTTTCTCTCCCTGATGACCACGACACCCACCATCTCCACCTTTCTATCAGG----CCTGCCCTTCCTCCAAAAGTTGTCAGGGCCTCCCCTGGAAGTGGGCTG--TTGCATAGAGAGAAGATCAAATGCCATTAGCTTCACATGGGAAAGGCACATTGGGT--CTA-ACCCCAAATCCCAC----ATTGATCTGCCATCACCCATCAAAA------------------------------------
>TC31
-----------------------------------------------AAAT-TTGCTAAA-TTTATGAAACCCTGCCG--------CTATTGATTGTACAAT----------ATAT-CAACTTCTTAGGGGCGGGCAAATTGTAGC--ATCTGACTGCAAGACGAATGC-AAGTGAAGAATCTCAGCATTTGGATC---------------CTATCTGTAATTGCTGGTTGTATATGGTAATCCGGCCCTGCAC--TCGCACCAACCTACCCAAT--TGTACCTGTTCAGCTCGTTTAAGAGC--CATTGCAGACATGGATTCCAACTGCAACTTGTCAGTTTTTGGGTAGTATCTATTAGTCATATG--GTTTAGCCAT---------------------------------AGAATACAA-GGAACACAGCCACTGCCA--TCATCTAGCTCAAA-CTTGAGGAATTTCTCCTTTCTTTCCCTGCTAACAACCACCCCTACCATTTCAACCTTCCTAACAGG----CCTACCCTTTCTCCAAAAGGGCTCAGAGCCTCCTCTTGTACGGGGTTT--TTGCAGAGACATAAGATCAAATGACAGGAGCTTCACATGAGAGAGACACATTGGAT--CGA-GGCCCCATTCCCAC----ATTGATCTCTCACTGCCCATC----------------------------------------
>TN1
----------------------TTTAATGGGCTAAAGACAAATTGTTTTAT-CTATGCACTTTGAAAAAGTCCTACA----------GAACAATTTAGTTTA----------------------------------GAATTAACAA--ATTTCAATTTTAAAATTCAG--AAAAAAACCAATTAGGCTGGCAAAA-----AAAAAGGTAACATACCTGCAATTGCCTGTTGTAAACAGTAACCCTACCCTGCAC--CCTCACCAGCCTACCCAAC--TGCACCTCTTCAGCTTGTGCAAGAGC--CATTGCAGAAAAACACTCCAACTGAGGCTTCTGAACCCTTGAATAAAACCTGTTGGTAAGATG--ATTGAGCCAA---------------------------------AGAATACAA-GGAACACAACCAGTGCCA--TCATCTACCTCAAA-TTTTAGAAACTTGTCCTTTCTTTCCCTGATGACAACCACACCCACCATCTCTACCTTTCTAACAGG----TCTGCCCTTTCTCCAGAAGGTGTCCGGGCCTCCCATTGAAGTGGGTTT--TTGCAGAGAGAAAAGATCAAATGCCATCAGCTTCACATGAGAGAGACACATTGGGT--CTA-AGCCCAATTCCCAC----ATTGATCTGCCATCACCCATCAAAA------------------------------------
>TO14
ATTTCTGCTGTTAAATCATTTTTTAGTGAGACTAAACAAGAAATATTTTGC-CTACAAAC-TTGAATAGATCTTGCC----------AACCAGTTTAGTTTA----------------------------------GAATTACACT--ATCTAATTTCAAAAACAAGGT-GAAATAGCCAATTGAGCTTTAAAAATC--CACAAAAGTAACATACCTGCAATTGCCTATTGTAAACAGTAACCCTACCCTGCAA--CCTCACCTATCAACCCAAC--TGCACCTCCTCGGCTTGTTCAGGAGC--CATCACAGCAACACATTCCAACTGAGGCTTCTGAACCCTTGAATAATAGCTGGAGGTCAGATG--GTTGAGCCAG---------------------------------A-AATGCAT-GGAACACAAGCAGTGCCA--TCATCTACCTGAAA-TTTATGAAACTTATATTTTCTTTCTTTGCTAACAACGACACCCATCATCTCCACCTTTCCAACAGG----CCTGCCCTTTCTCCAGAAGGTGTCTGGGCCTTCCCATGAAGTAAGTTT--TTACAAGGAAAGGAGATCAAATTCCAAAAGCTTCACATGGGAGAGGCACATAGCGTCACTA-AGCCCAATTCCCAC----ATTGATCTGCCTT-ACTGATCAAAATAAAATGTATAGTCATATGATTTTATACATGATT--
>TPL03
-------------------------------------------------------TCAAA-TTCAA---------------------TCCCAATCTATCACG----------TCT-TTGGATTCAAAGGAGCAAGCAAATCATAAC--ACCGGACTGCAAGCCTAATAC-AAATGAAGAAATTTTGCATTTGGGTC---------------CCATCTGTAATAAATTATTGTAAACAATAAGATGCCCTTGCAC--CCTCACCAATTTACCCAAT--TGCACATCCTCAGATTGCACAACAGC--CATTGCAGCAATGCACTCTAATTGAGGCTTCTTTACATTTGAGTAAAATTTTGTATTGTTATG--ATTGAGCCAT---------------------------------AGAATACAA-GGAACACAACCAGTGCCA--TCATCTACTTGAAA-TTTGAGGGACTTATCCATTCTTTCTCTGGAGACCACCACACCCAGAATCTCTACTTTTCTCACCGG----TCTCCCCTTTCTCCAATAGACTTCTAGGCCTCCCCTTGTTGTGGGTTT--TTGCAGAGACAGAAGATCAGAAGACAGAAGCTTCACATGGGAGAGGTACATTGGAT--CCA-TATCTCCATCACCT----ATC----------------------------------------------------------
>WN5
------------------------------------------------TGTTCCACAAAAGTTAATATCATCTATTTTCTTTTTAAAAATTAATTTATTCTT---------------------------------TAAAATAATAT--ATTTAACCAACTTATGCATAC----------------ATGTTTCAAATC--CA-------ATTTGATCTGCAATTGGGTATTGTACACACTGGGACGGCCCTGCAC--CCTCACTAACCTCCCCAAC--TGGACCTGCTTTGACTGCTCAAGGGC--CACTGCAGCCATGCTTTCCAACTGGGGCTTCTGGACCCTTGAATAGTACCTGGTTGTGAGATG--ATTGAGCCAC---------------------------------AGAATGCAG-GAAACACAATCAGTGCCA--TCATCCACCTGAAA-TTTGAGGAACTTGTCCTTCCTCTCCCTGGAGAGGACAACACCGACAATCTCCACCTTTCTAACAGG----CCTCCCCTTTCTCCAAAAGGTGTCAGAGCATCC-CCTGCGGGGGGTTT--ATGCAAGGAGAGGAGGTAAAAGGAGAGCAGCTTCACATGGCAGAAGCACATGGGGT--CCA-AGCCCCATTCCCAC----ATTGATTTCCCATCGCCCATCTA--------------------------------------
