# Supplementary material for: Development of a Target Enrichment Probe Set for Conifer (REMcon)
Source: Biology (Basel). 2024 May 22;13(6):361. doi: 10.3390/biology13060361 (PMC11200496; doi:10.3390/biology13060361)
Supplement: Supplementary file 1 [file biology-13-00361-s001.zip › biology-2960267-supplementary/Sup data/MO_orthlogs_alignments/Thupl29377840s0007_1.1to1ortho.selected_stripped.aln.fasta]

>AH26
------GTCTGTAGATAGTTGTAAGCATGTAGAATTGATAGCTTGGTTGCTGCT--------TATGATTTATATTTGATTGCATAGTATGCTTGTAATTTGTAATACTTTCTTATATGAGATGGAAGTATGCATATAGAAATTCATGCAA-TTACTTTGGTTGTTTTGTT---TTGTTAGGGACAAGGATACTCTTTACCTGCAGATGTGCAGTATGTTGACGCGAGATGGAAAGTTCCCGTGGTCCTTCCCCTTCGTGATTGTGTTGCAAAAGAATTGACGATGCTTTGCCATCTGAATAGGTTTGTATCATTCCTTCCGAGTTTTTTGATT--CTGACTTTGTATATATTCTTTAGTGCAATCTAGAATAGTTCGTTGATATGATGAGGACTGTTGATGAATGCAAATAGAACAATATCAGTACTTGTGCCTGACATTCCGGCTGATAGGTGAAACATTCATAATATTTTGCTGGCAGGGCAGCTGGAAGACAGTTTTCACGAAGGCTTTGTCAACGCTTGCTGGATCTCACTTCAGCGTGAACAGTTTAGTAGCATCTTTTGTTGCATTGTTGCAGGTA--------ACATGCATAATT------ATTTG--TGAGTAGTACTCTGTTTTATCATGAAATTCTTT-----TAATGACTTTAAGTTGGTCTGTAGGAAGAAAATCCTTCAAGGGAGCGTACAATAGTACGGACGGCAGAGAAGCTTAACACATTCAGCTTCAATCAGCTTCCAGAAAGTGAGGCTATTTACCAGTTGCCTCGTAGGAGGCGGGAAGCCTTGCGAAA----------TTGCATGACTAACAACACATCCTCCTTGGAATTACTGTGCCCAATTTGTAGTGGTCCGTTGAATGACAAGGACTTCGTGGACATAACAAACAGTCTTGGTACAGATTCATGCTTGAGGGCTTTTTTTGTTGCT--ATAAAGAATGGAGAGACAACTCTTGACTTGCCTTCATCCATTTTTCAGCACCTGTGTTGTCCTAGTTGTCAATTTCAGATCTTTCATGATGAGAAGGCATCAAGCCAGCATATTCATCCTCTGTTACCAGATGTAATGAAGAAAAGAGCAGTGGATAATGTCATCTCAAATGA--AAGCTGGATGAGGTCAGTTTCTCGTCAAGTAT-------AAATAGTACCTTCAG---TGAATGCATGTTTTTGCA--TCATGGACACATATTGGTCT---------------------------------------TACAAAAATTTCCTG-GCAAAATAACTCT--GTTTGGTTTTCTAGGAGGCAAATCGAGGATTGCTTGTTTTC--TGAAGACGATGAGGATGAACTCCATGATGCTAGTCTGAACCATACAACAGAGCTCTTGGAGAGAAT------------------------------------------------------------------------------------------------------------------------------------------------------------
>AP25
------GTCTGTAGATAGTTGTAAGCATGTAGAATTGATAGCTTGGTTGCTGCT--------TATGATTTATATTTGACTGCATATTATGCTTGTAATTTGTAATACTTTCTTATATGAGATGGAAGTATGCATATAGAAATTCATGCAA-TTACTTTGGTTGTTTTGTT---TTGTTAGGGACAAGGATACTCTTTACCTGCAGATGTGCAGTATGTTGACGCGAGATGGAAAGTTCCCGTGGTCCTTCCCCTTCGTGATTGTGTTGCAAAAGAATTGACGATGCTTTGCCATCTGAATAGGTTTGTATCATTCCTTCCGAGTTTTTTGATT--CTGACTTTGTATATATTCTTTAGTGCAATCTAGAATAGTTCGTTGATATGATGAGGACTGTTGATGAATGCAAATAGAACAATATCAGTACTTGTGCCTGACATTCCGGCTGATAGGTGAAACATTCATAATATTTTGCTGGCAGGGCAGCTGGAAGACAGTTTTCACGAAAGCTTTGTCAACGCTTGCTGGATCTCACTTCAGCGTGAACAGTTTAGTAGCATCTTTTGTTGCATTGTTGCAGGTA--------ACATGCATAATT------ATTTG--TGAGTAGTACTCTGTTTTATCATGAAATTCTTT-----TAATGACTTTAAGTTGGTCTGTAGGAAGAAAATCCTTCAAGGGAGCGTACAATAGTACGGACGGCAGAGAAGCTTAACACATTCAGCTTCAATCAGCTTCCAGAAAGTGAGGCTATTTACCAGTTGCCTCGTAGGAGGCGGGAAGCCTTGCGAAA----------TTGCATGACTAATAACACATCCTCCTTGGAATTACTGTGCCCAATTTGTAGTGGTCCGTTGAATGACAAGGACTTCGTGGACATAACAAACAGTCTTGGTACAGATTCATGCTTGAGGGCTTTTTTTGTTGCT--ATAAAGAATGGAGAGACAACTCTTGACTTGCCTTCATCCATTTTTCAGCACCTGTGTTGTCCTAGTTGTCAATTTCAGATCCTTCATGATGAGAAGGCATCAAGCCAGCATATTCATCCTCTGTTACCAGATGTAATGAAGAAAAGAGCAGTGGATAATGTCATCTCAAATGA--AAGCTGGATGAGGTCAGTTTCTAGTCAAGTAT-------AAATAGTACCTTCAG---TGAATGCATGT----------------------------------------------------------------------------------------------------------------------------------------------------------------------------------------------------------------------------------------------------------------------------------------------------------------------------------------------------------------------------
>CB35
-------------------------------------ATAACTTGGTTGCTGCT--------TATGATTTATCTTCGATTGCATCATATGCTTGTTATTTAGCACACTTTCTTATACAAGGTGGAAG------TATAGAAATTCGTGCAATTTACTTTGGTCATTTTGTTTTGTTGTTAGGGACAAGGATACTCTTTACCTGCAGATGTCCAGTATGTTGATGCGAGATGGAAAGTTCCTGTGGTCCTTCCTCTCCGTGATTGTGTTGCAAAAGAATTGACGATGCTTTGTCATCTGAATAGGTTTGTATCATTCCTTCTGAGTTTTTTGATT--CTGAATTCTTATATATTCTTTAATGCAGTCTAGAATAGCTTATTGATGTGATGAGGACTGTTGATGAATGCAAAAAGAAAAAGATCAGGACTTGCACCTGAAATTCTGGCTGATA----ATACATTCATAATGTTTTTCTGGCAGGGCAGCTGGAAGACAGTTTTCACGAAGGCTTTGTCAACACTTGCTGGATCTCACTTCAGTGTGAACAGTTTAGTAGCATCATTTGTTGCATTGCTGCAGGTA--------ACATGCGTCATT------ATCTG--TGAGTAGTACTCTGTTTTATCATGAAATTCTCT--TAATAATGACTTTAAGTTGGTGTGTAGGAAGAAAATCCTTCAAGGGAGCGTACAATAGTACGGACAGCAGAGAAGCTTAACACATTTAGCTTCAATCAGCTTCCAGAAAGTGAGGCTATTTATCAGTTGCCTCGTAGGAGGCGGGAAGCCTTGCGAAA----------TTGCATGACTAACAGCACATCC------------------------------------------------------------------------------------------------------------------------------------------------------------------------------------------------------------------------------------------------------------------------------------------------------------------------------------------------------------------------------------------------------------------------------------------------------------------------------------------------------------------------------------------------------------------------------------------------------------------------------------------------------------------------------------------------------------------------------------------------
>CDE34
TGGTTAATCCGTAGATAGTTGTAAGCTTGTAGAATCAATAACTTGGTTGCTGCT--------TATGATTTATCTTCGATTGCATCATATGCTTGTTATTTAGCACACTTTCTTATACAAGGTGGAAGTATGCATATAGAAATTCATGCAATTTACTTTGGTCATTTTGTTTTGTTGTTAGGGACAAGGATACTCTTTACCTGCAGATGTGCAGTATGTTGATGCGAGATGGAAAGTTCCTGTGGTCCTTCCTCTCCGTGATTGTGTTGCAAAAGAATTGACGATGCTTTGTCATCTGAATAGGTTTGTATCATTCCTTCTGAGTTTTTTGATT--CTGAATTCTTATATATTCTTTAGTGCAGTCTAGAATAACTTATTGATGTGATGAGGACTGTTGATGAATGCAAAAAGAAAAAGATCAGGACTTGCACCTGAAATTCTGGCTGATA----ATACATTCATAATGTTTTTCTGGCAGGGCAGCTGGAAGACAGTTTTCACGAAGGCTTTGTCAACACTTGCTGGATCTCACTTCAGTGTGAACAGTTTAGTAGCATCATTTGTTGCATTGCTGCAGGTA--------ACATGCGTCATT------ATCTG--TGAGTAGTACTCTGTTTTATCATGAAATTCTCT--TAATAATGACTTTAAGTTGGTGTGTAGGAAGAAAATCCTTCAAGGGAGCGTACAATAGTACGGACAGCAGAGAAGCTTAACACATTTAGCTTCAATCAGCTTCCAGAAAGTGAGGCTATTTACCAGTTGCCTCGTAGGAGGCGGGAAGCCTTGCGAAA----------TTGCATGACTAACAGCACATCCTCCTTGGAATTACTGTGCCCAATTTGTAGTGGTCCCTTGAATGACAAGGACTTCATGGAGATGATAAACAGTCTTCGGACAGATTCACGCTTGAGGGCTTTTTTTGTTGCT--ATAAAGAATGGAGAGACAACTCTTGACTTGCCTTCGTCTGTTTTTCAGCGCCTGTGTTGTCCTGGTTGTCAATTTCAGATCCTTCATGACCAAAAGGCATCAAGCCAGCATATTCATCCTCTGTTACCAGATGTAATGAAGAAAAGAGCAGTGGATAATGTCATCTCTAATGA--AAGCTGGATGAGGTCAGTTTCTAGTCAAATAT-------AAATAATACCTTCAG---TGAAAATATGCTTTAGCA--TCATGGACACATATTGGTCT---------------------------------------TACATAAATTTCCTG-GCAAAGTAACTCTTTGTTTGGTTTTCTAGGAGGCGAATTGAGGATTGCTTGCTTTC--TGAAGATGATGAGGATGAACTCTATGATGCTAGTCTGAACCATACAACAGACCACTTGGAGAGACTG----------G------------------------------------------------------------------------------------------------------------------------------------------------
>CH19
------------------------------------------------------------------------------------------------------------------------------------------------------------------------------------------------------------------------------------------------------------------------------------------------------------------------------------------------------------------------------------------------------------------------------------------------------------------------------------------------------------------------------------------------------------------------GTAGAATCGTTTGTTGCATTATTGCAGGTATGCTATGCAAGTTTCTCATTAGATCAATGTC--TGAGCAATATTTGTTTTCTCCCCAATTTTCTAA----TTATAATTGTTGAGTTGGTTTGTAGGAAGAAAATCCTTCCAGGGAGCGCACAATAGCACGGACAGCAGAGAAACTAAAACCATTTGGCTTCAACAGGCTTCCAGAAACTGATACTGTTCGCCGGTTGTCCCATAGGAGGAGTGATGGCTCACAGCA----------TTGCAGGAGTGATGATAATACCTCTTTAGAATTGCTTTGTCCAATATGCAATGCTTCTTTGAACGAGAAGGACTTTAGGGAGATTAGAAAGGGCTTTGGAACTAATTTTGACTTGACAACTTTACAAGCAACC--CTAGAAAATAAAGAGACAAGATTGGACTTACCTTCACCAGTCTTTTATTGCTTGTGTTGTCCTAGTTGTCAATTTCAGATTCTGCAGGAACAGAAGCCATCCGGCCAGTTTGTTTATTCACTGTTACCAGATATAATGAAGAAGAAAGCAGTAGAAAATGTCATCTCAAATGG--TAGTTGGATGAGGTAAGTCTATAGAAAATCATT-TTA--AACTACAACCTTTATT--TCAATATAT--GGGTGTG--GCATGCATGCATACTGAATTTGTT----TGGTTTAGGATGGGATGATTTTTTTTATTTTTATAATGTTCTTATA-CTAATGGTATGTT---TTTGAATTTTAAGGAGGCAAATCGAGGATTGCTTGCTTCC--TGATGATGATGAAGATGTAGTTCAGGATGCTGACTTGAAGGAGGTAACAAAGAATATAGAGAAGTTT-TTGCACATTACAATCTCATTGTTAATGGAGATAATAGCTT------------------------------------------------------------------------------------------------------------------
>CK7
--------------------------------------------------------------------------------------------------------------------------------------------------------------------------------------------------------------------------------------------------------------------------------------------------------------------------------------------------------------------------------------------------------------------------------------------------------------------------------------------------------------------------------------------CGGATCTCATTTCAGTGTGAACAGTTTAGTAGAATCATTTGTTGCATTACTGCAGGTAT-----GCATTCTTCTCATT------ATATG--TGAGCATTATATGTTTTCCCCTCAATTTTTCTGAACTTTGGGATCCTTGGATTGGTTTGTAGGAAGAAAATCCTTCGAGGGAGCGTACAATAGCACGAACAGCAGAGAAACTTAAACCCTTTGGCTTCAACAGGCTTCCAGAAAGTGAGTCTGTTCACCAGTTGTCTCGTAGGAGGAGTGATGCCTCAAAACA----------TTGCAGGAGTGATGATAATACCTCTTTAGAATTGCTTTGTCCAATTTGCAGTGCTCCATTGAATGAGAAGGACTTCGTGGAGATTAGAAAGGGTTTTGGGGCTAATTTAGACTTGACAACTTTACAAGTAGCC--CTAAAAAATGGAGAGACAAGACTGGACTTGCCTTCACCAGTCTTTCATTGCTTGTGTTGTCCTAGTTGTAAATTTCAGATTCTCCAGGAACAGAAGCCGTTGGGCCAGTCTATTTATTCGCTGTTACCAGATATTATGAAGAAGAGAGCAATAGAAAATGTCATTTCTAATGA--TAGTTGGATGAGGTTAGTTTCTAGAAAATCATTATTA-AAAATAACACATTTAGT--TGAATATATGAGGGTGTG--GCATGCATGCATATTGAAATTGTT----TGGTTTACAATGGGAAAACATATACAATTTGTATGAAGTTTTCATA-CTAATGCTATATT---TTTGAATTTTAAGGAGGCGAATTGAGGATTGCTTGTTTTT--TGATGACGATGGAGATGAAGTTCATGATGCTGACTTGGAGGAGGTAACAAAGAAGATGGAGACAAAT------------------------------GATGATGAGGTAGAAAT--------------------------------------------------------------------------CGCACATTTTT-----------------------
>CL6
-------TCTCTACATATTTGCAAGCATG-----CTGATGACTGAGTTATAGCTAAAGCTAGTTTGGGTGATTTATCACTTAATTTTGTTCTTGAAGTTTGACATGACTTCTCTATC--TGTCGAAGCATGTACATGGAAAGGATTGAAAGTTTAATTGGCTTGTCTTGTTTTTCATCAGGGACAGGGATACTGTTTACCTGGAGATGTGCAGTATGTTGATGCAAGATGGAAGGTTCCTGTTCTTCTTCCTCTCCGAGATTGTGTTGCAAAAGAGCTAACCATGCTTTGCCATGTAAATAGGTTTGTATTGTTCTTTGAAACTTTTCTGGTTGCTGGAATCTGCTTGTATGTTGTAAAGCATTCTAGAACAGTCCCTTATCATGATGAGAATGGTTG--TAATAAAAGTATAAGGAGATAAAGG-TTGCACCTTGGTTTCTGGTTGGTTGATCAGCCATTTATAATTGCTGTTGGGCAGGGCAGTTGGAAGACAATTTTCACAAAAGCTTTATCAACACTTTCCGGATCTCATTTCAGTGTGAACAGTTTAGTAGAATCATTTGTTGCATTACTGCAGGTAT-----GCATTCTTCTCATT------ATATG--TGAGCATTATATGTTTTCCCCTCAATTTTTCTGAACTTTGGGATCCTTGGATTGGTTTGTAGGAAGAAAATCCTTCGAGGGAGCGTACAATAGCACGAACAGCAGAGAAACTTAAACCCTTTGGCTTCAACAGGCTTCCAGAAAGTGAGTCTGTTCACCAGTTGTCTCGTAGGAGGAGTGATGCCTCAAAACA----------TTGCAGGAGTGATGATAATACCTCTTTAGAATTGCTTTGTCCAATTTGCAGTGCTCCATTGAATGAGAAGGACTTCGTGGAGATTAGAAAGGGTTTTGGGGCTAATTTAGACTTGACAACTTTACAAGTAGCC--CTAAAAAATGGAGAGACAAGACTGGACTTGCCTTCACCAATCTTTCATTGCTTGTGTTGTCCTAGTTGTAAATTTCAGATTCTCCAGGAACAGAAGCCGTTGGGCCAGTCTATTTATTCGCTGTTACCAGATATTATGAAGAAGAGAGCTATAGAAAATGTCATTTCTAATGA--TAGTTGGATGAGGTTAGTTTCTAGAAAATCATTATTA-AAAATAACACATTTAGT--TGAATATATGAGGGTGTG--GCATGCATGCATATTGAAATTGTT----TGGTTTACAATGGGAAAACATATACAATTTGTATGAAGTTTTCATA-C---------------------------------------------------------------------------------------------------------------------------------------------------------------------------------------------------------------------------------------------------------------------------------------
>CP16
TTAATTGTTTCTATATATTTGCAAGACTA-----TTGATGACTGAGTTATTAGTTTA-CTAGTTTGGGTAATTTATTGCTTAATTTTGTTCTTGAAGTTTGACATGACTTCTTTGTC--TGTGGATGCACGCACATGGAAAGGATTGGAAGTTTAATTGACTTGTCTTG-TTTTCATTAGGGACAGGGATACTGTTTACCTGGAGATGTGCAGTATGTTGATGCAAGATGGAAGGTTCCCATTCTTCTTCCTCTCCGAGATTGTGTTGCAAAAGAGCTAACCATGCTTTGTCATGTAAATAGGTTTGTATCATTCTTTGCAAGTTCTCTTGTTGCCAGAATCTACTTGTATGTTGCAAAGCATTTTAGAACAGTTACTTAGCATCATGAGAATAGTTA--TAGTAAAAGTATAAGAAGTTTAGGG-TTGCACCTTGGTTTCTGGGTGATTGATCAGCCATTTATAATTGCTGTTGGGCAGGGCAGTTGGAAGACAGTTTTCACAAAAGCTTTATCTACACTTTCTGGTTCTCATTTCAGTGTGAACAGTTTAGTAGAATCGTTTATTGCATTATTGCAGGTATGCTGTGCAATTTTCTCATTAGATTGATATG--TGAGCAATATATGTTTTCTCCTCAATTTTCTAA----TTACAATTGTTAAGTTGGTTTGTAGGAAGAAAATCCTTCCAGGGAGCGTACAATAGCACGGACAGCAGAGAAACTTAAACCCTTTGGCTTCAACAGGCTTCCAGAAACTGAGACTGTTCGCCGGTTGTCTCATAGGAGGAGTGACGGCTCGCAACA----------TTGCAGGAGTGATGATAATACCTCTTTAGAATTGCTTTGTCCAATATGCAGTGCTCCATTGAATGAGAAGGACTTCAGGGAGATTAGAAAGAGTTTTGGAACTAATTTAGACTTGACAACTTTACAAGCAGCC--CTAAAAAATAAAGAGACTAGATTGGACTTGCCTTCACCAGTCTTTCATTGCTTGTGTTGTCCTAGTTGTCAATTTCAGATTCTCCAGGAACAGAAGCCATCCGGTCAGTTTATTTATTCACTGTTACCAGATATAATGAAGAAGAGAGCAGTAGAAAATGTCATCTCAAATGA--CAGTTGGATGAGGTTAGTCTATAGAAAATCATTATTA--AACTAACACCTTTAGT--TCAATAAAT--GGGTGTG--GCATGCATGCATACTGAAGTTGTT----TGGTTCAGTTTGGGATGC-------AATTTTTATTAAGTTATTATA-CTAATGCTATGTT---TTTGAATTTCAAGGAGGCAAATCGAGGATTGCTTGCTTCC--TGATGATGATGAAGATGTAGTTCAGGATGCTGACTTGGAGGAGGTAACAAAGAATATGGAGAAGTTT----------GCAATCTCATTGTTAATGGAGATAATAGCTTGGCAGTGATCTGTAATATGCAACATTG-TGGCAGAGTTGAGCAATCATAATTA-TCAATCTGTCATAACTGCTTTCACTGCAAACACTTGCCTTAACTTATGTGAATATGTGCA
>CR44
-------------------------------------------------------------------------------------------------------------------------------------------------------------------------------------------------------------------------------------------------------------------------------------------------------------------------------------------------------------------------------------------------------------------------------------------------------------------------------------------------------------------------------------------------------------TCAACAGTTTAGTAGTGTCGTTTGTTGCATTGCTGCAGGTAT-----GCATGCTACATAAT------GTCTC--AGAACAATGAACAGTTCATAATTTACCTCTGTA--TTTACAATTCCTTAATTTGGTTTACAGGAAGAAAATCCTTCAAGGGAGCGTACAATAGTACGGACAGCAGAGAAGCTCAACCCATTTGGCTTTAATCAGCTTCCAGAAAGTGAGGCTGCTCACCAGTTGTCACATAGGAAACGTGATGCCTTGCGAAC----------TTGCAAGGCTAATAAT------------GAATTACTCTGCCCCATTTGCAGTTGTCCATTGAATGAGAAAGACTTCATGGAGAATAGAAACAGGCTTGGGAAAGATGTGGACTCGAGAGCTTTATGGGTGACC--TTAAATAATGGAAATACAGGTGTTGATGTGCCTTCGTCTGTCTTTCGAGCCATGTGCTGTCCTAGTTGCCAATTTCAGATTTTGCAGGAGCAGAAGCCGTCAAGTGAATATATTCATTCACTTTTGCCGCAAGCAATGAAGAAGAGAGCAATGGAAAATTTCATTGCAGATGG--AAGCTGGATGAGGTCAGTTTGTTGTCAAG-------------------------------------------------------------------------------------------------------------------------------------------------------------------------------------------------------------------------------------------------------------------------------------------------------------------------------------------------------------------------------------------------------------------
>CT15
------GTTTCTATATATTTGCAAGAATA-----CCGATGACTGAGTTGTTAGTTTA-CTAGTTTGGGCAATTTATTGTTTAATTTTGTTCTTGAAGTTTGACACGACTTCTCTATC--TGTGTATGCATGCACATGGAAAGGATTGAAAGTTTAATTGACTTGTCTCGTTTTTCATTAGGGACAGGGATACTGTTTACCTGGAGATGTGCAGTATGTTGATGCAAGATGGAAGGTTCCCATTCTTCTTCCACTCCGAGATTGTGTTGCAAAAGAGCTAACCATGCTTTGTCATGTAAATAGGTTTGTATCATTCTTTGCAAGTTCTCTTGTTGCCAGAATCTACTTGTATGTTGCAAAGCATTCTAGAACAGTTACTTAGCATGATGAGAATAGTTA--TAGTAAAAGTATAAGAAGTTTAGGG-CTGCACCTTGGTTTCTGGGTGATTGATCAGCCATTTATAATTGCTGTTGGGCAGGGCAGTTGGAAGACAGTTTTCACAAAAGCTTTATCTACACTTTCTGGTTCTCATTTCAGTGTGAACAGTTTAGTAGAATCGTTTATTGCATTATTGCAGGTATGCTATGCAATTTTCTCATTAGATCAATATG--TGAGCAATATATGTTTTCTCCTCAATTTTCTAA----TTACTATTGTTGAGCTGGTTTGTAGGAAGAAAATCCTTCCAGGGAGCGTACAATAGCACGGACAGCAGAGAAACTTAAGCCCTTTGGCTTCAACAGGCTTCCAGAAACTGAGACTGTTCGCCGGTTGTCTCATAGGAGGAGTGATGGCTTGCAACA----------TTGCAGGAGTGATGATAATGCCTCTTTAGAATTGCTTTGTCCAATATGCAGTGCTCCATTGAATGAGAAGGACTTCAGGGAGATTAAAAAGGGTTTTGGAACTAATTTAGACTTGACAACTTTACAAGCAGCC--TTAAAAAATAAAGAGACAAGATTGGACTTGCCTTCACCAGTCTTTCATTGCTTGTGTTGTCCTAGTTGTCAATTTCAGATTCTCCAGGAACAGAAGCCATCTGGTCAGTTTATTTATTCACTGTTACCAGATATAATGAAGAAGAGAGCAGTAGAAAATGTCATCTCAAATGA--CAGTTGGATGAGGTTAGTCTATAGAAAATCATTATTA--AACTAACACCTTCAGT--TCAATAAAT--GGGTGTG--GCATGCATGCATACTGAAGTTGTT----TGGTTCAGGACGGGATGC-------AATTTTTATAAAGTTTTTATA-CTAATGCTATGTT---TTTGAATTTCAAGGAGGCAAATTGAGGATTGCTTGCTTCC--TGATAATGATGAAGATGTAGTTCAGGATGCTGACTTGGAGGATGTAACAAAGAATATGGAGAAGTTTCTTGCACATTGAAATCTCATTGTTAATAGAGATAATAGCTTGGCAGTGATCTGTAATATGCAACATTG-TGGCAGAGTTGAGCAATCATAATTA-TCAATCTGTTATAACTGCTTTTACTGCAAACACCTGCCTAAACTTATGTGAATATGTGCA
>GG1
------------------------------------------------------------------------------------------------------------------------------------------------------------------------------------------------------------------------------------------------------------------------------------------------------------------------------------------------------------------------------------------------------------------------------------------------------------------------------------------------------------------------------------------------------------------------------------------------------------------------------------------------------------------------------------------------TAAATGGGTTGAGCTTCTCTGCTGTACGTACTATTGTACGCTCCCGGGAAGGATTTTCATCCTGTGAAGCAAATTAGGGATCATGAGTTAAGACAAATAGAAGACAAAACAGTGAATATTCTCACACATTATGACAGGCATGTTACCTGTAGTAAGGCAACAAATGATGCTACTAAACTGTTCACACTGAAATGAGATCCAGCAAGCGTTGAGAAAGCCTTTGAGAAAACTGTCTTCCAGCTGCCCTGCCGATCAGATATAATGAATGTATGGCCAATCAGCCAGAAAATGTAGGCATGATTCCTGATCTACTTCTAACTGTCCTCAATAAATGTTATTTATCATAATGCGAAGGAAAGAACTACGCTACATGTAAGACATTGGGCAGATTCCAGAATCAACACCCTTTAGTCGGCACCAACTAGCAAAGAATGATACATACCTATTTAATTGACAAAGCATGGTTAACTCTTTTGCTACACAATCACGGAGAGCCACAGGAACCTTCCATCATCAACATAT----------TGCACATCTGCAGGCAAAGAATATCCTTGTCCCTAACAACAAAAGCAATTATAATTTTACCATGACGTGCTTCTATCTCATGGTTTGTT--ATTTTGCATGCATGTAGTGTAATCAAAGATGAATTAGC-----CAAAACAAATTAAGTTCCAATCAACTCTACCTATGTACATAGAATCATAAATACCACCAATCTCTTT----------CTAAAAACAAAGTACATATCATTTGCAGATTAAATGCAAAATAGAATACGTTAGATTAGTGGGAAAAATGGGGAAGGGAACCTT-------------------------------------------------------------
>JO20
---------TCTATAGATTTGCAAGAATA-----CTGATGACTGAGTTATTAGTTTA-CTAGTTTGGGTAATACATTGCATAATTTTGTTTTTGAAGTTTGACAAGACTTCTCTATC--CATGGATTCATGCACATGGGAATAATTGGAAGTTTAGTTGACTTGTCTTGTTTTTCATTAGGGACAGGGATATTGTTTACCTGGAGATGTGCAGCATATTGATGCAAGATGGAAGGTTCCCATTCTTCTTCCTCTCCGAGATTGTGTTGCAAAAGAGCTAACCATGCTTTGTCATGTAAACAGGTTTGTATCATTCTTTGCAAGTTCTCTTGTTGCTAGAATCCACTTGTATGTTGCAAAGCATTCTTGATCAGTTCCCTAGCATGATAAGAATAATTA-TTAGTGAAAGTATAAGAAGATTAGGG-TTGCATCTTAGTTTCTGGGTGATTGATCAGCCATTTATAATTGCTGTTGGGCAGGGCAGTTGGAAGACAGTTTTCACAAAAGCTTTATCTACACTTTCTGGTTCTCATTTCAGTGTGAACAGTTTAGTAGAATCGTTTGTTGCATTATTGCAGGTATGCTATGCAAGTTTCGCATTAGATCAATATC--TGAGCAATATTTGTTTTCTCCCCAATTTTCTAA----TTATAATTGTTGAGTTGGTTTGTAGGAAGAAAATCCTTCCAGGGAGCGCACAATAGCACGGACAGCAGAGAAACTAAAACCATTTGGCTTCAACAGGCTTCCAGAAACTGATACTGTTCGCCGGTTGTCCCATAGGAGGAGTGATGGTTCACAGCG----------TTGCAGGAGTGATGATAATACCTCTTTAGAATTGCTTTGTCCAATATGCAATGCTCCTTTGAATGAGAAGGACTTTAGGGAGATTAGAAAGGGTTTTGGAACTAATTTTGACTTGACAACTTTACAAGCAGCC--ATAGAAAATAAAGAGACAAGATTGGACTTACCTTCACCAGTCTTTTATTGCTTGTGTTGTCCTAGTTGTCAATTTCAGATTCTGCAGGAACAGAAGCCATCCGGCCAGTTTGTTTATTCACTGTTACCAGATATAATGAAGAAGAGAGCAGTAGAAAATGTCATCTCAAATGA--TAGTTGGATGAGGTAAGTCTATAGAAAATCATT-TT---AACTACAACCTTTATT--TCAATATAT--GGGTGTG--ACATGCATGCATACTGAATTTGTT----TGGTGTAGGATGGGATGATTTTTTAAATTTTTATAAAGTTCTTATA-CTAATGGTATGTT---TTTGAATTTTAAGGAGGCAAATCGAGGATTGCTTGCTTCC--TGATGATGATGAAGATGTAGTTCAGGATGCTGACTTGAAGGAGGTAACAAAGAATATAGAGGAGTTT--------------------TGTTAATGGAGATAATAGCTTGACAATGATTCATGATATGCTACATA-------GAGTTGAGCAATCATAA----------------------------------------------------------------
>JU21
---------TCTATAGATTTGCAAGAATA-----CTGATGACTGAGTTATTAGTTTA-CTAGTTTGGGTAATTCATTGCATAATTTTGTTTTTGAAGTTTGACAAGACTTCTCTATC--CATGGATTCATGCACATGGGAATAATTGGAAGTTTAGTTGAGTTGTCTTGTTTTTCATTAGGGACAGGGGTATTGTTTACCTGGAGATGTGCAGCATATTGATGCAAGATGGAAGGTTCCCATTCTTCTTCCTCTCCGAGATTGTGTTGCAAAAGAGCTAACCATGCTTTGTCATGTAAACAGGTTTGTATCATTCTTTGCAAGTTCTCTTGTTGCTAGAATCCACTTGTATGTTGCAAAGCATTCTTGATCAGTTCTCTAGCATGATAAGAATAATTA-TTAGTAAAAGTATAAGAAGATTAGGG-TTGCATCTTAGTTTCTGGGTGATTGATC-GCCATTTATAATTGCTGTTGGGCAGGGCAGTTGGAAGACAGTTTTCACAAAAGCTTTATCTACACTTTCTGGTTCTCATTTCAGTGTGAACAGTTTAGTAGAATCGTTTGTTGCATTATTGCAGGTATGCTATGCAAGTTTCTCATTAGATCAATATC--TGAGCAATATTTGTTTTCTCCCCAATTTTCTAA----TTATAATTGTTGAGTTGGTTTGTAGGAAGAAAATCCTTCCAGGGAGCGCACAATAGCACGGACAGCAGAGAAACTAAAACCATTTGGCTTCAACAGGCTTCCAGAAACTGATACTGCTCGCCGGTTGTCCCATAGGAGGAGTGATGGCTCACAGCA----------TTGCAGGAGTGATGATAATACCTCTTTAGAATTGCTTTGTCCAATATGCAATGCTCCTTTGAATGAGAAGGACTTTAGGGAGATTAGAAAGGGTTTTGGAACTAATTTTGGCTTGACAACTTTACAAGCAGCC--ATAGAAAATAAAGAGACAAGATTGGACTTACCTTCACCAGTCTTTTATTGCTTGTGTTGTCCTAGTTGTCAATTTCAGATTCTGCAGGAACAGAAGCCATCCGGCCAGTTTGTTTATTCACTGTTACCAGATATAATGAAGAAGAGAGCAGTAGAAAATGTCATCTCAAATGA--TAGTTGGATGAGGTAAGTCTATAGAAAATCATT-TTA--AACTACAACCTTTATT--TCAATATAT--GGGTGTG--ACATGCATGCATACTGAATTTGTT----TGGTTTAGGATGGGATGATTTTTTAAATTTTTATAAAGTTCTTATA-CTAATGGTATGTT---TTTGAATTTTAAGGAGGCAAATCGAGGATTGCTTGCTTCC--TGATGATGATGAAGATGTAGTTCAGGATGCTGACTTGAAGGAGGTAACAAAGAATATAGAGAAGTTT--------------TCTCATTGTTAATGGAGATAATAGCTTGACAATGATTCATGATATGCTACATA-------GAGTTGATCCATCATAATTACTCAATCTGTCATAACTACTGTCACT-CGAACACTTCTCTTAAC-----------------
>PG28
-------TCCGTAGATAGTTGTAAGC--------------ACTTGGTTGATGCT--------TATGATTTAACTTTGATTGCATCGTATGCTTGTAATTTGGCACATTTTCTTATATGAGATGGAAGTATGAATATAGAAATCCAGGCAATTTACTTTGGTTGTTTTGTTTTGTTGTTAGGGACAAGGATACTCTTTACCTGCAGATGTGCAGTATGTTGATGCGAGATGGAAAGTTCCTGTGGTTCTTCCTCTCCGTGATTGTGTTGCGAAAGAATTGGCGATGCTTTGCCATCTGAATAGGTTTGTATCATTCCTTCCGAGTTTTTTGATT--TTGAATTTGTACATATTCTTTAATGCATTCTAGAATAGTTCATTGACATGATGAGGATTGTCAATGAAGGCAAATAGAAAAAGATCAGGACTTGAACCTTAAATTCTGGCTAATAGGTGATACATTCATAATG-GTTGCTGGCAGGGCAGCTGGAAGACAGTTTTCACGAAGGCTTTGTCAACGCTCGCTGGATCTCACTTCAGTGTGAACAGTTTAATAGCATCATTTGTTGCATTGCTGCAGGTA--------ACACATGTCATT------ATCTGTCTGAGTAGTACTCTGTTTTATCATGAAATTC--------------CTTTAAGTTGGTTTGTAGGAAGAAAATCCTTCAAGAGAGCGTACAATAGTGCGGACAGCAGAGAAGCTTAACACATTTAGCTTCAATCAGCTTCCAGAAAGTGAGGCTATTTACCAGTTGCCTCGTAGGAGACGGGAAGCCTTGCGAAA----------TTGCATGACTAACAACAGATCCTCCTTGGAATTACTGTGTCCAATTTGCAGTGGTCCATTGAATGACAAGGACTTCATGGAGATAATAAACAGTCTTGGGACAGATTCAGGCTTGAGGGCTTCTCTTGTCGCT--ATAAAGAATGGAGCGACAACTTGTGACCTGCCTTCCTCTATTTTTCAGCGCCTATGTTGTCCTAGTTGTCAATTTCAGATCCTTCATGATCAGAAGCCATCAAGCCAGCATATTCATTCTCTGTTACCAGATGTAATGAAGAAAAGAGCAGTGGATAATCTCATCACGAATGA--AAGCTGGATGAGGTAAGTTTCTAGTCAAATAT-------AAGTAGTACCTTTAG---TGAATATAT------GCA--TTATGGACATATA-----------------------------------------------ACAAAAACTTCCTA-ACAAAATAACTTTCTGTTTGGCTTTCTAGGA---------------------------------------------------------------------------------------------------------------------------------------------------------------------------------------------------------------------------------------------------------
>PM29
----------------------------------------------------------------------------------------------------------------------------------------------------------------------------------------------------------------------------------------------------------------------------------------------------------------------------------------------------------------------------------------------------------------------------------AACAGGACTTGCACCTAAAATTCTGGCTGATAGGTGATACATTCATAATGTTTTGCTGGCAGGGCAGCTGGAAGACAGTTTTCACAAAGGCTTTGTCAACGCTTGCTGGATCTCACTTCAGTGTGAACAGTTTAATAGCATCATTTGTTGCATTGCTGCAGGTA--------ACATGCATCATT------ATCTG--TGAATAGTACTCTGTTTTATCTTGAAATTCTCT--TAATAGTGACTTTAAGTTGGTTTGTAGGAAGAAAATCCTTCAAGGGAGCGTACAATAGTGCGGACAGCAGAGAAGCTTAACACATTTAACTTCAATCAGCTTCCAGAAAGTGAGGCTATTAATCAGTTGCCTCGTAGGAGGCGGGAAGCCTTGCGAAA----------TTGCATGACTAACAACACATCCTCCTCGGAATTACTGTGCCCAGTTTGTAGTGGTCCGTTGAAAGACAAGGACTTTGTGGAGATAATAAACAGTTTTGGGACAGATTCAGGCTTGAGGGATTTGCTTGTTGCT--ATAAAGAATGGAGACAAAGCTCTTGACTTGCCTTCATCTGTTTTTCAGCGCCTATGTTGTCCTAGTTGTCAATTTCAGATCCTTCATGACCAGAAGCCATCAAGCCAGCATATTCATTCTCTGTTACCAGATGTAATGAAGAAAAGAGCAGTGGATAATGTCATCACAAAAGA--AAGCTGGATGAGGTCAGTTTCTAGTCAAATAT-------AACAAGTAGCTTTCG---TCTATATACATGTTTGCA--TCATGGACACAT----------------------------------------------------------------------------------------------------------------TGATCTT--------------------------------------------------------------------------------------------------------------------------------------------------------------------------------------------------------------------------------
>PS27
----------------------------------------------------------------------------------------------------------------------------------------------------------------------------------------------------------------------------------------------------------------------------------------------------------------------------------------------------------------------------------------------------------------------------------------------------------------------------------------------------------------------------------------------------------------------------------------------------------------------------------------------TACTCTGTTTTATCATGAAATTCGCT--TATTCGTGACTTTAAGTTGGTTTGTAGGAAGAAAATCCTTCAAGAGAGCGTACAATAGTGCGGACAGCAGAGAAGCTTAACACATTTAGCTTCAATCAGCTTCCAGAAAGTGAGGCTATTTACCAGTTGCCTCGTAGGAGACGGGAAGCCTTGCGAAA----------TTGCATGACTAACAACAGATCCTCCTTGGAATTACTGTGTCCAATTTGCAGTGGTCCATTGAATGACAAGGACTTCATGGAGATAATAAACAGTCTTGGGACAGATTCAGGCTTGAGGGCTTCTCTTGTCGCT--ATAAAGAATGGAGCGACAACTTGTGACCTGCCTTCCTCTATTTTTCAGTGCCTATGTTGTCCTAGTTGTCAATTTCAGATCCTTCATGACCAGAAGCCATCAAGCCAGCATATTCATTCTCTGTTACCAGATGTAATGAAGAAAAGAGCAGTGGATAATCTCATCACGAATGA--AAGCTGGATGAGGTCAGTTTCTAGTCAAATAT-------AAGTAGTACCTTTAG---TGAATATAT------GCA--TTATGGACATATA-----------------------------------------------ACAAAAACTTCATA-TCAAAATAACT-----------------------------------------------------------------------------------------------------------------------------------------------------------------------------------------------------------------------------------------------------------------------------
>TA17
-----------------------------------------------------------------------------------------------------------------------------------------------------------------------------------------------------------------------------------------------------------------------------------------------------------------------------------------------------------------------------------------------------------------------------------TTAGGG-TTGCACCTTGGTTTCTGGGTGATTGATCAGCCATTTATAATTGCTGTTGGGCAGGGCAGTTGGAAGACAGTTTTCACAAAAGATTTATCTACACTTTGTGGTTCTCGTTTCAGTGTGAACAGTTTAGTAGAATCGTTTGTTGCATTATTGCAGGTATTCTATGCAAGTTTCTCATTAGATCAATATG--TGAGCAATATATGTTTTCTCCTCAATTTTCTAA----TTACAATTGTTGAGTTGGTTTGAAGGAAGAAAATCCTTCCAGGGAGCGCACGATAGCACGGACAGCAGAGAAACTTAAACCATTTGGCTTCAACAGGCTTCCAGAAACTGATTCTGTTGACCGGTTGTCCTATAGAAGGAGTGATGCCGCACAACA----------TTGCAGGAGTGATGATAATACCTCTTTAGAATTGCTTTGTCCAATATGTAATGCTCCATTGAATGAGAAGGACTTCAAGGAGATTAGAAAGGGTTTTGGAACTAATTTTGACTTGACAACTTTACAAGCAGCC--CTGAAAGATAAAGAGACAAGATTGGACTTGCCTTCACCAGTCTTTTATTGCTTGTGTTGTCCTAGTTGTCAATTTCAGATTCTGCAGGAACAGAAGCCTTCTGGTCAGTTTATTTATTCACTGTTACCGGATATAATGAAGAAGAGAGCAGTAGAAAATGTCATCTCAAATGA--TAGTTGGATGAGGTTAGTCTCTAGAAAATCATTATTA--AACTACAGCCTTTAGT--TCAATAAAT--GGGTGTG--GCATCCATGCATACTGAAGTTGTT----TGGTATAGTATGGGATGA-------GTTTTTTATAAAGTTCTAGTA-CTAATGTTATGTT---TTTGAATTTTAAGGAGGCAAATCGAGGATTGCTTGCTTCC--TGATGACGATGAAGATGTAGTTCAGGATGCTGACTTGGAGGAGGTAACAAAGAATACAGAGAAGTTT------------------------------GATAATAGCTTGACGGTGATCTGTGATATGCAACATC-------GAGTCGTGCAATCATAATTA-TCAATCTGTCATAACTGCTTTGGCT-CAAACAC---------------------------
>TN1
AGTTTTGTCTCTATACAGGTGCAAGCATG-----TTGATGACTGAGTTTCATCTTAAGCTTTTTTGGTTGATTCATCTCTTCATTTTGTTCTTGTAGTTCAACATGACTTCTTTATC--TGTTGAAGCATGTTTATGGAAAGGCTTGAAAGTTTAATTGGCTTGTCTTGTTTTTCATTAGGGACAAGGATACTGTTTACCTGGAGATGTACAGTATGTTGATGCAAGATGGAAAGTCCCTATTCTTCTTCCTCTCCGAGATTGTGTTGCAAAAGAGTTAACCATGCTTTGCCATGTAAATAGGTTTGTATAGTCCTTTGCAAGTTTTCTGGTCCCTGGAATTTGCTTGTATATTGTAAATCACTCTAGAGCAGTTCCTTAACATGATGAGA----------AATAAAAGTATAGGTAGATTAGGG-TTGCATCTGGGATTCTGGCTGATTGGCTGGCCATTCATAATCTCTGTTTGGCAGGGCAGCTGGAAGACAGTTTTCTTGAAAACTTTATCAACACTTTCTGGATCTCATTTCAGTGTGAACAGTTTAGTAGAATCGTTTGTTGCATTATTGCAGGTAA-----GCATGCTTCTCATT------ATTTG--TGGGTGGCATATGTTTTCTCCTCAACTTTTTAGAACTTATGATCTTTTGAATTGGTTTGCAGGAAGAAAATCCTTCGAGGGAGCGTACAATAGCACGGACAGCAGAGAAACTTAAACCCTTTGGTTTTAACAGGCTTCCAGAAAGCGAGGCCATTCACCAGTTGGCTCATAGGAGGAGAGATTCCTTGCATCA----------TTACAGGATTGATGATATGAGCTCTTTGGAGTTACTCTGTCCAATTTGCAGTGCTCCATTAAACGAGAAAGACTTTGTGAAGATTAGAAAGAATTTTGGGACTGATGTAGACTTGACAAATTTACTAGCAGCC--CTAAAGATCAGAGAGACGAGTCTCGAGTTTCCTTCACCTGTCTTTCACTGTGTGTGTTGTCCTAGTTGTCAATTTCAGATTCTCCAGGAACAGAAGACATCGAGTCACTTTATTTATTCGCTGTTACCAGATACAATAAAGAAGAGGGCAATGGAAAATGCCATTTC---TAA--TAGTTGGATGAGGTTAGTATCTAGAAAATCATG-TTA-GAACTAGCATCTTTTGT--TGAATGTAT--GGGTGTGCAACGTGCATGCATATTG---------------------------------------------------------------------------------------------------------------------------------------------------------------------------------------------------------------------------------------------------------------------------------------------------------------------------------------------------
>TO14
---------TCTATGTATTTGCAAGAATA-----GTGATGACTGAGTTATTAGTTTA-CTAG-TTAAGTAATTTATTGCTAAATTATGTTCTTGAAGTTTGGCATGACTTCTCTATC--TGTGGATGCATGCACACGGAAAGGATTAGATGTTTAATTGACTTGTCCTGTTTTTCATTAGGGTCAGGGATACTGTTTACCTGGAGATGTGCAGTATGTTGATGCAAGATGGAAGGTTCCTGTTGTTCTTCCTCTCCGAGATTGTGTTGCAAAAGAGCTAACCATGCTTTGTCATGTAAATAGGTTTGTATCATCCTTTGCAAGTTCTCTGGTTGCCGGAATCTACTTGTATGTTGCAAAGCATTCTAGAACAGTTCCTTAGCATGATGAAAATAGTTA-TTAGTAAAAGTATAAGAAGATTAGGG-TTGCACCTTGGTTTCTGTCTGATTGATCAGCCATTTATAATTGCCGTTGGGCAGGGCAGTTGGAAGACAATTTTCACAAAAGCTTTATCTACACTTTCTGGTTCTCATTTCAGTGTGAACAGTTTAGTAGAATCGTTTATTGCATTATTGCAGGTATGCTATGCAAGTTTCTCATTATATCAATATG--TGAGCAATATATGTTTTCTCTGCAATTTTCTGA----TTACAATTGTTGAGTAAATTTGTAGGAAGAAAATCCTTCAAGGGAGCGTACAATAGCACGAACAGCAGAGAAACTTAAACCCTTTGGCTTCAACAGGCTTCCAGAAACTGAGACTGTTCGCCAGTTGTCTCATAGGAGGAGTGATGCCTTGCAACA----------CGGCAGGAGTGATGATAGGACCTCTTCAGAATTGCTTTGTCCAATTTGCAGTGCTCCATTGAATGAGAAGGACTTCATGGAGATTAGAAAGGGTTTTGGAACTAATTTAGACTTGACAACTTTACAAGCAGCC--CTAAAAAATAGAGAGACAAGATTGGACTTGCCTTCACCAGTCTTTCATTGCTTGTGTTGTCCTAGTTGTCAATTTCAGATTCTCCAGGAACAGAAGCCATCTGCTCAGTTTATTTATTCACTGTTACCAGATATAATGAAGAAGAGAGCAGTAGAAAATGTCATCTCAAATGA--TAGTTGGATGAGGTTAGTCTACAGAAAATCATTATT---AACTAACACCTTTAGC--TCAATGTAT--GGGTGTG--GCATGCATGCATACTGAAGCTATT----------AAGATGGGATGC-------AATTTTTATAAATTTTTCGTA-CTAATGCTATGTT---TTTGAATTTGAAGGAGGCAAATCGAGGATTGCTTGCTTTCCATGATGATGATGAAGATGTAGTTCAGAATGCTGACTTGGAGGAGGTAACAAAGAATGTGCAGAAGTTT----------------TCATTGTTAATGAAGATAAGAACTTGGCTGTGATCCGAAATATGCAACATAG-TGGTAGAGTTGAAC-ATCATAATTA-TCAAGCTGTTATAAGTGCTTTCACTGCAAACTTTTTTGTAAAATCTAGCTAATGTAAGGA
>WS10
-----------------------------------------------------------------------------------------------------------------------------------------------------------------------------------------------------------------------------------------------------------------------------------------------------------------------------------------------------------------------------------------------------------------------------------------------------------------------------------------------------TTGGAAGACAGTTTTCACAAAAGCTTTATCTACACTTTGTGGTTCTCATTTCAGTTTGAACAGTTTAGTAGAATCTTTTGTTGCATTATTGCAGGTATGCTTTGCAAGTTCCTCATTATATCAATATA--TGAGCAATATCTGTTTTTTCCTCAATTTTCTGA----TTACAATCATTGAGTTGGTTTGTAGGAAGAAAATCCTTCCAGGGAGCGTACAATAGCACGGACAGCAGAGAAACTTAAACCCTTTGGCTTCAACAGGCTTCCAGAAACTGAGACTGCTCACCGGTTGTCTCATAGGAGGAGTGATGCCTTGCAACA----------TTTGAGGAGTGATGACAATACCTCTTTAGAATTGCTCTGTCCAATTTGCAGGGCTCCATTGAATGAGAAGGACTTCATAGAGATTAGAAAAGGTTTTGGAACTAATTTAGACTGGGCAACTCTACAAGCAGCC--CTAAAAAGTAGAGAGACAAGATTGGACTTGCCTCCGCCAGTCTTTCATTGCTTGTGTTGTCCTAGTTGTCAATTTCAGATTCTCCAGGAACAGAAGCCATCTGGTCAGCTTATTTATTCATTGTTACCAGATATGATGAAGAAGAAAGCAGTAGAAAATGTCATCTCAAATGA--TAGTTGGATGAGGTTAGTCTGTAG--ACTCATTATTA--TAACA----TTTTAGT--TCAATATAT--TGGTGTA--GCATGCGTGCGCGCTGAATTTGTT----TGGTTTACCATGGGATGA------AATTTTATATATAGCTTTCATA-CTAATGCCATGTT---TTTGAATTTCAAGGAGGCAAATTGAGGATTGCTTGCTTTC--TGATGACGATGAAGATATAGGTCAGGATGCTGACTTGGAGGAGGTAACAAAGAATATGGAGAAGTTT--CGAGTATTTTAATTCTAGCTAATATAGGGTTGAT-----------------------------------------------------------CCTATTT-----------------------------------------------------
>WW11
-----------------------------------------------------------GAGTTTGGGTAATTAATTGCTTGATTTTCTTCTTTGAGTTTGACTTGACTTCTCTATC--TGTTGATGAATGCATATGGAAAGGATGTGAAGTTTAATTGATTTGTCTTGTTTTTCATCAGGGACGGGGCTACTCTTTACCTGGAGATGTGCAGTATGTTGATACAAGATGGAAGGTTCCTGTTCTTCTTCCTCTCCGAGATTGTGTTGCAAAGGAGCTAGCCATGCTTTGTCATATAAATAGGTTTGTGTCATTCTTTGCAAGTTCCCCGGATGCTGGAATCTACTTGTATGCCACAAAGCATTCTATAACAGTTCCTTAGCATGATCAGAATAGTTA-TTAATAAAAGTAGAAGAAGATTAGTG-TTGCACCTTGATTTCTGGCTGATGAATCAGACATTTATAATTGCTGTTGGGCAGGGCAGTTGGAAGACAGTTTTCACAAAAGCTTTATCTACACTTTGTGGTTCTCATTTCAGTTTGAACAGTTTAGTAGAATCTTTTGTTGCATTATTGCAGGTATGCTTTGCAAGTTCCTCATTATATCAATATA--TGAGCAATATCTGTTTTTTCCTCAATTTTCTGA----TTACAATCATTGAGTTGGTTTGTAGGAAGAAAATCCTTCCAGGGAGCGTACAATAGCACGGACAGCAGAGAAACTTAAACCCTTTGGCTTCAACAGGCTTCCAGAAACTGAGACTGCTCACCGGTTGTCTCATAGGAGGAGTGATGCCTTGCAACA----------TTTGAGGAGTGATGACAATACCTCTTTAGAATTGCTCTGTCCAATTTGCAGGGCTCCATTGAATGAGAAGGACTTCATAGAGATTAGAAAAGGTTTTGGAACTAATTTAGACTGGGCAACTCTACAAGCAGCC--CTAAAAAGTAGAGAGACAAGATTGGACTTGCCTCCGCCAGTCTTTCATTGCTTGTGTTGTCCTAGTTGTCAATTTCAGATTCTCCAGGAACAGAAGCCATCTGGTCAGCTTATTTATTCATTGTTACCAGATATGATGAAGAAGAAAGCAGTAGAAAATGTCATCTCAAATGA--TAGTTGGATGAGGTTAGTCTGTAG--ACTCATTATTA--TAACA----TTTTAGT--TCAATATAT--TGGTGTA--GCATGCGTGCGCGCTGAATTTGTT----TGGTTTACCATGGGATGA------AATTTTATATATAGCTTTCATA-CTAATGCCATGTT---TTTGAATTTCAAGGAGGCAAATTGAGGATTGCTTGCTTTC--TGATGACGATGAAGATATAGGTCAGGATGCTGACTTGGAGGAGGTAACAAAGAATATGGAGAAGTTT--TGCACATTACAATGTCATTGGTTATCGAGATAAT-----------------------------------------------------------T-----------------------------------------------------------
