# Supplementary material for: Development of a Target Enrichment Probe Set for Conifer (REMcon)
Source: Biology (Basel). 2024 May 22;13(6):361. doi: 10.3390/biology13060361 (PMC11200496; doi:10.3390/biology13060361)
Supplement: Supplementary file 1 [file biology-13-00361-s001.zip › biology-2960267-supplementary/Sup data/MO_orthlogs_alignments/Thupl29377855s0003_1.ortho.selected_stripped.aln.fasta]

>RR55
---------------------------------------------------------------------------------AAAAGAACTGTCTTTTTGCATTCATATGAATATT-----TGTCCAATATGGTGGAAT--GAATCAGCATTGTATTTTACTCAGGTTGACAGGGTGAAGGGA--GGAGTCAGACTTGGGTTTATCAAAGTAAATGA--AGGAAAGGTTGAAGATCTTGTGTACATCGACTGTCTCGTCTTCCCTGCAGAAGAAGGTTCCAATGCAG----TCTTCCGTGCTCTACGAAATGGTCAGCTGAAAAATGAAACACCACCTGGTGAACCAGTTATTATGCAGAGTCTTTTACAAGCCCTA--AAAAAGTCAATTGATTTGTCAAGGACTTGAGAAGGC-ACAG-GTATA-----TGCAGGTGTAAGTCAATG--TCT--TGTTATTATAGTGCTCA--TAGGAAG--GATGAATG---TTTTTTTATC-CTGAT--ATTTCCTT--------------------------------------------------------
>AA3
----------------------------CAGGAACTT----GCCATTGAACAGGAAAACAAACTCATGTTA---GGAGAACTAAAAAACTGTC-ATTTGCATTAGTGTGAATATT-----TCTCTGGTATGATTGCAT--GAATCAGAAGGATGTTACACACAGGTTGACAGAGTAAAGGGA--GGAGTCAGACTTGGGTTTGTCAGAGTAAATGA--AGGAAAGGTAGAAGATCTTGTGCATATTGATTGTCTGGTTTTCCCTGCAGTAGAAGGTTCGAGCCCTA----TATTTCGTGCTCTACGGAATGGCCAGATGAAAAAAGAAACACCACCTGGTGAACCAGTCATTATGCAGAGTCTCTTGCAAGCTCTC--AAAAAATCAATTGAGCTATCAAGGACTTGAGAGGAC---AG-GCATG---CATCTAGCTGCTAATCAACC--TTT--TCTTATTATTCTGCCCC--TTACAAA--GGTGATTT---TTCTTTTCCA-CTTCT--GCTATTGT-AAAATTCTAAAAGTTCTCTC--CAGT-TCTTATTC-TTGTTATTAGGGA------
>AA60
-----AAACAAACGGTTGA-TTG--GAGCTATAATT-----AGTGTTCAACCGTAAAACAACATCAAGTCAG--AAAATGAAAGGAATATTTT-ACTTTTATTTGGATGAATTCT----ATGTCCAGTACAGTTACAT--GAATTATTAGTATATT--ATACAGGTTGAGAAGGTGAAGGGA--GGAGTCAGACTTGGGTTTATTAGAGTAAATGA--AGGAAAGGTAGAAGATCTTGTGCATATCGACTGTCTAGTTTTCCCTGCAACAGAAGGTTCCCCTGCCA----TGTTTCGTGCTCTACGAAATGGTAAGTTGAAAAATGAAACAGCACCTGGTGAATCATCTATCATGCAGAGGCTATTGCCAGCTCTG--AAGACGTCAATTAATCTAGCAAGTTCTTGAGAGCGC-AGTG-GCATG---GATGGTGCTTA-AGTCTTCA-------TCATCTTATTTCATACC--CATCAAG--GCTGAATT---TTGGTTT---------------------------------------------------------------------------
>AAR4
-----AAACAAGTAGTTGAA-----AATCAGGAACTT----GCCATTGAACAGGAAAACAAACTCATGTTA---GGAGAACTAAAAAACTGTC-ATTTGCATTAGTGTGAATATT-----TCTCTGGTATGATTGCAT--GAATCAGAAGGATGTTACACACAGGTTGACAGAGTAAAGGGA--GGAGTCAGACTTGGGTTTGTCAGAGTAAATGA--AGGAAAGGTCGAAGATCTTGTGCATATTGATTGTCTGGTTTTCCCTGCAGTAGAAGGTTCGAGCCCTA----TATTTCGTGCTCTACGGAATGGCCAGATGAAAAAAGAAACACCACCTGGTGAACCAGTTATTATGCAGAGTCTCTTGCAAGCTCTC--AAAAAATCAATTGAGCTATCAAGGACTTGAGAGGAC---AG-GCATG---CATCTAGCTGCTAATCAACC--TTT--TCTTATTATTCTGCCCC--TTACAAA--GGTGATTT---TTCTTTTCCA-CTTCT--GCTATTGT-AAAATTCTAAAAGTTCTCTC--CAGT-TCTTATTC-TTGTTATTAGGGA------
>AF1
-----AAACAAGTGGCTGACTATTAAACCAAGATCTT----GACATTGAATTGTAAAACAAAATCCTCTTAT--GAAGAAGAAGAAAACTGTCTTTTTGCATTCAGATGAATATT-----TGTCCAATATGGTGGAAT--GAATCAGCATTGTATTTTACTCAGGTTGACAGGGTGAAGGGA--GGAGTCAGACTTGGGTTTATCAAAGTAAATGA--AGGAAAGGTTGAAGATCTTGTGTACATTGACTGTCTCGTATTCCCTCCAGAAGGAGGTTCCAATGCAG----TCTTCCGTGCTCTACGGAATGGTCAGCTGAAAAATGAAACACCACCTGGTGAACCAGTTATTATGCAGAGTCTTGTACAAGCCCTA--AAGAAGTCAATTGATTTGTCAAGGACTTGAGAAGGC-AAAG-GTATA-----TGCAGGTGTAAGTCAATG--TCT--TGTTATTATAGTGCTCA--TAGGAAG--GATGAATG---TTTTTTTATC-CTGAT--ATTTCCTGTTATATATGAAAAATTTGAAC--CAAA-CATTGTAC-TTCTTTTAAAGAATGATTG
>AG2
-----AAACAAGTGGCTGACTATTAAACCAAGATCTT----GACATTGAATTGTAAAACAAAATCCTCTTAT--GAAGAAGAAGAAAACTGTCTTTTTGCATTCAGATGAATATT-----TGTCCAATATGGTGGAAT--GAATCAGCATTGTATTTTACTCAGGTTGACAGGGTGAAGGGA--GGAGTCAGACTTGGGTTTATCAAAGTAAATGA--AGGAAAGGTTGAAGATCTTGTGTACATTGACTGTCTCGTATTCCCTCCAGAAGGAGGTTCCAATGCAG----TCTTCCGTGCTCTACGGAATGGTCAGCTGAAAAATGAAACACCACCTGGTGAACCAGTTATTATGCAGAGTCTTGTACAAGCCCTA--AAGAAGTCAATTGATTTGTCAAGGACTTGAGAAGGC-AAAG-GTATA-----TGCAGGTGTAAGTCAATG--TCT--TGTTATTATAGCGCTCA--TAGGAAG--GATGAATG---TTTTTTTATC-CTGAT--ATTTCCTGTTATATATGAAAAATTTGAAC--CAAA-CATTGTAC-TTCTTTTAAAGAATGATTG
>AH26
-------------------------------------------------------------------------------------------------TGCATTTAGATGAACCAT---TCTATTTGCAACAATGAAAT--GACTGAATAATGTATTATGTGCAGGTTGACAAGGTGACTGGA--GGAATCAGACTTGGGTTTATCACAATAGATGA--AGGCAAGGTAAAAACTCTTGTGCATATCGACTGCCTGATTTTCCCTGCAGTGGAAGGTTCCAGTGCCG----TGTTCCGTGCCCTGCGGAATGGTCAGATGAAAAATGAAACACCCCCTGGTGAACCGATGATCATGCAGAGCCTATTGCAGGCTCTG--AAGAAATCAATTGATCTTTCAAGAACTTAAAAAATG-ACAG-AGGTACGAGATCTAGGTGATAGTTGATC--TAT--TCTTATTATTGCATCTT--TTGTAGT--GATCAAAT------------------------CTTGT-TGCGTGTCAAATCTTATGAC--GATT-TTTTTT---TGGTCATGTAAAATGT---
>AME1
------------------------------------------------------------------------------AACTAAAAAACTGTC-ATTTGCGTAAGGATGAATGTT-----TCTCTGGTATGATTGCAT--GAATCAGAAGTATGTTACACACAGGTTGACAGGGTGAAGGGA--GGAGTCAGACTTGGATTTGTCAGAGTAAATGA--AGGAAAGGTAGAAGATCTTGTGCATATTGATTGTCTGGTTTTCCCTGCAGTAGAAGGTTCGAGCCCTA----TATTTCGTGCTCTACGGAATGGTCAGATGAAAAAAGAAACACCACCTGGTGAACCGGTTATTATGCAGAGTCTCTTGCAAGCTCTC--AAAAAATCAATTGAGCTATCAAGGACTTGAGAGGAC-AGAG-GCATG---CATCTAGCTGCTAATCAACC--TTT--TCTTATTATTCTGCCCC--TTACAAA--GGTGATTTT--TTCTTTTCCA-CTTCT--GCCATTGT-AAAATTCTAAAAGTTCTCTC--CAGT-TCTTATTC-TTGTTATTAGG--------
>AP25
------------------AAAATTGAACAAGAAAATG----ATCTTTCAATTATACAACAATATTAGGTTA---GTAAGACCATAAAACTGCC-ATTTGCATTTAGATGAACCAT---TGTATTTGCAACAATGAAAT--GACTGAATAATGTATTACGTGCAGGTTGACAAGGTGACTGGA--GGAATCAGACTTGGGTTTATCACAATAGACGA--AGGCAAGATAAAAACTCTTGTGCATATCGACTGCCTGATTTTCCCTCCAGTGGAAGGTTCCAGTGCCG----TGTTCCGTGCCCTGCGGAATGGTCAGATGAAAAATGAAACACCCCCTGGTGAACCGATGATCATGCAGAGCCTATTGCAGGCTCTG--AAGAAATCAATTGATCTTTCAAGAACTTAAAAAATG-ACAG-AGGTACGAGATCTAGGAGATAGTTGATC--TAT--TCTTATTATTGCATCTT--TTGTAGT--GATCAAAT------------------------CTTGT-TGCGTGTCAAATCTTATGAC--GATT-TTTTTT---TTGGTA------ATG----
>APA47
-----AAACAAGTGGCTGACTACTAAACCAAGATCTT----GACATTGAATTGTAAAACAAAATCTTCTTAT--GAAGAACAAGAAAGCTGTC-TTTTGCATTCACATGAATATT-----TGTTCAGTATGGTGGAGT--GAATCAGCATTGTATTTTACTCAGGTTGACAGGGTGAAGGGA--GGAGTCAGACTTGGGTTTATCAAAGTAAATGA--AGGAAAGGTTGAAGATCTTGTGTACATCGACTGTCTGGTCTTTCCTCCAGAAGGAGGTTCCAATGCAG----TCTTCCGTGCTCTAAGGAATGGTCAGCTGAAAAATGAAACACCACCTGGTGAACAAGTTATTATGCAGAGTCTTTTACCGGCCCTG--AAAAAGTCGATTGATTTATCAAGGACTTGAGTAGGC-AAAGTATAAG---GCTGCAGCTGTAAGTCAATG--TCG--TGTTATTATAGTGCTCA--TAGGAAG--GATTAATG----TTTTTTATC-CTGAT--ATTCCTGT-TATATGTAAAAAGTTTGGAC--CAAA-CATTGTTC-TTCTTGTAAAGAATAATTG
>AS57
---------------------------GGTATAACT-----GATATTCAACTGTAAAACAAAATCAAG-TAG--AAAAACTAAGAAAACTTTT-ACTTGCATATGGATGAATACT-----TGTCTGCTACAGTGACAT--GAATTAGTAGTATATT--ATACAGGTTGAGAAGGTGAAAGGA--GGAGTCAGACTTGGGTTTATCAGAGTGAATGA--AGGAAAGATAGAAGATCTTGTGCATATCGACTGTCTGGTTTTCCCTGCAACTGAAGGTTCCAGTGCCA----TGTTTCGTGCTCTACGAGATGGTAAAATGAAAAATGAAGCACCACCTGGTGAATCAGCTATCATGCAGAGGCTATTGCCAGCTCTA--AAGAAGTCAATCGATCTGGCAAGTTCTTGACAGAGC-AGTG-GTATG---CATGGTGCTGATAATCA----------TCTTCTTATTTGGTAGC--TAAAAGG--GATGGATA---TTTGTTTTCC-TAACAG-----------------------------------------------------------------
>ASA51
----------------------------------------------------------------------------------------------------------------------------------------------------------------------------------GGGA--GGAGTCAGACTTGGGTTTATCAGAATAAATGA--AGGAAAGGTCGAAGATCTTGTGCACATCGACTGTCTGGTCTTCCCTTCAGATGGAGGTTCAAATGCAG----TGTTCCGTGCTCTACGAAATGGTCAGCTGAAAAATGAAACACCACCTGGTGAACCAATTATTATGCAGAGTCTTTTACAAGCCCTG--AAAAAGTCGATTGATTTGTCAAGGACTTGAGATGGA-AAAG-GTATA---CTTGCAGCTGCTAGTCAATC--TCT--TGTTATTATAGTGC--------------------------------------------------T-TATATGTGAAAAGTTTGGAT--CAAA-CATTGTTC-TTTTTGTAAAGAATGACTG
>CB35
-------ACCAGAGGCTGAAAATTGAACAAGGAAATG----ATCCTTCAATTATATAATAATATTAAGTTA---ATAAGGCCATTAAAC-----ATTTGCATGTGGATGAACATT-----TGTATGAGATGATGACAT--GATTGAATAATGTATTATGTGCAGGTTGACAAGGTGAAGGGA--GGAATCAGACTTGGGTTTATCAAAATAAATGA--AGGCAAGGTAGAAAACATTGTGCACATCGACTGTCTAGTTTTCCCTGCTGTGGAAGGTTCCAGTGCTG----TGTTCCGTGCTCTACGGAATGGTCAGATGAAAAATGAAACACCCGCTGGTGAACCGATGATTATGCAGAGCCTATTGCAAGCTCTG--AAGAAATCAATTGATCTTTCAAGAACTTAAAAAATGTATTG-AGAAAAGGATTGTGGATGA---TTTAGT--TAT--TTTATTTATGTTATGTA--TAGTAAAATG--------------------------------------------------------------------------------------------
>CD18
TTTC-------------------------------------ATTAAAAAATCAACAGACATGATTTGCCATA--GAAGAAAGAATCGTGTTTT-TTAATATTTTGGATGAATATT----TGTTCTAGTACAGTAACAT--GAATTAGTAGTATATT--ATACAGGTTGAGAAGGTGAATGGA--GGAGTCAGACTTGGGTTTATCAGAGTAAATGA--AGGAAAGGTAGAAGATCTTGTGCATATTGATTGTCGGGTTTTCCCTGCAACAGAAGGTTCTACTGCCA----TGTTTCGTGCTCTAAGAAACGGTAAGTTGAAAAATGAAACACCACCTGGTGAATCAGCTATTATGCAGAGGCTATTGCCAGCTCTA--AAAAAGTCAATTAATCTGGCAAGTTAATGAGAGAGC-AGTG-TTATG---GATGGTGTTGATAGTCATTG-------TCTTCTTATTTCATACCCTTATCAGG--GGTCAATT---TTTGTTTCCC-TAACT--GTTTCTGA-AGGGT--------------------------------------------------
>CDE34
-----AGACCAGAGGCTGAAAATTGAACAAGGAAATG----ATCCTTCAATTATACAATAATATTAAGTTA---ATAAGGCCATTAAAC-----ATTTGCATGTGGATGAACATT-----TGTATGAGATGATGACAT--GATTGAATAATGTATTATGTGCAGGTTGACAAGGTGAAGGGA--GGAATCAGACTTGGGTTTATCAAAATAAATGA--AGGCAAGGTAGAAAACATTGTGCACATCGACTGTCTAGTTTTCCCTGCTGTGGAAGGTTCCAGTGCTG----TGTTCCGTGCTCTACGGAATGGTCAGATGAAAAATGAAACACCCGCTGGTGAACCGATGATTATGCAGAGCCTATTGCAAGCTCTG--AAGAAATCAATTGATCTTTCAAGAACTTAAAAAATGTATTG-AGAAAAGGATTGTGGATGA---TTTAGT--TAT--TTTATTTATGTTATGTA--TAGTAAAATGATAAATG---GTGTTTTTTA-ATATT--AATTTTGA---AATTTTCAATTTAACTTT-----------------------------------
>CF38
-----AAACTAGGAGTTAAATACAGAAGCAGAAAGT-----GACATTCAGCTATAAAACAAAATCAAGTTAG--GAAGACCAAGAAAACTGTT-TCTTGTATTTGGATGTATATT-----TGTCTGGTATGATGGCAT--GAATCCACAGTCTATTATACACAGGTTGAGAAGGTGAAGGGA--GGAGTCAGACTTGGGTTTATCAGAATAAACGA--AGGAAAGGTAGAAGATCTTGTGCATATCGACTGTTTGGTTTTCCCTGCAACCGAAGGTTCCAGTGCCA----TGTTTCGTGCTCTACGAGATGGTCGGTTGAAAAATGAAACACCACCTAGTGAACCAGCTATCATGCAGAGGCTATTGCCAGCTCTG--AAAAAGTCAATTGATCTGGCAAGTTCTTGAG--GAC-AGAG-GTATG---CATGTAGCTGATAGTCAA----TCT--TCTTATCATTGTGCACC--TAACAGG--GGAGAATT---TTTTGTTTTC-CTTCT--GTTTCTGT-AGAAGGCTAAGTTT-----------------------------------------
>CH19
-------------------------------------------------------------------------------AAGAATCGTGTTTT-TTAATATTTTGGATGAATATT----TGTTCTAGTACAGTAACAT--GAATTAGTAGTATATT--ATACAGGTTGACAAGGTGAATGGA--GGAGTCAGACTTGGGTTTATTAGAGTAGATGA--AGGAAAGGTAGAAGATCTTGTGCATATTGATTGTCGGGTTTTCCCTGCAACAGAAGGTTCTCCTGCCA----TGTTTCGTGCTCTAAGAAACGGTAAGTTGAAAAATGAAACACCACCTGGTGAATCAGCTATTATGCAGAGGCTATTGCCAGCTCTA--AAAAAGTCAATTAATCTGGCAAGTTAATGAGAGAGC-AGTG-TTATG---GATGGTGTTGATAGTCATCG-------TCTTCTTATTTCATACCCCTATCAGG--GGTCAATT---TTTGTTT-CC-TAACT--GTTTCTGA-AGGGTCTTAATTTG-----------------------------------------
>CHA37
-----AAACTAGGAGTTAAATACAGAAGCAGAAAGT-----GACATTCAACTATAAAACAAAATCAAGTTAG--GAAGACCAAGAAAACTGTT-TCTTGTATTTGGATGTATATT-----TGTCTGGTATGATGGCAT--GAATCAGCAGTCTATTATACACAGGTTGAGAAGGTGAAGGGA--GGAGTCAGACTTGGGTTTATCAGAATAAACGA--AGGAAAGGTAGAAGATCTTGTGCATATCGACTGTTTGGTTTTCCCTGCAACCGAAGGTTCCAGTGCCA----TGTTTCGTGCTCTACGAGATGGTCGGTTGAAAAATGAAACACCACCTAGTGAACCAGCTATCATGCAGAGGCTATTGCCAGCTCTG--AAAAAGTCAATTGATCTGGCAAGTTCTTGAG--GAC-AGAG-GTATG---CATGTAGCTGATAGTCAA----TCT--TCTTATCATTGTGCACC--TAACAGG--GGAGAATT---TTTTGTTTTC-CTTCT--GTTTCTGT-AGAAGGCTAAGTTT-----------------------------------------
>CJ24
-----AAACAAACAGTTGAGTAC--GAGCTATAACT-----GATATTCAAGTGTATAACAAAATCAAGTTAG--AAAAAACAAGGAAGTTTTT-ACTTGTATTTGGATGAATACT-----TGTCTAGTACAGTGACAT--GAATTAGTAGTATATT--ATACAGGTTGAGAAGGTGAAAGGA--GGAGTCAGACTTGGATTTATCAGAGTAAATGA--AGGAAAGGTAGAAGATCTTGTGCATATCGACTGTTTGATTTTCCCTGCAACAGAAGGTTCCCCTGCCA----TGTTTCGTGCTCTACGAGATGGTAAGTTGAAAAATGAAACACCACCTGGTGAATCATCTATTATGCAGAGGCTATTGCCAGCTCTA--AAGAAGTCAATTAATCTGGCAAGTTCTTGAGAGAGC-AGTA-ACATG---GATGGTGCTGATAATCATCT-------TATTCTTATTTCATACC--TAAAGGG--GATGAATT---TTTGTTTTCC-TAACT--GTTGCTGT-AGGGCCTTAATTTG---------AAA-CATCATTC-TATCCATGAGAAA------
>CK7
--------CAAAGAGTTAAGTAC--GAGCTGTAACT-----GACATTCAACTGTAAAATAAAATCAAGTTAG--ACAGACCAAGAAAGCTGTT-ACTTGCATTTGGACGAATACT-----TGTCTGGAACAGTGACAT--GAATTAGTAGTATATT--TTACAGGTTGAGAAGGTGAAAGGA--GGAGTCAGACTTGGGTTTATCAGAGTAAATGA--AGGAAAGGTAGAAGATCTTGTGCATATCGACTGTCTGGTTTCCCCTGCAACAGAAGGTTCTAGTGCCA----TGTTTCGTGCTATACGAAATGGTAAGATGAAGAATGAAACACCACCTGGTGAATCAGCTATTATGCAGAGGCTATTGCCAGCTCTA--AAGAAGTCAATTGACCTGGCAAGTTCTTGAGAGGGA-AGTG-GTATG---CATGGTGCTGATAATCATCA-------TCTTCGTATTTCGTTCC--TAATAGG--GGTGAATT---TTT-----CC-AAACT--GTTGCTGT-AGGGTCTTAATTTG--------CAGATCACCATTC-TATGCAT------------
>CL6
--------CAAGGAGTTAAGTAC--GAGCTGTAACT-----GGCATTCAACTGTAAAATAAAATCAAGTTAG--ACAGACCAAGAAAGCTGTT-ACTTGCATTTGGATGAATACT-----TGTCTGGAACAGTGACAT--GAATTAGTAGTATATT--TTACAGGTTGAGAAGGTGAAAGGA--GGAGTCAGACTTGGGTTTATCAGAGTAAATGA--AGGAAAGGTAGAAGATCTTGTGCATATCGACTGTCTGGTTTCCCCTGCAACAGAAGGTTCTAGTGCCA----TGTTTCGTGCTATACGAAATGGTAAGATGAAGAATGAAACACCACCTGGTGAATCAGCTATTATGCAGAGGCTATTGCCAGCTCTA--AAGAAGTCAATTGACCTGGCAAGTTCTTGAGAGGGA-AGTG-GTATG---CATGGTGCTGATAATCATCA-------TCTTCGTATTTCGTTCC--TAATAGG--GGTGAATT---TTT-----CC-AAACT--GTTGCTGT-AGGGTCTTAATTTG-----------------------------------------
>CM9
-----AAACAAACGGTTGA-TTT--GGGCTATAATT-----AGTGTTCAACCGTAAAACAACATCAAGCCAG--AAAATGAAAGGAATATTTT-ACTTTTATTTGGATGAATTCT----ATGTCTAGTACAGTCACAT--GAATTATTAGTATATT--ATTCAGGTTGAGAAGGTGAACGGA--GGAGTCAGACTTGGGTTTATTAGAGTAAATGA--AGGAAAGGTAGAAGATCTTGTGCATATCGATTGTCTAGTTTTCCCTGCAAACGAAGGTTCCCCTGCCA----TGTTTCGTGCTCTACGAAATGGTAAGTTGAAAAATGAAACCCCACCTGGTGAATCATCTATCATGCAGAGGCTATTGCCAGCTCTG--AAGACGTCAATTAATCTAGCAAGTTCTTGAGAGCGC-AGTG-GCATG---GATGGTGCTGA-AGTCTTCA-------TCATCTTATTTCATACC--CATCAAG--GGTGATTT---TTTGTTTCCT---------------T-AGGGTCTTAATCTG---------AGA-CATCACTC-TGTCCATGAATA-------
>CO8
-----AAACAAACGGTTGA-TTT--CGGCTATAATT-----AGTGTTCAACCGTAAAACAACATCAAGTCAG--AAAATGAAAGGAATATTTT-AC------TTGGATGAATTCT----ATGTCCAGTACAGTTACAT--GAATTATTAGTATATT--ATACAGGTTGAGAAGGTGAACGGA--GGAGTCAGACTTGGGTTTATTAGAGTAAATGA--TGGAAAAGTAGAAGATCTTGTGCATATCGACTGTCTAGTTTTCCCTGCAACCGAAGGTTCCCCTGCCA----TGTTTCGTGCTCTACGAAATGGTAAGTTGAAAAATGAAACCCCGCCTGGTGAATCATCCATCATGCAGAGGCGATTGCCAGCTTTG--AAGACGTCAATTAA----------------------------------------------------------------------------------------------------------------------------------------------------------------------------------------
>CP16
-------ACAAACAGTTGAGTAC--GAGCTATAATT-----GGTATTCAACTAAAAAACAAAATCAAGATAG--AAAAAAC----AAGTTTTT-ACTTGTATTTGGATGAATATT----TTGACTAGTACAGTAACAT--GAATT--TAGTATATT--ATACAGGTTGAGAAGGTGAACGGA--GGAGTCAGACTTGGGTTTATCAGAGTAAATGA--AGGAAAGGTAGAAGATCTTGTGCATATTGATTGTCGGGTTTTCCCTGCAACAGAAGGTTCTCCTGCCA----TGTTTCGTGCTCTACGAAATGGTAAGTTGAAAAATGAAACACCACCTGGTGAATCAGCTATTATGCAGAGGCTATTGCCAGCTCTA--AAGAAGTCAATTAATCTGGCAAGTTCTTGAGACAGC-AGTG-GTATG---TATGGTGCTGATAGTCATCG-------TATTCTTATTTCATACCCCTATCAGT--GGTGAATT---TTTGCTTTCC-TAACT--GTTTCTGT-AGGGTCTTAATTTG---------AGA-CACCATTC-TGTCCATGAATA-------
>CR44
------------------------------------------------------------------------------------AAAATTCTC-ATTCACATTTAGATGAATATT-----AGTATGCCATGATAGCAT--GACTCCATATTGTTTTATGACCAGGTTGACAAAGTTAAAGGG--GGGATCAGACTTGGGTTTATCAAAGTAAATGA--AGGCAAGGTAGAAGATGTTGCGCACATTGATTGTCTAGTTTCTCCAGCCACTGAGGGTTCCAGTGCTA----TATTTCGTGCTCTAAGGAATGGTAAACTGAAAAATGAAACACCTCCAGGTGAACCAATGATAATGGGGAGTTTGCTGCAAGCTCTC--AAAAAAT-----------------------------------------------------------------------------------------------------------------------------------------------------------------------------------------------
>CT15
-------ACAAACAGTTGAGTAC--GAGCTATAATT-----GGTGTTCAACTATAAAACAAAATCAAGATAG--AAAAAACAAGGAAGTTTTT-ACTTGTATTTGGATGAATATT----TTGCCTAGTACAGTAACAT--GAATTAGTAGTATATT--ATACAGGTTGAGAAGGTGAATGGA--GGAGTCAGACTTGGGTTTATCAGAGTAAATGA--AGGAAAGGTAGAAGATCTTGTGCATATTGATTGTCGGGTTTTCCCTGCAACAGAAGGTTCTCCTGCCA----TGTTTCGTGCTCTACGAAATGGTAAGTTGAAAAATGAAACACCACCTGGTGAATCAGCTATTATGCAGAGGCTATTGCCAGCTCTA--AAGAAGTCAATTAATCTGGCAAGTTCTTGAGACAGC-AGTG-GTATG---TACGGTGCTGAATGTCATCG-------TATTCTTATTTCATACCCCTATCAGT--GGTAAATT---TTTGCTTTCC-TAACT--GTTTCTGT-AGGGTCTTAATTTG---------AGA-CACCATTC-TGTCCATGAATA-------
>DA12
-----AAACAAACAGTTGA-TTT--GAGCTATAATT-----AGTGTTCAACAGTAAAACAAAATCAAGTCAG--AAAAAAAAAGGAAGATTTT-ACTTGTATTTGGATGAATACT----TTGTCTAGTACAGTTACAT--GAATTATTAGTATATT--ATACAGGTTGAGAAGGTGAACGGA--GGAGTCAGACTTGGGTTTATTAGAGTAAATGA--AGGAAAGGTAGAAGATCTTGTGCATATCGACTGTCTGGTTTTCCCTGCAACAGAAGGTTCCCCTGCCA----TGTTTCGTGCTCTACGAAATGGTAAGTTGAAAAATGAAACACCACCTGGTGAATCATCTATTATGCAGAGGCTATTGCCAGCTCTA--AAAAAGTCAATTAATCTAGCAAGTTCTTGAGAGAGC-AGTG-GCATG---GATGGTGCCGGTAGTCATCG-------TCATCTTATTTCATACC--CATCAGG--GGTGAATT---TTTGTTTTCC-TAATT--GTTTCTTT-AGGGTCTCAATTTG---------AGA-CATCACTC-TGTCCATGAAAA-------
>DB53
---------------------------------TCTT----GACATTGAATTGTAAAACAAAATCTTCTTAT--GAAGAACAAGAAAACTGTT-TTTTGCCTTCAGATGAATATT-----TGTGCAGTATGGTGGAAT--GAATCAGCATTGTATTTTACTCAGGTTGACAGGGTGAAGGGA--GGAGTCAGACTTGGTTTTATCAGAATAAATGA--AGGAAAGGTTGAAGATCTTGTGTACATTGACTGTCTGATCTTCCCTCCAGAAGGAGGTTCCAATGCAG----TGTTCCGTGCTCTACGTAATGGTCAACTGAAAAATGAAACACCACCTGGTGAACCCGTTATTATGCAGAGTCTTTTACAAGCCCTG--AAAAAGTCAATTGATTTGTCAAGGATTTGAGAAAGC-AAAG-GTATA---CTTGCAGCTGTAAGTCAATG--TCT--TGTAATTATAGTGCTCA--AAGGAAG--GATGATTGG--TTTTTTTATC-CTGAC--ATTCCTGC-TATATGTGAAAAGTTTGGAC--CAAA-CATTGTTCTTTCTTGTAAAGAATGATTG
>DC1
-----AAACAAGTGGCTCACCATT-AACCAATATCTT----GACATTGAATTGTAAAACAAAATCTTCTTAT--GAAGAACAAGAAAACTGTT-TTTTGCATTCAGATGTATATT-----TGTGCAGTATGGTGGAAT--GAGTCAGCATTGCATTTTACTCAGGTTGACAGGGTGAAGGGA--GGAGTCAGACTTGGTTTTATCAGAATAAATGA--AGGAAAGGTTGAAGATCTTGTGTACATTGACTGTCTGATCTTCCCTCCAGAAGGAGGTTCCAATGCAG----TGTTCCGTGCTCTACGTAATGGTCAACTGAAAAATGAAACACCACCTGGTGAACCCGTTATTATGCAGAGTCTTTTACAAGCCCTG--AAAAAGTCAATTGATTTGTCAAGGATTTGAGAAAGC-AAAG-GTATA---CTTGCAGCTGTAAGTCAATG--TCT--TGTAATTATAGTGCTCA--AAGGAAG--GATGATTGG--TTTTTTTATC-CTGAC--ATTCCTGC-TATATGTGAAAAGTTTGGAC--CAAA-CATTGTTCTTTCTTGTAAAGAATGATTG
>DD1
-----AAACAAGTGGCGTACTATTAAACCAAGATCTT----GACATTGAATTGTAAAACAAAATCCTCTTAT--GAAGAACAAGAAAACTGTT-TTTTGCATTCAGATGAATATT-----TGCCCAGTATGGTGGAAT--GAATCAGCATTGTATTTTACTCAGGTTGACAGGGTGAAGGGA--GGAGTCAGACTTGGGTTTATCAGAGTAAATGA--TGGAAAGGTTGAAGATCTTGTGCACATCGACTGTCTAATCTTCCCTCCAGAAGGAGGTTCCAATGCAG----TGTTCCGTGCTCTACGGAATGGTCAGCTGAAAAATGAAACACCACCTGGTGAACAAGTTATTATGCAGAGTCTTTTACAAGCCCTG--AAAAAGTCAATTGATTTGTCAAGGATTTGAGAAGGC-AAAG-GTATA---CTTGCAGTTGTAAGTCAATG--TCT--TGTTATTATAGTGCTCA--TAGGAAG--GACGAATG---TTTTTTTATC-TTGAT--ATTCCTGT-TATATGTGAAAAGTTTGGAC--CAAA-CATTGTTC-TTCTTGTAAAGAATGATTG
>DIM50
-----AAACAAATGGCTGACTATTAAACCAAGATCTT----GACATTGAATTGTAAAACAAAATCCTCTTAT--GAAGAACAAGAAAACTGTC-TTTTGCATTCAGATGAATATT-----TGTCCAGTGTGGTGGAAT--GAATCAGTACTGTATTTTACTCAGGTTGACAGGGTGAAGGGA--GGAGTCAGACTTGGGTTTATCAGAGTAAATGA--TGGAAAGGTTGAAGATCTTGTGTACATCGACTGTCTAGTCTTCCCTCCAGAAGGAGGTTCCAATGCAG----TCTTCCGTGCTCTACGGAATGGTCAGCTGAAAAATGAAACACCACCTGGTGAACAAGTTATTATGCAGAGTCTTTTACAAGCCCTG--AAAAAGTCAATTGATTTGTCAAGGATTTGAGAAGGC-AAAG-GTATA---CTTGCAGTTGTAAGTCAATG--TCT--TGTTATTATAGTGCTCA--TAGGAAG--GATGAATA---TTTTTTTATC-TTGAT--ATTCCTGT-TATATGTGAAAATTTTGGAC--CAAA-CATTGTTT-TTCTTGTAAAGAATGATTG
>EN45
TGG-------------------------------------------------------------CAAACAAA--ATCCATGTAGAAAATTTTC-ATTTGCATTTAGATGAATATC-----AGTATGGGGTGATTTCAT--GACTCCATATTGTTTTATCAACAGGTTGATAAGGTAAAAGGG--GGGATCAGACTTGGGTTTATCAGAGTTAATGA--TGGCAAGGTAGAAGATCTTGTGCACATAGACTGTCTAGTTTCTCCAGCCACAGAAGGGTCCAATGCTA----TATTCCGTGCTCTAAGGAATGGTAAACTGAAAAATGAAACACCTCCAGGTGAACCAGCGATCATGAGGAGTCTCTTGCAAGCTCTC--AAAAAATCAATTGACCTTGCAACAATTTGAACAAGG-ATAA-AGGTAT----TATGCCCATTGGTCTATA-------TCTTTGTGCTGTGTATG--TAC---------------------------------------------------------------------------------------------------
>FC13
-----AAACAAACAGTTGA-TTT--GAGCTATTATT-----AGTGTTCAACAGTAAAACAAAATCAAGTCAG--AAAAAGAAAGGAAGATTTT-ACTTGTATTTGGATAAATACT----TTGTCTAGTACAGTTACAT--GAATTATTAGTATATT--ATACAGGTTGAGAAGGTGAACGGA--GGAGTCAGACTTGGGTTTATTAGAGTAAATGA--AGGAAAGGTAGAAGATCTTGTGCATATCGACTGTCTGGTTTTCCCTGCAACAGAAGGTTCCCCTGCCA----TGTTTCGTGCTCTACGAAATGGTAAGTTGAAAAATGAAACACCACCTGGTGAATCATCTATTATGCAGAGGCTATTGCCAGCTCTT--AAAAAGTCAATTAATCTAGCAAGTTCTTGAGAGAGC-AGTG-GCATG---GATTGTGCCGGTAGTCATCG-------TCATCTTATTTCATACC--CATCAGG--GGTGAATT---TTTGTTTTTC-TAATT--GTTTCTTT-AGGGTCTTAATTTG---------AGA-CATCACTC-TGTCCATGAAAAGCGA---
>FTS1
------AACAAGTGGCTGAGTATT-AACCAATATCTT----GACATTGAATTGTAAAACAAAATCTTCTTAT--GAAGAACAAGAAAACTGTC-TTTTGCATTCAGATGAATATT-----TGTGCAGTATGGTGGAAT--GAATCAGCATTGTATTTTACTCAGGTTGACAGGGTGAAGGGA--GGAGTCAGACTTGGTTTTATCAGAATAAATGA--AGGAAAGGTTGAAGATCTTGTGTACATTGACTGTCTGATCTTCCCTCCAGAAGGAGGTTCCAATGCAG----TGTTCCGTGCTCTACGTAATGGTCAACTGAAAAATGAAACACCACCTGGTGAACCCGTTATTATGCAGAGTCTTTTACAAGCCCTG--AAAAAGTCAATTGATTTGTCAAGGATTTGAGAAAGA-AAAG-GTATG---CTTGCAGCTGTAAGTCAATG--TCT--TGTAATTATAGTGCTCA--TAGGAAG--GATGATAGGTTTTTTTTTACC-ACGAC--ATTCCTGT-TATATGTGAAAAGTTTGGAC--CAAA-CATTGTTCTTTCTTGTAAAGAATGATTG
>FTS2
-----AAACAAGTGGCTGACTATT-AACCAATATCTT----TACATGGAATTGTAAAACAAAATCTTCTTAT--GAAGAACAAGAAAAATGTT-TTTTGCATTCAGATGAATATT-----TGTGCAGTATGTTGGAAT--GAATCAGCATTGTATTTTACTCAGGTTGACAGGGTGAAGGGA--GGAGTCAGACTTGGTTTTATCAGAATAAATGA--AGGAAAGGTTGAAGATCTTGTGTACATTGACTGTCTGATCTTCCCTCCAGAAGGAGGTTCCAATGCAG----TGTTCCGTGCTCTACGTAATGGTCAACTGAAAAATGAAACACCACCTGGTGAACCCGTTATTATGCAGAGTCTTTTACAAGCCCTG--AAAAAGTCAATTGATTTGTCAAGGATTTGAGAAAGA-AAAG-GTATG---CTTGCAGCTGTAAGTCAATG--TCT--TGTAATTATAGTGCTCA--TAGGAAG--GATGATAGGTTTTTTTTTACC-ACGAC--ATTCCTGT-TATATGTGAAAAGTTTGGAC--CAAA-CATTGTTATTTCTTGTAAAGAATGATTG
>GG1
T----TTGCAGAGGGTCTTATAGTTTACACATAGATTCATAAACACATAAAAATGGAAGTCTATCATTCCATACACATACAATGAGAACCATACATTGGCATTCAAAGATCAATTAAGACTCTGCATGATAATGGGTT--CACCTGGTGGTGTTTCATTTTTCAACTGACCATTCCAGAGCACGAAAAGTAGCACTGGAACCTTCCGTGGAAGGGG--ATACTAGACAGTCAATGTGCACAAGATCTTCCACCTTGCCTTCATTTACTCTGACAAATCCAAGTCTAATCCCTCCCTTCACCTTGTCAACCTGTTAACAATAAAAATCATTCAATCATTCCCTACTGATATTCATCTGAATGGAAATGAAAGTTTTGGCAAAAGGCATCTGCATTTGCCACTTTCCTCAGAACACAACAGGAAGCAC-GCGTGAAAATATAACTCAATC-T----TCCTTGTTACTTTTTGTC--TAATTAAAAAACAGAGAA--ATCTGCCA--------------------------------------------------------------------------
>HB41
--------------------------------------------------TTGTAAGTTAACAATATTTT-------TAACATAAAAATTATC-TTTTGCATTCAGATGAATAAT-----TGTCCAGTATAGTGGAAT--GAATCAGCATTGTGTTTTACTCAGGTTGACAGGGTGAAGGGA--GGAGTCAGACTTGGGTTTATCAGAGTAAATGA--AGGAAAGGTTGAAGATATTGTGCACATCGATTGTCTAGTCTTCCCTCCAGAAGGAGGTTCCAATCCAG----TGTTCCGTGCTCTACGGAATGGTCAGCTGAAAAATGAAACACCACCTGGTGAAGAAGTTATTATGCAGAGTCTTCTTCAAGCGCTG--AAAAAGTCAATTGATTTGTCAAGGACTTGAGAAGGT-AAAG-GTATA---CTTGCAGCTGTTAGTCAATG--CCT--TGTTATTGTAGTGCTCA--TCTCAAG--GATGAATG---TTTTTTTATC-CTGAT--ATTCCTGT-TATAAGTGAAAAGTTTGGAT--CCAA-CAGTGTTC-TTGTTGTAAAGAATGACTG
>JO20
TCATCAAACTCTTATGTAAGCTT--CTTCTATGTTTGGA--ATTACAAAATCAACAGCCATGATTTGCCATA--GAAGAAAGAATTGTGTTTT-TTAATAATCTGGATGAATAGT----TATTCTAGTACAGTAACAT--GAATTAGTAGTATATT--ATACAGGTTGAGAAGGTGAATGGA--GGAGTCAGACTTGGGTTTATCAGAGTAGATGA--AGGAAAGGTAGAAGATCTTGTGCATATTGATTGTCGGGTTTTCCCTGCAACAGAAGGTTCTCCTGCCA----TGTTTCGTGCTCTAAGAAACGGTAAGTTGAAAAATGAAACACCACCTGGTGAATCAGCTATTATGCAGAGGCTATTGCCAGCTCTA--AAAAAGTCAATTAATCTAGCAAGTTAATGAGAGAGC-AGTG-TTATG---GATGGTGTTGACAGTCATCG-------TCTTCTTATTTCATACCCCTATCAGG--GGTCAATT---TTTGTTTCCC-TAACT--GTTTCTGA-AGGGTCTTAATTTG---------AGA-CACCATTT-TGTCCATGAATA-------
>JU21
-----------------------------------------ATTACAAAATCAACAGCCATGATTTGCCATA--GAAGAAAGAATTGTGTTTT-TTAATAATCTGGATGAATAGT----TATTCTAGTACAGTAACAT--GAATTAGTAGTATATT--ATACAGGTTGAGAAGGTGAATGGA--GGAGTCAGACTTGGGTTTATCAGAGTAGATGA--AGGAAAGGTAGAAGATCTTGTGCATATTGATTGTCGGGTTTTCCCTGCAACAGAAGGTTCTCCTGCCA----TGTTTCGTGCTCTAAGAAACGGTAAGTTGAAAAATGAAACACCACCTGGTGAATCAGCTATTATGCAGAGGCTATTGCCGGCTCTA--AAAAAGTCAATTAATCTAGCAAGTTAATGAGAGAGC-AGTG-TTATG---GATGGTGTTGACAGTCATCG-------TCTTCTTATTTCATACCCCTATCAGG--GGTCAATT---TTTGTTTCCC-TAACT--GTTTCTGA-AGGGTCTTAATTTG---------AGA-CACCATTT-TGTCCATGAATA-------
>KE1
T----TTGCATCTATTTTATTTATTAAAAATTTAATG----ATCTTTCAATTATACAACAATATTAAGTTT---ATAAGACCATAAAACTTCC-ATTTGCATTCAGATAAACATT-----TGGATGAGATGATGACAT--GACTGAATAATCTATTATGTGCAGGTTGACAAGGTGAGGGGA--GGAATCAGACTTGGGTTTATCACAATAAATGA--AGGCAAGGTAAAAACTCTTGTGCACATCGACTGTCTGATTTTCCCCGCAGTAGAAGGTTCCAGTGCTG----TGTTCCGTGCTCTGCGGAATGGTGAGATGAAAAATGAAACACCCCCTGGTGAACCGATCATTATGCAGAGCCTATTGCAAGCTCTG--AAGAAATCAATTGATCTTTCAAGAACTTAAGAAATG-ACAG-AGGTTCGAGATCTAGGTGATAGTTGATC--T-----------------------------------------------------------------------------------------------------------------------------
>MC0
------AACAAGTAGTTGAATATTAAACCAAGATCTT----GACATTGAACTGTAAAACA------------------AACAAGAAAAATGTC-TTTCGCATTCAGATGAATAAT-----T-TCCAGTATGGTGGAAT--GAATCAGCATTGTGTTTTACTCAGGTTGACAGGGTAAAGGGA--GGAGTCAGACTTGGGTTCATCAGAGTAAATGA--AGGAAAGGTGGAAGATCTTGTGCACATCGACTGTCTGGTCTGCCCTCCAGAAGGAGGTTCCAGTGCAG----TGTTCCGTGCTCTACGGAATGGTCAACTGAAAAATGAAACACCGCCTGGTGAACCAGTTATTATGCAGAGTCTTTTACAAGCCCTG--AAAAAGTCAATTGATTTGTCAAGGACTTGAGAAGGC-AGAG-GTATA---CTTGCAGCTGTAAATAAATG--GCT--TGTTATTATAGCGCTCA--TGGCAAG--GATGGATG----TTTTTTACA-CTGAT--ATTCCTGT-TATATGTGAAAAGTTTGGAC--CAAA-CATTGTTC-TTGTTGTAAAGAATGACTG
>MT0
-----AAACAAGTGGCTCAATATTAAACCAAGATCTT----GACTTTGAATTGTAAAGCAAAATCCTCTTAT--GAATAACAAGAAAACTGTC-TTTTGCATTCAGATGAATATT-----TGTCCAGTATGGTGGAAT--GAATCAGCATTGTGTTTTACTCAGGTTGACAGGGTGAAGGGA--GGAGTTAGACTTGGTTTTATCAGAATAAATGA--AGGAAAGGTTGAGGATCTTGTGTACATTGATTGTTTGGTCTTCCCTCCGGAAGGAGGTTCCAATCCAG----TGTTCCGTGCTCTACGGAATGGTCAGCTGAAAAATGAAACACCACCTGGTGAACCAGTTATTATGCAGAGTCTTTTACAAGCCCTG--AAAAAGTCAATTGATTTGTCAAGGACTTGAGAAGGC-AAAG-GTATA---CTTGCGGCTGTAAGTCAATG--TCT--TGTTATTATA----TCT--TAGGAAG--GATGAATG---TTTTTTTATT-CTGAT--ATTCCTGT-TACATGTGAAAAACTTGGACCACAAA-CATTGTTC-TTGTTGTAAAGAATGATTG
>NN48
-----AAACAAGTGGCTGACTATTAAACCAAGATCTT----GACATTGAATTGTAAAATAAAATCCTCTTAT--GAAGAAGAAGAAAACTGTCTTTTTGCATTCAGATGAATATT-----TGTCCAATATGGTGGAAT--GAATCAGCATTGTATTTTACTCAGGTTGACAGGGTGAAGGGA--GGAGTCAGACTTGGGTTTATCAAAGTAAATGA--AGGAAAGGTTGAGGATCTTGTGTACATTGACTGTCTCGTATTCCCTCCAGAAGGAGGTTCCAATGCAG----TCTTCCGTGCTCTACGGAATGGTCAGCTGAAAAATGAAACACCACCTGGTGAACCAGTTATTATGCAGAGTCTTTTACAAGCCCTA--AAAAAGTCAATTGATTTGTCAAGGACTTGAGAAGGC-AAAG-GTATA-----TGCAGGTGTAAGTCAATG--TCT--TGTTATTACAGTGCTTA--TAGGAAG--GATGAATG---TTTTTTTATC-CTGAT--ATTTTCTGTTATATATGAAAAATTTGAAC--CAAA-CATTGTTC-TTCTTTTAAAGAATGATTG
>PA42
------AACTAGTGGTTGAATATTAAACCAAGATCTT----GGCATTGAACTGTAAAACAAGATCCTCTTAT--GAAGAACAAGAAAAATGTG-TTTTGCATTCAGATTTATACT-----TG--CAGTATGGTGGAAT--GAATCATCATTGTGTTTTACTCAGGTTGACAGGGTGAAGGGA--GGAGTCAGACTTGGGTTTATCAGAGTAAATGA--AGGAAAGGTCGAAGATCTTGTGCACATTGACTGTCTGGTCTTCCCTCCAGATGGAGGATCCAATGCAG----TGTTCCGTGCTCTACGAAATGGTCAGCTGAAAAATGAAACACCACCTGGTGAACAAGTTATTATGCAGAGTCTTTTACAAGCCCTT--AAAAAGTCGATTGATTTGTCAAGGACTTGAGAAGGC-AAAG-GTATA---CTTGCAGCTGCTAGTCAATG--TCT--TGTTATTATAGTGCTCA--TAGCAAG--GATGAATG---TTTTTTTATC-CTGAT--ATTCCTTT-TATATGTGAAAAGTTTTGAT--CAAA-CATTGTTC-TTGTTGTAAAGAATGACTG
>PB33
---------------------------------------------TTCAATTATAAAACAATATTAAGTTA-------------ACCATTGTC-GTTTGCATTTAGATGAATATT-----TGTATGAGATGATGACA---GACTGAATAATGTATGATGTGCAGGTTGACAGGGTGAAGGGA--GGAATAAGACTTGGATTTATCCAAGTAGAGGA--AGGGAAGGTAGAAGACCTTGTGTACATCGATTGTCTCATTTTTCCTGCCGAGGAAGGTTCCAGTCCCG----TGTTTCGTGCTCTGCGGAATGGTAAGTTGAAAAATGAAACACCCCCTGGTGAACCGATGATTATGCGGAGCCTATTGCAAGCTCTG--AAGAAATCTATTGATCTTTCAAGAATTTAAAAATTG-ACAG-AGGTACGAGATCTGGGTGATAATGGATCATCAT--TCGTATTATAT-----------------GATAAATT---TTCTTCCATG------------------------------------------------------------------------
>PF1
-----AAACAACTGGTTGAATATTAAACCAAGATCTT----GACATTGAATTGTAAAACAAAATCGTCTTAT--GAAGAACAAGAAAACTGTC-TTTTGCATTCAGATGAATATT-----TGTCCAGTATGGTGGAAT--GAATCAGCATTGTGTTTTACTCAGGTTGACAAGGTGAAGGGA--GGAGTCAGACTTGGGTTTATCAAAGTAAATGA--AGGAAAGGTTGAAGATCTTGTGTACATCGACTGTCTGGTCTTCCCTCCGGAAGGAGGTTCCACTGCAG----TGTTTCGTGCTCTACGGAATGGTCAGCTGAAAAATGAAATACCACCTGGTGAACCAGTTATTATGCAGAGTCTTTTACAAGCCCTG--AAAAAGTCTATTGATTTGTCAAGGACTTGAGAAGGC-AAAG-GTATA---CTTGCAGCTGTAAGTCAATG--TCT--TGTTATTATAATGCTCA--TAGGAAG--GATGAATG---CTTTTTTATC-CTGAT--ATTCCTGT-TATATGTAAAAAGTTTGGAC--CAAA-CATTGTTC-TTGTTGTAAAGAATGATTG
>PFM1
------AACTAGTGGTTGAATATTAAACCAAGATCTT----GACATTGAATTGTAAAACAAGATCCTCTTAT--GGAGAACAAGAAAAATGTC-TTTTGCATTCAGATTTATAAT-----TG--CAGTATGGTGGAAT--GAATCAGCATTGTGTTTTACTCAGGTTGACAGGGTGAAGGGA--GGAGTCAGACTTGGGTTTATCAGAATAAATGA--AGGAAAGGTCGAAGATCTTGTGCACATCGACTGTCTGGTCTTCCCTTCAGATGGAGGTTCAAATGCAG----TGTTCCGTGCTCTACGAAATGGTCAGCTGAAAAATGAAACACCACCTGGTGAACCAATTATTATGCAGAGTCTTTTACAAGCCCTG--AAAAAGTCGATTGATTTGTCAAGGACTTGAGATGGA-AAAG-GTATA---CTTGCAGCTGCTAGTCAATC--TCT--TGTTATTATAGTGC--------------------------------------------------T-TATATGTGAAAAGTTTGGAT--CAAA-CATTGTTC-TTTTTGTAAAGAATGACTG
>PG28
------------------------------------------------AATTATTAAAAAAAAGAAAGAAAA--GAAACATCATAAAACTACT-ATTTTCATTTAGATGAACATT-----TGTATGAGATGTTGACAT--GACTGAATAATGTATTATGTGTAGGTTGACAAGGTGAAGGGA--GGAATCAGACTTGGATTTGTCCAAATAAATGA--AGGGAAGGTAGAAGACCTTGTGCACATCGACTGTCTGGTTTTCCCTGCTGTGGAAGGTTCCAGTGCTG----TGTTCCGTGCTCTGCGGAATGGTAAGTTGAAAAACGAAACACCCCCTGGTGAACCGATGATTATGCGGAGCCTATTGCAAGCTCTG--AAGAAATCTATTGACCTTTCAAGAATTTAGAAGACG--------------GATCTAGGTGATAATTGATC---AT--TCTTATTATATTGTCCC--TCAATAG-TGATAAATT----TCTTCTGTG--------ATTCTTGT-TATATGTGAAATATAATGAT-------GATTTTCT-TTTTCATGTAAAATGTTT-
>PH2
-------------------ATATTAAACCAACATCTT----GACATTGAATTGTAAAACAAAATCGTCTTAT--GAAGAACAAG-AAACTGTC-TTTTGCATTCAGATGAATATT-----TGTCCAGTAAGGTGGAAT--GAATCAGCATTGTGTTTTACTCAGGTTGACAAGGTGAAGGGA--GGAGTCAGACTTGGGTTTATCAAAGTAAATGA--AGGAAAGGTTGAAGATCTTGTGTACATCGACTGTCTGGTCTTCCCTCCGGAAGGAGGTTCCACTGCAG----TGTTTCGTGCTCTACGGAATGGTCAGCTGAAAAATGAAATACCACCTGGTGAACCAGTTATTATGCAGAGTCTTTTACAAGCCCTC--AAAAAGTCTATTGATTTGTCAAGGACTTGAGAAGGC-AAAG-GTATA---CTTGCAGCTGTAAGTCAATG--TCT--TGTTATTATAATGCTCA--TAGGAAG--GATGAATG---CTTTTTTATC-CTGAT--ATTCCTGT-TATATGTAAAAAGTTTGGAC--CAAA-CATTCTTC-TTGTTGTAAAGAATGATTG
>PM29
------------------------------------------------AATTGAACAAGGGAACTAAGTTA---ATAAGACCATAAAACTGCC-ATCTGCATTTAGATGATCATT-----TGTATGAGATGATGACAG--GACTGTATAATGTATTATGTGCAGGTTGACAAGGTGAAGGGA--GGAATCAGACTTGGGTTTGTCCAAATAAATGA--AGGCAAGGTAGAAAATCTTGTGCATATCGACTGTCTGATTTTCCCTGCTGTGGAAGGTTCTGGTGCTG----TGTTCCGTGCTCTGCGGAATGGTCAGCTGAAAAATGAAACACCCCCTGGTGAACCTATGATTATGCGGAGCCTATTGCAAGCTCTG--AAGAAATCAATTGATCTTTCAAGAATTTAGAAAATA-ATAG-AGGTACGAGATCTAGGTGATAATGGATG--TAT--TCTTATTATAT------------------ATAATTT---TTCTTCTGTG-ATCATCCATTCTTGA-TGAATGTGAAATGTAATGAT--TTTT-TTTTGT----------------------
>PS27
---------------------------------------------------AATTATTAAAAAAAAAAAAAA--AAAACATCATAAAACTACT-ATTTTCATTTAGATGAACATT-----TGTATGAGATGTTGACAT--GACTGAATAATGTATTATGTGCAGGTTGACAAGGTGAAGGGA--GGAATCAGACTTGGATTTGTCCAAATAAATGA--AGGGAAGGTAGAAGACCTTGTGCACATCGACTGTCTGGTTTTCCCTGCTGTGGAAGGTTCCAGTGCTG----TGTTCCGTGCTCTGCGGAATGGTAAGTTGAAAAACGAAACACCCCCTGGTGAACCGATGATTATGCGGAGCCTATTGCAAGCTCTG--AAGAAATCTATTGACCTTTCAAGAATTTAGAAGACG--------------GATCTAGGTGATAATTGATC---AT--TCTTATTATATTGTCCC--TCTATAG-TGATAAATT----TCTTCTGTG--------ATTCTTGT-TATATGTGAAATAT-----------------------------------------
>PS30
-------ACTACTGGTTGAATATTAAACCAAGATCTT----GACATTGAACTGTAAAACAAGATCCTCTTAT--GAAGAACAAGAAAAATGTC-TTTTGCATTCAGATTTATAAT-----TG--CAGTATGGTGGAAT--GAATCATCATTGTGTTTTACTCAGGTTGACAGGGTGAAGGGA--GGAGTCAGACTTGGGTTTATCAGAGTAAATGA--AGGAAAGGTCGAAGATCTTGTGCACATTGACTGTCTGGTCTTCCCTCCAGATGGAGGATCCAATGCAG----TGTTCCGTGCTCTACGAAATGGTCAGCTGAAAAATGAAACACCACCTGGTGAACAAGTTATTATGCAGAGTCTTTTACAAGCCCTT--AAAAAGTCAATTGATTTGTCAAGGACTTGAGAAGGC-AAAG-GTATA---CTTGCAGCTGCTAGTCAATG--TCT--TGTTATTATAGTGCTCA--TAGCAAG--GATGAATG---TTTCTTTATC-CTGAT--ATTCCTGT-TATATGTGAAAAGTTTGGAT--CAAA-CATTGTTC-TTGTTGTAAAGAATGACTG
>PSF43
-----AAACAAGTGGCTGACTATTAAACCAAGATATT----GACATTAAATTGTAAAACAAAATCCTCTTGT--GAAGAAGAAGAAAACAGTCTTTTTGCATTCAGATGAATATT-----TGTCCAATATGGTGTAAT--GAAACAGCATTGTATTTTAATCAGGTTGACAGGGTGAAGGGA--GGAGTCAGACTTGGGTTTATCAAAATAAATGA--AGGAAAGGTTGAAGATCTTGTGTACATTGACTGTCTCGTCTTCCCTCCAGAAGGAGGTTCCAATGCAG----TGTTCCGTGCTCTACGGAATGGTCAGCTGAAAAATGAAACGCCACCCGGCGAACCAGTTATTATGCAGAGTCTTTTACAAGCCCTG--AAAAAGTCAATTGATTTGTCAAGGACTTGAGAAGGC-AAAG-GTATA---CTTGCAGCTGTAAGTCAATG--TCT--TGTTATTATAGTGCTCA--TAGGAAG--AATGAATG---TTCTTTTATC-CTGAT--ATTCCTGT-TATATGTGAAAAGTTTGTAC--CAAA-CATTGTTC-TTCTTGTAAAGAATGATT-
>PTA0
-----------------------------------------------------------------------T--GAAGAACAATAAAAATGTC-TTTTGCATTCAGATGAATAAT-----TGTCCAATACGTTGGAAT--GAATCAACATTGTGTTTTACTCAGGTTGACAGGGTGAAGGGA--GGAGTCAGACTTGGGTTTATCAGAGTGAATGA--AGGAAAGGTCGAAGATCTTGTGCACATTGACTGTCTGGTCTTCCCTCCAGAAGGAGGTTCCAATGCAG----TGTTCCGTGCTCTACGGAATGGTCAGCTGAAAAATGAAACACCACCTGGTGAACCAGTTATTATGCAGAGTCTTTTACAAGCCCTG--AAAAAATCGATTGATTTGTCAAGGACTTGAGAAGGC-AAAG-CTATA---CTTGCAGCTGTTAGTCAATG--TCT--TGTTATTATAGTGCTCA--TACCAAG--GAAGAATGG--TTTTTTTATC-CTGAT--ATTCCTGT-TATATGTGAAAAGTTTTTAC--CAAA-CATTGTTC-TTGTTGTAAAGAATGACTG
>RC54
-----AAACAATTGGCTGACTATTAAACCAAGATCTT----GACATTGAATTGTAAAACAAAATCCTCTAAT--GAAGAAGAAAAGAACTGTCTTTTTGCATTCAGATGAATATT-----TGTCCAATATGGTGGAAT--GAATCAGCATTGTATTTTACTCAGGTTGACAGAGTGAAGGGA--GGAGTCAGACTTGGGTTTATCAAAGTAAATGA--AGGAAAGGTTGAAGATCTTGTGTACATCGACTGTCTCGTCTTCCCTCCAGAAGGAGGTTCCAATGCAG----TCTTCCGTGCTCTACGAAATGGTCAGCTGAAAAATGAAACACCACCTGGTGAACCAGTTATTATGCAGAGTCTTTTACAAGCCCTG--AAAAAGTCAATTGATTTGTCAAGGACTTGAGAAGGC-AAAG-GTATA---CTTGCAGGTGTAAGCCAATG--TCT--TGTTATTATAGTGCTCA--TAGGAAG--GATGAATG---TTTTTTTATC-CTGAT--ATTTCCTTTTATATATGAAAAATTTGAAC--CAAA-CATTGTTC-TTCTTTTAAAGAATGATTG
>SA1
------AACTAATGGGTGAATATTAAACCAAGATCTT----GACATTGAACTGTTAAACGAGAT-ATCTTAT--GAAGGACGAGAAAAATGTC-TTTTGCATTCAGATTTATAAT-----TG--CAGCATGGTGGA-----AATCAGCATTCTGTTTTACTCAGGTTGACAGGGTGAAGGGA--GGAGTCAGACTTGGGTTTATCAGAGTAAATGA--AGGAAAGGTCGAAGATCTTGTGCACATTGACTGTCTGGTCTTCGCTCCAGATGGAGGTTCCAATGCAG----TATTCCGTGCTCTACGAAATGGTCAGCTGAAAAATGAAACACCACCTGGTGAACAAGTTATTATGCAGAGTCTTTTACAAGCCCTT--AAAAAATCGATTGATTTGTCAAGGACTTGAGAAGGC-AAAG-GTATA---CTTGCAGCAGCTAGTCAATG--TCT--TGTTATTATAGTGCTTA--TAGCAAG--GATGAAAG---TTTTTTAATT-CTGAT--ATTCCTGT-TATATGTGAAAAGTTTGGAT--CAAA-CATTGTTC-TTGTTGTAAAGAATGACTG
>SC0
C----AAACAAGTGGTTGAATATTAAACGAAGATCTT----GACATTTAATTGTTACACAAAATCCTCTTAT--GAAGAACAAGAAAACTGTC-TTTTGCATTCAGATGAATATT-----TGTCCAGTATGGTGGAAA--GAATCAGCATTGTGTTTTACTCAGGTTGACAGGGTGAAGGGA--GGAGTCAGACTTGGGTTTATCAGAGTAAATCA--AGGAAAGGTTGAAGATCTTGTGCACATCGACTGTCTGGTATTTCCTCCAGAAGGAGGTTCTAATGCAG----TGTTCCGTGCTCTAAGGAACGGTCAGATGAAAAATGAAACCCCACCTGGTGAACAGGTTATTATGCAGAGTCTTTTACAGGCCCTG--AAAAAGTCAATTGATTTGTCAATGATTTGAGAAGGC-AAAG-GTATA---C-TGCAGCTGTAAGACAATG--TCT--TGTTATTATAGTGCTCA--TAGGAAG--GCTGAATG---TTTTTTTATC-CTGAT--ATTCTTGT-TATACGGGAAAAGTTTGGAG--CAAA-CATTGTTC-TTGGTGTAAAGAATGATTG
>SE46
----------------------------------------------------------------------------------------------------------------------------------GATTGCAT--GACTCCATATTGTTTTATCAACAGGTTGACAAGGTAAAAGGG--GGGATCAGACTTGGGTTTATCAGAGTTAATGA--TGGCAAGGTAGAAGATCTTGTGCATATAGACTGTCTAGTTTCCCCAGCCACAGAAGGTTCCAACGCTG----TATTCCGTGCTCTAAGGAATGGTAAACTGAAAAATGAAACACCTCCTGGTGAACCAGCAATCATGACAAGTCTCTTGCAAGCTCTC--AAAAAATCAATTGACCTTGCAACAATTTGAACACGG-ATAA-AGGTAT----TATGCCCATTGCTTTATA-------TCTTTGTACTGCGTATG--TATCTACCTAATGGTGA-------------------------------------------------------------------------------------
>SG23
-----AAACAAACGGTTAAGTAT--GAGCTATAACT-----GATATTCAACTCCAAAACAAAATCAAGTTAG--AAAAACCAAGAAAGCTTTT-ACTTGCATTTGGATGAATACT-----TGTCTGGTACAGTGACAT--GAATTAGTAGTATATT--ATACAGGTTGAGAAGGTGAAAGGA--GGAGTCCGACTTGGGTTTATCCGAGTAAATGA--AGGAAAGATAGAAGATCTTGTGCATATCGACTGTCTGGTTTTCCCTGCAACAGAAGGCTCCAGTCCCA----TGTTTCGTGCTCTACGAAATGGTAAGATGAAAAATGAAACACCACCTGGTGAATCAGCTATCATGCAGAGGCTATTGCCAGCTCTA--AAGAAGTCAATTGATCTGGCAAGTTCTTGAGAGAGC-AGTG-GTATG---CATGGTGCTGATAATCA----------TCTTTTTATTTTGTACC--TAACAGG--GGTGAATT---TTTGTTTTCCTTAACT--GTTGCTGT-AGGGTCTTAATTTG---------AGACCACCATTC-TATCCATGAATA-------
>SS22
-----AAACAAACAGTTAAGTAC--GAGCTATAACT-----GGTATTCAACTGTAAAACAAAATCAAGTTAG--AAAAACCAAGAAAGCTTTT-ACTTGCATTTGGATGAATACT-----TGTCTGGCACAGTGACAT--GAATTAGTAGTATATC--ATACAGGTTGAGAAGGTGAAAGGA--GGAGTCCGACTTGGGTTTATCCGAGTAAATGA--AGGAAAGATAGAAGATCTTGTGCATATCGACTGTCTGGTTTTCCCTGCAACAGAAGGTTCCAGTGCCA----TGTTTCGTGCTCTACGAAATGGTAAGTTGAAAAATGAAACACCGCCTGGTGAATCAGCTATCATGCAGAGGCTATTGCCAGCTCTA--AAGAAGTCAATTGATCTGGCAAGTTCTTGAGAGAGC-AGTG-GTATG---CATGGTGCTGATAATCA----------TCTTCTTATTTTGTACC--TAACAGG--GGTGAATT---TTTGTTTTCCTTAACT--GTTGCTGT-AGGGTCTTAATTTG---------ATCTAAC-------------------------
>SV36
-----------------------------------------------------------------------------AAACAAGGGAAC-----TTTTTCACTTTACTTTATATA----TTGTTTAA------------ATTTTGTACTCTTTATTCTTCACAGGTTGACAAGGTAAAGGGA--GGAGTCAGACTTGGGTTTATCAGAATAAACGA--AGGAAAGGTAGAAGATCTTGTGCATATTGACTGTCTCGTTTTCCCTGCAACAAACAGTTCTAGTCCTA----TGTTCCGTGCTCTACGGAATGGCCGTCTGAAAAATGAAACACCACCTGACGAAGCAGCTATTATGCAGAGGCTATTGGCAGCCCTG--AAGAAGTCAATTAATCTGGCAAGGACTTGAGAGGAC-AGAG-GTATG---AGTATAGCTGATATTCAATC--AAT--TCTTATTATTGTACCTC--TAACAAG--GTTGTATG---TTTTTT--CC-CTGTT--GTTGCTGT-AGAAGGCTAAATTT---------GAA-C---------------------------
>TA17
-------------------------------TCATT-----GGTATTCAACTATAGAACAAAAGCAAGATAG--AAAATAAAAGGAAGTTTTA-ACTTGTATTTGGATGAATATT----TGTTCTAGTAATCTAACAT--GAATCAGTAGTATATT--ATACAGGTTGAGAAGGTGAATGGA--GGAGTCAGACTTGGGTTTATCACAATAAATGA--AGGAAAGGTAGAAGATCTTGTGCATATTGATTGTCAGGTTTTCCCTGCAACAGAAGCTTCTCCTGCCA----TGTTTCGTGCTCTAAGAAACGGTAAGTTGAAAAATGAAACACCGCCTGGTGAATCAGCAATTATGCAGAGGCTATTGCCAGCTCTG--AAAAAGTCAATTAATCTGGCAAGTTCATGAGAGAGC-AGTG-TTATG---GATGGTGCTGATAGTCATTG-------TCTTCTTATTTCATCCCCCTATCAGG--GGTCAATT---TTTGTTTCCC-TAACT--GTTTCTGA-AGGGTCTTAATTTG---------AGA-CACCATTT-TGTCCATGAATA-------
>TB39
-----AAACTAGCAGTTCAACACACAACCAGAAAGT-----GGCATTCAACTGCAAAAC-AAATCGAGCTAG--GAAGACCAAGGAAACTGTT-TATTGTATTTTGATGCATACT-----TTTCTGGTTTGATGGTATAAGAATTAGTAGTCTATCATACGCAGGTTGACAAGGTGAAGGGA--GGAGTCAGACTTGGGTTTGTCACAATAAATGA--AGGAAAGGTAGAAGATCTTGTGCATATCGACTGTCTGGTTTTCCCTGCAACAGAAGGTTCCAGTGCCA----TGTTTCGTGCTCTACGAGACGGTCGGTTGAAAAATGAAACACCACTTGGTGAAGCAGCCATCATGCAGAGGCTATTGCCAGCTCTG--AGAAAGTCGATTGATCTGGCAAGTTCTTGAG--GGC-ATAG-GTATG---CATGTAGCTGATAATCAATA--CC---TTTTATCATTATGCGCC--TAACAAACTGGTTGGAT---TTTTGTTTCC-CTGTT--GTTTCTGT-AAAAGGCTATGTTT---------AAA-CTTCTATC-TGTTTTGAA----------
>TN1
-----AGACTAGCAGTTAAATACAGAAGTAGAAAGT-----GACATTTAACTGTAAAACCAAATCAAGCTAG--GAAGACCAAGAAAACTGTT-TCTTGTATTTGGATACATATG-----TGTCTGGTATGATGTCAT--GAATCAATAGTCTATTACATACAGGTTGATAAGGTGAAGGGA--GGAGTCAGACTTGGGTTTATCAGAATAAATGAAGAGGAAAGGTAGAAGATATTGTGCATATCGACTGTCTGGTTTGCCCTGCAACAGAAGGTTCCAGTGCCA----TGTTTCGTGCATTACGAGATGGTCGATTGAAAAATGAATCACCACCTGGTGAATCAGCTATCATGCAGAGGCTATTGCCAGCTCTG--AAAAAGTCGATTGATCTGGCAAGTTCTTGAG--GGC-GGAG-GTATG---CATGTAGGCGAAAATCAATA--TCT--TATTAGTATTGTGCACC--CAACAGG--GGTGAATT------TGTCTTA-CTGCT--GATTCTGT-AAAAGGCTACGTTT--------CAGA-CACAACTTCTATCTGT------------
>TO14
-----AAACAAACAGTTGAGTAC--GAGCTATAATT-----GGTATTCAACTATAAAACAAAATCAAGATAG--AAACAACAAGGAACTTTTT-ACTTGTATTTCGACGAATACT----TTGTCTAGTACAGTAACAT--AAATTAGTAGTATATT--ATGCAGGTTGACAAGGTGAATGGA--GGAGTCAGACTTGGGTTTATCAGAGTAAATGA--AGGAAAGGTAGAAGATCTCGTGCATATTGATTGTCAGGTTTTCCCGGCAACAGAAGGTTCTCCTGCCA----TGTTTCGTGCTCTACGAAATGGTAAGCTGAAAAATGAAACACCACCTGGTGAATCAGCTATTATGCAGAGGCTATTGCCAGCTCTA--AAGAAGTCAATTGATCTGGCAAGTTCTTGAGAGAGC-AGTG-GTATG---GATGGTGCTGATAGTCACTG-------TCTTCTTATTTCATACC-----CAGC--GGTGAATT---TTTGTTTTCC-TAATT--GTTTCTGT-A-GGTCTTAATTTG---------AGA-CACCATTC-TGTCCATGAATA-------
>TPL03
-----AAACAAGTGGCTGACTATTAAACCAAGATCTT----GACATTGAATTGTAAAACAAAATCCTCTTATGAGAAGAAGAAGAAAACTGTCTTTTTGCATTCAGATGAATATT-----TGTCCAATATGGTGGAAT--GAATTAGCATTGTATTTTACTCAGGTTGACAGGGTGAAGGGA--GGAGTCAGACTTGGGTTTATTAAAATAAATGA--AGGAAAGGTTGAAGATCTTGTGTACATCGACTGTCTCGTCTTCCCTCCAGAAGGAGGTTCCAATGCAG----TGTTCCGTGCTCTACGGAATGGTCAGCTGAAAAATGAAACACCACCTGGCGAACAAGTTATTATGCAGAGTCTTTTACAAGCCCTG--AAAAAGTCAATTGATTTGTCAAGGACTTGAGAAGGC-AAAG-GTATA---CTTGCAGCTGTAAGTCAATG--TCTTATGTTATTATAGTGCTCA--TAGGAAA--GATGGATG---TTCTTTTATC-CTGAT--ATTCCTTT-TATAAGTGAAAAGTTTGGAC--CAAA-CATTGTTC-TTCTTGTAAAGAATGATT-
>WN5
----GAAACAAGTAGTTGAA-----AATCAGGAACTT----GCCATTGAACAGGAAAACAAACTCATGTTA---GGAGAACTAAAAAACTGTC-ATTTGCATAAGGATGAATATT-----TCTCTGGTATGATTGCAT--GAATCAGAAGTATGTTACACACAGGTTGACAGGGTGAAGGGA--GGAGTCAGACTTGGATTTGTCAGAGTAAATGA--AGGAAAGGTAGAAGATCTTGTGCATATTGATTGTCTGGTTTTCCCTGCAGTAGAAGGTTCGAGCCCTA----TATTTCGTGCTCTACGGAATGGTCAGATGAAAAAAGAAACACCACCTGGTGAACCAGTTATTATGCAGAGTCTCTTGCAAGCTCTC--AAAAAATCAATTGAGCTATCAAGAACTTGAGAGGAC-AGAG-GCATG---CATCTAGCTGCTAATCAACC--TTT--TCTTATTATTCTGCCCC--TTCCAAA--GGTGATTTT--TTCTTTTCCA-CTTCT--ACTATTGT-AAAATTCTAGAAGTTCTCTC--CAGT-TCTTATTC-TTGTTATTAGGGA------
>WS10
-----AAACAAACAGTTGA-TTT--GAGCTATAATT-----AGTGTTCAACTGTAAAACAAAATCAAGTCAG--AAAAAGAAAGGAAGATTTT-ACTTGTATTTGGATGAATACT----TTGTCTAGTACAATTACAT--GAATTATTAGTATATT--ATACAGGTTGATAAGGTGACCGGA--GGAGTCAGACTTGGATTTATTAGAGTAAATGA--AGGAAAGGTAGAAGATCTTGTGCATATCGACTGTCTGATTTTCCCTGCAACAGAAGGTTCCCCTGCCA----TGTTTCGTGCTCTACGAAATGGTAAGTTGAAAAATGAAACACCACCTGGTGAATCATCTATTATGCAGAGGCTATTGCCAGCTCTA--AAAAAGTCAATTAATCTAGCAAGTTCTTGAGAGAGC-AGTG-TCATG---GATGGTGCCGGTAGTTATTG-------TCATCTTATTTCATACC--CATCAGG--GGTGAATT---TTTGTTTTCC-TAACT--GTTTCTGT-AGATTCCTATTCTG---------AGA-CATCAGTC-TATCCATGAATA-------
>WW11
-----AAACAAACAGTTGA-TTT--GAGCTATAATT-----AGTGTTCAACTGTAAAACAAAATCAAGTCAG--AAAAAGAAAGGAAGATTTT-ACTTGTATTTGGATGAATACT----TTGTCTAGTACAATTACAT--GAATTATTAGTATATT--ATACAGGTTGATAAGGTGACCGGA--GGAGTCAGACTTGGATTTATTAGAGTAAATGA--AGGAAAGGTAGAAGATCTTGTGCATATCGACTGTCTGATTTTCCCTGCAACAGAAGGTTCCCCTGCCA----TGTTTCGTGCTCTACGAAATGGTAAGTTGAAAAATGAAACACCACCTGGTGAATCATCTATTATGCAGAGGCTATTGCCAGCTCTA--AAAAAGTCAATTAATCTAGCAAGTTCTTGAGAGAGC-AGTG-TCATG---GATGGTGCCGGTAGTTATTG-------TCATCTTATTTCATACC--CATCAGG--GGTGAATT---TTTGTTTTCC-TAACT--GTTTCTGT-AGATTC-------------------------------------------------
