# Supplementary material for: Development of a Target Enrichment Probe Set for Conifer (REMcon)
Source: Biology (Basel). 2024 May 22;13(6):361. doi: 10.3390/biology13060361 (PMC11200496; doi:10.3390/biology13060361)
Supplement: Supplementary file 1 [file biology-13-00361-s001.zip › biology-2960267-supplementary/Sup data/MO_orthlogs_alignments/Thupl29377864s0002_1.ortho.selected_stripped.aln.fasta]

>AA3
-----------------------------------------------CAATACCTTCAAATATACG-TCCACATAAAATGCTTTG--CCCCACATGATAATA-GAAATTTCATTACTAAGCTGCATGTTTAGAG--CAT-TTGTTTATTATATTTGACCAAATCATATGGTTACACTCATGAGCAGTATTATTTTTTAGATTACTAGACAACTGTGCATG---ATGAATGACCA----CATTAGACTGATCATCTATTGTATA-CGAAACATCAATCCCCTCCAAAATTAAGTGATAGACAACACTATCTTGTG--TAGTAGTTGATGAGCTTTCTCTTCCATTTTCTGCCATTGATGAGATTAACA--AACATTCACCA---ACATCCCTGCAGTTATCT-TGTGATACATAAGCCTGATTTT--CGATACAACCA--TTTAAATCCCTATGT--GAGTATTCAAAAGTTGTTTTGTGGGGACGTATCCGTTGGGGCAGAGAGCGTATATCTCGAGAAAGTACTTGCTCAACCAAAATTTGAAATTCATGTGGTGAAGAGTATAGAGATTGCTTACCCTGCAGAAAGAT----CAAAATCATTGTG-TTTAATTGTGGTGGCTTAGATG-AAATAAAAGTTTCAGCGTTTC----------TCTACACCAA----------TTTCCAACAATTAAAGAAATTT-------------------------------------
>AAR4
AAAGCTCATGCA-TAATTGCTTAAC-TTGCAATCCATATCAGAGTACCAATACCTTCAAATATACG-TCCACATAAAATGCTTTG--CCCCACATGATAATA-GAAATTTCATTACTAAGCTGCATGTTTAGAG--CAT-TTGTTTATTATATTTGACCAAATCATATGGTTACACTCATGAGCAGTATTATTTTTTAGATTACTAGACAACTGTGCATG---ATAAATGACCA----CATTAGACTGATCATCTATTGTATA-CGAAACATCAATCCCCTCCAAAATTAAGTGATAGACAACACTATCTTGTG--TAGTAGTTGAAGAGCTTTCTCTTCCATTTTCTGCCATTGATGAGATTAACA--AACATTCACCA---ACATCCCTGCAGTTATCT-TGTGATACATAAGCCTGATTTT--CGATACAACCA--TTTAAATCCCTATGT--GAGTATTCAAAAGTTGTTTTGTGGGGACGTATCCGTTGGGGCAGAGAGCGTATATCTCGAGAAAGTACTTGCTCAACCAAAATTTGAAATTCATGTGGTGAAGAGTATAGAGATTGCTTACCCTGCAGAAAGAT----CAAAATCATTGTG-TTTAATTGTGGTGGCTTAGATG-AAATAAAAGTTTCAGCGTTTC----------TCTACACCAA----------TTTCCAACAATTAAAGAAATTT-------------------------------------
>AF1
-AAGCTAATTT--TAATTGCACAAC-TTGCAATCTAAATCAGAC--ATGATTCCTTCAAACAAAAGTATTATGTAAAATTATAAT--TT-ATAATAATATCA-GTATATCCTTTACTAGGCTGAGTGATTATGA--TGT-TTGCTTAATATATTAGACCAAATTACATGATTGCATTCACGAGCAGTATTATCTCTTAAGTCATTAGACAAGTTTGCATG---ATGAATGACAA----TATTAGACTGATCATCTATCGTATA-GGACAGATCAATCCCCTCCAAAACTAAGTGATAGACAATAATATCTTCTG--TTGTAGTTGATGAGCTCTCTATTTCATTTGCTTCCCTTGATGTGATTGTGG--CAGATTCATTAGCTTCATCCCTGCAGTTACTT-TGTGATTTACAGCCCTGAACTA--CAATGTCATCA--TTTATATCCACATCA--GAGCGATCAAAATTTGTTTTGTGGGGCCGAATCCGTTGGGATAAAGATCGTATATCTCGCGAGAGTATTTGCTCAATCAAAATTTGAAATTCATGCGGAGAAGAGTACAGGGATTGATTTCCCTAGAAA-CAGAT---AAAAAATGTTA-TTTTAGATTTTGTGAAATTAATTA-AAATAAAAGAATCTCTCTGTTG-CTTCTAGATCTACACAGAAATTTT--TTCTTCCAGCAACTTGCAAGACTACTGATAAAGTTTGG--CGAGAACA-------------
>AG2
-AAGCTAATTT--TAATTGCACAAC-TTGCAATCTAAATCAGAC--ATGATTCCTTCAAACAAAAGTATTATGTAAAATTATAAT--TG-ATAATAATATCA-GTATATCCTTTACTAGGCTGAGTGATTATGA--TGT-TTGCTTAATATATTAGACCAAATTACATGATTGCATTCACGAGCAGTATTATCTCTTAAGTCATTAGACAAGTTTGCATG---ATGAATGACAA----TATTAGACTGATCATCTATCGTATA-GGACAGATCAATCCCCTCCAAAACTAAGTGATAGACAATAATATCTTCTG--TTGTAGTTGATGAGCTCTCTATTTCATTTGCTTCCCTTGATGTGATTGTGG--CAGATTCATTAGCTTCATCCCTGCAGTTACTT-TGTGATTTACAGCCCTGAACTA--CAATGTCATCA--TTTATATCCACATCA--GAGCGATCAAAATTTGTTTTGTGGGGCCGAATCCGTTGGGATAAAGATCGTATATCTCGCGAGAGTATTTGCTCAATCAAAATTTGAAATTCATGCGGAGAAGAGTACAGGGATTGATTTCCCTAGAAA-CAGAT---AAAAAATGTTA-TTTTAGATTTTGAGAAATTAATTA-AAATAAAAGAATCTCTCTGTTG-CTTC-----------------------------------------------------------------------------------
>AH26
--------------AATTGCATAAC-T------TTCCAATATGATAATGGTACCTTCACATAGGCA-TGCACCCATAGTACTTTT--GACCTATTGATACCA-ATGGAT-CTTTGTCACGCTACATGATTAAGG--AGT-TTACTTACAACATTTGACCAAATAGTATGATTGCATTCATGAATACTATCATTTCTAACATCGTTGGTCAATGCGGCTTG---GTGGATCACAA----CATTAGCATGATCATCAATTGTATA-TAACACATTTATTCCCTCCACAATTATGTGATATTCAACAATATCTCTAT--CAGAATGTGACAAGCTCTCCCTCTCATTTACTGCCACTGATGTGATTGCTG--TAGAATCATCGTCTTCATCTATGTCATTATCC-AGTGATATATGGCTCCAATTGC--CACTGTGTTCA--TTTATATCCATATTG--GAATAACCAGAAGTTGTTTTGTGAGGCCGCAGCCGTTGGGAAAGAGATCGTATGTCCCTGGAAAGTATTTGCTCAATCAAAATTTGAAATTCATTTGGAGATGAGTATAAGGATTGCTTTCCCTGTAGAAAAGAC---CAGAATTG---------AAATTTCCT-GGTTAGATA-AAGCAGACGAGAAAAGATTTCC---------------------ATCTCATATAGTCATAAGTGCAAACAACTT-------------------------------------
>AME1
AAAGCTCATTTA-TAACTGCTT-AC-TTGCAATCCATATCAGAGTACCAATACCTTCAAATATGCA-TCCACATAAAATGCTTTG--CCCCACATTATAATA-GAAATTCCATTACTAAGCTGCATGTTTAGAG--CATATTGTTTATTATATTTGACCAAATCATATGGTTACACTCATGAGCAGTATCATTTTTTAGATCATTAGACAACTGTGCATG---ATGAATGACCA----CATTAGACTGATCATCTATTGTATA-CGAAACACCAATCCCCTCCAAAATTAAGTGATAGACAACACTATCTTGTG--TAGTAGTTGATAAACTTTCTCTTCCATTTCCTGCCATTGATGTGACTAACA--AACATTCACCA---TCATCCCCGCAGTTATCT-TGTGATTCATAAGCCTGATTTT--CCCTACAACCA--TTTAAATCCCCATCT--GAGCATTCAAAAGTTGTTTTATGGGGACGTATCCGTTGGGACAGAGAGCGTATATCTCGAGAAAGTACTTGCTCAACCAAAATTTGAAATTCATCTGGCGAAGAGTATAGAGATTGATTACCCTGCAGAGAGAA----AAAAATCATTATG-TTTAAAAATTTCCAACAATTAA-AGAAAAGAATT---------------------------------------------------------------------------------------------------
>AP25
--------------AATTGCATAAC-T------TTCCAATATGATAATGGTACCTTCACATAGGCA-TGCACCCATAGTACTTTT--GACCTATTGATACCA-ATGGAT-CTTTGTCACGCTACATGATTAGGG--AGT-TTACTTACAACATTTGACCAAATAGTATGATTGCATTCATGAATACTATCATTTCTAACATCGTTGGTCAATGCGGCTTG---GTGGATCACAA----CATTAGCATGATCATCAATTGTATA-TAACACATTTATTCCCTCCACAATTATGTGATATTCAACAATATCTCTAT--CAGAATGTGACAAGCTCTCCCTCTCATTTACTGCCACTGATGTGATTGCTG--TAGAATCATCGTCTTCATCTATGTCATTATCC-AGTGATATATGGCTCCAATTGC--CACTGTGTTCA--TTTATATCCATATTG--GAATAACCAGAAGTTGTTTTGTGAGGCCGCAACCGTTGGGAAAGAGATCGTATGTCCCTGGAAAGTATTTGCTCAATCAAAATTTGAAATTCATTTGGAGATGAATATAAGGATTGCTTTCCCTGTAGAAAAGAC---CAGAATTG---------AAATTTCCT-GGTTAGATA-AAGCAGACGAGAAAAGATTTCC---------------------ATCTCTGCCTCCCAGCAACTTGCAAGACTGATTGAGAAGTCTGG--GGAGAAGATAACAGATGC-CA
>APA47
-AAGATCATTT--TAATTGCACAAC-TTGCAATCTAAATCATAAATATGATTCCTTCAAACAAAAGTATTATGTAAAATTATAAT--TG-ATAATAATATCA-GTATATCCTTTACTAGGCTGAGTGATTATGA--TGT-TTGCTTAATATATTAGACCAAATTACGTGATTGCATTCACGAGCAGTACTGTCTCTGAAGTCATTAGACAATTCTGCATA---ATGAATGACAA----CATTAGACTGATCATCTATCGTATA-GGACACATTAATCCCCTCCAAAATTAAGTGATAGATAACAATATCTTCTG--TAGGAGTTGATGAGCTCTCTATTGCATTTGCTTCCCTTGATGTGTTTGTGG--CAGATTCGTTAGCTTCATCCCTGCAGTTATTT-TGTGATATACAGCCCTGAACTA--CAATGTCATCA--TTTATATCTGCATTA--GCCCGATCAAAAGTTGTTTTGTGAGGCCGAATTCGTTGTGATAGAGATCGTATATCTCGTGAGAGTATTTGCTCAATCAAATTTTGAAATTCATGGGGAGAGGAGTATAGGGATTGATTTCCCTAAAAA-AAGAT--AAAAAATTGTTATTTTTAGATTCTGAGAAATTAATAG-AAATAAAATAATTTCTCTGTTA-CTTCTAGATCTAGACAAA--TT-----------------------------------------------------------------
>AS57
AAAGCTCATTCA-CATTTGCATAACTTTGCAATCCCTAACAGGCTAGGGATACATTCAATTATAAA-ACCATGCA----AAGTGT--GACCCCATGATACCA-GTATAT-CTTTGTTAGGCTACAGAATTAGGG--TTT-TTGCTTACTATATTTGACCAAATCATGTGATTGCATTCATGAGCACTATTCTCTCTTAAGTCACTAGACAATTGTGCATG---GTGAATGACAA----CATTAGAATGATAATCTATTGTATA-TGATACCTTAATCCCCTCCAAAATCAAGTGATACAGAACATTATCTTGTG--CACTACTTGTTGAGCTCTCTTTTCCATTTGCTGCCATGAATGCAAATGTGG--CAGACTCATCAACCTCATCCCTGCAGATGTTT-TGTGATATGAATGACTGATTTC--CACTGTGACCA--TTTGAATCCACATCT--GAGTAATCAGAAATTGCTCTGTGGGGCCGTGTCCGTTGGTTTAAAGATCGTATATCCCGAGAGAGTATTTCCTCTATCAAAACTTGAAATTCATATGGAGAAGAGTATAGGGAATGATTTCCCTGTAGAAAGGAT---TAAGCTTGT------TTAGT-TTTTT-GGTTAGATA-AAGCAAGAGAATGGCCGCCTTT----------------------------------------------------------------------------------------
>ASA51
-----------------------------------------------------------------------------------------------------------------TACTAGTCTGCGTGATTATGA--TGT-TTGGTCAATATATTAGACCAAATTACATGATTGCATTCACGAGCAGTAGTGTCTCTGAAGTCATTAGACAATTCTGCATA---ACGAATGACAA----CATTAGACTGATCATCTATCGTATA-GGACACATCAATCCCCTCCAAAACTAAGTGATAGACAACAATATCTTCTG--TAGGAGTTGATGAGCTCTCTATTGCATTTGCTTCCCTTGATGTGATTTTGG--CAGATTCATTAGCTTCATCCCTGCAATTATTT-TGTGATATACAGCCCTGAAGTA--CAATGTCATCA--TATATATCCACATCA--AAGTAATCAGAAGTTGTTTTGTGGGGCCGAGTCCGTTGGGATAGAGATCGTATATCTCGCGAGAGTATTTGCTCAATCAAAATTTGAAATTCGTGCGGAGAAGAGTATAGGG-----------------------------------------------------------------------------------------------------------------------------------------------------------------------------
>CB35
-------------------------------------------------------------------------------------------------------------------------------------------------------------------------------------------------------------------------ATG---TTAAATATCAAC--CCAATGGACTAACGAACAATTGTGTGTTGGCGCAATCCTCTTCCATCATGTGAGACCTTAGAGACCACCATTTTATGCATAGTGCATGGCGAGACAACTATTTCGTGC---------------------A--CAAGATCTACGGTTTCTTCACTACCACCATTTCTAAAAGATG---------------TTTTATCATCT--TGCACA-ACATAGAAATCAGTAGCCAAAAGTTGTTTTGCAAGGCCGCAATCGTTGGTAAAGAGATCGTATGTCCCTGAAAATT------TCAATCAAAATACGAAATTTATTTGGAAATGAATAGAAGGATTGTTTTCCTTAT---------------------------------------------------------------------------------------------------------------------------------------------------------------
>CD18
-AAACTCATTGA-CATTTGC--AAC-TGACAATCCCTAACAGCTTACTGATACATTTAATTAT-AA-ACCATGCAAACTAAGTGT--AA-CCCA-GCTACCA-CAATAT-CTGTATTAGGCTACACAATTAAGG--TTT-TTGCTGACTATGTTTGACCAAATCATGTGATTGCATTCATGAGCACTATTCTCTCTTAAGTCACTAGACAATTGTGCATG---GTAAATGACAA----CATTAGCATGGTCATCTATTGTATA-TGATACCTCAACCCCCTCCAAAATCAAGTGATACAGAACA------TCTG--CACTGCTTGTTGAGCTTCCTTTTCCATTTTCTGCCATGAATGTGAATGTGG--CAGACTCGTCAACCTCATCCCTGCAGATGTCG-TGTGACATGAATGACTGATTTT--CAGAGAGACCA--TTTGAATCCACATCC--AAGTAACCAGAAATTGCTCTGTGTGGCCGTGTCCGTTGGCTTAAAGATCGTATGTCTCGAGATAGTATTTCCTCTATCAAAACTTGAAATTCGTGTGGAGAAGAGTATAGGGAATGATTTCCCTGTAGATAGGAT---TGAGCTTGT------TTAAT-GCTTT-GGTTAAATA-TAGCAAGAGAATGGACTTTCTT---CATTGATCTATGTATA--TT-T----CTTCCAGAGACTTTCCAGACTTGTTGAGAAGTTA-------------------------
>CDE34
-------------------------------------------------------------------------------------------------------------------------------------------------------------------------------------------------------------------------ATG---TTAAATATCAACTGCCAATGGACTAACGAACAATTGTGTGTTGGCGCAATCCTCTTC--------------------------------------------------------------------------------------------------------------------------------------------------CATTATCATCT--TGCACA-ACATAGAA--CAGTAGCCAAAAGTTGTTTTGCAAGGCCGCAATCGTTGGTAAAGAGATCGTATGTCCCTGAAAATT------TCAATCAAAATATGAAATTTATTTGGAAATGAATAAAAGGATTGTTTTCCTTATG--------------------------------------------------------------------------------------------------CCTCCTAGCAACTTGCAGTGTTATTTGAGAAATATGG--GGAGAAGATAACAAATGCACA
>CF38
---------------------------------------------------------------------------------GTGA--GA-CCCATGATATCA-GTAGAT-CTGTATTAGACTACACCATTAGGG--TAT-TTGCTTACTCTATTTGACCAAATTATATGACTGCATTCATGAGCACTATTGTCTCTGAAGCCATTAGA--------------------------------------------------------------------------------------------------------------------------------------------------------------------------CAACATCATCCATGCTGTTGTTT-TGTGATATACAGGCCTGATTTT--TACTGTGGCCA--TTTAAATCCATATCC--AAGTAATCAATCGTTACTTTGTGGGGCCGTATCCGTTGGGATAGGGATCGTATATCCCGAGAAAGTATTTGCTCAATCAAAATTTGAAATTCATATGAAGAAGAGTATAGGGAATAATTTCCCTGTAGAAATGAT---TAAAATTGT------TTAATTTTCTT-GGTTAGTTG-AAGAAAGAGAATTTCTGCATTT---------C------------------------------------------------------------------------------
>CH19
-----------------------------------------------TGATACATTTAATTAT-AA-ACCATGCAAACTAAGTGT--AA-CCCA-GCTACCA-CTATAT-CTGTATTAGGCTATATAATTAAGG--TTT-TTGCTTACTATGTTTGACCAAATCATGTGATTGCATTCATGAGCGCTATTCTCTCTTAAGTCACTAGACAATTGTGCATG---GTAAATGACAA----CATTAGCATGATCATCTATTGTATA-TGAAACCTCAACCCCCTCCAAAATCAAGTGATACAGAACA------TCTG--TACTGCTTGTTGAGCTTCCTTTTCCATTTTCTGCCATGAATGCGAATGTGG--CAGACTCGTCAACCTCATCCCTGCAGATGTTG-TGTGACATGAATGACTGATTTT--CAGAGAGACCA--TTTGAATCCACATCC--AAGTAACCAGAAATTGCTCTGTGTGGCCGTGTCCGTTGGCTTAAAGATCTTATGTCTCGAGATAGTATTTCCTCTATCAAAACTTGAAATTCATGTGGAGAAGAGTATAGGGAATGATTTCCCTGTAGATAGGAT---TGAGCTTGT------TTAAT-GTTTT-GGTTAAATA-TAGCAAGAGAATGGACTTTTTT---CATTGATCTATGTATA--TTGT----CTTCCAGAGACTTTCCAGACTTGTTGAGAAGTTAGG-----------------------
>CHA37
-AAGATCATTCA-TAATTGCATAAC-TTTGAATGCATATCAGACTTCTGATACCCTCAAATAGACA-ACCATGCAAAATAAGTGA--GA-CCCATGATATCA-GTAGAT-CTGTATTAGACTACACCATTAGGG--TAT-TTGCTTACTCTATTTGACCAAATTATATGACTGCATTCATGAGCACTATTGTCTCTGAAGCCATTAGA--------------------------------------------------------------------------------------------------------------------------------------------------------------------------CAACATCATCCATGCTGTTGTTT-TGTGATATACAGGCCTGATTTT--TACTGTGGCCA--TTTAAATCCATATCC--AAGTAATCAATCGTTACTTTGTGGGGCCGTATCCGTTGGGATAGGGATCGTATATCCCGAGAAAGTATTTGCTCAATCAAAATTTGAAATTCATATGAAGAAGAGTATAGGGAATAATTTCCCTGTAGAAATGAT---TAAAATTGT------TTAATTTTCTT-GGTTAGTTG-AAGAAAGAGAATTTCTGCATTT---------CCCACACATA--TTTT--TTCTTCCATAAGCTTTCCAAACTAGTTGAGAAGTTTGG--GGAAAAGAT------------
>CJ24
TATGATCATTGG-CACTTGC--AAC-TTGCAATACCTAACGGATTACAGATACATTCAGTTATAAA-ACCATGC----TAAGTGT--GA-CCCATGATACCA-TTATAT-CTGTATTAAGCTACACATTTAAGG--TCT-CTGCTTACTATATTTGACCAAATCATGTGATTGCATTCATGAGCACTATTCTCTCTTAAGTCACTAGACGATTGTGCATG---GTAAATGACAA----CATTAGCATGATCATCTATTGTATA-TGATACCTCAATCCCCTCCAAAATCAAGTGGTACAGAACATTATCTTGTG--CACTACTTGTTGAGCTCTCTTTTCCATTTTCTGCCATGAATGTGAATGTGG--CAGACTCATCAACCTCATCCCTGCAGATGTTT-TTTGACATAT--------------CACTGCAACCA--TTTGAATCCACATCC--AAATAATCTGAAATTGCTCTGTGGGGCCGTGTCCGTTGGTTTAAAGATCGTATATCCCGAGATAGTATTTCCTCAATCAAAACTTGAAATTCATATGGAGAAGAGTATAAGGAATGAATTGCCTGTAGAAAGGAT---TGAGCTTGT------TTAAT-ATTTT-GTTTAGATA-AAGCAAGAGAATGATCTATGTA---------------------TATTTTGTCTTCCAGAGACTTCCCAAACAAGTTGAGAAGTTTGG--GGAAAAGTTTACAGATGC-CA
>CK7
----------------------------------------------------------------------------------------------------------------------------------------------------------TGACTATGAGTTGGAATTA----TTGAAGAGATTGTCTCTCGTAAGTCACTAGACAATTGTGCATG---GTGAATGACAA---TCTTTAGAATGATCATCTATTATATA-TATTACCCCAATTCCCTCCAAAATCAAGTGATACACAACAATATCTTGTG--CACTACTTGTTGAGCTCTCTTTCTAATTTGTTTCCATGAATGTAATTGTGG--TAGACTCATCAACCTCATAGCTACAACTATTT-TGTGACAAGCATGACTGATTTC--CACTGTGACCA-TTTTGAATCCACACCT--GAGTAATCAAAAGTTGTTCTGTGGGGCCGTATCTGTTGGTTTAAAGACCATATATCCCGAGAAAGTATTTCCTCTATCAAAACTTGAAATTCATATGGAGAAGAATATAGGGAACTATTATCCTTTG--------------------------------------------------------------------------------------------------TCTTCCAAAAACTTGCCAGACTAGTTGAGAAGTTAGG--GGAAAAGGTAACAGATGC-CA
>CL6
--------------------------------------------------------------------------------------------------------------------------ACAAAGTTGAAG--AAT-CAGTTCATACCTACTAACTATGAGTTGGAATTG----TTGAAGAGATTATCTCTCATAAGTCACTAGACAATTGTGCATG---GTGAATGACAA---TCATTAGAATGATCATCTATTGTATA-TATTACCCCAATTCCCTCCAAAATCAAGTGATACACAACAATATCTTGTG--CACTACTTGTTGAGCTCTCTTTCTAATTTGTTTCCATGAATGTAATTGTGG--CAGACTCATCAACCTCATAGCTACAGCTATTT-TGTGACAAGCATGACTGATTTC--CACTGTGACCA-TTTTGAATCCACACAT--GAGTAATCAAAAGTTGTTCTGTGGGGCCGTATCTGTTGGTTTAAAGACCGTATATCTTGAGAAAGTATTTCCTCTATCAAAACTTGAAATTCATATGGAGAAGAATATAGGGAACTATTTTCCTTTG--------------------------------------------------------------------------------------------------TCTTCCAAAAACTTGCCAGACTAGTTGAGAAGTTAGG--GGAAAAGGTAACAGATGC-CA
>CP16
-AAACTCATTGA-CATTTGC--AAC-TCGCAATCCCTTACAGCTTACTGATACATTCAATTATAAA-ACCATGCTAAGTAAGTGT--AA-CCCT-GATACCA-TTATAT-CTGTATTAGGCTACACAATTAAGG--TTT-TCGCTTACTATGTTTGACCAAATCATGTGATTGCATTCATGAGCACTATTCTCTTTTAAGTCACTAGACAATTGTGCATG---GTAAATGACAA----CATTAGCATGATCATCTATTGTATA-TGATACCTTAACCCCCTCCAAAATCAAGTGATACAGAACA------TCTG--CACTGCTTGTTGAACTCTCGTTTCCATTTGCTGCCATGAATGTGAATGTGG--CAGACTCATCAACGTCATCCTTGCAGATGTTA-TGTGACATGAATGACTGATTTT--TACAGCAACCA--TTTGAATCCACATCC--GAGTAATCAGAAATTGCTGTGTGTGGCCGTGTCCGTTGGCTTAAAGATCGTATGTCCCGAGATAGTATTTCCTCTATCAAAACTTGAAATTCATATGGAGAAGAGTATAGGGAATGATTTCCCTGTAGATAGGAT---TGAGCTTGT------TTAAT-TTTTT-GGTTAAATA-TAGCAAGAGAATGGACTTTCTT---CATTGATCTATGTATA--TTTT--GTCTTCCAGAGACTTTCCAGACTAGTTGAGAAGTTAGG--GGAAAATTTAACAGATGC-C-
>CR44
------------------------------------------------------------------------------------------------------------------------------------------------------------------------------------------------------------------------------------------------------------------------------ATCGATCCCCTCTAAAACTAAGTGATAAACAACAATATCTTTGT--CAGAACCTGAAAAGTTCTCTCTATCATTAGCTGCCACTGAAATGATTGGCC--CAGATTCATCAACTTCGTCTCCTGTGTTGTCT-GGTGATACACAGGGCTGATCTC-ACACCATGCTCA--GTCACAACCTTCTCC--AAACAACCAAAAGTTGTTTTATGGGGCCGCATTCGTTGGCATAGCGATCGTATGTCCCTTGAAAGTATTTGCTCAATTAAAATTTGAAATTCATTTGGTGATGAGTATAGAGATTTATTTCCCTGTTGAAAAGAT--CACAAGTCAGTATG-TTCATTTTTCTT-----------------------------------------------------------------------------------------------------------------------GG
>CT15
AAAACTCATTGC-CATTTGC--AAC-TTGCAATCCCTTACAGCTTACTGATACATTCAATTATAAA-ACCATGCTAAGTAAGTGT--AA-CCCT-GATACCA-TTATAT-CTGTATTAGGCTACACAATTAAGG--TTT-TTGCTTACTATGTTTGACCAAATCATGTGATTGCATTCATGAGCACTATTCTCTTTTATGTCACTAGACAATTGTGCATG---GTAAATGACAA----CATTAGCATGATCATCTATTGTATA-TGATATCTCAACCCCCTCCAAAATCAAGTGATACAGAACA------TCTG--CACTGCTTGTTGAGCTCTCATTTCCATTTGCTGCCATGAATGTGAATGTGG--CAGACTCATCAACGTCATCCCTGCAGATGTTA-TGTGACATGAATGACTGATTTT--TACAGCAACCA--TTTGAATCCACATCC--GAGTAATCAGAAATTGCTCTGTGTGGCCGTGTCCGTTGGCTTAAAGATCGTATGTCCCGAGATAGTATTTCCTCTATCAAAACTTGAAATTCATATGGAGAAGAGTATAGGGAATGATTTCCCTGTAGATAGGAT---TGAGCTTGT------TTAAG-TTTTT-GGTTAAATA-TAGCAAGAGAATGATCTATGTA---TATTTCCAAATATTCA--------------------------AGACT--------------------------------------
>DB53
AAAGCTCATTT--TAATTGCACAAC-TTGCAATCTAAATCAGAC--ATTTTTCCTTCAAACAAAAGTATTATGTAAAATTATAAT--TG-ATAATAATATCA-GT-TATCCTTTACTAGGCTGAGTGATTATGA--TGT-TTGCTTAATATATTAGACCAAATTACATGATCGCATTCACGAGCAGTATTGTCTCTGAAGTCATTAGACAAGTTTGCCTG---ATGAATGACAA----CATTAGACTGATCATCTATCGTGTA-GGACACATCAATCCCCTCCAAAACTAAGTGATAGACAATAATATCTTCTG--TAGTAGTTGATGAGCTCTCTATTTCATTTATTTCCCTTGATGTGATTGTGG--CAGATTCATTAGCTTCATCCCTGCAGTTATTT-TGTGATATATAGCCCTGAACTG--CAGTGTCATCA--TTTACATCCACATCA--GAGCGATCAAAAGTTGTTTTGTGGGGCCGAATCCGTTGGGATAAAGATCGTATATCTCGTGAGAGTATTTGCTCAATTAAAATTTGAAATTCATGCGGAGAAGAGTAGAGGGATTGATTTCCCTAAAAAACAGAT--TAAAAATTGTTATTTTTAGATCTTGAGAAATTAATTA-AAATAAAAGAA---------------------------------------------------------------------------------------------------
>DC1
AAAGCTCATTT--TAATTGCACAAC-TTGCAATCTAAATCAGAC--ATGATTCCTTCAAACAAAAGTATTATGCAAAATTATAAT--TG-ATAATAATATCA-GT-TATCCTTTACTAGGCTGAGTGATTATGA--TGT-TTGCTTAATATATTAGACCAAATTACATGATCGCATTCATGAGCAGTATTGTCTCTGAAGTCATTAGACAAGTTTGCGTG---ATGAATGACAA----CATTAGAGTGATCATCTATCGTGTA-GGACACATCAATCCCCTCCAAAACTAAGTGATAGACAATAATCTCTTCTG--TAGTAGTTGATGAGCTCTCTATTTCATTTATTTCCCTTGATGTAATTGTGG--CAGATTCATTAGCTTCATCCCTGCAGTTATTT-TGTGATATATAGCCCTGAACTG--CAGTGTCATCA--TTTACATCCACATCA--GAGCGATCAAAAGTTGTTTTGTGGGGCCGAATCCGTTGGGATAAAGATCGTATATCTCGCGAGAGTATTTGCTCAATCAAAATTTGAAATTCATGCGGAGAAGAGTAGAGGGATTGATTTCCCTAAAAAACAGAT--TAAAAATTGTTATTTTTAGATCTTGAGAAATTAATTA-AAATAAAAGAATCTCTGTG-------------------------------------------------------------------------------------------
>DD1
--AGCTCATTT--TAATTGCACAAC-TTGCAATCTCAGTCGGAC--ATGATTCCTTCAAACAAAAGTATTATGTAAAATTATAAT--TG-ATAATAATATCA-GTATATCCTTTACTATGCTGAGTGATTATGA--TGT-TTGCTTAATATATTAGACCAAATTACATGATTGCATTCACGAGCAGTATTGTCTCTGAAGTCATTAGACAAGTTTGCATG---ATGAATGACAA----CATTAGACTTATCATCTATCATATA-AGACACATCAATCCCCTCCAAAACTAAGTGATAGACAATAATATCTTCTG--TAGTAGTTGATGAGCTCTCTATTTCATTTGCTTCCCTTGATGTGATTGTAG--CAGATTCATTAGCTTCATCCCTGCAGTTAATT-TGTGATATACGGCCCAGAACTA--CAATGTCACCA--TTTATATCCACATCA--GAGCGATCAAAAGTTGTTTTGTGGGGTCGAATCCGTTGGGATAAAGATCGTATATCTCGCGAGAGTATTTGCTCAATCAAAATTTGAAATTCATGCGGAGAAGTGTATAGAGATTGATTTCCCTAAAAA-CAGAT--AAAAAATTGTTATTTTTAGATTTTAAGAAATTAATTA-AAATAAAAGAAACTCTCTGT------------------------------------------------------------------------------------------
>DIM50
--AGCTCATTT--TAATTGCACAAC-TTGCAATCTCAGTCGGAC--ATGATTCCTTCAAACAAAAGTATTATGTAAAATTATAAT--TG-ATAATAATATCA-GTATATCCTTTACTATGCTGAGTGATTATGA--TGT-TTGCTTAATATATTAGACCAAATTACATGATTGCATTCACGAGCAGTATTGTCTCTGAAGTCATTAGACAAGTTTGCATG---ATGAATGACAA----CATTAGACTTATCATCTATCGTATA-AGACACATCAATCCCCTCCAAAACTAAATGATAGACAATAATATCTTCTG--TAGTAGTTGATGAGCTCTCTATTTCATTTGCTTCCCTTGATGTGATTGTAG--CAGATTCATTAGCTTCATCCCTGCAGTTAATT-TGTGATATACGGCCCTGAACTA--CAATGTCACCA--TTTATATCCACATCA--GAGCGATCAAAAGTTGTTTTGTGGGGTCGAATCCGTTGGGATAAAGATCGTATATCTCGTGAGAGTATTTGCTCAATCAAAATTTGAAATTCATGCGGAGAAGTGTATAGAGATTGATTTCCCTAAAAA-CAGAT--AAAAAATTGTTATTT-------------------------------------------------------------------------------------------------------------------------------------
>FC13
----------------TTGC--AAC-TTACAATCCCTTGCACTTTACTGAAACCCTACATTATAAA-CCCATGCAAAGTAAGTGT--GA-CCCATAATACCATTTATTA-CTGTTTTAGGCTACAAAATTAAGG--TTT-TTGCTTACTATGTCTGACCAAATTATGTGATTGCATTCATGAGCACTATTCTCTCTTAAATCACCGGACAATCGTGCCTG---GTAAATCACAA----CATTAGCATGATCATCTATTGTATA-TGATACCTCAACCCCCTCCAAAATCAAGTGATACAGAACA------TCTG--CGCTGCTTGTTGAGCTTTCTTTTCCATTTGCTGCCATCAATGTGAATGTGG--CAGACTCATCAACCTCATCCCTGCAGATGTTA-TGTGACATGAATGACTGATTTC--CACAGAGACCA--TTTGAATCGACATCC--AAGTAATCAGAAATTGCTGTGTGTGGGCGTGTCCGTTGGTTTAGAGATCGTATGTCACGAGATAGTATTTCCTCTATCAAAACTTGAAACTCATACGGAGAAGGGTATAGGGAATGATTTGCCTGCAATAAGGAT---TGAGCTTGT------TTATG-TTTTT-GGTTAAATA-TAGAAAGAGAATGATCTATTTA---------------------TATTTTGTCTTCCAGAGACTTTCCAGACTAGTTGAGAAGTTAGG--GGAAAAGATAACAGATGC-CA
>FTS1
AAAGCTCATTT--TAATTGCACAAC-TTGCAATCTAAATCAGAC--ATGATTCCTTCAAACAAAAGTATTATGTAAAATTATAAT--TG-ATGATAATATCA-GT-TATCCTTTACTAGGCTGAGTGATTATGA--TGT-TTGCTTAATATAGTAGACCAAATTACATGATCGCATTCACGAGCAGTATTGTCTCTGAAGTCATTAGACAAGTTTGCGTG---ATGAATGACAA----CATTAGACTGATCATCTATCGTATA-GGACACATCAATCCCCTCCAAAACTAAGTGATAGACAATAATATCTTCTG--TAGGAGTTGATGAGCTCTCTATTTCATTTATTTCCCTTGATGTGATTGTGG--CAGATTCAATAGCTTCATCCCTGCAGTTATTT-TGTGATATATAGCCCTGAACTG--CAGTGTCATCA--TTTACATCCACATCA--GAGCGATCAAAAGTTGTTTTGTGGGGCCGAATCCGTTGGGATAAAGATCGTATGTCTCGTGAGAGTATTTGCTTAATCAAAATTTGAAATTCATGCGGAGAAGAGTAGAGGGATTGATTTCCCTAAAAAACAGAT--TAAAAATTGTTATTTTTAGATCTTGAGAAATTAATTA-A-------------------------------------------------------------------------------------------------------------
>FTS2
AAAGCTCATTT--TAATTGCACAAC-TTGCAATCTAAATCAGAC--ATGATTCCTTCAAACAAAAGTATTATGTAAAATTATAAT--TG-ATGATAATATCA-GT-TATCCTTTACTAGGCTGAGTGATTATGA--TGT-TTGCTTAATATAGTAGACCAAATTACATGATTGCATTCACGAGCAGTATAGTCTCTGAAGTCATTAGACAAGTTTGCGTG---ATGAATGACAA----CATTAGACTGATCATCTATCGTATA-GGACACATCAATCCCCTCCAAAACTAAGTGATAGACAATAATATCTCCTG--TAGTAGTTGATGAGCTCTCTATTTCATTTATTTCCCTTGATGTGATTGTGG--CAGATTCAATAGCTTCATCCCTGCAGTTATTT-TGTGATATATAGCCCTGAACTG--CAGTGTCATCA--TTTACATCCACATCA--GAGCGATCAAAAGTTGTTTTGTGGGGCCGAATCCGTTGGGATAAAGATCGTATATCTCGTGAGAGTATTTGCTCAATCAAAATTTGAAATTCATGCGGAGAAGAGTAGAGGGATTGATTTCCCTAAAAAACAGAT--TAAAAATTGTTATTTTTAGATCTTGAGAAATTAATTA-AAATAAAAGAA---------------------------------------------------------------------------------------------------
>GG1
----------------------------------------------------------------------------------------------------------------------------------------TCT--------------------------------------------------------------------------------------------------CAACTAGCCTTGCAAGTTGTTGGGAG-ATAAAGGTGAGCTCTGATTGTAAATGAAAAACAAGTCATGCCATATGTAT--CCACACACAGCAAGATTTTGTCTTGAAATCTTGCACTGGTTGAACTTGTAATTTTAAATGATGATTTTTCATAGTATTGCCTACC-CATGAAAAATAAACGTATTGTCCACAGGGAAATCAATCTTGTACTCATCTCC--AAGAATTTCAAATTTTGATTGAGCAAATTCTTTCCAGAGACATACGATCACTATGCCAGCGGATGCGGCCCCATAAGTCAAATTTTGATTTCTTAGAGATGGCTTTAAATCAGGTATCAGCGCTGTACAAGACAG---GAAAGTTGCAGGG-ATGAATTTGATG-AATCGGCAACAATCACG-------------------------------------------------------------------------------------------------------
>HB41
--------------------------------------------------------------------TTATGTAAAATAATAAC--TG-ATAATGATATCA-GTATATCCTTTACTAAGCTGAGTGATTAAGA--TGT-TTGTTTAATATATCAGACCAAATTACATGATTGCATTCATGAGAAGTAATGTCTTTGAAGTCATTACACAATTCTGCATA---CTGAATGACAA----CATTAGACTGATTATCTATCGTATA-GAACACATCAATCCCCTCCAAAACTAAGCGGTAGACAACAATATCTTCTG--TAAGGGTTGATGAAGTCTCTATAGCATTTTCTTCCCTTGATGTGATTGTGG--CAGATTCATTAGCTTCATCGTTGCATTTGTTT-TGTGATATACAGCCTCGAACTA--CAATGCCATCA--TTTATATCCACATCA--GAGTAATCTACAGTTGTTTTGTGGGGCCGAATCCGTTGGGGTAGAGATCGTATATCTCGCGAGAGTATTTGCTCAATCAAAATTTGAAATTCATGTGGAGAAGAGTATAGGGATTGATTTCCCTAAAAT-AAGAT---AAAAATTGTTACTTCTAGATTTCCAGGAATTAATTA-AAACAAAAGAATTTCTCCATAG-CTTCTAGATCTACAAAAA--TTTT-------CCAGCAACTTGCAAGAC---------------------------------------
>JO20
----------------TTGC--AAC-T--------------------TGATGCATTTAGTTAT-AA-ACCATGCAAACTAAGTGT--AA-CCCA-GCTACCA-CTATAT-CTGTATTAGGATACACATTTAAGG--TTT-TCGCTTACTATTTTTGACCAAATCATGTGATTGCATTCATGAGCACTATTCTCTCTTAAGTCACTAGACAATTGTGCATG---GTAAATGACAA----CATTAGCATGATCATCTATTGTATA-TGATACCTCAACCGCCTCCAAAATCAAGTGATACAGAACA------TTTG--CACTGCTTGTTGAGCTTCCTTTTCCATTTTCTGCCATGAATGTGAATGTGG--CAGACTCGTCAACCTCATCCCTGCAGATGTTG-TGTGACATGACTGACTGATTTT--CACAGAGACCA--TTTGAATCCACATCC--AAGAAACCAGAAATTGCGTTGTGTGGCCGTGTCCGTTGGCTTAAAGATCGTATGTCCCGAGATAGTATTTCCTCTATCAAAACTTGAAATTCATATGGAGAAGAGTATAGGGAATGATTTCCCTGTAGATAGGAT---TGAGCTTGT------TGAAT-GTTTT-GGTTAAATA-TAGAAAGAGAATGGACTTTCTT---CATTGATCTATGTATA--TTGT----CTTCCAGAGACTTTCCAGACTTGTTGAGAAGTTAGG--GGAAAAGTTAACAGATGC-CA
>JU21
----------------TTGC--AAC-T--------------------TGATGCATTTAGTTAT-AA-ACCATGCAAACTAAGTGT--AA-CCCA-GCTACCA-CTATAT-CTGTATTAGGATACACATTTAAGG--TTT-TTGCTTACTATTTTTGACCAAATCATGTGATTGCATTCATGAGCACTATTCTCTCTTAAGTCACTAGACAATTGTGCATG---GTAAATGACAA----CATTAGCATGATCATCTATTGTATA-TGATACCTCAACCCCCTCCAAAATCAAGTGATACAGAACA------TCTG--CACTGCTTGTTGAGCTTCCTTTTCCATTTTCTGCCATGAATGTGAATGTGG--CAGACTCGTCAACCTCATCCCTGCAGATGTTG-TGTGACATGACTGACTGATTTT--CACAGAGACCA--TTTGAATCCACATCC--AAGTAACCAGATATTGCGTTGTGTGGCCGTGTCCGTTGGCTTAAAGATCGTATGTCCCGAGATAGTATTTCCTCTATCAAAACTTGAAATTCATATGGAGAAGAGTATAGGGAATGATTTCCCTGTAGATAGGAT---TGAGCTTGT------TTAAT-GTTTT---------------AAGAGAATGGACTTTCTT---CATTGATCTATGTATA--TTGT----CTTCCAGAGACTTTCCAGACTTGTTGA--------------------------------
>KE1
----------------------------------------------------------------------------AGTACTTTT--GACCTATTGATACCA-ATGGAT-CTTTGTCATGCTACATGATTAGGA--AGT-TCACTTACAACATTTGACCAAATGGTATGATTGCATTCACGAACACTATCATTTCTAACATCGTTTCTCAATGCAGCTTG---GTGGATCACAA----CATTAGCATGATCATCAATTGTATA-TAATACATCTATCCCTTCCACAATTATGTGATACTCAACAATATCTCTGT--CAGAATGTGACAAGCCCTCCCTCTCATTTATTGCCATTGATGTGATTGCCA--TAGAATCACCGTCTTCATCTATGCAGTTATCC-AGTGATATATGACTCCAATTGC--CACTCTGTTCA--TTTATATCCATATTG--GAATAACC---AGTTGTTTTGTGAGGCCGCAACCGTTGGGAAAGAGATCGTATGTCCCTGGAAAGTATTTGCTCAATCAAAATTTGAAATTCATTCGGAGACGCGTATAAGGATTGCTTTCCCTGTAGAAAAGAC---CAGAATTG---------AAATTTACT-GGTTAGATA-AAGC-------------------------------------------TTGCTTCCCAGCAACTTGCAAGACTAATTGAGAAGTCTGG--GGAGAAGATAACAGATGC-CA
>LF2
-----------------------------------------------------------------------------------------------------------------------------------------------CTTAATATATTAGACCAAATTACATGATTGCATTCACGAGCAGTACTGTCTCTGAAGTCATTAGACAATTCTGCATA---ATGAATGACAA----CATTAGACTGGTCATCTATCGTATA-GGACAGATTAATCCCCTCCAAAATCAAGTGATAGACAACGATATCTTCTG--TAGGAGTTGATGAGCTCTCTATTGCATTTGCTTCCCTTGATG--------------------------------------------------------------------------GATCA--TTTATATCCACATCA--GAGTAATCAGAAGTTGTTTTGTGGGGCCGCATCCTTTGGGATAGAGATCGTATATCTCGCGAGAGTATTTGCTCAATCAAAATTTGAAATTCACATGGAGAACAGTATAGGGATTGATTTCCCTAAAAA-------------AATATTATATTTAGATTTTGAGGAATTAATTA-AAATAAAAGACTTTCTCTATTG-CTTCTAGATCTA---------------------------------------------------------------------------
>MC0
-----------------------------------------------TGATTCCTTCATACAAAAGTATTGTTTAAAATAATAAC--TG-ATAATGATATCC-GTATGTCCGTTACTAGTCTGAGTGATTATGA--TGT-TTGCTTAATATATTAGACCAAATTACATGATTACATTCACGAGCAGTACTGTATCTTAAGTCATTAGTCAACTCTGCATA---ATGAATGACAA----CATTAGACTGATCATCTATCGTATA-GGACACAACAATCCCCTCCAAAACTAAGCGATAGACAACAATATCTTCTG--TAGGAGTTGATGAGTTCTCTATTGCATTTGCTTCCCTTGACGTGATTGTGA--CCCATTCATTAGCTTCATCCCTGCAGTTATTT-TGTGATATACAGCCCTGGACTA--CAATGCCATCA--TTTATATCCACATCA--GAGTAATCAAAAGTTGTTTTATGGGGCCGAAGCCGTTGGGATAGAGATCGTATATCTCGCGAAAGTATTTGCTCAACCAAAATTTGAAATTCATGCGGAGAAGAGTACAGGGAGTGATTTCCCTGAAAA-----------AAATTGTTAATTTTAGATTTTGAAGAATTAATTA-AAATAAAAGAATTTCTCCATTG-CTTCTAGATCCACACAAA--TTTC--CA-----------------------------------------------------------
>MT0
-AATCTCATTT--TAATTACACAAC-TTGCAATCTAAATCAGATATGTGATACCTTCAAACAAAATTATTATGTAAAATAATAAT--TG-ATAATGATATCC-ACATATCCTTTACTAGGCTGAGCTATTATGA--TGT-TTGCCTAATATATTAGACCAAATTACATGATTGCATTCACGAGCAGTACTGTTACTGAAGTCATTAGACAATTCTGCATA---ATGAATGACAA----CATTAGACTGATCATCTATCGTATA-GGACACATTAATCCCCTCCAAAATCAAGTGATAGACAACAATATCTTCTG--TAGGAGTTGATGAGCTCTCTATTGCATTTGCTTCCCTTGATGTGATTGTGG--CAGATTCATTAGCTGCATCCCTGCAGT----------------AGCGCTGAAGTA--CAATGTCATCA--TTTTTATCCACATCA--GAGTAATCAAGAGTTGTTTTGTGGGGCCGAATCCGTTGGGACAGAGATCGTATATCTCGCGAGAGTATTTGCTCAATCAAAATTTGAAATTCATGCGGAGAAGCGTATAGCGATTGATTTCCCTAAAAA--AGAT---AAAAAATGTTAGTTTTAGATTTTGAGAAATTAATTA-AAGTAAAAGAATTTCTCTGTTG-CTTCTAGATCTACACAAA--TTTC--------CAATAGTT---------------------------------------------AA
>NN48
-----------------------------------------------------------ACAAAAGTATTATGTAAAATTATAAT--TG-ATAATAATATCA-GTATATCCTTTACTAGGCTGAGTGATTATGA--TGT-TTGCTTAATATATTAGACCAAATTACATGATTGCATTCACGAGCAGTATTATCTCTTAAGTCATTAGACAAGTTTGCATG---ATGAATGACAA----CATTAGACTGATCATCTATCGTATA-GGACAGATCAATCCCCTCCAAAACTAAGTGATAGACAATAATATCTTCTG--TAGTAGTTGATGAGCTCTCTATTTCATTTGGTTCCCTTGATGTGATTGTGG--CCGATTCATTAGCTTCATCCCTGCAGTTACTT-TGTGATTTACAGCCCTGAACTA--CAATGTCATCA--TTTATATCCACATCA--GAGCGATCAAAATTTGTTTTGTGGGGCCAAATCCGTTGGGATAAAGATCGTATATCTCGTGAGAGTATTTGCTCAATCAAAATTTGAAATTCATGCGGAGAAGAGTACAGGGATTGATTTCCCTAAAAA-CAGAT---GCAAAATGTTA-TTTTAGATTTTGAGAAATTAATTA-AAATAAAAGAATCTCTGTGTTG-CTTCTAGATCTACAGAGA---------------------------------------------------------------------
>PA42
-AATCTCATTT--TAATTGCACAAT-TTGCAATCTAAATCAGACTAATGATTGCTTCAAACAAACGCAT--TGTGAAATAATAAC--TG-ATAATGATATCA-GTATATCTGTTACTAGTCTGAGTGATTATAA--TGT-TTGCTCAATATATTAGACCAAATTACATGATTGCATTCACGAGCAGTACTGTCTCTGAAGTCATTAGACAATTCTGCATA---ACGAATGACAA----CATTAGATTGATCATCTATCGTATA-GGACACATCAATCCCCTCCAAAAATAAGTGATAGACAACAATATCTTCTG--TAGGAGTTGATGCGCTCTCTATAGCATTTGCTTCCCTTGATGTGATTGTGG--AAGATTCATTAGCTTCATCCCTGCAGTTATTT-TGTGATATACAGCCCTGAACTA--CAATGTCATCA--TTTATATCCACAACA--GAGCAATCAGAAGTAGTTTTGTGGGGCCGAGTCCGTTGGGATAGAGATCGTATGTCTCGCGAGAGTATTTGCTCAATCAAAATTTGAAATTCATGCGGAGAAGAGTATAGGGATTGATTTCCCTAAAAA-----------AAA-TGTTATTTTTAGATTTTGATGAATTAATTA-AAATAAAAGAATTTCTCCATTT-CTTCTAGATCTAGAGAAA--TTTT--TTGTTCCAGCAACTTGCAAGACTAATGGTGAAGTTTGG--GGAGAAGA-------------
>PB33
--------------AATTGCGTAAC-TA-----CTCCTATATGCCAATGGTAGCTTCACATACGCC-TCCACCCATAGTACTTTT--GACCTGTTGATGCCA-ATGGAA-CTTTATTACGCCACATGATTAGGG--AGT-TCACTTACTAAATTTGACCAAATATTATGATTGCATTCACGAGCACTACCATTTCTAACATCATTGGTCAATGCAGCTCG---GTGGATCACAA----CATTAGCATAACCATCAATTGTATA-TGACACATCTATCCCCTCCACAATTATATGATATTCAACAATATCATTGT--CACAATGTGACAAACTCTCCCTCTCATTTGTCACCGCTGATGTGAGTGCTG--TAGAATAACCGTTTTCATCTATGCAATTATCT-TGTGATATATAGGTCGGATTGT--CATTGTCTTCA--TATATGTCCATATTG--GAGTAACCAAAAGTTGTTTTGTGAGGCCGCAACCGTTGGGAAAGAGATCGTATGTCCCTGGAAAGTATTTGCTCAATCAAAATTTGAAATTCATTTGGAGATGAGTATAAGGACTGTTTTCCCTGTAGAAAATAC---CAGAATTG---------AAATTCCCT-GGTTAGATA-AAATATACTCATAAGTACA-------------------------------------AACAACTTG---------------------------------------------
>PF1
-AAGTTCATTT--TAATTGCACAAG-TTGCAATCTAAATCAGACAAATGATTCCTTCACACAAAATTATTATGTAAAATAATAATAATG-ATAATGATATTA-GTATATCCTTTACTAGACTGAGTGATTATGA--TGT-TTGCTTAAAATATTAGACCAAATTACATGATTGCATTCACGAGCAGTACTGTCTCCTAAGTAATTAGACAATTCTGCATA---ACGAATGACAA----CATTAGACTGATTATCTATCGTATA-GGACACAGCAATCCCCTCCAAAATCAAGCGATAGACAACCATATCTTCTG--TAGGAGTTGATAAGCTTTCTATTTCATTTGCTTCCCTTGATGTGATCGAGA--CAGATTTATTAGCTTCATTCCTGCAGTTATTT-TTTGATATACAGCCCTGAATTA--CAATGTCATCA--TTTGTATCCACATCA--GAGTAATCAAAAGTTGTTTTGTGGGGTCGAATCCGTTGGGATAGAGATCGTATATCTCGTGAGAGTATTTGCTCAATCAAAACTTGAAATTCATGCGGAGAAGAGTATAGGGATTGAATTCCCTAAAAA-AAGATTAAAAAAATTGTTAATTATAGATTTTCAGAAATTAATTTAAAAAAAAAGAATTTCTCCATTG-ATTCTAGATCTACACAAA--TTTT--TTGTTCCAGCAACTTGAAAGACTAATGATGAAGTTTGG-----------------------
>PFM1
-----TCATTT--TAATTGCACGAC-TTGCAAGCTAAATCAGACTAATGATTCCTTCAAACAAAAGTACCGTGTAAATTAATAAC--CG-ATAATGATATCA-GTATATCCGTTACTAGTCTGCGTGATTATGA--TGT-TTGGTCAATATATTAGACCAAATTACATGATTGCATTCACGAGCAGTAGTGTCTCTGAAGTCATTAGACAATTCTGCATA---ACGAATGACAA----CATTAGACTGATCATCTATCGTATA-GGACACATCAATCCCCTCCAAAACTAAGTGATAGACAACAATATCTTCTG--TAGGAGTTGATGAGCTCTCTATTGCATTTGCTTCCCTTGATGTGATTTTGG--CAGATTCATTAGCTTCATCCCTGCAATTATTT-TGTGATATACAGCCCTGAAGTA--CAATGTCATCA--TATATATCCACATCA--GAGTAATCAGAAGTTGTTTTGTGGGGCCGAATCCGTTGGGATAGAGATCGTATATCTCGCGAGAGTATTTGCTCAATCAAAATTTGAAATTCGTGCGGAGAAGAGTATAGGGATTGATTTTCCTAAAAA-----------AAT-TGTTATTTTTAGATTTTCATGAATTAATTA-AAATAAAAGAATTTCTCCATTG-CTTCTAGATCTACACAAA--TTTT--TTGTTCCAGCAACTTGCAAG-----------------------------------------
>PG28
--------------AATTGCATAAC-TA-----TTCCCATATGCCAATGGTACCTTCACATAGGCA-TGCACCCACAGTACTTTT--GACCTATTGACACCA-ATGGAA-CTTTATTACGCTACATGATTAGGG--AGT-TTACTTACTACATTTGACCAAATAGTATGATTGCATTCATGAACACTACCATTTTTAACATCATTGGTCAATGCAGCTTG---GTGGATCACAA----CATTAGCATGACCATCAATTGTATA-TGACACATCAATCCCCTCCACAATTATGTGATATTCAACAATATCTTTGT--CAGAATGTGACAAGCTCTCCCTCTCATTTGACGTTGCTGATGTGATTGCTG--TAGAATAACCCTCTTCATTTATGCAGTTATCT-TGTGATATATAGGTCCAATTGC--CACTGTCTTCA--GATATATCCATATTG--GAGTAACCAAAAGTGGTTTTGCGAGGCCGCAACCGTTGAGAAAGAGATCGTATGTCCCTGGAAAGTATTTGCTCAATCAAAATTTGAAATTCATTTGGAGATGAGTATAAGGATTGCTTTCCCTGTAGAAAAGAC---CAGAATAG---------AAATTTCCT-GGTTTGATA-AAGC--------------------------------------------TGCCTCCCAGCAACTTGCAAGACTAATTGAGAAGTCTGG--GGAAAAGATAACAGATGC-CA
>PH2
--------------------------------TCTAAATCAGACAAATGATTCCTTCACACAAAATTATTATGTAAAATAATAATAATG-ATAATGATATTA-GTATATCCTTTACTAGGCTGAGTGATTATGA--TGT-TTGCTTAAAATATTAGACCAAATTACATGATTGCATTCACGAGCAGTACTGTCTCCTAAGTAATTAGACAATTCTGCATA---ACGAATGACAA----CATTAGACTGATTATCTATCGTATA-GGACACAGCAATCCCCTCCAAAATCAAGCGATAGACAACCATATCTTCTG--TAGGAGTTGATAAGCTTTCTATTTCATTTGCTTCCCTTGATGTGATCGAGA--CAGATTTATTAGCTTCATTCCTGCAGTTATTT-TTTGATATACAGCCCTGAATTA--CAATGTCATCA--TTTGTATCCACATCA--GAGTAATCAAAAGTTGTTTTGTGGGGTCGAATCCGTTGGGATAGAGATCGTATATCTCGTGAGAGTATTTGCTCAATCAAAACTTGAAATTCATGCGGAGAAGAGTATAGGGATTGAATTCCCTAAAAA-AAGAT-AAAAAAATTGTTAATTATAGATTTTCAGAAATTAATTT-AAAAAAAAGAATTTCTCCATTG-ATTCTAGATCTACACAAA--TT-----------------------------------------------------------------
>PM29
--AGCTTATGCATAAATTGTATAAC-TA-----ATCCTATATGCTAACGGTACCTTCACATAGGCA-TGCACCCATAGTACTTTT--GACCTATTGATACCA-ATGGAG-CTTTCTTACGCTACATGATTAGGG--AGT-TTACCTACTACATTTGACCAGATAGTATGATTGCATTCATGAACACTATCGTTTCTAACATCATTGGTCAATGCAGCTTG---GTGGATCACAA----CATTAGCATGATCATCAATTGTATA-TGACACATCTAACCCTTCCACAATAATGTGATATTCAACTATATCTTTGT--CAGAATGTGACAAGCTCTCCCTGTCATTTGTCGCCGCTGATGTGATTGCTG--TAGAATAACTGTCTTCATCCATGCAGTTATCC-TGTGATATATAGGTCCAATTGC--CACTGTGTTCA--TATATATCCAAATTG--GAGTTACCAAAAGTTGTTTTGTGAGGCCGCAACCGTTGGGAAAGAGATCGTACATCCCTCGAAAGTATTTGCTCAATCAAAATTTGAAATTCATCTGGAGATGGGTATAAGGAATGCTTTCCCTGCAGAAAAGAC---CAAAATTGACAAG-CTCAAATTTCCT-GGTTAGACA-AAGC----------------------------------------------------------------------------------------------------------
>PS27
-------------AAATTGCATAAC-TA-----TTCCTATATGCCAATGGTACCTTCACATAGGCA-TGCACCCACAGTACTTTT--GACCTATTGACACCA-ATGGAA-CTTTATTACGCTACATGATTAGGG--AGT-TTACTTACTACATTTGACCAAATAGTATGATTGCATTCATGAACACTACCATTTTTAACATCATTGGTCAATGCAGCTTG---GTGGATCACAA----CATTAGCATGACCATCAATTGTATA-TGACACATCTATCCCCTCCACAATTATGTGATATTCAACAATATCTTTGT--CAGAATGTGACAAGCTCTCCCTCTCATTTGACGCCGCTGATGTGATTGCTG--TAGAATAACCGTCTTCATTTATGCAGTTATCT-TGTGATATATAGGTCCAATTGC--CACTGTCTTCA--GATATATCCATATTG--GAGTAACCAAAAGTGGTTTTGCGAGGCCGCAACCGTTGAGAAAGAGATCGTATGTCCCTGGAAAGTATTTGCTCAATCAAAATTTGAAATTCATTTGGAGACGAGTATAAGGATTGCTTTCCCTGTAGAAAAGAC---CAGAATAG---------AAATTTCCT-GGTTTGATA-AAGC--------------------------------------------TGCCTCCCAGCAACTTGCAAGACTAATTGAGA------------------------------
>PS30
-AATCTCATTT--TAATTGCACAAC-TTGCAATCTAAATCAGACTAATGATTGCTTCAAACAAACGCATTGTGTAAAATAATAAC--CG-ATAATGATATCA-GTATATCTGTTGCTAGTCTGAGTGATTATGA--TGT-TTGCTCAATATATTAGACCAAATTACATGATTGCATTCACGAGCAGTACTGTCTCTGAAGTCATTAGACAATTCTGCATA---ACGAATGACAA----CATTAGACTGATCATCTATCGTATA-GGACACATCAATCCCCTCCAAAAATAAGTGATAGACAACAATATCTTCTG--AAGGAGTTGATGAGCTCTCTATTGCATTTGCTTCCCTTGATGTGATTGTGA--CAGATTCATTAGCTTCATCTCTGCAGTTATTT-TGTGATATACAGCCCTGAACTA--CAATGCCATCT--TTTATATCCACACCA--GAGTAATCAGAAGTAGTTTTGTGGGGCCGAGTCCGTTGGGATAGAGATCGTATATCTCGCGAGAGTATTTGCTCAATCAAAATTTGAAATTCATGCGGAGAAGAGTATAGGGATTGATTTCCCTAAAAA-----------CAA-TGTTATTTTTAGATTTTGATGAATTAATTA-AAATAAAGGAATTTCTCCATTG-CTTCTAGATCTAGACAAA--TT-----------------------------------------------------------------
>PSF43
-AAGCTAATTT--TAATTGC------------TCTAAATCAGAC--ATGATACCTTCAAACAAAAGTATTATGTAAAATTATAAT--TG-ATAATAATATCA-GTATATCCTTTACTAGGCTGAGTGATTATGA--TGT-TTGCTTACTATATTAGACCAAATTACATGATTGCATTCACGAGCAGTATTATCTCTGAAGTCATTAGACAAGTTTGCATG---ATGAATGACAA----CATTAGACTGATCATCTATCGTATA-GGACAGATCAATCCCCTCCAAAACTAAGTGATAAACAATAATATCTTCTG--TAGTAGTTGATGAGCTCTCTATTTCATTTGCTTCCGTTGATGAGATTGTGG--CAGATTCATTAGCTTCATCCCTGCAGTTATTT-TGTGATTTACAGTCCTGAACTA--TAATGTCATCA--TTTATATCCACATCA--GAGCCATCAAAAGTTGTTTTGTGGGGCCGAATCCGTTGGGATAAAGATCGTATATCTCGCGAGAGTATTTGCTCAATCAAAATTTGAAATTCATGCGGAGAAGAGTACAGGGATTGATTTCCCTGAAAA-CAAAT---AAAAATTGTTATTTTTAGATTTTGAGAAATTAATTA-AAATAAAAGAATCTCT----------------------------------------------------------------------------------------------
>PTA0
-AAACTTGTTT--TAATTGCACAAC-TTGAAATCTAAAATAGACTAATGATTCCTTAAAACAAAAGTATTGTGTAAATTAATAAC--TG-ATAATGTTATCA-GTATGTCCGTTACAAGTCTGAGTGATTATGA--TGT-TTGCTTAATATATTAGACCAAATTACATGATTGCATTCACGAGCAGTCCTGTATCTGAAGTCATTAGACAATTCTGCATA---ATGAATGACAA----CATTAGACTGATCATCTATCGTATA-GGATACATTAATCCCCTCCAAAATTAAGTGATAGACAACAATATCTTCTG--TAGGAGTTGATGAGTTCTCTATTGCATTTGCATCCCTTGATGTGATTGTGG--CCGATTCATTAGCTTCATCCCTGCAGTTATTT-TGTGATATACAGCCTTGAACTA--CAATGTCAGCA--TTTATTTCCACATCA--GAGTAATCAAAAGTTGGTTTGTGGGGCCGAATCCGTTGGGATAGAGATCGTATATCTCGCGAGAGTATTTGCTCAATCAAAATTTGAAATTCATGCAGAGAAGAGTATAGGGATTGATTTCCCTAAAAA-AACAA-----AAG----------TTGACTTTGAGGAATTAATTA-AAATAAAAGATTTTTTCAATTG-CTTATAGATCTACACAAA--TTTT--TTGTTCCAGCAACTTGCAAGACTACTGGTGA------------------------------
>RC54
AAAAGTAATTT--TAATTGCACAAC-TTGCAATCTAAATCAGAC--ATGATTCCTTCAAACAAAAGTATTATGTAAAATTATAAT--TG-ATAATACTATCA-GTATATCCTTTACTAGGCTGAGTGATTATGA--TGT-TTGCTTAATATATTAGACCAAATCACATGATTGCATTCACGAGCAGTATTATCTCTGAAGTCACTAGACAAGTTTGCATG---ATGAATGACAA----CATTAGACTGATCATCTATCGTATA-GGACAGATCAATCCCCTCCAAAACTAAGTGATAGACAATAATATCTTCTG--TAATAGTTGATGAGCTCTCTATTTCATTTGCTTCCCCCGATGTGATTGTGG--CAGATTCATTAGCTTCATCCCTGCAGTTACTT-TGTGATTTACAGCCCTGAACTA--CAATGTCATCA--TTTATATCCACATCA--GAGCAATCAAAAGTTGTTTTGTGGGGCTGAATCCGTTGGGATAAAGATCGTATATCTCGTGAGAGTATTTGCTCGATCAAAATTTGAAATTCATGCGGAGAAGAGTACAGGGATTGATTTCCCTAAAAA-CAGAT---CAAAATTGTTATTTTTAGATTTTGAGAAATTAATTA-AAATAAAAGAATC-------------------------------------------------------------------------------------------------
>RR55
-------ATTT--TAATTGCACAAC-TTGCAATCTAAATCAGAC--ATGATTCCTTCAAACAAAAGTATTATGTAAAATTATAAT--TG-ATAATACTATCA-GTATATCCTTTACTAGGCTGAGTGATTATGA--TGC-TTGCTTAATATATTAGACCAAATTACATGATTGCATTCACGAGCAGTATTATCTCTGAAGTCACTAGACAAGTTTGCATG---ATGAATGACAA----CATTAGACTGACCATCTATCGTATA-GGACAGATCAATCCCCTCCAAAACTAAGTGATAGACAATAATATCTTCTG--TAATAGTTGATGAGCTCTCTATTTCATTTGCTTCCCTCGATGTGATTGTGG--CAGATTCATTAGCTTCATCCCTGCAGTTACTT-TGTGATTTACAGCCCTGAACTA--CAATGTCATCA--TTTATATCCACATCA--GAGCAATCAAAAGTTGTCTTGTGGGGCTGAATCCGTTGGGATAAAGATCGTATATCTCGCGAGAGTATTTGCTCGATCAAAATTTGAAATTCATGCGGAGAAGAGTACAGGGATTGATTTCCCTAAAAA-CAGAT---CAAAATTGTTATTTTTAGATTTTGAGAAATTAATTA-AAATAAAAGAATCTCT----------------------------------------------------------------------------------------------
>SA1
AAAGCTCATTT--TAATTGCATAAC-TTGCAATCTAAATCAGACTAATGATTCCTTCAAACAAACGTATTGTGGAAAATAATAAC--CG-ATAATGATATCA-GTATATCTATTACTAGTCTAAGTGATTATGA--TGT-TTGCTCAATATATTAGACCAAATTACATGATTGCATTCACGAGAAGTAGCGTCTCTGAAGCCATTAGACAATTCTGCATG---ACGAATGACAA----CATTAGACTGATCATCTATCGTATA-GGACACATCAATCCCCTCCAAGACCAAGTGATAGACAACAATATCTTCTG--TAGGAATTGATGAGCTATCTATTGCATTTGCTTCCCTTGATGTGATTGTGG--CAGATTCATTAGCTTCATCCCTGCAGTTATTT-TGTGATATACAGCCCTGAACTA--CAATGTCATCA--TTTATATCCACACCA--GAGTAGTCAGAAGTTGTTTTGTGGGGCCGAGTCCGTTGGGATAGAGATCGTATATCTCTTGAGAGTATTTGCTCAATCAAAATTTGAAATTCGTGCGGAGAAGAGTATAGGGATTGATTTCCCTAAAAA-----------AAA-TGTTAATTTTAGATTTTGATGAATTAATTA-AAATAAAAGAATTTCTCCATTG-CTTCTAGATCTAGACAAA--CTTT--TTGTTCCAGCAACTTGCAAGACTAACGGTGAAGTTTGG--GGAGAAGA-------------
>SC0
AAAGCTCATTT--TAATTGCACAAC-TTGCAATCTAAATCAGACATATGATTCCTTCAAACAAAAGTGTTATGTAAAATTATACT--TG-ATAATGATATCA-GTATATCCTTTACTAGGCTGAGTGATTATGC--TCT-TTGCTTAATATATTAGACCAAATTACATGATTGCATTCACGAGCAGTGCTGTCTCTTAAGTCATTAGACAATTCTGCATA---ATGAATGACAA----CATTTGACCGATCATCTATCGTATA-GGACACATTAATCCCCTCCAAAACTAAGTGATAGACAACAATGTCTTCTG--TAGGAGTTGATGAGTTCTCTATCGCATTTGCTTCCCTTGATGTGATTGTGA--TAGATTCATTGGTTTCATCCCTGCAGTTATTT-TGTGATATACCGCCCTGTACTA--CAGTGTCATCA--TTTATATCCGCATCA--GAGTAATCAAAAGTTGTTTTGTGGGGCCGAATACGTTGGGATAGAGATCGTATATCTCGCGAAAGTATTTGCTCAATCAATATTTGGAATTCATGCGGAGAAGAGTATAAGGATTGATTTCCCTGAAAA-GAGAT---AAAAATTGACA-----------TGAGAAATTAATTA-AAATAAAAGAATTGCTCCATTG-CATCTACATCTACACAAA--TT-----------------------------------------------------------------
>SG23
AATGCTCATTCA-CATTTGCATAAC-TTGCAATCCCTAACAGACTACTGATACATTCAATTATAAA-ACCATGCA----AAGTAT--GA-CCCATGATACCA-GTATAT-CTGTATTAGGCTACACAATTAGGG--TAT-TTGCTTACTATATTTGACCAAATCATGTGATTGCATTCATGAGCACTATTCTCTCTTAAGTCGCTAGGCAATTGTGCATG---GTGAATGACAA----CATTAGACTGATAATCTATTGTATA-TGATACCTCAATCCCCTCCAAAATCAAGTGATACAGAACATTATCTTGTG--CACTACTTGTTGAGCTCTCTTTTCCATTTGCTGCCATGAATGTGAATGTGG--CAGACTCATCAACCTCATCCGTGCAGATGTTT-TGTGACATGAATAATTGGTTTC--CACTGTGACCA--TTTGAATCCACATCT--GAGTAATCAGAAATTGCTCTGTGGGGCCGTATCCGTTGATTTAAAGATCGTATATCCCGAGATAGTATTTCCTCTATCAAAACTTGAAATTCATATGGAGAAGAGTATAGGGAATGACTTTCCTGTAGAAAGGAT---CGAGCTTGT------TTAGTTTTTTT-GGTTCGATA-AAGCAAGAGAATGGCCTTTCTTTTTCATTGATCTGTATAAA--TATTTTGTCTTCCAGAGAATTGCCAGACTAGTTGAGAAGTTAGG--GGAAAAGTTAACAGATGC-CA
>SS22
TATGCTCATTCA-CATTTGCATAAC-TTGCAATCCCTAACAGACTACTGATACATTCAATTATAAA-ACCATGCAAAGTAAGTAT--GA-CCAATGATACCA-GTATAT-CCATATTAGGCTGCACAATTAGGG--TAT-TTGCTTACTATATTTGACCAAATCATGTGATTGCATTCATGAGCACTATTCTCTCTTAAGTCACTAGGCAATTGTGCATG---GTGAACGACAA----CATTAGAGTGATAATCTATTGTATA-TGATACCTCAATCCCCTCCAAAATCAAGTGATACAGAACATTATCTTGTG--CACTACTTTTTGAGCTCTCTTTTCCATTTGCTGCCATGAATGTGAATGTAG--CAGATGCATCAACCTCATCCCTGCAGATGTTT-TGTGACATGAATAATTGGTTTC--CACTGTGACCA--TTTGAATCCACATCT--GAGTAATCAGAAATTGCTCTGTGGGGCCGTATCCGTTGATTTAAAGATCGTATATCCCGAGATAGTATTTCCTCTATCAAAACTTGAAATTCATATGGAGAAGAGTATAGGGAATGACTTTCCTGTAGAAAGGAT---CGAGCTTGT------TTAGTATTTTT-GGTTAGATA-AAGCAAGAGAATGGCCTTTCTTTTTCATTGATCTACATATA--TTTCCAACAATTCAAGACTTTTAGA----------------------------------------CA
>SV36
AAAGCTCATTCG-TAAGTGCATAAC-TTGCAATCCCTATCAGACTCCTGATACCTTCAAATACACT-AACATGTAAAATAAGTGT--GA-CACATGATACTA-ATAGAT-CCATATTAGGCTGCACAATTAGTG--TAT-TTGCTTACTATATTTGACCAAATTATATGATTGCATTCATGAGCACTATTGTCTCTGAAGTCATTAGGCAATTGTGCATG---GTAAATGACCA----CATTACAGTGGTCATCTATTGTATA-TGACACGTTAATCCCCTCCAATATTAAGCGATAGACAACAGTATCTCGTG--TCATGGTTGATGAGATCTCTCTTTCATTTTCTGCCATTAATGTGATTGTGG--CAGATTCATCAAATTCATCCCTGCAGTTGCTT-TGTGGTGTATATGCCTGATTTC--CGTTGTAGCCA--TTTAAGTCCATGTCT--AAGTTATCAAAAATTGCTTTGTGGGGCCGTATCCGTTGTGATAGAGATCGTATATCACGAGAAAGTATTTGCTCAACCAAAATTTGGAATTCATGTGGAGATGAGTATAGGGATTCATTTCCCTGCAGAAAAGAT---ACACATCATTATG--TCTATTTTTGT-GGCTAGTTG-AAGCAAGATAATTATTGCATTT------CGATCTGCACCTT--TTTT--TTCTTCCAGCAACTTGCAAGACTAGCAAAGAAGTTTGG--GGAGAAGATCACAGATGC-CA
>TA17
CAAAATATTCTT-CTCTTGA--ATT-CAATTATCTCTTGCAACT---TGGTACGTTTAA-TATAAA-ACCATGCAAAGTCAGTGT--AA-CCCA-AATACCA-TTGTCT-TTGTATTAGGCTTCACAGATAAGT--TTT-TTGCTTACTATGTTTGACCAAATCATGTGATTGCATTCATGAGCACTAGTCTCTCGTAAGTCACTAGCCAACTGTGCATG---GTAAATGACAA----CATTAGCATGATCGTCTATTGTATA-GGATATCTCAACCCCCTCCAAAATCAAGTGATACAGAACG------TCTG--CGCTGCTTGTTGAGCTTTCTTTTCCATTTTCTGCCATGAATGCGAATGTGA--CAGACTCGTCAACCTCATTCCCGCAGATGTTA-TGTGACATGAATGACTGATTTT--CACAGTGACCA--TTTGAATCCACATCC--AGATAACCAGAAATTGCTCTGTGTGGCCGTGTCCGTTGGCTTAAAGATCGTATGTCCCGAGATAGTATTTCCTCTATCAAAACTTGAAATTCATATGGAGAAGAGTATAGGGAATGATTTCCCTGTAGATAGGAT---TGAGCTTGT------TTAAT-ATTTC-AGTTAAATA-TAGCAAAATAATGGACTTTCTT---CATCGATCTATGTATA--TTGT----CTTCCAGAGACTTTCCAGGTTAGTTGAGAAGTCAGG--GGAAAAGTTAACAGATGC-CA
>TB39
---GCGCATCCA-TAATTGCATAAC-TTGGAATGCATATCTGACTACTGATACTTTCAAATACACA--ACATGCTAAATT-GTTT--GA-CCTATGATACCA-GTAGAT-CTGTATTAGGCTACACCGTTTGGG--CAT-TTGCTTACTATATTTGACCAAATCATATGATTGCATTCATGAGCACCGTTGTCTCTGAAGTCACTAGACAACTGCGCATG---GAGAATGACCA----CATTAGAATGATTATCTATTGTGTA-CGACACATTGATCCCCTCCAAAATCAAGTGATACACAATAATATCTTGTT--CAGTAATTGACAAGTCCTCTCTCCCATTTGCTTCCATTGATGAGATTGCAG--CAGATTCATCAACATCATCCACACCATAGTTT-TGTGATATACAGGCCTGATTAT--TACTGCAGGCA--TTTAAATCCATATTC--AAGTATTCAGAAGTTGCTTTGTGGGGTCGTGTCCGTTGGGATAGAGATCGTATATCCCGAGAAAGTATTTGCTCAATCAAAATTTGAAATTCATATGAAGAAGAGTATAAGGAATGATTTCCCTGTAAAAAGGAT---TAAGAAAAT------TCAATTTTCTT-GGTTAG-------------AATTTCTGCAATT---------ACCACACATA--TT----GTCTTCCAACAATTTTCCAGACTAGTTGACAAGTTTGG--GGAAAAGATAACAGATGC-CA
>TC31
-------------------------------------------------------------------------------------------------------------------------------------------------------------------------------------------------CCTTCAAATGATAGATGTTAGCACATAAATATAAATTAAAA----CCTTCACATAATCAACATTTAAGT---------TTGTTTTTCCTTGGGGACTTTTCCAAATCAGCAACAACATCTA--TCAT-TTGATAGTGTTCTCCCTTTCATTTATTGACACTAATGTGATTGCTG--TAGAATCGTCGTCTTCATCTATGCAGTTATTC-AGTGATATATGGCTCCAATTTC--CACTGGGTTCA--TTTATATCCATATTG--GAATAACCAGAAGTTGTTTTGCAAGGCCGCAACCATTGGGAAAGAGATCATATGTCCCTAGAAAGTATTTTCTCAATCAAAATTTGAAATTCATTTCGAGACAAGTATAAGAATTGCTTTCCCTAAG--------------------------------------------------------------------------------------------------CCTGCCAGCAACTTGAAAGATTGATTGAGAAGCTCAG--GCAGAAGATTATAGATGC-CA
>TN1
TAAACTCATTCA-TAATTGCATAAC-TTGGAATGCACATCAGACAAGTGATACCTTCAAATCGACA-ACCATGCAAAATAAGTCT--GA-CTCATGATACCA-GTAGAT-CTGTATTAGGATACACCATTAGGG--TGT-TTGCTTACTAAATTTGACCAAATCATATGACTGCATTCATGGGCATCATTGTCTCTTAAGTCCTTAGACAATTGTACATG---GAGAATAACCA----CATTAGAATAATCATCTATTGTGTA-TGACACATTGATCCCCTCCAAAATCAAGTGATAGACAACAGTATCTTGTG--TAGTAGTTAATGAGTCCTCTCTCCCATTTGCTGCCGTTGATGAGATTGTGG--CAGATTCATCAACATCATCCATGCAGTTGTTT-TGTGATGTACAAGCCTGAATTT--TAGTGTAGCCA--TTTAAATCCATATCC--AAGTGATCAAAAGTTGTTTTGTGGGGCCGTATCCGTTGAGATAAGGATCGTATATCCCGAGAAAGTATTTGCTCGATCAAAATTTGAAATTCATATGAAGAAGAGTATAGGGAATAATTTCCCTGTAGAAAGGAT---CAATATTGT------TTAATTTTCTT-GATTAGTTG-----AAGAGAATTTCCGCATTT---------CCCACACATA--TTAAG--------GAAGAATTTCCATATATGATAAAACATAAAATTGTCAAATATAAAAGATTTTCA
>TO14
----CTCATTGA-CATTTGC--AAC-TTGCAATCCCTTACAGCTTACTGATACATTCAATTATAAA-ACCATGCAAAGTAAGTGT--AA-CCCT-GATACCA-TTATAT-CTGTATTAGGCTACACAATTAAGGTCTTT-TTGCTTACAATGTTTGACCAAATCATGTGATTGCATTCATGAGCACTATTCTCTCTTAAGTCACTAGACAATTGTGCATG---GTAAATGACAA----CATTAGCATGATCATCTATTGTATA-TGATACCTCAACCCCCTCCAAGATCAAGTGATACATAACA------TCTG--CACTGCTTGTTGAGCTTTCTTTTCCATTTGCTGCCATGAATGAGAATGTGG--CAGACTCATCAACCTCATCCCTGCAGATGTTA-TGTGACATGAATGACTGCTTTT--CACAGTGACCA--TTTGAATCCACATCC--GAGTAATCAGAAATTGCTGTGTGTGGCCGTGTCCGTTGGCTTAAAGATCGTATGTCCCAAGATAATATTTCCTCTATCAAAACTTGAAATTCATATGGAGAAGAATATAGGGAATGATTTCCCTGTAGATAGGAT---TGAGCTTGT------TTAAT-TTTTT-GGTTAAATA-TAGCAAGAAAATGGACTTTCTT---CATTGATCTATGTATA--TTTC----------CAAATATTCAAGATT--------------------------------------
>TPL03
-AAACTAATTT--TAATTGCACAAC-TTGCAATCTAAATCAGAC--ATGATTCCTTCAAACAAAAGTATTATGTAAAATTATAAT--TG-ATAATAATATCA-GTATATCCTTTACTAGGCTGAGTGATTATGA--TGT-TTGCTTAATATATTAGACCAAATTACATGATTGCATTCACGAGCAGTATTATCCCTGAAGTCATTAGACAAGTTTGCATG---ATGAATGACAA----CATTAGACTGATCATCTATCGTATA-GGACAGATCAATCCCCTCCAAAACTAAGTGATAGACAATAATATCTTCTG--TAGTAGTTGATGAGCTCTCTATTTCATTTGCTTCCCTTGATGCGATTGTGG--CAGATTCATTAGCTTCATCCCTGCAGTTATTT-TGTGATTTACAGCCCTGAACTA--CAATGTCATCA--TTTATATCCACATCA--GAGCGATCAAAAGTTGTTTTGTGGGGCCGAATCCGTTGGGATAAAGATCGTATATCTCGCGAGAGTATTTGCTCAATCAAAATTTGAAATTCATGAGGAGAAGAGTACAGGGATTGATTTCCCTAAAAA-CAAAT---AAAAATTGTTATTTTTAGATTTTGAGAAATTAATTA-AAATATAAGAATCT------------------------------------------------------------------------------------------------
>WN5
AAAGCTCATTCG-TAACTGCTT-AC-TTGCAATCCATATCAGAATACCAATACCTTCAAATATACA-TCCACATAAAATGCTTTG--CCCCACACGATAATA-GAAATTTCATTACTAAGCTGCATGTTTAGAG--CAT-TTGTTTATTATATTTGACCAAATCATATGGTTACACTCGTGAGCAGTATCATTTTTTAGATCATTAGACAACTGTGCATG---ATGAATGACCA----CATTAGACTGATCATCTATTGTATA-CGAAACACCAATCCCCTCCAAAATTAAGTGATAGACAACACTATCTTGTG--TAGTAGTTGATAGGCTTTCTCTTCCATTTCCTGCCATTGATGTGATTAACA--AACATTCATCA---TCATCCCCGCAGTTATCT-TGTGATACATAAGCCTGATTTT--CCCTACGACCA--TTTAAATCACTATCT--GAGCATTCAAAAGTTGTTTTGTGGGGACGTATCCGTTGGGACAGAGAGCGTATATCTCGAGAAAGTACTTGCTCAACCAAAATTTGAAATTCCTGTGGCGAAGAGTATAGAGATTGATTACCCTGCAGAGAGAT----CAAAATCATTATG-TTTAGTTGTGGTGGCTTAGATG-AAATAAAAGTTTCAATGTTTCGTCTTCTTGCTCTACACAAA----------TTTCCAACAATTAAAGAAT----------------------------------------
