# Supplementary material for: Development of a Target Enrichment Probe Set for Conifer (REMcon)
Source: Biology (Basel). 2024 May 22;13(6):361. doi: 10.3390/biology13060361 (PMC11200496; doi:10.3390/biology13060361)
Supplement: Supplementary file 1 [file biology-13-00361-s001.zip › biology-2960267-supplementary/Sup data/MO_orthlogs_alignments/Thupl29378015s0013_1.ortho.selected_stripped.aln.fasta]

>AA3
--------------------------------CTTCTTGAAACA-TGAAGAAA-------------------------AATGATTAAAAATT---TTAAAAAACATTCATTGACTAAATTCTTCGTCATGTCTTCCCCAGTTCATCT-ACT--TTTA--TTTGTATTGCTATTGACCGAG--GAATGCG--CATCCTTCGTTGTCTTTTTAATGGGCCTCATGCTTTCTAGAAGATAAGTCAAACCTGTTAATACATGTAACCTACTAGCAGGAGTGCCTGTCTTTGCCAAAGCAGTTCCAAATGTGTCTAGCAACACAAAACATGGAACATACTTTATGTCATAATGAAGAACCTGCAAAAT---AAAAATAA-AATTCTT--CTTTGTCATCTAC----AGACTTATGGTATAAA-TTTCCTGAAAAGTAAATACAAA-GGAGACAGG-------------------------------------------------------------------------
>AAR4
------------------------------------------------------------------------------------TAAAAATT---TTAAAAAACATTCATTGACTAAATTCTTCGTCATGTCTTCCCCAGTTCATCT-ACT--TTTA--TTTGTATTGCTATTGACCGAG--GAATGCG--CATCCTTCGTTGTCTTTTTAATGGGCCTCATGCTTTCTAGAAGATAAGTCAACCCTGTTAATACATGTAACCTACTAGCAGGAGTGCCTGTCTTTGCCAAAGCAGTTCCAAATGTGTCTAGCAACACAAAACATGGAACATACTTTATGTCATAATGAAGAACCTGCAAAAT---AAAAATAA-AATTCTT--CTTTGTCATCTAC----AGACTTATGGTATAAA-TTTCCTGAAAAGTAAATACAAA-GGAGACAGGCATAGGCAAAACAGAACACA------AAAACT-TCATACTAACTGAGCTGAGCAGCAAA--------------
>AF1
---------------------------TCAAACTTCTTGAAACC-AAAATAAAATCCTGAGCATTAAAGCATGCACAG---------------------------------CATTAAGTAACATTCTCTGTGTTCCAAGATTCATCT-TGC--TTAA--TTTGTACTCCTATTATCTGAG--GGGTGTG--CATTTTTCATTGCCTTTCTAATGGGCCTCATGCTTTCCAGAAGATAAGATAATCCTGTTAGTACATGTAACCTGCTAGCAGGAGTGCCTGTTTTTGCCAGAGCAGTTCCGTATGTGTCCAGCAACACAAAACATGGAACATACTTGATGTCATAGTGCAAAACCTGGAACAACAGACAAAT---AGCTCTT--AATCTTCACCCAC----AGATAAACAAGATAGG--GCATATGCATACAACTACA---GAAAAACACTGTAGCTGAAAGAAC-AACA------AA---T-TGACACCGGATGAAATTCTAAACAAAATATACACAATT--
>AG2
---------------------------TCAAACTTCTTGAAACC-AAAATAAAATCCTGAGCATTAAAGCATGCACAG---------------------------------CATTAAGTAACATTCTCTGTGTTCCAAGATTCATCT-TGC--TTAA--TTTGTACTCCTATTATCTGAG--GGGTGTG--CATTTTTCATTGCCTTTCTAATGGGCCTCATGCTTTCCAGAAGATAAGATAATCCTGTTAGTACATGTAACCTGCTAGCAGGAGTGCCTGTTTTTGCCAGAGCAGTTCCGTATGTGTCCAGCAACACAAAACATGGAACATACTTGATGTCATAGTGCAAAACCTGGAACAACAGACAAAT---AGCTCTT--AATCTTCACCCAC----AGAT----------------------------------------------------------------------------------------------------------------------
>AH26
TTAAAATTATCATATGTAACTA-----TTAACACTATTGATATT-AGAAGAAACTTTCAAACTGTAATATTGATAT------TCCACAATCATTCTTGCAGACAGCATTTTCCTTTTGTACA-AAATATTTCTGGTCTACTTCATCT-ACA--TTAA--TCTGTACTACTGTTAGCGTGG--GAGGGTA--AATGCATTATTGCTTTCTTGATGGGCTGCATACTTTCTAGAAGATATGATAGCCCTGTGAGTACATGTGATCTACTGGCAGGTGTGCCTGTCTTAGCCAGAGCAGTTCCATATGTATCTAGCAACACAAAGCATGGTACATACTTGATGTCATAGTGCAGAACCTGAAAATACAAAAAAAATG-TTCTCTTA-AATCTGCTTTTTT----AGATTTGTCAAAGAAG-CATTCATGAAAGTACACACAAA-GAAAACTAGTTCACATGCAAATAAGAACA--AATAGAGTAC-TCTTACAAGCTAAAATGATAAGGAAAAC------------
>AME1
----------------------------------------------------------------------------------------------ACAAAAAAACATTCATTAACTAAATTCTTCGTCATGTCTTCCCCAGTTCATCT-ACT--TTTA--TTTGTATTCTTATTGACTAAG--GGATGCA--CATCCTTCGTTGTCTTTTTAATGGGCCTCATGCTTTCTAGAAGATAAGACAACCCTGTTAATACATGTAACCTACTAGCAGGAGTGCCTGTCTTTGCCAAAGCAGTTCCAAATGTGTCTAGCAACACAAAACATGGAACATACTTTATGTCATAATGAAGAACCTGCAAAAT---AAAAATAA-AATTCTT--C--TGTCATCTAC----AGACTTAT-GTATAAA-TTTTCTGAAAAGTAAATACAAA-GGAGACAGGTATAGGCAAAATAGAACACA------AAAACT-TCATACTAACTGAGACGAGCAGCAAAA-------------
>AP25
---------------------------TTAACACTATTGATATT-AGAAGAAACTTTCAAACTGTAATATTGATAT------TCCACAATCATTCTTGCAGACAGCATTTTCCTTTTGTACA-AAATATTTCTGGTCTACTTCATCT-ACA--TTAA--TCTGTACTACTGTTAGCGTGG--GAGGGTA--AATGCATGATTGCTTTCTTGATGGGCTGCATACTTTCTAGAAGATATGATAGCCCTGTGAGTACATGTGATCTACTGGCAGGTGTGCCTGTCTTAGCCAGAGCAGTTCCATATGTATCTAGCAACACAAAGCATGGTACATACTTGATGTCATAGTGCAGAACCTGAAAATACAAAAAAAATG-TGCTCTTA-AATCTGCTTTTTT----AGATTTGTCAAAGAAG-CATTCATGAAAGTACACACAAA-GGAAACTAGTTCACATGCAAATAAGAACA--AATAGAGTAC-TCTTACAAGCTAAAATGATAAGGAAAAC------------
>APA47
---------------------------TCAAACTTCCTGAAACC-AAAATAAACTCTACAGCATTAAAGCATGTACAG---------------------------------AATTAGCTAACATTCTTTGTGTTTCAAGATTCATCT-TGC--TTGA--TTTGTTCTCCTATTATCTAAG--GGATGCG--CATCTTTCATTGCCTTTCTAACGGGCCGCATGCTTTCCAGAAGATAAGATAACCCTGTTAGTACATGTAACCTGCTAGCAGGAGTGCCTGTTTTTGCCAGAGCAGTTCCATATGTGTCCAGCAACACAAAACATGGAACATACTTGATGTCATAGAGCAAAACCTGGAACAACAGAAAAAT---AGCTCTT--AATCTTCATCTGC----AGATAAACAAGCTGAG--GCATAGGCACACAAATACA---GAAAAACACTCTAGCTGAAAGGACCCAAC------AAAACT-TGACACCAGATGAAATTCTGAACAAAACATACACAATT--
>AR2
-------------------------------------------------------------------------------------------------------------------------------------------------------------------------------CTGAG--GGATGCG--CATCCTTCATTGTCTTTTTAATGGGCCTCATGCTTTCTAGAAGATAAGACAACCCTGTTAATACATGTAACCTACTAGCAGGAGTGCCTGTCTTTGCCAAAGCAGTTCCAAATGTGTCTAGCAACACAAAACATGGAACATACTTTATGTCATAATGAAGAACCTGCAAAAT---AAAAATAA-AATTCTTC-AAAATGAATTAGA----AAGCCAAAAATGTTAA-AACACACTACAAATAATACAAA-AATATGCACAAATAGCCAATCCGAGCGAA----ACAAAATT-ATAAAATAGCAAATTTAAATAAC-----TTTTATAAAT-T
>CB35
TTAAAATTATTATAACTAACTA-----TTAACCCTATTGATATT-AGAAGAAACTCTCAAACTGTAGTATAGATAT-----------AATCATTCTTGCAGACAGCATTTTCCTTTTGTAGC-AAGTATCTC--GTCTACTTCGTCT-ACA--TTAA--TCTGTACTACTGTTAGCATGG--GAGGGTA--CATGCATTATTGCTTTCCTGATGGGCTGCATAGTTTCTAGAAGATAAGATAGCCCTGTGAGTACATGTGATCTACTAGCAGGTGTGCCTGTCTTAGCCAGAGCAGTTCCATATGTATCTAGCAACACAAAGCATGGTACATACTTGATGTCATAGTGCAGAACCTGAAAATACAAAGAATTTG-TTCCCTTA-AATCTGCTTTAGT----AAATTTGTCAAAGAAG-CATTCATGAAATTACATACAAA-GGAAACTAGTTCACATGCAAATAAGAACG--AAAAGAGCAC-TATTACCAGCTTAAATGATAAGGAAAAC------------
>CDE34
TTAAAATTATTATAACTAACT------TTAACCCTATTGATATT-AGAAGAAACTTTCAAACTGTAGTATAGATAT-----------AATCATTCTTGCAGACAGCATTTTCCTTTTGTAGC-AAGTATCTC--GTCTACTTCATCT-ACA--TTAA--TCTGTACTACTGTTAGCATGG--GAGGGTA--CATGCATTATTGCTTTCCTGATGGGCTGCATACTTTCTAGAAGATAAGATAGCCCTGTGAGTACATGCGATCTACTAGCAGGTGTGCCTGTCTTAGCCAGAGCAGTTCCATATGTATCTAGCAACACAAAGCATGGTACATACTTGATGTCATAGTGCAGAACCTGAAAATACAAAGAATTTG-TTCCCTTA-AATCTGCTTTAGT----AAATTTGTCAAAGAAG-CATTCATGAAATTACATACAAA-GGAAACTAGTTCACATGCAAATAAGAACG--AAAAGAGAAC-TATTACCAGCTTAAATGATAAGGAAAAC------------
>CF38
-----------------------------------------------------------------------------------------------------------------------GAACTCATAAGTCTTGCCAAATTCATCT-ACC--TTGA--TTTGTAC--CCGTCATCTAAG--GGTTGCA--CAGGCTTCATTGCTTTTCTAATGGGCCGCATGCTTTCTAGAAGATAATACAATCCTGTCAATACGTGTAACCTACTAGCAGGAGTGCCTGTCTTTGCTAGTGCAGTTCCATATGTGTCTAGCAACACAAAACATGGAACATACTTGATATCGTATTGCAGAACCTGCAACAAGAGAAAATTAG-AATTCTT--ATCCTACATGTGC----TGGCTTGTGAAATAAG-CACTTCTGATAGAATATACAAAGAAGATGGACCA-AAACACAGCAGAACAGA------AAAAAC-TCATACTAGCTAAAATGATCACCAAA--------------
>CHA37
------------------------------------------------------------------ATATTTATATAA---ATCTAAAACCATTTTGCATGAC--TGCAATACATTTGTGAACTCATAGGTCTTGCCAAATTCATCT-ACC--TTGA--TTTGTAC--CCGTCATCTAAG--GGTTGCA--CAGGCTTCATTGCTTTTCTAATGGGCCGCATGCTTTCTAGAAGATAATACAATCCTGTCAATACGTGTAACCTACTAGCAGGAGTGCCTGTCTTTGCTAGTGCAGTTCCAAATGTGTCTAGCAACACAAAACATGGAACATACTTGATATCGTATTGCAGAACCTGCAACAAGAGAAAATTAA-AATTCTT--ATCCTACATGTGC----TGGCTTGTGAAATAAG-CACTTCTGATAGAATATACAAACAAGATGGACCA-AAACACAGCAGAACAGA------AAAAAC-TCATACTAGCTAAAATGATCACCAAA--------------
>CJ24
---------------------------------------------------------------------------------------------TTCCGATGACTTTGCATTGCTTTTGCAAACTCTTAAGCTTTGCCAAATTTATCT-ACC--TTGA--TTTGGACTTGTATCATCTGAG--GATTGCA--CAGGCTTCATTGCCTTTCTAATGGGCCGCATGCTTTCTAGAAGATAAGACAAACCTATCAATACATGTAACCTACTAGCAGGAGTTCCTGTCTTCGCTAGTGCAGTTCCATATGTGTCCAGCAACAC-AAACATGGAACATACTTGATGTCATATTGCAGAACCTCAGGCAA---CCATGCCT-TGTTCTC--CACGTCGGCCATC----ACAATGTTGAGCCATT-CACCATTTTTGGCCTCCACCTC-GGCCACAGTATTTGCCAAAGAAGCGCAA----------AGT-CTGCACCT--------------------------------
>CK7
--------------------------------CTTCTTACTATG-GGAAGAATATCTCAAACAAATATTCTTATAAAT----TCTAACAGCA-TCCAGATGACTTTGCATTGCTTTTGCAAACTCCTAAGCTTTGCCAAATTCATCT-ACT--TTGA--TTTGAACTTGTATCATCTGAG--GGTTGCA--CAGGCTTCA------TTCTAATAGGCCGCATGCTTTCTAGAAGATAAGACAACCCTGTCAATACATGTAACCTACTAGCAGGAGTGCCTGTCTTTGCTAGAGCAGTTCCATATGTGTCTAGCAACACAAAACATGGAACATACTTGATGTCATATTGCAGAACCTGCAATAG---AAAATAAG-AATTCTT--ATCCTACATGTGC----AGGCTTGTAAAACAAG-CATCCCTGA-AGAATATTCAAA-AAAATGTACCATTGCCACAAAAGTAAAGG------AAAAAT-CCATGCTAGTTGAAATGGTGAACAAAA-------------
>CL6
---------------------------------TTCTTAATATG-GGAAGAATATCTCAAACAAATATTCTTATAAAT----TCTAACAGCA-TCCAGATGACTTTGCATTGCTTTTGCAAACTCCTAAGCTTTGCCAAATTCATCT-ACT--TTGA--TTTGAATTTGTATCATCTGAG--GGTTGCA--CAGGCTTCA------TTCTAATAGGCCGCATGCTTTCTAGAAGATAAGACAACCCTGTCAATACATGTAACCTACTAGCAGGAGTGCCTGTCTTTGCTAGAGCAGTTCCATATGTGTCTAGCAACACAAAACATGGAACATACTTGATGTCATATTGCAGAACCTGCAACAG---AACATAAG-AATTCTT--ATCCTACATGTGC----AGGCTTGTAAAACAAG-CATCCCTGA-AGAATATTCAAA-AAAATGTACCATTGCCACAAAAGTAAAGG------AAA--------------------------------------------
>CP161
----AATTATCAATATTG---------ATTTTCTTCTTAATACG-GGAAGAATATCTAAAACAAATATTTTTATGAAT----TCTAAAACCA-TTCAGATGACTTTACATTGCTTT---AAACTCCTAAGCTTTGCCAAATTTATCTAACT--TTGA--TTTGGACTTGCACCATCTGAG--GGTTGTA--CAGGCTTCATTGCCTTTCTAATGGGCCGCATGCTTTCTAGAAGATAAGACAAACCTGTCAATACATGTAACCTACTAGCAGGAGTGCCTGTCTTCGCTAGTGCAGTTCCATATGTGTCTAGCAACACAAAACATGGAACATACTTGATGTCATAATGCAGAACCTGCAATAA---AACATTCA-AATTCTT--ATCCTACATGGGC----AAGCGTTTACAACAAA-CA-------------------------------------------------------------------------------------------------------
>CT15
-------------------------------GCTTCTTAATACA-GGAAGAATAATTAAAACAAATATTTTTATGAAT----TCTAACACCA-TTCAGATGACTTTGCATTGCTTT---AAACTCCTAAGCTTTGCCAAATTTATCTAACT--TTGA--TTTGGACTTGCATCATCTGAG--AGTTGTA--CAGGCTTCATTGCCTTTCTGATGGGCCGCATGCTTTCTAGAAGATAAGACAAACCTGTCAATACATGTAACCTACTAGCAGGAGTGCCTGTCTTCGCTAATGCAGTTCCATATGTGTCTAGCAACACAAAACATGGAACATACTTGATGTCATAATGCAGAACCTGCAATAA---AACATTCG-AATTATT--ATCCTACATGAGC----AAGCATTTACAACAAA-CACCCCAAAGATTATTTTA----AAAAAGCACTATTGTCACAAAAGTACAGC------AAAAAT-CCACACTAGCTCAAATGAT---------------------
>DB53
TTAAATTTATCCTTGCCGATCAGAT-ATCAAACTTCTTGAAACC-AAAATAAACTCTTCAGCAGTAAAGCATGTACAG---------------------------------CATTAGCTAAGATTCCATGTGTTCCAGGATTTATCT-TGC--TTAA--TTTGTACTCCTATTATCTGAG--GGATGTA--CATTTTTCATTGGCTTTCTAATGGGCCGCATGCTTTCAAGAAGATAAGATAATCCTGTTAGTACATGTAACCTGCTAGCAGGAGTGCCTGTTTTTGCCAAAGCAGTTCCATATGTGTCCAGCAACACAAAACACGGAACATACTTGATATCATAGTGCAAAACCTGGAACAACAGACAAAT---AGCTCTT--AATCTTCACCTGT----GGATAAACAAGATAGG--GCATATGCACACAACTTCA---GAAAAAAACACTAGCTGGAATGAC-AACA------AAA--------------------------------------------
>DC1
TTAAATTTATCCTTGCTGATCAGAT-ATCAAACTTCTTGAAACC-AAAATAAACTCTTCAGCAGTAAAGCATGTACAG---------------------------------CATTAGCTAAGATTCCATGTGTTCCAGGATTTATCT-TGC--TTAA--TTTGTACTCCTATTATCTGAG--GGATGTA--CATTTTTCATTGGCTTTCTAATGGGCCGCATGCTTTCAAGAAGATAAGATAATCCTGTTAGTACATGTAACCTGCTAGCAGGAGTGCCTGTTTTTGCCAAAGCAGTTCCATATGTGTCCAGCAACACAAAACACGGAACATACTTGATGTCATAGTGCAAAACCTGGAACAACAGACAAAT---AGCTCTT--AATCTTCACCTGT----GGATAAACAAGATAGG--GCATATGCACACAACTACA---GAAAAAAACACTAGCTGGAATGAC-AACA------AAA--------------------------------------------
>DD1
----------------------------------------------ACATAAACTCTTCAGCGTCAAAGCATGTAAAG---------------------------------CATTAGCTAACATTCTCTGTGTTTCAAGATTCATCT-TGC--TTGA--TTTGTACTCCTATTATCTGGG--GGATGCA--CATTTTTCATTGCCTTTCTAATGGGCCGCATGCTTTCCAGAAGATAAGATAATCCTGTTAGTACATGTAACCTGCTAGCAGGAGTGCCCGTTTTTGCCAGAGCAGTTCCATATGTGTCCAGCAACACAAAACATGGAACATACTTGATGTCATAGTGCAAAACCTGGAACAACAGACAAAT---AGCTCTT--AATCTTCACCTGT----GGACAAACAAGATAGG--GCATATGCACACAACTACA---GAAAAACACTCTAGCTGAAAGGAC-AACA------AAA--------------------------------------------
>DIM50
---ATTTATCCTTTGCCAATCAGA--TTCAAACTTCTTGAAACC-AACATAAACTCTTCAGCGTCAAAGCATGTAAAG---------------------------------CATTAGCTAACATTCTCCGTGTTTCAAGATTCATCT-TGC--TTGA--TTTGTACTCCTATTATCTGGG--AGATGCC--CATTTTTCATTGCCTTTCTAATGGGCCGCATGCTTTCCAGAAGATAAGATAATCCTGTTAGTACATGTAACCTGCTAGCAGGAGTGCCCGTTTTTGCCAGAGCAGTTCCATATCTGTCCAGCAACACAAAACATGGAACATACTTGATGTCATAGTGCAAAACCTGGAACAACAGACAAAT---AGCTCTT--AATCTTCACCTGT----GGACAAACAAGATAGG--GCATATGCACACAACTACA---GAAAAACACTCTAGCTTAAAGGAC-AACA------AAA--T-TGACACCAGATGAAATTCTGAACAAAACATACACAATT--
>EN45
---------------------------------------------ATTACAAACTTTAGAACAAGAACATTTCAAT-----GATTAAATCCT----------------TCATAATCCTTCAATTCATATGTCCTGTCTGTTTCGACC-ACA--TTGGATTCTGTGCCATCATTAACTGGACTGAAGACT--CACGTCTTACTGCTTTCTTGATAGGCCGCATGCTTTCTAGAAGATAAGATAGCCCTGTCAGGACATGTAACCTGCTAGCAGGAGTGCCCGTCTTTGCCAAAGCAGTTCCACAAGTGTCTAGCAACACAAAACATGGCACATATTTGATGTCATAGTGCAGAACCTAAAACAATAGAGAAGGAA-AACTCTTAGTCTTTACATATTC----TGATACGTGCAAGAAG-CATTTCAAAATGTAAGGAAATA-GAAAGTAGTTGACT-----------------GGTAAAAAGC-TTATACTAGTTGAATCGA----------------------
>FC13
-------------------------------------------------------------TCATTATCTTTATA------------------TATAGATGCTTCAAAATGATTCTGACGA-------TACGCTTCAAATATATTATATCC--TAGA--TTTGGACTTGTGTCATCTGAG--GGTTGCA--CAGGCTTCATTGTCTTTTTATCAGTCCACATGCTTTCTAAAAGATAGGTCAAACATGTAAATACATGTAACCTACTAGCAGGAGTGCATGTATTTTCTAGTGCAGTACCATATGTGTCTAGAAACACAAAACATGGAACATACTTGATGTCATAATGCAGAACCTCAAGCAAC--CATGCTTT-GGTTTGT--TCTCGACATCTGCCATAACAATGTTGAGCTAA--TCATTTTTTTGGCCTCCACATC-AGCCACAATATTTTCCAGAGAAGCGCAG----------AGT-CTGCACAT--------------------------------
>FTS1
----------------------------------------AACC-AAAATAAACTCTTCAGCGGTAAAGCATGTACAG---------------------------------CATTAGCTAAGATTCTCTGTGTTCCAGGATTTATCT-TGC--TTAA--TTTGTACTCCTATTATCTGAG--GGGTGCA--CATTTTTCATTGGCTTTCTAATGGGCCGCATGCTTTCAAGAAGATAAGATAATCCTGTTAGTACATGTAACCTGCTAGCAGGAGTGCCTGTTTTTGCCAAAGCAGTTCCATATGTGTCCAGCAACACAAAACACGGAACATACTTGATGTCATATTGCAAAACCTGGAACAACAGACAAAT---AGCTCTT--AATCTTCACCTGT----GGATAAACAAGATAGG--GCATATGCACACAACTACA---GAAAAAAACACTAGCTGGAATGAC-AACA------AAA--T-TGATACCAGATGAAATTCTGAACAAAA-------------
>FTS2
---------------------------TCAAACTTCTTGAAACC-AAAATAAACTCTTCAGCGGTAAAGCATGTACAG---------------------------------CATTAGCTAAGATTCTCTGTGTTCCAGGATTTATCT-TGC--TTAA--TTTGTACTCCTATTATCTGAG--GGGTGCA--CATTTTTCATTGGCTTTCTAATGGGCCGCATGCTTTCAAGAAGATAAGATAATCCTGTTAGTACATGTAACCTGCTAGCAGGAGTGCCTGTTTTTGCCAAAGCAGTTCCATATGTGTCCAGCAACACAAAACACGGAACATACTTGATGTCATATTGCAAAACCTGGAACAACAGACAAAT---AGCTCTT--AATCTTCACCTGT----GGATAAACAAGATAGG--GCATATGCACAAAACTACA---GAAAAAAACACTAGCTGGAATGAC-AACA------AAA--------------------------------------------
>GG1
TTCAAATCCTCAAAGCTGA--------GTTGTTCATCTGATAAC-TGTATACTTATTTGGATAATAA-------------AAACCAAAATTCCTCATGATGACTGCATATTCAATTAATCAA-CTGATGTCTCCATCCATTTCACCT-ACA--TTCA--TCTGTACTACTAATAACCGGA--GAAGGCAGCTATGTTTTACACTCTTTCTGATGGGCCGCATGCTCTCTAGAAGATAAGATAGCCCTGTCAATACATGTGACCTACTAGATGGAGTGCCCGTCTTTGCCAGACCAGTTCCATATGTGTCTAGTAGCACAAAACAGGGCACATACTTTATGTCATAGTGCAGAACCTGAAACATCAAATAAGGGA-AATTCTTAATATTTCCTTCTGC----AGACTT-TGGAAGAAG-CAATCCACAAAGTAAATACAGT-GAAAGTAGTTCACTCGATAAACAAGAGAA---ATAGGAAAT-TTGTACATACAAAAAAAATCATTGAATTTTCTACATATAA
>HB41
------------------------------AAATTCTTGAAACC-AAAATAAACTCTTCGCCATTAAATCATGTAC-------------------------------------------AACATTCTTTGTCTTCCAAGCTTCATCT-TGC--TTGA--TTTGTACTCCTATTATCTGAG--GAATGTG--CATCCTTCATTGTCTTTCTAATAGGCCGCATGCTTTCCAGAAGGTAAGATAACCCTGTTAGTACATGTAACCTACTAGCAGGAGTGCCTGTTTTTGCCAGAGCAGTTCCATATGTGTCCAGCAACACAAAACATGGCACATACTTGATGTCATAATGCAATACCTGCAACAACAGA-AAAT---AGCTCTC--AATCTTCATCTGC----AGATAAAGAAGATAGG--GCATAGGAACACAACTACT---AAAAAACACTCTAGCCGAAAGGAC-CAAC------AAAACT-TGATAAAAGATGAAATTCTGAACAAAACATGCACAATC--
>JO20
------------------------------------------------------------------------ATGTAGAATATCTAACACCA-ATCTGATGAGTACGCTTTGCTTTTGCATACTCCTAAGCTTTGCCAAATTTATCTAACT--TTGA--TTTGGGCTTGCATCATCTGAG--GGTTGTA--CAGGCTTCATTGCCTTTCTAATGGGCCGCATGCTTTCTAGAAGATAAGACAAACCTGTCAATACATGTAACCTACTAGCAGGAGTGCCTGTCTTTGCTAGTGCAGTTCCATACGCGTCTAGCAACACAAAACATGGAACATACTTGATGTCATAATGCAGAACCTGCAATAA---AACAATCA-AATTCTT--ATCCTACATGAGC----GAGAGTTTAAAACAAA-CACCCCAAAGAATATTTTTC---AAAAAGCACCATTGCCACAGAAGTACAAC------AAAAAT-CCACGCTAGATTAACTAA----------------------
>JU21
-------------------------------------------------------------------------TGTAGAATATCTAACACCA-ATCTGATGAGTACGCTTTGCTTTTGCATACTCCTAAGCTTTGCCAAATTTATCTAACT--TTGA--TTTGGGCTTGCATCATCTGAG--GGTTGTA--CAGGCTTCATTGCCTTTCTAATGGGCCGCATGCTTTCTAGAAGATAAGACAAACCTGTCAATACATGTAACCTACTAGCAGGAGTGCCTGTCTTTGCTAGTGCAGTTCCATACGCGTCTAGCAACACAAAACATGGAACATACTTGATGTCATAATGCAGAACCTGCAATAA---AACAATCA-AATTCTT--ATCCTACATGAGC----GAGAGTTTAAAACAAA-CACCCCAAAGAATATTTTTC---AAAAAGCACCATTGCCACAGAAGTACAAC------AAAAAT-CCACGCTAGATTAACTGATG--------------------
>KE1
TTAAAATTATCATAACTAGCTT--GATTTAACCCTATTGATATT-AGAAGAAACTTTCAAACTGTAATATTGAAAT-----ATCCAGAATCATTCTTGCAGACAGCATTTTCCTTTTGACGC-AAATATCTCTGGTCTACTTTGTCT-ACA--TTAA--TCTGTACTACTGTTAGCATTG--GAGGGTA--CATGCGTTATTGCTTTCCTGATGGGCTGCATACTTTCTAGAAGATATGATAGCCCTGTGAGTACATGTGATCTACTAGCAGGTGTGCCTGTCTTAGCCAGAGCAGTTCCATATGTATCTAGCAACACAAAGCATGGCACATACTTGATGTCATAGTGCAGAACCTGAAAATACAAAAAGAAAGTTTCTCTTA-AATCTGCTTTAGT----AGATTTGTCA----------------------------------------------------AAGAACA--AAAAGAGTTC-TCTTACCAGCTAAAATGACAAGGAAAA-------------
>LF2
-------------------------------ACTTTTTGAAACC-AAAATAAACCCTCCAGAATTAAAGCATGTACAG---------------------------------AATTCAGTAACA--CTCTGTCTTCCAAGATTCATCT-TGC--TTGA--TTTGTACTCCTATTATATGAG--GAATGTG--CATCCTTCATTGCCTTTCTAATGGGCCGCATGCTTTCCAGAAGATAAGATAACCCTGTTAGCACATGTAACCTACTAGCAGGAGTGCCTGTTTTTACCAGAGCAGTTCCATATGTGTCCAGCAACACAAAACATGGAACATACTTGATGTCATAGAGCAAAACCTGCAACAACAGAAACA------CTCTT--AAATTTCATCTGC----AGATCAACAAGATA------------------------------------------------------------------------------------------------------------
>MT0
---------------------------TCAAACTTCTTGAAACC-AAAATAAACTCTTCAGCATTAAAGAATATACAG---------------------------------CATTTTCTAACATTCTTTATCTTACAAGATTCATCT-TGC--TTGA--TTTGTACTCCTATTATCTGAG--GGATTTG--CCTCCTTCATTGCCTTTCTAATGGGCCGCATGCTTTCCAGAAGATAAGATAAACCAGTTAGTACATGTAACCTACTAGCAGGAGTGCCTGTTTTTGCCAGAGCAGTTCCATATGTGTCCAGCAACACAAAACATGGAACATACTTGATGTCATAGTGCAAAACCTGGAACAACAAAAAAAT---AGCTCTT--AGTCTTCATCTGC----GGATAAACAAGATAGG--GCATAGGCACACAACTACA---GGAAAAAACTCTAGCTGAAACGAT-CAAC------AAAA-T-TGACACCAGATGAAATTTTGAACAAAACTAT---------
>NN48
---------------------------TCAAACTTCTCGAAACC-AAAATAAAATCCTCAGCTTTAAAGCATGTACAG---------------------------------CATTAACTAACATTCTCTGTGTTTCAAGATTCATCT-TGC--TTAA--TTTGTACTCCTATTATCTGAG--GGGTGTG--CATTTTTCATTGCCTTTCTAATGGGCCTCATGCTTTCCAGAAGATAAGATAATCCTGTTAGTACATGTAACCTGCTAGCAGGAGTGCCTGTTTTTGCCAGAGCAGTTCCGTATGTGTCCAGCAACACAAAACATGGAACATACTTGATGTCGTAGTGCAAGACCTGGAACAACAGACAAAT---AGCTATT--AATCTTCACCCGC----GGATAAACAAGATAGG--GCATATGCATACAACTACA---GTAAAACACTGTAGCTGAAAGAAC-AACA-----------T-TGACACCGGATGAAATTCTAAACAAAA-------------
>PA42
-----------TAAGAGACCCGAAT-ATCAAACTTCTTGAAACC-AAAACAAACTCTTCAGCATTAAAGCATGTACAG---------------------------------AATTTACTAACATTCTCCGTCTTCCAAGATTCATCT-TGC--TTGA--TTTGTACTGCTATT-------------------ATCCTTCATTGCCTTTCTAGTGGGCCGCATGCTTTCCAGAAGATAAGATAACCCTGTTAGTACATGTAACCTACTAGCAGGAGTGCCTGTTTTTGCTAGAGCAGTTCCATAGGTGTCCAGCAACACAAAACATGGAACATACTTGATGTCATAGTGCAAAACCTGCAACAACAGAAAAAT---AGCTCTT--AATGTTTATGTAC----AGATAAACGAGATAGG-GGCATAAGCACACAACTACA---GAAAAACACTCTAGCTGAGAGGAC-GAAC------AAAATT------------------CTGAACAAAACATGCACAATT--
>PB33
-----------ATAACTGACTGCTAATTTAATAATACTGATATT-AGAAGAAACTTTCAAACTGTAACATTTATAT-----ATCCAAAATCATTCGTACAGATAACATATCCCTTTTATGGC-AAGTATCTCTTGTCTACTTCATCT-ACA--TTAA--GCTACACTACCGTTACCACGG--GAGGGTA--CATGCAATATTGCTTTCCTGATGGGTTGCATACTCTCTAGAAGATAGGATAGCCCTGTCAGTACATGCGATCTACTAGCAGGTGTGCCTGTCTTAGCCAGAGCAGTTCCGTATGTATCTAGCAAAACAAAGCACGGCACATACTTGATGTCGTAGTGCAGAACCTGAAAAAACAAAAAA-TTG-TTCTCTTA-AGTCTGCCTT-GT----AGATTTGTCAAAGAAG-CATTTATGAAAGTACATACAAA-GGAAACTAGTTCACATGCAAATAGGAACA--AGAAGAGTAT-TCTTAGTAG-------------------------------
>PF1
---------------------------TCAAACTTCTTGAAACC-AAAATAAACTCTTCAGCATTAAAGCATGTACAG---------------------------------CGTTAGCTAACATTGTTTGTCTTCCAAGATTCATCT-TGC--TTGA--TTTGTACTCGTATTATCTGAG--GGATGTG--CATGTTTCATTGCCTTTCTAATGGGCCGCATGCTTTCCAGAAGATAAGATAACCCTGTTAGTACGTGTAACCTGCTAGCAGGAGTGCCTGTTTTTGCCAGAGCAGTTCCATATGTATCCAGCAACACAAAACATGGAACATACTTGATGTCATAGTGCAAAACCTGGAACAACAGAAAAAT---AGCTCTT--AATCTTCATCTAC----GGATAAACAAGATAGG--GCATAGGCACACAACTACA---GAAAAACACTCTAGCTGAAAGGAC-CAAC------ACAA-T-TGACACAAGATGAAATTCTGAACAAAACATACACAATT--
>PG28
TGAGAAGTATCAGAACTGA--------------CTAATGATATT-TGAAGAAACTTTCAAACTGTAACATTTATAT-----ATCCAGAATCACTCTTGCAGACAGCATTTTCCTTTTGTAGA-AAGTAATTCTTGTCTACTTCATCT-CCGTCTTAA--GTTGTACTACTGTTAGCATGG--GAGGGTA--CATGGATTATTGCTTTCCTGATGGGCTGCATACTTTCTAGAAGATAAGATAGCCCTGTGAGTACATGTGATCTACTAGCAGGTGTGCCTGTCTTAGCCAGAGCAGTTCCATATGTATCTAGCAACACAAAGCATGGCACATACTTGATGTCATAGTGCAGAACCTGAAAATACAAAAAAAATG-TT-------AATCTGCTTTAGT----AGATTTGTCAAAGAAG-CATTCATGAAAGTACATACAAA-GGAAACTAGTTCACATGCAAATAAGAACA--AAGAGACTAC-ACTTACCAGCTAAAATGGTAAGGAAAAAACCCACAACT--
>PH2
---------------------------TCAAACTTCTTGAAACC-AAAATAAACTCTTCAGCATTAAAGCATGTACAG---------------------------------CGTTAGCTAACATTGTTTGTCTTCCAAGATTCATCT-TGC--TTGA--TTTGTACTCGTATTATCTGAG--GGATGTG--CATGTTTCATTGCCTTTCTAATGGGCCGCATGCTTTCCAGAAGATAAGATAACCCTGTTAGTACGTGTAACCTGCTAGCAGGAGTGCCTGTTTTTGCCAGAGCAGTTCCATATGTATCCAGCAACACAAAACATGGAACATACTTGATGTCATAGTGCAAAACCTGGAACAACAGAAAAAT---AGCTCTT--AATCTTCATCTAC----GGATAAACAAGATAGG--GCATAGGCACACAACTACA---GAAAAACACTCTAGCTGAAAGGAC-CAAC------AAAACT-TGACACAAGATGAAATTCTGAACAAAACATACACAATT--
>PM29
TTCA--------------------TATGCCACCCTGTTGATATT-AGAAGAAAGTTTCAAGCTCTGACATTTATCT------TCCAGAATCATTCTTGCAGACAGCATTTTCCTTTTGTAGC-AAGTATCTC--GTCTACTTTATCT-ACA--TTAA--CCTTTGCTACCGTTAGCATGG--GAGGGCA--CATGCATTATTGCTTTCCTGATGGGCTGCATACTTTCTAGAAGATAAGATAGCCCTGTGAGTACATGTGATCTACTAGCAGGTGTGCCTGTCTTGGCCAGAGCAGTTCCATATGTATCTAGCAACACAAAGCATGGCACATACTTTATGTCATAGTGCAGAACCTGAAAATACAAAGAATTTG-TTCACATA-AATTTTCTTTAGT----AGATTTGTCAGATAAG-CATTCATGAAAGTACATACAAA-GAAAA--AGTTTACAAGCAGATAAGAACA--AAAAGAGCACATCTTAAAAGTTCATATGA----------------------
>PS27
TGAAAAGTATCAGAACTGA--------------CTAATGATATT-TGAAGAAACTTTCAAACTGTAACATTTATAT-----ATCCAGAATCACTCTTGCAGACAGCATTTTCCTTTTGTAGA-AAGTAATTCTTGTCTACTTCATCT-CCGTCTTAA--GTTGTACTACTGTTAGCATGG--GAGGGTA--CATGGATTATTGCTTTCCTGATGGGCTGCATACTTTCTAGAAGATAAGATAGCCCTGTGAGTACATGTGATCTACTAGCAGGTGTGCCTGTCTTAGCCAGAGCAGTTCCATATGTATCTAGCAACACAAAGCATGGCACATACTTGATGTCATAGTGCAGAACCTGAAAATACGAAAAAAAAG-TT-------AATCTGCTTTAGT----AGATTTGTCAAAGAAG-CATTCATGAAAGTACATACAAA-GGAAACTAGTTCACATGCAAATAAGAACA--AAGAGACTAC-ACTTACCAGCTAAAATGGTAAGGAAAAC------------
>PS30
-----------TAAGAGACCCGAATAATCAAACTTCTTGAAACC-AAAACAAACTCTTCAGCATTAAAGCATGTACAG---------------------------------AATTTACTAACATTCTCTGTCTTCCAAGATTCATCT-TGC--TTGA--TTTGTACTGCTATT-------------------ATCCTTCATTGCCTTTCTAATGGGCCGCATGCTTTCCAGAAGATAAGATAACCCTGTTAGTACATGTAACCTACTAGCAGGAGTGCCTGTTTTTGCTAGAGCAGTTCCATAGGTGTCCAGCAACACAAAACATGGAACATACTTGATGTCATAGTGCAAAACCTGCAACAACAGAAAAAT---AGCTCTT--AATATTTATCTAC----AGATAAACAAGATAGG-GGCATAAGCACACAACTACA---GAAAAACACTCTAGCTGAGAGGAC-GAAC------AAAAC-----------------------ACAAAACATGCACAATT--
>PSF43
---------------------------TCAAACTTCTTGAAACC-AAAATAAACTCCTCAGCATTAAAGCATGTACAG---------------------------------CATTAACATACATTCTCCGTGTTCCAGGATTCATCT-TGC--TTGA--TTTGTACTCCTATTATCTGAG--GGATGTG--CATTTTTCATTTCCTTTCGAATGGGCCGCATGCTTTCCAGAAGATAAGATAATCCTGTTAGTACATGTAACCTGCTAGCAGGAGTGCCTGTTTTTGCCAGAGCAGTTCCATATGTGTCCAGCAACACAAAACAAGGAACATACTTGATGTCATAGTGCAAAACCTGGAACAATAGACAAAT---AGCTCTT--AATCTTCACCTCC----GGATAAACAAGATACG--GCATATGCATACAACTACA---GAAAAACACTCTAGCTG-----------------------------------------------------------------
>PTA0
---------------------------TCAAACTTCTTGAAATC-TAAATAAACCCTTCAACATTAAAGCATGTACAA---------------------------------CATTCATTAACA--GTCTGTCTTCTAAGATTCATCT-TGC--TTGA--TTTGTACT-CTATTATCTAAG--GAATGTG--AATCCTTCATTGCCTTTCTAATGGGCCGCACGCTTTCCAGAAGATAAGATAACCCTGTTAGAACATGTAACCTACTAGCAGGAGTGCCTGTTTTTACCAAAGCAGTTCCGTATGTGTCCAGCAACACAAAACATGGAACATACTTGATGTCATAGTGCAAAACCTGCAACAACAGAAAAA------CTCTT--AATCTTCATCTGC----AGATAAACAAGATAAG--GCATAGGCACACAACTACA---GAAAAAGTCTCTCGCTGAAAGGAC-CAAC------AAAA-------------------------------------------
>RC54
--------------------TCCA--CTCAAACTTCTTGAAACC-CAAATAAACTCCTCAGCATTAAAGCATGTACAG---------------------------------CATTAACTAACATTCTGTGTGTTCCAAGATTCATCT-TGC--TTAA--TTTGTACTCCTATTATCTGAG--GGATGTG--CATTTTTCATTGCCTTTCTAATGGGCCTCATGCTTTCCAGAAGATAAGATAATCCTGTTAGTACATGTAACCTGCTAGCAGGAGTGCCTGTTTTTGCCAGAGCAGTTCCGTATGTGTCCAGCAACACAAAACATGGAACATACTTGATGTCATAGTGCAAAACCTGGAACAATAGACAAAT---AGCTCTT--AATCTTCACCTGC----GGATAAACAAGATAGG--GCATATGCATACAACTACA---GAAAAACACTCTAGCTGAAAGAAC-AA-------------------------------------------------------
>RR55
---------------------------TCAAACTTCTTGAAACC-CAAATAAACTCCTCAGCATTAAAGCATGTACAG---------------------------------CATTAACTAACATTCTGTGTGTTCCAAGATTCATCT-TGC--TTAA--TTTGTACTCCTATTATCTGAG--GGATGTG--CATTTTTCATTGCCTTTCTAATGGGCCTCATGCTTTCCAGAAGATAAGATAATCCTGTTAGTACATGTAACCTGCTAGCAGGAGTGCCTGTTTTTGCCAGAGCAGTTCCGTATGTGTCCAGCAACACAAAACATGGAACATACTTGATGTCATAGTGCAAAACCTGGAACAACAGACAAAT---AGCTCTT--AATCTTCACCTGC----CGATAAACAAGATAGG--GCATATGTATACAACTACA---GAAAAACACTCTA---------------------------------------------------------------------
>SA1
--------------AGTGCAGAAACTCTCAAACTCCTTGAAACC-AAAACAAACTCTTCAGCATTAAAGCACGTACAG---------------------------------AATTTACTAACAATCTGTGTCTTCCATGATTCATCT-TGC--TTGA--TTTGTACTGCTATT-------------------ATCCTTCATTGCCTTTCTAATGGGCCGCATGCTTTCCAGAAGATAAGATAACCCTGTTAGTACATGTAACCTACTAGCAGGAGTGCCTGTTTTTGCTAGAGCAGTTCCATAGGTGTCCAGCAACACAAAACATGGAACATACTTGATGTCATAGTGCAAAACCTGCAACAACAGAAAAAT---AGCCCTT--AATATTCATATAC----AGATAAAAACGATAGG-GGCATAAGCGCACAACAACA---GAAAAATACTCTAGCTGAGAGGAC-CAAC------AAAACT-TGAAACGAGATGAAATTCTGAACAAAACATGCACAATT--
>SC0
---------------------------TCAAACTTCTTGAAACCAAAAAAAAACTCTTCAGCATTAAAGCATGTACAG---------------------------------CATTTGCTAACATTCTTTGTCTAGCAAGATTCATCT-TGG--TTGA--TTTATACTACTATTATCTAAG--ATATGTG--CATCCTTCATTGCCTTTCTAATAGGCCGCATGCTTTCCAGAAGATAAGATAACCCTGTGAGTACATGTAACCTACTAGCAGGAGTGCCTGTTTTTGCCAGAGCAGTTCCATATGTGTCCAGCAACACAAAACATGGAACATACTTGATGTCATAGTGCAAAACCTGGAAC-ATAGAAAAAT---ACCTCTT--AATCTTCATCTGC----GGATAAACAAGATAGG--GCATAGGCACACAACTACA---GAAAAACACTCTAGCTGAAA--------------------------------------------------------------
>SG23
---------------------------------------------GGAAGAATATCTCAAACAAATATCCCCATGAATAGAATCTAACATCA-TTAAGATGACTTTGCATTGCTTTTGCAAACTCGTAAGCTTTGCCAACTTTATGT-ACC--TTGA--TTTGGACTTGTATCATCTGAG--GATTGCA--CAGGCTTCATTGCCTTTCTAATGGGCCGCATGCTTTCTAGAAGATAAGACAAACCTGTCAATACATGTAACCTACTAGCAGGAGTGCCTGTCTTTGCTAGTGCAGTTCCATATGTGTCTAGCAACACAAAACATGGAACATACTTGATGTCATATTGGAGAACCTGCAATAA---AACATTCA-AATTCTT--ATCCTATATGAGC----ATGCTTTTAAAACAAA-TATCACCAA-ATAATATTCAAA-AAAATGTACCATTGCCACAAAAGTACAGG------AAAAAT-CCATACTAGCTGA---------------------------
>SS22
---------------------------ACATGCTTCTTAATACG-GGAAGAATATCTCAAACAAATATCCCCATGAATAGAATCTAACATCA-TTCAGATGACTTTGCATTGCTTTTGCATACACGTAAGCTTTGCCAACTTTATCT-ACC--TTGA--TTTGGACTTGTATGATCTGAG--GATTGCA--CAGGCTTCATTGCCTTTCTAATGGGCCGCATGCTTTCTAGAAGATAAGACAAACCTGTCAATACATGTAACCTACTAGCAGGAGTGCCTGTCTTTGCTAGTGCAGTTCCATATGTGTCTAGCAACACAAAACATGGAACATACTTGATGTCATATTGCAGAACCTGCAATAA---AACATTCA-AATTCTT--ATCCTATATGAGC----ATGCTTTTAAAACAAA-CATCCCCAA-ATAATATTCAAA-AAAATGTACCATTGCCACAAAAGTACAGG------AAAAAT-CCATGCTAGCTGAAATGATGGAGAAAAAACGTTAAATT--
>SV36
-------------------------------------------------------------------------TGTAAAGCAACTTATTGCA-TTCATATGAC--TGAATTACTTTTGTCAACTTCTCGGCCTTGTGCAATTCATCT-ATC--TTGA--TTTGTCTTCC--TTAACTGAC--GGATGCT--CATGCTTTATTGCCTTCCGAATAGGCCTCATGCTTTTTAGAAGATAAGACAACCCTCGTAATACATGTAACCTACTAGCAGGTGAGCCTGTCTTTGCCAGAGCAGTTCCATATGTGTCTAGCAACACAAAACATGGAACATACTTGATGTCATAATGCAAAACCTACAACAAGAGAAAATTAG-AATTATT--ATTCTTCATATGC----AGACTTGTGAAATAAA-CATTCATGAAACTCAATACA---AGGAGAGGCCATAGACA-----------------------------------------------------------------
>TB39
---------------------ACTCATTTAAGCTTCCT-ATACA-GGAAGAATCTCTCAAACAATAATATTCGTATAA---ATCTAAAAGCA-ATCATATGAC--AGCATTGCTTTTGTGAACTCATAGGTCTTACCAAATTCATCT-ACC--TTGA--TTTGTGCTCCTATCATCTGAG--GGTTGCA--CAGGCTTTATTGCCTTTCGAATGGGTCGCATGCTTTCTAGAAGATAAGACAACCCTGTCAATACATGCAACCTACTAGCAGGAGTGCCTGTCTTTGCTAGAGCAGTTCCATATGTGTCTAGCAACACAAAACATGGAACATACTTGATATCATATTGCAGAACCTGCAACAACAGAAAATTAG-AATTCTT--ATCC-ACAAGTGC----AGGCTTGTGAAATAAG-CACTACTGAAAGAATATACAAAGAAGACAGACCAAAGGCAAAACAGAACAGG------AAAAAC-GCATACCAACTGAAATGATCAACA----------------
>TC31
TTAAAATTATCATGACTAACT------TTAACCCTATTGATATT-AGAA-AAACTTTCTAACTGTAATATTGATAT-----ATCCAAAATCATTCTTGCAGACAGCATTTTCCTTTTGTAGC-AAATATATCTGGTCTACTTAATCT-ACA--TTAA--TCTGAACTACTGTTAGCGTGG--GAGGGCA--CGTGCATCATTGCTTTCCTGATGGGCTGCATACTTTCTAGAAGATACGATAGCCCTATGAGTACATGTGATCTACTAGCAGGTGTGCCTGTCTTAGCCAGAGCAGTTCCGTATGTAACTAGCAACACAAAGCAGGGCACATATTTGATGTCATAGTGCAGAACCTGAAAGTTAAAAAAAATTG-TTCTCTTA-AATCTGCTAAAGT----AGATTTGCCAAAGAAG-CATTCACGAAAGTTCACAAAAA-GGAAACTACTTCACATGCAAATAAGAAAAATAAAAGAGTAC-TCTTACCAGCTAAAATGATAAGGAAA--------------
>TN1
TTAAAATTATCATTGCTGATTGCTTCTTTAAGCTTCTTGATACA-GGAAGAATCTCCCAAACAATGATATTCATATGA---ATCTAAAAGCA-TTCGCATGAC--TGCATTGTTTTTGTGAACTCATACGTCTTGCCAAATTCATTT-ACC--TTGA--TTTG--CTCCTATCATCTGAG--GCTTGCA--CAGGCTTTAGTGCCTTTCTAATGGGCCGCATGCTTTCTAGAAGATAAGACAGCCCTGTCAATACATGTAACCTACTAGCAGGAGTGCCTGTCTTTGCTAGAGCATTTCCATATGTGTCTAGCAACACAAAACATGGAACATACTTGATATCATATTGCAGAACCTGCAACAAGAGAAAAGTAG-AATTCTT--ATCCTATATGTGC----AGGCTTGTGAAATAAG-CACTACTGAAAGAACATACAAATAAGACGGACCAGAGGCAAAACAGAACAGG------AAAAAC-TCATACTAGCTAACTTGATC--------------------
>TO14
---------------------------------------------------------------------------------------CACCA-TTCAGATGACTTTGCATTGCTTTTGCAAACTCCTAAGCTTTGCCAAATTTCTCTAACT--TTGA--TTTGGACTTGCATCATCTGAG--GGTTATA--CAGGCTTCATTGCCTTTCTAATGGGCTGCATGCATTCTAGAAGATAAGACAAACCTATCAATACATGTAACCTACTAGCAGGAGTGCCTGTCTTCGCTAGTGCAGTTCCATATGTGTCCAACAACACAAAACATGGAACATACTTGATGTCATAATGCAGAACCTCAGCCAA---CCATGCTT-TGTTCTC--CACGTCTG-----------------------------------------------------------------------------------------------------------------------------------
>TPL03
--------------------------CTCAAACTTCTTGAAACC-AAAATAAACTCCTCAGCATTAAAGCATGTACAG---------------------------------CATTAACTAACATTCTCTGTGTTCCAAGATTCATTT-TGC--TTGA--TTTGTACTCCTATTATCTGAG--GGATGTG--CATTTTTCATTGCCTTTCTAATGGGCCGCATGCTTTCCAGAAGATAAGATAATCCTGTTAGTACATGTAACCTGCTAGCAGGAGTGCCTGTTTTTGCCAGAGCAGTTCCATATGTGTCGAGCAACACAAAACAAGGAACATACTTGATGTCATAGTGCAAAACCTGGAACAACAGACAAAT---AGCTCTT--AATCTTCACCTGC----GGATAAACAAGATAGG--GCATATGCATACAACTACA---GAAAAACACTCTAGCTGAAAGAAC-AACA------AAA---------CCGGATGAAATTCTGAACAAAACATACACAATT--
>WN5
--------------------------------CTTCTTGAAACA-TGAAGAA--------------------------AATGATTAAAATTTAAAAAAAAAAACATTCATCAACTAAATTCTTCGTCATGTCTT-CCCAGTTCATCT-ACT--TTTA--TTTGTATTCTTATTGACCGAG--GGATGCG--CATCCTTCGTTGTCTTTTTAATGGGCCTCGTGCTTTCCAGAAGATAAGACAACCCTGTTAATACATGTAACCTACTAGCAGGAGTGCCTGTCTTTGCCAAAGCAGTTCCAAATGTGTCTAGCAACACAAAACATGGAACATACTGTATGTCATAATGAAGAACCTGCAAAAT---AAAAATAA-AATTCTT--CTTTGTCATCTAC----AGGCTTATGGTATAAA-TTTCCTGAAAAGTAAATACAAA-GGAGACAGGCATAGGCAAAACAGAACACA------AAAACT-TCATACTAACTGAGATGAGCAGCAAAAC------------
>WS10
-----------------------------------------------------------------------------------------------------------------------------------------AATTTATTCTATAA--TAGA--TTTTGACTTGTGTCATCTGAT--GGTAGCA--GCAGCTTCATTGTATTTTTATCATACTACATGCTTTCTAGAAGATAGGTCAAACCTGTCAATTCATGTAGCCTACTGGTAGGGGTGCCTGTATTTGCTAGTGCAGTTCCATATGTGTCTAGCAACACAAAACATGGAACATACTTGATGTCATAATGTAGCACCTCAGGAAAC--CATAC------TTTGT--TCTCCACATCTGCCATAACATTGTTGAGCTAGATTTTTTTTTTTGGCCTCCACATA-AGCCACAATATTTTGCAAAGAAGCAGAG----------AGT-CTGCACCTGGGAGAGTACA---------------------
