# Supplementary material for: Development of a Target Enrichment Probe Set for Conifer (REMcon)
Source: Biology (Basel). 2024 May 22;13(6):361. doi: 10.3390/biology13060361 (PMC11200496; doi:10.3390/biology13060361)
Supplement: Supplementary file 1 [file biology-13-00361-s001.zip › biology-2960267-supplementary/Sup data/MO_orthlogs_alignments/Thupl29378054s0004_1.ortho.selected_stripped.aln.fasta]

>AA3
---------------------------------------------------------------------------------ACGATTCTGATAGACCTGTTTAT-----------------------------------------------TCTAGAATCATGGTCAATCCTGGCAAAGGTTTACTTGAAAGAAA------GAAAAAAAACCTCATCTGTCCATACAAAAAGAGACTT-AGAAGGTGTACTGTTCTCTCTT-----TAAGATCTGCCATTTTTAACAAGAAA-GTTTTATCTTACCATCTGCTTTAAGCTTGGGTCTCGTAGAATGCCATAAGCTGCCCATACCGACCATGCCTCGAGCACAACACCATCAAATCCCATGTTTCTA-----GACATATAATTG-AAAATTGTTTC------------------------------AAAG----GAATCAAGTGAGAGCTAATAT-C-AATAGAAGTATAAATGATCAACATA--AATTCAGTCACCTACTTGCATTCAGAAACAATAAGATCAATTGCTTGCTTCCTTTGCCTCTTC-TTTGTCAAATAATCCATGGGTGGTGCTTCCAATATAACTCTAGGCAGTATCTGTTTTCAATTCGCCCCCAGA---CTTAGTCAGCAAACACAC--TGCA-AAATATGACTTAAAA--AGTAACTCATTCCATCCGGAATAATATGG--TACTTAAAGTTT-TATGTCAATCACTATTAGTAAGAGAAATTCCACTTAACT-AAAAGCAATATTGAGAAAGAATGA-----------------------------
>AA60
-ACTTCTTGCTTCTTTGAATGTTCTTCATAATCAAAATAATGTTCCATGCTCTGCTTATCCCAATGCAACTTAATTTTGGTACCTTTTGGAAGAACATAATTATTTCCATA-GATGATATACA-TCAGTTGCTGTAAACATGTCCGGATCATTCTGATTTGAATGTGGAAACACCAACT-GCAACTTCAAGAAAC-TGTAATGCCTGTAATAT----TGGGAAGAAGAAAATAGTATA-AATAGATGTGTAACTTAATATTCAGTCTAATCAATTATATCTTCAATGGAGAATTTTTCATGTTACCATCTTCCGTAATCTTGGATCTTTTAGAATGCCATAAGCTGTCCACACTGACCATGCCTCTATGACCACACCATCAAATCCCATGTTTCTA-----AATGCATTTGTA-GCAATTACATT------------------------------AAAGGAT-AAACCAAAAGGAATCTAAT-----------------AGTAATCATGAGA--AAGTGAATCACTCACTTGCATTCAGAAACAATAAGATCAATCACTTGCTTCCTTTGCATTTTC-TTTGTCAAAAATTCTGTAGGCGATGCTTCCAATAAAACTCTAGGAAGTATCTGTTGTCAATTAGCACCCAAA--CTTTAA----TGAGTGCAT-CCATA-AAAAATAAATTCAAA--GGTAA---ATTCAATTCTGATGGATGGAA--TATAAAAATTCA-TCTGCAAGAATCAGC------------------------------------------------------------------------------
>AAR4
---------------------------------------------------------------------------------ACGATTCTGATAGACCTGTTTAT-----------------------------------------------TCTAGAATCATGGTCAATCCTGGCAAAGGTTTACTTGAAAGAAA------GAAAAAAAACCTCATCTGTCCATACAAAAAGAGACTT-AGAAGGTGTACTGTTCTCTCTT-----TAAGATCTGCCATTTTTAACAAGAAA-GTTTTATCTTACCATCTGCCTTAAGCTTGGGTCTCGTAGAATGCCATAAGCTGCCCATACCGACCATGCCTCGAGCACAACACCATCAAATCCCATGTTTCTA-----GACATATAATTG-AAAATTGTTTC------------------------------AAAG----GAATCAAGTGAGAGCTAATAT-C-AATAGAAGTATAAATGATCAACATA--AATTCAGTCACCTACTTGCATTCAGAAACAATAAGATCAATTGCTTGCTTCCTTTGCCTCTTC-TTTGTCAAATAATCCATGGGTGGTGCTTCCAATATAACTCTAGGCAGTATCTGTTTTCAATTCGCCCCCAGA---CTTAGTCAGCAAACACAC--TGCA-AAATATGACTTAAAA--AGTAACTCATTCCATCCGGAATAATATGG--TACTTAAAGTTT-TATGTCAATCACTATTAGTAAGAGAAATTCCACTTAACT-AAAAGCAATATTGAGAAAGAATGACCAGA------------------------
>AME1
------------------------------------------------------------------------------------------------------------------------------------------------------------------------------------------------------------ATGAAACTTCATCTGTCTATACAAAAAGAGACTT-AGAAGGTGTACTGTTCTCTCT------TAAGACCTACCATTTTTAACAAGAAA-GTTTTATCTTACCATCTGCCTTAAGCTTGGGTCTCTTAGAATGCCATAAGCTGCCCATACTGACCATGCCTCAAGCACAACACCATCAAATCCCATGTTTCTA-----GACATATAAAAG-AAAATAGTTTC------------------------------AAAG----GAGTCAAGTGAGAGCTAATAT-C-AATGGAAGTATAAATGATCAACATA--AAGCCAGTCACCTACTTGCATTCAGAAACAATATGACCAATTGCTTGCTTCCTTTGCCTCTTC-TTTGTCAAATAATCCATGGGTGATGCTTCCAATATTACTCTAGGCAGTATCTGTTTTCAATTCGCCCCCCGA--ATTTAGTCAGCAAACACAC--AGCA-AAATATGACTTAAAA--AGTAGCTCATTCCATCCAGAAAAATATGG--TATTTAAAGTTT-TATGTCAATCACTATTAGTAAGAGAAATTCCACTTAACT-AAATGCAATATTGAGCAAAAAGAATGA--------------------------
>APA47
-------------------------------------------------------------------------------------TTTTGAGGAGTATCTTCAT-----------------------------------------------TCCTAAATAATGTACTATCCTCTCAAAA-TAGATTCCAAGAAAT-AAAAATACTCATAAAAATTCATCCAATAAAATAAAGAGGTTT-AGAAGAAGAACCATTTTTTATT-----TACAGCCTGAGATATTAATAAGAAAGATTTTTTATCTACCATTTTCCGCAAGCTTGGATCGTTTAGAATTCCATAAGATGCCCACACTGACCATGCCTCAAGCACAACACCATCAAATCCCATGTTTCTA-----AATATGCAAGTG-AAAATA-TATC------------------------------AAAGGAG-TCGTCAAATGGATGCTAATAT-T-----TAAGTAAAATTAATAAACATA-AGAGGCAACCACCTACTTGCATTCAGAAACAATAAGATTGATCACTTGCTTCCTTTCCTTCTTC-TTTGCCAACAATTCTATAGGCGATGCTTCCAATATAACTCTAGGAAGTATCTGTTTTCAATTGCCCAAAGAC--TTTTTGTTAGCAAACAAGC--TGCA-ACATGCAACTTAGCA--AGTAAAAGATCCTATGCAAAATGAGAGAA--CACTAAGATTCA-TATCTAAACACTTGT-----AGAGCAGATAAACCGAGCT-AAAGGAAGTCTTGAGGAAAATAAATGAATGCGAAG----TTGTGTTATTTG-G
>ASA51
----------------------------------------------------------------------------------------------------------------------------------------------------------------------------------------------------------------------------------------------------------------------------CAGCCTACCATATTGTTAGGAAAGTTTTTTTATTTACCATTTTCCGCAAGCTTGGATCTTTTAGAATACCATAAGCTGCCCACACTGACCATGCCTCCAGCACAACACCATCTAATCCCATGTTTCTA-----AAAATGCAAGTG-AAAATATTATC------------------------------AAAGGAG-TAGCCAAATGGACACTAATAT-T-----TAAGTAAAATTAATAAACACA-AGAATCAACCACCTACTTGCATTCAGAAACAATAAGATTGATCACTTGCTTCCTTTCCTTCTTC-TTTGCCAACAATTCTATAGGCGATGCTTCCAATATAACTCTAGGAAGTATCTGTTTTCAATTCGGAAAAAAA----TCAGTTAGGAAACAAGC--TGCA-ATATGCAACTTGGCA--AGTAAAAGATCCTATGTGAAATGACAGAA------------------------------------------------------------------------------------------------------------
>CD18
------ATGCTTCTTTGAATGTTCTTCATAATCAAAATAATGTTCCATGCTCTGCTTATCCCAATGCAACTTAATTTTGATACCTTGTGGAAGAACATAATCATTTCCATA-GATGATATACA-TCAGTTGCTGTAATCATGTCGGGATTATTCTGATTTGAATTTGGAAACACCAACT-GCAACTTCAAGAAAT-TGTAATGCCTGTAATAT---TTTTACCATAGAAAATACTGTG-AATAGATATATAATTTAATACTCAGTAAAAGCACTAATAGCTTTAATGGACAA--TTTTCTTTTACCATCTTCCGTAATCTTGGATCTTTTAGAATGCCATAAGCTGTCCACACTGACCATGCCTCAAGGACCACACCATCGAATCCCATGTTTCTA-----AATACATAGGTA-ACAATTACATC-------------------------------AAGGAC-AAACCAAGTGGAATTCAATAC-C-AATGGAAGTCAAAGTAATCCCGGAG--CAACTAATCACTTACTTGCATTCAGAAACAATAAGATCAATCACTTGCTTCCTTCGCATTTTC-TTTGTCAAAAATTCTATAGGTGATGCTTCCAATAAAAATCTAGGAAGTATCTGTTTTCCATTAAC---------------------------------------------------------------------------------------------------------------------------------------------------------------------------------------------
>CH19
-CTTCGATGCTTCTTTGAATGTTCTTCATAATCAAAATAATGTTCCATGCTCTGCTTATCCCAATGCAACT---TTTTGATACCTTGTGGAAGAACATAATCATTTCCATA-GATGATATACA-TCAGTTGCTGTAATCATGTCGAGATTATTCTGATTTGAATTTGGAAACACCAACT-GCAACTTCAAGAAAT-TGTAATGCCTGTAATAT---TTTTACCATAGAAAATACTGTG-AATAGATGTATAATTTAATACTCAGTATAAGCACTAATAGCTTTAATGGACAA--TTTTATTTTACCATATTCCGTAATCTTGGATCTTTTAGAATGCCATAAGCTGTCCACACTGACCATGCCTCAAGGACCACACCATCGAATCCCATGTTT----------------------------------------------------------------------------------------------------------------------------------------TTGCATTCAGAAACAATAAGATCAATCACTTGCTTCCTTCGCATTTTCTTTTGTCAAAAATTCTATAGGTGATGCTTCCAATAAAAATCTAGGAAGTATCAATCCACTGCTGATTA-------------------------------------------------------------------------------------------------------------------------------------------------------------------------------------------
>CO8
ACTTCTTTGCTTCTTTGAATGTTCTTCATAATCA--------------------------------------AATTTTGGTACCTTTTGGAAGAACATAATTATTTCC------------ATA-TCAGTTGCTGTAAACATGTCAGGATCATTCTGATTTGAATGTGGAAACACCAACT-GCAACTTCAAGAAAT-TGTAATGCCTGTAATAT----TGGGAAGAAGAAAATAGTACA-AATAGATGTGTAACTTAATATTCAGTCTAATCAGTTATATCTTCAATGGAGAATTTTTCATGTTACCATCTTCCGTAATCTTGGATCTTTTAGAACACCATAAGCTGTCCACACTGACCATGCCTCAATGACCACACCATCAAATCCCATGTTTCTA-----AATGCATATGTA-GCAATTACATT------------------------------AAAGGAC-AAACC------AATCTAAT-----------------AGTAATCATGAGA--AAGCGAATCACTCACTTGCATTCAGAAACAATAAGATCAATCACTTGCTTCCTTTGCATTTTC-TTTGTCAAAAATTCTGTAGGCGATGCTTCCAATAAAACTCTAGGGAGTATCTGTTGTCAATTAGCATCCAGA--CTTTAA----TGAGTGCAT-CCATA-AAAAATAAATTCAAA--GTTAA---ATTCAATTCTGATGGATGGAA--TATAAAAATTCA-TCTGCAAGAATCAGT--------------CCACGTTACT-AAAAGCAATGTTGAGAAAATGAATGAACAAGAAAACATAGGATACAAGTAACT
>CP16
--------------------------------------------------------------------------TTTTGATACCTTGTGGAAGAACATAATCGTTTCCATA-GATGATATACA-TCAGTTGCTGTAATCATGTCAGGATCATTCTGATTTGAATGTGGAAACACCAACT-GCAACTTCAAGAAAT-TGTAATGCCTGTAATAT---TTTTACCATAGATAATACTGTG-AATAGATGTATAACTTAATATT-----TAAGCACTACTATCTTTAATGGAGAA--TTTTATTTTACCATCTTCCGTAATCTTGGATCTTTTAGAATGCCATAAGCTGTCCACACTGACCATGCCTCAAGGACCACACCATCAAATCCCATGTTTCTA-----AATACATAAATA-GCAATTACATC------------------------------AAAGGAC-AAACCAAATGGAATCTAATAC-CAAAAGGAAGTAAAAGTAATCTCGAGA--AAGCTAATCACTTACTTGCATTCAGAAACAATAAGATCAATCACTTGCTTCCTTTGCATTTTC-TTTGTCAAAAATTCTGTAGGTGATGCTTCCAATAGAAATCTAGGAAGTATCTGTTTTCAATTAGCACCCAGA--CTTTAA----TAAGTGCAT--CACA-AAACATAAA-----------------TTCAATTCTAAAGGATCAAA--TATAAAAATTCA-AATGCAAGAACTAGT-AATAAAAGCTGTTCCACGCAACTAAAAAGCACTGTTGTGAAATGAATTGAAAACAATTGAATATA---TGACTTACC
>CP161
--------------------------------------------------------------------------TTTTGATACCTTGTGGAAGAACATAATCGTTTCCATA-GATGATATACA-TCAGTTGCTGTAATCATGTCAGGATCATTCTGATTTGAATGTGGAAACACCAACT-GCAACTTCAAGAAAT-TGTAATGCCTGTAATAT---TTTTACCATAGATAATACTGTG-AATAGATGTATAACTTAATATT-----TAAGCACTACTATCTTTAATGGAGAA--TTTTATTTTACCATCTTCCGTAATCTTGGATCTTTTAGAATGCCATAAGCTGTCCACACTGACCATGCCTCAAGGACCACACCATCAAATCCCATGTTTCTA-----AATACATAAATA-GCAATTACATC------------------------------AAAGGAC-AAACCAAATGGAATCTAATAC-CAAAAGGAAGTAAAAGTAATCTCGAGA--AAGCTAATCACTTACTTGCATTCAGAAACAATAAGATCAATCACTTGCTTCCTTTGCATTTTC-TTTGTCAAAAATTCTGTAGGTGATGCTTCCAATAGAAATCTAGGAAGTATCTGTTTTCAATTAGCACCCAGA--CTTTAA----TAAGTGCAT--CACA-AAACATAAA-----------------TTCAATTCTAAAGGATCAAA--TATAAAAATTCA-AATGCAAGAACTAGT-AATAAAAGCTGTTCCACGCAACTAAAAAGCACTGTTGTGAAATGAATTGAAAACAATTGAATATA---TGACTTACC
>CR44
------------------------------------------------------------------------------------------------------------------------------------------------------------------------------------------TCAGAGATT-CAACTTGGAATTTGTCACAGCATTAATAATACATGCAGAACT-AAAGAATGGAACCATTTTCAAC-----ACAGGACTAAGAAGTATAAACAGGAGAGGTTTAATTTACCATTTGACGTAAGCTTGGATCTTTTAAAATGCCATAAGCAGTCCATATTGACCAGGCTTCAAGTACAACACCATCGTACCCCATGTTTCTA-----CATAAACAAGAA-ACTAAA-------------------------------------------TAACCCAATACAGACTAACAT-C-AATGGAACTAAAAGAAGAGAACATA--AACAAAGTCACTCACTTGCATTCAGAAATGATTAGATCAATTGCTTGCTTCCTTTGTCTCTTC-TTTGTCAACAACTGTACGGGTGATGCTTCCAATATGACCCTAGGCAGAATCTGCTTTTAATTGGATGGTGGA--CTTCAGTCAGTAAATAAAT--GGAATAAATTTGACACTCAA--AAGAAAA----------------------------------------------------------------------------------------------------------------------------------
>DA12
-------TGCTTCTTTGAATGTTCTTCATACTCAAAATAATGTTCCATGCTCTGCTTATCCCAATGTAACTTAATTTCGGTACCTTTTGGAAGAACATAATTATTTC-----GATGATATACA-TCAGTTGCTGTAAACATGTCAGGATCATTCTGATTTGAATGTGGAAACACCAACT-GCAACTTCAAGAAAT-TGTAATGCCTGTAATAT----TGGGAAGAAGAAAATAGTATA-AATAGATGTATAACTTAATA-TCAGTCTAATCACTATTATCTTTAATGGA-----TTTCATTTTACCATCTTCCGTAATCTTGGATCTTTTAGAATGCCATAAGCTGTCCACACTGACCATGCCTCAACAACGACACCATCAAATCCCATGTTTCTA-----AATATATACGTA-GCAATTACATC------------------------------AAAGGAC-AAACCAAAAGGAAGCTAAT-----------------AGTAATCGTGAGA--AAGCGAATCACTCACTTGCATTCAGAAACAATAAGATCAATCACTTGCTTCCTTTGCATTTTC-TTTGTCAAAAATTCTGTAGGTGATGCTTCCAATAAAACTCTAGGAAGTATCTGTTTTCAATTAGCACCCAGA--CTTTAAT---TGAGTGCAT-CCATA-AAAAATAAATTCAAC--GGTAA---ATTCAATTCTGATGGATGGAA--TATAAAAATTCA-TCTGCAAGAATCAGC-AATATAGATTGTTCCACATTACTAAAAAGCAATGTTGCGAAAAAAAAATGAATGAAAT-------------------
>DB53
--------------------------------------------------------------------------TATTTAGAATATTTTGATGAGCATCTTCAT-----------------------------------------------TCCTAAATTTTGTTCTATCCTCTCAAAA-TAGAGTGCAAGAAAT-GAAAATCCTCATAAATATTCATTCTATAAAATAATGAAGTTT-AGAGGATGAACCATTTTCAATT-----TACAGCCTCAGATATTAATAGGAAAGCTTTTTTATTTACCATTTTCCGCAAGCTTGGATCTTTTAGAATTCCATAAGATGCCCACACGGACCATGCCTCAAGCACAACACCATCAAATCCCATGTTTCTA-----AATATGCAAGTC-AAAATATTATC------------------------------GAAGGAG-TCATC-AATAGATGCTAATAT-T-----TAAGTAAAACTAATAAACATA-AGAGGCAACCACCTACTTGCATTCAGAAACAATAAGATTGATCACTTCATTCCTTTCCTTCTTC-TTCGCCAACAATTCTATGGGTGATGCTTCCAATATAACTCTAGGAAGTATCTGCTTTCAATTGGCCAGAGGC--TTTTTGTTAGCAAACAAGC--TGCA-ACATGCAACTTAGCA--AATAAAAGATACTATGCAACATCACAGAA--TACTAAGATTCA-TATTCAAACATTTGT-----AGAGCAGATAAACCGAACT-AAAGGCCGCATTGAGAAAAATAAATGAATGGAAAGA-----------------
>DC1
-------------------------------------------------------------------------------------------------TCTTCAT-----------------------------------------------TCCTAAATTTTGTTCTATCCTCTCAAAA-TAGAGTCCAAGAAAT-GAAAATCCTCATAAATATTCATTCTATAAAATAATGAAGTTT-AGAGGATGAACCATTTTCAATT-----TACAGCCTCAGATATTAATAGGAAAGCTTTTTTATTTACCATTTTTCGCAAGCTTGGATCTTTTAGAATTCCATAAGATGCCCACACTGACCATGCCTCAAGCACAACACCATCAAATCCCATGTTTCTA-----AATATGCAAGTC-AAAATATTATC------------------------------AAAGGAG-TCATC-AATAGATGCTAATAT-T-----TAAGTAAAACTAATAAACATA-AGAGGCAACCACCTACTTGCATTCAGAAACAATAAGATTGATCACTTCGTTCCTTTCCTTCTTC-TTCGCCAACAATTCTATAGGCGATGCTTCCAATATAACTCTAGGAAGTATCTGCTTTCAATTGGCCAGAGGC--TTTTTGTTAGCAAACAAGC--TGCA-ACATGCAACTTAGCA--AATAAAAGATACTATGCAACATCACAGAA--TACTAAGATTCA-TATTTAAACATTTGT-----AGAGCAGATAAACCGAACT-AAAGGCCGCATTGAGAAAAATAAATGAATGGAAAGAA-GT---GTTATTTG-G
>DD1
-------------------------------------------------------------------------------------TTTTGATCAGCATCTTCAT-----------------------------------------------TCCTAAATTACGTTCTATCCTCTCAATA-TAGATTCCAAGAAAT-GAAAATCCTCATAAATATTCATTCAATAAAATAATGGGTTTT-AGAGGATGAACCATTTTCAATT-----TACAGCCTGAGATATTAATAGGAAAGGTTTTTTATTTACCATTTTCCGCAAGCTTGGATCTTTAAGAATTCCATAAGATGCCCACACTGACCATGCCTCAAGCACAACACCATCAAATCCCATGTTTCTA-----AATATGCAAGTG-AAAATATTATC------------------------------GAAGGAG-TAATC-AATGGATGCTAATAT-T-----TAAGTAAAGTTAATAAACATATAGAGGCAACCACCTACTTGCATTCAGAAACAATAAGATTGATCACTTGCTTCCATTCCTTCGTC-TTTGCCAACAATTCTATAGGCGATGCTTCCAATATAACTCTAGGAAGTATCTGTTTTCAATTGGCCA-AGGC--TTGTTGTTAGAAAACAAGC--TGCA-ACACGCAACTTAGCA--AGTAAGAGACACTATGCAAAATGACAGAA--TAATAAGATTCA-TATGTAAACACTTGT-----AGAGTAGATAAAGTGAAAT-AAAGGCAGTGTTGAGAAAAATAAATGAATGAAAACAA-GTTGCGTTATTTG-G
>DIM50
-------------------------------------------------------------------------------------TTTTGATCAGCATCTTCAT-----------------------------------------------TCCTAAATTACGTTCTATCCTCTCAAAA-TAGATTCCAAGAAAT-GAAAATCCTCATAAATATTCATTCAATAAAATAATGGGTTTT-AGAGGATGAACCATTTTCAATT-----TACAGCCTGAGATATTAATAGGAAAGGTTTTTTATTTACCATTTTCCGCAAGCTTGGATCTTTTAGAATTCCATAAGATGCCCACACTGACCATGCCTCAAGCACAACGCCATCAAATCCCATGTTTCTA-----AATATGCAAGTG-AAAATATTATC------------------------------GAAGGAG-TAATC-AATGGATGCTAATAT-T-----TAAGTAAAGTTAATAAACATACAGAGGCAATCACCTACTTGCATTCAGAAACAATAAGATTGATCACTTGCTTCCATTCCTTCGTC-TTTGCCAACAATTCTATAGGCGATGCTTCCAATATAACTCTAGGAAGTATCTGTTTTCAATTGGCCA-AGGC--TTGTTGTTAGAAAACAAGC--TGCA-ACACCCAACTTAGCA--AGTAAGAGACACTATGCAAAATGACAGAA--TACTAAGATTCA-TATGTAAACACTTGT-----AGAGTAGATAAAGTGAAAT-AAAGGCAGTGTTGAGAAAAATAAATGAA-------------------------
>FC13
-------------------------------------------------------------------------------------------------------------------------------------------------------------------------------------------------------------------------------------------------------------------------------ACTATTATCTTTAATGGA-----TTTCATTTTACCATCTTCCGTAATCTTGGATCTTTTAGAAAGCCATAAGCTGTCCACACTGACCATGCCTCAACGACGACACCATCAAATCCCATGTTTCTA-----AATATATACGTA-GCAATTACATC------------------------------AAAGGAC-AAACCAAAAGGAAGCTAAT-----------------AGTAATCATGAGA--AAGTGAATCACTCACTTGCATTCAGAAACAATAAGATCAATCACTTGCTTCCTTTGAATTTTC-TTTGTCAAAAATTCTGTAGGCGATGCTTCCAATAAAACTCTAGGAAGTATCTGTTTTCAATTAGCACCCAGA--CTTTAAT---TGAGTGCAT-CCATA-AAAAATAAATTCAAG--GGTAA---ATTCAATTCTGATGGATGGAA--TATAAAAATTCA-TCTGCAAGAATCAG-------------------------------------------------------------------------------
>FTS1
--------------------------------------------------------------------------TATTTAGAATATTTTGATGAGCATCTTCAT-----------------------------------------------TCCTAAATTTTGTTCTATCCTCTAAAAA-TAGAGTCCAAGAAAT-GAAAATCCTCAGAAATATTCATTCAATAAAATAATGAAGTTT-AGAGGATGAACCATTTTCAATT-----TACAGCCTGAGATATTAATAGGAAAGCTTTTTTATTTACCATTTTCCGCAAGCTTGGATCTTTTAGAATTCCATAAGATGCCCACACTGACCATGCCTCAAGCACAACACCATCAAATCCCATGTTTCTA-----AATATGCAAGTC-AAAATATTATC------------------------------GAAGGAG-TCATC-AATAGATGCTAATAT-T-----TAAGTAAAACTAATAAACATA-AGAGGCAACCCCCTACTTGCATTCAGAAACAATAAGATTGATCACTTGCTTCCTTTCCTTCTTC-TTCGCCAACAATTCTACAGGCGATGCTTCCAATATAACTCTAGGAAGTATCTGCTTTCAATTGGCCAGAGGT--TTTTTGTTAGCAAACAAGC--TGCA-ACATGCAACTTAGCA--AATAAAAGATACTATGCAACATGACAGAA--TACTAAGATTCA-TATGTAAACACTTGT-----AGAGCAGATAAAACGAACT-AAAGGCCGCTTTGAGAAAAATAAATGAATGGAAAGAA-GT---GTTATTTG-G
>FTS2
--------------------------------------------------------------------------TATTTAGAATATTTTGATGAGCATCTTCAT-----------------------------------------------TCCTAAATTTTGTTCTATCCTCTAAAAA-TAGAGTCCAAGAAAT-GAAAATCCTCAGAAATATTCATTCAATAAAATAATGAAGTTT-AGAGGATGAACCATTTTCAATT-----TACAGCCTGAGATATTAATAGGAAAGCTTTTTTATTTACCATTTTCCGCAAGCTTGGATCTTTTAGAATTCCATAAGATGCCCACACTGACCATGCCTCAAGCACAACACCATCAAATCCCATGTTTCTA-----AATATGCAAGTC-AAAATATTATC------------------------------GAAGGAG-TCATC-AATAGATGCTAATAT-T-----TAAGTAAAACTAATAAACATA-AGAGGCAACCCCCTACTTGCATTCAGAAACAATAAGATTGATCACTTGCTTCCTTTCCTTCTTC-TTCGCCAACAATTCTACAGGCGATGCTTCCAATATAACTCTAGGAAGTATCTGCTTTCAATTGGCCAGAGGT--TTTTTGTTAGCAAACAAGC--TGCA-ACATGCAACTTAGCA--AATAAAAGATACTATGCAACATGACAGAA--TACTAAGATTCA-TATGTAAACACTTGT-----AGAGCAGATAAAACGAACT-AAAGGCCGCTTTGAGAAAAATAAATGAATGGTAAGAA-GT---GTTATTTG-G
>GG1
-------------------------------------------------------------------------------TTTCCTACAAATGGAATTCGAATATTATAGCA-GGTA-----------------GCCAACATTTAGAAAACGTTTTGAAAGAGAAGTGTC-----------AGGATTGAAAGCATA-ACACATGCAAATAAAAAAATAGTTCACCGACTGAACTGACAG-AAGAAAGGAGCAACTTCCAATACAA-GTAAGGTGTAACTTTTGTAGGAGAGGGAATCTGTATTTACCAGCTGGCGTAAGCTTGGATCTCTTAGAATACCATAAGCTGTCCATATTGACCACGCCTCGAGCACAATGCCATCATACCCCATGTTTCTA-----CAGAAACAAGAG-AGAAAAAAGATAAAAAGTAACTAACTTCAAGAAAGAGCTTTCAATAAA-TTGTCAAACAGAGACTAGCAG-C-CAT-GAACTAAAAATGGGGAGCATA--ATCAAAGTCACCTACTTGCATTCAGAAACAATGAGACCAATTCCATGCTTCCTTTGTCTCTTC-TTTGTCAAAAACTCTCCAGGTGGTACTTCCAGTATGACTCTAGGCAGTATCTGTTTTTAATGAGTCAGTGGA--AATACTAAAACAATCCCTT------------------------AGGCAGACATTC-----------------------------------------------------------------------------------------------------------------------------
>HB41
---------------------------------------------------------------------------------------------------------------------------------------------------------------------------TCACATAA-TAGATTCAAAGAAGT-AAAAATCCTCATATAAATTCATCCAATAAAACAATGAGATTT-AGAGGATGAACTGTTTTTGATT-----TACAGCCCACCATATTAATAGGAAAGTTTTTTCAATTACCATTTTCCGCAAGCTTGGATCTTTTAGAATGCCATAAGCTGCCCACACTGACCAAGCCTCGAGCACAACACCATCAAATCCCATGTTTCTA-----AAAATGCAAGTG-AAAATGTTATCAAAA--------------------------AAAAAAG-TAGCCAAATGGAAGCTAATAT-T-----TAAGTAAAATTAATAAACATA-AGAGTCTACCACTTACTTGCATTCAGAAACAATAAGATTGATCACTTGCTTCCTTTCCTTCTTC-TTTGCCAACAATTCTATAGGTGACGCTTCCAATATAACTCTAGGAAGTATCTGTTTTCAATTGGCCAAAACA--ATGCAGTTAGCAAACAAGCTATGCA-ACATGCAACTTGGCA--AGTAAAAGATCATATGCAGAATGACAGAA--TACTTAGATTCA-TAAGAAAACATTTGT-----AGAGCAGA-------AATC-AAAGGCAGTATTGAGAAAAATAAATAAATGAAAAG------------------
>JO20
--------------------------------------------------------------------------TTTTGATACCTTGTGGAAGAACATAATCATTTCCATA-GATGATATACATTCAGTTGCTGTAAAAATGTCGGGATTATTCTGATTTGAATTTGGAAACACCAACT-GCAACTTCAAGAAAT-TGTAATGCCTGTAATAT---TTTTACCATAGAAAATACTGTG-AATAGATGTATAATTTAATACTCAGTATAAGCACTAATAGCTTTAATGGACAA--TTTTCTTTTACCATCTTCCGTAATCTTGGATCTTTTAGAATGCCATAAGCTGTCCACACTGACCATGCCTCAAGGACCACACCATCGAATCCCATGTTTCTA-----AATACATAGGTA-ACAATTACATC-------------------------------GAGGAC-AAACCAAGTGGAATTCAATAC-C-AATGGAAGTCAAAGTAATCCCGGAG--CAACTGATCACTTACTTGCATTCAGAAACAATAAGATCAATCACTTGCTTCCTTCGCATTTTC-TTTGTCAAAAATTCTATAGGTGATGCTTCCAATAAAAATCTAGGAAGTATCTGTTTTCAATTAGCACCCAGA--TTC--A----TAAGTGCAT--CACA-AAACATTAATTCAAA--AGTAA---GTTCAATTCTAAAGAATCAAG--TATAAAAATTAA-AATGCAAGAATTAGT-GA-AAAAGCTGTTCCACGTAACTCAAAAGCAATGTTGTG--------------------------------------
>JU21
ACTTCTACACTTTATGCAACTTCGATTGAAATTAAAACCCTGATAGA---------GATACAGAAGACAATTAATTTTGATACCTTGTGGAAGAACATAATCATTTCCATA-GATGATATACATTCAGTTGCTGTAAAAATGTCGGGATTATTCTGATTTGAATTTGGAAACACCAACT-GCAACTTCAAGAAAT-TGTAATGCCTGTAATAT---TTTTACCATAGAAAATACTGTG-AATAGATGTATAATTTAATACTCAGTATAAGCACTAATAGCTTTAATGGACAA--TTTTCTTTTACCATCTTCCGTAATCTTGGATCTTTTAGAATGCCATAAGCTGTCCACACTGACCATGCCTCAAGGACCACACCATCGAATCCCATGTTTCTA-----AATACATAGGTA-ACAATTACATC-------------------------------AAGGAC-AAACCAAGTGGAATTCAATAC-C-AATGGAAGTCAAAGTAATCCCGGAG--CAACTGATCACTTACTTGCATTCAGAAACAATAAGATCAATCACTTGCTTCCTTCGCATTTTC-TTTGTCAAAAATTCTATAGGTGATGCTTCCAATAAAAATCTAGGAAGTATCTGTTTTCAATTAGCACCCAGA--TTC--A----TAAGTGCAT--CAAA-AAACATTAATTCAAA--AGTAA---GTTCAATTCTAAAGAATCAAG--TATAAAAATTAA-AATGCAAGAATTAGT-GA-AAAAGCTGTTCCACGTAACTCAAAAGCAATGTTGTGAAAAAATAGATGAATAGAAGAA-ATTGTATAACTAACC
>LF2
-----------------------------------------------------------------------------------------------------------------------------------------------------------------------------------------------------------------------CATCCAATAAAACAATGAGGTTG-AGAGTATGAATTGTTTTCGATT-----TACAGCCTACCATATTAATAAGAATTTTTTTTAATTTACCATTTTCCGTAAGCTTGGATCTTTTAAAATGCCATAAGCCGCCCACACTGACCATGCCTCAAGCACAATACCATCAAATCCCATGTTTCTA-----AAAATGCAAGTG-AAAATATTATC------------------------------AAAGGAG-TAGCCAAATGGATGCCAATAT-T-----TAAGTAAAATTAATAAACATA-AAAGTCAACCACCTACTTGCATTCAGAAACAATAAGATTCATCACTTGCTTCCATTCCTTTTTA-TTTGCTAACAATTCTATAGGAGATGCTTCCAATATAACTCTAGGAAGTATCTGTTTTCAATTGGCCAAAAAAC-TTTCAGTTAGCAAGCAAGC--TGCA-ACATGCAACTTAGCA--AGTAAAAGATC------------------------------------------------------------------------------------------------------------------------------
>MC0
GCATCCGTACACAGTAAACAGTTCAACAAAACCACATCCAAGATCTTAGTGAAGTTCATTTAA----AAAATACTTTGCAGAAATTTTTGATGAGCATACTCAT-----------------------------------------------TCCTAAATTAAGTTATATACTCGCACAA-CAGATTCCAAGAAAT-ATAAATCCTCATAAAACTTCATCCAATAAGACAATGAGGTTT-CAAGAATGAATCATTTTCGATT-----TACAGCCTACCCTATTAATACGAAAGTTTTATCATTTACCATTTTACGCAAGCTTGGATCTTTTAGAATGCCATAAGCTGCCCACACTGACCATGCCTCAAGCACGACACCATCAAATCCCATGTTTCTA-----AAAATGCAAGAG-AAAACATTAGC------------------------------AAAGGAA-TAGCCAAATGGACATTCTAATAT-----TAAGTAAAACTAATAAGCATA-AGAATCAACCACCTACTTGCATTCAGAAACGATAACATTGATCACTTGCTTCCTTTCCTTCTTC-CTAGCCAACAATTCTATAGGCGATGCTTCCAATATAACTCTAGGAAGTATCTGTTTTCAATTGGCCAAAAAACTGTCTAGTTAGCAAACAAGC--TGCA-ACATGCAACTAAGCAAGAGTACAAGATCCTATGCAGAATGACAGAA--TACTAAGATTCA-AATGTAAACACTTGC-----AGAGCAGATCAACCAAACT-AAAGGTAGTGTTCAGAAAAATAAATGAAAAATTAAAA-AACAAA---------
>MT0
----------------AGCAGTTCAACAAAATCAAATGAGAGATCTTAGTGAA--------------------------TGTAATTTTTTAGGAGCATCTTCAT-----------------------------------------------TCCTAAATTATGCTCTATCCTCACAAAA-TAGATTCCAAGAAAT-AAAAACCCTCATAAAAATTCATCCAATAAAATAATGAGGTTC-AGAGGATGAACTGTTTTCAATT-----TACAGTCTACCAAACTAATAGGAAAGTTTTTTAATTTACCATTTTCCGTAAGCTTGGATCCTTTAGAATTCCATAAGATGCCCACACTGACCATGCCTCAAGCACAACACCATCAAATCCCATGTTTCTA-----AATATGCAAGTG-AAAATATTATC------------------------------AAAGGAG-TCATCAAATGGATGCTAATAT-T-----TAAATAAAATTAATAAACATA-TGAGTCAACCACCCACTTGCATTCAGAAACAATAAGATTGATCACTTGCTTCCTTTCCTTCTTC-TTTGCCAACAATTCTATAGGCGATGCTTCCAATATAACTCTAGGAAGTATCTGTTTTCAATTGGCCAAAAAA---AATTGTTAGCAAACAAGC--TGCA-ACATACAACTTAGAA--AGTAAAAGATCCTATGCAAAATGACAGAA--TACTAAGATTCA-TATGTAAATAATTGT-----AGAGCAGATCAACCGAACT-AAAGACAGTGCTGAGAAAAATAAATGAATGAAAAGAA-GTTGTGTTATTTG-G
>PA42
-------------------------------------------------------------------------------------------TGTAAAAATGCAC-----------------------------------------------AAAAAAG-----------TTCTATGAAT-AGAATTCCAAGAAAT-AAATATCCTCATAAAAATTCATCCAATAAAACAATGAGATTT-AGAGGATGAACCATTTTTTATT-----TACAGCCTACCATATTAATAGGAAAGTTTTTTTATTTACCATTTTCCGCAAACTTGGATCTTTTAAAATGCCATAAGCTGCCCACACTGACCATGCCTCAAGCACAACACCATCTAACCCCATGTTTCTA-----AAAATGCAAGTG-AAAATATGATC------------------------------AAAGGAG-TAGCTAAATGGACACTAATAT-T-----TAAGTCAAATTAATAAACACA-AGAGTCAACCACCTACTTGCATTCAGAAACAATAAGATTGATCACTTGCTTCCTTTCCTTCTTC-TTTGCCAACAATTCTATAGGTGATGCTTCCAATATAACTCTAGGAAGTATCTGTTTTCAATGAGCCAAAAAA--ATTAAGTTAGCAAACAAGC--TGCA-ACATGCAACTTAGCA--AGTAAAAGATCCTGTGCAGAATGACAGAA--TACTAAGATTCA-TAAG-AAAAACTTGT-----AGAGCAGATCAACCAAACT-AGAGGCAGTGTTGAGTAAAATAAATGAATGAAAAGGA-GTTGTCTTATTTG--
>PF1
-------------------------------------------------------------------------------------TTTTGATGAGCATCTTCAT-----------------------------------------------TCCTAAATTATGTTCTATCCTCTCAAAA-TAGATTCCAAGAAAT-AAAAATCCTCAT-AAATTTCATCCGATAAAATAATGAGGTTTAAGAGGATGAAAAGTTTTTGATT-----TACAGCCTAACATATTAATAGGAAAGCTTTTTTATTTACCATTTTCCGCAAGCTTGGATCTTTTAGAATTCCATAAGATGCCCACACTGACCATGCCTCAACCACAACACCATCAAATCCCATGCTTCTA-----AATATGCAAGTG-AAAATATTATC------------------------------AAAGGAA-TCATCAAAAGGATGCTAATAT-T-----TAAGTAAAATTAATAAACATA-AGAGTCAACCACCTACTTGCATTCAGAAACAATAAGACTGATCACTTGCTTCCTTTCCTTCTTC-TTTGCCAGCAATTCTATAGGTGATGCTTCCAATATAACTCTAGGAAGTATCTGTTTTCAATTGGCCAAAAAC--TTTTTGTTAGCAAACAAGC--TGCA-ACATGCAACTTAGGA--AGTAAAAGATCCTATGCAAAGTGACAGAA--GACTAAGATTTAGTATGTAAACACTTGT-----ATAGCAGATAAACCAAACT-AAAGGTGGTGTTGAAAAAAATAAATGAATGAAAAGA---TTGTGTTA------
>PFM1
---------------------------TCAACCAAATTAAAA--------------------------------TTTCCAGAAATTTTTTATGTGCATTTTCAT-----------------------------------------------TTCTAAA------------CTCACAAAA-TAGAATCCAAGAAAT-AAAAATCCTCATAAACATGCATCCAATAAAACAATGAGCTTT-AGAGGATGAACCGCTTTTTATT-----TACAGCCTACCATATTGTTAGGAAAGTTTTTTTATTTACCATTTTCCGCAAGCTTGGATCTTTTAGAATACCATAAGCTGCCCACACTGACCATGCCTCCAGCACAACACCATCTAATCCCATGTTTCTA-----AAAATGCAAGTG-AAAATATTATC------------------------------AAAGGAG-TAGCCAAATGGACACTTATAT-T-----TAAGTAAAATTAATAAACACA-AGAATCAACCACCTACTTGCATTCAGAAACAATAAGATTGATCACTTGCTTCCTTTCCTTCTTC-TTTGCCAACAATTCTATAGGCGATGCTTCCAATATAACTCTAGGAAGTATCTGTTTTCAATTTGGAAAAAAA----TCAGTTAGGAAACAAGC--TGCA-ATATGCAACTTGGCA--AGCAAAAGATCCTATGTGGAATGACAGAA--TACTAAGATTCA-TATGTAAAAACTTGT-----AGAGCAGATCAACCAAACT-AAAGGCGGTGTTGAGTAAAATAAATGAGTGAAAAGA-----------------
>PH2
---------------------------AAAATCACATCCAAGATCT----------------------------TAGTAAATTTATTTTGATGAGCATCTTCAT-----------------------------------------------TCCTAAATTATGTTCTATCCTCTCAAAA-TAGATTCCAAGAAAT-AAAAATCCTCAT-AAATTTCATCCGATAAAATAATGAGGTTTAAGAGGATGAAAAGTTTTTGATT-----TACAGCCTAACATATTAATAGGAAAGCTTTTTTATTTACCATTTTCCGCAAGCTTGGATCTTTTAGAATTCCATAAGATGCCCACACTGACCATGCCTCAACCACAACACCATCAAATCCCATGCTTCTA-----AATATGCAAGTG-AAAACATTATC------------------------------AAAGGAA-TCATCAAAAGGATGCTAATAT-T-----TAAGTAAAATTAATAAACATA-AGAGTCAACCACCTACTTGCATTCAGAAACAATAAGACTGATCACTTGCTTCCTTTCCTTCTTC-TTTGCCAGCAATTCTATAGGTGATGCTTCCAATATAACTCTAGGAAGTATCTGTTTTCAATTGGCCAAAAAC--TTTTTGTTAGCAAACAAGC--TGCA-ACATGCAACTTAGGA--AGTAAAAGATCCTATGCAAAGTGACAGAA--GACTAAGATTTAGTATGTAAACACTTGT-----ATAGCAGATAAACCAAACT-AAAGGTGGTGTTGAAAAAAATAAATGAATGCAAAGA---TTGTGTTA------
>PM29
---------------------------------------------------------------------------ATTTGGATGTCTCTAATAAACCTGATTAT-----------------------------------------------TCTTGAA-AATGTTCTATTCTGGTGAGAATTGACTAAAACAACA-AAAATTATATAGAATAAGAACTCTGGTGAAATTATCAAATGT-AGAGGATGAACTGTTATTTATC-----AAAGATCAAATGCTTTTAACAG-----------TTTTACCATTTCACGCAAGTTGGGATCTTTTAGAATACCATAAGCTGCCCATTGTGACCAGGCCTCAAGCACAACACCATCAAATCCCATTTCTCTA-----CATGTTTAAGAG-AGCAGAATAGC--------------------------------ATAAG-TCATTGGAGAAAAGCTAATAT--------AAATAAAAGCAATCAACATA--GGGCAAGTAACATACTTGCATTCAGAAACAATAAGATCAAATGCTTGCTTCCTTTCCCTTTTC-TTTGTCAACAATTCTATGGGTGATGCTTCCAATACAACTCTAGGCAGTATCTGTTTTCAATTAGCCCACAAA--CTTCAATCAGTAAAAGCAT--TACA-AAACATGACAAAAGT--AAAAATTAATTCCATCTAGAATGA-----------------------------------------------------------------------------------------------------------------
>PS30
--------------------------------------------------------------------------------------------------------------------------------------------------------------------------CTCACCAAA-TAGATTCCAAGAAAT-AAATATCCTCATAAAAATCCATCCAATAAAACAATGAGGTTT-AGAGGATGAACCATTTTTTATT-----TACAGCCTACCATATTAATAGGAAAGTTTTTTTATTTACCATTTTCCGCAAACTTGGATCTTTTAAAATGCCATAAGCTGCCCACACTGACCATGCCTCAAGCACAACACCATCTAACCCCATGTTTCTA-----AAAATGCAAATGAAAAATATTATC------------------------------GAAGGAG-TAGCCAAATGGACACTAATAT-T-----TAAGTCAAATTAATAAACACA-AGAGTCAACCACCTACTTGCATTCAGAAACAATAAGATTAATCACTTGCTTCCTTTCCTTCTTC-TTTTCCAACAATTCTATAGGCGATGCTTCCAATATAACTCTAGGAAGTATCTGTTTTCAATTAGGCAAAAAA--ATGAAGTTAGCAAACAAGC--TGCA-ACATGCAACTTAGCA--AGTAAAAGATCCTGTGCAGAATGACAGAA--TACTAAGATTCA-TAAG-AAAAACTTGT-----AAAGCAGATCAACCAAACT-AGAGGCAGTGTTGAGTAAAATAAATGAATGAAAAGGA-GTTGTGTTATTTG-G
>PSF43
-----------------------------------------------------------------------------------------------CATCTTCAT-----------------------------------------------TCCTAAATTATGTTCTATCCTTTCAAAA-TTGATTCCAAGAAAT-AAAAATCCTCATAAAAATTCATCCAATAAAATGATGAGGTTT-AGAGGATGAACTGTTTTCGATT-----TACAGCCAGAGATATTAATAGGAAAGATTTTTTATTTACCATTTTCCGCAAGCTTGGATCTTTTAGAATTCCATAAGATGCCCACACTGACCATGCCTCAAGCACAACACCATCAAATCCCATGTTTCTA-----AATATGCAATTG-CAAATATTATC------------------------------AAAGGAG-TCATCAAATGGATGCTAATAT-T-----TAAGTAAAATTAATAAACATA-CGAGGCAACCACCTACGTGCATTCAGAAACAATAAGATTGATCACTTGCTTCCTTTCCTTCTTC-TTTGCCAGCAATTCTATAGGCGATGCTTCCAATATAACTCTAGGAAGTATCTGTTTTCAATTGGCCAAAAAC--TTCTTGTTAGCAAACAAGC--TGCA-ACATGCAACTTAGCA--AGTAAAACAT-CTATGCAAAATGACAGAA--TACAAAGATGCA-TATGTAAACACTTGT-----AGAGAAGATAAACTGAACT-AAAGATAGTGTCGAGA-------------------------------------
>RC54
-------------------------------------------------------------------------------------TTTTGATGAGCATCTTCAT-----------------------------------------------TTCTAAATTATGTTCTATCCTTTCAAAA-TTGATTCCAAGAAAT-GAAAATCCTCATAAAAATTCATTCAATAAAATGATGAGGTTT-AGAGGATGAACTGTTTTCGATT-----TACAGCCGGAGATACTAATAGGAAAGATTTTTTATTTACCATTTTCCGCAAGCTTGGATCTTTTAGAATTCCATAAGATGCCCACACTGACCATGCCTCAAGCACAACACCATCAAATCCCATGTTTCTA-----AATATGCAAGTG-AAAATATTATC------------------------------AAAGGAG-TCATCAAATGGATGCTAATAT-T-----TAAGTAAAATTAATAAACATA-AGAGGAAACCACCTACCTGCATTCAGAAACAATAAGATTGATCACTTGCTTCCTCTCCTTCTTC-TTTGCCAGCAATTCTACAGGCGATGCTTCCAATATAATTCTAGGAAGTATCTGTTTTCAATTGGCCAAAAAC--TTTTTGTTAGCAAACAAGC--TGCA-ACATGCAACTTAGCA--AGTAAAACATCCTATGCAAAATGACAGAA--AACAAAGATTCA-TATGTAAACACTTGT-----AGAGAGGATAAACTGAACT-AAAGACAATAACGAGA-------------------------------------
>RR55
------------------------------------------------------------------------------------------------------------------------------------------------------------AATTATGTTCTATCCTTTCAAAA-TTGATTCCAAGAAAT-GAAAATCCTCATAAAAATTCATTCAATAAAATGATGAGGTTT-AGAGGATGAACTGTTTTCGATT-----TACAGCCAGAGATACTAATAGGAAAGATTTTTTATTTACCATTTTCCGCAAGCTTGGATCTTTTAAAATTCCATAAGATGCCCACACTGACCATGCCTCAAGCACAACACCATCAAATCCCATGTTTCTA-----AATATGCAAGTG-AAAATATTATC------------------------------AAAGGAGTTCATCAAATGGATGCTAATAT-T-----TAAGTAAAATTAATAAACATA-AGACGAAACCACCTACCTGCATTCAGAAACAATAAGATTGATCACTTGCTTCCTCTCCTTCTTC-TTTGCCAGCAATTCTACAGGCGATGCTTCCAATATAACTCTAGGAAGTATCTGTTTTCAATTGGCCAAAAAC--TTTTGGTTAGCAAACAAGC--TGCA-ACATGCAACTTAGC---AGTAAAACATCCTATGCAAAATGACAGAA--TACAAAGATTCA-TATGTAAACAGTTGT-----AG-----------------------------------------------------------------------
>SC0
---------------------------------------------------------------------------------------------------------------------------------------------------------------------------------------------------------------------------------------------T-AGAGGATGAACTGTTTTCAATT-----TACAGCATAAAATATTAATAGGAAAGTTTTTTTATTTACCATTTTCCGCAAGCTTGGATCTTTTAGAATTCCATAAGAGGCCCACACTGACCATGCCTCGAGCACAACACCATCAAATCCCATGTTTCTAAATTGAATATGCAAGTG-AAAATATTATC------------------------------AAAGGAG-TCATCTAAGGGATGCTAATAT-T-----TAAGTAAAATTAATAAACATA-AGATTCAACCACCTACTTGCATTCAGAAACAATAAGATTGATCACTTGCTTCCTTTCCTTCTTC-TTTGATAGCAATTCTATAGGTGATGCTTCCAATATAACTCTAGGAAGTATCTGTTTTCAATTGGCCAAAAAG---TTTTGTTAGAAAACAAGC--TGCA-ACATGCTACTTAGCA--AGTAAAAGATCCTATGCAAAATGACAAAA--TACTAAGATTCA-TATGTAAACAATTGT-----AGACCAGATAAACCGAACT-AAAGGTGGTGTTGAGAAAACTAAATGAATGAAAAGAA-GTTGTGTTAGTTG-G
>SE46
--------------------------------------------------------------------------------------------------------------------------------------------------------------------------------------------------------------------------------------------------------------------------------------------------------------------------------------TTTTAGAATGCCATAAGCTGTCCATGTTGACCAGGCTTCAAGAACAAGACCATCATACCCCATGGTTCTA-----TGTTCACAAAAG-AAAATAAAAAG------------------------------AGA-----ACATTCAATGAGAGACGATAG-------GAACTAAAAGAAAATAACATA--AAGAGAGTCACCTACTTGCATTCAGAAACAATGACATCAATCGCATGCTTCCTTTGCCTCTTC-TTTGTCAGTAACTCTACAGGTGATGCTTCTAATATGAATCTAGGCAGAATCTGTTTTTAATCGAACAATGGA--CTTCATTCAGTAAAAACAA--TGAATAAACTTGACATCAAA--AATAAA-----------------------------------------------------------------------------------------------------------------------------------
>SV36
-ACTTTTTTTACTCTTGAATCTTTTTTAAGATCAAA-------------------------------GAAATAATTTTTATACCTTTTGGAAGAACATAATTATTTCCATA-GATGATATGCATTCAGTTTCTGTAAACGTGTCAGGGTCATTCTGAACTGAATTTGGAAACACGAACT-GCAACTTCAAGAAAT-TCTAATGCCTGTAAGATT-TATTTACAAAAACAGTTGCTATA-AATAAATGTATAGTTTAATTTTC----AGTGACCTGCTATCTTTAAAGGAGAG----TTATCTTACCATTTGCCGTAAGCTTGGATCTCTTAGAATCCCATAAGCTACCCATACTGACCACGACTCAAGCACAACACCATCAAATCCCATGTTTCTA-----AATA--TAATTG-AAAATCATATC------------------------------AAATAAC-AAGTCAAATGGAGGCTAACAC-C-AAAGGAAGTAAAAGTAATCAACA---AATTCCAGTGACCTACTTGCATTCAGAAACAATAAGATCAATCACTTGCTTCCTTTGCCTCTTC-TTTGTCAATAATTCATTAGGTGATGCTTCCAATATAACTCTAGGCAGAACCTGTTTTCAATTGCCCCCCAGA--TTTCAGTCAGTAAGCGCAC--TGCA-AAATGTGATTTTAAA--AGTAA---ATCCCAGTCCAAAGGATGGAA--TAC-AAGTTTCA-TATGCAAGCACCAGT------AATAAGTTCTCCCTGATT-CAAATTAATATGGAGAAAAAATTA-----------------------------
>TA17
--------------------------------------------------------------------------TTTTGATACCTCTTGGAAGAACATAATCGTTTC-----------------TCAGTTGCTGTAATCATGTCAGGATCATTCTGATTTGAATTTGGAAACACCAACT-GCAACTTCAAGAAAT-TGTAATGCCTGTAATATT-ATTTAACATTAAAAAATAATGTG-AATAGATGTATAATTTAAGATTCAGTATAAGCACTACTATCTTTAATGGACAA--TTTTATTTTACCATCTTCCGTAATCTTGGATCTTTTAGAATGCCATAAGCTGTCCACACTGACCATGCCTCGAGGACGACACCATCATATCCCATATTTCTA-----AATACATAGGTA-ACAATTACATC------------------------------AAAGGAC-AAACCAAATGGAATCCAATAC-C-AATGGAAGTTAGAGTAATCCTGGAA--AGGCTTATCACTTACTTGCATTCAGAAACAATAAGATCAATCACTTGCTTCCTTTGCATTTTC-TTTGTCAAAAATTCTTTAGGTGATGCTTCCAATAAAAATCTAGGAAGTATCTGTTTTCAATTAGCACCCAGA--TTC--A----TAAGCGCAT--CATA-AAACATAAATTCAAA--AGTAA---CTTCAATTCTAAAGGATCAAAATATTAAAAATTCA-AATGCAAAAATTAGT-AATAAAAGTTGTTCCACGTAACTAAAAACCAATGTTGTGATAAAATAGACGAATAAATTGA----------------
>TO14
-------TGCTTCTTTAAATGTTCTTCATAATCAAAATAATGTTCCATGCTCTGCTTATCCCAATGCAAATTAATTTTGTTACCTTTTGGAAGAACATAATCATTTC-----GATGATATACA-TCAGTTGCTGTAATCATGTCAGGATCATTCTGATTCGAATGTGGAAACACCAACT-GCAA--TCAAGAAAT-TGTAATGCCTGTAATAT-----------TAGATAATACTATA-AATAGATGTATAACTTAATATTCAGTCTAAAAACTACTATCTTTAAGGGAGAATTTTTTATTTTACCATCTTCCGTAATCTTGGATCTTTTAGAATGCCATAAGCTGTCCACACTGACCATGCCTCAAGGACCACACCATCAAATCCCATGTTTCTA-----AATACATAAGTA-ACAATTACATC------------------------------AAAGGGC-AAACCAAATCGAATCTAATAC-C-AATGGAAGTGATAGTAATCACGAGA--AAGCTAATCACTTACTTGCACTCAGAAACAATAAGGTCAATCACTTGCTTCCTTTGTATTTTC-TTTGTCAAAAATTCTATAGGCAATGCTTCCAATAAAACTCTAGGAAGTATCTGTTTTCAATTAGCACCAAAA--CTTTAA----TAAGTGCAT--CACA-AAACATAAA-----------------TTCAATTCTA------------TATAAAAAATCA-TATGCAAGAATT---------AAACTGTTCCACATAACTAAAAAGCAATGTTGTGAAAAAACAGATGAATGAATTGATATAATATGACTAACC
>TPL03
-------------------------------------------------------------------------------------TTTTGATGAGAATCTTCAT-----------------------------------------------TCCTAAATTATGTTCTATCCTTTCAAAA-TTGATTCGAAGAAATAAAAAATCCTCATAAAAATTCATCCAATAAAATGATGAGGTTT-AGAGAATGAACTGTTTTCGATT-----TACAGCCAGAGATATTAATAGGAAAGATTTTTTATTTACCATTTTCCGCAAGCTTGGATCTTTTAGAATTCCATAAGATGCCCACACTGACCATGCCTCAAGCACAACACCATCAAATCCCATGTTTCTA-----AATATGCAAGTG-AAAATATTATC------------------------------AAAAGAG-TCATCAAATGGATGCTAATAT-T-----TAAGTAAAATTAATAAACATA-AGAGGCAACCACCTACTTGCATTCAGAAACAATAAGATTGATCACTTGCTTCCTTTCCTTCTTC-TTTGCCAGCAATTCTATAGGCGATGCTTCCAATATAACTCTAGGAAGTATCTGTTTTCAATTGGCCAAAAAC--TTCTTGTTAGCAAACAAGC--TGCA-ACATGCAACTTAGAA--AGTAAAACATTCTATGCAAAATGACAGAA--TACAAAGATTCA-TATGTAAACACTTGT-----AGAGAAGATAAACTGAACT-AAAGACAGTGTCGAGA-------------------------------------
>WN5
-----------------------------------------------------------------------------------GATTCTGATAGACCTGTTTAT-----------------------------------------------TCTTGAATTATGGTCAATCCTGGCAAAGGTTTACTTGAAAGA---------AAATGAAACTTCATTTGTCTATACAAAAAGAGACTT-AGAAGGTGTACTGTTCTCTCTT-----TAAGACCTACCATATTTAACAAGAAA-GTTTTATCTTACCATCTGCCTTAAGCTTGGGTCTCTTAGAATGCCATAAGCTGCCCATACTGACCATGCCTCGAGCACAACACCATCAAATCCCATGTTTCTA-----GACATATAATTG-AAAATAGTTTC------------------------------AAAG----GAGTGAAGTGAGAGCTAATAT-C-AATGGAAGTATAAATGATCAACATA--AAGCCAGTCACCTACTTGCATTCAGAAACAATAAGACCAATTGCTTGCTTCCTTTGCCTCTTC-TTTGTCAAATAATCCATAGGTGATGCTTCCAATATAAATCTAGGCAGTATCTGTTTTCAATTCACC--CCGA--CTTTAGTCAGTAAACACAC--TGCA-AAATATGACTTAAAA--AGTAACTCGTTCCATCCGGAATAATATGG--TATTTAAAGTTT-TATGTCAATCACTATTAGTAAGAGAAATTCCAGTTAACTAAAAAGCAATATTGAGAAAGAATGACCAGA------------------------
>WS10
--------------------------------------------------------------------------TTTTGGTACCTTTTGGAAGAACATAATTATTTCCGTATGATGATATACA-TCAGTTGCTGTAAACATGTCAGGATCATTCTGCTTTGAATGTGGAAACATCAACT-GC-ACTTCAAGAAAT-TGTAATGCCTGTAATAT----TGGGAAGAAGAAAATAGTATA-AATAGATGTATAACTTAATATTCAGTCTAATCACTATTATCTTTAATGGA-----TTTCATTTTACCATCTTCCGTAATCTTGGATCTTTTAGAATGCCATAAGCTGTCCACACTGACCACGCCTCAATGACCACACCATCAAATCCCATGTTTCTA-----AATACATACGTA-GCAATTACATC------------------------------AAAGGAC-AAACCAAAACGAATCTAAT-----------------AGTAATCGTGAGA--AAGCGAATCACTCACTTGCATTCAGAAACAATAAGATCAATCACTTGGTTCCTTTGCATTTTC-TTTGTCAAAAATTCTGTAGGCGATGCTTCCAATAAAACTCTTGGAAGTATCTGTTTTCAATTAGCACCCAGA--CTTTAA----TGAGTGCAT-CCATA-AAAAATAAATTCAAG--GGTAA---ATTTAATTCTGATGGATGGAA--TATAAAAATTCA-TCTGCAAGAATCAG-------------------------------------------------------------------------------
>WW11
----------------------ACTTTATGAGCAGAAC------------------------------AGTTTTTTTTGGTACCTTTTGGAAGAACATAATTATTTCCGTATGATGATATACA-TCAGTTGCTGTAAACATGTCAGGATCATTCTGCTTTGAATGTGGAAACATCAACT-GC-ACTTCAAGAAAT-TGTAATGCCTGTAATAT----TGGGAAGAAGAAAATAGTATA-AATAGATGTATAACTTAATATTCAGTCTAATCACTATTATCTTTAATGGA-----TTTCATTTTACCATCTTCCGTAATCTTGGATCTTTTAGAATGCCATAAGCTGTCCACACTGACCACGCCTCAATGACCACACCATCAAATCCCATGTTTCTA-----AATACATACGTA-GCAATTACATC------------------------------AAAGGAC-AAACCAAAACGAATCTAAT-----------------AGTAATCGTGAGA--AAGCGAATCACTCACTTGCATTCAGAAACAATAAGATCAATCACTTGGTTCCTTTGCATTTTC-TTTGTCAAAAATTCTGTAGGCGATGCTTCCAATAAAACTCTTGGAAGTATCTGTTTTCAATTAGCACCCAGA--CTTTAA----TGAGTGCAT-CCATA-AAAAATAAATTCAAG--GGTAA---ATTTAATTCTGATGGATGGAA--TATAAAAATTCA-TCTGCAAGAATCAG-------------------------------------------------------------------------------
