# Supplementary material for: Development of a Target Enrichment Probe Set for Conifer (REMcon)
Source: Biology (Basel). 2024 May 22;13(6):361. doi: 10.3390/biology13060361 (PMC11200496; doi:10.3390/biology13060361)
Supplement: Supplementary file 1 [file biology-13-00361-s001.zip › biology-2960267-supplementary/Sup data/MO_orthlogs_alignments/Thupl29378134s0006_1.ortho.selected_stripped.aln.fasta]

>RR55
-TGAAATGTGAAATCTCACCTCATTTAATGC-AACAGAATAGTGTCCTCCTGTTTCCTCACACAGATGTTTACATATATAAATTTCAGCAGACAACCCAAC----TCGTATTTTTGCATCCTTGCATTTCCTTATAGTTTCCATTATATCTCCAGGATCACAAGTGCTCAGTGCTGAATACAAGACCAAAACTTCCCGATGACCATAAGATGGAATCTGAGTCAGATACCCATGAGCCACATCCAGAGCATTCTGGAGAGAGGGATCACCTGAACATTCGAGTTGAGTCGCCAAAGCCTTCAGGTGAGATTCTGGACTACCACTGAGATATGTCACTCGATGTGCAACACCATTTTTCATAATTAAAATGCCTAGATGACTAAGTGGGTTCTGATCAAAAAACTCTCTCACAAAAGCCTCAACACAATTCGCAACCACCGCCATTCGATTCGGTTTAAAATCTTTTTCTCCTGCTGCCTATGTG--GAACATACACCAGA---TCACCAGCTTTAGCATGTCATCTCCTACCTGCGTTCCC-AGGGAAATCACT-TGACTAATAA--AT---GCTAATCTA----------------------
>AA3
-TGAAATGTGAAAGCTCACCTCATCTAATGC-AATAGAATAGAGTCCTCCTGTCTCCTCACAGAGATGTTTGCATATATAAATTTCTGCAGTCAATCCAAC--TAACGCATTTTTGCATCCTTGCATTTCTTTATAGTCTCCATAATATCCCCGGGATCACAAGTGCTTAGTGCTGAATACAAGATTAGAACTTCCCGATGACCATATGATGGAATCTGAGTTAGATAAGCATGCGCAAGATCCAGAGCATTCTGCATAGAAGGATCACCTGAGCACTCAAGATTACTTGCCAAAGCCTTTAAGTGTGATTCTGGGCTGCCACTGAGATCTGTCAAACGATGCGCAACACCATTCTTTATAATAATGATACCCAGATGACTTAGTGGATTCTGATCAAAGAATTCTCTCACAAAAGCCTCAACACAATTTGCAACCACCGCCATTCGATTTGGTTTGAAATCCTTTTCTCCTGCTGCCTATGTG--GAACATACACCAGAATGTCACCAGCTTTAGCATGTGATCGCCTACCTGCGTTCCC-AGAGAAATCACT--GACTAAAAA--GA----------------------------------
>AA60
-GAGGAAAATGAAATGTGACTCATCTAATGCAAAAAAAATAGATTCCTCCTGTCTCCTCACATAGATGTCTACAAGTATAGATTTCTACAAACAATCCAAC--TAACGTATTTTTGCATCCTTGCATTTCCTCATAGTGTTCATAACATCCCCAGGATCACAAGTGCTTAGGGCAGAGTACAAGACTAGAACTTCTCGATGACCATAAGATGGAATTTGGGCTAGATAACCATGCGCAAGATCCAACGCATTCTACAGAGAGGATTTGCCTGAACATTCCACATTATTGGCCAAAGATTTTATGTGT--TTTTGGGCTGCCACTGAGATTTGTTAAGCGGTGTGCAATTCCATTCCTTATTATAATAATGCCC---------------------------------------AAAGCCCCTACACAATTTGTAACCACCAATATACGGTTTGGTTTGAAATCATTTTCTCCCACTGCCTATGTG--GAAAATACACCAGAATGTCACCAGCTTTAGCATGTGATCGCCTACCT----------------------------------------------------------------------
>AAR4
-TGAAATGTGAAAGCTCACCTCATCTAATGC-AATAGAATAGAGTCCTCCTGTCTCCTCACAGAGATGTTTGCATATATAAATTTCTGCAGTCAATCCAAC--TAACGCATTTTTGCATCCTTGCATTTCTTTATAGTCTCCATAATATCCCCGGGATCACAAGTGCTTAGTGCTGAATACAAGATTAGAACTTCCCGATGACCATATGATGGAATCTGAGTTAGATAAGCATGTGCAAGATCCAGAGCATTCTGCATAGAAGGATCACCTGAGCACTCAAGATTACTTGCCAAAGTCTTTAAGTGTGATTCTGGGCTGCCACTGAGATCTGTCAAATGATGCGCAACACCATTCTTTATAATAATGATACCCAGATGACTTAGTGGATTCTGATCAAAGAATTCTCTCACAAAAGCCTCAACACAATTTGCAACCACCGCCATTCGATTTGGTTTGAAATCCTTTTCTCCTGCTGCCTATGTG--GAACATACACCAGAATGTCACCAGCTTTAGCATGTGATCGCCTACCTGCGTTCCC-AGAGAAATCACT--GACTAAAAA--GA----------------------------------
>AF1
-TGAAATGTGAAATCTCACCTCATTTAATGC-AACAGAATAGTGTCCTCCTGTTTCCTCACACAGATGTTTACATATATAAATTTCAGCAGACAACCCAAC----TCGTATTTTTGCATCCTTGCATTTCCTTATAGTTTCCATGATATCTCGAGGATCACAAGTGCTCAGTGCTGAATACAAGACCAAAACTTCCCGATGACCATAAGATGGAATCTGAGTCAGATACCCATGAGCCACATCCAGAGCATTCTGGAGAGACGGATCACCTGAACACTCGAGTTGAGTCGCCAAAGACTTCAGGTGAGATTCTGGACTGCCACTGAGATATGTCACACGATGTGCAACACCATTTTTCATAATTATAATGCCTAGATGACTAAGTGGGTTCTGGTCAAAAAACTCTCTCACAAAAGCCTCAACACAATTCGCAACCACCGCCATTCGATTCGGTTTGAAATCTTTTTCTCCTGCTGCCTATGTG--GAACATACACCAGA---TCACCAGCTTTAGCATGTCATCTCCTACCTGCGTTCCC-AGGGAAATCACT-TGACTAATAA--AT---GCTAATCTA----------------------
>AG2
-TGAAATGTGAAATCTCACCTCATTTAATGC-AACAGAATAGTGTCCTCCTGTTTCCTCACACAGATGTTTACATATATAAATTTCAGCAGACAACCCAAC----TCGAATTTTTGCATCCTTGCATTTCCTTATAGTTTCCATGATATCTCGAGGATCACAAGTGCTCAGTGCTGAATACAAGACCAAAACTTCCCGATGACCATAAGATGGAATCTGAGTCAGATACCCATGAGCCACATCCAGAGCATTCTGGAGAGACGGATCACCTGAACACTCGAGTTGAGTCGCCAAAGACTTCAGGTGAGATTCTGGACTGCCACTGAGATATGTCACACGATGTGCAACACCATTTTTCATAATTATAATGCCTAGATGACTAAGTGGGTTCTGGTCAAAAAACTCTCTCACAAAAGCCTCAACACAATTCGCAACCACCGCCATTCGATTCGGTTTGAAATCTTTTTCTCCTGCTGCCTATGTG--GAACATACACCAGA---TCACCAGCTTTAGCATGTCATCTCCTACCTGCGTTCCC-AGGGAAATCACT-TGACTAATAA--AT---GCTAATCTA----------------------
>AH26
-----------AAGCTCACCTCATCTAATGC-CACAGAATAGATTCCTCCTGTCTCCTCACAGAGATGTTTGCAAATATAAATTTCGGCAGACAATCCAAC---ATCGCATTTTTGCATCCTTGCATTTCTTTATACTTTCCATGATATCCCCCGGATCACAAGTGCTTAGTGCTGAATACAAGACTAGAACTTCCCGATGACCATATGATGGAATCTGGCTCAGATAGCCATGAGCAAGGTCCAGAGCATTTTGCAGAGAGGAATCTCCAGAGCATTCAAGATTATTCCCCAAAGCCTTAATGTGTGATTCTGGGCTACCACTAAGATCTGTCAAACGATGTGCAACGCCATTTTTCATAATAACAATACCCAGCTGACTAAGTGGATTCTGATCAAAGAATTCTCTCACAAATGCCTCGACGCAATTTGCAACCACCGACATTCGATTTGGTTTGAAATCCTTCTCTGCTGCTGCCTATGTG--GAACATACACCAGAATGTCACCAGCTTTAGCATC---TCGCCTACCTGCGTTCC--AAAGAAATCACTATGACTAATAA--AAAACATCATTTGCCA-------ACCTTATATCCA-
>AME1
-TGAAATGTGAAAGCTCACCTCATCTAATGC-AATAGAATAGAGTCCTCCTGTCTCCTCACAGAGATGTTTGCATATATAAATTTCTGCAGTCAATCCAAC--TAACGCATTTTTGCATCCTTGCATTTCTTTATAGTCTCCATAATATCCCCGGGATCACAAGTGCTTAGTGCTGAATACAAGATTAGAACTTCCCGATGACCATATGATGGAATCTGAGTTAGATAAGCATGAGCAAGATCCAGAGCATTCTGCATAGAAGGATCACCTGAGCACTCAAGATTATTTGCCAAAGCCTTCAAGTGTGATTCTGGGCTGCCACTGAGATCTGTCAAACGATGTGCAACACCATTCTTTATAATAATGATACCCAGATGACTTAGTGGATTCTGATCAAAGAATTCTCTCACAAAAGCTTCAACACAATTTGCAACCACCGCCATTCGATTTGGTTTGAAATCCTTTTCTCCTGCTGCCTATGTG--GAACATACACCAGAATGTCACCATCTTTAGCATGTGATCGCCTACCTGCGTTCCC-AGAGAAATCACT--GACTAAAAA--GA----------------------------------
>AP25
-----------AAGCTCACCTCATCTAATGC-CACAGAATAGATTCCTCCTGTCTCCTCACAGAGATGTTTGCAAATATAAATTTCTGCGGACAATCCAAC---ATCGCATTTTTGCATCCTTGCATTTCTTTATACTTTCCATGATATCCCCCGGATCACAAGTGCTTAGTGCTGAATACAAGACTAGAACTTCCCGATGACCATATGATGGAATCTGGCTCAGATAACCATGAGCAAGGTCCAGAGCATTTTGCAGAGAGGAATCTCCAGAGCATTCAAGATTATTCCCCAAAGCCTTAATGTGTGATTCTGGGCTACCACTAAGATCTGTCAAACGATGTGCAACGCCATTTTTCATAATAACAATACCCAGCTGACTAAGTGGATTCTGATCAAAGAATTCTCTCACAAATGCCTCGACGCAATTTGCAACCACCGACATTCGATTTGGTTTGAAATCCTTCTCTGCTGCTGCCTATGTG--GAACATACACCAGAATGTCACCAGCTTTAGCATC---TCGCCTACCTGCGTTCC--AAAGAAATCACTATGACTAATA---------------------------------------
>APA47
-TGAAATGTGAAATCTCACCTCATTCAATGC-AACAGAATAGTGTCCTCCTGTTTCCTCACAGAGATGCTTACAAATATAAATTTCAGCAGACAACCCAAC----TCGTATTTTTGCATCCTTGCATTTCCTTATAGTTTCCATGATATCCCCAGGATCACAAGTGCTCAGTGCTGAATACAAGACCAAAACTTCCCGATGACCATATGATGGAATCTGAGTCAGGTAACCATGAGCGACATCCAGAGCATTCTGGAGAGAGGGATCACCTGAACACTCGAGTTGAGTCGCCAACGCCTTCAGGTGAGATTCTGGACTGCCACTGAGATATGTCACACGATGTGCAACACCATTTTTCATAATTATAATACCTAGATGACTAAGTGGGTTCTGGTCAAAAAACTCTCTCACAAAAGCCTCAACACAATTCGCAACCACCGCCATACGATTCGGTTTGAAATCTTTTTCTCCTGCTGCCTATGTG--GAACATACACCAGA---TCACCAGCTTTAGCATGTGATCTCCTACCTGCGTTCCC-AGGGAAATCACT-TGACTAATA---------------------------------------
>AS57
-TGAAATGTGAAAGCTCACCTCATCCAATGC-AACAGAATAGATTCCTCCGGTCTCTTCACAGAGATGTTTACATATATAAATTTCTGCAGACAATCCAAC--T--CGCATTTTTGCATCCTTGCATTTCCTTATAGTGTCCATAACATCCCCAGGATCACAAGTGCTTAGAGCAGAGTACAAGACTAGAACTTCCCGATGACCATAAGATGGAATTTGGGTCAGATAACCATGAGCGAGATCCAAAGCATTCTGCAGAGAGGAATCACCTGAACACTCCAGATTATTGGCCAAAGCCTTTATATGTGATTCTGGGCTGCCACTGAGATCTGTTAAGCGATGTGCAATTCCATTTCTTATTATGATAATACCCAGATGACTAAGTGGATTCTGGTCAAAGAATTCTCTCACAAAAGCCTCAACACAATTTGTAACCACCACCATTCGGTTTGGTTTGAAATCCTTTTCTCCCGCTGCCTATGTG--GAACATACATCAGAATGTCACCAGCTTTAGCATGTGATCGCCTACCTGCGTTCCC-AAAGAAATCACTATAACTAATA---------------------------------------
>ASA51
-----------AATCTCACCTCATTCAATGC-AACAGAATAGAGTCCTCCTGTTTCCTCACAGAGATGTTTACATATATAAATTTCGGCAGACAACCCAAC--TAACGTATTTTTGCATTCTTGCATTTTCTTATAGTTTCCATGATATCTCCAGGATCACAAGTGCTCAGTGCCGAATATAAGACCAAAACTTCCCGATGACCATAAGATGGAATCTGAGTTAGATAACCATGAGATACATCCAGAGCATTCTGGAGAGAGGGATCACCTGAACATTCAAGTTGAGTCGCCAAAGCCTTCAGGTGAGATTCTGGACTGCCACTGAGATATGTCACACGATGTGCAACACCATTTTTCATAATTATAATACCCAGATGACTAAGTGGATTCTGGTCAAAGAATTCCCTCACAAAAGCCTCGACACAATTTGCAACCACCATCATACGATTTGGTTTGAAATCTTTTTCTCCCGCTGCCTATGTG--GAACATACACCAGA---TCACCAGCTTTAGCATGTGATCTCCTACCTGCGTTCCC-AGGGAAATCACT-TGACTAATAG--AG---AGT----------------------------
>CB35
-TGAAATGTGAAAGCTCACCTCATCCAATGC-CACAGAATAGATTCCTCCTGTCTCCACGCAGAGATGTTTGCAAATATAAATTTCTGCAGACAATCCAAC---ATCGCATTTTTGCATCCTTGCATTTCTTTATACTTTCCATGATATCCCCCGGATCACAAGTGCTTAGCGCTGAATACAAGACAAGAACTTCCCGATGACCATATGATGGAATCTGGCTCAGATAACCATGAACAAGGTCCAAAGCATTTTGCAGAGAGGAATCTCCAGAGCATTCAAGATTATTCCCCAAAGCCTTGATGTGTGATTCTGGGCTACCACTAAGATCTGTCAAACGATGCGCAACACCGTTTTTTATAATAACAATACCCAGCTGACTAAGTGGATTCTGATCAAAGAATTCTCTCACAAATGCCTCGACACAATTTGCAACCACCACCATTCGATTTGGTTTGAAATCCTTCTCTGCTGCTGCCTATGTG--GAACATACACCAGAATGTCACCAGCTTTAGCATCTGATCGCCTACCTGCGTTCC--AAAGAAATCACTATGACTAATA---------------------------------------
>CD18
-TGAAATGTGAAAGCTCACCTCATCTAATGC-AACAGAATAGATTCCTCCTGTCTCTTCACAGAGATGTTTACATATATAGATCTCTGCAGACAATCCAAC--TAACGCATTTTTGCATCCTTGCATTTCCTTATAGTGTCCATAACATCCCCAGGATCACAAGTACTTAGGGCAGAGTACAAGACCAGAACTTCCCGATGACCATAAGATGGAATTTGGGCCAGATAACCATGAGCAAGATCCAAAGCATTCTGCAGAGAGGAATCACCTGAACACTCCAGATTATTGGCCAAAGCCTTTATATGTGATTCTGGGCTGCCACTGAGATCTGTTAAGCGATGCGCAATTCCATTTCTTATTATAATAATACCCAGATGACTAAGTGGATTCTGGTCAAAAAATTCTCTCACAAAAGCCTCAACACAATTTGTAACCACCACCATACGGTTTGGTTTGAAATCCTTTTCTCCCGCTGCCTATGTG--GAACATACACCAGAATGTCACCGGCTTTAGCATATGATCGCCTTCCTGTGTTCCC-AAAGAAATCACTACGACTAATAC--------AATACCTAAATG--ATGATCAAATGTGATT
>CDE34
-TGAAATGTGAAAACTCACCTCATCCAATGC-CACAGAATAGATTCCTCCTGTCTCCACGCAGAGATGTTTGCAAATATAAATTTCTGCAGACAATCCAAC---ATCGCATTTTTGCATCCTTGCATTTCTTTATACTTTCCATGATATCCCCCGGATCACAAGTGCTTAGCGCTGAATACAAGACAAGAACTTCCCGATGACCATATGATGGAATCTGGCTCAGATAACCATGAACAAGGTCCAAAGCATTTTGCAGAGAGGAATCTCCAGAGCATTCAAGATTATTCCCCAAAGCCTTGATGTGTGATTCTGGGCTACCACTAAGATCTGTCAAACGATGCGCAACACCGTTTTTTATAATAACAATACCCAGCTGACTAAGTGGATTCTGATCAAAGAATTCTCTCACAAATGCCTCGACACAATTTGCAACCACCACCATTCGATTTGGTTTGAAATCCTTCTCTGCTGCTGCCTATGTG--GAACATACACCAGAATGTCACCAGCTTTAGCATCTGATCGCCTACCTGCGTTCC--AAAGAAATCACTATGACTAATA---------------------------------------
>CF38
-TGAAATGCGAAAGCTCACCTCATCTAATGC-AACAGAATAGAGTCCTCCCGTCTCCTCACAGAGATATTTACATATATAAATTTCTGCAGACAATCCAAC--T--CGCATTTTTGCATCCTTACATTTCCTTATAGTGTCCATAACATCCCCGGGATCGCAAGTGCTTAGTGCCGAATACAATACTAGAACTTCGCGATGGCCATACGATGGAACCTGGGTCAGATAACCTTGAGCAAGATCCAGAGCATTCTGCAGAGAGGAATCACCTGAACACTCAAGATTATTTGCCAAAGCCTTTATGTGTGATTCCGGGCTGCCGCTGAGATCTGTTAAACGATGTGCAACACCATTTCTTATTATGATAATACCCAGATGACTAAGTGGATTCTGGTCAAAGAATTCTCTCACAAAAGCCTCGACACAATTTGTAACCACCACCATACGATTTGGTTTGAAATCCTTTTCTCCTGCTGCCTATGTG--GAACATACACCAGAAGGTCACCAGCTTTAGCATGTGATCGCCTACCTGCGTTCCC-AAAGAAATCACTATGACTAATA---------------------------------------
>CH19
------TCTTGAAATGTGACTCATCTAATGC-AACAGAATATATTTCTCCTGTCTCTTCATAGAGATGTTTGCATATATAGATCTTTGCAAACAATCCAAC--TAATGCATTTTTCCATCCTTGCATTTCCTTATAGTGTCCATAACATCCCCAGGATCACAAGCACTTAAGGTAGAGTACAAGACCAGAACTTCCTGATGACCATAAGATGGAATTTGGGCCAGATAACCATGAGCAAGATCCAAAGTATTCTATAGAGAGGAATCACATGAACACC--AAATTACTGGTCAATGCCTTTATATGTGATTATGGGTTGCTACTGAGATTTGTTAAGCAATGCACAATTCCATTTCTTATAAGAGAGGTAATC-----------------------------------------------------------------------------------------------------TTCCAATATG---------------------------TCT-----------------------------------------------------------------------------------------
>CHA37
-TGAAATGCGAAAGCTCACCTCATCTAATGC-AACAGAATAGAGTCCTCCCGTCTCCTCACAGAGATATTTACATATATAAATTTCTGCAGACAATCCAAC--T--CGCATTTTTGCATCCTTACATTTCCTTATAGTGTCCATAACATCCCCGGGATCGCAAGTGCTTAGTGCCGAATACAATACTAAAACTTCCCGATGGCCATACGATGGAACCTGGGTCAGATAACCTTGAGCAAGATCCAGAGCATTCTGCAGAGAGGAATCACCTGAACACTCAAGATTATTTTCCAAAGCCTTTATGTGTGATTCCGGGCTGCCGCTGAGATCTGTTAAACGATGTGCAACACCATTTCTTATTATGATAATACCCAGATGACTAAGTGGATTCTGGTCAAAGAATTCTCTCACAAAAGCCTCGACACAATTTGTAACCACCACCATACGATTTGGTTTGAAATCCTTTTCTCCTGCTGCCTATGTG--GAACATACACCAGAAGGTCACCAGCTTTAGCATGTGATCGCCTACCTGCGTTCCC-AAAGAAATCACTATGACTAATA---------------------------------------
>CJ24
-TGAAATGTGAAAGCTCACCTCATCTAATGC-AACAGAATAGACTCCTCCTGTCTCTTCACAGAGATGTTTACATATATAAATTTCAGCAGACAATCCAAC--TAACGCATTTTTGCATCCTTGCATTTCCTTATAGTGTCCATAACATCCCCGGGATCACAAGTGCTTAGAGCAGAGTACAAGATTAGAACTTCCCGATGACCATAAGATGGAATTTGGGTCAGATAACCATGAGCAAGATCCAAAGCGTTCTGCAGAGAGGAATCACCTGAACACTCCAGATTATTGGCCAAAGCCTTTATATGTGATTCTGGGCTGCCACTGAGATCTGTTAAGCGATGCGCAATTCCATTTCTTATTATTATAATACCCAGATGACTAAGTGGATTCTGGTCAAAGAATTCTCTCACAAAAGCCTCAACACAATTTGTAACCACCACCATACGGTTTGGTTTGAAATCCTTTTCTCCTGCTGCCTATGTG--GAACATACACCAGAATGTCACCAGCTTTAGCATGTGATCACCTACCTGCGGTCCC-AAAGAAATCACTATGACTAATA---------------------------------------
>CK7
--GAAATGT----GCTCACCTCGTCTAATGC-AACAGAATAGACTCCTCCTGTCTCTTCACAGACATGTTTACATATATAAATTTCTGCAGACAATCCAAC--T--CGCATTTTTGCATCCTTGCATTTCCTTATAGTGTCCATAACATCCCCAGGATCACAAGTGCTTAGAGCAGAATACAAGACTAGAACTTCCCGATGACCATAAGATGGAATTTGGGTCAGATAACCATGAGCAAGATCCAAAGCATTCTGCAGAGAGGAATCACCTGAACACTCCAGATTATTGGCCAAAGCTTTTATATGTGATTCTGGGCTGCCACTGAGATCTGTTAAGCGATGTGCAATTCCATTTCTTATTATAATAATACCCAGATGACTGAGTGGATTCTGGTCAAAGAATTCTCTCACAAAAGCTTCAACACAATTTGTAACCACCATCATACGGTTTGGTTTGAAATCCTTTTCTCCCGCTGCCTATGTG--GAACATACACCAGAATGTCACCAGCTTTAGCATGTGATCGCCTACCTGCGTTCCC-AAAGAAATTGCTATGACTAATA---------------------------------------
>CL6
--GAAATGT----GCTCACCTCGTCTAATGC-AACAGAATAGACTCCTCCTGTCTCTTCACAGACATGTTTACATATATAAATTTCTGCAGACAATCCAAC--T--CGCATTTTTGCATCCTTGCATTTCCTTATAGTGTCCATAACATCCCCAGGATCACAAGTGCTTAGAGCAGAATACAAGACTAGAACTTCCCGATGACCATAAGATGGAATTTGGGTCAGATAACCATGAGCAAGATCCAAAGCATTCTGCAGAGAGGAATCACCTGAACACTCCAGATTATTGGCCAAAGCTTTTATATGTGATTCTGGGCTGCCACTGAGATCTGTTAAGCGATGTGCAATTCCATTTCTTATTATAATAATACCCAGATGACTGAGTGGATTCTGGTCAAAGAATTCTCTCACAAAAGCTTCAACACAATTTGTAACCACCATCATACGGTTTGGTTTGAAATCCTTTTCTCCCGCTGCCTATGTG--GAACATACACCAGAATGTCACCAGCTTTAGCATGTGATCGCCTACCTGCGTTCCC-AAAGAAATCGCTATGACTAATA---------------------------------------
>CO8
---------TGAAATGTGACTCATCTAATGC-AAAAGAATAGATTCCTCCTGTCTCCTCACATAGATGTTTACAAATATAGATTTATGCAAAAAATCCAAC--TAACATATTTTTGCATCCTTGCATTTCCTTATAGTGTTCATCACATCCCTATGATCACAAGTGCTTAGGGCAGAGTACAAGACTAGAACTTCTTGATGACCATAAGATGGAATTTGGGTTAGATAACCATGAGGAAGATCTAGTGAACTCTGCAGAGAGGAATTTCTTTAACATTCCATATTATTGGCCAAAGATTTTATATGTGATTATGGGCTACCACTGAGATTTTTTAAGTGATGTGCAATTTCATTCCTTATTATAATAATTCCCAAATGACTAAGTGGATTCTGGTCAAAAAATTCTCTCACAAAAGCCTCTACATAGTTTGTAACCACCAGCATATGGTTTGGTTTGAAATCCTTTTCTCCTGCTGCCTATGTG--GAAAATACACCAAAATGTCACCAGCTTTGGCATGTGATTGCCTACTCGAGAG----AAACCAAGTACAAT-----------------------------------------------
>CP16
-TGAAATGTGAAAGCTCACCTCATCTAATGC-AACAGAATAGGTTCCTCCTGTCTCTTCACAGAGATGTTTACATATATAGATTTCTGCAGACAATCCAAC--TAACGCATTTTTGCATCCTTGCATTTCCTTATAGTGTCCATAACATCCCCAGGATCACAAGTGCTTAGGGCAGAGTACAAGACTAGAACTT-------------------------------------------------------------------------------------------------------------------------------------------------------------------------------------------------------------------------------------------------------------------------------------------------------------------------------------------------------------------------------------------------------------------------
>CP161
-TGAAATGTGAAAGCTCACCTCATCTAATGC-AACAGAATAGGTTCCTCCTGTCTCTTCACAGAGATGTTTGCATATATAGATTTCTGCAGACAATCCAAC--TAACGCATTTTTGCATCCTTGCATTTCCTTATAGTGTCCATAACATCCCCAGGATCACAAGTGCTTAGGGCAGAGTACAAGACTAGAACTTCCCGATGACCATAAGATGGGATTTGGGCCTGATAACCATGAGCAAGATCCAAAGCATTCTGCAGAGAGCAATCACCTGAACACTCCAGATTATTGGCCAAAGCCTTTATATGTGATTCTGGGCTGCCACTGAGATCTGTTAAGCGATGTGCAATTCCATTTCTTATTATAATAATACCCAGATGACTAAGTGGATTCTGGTCAAAAAATTCTCTCACAAAAGCCTCAACACAATTTGTAACCACCACCATACGGTTTGGTTTAAAATCCTTTTCTCCCGCTGCCTATGTG--GAACATACACCAGAATGTCACCAGCTTTAGCATGTGATTGCCTACCTGCGTTCCCAAAAAAAATCACTATGACTAATAT--GTATTCAATACCTAAATG--ATCATTGAATGTGATT
>CR44
---------------TCACCTCGTCTAAGGC-CACAGTATATAGACCTCCCGTCTCCTCACAAAGATGTTTACAAATATAAATTTCTGCAGATAGCCCAAC-------CATTTTGGCTTTCTTGCATTTCTTTATACTGTCCATGATATCCCCTGGATCACAAGTGCTCAGTGCTGAATACAATATTAAAACTTCTCGGTGACCATATGACGGAATCTGGGACAGATACGAGTGAGCAAGATCCAAAGCATTCTGTAAGGAAGCATCGCCAGCACACTCGAGCTTACCATGCAAAGCCTTAATATGTGCTTCTGGGCTGCCACTAAGATCTGTCAAACGCTGGGCTATACCATTTTTTATAATAATTATACCCAGATGACTAAGCGGATTCTGGTCAAAGAATTCTCTCACAAAAGCCTCCACACAATTTGCAACCACCGCCATTCGATTTGGATGAAAGTCCTTCTCTGCAGCTGCCTATATGTTGGACATACACCAGAATGTCACCAGCTTTAGCATCTGATCGCCTACCTGCGTTCCC-AAAGAAATCACTATGACTAATA---------------------------------------
>CT15
-TGAAATGTGAAAGCTCACCTCATCTAATGC-AACAGAATAGGTTCCTCCTGTCTCTTCACAGAGATGTTTACATATATAGATTTCTGCAGACAATCCAAC--TAACGCATTTTTGCATCCTTGCATTTCTTTATAGTGTCCATAACATCCCCGGGATCACAAGTGCTTAGGGCAGAGTATAAGACTAGAACTTCCCGATGACCATAAGATGGGATTTGGGCCAGATAACCATGAGCAAGATCCAAAGCATTCTGCAGAGAGGAATCACCTGAACACTCTAGATTATTGGCCAAAGCCTTTATATGTGATTCTGGGCTGCCACTGAGATCTGTTAAGCGATGTGCAATTCCATTTCTTATTATAAGAATACCCAGATGACTAAGTGGATTCTGGTCAAAAAATTCTCTCACAAAAGCCTCAACACAATTTGTAACCACCACCATACGGTTTGGTTTAAAATCCTTTTCTCCCGCTGCCTATGTG--GAACATACACCAGAATGTCACCAGCTTTAGCATGTGATCGCCTACCTGCGTTCCC-AAAAAAATCACTATGACTAATA----------ATACCTAAATG--ATGATTGAATGTGATT
>DA12
-TGAAATGTGAAAGCTCACCTGATCTAATGC-AACAGAATAGATTCCTCCTGTCTCTTCACACAGATGTTTACAAATATAGATTTCTGCAGACAATCCAAC--TAACGCATTTTTGCATCCTTGCATTTCCTTATAGTGTTCATAACATCTCCAGGATCGCAAGTGCTTAGGGCAGAGTACAAGACTAGAACTTCCCGATGACCATAAGATGGAATTTGGGCCAGATAACCATGAGCAAGATCCAGTGCATTCTGCAGAGAGGAATCACCTGAACACTCCAAATTATTGGCCAAAGCCTTTATGTGTGATTCTGGACTGCCACTGAGATCTGTTAAGCGATGTGCAATTCCATTCCTTATTATTATAATGCCCAGATGACTAAGTGGATTCTGGTCAAAAAATTCTCTCACAAAAGCCTCAACACAATTTGTAACCACCAGCATACGGTTTGGTTTGAAATCCTTTTCTCCCGCTGCCTATGTG--GAACATACACCAGAATGTCACCAGCTTTAGCATGTGATCGCCTACCTGCGTTCCC-AACGAAATCACTATGACTAATA----------ATACGTAAATG--ATGATTGAATGTGACT
>DB53
-TGAAATGTGAAATCTTACCTCATTCAATGC-AACAGAATAGTGTCCTCCTGTTTCATCACAGAGATGTTTACAAATATAAATTTCAGCAGACAACCCAAC----TCGTATTTTTGCATCCTTGCATTTCCTTAAAGTTTCCATGATATCCCCAGGATCACAAGTGCTCAATGCTGAATACAATACCAAAACTTCCCGATGACCATAAGATGGAATCTGAGTCAGATAACCATGAGCGACATCCAGAGCATTCTGGAGAGAGGGATCACCTGAACACTCAAGCTGAGTCGCCAAAGCCTTCAGGTGAGATTCTGGACTGCCACTGAGATATGTCACACGATGTGCAACACCATTTTTCATAATTATAATACCTAGATGACTAAGTGGGTTCTGGTCAAAGAACTCTCTCACAAAAGCCTCAACACAATTCGCAACCACCGCCATACGATTTGGTTTGAAATCTTTTTCTCCTGCTGCCTATGTG--GAACATACACCAGA---TCACCAGCTTTAGCATGTGATCTCCTACCTGCGTTCCC-AGGGAAATCACT-TGACTAATAA--AT---GCTAATCTAGA--------------------
>DC1
-TGAAATGTGAAATCTTACCTCATTCAATGC-AACAGAATAGTGTCCTCCTGTTTCATCACAGAGATGTTTACAAATATAAATTTCAGCAGACAAACCAAC----TCGTATTTTTGCATCCTTGCATTTCCTTAAAGTTTCCATGATATCCCCAGGATCACAAGTGCTCAATGCTGAATACAATACCAAAACTTCCCGATGACCATAAGATGGAATCTGAGTCAGATAACCATGAGCGACATCCAGAGCATTCTGGAGAGAGGGATCACCTGAACACTCAAGCTGAGTCGCCAAAGCCTTCAGGTGAGATTCTGGACTGCCACTGAGATATGTCACACGATGTGCAACACCATTTTTCATAATTATAATACCTAGATGACTAAGTGGGTTCTGGTCAAAGAACTCTCTCACAAAAGCCTCAACACAATTCGCAACCACCGCCATACGATTTGGTTTGAAATCTTTTTCTCCTGCTGCCTATGTG--GAACATACACCAGA---TCACCAGCTTTAGCATGTGATCTCCTACCTGCGTTCCC-AGGGAAATCACT-TGACTAATAA--AT---GCTAATCTAGA--------------------
>DD1
-TGAAATGTGA---CTCACCTCATTCAATGC-AACAGAATAGTGTCCTCCTGTTTCCTCACAGAGATGTTTACATATATAAATTTCAGCAGACAACCCAAC----TCGTATTTTTGCATCCTTGCATTTCCTTATAGTTTCCATGATATCCCCAGGATCACAAGTGCTCAGTGCTGAATACAAGACCAAAACTTCCCGATGACCATAAGATGGAATCTGAGTCAGATAACCACTAGCAACATCCAGAGCATTCTGAAGAGAGGGATCACCTGAACACTCAAGTTGAGTCGCCAAAGCCTTCAGATGAGATTCTGGACTGCCACTGAGATATGTCACACGATGTGCAACACCATTTTTCATAATTATAATACCTAGATGACTAAGTGGGTTCTGGTCAAAGAACTCTCTCACAAAAGCCTCAACACAATTCGCAACCACCGCCATACGATTCGGTTTGAAATCTTTTTCTCCTGCTGCCTATGTG--GAACATACACCAGA---TCACCAGCTTTAGCATGTGATCTCCTACCTGCGTTCCC-AGGGAAATCACT-TGACTAATAA--AT---GCTAATCTAGA--------------------
>DIM50
-TGAAATGTGA---CTCACCTCATTCAATGC-AACAGAATAGTGTCCTCCGGTTTCCTCACAGAGATGTTTACATATATAAATTTCAGCAGACAACCCAAC----TCGTATTTTTGCATCCTTGCATTTCCTTATAGTTTCCATGATATCCCCAGGATCACAAGTGCTCAGTGCTGAATACAAGACCAAAACTTCCCGATGACCATAAGATGGAATCTGAGTCAGATAACCACTAGCAACATCCAGAGCATTCTGAAGAGAGGGATCACCTGAACACTCAAGTTGAGTCGCCAAAGCCTTCAGATGAGATTCTGGACTGCCACTGAGATATGTCACACGATGTGCAACACCATTTTTCATAATTATAATACCTAGATGACTAAGTGGGTTCTGGTCAAAGAACTCTCTCACAAAAGCCTCAACACAATTCGCAACCACCGCCATACGATTCGGTTTGAAATCTTTTTCTCCTGCTGCCTATGTG--GAACATACACCAGA---TCACCAGCTTTAGCATGTGATCTCCTACCTGCGTTCCC-AGGGAAATCACT-TGACTAATA---------------------------------------
>EN45
CATGCACAATGAAATGAGACTCATCTAAGGC-CACGGTATATAGACCTCCTGTTTCCTCACAAAGATGCTTATAGATATAAATTTCTATAGATAGTCCAA--------CATTTTGGCTTTCTTGCACTTCTTTATACTATCCATGATATCCCCTGGATCACAAATGCTCAGTGCTAAATACAATATTAGAACTTCCCGGTGACAGTATGATAGAATCTGGGACAGATAAGAATGAGCAAGATCCAAGGCATTTTGTAAAGAAGAATTGCCTTCATAGTTGAGCTTACTATGCAAAGCCTTAATATGTGCTTCTAGGCTACCACTAAGATCTGTCAAACACTATGCTATACCATTTTTTATAATAATTATACCCAGATAACTTAGTGGATTCTGGTTAAAGAATTCTCT--CAAAAGCCTCCACACAATTTGCAACCACCGCCATTCGATTTGGATGAAAATCCTTTTCTGCAGCTGCCTATATGTTGGACATACACCAGAATGTCACCAGCTTTAGCATCTGATCGCCTACCCGGG--------AGAAATCAATGATGAT-------------------------------------------
>FC13
-TGAAATGTGAAAGCTCACCTGATCTAATGC-AACAGAATAGATTCCTCCTGTCTCTTCACACAGATGTTTACAAATATAGATTTCTGCAGACAATCCAAC--TAACGCATTTTTGCATCCTTGCATTTCCTTATAGTGTTCATAACATCTCCAGGATCGCAAGTGCTTAGGGCAGAGTACAAGACTAGAACTTCCCGATGACCATAAGATGGAATTTGGGCCAGATAACCATGAGCAAGATCCAGTGCATTCTGCAGAGAGGAATCACCTGAGCACTCCAAATTATTGGCCAAAGCCTTTATGTGTGATTCTGGGCTGCCACTGAGATCTGTTAAACGATGTGCAATTCCATTCCTTATTATTATAATGCCCAGATGACTAAGTGGATTCTGGTCAAAAAATTCTCTCACAAAAGCCTCAACACAATTTGTAACCACCAGCATACGGTTTGGTTTGAAATCCTTTTCTCCCGCTGCCTATGTG--GAACATACACCAGAATGTCACCAGCTTTAGCATGTGATCGCCTACCTGCGTTCCC-AAAGAAATCACTATGACTAATAA---------ATATTTGTTTG--ATAAT-----------
>FTS1
-TGAAATGTGA---CTTACCTCATTCAATGC-AACAGAATAGTGTCCTCCTGTTTCATCACAGAGATGTTTACAAATATAAATTTCAGCAGACAACCCAAC----TCGTATTTTTGCATCCTTGCATTTCCTTACAGTTTCCATGATATCCCCAGGATCACAAGTGCTCAATGCTGAATACAATACCAAAACTTCCCGATGACCATAAGATGGAATCTGAGTCAGATAACCATGAGCGACATCCAGAGCATTCTGGAGAGAGGGATCACCTGAACACTCAAGCTGAGTCGCCAAAGCCTTCAGGTGAGATTCTGGACTACCACTGAGATATGTCACACGATGTGCAACACCATTTTTCATAATTATAATACCTAGATGACTAAGTGGGTTCTGGTCAAAGAACTCTCTCACAAAAGCCTCAACACAATTCGCAACCACTGCCATACGATTTGGTTTGAAATCTTTTTCTCCTGCTGCCTATGTG--GAACATACACCAGA---TCACCAGCTTTAGCATGTGATCTCCTACCTGCGTTCCC-AGGGAAAGCACT-TGACTAATAA--AT---GCTAATCTAGA--------------------
>FTS2
-TGAAATGTGA---CTTACCTCATTCAATGC-AACAGAATAGTGTCCTCCTGTTTCATCACAGAGATGTTTACAAATATAAATTTCAGCAGACAACCCAAC----TCGTATTTTTGCATCCTTGCATTTCCTTACAGTTTCCATGATATCCCCAGGATCACAAGTGCTCAATGCTGAATACAATACCAAAACTTCCCGATGACCATAAGATGGAATCTGAGTCAGATAACCATGAGCGACATCCAGAGCATTCTGGAGAGAGGGATCACCTGAACACTCAAGCTGAGTTGCCAAAGCCTTCAGGTGAGATTCTGGACTACCACTGAGATATGTCACACGATGTGCAACACCATTTTTCATAATTATAATACCTAGATGACTAAGTGGGTTCTGGTCAAAGAACTCTCTCACAAAAGCCTCAACACAATTCGCAACCACCGCCATACGATTTGGTTTGAAATCTTTTTCTCCTGCTGCCTATGTG--GAACATACATCAGA---TCACCAGCTTTAGCATGTGATCTCCTACCTGCGTTCCC-AGGGAAATCACT-TGACTAATAA--AT---GCTAATCTAGA--------------------
>GG1
GCTGGCTAATCAAGCTCACCCCATCTAATGC-CACTGTATATAGGCCTCCTGTCTCCTCACAAAGATGTTTACAAATGTAAATTTCTGCAGACAATCCAACGACACCTCATTTTGGCTTCCTTGCATTTCTTTATGCTGTCCATGATGTCCCCTGGATCACAAGTGCTCAGTGCTGAATACAAGATAAGAACTTCCCGGTGACCATATGATGGAATCTGGCTCAGATAGCTGTGAGCAAGATCCAGAGAATTCTGCAAGGAGGGGTCACCTCCAGATTCAAGCTTACTCCGCAAAGCCTTAATGTGTGCTTCTGGGCTGCCACTAAGATCTGTCAAACGCAGTGCTATACCATTTTTCATGATTATTATACCTAGATGACTCAGTGGATTCTGGTCAAAGAATTCTCTTACAAAAGCCTCCACACAATTTGCAACCACCACCATTCGACTTGGTTCAAAATCCTTTTCTCCTGCTGCCTATGTT--GGACATACACCAGAATGTCACCAGCTTTAGCATCTGATCGCCTACCTGCGTTCCC-AGAGAAATCACTATGGCTAACAG--AT---GTTAAACTCTAAGCGATAGCTCGATGAGATT
>HB41
-TGAAATGTGAAATCTCACCTCATTCAATGC-AACAGAATAGAGCCCTCCTGTTTCCTCACAGAGATGTTTACATATATAGATTTCAGCAGACAACCCAAC----TCGTACTTTTGCATTCTTGCATTTCCTTATAGTTTCCATGATATCTCCAGGATCACAAGTGCTAAGTGCTGAATACAAGACCAAAACTTCCCGATGCCCATAAGATGGAATCTGAGTCAGATAACCATGAGCGACATCCAGAGCATTCTGGAGAGAGGGATCACCTGAACAGTCAAGATGAGCTGCCAATGCCTTCAGGTGAGATTCTGGACTGCCACTGAGATGTGTCACACGATGTGCAATGCCATTTTTCATAATTATAATGCCTAGATGACTAAGTGGATTCTGGTCAAAGAACTCCCTCACAAAAGCCTCAACACAATTCGCAACCACCGCCATACGATTTGGTTTGAAATCTTTTTCTCCTGCTGCCTATGTG--GAACATACACCAGA---TCACCAGCTTTAGCATGTGATCTCCTACCTGCGTTCCC-AGGGAAATCACT-TGACCAATAA--AT---GCTAATCTAGA--------------------
>JO20
GTCCATTTTTGAAATGTGACTCATCTAATGC-AATAGAATAGATTTTTCTTGTCTCTTCATAGAAATGTTTACATAAATAGATCTATGTAGACAATCCAAC--TAATGCATTTTTGCATCCTCATATTTTCTTATAGTGACAATAACATCCCCAGGATCACATGTACTTAGGGTAGAGTACAAGACCAGAACATCTTGATCACCATAAGATGGAATTTGGGCTAGATAACCATGAACAAGATCCAAAGCATTCTATAGAGAGGTATCGCCTGAACACC--AGATTACTGGCCAATGCCTTTATATGTGATTCTGGGTTACTGCTGAGATTTTTTAAGTGATGCACAATTCCATTTCTTATAAGAGAGGTAATC-----------------------------------------------------------------------------------------------------TTCCAATATG---------------------------TCTAGCGTAT----------------------------------TGACCA------------------------------------------
>JU21
-TCATGGATTGAAATGTGACTCGTCTAATGC-AACAGAATAGATTTCTCTTGTCTCTTCACATAAATGTTTACATAAATAGATCTTTGCAGACAATCCAAC--TAATGCATTTTTGCATCCTCATATTTTCTTATAGTTACCATAACATCCCCAGGATCACAATTACTTAGGGAAGAGTACAATACTAGAACATCCTGATGACCATAAGATGGAATTTGGGCTAGATAACCATGAACAAGATCCAAAGCATTCTATAGAGAGGAATTGCCTGAACACC--AGATTCCTGACCAATGCCTTTATATGTGATTCTGGGTTGCTGCTAAGATTTTTTAAGTGATGCACAATTCCATTTCTTATAAGA-----------------------------------------------------------------------------------------------------------------------------------------------------------------------------------------------------------------------------------------------
>LF2
-----------AATCTCACCTCATTCAAAGC-AACAGAATAAAGTCCTCCTGTTTCCTCGCAGAGATGTTTACATACATAAATTTCTGCAGACAACCCAAC----TCGTATTTTTTCATTCTTGCATTTCCTTATAGTTTCCATGATATCCCCAGGATCACAAGTGCTCAGTGCCGAATACAAGACCAAAACTTCCCGATGACCATAGGATGGAATCTGAGTTAGATGACCATGAGCAACATCCAGAGCATTCTGGAGAGAGGGATCGCCCGAACACTCAAGATGAGTCGCCAAAGCCTTCAGGTGAGATTCTGGACTGCCACTGAGATATGTCACACGATGTGCAACGCCATTTTTCATAATTATAATACCTAGATGACTAAGTGGATTCTGGTCAAAGAACTCTCTCACAAAAGCCTCGACACAATTTGCAACCACCGCCATACGATTTGGTTTGAAATCTTTTTCTCCTGCTGCCTATGTG--GAACATACACCAGA---TCACCAGCTTTAGCATGTGATCTCCTACCTGCGTTCCC-AGGGAAATCACT-TGACTAACAA-AAT---GCTAATCTAGA--------------------
>MC0
-TGAAATGTGAAATCTCACCTCATTCAGTGC-AACGGAATAGAGTCCTCCTGTTTCCTCACAGAGATGTTTACATATATAAATTTCAGCAGATAACCCAAC----TCGTATTTTTGCATCCTTGCATTTCCTTATAGTTTCCATGATATCACCAGGATCACATGTGCTCAGTGCCGAATACAAGACCAAAACTTCCCGATGACCATAAGATGGAATCTGAGTCAGATTACCATGAGCAACATCCAGAGCATTCTGGAGAGAGGGATCACCTGAGCATTCAAGATGAGTCGCCAAAGCCTTCAGGTGAGATTCTGGACTGCCACTGAGATACGTCACACGATGTGCAACACCATTTTTCATAATTATAATACCTAGATGACTAAGTGGATTCTGGTCAAAGAACTCTCTCACAAAAGCCTCAACACAATTCGCAACAACCGCCATACGATTTGGTTTGAAATCTTTTTCTCCTGCTGCCTATGTG--GAACATACACCAGA---TCACCAGCTTTAGCATATGATCTCCTACCTGCGTTCCC-AGGGAAATCACT-TGACTAACA---------------------------------------
>MT0
-TGAAATGTGAAATCTCACCTCATTTAATGC-AACAGAATAGAGTCCTCCTGTTTCCTCACAGAGATGTCTACATATATAAATTTCTGCTGACAACCCAAC----TCGCAGTTTTGCAGTCTTACATTTCTTTATAGTTTCCATGATATCCCCAGGATCACAAGTGCTCAGTGCTGAATACAAGACCAAAACTTCCCGATGACCATAAGATGGAATCTGAGTCAGATAACCATGAGCGACATCCAGAGCATTCTGGAGAGAGGGATCACCTGAACACTCGAGATGAGTCGCCAAAGCCTTCAGGTGAGACTCTGGACTGCCACTGAGATATGTCACACGATGTGCAACACCATTTTTCATAATTATGATACCTAGATGACTAAGTGGATTCTGGTCAAAGAACTCTCTCACAAAAGCCTCAACACAATTCGCAACCACCACCATACGATTTGGTTTGAAATCTTTTTCTCCTGCTGCCTATGTG--GAACATACACCAGA---TCACCAGCTTTAGCATGTGATCTCCTACCTGCGTTCCC-AGGGAAAACACT-TGACTAACAA--AT---GCTAATCTAGA--------------------
>NN48
-----------AATCTCACCTCATTTAATGC-AACAGAATAGTGTCCTCCTGTTTCCTCACACAGATGTTTACATATATAAATTTCAGCAGACAACCCAAC----TCGTACTTTTGCATCCTTGTATTTCCTTATAGTTTCCATGATATCCCCAGGATCACAAGTGCTCAGTGCTGAATACAAGACCAAAACTTCCCGATGACCATAAGATGGAATCTGAGTCAGATACCCATGAGCCACATCCAGAGCATTCTGAAGAGACGGATCACCTGAACACTCGAGTTGAGTCGCCAAAGACTTCAGGTGAGATTCTGGACTGCCACTGAGATATGTCACACGATGTGCAACACCATTTTTCATAATTATAATGCCTAGATGACTAAGTGGGTTCTGGTCAAAAAACTCTCTCACAAAAGCCTCAACACAATTCGCAACCACCGCCATTCGATTCGGTTTGAAATCTTTTTCTCCTGCTGCCTATGTG--GAACATACACCAGA---TCACCAGCTTTAGCATGCAATCTCCTACCTGCGTTCCC-AGGGAAATCACT-TGACTAATA---------------------------------------
>PA42
-TGAAATGTGAAATCTCACCTCATTCAATGC-AACAGAATATAGTCCTCCTGTTTCCTCACAGAGATGTTTACATATATAAATTTCGGCAGACAACCCAAC-----CGTATTTTTGCATTCTTGCATTTTCTTATAGTTTCCATGATATCCCCAGGATCACAAGTGCTCAGTGCCGAATATAAGACCAAAACTTCCCGATGGCCATAAGATGGAATCTGAGTTAGATAACCATGAGAGACATCCAGAGCATTCTGGAGAGAGGGATCACCTGAACATTCGAGATGAGTCGCCAAAGCCTTCAGGTGAGATTCTGGACTGCCACTGAGATATGTCACACGATGTGCAACACCATTTTTCATAATTATAATACCCAGATGACTAAGTGGATTCTGGTCAAAGAATTCCCTCACAAAAGCCTCGACACAATTCGCAACCACCGCCATACGATTTGGTTTGAAATCTTTTTCTCCAGCTGCCTATGTG--GAACATACACCAGA---TCACCAGCTTTAGCATGTGATCTCCTACCTGCGTTCCC-AGGGAAATCACT-TGACAAATAA--AT---GCTAATCTATTT-------------------
>PB33
-TGAAATGTGAAAGCTCACCTCATCAAGTGC-CACGGAATAGAATCCTCCCGTCTCCTCACAGAGGTGTTTGCAAATATAAATTTCTGCAGACAATCCAAC---ATCGCATTTTCGAATCCTTGCATTTCTTTATACTTTCCATGATATCCCCTGGATCACAAGTGCTTAGTGCTGAATACAAGACTAGAACTTCCCGATGACCATATGATGGAATCTGGCTCAGATAACCATGAGCAAGGTCCAGCGCATTTTGCAGAGAGGAATCTCCAGAGCATTCAAGATTATTTCCCAAAGCTTTAATGTGTGATTCTGGGCTACCGCTAAGATCTGTCAAACGATGTGCAACGCCATTTTTTATAATAACAATACCCAGCTGACTTAGTGGATTCTGATCAAAGAATTCTCTCACAAATGCCTCAACACAATTTGCAACCACCACCATTCGATTTGGTTTGAAATCCTTCTCTGCTGCCGCCTATGTG--GAACATACACCAGAATGTCACCAGCTTTAGCATCTGATCGCCTACCTGCGTTCC--AAAGAAATCACTATGACTAATAA--AC---ATCATTTGCCA-------ACCTTGCATTAA-
>PF1
-TGAAATGTGAAATCTCACCTCATTCAATGC-AACAGAATAGAGTCCTCCGGTTTCCTCACAGAGATGTTTACATATATAAATTTCAGCGGACAACCCAAC----TCGTATTTTTGCATTCTTGCATTTCCTTATGGTCTCCATGATATCCCCAGGATCACAAGTGCTCAGTGCTGAATACAAGACCAAAACTTCCCGATGACCATAAGATGGAATCTGAGTCAGATAACCATGAGCGACATCCAGAGCATTCTGGAGAGAGGGGTCACCTGAACACTCGAGATGAGCCACCAAAGCTTTCAGGTGAGATTCTGGACTGCCACTGAGATATGTCACACGATGTGCAACGCCATTTTTCATAATTATAATGCCTAGATGACTAAGTGGGTTCTGGTCAAAGAACTCTCTCACAAAAGCCTCAACACAATTCGCAACCACCGCCATACGATTTGGTTTGAAATCTTTTTCTCCTGCTGCCTATGTG--GAACATACACCAGA---TCACCAGCTTTAGCATGTGATCTCCTACCTGCGTTCCC-AGGGAAATCACT-TGACTAATAAAAAT---GCTAATCTAGA--------------------
>PFM1
-TGAAATGTGAAATCTCACCTCATTCAATGC-AACAGAATAGAGTCCTCCTGTTTCCTCACAGAGATGTTTACATATATAAATTTCGGCAGACAACCCAAC--TAACGTATTTTTGCATTCTTGCATTTTCTTATAGTTTCCATGATATCTCCAGGATCACAAGTGCTCAGTGCCGAATATAAGACCAAAACTTCCCGATGACCATAAGATGGAATCTGAGTTAGATAACCATGAGATACATCCAGAGCATTCTGGAGAGAGGGATCACCTGAACATTCAAGTTGAGTCGCCAAAGCCTTCAGGTGAGATTCTGGACTGCCACTGAGATATGTCACACGATGTGCAACACCATTTTTCATAATTATAATACCCAGATGACTAAGTGGATTCTGGTCAAAGAATTCCCTCACAAAAGCCTCGACACAATTTGCAACCACCATCATACGATTTGGTTTGAAATCTTTTTCTCCCGCTGCCTATGTG--GAACATACACCAGA---TCACCAGCTTTAGCATGTGATCTCCTACCTGCGTTCCC-AGGGAAATCACT-TGACTAATAA--AT---GCTAATCTATGTG---------------ATT
>PG28
-TGAAATGTGAAAGCTCACCTCATCTATTGC-CACGGAATAGATTCCTCCTGTCTCCTCACAGAGATGTTTGCAAATATAAATTTCTGCAGACAATCCAAC---ATCGCATTTTCGCATCCTTGCATTTCTTTATACTTTCCATGATATCCCCTGGATCACAAGTGCTTAGTGCTGAATACAAGACTAGAACTTCCCGATGACCATAAGATGGAATCTGGCTCAGATAACCATGAACAAGGTCCAGCGCATTTTGCAGAGAGGAATCTCCAGAGCATTCAAGATTATTCCCCAAAGCCTTAATGTGTGATTCTGGGCTACCACTAAGATCTGTCAAACGATGTGCAACACCATTTTTTATAATAACAATACCCAACTGACTTAGAGGATTCTGATCAAAGAATTCTCTCACAAATGCCTCGACACAATTTGCAACCACCAACATTCGATTTGGTTTGAAATCCTTCTCTGCTGCTGCCTATGTG--GAACATACACCAGAATGTCACCAGCTTTAGCATTTGATCGCCTACCTGCGTTCC--AAAGAAATCACTATGACTAATAA--AC---ATCTTTTTACA-------ACCTCATATT---
>PH2
-TGAAATGTGAAATCTCACCTCATTCAATGC-AACAGAATAGAGTCCTCCGGTTTCCTCACAGAGATGTTTACATATATAAATTTCAGCGGACAACCCGAC----TCGTATTTTTGCATTCTTGCATTTCCTTATGGTCTCCATGATATCCCCAGGATCACAAGTGCTCAGTGCTGAATACAAGACCAAAACTTCCCGATGACCATAAGATGGAATCTGAGTCAGATAACCATGAGCGACATCCAGAGCATTCTGGAGAGAAGGGTCTCCTGAACACTCGAGATGAGCCACCAAAGCTTTCAGGTGAGATTCTGGACTGCCACTGAGATATGTCACACGATGTGCAACGCCATTTTTCATAATTATAATGCCTAGATGACTAAGTGGGTTCTGGTCAAAGAACTCTCTCACAAAAGCCTCAACACAATTCGCAACCACCGCCATACGATTTGGTTTGAAATCTTTTTCTCCTGCTGCCTATGTG--GAACATACACCAGA---TCACCAGCTTTAGCATGTGATCTCCTACCTGCGTTCCC-AGGGAAATCACT-TGACTAATAAAAAT---GCTAATCTAGA--------------------
>PM29
-TGAAATGTGAAAGCTCACCTCATCTAATGC-CACAGAATAGATTCCTCCTGTCTCCTCACAGAGATGTTTGCAAATATAAATTTCTGCAGACAATCCAAC---ATCGCATTTTTGCATCCTTGCATTTCTTTATAGTTTCCATGATATCCCCTGGATCGCAAGTGCTTAGTGCTGAATACAAGACTAGAACTTCCCGATGTCCATATGATGGAATCTGACTCAGATAACCATGAGCAAGGTCCAGAGCATTTTGCAGAGAAGAATCTCCAGAGCATTCAAGATTACTCGTCAAAGCCTTAATGTGTGATTCAGGGCTACCACTAAGATCTGTCAAGCGATGTGCAACACCATTTTTTATAATAACAACACCCAGCTGACTAAGTGGATTCTGATCAAAAAATTCTCTCACAAATGCCTCGACAGAATTTGCAACGACCACCATTCGATTTGGCTTGAAATCCTTCTCTGCTGCTGCCTATGTG--GAACATACACCAGAATGTCACCAGCTTTAGCATCTGATCGCCTACCTGCGTTCC--AAAGAAATCACTATGACTAATAC--AT---GAACCCTAAAT---AATGGCTGAGCATGAT-
>PS27
-TGAAATGTGAAAGCTCACCTCATCTATTGC-CACGGAATAGATTCCTCCTGTCTCCTCACAGAGATGTTTGCAAATATAAATTTCTGCAGACAATCCAAC---ATCGCATTTTCGCATCCTTGCATTTCTTTATACTTTCCATGATATCCCCTGGATCACAAGTGCTTAGTGCTGAATACAAGACTAGAACTTCCCGATGACCATAAGATGGAATCTGGCTCAGATAACCATGAACAAGGTCCAGCGCATTTTGCAGAGAGGAATCTCCAGAGCATTCAAGATTATTCCCCAAAGCCTTAATGTGTGATTCTGGGCTACCACTAAGATCTGTCAAACGATGTGCAACACCATTTTTTATAATAACAATACCCAACTGACTTAGAGGATTCTGATCAAAGAATTCTCTCACAAATGCCTCGACACAATTTGCAACCACCAACATTCGATTTGGTTTGAAATCCTTCTCTGCTGCTGCCTATGTG--GAACATACACCAGAATGTCACCAGCTTTAGCATTTGATCGCCTACCTGCGTTCC--AAAGAAATCACTATGACTAATAA--AC---ATCTTTTTACA-------ACCTCATATT---
>PS30
-TGAAATGTGAAATCTCACCTCATTCAATGC-AACAGAATAGAGTCCTCCTGTTTCCTCACATAGATGTTTACATATATAAATTTCGGCAGACAACCCAAC--T-TCGTATTTTTGCATTCTTGCATTTTCTTATAGTTTCCATGATATCCCCAGGATCACAAGTGCTCAGTGCCGAATATAAGACCAAAACTTCCCGATGACCATAAGATGGAATCTGAGTTAGATAACCATGAGAGACATCCAGAGCATTCTGGAGAGAGGGATCACCTGAACATTCAAGATGAGTCGCCAAAGCCTTCAGGTGAGATTCTGGACTGCCACTGAGATATGTCACACGATGTGCAACGCCATTTTTCATAATTATAATACCCAGATGACTAAGTGGATTCTGGTCAAAGAATTCCCTCACAAAAGCCTCGACACAATTCGCAACCACCGCCATACGATTTGGTTTGAAATCTTTTTCTCCAGCTGCCTATGTG--GAACATACACCAGA---TCACCAGCTTTAGCATGTGATCTCCTACCTGCGTTCCC-AGGGAAATCACT-TGACAAATAA--AT---GCTAATCTATTT-------------------
>PSF43
-TGAAATGTGAAATCTTACCTCATTTAATGC-AACAGAATAGTGTCCTCCTGTTTCCTCACAGAGATGTTTACATATATAAATTTCAGCAGACAACCCAAC----TCGTACTTTTGCATCCTTGCATTTCCTTATAGTTTCCATGATATCCCCAGGATCACAAGTGCTCAGTGCTGAATACAAGACCAAAACTTCCCGATGACCATAAGATGGAATCTGAGTCAGATACCCATGAGCGACATCCAGAGCATTCTGGAGAGAGGGATCACCTGAACACTCGAGCTGAGTCGCCAAAGCCCTCAGGTGAGATTCTGGACTGCCACTGAGATATGTCACACGATGTGCAACACCATTTTTCATAATTATAATACCTAGATGACTAAGTGGGTTCTGGTCAAAAAACTCTCTCACAAAAGCCTCAACACAATTCGCAACCACCGCCATTCGATTCGGTTTGAAATCTTTTTCTCCTGCTGCCTATGTG--GAACATACACCAGA---TCACCAGCTTTAGCATGTCATCTCCTACCTGCGTTCCC-ATGGAAATCACT-TGACTAATA---------------------------------------
>PTA0
-TGAAATGTGAAATCTCACCTCATTCAATGC-AACAGAATAAAGTCCTCCTGTTTCCTCACATAGATGTTTACATACATATATTTCAGCAGACAACCCAAC-----CGTAGTTTTGCATCCTTGCATTTCCTTATAGTTTCCATGATATCCCCAGGATCACAAGTGCTCAGTGCCGAATACAAGACCAAAACTTCCCGATGACCATAAGATGGAATCTGAGTAAGATAACCATGTGCAACATCCAGAGCATTTTGGAGAGAGGGATCACCTGAACACTCGAGATGAGTTGCCAAAGCCTTCAGGTGAGATTCTGGACTGCCACTGAGATATGTCACACGATGTGCAACACCATTTTTCATAATTATAATACCTAGATGACTAAGTGGATTCTGGTCAAAGAACTCTCTCACAAAAGCCTCAACACAATTTGCAACCACCGCCATACGATTTGGTTTGAAATCTTTTTCTCCTGCTGCCTATGTG--GAACATACACCAGA---TCACCAGCTTTAGCATGTGATCTCCTACCTGCGTTCCC-AGGGAAATCACT-TGACTAACAA--AT---GCTAATCTAGA--------------------
>RC54
-TGAAATGTGAAATCTCACCTCATTTAATGC-AACAGAATAGTGTCCTCCTGTTTCCTCACACAGATGTTTACATATATAAATTTCAGCAGACAACCCAAC----TCGTATTTTTGCATCCTTGCATTTCCTTACAGTTTCCATGATATCTCCAGGATCACAAGTGCTCAGTGCTGAATACAAGACCAAAACTTCCCGATGACCATAAGATGGAATCTGAGTCAGATACCCATGAGCCACATCCAGAGCATTCTGGAGAGAGGGATCACCTGAACACTCGAGTTGAGTCGCCAAAGCCTTCAGGTGAGATTCTGGACTCCCACTGAGATATGTCACTCGATGTGCAACACCATTTTTCATAATTAAAATGCCTAGATGACTAAGTGGGTTCTGATCAAAAAACTCTCTCACAAAAGCCTCAACACAATTCGCAACCACCGCCATTCGATTCGGTTTGAAATCTTTTTCTCCTGCTGCCTATGTG--GAACATACACCAGA---TCACCAGCTTTAGCATGTCATCTCCTACCTGCGTTCCC-AGGGAAATCACT-TGACTAATAA--AT---GCTAATCTA----------------------
>SA1
-TGAAATGTGAAATCTCACCTCATTCAATGC-AACAGAATAGAGTCCTCCTGTTTCCTCACAGAGATGTTTACATACATAAATTTCAGCAGACAACCCAAC----TCGTATTTTTGCATCCTTGCATTTTCTTATAGTTTCCATGATATCCCCAGGATCACAAGTGCTCAGTGCCGAATATAAGACCAAAACTTCCCGATGACCGTAAGATGGAATCTGAGTTAGATAACCATGAGAGACATCCAGAGCATTCTGGAGAGAGGGATCACCTGAACATTCGAGATGAGTCGCCAAAGCCTTCAGGTGAGATTCTGGACTGCCACTGAGATATGTCACACGATGTGCAACACCATTTTTCATAACTATAATACCCAGATGACTAAGTGGATTCTGGTCAAAGAATTCCCTCACAAAAGCCTCGACACAATTCGCAACCACCGCCATACGATTTGGTTTGAAATCTTTTTCTCCAGCTGCCTATGTG--GAACATACACCAGA---TCACCAGCTTTAGCATGTGATCTCCTACCTGCGTTCCC-AGGGAAATCACT-TGACTAATAA--AT---GCTAATCTA----------------------
>SC0
-TGAAATGTGAAATCTCACCTCATTCAATGC-AACAGAATAGAGTCCTCCTGTTTCCTCACAGAGATGTTTACATATATAAATTTCAGCAGACAACCCAAC----TCGTATTTTTGAATTCTTGCATTTTCTTATAGTTTCCATGATATCCCCAGGATCACAAGTGCTCAGTGCTGAATACAAGACCAAAACTTCCCGATGACCATAAGATGGAATCTGAGTCAGATAACCATGAGCGACATCCAAAGCATTCTGGAGAGAGGGATCACCTGAACACTCGAGATGAGTTGCCAAAGCCTTCAGGTGAGATTCTGGACTGCCACTGAGATATGTCACACGATGTGCAACGCCATTTTTCATAATTAAAATACCTAGATGACTAAGTGGGTTCTGGTCAAAGAATTCTCTCACAAAAGCCTCAACACAATTCGCAACCACCGCCATACGATTTGGTTTGAAATCCTTTTCTCCTGCTGCCTATGTG--GAACATACACCAGA---CCACCAGCTTTAGCATGTGATCTCCTACCTGCGTTCCC-AGGGAAATCACT-TGACTAATAA--AT---GCTAATCTAGA--------------------
>SE46
-----------------ACCTCATCTAAGGC-CACAGTATATAGACCGCCTGTCTCCTCACAAAGATGCTTACAGATGTAAATTTCTGCAGACAGTCCAAC-------CATTTTGGCTTTCTTGCATTTCTTTATACTGTCCATGATATCCCCCGGATCACAAGTACTCATTGCTGAATACAATATTAGAACTTCCCGGTGACCATAAGATGGAATCTGGGACAGATAAGAATGAGCAAGATCCAAGGCATTCTGCAAGGAGGAATCGCCTGCACACTCGAGCTTGCCATGCAAAGCCTTAATATGTGCTTCTGGGCTGCCACTAAGATCTGTCAAACGCTGTGCTATACCATTTTTTATAATAATTATACCCAGATGACTTAGCGGATTCTGGTCAAAGAATTCCCTCACAAAAGCCTCCACACAATTTGCAACCACCGCCATTCGATTTGGATGAAAATCCTTTTCTGCAGCTGCCTATATGTTGAACATACACCAGAATGTCACCAGCTTTAGCATCTGATCGCCTACCTGCGTTCCC-AAAGAAATCACTATGACTAATA---------------------------------------
>SG23
-TGAAATGTGAAAGCTCACCTCATCTAATGC-AACAGAATAGATTCCTCCTGTCTCTTCACAGAGATGTTTGCATATATAAATTTCTGCAGATAATCCAAC-----CGCATTTTTGCATCCTTGCATTTCCTTATAGTGTCCATAACATCCCCAGGATCACAAGTGCTTAGAGCAGAGTACAAGACTAGAACTTCTCGATGACCATAAGATGGAATTTGGGTCAGATAACCATGAGCAAGATCCAAAGCATTCTGCAGAGAGGAATCACCTGAACACTCCAGATTATTGGCCAAAGCCTTTATATGTGATTCTGGACTGCCACTGAGATCTGTTAAGCGATGTGCAATTCCATTTCTTATTATAATAATACCCAGATGACTAAGTGGATTCTGGTCAAAGAACTCTCTCACAAAAGCCTCAACACAATTTGTAACCACCACCATACGGTTTGGTTTGAAATCCTTTTCTCCCGCTGCCTATGTG--GAACATACACCAGAATGTCACCAGCTTTAGCATGTGATCGCCTACCTGCGTTCCC-AAAGAAATCACTATGACTAATA----------ATACCTAAATG--ATGATCGAATGTGATT
>SS22
-TGAAATGTGAAAGCTCACCTCATCTAATGC-AACAGAATAGACTCCTCCTGTTTCTTCACAGAGATGTTTACATATATAAATTTCTGCAGACAATCCAAC-----CGCATTTTTGCATCCTTGCATTTCCTTATAGTGTCCATAACATCCCCAGGGTCGCAAGTGCTTAGAGCAGAGTACAAGACTAGAACTTCCCGATGACCATAAGATGGAATTTGGGTCAGATAACCATGAGCAAGATCCAAAGCATTCTGCAGAGAGGAATCACCTGAACACTCCAGATTAT----------------------------------------------------------------------------------------------------------------------------------------------------------------------------------------------------------------------------------------------------------------------------------------------------------------------------
>SV36
-TGAAATGTGAAAGCTCACCTCATCTAATGC-AACAGAATAGAGACCTTTTGTCTCCTCACATAGATGTTTACATATAAAAATTTCTGCAGACAATCCAAC--T--CGCATTTTTGCATCCTTACATTTCCTTATAGTTTCCATAATATCCCCAGGATCACAAGTGCTTAGTGCTGAATACAAGACTAGAACTTCCCTATGGCCATATGATGGAATCTGGGTCAGAAAACCATGAGCAACATCCAGAGCATTCTGCAGCGAGGAATCACCTGAACACTCGAGATTATTCTTCAAAGCCTTTATGTGTGATTCTGGGCTGCCGCTAAGATCTGTTAAATGATGTGCAACACCATTTCTTATAATAATAATGCCCAGATGACTAAGTGGATTCTGATCAAAAAATTCTCTCACAAAAGCCTCAACATAATTTGTAACCACCACCATACGATTTGGCTTGAAATCCTTTTCTCCTGCTGCCTATGTG--GAACATACACCAGAATGTCACCAGCTTTAGCATGTGATCGCCTACCTGCGTTCCC-AGAGAAATCACTATGACTAATAG--A-----------------------------------
>TA17
-TGAAATGTGAAAGCTCACCTCGTCTAATGC-AACAGAATAGATTCCTCCTGTCTCTTCACAGAGATGTTTACATATATAAATTTCTGCAGACAACCCAAC--TAACGCATTTTTGCATCCTTGCATTTCCTTATAGTGTCCATAACATCCCCAGGATCACAAGTACTTAGGGCAGAGTACAAGACCAGAACTTCCCGATGACCATAAGATGGTATTTGGACCAGATAACCATGAGCAAGATCCAAAGCATTCTGCAGAGAGGAATCGCCTGAACACTCCAGATTATTGGCCAAAGCCTTTATATGTGATTCCGGGCTGCCACCGAGATCTGTTAAGCGATGTGCAATGCCATTTCTTATTATAATAATACCTAGATGACTAAGTGGATTCTGATCAAAAAATTCTCTCACAAAAGCCTCAACATAATTTGTAACCATCACCATACGGTTTGGTTTGAAATCCTTTTCTCCCGCTGCCTATGAG--GAACATACACCAAAATGTCACCAGCTTTAGCATGTGACCATCTTCCTGTGTTCCC-AAAGAAATCACTATGACTAACA---------------------------------------
>TB39
-TGAAATGTGAAACCTCACCTCATCCAATGC-AACAGAGTAGAGCCCTCCTGTTTCCTCACATAGATGTTTACATATATAAATTTCTGCGGACAATCCAAC--T--CGCATTTTTGCATCCTTACATTTCCTTATTGTGTCCATAATATCCCCAGGATCACAAGTGCTTAGTGCCGAAAACAATATTAGAACTTCCCGATGACCATACAATGGAACCTGGTTCAGATAACCATGAGCGAGATCCAGAGCATTCTGCAGAGAGGAATCACCTGAACACTCAAGACTACTTGCCAAAGCCTTTATGTGTGACTCTGGGCTGCCACTGAGATCTGTTAAACGATGTGCAACACCATTTCTTATTATGATAATACCCAGATGACTAAGTGGATTCTGGTCAAAGAATTCTCTCACGAAAGCCTCAACACAATTTGCAACCACCACCATACGATTTGGCTTGAAATCCTTTTCTCCTGCTGCCTATGTA--GAACATACACCAGAAGGTCACCAGCTTTAGCATGTG--CGCCTACCTGCGTTCCC-AAAGAAATCACTATGACTAATAA--C-----AAAACCTAAATG--ATGCT-----------
>TC31
-TGAAATGTGAAAGCTTACCTCATCTAATGC-CACAGAATAGATTCCTCCTGTCTCCTCACAGAGATGTTTGCAAATATAAATTTCTGCGGACAATCCAAC---ATCGTATTTTTGCATCCTTGCATTTCTTTATACTTTCCATGATATCCCCTGGATCACAAGTGCTTAGTGCTGAATATAAGACTAGAACTTCACGATGACCATATGATGGAATCTGGCTCAGATAACCATGAACAAGGTCCAGAGCATTTTGCAGAGAGGAATCTCCAGAGCATTCAAGATTATTCCCCAAAGCCTTAATGTGTGATTCTGGGCTACCACTAAGATCTGTCAAACGATGTGCAACACCATTTTTTATAATGACAATACCCAGCTGACTAAGTGGATTCTGATCAAAGAATTCTCTCACAAATGCCTCGACACAATTTGCAACCACCAACATTCGATTTGGCTTGAAATCCTTCTCTGCTGCTGCCTATGTG--GAACATACACCAGAATGTCACCAGCTTTAGCATC---TCGCCTACCTGCGTTCC--AAAGAAATCACTATGACTAATA---------------------------------------
>TN1
-TGAAATGTGAAAGCTCACCTCATCTAACGC-AACAGAATAGAGTCCTCCTGTCTCCTCACATAGATGTTTACATATATAAATTTCTGCAGACAATCCAAC--T--CGCATTTTTGCATCCTTACATTTCCTTATAGTGTCCATAATATCCCCGGGATCACAAGTGCTCAGTGCCGAATACAAGACTAGAACTTCCCGATGACCATACGATGGCACCTGGGTCAGATAACCATGAGCAAGATCCAGAGCATTCTGCAGAGAGGAATCACCTGAACACTCAAGATTATTTGCCAAAGCCTTTATGTGTGATTCTGGGCTACCGCTGAGATCTGTTAAACGATGTGCAACACCATTTCTTATTATGATAATACCCAGATGACTAAGTGGATTCTGGTCAAAGAATTCTCTCACAAAAGCCTCAACACAATTTGTAACCACCACCATACGATTTGGTTTGAAATCCTTTTCTCCTGCTGCCTATGTG--GAACATACACCAGAATGTCACCAGCTTTAGCATGTGATCGCCTACCTGCGTTCCC-AAAGAAATCACTATGACTAATAA--C-----AAAACCTAAATG--ATGATTAAAG-TGATT
>TO14
-TGAAATGTGAAAGCTCACCTCATCTAATGC-AACAGAATAGGTCCCTCCTGTCTCTTCACAGAGATGTTTACATATATAGATTTCTGCAGACAATCCAAC--TAACGCATTTTTGCATCCCTGCATTTCCTTATAGTGTCCATAACATCCCCAGGATCACAAGTGCTTAGGGCAGAGTACAAGACTAGAACTTCCCGATGACCATAAGATGGGATTTGGGCCAGATAACCATGAGCAAGATCCAAAGCATTCTGCAGAGAGGAATCACCTGAACACTCCAGATTATTGGCCAAAGCCTTTATATGTGATTCTGGGCTGCCACTGAGATCTGTTAAGCGATGCGCGATTCCATTTCTTATTATAATAATACCCAGATGACTAAGTGGATTCTGGTCAAAAAATTCTCTCACAAAAGCCTCAACACAATTTGTAACCACCACCATACGGTTTGGTTTGAAATCCTTTTCTCCCGCTGCCTATGTG--GAACATACACCAGAATGTCACCAGCTTTAGCATGTGATCGCCTACCTGCGTTCCC-AAAAAAATCACTATGACTAATA----------ATACCTAAATG--ATGACTGAATGTGAT-
>TPL03
-TGAAATGTGAAATCTCACCTCATTTAATGC-AACAGAATAGTGTCCTCCTGTTTCCTCACAGAGATGTTTACATATATAAATTTCAGCAGACAACCCAAC----TCGTACTTTTGCATCCTTGCATTTCCTTATAGTTTCCATGATATCCCCAGGATCACAAGTGCTCAGTGCTGAATACAAGACCAAAACTTCCCGATGACCATAAGATGGAATCTGAGTCAGATACCCATGAGCGACATCCAGAGCATTCTGGAGAGAGGGATCACCTGAACACTCGAGTTGAGTCGCCAAAGCCTTCAGATGAGATTCTGGACTGCCACTGAGATATGTCACACGATGTGCAACACCATTTTTCATAATTATAATACCTAGATGACTAAGTGGGTTCTGGTCAAAAAACTCTCTCACAAAAGTCTCAACACAATTCGCAACCACCGCCATACGATTCGGTTTGAAATCTTTTTCTCCTGCTGCCTATGTG--GAACATACACCAGA---TCACCAGCTTTAGCATGTCATCTCCTACCTGCGTTCCC-ATGAAAATCACC-TGACTAATA---------------------------------------
>WN5
-----------AAGCTCACCTCATCTAATGC-AATAGAATAGAGTCCTCCTGTCTCCTCACAGAGATGTTTGCATATATAAATTTCTGCAGTCAATCCAAC---AACGCATTTTTGCATCCTTGCATTTCTTTATAGTCTCTATAATATCCCCGGGATCACAAGTGCTTAGTGCTGAATACAACATTAGAACTTCCCGATGACCATATGATGGAATCTGAGTTAGATAAGCATGAGCAAGATCCAGAGCATTCTGCATAGAAGGATCACCTGAGCACTCAAGATTATTTGCCAAAGCCTTTAAGTGTGATTCTGGGCTGCCACTGAGATCTGTCAAACGATGTGCAACACCATTCTTTATAATAATGATACCCAGATGACTTAGTGGATTCTGATCAAAGAATTCTCTCACAAAAGCCTCAACACAATTTGCAACCACCGCCATTCGATTTGGTTTGAAATCCTTTTCTCCTGCTGCCTATGTG--GAACATACACCAGAATGTCACCATCTTTAGCATGTGATCGCCTACCTGCGTTCCC-AGAGAAATCACT--GACTAAAAA--TG----TTCATACAGATG--GACACTTTAT-TAATG
>WS10
-TGAAATGTGAAAGCTCACCTGATCTAATGC-AACAGAATAGATTCCTCCTGTCTCTTCACACAGATGTTTACAAATATAGATTTCTGCAGACAATCCAAC--TAACGCATCTTTGCATCCTTGCATTTCCTTATAGTGTTCATAACATCTCCAGGATCGCAAGAGCTTAGGGCAGAGTACAAGACTAGAACTTCCCGATGACCATAAGATGGAATTTGGGCTAGATAACCATGAGCAAGATCCAGTGCATTCTGCAGAGAGGAATCACCTGAACACTCCAAATTATTGGCCAAAGCCTTTATGTGTGATTCTGGGCTGCCACTGAGATCTGTTAAGCGATGTGCAATTCCATTCCTTATTATAATAATGCCCAGATGACTAAGTGGATTCTGGTCAAAAAATTCTCTCACAAAAGCCTCAACACAATTTGTAACCACCAGCATTCGGTTTGGTTTGAAATCCTTTTCTCCCGCTGCCTATGTG--GAACATACACCAGAATGTCACCAGCTTTAGCATGTGATCGCCTACCTGCGTTCCC-AAAGAAATCACTCTGACTAATA---------------------------------------
>WW11
-TGAAATGTGAAAGCTCACCTGATCTAATGC-AACAGAATAGATTCCTCCTGTCTCTTCACACAGATGTTTACAAATATAGATTTCTGCAGACAATCCAAC--TAACGCATCTTTGCATCCTTGCATTTCCTTATAGTGTTCATAACATCTCCAGGATCGCAAGAGCTTAGGGCAGAGTACAAGACTAGAACTTCCCGATGACCATAAGATGGAATTTGGGCTAGATAACCATGAGCAAGATCCAGTGCATTCTGCAGAGAGGAATCACCTGAACACTCCAAATTATTGGCCAAAGCCTTTATGTGTGATTCTGGGCTGCCACTGAGATCTGTTAAGCGATGTGCAATTCCATTCCTTATTATAATAATGCCCAGATGACTAAGTGGATTCTGGTCAAAAAATTCTCTCACAAAAGCCTCAACACAATTTGTAACCACCAGCATTCGGTTTGGTTTGAAATCCTTTTCTCCCGCTGCCTATGTG--GAACATACACCAGAATGTCACCAGCTTTAGCATGTGATCGCCTACCTGCGTTCCC-AAAGAAATCACTCTGACTAATA---------------------------------------
