# Supplementary material for: Development of a Target Enrichment Probe Set for Conifer (REMcon)
Source: Biology (Basel). 2024 May 22;13(6):361. doi: 10.3390/biology13060361 (PMC11200496; doi:10.3390/biology13060361)
Supplement: Supplementary file 1 [file biology-13-00361-s001.zip › biology-2960267-supplementary/Sup data/MO_orthlogs_alignments/Thupl29378174s0009_1.ortho.selected_stripped.aln.fasta]

>RR55
----------------------------------------------------GATGCAATGATCTTGTTTATAGTGGTCACATGCTTGTTGCTGTGCTTACAGCAATGGCCTGGAC--GGAAGCATACCCAGGGTGG--ACATCTGCAGGAATCTGGTTTCTGGTATTGCATAGTGCCCAAAGAGAAATACGTGAGAGACATCACTACAGTGTTGATTGTGTTGCTGCCATCTATGTGGGGATTCTGCTATGGTGGACCACTAGTTTTATTTGGTCTGCAAAGGATATATCAAAAACA-TTAAAATTAAACCGGCTTGCTCAGATTGAAGGACGGCTGGTTCAGGCTGCAAAAGATGCTGATCTAGAGAAGATACGAGAGCTGTTAAGACAAGCTGAT--GAC-CCC--AC--AAAAGCCTACTAAACGGGCACTTTGGGGATTTGCTACATTTGTCATAATTTTCTCTCTTGGCATTGGACTTTTAGCCTTTACTTGGACTGCAGATGGATGAACAAGAGATTTTGTTTTT-
>AA3
---TCAGATGATGGGGCTTCATGGTTCAACACATTGAGGAGAGCTGGTGGAGGATGCAATGATCTTGTTTATAGTGGTCACATGCTTGTTGCTGTGCTTACAGCAATGGCCTGGAC--GGAAGCATACCCAGGCTGG--ACATCAGCAGGAATATGGCTTCTAGTATTGCATAGTGCCCAAAGAGAGATACGTGAAAGACATCACTACAGTGTTGATTGTGTGGTGGCTATCTATGTGGGGATTCTGCTATGGAGGACCACTGGTTTTATTTGGTCTGCCAAAGATCAATCTAAAGCA-TTGAAATTAGAGAAGCTCGCCCAGATTGAAGGAAAGCTGGTTCAGGCTGCCAAGGATGCTGATCTGGACAAGGTGAGAGAATTGTTAAACCAAGTTGAT--AAT-CCT--AC--AAAAGCCTACAAAATGGGCCCTTTGGGGGTTTGCTACCTTTATAATAATTTTTTCCCTTGGCATTGGAGTTTTAGCCTTTGCATTGACTTCAAATGGATGACCATTCT------------
>AA60
-----------------------------------------------------------------------------------------------------TGCAATGGCCTGGAC--GGAAGCATATCCAGGGTGG--ACGTCGGCAGGAATTTGGTTTCTAGTACTGCATAGCACCCAAAGGGAAATACGTGAGAGACATCACTATAGTGTTGATTGTGTTGTCGCCATATATGTGGGGATTCTATTATGGAGGGCCATCAATCTTTTTTGGTCCACAAAGGATCAATCTAAAACA-TTGAGATTAGAGAAACTTGCTCAAATCGAAGGAAGGCTGGTTAAGGCAGCTAAAGATGCTGATATAGAGACCATAAGAGGGATGCTGAATGAATTGAAT--AAT-CC----C--AAAATCCAACAAAACGAGTCCTCTGGGGGTTCGCTGCCGTTGTCATAATTTTCTCACTTGGCATTGGACTTTTAGCCTTTACTTTAACTGCAGATGGATGACATTTTGTTTTT-------
>AAR4
--------------------------------------------------------------------------------------------------------------------------------------------------------------------------------------------------------------------------------------------------------------------CTGGTTTTATTTGGTCTGCCAAAGATCAATCTAAAGCA-TTGAAATTAGAGAAGCTCGCCCAGATTGAAGGAAAGCTGGTTCAGGCTGCCAAGGATGCTGATCTGGACAAGGTGAGAGAATTGTTAAACCAAGTTGAT--AAT-CCT--AC--AAAAGCCTACAAAATGGGCCCTTTGGGGGTTTGCTACCTTTATAATAATTTTTTCCCTTGGCATTGGAGTTTTAGCCTTTGCATTGACTTCAAATGGATGACCATTCT------------
>AF1
--GTCAGATGATGGGGCATCATGGTTCAGCACTCTGAAGAGAGCTGGTGGTGGATGCAATGATCTTGTTTATAGTGGTCACATGCTTGTTGCTGTGCTTACAGCAATGGCCTGGAC--GGAAGCATACCCAGGGTGG--ACATCTGCAGGAATCTGGTTTCTGGTATTGCATAGTGCCCAAAGAGAAATACGTGAGAGACATCACTACAGTGTTGATTGTGTTGCTGCCATCTATGTGGGAATTCTGCTATGGTGGACCACTAGTTTTATTTGGTCTGCAAAGGATATATCAAAAACA-TTAAAATTAAACCGGCTTGCTCAGATTGAAGGACGGCTGGTTCAGGCTGCAAAAGATGCTGATCTAGAGAAGATACGAGAGCTGTTAAGACAAACCGAT--GAC-CCC--AC--AAAAGCCTACAAAACGGGCACTTTGGGGATTTGCTACATTTGTCATAATTTTCTCTCTTGGCATTGGACTTTTAGCCTTTACTTGGACTGCAGATGGATGAACAAGAGATTTTGTTTTT-
>AG2
--GTCAGATGATGGGGCATCATGGTTCAGCACTCTGAAGAGAGCTGGTGGTGGATGCAATGATCTTGTTTATAGTGGTCACATGCTTGTTGCTGTGCTTACAGCAATGGCCTGGAC--GGAAGCATACCCAGGGTGG--ACATCTGCAGGAATCTGGTTTCTGGTATTGCATAGTGCCCAAAGAGAAATACGTGAGAGACATCACTACAGTGTTGATTGTGTTGCTGCCATCTATGTGGGAATTCTGCTATGGTGGACCACTAGTTTTATTTGGTCTGCAAAGGATATATCAAAAACA-TTAAAATTAAACCGGCTTGCTCAGATTGAAGGACGGCTGGTTCAGGCTGCAAAAGATGCTGATCTAGAGAAGATACGAGAGCTGTTAAGACAAACCGAT--GAC-CCC--AC--AAAAGCCTACAAAACGGGCACTTTGGGGATTTGCTACATTTGTCATAATTTTCTCTCTTGGCATTGGACTTTTAGCCTTTACTTGGACTGCAGATGGATGAACAAGAGATTTTGTTTTT-
>AH26
---------GAGGAGACATCATGGTTCAACACTTTGAAGCAAGCTGATGGTGGTTGCAATGATCTTGTTTACAGTGGTCCTATCCTTGCTGCAGTGCTTACAGCAATAGCCTGGAT--GGAAGCCTATCCAGGATGG--ACATCAGCGGTAATTGGGATTCTTGTTCTACACAGTGCCCAAAGGCAAATCTATGAGAGACATCACTACAATGTTGACTTTGTTGTAGCTACATATGTGGGTATCGAGCTATGGTGTAAAGTCCCCTTTTTTTAGGAT----------TGACTAAGAGA-ATGGCCTAGAGGACACTTATCTAGTGTGGA------------------------------------------------------------------------------------------------------------------------------------------------------------------------------------------------------------
>AP25
GAGGAATTTGAGGAGACATCATGGTTCAACACTTTGAAGCGAGCTGGTGGTGGTTGCAATGATCTTGTTTACAGTGGTCCTATCCTTGCTGCAGTGCTTACAGCAATAGCCTGGAT--GGAAGCCTATCCAGGATCG--ACATCAGCGGTAATTGGGATTCTTGTTCTACACAGTGCCCAAAGGCAAATCCATGAGAGACATCACTACAATGTTGACTTTGTTGTAGTTACATATGTGGGTATCGTGCTATGGTGTAAAGACCCCATTTTTTGAT------------------------------------------------------------------------------------------------------------------------------------------------------------------------------------------------------------------------------------------------------------------
>APA47
--GTCAGATGATGGGGCATCATGGTTCAGCACTCTGAAGAGAGCTGGTGGTGGATGTAATGATCTTGTTTATAGTGGTCACATGCTTGTTGCTGTGCTTACAGCAATGGCCTGGAC--GGAAGCATACCCAGGGTGG--ACTTCTGCGGGAATCTGGTTTCTGGTGTTGCATAGTGCCCAAAGAGAAATACGTGAGAGACATCACTACAGTGTTGATTGTGTTGCTGCCATCTATGTGGGGATTCTGCTATGGAGGACCACTGGTTTTATTTGGTCTGCAAAGGATATATCTAAAACA-TTAAAATTAAAGCGGCTTGCTCAGATTGAAGGACGGCTGGTTCAGGCTGCAAAAGATGCTGATCTAGAGAAGATACGAGAGCTGTTAAGACAAGTTGAT--GAC-CCG--AC--AAAAGCCTACAAAACGGGCACTTTGGGGATTTGCTACATTTGTCATAATTTCCTCTCTTGGCATTGGACTTTTAGCCTTTACTTGGACTGCAGATGGATGAACAAGAAATTTTGTTTTT-
>AS57
----------------------------------------GAACTGGTGGTGGATGCAACGATCTTATTTATAGTGGTCACATGCTTGTTGCCGTACTTACAGCAATGGCCTGGAC--GGAAGCATATCCAGGTTGG--ACATCAGCAGGAATATGGCTTTTAGTACTGCATAGTACCCAAAGGGAAATACGTGAGAGACATCACTATAGCGTCGATTGTGTTGTGGCTATATATGTGGGGATTCTGTTATGGAGGACTATCAGTTTTTTTTGGTCTGCAAAGGATCAATCTAAAACA-TTGAGATTAGAGCAACTTGCTCAAATTGAAGGAAGGTTGGTTCAGGCAGCCAAAGATGCTGATCTAGAGAAGGTACGAGAGATGTTAAATGAAATAAAT--AAT-CCT--AC--AAAATCCAACAAAACGAGCCCTTTGGGGGTTTGCTACCTTTGTCATAATTTTCTCACTTGGCATTGGACTTTTAGCCTTTACTTTAACTGCAGATGGATAACATTTTGTTTTT-------
>CB35
----CGACATCAGAGACATCATGGTTCAACACTCTGAAGAGAGCTGGTGGTGGTTGCAACGATCTTGTTTACAGTGGTCATATGCTTGTTGCGGTGCTTACAGCGATGGCCTGGAC--GGAAGCCTATCCAGGCTGG--ACATCAGCAGTAATATGGTTTCTAGTTTTACATAGTGCCCAAAGGGAAATCCGGGAGAGGCATCACTACAGCGTTGACTGTGTTGTTGCTATATATGTGGGTATTCTTCTATGGAGGACCACAAGTTTCATTTGGTCTGCAAAAGATCGATCTAAGATG-GTCAAGTTGGAGCAGCTTGCCAAGATTGAAGGAAGACTGGTTCAAGCTGCCAAGGATGCTGATATCGAGAAGGTACGGGAGCTATTAAACCAGGTTGAT--AAT-CCT--AACAGAAAACATACAAAATGGGCACTTTGGGGTTTTGCTACCTTTGTAATTGTTTTCTGCCTTGGCATTGGACTTCTAGCCTTTACTTGGACTGCAGATGGATGACCATTTTGCATT-------
>CD18
--------------------------------------------------------------------------------------------------------------CTTGCA--GGAAGCATACCCAGGCTGG--ACGTCGGCAGGAATATGGTTTCTAGTACTGCATAGCACGCAAAGGGAAATACGTGAGAGACATCACTATAGTGTTGATTGTATTGTGGCTATATATGTGGGGATTTTGTTATGGAGGACTATCAATCTTTTTTGGTCTGCAAAGGATCAATCTAAAACA-TTTAGATTAGAGCAACTTGCTCAAATAGAAGGAAGGTTGGTTCAGGCAGCTAAAGATGCTGATCTAGAGAAGGTACGGGAGATGTTATATGAATTGAAT--AAT-CC----C--AAAATCCGACAAAACGAGCCCTTTGGGGATTTGCTGCCGTTGTCATAATTTTCTCACTTGGCATTGGACTTTTAGCCTTTACCTTAACTGCAGATGGATGACATTTTGTTTTT-------
>CDE34
----CGACATCAGAGACATCATGGTTCAACACTCTGAAGAGAGCTGGTGGTGGTTGCAACGATCTTGTTTACAGTGGTCATATGCTTGTTGCGGTGCTTACAGCGATGGCCTGGAC--GGAAGCCTATCCAGGCTGG--ACATCAGCAGTAATATGGTTTCTAGTTTTACATAGTGCCCAAAGGGAAATCCGGGAGAGGCATCACTACAGCGTTGACTGTGTTGTTGCTATATATGTGGGTATTCTTCTATGGAGGACCACAAGTTTCATTTGGTCTGCAAAAGATCGATCTAAGATG-GTCAAGTTGGAGCAGCTTGCCAAGATTGAAGGAAGACTGGTTCAAGCTGCCAAGGATGCTGATATCGAGAAGGTACGGGAGCTATTAAACCAGGTTGAT--AAT-CCT--AACAGAAAACATACAAAATGGGCACTTTGGGGTTTTGCTACCTTTGTAATTGTTTTCTGCCTTGGCATTGGACTTCTAGCCTTTACTTGGACTGCAGATGGATGACCATTTTGCATT-------
>CF38
--GTCAGATGATGGGGCATCATGGTTCAGCACGCTGAAGAGAGCCGGTGGTGGATGCAATGATCTTGTTTATAGTGGTCACATGCTTGTTGCTGTACTTACAGCAATGGCCTGGAC--GGAAGCATACCCAGGTTGG--ACGTCGGCGGGAATATGGCTTCTAGTATTGCATAGTGCGCAAAGGGAAATACGTGAGAGACATCACTACAGTGTTGATTGTGTTGCAGCTATATATGTGGGAATTCTGCTATGGAGGACCACTGGTTTTATTTGGTCTGCGAAAGATCAATCTAAAAAA-TTGAAACTAGAGCGGCTTTCCCAGATTGAAGGAAGGCTGGTTCAGGCTGCCAAGGATGCTGATCTAGAGAAGGTACGAGAGTTGTTAAATGAAGTTAAT--AAG-CCT--AC--AAAATCCTACAAAGCGCACACTTTGGGGGTTTGCAACGTTTGTCATAATTTTCTCACTTGGCATTGGACTTCTAGCCTTTACTTTGACTGCAGATGGATGACCATTTTGTTTTT------
>CH19
----------------------------------------------------GCTGCAATGATCTTATTTATAGTGGTCACATGCTTGTTGCCGTACTTACAGCAATGGCCTGGAC--GGAAGCATACCCAGGCTGG--ACGTCGGCAGGAATATGGTTTCTAGTACTGCATAGCACGCAAAGGGAAATACGTGAGAGACATCACTATAGTGTTGATTGTATTGTGGCTATATATGTGGGGATTTTGTTATGGAGGACTATCAATCTTTTTTGGTCTGCAAAGGATCAATCTAAAACA-TTGAGATTAGAGCAACTTGCTCAAATAGAAGGAAGGTTGGTTCAGGCAGCTAAAGATGCTGATCTAGACAAGGTACGGGAGATGTTATATGAATTGAAT--AAT-CC----C--AAAATCCTACAAAACAAGCCCTTTGGGGGTTTGCTGCCATTGTCATAATTTTCTCACTTGGCATTGGACTTTTAGCCTTTACTTTAACTGCAGATGGATGACTGTTCCATTTAGATTTT-
>CHA37
--GTCAGATGATGGGGCATCATGGTTCAGCACGCTGAAGAGAGCCGGTGGTGGATGCAATGATCTTGTTTATAGTGGTCACATGCTTGTTGCTGTACTTACAGCAATGGCCTGGAC--GGAAGCATACCCAGGTTGG--ACGTCGGCGGGAATATGGCTTCTAGTATTGCATAGTGCGCAAAGGGAAATACGTGAGAGACATCACTACAGTGTTGATTGTGTTGCAGCTATATATGTGGGAATTCTGCTATGGAGGACCACTGGTTTTATTTGGTCTGCGAAAGATCAATCTAAAAAA-TTGAAACTAGAGCGGCTTTCCCAGATTGAAGGAAGGCTGGTTCAGGCTGCCAAGGATGCTGATCTAGAGAAGGTACGAGAGTTGTTAAATGAAGTTAAT--AAG-CCT--AC--AAAATCCTACAAAGCGCACACTTTGGGGGTTTGCAACGTTTGTCATAATTTTCTCACTTGGCATTGGACTTCTAGCCTTTACTTTGACTGCAGATGGATGACCATTTTGTTTTT------
>CJ24
--GTCAGATGATGGTACATCATGGTTCAGCACTCTTAAGAGAACTGGTGGTGGCTGCAATGATCTTATTTATAGTGGTCACATGCTTGTTGCCGTACTTACAGCAATGGCCTGGAC--GGAAGCATACCCAGGTTGG--ACGTCGGCAGGAATATGGTTTCTAGTACTGCATAGCGCCCAAAGGGAAATACGCGAGAGACATCACTATAGTGTTGATTGTGTTGTGGCTATATATGTGGGTATTTTGTTATGGAGGACTATCAATCTTTTTTGGTCCTCAAAGGATCGATCGAAAACA-TTGAGATTAGAGCAACTTGCTCAAATTGAAGGAAGGTTGGTTCAGGCAGCTAAAGATGCTGATCTAGAGAAGGTACGAGAGATGTTAAATGAATTAAAT--AAT-CCT--AC--ATAATCCAGCAAAACGAGTCCTTTGGGGATTTGCTACCGTTGTCATAATTTTCTCACTTGGCATTGGACTTTTAGCCTTTACGTTAACCGCAGATGGATGACATTTTGTTTTTTTTTCAT
>CK7
------------GGAACATCATGGTTCAGCACTCTTAAGAGAACTGGTGGTGGATGCAATGATCTTATTTATAGTGGTCACATGCTTGTTGCTGTACTTACAGCAATGGCCTGGAC--GGAAGCATACCCAGGTTGG--ACATCAGCAGGAATATGGTTTCTAGTACTGCATAGTACCCAAAGGGAAATACGTGAGAGACATCACTATAGTGTTGATTGTGTTGTGGCTATATATGTGGGGATTCTGTTATGGAGGACTATTGGTTTATTTTGGTCCACAAAGGATCAATCTAAAACA-TTGAGATTAGAGAAACTTGCTCAAATTGAAGGAAGGTTGGTTCAGGCAGCCAAAGATGCTGATCTAGAAAGGGTACGAGAGATGTTAAATGAATTAAAT--AAC-CCT--AC--AAAATCCTACAAAACGAGCCCTTTGGGGGTTTGCTACCTTTGTCATAATTTTCTCACTTGGCATTGGACTTTTAGCCTTTACTTTAACTGCAGATGGATGACATTTTGTATTT-------
>CL6
------------GGAACATCATGGTTCAGCACTCTTAAGAGAACTGGTGGTGGATGCAATGATCTTATTTATAGTGGTCACATGCTTGTTGCTGTACTTACAGCAATGGCCTGGAC--GGAAGCATACCCAGGTTGG--ACATCAGCAGGAATATGGTTTCTAGTACTGCATAGTACCCAAAGGGAAATACGTGAGAGACATCACTATAGTGTTGATTGTGTTGTGGCTATATATGTGGGGATTCTGTTATGGAGGACTATTGGTTTATTTTGGTCCACAAAGGATCAATCTAAAACA-TTGAGATTAGAGAAACTTGCTCAAATTGAAGGAAGGTTGGTTCAGGCAGCCAAAGATGCTGATCTAGGAAGGGTACGAGAGATGTTAAATGAATTAAAT--AAC-CCT--AC--AAAATCCTACAAAACGAGCCCTTTGGGGGTTTGCTACCTTTGTCATAATTTTCTCACTTGGCATTGGACTTTTAGCCTTTACTTTAACTGCAGATGGATGACATTTTGTATTT-------
>CM9
--GTCAGGTGATGGTACATCATGGTTCAGCACTCTTAAGAGAACTGGCGGCGGCTGCAATGATCTTATTTATAGCGGGCACATGCTTGTTGCCGTACTTACTGCAATGGCCTGGAC--GGAAGCATATCCAGGCTGG--ACGTCGGCAGGAATTTGGTTTCTAGTACTGCATAGCACCCAAAGGGAAATACGTGAGAGACATCACTATAGTGTTGATTGTGTTGTCGCCTTATATGTGGGGATTTTATTATGGAGGGCCATCAATCTTTTTTGGTCCACAAAGGATCAATCTAAAACA-TTGAGATTAGAGAAACTTGCTCAAATCGAAGGAAGGCTGGTTAAGGCAGCTAAAGATGCTGATATAGAGACCATAAGAGGGATGTTGAATGAATTGAAT--AAT-CC----C--AAAATCCAACAAAACGAGCCCTCTGGGGGTTTGCTGCCGTTGTCATAATTTTCTCACTTGGCATTGGACTTTTAGCCTTTACTTTAACTGCAGATGGATGACATTTTGTTTTT-------
>CO8
------------------------------------------------------------------------------CACATGCTTGTTGCCGTACTTACTGCAATGGCCTGGAC--GGAAGCATATCCAGGCTGG--ACGTCGGCAGGAATTTGGTTTCTAGTACTGCATAGCACCCAAAGGGAAATACGTGAGAGACATCACTACAGTGTTGATTGTGTTGTCGCCATATATGTGGGGATTTTATTATGGAGGGCCATCAATCTTTTTTGGTCCACAAAGGATCAATCTAAAACA-TTGAGATTAGAGAAACTTGCTCAAATCGAAGGAAGGCTGGTTAAGGCAGCTAAAGATGCTGATATAGAGACCATAAGAGGGATGTTGAATGAATTGAAT--AAT-AC----C--AAAATCCAACAAAACGAGCCCTCTTGGGGTTCGCTGCCGTTGTCATAATTTTCTCACTTGGCATTGGACTTTTAGCCTTTACTTTAACTGCAGATGGATGACATTTTGTTTTTAAAAACT
>CP16
--GTCAGGTGATGGTACATCATGGTTTAGCACTCTTAAGAGAACTGGTGGTGGCTGCAATGATCTTATTTATAGTGGTCACATGCTTGTTGCCGTACTTACAGCAATGGCCTGGAC--GGAAGCATACCCAGGCTGG--ACGTCAGCAGGAATATGGTTTCTAGTACTGCATAGCACCCAAAGGGAAATACGTGAGAGACATCACTATAGTGTTGATTGTGTTGTGGCTATATATGTGGGGATTTTGTTATGGAGGACTATCAACCTTTTTTGGTCCACAAAGGATCAATCTAAAACA-TTGAGATTAGAGCAACTTGCTCAAATTGAAGGAAGGTTGGTTCAGGCAGCTAAAGATGCTGATCTAGAGAAGGTACGGGAGATGTTATATGAATTGAAT--AAT-CC----C--AAAATCCAACAAAACGAGCCCTTTGGGGGTTTGCCGCCATTGTCATAATTTTCTCACTTGGCATTGGACTTTTAGCCTTCACTTTAACTGCAGATGGATGACATTTTGTTTTTGATTG--
>CR44
------------GATACATCATGGTTCAACACTCTGAAGAGAGCTGGGGGTGGTTGCAATGACCTTGTTTACAGTGGTCACATGTTGGTTGCTGTGCTTACAGCAATGGCCTGGAC--GGAAGCGTATTGGGGTTGG--GCATCAGCGCTAATATGGTTTCTAGTATTACATAGTGCACAGCGGGAGATACGTGAAAGACATCATTATAGTGTGGATTGTGTTGTGGCCATCTATGTGGGGATTCTGCTGTGGAGGACCACTGGTTTTATTTGGTCTGCAAAAGATCGATCTAAAACT-CTGAAATTAGAGTCTCTTGCCCGAATTGAAGGAAAACTACTGCAAGCTGCCAAGGATGCGGATGTGGAGAAAATAAGAGATCTTTTAAAAGAGGCTGAT--AAT-TCT--AC--AAAGGCCTACAAAATGGGCACTATGGGGTTTTGCTACCTTTGTAATCATTTTCTCTCTTGGCATTGGACTTCTAGCCTTTACTTGGACTGCAGATGGATGACC-----------------
>CT15
--GTCAGGTGATGGTACATCATGGTTCAGCACTCTTAAGAGAACTGGTGGTGGCTGCAATGATCTTATTTATAGTGGTCACATGCTTGTTGCTGTACTTACAGCAATGGCCTGGAC--GGAAGCGTACCCAGGCTGG--ACATCAGCAGGAATATGGTTTCTAGTACTGCATAGCACCCAAAGGGAAATACGTGAGAGACATCACTATAGTGTTGATTGTGTTGTGGCTATATATGTGGGGATTTTGTTATGGAGGACTATCAACCTTTTTTGGTCCACAAAGGATCAATCTAAAACA-TTGAGATTAGAGCAACTTGCTCAAATTGAAGGAAGGTTGGTTCAGGCAGCTAAAGATGCTGATCTAGAGAAGGTACGGGAGATGTTATATGAATTGAAT--AATCCC----C--AAAATCCAACAAAACGAGCCCTTTGGGGGTTTGCCGCCATTGTCATAATTTTCTCACTTGGCATTGGACTTTTAGCCTTTACTTTAACTGCAGACGGATGACATTTTGTTTTTGATTG--
>DA12
---------GATGGTACATCATGGTTCAGCACTCTTAAGAGAACTGGCGGTGGCTGCAATGATCTTATTTATAGCGGGCACATGCTTGTTGCTGTACTTACGGCAATGGCCTGGAC--GGAAGCATACCCAGGCTGG--ACTTCGGCAGGAATTTGGTTTCTAGTACTGCATAGCACCCAAAGGGAAATACGTGAGAGACATCACTATAGTGTTGATTGTGTTGTCGCCATATATGTGGGGATTTTATTATGGAGGACCATCAATCTTTTTTGGTCCACAAAGGATCAGTCTAAAACA-TTGAGATTAGAGAAACTTGCTCAAATTGAACGAAGGTTGGTTCAGGCAGCTAAAGATGCTGATATAGAGACCATGCGGGAGATGTTGAATGAATTGAAT--AAT-CCC---C--AAAATCCAACAAAACGAGCCCTCTGGGGGTTCGCTGCCGTTGTCATAATTTTCTCACTTGGCATTGGACTTTTAGCCTTTACTTTAACTGCAGATGGATGACATTTTGTTTTT-------
>DB53
------------------------------------------------------------------------------------------GCTGTGCTTACAACAATGGCCTGGAC--GGAAGCCTACCGAGGGTGG--ACATCTGCCGGAATCTGGTTTCTGGTATTGCATAGTGCCCAAAGAGAAATACGTGAGAGACATCACTACAGTGTTGATTGTGTTGCTGCCATCTATGTGGGGATTCTGCTATGGAAGACCACTGGTTTTATTTGGTCTGCAAAGGATGTATCAAAAGCA-TTAAAATTAAAGCGGCTTGCTCAGATTGAAGGACAGCTGGTTCAGGCTGCAAAAGATGCTGATCTAGAGAAGATACGAGAGCTGTTAAGACAAGCTGAT--GAC-CCC--AC--AAAAGCCTACAAAACGAGCACTTTGGGGATTTGCTACATTTGTCATAATTTTCTCTCTTGGCATTGGACTTTTAGCCTTTACTTGGACTGCAGATGGATGAGCAAGAGATTTTGTTTTT-
>DC1
ATGTCAGATGATGGGGCATCATGGTTCAGCACTCTGAAGAGAGCTGGTGGTGGATGCAATGATCTTGTTTATAGCGGTCACATGCTTGTTGCTGTGCTTACAGCAATGGCCTGGAC--GGAAGCCTACCCAGGGTGG--ACATCTGCCGGAATCTGGTTTCTGGTATTGCATAGTGCCCAAAGAGAAATACGTGAGAGACATCACTACAGTGTTGATTGTGTTGCTGCCATCTATGTGGGGATTCTGCTATGGAAGACCACTGGTTTTATTTGGTCTGCAAAGGATGTATCAAAAGCC-TTAAAATTAAAGCGGCTTGCTCAGATTGAAGGACAGCTGGTTCAGGCTGCAAAAGATGCTGATCTAGAGAAGATACGAGACCTGTTAAGACAAGCTGAT--GAC-CCC--AC--AAAAGCCTACAAAACGAGCACTTTGGGGATTTGCTACATTTGTCATAATTTTCTCTCTTGGCATTGGACTTTTAGCCTTTACTTGGACTGCAGATGGATGAGCAAGAGATTTTGTTTTT-
>DD1
------------------------------------------------------------------------------------------------------------ATATGCTT--GGAAGCATACCCAGGGTGG--ACATCTGCAGGAATCTGGTTTCTGGTATTGCATAGTGCCCAAAGAGAAATACGTGAGAGACATCACTACAGTGTTGATTGTGTTGCTGCCATCTATGTGGGGATTCTGCTATGGAGGACCACTGGTTTTATTTGGTCTGCAAAGGATGTATCAAAAACA-TTAAAATTAAAGCGGCTTGCTCAGATTGAAGGACAGCTGGTTCAGGCTGCAAAAGATGCTGATCTAGAGAAGATACGAGATCTG------------------------------------------------------------------------------------------------------------------------------------------------------
>DIM50
--GTCAGATGATGGGGCATCATGGTTCAGCACTCTGAAGAGAGCTGGTGGTGGATGCAATGATCTTGTTTATAGTGGTCACATGCTTGTTGCTGTGCTTACAGCAATGGCCTGGAC--GGAAGCATACCCAGGGTGG--ACATCTGCAGGAATCTGGTTTCTGGTATTGCATAGTGCCCAAAGAGAAATACGTGAGAGACATCACTACAGTGTTGATTGTGTTGCTGCCATCTATGTGGGGATTCTGCTATGGAGGACCACTGGTTTTATTTGGTCTGCAAAGGATGTATCAAAAACA-TTAAAATTAAAGCGGCTTGCTCAGATTGAAGGACAGCTGGTTCAGGCTGCAAAAGATGCTGATCTAGAGAAGATACGAGATCTGTTAAGGCAAGCTGATCGAAT-TGA--CC--AAAAGCCTACAAAACGGGCACTTTGGGGATTTGCTACATTTGTCATAATTTTCTCTCTTGGCATTGGACTTTTAGCCTTTACTTGGACTGCAGATGGATGAACAAGAGATTTTGTTTTAT
>EN45
------------------------------------------------------------------------------------------------CTTACAGCAATGGCCTGGAC--GGAAGCCTACCCGGGCTGG--ACGTCAGTGCTAATATGGTTTCTAGTATTGCATAGTGCACAACGGGAGATACGTGAGAGACATCACTATAGTGTGGATTGTGTTGTGGCCATCTATGTGGGGATTCTGCTGTGGAGGACTACACGTTTTATTTGGTCTGTGAAAGAACGATCTGAAATT-TTGAAATTAGAGCATCTTGCCCACATTGAAGGGAAACTGGTTCAAGCTGCCAAGGATGCAGACATGGAGAAAGTAAGAGAGCTATTAAAAGAGGCTGAT--AAT-TCT--AC--AGAAGCCTACAAAATGGGCATTATGGGGGTTTGCTACCTTCATAATCATTTTCTCTCTTGGCATTGGACTTCTAGCCTTTACTTGGACTGCGGATGGATGACC-----------------
>FC13
---------------------------------------------------------------------------------------------------------------------------------------------------------------------------------------------------------------------------------------------------------------------------------------------------------------------------TTGCTCAAATTGAACGAAGGTTGGTTCAGGCAGCTAAAGATGCTGATATAGAGACCATACGGGAGATGTTGAATGAATTGAAT--AAT-CCC---C--AAAATCCAACAAAACGAGCCCTCTGGGGGTTCGCTGCTGTTGTCATAATTTTTTCACTTGGCATTGGACTTTTAGCCTTTACTTTAACTGCAGATGGATGACATTTTGTTTTT-------
>FTS1
----------ATGGGGCATCATGGTTCAGCACTCTGAAGAGAGCTGGTGGTGGATGCAATGATCTTGTTTATAGCGGTCACATGCTTGTTGCTGTGCTTACAGCAATGGCCTGGAC--GGAAGCCTACCCAGGGTGG--ACATCTGCCGGAATCTGGTTTCTGGTATTTCATAGTGCCCAAAGAGAAATACGTGAGAGACATCACTACAGTGTTGATTGTGTTGCTGCCATCTATGTGGGGATTCTGCTATGGAAGACCACTGGTTTTATTTGGTCTGCAAAGGATGTATCAAAAACA-TTAAAATTAAAGCGGCTTGCTCAGATTGAAGGACAGCTGGTTCAGGCTGCAAAAGATGCTGATCTAGAGAAGATACGAGATCTGTTAAGACAAGCTGAT--GAC-CCC--AC--AAAAGCCTACAAAACGAGCACTTTGGGGATTTGCTACATTTGTCATAATTTTCTCTCTTGGCATTGGACTTTTAGCCTTTACTTGGACTGCAGATGGATGAGCAAGCGATTTTACTTTTA
>FTS2
--GTCAGATGATGGGGCATCATGGTTCAGCACTCTGAAGAGAGCTGGTGGTGGATGCAATGATCTTGTTTATAGCGGTCACATGCTTGTTGCTGTGCTTACAGCAATGGCCTGGAC--GGAAGCCTACCCAGGGTGG--ACATCTGCCGGAATCTGGTTTCTGGTATTGCATAGTGCCCAAAGAGAAATACGTGAGAGACATCACTACAGTGTTGATTGTGTTGCTGCCATCTATGTGGGGATTCTGCTATGGAAGACCACTGGTTTTATTTGGTCTGCAAAGGATGTATCAAAAACA-TTAAAATTAAAGCAGCTTGCTCAGATTGAAGGACAGCTGGTTCAGGCTGCAAAAGATGCTGATCTAGAGAAGATACGAGATCTGTTAAGACAAGCTGAT--GAC-CCC--AC--AAAAGCCTACAAAACGAGCACTTTGGGGATTTGCTACATTTGTCATAATTTTCTCTCTTGGCATTGGACTTTTAGCCTTTACTTGGACTGCAGATGGATGAGCAAGCGATTTTACTTTTA
>GG1
ATGTCAGAAGAGGAGACGTCGTGGTTCAACACTCTGAAGAGAGCTGGTGGTGGTTGCAATGATCTTGTTTACAGTGGTCATATGTTGGTTGCTGTGCTTACAGCAATGGCGTGGACGAGGAAGCTTATCCAGGTTGG--ACGTCAGCGGTAATATGGTTTCTAGTATTGCATAGTGCGCAACGGGAGATACGTGAGAGACATCACTATAGTGTTGATTGTGTTGTGGCCATATATGTGGGGATTCTGCTGTGGAGGACCACGGGTTTTATTTGGTCTGCAAAAGATCGATCTAAAATG-CTGAAATTAGAGAGGCTTGCCCGGATTGAAGGAAGGCTGGTTCAAGCTGCCAAGGATGCGGATGTTGAGAAGGTGAGAGAGCTATTAAAAGAGGCTGAA--AAT-CCTTACC--AAAAGCCCACAAAGTGGGCACTTTGGGGTTTCGCTTCTTTTGTAATCATATTCTCTCTTGGCATTGGACTTCTAGCATTTACATGGACTGCAGATGGATGACCATTCCGCAGCAAGATTG
>HB41
----------------------------------------------------GATGCAATGATCTTGTTTATAGTGGTCACATGCTTGTTGCTGTGCTGACAGCAATGGCCTGGAC--GGAATCATACCCAGGGTGG--ACATCTGCAGGAATCTGGTTTCTGGTATTGCATAGTGCCCAAAGAGAAATACGTGAGAGACATCACTACAGTGTTGATTGTGTTGCTGCCATCTATGTGGGGATTCTGCTATGGAGGACCACTGGTTTTATTTGGTC-----------------------------------------------------------------------------------------------------------------------------------------------------------------------------------------------------------------------------------------------------------------
>JO20
--GTCAGGTGATGGTACATCATGGTTCAGCACTCTTAAGAGAACTGGTGGTGGCTGCAATGATCTTATTTATAGTGGTCACATGCTTGTTGCCGTACTTACAGCAATGGCCTGGAC--GGAAGCATACCCAGGCTGG--ACATCGGCAGGAATATGGTTTCTAGTACTGCATAGCACGCAAAGGGAAATACGTGAGAGACATCACTATAGTGTTGATTGTATTGTGGCTATATATGTGGGGATTTTGTTATGGAGGACTATCAATCTTTTTTGGTCTGCAGAGGATCAATCTAAAACA-TTGAGATTAGAACAACTTGCTCAAATAGAAGGAAGGCTGGTTCAGGCAGCTAAAGATGCTGATCTAGAGAAGGTACGGGAGATGTTATATGAATTGAAT--AAT-CC----C--AAAATCCGACAAAACGAGCCCTTTGGGGGTTTGCCGCCATTGTCATAATTTTCTCACTTGGCATTGGACTTTTAGCCTTTACCTTAACTGCAGATGGATGACATTTTGTTTT--------
>JU21
--GTCAGGTGATGGTACATCATGGTTCAGCACTCTTAAGAGAACTGGTGGTGGCTGCAATGATCTTATTTATAGTGGTCACATGCTTGTTGCCGTACTTACAGCAATGGCCTGGAC--GGAAGCATACCCAGGCTGG--ACATCGGCAGGAATATGGTTTCTAGTACTGCATAGCACGCAAAGGGAAATACGTGAGAGACATCACTATAGTGTTGATTGTATTGTGGCTATATATGTGGGGATTTTGTTATGGAGGACTATCAATCTTTTTTGGTCCGCAAAGGATCAATCTAAAACA-TTGAGATTAGAACAACTTGCTCAAATAGAAGGAAGGCTGGTTCAGGCAGCTAAAGATGCTGATCTAGAGAAGGTACGGGAGATGTTATATGAATTGAAT--AAT-CC----C--AAAATCCAACAAAACGAGCCCTTTGGGGGTTTGCCGCCATTGTCATAATTTTCTCACTTGGCATTGGACTTTTAGCCTTTACCTTAACTGCAGATGGATGACATTTTGTTTT--------
>KE1
-------------------------------------------------------------------------------------------------------------------------------------------------------TTGTAGTTTCC----------------------AAAATTGAGGGAATTCTGGGAAACAATGTTGAATCTGGTGTGGCTATATATGTGGGTATCCTACTATGGAGGACCAATAGTTTTATTTGGTCTATGAAAGATCGATCTGAGATG-CTTAAGTTGGAGCAACTTGCTAAGATTGAAGGAATACTACTATTTTCTATCAATTATATGAAAGAGAAATTAACCAAAAAAC-ATAGAACTAG---------------------------------------------------------------------------------------------------------------------------------------------
>MT0
--GTCAGATGATGGGGCATCATGGTTCAGCACTCTCAAGAGAGCTGGTGGCGGATGCAATGATCTTGTTTATAGCGGTCACATGCTTGTTGCTGTGCTTACAGCAATGGCCTGGAC--GGAAGCATACCCAGGCTGG--ACATCTGCAGGAATCTGGTTTCTGGTATTGCATAGTGCCCAAAGAGAAATACGTGAGAGACATCACTACAGTGTTGATTGTGTTGCTGCCATCTATGTGGGGATTCTGCTTTGGAGGACCACTGGTTTTATTTGGTCTGCAAAGGATACATCAAAAACA-TTAAAATTAAAGCGGCTTGCTCAGATTGAAAGACGGTTGGTTCAGGCTGCAAAAGATGCTGATCTAGAGAAGATACGAGAGCTGTTAAAACAAGTTGAT--GAC-CCC--AC--AAAAGCCTACAAAACGAGCACTTTGGGGATTTGCTACATTTGTCATAATTTTCTCTCTTGGTATTGGACTTTTAGCTTTTACTTGGACTGCAGATGGATGAACAAGAGATTTTGTTTTT-
>NN48
--GTCAGATGATGGGGCATCATGGTTCAGCACTCTGAAGAGAGCTGGTGGTGGATGCAATGATCTTGTTTATAGTGGTCACATGCTTGTTGCTGTGCTTACAGCAATGGCCTGGAC--GGAAGCATACCCAGGGTGG--ACATCTGCAGGAATGTGGTTTCTGGTATTGCATAGTGCCCAAAGAGAAATACGTGAGAGACATCACTACAGTGTTGATTGTGTTGCTTCCATCTATGTGGGGATTCTGCTATGGTGGTCCACTAGTTTTATTTGGTCTGCAAAGGATATATCAAAAACA-TTAAAATTAAATCGGCTTGCTCAGATTGAAGGACGGCTGGTTCAGGCTGCAAAAGATGCTGATCTAGAGAAGATACGAGAGCTGTTAAGACAAACCGAT--GAC-CCC--AC--AAAAGCCTACAAAACGGGCACTTTGGGGATTTGCTACATTTGTCATAATTTTCTCTCTTGGCATTGGACTTTTAGCCTTTACTTGGACTGCAGATGGATGAACAAGAGATTTTGTTTTT-
>PB33
----------------------------------------------------------------------------------------------------------------------------------AAGGTTGACATGTTGAAAAAGTTATCATCATGTGCATGATAATGTTTTAACAAAGAAATCCATGAAAGACATCACTACAATGCTGACTATGTTATAGCTATATATGTGGGTATTTTGCTATGGAGGACCACTAGTTTTATTTGGTTTTCAAAAGATCAATCTTAGAAG-CCTAAGTTGAAGTGGCTTGTGAAGTTTGAAGGAAGACTGATTCAAGCTACCAAGGATGATGATCATGAAAAAAGA--------------------------AAC-TTC------AAA---------------------------------------------------------------------------------------------------------------------
>PF1
--GTCAGATGATGGGGCATCATGGTTCAGCACTCTGAAGAGAGCTGGTGGTGGATGCAATGATCTTGTTTATAGTGGTCACATGCTTGTTGCTGTGCTTACAGCAATGGCCTGGAC--GGAAGCATACCCAGGGTGG--ACATCTGCAGGAATCTGGTTTCTGGTATTGCATAGTGCCCAAAGAGAAATACGTGAGAGACATCACTACAGTGTTGATTGTGTTGCTGCCATCTATGTGGGGATTCTACTATGGAGGACCACTGGTTTTATTTGGTCTGCAAAGGACCTATCAAAAACA-TTAAAATTAAAGCGGCTTGCTCAGATTGAAGGACGGCTGGTTCAGGCTGCAAAAGATGCTGATCTAGAGAAGATACGAGAGCTGTTAAGACAAGCTGAT--GAC-CCC--AC--AGAAACCTACAAAACGGGCACTTTGGGGATTTGCTACATTTATCATAATTTTCTCTCTTGGCATTGGACTTTTAGCCTTTACTTGGACTGCAGATGGATGAACAATAGATTTTGTTTTT-
>PH2
--GTCAGATGATGGGGCATCATGGTTCAGCACTCTGAAGAGAGCTGGTGGTGGATGCAATGATCTTGTTTATAGTGGTCACATGCTTGTTGCTGTGCTTACAGCAATGGCCTGGAC--GGAAGCATACCCAGGGTGG--ACATCTGCAGGAATCTGGTTTCTGGTATTGCATAGTGCCCAAAGAGAAATACGTGAGAGACATCACTACAGTGTTGATTGTGTTGCTGCCATCTATGTGGGGATTCTACTATGGAGGACCACTGGTTTTATTTGGTCTGCAAAGGACCTATCAAAAACA-TTAAAATTAAAACGGCTTGCTCAGATTGAAGGACGGCTGGTTCAGGCTGCAAAAGATGCTGATCTAGAGAAGATACGAGAGCTGTTAAGACAAGCTGAT--GAC-CCC--AC--AGAAACCTACAAAACGGGCACTTTGGGGATTTGCTACATTTGTCATAATTTTCTCTCTTGGCATTGGACTTTTAGCCTTTACTTGGACTGCAGATGGATGAACAATAGATTTTGTTTT--
>PM29
--GACATCAGAGGAGACATCATGGTTCAACACTCTGAAGAGAGCTGGTGGTGGTTGCAATGATCTTGTTTATAGTGGTCATATGCTTGTGGCGGTGCTGACAGCAATGGCCTGGAC--GGAAGCCTATCCAGGCTGG--ACATCAGCGGCAATATGGTCTCTAGTTTTACATAGTGCCCAAAGGGAAATCCGTGAGAGACATCACTACAGTGTCGACTGTGTTGTAGCTATATATGTGGGTATTCTGCTATGGAGGACTACTAGTTTTATTTGGTCTGCAAAAGATCGATCTAAGATT-CTCAAGTTGGAGCGGCTTGCCAAGATAGAAGGAAGACTGGTTCAAGCTGCCAAGGATGCTGATATTGAGAAGGTACGGGAGCTATTAAACCAGGTTGAT--AAT-CCT--AA---AAAATATACAAAATGGGCTCTCTGGGGTTTTGCTACCTTTGTTATTGTTTTCTGCCTTGGCATGGGACTTCTAGCCTTTACTTGGACCGCAGATGGATGACC-----------------
>PSF43
--GTCAGATGATGGGGCATCATGGTTCAGCACTCTGAAGAGAGCTGGTGGTGGATGCAATGATCTTGTTTATAGTGGTCACATGCTTGTTGCTGTGCTTACAGCAATGGCCTGGAC--GGAAGCATACCCAGGGTGG--ACATCTGCAGGAATCTGGTTTCTGGTATTGCATAGTGCCCAAAGAGAAATACGTGAGAGACATCACTACAGTGTTGATTGTGTTGCTGCCATCTATGTTGGGATTCTGCTATGGAGGACCACTGGTTTTATTTGGTCTGCAAAGGATATATCAAAAACA-TTAAAATCAAACCGGCTTGCTCAGATTGAAGGACGGCTGGTTCAGGCTGCAAAAGATGCTGATCTAGAGAAGATACGAGAGCTGTTAAGACAAGCTGAT--GAC-CCC--AC--AAAAGCCTACAAAATGGGCACTTTGGGGATTTGCTACATTTGTCATAATTTTCTCTCTTGGCATTGGACTTTTAGCCTTTACTTGGACTGCAGATGGATGAACAAGAGATTTTGTTTTT-
>RC54
---------------------------AGCACTCTGAAGAGAGCTGGTGGTGGATGCAATGATCTTGTTTATAGTGGTCACATGCTTGTTGCTGTGCTTACAGCAATGGCCTGGAC--GGAAGCATACCCAGGGTGG--ACATCTGCAGGAATCTGGTTTCTGGTATTGCATAGTGCCCAAAGAGAAATACGTGAGAGACATCACTACAGTGTTGATTGTGTTGCTGCCATCTATGTGGGGATTCTGCTATGGTGGACCACTAGTTTTATTTGGTCTGCAAAGGATATATCAAAAACA-TTAAAATTAAACCGGCTTGCTCAGATTGAAGGACGGCTGGTTCAGGCTGCAAAAGATGCTGATCTAGAGAAGATACGAGAGCTGTTAAGACAAGCTGAT--GAC-CCC--AC--AAAAGCCTACTAAACGGGCACTTTGGGGATTTGCTACATTTGTCATAATTTTCTCTCTTGGCATTGGACTTTTAGCCTTTACTTGGACTGCAGATGGATGAACAAGAGATTTTGTTTTT-
>SC0
-------------------------------CTCTTAAGAGAGCTGGTGGTGGATGCAATGATCTTGTTTATAGTGGTCACATGCTTGTCGCTGTGCTTACAGCAATGGCCTGGAC--GGAAGCATACCCAGGGTGG--ACATCTGCAGGAATCTGGTTTCTGGTATTGCATAGTGCTCAAAGAGAAATACGTGAGAGACATCACTACAGTGTTGATTGTGTTGCTGCCATCTATGTGGGGATTCTGCTATGGAGGACCACTGGTTTTATTTGGTCTGCAAAGGATATATCAAAAACA-TTAAAATTGAAGCGGCTTGCTCAGATTGAAAGACGGCTGGTTCAGGCTGCAAAAGATGCTGATCTAGAGAAGATAAGAGAGCTGTTAATACAAGTTGAT--GAC-CCC--AC--AAAAGCCTACAAAACGAGCACTCTGGGGATTTGCTACATTTGTCATAATTTTCTCTCTTGGCATTGGACTTTTAGCCTTTATTTTGACTGCAAATGGATGAACAAGAGATTTTGTTTT--
>SE46
----------------------------------------------------------------------------------------TTGCTG----------------CTTGCA--GGAAGCCTACCCAGGCTGG--ACGTCAGTGTTAATATGGTTTCTAGTATTCCATAGTGCACAGCGGGAGATACGTGAGAGGCATCACTATAGTGTGGATTGTGTTGTGGCCATCTATGTGGGGATTCTGCTGTGGAGAACTACACGTTTTATTTGGTCTGTGAAAGAACGATCTGAAATT-TTGAAATTAGAACGGCTTGCCCACATTGAAGGGAAGCTGGTTCAAGCTGCCAAGGATGCCGACATGCAGAAAATAAGAGAACTATTAAACGAGGTTGAT--AAT-TCT--AC--AGAAGCCGACAAAATGGGCACTATGGGTTTTTGCTACCTTCATAACCGTTTTCTCTCTTGGCATTGGACTTCTAGCCTTTACTTGGACTGCCGA--------------------------
>SG23
-------------------------------------------------------GCAATGATCTTATTTATAGTGGTCACATGCTTGTTGCCGTACTTACAACAATGGCCTGGAC--GGAAGCATACCCAGGTTGG--ACATCAGCAGGATTATGGTTTCTAGTACTGCATAGTACCCAAAGAGAAATACGTGAGAGACATCACTATAGTGTTGATTGTGTTGTGGCTATATATGTGGGGATTCTGTTATGGAGGACTATCAGTTTTTTTTGGTCTGCAAAGGATCGATCTAAAATA-TTGAGATTAGAGCAACTTGCTAAAATTGAAGGAAGGTTGGTTCAGGCAGCCAAAGATGCTGATCTAGAGAAGGTACGAGAGATGTTAAATGAATTAAAT--AAT-CCT--AC--AAAATCCAACAAAACGAGTCCTTTGGGGTTTTGCTACCTTTGTCATAATTTTCTCACTTGGCATTGGACTTTTAGCCTTTACTTTAACTGCAGATGGATGACATTTTGTTTTT-------
>SS22
----CAGATGATGGAACATCATGGTTTAGCACTCTTAAGAGAACTGGTGGTGGATGCAATGATCTTATTTATAGTGGTCACATGCTTGTTGCCGTACTTACAGCAATGGCCTGGAC--GGAAGCATACCCAGGTTGG--ACATCAGCAGGAATATGGTTTCTAGTACTGCATAGTACCCAAAGGGAAATACGTGAGAGACATCACTATAGTGTTGATTGTGTTGTGGCTATATATGTGGGGATTCTGTTATGGAGGACTATCAGTTTTTTTTGGTCCACAAAGGATCGATCTAAAATG-TTGAGATTAGAGCAACTTGCTAAAATTGAAGGAAAGTTGGTTCAGGCAGCCAAAGATGCTGATCTAGAGAAGGTACGAGAGATGTTAAATGAATTAAAT--AAT-CCT--AC--AAAATCCAACAAAACGAGTCCTTTGGGGTTTTGCTACCTTTGTCATAATTTTCTCACTTGGCATTGGACTTTTAGCCTTTACTTTAACTGCAGATGGATGACATTTTGTTTTTGTATTTT
>SV36
--GTCAGATGATGGAGCATCATGGTTTAGAACTCTGAAGAGAGCTGGTGGTGGATGCAACGATCTTGTTTATAGTGGTCATATTCTTGTTGTTGTGCTTACAAAAATGGTCTGGAC--AAAAGCATACCCCGGTTGG--ACATATGAAGGAATATGGTTTCTAGTATTGCATAGTACCCAAAGAGAAATACACGAGAGAGATCACTACAATGTTGATTGTGTTGCGGCCATATATGTAGGGATTCTATTATGGAGGATCACTGTTTTTATTTGGTCTATAAAAGATCGATCTAAATCA-TTAAAAGTAGAGCTTCTTGCCCAGATTAAAGGAAGACTGGTTCAGGCCGCCAAGGATGCTGATGTAGAGAAGATACATGAGCTGTTAAAACAAGTTAAT--GAA-CCT--AC--AAAAGCCAACAAAATGGGCCCTTTGGGGGTTTTCTACCTTTGTCATAATTTTTTCTCTCGGCATTGGACTTTTAGCCTTTAGTTGGACTGCCAATGGATGACC-----------------
>TA17
--------------------------------------GAGAACTGGTGGTGGCTGCAATGATCTTATTTATAGTGGTCACATGCTTGTTGCTGTACTTACGGCAATGGCCTGGAC--GGAAGCATACCCAGGCTGG--ACGTCGGCGGGAATATGGTTTCTAGTACTGCATAGCACGCAAAGGGAAATACGTGAGAGACATCACTATAGTGTTGATTGTGTTGTGGCTATATACGTGGGGATTTTGTTATGGAGGACTATCAATCTTTTTTGGTCCACAAATGATCGATCTAAAACG-TTGAGATTAGAGCAACTTGCTCAAATAGAAGGAAGGTTGGTTCAGGCAGCTAAAGATGCTGATCTAGAGAAGGTACGGGAGATGTTATATGAATTGAAT--AAT-CC----C--AAAATCCGACAAAACAAGCCCTTTGGGGGTTTGCCGCCATTGTCATAATTTCCTCACTTGGCATTGGACTTTTAGCCTTTACTTTAACTGCAGATGGATGACTTTGTTTTT---------
>TB39
------GATGATGGGGCATCATGGTTCAGCACTCTGAAGAGAGCTGGTGGTGGATGCAATGATCTTGTTTATAGTGGTCACATGCTTGTTGCTGTACTTACAGCTATGGCCTGGAC--GGAAGCATACCCAGGTTGG--ACGTCAGCAGGAATATGGCTTCTAGTACTGCACAGTGCACAAAGGGAAATACGCGAGAGACATCACTACAGTGTTGATTGTGTTGCAGCTATATATGTGGGGATTCTACTATGGAGGACCACTGGTTTTTTTTGGTCTGCAAAAGATCAATCGAAAACA-TTGAAATTAGAGCGACTTTCCCAGATTGAAGGAAGGCTGGTTCAGGCCGCCAAGGATGCTGATCTAGAGAAGGTACGAGAGCTGTTAAACGAAGTTAAT--AAA-CCC--AC--AAAATCCTACAAAACGTGCACTTTGGGGGTTTGCCACGTTTGTCATAATTTTCTCACTCAGTATTGGACTTCTAGCCTTTACTTTGACTGCAAATGGATGACC-----------------
>TC31
---------------------------------------------------------------------------------------------------------------------------------------------------------------TCTATTTTAACTCATTTACGAAAGGGAAATCAATGAAGGACATCACTACAGTGTTGACTCTGTTGCATCTATATTTGTGGGTATTTTGTTATGGAGGACCACTAGTTTTATTTGGCCTATAAAATATCGATCTAAGATACTCAAGATTGGAGAAGCTTGCCAAGATTGAAGGAACAATGATATAAGTTGCCAAGAATGCTGATGTTGAGAATGTACCAA----GCTGCATTTGGTC----CAAT-CTTTTCC--AAGGATTTGCAGGAGTAGC------------------------------------------------------------------------AGAAGGTTG--------------------
>TN1
--GTCAGATGATGGGGCATCATGGTTCAGCACTCTGAAGAGAGCTGGTGGTGGATGCAATGATCTTGTTTATAGTGGTCACATGCTTGTTGCTGTACTTACAGCAATGGCCTGGTC--GGAAGCATACCCAGGTTGG--ACGTCAGCAGGAATATGGTTTCTAGTACTACATAGTGCCCAAAGGGAAATACGTGAGAGACATCACTACAGTGTTGATTGTGTTGCAGCTATATATGTAGGGATCCTGCTATGGAGGACCACTGGTTTTATTTGGTCTGCGAAAGATCGTTCTAAAACA-TTGAAATTAGAGCGGCTTTCCCAGATTGAAGGCAGGCTGTTTCAGGCTGCCAAGGATGCCGATCTAGAGAAGGTTCGAGAGCTGTTAGACGAAGTTAAT--AAC-CCT------AAAATCCTACAAAACGTGCACTTTGGGGGTTTGCTGCATTTGTCATAATTTTCTCACTTGGCGTTGGACTTTTAGCCTTTACTTTGACTGCAGATGGATGACCATTTTATTTTTTCTGAA
>TO14
---------GATGGTACATCATGGTTCAGCACTCTTAAGAGAACTGGTGGTGGCTGCAATGATCTAATTTATAGTGGTCACATGCTTGTTGCCGTACTTACAGCAATGGCCTGGAC--GGAAGCATACCCAGGCTGG--ACGTCGGCAGGAATATGGTTTCTAGTATTGCATAGCACCCAAAGGGAAATACGTGAGAGACATCACTATAGTGTTGATTGTGTTGTGGCTATATATGTGGGGTTTTTGTTATGGAGGACTATCAATCTTTTTTGGTCCACGAAGGATCAATCTAAAACA-TTGAGATTAGAGAAACTTGCTCAAATTGAAGGAAGGTTGTTTCAGGCAGCTAAAGATGCTGATCTAGAGAAGGTACGGGAGATGTTAAATGAATTGAAC--AAT-CC----C--AAAATCCAACAAAACGAGCCCTTTGGGGGTTTGCTGCCATTGTCATAATTTTTTCACTTGGCATTGGACTTTTAGCCTTTACTTTAACTGCAGATGGATGACATTTTGTTTTTGGTT---
>TPL03
ATGTCAGATGATGGGGCACCATGGTTCAGCACTCTGAAGAGAGCTGGTGGTGGATGCAATGATCTTGTTTATAGTGGTCACATGCTTGTTGCTGTGCTTACGGCAATGGCCTGGAC--GGAAGCATACCCAGGGTGG--ACATCTGCAGGAATCTGGTTTCTGGTATTGCATAGTGCCCAAAGAGAAATACGTGAGAGACATCACTACAGTGTTGATTGTGTTGCTGCCATCTATGTTGGGATTCTGCTATGGAGGACCACTGGTTTTATTTGGTCTGCAAAGGATATATCAAAAACA-TTAAAATTAAACCGGCTTGCTCAGATTGAAGGACGGCTGGTTCAGGCTGCAAAAGATGCTGATCTAGAGAAGATACGAGAGCTGTTAAGACAAGCTGAT--GAC-CCC--AC--AAAAGCCTTCAAAACGGGCACTTTGGGGATTTGCTACATTTGTCATAATTTTCTCTCTTGGCATTGGACTTTTAGCCTTTACTTGGACTGCAGATGGATGAACAAGAGATTTTGTTTTT-
>WN5
--GTCAGATGATGGGGCTTCATGGTTCAACATATTGAAGTGAGCTAGTGGGGGATGCAATGATCTTATTTACAATGGTCACATGCTTATTTTCATGCTTACAATAATGACCTAGAT--AGAAGCATACCCAGGTTGG--ACATCAACAAGAATATGGCTTATACTATTGCATAGTATGCAAAGAGAGATACATGAAAGACATTACTATAGTGTTTATTATGTGGTGGCTATCTATGTGGGGATTATGCTATGGAGGACCACTAGTTTTATTTCATCTACCAAAGATTGATCTAGAGAC-TTTAAATGAGATAAGCTCACATATATTGGAGCTAG-----------------------------------------------------------------CGACTTGT------------------------------------------------------TATGTTGTCTCGAGATTGG---------TTTTATCT------------------------------------
>WS10
---------GATGGTACATCATGGTTCAGCACTCTTAAGAGAACTGGCGATGGCTGCAATGATCTTATATATAGTGGGCACATGCTTGTTGCTGTACTTACGGCAATGGCCTGGAC--GGAAGCATACCCAGGCTGG--ACCTCGGCAGGAATTTGGTTTCTAGTACTGCATAGCACGCAAAGGGAAATACGTGAGAGACATCACTATAGTGTTGATTGTGTTGTTGCCATATATGTGGGGATTTTATTATGGAGGGCCATCAATCTTTTTTGGTCCACAAAGGATCAGTCTAAAACA-TTGAGATTAGAGAAACTTGCTCAAATTGAAGGAAGGTTGGTTCAGGCAGCTAAAGATGCTGATATAGAGACCATACGGGAGATGTTGAATGAATTGAAT--AAT-CCC---C--AAAATCCAACAAAACGAGCCCTCTGGGGGTTTGCTGCTGTTGTCATAATTTTCTCACTTGGCATTGGACTCTTAGCCTTTACTTTAACTGCAGATGGATGACTGTTTTTGTTT-------
>WW11
------------------------------------AAGAGAACTGGCGGTGGCTGCAATGATCTTATATATAGTGGGCACATGCTTGTTGCTGTACTTACGGCAATGGCCTGGAC--GGAAGCATACCCAGGCTGG--ACCTCGGCAGGAATTTGGTTTCTAGTACTGCATAGCACGCAAAGGGAAATACGTGAGAGACATCACTATAGTGTTGATTGTGTTGTTGCCATATATGTGGGGATTTTATTATGGAGGGCCATCAATCTTTTTTGGTCCACAAAGGATCAGTCTAAAACA-TTGAGATTAGAGAAACTTGCTCAAATTGAAGGAAGGTTGGTTCAGGCAGCTAAAGATGCTGATATAGAGACCATACGGGAGATGTTGAATGAATTGAAT--AAT-CCC---C--AAAATCCAACAAAACGAGCCCTCTGGGGGTTTGCTGCTGTTGTCATAATTTTCTCACTTGGCATTGGACTCTTAGCCTTTACTTTAACTGCAGATGGATGACTGTTTTTGTTT-------
