# Supplementary material for: Development of a Target Enrichment Probe Set for Conifer (REMcon)
Source: Biology (Basel). 2024 May 22;13(6):361. doi: 10.3390/biology13060361 (PMC11200496; doi:10.3390/biology13060361)
Supplement: Supplementary file 1 [file biology-13-00361-s001.zip › biology-2960267-supplementary/Sup data/MO_orthlogs_alignments/Thupl29378215s0011_1.ortho.selected_stripped.aln.fasta]

>AA3
----------------------------------------------------------------------------------------------------------------------AGACCCAATGTAGAAGATGATGGCGA--AGATGAAGAGGATTGTGAGCCCGTGAATGACGAGAGGTGGAAAAACATAAAGAAAAACTATAGAAAATTGGTAGAAACTGATG--AGAGGATAAGGCCCAAGAGGGCATA---TGAGGAA--AAAAACA--TTCCATGGGACCATAAGGAAGAGTGGGGAAAGAGAACATGGAAGGAGGT---CACAGGTTCAAGCCCCCCCAAGATGGTGGGTGAAGCAGTCTATGGAGTGGGTCCTGTTTTGGCTGCCCTTACAATAGGCAGGAGGGAGTTTTATGCCCTGTATGTTCAAGAGGGTCTTGATTTGAGCAGTAAAAATAAGAAGAAGAAGGACAAGGGAGGCATTGGACAGGTCTTGCAAATGGCAGGGAACCTCGGGTTGACTGTAAAGGAGGTCTCAAAACATGACCTGAATATGCTGGTGGACTGCAGGCCTCATCAGGGCCTTGTG--CTGGATGCCT--CCCCATTGGAGATGGTGAACATAACTGAATTGGAATCTGTTTCTAGTTATGAAGGTGTGGCTTCTTCTCCTCTCTGGATTACTTTGGATGAAGTCACTGACCCCCAAAACTTTGGGGCAGTTGTTAGGTCTGCTTACTTTTTTGGGGCAACAGGGGTGGTTGTGTGTGCTAAGAATTCGGCTCCTTTGAGTGGGGTTGTCAGCAAAGCCAGTGCAGGATCTTTGGAATTGACCGAGCTTCGGTCATGTCGGAATATGATGAAATTCTTAGAACTGTCTGCAAGGAATGGATGGCGTGTTTTGGGGGCTTCTGTGTCTCAAGAAGCAGTGTCATTGAATGCAGTTTCACCGGGTGTTCCAACAATTTTGGTCTTGGGCAGTGAAGGCAGGGGGTTGAGACCTCTTGTAAGTAGATCTTGCTCTCAGTTGATTAGTATACCTGGAACCCTTTCACGTACTGCAATTACACCGGCGGGTATGGGTTCTAGGGAGGATCAATGT--GAGACTGAA--GAATTTAACACTTTTATGGCAGTTGAAAGTTTAAATGTGAGTGTGGCAGCAGGTATACTTATTTATCACTTGATTGGATCCTCTGGGCGTGCTTCAGATACAAAAATCTCCGTCT
>AA60
-----------------------------------------------------------------------------------------------------------------------------------------------------------------------------------------------------------------------------------------------------------------------------------------------------------------------------------------------------------------------------------------------------------------------------------------------------------------------------------------------------------------------------------------------------------------------------------------------------------------------------------------------------------------------------------------------------CTCCCCTCTGGGTTGCTTTGGATGAAGTCACCGATCCTCAAAACTTTGGCGCAGTTGTTCGGTCTGCTTATTTCTTTGGGGCAACAGGAGTAGTAGTCTGTTCCAAGAATTCAGCTCCACTGAGTGGGGTAGTAAGCAAAGCCAGCGCGGGATCATTGGAATTGACTGAGCTTCGGACATGTAGGAACATGATGAAATTCTTGCAACTATCTGCAAATAATGGATGGCGGGTTTTGGGTGCTTCTGTGTCTCAGGAAGCAATGTCAGTGAATGAAGTCGCACCTGGCGTCCCTACAGTTTTGGTGCTGGGAAGTGAAGGCAGAGGGTTGAGACCACTCGTCAGTAGAGCTTGTTCCGAATTGATATGTATACCTGGAACATTTACACATAACAAGACCAGATCTGTTGATGTTAGTTCTGGGGAGGAACAATTT--GAACTAGAA--GAATTTAATCAAT------------------------------------------------------------------------------------------------------
>AAR4
--------------------------------------------------------------------------------------------------------------------------------------------------------------------------------------------------------------------------------------------------------------------------------------------------------------------------------------------------------------------------------------------------------------------------------------------------------------------------------------------------------------------------------------------------------------------------------------------------------------------------------------------------------------------------------------------------------------------------------------------------------------------------------------------------------------------------------------------------------------------------------------------------------------------------------------------------------------------------------------------------------------------------GCAGTGAAGGCAGGGGGTTGAGACCTCTTGTAAGTAGATCTTGCTCTCAGTTGATTAGTATACCTGGAACCCTTTCACGTACTGCAATTATACCGGCGGGTATGGGTTCTAGGGAGGATCAATGT--GAGACTGAA--GAATTTAACACTTTTATGGCAGTTGAAAGTTTAAATGTGAGTGTGGCAGCAGGTATACTTATTTATCACTTGATTGGATCCTCTGGGCGTGCTTCAGATACAAAAATCTCCGTT-
>AF1
--------------------------------------------------------------------------------------------------------------------AGAGACCCAATATAGA----GATAGT-----GAAGAAGAAGGTTCCCAGCCTGTAAACGATGAGAGGTCGGAAAACATAAAGAAAAACTATAGAAAAATGGTTGAAACTGATG--ACAAGAGAAAACTCCAGAGG-----------------AACAACA--TCCCATGGGACCATAAGGAAGAGTGGGGGAAGAAAACATGGAAGGAGGT---CACAGGATCAAGCCCCCCCAAAATGGTGGGTGAAGCAGTCTATGGAGTGGGCCCTGTTCTTGCTGCCCTTACAGTGGCTAGGAGGGAGTTCTATGTGCTCTATGTTCAGGAAGGTCTTGATTTGAGCAGTAGAAATAAGAAGAGGAAGGACAAGGAGACCATTGCACAGGTTTTACAAATGGCACATAACCTTGGTTTGACTGTCAAGGAGGTCTCCAAACATGACCTTAATATGCTTGTGGAATGTAGGCCTCACCAGGGCCTTGTG--CTTGATGCCT--CTTCATTGGAGATGGTGAATATAACAGAATTGGAGTCTGTTAGTCACTATGAAAGGAATGGTTCTGCTTCTCTGTGGGTTGCTTTGGATGAGGTCACCGATCCCCAAAACTTTGGGGCGGTTGTTCGTTCTGCATATTTCTTTGGAGCTAATGGAGTGATTGTGTGTGCCAAGAATTCAGCTCCTTTGAGTGGTGTTGTCAGCAAGGCTAGTGCAGGATCACTGGAATTGACCGAACTTCGATCATGTAGGAATATGATGAATTTCTTGGAACTGTCTGCTGCTAATGGATGGCGAGTAGTGGGTGCTTCTATGTCTCAACAAGCTGTGCCATTGAATCAGGTTTCACCGGGTGTTCCCACAATTTTGGTTTTAGGCAGTGAAGGTAGAGGGCTGAGGCCACTTGTAAGTAGATCCTGTTCTCAATTGATTGGTATACCTGGAACCCTTCCTCGTATTCCAACCAGACCCTTTGATATCAGTTCTAATGGAGATCAAAGT--GATATCGAA--GAATTTAATAGTTTTATGGCAGTTGAAAGTTTGAATGTGAGCGTAGCAGCAGGTATACTCATTTACCATTTGATTGGATCTTCTGGGCATTCTTTAGATTCGAAAAGCTCTGT--
>AG2
---------------------------------------AAAAAATAAAAATAA------------------AAAATAAAATCCAAAAGTTAAAAACTCTCAACTCATGA----CCAGAGACCCAATATAGA----GATAGT-----GAAGAAGAAGGTTCCCAGCCTGTAAACGATGAGAGGTCGGAAAACATAAAGAAAAACTATAGAAAAATGGTTGAAACTGATG--ACAAGAGAAAACTCCAGAGG-----------------AACAACA--TCCCATGGGACCATAAGGAAGAGTGGGGGAAGAAAACATGGAAGGAGGT---CACAGGATCAAGCCCCCCCAAAATGGTGGGTGAAGCAGTCTATGGAGTGGGCCCTGTTCTTGCTGCCCTTACAGTGGCTAGGAGGGAGTTCTATGTGCTCTATGTTCAGGAAGGTCTTGATTTGAGCAGTAGAAATAAGAAGAGGAAGGACAAGGAGACCATTGCACAGGTTTTACAAATGGCACATAACCTTGGTTTGACTGTCAAGGAGGTCTCCAAACATGACCTTAATATGCTTGTGGAATGTAGGCCTCACCAGGGCCTTGTG--CTTGATGCCT--CTTCATTGGAGATGGTGAATATAACAGAATTGGAGTCTGTTAGTCACTATGAAAGGAATGGTTCTGCTTCTCTGTGGGTTGCTTTGGATGAGGTCACCGATCCCCAAAACTTTGGGGCGGTTGTTCGTTCTGCATATTTCTTTGGAGCTAATGGAGTGATTGTGTGTGCCAAGAATTCAGCTCCTTTGAGTGGTGTTGTCAGCAAGGCTAGTGCAGGATCACTGGAATTGACCGAACTTCGATCATGTAGGAATATGATGAATTTCTTGGAACTGTCTGCTGCTAATGGATGGCGAGTAGTGGGTGCTTCTATGTCTCAACAAGCTGTGCCATTGAATCAGGTTTCACCGGGTGTTCCCACAATTTTGGTTTTAGGCAGTGAAGGTAGAGGGCTGAGGCCACTTGTAAGTAGATCCTGTTCTCAATTGATTGGTATACCTGGAACCCTTCCTCGTATTCCAACCAGACCCTTTGATATCAGTTCTAATGGAGATCAAAGT--GATATCGAA--GAATTTAATAGTTTTATGGCAGTTGAAAGTTTGAATGTGAGCGTAGCAGCAGGTATACTCATTTACCATTTGATTGGATCTTCTGGGCATTCTTTAGATTCGAAAAGCTCTGT--
>AH26
----------------------------------------------------------------------------------------------------------------------AGACCCAAGAGAGAAGTTGATAGTGA--AGACGAAGAGGATTCAGAGCCTGTAAATGATGAGAGGTGGGGAAGAATCAAGGAAACGTATAGGAAAATGGTAGAAAATGATG--AAAGAAGAAAACCCAGGAGGGCATA---TGA---------------TCCCAAAACAACACCAAGAAGAGTGGGGAAGGAGAACATGGAAGGAGGT---CACTGGTTCAAGCCCTCCCAAGATGGTGGGTGAGGCAGTTTATGGAGTTGGTCCTGTTCTGGCTGCCCTTACAATAGTCAGGAGGGAGTTCTATGCTCTCTATGTTCAGGAAGGCCTTGATTTGAGCAGTAAGAACAAGAAGAAGAAGGACAAGGGGGGGATTGAACAGGTTTTGCAAATGGCAGGGAAGCTTGGATTAGCTGTGAAGGAGGCCTCAAAGCATGACCTTAATATGATTGTGGACTGCAGGCCTCATCAAGGCCTTGTA--TTGGATGCTT--CCCCATTGGAGATACTTAGTATAAAGGAGTTGGAGCCCATTTCTATCTACGAAGGTACGAGCT---CTCCTCTCTGGGTTGCTTTGGATGAAGTCACTGATCCTCAAAACTTTGGGGCAGTTGTCCGGTCTGCTTACTTTTTTGGAGCAACAGGTGTCGTTGTGTGTGCTAAGAATTCAGCTCCCTTGAGTGGGGTAGTCAGCAAAGCCAGTGCAGGTTCGGTGGAACTGGCCGAGCTTCGGTCCTGTCGGAATATGATGCAGTTTTTGGAATCCTCTATGACAAATGGATGGCGGATTTTGGGTGCTTCTGTGTCTAAATATGCAGTGCCAGTGAATGAGGTTGTGCCAGGCGTTCCAACAATACTTGTATTGGGCAGTGAAGGCAGAGGATTGAGACCTCTTGTGAGTAGATCTTGCTCCCAGTTGATCAGAATACCAGGAACTCTTCCGCAGATTGCATCAAGATCTGATGATATTGGTCTGAGCAAGGACAATCTT--CAAGGTGAA--GAATTTAATAGTCTTTTCCAAATTGAAAGTTTGAATGTCAGTGTAGCAGCAGGTATACTCCTTTATCATTTGATTGGGCCCTCTGAGAATCTTCAGATTTGACAAG---------
>AME1
----------------------------------------------------------------------------------------------------------------------AGGCCCAATGTAGAAGATGATGGCGA--AGATGAAGAGGATTCTGAGCCCGTGAATGACGAGAGGTGGAAAAACATAAAGAAAAACTATAGAAAATTGGTGGAAACGGATG--AGAGGATAAGGCCCAAGAGGTCGTA---TGAGGAA--AGAAAAA--TTCCATGGGACCAAAAGGAAGAGTGGGGAAAGAGAACATGGAAGGAGAC---CACAGCTTCAAGCCCCCCCAAGATGGTGGGTGAAGCAGTCTATGGAGTGGGTCCTGTTTTGGCTGCCCTTACAATAGGCAGGAGGGAGTTTTATGCCCTGTATGTTCAAGAGGGTCTTGATTTGAGCAGTAAAAATAAGAAGAAGAAGGACAAGGGAGGCATTGGACAAGTCTTGCAAATGGCAGGGAACCGCGGGTTGACTGTAAAAGAGGCCTCAAAACATGACCTGAATATGCTGGTGGACTGCAGGCCTCATCAGGGCCTTGTG--CTGGATGCCT--CTTCATTGGAGATGGTGAACATAACTGAATTGGAATCTGTTTCTAGTTATGAAGGTGTGACTTCTTCTCCTCTCTGGATTGCTTTGGATGAAGTCACTGACCCCCAAAACTTTGGGGCAGTTGTTAGGTCATCTTACTTTTTTGGAGCAACAGGGGTTGTTGTGTGTGCTAAGAATTCGGCTCCTTTGACTGGGGTTGTCAGTAAAGCCAGTGCAGGATCTTTGGAATTGACCGAACTTCGGTCATGTCGGAATATGATGAAATTCTTAGAACTGTCTTCAAGGAATGGATGGCGTGTTTTGGGGGCTTCTGTGTCTCGAGAAGCAGTGCCATTGAATGCAGTTTCACCGGGTGTTCCAACAATTTTGGTCTTAGGCAGTGAAGGCAGGGGGTTGAGACCTCTTGTAAGTAGATCTTGCTCTCAGTTGATTAGTATACCTGGAACCCTTTCACGTACTGCAATTACACCGGCCGGTATATGTTCTAGGGAGGATCAATGC--GAGACTGAA--GAATTTAACACTTTTATGGCAGTTGAAAGTTTAAATGTGAGTGTTGCAGCAGGTATACTTATTTATCACTTGATTGGATCCTCTGGGCGTTCTTCAGATACAAAAATTTCCGT--
>AP25
----------------------------------------------------------------------------------------------------------------------AGACCCAAGAGAGAAGTTGATAGTGA--AGACGAAGAGGATTCAGAGCCTGTAAATGATGAGAGGTGGGGAAGAATCAAGGAAACGTATAGGAAAATGGTAGAAAGTGATG--AAAGAAGAAAACCCAGGAGGGCATA---TGA---------------TCCCAAAACAACACCAAGAAGAGTGGGGGAGGAGAACATGGAAGGAGGT---CACTGGTTCAAGCCCTCCCAAGATGGTGGGTGAGGCAGTTTATGGAGTTGGTCCTGTTCTGGCTGCCCTTACAATAGTCAGGAGGGAGTTCTATGCTCTCTATGTTCAGGAAGGCCTTGATTTGAGCAGTAAGAACAAGAAGAAGAAGGACAAGGGGGGGATTGAACAGGTTTTGCAAATGGCAGGGAAGCTTGGATTAGCTGTGAAGGAGGCCTCAAAGCATGACCTTAATATGATTGTGGACTGCAGGCCTCATCAAGGCCTTGTA--TTGGATGCTT--CCCCATTGGAGATACTTAGTATAAAGGAGTTGGAGCCCATTTCTATCTATGAAGGTACGAGCT---CTCCTCTCTGGGTTGCTTTGGATGAAGTCACTGATCCTCAAAACTTTGGGGCAGTTGTCCGGTCTGCTTACTTTTTTGGAGCAACAGGAGTTGTTGTGTGTGCTAAGAATTCAGCTCCCTTGAGTGGGGTAGTCAGCAAAGCCAGTGCAGGTTCGGTGGAACTGGCCGAGCTTCGGTCCTGTCGGAATATGATGCAGTTTTTGGAATCCTCTATGACAAATGGATGGCGGATTTTGGGTGCTTCTGTGTCTAAATATGCAGTGCCATTGAATGAGGTTGTGCCAGGCGTTCCAACAATACTTGTATTGGGCAGTGAAGGCAGAGGATTGAGACCTCTTGTGAGTAGATCTTGCTCCCAGTTGATCAGAATACCAGGAACTCTTCCGCAGATTGCATCAACATCTGATGATATTGGTCTGAGCAAGGACAATCTT--CAAGGTGAA--GAATTTAATAGTCTTTTCCAAATTGAAAGTTTGAATGTCAGTGTAGCAGCAGGTATACTCCTTTATCATTTGATTGGGCCCTCTGAGAATCTTCAGATTTGACAAG---------
>APA47
-AAGACATC-----------ATATAGGTAAAATGATTTACCTAAAGAAAGATGTGGTTCAGAGGCTTGAGCATTCATGATGAGCTTGGATTGA-----------------------AGAGACCCAATATAGA----GATATTGA--AGATGAAAAAGGTTCCCAGCCTGTAAACGATGAGAGGTGGGTAAACATAAAGAAAAACTATAGGAAAATAGTAGGAACTGATG--AGAAGAGAAAACTCCCGAGG-----------------AACAACA--TCCCATGGGACCATAAGGAAGAGTGGGGGAAGAAAACATGGAAGGAGGT---CACAGGACCAAGCATCCCCAAGATGGTAGGTGAAGCAGTCTACGGAGTGGGTCCTGTTCTTGCTGCTCTTACAGTGGCTAGGAGGGAGTTCTATGTACTCTATGTTCAGGAAGGTCTTGATTTGAGCATTAGAAATAAGAAGAGGAAGGACAAGGGGACCATTGCACAGATTTTACAAATGGCAGAGAACCTTGGTTTGACTGTAAAGGAGGCCTCCAAACATGACCTTAATATGCTTGTGGAATGTAGGCCTCACCAGGGGCTTGTG--CTGGATGCCT--CCTCATTGGAGATAGTGAATATAACAGAATTGGACTCTGTTAGTGACTACGAAAGGAATGGTTCTGCTTCTCTGTGGGTTGCTTTGGATGAGGTCACTGATCCTCAAAACTTTGGAGCGGTTGTTCGTTCTGCATATTTCTTTGGAGCTAATGGAGTGATTGTCTGTGCCAAGAATTCAGCTCCTTTGAGCGGTGTTGTCAGCAAGGCTAGTGCAGGATCATTGGAATTGACCGAGCTTCGGTCATGTAGGAATATGATGAATTTCTTGGAACTATCTGCTGCTAATGGATGGCGAGTATTGGGTGCTTCTATGGCTCAAGAAGCCGTGCCATTGAATCAAGTTTCACCGGGTGTTCCCACAATTTTGGTCTTAGGCAGTGAAGGTAGAGGGTTGAGGCCACTTGTAAGTAGATCCTGTTCTCAATTGATTGGTATTCCTGGAACTCTTCCTCGTATTCCAACCAGACCCTTTGATATCAGTTCTAATGGAGATCAAAGT--GATATGGAA--GAATTTAATAGTTTTATGGCTGTTGAAAGTTTGAATGTGAGCGTAGCAGCAGGTATACTGATTTACCATTTGATTGGATCTCCTGGGCATTCTTTGGATTCGAAAAGCTCTGT--
>AR2
AGCCAAACAGCC-----TGGCAAGAAGCTAAGCGGCAGCATCTCCTGGAATGAAGCTGCATAACTTTGAAAATGGTTATAAAACATTTGATAGGA---GTACAA--------AAGAAGAGGCCCAATGTAGAAGATGATGGCGA--AGATGAAGAGGATTCTGAGCCCGTGAATGACGAGAGGTGGAAAAACATAAAGAAAAACTATAGAAAATTGGTGGAAACGGATG--AGAGGATAAGGCCCAAGAGGTCGTA---TGAGGAA--AGAAACA--TTCCATGGGACCAAAAGGAAGAGTGGGGAAAGAGAACATGGAAGGAGGC---CACAGCTTCAAGCCCCCCCAAGATGGTGGGTGAAGCAGTCTATGGAGTGGGTCCTGTTTTGGCTGCCCTTACAATAGGCAGGAGGGAGTTTTATGCCCTGTATGTTCAAGAGGGTCTTGATTTGAGCAGTAAAAATAAGAAGAAGAAGGACAAGGGAGGCATTGGACAAGTCTTGCAAATGGCAGGGAACCTCGGGTTGACTGTAAAAGAGGCCTCAAAACATGACCTGAATATGCTGGTGGACTGCAGGCCTCATCAGGGCCTTGTG--CTGGATGCCT--CCTCATTGGAGATGGTGAACATAACTGAATTGGAATCTGTTTCTAGTTATGAAGGTGTGGCTTCTTCTCCTCTCTGGATTGCTTTGGATGAAGTCACTGACCCCCAAAACTTTGGGGCAGTTGTTAGGTCTGCTTACTTTTATGGGGCAACAGGGGTTGTTGTGTGTGCTAAGAATTCGGCTCCTTTGACTGGTGTTGTCAATAAAGCCAGTGCAGGATCTTTGGAATTGACT-----------------------------------------------------------------------------------------------------------------------------------------------------------------------------------------------------------------------------------------------------------------------------------------------------------------------------------------------------------------------------------------------------------
>AS57
--------------------------------------------------------------------------------------------------------------------------CCAATATAGAAGTTGAGACTGA--ATATGAAGAGGATTCTGAGCCTGTAAATGATGAAAGATGGGAAAAGATAAAGAAAAAGTATAGAAAAATGATGGAAACTGATG--AGAGAAGAAAACCTAAGAGGTCATA---TGAGGAA--A---------CCCATGGGACCATAGGGAAGAATGGGGGAAGAAAACATGGAGGGAAGTATCTACAGGTTCAACCCTTCCTAAGATGGTGGGAGAAGCAGTCTATGGAGTGGGTCCTGTTCTGGCTGCGCTAACTATAGCTAGGAGGGAGTTATATGTCCTATATTTTCAAGGTGGTCTTGATTTGAGTAGTACGCATAAGAAGAAGAAGGACAAGGCAGGTGTTGAAAAGATTTTACAAATTGCCGGGAACCTTGGATTGACTGTGAAGGAGATTTCAAAACATGACCTTAATATGCTGGTGGACTCAAGACCTCATCAGGGCCTTGTG--CTGGATGCCT--CCCCGTTGGAGATGGAGAGTATAACGGAATTGGAGCCTGTTTCTGATAATGAGGGTAACGGTTCTTCTCCTGTCTGGGTTGCTTTGGATGAAGTCACCGATCCTCAAAACTTTGGGGCAGTTGTTCGGTCGGCTTATTTCTTTGGGGCAACAGGAGTAGTAGTATGTGCTAAGAATTCAGCTCCACTGAGTGGGGTAGTAAGCAAAGCTAGTGCAGGATCATTGGAACTGACCGAGATTCGGACATGCAGGAACATGATGAAATTCTTGGAACTGTCTGCAAGTAATGGATGGCGAGTTTTGGGTGCTTCTGTGTCTCAGGAAGCAGTGTCACTGAATGAGGTCTCATCAGGTGTTCCAACAATTTTGGTGTTGGGAAGTGAAGGGAGAGGGCTGAGACCACTTGTTCGTAGATCTTGTTCCCAATTGATTAGTATACCTGGGACCTTTACACATAACACGACCAGACCTGTTGATGTCAGTTCTAGGGAGGATCAATTT--GAACTAGAA--GAATTTAATCAATTCATGGCAGTTGAAAGTTTAAATGTGAGTGTAGCAGCAGGCATACTCCTCTATCATTTGATTAGGTCCCT---GCCTTCTTTGGATTCAAAAAGTTGCAT--
>ASA51
--------------------------------------------------------------------------------------------------------------------------------------------------------------------------------------------------------------------------------------------------------------------------------------------------------------------------------------------------------------------------------------------------------------------------------------------------------------------------------------------------------------------------------------------------------------------------------------------------------------------------------------------------------------------------------------------------------------------------------------------------------------------------------------------------------------------------------------------------------------------------------------------------------------------------------------------------------------------------------------------------------------------------------AAGGTAGAGGGTTGAGGCCACTTGTAAGTAGATCTTGTTCTCAATTGATCGGTATACCTGGAACCCTTCCTCGTATTCCAACCAGACCCATTGATATCAGTTCTAATGGAGATCAAAGT--GATATCGAA--GAACTCAATAGTTTTATGGCAGTTGAAAGTTTGAATGTGAGTGTAGCAGCAGGTGTACTCATTTACCATTTGATTGGATCTTCTGGGCATTCTTTGGATTTGAAAAATTCTGTTT
>CB35
---------------------------------------------------------------------------------------------------------------------TAGACCCGATAGAGAAGTTGATAGTGA--AGAAGAAGAGGATTCAGAGCCTGTAAATGACGAGAGGTGGGGAAGAATCAAGGAAACTTATAAGAAAATGGTAGAAAGTGATG-----AAAGAAGACCAAGTAGGGCATA---TGA---------------TCCCAAAACAACATCAAGAAGAGTGGGGGAGGAGAACATGGAAGGAGGT---CACGACTTCAAGTCCTCCTAAGATGGTGGGTGAGGCAGTTTATGGAGTGGGTCCTGTTCTGGCTGCCCTTACAAGCGTCAGGAGGGAGTTCTATGCTCTTCATGTTCAGGAAGGGCTTGATTTGAGCAGTAAGAACAAGAAGAAGAAGGACAAGGAGGGGATTGAACAGGCTTTGCAAATGGCAGGGAAGCTTGGATTAGCTGTGAAGGAAGCCTCAAAGCATGACCTTAATATGATTGTGGACTGCAGGCCTCATCAGGGCATTGTA--TTGGATGCTT--CCCCATTGGAGATAGTGAGTATAAAGGAATTGGAGCCTATTTCTATCTATGAAGGTAAGA----------------------------------------------------------------------------------------------------------------------------------------------------------------------------------------------------------------------------------------------------------------------------------------------------------------------------------------------------------------------------------------------------------------------------------------------------------------------------------------------------------------------------------------------------------------------------------------
>CD18
--------------------------------------------------------------------------------------------------------------------------------------------------------------------------------------------------------------------------------------------------------------------------------------------------------------------------------------------------------------------------------------------------------------------------------------------------------------------------------------------------------------------------------------------------------------------------------------------------------------------------------------------------------------------------------------------------------------------------------TCACCGATCCTCAAAACTTTGGGGCAGTTGTTCGGTCTGCTTATTTCTTTGGAGCAACTGGAGTAGTAGTCTGTGCTAAGAATTCGGCTCCACTGAGTGGGGTAGTAAGCAAGGCTAGTGCAGGATCTTTGGAATTGGCTGAGCTTCGGACATGTAGGAATATGATGAAGTTCTTGGAACTGTCTGCAAGTAATGGATGGCGGATTTTGGGCGCTTCTGTGTCTCAGGAAGCAGTGTCACTGAATGAGGTCTCACCTGGTGTTCCAACAATTTTGGTGCTGGGAAGTGAAGGCAGAGGGTTGAGACCACTTGTTAGTAGATCTTGTTCCCAATTGATAAGTATACCGGGAACCTTTACACATAACACGAGT--------------------------------------------------------------------------------------------------------------------------------------------------------------------
>CDE34
-----------------------------------------------------------------------------------------------------------------------------------------------------------------------------------------------------------------------------------------------------------------------------------------------------------------------AACATGGAAGGAGGT---CACGACTTCAAGTCCTCCTAAGATGGTGGGTGAGTCAGTTTATGGAGTGGGTCCTGTTCTGGCTGCCCTTACAAGCGTCAGGAGGGAGTTCTATGCTCTTCATGTTCAGGAAGGGCTTGATTTGAGCAGTAAGAACAAGAAGAAGAAGGACAAGGAGGGGATTGAACAGGCTTTGCAAATGGCAGGGAAGCTTGGATTAGCTGTGAAGGAAGCCTCAAAGCATGACCTTAATATGATTGTGGACTGCAGGCCTCATCAGGGCATTGTA--TTGGATGCTT--CCCCATTGGAGATAGTGAGTATAAAGGAATTGGAGCCTATTTCTATCTATGAAGGTAAGAGCT---CTCCTCTATGGGTTGCTTTGGATGAAGTCACTGATCCTCAAAACTTTGGGGCAGTTGTTCGGTCTTCTTACTTT--------------------------------------------------------------------------------------------------------------------------------------------------------------------------------------------------------------------------------------------------------------------------------------------------------------------------------------------------------------------------------------------------------------------------------------------------------------------------------------------------------
>CF38
--------------------------------------------------------------------------------------------------------------------AGAGACCCAATATAGAAGATGACACTGA--AGATGAAGAGGATACCGAGCCTGTGAATGATGAGAGGTGGGAAAACATAAAGAAAAACTATAGAAGAATGGTAGAAAATGATG--AAAGGCGAAGACCCAAGAGGTCATA---TGAAGAA--A----------CCATGGGATGATAAGGAAGGATGGGGAAAGAAAACATGGAGGGAGGTAACTACTGATTCAAGCCCTCCTAAGATGGTGGGTGAAGCAGTTTATGGAGTGGGTCCTGTTCTGGCTGCCCTTACATTAGCTAGGAGAGAGTTCTTTGTTCTCTATGTTCAAGAAGGTCTTGATTTGAGTAGTAAACATAAGAAGAAGAAGGACAAGGGAGGTGTTGAAAAGATTTTACAAATGGCAGGGAAGCTTGGGTTGACTGTAAAGGAGGCTTCAAAACATGACCTTAATATGCTGGTGGACTCCAGGCCTCATCAGGGCCTTGTG--CTGGATGCCT--CCCCATTGGAGATGGTGAGCATAACGGAATTGGAGCCTGTTTCGGATTGTGAAGGTAAGGGTTCTTCTCCTCTCTGGGTTGCTTTAGATGAAGTTACTGATCCTCAAAACTTTGGGGCGGTTGTTCGGTCTGCTTATTTCTTTGGAGCAACAGGAATAGTTGTCTGTGCTAAGAATTCAGCTCCATTGAGTGGAGTAGTCAGCAAAGCCAGTGCAGGATCATTGGAATTGACCGAGCTGCGGTCATGTCGGAACATGATGAATTTCTTGGCACTGTCTGCAAGGAATGGTTGGCGGGTCTTGGGTGCTTCTGTGTCTCGGGATGCAGTGTCACTGAATGAGGTCTCACTGGGTGTTCCAACAATATTAGTGTTGGGAAGTGAAGGCAGAGGGTTGAGACCACTTGTTAGCAGATCTTGTTCCCAATTGATTAGTATACCTGGGACCCTTCCACGCATCTTAACCAAACCTGTTGATGTCAGTTCTAGCGAGGACCAAATT--GAGCTTGAA--GAATTTAATAGTTTTATGGCTGTTGAAAGTTTAAACGTGAGTGTAGCAGCAGGTATACTCCTTTATCATTTGATTGGGTCCTCTGAATCTTCTTTGCATCAAAAAAGTTCCAT--
>CH19
--------------------------------------------------------------------------------------------------------------------------------------------------------------------------------------------------------------------------------------------------------------------------------------------------------------------------------------------------------------------------------------------------------TGCGCTAACAATAGTTAGGAGGGAGTTGTATGCCCTCTATGTTCAAGAAGGTCTTGATTTGAGTAGCACACATAAGAAGAAAAAGGACAAGGCAGGTGTTGAAAAGATTTTACGAATTGCGGGGAATCTTGGATTGAGTGTGAAGGAAGCTTCAAAACATGACCTTAATATGCTGGTGGACTCGAGGCCTCATCAGGGCCTCGTG--CTCGACGCCT--CCCCGTTGGAGATGGAGAGTATAACAGAATTGAATCCTGTTTCTGATTGTGAGCTCAAGGGTTCTTCTCCCCTCTGGGTTGCTTTGGATGAAGTCACCGATCCTCAAAACTTTGGGGCAGTTGTTCGGTCTGCTTATTTCTTTGGCGCAACTGGAGTAGTAGTCTGTGCTAAGAATTCCGCTCCACTGAGTGGGGTAGTAAGCAAGGCTAGTGCAGGATCTTTGGAATTGGCTGAGCTTCGGACATGTAGGAATATGATGAAGTTCTTGGAACTGTCTGCAAGTAATGGATGGCGGATTTTGGGCGCTTCTGTGTCTCGGGAAGCAGCGTCACTGAATGAGGTCTCACCCGGTGTTCCAACAATTTTGGTGCTGGGAAGTGAGGGCAGAGGGTTGAGACCACTTGTTAGTAGATCTTGTTCCCAAT----------------------------------------------------------------------------------------------------------------------------------------------------------------------------------------------------------
>CHA37
----------------------------------------------------------------------------------------------------------------------------------------------------------------------------------------------------------------------------------------------------------------------------------------------------------------------------------------------------------------------------------------------------------------------------------------------------------------------------------------------------------------------------------------------------------------------------------------------------------------------------------------------------------------------------------------------------------------------------------------------------------------------------------------------------------------------------------------------------------------TTGGAATTGACCGAGCTGCGGTCATGTCGGAACATGATGAATTTCTTGGCACTGTCTGCAAGGAATGGTTGGCGGGTCTTGGGTGCTTCTGTGTCTCGGGATGCAGTGTCACTGAATGAGGTCTCACTGGGTGTTCCAACAATATTAGTGTTGGGAAGTGAAGGCAGAGGGTTGAGACCACTTGTTAGCAGATCTTGTTCCCAATTGATTAGTATACCTGGGACCCTTCCACGCATCTTAACCAAACCTGTTGATGTCAGTTCTAGCGAGGACCAAATT--GAGCTTGAA--GAATTTAATAGTTTTATGGCTGTTGAAAGTTTAAACGTGAGTGTAGCAGCAGGTATACTCCTTTATCATTTGATTGGGTCCTCTGAATCTTCTTTGCATCAAAAAAGTTCCAT--
>CJ24
---AAGGCAATG------------------------------------------------------------------GGGACAAATC-----AA---ATGCCA--------TGGAAGATATCCAATGAACAAGTTGAGACTGA--AGATGAAGAGGACTCTGAGCCTGTGAATGATGAAAGATGGGAAAAGATAAAGAAAAACTATAGAAAAATGATGGAAACTGATG--AGAGAAGAAGACCCAAGAGATCATA---TGAGGAA--A--------TCCCATGGGACCATAGGGAAGGATGGGGGAAGAAAACATGGAGAGAAGTATCTACGGCATCAACGCTACCTAAGATAGTAGGTGAAACAGTCTATGGAGTGGGTCCTGTTTTGGCTGCGATAACAATAGCTAGGAGGGAGTTATATGCCCTCTATGTTCAAGAAGGTCTTGATTTGAGTAGTACACATCAGAAGAAGAAGGACAAGGCAAGTGTTGAAAAGATTTTACAAATTGCCGGGAAACTTGGATTGAGTGTGAAGGAGGCTTCAAAACATGACCTTAATATGCTGGTGGACTCGAGGCCTCATCAGGGCCTCGTG--CTGGATGCCT--CCCCATTGGAGATGGAGAGTATAACAGAATTGGACTCTGTTTCTGATTATGAGGGTAAGGGTTCTTCGCCTCTCTGGGTTGCTTTGGATGAAGTCACCGATCCTCAAAATTTTGGGGCAGTTGTTCGGTCTGCTTATTTCTTTGGAGCAACAGGAGTAGTAGTCTGTGCTAAGAATTCAGCTCCACTGAGTGGTGTAGTAAGCAAAGCCAGTGCAGGATCATTGGAATTGACTGAGCTTCGGACATGTAGGAACATGATGAAATTCTTGGAACTATCTGCAAGTAATGGATGGCGGGTTTTGGGTGCTTCTGTGTCTCAGGAAGCAGTGTCACTGAATGAGGTCTCACCAGGTGTTCCAACAATTTTGGTGTTGGGAAGTGAAGGCAGAGGGCTGAGACCACTTGTTAGAAGATCTTGTTCCCAATTGATTAGTATACCTGGGACCCTTTCCCATAACACGACCAGATCCGTTGATGATAGTTCTATTGAGGATCAATTT--GAACTTGAA--GAATTTAATCAATTCATGGCAGTTGAAAGTTTAAATGTGAGTGTAGCAGCAGGCATACTCCTCTACCATTTGATTAGGTCCCCCAAACCTTCTTTGGATTCAAAAAGTTGCAT--
>CK7
--------------------------------------------------------------------------------------------------------------------AGAGATCCAATATAGAAATTGAGACTGA--AGATGAAGAGGATTCTGAGCCTGTGAATGACGAAAGATGGGAAAAGATAAAGAAAAACTATAGAAAAATGATAGAAACTGATG--AAAGAAGAAAACCCGAGAGGGATTA---TAGAAAA--A--------TCCCATGGGACCATAAGGAAGGATGGGGAAAGAAAACATGGAGGGAAGTATCTACTGGTTCAACCCTTCCTAAGATGGTGGGTGAAGCAGTCTATGGAGTGGGTCCTGTTCTGGCTGCGTTAACAATAGCTAGGAGGGAGTTATATGCCCTCTATGTTCAAGAAGGTCTTGATTTGAGTAGTACACATAAGAAGAAGAAGGACAAGGCAAGTGTTGAAAAGATCTTACAAATTGCCGGGAACCTTGGATTGATTGTGAAGGAGGCTTCAAAACATGACCTTAATATGCTGGTGGACTCGAGGCCTCATCAGGGCCTTGTG--CTGGATGCCT--CACCATTGGAGATGGAGAATATAACAGAATTGATGCCTGTTTCTGATGATGAGGGTAAGGGTTCTTCT---CTCTGGGTTGCTTTGGATGAAGTCACTGATCCTCAAAACTTTGGGGCAGTTGTTCGGTCTGCTTATTTCTTTGGAGCAACAGGAGTAGTAGTCTGTGCTAAGAATTCAGCTCCATTGAGTGGAGTAGTAAGCAAAGCTAGTGCAGGATCATTGGAATTGACCGAGCTTCGGACATGTAGGAACATGATGAAATTCTTGGAACTGTCTGCAAGTAACGGATGGCGGGTTTTGGGTGCTTCTGTGTCTCAGGAAGCAGTGTCACTGAATGAGGTCTCACTGGGTGTTCCAACAATTTTGGTGTTGGGAAGTGAAGGCAGAGGGCTGAGACCACTTGTTAGTAGATCTTGTTCTCAATTGATTAGTATACCTGGGACCCTTACACATAACACGACCAGACCTGTTGATGTGGGTTCTAGGGAGAATCAATTT--GAACTTGAA--GAATTTAATCAATTTATGGCAGTTGAAAGTTTAAATGTGAGTGTAGCAGCAGGCATACTCCTTTATCATTTGATTACGCCCCCTGAGCCTTCTTTGGATTCAAAAAGAT------
>CL6
--------------------------------------------------------------------------------------------------------------------AGAGATCCAATATAGAAATTGAGACTGA--AGATGAAGAGGATTCTGAGCCTGTGAATGACGAAAGATGGGAAAAGATAAAGAAAAACTATAGAAAAATGATAGAAACTGATG--AAAGAAGAAAACCCGAGAGGGATTA---TAGAAAA--A--------TCCCATGGGACCATAAGGAAGGATGGGGAAAGAAAACATGGAGGGAAGTATCTACTGGTTCAACCCTTCCTAAGATGGTGGGTGAAGCAGTCTATGGAGTGGGTCCTGTTCTGGCTGCGTTAACAATAGCTAGGAGGGAGTTATATGCCCTCTATGTTCAAGAAGGTCTTGATTTGAGTAGTACACATAAGAAGAAGAAGGACAAGGCAAGTGTTGAAAAGATCTTACAAATTGCCGGGAACCTTGGATTGATTGTGAAGGAGGCTTCAAAACATGACCTTAATATGCTGGTGGACTCGAGGCCTCATCAGGGCCTTGTG--CTGGATGCCT--CACCATTGGAGATGGAGAATATAACAGAATTGATGCCTGTTTCTGATGATGAGGGTAAGGGTTCTTCT---CTCTGGGTTGCTTTGGATGAAGTCACTGATCCTCAAAACTTTGGGGCAGTTGTTCGGTCTGCTTATTTCTTTGGAGCAACAGGAGTAGTAGTCTGTGCTAAGAATTCAGCTCCATTGAGTGGAGTAGTAAGCAAAGCTAGTGCAGGATCATTGGAATTGACCGAGCTTCGGACATGTAGGAACATGATGAAATTCTTGGAACTGTCTGCAAGTAACGGATGGCGGGTTTTGGGTGCTTCTGTGTCTCAGGAAGCAGTGTCACTGAATGAGGTCTCACTGGGTGTTCCAACAATTTTGGTGTTGGGAAGTGAAGGCAGAGGGCTGAGACCACTTGTTAGTAGATCTTGTTCTCAATTGATTAGTATACCTGGGACCCTTACACATAACACGACCAGACCTGTTGATGTCGGTTCTAGGGAGAATCAATTT--GAACTTGAA--GAATTTAATCAATTTATGGCAGTTGAAAGTTTAAATGTGAGTGTAGCAGCAGGCATACTCCTTTATCATTTGATTACGCCCCCTGAGCCTTCTTTGGATTCAAAAAGAT------
>CM9
--------------------------------------------------------------------------------------------------------------------AGATATCCACTGTAGATGTTGACACTGA--AGATGAAGAGGATTCTGAGCCTGTGAATGATGAAAGATGGGAAAAGATAAAGACAAACTACAGAAAAATGATGGCAACTCGTG--AAAGAAAAATACCCAAGAGATCTTA---CGAGGAG--AAGACTG--TTCCATGGGACAGTAGGGAAGGATGGGGGAAGAAAACATGGAGGGAAGTATCTACGGTATCAACCCTTCCTAAGATAGCGGGAGAAGCAGTCTATGGAGTGGGTCCTGTTCTTGCTGCGCTAACGATAGCTAGGAGGGAGTTATATGCCCTCTATGTTCAAGAAGGTCTTGATTTGAGTAGTACACATAAGAGGAAGAAGGACAAGGCAGGTGTTGAAAAGATTTTACAAATTACGAGGAATCTTGGATTGAGTGTGAAGGAGGCTTCAAAACACGACCTAAATATGCTGGTGGAGTCGAGACCTCATCAGGGCCTCGTA--CTGGACGCCT--CCCCATTGGAGATGGAGAGTATAACAGAATTGGACCCTGTTTCCGATTATGAGGGTAAGGGTTCTTCTCTCCTCTGGGTTGCTTTGGATGAAGTCACCGATCCTCAAAACTTTGGCGCAGTTGTTCGGTCTGCTTATTTCTTTGGGGCAACAGGAGTAGTAGTCTGTTCCAAGAATTCAGCTCCACTGAGTGGGGTAGTAAGCAAAGCCAGCGCGGGATCATTGGAATTGACTGAGCTTCGGACATGTAGGAACATGATGAAATTCTTGCAACTGTCTGCAAATAATGGATGGCGGGTTTTGGGTGCTTCTGTGTCTCAGGAAGCAGTGTCAGTGAATGAAGTCGCACCTGGTGTCCCTACTGTTTTGGTGCTGGGAAGTGAAGGCAGAGGGCTGAGACCACTCGTCAGTAGAGCTTGTTCCGAATTGATATGTATACCTGGAACAGTTACACATAACAAGACCAGATCTGTTGATGTTAGTTCTGGGGAGGAACAATTT--GAACTAGAA--GAATTTAATCAATTTATGGCAGTTGAAAGTTTAAATGTGAGCGTAGCAGCAGGCATACTCCTCTATCATTTGATCAAGTCACCTGCGCCTTCTTTGAACTCAAAAAGTTGC----
>CO8
---------------------------------------------------------------------------------------------------------------------------------------------------------------------------------------------------------------------------------------------------------------------------------------------------AGGGAAGGATGGGGGAAGAAAACGAGGAGGGAAGTATCTACAGGATCAACCATTCCTAAGATAGCGGGAGAAGCCGTCTATGGAGTGGGTCCTGTTCTTGCTGCGCTAACGATAGCTAGGAGGGAGTCATATGCCCTCTATGTTCAAGAAGGTCTTGATTTGAGTAGTACACATAAGAGGAAAAAGGACAAGGCAGGTGTTGAAAAGATTTTACAAATTGCGAAGAATCTGGGATTGAGTGTGAAGGAGGCTTCAAAACATGACCTAAATATGCTGGTGGAATCGAGACCTCATCAGGGCCTCGTA--CTGGACGCCT--CCCCATTGGAGATGGAGAGTATAACAGAATTGGACCCTGTTTCTGATTATGAGGGTAAGGGCTCTTCTCCCCTCTGGGTTGCTTTGGATGAAGTCACCGATCCTCAAAACTTTGGCGCAGTTGTTCGGTCTGCTTATTTCTTTGGGGTAACAGGAGTAGTAGTCTGTTCCAAGAATTCAGCTCCACTGAGTGGGGTAGTAAGCAAAGCCAGCGCGGGATCATTGGAATTGACTGAGCTTCGGACATGTAGGAACATGATGAAATTCTTGCAACTGTCTGCAAATAATGGATGGCGGGTTTTGGGTGCTTCTGTGTCTCAGGAAGCAGTGTCAGTGAATGAAGTCGCACCTGGTGTCCCAACAGTTTTGGTGCTGGGAAGTGAAGGCAGAGGGCTGAGACCACTCGTCAGTAGAGCTTGTTCCGAATTGATATGTATACCTGGAACCTTTACACATAACAAGACCAGATCCGCTGATGTTAGTTCTGGGGAGGAACAGTTT--GAACTAGAA--GAATTTAATCAATTTATGGCAGTTGAAAGTTTAAATGTGAGCGTAGCAGCAGGCATACTCCTCTATCATTTGATCAAG-------------------------------------
>CP161
------------------------------------------------------------------------------------------------------------------------ATCCAATGTAGAAGTT-----TGA--AGATGATGAGGATTCTGAGCCTGTTAATGATGAAAGATGGGAAAAGATAAAGAAAAACTATAGAAAAATGATAGAAACTAATG--AGAGAAGAAGACCCAGTAGAACATA---TGAGGAA--AAGGCTG--TCCCATGGGACCATAGGGAAGGATGGGGGAAGAAAACATGGAGGGAAGTATCTACCGGATCAACCCTTCCTAAGATGGTGGGAGAAGCAGTCTATGGAGTGGGTCCTGTTCTGGCCGCGCTAACAATAGCTAGGAGGGAGTTGTATGCCCTCTATGTTCAAGAAGGTCTTGATTTGAGTAGCACACATAAGAAGAAGAAGGACAAGGCAAGCGTTGAAAAGATTTTACAAATTGCGGGGAATCTTGGATTGAGTGTGAAGGAGGCTTCAAAACATGACCTTAATATGCTGGTGGACTCAAGGCCTCATCAAGGCCTTGTGTATTGGACGCCT--CCCCATTGGAGATGGAGAGTATAACAGAATTGAATCCTGTTTCTGATAATGAGGGTAAGGGTTCTTCTCCCCTCTGGGTTGCTTTGGATGAAGTCACCGATCCTCAAAACTTTGGGGCAGTTGTTCGGTCTGCTTATTTCTTTGGAGCAACTGGAGTAGTAGTCTGTGCTAAGAATTCAGCTCCACTGAGTGGGGTGGTAAGCAAAGCTAGTGCAGGATCTTTGGAATTGACTGAGCTTCGGACATGTAGGAATATGATGAAATTCTTGGAACTGTCTGCAAGTAATGGATGGCGGGTTTTGGGTGCTTCTGTGTCTCAGGAAGCAGTGTCACTGAATGAGGTCTCACCTGGTGTTCCAACAATTTTAGTGCTGGGAAGTGAAGGCAGAGGGCTGAGACCACTTGTTAGTAGATCTTGTTCCCAAATGATTAGTATACCTGGAACCCTTACACATAACACGAGTAGATCTGTTGATGTTAGTTCTAGGGAGGATCAATTT--GAACTTGAA--GAATTTAATCAATTCATGGCAGTTGAAAGTTTAAACGTTAGTGTAGCAGCAGGCATACTCCTCTATCACTTGATTAGGTCCCCTGAGCCTTCTTTGGATTCAAAAAGTTGCAT--
>CR44
---------------------------------------------------------------------------------------------------------------------------------------------------------------------------------------------------------------------------GAAATTGATG--AAATGAAAATGGCCCGGAAGCAAAAAATTATGAAG--ATAGAAG--TCATGGGGCGAAATCAGGAAGATTGGGGCAGGAGAACGTGGAGGGAGGT---CACGAGTTCAAGCCCTCCGAAGATGATAGGTGAGGCGGTTTACGGGGTGGGTCCTGTTATGGCTGCCCTTACAATATGTAGAAGAGAATTTTATGCCCTCTATGTTCAGGAAGCGCTTGATTTGAGTAGCCGCAATAAGAAGAAAAAAGACAAGGGAGGAATAGAACAGGTTTTACAAATGGCAGGAAAGCTTGGATTGGCTGTGAAGGAGACCTCAAAGCATGACCTCAACATGCTTGTTGACAGCAGGCCTCACCAGGGTCTTGTG--CTGGATGCTT--CCCCATTGGAAATGGTGAGTATAAAGGAATTGGAACCCATCTCCAAGAATGCAGGTAAGAATT------CTCTTTGGGTTGCTCTGGATGAAGTCACTGACCCTCAAAATTTTGGGGCGGTTGTCCGTTCTGCTTATTTTTTTGGGGCTGTAGGAGTGGTAGTTTGTGCCAAGAATTCGGCTCCTTTGAGTGGGGTAGTTAGCAAGGCTAGTGCGGGTTCTCTGGAAGTGATTGATCTCCGATCATGCCGGAACATGATGCAATTTTTGGAATTATCTGCAAGCAATGGATGGCGTGTATTGGGTGCCTCTGCTTCTGCAGAAGCCATTCCATTGAATGAAGTTTGTCCGGGTGTTCCAACAATTTTAGTGTTGGGCAGTGAGGGCAGAGGATTGAGACCTCTTGTTAAAAGGTCCTGCTCCCAACTAATTGGTATACCCGGAACCCTTCCGCCTGTTATAGTGAAGTCTGCTGTTACTGGCTTCAGCAACGAGCAACTCCAGAGGTTCAA--GAATTTAATAATTTTTTGGCAGTTGAAAGTCTG----------------------------------------------------------------------------------
>CT15
--------------------------------------------------------------------------------------------------------------------AGATATCCGATGTAGAAGTT-----TGA--AGATGAAGAGGATTCTGAGCCTATTAATGATGAAAGATGGGAAAAGATAAAGAAAAACTATAGAAAAATGATAGAAACTAATG--AGAGAAGAAGACCCAAGAGAACATA---TGAGGAA--AAGGCTG--TCCCATGGGACCATAGGGAAGAATGGGGGAAGAAAACATGGAGGGAAGTATCTACTGGATCAACCCTTCCTAAGATGGTGGGAGAAGCAGTCTATGGAGTGGGTCCTGTTCTGGCTGCGCTAACAATAGCTAGGAGGGAGTTGTATGCCCTCTATGTTCAAGAAGGTCTTGATTTGAGTAGCACACATAAGAAGAAGAAGGACAAGGCAAGCGTTGAAAAGATTTTACAAATTGCGGGGAATCTTGGCTTGAGTGTGAAGGAGGCTTCAAAACATGACCTTAATATGCTGGTGGACTCAAGGCCTCATCAGGGCCTCGTG--CTGGACGCCT--CCCCATTGGAGATGGAGAGCATAGCAGAATTGAATCCTGTTTCTGATAATGAGGGTAAGGGTTCTTCTCCCCTCTGGGTTGCTTTGGATGAAGTCACCGATCCTCAAAACTTTGGGGCAGTTGTTCGGTCTGCTTATTTCTTTGGAGCAACTGGAGTAGTAGTCTGTGCTAAGAATTCAGCTCCACTGAGTGGGGTAGTAAGCAAAGCTAGTGCAGGATCTTTGGAATTGACTGAGCTTCGGACATGTAGGAATATGATGAAATTCTTGGAACTGTCTGCAAGTAATGGATGGCGGATTTTGGGTGCTTCTGTGTCTCAGGAAGCAGTGTCACTGAATGAGGTCTCACCTGGTGTTCCAACAGTTTTGGTGCTGGGAAGTGAAGGCAGAGGGCTGAGACCACTTGTTAGTAGATCTTGTACCCAAATGATTAGTATACCTGGAACCCTTACACATAACACGAGTAGACCTGTTGATGTTAGTTCTAGGGAGGATCAATTT--GAACTTGAA--GAATTTAATCAATTCATGGCAGTTGAAAGTTTAAACGTGAGTGTAGCAGCAGGCATACTCCTCTATCACTTGATTAGGTCCCCTGAGCCTTCTTTGGATTCAAAAAGTTGCAT--
>DA12
--------------------------------------------------------------------------------------------------------------------AGATATCCAATGTACATGTTGACACTGA--AGATGACGAGGATTCTGAGCCTGTGAATGATGAAAGATGGGAAAAGATAAAGAAAAACTACAGAAAAATGATGGAAACTCGTG--AAAGGAAAATACCCAAGAGATCATA---TGAGGCA--AAAACTG--TTCCATGGGACAATAGGGAAGGATGGGGGAAGAAAACCTGGAGGGAAGTATCTACGGGATCAACCCTTCCTAAGATAGTGGGAGAGGCAGTCTATGGAGTGGGTCCTGTTCTCGCTGCCCTAACAATAGCTAGGAGGGAGTTATATGCCCTCTATGTTCAAGAAGGTCTTGATTTGAGTAGTACACATAAGAAGAAGAAGGACAAGGCAGCTGTTGAAAAGATTTTACAAATTGCGAAGAATCTTGGATTGAGTGTGAAAGAGGCTTCAAAACATGACCTTAATATGCTGGTGGACTCAAGGCCTCATCAGGGTCTCGTC--CTGGACGCCT--CCCCATTGGAGATGGAGAGTATATCAGAATTGAACCCTGTTTCTGATTATGAGGGTAAGGGTTCTTCTCCCCTCTGGGTTGCTTTGGATGAAGTCACCGATCCTCAAAACTTTGGTGCAGTTGTTCGGTCTGCCTATTTCTTTGGAGCAACAGGAGTAGTGGTCTGTGCTAAGAATTCAGCTCCATTGAGTGGGGTAGTAAGCAAAGCCAGCGCGGGATCATTGGAATTGACTGAGCTTCGGACGTGTAGGAACATGATGAAATTCTTGCAACTGTCTGCAAGTAATGGCTGGCGGGTTTTGGGTGCTTCTGTGTCTCAGGAAGCAGTGTCAGTGAATGAGGTCGCACCAGGTGTTCCTACAATTTTGGTGCTGGGAAGTGAAGGCAGAGGACTGAGACTACTTGTCAGTAGAGCTTGTTCCCAATTGATTAGTATACCTGGAACCTTCACACATAACACGACCAGATCTGTTGATGTTAGTTCTGGGGAGGAACGATTT--GAACTAGAA--GAATTTAATCAATTTATGGCAGTTGAAAGTTTAAATGTGAGTGTAGCAGCAGGCATCCTCCTCTATCATTTGATCAGGTCCCCTGCGCCTTCTTTGGATTCAAAAAGTTGCAT--
>DB53
-----------------------------AAATTATAAAATCAAGAGAGAGAA---------------------------------------------------------------AAAGACCCAATGTAGA----GATAGCGA--GGATGAAGAAGTTTCCCAGCCTGTAAACGATGAAAGGTGGGAAAACATAAAGAAAAACTATAGGAAAATGGTAGAAAGTGAAG--ACACTAGAAAACTCCAGAGG-----------------AACAACA--TCCCATGGGACCATAAGGAAGAGTGGGGGAAGAAAACATGGAAGGAGGC---CACAGGATCGAGGCCCCCCAAGATGGTGGGTGAAGCAGTCTATGGAGTGGGCCCTGTTCTTGCTGCCCTTACAGTGGCTAGGAGGGAGTTCTATGTGCTCTATGTTCAGGAAGGTCTTGATTTGAGCAGTAGAAATAAGAAGAGGAAGGACAAGGGGACCATAGCTCAGATTTTACAAATGGCAGAGAATCTTGGTTTGACTGTAAAGGAGGCCTCCAAACATGACCTTAATATGCTTGTGGAATGTAGGCCTCACCAGGGCCTTGTG--CTGGATGCCT--CATCGTTGGAAATGGTGAATATAACAGAATTGGAGTCTGCTAGTCACTATGAAAGGAATGGTTCTGCCTTTCTGTGGGTTGCTTTGGATGAGGTCACTGATCCCCAAAACTTTGGGGCGATTGTTCGTTCTGCATATTTCTTTGGAGCTAATGGAGTGATTGTGTGTGCCAAAAATTCAGCTCCTTTGAGTGGTGTTGTAAGCAAGGCTAGTGCAGGATCACTAGAATTGACCGAGCTTCGATCATGTAGGAATATGATGAATTTCTTGGAGCTGTCTGCTGCTAATGGATGGCGAGTACTGGGTGCTTCTATGTCTCAACAAGCCGTGCCATTGAATCAGGTTTCACCGGGTGTTCCTACAATTTTGGTCTTAGGCAGTGAAGGTCGAGGGTTGAGGCCACTTGTAAGCAGATCCTGTTCTCAATTGATTGGTATACCTGGAACCCTTCCTCGTATTCCAACCAGACATTTTGATATCAGTTCTAATGGAGATCAAAGT--GACGTCGAA--GAATTTAATAGTTTTATGGCAGTTGAAAGTTTGAATGTGAGCGTAGCAGCAGGTATACTTATTTACCATTTGATTGGATCTTCTGGGCATTCTTTACATTCAAAAAGCTCTGT--
>DC1
----------------------------------------------------------------------------------------------------------------------AGACCCAATGTAGA----GATAGCGA--AGATGAAGAAGTTTCCCAGCCTGTAAACGATGAAAGGTGGGAAAACATAAAGAAAAACTAT-----------------------------------------AGG-----------------AACAACA--TCCCATGGGACCATAAGGAAGAGTGGGGGAAGAAAACATGGAAGGAGGC---CACAGGATCGAGGCCCCCCAAGATGGTGGGTGAAGCAGTCTATGGAGTGGGCCCTGTTCTTGCTGCCCTTACAGTGGCTAGGAGGGAGTTCTATGTGCTCTATGTTCAGGAAGGTCTTGATTTGAGCAGTAGAAATAAGAAGAGGAAGGACAAGGGGACCATAGCTCAGATTTTACAAATGGCAGATAATCTTGGTTTGACTGTAAAGGAGGCCTCCAAACATGACCTTAATATGCTTGTGGAATGTAGGCCTCACCAGGGCCTTGTG--CTGGATGCCT--CATCGTTGGAGATGGTGAATATAACAGAATTGGAGTCTGCTAGTCACTATGAAAGGAATGGTTCTGCCTCTCTGTGGGTTGCTTTGGATGAGGTCACCGATCCCCAAAACTTTGGGGCGGTTGTTCGTTCTGCATATTTCTTTGGAGCTAATGGAGTGATTGTGTGTGCCAAAAATTCAGCTCCTTTGAGTGGTGTTGTAAGCAAGGCTAGTGCAGGATCACTAGAATTGACCGAGCTTCGATCATGTAGGAATATGATGAATTTCTTGGAGCTGTCTGCTGCTAATGGATGGCGAGTACTGGGTGCTTCTATGTCTCAACAAGCCGTGCCATTGAATCAGGTTTCACAGGGTGTTCCTACAATTTTGGTCTTAGGCAGTGAAGGTCGAGGGTTGAGGCCACTTGTAAGTAGATCCTGTTCTCAATTGATTGGTATACCTGGAACCCTTCCTCGTATTCCAACCAGACATTTTGATATCAGTTCTAATGGAGATCAAAGT--GACGTCGAA--GAATTTAATAGTTTTATGGCAGTTGAAAGTTTGAATGTGAGCGTAGCAGCAGGTATACTCATTTACCATTTGATTGGATCTTCTGGGCATTCTTTAGATTCAAAAAGCTCTGTTT
>DD1
AAGAAAATTATTACT-----CACAAAATAAAAAATCAGAATAACAACGAGAAGAGCTTCAGAGGGTCTCTTCCTTGGATTGAAGCAAAGCAGAAA---AAACTCCCAATA---AGCAGAGACCCACTATAGA----GACAGTGA--AGATGAAGAAGGTTCCCAGCCTGTAAACGATGAGAGGTGGGAAAACTTAAAGAAAAACTATAGGAAAATGGTAGAAACTGATG--AAAAGAGAAAACTCCAGAGG-----------------AACAACA--TCCCATGGGACCATAAGGAAGAGTGGGGGAAGAAAACTTGGAAGGAGGT---CACAGGATCAAGCCCTCCCAACATGGTGGGTGAAGTAGTCTATGGAGTGGGACCTGTTCTTGCTGCCCTTACAGTGGCTAGGAGGGAGTTCTATGTGCTCTATGTTCAGGAAGGTCTTGATTTGAGCAGTAGAAATAAGAAGAGGAAGGACAAAGGGACTATTGCTCAGATTTTACAAATGGCAGATAATCTTGGTTTGACTGTAAAGGAGGCCTCCAAACATGACCTTAATATGCTTGTGGAATGTAGGCCTCACCAGGGCCTTGTG--CTGGATGCCT--CGTCATTGGAGATGGTGAATATAACAGAATTGGAGTCTGTTAGTCACTATGAAAGGAATAGTTCTGCTTCTCTGTGGGTTGCTTTGGATGAGGTCACTGATCCCCAAAACTTTGGGGCGGTTGTTCGTTCTGCATATTTCTTTGGAGCTAATGGAGTGATTGTGTGTGCCAAGAATTCAGCTCCTTTGAGTGGTGTTGTCAGCAAGGCTAGCGCAGGATCATTGGAATTGACCGAGCTTCGATCATGTAGGAATATGATGAATTTCTTGGAACTGTCTGCTGCTAATGGATGGCGAGTGTTGGGGGCTTCTATGTCTCAACAAGCCGTGCCATTGAATCAAGTTTCACCGGGTGTTCCCACAATTTTGGTCTTAGGCAGTGAAGGTAGAGGGTTGAGGCCACTCGTAAGTCGATCCTGTTCTCAATTGGTTGGTATACCTGGAACCCTTCCGCGTATTCCAACCAGACACTTTGATATCAGTTCTAATGGAGATCAAAGT--GATATCGAA--GAATTTAATAGTTTTATGGCAGTTGAAAGTTTGAATGTGAGCGTAGCAGCAGGTATACTCATTTACCATTTGATTGGATCTTCTGGGCATTCTTTAGATTCAAAAAGCTCTGT--
>DIM50
AAGAAAATTATTACT-----CACAAAATAAAAAATCAGAATAACAACGAGAAGAGCTTCAGAGGGTCTCTTCCTTGGATTGAAGCAAAGCAGAAA---AAACTCCCAATA---AGCAGAGACCCACTATAGA----GACAGTGA--AGATGAAGAAGGTTCCCAGCCTGTAAACGATGAGAGGTGGGAAAACTTAAAGAAAAACTATAGGAAAATGGTAGAAACTGATG--AAAAGAGAAAACTCCAGAGG-----------------AACAGCA--TCCCATGGGAACATAAGGAAGAGTGGGGGAAGAAAACTTGGAAGGAGGT---CACAGGATCAAGCCCTCCCAAGATGGTGGGTGAAGTAGTCTATGGAGTGGGACCTGTTCTTGCTGCCCTTACAGTGGCTAGGAGGGAGTTCTATGTGCTCTATGTTCAGGAAGGTCTTGATTTGAGCAGTAGAAATAAGAAGAGGAAGGACAAAGGGACTATTGCTCAGATTTTACAAATGGCAGATAATCTTGGTTTGACTGTAAAGGAGGCCTCCAAACATGACCTTAATATGCTTGTGGAATGTAGGCCTCACCAGGGCCTTGTG--CTGGATGCCT--CGTCATTGGAGATGGTGAATATAACAGAATTGGAGTCTGTTAGTCACTATGAAAGGAATAGTTCTGCTTCTCTGTGGGTTGCTTTGGATGAGGTCACTGATCCCCAAAACTTTGGGGCGGCTGTTCGTTCTGCATATTTCTTTGGAGCTAATGGAGTGATTGTGTGTGCCAAGAATTCAGCTCCTTTGAGTGGTGTTGTCAGCAAGGCTAGTGCAGGATCATTGGAATTGACCGAGCTTCGATCATGTAGGAATATGATGAATTTCTTGGAACTGTCTGCTGGTAATGGATGGCGAGTGTTGGGGGCTTCTATGTCTCAACAAGCCGTGCCATTGAATCAAGTTTCACCGGGTGTTCCCACAATTTTGGTCTTAGGCAGTGAAGGTAGAGGGTTGAGGCCACTCGTAAGTCGATCCTGTTCTCAATTGGTTGGTATACCTGGAACCCTTCAGCGTATTCGAACCAGACACTTTGATATCAGTTCTAATGGAGATCAAAGT--GATATCGAA--GAATTTAATAGTTTTATGGCAGTTGAAAGTTTGAATGTGAGCGTAGCAGCAGGTATACTCATATACCATTTGATTGGATCTTCTGGGCATTCTTTAGATTCAAAAAGCTCTGTAC
>EN45
-------------------------------------------------------------------------------------------------------------------------------------------------------------------------------------------------------------------------------------------------------------------------------------------------------------------------------------------------------------------------------------------------------------------------------------------------------------------------------------------------------------------------------------------------------------------------------------------------------------------------------TT--CTCCATTGGAAATGGTGAGCATAAAGGAATTGGAACCCGTCTCCAAGCATACAGGTAAGAATT------ATCTTTGGGTTGCTTTGGATGAAGTCAGCGATCCTCAAAATTTTGGGGCGGTTGTCCGTTCTGCTTATTTTTTTGGGGCAGCAGGAGTGGTTGTGTGTGCCAAGAATTCTGCTCCTTTGAGTGGGGTAGTTAGCAAAGCTAGTGCAGGTTCTCTGGAAGTGATTGATCTTCGGTCATGTCGGAATATGATGCAATTTTTAGAATTGTCTGCAAGTAATGGGTGGCGTGTGTTGGGTGCTTCTGCTTCTGCAGAAGCATTGCCATTGAATGAGGTTTCTCCGGGTGTTCCCACAATTTTAGTGTTGGGCAGTGAGGGCAGAGGATTGAGACCTCTTGTTAAAAGATCTTGCTCTCAACTGGTCGGTATACCCGGAACCCTTCCACCTATTATCATGAAATCTCCTGATACATGTTTTGGTAAGGAGCAAACCCAAAGGTTCAA--GAATTTAATAATTTTTTGGCAGTTGAAAGTCTGAATGTTAGTGTAGCAGCAGG--------------------------------------------------------------
>FC13
--------------------------------------------------------------------------------------------------------------------AGATATCCAATGTACATGTTGACACTGA--AGATGACGAGGATTCTGAGCCTGTGAATAATGAAAGATGGGAAAAGATAAAGAAAAACTACAGAAAAATGATGGAAACTCGTG--AAAGGAAAATACCCAAGAGATCATA---TGAGGAA--AAAACTG--TTCCATGGGACAATAGGGAAGGATGGGGGAAGAAAACCTGGAGGGAAGTATCTACGGGATCAACCCTTCCTAAGATAGTGGGAGCGGCAGTCTATGGAGTGGGTCCTGTTCTTGCTGCCCTAACAATAGCTAGGAGGGAGTTATATGCCCTCTATGTTCAAGAAGGTCTTGATTTGAGTAGTACACATAAGAAGAAGAAGGACAAGGCAGCTGTTGAAAAGATTTTACAAATTGCGAAGAATCTTGGATTGAGTGTGAAAGAGGCTTCAAAACATGACCTTAATATGCTGGTGGACTCAAGGCCTCATCAGGGCCTCGTC--CTGGACGCCT--CCCCATTGGAGATGGAGAGTATATCAGAATTGAACCCTGTTTCTGATTATGAGGGTAAGGGTTCTTCTCCCCTCTGGGTTGCTTTGGATGAAGTCACCGATCCTCAAAACTTTGGTGCAGTTGTTCGGTCTGCCTATTTCTTTGGAGCAACAGGAGTAGTGGTCTGTGCTAAGAATTCAGCTCCATTGAGTGGGGTAGTAAGCAAAGCCAGCGCGGGATCATTGGAATTGACTGAGCTTCGGACGTGTAGGAACATGATGAAATTCTTGCAACTGTCTGCAAGTAATGGATGGCGGGTTTTGGGTGCTTCTGTGTCTCAAGAAGCAGTGTCAGTGAATGAGGTCGCACCAGGTGTTCCTACAATTTTGGTGCTGGGAAGTGAAGGCAGAGGACTGAGACTACTTGTCAGTAGAGCTTGTTCCCAATTGATTAGTATACCTGGAACCTTTACACATAACACGACCAGATCTGTTGATGTTAGTTCTGGGGAAGAACGATTT--GAACTAGAA--GAATTTAATCAATTTATGGCAGTTGAAAGTTTAAATGTGAGTGTAGCAGCAGGCATCCTCCTCTATCATTTGATCAGGTCCCCTGGGCCTTCGTTGGATTCAAAAAGTTGCAT--
>FTS1
AAGATAACTCATGAC-----CAATAAGCAGAACAGCAGAAGCTCCTGGAAAGA---------------------------------------------------------------AGAGACCCAATGTAGA----GATAGCGA--AGATGAAGAAGGTTCCCAGCCTGTAAACGATGAGAGGTGGGAAAACATAAAGAAAAACTATAGGAAAATGGTAGAAAGTGAAG--ACATGAGAAAACTCCAGAGG-----------------AACAACA--TCCCATGGGACCATAAGGAAGAGTGGGGGAAGAAAACATGGAAGGATGT---CACAGGATCAAGCCCCCCCAAGATGGTGGGTGAAGCAGTCTATGGAGTGGGCCCTGTTCTTGCTGCCCTTACAGTGGCTAGGAGGGAGTTCTATGTGCTCTATGTTCAGGAAGGTCTTGATTTGAGCAGTAGAAATAAGAAGAGGAAGGACAAGGGGACCATAGCTCAGATTTTACAAATGGCAGAGAATCTTGGTTTGACTGTAAAGGAGGCCTCCAAACATGACCTTAATATGCTTGTGGAATGTAGGCCTCACCAGGGCCTTGTG--CTGGATGCCT--CATCGTTGGAGATGGTGAATATAACAGAATTGGAGTCTGCTAGTCACTATGAAAGGAATGGTTCTGCCTCTCTGTGGGTTGCTTTGGATGAGGTCACTGATCCCCAAAACTTTGGGGCGGTTGTTCGTTCTGCATATTTCTTTGGAGCTAATGGAGTGATTGTGTGTGCCAAGAATTCAGCTCCTTTGAGTGGTGTTGTAAGCAAGGCTAGTGCAGGATCACTAGAATTGACCGAGCTTCGATCATGTAGGAATATGATGAATTTCTTGGAACTGTCTGCTGCTAATGGATGGCGAGTACTGGGTGCTTCTATGTCTCAACAAGCCTTGCCATTGAATCAGGTTTCACCGGGTGTTCCTACAATTTTGGTCTTAGGCAGTGAAGGTCGAGGGTTGAGGCCACTTGTAAGTAGATCCTGTTCTCAATTGATTGGTATACCTGGAACCCTTCCTCGTATTCCAACCAGACATTTTGATATCAGTTCTAATGGAGATCAAAGT--GACGTCGAA--GAATTTACTAGTTTTATGGCAGTTGAAAGTTTGAATGTGAGCGTAGCAGCAGGTATACTCATTTACCATTTGATTGGATCTTCTGGGCATTCTTTAGATTCAAAAAGCTCTGT--
>FTS2
--AAAAACTCATGAC-----CAATAAGCAGAACAGCAGAAGCTCCTGGAAAGAAGCTGCAGACA-GCTACTTCGCAAACAAGCATGGAGTTGGAA---CCAGGTTCATG----CCCTTAGACCCAATGTAGA----GATAGCGA--AGATGAAGAAGGTTCCCAGCCTGTAAACGATGAGAGGTGGGAAAACATAAAGAAAAACTATAGGAAAATGGTAGAAAGTGAAG--ACATGAGAAAACTCCAGAGG-----------------AACAACA--TCCCATGGGACCATAAGGAAGAGTGGGGGAAGAAAACATGGAAGGATGT---CACAGGATCAAGCCCCCCCAAGATGGTGGGTGAAGCAGTCTATGGAGTGGGCCCTGTTCTTGCTGCCCTTACAGTGGCTAGGAGGGAGTTCTATGTGCTCTATGTTCAGGAAGGTCTTGATTTGAGCAGTAGAAATAAGAAGAGGAAGGACAAGGGGACCATAGCTCAGATTTTACAAATGGCAGAGAATCTTGGTTTGACTGTAAAGGAGGCCTCCAAACATGACCTTAATATGCTTGTGGAATGTAGGCCTCACCAGGGCCTTGTG--CTGGATGCCT--CATCGTTGGAGATGGTGAATATAACAGAATTGGAGTCTGCTAGTCACTATGAAAGGAATGGTTCTGCCTCTCTGTGGGTTGCTTTGGATGAGGTCACTGATCCCCAAAACTTTGGGGCGGTTGTTCGTTCTGCATATTTCTTTGGAGCTAATGGAGTGATTGTGTGTGCCAAGAATTCAGCTCCTTTGAGTGGTGTTGTAAGCAAGGCTAGTGCAGGATCACTAGAATTGACCGAGCTTCGATCATGTAGGAATATGATGAATTTCTTGGAACTGTCTGCTGCTAATGGATGGCGAGTACTGGGTGCTTCTATGTCTCAACAAGCCTTGCCATTGAATCAGGTTTCACCGGGTGTTCCTACAATTTTGGTCTTAGGCAGTGAAGGTCGAGGGTTGAGGCCACTTGTAAGTAGATCCTGTTCTCAATTGATTGGTATACCTGGAACCCTTCCTCGTATTCCAACCAGACATTTTGATATCAGTTCTAATGGAGATCAAAGT--GACGTCGAA--GAATTTACTAGTTTTATGGCAGTTGAAAGTTTGAATGTGAGCGTAGCGGCAGGTATACTCATTTACCATTTGATTGGATCTTCTGGGCATTCTTTAGATTCAAAAAGCTCTGTCT
>GG1
---------------------------------------GGAAGTGGGAAAAAAGTTCCAGGCC------------GAGAAGAAGGAAAATGAAG---CGAAAG--------AGAATCAAGCCCAGCAGAGAA------GATAA--TGAAGACGATGATTCAGAGCCTGTTAATGATGAGAGGTGGGGTAGAATAAAGAAAAAGTATGAGAAAATGGTGGATTTTAATG--ATAGAAAAAGAGCTAGGAGGCCATAAA-TTATGAT--GATAAAA--GCTCATGGGACAATCAGGATGAGTGGGGAAGGAAAACATGGAGAGAGGT---CACGAGTTCAAGCTCTCCGAAGATGGTGGGTGAAGCCGTTTATGGTGTGGGTCCTGTTCTAGCTGCCCTTACAGTAGTTCGAAGGGAATTCTATGCCCTCTACGTTCAGGAAGGTCTTGATTTGAGTAGCAGGAATAAGAAGAAGAAAGACAAGCAAGGAATAGAACAAGTTCTACAAATGGCAGGAAAACTTGGATTGGCTGTGAAGGAAGCCTCAAAGCATGACCTTAATATGCTTGTAGACAGCAGGCCTCATCAGGGTATTGTT--CTGGACGCAT--CCCCATTGCAAATGGTTAGCATAAAGGAGTTGGAACCTGTCTCCGAGTCCGAAGGTAAGCATT---CTCCTCTTTGGGTAGCACTGGATGAAGTCACTGATCCTCAAAACTTCGGGGCCGTTATTCGTTCTGCTTATTTTTTTGGGGCCACAGGAGTGGTTGTGTGTGCAAAGAATTCGGCTCCTTTGAGTGGGGTTGTTAGCAAAGCTAGTGCAGGTTCTTTGGAATTGACAGAACTTCGGTCATGTCGGAATATGATGCAATTTTTGGATTTGTCTGCAAGAAATGGGTGGCGGGTTTTGGGTGCTTCTGTAGAATCAGAAGCATTGCCGTTGAATGAGGTTTCTCCGGGTGCTCCAACAATTTTAGTGTTGGGCAGTGAAGGCAGAGGATTGAGACCTCTTGTCAAAAGATCTTGTTCCCAGCTGATCAGTATACCAGGAACTCTTCCGTATATTGCAACAAAATCTGCTGATATTGGTTTCAGTGAGGAGAGGGAA--GATTCAGAAGGGAATTCAATAATTTCTTGGCAGTTGAAAGTTTGAATGTTAGCGTAGCAGCAGGTGTGCTTCTTTATCATTTGATTGGGTCCTCTGGGCATTCTTCAGATTTAAAAACAACCATT-
>HB41
------------------------------------AGAAGCTCCTGGAAAGAA--------------------------------------------------------------GCTGCCCCATTATAGAAGTTGATAGTGA--AGATGAAGAGGGTTCCCAGCCTGTAAACAATGATAGGTGGCAAAAAATAAAGAAAAACTATAGGAAAATGGTAGAAACTGATG--ACAAGAGAAAACTCCAGAGG-----------------AACAACA--TCCCCTGGGACCATAGGGAAGAGTGGGGGAAGAAAACATGGAAGGAGGT---CACAGGATCAAGTCCCCCCAGGATGGTGGGTGAAGCTGTATATGGAGTGGGCCCTGTTCTTGCTGCCCTTACAGTGGCTAGGAGGGAGTTCTATGTGCTCTATGTTCAGGAAGGTTTTGATTTGAGCAGTAGAAATAAGAAGAGGAAGGAGAAGGGGTCTATTGGACAGATTTTACAAATGGCACAGAACCTTGGTTTGACTGTGAAGGAGGCCTCCAAACATGACCTTAATATGCTTGTGGAATGTAGGCCTCACCAGGGCCTTGTG--CTGGATGCAT--CCCCACTGGAGATGGTGAACATAACAGAATTGGAGTCTGTTAGTGACCATGAAAGGAATGGTTCTGCTTCTCTGTGGGTTGCTTTGGATGAGGTCACTGATCCCCAAAATTTTGGGGCTGTTGTTCGTACTGCTTATTTCTTCGGAGCCAATGGAGTAGTTGTGTGTGCCAAGAATTCAGCTCCTCTGAGTGGGGTTGTCAGCAAGGCTAGTGCAGGATCATTGGAATTGACCGAGCTTCGGTCATGTAGGAATATGATGAATTTCTTGGAACTGTCTGCTGCTAATGGATGGCGAGTATTGGGTGCTTCTGTGTCTCAAGAAGCCGTGCCATTGAATCAGGTTTCACCAGGTGTTCCGACGATTTTGGTCTTGGGCAGTGAGGGTAGAGGGTTGAGGCCACTTGTAAGTAGATCTTGTTCTCAATTGATTGTTATACCTGGAACCCTTCCTCGCAATCCAACCAGACCCATTGATATCAGTTCTAATGGGGATCAAAGT--GATATCGAA--GAATTCAATAATTTTATGGCAGTTGAAAGTTTGAATGTGAGTGTAGCAGCAGGTATACTAATTTACCATTTGATTGGATCTTCTGGGCATTCTTTAGATTTGAAAAGCTCTGT--
>JO20
----------------------------------------------------------------------------------------------------------------------------------------------------------ATGATTCTGAGCCTGTTAATGATGAAAGATGGGAAAAGATAAAGAAAAACTATAGAAAAATGATGGGAACTAATG--AAAGAAGAAAACCCAAGAAAGCATA---TGAGGAA--AAAGCTG--TCCCATGGGATCACAGGGAAGGATGGGGGAAAAAAACATGGAGGGAAGTATCTACTGGATCAACCCTTCCCAAGATGGTGGGAGAAGCGGTCTATGGAATAGGTCCCGTTCTGGCGGCGCTAACGATAGCTAGGAGGGAGTTGTATGCCCTCTATGTTCAAGAATGCCTTGATTTGAGTAGCACACATAAGAAGAAAAAGGACAAGGCAGGTGTTGAAAAGATTTTACGAATTGCGGGGAATCTTGGATTGAGTGTGAAGGAGGCTTCAAAACATGACCTTAATATGCTGGTGGACTCAAGGCCTCATCAGGGCCTCGTG--CTCGACGCCT--CCCCATTGGAGATGGAGAGTATAACAGAATTGAATCCTGTTTCTGATTGTGAGCTCAAGGGTTCTTCTCCCCTCTGGGTTGCTTTGGATGAAGTCACCGATCCTCAAAACTTTGGGGCAGTTGTTCGGTCAGCTTATTTCTTTGGAGCAACTGGAGTAGTAGTCTGTGCTAAGAATTCGGCTCCACTGAGCGGGGTAGTAAGCAAGGCTAGTGCAGGGTCTTTGGAATTGACTGAGCTTCGGACATGTAGGAATATGATGAAGTTCTTGGAACTGTCTGCAAGTAATGGATGGCGGATTTTGGGCGCTTCTGTGTCTCAGGAAGCAGTGTCACTGAATGAGGTCTCACCTGGTGTTCCAACAATTTTGGTGCTCGGAAGTGAAGGCAGAGGGTTGAGACCACTTGTTAGTAGATCTTGTTCCCAATTGATAAGTATACCGGGAACATTCACACATAACACGAGTAAATCTGTTGATGTTAATTCTGCGGAGCATCAATTT--GAACTTGAA--GAATTTAATCAATTCATGGCAGTTGAAAGTTTAAATGTGAGTGTAGCAGCAGGCATACTCCTCTATCACTTGATTAGGTCCCCTGAGCCTTCTTTGGATTCAAAAAGTTGCAT--
>JU21
--------------------------------------------------------------------------------------------------------------------AGATATCCAATGTACAAGTTGAGACTGA--AGATGAAGATGATTCTGAGCCTGTTAATGATGAAAGATGGGAAAAGATAAAGAAAAACTATAGAAAAATGATGGGAACTAATG--AAAGAAGAAAACCCAAGAAAGCATA---TGAGGAA--AAAGCTG--TCCCATGGGATCACAGGGAAGGATGGGGGAAAAAAACATGGAGGGAAGTATCTACTGGATCAACCCTTCCCAAGATGGTGGGAGAAGCGGTCTATGGAATAGGTCCCGTTCTGGCGGCGCTAACGATAGCTAGGAGGGAGTTGTATGCCCTCTATGTTCAAGAATGTCTTGATTTGAGTAGCACACATAAGAAGAAAAAGGATAAGGCAGGCGTTGAAAAGATTTTACGAATTGCGGGGAATCTTGGATTGAGTGTGAAGGAGGCTTCAAAACATGACCTTAATATGCTGGTGGACTCAAGGCCTCATCAGGGCCTCGTG--CTCGACGCCT--CCCCATTG--------------------------------------------------------------------------------------------------------------------------------------------------------------------------------------------------------------------------------------------------------------------------------------------------------------------------------------------------------------------------------------------------------------------------------------------------------------------------------------------------------------------------------------------------------------------------------------------------------------------------------------------
>KE1
--------------------------------------------------------------------------------------------------------------------ATAGACCCAGTTTAGAA---GATAGTGA--AGACGAAGAGGATTCAGAGCCTGTAAGTGATGAGAGGTGGGGAAGAATCAAGGAAACGTATAGGAAAATGGTAGCAAGTGATGAAAAAGAAGAAGACCCAGGAGGGCATA---TGA---------------TCCCAAAACAACATCAAGAAGAGTGGGGGAGAAGAACATGGAAGGAGGT---CACTGGTTCAAGCCCTCCCAAGATGGTGGGTGAGGCAGTTTATGGAGTGGGTCCTGTTCTGGCTGCCCTTACAACAGTCAGGAGGGAGTTATATGCTCTCCATGTTCAGGAAGGCCTTGATTTAAGCAGTAAAAACAAGAAGAAGAAGGGCAAAGAGGGGATTGAACAGGTTTTGCAAATGGCAGGAAAGCTTGGATTAGCTGTGAAGGAGGCCTCAAAACATGACCTTAATATGATCGTGGACAGCAGGCCTCATCAAGGCCTTGTA--TTGGATGCTT--CCCCATTGGAGATGGTTAGTATAAAGGAATTGGAGCCCATTTCTATCTATGAAGGTAAGAGTT---CTCCTCTCTGGGTTGCTTTAGATGAAGTCACTGATCCTCAAAACTTTGGGGCAGTTATCCGGTCTGCTTACTTTTTTGGAGCAACAGGAGTAGTTGTGTGTGCTAAGAATTCAGCTCCCTTGAGTGGGATAGTCAGCAAAGCTAGTGCAGGTTCGCTGGAACTGGCCGAGCTTCGGTCCTGTCGGAATATGATGCAGTTTTTGGAATCTTCTATGAGGAATGGATGGCGGGTTTTGGGTGCTTCTGTGTCTAAATATGCAGTGCCATTGAATGAGGTTGCGCCAGGTGTTCCGACAATACTTGTATTGGGCAGTGAAGGCAGAGGATTGAGACCTCTTGTGAGTAGATCTTGTTCCCAACTGATCAGAATACC---------------------------------------------------------------------------------------------------------------------------------------------------------------------------------------------
>LF2
------------------------------------------------------------------------------------------------------------------------------------------------------------------------------------------------------------------------------------------------------------------------------------------------------------------------------------------------------------------------------------------------------------------------------------------------------------------------------------------------------------------------------------------------------------------------------------------------------------------------------------------------------------AGAGTTGGAGTCTGTTAATGGCTATGAAAAGAATGGTTCTGCTTCTCTGTGGGTTGCTTTGGATGAAGTAACAGATCCCCAAAACTTTGGGGCGGTTGTTCGTACTGCTTACTTTTTTGGTGCCAATGGAGTAGTTGTGTGTGCCAAGAATTCAGCTCCTTTGAGTGGGGTTGTGAGCAAGGCTAGTGCAGGATCATTGGAATTGACAGAGCTTCGGTCATGTAGGAATATGATGAATTTCTTGGAACTGTCTGCTGCTAATGGATGGCGAGTATTAGGTGCTTCTGTGTCTCAGGAAGCCGTGCCATTGAATCAGGTTTCACCGGGTGTTCCCACAATTTTGGTCTTAGGCAGTGAAGGTAGAGGGTTGAGGCCACTT--------------------------------------------------------------------------------------------------------------------------------------------------------------------------------------------------------------------------------
>MC0
----AGATTGTGGAA-----ACACACACAGGCCTGTACAATAACAGCAAGAAGAGCTTCAGAGGACCTCTTCCTTGGATTGAAGTAAAGAAGAAA---AAA-----------TACATGACCCCCATTATAGAAGTTGATAGTGA--AGATGAAGAGGGTTCCCAGCCTGTAAACGATGGGAGGTGGGAAAGCATAAAGAAAAACTATAGGAAAATGGTAGAAACTGAGA--ACAAGAGAAAACTCCAGAGG-----------------AACAATA--TCCCATGGGACCATAAGGAAGAGTGGGGAAAGAAAACATGGAAGGAGGT---CACAGGGTCGAGCCCTCCCAAGATGGTGGGTGACGCAGTCTATGGAGTGGGTCCTGTTCTTGCTGCCCTTACAGTGTCTAGGAGGGAGTTTTATGTGCTCTATGTTCAGGAAGGTCTTGATTTGAGGAGTAGAAATAAGAAGAGGAAGGACAAGGGGACCATTGGACATATTTTACAAATGGCAGAGAACCTTGGTTTGACTGTGAAGGAGGCCTCCAAACATGACCTTAATATGCTTGTGGATTGTAGGCCTCATCAGGGCCTTGTG--CTGGATGCCT--CCCCATTGGAGATTGTGAATATAACAGAATTGGAGTCTGTTAGTGCCTGTGAAAGGAATGGTTCTGCTTCTCTGTGGGTTGCATTGGATGAGGTCACTGATCCCCAAAACTTTGGGGCAGTTCTTCGTACTGCTTATTTCTTTGGAGCCAATGGAGTAGTTGTGTGCGCCAAGAATTCAGCTCCCTTGAGTGGGGTTGTCAGCAAGGCTAGTGCAGGATCATTGGAATTGACCGAACTTAGGTCGTGTAGGAATATGATGAATTTCTTGGAACTGTCTGCAGCTAATGGATGGCGAGTATTGGGTGCTTCTGTGTCTCAAGAAGCCGTGCCATTGAATCAGGTTTCACCGGGTGTTCCGACGATTTTGGTCTTGGGCAGTGAAGGTAGAGGGTTGAGGTCACTTGTAAGTAGATCTTGTTCTCAATTAATTGCTATACCTGGAACCCTTCCTGGTATTCCAACCAGACCCATTGATATCAGTTCTAATGGAGATCAAAGT--GATATCAAA--GAGTTTAATAGTTTTATGGCAGTTGAAAGTTTGAATGTGAGTGTAGCAGCAGGTATACTCATTTACCATTTGATTGGATCTTCTGGGCGTTCTTTAGATTTGAAAAGCTCTGT--
>MT0
--------------------------------------------------------------------------------------------------------------------TCAATTTCAAAATAAAACCCGTTAACTACTCTACGGACGCAATTAAAATCTTTCATTTGATTTGAAACA----------------------AGCACAACAGCAGAAGCTCATG--GACAGACAACTACTTGGCAAACAAG---CACGGAGTGAGAAGCAGCCTTCATCCAATGTGAAGGATGAGAGGAATGATGAGAGAATGAGGGAGGT---GAGAGGATCAAGCCCCCCCAAGCTGGTGGGTGAAGCAGTGTATGGAGTGGGCCCTGTTCTTGCTGCCCTCTCTGTGGCTAGGAGGGAGTTGTATGCGCTCTATGTTCAGGAAGGTCTTGATTTGAGCAGCAGAAATAACAAGAGGAAGGAGAAGGGGACCATTGCACAGGTTCTCCAAATGGCAGACAAGTTTGGTTTGAGTGTGAAGGAGGCCTCCAAACATGACCTGAATATGCTTGTGGAATGTAGGCCTCACCAGGGCCTTGTG--CTGGATGCGT--CGCCGTTGGAGATGGTGAGTATAACAGAATTGGAG------------TGTGAAGGGAGGGGTTCTGCTTCGCTGTGGGTTGCTTTGGACGAGGTCACTGATCCCCAAAACCTTGGGGCGGTCGTTCGTTGTGCGTATTTCTTTGGAGCTAATGGAGTGATTGTGTGCGCCAAGAATTCAGCTCCTTTGAGTGGTGTTGTGAGCAAAGCTAGCGCAGGATCATTGGAATTGACGGAGCTTCGGTCATGTAGGAATATGATGAATTTCTTGGACCTGTCCGCTGCTAATGGGTGGCGAGTATTGGGTGCTTCTATGTCTCAAGAAGCCGTGCCATTGAATCAGGTTTCACCGGGTGTTCCCACAATTTTGGTCCTAGGCAGCGAAGGCAGAGGTTTGCGGGCACTTGTAAGTAGATCCTGTTCTCAATTGATTGCTATTCCTGGAACCCTACCTCGTATTCCAACCAGACCCTTTCATAGCAGTTCTAATGGAGATCAAAGT--GATATCGAA--GGATTTAATAGTTTTATGGCTGTTGAGAGTCTGAATGTGAGTGTAGCAGCAGGTATACTCATTTACCATTTGATTGGATCTTCTGGGCATTCTTTAGATTTGAAAAGCTCTGTGT
>NN48
------------------------------------AGAAGCTCATGGAAAGAAGCTGAA--------------------------------------------------------AGAGACCCAATATAGA----GATAGT-----GAAGAAGAAGGTTCCCAGCCTGTAAACGATGAGAGGTTGGAAAACATAAAGAAAAACTATAGAAAAATGATTGAAACTGATG--ACAAGAGAAAACTCCAGAGG-----------------AACAACA--TCCCATGGGACCATAAGGAAGAGTGGGGGAAGAAAACATGGAAGGAGGT---CACAGGATCAAGCCCCCCCAAAATGGTGGGTGAAGCAGTCTATGGAGTGGGCCCTGTTCTTGCTGCCCTTACAGTGGCTAGAAGGGAGTTCTATGTGCTCTATGTTCAGGAAGGTCTTGATTTGAGCAGTAGAAATAAGAAGAGGAAGGACAAGGAGACCATTGCACAGGTTTTACAAATGGCACATAACCTTGGTTTGACTGTCAAGGAGGTCTCCAAACATGACCTTAATATGCTTGTGGAATGTAGGCCTCACCAGGGCCTTGTG--CTTGATGCCT--CTTCAATGGAGATGGTGAATATAACAGAATTGGAGTCTGTTAGTCACTATGAAAGGAATGGTTCTGCTTCTCTGTGGGTTGCTTTGGATGAGGTCACCGATCCCCAAAACTTTGGGGCTGTTGTTCGTTCTGCATATTTCTTTGGAGCTAATGGAGTGATTGTGTGTGCCAAGAATTCAGCTCCTTTGAGTGGTGTTGTCAGCAAGGCTAGTGCAGGATCACTGGAATTGACCGAACTTCGATCATGTAGGAATATGATGAATTTCTTGGAACTGTCTGCTGCTAATGGATGGCGAGTATTGGGTGCTTCTATGTCTCAACAAGCCGTGCCATTGAATGAGGTTTCACCGGGTGTTCCCACAATTTTGGTTTTAGGCAGTGAAGGTAGAGGGCTGAGGCCACTTGTAAGTAGATCCTGTTCTCAATTGATTGGTATACCTGGAACCCTTCCTCGTATTCCAACCAGACCCTTTGATATCAGTTCTAATGGATATCAAAGC--CATATCGAA--GAATTTAATAGTTTTATGGCAGTTGAAAGTTTGAATGTGAGCGTAGCAGCAGGTATACTCATTTACCATTTGATTGGATCTTCTGGGCATTCTTTAGATTCAAAAAGCTCTGTTT
>PA42
------------------------------AATAGCAGAAGCTCCTGGAAAGAAGCTGCAGA---------------------------------------------------CAAAGAGACCCAATATAGA----GATAGTGA--AGATGAAGAGGGTTCCCAGCCTATAAACGATGAGAGGTGGGAAAACATAAAGAAAAACTATAGGAAAATGGTAGAAACTGATA--CCAAGAGAAAACTCCAGAGG-----------------AACAACA--TCCCATGGGATCATAAGGAAGAGTGGGGGAAGAAAACATGGAAGGAGGT---CACAGGATCAAGTTCCCCCAAGATGGTGGGTGAAGCAGTCTATGGAGTGGGTCCTGTTCTTGCTGCCCTTACAGTGTCTAGGAGGGAGTTCTATGTGCTTTATGTGCAGGAAGGTCTTGATTTGAGCAGTAGAAATAAGAAGCGGAAGGACAAGGGGACCATTGGACAGATTTTACAAATGGCAGAGGACCTTGGTTTGACTGTGAAGGAGACCTCCAAACATGACCTCAATATGCTTGTGGAAAGTAGGCCTCACCAGGGTCTTGTG--CTGGATGCGT--CCCCATTGGAGATGGTGAATATATCAGAATTGGAGTCTGTTACGGACTATGAAAGGAATGGCTCTGCTTCTCTGTGGGTTGCTTTGGATGAGGTCACTGATCCCCAAAACTTTGGGGCGGTTGTTCGTACTGCTTATTTCTTTGGAGCCAATGGAGTAGTTGTGTGTGCCAAGAATTCAGCCCCTTTGAGTGGGGTTGTCAGCAAGGCTAGTGCAGGATCATTGGAATTGACCGAGCTTCGGTCATGTAGGAATATGATGAATTTCTTGGAACTATCTGCTGCTAATGGATGGCGAGTATTGGGTGCTTCTGTGGCGCAAGAAGCCCTGCCATTGAATCAGGTTTCACCGGGTGTTCCGACGATTTTGGTCTTAGGCAGTGAAGGTAGAGGGTTGAGGCCACTTGTAAGTAGATCTTGTTCTCAATTGATTGGTATACCTGGAACCCTTCCTCGTATTCCAACCAGACCCATTGATATCAGTTCTAATGGAGATCAAAGT--GATATCGAA--GAATTCAATAGTTTTATGGCAGTTGAAAGTTTGAATGTGAGTGTAGCAGCAGGTATACTCATCTACCATTTGATTGGATCTTCTGGGCATTCTTTAGATTTGAAAAATTCTGT--
>PB33
--------------------------------------------------------------------------------------------------------------------ATAGACCCAGCATAGAA---GATGGTGA--AGAAGATGAGGATTCAGAGCCTGTAAATGATGAGAGGTGGGGAAGAATCAAGGAATCGTATAGGAAAATGGTGAAAAGTCACG--ATAGAAGAAGACCCGCTAGGGCATA---TG--------------------------ACATCAAGACGAGTGGGGGAGGAGACAGTGGACGCAAGT---CACTGGTTCAAGCCCTCCCAAGATGGTGGGAGAGGCTGTTTATGGAGTTGGTCCTGTTTTGGCTGCCCTTACGATAGTGAGGAGGGAGTTCTATGCCCTTCATGTTCAGGAAGGCCTCGATCTGAGCAGTAAGAACACGAAAAAGAAGGACAAGAAGGGGATTGAACAAGTTTTGCAAATGGCAGGGAATCTTGGATTAGCTGTGAAAGAGGCCTCAAAGCATGACCTTAATATGATTGTGGACTCCAGGCCTCATCAGGGCCTTATA--CTGGATGCTT--CCCCATTGGAGATGGTGAACATAAAGGAGTTGGAGCCCATTTCTATTCATGAAGGTAAGAACT---CTCCTCTCTGGGTTGCTTTGGATGAAGTCACTGATCCTCAAAACTTTGGGGCTGTTGTCCGGTCCGCTTACTTTTTTGGAGCAACAGGAATAGTTGTGTGTGCTAAGAATTCAGCTCCCTTGAGTGGGGTAGTCAGCAAAGCCAGTGCAGGTTCGCTGGAACTGATTGAGCTTCGGTCCTGTCGGAATATGATGCAGTTTTTGGAATCCTCTATGAGCAATGGATGGCAGATTCTGGGTGCTTCTGTGTCTAAAGACGCAGTGCCTTTGAATGAGGTTGCATCAGGCATTCCAACAATACTAGTATTGGGCAGTGAAGGCAGAGGATTGAGACCTCTTGTGAGTAGATCTTGCTCCCAATTGATCAGTATACCAGGAACTCTTCCACATATTGCACCGAGATCTGCTGATATTGGTCTGAGCGAGGAAAAGCTT--CAAGGTGAA--GAATTTAGTAGTCTTTTCCAACTCGAAAGTTTGAATGTCAGTGTAGCAGCAGGTATACTGCTTTATCATTTGA------------------------------------------
>PF1
-----------------------------------------------------------------------TTGCAAACAAGCATGGAGTTGGAA---CCAGGTCCATGA-------------------CCT----GATAGTGA--AGATGAAGAAGGTTCCAAGCCTGTAAACGATGAGAGGTGGGAAAACATAAAGAAAAACTATAGGAAAATGGTAGAAACTGATG--ACAAGAGAAAACTCCAGAGG-----------------AACAGCA--TCCCATGGGACCATAAGGAAGAGTGGGGGAAGAAAACATGGAAGGAGGT---CACAGGATCAAGCCCTCCCAAGATGGTGGGTGAAGCAGTCTATGGAGTGGGCCCTGTTCTTGCTGCCCTTACAGTGGCTAGGAGGGAGTTCTTTGTGCTATATGTTCAGGAAGGTATTGATTTGAGCAGTAGAAATAAGAAGAGGAAGGACAAGGGGACCATTGCACAGATTTTACAAATGGCAGAGAACCTTGGTTTGACTGTAAAGGAGGCCTCCAAACATGACCTTAATATGCTTGTGGAATGTAGGCCTCACCAGGGCCTTGTG--CTGGATGCCT--CCCCATTGGAGATGGTGAGTGTAACAGAATTGGAGTCTGTTGGTGACTATGAAAGGAATGGTTGTGCTTCGCTGTGGGTTGCATTGGATGAGGTCACTGATCCCCAAAACTTTGGGGCGGTTGTTCGTTCTGCATATTTCTTTGGAGCTAATGGAGTGATTGTGTGTGCCAAGAATTCAGCTCCTTTGAGTGGTGTTGTCAGCAAGGCTAGTGCAGGATCACTGGAATTGACTGAGCTTCGGTCATGTAGGAATATGATGAATTTCTTGGAACTGTCTGCTGCTAATGGATGGCGAGTATTGGGTGCTTCTATGTCTCAACAAGCCGTGCCATTGAATCAGGTTTCACCGGGTGTTCCCACAATTTTGGTCTTGGGCAGTGAAGGTAGAGGGTTGAGGCCACTTGTAAGTAGATCCTGTTCTCAATTGATTGGTATACCTGGAACCCTTCCTCGTATTCCAACCAGACCCTTTGATATCAGTTCTAATGGAGATCAAAGT--GATATCGAA--GAATTTAATAGTTTTATGGCAGTTGAAAGTTTGAATGTGAGCGTAGCAGCAGGTATACTCATTTACCATTTGATTGGATCTTCTGGGCATTCTTTAGATTTGAAAAGCTCTGT--
>PFM1
--AAAAAGTCATGAC-----CAACAAGCAGAGTAGCAGAAGCTCCTGGAAAGAAGCTGCAGACA-ACTACTTTGCAAACAAGCATGGAGT--------------------------TGGACCCCAATACAGA----GATAGTGA--AGATGAAGAGGGTTCCCAGCCTGTAAACGATGATAGGTGGGAAAAAATAAAGAAAAACTATAGGGAAATGGTAGAAATTGATG--ACAAGAGAAAAATCCAGAGG-----------------AACAGCA--TCCCATGGGACCATAAGGAAGAGTGGGGGAAGAAAACATGGAGGGAGGT---CACAGGATCAAGTCCCCCCAAGATGGTGGGTGAAGCAGTCTATGGAGTGGGCCCTGTTCTTGCTGCCCTTACAGTGGCTAGGAGGGAGTTCTATGTGCTCTATGTGCAGGAAGGACTTGATTTGAGCAGTAGAAATAAGAAGAGGAAGGACAAAGGCACTATTGGACAGATTTTACAAATGGCAGAGAACGTGGGTTTGACTGTGAAGGAGACCTCCAAACATGACCTCAATATGCTTGTGGAAAGTAGGCCTCACCAGGGTCTTGTG--CTGGATGCGT--CCCCATTGGAGATGGTGAATATAACAGAATTGGAGTCTGTTACTGACTATGAAAGGAATGGTTCTGCTTCTCTGTGGGTTGCTTTGGATGAGGTCACTGATCCCCAAAACTTTGGGGCGGTTGTTCGTACTGCTTATTTCTTTGGAGCCAGGGGAGTAGTTGTGTGTGCCAAGAATTCAGCTCCTTTGAGTGGGGTTGTCAGCAAGGCTAGTGCAGGATCATTGGAATTGACCGAGCTTCGGTCATGCAGGAATATGATGAATTTCTTGGAACTATCTGCTGCTAATGGATGGCGAGTATTGGGTGCTTCTGTGTCTCAAGAATCCGTGCCATTGAATCAGGTTTCACCGGGTGCACCCACGATTTTGGTCTTAGGCAGTGAAGGTAGAGGGTTGAGGCCACTTGTAAGTAGATCTTGTTCTCAATTGATCGGTATACCTGGAACCCTTCCTCGTATTCCAACCAGACCCATTGATATCAGTTCTAATGGAGATCAAAGT--GATATCGAA--GAACTCAATAGTTTTATGGCAGTTGAAAGTTTGAATGTGAGTGTAGCAGCAGGTGTACTCATTTACCATTTGATTGGATCTTCTGGGCATTCTTTGGATTTGAAAAATTCTGT--
>PG28
----------------------------------------------------------------------------------------------------------------------AAACCCAATAGAGAA---GTTAGTTC--AGAAGAAGAGGATTCCGAGCCTGTAAATGATGAGAGGTGGGGAAGAATCAAGGAAACGTATAGGAAAATGGTAAAAAGTGACG--AAAGAAGAAGACCCGGTAGGGCATA---TGA---------------TCCCAAGACAACATCAAGAAGAGTGGGGGAGGAGACAGTGGAAGGAGGT---CACTGGATCAAGCCCTCCCAAGATGGTGGGAGAGGCTGTTTATGGAGTGGGGCCTGTTCTGGCTGCCCTTACAATAGTCAGGAGGGAGTTCTATGCTCTTCATGTTCAGGAAGGCCTTGATTTGAGCAGTAAGAACAAGAAGAAGAAGGACAAGGAGGGGATTGAACAGGTTTTGCAAATGGCAGGGAAGCTTGGATTAGCTGTGAAGGAGGCCTCAAAGCATGACCTTAATATGATTGTGGACTCCAGGCCTCATCAGGGCCTTGTA--TTGGATGCTT--CCCCATTGGAGATGGTGAGCATAAAGGAGTTGGAGTCCATTTCTATCCATGAAGGTAAGAGCT---CTCCTCTCTGGGTTGCTTTGGATGAAGTCACTGATCCTCAAAACTTTGGGGCAGTGGTCCGGTCTGCTTACTTTTTTGGAGCAACAGGAGTAGTTGTGTGTGCTAAGAATTCAGCTCCCTTGAGTGGGGTAGTCAGCAAAGCTAGTGCAGGTTCGCTGGAACTGGTTGAGCTTCGGTCCTGTCGGAATATGATGCAGTTTTTGGAATCCTCTATGAGGAATGGATGGCGGGTTTTGGGTGCTTCCGTGTCTAAATATGCAGTGCCTTTGAATGAGGTTGTATCAGGCATTCCGACGATACTAGTATTGGGCAGTGAAGGCAGAGGGTTGAGACCTCTTGTGAGTAGATCTTGCTCCCAATTAATCAGTATACCAGGAACTCTTCCGCATATTGCACCGAGATGTGCTGATATTGGTCTGAGCGAGGACAAGCTT--CAAGGTGAA--GAATTTAATAGTCTTTTCCAACTTGAAAGTTTGAATGTCAGTGTAGCAGCAGGTATACTCCTTTATCATTTGATTGGGCCCACTGGGAATTGTAAGATATGACAAG---------
>PH2
-----------------------------------------------------------------------TTGCAAACAAGCATGGAGTTGGAA---CCAGGTCCATGA-------------------CCT----GATAGTGA--AGATGAAGAAGGTTCCAAGCCTGTAAACGATGGGAGGTGGGAAAACATAAAGAAAAACTATAGGAAAATGGTAGAAACTGATG--AGAAGAGAAAACTCCAGAGG-----------------AACAGCA--TCCCATGGGACCATAAGGAAGAGTGGGGGAAGAAAACATGGAAGGAGGT---CACAGGATCAAGCCCTCCCAAGATGGTGGGTGAAGCAGTCTATGGAGTGGGCCCTGTTCTTGCTGCCCTTACAGTGGCTAGGAGGGAGTTCTATGTGCTATATGTTCAGGAAGGTATTGATTTCAGCAGTAGAAATAAGAAGAGGAAGGACAAGGGGACCATTGCACAGATTTTACAAATGGCAGAGAACCTTGGTTTGACTGTAAAGGAGGCCTCCAAACATGACCTTAATATGCTTGTGGAATGTAGGCCTCACCAGGGCCTTGTG--CTGGATGCCT--CCCCATTGGAGATGGTGAGTGTAACAGAATTGGAGTCTGTGGGTGACTATGAAAGGAATGGTTGTGCTTCGCTGTGGGTTGCATTGGATGAGGTCACTGATCCCCAAAACTTTGGCGCGGTTGTTCGTTCTGCATATTTCTTTGGAGCTAATGGAGTGATTGTGTGTGCCAAGAATTCAGCTCCTTTGAGTGGTGTTGTCAGCAAGGCTAGTGCAGGATCACTGGAATTGACTGAGCTTCGGTCATGTAGGAATATGATGAATTTCTTGGAACTGTCTGCTGCTAATGGATGGCGAGTATTGGGTGCTTCTATGTCTCAACAAGCCGTGCCATTGAATCAGGTTTCACCGGGTGTTCCCACAATTTTGGTCTTGGGCAGTGAAGGTAGAGGGTTGAGGCCACTTGTAAGTAGATCCTGTTCTCAATTGATTGGTATACCTGGAACCCTTCCTCGTATTCCAGCCAGACCCTTTGATATCAGTTCTAATGGAGATCAAAGT--GATATCGAA--GAATTTAATAGTTTTATGGCAGTTGAAAGTTTGAATGTGAGCGTAGCAGCAGGTATACTCATTTACCATTTGATTGGATCTTCTGGGCATTCTTTAGATTTGAAAAGCTCTGT--
>PM29
------------------------------------------------------------------------------------------------------------------------ACCCAATAGAGAAGTTGATAGCGA--AGAAGAAGAGGATTCAGAGCCCGTAAAGGATGAGAGGTGGGGAAGAATCAAGGAAACGTATAGGACAATTGTAGAAAGTAACG--AAAGAAGAAGACCCCGTAGGGCAT-----------------------------ACGACATCAAGAAGAGTGGGGGAGGAGAACATGGAAGGAGGT---CACTGGTTCAAGCCCTCCCAAGATTGTGGGAGAGGCAGTTTATGGAGTGGGTCCTGTTCTGGCTGCCCTTACAATAGTCAGGAGGGAGTTCTATGCTCTTCATGTTCAGGAAGGCCTTGATTTGAGCAGTAAGAACAAAAAGAAGAAGGACAAGGAGGGGATTGAACAGGTTTTGCAAATGGCAAGGAAGCTTGGATTAGCTGTGAAGGAGGCCTCAAAGCATGACCTCAATATGCTTGTGGACTCCAGGCCTCATCAGGGCCTTGTA--CTGGATGCTT--CCCCATTGGAGATGGTGATCTTGAAGGAATTGGAACCCATTTCTACCTATGAAGGTAAGAGCT---CTCCTCTTTGGGTTGCTTTGGATGAAGTCACTGATCCTCAAAATTTTGGGGCAGTTGTACGTTCTTCTTACTTTTTTGGAGCAACAGGAGTAGTTGTGTGTGCTAAGAATTCAGCTCCCTTGAGTGGGGTAGTCAGCAAAGCCAGTGCAGGTTCACTGGAACTGGTTGAGCTTCGGTCCTGTCGAAATATGGTGCAGTTTTTGGAGTCGTCTATGACAAATGGATGGCGGGTTTTGGGTGCTTCTGTGTCTAAATCTGCAGTACCATTGAATGAGGTTGCATCAGGCGTTCCGACAATACTAGTTCTGGGCAGTGAAGGCAGAGGATTGAGACCTCTTGTGAGTAGATCTTGCTCCCAATTGATCAGTATACCAGGAGCTCTTCCGCACACTGCACCGAGATCTGCTGATATTGATCTGAGTGAGGACGAGATT--CAAGGTGAA--GAATTCAATAGTCTTTTCCAACTTGAAAGTTTGAATGTCAGTGTAGCAGCAGGTATACTCCTTTATCATTTGGTTGGGCCCCCGGGAGTTTT-----------------------
>PS27
----------------------------------------------------------------------------------------------------------------------------------------------------------------------------------------------------------------------------------ACG--AAAGAAGAAGACCCGGTAGGGCATA---TGA---------------TCCCAAGACAACATCAAGAAGAGTGGGGGAGGAGACAGTGGAAGGAGGT---CACTGGATCAAGCCCTCCCAAGATGGTGGGAGAGGCTGTTTATGGAGTGGGGCCTGTTCTGGCTGCCCTTACAATAGTCAGGAGGGAGTTCTATGCTCTTCATGTTCAGGAAGGCCTTGATTTGAGCAGTAAGAACAAGAAGAAGAAGGACAAGGAGGGGATTGAACAGGTTTTGCAAATGGCAGGGAAGCTTGGATTAGCTGTGAAGGAGGCCTCAAAGCATGACCTTAATATGATTGTGGACTCCAGGCCTCATCAGGGCCTTGTA--TTGGATGCTT--CCCCATTGGAGATGGTGAGCATAAAGGAGTTGGAGTCCATTTCTATCCATGCAGGTAAGAGCT---CTCCTCTCTGGGTTGCTTTGGATGAAGTCACTGATCCTCAAAACTTTGGGGCAGTGGTCCGGTCTGCTTACTTTTTTGGAGCAACAGGAGTAGTTGTCTGTGCTAAGAATTCAGCTCCCTTGAGTGGGGTAGTCAGCAAAGCTAGTGCAGGTTCGCTGGAACTGGTTGAGCTTCGGTCCTGTCGGAATATGATGCAGTTTTTGGAATCCTCTATGAGGAATGGATGGCGGGTTTTGGGTGCTTCTGTGTCTAAATATGCAGTGCCTTTGAATGAGGTTGTATCAGGCATTCCGACGATACTAGTATTGGGCAGTGAAGGCAGAGGGTTGAGACCTCTTGTGAGTAGATCTTGCTCCCAATTAATCAGTATACCAGGAACTCTTCCGCATATTGCACCGAGATGTGCTGATATTGGTCTGAGCGAGGACAAGCTT--CAAGGTGAA--GAATTTAATAGTCTTTTCCAACTTGAAAGTTTGAATGTCAGTGTAGCAGCAGGTATACTCCTTTATCATTTGATTGGTCCCACTGGGAATT------------------------
>PS30
-------------------CCAACAAGCAGAATAGCAGAAGCTCCTGGAAAGAAGCTGCAGACA-ACTACTTTGCAAACAAGCGTGGAGTTGGAA---CCAGGT--------TCCTGACCTCCCATTATAGATGTTGATAGCGA--AGATGAAGGGGGTTCCCAGCCTATAAACGATGAGAGGTGGGAAAACATAAAGAAAAACTATAGGAAAATGGTAGAAACTGATA--CCAAGAGTAAACTCCAGAGG-----------------AACAACA--TTCCATGGGATCATAAGGAAGAGTGGGGGAAGAAAACATGGAAGGAGGT---CACAGGATCAAGTCCCCCCAAGATGGTGGGTGAAGCAGTCTATGGAGTGGGTCCTGTTCTTGCTGCCCTTACAGTGGCTAGGAGGGAGTTCTATGTGCTTTATGTGCAGGAAGGTCTTGATTTGAGCAGTAGAAATAAGAAGAGGAAGGACAAGGGGACTATTGGACAGATTTTACAAATGGCAGAGGACCTTGGTTTGACTGTGAAGGAGACCTCCAAACATGACCTCAATATGCTTGTGGAAAGTAGGCCTCACCAGGGTCTTGTG--CTGGATGCGT--CCCCATTGGAGATGGTGAATATATCAGAATTGGAGTCTGTTACTGACTATGAAAGGAATGGCTCTGCTTCTCTGTGGGTTGCTTTGGATGAGGTCACTGATCCCCAAAACTTTGGGGCGGTTGTTCGTACTGCTTATTTCTTTGGAGCCAATGGAGTAGTTGTGTGTGCCAAGAATTCAGCCCCTTTGAGTGGGGTTGTCAGCAAGGCTAGTGCAGGATCATTGGAATTGACCGAGCTTCGGTCATGTAGGAATATGATGAATTTCTTGGAACTATCTGCTGCTAATGGATGGCGAGTATTGGGTGCTTCTGTGGCGCAAGAAGCCCTGCCATTGAATCAGGTTTCACCGGGTGTTCCGACGATTTTGGTCTTAGGCAGTGAAGGTAGAGGGTTGAGGCCACTTGTAAGTAGATCTTGTTCTCAATTGATTGGTATACCTGGAACCCTTCCTCGTATTCCAACCAGACCCATTGAAATCAGTTCGAATGGAGATCAAAGT--GATATGGAA--GAATTTAATAGTTTTATGGCAGTTGAAAGTTTGAATGTG----------------------------------------------------------------------------
>PSF43
AAGAAAATTATCAGT-GTAAAATAAAACTAAATA-------------------------------------TTGCAGACAAGCATGGAGTTGGAA---CCAGGTTCATGA---CCTTGAGACCCAATATAG-----GATAGTGA--AGAAGAAGAAGGTTCTCAGCCTGTAAACGATGAGAGGTGGGAAAACATAAAGAAAAACTATAGAAAAATGGTAGAAACTGATG--ACAGGAGAAAACTCCAGAGG-----------------AACAACA--TCCCATGGGACCATAAGGAAGAGTGGGGGAAGAAAACATGGAAGGAGGT---CACAGGATCAAGCCCCCCCAAAATGGTGGGTGAAGCAGTCTATGGAGTGGGCCCTGTTCTTGCTGCCCTTACAGTTGCTAGGAGGGAGTTCTATGTGCTCTATGTTCAGGAAGGTCTTGATTTGAGCAGTAGAAATAAGAAGAGGAAGGACAAGGGGACCATTGCACAGATTTTACAAATGGCAGAGAACCTTGGTTTGACTGTCAAGGAGGCCTCCAAACATGACCTTAATATGCTTGTGGAATGTAGGCCTCACCAGGGCCTTGTG--CTGGATGCCT--CCTCATTGGAGATGGTGAATATAACAGAATTGGAGTCTGTTAATCACTATGAAAGGAATGGTTCTGCTTCTCTGTGGGTTGCTTTAGATGAGGTCACTGATCCCCAAAACTTTGGGGCGGTTGTTCGTTCTGCATATTTCTTTGGAGCAAATGGAGTGATTGTGTGTGCCAAGAATTCAGCTCCTTTGAGTGGTGTTGTCAGCAAGGCTAGTGCAGGATCACTGGAATTGACCGAGCTTCGATCATGTAGGAATATGATGAATTTCTTGGAACTGTCTGCTGCTAATGGATGGCGAGTATTGGGTGCTTCTATGTCTCAACAAGCCGTGCCATTGAATCAGGTGTCACCGGGTGTTCCCACAATTTTGGTATTAGGCAGTGAAGGTAGAGGGTTGAGGCCACTTGTAAGTAGATCCTGTTGTCAATTGATTGGTATACCTGGAACCCTTCCTCGTATTCCAACCAGACCCTTTGATATCAGTTCTAATGGAGATCAAAGT--GATGTCGAA--GAATTTAATAGTTTTATGGCAGTTGAAAGTTTGAATGTGAGCGTAGCAGCAGGTATACTCATTTACCATTTGATTGGATCTTCTGGGCATTCTTTAGATTCGAAAGGCTCTGT--
>PTA0
------------------------AAGCAGAACAACAAAAACTCTTGGAAAGA---------------------------------------------------------------AGAGACCCAATATAGA----GACAGTGA--AGATGAAGAGGGTTCTCTGCCTGTAACCAATGGGAGGTGGGAAAACATAAAGAAAAACTATAGGAAAATGGTAGAAACTGATG--ACAAGAAAAAAACCCAGAGG-----------------AACAACA--CTGCATGGGACTCTAAGGAAGAGTGGGGGAAGAAAACATGGAAGGAGGT---CACAGGTTCAAGTCCCCCCAAGATGGTGGGTGAAGCAGTCTATGGAGTGGGTCCTATTCTTGCTGCCCTTACAGTTGCTAGAAGGGAATTCTATGTGCTCTATGTTCAGGAAGGTCTTGATTTGAGCGGTAGAAATAAGAAGAGGAAGGATAAAGGGACCATTGGGCAGATTTTACAAATGGCAGAAAACCTTGGTTTGACTGTGAAGGAGGCCTCAAAACATGACCTTAATATGCTTGTGGAAAGTAGGCCTCACCAGGGCCTTGTG--CTGGATGCCT--CTCCATTGGAGATGGTGAATATAACAGAATTGGAGTCTGTTAATGACTGTGCAAGGAATGGTTCTGATTCTCTTTGGGTTGCTTTGGATGAGGTAACTGATCCCCAAAACTTTGGGGCGGTTGTTCGTACTGCTTATTTCTTTGGAGCCAAAGGAGTAGTTGTGTGTGCTAAGAATTCAGCTCCTTTGAGTGGGGTTGTCAGCAAGGCTAGTGCAGGATCACTGGAATTGACCGAACTACGGTCATGTAGGAATATGATGAGTTTCTTGGAACTGTCTGCTGCCAATGGATGGAGAGTATTGGGTGCTTCTGTGTCTCAAGAAGTTGTGCCATTGAATCAGGTTTCACCAGGTGTTCCGACAATTTTGGTCTTAGGCAGTGAAGGTAGAGGGTTGAGGCCACTTGTAAGTAGATCTTGTTCTCAATTGATTGCTATACCAGGAACCCTTCCTGGTATTCCAACCAGACCCATTGGTATCAGTTCTAATGGAGATCAAAGT--GATATCAAC--GGATTTAATAGTTTTATGGCAGTTGAAAGTTTGAATGTGAGTGTAGCAGCAGGTATACTCATTTACCATTTGATTGGATCTTCTGGGCATTCTTTAGATTTGAAAAGCTCTGT--
>RC54
--------------------------------------------------------TGAAGACA-ACTACTTTGCAAACAAGCATGGAGTTGGAA---CCAGGTTCATGA--CCTTAGAGACCCAATATAGA----GATAGTGA--AGAAGAAGAAGGTTCCCAGCCTGTAAACGATGAGAGGTGGGAAAACATAAAGAAAAACTATAGAAAAATGGTAGAAACTGATG--ACAAGAGAAAACTCCAGAGG-----------------AACAACA--TCCCATGGGACGATAAGGAAGAGTGGGGGAAGAAAACATGGAAGGAGGT---CACAGGATCAAGCCCCCCAAAAATGGTGGGTGAAGCAGTCTATGGAGTGGGCCCTGTTCTTGCTGCCCTTACAGTGGCTAGGAGGGAGTTCTACGTGCTCTTTGTTCAGGAAGGTCTTGATTTGAGCAGTAGAAATAAGAAGAGGAAGGACAAGGGGACCATTGCACAGATTTTACAAATGGCACAGAACCTTGGTTTGACTGTCAAGGAGGTCTCCAAACATGACCTTAATATGCTTGTGGAATGTAGGCCTCACCAGGGCCTTGTG--CTGGATGCCT--CCTCATTGGAGATGGTGAATATAACAGAATTGGAGTCTGTTAGTCACTATGAAAGGAATGTTTCTGCTTCTCTATGGGTTGCTTTGGATGAGGTCACTGATCCCCAAAACTTTGGGGCGGTTGTTCGTTCTGCATATTTCTTTGGAGCAAATGGAGTGATTGTGTGTGCCAAGAATTCAGCTCCTTTGAGTGGTGTTGTCAGCAAGGCTAGTGCAGGATCACTGGAATTGACCGAGCTTCGATCATGTAGGAATATGATGAATTTCTTGGAACTGTCTGCTGCTAATGGATGGCGTGTATTGGGTGCTTCTATGTCTCCACAAGCTGTGCCATTGAATCAGGTTTCACCGGGTGTTCCCACAATTTTGGTCTTAGGCAGTGAAGGTAGAGGGTTGAGGCCACTTGTAAGTAGATCCTGTTCTCAATTGATTGGTATACCTGGAACCCTTCCTCGTATTCCAACCAGACCCTTTGATATCAGTTCTAATGGAGATCAAAGT--GATATCGAA--GAATTTAATAGTTTTATGGCAGTTGAAAGTTTGAATGTGAGCGTAGCAGCAGGTATACTCATTTACCATTTGATTGGATCTTCTGGGCATTCTTTAGATTCGAAAAGCTCTGT--
>RR55
------------------------------------------------------------------------AAAATAAAAATAAATAATTAAAG---ATGAGAAGTTCA--AAAGAGAGACCCAATATAGA----GATAGTGA--AGAAGAAGAAGGTTCCCAGCCTGTAAACGATGAGAGGTGGGTAAACATAAAGAAAAACTACAGAAAAATGGTAGAAACTGATG--ACAAGAGAAAACTCCAGAGG-----------------AACAACA--TCCCATGGGACTATAAGGAAGAGTGGGGGAAGAAAACATGGAAGGAGGT---CACAGGATCAAGCCCCCCCAAAATGGTGGGTGAAGCAGTCTATGGAGTGGGCCCTGTTCTTGCTGCCCTTACAGTGGCTAGGAGGGAGTTCTACGTGCTCTATGTTCAGGAAGGTCTTGATTTGAGCAGTAGAAATAAGAAGAGGAAGGACAAGGGGACCATTGCACAGATTTTACAAATGGCACAGAACCTTGGTTTGACTGTCAAGGAGGCCTCCAAACATGACCTTAATATGCGTGTGGAATGTAGGCCTCACCAGGGCCTTGTG--CTGGATGCCT--CCTCATTGGAGATGGTGAATATAACAGAATTGGAGTCTGTTAGTCACTATGAAAGGAATGGTTCTGCTTCTCTATGGGTTGCTTTGGATGAGGTCACTGATCCCCAAAACTTTGGGGCGGTTGTTCGTTCTGCATATTTCTTTGGAGCAAATGGAGTGATTGTGTGTGCCAAGAATTCAGCTCCTTTGAGTGGTGTTGTCAGCAAGGCTAGTGCAGGATCACTGGAATTGACGGAGCTTCGATCATGTAGGAATATGATGAATTTCTTGGAACTGTCTGCTGCTAATGGATGGCGTGTATTGGGTGCTTCTATGTCTCCACAAGCTGTGCCATTGACTCAGGTTTCACCGGGTGTTCCCACAATTTTGGTCTTAGGCAGTGAAGGTAGAGGGTTGAGGCCACTTGTAAGTAGATCCTGTTCTCAATTGATTGGTATACCTGGAACCCTTCCTCGTATTCCAACCAGACCCTTTGATATCAGTTCTAATGGAGATCAAAGT--GATATCGAA--GAATTTAATAGTTTAATGGCAGTTGAAAGTTTGAATGTGAGCGTAGCAGCAGGTATACTCATTTACCATTTGATTGGATCTTCTGGGCATTCTTTAGATTCGAAAAGCTCTGT--
>SA1
--GATAAATCTTAAT-----AAACAAATAGAATATAAAAGAAGCCTAAAAACATGCTTTACATATGCAATTTTGCAAACAAGCATGGAGTTGGAA---CCAGGTTCATGA---CCTT----CCCATTATAGATGTTGATAGTGA--AGATGAAGAGGGTTCTCAGCCTGTAAACGATGAGAGGTGGGAAAACATAAAGAAAAACTATAGGAAAATGGTAGAAACTGATG--CCAAGAGAAAACTCCAGAGG-----------------AACAACA--TCCCATGGGACCATAAGGAAGAGTGGGGGAAGAAAACATGGAAGGAGGT---CACAGGATCAAGTCCCCCCAAGATGGTGGGTGAAGCAGTCTATGGAGTGGGCCCTGTTCTTGCTGCCCTTACAGTGGCTAGGAGGGAGTTCTATGTGCTTTATGTGCAGGAAGGTCTTGATTTGAGCAGTAAAAATAAGAAGAGGAAGGACAAGGGGACCATTGGACAGATTTTACAAATGGCAGAGAACCTTGGTTTGACTGTGAAGGAGACCTCCAAACATGACCTCAATATGGTTGTGGAAAGTAGGCCTCACCAGGGTCTTGTG--CTGGATGCGT--CCCCATTGGAGATGGTGAATATAACAGAATTGGAGTCTGTTACTGACTATGAAAGGAATGGTTCTGCTTCTCTGTGGGTCGCTTTGGATGAGGTAACCGATCCCCAGAACTTTGGGGCGGTTGTTCGTACTGCTTATTTCTTTGGAGCCAGTGGAGTAGTTGTGTGTTCCAAGAATTCAGCTCCTTTGAGTGGGGTTGTCAGCAAGGCTAGTGCAGGATCATTGGAATTGACCGAGCTTCGGTCATGTAGGAATATGATGAATTTCTTGGAACTATCTGCTGCTAATGGATGGCGAGTATTGGGTGCTTCTGTGTCGCAAGAAGCTGTGCCATTGAATCAGGTTTTACCGGGTGTTCCGACGATTTTGGTCTTAGGCAGTGAAGGTAGAGGGTTGAGGCCACTTGTTAGTAGATCTTGTTCTCAATTGATTGGTATACCTGGAACCCTTCCTCGTATTTCAACCAGACCCATTGATATCAGTTCTAATGGAGATCAAAGT--GATATCGAA--GAATTTAGTAGTTTTATGGCAGTTGAAAGTTTGAATGTGAGTGTAGCAGCAGGTGTACTCATCTACCATTTGATTGGATCTTCTGGGCATTCTTTAGATTTGAAAAATTCTGT--
>SC0
AAGAAAACTTT--------------AGGAAATGATACAAAACATGGAAAGAAA---------------------------------------------------------------CGAAACCCAGTATAGA----GATAGTGA--AGATGAAGAGGATTCCAAACCTGTAAACGATGAGAGGTGGGAAAACATAAAGAAAAAGTATAGGAAGATGGTAGAAACTGATG--ACAAGAGAAAACTCCAGAGG-----------------AACAACAAGTCCCATGGGACCATAAGGAAGAGTGGGGGAAGAAAACATGGAAGGAGGT---GACAGAATCAAGTGTTCCCAAGATGGTTGGTGAAACAGTCTATGGAGTGGGCCCTGTTCTTGCTGCTCTTACAGTGGCCAGGAGGGAGTTTTATGTTCTCTATGTTCAGGAAGGTCTTGATTTGAGCAGTAAGAATAAGAAGAGGAAGGACAAAGGGACCATTGCACAGATTTTACAAATGGCAGAGAAGCTTGGTTTGACTGTAAAAGAGACCTCCAAACATGACCTTAATATGCTTGTGGAATGTAGGCCTCACCAGGGCCTTGTG--CTGGATGCCTCGCCCCATTGGAGATGGTGAATATAACAGAATTGGAGTC------------TGAAAGGAATGGTTCTGCTTCTCTGTGGGTTGCTTTGGATGAGGTCACTGATCCCCAAAACTTTGGGGCAGTTGTTCGTTCTGCTTATTTTTTTGGAGCTAAAGGAGTGATTGTGTGTGCCAAGAATTCAGCTCCTTTGAGTGGTGTTGTGAGCAAGGCTAGTGCAGGATCATTGGAATTGACTGAGCTTCGGTCATGTAGGAATATGATGAATTTCTTGGAACTGTCTGCTGCTAATGGATGGCGAGTATTAGGTGCTTCTATGTCTGAAGAAGCCGTGCCATTGAATGATGTTTCACCAGGTGTTCCCACAATTTTGGTGTTAGGCAGTGAAGGTAGAGGGTTGAGGCCCCTTGTAAGTAGATCCTGTTCTCAATTGATTGGTATACCTGGAACCCTTCCTCGTATTCCAACCAGACCCTTTGATATCAGTTCTAATGGAGATCAAAGT--GATATCGAA--GAATTTAATAGTTTTATGGCAGTTGAAAGTTTGAATGTGAGTGTAGCAGCAGGTATACTCATTTACCATTTGATTGGGTCTTCTGGGCATTCTTCAGATTTGAACAGCTCTGT--
>SE46
---------------------------------------------------------------------------------------------------------------------------------------------------------------------------------------------------------------------------------------------AAATAGCCC-------------------A--AAAGATA--AAACATGGGACACTCAGGAAGACTGGGGGAGGAGAATGTGGAGAGAGGT---CACAAGTGTAAGCCCTCCAAAGATGGTAGGCGAAGCGGTTTACGGAGTGGGTCCTATTATGGCTGCCCTCACAACATGCAGAAGAGAATTTTATGCGCTCTATGTTCAGGAAGGGCTTGACTTAAGTAGTAGGAATAAGAAGAAAAAAGACAAGGGAGGGATCGGACGGGTATTGCAAATGGCAGGGAAGCTAGGGTTGGCTGTGAAGGAAACCTCAAAGCATGACCTTAACATGCTTGTAGACAGCAGGCCTCACCAGGGTCTTGTG--CTGGATGCTT--CTCCATTGGAAATGGTAAGCATAAAGGAATTGGAACCCGTTTCCAAGCATACAGGTAATAACT------CTCTTTGGGTTGCTTTGGATGAAGTCACAGATCCTCAAAATTTTGGAGCGGTTGTCCGTTCTGCATACTTTTTTGGGGCAGTAGGGGTGGTTGTGTGTGCCAAGAATTCTTCTCCTTTGACTGGAGTGGTTAGCAAAGCTAGTGCAGGTTCTCTGGAAGTGGTTGATCTTCGGTCATGTCGGAATATGATGCAATTTTTAGAACTGTCTGCAAGTAATGGATGGCGTGTATTGGGTGCTTGCGCGTCTGCAGAAGCATTACCATTGAATGGGGTTTCTAGGGGCGTTCCCACTATTTTAGTGTTGGGCAGCGAGGGCAGAGGATTGAGACCTCTGGTTAGAAGATCTTGCTCCCAACTGGTCGGTATACCCGGAACTCTTCCACCTATTATCGTGAAATCTTCTGATACATGTCTGGACGAGGAACCAG----------------------------------------------------------------------------------------------------------------------------------
>SG23
--------------------------------------------------------------------------------------------------------------------AGAGATCCAATATAGAAGTTGATACTGA--AGATGAAGAGGATTCTGAGCCTGTGAATGATGAAAGATGGGAAAAGATAAAGACAAACTATAGAAAAATGATGAAAACTGATG--AGAGAAGAAAACCCAAGAGGTCATA---TGAGGAA--A--------TCCCATGGGACCATAGGGAAGAATGGGGGAAGAAAACATGGAGGGAAGTATCTACGGGTTCAACCCTTCCTAAGATAGTGGGAGAAGCAGTCTACGGAGTGGGTCCTGTTCTGGCTGCGCTAACAATAGCTAGGAGGGAGTTATATGTCCTCTATGTTCAAGAAGGTCTTGATTTGAGTAGTACACATAAGAAGAAGAAGGATAAGGCAGGTGTTGAAAAGATTTTACAAATTGCCGGGAACCTTGGATTGACTGTGAAGGAGGCTTCTAAACATGACCTTAATATGTTGGTGGACTCGAGGCCTCATCAGGGCCTTGTG--CTGGATGCCT--CCCCATTGGAGATGGAGAGTATAACGGAATTGGAGCCTGTTTCTGATTATGAGGGTAAAGTATCTTCTCCTCTCTGGGTTGCTTTGGATGAAGTCACCGATCCTCAAAACTTTGGGGCAGTTGTTCGGTCGGCTTATTTCTTTGGAGCAACAGGAGTAGTAGTCTGTGCTAAGAACTCAGCTCCACTGAGTGGGGTAGTAAGCAAAGCTAGTGCAGGATCATTGGAATTGACTGAACTTCGGACATGTAGGAACATGATGAAATTCTTGGAACTGTCTGCAAGTAATGGATGGCGGGTTTTGGGTGCTTCTGTGTCTCAGGAAGCAGTGTCACTGAATGAGGTCTCATCAGGTGTTCCAACAATTTTGGTGTTGGGAAGTGAAGGCAGAGGGCTGAGACCACTTGTTAGTAGATCTTGTTCCCAATTGATTAGTATACCTGGAACCTTTACTCATAACACGACCAGACCTGTTGATGTCAGTTCTAGGGAGGATCAATTT--GAACTTGAA--GAATTTAATCAATTCATGGCAGTTGAGAGTTTAAATGTGAGTGTAGCAGCAGGCATACTCCTCTATCATTTGATTAGGTCCCCTGTGACTTCTTTGGATTCAAAAAGTTGCAT--
>SS22
--------------------------------------------------------------------------------------------------------------------AGAGATCCAATATAGAAGTTGATACTGA--AGATGAAGAGGATTCTGAGCCTGTGAATGATGAAAGATGGGAAAAGATAAAGACAAACTATAGAAAAATGATGAAAACTGATG--AGAGAAGAAAACCCAAGAGGTCATA---TGAGGAA--A--------TCCCATGGGACCATAGGGAAGGATGGGGGAAGAAAACATGGAGGGAAGTATCTACGGGTTCAACCCTTCCTAAGATAGTGGGAGAAGCAGTCTACGGAGTGGGTCCTGTTCTGGCTGCGCTAACAATAGGTAGGAGGGAGTTATATGCCCTCTATGTTCAAGAAGGTCTTGATTTGAGTAGTACACATAAGAAGAAGAAGGATAAGGCAAGTGTTGAAAAGATTTTACAAATTGCCGGGAACCTTGGATTGACTGTGAAGGAGGCTTCTAAACATGACCTTAATATGTTGGTGGACTCGAGGCCTCATCAGGGCCTTGTG--CTGGATGCCT--CCCCATTGGAGATGGAGAGTATAACGGAACTGGAGCCTGTTTCTGATTATGAGGGTAAGGTATCTTCTCCTCTCTGGGTTGCTTTGGATGAAGTCACCGATCCTCAAAACTTTGGGGCAGTTGTTCGGTCGGCTTATTTCTTTGGAGCAACAGGAGTAGTAGTCTGTGCTAAGAACTCAGCTCCACTGAGTGGGGTAGTAAGCAAAGCTAGTGCAGGATCATTGGAATTGACTGAACTTCGGACATGTAGGAACATGATGAAATTCTTGGAACTGTCTGCAAGTAATGGATGGCGGGTTTTGGGTGCTTCTGTGTCTCGGGAAGCAGTGTCACTGAATGAGGTCTCATCAGGTGTTCCAACAATTTTGGTGTTGGGAAGTGAAGGCAGAGGACTGAGACCACTTGTTAGTAGATCTTGTTCCCAATTGATTAGTATACCTGGAACCTTAACACATAGCACGACCAGACCTGTTGATGTCAGTTCTAGGGAGGATCAATTT--GAACTTGAA--GAATTTAATCAATTCATGGCAGTTGAGAGTTTAAATGTGAGTGTAGCAGCAGGCATACTCCTCTATCATTTGATTAGGTCCCCTGAGACTTCTTTGGATTCAAAAAGTTGCAT--
>SV36
--------------------------------------------------------------------------------------------------------------------AGAAATCAAATATAGAAGTTGATAGTGA--AGATGAAGAGGATTCAGAGCCTGTAGATGACGAGAAGTGGGAAAACATAAAGAAAAAATATAGAGAAATGGTAGAAACTGATG--AAAAGAGAAGGTCCAGAAGGTCATA---TGAAGGA--A--------TCCCATGGGACCATAAGGAAGAATGGGGGAAGAAAACATGGAGGGAGGTAACCACAAGTTCAAGCCCTCCCAGGATGGAAGGTGAACCAGTCTATGGGGTGGGTCCTGTTCTGGCTGCCCTGACAATATCTAGGAGAGAGTTCTATGTACTCTATATTCAAGAAGGTTTAGATTTGAGTAGTAAAAATAAGAAGAAGAAGGACAAGGGAAGTATTGATAAAATTTTAAAAATGGCAGGGGACCTTGGATTGGTTGTAAAAGAGGCTTCAAAACATGACCTTAATATGCTGGTGGATAGCAGACCTCATCAGGGCCTTGTG--CTGGATGCCT--CCCCATTGGAGATGGTAAACGTAACAGAATTGGAGCCTGCTTCTGGTAATGAAGGTAAGGATTCTTCTCCTCTGTGGGTTGCTTTAGATGAAGTCACTGATCCTCAAAACTTTGGGGCTGTTGTTCGGTCTGCTTATTTTTTTGGAGCAACAGGAGTAGTTGTCTGTGCTAAGAACTCGGCTCCTTTGAGTGGGGTTGTAAGCAAAGCCAGTGCAGGATCATTAGAATTAACTGAACTTCGTTCATGTCGGAATATGATGAAATTCCTGGAACTGTCTGCAAGAAATGGATGGCGGGTTCTAGGTGCTTCTGTGTCTCAAGAAGCAGTGCCGTTGAATGAGGTTTCTCCGGGTGTTCCAACAATTTTGGTGTTGGGAAGTGAAGGCAGAGGTCTGAGAACACTTGTAAGTAGGTCTTGCTCCCAATTGATTAGTATACGTGGATCTCTTCCACATATTGCAAGCGGACCTGTTGATGTCAGTTCTAGTGAGGATCAAGTT--GAGATTCAA--GAATTTAATAGTTTTATGGCAGTTGAGAGTTTAAACGTGAGTGTAGCAGCAGGCGTACTACTTTATCATTTGATTGGATCCTCTAGGTGTTCTTTGGATTCGCAAAGTTCCAT--
>TA17
--------------------------------------------------------------------------------------------------------------------AGATATCCAATATACAAGTTGATACTGA--AGATGAAAATGATTCTGAGCCTGTTGATGATGAAAGATGGGAAAAGATAAAGAAAAACTATAGAAACATGATGGGAACTAATG--AGAGAAGAAGACCCAAGAAAGCAAA---TGAGGAA--AGGGCTG--TCCCATGGGACCACAGGGAAGGATGGGGGAAGAAAACATGGAGGGAAGTATCTAGTGGATCAACACTTCCTAAGATGGTGGGAGAAGCAGTCTATGGAGTAGGTCCTGTTCTGGCTGCGCTAACAATAGCTAGGAGGGAGTTGTATGCCCTCCATGTTCAAGAAGGTCTTGATTTGAGTAACACACATAAGAAAAAAAAGGACAAGGCAGGTGTTGAAAAGATTTTACAAATTGCGGGGAATATTGGATTGAGTGTGAAGGAGGCTTCAAAACATGACCTTAATATGCTGGTGGACTCAAGGCCTCATCAGGGCCTCGTT--CTCGACGCCT--CCCCATTGGAGATGGAGAGCATAACAGAATTGAATCCTGTTTCTGATTGTGAGGTTAAGGGTTCTTCTCCCCTTTGGGTTGCTTTGGATGAGGTCACCGATCCTCAAAACTTTGGGGCAGTTGTTCGGTCTGCTTATTTCTTTGGAGCAACTGGAGTAGTAGTCTGTGCTAAGAATTCAGCTCCATTGAGTGGGGTGGTAAGCAAAGCTAGTGCAGGATCTTTGGAATTGGCTGAGCTTCGGACATGTAGGAATATGATGAAATTCTTGGAACTGTCTGCAAGTAATGGATGGCGGATTTTGGGCGCTTCAGTGTCTCAGGAAGCAGTGCCACTGAATGAGGTTTCACCTGGCGTTCCAACAATTTTGGTGCTGGGAAGTGAAGGCAGAGGGCTAAGACCACTTGTTAGTAGATCTTGTTCCCAATTGATTAGTATACCTGGAACCTTTACACATAACGCGAGTAGATCTGTTAATGTTAATTCTGGGGAACATCAATTT--GAACTTGAA--GAATTTAATCAATTCATGGCAGTTGAAAGTTTAAATGTGAGTGTAGCAGCAGGCATACTCCTCTATCACTTGATTAGGTGCCCTGATCCTTCTTTGGATTCAAAAAGTTGCAT--
>TB39
ACAAAGGCTATA----------------------------------------------------------------GAGAAAAATGGAGCTAGAA---AGACCA--------GCGGAGAGATTCAATTCAGAA---GACACTGA--AGAGGAAGATGATTCTGAGCCTGTGAATAATGAGAGGTGGGAAAACATAAAGAAAAACTATAGAACAATGGTGGAAACTGATG--AAAGGAGAAAACCCAAGAGGTCATA---TGAAGAA--AAAACGG--TTCCATGGGACCATTACGAAGGATGGGGGAAGAAAACATGGAGGGAAGAAACTACTAGTTCATGCCCTCCTAAGATGGTGGGTGAAGCAGTGTATGGAGTGGGACCAGTTCTGGCTGCCCTTACAATAGCTAGGAGGGACTTCTATTCCCTCTATGTTCAAGAAGGTCTTGATTTGAGTAGTAAGCATAAGAAGAAGAAGGACAAGGGAGGTGTTGAAAAGATTTTACAAATGGCAGGGAAGCTTGGACTGACTGTAAAGGAGGCTTCAAAACATGACCTTAATATGCTGGTGGACTCCAGGCCTCATCAAGGCCTTGTG--TTAGATGCCT--CTCCGTTGGAGATGGTGAGAATAACGGAATTGGAACCTGTTTCTGATTGTGAAGGTAAGGGTTCTTCTCCTCTATGGGTTGCTTTGGATGAAGTCACTGATCCTCAAAATTTTGGGGCGGTTGCTAG---------------------------------------------------------------------------------------------------------------------------------------------------------------------------------------------------------------------------------------------------------------------------------------------------------------------------------------------------------------------------------------------------------------------------------------------------------------------------------------------------------------------
>TC31
GAAGAG-----------------------------------------------------------TCAAGGACAGGCAAATGATAGAAAGTGATG---GAAAAA--------GGAAGAAGATCCAAGAGAGAAGCTGATAGTGA--AGAAGAAGAGGATTCAGAGCCTGTAAATGATGAAAGGTGGGGAAGAATCAAGGCAACGTATAGGAAACTGGTAGAAAGTAATG--AAAGAAGAAGACCCAGGAGGGCATA---TGA---------------TCCCAAAACAACATCAAGAAGAGTGGGGGAGGAGAACATGGAAGGAGGT---CACTGGTTCAAGCCCTCCCAAGATGGTGGGTGAGGCAGTTTATGGAGTGGGTCCTGTTCTGGCTGCCCTTACCATAGTCAGGAGGGAGTTCTACGCTCTCCATGTTCAGGAGGGCCTTGATTTGAGCAGTAAGAACAAAAAGAAGAAGGACAAGGAGGGGATTGAACAGGTTTTGCAAATGGCAGGGAAGCTTGGATTGGCTGTGAAGGAGGCTTCAAAGCATGACCTTAATATGCTTGTGGACAGCAGGCCTCACCAGGGCCTTGTA--TTGGATGCTT--CCCCATTGGAGATAGTGAGTATAAAAGAATTGGAGCCTATTTCTATCTATGAAGGTAAGAGCT---CTCCTCTCTGGGTTGCTTTGGATGAAGTTACTGATCCTCAAAACTTTGGGGCAGTTGTCCGGTCTGCTTACTTTTTTGGAGCAACAGGAGTAGTTGTGTGTGCTAAGAATTCAGCTCCCTTGAGTGGGGTAGTCAGTAAAGCCAGTGCAGGTTCGGTAGAACTGGCTGAGCTTCGGTCCTGTCGGAATATGATGCAGTTTTTGGAATCCTCTATGGAGAATGGATGGCGGGTTTTGGGTGCTTCTGTGTCTAAATATGCAGTGCCATTGAATGAGGTTGTGCCAGGTGTTCCAACGATACTTGTGTTGGGAAGTGAAGGTAGAGGATTGAGACCTCTTGTGAGCAGATCTTGCTCACAATTGATCAGAATACCAGGAATTCTTCCGCAGATTGCATCAAAATCTGATGATATTGGTCTGACCAAGGATAACCTT--CAAGGTGAA--GAATTTAATAGTCTTTTCCAAATTGAAAGTTTGAATGTCAGTGTAGCAGCAGGTATACTCCTTTATCATTTGATTGGGCCCTCTGGGAATTTTCAGAGTTGACAAG---------
>TN1
---AAAGCTATGGAGA------------------------------AACATGGAGCTGAACAGATAGGAATATTAAAAAGCATGATATAGGAAAA---AAACAT--------GTTGAGAGACCCAGTATAGAAGTTGAAACTGA--AGATGAAGAAGATTCTGAGCCTGTCAATGATGAGAGGTGGGAAAACATTAAGAAAAATTATAGGAAAATGGTAGAAAATGATG--AAAGGAGAAGACCCAAGTGGTCGTA---CGAAGAA--AAAAAGG--TCCCATGGGACCATACGGAAGGATGGGGAAAGAAAACATGGAGGGAAGTGACTACCGGTTCAAGCCCTCCTAAGATGGTGGGTGAAGCAGTTTATGGAGTGGGTCCTGTTCTGGCTGCCCTTACAATAGCTAGGAGGGAGTTCTATGCCCTCTATGTTCAAGAAGGTCTTGATTTGAGTAGTAAACAT---AAGAAGAAGGACAAAGTAGGTGTTGAAAAGATTTTACAAATGGCAGGCAAACTTGGATTGACTGTAAAGGAGGCTTCAAAACATGACCTTAATATGCTGGTGGACTCCAGGCCTCATCAGGGTCTTGTG--CTGGATGCCT--CCCCCTTGGAAATGGTGGGCATAATGGAATTGGAACTTGTTTCTGATTGTGAAGGTAAGAGTTCTTCTCCTCTATGGATTGCGTTGGATGAAGTCACTGATCCTCAAAATTTCGGGGCAGTTGTTCGGTCTGCTTATTTTTTTGGAGCAACAGGAATAGTTGTCTGTGCTAAGAATTCAGCTCCATTGAGTGGGGTAGTCAGCAAAGCTAGTGCAGGATCATTGGAATTGACCGAGCTTCGTTCATGTCGGAACATGATGAAATTCTTGGAACTGTCTGCACGGAATGGTTGGCGGGTTTTGGGTGCTTCTGTATCTCGGGATGCAGTGTCGCTGAATGAGATCTCACCGGGTGTTCCAACAATATTAGTTTTGGGAAGTGAAGGCAGAGGGCTGAGACCACTTGTTAGTAGATCTTGTTCCCAATTGATTAGTATACCTGGGACACTTCCGCATATTGCAACAAAACCTTTTGATATTGGTTCTAGCGAGGATCAATCT--GAGCTTGAC--GAATTTAATAGTTTTATGGCAGTTGAAAGTTTAAATGTGAGTGTAGCAGCAGGTATACTCCTTTATCATTTGATTGGGTCCTTTGAACCTTCTTTGGATTTGAAAAGTTCCAT--
>TO14
--------------------------------------------------------------------------------------------------------------------AGATATCCAATGTACAAGTTGAGACTGA--AGATGAAGAGGATTCTGAGCCTGTTAATGATGAAAGATGGGAAAAGATAAAGACAAACTATAGAAAAATGATGGAAACTAATG--AGAGAAGAAGACCCAAGAGATCATA---TGAGGAA--AAGGCTG--TCCCATGGGACCATAGGGAAGGATGGGGAAAGAAAACATGGAAGGAAGTATCTACCGGATCAACCCTCCCTAAGATGGTGGGAGAATCAGTCTATGGAGTGGGTCCTGTTCTGGCTGCGCTAACAATAGCTAGGAGGGAGTTGTATGCCCTCTATGTTCAAGAAGGTCTTGATTTGAGTAGCACACATAAGAAGAAGAAGGACAAGGCAGGTGTTGAAAAGATTTTACAAATTGCGGGGAATCTTGGATTGAGTGTGAAGGAGGCTTCAAAACATGACCTTAATATGTTGGTGGACTCGAGGCCTCATCAGGGCCTCGTG--CTGGACGCCT--CCCCATTGGAGATGGAGAGTATAACAGAATTGAATCCTGTTTCTGATTATGAGGGTAAGGGTTCGTCTCCCCTCTGGGTTGCTTTGGATGAAGTCACCGATCCTCAAAACTTTGGGGCAGTTGTTCGGTCTGCTTATTTCTTTGGAGCAACTGGAGTAGTAGTCTGTGCTAAGAATTCAGCTCCACTGAGTGGGGTAGTAAGCAAAGCTAGTGCAGGATCTTTGGAATTGACTGAGCTTCGGACATGTAGGAATATGATGAAATTCTTGGAACTGTCTGCAAGTAATGGATGGCGGATTCTGGGTGCTTCTGTGTCGCAGGAAGCAGTGTCACTGAATGAGGTCTCACCCGGTGTTCCAACAATTTTGGTGCTGGGAAGTGAAGGCAGAGGGCTGAGACCACTTGTTAGTAGATCTTGTTCCCAATTGATTAGTGTACCTGGAACCCTTACACATAACACGAGTAGATCCGTTGATGTTAGTTCTAGGGAGGATCAAGTT--GAACTCGAA--GAATTTAATCAATTCATGGCAGTTGAAAGTTTAAATGTGAGTGTAGCAGCAGGCATTCTCCTCTATCATTTGATTAGGTCCCCTGAGCCTTCTTTGGATTCAAAAAGTTGC----
>TPL03
AAGAAAATTATCAATCGTAAAATAAAACTAAATAAAGCAAAACAGAAAAAACTCA----------------TGACCAACAAGCAGAACAGCAGAA------GCTCCAAGAAGCTGCAGAGACCCAATATAGA----GATAGTGA--AGAAGAAGAAGGTTCCCAGTCTGTAAACGATGAGAGGTGGGAAAACATAAAGAAAAACTATAGAAAAATGGTAGAAACTGATG--ACAAGAGAAAACTCCAGAGG-----------------AACAACA--TCCCATGGGACCATAAGGAAGAGTGGGGGAAGAAAACATGGAAGGAGGT---CACAGGATCAAGCCCCCCCAAAATGGTGGGTGAAGCAGTCTATGGAGTGGGCCCTGTTCTTGCTGCCCTTACAGTTGCTAGGAGGGAGTTCTATGTGCTCTATGTTCAGGAAGGTCTTGATTTGAGCAGTAGAAATAAGAAGAGGAAGGACAAGGGGACCATTGCACAGATTTTACAAATGGCAGAGAACCTTGGTTTGACTGTCAAGGAGGCCTCCAAACATGACCTTAATATGCTTGTAGAATGTAGGCCTCACCAGGGCCTTGTG--CTGGATGCCT--CCTCATTGGAGGTGGTGAATATAACAGAATTGGAGTCTGTTAATCACTATGAAAGGAATGGTTCTGCTTCTCTGTGGGTTGCTTTGGATGAGGTCACTGATCCCCAAAACTTTGGGGCGGTTGTTCGTTCTGCATATTTCTTTGGAGCAAATGGAGTGATTGTGTGTGCCAAGAATTCAGCTCCTTTGAGTGGTGTTGTCAGCAAGGCTAGTGCAGGATCACTGGAATTGACCGAGCTTCGATCATGTAGGAATATGATGAATTTCTTGGAACTGTCTGCTGCTAATGGATGGCGAGTATTGGGTGCTTCTATGTCTCAACAAGCCGTGCCATTGAATCAGATTTCACCGGGTGTTCCCACAATTTTGGTATTAGGCAGTGAAGGTAGAGGGTTGAGGCCACTTGTAAGTAGATCCTGTTCTCAATTGATTGGTATACCTGGAACCCTTCCTCGTATTCCAACCAGACCCTTTGATATCAGTTCTAATGGAGATCAAAGT--GATATCGAA--GAATTTAATAGTTTTATGGCAGTTGAAAGTTTGAATGTGAGCGTAGCAGCAGGTATACTCATTTACCATTTGATTGGATCTTCTGGGCATTCTTTAGATTCGAAAGGCTCTGTTT
>WN5
----------------------------------------------------------------------------------------------------------------------AGGTCCAATGTAGAAGATGATGGCGA--AGATGAAGAGAATTCTGAGCCCGTGAATGACGAGAGGTGGAAAAACATAAAGAAAAACTATAGAAAATTGGTGGAAACGGATG--AGAGGATAAGGCCCAAGAGGGCATA---TGAGGAA--AGAAACA--TTCCATGGGACCATAAGGAAGAGTGGGGAAAGAGAACATGGAAGGAGGC---CACAGCTTCAAGCCCCCCCAAGATGGTGGGTGAAGCAGTCTATGGAGTGGGTCCTGTTTTGGCTGCCCTTACAATAGGCAGGAGGGAGTTTTATGCCCTGTATGTTCAAGAGGGTCTTGATTTGAGCAGTAAAAATAAGAAGAAGAAGGACAAGGGAGGCATTGGACAGGTCTTGCAAATGGCAGGGAACCTCGGGTTGACTGTAAAAGAGGTCTCAAAACATGACCTGAATATGCTGGTGGACTGCAGGCCTCATCAGGGCCTTGTG--CTGGATGCCT--CCTCATTGGAGATGGTGAACATAACTGAATTGGAATCTGTTTCTTGTTGTGAAGGTGTGGCTTCTCCTCCTCTCTGGATTGCTTTGGATGAAGTCACTGACCCCCAAAACTTTGGGGCAGTTGTTAGGTCTGCTTACTTTTTTGGGGCAACAGGGGTTGTTGTGTGTGCTAAGAATTCGGCTCCTTTGACTGGGGTTGTCAGTAAAGCCAGTGCAGGATCTTTGGAATTGACCGAACTTCGGTCATGTCGGAATATGATGAAATTCTTAGAACTGTCTTCAAGGAATGGATGGCGTGTTTTGGGGGCTTCTGTGTCTCGAGAAGCAGTGCCATTGAATGCAGTTTCACCGGGTGTTCCAACAATTTTGGTCTTGGGCAGTGAAGGCAGGGGGTTGAGACCTCTTGTAAGTAGATCTTGCTCTCAGTTGATTAGTATACCTGGAACCCTTTCACGTACTGCAATTACACCGGCTGGTATATGTTCTAGGGAGGATCAATGT--GAGACTGAA--GAATTTAACACTTTTATGGCAGTTGAGAGTTTAAATGTGAGTGTCGCAGCAGGTATACTTATTTATCACTTGATTGGATCCTCTGGGCGTTCTTCAGATACAAACATTATGGCT-
>WS10
--------------------------------------------------------------------------------------------------------------------AGATATCCAATGTACCTATTGACACTGA--AGATGAAGAGGATTCTGAGCCTGTGAATGATGAAAGATGGGAAAAGATAAAGATAAACTACAGAAAAATTATGGAAACTCGTA--AAAGGAAAATACCCAAGAGATCATA---TGAGGAA--AATACTG--TTCCATGGGACAACAGGGAAGGATGGGGGAAGCAAACGTGGAGGGAAGTATCTACGGGATCAACCGTTCCTAAGATAGTGGGAGAAGCAGTCTATGGAGTGGGTCCTGTTCTTGCTGCCCTAACAATGGCTAGGAGGGAGTTATATGCCCTCTATGTTCAAGAAGGTCTTGATCTGAGTAGTACACAT---AAGAAGAAGGACAAGGCAGCTGTTGAAAATATTTTACAAATTGCGAAGAATCTTGGATTGAGTGTGAAGGAGGCTTCAAAACATGACCTCAATATGCTGGTGGACTCAAGGCCTCATCAGGGCCTTGTC--CTGGACGCTT--CCCCATTGGAGATGGAGAGCATATCAGAATTGAACCCTGTTTCTGATTATGAGGGTAAGGGTTCTTCTCCCCTCTGGGTTGCGTTAGATGAAGTCACCGATCCTCAAAACTTTGGTGCAGTTGTTCGGTCTGCGTATTTCTTTGGAGCAACAGGAGTGGTGGTCTGTGCTAAGAATTCAGCTCCATTGAGTGGGGTAGTAAGCAAAGCCAGTGCGGGATCATTGGAATTGACTGAGCTTCGGACATGTAGGAATATGATGAAATTCTTGCAACTGTCTGCAAGTAATGGATGGCGGGTTTTGGGTGCTTCTGTGTCTCAGGAAGCAGTGTCAGTGAATGAGGTCCCACCAGGTGTTCCTACAGTTTTGGTGCTGGGAAGTGAAGGCAGAGGGTTGAGATTACTTGTCAGTAGAGCTTGTTCCCAATTGATTAGTATACCTGGAACCTTTACACATAACACAACCAGATCTGTCGAAGTTAGTTCTGGGGAGGAACGATTT--GATCTAGAA--AAATTTAATCAATTTATAGCAGTTGAAAGTTTAAATGTGAGCGTAGCAGCAGGCATCCTCCTCTATCATTTGATCAGGTCCCCTGCGCCTTCTCTGGATTCAAAAAGTT------
>WW11
--------------------------------------------------------------------------------------------------------------------AGATATCCAATGTACCTATTGACACTGA--AGATGAAGAGGATTCTGAGCCTGTGAATGATGAAAGATGGGAAAAGATAAAGATAAACTACAGAAAAATTATGGAAACTCGTA--AAAGGAAAATACCCAAGAGATCATA---TGAGGAA--AATACTG--TTCCATGGGACAACAGGGAAGGATGGGGGAAGCAAACGTGGAGGGAAGTATCTACGGGATCAACCGTTCCTAAGATAGTGGGAGAAGCAGTCTATGGAGTGGGTCCTGTTCTTGCTGCCCTAACAATGGCTAGGAGGGAGTTATATGCCCTCTATGTTCAAGAAGGTCTTGATCTGAGTAGTACACAT---AAGAAGAAGGACAAGGCAGCTGTTGAAAATATTTTACAAATTGCGAAGAATCTTGGATTGAGTGTGAAGGAGGCTTCAAAACATGACCTCAATATGCTGGTGGACTCAAGGCCTCATCAGGGCCTTGTC--CTGGACGCTT--CCCCATTGGAGATGGAGAGCATATCAGAATTGAACCCTGTTTCTGATTATGAGGGTAAGGGTTCTTCTCCCCTCTGGGTTGCGTTAGATGAAGTCACCGATCCTCAAAACTTTGGTGCAGTTGTTCGGTCTGCGTATTTCTTTGGAGCAACAGGAGTGGTGGTCTGTGCTAAGAATTCAGCTCCATTGAGTGGGGTAGTAAGCAAAGCCAGTGCGGGATCATTGGAATTGACTGAGCTTCGGACATGTAGGAATATGATGAAATTCTTGCAACTGTCTGCAAGTAATGGATGGCGGGTTTTGGGTGCTTCTGTGTCTCAGGAAGCAGTGTCAGTGAATGAGGTCCCACCAGGTGTTCCTACAGTTTTGGTGCTGGGAAGTGAAGGCAGAGGGTTGAGATTACTTGTCAGTAGAGCTTGTTCCCAATTGATTAGTATACCTGGAACCTTTACAC-------------------------------------------------------------------------------------------------------------------------------------------------------------------------------
