# Supplementary material for: Development of a Target Enrichment Probe Set for Conifer (REMcon)
Source: Biology (Basel). 2024 May 22;13(6):361. doi: 10.3390/biology13060361 (PMC11200496; doi:10.3390/biology13060361)
Supplement: Supplementary file 1 [file biology-13-00361-s001.zip › biology-2960267-supplementary/Sup data/MO_orthlogs_alignments/Thupl29378352s0008_1.ortho.selected_stripped.aln.fasta]

>AA3
ACCTCAACAAGAAGCAATGCTGCTATTTTATCCTTCACATATCTAAGAACCAAAGCACGAAACTCCTTCTCCTGCCATTGCCTTTGAAGATATTCCAACAGCCAATAACGAAGACTATTGTTACA-TA--TCGCACATTTATTAGCTGTGTCATTCCCTCGAGCTGACCACTTGAGAAGGGTGGATTCTCTCCTCTCAAAACAGCCTTC--ACTTGGTAGTGAGCAAGAAGATCAGCATAACGGCGAATTGGTGATGTGAATTGCACATATCCACAAACACCCAGACCATGATGAGGAACAGGCTTTCTAAAGTCCATTTCCACCGCACGAAGTGTCCTAACCAAAGCTGAGCTTCGTACAGGCCCCTCTGGCAAGTGGGACA---AAGGAACATAATAATGAGACTGAGGATGTCCCCTGTAAGGAAGAGGAATGCCATGCTCTGCCCCAAATAATGCAACAGCCTCTCCACACAGTATCATCATTTCTGAAACAAGTCTATTTGCTGAACTCATTGAATCCTGAACATATAAGTTGATAGTAGGCTCTGGATCATCTGGATTAGGGACTTTGACTCGTCCCTCTATATTGGGTGTATCAATGGCTCCCTG----------------------------ATAGTGATAACATAACA--------CAATATGTACT-AACTCTGTTACACCCCC-TCTG--------------------------------------------------------------------
>AA60
-CCTTAAGAAGAAGCGAGTCTGCTA-TTTATCTTTGACAAATCTAAGAATCAAAGAAAAAATTTATTTCCCTT----TTTCCTTCGAAGGTACTCTAAAATCCAATTACAAATGCTATTGTTATA-TAACTTGTACATCAATCACATGATTAATTCCTTCCAACTGAGCACTCGTGAATGGAAGAATTTCTCCTCTCAAATAAGCCTTC--ACTTGATAGTGAGCAAGAAGATCAACATAGCATCGAATTGGTGATGTGAACTGCACATATCTAGGGACACCCATTATTTTATCAGGAATATGCCTCCAGAAGTTCATTTTTTCTCGAATAATTGACCTAACATAAGCCTAGCTTCGTGTCGGTCCCTTTGGGACATAGGAGAACGAAGTAACTAATAGACTGCTTTGTGATTGTCCTCTATAAGGAAGAGGAATGCCATGCTATTCCCCAAATCTTGCAACAACCTCCCCACACATTATCATCATTTGTGTAACTAGTCTCATTGTCGGACTTGCTTGATCCTAAAAATATACATTGATAATAGGCTCTAGATCATCTGGATTGGGGACTTTGACTCGTGATTCTATTGATGTTTTATCACTACCTCCCTGTCC--------------------------------TCATTCAAAA--------CAATTGATATGCAACTGCATTACAAAT---------------------------------------------------------------------------
>AAR4
ACCTCAACAAGAAGCAATGCTGCTATTTTATCCTTCACATATCTAAGAACCAAAGCACGAAACTCCTTCTCCTGCCATTGCCTTCGAAGATATTCCAACAGCCAATAACGAAGACTATTGTTACA-TA--TCGCACATTTATAAGCTGTGTCATTCCCTCGAGCTGACCACTTGAGAAGGGTGGATTCTCTCCTCTCAAAACAGCCTTC--ACTTGGTAGTGAGCAAGAAGATCAGCATAACGGCGAATTGGTGATGTGAATTGCACATATCCACAAACACCCAGACCATGATGAGGAACAGGCTTTCTAAAGTCCATTTCCACTGCACGAAGTGTCCTAACCAAAGCTGAGCTTCGTACAGGCCCCTCTGGCAAGTGGGACA---AAGGAACATAATAATGAGACTGAGGATGTCCCCTGTAAGGAAGAGGAATGCCATGCTCTGCCCCAAATAATGCAACAGCCTCTCCACACAGTATCATCATTTCTGAAACAAGTCTATTTGCTGAACTCATTGAATCCTGAACATATAAGTTGATAGTAGGCTCTGGATCATCTGGATTAGGGACTTTGACTCGTCCCTCTATATTGGGTGTATCAATGGCTCCCTG----------------------------ATAGTGATAACATAACA--------CAATATGTACT-AACTCTGTTACACCCCC-TCTG--------------------------------------------------------------------
>AF1
-CCTCAACAAGAAGCAACGATGCTGTTTTATCTTTAACAAATCTAAGAATCAAAGCATGAAATTCCTTCTCCTGAGGTTGCCTTCGAAGATACTCCAAAATCCAATAGCGAACACTATTGTTACA-CA----GCACATTAGCAAGTTGTACCATTCCCTCCAATTGACCACTTGAAAAGGGTGGACTTTCTCCTCTCAAAACAGCCTTC--ACCTGGTAGTGAGCAAGAATATCAACATAACGACGAATTGGTGATGTGAATTGTACATATGCACAAACACCCAGACCGTGATGAGGAATAGGCTTTCTGTAGTCCATTTCTACTGCACGCAATGTCCTAACCAAAGATGAGCTTCGTACAGGTCCCTCTGGTAAATGTGATGAAGAAGGAAAAGCAATATTAGACTGAGAATGTCCCCTATAGGGAAGAGGAATCCCATGCTCAGCACCAAACAATGCAACAGCCTCTCCACAAAGTATCATCATTTCCGAGACAAGTCTATTTGCTGGACTCATTTGATCCTGGATATACAAGTTAATAGTAGGCTCTGGATCATCTGGATTAGCCACTTTGATCCGTGCATCTATCATGGGTGTATCAATGGCTCCCTGTAAAGTGCACCAATT--------------TAGTTCCAAC-TAACA--------CATTATGAAAT-CCCTCTACAACATCCCA-ATTGTGGAGAATGCTAA-------------------------------------------------------
>AG2
-CCTCAACAAGAAGCAACGATGCTGTTTTATCTTTCACAAATCTAAGAATCAAAGCATGAAATTCCTTCTCCTGAGGTTGCCTTCGAAGATACTCCAAAATCCAATAGCGAACACTATTGTTACA-CA----GCACATTAGCAAGTTGTACCATTCCCTCCAATTGACCACTTGAAAAGGGTGGACTTTCTCCTCTCAAAACAGCCTTC--ACCTGGTAGTGAGCAAGAATATCAACATAACGACGAATTGGTGATGTGAATTGTACATATGCACAAACACCCAGACCGTGATGAGGAATAGGCTTTCTGTAGTCCATTTCTACTGCACGCAATGTCCTAACCAAAGATGAGCTTCGTACAGGTCCCTCTGGTAAATGTGATGAAGAAGGAAAAGCAATATTAGACTGAGAATGTCCCCTATAGGGAAGAGGAATCCCATGCTCAGCACCAAACAATGCAACAGCCTCTCCACCAAGTATCATCATTTCCGAGACAAGTCTATTTGCTGGACTCATTTGATCCTGGATATACAAGTTAATAGTAGGCTCTGGATCATCTGGATTAGCCACTTTGATCCGTGCATCTATCATGGGTGTATCAATGGCTCCCTGTAAAGTGCACCAATT--------------TAGTTCCAAC-TAACA--------CATTATGAAAT-CACTCTACAACATCCCA-ATTGTGGAGAATGCTAA-------------------------------------------------------
>AH26
-------------------------------------------------------------------------------------------------------------------------------------------------------------------------------------------------------CCAAAACTTG--ACACAGTTGAATGCAGAGACAAGAGC---------------------AGTCAGTGGCCATCCATTTAATGGTACAGTGTTATTGGGACTAGGATTTGATAGATTAGTTTTG---TGATGCATTGTTTTGACATAACCTGAGCTTCGGATAGGTCCCTCGGGTAAATAAGATAAAGAAGTTATAGAAATATTAGTCTGTGACTGACCTTGGTAAGGTAAAAGAATGTTATTCTTCACCCCATAGGATGCAATTGCCTCTCCACATAGTATCATCATTTCTGAGACAAACCTCATAGCTGGATTCAATTGTTGCTGTAGATATAGATTAATCAAAGGCTCTGGATCATCTGGATTGGGCTCTTTGACCCGTGCCTCTATAATAGGTGTGTCAATGGCTCCCTATTGACGTAACCATTTCAAGCGGAGAACAGCAGCTTCAAAAAGCAA-----ACTTAGCTCTGATT----CCTCTTCCATCTTC-AGTGCAAGCAATTCTGATAG----------------------------------------CAACCAATACAC
>AME1
CCCTCAACAAGAAGTAATGCTGCTATTTTATCCTTCACAAATCTAAGAACCAAAGCACGAAACTCCTTCTCCTGGCATTGCCTTCGAAGATATTCCAACAGCCAATAACGAAGACTGTTGTTGCA-TA--TCGCACATTTATAAGCTGCGTCATTCCCTCGAGCTGACCACTTGAGAAGGGTGGATTCTCTCCTCTCAAAAGAGCCTTC--ACTTGGTAGTGAGCAAGAAGATCAGCATAACGGCGAATTGGTGATGTGAATTGCACATATCCACAAACACCCAGACCATGATGAGGAACAGGCTTTCTAAAGTCCATTTCCACTGCACGAAGTGTCCTAACCAAAGCTGAGCTTCGTACAGGCCCCTCTGGCAAGTGGGACA---AAGGAATAGAATTATTAGACTGAGGATGTCCCCTGTAAGGAAGAGGAATGCCATGCTCTGCCCCAAATAATGCAACTGCCTCTCCACACAGTATCATCATTTCTGAAACAAGTCTATTTGCTGAACTCATTGAATCCTGAACATATAAGTTGATAGTAGGCTCTGGATCGTCTGGATTAGGGACTTTGACTCGTCCCTCTATATTGGGTGTATCAATGGCTCCCTGAAAA------------------------ATAGTGATTACATAACA--------CAATATGTGCT-CACTCTGTTACACCCCC-TCTG--------------------------------------------------------------------
>AP25
--------------------------TTTAATTTTC------------------------------------------------------------------------------------------------------------------------------------------------GTGGATTTTTCCCCAGGGGCCAAAACTTG--ACACTGTTGAATGCAGAGACAAGAGC---------------------AGTCAGTGGCCATCCATTTAATGGTACATTGTTATTGGGACCAAGATTTGATAGATTAGGTTTG---GGATGCATTGTTTTGACATAAGTTGAGCTTCGGACAGGTCCCTCAGGTAAATAAGATAAAGAAGCTATAGAAATATCAGTCTGTGACTAACCCTGGTAAGGTAAAAGAATGTTATTCTTCACCCCATAGGATGCAATTGCCTCTCCACATAGTATCATCATTTCTGAGACAAACCTCATAGCTGGATTCGATTGTTCCTGTAGATATAAATTAATCAAAGGCTCTGGATCATCTGGACTGGGCACTTTGATCCGTGCCTCTATCATAAGTGTGTCAATGGCTCCCTATTGATGTAGCCATTTCAAGCGGAGAACAGCAGCTTCAGAAAGCAA-----ACTCAGCTCCGATT----CCTCTTCCATCTTC-AGTGCAAGCCATTCTGATAG----------------------------------------CAAATGATACAC
>APA47
-CCTCAACAAGAAGCAATGATGCTGTTTTATCTTTCACAAATCTAAGAATCAAAGCATGAAATTCCTTCTCCTCAGGTTGCCTTCGAAGATACTCCAAAATCCAATAGCGAACACTATTATTACA-TA----GCACATTAGCAAGTTGTGCCATTCCCTCCAACTGACCACTTGAAAAGGGTGGACTTTCTCCTCTCAAAACAGCCTTCAAACCTGGTAGTGAGCAAGAATATCAACATAACGACGAATTGGTGATGTGAATTGTACATATGCACAAACACCCAGACCATGATGAGGAATAGGCTTTTTGTAGTCCATTTCTACTGCACGCAATGTCCTAACCAAAGATGAGCTTCGTACAGGTCCCTCTGGTAAATGTGATAAAGAAGGAAAAGCAATAACAGTCTGAGAATGTCCCCTATAGGGAAGAGGAAGCCCGTGCTCAGCACCAAATGATGCAACAGCCTCTCCACAAAGTATCATCATTTCTGAGACAAGTCTATTTGCTGGACTCATTTGATCCTGAATATATAAGTTAATAGTAGGCTCTGGATCATCTGGATTAGGCACTTTGATCCGTGCATCTATCATGGGTGTATCAATGGCTCCCTGTAAAGTGCACCAATTT----------CAATAGTTCCAAC-TAACA--------CATTATGAACT-CACTCTACAACATCCCA-ATTGTGGAGAATGCTAA-------------------------------------------------------
>AR2
-CCTCAACAAGAAGTAATGCTGCTATTTTATCCTTCACAAATCTAAGAACCAAAGCACGAAACTCCTTCTCCTGACATTGCCTTCGAAGATATTCCAACAGCCAATAACGAAGACTATTGTTACA-TA--TCGCACATTTATAAGCTGTGTCATTCCCTCCAGCTGACCACTTGAGAAGGGTGGATTCTCTCCTCTCAAAAGAGCCTTC--ACTTGGTAGTGAGCAAGAAGATCAGCATAACGGCGAATTGGTGATGTGAATTGCACATATCCACAAACACCCAGACCATGATGAGGAACAGGCTTTCTAAAGTCCATTTCCACTGCACGAAGTGTCCTAACCAAAGCTGAGCTTCGTACAGGCCCCTCTGGCAAGTGGGGCA---AAGGAA---------------------------------------------------------------------------------------------------------------------------------------------------------------------------------------------------------------------------------------------------------------------------------------------------------------------------------------------------------------------------------------
>AS57
-CCTCAAGAAGAAGTAATGCTGCAATTTTATCTTTCATAAATCTAAGAATCAAAGCGCGAAATTCCTTTCCCCTAGCTTGCCTTCGGAGGTACTCCAACGTCCAATAACGAACACTATTGTTACA-TAACTCGCATATTAATGGTAGGCACAATTCCCTCCAACTGAGAACTTGTGAAAGGGGGCTTTTCTCCTCTCAAAACAGCCTTC--ACCTGGTAGTGAGCAAGAAGATCAACATAACGTCGAATTGGTGATGTGAACTGTACATATCCAGGGACACCCAAACTTCCATGAGGAATAGGCCTTCTGAAGTCCATTTCCACTCGACGCATTGACCTAACATAAGCTGAGCTTCGTACAGGTCCCTCTGGTAAATAGGATAAAGAAGCAGCAGCTAGACTACATTGTGACTGTCCCCTATAAGGAAAAGGAATGTCATGCTCTCCCCCAAATTTTGCAATAGCCTCCCCACACATTATCATCATTTCTGAAACAAGTCTCATTGCTGGACTTGTTGGATCATGACGATATAATTTGATAATAGGCTCTGGATCATCTGGATTGGGAACTTTCATTCGAGCATCTATCATTGGCGTATCAACAGCTCCCTGTTG--------------------------------AAATGCAATG-GATCAA-CAATATTTACT-CACTCTGTTACATCCCC-ACTCTGGATAA-------------------------------------------------------------
>ASA51
-------------------------------------------------------------------------------------------------------------------------------------------------------------------------------------------------------------------ACCTGGTAGTGAGCAAGAATATCAACATAACGACGAATTGGTGACGTGAATTGTACATATGCACAAAGACCCAGACCTTGGTGAGGAATAGGCTTTTTGAAGTCCATTTCTACTGCACGCAATGTCTTAATCAAAGCTGAGCTTCGTACAGGTCCCTCTGGGAAATGGGATATAGAAGAAAGAGCAATATTAGACTGAGAATGTCCCCTATAGGGAAGAGGAATCCCATGCTCAGCACCAAATAATGCAACAGCCTCTCCACAAAGTATCATCATTTCTGAGACAAGTCTATTTGCTGGACTCATTTGATCCTGAACATATAAGTTAATCGTAGGCTCTGGATCATCTGGATTAGGCACTTTGATCCGTGCATCTATCATGGGTGTATCAATGGCTCCCTATAAAGTGCACCAATGT----------C--AAGTTCAAGAAGCATA--------AA----------------------------------------------------------------------------------------------------
>CB35
-CCTCAACAAAAAGTAATGCTGCTATTTTATCTTTTAGAAATCTAAGGGTCAAAGCACGAAATTCCTTCTCCCTGGGTTGTCTCCAAAGATACTCCAACAGCCAATACCCAAGACTCTTGCTATA-TA----------TAATAAGTGGTATTATTCCCTTCAACTGGCTACATAAGAAGGGAGGAGCTTTTCCTCTTAAAACAACCTTC--ACCTGGTAGTAAGCAAGAAGATTGACATAACGGTGAATGGGAGATGTGAATCGTACATATCCAGGAACATCCAATGTTGCATCAGGAAGAGGCTTTCTGAAATCCATTTCAACTAGACGCATTATCTTGAAATAAGTTGAACTTCAGACATGTCCCTCTGGTAAATTTGATAAAGAAGCAACAAAAATAGTAGTCTGTGATTATCCCCGATAAGATAAAGGAAAATTGTTCTTCACCCCAAATGATGCAATTG-CTTTCCAAACAGTATCATTTC-----------------------------------------------------------------------------------------------------------------------------------------------------------------------------------------------------------------------------------------------------------------------------------------
>CD18
-CCTCAAGAAGAAGTAATGCTGCAGTTTTATCTTTCACAAATCTAAGAATCAAAGCACGATAATTCCTCCCCTTAGCTTGCCTTCGGAGGTACTCCAAAATCCAATAACGAACACTATTGTTATA-TAACTTGAATATTAATCGTAGCCATAATTCCCTCCAACTGAGTATTTGTGAAAGGGAAAATTTCTCCTCTCAAATGAGACTTC--ACCTGATAGTGAGCAAGAAGATCAACGTAGCGTCGAATTGGTGATGTGAACTGTACATATCCAGGGACACCCAAACTTCCATGAGGAATAGGCCTCCTGAAGTCCATTTCCACTCGACGCATTGACCTAACATGAGCTGAGCTTCGTGCAGGTCCCTCCGGTATATAGGATAAGGAAGCAGTGGTTAGACTACTTTGCGACTGTCCTCTATAAGGAAGAGGAATGCCATGCTCTCCCCCAAATTTTGCAATAGCTTCCCCACACATTATCATCATTTCTGAAACAAGTCTCATTGCCGGACTTGTTTGATCATGAAGGTATAAGTTGATAATAGGCTCTGGATCATCTGGATTGGGAACTTTGACTCGTGTATCTATCATTGGTGTATCAATAGCTCCCTGTAA---------------------------------AATGGATTG-GACAAA-CAATATTTATT-CACTCTGTTACATGCCC-ACTACGGATAA-------------------------------------------------------------
>CDE34
--CTCAACAAAAAGTAATGCTGCTATTTTATCTTTTAGAAATCTAAGGGTCAAAGCATGAAATTCCTTCTCCCTGGGTTGTCTCCAAAGATACTCCAACAGCCAATACCCAAGACTGTTGTTATA-TA----------TAATAAGTGGTATTATTCCCTTCAACTGGCTACATAAGAAGGGAGGAGCTTTTCCTCTTAAAACAACCTTC--ACCTGGTAGTAAGCAAGAAGATTGACATAACGGTGAATGGGAGATGTGAATCGTACATATCCAGGAACACCCAATGTTGCATCAGGAAGAGGCTTTCTGAAATCCATTTCAACTAGACGCATTATCTTGAAATAAGTTGAACTTCAGACATGTCCCTCTGGTAAATTTGATAAAGAAGCAACAAAAATAGTAGTCTGTGATTATCCCCGATAAGATAAAGGAAAATTGTTCTTCACCCCAAATGATGCAATTGCCTTTCCAAACAGTTTCATTTC-----------------------------------------------------------------------------------------------------------------------------------------------------------------------------------------------------------------------------------------------------------------------------------------
>CF38
-CCTCAAGAAGAAGCAATGACGCAATTTTATCTTTCACAAATCTAAGAATCAAAGCACGAAATTCCTTCCCCTTAGCTTGCCTTCGAAGATACTCCAATATCCAATAACGAACATTATTGTTACA-TAACTTGCATATTAAACAGTGACATCATTCCTTCCAACTGTGAGCTTGTCAAGGGGGGCGTTTCTCCTCTCAAAACAGCCTTC--ACCTGGTAGTGAGCAAGAAGATCAACATAACGTCGAATAGGTGATGTGAATTGTACATATCCAGGAACGCCCAGACTTCCATGAGGAATAGGCTTATTGAAATCCATTTCCACTCGACGCATTGACCTAACATATGCTGAGCTTCGTACAGGTCCCTCTGGCAAATAGGATAAAGAAGCAGCAACTAAATTAGACTGGGACTGTCCTCTATAAGGAAAAGGAATGCCACGCTCTGACCCAAATGTTGCAATAGCCTCCCCACACATTATCATCATCTCGGAAACAAGTCTCATTGCCGGACTTGTTGGATCATGAATGTATAAGTTGATAATAGGCTCTGGATCATCTGGATTGTGAACTTTGACTCGTGGCTCTATCATTGGTGTATCAATGGCTCCCTGTTG--------------------------------AAAGTGATAACAACTAC-CAATATGTACT-CGTTCCATTACATCCCC-ACCATGGATAA-------------------------------------------------------------
>CH19
-CCTCAAGAAGAAGTAATGCTGCAGTTTTATCTTTCACAAATCTAAGAATCAAAGCACGATAATTCCTCCCCTTAGCTTGCCTTCGGAGGTACTCCAAAATCCAATAACGAACACTATTGTTATA-TAACTTGAATATTAATCATAGCCACAATTCCCTCCAACTGAGTACTTGTGAAGGGGAAAATTTCTTCTCTCAAATGAGACTTC--ACCTGATAGTGAGCAAGAAGATCAACATAGCGTCGAATTGGTGATGTGAACTGTACATATCCAGGGACACCCAAACTTCCATGAGGAATTGGTCTCCTGAAGTCCATTTCCACTCGACGCATTGACCTAACATGAGCTGAGCTTCGTGCAGGTCCCTCCGGTATATAGGATAAGGAAGCAGTGGCTAGACTACTTTGCGACTGTCCTCTATAAGGAAGAGGAATGCCATGCTCTCCCCCAAATTTTGCAATAGCCTCCCCACACATTATCATCATTTCTGAAACAAGTCTCATTGCCGGACTTGTTTGATCATGAAAGTATAAGTTGATAATAGGCTCCGGATCATCTGGATTGTGAACTTTGACTCGTGTATCTATCATTGGTGTATCAATAGCTCCCTGTAA---------------------------------AATGGATTG-GACAAA-CAATATTTATT-CACTTTGTTACA----C-ACCATGGATAA---------------------------------------------GGTGAAGAT-------
>CHA37
-CCTCAAGAAGAAGCAATGACGCAATTTTATCTTTCACAAATCTAAGAATCAAAGCACGAAATTCCTTCCCCTTAGCTTGCCTTCGAAGATACTCCAATATCCAATAACGAACATTATTGTTACA-TAACTTGCATATTAAACAGTGACATCATTCCTTCCAACTGTGAGCTTGTCAAGGGGGGCGTTTCTCCTCTCAAAACAGCCTTC--ACCTGGTAGTGAGCAAGAAGATCAACATAACGTCGAATAGGTGATGTGAATTGTACATATCCAGGAACGCCCAGACTTCCATGAGGAATAGGCTTATTGAAATCCATTTCCACTCGACGCATTGACCTAACATATGCTGAGCTTCGTACAGGTCCCTCTGGCAAATAGGATAAAGAAGCAGCAACTAAATTAGACTGGGACTGTCCTCTATAAGGAAAAGGAATGCCACGCTCTGACCCAAATGTTGCAATAGCCTCCCCACACATTATCATCATCTCGGAAACAAGTCTCATTGCCGGACTTGTTGGATCATGAATGTATAAGTTGATAATAGGCTCTGGATCATCTGGATTGTGAACTTTGACTCGTGGCTCTATCATTGGTGTATCAATGGCTCCCTGTTG--------------------------------AAAGTGATAACAACTAC-CGATATGTACT-CGTTCCATTACATCCCC-ACCATGGATAA-------------------------------------------------------------
>CJ24
-CCTCCAGAAGAAGTAATGTTGCAATTTTATCTTTCACAAATCTAAGAATCAAAGCACGAAATTCCTTCCCCTTAGGTTGCCTTCGGAGGTACTCCAAAATCCAATAACGAACACTATTGTTACA-TAACTTGCATATTAATCGTAGGCATAATTCCCTCCAACTGAGTACTTGTGAAGGGGGGCATTTCTCCTCTCAAATGAGCCTTC--ACCTGATAGTGAGCAAGAAGATCAACATAGCGTCGAATTGGTGATGTGAACTGTACATATCCAGGGACACGCAAACTTCCATGAGGAATAGGCCTCCTGAAGTCCATTTCCACTCGACGCATTGACCTAACATAAGCTGAGCTTCGTGCAGGTCCCTCTGGTAGATAGGATAAGGAAGCAGCAGCTAGACTAGATTGCGACTGTCCTCTATAAGGAAGAGGAATGCCATGCTCTCCCCCAAATTTTGCAATAGCCTCCCCACACATTATCATCATTTCTGAAACAAGTCTCATTGCCAGACTTGTTGGATCATGAAGGTATAAGTTGATAATAGGCTCTGGATCATCTGGATTGGGAACTTTGACTCGTGCATCTATCATTGGTGTATCAATAGCTCCCTGTTA--------------------------------AAATGCGATG-GACCAA-CAGTATTTACT-TACTCTAATACATCCTC-ACCGTGGATAAT--------------------------------------------AGTACATGTTATATAC
>CK7
-CCTCAAGAAGAAGTAATGCCGCAATTTTATCTCTCACAAATCTAAGAATCAAAGCACGAAATTCCCTCCCCTTAGCTTGCCTTCGGAGGTACTCCAATATCCAATAACGAACAGAATTGTTACA-TAACTTGCGTATTAATCATAGGCATAATTCCCTCCAACTGAGAACTTGTGAAGGGGGGCATTTCTCCTCTCAAAACAGCCTTC--ACCTGGTAGTGAGCAAGAAGATCAACATAACGTCGAATTGGTGATGTGAATTGTACATATCCAGGGAGACCCAAACTTCCATGAGGAATAGGCCTTCTGAAGTCCATTTCCACTCGACGCATTGACCTAACATAAGCTGAGCTTCGTACAGGTCCCTCTGGCAAATAGGGTAAGGAAGCAGCAGCTAGACTAGATTGAGACTGTCCCCTATAAGGAAAAGGAATGCCATGCTCTGCCCCAAATCTTGCAATAGCCTCCCCACACATTATCATCATTTCTGAAACAAGTCTCATTGCCGGACTTGTTGGTTCATGAAGGTATAAGTTGATAATAGGTTCTGGATCATCTGGATTGGGAACTTTGACTCGTGTATCTATCATTGGTATATCAATAGCTCCCTGT-------------------------------------------------------------CT-CACTCTGTTACATCCCC-GCTGTGGATAA-------------------------------------------------------------
>CL6
TCCTCAAGAAGAAGTAATGCCGCAATTTTATCTCTCACAAATCTAAGAATCAAAGCACGAAATTCCTTCCCCTTAGCTTGCCTTCGGAGGTACTCCAATATCCAATAACGAACAGAATTGTTACA-TAACTTGCGTATTAATCATAGGCATAATTCCCTCCAACTGAGAACTTGTGAAGGGGGGCATTTCTCCTCTCAAAACAGCCTTC--ACCTGGTAGTGAGCAAGAAGATCAACATAACGTCGAATTGGTGATGTGAATTGTACATATCCAGGGAGACCCAAACTTCCATGAGGAATAGGCCTTCTGAAGTCCATTTCCACTCGACGCATTGACCTAACATAAGCTGAGCTTCGTACAGGTCCCTCTGGCAAATAGGGTAAGGAAGCAGCAGCTAGACTAGATTGAGACTGTCCCCTATAAGGAAAAGGAATGCCATGCTCTGCCCCAAATCTTGCAATAGCCTCCCCACACATTATCATCATTTCTGAAACAAGTCTCATTGCCGGACTTGTTGGTTCATGAAGGTATAAGTTGATAATAGGTTCTGGATCATCTGGATTGGGAACTTTGACTCGTGTATCTATCATTGGTATATCAATAGCTCCCTGT-------------------------------------------------------------CT-CACTCTGTTACATCCCC-GCTGTGGATAAT--------------------------------------------AGCTCATGTCATATAC
>CM9
-CCTTAAGAAGAAGCAATTCTGCAATTTTATCTTTGACAAATCTAAGAATCAAAGCAAGAAATTCCTTCCCTCT---TTGCCTTCGGAGGTACTCTAAAAGCCAATAACGAATGCTATTGTTATA-TAACTTGCACATCAATCACATGATTAATTCCTTCCAACTGAGCACTCGTGAATGGAAGAATTTCTCCTCTCAAATAAGCCTTC--ACTTGATAGTGAGCAAGAAGATCAACATAGCGTCGAATTGGTGATGTGAACTGCACATATCCAGGGACACCCATTATTTTATGAGGAATAGGCCCCCAGAAGTTCATTTCTACTCGACGCATTGACCTAACATAAGCTGAGCTTCGTGCAGGTCCCTCTGGTACATAGGAGAAGGAAGCAGCAGCTAGACTGCTTTGTGACTGTCCTCTATAAGGAAGAGAAATGCCATGCTCTCCCCCGAATCTCGCAACAGCCTCCCCACACATTATCATCATTTCTTTAACTAGTCTCATTGCCAGACTTGCTTGATCCTGAAGGTATACATTGATAATAGGCTCTGGATCATCTGGATTGGGAACTTTGACTAGTGCGTCTATTGATGTTGTATCAATAGCTCCCTGTTG--------------------------------AAATATGATG-GACCAACAAATATTTATG-AACTATGTTACATGCCC-ACTGTGGAGGTCTAA-----------------------------------------AGTACATGTCATATGC
>CO8
ACCTTAAGAAGAAGCGATTCTGCAATTTTATCATTGACAAATCTAAGAATCAAAGCAAGAAATTCCTTCCCCTT---TTGCCTTCGGAGGTACTCTAAAAGCCAATAACGAATGCTATTGTTATA-TAACTTGCACATCAATCATATGATTAATTCCTTCCAACTGACCACTTGTGAATGGAACAATTTCACTTCTCAAATAAGCCTTC--ACTTGATAGTGAGCAAGAAGATCAACATAGCGTCGAATTGGTGATGTGAACTGCACATATCCAGGGACACCCATTATTTTATGAGGAATAGGCTTCTGGAAGTTCATTTCTACTCGACGCATTGACCTAACATAAGCTGAGCTTCGTGCAGGTCCCTCTGGTACATCGGAGAAGGAAGTAGCAGCCAGACTGCTTTGTGACTGGCCTCTATAAGGAAGAGGAATGCCATGCTCTTCCCCGAATCTCGCGACAGCCTCCCCACACATTATCATCATTTCTGTAACTAGTCTCATTGCCAGACATGCTCGATCCTGAAGGTATACATTGATAATAGGCTCTGGATCATCTGGATTGGGAACTTTGACCAGTGAGTCTATTGATGATGTATCAATAGCTCCCTGTTG--------------------------------AAATATGATG-GACCAAAAAATATTTATG-AACTATGTTACATGCCC-ACTGTGGAGGTCTAA---------------------------------------------------------
>CR44
-CCTCAACAAGAAGTAATGCTGCCATCTTGTTTTTAACAAATCGAAGGATCAAAGCACGAAATTGCTTCTCCCTAGGTTGTCTTCGAAGGTATTCCAAGAGCCAATACCGCAAACTACTGTTACA-AAACTCGCATATTAATTAGCGACATAAATCCCTCCAACTGGCCACTTGAGTAGGGTGGGTTTTCACCTCTCAGAACAGCCTTC--ACCTGGTAGTGAGCAAGAAGATCAACATAACGGCGAATTGGGGATGTGAATTGTACATAGCCTGGAACACCAAGTATTCGATGCAGAATAGGCTTTCTAAAGTCCATTTCAACTGAACGCATCGTCCTGACATAAGCTGAGCTTCGGACAGGTCCCTCTGGTAAATATGATATTGAAGATACAGAGAGATTGGTCTGAGACTGTCCCCTGTAAGGTAAAGGAACTGCATTCCTTGCTCCAAAAGATGCTATAGCCTCTCCACACAGTATCATCATTTCCGAGACAAGGCGCATTGCTGGATCTGTCTGATCCTGGAGGTATAAATTGATCAAAGGCTCTGGATCATCTGGATTGGGCACTTTTACCCGTGCTTCTATTGTGGGCGTATCAATGGCCCCCTGTAAAATCCAGCAAAA-------------AGCATCAAGATGCATAT--------------------------------------------------------------------------------------------------------------
>DB53
-CCTTAACAAGAAGCAATGATGCTGTTCTATCTTTCACAAATCTAAGAATCAAAGCATGAAATTCCATCTCCTGAGGTTGCCTTCGAAGATATTCCAAAATCCAATAGCGAACACTATTGTTACA-CA----GCACATTAGCAAGTTGTGCCATTCCCTCCAATTGACCACTTGAAAAGGGTGGACTTTCTCCTCTCAAAACAGCCTTC--ACCTGGTAGTGAGCAAGAATATCCACATAACGACGAATTGGTGATGTGAATTGTACATATGCACAAACGCCCAGACCGTGATGAGGAATAGGCTTTCTGTAGTCCATTTCTACTGCACGCAATGTCCTAACCAAAGAAGAACTTCGTACAGGTCCCTCTGGTAAATGTGATAAAGAAGGAAAAGCGATATTAGACTGAGACTGTCCCCTATAGGGAAGAGGAATCCCATGCTCAGCACCAAATAATGCAACAGCCTCTCCACAAAGTATCATCATTTCAGAGACAAGTCTATTTGCTGGACTCAATTGATCCTGAATATACAAGTTAATAGTAGGCTCTGGATCATCTGGATTAGGCACTTTGATCCGTGCATCGATCATGGGTGTATCAATGGCTCCCTGTAAAGTGCAACAATTT----------CAA-AGTTCCAAC-TAACA--------CATTATGAACT-CACTCTGCAACATCGAA-ATTGTGGAGAATGCTAA-------------------------------------------------------
>DC1
-CCTTAACAAGAAGCAACGATGCTGTTTTATCTTTCACAAATCTAAGAATCAAAGCATGAAATTCCATCTCCTGAGGTTGCCTTCGAAGATATTCCAAAATCCAATAGCGAACACTATTGTTACA-CA----GCACATTAGCAAGTTGTGCCATTCCCTCCAATTCACCACTTGAAAAGGGTGGACTTTCTCCTCTCAAAACAGCCTTC--ACCTGGTAGTGAGCAAGAATATCCACATAACGACGAATTGGTGATGTGAATTGTACATATGCACAAACGCCCAGACCGTGATGAGGAATAGGCTTTCTGTAGTCCATTTCTACTGCACGCAATGTCCTAACCAAAGAAGAACTTCGTACAGGTCCCTCTGGTAAATGTGATAAAGAAGGAAAAGCGATATTAGACTGAGAATGTCCCCTATAGGGAAGAGGAATCCCATGCTCAGCACCAAATAATGCAACAGCCTCTCCACAAAGTATCATCATTTCAGAGACAAGTCTATTTGCTGGACTCATTTGATCCTGAATATACAAGTTAATAGTAGGCTCTGGATCATCTGGATTAGGCACTTTGATCCGTGCATCGATCATGGGTGTATCAATGGCTCCCTGTAAAGTGCAACAATT---------------AGTTCCAAC-TAACA--------CATTATGAACT-CACTCTGCAACATCCGA-ATTGTGGAGAATGCTAA-------------------------------------------------------
>DD1
-CCTCGACAAGAAGTAATGATGCTGTTTTATCTTTCACAAATCTGAGAATCAAAGCTTGAAATTCAGTCTCCTGTGGTTGCCTTCGAAGATACTCCAAAATCCAATAGCGAACACTATTGTTACA-CA----GCACATTAGCAATTTGTGCCATTCCCTCCAATTGACCACTCGAAAAGGGTGGACTTTCTCCTCTCAAAACAGCCTT---ACCTGGTAGTGAGCAAGAATGTCAACATAACGACGAATTGGTGATGTGAATTGTACATATGCACAAACACCCAGACCGTGATGAGGAATAGGCTTTCTGTAGTCCATTTCTACTGCACGCAAAGTCCTAACCAAAGACGAGCTTCGTACAGGTCCCTCTGGTAAATGTGATAAAGAAGGAAAAGCAATATTAGACTGAGAATGTCCCCTATAGGGAAGAGGAATCCCATGCTCAGCACCAAATAATGCAACAGCCTCTCCACAAAGTATCATCATTTCAGAGACAAGTCTATTTGCTGGACTCATTTGATCCTGAATATACAAGTTAATAGTAGGCTCTGGATCATCTGGATTAGGCACTTTGATCCGTGCATCTATCATGGGTGTATCAATGGCTCCCTGTAAAGTGCAACAATTT----------CAATAGTTCCAAC-TAACA--------CATTATGAACT-CACTCTACAACATCCCA-ATTGTGGAGAATGCTA--------------------------------------------------------
>DIM50
-CCTCAACAAGAAGTAATGATGCTATTTTATCTTTCACAAATCTGAGAATCAAAGCATGAAATTCCTTCTCCTGTGGTTGCCTTCGAAGATACTCCAAAATCCAATAGCGAACACTATTGTTACA-CA----GCACATTAGCAATTTGTGCCATTCCCTCCAATTGACCACTTGAAAAGGGTGGAGTTTCTCCTCTCAAAACAGCCTTC--ACCTGGTAGTGAGCAAGCATGTCAACATAACGACGAATTGGCGATGTGAATTGTACATATGCACAAACACCCAGACCGTGATGAGGAATAGGCTTTCTGTAGTCCATTTCTACTGCACGCAAAGTCCTAACCAAAGACGAGCTTCGTACAGGTCCCTCTGGTAAATGTGATGAAGAAGGAAAAGCAATATTAGACTGAGAATGTCCCCTATAGGGAAGAGGAATCCCATGCTCAGAACCAAATAATGCAACAGCCTCTCCACAAAGTATCATCATTTCAGAGACAAGTCTATTTGCTGGACTCATTTGATCCTGAATATACAAGTTAATAGTAGGCTCTGGATCATCTGGATTAGACACTTTGATCCGTGCATCTATCATGGGTGTGTCAATGGCTCCCTGTAAAGTGCAACAATTT----------CAATAGTTCCAAC-TAACA--------CATTATGAACT-CACTCTACAACATCTCA-ATTGTGGAGAATGCTAA-------------------------------------------------------
>EN45
--CTCAACAAGAAGTAATGCTGCCATTTTATCTTTCACAAATCGTAGTATCAAGGCACGAAATTGCTTCTTCCTAGGTTGCCTCCGAAGGTACTCCAACAGCCAATACCGCAGACTACTGTTATA-AAACTCGCATATTAATTAGTGACATAAATCCCTCCGGCTGGCCACTTGAGTAGGGTGGGTTTTCACCTCTCAGAACAGCCTTC--ACCTGGTAGTGTGCAAGAAGATCAACATAACGGCGAATTGGGGATGTGAATTGTACATAGCCTGGAACACCAAGTATTCCATGCACAATAGGCTTTCTGAAGTCCATTTCAACCGAACGCATTGTCCTGACATAAGCTGAGCTTCGGACAGGTCCCTCTGGTAAATATGACATTGAAGATACAGAAAAATTAGACTGAGACTGTCCTCCGTAAGGTAAGGGAACTGCATTCCTTGCTTCAAAAGATGCTACAGCCTCTCCACACAGTATCATCATTTCTGAGACAAGCCGCATTGTTGGTTCCGTCTAATCCTGAAGGTATAAATTAATCAAAAGCTCTGGATCATCTGGATTGGGTACTTTGACCCGTGCCTCTATCGTGGGTGTGTCAATGGCCCCCTCTAGAAGATTTTGCAG---------------------------------------------------------CTATTTCTCT-------------------------------------------------------------------------
>FC13
-CCTTAAGAAGAAGCAATTCTGCAATTTTATCTTTCACAAATCTAAGAATCAAAGCACAAAATTCCTTCCCCCT---TTGCCTTCGGAGGTACTCCAAAATCCAATAGCGAATGCTATTGTTACA-TAACTTGCACATCAATCACATGATTAATTCCCTCCAACTGAGCACTCGTGAATGGGAGAATTTCTCCTCTCAAATAAGCCTTC--ACTTGATAGTGAGCAAGAAGATCAACATAGCGTCGAATTGGTGATGTGAACTGCACATATCCAGGGACACCCAAAATTCCATGAGGAATGGGCCTCCAGAAGTTCATTTCCGCTCGACGCATTGACCTAACATAAGCTGAGCTTCGTGCAGGTCCCTCTGGTATATAGGAGAAGGAAGCAGCAGCTAGACTGCTTTGTGACTGTCCCCTATAAGGAAGAG------------------------------------------------------------------------------------------------------------------------------------------------------------------------------------------------------------------------------------------------------------------------------------------------------------------------------------------------
>FTS1
-CCTTAACAAGAAGCAATGATGCTGTTTTATCTTTCACAAATCTAAGAATCAAAGCATGAAATTCCATCTCCTGAGGTTGCCTTCGAAGATATTCCAAAATCCAATAGCGAACACTATTGTTACA-TA----GCACATTAGCAAGTTGTGCCATTCCCTCCAATTGACCACTTGAAAAGGGTGGACTTTCTCCTCTCAAAACAGCCTTCATACCTGGTAGTGAGCAAGAATATCCACATAACGACGAATTGGTGATGTGAATTGTACATATGCACAAACGCCCAGACCGTGATGAGGAATAGGCTTTCTGTAGTCCATTTCTACTGCACGCAATGTCCTAACCAAAGACGAACTTC---------------------------------------------------------------------------------------------------------------------------------------------------------------------------------------------------------------------------------------------------------------------------------------------------------------------------------------------------------------------------------------------------------------------------
>FTS2
-CCTTAACAAGAAGCAATGATGCTGTTTTATCTTTCACAAATCTAAGAATCAAAGCATGAAATTCCATCTCCTGAGGTTGCCTTCGAAGATATTCCAAAATCCAATAGCGAACACTATTGTTACA-TA----GCACATTAGCAAGTTGTGCCATTCCCTCCAATTGACCACTTGAAAAGGGTGGACTTTCTCCTCTCAAAACAGCCTTC--ACCTGGTAGTGAGCAAGAATATCCACATAACGACGAATTGGTGATGTGAATTGTACATATGCACAAATGCCCAGACCGTGATGAGGAATAGGCTTTCTGTAGTCCATTTCTACTGCACGCAATGTCCTAACCAAAGACGAACTTCGTACAGGTCCCTCTGGTAAATGTGATAAAGAAGGAAAAGCAATATTAGACTGAGAATGTCCCCTATAGGGAAGAGGAATCCCATGCTCAGCACCAAATAATGCAACAGCCTCTCCACAAAGTATCATCATTTCAGAGACAAGTCTATTTGCTGGACTCATTTGATCCTGAATATACAAGTTAATAGTAGGCTCTGGATCATCTGGATTAGGCACTTTGATCCGTGCATCGATCATGGGTGTATCAATGGCTCCCTGTAAAGTGCAACAATTT----------CAA-AGTTCCAAC-TAACA--------CATTATGAACT-CACTCTGCAACATCCGA-ATTGTGGAGAATGCTAA-------------------------------------------------------
>GG1
ACCTCAACAAGAAGTAATGCTGCTATTTTGTCTTTCACAAATCGAAGGATCAAAGCACGAAATTGTTTATTCCTAGGTTGTCTTCGAAGGTACTCCAACAGCCAATATCGAAGACTGCTGTTATATATACTCGCATATTTATTAGTGGCATCATTCCCTCCAACTGGCCACTTGAGAAAGGTGGGTTTTCACCTCTCAAAACAGCCTTCATACCTGGTAGTGAGCAAGAAGATCCACATAACGGCGAATTGGGGATGTGAATTGTACATATCCTGGGACCCCAAGTATTGCATGTGGAAGAGCCTTTCTGAAGTCCATTTCCACTGGACGCATTGTCCTAACATAAGCTGAGCTTCGGACTGGTCCCTCTGGTAAATAGGATAATGAAGCCATGGAGAGATTGCCCTGAGACTGACCTCTATAAGGTAAAGGAACGGCATTCCTCACACCAAAAGATGCTATAGCTTCTCCACACAATATCATCATTTCGGAGACAAGCCGCATTGCTGGATCTGTCTGATCTTGAAGGTATAAATTGATTAAAGGATCTGGATCATCTGGATTCGGCACTTTGATCCGTGCCTCAATCGTGGGTGTATCAATGGCCCCCTATAAAATAGAAG---------------CAACTATTAAAATATGAAA--------CAAGTTTGGCA-AATGAAATGAGATATCA-AAAATCAATATTTCTGTCAATTTTTCACGAAGTCGAAATTTGGAGAAATATGATTTTGAGTAAGGTCCTCAA
>HB41
-CCTCAACAAGAAGCAATGATGCTATTTTATCTTTTACAAATTTAAGAATCAAAGCACAAAATTCTTTCTCCTGAGGTTGCCTTCGAAGATACTCCAACATCCAATAGCGAAGACTACTGTTACA-TA-----CACATTAGCAAGTTGTACCTTTGCCTCCAACAGACCACTTGAAAAAGGTGGACTTTCTCCTCTCAAAACAGCCTTC--ACCTGATAGTGAGCAAGAAGATCAACATAACGACGAATTGGTGACGTGAATTGTACATATGCACAAATACCCAGACCATGGTGAGGAATAGGCTTTCTGAAGTCCATTTCTACTGCACGCAATGTCCTAATCAAAGCTGAGCTTCGTACAGGTCCCTCTGGGAAATGGGATACAGAAGGAAAAGCAATACTAGACTGAGGATGTCCCCTATAAGGAAGAGGAATCCTGTGCTCAGCACCAAATAATGCAACAGCCTCTCCACAAAGTATCATCATTTCTGAGACAAGTCTATTTGCTGGACTCATTTGATCCTGAATATACAAGTTAATAGTAGGCTCTGGATCATCTGGATTAGGCACTTTGATCCGTGCATCTATCATGGGTGTATCAATGGCTCCCTGTAAA-------------------------TAGTTCCAACATAACA--------CATTGTGCACT-CACTCTACAACATCCCA-ATTGTAGAGAATGCTAA-------------------------------------------------------
>JO20
-CCTCGAGAAGAAGTAATGCTGCAGTTTTATCTTTCACAAATCTAAGAATCAAAGCACAATAATTCCTCTCCTTAGATTGCCTTCGGAGGTACTCCAAAATCCAATAACGAACACTATTGTTATA-TAACTTGATTATTAATCGTAGCCATAATTCCCTCCAACTGAGTATTTGTGAAGGGTAAAATTTCTCCTCTCAAATGAGACTTC--ACCTGATAGTGAGCAAGAAGATCAACGTAGCGTCGAATTGGTGATGTGAACTGTACATATCCGGGCACACCCAAACTTCCATGAGGAATAGGCCTCCTGAAGTCCATTTCCACTCGACGCATTGATCTAACATGAGCTGAGCTTCGTGCAGGTCCCTCCGGTATATAGGATAAGGAAGCAGTGGCTAGACTACTTTGCGACTGTCCTCTATAAGGAAGAGGAATGCCATGCTCTCCCCCAAATTTCGCAATAGCCTCCCCACACATTATCATCATTTCTGAAACAAGTCTCATTGCCGGACTTGTTTGATCATAAAGGTATAAGTTGATAATAGGCTCTGGATCATCTGGATTGGGAACTTTGACTTGTGTATCTCTCATTGGTGTATCAATAGCTCCCTGTAA------------------------------TGGAATGGATTG-GACAAA-CAATATTTATT-CACTCTGTTGCATGCCC-ACTACGGATAAT--------------------------------------------AGTACATGTCATATAC
>JU21
-CCTCGAGAAGAAGTAATGCTGCAGTTTTATCTTTCACAAATCTAAGAATCAAAGCACAATAATTCCTCTCCTTAGATTGCCTTCGGAGGTACTCCAAAATCCAATAACGAACACTATTGTTATA-TAACTTGACTATTAATCGTAGCCATAATTCCCTCCAACTGAGTATTTGTGAAGGGTAAAATTTCTCCTCTCAAATGAGACTTC--ACCTGATAGTGAGCAAGAAGATCAACGTAGCGTCGAATTGGTGATGTGAACTGTACATATCCGGGGACACCCAAACTTCCATGAGGTATAGGCCTCCTGAAGTCCATTTCCACTCGACGCATTGACCTAACATGAGCTGAGCTTCGTGCAGGTCCCTCCGGTATATAGGATAAGGAAGCAGTGGCTAGACTACTTTGCGACTGTCCTCTATAAGGAAGAGGAATGCCATGCTCTCCCCCAAATTTCGCAATAGCCTCCCCACACATTATCATCATTTCTGAAACAAGTCTCATTGCCGGACTTCTTTGATCATAAAGGTATAAGTTGATAATAGGCTCTGGATCATCTGGATTGGGAACTTTGACTTGTGTATCTATCATTGGTGAATCAATAGCTCCCTGTAA------------------------------TGGAATGGATTG-GACAAA-CAATATTTATT-CACTTTGTTGCATGACC-ACTACGGATAAT--------------------------------------------AGTACATGTCATATAC
>LF2
-CCTCAACAAGAAGCAATGATGCTGTTTTATCTTTCACAAATCTAAGAATCAAAGCACGAAATTCCTTCTCCTGAGATTGCCTTCGAAGATACTCTAATATCCAATAGCGAATGCTGTTATTACA-TA----GCACATTAGCAAGTTGCGTCATTCCCTCTAACTGACCACTTGAAAAGGGTGGACTTTCTCCTCTCAATACAGCCTTC--ACCTGGTAGTGAGCAAGAAGATCACCATAACGTCGAATTGGTGATGTGAATTGTACATATGCACAAACACCCAGACCATGGTGAGGAATAGGCTTTCTGAAGTCCATTTCTACCGCACGCAATGTCCTAACCAAAGCTGAGCTTCGTACAGGTCCCTCTGGTAAATGGGATACAGAAGGAAAAGAAATATTAGACTGAGGATGTCCCCTATAGGGAAGAGGAATCCCGTGCTCAGCACCAAATAATGCAACAGCCTCTCCACAAAGTATCATCATTTCTGAGACGAGTCTATTTGCCGGACCCATTTGATCCTGAACATACAAGTTAATAGTAGGCTCTGGATCATCTGGATTAGGTACTTTAATCCGTGCATCTATCGTGGGTGTATAAATGGCTCCCTGTAA--------------------------------------------------------------------------------------------------------------------------------------------------------
>MC0
-CCTCAACAAGAAGCAATGATGCTGTTTTGTCTTTCACAAATCTAAGAATCAAAGCACGAAATTCTTTCTCCTGAGGCTGCCTTCGAAGGTACTCCAAAACCCAATAGCGAACACTATTGGTACA-TA----GCACATTAGCAACTTGTGTCATTGCCTCCAACTGACCACTTGAAAAGGGTGGACTTTGTCCTCTCAAAACAGCCTTC--ACCTGGTAGTGAGCAAGAAGATCAACATAACGACGAATTGGTGACGTGAATTGTACATATGCACAAATACCCAGACCATGGTGAGGAACAGGCTTTTTGAAGTCCATTTCTATTGCACGCAATGTCCTAATCAAAGCTGAGCTTCGTACAGGTCCCTTTGGGAAATGGGATA---AAGGAGCAGCAATATTAGACTGAGAATGTCCCCTATAGGGAAGAGGAATCCCGTGCTCAGCACCAAACAATGCAACAGTCTCTCCACAAAGTATCATCATTTCTGAGACAAGTCTATTTGCTGGACTCATTTGATCCTGAATATATAAGTTAATAGTAGGCTCTGGATCATCTGGATTAGGCACTTTGATCCTTGCATCTATCATGGGTGTATCAATGGCTCCCTGTGAAGTGCACCAATT---------------AGTTCCAACATAATA--------CATTATGCAGT-CACTCTACAATTTCTCA-GTCATGGAGAACGCCAA-------------------------------------------------------
>MT0
-CCTGAACAAGAAGCAATGATGCTATTCTATCTTTCACAAATCTAAGAATCAAAGCACGAAATTCCTTCTCCTGGGGTTGCCTTTGAAGATACTCCAACATCCAATAGCGAACACTGTTGTTACA-TA----GCACATTAGCAAGTTGTGTCATTCCCTCCAACTGACCACTTGAAAACGGTGGACTTTCTCCCCTCAAAACAGCCTTCATACCTGGTAGTGAGCAAGAATATCAACATAACGACGAATTGGTGATGTGAATTGTACATATGCACAAACACCCAGACCATGGTGAGGATTAGGCTTTTTGAAGTCCATTTCCACTGCACGCAATGTCCTAACTAAAGCTGAGCTTCGTACAGATCCCTCTGGTAAATGAGATAAAGAAGGAAAACCAAAATTAGACTGAGAATGTCCCCTATAGGGAAGAGGAATCCCGTGCTCAGCACCAAATAATGCAACAGCCTCTCCACAAAGTATCATCATTTCTGAGACAAGTCTATTTGCTGAACTCATTTGATCCTGAATATATAAGTTAATAGTAGGCTCTGGATCGTCTGCATTAAGCACTTTGATCCGGGCGTCTATCATGGGTGTATCAATGGCTCCCTGTAAAGTGCACCAATTT----------CAATAGTTCCAACATAACA--------CATTATGAACT-AACTCTACAACATCCCA-GTTGTGAAGAATGCAAA-------------------------------------------------------
>NN48
-CCTCAACAAGAAGCAATGATGCTGTTTTATCTTTCACAAATCTAAGAATCAAAGCATGAAATTCCTTCTCCTGAGGTTGCCTTCGAAGATACTCCAAAATCCAATAGCGAACACTATTGTTACA-CA----GCACATTAGCAAGTTGTACCATTCCCTCCAATTGACTACTTGAAAAGGGTGGACTTTCTCCTCTCAAAACAGCCTTC--ACCTGGTAGTGAGCAAGAATATCAACATAACGACGAATTGGTGATGTGAATTGTACATATGCACAAACACCCAGACCGTGATGAGGAATAGGCTTTCTGTAGTCCATTTCTACTGCACGCAATGTCCTAACCAAAGATGAGCTTCGTACAGGTCCCTCTGGTAAATGTGATGAAGAAGGAAAAGCAATATTAGACTGAGAATGTCCCCTATAGGGAAGAGGAATCCCATGCTCAGCACCAAACAATGCAACAGCCTCTCCACAAAGTATCATCATTTCCGAGACAAGTCTATTTGCTGGACTCATTTGATCCTGGATATACAAGTTAATAGTAGGCTCTGGATCATCTGGATTAGCCACTTTGATCCGTGCATCTATCATGGGTGTATCAATGGCTCCCTGTTAAGTGCACCAATTT----------TG--------AGT-TCAGG--------AAACATTAACT-CACCTTACAACATCCCA-ATTGTGGAGAATGCTAA-------------------------------------------------------
>PA42
-CCTCAACAAGAAGCAATGATGCTGTTTTATCTTTCACAAATCTAAGAATCAAAGCACGAAATTCCTTCTCCTGAGCTTGCCTTCGAAGATACTCCAACACCCAATAGCGAACACTATTGTTACA-TA----GCACATTGGCAAGTTGCGTCATTCCCTCCAACTGACCGCTTGAAAAGGGTGGACTTTCTCCTCTCAGAACAGCCTTC--ACCTGGTAGTGAGCAAGAACATCAACATAGCGACGAATTGGTGACGTGAATTGTACATATGCACAAACACCCAGACCTTGGTGAGGAATAGGCTTTTTGAAGTCCATTTCTACTGCACGCAATGTCCTAATCAAAGCTGAGCTTCGTACAGGTCCCTCAGGGAAATGGGATCTAGACGGAAGAGCAATATTAGAGTGAGAATGTCCCCTATAGGGAAGAGGAATTCCGTGCTCAGCACCAAATAATGCAACAGCCTCTCCACAAAGTATCATCATTTCTGAGACAAGTCTATTTGTTGGACTCATTTGATCCTGAATATACAAGTTAATCGTAGGCTCTGGATCATCTGGTTTATGCACTTTGATCCGTGCATCTATCATGGGTGTATCAATGGCTCCCTGTAAAGTGCACCAAT-----------------GTTCCAACATAACA--------CATTTTGCACT-CACTCTACAACATACCA-GTTGTGGAGAATGCTAACTGCACAC-----------------------------------TGAATAGTATTT
>PB33
------------------------------------------------------------------------------------------------------------------------------------------------------------------------------------------------------------------------------------------AACATTACGACAATGTG-------AAATTCCACTCAT---------TTCAATGTTGCATGAGGAAGAGGTTTTCTGAAATCCATTTTGACTCAACGCATTGTCTTCACATACGTTTATCTTTAGACAGGTCCCTCAAGTAAATAGGATAAAGAAGAAACAAAGATATTAGTGTGTGACTATCCCCGGTATGGTAAAGGAATGTTATTCTTCTCCTCAAATTATGCAATTTCCTCTCCACATAGTATCATCATTTCTAAGACGAGCCTCATAGCTGGATTTGATTGTTCTTGTAGATATGGATTAATTGAAGGCTCTGAATCATATGGATTGGGAACTTTGACTTGTGCCTCTATCATAGGTGTATCAATGGTTCCTTGATGACATTGCCATTTCAAGAGGAGAAAAACAACTTCGAAAAGCAA-----ATTCAGGT--GATT----CCTCTTCAATATTT-AATGTAAGCAACTCTGAAGGTCT----------------------------GAAGTAGAACAACTGATACAC
>PF1
-CCTCAACAAGAAGCAATGATACTTTTTTATCTTTCACAACTCTAAGAATCAAAGCATGAAATTCCTTCTCCTGAGGTTGCCTTCGAAGATACTCCAACATCCAATAGCGAACACTATTGTTACA-TA----GCACGTTAGCAAGTTGTGTCATTCCCTCCAACTGACCACTTGAAAAGGGTGGACTTTCTCCTCTCAAAACAGCCTTC--ACCTGGTAGTGAGCAAGAATATCAACATAACGACGAATTGGTGATGTGAATTGGACATATGCACAAACACCCAGACCTTGGTGAGGAATAGGCTTTTTGAAGTCCATTTTTACCGCACGCAATGTTCTAACCAAAGCTGAGCTTCGTACAGGTCCCTCTGGTAAATGGGATAAAGAAGGATCAGCAATATTAGACTGAGAATGTCCCCTATAGGGAAGAGGAATCCCATGCTCAGCACCAAATAATGCAACAGCCTCTCCACAAAGTATCATCATTTCTGAGACAAGTCTATTTCCTGGACTCATTTGATCCTGAATATATAAGTTAATAGTAGGCTCTGGATCATCTGGATTATGCACTTTGATCCGTGCATCTATCATGGGTGTATCAATAGCTCCCTGTAAAGTGCAACAATTT----------CAATATTTCCAACATTACA--------CTTCATGAACT-CGTTCCACAACATCCCA-ATTGTGGAGAATGCTAA-------------------------------------------------------
>PFM1
-CCTCAACAAGAAGCAATGATGCTGTTTTATCTTTCACAAATCTAAGAATCAAAGCACGAAATTCCTTCTCCTGAGGTTGCCTTCGAAGATATTCCAACACCCAATAGCGAACACTATTGTTACA-TA----GCACATTGGCAAGTTGGGCCATTCCCTCCAACTGACCGCTTGAAAAGGGTGGACTTTCTCCTCTCAGAACAGCCTTC--ACCTGGTAGTGAGCAAGAATATCAACATAACGACGAATTGGTGACGTGAATTGTACATATGCACAAAGACCCAGACCTTGGTGAGGAATAGGCTTTTTGAAGTCCATTTCTACTGCACGCAATGTCTTAATCAAAGCTGAGCTTCGTACAGGTCCCTCTGGGAAATGGGATATAGAAGAAAGAGCAATATTAGACTGAGAATGTCCCCTATAGGGAAGAGGAATCCCGTGCTCAGCACCAAATAATGCAACAGCCTCTCCACAAAGTATCATCATTTCTGAGACAAGTCTATTTGCTGGACTCATTTGATCCTGAACATATAAGTTAATCATAGGCTCTGGATCATCTGGATTAGGCACTTTGATCCGTGCATCTATCATGGGTGTATCAATGGCTCCCTGTAAAGTGCACCAATT---------------AGTTCCAACATAACA--------CATATTGCACT-CACTCTACAACATCCCA-GTTGTGGAGAATGCTAA-------------------------------------------------------
>PH2
-CCTCAACAAGAAGCAATGATACTTTTTTATCTTTCACAACTCTAAGAATCAAAGCATGAAATTCCTTCTCCTGAGGTTGCCTTCGAAGATACTCCAACATCCAATAGCGAACACTATTGTTACA-TA----GCACGTTAGCAAGTTGTGTCATTCCCTCCAACTGACCACTTGAAAAGGGTGGACTTTCTCCTCTCAAAACAGCCTTC--ACCTGGTAGTGAGCAAGAATATCAACATAACGACGAATTGGTGATGTGAATTGTACATATGCACAAATACCCAGACCTTGGTGAGGAATAGGCTTTTTGAAGTCCATTTTTACCGCACGCAATGTTCTAACCAAAGCTGAGCTTCGTACAGGTCCCTCTGGTAAATGGGATAAAGAAGGATCAGCAATATTAGACTGAGAATGTCCCCTATAGGGAAGAGGAATCCCATGCTCAGCACCAAATAATGCAACAGCCTCTCCACAAAGTATCATCATTTCTGAGACAAGTCTATTTCCTGGACTCATTTGATCCTGAATATATAAGTTAATAGTAGGCTCTGGATCATCTGGATTATGCACTTTGATCCGTGCATCTATCATGGGTGTATCAATAGCTCCCTGTAAAGTGCAACAATTT----------CAATATTTCCAACATTACA--------CTTCATGAACT-CGTTCCACAACATCCCA-ATTGTGGAGAATGCTAA-------------------------------------------------------
>PS30
-CCTCAACAAGAAGCAATGATGCTGTTTTATCTTTCACAAATCTAAGAATCAAAGCACGAAATTCCTTCTCCTGAGGTTGCCTTCGAAGATACTCCAACACCCAATAGCGAACACTATTGTTACA-TA----GCACATTGGCAAGTTGTGTCATTCCCTCCAACTGACCGCTTGAAAAGGGTGGACTTTCTCCTCTCAGAACAGCCTTC--ACCTGGTAGTGAGCAAGAACATCAACATAGCGACGAATTGGTGACGTGAATTGTACATATGCACAAACACCCAGACCTTGGTGAGGAATAGGCTTTTTGAAGTCCATTTCTACTGCACGCAATGTCCTAATCAAAGCTGAGCTTCGTACAGGTCCCTCTGGGAAATGGGATCTAGACGGAAGAGCAATATTAGAGTGAGAATGTCCCCTGTAGGGAAGAGGAATCCCGTGCTCAGCACCAAATAATGCAACAGCCTCTCCACAAAGTATCATCATTTCTGAGACAAGTCTATTTGTTGGACTCATTTGATCCTGAATATATAAGTTAATCGTAGGCTCTGGATCATCTGGATTAGGCACTTTGATCCGTGCGTCTATCATGGGTGTATCAATGGCTCCCTGTAAAGTGCACCAATT---------------AGTTCCAACATAACA--------CATTTTGCACT-CACTC-------------------------------------------------------------------------------------
>PSF43
-CCTCAACAAGAAGCAATGATGCTGTTTTATCTTTCACAAATCTAAGAATCAAAGCATGAAATTCCTTCTCCTGAGGTTGCCTTCGAAGATACTCCAAAAGCCAATAGCGAACACTATTGTTACA-CA----GCACATTAGCAAGTTGTGCCATTCCCTCCAATTGACCAATTGAAAAGGGTGGACTTTCTCCTCTCAAAACAGCCTTC--ACCTGGTAGTGAGCAAGAATATCAACATAACGACGAATTGGTGATGTGAATTGTACATATGCACAAACACCCAGACCATGATGAGGAATAGGCTTTCGGTAGTCCATTTCTACTGCACGCAACGTCCTAACCAAAGATGAGCTTCGTCCAGGTCCCTCTGGTAAATGTGATGAAGAAGGAAAAGCAATATTAGACTGAGAATGTCCCCTATAGGGAAGAGGAATCCCATGCTCAGCACCAAATAATGCAACAGCCTCTCCACAAAGTATCATCATTTCCGAGACCAGTCTATTTGCTGGACTCATTTGATCCTGAATATACAAGTTAATAGTAGGCTCTGGATCATCTGGATTAGGCACTTTGATCCGTGCATCTATCATGGGTGTATCAATGGCTCCCTGTAAAGTGCACCGATTT----------CAATACTTCCAAC-TAACA--------CATTATGAACT-CACTCTACAACATCCCA-ATTGTGGAGAATGCTAA-------------------------------------------------------
>PTA0
-CCTCAACAAGAAGCAATGATGCTGTTTTTTCTTTCACAAATCTAAGAATCAATGCACGAAATTCCTTCTCCTGAGGTTGCCTTCGAAGATACTCTAATATCCAATAGCGAACACTATTGTTACA-TA----GCACATGAGCAACTTGTGTCATTGCCTCCAACTGACCGCTTGAAAAGGGTGGACTTTCTCCTCTCAAAACAGCCTTCACACCTGATAGTGAGCAAGAAGATCAACATAACGACGAATTGGTGATGTGAATTGTACATATGCACAAACACCCAGACCTTGGTGAGGAATAGGCTTTCTGAAGTCCATTTCTACTGCACGCAATGTCCTAACTAAAGCTGAGCTTCGTACAGGTCCCTCTGGTAAACGGGATAAAGAAGGAAAAGGAATACTCGACTGTGGATGACCCCTATATGGAAGAGGAATCCCGTGCTCAGCACCAAATAATGCAACAGCCTCTCCACAAAGTATCATCATTTCTGAGACAAGTCTATTTGGTGGACTCATTTGATCCTGAATATATAAGTTAATAGTAGGCTCTGGATCATCTGGATTAGGCACTTTGATCCGTGCATCTATCGTGGGTGTATCAATGGCTCCCTGTAAAATGCACCAATT---------------AGTTCCAACATAACA--------CATTATGGAGT-CACTCTACAACATCCCA-ATTGTGGAGAATGCTAA-------------------------------------------------------
>RC54
-CCTCAACAAGAAGCAATGATGCTGTTTTATCTTTCACAAATCTAAGAATCAAAGCATGAAACTCCTTCTCCTGAGGTTGCCTTCGAAGATACTCCAAAATCCAATAGCGAACACTATTGTTACA-CA--------ATTAGCAAGTTGTACCATTCCCTCCAATTGACCACTTGAAAAGGGTGGACTTTCTCCTCTCAAAACAGCCTTCATACCTGGTAGTGAGCAAGAATATCAACATAACGACGAATTGGTGATGTGAATTGTACATATGCACAAACACCCAGACCGTGATGAGGAATAGGCTTTCTGTAGTCCATTTCTACTGCACGCAATGTCCTAACCAAAGAAGAACTTCGTACAGGTCCCTCTGGTAAATGTGATGAAGGAGGAAAAGCAATATTAGACTGAGAATGTCCCCTATAGGGAAGAGGAATCCCATGCTCAGCACCAAACAATGCAACAGCCTCTCCACAAAGTATCATCATTTCCGAGACAAGTCTATTTGCTGGACTCATTTGATCTTGGATATACAAGTTAATAGTAGGCTCTGGATCATCTGGATTAGCCACTTTGATCCGTGCATCTATCATGGGTGTATCAATGGCTCCCTATAAAGTGCACCAATTT----------TAATAGTTCCAAC-TAACA--------CATTATGAACT-CACTCTGCAACATCCCA-ATTGTGGAGAATGCTAA-------------------------------------------------------
>RR55
-CCTCAACAAGAAGCAATGATGCTGTTTTATCTTTCACAAATCTAAGAATCAAAGCATGAAATTCCTTCTCCTGAGGTTGCCTTCGAAGATACTCCAAAATCCAATAGCGAACACTATTGTTACA-CA----GCACATTAGCAAGTTGTACCATTCCCTCCAATTGACCACTTGAAAAGGGTGGACTTTCTCCTCTCAAAACAGCCTTC--ACCTGGTAGTGAGCAAGAATATCAACATAACGACGAATTGGTGATGTGAATTGTACATATGCACAAACACCCAGACCATGATGAGGAATAGGTTTTCTGTAGTCCATTTCTACTGCACGCAATGTCCTAACCAAAGAAGAACTTCGTACAGGTCCCTCTGGTAAATGTGAT---GAAGGAAAAGCAATATTAGACTGAGAATGTCCCCTATAGGGAAGAGGAATCCCATGCTCAGCACCAAACAATGCAACAGCCTCTCCACAAAGTATCATCATTTCCGAGACAAGTCTATTTGCTGGACTCATTTGATCCTGGATATACAAGTTAATAGTAGGCTCTGGATCATCTGGATTAGCCACTTTGATCCGTGCATCTATCATGGGTGTATCAATGGCTCCCTGTAAAGTGCACCAATT--------------TAGTTCCAAC-TAACA--------CATTATTAACT-CACTCTACAACATCCCA-ATTGTGGAGAATGCTAA-------------------------------------------------------
>SA1
-CCTCAATAAGAAGCAATGATGCTGTTTTATCTTTCACAAATCTAAGAATCAAAGCACGAAATTCCTTCTCCTGTGGTTGCCTTCGAAGATACTCCAACACCCAATAGCGAACACTATTGTTACA-TA----GCACATTGGCAAGTTGGGTCATTCCCTCCAACTGACCGCTTGAAAAGGGTGGACTCTCTCCTCTCAGAACAGCCTTC--ACCTGGTAGTGAGCAAGAACATCAACATAACGACGAATTGGTGATGTGAATTGTACATATGCACAAACACCCAGACCTTTGTGAGGAATAGGCTTTTTGAAGTCCATTTCTACTGCACGCAATGTCCTAATCAAAGCTGAGCTTCGTACAGGTCCCTCTGGGAAATGGGATATAGAAGGAAGAGCAATATTAGACTGAGGATGTCCCCTATAGGGAAGAGGAATCCCATGCTCGTCACCAAATAATGCAACAGCCTCTCCACAAAGTATCATCATTTCTGAGACAAGTCTATTTGTTGGACTCATTTGATCCTGAATATATAAGTTAATCGTAGGCTCTGGATCATCTGGATTTGGCACTTTGATCCGTGCATCTATCATGGGTGTATCAATGGCTCCCTGTAAAGTGCACCAATT---------------AGTTCCAACACAACA--------CATTTTGCACT-CACTCTACAACATCCCA-GTTGTGGAGAATACTAA-------------------------------------------------------
>SC0
-CCTCAACAAGAAGCAATGATGCTGTGCTATCTTTCACAAATCTAAGAATCAAAGCACGAAATTCCTTCTCTGAAGGTTGTCGTCGAAGATACTCCAAAATCCAATAACGAACACTATTGTTACA-TA----GCAGATTAGCAAGTTGTGTGATTCCCTCCAACTGACCACTTGAAAAGGGTGGACTTTCTCCTCTCAAAACAGCCTTC--ACCTGGTAGTGAGCAAGAATATCAACATAACGACGAATTGGTGATGTAAATTGTACATATGCACAAACACCCAGACCTTTGTGAGGAATAGGCTTTTTAAAGTCCATTTCTACTGCACGCAATGTCCTAACCAAAGCTGAGCTTCGTACAGGTCCCTCTGGGAAACGTGATAAAGAAGGAAGAGCAATATTGGACTGAGAATGTCCCCTATAGGGAAGAGGAATCCCGTGCTCAGCACCAAATAATGCAACAGCCTCTCCACAAAGTATCATCATTTCTGAGACAAGTCTATTTGCTGAACTCATTTGATCCTGAATATATAAGTTAATAGTAGGCTCTGGATCGTCTGGATTAGGCACTTTGATCCGTGCATCTATCATGGGTGTATCAATGGCTCCCTGTAAAGTGCACCAATTT----------CAATAGTTCCAACAGAACA--------C---ATGAACT-CACTCTACAACATCCCA-GTTGTGGAGAATGCTAAGTAGCC-------------------------------------------------
>SE46
-CCTCAACAAGAAGTAATGCCGCCATTTTATCTTTCACAAATCGTAGTATCAAGGCTCGAAATTGCTTCTCCCTAGGTTGCCTCCGAAGGTACTCCAACAGCCAATACCGCAGACTATTGTTATA-AAACTCGCATATTAATTAGTGACATAAATCCCTCCAGCTGGCCACTTGAGTAGGGTGGGTTTTCACCTCTCAGAACAGCCTT---ACCTGGTAGTGCGCAAGGAGATCAACATAACGGCGAATTGGGGATGTGAATTGTACATAGCCTGGGACACCAAGTATTCCATGCACAATAGGCTTTCTGAAGTCCATTTCAACCGAACGCAGTGTCCTGACATAAGCTGAGCTTCGAACCGGCCCCTCTGGTAAGTATGACATTGAAGATACAGGGAAATTAGTTTGAGATTGTCCTCTGTAAGGCAAGGGAAGTCCATTCCTTGCTCCAAAAGATGCTACAGCCTCTCCACACAGTATCATCATTTCTGAGACAAGCCTCATTGCTGGTTCCATCTGATCCTGAAGATATAAATTGATCAAGGGCTCCGGATCATCAGGATTGGGTACTTTGACACGTGCCTCTATAGTGGGTGTGTCAATGGCCCCCTGTAAACTTCCACAGAG--------------------------------------------------------------------------------------------------------------------------------------------
>SG23
-CCTCAAGAAGAAGTAATGCTGCTATTTTATCTTTCACAAATCTAAGAATCAAAGCACGAAACTCCTTCCCCTTAGCTTGCCTTCGGAGGTACTCCAATGTCCAATAACGAACACTATTGTTACA-TAACTTGCATATTAATCATATGCATAATTCCCTCCAACTGAGAACTTGTGAAGGGTGGCATTTCTCCTCTCAAAACAGCCTTC--ACCTGGTAGTGAGCAAGAAGATCACCATAACGTCGAATTGGTGATGTGAACTGTACATATCCAGGGACACCCAAACTTCCATGAGGAGTAGGCCTTCTGAAGTCCATTTCCACTCGACGCATTGATCTAACATAAGCTGAGCTTCGTACAGGTCCCTCTGGTAAATAGGATAAGGAAGCAGCAGCTAGATTACATTGTGACTGTCCCCTATAAGGAAGAGGAATGCCATGCTCTCCCCCAAATTTTGCAATAGCCTCCCCACACATTATCATCATTTCTGAAACAAGTCTCATTGCCGGACTTGTTGGATCCTGAAGGTATAAGTTTATGATAGGCTCTGGATCATCTGGATTGGGAACTTTGATTCGTGCATCTATCGTTGGTGTATCAATAGCTCCCTGTTG--------------------------------AAATACAATG-GACCAA-CAATATTTATTCCACTATGTTACATCCCC-ACTGTGAATAATAA------------------------------------------AGTTCATGTCATATAC
>SS22
-CCTCAAGAAGAAGTAATGCTGCTATTTTATCTTTCACAAATCTAAGAATCAAAGCACGAAATTCCTTCCCCTTAGCTTGCCTTCGGAGGTACTCCAACGTCCAATAACGAACACTATTGTTACA-TAACTTGCATATTAATCATAGGCATAATTCCCTCCAACTGAGAACTTGTGAAGGGTGGCATTTCTCCTCTCAAGACAGCCTTC--ACCTGGTAGTGAGCAAGAAGATCAACATAACGTCGAATTGGTGATGTGAACTGTACATATCCAGGGACACCCAAACTTCCATGAGGAATAGGCCTTCTGAAGTCCATTTCCACTCGACGCATTGACCTAACATAAGCTGAGCTTCGCACAGGTCCCTCTGGTAAATAGGATAAGGAAGCAGCAGCTAGATTACATTGTGACTGTCCCCTATAAGGAAAAGGAATGCCATGGTCTCCCCCAAATTTTGCAATAGCCTCCCCACACATTATCATCATTTCTGAAACAAGTCTCATTGCTGAACTTGTTGGATCATGAAGGTATAAGTTTATGATAGGCTCTGGATCATCTGGATTGGGAACTTTGATTCGTGCATCTATCATTGGTGTATCAATAGCTCCCTGTTG--------------------------------AAATACAATG-GACCAA-CAATATTTACT-CACTATGTTACATCCCC-ACTATGGATAATAA------------------------------------------AGTTCATGTCATATAC
>SV36
-CCTCAAGAAGAAGAAATGCCGCCGCCTTATCTTTAAAAAATCTAAGAATCAAAGCACGGAATTCTTTCTCCTTAGGTTGCCTTCGAAGATACTCAGTCAACCAATACCGAAGACTGTTGTTACA-TAACTCGCATATTAATCAGGGAAATCATTCCCTCCAATTGAGCACTTGTGAAGGGTGGCTTTTCCCCTCTCAGAACAGCCTTC--ACCTGGTAGTGAGCAAGAAGATCAACATAACGGCGAATTGGTGATGTGAATTGAACATATCCAGGAAGACCCAGACTTCCATGAGGAATAGGCTTTCTGAAGTCCATTTCCACTGGCCGCATTGTCTTAACATAAGCTAAGCTTCGTACAGGTCCCTCTGGCAAATAGGATAAAGAAGAAGCATCTAAATTAGACCGAGGCTGTCCCCGATAAGGAAAAGGAATTTCATGCTCTGCCCCAAATGATGCAATTGCCTCTCCACACAGTATCATCATTTCTGAGACAAGTCTCATTGCTGGACACTCAGGATCATCAAGATATAAGTTGATAGTAGGCTCCGGATCGTCTGGATTTGGCACTCTGATTCGTGCCTCTAGCATGGATGCATCAATGGCTCCCTATAG-----------------------------TACAAACATAACA--------CAGTATGTGCT-CACTCTCTTACATCCCA-ACTGTAGATAA-------------------------------------------------------------
>TA17
-CCTCAAGAAGAAGTAATGCTGCAGTTTTATCTTTCACAAATCTAAGAATCAAAGCACGGTAATTCCTCCCCTTAGCTTGCCTTCTAAGGTACTCCAAAATCCAATAACGAAAACTATTGTTATA-TAACTTGCATATTAATCGTAGCCATAATTCCCTCCAATTGAGTACTTGTGAAGGGGAAAATTTCTCCTCTCAAATGAGACTTC--ACCTGATAGTGAGCAAGAAGATCGACATAGCGTCGGATTGGTGATGTGAACTGTACATATCCAGAGACACCCAAACTTCCATGAGGAATAGGCCTCCTGAAGTCCATTTCCACTTGACGCATTGACCTAACATAAGCTGAGCTTCGTGCAAGTCCCTCTGGTATATAGGATAAGGAAGCAGTGGTTAGACTACTTTGCAACTGTCCTCTATAAGGAAGAGGAATGCCATGCTCTCCCCCGAATTTCGCAATAGCTTCTCCACACATTATCATCATTTCTGAAACAAGTCTTATTGCCGGACTTGCTTGATCATGAAGGTATAAGTTGATAAGAGGCTCAGGATCATCTGGATTGGGAACTTTGACTCGTGCATCTATCATTGGTGTATCAATAGCTCCCTGTAA----------------------------------------------AAA-CAATATTTACT-CACATTGTTACATGCCC-ACTATGGATAAT--------------------------------------------AGTACATGTCATATAC
>TB39
-CCTCGAGAAGAAGCAATGACGCGATTTTATCTTTCACAAATCTAAGAATCAAAGCACGAAATTCCTTTCCCTTTGCTTGCCTTCGAAGGTATTCCAACATCCAATAACGAACACTATTGTTACA-TAACTTGCAGATTAATCAGTGGCATCATTCCGTGCAACTGAGGGCTTGTGAAGGGGGGCATTTCTCCTCTCAAAACAGCCTTC--ACCTGGTAGTGAGCAAGAAGATCAACATAACGTCGAATTGGTGATGTGAATTGCACATATCCAGGAACACCAAGGCTTCCATGAGGAATAGGCTTTCTGAAATCCATTTCCACTCGACGCATGGACCTAACATGAGCTGAGCTTCGTACAGGTCCCTCTGGCAAATAGGATAAAGCAGCAGCAGCTAAATTAGACTGAGACTGTCCTCTATAAGGAAAAGGAATGCCATGCTCCGCCCCAAATGTTGCAATAGCCTCCCCACACATTATCATCATTTCTGAAACAAGTCTCGTTGCTGGACTCGTTGGATCATGAAGGTATAAATTGATAATAGGCTCCGGATCATCTGGACTGTGAACTTTGAGTCGTGCCTCTACCATTGATGTATCAATGGCTCCCTGTA---------------------------------------------------CAATATGTACT-CACTATGTTACATCCCCCACTGTG------------------------------------------------------------------
>TC31
-CAACGATTAAAAGTG--------------------------------------------------------------------------------------------------------------GCATTTGCAATGTAATAAGTGGAATCATTCCCTCCAATTGGATACATGAAAAGGGAGGGGTTTCCCCTCTTAAAACAACCTTC--ACCTAGTAGTGAGCAAGAATATCGACATAACGATGAATAGGAGATGTGAATTGTACATATCGAGGAACACCCAGTGTTGCATGAGGAATAAACTTTCTGAAATCCAGTTCAACTAGACGCATTGTATTGACATAAGATGAGCTTCTGACAGGTCCCTCAGGTAAATAGGATAAAGCAGCAGTAGAAATATTAGCCTGTGACTGACCCGGGTAAGGTAAAGGAATGTTATTATTTACTCCATATTATGAAAATGCCTCTCCACACAGTATCATCATTTCTGAGACAAGCCTCAT-----------ATTGTTCCTGTAGATATAGATTAATCAAAGGTTCTAGATCATTTGGATTGGGCACTTTGACCCGTGCCTCTATCATAGGTGTATCAATGGCTCCCTGTTGACATCGCCATTTCAAGCACAGAGCAACAGCTTTAGAAAGAAA-----ATTCAGCTCCGATT----CCTCTTCAATCTTC-AGTGCAAGCAACTCTGAAGGTCT----------------------------GATTTAGAACAACCGATACAC
>TN1
-CCTCAAGAAGAAGCAATGACGCGATTTTATCTTTCACAAATCTAAGAATCAAAGCGCGAAATTCCTTCCCCTTAGCTTGCCTTCGAAGATACTCCAACATCCAATAACGAACACTATTGTTACA-TAACTCGCAAATTAATCAGTGACATCATTCCTTCCAACTGAGAGCTTGTGAAGGGGGGTGTTTCTCCTCTCAAAACAGCCTTC--ACCTGGTAGTGAGCAAGAAGATCAACATAACGTCGAATTGGTGATGTGAATTGTACATATCCAGGAACACCCAGACTTCCATGAGGAATAGGCTTACTGAAATCTATTTCTGCTCGACGCATTGACCTAACATAAGCTGAGCTTCGTACAGGACCCTCAGGTAAATAGGATA---AAGCAGCAGCTAAATTAGACTGAGACTGTCCTCTATAAGGCAAAGGAATGCCACGCTCTGCCCCAGATGTTGCAATAGCCTCCCCACACATTATCATCATTTCTGAAACAAGTCTCACTGCTGGACTCGTTGGATCATGAACGTATAAATTGATATTAGGTTCCGGATCATCTGGATTTTGAACTTTGAGTCGTGCCTCTATCATTGGTGTATCAATGGCTCCCTGTTG--------------------------------AAATGTAATA--ACAACTAACAATATAAT-CCCTTTGTTATATCCCC-ACTATGGATAA-------------------------------------------------------------
>TPL03
-CCTCAACAAGAAGCAATGATGCTGTTTTATCTTTCACAAATCTAAGAATCAAAGCATGAAATTCCTTCTCCTGAGGTTGCCTTCGAAGATGCTCCAAAATCCAATAGCGAACACTATTGTTACA-CA----GCACATTAGCAAGTTGTGCCATTCCCTCCAATTGACCACTTGAAAAGGGTGGACTTTTTCCTCTCAAAACAGCCTTC--ACCTGGTAGTGAGCAAGAATATCAACATAACGACGAATTGGTGATGTGAATTGTACATATGCACAAACACCCAGACCGTGATGGAGAATAGGCTTTCTGTAGTCCATTTCTACTGCACGCAACGTCCTAACCAAAGATGAGCTTCGTACAGGCCCCTCTGGTAAATGTGATGAAGAAGGAAAAACAATATTAGACTGAGAATGTCCCCTATAGGGAAGAGGAATCCCATGCTCAGCACCAAATAATGCAACAGCTTCTCCACAAAGTATCATCATTTCCGAGACAAGTCTATTTGCTGGACTCATTTGATCCTGAATATACAAGTTAATAGTAGGCTCTGGATCATCTGGATTAGGAACTTTGATCCGTGCATCTATCATGGGTGTATCAATGGCTCCCTGTAAAGTGCACCAATTT----------CAATAGTTCCAAC-TAACA--------CATTATGAACT-CACTCTAAAACATCCCA-ATTGTGGAGAATGCTAA-------------------------------------------------------
>WN5
CCCTCAACAAGAAGCAATGCTGCTATTTTATCCTTCACAAATCTAAGAACCAAAGCACGAAACTCCTTCTCCTGACATTGCCTTCGAAGATATTCCAACAGCCAATAACGAAGACTATTGTTACA-TA--TCGCACATTTATAAGCTGTGTCATTCCCTCGAGCTGACCACTTGAGAAGGGTGGATTCTCTCCTCTCAAAAGAGCCTTC--ACTTGGTAGTGAGCAAGAAGATCAGCATAACGGCGAATTGGTGATGTGAATTGCACATATCCACAAACACCCAGACCATGATGAGGAACAGGCTTTCTAAAGTCCATTTCCACTGCACGAAGTGTCCTAACCAAAGCTGAGCTTCGTACAGGCCCCTCTGGCAAGTGGGACA---AAGGAACAGAATTATTAGACTGAGGATGTCCCCTGTAAGGAAGAGGAATGCCATGCTCTGCCCCAAATAATGCAACAGCCTCTCCACACAGTATCATCATTTCTGAAACAAGTCTATTTGTTGAACTCATTGAATCCTGAACATATAAGTTGATAGTAGGCTCTGGATCGTCTGGATTAGGGACTTTGACTCGTCCCTCTATATTGGGTGTATCAATGGCTCCCTGAAAA------------------------ATAGTGATTACATAACA--------CAATATGTGCT-CACTCTGTTACACCCCC-TCTG--------------------------------------------------------------------
>WS10
-CCTTAAGAAGAAGCAAATCTGCAATTTTATCTTTCACAAATCTAAGAATCAAAGCACAAAATTCCTTCCCCGT---TTGCCTTCGGAGGTACTCCAAAATCCAATAGCGAATGCTATTGTTACA-TAACTTGCACATCAATCACATGATTAATTCCCTCCAACTGAGCACTCGTGAATGGGAGAATTTCTCCTCTCAAATAAGCCTTC--ACTTGATAGTGAGAAAGAAGATCAACATAGCGTCGAATTGGTGATGTGAACTGCACATATCCAGGGACACCCAAAGTTCCATGAGGAATAGGCCTCCAGAAGTTCATTTCCACTCGACGCATTGACCTAACATAAGCTGAGCTTCGTGCAGGTCCCTCTGGTATATAGGAGAAGGAAGCAGCAGCTAGACTGCTTTGTGACTGTCCCCTATAAGGAAGAGGAATGCCATGCTCTCCCCCAAATCTTGCAACAACCTCCCCACACATTACCATCATTTCTGTAACTAGTCTCATTGCCGGACTTGCTCGATCCTGAAGGTACACATTGATGATAGGCTCTGGATCATCTGGATTGGGAACTTTGACTCGTGCATCTATTGATGGTGTATCAACAGCTCCCTGTCA--------------------------------G-----------------CAATATTTACA-CACTATGTCACATGCCC-ACTGTGGAGGTCTAAT----------------------------------------AGTACATGTCATATGC
>WW11
-CCTTAAGAAGAAGCAAATCTGCAATTTTATCTTTCACAAATCTAAGAATCAAAGCACAAAATTCCTTCCCCGT---TTGCCTTCGGAGGTACTCCAAAATCCAATAGCGAATGCTATTGTTACA-TAACTTGCACATCAATCACATGATTAATTCCCTCCAACTGAGCACTCGTGAATGGGAGAATTTCTCCTCTCAAATAAGCCTTC--ACTTGATAGTGAGAAAGAAGATCAACATAGCGTCGAATTGGTGATGTGAACTGCACATATCCAGGGACACCCAAAGTTCCATGAGGAATAGGCCTCCAGAAGTTCATTTCCACTCGACGCATTGACCTAACATAAGCTGAGCTTCGTGCAGGTCCCTCTGGTATATAGGAGAAGGAAGCAGCAGCTAGACTGCTTTGTGACTGTCCCCTATAAGGAAGAGGAATGCCATGCTCTCCCCCAAATCTTGCAACAACCTCCCCACACATTACCATCATTTCTGTAACTAGTCTCATTGCCGGACTTGCTCGATCCTGAAGGTACACATTGATGATAGGCTCTGGATCATCTGGATTGGGAACTTTGACTCGTGCATCTATTGATGGTGTATCAACAGCTCCCTGTCA--------------------------------G-----------------CAATATTTACA-CACTATGTCACATGCCC-ACTGTGGAGGTCTAAT----------------------------------------AGTACATGTCATATGC
