# Supplementary material for: Development of a Target Enrichment Probe Set for Conifer (REMcon)
Source: Biology (Basel). 2024 May 22;13(6):361. doi: 10.3390/biology13060361 (PMC11200496; doi:10.3390/biology13060361)
Supplement: Supplementary file 1 [file biology-13-00361-s001.zip › biology-2960267-supplementary/Sup data/MO_orthlogs_alignments/Thupl29378367s0004_1.ortho.selected_stripped.aln.fasta]

>AA3
-------------------------------------------------------------------AAACATAGCAGGAAAACAAAGATTATATAGACCA-----------------------------CGTAATAGCAAAAAC----------------------------AATGCTTGATGTTGTACATTTATGC----AAATCTTTACTGCT--AGACCAAATCTTT--GAGGACCCTAATCTGTTATGTCAAAGCATAGTTTTGCCTCATCCCAAGGACCCTTGATCTCAAACTTGTATTCTTGAGCCTTTATCAACCAGTAGGGACACACAATCATGATAAAAACCAGCAGTCCAAAAAAGAGAAAAAAGGCGAAGCGATGCAATGGTAAGATAAGGCCCAGGCTTATGACAACCAACATGAA-AGAAAAACACAGATACAATTTGACAGAATATTGCTTTATGCACTGGGTAACCAGCGGAGAGAAAAGGAAAAGTTCTAATGAGAAAAGCATTAAAGCAAATACAAGAAGCCGAGATGGTAAGCGAGAAGCAATCAAGACTGATGCTACAATTGAAGCATTCAGGGAAACATTATTTGTCAATGTCGTGTGATTTTCAACAGGAAGATTTCTGTTTAGGTCT---GAA---AATTCTGGAGACTTAATGGTAGAGCCAACATAGTCATGCAAGAAGAGGTGGATTATGAGAAGAAATACAGTGAGAGCCCATATAGAATCTGAACTGATGGACCTAGTTAGTGTCTGGTATATAGGAGCTAAGACATAAAGTCCACCAACAA--AAAAGGCAACATTAAGAGCATATTGACATAGAAGCGATAAAGAAATTCTGCTTGCAGTCAGCAACAATACCAAGAAACCCA---------ATCCCAACAAAACTGCATCCATCATAAGGAGGAGATGTTCATCTAGCTCAGCTTTCAGAGAGTAAGTCCA--TACGGAGACAACCAAAGCTACAATACAGATGTACTGAACCACAGCAACAGAATCCCGCATTACAGTGAGAGTGTCTCTCC----TTACAACGTTAGCATTCATTAC--CATGTCTTCCAAGAATGATTCATCGGAATAGTTATCATCATAACCAGGTTGCATTCCTCCATAAGCTATTTTCCTCCATTTTCTCCGAGCTTGGTTCCCTTCGTCCACTTTTTCAGAAGAATCCA-TTATTGCACA--AAAAAATG---TT-ATTCTTGTTTGAAGT-TCAACATCAAAATGTAGAAAGATTC-ACCAA----AT-GGAAATTAGTTCAGTTCATGAACTCTGCTTATCATCGGTAATGCGTCTGAGCTCT------TCAATTTTTCC--TCCCAGATCCT-------------TCCTTGCAGATTCAAACCCATACCACATTAA---AAA------------------------------------------------------------------------------------------------------------------------------------------------------------------------------------------------------------------------------------------------------------------------------------------------------------
>AA60
------------------------------------------------------------------------------------------------------------------------------------------------ATCATGATGACA---------------------------CATCACGAAGGCAAT----TAATCTTTACTGCC--AGCTGAAATCCTTCTGTTCACTCTAATCTGTTATATCAAAACATAGTTTCGCTTCATCCCATGGGCCCTTGATCTCAAACTTGTATTCTTGAGCTTTTATCAACCAGAAGGGACACACCAGCATAATAAAAACAATGACTCCAACAAAAAGAAAAAAAACTAGACGATGCAGGGGGTAAACCAGGCTAAGAGTTATAACCGCCAACATGAA-AGAGAAACACAAATACAATTTGACAGAGTACTGCTTTAGGCAGTGGGTAACAAGCGGAGAGAATAAGAAAAGTTCTAGTGAGAAAAGAATTAAAGCAAACACAAGATGCCGGGATGGTAAGCGGGAAGCAATCAGTACTGATGCTACAATTGAAGCATTAAGGGAAACATTATTTGTCAATGTAATGTGATTTTCAGCTGGCAAGTTTTGGTTTGACACT---GAA---GATGCCGGAGATTTAATGGTGGAGCCAGCATAGTCATGCAAAAACAGGTGGGTTAAGAGCAGAAACACAGTGAGCGCCCAGATAGAATCTGAACTGATAGACCTAGTCAGGGTCTCATAGATGGGTGCTAAAACATAAAGCCCACCAACAA--AAAACCCGACATTAAGAGCATATCGATATAGAAGTGATAAAGAAATTCTTTTTGCAGTCAACAACAGGACTAAAAAACCCA---------AACCCAACAAAATTGCATCCATCATCAGAAGGAGATGTTCATCAAGCTCAGCTTTCAAAGAGTAAGTCCA--TACAGATACAACCAAAGCTACAACACATATATACTGCACCACCGCAACAGAATCCCGAATTAAGGTCAGAATATCCCTCC----GTACCACATTGGCATTCATCAC--CATGTCTTCCAAAAATGATTCATCAGTATAGTTATCCTCATAACCACTTTGCATTCCCCCATAAGCAATTTTCTTCCATTTTTTCCTAGTTGCATCTACTCCATCCACTTTTACAGGAGAATCCA-TTCTTTAACC--AAAAGGAG---TT-AATCCCGATTGAAAT-TCAAGATTACATCCTACCACTATTC-ATACA-------------TATTATACTGGATTAATTATGTTGATCATTTACAATGTTTTGTAGCTCG------TCAATTTTGCT--TGCCAATTCTT-------------TCCTAGCAGATTC------------------------------------------------------------------------------------------------------------------------------------------------------------------------------------------------------------------------------------------------------------------------------------------------------------------------------------
>AAR4
-------------------------------------------------------------------AAACATAGCAGGAAAACAAAGATTATATAGACCA-----------------------------CGTAATAGCAAAAAC----------------------------AATGCTTGATGTTGTACATTTATGC----AAATCTTTACTGCT--AGACCAAATCTTT--GAGGACCCTAATCTGTTATGTCAAAGCATAGTTTTGCCTCATCCCAAGGACCCTTGATCTCAAACTTGTATTCTTGAGCCTTTATCAACCAGTAGGGACACACAATCATGATAAAAACCAGCAGTCCAAAAAAGAGAAAAAAGGCGAAGCGATGCAATGGTAAGATAAGGCCCAGGCTTATGACAACCAACATGAA-AGAAAAACACAGATACAATTTGACAGAATATTGCTTTATGCACTGGGTAACCAGCGGAGAGAAAAGGAAAAGTTCTAATGAGAAAAGCATTAAAGCAAATACAAGAAGCTGAGATGGTAAGCGAGAAGCAATCAAGACTGATGCTACAATTGAAGCATTCAGGGAAACATTATTTGTCAATGTCGTGTGATTTTCAACAGGAAGATTTCTGTTTAGGTCT---GAA---AATTCTGGAGACTTAATGGTAGAGCCAACATAGTCATGCAAGAAGAGGTGGATTATGAGAAGAAATACAGTGAGAGCCCATATAGAATCTGAACTGATGGACCTAGTTAGTGTCTGGTATATAGGAGCTAAGACATAAAGTCCACCAACAA--AAAAGGCAACATTAAGAGCATATTGACATAGAAGCGATAAAGAAATTCTGCTTGCAGTCAGCAACAATACCAAGAAACCCA---------ATCCCAACAAAACTGCATCCATCATAAGGAGGAGATGTTCATCTAGCTCAGCTTTCAGAGAGTAAGTCCA--TACGGAGACAACCAAAGCTACAATACAGATGTACTGGACCACAGCAACAGAATCCCGCATTACAGTGAGAGTGTCTCTCC----TTACAACGTTAGCATTCATTAC--CATGTCTTCCAAGAATGATTCATCGGAATAGTTATCATCATAACCAGGTTGCATTCCTCCATAAGCTATTTTCCTCCATTTTCTCCGAGCTTGGTTCCCTTCGTCCACTTTTTCAGAAGAATCCA-TTATTGCACA--AAAAAATG---TT-ATTCTTGTTTGAAGT-TCAACATCAAAATGTAAAAAGATTC-ACCAA----AT-GGAAATTAGTTCAGTTCATGAACTCTGCTTATCATTGGTAATGCGTCT---------------------------------------------------------------------------------------------------------------------------------------------------------------------------------------------------------------------------------------------------------------------------------------------------------------------------------------------------------------------------------------------------
>AF1
TTTTATTAATCTAACATCT-AAACTAATAAAAACAATTATAAAC-AAAGATGATACACTTCCTACGGATCTTGCATAAAACAATAACTCTAAAAAACA--TTGCATTTCAATAATCTGGCGTAAACATTGC--TTTATCGAAATG----------------------------ACATTTTCACCTCATTAAAAATGGT----CAATCTTTACTGCT--ATACCAAGCCTT----ACAACCCTAATCTGTTATATTAAAGCATAGTTTTGCCTCATCCCATGGACCCTTGATCTCAAACTTGTATTGTTGGGCCTTTATCAGCCAATATGGACACACTACCATTATAAAAAACAGAAGAGCAGTATAAAGGAAAAAGACTAAACGATGCAAAGGGAAGATGAGCCCTAGAGATATCACCACCAACATTGA-TGAAAAACACACATACAATTTGAAAGAATACCTCTTTATGCAGTGGGCAACCAGTGGAGAGAAGAGAAAAAGTTCTAATGAGAAAAGCATTAAAGCAAACACAAGAGCACATGATGGTAAGCGAGAAGCAATCAACACTGATGCTACAATTGAAGCATTCAAGGAAACATTATTGATCAATGTGCTGTGATTTTCAACTGGCAGGTTCCGGTTTAAGTCT---GAAGATGATGCTGGAAATTTAATTGTTGATCCAACGTAGTCATGAAAGAAGAGGTGGATAATGAGGAGAAACACAGTGAGTGCCCAGATAGAATCTGAACTGATGGACCTAGTTAGTGTCTGGTATATAGGGGCTAAGACATAAAGTCCACCAACAA--AAAAAGCAACATTAAGAGCATAGTGATATAGAAGTGACAAAGAAATTCTGCTTGCAGTAAGTAGCAGTACCAAGAAGCCCA---------GTCCCATCAAAACAGCATCCATCATGAGGAGAATGTGTTCATCCAGCTCAGCTTTCAAAGAGTATGTCCA--TACTGATACAACCAAAGCTACAATACAGATATATTGGGCCACTGCAATAGAATCCCGCATTACAGTGAGAGTGTCTCTTC----TTACTACATTGGCATTCATTAC--CATGTCTTCCAAAAATGATTCATCGGTGTAGTTATCATCATAACCAGGTTGCATTCCTCCATAAGCTATTTTCCTCCATTTTCTTAAAGCTATGTCACCTTGGTCCACTTTTAGAAGAGAATCCA-TTGGTGCAGC--AAAAAGTG---TT-ATTTTAGTTACAAAT-TCACCGTCAGATTGTTTTAACAATC-AAAAA----ATCTGGAAATACTTT---TCATCAACTACGCTGATCAGTAGTATTGCTTCTGAGCTCC------TCGATTTTGCT--TTCAAGTTCTT-------------TCCTTGCAGATTCAAATCCATACCACACATT---GAAAATCAGGGAA-----------CTAGAAAAACTATACAAGT--AAAGAAAATAAAATTCAGAAACA----AAAAGGG--TAATAATTCATGTAAAGCCGGTAATCATACCAGAAGAAAAGTCCAGAGGAAACGCTAGAAAATTCTATTGTTTGAGAGGACACTGTTTCTGCTCTGAAAATTCAAATTGTT--TCTGAAATGAAACCTACTGAAACAAAAAGATTTCATCGACATAAATGATTCATCAAGTGTGTTTCATTTGAAATGGAAGATATGTTAAATATCCTAAGAGTTATTGCTT
>AG2
TTTTATTAATCTAACATCT-AAACTAATAAAAACAATTATAAAC-AAAGATGATACACTTCCTACGGATCTTGCATAAAACAATAACTCTAAAAAACA--TTGCATTTCAATAATCTGGCGTAAACATTGC--TTTATCGAAATG----------------------------ACATTTTCACCTCATTAAAAATGGT----CAATCTTTACTGCT--ATACCAAGCCTT----ACAACCCTAATCTGTTATATCAAAGCATAGTTTTGCCTCATCCCATGGACCCTTGATCTCAAACTTGTATTGTTGGGCCTTTATCAGCCAATATGGACACACTACCATTATAAAAAACAGAAGAGCAGTATAAAGGAAAAAGACTAAACGATGCAAAGGGAAGATGAGCCCTAGAGATATCACCACCAACATTGA-TGAAAAACACACATACAATTTGAAAGAATACCTCTTTATGCAGTGGGCAACCAGTGGAGAGAAGAGAAAAAGTTCTAATGAGAAAAGCATTAAAGCAAACACAAGAGCACATGATGGTAAGCGAGAAGCAATCAACACTGATGCTACAATTGAAGCATTCAAGGAAACATTATTGATCAATGTGCTGTGATTTTCAACTGGCAGGTTCCGGTTTAAGTCT---GAAGATGATGCTGGAAATTTAATTGTTGATCCAACGTAGTCATGAAAGAAGAGGTGGATAATGAGGAGAAACACAGTGAGTGCCCAGATAGAATCTGAACTGATGGACCTAGTTAGTGTCTGGTATATAGGGGCTAAGACATAAAGTCCACCAACAA--AAAAAGCAACATTAAGAGCATAGTGATATAGAAGTGACAAAGAAATTCTGCTTGCAGTAAGTAGCAGTACCAAGAAGCCCA---------GTCCCATCAAAACAGCATCCATCATGAGGAGAATGTGTTCATCCAGCTCAGCTTTCAAAGAGTATGTCCA--TACTGATACAACCAAAGCTACAATACAGATATATTGGGCCACTGCAATAGAATCCCGCATTACAGTGAGAGTGTCTCTTC----TTACCACATTGGCATTCATTAC--CATGTCTTCCAAAAATGATTCATCGGTGTAGTTATCATCATAACCAGGTTGCATTCCTCCATAAGCTATTTTCCTCCATTTTCTTAAAGCTATGTCACCTTGGTCCACTTTTAGAAGAGAATCCA-TTGGTGCAGC--AAAAAGTG---TT-ATTTTAGTTACAAAT-TCACCGTCAGATTGTTTTAACAATC-AAAAA----ATCTGGAAATACTTT---TCATCAACTACGCTGATCAGTAGTATTGCTTCTGAGCTCC------TCGATTTTGCT--TTCAAGTTCTT-------------TCCTTGCAGATTCAAACCCATACCACACATT---GAAAATCAGGGAAA---------GCCTAGAAAACTATACAAGT--AAAGAAAATAAAATTCAGAAACA----AAAAGGG--TAATAATTCATGTAAAGCCGGTAATCATACCAGAAGAAAAGTCCAGAGGAAACGC-------TTCTATTGTTTGAGAGGACACTGTTTCTGCTCTGAAAATTCAAATTGTT--TCTGAAATGAAACCTACTGAAACAAAAAGATTTCATCGACATAAATGATTCATCAAGTGTGTTTCATTTGAAATGGAAGATATGTTAAATATCCTAAGAGTTATTGCTT
>AH26
-------------------------------------------------------------------------------------------------------------------------------------------------------------------------------------------------------------TCTTTACTACT--ATAACAAATTGTTCTAGCCA-CCTATTCTGTTATATCAAAGCATAGTTTTGCTTCATCCCATGGACCTTTGATCTCAAATTTGTATTCTTGAGCTTTTATCAACCAATAGGGACAAGCGATCACAATAAACAAAAGCAGGCCTACAAAAAGAACAAAAACTAACCGATGCAAAGGAAAGATGAGGCACAAAGTTATAAGAACCAACAAAAA-AGAAAAGCACAGATACAGTTTGACAGAGTATTGCTTTATGCTGAGAGCAATCAGCGGAGAGAAAAGGAAAAGCTCCAAAGAGAAAAGCATTACAGCGAATACAAGAAGACTGGATGGTAAGCGAGAGGCAATCAGTACTGATGATACAATTGAAGCATTCAGGGAAATATTACTGGACAATGTAGAGTGATTTTGAA---GCAGGCGTGTATTCAAACTC---AAG---GACGTCGGAGATTTGATGGTAGAGCCAACATAATCATGCAAGAAAAGATGAATTATCAGAAGAAATACAGTAAGTGCCCATATAGAATCTGAACTGATAGACATAGTGAGTGTCTGGTATAGAGGGGCTAAGACATAAAGGCCACTAACAA--AAAAGGTGACATTGAGAGCATATTGACATAGAAGTGATACTGAGATCCTGCTTGCAGTCAACAACAATACCGAGAAGCCCA---------GTGCCAGCAGAACTGCATCCATCATAAGAAGAAGATGTTCATCCAGTTTACCTTTCAAAGAGTATGTCCA--TACAGATGCAACTACAGCTACAATACAGATGTACTGGGCCACTGCAACAGAATCCCGCATCACAGTGAGAGTATCTCTCC----TTACAACATTGGCATTCATTAC--CATGTCTTCCAAAAAGGATTCATCTGTATAATTATCATCATACCCAGGTTGCATCCCTCCATATGCTATCTTCTTCCATTTTCTGTGAGCAGCATTTCCTTCATCCACCTTTCGAGTTGAATCCA-TTGTTGGACC--GAACTGAG---TTGTTCCTAATCCAATTT-TCGAAATCAGGTTGTACCAAAGTTG-ATATA----ATAACAATTCACAA--------AAAATGTGTTC-------------------------------AAAATTGAGC---AGTCAATTG----------------------------------------------------------------------------------------------------------------------------------------------------------------------------------------------------------------------------------------------------------------------------------------------------------------------------------------------------------------
>AME1
--------------------------------------------------------------------------------------------------------------------------------------------------------------------------------------------------AACC----AAATCTTTACCGCT--AGACAAAATCTTT--GAGGACCCTACTCTGTTATGTCAAAGCATAGTTTTGCCTCATCCCAAGGACCCTTGATCTCAAACTTGTATTCTTGAGCCCTTATCAACCAGTAGGGGCACACGATCATGATAAAAACCAGCAGTCCAAAGAAGAGAAAAAAGGCAAAGCGATGCAATGGGAAGATAAGGCCCAGGCTTATGGCAACCAACATGAA-AGAAAAACACATATATAATTTGACAGAATATTGCTTTATGCACTGGGTAACCAGCAGAGAGAAAAGAAAAAGTTCTAATAAGAAAAGCATTAAAGCAAATACAAGAATACGAGATGGTAAGCGAGAAGCAATCAACACTGATGCTACAATTGAAGCATTCAGGGAAACATTATTTGTCAACGTCGTGTGATTTTCAATGGGAAGATTTCTGTTTAGGTCT---GAA---AATTCCGGAGACTTAATGGTAGAGCCAACATAGTCATGCAAAAAGAGGTGGATTATGAGGAGAAATACAGTGAGAACCCAAATAGAATCTGAACTGATGGACCTAATTAGTGTCTGGTATATAGGGGCTAAGACATAAAGTCCACCAACAA--AAAAGGCAACATTAAGAGCATATTGACATAGAAGCGATAAAGAAATTCTGCTTGCAGTCAGCAACAATACCAAAAAACCCA---------ATCCCAACAAAACTGCATCCATCATGAGGAGGAGATGTTCATCTAGCTCAGCTTTCAGAGAGTAAGTCCA--TACAGAGACAACCAGAGCTACAATACAGATGTACTGGACCACAGCAACAGAATCCCGCATTACAGTGAGAGTGTCTCTCC----TTACAACATTAGTATTCATTAC--CATGTCTTCCAAGAATGATTCATCGGTATAGTTATCAGCA-------------------------------------------------------------------------------------------------------------------------------------------------------------------------------------------------------------------------------------------------------------------------------------------------------------------------------------------------------------------------------------------------------------------------------------------------------------------------------------------------------------------------------------------------------------------------------------------------------------------------
>AP25
-------------------------------------------------------------------------------------------------------------------------------------------------------------------------------------------------------------TCTTTACTACT--ATAACAAATTGTTCTAGCCA-CCTATTCTGTTATATCAAAGCATAGTTTTGCTTCATCCCATGGACCTTTGATCTCAAATTTGTATTCTTGAGCTTTTATCAACCAATAGGGACAAGCGATCACAATAAACAAAAGCAGGCCTACAAAAAGAACAAAAACTAACCGATGCAAAGGAAAGATGAGGCACAAAGTTATAAGAACCAACAAAAA-AGAAAAGCACAGATACAGTTTGACAGAGTATTGCTTTATGCTGAGAGCAATCAGCGGAGAGAAAAGGAAAAGCTCCAAAGAGAAAAGCATTACAGCGAATACAAGAAGACTGGATGGTAAGCGAGAGGCAATCAGTACTGATGATACAATTGAAGCATTCAGGGAAATATTACTGGACAATGTAGAGTGATTTTGAA---GCAGGCGTGTATTCAAACTC---AAG---GATGTCGGAGATTTGATGGTAGAGCCAACATAATCATGCAAGAAAAGATGAATTATCAGAAGAAATACAGTAAGTGCCCATATAGAATCTGAACTGATAGACATAGTGAGTGTCTGGTATAGAGGGGCTAAGACATAAAGGCCACTAACAA--AAAAGGTGACATTGAGAGCATATTGACATAGAAGTGATACTGAGATCCTGCTTGCAGTCAACAACAATACCGAGAAGCCCA---------TTGCCAGCAGAACTGCATCCATTATAAGAAGAAGATGTTCATCCAGTTTACCTTTCAAAGAGTATGTCCA--TACAGATGCAACTACAGCTACAATACAGATGTACTGGGCCACTGCAACAGAATCCCGCATCACAGTGAGAGTATCTCTCC----TTACAACATTGGCATTCATTAC--CATGTCTTCCAAAAAGGATTCATCTGTATAATTATCATCATACCCAGGTTGCATCCCTCCATATGCTATCTTCTTCCATTTTCTGTGAGCAGCATTTCTTTCATCCACCTTTCGAGGAGAATCCA-TTGTTGGACC--GAACTGAG---TTGTTCCTAATCCAATTT-TCGAAATCAGGTTGTACCAAAGTTG-ATAAA----ATAACACTTCAAGCCAAGTA--AAAATGTGTTC-------------------------------AAAATTGAGC---AGTCAATTGCTACAAATAGCA---------------------------------CAAAAAAAATCCTAGATA----------------ACCATGTCCAA---TCAGCGGTTGCACACTGAG--------------------------------------------------------TTCTCTTCAA------------------------------------------------------------------------------------------------------------------------------------------------------------------------------
>AR2
--------------------------------------------------------------------------------------------------------------------------------------------------------------------------------------------------------------------------------------------------------------------------------------------------------------------------------------------------------------------------------------------------------------------------------------------------------------------------------------------------------------------------------------------------------------------------------------------------------------------------------------------------------------------------------------------------------------------------------------------------------GTGAGAGCCCAAATAGAATCTGAACTGATGGACCTAGTTAGTGTCTGGTATATAGGGGCTAAGACGTAAAGTCCACCAACAA--AAAAGGCAACATTAAGGGCATATTGACATAGAAGCGATAAAGAAATTCTGCTTGCAGTCAGCAACAACACCAAAAAACCCA---------ATCCCAACAAAACTGCATCCATCATGAGAAGGAGATGTTCATCTAGCTCAGCTTTCAGAGAGTAAGTCCA--TACAGAGACAACCAAAGCTACAATACAGATGTACTGGACCACAGCAACAGAATCCCGCATTACAGTGAGAGTGTCTCTCC----TTACAACATTAGTATTCATTAC--CATGTCTTCCAAGAATGATTCATCGGTATAGTTATCAGCATAACCAGCTTGCATTCCTCCATATGCTATTTTCCTCCATTTTCTCTGAGCTCTGTTT----------------------------------------------------------------------------------------------------------------------------------------------------------------------------------------------------------------------------------------------------------------------------------------------------------------------------------------------------------------------------------------------------------------------------------------------------------------------------------------------------------------------------------------------------------------
>AS57
------------------------------------------------------------------------------------CAAATT-AATTATATATCAT--------------------------AGGTTCATCATAAAG---------------------------ACACTGGCAGCCTCATGGAAGACAGT----CAGTCTTTACTGCC--AGACCAGATCCTTCTGATCGCCCTAGTCTGTTATGTCAAAGCATAGTTTCGCTTCGTCCCATGGACCCTTGATCTCGAACTTGTATTCTTGAGCTTTTATCAACCAATAGGGACACACTATCATAATAAAAACGAGGAGTCCAACAAAAAGAAAAAAAACTAAACGATGCAGGGGGAAAATAAGGCCAAGAGTTATAACCACCAACATGAA-AGAAAAACAAAAATACAATTTGACAGAGTACTGCTTTAAACAGTGAGTAACAAGAGGTGAGAATAAAAAAAGTTCTAGCGAGAAAAGTATTAAAGCAAACACAAGAAGCCTGGATGGTAAGCGAGAAGCAATCAGTACTGATGCTACAATTGAAGCATTCAGGGAAACATTATTGGTCAATGTAGTGTGATTTTCAGCTGGCAAGTTTTGGTTTAACACT---GAA---GATGCTGGAGATTTAATGGTAGAGCCAGCATAGTCATGCAAAAAGAGGTGGATTAAGAGAAGAAATACAGTAAGTGCCCAGATAGAATCTGAACTGATGGACCTAGTCAGTGTCTCATAGACAGGGGCCAAAACATAAAGCCCACCAACGA--AAAAGCTGACATTAAGAGCATATCGATATAGAAGTGATAAAGAAATTCTTTTTGCGGTCAACAACAGTACTAAAAAGCCCA---------ATCCCAGCAAAACCGCATCCATCATCAGAAGGAGATGTTCATCTAGCTCAGCTTTCAAAGAATAAGTCCA--TACAGATACAACCAAAGCTACTACACAGATGTACTGGACCACTGCAACAGAATCCCGAATTAAGGTCAGAGTATCCCTCC----TTACTACATTGGCATTCATTAC--CATGTCTTCCAAAAATGATTCATCAGTATAGTTATCATCATAACCAGTTTGCATTCCTCCATAAGCAATTTTCTTCCATTTTTTCTGAGTTGTATATCCTCCATCCACCTTTTCAGGAGAATCCA-TTCTTGCACC-AAAAAAGAG---TT-ATTCCAGATCTAAAT-TCAAGATCACATCGTACCACTATTC-ATAAA----------AATTATTATACTTCATTAAGTCTGCTGATCATTGGCAATGCTTTTTAGCTCC------TCAATTTTGCT--TCCCAGTTCTT-------------TCCTTGCAGATTCAAACCCATACC-CACAAT--AAAAAATCGGGTTTACAAAAAATCAAAAAAAA--------------------------------------------------------------------------------------------------------------------------------------------------------------------------------------------------------------------------------------------------------------------------------
>ASA51
----------------------------------------------------------------------------------------------------------------------------------------------------------------------------------------TCATTCAAAATGGT----CAACCTTTACCGCT--ACACTAAGTCTT----ACAACCCTAATCTGTTATATCGAAACATAGTTTTGCCTCATCCCATGGACCCTTGATCTCAAACTTGTATTGTTGGGCCTTTATCAACCAATAGGGACACACTATCATTATAAAAACCAGCAGCACAACATAAAGGAAAACAACTAAACGATGCAAAGGGAAGATAAGGCCTATAGATATCACAAGCAACAAGAA-AGATACACACAGATACAACTTGAAAGAGTATCGCTTTATGCAGTGGGTAACCAGTGGAGAGAGGAGGAAAAGTTCTAATGAGAAAAGCATTAAAGCAAACACGAGAAGACAGGATGGTAAGCGAGACGCAATCAACACTGATGCTACAATTGAAGCATTCAAGGAAACATTATTGATCAATGTACTGTGATTTTCAACAGGCAGGTTTTGGTTTAAGTCT---GACGATGATGCTGGGAATTTAATAGTAGATCCAAAGTAGTCATGCAAGAAGAGGTGAATAATGAGAAGAAACACAGTGAGTGCCCAGATAGAATCAGAACTGATGGACCTTGTTAATGTCTGGTAGATAGGGGCTAAGACATAAAGTCCACCAACAA--AGAAGGCGACATTAAGAGCA---------------------------------------------------------------------------------------------------------------------------------------------------------------------------------------------------------------------------------------------------------------------------------------------------------------------------------------------------------------------------------------------------------------------------------------------------------------------------------------------------------------------------------------------------------------------------------------------------------------------------------------------------------------------------------------------------------------------------------------------------------------------------------------------------------------------------------------------------------------------------------------------------------------------------
>CB35
------------------------------------------------------------------------------------------------------------------------------------------------------------------------------------------------------------CATTACAACAAT--CTAGCAAATCCTTCTA-----CCTACTCCGTTATATCAAAGCATAGTTTTGCCTCGTCCCATGGACCCTTGATCTCAAATTTGTATTCTTGAGCTTTTATCAACCAATAGGGACAAGCAATCACAATAAACAAAAGCAGGCCCACAAAAAGAACAAAAACTAGCCGATGCAAAGGAAAAATGAGGCCCAAAGTTATAAGAACCAACAAAAA-AGAGAAGCACAGATACAGTTTGACAGAGTATTGCTTTATGCTGAGGGCAATCAGTGGAGAGAAAAGGAAAAGCTCCAAAGAGAAAAGCATTACTGCAAATACAAGGAGCCTAGATGGTAAGCGAGAGGCAATCAATACTGATGATACGATTGAAGCATTTAGAGAAATATTACTGGACAATGTAGAGTGATTTTGAA---GCCGGTGTATGTTCAAATCT---GTG---GATGTTGGAGATTTGATGGTAGAGCCAACATAATCATGCAAGAAAAGGTGAATAATTAGAAGAAATACAGTGAGTGCCCAGATAGAATCTGAACTGATAGACTTAGTGAGTGTCTGGTATATAGGGGCTAAGACATAAAGGCCACTAACAA--AAAAGGCAACATTGAGAGCATATTGACATAGAAGTGATACTGAGATCCTGCCTGCAGTCAACAACAATACCGAGAAGCCCA---------ATGCCAACAGAACTGCATCCATCATTAGAAGAAGATGTTCATCCAGTTTGGCTTTCAAAGAGTATGTCCA--TACAGATGCAACTACAGCTACAATACAGATGTACTGGGCCACTCCAACAGAATCCCGCATCACAGTCAGAGTATCTCTCC----TTACAACATTGGCATTCATTAC--CATGTCTTCTAAAAAGGATTCATCCGTATAATTATCATCATACCCAGGTTGCATCCCTCCATATGCTATCTTCTTCCACTTTCTCTGAACGCCCATTCTTTCATCCACCTTTTGAGGAGAATCCA-TTGCTGGACC--AAACTGAG---TTGTTCCTAATCCAATTT-TCAAAATCAGGTTGTACCAAAGTTG-ATAAG----ATAACCATCAACAAATACGTT-AAAGTAGGCTTTCTGCTTAGCTTATGTTGTAGATTCAAAATGAGTATTGGGC---AGTCAATTGCTACAAAGAACG---------------------------------CAAAAAAAATCCTAGATA----------------ACAATGTCCAA---TCAGCA-------------------------------------------------------------------------------------------------------------------------------------------------------------------------------------------------------------------------------------------------------------
>CD18
----------------------------------------------------------------------------------------------------------------------------------GCCTTCATCAGCGGAAAGTAAAAGCTTGCAAAACTCATAATGACACCGATGGTCTCATATTAGACA--------GTGTTTACTGCC--GGACCAAA-ACTTCTGGTCACCCTAGTCTGTTATATCGAAGCACAGTTTCGCTTCATCCCATGGACCCTTGATCTCAAACTTGTATTCTTGAGCTTTTATCAACCAGTAAGGACACACCAGCATAATAAAAACAATAAGCCCAACAAAAAGAAAAAAAACTAAACGATGCAGGGGGTAAACAAGGCTGAGAGTTATAACCACCAATATGAA-AGAGAAACACAAATACAATTTCACAGAGTACTGCTTTAAACAGTGGGTGGCAAGAGGGGAGAATAAGAAAAGTTCAAGTGAGAAAAGTATTAAAGCAAACACAAGAAGCCTGGATGGTAAGCGGGAAGCAATCAGAACTGAAGCTACAATTGAAGCATTGAGGGAAACATTATTGGTAAATGTAGTGTGATTTTCAGCAGGCAAGTTTTGGTTTATCAGT---GAA---GATGCCGGAGATTTAATGGTGGAGCCAGCGTAGTCATGCAAAAAGAGATGGATTAAGAGAAGAAATACAGTGAGTGCCCAGATAGAATCTGAACTGATGGACCTAGTCAGTGTCTCATAGATGGGGGCCAAAACGTAAAGCCCACCAACAA--AAAAGCCAACATTAAGAACATATCGATATAGGAGAGATAAAGAAATTCTCTTTGCAGTCAACAACAGGACTAAAAAGCCCA---------ATCCCAACAAAATCGCATCCATCATCAAAAGGAGATGCTCATCTAGCTCACCTTTCAAAGAATAAGTCCA--TACAGATACAACCAAAGCTACAACACAGATGTACTGGACCACTGCAATGGAATCCCGAATTAAGGTCAGAATATCCCTCC----TTACCACATTAGCATTCATCAC--CATGTCTTCCAAAAATGATTCATCGGTATAGTTATCCTCATAACCATTTTGCATTCCTCCATAAGCAATTTTCTTCCATTTTCTTCGAGTTGTATGTACTCCATCCACCTTTTCAGGAGAATCCA-TTCTTGCACC--AAAAATAATACTT-ATTCAAGCTCTAAAT-TCAAGATCACATGGTACCACTATTT-GTACAGATTATTTAATATTATTGTACTCTATTAATTCTGTTGGTCATTGGCAATGCTTCGCAACTCC------TCGATTTTGCT--TCCCAGTTCTT-------------TCCTGGCAGATTCAAACCCGTACCACATAAT--AAAAAATCAGGGTA--------------------------------------------------------------------------------------------------------------------------------------------------------------------------------------------------------------------------------------------------------------------------------------------------
>CDE34
------------------------------------------------------------------------------------------------------------------------------------------------------------------------------------------------------------CATTACAACAAT--CTGGCAAATCCTTCTA-----CCTACTCCGTTATATCAAAGCATAGTTTTGCCTCATCCCATGGACCCTTGATCTCAAATTTGTATTCTTGAGCTTTTATCAACCAATAGGGACAAGCAATCACAATAAACAAAAGCAGGCCCACAAAAAGAACAAAAACTAGCCGATGCAAAGGAAAAATGAGGCCCAAAGTTATAAGAACCAACAAAAA-AGAGAAGCACAGATACAGTTTGACAGAGTATTGCTTTATGCTGAGGGCAATCAGTGGAGAGAAAAGGAAAAGCTCCAAAGAGAAAAGCATTACTGCAAATACAAGGAGCCTAGATGGTAAGCGAGAGGCAATCAATACTGATGATACGATTGAAGCATTTAGAGAAATATTACTGGACAATGTAGAGTGATTTTGAA---GCCGGTGTATGTTCAAATCT---GTG---GACGTTGGAGATTTGATGGTAGAGCCAACATAATCATGCAAGAAAAGGTGAATAATTAGAAGAAATACAGTGAGTGCCCAGATAGAATCTGAACTGATAGACTTAGTGAGTGTCTGGTATATAGGGGCTAAGACATAAAGGCCACTAACAA--AAAAGGCAACATTGAGAGCATATTGACATAGAAGTGATACTGAGATCCTGCCTGCAGTCAACAACAATACCGAGAAGCCCA---------ATGCCAACAGAACTGCATCCATCATTAGAAGAAGATGTTCATCCAGTTTGGCTTTCAAAGAGTATGTCCA--TACAGATGCAACTACAGCTACAATACAGATGTACTGGGCCACTCCAACAGAATCCCGCATCACAGTCAGAGTATCTCTCC----TTACAACATTGGCATTCATTAC--CATGTCTTCTAAAAAGGATTCATCCGTATAATTATCATCATACCCAGGTTGCATCCCTCCATATGCTATCTTCTTCCATTTTCTCTGAACTCCCATTCTTTCATCCACCTTTTGAGGAGAATCCA-TGGCTGGACC--GAACTGAG---TTGTTCCTAATCCAATTT-TCAAAATCAGGTTGTACCAAAGTTG-ATAAG----ATAACACTTCAAGCTCAAGT----------------------------------------------------------ATCAATTGCTACAAAGAACG---------------------------------CAAAAAAAATCCT------------------------------------------------------------------------------------------------------------------------------------------------------------------------------------------------------------------------------------------------------------------------------------------------------
>CF38
-----------------------------------------GAG-AAACAAAATACAA----------ATTTATGCAGGAGGCCCAGCACAAAAAAGTACCCTAAGTAGG------------------TGTATTTCATCAGAAAG---------------------------GCACTGGCAACCTCATGGAACACAGT----CAGGCTTTACTGCT--AAATCAAATCTTT--------CCTAATCTGTTATGTCAAAGCAAAGTTTTGCTTCGTCCCATGGACCCTTGATCTCGAACTTGTATTCTTGAGCCTTTATCAACCAATACGGACACACAATCATGATAAAAACAAGCAGTCCAAGAAAAAGAAAAAAAACTAAACGATGCAAAGGGAAAATAAGGCTGAGTGTTATGACTGCCAACATGAA-AGAAAAACACACATACAATTTGACAGAGTACTGCTTTATACAGTGGGTAACTAGAGGAGAGAAAAGAAAAAGTTCTAGTGAGAAAAGTATTAAAGCAAACACAAGAAGCCTGGATGGTAAGCGAGAAGCAATCAGTACTGATGCTACAATTGAAGCATTCAGGGAGACATTATTGGTCAATGTAGTGTGATTTTCAGCTGGCAGGTTTTGGTTTAGCTCT---GAA---GATTCTGGAGATTTAATGGTAGAGCCAGCATAGTCATGCAAGAAGAAGTGGATTAAGAGAAGAAACACAGTGAGTGCCCAGATAGAATCCGAACTGATGGACCTAGTGAGAGTCTCATAGACAGGGGCCAACACATACAGTCCACCGACAA--AAAAGGCAACATTGAGAGCATATCGATATAGAAGTGATAAAGAAATTCTTTTTGCCGTCAACAACAGTACCAGAAAACCCA---------ATCCCAACAAGACCGCATCCATCATCATCAGGAGGTGTTCATCTGGCGCAGCTTTCAAAGAATAAGTCCA--TGCAGATACAACCAAAGCTACAATACAGATGTACTGGACCACTGCAACAGAATCCCACATTACAGTGAGAGTATCCCTCC----TTACTACATTAGTATTCATTAC--CATGTCTTCCAAAAACAATTCATCAGTATAGTTGTCATCATAACCAGGTTGCATTCCTCCATAGGCAATTTTCTTCCATTTTCTGTGAGTTATGTTTTCTTCATCCACTTTTCCAGGAGAATCCA-TTGTTGCCCT--AAAAAAG----TT-TTTCTAGTTCCAAAT-TCAAGATCAAATTGTAACAAGATTC-ATAAA-------AGAAAAAACATTGCTTCATGAACTCTGATGATCATTGGAAATGCTCCTAAGCTCC------TCAATTTTGCT--TCCCAGTTCCT-------------TC-TTGCAGATTC------------------------------------------------------------------------------------------------------------------------------------------------------------------------------------------------------------------------------------------------------------------------------------------------------------------------------------
>CH19
-----------------------------------------------------------------------------------------------------------------------------------------------------------------------------TCATAATGACATCATGGAAGACA--------GTCTTTACTGCC--CGACCAAA-ACTTCTGGTCACCCTAGTCTGTTATATCGAAGCACAGTTTCGCTTCGTCCCATGGACCCTTGATCTCAAACTTGTATTCTTGAGCTTTTATCAACCAGTAAGGACACACCAGCGTAATAAAAACAATAAGCCCAACAAAAAGAAAAAAAACTAAACGATGCAGGGGGTAAACAAGGCTAAGAGTTATAACCGCCAATATGAA-AGAGAAACAAAAATACAATTTCACAGAGTACTGCTTTAAACAGTGGGTGGCTAGAGGGGAGAATAAGAAAAGTTCTAGTGAGAAAAGTATTAGAGCGAACACAAGAAGCCTGGATGGTAAGCGGGAAGCAATCAGAACTGAAGCTACAATTGAAGCATTGAGGGAAACATTATTGGTCAATGTAGTGTGATTTTCAGCAGGCAAGTTTTGGTTTATGAGT---GAA---GATGCCGGAGATTTAATGGTGGAGCCAGCATAGTCATGCAAAAAGACATGGATTAAGAGAAGAAATACAGTGAGTGCCCAGATAGAATCTGAACTGATGGACCTAGTCAGTGTCTCATAGATGGGGGCCAAAACGTAAAGCCCACCAACAA--AAAAGCCAACATTAAGAACATATCGATATAGGAGAGATAAAGAAATTCTCTTTGCAGTCAACAACAGGACTAAAAAGCCCA---------ATCCCAACAAAATCGCATCCATCATCAGAAGGAGATGCTCATCTAGCTCACCTTTCAAAGAGTAAGTCCA--TACAGATACAACCAAAGCTACAACACAGATGTACTGGACCACTGCAATGGAATCTCGAATTAAGGTCAGAATATCCCTCC----TTACCACATTAGCATTCATCAC--CATGTCTTCCAAAAATGATTCATCAGTATAGTTATCCTCATAACCATTTTGCATTCCTCCATAAGCAATTTTCTTCCATTTTCTTCGAGTTGTATGTACTCCATCCACATTTTCAGGCGAGTCCA-TTCTTGCACC--AAAAATAGTACTT-ATTCCAGATCTAAAT-TCAAGATCACATGGCACCACTATT----------------------TTATACTCTATTAATTCTGTTGGTCATTGGCAATGCTTCGCAGCTCC------TCGATTTTGCT--TCCCAGTTCTT-------------TCCTGGCAGATTCAAACCCGTACCACACAAT--AAAAAATCAGGGTA--------------------------------------------------------------------------------------------------------------------------------------------------------------------------------------------------------------------------------------------------------------------------------------------------
>CHA37
TTGA----------------ATAATTTGACAACTATTCACAGAG-AAACAAAATACAA----------ATTTATGCAGGAGGCCCAGCACAAAAAAG------------------------------------TTCATCAGAAAG---------------------------GCACTGGCAACCTCATGGAACACAGT----CAGGCTTTACTGCT--AAATCAAATCTTT--------CCTAATCTGTTATGTCAAAGCAAAGTTTTGCTTCGTCCCATGGACCCTTGATCTCGAACTTGTATTCTTGAGCCTTTATCAACCAATACGGACACACAATCATGATAAAAACAAGCAGTCCAAGAAAAAGAAAAAAAACTAAACGATGCAAAGGGAAAATAAGGCTGAGTGTTATGACTGCCAACATGAA-AGAAAAACACACATACAATTTGACAGAGTACTGCTTTATACAGTGGGTAACTAGAGGAGAGAAAAGAAAAAGTTCTAGTGAGAAAAGTATTAAAGCAAACACAAGAAGCCTGGATGGTAAGCGAGAAGCAATCAGTACTGATGCTACAATTGAAGCATTCAGGGAGACATTATTGGTCAATGTAGTGTGATTTTCAGCTGGCAGGTTTTGGTTTAGCTCT---GAA---GATTCTGGAGATTTAATGGTAGAGCCAGCATAGTCATGCAAGAAGAAGTGGATTAAGAGAAGAAACACAGTGAGTGCCCAGATAGAATCCGAACTGATGGACCTAGTGAGAGTCTCATAGACAGGGGCCAACACATACAGTCCACCGACAA--AAAAGGCAACATTGAGAGCATATCGATATAGAAGTGATAAAGAAATTCTTTTTGCCGTCAACAACAGTACCAGAAAACCCA---------ATCCCAACAAGACCGCATCCATCATCATCAGGAGGTGTTCATCTGGCGCAGCTTTCAAAGAATAAGTCCA--TGCAGATACAACCAAAGCTACAATACAGATGTACTGGACCACTGCAACAGAATCCCACATTACAGTGAGAGTATCCCTCC----TTACTACATTAGTATTCATTAC--CATGTCTTCCAAAAACAATTCATCAGTATAGTTGTCATCATAACCAGGTTGCATTCCTCCATAGGCAATTTTCTTCCATTTTCTGTGAGTTATGTTTTCTTCATCCACTTTTCCAGGAGAATCCA-TTGTTGCCCT--AAAAAAG----TT-TTTCTAGTTCCAAAT-TCAAGATCAAATTGTAACAAGATTC-ATAAA-------AGAAAAAACATTGCTTCATGAACTCTGATGATCATTGGAAATGCTCCTAAGCTCC------TCAATTTTGCT--TCCCAGTTCCT-------------TC-TTGCAGATTC----------------------------------------------------------------------------------------------------------------CTTACAGACATTGATTATACCAGAAAGAAACTGCAGAGAAAACACCTGCACATTATTTTGTTCAAATGAACCTTTTTTCT-CTTCAAAAATTCAAATTTT----------------------------------------------------------------------------------------------------------------
>CJ24
---------------ACAGCACATAACTAAAATCTAAAATACATTGAACAAATTATAT----------AACTATGATAGGCTATTTACTCGGATCAAAAACCAC--------------------------CCATTCATCGTAAAG---------------------------AAACTGGCAGCCTCATGGAAGAAAGA----CAGTCTTTACTGCC--AGACCAAATCCTTCTGGTCGCCCTAGTCTGTTATGTCAAAGCATAATTTTGCTTCGTCCCATGGACCCTTTATCTCAAACTTGTATTCTTGAGCTTTTATCAACCAATAGGGGCACACCAGCATAATAAAAACAATGAGTCCGACAAAAAGAAAAAAAACTAAACGATGCAGGGGGTAAACAAGGCTAAGAGTTATAACCGCCAACATGAA-AGAGAAACACAAATACAATTTGACAGAGTACTGCTTTAAACAGTGGATAACAAGAGGAGAGAACAAGAAAAGTTCTAGCGAGAAAAGTATTAAAGCAAACACAAGAAGCCTGGATGGTAAGCGGGAAGCAATCAGTACCGATGCTACAATTGAAGCATTGAGGGAAACATTATTGGTCAATGTAGTGTGATTTTCAGCTGGCAAGTTTTGGTTTAACACT---GAA---GATGCTGGAGATTTAATGGTAGAGCCAGCATAGTCATGCAAGAAGAGGTGGATTAAGAGAAGAAATACAGTGAGGGCCCAGATAGAATCTGAACTGATGGACCTAGTCAGTGTCTCATAGACAGGGGCCAAAACATAAAGCCCACCAACAA--AAAAGCCGAGATTAAGAGCATATCGATATAGGAGTGATAAAGAAATTCTGTTTGCAGTCAACAAGAGGACTAAAAAGCCCA---------ATCCCAATAAAACCGCATCCATCATCAGAAGGAGATGTTCATCTAGCTCAGCTTTCAAAGAATAAGTCCA--TACAGATACAACCAAAGCTACAACACAGATGTACTGTACCACTGCAACAGAATCCCGAATTAAAGTCAGAGTATCCCTCC----TTACTACATTGGCATTCATCAC--CATGTCTTCCAAAAATGATTCATCAGTGTAGTTATCCTCATAACCAGTTTGCATTCCTCCATAAGCAATTTTCTTCCATTTTTTCAGAGTTGTATGTACTTCATCCACTTTTTCAGTAGAGTCCA-TTCTTCAACC-AAAAAAGAG---TT-ATTCCAGATCTAAAT-TCAAGATCACATCGTACCAGTATTC-ATACA----------AATTATTATTCTTCTTTAACTCTGTTGATCATTGGCAATGCTTCGTAGCTCC------TCAATTTTGCT--TCCCAGTTCTT-------------TCCTGGCAGATTCAAACCCATACCACACAAT--AAAAAATCAGGGTAA-----------------------------------------------------------------------------------------------------------------------------------------TTGTTAAGCACCTTATTTTCCTTACAAAAATTCAAAAAAATAAAATAATGAAATAATTAACTGAAAAGAAAAAGCCATTTG-----------------------------------------------------------------------
>CK7
------------------------------------------------------------------------------------------------------------------------------------------------------------------------------------------------------------------------------------------------------------------------------------------------------------------------TTTTATCAACCAATAGGGACACACTATCATGATAAAAACAAGGAGTCCAACAAAAAGAAAAAAAACTAAACGATGCAAGGGGAAAACAAGGCCAAGAGTTATAACCACCAACATCAA-AGAAAAGCAAAAATACAATTTGACAGAGTACTGCTTTAAACAGTGGGTAACAAGAGGAGAGAATAAAAAAAGTTCTAGCGAGAAAAGTATTAAAGCAAACACAAGAAGCCTGGATGGTAAGCGAGAAGCAATCAGTACCGATGCCACAATTGAAGCGTTCAGAGAAACATTATTGGTCAATGTAGTGTGATTTTCAACAGGCAAGTTTTGGTTTAACACT---GAA---GATGCCGGAGATTTAATGGTAGAGCCAGCATAGTCATGCAAGAATAGGTGGATTAAGAGAAGAAATACAGTGAGTGCCCAGATAGAATCCGAACTGATGGACCTAGTCAGTGTCTCATAGACAGGGGCCAAAACATAAAGCCCACCAACGA--AAAAGCCAACATTAAGAGCATATCGATATAGAAGCGATAAAGAAATTCTTTTTGCTGTCAACAACAGTACTAAAAAGCCCA---------ATCCCAACAAAACCGCATCCATCATCAGAAGAAGATGTTCATCTAGCTCAGCTTTCAAAGAATAAGTCCA--TACAGATACAACCAAAGCGACAATACAGATGTATTGGACCACTGCAACAGAATCCCGAATTACAGTCAGAGTATCCCTTC----TAACTACGTTAGCATTCATTAC--CATGTCTTCCAAAAATGATTCATCAGTAAAGTTATCATCATAACCAGATTGCATTCCTCCATAAGCAATTTTCTTCCATTTTTTCTGAGTTGTATGTCCTCCATCCACTTTTCCAGGAGAATCCA-TTGTTGCAACAAAAAAAGAG---TT-ATTCCAGATCCAAAT-TCAGGATCAAATTGTACCAATATTC-AGACA-------AAAAATTATTATACTTCATTAACTCTGTTGATCATTGGCAATGTTTCGTAGCTCC------TCAATTTTGCT--TCCCAGTTCTT-------------TCCTTGCAGATTCAAACCCATACC-------------------------------------------------------------------------------------------------------------------------------------------------------------------------------------------------------------------------------------------------------------------------------------------------------------------------
>CL6
---------------------------------------------------------------------------------------------------------------------------------------------------------------------------------------------GAAGACAGT----CAGTCTTTACTGCC--AGACCCAATCCTTCTGATCACCCTAGTCTGTTATGTCAAAGCATAGTTTCGCTTCGTCCCACGGACCCTTGATCTCAAACTTGTATTCTTGAGCTTTTATCAACCAATAGGGACACACTATCATGATAAAAACAAGGAGTCCAACAAAAAGAAAAAAAACTAAACGATGCAAGGGGAAAACAAGGCCAAGAGTTATAACCACCAACATCAA-AGAAAAGCAAAAATACAATTTGACAGAGTACTGCTTTAAACAGTGGGTAACAAGAGGAGAGAATAAAAAAAGTTCTAGCGAGAAAAGTATTAAAGCAAACACAAGAAGCCTGGATGGTAAGCGAGAAGCAATCAGTACCGATGCCACAATTGAAGCGTTCAGGGAAACATTATTGGTCAATGTAGTGTGATTTTCAACAGGCAAGTTTTGGTTTAACACT---GAA---GATGCCGGAGATTTAATGGTAGAGCCAGCATAGTCATGCAAGAATAGGTGGATTAAGAGAAGAAATACAGTGAGTGCCCAGATAGAATCCGAACTGATGGACCTAGTCAGTGTCTCATAGACAGGGGCCAAAACATAAAGCCCACCAACAA--AAAAGCCAACATTAAGAGCATATCGATATAGGAGCGATAAAGAAATTCTTTTTGCTGTCAACAACAGTACTAAAAAGCCCA---------ATCCCAACAAAACCGCATCCATCATCAGAAGAAGATGTTCATCTAGCTCAGCTTTCAAAGAATAAGTCCA--TACAGATACAACCAAAGCGACAATACAGATGTATTGGACCACTGCAACAGAATCCCGAATTACAGTCAGAGTATCCCTTC----TGACTACATTAGCATTCATTAC--CATGTCTTCCAAAAATGATTCATCAGTAAAGTTATCATCATAACCAGATTGCATTCCTCCATAAGCAATTTTCTTCCATTTTTTCTGAGTTGTATGTCCTCCATCCACTTTTCCAGGAGAATCCA-TTGTTGCAACGAAAAAAGAG---TT-ATTCCAGATCCAAAT-TCAGGATCAAATTGTACCAATATTC-AGACA-------AAAAATTATTATACTTCATTAACTCTGTTGATCATTGGCAATGTTTCGTAGCTCC------TCAATTTTGCT--TCCCAGTTCTT-------------TCCTTGCAGATTCAAACCCATACCACACAAT--AAAAAATCGGGGTA--------------------------------------------------------------------------------------------------------------------------------------------------------------------------------------------------------------------------------------------------------------------------------------------------
>CM9
-------------------------------------------------------------------------AACAAAGCAACCAATTC-GGCAAAATATTTTA-------------------------AACTTCATCAGTAGGAAGCAAAAGCT--------------------------TGTTGATCATGATGAC----ACATCTTCACTGCC--AGCTCAAATCCTTCTGTTCACTCTAATCTGTTATATCAAAGCATAGTTTCGCTTCATCCCATGGGCCCTTGATCTCAAACTTGTATTCTTGAGCTTTTATCAACCAGAAGGGACACACCAGCATAATAAAAACAATGACTCCAACAAAAAGAAAAAAAACTAGACGATGCAGGGGGTAAACCAGGCTAAGAGTTATAACCGCCAACATGAA-AGAGAAACACAAATACAATTTGACAGAGTACTGCTTTAGGCAGTGGGTAACAAGCGGAGAGAATAAGAAAAGTTCTAGTGAGAAAAGAATTAAAGCAAACACAAGATGCCGGGATGGTAAGCGGGAAGCAATCAGTACTGATGCTACAATTGAAGCATTGAGGGAAACATTATTCGTCAATGTAATGTGATTTTCAGCTGGCAAGTTTTGGTTTGACACT---GAA---GATGCCGGAGATTTAATGGTGGAGCCAGCATAGTCATGCAAAAAAAGGTGGGTTAAGAGCAGAAACACAGTGAGCGCCCAGATAGAATCTGAACTGATAGACCGAGTCAGGGTCTCATAGATGGGTGCTAAAACATAAAGCCCACCAACAA--AAAACCCAACATTAAGAGCATATCGATATAGAAGTGATAAAGAAATTCTTTTTGCAGTCAACAACAGGACTAAAAAGCCCA---------AACCCAACAAAATTGCATCCATCATCAGAAGGAGATGTTCATCTAGCTCAGCTTTCAAAGAGTAAGTCCA--TACAGATACAACCAAAGCTACAACACATATATACTGCAACACTGCAACAGAATCCCGAATTAAGGTCAGAATATCCCTCC----TTACCACATTGGCATTCATCAC--CATTTCTTCCAAAAATGATTCATCAGTATAGTTATCCTCATAACCACTTTGCATTCCCCCATAAGCAATTTTCTTCCATTTTTTCCGAGTTGCATGTACTCCATCCACTTTTACAGGAGAATCCA-TTCTTTAAAC--GAAAGGAG---TT-AATCCTGATTGAAAT-TCAAGATTACATCCTACCACTATTC-ATACA---------------TTGTACTGTATTAATTATGTTGATCATTGACAATGTTTTGTAGCTCG------TCAATTTTGCT--TGCCAATTCTT-------------TCCTAGCAGATTCAAACCCGTACCACACAAT--AAAAAATTAGGGCCTTATTTACCCTTTCCAAAAGCTAAAAAA------------------------------------------------------------------------------------------------------------------------------------------------------------AATGAAATATTTAACCAAAAAGACTAATCAATTTGACATC------------------------------------------------------------------
>CO8
------------------------------------------------------------------------------------------------------------------------------------------------ATCATGATAACA--------------------------CATCATGGAAGGCAAT----TAGTCTTTACTGCC--AGCTCAAATCCTTCTGTTCACTCTAATCTGTTATATCAAAGCATAGTTTTGCTTCATCCCATGGGCCCTTGATCTCAAACTTGTATTCTTGAGCTTTTATCAACCAGAAGGGACACACAAGCATAATAAAAACAATGACTCCAACAAAAAGAAAAAAAACTAGACGATGCAGGGGGTAAACCAGGCTAAGAGTTATAACCGCTAACATGAA-AGAGAAACACAAATACAATTTGACAGAGTACTGCTTCAGGCAGTGGGTAACAAGCGGAGAGAATAAGAAAAGTTCTAGTGAGAAAAGAATTAAAGCAAACACAAGATGCCGGGATGGTAAGCGGGAAGCAATCAGTACTGATGCTACAATTGAAGCATTAAGGGAAACATTATTCGTCAATGTAATGTGATTTTCAGCTGGCAAGTTTTGGTTTGACACT---GAA---GATGCCGGAGATTTAATGGTGGAGCCAGCATAGTCATGCAAAAAAAGGTGTGTTAAGAGCAGAAACACAGTAAGCGCCCAGATAGAATCTGAACTGATAGACCTAGTCAGGGTCTCATAGATGGGTGCTAAAACATAAAGCCCGCCAACAA--AAAACCCAACATTAAGAGCATATCGATATAGAAGTGATAACGAAATTCTTTTTGCAGTCAACAACAGGACTAAAAAGCCCA---------AACCCAACAAAATTGCATCCATCATCAGAAGGAGATGTTCATCTAGCTCAGCTTTTAAAGAGTAAGTCCA--TACAGATACAACCAAAGCTACAACACATATATACTGCACCACCGCAACAGAATCCCGAATCAAGGTCAGAATATCCCTCC----TTACCACATTGGCATTCATCAC--CATGTCTTCCAAAAATGATTCATCAGTATAGTTATCCTCATAACCACTTTGCATTCCCCCATAAGCAATTTTCTTCCATTTTTTCCGAGTTGCATGTACTCCATCCACTTTTACAGGAGAATCCA-TTCTTTAACC--AAAAGGAGC-CTT-AATCCCGATTGAAAT-TCAAGATTACATCCTACCACTATTC-ATACA------------CTTTTATACTGTATTAATTATGTTGATCATTGACAATGTTTTGTAGCTCA------TCAATTTTGCT--TGCCAATTCTT-------------TCCTAGCAGATTCAAACCCGTAC--CACAAT--AAAAAATTAGGG----------------------------------------------------------------------------------------------------------------------------------------------------------------------------------------------------------------------------------------------------------------------------------------------------
>CP161
TTCAACTTCCAGGGTTCCA-AATCTTATATAACTAATCTCAGATCAAAAACCATACATGAATAATTGAACATAAACAAAGTGACTAATTC-GATAAAACATTTT--------------------------GACTTCATCAGTGGAAAGTAAAAGCTTGCT---TTCATCATAAAGACACGAGCCTCATGGAAGACA-------CGTCTTTACTGCC--AGACCAAATCCTTCTGGTCACCCTAGTCTGTTATATCAAAGCAGAGTTTCGCTTCATCCCATGGACCCTTTATCTCAAACTTGTATTCTTGAGCTTTTATCAACCAGTAGGGACACACCAGCATAATAAAAACAATAAGTCCAACAAAAAGAGAAAAAACTAAACGATGCAGGGGGTAAACAAGGCTAAGAGTTATAACTGCCAACATGAA-AGAGAAAACCAAATACAATTTGACAGAGTACTGCTTTAAACAGTGGGTAGCAAGAGGAGAGAATAAGAAAAGTTCAAGTGAGAAAAGTATTAAAGCAAACACAAGAAGCCTGGACGGTAAGCGGGAAGCAATCAGTACTGATGCTACAATTGAAGCATTGAGGGAAACATTATTGGTCAATGTAGTGTGATTTTCAGCTGGCAAGTTTTGGTTTATCACT---GAA---GATGCTGGAGATTTAATGGTGGAGCCAGCATAGTCATGCAAAAAGAGGTGGATTAAGAGAAGAAATACAGTGAGTGACCAGATAGAATCTGAACTGATGGACCTAGTCAGTGTCTCATAGATGGGGGCCAAAACGTAAAGCCCACCAACAA--AAAAGCCAACATTAAGAACATATCGATATAGGAGTGCTAAAGAAATTCTCTTTGCAGTCAACAACAGGACTAAAAAGCCCA---------ATCCCAACAAAATCGCATCCATCATCAGAAGGAGATGCTCATCTAGCTCACCTTTCAAAGAGTAAGTCCA--TACAGATACAACCAAAGCTACAACACAGATGTATTGAACCACTGCAACGGAATCCCGAATTAAGGTCAGAATATCCCTCC----TTACCACATTAGCATTCATCAC--CATGTCTTCCAAAAATGATTCATCAGTATAGTTATCCTCATAACCATTTTGCATTCCTCCATAAGCAATTTTCTTCCATTTTTTACGAGTTCTATGTACTCCATCCACTTTTTCAGGAGAATCCA-TTCTTGCACC--GAAAAGAG---TT-ATTCCAGATCT-AAT-TCAAGATCACATGGTACCACTATTT-ATACA---------ATATTATTGTACTCTATTAATTCTGTTGGTCATTGGCAATGCTTCGTAGCTCC------TCGATTTTGCT--TCCCAGTTCTT-------------TCCTGGCAGATTCAAACCCGTACCACATAAT-AAAAAAATCAGGGTAAAATGAAAACTTTACACGCAATGTGCAAGT-AAAGCAACTCGTGAGTCAGAAACC----AAAAGTG--TAACACACAGGTTCCACGAATTGATCATACCAGAAAGAAACTGCAGAGAAA-----------------------------------------TAAAAAAATTGAAAAGAA------AAAGAAATATTTAACCGAAACAAAAATGCCATTAGACATCAAATATAGCTATT---------------------AGACTTTGAAAAAAAAATGAAAATTATT----
>CR44
-----------------------------------------------------------------------------------------------------------------------------------------------------------------------------------------------------------AATCTTTGCCACT--AAACCAAACACTTCTGGTCAGCTTATTCAGTTATGTCAAAGCATAGCTTTGCTTCATCCCAGGGACCCTTGATCTCAAATTTGTATTCTTGAACCTTTATCAGCCAATAGGGGCATACAATCATGATAAACACAAGCAATCCAATAAATAGAACAAAAACTAGTCGGTGTAATGGGTATATGAGGCCCAAAGTTATAGCAACCAACAAAAA-TGAAAAGAACAGGTACAGTTTGACAGAGTATTGCTTTATGCAATGGGTGACCAAGGGAGAAAAAAGGAAAAGCTCTAAAGAAAAGAGCATCAAAGCAAACACCAGACGACTGGAAGGTAGGCGAGAGGCAATCAAGACGGATGCTACAATGGAGGCATTTAGGGAAACACTTCTGGTCAGCGTGGAATGATTTTCAGCTGTCAAGTTTCGGTGTAAATTT---GAA---GATGCTGGAGGTTTGATGGTAGGGCCAACATAATCATGCAAGAAAAGGTGAACTATCAGAAGACATACAGTAAGGGCCCAGATAGAATCTGAACTGATGGACCTTGTAAGCGTCTGGTAGATAGGTGCCAAAACATATAGTCCGCTCACAA--AAAAGGCAATGTTTAGAGCATATTGGTATAGAAGTGATAGAGAGATCCTGCCTGCAGTCAACATAAGTATCAAGAAGCCTG---------ATCCCAGCAAAGCTGTATCCATCATAAGAAGGCGGTGTTCATCTAGCTTAGCTTTCAAAGAGTAAGTCCA--TACAGATACAACCACAGCTACAATGCAGATATACTGAGCAACAGCAACAGAGTCCCGCATTACTGTGAGAGTATCTCTCT----TCACTACATTAGCATTCATCAC--CATGGCTTCCAAAAAGGATTCATCAGTATAATTGTCATCATAGCCTGGTTGCATTCCTCCATAGGCTATTTTCCTCCATTTCTTCCGCACCCTGTTTCCTTCATCTGTTTCTTCAGTCGCATCCA-TTTTTAAACC--TATATGCA---AA-ATTCA-----------TCAAAAT----------------------------------------------------------------------------------------------------------------------------------------------------------------------------------------------------------------------------------------------------------------------------------------------------------------------------------------------------------------------------------------------------------------------------------------------------------------------------------
>CT15
-TCAATTTCCAGGGTTCCA-AATCTTATATAACTAATCTCAGATCAAAAACCATACATGCATAATTGAACATAAACGAAGTGACTGATTC-GATAAAACATTTT--------------------------GACTTCATCAGTGAA-AGTAAAAGCTTTCA-------------TCATAAAGACATCATGGAAGACA-------TGTCTTTACTGCC--AGACCAAATCCTTCTGGTCACCCTAGTCTGTTATATCGAAGCACAGTTTCGCTTCATCCCATGGACCCTTTATCTCAAACTTGTATTCTTGAGCTTTTATCAACCAGTAGGGACACACCAGCATAATAAAACCAATAACTCCAACAAAAAGAAAAAAAACTAAACGATGCAGGGGGTAAACAAGGCTAAGAGTTATAACCACCAACATGAA-AGAGAAACAAAAATACAATTTGACGGAGTACTGCTTTAAACAGTGGGTAGCAAGAGGAGAGAATAAGAAAAGTTCAAGTGAGAAAAGTATTAAAGCAAACACAAGAAGCCTGGATGGTAAGCGGGAAGCAATCAGTACTGATGCTACAATTGAAGCATTGAGGGAAACATTATTGGTCAATGTAGTGTGATTTTCAGCTGGCAAGTTTTGGTTTATCACT---GAA---GATGCTGGAGATTTAATGGTGGAGCCAGCATAGTCATGCAAAAAGAGGTGGATTAAGAGAAGAAATACAGTGAGTGCCCAGATAGAGTCTGAACTGATGGACCTAGTCAGTGTCTCATAGATGGGGGCCAAAACGTAAAGCCCACCAACAA--AAAAGCCAACATTAAGAACATATCGATATAGAAGTGATAAAGAAATTCTCTTTGCAGTCAACAACAGGACTAAAAAGCCCA---------ATCCCAACAAAATCGCATCCATCATCAGAAGGAGATGCTCATCTAGCTCACCTTTCAAAGAGTAAGTCCA--TACAGATACAACCAAAGCTACAACACAGATGTACTGAACCACTGCAACGGAATCCCGAATTAACGTCAGAATATCCCTCC----TTACCACATTAGCATTCATCAC--CATGTCTTCCAAAAATGATTCATCAGTATAGTTATCCTCATAACCATTTTGCATTCCTCCATAAGCAATTTTCTTCCATTTTTTCCGAGTTGCATGTACTCCATCCACTTTTTCAGGAGAATCCA-TTCTTGCACC--AAAAAGAG---TT-ATTCCAGACCTAAAT-TCAAGATCACATGGTACCACTATTT-ATACA-----------ATTATTATACTCTATTAATTCTGTTGGTCATTGGCAATGCTTCGGAGCTCC------TCAATTTTGCT--TCCCAGTTCTT-------------TCCTGGCAGATTCAAACCCGTACCACATAAT--AAAAAATCAGGGCAACATGAAAACTTTACATGCAATGTGCAAGT-AAACCAACTCGTGATTCAGAAACC----ACAAGTG--TAACAC--AGGTTCCACGAATTGATCATACCAGAAAGAAACTGCAGAGAAACCATT--------ATTTTGTGCGTAAGCACCTTTTTTCCCTTAAAAAAATTCAGAAAAA------AAAGAAACATTTAACTGAAGAAAAG---CCATTAGACATCA----------------------------------------------------------------T
>DA12
---------------------------------------------------------------------------AAAAACAACTAATTC-GGCAAAATATTTTA-------------------------AACTTCATCAGTAGGAAGCAAAAGC----------------------------TTTGACCATAATG------ACATCTTTACTGCC--ACATCAAATCCTTCTGTTCACTCTAGTCTGTTATATCAAAGCACAGTTTCGCTTCATCCCATGGACCCTTGATCTCAAACTTGTATTCTTGAGCTTTTATCAACCAGAAGGGACACACCAGCATAATAAAAATAATGACTCCAACAAAAAGAAAAAAAACTAAACGATGCAGGGGGTAAACCAGGCTAAGGGTTATAACCGTCAACATGAA-AGAGAAACACAAATACAATTTGACAGAGTACTGTTTTAGGCAGTGGGTAACAAGAGGAGAGAATAAGAAAAGTTCTAGTGAGAAAAGAATTAAAGCAAACACAAGATGGCGGGATGGTAAGCGGGAAGCAATCAGTACTGATGCTACAATTGAAGCATTAAGGGAAACATTATTTGTCAATGTAATGTGATTTTCAGCAGGCAAGTTTTGGTTTGACACT---GAA---GATGCCGGAGATTTAATGGTGGAGCCAGCATAGTCATGCAAAAAGAGGTGGGTTAAGAGCAGAAACACAGTGAGTGCCCAGATAGAATCTGAACTGATAGACCTAGTCAGTGTCTCATAGATGGGTGCTAAAACATAAAGCCCACCAACAA--AAAAACCAACATTAAGAGCGTATCGATAAAGAAGTGATAAAGAAATTCTTTTTGCAGTCAACAACAGGACTAAAAAGCCCA---------AACCCAACAAAATTGCATCCATCGTCAGAAGGAGATGTTCATCTAGCTCAGCTTTCAAAGCGTAGGTCCA--TACAGATACAACCAAAGCTACAACACATATATACTGCACCACTGCAACAGAATCCCGAATTAAGGTCAGAATATCCCTCC----TTACCACATTGGCATTCATCAC--CATGTCTTCCAAAAATGATTCATCAGTATAGTTATCCTCATAACCACTTTGCATTCCTCCATAAGCAATTTTCTTCCATTTCTTCCTAGT---ATGCACTCCATCCACTTTTTCAGGAGAATCCA-TTCTTTAACC--AAAAGGAG---TT-AATCCAGATCAAGCT-TCAAAATTACATCCTACCATTATTC-AT----------------TATTATACTGTATTAATTCTGTTGATCATTGACAATGTTTTGTAGCTCC------TCAATTTTGCT--TGCCAATTCTT-------------TCCTGGCAGATTCAAACCCGTACCACACAAT--AAAAAATCAGGGTAA-------------------------------------------------------------------------------------------------------------------------------------------------------------------------------------------------------------------------------------------------------------------------------------------------
>DB53
-----------------CT-AATCTAATAAAAATAATTATGAAC-AAAGATGATACACT--------------------------------------------------------------------------TTTATCGAAATG----------------------------ACATTTTCACTTCATTAAAAATGTT----GAATCTTTACTGCT--ACACCAAGTCTT----ACAACCCTAATCTTTTATATCAAAGCATAGTTTTGCCTCATCCCATGGACCCTTGATCTCAAACTTGTATTGTTGGGCCTTTATCAGCCAGTATGGACACACTACCATTATAAAAACCAGAAGCGCGGTATAAAGGAAAAAGACTAAACGATGCAAAGGGAAGATAAGCCCTAGAGATATCACCAGCAACATGGA-TGAAAAACACACATACAATTTGAAAGAATACCTCTTTATGCAGTGGGCAACCAGTGGAGAGAAGAGGAAAAGTTCTAAGGAGAAAAGCATTAAAGCAAACACAAGAGGACATGATGGTAAGCGAGAAGCAATCAACACTGATGCTACAATTGAAGCATTCAAGGAAACATTATTTGTCAATGTACTGTGATTTTCAACTGGCAGGTTCCGGTTTAAATCT---GAAGATGATGCTGGAAATTTAATTGTAGATCCAAAGTAGTCATGCAAGAAGAGGTGGATAATGAGAAGAGACACGGTGAGTGCCCAGATAGAATCTGAACTGATGGACCTTGTTAGTGTCTGGTATATAGGGGCTAAGACATAAAGTCCACCAACAA--AAAACGCAACATTAAGAGCATAGTGATATAGAAGTGACAAAGAAATTCTGCTCGCAGTCAGTAACAGTACCAAGAAGCCCA---------ATCCCATCAAAACGGCATCCATCATCAGGAGTAGGTGTTCATCCAGCTCAGCTTTCAAAGTGTATGTCCA--TACAGATACGACCAAAGCTACAATACAGATGTATTGGGCCACCGCAATAGAATCCCGCATTACAGTGAGAGTATCTCTTC----TTACTACATTGGCATTCATTAC--CATGTCTTCCAAAAATGATTCATCCGTATAGTTATCAGCATAACCAGGTTGCATTCCTCCATAAGCTATTTTCCTCCATTTTCTTAGAGCTATGTCACCGTGGTCCACTTTTCTAAAAGAATCCA-TTGGTGCCGC--AAAAAGTG---TT-AATCCAGTTATAAAT-TCACCGTCAGATTGTTTCAACAATC-AAAAA----ATCTGGAAATACTTT---TCATCAACTACGCTGATCAGTAGTATTGCTTCTGAGCTCC------TCGATTTTGCC--TTCAAGTTCTT-------------TCCTTGCAGATTCAAACCCATACCACACATT---GAAAATCGGGG-----------------------TATACAAGT--AAAGAAAGTAAAATTCAGAAACA----AAAAGGG--TAATTATTCATGTGTAGCCGGTAATCATACCAGAAGAAAAGTCCAGAGGAAACGCT------------------------------------------------------T--TCTGGAATGAAACCTACTGAAACAAAAAGATCTCATTGACATAAATGATTCATCAAGCGTGTT-----------GGAAGATATGTTAAAAATCCTAAGAGGTATTGCTT
>DC1
TTTTATTAATCTAGCATCT-AATCTAAAAAAAATAATCATGAAC-AAAGATGATACACTTCTTATGGATCCTGAATAAAACGATAAACCTAAAAAACA-ATTGAATTT-------------------------TTTATCGAAATG----------------------------ACATTTTCACTTCATTAAAAATGTT----GAATCTTTACTGCT--ACACCAAGTCTT----ACAACCCTAATCTTTTATATCAAAGCATAGTTTTGCCTCATCCCATGGACCCTTGATCTCAAACTTGTATTGTTGGGCCTTTATCAGCCAGTATGGACACACTACCATTATAAAAACCAGAAGCGCGGTATAAAGGAAAAAGACTAAACGATGCAAAGGGAAGATAAGCCCTAGAGATATCACCAGCAACATGGA-TGAAAAACACACATACAATTTGAAAGAATACCTCTTTATGCAGTGGGCAACCAGTGGAGAGAAGAGGAAAAGTTCTAATGAGAAAAGCATTAAAGCAAACACAAGAGGACATGATGGTAAGCGAGAAGCAATCAACACTGATGCTACAATTGAAGCATTCAAGGAAACATTATTTGTCAATGTACTGTGATTTTCAACTGGCAGGTTCCGGTTTAAATCT---GAAGATGATGCTGGAAATTTAATTGTAGATCCAAAGTAGTCATGCAAGAAGAGGTGGATAATGAGAAGAGACACGGTGAGTGCCCAGATAGAATCTGAACTGATGGACCTTGTTAGTGTCTGGTATATAGGGGCTAAGACATAAAGTCCACCAACAA--AAAACGCAACATTAAGAGCATAGTGATATAGAAGTGACAAAGAAATTCTGCTCGCAGTAAGTAACAGTACCAAGAAGCCCA---------ATCCCATCAAAACGGCATCCATCATCAGGAGTAGGTGTTCATCCAGCTCAGCTTTCAAAGTGTATGTCCA--TACAGATACGACCAAAGCTACAATACAGATGTATTGGGCCACTGCAATAGAATCCCGCATTACAGTGAGAGTATCTCTTC----TTACTACATTGGCATTCATTAC--CATGTCTTCCAAAAATGATTCATCCGTATAGTTATCAGCATAACCAGGTTGCATTCCTCCATAAGCTATTTTCCTCCAATTTCTTAGAGCTATGTCACCGTGGTCCACTTTTCTAAAAGAATCCA-TTGGTGCAGC--AAAAAGTG---TT-AATCCAGTTATAAAT-TCACCGTCAGATTGTTTCAACAATA-AAAAA----ATCTGGAAATACTTT---TCATCAACTACGCTGATCAGTAGTATTGCTTCTGAGCTCC------TCGATTTTGCC--TTCAAGCTCTT-------------TCCTTGCAGATTCAAACCCATACCACACATT---GAAAATCGGGG-----------------------TATACAAGT--AAAGAAAGTAAAATTCAGAAACA----AAAAGGG--TAATTATTCATGTGTAGCCGGTAATCATACCAGAAGAAAAGTCCAGAGGAAACGCT---------------------------------------------------TGTT--TCTGGAATGAAACCTACTGAAACAAAAAGATCTCATTGACATAAATGATTCACCAAGCGTGTTTCATTTGAAATGGAAGATATGTTAAAAATCCTAAGAGGTATTGCTT
>DD1
TTTT------------ATT-AATCTAATAAAAGCAATTATGAAC-AAAGATGATACAATTCATGTGGATCCTGCATTCAACAATAAACCTGAAAAACA-ATTGCATTTCAATAATCTGGCGTAAACATTGCAATTTACCGAAATG----------------------------ACATTTTCACTTCATTAAAAATGGT----GAATCGTTACTGCT--ACACCAAGTCCG----ACAACCCTAATCTTTTATATCAAAGCATAGTTTTGCCTCATCCCATGGACCCTTGATCTCAAACTTATATTGTTGGGCCTTTATCAGCCAATATGGACACACTACCATAATAAAAACCAGAAGCGCAGTATAAAGGAAAAAGACTAAACGATGCAAAGGGAAGATAAGCCCTAGAGATATCACCAGCAACATGGA-TGAAAAACACACATACAATTTGAAAGAATACCTCTTTATGCAGTGGGCAACCAGTG--GAGAAGAGAAAAAGTTCTAATGAGAAAAGCATTAAAGCAAACACAAGAGGACATGACAGTAAGCGAGAAGCAATCAACACTGATGCTACAATTGAAGCATTCAAGGAAACATTATTGGTCAATGTACTGTGATATTCAACTGGCAGGTTCCGGTTTAAATCT---GAAGATGATGCTGGAAATTTAATTGTAGATCCAAAGTAGTCATGCAAGAAGAGGTGGATAATGAGAAGAAACACAGTGAGTGCCCAGATAGAATCTGAACTGATGGACCTTGTTAGTGTCTGATATATAGGGGCTAAGACATAAAGTCCACCAACAA--AAAAAGCAACATTAAGAGCATAATGACATAGAAGTGACAAAGAAATTCTGCTTGCAGTCAGTAACAGTACCAAGAAGCCCA---------ATCCCATCAAAACAGCATCCATCATCAGGAGTAGGTGTTCATCCAGCTCAGCTTTCAAAGAGTATGTCCA--TACAGATACGACCAAAGCTACAATACAGATGTATTGGGCCACTGCAATAGAATCCCGCATTACAGTGAGAGTGTCTCTTC----TTACTACATTGGCATTCATTAC--CATGTCTTCCAAAAATGATTCATCAGTATAGTTATCATCATAACCAGGTTGCATTCCTCCATAAGCTATTTTCCTCCATTTTCTTAGGGCTATGTCACCTTGGTCCACTTTTCCAAAAGAATCCA-TCGGTGCAGC--AAAAAGTG---TT-AATCCAGTTACAAAT-TCACCGTCAGATTGTTTCAGCAATA-AAAAA----ATCTGGCAATACTT----TCATCAACTATGCTGATCAGTAGTATTTCTTCTGAGCTCC------TCGATTTTGCT--TTCAAGTTCTT-------------TCCTTGCAGATTCAAAACCATACCACACATT---GAAAATCAGGGAA------------------------ACAAGT--AAAGAAAGTAAAATTCAGAAACA----AAAAGGG--TAATAATTCATGTATAGCCGGTAATCATACCAGAAGAAAAGTCCAGAGGAAATGCTAGAACA-----------------------------------------AGATTGTT--TGCGAAATGAAACCTACTGAAACAAAAAGATCTCATTGACATAAATGATTCATGAA----------------------------------------AGAGTTATTGCTT
>DIM50
-------------------------------------------------------------------------------------------------------------------------------------TTTACCGAAATA----------------------------ACATTTTCACTTCATTAAAAATGGT----GAATCGTTACTGCT--ACACCAAATCCG----ACAACCCTAATCTTTTATATCAAAGCATAGTTTTGCCTCATCCCATGGACCCTTGATCTCAAACTTGTATTGTTGGGCCTTTATCAGCCAATATGGACACACTACCATTATAAAAACCAGAAGCGCAGTATAAAGGAAAAAGACTAAACGATGCAAAGGGAAGATAAGCCCTAGAGATATCACCAGCAACATGGA-TGAAAAACACACATACAATTTGAAAGAATACCTCTTTATGCAGTGGGCAACCAGTGGAGAGAAGAGAAAAAGTTCTAATGAGAAGAGCATTAAAGCAAACACAAGAGGACATGACGGTAAGCGAGAAGCAATCAACACTGATGCTACAATTGAAGCATTCAAGGAAACATTATTGGTCAATGTACTGTGATTTTCAACTGGCAGGTTCCAGTTTAAATCT---GAAGATGATGCTGGAAATTTAATTGTAGATCCAAAGTAGTCATGCAAGAAGAGGTGGATAATGAGAAGAAACACAGTGAGTGCCCAGATAGAATCTGAACTGATGGACCTTGTTAGTGTCTGATATATAGGGGCTAAGACATAAAGTCCACCAACAA--AAAAAGCAACATTAAGAGCATAATGACATAGAAGTGACAAAGAAATTCTGCTTGCAGTCAGTAACAGTACCAAGAAGCCCA---------ATCCCATCAAAACAGCATCCATCATCAGGAGTAGGTGTTCATCCAGCTCAGCTTTCAAAGAGTATGTCCA--TACAGATACGACCAAAGCTACAATACAGATGTATTGGGCCACTGCAATAGAATCCCGCATTACAGTGAGAGTGTCTCTTC----TTACTACATTGGCATTCATTAC--CATGTCTTCCAAAAATGATTCATCAGTATAGTTATCATCATAACCAGGTTGCATTCCTCCATAAGCTATTTTCCTCCATTTTCTTAGGGCTATGTCACCTTGGTCCACTTTTCCAAAAGAATCCA-TCGGTGCAGC--AAAAAGTG---TT-AATCCAGTTACAAAT-TCACCGTCAGATTGTTTCAGCAATA-AAAAA----ATCTGGAAATACT-----TCATCAACTACGCTGATCAGTAGTATTTCTTCTGAGCTCC------TCGATTTTGCT--TTCAAGTTCTT-------------TCCTTGCAGATTCAAAACCATACCACACATT---GAAAATCAGGGAAA-------AGCCTAGTAAAACTATACAAGT--AAAGAAAGTAAAATTCAGAAACA----AAAAGGG--TAATAATTCATGTATAGCCGGTAATCATACCAGAAGAAAAGTCCATAGGAAATGCTAGAATATTATATTGTTTGAGAGGACACTGTTTCTGCTCTGAAAATTCAAATTGTT--TCTGGAATGAAACCTACTGAAACAAAAAGATCTCATTGACATAAATGATTCATGGAGTAAAC----------------------------------AGAGTTATTGCTT
>EN45
--------------------------------------------------------------------------------------------------------------------------------------------------------------------------------------------------------------------------------------------------------------------------------------------------------------------------------------------------------------------------------------------------------------------------------------------------------------------------------------------------------------------------------------------------ACCAGCAGCCTGGATGGTAGGCGTGAGGCAATCAGGAATGATGCTACAATGGAGGCATTTAGGGAAACATTTCCAGTCAGTGTAGAACGATTTTCAGGTGTCAAGTTATGGTGTAAATTT---GAA---GATGCTGGAGGTTTGATGGTAGGGCCAACATAATCATGCAAGAAAAGATGAATTATGAGAAGACAGACAGTGAGGGCCCAGATAGAATCTGAACTAATGGACCTAGTGAGCGTCTGGTAGATGGGAGCTAAAACATAGAGTCCACTAACAA--AGAAGGCAATGTTTAGAGCATATTGGTACAGAAGAGATACAGAGATCCTGCCTGAAGTCAAAATAAGTATCAAGAAGCCCG---------ATCCCAGCAAAGCTGCATCCATCATAAGAAGGCACCATTCATCTAGCTTGGCTTTCAAAGATTAAGTCCA--TACAGATACAAGCGCAGCTGCAATGCAGATGTACCGAGAAACAGCAACAGAATCCTGCATTACTGTGAGAGTATCTCTCC----TCACTACATTAGCATT-------------------------------------------------------------------------------------------------------------------------------------------------------------------------------------------------------------------------------------------------------------------------------------------------------------------------------------------------------------------------------------------------------------------------------------------------------------------------------------------------------------------------------------------------------------------------------------------------------------------------------------------------------------------------
>FC13
-------------------------------------------------------------------------------------AATTC-GGCAAAATATTTTA-------------------------AACTTCATCAGTAGGAAGCAAAAGC----------------------------TTTGACCATAATG------ACATCTTTACTGCC--ACATCAAATCCTTCTGTTCACTCTAGTCTGTTATATCAAAGCACAGTTTCGCTTCATCCCATGGACCCTTGATCTCAAACTTGTATTCTTGAGCTTTTATCAACCAGAAGGGACACACCAGCATAATAAAAATAATGACTCCAACAAAAAGAAAAAAAACTAAACGATGCAGGGGGTAAACCAGGCTTAGGGTTATAACCGTCAACATGAA-AGAGAAACACAAATACAATTTGACAGAGTACTGCTTTAGGCAGTGGGTAACAAGAGGAGAGAATAAGAAAAGTTCTAGTGAGAAAAGAATTAAAGCAAACACAAGATGGCGGGATGGTAAGCGGGAAGCAATCAGTACTGATGCTACAATTGAAGCATTAAGGGAAACATTATTTGTCAATGTAATGTGATTTTCAGCAGGCAAGTTTTGGTTTGACACT---GAA---GATGCCGGAGATTTAATGGTGGAGCCAGCATAGTCATGCAAAAAGAGGTGGGTTAAGAGCAGAAACACAGTGAGTACCCAGATAGAATCTGAACTGATAGACCTAGTCAGTGTCTCATAGATGGGTGCTAAAACATAAAGCCCACCAACAA--AAAAACCAACATTAAGAGCGTATCGATAAAGGAGTGATAAAGAAATTCTTTTTGCAGTCAACAACAGGACTAAAAAGCCCA---------AACCCAACAAAATTGCATCCATCGTCAGAAGGAGATGTTCATCTAGCTCAGCTTTCAAAGCGTAGGTCCA--TACAGATACAACCAAAGCTACAACACATATATACTGCACCACTGCAACAGAATCCCGAATTAAGGTCAGAATATCCCTCC----TTACCACATTGGCATTCATCAC--CATGTCTTCCAAAAATGATTCATCAGTATAGTTATCCTCATAACCACTTTGCATTCCTCCATAAGCAATTTTCTTCCATTTTTTCCTAGT---ATGCACTCCATCCTCTTTTTCAGGAGAATCCA-TTCTTTAGCC--AAAAGGAG--------TCCAGATCAAGAT-TCAAAATTACATCCTACCATTATTC-AT----------------TATTATACTGTATTAATTCTGTTGATCATTGACAATGTTTTGTAGCTCC------TCAATTTTGCT--TGCCAATTCTT-------------TCCTGGCAGATTCAAACCCGTACCACACAAT--AAAAAATCAGGGTAA-------CCTTTACAAAAGCTAAAAAAAA-------------------------------------------------------------------------------------------------------------------------------------------------------------GAAACATTTAACCAAAAAGAATAAGCGATTTGACA--------------------------------------------------------------------
>FTS1
-------------------------------------------------------------------------------------------------------------------------------------TTTATCGAAATA----------------------------ACATTTTCACTTAATTAAAAATGGT----GAATCTTTACTGCT--ACATCAAGTCTT----ACAACCCTAATCTTTTATATCAAAGCATAGTTTTGCCTCATCCCATGGACCCTTGATCTCAAACTTGTATTGTTGGGCCTTTATCAGCCAGTATGGACACACTACCATTATAAAAAACAGAAGCGCAGTATAAAGGAAAAAGACTAAACGATGCAAAGGGAAGATAAGCCCTAGAGATATCACCAGCAACATGGA-TGAAAAACACACATACAATTTGAAAGAATACCTCTTTATGCAGTGGGCAACCAGTGGAGAGAGGAGGAAAAGTTCTAATGAGAAAAGCATTAAAGCAAACACAAGAGGACATGATGGTAAGCGAGAAGCAATCAACACTGATGCTACAATTGAAGCATTCAAGGAAACATTATTTGTCAATGTACTGTGATTTTCAACTGGCAGGTTCCGGTTTAAATCT---GAAGATGATGCTGGAAATTTAATTGTAGATCCAAAGTAGTCATGCAAGAAGAGGTGGATAATGAGAAGAAACACGGTGAGTGCCCAGATAGAATCTGAACTGATGGACCTTGTTAGTGTCTGGTATATAGGGGCTAAGACATAAAGTCCACCAACAA--AAAACGCAACATTAAGAGCAAAGTGATATAGAAGTGACAAAGAAATTCTGCTCGCAGTCAGTAACAGTACAAAGAAGCCCA---------ATCCCATCAAAACGGCATCCATCATCAGGAGTAGGTGTTCATCCAGCTCAGCTTTCAAAGAGTATGTCCA--TACAGATACGACCAAAGCTACAATACAGATGTATTGGGCCACTGCAATAGAATCCCGCATTACAGTGAGAGTATCTCTTC----TTACTACATTGGCATTCATTAC--CATGTCTTCCAAAAATGATTCGTCCGTATAGTTATCAGCATAACCAGGTTGCATTCCTCCATAAGCTATTTTCCTCCATTTTCTTAGAGCTATGTCACCATGGTCCACTTTTCCAAAAGAATCCA-TTGGTGCAGC--AAAAAGTG---TT-AATCCAGTTACAAAT-TCACCGTCAGATTGTTTCAACGATC--AAAA----ATCTGGAAATACTTT---TCATCAACTACGCTGATCAGTAGTATTGCTTCTGAGCTCC------TCGATTTTGCT--TTCAAGTTCTT-------------TCCTTGCAGATTCAAACCCATAC--CACATT---GAAAATCAGGGAAATCTGTTAAGCCTAGTAAAACTATACAAGT--AAAGAAAGTAAAATTCAGAAACA----AAAAGGG--TAATTATTCATGTGTTGCCGGTAATCATACCAGAAGAAAAGTCCAGAGGAAACGCT----------------------------------------------CAAATTGTT--TCTGGAATGAAACCTACTGAAACAAAAAGATCTCACTGACATAAATGATTCATCAAGTGTGTTTCATTTGAAACTGAAGATACGTTAAAAATCCTAAGAGGTATTGCTT
>FTS2
TTTTATTAATCTAGCATCT-AATCTAATAAAAACAATTATGACC-AAAGATAATACACTTCTTATGGATCCTGAATAAAACGATAAACCTAAAAAACA----------------------------ATTGA--TTTATCGAAATA----------------------------ACATTTTCACTTAATTAAAAATGGT----GAATCTTTACTGCT--ACATCAAGTCTT----ACAACCCTAATCTTTTATATCAAAGCATAGTTTTGCCTCATCCCATGGACCCTTGATCTCAAACTTGTATTGTTGGGCCTTTATCAGCCAGTATGGACACACTACCATTATAAAAAACAGAAGCGCAGTATAAAGGAAAAAGACTAAACGATGCAAAGGGAAGATAAGCCCTAGAGATATCACCAGCAACATGGA-TGAAAAACACACATACAATTTGAAAGAATACCTCTTTATGCAGTGGGCAACCAGTGGAGAGAGGAGGAAAAGTTCTAATGAGAAAAGCATTAAAGCAAACACAAGAGGATATGATGGTAAGCGAGAAGCAATCAACACTGATGCTACAATTGAAGCATTCAAGGAAACATTATTTGTCAATGTACTGTGATTTTCAACTGGCAGGTTCCGGTTTAAATCT---GAAGATGATGCTGGAAATTTAATTGTAGATCCAAAGTAGTCATGCAAGAAGAGGTGGATAATGAGAAGAAACACGGTGAGTGCCCAGATAGAATCTGAACTGATGGACCTTGTTAGTGTCTGGTATATAGGGGCTAAGACATAAAGTCCACCAACAA--AAAACGCAACATTAAGAGCATAGTGATATAGAAGTGACAAAGAAATTCTGCTCGCAGTCAGTAACAGTACAAAGAAGCCCA---------ATCCCATCAAAACGGCATCCATCATCAGGAGTAGGTGTTCATCCAGCTCAGCTTTCAAAGAGTATGTCCA--TACAGATACGACCAAAGCTACAATACAGATGTATTGGGCCACTGCAATAGAATCCCGCATTACAGTGAGAGTATCTCTTC----TTACTACATTGGCATTCATTAC--CATGTCTTCCAAAAATGATTCGTCCGTATAGTTATCAGCATAACCAGGTTGCATTCCTCCATAAGCTATTTTCCTCCATTTTCTTAGAGCTATGTCACCATGGTCCACTTTTCCAAAAGAATCCA-TTGGTGCAGC--AAAAAGTG---TT-AATCCAGTTACAAAT-TCACCGTCAGATTGTTTCAACGATC--AAAA----ATCTGGAAATACTTT---TCATCAACTACGCTGATCAGTAGTATTGCTTCTGAGCTCC------TCGATTTTGCT--TTCAAGTTCTT-------------TCCTTGCAGATTCAAACCCATAC--CACATT---GAAAATCAGGGAA------------------------ACAAGT--AAAGAAAGTAAAATTCAGAAACA----AAAAGGG--TAATTATTCATGTGTTGCCGGTAATCATACCAGAAGAAAAGTCCAGAGGAAACGCTAGAA------------------------------------------CAAGTTGTT--TCTGGAATGAAACCTACTGAAACAAAAAGATCTCACTGACATAAATGATTCATCAAGTGTGTTTCATTTGAAACTGAAGATACGTTAAAAATCCTAAGAGGTATTGCTT
>GG1
TTTG----------------------------------------------------------------ACCAATCTACAACTTGAGCTCCAAGTTATATTTT----------------------------TGGTCAATCTAAAAT--------------------------CTAGCTTCAAGCCATGTTTAA----------GGATTTTGGCTGATCTTGAACCCATGCTTCAAGTCATCTTCTTCAATTTTGGCTAATGTTCATCTGGATTGGGATCTTGGATTTTGGTCATCTCGATTATGAATCTTCTTGTTTTTCAATCATTTTTGGTACATCTACAT--------------------------------------------------------------TGGGATCTCGAATTGCTGATGGAAA----GATGTAAAAATGGATTTGCTCGGAGAAACATATGAAGCAATAAAAGTGCAGAGGAAATGGAAGAAAATTGCCTATGGAGGAATGCAACCTGGTTATGATGACAA-------------------------------------------------------------------------------------TTATACAGATGAATCCTTTTTGGAGGCC-------ATGGTAATGAATGCTAATGTGGTGAGGAGAGATACTCTTACAGTAATGCGGGATTCTGTTGATGTGGCTCAGCA--TATCTGCATTGTAGCTG---TGGTTGTTTCCGTATGGACTTACTCTTTGAAAGCTAAGCTAGATGA-----TGACTG--CAGGCAGGATCTCTTTATCACTTCTATATCGATATGCTCTAAATGTTGCCGTCTTTGTTAGCCAGACACTCACCAGGTCCATCAGTTCAGATTCTATCTGGGCCCTCACTGTCTT----------TCTTCTCATAATTCACCTTTTCTTGCATGATTATATTTACAATCAAACCTCCAGCATCTTCAGATTTACATCGAAACCTGCTAATAGAAAATCACACTACATTGACGAAATATTTCCCTGATTGTAGCATCGGTACTGATTGCCTCTCGGCTTCTCAATGTCATTGGTTGTTATAACTCTTGCCCTTATT------TTCCCCTTCATCGGCTAGTTTTTGTTCTTTTTATTGGGCTGCTTGTGTTCGTCACAATTGTGTGTCCCTATTGG-CTGATAAAGG--TGCAAGAA--------------TACAAAT-TTGAGATCAAGGGTCCCTGGGATGAGGCAAA-----------GCTATGCTTTGACACTGATTAGGCTGACCAGAAGAGTTTTGCCTAGGGTAA------CTAGT--------------------------------TCCTGATGGATTGGAGTCCACATCTTTCTCATTTGGGGAACTGGGCCCT---------------------------------------------------------------------------------------------------------------------------------------------------------------------------------------------------------------------------------------------------------------------------------------TTTTTATCT
>HB41
-----------------------------------------------------------------------------------------------------------------------------------------------------------------------------------------------------------AATCTTTACTCCT--AAACCAAGTCTT----ACAACCCTAATCTGTTATATCAAAGCATAGTTTTGCCTCATCCCATGGACCCTTGATCTCGAATTTGTATTGTTGGGCCTTTATCAGCCAATAGGGACACACTATTGTTATAAAAACCAGCAGCACAGCATACAGGAAAAATATTAAACGATGCAAAGGGAAGATGAGGCCTAGAGATACCACAAGCAACATGAA-AGAAAAACACACATACAATTTGAAAGAGTATCGCTTTATGCAGTAGGTAACCAGCGGAGAGAAGAGGAAAAGTTCTAATGAGAAAAGCATTAAAGCAAACACAAGAAGACAGGAGGGTAAGCGAGAAGCAATCAACACTGATGCTACAATTGAAGCATTCAGGGAAACATTATTGATCAATGTACTGTGATTTTCGGCTGGCAAGTTTCGGTTTAAATCT---GACGATGACGCTGGAAATTTAATTGTAGATCCAAAGTAGTCATGCAAGAAGAGGTGGATAATGAGAAGAAACACAGTGAGTGCCCAGATAGAATCTGAACTGATGGACCTTGTTAGCGTCTGGTATATAGGGGCTAAGACATAAAGTCCACCAACAA--AAAAGGCAACATTAAGAGCATACTGATATAGAAGTGATAAAGAAATTCTGCTTGCAGTCAATAACAGTACCAAGAAACCCA---------ATCCCATCAAAACAGCATCCATCATCAGGAGTAGGTGTTCATCTAGCTCAGCTTTCAAAGAGTATGTCCA--TACAGATACAACCAAAGCTACAATACAGATGTATTGAGCCACTGCAATAGAATCCCGCATTACAGTGACTGTGTCTCTTC----GTACTACATTGGCATTCATTAC--CATGTCTTCCAAAAATGATTCATCGGTATAGTTATCATCATAACCAGGTTGCATTCCTCCATAAGCTATTTTCCTCCATTTTCTCTGAGATATGTCACTTTGGTTCTCTTTTCCAAGAGAATCCA-TTGGTCCAAC--AAAAAGCG---TT-ATTCTAGTTACAAAT-TCACCATCAGATTGTCCCAACAATC-AAAAA----GTCTGGAATTGCTTTAAATCATTAACTATGCTGATCAGTGATATTGCTTCTGAGCTCC------TCAATTTTGCT--TCCAAGTTCTT-------------TCCTTGCAGATTCAAAACCATACCACACATT---GAAAATCAGGGTAA----------------AAACTATACAAGT--AAAGAAGGTAAAATACAGAAGAAA--AAAAAGGG--TAATAATTCA--TATAGCCAGAGATCATACCAGAAGAAAATCTT----------------CATTATATTGTTTGAGAGGACACTGTTTC-----TGAAAATTCAAATTGTT--TCTGAAATGAAACCTATTGAAACAAAAAGATCCCATTCACATAAATGATTTGTAAG-TATGC-----------------------------------------------
>JO20
-------------------------------------------------------------------------------------------------------------------------------------------------------------------------------ATAATGACATCATATTAGACA--------GTGTTTACTGCC--GGACCAAA-ACCTGTGGTCACCCTAGTCTGTTATATCGAAGCACAGTTTCGCTTCGTCCCATGGACCGTTGATCTCAAACTTGTATTCTTGAGCCTTTATCAACCAGTAAGGACACACCAGCATAATAAAAACAATAAGCCCAACAAAAAGGAAAAAAACTAAACGATGCAGGGGGTAAACAAGGCTAAGAGTTATAACCACCAATATGAA-AGAGAAACACAAATACAATTTCACGGAGTACTGCTTTAAACAGTGGGTGGCAAGAGGGGAGAACAAGAAAAGTTCAAGTGAGAAAAGTATTAAAGCGAACACAAGAAGCCTGGATGGTAAGCGGGAAGCAATCAGAACTGAAGCTACAATTGAAGCATTGAGGGAAACATTATTGGTCAATGTAGTGTGATTTTCAGCAGGCAAGTTTTGGTTTATCAGT---GAA---GATGCTGGAGATTTAATGGTGGAGCCAGCATAGTCATGCAAAAAGAGATGGATTAAGAGAAGAAATACAGTGAGTGCCCAGATAGAATCTGAACTGATGGACCTAGTCAGTGTCTCGTAGATGGGGGCCAAAACATAAAGCCCACCAACAA--AAAAGCCAACGTTAAGAACATATCGATATAGGAGAGATAAAGAAATTCTCTTTGCAGTCAACAACAGGACTAAAAAGCCCA---------ATCCCAACAAAATCGCATCCATCATCAGAAGGAGATGCTCATCTAGCTCGCCTTTCAAAGAATAAGTCCA--TACAGATACAACCAAAGCTACAACACAGATGTACTGGACCACTGCAATGGAATCCCGAATTAAGGTCAGAATATCCCTCC----TTACCACATTAGCATTCATCAC--CATGTCTTCTAAAAATGATTCATCAGTATAGTTATCCTCATAACCATTTTGCATTCCTCCATAAGCAATTTTCTTCCATTTTCTTCGAGTTGTATGTACTACATCCACCTTTTCAGGAGAATCCA-TTCTTGCACC--AAAAATAGTACTT-TTTCCACATCTAAAT-TCAAGATCACATGGTACCACTATTT-GTACAGATTATTTAATATTATTATAATC--TTAATTCTGTTGGTCATTGGCAATGCTTCGCAGCTCC------TCAATTTTGCT--TCCCAGTTCTT-------------TCCTGGCAGATTCAAACCCATACCACACAAT--AAAAGATCAGGGTAAAATGATAACTTTAC-----ATGTGCAAGT-AAAGCAACTCATGAGTTAGAAACC----AAAAGAG--TAACAC--AGGTTCCACGAATTGATCATACCAGAAAGAAACTGCAGAGAA-----------------------------------------------------AAAATGA------AAAAAGAAATTTAACTGAAAAGAAAA----------CATCAAATACAGCTCATT--------------------AAACTTTGAGA---------------------
>JU21
---------------------------------------------------------------------------------------------------------------------------------------------------ATGGTAGGCTATT-------------CAATAATGACATCATATTAGACA--------GTGTTTACTGCC--GGACCAAA-ACCTCTGGTCACCCTAGTCTGTTATATCGAAGCACAGTTTCGCTTCGTCCCATGGACCGTTGATCTCAAACTTGTATTCTTGAGCCTTTATCAACCAGTAAGGACACACCAGCATAATAAAAACAATAAGCCCAACAAAAAGGAAAAAAACTAAACGATGCAGGGGGTAAACAAGGCTAAGAGTTATAACCACCAATATGAA-AGAGAAACACAAATACAATTTCACGGAGTACTGCTTTAAACAGTGGGTGGCAAGAGGGGAGAATAAGAAAAGTTCAAGTGAGAAAAGTATTAAGGCGAACACAAGAAGCCTGGATGGTAAGCGGGAAGCAATCAGAACTGAAGCTACAATTGAAGCATTGAGGGAAACATTATTGGTCAATGTAGTGTGATTTTCAGCAGGCAAGTTTTGGTTTATCAGT---GAA---GATGCTGGAGATTTAATGGTGGAGCCAGCATAGTCATGCAAAAAGAGATGGATTAAGAGAAGAAATACAGTGAGTGCCCAGATAGAATCTGAACTGATGGACCTAGTCAGTGTCTCGTAGATGGGGGCCAAAACATAAAGCCCACCAACAA--AAAAGCCAACGTTAAGAACATATCGATATAGGAGAGATAAAGAAATTCTCTTTGCAGTCAACAACAGGACTAAAAAGCCCA---------ATCCCAACAAAATCGCATCCATCATCAGAAGGAGATGCTCACCTCGCTCGCCTTTCAAAGAATAAGTCCA--TACAGATACAACCAAAGCTACAACACAGATGTACTGGACCACTGCAATGGAATCCCGAATTAAGGTCAGAATATCCCTCC----TTACCACATTAGCATTCATCAC--CATGTCTTCCAAAAATGATTCATCAGTATAGTTATCCTCATAACCATTTTGCATTCCTCCATAAGCAATTTTCTTCCATTTTCTTCGAGTTGTATGTACTCCATCCACCTTTTCAGGAGAATCCA-TTCTTGCACC--AAAAATAGTACTT-ATTCCACATCTAAAT-TCAAGATCACATGGTACCACTATTT-GTACAGATTATTTAATATTATTATAATC--TTAATTCTGTCGGTCATTGGCAATGCTTCGCAGCTCC------TCGATTTTGCT--TCCCAGTTCTT-------------TCCTGGCAGATTCAAACCCATACCACACAAT--AAAAGATCAGGGTAAAATGAAAACTTTAC-----ATGTGCAAGT-AAAGCAACTCGTGAGTCAGAAACC----AAAAGAG--TAACAC--AGGTTCCATGAATTGATCATACCAGAAAGAAACTGCAGAG-------------------------------------------------------AAAATGA------TAAAAGAAATTTAACTGAAAAGAAAA----------CATCAAATACAGCTCATT--------------------AGACTTTGAGAAAAAAATGAAAAATATT----
>KE1
-------------------------------------------------------------------------------------------------------------------------------------TCCATTACAA---------------------------------------------AGAATGTAGTCAA-CAGTCTTTACTACT--ATAACAAATCGTTCTAGCCAGCCTATTCTGTTATATCAAAGCATAGTTTTGCCTCATCCCATGGACCCTTGATCTCAAATTTGTATTCTTGGGCTTTTATCAACCAATAGGGACAAGCGATCACAATAAACAAAAGCAAGCCAACAAAAAGAACAAAAACTAACCGATGCAAAGGAAAAATGAGGCCCAAAGTTATAAGAACCAACAAAAA-AGAAAAGCACAGATACAGTTTGACAGAGTATTGCTTTATGCTGAGAGCAATCAGCGGAGAGAAAAGGAAAAGCTCCAAAGAGAAGAGCATTACTGCAAAAACAAGAAGCCTGGATGGTAAGCGAGATGCAATCAGTACTGATGAGACGATTGAAGCATTGAGGGAAATATTACTGGACAATGTAGAGTGATTTTGAA---GCAGATGTGTATTCAAACCC---AAG---GACGTCGGAGATTTGATGGTAGAGCCAACATAATCATGCAAGAAAACATGAATTATCAGAAGAAATACAGTGAGTGCCCATATAGAATCTGAACTGATAGACATAGTGAGTGTCTGGTATAGAGGAGCTAAGACATAAAGGCCACTAACGA--AAAAAGTAACATTAAGAGCATATTGACATAGAAGTGATACTGAGATCCTGCTTGCAGTCAACAACAATACCGAGAAGCCCA---------GTGCCAGCAGAACTGCATCCATCATAAGAAGAAGATGTTCATCCAGTTTAGCTTTCAAAGAGTATGTCCA--TACAGATGCAACTACAGCTACAATACAGATGTACTGGGCCACTGCAACAGAATCCCGCATCACAGTGAGAGTATCTCTCC----TTACAACATTGGCATTCATCAC--CATGTCTTCCAAAAAGGATTCATCCGTATAATTATCATCATACCCAGGTTGCATCCCTCCATATGCTATCTTCTTCCATTTTCTGTGAACTGCATTTCCTTCATCCACCTTTCGAGGAGAATCCA-TTGTTGGACC--AAACTGAG---TTGTTCCTAATCCTATTT-TCAAAATCAGGTTGTACCAAAGTTG-ATAAA----ATAACAGTTGGCTTCCTGCT------TGGGTTT-------------------------------TCGAATGTGA---ATCCATCCACCTAAAATTGTAGGCTGACTTCAATGTGTCAAAATGACTTTAAGTTT-AAACAATCATTGCAAT------------------------------------------------------------------------------------------------------------------------------------------------------------------------------------------------------------------------------------------------------------------------------------------------
>LF2
-----------------------------------------------------------------------------------------------------------------------------------------------------------------------------------------------------------AATTTTTACTGCT--ACACCAAGTCTT----ACAATCCTAATCTGTTATATCAAAGCATAGTTTTGCCTCATCCCACGGACCTTTGATCTCAAACTTGTATTGTTGGGCTTTTATCAGCCAGTAGGGACACACTATCATTATAAAAACCAGCAGCACAGCATAAAGGAAAAAGACGAAACGATGCAAAGGGAAGATAAGGCCTAGAGATACCACAAGCAACATGAA-AGAAAAACACACATACAATTTGAAAGAGTATCGCTTTAAACAGTGGGAAATCAGCGGAGAGAAGAGGAAAAGTTCTAATGAGAAAAGCATTAAAGCAAACACAAGAAGACGGGATGGTAAGCGAGAAGCAATCAACACTGATGCTACAATTGAAGCATTCAGGGAAACATTATTGATCAATGTACTGTGATTTTCAACTGGAAGGTTTCGGTTTAGATCT---GAAGATGATGCTGGAAATTTAATTGTAGATCCAAAGTAGTCATGCAAGAAGAGGTGGATAACAAGAAGAAACACGGTGAGTGCCCAGATAGAATCTGAGCTGATGGACCTTGTTAGTGTCTGGTATATGGGGGCTAAGACATACAGTCCACCAACAA--AAAAGGCAACATTAAGAGCATAGTGATATAGAAGTGATAAAGAAATTCTGCTCGCAGTCAATAACAGTACCAAGAAGCCCA---------ATCCCATCAAAACAGCATCCATCATCAGGAGTAGGCGTTCATCTAGCTCGGCTTTCAAAGAGTATGTCCA--TACAGATACAACCAAAGCTACAATACAGATGTATTGAGCCACTGCAATAGAATCCCGCATTACAGTGGCAGTGTCTCTTC----TTACTACATTGGCATTCATTAC--CATGTCTTCCAAAAATGATTCATCAGTATAGTTATCCTCATAACCAGCTTGCATTCCTCCATAAGCTATTTTCCTCCATTTTTTCGGAGCTAGGTCACCTTGATCCACTTTTCCAAGAGAATCCA-TTGGTGCAAC--AAAAAGTG---TA-ATTCTAGTTACAAAT-TCAACATCAGATTGTCTCAACAATA-AAAAA----ATCTGTAATTACTTTACATCATTCACTATGCTGATCAGTTGTATTGCTTCTGAGCTCC------TCAATTTTGCT--TCCAAGTTCTT-------------TCCTTGCAGATTCAAAACCATACCACACACT---GAAAATCAGTGAAA----------------AAACTACACAATT--AAGGT------AAATCAGAAACA----AAAGGAG--TAATAGTTCATGTATAGCCAGTGATCATACCAGAAGAAAAG-------------------------------------------------------------------------------------------------------------------------------------------------------------------------------------
>MC0
--------------------------------------------------------------------------ATAAAACAATAACC-------------------------------------------------CTAAAATA----------------------------CAATGTTTATCTCAATGAAA----T----TAATCTTTACTCCT--ATACCAAGTCTT----ACAAACCTAATCTGTTATATCAAAGCATAGTTTTGCCTCATCCCACGGACCCTTGATCTCAAACTTGTATTGCTGGGCCTTTATCAGCCAATAGGGACACACTATCATTATAAAAACCAGCAGCACAGCATAAAGGAAAAATACTAAACGATGCAAGGGGAAGATAAGCCCCAGAGATACCGCAATCAACATGAA-AGAAAAACACATATACAATTTGAAAGAGTATCGCTTTATGCAATGGGTAACCAGCGGAGAGAAGAGGAAAAGTTCTAATGAAAAAAGCATTAACGCGAACACAAGAAGACAGGATGGTAAGCGAGAAGCAATCAACACTGATGCTACAATTGAAGCATTCAGGGAAACATTATTGATCAATGTACTGTGATTTTCAACTGGCAGGTTTCGGTTTAAATCT---GAAGATGATGCTGGAAATTTAATTGTAGATCCAAAGTAGTCATGCAAGAAGAGGTGGATAATGAGAAGAAACACAGTGAGAGCCCAGATAGAATCTGAACTGATGGACCTTGTTAGTGTCTGGTATATAGGGGCTAAGACATAAAGTCCACCAACAA--AAAAGGCAACATTAAGAGCATAGCGGCATAGAAGTGATAAAGAAATTCTGCTTGCAGTCAATAACAGTACCAAGAAGCCCA---------AACCCATCAAAACAGCATCCATCATCAGGAGCAGGTATTCATCTAGCTCAGCTTTCAAAGAGTATGTCCA--TACAGATACAACCAAAGCTACAATACAGATGTATTGGGCCACTGCAATAGAATCCCGCATTACAGTGACACTGTCTCTTC----TTACTACATTGGCATTCATTAC--CATATCTTCCAAAAATGATGCATCCGTATAGTTATCATCATAACCAGGTTGCATTCCTCCATAAGCTATTTTCCTCCATTTTCTCTGAGCTATGTCAGATTGGTCCACTTTTCCAAGAGAATCCA-TTGGTGCAAC--AAAAAGTG---TT-ATTCTAGTTACAAAT-TCACCACCAGATAGTCTCAACAATCAAAAAA----ATCTGGAATTACTTTAAATCATTAACTATGCTGATCAGTAGCATTGCTTCTGAGCTCC------TCAATTTTGCT--TCCAAGTTCTT-------------TCCTTGCAGATTCAAAACCATACCACACATT---GTAAATCTGGGTC------------TAAAAAAACTATACACTT--AACGAAGGTAAAATTCAGAAACA----AAAAGGG--TGATTATTCATGTATAGCCAGTGACCATACCAGAAGCTTGCATCATTGTAAATCTT----CATTATATTGTTTGAGAGGACACCGTTTCTGCTATAAAAATTCAAATTGTT--TCTGAAAC----------------AAAAAGAAAAATTCACATAAACGATTTGTCAAGTATGTCTCATTTGAAATAAAAGATATGTTAAATATACTAAGAGTTACTGCTT
>NN48
TTTTATTAATCTAACATCT-AAACTAATAAAAACAATTATAAAC-AAAGATGATACGCTTCCTACGGATCTTGCATAAAACAATAACTCCAAAAAACA--TTGCATTTCAATAAGCTGGCGTAAACATTGC-ATTTATCGAAATG----------------------------ACATTTTCACCTCATTAAAAATGGT----CAATCTTTACTGCT--ATACCAAGCCTT----ACAACCCTAATCTGTTATATCAAAGCATAGTTTTGCCTCATCCCATGGACCCTTGATCTCAAACTTGTATTGTTGGGCCTTTATCAGCCAATATGGACACACTACCGTTATAAAAAACAGAAGCGCAGTATAAAGGAAGAAGACTAAACGATGCAAAGGGAAGATGAGCCCTAGAGATATCACCACCAACATTGA-TGAAAAACACACATACAATTTGAAAGAATACCTCTTTATGCAGTGGGCAACCAGTGGAGAGAAGAGAAAAAGTTCCAATGAGAAAAGCATTAAAGCAAACACAAGAGCACATGATGGTAAGCGAGAAGCAATCAACACTGATGCTACAATTGAAGCATTCAAGGAAACATTATTGATCAATGTGCTGTGATTTTCAACTGGCAGGTTCCGGTTTAAATCT---GAAGATGATGCTGGAAATTTAATTGTTGATCCAACGTAGTCATGAAAGAAGAGGTGGATAATGAGGAGAAACACAGTAAGTGCCCAGATAGAATCTGAACTGATAGACCTTGTTAGTGTCTGGTATATAGGGGCTAAGACATAAAGTCCACCAACAA--AAAAAGCAACATTAAGAGCATAGTGATACAGAAGTGACAAAGAAATTCTGCTTGCAGTAAGTAGCAGTACCAAGAAGCCCA---------GTCCCATCAAAACAGCATCCATCATGAGGAGAATGTGTTCATCCAGCTCAGCTTTCAAAGAGTATGCCCA--TACTGATACAACCAAAGCTACAATACAGATATATTGGGCCACTGCAATAGAATCCCGCATTACAGTGAGAGTGTCTCTTC----TTACTACATTGGCATTCATTAC--CATGTCTTCCAAAAATGATTCATCGGTGTAGTTATCATCATAACCAGGTTGCATTCCTCCATAAGCTATTTTCCTCCATTTTCTTAGAGCTATGTCACCTTGGTCCACTTTTAGAAGAGAATCCA-TTGGTGTAGC--AAAAAGTG---TT-ATTTTAGTTACAAAT-TCGCCGTCAGATTGTTTTAACAATC-AAAAA----ATCTGGAAATAC-TT---TCATCAACTACGCTGATCAGTAGTATTGCTTCTGAGCTCC------TCGATTTTGCT--TTCAAGTTCTT-------------TCCTTGCAGATTCAAACCCATACCACACATT---GAAAATCAGGGAA----------CCTAGAAAAACTATACAAGT--AAAGAAAATAAAATTCAGAAACA----AAAAGGG--TAATAATTCATGTAAAGCCGGTAATCATACCAGAAGAAAAGTCCAGAGGAAACGCTAGAAAATTCTATTGTTTGAGAGGACACTGTTTCCACTCTGAAAATTCAAATTGT--------------------TGAAACAAAAAGATTTTATCGACATAAATGATTCATCAAGTGTG------------------------------------------------
>PA42
TTTTATTAATCTATGATCT-AGTATAATCAAATAAATTATGAAC--AAGATGATACACTTC--ATGGATCCTGCATAAAACAATAACCCAAAAAGACA----------------------------------------------------------------------------------------ATTGAAAACCATGTTGCAATCTTTATTGAT--ACACGAAGTCTT----ACAACCCTAATCTGTTATATCGAAGCAGAGTTTTGCCTCATCCCATGGACCCTTGATCTCAAACTTGTATTGTTGGGCCTTTATCAGCCAATAGGGACACACTATTATTATAAAAACCAGCAGCACAGCATAAAGGAAAACGACTAAACGATGCAAAGGGAAGATAAGGCCTAGAGATACCACAAGCAACATGAA-AGAAAAACACAGATACAACTTGAAAGAGTATCGCTTTATGCAATGGGTAACCAGCGGAGAGAAGAGGAAAAGTTCTAATGAGAAAAGCATTAAAGCAAACACGAGAAGACAAGATGGTAAGCGAGAAGCAATCAACACTGATGCTACAATTGAAGCATTCAAGGAAACATTATTGATCAATGTACTGTGATTTTCAACAGGCAGGTTTTGGTTTAGGTCT---GAAGATGATGCTGGGAATTTTATAGTAGATCCAAAGTAGTCATGCAAGAAGAGGTGAATAATGAGAAGAAACACAGTGAGTGCCCAGATAGAATCTGAACTGATGGACCTTGTTAATGTCTGATATATAGGGGCTAAGACATAAAGTCCACCAACAA--AAAAGGCAACATTAAGAGCATAGTGATATAGAAGTGATAGAGAAATTCTGCTTGCCGTCAATAACAGTACCAAGAAGCCCA---------ATCCCATCAAAACAGCATCCATCATCAGGAGTAAGTGTTCATCTAGCTCAGCTTTCAAAGAGTATGTCCA--TACAGAGACAACCAGAGCTACAATACAGATGTATTGTGCCACTGCAATAGAATCCTGCATTACAGTGATAGTGTCTCTTC----TTACTACATTGGCATTCATGAC--CATGTCTTCCAGAAATGATTCATCAGTATAATTATCATCATAACCAGGTTGCATTCCTCCATAAGCTATTTTCGTCCATTTTCTCCTAGCTATGTCACCTTGGTCCTCTTTTCCAAGAGAATCCA-TTGGTGCAAC--AAAAAGTG---TT-ATTCTAGTTACAAAT-TCACCACTAGATTCTCTC---AATC-AAAAT----ATCTGGAATTACTTTAAATCATTAACTATGCTGATCAGTAGTATTGCTTCTGAGCTCC------TCGATTTTACT--TCCAAGTTCTT-------------TCCTTGCAGATTCAAAACCATACCACAGATT---GAAAATCAGGGTAATATGTGAAGCCTAACAAAACTATACAAGT--AAAGCACATAAAATTCAGAAACA----AAAAGGGTCTAATAATTCATGTATAGTGAGTGAACATACCAGAAGAAAAGTGTAGAGGAAACACTAG-ACATTATATTGTTTGAGAGGACACCGTTTCTGCTATGAAAATTCAAATTGTT--TCTGAAATGAAACCTACTGAAACAAAAGATCCCT---------------------------------------TGGAAGATATCTTAAATATGCTAAGAGTTATTGCTT
>PB33
---------------------------------------------AGCGAAAACAAAC------------------------------------------------------------------------ATTACTATTATGCAA---------------------------AGTTTTCATGTATTTTAGAATGTAGTC---AAAAGTCTACTACT--TTGACAAATCCTTCTAGCCAGCCTATTCTGTTATATCAAAGCACAGTTTTGCTTCATCCCATGGACCCTTGATTTCAAATTTGTATTCTTGAGCTTTTATCAACCAATAGGGGCAAGCGATCACAATAAACAAAATCAGGCCCACAAAAAGAACAAATACTAGCCGATGCAAGGGAAAAATCAGGCCCAAAGTTATAAGAACCAACAAACC-AGAAAAGCACAAATACAGTTTGACAGAGTATTGCTTTATGCTAAGGGTGATCAGTGGAGAGAACAGGAAAAGCTCCAAAGAGAAAAGCATTACTGCAAATACAAGGAGCCTGGATGGTAAGCGAGAGGCAATCAGTACTGATGAAACAATTGAGGCATTCAGGGAAATATTATTGGGCAATGTAGAGCAATTTTGAA---GATGGTGTGGGTTCAAATCC---AAG---GTTGTTGGAGATTTAATGGTAGAGCCAACATAATCATGCAAGAAAAGGTGAATTATCAGAAGAAATACAGTGAGTGCCCAGATAGTATCTGAACTAATGGACATAGTGAGTGTCTGGTATATAGGGGCTAAGACATAAAGACCACTAACAA--AAAAAGCAACTTTGAGAGCATACTGACATAGAAGTGATACTGAGATCCTTCCTGCTGTCAATAACAATACCGAGAAGCCCA---------GTGCCAGCAGAACTGCATCCATCATAAGAAGCAGATTTTCATCCAGTTGGGCTTTCAAAGAGTAGGTCCA--TACAGATGCAACTACAGCTACAATACAGATGTACTGGGCCACAGCAACAGAATCCCGCATCACAGTCAGGGTATCTCTCC----TTACAACATTGGCATTCATTAC--CATATCTTCCAAAAAGGATTCATCAGTATAATTATCATCGTACCCAGGTTGCATACCTCCATATGCTATCTTCTTCCATTTTCTGTGAACTCCTGTTCCTTCATCCACCTTTTGAGGAGAACCCA-TTGTTCAACC-------GAG---TTGTTCCTAGTCCAATCT-TCAAAATCAGGTTGTAACAAAGTTC-ACGAA----ATAACACTTCAATCCAAGTA----------------------------------------------------------------------------------------------------------------------------------------------------------------------------------------------------CAATG-------------------------------------------------------------------------------------------------------------------------------------------------------------------------------------------------------------------------
>PFM1
----------------------------------------------------------------------------------------------------------------------------------------------------------------------------------------TCATTCAAAATGGT----CAACCTTTACCGCT--ACACTAAGTCTT----ACAACCCTAATCTGTTATATCGAAACATAGTTTTGCCTCATCCCATGGACCCTTGATCTCAAACTTGTATTGTTGGGCCTTTATCAACCAATAGGGACACACTATCATTATAAAAACCAGCAGCACAACATAAAGGAAAACAACTAAACGATGCAAAGGGAAGATAAGGCCTATAGATATCACTAGCAACAAGAA-AGATAAACACAGATACAACTTGAAAGAGTATCGCTTTATGCAGTGGGTAACCAGTGGAGAGAGGAGGAAAAGTTCTAATGAGAAAAGCATTAAAGCAAACACGAGAAGACAGGATGGTAAGCGAGACGCAATCAACACCGATGCTACAATTGAAGCATTCAAGGAAACATTATTGATCAATGTACTGTGATTTTCAACAGGCAGGTTTTGGTTTAAGTCT---GACGATGATGCTGGGAATTTAATAGTAGATCCAAAGTAGTCATGCAAGAAGAGGTGAATAATGAGAAGAAACACAGTGAGTGCCCAGATAGAATCAGAACTGATGGACCTTGTTAATGTCTGGTAGATAGGGGCTAAGACATAAAGTCCACCAACAA--AGAAGGCGACATTAAGAGCATAGTGACATAGAAGTGATAGAGAAATTCTGCTTGCCGTCAATAACAGTACCAGGAAGCCCA---------ATCCCATCAAAACAGCATCCATCATTAGGAGTAGGTGTTCATCTAGCTCAGCTTTCAAAGAATATGTCCA--TACAGAAACAACCAAAGCTACAATACAGATGTATTGGGCCACTGCAATAGAATCCTGCATTACAGTGATAGTGTCTCTTC----TTACTACATTGGCATTCATGAC--CATGTCTTCGAGAAATGATTCATCAGTATAATTATCATCATAACCAGGTTGCATTCCTCCATAAGCTATTTTCCTCCATTTTCTCCTAGCTATGTCAACTTGGTCCACTTTTCCAAGAGAATCCA-TTGGTGCAAC--AAAAAGTG---TT-ATTCTAGTTACAAAT-TCACCAACAGATTGTCTC-ACAATC-AAAAT----ATCTGGAATTACTTTAAATCATTCGCTATGCTGATCAGTAGTATTGCTTCTGAGCTCC------TCAATTTTGCT--TCCAAGTTCTT-------------TCCTTGCAGATTCAAAACCATACCACAATTT---GAAAATCAGGGAAA--------------AAAAACTATACAAGA--AAAGAACGTAAATTTCAGAAACA----AAAAGGA--TAATAATTCGTGTATAGCAAGTGAACATACCAGAAGAAAAGTGTAGAGGAAACACCAGAA------------------------------------------------------------------------------------------------------------------------------------------------------------------
>PG28
-------------------------------------------------------------------------------------------------------------------------------------TCCATTACAA---------------------------------------------AGAATGTAGTCAA-CAATATTTACTACT--ATAACAAATCCTTCTAGCCATCCTATTCTGTTATATCAAAGCATAGTTTTGCCTCATCCCATGGACCCTTGATTTCAAATTTGTATTCTTGAGCTTTTATCAACCAATATGGACAAGCAATCACAATAAACAAAAGCAGGCCCACAAAAAGAACAAATACTAGCCGATGCAAGGGGAAAATCATGCCCAAAGTTATAAGAAACAACAAAAACAGAAAAGCACAGATACAATTTGACAGAGTATTGATTTATGCTAAGGGCAATCAGTGGAGAGAAAAGGAAAATCTCCAAAGAGAAAAGCATTACTGCAAATACAAGAAGCTTGTATGGTAAGCAAGAGGCAATCAATACTGATGATACAATTGAAGCATTCAAGAAAATATTACTGGACAATGTAGAGCGATTTTGAA---GCAGGTGTGGGTTCAAATCC---GAG---GATGTCAGAGATTTGATGGTAGAGCCAACATAATCATGCAAGAAAAGGTGAATTATCAGAAGAAATACAGTGAGTGTCCAGATAGAATCTGAACTTATGGACCTAGTGAGTGTTTGGTATATAGGGGCTAATACATAAAGGCCACTAATAA--AAAAGGTAACTTTAAGAGCATATTGACACAGAAGTGATACTGAGATCATGCCTACAATCAACAACAATACCGAGAATTCCA---------GTGCCAGCAGAACTGCATCCATCATAAGAAGAAGATTTTCATCCAGTTTGGATTTCAAAGAGTAAGTCCA--TACAGATGCAACTACAACTACAATACAGATGTACTGGGCCATAGCAACAGAATCTCGCATCACAGTCAAGGTATCTCTCC----TTACAACATTGGCATTCATTAC--CATGTCT----------------------------------------------------------------------------------------------------------------------------------------------------------------------------------------------------------------------------------------------------------------------------------------------------------------------------------------------------------------------------------------------------------------------------------------------------------------------------------------------------------------------------------------------------------------------------------------------------------------------------------------------------------
>PM29
-------------------------------------------------------------------------------------------------------------------------------------TCCATCACAA---------------------------------------------AGAATGTACTCAATAGTCCTTTACTAGT--ATAACAGATACTTCTAGGCAGCCTATTCTGTTATATCAAAGCATAGTTTTGCCTCATCCCATGGACCCTTGATCTCAAATTTGTATTCTTGAGCTTTTATCAACCAATACGGGCAAGCAATCACAATAAACAAAAGCAGGCCCACAAAAAGAACAAACACTAGCCGATGCAAGGGGAAAATGAGGCCCAATGTTATAAGAACCAACAAAAA-AGAAAAGCACAGATACAGTTTGACAGAGTATTGCTTTATGCTTAGGGCAATCAGAGGAGAGAACAGGAAAAGCTCCAAAGAGAAAAGCATTACTGCAAATACAAGGAGCCTAGACGGTAAGCGAGAGGCAATCAGTACTGATGATACAACTGAAGCATTCAGGGAAATATTACTGGACAATCTAGAATGATTTTGAA---GCAGGTGTAGGTTCAAATCTGAGGAG---GACGTCGGAGGCTTGATGGTAGAACCAACATAATCATGCAGGAAAAGGTGAGTTATCAGAAGAAATACAGTGAGTGCCCAGATAGAATCTGAACTGATGGACCTAGTGAGTGTCTGGTATATAGGGGCTAAGACATAAAGGCCACTAACAA--AAAACGTAACATTGAGAGCATATTGGCATAGAAGTGATACAGAGATCCTGCCTACGGTCAACAACAAAACCGAGAAGCCCA---------GTGCCAGCAGAATTGCATCCATCATGAGAAGAAGAAGTTCATCCAGTTTGGCTTTCAAAGAGTAAGTCCA--TACAGATGCAGCAACAGCTACAATGCAGATGTACTGGACCACTGCAACAGAATCCCGCATCACAGTGATAATATCTCTCC----TTACAACATTGGCATTCATTAC--CATGTCTTCCAAAAAGGATTCATCAGTATAATTATCATTGTAACCAGGTTGCATCCCTCCATATGCTATCTTCTTCCATTTTCTGTGAACTCCTGTACCTTCATCAACCTTTCGAGGAGAATCCA-TGGTTGGACC--AAACTGAG---TT-TTCCTAATCCAATTT-TCAAAATCAAGTTGTACCAAA-TTG-ATAAA----ATA---CTTCAAGCCAAGTACCAGATCATGCTG-------------------------------TAGATTTGGCCAAACCCATTAATCAAAATGAGATCAGCAGTTGCATACTGAATCCTAAAGCTCAGCTTTAAAGAAAACAAAATCA----------------GCATTGACAGAGATTCAAGCGTTAAAGACTGGGGAAAA---------------------------------------ATTTGAGTAGGAAATTTTATAA------------------------------------------------------------------------------------------------------------------------------------------------------------------------------
>PS27
------------------------------------------------------------------------------------------------------------------------------------------------------------------------------------------------------------------------------------------------------------------------------------------ACCCTTGATTTCAAATTTGTATTCTTGAGCTTTTATCAACCAATATGGACAAGCGATCATAATAAACAAAAGCAGGCCCACAAAAAGAACAAATACTAGCCGATGCAAGGGGAAAATCATGCCCAAAGGTATAAGAACCAACAAAAATAGAAAAGCACAGATACAGTTTGACAGAGTATTGATTTATGCTAAGGGCGATCAGTGGAGAGAAAAGGAAAAGCTCCAAAGAGAAAAGCATTACTGCAAATACAAGAAGCTTGGATGGTAAGCGAGAGGCAATCAGTACTGATGATACAATTGAAGCATTCAGGAGAATATTACTGGACAATGTAGAGTGATTTTGAA---GCAGGTGTGGGTTCAAATCT---GAG---GATGTCATAGATTTGATGGTAGAGCCAACATAATCATGCAAGAAAAGGTGAATTATTAGAAGAAATACAGTGAGTGCCCAGATAGAATCTAAACTTATGGACCTAGTGAGTGTCTAGTATATAGGGGCTAAGACATAAAGGCCACTAACAA--AAAAGGTAACTTTAAGAGCATATTGACACAAAAGTGATACTGAGATCCTACCTGTAGTCAACAACAATACCGAGAATCCTA---------GTGCCAGCAGAACTGCATCCATCATAAGAAGAAGATTTTCATCCAGTTTGGCTTTCAAAGAGTAAGTCCA--TACAGATGCAACTACAGCTACAATACAGATGAACTAGGCCATAGCAATAGAATCCTGCATCACACTAAAGGTATCTCTCC----TTACAACATTGGCATTCATTAC--CATGTCTTCCAAAAAGGATTCATCAGTATAATTATCATCGT------------------------------------------------------------------------------------------------------------------------------------------------------------------------------------------------------------------------------------------------------------------------------------------------------------------------------------------------------------------------------------------------------------------------------------------------------------------------------------------------------------------------------------------------------------------------------------------------------------------------
>PS30
-----------------------------------------------------------------------------------------------------------------------------------------------------------------------------------------------------------AATCTTTATTGAT--ACACGAAGTCTT----ACAACCCTAATCTGTTATATCGAAGCAGAGTTTTGCCTCGTCCCATGGACCCTTGATCTCAAACTTGTATTGTTGGGCCTTTATCAGCCAATAGGGACACACTATTATTATAAAAATCAGCAGCACAGCATAAAGGAAAACGACTAAACGATGCAAAGGGAAGATAAGGCCTAGAGATACCACAAGCAACATGAA-AGAAAAACACAGATACAACTTGAAAGAATATCGCTTTATGCAGTGGGTAACCAGCGGAGAGAAGAGGAAAAGTTCTAATGAGAAAAGCATTAAAGCAAACACGAGAAGACAGGATGGTAAGCGAGAAGCAATCAACACTGATGCTACAATTGAAGCATTCAAGGAAACATTATTGATCAATGTACTGTGATTTTCAACAGGCAGGTTTTGGTTTAGGTCT---GAAGATGATGCTGGGAATTTTATAGTAGATCCAAAGTAGTCATGCAAGAAGAGGTGAATAATGAGAAGAAACACAGTGAGTGCCCAGATAGAATCTGAACTGATGGACCTTGTTAATGTCTGGTATATAGGGGCTAAGACATAAAGTCCACCAACAA--AAAAGGCAACATTAAGAGCATAGTGATATAGAAGTGATAAAGAAATTCTGCTTGCCGTCAATAACAGTACCAAGAAGCCCA---------ATCCCATCAAAACAGCATCCATCATCAGGAGTAGGTGTTCATCTAGCTCAGCTTTCAAAGAGTATGTCCA--TACAGAGACAACCAAAGCTACAATACAGATGTATTGTGCCACTGCAATAGAATCCTGCATTACAGTGATAGTGTCTCTTC----TTACTACATTGGCATTCATGAC--CATGTCTTCCAGAAATGATTCATCAGTATAATTATCATCATAACCAGGTTGCATTCCTCCATAAGCTATTTTCCTCCATTTTCTCCTAGCTATGTCACCTTGGTCCTCTTTTCCAAGAGAATCCA-TTGGTGCAAC--AAAAAGTG---TT-ATTCTAGTTACAAAT-TCACCACCAGATTCTCTC---AATC-AAAAT----ATCTGGAATTACTTTAAATCATTAACTATGCTGATCAGTAGTATTGCTTCTGAGCTCC------TCGATTTTGCT--TCCAAGTTCTT-------------TCCTTGCAGATTCAAAACCATACCACAGATT---GAAAATCAGGGTAA---------------AAAACTATACACGT--AAAGAACGTAAAATTCAGAAACA----AAAAGGGTCTAATAATTCATGTATAGTGAGTGAACATACCAGAAGAAAAGTGTAGAGGAAACACTAGAACATTATATTGTTTGAGAGGAGACCGTTTCTGCTATGAAAATTCAAATTGTT--TCTGAAATGAAACCTACTGAAA---------------------------------------------------------------------------------------
>PSF43
--------------------------ATAAAAACAATTATGAAC-AAAGATGATACACT--------------------------------------------------------------------------TTTATCCAAATG----------------------------ACATTTTCACTTCATTAAAAATGGT----CAATCTTTACTGCT--ACACCAAGCCTT----ACAACCCTAATCTGTTATATCAAAGCATAGTTTTGCCTCATCCCATGGACCCTTGATCTCAAACTTGTATTGTTGGGCCTTTATCAGCCAATATGGACACACTACCATTATAAAAATCAGAAGCGCAGTATAAAGGAAAAAGACTAAACGATGCAAAGGGAAGATGAGCCCTAGAGATATCACCACCAACATGGA-TGAAAAACACACATACAATTTGAAAGAATACCTCTTTATGCAGTGGGCAACCAGTGGAGAGAAGAGAAAAAGTTCTAATGAGAAAAGCATTAAAGCAAACACAAGAGCACATGATGGTAAGCGAGAAGCAATCAACACTGATGCTACAATTGAAGCATTCAAGGAAACATTATTGATCAATGTGCTGTGATTTTCAACTGGCAGGTTCCGGTTTAAATCT---GAAGATGATGCTGGAAATTTAATTGTCGATCCAAAGTAGTCATGAAAGAAGAGGTGGATAATGAGAAGAAACACAGTGAGTGCCCAGATAGAATCTGAACTGATGGACCTTGTTAGTGTCTGGTATATAGGGGCTAAGACATAAAGTCCACCAACAA--AAAAAGCAACATTAAGAGCATAGTGATATAGAAGTGACAAAGAAATTCTGCTTGCAGTCAGTAGCAGTACCAAGAAGCCCA---------GTCCCATCAAAACAGCATCCATCATCAGGAGAAGGTGTTCATCCAGCTCAGCTTTCAAAGAGTATGTCCA--TACAGATACAACCAAAGCTACAATACAGATGTATTGGGCCACTGCAATAGAACCCTGCATTACAGTGAGAGTGTCTCTTC----TTACTACATTGGCATTCATTAC--CATGTCTTCCAAAAATGATTCATCGGTGTAGTTATCATCATAACCAGGTTGCATTCCTCCATAAGCTATTTTCCTCCATTTTCTTAGAGCTATATCACCTTGGTCCACTTTTCCAAGAGAATCCA-TTGGTGCAGC--AAAAAGTG---TT-ATTCTAGTTACAAAT-TCACCGTCAGATTGTTTCAACAATC-AAAAA----ATCCGGAAATACTTT---TCATCAACTACGCTGATCAGTAGTATTGCTTCTGAGCTCC------TCAATTTTGCT--TTCAAGTTCTT-------------TCCTTGCAGATTCAAACCCATACCACACATT---GAAAATCAGGGAA---------------------TATACAAGT--AAAGAAAGTAAAATTCAGAAACA----AAAAGGA--TAATAATTCATGTAAAGCCGGTAATCATACCAGAAGAAAAGTCCAGAGGAAACGC----ACATTCTATTGTTTGAGAGGACTCTGTTTCTGCTTTGAAAATTCAAATTGTT--TCTGAAATGAAACCTACTGAAACAAAAAGATCTCATTGACATAAATGATACATCA------------------------------------------GAGTTATTGCTT
>PTA0
----------------------------------------------------------------------------------------------------------------------------------------------------------------------------------------------------------------------------AACAAATCCT----ACAACCTTAATCTGTTATATCGAAGCATAGTTTTGCCTCATCCCATGGACCCTTGATCTCGAACTTGTATTGTTGGGCTTTTATCAGCCAATAGGGACACACTATCATTATAAAAACCAGCAGCACAGCATAAAGGAAAAAGACTAAACGATGCAAAGGGAAGATGAGGCCTAGAGATACCACAAGCAACATGAA-AGAAAAACACATATACAATTTGAAAGAGTAACGCTTTATGCAATGGGTAACCAGAGGAGAAAAGAGGAAAAGTTCCAATGAGAAAAGCATTAAAGCAAACACAAGTAGACAGGACGGTAAGCGAGAAGCAATCAACACTGATGCTACAATTGAAGCATTCAGCGAAACATTATTGATCAATGTACTGTGATTTTCAACTGGTAGGTTTCGGTTTAAATCT---GAAGATGATGCTGGAAATTTAATTGTAGATCCAAAGTAGTCATGCAAGAAGAGGTGGATAATGAGAAGAAACACGGTGAGTGCCCAGATAGAATCTGAACTGATGGACCTTGTTAGTGTCTGGTATATAGGGGCTAAGAAGTACAGTCCACCAACAA--AAAAGGCAACATTAAGTGCATAGCTATATAGAAGTGATAAAGAAATTCTATTCGCAGTCAATAACAGTACCAGGAAGCCCA---------ATCCCATCAAAACAGCATCCATCATCAGTAGTAGGTGTTCATCTAGCTCAGCTTTCAAAGAGTATGTCCA--TACAGATACAACCAAAGCTACAATACAGATGTATTGGGCCACTGCAATAGAATCCCGCATTACTGTGATAGTGTCTCTTC----TTACTACATTGGCATTCATTAC--CATGTCTTCCAAAAATGATTCATCAGTGTAGTTATCATCATAACCAGGTTGCATTCCTCCATAAGCTATTTTCCTCCATTTTCTCCGAGCTACGTCACCTTGGTCCACTTTTCCAAGAGAATCCA-TTGGTGCAAC--AAAAG--G---TT-ATTGTAGCTACAAAT-TCACCATCGGATTGTCTCCACAATA-AAAAA----ATCTGGAATTACTTTAAAACATTAATTATGCTGATCAGTAGTATTGCTTCTGAGCTCC------TCAATTTTGCT--TCCAAGTTCTT-------------TCCTTGCAGATTCAAAACCATACCACACATT---CAAAATCAGGGTC---------------------------------------------------------------------------------------AGTGATCATACCAGAAGAAAAGTGCAGAGGAAAAATC----CATTGTGTTGTTTGAAAGGACA----------AATGAAAATTCAAATAGTT--TCTGAAATGAAA-------------------------------------------------------------------------------------------------
>RC54
TTTTATCAATCTAACATCT-AAACTAATAAAAACAATTATGAAC-AAAGATGATACACTTCCTATGGATCTTGCATAAAACAATAACTCTAAAAAACACGTTGCATTTCAATAATCTGGCGTAAACATTGT--TTTATCGAAATG----------------------------ACTTTTTCACCTCATTAAAAATGGT----CAATCTTTACTGCT--ACACCAAGCCTT----ACAACCCTAATCTGTTATATCAAAGCATAGTTTTGCCTCATCCCATGGACCCTTGATCTCAAACTTGTATTGTTGGGCCTTAATCAGCCAATATGGACACACTACCATTATAAAAACCAGAAGCGCAGTATAAAGGAAAAAGACTAAACGATGCAAAGGGAAGATAAGCCCAAGAGATATCACCACCAACATGGA-TGAAAAACACACATACAATTTGAAAGAATACCTCTTTATGCAGTGGGCAACCAGTGGAGAGAAGAGAAAAAGTTCTAACGAGAAAAGCATTAAAGCAAACACAAGAGCACATGATGGTAAGCGAGAAGCAATCAACACTGATGCTACAATTGAAGCATTCGAGGAAACATTATTGATCAATGTGCTGTGATTTTCAACTGGCAGGTTCCGGTTTAAATCC---GAAGATGATGCTGGAAATTTAATTGTCGATCCAAAGTAGTCATGAAAGAAGAGGTGGATAATGAGGAGAAACACAGTGAGTGCCCAGATAGAATCAGAACTGATGGACCTTGTTAGAGTCTGGTATATAGGGGCTAAGACATAAAGTCCACCAACAA--AAAAAGCAACATTAAGAGCATAGTGATATAGAAGTGACAAAGAAATTCTGCTTGCAGTAAGTAGCAGTACCAAGAAGCCCA---------GTCCCATCAAAACAGCATCCATCATCAGGAGAAGGTGTTCATCCAGCTCAGCTTTCAAAGAGTATGTCCA--TACAGATACAACCAAAGCTACAATACAGATGTATTGGGCCACTGCAATAGAATCCTGCATTACAGTGAGAGTGTCTCTTC----TTACTACATTGGCATTCATTAC--CATGTCTTCCAAAAATGATTCATCGGTGTAGTTATCATCATATCCAGGTTGCATTCCTCCATAAGCTATTTTCCTCCATTTTCTTAGAGCTATGTCATCATGGTCTACTTTTTCAAGAGAATCCA-TTGGTGCAGC--AAAAAGTG---TT-ATTCTAGTTACAAAT-TCACCATCAGATTGTTCCAACAATC-AAAAA----ATCTGGAAATACTTT---TCATCAACTACGCTGATCAGTAGTATTGCTTCTGAGCTCC------TCTATTTTGCT--TTCAAGTTCTT-------------TCCTTGCAGATTCAAACCCATACCACACATT---GAAAATCAGGGAA---------------------TATACAAGT--AAAGAAAGTAAAATTCAGAAACA----AAAAGGG--TAATAATTCATGTAAAGCCGGTAATCATACCAGAAGAAAAGTCCAGAGGAAACGCTA--------------------------------------------------------------------------GAAACAAG-----------------------------------------------------------------------------------
>RR55
------------------------------------------------------------------------------------------------------------------------------------------------------------------------------------------------------------------------------------------------------------------------------------------------------------------------------------------------------------------------------------------------------------------------------------------------------------------------AATACCTCTTTATGCAGTGGGCAACCAGTGGAGAGAAGAGAAAAAGTTCTAACGAGAAAAGCATTAAAGCAAACACAAGAGCACATGATGGTAAGCGAGAAGCAATCAACACTGATGCTACAATTGAAGCATTCAAGGAAACATTATTGATCAATGTGCTGTGATTTTCAACTGGCAGGTTTCGGTTTAAATCC---GAAGATGATGCTGGAAATTTAATTGTCGATCCAAAGTAGTCATGAAAGAAGAGATGGATAATGAGGAGAAACACAGTGAGTGCCCAGATAGAATCAGAACTGATGGACCTTGTTAGTGTCTGGTATATAGGGGCTAAGACATAAAGTCCACCAACAA--AAAAAACAACATTAAGAGCATAGTGATATAGAAGTGACAATGAAATTCTG---------------------------------------------------------------------------------------------------------------------------------------------------------------------------------------------------------------------------------------------------------------------------------------------------------------------------------------------------------------------------------------------------------------------------------------------------------------------------------------------------------------------------------------------------------------------------------------------------------------------------------------------------------------------------------------------------------------------------------------------------------------------------------------------------------------------------------------------------------------------------------------------
>SA1
TTTT------TTAGCATCT-AATATAATAAAATAAATTATGAAC--AAGATGATATACTTCGTATGAATCCTGCATAAAACAATAACCCAAAAAGACA-------------------------------------------------------------------------------ATGAAAATCATGTTGCATTTG----AAATCTTTATCGCT--ACA-CAAGTCTT----ACTACCCTAATCTGTTATATCGAAGCAGAGTTTTGCCTCATCCCATGGACCCTTGATCTCAAACTTGTATTGTTGGGCCTTTATCAGCCAATAGGGACACACTATTATTATAAAAACCAGCAGTACAGCATAAAGGAAAACGACTAAACGATGCAAAGGGAAGATAAGGCCTAGAGATACCACAAGCAACAAGAA-AGAAAAACACAGATACAATTTGAAAGAGTATCGCTTTATGCAGTGGGTAACCAGCGGAGAGAAGAGAAAAAGTTCTAATGAGAAAAGCATTAAAGCAAACACGAGAAGACAGGATGGTAAGCGAGAAGCAATCAACACTGACGCTACAATTGACGCATTCAAGGAAACATTATTGATCAATGTACTGTGGTTTTCAACAGGCAGGTTTTGTTTTAAGTCT---GAAGATGATGCTGGGAATTTAATAGTAGATCCAAAGTAGTCATGCAAGAAGAGGTGAATAATGAGAAGAAACACAGTGAGTGCCCAGATAGAATCTGAACTGATGGACCTTGTTAATGTCTGGTATATAGGGGCTAAGACATAAAGTCCACCAACAA--AAAAGGCAACATTAAGAGCATAGTGACATAGAAGTGATAAAGAAATTCTGCTTGCCGTCAATAACAGTACCAAGAAGCCCA---------ATCCCATCAAAACCGCATCCATCATCAGGAGTAGGTGTTCATCTAGCTCAGCTTTCAAAGAGTATGTCCA--TACAGAAACAACCAAAGCTACAATACAGATGTATTGGGCCACACCAATAGCATCCTGCATTACAGTGATAGTGTCTCTTC----TTACTACGTTGGCATTCATGAC--CATGTCTTCCAGAAATGATTCATCAGTATAATTATCATCGTACCCAGGTTGCATTCCTCCATAAGCTATTTTCCTCCATTTTCTCCTAGCTATGTCACCTTGGTCCACTTTTCCAAGAGAATCCA-TTGGTGCAAC--AAAAAGTG---TT-A---TAGTTACAAAT-TCAACACCAGATTGTCTC-TCAATC-AAAAT----ATCTGGAATTACTTTAAATCATTAACTATGCTGATCAGTAGTATTGCTTCTGAGCTCC------TCGATTTTGCT--TCCAAGTTCTT-------------TCCTTGCAGATTCAAAACCATACCACAAATT---GAAAATCAGGGTAA---------------AAAACTATACAAG---AAAGAACGTAAAATTTAGAAACA----AAAAGGGTGTAATATTTCATGTATAGCAAGTAAACATACCAGAAGAATAGTGTAGAGGAAACGCT------------------------------------TATGAAAATTCCAATTGTT--TCTGCAATGAAACCTACTGAAACAAAAGAATCCCATTCAAATAAATGATTTGTCAAGTATG--------------GAAGATATCTTAAATATGCTAAGAGTTATTGCTT
>SE46
--------------------------------------------------------------------------------------------------------------------------------------------------------------------------------------------------------------------------------------------------------------------------------------------------------------------------------------------------------------------------------------------------------------------------------------------------------------------------------------------------------------------------------------------------------------------------------------------------------------------------------------------------------------------------------------GCCGGAGGTTTGATGGTGGGGCCAACATAATCATGGAAGAAAAGGTGAATTATGAGAAGACAAACAGTGTGCGCCCAGATAGAATCTGAACTAATGGACCTAGTGAGCGCCTTACAGATGGGAGCTAAAACATAGAGTCCGCTAACAA--AAAAGGCAATGTCTAGAGCATATTGGTACAGAAGAGATACAGAGATCCTGCCTACAGTCAACAGAAGTATCGAGAAGCCCA---------ATCCCAGCAAAGCTGCATCCATCATACGAAGGCACCACTCATCTAGCTTGGCTTTCAAAGGGTAAGTCCA--TACAGATACAACCACAGCTACAATGCAGATGTACCGAGCAACAACAACAGAATCCTGCATTACCGTGAGAGTATGTCTCT----TCACTACGTTGGCATTCATCAC--CGTGGCTTCCAAAAAGGCTTCATTAGTATAATTGTCATCATAGCCTGGCTGCCTTCCTCCGTAGGCTACCTTCCTCTATTTCCTCTGCAAC----------------------------------------------------------------------------------------------------------------------------------------------------------------------------------------------------------------------------------------------------------------------------------------------------------------------------------------------------------------------------------------------------------------------------------------------------------------------------------------------------------------------------------------------------------------------
>SG23
--------------------------------------------------------------------ACATAAAATAAGCAACTAATTT-GGTAAAATGCTTT--------------------------GACTTCATCAGTAGG---------------------------AAGC---AAGCTTCATGGAAGACAGT----CAGCCTTTACTGCT--AGACCAAATCCTTCTGATCGCCCTAGTCTGTTATGTCAAAGCATAGTTTCGCTTCGTCCCATGGACCCTTGATCTCAAATTTGTACTCTTGGGCTTTTATCAACCAATAGGGACACACTATCATAATAAAAACAAGGAGTCCGGCAAAAAGAAAAAAAACTAAACGATGCAGGGGGAAAACAAGGCCAAGAGTTATAACCACCAACATGAA-AGAAAAACACAAATACAATTTGACAGAGTACTGCTTTAAACAGTGGGTAACAAGAGGAGAAAATAAAAAAAGTTCTAGCGAGAAAAGAATTAAAGCAAAGACGAGAAGCCTGGATGGTAAGCGAGAAGCAATCAGTACTGACGCTACAATTGAAGCATTCAGGGAAACATTATTGGTCAATGTAGTGTGATTTTCAGCTGGCAAGTTTTGGTTTAACACT---GAA---GATGCTGGAGATTTAATGGTAGAGCCAGCATAGTCATGCAAGAAGAGGTGGATTAAGAGTAGAAATACAGTGAGTGCCCAGATAGAATCAGAACTGATGGACCTAGTCAGTGTCTCATAGACAGGGGCCAAAACATAAAGCCCACCAACGA--AAAACCCGACATTAAGAGCGTATCGATATAGGAGTGATAAAGAAATTCTTTTTGCAGTCAACAACAGTACTAAAAAACCCA---------ATCCCAACAAAACCGCATCCAACATCAGAAGGAGATGTTCATCTAGCTCAGCTTTCAAAGAATAAGTCCA--TACAGATACAACCAAAGCTACAACACAGATGTACTGAACCACTGCAACAGAATCCCGAATTAAGGTCAGAGTATCCCTCC----TTACTACATTGGCATTCATTAC--CATGTCTTCCAAAAATGATTCATCAGTATAGTTATCATCATAACCAGTTTGCATTCCTCCATAAGCAATTTTCTTCCATTTTTTCTGAGTTTTATGTCCTCCGTCCACTTTTTCAGGAGAATCCA-TTCTTGCACC-CAAAAAGAG---TT-ATTCCAGATCTAAAT-TCGAGATCAAATCGTACCACTATTC-ATAAA----------AATTATTATACT---TCAACTCTGTTGATCATCGGCAATGCTTCGTAGCTCC------TCAATTTTGCT--TCCCAGTTCTT-------------TCCTGGCAGATTCAAACCCATACCACACAAT-AAAAAAATCGGGGTAACATGAAAACTTCAAATACAAAATACAAGTAAAAGCACCTCATAAATCAGAAACCTAAAAAAAGTG--TAACAAATAGGTTCCAGGAATTGATCATACCAGAAAGAAACTGCAGAGAAAACACCTGCACATTAGTTTGTTCGTAAGCACCTTATTTTCCTTACAAAAATTCAAAAAAAC--ATTAATGAAATATTTTACTGAAAAGAAAAAGCCATTTCTCGTTAGA------------------------------------CTTAAAAAATATTTAAAATTTAT----
>SS22
TCTTACTAGCGTAGTGCTTCAGGCATATTAGATGAATTATGGAA-GGATGCCATAAGA-------AATTTCTTCATACAACAACAGCCATAAAATACATTTTGAGGTT----------------------CTTTTCACCATAAAG------------------------------ACACCAACCTCATGAAACACAGT----CAATCTTTACTGCCAGAGACCAAATCCTTCTGATCCCCCTAGTCTGTTATGTCAAAGCATAGTTTCGCTTCGTCCCATGGACCCTTGATCTCAAATTTGTATTCTTGGGCTTTTATCAACCAATAGGGACACACTATCATAATAAAAACAAGGAGTCCGGCAAAAAGAAAAAAAACTAAACGATGCAGGGGGAAAACAAGGCCAAGTGTTATAACCACCAACATGAA-AGAAAAACACAAATACAATTTGACAGAGTACTGTTTTAAACAGTGGGTAACAAGAGGAGAAAATAAAAAAAGTTCTAGCGAAAAAAGAATTAAAGCAAAAACGAGAAGCCTGGATGGTAAGCGAGAAGCAATCAGTACTGACGCTACAATTGAAGCATTCAGGGAAACATTATTGGTCAATGTAGTGTGATTTTCAGCTGGCAAGTTTTGGTTTAACACT---GAA---GATGCTGGAGATTTAATGGTAGAGCCAGCATAGTCATGCAAGAAGAGGTGGATTAAGAGTAGAAAT--------------------------------------------------------------------------------------------------------------------------------------------------------------------------------------------------------------------------------------------------------------------------------------------------------------------------------------------------------------------------------------------------------------------------------------------------------------------------------------------------------------------------------------------------------------------------------------------------------------------------------------------------------------------------------------------------------------------------------------------------------------------------------------------------------------------------------------------------------------------------------------------------------------------------------------------------------------------------------------------------------------------------------------
>SV36
------------------------------------------------------------------------------------------------------------------------------------------------------------------------------------------------------------------TCTCCT--TGACC------------AAATCCTACTCTTTTATGTCGAAGCAAAGTTTTGCCTCATCCCACGGACCTTTGATCTCAAATTTGTATTCTTGAGCTTTTATCAACCAATAGGGACACACAATCATGATAAAAACAAGGAGACCAGTAAAAAGAAAGAAAACTAAACGGTGCAAAGGGAAAACAAGCACAAGAGTTATAACAACCAAGATGAA-AGAAAAAAACAGATACAATTTGACAGAGTATTGCTTTATACAGTGGGTAACCAGAGGAGAGAAAAGGAAAAGTTCCAACGAGAAAAGCATTAAAGCGAACACAAGTAGCCTGGATGGTAAACGAGAAGCAATCAGTACTGATGCTACAACTGAAGCATTCAATGACACATTATTGGTCAATGTAGTGTGGTTTTCAGCTGGCAGATTTTGGTTTAAATCT---GAA---GATTCTGGAGATTTGACGGTTGAGCCAACATAGTCATGCAAGAAGAGGTGGATAATGAGAAGAAATACAGTAAGTGCCCAGATAGAATCTGAACTTATGGACCTAGTGAGTGTCTGATAGATGGGGGCTAAGACATAAAGTCCACCAACAA--AAAAGGCAACATTAAGGGCATATCGATACAGAAGTGATAAAGAAATTCTTTTTGCAGTCAACAACAGTACCAAGAAGCCCA---------ATCCCAACAAAACTGCATCCATCATCAGAAGGAGGTGTTCATCTAGCTCAGCTTTCAAAGAGTAAGTCCA--TACAGACACAACCAAAGCTACAATACAGATATACTGGACCACTGCAACAGAATCCCGCATTACAGTGAGAGTATCTCTCC----TTACTACATTAGCATTCATGAC--CATGTCTTCCAAAAACGACTCATCAGTATAGTTATCATCATAACCAGGTTGCATTCCTCCATAAGCTATTTTCTTCCATTTTCTCTGAGCTCTGTTCCCTTCATTTACTTTTGCAGGAGAATCCA-TTGTCACACC--AAAATTTG---TT-ATTGCAGTTCCAAAT-TCAAGATCAGGTTGTATCAAAATTC-ATAAA----AT-GGAAATAAATCCAATTCATGAACTCGTCTGATCATTGGCAATGCTTCTGAGCTCC------TCAATTTTGCT--TCCCAGTTCCT-------------TCCTTGCCGATTCAAATCCATACCATACATA---AACAATCAGGGTAATATACAAACCCTAGATAAAAT----------ATACTGTGGAAAATTTGGAAACA----AAAATAG-GAAATATGTTGATAACAGAAAGTATTCATACCAGAAGGAAA--------------------CATTATTTTGTTCAAATGCACCTGTTTTCCTTTGAGAAAATTCAAATTGTT--TCTGAAATGAAATGCATTACTAAAACAAGATACATTTGAAATCAA----------------------------------------------------------------
>TA17
----------------------------------------------------------------------------------------------------------------------------------------------------------------------ATAATGACACTGATGGTCTCATGGATGACT--------CTCTTCACTGCC--AGACCAAAACCTTCTGGCCACCCTAGTCTGTTATATCAAAGCACAGTTTCGCTTCGTCCCATGGACCCTTGATCTCAAACTTGTATTCTTGAGCTTTTATCAACCAGTAAGGACACACCAGCATAATAAAAACAATAAGCCCAACAAAAAGGAAAAAAACTAAACGATGAAGGGGGTAAATGAGGCTTAGAGTTATAACCGCCAACACAAA-AGAGAAACACAAATACAATCTGACAGAGTACTGCTTTAAACAGTGGGTAGCGAGAGGGGAGAACAAGAAAAGTTCTAGTGAGAAAAGTATTAAAGCGAACACAAGAAGCCTGGATGGTAAGCGGGAAGCAATCAGGACTGATGCTACAATTGAAGCATTGAGGGAAACATTATTGGTCAATGTAGTGTGATTTTCAGCTGGCAAATTTTGGTTTATCACT---GAA---GATGCCGGAGATTTAATGGTGGAGCCAGCATAGTCATGCAAAAAGAGATGGATTAAGAGAAGAAATACAGTAAGTGCCCAGATAGAATCTGAACTGATGGACCTAGTAAGTGTCTCATAGATGGGGGCCAAAACATAAAGCCCTCCCACAA--AAAAGCCAACATTAAGAACATATCGGTATAGGAGTGATAAAGAAATTCTCTTTGCAGTCAACAACAGGACTAAAAAACCCA---------ATCCCAACAGAATCGCATCCATCATCAGAAGGAGATGATCATCTAGCTCACCTTTCAAAGAGTAAGTCCA--TACAGATACAACCAAAGCTACAACACAGATGTACTGGACTACTGCAATGGAATCCCGAATTAAGGTCAGAATATCCCTCC----TTACCACATTAGCATTCATCAC--CATGTCTTCCAAAAATGATTCATCAGTATAGTTATCCTCGTAACCATTTTGCATTCCTCCATAAGCAATTTTCTTCCATTTTTGTCGAGTTGTATGTACTCCATCCACTTTTTCAGGAGAATCCA-TTCTTGCACT--AAAAGAG-------ATTCCAGATCCAAAT-TCCAGATTACATGGTACCACAATTT-GTACA--------AATATTATTATGCTCTATTAATTCTGTTGGTCACTGGCAATGCTTCGCAGCTCC------TCGATTTTGCT--TCCCAGTTCTT-------------TCCTGGCAGATTCAAACCCGTACCACATAAT--AAAAAATCAGGATAAAATGAAAACTATACGTGCAATGTCCAAGT-AAAGCATCTCGTGAGTGAGA------------------AACAC--AGGTTCCACGAATTGATCATACCAGTAAAAAA---------------------------------------------------------------------A------AAAGAAAAATTTAACTGCAAAGAAAAAGTCATCAGGCATCAAATACAGCTTAT-----------------------------------------------------
>TB39
--------------------------------------------------------------------CCATTCAGAAAGAAACAAAGCTTAAACACATA---------------------------------TCCATCAGAAAG--------------------------------------ATCATTGAACACAGT----CAAGCCCTACTGCT--AAACCAAATATTT-AGATCACCCTAGTCTGTTATGTCAAAGCATAGTTTAGCTTCATCCCATGGACCCTTGATCTCGAACTTGAATTCTTGAGCTTTTATCAACCAATAGGGACACACAATCATGATAAAAACAAGCAGTCCCAGGAAAAGGGAAAAAACTAAACGATGTAAAGGGAAAATAAGGGTGAGTGTTATGACCACCAACATGAA-AGAAAAACACAAATATAATTTGACAGAGTACTGCTTTATACAGTGGGTAACTAGAGGAGAGAAAAGAAAAAGTTCTAGTGAGAAGAGTATTAAAGCAAACACAAGAAGCCTGGATGGTAAACGAGAAGCAATCAGTACTGATGCAACAATTGAAGCATTCAGGGAAACATTATTGGTCAATGTAGTGTGATTTTCAGCTGGCAGATTTTGGTTTAATTCT---GAA---GATTCTGGAGATTTAATGGTAGATCCAGCATAGTCATGCAAGAAGAGGTGGACCAAAAGAAGAAATACAGTAAGTGCCCAAATAGAATCTGAACTAATGGACCTAGTGAGTGTCTCATAGATAGGGGTCAGCACATAAAGACCACTGACAA--AAAAGGCAACATTAAGAGCATATCGGTATAGGAGTGACAACGAAATTCTTTTTGCAGTCAACAACAGTACCAAGAAACCCA---------ATCCCAACAAAACGGCATCCATCATCAGGAGGAGGTGTTCATCTAGCTCAGATTTCAAAGAATAAGTCCA--TGCAGATACAACCAAAGCTACAATACAGATGTACTGGACCACTGCAACAGAATCCCGCATTACCATGAGAGTATCCCTCC----TTACAACATTAGCATTCATTAC--CATGTCTTCTAAAAATGATTCATCAGTATAGTTATCATCATAACCAGGTTGCATTCCTCCATACGCAATTTTCTTCCATTTTCTCTGGAATCTGTTTCCTTCATCCACTTTTCTGGGAGAATCCA-TTGTTGCACC--AAAAATAG---TT-ATTCC---------T-TCAAGATCAAATTACACCAAGATTC-TTAAA----AT-GGAAATAAATATGCTTCATCAACTCTTCTGATCATTGGCAATGATTCTGAGCTCC------TCAATTTTGCT--TCCCAGTTCCT-------------TCCTTGCAGATTCAAACCCGTACCATACATT---GAAAATAAGGG----------------------------------------------------------------------------------------------------------------------------------------------------------------------------------------------------------------------------------------------------------------------------------------------------
>TC31
-----------------------------------------------------------------------------------------------------------------------------------------------------------------------------------------------------------------------------------------------------------------------------------------------------------------------------------------------------------------------------------------------------------------------------------------------------------------------------TGTTTTATACTGAGGGAAATCAATGGAGAGAAAATGAAAAGATCCAAATAGAAAAACATTACTGTAAATACAAAGAGCCTAGATGGTATGCGAGAGGTAATCAATATAGATGATATGATTGAAGAAATCAAGAACATATTACGGAAAAATGTAGAGTGA--------------GTGTGTGTTCAAGTCC---ACA---GATGACTGAGATATGAAGCTAAAGCCAACATAATCACGTAAGAAAAGGTGAATTATCATAACA---ACGATGAGTTCCCATATAGAATCTAAGTTGATAGATATAGTGAGTGTCTCATATATATGGGCTAAGATATAAAGGCCAATAATAAATAAATGGTGGCATTGAGAGCATATTGATATAAAGGTGATATTAGGATCCTGCTTGCAATCAACAACAATACCAAGAAGCTCA---------ATGCCAACAAAATTTCATCCATCAC---AAGAATATTTCCATCTAGTTTGGCTTTCAAATAATATGTCCA--TACATATGCAACCACAACTACAATACAGATGTAGTGGGCCACTGCAACATAATCTCACATCACAAAA----------TCC----TTACAACATTGGAATTCATTAC--CATCTCTTCCAAAAATGAATCATCTATATAATTATCATCATACCCAGGTTGCATCCCTCTATATGTTATAATATTCTATTTTCTATGAACTCATGTTCCTCCACCCACCTTTCTTGGAGAATGTATTTAGTGCACC--AAATTAAG---TT-GTTCTTAATCCAATTATCAAAATCAGGTTGTACCAACATTG-ATAAA----AT--------------------------------------------------AACTTCAAG----------------CTCAAGTA-----------------------------------------------------------------------------------------------------------------------------------------------------------------------------------------------------------------------------------------------------------------------------------------------------------------------------------------------------------------
>TN1
-------------------------------------------------------------------------------------------------------------------------------------TTCATCAGAAGA----------------------------CACTAGCAACCTCATAGAACAGAGT----CGGGCTTTACTGCT--AGACCAAATCTTT-AAGATACCCTACTCTGTTATGTCAAAGCATAGTTTTGCTTCATCCCACGGACCCTTGATCTCGAACTTGTATTCTTGAGCTTTTATCAACCAATACGGACACACAATCATGATAAAAACAAGCAGTCCCAGAAAAAGAAAAAAAACTAATCGATGCAACGGAAAAATAAGACTGAGTGCTATGACCACCAATATGAA-AGAAAAGCACAAATACAATTTGACGGAGTACTGTTTTATACAGTGGGTAACTAGAGGAGAGAAAAGAAAAAGTTCTAGCGAGAAAAGGATTAAAGCAAACACAAGAAGCCTAGATGGTAAGCGAGAAGCAATCAGTACCGATGCTACAATTGAAGCATTCAGGGAAACATTATTGGTCAATGTAGTGTGATTTTCAGCTGGCATGTTTTGGTTTAAGTCT---GAA---GATTCTGGAGATTTAATGGTAGAGCCAGCATAGTCATGCAAGAAGAGGTGGACTAAGAGAAGAAATACAGTGAGTGCCCAGATAGAATCCGAACTGATGGACCTAGTGAGCGTCTCATAGACAGGGGCCAACACATAAAGTCCGCTGACAA--AGAAGGCAACATTAAGAGCATATCGATATAGAAGGGATAAAGAAATTTTTTTGGCAGTCAACAACAACACCAAGAAACCCA---------ATCCCAACAAAACCGCATCCATCATCAGGAGGAGGTGTTCATCCAGCTCAGCTTTCAAAGAATAAGTCCA--TGCAGATACAACCAAAGCTACAATACAGATGTACTGGACCACTGCAACAGAATCCCGCATTACAGTGAGAGTATCCCTCC----TTACAACATTAGCATTCATTAC--CATCTCTTCCAAAAAGGACTCGTCGGTATAGTTATCATCATAACCAGGTTGCATTCCTCCATACGCAATTTTCTTCCATTTTCTCTGAGTTCTGTTTCCTTCATCAACTTTTCCAGGTGAATCCA-TTGTTGCACC--AAAAACAG---TT-ATTCTAGTTCCAAAT-TCAAGATCAAATTGTACCAGGATTC-ATAAA----AT-GCAAACAAATTCACTTCATGAACTCTTCCGATCATTGGCAATGCTTCTGAGCTCC------TCAATTTTGCT--TCCCAGTTCCT-------------TCCTTGCGGATTCAAACCCATACCATACAAG---AAAAATCAGGGTAT----------------------------------GAGGATAAAAATCAGAAACCA--AAAAACAG--TCATATGTTGGTTACAAACATTGATCATACCAGAAAGAAACTGCAGAGAAAACACCTGCAGGATATGGTCTGCA-------------------------------------------------------------------------------------------------------------------------------------------TCACTGTAA
>TO14
-----------------------------------------------AAAACATACATGAATAATTGAACATAAACAAAGC-ACTAATTT-GATAAAACATTTT--------------------------GACTTCATCAGCGGAAAGTAAAAGCTTGTT----------------------CATCATAG-AGACA-------CTTCTTTACTGCC--AGACCAAATCCTTCTGCTCACCCTAGTCTGTTATATCCAAGCACAATTTCGCTTCGTCCCATGGACCCTTGATCTCAAACTTGTATTCTTGAGCTTTTATCAACCAGTAGGGACACACCAGCATAATAAAAACAATAAGCCCAACAAAAAGAAAAAAAACTAAACGATGCAGTGGGTAAACAAGGCTAAGAGTTATAACCGCCAACATGAA-GGAGAAACACAAATATAATTTGACAGAGTACTGCTTTAAACAGTGGGTAGCAAGAGGAGAGAATAAGAAAAGTTCTAGTGAGAAAAGTATTAAAGCAAACACAAGAAGCCTGGATGGTAAGCGGGAAGCAATCAGTACTGATGCTACAATTGAAGCATTGAGGGAAACATTATTAGTCAATGTAGTGTGATTTTCAACTGGCAAGTTTTGGTTTATCACT---GAA---GATGCCGGAGATTTAATGGTGGAGCCAGCATAGTCATGCAAAAAGAGGTGGATTGAGAGAAGAAATACAGTGAGTGCCCAGATAGAATCTGAACTGATGGACCTAGTCAGTGTCTCATAGATGGGGGATAAAACGTAAAGCCCACCAACAA--AAAAGCCGACATTAAGAACATATCGATATAGGAGCGATAAAGAAATTCTCTTTGCAGTCAACAACAGGACTAAAAAGCCCA---------ATCCCAACAAAATCGCATCCATCGTCAGAAGGAGATGCTCATCTAGCTCACCTTTCAAAGAGTAAGTCCA--TACTGATACAACCAAAGCTACAACACAGATGTACTGGACCACTGCAACGGAATCCCGAATTAAGGTCAGAATATCCCTCC----TTACAACATTAGCATTCATCAC--CATGTCTTCCAAAAATGATTCATCAGTATAGTTATCCTCGTAACCATTTTGCATTCCTCCATAAGCAATTTTCTTCCATGTTTTACGAGTTGTATGTACTCCATCCACTTTTTCAGGAGAACCCA-TGCTTGCACC--AAAATGAG---TT-ATTCCAGATCTAAAT-TCAAGATCACATGGTACCACTATTT-ATACA--------AATATTATTATACTCTATTAATTCTGTTGGTCATTGGCAATGCTTCGTAGCTCC------TCGATTTTGCT--TCCCAGTTCTT-------------TCCTCGCAGATTCAAACCCGTACCACACAAT--AAAAAATCAGGGTAAAATGAAAACTTTACATGCAATGTGCAAAT-AAAGCAACTCATGAGTCAGAAACC----AAAAGTG--TAACACATAGGTTCCACAAATTGATCATACCAGAAGGAAACTGCAGAGAAAACA----------------------------------------------------------------------ATTTAACCGAAAGAAAAA-GCCATTAGGAATCAAATAGAGCTCATT--------------------AGACTTCAAAAAAAAATTGTA-----------
>TPL03
-------------------------------------------------------------------------------------------------------------------------------------TTTATCGAAATG----------------------------ACATTTTCACTTCATTAAAAATGGT----CAATCTTTACTGCT--ACACCAAGCCTT----ACAACACTAATCTGTTATATCAAAGCATAGTTTTGCCTCATCCCATGGACCCTTGATCTCAAACTTGTATTGTTGGGCCTTTATCAGCCAATATGGACACACTACCACTATAAAAATCAGAAGCGCAGTATAAAGGAAAAAGACTAAACGATGCAAAGGGAAGATAAGCCCTAGAGAGATCACCACCAATATGGA-TGAAAAACACACATACAATTTGAAAGAATACCTCTTTATGCAGTGGGCAACCAGTGGAGAGAAGAGAAAAAGTTCTAATGAGAAAAGCATTAAAGCAAACACAAGAGCACATGATGGTAAGCGAGAAGCAATCAACACTGAAGCTACAATTGAAGCATTCAAGGAAACATTATTGATCAATGTGCTGTGATTTTCAACTGGCAGGTTTCGGTTTAAATCT---GAAGATGATGCTGGAAATTTAATTGTCGATCCAAAGTAGTCATGAAAGAAGAGGTGGATAATGAGGAGAAACACAGTGAGTGCCCAGATAGAATCTGAACTGATGGACCTTGTTAGTGTCTGGTATATAGGGGCTAAGACATAAAGTCCTCCAACAA--AAAAAGCAACATTAAGAGCATAGTGATATAGAAGTGACAAAGAAATTCTGCTTGCAGTCAGTAGCAGTACCAAGAAGCCCA---------GTCCCATCAAAACAGCATCCATCATCAGGAGAAGGTGTTCATCCAGCTCAGCTTTCAAAGAGTATGTCCA--TACAGATACAACCAAAGCTACAATACAGATGTATTGGGCCACTGCAATAGAATCCCGCATTACAGTGAGAGTGTCTCTTC----TTACTACATTGGCATTCATTAC--CATGTCTTCCAAAAATGATTCATCGGTGTAGTTATCATCATAACCAGGTTGCATTCCTCCATAAGCTATTTTCCTCCATTTTCTTAGAGCTATGTCACCTTGGTCCACTTTTCCAAGAAAATCCA-TTGGTGCAGC--AAAAAGTG---TT-ATTCTAGTTACAAAT-TCACCGTCAGATTGTTTCAACAATC-AAAAA----ATCCTGAAATACTTT---TCATCAACTACGCTGATCAGTAGTATTGCTTCTGAGCTCC------TCGATTTTGCT--TTCAAGTTCTT-------------TCCTTGCAGATTCAAACCCATACCACACATT---GAAAATCAGGGAA---------------------TATACAAGT--AAAGAAAGTAAAATTCAGAAACA----AAAAGGA--TAATAATTCATGTAAAGCCGGTAATCATACCAGAAGAAAAGTCCAGAGGAAACGC------ATTCTATTGTTTGAGAGGACTCAGTTTCTGCTTTGAAAATTCAAATTGTT--TCTGAAATGAAACCTACTGAAACAAAAAGATCTCATTGACATAAATGATACATCAAGTGTGTTTCATTTGAA------------------------AGAGTTATTGCTT
>WN5
----------------------------------------------------------------------------------------------------------------------------------------------------------------------------------------------------------------------------------------------------------------------------------------------------------------------------------------------------------------------------------------------------------------------------------------------------------------------------------TATGCA---------CAGCGGAGAGAAAAGGAAAAGTTCTAATGAGAAAAGCATTAAAGCAAATACAAGAAGCCGAGATGGTAAGCGAGAAGCAATCAATACTGATGCTACAATTGAAGCATTCAGGGAAACATTATTTGTCAACGTCGTGTGATTTTCAACAGGAAGATTTCTGTTTAGGTCT---GAA---AATTCCGGAGACTTAATGGTAGAGCCAACATAGTCATGCAAAAAGAGGTGGATTATGAGGAGAAATACAGTGAGAGCCCAAATAGAATCTGAACTGATGGACCTAGTTAGTGTCTGGTATATAGGGGCCAAGACGTAAAGTCCACCAAC-A--AAAAGGCAACATTAAGAGCATAGTGACATAGAAGTGATACAGAAATTCTGCTTGCAGTCAGCAACAA----------------------------------------------------------------------------------------------------------------------------------------------------------------------------------------------------------------------------------------------------------------------------------------------------------------------------------------------------------------------------------------------------------------------------------------------------------------------------------------------------------------------------------------------------------------------------------------------------------------------------------------------------------------------------------------------------------------------------------------------------------------------------------------------------------------------------------------------------------------------------
>WS10
----------------------------------------------------------------------------------------------------------------------------------------------------------------------------------------TTGATCATAATGAC----ACATCTTTACTGCC--ACATCAAATCCTTCTGTTCACTCTAGTCTGTTATATCAAAGCACAGTTTCGCTTCATCCCATGGACCCTTGATCTCAAACTTGTATTCTTGAGCTTTTATCAACCAGAAGGGACACACCAGCATAATAAAAACAATGACTCCAACAAAAAGAAAAAAAACTAAACGATGCAGGGGGTAAACCAGGCTAAGGGTTATAACCGTCAACATGAA-AGAGAAACACAAATACAATTTGACAGAGTACTGCTTTAGGCAGTGGGTAACAAGAGGAGAGAATAAGAAAAGTTCTAGTGAGAAAAGAATTAAAGCAAAAACAAGATGCCGGGATGGTAAGCGGGAAGCAATCAGTACTGATGCTACAATTGAAGCATTAAGGGAAACATTATTTGTCAATGTAATGTGATTTTCAGCTGGCAAGTTTTGGTTTGACACT---GAA---GATGCCGGAGATTTAATGGTGGAGCCAGCATAGTCATGCAAAAAGAGGTGGGTTAAGAGCAGAAACACAGTGAGTGCCCATATAGAATCTGAACTGATAGACCTAGTCAGTGTCTCATAGATGGGTGCTAAAACATAAAGCCCACCAACAA--AAAAACCAACATTAAGAGCGTATCTATAAAGGAGTGATAAAGAAATTCTTTTTGCAGTCAACAACAGGACTAAAAAGCCCA---------AACCCAACAAAATTGCATCCATCGTCAGAAGGAGATGTTCATCTAGCTCAGCTTTCAAAGAGTAGGTCCA--TACAGATACAACCAAAGCTACAACACATATATACTGTACCACTGCAACAGAATCCCGAATTAAGGTCAGAATATCCCTCC----TTACCACATTGGCATTCATCAC--CATGTCTTCCAAAAATGATTCATCGGTATAGTTATCCTCATAACCACTTTGCATTCCTCCATAAGCAATTTTCTTCCATTTTTTCCGAGT---ATGCATTCCATCCACTTTTTCAGGAGAATCCA-TTCTTTAACC--AAAAGGAG---TT-AATCCAGATCAAAAT-TCAAGATTACATCCTACCACTATTC-ATACA-------------TATTATACTTTATTAATTCTGTTGATCATTGACAACGTTTTGTAGCTCC------TCAATTTTGCT--TGCCAATTCTT-------------TCCTGGCAGATTCAAACCCATACCACACAAT--AAAAAATCAGGGTAA-------------------------------------------------------------------------------------------------------------------------------------------------------------------------------------------------------------------------------------------------------------------------------------------------
>WW11
----------------------------------------------------------------------------------------------------------------------------------------------------------------------------------------TTGATCATAATGAC----ACATCTTTACTGCC--ACATCAAATCCTTCTGTTCACTCTAGTCTGTTATATCAAAGCACAGTTTCGCTTCATCCCATGGACCCTTGATCTCAAACTTGTATTCTTGAGCTTTTATCAACCAGAAGGGACACACCAGCATAATAAAAACAATGACTCCAACAAAAAGAAAAAAAACTAAACGATGCAGGGGGTAAACCAGGCTAAGGGTTATAACCGTCAACATGAA-AGAGAAACACAAATACAATTTGACAGAGTACTGCTTTAGGCAGTGGGTAACAAGAGGAGAGAATAAGAAAAGTTCTAGTGAGAAAAGAATTAAAGCAAAAACAAGATGCCGGGATGGTAAGCGGGAAGCAATCAGTACTGATGCTACAATTGAAGCATTAAGGGAAACATTATTTGTCAATGTAATGTGATTTTCAGCTGGCAAGTTTTGGTTTGACACT---GAA---GATGCCGGAGATTTAATGGTGGAGCCAGCATAGTCATGCAAAAAGAGGTGGGTTAAGAGCAGAAACACAGTGAGTGCCCATATAGAATCTGAACTGATAGACCTAGTCAGTGTCTCATAGATGGGTGCTAAAACATAAAGCCCACCAACAA--AAAAACCAACATTAAGAGCGTATCTATAAAGGAGTGATAAAGAAATTCTTTTTGCAGTCAACAACAGGACTAAAAAGCCCA---------AACCCAACAAAATTGCATCCATCGTCAGAAGGAGATGTTCATCTAGCTCAGCTTTCAAAGAGTAGGTCCA--TACAGATACAACCAAAGCTACAACACATATATACTGTACCACTGCAACAGAATCCCGAATTAAGGTCAGAATATCCCTCC----TTACCACATTGGCATTCATCAC--CATGTCTTCCAAAAATGATTCATCGGTATAGTTATCCTCATAACCACTTTGCATTCCTCCATAAGCAATTTTCTTCCATTTTTTCCGAGT---ATGCATTCCATCCACTTTTTCAGGAGAATCCA-TTCTTTAACC--AAAAGGAG---TT-AATCCAGATCAAAAT-TCAAGATTACATCCTACCACTATTC-ATACA-------------TATTATACTTTATTAATTCTGTTGATCATTGACAACGTTTTGTAGCTCC------TCAATTTTGCT--TGCCAATTCTT-------------TCCTGGCAGATTCAAACCCATACCACACAAT--AAAAAATCAGGGTAA-------------------------------------------------------------------------------------------------------------------------------------------------------------------------------------------------------------------------------------------------------------------------------------------------
