# Supplementary material for: Development of a Target Enrichment Probe Set for Conifer (REMcon)
Source: Biology (Basel). 2024 May 22;13(6):361. doi: 10.3390/biology13060361 (PMC11200496; doi:10.3390/biology13060361)
Supplement: Supplementary file 1 [file biology-13-00361-s001.zip › biology-2960267-supplementary/Sup data/MO_orthlogs_alignments/Thupl29378388s0015_1.ortho.selected_stripped.aln.fasta]

>RR55
----------------------------------------------------------AACTGACATTCCTTTTCAACTTTGCAT-ATCTGAATTACG-TT-TTTTTTTAAGTGGAACAACTTTATTGGGCC-ATGGCT-TAGTTGAGTGATTTTGT-GG-TTTAAT-ATTTCAGATAATGGTTTGCTTTTGAGCTTTGGAGAAAATACATATGGTCAACTTGGGAGATCGTCAAGGGAATCTCACTTTCAACCTGTGGATTTGAATCAAAAGGTGGTATCAGTAGCTGCAGGCCTTGGACATTCTCTAGCAA--TTGCACTGGAACAACCACCAAA---TACTTGGGAAGGTTGTGAGATCAGCACAA-ATGGAAGCCATGATGAGAAGCTGAATAAAAGTGTCTTCTCTTGGGGATGGAACTCAACCTCTCAACTTGGAAGGGCA--GAAGGCAAAGGCT--ATTCTAAGCCTGGAAAAATTATGGGCTTTGAAGGAGAGAGTCCACTAGCTGTGTCTGGTGGGCGTGCACATTCTATTGCTATTACGTCTAAAAGGGAGCTTTGGGTATGGGGTTGTGGAAGGAATGGAAGGCTTGGCTTGGGGAGCAACCTTGATGAACCGGAACCATGTCTAGTCGATACTGTTGAGGGTTTGAGAGTTCTCCAAGCTGTGTGTGGTTTTGATCATAGTCTTCTCTTA--GTTGATTCAT--AATTACATGCC-TTTGGAAAACTGAAGATCAAT---TAGC-----------AAGTGG---TATTAGAATACTT--TTTTAG----AAAAA--TGCAAGATTTGTTTTAAT---TGATCCATATGGTTAAATTCCATG--------------------------------
>AA3
-------------------------------------------------------------TGGCATTCCTTCTCAACCTTGGATAACCAAAATTCAATTTGTATTTTTTATGGAATAAAATATATTGGGCT-ATAGCT-TAGTATAGTGACCCTGTGGCTTTTGCA-TTTTCAGATAATGGTTTGCTCCTTAGCTTTGGAGAAAATACCTATGGTCAACTCGGGAGATCATCAAAAGGTTCTCATTTACAGCAAGTGAACTTGAATTCAAAGGTGGTATCAATTGCTGCAGGCCTTGGCCACTCTCTAGGCA--TTGCACTGGATCAACCACCAAA---TCCTTGTGGAC---GAGAGAGCAGCACAA-GTGAAAGTTATGTCAAGGAAATGAATAGAAGTGTTTTCTCTTGGGGGTGGAACTCATTTTCTCAACTTGGGAGGCCA--GAAGGAGAAGGCT--TCTCTAAGCCTGGTAAAATTATGGGATTGGAAGGAGAGAATCCAGTGGCTGTGTCAGGTGGGCGTGCACATTCTATTGCTATTACATCTAGGAGGGAACTTTGGGTGTGGGGTTGTGGAAGAAATGGAAGGCTCGGCTTGGGAAGCAATGTTGATGAACCAGAACCATATCCAGTGGAGACCCTTGAAGGTTTGAGCATCCTTCAAGCTGTGTGTGGTTTTGATCATAATCTTCTCTTA--ATTGATTCAT--AATTAGGTGCC-TCTATGGTACCAGAAGATC-------CCTTCTGTTC---GAGTGT---CCTTCAAGCTGTGTGTGGTTTTGATCATAA--TTATCAGTATTTCATAATTATGTGCCTCTAGAGAAAAATCCTACCTTGCTTCTCACAGATGTTAAATTTGTT-TCC-
>AA60
---------------------------------------------------------------------------------------------------------------------------------------------------------------------------------------------------------------------------------------------------------------GTGAATTTGAATCAAAAGATAGTATCAACCGCTGCAGGCGTTGGGCACTCTCTAGCAA--TTGCACTAGATCAACCATCAGA---TACTTTGGGAG---AAGACAATAGACTAG-ATGCATGCATTTCTGAGGGATCAAATAGAAGGATTTTCTCTTGGGGATGGAATTCAACTTCTCAACTTGGGAGATCA--GAAGGTGAAGGTT--TATCTATACCTGGTAGAGTTGAAGGCTTGGAAGGAGAGGAGCCAGTGTCTGTATCTGCTGGCCGTGCACATTCTATTGCTATTACTTCCAAAAGGGAACTTTGGGCATGGGGTTGTGGAAGAAATGGAAGGCTTGGCTTGGGAAGCAATGTTGATGAACCTGAACCATATCCAGTTGAAGCACTTGAAGGTTTGAAAGTCCTTCAGGCTGTGTGTGGTTTTGATCATAATCTTCTTTTA--GTTGATTGAT--AACAATATAAT-TCCAGGGTGTACAAAATAAAA--ATATCCTCCTTAT---ATATGT---TCCTCACATTTTCTTT---------------------------------------------------------------------------------------------
>AAR4
-------------------------------------------------------------TGGCATTCCTTCTCAACCTTGGATAACCAAAATTCAATTTGTATTTTTTATGGAATAAAATATATTGGGCT-ATAGCT-TAGTATAGTGACCCTGTGGCTTTTGCA-TTTTCAGATAATGGTTTGCTCCTTAGCTTTGGAGAAAATACCTATGGTCAACTCGGGAGATCATCAAAAGGTTCTCATTTACAGCAAGTGAACTTGAATTCAAAGGTGGTATCAATTGCTGCAGGCCTTGGCCACTCTCTAGGCA--TTGCACTGGATCAACCACCAAA---TCCTTGTGGAC---GAGAGAGCAGCACAA-GTGAAAGTTATGTCAAGGAAATGAATAGAAGTGTTTTCTGTTGGGGGTGGAACTCATTTTCTCAACTTGGGAGGCCA--GAAGGAGAAGGCT--TCTCTAAGCCTGGTAAAATTATGGGATTGGAAGGAGAGAATCCAGTGGCTGTGTCAGGTGGGCGTGCACATTCTATTGCTATTACATCTAGGAGGGAACTTTGGGTGTGGGGTTGTGGAAGAAATGGAAGGCTCGGCTTGGGAAGCAATGTTGATGAACCAGAACCATATCCAGTGGAGACCCTTGAAGGTTTGAGCATCCTTCAAGCTGTGTGTGGTTTTGATCATAATCTTCTCTTA--ATTGATTCAT--AATTAGGTGCC-TCTATGGTACCGGAAGATC-------CCTTC-GTTC---GAGTGT---CCTTCAAGCTGTGTGTGGTTTTGATCATAA--TTATCAGTATTTCATAATTATGTGCCTCTAGAGAAAAATCCTACCTTGCTTCTCACAGATGTTAAATTTGTT-----
>AF1
TTCAATCTTGTAGTTTCTT-TGATCACTTGTCTTTTTGTTATGGATTACAAAATGC--AACTGACATTCCTTTTCAACTTTGCAT-AGCTGAATTAAG----TGTTTTTACGTGGCACAACTTTACTGGGCC-ATGGCT-TAGTTGAGTGATTTTGA-GG-TTTTAT-ATTTCAGATAATGGTTTGCTTTTGAGCTTTGGAGAAAATACATATGGTCAACTTGGGAGATCGTCAAGGGAATCTCACTTTCAACCAGTGGATTTGAATCAAAAGGTGGTATCAGTAGCTGCAGGCCTTGGACATTCTCTAGCAA--TTGCACTAGAACAACCAACAAA---TACTTGGGAAGGTTGTGAGATCAGCACAA-ATGGAAGCCATGATGAGAAGCTGAATAGAAGTGTCTTATCTTGGGGGTGGAACTCAACCTCTCAACTTGGCAGGCCA--GAAGGCAAAGGCT--ATTCGAAGCCTGGAAAAATTATGGGCTTTGAAGGAGAGAGTCCACTAGCTGTGTCTGGTGGGCGTGCACATTCTATTGCTGTTACGTCTAAAAGGGAGCTTTGGGTATGGGGTTGTGGAAGGAATGGAAGGCTTGGCTTGGGGAGCAACCTTGATGAACCAGAACCATGTCTAGTCGATACTGTTGAGGGTTTGAGAGTTCTCCAAGCTGTTTGTGGTTTTGATCATAGTCTTCTCTTA--GTTGATTCAT--AATTACATGCC-TTTGGAAAACCGAAGATCAAT---TAGC-----------AAGTGG---TATTAGAATACTTTCTTTTAG----AAAAA--TGGAAGATTTGTTTTGAT---TGATCCATATGGTTAAATTCCATG-AAAATTTTTTTTATAATTAATTTAATTTTT-
>AG2
TTCAATCTTGTAGTTTCTT-TGATCACTTGTCTTTTTGTTATGGATTACAAAATGC--AACTGACATTCATTTTCAACTTTGCAT-AGCTGAATTAAG----TTTTTTTACGTGGAACAACTTTATTGGGCC-ATGGCT-TAGTTGAGTGATTTTGT-GG-TTTTAT-ATTTCAGATAATGGTTTGCTTTTGAGCTTTGGAGAAAATACATATGGTCAACTTGGGAGATCGTCAAGGGAATCTCACTTTCAACCGGTGGAGTTGAATCAAAAGGTGGTATCAGTAGCTGCAGGCCTTGGACATTCTCTAGCAA--TTGCACTGGAACAACCACCAAA---TACTTGGGAAGGTTGTGAGATCAGCACAA-ATGGAAGCCATGATGAGAAGCTGAATAGAAGTGTCTTCTCTTGGGGGTGGAACTCAACCTCCCAACTTGGAAGGCCA--GAAGGCAAAGGGT--ATTCGAAGCCTGGAAAAATTATGGGCTTTGAAGGAGAGAGTCCACTAGCTGTGTCTGGTGGGCGTGCACATTCTATTGCTGTTACGTCTAAAAGGGAGCTTTGGGTATGGGGTTGTGGAAGGAATGGAAGGCTTGGCTTGGGGAGCAACCTTGATGAACCAGAACCATGTCTAGTCGATACTGTTGAGGGTTTGAGAGTTCTCCAAGCTGTGTGTGGTTTTGATCATAGTCTTCTCTTA--GTTGATTCAT--AATTACATGCC-TTTGGAAAACCGAAGATCAAT---TAGC-----------AAGTGG---TATTAGAATACTTTCTTTTAG----AAAAA--TGCAAGATTTGTTTTGAT---TGATCCATATGGTTAAATTCCATG-AAAATTTTTTTTATAATTAATTTAATTTTT-
>AH26
---------------------------------------------------------------------------------------------------------------------------------------------------------------------------------------------------------------------------CTTGGCAGGTCATTACAAGGATCTCATCTACAGCCAGTGGACTTGAATCAAAAGGTAGTAGCAATTGCTGCAGGCCTGGGCCACTCTCTAGCAA--TCACTATGGATCAACTTTCCAG---TACTCGCGTAG---GAGAGAGCCGAACAA-ATGCAAGCTATGCTGAAGAACTGAACACAGACATCTTCTCATGGGGGTGGAACTCAACTTCTCAACTTGGGAGGTCA--GGAGGAGAAGTTA--CTTCCGAACCCGGGAAAGTTATAGGATTGGATGGAAAGAAGCCGGTGGCTGTGTCTGGAGGCCGTGCACATTCAATTGCCATTACTTCTGAAAGGGAACTTTGGGTATGGGGTTGTGGGAGGAATGGCAGGCTTGGTTTAGGAAGCAGCATTGATGAACCAGAACCATGTCCGGTAGAAAGCCTTGAACGTTTGAGAGTTCTTCAAGCTGTATGTGGTTTTGATCATAATCTTCTCTTA--GTTGATGTAT--AGCTACAAGCT-TTTGCACCAAAAAA----------TGCATCCTTTAC---ATGAGTCAGTTTTCACATA---------------------------------------------------------------------------------------------------
>AME1
-------------------------------------------------------------TGGCATTCCTTCTCAACCCTGAATAACCAAAATTCAATTTGTATTTTTTATGGAATAAAATATATTGGGTT-ATAGGT-TAGTTTAGTGACCCTGTGGCTTTTGCA-TTTTCAGATAATGGTTTGCTCCTTAGCTTTGGAGAAAATACCTATGGTCAACTCGGGAGATCATCAATTGGTTCTCATTTACAGCCAGTGAACTTGAATTCAAAGGTGATATCCATTGCTGCAGGCCTTGGCCACTCTCTAGGAA--TTGCACTGGATCAACCACCAAA---TCCTTGTGGAC---AAGAGAGCAGTACAA-GTGAAAGCTATGCCAAGGAATTGAATAGAAGTGTTTTCTCTTGGGGGTGGAACTCATTATGTCAACTTGGGAGGCCA--GAAGGAGAAGGCT--TCTCTAAGCCTGGCAAAATTATGGCATTGGAAGGAGAGAATTCAGTGGCTGTGTCTGGTGGGCGTGCACATTCTATTGCTATTACATCTAGGAGGGAACTTTGGGTGTGGGGTTGTGGAAGAAATGGAAGGCTCGGCTTGGGAAGCAATGTTGATGAACCAGAACCATATCCAGTGGAGACCCTTGAAGGTTTGAGCATCCTTCAAGCTGTGTGTGGTTTTGATCATAATCTTCTCTTA--ACTGATTCAT--AATTGCGTGCC-ACTATGGTACCAGAAGATC-------------GTTC---GAGTGT---TCTTCAAGCTCTGTGTGGTTTTGATCATAA--TTCCTAGTATTTCATAATTATGTGCCTCTAGAAAAAAATCCTACCTTGCTTCTCACAGATGTTAAATTTGTT-----
>AP25
----------------------------------------------------------------------------------------------------------------------------------------------------------------------------------------------------------------TCTATGGTCAACTTGGCAGATCATTACAAGGACCTCATCTACAGCCAGTGGACTTGAATCAAAAGGTAGTAGCAATTGCTGCAGGCCTTGGCCACTCTCTAGCAA--TTACTATGGATCAACTTTCCAG---TACTCGCGTAG---GAGAGAGCCGAACAA-ATGCAAGCTATGCTGAAGAACTGAACACAGACATCTTCTCATGGGGGTGGAACTCAACTTCTCAACTTGGGAGGTCA--GGAGGAGAAGTTA--CTTCCGAACCCGGGAAAGTTATAGGATTAGATGGAAAGAAGCCGGTGGCTGTGTCTGGAGGCCGTGCACATTCAATTGCCATTACTTCTGAAAGGGAACTTTGGGTATGGGGTTGTGGCAGGAATGGCAGGCTTGGTTTAGGAAGCAGCATTGATGAACCAGAACCATGTCCGGTAGAAAGCCTTGAACGTTTGAGAGTTCTTCAAGCTGTATGTGGTTTTGATCATAATCTTCTCTTA--GTTGATGTAT--AGCTACAAGCT-TTTGCACCAAAAAA----------TGCATCCTTTAC---ATGAGTCAGTTTTCACATATGTT-----------------------------------------------------------------------------------------------
>APA47
-----------------TT-TGATCACTAGTCTTTTTGTTATGGATTATAAAATGTC-AACTGACATTCCTTTTCAACTTTGCAT-AGCTGAATTCAG----TTTTTTTCAGTGGAATAACTTTATTTGGCT-ATGGCT-TAGTTAAGTGATTTTGT-GG-TTTTAT-ATTTCAGATAATGGTTCGCTTTTCAGCTTTGGAGAAAATACATATGGTCAACTTGGGAGGTCGTCAAGGGAATCTCACTTACAACCGGTGGATTTGAATCAAAAGGTGGTATCAGTGGCTGCAGGCTTTGGCCATTCTCTAGCAA--TTTCACTGGAACAACAACCAAA---TACTTGGGAAGGTGGTGAGATTAGCACAA-ATGAAAGCCATGCTGAGAAGCTGAATAGAAGTGTCTTCTCTTGGGGGTGGAACTCAACCTCTCAACTTGGAAGGGCA--GAAGGCGAAGACT--ATTCGAGGCCTGGAAAAATTATGGGCTTGGAAGGAGAGAGTCCACTATCTGTGTCTGGTGGGCGTGCACATTCTATTGCTATTACGTCTGAAAGGGAGCTTTGGGTATGGGGTTGTGGAAGGAATGGAAGGCTTGGCTTGGGGAGCAACCTTGATGAACCAGAACCATGTCTAGTTGAGACTGTTGAAGGTTTGATAGTCCTCCAAGCTGTGTGTGGTTTTGATCATAGTCTTCTTTTA--GTAGATTCAT--AATTACATGCT-TTTGGAAAACCAAAGATCAAT---TAGC--------------TAG---TATTAAAATACTTTCT----------------TGCAAGATTTGTTTTGAT---TGATCCATATGGTTAAACTCCATG--AAATTCCTACTATAATTGATCTGTAATTT-
>AR2
----------------------------------------------------------------------------------------------------------------------------------------------------------------------------------------------------------------------------------------------------------------------------------TGATATCCATTGCTGCAGGCCTTGGCCACTCTCTAGGAA--TTGCACTGGATCAACCACCAAA---TCCTTGTGGAC---AACAGAGCAGTACAA-GTGAAAGCTATGCCAAGGAATTGAATAGAAGTGTTTTCTCTTGGGGGTGGAACTCATTATGTCAACTTGGGAGGCCA--GAAGGAGAAGGCT--TCTCTAAGCCTGGCAAAATTATGGCATTGGAAGGAGAGAATTCAGTGGCTGTGTCTGGTGGGCGTGCACATTCTATTGCTATTACATCTAGGAGGGAACTTTGGGCGTGGGGTTGTGGAAGAAATGGAAGGCTCGGCTTGGGAAGCAATGTTGATGAACCAGAACCATATCCAGTGGAGACCCTTGAAGGTTTGAGCATCCTTCAAGCTGTGTGTGGTTTTGATCATAATCTTCTCTTA--ACTGATTCAT--AATTGCGTGCC-ACTATGGTACCAGAAGATC-------------GTTC---GAGTGT---TCTTCAAGCTGTGTGTGGTTTTGATCATCA--TTCCTAGTATTTCATAATTATGTGCCTCTAGAAAAAAATC-------------------------------------
>AS57
---------------------------------------------------------------------------------------------------------------------------------------------------GTTACTTTGTGAATTTTTCC-TTTTCAGATAGTGGGCTGCTCTTTAGCTTTGGAGAAAATACATATGGTCAACTTGGAAGATTGTCAAATGGATCTCACATGCAATCAGTGGATTTGAATCAAAAGGTAGTATCCACTGCCGCAGGCGTTGGGCACTCTATAGCAA--TTTCAGTGGACCAACCGTCCAA---TACTTCAGGAG---GAGACAACAGCCTAA-ATGCATGCATTTCTGAGGGATTGAATAGAAGCATATTCTCTTGGGGGTGGAATTCAACTTCTCAACTTGGGAGGTCA--GAAGGGGAAGGTT--TATCTAGACCTGGTAGAGTTGAAGGCTTGGAAGGAGAGGAGCCAGTGTCTGTGTCTGCTGGGCGTGCACATTCTATTGCTATTACTTCTAAAAGGGAACTTTGGGTGTGGGGTTGTGGAAGAAATGGAAGGCTTGGCTTGGGAAGCAATGTTGATGAACCTGAACCATATCCAGTTGAGGCCCTTGAAGGTTTGAGAGTCCTTCAAGCTGTGTGTGGCTTTGATCATAATCTTCTCTTA--GTTGATTGAT--AATTATACAGC-TCCAGGGTACCAAAAATAAAA--ATATATCTTATC-----------AGATTTAATAAGTTTT-----------------------------------------------------------------------------------------------
>ASA51
---------------------------------------------------------------------------------------------------------------------------------------------------------------------GT-ATTTCAGATAATGGTTTGCTTTTCAGCTTTGGTGAAAATACATATGGTCAACTTGGGAGATCATCAAGGGAATCTCACTTACAACCAGTGGATTTGAATCAAAAGGTGGTATCAATAGCTGCAGGCCTTGGTCATTCTCTAGCAA--TTGCACTGGACCAACCACCAAA---TACTGGGGAAGGTGGTGATATCAGCACAA-ATGGAAGCCATGCTGAGAAGCTGAAAAGAAGTGTCTTCTCTTGGGGGTGGAACTCAACCTCTCAACTTGGGAGGGCA--GAAGGCAAGGGCT--ATTCTAACCCTGGAAAAATTATGGGCTTGGAAGGAGAGAGTCCAGTGGCTGTGTCTGGTGGGCGCGCACATTCTATTGCTATCACTTCTAAACAGGAGCTTTGGGTATGGGGCTGTGGAAGGAATGGAAGGCTTGGCTTGGGGAGCAATCTTGATGAACCAGAACCATATCTTGTTGAGACTGTTGAAGGTTTGAGAGTCCTTCAAGCTGTGTGTGGTTTTGATCATAGTCTTCTCTTA--GTTGATTCAT--AATTACATGCC-TTTGGAAAACCAAAGATCAAT---TAGC--------------------CTTCAAAGTA---------------------------------------------------------------------------------------------------
>CB35
-------------------------------------------------------------------------------------------------------------------------------GGATA-ATGGCC-TTATTTGTTGACACTACAGTTTGTAGC-TTTTCAGATAATGGATGTCTTTTCAGCTTTGGGGACAACAATTACGGTCAACTTGGCAGATCACTACAAGGATCTCATCTACAGCCAGTGGACTTGAATCAAAAGGTAGTATCAATTGCTGCAGGCCTTGGCCACTCTTTAGCAA--TTACTATGGATCAACTTTCCAG---TACCCAGGGAG---GAGAGAGCAGAACAA-ATGCAAGCTGCACTGAAGAACTGAACACAGACATCTTCTCGTGGGGGTGGAATTCAACTTCTCAACTTGGAAGGTCA--GGAGAGGAAATGA--CTTCTAAACCGGGGAAAGTTACGGGATTGGGTGGAAAGAAGCCAGTGGCTGTGTCTGGAGGCCGTGCACATTCGGTTGCCATTACTTCTGAATGGGAACTTTGGGTATGGGGTTGTGGAAGGAATGGCAGGCTTGGCTTAGGAAGCAGCATTGATGAACCAGAACCATATCCGGTAGAGAACCTTGAAGGTGTCAGAATTTTTCAAGCTGTATGTGGTTTTGATCATAATCTTCTCTTA--GTTGATGTAT--AGCTACATGCT-TTTGGACCAAAAAA-----------GCCTCCTTTAT---ATAAATCAGTTC--ACATATGTTGCTTTGT-------------------------------------------------------------------------------------TT-
>CD18
------------------------------------------------------------------------------------------------------------------------------------------------------------------------------------------------------------------------------------------------------------------------------------------------------------------------------------ATCAAACATCAAA---TACTTTGGGAG---GAGACAACAGACTAA-ATGCATGCATTTCCGAGCGATCGAAAAGAAGCATATTCTCTTGGGGATGGAATTCAACGTCTCAACTTGGGAGATCA--GCTGGGGAAGGT-----TATAGACCTGGAAGAGTTGAAGGCTTGGAAGGAGAGGAGCCAGTGTTCGTGTCTGCTGGGCGTGCACATTCTATTGCTGTTACTTCTAAAAGGGAACTCTGGGTGTGGGGTTGTGGAAGAAATGGAAGGCTTGGCTTGGGAAGCAATGCTGACGAACCTGAACCATATCCAGTTGAGGCCCTTGAAGGTTTAAAAGTCCTTCAAGCTGTGTGTGGTTTTGATCACAATCTTCTCTTA--GTTGATTGAT--AATAATACAGC-TCCAGCATACCAAAAATTAAA--ATACCATTTTTTT-------------------------------------------------------------------------------------------------------------------------
>CDE34
---------------------------------------------------------------------------------------------------------TTTCTATAGGATAAAATGTATCGAATA-ATGGCC-TTATTTGTTGACACTACAGTTTGTAGC-TTTTCAGATAATGGATGTCTTTTCAGCTTTGGGGACAACAATTACGGTCAACTTGGCAGATCACTACAAGGATCTCATCTACAGCCAGTGGACTTGAATCAAAAGGTAGTATCAATTGCTGCAGGCCTTGGCCACTCTTTAGCAA--TTACTATGGATCAACTTTCCAG---TACCCAGGGAG---GAGAGAGCAGAACAA-ATGCAAGCTGCACTGAAGAACTGAACACAGACATCTTCTCGTGGGGGTGGAATTCAACTTCTCAACTTGGGAGGTCA--GGAGGGGAAATGA--CTTCCAAACCGGGGAAAGTTACGGGATTGGGTGGAAAGAAGCCAGTGGCTGTGTCTGGAGGCCGTGCACATTCGGTTGCCATTACTTCTGAATGGGAACTTTGGGTATGGGGTTGTGGAAGGAATGGCAGGCTTGGCTTAGGAAGCAGCATTGATGAACCAGAACCATATCCGGTAGAGAACCTTGAAGGTGTCAGAATTTTTCAAGCTGTATGTGGTTTTGATCATAATCTTCTCTTA--GTTGATGTAT--AGCTACATGCT-TTTGGACCAAAAAA-----------GCCTCC-TTAT---ATAAATCAGTTC--ACATATGTTGCTTTGT-------------------------------------------------------------------------------------TT-
>CF38
-------------------------------------------------------------TGGCTTTCCTTTTCAATTTTGAAT-ACTTTGACTCAGTTC-ATATTTTTATGAAGTAAAATTTATTGTTCC-GTGGAT-TAGTTGAGTTACTCTG--GATTTTTCA-TTTTCAGACAATGGGTTTCTCTTTAGCTTTGGAGAAAATACATATGGTCAACTTGGGAGATCGTCGAAGGGATCTCACCTGCAACCAGTGGATTTGAATAAAAAGGTGGTATCGATTGCTCTAGTCCTTGGTCATTCTCTAGCAA--TTGCACTAGATCAACTGCCAAA---TACTTGGGGAG---GAGGGAAGAGCATAA-ATGCAAGCCAATCTGAAGGGCCAAATAGAAGTGTCTTCTCTTCGGGGTGGAACTCAACTTCTCAACTTGGGAGGTCA--GAAGTGGAAGATT--CTTCCCAACCTGGTAAAATTAAAGGCTTGGAAGGAGAGGAGCCAGTGGCTGTTTCTGCTGGGCGTGCACATTCTATTGCTGTTACTTCTAAAAGGGAACTTCGGGTCTGGGGTTGTGGAAGGAATAGAAGGCTTGGATTAGGAAGCAATGTTGATGAACCAGAACCATATCCAGTTGAGGCCCTTGAAGATTTGGGAGTCCTTCAAGCTGTATGTGGTTTTGATCATAATCTTTTCCTA--GTTGATTCAT--AATCACATGCC-TCTAGATTACCAAA---------ATATCCTTCTTGC---A---------------------------------------------------------------------------------------------------------------------
>CH19
-------------------------------------------------------------------------------------------------------------------------------------------------------------------------------------------------------------------------------------------------------------------------------AGGTAGTATCAACAGCAGCAGGCATTGGGCACTCTTTAGCTA--TTGCAGTGGAGCAAACATCAAA---TACTTCGGGAG---GAGACAACAGACTAA-ATGCACGCATTTCTGAGGGATCAAAAAGAAGCATATTCTCTTGGGGATGGAATTCAACTTCTCAACTTGGGAGATCA--GCTGGGGAAGGT-----TATAGACCTGGAAGAGTTGAAGGCTTGGAAGGAGAGGAGCCAGTGTTCGTGTCTGCTGGGCGTGCACATTCTATTGCTGTTACTTCTAAAGGGGAGCTTTGGGTGTGGGGTTGTGGAAGAAATGGAAGGCTTGGCTTGGGAAGCAATGCTGACGAACCTGAACCATATCCAGTTGAGGCCCTTGAAGGTCTAAAAGTCCTTCAAGCTGTGTGTGGTTTTGATCACAATCTTCTCTTA--GCTGATTGAC--AACAATACAGC-TCCAGCGTACCAAAAATTAAA--ATACCTTCCTTAC---ATATGT---TTCTAACATTTTCTTTTG----GACTTGAA--TCGAACATTTTACT---------------------------------------------------------------
>CHA37
-------------------------------------------------------------TGGCTTTCCTTTTCAATTTTGAAT-ACTTTGACTCAGTTC-ATATTTTTATGAAGTAAAATTTATTGTTCC-GTGGAT-TAGTTGAGTTACTCTG--GATTTTTCA-TTTTCAGACAATGGGTTTCTCTTTAGCTTTGGAGAAAATACATATGGTCAACTTGGGAGATCGTCGAAGGGATCTCACCTGCAACCAGTGGATTTGAATAAAAAGGTGGTATCGATTGCTCTAGTCCTTGGTCATTCTCTAGCAA--TTGCACTAGATCAACTGCCAAA---TACTTGGGGAG---GAGGGAAGAGCATAA-ATGCAAGCCAATCTGAAGGGCCAAATAGAAGTGTCTTCTCTTCGGGGTGGAACTCAACTTCTCAACTTGGGAGGTCA--GAAGTGGAAGATT--CTTCCCAACCTGGTAAAATTAAAGGCTTGGAAGGAGAGGAGCCAGTGGCTGTTTCTGCTGGGCGTGCACATTCTATTGCTGTTACTTCTAAAAGGGAACTTCGGGTCTGGGGTTGTGGAAGGAATAGAAGGCTTGGATTAGGAAGCAATGTTGATGAACCAGAACCATATCCAGTTGAGGCCCTTGAAGATTTGGGAGTCCTTCAAGCTGTATGTGGTTTTGATCATAATCTTTTCCTA--GTTGATTCAT--AATCACATGCC-TCTAGATTACCAAA---------ATATCCTTCTTGC---ATTTAG---ATCCA--------------------------------------------------------------------------------------------------------
>CJ24
------------------------------------------------------------CTGACTTTTCTTTTCAACTTTGAATGAACTAGATTCAATTT-AGGTTTATATTGAACAAACCCTATTGTTCC-GTGGAT-TAGTTGAGTTAC-TTGTGGATTTTTCC-TTTTCAGATAATGGGTTGCTCTTTAGCTATGGAGAAAATACATATGGTCAACTTGGAAGATTGTCAAATGGATCTCACCTGCAATCAGTGGATTTGAATCAAAAGGTAGTATCAATTGCTGCAGGCGTTGGGCACTCTCTAGCAA--TTGCAGTGGATCAACCATCAAA---TACTTCGGGAG---GAGACAACAGACTAA-ATGCATGCATTTCTGAGGGATTGAATAGAAGCATATTCTCTTGGGGATGGAATTCAACTTCTCAACTTGGGAGATCA--GAAGGGGAAGTTT--TATCTAGACCTGGTAGAGTTAAAGGCTTGGAAGGAGAGGAGCCGGTGTCTGTGTCTGCTGGGCGTGCACATTCTATTGCTATTACTTCTAAAAGGGAACTTTGGGTGTGGGGTTGTGGAAGAAATGGAAGGCTTGGCTTGGGAAGCAATTTTGATGAACCCGAACCATATCCAGTTGAGGCCCTTGAAGGTTTGAAAGTCCTTCAAGCTGTGTGTGGTTTTGATCATAATCTTCTCTTA--GTTGATTGAT--AATAATACAAC-TCCAGAGTATCAAAAATTAAA--CTATCTTTCTTAC---AGATGT---TTCTTACATTTTCTTTTT-ATTCATTTAAA--TTCAACATTTTACC-------AGACCTATGAA-----ACCTTTTG--------------------------------
>CK7
------------------------------------------------------------CTGGCTTTTCTTTTCAACTTTGAAT-ACTTAGATTCAGTCT-AGATTTGTATTGAATAAGATCTATTGTTCC-ATGGAT-TAGTTGAGTTACTTTGTGGATTTTTTCGTTTTCAGATAATGGGTTGCTTTTCAGCTTTGGAGAAAATACATATGGTCAACTTGGAAGATTGTCAAATGGATCTCACCTGCAACCAGTGGATTTGAATCAAAAGGTAGTATCAACTGCTGCAGGCGTTGGTCACTCTCTAGTAA--TTGCAGTGGATCAACTGTTAAA---TACTTTGGGAG---GAGACAACAGCCTAA-ATGCATGCAATTCTGAGGGACTGAATAGAACCATCTTCTCTTGGGGATGGAATTCAACTTCTCAACTTGGGAGGTCA--GAAGGGGAAGGTT--TATCTAGACCTGGTAGAGTTAAAGGCTTGGAAGGAGAGGAGCCGGTGTCCGTGTCTGCTGGGCGTGCACATTCTATTGCTATTACTTCTAAAAGGGAACTTTGGGTGTGGGGTTGTGGAAGAAATGGAAGGCTTGGCTTGGGAAGCAATGTTGATGAACCCGAACCATATCCAGTTGAGGCCCTTGAAGGTTTGAGAGTCGTTCAAGCTGTGTGTGGTTTTGATCATAATCTTCTCTTA--GTTGATTAAT--AATTATACAGC-TCCAGAGTACCAAAAATTAAA--ATATCCTCCTTAC---ATATGT---TTCTAACATTTTCTTTTT-ATTCATTTAAA--TTCAATATTTTACT-------GGACGTATGAACC-ATACCTTTTG--------------------------------
>CL6
------------------------------------------------------------CTGGCTTTTCTTTTCAACTTTGAAT-ACTTAGATTCAGTCT-AGATTTGTATTGAATAAGATCTATTGTTCC-ATGGAT-TAGTTGAGTTACTTTGTGGATTTTTTCGTTTTCAGATAATGGGTTGCTTTTCAGCTTTGGAGAAAATACATATGGTCAACTTGGAAGATTGTCAAATGGATCTCACCTGCAACCAGTGGATTTGAATCAAAAGGTAGTATCAACTGCTGCAGGCGTTGGTCACTCTCTAGTAA--TTGCAGTGGATCAACTGTTAAA---TACTTTGGGAG---GAGACAACAGCCTAA-ATGCATGCAATTCTGAGGGACTGAATAGAACCATCTTCTCTTGGGGATGGAATTCAACTTCTCAACTTGGGAGGTCA--GAAGGGGAAGGTT--TATCTAGACCTGGTAGAGTTAAAGGCTTGGAAGGAGAGGAGCCGGTGTCCGTGTCTGCTGGGCGTGCACATTCTATTGCTATTACTTCTAAAAGGGAACTTTGGGTGTGGGGTTGTGGAAGAAATGGAAGGCTTGGCTTGGGAAGCAATGTTGATGAACCCGAACCATATCCAGTTGAGGCCCTTGAAGGTTTGAGAGTCGTTCAAGCTGTGTGTGGTTTTGATCATAATCTTCTCTTA--GTTGATTAAT--AATTATACAGC-TCCAGAGTACCAAAAATTAAA--ATATCCTCCTTAC---ATATGT---TTCTAACATTTTCTTTTT-ATTCATTTAAA--TTCAATATTTTACT-------G-------------------------------------------------------
>CM9
---------------------------------------------------------------------------------------------------------------------------GTTTGTTCC-ATGGAT-TTGGTAAGGTACTTGGTGGGTTTTTCT-TTTTCAGGTAACGGGTTGCTGTTTAGCTTTGGAGAAAATACATATGGTCAACTTGGAAGATTGTCAAATTTATCTCACCTGGAACCAGTGGATTTGAATCAAAAGATAGTATCAACCGCCGCAGGCGTTGGGCACTCTCTAGCAA--TCACAGTAGATCAACCATCAGA---TACTTTGGGAG---GAGACAATAGACTAG-ATGCATGCATTTCTGAGGGATCAAATAGAAGGATTTTCTCTTGGGGATGGAATTCAACTTCTCAACTTGGGAGATCA--GAAGGTGAAGGTT--TATCTATACCTGGTAGAGTTGAAGGTTTGGAAGGAGAGGAGCCAATGTCTGCATCTGCTGGCCGTGCACATTCAATTGCTATTACTTCTAAAAGGGAACTTTGGGCGTGGGGTTGTGGAAGAAATGGAAGGCTTGGCTCAGGAAGCAATGTTGATGAACCTGAACCATATCCAGTTCAGGCACTTGAAGGTTTGAAAGTCCTTCAGGCTGTGTGTGGTTTTGACCATAATCTTCTCTTA--GTTGATTGAT--AACAATATAA--TCCAGGGTGTACAAAATAAAA--ATATCATTCTTAT---ATATGT---TTCTAACATTTTCTTTTT-GTTA---------TATGACATTTTACT-------GGACCTATGAACC-ATACCTTGTG--------------------------------
>CO8
-------------------------------------------------------------------------------------------------------------------------------------------------------------------------------------------------------------------------------------------------------------------------------------------------CAGGCGTTGGGCACTGTCTAGCAA--TTGCAGTAGATCAACCATCAGA---TACTCTGGGAG---GAGACAATAGACTAG-ATGCATGCATTTCTGAGGGATCAAATAGAAGGATTTTCTCTTGGGGATGGAATTCAACTTCTCAACTTGGGAGATCA--GAAGGTGAAGGTT--TATCTATACCTGGTAGAGTTGAAGGCTTGGAAGGAGAGGAGCCAGTGTCTGTATCTGCTGGCCGTGCACATTCTATTGCTATTACATCTAAAAGGGAACTTTGGGCATGGGGTTGTGGAAGAAATGGAAGGCTTGGATTGGGATGCAATGTTGATGAACCTGAACCATATCCAGTTGAGGCACTTGAAGGTTTGAAAGTCCTTCAGGCTGTGTGTGGTTTTGATCATAATCTTCTTTTA--GTTGATTGAT--AACAATAT----------------AAAATAAAA--ATATCCTCCTTAT---ATATGT---TTCTAACATTTTCTTTTT-GTTA---------TATGACATTTTACT-------GGACCTATGAACT-ATACCTTGTGTGT-------------------------TTT-
>CP16
---------------------------------------------------------------------------------------------------------------------------------------------------------------------------------------------------------------------------------------------------------------------------------------------------------------------TCAA--TTACATT-GATCAACCATCAAA---TACTTTGGGAC---AAGACTACAAACTAG-ATGCATGAATTTTTGAGGGATTGAATATAAGTATATTCTCTTGGGGATGGAATACAACTTCTCAAGTCAGGAGATCA--GAAGGTGAAGTTTTATCTCTAGACCTGGTAAAGTTAAATGTTTGGAAGGAGAAGAGGTAGTGTCTGTGTTTGCTAGACACACTCGTTCT-TTGCTATTACTTCTAAAATGGGACTTTGG---TGGCATTGTGGAAGAAATGGAAGGCTTCGTTTGGGAAACAATGTGGATGAACTTGAACCATATCCAGTTGAGATCCTTGAAGATTTGAAAGTCCTTCAAGATGTGTGTGGTTTTGATCATAATCTTCTCTTA--GTTTATTGAT--AAAGATACAAG-TCCAAGGTACCAAAAATTAAA--ATATTTTCCTTAC---AGGTGT---TTCTAATATTGTATTTTT-ATTCATTTAAA--TTCAACATTTTACT-------AGATCTATGAACTAATACTTTTATTTTTGTTTTTTTAATGAACAAATCGTA-TTT-
>CP161
-------------------------------------------------------------------------------------------------------------------------------------------------------------------------------------------------------------------------------------------------------------------------------------------------------------------TATCAA--TTGCATT-GATCAACCATCAAA---TACTTTGGGAC---AAGACGACAAACTAG-ATGCATGAATTTTTGAGGGATTGAATACAAGCATATTCTCGTGGGGATGGAATGCAACTTCTCAAGTTAGGAGATCA--GAAGGTGAAGTTTTATCTCTAGACCTAGTAAAGTTAAATACTTGGAAAGAGAAGAACCAGTGTCCGTGTTTGTTGGACGTGCTCATTCT-TTGCTATTACTTCTAAAAGGGGACTTTGG---TGGCATTGTGGAAGAAATGGAAGGCTTCGCTTGGGCAGCAATGTTGATGAACCTGAACCATATCCAGTTGAGATCCTTGAATATTTGAAAGTCCTTCAAGATGTGTGTGGTTTTGATCATAATCTTCTCTTA--GTTTATTGAT--AAAGATAAAAC-TCCATGGTACCAAA-GTTAAA--ATATCTTCCTTAT---AGGTGT---TTCTAACATTTTATTCTT-ATTCATTTAAA--TTCAACATCTTACT-------AGACCTATGAACTAATACTTTTT---------------------------------
>DA12
------------------------------------------------------------CTGACTTTTCTTCTCAGCTATAAAT-ACTTAGATTCAATT-----TTAATATTGAACAAAAACTATTGTCCC-GTGGAT-TAGTTAAGTTACTTTGTGGATTTTTCT-TTTTCAGGTAACGGGTTGCTCTTTAGCTTTGGAGAAAATACATATGGTCAACTTGGAAGATTGTCAAATGGATCTCACCTGGAACCAGTGGATTTGAATCAAAAGGTAGTATCAACTGCTGCAGGCGTTGGGCACTCTCTAGCAA--TTGCAGTGGATCAACCATCAGA---TACTTTGGGAG---GAGACAATAAACTAG-ATGCACGGATTTCTGAGGGCTTGAATAGAAGGATTTTCTCTTGGGGATGGAATTCAACTTCTCAACTTGGGAGATCA--GAAGGTGAAGGTT--TATCTAGACCTGGTAGAGTTAAAGGCTTGGAAGGAGAGGAGCCAGTGTCTGTATCTGCTGGGCGTGCACATTCTATTGCCCTTACTTCTAAAAGGGAACTTTGGGTGTGGGGTTGTGGAAGAAATGGAAGGCTTGGCTTGGGAAGCAATGTTGATGAACCTGAACCATATCCAGTTGAGGCACTTGAAGGTTTGAAAGTCCTTCAGGCTGTGTGTGGTTTTGATCATAATGTTCTCTTA--GTTGATTGAT--AACAATATAAT-TCCAGGGTATAAAAAATAAAA--ATATCCTCCTTAC---ATATAT---TTCTAACATTTTCTTTTT-ATTC--------------------------------------------------------------------------------------
>DB53
--CAATCTAGTAATTTCTT-TGATCACTTGTCTTTTTGTTATGGATTATAAAATGCA-AACTGGCATTCGTTTTCGACTTTGCAT-AGCTGAATTAAGTTT-TTTTTTAAAGTGGAACAACTTTATTGGGCC-ATGGCT-TAGTTGACTGATTTTGT-AG-TTTTAT-ATTTCAGATAATGGTTTGCTTTTGAGCTTTGGAGAAAATACATATGGTCAACTTGGGAGATCGTCAAGGGAATCTCTCTTACAACCTGTGGATTTGAATCAAAAGGTGGTATCAGTAGCTGCAGGCCTTGGACATTCTCTAGCAA--TTGCACTGGAACAACCACCAAA---CACTTGGGAAGGTTGTGAGATCAGCACAA-ATGGAAGCCATGATGAGAAGCTGAATAGAAGTGTCTTCTCTTGGGGGTGGAACTCAACCTCTCAACTTGGAAGGGCA--GAAGGTGAAGGCT--ATTTTAGGCCTGGAAAAATTATGGGCATTGAAGGAGAGAGTCCACTAGCTGTTTCTGGTGGGCGTGCACATTCTATTGCTATTACCTCCAAAAGGGACCTTTGGGTATGGGGTTGTGGAAGGAATGGAAGGCTTGGCTTGGGGAGCAACCTTGATGAACCAGAACCATGTCTAGTTGAGACTGTTGAGGGTTTGAGAGTTCTCCAAGCTGTGTGTGGTTTTGATCATAGTCTTCTCTTA--GTTGATTCAT--AATTACATACC-TCTGGAAAACCAAAGATCAAT---TAGC-----------AAGTGT---TATTAAAATACTTTCTTTTAG----AAAAA--TGGAAGATTTGTTTTGAT---TGATCCATATGGTTAAATTCCATGCCAAATTTTATTAATTATTAATTTAACTTTT-
>DC1
-----------------TT-TGATCACTTGTCTTTTTGTTATGGATTATAAAATGCA-AACTGGCATTCGTTTTTGACTTTGCAA-AGCTGAATTAAG-TT-TTTTTTAAAGTGGAACAACTTTATTGGGCC-ATGGCT-TAGTTGTCTGATTTTGT-AG-TTTTAT-ATTTCAGATAATGGTTTGCTTTTGAGCTTTGGAGAAAATACATATGGTCAACTTGGGAGATCGTCAAGGGAATCTCTCTTACAACCTGTGGTTTTGAATCAAAAGGTGGTATCAGTAGCTGCAGGCCTTGGACATTCTCTAGCAA--TTGCACTGGAACAACCACCAAA---CACTTGGGAAGGTTGTGAGATCAGCACAA-ATGGAAGCCATGATGAGAAGCTGAATAGAAGTGTCTTCTCTTGGGGGTGGAACTCAACCTCTCAACTTGGAAGGGCA--GAAGGTGAAGGCT--ATTTTAGGCCTGGAAAAATTATGGGCTTTGAAGGAGAGAGTCCACTAGCTGTTTCTGGTGGGCGTGCACATTCTATTGCTATTACCTCCAAAAGGGAGCTTTGGGTATGGGGTTGTGGAAGGAATGGAAGGCTTGGCTTGGGGAGCAACCTTGATGAACCAGAACCATGTCTAGTTGAGACTGTTCAGGGTTTGAGAGTTCTCCAAGCTGTGTGTGGTTTTGATCATAGTCTTCTCTTA--GTTGATTCAT--AATTACATGCC-TCTGGAAAACCAAAGATCTCTTCATAGT-----------AAGTGT---TATTAAAATACTTTCTTTTAG----AAAAA--TGGAAGATTTGTTTTGAT---TGATCCATATGGTTAAATTCCATG--------------------------------
>DD1
----------------------------------------------------------AACTGACATTCCTTTTCAACTTTGTAT-AGCTGAATTAAGT---TTTTTTAAACTGGAACAACTTTATTGGGCC-ATGTCT-AAGTTGAGTGATTTTGT-GG-TTTTAT-ATTTCAGATAATGGTTTGCTTTTGAGCTTTGGAGAAAACACATATGGTCAACTTGGGAGATCGTCAAGGGAATCTCACTTCCAACCAGTGGATTTGAATCAAAAGGTGGTATCAGTAGCTGCAGGCCTTGGACATTCTCTAGCAA--TTGCACTGGAACAACCACCAAA---TACTTTGAAAGGTTGTGAGATCGGCACAA-ATGGAAGCCATGATGAGAAGCTGAATAGAAGTGTCTTCTCTTGGGGGTGGAATTCAACCTCTCAACTTGGAAGGGCA--GAAGGCGAAGGCT--ATTTTAAGCCTGGAAAAATTATGGGCTTTGAAGGAGAGAGTCCACTAGCTGTGTCTGGTGGGCGTGCACATTCTATTGCTATTACGTCTAAAAGGGAGCTTTGGGTATGGGGTTGTGGAAGGAATGGAAGGCTTGGCTTGGGGAGCAACCTTGATGAACCAGAACCGTGTCTAGTTGAGACTGTTGAGGGTTTGAGAGTCCTCCAAGCTGTGTGTGGTTTTGATCATAGTCTTCTCTTA--GTTGATTCAT--AATTACATGCC-TTCGGAAAACCAAAGATCAAT---TAGCTCTTCAC----AGTTGG---TATTAAAATACTTTCTTTTAG----AGAAG--TGCAAGTTTTTTTCTTGTA-GTGATTCATATGGTTAAATTCCATG--------------------------------
>DIM50
TTCAGTCTTGTAGTTTTTTCTTATCACTTGTCTTTTTGTTAGGGATTATAAAATGCAGAACTGACATACCTTTTCAACTTTGTAT-AGCTGAATTAAGT---TTTTTTAAACTGGAACAACTTTATTGGGCC-ATGTCT-AAGTTGAGCGATTTTGT-GG-TTTTAT-ATTTCAGATAATGGTTTGCTTTTGAGCTTTGGAGAAAACACATATGGTCAACTTGGGAGATCGTCAAGGGAATCTCACTTCCAACCAGTGGATTTGAATCAAAAGGTGGTATCAGTAGCTGCAGGCCTTGGACATTCTCTAGCAA--TTGCACTGGAACAACCACCAAA---TACTTTGAAAGGTTGTGAGATCGGCACAA-ATGGAAGCCATGATGAGAAGCTGAATAGAAGTGTCTTCTCTTGGGGGTGGAATTCAACCTCTCAACTTGGAAGGGCA--GAAGGCGAAGGCT--ATTTTAAGCCTGGAAAAATTATGTGCTTTGAAGGAGAGAGTCCACTAGCTGTGTCTGGTGGGCGTGCACATTCTATTGCTATTACGTCTAAAAGGGAGCTTTGGGTATGGGGTTGTGGAAGGAATGGAAGGCTTGGCTTGGGGAGCAACCTTGATGAACCAGAACCGTGTCTAGTTGAGACTGTTGAGGGTTTGAGAGTCCTCCAAGCTGTGTGTGGTTTTGATCATAGTCTTCTCTTA--GTTGATTCATAAAATTACATGCC-TTCGGAAAACCAAAGATCAAT---TAGCTCTTCAC----AGTTGG---TATTAAAATACTTTCTTTTAG----AGAAG--TGCAAGTTTTTTTCTTGTA-GTGATCCATATGGTTAAATTCCATG--------------------------------
>FC13
------------------------------------------------------------CTGACTTTTCTTCTCAGCTATAAAT-ACTTAGATTCAATT-----TTAATATTGAACAAAAACTATTGTCCC-GTGGAT-TAGTTAAGTTACTTTGTGGATTTTTCT-TTTTCAGGTAACGGGTTGCTCTTTAGCTTTGGAGAAAATACATATGGTCAACTTGGAAGATTGTCAAATGGATCTCACCTGGAACCAGTGGATTTGAATCAAAAGGTAGTATCAACTGCTGCAGGCGTTGGGCACTCTCTAGCAA--TTGCAGCGGATCAACCATCAGA---TACTTTGGGAG---GAGACAATAAACTAG-ATGCACGGATTTCTGAGGGCTTGAATAGAAGGATTTTCTCTTGGGGATGGAATTCAACTTCTCAACTTGGGAGATCA--GAAGGGGAAGGTT--TATCTAGACCTGGTAGAGTTAAAGACTTGGAAGGAGAGGAGCCAGTGTCTGTATCTGCTGGGCGTGCACATTCTATTGCCCTTACTTCTAAAAGGGAACTTTGGGTGTGGGGTTGTGGAAGAAATGGAAGGCTTGGCTTGGGAAGCAATGTTGATGAACCTGAACCATATCCAGTTGAGGCACTTGAAGGTTTGAAAGTCCTTCAGGCTGTGTGTGGTTTTGATCATAATGTTCTCTTA--GTTGATTGAT--AACAATATAAT-TCCAGGGTATAAAAAATAAAA--ATATCCTCCTTAC---ATATGT---TTCTAACATTTTCTTTTT-ATTCATTTAAA--TATAACATTCTACT-------GGACCTATGAACTAATACCTTCTGTGT-------------------------TTTT
>FTS1
TTCAATCTAGTAGTTTCTT-TGATCACTTGTCTTTTTGTTATGGATTATAAAATGCA-AACTGGCATTCC-TTTCGACTTTGCAT-AGCTGAATTAAGTGT-TTTTTTAAAGTGGAACAACTTTATTGGGCC-ATGGCT-TAGTTGACTGATTTTGT-AG-TTTTAT-ATTTCAGATAATGGTTTGCTTTTGAGCTTTGGAGAAAATACATATGGTCAACTTGGGAGATCGTCAAGGGAATCTCTCTTACAACCTGTGGATTTGAATCAAAAGGTGGTATCAGTAGCTGCAGGCCTTGGACATTCTCTAGCAA--TTGCACTGGAACAACCACCAAA---TACTTGGGAAGGTTGTGAGATCAGCACAA-ATGGAAGCCATGATGAGAAGCTGAATAGAAGTGTCTTCGCTTGGGGGTGGAACTCAACCTCTCAACTTGGTAGGGCA--GAAGGTGAAGGCT--ATTCTAGGCCTGGAAAAATTATGGGCTTTGAAGGAGAGAGTCCACTAGCTGTTTCTGGTGGGCGTGCACATTCTATTGCTATTACCTCTAAAAGGGAGCTCTGGGTATGGGGTTGTGGAAGGAATGGAAGGCTTGGCTTGGGGAGCAACCTTGATGAACCAGAACCATGTCTAGTTGAGACTGTTGAGGGTTTGAGAGTTCTCCAAGCTGTGTGTGGTTTTGATCATAGTCTTCTCTTA--GTTGATTCAT--AATTACATGCC-TTTGGAAAACCAAAGATCAAT---TAGCTCTTCACA-GTAAGTGT---TATTAAAATACTTTCTTTTAG----AAAAA--TGCAAGATTTGTTTTGAT---TGATCCATATGGTTAAATTCCAAA-AAAATTTTATTAATTATTAATTTAAC-----
>FTS2
----------------------------------------------------------AACTGGCATTCC-TTTCGACTTCGCAT-AGCTGAATTAAG-TG-TTTTTTAAATTGGAACAACTTTATTGGGCC-ATGGCT-TAGTTGACTGATTTTGT-AG-TTTTAT-ATTTCAGATAATGGTTTGCTTTTGAGCTTTGGAGAAAATACATACGGTCAACTTGGGAGATCATCAAGGGAATCTCTCTTACAACCTGTAGATTTGAATCAAAAGGTGGTATCAGTAGCTGCAGGCCTTGGACATTCTCTAGCAA--TTGCACTGGAACAACCACCAAA---TACTTGGGAAGGTTGTGAGATGAGCACAA-ATGGAAGCCATGATGAGAAGCTGAATAGAAGTGTCTTCGCTTGGGGGTGGAACTCAACCTCTCAACTTGGTAGGGCA--GACGGTGAAGGCT--ATTCTAGGCCTGGAAAAATTATGGGCTTTGAAGGAGAGAGTC--------------------------------------------------------------------------------------------------------------------------------------------------------------------------------------------------------------------------------------------------------------------------------------------------------------------------------------------------------------------------------------------
>GG1
TTCATTCAAGACATTGTTATAGAAAAGT---------GTGACTAACCATAAGACGAAGATCGTGTTTTGGTTATGAGTTTGAAAT-AATTCAAAGCAACAA------------AAGTCAAATATATTTC----ATGGAA-AAGGCTGCTACTAATAAAATTAATGCT-TCTTCCACAAGCTTGTAACTATGCAGCAATTAAAACAAGAT-TATGATCAAATCCACACACCGCTTGAAGAA-CTGTCAAACAATCAAGGCTTTCTACTGGAAA--TGGTTCTGGTT----CATCCATGGAGCTTCCTAAACCAAGTCTTCCACAGCCCCATGACCAAAGTTTCCTTTTAGAT---GTGATCGCAATAGAATGTGCACGCCCTCCAGACACAGCCAACGGA----TTCTCTCCT---------TCCAAACCCATGATTTTTGCAGGTTC--AGAGGTACCTTCC--CCTCCTCTCCTCCCAAGTTGAAAAGTTGAGTCCAAGAGAA---AACACATGCATTCAATTGTTCTTTGTCACTACTTGCATCTGTTTTGCTCTCTACACCCTGAGTATATGGTGATTGATCAATTGCCAGAGAGTGACCAAGGCCTGCAGCAATTGCAACCA---CCTTTCGATTCAAGTCCACAGGTTGCAAAGAGGTCCCTCTGATAATCTGCCAAGCTGACCATAAGTTGTCTCCAAAGCTGAAGAGCACCATAATACAGC-TCCATAAAGTTATTACTTGACAAATTTACCCCTAGA---CTAAATCAATTGAAAACTGTATT------------------TACAACATTTACACACAGT-TGTATTTACATAAACAACCCCAGGCACATATCCCTTCTACAAATAC-----------
>HB41
TTCAATCTTGTAGTTTCCT-TGATCACTTGTCTTTTCGTTATGGATTATA--------AACTGACATTCCTTTTCAACTTCGCAT-AGC---ATTTTT----TCTTTTTTAGTAGAACAAATCCATTGGGCC-ATGGCT-TAGTTGAGTGATTTTGT-GG-TTTTAT-GTATCAGATAATGGTTTGCTTTTCAGCTTTGGAGAAAATACATATGGTCAACTTGGGAGATTGTCAAAGGAATCTCACTTACAACCAGTGGATTTGAATGGAAATGTGGTGTCAATAGCTGCAGGCCTTGGCCATTCTCTAGCAA--TTGCGCTGGACCAACCACCAAA---TACTTGGGAAGGTGGTGAGACCAGCACAA-ATGGAAGCCATGCTGAGAAGCTGAATAGAAGTGTCTTCTCTTGGGGGTGGAACTCAACCTCTCAACTTGGGAGGGCA--GAAGGTGAAGGCT--ATTCCACGCCTGGAAAAATTACGGGCTTGGAAGGAGAGAGTCCAGTGTCTGTGTCTTGTGGACGTGCACATTCTATTGCTATTACATCTAAACAGGAGCTTTGGGTGTGGGGTTGTGGAAGGAATGGAAGGCTTGGCTTGGGGAGCAACATTGATGAACCAGAACCATATCCAGTTGAGACTGTTGAAGGTTTGAGAGTCCTTCAAGCTGTGTGTGGTTTTGATCATAGTCTTCTCTTA--GTTGAAGAATCTAACTACATGCC-TTTGGAAAACCAATGATC---------------------AAGTGG---TATTGAAATACTTTCT--------------------AGATTTGTTTTAAT---TGATTTAAA-GATGAGTTTTTTTGCCGAGACTTTAGCATGAGTACATCATTATGT-
>JO20
---------------------------------------------------------------------------------------------------------TTTATACTGGACAA--CCTTTTTTTTG-GTGGAT-TAGTTA----ACTTTGTGCATTTTTGC-TTTTCAGATAATGGGTTGCTCTTTAGCTTTGGAGAAAATACATATGGTCAACTTGGAAGAACGTCAAATGGATCTCATCTGGAATCAGTGGATTTGAATCAAAAGGTAGTATCAACAGCAGCAGGCGTTGGGCACTCTCTAGCTA--TTGCAGTGGATCAAACATCAAA---TACTTCGGGAG---GAGACAACAGACTAA-ATGCATGCATTTCCAAGGGATCAAAAAGAAGCATATTCTCTTGGGGATGGAATTCAACTTCTCAACTTGGGAGATCA--GCTGGGGAAGGT-----TATAGACCTGGAAGAGTTGAAGGCTTGGAAGGAGAGGAGCCAGTGTTCGTGTCTGCTGGGCGTGCACATTCTATTGCTGTTACTTCTAAAAGGGAACTTTGGGTGTGGGGTTGTGGAAGAAATGGAAGGCTTGGCTTGGGAAGCAATGCTGATGAACCTGAACCATATCCAGTTGAGGCCCTTGAAGGTTTAAAAGTCCTTCAAGCTGTGTGTGGTTTTGATCACAATCTTCTCTTA--GTTGATTGAC--AACAATACAGC-TCCAGCATACCAAAAATTAAA--ATACCTTCTTTAC---AGATGT---TTCTAACATTTTCTTTTT----GACTTGAAATTCCAACATTTTCTTTT----TGAATCCA-------------------------------------------------
>JU21
-----------------------------------------------------------------------------------------TTTATTCAATTT-ATATTTATACTGGACAA---CCTTTTTTTG-GTGGAT-TAGTTA----ACTTTGTGCATTTTTGC-TTTTCAGATAATGGGTTGCTCTTTAGCTTTGGAGAAAATACATATGGTCAACTTGGAAGAACGTCAAATGGATCTCATCTGGAATCAGTGGATTTGAATCAAAAGGTAGTATCAACAGCAGCAGGCGTTGGGCACTCTCTAGCTA--TTGCAGTGGATCAAACATCAAA---TACTTCGGGAG---GAGACAACAGACTAA-ATGCATGCATTTCCAAGGGATCAAAAAGAAGCATATTCTCTTGGGGATGGAATTCAACTTCGCAACTTGGGAGATCA--GCTGGGGAAGGT-----TATAGACCTGGAAGAGTTGAAGGCTTGGAAGGAGAGGAGCCAGTGTTCGTGTCTGCTGGGCGTGCACATTCTATTGCTGTTACTTCTAAAAGGGAACTTTGGGTGTGGGGTTGTGGAAGAAATGGAAGGCTTGGCTTGGGAAGCAATGCTGATGAACCTGAACCATATCCAGTTGAGGCCCTTGAAGGTTTAAAAGTCCTTCAAGCTGTGTGTGGTTTTGATCACAATCTTCTCTTA--GTTGATTGAC--AACAATACAGC-TCCAGCATACCAAAAATTAAA--ATACCTTCTTTAC---AGATGT---TTCTAACATTTTCTTTTT----GACTTGAAATTCCAACATTTT------------------------------------------------------------------
>KE1
------------------------------------------------------------------------------------------------------------------------------------------------------------TAGTTTGTACC-TTTGCAGACAATGGGTTGCTTTTCAGCTTTGGGGATAATATCTATGGTCAACTTGGCAGATCATTACAGGGACCTCATCTACAGCCAGTGGACTTGAATCAAAAGGTAGTAGCAATTGCTGCAGGTCTTGGTCACTCTCTAGCAA--TTACTATGGATAGAATTTCCAG---TACTCGGGTAG---GAGAGAGCAGAACAA-ATGCAAGCTATGCTGAAGAACTGAACACAGATATCTTTTCATGGGGGTGGAACTCAACTTCTCAACTTGGGAGGTCA--GGAGGCGGAATTA--CTTCTGAACCTGGGAAAGTTGAGGGATTGGATGGAAAGAAGCCAGTGGCTGTGTGTGGAGGCCGTGCACATTCAATTGCCATTACTTCTGAAAGGGAACTTTGGGTGTGGGGTTGTGGAAGGAATGGCAGGCTTGGCTTAGGAAGCAACATTGATGAACCAGAACCATGTCCGGTAGAAAGCCTTGAAAGTTTGAGAGTTCTTCAAGCTGTATGTGGTTTTGATCATAATCTTCTCTTA--GTTGATGTAT--AGCTACAAACT-TTTGGA-------------------------------------------------------------------------------------------------------------------------------------------------------
>LF2
----------------------------------------------------------AACTGACATTCCTTTTCAACTTTACGT-AGCTGAATTCAG-----TTTTTTTAATGGAATTAATCCAATGAGCC-ATGGCT-TAGTTGAGTGATTTTGTGGGTTTTTAT-ATTTCAGATAATGGTTTGCTTTTTAGCTTTGGAGAAAATACATATGGTCAACTTGGGAGATCGTCAAGGGAATCTCACTTACAACCAGTGGATTTGAATCAAAAGGTGGTATCAGTAGCTGCAGGCCTTGGCCATTCTCTAGCAA--TTGCACTGGACCAACCACCAAA---TACCAGGGAAGGTGATGAGATCAACACAA-ATGGAAGCCATGCTGAGAAGCTGAATAAAAGTGTCTTCTCCTGGGGGTGGAACTCAACCTCTCAACTTGGGAGGGCATTGAAGGCGAAGGCT--ATTCTAAGCCTGGAAAAATTATGGGCTTGGAAGGAGAGAGCCCAGTGGCTGTGTCAGGTGGGCGTGCGCATTCTATTGCTATTACATCTAAACAAGAGCTTTGGGTATGGGGTTGTGGAAGGAATGGAAGGCTTGGCTTGGCGAGCAACCTTGATGAGCCAGAACCATATCTAGTTGAAGCTGCTGAAGGTTTGAGAGTCCTTCAAGCTGTGTGTGGTTTTGATCATAGTCTTCTCTTA--GTTGATTCAT--AATTAAATACC-TTTGAAAGACCAAAGATCAAT---TAGC-----------AAGTGG---TTTTAAAATACTTTCT----------------TGTTAGATTTGTTTTGAC---TGATGAATACATTTAAACTCCATG--------------------------------
>MC0
----------------------------------------------------------AATTGACATTCCTTTTCAACTTTGCAT-AGCTGAATTCTT-TT-TTTTTTCAAGTGGAACAAATCCATTGAGCC-ATGGCT-TAGTTGAGTTATTTTGT-GGTTTTTAT-ATTCCAGATAATGGTTTGCTTTTCAGCTTTGGAGAAAATACATACGGTCAACTTGGCAGATTGTCAAGGGAATCTCACTTACAACCAGTGGATTTGAACCAAAAGGTGTTATCAGTAGCTGCAGGCCTTGGCCATTCTCTAGCAA--TTGCACTGGACCAACCACCAAA---TACTTGGGAAGGTGGTGAGATCAGCACAA-ATGGAAGCCATGCTGAGAAGCTGAATAGAAGTGTCTTCTCTTGGGGGTGGAACTCAACCTCTCAACTTGGGAGGGAA--GAAGGTGAAGGCT--ATTCTAAGCCTGGAAAAATTATGGGCTTGGAAGGAGAGAGCCCAGTGGCTGTGTCTTCTGGGCGTGCACATTCTATTGCTATTACGTCTAAACGGGAACTTTGGGTATGGGGCTGTGGAAGGAATGGAAGGCTTGGCTTGGGGAGCAACCTTGATGAACCAGAACCATATCTAGTTGAGGGTGTTGAAGGTTTGAGAGTCCTTCAAGCTGTGTGTGGTTTTGATCATAGTCTTCTCTTA--GTTGATTCAT--AATTACATGCC--TTGAAAAAACAAAGATCAAT---TAGC-----------AAGTGG---TTTTAAATTATTTTCT----------------------ATTTGTTTTGAT---TGATTCATATAGT-------------------------------------------
>MT0
-TCAATCTTGTAGTTTCTT-TGATCACTGCAATTTTTGTTATGGATTATAAAATGC--AACTGACATTCCTTTTCAACTTTACAT-ACTCAATTCT------GTTTTTTTAGTGGAACAAATTTATTGGGCC-ATGGCT-TAGTTGAGTGATTTTTT-GGTCTTTAT-ATTTCAGATAATGGTTTGCTTTTAAGCTTTGGAGACAATACATATAGTCAACTAGGGAGATCATCAAAGGTATCTCACTTACAACCAGTGGATTTGAATCAAAAGGTGGTATCTATAGCTGCAGGCCTTGGCCATTCTCTAGCAA--TTGCACTGGACCAACCACCAAA---TACTTTGGAAGGTGGTGAGATCAGCACAA-ATGGAAGCCATACAGAGAATATGAACACAAGTGTCTTTTCTTGGGGGTGGAACTTAACCTCTCAACTTGGGAGGGCT--GAAGGTGAAGGCT--ATTCTAAGCCTGGAAAAATTATGGGCTTGGAAGGAGAGAGTCCAGTGGCTGTGTCTGGTGGGCGTGCACATTCTGTTGCTATTACGTGGAAAAGGGAGCTTTGGGTATGGGGTTGTGGAAGGAATGGAAGGCTTGGCTTGGGGAGCAACCTTGATGAACCAGAACCATATCCAGTTGAGACTGTTGAAGGTTTGAGAGTCCTTCAAGCTGCATGTGGTTTTGATCATAGTCTTCTCTTA--GTTGATTCAT--AATTATATGCC-TTTGTAAAACCAAAGATCAAT---TAGCCTTCTTTA---AAGTGG---TATTAAAATACTTTCTCT------------------AGATTTGTTTTAAT---TGATGCATATGATTAAACTCCATG--------------------------------
>NN48
TTCAATCTTGTAGTTTCTT-TGATCACTTGTCTTTTTGTTATGGATTACAAAATGC--AACTGACATTCCTTTCCAACTTTGCAT-AGCTGAATTAAG----TTTTTTTACGTGGAACAACTTTATTGGGCC-ATGGCT-TAGTTGAGTGATTTTGT-GG-TTTTAT-ATTTCAGATAATGGTTTGCTTTTGAGCTTTGGAGAAAATACATATGGTCAACTTGGGAGATCGTCAAGGGAATCTGACTTTCAACCAGTGGATTTGAATCAAAAGGTGGTATCAGTAGCTGCAGGCCTTGGACATTCTCTAGCAA--TTGCACTGGAACAACCACCAAA---TACTTGGGAAGGTTGTGAGATCAGCACAA-ATGGAAGCCATGATGAGAAGCTGAATAGAAGTGTCTTCTCTTGGGGGTGGAACTCAACCTCTCAACTTGGAAGGCCA--GAAGGCAAAGGCT--ATTCGAAGCCTGGAAAAATTATGGGCTTTGAAGGACAGAGTCCACTAGCTGTGTCTGGTGGGCGTGCACATTCTATTGCTGTTACGTCTAAAAGGGAGCTTTGGGTATGGGGTTGTGGAAGGAATGGAAGGCTTGGCTTGGGGAGCAACCTTGATGAACCAGAACCATGTCTAGTCGATACTGTTGAGGGTTTGAGAGTTCTCCAAGCTGTGTGTGGTTTTGATCATAGTCTTCTCTTA--GTTGATTCAT--AATTACATGCC-TTTGGAAAACCGAAGATCAAT---TAGC-----------AAGTGG---TATTAGAATACTTTCTTTTAG----AAAAA--TGCAAGATTTGTTTTGAT---TGATACATATGGTTAAATTCCATG-------TTTTTTATAATTAATTTAATTTTT-
>PA42
TTCAATCTTGTAGTTTCCT-TGATCACTTGCCTTTTTGTTATGGATTATAAAATGCA-AACTGACATTCCTTTTCAACTTTCTAT-AGCTGAATTCAGGTA-ATTTTTTTAATAGAACAAATCCATTGAGCC-ATGGCA-TAGTTGAGTGATTTTGT-AGTTTTTAT-ATTTCAGATAATGGTTTGCTTTTCAGCTTTGGAGAAAATACATATGGTCAACTTGGGAGATTGTCAACGGAATCTCACTTACAACCAGTGGATTTGAATCAAAAGGTGGTATTGGTAGCTGCAGGCTTTGGCCATTCTCTAGCAA--TTGCACTGGACCAACCACCAAA---TACTTGGGAAGGTGGTGAGATCAGCACAA-ATGGAAGCCATGCTGAGAAGCTGAATAGAAGTGTTTTCTCTTGGGGGTGGAACTCAACCTCTCAACTTGGAAGGGCA--GAAAGCAAGGGCT--ATTCTAAGCCTGGAAAAATTATGGGCTTGGAAGGAGAGAGTCCAGTGGCTGTGTCTGGTGGGCGTGCACATTCTATTGCTATTACATCTCAACAGAAGCTTTGGGTATGGGGTTGTGGAAGGAATGGAAGGCTTGGCTTGGGGAGTAACCTTGATGAACCAGAACCATATCTTGTTGAGACTGTTGAAGGTTTGAGAGTCCTTCAAGCTGTGTGTGGTTTCGATCATAGTCTTCTCTTA--GTTGATTCAT--AATTATATACCTTTTTAAAAACCAAAGATCAAT---TAGC--------------TGG---TTTTCAAATACTTTCTTTTAA---CAAAAA--TGCTAGATTTTTTTTGAT---TGATGCATATGGTTAAACTCCATG--------------------------------
>PB33
------------------------------------------------------------------------------------------------------------------------------------------------------------------------------------------------------------------------------------------------CCTCTTCTACAGCCAGTGGATTTGAATCAAAAGGTAGTAGCAATTGCTGCAGGCCTCGGCCACTCTCTAGCGA--TTAGTCTGAATCAAATGTCCAG---TACTCAGGGAG---GAGAGAGCAGAACAA-ATGCAAGCCACACTGAAGAACTGAACACAGACATCTTCTCATGGGGGTGGAATTCAACTTTTCAGCTTGGGAGGGCG--GGACGGGAAATTA--CCTCTAAACCTGGGAAAGTTAAGGGATTAGATGGAAAGAAGCCAGTGACTGTGTCTGGAGGCCGTGCACATTCAATTGCCATTACTTCTGAAAGGGAACTTTGGGTATGGGGTTGTGGAAGGAATGGAAGGCTTGGCTTAGGAAGCAACACTGATGAACCAGAACCATATCCAGTAGAAAGCCTTGAAGGTTTGAGAGTTCTTGAAGCTGTATGTGGTTTTGATCATAATCTTCTCTTA--GTTGATGTAT--AGCTACAAGCT-TCTGGACCAAAAAG----------TGCCTCCTGTAT---ATGAATCAGTTTTGATGTATGTTGCTTTG-----------------------------------------------------------------------------------------
>PF1
--CAATCTTGTAGTTTCTT-TGATCACTTGGCTTTTTTTTATGGATTATAAAATGCA-AACAAACATTCCTTTTCAAATTTGCAT-AGCTGAATTTTC-AG-TTTTTTTTAGTGGAACAAATTTACTGGGCC-ATGGCT-TAGTTGAGTGATTTTGT-GG-TTTCAT-ATTTCAGATAATGGTTTGCTTTTCAGCTTTGGAGAAAATACATATGGTCAACTTGGGAGATTGTCAAGGGAATCTCACTTACAACCAGTGGATTTGAATCAAAAGGTAGTATCAGTAGCTGCAGGCCTTGGCCATTCTCTAGCAA--TTGCAGTGGACCAACCGCCAAA---TACTTGGGAAGGTGGTGAGATCAGCACAA-ATGGAAGCCATGCTGAGAAGCTGGATAGAAGTGTCTTCTCTTGGGGGTGGAACTCAACCTCTCAACTTGGAAGGGCA--GAAGGCGAAGGCT--ATTCTAAGCCTGGAAAAATTATGGGCTTGGAAGGACAAAGTCCATTAGCGGTGTCTGGTGGGCGTGCACATTCTATTGCTATTTCATCCAAAACGGAGCTTTGGGTATGGGGTTGTGGAAGGAATGGAAGGCTTGGCTTGGGGAGCAACCTTGATGAACCAGAACCATGTATAGTAGAGACTGTTGAAGGTTTGAGAGTCCTGCAAGCTGTGTGTGGTTTTGATCATAGTCTTCTCTTA--GTTGATTCAT--AATTACATGCC-TTTGGAAAACCAAAGAT----------------------AAGTGG---TGTTAAAATACTTTCTTTTAA----AAAAA--TGCTAGATTTGTTTTGAT---TGATGCATATGGTTAAACTCCATGCTAAAATCTTCCTATAATTAATATAATTTTT-
>PFM1
----------------------------------------------------------AACTGACATT-CTTTTCAACTTTGTAT-AGCTGAATTCAATTA-ATTATTTTAATGGAACAAATCCATTGAGCC-ATGACA-TAGTTGACTGATTTTGT-AGTTTTTGT-ATTTCAGATAATGGTTTGCTTTTCAGCTTTGGTGAAAATACATATGGTCAACTTGGGAGATCATCAAGGGAATCTCACTTACAACCAGTGGATTTGAATCAAAAGGTGGTATCAATAGCTGCAGGCCTTGGTCATTCTCTAGCAA--TTGCACTGGACCAACCACCAAA---TACTGGGGAAGGTGGTGATATCAGCACAA-ATGGAAGCCATGCTGAGAAGCTGAAAAGAAGTGTCTTCTCTTGGGGGTGGAACTCAACCTCTCAACTTGGGAGGGCA--GAAGGCAAGGGCT--ATTCTAACCCTGGAAAAATTATGGGCTTGGAAGGAGAGAGTCCAGTGGCTGTGTCTGGTGGGCGCGCACATTCTATTGCTATCACTTCTAAACAGGAGCTTTGGGTATGGGGCTGTGGAAGGAATGGAAGGCTTGGCTTGGGGAGCAATCTTGATGAACCAGAACCATATCTTGTTGAGACTGTTGAAGGTTTGAGAGTCCTTCAAGCTGTGTGTGGTTTTGATCATAGTCTTCTCTTA--GTTGATTCAT--AATTACATGCC-TTTGGAAAACCAAAGATCAAT---TAGC--------------TGG---TTTTAAAATACTTTCT----------------TGCTAGATTTGTTTTGAT---TGATGCATATAGTTAAACTCCATG--------------------------------
>PG28
---------------------------------------------------------------------------------------------------------TTTTTATAGGATAAAGTGTATTGAATA-ATGGCCTTTATTGGTTGACACTATAGTTTGTACC-TTTGCAGATAATGGGTCGCTTTTCAGCTTTGGAGACAATATCTACGGTCAACTTGGCAGATCATTACAGGGACCTCATCTACAGCCAGTGGATTTAAATTAAAAAGTAGTAGCAGTTGCTGCAGGCCTTGGCCACTCTCTAGCAA--TTACTCTGGATCAACTTTCCAG---TACTCAGGGAG---GCGAGAGCAGAACAA-ATGCAAGCTACACTGGAGAACTGAACACAGACATCTTTTCATGGGGGTGGAATTCAACTTCTCAACTTGGGAGGTCG--GGAGGAGAAATTA--CTTCCAAACCTGGGAAAGTTATGGGATTGGATGGAAAGAAGCCAGTGGCTGTGTCTGGAGGCCGTGCACATTCAATTGCCATTACTTCAGAAAGGGAACTTTGGGTATGGGGTTGTGGAAGGAATGGCAGGCTTGGCTTAGGAAGCAACATTGATGAACCAGAACCATATCCGGTAGAAAGCCTTGAAGGTTTGAGAGTTCTTCAAGCTGTATGTGGTTTTGATCATAATCTTCTCTTA--GTTGATGTAT--AGCTTCAAGCT-TTTGGACCAAACAA----------TGCCTCCTTTAT---ATGAATCAGTTTTGACATCCTTTAT---------------------------------------------------------------------------------------------
>PH2
----------------------------------------------------------AACAAACATTCCTTTTCAAATTTGCAT-AGCTGAATTTTC-AG-TTTTTTTTAGTGGAACAAATTTACTGGGCC-ATGGCT-TAGTTGAGTGATTTTGT-GG-TTTCAT-ATTTCAGATAATGGTTTGCTTTTCAGCTTTGGAGAAAATACATATGGTCAACTTGGGAGATTGTCAAGGGAATCTCACTTACAACCAGTGGATTTGAATCAAAAGGTAGTATCAGTAGCTGCAGGCCTTGGCCATTCTCTAGCAA--TTGCAGTGGACCAACCGCCAAA---TACTTGGGAAGGTGGTGAGATCAGCACAA-ATGGAAGCCATGCTGAGAAGCTGGATAGAAGTGTCTTCTCTTGGGGGTGGAACTCAACCTCTCAACTTGGAAGGGCA--GAAGGCGAAGGCT--ATTCTAAGCCTGGAAAAATTATGGGCTTGGAAGGACAAAGTCCATTAGCGGTGTCTGGTGGGCGTGCACATTCTATTGCTATTTCATCCAAAAGGGAGCTTTGGGTATGGGGTTGTGGAAGGAATGGAAGGCTTGGCTTGGGGAGCAACCTTGATGAACCAGAACCATGTATAGTAGAGACTGTTGAAGGTTTGAGAGTCCTGCAAGCTGTGTGTGGTTTTGATCATAGTCTTCTCTTA--GTTGATTCAT--AATTACATGCC-TTTGGAAAACCAAAGAT----------------------AAGTGG---TGTTAAAATACTTTCTTTTAA----AAAAA--TGCTAGATTTGTTTTGAT---TGATGCATATGGTTAAACTCCATGCTAAAATCTTCCTATAATTAATATAATTTTT-
>PM29
TT----------------------------------------------------------------------------------------------------GCATTTTTATATGATAAA----ATTGATTA-ATGGCC-TTATTGGTTGACACTGTAGTTTGTACC-TTTGCAGAGAAAGGGTTGCTTTTCAGCTTCGGGGACAATATCTATGGTCAACTTGGCAGATCATTAGAGGAACCTCATCTACAGACAGTGGATTTGAATCAAAAGGTAGCAGCAATTGCTGCAGGCCTTGGCCACTCTCTAGGAA--TTACTCTGGATCAACTTTCCAG---TGATCAGGGAG---G---GAGCAGAAGAA-ATGCAAGCTACACTGGAGAACTGAACACAGACATCTTCTCATGGGGGTGGAATTCAACTTCTCAACTTGGGAGGTCA--GGAGGGGAAATTA--CTGCCAATCCTGGGAAAGTTATGGGATTGGATGGAAAGAGGCCAGTAGCTGTGTCTGGAGGCCGTGCACATTCAATTGCCATTACTTCTGAAAGGGAACTATGGGTATGGGGTTGTGGAAGGAATGGCAGGCTTGGCTTAGGAAGTAGCATTGATGAACCAGAACCATATCCCGTCGAGAGCCTTGAAGGTTTGAAAGTTCTTCAAGCTGTATGTGGTTTTGATCATAATCTTCTCTTA--GTTGATGTAT--AGCTAGAAGCT-TTTGGACCAAAAAA----------TGCATC---TAC---ATGAATCAGTTTTGGCATATGTTGATTTGC-------------------------------------------------------------------------------------TT-
>PS27
-----------------------------------------------------------------------------------------------------------------------------------------------------------------------------------------------CAGCTTTGGAGACAATATCTATGGTCAACTTGGCAGATCATTACAGGGACCTCATCTACAGCCAGTGGATTTGAATAAAAAAGTAGTAGCAGTTGCTGCAGGCCTTGGCCACTCTCTAGCAA--TTACTCTGGATCAACTTTCCAG---TACTCAGGGAG---GCGAGAGCAGAACAA-ATGCAAGCTACACTGGAGAACTGAACACAGACATCTTTTCATGGGGGTGGAATTCAACTTCTCAACTTGGGAGGTCG--GGAGGAGAAATTA--CTTCCAAACCTGGGAAAGTTATGGGATTGGATGGAAAGAAGCCAGTGGCTGTGTCTGGAGGCCGTGCACATTCAATTGCCATTACTTCAGAAAGGGAACTTTGGGTATGGGGTTGTGGAAGGAATGGCAGGCTTGGCTTAGGAAGCAACATTGATGAACCAGAACCATATCCGGTAGAAAGCCTTGAAGGTTTGAGAGTTCTTCAAGCTGTATGTGGTTTTGATCATAATCTTCTCTTA--GTTGATGTAT--AGCTTCAAGCT-TTTGGACCAAAAAA----------TACCTCCTTTAT---ATGAATCAGTTTTGACATCCTTTAT---------------------------------------------------------------------------------------------
>PS30
----------------------------------------------------------AACTGACATTCCTTTTCAACTTTGTAT-AGCTGAATTCAGGTA-ATTTTTTTAATAGAACAAATCCATTGAGCC-ATGGCA-TAGTTGAGTGATTTTGT-AGTTTTTAT-ATTTCAGATAATGGTTTGCTTTTCAGCTTTGGAGAAAATACATATGGTCAACTTGGGAGATCGTCAAGGGAATCTCACTTACAGCCAGTGGATTTGAATCAAAAGGTGGTATCGGTAGCTGCAGGCTTTGGCCATTCTCTAGCAA--TTGCACTGGACCAACCACCAAA---TACTTGGGAAGGTGGTGAGATCAGCACAA-ATGGAAGCCATGCTGAGAAGCTGAATAGAAGTGTCTTCTCTTGGGGGTGGAACTCAACCTCTCAACTTGGAAGGGCA--GAAAGCAAGGGCT--ATTCTAAGCCTGGAAAAATTATGGGCTTGGAAGGAGAGAGTCCAGTGGCTGTGTCTGGTGGGCGTGCACATTCTATTGCTATTACATGTAAACAGGAGCTTTGGGTATGGGGTTGTGGAAGGAATGGAAGGCTTGGATTGGGGAGTAACCTTGATGAACCAGAACCATATCTTGTTGAGACTGTTGAAGGTTTGAGAGTCCTTCAAGCTGTGTGTGGTTTCGATCATAGTCTTCTCTTA--GTTGATTCAT--AATTACACGCCTTTTTAAAAACCAAAGATCAAT---TAGC--------------TGG---TTTTAAAATACTTTCTTTTAA---CAAAAA--TGCTAGATTTTTTTTGAT---TGATGCATATGGTTAAACTCCA----------------------------------
>PSF43
TTGAATCTTGTAGTTTCTT-TGATCACTTGTCTTTTTGTTATGGATTACAAAATGC--AACTGACATTCCTTTCCAACTTTGCAT-AGCTGAATTAAG----TTTTTTTAAGTGGAACAACTTTATTGGGCC-ATGGCG-TAGTTGAGTGATTTTGT-GG-TTTTAT-ATTTCAGATAATGGTTTGCTTTTGAGCTTTGGAGAAAATACATATGGTCAACTTGGGAGATCGTCAAGGGAATCTCACTTTCAACCAGTGGATTTGAATCAAAAGGTGGTATCAGTAGCTGCAGGCCTTGGACATTCTCTAGCAA--TTGCACTCGAACGACCACCAAA---TACTTGGGAAGGTTGTGAGAACAGCACAA-ATGGAAGCCATGATGAGAAGCTGAATAGAAGTGTCTTCTCTTGGGGATGGAACTCAACCTCTCAACTTGGAAGGGCA--GAAGGCAAAGGCT--ATTCTAAGCCTGGAAAAATTATGGGCTTTGAAGGAGAGAGTCCACTAGCTGTGTCTGGTGGGCGTGCACATTCTATTGCTATTACGTCTAAAAGGGAGCTTTGGGTATGGGGTTGTGGAAGGAATGGAAGGCTTGGCTTGGGGAGCAACCTTGATGAACCAGAACCATGTCTAGTCGATACTGTTGAGGGTTTGAGAGTTCTCCAAGCTGTGTGTGGTTTTGATCATAGTCTTCTCTTA--GTTGATTCAT--AATTACTTGCC-TTTGGAAAACCAAAGATCAAT---TAGC-----------AAGTGG---TATTATAATACTTTCTTTT-G----AAAAA--TGCAAGATTTGTTTTGAT---TGATCCATATGGTTAAATTCCAT---------------------------------
>PTA0
------------------------------------------------------------------------------------------------------------TTAATGGTACAAATCCATTGAGCC-GTGGCT-TAGTTGAGTGATTTTTT-GTTTTTTAT-ATTTCAGATAATGGTTTACTTTTCAGCTTTGGAGAAAATACATATGGTCAACTTGGGAGATTGTCAAGGGAATCTCACTTACAACCAGTGGATTTGAATCAAAAGGTGATATCAGTAGCTGCAGGCCTTGGCCATTCTCTAGCAA--TTGTACTGGACCAACCACCAAA---TACTAGGGAAGGTGGTGAGATCAGCACAA-ATGGAAGCAATGCTGAGAATCTGAATAGAAGTGTCTTCTCTTGGGGGTGGAACTCAACCTCTCAACTTGGAAGGGTA--GAAGGTGAAGGCT--ATTCTAAGCCTGGAAAAATCATGGGCTTGGAAGGAGAGAGCCCAGTGGCTGTGTCTGGTGGGCGTGCACATTCTATTGCCATTACGTCTAAACGTGAGCTTTGGGTATGGGGCTGTGGAAGGAATGGAAGGCTTGGCTTGGGAAGCAATTTTGATGAACCAGAACCATATCTAGTCGAGGCTGTTGAAGGTTTGAGAGTCCTTCAAGCTGTGTGTGGTTTTGATCATAGCCTTCTCTTA--GTTGATTCAT--AATTACATGCC-TTAGGAAAACCAAAAAT-AAT---TAGC-----------AAGTAG---TTTGAAATTACTTT-----------------------------------------------------------------------------------------------
>RC54
----------------------------------------------------------AACTGACATTCCTTTTCGACTTTGCAT-AGCTGAATTAAG----TTTTTTTAAGTGGAACAACTTTATTGGGCC-ATGGCT-TAGTTGAGTGATTTTGT-GG-TTTTAT-ATTTCAGATAACGGTTTGCTTTTGAGCTTTGGAGAAAATACATATGGTCAACTTGGGAGATCGTCAATGGAATCTCACTTTCAACCAGTGGATTTGAATCAAAAGGTGGTATCAGTAGCTGCAGGCCTTGGACATTCTCTAGCAA--TTGCACTGGAACAACCACCAAA---TACTTGGGAAGGTTGTGAGATCAGCACAA-ATGGAAGCCATGATGAGAAGCTGAATAAAAGTGTCTTCTCTTGGGGATGGAACTCAACCTCTCAACTTGGAAGGGCA--GAAGGCAAAGGCT--ATTCTAAGCCTGGAAAAATTATGGGCTTTGAAGGAGAGAGTCCACTAGCTGTGTCTGGTGGGCGTGCACATTCTATTGCTATTACGTCTAAAAGGGAGCTTTGGGTATGGGGTTGTGGAAGGAATGGAAGGCTTGGCTTGGGGAGCAACCTTGATGAGCCAGAACCATGTCTAGTCGATACTGTTGAGGGTTTGGGAGTTCTCCAAGCTGTGTGTGGTTTTGATCATAGTCTTCTCTTA--GTTGATTCAT--AATTACATGCC-TTTGGAAAACTGAAGATCAAT---TAGC-----------AAGTGG---TATTAGAATACT---TTTTAG----AAAAA--TGCAAGATTTATTTTGAT---TGATCCATATGGTTAAATTCCATG--------------------------------
>SA1
TTCAATATTGTAGTTTCCT-TGATCACTTGCCTTTTTGTTATGGATTATAGAATGC--AACTGACATTCCTTTCCAACTTTGCAT-AGCTGAACTCAGGTA-ACTTTTGTAATAGAACAAATCCATTGAGCT-ATGGCA-CAGTTGAGTGATTTTGT-AGTTTTTAT-ATTTCAGATAATGGTTTGCTTTTCAGCTTTGGAGAAAATACTTATGGTCAACTTGGGAGATCGTCAAAGGAATCTCACTTACAACCAGTGGATTTGAATCAAAAGGTGGTATCAGTAGCTGCAGGCTTTGGCCATTCTCTAGCAA--TTGCATTGGACCAACCACCAAA---TACTTGGGAAAGTGGTGACATCAGCACAA-ATGGGAGCCATGCTGAGAAGCTGAATAGAAGTGTCTTCTCTTGGGGGTGGAACTCAACCTCTCAACTTGGGAGGGCA--GAAGGCAAGGGCT--ATTCTAAGCCTGGAAAAATTATGGGCTTGGAAGGAGAGAGTCCCATGGCTGTGTCTGGTGGGCGTGCACATTCTATTGCTATTACGTCTAAACAGGAGCTTTGGGTATGGGGTTGTGGAAGGAATGGAAGGCTTGGCTTGGGGAGTAACATTGATGAACCAGAACCATATCTTGTTGAGACTGTTGAAGGTTTGAGAGTCCTTCAAGCTGTGTGTGGTTTTGATCATAGTCTTCTCTTA--GTTGATTCAT--AATTACATGCC-TTTGGAAAACCAAAGATCAAT---TAGC--------------TGG---TTTTAAAATACTTTGTTTTAA---CAAAAA--TGCCAGATTTGTTTTGAT---TGATGCATATGATTAAACTAACTTTTAAATTCTCTCTGTAATTAATTTGAA-----
>SC0
----------------------------------------------------------AACTGACATTCCTTTTCAACTTTGCAT-GGTTGAATTC------TGTTTTTAAGGGGAACAAATTTATTGGGCG-ATGGCT-TAGTTGAGTGATTTTATGGTTTTTTAT-ATTTCAGATAATGGTTTGCTTTTCAGCTTTGGAGAAAACTCATATGGTCAAATTGGGAGATTGTCAAGGGAATCTCACATACTGCCAGTGGATTTGAATCAAAAGGTGGTATCTGTAGCTGCAGGCCTTGGCCATTCTCTAGCAA--TTGCACTGGACAAACCACCAAA---TACTTAGGAAGGTGGTGAGATCAGCACAA-ATGAAAGCCATGCTGAGAAGCTGAATAGAAGTATCTTCTCTTGGGGGTGGAACTCAACCTCTCAACTTGGGAGAGCA--GAAGGCGAAGTCT--ATTCTAAGCCTGGAAAAATTATGGGGTTGGAAGGAGAGAGTCCAGTGGCTGTGTGTGGTGGGCGTGCACATGCTATTTCTATTACGTCCAAAAGGGAGCCTTGGGTGTGGGGTTGTGGAAGGAATGGAAGGCTTGGCTTGGGGAGCAAGCTTGATGAAGTAGAACCATGTCTAATTGACACTGTTGAAGGTTTGAAAGTCCTTCAAGCTGTGTGTGGTTTTGATCATAGTCTCCTCTTA--GTTGATTCAT--AATTACACTCC-TTTGAAAAACCGAAGATCAAT---TAGCCTGCTTCAAGTAAGTGG---TATTAAAGTACTTTCTTTTAG----AAAGA--TGCTAGATTTGTTTTGAT---TGATGCATATGATTAAACTCTATG--------------------------------
>SG23
------------------------------------------------------------------TTTCTTTTCAGCTTTGAAT-ACTTAGATTCAGTTT-AGATTTATATTGAACAAAATCTATTGTTCC-----CT-TTGTTGAGTTACTTTGTGGATTTTTCC-TTTTCAGATAATGGGTTGCTCTTTAGCTTTGGAGAAAATACATATGGTCAACTTGGAAGATTGTCAAATGGATCTCACCTGCAATCGGTGGATTTGAATCAAAAGTTAGTATCAATTGCTGCAGGCGTTGGGCACTCTCTAGCAA--TTGCCGTAGATCAACCGTCAAA---TATTTTGGGAG---GAGACAACAAACTAA-ATGCATGCATTGCCGAGGGATTGAATAGAAGCATATTCTCTTGGGGTTGGAATTCAACTTCTCAACTTGGGAGGTCA--GAAGGGGAAGATT--TATCTAGACCTGGTAGAGTTAGAGGTTTGGAAGGAGAGGAGCCGGTGTCTGTGTCTGCTGGGCGTGCACATTCTATTGCTATTAGTTCTAAAAGGGAACTTTGGGTGTGGGGTTGTGGAAGAAATGGAAGGCTTGGCTTGGGAAGCAATGTTGATGAACCTGAACCTTATCCAGTTGAGGCCCTTGAAGGTTTGAGAGTCCTTCAAGCTGTGTGTGGTCTTGATCATAATCTTCTCTTA--GTTGATTG--------ATACAGC-TCCAGATTACC-AAAATTAAA--ATATCCTCCTTAC---AGATG----TTCTAACATTTTTTGTTA----------AA--TTTAACATTTTACT-------GGATGTATGAACTAATACCTTTTG--------------------------------
>SS22
------------------------------------------------------------CTGACTTTTCTTTTCAGCTTTGAAT-ACTTAGATTCAGTTT-AGATTTATATTGAACAAAATCTATTGTTCC-ATGGAT-TTGATGAGTTACATTGTGGATTTTTGC-TTTTCAGATAATGGGTTGCTCTTTAGCTTTGGAGAAAATACATATGGTCAACTTGGAAGATTGTCAAATGGATCTCACCTGCAATCAGTGGATTTGAATCAAAAGGTAGTATCAACTGCTGCAGGCGTTGGACACTCTCTAGCAA--TTGCATTAGATCAACCGTCAAA---TACTTTGGGAG---GAGACAAAAGCCTAA-ATGCATGCTTTTCTGAGCGATTGAATAGAAGCATATTCTCTTGGGGGTGGAATTCAACTTCTCAACTTGGGAGGTCA--GAAGGGGAAGATT--TATCTAGACCTGGTAGAGTTAAAGGTTTGGAAGGAGAGGACCCAGTCTCTGTGTCTGCTGGGCGTGCACATTCTATTGCTATTAGTTCTAAAAGGGAACTTTGGGTGTGGGGTTGTGGAAGAAATGGAAGGCTTGGCTTGGGAAGCAATGTAGATGAACCAGAACCATATCCAGTTGAGGCCCTTGAAGGTTTGAGAGTCGTTCAAGCTGTGTGTGGTTTTGATCATAATCTTCTCTTA--GTTGATTG--------ATACAGC-TCCAGATTACCAAAAATAAAA--ATATTCCCCTTAC---AGATGT---TTCTTACATTTTTCGTTTTATTCATATAAA--TTTAACATTTTACT-------GGA-----------------------------------------------------
>SV36
----------------------------------------------------------AACTAGCATTCCTTTTCAACTTTGCTT-GTCTAA----------AGTTTCTTGTGGAATGCA--TCTTTGGGCC-ATGGCT-TAGGTGAGTGACTCTG--GCTTCTTCC-TTTTCAGGTAATGGTTTGCTCTTTAGCTTTGGAGAAAATACGTATGGTCAACTTGGGATATCATCAAAGCAATCTCCTCTTCAACCAGTGGATTTGAATCAAAAGGTAGTAACGACTGCTGCAGGCCTTGGTCATTCTCTAGCAA--TTGCACTGGATCAACCACCAAA---TGCTTGGGGAG---GAGAGAGTGGCACAA-ATGCAAGCCATTTGGAAGGACTGAATAGAAGTGTCTTCTCGTGGGGTTGGAACTCAACTTCTCAACTTGGGAGGTCA--GAAGGGGAAGGTT--CTTCTAAACCTGGGAAAATTACAGGCTTGGAAGGAGAGGATCCAGTGGCTGTTTCTGGTGGTCGTGCACATTCTATGGCTATTACTTCTAAAAGGGAACTTTGGGTGTGGGGTTGTGGAAGGAATGGGAGGCTTGGCTTAGGAAGCAACGTAGATGAACCAGAACCATATCTAGTTGAGACACTTGAAGGTTTGACAGTCCTTCAAGCTGTGTGTGGTTTTGATCATAATCTTCTCTTA--GTTGATTCAT--AATTATGTGAC-TCTACTATACCAAATCTCC---CATGATATATTGAC---ATCTTT---TTGCAACATTCATTCATT-AT-----------TGTCAAATTT-------------------------------------------------------------------
>TA17
----------------------------------------------------------------------------------------------------------------------------------------------------------------------------------------------------------------------------------------------------------------------------------TACTATCAACTGCAGCAGGCGTTGGGCATTCTCTAGCTA--TTGCAGTGGATCAAACATCAAA---TACTTTGGGAG---GAGACAACGGACTAA-ATGCAGGAATTTCTGAGGGATCGAAAAGAAGCATATTCTCTTGGGGATGGAATTCAACTTCTCAACTTGGGAGACTA--GCAGGGGTTGGTT--TATGTAGACCTGGAAGAGTTGAAGGCTTGGAAGGAGAGGATCCAGTGTTTGTTTCTGCTGGGCGTGCGCATTCTATTGCTGTTACTTCTAAAAGGGAACTTTGGGTGTGGGGTTGTGGAAGAAATGGAAGGCTTGGCTTGGGAAGCAATGCTGACGAACCTGAACCATATCCAGTTGGGGCCCTTGAAGATTTGAAAGTCCTTCAAGCTGTGTGTGGTTTTGATCACAATCTTCTCTTA--GTTGATTGAT--AACAAGACAAC-TCCAGTGTACCAAAACTTTAA--ATACCTTCCTTGC---AGTTGT---TTCTAACATTTTCTTTTT----CATTTCAA--TCCAACATTTTACT-------GAATCTACAGACTAAGACCTTTTGCGT-------------------------TTT-
>TB39
------------------------------------------------------------CTGGGATAACTTTTCAATTTTG-AT-ACTTCAATTCAGTTT-ATTTATTTTTGGAATAAAATCCAGTCTTCC-ATGGAT-AAGTTGATTTGCTTTGTAGCTTTTTCC-TTTTCAGATAATGGGTTGCTCTTTAGCTTTGGAGAAAATACATATGGCCAACTTGGGAGATTATCAAAGGGATCTCACTTGCAACCAGTTGATTTGAATCAAAAAGTGGTGTCGATTGCTGCAGGCCTGGGTCATTCTCTAGCAA--TTGCTCTGGATAAATCGTCAAA---TACTTTGGGAG---GAGAGGAGAGCATAA-ATGCAAGACATTCTCAAGGGCTGAATACAAGTGTCTTCTCTTGGGGGTGGAACTCAACTTCTCAACTTGGAAGGTTA--GAAGGGGAAAGTT-----CTCAACCTGGCAAAATTGCAGGCTTGGAAGGAGAGGAGCCAGTGGCCGTGACTGCAGGGCGTGCACATTCTATTGCTGTTACTTCTAAAAGGGAACTCTGGGTGTGGGGTTGTGGAAGGAATGGAAGGCTTGGTTTAGGAAGCAGTGTTGATGAACCCGAACCATATCCAGTTGAGGCCCTTGAAGGTTTGGCAGTCCTTCAAGCCATGTGTGGTTTTGATCATAATCTTCTCTTA--GTTGATTCAT--AATTATGCATG-TTTAGAGTACCA-----------ACATATCTTTTGT---AAACAA---TATCTGTGTTGTTTTGTA-----ATGTATA-------------------------------------------------------------------------------
>TC31
-------------------------------------------------------------------------------------------------------------------------------------------------GGTTGACACTATAGTTTGTACC-TTTGCAGATAATGGGTTGCTTTTCAGCTTTGGGGACAATATATATGGTCAACTTGGTAGATCATTACAGGGACCTCATCTACAGCCAGTGGACTTGAATCAGAAGGTAGTAGCAATTGCTGCAGGCCTTGGCCACTCTCTAGCAA--TTACTATGGATCAACTTTCCAA---TGCTCGGGTAG---GAGAGAGCGGAACAA-ATGCAAGCTATCCTGAAGAACTGAACACAGACATCTTCTCATGGGGGTGGAACTCAACTTATCAACTTGGAAGGTCA--GTAGGGGGAATTA--CTTCTGAACCTGGGAGAGTTACGGGATTGGATGGAAAGAAGCAAGTGGCTGTGTCTGGAGGCCGTGCACATTCAATTGCCATTACTTCCGAAAGGGAACTTTGGGTATGGGGTTGTGGAAGGAATGGCAGGCTTGGCTTAGGAAGTAATATTGATGAACCAGAACCATGTCTGGTAGAAAGCCTTGAAGGTTTGAGAGTTCTTCAAGCTGTATGTGGTTTTGACCATAATCTTCTCTTA--GTTGATGTAT--AGCTACAAGCT-TTTGGACCAAAAAA----------TGCATCCTTTAA---ATGAGTCAGTTTTCACATATGTTGCTTTGC-------------------------------------------------------------------------------------TT-
>TN1
------------------------------------------------------------CTGGCATTCCTTTTCAACTTTGAAT-ACTTTGATTCTGTTT-ATATTTATGTGGAATAAAATCTATTGTTCC-ACGGAT-TAGTTGAATTAATTTGTGGCTTTTGCC-TTTTCAGATAATGGGTTGCTCTTTAGCTTTGGAGAAAATACATATGGTCAACTTGGGAGAGCGTCAAAGGGATCTCAACTGCAACCAGTGGATTTGAATCAGGTGGTGGTATCGATTGCTGCAGGCTTTGGTCATTCTCTAGCAA--TTGCATTGGATAAACCGCCAAA---TACTTGGGGAG---GAGAGAAGAGCATAA-ATGCAAGCCATTCTGAAGGACTGAATAGAGGTGTCTTCTCTTGGGGGTGGAACTCAACTTCTCAACTTGGGAGGTCA--GAAGGTGAAGGTT--CTTTTCAACCTGGCAAAATTACAGGCTTGGAAGGAGAGGAACCAGTGGCTGTATCTGCTGGGCGTGCACATTCTATTGCTGTTACTTCTAAAAGGGAACTCTGGGTGTGGGGTTGTGGAAGAAATGGAAGGCTTGGCTTAGGAAGCAATGCTGATGAACCAGAACCATATCCAGTTGAGGCCCTTGAAGGTTTGGGAGTCCTTCAAGCTGTGTGTGGTTTTGATCATAATCTTCTCTTA--ATTGATTCAT--AATTACGTGCC-TCTAGAGTATCAAA---------ATATTCTCCTTAC---ATCTTT-AATTTTCACATTTCTTGATT----CACTTAAA---------------------------------------------------------------------------ATT-
>TO14
----------------------------------------------------------------------------------------------------------------------------------------------------TTACTTTGTGGATTTTTCC-TTTTCAGATAATGGGTTGCTCTTTAGCTTTGGAGAAAACACATATGGTCAACTTGGAAGATTGTCAAATGGATCCCACCTGCAATCAGTGGATTTGAATCAAAAGGTAGTATCAACTGCCGCAGGCGTTGGGCACTCTCTAGCAA--TTACAGTGGATAAACCATCAAA---TACTTCGGGAG---GAGACAACAGACTAA-ATGCATGCATTTCTGAGGGATTGAATAGAAGCATATTCTCTTGGGGATGGAATTCAACTTCTCAACTTGGGAGATCA--GCAGGGAAAGGTT--TATCTAGACCTGGTAAAGTTGAAGGCTTGGAAGGAGAGGAGCCAGTGTCTGTGTCTGCTGGGCGCGCACATTCTATTGTTATTACTTCTAAAAGGGAACTTTGGGTGTGGGGTTGTGGAAGAAATGGAAGGCTTGGCTTGGGAAGCAATGCTGATGAACCTGAACCATATCCAGTTGAGGCCCTTGAAGGTTTGAGAGTCCTTCAAGCTGTGTGTGGATTTGATCATAATCTTCTCTTA--CTTGATTGAT--AATAACACAAC-TCCAGAGTACCAAAAATTAAA--ATATCTTCCTTAC---AGATGT---TTCTAACATTTTTT------------TAAA--TTCAACATTTTACT-------GGGCCTATGAATTAATACCTTTTGTAT-------------------------TTT-
>TPL03
TTCAATCTTGTAGTTTCTT-TGATCACTTGTCTTTTTGTTATGGATTACAAAATGC--AACTGACATTCCTTTTCAACTTTGCAT-AGCTGAATTAAG----TTTTTTTAAGAGGAACAACTTTATTGGGCCTATGGCT-TAGTTGAGTGATTTTGT-GG-TTTTAT-ATTTCAGATAATGGTTTGCTCTTGAGCTTTGGAGAAAATACATATGGTCAACTTGGGAGATCGTCAAGGGAATCTCACTTTCAACCAGTGGATTTGAATCAAAAAGTGGTGTCAGTAGCTGCAGGCCTTGGACATTCTCTAGCAA--TTGCACTGGAACAACCACCAAA---TACTTGGGAAGGTTGTGAGATCAGCACAA-ATGGAAGCCATGATGAGAAGGTGAATAGAAGTGTCTTCTCTTGGGGGTGGAACTCAACCTCTCAACTTGGAAGGGCA--GAAGGCGAAGGCT--ATTCTGAGCCTGGAAAAATTATGGGCTTTGAAGGAGAGAGTCCACTAGCTGTGTCTGGTGGGCGTGCACATTCTATTGCTATTACGTCTAAAAGGGAGCTTTGGGTATGGGGTTGTGGAAGGAATGGAAGGCTTGGCTTGGGGAGCAACCTTGATGAACCAGAACCATGTCTAGTCGATACTGTTGAGGGTTTGAGAGTTCTCCAAGCTGTGTGTGGTTTTGATCATAGTCTTCTCTTA--GTTGATTCAT--AATTACATGCC-TTTGGAAAACCAAAGACCAAT---TAGC-----------AAGTGG---TATTAGAATACTTTCTTTTAG----AAAAA--TGCAAGATTTGTTTTGAT---TGATCCATATGGTTAAATTCCATG-----ATTTTTTTATAATTAATTTAATGTTT-
>WN5
-------------------------------------------------------------TGGCGTTCCTTCTCAACCTTGAATAACCAAAATTCAATTTGTATTTTTTATGGAATAAAATATATTGGGCT-ATAGCT-TAGTATAGTGACCCTGTGGCTTTTGCA-TTTTCAGATAATGGTTTGCTCCTTAACTTTGGAGAAAATACCTATGGTCAACTCGGGAGATCATCAAAAGGTTCTCATTTACAGCCAGTGAACTTGAATTCAAAGGTGGTATCAATTGCTGCAGGCCTTGGCCACTCTCTAGGAA--TTGCACTGGATCAACCACCAAA---TCCTTGTGGAC---AAGAGAGCAGCACAA-GTGAAAGCTATGCCAAGGAATTGAATAGAAGTGTTTTCTCGTGGGGGTGGAACTCATTTTCTCAACTTGGGAGGCCA--GAAGGAGAAGGCT--TCTGTAAGCCTGGCAAAATTATGGGACTGGAAGGAGAGAATCCAGTGGCTGTGTCTGGTGGGCGTGCACATTCTATTGCTATTACATCTAAGAGGGAACTTTGGGTGTGGGGTTGTGGAAGAAATGGAAGGCTCGGTTTGGGAAGCAATGTTGATGAACCAGAACCATATCCAGTGGAGACCCTTGAAGGTTTGAGCATCCTTCAAGCTGTGTGTGGTTTTGATCATAATCTTCTCTTA--ACTGATTCAT--AATTATGTGCC-TCTATGGTACCAGAAGATC---------CTTTGTTC---GAGTGT---TCTTCAAGTTGTGTGTGGTTTTGATCATAA--TTCTTTGTATTTCATAATTATGTGCCTCTAGAGAAAAATCCTACCTTGCTTCTCACAGATGTTAAATTTGTT-----
>WS10
-----------------------------------------------------------------------------------------------------------------------AAACCATTGTTCC-ATGGAT-TAGTTAAGTTACTTTGTGTATTTTTCT-TTTTCAGGTAATGGGTTGCTCTGTAGCTTTGGAGAAAATACGTATGGTCAACTTGGAAGATTGTCAAATGGATCTCACCTAGAACCAGTGGATTTGAATCAAAAGGTAGTATCTACTGCTGCAGGCGTTGGGCACTCTCTAGCAA--TTGCAGTGGATCAACTATCAGA---TACTTTG---G---GAGACAATAGACTAG-ATGCGTGCATTTCTGAGGGATTGAATAGAAGGATTTTCTCCTGGGGATGGAATTCAACTTCTCAACTTGGGAGATCA--GAAGGTGAAGGTT--TATTTAGACCTGGTAGAGTTGAAGGCTTGGAAGGAGAGGAGCCAGTGTCTGTATCTGCTGGGCGTGCTCATTCTATTGCTATTACTTCTAAAAGGGAACTTTGGGTGTGGGGTTGTGGAAGAAATGGGAGGCTTGGCTTGGGAAGCAATGTTGATGAACCTGACCCATATCCAGTTGAGGCACTTGAAGGTTTGAAAGTCCTTCAGGCCGTTTGTGGTTTTGATCATAATCTAATCTTA--GTTGATTGAT--AACAATATAA-------------------------------TTCTTAC---ATATGT---TTCTAATATTTTTTTTTT----CATTTAAA-------------------------------------------------------------------------------
>WW11
------------------------------------------------------------------------------------------------------------------------------------------------------------------TTTCT-TTTTCAGGTAATGGGTTGCTCTGTAGCTTTGGAGAAAATACGTATGGTCAACTTGGAAGATTGTCAAATGGATCTCACCTAGAACCAGTGGATTTGAATCAAAAGGTAGTATCTACTGCTGCAGGCGTTGGGCACTCTCTAGCAA--TTGCAGTGGATCAACTATCAGA---TACTTTG---G---GAGACAATAGACTAG-ATGCGTGCATTTCTGAGGGATTGAATAGAAGGATTTTCTCCTGGGGATGGAATTCAACTTCTCAACTTGGGAGATCA--GAAGGTGAAGGTT--TATTTAGACCTGGTAGAGTTGAAGGCTTGGAAGGAGAGGAGCCAGTGTCTGTATCTGCTGGGCGTGCTCATTCTATTGCTATTACTTCTAAAAGGGAACTTTGGGTGTGGGGTTGTGGAAGAAATGGGAGGCTTGGCTTGGGAAGCAATGTTGATGAACCTGACCCATATCCAGTTGAGGCACTTGAAGGTTTGAAAGTCCTTCAGGCCGTTTGTGGTTTTGATCATAATCTAATCTTA--GTTGATTGAT--AACAATATAA-------------------------------TTCTTAC---ATATGT---TTCTAATATTTTTTTTTT-------------------------------------------------------------------------------------------
