# Supplementary material for: Development of a Target Enrichment Probe Set for Conifer (REMcon)
Source: Biology (Basel). 2024 May 22;13(6):361. doi: 10.3390/biology13060361 (PMC11200496; doi:10.3390/biology13060361)
Supplement: Supplementary file 1 [file biology-13-00361-s001.zip › biology-2960267-supplementary/Sup data/MO_orthlogs_alignments/Thupl29378475s0002_2.ortho.selected_stripped.aln.fasta]

>AA3
--------------------------------------------------------------AAAGACAACACAGCAATTGACATCTGGAA-----AAACCCCACGCCGGGTTGCAATGTATTGTACAGGGGGAATCAGATGCGAG-AAAGCTACTAGTTTTGTCATGAGC--AAGGGATTTGATG--AAGGTATATCATCTAGAGGGAGGAATTCT--CAAGTATTTGGAAGAAGTTCCACCATCAGAGAGCCTGTGGCAAGGTGAA-TGCTTCGTCTTTGACAAAAGAGTTTCAGTTGAACATGGACTGAAACAAGGAACATATAAGCTTTGCTATGCCTGTAAGGAACCAGTAAGTGATATGGATATCCGCTCACCAGAGTGGGAGGAGGGAGTTTCATGTCCTCATTGCTATCATACAAAGTCAGAAGAAGAGAAGGCAAGGGCTAGAGCTAGGCAACGACAATTTGAGATGTGGGGTGTTGTGGGAGGACCTGATAAAGGCGTGCCTCTTAGAAAGAGGGGCAAAGAGCAGAAAAGAGGTCCATTCC--GTCACTATAG---TTAAATGCGGGAAA-GT-AGTTG-------------------------------------
>AA60
GGCATTGCGAAGATGCTCGATGTAAGGAATTCTTATGAGATTCGGATAGGAAATTTTAAAGAACAGGAAAATCAACAATCATTATCTGGAG-----AAACCCCACCCTGACTCACAATGTATTGTACGGGGGGAAATAGATGTGAGAAAAGCTACAAGTTTTGTCACAAGT--AAACGATTTGAAG---AGGTGTACCATTTGGAGGGAGGAATTCTAAAAAATATTTGGAAGAAATTTCCCCATCTGAGAGCCTTTGGGAAGGTGAA-TGCTTTGTCTTTGACAAACAAGTTTCAGTTGATAATGGACTAAAGCAAGGAATGTACAAACTTTGTTATGCCTGCAAGGAACCAGTAAATGACCTGGATATGCAGTTAGCTGAGTGGGAGTATGGAGTTTCTTGTCCTCATTTCTGTAATACAAAATCTGAAGAAGAGAAGGCAAGGGCAAGAGCTAGGCAAGAACAATTTCAGAGGTGGAGTGTTATTGGAGGTCCTGATAGGGGTGTGCCTCGTAAT----------AAGAAGAAATAGGATGCCCATTT---GTTACTGTAG---GTTCATTAAGGAAGTTC-TATTGGAG----------------------------------
>AAR4
--------------------------------------------------------------AAAGACAACGCAGCAATTGACATCTGGAA-----AAACCCCACGCCGGGTTGCAATGTATTGTACAGGGGGAATCAGATGCGAG-AAAGCTACTAGTTTTGTCATGAGC--AAGGGATTTGATG--AAGGTATATCATCTAGAGGGAGGAATTCT--CAAGTATTTGGAAGAAGTTCCACCATCAGAGAGCCTGTGGCAAGGTGAA-TGCTTTGTCTTTGACAAAAGAGTTTCAGTTGAACATGGACTGAAACAAGGAACATATAAGCTTTGCTATGCCTGTAAGGAACCAGTAAGTGATATGGATATCCGCTCACCAGAGTGGGAGGAGGGAGTTTCATGTCCTCATTGCTATCATACAAAGTCAGAAGAAGAGAAGGCAAGGGCTAGAGCTAGGCAACGACAATTTGAGATGTGGGGTGTTGTGGGAGGACCTGATAAAGGCGTGCCTCTTAGAAAGAGGGGCAAAGAGCAGAAAAGAGGTCCATTCC--GTCACTATAG---TTAAATGCGGGAAA-GT-AGTTG-------------------------------------
>AF1
AATGTCACGATTGTAGTAGATGTGAGGAATTCATACGAGACTCGAATAGGGAGGTTTA-AAGAAAGGCAAAGCAGCAATCGGTGTCCCAAA-----AAAACCCATGTCGGATTGCAATGTACTGTACAGGGGGTATCAGATGTGAG-AAAGCTAGTAGTTTTGTCATGAGC--AAGGGATTTCAAG--AAGGTATATCATCTGAAGGGGGGGATTCT--TAAGTATTTGGAAGAAGTGCCACCATCAGAGAGCCTTTGGGAAGGTGAA-TGCTTTGTTTTTGACAAAAGAGTTTCAGTTGAACATGGGCTGAAGCAAGGAACATATAAACTTTGCTATGCCTGCAAGGAGCCTGTAAATGATGTTGATATCCAGTCACCTGAGTGGGAGGATGGAGTTTCTTGTCCTCATTGCTATCATACAAAGTCAGAAGAAGAGAAGGCAAGGGCTAGAGCTAGGCAAAGGCAATATCAGATGTGGGGCGTTGTGGGAGGACCTGACAAGGGTGTACGCCCAAGTCAGAGGAGCAGAGAGCATAGAAGAGGCCCCTTCC--GTCATTATAG---GTGAATGGGACAAA-GT-AATTGGAG----------------------------------
>AG2
AATGTCACGATTGTAGTAGATGTGAGGAATTCATACGAGACTCGAATAGGGAGGTTTA-AAGAAAGGCAAAGCAGCAATCGGTGTCCCAAA-----AAAACCCATGTCGGATTGCAATGTACTGTACAGGGGGTATCAGATGTGAG-AAAGCTAGTAGTTTTGTCATGAGC--AAGGGATTTCAAG--AAGGTATATCATCTGAAGGGGGGGATTCT--TAAGTATTTGGAAGAAGTGCCACCATCAGAGAGCCTTTGGGAAGGTGAA-TGCTTTGTTTTTGACAAAAGAGTTTCAGTTGAACATGGGCTGAAGCAAGGAACATATAAACTTTGCTATGCCTGCAAGGAGCCTGTAAATGATGTTGATATCCAGTCACCTGAGTGGGAGGATGGAGTTTCTTGTCCTCATTGCTATCATACAAAGTCAGAAGAAGAGAAGGCAAGGGCTAGAGCTAGGCAAAGGCAATATCAGATGTGGGGCGTTGTGGGAGGACCTGACAAGGGTGTACGCCCAAGTCAGAGGAGCAGAGAGCATAGAAGAGGCCCCTTCC--GTCATTATAG---GTGAATGGGACAAA-GT-AATTGGAG----------------------------------
>AME1
---------------------------------------------------------------AAGGCAACACAGCAATTGGCATCTGGAA-----AGACCCCACGCCGGGTTGCAATGTATTGTACAGGGGGAATCAGATGCGAG-AAAGCTACTAGTTTTGTCATGAGC--AAGGGATTTGATG--AAGGTATATCATCTAGAGGGAGGAATTCT--CAAGTATTTGGAAGAAGTTCCACCATCAGAGAGCCTGTGGGAAGGTGAA-TGCTTTGTCTTTGACAAAAGAGTTTCAGTTGAACATGGACTGAAACAAGGAACATATAAGCTTTGCTATGCCTGTAAGGAACCAGTAAGTGATACAGATATCTGCTCACCAGAGTGGGAGGAGGGAGTTTCATGTCCTCATTGCTATCATACAAAGTCAGAAGAAGAGAAGGCAAGGGCTAGAGCTAGGCAACGACAATTTGAGATGTGGGGTGTTGTGGGAGGTCCTGATAAAGGTGTGCCTCTTAGAAAGAAGGGCAAAGAGCAGAAAAGAGGTCCATTCC--GTCACTATAG---TTAAATATGGGAAA-GT-AGTTG-------------------------------------
>APA47
--------------------------------------------------------------AAAGGCAAAGCAGCAATCGGTGTCCCAAA-----AAACCCCATGTCGGATTGCAATGTACTGTACAGGGGGTATCAGATGTGAG-AAAGCTACTAGTTTTGTCATGAGC--AAGGGATTTGAAG--AAGGTATATCATCTGAAGGGGGGGATTCT--TAAGTATTTGGAAGAAGTCCCACCATCAGAGAGCCTTTGGGAAGGTGAA-TGCTTTGTTTTTGACAAAAGAGTTTCAGTTGAACATGGGCTGAAGCAAGGAACATATAAACTTTGCTATGCCTGCAAGGAGCCTGTAAATGATGTGGACATCCAGTCACCTGAGTGGGAGGATGGAGTTTCTTGTCCTCATTGCTATTATACAAAGTCAGAAGAAGAGAAGGCAAGGGCTAGAGCTAGGCAAAGGCAATATCAGATGTGGGGTGTTGTGGGAGGACCTGATAAAGGTGTGCGCCCAAGTCAGAGGAGCAGAGAGCAGAGAAGAGGCCCTTTCC--GTCATTATAG---GTGAATGGAGCAAA-GT-AATTGGAG----------------------------------
>AR2
-----------------------------------------------------------------------------------------------------------------------------------------------------------------------------------------------------------GAGGGAGGAATTCT--AAATTATTTGGAAGAAGTTCCACCATCAGAGAGCTTGTGGGAAGGTGAA-TGCTTTGTCTTTGACAAAAGAGTTTCAGTTGAACATGGACTGAAACAAGGAACATATAAGCTTTGCTATGCCTGTAAGGAACCAGTAAGTGATACAGATATCTGCTCACCAGAGTGGGAGGAGGGAGTTTCATGTCCTCATTGCTATCTTACAAAGTCTGAAGAAGAGAAGGCAAGGGCTAGAGCTAGGCAATGACAATTAGAGATGTGGGGTGTTGTGGGAGGACCTGATAA-----------------AGAGGGGCAAAGAGCAGAAAAAAGGTCTATTCC--GTCACTATAG---TTAAATGTGGGAAA-GT-AGTTG-------------------------------------
>AS57
------------------------------------------------------------GAACAGGCAAATCAACAATTGGTATCTGGAA-----AAAGCCCACACCGACTTGCAATGTACTGTACAGGGGGAATCAGATGTGAG-AAAGCTACGAGTTTTGTCATGAGC--AAAGGATTTGAAG--AAGGTGTACCATTTGGAGGGAGGAATTCT--CAAGTATTTGGAAGAGGTTCCACCATCTGAGAGCCTTTGGGAGGGTGAA-TGCTTTGTCTTTGACAAACGAGTTTCAGTTGAACATGGACTGAAACAAGGAACATATAAACTTTGCTATGCCTGCAAGGAACCAGTAAGTGATATGGATATGCAGTCAGCTGAGTGGGAGTATGGAGTTTCTTGTCCTTATTGCTACCATTCAAAATCAGAAGAAGAAAAGGCAAGGGCAAGAGCTAGGCAACAACAATTTGAGATGTGGGGTGTTGTTGGAGGACCTGATAGGGGTGTGCCTCCTGGT----------AAGAATAAATAGGATGCCCATTTC--GTTGCTGTAA---ATTTAGTGAGGAAGTAT-AATTGGAG----------------------------------
>CB35
GAAGACATAGT--------------------------------------GGTCACTTTGGGAAAAGGAAAAGCAACAAATGAATTTTGGAAAGGACAAATCCCACGCCGTGTTGCAATGTACTGCACAGGGGGAATCAGATGTGAG-AAAGCGACTAGTTTTCTCATGAGC--AAGGGCTTTGAAG--AAGGTTTATCATCTAGAGGGAGGAATTTT--GAAGTACTTGGCAGAAGTTCCCCCGTCAGAGAGCTTTTGGGAAGGTGAA-TGCTTTGTATTTGACAAAAGAGTTTCAGTTGAACATGGACTGAAGCAAGGAACATATAAACTTTGCTATGCCTGTAAGGAACCTGTTAATGATGCTGATATATTGTCAGCAGAGTGGGAATATGGAATTTCTTGTCCTCATTGCTACAATGCAAAGTCGGAAGAAGAGAAGGCAAGAGCAAGAGCTAGGCAACGACAATTTGAGATGTGGGGTGTTGTGGGAGGACCTGATAAGGGTGTCCCTCCTAGTCAACAGGGAAAAAAGCCAAAAAGTGGCCCATTCC--GTCACTCTAA---TTTTAATGTTGCAA-AT-------------------------------------------
>CD18
----GTGCGATGGTAGTTGATGTAAGGAATTCTTATGAGATTCG----------------AAACAGGCAAGTCGACAATTGTTATCTGGAA-----AAAGCCCACAACGACTCGCAATGTACTGTACAGGGGGTATCAGATGTGAG-AAAGCTACGAGTTTTGTTATGAGT--AAAGGATTTGAAG--AAGGTGTACCATTTGGAGGGAGGAATTCT--CAAGTATTTGGAAGAAGTCCCACCATCTGAGAGCCTTTGGGAGGGTGAA-TGCTTTGTCTTTGACAAACGAGTTTCAGTTGAACATGGGCTGAAGCAAGGAACATATAAACTTTGCTATGCCTGCAAGGAACCAGTAAGTGATATGGATATGCAGTCAGCTGAGTGGGAGTATGGAGTTTCTTGTCCGCATTGCTACAATACAAAATCAGAAGAAGAAAAGGCAAGGGCAAGAGCTAGGCAAAAACAATTTGAGATGTCGGGTGTTATTGGAGGACTTGATAGGGGTGTGCCTCCTAGT----------AATAACAAATAGGATGCTTATTTC--GTTGCTTTAA---GTTCAGCGAGGAAGCGT-GATTGGAG----------------------------------
>CDE34
GAAGACATAGT--------------------------------------GGTCACTTTGGGAAAAGGAAAAGCAACAAATGAATTTTGGAAAGGACAAATCCCACGCCGTGTTGCAATGTACTGCACAGGGGGAATCAGATGTGAG-AAAGCAACTAGTTTTCTCATGAGC--AAGGGCTTTGAAG--AAGGTTTATCATCTAGAGGGAGGAATTTT--GAAGTACTTGGCAGAAGTTCCCCCGTCAGAGAGCTTTTGGGAAGGTGAA-TGCTTTGTATTTGACAAAAGAGTTTCAGTTGAACATGGACTGAAGCAAGGAACATATAAACTTTGCTATGCCTGTAAGGAACCTGTTAATGATGCTGATATATTGTCAGCAGAGTGGGAATATGGAATTTCTTGTCCTCATTGCTACAATGCAAAGTCGGAAGAAGAGAAGGCAAGAGCAAGAGCTAGGCAACGACAATTTGAGATGTGGGGTGTTGTGGGAGGACCTGATAAGGGTGTCCCTCCTAGTCAACAGGGAAAAAAGCCAAAAAGTGGCCCATTCC--GTCACTCTAA---TTTTAATGTTGCAA-AT-------------------------------------------
>CF38
------------------------------------------------------------GAACAGGGAAAGCAACAATTGGTATCTGGAA-----AGATCCCACTGCGACTTGCAATGTACTGTACGGGGGGAATCAGATGTGAG-AAAGCTACTAGTTTTCTTATGAGC--AAGGGCTTTGAAG--AAGGTATATCATCTAGAGGGAGGAATTCT--CAAGTATGTGGAAGAAGTTCCACCATCAGAGAGCCTTTGGGAAGGTGAG-TGCTTTGTCTTTGACAAAAGAGTTTCAGTTGAACATGGACTGAAGCAAGGAACATACAAGCTTTGCTATGCCTGTAAGGAACCAGTAAGTGATGTAGATATGCAGTCAGCTGAGTGGGAGTATGGAGTTTCTTGTCCTCGTTGCTGCTATTCAAAATCAGAAGAAGAGAAGGCAAGGGCAAGAGCTAGGCAACGGCAATTTGATATCTGGGGTGTTGTTGGAGGACCTGATAAGGGCATGCGTTGTAGTCAGAGGGACAGAGAGCAGATAAGAGGTCAATTTC--GTCGCTGTGA---GTTCAATGAGGAAATGT-AATTAGAG----------------------------------
>CH19
----GTGCGATGGTAGTTGATGTAAGGAATTCTTATGAGATTCG--------------AAGAACAGGCAAGTCGACAATTGTTATCTGGAA-----AAAGCCCACAACGACTCGCAATGTACTGTACAGGGGGTATCAGATGTGAG-AAAGCTACAAGTTTTGTTATGAGT--AAAGGATTTGAAG--AAGGTGTACCATTTGGAGGGAGGAATTCT--CAAGTATTTGGAAGAAGTCCCATCATCTGAGAGCCTTTGGGAGGGTGAA-TGCTTTGTCTTTGACAAACGAGTTTCAGTTGAACATGGGCTGAAGCAAGGAACATATAAACTTTGCTACGCCTGCAAGGAACCAGTAAGTGATATGGATATGCAGTCAGCTGAGTGGGAGTATGGAGTTTCTTGTCCGCATTGCTACAATACAAAATCAGAAGAAGAAAAGGCAAGGGCAAGAGCTAGGCAAAAACAATTTGAGATGTGGGGTGTTATTGGAGGACTTGATAGGGGTGTGCCTCCTAGT----------AACAACAAATAGGATGCCTATTTC--GTTGCTTTAA---GTTCAGCGAGGAAGCGT-GATTGGAG----------------------------------
>CHA37
------------------GATGTAAGGAATTCTTATGAGATTC----------------GGAACAGGGAAAGCAACAATTGGTATCTGGAA-----AGATCCCACTGCGACTTGCAATGTACTGTACGGGGGGAATCAGATGTGAG-AAAGCTACTAGTTTTCTTATGAGC--AAGGGCTTTGAAG--AAGGTATATCATCTAGAGGGAGGAATTCT--CAAGTATTTGGAAGAAGTTCCACCATCAGAGAGCCTTTGGGAAGGTGAG-TGCTTTGTCTTTGACAAAAGAGTTTCAGTTGAACATGGACTGAAGCAAGGAACATACAAGCTTTGCTATGCCTGTAAGGAACCAGTAAGTGATGTAGATATGCAGTCAGCTGAGTGGGAGTATGGAGTTTCTTGTCCTCGTTGCTGCTATTCAAAATCAGAAGAAGAGAAGGCAAGGGCAAGAGCTAGGCAACGGCAATTTGATATCTGGGGTGTTGTTGGAGGACCTGATAAGGGCATGCGTTGTAGTCAGAGGGACAGAGAGCAGATAAGAGGTCAATTTC--GTCGCTGTGA---GTTCAATGAGGAAATGT-AATTAGAG--ATGTTAGAAATGTCTTGTATGGGATTTAAATT
>CJ24
AATGTTGCGATGGTAGTTGATGTAAGGAATTCTTA-------------------------GAACAGGCAAATCAACAATTGTTATCTGGAA-----AAATCCCACACCGAGTCGCAATGTACTGTACAGGGGGGATCAGATGTGAG-AAAGCTACGAGTTTTGTTATGAGT--AAAGGATTTGAAG--AAGGTGTACCATTTGGAGGGAGGAATTCT--GAAGTATTTAGAAGAAGTTCCACAATCTGAGAGCCTTTGGGAGGGTGAA-TGCTTTGTCTTCGACAAACGAGTTTCAGTTGAACATGGACTGAAGCAAGGAACATATAAACTTTGCTATGCCTGCAAGGAACCAGTAAGTGATATGGATATGCAGTCAACTGAGTGGGAGTATGGAGTTTCTTGTCCTCATTGCTACAATACAAAATCAGAAGAAGAGAAGGCAAGGGCAAGAGCTAGGCAACAACAATTTGAGATGTGGGGTGTTATTGGAGGACCTGATAGGGGTGTGCCTCCTAGT----------AAGAACAAATAGGATGCCCATTTC----------AA---GTTCAGTGAGGAA-----------------------------------------------
>CK7
AATGTTGCGATGGTAGTTGATGTAAGGAATTCTTATG-----------------------GAACAGGCAAATCAACAATTGTTATCTGGAC-----AAATCCCACGCCGACTTGCAATGTACTGTACAGGGGGAATCAGATGTGAG-AAAGCTACGAGTTTTGTTATGAGC--AAGGGATTTGAAG--AAGGTATACCATTTGGAGGGAGGAATTCT--CAAGTATTTGGAAGAAGTTCCACCATCTGAGAGCCTTTGGGAGGGTGAA-TGCTTTGTCTTTGACAAACGAGTTTCAGTTGAACATGGACTGAAGCAAGGAACATATAAGCTTTGCTATGCCTGCAAGGAACCAGTAAATGATTTGGATATACAGTCAGCCGAGTGGGAGTATGGAGTTTCTTGTCCTCATTGCTACCATACAAAATCAGAAGAAGAGAAGGCAAGGGCACGAGCTAGGCAACAACAATTTGAGATGTGGGGTGTTATTGGAGGACCTGATAAGGGTGTGCCTCCTACT----------AAGAACAAATAGGATGCCCATTTC--GTTGCTGTAA---ATTCAGTGAGGGAGTGT-AATTGGAG----------------------------------
>CL6
AATGTTGCGATGGTAGTTGATGTAAGGAATTCTTATGAGATTCG--------------AAGAACAGGCAAATCAACAATTGTTATCTGGAC-----AAATCCCACGCCGACTTGCAATGTACTGTACAGGGGGAATCAGATGTGAG-AAAGCTACGAGTTTTGTTATGAGC--AAGGGATTTGAAG--AAGGTATACCATTTGGAGGGAGGAATTCT--CAAGTATTTGGAAGAAGTTCCACCATCTGAGAGCCTTTGGGAGGGTGAA-TGCTTTGTCTTTGACAAACGAGTTTCAGTTGAACATGGACTGAAGCAAGGAACATATAAGCTTTGCTATGCCTGCAAGGAACCAGTAAATGATTTGGATATACAGTCAGCCGAGTGGGAGTATGGAGTTTCTTGTCCTCATTGCTACCATACAAAATCAGAAGAAGAGAAGGCAAGGGCACGAGCTAGGCAACAACAATTTGAGATGTGGGGTGTTATTGGAGGACCTGATAAGGGTGTGCCTCCTACT----------AAGAACAAATAGGATGCCCATTTC--GTTGCTGTAA---ATTCAGTGAGGGAGTGT-AATTGGAG----------------------------------
>CM9
------------------GATGTAAGGAATTCTTATGAGATTCG--------------AAGAACAGGCAAATCAACAATCATTATCTGGAG-----AAACCCCACACCGACTCGCAATGTATTGTACGGGGGGAATTAGATGTGAG-AAAGCTACGAGTTTTGTTATGAGT--AAAGGATTTGAAG--AAGGTGTACCATTTGGAGGGAGGAATTCT--CAAATATTTGGAAGAAATTCCCCCATCTGAGAGCCTTTGGGAAGGTGAA-TGCTTTGTCTTTGACAAACGAGTTTCAGTTGAACATGGACTGAAGCAAGGAACGTACAAACTTTGCTATGCCTGCAAGGAACCGGTAAGTGACATGGATATGCAGTCAGCTGAGTGGGAGTATGGAGTTTCTTGTCCTCATTGCTATAATACAAAATCTGAAGAAGAGAAGGCAAGGGCAAGAGCCAGGCAAGAACAATTTGAGAGGTGGGGTGTTATTGGAGGTCCTGATAGGGGTGTGCCTCCTAAT----------AAGAAGAAATAGGATGCCCATTT---GTTACTGTAG---GTTCATTAAGGAAGTTC-TATTGGA-----------------------------------
>CO8
------------------------------------------------------------GAACAGGAAAATCAACTATCATTATCTGGAA-----AAACCCCACACCGACTCGCAATGTATTGTACGGGGGGAATTAGATGTGAG-AAAGCTACAAGTTTTGTTATGAGT--AAAGGATTTGAAG--AAGGTGTACCATTTGGAGGGAGGAATTCT--CAAATATTTGGAAGAAATTCCCCCATCCGAGAGCCTTTGGGAAGGTGAA-TGCTTCGTCTTTGACAAACGAGTTTCAGTTGAACATGGACTGAAGCAAGGAACGTATAAACTTTGCTATGCCTGCAAGGAACCGGTTAGTGACATGGATATGCAGTCAGCTGAGTGGGAGTATGGAGTTTCTTGTCCTCATTGCTATAATACAAAATCTGAAGAAGAGAAGGCAAGGGCAAGAGCCAGGCAAGAACAATTTGAGAGGTGGGGTGTTATTGGAGGACCTGATAGGGGCGTGCCTCCTAAT----------AAGAAGAAATAGGATGCCCATTT---GTTACTGTAG---GTTCATTAAGGAAGTTC-TATTGGAG----------------------------------
>CP161
------------------------------------------------------------GAACAGGCAAACCGACAATTGTTATCTGGAA-----AAATCCCACAGCGTCTTGCAATGTACTGTACAGGGGGTATCAGATGTGAG-AAAGCTACAAGCTTTGTTATGAGT--AAAGGATTTGAAG--AAGGTGTACCATTTGGAGGGAGGAATTCT--CAAGTATTTGGAAGAAGTTCCACCATCTGAGAGCCTTTGGGAGGGTGAA-TGCTTTGTCTTTGACAAACGAGTGTCAGTTGAACATGGGTTGAAGCAAGGAACATATAAACTTTGCTATGCTTGCAAGGAACCAGTAAGTGATATGGACATGCAGTCAGCTGAGTGGGAGTATGGAGTTTCTTGTCCGCATTGCTACAATACAAAATCAGAAGAAGAGAAGGCAAGGGCAAGAGCTAGGCAACAACAATTTGAAATGTGGGGTGTTGTTGGAGGGCCTGATAGGGGTGTGCCTCCTAGC----------AAGATCAAATAGGATGCCCATTTC--GTTACTGTAA---GCTCAGTGAGGAG-TGT-TATTGGAG----------------------------------
>CR44
--------------------------------------------------------------------------------------------------------------------------------------------------------------TTTTCTAGTCCCTTAAGGAGCTCATGAA--TCAGTGTATTACCTAGGAGGAGTAATTCT--GAAGTATTTGGAAGAAGCTCCACCATCAGAGAGCTTATGGGAAACTGAACTATTTTGTCTTTGAC--AAGGATTCTGGTCGAGCATGGACTGAAGCAGGGAACATA-AAACTTTGCTATGCCTGTAAGGAACCTCTTAATGATGCTGATATAGAGTCACCTGAATGTGGGGATGGTGATCTT--GCAACACTGTTACTATGCAAAGTCAAGTGAATATGGCA------------------------------------------------------------------------------------------------------------------------------------------------------------------------------------------
>CT15
------------------------------------------------------------GAACAGGCAAACCGACAATTGTTATCTGGAA-----AAATCCCACAGCGTCTTGCAATGTACTGTACAGGGGGCATCAGATGTGAG-AAAGCTACAAGCTTTGTTATGAGT--AAAGGATTTGAAG--AAGGTGTACCATTTGGAGGGAGGGATTCT--CAAGTATTTGGAAGAAGTTCCACCATCTGAGAGCCTTTGGGAGGGTGAA-TGCTTTGTCTTTGACAAACGAGTTTCAGTTGAACATGGGTTGAAGCAAGGGACATATAAACTTTGCTATGCCTGCAAGGAACCAGTAACTGATATGGACATGCAGTCAGCTGAGTGGGAGTATGGAGTTTCTTGTCCGCATTGCTACAATACAAAATCAGAAGAAGAGAAGGCAAGGGCAAGAGCTAGGCAACAACAATTTGAAATGTGGGGTGTTCTTGGAGGACCTGATAGGGGTGTGCCTCCTAGC----------AAGATCAAATAGGATGCCCATTTC--GTTACTGTAA---GCTCAGTGAGGAG-TGT-TATTGGAG----------------------------------
>DA12
------------------GATGTAAGGAATTCTTATGAGATT------------------GAACAGGCAAATCAACAATCATTATCGGGGA-----AAACCCCACACCGACTCGCAATGTATTGTACAGGGGGGATTAGATGTGAG-AAAGCTACGAGTTTTGTTATGAGT--AAGGGATTTGAAG--AAGGTGTACCATTTGGAGGGAGGAATTCT--CAAGTATTTGGAAGAAATTCCACCATCTGAGAGCCTTTGGGAAGGTGAA-TGCTTTGTCTTTGACAAACGAGTTTCAGTTGAACATGGACTGAAGCAAGGAACATATAAACTTTGCTATGCCTGCAAGGAACCGTTAAGTGACTTGGATATGCAGTCAGCTGAGTGGGAGTATGGAGTTTCTTGTCCTCATTGCTATAATACAAAATCTGAAGAAGAGAAGGCAAGGGCAAGAGCTAGGCAAGAACAATTTGAGAGGTGGGGTGTTATTGGAGGACCTGATAGGGGTGTGCCTCCCAAT----------AAGAAGAAATAGGATGCCCGTTT---GTTGCTGTAA---GTTCAGTGAGGAAGTTC-TATTGGAG--CTGTCTTGAATTTATTGTATCAGCCTTGGGCT
>DB53
--------------------------------------------------------------AAAGGCAAAGAAGCAATCGTTGTCCCAAA-----AAACCCCATGTCGGATTGCAATGTACTGTACAGGGGGCATCAGATGTGAG-AAAGCTACTAGTTTTGTTATGAGC--AAGGGATTTGAAG--AAGGTATATCATCTGAAGGGGGGGATTCT--TAAGTATTTGGAAGAAGTGCCACCATCACAGAGCCTTTGGGAAGGTGAA-TGCTTTGTTTTTGACAAAAGAGTTTCAGTTGAACATGGACTGAAGCAAGGAACATATAAACTTTGCTATGCCTGCAAGGAGCCTGTAAATGATGTGGATATCCAATCACCTGAGTGGGAGGATGGAATTTCTTGTCCTCATTGCTATTATACAAAGTCAGAAGAAGAGAAGGCAAGGGCTAGAGCTAGGCAAAGGCAATATCAGATGTGGGGTGTTGTGGGAGGACCTGATAAAGGTGTGCGCCAAAGTCAGAGGGGCGGCAATCAGAGAAGAGGCCCTTTCC--GTCATTATAA---GTGAATGGGGCAAA-GT-AATTGGAGG--ATCTATTATCTGGTTATAAGGGATTAGAATT
>DC1
--------------------------------------------------------------AAAGGCAAAGAAGCAATCGTTGTCCCAAA-----AAACCCCATGTCGGATTGCAATGTACTGTACAGGGGGCATCAGATGTGAG-AAAGCTACTAGTTTTGTTATGAGC--AAGGGATTTGAAG--AAGGTATATCATCTGAAGGGGGGGATTCT--TAAGTATTTGGAAGAAGTGCCACCATCACAGAGCCTTTGGGAAGGTGAA-TGCTTTGTTTTTGACAAAAGAGTTTCAGTTGAACATGGACTGAAGCAAGGAACATATAAACTTTGCTATGCCTGCAAGGAGCCTGTAAATGATGTGGATATCCAATCACCTGAGTGGGAGGATGGAATTTCTTGTCCTCATTGCTATTATACAAAGTCAGAAGAAGAGAAGGCAAGGGCTAGAGCTAGGCAAAGGCAATATCAGATGTGGGGTGTTGTGGGAGGACCTGATAAAGGTGTGCGCCAAAGTCAGAGGGGCGGCAATCAGAGAAGAGGCCCTTTCC--GTCATTATAA---GTGAATGGGGCAAA-GT-AATTGGAGG--ATCTATTATCTGGTTATAAGGGATTAGAATT
>DD1
-------------------TTGCCATGTACTTTCATA----------------ATATG-TCAAAAGGCAAAGAAGCAATCAGTGTCCCAAA-----AAACCCCATGTCGGATTGCAATGTACTGTACAGGGGGTATCAGATGCGAG-AAAGCTACTAGTTTTGTTATGAGC--AAGGGATTTGAAG--AAGGTATATCATCTGAAGGGAGGAATTCT--TAAGTATTTGGAAGAAGTGCCACCATCACAGAGCCTTTGGGAAGGTGAA-TGCTTTGTTTTTGACAAAAGAGTTTCAGTTGAACATGGGCTGAAGCAAGGAACATATAAACTTTGCTATGCCTGCAAGGAGCCTGTAAATGATGTGGATATCCAATCACCTGAGTGGGAGGATGGAGTTTCTTGTCCTCATTGCTATTATACAAAGTCAGAAGAAGAGAAGGCAAGGGCTAGAGCTAGGCAAAGGCAATATCAGATGTGGGGTGTTGTGGGAGGACCTGATAAGGGTGTGCGCCCAAGTCAGAGGAGCGGAAAGCAGAGAAGAGGCCCTTTCC--GTCATTATAA---GTGAATGGGACAAA-GT-AATTGGAG----------------------------------
>DIM50
--------------------------------------------------------------AAAGGCAAAGAAGCAAGCGGTGTCCCAAA-----AAACCCCATGTCGGATTGCAATGTACTGTACAGGGGGTATCAGATGTGAG-AAAGCTACTAGTTTTGTTATGAGC--AAGGGATTTGAAG--AAGGTATATCATCTGAAGGGAGGAATTCT--TAAGTATTTGGAAGAAGTGCCACCATCACAGAGCCTTTGGGAAGGTGAA-TGCTTTGTTTTTGACAAAAGAGTTTCAGTTGAACATGGGCTGAAGCAAGGAACATATAAACTTTGCTATGCCTGCAAGGAGCCTGTAAATGATGTGGATATCCAATCACCTGAGTGGGAGGATGGAGTTTCTTGTCCTCATTGCTATTATACAAAGTCAGAAGAAGAGAAGGCAAGGGCTAGAGCTAGGCAAAGGCAATATCAGATGTGGGGTGTTGTGGGAGGACCTGATAAGGGTGTGCGCCCAAGTCAGAGGAGCGGAAAGCAGAGAAGAGGCCCTTTCC--GTCATTATAA---GTGAATGGGACAAA-GT-AATTGGAGG--ATCTATAATCTGGTTATAAGGGATTAGAGTT
>EN45
------------------------------------------------------------------------------------------------AAATCCCACAATGCATTACAATGTACTATATAGGTGGAATCAGATGTGAG-AAAGTGACAAGCTTCATGATAAGC--AAGGGTGTTGTAG---AGGTATATCATCTTAAAGGAGGAATTCT--AAAGTACTTGGAAGAAGTTCCACAATCAAAGAGCCTTTGGGAAGGTGAA-TGTTTTGTCTTTGATAAAAGAGTTTCAGTCAAACATGGGCTGAAGTAGGGAACATATAAACTTTGCTATGCTTGTAAGAAACCTATTAATGATGCTGATATATAGTCACCTGAATGGGAGGATGGCATTT-----GGATGTGTGTACAAAGGAAGTCACCAAGTAGAGAATATAGCCATGATCTCTA------------------------------------------------------------------------------------------------------TTGTGAATAATATATGGAGAAAG----------------------------------------------
>FC13
------------------GATGTAAGGAATTCTTATGAGATTCGGATAGGGAAGTTTAAGGAACAGGCAAATCAACAATCATTAACGGGGA-----AAACCCCACACCGACTTGCAATGTATTGTACAGGGGGAATTAGATGTGAG-AAAGCTACGAGTTTTGTTATGAGT--AAAGGATTTGAAG--AAGGTGTACCATTTGGAGGGAGGAATTCT--CAAGTATTTGGAAGAAATTCCACCATCTGAGAGCCTTTGGGAAGGTGAA-TGCTTTGTCTTTGACAAACGAGTTTCAGTTGAACATGGACTGAAGCAAGGAACATATAAACTTTGCTATGCCTGCAAGGAACCGTTAAGTGACTTGGATATGCAGTCAGCTGAGTGGGAGTATGGAGTTTCTTGTCCTCATTGCTATAATACAAAATCTGAAGAAGAGAAGGCAAGGGCAAGAGCTAGGCAAGAACAATTTGAGAGGTGGGGTGTTATTGGAGGACCTGATAGGGGTGTGCCTCCCAAT----------AAGAAGAAATAGGATGCCCATTT---GTTGCTGTAA---GTTCAGTGAGGAAGTTC-TATTGGAG--CTGTCTTGAATTTATTGTATCAGCCTTGGGCT
>FTS1
--------------------------------------------------------------AAAGGCAAAGAAGCAATCGGTGTCCCAAA-----AAACCCCATGTCGGATTGCAATGTACTGTACAGGGGGCATCAGATGTGAG-AAAGCTACTAGTTTTGTTATGAGC--AAGGGATTTGAAG--AAGGTATATCATCTGAAGGGGGGGATTCT--CAAGTATTTGGAAGAAGTGCCACCATCACAGAGCCTTTGGGAAGGTGAA-TGCTTTGTTTTTGACAAAAGAGTTTCAGTTGAACATGGGCTGAAGCAAGGAACATATAAACTTTGCTATGCCTGCAAGGAGCCTGTAAATGATGTGGATATCCAATCACCTGAGTGGGAGGATGGAATTTCTTGTCCTCATTGCTATTATACAAAGTCAGAAGAAGAGAAGGCAAGGGCTAGAGCTAGGCAAAGGCAATATCAGATGTGGGGTGTTGTGGGAGGACCTGATAAAGGTGTGCGCCAAAGTCAGAGGAGCGGCAATCAGAGAAGAGGCCCTTTCC--GTCATTATAA---GTGAATGGGTCAAA-GT-AATTGGAG----------------------------------
>FTS2
---------------------ACCATTTACATGAGTG----------------GAGTT-GTTAAAGGCAAAGAAGCAATCGGTGTCCCAAA-----AAACCCCATGTCGGATTGCAATGTACTGTACAGGGGGCATCAGATGTGAG-AAAGCTACTAGTTTTGTTATGAGC--AAGGGATTTGAAG--AAGGTATATCATCTGAAGGGGGGGATTCT--CAAGTATTTGGAAGAAGTGCCACCATCACAGAGCCTTTGGGAAGGTGAA-TGCTTTGTTTTTGACAAAAGAGTTTCAGTTGAACATGGGCTGAAGCAAGGAACATATAAACTTTGCTATGCCTGCAAGGAGCCTGTAAATGATGTGGATATCCAATCACCTGAGTGGGAGGATGGAATTTCTTGTCCTCATTGCTATTATACAAAGTCAGAAGAAGAGAAGGCAAGGGCTAGAGCTAGGCAAAGGCAATATCAGATGTGGGGTGTTGTGGGAGGACCTGATAAAGGTGTGCGCCAAAGTCAGAGGAGCGGCAATCAGAGAAGAGGCCCTTTCC--GTCATTATAA---GTGAATGGGTCAAA-GT-AATTGGAGG--ATCTATTATCTGGTTATAAGGGATTAGAATT
>GG1
AAAGTTGCGATGGTCGTAGATGTAAGAAATTCATATGAGACTCGAATTGGGAAATTTAATGAAAAAGGAAAACAACAAATGGCATTTGGAAAGGACAAACCCCATGCCGTGTTGCAATGTACTGCACAGGTGGTATCAGATGTGAG-AAAGCTACAAGTTTGATCATGAGC--AAGGCTTTGAAGACTAAGGTGTATCACCTGCAAGGAGGAATCTTTGGAAGTATTTGGAAGAAGTTCCACCATCAGAGAGCCTTTGGGAAGGTGAG-TGCTTTGTCTTTGATAAAAGAGTTTCAGTCGAACATGGACTGAAGCAGGGGACATATAAACTCTGCTATGCTTGTAAGAAACCTGTAAATGATGTGGATATAAAGTCACCTGAGTGGGAGTATGGGGTATCTTGTCCCCATTGCTACTATACAAAGTCAGAAGAAGAGAAGGCAAGGGCTAGAGCTAGACAGCATCAATTTGAGATGTGGGGTGTTGTGGGAGGGCCTGATAAGGGTGTGCGTCCTAGTGATAAAGGCGAAAAGCAGAAGCGCAGCCCTTTCCCGATCGCTCTAG-TTATTTATGGAGGCAA-AT-GATTTTCTTCAGCCTGCTAGTTCTTTGCTTG---TTAGACTT
>HB41
----------------------------------------------------------------AGGCAAAGCAGCAATTCGTGTCCCAAA-----AAAACCCATGTCGCATTGCAATGTACTGTACAGGGGGTATCAGATGTGAG-AAAGCTACTAGTTTTGTCATGAGC--AAGGGATTTGAAG--AAGGTATATCATCTGAAGGGGGGGATTCT--CAAGTATTTGGAAGAAGTGCCTCCATCAGAGAGCCTTTGGGAAGGTGAA-TGCTTCGTTTTTGACAAAAGAGTTTCAGTTGAACATGGGTTGAAGCAAGGAACATATAAACTTTGCTATGCCTGCAAAGAACCTGTAAATGATGTGGATATCCAGTCACCTGAGTGGGAGGATGGAGTTTCTTGTCCTTATTGCTATTATACAAAGACAGAAGAAGAGAAGGCAAGGGCCAGAGCTAGGCAAAGGCAATATGAGATGTGGGGTGTTGTGGGAGGACCTGATAAGGTTGTGCGCCCAAGTCAGAGGAGCAGAGAACAGAGGAGAGGTCCTTTCC--GTCATTATAG---GTTAATGGGGC-AA-GT-AATTGGAG----------------------------------
>JO20
------------------GATGTAAGGAATTCTTA-------------------------GAACAGGCAAGTCGACAATTGTTATCTGGAA-----AAAGCCCACAACGACTCGCAATGTACTGTACAGGGGGTATCAGATGTGAG-AAAGCTACAAGTTTTGTTATGAGT--AAAGGTTTTGAAG--AAGGTGTACCATTTGGAAGGAGGAATTCT--CAAGTATTTGGAAGAAGTCCCATCATCTGAGAGCCTTTGGGAGGGTGAA-TGCTTTGTCTTTGACAAACGAGTTTCAGTTGAACATGGGCTGAAGCAAGGAACATATAAACTTTGCTATGCCTGCAAGGAACCAGTAAGTGATATGGATATGCAGTCAGCTGAGTGGGAGTATGGAGTTTCTTGTCCGCATTGCTACAATACAAAATCAGAAGAAGAAAAGGCAAGGGCAAGAGCTAGGCAAAAACAATTTGAGATGTGGGGTGTTATTGGAGGACCTGATAGGGGTGTGCTTCCTAGC----------AATAACAAATAGGATGCCTATTTC--GTTGCTTTAA---GTTCAGCGAGGAAGCGT-GATTGGAG----------------------------------
>JU21
------------------------------------------------------------GAACAGGCAAGTCGACAATTGTTATCTGGAA-----AAAGCCCACAACGACTCGCAATGTACTGTACAGGGGGTATCAGATGTGAG-AAAGCTACGAGTTTTGTTATGAGT--AAAGGTTTTGAAG--AAGGTGTACCATTTGGAAGGAGGAATTCT--CAAGTATTTGGAAGAAGTCCCATCATCTGAGAGCCTTTGGGAGGGTGAA-TGCTTTGTCTTTGACAAACGAGTTTCAGTTGAACATGGGCTGAAGCAAGGAACATATAAACTTTGCTATGCCTGCAAGGAACCAGTAAGTGATATGGATATGCAGTCAGCTGAGTGGGAGTATGGAGTTTCTTGTCCGCATTGCTACAATACAAAATCAGAAGAAGAAAAGGCAAGGGCAAGAGCTAGGCAAAAACAATTTGAGATGTGGGGTGTTATTGGAGGACCTGATAGGGGTGTGCTTCCTAGC----------AATAACAAATAGGATGCCTATTTC---------------------------------------------------------------------------
>LF2
--------------------------------------------------------------AAATGCAAAGCAGCAATTGGTGTCCCGAA-----AAAACCCATGTCGCATTGCAATGTACTGTACAGGGGGTATCAGATGTGAA-AAAGCTACTAGCTTTGTCATGAGC--AAGGGATTTGAAG---AGGTATATCATCTAAAGGGGGGAATTCT--TAAGTATTTGGAAGAAGTGCCACCATTAGAGAGCCTTTGGGAAGGTGAA-TGCTTTGTGTTTGACAAAAGAGTTTCAGTTGAACATGGGCTGAAGCAAGGAACATATAAACTTTGCTATGCCTGCAAAGAGCCTGTAAATGATGTGGATATCCAGTCACCTGAGTGGGAGGATGGAGTTTCTTGTCCTCATTGCTATTATACAAAGTCAGAACAAGAAAAGTCAAGGGCTAGAGCTAGGCAAAGGCAATATAAGATGTGGGGTGTTGTGGGAGGACCTGATAAGGGTGTGCGCCCAACTCAGAGGAGCAGAGAGAAGAGAAGAGGCCCCTTCC--GTCGTTATAG---GTGAATGGAG-AAA-GT-AATTG-------------------------------------
>MC0
--------------------------------------------------------------AAAAGCAAAGCCGCAAGTGGTGTCCCAAA-----AAACCCCATGTCGCATTGCAATGTACTGTACAGGGGGTATCAGATGTGAG-AAAGCTACTAGTTTTGCCTTGAGC--AAGGGATTTGAAG--AAGGTATATCATCTGAAGGGAGGGATTCT--TAAGTATTTGGAAGAAGTGCCACCATCAGAGAGCCTTTGGGAAGGTGAA-TGCTTTGTCTTTGACAAACGAGTTTCAGTTGAACATGGGCTCAAGCAAGGAACATATAAACTTTGTTATGCTTGCAAAGAGCCTGTAAATGATGGGGATATCCAATCACCTGAGTGGGAGGATGGAGTTTCTTGTCCTCATTGCTATTATACAAAGTCAGAAGAAGAGAAGGCAAGGGCTAGAGCTAGGCAACGGCAATATCAAATGTGGGGTGTTGTGGGAGGACCTGATAAAGGTGTGCGCCCAAGTCAGAGGAGCAGAGAGCATAGAAGAGGCCCTTTCC--GTCATTATAG---GTGAACGGGGCAAA-GT-AATTGGAG----------------------------------
>MT0
--------------------------------------------------------------AAATGCAAAGCAGCAATTTGTGTCCCGAA-----AAACCCCTCATCGGATCGCAATGTACTGTACAGGGGGCATCAGATGTGAG-AAAGCTACTAGTTTGGTCATGAGC--AAGGGATTTGAAG--AAGGTATATCATCTGAAAGGGGGAATTCT--TAAGTATTTGGAAGAAGTGCCACCATCAGAGAGCCTTTGGGAAGGTGAA-TGCTTTGTTTTTGACAAAAGAGTTTCAGTTGAACATGGGCTGAAGCAAGGAACATATAAACTTTGCTATGCCTGCAAGGAGCCTGTAAATGATGTGGATATCCAGTCACCTGAGTGGGAGGATGGAGTTTCTTGTCCTCATTGCTATCATACAAAGTCAGAAGAAGAGAAGGCAAGGGCTAGAGCTAGGCAAAGGCAATATGAGATGTGGGGTGTTGTGGGAGGACCTGATAAGGGTGTGCGCCCAAGTCAGAGGAGCAGAGAGCAGAGAAGAGGCCCTTTCC--GTCATTATAG---GTGAATCGAACAAA-GT-AATTAGAG------TATTATCTGGTTATAGGGGATTAAAG--
>NN48
-----------------AGATGTGAGGAATTCATACGAGACTCGAATAGGGAGGTTTAGGGGAAAGGCAAAGCAGCAATCGGTGTTCCAAA-----AAAACCCATGTCGGATTGCAATGTACTGTACAGGGGGTATCAGATGTGAG-AAAGCTACTAGTTTTGTCATGAGC--AAGGGATTTCAGG--AAGGTATATCATCTGAAGGGGGGGATTCT--TAAGTATTTGGAAGAAGTGCCACCATCAGAGAGCCTTTGGGAAGGTGAA-TGCTTTGTTTTTGACAAAAGAGTTTCAGTTGAACATGGGCTGAAGCAAGGAACATATAAACTTTGCTATGCCTGCAAGGAGCCTGTAAATGAT---GATATCCAGTCACCTGAGTGGGAGGATGGAGTTTCTTGTCCTCATTGCTATTATACAAAGTCAGAAGAAGAGAAGGCAAGGGCTAGAGCTAGGCAAAGGCAATATCAGATGTGGGGTGTCGTGGGAGGACCTGACAAGGGTGTACGCCCAAGTCAGAGGAGCAGAGAAAATAGAAGAGGCCCTTTCC--GTCATTATAG---GTGAATGGTACAAA-GT-AATTGGAG----------------------------------
>PA42
--------------------------------------------------------------AAAGACAAAGCAGCAATTGATGTCTCGAA-----AAACCCCTTGTCGCATTGCAATGTACTGTACAGGGGGTATCAGATGTGAG-AAAGCTACGAGTTTCATCATGAGC--AAGGGATTTGAAG--AAGGTATATCATCTGAAGGGTGGAATTCT--TAAGTATTTGGAAGAAGTGCCACCATCAGAGAGCCTTTGGGAAGGTGAA-TGCTTTGTTTTTGACAAAAGAGTTTCAGTTGAACATGGGCTGAAGCAAGGAACATATAAACTTTGCTATGCCTGCAAAGAGCCTGTAAATGATGTGGATATCCAGTCATGCGAGTGGGAGGCTGGGGTATCTTGTCCTCATTGTTATTATACAAAGTCAGAAGATGAGAAGGCAAGAGCTAGAGCCAGGCAAAGGCAATATGAGATGTGGGGTGTTGTGGGAGGACCTGATAAGGGTGTGCACCCAAGTCACAGGAGTAAAGAGCAGAGAAGAGGCCCTT-----GTCGTTATAA---GTGAACCAGGCAAA-TT-AATTGGAGG--ATCTATTATCTGGTTATAGGGGATTAAAGT-
>PB33
GAAGGTGC----------------------------------------------------GAAAAGGAAAAGC------------TTGAAAAAGACAATTCCCACGCCGTGTGGCTATGTACTGTACAGGGGGGATCAGATGTGAG-AAAGCCACTAGTTTTCTCATGAGC--AAGGGCTTTGAAG--AAGGTTTATCATCTAGAGGGAGGAATTTT--GAAGTACTTGGAAGAAGTCGCCCCATCAGAGAGCCTTTGGGAAGGTGAA-TGCTTTGTATTTGACAAAAGAGTTTCAGTTGAACATGGACTGAAGCAAGGGACATATAAACTTTGTTACGCTTGTAAGAAACCTGTAAATGATGATGATGTATTGTCAGCGGAGTGGGAATACGGAGTTTCTTGTCCTTATTGCTACAATGCAAAGTCAGAAGAAGAGAAGGCAAGGGCAAGAGCTAGGCAACGGCAATTTGAGATGTGGGGTGTTGTAGGAGGACCTGATAAGGGTGTCCCTCCCAGTCAACGGGGAAAAAAGCAGGAAAGTGGCCCATTCC---TCACTGTAA---GTTTAATG----------------------------------------------------
>PF1
------------------GATGTGAGGAATTCATACG-----------------------AGAAAGGCAAAGCAGCAATTGGTGTCCCAAA-----AAACCCCATGTCGGATTGCAATGTACTGTACAGGGGGTATCAGATGTGAG-AAAGCTACTAGTTTTGTCATGAGC--AAGGGATTTGAAG--AAGGTATATCATCTGAAGGGAGGGATTCT--CAAGTACCTGGAAGAAGTGCCACCATCAGAGAGCCTTTGGGAAGGTGAA-TGCTTTGTTTTTGACAAAAGAGTTTCAGTTGAACATGGGCTGAAGCAAGGAACATATAAACTTTGCTATGCCTGCAAGGAGCCTGTAAATGATGTGGATATCCAGTCACCTGAGTGGGAGGATGGAGTTTCTTGTCCTCATTGCTATTATACAAAGTCAGAAGAAGAGAAGGCAAGGGCTAGAGCTAGGCAAAGGCAATATCAGATGTGGGGTGTTGTGGGAGGACCTGATAAGGGTGTGCGCCCAAGTCAGAGGAGCAGAGAGCAGAGAAGAAGCCCTTTCC--GTCATTATAG---GCGAATGGGGCAGA-GT-CATTGGAG----------------------------------
>PFM1
--------------------------------------------------------------AAAGACAAAGCAGCAATTGGTGCCTCGAA-----AAACCCCTTGTCGCATTGCAATGTACTGTACAGGGGGTATCAGATGTGAG-AAAGCTACGAGTTTCATCATGAGC--AAGGGATTTGAAG---AGGTATATCATCTGAAGGGGGGAATTCT--TAAGTATTTGGAAGAAGTGCCACCATCAGAGAGCCTTTGGGAAGGTGAA-TGCTTTGTTTTTGACAAAAGAGTTTCAGTTGAACATGGGCTGAAGCAAGGAACATATAAACTCTGCTATGCCTGCAAAGAGCCTGTAAATGATGTGGATATCCAGTCACCCGAGTGGGAGGCTGGAGTTTCTTGTCCTCATTGCTATTATACAAAGTCAGAAGATGAGAAGGCAAGGGCTAGAGCCAGGCAAAGGCAATATGTGATGTGGGGTGTTGTGGGAGGACCTGATAAGGGTGTGCGCCCAAGTCAAAGGAGCAGAGAGCATAGAAGAGGCCCTTTCC--GTCGTTATAA---GTGAACCAGGCAAA-GT-AATTGGAGT-AATATATTATCTGGTTATAGGGGATTCAAGT-
>PG28
GAAGATGCGATG-----AGATGTAAGAAATTCTTATGAGACTCGAATAGGGAGATTTAGGGAAAAGGAAAAACAACAAATAAATTTTGGAAAGGACAAATCCCACGCCGTGTTGCAATGTACTGTACAGGGGGAATCAGATGTGAG-AAAGCCACTAGTTTTCTCATGAGC--AAGGGCTTTGAAG--AAGGTTTATCATCTAGAGGGAGGAATTCT--GAAGTACTTGGCAGAAGTTTCCCCGTCAGAGAGCCTTTGGGAAGGTGAA-TGCTTTGTATTTGACAAAAGAGTTTCAGTTGAACATGGACTGAAGCAAGGAACATATAAACTTTGCTATGCCTGTAAGCAACCTGTAAATGATGCTGATATATGGTCATTGGAGTGGGAAGACGGAGTTTCTTGTCCTCATTGCTACAATGCAAAGTCAGAAGAAGAGAAGGCAAGGGCAAGAGCTAGGCAACGACAATTTGAGATGTGGGGTGTTGTAGGAGGACCTGATAAGGGTGTCCCTCCTAGTCAACAAGGAAAAAAGCAGAGAAGTGGTCCATTCC--GTCACTGTAA---GTTTAATGTTGCAA-ATTTTTTCAGG----------------------------------
>PH2
------------------GATGTGAGGAATTCATACG-----------------------AGAAAGGCAAAGCAGCAATTGGTGTCCCAAA-----AAACCCCATGTCGGATTGCAATGTACTGTACAGGGGGTATCAGATGTGAG-AAAGCTACTAGTTTTGTCATGAGC--AAGGGATTTGAAG--AAGGTATATCATCTGAAGGGAGGGATTCT--CAAGTACCTGGAAGAAGTGCCACCATCAGAGAGCCTTTGGGAAGGTGAA-TGCTTTGTTTTTGACAAAAGAGTTTCAGTTGAACATGGGCTGAAGCAAGGAACATATAAACTTTGCTATGCCTGCAAGGAGCCTGTAAATGATGTGGATATCCAGTCACCTGAGTGGGAGGATGGAGTTTCTTGTCCTCATTGCTATTATACAAAGTCAGAAGAAGAGAAGGCAAGGGCTAGAGCTAGGCAAAGGCAATATCAGATGTGGGGTGTTGTGGGAGGACCTGATAAGGGTGTGCGCCCAAGTCAGAGGAGCAGAGAGCAGAGAAGAAGCCCTTTCC--GTCATTATAG---GCGAATGGGGCAGA-GT-CATTGGAG----------------------------------
>PM29
---------------------------------------------------------------------------------------------------------------------------------------------------------ACTATTTTTCTCATGAGC--AAGGGCTTCGAAG--AAGGTTTATCATCTAGAGGGAGGGATTCT--GAAGTACTTGGCAGAAGTCCCCCCATCAGAGAGCCTTTGGGAAGGTGAA-TTATTTGTATTTGACAAAAGAGTTTCAGTTGAACATGGACTGAAGCAAGGAACACATAAACTTTGCTATGCATGTAAGCAGCCTATAAATGATGTTGATATATGGTCAACGGAGTGGGAATATGGAGTTTCTTGTCCTCATTGCTACAATGCAAAGTCAGAAGAAGAGAAGGAAAGGGAAAGAGCCAGGCAATGACAATTTGAGATGTGGGGTGTTATAGGAGGGCCTGATAAAGGTGTCCCACCTAGTCAACAGGGAAAAAAACAGAAAAGTGGTTCATTCC--GTCTCCGTAA---GTGAAATGTTGAGA-AT-------------------------------------------
>PS27
--------------------------------------------------------------------------------------------------------------------------------------------------------------------------------------------AAGGTTTATCATCTAGAGGGAGGAATTCT--GAAGTACTTGGCAGAAGTTTCCCCGTCAGAGAGCCTTTGGGAAGGTGAA-TGCTTTGTATTTGACAAAAGAGTTTCAGTTGAACATGGACTGAAGCAAGGAACATATAAACTTTGCTATGCCTGTAAGCAACCTGTAAATGATGCTGATATATGGTCATTGGAGTGGGAAGATGGAGTTTCTTGTCCTCATTGCTACAATGCAAAGTCAGAAGAAGAGAAGGCAAGGGCAAGAGCTAGGCAACGACAATTTGAGATGTGGGGTGTTGTAGGAGGACCTGATAAGGGTGTCCCTCCTAGTCAACAAGGAAAAAAATAGAGAAGTGGTCCATT----GTCACTGTAA---GTTTAAGGTTGCAA-AT-------------------------------------------
>PS30
--------------------------------------------------------------AAAGACAAAGCAGCAATTGATGTCTCGAA-----AAACCCCTTGTCGCATTGCAATGTACTGTACAGGGGGTATCAGATGTGAG-AAAGCTACGAGTTTCGTCATGAGC--AAGGGATTTGAAG--AAGGTATATCATCTGAAGGGAGGAATTCT--TAAGTATTTGGAAGAAGTGCCACCATCAGAGAGCCTTTGGGAAGGTGAA-TGCTTTGTTTTTGACAAAAGAGTTTCAGTTGAACATGGGCTGAAGCAAGGAACATATAAACTTTGCTATGCTTGCAAAGATCCTGTAAATGATGTGGATATACAATCACCCGAGTGGGAGGCTGGGGTTTCTTGTCCTCATTGTTATTATGCAAAGTCAGAAGATGAGAAGGCAAGAGCTAGAGCCAGGCAAAGGCAATATGAGATGTGGGGTGTTGTGGGAGGACCTGATAAGGGTGTGCACCCAAGTCAAAGAAGTAAAGAGCAGAGAAGAGGCCCTTTCC--GTCGTTATAA---GTGAACCAGGCAAA-TT-AATTGGAG----------------------------------
>PSF43
--------------------------------------------------------------AAAGGCAAAGCAGCAATCGGTGTCCCAAA-----AAAACCCATGTCGGATTGCAATGTACTGTACAGGGGGTATCAGATGTGAG-AAAGCTACTAGTTTTGTCATGAGC--AAGGGATTTGAAG--AAGGTATATCATCTGAAGGGGGGGATTCT--TAAGTATTTGGAAGAAGTGCCACCATCAGAGAGCCTTTGGGAAGGTGAA-TGCTTTGTTTTTGACAAAAGAGTTTCAGTTGAACATGGGCTGAAGCAAGGAACATATAAACTTTGCTATGCCTGCAAGGAGCCTGTAAATGATGTTGATATCCAGTCACCTGAGTGGGAGGATGGAGTTTCTTGTCCTCATTGCTATTATACAAAGTCAGGAGAAGAGAAGGCAAGGGCTAGAGCTAGGCAAAGGCAATATCAGATGTGGGGTGTTGTGGGAGGACCTGACAAGGGTGTGCGCCCAAGTCAGAGGAGCAGAGAGCATAGAAGAGGCCCTTTCC--GTCATTATAG---GTGAATGGGGCAAA-GT-AATTGGAG----------------------------------
>PTA0
--------------------------------------------------------------AAAGGAAAAGCAGCAATCGGTGTCCCAAA-----AAAACCCGTGTCGCATTGCAATGTACTGTACAGGAGGTATCAGATGTGAG-AAAGCTACTAGTTTTGTCATGAGC--AAGGGATTTGAAG--AAGGTATATCATCTGAAGGGGGGAATTCT--CAAGTATTTGGAAGAAGTGCCACCATCAGAGAGCCTTTGGGAAGGTGAA-TGCTTTGTTTTTGACAAAAGAGTTTCAGTTGAACATGGTTTGAAGCAAGGAACATATAAACTCTGCTATGCCTGCAAGGAGCCTGTAAATGATGCGGATATCCGGTCATCTGAGTGGGAGGATGGAGTTTCTTGTCCTCATTGCTATAACACAAAGTCAGAAGAAGAGAAGGCAAGGGCTAGAGCTAGACAAAAGCAATATGAGATGTGGGGTGTTGTAGGAGGACCTGATAAGGGTGTGCGCCCAAGTCAGAGGAGCAGAGAGCGGAGAAGAAGCCCTTTCC--GTCATTATAG---CTAAACAGGGCAAG-GT-AATTGGAAG--ATTTATTATCTGGTTATAGGGGATTAAATTT
>RC54
----------------------------------------------------------------------------------------------------------------TGTA----ACTGTATGAGTGGAAGCAGATGCTTG-GATGATTATAG---------------------ACTGTAG--AAGGTATATCATCTGAAGGGGGGGATTCT--TAAGTATTTGGAAGAAGTGCCACCATCAGAGAGCCTTTGGGAAGGTGAA-TGCTTTGTTTTTGACAAAAGAGTTTCAGTTGAACATGGGCTGAAGCAAGGAACATATAAACTTTGCTATGCCTGCAAGGAGCCTGTAAATGATGTTGATATCCAGTCACCTGAGTGGGAGGATGGAGTTTCTTGTCCTCATTGCTATTATACAAAGTCAGAAGAAGAGAAGACAAGGGCTAGAGCTAGGCAAACGCAATATCAGATGTGGGGTGTTGTGGGAGGACCTGACAAGGGTGTGCGCCCAAGTCAGAGGAGCAGAGAGCATAGAAGAGGCCCTTTCC--GTCATTATAG---GTGAATGGGGCAAA-GT-AATTGGAG----------------------------------
>RR55
------------------------------------------------------------GAAAAGGCAAAACAGCAATCGGTGTCCCAAA-----AAAACCCATGTCGGATTGCAATGTACTGTACAGGGGGTATCAGATGTGAG-AAAGCTACTAGTTTGGTCATGAGC--AAAGGATTTGAAG--AAGGTATATCATCTGAAGGGGGGGATTCT--TAAGTATTTGGAAGAAGTGCCACCATCAGAGAGCCTTTGGGAAGGTGAA-TGCTTTGTTTTTGACAAAAGAGTTTCAGTTGAACATGGGCTGAAGCAAGGAACATATAAACTTTGCTATGCCTGCAAGGAGCCTGTAAATGATGTTGATATCCAGTCACCTGAGTGGGAAGATGGAGTTTCTTGTCCTCATTGCTATTATACAAAGTCAGAAGAAGAGAAGACAAGGGCTAGAGCTAGGCAAACGCAATATCAGATGTGGGGTGTTGTGGGAGGACCTGACAAGGGTGTGCGCCCAAGTCAGAGGAGCAGAGAGCATAGAAGAGGCCCTTTCC--GTCATTATAG---GTGAATGGGGCAAA-GT-AATTGGAG----------------------------------
>SA1
------------------GATGTGAGGAATTCATACGAGACTCGAATAGGTAAGTTTA-AAGAAAGACAAAGCAGCAAATGATGTCTCAAA-----AAAGCCCTTGTCGCATTGCAATGTACTGTACAGGCGGTATCAGATGCGAG-AAAGCTACGAGTTTCGTCATGAGC--AAGGGATTTGAAG--AAGGTATATCATCTGAAGGGGGGAATTCT--TAAGTATTTGGAAGAAGTGCCACCATCAGAGAGCCTTTGGGAAGGTGAA-TGCTTTGTTTTTGACAAAAGAGTTTCAGTTGAACATGGGCTGAAGCAAGGAACATATAAACTTTGCTATGCCTGCAAAGAGCCTGTAAATGATGTGGATATCCAGTCACCCGAGTGGGAGGCTGGGGTTTCTTGTCCTCATTGTTATTATACAAAGTCAGAAGATGAGAAGGCAAGGGCTAGAGCCAGGCAAAGGCAATATGAGATGTGGGGTGTTGTGGGAGGACCTGATAAGGGTGTGCACCCAAGTCAAAGGAGCAAAGAGCAGAGAAGAGGCCCTTTCC--GTCGTTATAA---GTGAACCATTCAAA-GT-AAT---------------------------------------
>SC0
------------------------------------------------------------GAAAAGGCAAAGCAGCAATTGGTGTCCCGTA-----AAACCCCATCTCGGATTGCAATGTACTGTACAGGGGGTATCAGATGTGAG-AAGGCTACTAGTTTTGTCATGAGC--AAGGGATTTGAAG--AAGGTATATCATTTGAAGGGGGGAATACT--GAAGTATTTGGAAGAAGTGCGACCCTCAGAAAGCCTCTGGGAAGGTGAA-TGCTTTGTTTTTGACAAACGAGTTTCAGTTGAACATGGGCTGAATCAAGGAACATATAAACTTTGCTATGCCTGCAAGGAGCCTGTTAATGATATGGATATCCAGTCACCTGAGTGGGAGGATGGAGTTTCTTGTCCTTATTGCTATTATACAAAGTCAGAAGAAGAGAAGGCAAGGGCTAGAGCTAGGCAAACACAATACAAGATGTGGGGTGTTGTGGGAGGACCTGATAAGGGTGTGCGCCCAAGTCAGAGAAGCAGAGAGCAGAGAAGAGGCCCTTTCC--GTCATTATAG---GTGAACGGGGCAAA-GC-AATTGGAG----------------------------------
>SG23
AATGTTGCGATGGTAGTTGATGTAAGGAATTCTTA-------------------------GAACAGGCAAATCAACAATTGTTATCCGGAA-----AAAACCCACGCCGAATCGCAATGTACTGTACAGGGGGTATCAGATGCGAG-AAAGCTACGAGTTTTGTTATGAGC--AAAGGATTTGAAG--AAGGTGTACCATTTGGAGGGTGGAATTCT--CAAGTATTTGGAAGAAGTTCCACCATCTGAGAGCCTTTGGGAGGGTGAA-TGCTTTGTCTTTGACAAACGAGTATCAGTTGAACACGGACTGAAGCAGGGAACATATAAACTTTGCTATGCCTGCAAGGAACCAGTAAGTGATATGGATATGCAGTCAGCTGAGTGGGAGTATGGAGTTTCTTGTCCTCATTGCTACCATACAAAATCAGAAGAAGAGAAGGCAAGGGCAAGAGCTAGGCAACAACAATTTGAGATGTGGGGTGTTGTTGGAGGACCTGATAGGGGCGTGCCTCCTAGT----------AAGAAGAAATAGGATGCCCATTTC------CTGTAA---ATTCAGTGAGGA------------------------------------------------
>SS22
------------------------------------------------------------GAACAGGCAAATCAACAATTGTTATCTGGGA-----AAATCCCACGCCGAATTGCAATGTACTGTACAGGGGGTATCAGATGCGAG-AAAGCTACGAGTTTTGTTATGAGC--AAAGGATTTGAAG--AAGGTGTACCATTTAGAGGGTGGAATTCT--CAAGTATTTGGAAGAAGTTCCACCATCTGAGAGCCTTTGGGAGGGTGAA-TGCTTTGTCTTTGACAAACGAGTATCAGTTGAACACGGACTGAAGCAGGGAACATATAAACTCTGCTATGCCTGCAAGGAACCAGTAAGTGATATGGATATGCAGTCAGCTGAGTGGGAGTATGGAGTTTCTTGTCCTCATTGCTACTATACAAAATCAGAAGAAGAGAAGGCAAGGGCAAGAGCTAGGCAACAGCAATTTGAGATGTGGGGTGTTGTTGGAGGACCTGATAGGGGCGTGCCTCCTAGT----------AAGAACAAATAGGATGCCCATTTC------CTGTAA---ATTCAGTGAGGA------------------------------------------------
>SV36
------------------------------------------------------------------------------------------------------------------------ACTATACAGTTTTTATCCAATAAATC------------CTCTTACATAAGC--TAAGGCT-----G--AAGGTATATCATCTAGAAGGAGGAATTCT--CAAGTATTTGGAGGACGTTCCTCCATCAGAGAGCCTTTGGGAAGGAGAA-TGCTTTGTCTTTGACAAAAGAGTTTCCGTTGAACATGGACTAAAGCAAGGAAAATATAAGCTTTGCTATGCATGTAAGGAACCTGTGAGTGATGCCGATATCCAGTCATCTGAGTGGGAGTATGGAGTTTCTTGTCCCCATTGCAACTATACAAAGTCAGAAGAAGAAAAGGCAAGGGCGAGAGCAAGGCAACAACAATTTGAGATGTGGGGTGTAGTTGGAGGACCCAATAAGGGTGTGCCTCCTAGTCAGAGGGGCAAAGAGCAGAAAAAAAGCCCATTCC---TCACTATAA---GTTCACGAGGCTAA-GC-AATTGGAG----------------------------------
>TB39
-----------------CTATATATGGGACCTCTCCTAGATGCTGATATGTCAATTTGATGAACAGTCCAAGCATCAA---TTACCTGGAA-----AGATCCCACGACGAATTGCAATGTACTGTACGGGGGGAATCCGATGTGAG-AAAGCTACTAGTTTTGTTATGAGC--AAGGGCTTTGAAG--AAGGTATATCATCTCGAGGGAGGAATTCT--CAAGTATTTGGAAGAAGTTCCACCATCGGAGAGCCTCTGGGAAGGTGAA-TGTTTTGTCTTTGACAAAAGAGTTTCAGTTGAACACGGGCTGAAGCAAGGTACATATAAGCTTTGCTACGCCTGTAAGGAACCGGTAAGTGATGTAGATATGCAGTCAGCTGACTGGGAGTATGGAGTTTCTTGTCCTCATTGCTGCTTCATGAAATCAGAAGAAGAGAAGGCAAGGGCAAGAGCCAGGCAGCGACAATTTGAGATGTGGGGTGTTGTCGGAGGACCCAATAAGGGCGTTCCTCCTGGTCGGAGGGGCAGAGATAAGAAAAGAGATCGGTTTC--GTCACTGTAA---GTTCAGTGAGGAAA----------------------------------------------
>TN1
AATGTTACGATGGTAGTCGATGTAAGGAATTCTTACGAGGTTCGAATAGGAAAGTTTAAGGAACAGGGAAAGCAACAAGTGGTATCTGGAA-----AGATTCCACACCGAATTGCAATGTACTGTACGGGGGGAATCAGATGTGAG-AAAGCTACCAGTTTTCTTATGAGC--AAGGGCTTTGAAG--AAGGTATATCATCTAGAGGGAGGAATTCT--CAAGTATTTGGAAGAAGTTCCACCATCGGAGAGCCTTTGGGAAGGTGAA-TGCTTTGTCTTTGACAAAAGAGTTTCAGTTGAACATGGACTGAAGCAAGGAACATATAAGCTTTGCCATGCCTGTAAGGAACCGATAAGTGATGTGGATATGCAATCAGCTGAGTGGGAGTATGGAGTTTCTTGTCCTCATTGCTGCCATACCAAATCAGAAGAAGAGAAGGCAAGGGCAAGAGCCAGGCAACGGCAATTTGAGATGTGGGGTGTTCTCGGAGGGCCTGATAAGGGCGTGCCTCCTAGTCGGAGGGGCAGAGAGCATAAAATAGACCAATTTC--GTCGTTGTAA---GTTCAGTGAGGAA-----------------------------------------------
>TO14
-----------GGTAGTTGATGTAAGGAATTCTTACG-----------------------GAACAGGAAAATCGACAATTGTTATCTGGAA-----AAATCCCACAGCGTCTCGCAATGTACTGTACAGGGGGTATCAGATGTGAG-AAAGCTACAAGTTTTGTTATGAGT--AAAGGATTTGAAG--AAGGTGTACCATTTGGAGGGAGGAATTCT--CAAGTATTTGGAAGAAGTTCCACCATCTGAGAGTCTTTGGGAGGGTGAA-TGCTTTGTCTTTGACAAACGAGTTTCAGTTGAACATGGGTTGAAGCAAGGAACATATAAACTTTGCTATGCCTGCAAGGAACCAGTAAGTGATATGGATATGCAGTCGGCTGAGTGGGAGTATGGAGTTTCTTGTCCGCATTGCTACAATACAAAATCAGAAGAAGAGAAGGCAAGGGCAAGAGCTAGGCAACAACAATTTGAAATATGGGGTGTCATTGGAGGACCTGATAGGGGTGTGCCTCCTAGT----------AAGAACAAATAGGATGCTCATTTC--GTTGCTGTAA---GCTCAGTGAGGAC-TGT-AATTGGAG----------------------------------
>TPL03
--------------------------------------------------------------AAAGGCAAAGCAGCAATCGGTGTCCCAAA-----AAAACCCATGTCGGATTGCAATGTACTGTACAGGGGGTATCAGATGTGAG-AAAGCTACTAGTTTTGTCATGAGC--AAGGGATTTGAAG--AAGGTATATCATCTGAAGGGGGGGATTCT--TAAGTATTTGGAAGAAGTGCCACCATCAGAGAGCCTTTGGGAAGGTGAA-TGCTTCGTTTTTGACAAAAGAGTTTCAGTTGAACATGGGCTGAAGCAAGGAACATATAAACTTTGCTATGCCTGCAAGGAGCCTGTAAATGATGTTGATATCCAGTCACCTGAGTGGGAGGATGGAGTTTCTTGTCCTCATTGCTATTATACAAAGTCAGAAGAAGAGAAGGCAAGGGCTAGAGCTAGGCAAAGGCAATATCAGATGTGGGGTGTTGTGGGAGGACCTGACAAGGGTGTGCGCCCAAGTCAGAGGAGCAGAGAGCATAGAAGAGGCCCTTTCC--GTCATTATAG---GTGAATGGGGCAAA-GT-AATTGGAG----------------------------------
>WN5
---------------------------------------------------------------AAGGCAATACAGCAATTGGCATCTGGAA-----AGACCCCACGACGGGTTGCGATGTATTGTACAGGGGGAATCAGATGCGAG-AAAGCTACTAGTTTTGTCATGAGC--AAGGGATTTGATG--AAGGTATATCATCTAGAGGGAGGAATTCT--TAAGTATTTGGAAGAAGTTCCACCATCAGAGAGCCTGTGGGAAGGTGAA-TGCTTTGTCTTTGACAAAAGAGTTTCAGTTGAACATGGACTGAAACAAGGAACATATAAGCTTTGCTATGCCTGTAAGGAACCAGTAAGTGATATGGATATCTGCTCACCAGAGTGGGAGGAGGGAGTTTCATGTCCTCATTGCTATCATACAAAGTCAGAAGAAGAGAAGGCAAGGGCTAGAGCTAGGCAACAACAATTTGAGATGTGGGGTGTTGTGGGAGGACCTGATAAAGGTGTGCCTCTTAGAAAGAGGGGCAAAGAGCAGAAAAGAGGTCCATTCC--GTCACTATAG---TTAAATGTGGGAAA-GT-AGTTGATG--------------------------TTAGAATG
>WS10
-ATGTTGTGATGGTAGTTGATGTAAGGAATTCTTATGAGATTCGTATAGGGAAGTTTAAGGAACAGGCAAATCAACAATCATTATCTGGAA-----AACCGCCACACCGACTTGCAATGTATTGTACAGGGGGAATTAGATGTGAG-AAAGCTACGAGTTTTGTTATGAGT--AAAGGATTTGAAG--AAGGTGTACCATTTGGAGGGAGGAATTCT--CAAGTATTTGGAAGAAATTCCACCATCTGAGAGCCTTTGGGAAGGTGAA-TGCTTTGTCTTTGACAAACGAGTTTCAGTTGAACATGGACTGAAGCAAGGAACATATAAACTTTGCTATGCCTGCAAGGAACCGGTAAGTGACATGGATATGCAGTCAGCTGAGTGGGAGTATGGAGTTTCTTGTCCTCATTGCTATAATACAAAATCTGAAGAAGAGAAGGCAAGGGCAAGAGCTAGGCAAGAACAATTTGAGAGGTGGGGTGTTATTGGAGGACCTGATAGGGGTGTGCCTCCTAAT----------AAGAAGAAATAGGATGCCCATTT---GTTGCTGTAA---GTTCAGTGAGCAAGTTC-TATTGGAGT-CTGTCTTGAATTTATTGTATCAGCCTTGGGCT
>WW11
AATGTTGTGATGGTAGTTGATGTAAGGAATTCTTATGAGATTCGTATAGGGAAGTTTAAGGAACAGGCAAATCAACAATCATTATCTGGAA-----AACCGCCACACCGACTTGCAATGTATTGTACAGGGGGAATTAGATGTGAG-AAAGCTACGAGTTTTGTTATGAGT--AAAGGATTTGAAG--AAGGTGTACCATTTGGAGGGAGGAATTCT--CAAGTATTTGGAAGAAATTCCACCATCTGAGAGCCTTTGGGAAGGTGAA-TGCTTTGTCTTTGACAAACGAGTTTCAGTTGAACATGGACTGAAGCAAGGAACATATAAACTTTGCTATGCCTGCAAGGAACCGGTAAGTGACATGGATATGCAGTCAGCTGAGTGGGAGTATGGAGTTTCTTGTCCTCATTGCTATAATACAAAATCTGAAGAAGAGAAGGCAAGGGCAAGAGCTAGGCAAGAACAATTTGAGAGGTGGGGTGTTATTGGAGGACCTGATAGGGGTGTGCCTCCTAAT----------AAGAAGAAATAGGATGCCCATTT---GTTGCTGTAA---GTTCAGTGAGCAAGTTC-TATTGGAG----------------------------------
