# Supplementary material for: Development of a Target Enrichment Probe Set for Conifer (REMcon)
Source: Biology (Basel). 2024 May 22;13(6):361. doi: 10.3390/biology13060361 (PMC11200496; doi:10.3390/biology13060361)
Supplement: Supplementary file 1 [file biology-13-00361-s001.zip › biology-2960267-supplementary/Sup data/MO_orthlogs_alignments/Thupl29378484s0002_2.ortho.selected_stripped.aln.fasta]

>RR55
TATGCATAATATAGATTATGATGTA-------------CCAGAGTATGTGAAGATGCTTATTGAAGTTGATGCAGCTG-------GTGGAAAAACCTTATGTCCTGGAACACGTCTGAATCCTGGTTCTTGGGAAGCAGCACTTCTTGCTGCTGGTACGACATTGGAGGCTATGCAG-----TATATTTTGGATGGACATGCAAAG--TTAAATTATGCACTAGT--ACGGCCACCAGGACATCATGCACAGCCAACACAAGCAGATGGATACTGCTTTTTGAATAA------TGCCGGTCTTGCAGTTCAGCTAG--CCATAGACTCTGGCTGTAAGCGAGTTGCTGTGGTTGACATTGATGTCCATTATGGGAATGGTACTGCAGAAGGATTCTATGA----ACGAGATGATGTTCTCACAATATCTCTCCATATGCATCATGGTTCTTG--GGGACCATCTCATCCACAAACAAGTTTGTCAAATGAAATTGGTCGGGGAAATGGTACGGGGTATAATCTGAATGTGCCCTTGCCTAATGGCACAGGAGACAGAGGCTATGAACATGCCATGC--ATGAACTGGTGGTACCAGCCATTAGCAAATTTAAGCCTGAAATGATAGTATTTGTTATTGGTCAAGACTCTAGTGCAGTAAGTTCTA--TTTATGGCCTCAGGT-GATGTT-----------------------
>AA3
TGTGCATGATGTATTTGGCTATTCATT---------AGTCAGAATATGTGAAAATGCTTATTGAAGCTGATGCAACTG-------GTGGAAAGACCTTGTGTGGTGGAACACGTCTGAATCCTGGTTCTTGGGAAGCTGCACTTCTTGCTGCTGGTACAACACTCGAGGCTATGCAG-----TATATTTTGGATGGACATGGAAAG--TTATGTTATGCACTAGT--ACGGCCCCCAGGACATCATGCGCAGCCAACTCAAGCTGATGGATACTGCTTTTTGAATAA------TGCCAGTCTTGCAGTTCAGTTAG--CTGTGGACTCTGGCTGTAAGCGGGTTGTTGTGGTTGATATTGATGTGCATTATGGGAATGGGACTGCAGAAGGATTCTATGA----GCGAGATGATGTCCTCACAATCTCTCTACACATGTATCATGGTTCTTG--GGGACCATCTCATCCACAAACTGGTTTGCCTGATGAAATTGGTCGGGGAAATGGCATGGGCTTTAATCTGAATGTGCCTTTACCAAATGGCACAGGAGATAGAGGATATGAGCATGCCATGC--ATGAACTGGTGGTACCGGCCATTAGCAAATTTAAGCCTGATATGATAGTCTTTGTTATTGGCCAGGACTCCAGTGCAGTGAGTTCTT--TTTTT-ATCTCAGCT-CATGTTTGTTCCATAGT------------
>AA60
----------------------------------------AGAATATGTAAAAATGCTTATTGAAGCTGATGCAGCTG-------GGGGAAAGACCTTATGTGGTGGAACACGATTGAATCCTGGTTCTTGGGAAGCTGCAGTTCTTGCTGCTGGTACAACACTTAAGGCTATGCAG-----TATATTTTAGATGGACATGGAAAG--TTATGCTATGCATTAGT--AAGGCCACCAGGGCACCATGCACAACCAAATCAAGCTGATGGATACTGCTTTTTGAACAA------TGCTGGCCTTGCGGTTCAGTTAG--CCCTGCAGTCCAGCTGCAAGCGGGTTGCTGTTGTAGACATTGATGTGCATTATGGAAATGGAACAGCAGAAGGTTTCTATGA----GAGAGATGATGTTCTCACAATCTCTCTCCATATGAATCATGGTTCGTG--GGGACCGTCACATCCTCAAAGTGGTTTGCATGATGAAATTGGTCGGGAAAATGGTAGAGGCTTCAATTTAAACATACCTTTGCCTAATGGAACAGGAGATAGAGGTTATGAGCATGCCATGC--ATGAACTCGTTGTACCAGCCATCAGCAAATTCAAGCCTGAAATGATAATATTTGTTATCGGTCAAGACTCCAGTGCAGTAAGT---------------------------------------------------
>AAR4
TGTGCATGATGTATTTGGCTATTCATT---------AGTCAGAATATGTGAAAATGCTTATTGAAGCTGATGCAACTG-------GTGGAAAGACCTTGTGTGGTGGAACACGTCTGAATCCTGGTTCTTGGGAAGCTGCACTTCTTGCTGCTGGTACAACACTCGAGGCTATGCAG-----TATATTTTGGATGGACATGGAAAG--TTATGTTATGCACTAGT--ACGGCCCCCAGGACACCATGCACAGCCAACTCAAGCTGATGGATACTGCTTTTTGAATAA------TGCCAGTCTTGCAGTTCAGTTAG--CTGTGGACTCTGGCTGTAAGCGGGTTGTTGTGGTTGATATTGATGTGCATTATGGGAATGGGACTGCAGAAGGATTCTATGA----GCGAGATGATGTCCTCACAATCTCTCTACACATGTATCATGGTTCTTG--GGGACCATCTCATCCACAAACAGGTTTGCCTGATGAAATTGGTCGGGGAAATGGCATGGGCTTTAATCTGAATGTGCCTTTACCAAATGGCACAGGAGATAGAGGATATGAGCATGCCATGC--ATGAACTGGTGGTACCGGCCATTAGCAAATTTAAGCCTGATATGATAGTCTTTGTTATTGGCCAGGACTCCAGTGCAGTGAGTTCTT--TTTTT-ATCTCAGCT-CATGTTTGTTCCATAGT------------
>AF1
TATGCATAATATAGATTATGATGTA--------------CAGAGTATGTGAGGATGCTTATTGAAGTTGATGCAGCTG-------GTGGAAAAACCTTATGTCCTGGAACACGTCTGAATCCTGGTTCTTGGGAAGCAGCACTTCTTGCTGCTGGTACGACACTGGAGGCTATGCAG-----TATATTTTGGATGGACATGCAAAG--TTAAGTTATGCACTAGT--ACGGCCACCAGGACACCATGCACAGCCAACACAAGCAGATGGATACTGCTTTTTGAATAA------TGCTGGTCTTGCAGTTCAGCTAG--CCATAGACTCTGGCTGTAAGCGAGTTGCTGTGGTTGACATTGATGTCCATTATGGGAATGGTACTGCAGAAGGATTCTATGA----ACGAGATGATGTTCTTACAATATCTCTCCATATGCATCATGGTTCTTG--GGGACCATCTCATCCACAAACAAGTTTGCCAAATGAAATTGGTTGGGGAAATGGTACGGGATATAATCTGAATGTGCCCTTGCCTAATGGCACAGGAGACACAGGCTATGAACATGCCATGC--ATGAACTGGTGGTACCAGCCATTAGCAAATTTAAGCCTGAAATGATAGTATTTGTTATTGGTCAAGATTCTAGTGCAGTAAGTTCTA--TTTCTGGCCTCAGGT-GATGTT-----------------------
>AG2
---------------------------------------CAGAGTATGTGAGGATGCTTATTGAAGTTGATGCAGCTG-------GTGGAAAAACCTTATGTCCTGGAACACGTCTGAATCCTGGTTCTTGGGAAGCAGCACTTCTTGCTGCTGGTACGACACTGGAGGCTATGCAG-----TATATTTTGGATGGACATGCAAAG--TTAAGTTATGCACTAGT--ACGGCCGCCAGGACACCATGCACAGCCAACACAAGCAGATGGATACTGCTTTTTGAATAA------TGCTGGTCTTGCAGTTCAGCTAG--CCAAAGACTCTGGCTGTAAGCGAGTTGCTGTGGTTGACATTGATGTCCATTATGGGAATGGTACTGCAGAAGGATTCTATGA----ACGAGATGATGTTCTCACAATATCTCTCCATATGCATCATGGTTCTTG--GGGACCATCTCATCCACAAACAAGTTTGCCAAATGAAATTGGTCGGGGAAATGGTACGGGGTATAATCTGAATGTGCCCTTGCCCAATGGCACAGGAGACACAGGCTATGAGTATGCCATGC--ATGAACTGGTGGTACCAGCCATTAGCAAATTTAAGCCTGAAATGATAATATTTGTTATTGGTCAAGATTCTAGTGCAGTAAGTTCTA--TTTCTGGCCTCAGGT-GATGTT-----------------------
>AH26
TTTATATGTCTTCAATGTTTTTGTAC---TTGGATTTTTCAGAATATGTAGACATGCTTGCCAGAGCTAGTACAGCAG-------GTGGAAAGACCTTATGTCCTGGCACACGCCTGAATCCTGGTTCTTGGGAAGCTGCACTTATTGCTGCTGGGACAACCCTTGAAGCTATGCGT-----TATATTTTGAATGGACTTGGAAAG--CTATCTTATGCATTAGT--GCGACCGCCGGGCCACCATGCACAGCCAACTCAGGCTGATGGGTTCTGCTTTTTGAATAA------TGCCGGTCTTGCAGTTCAACTAG--CTGTGGAATCTGGCTGCAAGCGAGTTGCTGTGGTTGACATTGATGTGCATTATGGGAATGGAACTGCGGAGGGATTCTATGA----ACGAGATGATGTGCTCACAATCTCTCTTCACATGAATCATGGTTCTTG--GGGACCTTCACATCTTCAAACTGGATCGCATGATGAAGTTGGTCGAGGAAAAGGTCTAGGGTTTAATCTAAATGTGCCTTTGCCTAACGGGACAGGAGATAAGGGCTATGAGCATGCCATGC--ATGAATTGGTCGTACCGGCCATTAGCAAATTTATGCCTGAAATGATACTATTGGTTATTGGTCAAGACTCCAGTGCAGTGAGTTCTA--TTTTGTTTCTTTG---CATGTTTGTTTTGTTGTTATTA-------
>AME1
TATGCATTATTTATTTGGTTATTCATTT--------ATTCAGAATATGTGAAAATGCTTATTGAAGCTGATGCAACTG-------GTGGAAAGACCTTATGTGGTGGAACACGTCTGAATCCTGGTTCTTGGGAAGCTGCACTTCTTGCTGCTGGTACAACTCTTGAGGCTATGCAG-----TTTATTTTGGATGGGCATGGAAAG--TTATGTTATGCACTAGT--ACGGCCACCAGGACACCATGCACAGCCAACTCAAGCTGACGGATACTGCTTTTTGAATAA------TGCCAGTCTTGCAGTTCAGTTAG--CTGTGGACTCCGGCTGTAAGCGGGTTGTTGTGGTTGATATTGATGTGCATTATGGGAATGGGACTGCAGAAGGATTCTACGA----GCGAGATGATGTCCTCACAATCTCTCTACACATGCATCATGGTTCTTG--GGGATCATCTCATCCACAAACTGGTTTGCCTGATGAAATTGGTCGGGGAAAAGGCATGGGCTTTAATCTGAATGTGCCTTTACCAAATGGCACGGGAGATGGAGGATATGAGCATGCCATGC--ATGAACTGGTGGTACCGGCCATTAGCAAATTTAAGCCTGATATGATAGTCTTTGTTATTGGCCAGGACTCCAGTGCAGTGAGTTCTT--TTTTTAATCTCAGCT-CATGTTTGTTCCATAGT------------
>AP25
TTTATATGTCTTCAATGTTTTTGTAC---TTGGATTTTTCAGAATATGTAGACATGCTTGCCAGAGCTAGTACAGCAG-------GTGGAAAGACCTTATGTCATGGCACACGCCTGAATCCTGGTTCTTGGGAAGCTGCACTTCTTGCTGCTGGGACAACACTTGAAGCTATGCAT-----TATATTTTGAATGGACATGGAAAG--CTATCTTATGCATTAGT--GCGACCGCCGGGCCACCATGCACAGCCAACTCAGGCTGATGGGTACTGCTTTTTGAATAA------TGCCGGTCTTGCAGTTCAACTAG--CTGTGGAATCTGGCTGCAAGCGAGTTGCTGTGGTTGACATTGATGTGCATTATGGGAATGGAACTGCGGAGGGATTCTATGA----ACGAGATGATGTGCTCACAATCTCTCTTCACATGAATCATGGTTCTTG--GGGACCTTCACATCTTCAAACTGGATCGCATGATGAAGTTGGTCGAGGAAAAGGTCTAGGGTTTAATCTAAATGTGCCTTTGCCTAACGGGACAGGAGATAAGGGCTATGAGCATGCCATGC--ATGAATTGGTCGTACCGGCCATTAGCAAATTTATGCCTGAAATGATACTATTGGTTATTGGTCAAGACTCCAGTGCAGTGAGTTCTA--TTTTGTTTCTTTG---CATGTTTGTTTTGTTGTTATTA-------
>APA47
---------------------------------------CAGAGTATGTGAAGATGCTTGTTGAAGTTGATGCAGCTG-------GCGGAAAAACCTTATGTCATGGAACACGTCTGAATCCTGGTTCTTGGGAAGCAGCACTTCTTGCTGCTGGTACGACATTGGAGGCTATGCAG-----TATATTTTGGATGGACATGCAAAG--TTAAGTTATGCACTAGT--ACGGCCACCAGGACACCATGCACAGCCAACACAAGCAGATGGGTACTGCTTTTTGAATAA------TGCAGGTCTTGCAGTTCAGCTAG--CCATAGACTCTGGCTGTAAGCGAGTTGCTGTGGTTGACATTGATGTCCATTATGGGAATGGAACTGCAGAAGGGTTCTATGA----ACGAGATGATGTTCTCACAATATCTCTCCATATGCATCATGGTTCTTG--GGGACCATCTCATCCACAAACAAGTTTGCCGAATGAAATTGGTCGGGGAATTGGTATGGGGTATAATCTAAATGTGCCTTTGCCTAGTGGGACAGGAGACAGAGGCTATGAGCACGCCATGC--ATGAACTGGTGGTACCAACCATTAGCAAATTTAAGCCTGAAATGATAGTATTTGTTATTGGTCAAGACTCTAGTGCAGTAAGTTCTA--TTTTTGGCCTCAGGT-GATGTT-----------------------
>AS57
---------------------------------------CAGAATATGTAAAAATGCTTATTGAAGCTGATGCAGCTG-------GGGGAAAGACCTTATGTAGTGGAACACGTTTGAATCCTGGTTCTTGGGAAGCTGCACTTCTTGCTGCTGGCACAACACTTAAGGCTATGCAG-----TATATTTTGGATGGACACGGAAAG--TTATGTTATGCATTAGT--AAGGCCACCAGGGCACCATGCCCAACCAAATCAAGCTGATGGATACTGCTTTTTGAATAA------TGCCGGTCTTGCAGTCCAGTTAG--CCCTGCAGTCTAGCTGCAAGCGGGTTGCTGTGGTTGACATTGATGTGCATTATGGAAATGGAACTGCAGAAGGCTTCTATGA----GCAAGATGATGTTCTCACAATCTCTCTCCATATGAATCATGGTTCTTG--GGGGCCATCACATCCTCAAAGTGGTTTGCTTGATGAAATTGGTCGGGGAAATGGTAGAGGCTTCAACTTGAACATACCTTTGCCTAATGGAACAGGAGATAGAGGTTATGAGCATGCTATGC--ATGAACTGGTTGTACCAGCCATCAACAAATTTAAGCCTGAAATGATAGTATTTGTTATCGGTCAAGACTCCAGTGCAGTAAGTTCT------------TCAGCA-TATGTTTGTTTCATGGC-ACATAATGAG-
>ASA51
---------------------------------------CAGAGTATGTAAAGATGCTTATTGAAGTTGATGCAGCTG-------GTGGAAAAACCTTATGTGGTGGAACACGTCTGAATCCTGGTTCTTGGGAAGCAGCACTTCTTGCTGCTGGTACGACGCTGGAGGCTATGCAG-----TACATTTTGGATGGACATGGAAAG--TTAAGTTATGGACTAGT--ACGGCCACCAGGACACCATGCACAGCCAACACAAGCAGATGGATACTGCTTTTTGAATAA------TGCCGGTCTTGCAGTTCAGCTAG--CCATAGACTCTGGTTGCAAGCGAGTTGCTGTGGTTGACATTGATGTCCATTATGGGAATGGAACTGCAGAAGGATTCTATGA----ACGAGATGATGTTCTCACAATATCTCTCCATATGAATCATGGTTCTTG--GGGGCCATCTCATCCACAAACAGGTTTGCCAATTGAAATTGGTCGGGGAAATGGTAGGGGGTATATTCTGAATGTGCCTTTGCCTAATGGGACAGGAGACACAGGCTACACGCATGCCATGC--ATGAACTGGTGATACCA---------------------------------------------------------------------------------------------------------------------
>CB35
---------------------------------------CAAAATATGTATACATGCATGTCAATTGTAGTAAAACAA-------GTAGAAAGACCTTATGTCATAGCACATGCTTGAATCTTGGTTCTTACGAAGCTACACTTCTTGTTGCTGGGACAACACTTGAAGCTATGCAT-----TATATTTTGGATGGACATGAAAAG--TTATCT----CATTAGT--GCGACTGCCAAGCCACCATGTATAGTCAACTCAAGTTGATGAGTATTGCTTTTTGTATAA------TGTTAATCATGTAGTTCAACTAA--TTGTGGAATCTAGCTACAAGCGAGTTGCTATGGTTGACATCAATGTCCATTAAGG---------------------------------------------------------------------------------------------------------------------------------------------------------------------------------------------------------------------------------------------------------------------------------------------------------------------------------------------------
>CD18
-------------------------------TTGCATTGTAGAATATGTAAAGATGCTCATCGAAGCTGATGCAGCTG-------GGGGAAAGACCTTATGTGGTGGAACACGGTTGAATCCTGGTTCCTGGGAAGCTGCACTTCTTGCTGCTGGTACAACACTTGAGGCTATGCAG-----TATATTTTGGATGGACACGGAAAG--TTATGCTATGCATTAGT--AAGGCCACCAGGGCACCATGCACAACCAAATCAAGCTGATGGATACTGCTTTTTGAACAA------TGCCGGCCTTGCAGTTCAGTTAG--CTCTGCAGTCTAGCTGCAAGCGGGTTGCTGTGGTTGACATTGATGTGCATTATGGAAATGGAACTGCAGAAGGGTTCTATGA----GAGAGATGATGTTCTCACGATCTCTCTCCATATGAATCATGGTTCTTG--GGGGTCATCACATCCTCAAAGTGGCTTGCATGATGAAATTGGTCGGGGAAATGGTAGAGGCTTCAATTTGAACATACCTTTGCCGAATGGAACAGGAGATAGAGGTTATGAGCATGCCATGC--ACGAACTCATTGTACCAGCCATCAGCAAATTTAAGCCTGAAATGATAGTCTTTGTTATTGGTCAAGACTCCAGTGCAGTAAGT---A--TCTTTAGAGTCAGCA-TATGTTTGTTTCATGGC-ACATAATGAGG
>CDE34
---------------------------------------CAAAATATGTATACATGCATTTCAATTGTAGTAAAACAA-------GTAGAAAGACCTTATGTTGTGGCACATGCTTGAATCTTGGTTCTTACGAAGCTACACTTCTTGTTGCTGGGACAACACTTGAAGCTATGCAT-----TATATTTTGGATGGACATGAAAAG--TTATCT----CATTAGT--GTGACTGCCAAGCCACCATGTATAGTCAACTCAAGTTGATGAGTATTGTTTTTTGTATAA------TGTTAATCATGTAGTTCAACTAA--TTGTGGAATCTAGCTACAAGTGAGTTGCTATGGTTGACATCAATGTCCATTAAGGTTGTCCATTCTCATAAATGTTGATTTA----TGTTGCTGAAATATCAATCAAATTCTATTGCAATAGGCTTG---------AGGAGAGGGTAGTCTGTCGATGGGGCTTTG------------------------------------------------------------------------------------------------------------------------------------------------------------------------------------------------------------------------------------
>CF38
---------------------------------------CAGAATATGTAAAAATGCTTATTGGTGCTGATGCAGCTG-------GTGGAAAGACCTTATGTGGTGGAACACGCTTGAATCCTGGTTCTTGGGAAGCTGCACTTCTTGCTGCTGGCACAACACTTAAGGCTATGCAG-----CATATTTTGGATGGGCATGGAAAG--TTAAGTTATGCATTAGT--GCGGCCACCAGGGCACCATGCACAGCCAACTCAAGCTGATGGATACTGTTTCTTGAATAA------TGCCGGTCTTGCAGTTCAGCTAG--CTGTGGACTCTAGCTGCAAACGGGTTGCTGTGGTTGACATTGATGTGCATTATGGGAATGGAACTGCAGAAGGATTCTATGA----GCGAGATGATGTCCTCACAATCTCTCTACATATGAATCATGGCTCTTG--GGGACTGTCACATCCTCAAAGTTGTTTGCATGATGAAATTGGTCGGGGAAAAGGTATAGGGTGTAATCTGAACGTGCCTTTGCCTAATGGAACAGGAGATAGAGGCTATGAGCAGGCCATGC--ATGAACTGGTGGTACCAGCCATCAGAAAATTTAAGCCTGAAATGACAGTCTTTGTTATTGGTCAAGACTCCAGTGCAGTGAGTTCTT--CATTTTT--------------------------------------
>CH19
-------------------------------TTGCATTGTAGAATATGTAAAAATGCTCACCGAAGCTGATGCAGCTG-------GGGGAAAGACCTTATGTGGTGGAACACGGTTGAATCCTGGTTCCTGGGAAGCTGCACTTCTTGCTGCTGGTACAACACTTGAGGCTATGCAG-----TATATTTTGGATGGACACGGAAAG--TTATGCTATGCATTAGT--AAGGCCACCAGGGCACCATGCACAACCAAATCAAGCTGATGGATACTGCTTTTTGAACAA------TGCCGGCCTTGCAGTTCATTTAG--CTCTGCAGTCTAGCTGCAAGCGGGTTGCTGTGGTTGACATTGATGTGCATTATGGAAATGGAACTGCAGAAGGGTTCTACGA----GAGAGATGATGTTCTCACGATCTCTCTCCATATGAATCATGGTTCTTG--GGGGTCATCACATCCTCAAAGTGGTTTGCATGATGAAATTGGTCGGGGAAATGGTAGAGGCTTCAATCTGAACGTACCTTTGCCGAATGGAACAGGAGATAGAGGTTATGAGCATGCCATGC--ATGAACTCATTGTACCAGCCATCAGCAAATTTAAGCCTGAAATGATAGTCTTTGTTATTGGTCAAGACTCCAGTGCAGTAAGTTC-------TTAGAGTCAGCA-TATGTTTGTTTCATGGC-ACATAATGAGG
>CHA37
---------------------------------------CAGAATATGTAAAAATGCTTATTGGTGCTGATGCAGCTG-------GTGGAAAGACCTTATGTGGTGGAACACGCTTGAATCCTGGTTCTTGGGAAGCTGCACTTCTTGCTGCTGGCACAACACTTAAGGCTATGCAG-----CATATTTTGGATGGGCATGGAAAG--TTAAGTTATGCATTAGT--GCGGCCACCAGGGCACCATGCACAGCCAACTCAAGCTGATGGATACTGTTTCTTGAATAA------TGCCGGTCTTGCAGTTCAGCTAG--CTGTGGACTCTAGCTGCAAACGGGTTGCTGTGGTTGACATTGATGTGCATTATGGGAATGGAACTGCAGAAGGATTCTATGA----GCGAGATGATGTCCTCACAATCTCTCTACATATGAATCATGGCTCTTG--GGGACTGTCACATCCTCAAAGTTGTTTGCATGATGAAATTGGTCGGGGAAAAGGTATAGGGTGTAATCTGAACGTGCCTTTGCCTAATGGAACAGGAGATAGAGGCTATGAGCAGGCCATGC--ATGAACTGGTGGTACCAGCCATCAGAAAATTTAAGCCTGAAATGACAGTCTTTGTTATTGGTCAAGACTCCAGTGCAGTGAGTTCTT--CATTTTT--------------------------------------
>CJ24
------------------------------CTTGCATTGCAGAATATGTAAAAATGCTCATTGAAGCTGATGCAGCTG-------GGGGAAAGACCTTATGTGGTGGAACACGTTTGAATCCTGGTTCTTGGGAAGCTGCACTTCTTGCTGCTGGTACAACACTTGAGGCTATGCAG-----TATATTTTGGATGGACATGGAAAG--TTATGCTATGCATTAGT--AAGGCCACCAGGGCACCATGCACAACCAAATCAAGCTGATGGATACTGCTTTTTGAATAA------TGCTGGTCTTGCAGTTCAGTTAG--CCCTGCGGTCTAGCTGCAAGCGGGTTGCTGTGGTTGACATTGATGTGCATTATGGAAATGGAACTGCAGAAGGGTTCTACGA----GCGAGATGATGTTCTCACAATCTCTCTCCATATGAATCATGGTTCTTG--GGGGCCATCACATCCTCAAAGTGGTTTGCATGATGAAATTGGTCGGGGAAATGGTAGAGGCTTCAATTTGAACATACCTTTGCCTAATGGAACAGGAGATAGAGGTTATGAGCATGCCATGC--ATGAACTGGTTGTACCAGCCATCAGCAAATTTAAGCCTGAAATGATAGTCTTTGTTATTGGTCAAGACTCCAGTGCAGTAAGTTCTA--TCTTTAGTGTCAGCA-TATGTTTGTTTCATGGC-ACATAATGAG-
>CK7
TCTGCA--ATTTATTGACAT---CATGATATGGCCAAGTCAGAATATGTAAAAATGCTTATTGAAGCTGATGCAGCTG-------GGGGAAAGACCTTATGTGGTGGAACACGTTTGAATCCCGGTTCTTGGGAAGCTGCACTTCTTGCTGCTGGCACAACACTTAAGGCTATGCAG-----TATATTTTGGATGGACACGGAAAG--TTATGTTATGCATTAGT--AAGGCCACCAGGGCACCATGCACAACCAACTCAAGCTGATGGATACTGCTTTTTGAATAA------TGCCGGTCTTGCAGTTCAGTTAG--CCCTGCAGTCTAGCTGCAAGCGGGTTGCTGTGGTTGACATTGATGTGCATTATGGAAATGGAACTGCAGAAGGGTTCTATGA----GCGAGATGATGTTCTCACAATCTCTCTCCATATGAATCATGGTTCTTG--GGGGCCATCACATCCTCAAAGTGGTTTGCATGATGAAATTGGTCGGGGAAATGGTAGAGGCTTTAATTTGAACATGCCTTTGCCTAACGGAACAGGAGATAGAGGTTATGAGCATGCCATGC--ATGAACTGGTTGTACCAGCCATCAGCAAATTTAAGCCTGAAATGATAGTCTTTGTTATTGGTCAAGACTCCAGTGCAGTAAGTTCTA--TATTTAGTTTCAGCA-TATGTTTGTTTTATGGCCACATTATGAGA
>CL6
TCTGCAATATTTATTGACAT---CATGATATGGCCAAGTCAGAATATGTAAGAATGCTTATTGAAGCTGATGCAGCTG-------GGGGAAAGACCTTATGTGGTGGAACACGTTTGAATCCTGGTTCTTGGGAAGCTGCACTTCTTGCTGCTGGCACAACACTTAAGGCTATGCAG-----TATATTTTGGATGGACACGGAAAG--TTATGTTATGCATTAGT--AAGGCCACCAGGGCACCATGCACAACCAACTCAAGCTGATGGATACTGCTTTTTGAATAA------TGCCGGTCTTGCAGTTCAGTTAG--CCCTGCAGTCTAGCTGCAAGCGGGTTGCTGTGGTTGACATTGATGTGCATTATGGAAATGGAACTGCAGAAGGGTTCTATGA----GCGAGATGATGTTCTCACAATCTCTCTCCATATGAATCATGGTTCTTG--GGGGCCATCACATCCTCAAAGTGGTTCGCATGATGAAATTGGTCGGGGAAATGGTAGAGGCTTTAATTTGAACATGCCTTTGCCTAACGGAACAGGAGATAGAGGTTATGAGCATGCCATGC--ATGAACTGGTTGTACCAGCCATCAGCAAATTTAAGCCTGAAATGATAATCTTTGTTATTGGTCAAGACTCCAGTGCAGTAAGTTCTA--TATTTAGTGTCAGCA-TATGTTTGTTTTATGGCCACATTATGAGA
>CM9
----------------------------------------AGAATATGTAAAAATGCTCATTGAAGCTGATGCAGCTG-------GGGGAAAGACCTTATGCAGTGGAACGCGATTGAATCCTGGTTCTTGGGAAGCTGCAGTTCTTGCTGCTGGTACAACACTTAAGGCTATGCAG-----TATATTTTGGATGGACATGGAAAG--TTATGCTATGCATTAGT--AAGGCCACCAGGGCACCATGCACAACCAAATCAAGCTGATGGATACTGCTTTTTGAACAA------TGCTGGCCTTGCAGTTCAGTTAG--CCCTGCAGTCCAGCTGCAAGCGGGTTGCTGTTGTAGACATTGATGTGCATTACGGAAATGGAACAGCAGAAGGTTTCTATGA----GAGAGATGATGTTCTCACAATCTCTCTCCATATGAATCATGGTTCGTG--GGGTCTGTCACATCCTCAAAGTGGTTTGCATGATGAAATTGGTCGGGGAAATGGTAAAGGCTTCAATTTAAACATACCTTTGCCTAATGGAACAGGAGATAGAGGTTATGAGCATGCCATGC--AAGAACTCGTTGTACCAGCCATCAGCAAATTCAAGCCTGAAATGATAGTCTTTGTTATCGGTCAAGACTCCAGTGCAGTAAGT---A--TCTTTTGTGTTAGCA-TATGTT-----------------------
>CO8
----------------------------------------AGAATATGTAAAAATGCTCATTGAAGCTGATGCAGCTG-------GGGGAAAGACCTTATGCAGTGGAACGCGGTTGAATCTTGGTTCTTGGGAAGCTGCAGTTCTTGCTGCTGGTACAACACTTAAGGCTATGCAG-----TATATTTTGGATGGACATGGAAAG--TTATGCTATGCGTTAGT--AAGGCCACCAGGGCACCATGCACAACCAAATCAAGCTGATGGATACTGCTTTTTGAACAA------TGCTGGCCTTGCAGTCCAGTTAG--CCCTGCAGTCTAGCTGCAAGCGGGTTGCTGTTGTAGACATTGATGTGCATTACGGAAATGGAACAGCAGAAGGTTTCTATGA----GAGAGATGATGTTCTCACAATCTCTCTCCATATGAATCATGGTTCGTG--GGGACCGTCACATCCTCAAAGTGGTTTGCATGATGAAATTGGTCGGGGAAGCGGTAGAGGCTTCAATTTAAACATACCTTTGCCTAATGGAACAGGAGATAGAGGCTATGAGCATGCCATGC--ATGAACTTGTTGTACCAGCCATCAGCAAATTCAAGCCTGAAATGATAGTCTTTGTTATTGGTCAAGACTCCAGTGCAGTAAGT---A--TCTTTTGTGTTAGCA-TATGTTTG---------------------
>CP16
TCTGCA-------------------------TTGCATTGTAGAATATGTAAAAATGCTCATCGAAGCTGATGCAGCTG-------GGGGGAAGACCTTATGTAGTGGAACACGGTTGAATCCTGGTTCCTGGGAAGCTGCGCTTCTTGCTGCTGGTACAACACTTAAGGCTATGCAG-----TATATTTTGGATGGATATGGAAAG--TTATGCTATGCACTAGT--AAGGCCACCAGGGCACCATGCACAACCAAATCAAGCTGATGGATACTGCTTTTTGAACAA------TGCTGGTCTTGCAGTTCAGTTAG--CCCTGCAATCTAGCTGCAAGCGGGTTGCTGTGGTTGACATTGATGTGCATTATGGAAATGGAACTGCAGAAGGGTTCTATGA----GAGAGATGATGTTCTCACGATCTCTCTCCATATGAATCATGGTTCTTG--GGGGCCATCACATCCTCAAAGTGGTTTGCATGATGAAATTGGTCGGGGAAATGGTAGAGGCTTCAATTTTAACATACCTTTGCCTAATGGAACAGGAGATAGAGGTTATGAGCATGCCATGC--ATGAACTCGTTGTACCAGCCATCAGCAAATTTAAGCCTGAAATGATAGTCTTTGTTATTGGTCAAGACTCCAGTGCAGTAAGT------------GAGTCAGCA-TATGTTTG----------ACATAACAAGA
>CP161
TCTGCA-------------------------TTGCATTGTAGAATATGTAAAAATGCTCATCGAAGCTGATGCAGCTG-------GGGGGAAGACCTTATGTAGTGGAACACGGTTGAATCCTGGTTCCTGGGAAGCTGCGCTTCTTGCTGCTGGTACAACACTTAAGGCTATGCAG-----TATATTTTGGATGGATATGGAAAG--TTATGCTATGCACTAGT--AAGGCCACCAGGGCACCATGCACAACCAAATCAAGCTGATGGATACTGCTTTTTGAACAA------TGCTGGTCTTGCAGTTCAGTTAG--CCCTGCAATCTAGCTGCAAGCGGGTTGCTGTGGTTGACATTGATGTGCATTATGGAAATGGAACTGCAGAAGGGTTCTATGA----GAGAGATGATGTTCTCACGATCTCTCTCCATATGAATCATGGTTCTTG--GGGGCCATCACATCCTCAAAGTGGTTTGCATGATGAAATTGGTCGGGGAAATGGTAGAGGCTTCAATTTTAACATACCTTTGCCTAATGGAACAGGAGATAGAGGTTATGAGCATGCCATGC--ATGAACTCGTTGTACCAGCCATCAGCAAATTTAAGCCTGAAATGATAGTCTTTGTTATTGGTCAAGACTCCAGTGCAGTAAGT------------GAGTCAGCA-TATGTTTG----------ACATAACAAGA
>CR44
---------------------------------------CAGAATACATCAGAGAGCTTGTTGATGCTGATGCAGCTG-------GTGGAAAGATTGTTTGTCATGGCACTTGTCTGAATCCCGGCTCGTGGGAAGCTGCCCTTCTTTCTGCTGGCACAACACTTGAGGCAATGCAG-----TATATTTTGGAGGGACATGGAAAG--TTATCCTATGCATTAGT--GCGTCCGCCAGGACACCATGCACAGCCAACTCAAGCTGATGGGTACTGCTTTTTGAATAA------TGCTGGGCTTGCAGTTCAGCTAG--CTTTAAACTCTGGCTGCAAGCGTGTTGCTGTGGTTGACATTGATGTGCATTATGGGAATGGAACTGCAGAGGGATTCTATGA----ACGAGATGATGTCCTCACAATCTCTCTACACATGAATCATGGTTCTTG--GGGGCCTTCCCATCCTCAAACAGGCTTGCATGATGAAGTTGGCCGGGGAAAAGGAATGGGATTTAATCTGAATGTGCCTTTGCCTAATGGGACAGGAGACAAAGGCTATGAGCATGCCATGA--ATGAATTGGTGGTTCCAGCCATTAGAAGGTTTATGCCTGAAATGATACTCTTGGTCGCTGGTCAAGACTCCAGTGCAGTGAGTTT-------------------------------------------------
>CT15
-------------------------------TTGCATTGTAGAATATGTAAAAATGCTCATCGAAGCTGATGCAGCTG-------GGGGGAAGACCTTATGTAGTGGAACACGGTTGAATCCTGGTTCCTGGGAAGCTGCGCTTCTTGCTGCTGGTACAACACTTAAGGCTATGCAG-----TATATTTTGGATGGACATGGAAAG--TTATGCTATGCACTAGT--AAGGCCACCAGGGCACCATGCACAACCAAATCAAGCTGACGGATACTGCTTTTTGAACAA------TGCTGGTCTTGCAGTTCAGTTAG--CCCTGCAATCTAGCTGCAAGAGGGTTGCTGTGGTTGACATTGATGTGCATTATGGAAATGGAACTGCAGAAGGCTTCTATGA----GAGAGATGATGTTCTCACGATCTCTCTCCATATGAATCATGGTTCTTG--GGGGCCATCACATCCTCAAAGTGGTTTGCATGATGAAATTGGTCGGGGAAATGGTAGAGGCTTCAATTTTAACATACCTTTGCCTAATGGAACAGGAGATAGAGGCTATGAGCATGCCATGC--ATGAACTCGTTGTACCAGCCATCAGCAAATTTAAGCCTGAAATGATAGTCTTTGTTATTGGTCAAGACTCCAGTGCAGTAAGT---A--TCTTTAAAGTCAGCA-TATGTTTGTTTCATGGCAACATAATAAGA
>DA12
-----------------------------------------------------------------------------------------------------------------------------------------------------------------------------------------------------------------TATGCTATGCATTAGT--AAGGCCACCAGGGCACCATGCACAACCAAATCAAGCTGATGGATACTGCTTTTTGAACAA------TGCCGGCCTTGCAGTTCAGTTAG--CCCTGCAGTCTAGCTGCAAGCGGGTTGCCGTTGTTGACATTGATGTGCATTACGGAAATGGAACGGCAGAAGGTTTCTATGA----GAGAGATGATGTTCTCACAATCTCTCTCCATATGAATCATGGTTCGTG--GGGACCATCACATCCTCAAAGTGGTTCACATGATGAAATTGGTCGGGGAAATGGTAGAGGCTTCAATTTAAACATACCTTTGCCTAATGGAACAGGAGATAGAGGTTATGAGCATGCCATGC--ATGGACTCGTTGTACCAGCCATCAGCAAATTCAAGCCTGAAATGATAGTCTTTGTTATCGGTCAAGACTCCAGTGCAGTAAGT---A--TCTTTTGTGTTAGCA-TATGTTTGTTTCATGGCAACATAATGA--
>DB53
---------------------------------------CAGAGTATGTGAAAATGCTTACTGAAGTTGATGTAGCTG-------GTGGAAAAACCTTATGTCATGGAACGCGTCTGAATCCTGGTTCTTGGGAAGCAGCACTTCTTGCTGCTGGTACGACACTGGAGGCTATGCAG-----TATATTTTGGATGGACATGCAAAG--TTATGTTATGCACTAGT--ACGGCCACCAGGACACCATGCACAGCCAACACAAGCAGATGGATACTGCTTTTTGAATAA------TGCCGGTCTTGCGGTTCAGCTAG--CCATAGACTCTGGATGTAAGCGAGTTGTTGTGGTTGACATTGATGTCCATTACGGGAATGGTACTGCAGAAGGATTCTATGA----ACGAGATGATGTTCTCACAATATCTCTCCATATGCATCATGGTTCTTG--GGGACCATCTCATCCACAAACAAGTTTGCCAAATGAAATTGGTCGGGGAAATGGTACGGGGTATAATTTGAATGTGCCCTTGCCTAATGGCACAGGAGACAGAGGCTATGAGCATGCCGTGC--ATGAACTGGTGGTACCAGCCATTAGCAAATTTAAGCCTGAAATGATAGTATTTGTTATTGGTCAAGACTCTAGTGCAGTAAGTTCTA--TTTCTGGCCTCAGGT-GATGTT-----------------------
>DC1
---------------------------------------CAGAGTATGTGAAAATGCTTACTGAAGTTGATGTAGCTG-------GTGGAAAAACCTTATGTCATGGAACGCGTCTGAATCCTGGTTCTTGGGAAGCAGCACTTCTTGCTGCTGGTACGACACTGGAGGCTATGCAG-----TATATTTTGGATGGACATGCAAAG--TTATGTTATGCACTAGT--ACGGCCACCAGGACACCATGCACAGCCAACACAAGCAGATGGATACTGCTTTTTGAATAA------TGCCGGTCTTGCGGTTCAGCTAG--CCATAGACTCTGGATGTAAGCGAGTTGTTGTGGTTGACATTGATGTCCATTACGGGAATGGTACTGCAGAAGGATTCTATGA----ACGAGATGATGTTCTCACAATATCTCTCCATATGCATCATGGTTCTTG--GGGACCATCTCATCCACAAACAAGTTTGCCAACTGAAATTGGTCGGGGAAATGGTACGGGGTATAATTTGAATGTGCCCTTGCCTAATGGCACAGGAGACAGAGGCTATGAGCACGCCGTGC--ATGAACTGGTGGTACCAGCCATTAGCAAATTTAAGCCTGAAATGATAGTATTTGTTATTGGTCAAGACTCTAGTGCGGTAAGTTCTA--TTTCTGGCCTCAGGT-GATGTT-----------------------
>DD1
---------------------------------------CAGAGTATGTGAAGATGCTTACTGAAGTTGATGCAGCTG-------GTGGGAAAACCTTATGTCATGGAACACGTCTGAATCCTGGTTCTTGGGAAGCAGCACTTCTTGCTGCTGGTACAACACTGGAGGCTATGCAG-----TATATTTTGGATGGACATGCAAAG--TTAAGTTATGCACTAGT--ACGTCCACCAGGACACCATGCACAGCCAACACAAGCAGATGGATACTGCTTTTTGAATAA------TGCTGGTCTTGCGGTTCAGCTAG--CCATAGACTCTGGATGTAAGCGAGTTGCTGTGGTTGACATTGATGTCCATTATGGGAATGGTACTGCAGAAGGATTCTATGA----ACGAGATGATGTTCTCACAATATCTCTCCATATGCATCATGGTTCTTG--GGGACCATCTCATCTACAAACAAGTTTGCCAAATGAAATTGGTCGGGGAAATGGTATTGGGTGTAATCTAAATGTGCCCTTGCCCAATGGCACAGGAGACAAAGGCTATGAGCACGCCATGC--ATGAACTGGTGGTACCAGCCATTAGCAAATTTAAGCCTGAAATGATAGTATTTGTTATTGGCCAAGACTCAAGTGCAGTAAGTTCTA--TTTCTGCCCTCAGGT-GATGTT-----------------------
>DIM50
---------------------------------------CAGAGTATGTGAAGATGCTTACTGAAGTTGATGAAGCTG-------GTGGAAAAACCTTATGTCATGGAACACGTCTGAATCCTGGTTCTTGGGAAGCAGCACTTCTTGCTGCTGGTACAACACTGGATGCTATGCAG-----TATATTTTGGATGGACATGCAAAG--TTAAGTTATGCACTAGT--ACGGCCACCAGGACACCATGCACAGCCAACACAAGCAGATGGATACTGCTTTTTGAATAA------TGCCGGTCTTGCGGTTCAGCTAG--CCATAGACTCTGGATGTAAGCGAGTTGCTGTGGTTGACATTGATGTCCATTATGGGAATGGTACTGCAGAAGGATTCTATGA----ACGAGATGATGTTCTCACAATATCTCTCCATATGCATCATGGTTCTTG--GGGACCATCTCATCCACAAACAAGTTTGCCAAATGAAATTGGTCGGGGAAATGGCATTGGGTATAATCTAAATGTGCCCTTGCCTAATGGCACAGGAGACAAAGGCTATGAGCACGCCATGC--ATGAACTGGTGGTACCAGCCATTAGCAAATTTAAGCCTGAAATGATAGTATTTGTTATTGGTCAAGACTCTAGTGCAGTAAGTTCTA--TTTCTGCCCTCAGG-------------------------------
>EN45
---------------------------------------CAGAATACATCAAAGAGCTTCTTGAAGCTGATGCTGCTG-------GTGGAAAGATTTTTTGTCCTGGAACTTGTCTGAATCCTGGCTCCTGGGAAGCTGCTCTGCTTTCTGCTGGTACAACACTTGAGGCTATGCAG-----TATATTTTGCAGGGACATGGAAAG--TTATCCTATGCATTAGT--ACGTCCACCGGGACACCATGCACAACCAACTCAAGCTGATGGGTATTGCTTTTTGAATAA------TGCTGGGCTTGCAGTTCAGCTAG--CTCTGGACTCTGGCTGCAAGCGTGTCGCTGTGGTCGACATTGATGTGCATTATGGGAATGGAACTGCAGAGGGATTCTATGA----ACGGGATGATGTCCTCACAATCTCTCTGCACATGAATCATGGTTCTTG--GGGTCCTTCCCATCCTCAAACAGGTTTGCATGATGAAATTGGCCGGGGAAAAGGCATTGGATTTAATCTGAACGTGCCTTTGCCTAATGGGACAGGAGATAAAGGTTATGAGCATGCCATGA--ATAAGTTGGTGGCTCCGGCCATTAGAAGATTTATGCCTGAAATGATACTCTTGGTTGCTGGTCAAGACTCCAGTGCAGTGAGTTCT------------------------------------------------
>FC13
-------------------------------TTGCATTGTAGAATATGTAAAAATGCTCATTGAAGCTGATGCAGCTG-------GGGGAAAGACATTATGTGGTGGAACACGGTTGAATCCTGGTTCTTGGGAAGCTGCAGTTCTTGCTGCTGGTACAACACTTAAGGCTATGCAG-----TATATTTTGGATGGACACGGAAAA--TTATGCTATGCATTAGT--AAGGCCACCAGGGCACCATGCACAACCAAATCAAGCTGATGGATACTGCTTTTTGAACAA------TGCCGGCCTTGCAGTTCAGTTAG--CCCTGCAGTCTAGCTGCAAGCGGGTTGCCGTTGTTGACATTGATGTGCATTACGGAAATGGAACGACAGAAGGTTTCTATGA----GAGAGATGATGTTCTCACAATCTCTCTCCATATGAATCATGGTTCGTG--GGGACCATCACATCCTCAAAGTGGTTCACATGATGAAATTGGTCGGGGAAATGGTAGAGGCTTCAATTTAAACATACCTTTGCCTAATGGAACAGGAGATAGAGGTTATGAGCATGCCATGC--ATGAACTCGTTGTACCAGCCTTCAGCAAATTCAAGCCTGAAATGATAGTCTTTGTTATTGGTCAAGACTCCAGTGCAGTAAGT---A--TCTTTTGTGTTAGCA-TATGTTTG---------------------
>FTS1
---------------------------------------CAGAGTATGTGAAAATGCTTACTGAAGTTGATGCAGCTG-------GTGGAAAAACCTTATGTCATGGAACACGTCTGAATCCTGGTTCTTGGGAAGCAGCACTTCTTGCTGCTGGTACGACACTGGAGGCTATGCAG-----TATATTTTGGATGGACATGCAAAG--TTATGTTATGCACTAGT--GCGGCCACCAGGACACCATGCACAGCCAACACAAGCAGATGGATACTGCTTTTTGAATAA------TGCCGGTCTTGCGGTTCAGCTAG--CCATAGACTCTGGATGTAAGCGAGTTGCTGTGGTTGACATTGATGTCCATTACGGGAATGGTACTGCAGAAGGATTCTATGA----ACGAGATGATGTTCTCACAATATCTCTCCATATGCATCATGGTTCTTG--GGGACCATCTCATCCACAAACAAGTTTGCCAAATGAAATTGGTCGGGGAAATGGTATGGGGTATAATTTGAATGTGCCTTTGCCTAATGGCACAGGAGACAGAGGCTATGAGCACGCCGTGC--ATGAACTGGTGGCACCAGCCATTAGCAAATTTAGGCCTGAAATGATAGTATTTGTTATTGGTCAAGACTCTAGTGCAGTAAGTTCTA--TTTCTGGCGTCAGG-------------------------------
>FTS2
TATGCATAATATAGATTATGATGTA-------------CCAGAGTATGTGAAAATGCTTACTGAAGTTGATGCAGCTG-------GTGGAAAAACCTTATGTCATGGAACACGTCTGAATCCTGGTTCTTGGGAAGCAGCACTTCTTGCTGCTGGTACGACACTGGAGGCTATGCAG-----TATATTTTGGATGGACATGCAAAG--TTATGTTATGCACTAGT--ACGGCCACCAGGACACCATGCACAGCCAACACAAGCAGATGGATACAGCTTTTTGAATAA------TGCCGGTCTTGCGGTTCAGCTAG--CCATAGACTCTGGATGTAAGCGAGTTGCTGTGGTTGACATTGATGTCCATTACGGGAATGGTACTGCAGAAGGATTCTATGA----ACGAGATGATGTTCTCACAATATCTCTCCATATGCATCATGGTTCTTG--GGGACCATCTCATCCACAAACAAGTTTGCCAAATGAAATTGGTCGGGGAAATGGTATGGGGTATAATTTGAATGTGCCCTTGCCTAATGGCACAGGAAACAGAGGCTATGAGCATGCCGTGC--ATGAACTGGTGGTACCAGCCATTAGCAAATTTAAGCCTGAAATGATAGTATTTGTTATTGGTCAAGACTCTAGTGCAGTAAGTTCTA--TTTCTGGCCTCAGGT-GATGTT-----------------------
>GG1
------------------------------------------TGGAAGTAAGGCCCTAGACAAAGGCATATGCAGCAGTCCTAACATGAAAAGCCTGTGGGAGCTTGAACATACTCTAGTTTCCTTTTCTTTTATGCTACTATTTTGGCCAGTGATCTCATCTGTTGAAATGTTTTGTTATTTGCTTTGCGAATGAACATGAAGAGTATCATTTCAGGCATAAATTAGCTGGTACCACCAATTCATGCATGGCATGCTCATAGGCAAAGGCACATTCTTTTCCCTGGCCAATTTCCAAGAACCATGATTCATGTGGATTCATAGAATCCCTCTGCAGTTCCATTCCCATAATGCACATCAATGTCAACCACAGCAACACGCTTGCAGCCAGAATCCACAGCACTCAAGTGTTGTGCCAACACAAGATCTTTCCACCAGCTGCATCAGCTTCAACAAGCTAATCACACACTCGCAACACTTTCCACATTATAAAATACAGATCAAGAAG-------------CCAAACATGCATTTAAGT-ATGGATCTTGCATAGGTGGCTTTCTTTTTGAAATGCCTCTCAATATGAAAATCCAATCACAAAAGCATAAAAAGGCATAACAATCAACTAACCTACTAGATTTGACCCTATTAAAAATA-----------------------------------------------------
>HB41
---------------------------------------CAGAGTATGTGAAGATGCTTGTTGAAGTTGATTCAGCTG-------GTGGAAAAACTTTATGTAGTGGAACACGTCTGAATCCTGGTTCTTGGGAAGCAGCACTTCTTGCTGCTGGTACGACGCTGGAGGCTATGCAG-----TATATTTTGGATGGCAATGGAAAG--TTAAGTTATGCACTAGT--ACGGCCACCAGGACACCATGCACAACCAACACAAGCAGATGGATACTGCTTTTTGAATAA------TGCCGGTCTTGCAGTTCAGCTAG--CCATAGACTCTGGCTGCAAGCGAGTTGCTGTGGTTGACATTGATGTCCATTATGGGAATGGAACTGCAGAAGGATTCTATGA----ACGAGATGATGTTCTCACAATATCTCTTCATATGCATCATGGTTCTTG--GGGGCGATCTCATCCACAAACAGGTTTGCCGAATGAAATTGGTCGGGGAAATGGTGTGGGGTATAATCTGAATGTGCCTTTACCTAATGGGACAGGAGACAGAGGCTACGAGCATGCCATGC--ATCAACTGGTGATACCAGCCATCAGCAATTTTAAGCCTGAAATGATAGTATTTGTTATTGGTCAAGACTCAAGTGCAGTATGTTCT------------------------------------------------
>JO20
-------------------------------TTGCATTGTAGAATATGTAAAAATGCTCATTGAAGCTGATGCAGCTG-------GGGGAAAGACCTTATGTGGTGGAACACGGTTGAATCCTGGTTCCTGGGAAGCTGCACTTCTTGCTGCTGGTACAACACTTGAGGCTATGCAG-----TATATTTTGGATGGACATGGAAAG--TTATGCTATGCATTAGT--AAGGCCACCAGGGCACCATGCACAACCAAATCAAGCTGATGGATACTGCTTTTTGAACAA------TGCCGGCCTTGCAGTTCAGTTAG--CTCTGCAGTCTAGCTGCAAGCGGGTTGCTGTGGTTGACATTGATGTGCATTATGGAAATGGAACTGCAGAAGGGTTCTATGA----GAGAGATGATGTTCTCACGATCTCTCTCCATATGAATCATGGTTCTTG--GGGCTCATCACATCCTCAAAGTGGTTTGCATGATGAAATTGGTCGGGGAAATGGTAGAGGCTTCAATCTGAACATACCTTTGCCAAATGGAACAGGAGATAGAGGTTATGAGCATGCCATGC--ATGAACTCATTGTACCAGCCATCAGCAAATTTAAGCCTGAAATGATAGTCTTTGTTATTGGTCAAGACTCCAGCGCAGTAAGT---A--TCTTTAGAGTCAGCA-TATGTTTGTTTCATGGC-ACATAATGAGG
>JU21
-------------------------------TTGCATTGTAGAATATGTAAAAATGCTCATTGAAGCTGATGCAGCTG-------GGGGAAAGACCTTATGTGGTGGAACACGGTTGAATCCTGGTTCCTGGGAAGCTGCACTTCTTGCTGCTGGTACAACACTTGAGGCTATGCAG-----TATATTTTGGATGGACATGGAAAG--TTATGCTATGCATTAGT--AAGGCCACCAGGGCACCATGCACAACCAAATCAAGCTGATGGATACTGCTTTTTGAACAA------TGCCGGCCTTGCAGTTCAGTTAG--CTCTGCAGTCTAGCTGCAAGCGGGTTGCTGTGGTTGACATTGATGTGCATTATGGAAATGGAACTGCAGAAGGGTTCTATGA----GAGAGATGATGTTCTCACGATCTCTCTCCATATGAATCATGGTTCTTG--GGGGTCATCACATCCTCAAAGTGGTTTGCATGATGAAATTGGTCGGGGAAATGGTAGAGGCTTCAATCTGAACATACCTTTGCCAAATGGAACAGGAGATAGAGGTTATGAGCATGCCATGC--ATGAACTCATTGTACCAGCCATCAGCAAATTTAAGCCTGAAATGATAGTCTTTGTTATTGGTCAAGACTCCAGCGCAGTAAGT---A--TCTTTAGAGTCAGCA-TATGTTTGTTTCATGGC-ACATAATGAGG
>KE1
---------------------------------------CAGAATATGTAGACATGCTAGCCAAAGCTAGTACAGCAG-------GTGGAAAGACCTTATGTCATGGCACACGCCTAAATCCTGGTTCTTGGGAAGCTGCACTTCTTGCCTCTGGGACAACACTTGAAGCTATGCAT-----TATATTTTGGACGGATATGGAAAG--CTATCTTATGCATTAGT--GCGACCACCGGGCCACCATGCACAGCCAACTCAGGCTGATGGGTACTGCTTTTTGAATAA------TGCCGGGCTCGCAGTTCAACTAG--CTGTGGAATCTGGCTGCAAGCGAGTTGCTGTGGTTGACATTGATGTGCATTATGGGAATGGAACTGCGGAGGGATTCTACGA----ACGAGATGATGTGCTCACAATCTCTCTCCACATGAATCATGGTTCTTG--GGGACCTTCACATCTTCAAACTGGATTGCATGATGAAGTTGGTCGAGGAAAAGGTCTGGGGTTTAATCTAAATGTGCCTTTGCCTAATGGGACAGGAGATAAGGGCTATGAGCATGCCATGC--ATGAGTTGGTGGTACCGGCCATTAGCAAATTTATGCCTGACATGATACTCTTGGTCATTGGTCAAGACTCCAGTGCAGTGAGTTCTA--TTTTGTTTCTTTG---CATGTTT----------------------
>LF2
------------------------------------------------------------------------------------------------------------------------------------------------------------------------------------------------------------------------------------------------------------------------------------------------------------------------------------------GCTACAAGCGAGTTGCTATGGTTGACATTGATGTCCATTATGGAAATAGAACTGCTGAAGGATTCTATGA----ACGAGATGATGTTCTCACAATATCTCT-CATATGAATCAT----------GGGGCGATCTCATCCACAAACACGTTTTCCAAATGAAATTGGTCGGGGAAACAGAAAGAGGCATAATATGAATGTGCCTTTGCCTAACGGGACAAGAGACAAAGGCTACGAGCATGTCATAC--ATGAACTAGTGATACCAGCCATTAGCAATTTAAGCCTAAGCATATTGAAGTTTG-----AGTTA----------------------------------------------------------------------
>MC0
---------------------------------------CAGCGTATGTGGAGATGCTTATTGGAGTGGATGCAGCTG-------GTGGAAAAACCTTATGTGGTGGAACACGTCTGAATCCTGGTTCTTGGGAAGCAGCACTTCTTGCTGCTGGTACGACACTGGAGGCTATGCAA-----TATATTCTGGATGGACATGGAAAG--TTAAGTTATGCACTAGT--ACGGCCACCAGGACACCATGCACAGCCTACACAAGCAGATGGATACTGCTTTTTGAATAA------TGCTGGTCTTGCAGTTCAGCTAG--CCATAGACTCTGGCTGCAAGCGAGTCGCTGTGGTTGACATTGATGTCCATTATGGGAATGGAACTGCAGAAGGCTTCTATGA----ACGAGATGACGTTCTCACAATATCTCTCCATATGAATCATGGTTCTTG--GGGGCGATCTCATCCGCAAACAGGTTTGCCGAATGAAATTGGACGGGGAATTGGTGTGGGGTATAATCTGAATGCACCTTTGCCTAACGGGACAGGAGACAGAGGCTACGAGCACGCCATGC--ATGAACTGGTGGTACCAGCCATCAGCAAATTTAAGCCTGAAATGATAGTATTTGTTATTGGTCAAGATTCTAGTACAGTAAGTTCTA--TTTTTGGCCTCAGGT-GATGTT-----------------------
>MT0
---------------------------------------CAGAGTATGTGAAGATGCTTATTGAAGTTGATGCAGCTG-------GTGGAAAAACATTATGTCATGGAACACGTCTGAATCCTGGTTCTTGGGAAGCAGCACTTCTTGCTGCTGGTACAACACTGGAGGCTATGCAG-----TATATTTTGGATGGACATGCAAAG--TTGAGTTATGCACTAAT--AAGGCCACCAGGACACCATGCACAGCCAACACAAGCAGATGGATACTGCTTTTTAAATAA------CGCCGGTCTTGCAGTTCAGCTAG--CCATAGATTCTGGCTGTAAGCGAGTTGCTGTGGTTGACATTGATGTTCATTATGGGAATGGAACCACAGAAGGATTCTATGA----ACGAGATGATGTTCTCACAATATCTCTCCATATGCATCATGGTTCTTG--GGGACCATCTCATCTACAAACAGGTTTGCCAAATGAAATTGGTCGGGGAAATGGTATGGGGTATAATCTGAATGTGCCTTTGCCTAATGGGACAGGAGACAGAGGCTATGAACATGCCATGC--ATGAACTGGTGATACCAGCCATCAGCAAATTTAAGCCTGAAATGATAGTATTTGTTATTGGTCAAGACTCTAGTGCAGTAAGTTCTA--TTTTTAGCCTCAGGT-GATGTT-----------------------
>NN48
TATGCATAATATAGATTATGATGTA-------------CCAGAGTATGTGAAGATGCTTATTGAAGTTGATGCAGCTG-------GTGGAAAAACCTTATGTCCTGGAACACGTCTGAATCCTGGTTCTTGGGAAGCAGCACTTCTTGCTGCTGGTACAACACTGGAGGCTATGCAG-----TATATTTTGGATGGACATGCAAAG--TTAAGTTATTCACTAGT--ACGGCCGCCAGGACACCATGCACAGCCAACACAAGCAGATGGATACTGCTTTTTGAATAA------TGCTGGTCTTGCAGTTCAGCTAG--CCATAGACTCTGGCTGTAAGCGAGTTGCTGTGGTTGACATTGATGTCCATTATGGGAATGGTACTGCAGAAGGATTCTATGA----ACGAGATGATGTTCTCACAATATCTCTCCATATGCATCATGGTTCTTG--GGGACCATCTCATCCACAAACAAGTTTGCCAAATGAAATTGGTCGGGGAAATGGTACGGGGTATAATCTGAATGTACCCTTGCCTAATGGCACAGGAGACACAGGCTATGAGCATGCCATGC--ATGAACTGGTGGTACCAGCCATTAGCAAATTTAAGCCTGAAATGATAGTATTTGTTATTGGTCAAGATTCTAGTGCAGTAAGTTCTA--TTTCTGGCCTCAGGT-GATGTT-----------------------
>PA42
---------------------------------------CAGAGTATGTAAAGATGCTTATTGAAGTTGATGCGGCTG-------GTGGAAAAACCTTATGTGGTGGAACACGTCTGAATCCTGGTTCTTGGGAAGCAGCACTTCTTGCTGCTGGTACGACGCTGGAGGCTATGCAG-----TACATTTTGGATGGACATGGAAAG--TTAAGTTATGCACTAGT--ACGGCCACCAGGACACCATGCACAGCCAACACAAGCAGATGGATACTGCTTTTTGAATAA------TGCCGGTCTTGCAGTTCAGCTAG--CTATAGACTCTGGCTGCAAGCGAGTTGCTGTGGTTGACATTGATGTCCATTATGGGAATGGAACTGCAGAAGGATTCTATGA----ACGAGATGATGTTCTCACAATATCTCTCCATATGAATCATGGTTCTTG--GGGGCCATCTCATCCACAAACAGGTTTGCCAATTGAAATTGGTCGGGGAAATGGTATGGGGTATAATCTGAATGTGCCTTTGCCTAACGGGACAGGAGACACAGGCTACAAGTATGCCATGC--ATGAACTGGTGATACCAGCCATTAGCAAATTTAAACCTGAAATAATAGTATTTATTGTTGGTCAAGACTCTAGTGCGGTATGTTCTA--TTTTTGGCCTCAAGT-GATGTTCTG--------------------
>PB33
---------------------------------------CAGATTATGTAGACATGCTTGCCAAAGCTAGTACAGCAG-------GTGGAAAGACCTTATGCCATGGCACACGCCTGAATCCTGGCTCTTGGGAAGCTGCACTTCTTGCTGCTGGGACAACACTTGAAGCTATGCGC-----TATATTTTGGATGGACGTGGAAAG--CTATCTTATGCATTAGT--GCGACCACCAGGCCACCATGCACAGCCAACTCAAGCTGACGGGTACTGCTTTTTGAATAA------CGCTGGTCTTGCAGTTGAACTAG--CTGTGGCATCTGGCTGCAAGCGAGTTGCTGTGGTTGACATTGATGTGCATTATGGGAATGGAACTGCAGAGGGATTCTATGA----ACGAGATGATGTGCTCACAATCTCTCTCCACATGAATCATGGTTCTTG--GGGACCTTCACATCCTCAAACTGGATTTCATGATGAAGCTGGTCGAGGAAAAGGTCTGGGGTTTAATCTAAATGTTACTTTGCCTAATGGTACAGGAGATAAGGGATATGAGCATGCCATGC--ATGAATTGGTGGTACCAGCCATTAGCAAATTTATGCCTGAAATGATAGTCTTGGTTATTGGTCAAGACTCCAGTGCAGTGAGTTCTA--TTTTGTTTCTTTG---CATGTTT----------------------
>PF1
---------------------------------------CAGAGTATGTGAAGATGCTTATTGAAGTTAATGCAGCTG-------GTGGAAAAACCTTATGTCCTGGAACACGTCTGAATCCTGGTTCTTGGGAAGCAGCACTTCTTGCTGCTGGTACGACACTGGAGGCTATGCAG-----TATATTTTGGACGGACATGCAAAG--TTAAGTTATGCACTAGT--ACGGCCACCAGGACACCATGCTCAGCCAACACAAGCAGATGGATACTGCTTTTTGAATAA------TGCCGGTCTTGCGGTTCAACTAG--CCATAGACTCTGGCTGTAAGCGAGTTGCTGTGGTTGACATTGATGTCCATTACGGGAATGGAACAGCAGAGGGTTTCTATGA----ACGAGATGATGTTCTCACAATATCTCTCCATATGCATCATGGTTCTTG--GGGACCATCTCATCCACAAACAGGTTTACCAAATGAAATTGGTCGGGGAAATGGTATAGGGTATAATCTGAATGCGCCTTTGCCTAATGGTACAGGAGACAGAGGCTATGAGCACGCCATGC--ATGAACTGGTGGTACCAGCCATTAGCAAATTTAATCCTGAAATGATAGTTTTTGTTATTGGTCAAGACTCCAGTGCAGTAAGTTCTA--TTTTTAGCCTCAGGT-GATGTT-----------------------
>PFM1
---------------------------------------CAGAGTATGTAAAGATGCTTATTGAAGTTGATGCAGCTG-------GTGGAAAAACCTTATGTGGTGGAACACGTCTGAATCCTGGTTCTTGGGAAGCAGCACTTCTTGCTGCTGGTACGACGCTGGAGGCTATGCAG-----TACATTTTGGATGGACATGGAAAG--TTAAGTTATGCACTAGT--ACGGCCACCAGGACACCATGCACAGCCAACACAAGCAGATGGATACTGCTTTTTGAATAA------TGCCGGTCTTGCAGTTCAGCTAG--CCATAGACTCTGGTTGCAAGCTAGTTGCTGTGGTTGACATTGATGTCCATTATGGGAATGGAACTGCAGAAGGATTCTATGA----ACGAGATGATGTTCTCACAATATCTCTCCATATGAATCATGGTTCTTG--GGGGCCATCTCATCCACAAACAGGTTTGCCAATTGAAATTGGTCGGGGAAATGGTAGGGGGTATAATCTGAATGTGCCTTTGCCTAATGGGACAGGAGACACAGGCTACACGCATGCCATGC--ATGAACTGGTGGTACCAGCCATTAGCAAATTTAAACCTGAAATAATAGTATTTATTATTGGTCAAGATGCTAGTGCGGTATGTTCT------------------------------------------------
>PG28
-CTGCATATCTCTCATAACT--GTACTCCTTTCACACACTAGAATATGTAGACATGCTTGCCAGAGCTAGTACAGTAG-------GTGGAAATACCTTATGTCATGGCACACGCCTGAATCCTGGTTCTTGGGAAGATGCACTTCTTGCTGTTGGTACAAAACTTTAAGCTATGCAT-----TATATTTTGGATGGACATGGAAAG--CTATCTTATGCATTAGT--GCAACCACCAGGCCACCATGCACAACCAACTCAAGCTAATGGGTACTACTTTTTGAATAA------TGTCGGTCTTGCGGTTCAACTAG--CTGTGGAATCTGGCTGCAAACGAGTTGTTATGGTTGGCATTGACGTGCATTATGGGAATGGAACTACAGAGGGATTCTATGA----ACGAGATGATGTTCTCACAATATCTCTCCACATGAATCATGGTTCTTG--GGGACCTTCACATCTTCAAACTGGATTGCATGATGAAGTTGGTCGAGGAAAAGGTCTGGGGTTTAATCTAAATGTGCCTTTGCCTAATGGGACAGGAAATAAGGGATACGAGCATGCCATGC--ATGAATTGGTGGTACCAGCCATTAGCAAATTTATGCCTGAAATGATACTCTTGGTTAATGTTCAAGACTCCAGTGCAGTCAACGAGT--TTT------------------------------------------
>PH2
TATGCATAATATAGATTATGATGTACTC------TGGTTCAGAGTATGTGAAGATGCTTATTGAAGTTAATGCAGCTG-------GTGGAAAAACCTTATGTCCTGGAACACGTCTGAATCCTGGTTCTTGGGAAGCAGCACTTCTTGCTGCTGGTACGACACTGGAGGCTATGCAG-----TATATTTTGGACGGACATGCAAAG--TTAAGTTATGCACTAGT--ACGGCCACCAGGACACCATGCTCAGCCAACACAAGCAGATGGATACTGCTTTTTGAATAA------TGCCGGTCTTGCGGTTCAACTAG--CCATAGACTCTGGCTGTAAGCGAGTTGCTGTGGTTGACATTGATGTCCATTACGGGAATGGAACAGCAGAGGGTTTCTATGA----ACGAGATGATGTTCTCACAATATCTCTCCATATGCATCATGGTTCTTG--GGGACCATCTCATCCACAAACAGGTTTACCAAATGAAATTGGTCGGGGAAATGGTATAGGGTATAATCTGAATGCGCCTTTGCCTAATGGTACAGGAGACAGAGGCTATGAGCACGCCATGC--ATGAACTGGTGGTACCAGCCATTAGCAAATTTAATCCTGAAATGATAGTTTTTGTTATTGGTCAAGACTCCAGTGCAGTAAGTTCTA--TTTTTAGCCTCAGGT-GATGTT-----------------------
>PS27
------------------------------------------------------------------------------------------------------------------------------------------------------------------------------------------------------------------------------------------------------------------------------------------------------------------------------------------------------------------------------------------------------------------------------------------------------------------TG--GGGACCTTCCCATCTTCAAACTGGATTGCATGATGAAGTTGGTCGAGGAAAAGGTCTGGGGTTTAATCTAAATGTGCCTTTGCCTAATGGGACAGGAGATAAGTTATACGAGCATGCCATGC--ATGAATTGGTGGTACCAACCATTAGCAAATTTATGCCTGAAATGATACTCTTGGTTATTGGTCAAGACTCCAGTGCAGTCAACGAGT--TTT------------------------------------------
>PS30
---------------------------------------CAGAGTATGTAAAGATGCTTATTGAAGTTGATGCATCTG-------GTGGAAAAACCTTATGTGGTGGAACACGTCTGAATCCTGGTTCTTGGGAAGCAGCACTTCTTGCTGCTGGTACGACGCTGGAGGCTATGCAG-----TACATTTTGGATGGACATGGAAAG--TTAAGTTATGCACTAGT--ACGGCCACCAGGACACCATGCACAGCCAACACAAGCAGATGGATACTGCTTTTTGAATAA------TGCCGGTCTTGCAGTTCAGCTAG--CCATAGACTCTGGCTGCAAGCGAGTTGCTGTGGTTGACATTGATGTCCATTATGGGAATGGAACTGCAGAAGGATTCTATGA----ACGAGATGATGTTCTCACAATATCTCTCCATATGAATCATGGTTCTTG--GGGGCCATCTCATCCACAAACAGGCTTGCCAATTGAAATTGGTCGGGGAAATGGTATGGGGTATAATCTGAATGTGCCTTTGCCTAACGGGACAGGAGACACAGGCTACAAGTGTGCCATGC--ATGAACTGGTGATACCAGCCATTAGCAAATTTAAACCTGAAATAATAGTATTTATTGTTGGTCAAGACTCTAGTGCGGTATGTTCTA--TTTTTGGCCTCAAGT-GATGTTCTG--------------------
>PSF43
TATGCATAATATAGACTATGATGTACTTTTGGCAATTTTCAGAGTATGTGAAGATGCTTATTGAAGTTGATGCGGCTG-------GTGGAAAAACCTTATGTCCTGGAACACGTCTGAATCCTGGTTCTTGGGAAGCAGCACTTCTTGCTGCTGGTACTACACTGGAGGCTATGCAG-----TATATTTTGGATGGACATGCAAAG--TTAAGTTATGCACTAGT--ACGGCCGCCAGGACACCATGCACAGCCAACACAGGCAGATGGATACTGCTTTTTGAATAA------TGCCGGTCTTGCAGTTCAGCTAG--CCATAGACTCTGGCTGTAAGCGAGTTGCTGTAGTTGACATTGATGTCCATTATGGGAATGGTACTGCAGAAGGATTCTATGA----ACGAGATGATGTTCTCACAATATCTCTCCATATGCATCATGGTTCTTG--GGGACTATCTCATCCACAAACAAGTTTGCCAAATGAAATTGGTAGGGGAAATGGTACGGGGTATAATCTGAATGTGCCCTTGCCTAATGGCACAGGAGACAGAGGCTATGAGCACGCCATGC--ATGAACTGGTGGTACCAGCCATTAGCAAATTTAAGCCTGAAATGATAGTATTTGTTATTGGTCAAGACTCTAGTGCAGTAAGTTCT------------------------------------------------
>PTA0
---------------------------------------CAGAGTATGTGAAGATGCTTACTGAAGTTGATGCAGCTG-------GTGGAAAAACCTTGTGTGGTGGAACACGTCTGAATCCTGGTTCTTGGGAAGCAGCACTTCTTGCTGCTGGTACGACACTGGAGGCTATGCAG-----TATATTTTGGATGGACATGGAAAG--TTAAGTTATGCACTAGT--ACGGCCTCCAGGACACCATGCACAGCCAACACAAGCAGATGGATACTGCTTTTTGAATAA------TGCTGGTCTTGCAGTTCAGCTAG--CCATAGATTCTGGGTGCAAGCGAGTTGCTGTGGTTGACATTGATGTCCATTATGGGAATGGAACTGCAGAAGGATTCTATGA----ACGAGATGATGTTCTTACAATATCTCTCCATATGAATCACGGTTCTTG--GGGGCGTTCTCATCCACAAACAGGTTTGCCGAATGAAATTGGCCGGGGAATCGGTATGGGTTATAATCTGAATGTGCCTTTGCCTAACGGGACAGGAGACATAGGCTACGAGCACGCCATGC--ATGAACTGGTGATACCAGCCATTAGCAAATTTGAGCCTGAAATGATAGTATATGTTATTGGTCAAGACTCTAGTGCAGTAAGTTCTAAATTTTTGGCCTCAGGT-GATGTT-----------------------
>RC54
---------------------------------------CAGAGTATGTGAAGATGCTTATTGAAGTTGATGCAGCTG-------GTGGAAAAACCTTATGTCCTGGAACACGTCTGAATCCTGGTTCTTGGGAAGCAGCACTTCTTGCTGCTGGTACGACATTGGAGGCTATGCAG-----TATATTTTGGATGGACATGCAAAG--TTAAGTTATGCACTAGT--ACGGCCACCAGGACATCATGCACAGCCAACACAAGCAGATGGATACTGCTTTTTGAATAA------TGCCGGTCTTGCAGTTCAGCTAG--CCATAGACTCTGGCTGTAAGCAAGTTGCTGTGGTTGACATTGATGTCCATTATGGGAATGGTACTGCAGAAGGATTCTATGA----ACGAGATGATGTTCTCACAATATCTCTCCATATGCATCATGGTTCTTG--GGGACCATCTCATCCACAAACAAGTTTGCCAAATGAAATTGGTCGGGGAAATGGTACGGGGTATAATCTGAATGTGCCCTTGCCTAATGGCACAGGAGACGGAGGCTATGAACACACCATGC--ATGAACTGGTGGTACCAGCCATTAGCAAATTTAAGCCTGAAATGATAGTATTTGTTATTGGTCAAGACTCTAGTGCAGTAAGTTCTA--TTTCTGGCCTCAGGT-GATGTT-----------------------
>SA1
---------------------------------------CAGAGTATGTAAAGATGCTTATTGAAGTTGATGCAGCTG-------GTGGAAAAACCTTATGCGGTGGAACATGTCTGAATCCTGGTTCTTGGGAAGCAGCACTTCTTGCTGCTGGTACGACGCTGGAGGCTATGCAG-----TACATTTTGGATGGACATGGAAAG--TTAAGTTATGCACTAGT--ACGGCCACCAGGACACCATGCACAGCCAACACAAGCAGATGGATACTGCTTTTTGAATAA------TGCCGGTCTTGCAGTTCAGCTAG--CCATAGACTCTGGCTGCAAGCGAGTTGCTGTGGTTGACATTGATGTCCATTATGGGAATGGAACTGCAGAAGGATTCTATGA----ACGAGATGATGTTCTCACAATATCTCTCCATATGAATCACGGTTCTTG--GGGGCCATCTCATCCACAAACAGGTTTGCCAACTGAAATCGGTCGGGGAAATGGTATGGGGTATAATCTGAATGTGCCTTTGCCTAACGGGACAGGAGACACAGGCTACAAGTATGCCATGC--AGGAACTGGTGACACCAGCCATTAGCAAATTTAAACCTGAAATAATAGTATTTATTATTGGTCAAGACTCTAGTGCGGTATGCTCT------------------------------------------------
>SC0
---------------------------------------CAGAGTATGTGAAGATGCTTATTGAAGTTGATGCAGCTG-------GTGGAAAAACCTTATGTGGTGGAACACGTCTGAATCCTGGTTCTTGGGAGGCAGCACTTCTTGCTGCTGGTGCGACACTGGAGGCTATGCAG-----TATATTTTGGATGGACATGGAAAG--TTAAGTTATGCACTAGT--ACGGCCACCAGGACACCATGCGCAGCCAACACAAGCAGATGGATACTGCTTTTTGAATAA------TGCCGGTCTTGCAGTTCAGCTAG--CCATAGACTCTGGCTGTAAGCGAGTTGCTGTGGTTGACATTGATGTCCATTATGGCAATGGAACTGCAGAAGGATTCTATGA----ACGAGATGATGTTCTTACAATCTCTCTCCATATGAATCATGGTTCTTG--GGGACCATCTCATCCACAAACAGGTTTGCCTAATGAAATTGGTCGGGGAAATGGTATGGGGTATAATCTGAATGTGCCTTTACCTAATGGGACAGGAGACAGAGGGTATGAGCACGCGATGC--ATGAACTGGTGATACCAGCCATTAGCAAATTTAAGCCTGAAATGATAGTGTTTGTTATTGGTCAAGACTCAAGTGCTGTAAGTTCTA--TTTTTAGCCTCAGGT-GATGTT-----------------------
>SE46
------------------------------------------------------AGCTTGTTGAAGCCGATGCTGCTG-------GTGGAAAGATTTTTTGTCCTGGAACTTGTCTGAATCCTGGCTCCTGGGCAGCTGCTCTGCTTTCTGCTGGTTCAACACTTGAGGCAATGCAG-----TATATTTTGGGGGGACATGGAAAG--TTATCCTATGCATTAGT--ACGTCCACCGGGACACCATGCACAACCAACACAAGCTGATGGCTATTGTTTTTTGAATAA------TGCTGGGCTTGCAGTTCAGCTAG--CGCTGGACTCTGGTTGCAAGCGTGTCGCTGTGGTTGACATTGATGTGCATTATGGGAATGGGACTGCAGAGGGATTCTATGA----ACGAGATGATGTCCTCACAATCTCTCTGCACATGAATCATGGTTCTTG--GGGTTGTTCCCATCCTCAAACAGGTTTGCATGATGAAGTTGGCCGGGGAAAAGGCATGGGATTTAATCTGAATGTGCCTTTGCCTAACGGGACAGGAGATAGAGGTTATGAGCATGCTATGA--ATGAGTTGGTGGCTCCGGCCATTAGAAGATTTATGCCTGAAATGATACTCTTGGTTGCTGGTCAAGACTCCAGTGCAGTGAGTTCT------------------------------------------------
>SG23
TCTG--------------------------CAAACTTCTCAGAATATGTAAAAATGCTTATTGAAGCTGATGCAGCTG-------GGGGAAAGACCTTATGCGGTGGAACACGTTTGAATCCTGGTTCTTGGGAAGCTGCACTTCTTGCTGCTGGCACAACACTTAAGGCTATGCAG-----TATATTTTGGATGGGCATGGAAAG--TTATGTTATGCATTAGT--AAGGCCACCAGGGCACCATGCACAACCAAATCAAGCTGATGGATACTGCTTTTTGAATAA------TGCTGGTCTTGCAGTTCAGTTAG--CTCTGCAGTCTAGCCGCAAGCGGGTTGCTGTGGTTGACATTGATGTGCATTATGGAAATGGAACTGCAGAAGGGTTCTATGA----GCAAGATGATGTTCTCACAATCTCTCTCCATATGAATCATGGTTCTTG--GGGGCCATCACATCCTCAAAGTGGTTTGCATGATCAAATTGGTCGGGGAAATGGTAGAGGCTTCAATTTGAACATACCTTTGCCTAATGGAACAGGAGATAGAGGTTATGAGCACGCCATGC--ATGAACTGGTTGTACCAGCCATCAGCAAATTTAAGCCTGAAATGATAGTCTTTGTTATCGGTCAAGACTCCAGTGCAGTAAGTTCTA--TCTTTAGTGTCAGCA-TATATTCGTTTCATGGCAACATAATGAGA
>SS22
---------------------------------TCTGCACAGAATATGTAAAAATGCTTATTGAAGCTGATGCAGCTG-------GGGGAAAGACCTTATGTGGTGGAACACGTTTGAATCCTGGTTCTTGGGAAGCTGCACTTCTTGCTGCTGGCACAACACTTAAGGCTATGCAG-----TATATTTTGGATGGGCATGGAAAG--TTATGTTATGCATTAGT--AAGGCCACCAGGGCACCATGCACAACCAAATCAAGCTGATGGATACTGCTTTTTGAATAA------TGCTGGTCTTGCAGTTCAGTTAG--CTCTGCAGTCTAGCCGCAAGCGGGTTGCTGTGGTTGACATTGATGTGCATTATGGAAATGGAACTGCAGAAGGGTTCTATGA----GCAAGATGATGTACTCACAATCTCTCTCCATATGAATCATGGTTCTTG--GGGGCCATCACATCCTCAAAGTGGTTTGCATGATGAAATTGGTCGGGGAAATGGTAGAGGCTTCAATTTGAACATACCTTTGCCTAATGGAACAGGAGATAAAGGTTATGAGCACGCCATGC--ATGAACTGGTTGTACCAGCCATCAGCAAATTTAAGCCTGAAATGATAGTCTTTGTTATCGGTCAAGACTCCAGTGCAGTAAGTTCTA--CAT-----------------------------------AATGAGA
>SV36
---------------------------------------CAGAATATGTTCAAATGCTTATTGGAGCTGATGCATCTG-------GGGGAAAGACCTTATGTCATGGCACACATTTGAATCCTGGCTCTTGGGAAGCTGCACTTCTTGCTGCTGGGACTACACTAGAGGCTATGCAG-----TATATTTTGGATGGACATGAAAAG--TTGTGTTATGCATTAGT--TCGACCACCAGGACACCATGCACAACCAACTCAAGCTGATGGATACTGCTTTTTGAATAA------TGCGGGTCTTGCAGTTCAGCTTG--CTGTGGACTCTGGTTGCAAGCGGGTTGCTGTGGTTGACATTGACGTGCATTATGGGAATGGAACTGCAGAAGGATTCTATGA----ACGGTGCGATGTGCTCACGATCTCTCTCCACATGAATCATGGGTCTTG--GGGACCGTCTCATGCTCAAAGTGGTTTGCATGATCAAATTGGTCGGGGAAACGGTATGGGGTTTAATCTGAATGTGCCCTTGCCTAATGGGACAGGGGATAGAGGCTATGAGCATGCAATGC--ATGAATTGGTGGTACCGGCCATTGATAAATTTAAGCCTGAAATGATAGTCTTTGTCATTGGTCAAGACTCCAGTGCAGTGAGTTTT------------------------------------------------
>TA17
-------------------------------TTGCATTGTAGAATATGTGAAAATGCTCATTGAAGCTGATGCAGCTG-------GGGGAAAGACCTTATGTAGTGGAACACGGTTGAATCCTGGTTCGTGGGAAGCTGCACTTCTTGCTGCTGGTACAACACTTGAGGCTATGCAA-----TTTATTTTGGATGGTCACGGAAAG--TTATGCTATGCATTAGT--AAGGCCACCAGGGCACCATGCACAACCAAACCAAGCTGATGGGTACTGCTTTTTGAACAA------TGCTGGTCATGCAGTTCAGTTAG--CCCTGCAGTCTAGCTGCAAGCGGGTTGCTGTGGTTGACATTGATGTGCATTATGGAAACGGAACTGCGGAAGGGTTCTACGA----GAGAGATGATGTTTTCACGATCTCTCTTCATATGAATCATGGTTCTTG--GGGACCATCACATCCTCAAAGTGGTTTGCATGATGAAATCGGTCGGGGAAATGGTAGAGGCTTCAATTTGAACATTCCTTTGCCTAATGGAACAGGCGATAGAGGTTATGAGCATGCCATGC--ATGAACTCGTTGTACCAGCCATCAGAAAATTTAAGCCTGAAATGATAGTCTTTGTTATTGGTCAAGACTCCAGTGCAGTAAGT---A--TCTTTAGAGTCAGCA-TACGTCTGCTTCATGGCAACATAATGAGA
>TB39
TCTGGA-----------------------CACTTTTGCACAGAATATGTAAAAATGCTTATTGGAGCTGATGCAGTGG-------GTGGAAAGACCTTATGTGGTGGAACACGTCTGAATCCTGGTTCTTGGGAAGCTGCACTTCTTGCCGCTGGCACAACACTTGGGGCTATGCAG-----TATATTTTGGATGGGCATGGAAAG--ATATGTTATGCATTAGT--ACGGCCACCAGGGCACCACGCACAGCCGACTCAAGCTGATGGATACTGTTTTTTGAATAA------CGCCGGCCTTGCAGTTCAGTTGG--CTGTGGAATCTTGCTGCAAGCGGGTTGCTGTGGTCGACATCGATGTGCATTATGGGAATGGCACTGCAGAAGGATTCTACGA----GCGAGATGATGTCCTCACAATCTCTTTACATATGAATCATGGTTCTTG--GGGACCATCACATCCTCAAAGTGGTCTGCATGATGAAATTGGTCGGGGAAAAGGTACAGGGTTTAATCTGAACGTGCCTTTGCCTAATGGAACAGGAGATAGAGGCTATGAGCATGCCATGC--ATGAACTGGTGGTGCCAGCCATCAGAAAATTTAAGCCTGAAATGATGGTCTTTGTTATTGGTCAAGACTCCAGTGCAGTGAGTTCTA--CATGTTT--------------------------------------
>TC31
TTTATATGCCTTCAATGTTTTCGTACTT-TGAGATGTTTCAGACTATGTAGACATGCTTGCCAAAGCTAGTACAGTAG-------GTGGAATGACCTTATGTCATGGCACACGCCTGAATCCTGGTTCTTGGGAAGCTGCACTTCTTGCTGCTGGGACAACACTTGAGGCTATGCAT-----TATATTTTGAATGGACATGGAAAG--CTATCCTATGCATTAGT--GCGACCACCGGGCCACCATGCACAGCCAACTCAAGCTGATGGGTACTGCTTTTTGAATAA------TGCCGGTCTTGCTGTTCAACTAG--CTGTGGAATCCGGCTGCAAGCGAGTTGCTGTGGTTGACATTGATGTGCATTATGGGAATGGAACTGCGGAGGGGTTTTACGA----ACGAGATGATGTGCTCACAATCTCTCTCCACATGAATCATGGTTCTTG--GGGACCTTCACATACTCAAACTGGATTGCATGATGAAGTTGGTCGAGGAAAAGGTCGGGGGTTTAATCTAAATGTGCCTTTGCCTAATGGGACAGGAGATAAGGGCTATGAGCATGCCATGC--ATGAATTGGTGGTACCGGCCATTAGCAAATTTATGCCTGAAATGATAGTCTTGGTTATTGGTCAAGACTCCAGTGCAGTGAGTTCTA-----TGTTTCTTTG---TATGTTTGTTCCATTGCTA----------
>TN1
---------------------------------------CAGAATATGTAAAAATGCTTATTGGAGCTGATGCAGCTG-------GTGGAAAGATCTTATGTAGTGGAACATGTCTGAATCCTGGTTCTTGGGAAGCTGCACTTCTTGCTGCTGGCACTACACTCAAGGCTATGCAG-----TATATTTTGGATGGGCACGGAAAG--TTATGTTATGCATTAGT--GCGGCCCCCAGGGCACCATGCACAGCCAACTCAAGCCGACGGATACTGCTTTTTGAATAA------CGCCGGTCTTGCAGTTCAGCTAG--CTGTAGACTCTAGCTGCAAGCGGGTTGCCGTGGTCGACATTGATGTCCATTATGGGAATGGAACTGCAGAAGGATTCTATGA----GCGAGATGATGTCCTCACGGTCTCTCTACATATGAATCATGGATCTTG--GGGACCATCAAATCCTCAAAGTGGTCTGCATGATGAAATTGGTCAGGGAAAAGGTTTAGGGTTTAATCTGAACGTGTCTTTGCCTAATGGAACAGGAGATAGAGGCTATGAGCATGCCATGC--ATGAACTGGTGGTACCAGCCATCAGAAAGTTTAAGCCCAAAATGATAGTCTTTGTTATTGGTCAAGACTCCAGTGCAGTGAGTTCTT--CATTTTTTATTTTCAGTCTGTTTGTTCCATACCCACATTATGA--
>TO14
------------------------------TTTGCATTGTAGAATATGTAAAACTGCTCATTGACGCTGATGCAGCTG-------GGGGAAAGACCTTATGTGGTGGAACACGGTTGAATCCTGGTTCCTGGGAAGCTGCACTTCTTGCTGCTGGTACAACACTTACGGCTATGCAT-----TATATTTTGGATGGACACGGAAAG--TTATGCTATGCGTTAGT--GAGGCCACCAGGGCACCATGCACAACCAAATCAAGCTGATGGATACTGCTTTTTGAACAA------TGCCGGTCTTGCAGTTCAGTTAG--CCCTGCAGTCTAGCTGCAAGCGGGTTGCTGTGGTTGACATTGATGTGCATTATGGAAATGGAACTGCAGAAGGGTTCTACGA----GAGAGATGATGTTCTCACGATCTCTCTCCATATGAATCATGGTTCTTG--GGGGCCATCACATCCTCAAAGTGGCTTGCATGATGAAATTGGCCGGGGAAAAGGTAGAGGCTTCAATTTGAACATACCTTTGCCTAATGGAACAGGAGATAGAGGTTATGAGCATGCCATGC--ATGAACTCGTTGTACCAGCCATCAGCAAATTTAAGCCTGAAATGATAGTCTTTGTTATTGGTCAAGACTCCAGTGCAGTAAGT---A--TCTTTAGAGTTAGCA-TATGTTTGTTTCATGGCAACATAAT----
>TPL03
---------------------------------------CAGAGTATGTGAAGATGCTTATTGAAGTTGATGCAGCTG-------GTGGAAAAACCTTATGTCATGGAACACGTCTGAATCCTGGTTCTTGGGAAGCAGCACTTCTTGCTGCTGGTACGACACTGGAGGCTATGCAG-----TATATTTTGGATGGACATGCAAAG--TTAAGTTATGCACTAGT--ACGGCCGCCAGGACACCATGCACAGCCAACACAGGCAGATGGATACTGCTTTTTGAATAA------TGCCGGTCTTGCAGTTCAGCTAG--CCATAGACTCTGGCTGTAAGCGAGTTGCTGTGGTTGACATTGATGTCCATTATGGGAATGGTACTGCAGAAGGATTCTATGA----ACGAGATGATGTTCTCACACTATCTCTCCATATGCATCATGGTTCTTG--GGGACCATCTCATTCACAAACAAGTTTGCCAAATGAAATTGGTCGGGGAAATGGTACAGGGTATAATCTGAATGTGCCCTTGCCTAATGGCACAGGAGACAGAGGCTATGAGCACGCCATGC--ATGAACTGGTGGTACCAGCCATTAGCAAATTTAAGCCTGAAATGATAATATTTGTTATTGGTCAAGACTCTAGTGCAGTAAGTTCTA--TTTCTGGCCTCAGGT-GATGTT-----------------------
>WN5
TATGCATGATGTATTTGGCTATTCATTAGTTATCTAGGTCAGAATATGTGAAAATGCTTATTGAAGCTGATGCAACTG-------GTGGAAAGACCTTATGTGGTGGAACACGTCTGAATCCTGGTTCTTGGGAAGCTGCACTTCTTGCTGCTGGTACAACTCTTGAGGCTATGCAG-----TATATTTTGGATGGACATGGAAAG--TTATGTTATGCACTAGT--ACGGCCACCAGGACACCATGCACAGCCAACTCAAGCTGACGGATACTGCTTTTTGAATAA------TGCCAGTCTTGCAGTTCAGTTAG--CTGTGGACTCCGGCTGTAAGCGGGTTGTTGTGGTTGATATTGATGTGCATTATGGGAATGGGACTGCAGAAGGATTCTACGA----GCGAGATGATGTCCTCACAATCTCTCTACACATGTATCATGGTTCTTG--GGGACCATCTCATCCACAAACTGGTTTGCCTGATGAAATTGGTCGGGGAAATGGCATGGGCTTTAATCTGAATGTGCCTTTACCAAATGGCACAGGAGATAGAGGATATGAGCATGCCATGC--ATGAGCTGGTGGTACCGGCCCTTAGCAAATTTAAGCCTGATATGATAGTCTTTGTTATTGGCCAGGACTCCAGTGCAGTGAGTTCTT--TTTTTAATTTCAGCT-CATGTTTG---------------------
>WS10
-------------------------------TTGCATTGTAGAATATGTAAAAATGCTCATTGAAGCTGATGCAGCTG-------GGGGAAAGACATTATGTGGTGGAACACAGTTGAATCCTGGTTCTTGGGAAGCTGCAGTTCTTGCTGCTGGTACAACACTTAAGGCTATGCAG-----TATATTTTGGATGGACACGGAAAA--TTATGCTATGCATTAGT--AAGGCCACCAGGGCACCATGCACAACCAAATCAAGCTGATGGATACTGCTTTTTGAACAA------TGCCGGCCTTGCAGTTCAGTTAG--CCTTGCAGTCTAGCTGCAAGCGGGTTGCTGTTGTTGACATTGATGTGCATTACGGAAATGGAACGGCAGAAGGTTTCTATGA----GAGAGATGATGTTCTCACAATCTCTCTCCATATGAATCATGGTTCGTG--GGGGCCATCACATCGTCAAAGTGGTTTGCATGATGAAATTGGTCGGGGAAATGGCAGAGGCTTAAATTTAAACATACCTTTGCCTAATGGAACAGGAGATAGAGGTTATGAGCATACCATGC--ATGAACTTGTTTTACCAACCATCAGCAAATTCAAGCCTGAAATGATAGTCTTTGTTATCGGTCAAGACTCTAGTGCAGTAAGT---A--TCTTTTGTGTTATCA-TATGTTTGTTTCATGGC------------
>WW11
-------------------------------TTGCATTGTAGAATATGTAAAAATGCTCATTGAAGCTGATGCAGCTG-------GGGGAAAGACATTATGTGGTGGAACACAGTTGAATCCTGGTTCTTGGGAAGCTGCAGTTCTTGCTGCTGGTACAACACTTAAGGCTATGCAG-----TATATTTTGGATGGACACGGAAAA--TTATGCTATGCATTAGT--AAGGCCACCAGGGCACCATGCACAACCAAATCAAGCTGATGGATACTGCTTTTTGAACAA------TGCCGGCCTTGCAGTTCAGTTAG--CCTTGCAGTCTAGCTGCAAGCGGGTTGCTGTTGTTGACATTGATGTGCATTACGGAAATGGAACGGCAGAAGGTTTCTATGA----GAGAGATGATGTTCTCACAATCTCTCTCCATATGAATCATGGTTCGTG--GGGGCCATCACATCGTCAAAGTGGTTTGCATGATGAAATTGGTCGGGGAAATGGCAGAGGCTTAAATTTAAACATACCTTTGCCTAATGGAACAGGAGATAGAGGTTATGAGCATACCATGC--ATGAACTTGTTTTACCAACCATCAGCAAATTCAAGCCTGAAATGATAGTCTTTGTTATCGGTCAAGACTCTAGTGCAGTAAGT---A--TCTTTTGTGTTATCA-TATGTTTGTTTCATGGC------------
