# Supplementary material for: Development of a Target Enrichment Probe Set for Conifer (REMcon)
Source: Biology (Basel). 2024 May 22;13(6):361. doi: 10.3390/biology13060361 (PMC11200496; doi:10.3390/biology13060361)
Supplement: Supplementary file 1 [file biology-13-00361-s001.zip › biology-2960267-supplementary/Sup data/MO_orthlogs_alignments/Thupl29378575s0018_1.ortho.selected_stripped.aln.fasta]

>RR55
ATTTTTGAGATGCAACTATATTAACCTTGAGTTAAATGCTAA--AAGAAATTGTTATTTT------------CTAGGGACATGTAA--------------GGTTTATTATTTT--------------GCGGTCATTTACTTCAACAAACTATGATCCAGTTACCAAGAATGACTTTGAGTATGTCAAAGTTGAAAAAAATCCCAAGAAAAAAGGC--TATGTTCAATTTCATACTACACATGGAGATCTTA--ATATAGAGTTACATTGTGATATAACACCTCGCACGTGTGAAAATTTCATTACACTTTGTGAACGTG-GCTACTAC----AATGGAGTAACTTTTC----ATCGGAATATTTAGAAATTTCATGATACAGGGTGGTGATCCAACTGGGACAGG-AAGAGGAGGAGAATCGATATGGTGCAAACCCTTTAAAGATGAGTTAAAT--TCCAAATTGCTTCATTCAGAAAGGG--GTGTTGTCAGTATGGCAAATAGTGGGCCTCATACAAA--TGGATCACAGTTCTT----TATTCTCTACAAATCAGCAAACCATCTGAACTATAAGCACAC--AGTATTTGGTCG--AGTAGTTGGTGGGTTAACTACTCTTTCAGCAACAGAGAAGGTTCCTGTGGATGATG----ATGATCAGCCTCTTGTAAGACAAGAA--CA-TTCAACCTTGATATTT---------------------ATA----------------------------------------TGAA------TACCAATGGTTGTTTAAC--CC-------------------------------------------
>AA3
----TGTAAATTTCAT-------------------TTGATGAAGAAGGTATGTTGTTTCT--------------------------------TTTTATTGTGGACCATAATAA--------------TCGATCATTTACCTCAACAAACTATGATCCAGTTACCAAGAATGAGTTTGAGTATGTCAAAGTTGAAAAAAATCCCAAGAAAAAAGGC--TATGTTCAACTTCATACTACACATGGAGATCTTA--ATATAGAGTTACACTGTGAAATAACACCTCGCACATGTGAAAACTTCATTACACTTTGTGAACGTG-GGTATTAC----AATGGAGTAGCTTTTC----ACCGGAATATTTAGAAATTTTATGATTCAGGGTGGTGATCCAACTGGAACTGG-AAGAGGTGGAGAATCAATCTGGAGTAAACCCTTTAAAGACGAGTTAAAT--TCCAAGTTGCTTCACTCAGAAAGGG--GCATTGTTAGCATGGCAAACAGTGGGCCTCACACAAA--TGGATCACAGTTCTT----CATTCTTTACAAATCTGCAAATCATCTAAATTATAAGCACAC--AGTATTTGGTCG--CGTAGTGGGTGGGCTTAATACTCTCTCCGTGACAGAGAAGGTTCCTGTGGATGATG----ATGATCGGCCTCTGGTAAGACAAAAA--AAGCTCAATCTTGAGATTG-------------------------CTTGTTATGTTGTGAGC---------------------ACAAG------GATCTAAGGTTGTTTTATA-GCTCTACTA--TCAAAACAGAAATT----TGTAGTCAAGGCAT-T
>AA60
--------------------------------------------------ATGTAAGTT-----------------------------TATAATTTTCATCAAGAAGATGTAT--------------TCGATCATTTACATCAACAAATTATGATCCAGTTACTACAAATGACTGTGAGTATGTCAAAGTTGAAAAAAATCCCAAGAAGAAGGGC--TATGTTCAACTCCACACTACACATGGTGACCTCA--ATTTAGAGTTACATTGTGATATAACACCTCGTACGTGTGAAAATTTCATTACACTTTGTGAACGTG-GGTACTAC----AATGGAGTATCATTTC----ACCGAAGTA-TTAGAAATTTCATGATTCAGGGTGGTGATCCGACTGGGACTGG-AAGAGGAGGAGAATCGATTTGGGGAAAACCTTTCAAAGATGAATTGAAT--TCCAAATTGCTTCATTCGGAGAGGG--GCATTGTAAGTATGGCAAACAGTGGGCCTCACACGAA--TGGATCACAGTTCTT----CATTCTTTACAAATCCGCCAAGCATTTGAATTTTAAGCACAC--AGTATTTGGTCG--AGTAGTAGGTGGGTTGAACACTCTTTCAACAACAGAGAAGGTTCCCGTGGATGATG----ATGATAGACCTCTGGTAAGTCAAAAA--AG-A--AACCATGTGAATT---------------------TCCAGTATATGTGCAATTGCTCATTCTATG---------TTGATTAA------TTTATATGGGTTTTTTGT--GCCTCATGA--TAGAAATAAG------------------------
>AAR4
-------AAATTTCAT------------------GTTGATGAAGAAGGTATGT-----------------------------------------------------TGTTTCT--------------TCGATCATTTACCTCAACAAACTATGATCCAGTTACCAAGAATGAGTTTGAGTATGTCAAAGTTGAAAAAAATCCCAAGAAAAAAGGC--TATGTTCAACTTCATACTACACATGGAGATCTTA--ATATAGAGTTACACTGTGAAATAGCACCTCGCACATGTGAAAACTTCATTACACTTTGTGAACGTG-GGTATTAC----AATGGAGTAGCTTTTC----ACCGGAATATTTAGAAATTTTATGATTCAGGGTGGTGATCCAACTGGAACTGG-AAGAGGTGGAGAATCAATCTGGAGTAAACCCTTTAAAGACGAGTTAAAT--TCCAAGTTGCTTCACTCAGAAAGGG--GCATTGTTAGCATGGCAAACAGTGGGCCTCACACAAA--TGGATCACAGTTCTT----CATTCTTTACAAATCTGCAAATCATCTAAATTATAAGCACAC--AGTATTTGGTCG--TGTAGTGGGTGGGCTTAATACTCTCTCCGTGACAGAGAAGGTTCCTGTGGATGATG----ATGATCGGCCTCTGGTAAGACAAAAA--AAGCTCAATCTTGAGATTG-------------------------CTTGTTATGTTGTGAGC---------------------ACAAG------GATCTAAGGTTGTTTTATA-GCTCTACTA--TCAAAACAGAAATT----TGTAGTCAAGGCAT-T
>AF1
GCTCTCAGAATTTGATCATGTTAAGAAACACCTGATTGATGATGAAGGTAT-GCTTTTCT-----------CTTGGAGGATTTT----------ATTATTTTTTGGATATTAA--------------TCGGTCATTTACTTCAACAAACTATGATCCAGTTACCAAGAATGACTTTGAGTATGTCAAAGTTGAAAAAAATCCGAAGAAAAAAGGC--TATGTTCAATTTCATACTACACATGGAGATCTTA--ATATAGAGTTGCATTGTGATATAACACCTCGCACATGTGAAAATTTCATTACACTTTGTGAACGTG-GCTACTAC----AATGGAGTAACTTTTC----ATCGGAATATTTAGAAATTTCATGATACAGGGTGGTGATCCAACTGGGACAGG-AAGAGGAGGAGAATCGATATGGGGCAAACCCTTTAAAGATGAGTTGAAT--TCCAAGTTGCTTCATTCAGAAAGGG--GTGTTGTCAGTATGGCAAATAGTGGGCCTCATACAAA--TGGATCACAGTTCTT----TATTCTCTACAAATCAGCAAACCATCTGAATTATAAGCACAC--AGTATTTGGTCG--AGTAGTTGGTGGGTTAACTACTCTTTCAGCAACAGAGAAGGTTCCTGTGGATGATG----ATGATCAGCCTCTTGTAAGACAAGAA--CA-TTCAACTTTGATATTT---------------------ATA----------------------------------------TGAA------TACCAATGGTTGTTTAAC--CCCATATGA--TTGAAAGAGAAATT----TGCAGTCAATGTAT-T
>AG2
GCTCTCAGAATTTGATCATGTTAAGAAACACCTGATTGATGATGAAGGTAT-GCTTTTCT-----------CTTGGAGGATTTT----------ATTATTTTTTGGATATTAA--------------TCGGTCATTTACTTCAACAAACTATGATCCAGTTACCAAGAATGACTTTGAGTATGTCAAAGTTGAAAAAAATCCGAAGAAAAAAGGC--TATGTTCAATTTCATACTACACATGGAGATCTTA--ATATAGAGTTGCATTGTGATATAACACCTCGCACATGTGAAAATTTCATTACACTTTGTGAACGTG-GCTACTAC----AATGGAGTAACTTTTC----ATCGGAATATTTAGAAATTTCATGATACAGGGTGGTGATCCAACTGGGACAGG-AAGAGGAGGAGAATCGATATGGGGCAAACCCTTTAAAGATGAATTGAAT--TCCAAGTTGCTTCATTCAGAAAGGG--GTGTTGTCAGTATGGCAAATAGTGGGCCTCATACAAA--TGGATCACAGTTCTT----TATTCTCTACAAATCAGCAAACCATCTGAATTATAAGCACAC--AGTATTTGGTCG--AGTAGTTGGTGGGTTAACTACTCTTTCAGCAACAGAGAAGGTTCCTGTGGATGATG----ATGATCAGCCTCTTGTAAGACAAGAA--CA-TTCAACTTTGATATTT---------------------ATA----------------------------------------TGAA------TACCAATGGTTGTTTAAC--CCCATATGA--TTGAAAGAGAAATT----TGCAGTCAATGTAT-T
>AH26
-------------------------------------------------------------------------------------------------------------------------------ACGATCATTTACTTCAACATCTTATGATCCAGTGACCGAGAATGACTGTGAGTATGTGAAAGCT-AAAAAGATCCAAAAAAAGGGGGT--TATGATCAACTTCATACCACGCATGCAGATCTTAATATATAGAGTTGCACTGTGGTATAACTCCTCGCACATGT-AAAATTTGATCGCGCTTTGTGAACGTG-GTTACTAC----AATGAAGTGGCTTTTC----ACAGGAATA-TTAGAAATTTCATGATCCAGGGTGGGGATCCAAC---------------------------------------------------------------------------------------------------------------------------------------------------------------------AGGCATCTGAATTTTAAGCGCAC--AGTATTTGGCCG--AGTAGCGGGTGGGATGAGTACTCTTTCAGTAACAGATAAGATTCCCGTGGACAACG----ATGATCGACCTCGGGAAGAAATTAAG--ATCATCAGGGTAACCATTT---------------------TTGTTAACCCTTACAATGAACCAG------------------ATGA------------------------------------------------------------------------
>AME1
-----------------------------------------------------------------------------------------------------------TGTTTA--------------ACGATCATTTACCTCAACAAACTATGATCCAGTTACCAAGAATGAATTTGAGTATGTCAAAGTTGAAAAAAATCCCAAGAAAAAAGGC--TATGTTCAACTTCATACTACACATGGAGATCTTA--ATATAGAGTTACACTGTGAAATAACACCTCGCACATGTGAAAACTTCATTACACTTTGTGAACGTG-GGTATTAC----AATGGAGTAGCTTTTC----ACCGGAATATTTAGAAATTTTATGATTCAGGGTGGTGATCCAACTGGGACTGG-AAGAGGTGGAGAATCAATCTGGAGTAAACCCTTTAAAGATGAGGTAAAT--TCCAAGTTGCTTCATTCAGAAAGGG--GCATTGTCAGCATGGCAAACAGTGGGCCTCACACAAA--TGGATCACAGTTCTT----CATTCTTTACAAATCTGCAAATCATCTAAATTATAAGCACAC--AGTATTTGGTCG--CGTAGTGGGTGGGCTTACTACTCTTTCCGTGACAGAGAAGGTTCCTGTGGATGATG----ATGATCGGCCTCTGGTAAGACAAAAA--AAGCTCAATCTTGAGATTG-------------------------CTTGTTATATTGTGAGC---------------------ACAAG------GATCTAAGGTTGTTTTATA-GCTTTATGA--TCAAAACAGAAATT----TGTAGTCAAGGTAT-T
>APA47
ATTT------ATTGATCATGTTAGGAAAGACTTGATTGATGA-------------------------------------------------------ATTTTTTCTTGAATTA--------------ACGGTCATTTACTTCAACAAACTACGATACAGTTACCAAGAATGACTTTGAGTATGTCAAAGTTGAAAAAAAACCCAAGAAAAAAGGC--TATGTTCAATTTCATACTACACATGGAGATCTTA--ATATAGAGTTGCATTGTGATATAACACCTCGAACATGTGAAAATTTCATTACACTTTGTGAACGTG-GCTACTAC----AATGGAGTAACTTTTC----ATCGGAATATTTAGAAATTTCATGATACAGGGTGGTGATCCAACTGGGACAGG-AAGAGGAGGAGAATCGATTTGGGGTAAATCCTTTAAAGATGAGTTAAAT--TCCAAATTGCTTCATTCAGAAAGGG--GTGTCGTCAGTATGGCAAATAGTGGGCCTCATACAAA--TGGATCACAGTTCTT----TATTCTCTACAAATCAGCAAATCATCTGAACTATAAGCACAC--AGTATTTGGTCG--AGTAGTTGGTGGGTTGACTACACTTTCAGTGACAGAGAAGGTTCCCGTGGATGATG----ATGATCAGCCTCTTGTAAGACAAGAA--CA-TTCAGTCTTGATATTT---------------------TTAGCTTGCTATATAATGAGACATA-----------------TTGAA------TACCAATGGTTGTTTAAC--CCCTTGTGA--TTGAAAGAA-AATT----TGTAGTCA--------
>AR2
----------------------------------------------------------------------------------------------------------------------------------------------------------------------------------------------------------------------------------------------------------------------------------------------------------------TCTTTTGTGAAGATG-GCTATTTC----CCTCTATTTGATATCA----A--GATATATTTAGAAATTTTATGATTCAGGGTGGTGATCCAACTGGGACTGG-AAGAGGTGGAGAATCAATCTGGAGTAAACCCTTTAAAGATGAGGTAAAT--TCCAAGTTGCTTCATTCAGAAAGGG--GCATTGTCAGCATGGCAAACAGTGGGCCTCACACAAA--TGGATCACAGTTCTT----CATTCTTTACAAATCTGCAAATCATCTAAATTATAAGCACAC--AGTATTTGGTCG--CGTAGTGGGTGGGCTTACTACTCTTTCCGTGACAGAGAAGGTTCCTGTGGATGATG----ATGATCGGCCTCTGGTAAGACAAAAA--AAGCTCAATCTTGA------------------------------------------------------------------------------------------------------------------------------------------------
>ASA51
--------------------------------------------------------------------------------------------------------------------------------CGGTCATTTACTTCAACAAACTATGACCCAGTTACCAAGAATGACTTAGAGTATGTCAAAGTTGAAAAAACCCCCAAGAAAAAAGGC--TATGCTCAATTTCATACTACACATGGAGATCTTA--ATATAGAGTTGCATTGTGATATAACACCTCGCACATGTGAAAATTTCATCACACTTTGTGAACGTG-GCTACTAC----AATGGAGTAATTTTTC----ATCGGAATATTTAGAAATTTCATGATACAGGGTGGCGATCCAACTGGGACTGG-AAGAGGAGGAGAATCAATATGGGGTAAACCTTTTAAAGATGAGTTAAAT--TCCAAATTGCTTCATTCAGAAAGGG--GTGTTGTCAGTATGGCAAACAGTGGGCCTCATACAAA--TGGATCACAGTTCTT----TATTCTCTACAAATCGGCAAATCATCTGAATTATAAGCACAC--AGTATTTGGTCG--AGTAGTTGGTGGGTTGACTACACTTTCAGTGACAGAGAAGGTTCCTGTGGATGATG----ATGATCGGCCTCTTGTAAGATGAGAT--TC-TTCAATCTTAAGATTT---------------------ATAGAATGTTCTATCGTG------------------------ATGAA------TACCAATGGTTGTTTAAC--CCCTTATGA--TTGAAAGAGAAATT----CACAGTCAATGCA---
>CD18
------------------------------------------------------------------------------------------------------------------------------------------------------------CAGTTACCACGAATGAATATGAGTATGTAAAAGTTGAAAAAAATCCCAAGAAGAAGGGA--TATCTTCAACTCCACACCACACACGGAGATCTTA--ATTTAGAGTTACACTGTGATATAACACCTCGCACGTGTGAAAATTTTATTACACTTTGTGAACGTG-GGTACTAC----AATGGAGTAGCCTTTC----ATCGGAATATTTAGAAATTTCATGATTCAGGGTGGTGATCCAACTGGGACTGG-AAGAGGAGGAGAATCAATCTGGGGAAAACCTTTCAAAGATGAATTGAAT--TCCAAATTGCTTCATTCAGAGAGGG--GCATTGTCAGTATGGCAAACAGTGGGCCTCACACAAA--TGGATCACAGTTCTT----CATTCTTTATAAATCTGCAAAGCACTTGAATTTTAAGCACAC--AGTATTTGGTCG--AGTTGTGGGAGGGTTGACCACACTCTCAGCAACAGAGAAGGTTCCTGTGGATGATG----ATGATAGGCCTCTGGTAAGACAAGGA--AG-ATCAATAAT--------------------------------GTATATGTGCAATTGCTCATTTTATG---------TTGATTAGGAAG-------ATGGGAATTTTAT--GCCTCATGA--TTGAAATAAGAAAT----CACAGT----------
>CJ24
--------------------------------------------------------------------------------------------------------------------------------CGATCATTTACATCAACAAATTATGATCCGGTCACCACAAATGAATTTGAGTATGTCAAAGTTGAAAAAAATCCCAAGAAGAAGGGC--TATCTTCAACTTCACACTACACATGGAGATCTTA--ATTTAGAGTTACACTGTGATATAACACCTCGCACGTGTGAAAATTTCATTACACTCTGTGAACGTG-GGTACTAC----AATGGAGTAGCCTTTC----ACCGAAATATTTAGAAATTTCATGATTCAGGGTGGTGATCCGACTGGGACTGG-AAGAGGAGGAGAATCGATCTGGGGAAAACCTTTCAAAGATGAATTGAAT--TCCAAATTGCTTCATTCGGAGAGGG--GCATTGTCAGTATGGCAAACAGTGGGCCTCATACAAA--TGGATCTCAGTTCTT----CATTCTTTACAAATCTGCAAAGCATTTGAATTTTAAGCACAC--AGTATTTGGTCG--AGTAGTGGGTGGGTTGAATACTCTCTCAGCAACAGATAAGGTTCCTGTGGATGATG----ATGATAGGCCTCTGGTAAGATAAGGA--AG-ATCAATCATGTGAGGT---------------------TCCAGTAGATGTGCAATTACTCATTCTATG---------TTGATTAGGAAGATTTTATATGGGTATATAAT--GCCTCATGA--TTGAAATAAGAAAT----CAGAGTT---------
>CK7
------------------------GTGTTGGAGACATTAAAAGGATGCTCAAAGAAATTTGAAT-----------GGTGGAGGTGGTGCAAAGCTCAAACTGATGCTATACAT--------------ACGATCATTTACGTCAACAAATTATGATCCGGTTACCAAGAATGAATTTGAGTATGTCAAAGTTGAAAAAAATCCCAAGAAAAAGGGC--TATCTTCAACTCCACACCACACACGGAGATCTTA--ATTTAGAGTTACACTGTGATATAACACCTCGCACATGTGAAAATTTCATTACGCTTTGTGAACGCG-GGTACTAC----AATGGAGTAGCATTTC----ACCGAAATATTTAGAAATTTCATGCTTCAGGGTGGTGATCCAACTGGGACTGG-AAGAGGAGGAGAATCAATCTGGGGAAAACCTTTCAAAGATGAATTGAAT--TCCAAATTGCTTCATTCGGAGAGGG--GCATTGTCAGTATGGCAAACAGTGGGCCTCACACAAA--TGGATCACAGTTCTT----CATTCTTTACAAATCTGCAAAGCATTTGAATTTTAAGCACAC--AGTATTTGGTCG--AGTAGTGGGTGGGTTGAACACTCTCTCAGCAACAGAGAAGGTTCCTGTGGATGATG----ATGATAGGCCTCTGGTAAGACAAGGA--AG-ATCAATTAGTTGAGGT---------------------TCAAGTAGATGTTCAATTGCTCAATCTATG---------GTGATTAGGAAGGTTTTGTATGGGTATTTTAT--GCCAAATGA--TTGAACTAGGAAAT----TGCAGTTAATGAAT--
>CL6
------------------------GTGTTGGAGACATTAAAAGGATGCTCAAAGAAATTTGAAT-----------GGTGGAGGTGGTGCAAAGCTCAAACTGATGCTATACAT-----AATTCACTGACGATCATTTACGTCAACAAATTATGATCCGGTTACCAAGAATGAATTTGAGTATGTCAAAGTTGAAAAAAATCCCAAGAAAAAGGGC--TATCTTCAACTCCACACCACACACGGAGATCTTA--ATTTAGAGTTACACTGTGATATAACACCTCGCACATGTGAAAATTTCATTACGCTTTGTGAACGCG-GGTACTAC----AATGGAGTAGCCTTTC----ACCGAAATATTTAGAAATTTCATGCTTCAGGGTGGTGATCCAACTGGGACTGG-AAGAGGAGGAGAATCAATCTGGGGAAAACCTTTCAAAGATGAATTGAAT--TCCAAATTGCTTCATTCGGAGAGGG--GCATTGTCAGTATGGCAAACAGTGGGCCTCACACAAA--TGGATCACAGTTCTT----CATTCTTTACAAATCTGCAAAGCATTTGAATTTTAAGCACAC--AGTATTTGGTCG--AGTAGTGGGTGGGTTGAACACTCTCTCAGCAACAGAGAAGGTTCCCGTGGATGATG----ATGATAGGCCTCTGGTAAGACAAGGA--AG-ATCAATTAGTTGAGGT---------------------TCAAGTAGATGTTCAATTGCTCAATCTATG---------GTGATTAGGAAGGTTTTGTATGGGTATTTTAT--GCCAAATGA--TTGAACTAGGAAAT----TGCAGTCAATGAAT--
>CM9
----------------------------------------------GTGATGATAAGTT-----------------------------TATAATTTTCATCAAGAAGATGTATCAATGACTATTTTATCGATCATTTACATCAACAAATTATGATCCAGTTACTATAAATGACTGTGAGTATGTCAAAGTTGAAAAAAATCCCAAGAAGAAGGGC--TATGTTCAACTCCACACTACACATGGTGATCTCA--ATTTAGAGTTACATTGCGATATAACACCTCGCACGTGTGAAAATTTCATTACACTTTGTGAACGTG-GGTACTAC----AATGGAGTATCATTTC----ACCGAAGTATTTAGAAATTTCATGATTCAGGGTGGTGATCCGACTGGGACTGG-AAGAGGAGGAGAATCGATCTGGGGAAAACCTTTCAAAGATGAATTGAAT--TCCAAATTGCTTCATTCGGAGAGGG--GCATTGTCAGTATGGCAAACAGTGGGCCTCACACGAA--TGGATCACAGTTCTT----CATTCTTTACAAATCTGCCAAGCATTTGAATTTTAAGCACAC--AGTATTTGGTCG--AGTAGTAGGTGGGTTGAACACTCTTTCAGCAACAGAGAAGGTTCCTGTGGATGATG----ATGATAGACCTCTGGTAAGTCAAAAA--AG-A--AACCATGTGAATT---------------------TCCAGTAGATGTGCAATTGCTCATTCTATGT--------TTGATTAA------TTTATATAAGTTTTTTGT--GCCTCATGA--TAGAATAAGAA--T----CACAGTTAACGG----
>CO8
-----------------------------------------------------TAAGTT-----------------------------TATAATTTTTATCAAGAAGATGTA---------------TCGATCATTTACATCAACAAATTATGATCCAGTTACTATAAATGACTGTGAGTATGTCAAAGTTGAAAAAAATCCGAAGAAGAAGGGC--TATGTTCAACTCCACACTACACATGGTGATCTCA--ATTTAGAGTTACATTGCGATATAACACCTCGCACGTGTGAAAATTTCATTACACTTTGTGAACGTG-GGTACTAC----AACGGAGTATCATTTC----ACCGAAGTATTTAGAAATTTCATGATTCAGGGTGGTGATCCGACTGGGACTGG-AAGAGGAGGAGAATCGATCTGGGGAAAACCTTTCAAAGATGAATTGAAT--TCCAAATTGCTTCATTCGGAGAGGG--GCATTGTCAGTATGGCAAACAGTGGGCCTCACACAAA--TGGATCACAGTTCTT----CATTCTTTACAAATCCGCCAAGCATTTGAATTTTAAGCACAC--AGTATTTGGTCG--AGTAGTAGGTGGGTTGAACACTCTTTCAGCAACAGAGAAGGTTCCCGTGGATGATG----ATGATAGACCTCTGGTAAGTCAAAAT--AC-A--AACCATGTGAATT---------------------TCCAGTAGATGTGCAATTGCTCATTCTATG---------TTGATTAA------TTCATATGGGTTTTTTGT--GCCTCATGA--TAGAAAATAAGATT--------------------
>CP16
------------------------------------------------------------------------------------------TGTTAAATACTTAAATATAATTT--------------ACGATCATTTACATCAACAAATTATGATCCAGTTACCACAAATGAATATGAGTATGTCAAAGTTGAAAAGAATCCCAAGAAGAAGGGC--TATCTTCAACTCCACACTACACACGGAGATCTTA--ATTTAGAGTTACACTGTGATATAACACCTCGCACGTGTGAAAATTTCTTTACACTTTGTGAACGTG-GGTACTAT----AATGGAGTAGCCTTTC----ACCGAAATATTTAGAAATTTCATGATTCAGGGTGGTGATCCGACTGGGACTGG-AAGAGGAGGAGAATCGATCTGGGGAAAACCTTTCAAAGATGAATTGAAT--TCCAAATTGCTTCATTCAGAGAGGG--GCATTGTCAGTATGGCAAACAGTGGGCCTCACACAAA--TGGATCACAGTTCTT----CATTCTTTACAAATCTGCAAAGCACTTGAATTTTAAGCACAC--AGTATTTGGTCG--AGTAGTGGGTGGGTTGAACACTCTTTCAGCAACAGAGAAGGTTCCCGTGGATGATG----ATGATAAGCCTCTGGTAAGACAAGGA--AG-ATCAATAAT------------------------------GAGTGGATGTGCAATTGCTCATTTTATG---------TTGATTAGGAAG--TTTGTATGGGAATTTTAT--GCCTCGTGA--TTGAAATAAGAAAT----CACAGTTAATGAAT--
>CT15
------------------------------------------------------------------------------------------TGTTAAATACTTAGATATAATTT--------------ACGATCATTTACATCAACAAATTATGATCCAGTTACCACGAATGAATATGAGTATGTCAAAGTTGAAAAGAATCCCAAGAAGAAGGGC--TATCTTCAACTCCACACTACACACGGAGATCTTA--ATTTAGAGTTACACTGTGATATAACACCTCGCACGTGTGAAAATTTCTTTACACTTTGTGAGCGTG-GGTACTAC----AATGGAGTAGCCTTTC----ACCGAAATATTTAGAAATTTCATGATTCAGGGTGGTGATCCGACTGGGACTGG-AAGAGGAGGAGAATCGATCTGGGGAAAACCTTTCAAAGATGAATTGAAT--TCCAAATTGCTTCATTCAGAGAGGG--GCATTGTCAGTATGGCAAACAGTGGGCCTCACACAAA--TGGATCACAGTTCTT----CATTCTTTACAAATCTGCAAAGCACTTGAATTTTAAGCACAC--AGTATTTGGTCG--AGTAGTGGGTGGGTTGAACACTCTTTCCGCAACAGAGAAGGTTCCCGTGGATGATG----ATGATAAGCCTCTGGTAAGACAAGGA--AG-ATCAATAAT------------------------------GAGTAGATGTGCAGTTGCTCATTTTATG---------TTTATTAGGAAG--TTTGTATGGGAATTTTAT--GCCTCATGA--TTGAAATAAGAAAT----CACAGTTAATGAA---
>DA12
------------------------ATGTTGGAGACATGAAAAGCATGCTCAATGAAATTTGAATGGAGGAGGTGGTGCAAAGCTCAAACTGATTACAATTTAGTAAATTTCAT--------------TCGATCATTTACATCAACAAATTATGATCCAGTTACCATAAATGACTGTGAGTATGTCAAAGTTGAAAAAAATCCCAAGAAGAAGGGC--TATCTTCAACTCCACACTACACATGGTGATCTCA--ATTTAGAGTTACATTGTGATATAACACCTCGCACGTGTGAAAATTTCATTACACTTTGTGAACGTG-GGTACTAT----AATGGAGTAGCCTTTC----ACCGAAGTATTTAGAAATTTCATGATTCAGGGTGGTGACCCGACTGGGACTGG-AAGAGGAGGACAATCGATCTGGGGAAAACCTTTCAAAGATGAATTGAAT--TCCAAATTGCTTCATTCGGAGAGGG--GCATTGTCAGTATGGCAAACAGTGGGCCTCACACAAA--TGGATCACAGTTCTT----CATTCTTTACAAATCTGCAAAGCATTTGAATTTTAAACACAC--AGTATTTGGTCG--AGTAGTGGGTGGGCTGACCACTCTTTCAGCAACAGAGAAGGTTCCCGTGGATGATG----ATGATAGGCCTCTGGTAAGTCAAAAA--AT--------ATGTGAATT---------------------TCCAGTAGATGTGCATTTGCTCATTCTATG----------TGATTAG------TTTATATGAGTATTTTGT--ATTTCATTA--TTGAAATAAGAAT---------------------
>DB53
-----------------------------------------------------TTTTTTT-----------CTTGGGAATGTTTCAAGCTGTTTATAACACTACCGGTATTAA--------------TCGGTCATTTACTTCAACAAACTATGATCCAATTACCAAGAATGACTTTGAGTATGTCAAAGTTGAAAAAAACCCCAAGAAAAAAGGC--TATGTTCAATTTCATACTACACATGGAGATCTTA--ATATAGAGTTGCATTGTGATATAACACCTCGCACATGTGAAAATTTCATTACACTTTGTGAACGTG-GCTACTAC----AATGGAGTAACTTTTC----ATCGGAATATTTAGAAATTTTATGATACAGGGTGGTGATCCAACTGGGACAGG-AAGAGGAGGAGAATCGATATGGGGTAAACCCTTTAAAGATGAATTAAAT--TCCAAATTGCTTCATTCAGAAAGGG--GTGTTGTCGGTATGGCAAATAGTGGGCCTCATACAAA--TGGATCACAGTTCTT----TATTCTCTATAAATCAGCAAACCATCTGAATTATAAGCACAC--AGTATTTGGTCG--AGTAGTTGGTGGTTTGACTACTCTTTCAGTCACAGAGAAGGTTCCTGTTGATGATG----ATGATCAGCCTCTTGTAAGACAAGAA--CG-TTCAAACTTGATATTT---------------------ATA------------------------------------------------------AATGGTTGTTTAAC--CCCTTATGA--TTGAAAGAGAAATT----TGCAGTCAA-------
>DC1
-----------------------------------------------------TTTTTTT-----------CTTGGGAATGTTTCAAGCTG----------TACCGGTATTAA--------------TCGGTCATTTACTTCAACAAACTATGATCCAGTTACCAAGAATGATTTTGAGTATGTCAAAGTTGAAAAAAACCCCAAGAAAAAAGGC--TATGTTCAATTTCATACTACACATGGAGATCTTA--ATATAGAGATGCATTGTGATATAACACCTCGCACATGTGAAAATTTCATTACACTTTGTGAACGTG-GCTACTAC----AATGGAGTAACTTTTC----ATCGGAATATTTAGAAATTTCATGATACAGGGTGGTGATCCAACTGGGACAGG-AAGAGGAGGAGAATCGATATGGGGTAAACTCTTTAAAGATGAATTAAAT--TCCAAATTGCTTCATTCAGAAAGGG--GTGTTGTCAGTATGGCAAATAGTGGGCCTCATACAAA--TGGATCACAGTTCTT----TATTCTCTATAAATCAGCAAACCATCTGAATTATAAGCACAC--AGTATTTGGTCG--AGTAGTTGGTGGTTTGACTACTCTTTCCGTCACAGAGAAGGTTCCTGTTGATGATA----ATGATCAGCCTCTTGTAAGACAAGAA--CG-TTCAACCTTGATATTT---------------------ATA------------------------------------------------------AATGGTTGTTTAAC--CCCTTATGA--TTGAAAGAGAAATT----TGCAGTCAATGT----
>DD1
-----------------------------------------------------TCTTTGT-----------CTCGGGAA----------------------TGTTTCAAGCTG--------------TCGGTCATTTACTTCAACAAACTATGATCCAGTTACCAAGAATGACTTTGAGTATGTCAAAGTTGAAAAAAACCCCAAGAAAAAAGGC--TATGTTCAATTTCATACTACACATGGAGATCTTA--ATATAGAGTTGCATTGTGATATAACACCTCGCACTTGTGAAAATTTCATTACACTTTGTGAACGTG-GCTACTAC----AATGGAGTAACTTTTC----ATCGGAATATTTAGAAATTTCATGATACAGGGTGGTGATCCAACTGGGACAGG-TCGAGGAGGAGAATCAATATGGGGTAAACACTTTAAAGATGAATTAAAT--TCCAAATTGCTTCATTCAGAAAGGG--GTGTTGTCAGTATGGCAAATAGTGGGCCTCATACAAA--TGGATCACAGTTCTT----TATTCTCTACAAATCAGCAAACCATCTGAATTATAAACACAC--AGTATTTGGTCG--AGTAGTTGGTGGGTTGACTACTCTTTCAGTGACAGAGAAGGTTCCTGTTGATGATG----ATGATCAGCCTCTTGTAAGACAAGAA--CA-TTCAACCTTGATATTT---------------------ATA------------------------------------------------------AATGGTTGTTTAAC--CCCTTATGA--TTGAAATAGAAATT----TGTGGTCAATGT----
>DIM50
--------------------------------------------------------------------------GTCTAAGTTTCTCGCAGT---TATTATTTTTTGGATACT--------------ACGGTCATTTACTTCAACAAACTATGATCCAGTTACCAAGAATGACTTTGAGTATGTTAAAGTTGAAAAAAACCCCAAGAAAAAAGGC--TATGTTCAATTTCACACTACACATGGAGATCTTA--ATATAGAGTTGCATTGTGATGTAACACCTCGCACTTGTGAAAATTTCATTACACTTTGTGAACGTG-GCTACTAC----AATGGAGTAACTTTTC----ATCGGAATATTTAGAAATTTCATGATACAGGGTGGTGATCCAACTGGGACAGG-TCGAGGAGGAGAATCAATATGGGGTAAACACTTTAAAGATGAATTAAAT--TCCAAATTGCTTCATTCAGAAAGGG--GTGTTGTCAGTATGGCAAATAATGGGCCTCATACAAA--TGGATCACAGTTCTT----TATTCTCTACAAATCAGCAAACCATCTGAATTATAAACACAC--AGTATTTGGTCG--AGTAGTTGGTGGGTTGACTACTCTTTCAGTGACAGAGAAGGTTCCTGTTGATGATG----ATGATCAGCCTCTTGTAAGACAAGAA--CA-TTCAACCTTGATATTT---------------------ATA------------------------------------------------------AATGGTTGTTTAAC--CCCTTATGA--TTGAAATAGAAATT----TGCGGTCAATGT----
>EN45
--------------------------------------------------------------------------------------------------------------------------------CGATCATTCACTTCAACGAGTTATGATCCGGTCACCAAGAATGACTTTGAATATGTCAAAGTTGAAAAAAATCCTAAGAAGAAAGGC--TATGTACAGCTGCATACTACACATGGTGATCTTA--ATATAGAGTTGCACTGTGATATGACACCCCGCACGTGTGAAAATTTCATTACACTTTGTGAACGTG-GTTACTAC----AATGGAGTTGCTTTTC----ACAGGAATA-TCAGAAATTTCATGATTCAGGGTGGTGATCCATTTTGCACTGG-AAGAGGTGGAGAGTCAATTTGGGGCAAACCTTTTAAAGATGAACTTAAT--TCAAAATTGTTGCATTCAGAGAGAG--GCATTGTTAGTATGGCAAATAGCGGGCCACACTCAAA--TGGATCACAGTTCTT----CATTCTTTACAAATCTGCAAAGAACTTGAATTTCAAGCACAC--AGTATTTGGCC---------------------------------------------------------------------------------------------------------------------------------------------------------------------------------------------------------------------------------------------------------
>FC13
----------------------------TGGAGACATGAAAAGCATGCTCAATGAAATT-------------------------------------AATTTAGTAAATTTCAT--------------TCGATCATTTACATCAACAAATTATGATCCAGTTACCGTAAATGGTTGTGAGTATGTCAAAGTTGAAAAAAATCCCAAGAAGAAGGGC--TATCTTCAACTCCACACTACACATGGTGATCTCA--ATTTAGAGTTACATTGTGATATAACACCTCGCACGTGTGAAAATTTCATTACACTTTGTGAACGGG-GGTACTAT----AATGGAGTAGCCTTTC----ACCGAAGTATTTAGAAATTTCATGATTCAGGGTGGTGATCCGACTGGGACTGG-AAGAGGAGGACAATCGATCTGGGGAAAACCTTTCAAAGATGAATTGAAT--TCCAAATTGCTTCATTCGGAGAGGG--GCATTGTCAGTATGGCAAACAGCGGGCCTCACACAAA--TGGATCACAGTTCTT----CATTCTTTACAAATCTGCAAAGCATTTGAATTTTAAACACAC--AGTATTTGGTCG--AGTAGTGGGTGGGCTGACCACTCTTTCAGCAACAGAGAAGGTTCCCGTGGATGATG----ATGATAGGCCTCTGGTAAGTCAAAAA--AT--------ATGTGAATT---------------------TCCAGTAGATGTGCATTTGCTCATTCTATG----------TGATTAG------TTTATATGAGTATTTTGT--GCCTCATTA--TTAAAATAAGAAT---------------------
>FTS1
--------------------------------------------------------------------------------------------------------------------------------CGGTCATTTACTTCAACAAACTATGATCCAGTTACCAAGAATGACTTTGAGTATGTCAAAGTTGAAAAAAACCCCAAGAAAAAAGGC--TATGTTCAATTTCATACTACACATGGAGATCTTA--ATATAGAGTTACATTGTGATATAACACCTCGCACATGTGAAAATTTCATTACACTTTGTGAACGTG-GCTACTAC----AATGGAGTAACTTTTC----ATCGGAATATTTAGAAATTTCATGATACAGGGTGGTGATCCAACTGGGACAGG-AAGACGAGGAGAATCGATATGGGGTAAACCCTTTAAAGATGAATTAAAT--TCCAAATTGCTTCATTCAGAAAGGG--GTGTTGTCAGTATGGCAAATAGTGGGCCTCATACAAA--TGGATCACAGTTCTT----TATTCTCTATAAATCAGCAAACCATCTGAATTATAAGCACAC--AGTATTTGGTCG--AGTAGTTGGTGGGTTGACTACTCTTTCAGTCACAGAGAAGGTTCCTGTTGATGATG----ATGATCAGCCTCTTGTAAGACAAGAA--CG-TTCAACCTTGATATTT---------------------ATA------------------------------------------------------AATGGTTGTTTAAC--CCCTTATGA--TTGAAAGAGAAATT----TGCAGTCAATGT----
>FTS2
--------------------------------------------------------------------------------------------------------------------------------CGGTCATTTACTTCAACAAACTATGATCCAGTTACCAAGAATGACTTTGAGTATGTCAAAGTTGAAAAAAACCCCAAGAAAAAAGGC--TATGTTCAATTTCATACTACACATGGAGATCTTA--ATATAGAGTTACATTGTGATATAACACCTCGCACATGTGAAAATTTCATTACACTTTGTGAACGTG-GCTACTAC----AATGGAGTAACTTTTC----ATCGGAATATTTAGAAATTTCATGATACAGGGTGGTGATCCAACTGGGACAGG-AAGACGAGGAGAATCGATATGGGGTAAACCCTTTAAAGATGAATTAAAT--TCCAAATTGCTTCATTCAGAAAGGG--GTGTTGTCAGTATGGCAAATAGTGGGCCTCATACAAA--TGGATCACAGTTCTT----TATTCTCTATAAATCAGCAAACCATCTGAATTATAAGCACAC--AGTATTTGGTCG--AGTAGTTGGTGGGTTGACTACTCTTTCAGTCACAGAGAAGGTTCCTGTTGATGATG----ATGATCAGCCTCTTGTAAGACAAGAA--CG-TTCAACCTTGATATTT---------------------ATA------------------------------------------------------AATGGTTGTTTAAC--CCCTTATGA--TTGAAAGAGAAATT----TGCAGTCAATGT----
>GG1
-----------------------------------------------------------------------------------------------------------------------------TATTCAGCAATTAATATTAAAAGGCAAAATCAAAACAAAATGATGCAGCATGTAAATGCAAAGATTGCAAGAAATATGTAGCAAAACAGCATCAGCTGCAACTTTCTGCTATATACCAAGACTGTCA-TCATAGTTTCACTAATTGATGAAAGTTCCTTGAATTACCAGAGGCCGATCATCCCCTCTCTGAATGAAGCATTACCCCAAATGGATTCAAATTTCTGAAGCTAAAGTAGCATGAAATTTAG------AGGCATGTAATTAAATTAGCACGAATCTGAACAAGAGAATATACAGGGACCAAAGAATATAATAACATACCTAATGATTATAGTACCCTCGTTCACAAAGTGTAATAAGATCCCCATGAGTAGTATGAAGCTGAACATAAGACTGGATCATAACTTGTTGAATGTATTATAAAAGAGCGGAACACAACTGAATTACAATCATGCCAAGTGTGCAGCCAGCAGCAGTCTTCTGACTTGATGCTGCCTTAGCGGCTGCAGCGCTTCGCCCATATACTACAATGCTGTTGGCATCTGAGTGGCACGAAA--GCAGAAAGAGCTGCCTTTTAACATCCGTTTAATGTTCATTTTCATCAATTCTGTTATGGTCCAAAAAATT---------TGTATAAG------CACAAAT-------------GCCTCACAA--TT--------------------------------
>HB41
ATTTTCGGAATTTGATCATGTTAAGAAAGACCTGATTGATGATGAAGGTATGCTTTTTCT-----------ATTGTAGA---------------ACTTTTGCTTATGATTAAG--------------GCGGTCATTTACTTCCACAAACTATGATCCAGTTACCAAGAATGACTCTGAATATGTCAAAGTTGAAAAAAACCCCAAGAAAAAAGGC--TATGTTCAATTTCATACTACACATGGAGATCTTA--ATATAGAGTTGCATTGTGATATAACACCTCGCACATGTGAAAATTTCATTACACTTTGTGAACGTG-GCTACTAC----AATGGAGTAACTTTTC----ATCGGAATATTTAGAAATTTCATGTTACAGGGTGGTGATCCGACTGGGACTGG-AAGAGGAGGAGAATCAATATGGGGTAAACCCTTTAAAGATGAGTTAAAT--TCCAAATTGCTTCATTCAGAAAGGG--GTGTTGTCAGTATGGCCAACGGTGGGCCCCATACAAA--TGGATCACAGTTCTT----TATTCTCTACAAATCGGCAAATCATCTGAATTATAAGCACAC--GGTATTTGGTCG--AGTAGTGGGTGGGTTGACTACACTTTCAGTGACAGAAAAGGTTCCTGTGGATGATG----ATGATCGGCCTCTTGTAAGACAAGAA--CA-TTCTATCTTAAGACTT---------------------ATAGAATATTATATCATGAGACTTC----------------TATGAA------TACCAACGGTTGTTTAA-----CTCATGA--TTGAAAGAGAAATT----GGCAGTCAATGTAT--
>JO20
---------------------------------------------------------------------------------------------------------------------------------------------------------------------------------------------------------------------------------------------------------------TTAGAGTTGCACTGT-------------GCACGTGTGAAAATTTCATTGCACTTTGTGAACGTG-GCTACTAC----AATGGAGTAGCCTTTC----ACCAGAATA-TTAGAAATTTCATGATTCAGGGTGGTGATCCAACTAGGAGTGG-AAGAGGAGGAGAATCAATCTGGGGAAAACCTTTCAAAGATGAATTGAAT--TCCAAATTGCTTCATTCAGAGAGGT--GCATTGTCAGTATGGAAAACAGTGGGCCTCACATAAA--TGGATCCCAATTCTT----CATTCTTTATAAATCTGCAAAGCACTTGAATTTTAAGTGCAC--AGTATTTGGTCG--AGTAGTGGGCGGGTTGACCACACTCTCAACAACAGAGAAGGTTCCCGTGGATGATG----ACGATAGGCCTTTGGAAGTGAAAGTG--AT------------TGTAT---------------------TTGTTAATCCTTACAATGACCCAG------------------GTGAAGAAGATGGTGAAAAGCCGATTTACGTTCATTATGA--TAATGAATATGAGTATGTTAAAGTTGAAAAAAAC
>JU21
AGCCT--------------------------------------------------------------------------------------------------------------------------------------------------------------------------------------------------------------------CTTTGTACTCCACGCACCACACATGGAGATCTTA--ATTTAGAGTTGCACTGT-------------GCACATGTGAAAATTTTATTGCACTTTGTGAACGTG-GCTACTAC----AATGGAGTAGCCTTTC----ACCAGAATA-TTAGAAATTTCATGATTCAGGGTGGTGATCCAATTGGGAGTGG-AAGAGGAGGAGAATCAATCTGGGGAAAACCTTTCAAAGATGAATTGAAT--TCCAAATTGCTTCATTCAGAGAGGT--GCATTGTCAGTATGGAAAACAGT-GGCCTCACATAAA--TGGATCCCAATTCTT----CATTCTTTATAAATCTGCAAAGCACTTGAATTTTAAGTGCAC--AATATTTGGTCG--AGTAGTGGGCGGGTTGACCACACTCTCAACAATAGAGAAGGTTCTAGTGGATGATG----ACGATAGGCCTTTGGAAGTGAAAGTG--AC------------TGTAT---------------------TTGTTAATCCTTACAATGACCCAG------------------ATGAAGAAGATGGTGAAAAGCCGATTTACGTTCATTATGA--TAATGAATATGAGTATGTTAAAGTTGAAAAAAAC
>KE1
-----------------------------------------------------------------------------------------------------------------------------------------------------------------------------------------------------------------------------------------------------------------------------TGATATAACTCTGT---------AAGATTTCAGGTCATTT---------------------------ATCTTGACTTGT----ACTGTGTTG-GCAGAAATTTCATGATCCAGGGTGGTGATCCAACAGGCACTGG-AAGAGGGGGAGAATCAATCTGGGGTAAACCTTTTAAGGATGAATTTAAT--TCCAAATTGCTTCATTCAGAGAGGG--GCATTGTCAGTATGGCAAACAGTGGGCCTCACACTAA--TGGATCACAATTTTT----CATTCTTTACAAATCTGCAAAGCATCTGAATTTTAAGCACAC--AGTATTTGGCCG--AGTAGTGGGTGGCTTGAGTACTCTTTCAGCAACAGATAAGGTTCCTGTGGACAACG----ATGATCGGCCTTTGGTAAGGCAAATTGGGA-GTTAGTAGATAGTTCA---------------------ATTACTTGTTCTATTGTGAGTT------TG---------AATATGAG------TTTCTATGGGTGTTTTAT--GTTTGATGA---------------T--------------------
>LF2
--------------------------------------------------------------------------------------------------------------------------------CGGTCATTTACTTCAACAAACTATGATCCAGTTACCAAGAATGACTTTGAGTATGTCAAAGTTGAAAAAAACCCCAAGAAAAAAGGC--TATGTTCAGTTTCATACTACACATGGAGATATTA--ATATAGAGTTGCATTGTGATATAACACCTCGCACATGTGAAAATTTCATTACACTTTGTGAACGTG-GCTACTAC----AATGGAGTAATTTTTC----ATCGGAATATTTAGAAATTTCATGATACAGGGTGGCGATCCAACAGGGACTGG-AAGAGGAGGAGAATCAATATGGGGTAAACCCTTTAAAGATGAGTTAAAT--TCTAAATTGCTTCATTTGGAAAGGG--GTGTTGTTAGTATGGCAAACAGTGGGCCTCATACAAA--TGGATCACAGTTCTT----CATTCTCTACAAATCAGCAAATCATCTGAATTATAAGCACAC--TGTATTTGGTCG--AGTAGTTGGTGGGTTGACTACACTTTCAGTGACAGAGAAGGTTCCTGTGGATGATG----ATGATCGGCCTCTTGTAAGACGAGAA--CA-ATCAATCTTAAGATTT---------------------ATAGAATGTTATATCATGAGACTGA-------------------TAA------TACCAACTGTTTTTTAAC--CATTTATAATTTTGAAAGAGAAATT----CAAAGTTAA-------
>MC0
-----------------------------------------------------------------------------------------------------------------------------------TCATTTACTTCAACAAACTATGATCCAGTTACCAAGAATGACTTTGAGTATGTCAAAGTTGAAAAAAACCCCAAGAAAAAAGGC--TATGTTCAATTTCACACTACACATGGAGATCTTA--ATATAGAGTTGCATTGCGATATAACACCTCGCACATGTGAAAATTTCATTACACTTTGTGAACGTG-GCTACTAC----AATGGAGTAATTTTTC----ATCGGAATATTTAGAAATTTCATGCTACAGGGTGGTGATCCAACTGGGACTGG-AAGAGGAGGAGAATCAATATGGGGTAAACCCTTTAAAGACGAGTTAAAT--TCCAAATTGCTTCATTCAGAAAGGG--GTGTTGTCAGTATGGCAAACAGTGGGTCTCATACAAA--TGGATCACAATTCTT----TATACTCTACAAATCAGCAAATCATCTGAATTATAAACATAC--TGTATTTGGTCG--AATAGTTGGTGGGTTGACTACTCTTTCAGTGACAGAGAAGGTTCCTGTGGATGATG----ATGATCGGCCTCTTGTAAGACGGCAA--CA-TTCAATCATTAGATTT---------------------CTAGAATGTT-TATCATGAGACTGA-----------------TTGAG------TACCAATGGTTTTTTAAC--CCCTTATGA--TTGAAGGAGAAATT----TGCAGTCAATTTAT--
>MT0
-----------------------------------TTCATAATGCA-------TTTATTT-----------CTTGGGAATGTTTCAAGTTGTTTTCTCTTGTTGTTTTGCTTG--------------ACGGTCATTTACTTCAACAAACTATGATCCAGTTACCAAGAATGACTTTGAGTATGTCAAAGTTGAAAAAAACCCAAAGAAAAAAGGC--TATGTTCAATTTCATACTACACATGGAGATCTTA--ATATAGAGTTGCATTGTGACATAACACCTCGCACGTGTGAAAATTTCATTACACTTTGTGAACGTG-GTTACTAC----AATGGAGTAACTTTTC----ATCGAAATATTTAGAAATTTCATGTTACAGGGAGGTGATCCAACTGGGACAGG-AAGAGGAGGGGAATCGATATGGGGTAAACCCTTTAAGGATGAGTTAAAT--TCCAAATTGCTTCATTCAGAAAGGG--GTGTTGTCAGTATGGCAAACAGTGGGCCTCATACAAA--TGGATCACAGTTCTT----TATTCTCTACAAATCAGCAAATCATCTGAATTATAAGCACAC--AGTATTTGGTCG--AGTAGTTGGTGGGTTGACTACTCTTTCAGTGACAGAGAAGGTTCCTGTGGATGATG----ATGATCGGCCTCTTGTAAGACAAGAA--CA-TTCAATCTTGATATTT---------------------ATAGCATCTTACATCATG------------------------ATGAA------TACCAATGGTTGTTTAAC--CCCTTATGA--TTTAAAGAAAAATT----TGCGGTCAATGTAT-T
>NN48
----------------------TAAGGACGACTTAATAACAATTCAGGTGA-GTATTTT-----------------------------------------ATTTCGAACATTT--------------TCGGTCATTTACTTCAACAAACTATGATCCAGTTACCAAGAATGACTTTGAGTATGTCAAAGTCGAAAAAAATCCGAAGAAAAAAGGC--TATGTTCAATTTCATACTTCACATGGAGATCTTA--ATATAGAGTTGCATTGTGATATAACACCTCGCACATGTGAAAATTTCATTACACTTTGTGAACGTG-GCTACTAC----AATGGAGTAACTTTTC----ATCGGAATATTTAGAAATTTCATGATACAGGGTGGTGATCCAACTGGGACAGG-AAGAGGAGGAGAATCGATATGGGGCAAACCCTTTAAAGATGAGTTAAAT--TCCAAATTGCTTCATTCAGAAAGGG--GTGTTGTCAGTATGGCAAATAGTGGGCCTCATACAAA--TGGATCACAGTTCTT----TATTCTCTACAAATCAGCAAACCATCTGAATTATAAGCACAC--AGTATTTGGTCG--AGTAGTTGGTGGGTTAACTACTCTTTCAGCAACAGAGAAGGTTCCTGTGGATGATG----ATGATAAGCCTCTTGTAAGACAAGAA--CA-TTCAACTTTGATATTT---------------------ATA----------------------------------------TGAA------TACCAATGGTTGTTTAAC--CCCTTATGA--TTGAAAGAGAAATT----TGCAGTCAATGTAT-T
>PA42
----------TTTGATCATGTTAA----------------------------TTCATTTT-----------GTTGCGAT------------------GATTAAGAACTACCAA--------------TCGGTCATTTACTTCAACAAACTATGATCCAGTTACCAAGAATGACTTTGAGTATGTCAAAGTTGAAAAAAACCCCAAGAAAAAAGGC--TATGCTCAATTTCATACTACACACGGAGATCTTA--ATATAGAGTTACATTGTGATATAACACCTCGCACATGTGAAAATTTCATTACACTTTGTGAACGTG-GCTACTAC----AATGGAGTAATTTTTC----ATCGGAATATTTAGAAATTTCATGTTACAGGGTGGCGATCCAACTGGGACTGG-AAGAGGAGGAGAATCAATATGGGGTAAACCTTTTAAAGATGAGTTAAAT--TCCAAATTGCTTCATTCAGAAAGGG--GTGTTGTCAGTATGGCAAACAGTGGGCCTCATACAAA--TGGATCACAGTTCTT----TATTCTCTACAAATCAGCAAATCATCTGAATTACAAGCACAC--AGTATTTGGTCG--AATAGTTGGTGGGTTGACTACACTTTCAGTGACAGAGAAGGTTCCTGTGGATGATG----ATGATCGGCCTCTTGTAAGACGAGAG--CA-TTCAATCTTAAGATTT---------------------ATA----------------------------------------TGAA------TATCATTGGTTGTTTAAC--CCCTTATGA--TTGAAAGAG-AATT----TGCAGTCAATGT----
>PF1
--------------------------------------------------------------------------------------------------------------------------------CGGTCATTTACTTCAACAAACTATGATCCAGTTACCAAGAATGACTTTGAGTATGTCAAAGTTGAAAAAAACCCCAAGAAAAAAGGC--TATGTTCAATTTCATACTACACATGGAGATCTTA--ATATAGAGTTGCATTGTGATATAACACCTCGCACATGTGAAAATTTCATTACACTTTGTGAACGTG-GCTATTAC----AATGGAGTAATTTTTC----ATCGGAATATTTAGAAATTTCATGATGCAGGGTGGTGATCCAACTGGGACAGG-AAGAGGAGGAGAATCGATATGGGGTAAACCCTTTAAAGATGAGTTAAAT--TCCAAATTGCTTCATTCAGAAAGGG--GTGTTGTCAGTATGGCAAACAGTGGGCCTCATACAAA--TGGATCGCAGTTCTT----TATTCTCTACAAATCAGCAAATCATCTGAATTATAAGCACAC--AGTATTTGGTCG--AGTAGTTGGTGGGTTGACTACTCTTTCAGTGACAGAGAAGGTTCCTGTGGATGATG----ATGATCGGCCTCTCGTAAGACAAGAA--CA-TTCAATCTTGATATTT---------------------ATA----------------------------------------TGAA------TACCAATGGTTGTTTAAC--CCCGTATGA--TTGAAAGAGAAGTT----TGCAGTCAATGTAT-T
>PFM1
-----------------------------------TTCATAATGCA-------CTTTTTT-----------GTCAGGAA----------------------TGTTTTGAGCTG--------------TCGGTCATTTACTTCAACAAACTATGACCCAGTTACCAAGAATGACTTAGAGTATGTCAAAGTTGAAAAAACCCCCAAGAAAAAAGGC--TATGCTCAATTTCATACTACACATGGAGATCTTA--ATATAGAGTTGCATTGTGATATAACACCTCGCACATGTGAAAATTTCATCACACTTTGTGAACGTG-GCTACTAC----AATGGAGTAATTTTTC----ATCGGAATATTTAGAAATTTCATGATACAGGGTGGCGATCCAACTGGGACTGG-AAGAGGAGGAGAATCAATATGGGGTAAACCTTTTAAAGATGAGTTAAAT--TCCAAATTGCTTCATTCAGAAAGGG--GTGTTGTCAGTATGGCAAACAGTGGGCCTCATACAAA--TGGATCACAGTTCTT----TATTCTCTACAAATCGGCAAATCATCTGAATTATAAGCACAC--AGTATTTGGTCG--AGTAGTTGGTGGGTTGACTACACTTTCAGTGACAGAGAAGGTTCCTGTGGATGATG----ATGATCGGCCTCTTGTAAGATGAGAT--TC-TTCAATCTTAAGATTT---------------------ATAGAATGTTCTATCGTG------------------------ATGAA------TACCAATGGTTGTTTAAC--CCCTTATGA--TTGAAAGAGAAATT----CACAGTCAATGCAT--
>PG28
----------------------------------------------------------------------------------------------------------------------------------------------------------------------------------------------------------------------------------CTTCATATCAC----------------ACATAGAGTTGCACTATGATATAACTCCTCGCGTGTATGAAAATTTCATCATGCTTTGTGAATGTG-GGTAGTAC----AATGGAGTTTCTTTTC----ACAGGAATA-TTACAAATTTCATGATTCAGGGTGGTGATCCAACTATAACTGG-AAGAGGAGGATAATCAATTTGGGA-AAAACTTTTAAGGATGAATTTAAT--TCCAAATTGTTTCATTTTGAGAGGG--GCATTGTCAGTGTGGCAAACAATGGGCCTCACACTAA--TGGATAACAATTTTT----CATTCTTTATAAATCTGCAAAGCATCTTAATTTGAAGCATGC--AGAATTTGGTCG--AGTAGTGAGTGGGTTGACTACTCCTTCAACGAAAAATAAGGTTCATGTGGATGACA----ATGATTGACCTCTGAAAGAAATTAAA--ATCATTAGAGTAACCATTT---------------------TTGTTAATCCTTACAATGAGCCAG------------------ATGAGGAAGAAGA---------------------------------------------------------------
>PH2
-----------------------------------------------------------------------------------------------------------AAGTAT--------------TCGGTCATTTACTTCAACAAACTATGATCCAGTTACCAAGAATGACTTTGAGTATGTCAAAGTTGAAAAAAACCCCAAGAAAAAAGGC--TATGTTCAATTTCATACTACACATGGAGATCTTA--ATATAGAGTTGCATTGTGATATAACACCTCGCACATGTGAAAATTTCATTACACTTTGTGAACGTG-GCTATTAC----AATGGAGTAATTTTTC----ATCGGAATATTTAGAAATTTCATGATGCAGGGTGGTGATCCAACTGGGACAGG-AAGAGGAGGAGAATCGATATGGGGTAAACCCTTTAAAGATGAGTTAAAT--TCCAAATTGCTTCATTCAGAAAGGG--GTGTTGTCAGTATGGCAAACAGTGGGCCTCATACAAA--TGGATCGCAGTTCTT----TATTCTCTACAAATCAGCAAATCATCTGAATTATAAGCACAC--AGTATTTGGTCG--AGTAGTTGGTGGGTTGACTACTCTTTCAGTGACAGAGAAGGTTCCTGTGGATGATG----ATGATCGGCCTCTCGTAAGACAAGAA--CA-TTCAATCTTGATATTT---------------------ATA----------------------------------------TGAA------TACCAATGGTTGTTTAAC--CCCGTATGA--TTGAAAGAGAAGTT----TGCAGTCAATGTAT-T
>PS27
-------------------------------------------------------------------------------------------------------------------------------------------------------------------------------------------------------------------------------------------------------------------------------------------------------------------------------------------------------------------------------------------------------------------------------------------------------------TGAATTTAAT--TCCAAATTGCTTCATTCTGAGAGGG--GCATTGTTAGTGTGGCAAACAACGGACCTCACACTAA--TGGATCACAATTTTT----CATTCTTTATAAATCTGCAAAGCATCTTAATTTGAAGCACGC--AGAATTTGGTCG--AGTAGTGAGTGGGTTGACTACTCTTTCAACGAAAAATAAGGTTCATGTGGATGACG----ATGATCGACCTCTGGAAGAAATTAAA--ATCATTAGAGTAACCATTT---------------------TTGTTAATCCTTACAATGAGCCAG------------------ATGAGGAAGAAGA---------------------------------------------------------------
>PS30
--------------------------------------------------------------------------------------------------------------------------------CGGTCATTTACTTCAACAAACTATGATCCAGTTACCAAGAATGACTTTGAGTATGTCAAAGTTGAAAAAAACCCCAAGAAAAAAGGC--TATGCTCAATTTCATACTACACATGGAGATCTCA--ATATAGAGTTACATTGTGATATAACACCTCGCACATGTGAAAATTTCATTACACTTTGTGAACGTG-GCTACTAC----AATGGAGTAATTTTTC----ATCGGAATATTTAGAAATTTCATGTTACAGGGTGGCGATCCAACCGGGACTGG-AAGAGGAGGAGAATCAATATGGGGTAAACCTTTTAAAGATGAGTTAAAT--TCCAAATTGCTTCATTCAGAAAGGG--GTGTTGTCAGTATGGCAAACAGTGGGCCTCATACAAA--TGGATCACAGTTCTT----TATTCTCTACAAATCAGCAAATCATCTGAATTACAAGCACAC--AGTATTTGGTCG--AGTAGTTGGTGGGTTGACTACACTTTCAGTGACAGAGAAGGTTCCTGTGGATGATG----ATGATCGGCCTCTTGTAAGATGAGAG--CA-TTCAATCTTAAGATTT---------------------ATAGATATATC-----TGATAGTTA-----------------ATGAA------TACCATTGGTTGTTTAAC--CCCTTATGA--TTGAAAGAG-AATT----TGCAGTCAATGT----
>PSF43
------------------------------------------------------------------------CTGGA-----------------------TCTAATATAACAC--------------TCGGTCATTTACTTCAACAAACTATGATCCAGTTACCAAGAATGACTTTGAGTATGTCAAAGTTGAAAAAAATCCCAAGAAAAAAGGC--TATATTCAATTTCATACTACACATGGAGATCTTA--ATATAGAGTTGCATTGTGATATAACACCTCGCACGTGTGAAAATTTCATTACACTTTGTGAACGTG-GGTACTAC----AATGGAGTAACTTTTC----ATCGGAATATTTAGAAATTTCATGATACAGGGTGGTGATCCAACTGGGACAGG-AAGAGGAGGAGAATCGATATGGGGCAAACCCTTTAAAGATGAGTTAAAT--TCCAAATTGCTTCATTCAGAAAGGG--GTGTTGTCAGTATGGCAAATAGTGGGCCTCATACAAA--TGGATCACAGTTCTT----TATTCTCTACAAATCAGCAAACCATCTGAATTATAAGCACAC--AGTATTTGGTCG--AGTAGTTGGTGGGTTAACTACTCTTTCAGTGACAGAGAAGGTTCCTGTGGATGATG----ATGATCAGCCTCTTGTAAGACAAAAA--CA-TTCAACCTTGATATTT---------------------ATA----------------------------------------TGAA------TACCAATGGTTGTTTAAC--CCCTTATGA--TTGAAAGAGAAATT----TGCAGTCAATGTAT-T
>PTA0
------------------------------------------------------------------------CTGGGGATATGTAAG-------------GTTTCTTAATTTT--------------TCGGTCATTTACTTCAACAAACTATGATCCAGTTACCAAGAATGACTTTGAATATGTCAAAGTTGAAAAAAACCCCAAGAAAAAAGGC--TATGTTCAATTTCATACTACACATGGAGATCTTA--ATATCGAGTTGCATTGTGATATAACACCTCGCACATGTGAAAATTTCATTACACTTAGTGAACGTG-GGTACTAC----AATGGAGTAACTTTTC----ATCGAAATATTTAGAAATTTCATGTTACAGGGTGGTGATCCAACTGGGACTGG-AAGAGGAGGAGAATCAATATGGGGTAAACCCTTTAAAGATGAGTTAAAT--TCCAAATTGCTTCATTCAGAAAGGG--GTATTGTCAGTATGGCAAACAGTGGGCCTCATACAAA--TGGATCACAGTTCTT----TATTCTCTACAAATCAGCAAATCATCTGAATTATAAGCACAC--AGTATTTGGTCG--GGTAGTTGGTGGGTTGACTACACTTTCAGTGACAGAGAAGGTTTCTGTGGACGATG----ATGATCGACCTCTTGTAAGACAA-AA--CA-TTCAATCTTAAGATGT---------------------ATAGAATGTTATATCATGAGAT-------------------------------TGATAATTGTTGTTTAAC--CCTTTATGG--TTGAAAGATAAATT----TGCAGTCAATGTAT-T
>RC54
--------------------------------------------------------------------------------------------------------------------------------CGGTCATTGACTTCAACAAACTATGATCCAGTTACCAAGAATGACTTTGAGTATGTCAAAGTTGAAAAAAATCCCAAGAAAAAAGGC--TATGTTCAATTTCATACTACACATGGAGATCTTA--ATATAGAGTTGCATTGTGATATAACACCTCGCACGTGTGAAAATTTCATTACACTTTGTGAACGTG-GCTACTAC----AATGGAGTAACTTTTC----ATCGGAATATTTAGAAATTTCATGATACAGGGTGGTGATCCAACTGGTACAGG-AAGAGGAGGAGAATCGATATGGGGCAAACCCTTTAAAGATGAGTTAAAT--TCCAAATTGCTTCATTCAGAAAGGG--GTGTTGTCAGTATGGCAAATAGTGGGCCTCATACAAA--TGGATCACAGTTCTT----TATTCTCTACAAATCAGCAAACCATCTGAATTATAAGCACAC--AGTATTTGGTCG--AGTAGTTGGTGGGTTAACTACTCTTTCAGCAACAGAGAAGGTTCCTGTGGATGATG----ATGATCAGCCTCTTGTAAGACAAGAA--CA-TTCAACCTTAATATTT---------------------ATA----------------------------------------TGAA------TACCAATGGTTGTTTAAC--CCCTTATGA--TTAAAAGAGAAATT----TGCAGTCAATGTAT-T
>SA1
--------------------------------------------------------------------------------------------------------------------------------CGGTCATTTACTTCAACAAACTATGATCCAGTTACCAAGAATGACTTTGAGTATGTCAAAGTTGAAAAAAACCCCAAGAAAAAAGGC--TATGCTCAATTTCATACTACACATGGAGATCTTA--ATATAGAGTTGCATTGTGATGTAACACCTCGCACATGTGAAAATTTCATTACACTTTGTGAACGTG-GCTACTAC----AATGGAGTAATTTTTC----ATCGGAATATTTAGAAATTTCATGTTACAGGGTGGCGATCCAACTGGGACTGG-AAGAGGAGGAGAATCAATATGGGGTAAACCTTTTAAAGATGAGTTAAAT--TCCAAATTGCTTCATTCAGAAAGGG--GTGTTGTCAGTATGGCAAACAGTGGGCCTCATACAAA--TGGATCACAGTTCTT----TATTCTCTACAAATCAGCAAATCATCTGAATTATAAGCACAC--AGTATTTGGTCG--AGTAGTTGGTGGGTTGACTACACTTTCAGTGACAGAGAAGGTTCCTGTGGATGACG----ATGATCGGCCTCTTGTAAGACGAGAG--CA-TTCAATCTTAAGATTT---------------------ATAGAATGTTATATCATGAGACTGA-----------------TTGAA------TACCATTGGTTGTTTAAC--CCCTTATGA--TTGAAAGAGAAATT----TGCAGTCAATGTAT-T
>SC0
----------------------------GGATGATTTAATAAT------TTTATGGTTTA-----------TCTAGGGACATATAAG-------------GTTTATTATTTAT--------------TCGGTCATTTACGTCAACAAACTATGATCCAGTTACCAAGAATGACTTTGAGTATGTCAAAGTTGAAAAAAACCCCAAGAAAAAAGGC--TATGTTCAATTTCATACTACACATGGAGATCTTA--ATATAGAGTTGCATTGTGATATAACACCTCGCACATGTGAAAATTTCATTACACTTTGTGAACGTG-GCTACTAC----AATGGAGTAATTTTTC----ATCGGAATATTTAGAAATTTCATGCTACAGGGTGGTGATCCAACGGGGACAGG-AAGAGGAGGAGAATCCATATGGAGTAAACCCTTTAAAGATGAGTTAAAT--TCCAAATTGCTTCATTCAGAAAGGG--GTGTTGTCAGTATGGCAAACAATGGGCCTCATACAAA--TGGATCGCAGTTCTT----TATTCTCTACAAGTCAGCAAATCATTTGAATTATAAGCACAC--AGTATTTGGTCG--AGTAGTTGGTGGGTTGACTACTCTTTCAGTGACAGAGAAGGTTCCTGTGGATGATG----ATGATCGGCCTCTTGTAAGACAACAA--CA-TTCAATCTTGATATTT---------------------ATA---------------------------------------------------ATCAATGGCTGTTTAA---------------TGAA-----------------------------
>SV36
----------------------------------------------------TTAAGTTT----------------------------CTGAAGGCATGTTAAGTACTTAATA--------------TCGATCATTTACTTCAACAAATTATGATCCAGTTACCAAGAATGAATTTGAATATGTCAAAGTTGAAAAAAATCCCAAGAAAAAGGGT--TATGTTCAACTTCATACTACTCATGGAGATCTTA--ATATAGAGTTGCACTGTGATATAACACCTCGCACCTGTGAAAATTTCATTACACTTTGTGAACGTG-GTTACTAC----AATGGAGTAGTGTTTC----ACCGGAATATTTAGAAATTTCATGATTCAGGGTGGTGATCCAACTGGTACTGG-AAGAGGAGGAGAATCAATCTGGGGAAAACCCTTTAAAGATGAAGTAAAT--TCCAAATTGCTTCATTCAGAGAGGG--GCATTGTCAGTATGGCAAATAGTGGGCCTCACACAAA--TGGATCACAGTTCTT----CGTTCTTTACAAATCTGCGAAGCATTTGAATTTCAAGCATAC--AGTATTTGGTCG--AGTAGTGGGTGGGCTCAATACACTTTCAGCAACAGAAAAGGTCCCTGTGGATGATG----ATGATCGGCCTCTGGTAAGACAAGGA--AG-CTCATCTTTGTGACTT---------------------ATAAGTAGATGTTCAATT-------------------------TGAT------TTTGTATGGTTATTTTAT--GTCTTATGA--TCAAAAACGGAAAT----TGCAGTCAAGGCAT--
>TA17
----------TTTGATCATGTTAAAAAAAAAAGACTTGATGATGAAGAACTAAGAATTT-----------GTCTGGGAACATGCTAAAAAGAATATAATTTAGAGTTTTTATG--------------ACGATCATTTACGTCAACAAATTATGATCCAGTTACCATGAATGAATATGAGTATGTCAAAGTTGAAAAAAATCCGAAGAAGAAGGGA--TATCTTCAACTTCAAACCACACATGGAGATCTTA--ATTTAGAGTTGCACTGTGATATAACACCTCGCACGTGTGAAAATTTTATTACACTTTGTGAACGTG-GGTACTAC----AATGGAGTAGCCTTTC----ACCGGAATATTTAGAAATTTCATGATTCAGGGTGGTGATCCAACTGGGACTGG-AAAAGGAGGAGAATCAATCTGGGGAAAAGCTTTCAAAGATGAATTGAAT--TCCAAACTGCTTCATTCAGAGAGGG--GCATTGTCAGTATGGCAAACAGTGGGCCTCACACAAA--TGGATCACAGTTCTT----CATTCTTTATAAATCTGCAAAGCACTTGAATTTTAAGCACAC--AGTATTTGGTCG--CGTAGTGGGTGGGTTGAACACACTCTCAGCAACAGAGAAGGTTCCTGTGGATGATG----ATGACAGGCCTTTGGAAGAAATGAAG--AT-AGT--------------------------------------------------------------------------------------------------------------------------------------------------------
>TC31
--------------------------------------------------------------------------------------------------------------------------------CGATCGTTTACTTCAACATCTTATGACCCAGTAACCAAGAACGACTTTCAGTATGTCAAAGTTGAAAAAAATCCAAAGAAAAAAGGT--TATGTTCAACTTCATACCACACATGGAGATCTTA--ATATAGAGTTGCACTGTGATATAACTCCTCGCACGTGTGAAAATTTTATCACACTTTGTGAACGCG-GTTACTAC----AATGGAGTTGCTTTTC----ACAGGAGTA-TTAGAAATTTCATGATCCAGGGTGGTGATCCAACAGGCACTGG-AAGAGGAGGAGAATCAATTTGGGGTAAACCTTTTAAGGATGAATTTAAT--TCTAAATTGCTTCATTCAGAGAGGG--GCATTGTCAGTATGGCAAACAGTGGGCCCCACACAAA--TGGATCACAATTTTT----CATTCTCTACAAATCTGCAAAGCATCTGAATTTTAAGCACAC--AGTATTTGGTCG--AGTGGTGGGTGGGTTGACTACTCTTTCAGCAACAGATAAGGTTCCCGTGGACAATG----ATGATCGGCCCCTGGTAAGGCAAAGG--TC-TTGGGTGTTAGTA------------------------------GATTGTTCAGTTACTTGTTCTATTAGGAGTTGGAATATGAG------TTTCTATGGGTGTTTTAC--ATTTGATGA--TTCTAATAG-------------------------
>TO14
--------------------------------------------------------------------------------------------------------------------------------CGATCATTTACGTCAACTAATTATGATCCAGTTACCACAAATGAATATGAGTATGTCAAAGTTGAAAAAAATCCCAAGAAGAAGGGC--TATCTTCAACTCCACACTACACATGGAGATCTTA--ATTTAGAGTTACACTGTGATATAGCACCTCGCACGTGTGAAAATTTCTTTACACTTTGTGAACGTG-GGTACTAC----AATGGAGTAGCCTTTC----ACCGAAATATTTAGAAATTTCATGATTCAGGGTGGTGATCCGACTGGGACTGG-AAAGGGAGGAGAATCAATCTGGGGAAAACCTTTCAAAGATGAATTGAAT--TCCAAATTGCTTCATTCAGAGAGGG--GCATTGTCAGTATGGCAAACAGTGGGCCTCACACAAA--TGGATCACAGTTCTT----CATTCTTTACAAATCTGCAAAGCACTTGAATTTTAAGCACAC--AGTATTTGGTCG--AGTAGTGGGTGGGTTGAACACTCTCTCAGCAACAGAGAAGGTTCCCGTGGATGATG----ATGATAGGCCTCTGGTAAGACAAGGA--AG-ATCAATAATCTGAGGT---------------------TCTAGTAGATGTGCAATTGCCCATTTTATG---------TTGATTAGGAAG--TTTGTATGGGTATTTTAT--GCCTCATTA--TTGAAATAAGAAAT----CACAGTTAATGAAT--
>TPL03
------------------------------------------------------TTTTCT-----------TTTGGA-----------------------GGATTGATGATTA--------------ACGGTCATTTACTTCAACAAACTATGATCCAGTTACCAAGAACGACTTTGAGTATGTCAAAGTTGAAAAAAATCCCAAGAAAAAAGGC--TATATTCAATTTCATACTACACATGGAGATCTTA--ATATAGAGTTGCATTGTGATATAACACCTCGCACGTGTGAAAATTTCATTACACTTTGTGAACGTG-GCTACTAC----AATGGAGTAACTTTTC----ATCGGAATATTTAGAAATTTCATGATACAGGGTGGTGATCCAACTGGGACAGG-AAGAGGAGGAGAATCGATATGGGGCAAACCCTTTAAAGATGAGTTAAAT--TCCAAATTGCTTCATTCAGAAAGGG--GTGTTGTCAGTATGGCAAATAGTGGGCCTCATACAAA--TGGATCACAGTTCTT----TATTCTCTACAAATCAGCAAACCATCTGAATTATAAGCACAC--AGTATTTGGTCG--AGTAGTTGGTGGTTTAACTACTCTTTCAGTGACAGAGAAGGTTCCTGTGGATGATG----ATGATCAGCCTCTTGTAAGACAAGAA--CA-TTCAACCTTGATATTT---------------------ATA----------------------------------------TGAA------TACCAATGGTTGTTTAAC--CCCTTATGA--TTGAAAGAGAAATT----TGCAGTCAATGTAT-T
>WN5
---------------------------------------------------------------------------------------------TATATTCTCACTATGATGAT--------------CCGATCATTTACCTCAACAAACTATGATCCAGTTACCAAGAATGAATTTGAGTATGTCAAAGTTGAAAAAAATCCCAAGAAAAAAGGC--TATGTTCAACTTCATACTACACATGGAGATCTTA--ATATAGAGTTACACTGTGAAATAACACCTCGCACATGTGAAAACTTCATTACACTTTGTGAACGTG-GGTATTAC----AATGGAGTAGCTTTTC----ACCGGAATATTTAGAAATTTTATGATTCAGGGTGGTGATCCAACTGGGACCGG-AAGAGGTGGAGAATCAATCTGGGGTAAACCCTTTAAAGACGAGTTAAAT--TCCAAGTTGCTTCATTCAGAAAGGG--GCATTGTCAGCATGGCAAACAGTGGGCCTCACACAAA--TGGATCACAGTTCTT----CATTCTCTACAAATCTGCAAATCATCTAAATTATAAGCACAC--AGTATTTGGTCG--CGTAGTGGGTGGGCTTACTACTCTTTCCGTGACAGAGAAGGTTCCTGTGGATGATG----ATGATCGGCCTCTGGTAAGACAAAAA--AAGCTCAGTTTTGAGATTG-------------------------CTTGTTATGTTGTGAGC---------------------ACAAG------GATCAAAGGTTGTTTTATA-GCTTTATGA--TCAAAACAAAAATT----TGTAGTCGAGGCAT--
>WS10
-------------------------------------------CATGCTCAAAGAAATT------------------------TTCAGTTTAATATAATTTAGTAAATTTTAT--------------GCGATCATTTACATCAACAAATTATGATCCAGTTACCATAAATGACTGTGAATATGTTAAAGTTGAAAAAAACCCCAAGAAGAAGGGC--TATCTTCAACTCCACACTACACATGGTGATCTCA--ATATAGAGTTACATTGTGATATAACACCTCGCACGTGTGAAAATTTCATTACACTTTGTGAACGTG-GGTACTAT----AATGGAGTAGCCTTTC----ACCGAAGTATTTAGAAATTTCATGATTCAGGGTGGTGATCCGACTGGGACTGG-AAGAGGAGGAGAATCTATCTGGGGAAAACCTTTCAAAGATGAATTGAAT--TCCAAATTGCTTCATTCGGAGAGGG--GCGTTGTCAGTATGGCAAACAGTGGGCCTCACACGAA--CGGATCACAGTTCTT----CATTCTTTACAAATCTGCAAAGCATTTGAATTTTAAGCACAC--AGTATTTGGTCG--AGTAGTGGGTGGCCTGACCACTCTTTCAGCAACAGAGAAGGTTCCCGTGGATGATG----ATGATAGGCCTCTGGTAAGTAAAAAA--AA--------ATGTGAATT---------------------TCCAGTAGATGTGCATTTTCTCATTCTATG---------TTGATTAG------TTTATATGGGTATTTTGT--GCCTCACGA--TTGAAATA--------------------------
>WW11
--------------------------------------------------------------------------------------------AATTTTATGTAGAAGATGTAT--------------TCGATCATTTACATCAACAAATTATGATCCAGTTACCATAAATGACTGTGAATATGTTAAAGTTGAAAAAAACCCCAAGAAGAAGGGC--TATCTTCAACTCCACACTACACATGGTGATCTCA--ATATAGAGTTACATTGTGATATAACACCTCGCACGTGTGAAAATTTCATTACACTTTGTGAACGTG-GGTACTAT----AATGGAGTAGCCTTTC----ACCGAAGTATTTAGAAATTTCATGATTCAGGGTGGTGATCCGACTGGGACTGG-AAGAGGAGGAGAATCTATCTGGGGAAAACCTTTCAAAGATGAATTGAAT--TCCAAATTGCTTCATTCGGAGAGGG--GCGTTGTCAGTATGGCAAACAGTGGGCCTCACACGAA--CGGATCACAGTTCTT----CATTCTTTACAAATCTGCAAAGCATTTGAATTTTAAGCACAC--AGTATTTGGTCG--AGTAGTGGGTGGCCTGACCACTCTTTCAGCAACAGAGAAGGTTCCCGTGGATGATG----ATGATAGGCCTCTGGTAAGTAAAAAA--AA--------ATGTGAATT---------------------TCCAGTAGATGTGCATTTTCTCATTCTATG---------TTGATTAG------TTTATATGGGTATTTTGT--GCCTCACGA--TTGAAATA--------------------------
