# Supplementary material for: Development of a Target Enrichment Probe Set for Conifer (REMcon)
Source: Biology (Basel). 2024 May 22;13(6):361. doi: 10.3390/biology13060361 (PMC11200496; doi:10.3390/biology13060361)
Supplement: Supplementary file 1 [file biology-13-00361-s001.zip › biology-2960267-supplementary/Sup data/MO_orthlogs_alignments/Thupl29378652s0007_1.ortho.selected_stripped.aln.fasta]

>AA3
-TGAATATAGTAGCAGGGTCCTATGAGAAGTACATCCTGGG--ATGGACTCTGAACCAC--AATAAGCAGGGGAAAACCA--AGATGAAGAA--CAAG-AGGTTTGTTACCTTAACTCTACTTTCACCTATCCAGCCCACATGGCACCCATCAAGTGCCTGGCCATGGCAGGCCCAGTGCTGGTGACAGGTGGCATGGATGACGCCATCAAGATCTTTGACGTTGCAGCTTACTGTGAGGTGGGTTCCCTCCTCCACCACAGTGCTGCAATAACCAGCCTGAGTTTCTATGGTGATCAGTGCTATGGCAAGGCTGAGGGTAACGATTG-CTTACCCTAGGAATTTGCTGAGTGGTTCCCTGGATGGCAATATTTGCATTTGGGACTCAGATTTGTGGGTCCACTTGAAGACCATGAAGGCCCACAAGA--AGGGGGTAAATGACCTGGCCATACACCCTTCCGGGAGGCTGGCCCTCTCTGTGGGCAGGGACTCCCATCTCAGTATGTTTAATCTGATTAAGGGCAGGTGTACTTTTACATCCAATCTGCAGAAGGAGGCCACCTTGATAGAGTTTAATTCCAGGGTCGGGGACAGCTATTCTGTGGGTATTGATCAGGTGGTGTCTGTTCACAATGCTGAAGATGCCAGGCTGCTTCACTCTCTCCAACACAGCAATAGGGTCTTGTGTCTTGC--TCCGGCTCAGGTATGT------------------------------------------
>AA60
-------------------------------------------------------------AAGAA-----AAGCAATAA--AAATGAGGGA--------GGGCCTTACCCTCAACCCCATTTTTACCTATCCTGCACACATGGGTCCCATCAAAACCCTGGCTATGGCGGGTTCCGTGCTGGTAACAGGTGGCATGGATGACACCATCAAGATATTTGACATGGCTCACTACCTTGAAGTGGGATCTCTCCTCCAGCATAGCGCTGCAATAACTAGCCTCTGTTTTTATGGAGAGGAATGCTATGGCAACAATTGTAGCACCAGTT--CTTATCCCCGGAATTTGTTGAGTGGATCCCTGGATGGCACTATTTGTATATGGGATTCAGATTTGTGGGTTCACTTAAAGACCATGAAGGCCCACAAGA--AGGGTGTTAATGATCTGGCTATACACCCTTCGGGCAGACTTGCTCTTTCTGTGGGCAGGGATTGCCATTTGAGCATGTTTAATCTGATTAAGGGTAGATGCACTTTCACTTCAAATTTGCAAAAGGAGGCCACTGCTATAAAGTTTAACTCGAAGGTTGGCGATACTTATTCCGTAGCTACCGAAGATGTGGTATCTGTTCACAATGCTGAAGATGCGAAACTGCTTCATTCTCTACAGCACGAAAAGAGAGTAAACTGCCTTTA--CCCATTCATGGTATGTT-----------------------------------------
>AAR4
-TGAATATAGTAGCAGGGTCCTATGAGAAGTACATCCTGGG--ATGGACTCTGAACCAC--AATAAGCAGGGGAAAACCA--AGATGAAGAA--CAAG-AGGTTTGTTACCTTAACTCTACTTTCACCTATCCAGCCCACATGGCACCCATCAAGTGCCTGGCCATGGCAGGCCCAGTGCTGGTGACAGGTGGCATGGATGACGCCATCAAGATCTTTGACGTTGCAGCTTACTGTGAGGTGGGTTCCCTCCTCCACCACAGTGCTGCAATAACCAGCCTGAGTTTCTATGGTGATCAGTGCTATGGCAAGGCTGAGGGTAACGATTG-CTTACCCTAGGAATTTGCTGAGTGGTTCCCTGGATGGCAATATTTGCATTTGGGACTCAGATTTGTGGGTCCACTTGAAGACCATGAAGGCCCACAAGA--AGGGGGTAAATGACCTGGCCATACACCCTTCCGGGAGGCTGGCCCTCTCTGTGGGCAGGGACTCCCATCTCAGTATGTTTAATCTGATTAAGGGCAGGTGTACTTTTACATCCAATCTGCAGAAGGAGGCCACCTTGATAGAGTTTAATTCCAGGGTCGGGGACAGCTATTCTGTGGGTATTGATCAGGTGGTGTCTGTTCACAATGCTGAAGATGCCAGGCTGCTTCACTCTCTCCAACACAGCAATAGGGTCTTGTGTCTTGC--TCCGGCTCAGGTATGT------------------------------------------
>AH26
-TGACTCTGGTAGCAGGCTCGTATGAAAAATTCATACTAGG--ATGGAGATTGAATCAA--AAGAA-----GAAGAGAAA--CAATGAAGAA--GAAG-AGGGTTTTGGCCTTAAACCCATATTCACATACCCAGCTCACATGGGTCCTATCAAATGTCTTGCAATGGCAGGCCCTGTGCTTGTAACAGGCGGCATGGATGATACCATCAAGATTTTTGACTTGGCTTCTTACTGTGAAATGGGTTCTCTGCTCCAACACACAGCCGCAATAACAAGCCTGTGCTTCTATGGAGACGAGTCCTCTGCTAAGTCT---GGAGGTTCTA--CTTGTCCTAGAAACCTGCTAAGCGGTTCCCTGGATGGTAATATCTGCATATGGGATTCAGACTTGTGGGTGCACTTGAAAACCTTGAAGGCACACAAGA--ATGGTGTCAACGATCTGTCCATACATCCTTCCGGGAGGCTGGCTCTGTCAGTTGGCAGGGATTGCCAACTTAGCATGTTTGATCTTATTAAAGGCAGGTGTACTTATAAATCAAAATTGCAGAAGGAGGCCACTTCTATAAAGTTTAATTCCAAGGGAGGGGACATCTATTCTATGGTTATTGAAGATGTTGTATCTATTCACAATGCCGAGGATGCCAGGCTGCTTCATTCTTTGCATCACAAGAAGAGAGTACTGTGCCTTGC--TCATACTGAGGTGAGTT-----------------------------------------
>AME1
-TGAATATAGTAGCAGGGTCCTATGAGAAGTACATCCTAGG--ATGGACCCTGAACCAC--AATAAACAGGGGAAAACCC--AGATGAAGAC--GAAG-GGGTTTGTTACCTTAACTCCACTTTCACCTACCCAGCCCACATGGCACCCATCAAGTGCCTGGCCATGGCAGGCCCAGTGCTGGTGACAGGTGGCATGGATGACGCCATCAAGATCTTTGACGTGGCAGCTTACTGTGAGGTGGGTTCCCTCCTCCACCACAGTGCTGCAGTAACCAGCCTGAGTTTCTATGGTGACCAGTGCTATGGCAAGGCTGAAGGTAACGATTG-CTTACCCTAGGAATTTGCTGAGTGGTTCCCTGGATGGCAATATTTGCATTTGGGACTCAGATTTGTGGGTCCACTTGAAGACCATGAAGGCCCACAAGA--AGGGGGTGAATGACCTGGCTATACACCCTTCTGGGAGGCTGGCCCTCTCTGTGGGCAGGGACTGCCATCTCAGCATGTTTAATCTGATTAAGGGCAGGTGTAATTTTACATCCAATTTGCAGAAGGAGGCCACTTTGATAGAGTTTAATTCCAGGGTCGGGGACAGCTATTCTGTGGGTATTGATGAGGTGGTGTCTGTTCACAATGCTGAGGATGCCAGGCTTCTTTACTCTCTCCAGCACAGCAAGAGGGTCTTGTGTCTTGC--TCCAGCTCAGGTATGT------------------------------------------
>AP25
-TGACTCTGGTAGCAGGCTCGTATGAAAAATTCATACTAGG--ATGGAGATTGAATCAA--AAGAA-----GAAGATAAA--CAATGAAGAA--GAAG-AGGGTTTTGGCCTTAAACCCATATTCACATACCCAGCTCACATGGGTCCTATCAAATGTCTTGCAATGGCAGGCCCTGTGCTTGTAACAGGCGGCATGGATGATACCATCAAGATTTTTGACTTGGCTTCTTACTGTGAAATGGGTTCTCTGCTCCAACACACAGCCGCAATAACAAGCCTGTGCTTCTATGGAGACGAGTCCTCTGCTAAGTCT---GGAGGTTCTA--CTTGTCCTAGAAACCTGCTAAGCGGTTCCCTGGATGGTAATATCTGCATATGGGATTCAGACTTGTGGGTGCACTTGAAAACCTTGAAGGCACACAAGA--ATGGTGTCAATGATCTGTCCATACATCCTTCCGGGAGGCTGGCTCTGTCAGTTGGCAGGGATTGCCAACTTAGCATGTTTGATCTTATTAAAGGCAGGTGTACTTATAAATCAAAATTGCAGAAGGAGGCCACTTCTATAAAGTTTAATTCCAAGGGAGGGGACATTTATTCTCTGGTTATTGAAGATGTTGTATCTATTCACAATGCCGAGGATGCCAGGCTGCTTCATTCTTTGCATCACAAGAAGAGAGTACTGTGCCTTGC--TTATACTGAGGTGGGTT-----------------------------------------
>APA47
-TGAACATAGTTGCAGGCTCTTACGAGAAATTCATTCTAGG--ATGGCGTTTCAAAAGA------------AGAAGAAAA--TAACCAAGAA--AGAC-AAGGCGTAACGCTAAAACCTACATTCACATACCCAGCCCACATGGCTCCCGTCAAGTGTCTGGCCATGGCGGGGCCCTTTCTGGTTACAGGCGGTATGGATGATACGATCAAAATATTTGATGTGGCAGCCTACTGTGAAGTAGGATCCCTCCTCCGCCACACCGCTGCAATTACCTCCCTCAGCTTCTATGG---------------CCAATCGGAGGGTAATATTT--CCTATCCAACCTACTTACTGAGTGGTTCACTGGATGGGACTATCGGCATATGGGACGCTGATACGTGGGTCCACCTGAAGACCATGAAGGCGCACAAGA--GAGGGGTGAATGACCTAACAATACATCCATCTGGGAAGTTGGCTCTGTCTGTGGGCAGGGACTGCCACCTTAGCATGTTTAATTTGATAAAGGGGAGGTGTACTTTCAACTCTAATTTGGGAAAGGAGGCCACTTTGATTGAGTTTAATTCCAGGAATGGGGATAGTTATTCGGTGGGAATTGAGGATGTGGTGTCTGTGCATAATGCAGAGGATGCCAAATTGCTGTATTCTTTGCAGCATGGCATGAGGGTACATTGTCTTGCTATCCAACTGAGGTATGCT-----------------------------------------
>AR2
----------------------------------------------------------------------------------------------GAAG-GGGTTTGTTACCTTAACTCCACTTTCACCTACCCAGCCCACACGGCACCCATCAAGTGCCTGGCCATGGCAGGCCCAGTGCTGGTGACAGGTGGCATGGATGACGCCATCAAGATCTTTGACGTGGCAGCTTACTGTGAGGTGGGTTCCCTCCTCCACCACAGTGCTGCAGTAACCAGCCTGAGTTTCTATGGTGACCAGTGCTATGGCAAGGCTGAAGGTAACGATTG-CTTACCCTAGGAATTTGCTGAGTGGTTCCCTGGATGGCAATATTTGCATTTGGGACTCAGATTTGTGGGTCCACTTGAAGACCATGAAGGCCCACAAGA--AGGGGGTGAATGACCTGGCTATACACCCTTCTGGGAGGCTGGCCCTCTCTGTGGGCAGGGACTGCCATCTCATCATGTTTAATCTGATTAAGGGCAGGT----------------------------------------------------------------------------------------------------------------------------------------------------------------------------------------------------------------------------------
>CB35
-TGACTCTGGTGGCAGGCTCGTATGAAAAATACATATTAGG--ATGGAGATTGAATCAA--AAGAA-----GAAGAAAAA--CAATGAAGAC--GAAG-AGGGTTTCGGCCTTAAACCCATATTCACCTACCCAGCTCACATGGGTCCTATCAAATGCCTTGCAGTGGCAGGCCCAGTGCTTGTAACAGGCGGCATGGATGACACCATCAAGATTTTTGACCTGGCTTCTTACTCTGAAATGGGTTCTTTGCTTCAACACACGGCCGCGATAACAAGCTTGTGCTTCTATGGAGACAAGTCTTCCGCTAAGTCG---GGAGGTTCTA--CTTATCCTAAAAACCTATTAAGCGGTTCCTTGGATGGTAATATCTGCATTTGGGATTCAGACTTGTGGGTGCACTTGAAAACCCTGAAGGCGCACAAGA--AGGGTGTCAATGATCTGTCCATACACCCTTCTGGGAGGCTGGCTCTGTCAGTTGGCAGGGATTGCCAACTTAGCATGTTTGATCTTATTAAAGGCAGGTGTACTTTTAAATCAAATTTGCAGAAGGAGGCCACTTCCGTAGAATTTAATTCCAAGGGAGGGGACAACTATTCTATGGTTATTGAAGATGTTGTATCTGTTCACAATGCCGAGGATGCCAGGCTGCTTCATTCTCTGCATCACACGAAGAGAGTACTGTGTCTTGT--TCATACTGAGGTGGGTT-----------------------------------------
>CD18
----------------------------------------------------AAAGA-----GGAA-----AAACAATAA--CAATGAGGAA--AACA-TGGG------CCTCAACCCTATTTTCACCTACCCTGCACACATGGGTCCTATCAAAGCCCTAGCCATGGCAGGTTCTGTGCTGGTAACAGGTGGCATGGATGATACAATCAAAATATTTGATATGGCTCACTACCTTGAAGTGGGTTCTCTCCTCCAGCACAGCGCCGCGGTAACTAGCCTCTGTTTTTATGGAGATGAATGTTATGGCAACAATTGTAGCAGCAGTT--CTTATCCCCGGAATTTGTTGAGTGGATCCCTGGATGGCACAATTTGTATTTGGGATTCAGATTTGTGGGTTCACTTGAAAACCATGAAGGCACACAAGA--AGGGTGTCAATGATCTGGCCATACACCCTTCTGGGAGACTCGCTCTCTCTGTTGGCAGGGATTGCCGTTTGGGCATGTTTAATCTAATTAAGGGGAGGTGCACTTTTACTTCAAAATTGCAAAAGGAGGCCACTGTTATTGAGTTTAATTCGAAGGTTGGAGATAGTTATTCTGTAGCTATCGAAGATGTTGTTTCTGTTCACAATGCTGAAGACGCAAAGTTGCTTCATTCTCTGCAGCACGGAAAGAGAGTAAACTGCCTTTC--CCCATCCGTGGTATGTTG-CCTCGTCAATTGGAGATTAAA-TATTTATGGTTCTAT--
>CDE34
-TGACTCTGGTGGCAGGCTCGTATGAAAAATACATATTAGG--ATGGAGATTGAATCAA--AAGAA-----GAAGAAAAA--CAATGAAGAC--GAAG-AGGGTTTCGGCCTTAAACCCATATTCACCTACCCAGCTCACATGGGTCCTATCAAATGCCTTGCAGTGGCAGGCCCAGTGCTTGTAACAGGCGGCATGGATGACACCATCAAGATTTTTGACCTGGCTTCTTACTCTGAAATGGGTTCTTTGCTTCAACACACGGCCGCGATAACAAGCTTGTGCTTCTATGGAGACAAGTCTTCCGCTAAGTCG---GGAGGTTCTA--CTTATCCTAAAAACCTATTGAGCGGTTCCTTGGATGGTAATATCTGCATTTGGGATTCAGACTTGTGGGTGCACTTGAAAACCCTGAAGGCGCACAAGA--AGGGTGTCAATGATCTGTCCATACACCCTTCTGGGAGGCTGGCTCTGTCAGTTGGCAGGGATTGCCAACTTAGCATGTTTGATCTTATTAAAGGCAGGTGTACTTTTAAATCAAATTTGCAGAAGGAGGCCACTTCCGTAGAATTTAATTCCAAGGGAGGGGACAACTATTCTATGGTTATTGAAGATGTTGTATCTGTTCACAATGCCGAGGATGCCAGGCTGCTTCATTCTCTACATCACACGAAGAGAGTACTGTGTCTTGC--TCATACTGAGGTGGGTTA-A-----AGGAATCTGTGCAAG------------------
>CF38
-TGAATCTAGTAGCAGGTTCCTATGAAAGATACATACTGGGACATGGAGCCTGGATAA---AAAAG-----AAACAAAAA--CAATGAAGAA--AAC--TGGGTTATAACCTAAACCCCATTTTCACCTACCCTGTGCACATGGGTCCCATCAAAGCCCTTGCCATGGCAGGGCCTGTGCTAGTAACAGGTGGCATGGATGATACCATCAAGATATTTGACATGGCCCACTACCTTGAAGTGGGTTCTCTTCTCCAGCACAATGCCGCAATAACAAGCCTCTGTTTTTATGGGGACGAATGCTATGGCAATAACAATAACAGCATTT--CTTACCCAAGAAATTTACTGAGTGGGTCTCTGGATGGCACAATTTGTATTTGGGATT---------------------------------------------------------------------------------------------------------------------------------------------------------------------------------------------------------------------------------------------------------------------------------------------------------------------------------------------------------------------------------
>CH19
-TGAATATAGTAGCAGGCTCCTACGAAAGATTTATACTGGG--ATGGAGTCTGGAT--------AA-----AAACAATAA--CAATGAGGAA--A-------G------CCTCAACCCTATTTTCACCTACCCTGCACACATGGGTCCTATCAAAGCCCTAGCCATGGCAGGTTCTGTGCTGGTAACAGGTGGCATGGATGATACAATCAAAATATTTGACATGGCTCACTACCTTGAAGTGGGTTCTCTCCTCCAGCACAGCGCCGCAGTAACTAGCCTCTGTTTTTATGGAGATGAATGTTATGGCAACAATTGTAGCAGCAGTT--CTTATCCCCGGAATCTGTTGAGTGGATCCCTGGATGGCACAATTTGTATTTGGGATTCAGATTTGTGGGTTCACTTGAAAACCATGAAGGCACACAAGA--AGGGTGTCAATGATTTGGCCATACACCCTTCTGGGAGACTCGCTCTCTCTGTTGGCAGGGATTGCCGTTTGGGCATGTTTAATCTAATCAAGGGGAGGTGCACTTTTACTTCAAAATTGCAAAAGGAGGCCACTGTTATTGAGTTTAATTCGAAAGTTGGAGATAGTTATTCTGTAGCTATCGAAGATGTAGTATCTGTTCACAATGCTGAAGACGCAAAGTTGCTTCATTCTCTGCAGCACGGAAAGAGAGTAAACTGCCTTTC--TCCATCCGTGGTATGTT-----------------------------------------
>CHA37
ATGAATCTAGTAGCAGGTTCCTATGAAAGATACATACTGGG--ATGGAGCCTGGATAA---AAAAG-----AAACAAAAA--CAATGAAGAA--AAC--TGGGTTATAACCTAAACCCCATTTTCACCTACCCTGCGCACATGGGTCCCATCAAAGCCCTTGCCATGGCAGGGCCTGTGCTAGTAACAGGTGGCATGGATGATACCATCAAGATATTTGACATGGCCCACTACCTTGAAGTGGGTTCTCTTCTCCAACACAATGCCGCAATAACAAGCCTCTGTTTTTATGGGGACGAATGCTATGGCAATAACAATAACAGCATTT--CTTACCCAAGAAATTTACTGAGTGGGTCTCTGGATGGCACAATTTGTATTTGGGATTCGGATTTGTGGGTCCACTTGAAGACCATGAAAGCCCACAAGA--AGGGTGTCAATGATTTAGCCATACACCCTTCTGGGAGATTGGCGCTCTCTGTTGGCAGGGATTGTCATTTAAATATGTTTAATTTGATTAAGGGAAGATGCACTTTTACTTCAAAATTGCAGGAGGAGGCTACTGTTATTGAATTTAATTCTAATACTGGGGACAGTTATTCTGTGGCCATTGAAGATGTGGTATCGGTTCACAATGCTGAAGATGCAAGGCTGCTGTATTCTCTGAAGCACAGAAAGAGAGTGAATTGCCTTGC--TCCATTCAAGGTATTTT-----------------------------------------
>CJ24
ATGAATATAGTAGCAGGCTCCTATGAAAGATTTATACTGGG--ATGGAGTCTGGATG----AAAAA-----AAAAAAAAA--CAATGAGGAA--AATA-TGGGTTATACCCTCAACCCCATTTTCACCTATCCTGCACACATGGGTCCCATCAAAACCCTAGCCATGGCAGGATCTGTGCTGGTAACAGGTGGCTTGGATGACACCATCAAGATATTTGACATGGCTCACTACCTTGAAGTGGGTTCTCTCCTCCAGCACAGTGCTGCAATAACTAGCCTCTGTTTTTATGGAGATGAATGCTATGGTAACAATTGTAGCAGCAGCT--CTTATCCTAGGAATTTGTTGAGTGGATCCTTGGATGGCACAATTTGTATTTGGGATTCAGATTTGTGGGTCCACTTGAAAACCATGAAGGCCCACAAGA--AGGGTGTCAATGATCTGGCCATACACCCTTCTGGGAGACTCGCTCTCTCTGTTGGCAGGGATTGTCATTTGAGCATGTTTAATCTAATTAAGGGGAGATGCACTTTTACTTCAAATTTGCAAAAGGAGGCCACTGTTATTGAGTTCAATTCGATGGTTGGAGATAGTTATTCTGTAGCTATCGAAGATGTGGTGTCTGTTCACAATGCTGAAGATGCAAGGTTGCTTCATTCTCTGCAGCACGGGAAGAGAGTAAATTGCGTTTC--CCCATTCACGGTATGTT-----------------------------------------
>CK7
-TGAATATAGTAGCAGGGTCCTATGAAAGATTCATACTGGG--ATGGAGTCTGGATG-----AAAA-----AAACAAAAA--CAATGAAGAA--AATA-TGGGTCATAACCTAAACCCTATTTTCACCTATCCTGCCCACATGGGTCCCATCAAAACCCTAGCCATGGCAGGCCCTGTGCTGGTAACAGGTGGCATGGATGACACCATCAAGATATTTGACATGGCCCACTACCTTGAAGTGGGTTCTCTCCTCCAGCACAGTGCTGCAGTTACTAGCCTCTGTTTTTATGGAGATGAATGCTATGGTAATAATGGTAGCAGCAGTT--CTTATCCTAAAAATTTGCTGAGTGGATCCCTAGATGGCACAATTTGCATTTGGGATTCCGATTTGTGGGTCCACTTGAAGACCATGAAGGCTCACAAGA--AGGGTGTCAATGATCTGGCCATACACCCTTCTGGAAGACTCGCTCTCTCTGTTGGCAGGGATTGTCATTTGAGTATGTTTAATCTAATTAAGGGAAGATGTACTTTTACTTCAAATTTGCAAAAGGAGGCCACTGTTATTGAGTTTAATTCAAAGGTTGGAGATAGTTATTCTGTTGCTATTGAAGATGTGGTGTCTGTTCATAATGCTGAAGATGCAATGTTGCTGCATTCTCTGCAGCACGGGAAGAGAGTAAATTGCCTTGC--TCCATTCATGGTATGTTG-CCTCAACAAATGGAGATTAAATTATCTGTGGCTCTAT--
>CL6
-TGAATATAGTAGCAGGGTCCTATGAAAGATTCATACTGGG--ATGGAGTCTGGATG-----AAAA-----AAACAAAAA--CAATGAAGAA--AATA-TGGGTCATAATCTAAACCCTATTTTCACCTATCCTGCCCACATGGGTCCCATCAAAACCCTAGCCATGGCAGGCCCTGTGCTGGTAACAGGTGGCATGGATGACACCATCAAGATATTTGACATGGCCCACTACCTTGAAGTGGGTTCTCTCCTCCAGCACAGTGCTGCAGTTACTAGCCTCTGTTTTTATGGAGATGAATGCTATGGTAATAATGGTAGCAGCAGTT--CTTATCCTAAAAATTTGCTGAGTGGATCCCTAGATGGCACAATTTGTATTTGGGATTCCGATTTGTGGGTCCACTTGAAGACCATGAAGGCTCACAAGA--AGGGTGTCAATGATCTGGCCATACACCCTTCTGGAAGACTCGCTCTCTCTGTTGGCAGGGATTGTCATTTGAGTATGTTTAATCTAATTAAGGGAAGATGTACTTTTACTTCAAATTTGCAAAAGGAGGCCACTGTTATTGAGTTTAATTCAAAGGTTGGAGATAGTTATTCTGTTGCTATTGAAGATGTGGTGTCTGTTCATAATGCTGAAGATGCAAGGTTGCTGCATTCTCTGCAGCACGGGAAGAGAGTAAATTGCCTTGC--TCCATTCATGGTATGTTTGCCTCAACAAATGGAGATTAAATTATCTGTGGCTCTAT--
>CM9
-TGAATATAGTAGCGGGGTCCTATGAAAGATTTATATTGGG--ATGGAGTCTGGACGAA--AAAAA-----AAGCAATAA--AAACGAGGAA--------GGGCCTTACCCTCAACCCCATTTTTACCTATCCTGCACACATGGGTCCCATCAAAACCCTGGCTATGGCGGGTTCTGTGCTGGTAACAGGTGGCATGGATGATACCATCAAGATATTTGACATGGCTCACTACCTTGAAGTGGGTTCTCTCCTCCAGCATAGCGCTGCAATAACTAGCCTCTGTTTTTATGGAGAGGAATGCTATGGCAACAATTGTAGCAGCAGTT--CTTATCCCCGAAATTTGTTGAGTGGATCCCTGGATGGCACTATTTGTATATGGGATTCAGATTTGTGGGTTCACTTAAAGACCATGAAGGCCCACAAGA--AGGGCGTTAATGATCTGGCCATACATCCTTCGGGGAGACTTGCTCTTTCTGTAGGCAGGGATTGCCATTTGAGCATGTTTAATTTGATTAAGGGTAGATGCACTTTCACTTCAAATTTGCAAAAGGAGGCCACTGCTATAAAGTTTAACTCGAAGGATGGCGATACTTATTCCGTAGCTATCGAAGATGTGGTATCTGTTCACAATGCTGAAGACGCGAAACTGCTTCATTCTCTGCAGCACGAAAAGAGAGTAAACTGCCTTTC--TCCATTCATGGTATGTT-----------------------------------------
>CO8
-TGAATTTAGTAGCAGGGTCCTATGAAAGATTTATATTGGG--ATGGAGTCTGGACGAA--AAAAA-----AAGCAATAA--AAACGAGGAA---------GGCCTTACACTCAACCCCATTTTTACCTATCCTGCACACATGGGCCCCATCAAAACCCTGGCTATGGCGGGTTCTGTGTTGGTAACAGGTGGCATGGATGACACCATCAAGATATTTGACATGGCTCACTACCTTGAAGTGGGTTCTCTCCTCCAGCATAGCGCTGCAATAACTAGCCTCTGTTTTTATGGAGAGGAATGCTATGGCAACAATTGTAGCAGCAGTT--CTTATCCCCGGAATTTGTTGAGTGGATCCCTGGATGGCACTATTTGTATATGGGATTCAGATTTGTGGATTCACTTAAAGACCATGAAGGCCCACAAGA--AGGGTGTTAATGATCTGGCGATACATCCTTCGGGAAGACTTGCTCTTTCCGTAGGCAGGGATTGCCATTTGAGCATGTTTAATCTGATTAAGGGCAGATGCACTTTCACTTCAAATTTGCAAAAGGAGGCCACTGCTATAGAGTTTAACTCGAAGGTCGGCGATACTTATTCTCTAGCTACCGAAGATGTGGTATCTGTTCACAATGCTGAAGATGCGAAACTGCTTCATTCTCTGCAGCACGAAAAGAGAGTAAACTGCCTTTC--GCCATTCATGGTATGTT-----------------------------------------
>CP161
-TGAATATAGTAGCAGGGTCCTACGAAAGATTTATACTGGG--ATGGAGTCTGG---------AAA-----AAACAATAA--CAATGAGGAA--AAAA-TGGGTTATACCTTCAACCCCATTTTCACCTATCCTGCACACATGGGTCCCGTCAAAACCCTAGCCATGGCAGGTTCTGTGCTGGTAACTGGTGGCATGGATGACACAATCAAAATATTTGACATGGCTCACTACCTTGAAGTCGGTTCTCTCCTCCAGCACAGCGCTGCAATAACTAGCCTCTGTTTTTATGGAGATGAATGCTATGGCAACAATTGTAGTAGCAGTT--CTTACCCCCGGAATTTGTTGAGTGGATCTCTGGATGGCACAATTTGTATTTGGGATTCAGATTTGTGGGTCCACTTGAAGACCATGAAGGCCCACAAGA--AGGGTGTCAATGATCTGGCCATACACCCTTCTGGGAGGCTTGCTCTCTCTGTTGGCAGGGATTGCCATTTGAGCATGTTTAATCTAATTAAGGGGAGGTGCACTTTTACTTCAAATTTGCAAAAGGAGGCCACTGTTATTGAGTTTAATTCGAATGCTGGAGATAGTTATTCTGTAGCTATCGAAGATGTGGTATCTGTTCACGATGCTGAAGATGCAAGGTTGCTTCATTCTCTGCAGCATGGAAAGAGAGTAAACTGCCTTTC--TCCATTCATGGTATGTT-----------------------------------------
>CR44
---------------------------------------------------------------------------------------ATGGA--GAAC-AGAAGGGCAGCCTTAAATCAATCTGTACATATTCTGCCCACATGGGTCCTATCAAGTGCATAGCAATGGCAGGGCCAGTGGTGGTAACAGGTGGTACAGATGACACCATCAAAATATTTGACATCGCTGCTTGGTGTGAAATGGGTTCTCTGCTTCAGCACAAAGGAGCGATAACTAGTCTATGTCTATACGGGGATGATTTCT------------------GGGCTG--GTTACCCAAAAAATTTGCTAAGTGGTTCAGAGGATGGTACTATTTGCATATGGGATGCAGATTTGTGGTTACACTTGAAAACCATGAAGGCCCACAAGA--AGGGAGTTAATGATCTGACAATACATCCATCTGGGCGGCTGGCTCTCTCTGTTGGAAGGGATTCCCATCTGAGCATGTTTAATCTTCTTAATGGAAGATGCACTTTCACATCTAAGCTGCAGAAGGAGGCTACTCTCATCAAATTTAATCCTAATGGAGGTGATACTTATTCTGTAGTTACTGATACAATTGTCTCTATTCACAATGCCGAGGATGCCCGTCTACTTCATTCCTTAGCTCACAGCCAGAGAGTGCTATGCCTTGC--TCCTACTCAGGTATG-------------------------------------------
>CT15
-TGAATATAGTAGCAGGATCCTACGAAAGATTTATACTGGG--ATGGAGTCTGGATG------AAA-----AAACAATAA--CAATGAGGAA--AAAA-TGGGTTATACCCTCAACCCAATTTTCACCTATCCTGCACACATGGGTCCCATCAAAACCCTAGCCATGGCAGGTTCTGTGCTGGTAACAGGTGGCATGGATGACACAATCAAAATATTTGACATGGCTCATTACCTTGAAGTCGGTTCTCTCCTCCAGCACAGTGCTGCAATAACTAGCCTCTGTTTTTATGGAGATGAATGCTATGGCAACAATTGTAGTAGCAGTT--CTTACCCCCGGAATTTGTTGAGTGGATCTCTGGATGGCACAATTTGTATTTGGGATTCAGATTTATGGGTCCACTTGAAGACCATGAAAGCCCACAAGA--AGGGTGTCAATGATCTGGCCATACACCCTTCTGGGAGACTTGCTCTCTCTGTTGGCAGGGATTGCCATTTGAGCATGTTTAATCTAATTAAGGGAAGGTGCACTTTTACTTCAAATTTGCAAAAGGAGGCCACTGTTATTGAGTTTAATTCAAATGCTGGAGATAGTTATTCTGTAGCTATCGAAGATGTGGTATCTGTTCACGATGCTGAAGATGCAAGGTTGCTTCATTCTCTGCAGCACGGAAAGAGAGTAAACTGCCTTTC--TCCATTCATGGTATGTT-----------------------------------------
>DA12
-TGAATATAGTAGCAGGGTCCTATGAAAGATTTATATTGGG--ATGGAGTCTGGATGAA--AAAAA-----AAGCAATAA--AAACGAGGAA--------GGGCCGTACCCTCAACCCCATTTTTACCTATCCTGCACACATGGGTCCCATCAAAACCCTGGCCATGGCAGGTTCTGTGCTGGTAACAGGTGGCATGGATGACACCATTAAGATATTTGACATGGCTCACTACCTTGAAGTGGGTTCTCTCCTCCAGCATAGCGCTGCAGTAACAAGCCTCTGTTTTTATGGAGATGAATGCTATGGCAACAATTGTAGCAGCAGTT--CTTATCCCCGGAATTTGTTGAGTGGATCCCTGGATGGCACTATATGTATCTGGGATTCAGATTTGTGGGTTCATTTAAAGACCATGAAGGCCCACAAGA--AGGGTGTTAATGATCTGGCCATACACCCCTCTGGGAGACTTGCTCTTTCTGTAGGCAGGGATTGCCATTTGAGCATGTTTAATCTGATTAAGGGGAGATGCACTTTCACTTCAAAATTGCAAAAGGAGGCCACTGCTATTGAGTATAATTCGAATGTTGGAGCTACTTATTCTGTAGCTATCGAAGATGTGGTATCTGTTCACAATGCTGAAGATGCAAAGTTGCTTCATTCGCTACAGCACGAAAAGAGAGTAAACTGCCTTTC--TTCATTCATGGTACGTT-----------------------------------------
>DB53
-TGAACATAGTTGCAGGCTCTTACGAGAAATACATTCTAGG--ATGGCGATTCAA-----------AAGAAGGAAGACAA--TGACCAAGAA--AGAC-GAGGCGTATGGCTAAACCCTACATTCACATACCCAGCCCACACAGCTCCTGTCAAGTGCCTGGCCATGGCGGGGCCTTTCCTGGTTACAGGCGGTATGGATGATGTCATCAAAATATTTGACATTGCATCTTACTGTGAAGTAGGATCCCTCCTACGCCACACAGCTGCAATTACTACCCTCAGCTTCTATGG---------------CCAATCTGAGGGTAATATTT--CCTATCCCACCAACTTACTGAGTGGTTCATTGGATGGGACTATAGGCATCTGGGACGCTGATACGTGGGTTCACCTGAAGACAATGAAGGCGCACAAGA--GAGGGGTGAATGACTTGGCAATACATCCTTCTGGGAGGTTGGCTCTGTCTGTGGGCAGGGACTGCCACCTTAGCATGTTTAATTTGATAAAGGGGAGATGTACTTTTAATTCCAATTTGGGAAAGGAGGCCACCTTGATTGAGTTTAATTCCAGAATTGGGGATAGTTATTCTGTGGGAATTGAGGATGTGGTATCTGTGCATAATGCAGAGGATTCCAAGTTGCTGTATTCTTTCCAACATGGCAAGAGGGTACTATGCATTGC--GCCAGCTGAGGTATGCT----------AAAATTGCAGGGAAGGGAGATATGTTTTTAT
>DC1
-TGAACATAGTTGCAGGCTCTTACGAGAAATACATTCTAGG--ATGGCGATTCAAGATG--AAAAGAAGAAGGAAGACAA--TGACCAAGAA--AGAC-GAGGCGTATGGCTAAACCCTACATTCACATACCCAGCCCACACAGCTCCTGTCAAGTGCCTGGCCATGGCGGGGCCTTTCCTGGTTACAGGCGGTATGGATGATGTCATCAAAATATTTGACATTGCATCTTACTGTGAAGTAGGATCCCTCCTCCGCCACACAGCTGCAATTACCACCCTCAGCTTCTATGG---------------CCAATCTGAGGGTAATATTT--CCTATCCCACCAACTTACTGAGTGGTTCATTGGATGGGACTATAGGCATCTGGGACGCTGATACGTGGGTTCACCTGAAGACAATGAAGGCGCACAAGA--GAGGGGTGAATGACTTGGCAATACATCCTTCTGGGAGGTTGGCTCTGTCTGTGGGCAGGGACTGCCACCTTAGCATGTTTAATTTGATAAAGGGGAGATGTACTTTTAATTCCAATTTGGGAAAGGAGGCCACCTTGATTGAGTTTAATTCCAGAATTGGGGATAGTTATTCTGTGGGAATTGAGGATGTGGTATCTGTGCATAATGCAGAGGATTCCAAGTTGCTGTATTCTTTCCAACATGGCAAGAGGGTACTATGCATTGC--GCCAGCTGAGGTATGCT-----------------------------------------
>DD1
-TGAACATAGTTGCAGGCTCTTACGAGAAATACATTCTAGG--ATGGCGTTTCAAGATG--AAAAGAAGAAGGAAGACAA--TGACCAAGAA--AGAC-GAGGCGAATGGCTAAACCCTTCATTCACATACCCAGCCCACACAGCTCCTGTCAAGTGCCTGGCCATGGCGGGGCCTTTCCTAGTTACAGGCGGTATGGATGATGTCATCAAAATATTTGACATTGCAGCCTACTGTGAAGTAGGATCCCTCCTCCGTCACACCGCTGCAATTACCACCCTCAGCTTCTATGG---------------CCAATCTGAGGGTAATATTT--CCTATCCGACGAACTTACTGAGTGGTTCATTGGATGGGACTATAGGCATCTGGGACGCTGATACGTGGGTTCACCTGAAAACCATGAGGGCACACAAGA--GAGGGGTGAATGACTTGGCGATACATCCTTCTGGGAGGTTGGCTCTCTCTGTGGGCAGGGACTGCCACCTTAGCATGTTTAATTTGATAAAGGGGAGATGTACTTTTAATTCCAATTTGGGAAAGGAGGCCACTTTGATTGAGTTTAATTCCAGGATTGGGGATAGTTATTCGGTGGGAATTGAGGATGTGGTATCTGTGCATAATGCAGAGGATTCCAAATTGCTGTATTCGTTGCAGCATGACAAGAGGGTACATTGCATTGC--ACCAACTGAGGTATGTTT-GTTTAA-AAAAATTGCAGGGAAGGGAAATATGTTTTCAT
>DIM50
ATGAACATAGTTGCAGGCTCTTACGAGAAATACATTCTAGG--ATGGCGTTTCAAGATG--AAAAGAAGAAGGAAGACAA--TGACCAAGAA--AGAC-GAGGCGTATGGCTAAACCCTTCATTCACATACCCAGCCCACACAGCTCCTGTCAAGTGCCTGGCCATGGCGGGGCCTTTCCTAGTTACAGGCGGTATGGATGATGTCATCAAAATATTTGACATTGCAGCCTACTGTGAAGTAGGATCCCTCCTCCGCCACACCGCTGCAATTACCACCCTCAGCTTCTATGG---------------CCAATCTGAGGGTAATATTT--CCTATCCGACCAACTTACTGAGTGGTTCATTGGATGGGACTATAGGCATCTGGGACGCTGATACGTGGGTTCACCTGAAAACCATGAGGGCACACAAGA--GAGGGGTGAATGACTTGGCGATACATCCTTCTGGGAGGTTGGCTCTCTCTGTGGGCAGGGACTGCCACCTTAGCATGTTTAATTTGATAAAGGGGAGATGTACTTTTAATTCCAATTTGGGAAAGGAGGCCACTTTGATTGAGTTTAATTCCAGGATTGGGGATAGCTATTCGGTGGGAATTGAGGATGTGGTATCTGTGCATAATGCAGAGGATTCCAAATTGCTGTATTCGTTGCAGCATGACAAGAGGGTACATTGCATTGC--ACCAACTGAGGTATGTT----------AAAATTGCAGGGAAGGGAAATATGTTTTCAT
>EN45
----------------------------------------------------------------------------------------------------------------------------------------------------------------------------------------------------------------------------------TTCTTATTGT-----------------------------------------------------------------------------------------------------------------AGAAGTATTTGGTGTTATATTTGTTAGCGATGGGATGCAGATTTGTGGGTGTACTTGAAAACCATGAAGGCCCATAAGA--GGGGAGTTAATGATTTGACAATACATCCGTCTAAGCAATTGGCCCTTTTTGTTAGAGGGGACTCTCATCTGAGTATGTTTAATCTTCTTCATGGAAGATACACATTCACCTCTAAGCTGCAGAAGGAGGTCACTCTCATCAAATTCAATCCAAAGGGAGGGGAC-----------------------------------------------------------------------------------------------------------------------------------------------------------------
>FC13
-TGAATATAGTAGCAGGGTCCTATGAAAGATTTATATTGGG--ATGGAGTCTGGATGAA--AAAAA-----AAGCAATAA--AAACGAGGAA--------GGGCCGTACCCTCAACCCCATTTTTACGTATCCTGCACACATGGGTCCCATCAAAACCCTGGCCATGGCAGGTTCTGTGCTGGTAACAGGTGGCATGGATGACACCATTAAGATATTTGACATGGCTCACTACCTTGAAGTGGGTTCTCTCCTCCAGCATAGCGCTGCAGTAACAAGCCTCTGTTTTTATGGAGATGAATGCTATGGCAACAATTGTAGCAGCAGTT--CTTATCCCCGGAATTTGTTGAGTGGA----------------------------------------------------------------------------------------------------------------------------------------------------------------------------------------------------------------------------------------------------------------------------------------------------------------------------------------------------------------------------------------------------------------
>FTS1
-TGAACATAGTTGCAGGCTCTTACGAGAAATACATTCTAGG--ATGGCGTTTCAAGATG--AAAAGAAGAA-------------------------------------GACTAAACCCTACATTCACATACCCAGCCCACACAGCTCCTGTCAAGTGCCTGGCAATGGCGGGGCCTTTCCTGGTTACAGGCGGTATGGATGATGTCATCAAAATATTTGACATTGCATCTTACTGTGAAGTAGGATCCCTCCTCCGCCACACAGCTGCAGTTACCACCCTCAGCTTCTATGG---------------CCAATCTGAGGGTAATATTT--CCTATCCCACCAACTTTCTGAGTGGTTCATTGGATGGGACTATAGGCATCTGGGACGCTGATACGTGGGTTCACCTGAAGACAATGAAGGCGCACAAGA--GAGGGGTGAATGACTTGGCAATACATCCTTCTGGGAGGTTGGCTCTCTCTGTGGGCAGGGACTGCCACCTTAGCATGTTTAATTTGATAAAGGGGAGATGTACTTTTAATTCCAATTTGGGAAAGGAGGCCACCTTGATTGAGTTTAATTCCAGAATTGGGGATAGTTATTCTGTGGGAATTGAGGATGTGGTATCTGTGCATAATGCAGAGGATTCCAAGTTGCTGCATTCTTTCCAACATGGCAAGAGGGTACTTTGCATTGC--ACCAGCTGAGGTATGCT-----------------------------------------
>FTS2
TTGAACATAGTTGCAGGCTCTTACGAGAAATACATTCTAGG--ATGGCGTTTCAAGATG--A-----------------------------------------------ACTAAACCCTACATTCACATACCCAGCCCACACAGCTCCTGTCAAGTGCCTGGCAATGGCGGGGCCTTTCCTGGTTACAGGCGGTATGGATGATGTCATCAAAATATTTGACATTGCCTCTTACTGTGAAGTAGGATCCCTCCTCCGCCACACAGCTGCAGTTACCACCCTCAGCTTCTATGG---------------CCAATCTGAGGGTAATATTT--CCTATCCCACCAACTTACTGAGTGGTTCATTGGATGGGACTATAGGCATCTGGGACGCTGATACGTGGGTTCACCTGAAGACAATGAAGGCGCACAAGA--GAGGGGTGAATGACTTGGCAATACATCCTTCTGGGAGGTTGGCTCTCTCTGTGGGCAGGGACTGCCACCTTAGCATGTTTAATTTGATAAAGGGGAGATGTACTTTTAATTCCAATTTGGGAAAGGAGGCCACCTTGATTGAGTTTAATTCCAGAATTGGGGATAGTTATTCTGTGGGAATTGAGGATGTGGTATCTGTGCATAATGCAGAGGATTCCAAGTTGCTGCATTCTTTCCAACATGGCAAGAGGGTACTTTGCATTGC--ACCAGCTGAGGTATGCT----------AAAATTGCAGGGAAGGGAAATATGTTTTCAT
>GG1
ATGACTCTGGTTGCAGGGTCATATGAAAAATATATCCTAGG--ATGGAGGGTGTGTCAG--AAGAA-----GAAGAAGAA--GGAAGGACAA--GATG-AAGACGCTACTCTGAAGCCAATTTTTACCTACCCTGCCCACATGGGTCCTATCAAATGCATGGCAATGGCCGGGCCAGTGCTTGTGACAGGTGGCATGGATGACACGATCAAAATATTTGATATGACGGCTTATTGTGAAATGGGTTCTCTGCTACAGCACAAAGGTGCAGTAACCAGCCTATGTTTTTTTGGGAGTGATTCTTCTGTAATTTCT------GGGGCTA--CTTACCCCAAAAATTTGATAAGTGGTTCCCAGGATGGTACTATTTGCATATGGGATGCAGATTTATGGGTGCACTTCAAAACCATGAAAGCCCATAAGA--AGGGAGTCAATGATTTGGCTATTCATCCTTCTGGGCGGTTGGTTCTGTCTGTTGGAAGGGACTGTCATCTCAGTATGTTTAATCTTATCAATGGTAGGTGTAATTTTACATCTAACTTGCAGAAGGAAGCCACTCTTATAAAATTCAATTCAAAGGGAGGTGACAGTTATTCCATGGTTACTGAAGATATCGTCTCCATTCACAATGCTGAAGATGCCCGTCTCCTGCATTCCTTGGGACACAGCAAGAGAGTACTTTGCCTTGC--TCCTAGCGAGGTATGTAT-GGTTTCCTCATATTTGCATGGGTGTGTGCACGTTACAGG
>HB41
-TGAACATAGTTGCAGGCTCCTACGAGAAATACATTCTAGG--ATGGCGTTTCAAGATG--AAAAGAA------------------GAAGAC--AAAA-ACCAAGTATTGCTGAAGCCTTCATTCACATACCCAGCCCACACAGCTCCCATCAAGTGCCTAGCCATGGCGGGCCCCTTCCTGGTCACAGGTGGCATGGACGACGTCATCAAGATATTTGACATGGCAGCCTACTGTGAAGTCGGATCCCTCCTCCGCCACACAGCAGCAGTTACAACCCTCAGCTTCTATGG---------------TCAATCCAAGGGTAAACTTT--CTTACCCTAGGAATTTACTGAGTGGGTCATTGGATGGAAATATTTGCATTTGGGATGCTGATATGTGGGTGCACCTCAAGACTATGAGGGCACACAAGA--GGGGGGTGAATGACCTGGCAATTCATCCATCTGGGAGGTTGGCTCTCTCTGTGGGCAGGGACTGCCACCTCAGCATGTTTAATTTGATAAAGGGCAGGTGTACTTTCAACTTCAATTTGGGAAAGGAGGCCACTTTGATCCAGTATAATTCCAGGATTGGGGATAGTTATTCTGTGGGAATTGAGGATGTGGTATCTGTGCATAATTCTGAGGATGCCAAGTTAATGTATTCTTTGCAGCATGGCAATAGGGTACATTGCCTTGC--TTCAGCTGAGGTATGTTT-GTTTAAAAAACATTGAAGGGAGTGGAAATATGTTTTCAT
>JO20
-TGAATATAGTACCAGGCTCCTATGAAAGATTTATACTTGG--ATGGAGTCTGGATG-----AGAA-----AAACAATAA--CAATGAGGAA--AACA-TGGG------CCTCAACCCTATTTTCACCTACCCTACACACATGGGTCCTATCAAGGCCCTAGCCATGGTAGGTTCTGTGCTGGTAACAGGTGGCATGGATGATACAATCAAAATATTTGACATGGCTCACTACCTTGAAGTGGGTTCTCTCCTCTAGCATAGTGCCGCAGTAACTAGCCTCTATTTTTACGGAGATGAATGTTATGGCAACAATTGTAGTAGCAGTT--CTTATCCCTGAAATTTGTTGAGTGGATCCTTGAATGGCACAATTTGTATTTGGGATTCAGATTTGTGGGTTCACTTGAAAACCATGAAGGCTCACAAGA--AGGGTGTCAATGATCTGGCCATACACCCTTTTGTGAGACTCACTCTCTCTGTTGGCAGGGATTGTTGTTTGGGCATGTTTAATCTAATTAAGGGGAGTTGTAATTTTACTTCAAAATTGCAAAAGGAGGCCACTGTTATTGAGTTTAATTCAAAGGTTGGAGATAGTTATTCTGTAGCTATCGAAGATGTAGTATCTATTCACAATACTGAAGACGTAAAGTTGCTTCATACTCTGCAGCATGGAAAGAGAGTAAACTGCCTTTC--CCCATCCATGGTATGTT-----------------------------------------
>JU21
-TGAATATAGTAGCAGGCTCCTATGAAAGATTTATACTTGG--ATGGAGTCTGGATG-----AGAA-----AAACAATAA--CAATGAGGAA--AACA-TGGG------CCTCAACCCTATTTTCACCTACCCTACACACATGGGTCCTATCAAGGCTCTAGCCATGGCAGGTTCTGTGCTAGTAACAGGTGGCATGGATGATACAATCAAAATATTTGACATGTCTCACTACCTTGAAGTGGGTTCTCTCCTCCAGCACAGCGCCACAGTAACTAGCCTCTGTTTTTATGGAGATGAATGTTATGGCAACAATTGTAGTAGTAGTT--CTTATCCCTGAAATTTGTTGAGTGGATCCCTGAATGGCACAATTTGTATTTGGGATTCAGATTTGTGGGTTCACTTGAAAACCATGAAGGCTCACAAGA--AGGGTGTCAATGATCTGGCCATACACCCTTCTGGGAGACTCGCTCTCTCTGTTGGCAGGGATTGTCGTTTGGGCATGTTTAATCTAATTAAGGGGAGTTGTAATTTTACTTCAAAATTGCAAAAGGAGGCCACTGTTATTGAGTTTAATTCAAAGGTTGGAGATAGTTGTTCTGTAGCTATCGAAGATGTAGTATCTATTCACAATACTGAAGACGTAAAGTTGCTTCATACTCTGCAGCACGGAAAGAGAGTAAACTGCCTTTC--CCCATCCATGGTATGTT-----------------------------------------
>KE1
-TGAATCTAGTAGCGGGCTTGTATGAAAAATACATACTAGG--ATGGAGATTGAATCAA--AAGAA-----GAAGAAAAA--CAATGAAGAA--GAAG-AGGGTTTTGGACTTAAACCAATATTCACCTACCCAGCTTACATGGGT-CTATCAAATTCCTTGCAATGATAGGCCCTGTGCTTGTAATAGGTGGCATGGATGATACCATCAATATTTTTGACTTGGCTTCTTACTGTGAAATGGGTTCTCTTCTCCAACACACAAGCACAATAACAATCCTATGCTTCTATGGAGATGAGTCCTCTGCTAAGTCT---GGAGGTTCTA--CTTGCCCTAGAAACTTGTTAAGTAGTTCATTGGATGGTAATATTTCCATATGGTATTTAGACTTATGGGTGCACTTGAAAACCTTGAAGGCCCAAAAGA--AGGGTGCCAGTGATCTGTCCATACATCCTTCCAGGAGGTTGGCTCTGTTAGTTGGTAGGGATTTCCAACTTAGCATGTTTGATCTCATTAAAGGTAGGTGCACTTTTAAATCAAAAATTCAAAAGGAGGCCACTACCATAGAATTTAATTCCAAGGGAGGGGGCATCTATTCTATGGTTATTGAAGATGTTGTATCTATTTATAGTGTTAGGGATGCCAGGTTGCTTCATTCTTTGTGTCACAATAAGAGAGTATTGTGTCTTGC--TC--------------------------------------------------------
>LF2
--------------------------------------------------------------------------------------GAAGAA--AAAC-GAGGCCCATGGCTGAAACCCACATTCACATACCCAGCCCATACGGCCCCCGTCAAGTGCATCGCCATGGCCGGCCCCGTCCTTGTGACCGGCGGTATGGATGATGTTATCAAAATATTTGACGTCAAAGCCTACTGTGAAGTAGGTTCCCTCCTCCGCCACACCGCTGCAGTTACTTCCCTCAGCTTCTATGG---------------TCAATCTGAGTCTCCCCTTT--CTCATCCGAGCAATTTGCTGAGTGGTTCCTTGGATGGGAGTATTTGCATCTGGGACGCTCATATGTGGGTTCATCTCAAGACCATGAAAGCACACAAGA--GAGGGGTGAATGATCTGGCAATACATCCGTCTGGGAAGTTGGCTCTCTCTGTGGGCAGGGATTGCCACCTCAGCATGTTTAATTTGATCAATGGCAGGTGTACTTTTAATTCCAATCTGGCAAAGGAAGCCACTCTGATAGAGTTTAATTCCAGGGTTGGGGACACTTATTCTGTGGGAATTGATGATGTGGTATCTGTGCATAATGCGGAGGATGCAAAGTTGCTGTATTCTTTGCAGCATGGCAAGAGGGTGCATTGCCTTGC--TCCGTCTGAGGTATGTT-----------------------------------------
>MC0
-TGAACATAGTTGCAGGCTCTTACGAGAAATATATTCTGGG--ATGGCGTTTCGAGACG--AAGAAGCCCA---------------ACAGAG--CACA-AGAGCAACACGCTCAACTCCACATTCACATACCCAGCCCACACGGCCCCCATCAAGTGCCTGGCCATGGCGGGTCCCTTCCTGGTGACAGGTGGAATGGATGACGTCATCAAGATATTTGACGTGGCGGCCTACGGCGAAGTAGGATCCCTACTCCGCCACACCGCTGCAATCACCAGCCTCAGCTTCTATGG---------------TCAATCGGAGGATAATATGT--CTTGTCCTAGCAATTTGCTGAGCGGTTCATTGGATGGTAGTATTTGCATTTGGGACGCTGATATGTGGGTTCACCTCAAGACCATGAAGGCACACAAGA--GGGGGGTGAATGACCTGGCAATCCATCCGTCTGGGAGGTTGGCTCTCTCTGTGGGCAGGGACTGCCACCTCAGCATGTTCGATTTGATAAAGGGTAGGTGTACTTTTAATTCCAATTTGGGAAAGGAGGCCACTTTGATAGAGTTTAATTCCCGGATTGGGGATAATTATTCGGTGGGAATTGAGGATGTGGTATGTGTGCATAATGCGGAGGATGCCAAGTTGCTCTTTTCTTTGCAGCATGGCAAGAGGGTACATTGCCTTGC--TTCAGCTGAGGTATGTTT-ATCAAG-AAATTTTGATTGTGCATTAAATAA--------
>MT0
-TGAACATAGTTGCAGGCTCTTACGAGAAATACATTCTGGG--ATGGCGTTTGAAGACG--AAAAAACC--------CAA--TTCAGCACAA--GAAG-AAGAAGTAGGGCTGAAGGGCACATTCACATACCCAGCCCACACGGCCCCCCTCAAATGCCTGGCCATGGCAGGCCCCTTCCTCGTGACGGGCGCCATGGACGACGCCATCAAAATCTTCGACATCTCTGCCTACTGCGAGGTTGGATCCCTCCTCCGCCACACCGCTGCCGTCACCACCCTCTCCTTCTACGC---------------CCAATCCCACCCCAATCTCT--CCTTTCCCACCAACTTACTCAGCGGTTCATTGGACGGAACTATTTGCATCTGGGACGCTGATGCATGGGTCCACCTCAAGACCATGAAGGCCCACAAGA--GAGGGGTCAATGATTTATCAATACATCCATCTGGGAGGTTGGCTCTGTCTGTGGGCAGGGACTGCCACCTCAGCATGTTTAATTTGATCAAGGGGAGGTGTACTTTTGATTCCAATTTGGGAAAGGAGGCCACTTTGATTGAGTTTAATTCCAGGAGTGGGGATAGTTATTCGGTAGGAAGTGAGGATGTGGTATCTGTGCATAATGCGGAGGATGCCAAGTTGCTCTATTCTTTGCACCATGGCAAGAGGGTGCATTGCCTTGC--TCCAGCTGAGGTGTGTTT-ATTCTTAAAATGTAGTAAAGAGCACAAGTAAGTTTATAT
>NN48
-TGAACATAGTTGCAGGCTCTTACGAGAAATACATTCTAGG--ATGGCGTTTCAAGATG--A--AGAAGAAGGAAGACAA--TGACCAAGAA--AGAC-GAGGCATATGGCTAAACCCTACATTCACATACCCAGCCCACACAGGTCCTGTCAAGTGCCTGGCCATGGCGGGGCCCTTCCTGGTTACAGGCGGTATGGATGATACCATCAAGATATTTGACATTGCAGCCTACTGTGAAGTAGGATCTCTCATCCGCCACACAGCTGCAATTACTACCCTCAGCTTCTATGG---------------CCAATCTGAGGGCAATATTT--CCTATCCGACCAACTTACTGAGTGGTTCATTGGATGGGACTATTGCCATCTGGGACGCTGATACCTGGGTTCACCTGAAGACCATGAGGGCGCATAAGA--GAGGGGTGAATGACTTGGCAATACATCCATCTGGGAGGTTGGCTCTCTCTGTGGGCAGGGACTGCCACCTTAGCATGTTTAATTTGATAAAGGGGAGGTGTACTTTTAATTCCAGTTTGGGAAAGGAAGCCACATTGATTGAGTTTAATTCCAAGATTGGGGATAGTTATTCGGTGGGAATTGACAATGTGGTATCTGTGCATAATGCAGAGGATTCCAAGTTGCTTTATTCTTTGCAGCATGACAATAGGGTACATTGCATTGC--ACCAGCTGAGGTATGTT-----------------------------------------
>PA42
-TGAACATAGTTGCAGGTTCTTACGAGAAATACATTCTAGG--ATGGCGATGGCAGTCG--AGGAAGAAAAGCGGGACAAACAGCGCAAGAA--AGAC-GAAGGGCATGGCTGGAAGCCACATTCACATACCCAGCCCACACGGCCCCCGTCAAGTGCCTGGCCATGGCGGGGCCCCTCCTCGTCACAGGTGGCATGGATGACGTCATCAAGATATTTGACGTGGCGGCATCGTGCGAAGTAGGATCCCTCTCGCGCCACACCGCCGCAGTTACCACCCTCGGCTTCTACGG---------------TAATTCTGGGGGCAATTTTTGTATTATCCGAGCAATTTACTGAGCGGTTCACTGGACGGGACTATCTGCATCTGGGACGCCGACACGTGGGTCCACCTCAAGACCATGAGGGCCCACAAGA--GGGGGGTGAATGACCTGGCAATCCATCCATCTGGCAGGCTGGCGCTCTCTGTGGGCAGGGACTGCCACCTCAGCATGTTTAATTTGATGAAGGGGAGGTGTGCTTTTAATTCCAATTTGGGCAAGGAGGCCACTCTGATCGAGTTTAATTCCAGGAGTGGGGATAGTTATTCGGTGGGAATGGAGGATGTGGTGTCTGTGCATAATACGGAGGATGCCAAGTTGCTGTATTCTTTGAAGCATGGCAAGAGGGTACATTGCCTTGC--TCCAGCTGAGGTATGTT----------AAAATTGCAGGGACTGGATATGTTTTTTCAT
>PF1
-TGAACATAGTTGCAGGATCTTACGAGAAATACATTCTGGG--ATGGCGTTTCAAGATG--AAGAAG----AGAAAACAA--CGACCAAGAA--AAAC-GAGGGCCATGGCTGAAGCCTACATTCACATACCCAGGCCACACTGCTCCCGTCAAGTGCCTGGCCATGGCGGGGCCCTTCCTCGTTACAGGCGGTATGGATGATGTTATCAAGATTTTTGACGTCGCATCCTACTGTGAAGTAGGATCCCTCATCCGCCACACCGCTGCAATCACCACCCTCAGCTTCTATGG---------------CCAATGTGAGGGTAATATCT--CCTATCCGACCAACTTACTGAGCGGTTCATTGGATGGGAGTATTGGCATTTGGGACGCTGATACTTGGGTCCACCTTAAATCCATGAAGGCACACAAGA--GAGGGGTGAATGACCTCTCTATACATCCATCTGGGAGGTTGGCTCTCTCTGTGGGCAGGGACTGTCATCTTAGCATGTTTAATTTGATAAAGGGGAGGTGTACTTTTGATTCCAATTTGGGAAAGGAGGCCACTTTGATCGAGTTCAATTCCAGGAGTGGGGATAGTTATTCGGTGGGAATTGGGGATGTGGTATCTGTGCATAATGCAGAGGATGCCAAGTTGCTGTATTCTTTGCAGCTTGGCAATAGGGTACATTGCATTGC--ACCAGCTGAGGTATGTT-----------------------------------------
>PFM1
-TGAATATAGTTGCAGGTTCTTACGAGAAATACATTCTAGG--ATGGCAATTCCACTCG--GAAAAGCTCAACAACGCAA------GAGCAA--GAAG-CGGGTGAATGGCTGGACCCTACATTCACATACCCAGCCCACACAGCCCCCGTCAAGTCCCTGGCCATGGCGGGGCCCGTCCTGGTGACAGGTGGTATGGATGACGTCATCAAGATATTTGACGTGGCGGCCTACTGTGAAGTAGGATCCCTCCTCCGCCACACCGCTGCAGTTACCACCCTCGGCTTCTATGG---------------TAATTCTGAGGGCAATCTTT--CTTATCCCAGCAATTTACTGAGCGGTTCATTGGATGGGACTATTTGCATCTGGGACGCTGATTTGTGGGTCCACCTAAAGACCATGAGGGCACACAAGA--GAGGGGTGAATGCCCTGGCAATCCATCCATCTGGGAGGTTGGCTCTTTCTGTGGGCAGGGACTGCCACCTCAGCATGATTAATTTGATAAAAGGCAGGTGTGCTTTTAATTGCAATTTGGGAAAGGAGGCCACTTTAATCGAGTTTAATTCCAGGATTGGAGATAGTTATTCGGTGGGAATTGAGGATGTGGTATCTGTGCATAATACGGAGGATGCTAAGTTGCTGTATTCTTTGCAGCATGGCAAGAGGGTACATTGCCTTGC--TCCAGCTGAGGTATGTT-----------------------------------------
>PG28
------------------------------------------------------------------------------------------------------------------------------------ATCCTCTTATGGGTCCTATCAATTAACTTGAAATGGGAGTCCCAATGCTTGTAATAGGCAGTGTGGATGACAACACCAAGATTTTTGACATGGCTTCTTACTCTTGACTGAGTTTTTTGCTCCAACACACAACCACAAAAACAAGCCTATGCTTCTATGAAGATGAGTCCTCTACTAAGTCT---AGAGGTTTTA--CTTGTCCTAAAAACTTGCTAAGCAGTTCCCTAGATGGGAATATCTACCTATGGGATTCAAACTTGTGGATGCACTTGAAAACCTCGAAGGACCACAAGA--AGGATGTCATTGATCTATCCATACATCCTTCTAGGAGGTTGGCTCTGTCAGCTACTAGGGATTGCCAACTTGGCATATTTGATCTTATTAAAGAAAAACATATTTTTAAACC--------------------------------------------------ATCCCCATTTTGTGGATAACGGAAAT---------------------------------------------------------------------------------------------------------------------------------------TA
>PH2
-TGAACATAGTTGCAGGATCTTACGAGAAATACATTCTGGG--ATGGCGTTTCAAGATG--AAGAAG----AGAAAACAA--CGACCAAGAA--AAAC-GAGGGCCATGGCTGAAGCCTACATTCACATACCCAGCCCACACTGCTCCCGTCAAGTGCCTGGCCATGGCGGGGCCCTTCCTCGTTACAGGCGGTATGGATGATGTTATCAAGATTTTTGACGTCGCATCCTACTGTGAAGTAGGATCCCTCATCCGCCACACCGCTGCAATCACCACCCTCAGCTTCTATGG---------------CCAATGTGAGGGTAATATCT--CCTATCCGACCAACTTACTGAGCGGTTCATTGGATGGGAGTATTGGCATTTGGGACGCTGATACTTGGGTCCACCTTAAATCCATGAAGGCACACAAGA--GAGGGGTGAATGACCTCTCTATACATCCATCTGGGAGGTTGGCTCTCTCTGTGGGCAGGGACTGTCATCTTAGCATGTTTAATTTGATAAAGGGGAGGTGTACTTTTGATTCCAATTTGGGAAAGGAGGCCACTTTGATCGAGTTCAATTCCAGGAGTGGGGATAGTTATTCGGTGGGAATTGGGGATGTGGTATCTGTGCATAATGCAGAGGATGCCAAGTTGCTGTATTCTTTGCAGCATGGCAATAGGGTACATTGCATTGC--ACCAGCTGAGGTATGTT-----------------------------------------
>PM29
-TGACTCTGGTAGCAGGCTCGTATGAAAAATTCATATTAGG--ATGGAGATTGAATCAA--AAGAT-----GAAGAAAAA--CAATGAAGAAATGAGG-AGGGTTTTGGCCTTAAACCCATATTCACCTACCCAGCTCACATGGGTCCTATCAAATGCCTTGCGATGGCAGGCCCAGTGCTTGTAACAGGCGGCATGGATGACACCATCAAAATTTTTGACCTGGCTTCTTACTGTGAAATGGGTTCTCTGCTCCAACACACAGCCGCAATAACAAGCCTGTGCTTCTATGGAGATGAGTCCTCTGCTAAGTTT---GGAGGTTCTA--CTTGTCCTAGAAACCTTCTAAGCGGTTCCCTGGATGGTAATATCTGCATATGGGATTCAGACTTGTGGGTGCACTTGAAAACCTTGAAGGCCCACAAGA--AGGGTGTCAATGATCTGTCCATACACCCTTCTGGGAGGTTGGCTCTGTCAGTTGGCAGGGATTGCCAACTTAGCATGTTTGATCTTATTAAAGGCAGGTGTACTTTTAAATCAAATTTGCAGAAGGAGGCCACTGCTATAGACTTTAATTCCAAGGGAGGGGACATCTATTCTATGGTTATTGAAGATGTTGTATCTGTTCACAGTGCCGAGGATGCTAAGCTGCTTCATTCTCTGCATCACAAGAAGAGAGTACTGTGCCTTGC--TCATACCGAGGTGGGTTT-GCCATTGAAAAACTGCACAAGG-----------------
>PS30
-TGAACATAGTTGCAGGTTCTTACGAGAAATACATTCTAGG--ATGGCGATGGCAGTC-----------------------------------------------CATGGCTGGAAGCCACATTCACATACCCAGCCCACACGGCCCCCGTCAAGTGCCTGGCCATGGCGGGGCCCCTCCTCGTCACAGGTGGCATGGATGACGTCATCAAGATATTTGACGTGGCGGCCTCGTGCGAAGTAGGATCCCTCTCGCGCCACACCGCCGCAGTTACCACGCTCGGCTTCTACGG---------------TAATTCTGGGGTCAATTTTTGTATTATCCGAGCAATTTACTGAGCGGTTCATTGGACGGGACTATCTGCATCTGGGACGCCGACACGTGGGTCCACCTCAAGACCATGAGGGCCCACAAGA--GAGGGGTGAATGACCTGGCAATCCATCCATCTGGCAGGCTGGCGCTCTCTGTGGGCAGGGACTGCCACCTCAGCATGTTTAATTTGATGAAGGGGAGGTGTGCTTTTAATTCCAATTTGGGCAAGGAGGCCACTTTGATCGAGTTCAATTCCAGGAGTGGGGATAGTTATTCGGTGGGAATGGAGGATGTGGTGTCTGTGCATAATACGGAGGATGCCAAGTTGCTGTATTCTTTGCAGCATGGCAAGAGGGTACATTGCCTTGC--TCCAGCTGAGGTATGTT-----------------CAGGGACTGGATATGTTTTTTCAT
>PTA0
------------------------------------CTGGG--ATGGCGTTTCAGGATG--AAAACA-------------------AGAGCA--AGAA-AAAGCATAGTGCTAAATCCAACTTTCACATACCCAGCCCACATGGCCCCTGTCAAGTGCATGGCCATGAAAGGGCCAATCCTAGTCACAGGTGGTATGGATGATGTCATCAAGATATTTGACGTGGCAGCCTACTGTGAAGTAGGATCCCTCCTCCACCACACTGCTGCAATTACCACTCTCAGATTCTTTGA---------------TAAATCTGAGGGTACTCTTT--CTTACCCCAGCAATTTACTTAGTGGGTCATTGGATGGGACTATTTGCATTTGGGATGCTCACATGTGGGTGCACCTCAAGACCATGAAGGCACACAAGAGGGAGGGGTGAATGACCTGGCAATACATCCATCTGGGAGAATGGCTCTCTCTGTGGGCAGGGACTGCCACCTCAGCATGTTTAATTTGATAAAGGGGAGGTGTACTTTTAATTCCAATTTGGGAAAAGAGGCCACTTTGATTGAGTTCAATTCCAGGATTGGGGATAGCTATTCGGTGGGAATTGAGGATGTGGTGTCTGTGTATAATGCGGAGGATGCCAAGTTGCTGTATTCTTTGCAGCATGACAAGAGGGTACATTGCCTTGC--TCCAGCTGAGGTATGTT-----------------------------------------
>SA1
--GAACATTGTTGCAGGTTCTTACGAGAAATACATTCTGGG--AT--------------------------------------------------------------TGGCTTGAGCCCACATTCACATACCCAGCCCACACGGCCCCCGTCAAGTGCCTGGCCATGGCGGGGCCCGTCCTGGTCACAGGTGGCATGGATGACGTCATCAAGATATTTGACGTGGCGGCCTCCTGCGAAGTAGGATCCCTTCTCCGCCACACCGCCGCAGTTACCACCCTCTGCTTCTATGG---------------TAATTCCGGGGTCAATTTTT--GTAACCCTAGCAATTTACTGAGCGGTTCATTGGATGGGACCATCTGCATCTGGGACGCCGATATGTGGGTCCACCTCAAGACCATGAGGGCCCACAAGA--GGGGGGTGAATGACGTGGCAATCCATCCGTCTGGGAAGCTGGCGCTCTCTGTGGGCAGGGACTGCCACCTCAGCATGTTTAATTTGATGAAGGGAAGGTGTGCTTTTAATTCCAATTTGGGGAAGGAGGCCACTTTGATCGAGTTTAATTCCAGGGGTGGGGATGGTTATTCGGTGGGAATGGAGGATGTGGTGTCTGTGCATAATACGGAGGATGCCAAGTTGCTGTTTTCTTTGCAGCATGGCAAGAGGGTGCATTGCCTTGC--TCCAGCTGAGGTATGTT-----------------------------------------
>SC0
-TGAACATAGTTGCAGGCTCCTACGAGAAATACATTCTAGG--ATGGCGTTTCAAGATG--A-----------------------------------------------ACTAAAACCCACTTTCACATACCCAGCCCACACGGCCCCAGTCAAGTGCCTGGCAATGGCAGGCCCTTTTTTGGTAACAGGCGGCATGGACGACGTCATCAAAATATTTGACGTTTCTGCCTATTGTGAAGTAGGATCCCTCTTACGCCACACTGCTGCAGTCACAACCCTCAGTTTTTATGG---------------TAATTCTGAGGGTAATTTAT--CCTATCCTAGTAATTTACTCAGTGGTTCATTGGATGGGAGTATCTGCATTTGGGATGCTGACACGTGGGTTCATCTCAAGACCATGAGGGCACACAAGA--GAGGGGTGAATGACCTGGCAATTCATCCATCTGGGAAGTTGGTTCTGTCTGTGGGTAGGGACTGTCATCTTAGTATGTTTAATTTGATTAAGGGGAGGTGTACTTTTAATTCCAATTTGGGAAAGGAGGCCACTTTGATTGAGTTTAATTCCAGGAGTGGGGATACTTATTCGGTGGGAATTGAGGATGTGGTAAAAGTTCATAATGCGGAGGATGCCAAGTTGCTGTATTCTTTGCAGCATGGCAAGAGGGTACATTGCATTAC--ACCAGCTGAGGTATGTTT-TATTGA-AAAAATTTCAGGGGCAGGAAATATGTTTTAGT
>SE46
-----------------------------------------------------------------------------------------------------------------------------------------------------------------------------------------------------------------------------------------------------------------------------------------------------------------------------------TCTG--CATACCCAAAGAATCTGCTCAGTGGCTCAGAGGACGATACTATCTGCATATGGGATGCAGATTTGTGGCTGCACTTGAAAACCATGAAGGCTCACAAGA--GAGGAGTTAATGACTTGACGATACATCCTTCTGGGAGATTGGCCCTCTCTGTTGGAAGGGACTCGCATCTGAGTATGTTTAATCTTCTTAATGGAAGATGCACATTCACTTCTAAGCTGCAGAAGGAGGCCACTCTCATCAAATTCGATCCAAGAGGAGGGGACAATTATTCTATGGTTATTGATGATATTGTCTCTATTCACAATGCCGAGGATGCCCGTCTGCTTTATTCCTTAGTTC-------------------------------------------------------------------------------------
>SV36
--GAAAATAGTAGCAGGGTCCTATGAAAAGTACATACTGGG--CTGGACCCTGGATGAA--AAGAA-----GCAGAAAAA--CAATGAAGAA--AACAGGGGGTCTCAGCCTTAACCCCATATTCACATACCCAGCTCACATGGCTCCTCTCAAGTGCGTAGAAATGGCAGGCCCGGTCCTAGTGACTGGTGGCATGGATGACACCATTAGAATCTTTGACATGACAGCTTACCTTCAAGTGGGTTCTTTGCTTCAGCACAGTGCAGCAATAACAAGCCTCTGTTTTTATGGAGGTCCATGTTATGGTAACTCCGAGGGATCTATTT--CTTACCCTAGGAATTTGCTGAGCGGGTCCCTGGATGGCACAATTAGTATTTGGGACTCAGATTCGTGGGTCCACTTGAAGAACATGAAGACCCACAAGA--GGGGTGTCAATGATCTGGCCATACACCATTCTGGGAGATTGGCACTTTCAGTTGGCAGGGATTGTCATTTGAGCATGTTTAATTTGATAAAGGGAAGGTGTACTTTTACTTCAAATTTGCAGAATGAGGCCACTATTATAGAGTTTAATTCTAGAGTTGGGGATAGTTATTCTGTGGGTATTGAAGATGTGGTGTCTGTTCACAATGCTGAGGATGCGAGGTTGTTGCATTCTCTGCGGCATGGGAGGAGAGTAAATTGTCTTGC--CCCGTCACAGGTATGGT-----------------------------------------
>TA17
-TGAATATAGTAGCAGGGTCCTACGAGAGATTTATCCTGGG--ATGGAACCTGGATG------AAA-----AAACAATAA--CAATGAGGAA---------GGTTGTACCCTCGACCCCATTTTCACCTATCCTGCACACATGGGTCCTATCAAGACCCTAGCCATGGCAGGTTCTGTGCTGGTAACAGGTGGCATGGATGACACAATCAAAATATTTGACATGGCTCACTACCTTGAAGTGGGTTCTCTCCTCCAGCACAACGCTGCAGTAACTAGCCTCTGTTTTTATGGAGATGATTGTTATGGCAACAATTGTAGCAGCAGTT--CTTATCCCCGGAATTTGTTGAGTGGATCCTTGGATGGCACAATTTGTATTTGGGATTCAGATTTGTGGGTCCACTTGAAAACGATGAAGGCTCACAAGA--AGGGTGTCAATGATCTGGCCATACACCCTTCTGGAAGACTCGCTCTCTCTGTTGGCAGGGATTGCCATTTGAGCATGTTTAATCTAATTAAGGGGAGATGCACTTTTACTTCAAACTTGCAAAAGGAGGCCACTGTTATTGAGTTTAATTTGAAGGTTGGAGATAGTTATTCTGTAGCTATCGAAGACGTGGTATCTGTTCACAATGCTGAAGATGCAAGGTTGCTTCATTCTCTCCAGCACGGAAAGAGAGTAAACTGCCTTTC--CCCATCAGTGGTATGTT-----------------------------------------
>TB39
ATGAATATAGTAGCAGGATCCTATGAAAGATACATACTGGG--ATAGAGCCTTGATAAA--AAAAA-----AAATAAAAT--AAATGAAGAA--AAT--TGGGTCATTCCCTAAACCATATTTTCACCTATCCTGCACACACGGGTTCCATCAAAACCCGGTCCATGACAGGACCTGTATTAGTAACATGTGGCATGGATGAAACCATAAATATATTTGATATGTCTAGGTACATTGAATGGTGGTATCTCCTTCAACACAACAATGCAATAACAAGCCTTTGTTTTTATGGAGATGAGTGCTATGGTAATAATTCTAACAACATTT--CTAACCCTAGAAATTTACTGAGTGGATATCTGGATGGCACAACTTGTATTTGGGATTCTGATATGTGGGTACACTTAAATACCATGAAATACCACAATA--ATTGTGTTAATAATTTGGCCATACACCCTTCTGGAAGATGGGATATCTCTTTTGGCAGGGATTGTCATTTGAACATGTTTAATTTAGTTAAGGGAAGATGTACATTTACTTCAAAATTATAGAAGGAAGCTATTGTTATTGAAGTTAACTCTAATACAGGGGATTGTTATTTTGTGACTATTAAAATTATGGTGTTGGTTCACAATGCTAAAGATGAAAATATGTTATATTATTTGTAGCATGGAAAGAGGGTGAATTTCCTTAC--TCCATATAAGGTATTTT-----------------------------------------
>TN1
-TGAATATAGTAGCAGGCTCCTATGAAAGATTCATACTGGG--ATGGAGTCTGGA------AATAA-----AAACAAAAA--CAATGAAGAA--AAC--TGGGTTATACCCTAAACTCCATTTTCGCCTACCCTGCCCACACTGGTCCCATCAAAACCCTAGCTACGGCAGGACCTGTGCTAGTAACAGGTGGAATGGATGACACCATCAAGATTTTTGACATGGTCAACTACCTTGAAGTGGGTTCTCTCCTCCAACATACTGCGGCAATAACAAGCCTCTGTTTTTATGGAGATGAGTGCTATGGTAATAACTCTAACAGCATTT--CTTACCCAAGAAATCTACTGAGTGGGTCCTTGGATGGCACAATTTGCATCTGGGATTCCGACACCTGGGTCCACTTGAAGACCATGAAGGCCCACAAGA--AGGGTGTCAATGATTTGGCCATACACCATTCTGGGAGATTGGCTCTCTCTGTTGGCAGGGATTGCCATTTAAACATGTATGACTTGATTAAGGGGAGATGTACGTTTAATTCAAAATTGCAGAAGGAGGCTACTGTTATTGAGTTTAATTCTAAAATCCGGGACAGTTATTCTGTGGCTATTGAAGATGTGGTGTCAGTTTACAACGCTGAAAA---AGGGCTGCTGCATTCTCTGCAGCATGGAAAGAGAGTGAATTGTCTTGC--TTCATTTAAGGTATATT-----------------------------------------
>TO14
-TGAATATAGTAGCAGGTTCCTACGAAAGATTTATACTGGG--ATGGAGTCTTGATG------AAA-----AAACAATAA--CAACGATGAA-------TGGGTTATACCCTCAACCCCATTTTCACCTATCCTGCACACATGGGTCCCATCAAAACCCTAGCCATGGCAGGTTCTGTGCTGGTAACAGGTGGCATGGATGACACAATCAAGATATTTGACATGGCTCACTACCTTGAAGTGGGTTCTCTCCTCCAGCACAGCGCTGCAGTAACTAGCCTCTGTTTTTATGGAGATGAATGCTATGGGAACAATTGTAGCAGCAGTT--CTTATCCCCGGAATTTGTTGAGTGGATCCCTGGATGGCACAATTTGTATTTGGGATTCAGATTTGTGGGTCCACTTGAAGACCATGAAGGCCCACAAGA--AGGGTGTCAATGATCTGGCCATACACCCTTCTGGGAGACTCGCTCTCTCTGTTGGCAGGGATTGCCATTTGAGCATGTTTAATCTAATCAAGGGGAGATGCACTTTTACTTCAAATTTGCAAAAGGAGGCCACTGTTATTGAGTTTAATTCGAAGGTTGGAGATAGTTATTCTGTAGCAATCGAAGATGTGGTATCTGTTCACGATGCCGAAGATGCAAGGTTGCTTCATTCTCTGCAGCACGGAAAGAGAGTAAACTGCCTTTC--CCCATTCATGGTATGTTG-CCTCAACAAATGGAGATTAAAATACATGTGGCTCCAT--
>WN5
-TGAATATAGTAGCAGGGTCCTATGAGAAGTACATCCTAGG--ATGGACCCTGAATCAC--AATAA------------------ATGAAGAA--GAAG-GGGTTTGTTACCTTAACTCCACTTTCACCTACCCAGCCCACATGGCACCCATCAAGTGCCTGGCCATGGCAGGCCCAGTGCTGGTGACAGGTGGCATGGATGACGCCATCAAGATCTTTGACGTGGCAGCTTACTGTGAGGTGGGTTCCCTCCTCCACCACAGTGCTGCAGTAACTAGCCTGAGTTTCTATGGTGACCAGTGCTATGGCAAGGCTGAAGGTAACGATTG-CTTACCCTAGGAATTTGCTGAGTGGTTCCCTGGATGGCAATATTTGCATTTGGGACTCAGATTTGTGGGTCCACTTGAAGACCATGAAGGCCCACAAGA--AGGGGGTGAATGACCTGGCCATACACCCTTCTGGGAGGCTGGCCCTCTCTGTGGGTAGGGACTGCCACCTCAGCATGTTTAATCTGATTAAGGGCAGGTGTAATTTTACATCCAATCTGCAGAAGGAGGCCACTTTGATAGAGTTTAATTCCAGGGTCGGGGACAGCTATTCTGTGGGTATTGATGAGGTGGTGTCTGTTCACAATGCTGAGGATGCCAGGCTGCTTTACTCTCTCCAGCACAGCAAGAGGGTCTTGTGTCTTGC--TCCAGCTCAGGTATGT------------------------------------------
>WS10
TTGAATATAGTAGCAGGGTCCTATGAAAGATTTATATTGGG--ATGGAGTCTGGATGAAAGAAAAA-----AAGTAATAA--AAATGAGGAA--------GGGCCGTACACTCAACCCCATTTTTACTTATCCTGCACACATGGGTCCCATCAAAACCCTGGCCATGGCAGGTTCTGTGCTGGTAACAGGTGGCATGGACGACACCATTAAGATATTTGACATGGCTCACTACCTTGAAGTGGGTTCTCTCCTCCAGCATAGCGCTGCAGTAACTAGCCTCTGTTTTTATGGAGATGAATGCTATGGCAACAATTGTAGCAGCAGTT--CTTATCCCCGGAATTTGTTGAGTGGATCCCTGGATGGCACTATATGTATCTGGGATTCAGATTTGTGGGTTCATTTAAAGACCATGAAGGCCCACAAGA--AGGGTGTTAATGATCTGGCCATACACCCTTCCGGGAGACTTGCTCTTTCTGTAGGCAGGGATTGCCGTTTGAGCATGTTTAATCTGATTAAGGGGAGATGCACTTTCACTTCAAATTTGCAAAAGGAGGCCACTGCTATTGAGTTTAATTCGAATGTTGGAGATACTTATTCTGTAGCAATCGAAGATGTGGTATCTGTTCACAATGCCGAAGATGCAAAGTTGCTTCATTCTCTACAGCACGAAAAGAGAGTAAACTGCCTTTC--CCCATTCATGGTACGTT-----------------------------------------
>WW11
-TGAATATAGTAGCAGGGTCCTATGAAAGATTTATATTGGG--ATGGAGTCTGGATGAAAGAAAAA-----AAGTAATAA--AAATGAGGAA--------GGGCCGTACACTCAACCCCATTTTTACTTATCCTGCACACATGGGTCCCATCAAAACCCTGGCCATGGCAGGTTCTGTGCTGGTAACAGGTGGCATGGACGACACCATTAAGATATTTGACATGGCTCACTACCTTGAAGTGGGTTCTCTCCTCCAGCATAGCGCTGCAGTAACTAGCCTCTGTTTTTATGGAGATGAATGCTATGGCAACAATTGTAGCAGCAGTT--CTTATCCCCGGAATTTGTTGAGTGGATCCCTGGATGGCACTATATGTATCTGGGATTCAGATTTGTGGGTTCATTTAAAGACCATGAAGGCCCACAAGA--AGGGTGTTAATGATCTGGCCATACACCCTTCCGGGAGACTTGCTCTTTCTGTAGGCAGGGATTGCCGTTTGAGCATGTTTAATCTGATTAAGGGGAGATGCACTTTCACTTCAAATTTGCAAAAGGAGGCCACTGCTATTGAGTTTAATTCGAATGTTGGAGATACTTATTCTGTAGCAATCGAAGATGTGGTATCTGTTCACAATGCCGAAGATGCAAAGTTGCTTCATTCTCTACAGCACGAAAAGAGAGTAAACTGCCTTTC--CCCATTCATGGTACGTT-----------------------------------------
