# Supplementary material for: Development of a Target Enrichment Probe Set for Conifer (REMcon)
Source: Biology (Basel). 2024 May 22;13(6):361. doi: 10.3390/biology13060361 (PMC11200496; doi:10.3390/biology13060361)
Supplement: Supplementary file 1 [file biology-13-00361-s001.zip › biology-2960267-supplementary/Sup data/MO_orthlogs_alignments/Thupl29378685s0006_1.ortho.selected_stripped.aln.fasta]

>AA3
------GGGATTTGG-CCTAGCTCTGATAAGCTTCTTCTG-GAAGAGTGCAGAAAGAAGTACAGAACGAGGGAAAAGGATATAAAAGAAAGTTAAACTGG--AAGGAAAACAGAAAGATCAAAAGAGAGGAACAGCAGAAAGAGGAAGACGAACAGATCAAAAAGGGGTTTGACTCTGCCATTCCTTCAACAAATATTGGCTTCAAAATGCTTCAGCAAATGGGTTATAATCCTGGTGTTGCTCTTGGAAAGCATGGACAGGGGAGGCTTGAGCCAGTCACTCTTGAGATAAAGAGATCACGAACAGGTCTTGGAAGAGATGATGTTGAGAAGGAGCAACAGATGAAACAGGCTAGAGAAATGGAGAGGATTATTCAGAAGATGAAAATGAAAGAGGCAAGGATGATGTCAGATTTTGGAGAGAGAAAAAAACAATTATGGCAAGGTCGGAAAATATTCGTGAATTACAAGAAAGCTAAAGCTGCACTCTCTCAGCTGGAGGAGA--CTAAGT--------AAGAAAAGGATCCTGAGGAGGATGCTGAAGAAACA--GCA--GAAGATGCT-A-GGAGGAGGA--AGTAACTGCAGAGGTAACTT-TTTTGGAAACT-TAGCAA---GTTGTTAT-TACCAATTTGAT
>AA60
-------------------AATTCTGTTTAGCTTCACGCGTGATGAGTGCAGAAAGAAGAAGAGACTGAGAATATAGGCTACAAAAGAAAGTTAAATCGG--AAGGAAAGAACGCAGATGACGAAAGAGGAACTAAAGAAGAAGGAATATGATATACTCAAAAAGGGTTTCAATTCTGCCATTCCATCAACAAACATTGGCTTTAAAATGCTTCAGCAAATGGGCTATAGCCCGGGTGTTGCTCTTGGAAAGCATGGGCAGGGCATGACTGAGCCTGTCCAAGTTGACATCAAGAGATCAAGGACTGGTCTTGGAAGAGAAAATCTTGAGAAAGAGAAGCAAATTCAGAAGGGCAAGGAAATGGAGAGAATTGCTGAGAAGAGGAAACTGAATGAAATGAAGATGATGTCAGAGTTTGAGGAGAGAAAAACTATGTTATGGCAATGCAAAAAAATAGTGTCAAATTACAAGAAAGCCCGAGCTGCACTGTCTCAACTGGAGGAGG--CTAAGT--ATGGAAAGCAATATGACACTCCGCAGGATGGTGAAGATAAT--GAA--GAGGAAGAA----GAGGAGAAAGAGTAACTGCGGAGGTAAACCTCATTTACTTAATTAAGTA---GGGGATAAACATT--------
>AAR4
------GGGATTTGG-CCTAGCTCTGATAAGCTTCTTCTG-GAAGAGTGCAGAAAGAAGTACAGAACGAGGGAAAAGGATATAAAAGAAAGTTAAACTGG--AAGGAAAACAGAAAGATCAAAAGAGAGGAACAGCAGAAAGAGGAAGACGAACAGATCAAAAAGGGGTTTGACTCTGCCATTCCTTCAACAAATATTGGCTTCAAAATGCTTCAGCAAATGGGTTATAATCCTGGTGTTGCTCTTGGAAAGCATGGACAGGGGAGGCTTGAGCCAGTCACTCTTGAGATAAAGAGATCACGAACAGGTCTTGGAAGAGATGATGTTGAGAAGGAGCAACAGATGAAACAGGCTAGAGAAATGGAGAGGATTATTCAGAAGATGAAAATGAAAGAGGCAAGGATGATGTCAGATTTTGGAGAGAGAAAAAAACAATTATGGCAAGGTCGGAAAATATTTGTGAATTACAAGAAAGCTAAAGCTGCACTCTCTCAGCTGGAGGAGA--CTAAGT------AAAAGAAAAGGATCCTGAGGAGGATGCTGAAGAAACA--GCA--GAAGATGCT-A-GGAGGAGGA--AGTAACTGCAGAGGTAACTT-TTTTGGAAACT-TAGCAA---GTTGTTA--TACCAATTTGAT
>AH26
-----------TTTG-CCTTATTCTGATTAGTTTGCTGTGGCAAGAGTGCAGAAG------GAAAAAAAGGGTAAGGGCTATGAAAGGAAATTAAATTGG--AAGGACAAGAGAGAGATTAAAAGAGAGAAACAACAGAAGGAAGAAGAAGAGCAAATCACAAAGGGTGTTAGCTCTGCCATCCCTTCAACAAACATTGGCTTCAAAATGCTGCAACAAATGGGTTACAACCCTGGTCTTGCTCTAGGGAAACATGGGCAGGGCATGCTTGAGCCAGTTGGCATAGATATCAAAAGATCGCGAACCGGTCTTGGCAGGGACGATGTTGTGAATGAAATGAAGATTAGTAAGGCCAAGGAATTGGAGAGGAATACTGAGAATAAGAGAATAAATGTGCAGGAAATGGTGTCTGAATTCGAAGAGAGACAGAAACAGTTGTGGCTGAGTCGAAAAACAATGGCCAAATATAAGAAAGCCAGTGCTGCACTAGCTCACCTAGAGGGCAATTTGGTA------------AACAAAAGAACAGGAGGATGTTGATGAAGCT--GAG--GAAGATGAA-------GAGGA--GGTGACTGCAGAGGTAACTT-------------------------------------------
>AME1
-----TGGGGTTTGG-CCTAGCTCTGATAAGCTTCTTCTG-GAAGAGTGCAGAAAGAAGTACAGAACGAGGGAAAAGGATATAAAAGAAAGTTAAACTGG--AAGGAAAAGAGAAAGATCAAAAGAGAGGAACAGCAGAAAGAGGAAGATGAACAGATCAAAAAGGGGTTTGACTCTGTCATTCCTTCAACAAATATTGGCTTTAAAATGCTTCACAAAATGGGTTATAATCCTGGTGTTGCTCTTGGAAAGCACGGACAGGGGAGGCTTGAGCCAGTCATTCTTGATATCAAGAGATCACGAACAGGTCTTGGAAGAGATGATGTTGAGAAGGAGGAGCAGATGAAACAGGCTAGAGAAATGGAGAGGATTCTTCAGAAGATGAAAATGAAAGAGGCAAGGATGATGTCAGATTTTGGAGAGAGAAAAAAACAATTATGGCAAGGTCGGAAAATATTCGTGAATTACAAGAAAGCTAAAGCTGCACTCTCTCAGCTGGAGGAGA--CTAAGT------AAAAGAAAAGGATCCTGAGGAAGATGCTGAAGAAACT--GCA--GAGGAGGCT-A-GGAGGAGGA--AGTAACTGCAGAGGTAACTT-------------------------------------------
>AP25
-----------TTTG-CCTTATTCTGATTAGTTTGCTGTGGCAAGAGTGCAGAAG------GAAAAAAAGGGTAAGGGCTATGAAAGGAAATTAAATTGG--AAGGACAAGAGAGAGATTAAAAGAGAGAAACAACAGAAGGAAGAAGAAGAGCAAATCACAAAGGGTGTTAGCTCTGCCATCCCTTCAACAAACATTGGCTTCAAAATGCTGCAACAAATGGGTTACAACCCTGGTCTTGCTCTAGGGAAACATGGGCAGGGCATGCTTGAGCCAGTTGGCATAGATATCAAAAGATCGCGAACCGGTCTTGGCAGGGACGATGTTGTGAATGAAATGAAGATTAGTAAGGCCAAGGAATTGGAGAGGAATACCGAGAATAAGAGAATAAATGTGCAGGAAATGGTGTCTGAATTCGAAGAGAGACAGAAACAGTTGTGGCTGAGTCGAAAAACAATGGCCAAATATAAGAAAGCCAGTGCTGCACTAGCTCACCTAGAGGGAAATTTGGTA------------AACAAAAGAACAGGAGGATGTTGATGAAGCT--GAG--GAAGATGAA-------GAGGA--GGTGACTGCAGAGGTAACTT-------------------------------------------
>AR2
-------------------------------------------------------------------------------------------------------------------------------------------------------------------------------------TTCCTTCAACAAATATTGGCTTTAAAATGCTTCACAAAATGGGTTATAATCCTGGTGTTGCTCTTGGAAAGCACGGACAGGGGAGGCTTGAGCCAGTCATTCTTGATATCAAGAGATCACGAACAGGTCTTGGAAGAGATGATGTTGAGAAGGAGGAGCAGATGAAACAGGCTAGAGAAATGGAGAGGATTCTTCAGAAGATGAAAATGAAAGAGGCAAGGATGATGTCAGATTTTGGAGAGAGAAAAAAACAATTATGGCAAGGTCGGAAAATATTCGTGAATTACAAGAAAGCTAAAGCTGCACTCTCTCAGCTGGAGGAGA--CTAAGT------AAAAGAAAAGGATCCTGAGGAAGATGCT------------------------------------------------------------------------------------------------------
>AS57
----GTTGGAACTAG-CCTAATTCTGATTAGCTTCTTGCGCGATGAATGCAGAAAGAAAAAGAGAGTGAGAATATAGACTACAAAAGAAAGTTAAATTGG--AAGGAAAAGAGAAAGATCAAGAGAGAGGAACAACAGAAGAAGGAAGATGAACAGCTGAAAAGGGGGTTTAATTCTGCCATACCTTCAACAAACATTGGCTTTAAAATGCTTCAGCAAATGGGTTATAGCCCTGGTGTTGCTCTTGGAAAGCATGGGCAGGGGAGGATTGAGCCAGTCAATCTTGACATCAAGAGATCAAGGACCGGTCTTGGAAGAGACCATATTGTGAAAGAGAAGCAGATTCAGAAGGCCAAGGAAATGGAGAGGATTGCTGAGAAGAGGAAAATGAAGGAGATAAACATGATGTCAGAGTTTGAAGAGAGAAACAATATATTATGGCAATGCAGAAAAATAATGATGAATTATAAGAAAGCCAGAGCTGCACTGTCTCAGCTGGAGGAGG--CTACGT--ATGTGAAGGAAAATGAGACTGAGCAGGAT------GATACT--GTA--GAAGAGGAA----GAGGAGAA--AGTAACTGTGGAGGTAACTT-TTTTTATTTAATTAATTA---GGGGATGAATATT--------
>CB35
-----------TTTG-CCTTATTCTGATTAGTTTGCTGTGGCAAGAGTGCAGAAG------AAAAAAAAGGATAAGGGCTATGAAAAGAAATTAAATTGG--AAGGAAAAGATAAAGATTAGAAGAGAGAAACAACAGAAGGAAGAAGAAGAGCAAATCACAAAGGGTGTTAGCTCTGCCATCCCTTCAACAAACATTGGCTTCAAAATGCTCCAACAAATGGGTTACAACCCTGGTCTTGCTCTAGGGAAACATGGGCAGGGGAGGCTTGAGCCAGTTGGTATAGAGATCAAGAGATCACGAACCGGTCTTGGCAAGGAGGATGATGAGAAAGAAAAGAAGATCAGGAAGGCCAAGGAAATGGAGGGGAATACCCAGAGCAAGAGAATGAAAGAGCAGGACATGATGTCTGAATTCGGAGAGAGACAGAAACAGTTATGGCAGAGTCGAAAAATAAAGGCCAGTTATAAGAAAGCCAGTGCTACACTAGCTCAGCTAGAAGTGA---TAAAG------------AAAAGAAGAGGAGGAGGATGTTGATGAAGCT--AAG--GAAGATGAA-GAGGAGGAGGA--GGTGACTGCAGAGGTAACCT-AAG-----CAGATGA---------------------------
>CD18
---TGTTGGAATTAG-CCCGATGCTGATTAGCTTCATGCGCGATAAGTGCAGAAGGAAATAGAGAGTGAGAATATATGCTTCAAAAAAAAGTTAAAACGG--AAGGAATGGAAACAGTTGACAAAAGAGGAACTGAAGCAGAAGGAATATGAACAGCTTAACAAGGGATTCAACTCTGCTATTCCATCAACAAACATTGGCTTTAAAATGCTTCAGCAAATGGGTTATAGCCCGGGTGTTGCCCTTGGAAAGCATGGGCAGGGTATGACTGAGCCAGTTAAGATTGACATCAAGAGATCAAGGACTGGTCTTGGAAGAGACAACCTTGTGAAAGAAAAGCAAATTCAGAAGGGCAAGGAAATGGAGGGAATCGCCCAGAAGAGGAAACTGAATGAGATAAAGATGATGTCAGAGTTCGAAGAGAGAAACAATCTGGTATGGCAATGCAAAAAAATATTGTTGAATTATAAGAAAGCCCGAGCTGCACTATCTCAGCTGGATGAGG--CTAAGT--ATGGGAAGGAATATGAGACTGAGCAGGATGCTGAAGACGCT--GTA--GAAGAGGAA----GAGGAGAA--AGTAACTGCGGAGGTAACTT-TATTTGTTTAATTAATGA---GGATTTGT-------------
>CDE34
-----------TTTG-CCTTATTCTGATTAGTTTGCTGTGGCAAGAGTGCAGAAG------AAAAAAAAGGATAAGGGCTATGAAAAGAAATTAAATTGG--AAGGAAAAGATAAAGATTAGAAGAGAGAAACAACAGAAGGAAGAAGAAGAGCAAATCACAAAGGGTGTTAGCTCTGCCATCCCTTCAACAAACATTGGCTTCAAAATGCTCCAACAAATGGGTTACAACCCTGGTCTTGCTCTAGGGAAACATGGGCAGGGGAGGCTTGAGCCAGTTGGTATAGAGATCAAGAGATCACGAACCGGTCTTGGCAAGGAGGATGATGAGAAAGAAAAGAAGATCAGGAAGGCCAAGGAAGTGGAGGGGAATACCCAGAGCAAGAGAATGAAAGAGCAGGACATGATGTCTGAATTCGGAGAGAGACAGAAACAGTTATGGCAGAGTCGAAAAATAAAGGCCAGTTATAAGAAAGCCAGTGCTACACTAGCTCAGCTAGAAGTGA---TAAAG------------AAAAGAAGAGGAGGAGGATGTTGATGAAGCT--AAG--GAAGATGAAGGAGGAGGAGGA--GGTGACTGCAGAGGTAACCT-AAAATAAGCAGATGA---------------------------
>CF38
------------------------------------TGTGGGGAGAGTGCAGAAAGAAAAAAAGAGTGAAGATACAGGCTACAAAAGAAAGTTAAATTGG--AAAGAAAAGAGAAAAATCAAGAAAGAGGAACAACAGAAAAAGGAAGATGAACAAATAGAAAAGGGATCCAGTTCTGCTATCCCTTCAACAAACATTGGCTTCAAAATGCTTCAGCAAATGGGCTATAATCCTGGTGTTGCTCTCGGAAAGCATGGACAGGGAAGACTTGAGCCGGTAAGTCTTGAGATCAAGAGATCACGGAAAGGTCTTGGAAGAGACCTTGTTGAGAAGGAGAAGCAGATTCAGAAGGCCAAGGAAATGGAGAGGGTTATTCAGAAGAAAAAAATGGAGGAGACAAACATGATGTCAGAATTTGGAGAGAGGAAAAAACTATTATGGCAAAGTAGGAAAATAGTGGAGAATTATAAGGAAGCCAGAGCTACATTATCTCAGTTGGAGGAAG--ATAAGT--ATGTAAAGGAAAGGGAGCCTCAGGGGGATGATGAAGAAACA--GCG--GAAGAGGAA-GAGGAGGAGGA--AGTAACTGCAGAGGTAACTT-------------------------------------------
>CH19
---TGTTGGAATTAG-CCCGATGCTTATTAGCTTCATGCGCGATAAGTGCAGAAGGAAAAAGAGAGTGAGAATATATGCTTCAAAAAAAAGTTAAAACGG--AAGGAATGGAAACAGTTGACGAAAGAGGAACTGAAGCAGAAGGAATATGAACAGCTTAACAGGGGATTCAACTCTGCCATTCCATCAACAAACATTGGCTTTAAAATGCTTCAGCAAATGGGTTATAGCCCCGGTGTTGCTCTTGGAAAGCATGGGCAGGGTATGACTGAGCCAGTTAAGATTGACATCAAGAGATCAAGGACCGGTCTTGGAAGAGACAACCTTGTGAAAGAAAAGCAAATTCAGAAGGGCAAGGAAATGGAGGGGATCGCTCAGAAGAGGAAACTGAATGAGATAAAGATGATGTCAGAGTTCGAAGAGAGAAACAATCTGGTATGGCAATGCAAAAAAATATTGTTGAATTATAAGAAAGCCCGAGCTGCACTATCTCAGCTGGATGAGG--CTAAGT--ATGGGAAGGAATATGAGACTGAGCAGGATGCTGAAGATGCT--GTA--GAAGAGGAA----GAGGAGAA--AGTAACTGCGGAGGTAACTT-TATTTGTTTAATTAATGA---GGATTTGT-------------
>CHA37
--ATATTGGGACTGG-CCTGCTTCTGATTAGCTTCTTGTGGGGAGAGTGCAGAAAGAAAAAAAGAGTGAAGATACAGGCTACAAAAGAAAGTTAAATTGG--AAAGAAAAGAGAAAAATCAAGAAAGAGGAACAACAGAAAAAGGAAGATGAACAAATAAAAAAGGGATCCAGTTCTGCTATCCCTTCAACAAACATTGGCTTCAAAATGCTTCAGCAAATGGGCTATAATCCTGGTGTTGCTCTCGGAAAGCATGGACAGGGAAGACTTGAGCCGGTAAGTCTTGAGATCAAGAGATCACGGAAAGGTCTTGGAAGAGACCTTGTTGAGAAGGAGAAGCAGATTCAGAAGGCCAAGGAAATGGAGAGGGTTATTCAGAAGAAAAAAATGGAGGAGACAAACATGATGTCAGAATTTGGAGAGAGGAAAAAACTATTATGGCAAAGTAGGAAAATAGTGGAGAATTATAAGGAAGCCAGAGCTACATTATCACAGTTGGAGGAAG--ATAAGT--ATGTAAAGGAAAGGGAGCCTCAGGGGGATGATGAAGAAACA--GCG--GAAGAGGAA-GAGGAGGAGGA--AGTAACTGCAGAGGTAACTT-------------------------------------------
>CJ24
TTATGTTGGAACTAG-CCTAATTCTGATTAGCTTCATGCGCGATGAGTGCAGAAAGAAAAAGAAAGTGAGAATATAGGCTACAAAGGAAAGTTAAAACGG--AAGGAAAGGAGAAAGCTCACGAAAGAGGACCAACAGAAGAAGGAATTTGAACAGCTCAAAAGGGGGTTCAATTCTGCCATACCTTCAACAAACATTGGCTTTAAAATGCTTCAGCAAATGGGTTATAGCCCGGGTGTTGCTCTTGGAAAGAATGGGCAGGGGATGATTGAGCCAGTCAAGATTGACATCAAGAGATCAAGGACCGGTCTTGGACTAGACAACATGGTGAAAGAGAAGCAGATTGAGAAGGCCAAGGAAATGGAGAGGATTGCTCAGAAGAGGAAACTGAATGAGATAAAGATGATGTCAGAGTTTGAAGAGAGAAACAATTTGTTATGGCGATGCAAAAAAATAGTGACGAATTATAAGAAAGCCAAAGCTGCACTGTCTCAGCTGGAGGAGG--CTAAGT--ATGGGAAGGGATACGAGAGTGAGCAGGATGCTGAAGATACT--GTAGGGAAGAGGAA----GAGGAGAA--AGTAACTGCGCAGGTAACTT-TTTTTATTCAATTAATTA---TTAGATGAATATT--------
>CK7
TTATGTTGGAAGTAG-CCTAATTCTGATTAGCTCCATGCGCGATGAGTGCAGAAAGAAAAAGAGAGTGAGATTATAGGCTACAAAAGAAAGTTAAATTGG--AAGGAAAAGAGAAAGATCAAGAAAGAGGAACAACAGAAGGAGGAAGATGAACAGCTGAAAAGAGGGTTCAATTCTGCCATACCTTCATCAAACATTGGCTTTAAAATGCTTCAGCAAATGGGTTATAGCCCTGGTGTTGCTCTTGGAAAGCATGGGCAAGGGAGGATTGAGCCAGTCAATCTTGAGATCAAGAGATCAAGGACCGGTCTTGGAAGAGACCATATTGAGAAAGAGAAGCAGATTCAGAAGGCCAAGGAAATGGAGATGATTGCTCAGAAGAGGAAACTGAATGAGATAAACATGATATCAGAGTTTGAAGAGAGAAAAAATATATTATGGCAATGTAGAAAAATAGTGATGAATTATAAGAAAGCCAGAGCTACACTGTCTCAGCTGGAGGAGG--CTAAGT--ATGGGAAGGAAAATGAGACTGAGCAGGATGCTGAAGAAACT--GTA--GAAGAGGAA----GAGGAGAA--AGTAACTGTGGAGGTAATTT-TTTTTATTTAATTAATTA---GGAGATGAATATT--------
>CL6
TTATGTTGGAAGTAG-CCTAATTCTGATTAGCTCCATGCGCGATGAGTGCAGAAAGAAAAAGAGAGTGAGATTATAGGCTACAAAAGAAAGTTAAATTGG--AAGGAAAAGAGAAAGATCAAGAAAGAGGAACAACAGAAGGAGGAAGATGAACAGCTGAAAAGAGGGTTCAATTCTGCCATACCTTCATCAAACATTGGCTTTAAAATGCTTCAGCAAATGGGTTATAGCCCTGGTGTTGCTCTTGGAAAGCATGGGCAAGGGAGGATTGAGCCAGTCAATCTTGAGATCAAGAGATCAAGGACCGGTCTTGGAAGAGACCATATTGAGAAAGAGAAGCAGATTCAGAAGGCCAAGGAAATGGAGATGATTGCTCAGAAGAGGAAACTGAATGAGATAAACATGATATCAGAGTTTGAAGAGAGAAAAAATATATTATGGCAATGTAGAAAAATAGTGATGAATTATAAGAAAGCCAGAGCTACACTGTCTCAGCTGGAGGAGG--CTAAGT--ATGGGAAGGAAAATGAGACTGAGCAGGATGCTGAAGAAACT--GTA--GAAGAGGAA----GAGGAGAA--AGTAACTGTGGAGGTAATTT-TTTTTATTTAATTAATTA---GGAGATGAATATT--------
>CM9
---------GATTTG-TCTAAATTCCTTCTGCCGGATG------------AGAAAGAAGAAGAGACTGAGAATATAGGCTACAAAAGAAAGTTAAATCGG--AAGGAAAGGATGCAGATAACGAAAGAGGAACTAAAGAAGAAGGAATGTGATATACTCAAAAAGGGTTTCAATTTTGCCATACCATTGACAAACATTGGCTTTAAAATGCTTCAGAAAATGGGCTATAGCCTGGGTGTTGCTCTTGGAAAGCATGGGCAGGGTATGAATGAGCCTGTCCAAGTTGACATCAAGAGATCAAGGACTGGACTTGGAAGAGAAAATCTCAAGAAAGAGAAGCAGACTGAGAAGGCCAAGGAAATGGAGAGAATTGCTCAGAAGAGGAAACTGAATGAAATGAAGATGATATCAGTGTTTGAGGAAAGAAAAACTATGTTATGGCAATGCAAAAAAATAGTGTCAAATTACAAGAAAGCTCAAGCTGCACTGTCTCAGCTGGAGGAGG--CTAAGT--ATGGAAAGCAATATGACAGTGAGCAGGATGTTGAAGATAAT--GAA--GAGGAAGAA-GA-TAAGAAAG--AGTAACTGCAGAGGAATTGC------------------A---AGAAGTATT------------
>CO8
-----------TTAG-GCTAATTCTGTTTAGCTTCACGTGTGATGAGAGCAGAAAGAAGAAGAGACTGAGAAAATAGGCTACAAAAGAAAGTTAAATCGG--AAGGAAAGGACGCAGATGACGAAAGAGGAACTAAAGAAGAAGGAATATGATATACTCGAAAAGGGTTTCAATTCTGCCATACCATCAACAAATATTGGTTTTAAAATGCTTCAGCAAATGGGCTATAGCCCGGGTGTTGCTCTTGGAAAGCATGGGCAGGGCATGACTGAGCCTGTCCAAGTTGACATCAAGAGATCAAGGACTGGTCTTGGAAGAGAAAATCTTGAGAAAGAGAAGCAGACTCAAAAGGCCAAGGAAATGGAGAGAATTGCTCAGAAGAGGAAACAGAATGAAATGAAGATGATGTCAGAGTTTGAGGAGAGAAAAACTATGTTATGGCAATGCAAAAAAATAGTGTCAAATTACAAGAAAGCCCGAGCTGCACTGTCTCAGCTGGAGGAGG--CCAAGT--ATGGAAAGCAATATGACACACAGCAGGATGCTGAAGATAAT--GAA--GAGGAAGAA----GAGGAAAAAGAGTAACTGCGGAGGTAACCT-------------------------------------------
>CP16
TTATGTTGGAACTAGCCCCGATTCTGATTAGCTTCATGCGCGATAAGTGCAGAAGGAAAAAGAGAGTGAGAATATAGGCTTCCAAAGAAAGTTAAATCGG--AAGGGAAGGAGACAGATGACGAAAGAGGAACTAAAGCAGAAGGAATATGAACAGCTCAACAGGGGGTTCAACTCTGCCATACCATCAACAAACATTGGCTTCAAAATGCTTCAGCAAATGGGTTATAGCCCGGGTGTTGCTCTTGGAAAGCATGGGCAGGGGATGACTGAGCCAGTCGAGATTAACATCAAGAGATCAAGGACCGGTCTTGGAAGAGACAATCTTGTGAAAGAGAAGCAGATTCAGAAGGGCAAGGAAATGGAGAGGATTGCTCAGAAGAGGAAACTGAATGAGAAAAAGATGATGTCAGATTTTGAAGAGAGAAACAATCTGTTATGGCAATGCAAAAAAATATTGTCGAATTATAAGAAAGCCCGAGCTGCACTGTCTCAGCTGGAGGAGG--CCAAAT--ATGGGAAGGAATATGAGACTGAGAAGGATGCTGAAGATGCT--GTA--GAAGAGGAA----GAGGAGAA--AGTAACCGCCGAGGTAACTT-TATTTATTTAATTAATTA---GGATTTGT-------------
>CP161
TTATGTTGGAACTAGCCCCGATTCTGATTAGCTTCATGCGCGATAAGTGCAGAAGGAAAAAGAGAGTGAGAATATAGGCTTCCAAAGAAAGTTAAATCGG--AAGGGAAGGAGACAGATGACGAAAGAGGAACTAAAGCAGAAGGAATATGAACAGCTCAACAGGGGGTTCAACTCTGCCATACCATCAACAAACATTGGCTTCAAAATGCTTCAGCAAATGGGTTATAGCCCGGGTGTTGCTCTTGGAAAGCATGGGCAGGGGATGACTGAGCCAGTCGAGATTAACATCAAGAGATCAAGGACCGGTCTTGGAAGAGACAATCTTGTGAAAGAGAAGCAGATTCAGAAGGGCAAGGAAATGGAGAGGATTGCTCAGAAGAGGAAACTGAATGAGAAAAAGATGATGTCAGATTTTGAAGAGAGAAACAATCTGTTATGGCAATGCAAAAAAATATTGTCGAATTATAAGAAAGCCCGAGCTGCACTGTCTCAGCTGGAGGAGG--CCAAAT--ATGGGAAGGAATATGAGACTGAGAAGGATGCTGAAGATGCT--GTA--GAAGAGGAA----GAGGAGAA--AGTAACCGCCGAGGTAACTT-TATTTATTTAATTAATTA---GGATTTGT-------------
>CR44
------------TAGGGTTAATTCTGACAAGTCATTCTTG-GAAGAGTGCAGAAGGAAAAACAAAGAGGGGATGGAGGCTACAAAAGAAAATTAAATTGG--AAGGAGAAGAGGAAGGTTAAAAGGGAGGAACGACAGAAGGAGGAAGATGAGCAGATTACAAAGGGATTCAACTCTGCGATACCTTCCACAAACATTGGCTACAAAATGCTACAGCAGATGGGGTATAATCCTGGTGTTGCTCTTGGAAAACATGGGCAAGGACGACTCGAGCCACTTGGTCTCCAGATCAAGAGATCTCGAACCGGCCTTGGAAGAGATCACGTCGAGGAGGAAGAAAAAATCCAGAAAGTCAAGGAAAAGGAGAGGATTATTCAAAAGAAGAAAAGGAAACAAGAGAATATGATCTCTGACTTCGGAGAGAGGCAAAAAAATTTATGGCGTAGTCGGAAAATTTTGGTTAATTATAAGAAAGCCAGGACTGCTCTAATTCAACTGGAAGAAG--CAAATT----------------------------------------------------------------------------------------------------------------------------------------
>CT15
TTGTGTTGGAACTAGCCCCGATTCTGATTAGCTTCATGCGTGATAAGTGCAGAAGGAAAGCGAGAGTGAGAATATAGGCTTCAAAAGAAAATTAAATCGG--AAGGGATGGAGACAGATGACGAAAGAGGAACTAAAGGAGAAGGAATATGAACAGCTCAACAGGGGGTTTAACTCTGCCATACCATCAACAAACATTGGCTTCAAAATGCTTCAGCAAATGGGTTATAGCCCGGGTGTTGCTCTTGGAAAGCATGGGCAGGGGATGACTGAGCCAGTCAAGATTGACATCAAAAGATCAAGGACCGGTCTTGGAAGAGACAATCTTGTGAAAGAGAAGCAGATTCAGAAGGGCAAGGAAATGGAGAGGATTGCTCAGAAGAGGAAACTGAATGAGAAAAAGATGATGTCAGATTTTGAAGAGAGAAACAATCTGTTATGGCAATGCAAAAAATTATTGTCGAATTATAAGAAAGCCCGAGCTGCACTGTCTCAGCTGGAGGAGG--CCAAGT--ATGGAAAAGAATATGAGACTGAGCAGGATGCTGAAGATGCTGAGTA--GAAGAGGAA----GAGGAGAA--AGTAACCGCGGAGGTAACTT-CATTTATCTAATTAATTA---GGATTTGT-------------
>DA12
TTATGTTGGGACTAG-CCTAATTCTGATTAGATTCACGCGTGATGAGTGCAGAAAGAAGAAGAGAGTGAGAATATAGGCCACAAAAGAAAGTTAAATTGG--AAGGAAAGGAGACAGATGACGAAAGAGGAACTAAAGAAGAAGGAATATGATGTACTCAAAAAAGGTTTCAATTCTGCCATACCATCAACAAACATTGGCTTTAAAATGCTTCAGCAAATGGGTTATAGCCCGGGTGTTGCTCTTGGAAAGCATGGGCAGGGGATGACTGAGCCAGTCCAAGTTGACATCAGGAGATCAAGGACCGGTCTTGGAATAGAAAGTCTTGAGAAAGAGAAGCAGAATCAGAAGGCCAAGGAAATGGAGAGGATTGCTCAGAAGAGAAAACTTAATGAAATGAAAATGATGTCAGAGTTTGAAGAGAGAAAAAATATGTTATGGCAATGCAAAAAAATAGTGTCAAATTATAAGAAGGCCCGAGCTGCACTGTCTCAGCTGGAGGAGG--CTAAGT--ACGGAAAGCAATATGATACTGAGCAGGATGCTGAAGATAAT--GAA--GAGGAGGAA----GAGGAGAA--AGTAACTGCAGAGGTAACTT-CATTTATTTATTTAA---------------------------
>DB53
-TATGCAAGGATTGT-TCTACTTCTAATTAGCTTGTTGTG-GGAAAGTGCAGAAAGAAAAACAGAATGATGGAAGAGGATTCAAAAGAAAGTTAAATTGG--AATGAAAAGAGAAAGATAAATAAACAGGAACAGATGAAGAAGGAAGATGAACAGATCAAAACGGGGTTCAACTCTGCCATCCCTTCAACAAACATTGGCTTCAAAATGCTTCAGCAAATGGGTTACAACCCTGGTGTCGCTCTTGGAAAGCATGGTCAGGGGAGGCTAGAGCCAGTCACAATTGAAATCAAGAGATCACGGACTGGTCTAGGAAGAGACCATGTTGAGAAGGAGAAGCAGATTAAGAAGGAGAGGGAAAAGGAGAGGATTGTTCAAAAGATGAAAATGAAAGAGGCAAGGATAATGTCAGAATATGAAGAGAGGAAAAAACAATTATGGCAAGATCGGAAAGTAGTTCTAAATTATGAGAAAGCAAAAGCTGCACTCTCTCAGCTGGAGGAGA--CTAAGT---TGAAATGGAAAAAGTTTTGGAAAAGGATACCGAAGACACA--GTT--GAAGATGAG----GAGGAGAT--AGTAACTGCAGAGGTAACTT-TTTTTGAAAAA-TATTGA---CAAGTTGTTCATTGACATGA-
>DC1
-------AGGATTGG-TCTACTTCTAATTAGCTTGTTGTG-GGAAAGTGCAGAAAGAAAAACAGAATGATGGAAAAGGATACAAAAGAAAGTTAAATTGG--AATGAAAAGAGAAAGATAAATAAACAGGAACAGATGAAGAAGGAAGATGAACAGATCAAAACGGGGTTCAACTCTGCCATCCCTTCAACAAACATTGGCTTCAAAATGCTTCAGCAAATGGGTTACAACCCTGGTGTCGCTCTTGGAAAGCATGGTCAGGGGAGGCTAGAGCCAGTCACAATTGAAATCAAGAGATCACGGACTGGTCTAGGAAGAGACCATGTTGAGAAGGAGAAGCAGATTAAGAAGGAGAGGGAAAAGGAGAGGATTGTTCAAAAGATGAAAATGAAAGAGGCAAGGATAATGTCAGAATATGAAGAGAGGAAAAAACAATTATGGCAAGATCGGAAAGTAGTTCTACATTATGAGAAAGCAAAAGCTGCACTCTCTCAGCTGGAGGAGA--CTAAGT---TGAAATGGAAAAAGTTTCGGAAAAGGATACCGAAGACACA--GTT--GAAGATGAG----GAGGAGAT--AGTAACTGCAGAGGTAACTT-TTTTTGAAAAA-TATTGA---CAAGTTGTTCATTGACATGA-
>DD1
----------ATTGG-CCTACTTCTAATTAGCTTCTTGTG-GGAAAGTGCAGAAAGAAAAACAGAATGATGGAAAAGGATACAAAAGAAAGTTAAATTGG--AATGAAAAGAGAAAGATAAATAGACAGGAACAGATGAAGAAGGAAGATGAACAGATCAAAAGCGGGGTCAACTCTGCCATTCCTTCAACAAACATTGGCTTCAAAATGCTTCAGCAAATGGGTTACAACCCTGGTGTCGCTCTTGGAAAGCATGGTCAGGGGAGGCTAGAGCCAATCACTATTGAAATCAAGAGATCACGGGCTGGTCTAGGAAGAGACCATGTTGAGAAGGAGAAGCAGATTAAGAAGGAGAGGGAAATGGAGAGGATTGTTCAAAAGATGAAAAGGAAAGAGGCAAGAATAATGTCAGAATATGAAGAGAGAAAAAAGCAATTATGGCAAGATCGGAAAATAGTTGTAAATTATGAGAAAGCAAAAGCAGCACTCTCTCAGCTGGAGGAGG--CTAAGT---TGAAATGGAAAAAGTTTTGGAAAAGAATACCGAAGATACA--GTT--GAAGATGAG----GAGGAGAT--AGTAACTGCAGAGGTAACTTTTTTTTGAAAAG-TATTGA---CAAGTTGTTCATTGACATGA-
>DIM50
GTATGTAAGGATTGG-CCTACTTCTAATTAGCTTCTTGTG-GGAAAGTGCAGAAAGAAAAACAGAATGATGGAAAAGGATTCAAAAGAAAGTTAAATTGG--AATGAAAAGAGAAAGATAAATAGACAGGAACAGATGAAGAAGGAAGATGAACAGATCAAAAGCGGGGTCAACTCTGCCATTCCTTCAACAAACATTGGCTTCAAAATGCTTCAACAAATGGGTTACAACCCTGGTGTCGCTCTTGGAAAGCATGGTCAGGGGAGGCTAGAGCCAATCACTATTGAAATCAAGAGATCACGGTCTGGTCTAGGAAGAGACCATGTTGAGAAGGAGAAGCAGATTAAGAAGGAGAGGGAAATGGAGAGGATTGTTCAAAAGATGAAAATGAAAGAGGCAAGAATAATGTCAGAATATGAAGAGAGAAAAAAGCAATTATGGCAAGATCGGAAAATAGTTGTAAATTATGAGAAAGCAAAAGCAGCACTCTCTCAGCTGGAGGAGG--CTAAGT---TGAAATGGAAAAAGTTTCGGGAAAGAATACCGAAGATACA--GTT--GAAGATGAG----GAGGAGAT--AGTAACTGCAGAGGTAACTT-TTTTTGAAAAG-TATTGA---CAAGTTGTTCATTGACATGA-
>EN45
-----TTGGAATTGGGGTTAATTCTGACAAGTC-----TGGGATCGATGCAGGAGGAAGAACGAAAGGAGGGGCGAGGGTACAAAAGAAAATTAAATTGG--AAGGACAAAAGGAAGCTTAACAGAAAGGAACAACAGAAGGTGGAAGATGAACGGCTTAGAAAGGGATTCGACTCTTCCATACCTTCAACAAACATTGGCTACAAAATGTTACAGCAAATGGGGTACAATCCTGGTGGTGCCCTTGGAAAACATGGACAGGGAAGTCTTGAACCGCTTAGTGTTGAGATCAAGAGACGTCGAACCGGGCTCGGAAGAGATCGCGTGGAGGAGGAGGAGGAAATTCAAAAGCTGAAGGAAACGGAGAGGATTATTAACAAGAAGAAAAGGGAACAGGAGATTATGATCTCTGATTTTGGAGAGAGGCAGAAAACCTTATGGAGAAATCGGAAAATCCTGGTTAATTAT-------------------------------------------------------------------------------------------------------------------------------------------------------------------------------------
>FC13
TTATGTTGGGACTAG-CCTAATTCTGATTAGATTCACGCGTGATGAGTGCAGAAAGAAGAAGAGAGTGAGAATATAGGCCACAAAAGAAAGTTAAATCGG--AAGGAAAGGAGACAGATGACGAAAGAGGAACTAAAGAAGAAGGAATATGATGTACTAAAAAAGGGTTTCAATTCTGCCATACCATCAACAAACATTGGCTTTAAAATGCTTCAGCAAATGGGTTATAGCCCGGGTGTTGCTCTTGGAAAGCATGGGCAGGGGATGACTGAGCCAGTCCAAGTTGACATCAGGAGATCAAGGACCGGTCTTGGAATAGAAAGTCTTGAGAAAGAGAAGCAGAATCAGAAAGCCAAGGAAATGGAGAGGATTGCTCAGAAGAGAAAACTTAATGAAATGAAAATGATGTCAGAGTTTGAAGAGAGAAAAAATATGTTATGGCAATGCAAAAAAATAGTGTCAAATTATAAGAAGGCCCGAGCTGCACTGTCTCAGCTGGAGGAGG--CTAAGT--ACGGAAAGCAATATGATACTGAGCAGGATGCTGAAGATAAT--GAA--GAGGAGGAA----GAGGAGAA--AGTAACTGTAGAGGTAACTT-CATTTATTTATTTAA---------------------------
>FTS1
-TATGCAAGGATTGG-TCTACTTCTAATTAGCTTATTGTG-GGAAAGTGCAGAAAGAAAAACAGAATGATGGAAAAGGATACAAAAGAAAGTTAAATTGG--AATGAAAAGAGAAAGATAAATAAACAGGAACAGATGAAGAAGGAAGATGAACAGATCAAAACGGGGTTCAACTCTGCCATCCCTTCAACAAACATTGGCTTCAAAATGCTTCAGCAAATGGCTTACAACCCTGGTGTCGCTCTTGGAAAGCATGGTCAGGGGAGGCTAGAGCCAGTCACAATTGAAATCAAGAGATCACGGACTGGTCTAGGAAGAGACCATGTTGAGAAGGAGAAGCAGATTAAGAA------------GGAGAGGATTGTTCAAAAGATGAAAATGAAAGAGGCAAGAATAATGTCAGAATATGAAGAGAGAAAAAAGCAATTATGGCAAGATCGGAAAGTAGTTCTAAATTATGAGAAAGCAAAAGCTGCACTCTCTCAGCTGGAGGAGA--CTAAGT---TGAAATGGAAAATGTTTCGGAAAAGGATACCGAAGACACA--GTT--GAAGATGAG----GAGGAGAT--AGTAACTGCAGAGGTAACTT-TTTTTGAAAAA-TATCGA---CAAGTTGTTCATTGACATGA-
>FTS2
-TATGCAAGGATTGG-TCTACTTCTAATTAGCTTATTGTG-GGAAAGTGCAGAAAGAAAAACAGAATGATGGAAAAGGATACAAAAGAAAGTTAAATTGG--AATGAAAAGAGAAAGATAAATAAACAGGAACAGATGAAGAAGGAAGATGAACAGATCAAAACGGGGTTCAACTCTGCCATCCCTTCAACAAACATTGGCTTCAAAATGCTTCAGCAAATGGGTTACAACCCTGGTGTCGCTCTTGGAAAGCATGGTCAGGGGAGGCTAGAGCCAGTCACAATTGAAATCAAGAGATCACGGACTGGTCTAGGAAGAGACCATGTTGAGAAGGAGAAGCAGATTAAGAAGGAGAGGGAAAAGGAGAGGATTGTTCAAAAGATGAAAATGAAAGAGGCAAGAATAATGTCAGAATATGAAGAGAGAAAAAAGCAATTATGGCAAGATCGGAAAGTAGTTCTAAATTATGAGAAAGCAAAAGCTGCACTCTCTCAGCTGGAGGAGA--CTAAGT---TGAAATGGAAAATGTTTCGGAAAAGGATACCGAAGACACA--GTT--GAAGATGAG----GAGGAGAT--AGTAACTGCAGAGGTAACTT-TTTTTGAAAAA-TATCGA---CAAGTTGTTCATTGACATGA-
>GG1
AGCTGTGGAAACCAGCCCTAATTCTGACCAGC---------GACGAGTGCAGATAGGAAAGCAGGGGGGTGATAAAGGGCGCAAAAGAAAGTTAAATTGG--AAGGACAGGAAAAAGAATAAAAGAGAGGAACAACAGAAGGAGGAAGATCAACAAATTGCGAAGGGATTCAACTCTGCCATACCTTCAACAAATATTGGCTTTAAAATGCTACAGCAAATGGGGTACAATCCCGGTGTTGCTCTTGGAAAACATGGGCAGGGAAGACTTGAGCCAGTTAGTCTTGAGATCAAGAGGTCTCGAGCTGGGCTTGGAAGAGACCATGTTGAGAAGGAAGAAAAAGAAAGGCGGGCCCAAGAAATGGAGAAGATTATTCAGAATAAGAAACGGAAAGAAGGAAATCTGATGTCTGAATATGGAGAGAGACAAAAAATATTATGGCAAACTCGGAAAATAGTGGTTAATTATAAGAAGGCCAGTGCTGCACTAGCTCAACTGGAGGAAG--CTAACTCATTGAAAAGGAAAAGGGACTAAAAGAGGAAACAGAAGAAACC--GAG--GATAACGAA-GAGGAAGAGGA--AGTGACTGCAGAGGTACTTC-ACTAGCCGTACCCATTTT--TTAAAATTTTTGTTATCACAGT
>HB41
-TGTGTAAGGATTGG-CCTACTTCTAATTAGCTTCTTGTG-CGAAAGTGCAGAAAGAAAAACTGAATGATGTAAAAGGATACAAAAGAAAGTTAAATTGG--AATGAAAAGAGAAAGGTCAAAAGAGAGGAACAGCAGAAGGAGGAAGATGAACTGATCCAAAAGGGGTCCAACGCTGCCATCCCTTCAACAAACATTGGCTTCAAAATGCTTCAGCAAATGGGTTACAACCCTGGTGTCGCTCTTGGAAAGCATGGTCAGGGAAGGCTAGAGCCAGTCAATATTGAAATCAAGAGATCACGGACTGGTATAGGAAGAGACCATGCTGAGAAGGAGGAGCAGAGTAAGAAGGCAAGGGAAATGGAGAGGACTTTTCAAAAGAGGAAAAGGAAAGAGGCAAGAATGATGTCAGAATATGAAGAGAGAAATAAACAATTGTGGCAAGATCGGAAAATAGTGGTAAATTATATGAAAGCAAAAGCTTCACTCTCTCAGCTGGAGGAGA--CAAAGT---TGAAAAGGAAAAAGGGTCGAAAAAGGACACTGAAGAAACA--GTT--GAAGATGAA-G-GGAGGAGGT--AGTAACTGCAGAGGTAATTT-TTTTTT--AGA-TAATTA---CAAGCTGTTCATTGATGTGA-
>JO20
---TGTTGAAATTAG-CCCGATGCTGATTAGCTTCATGCGCGATAAGTGCAGAAGGAAAAAGAGAGTGAGAATATATGCTTTAAAAAAAAGTTAAAACGG--AAGGAATGGAAACAGTTGACGAAAGAGGAACTGAAGCAGAAGGAATATGAACAGCTTAACAGGGGATTCAACTCTGCCATTCCATCAACAAACATTGGCTTTAAAATGCTTCAGCAAATGGGTTATAGCCCCGGTGTTGCTCTTGGAAAGCATGGGCAGGGTATGACTGAGCCAGTTAAGATTGACATCAAGAGATCAAGGACCGGTCTTGGAAGAGACAACCTTGTGAAAGAAAAGCAAATTCAGAAGGGCAAGGAAATGGAGAGGATCGCTCAGAAGAGGAAACTGAATGAGATAAAGATGATGTCAGAGTTCGAAGAGAGAAACAATGTGGTATGGCAATGCAAAAAAATATTGTTGAATTATAAGAAAGCCCGAGCTGCACTATCTCAGCTGGATGAGG--CTAAGT--ATGGGAAGGAATATGATACTGAGCAGGATGCTGAAGATGCT--GTA--GAAGAGGAA----GAGGAGAA--AGTAACTGCGGAGGTAACTT-TATTTGTTTAATTAATGA---GGATTTGT-------------
>JU21
---TGTTGAAATTAG-CCCGATGCTGATTAGCTTCATGCGCGATAAGTGCAGAAGGAAAAAGAGAGTGAGAATATATGCTTCAAAAAAAAGTTAAAACGG--AAGGAATGGAAACAGTTGACGAAAGAGGAACTGAAGCAGAAGGAATATGAACAGCTTAACAGGGGATTCAACTCTGCCATTCCATCAACAAACATTGGCTTTAAAATGCTTCAGCAAATGGGTTATAGCCCCGGTGTTGCTCTTGGAAAGCATGGGCAGGGTATGACTGAGCCAGTTAAGATTGACATCAAGAGATCAAGGACCGGTCTTGGAAGAGACAACCTTGTGAAAGAAAAGCAAATTCAGAAGGGCAAGGAAATGGAGAGGATCGCTCAGAAGAGGAAACTGAATGAGATAAAGATGATGTCAGAGTTCGAAGAGAGAAACAATCTGGTATGGCAATGCAAAAAAATATTGTTGAATTATAAGAAAGCCCGAGCTGCACTATCTCAGCTGGATGAGG--CTAAGT--ATGGGAAGGAATATGATACTGAGCAGGATGCTGAAGATGCT--GTA--GAAGAGGAA----GAGGAGAA--AGTAACTGCGGAGGTAACTT-TATTTGTTTAATTAATGA---GGATTTGT-------------
>KE1
--------------------------------------------------------------GAAAAAAGGATAAGGGCCACGAAAGGAAATTAAATTGA--AAGGAAAAGAGATATATTAAAAAAGAGAAACAACAGAAGGAAAAAGAAGAGAAAATCGCAAAGGGTGTTAGCTCTACCATCTCTTCAACAAACATTGGCTTCAAAATGCTGCAACAAATGGGTTACAACCCTGGTCTTGCTCTAGGGAAACATGGGCAAGGTAGGCTTGAACCAGTTGGCATAGAGATCAAAAGATCGCGAACCGGTCTCGACAGGGACGAAGTTGTGAAAGAAATGAAGATTAGTAAGGCCAAGGAAATGGAGAGCAATACCCAGGAGAAGAGAATAAAAGTGCAGGACATGATGTCTAATT----AGAGAGAAAAAAATAGTTGTGGAAGAGTCGAAAAATAATGGACAACTATAAGAAAGCCAGAGCCGCACAAGCTCACCTAGAAGGGG--CCAATT------------AAAACAACAGGAGAAGGATGTCGATGAAGCT--AAG--GAAAAGGAA-GAGGAGGATGA--GGTGATGGTAGAGCGGAAAT-TATGGGAAGGGAAAAGGTTACGAAAGGAAAAATTAAAATAGA
>MC0
-----TTATGATTGG-CCTACTTCTAAATAGCTTCTTTTG-GGAAAGTGCAGAAAGAAAAACAGAATAATGGAAAAGGATACAAAAGAAAATTAAATTGG--AATGAAAAGAGAAAGATCAAAAGAGAGGAACAGCAGAAGGAGGAAGATGAACAGATCAAAAAGGGGTCCAACTCTGCCATCCCTTCAACAAACATTGGCTTCAAAATGCTTCAGCAAATGGGTTACAACCCTGGTGTTGCTCTTGGAAAGCATGGTCAGGGGAGGCTAGAGCCAGTCAATATTGAAATCAAGAGATCACGGACTGGTCTAGGAAGAGACCATATTGAGAAGGAGGAGCAGATTAAGAAGGCGAGGGAAATGGAGAGGATTGTTCAAAATATGAAAAGGAAAGAAGAAAGAATAATGTCAGAATTTGAGGAGAGAAAAAAACAATTATGGCAAGAGCGGAAAATAGTGGTAAATTACAAGAAAGCAAAAGCTGCACTCTCTCAGCTGGAGGAAA--CTAAGT---TGAAATGGAAAAAGGGTCAGAAAAGGATACTGAAGAAACA--GTT--GAAGATGAA----GAGGAGGT--AGTAACTGCAGAGGTAACTT-TTTTTTTAAAA-TATTGA---CATTTTGTTCATTGACATGA-
>PA42
-TGTGTAAGGATTGG-CCTACTTATAATTAGCTTCTTGTG-GGAAAGTGCAGAAAGAAAAACAGAATAATGGAAAGGGATACAAACGGAAGTTAAATTGG--AATGAAAAGAGAAAGATCAAAAGAGAGGAACAGCAGAAGGAGGAAGATGAACAGATCAAAAAGGGGTCCAACTCTGCCATCCCTTCAACAAACATTGGCTTCAAAATGCTTCAGCAAATGGGTTACAACCCTGGTGTTGCTCTTGGAAAGCATGGTCAGGGGAGGCTAGAGCCAGTGAATATTGAAATCAAGAGATCACGGACTGGTCTAGGAAGAGACCATGTTGAGAAGGAGGAGCAGAATAAGAAGGTGAGGGAAATGGAGAGGATTGAACAAAAGATGAAAAGGAAAGAGGCAAGAATAATGTTAGAATTTGAAGAGAGAAAAAAACAATTATGGCAAGATCGGAAAATAGTAGTAAATTACAAGAAAGCAAAAGCTGCACTCTCTCAGCTGGAGGAGA--TTAAGT---TGAAATGGTAAAAGGGTTGGAAAAGGATACTGAAGAAACA--GTT--GAAGATGAA----GAGGAGGT--AGTAACTGCAGAGGTAACTT-TTTTTTTCAAA-TATTGA---CATCTTGTTCATTGACATGA-
>PB33
-----------------------GGAAGAAAAGCTAAATTGGAAGGGTCAAGGAA-AGATTAAAGGAGGGAAACGACAGAAGGAAGAAAAACTAAATTGG--AAGCAAGAGAGAAATATCAAAAAAGCGAAACTACAGAAGGAGGAAGAAGAGCAGATCATAAAGGGCTCCAGCTCTGCCATCCCTTCAACAAACATCGGTTTCAAAATGATGCAGCAAATGGGTTACAACCCTGGTCTTGCTCTAGGAAAAGATGGGCAGGGGAGGCTTGAGCCAGTTGGCATAGATATTAAGAGATCACGAACTGGTCTTGGCAGGGACGATGTTGAGAAAGAAAAGAAGATTGCGATGGCCAAGGAAATGGAAAGGAATACCCAGGAGAACAGAAGGACAGAACATAACATGATGTCTGATTTCAGAGATAGGCGGAAACAGTTATGGAAGAGTCGAAAAATAATGTCCACTTATAAGAAAGTTAGTGCTACACTAGCTCAGCTAGAAGGGG--TAAAGC-------------AAAGAACAGGAGGAGGGTGTCGATGAAGCT--GAG--GAAGATGAA----GAGGATGA--GGTTACTGCAGAGGTAACTT-------------------------------------------
>PFM1
-TGTGTAAGGATTGT-CCTACTTCTAATTAGCTTCTTGTG-GGAAGGTGCAGAAAGAAAAACAGAATAATGAAAAAGGATACAAACGAAAGTTAAATTGG--AATGAAAAGAGAAAGATCAAAAGAGAGGAACAGCAGAAGGCGGAAGATGAGCAGATTAAAAAGGGGTCCAACTCTGCCATCCCTTCAACAAACATTGGCTTTAAAATGCTTCAGCAAATGGGTTATAACCCTGGTGTTGCTCTTGGAAAGTATGGTCAGGGGAGGCTAGAGCCAGTGAATATTGAAATCAAGAGATCACGGACTGGTCTAGGAAGAGACCATGTTGAGAAGGAGGAGCAGATTAAGAAGGTGAGGGAAATGGAGAGGATTAATCAAAAGATGAAAAGGAAAGAGGCAAGAATAATGTTAGAATTTGAAGAGAGAAAAAAACAATTATGGCAAGATCGGAAAATAATGGTAAATTACAAAAAAGCAAAAGCTGCACTCTCTCAGCTGGAGGAGA--TTAAGT---TGAAATGGAAAAAAAGTCAGAAAAGGATACTGAAGAAACA--GTT--GAAGATGAA-G-GGAGGAGGT--AGTAACTGCAGAGGTAACTT-TTTTCTTTAAA-TATTGA---CAAACTTTTCATTGACATGA-
>PG28
-----------------------GGAGAAAAAGTTAAATG-GGAAGGAAAAGAGAAATTTTAAAAGAGAAAAACAAGGGAAGAAGGAAAAGTTTAATTGG--GAGGAAATGAGAAAGATTAAAATAGAGAAACAACAGAAGGAGGAAGAAGAGCAAATCACAAAGGGTTCCAGCTCTGCCATCCCTTCAACAAACATTGGCTTCAAAATGCTGCAGCAAATGGGTTACAACCCTGGTCTTGCTCTAGGGAAACATGGGCAGGGGAGGCTTGAGCCAATTGGCATAGAGATCAAGAGATCACGAACTGGTCTTGGCAGGGACGATCTTGAGAAAGA-AAGGAGATTAGGAGGGCCAAGGAGATCGAGAAGTATACCCAGAAGAACAGAATGAATGAGCAGGACATGATGTCTGAATTCCGAGAGAACCGGAAACAGTTATGGCAGAGTCGAAAAATAACTTCCAGCTATAAGAAAGCCAGTGCTACACTAGCTCAGCTAGAAGAGGC-------------------AAAAGAACAGGAGGAGGATGTCGATGAAGCT--ATT--GAAGATGAAGGAGGAGGAGGT--GGTGACTGCAGAGGTAACTT-------------------------------------------
>PM29
-----------TTTG-CCTTGTTCTGATTAGTTTGCTGTGGCAAGAGTGCAGAAG------GAAAAAGAGGATAAGGACTACAAAGGGAAGTTAAATTGG--AAGGAAAAGAGAAAGATTAAAAGAGAGAAACAACAGAAGGAGGAAGAAGAGCGAATCACAAAGGGGTCCAGCTCTGCCATCCCTTCAACAAACATTGGCTTCAAAATGCTGCAGCAAATGGGTTACAACCCTGGTCTTGCTCTAGGTAAAAATGGGCAGGGAAGGCTTGAGCCAGTTGGCATAGAGCTCAAGAGATCGCGAACGGGTCTCGGCAGGGACGATGTTGAGAAAGAAAAGAAGATTAAGAAGGCCAAGGAAATGGAGAAGAATATCCAGAAGATGAGAACGAAAGAACAGAATTTGATGTCTGAATATGGAGAGAGGCGGAAACAGTTATGGCAAAGTCGAAAAATAATGTCCAGTTATAAGGAAGCCAGTGCTGCACTAGCTCAGCTAGAAGAGG--CCAATT------------AAAAGAACAGGAGGAGGATGTTGATGAAGCT--GAG--GAAGATGAAGGAAGAGAAGGA--GGTGACTGCAGAGGTAGCTT-AAG-----CAGATGAATT------------------------
>PS27
-----------------------GGAGAAAAAGTTAAATG-GGAAGGAAAAGAGAAATTTTAAAAGAGAAAAACAAGGGAAGAAGGAAAAGTTAAATTGG--GAGGAAATGAGAAAGATTAAAATAGAGAAACAACAGAAGGAGGAAGAAGAGCAAATCACAAAGGGTTCCAGCTCTGCCATCCCTTCAACAAACATTGGCTTCAAAATGCTGCAGCAAATGGGTTACAACCCTGGTCTTGCTCTAGGGAAACATGGGCAGGGGAGGCTTGAGCCAATTGGCATAGAGATCAAGAGATCACGAACTGGTCTTGGCAGGGACGATCTTGAGAAAGA-AAGGAGATTAGGAGGGCCAAGGAGATCGAGAAGTATACCCAGAAGAACAGAATGAATGAGCAGGACATGATGTCTGAATTCCGAGAGAACCGGAAACAGTTATGGCAGAGTCGAAAAATAACGTCCAGCTATAAGAAAGCCAGTGCTACACTAGCTCAGCTAGAAGAGGC-------------------AAAAGAACAGGAGGAGGATGTCGATGAAGCT--ATT--GAAGATGAAGGAGGAGGAGGT--GGTGACTGCAGAGGTAACTT-------------------------------------------
>PS30
-TGTGTAAGGATTGG-CCTACTTCTAATTAGCTTCTTGTG-GGAAAGTGCAGAAAGAAAAACAGAATAATGGAAAGGGATACAAACGGAAGTTAAATTGG--AATGAAAAGAGAAAGATCAAAAGAGAGGAACAGCAGAAGGAGGAAGATGAACAGATAAAAAAGGGGTCCAACTCTGCCATCCCTTCAACAAACATTGGCTTCAAAATGCTTCAGCAAATGGGTTACAACCCTGGTGTTGCTCTTGGAAAGCATGGTCAGGGGAGGCTAGAGCCAGTGAATATTGAAATCAAAAGATCACGGACTGGTCTAGGAAGAGACCATGTTGAGAAGGAGGAGCAGATTAAGAAGGTGAGGGAAATGGAGTGGATTGAACAAAAGATGAAAAGGAAAGAGGCAAGCATAATGTTAGAATTTGAAGAGAGAAAAAAACAATTATGGCAAGATCGGAAAATAATCGTAAATTACAAGAAAGCAAAAGCTGCACTCTCTCAGCTGGAGGAGA--TTAAGT---TGAAATGGGAAAAGGGTTGGAAAAGGATACTGAAGAAACA--GTT--GAAGATGAA----GAGGAGGT--AGTAACTGCAGAGGTAACTT-TTTTTTTCAAA-TATGGA---CATCTTGTTCATTGACATGA-
>PSF43
----GTAAGGATTGG-CCTACTTCTAATTAGCTTCTTGTG-GGAAAGTGTAGAAGGAAAAATAGAATGATGGAAAAGGATACAAAAGAAAGTTAAATTAG--AATGAAAAAAGAAAGATCAATAGACAGGAACAACTGAAGAAGGAAGATGAACAGATCAAAAAGGGGTCCAACTCTGCTATCCCTTCAACAAACATTGGCTTCAAAATGCTTCAGCAAATGGGTTACAACCCTGGTGTCGCTCTTGGAAAGCATGGTCAGGGGAGGCTAGAGCTAGTCACAATTGAAATCAAGAGATCACGGACTGGTATAGGAAGAGACCATGTTGATAAGGAGAAGCAGATTAAGAAGGAGAGGGAAATGGAGAGGATTGTTCAAAAGATGAAAAGGAAAGAGGCAAGAATAATGTCAGAATATGAAGAGAGAAAAAAACAATTATGGCAAGATCGGAAAATAGTTGTAAATTATAAGAAAGCAAAAGCTGCACTCTCTCAGCTGGAGGAAA--CTAAGT---TGAAATGGAAAAAGGTTCGGAAAAGGATAATGAAGATACA--GTT--GAAGATGAG----GAGGAGGT--AGTAACTGTAGAGGTAACTT-TTTTAGAAAAA-TATTGA---CAAGTTATTCATTGACATGA-
>PTA0
--------GGATTGG-C---CTCCTAATTAGCTTCTTGTG-AGAATGTGCAGAAAGAAAAACAGAATAACGGAAAAGTATACAAAAGAAAGTTAAATTGG--AATGAAAAGAGAAAGATCAAAAGAGAGGAGCAGCAGAAGGAGGAAGATGAACAGATCAAAAAGGGATCCAGCTCTACCATCCCTTCAACAAACATTGGCTTCAAAATGCTTCAGCAAATGGGTTACAACCCAGGTGTTGCTCTTGGAAAGCATGGTCAGGGGAGGCTTGAGCCAGTCAATATTGAAATCAAGAGATCACGGACTGGTCTAGGAAGAGACCATGTTGAGAAGGAGGAGCAGATTAAGAAGGCGAGGGAAATGGAGAGGATTGATCAAAAGATGAAAAGGAAAGAGGCAATAATAATGTTAGAGTTTGAAGAGAGAAAAAAACAATTATGGCAAGATCGGAAAATAGTGGTAAATTACAAGAAAGCAAAAGCTGCACTCTCTCAGCTGGAGGAGA--CTAAGT---TGAAATGGAAAAAGGTTTGGAAAAGGATACTGAAGAAACA--GTT--GAAGATGAA----GAGGAGGT--AGTAACTGCAGAGGTAACTT-TTTTTTTTCAA-TATTGA---CTAGCCGTTCATTGACATGA-
>RC54
------AAGGATTGG-CCTACTTCTAATTAGCTTCTTGTG-GGAAATTGCAGAAGGAAAAACAGAATGATGTAAAAGGCTACAAAAGAAAGTTAAGTTGG--AATGAAAAGAGAAAGATCAATAGACAGGAACGACTGAAGAAGGAAGATGAACAGATTAAAAAGGGGTCCAACTCTGCTATCCCTTCAACAAACATTGGCTTCAAAATGCTTCAGCAAATGGGTTACAACCCTGGTGTCGCTCTTGGAAAGCATGGTCAGGGGAGGCTAGAGCCAGTCACTATTGAAATCAAGAGATCACGGACTGGTCTAGGAAGAGATCATGTTGAGAAGGAGAAGCAGATT---AAGGAGAGGGAAATGGAGAGGATTGTTCAAAAGATGAAAAGGAAAGAGGCAAGAATAATGTCAGAATATGAAGAGAGAAAAAAACAATTATGGCAAGATCGAAAACTAGTTGTAAATTATGAGAAAGCAAAAGCTGCACTCTCTCAGCTGGAGGAAA--CTAAGT---TGAAATGGAAAAATATTCGGAAAAGGATACCGAAGATACA--GTT--GAAGATGAG----GAGGAGGT--AGTAACTGCAGAGGTAACTT-TTTTTGAAAAA-TATTGA---CAAGTTATTCATTGACATGA-
>RR55
--------------------------------------TG-GGAAATTGCAGAAGGAAAAACAGAATGATGTGAAAGGATACAAAAGAAAGTTAAGTTGG--AATGAAAAGAGAAAGATCAATAGACAGGAACAACTGAAGAAGGAAGATGAACAGATTAAAAAGGGGTCCAACTCTGCTATCCCTTCAACAAACATTGGCTTCAAAATGCTTCAGCAAATGGGTTACAACCCTGGTGTCGCTCTTGGAAAGCATGGTCAGGGGAGGCTAGAGCCAGTCACTATTGAAATCAAGAGATCACGGACTGGTCTAGGAAGAGACCATGTTGAGAAGGAGAAGCAGATTAAGAAGGAGAGGGAAATCGAGAGGATTGTTCAAAAGATGAAAAGGAAAGAGGCAAGAATAATGTCAGAATATGAAGAGAGAAAAAAACAATTATGGCAAGATCGAAAAATAGTTGTAAATTATGAGAAAGCAAAAGCTGCACTCTCTCAGCTGGAGGAAA--CTAAGT---TGAAATGGAAAAATATTCGGAAAAGGATGCCGAAGATACA--GTT--GAAGATGAG----GAGGAGGT--AGTAACTGCAGAGGTAACTT-TTTTTGAAAAA-TATTGA---CAAGTTATTCATTGACATGA-
>SA1
-TGTGTAAGGATTGG-CCTACTTCTAATTAGCTACTTGTG-GGAAATCGCAGAAAGAAAAACAGAATAATGGAAAGGGATACAAACGAAAGTTAAATTGG--AATGAAAAGAGAAAGATTAAAAGAGAGGAACAGCAGAAGGAGGAAGATGAACAAACCAAAATGGGGTCCAACTCTGCCATCACTTCAACAAAAATTGGTTTCAAAATACTTCAG-----------CAACCCTGGTGTTGCTCTTGGAAAGCATGGTCAGGAGAGGCCAGAGCCAGTGAATATTGAAATCAAGAGATCATGGACTGGTCTAGGAAGTGACCATGTTGAGAAGGAGGAGTAGATTAAGAAGGTGAGGGAAATGGAGAGGATTGATGAAAAGATGAAAAGG--AGAGGCAAGAATAACTATAGAATTTGAAGAGAGAAAAAAATAGTTATGGCAAGATCGGAAAATAGAGGTAAATTACAAGAAAGCAAAAGCTTCTCTCTTTCAGCTGGAGGAGA--TTAAGT---TGAAATGGGTAAAGGGTTGGAAACGGAGACTGAGGAAACA--GTT--GAAGATGAA----AAGGAGGT--CGTAACTGCAGAGGTAACTT-TTTTTT--AAA-TATTGG---CATGTTGTTCACTGACCTGA-
>SC0
-----------------CTACTTCTAATTAGCTTCTTGTG-GAAAAGTGCAGAAAGAAAAACAGAACGATGGAAAAGGATGCAAAAGAAAGTTAAATTGG--AATGAAAAGAGAAAGATCAATAGAAAGGAACAGCTGAAGAAGGAAGATGAACAGATCGAAAAGGGTTTCAACTCTGCCATACCTTCAACAAACATTGGCTTCAAAATGCTTCAGCAAATGGGTTACAACCCTGGTGTCGCTCTTGGAAAGCATGGTCAGGGGAGGCTAGAGCCAGTCACTATTGAAATCAAGAGATCACGGACTGGTCTAGGAAGAGACCTTGTTGAGAAGGAGAAGCAGATTAAGAAGGAGAGGGAAATGGAGAGGATTGCTCAAAAGATGAAAAGGAAAGAGGCAAGAATAATGTCAGAATATGAAGAGAGACAAAAACAATTATGGCAAGATCGAAAAATAGTGGTAAATTACAAGAAAGCAAAAGCTGCACTCTCTCAGCTGGAGGAGA--CTAAGT---TGAAATGGAAAAAGGGTCGGAAAAGGATACTGAAGAAACT--GTC--GAAGATGAG----GAGGAGGT--TGTAACTGCAGAGGTAACTT-TTTTTTTAAAA-TATTGA---CAAGTTGTTCATTGACATGAT
>SE46
------TGGAATTAGGGTTAACTCTGACAAGTTGC-TGTGGGATTGCTGCAGGGGCAGACACGGGAGGAGGGGCAAGGTGACAGAGGAAATTTAAATTGG--AAGGTCCGAGGGAAGCTCAGGAAAAAGGAACAACAGAAGTTGGAAGATGAACAAGTTAGGAAGGGATTCGAATTTGCCATACCTTCGACAAACATTGGCTACAAAATGTTACAGCAAATGGGGTATAATCCTGGCGGTGCCCTTGGAAAACATGGGCAGGGAAGACTCGAACCGGTAAATGTTGAGATCAAGAGACAGCGTACCGGGCTCGGAAGAGATCGCGTGGTGCAGCAGGAGAAAAATCGGAGGCTGAAGGAAACGGAGAGGGTTGATAACGAGATGAAAAAGGAACGGGAGATTTTGTTCTCTGATTTCGGAGAGAAGAAAAAAACTTTGTGGCGAACTC---------------------------------------------------------------------------------------------------------------------------------------------------------------------------------------------------------
>SG23
TTATGTTGGAACTAG-CCTAATTCTGATTAGCTTCATGCGCGATGACTGCAGAAAGAAAAGGAGAGTGAGAATATAGGCTACAAAATAAAGTTAAATAGG--AAGGAAAAGAGAAAGAT------------ACAACAGAAGAAGGAAGATGAACAGCTCAAAAAGGGGTTCAATTCTGCCATACCTTCAACAAACATTGGCTTTAAAATGCTTCAGCAAATGGGTTATAGCCCTGGTGTTGCTCTTGGAAAGCATGGGCAGGGGAGGATTGAGCCACTCGAACCTGACATCAAGAGATCAAGGACCGGTCTTGGAAGAGACCAGGTTGAGAAAGAGAAGCAGATTCAGAAGGCCAAGGAAATGGAGAGGATTGCTGAGAAGAGGAAACTGAATCAGATAAACATGATGGCAGAGTTTGAAGAGAGAAACAATATATTATGGCAATGCAAAAAAATAGTGATGAACTATAAGAAAGCCAGGGCTGCACTGTCTCAGCTGGAGGAGG--TTAAGT--ATGGGAAGGAAAATGAGCCTGACCAGGATGCTGAAGATACT--GTA--GAAGAGGAA----GAGGAAAA--AGTAACTGTGGAGGTAACTT-TTTTTATATAATT-----------------------------
>SS22
TTATGTTGGAACTAG-CCTAATTCTGATTAGCTTCATGCGCGTTGAGTGCAGAAAGAAAAGGAGAGTGAGAATATAGGCTACAAAATAAAGTTGAATAGG--AAAGAAAAGAGAAAGAT------------ACAACAGAAGAAGGAAGATGAACAGCTCAAAAGGGGGTTCAATTCTGCCATACCTTCAACAAACATTGGCTTTAAAATGCTTCAGCAAATGGGTTATAGCCCTGGTGTTGCTCTTGGAAAGCATGGGCAGGGGAGGATTGAGCCACTCGAACCTGACATCAAGAGATCAAGGACCGGTCTTGGAAGAGACCAGGTTGAGAAAGAGAAGCAGATTCAGAAGGCCAAGGAAATGCAGAGGATTGCTGAGAAGAGGAAACTGAATCAGATAAACATGATGGCAGAGTTTGAAGAGAGAAACAATATATTATGGCAATGCAAAAAAATAGTGATGAACTATAAGAAAGCCAGGGCTGCACTGTCTCAGCTGGAGGAGA--TTAAGT--ATGGGAAGGAAAATGAGCCTGAGCAGGATGCTGAAGATACT--GTA--GAAGAGGAG----GAGGAAAA--AGTAACTCTGGAGGTAACTT-TTTTAATTTAATTAATTA---GGAGATGAATATT--------
>SV36
---TGTTGGGGTTGG-CCTAATTCTGATTAGCATTCTTGTTGGAGAATGCAGAAAGAATATGAGGGTGAGTATAAAGGATACAAAAGAAAGTTAAATTGG--AAGGAAAAGAGAAAGATCACAAGGGAGGACCAACAAAAAGAGGAAGATGAACGGATCAAAAAGGCATTCAACTCTGCCATCCCTTCAACAAACATTGGCTTCAAAATGCTTCAACAAATGGGCTACAACCCTGGTGTTGCTCTTGGAAAGCAAGGCCAGGGGAGTCTTGAGCCAGTTAGTCTTGAGATCAAGAGATCACGAAGTGGGCTTGGAAGAGACCAACTTGAGAAGGAGAAGCAGATTCAGAAGGTCAAGGAAAAGGAGAGGATCATTCAGAAGAATAAAATGAAAGAGGCAAGCAAAATGCCAGAATATGGAGAGAAAAAAGAAATGTTATGGCAAAGTCCGAAAACAGTGGTGAATTATGAGAAAGTCAAAGCTGCATTGTCTCAGCTGAAGAAGG--CTAAGT---TGAAAAGGTAAAGTGGCTTGACGAGGATACTGGTGAAACA--GTG--GAAGATGAA----GAGGAGGA--AGTAACTGCAGAGGTAACTT-TTTTTAAAACATTGGTGA------GTTGTTCACTGAAATAA-
>TA17
TTATGTTGGAATCAG-CCTGATTCTGATTAGCCTCGTGCGCAATAAATGCAGAAGGAAAAGGAGAGTGAGAATATAGGCTTTAAAAAAATGTTAAAACGG--AAGGAACGGAGACAGATAACGAAAGAGGAACTAAAGCAGGAGGAATATGAACAGCTTAACAGGGGATTTAACTCTGCCATACCATCAACAAACATTGGCTTTAAAATGCTTCAGCAAATGGGTTATAGCCCCGGTGTTGCTCTTGGAAAGCATGGGCAGGGGATGACTGAGCCAGTTAAGATTGACATCAAGAGATCAAGGACCGGTCTTGGAAGAGACAGTCTTGTGAAAGAAAAGCAAATTCAGAAGAGCAAGGAAATGGAGAGAATTGCTCAGAAGAGGAAACTGAATGAGATAAAGATGATGTCAGAGTTCGAAGAGAGAAACAATCTCCTATGGCAATGCAAAAAAATATTGTCGAATTATAAGAAAGCCCGAGCTGCACTGTCTCAGCTGCAGGCGG--CTAAGT--ATGGGAAGGAATATGAGACTGAGCAGGATACTGAAGAT----------GAAGAGGAA----GAGGAGAA--AGTAACTGCGGAGGTAACTT-TATTTAATTAA-----------GATTTGT-------------
>TB39
-------------------------------------------------------------------------------------------------------------------------------------------------------------------------------------------------------------------------------------------GTATTGCTCTCAGAAATCATGGACAGGGCTTACTTGAGACATTAAGTCTTGAGATCAAGAGATCACCTATAGGTCTTGGAAGAGACCATGTTTACGAAGAGAAGCGAAATTAAAAGGCCAAAGAAATGGAAAGTATTGTTTAGAATAACAAAACAGAGGAGGTAAACATGATGTT------------------------ATTATGAAAAAGTAGTAAACTAGTGGATAATTATAAGAAATTTAAAGCTACACATTCTTATTTGAGAAAGT--TAAATA---TGCCCAAAGATAGTTCCCTTATCAAAACATGGAAA--------------------------------------------------------------------------------------------------
>TC31
----------------CCTTATTCTGATTAGTTTGCTGTGGCAAGGGTTCAGAAT------GAAAAAAAGGATAAGGGCCACAAAAGGAAATTAAATTGGAAAAGAAAAAGGAAAAGATTAACAGAGAGAAAGAACGGAAGGAAGAAGAAGAACAAATCATAAAGGGTGTTAACTCTGCCATCCCTTCAACAAACATTGGCTTCAAAATGCTGCAACAAATGGGTTACAACCCTGGTCTTGCTCTAGGGAAACATGGGCAGGGCATGCTTGAGCCAGTTGGCATAGAGATCAGGAGATCACGAACCGGTCTTGGCAGGGAGGATGTTGAGAAAGAAAAGGAGATTAGTAAGGCCAATGAAATGGAGAGTATTACCCAGGAGAAGAGAATGGAAGTGCATGACATGATGTCTGAATACGAAAAGAGACAGAAACAGTTATGGCATAGTCGAAAAATAATTGTCAAATATAAGGAAGCCAGTGCTGCACTAGCTCACCTAGAAGAGG--CCAAAA------------AAGAACAGGAGACGAGGATGTCGATGAAACT--GAG--GAAGATGAAGGAGGAGGAGGA--GGTGACCGCAGAGGTAACTT-------------------------------------------
>TN1
TTATATTGGAACCGG-CCTAATTCTGATTAGCTTCTTGTGGGGAGAATGCAGAAAGAAAAAGAGAATGAAGGTAAAGGCTACAAAAGAAAGTTCAATTGG--AAAGAAAAGAGAAAGATCAAGAAAGAGGAACAACAGAAGAAGGATGATGAACAAATAAAACATGGGAACAGTTCTGCTATCCCTTCAACAAACATTGGCTTCAAAATGCTTCAGCAAATGGGTTATAACCCTGGTGCTGCTCTCGGAAAACATGGACAGGGGAGACTTGAACCAATAAATATTGAGATCAAGAGATCACGAACTGGTCTTGGAAGAGACCATGTTGAGGAGGAGAAGCAGATTCAGAAGGTCAGGGAAATGGAGAGGATTGTTCAGAAGAGAAAAATGGAGGAGAGAGACATGATGTTGGAATATGGAGAGAGAAAAAAACTATTGAGGAAAAGTAGGGAAATGGTAGCAAATTATAAGAAAGCCAGAGCTGCACTATCTCAGTTGGAGGAGG--CTAAGT--ATGAAAAGAAAAAGGAGCCTGAGAAAGATAGTGAAGAAACC--GTG--GAAGAGGAA-GAGGAGGAGGA--AGTAACTGCAGAGGTAATTT-TTTTTTCTAAT-TA----------------------------
>TO14
TTATGTCGGAACTAG-CCTGACTCTGATTAGCTTCATGCGCGATACGTGCAGAAGGAAAAAGAGAGTGAGAATGTAGACTTCAAAAGAAAGTTAAATCGG--AAGGAAAGGAGACAGATGACGAAAGAGGAATTAAAGAAGAAGGAATATGAACAGCTCAACAGGGGGTTCAACTCTGCCATACCATCAACAAACATTGGCTTTAAAATGCTTCAGCAAATGGGTTATAGCCCGGGTGTTGCTCTTGGAAAGCATGGACAGGGGATGACTGAGCCAGTCAAGATTGACATCAAGAGATCAAGGACCGGTCTTGGAAGAGACAATCTTGTGAAAGAGAAGCAGATTCAGAAGGGCAAGGAAATGGAGAGGATTGCTCAGAAGAGGAAATTGAATGAGATAAAGATGATGTCAGAGTTTGAAGAGAGAAACAACCAGTTATGGCAATGCAAAAACATATTGTCGAATTATAGGAAAGCCCGAGCTGCACTGTCTCAGCTGGAGGAGG--CTAAGT--ATGGGAAGGAATATGAGATCGAGCAGGATGATGAAGATGCT--GTA--GAAGAGGAA----GAGGAGAA--AGTAACTGCGGAGGTAACTT-TATTTATTTAA-TAATTA---GGAGATGAATATT--------
>TPL03
-TATGTAAGGATTGG-CCTACTTCTAATTAGCTTCTTGTG-GGAAAGTGCAGAAGGAAAAACAGAATGATGGAAAAGGATACAAAAGAAAGTTAAATTGG--AATGAAAAGAGAAAGATCAATAGACAGGAACAACTGAAGAAGGAAGATGAACAGATCAAAAAGGGGTCCAAATCTGCTATCCCTTCAACAAACATTGGCTTCAAAATGCTTCAGCAAATGGGTTACAACCCTGGTGTCGCTCTTGGAAAACATGGTCAGGGGAGGCTAGAGCCAGTCACAATTGAAATCAAGAGATCACGGACTGGTATAGGAAGAGACCATGTTGAGAAGGAGAAGCAGATTAAGAAGGAGAGGGAAATGGAGAGGATTGTTCAAAAGATGAAAAGGAAAGAGGAAAGAATAATGTCAGAATATGAAGAGAGAAAAAAACAATTATGGCAAGATCGAAAAATAGTTGTAAATTATGAGAAAGCAAAAGCTGCACTTTCTCAGCTGGAGGAAA--CTAAGT---TGAAATGGAAAAAGGTTCGGAAAAGGATACTGAAGATACA--GTT--GAAGATGAG----GAGGAGGT--AGTAACCGCATAGGTAACTT-TTTTTGAAAAA-TATTGA---CAAGTTATTCATTGACATGA-
>WN5
-----TGGGGTTTGG-CCTACCTCTGATAAGCTTCTTCTG-GAAGAGTGCAGAAAGAAGTACAGAACGAGGCAAAGGGATATAAAAGAAAGTTAAACTGG--AAGGAAAAGAGAAAGATCAAAAGAGAGGAACAGCAGAAGGAGGAAGATGAACAGGTCAAAAAGGGGTTCGACTCTGCCATTCCTTCAACAAATATTGGCTTCAAAATGCTTCACAAAATGGGTTATAATCCTGGTGTTGCTCTTGGAAAGCATGGACAAGGGAGGCTTGAGCCAGTCACTCTTGAGATCAAGAGATCACGAACAGGTCTTGGAAGAGATGATGTTGAGAAGGAGCAGCAGATGAAACAGGCTAGAGAAATGGAGAGGATTCTTCAGAAGATGAAAATGAAAGAGGCAAGGATGATGTCAGATTTTGGAGAGCGAAAAAAACAATTATGGCAAGGTCGGAAAATATTCGTGAATTACAAGAAAGCTAAAGCTGCACTCTCTCAGCTGGAGGAGA--CTAAGT------AATAGAAAAGGATCCTGAGCAGGATGCTGAAGAAACT--GCA--GAGGAGGCT-A-GGAGGAGGA--AGTAACTGCAGAGGTAACTT-TTTTGGAAACA-TAGCAA---GTTGTTA--TACCAATTTGAT
>WS10
TTATGTTGGGATTAG-CCTAATTCTGATTAGATTCACGCGTGATGAGTGCAGAAAGAAGAAGAGAGTGAGAATATAGGCCACAAAAGAAAGTTAAATCGG--AAGGAAAGGAGACAGATGACGAAAGAGGAACTAAAGAAGAAGGAATATGATATACTTAAAAAGGGTTTCAATTCTGCCATACCATCAACAAACATTGGCTTTAAAATGCTTCAGCAAATGGGTTATAGCCCGGGTGTTGCTATTGGAAAGCATGGGCAGGGGATGACTGAGCCAGTCCAAGTTGACATCAGGAGATCAAGGACCGGTCTTGGAATAGAAAGTCTTGAGAAAGAGAAGCAGAATCAGAAGGCCAAGGAAATGGAGAGGATTGCTCAGAAGAGAAAACTTAATGAAATGAAAATGATGTCAGAGTTTGAAGAGAGAAAAAATATGTTATGGCAATGCAAAAAAATAGTGTCAAATTATAAGAAAGCCCGAGCTGCACTCTCTCAGCTGGAGGAGG--CTAAGT--ACGGAAAGCAGTATGATGCTGAGCAGGATGCTGAAGATAAT--GAA--GAGGAGGAA----GAGGAGAA--AGTAACTGTGGAGGTAACTT-CATTTATTTATTTAA---------------------------
>WW11
TTATGTTGGGATTAG-CCTAATTCTGATTAGATTCACGCGTGATGAGTGCAGAAAGAAGAAGAGAGTGAGAATATAGGCCACAAAAGAAAGTTAAATCGG--AAGGAAAGGAGACAGATGACGAAAGAGGAACTAAAGAAGAAGGAATATGATATACTTAAAAAGGGTTTCAATTCTGCCATACCATCAACAAACATTGGCTTTAAAATGCTTCAGCAAATGGGTTATAGCCCGGGTGTTGCTATTGGAAAGCATGGGCAGGGGATGACTGAGCCAGTCCAAGTTGACATCAGGAGATCAAGGACCGGTCTTGGAATAGAAAGTCTTGAGAAAGAGAAGCAGAATCAGAAGGCCAAGGAAATGGAGAGGATTGCTCAGAAGAGAAAACTTAATGAAATGAAAATGATGTCAGAGTTTGAAGAGAGAAAAAATATGTTATGGCAATGCAAAAAAATAGTGTCAAATTATAAGAAAGCCCGAGCTGCACTCTCTCAGCTGGAGGAGG--CTAAGT--ACGGAAAGCAGTATGATGCTGAGCAGGATGCTGAAGATAAT--GAA--GAGGAGGAA----GAGGAGAA--AGTAACTGTGGAGGTAACTT-CATTTATTTATTTAA---------------------------
