# Supplementary material for: Development of a Target Enrichment Probe Set for Conifer (REMcon)
Source: Biology (Basel). 2024 May 22;13(6):361. doi: 10.3390/biology13060361 (PMC11200496; doi:10.3390/biology13060361)
Supplement: Supplementary file 1 [file biology-13-00361-s001.zip › biology-2960267-supplementary/Sup data/MO_orthlogs_alignments/Thupl29378858s0001_1.ortho.selected_stripped.aln.fasta]

>AH26
TCTTACATATAAATTTGTTGAAATTGTTATTATAAT----AAATTTAAGGAAGAAGAAACAGGAAACAGCATCATGGCAAGTGCCTC-----------------------TTATCCGATCACATT-----------------T-CGCTCATCACCAGTAAGC------GCTCGCCTGCGACGTTGCCATGTCACATTTTGCACACTCAAGGTAAT-CCATCCAG--AAATGTTTTTGTGACAGACACACTT----ATCTGACTCTTCCTGCTATTTAGCACTTCAGGAAG-------AAAAGGATGGACAAGGAGGATCAGAGGAGCCGAGGACGACTAAAAAAGTATTCGTTGCGGGTGCCACAGGAAACACAGGCAAACGGATCGTAACCCAACTTTTATCAAAAGGATTCAGTGTCAGGGCCGGTGTCCGCGATGTGGACAGCGCCAAGAACAATTTCCCCACCGATGACGCCAACATTCAATTTGTATA---------------------------------------------------------------------------------------------------------------TTGGATTTTCTTTCTATTATGGCTCAACTGGAATCTTAATAGTA--------------------TTGCAGGTTAAGGCAGATGTGACAGAGGGTGCTGCTAAACTGAGGGAAGCAATAGGCGATGCTGAAGCTGTCATTTGTGCAACGGGATTCCGCCCTTCTTTTGATTTTCTGGCTCCATGGAAGGTTAATTCCTCTCCAAACTTTAAATAATTCAATTTGGCTGGGCAAT-------------------------------------------------------
>AP25
T---ACATATAAATTTGTTGAAATTGTTATTATAATA---GAGAAAAGGAAGAAGGAAACAGGAAACAGCATCATGGCAAGTGCCTC-----------------------TTATCCGATCACATT-----------------T-CGCTCATCACCAGTAAGC------GCTCGCCTGCGACGTTGCCATGTCACATTTTGCACCCTCAAGGTAAT-CCATCCAG--AAATGTTTTTGTGACAGACACACTT----ATCTGACTCTTCCTGCTATTTAGCACTTCAGGAAG-------AAAAGGATGGACAAGGAGGATCAGAGGAGCCGAGGACGACTAAAAAAGTATTCGTTGCGGGTGCCACAGGAAACACAGGCAAACGGATCGTAACCCAACTTTTATCAAAAGGATTCAGTGTCAGGGCCGGTGTCCGCGATGTGGACAGCGCCAAGAACAATTTCCCCACCGATGACGCCAACATTCAATTTGTATA---------------------------------------------------------------------------------------------------------------TTGGATTTTCTTTCTATTA---------TGGAATCTTAATAGTA--------------------TTGCAGGTTAAGGCAGATGTGACAGAGGGTGCTGCTAAACTGAGTGAAGCAATAGGCGATGCTGAAGCTGTCATTTGTGCAACGGGGTTCCGCCCTTCTTTTGATTTTCTGGCTCCATGGAAGGTTAATTCCTCTCCAAACTTTAAATAATTCAATTTGGCTGGGCAATGTATACAA-----------------------------------------------
>CB35
--------------TTATT-------TATTTTAATTTTAAAGGAGCAAAGGAGAGGGAAGAAGAAACAGCAGCATGGCAAGTGCCTC-----------------------TTATCCGACCACATTTCTCATAATATCTTTCCT-CGATCATCCGCAGTAGGC------GCTCGCCTGCGACGTTGCCATGTCACATTTTGCAGCCTCAAGGTAATCCCATCCAG--AAATGTTTTTGTGGCAGATACACTT----ATCTGACTCTTCTTCTTATTTAGCACTTCAGGAGG-------AGGA------------------------------------TAAAACAGTATTCGTTGCAGGTGCCACAGGAAACACAGGCAAACGGATTGTAACCCAACTTTTATCCAAAGGATTCAGTGTCAGGGCTGGTGTCCGCGATGTGGACAGCGCCAAGAACAATTTCCCCATTGATGACGCCAACATTCAAATTGTACA---------------------------------------------------------------------------------------------------------------CTGCATTTTCTTTCTTTTATGTCTCAACTGGAATCTTAATAGTG-----------TTAGTATGTTTGCAGGTTAAGGCAGATGTGACAGAGGGTGCTGCTAAACTGAGTGAAGCAATAGGCGATGCTGAAGCTGTCATCTGTGCAACGGGGTTCCGTCCTTCTTTGGATTTTCTGGCTCCATGGAAGGTTAATTTACTTCTAACCT--------TTCAATTTGTTTGGATATTGTATACAA-----------------------------------------------
>CDE34
CT-----------TTTATT-------TATTTTAATTT---GAGAGCAAAGGAGAGGGAAGAAGAAACAGCAGCATGGCAAGTGCCTC-----------------------TTATCCGACCACATT-----------------T-CGCTCATCCGCAGTAGGC------GCTCGCCTGCGACGTTGCCATGTCACATTTTGCAGCCTCAAGGTAATCCCATCCAG--AAATGTTTTTGTGGCAGATACACTT----ATCTGACTCTTTTTCTTATTTAGCACTTCAGGAGG-------AGGA------------------------------------TAAAACAGTATTCGTTGCAGGTGCCACAGGAAACACAGGCAAACGGATTGTAACCCAACTTTTATCCAAAGGATTCAGTGTCAGGGCTGGTGTCCGCGATGTGGACAGCGCCAAGAACAATTTCCCCATTGATGACGCCAACATTCAAATTGTACA---------------------------------------------------------------------------------------------------------------CTGCATTTTCTTTCTTTTA---------TGGAATCTTAATAGTG-----------TTAGTATGTTTGCAGGTTAAGGCAGATGTGACAGAGGGTGCTGCTAAACTGAGTGAAGCAATAGGCGATGCTGAAGCTGTCATCTGTGCAACGGGGTTCCGTCCTTCTTTGGATTTTCTGGCTCCATGGAAGGTTAATTTACTTCTAACCT--------TTCAATTTGTTTGGATATTGTATACAA-----------------------------------------------
>GG1
T-----AAGAAGGTCTATC----------CATAAAGT---GTATAAAAAAACAAAAAGTCGGAGAGCAGAAGCATGGCAGTCGTTTCCCTCAGACCGCCTTCTCAAACAATTAGTCAATTTTATC----------------GT-AATCTATCACCACAGCGCCCTTGTGTTCGTCGTCGTCGTCATCATGCCACATTTTGCAGTGGTAGTGCCAAGGTATCCAACCAAACCATTTCCATTCAGCTCCACCTCAAAATCTAGTTTAATGTGCCTAACAGGCTTCTGTTAAGCTTCTTCAGGAGGAGGAAGACGA---------CAAGCCGACGAAAGTGAAAACAGTATTTGTTGCAGGCGCTACTGGAAACACAGGCAAGCGGATTGTAACCCAACTCTTATCTCGAGGCTTTGCAGTCAGGGCTGGCGTTCTCGATATTGAACGTGCAAAGAATACTCTTCCCA---ACGACCAGAGCATTCAATTTGTAAACTTTTCATTTCAAAACACTTTGAAAATTATGATATGATCTGGTTATTCTCTGCTATACAAGCCATTTTGTTTAGGTTGGACTGCCAAGAACTGTTGCGAAAAAAGTAAATGTTAGGTGTATTTTCAGTCATTTGCTAAATGGAACATTTGTCCTGGAAATACCCTGTTCTGGGATATGTAGGTGAAGGCAGATGTTACAGAGGGCGCTGTTAAACTGAGTGAAGCAATTGGTGATGCTGAAGCTGTTATCTGTGCTACTGGATTCCGCCCTTCTTTAGATTTTCTTGCACCATGGAAGGTT--TTGCTTTTAAAACCTTTTGAAACTT-------CTCCATTCTATTCATAACGCCTAATGTTTTCTATGTCTGTTCAAATCTTCTACCTGAAAACTCA
>KE1
---------------------------CTTCGTGAAT---ATAAAAGGGAGGAAAGGAAGAAGAAACAACATCATGGCAAGTGCCTC-----------------------TTATCTGACCACATT-----------------TCCGCTCATCACCAGTAGGT------GCTCGCCTGCGACGTTGCAGTGTCACATTTTGCACCCTCAAGGTAATCCCATCCAG--AATTTTTTTTGTGACAGACACACTT----ATCTGACTTTTCTTGTTATTTAGCACTTCAGGAAG-------AGAAGGATGGACAAGG---------GGAGCAGAGGACGACTAAAAAAGTATTCGTTGCAGGTGCCACAGGAAACACAGGCAAACGGATTGTAACCCAACTTTTATCCAAAGGATTCAGTGTCAGGGCCGGTGTCCGCGATGTGGACAGCGCCAAGAACAATTTCCCCACCGATGATGCCAACATTCAACTTGTATA---------------------------------------------------------------------------------------------------------------TTGCATTTTCTTTCTTTTATGGCTCAACTGGAAGTTTAATAG----------------------TTGCAGGTTAAGGCAGATGTGACAGAGGGTGCTGCTAAACTGAGTGAAGCAATAGGCGATGCTGAAGCTGTCATCTGTGCAACGGGGTTCCGCCCTTCTTTGGATTTTCTGGCCCCATGGAAGGTTAATTCCCCTCTAAACTTTAGATAATTCAATTTGGTTGGGTAATGTATA--------------------------------------------------
>PB33
------------------------------------------------AGGAAAACGAAGCAGAAACAGCAGCATGGCAAGTGTCTC-----------------------TTATCCGACCATATTTCACA-----------AT-CGCCCATTGCCTGTGAGC------ACCCGCCTGCGACGTTGCCGTGTCACATTTTGCAGCCTCAAGGTAA--------------------------------CACTT----ATCTGACTCTTCTTGTTATTTAGCACTTCAGGAGG-------AGACGAATGGACAA-----------GGAGCAGAGGACGACTAAAACAGTTTTCGTTGCAGGTGCCACAGGAAACACAGGCAAACGGATTGTAACCCAACTCTTATCCAAAGGATTCAATGTCAGGGCTGGTGTCCGCGATGTGGACAGCGCCAAGAACAATTTCCCCTCTAATGACACCAAACTTCAAATTGTAAA---------------------------------------------------------------------------------------------------------------TTGCATTCTCTTT------------ACTTGGAATTTTAATAGAA-----------TTGTGGGGTTTTCAGGTCAAGGCAGATGTGACAGAGGGTGCTGCTAAACTGAGTGAAGCAATAGGCAATGCTGAAGCTGTCATCTGTGCAACGGGGTTCCGCCCTTCTTTAGATTTTCTGGCGCCATGGAAGGTTAATTCCCCTCTAATATTGGGATAATTCAAATCGTCTGGGTAATGCATACAAGAGTTTCTGCTGGAAGAAACTCTTCAAATTTTTGTCTTTAAACCATT
>PG28
-------------------------------------------GAGCGGAGGAAAAGAAGAAGAAACAGCAGCATGGCAAGTGCCTC-----------------------TTATCCGACCATATT-----------------T-CGCCCATCACCATTGGGC------GCCCGCCTGCGACGTTGTCATGTCACATTTTGCAGCCTCAAGGTAATCCCATCCAG--AAATGTTTTTGTGACAGACACACTT----ATCTGACTCTTCATGTTATTTAGCACTTCAGGAGG-------AGAAGGATGGACAA-----------GGAGCAGAGGACGACTAAAACAGTATTCGTTGCAGGTGCCACAGGAAACACAGGCAAACGGATTGTAACCCAACTCTTATCCAAAGGATTCAATGTCAGGGCTGGTGTCCGCGATGTGGACAGCGCCAAGAACAATTTCCCCAC---TGACACGAACATCCAATTTGTAAA---------------------------------------------------------------------------------------------------------------TAGCATTCTCTTTCCTTCATGGCTCAATTGGAATCTTAATAGTAG--TTAGTAAATTGTGGGGTTTGCAGGTTAAGGCAGATGTGACAGAGGGTGCTGCTAAACTGAGTGAAGCAATAGGCGATGCTGAAGCTGTCATCTGTGCAACGGGGTTCCGCCCTTCTTTGGATTTTCTGGCACCATGGAAGG-TAATTCCCTTCTAATCTCTGGATAACTCATTTTGGTTGGGTAATGTATACAA-----------------------------------------------
>PM29
----------------------------------------------------------AGAAGAAACAGCAGCATGGCGAGTGCCTC-----------------------TTATCCGACCATATT-----------------T-CGCCCATCATTGGTAGGC------GCCCGCCTGCGACGTTGCCATGTCACATTCTGCAGCCTCAAGGTAA--------------------------------CACTT----ATCTGACTCTTCTTGTTATTTAGCACTCCAG---G-------AGAAGGATGGACAAGG---------GGAGCAGAGGACGACTAAAACAGTATTCGTTGCAGGTGCCACAGGAAACACAGGCAAAAGGATTGTAACGCAACTCTTATCCAAAGGATTCAATGTCAGGGCTGGTGTCCGCGATGTGGACAGCGCCAAAAACACTTTCCCCACTGATGACAACAACATTCAACTTGTAAA---------------------------------------------------------------------------------------------------------------TTGCATTCTTTTTCCTTCATGGCTCAACTGGAATCTTAATAG----------------------TTGTAGGTTAAGGCAGATGTGACGGAGGGTGCTGCTAAACTGAGTGAAGCAATAGGCGATGCTGAAGCTGTCATCTGTGCAACGGGGTTCCGCCCTTCTTTGGATTTTCTGGCGCCATGGAAGGTTAATTTCCCTCTAATCTTTGTATAATTCAATTCGGTTTGGTAATGTATGCAAAG--------------------------------------------T
>PS27
-----------------------------------------------------------------ACAGCAGCATGGCAAGTGCCTC-----------------------TTATCCGACCATATT-----------------T-CGCCCATCACCATTGGGC------GCCCGCCTGCGACGTTGTCATGTCACATTTTGCAGCCTCAAGGTAATCCCATCCAG--AAATGTTTTTGTGACAGACACACTT----ATCTGACTCTTCATGTTATTTAGCACTTCAGGAGG-------AGAAGGATGGACAA-----------GGAGCAGAGGACGACTAAAACAGTATTCGTTGCAGGTGCCACAGGAAACACAGGCAAACGGATTGTAACCCAACTCTTATCCAAAGGATTCAATGTCAGGGCTGGTGTCCGCGATGTGGACAGCGCCAAGAACAATTTCCCCAC---TGACACGAACATCCAATTTGTAAA---------------------------------------------------------------------------------------------------------------TAGCATTCTCTTTCCTTCATGGCTCAATTGGAATCTTAATAGTAG--TTAGTAAATTGTGGGGTTTTCAGGTTAAGGCAGATGTGACAGAGGGTGCTGCTAAACTGAGTGAAGCAATAGGCGATGCTGAAGCTGTCATCTGTGCAACGGGGTTCCGCCCTTCTTTGGATTTTCTGGCACCATGGAAGG-TAATTCCCTTCTAATCTTTGGATAACTCATTTTGGTTGGGTAATGTATACAA-----------------------------------------------
>TC31
T------------TTTATT-------ATATTTTATTA---GTATACATGAAAAAAGGAAGAAGAAACAGCATCATGGCAAGTGCCTC-----------------------TTATCTAACAACATT-----------------T-CGCCCATCACCAGTAGGT------GCTCGCCTGCGACGTTGCCATGTCACATTTTGCAGCCTCAAGGTAATGCCACCCAG--AAATGTTTTTGTGACATATGCACTT----ATCTGACTCTTCTTGTTATTTAGCACTTCAGGAAG-------AGAAGGATGGACAAGG---------GGAGCAGAGGACGACTAAATCAGTATTCGTAGCAGGTGCCACAGGAAACACAGGCAAACGGATTGTAACCCAACTTTTATCCAAAGGATTCAGCGTCAGGGCTGGTGTCCGTGATGTGGACAGCGCCAAGAACAAGTTCCCCACTGATGACGGCAACATTCAAATTGTATA---------------------------------------------------------------------------------------------------------------TTGCATTTTATTTCTCTTATGGCTCAACTGGAATCTTAATAGAA-----------TTGTTGGGTTTGCAGGTTAAGGCAGATGTGACAGAGGGTGTTGCTAAACTGAGTGAAGCAATAGGCGATGCTGAAGCTGTCATCTGTGCAACGGGGTTCCGCCCTTCTTTGGATTTTCTGGCTCCATGGAAGGTTAATTTCCCTCTAAACTTTAGATAATTCAATTTGATTGGGTAATGTA----------------------------------------------------
