# Supplementary material for: Development of a Target Enrichment Probe Set for Conifer (REMcon)
Source: Biology (Basel). 2024 May 22;13(6):361. doi: 10.3390/biology13060361 (PMC11200496; doi:10.3390/biology13060361)
Supplement: Supplementary file 1 [file biology-13-00361-s001.zip › biology-2960267-supplementary/Sup data/MO_orthlogs_alignments/Thupl29378858s0001_2.ortho.selected_stripped.aln.fasta]

>AA3
------------------GGAGTGGGAGATAAGAACAGAC-ATGGC------------GAATGGTGTTTCTCTCACT-TCGGCTTCCTTCTCATC--GCCCCTCCTTATCCCCAC-ACATGATCTCTTGGTCGGTGTCATCG--TGTGATATTCTGCACTCTCAAGGTAATGTAAGCTATCCCAAGC------------CATAATAACT--TT--AGATAC------TTGCCAGTTCTTACTC--ATGTTAT--CTATAAATGCAGGAG------------GAGCAAGAGCAGAAAGAGAAGAGCAAAACAATTTTCGTTGCGGGGGCGACAGGAAATACAGGCAGGAGAATTGTGAATCAACTGTTGGATAGAGGCTTCGCTGTCAGGGCTGGCGTTCTTGACGTTGAACGGGCCAAGAATACTCTCCCTATTCACCAATCCATTACCATTGTAT--TCCTCTCGCCAT----TTTTTGTTTTCTGGTTGTTATGTTGAATT--GAGTAGATAAG-------------TGATTGAAGTCGTTGCAGGTGAAGGCAGATGTGACGGAAGGCGCAGCTAAACTGAGCGAAGCCATTGGGGATTCTGAAGCTGTGATATGTGCCACGGGGTTTCGTTATTCATTAGATTTTCTGGCACCCTGGAAGGTTTC-TT---------------------------------------------------------------------------------------
>AA60
--------------------------TGGGGTAAGGAAGC-ATGGT------------TGTGGGTGTTTGTGTGAC--CAGATGTACGCACCACA---TTTCTTTTTACA----------CCGGAATTGTGTGAAAGAGACA--CATCACATTATGTTCTCTCAAGACA-------------------------------------------------------------------------------------------------------GAGGAGCAACAGGAACAACAGAGAAGTGAAAGGAAACCAATATTTGTTGCAGGTGCTACAGGAAAGACAGGCAAGCGGATTGTAACCCAACTATTAGAAAGAGGATTCAAAGTTATGGCTGGCATTTTGGGCGTTGAAAGGGCCAACTCTAGTCTGCCCTCTCACAGCTCCCTACAAATA-----------------------------------------------------------------------------------------------GTGAAGGCAGATGTGACATAGGGAGCAGCTAAGTTGCATGATGCCATAGCTGATTCTGAAGCTGTTATCTGTACTACAGGCTTCCGTCCCT-------------------------------------------------------------------------------------------------------------------------
>AAR4
------------------GGAGTGGGAGATAAGAACAGAC-ATGGC------------GAATGGTGTTTCTCTCACT-TCGGCTTCCTTCTCATC--GCCCCTCCTTATCCCCAC-ACAGGATCTCTTGGTCGGTGTCATCG--TGTGATATTCTGCACTCTCAAGGTAATGTAAGCTATCCCAAGC------------CATAATAACT--TT--AGATAC------TTACCAATTCTTACTC--ATGTTAT--CTATAAATGCAGGAG------------GAGCAAGAGCAGAAAGAGAAGAGCAAAACAATTTTCGTTGCGGGGGCGACAGGAAATACAGGCAGGAGAATTGTGAATCAACTGTTGGATAGAGGCTTCGCTGTCAGGGCTGGCGTTCTTGACGTTGAACGGGCCAAGAATACTCTCCCTATTCACCAATCCATTACCATTGTAT--TCCTCTCGCCAT----TTTTTGTTTTCTGGTTGTTATGTTGAATT--GAGTAGATAAG-------------TGATTGAAGTCGTTGCAGGTGAAGGCAGATGTGACGGAAGGCGCAGCTAAACTGAGCGAAGCCATTGGGGATTCTGAAGCTGTGATATGTGCCACGGGGTTTCGTTATTCATTAGATTTTCTGGCACCCTGGAAGGTTTC-TTTGTACAT--------------------------------------------------------------------------------
>AF1
--ATTTTCTTTTATTTACATATAATGAGCACCACTTAGAC-ATGGTAGTTGCAGT---TACAGGTGCTTCTCTTGC--AACGGTATTGCATAATG--GCTCCCGCTTATCA-CAG--TGCCCACTTTTCTTCGTCGCCGCCA--TGTCACATTCTGCACTTTCCAGGTG----AATTTATCCTACTTATGTCCAATTTCAATTCCAATT------ATGTGTAACACATCGATGTATGGTACCC--TTGTTAT--CGACAATGCCAGGAG---GAGGAACAGCAAGAGAA--ATGAGAGTAAAAACAAAATAATATTTGTTGCAGGGGCAGCAGGCAACACAGGCAAGAGAATAGTATCTCAACTCGTGGAGAGAGGCTTCTCAGTGAGGGCTGGAGTTCTTGACGTTGAAAGGGCCAAAAGCGCGCTTCCCGTTCACAAATCCATTGATATTGTAT--TTCTTTTTCTTT----CCGTTGTTTC--AGTTCTAGTTCTAATTG--GAGAAAATGGGATTGAGATGG---TAGTGGTTAACGTTGTAGGTAAATGCAGATGTAAGAGACGGAGCTCCCAAACTAAGCGAAGCCATAAATGGTTGTGATGCTGTGATTTGTGCTACAGGATTCCGTTATTCGTTGGATTTTCTGGCACCATGGAAGGTCTC-TTCATACTT-CACCAATTTTCTTTTTCATACTGCA---------GGTTATCT-ATTCCTAAAAT-------------------------
>AG2
------TCTTTTACAAATTTAAGATGAGCACCACTTAGAC-ATGGTAGTTGCAGT---TACAGGTGCTTCTCTTGC--AACGGTATTGCATAATG--GCTTCCGCTTATCACCAG--TGCCCACTTTTCTTCGTCGCCGCCA--TGTCACATTCTGCACTTTCCAGGTG----AATTTATCCTACTTATGTCCAATTTCAATTCCAATT------ATGTGTAACACATCGATGTATGGTACCC--TTGTTAT--CGACAATGCCAGGAG---GAGGAACAGCAAGAGAA--ATGAGAGTAAAAACAAAACAATATTTGTTGCAGGGGCAGCAGGCAACACAGGCAAGAGAATAGTATCTCAACTCGTGGAGAGAGGCTTCTCAGTGAGGGCTGGAGTTCTTGACGTTGAAAGGGCCAAAAGCGCGCTTCCCGTTCACAAATCCATTGATATTGTAT--TGCTTTTTCTTT----CCGTTGTTTC--AGTTCTAGTTCTAATTG--GAGAAAATGGGATTGAGATGG---TAGTGGTTAACGTTGTAGGTAAATGCAGATGTAAGAGACGGAGC------------------------------------------------------------------------------------------------------------------------------------------------------------------------------------------
>AME1
-TTTTTTTTTTTAATTATGGAGTAGGAGATAAGAGCAGAC-ATGGC------------GAATGGTGTTTCTCTCACT-TCGGCTTCCTTCTCATC--GCCCCTCCTTATCCCCGC-ACAGAATCTCTTGGTCGGTGTCATCG--TGTAATATTCTGCACTCTCAAGGTAATGTAAGCTATCCTAAAC------------CATAATAACT--TT--AGATAC------TTGCCAGTTCTTACTC--AAGTTAT--CTACAAATGCAGGAG------------GAGCAAGAGCAGAAAGAGAAGAGCAAAGCAATTTTCGTTGCGGGGGCGACAGGAAATACAGGCAGGAGAATTGTGAATCAACTGTTGGATAGGGGCTTCGCCGTCAGGGCTGGTGTTCTTGACGTTGAACGGGCCAAGAATACTCTCCCTATTCACCAATCCATTACCATTGTAT--TCCTCTCACCATTT--TTTTTGTTTTCTGGTTTTTATGTTAAATT--GAGTAGATAAT-------------TGATTGGAGTCATTGCAGGTGAAGGCAGATGTGACAGAAGGCGCAGCTAAACTGAGCGAAGCCATTGGGGATTCTGAAGCTGTGATATGTGCCACGGGATTTCGTTATTCATTTGATTTTCTGGCACCCTGGAAGGTTTC-TTTGTACAT--------------------------------------------------------------------------------
>APA47
-------------------------GAGCACCACCTAGAC-ATGGTAGTCGCAGT---------TGCTTCTCCTGC--AACGGTAACGCATCATG--GCTTCCGCTTATCACCAC--TCCCCACTTATCTTCGTCGCCGCCA--TGTCACATTCTGCGTTCTCCAGGTA----AATCTATCCTGCTCTTGTCCAATTTCAATTCCAATT--CC--ATTTGGAACATATCCATTTATGGTACTC--TTGTTAT--CGACAATGCCAGGAG---CAGGAACAACAAGAGAA--ATGAGAGTAAAAATAAAACAATATTTGTTGCAGGGGCAGCAGGAAACACAGGCAAGAGAATAGTATCTCAACTCGTGGAGAAAGGCTTCTCAGTGAGGGCTGGAGTTCTTGACGTTGAAAGGGCCAAAAACGCGATTCCCGTTCACCAATCCATTGATATTGTAT--TGCTTTTTCTTT----CCTTTTTTTC--AATTCTTGTTCTATTTG--GAGAAAATGGGATTGAAGTAG---TAGTGGTATATGTTGTAGGTAAATGCAGATGTAAGAGACGGAGCTGCCAAACTCAGCGAAGCCATAAATGGTTGTGACGCTGTCATTTGTGCTACAGGATTTCGTTTTTCATTGGATTTTCTGGCACCATGGAAGGTCTC-TTCATACTT-CACCAATTTTTTTTTTCAAACTTGT-----------------------------------------------------C
>AS57
TGGACCTCAT--------ATTGAAGTAGTGGGAAGTAAAC-ATGGC------------AGTGGGGGTTTGTCTAAC--CAGATGTAATTTCCACC---TCCCTCTTTAT-------------GGCCTTGTGCGGAAGAGACA--TATCACATTCTGCTCTCTCAAGGTA----TGCCCACCTTCAAC------------ACTTTCAATT--CC--AGCTACAGGACATGGCTTAATTGTC-----TCCCTGT--GTAAAACTTCAGGAG---GAGGAGCAGCAAGAGCAAGGGATGAGTGAAAGGAAACCAATATTTGTTGCTGGTGCTACAGGAAAGACAGGCAAGAGGATTGTAACCCAACTGTTAGAGAGAGGGTTTAAAGTGAGGGCTGGGGTTTTGGACGTTCAAAGGGCCAACACTAGCCTGCCCACTCACCAGTCTCTTCAAATTGTAT--AATTTCTTTAGC----CCTTTA------CTTCGGGGTTTTAGATG--GTCCAAATAA---------------AGTCTGTCTGCTTGCAGGTGAAGGCAGATGTGACAGAGGGAGCAGCGAAGCTGAGTGATGCCATAGGTGATTGCGAAGCTGTTATCTGTGCTACAGGTTTCCGCCCATCATTAGATCTTGTTGCACCCTGGAAGGTTTT-TTAT------TTCTTTTTAACATTGTATCTAGGTAATGTACATGAGAT-------TTTCA-----------------------------
>CD18
---------------------------------------------------------------------------------------------------------------------------------------------------------------------------------------------------------------------------------------------ATC-----TTC----------ATCTTCAGGAG---GAGGAGCAACAAGAGCAAGAGAAGAGTGAAAGGAAACCCGTATTTGTTGCGGGTGCCACTGGAAAGACAGGCAAGCGGATTGTAAACCAACTGTTAGAGAGAGGGTTTAAAGTGAGGGCTGGCGTTTTGGACGTTGAAAGGGCCACGTCTAGCCTTCCCGCTCACAACTCTCTTCAAATTGTATAAAAATTGTTTAGC----CCTTTG------CT-----------------------GCTA---------------------TCCGCGTGCAGGTGAAGGCAGATGTGACAGAGGGTGCGGCTAAGCTG--------------------------------------------------------------------------------------------------------------------------------------------------------------------------------
>CF38
TGGACCTCGTGATTAG-------------GGCGAGTAGGC-ATGGCAGTGGC------GGTGGGTGCTTGTCCAAC--CAGATCTATTCACTACC---TCTCTCTTCATG-------GCCTGTCACCCCTGCGTAAGAGACG--TGTCACGTTCTGCTCTCTCAAGGTA----TGCCCAACTGCAACA---------CTTTTTTCAATT--CC--ATGTACAAGACATGCCTTAATCCTC-----TCATTCT--GTAAAACTTCAGGAGCAACAAGAAGAACAAGAGAGGGAGAGCGGTAAAAGTAAAACAATATTTGTTGCAGGTGCTACAGGAAAGACAGGCAAGCGGATTGTAACTCAACTGTTAGAAGGAGGTTTTAAAGTGAGGGCCGGTGTTGTGGACGTTGAAAAGGCCAAGACTACTCTGCCCACTCATCAATCCATTCAAATTGTAA--CCTTTTACCTCT----CCTCCGATT-----------------------------------------------------TCTGCTCGCAGGTGAAGGCAGATGTGACGGAGGGATCAAATAAGCTGAGTGAAGCCATAGGTGATTGTGAAGCTGTTATCTGTGCTACAGGATTCCGTCCTTCGTTAGATTTTCTGGCACCCTGGAAGGTTTT-TCTCTGTTT-ACATTTTTTATATTGTATCTACTTACGATACAT---TCTGCT-CTCTTCAGGGTGAGGATTCCTCTA------------
>CH19
------------------------------------------------------------------------------------------------------------------------------------------------------------CTCTCTCAAGGTA----TGCCCTCCTGCAA--------------------------------TACAAGACATGGCTTAATCGTC-----TCCCTCT--GTAAATCTTCAGGAG---GAGGAGCAACAAGAGCAAGAGAAGAGTGAAAGGAAACCGGTATTTGTTGCAGGTGCCACTGGAAAGGCAGGCAAGCGGATTGTAAACCAACTGTTAGAGAGAGGGTTTAAAGTGAGGGCTGGCGTTTTGGACGTTGAAAGGGCCACGTCTAGCCTTCCCGCTCACAACTCTCTTCAAATTGTATAAAAATTGTTTAGC----CCTTTG------CT-----------------------GCTA---------------------TCCGCGTGCAGGTGAAGGCAGATGTGACAGAGGGTGCAGCTAAGTTGAATGATGCCATAGGTGACTTTGAAGCTGTTATCTGTGTTATAGGTTTCTATCCCTCATTGCATTTTCTTGTGCCCTAGAAGGATTT-TCCCAT-AA-TTATTTTTAACATTATA--------------------------------------------------------------
>CHA37
TGGACCTCGTGATTAG-------------GGCGAGTAGGC-ATGGCAGTGGC------GGTGGGTGCTTGTCCAAC--CAGATCTATTCACTACC---TCTCTCTTCATG-------GCCTGTCACCCCTGCGTAAGAGACG--TGTCACGTTCTGCTCTCTCAAGGTA----TGCCCAACTGCAACA---------CTTTTTTCAATT--CC--ATGTACAAGACATGCCTTAATCCTC-----TCATTCT--GTAAAACTTCAGGAGCAACAAGAAGAACAAGAGAGGGAGAGCGGTAAAAGTAAAACAATATTTGTTGCAGGTGCTACAGGAAAGACAGGCAAGCGGATTGTAACTCAACTGTTAGAAGGAGGTTTTAAAGTGAGGGCCGGTGTTGTGGACGTTGAAAGGGCCAAGACTACTCTGCCCACTCATCAATCCATTCAAATTGTAA--CCTTCTACTTCT----CCTCCGATT-----------------------------------------------------TCTGCTCGCAGGTGAAGGCAGATGTGACGGAGGGATCAAATAAGCTGAGTGAAGCCATAGGTGATTGTGAAGCTGTTATCTGTGCTACAGGATTCCGTCCTTCGTTAGATTTTCTGGCACCCTGGAAGGTTTT-TCTCTGTTT-ACATTTTTTATATTGTATCTACTTACGATACAT---TCTGCT-CTCTTCAGGGT-------------------------
>CJ24
TGGACCTCATGATTAG--ATTGAAGTAGTGGGAAGTAAGC-ATGGC------------AGTGGGAGTTTGTCTAAC--TAGATGTACTTACCGCC---TTCCTCTTTAT-------------GGCCTTGTGCGGAAGAGACA--CATTACATTCTGCTCGGTCAAGGTA----TGCCCACCTGCAAC------------ACTTTCAATT--CC--AG-TACAAGACATGGCTTAATCGTT-----TCCCTGT--GTAAAACTTCAGGAG---GATGAGCAACAAGAGCAAGAGAGGAGTGAAAGGAAACCAATATTTGTTGCTGGTGCTACAGGAAAGACAGGCAAGCGGATTGTAACCCAGCTGTTAGAGAGAGGGTTTAAAGTGAAGGCTGGTGTATTGGACGTTGAAAGAGCCAGCAGTAGCCTGCCCACTCACAACTCCCTTCAAATTGTAT--AATTTTTTTATT----CCTTTA------CTTCGGGGTTTTGGATG--GTCCAAATAA---------------------TCTGCTTGCAGGTGAAGGCAGATGTGACAGAGGGAGCAGCTAAGCTGAGTGATGCCATAGGTGATTGCGAAGCTGTTATCTGTGCTACAGGTTTTCGTCCGTCATTAGATTTTCTTGTACCTTGGAAGGTTTT-TTTTCC--A-TTCTTTTTAACATTATATCTAGGTGATGCACATGGATTAGGT---TTTCACAAT-------------------------
>CK7
----------------------------------------------------------------------------------------------------------------------------------------GAGACA--TATCACATTCTGCTCTCTCAAGGTA----TGCCCACCTCCAAC------------ACTTTGAATT--CC--AGCTACA--ACACGTCTTAATCTTC-----TTCCTGT--GTAAAACTTCAGGAG---GAGGAGCAACAAGAGCAAGAGGGGGGTAAAAGGAAACCAATATTTGTTGCCGGTGCTACAGGAAACACTGGCAAGCGGATTGTAACTCAACTGTTAGAGAAAGGGTTTAAAGTCAGGGCTGGTGTTTTGGACGTTGAAAGGGCCAAAACTAGCTTGCCCACTCACCAATCCCTTCAAATTGTAT--AATTTCTTTAAC----CCTTTAGTTCTGCTTTAGGGTTTTGGTTG--GTCCAAATAA----------------------------------------------------------------------------------------------------------------------------------------------------------------------------------------------------------------------------------------------------
>CL6
-----------------------------------------------------------------------------------------------------------------------------CTTGTGCGCAAGAGACA--TATCACATTCTGCTCTCTCAAGGTA----TGCCCACCTCCAAC------------ACTTTGAATT--CC--AGCTACAACACATGTCTTAATCGTC-----TTCCTGT--GTAAAACTTCAGGAG---GAGGAGCAACAAGAGCAAGAGGGGGGTAAAAGCAAACCAATATTTGTTGCCGGTGCTACAGGAAACACAGGCAAGCGGATTGTAACTCAACTGTTAGAGAAAGGGTTTAAAGTCAGGGCTGGTGTTTTGGACGTTGAAAGGGCCAAAACTAGCTTGCCCACTCACCAATCCCTTCAAATTGTAT--AATTTCTTTAAC----CCTTTAGTTCTGCTTTAGGGTTTTGGTTG--GTCCAAATAA---------------------TCTGCTTGCAGGTGAAGGCAAATGTGACAGAGGGGGCAGCTAAGCTGAGTGATGCCATAACTGATTGTGAAGCTGTTATCTGTGCTACAGGTTTCCGTCCG--------------------------------------------------------------------------------------------------------------------------
>CO8
--------------------------AGGGGGAAGTAAGC-ATGGT------------TGTGGGTGTTTGTGTGAC--CATATGTACACACCAAC---TTTCTCTTTACA----------CCTGCATTGTGTAGAAGAGACA--CATCACATTCTGTTCTCTCAAGATC-------------------------------------------------------------------------------------------------------GAGGAGCAACAAGGACAACATAGAAGTGAAAGGAAACCAATATTTGTTGCGGGTGCCCCAGGAAAGACAGGCAAGCAAATTGTAACCCAACTGTTAGAAAGAGGATTCAAAGTTAGGGCTGGAATTTTGGACGTTGAAAGGGCCAACTCCAGTCTGCCCTCTCACAACTCCCTACAAATT-----------------------------------------------------------------------------------------------GTGAAGGCAGAAGTGATAGAGGGAGCAACTAAGTTGTGTGATGCCACAACTGATTTCGAAGTTGTTATCTGTGCTACATGCTT---------------------------------------------------------------------------------------------------------------------------------
>CP161
-------------------------------GAAGTAAGC-ATGGC------------AGCGGGGGTT--------------TGTACTTACCACC---TTCCTCTTTACG----------CTGGGCTTGTGCGGAGGAGACACTCACCACATTCTGCTCTCTCAAGGTA-------CCACCTGCAATG--------TTAACTTTCAATT--CC--ACCTGCAACAAAT------------------AATCGT--GTAAAACTT------------------GAGGAGCAGGAGAATGAAGAGAGGAAACCAATATTTGTTGCGGGTGCGAGTGGAAAGACAGGCAAGCGGATTGTAACCCAACTGTTAGAGAGAGGGTTTACAGTGAGGGCTGGCGTTTTGGACGTTGAAAGGGCCACCTCTAGCCTGCCCACTCACACCTCCCTTCAAATTGTAT--AATTTCTTGG------------------------GGTTTTGGATGCTGACTGATTGA---------------------TCTGCGTGTAGGTCAAGGCAGATGTGACAGAGGGAGCACCTAAGCTGAGTGATGCCATAGCTGATTGCGAAGCTGTTATCTGTGCTACAGGTTTCCGACCCTCGTTAGATTTTCTTGCACCCTGGAAGGTTTT-TTACAT-AA-TTCTTTTAAACATTTTATCTAGGCAATATAGATAGATTAGCT---TTTCACAAT-------------------------
>CT15
--------------------------AGTGGGAAGTAAGC-ATGGC------------AGCGGGGGTT--------------TGTACTTACCACG---TTCCTCTTTACG----------CTGGGCTCGTGCGGAGGAGACACTCATCACATTCTGCTCTCTCAAGGTATAA-TGCCCACCTGCAATG--------TTATCTTTCAATT--CC--ACCTGCAACACATGGCT-------------TAATCAT--GTAAAACTT---------GAGGAGCAGGAAAAGAAGGAGAAGGAAGAGAGGAAACCCATATTTGTTGCGGGTGCGAGTGGAAAGACAGGCAAGCGGATTGTAACCCAACTGTTAGAGAGAGGGTTTACAGTGAGGGCTGGCGTTTCGGACGTTGAAAGGGCCACCTCTATCCTGCCCGCTCACACCTCCCTTCAAATTGTAT--AATTTCTTTAGC----CCTTCC-----------TTGTTTTGGATGC-AAGTGATTGA---------------------TCCGCGTGTAGGTCAAGGCAGATGTGACAGAGGGAGCACCTAAGCTGAGTGATGCCATAGGTGATTGCGAAGCTGTTATCTGTGCTACAGGTTTCCGACCCTCGTTAGATTTTCTTGCACCCTGGAAGGTTTT-TTTCATAAA-TACTATTAAACATTTTATCTAGGCAATATAGATAGATCAAGT---TTTCACAAT-------------------------
>DA12
TGGACCTCATGATT----ATTGAAGTAGTGGGAAGTAAGC-ATGGC------------AGTGGGTGTTTGTGTAAC--CAGATGTACGCACCACC---CCCCTCTTTACA----------GCGCCTTCGTGCGCAAGAGACA--CATCACTTTCTGTTCTCTCAAGGTA----TGCCCTCCTCCAAC------------GCTTTCAATT--CC--ACCTACGACACATGCCTTAATCATC-----TCCCTCT--CTAAAAATTCAGGAG---ACAG------AGGAGCAACAGAGAAGTGAAAGGAAACCAATATTTGTTGCCGGTGCCACAGGAAAGACAGGCAAGCGGATTGTAACCCAACTGTTACAGAGTGGATTCCAAGTTAGGGCTGGCGTTTTGGACGTTGAAAGGGCCAACACTACTCTGCCCTCTCACAATTCCCTTCAAATTGTAT--ATCTCTTTTAGC----CCTATTT----ACTTCGGGGTTTAA--TG--AATTACTATG---------------------TCTGCTTGCAGGTGAAAGCAGATGTGACAGAGGGAGCAGCTAAGCTGAGTGATGCCATAGGTGATTCCGAAGCTGTTATCTGTGCTACAGGCTTCCGTCCGTCATTTGACTTTCTTGCACCCTGGAAGGTTTT-TCCTACTTA--------------------------------------------------------------------------------
>DB53
---------------------GCAATAGCACCAGTTAGCC-ATGGTAGTTGCAGT---TGTAGGTGCTTCTCCAGC--AACGGTAATGCCTTATG--GCTTCCGCTTATTACCAG--TGTCCACTTATCTTCGTCGCCGCCA--TGTCACATTCTGCACAATGCAGGTA----AATCTATCCTACTCCTGTCCAATTTCAATTCCAATT------ATGTGTAACACATCGATGTATGGTATTC--TTGTTAT--CGACAATGCCAG------GAAGAACAGCAAGAGAA--ATGAGAGTAAAAGTAAAACAATATTTGTTGCAGGGGCAGCAGGAAACACAGGCAAAAGAATAGTATCTCAACTCGTGGAGAGGGGCTTTTCAGTGAGAGCTGGAGTTCTTGACGTTGAAAGGGCCAAAAACGCGCTTCCTGTTCACAAAGCCATTGATATTGTAT--TGCTTTTTCTTT----CCTTTGTTTC--AATTCTAGTTCTAATTG--GAGCAAATGGGATTGAGATAG---TAGTGGGACATTTTGTAGGTAAATGCAGATGTAACAGTTGGAGCTGCAAAACTCAGCGAAGCCATAGATGGTTGTGACGCTGTCATTTGTGCTACAGGATTCCGTTATTCATTGGATTTCCTGGCACCATGGAAGGTCTC-TTCTTGCTT-CACCAATTTTCTTTTTCATACTGCA---------GGGTAT-T-ATTCTAAAATTTTTTTTTGATTTC------------
>DC1
-----------------------------------------------------------GTAGGTGCTTCTCCAGC--AACGGTAATGCCTAATG--GCTTCCGCTTATTACCAG--TGTCCACTTATCTTCGTCGCCGCCA--TGTCACATTCTGCACAATGCAGGTA----AATCTATGCTACTCCTGTCCAATTTCAATTCCAATT------ATGTGTAACACATCGATGTATGGTATTC--TTGTTAT--TGACAATGCCAG------GAGGAACAGCAAGAGAA--ATGAGAGTAAAAATAAAACAATATTTGTTGCAGGGGCAGCAGGAAACACAGGCAAAAGAATAGTATCTCAACTCGTGGAGAGGGGCTTTTCAGTGAGAGCTGGAGTTCTTGACGTTGAAAGGGCCAAAAACGCGCTTCCTGTTCACAAAGCCATTGATATTGTAT--TGCTTTTTATTT----CCTTTGTTTC--AATTCTAGTTCTAATTG--GAGAAAATGGGATTGAGATAG---TAGTGGGACATGTTGTAGGTAAATGCAGATGTAACAGTTGGAGCTGCAAAACTCAGCGAAGCCATAGATGGTTGTGACGCTGTCATTTGTGCTACAGGATTCCGTTATTCATTGGATTTCCTGGCACCATGGAAGGTCTC-TTCTTACTT-CACCAATTTTCTTTTTCATACTGCA---------GGGTAT-T-ATTCTAAAATTTTTTTTTGATTTC------------
>DD1
---------------------GCAATAGCGCCACTTAGAC-ATGGGAGTTGCAGT---------TGCTTCTCCTGC--AACGGTAATGCTTAAAG--GCTTCCGTCTATCACCAG--TGCCCACTTATCTTCGTCGCCGCCA--TGTCACATTCTGCACTCTCCAGGTA----AATCTATCCTACTACCATCCAATTTCATTTCCAATT------ATGTGTAACAAATCGATGTATGGTACTC--TTGTTAT--CGACAATGCCAGGAG---GAGGAACAGCAAGAGAA--ATGAGAGTAAAAATAAAACAATATTTGTTGCAGGGGCAGCAGGAAACACAGGCAAGAGAATAGTATCGCAACTCGTGGATAGAGGCTTTTCAGTGAGGGCTGGGGTTATTGACGTTGAAAGGGCCAAAAATGCGCTTCCCGTTCACAAATCCATTGATATTGTAT--TGCTTTTTCTTT----CCTTTGTTTC--AATTCTAGTTCTAATTG--GAGAAAATGCGATTGAGATAG---AAGTGGTACATGTTGTAGGTAAATGCAGATGTAACAGAAGGAGCTGCCAAACTCAGCGAAGCCATAGAGGGCTGTGACGCTGTCATTTGTGCTACAGGATTCCGTTATTCATTGGATTTTCTCGCACCATGGAAGGTCTC-TTCATACTTACACCAATTTTCTTTTTCATACTGAA---------GGGCATTT---------------TTTTTATTT-------------
>DIM50
---------------------GCAATAGCTCCACTTAGAC-ATGGGAGTTGCAGT---------TGCTTCTCCTGC--AACGGTAATGCTTAAAG--GCTTCCGTCTATCACCAG--TGCCCACTTATTTTCGTCGCCGCCA--TGTCACATTCTGCACTCTCCAGGTA----AATCTATCCTACTACTGTCCAATTTCATTTTCAATT------ATGTGTAACAAATCGATGTATGGTACTC--TTGTTAT--CGACAATGCCAGGAG---GAGGAACAGCAAGAGAA--ATGAGAGTAAAAATAAAACAATATTTGTTGCAGGGGCAGCAGGAAACACAGGCAAGAGAATAGTATCTCAACTCGTCGATAGAGGCTTTTCAGTGAGGGCTGGGGTTCTTGACGTTGAAAGGGCCAAAAATGCGCTTCCCGTTCACAAATCCATTGATATTGTAT--TGCTTTTTCTTT----CCTTTGTTTC--AATTCGAGTTCTAATTG--GAGAAAATTGGATTGAGATAG---AAGCGGTACATGTTGTAGGTAAATGCAGATGTAACAGACGGAGCTGCCAAACTCAGCGAAGCCATAGACGGCTGTGACGCTGTCATTTGTGCTACAGGATTCCGTTATTCATTGGATTTTCTCGCACCATGGAAGGTCTC-TTCATACTTACACCAATTTTCTTTTTCATACTACA---------TTTCCATT-CAAATTGGAAGTTTTTTTTTTTTTTTATTTCAGCGT
>FC13
TGGACCTCATGATT----ATTGAAGTAGTGGGAAGTAAGC-ATGGC------------AGTGGGTGTTTGTTTAAG--CAGATGTACGCACCACC---CCCCTCTTTACA----------GCGCCTTTGTGCGCAAGAGACA--CATCACTTTCTGTTCTCTCAAGGTA----TGCCCTCATCCAAC------------GCTTTCAATT--CC--ACCTACAGCACATGCCTTAATCATC-----TCCCTCT--CTAAAAATTCAGGAG---ACAG------AGGAGCAACAGAGAAGTGAAAGGAAACCAATATTTGTTGCCCGTGCCACAGGAAAGACAGGCAAGCGGATTGTAACCCAACTGTTACAGAGTGGATTCCAAGTTAGGGCTGGCGTTTTGGACGTTGAAAGGGCCAACACTACTCTGCCCTCTCACAATTCCCTTCAAATTGTAT--AACTCTTTTAGC----CCTATTT----ACTTCGGGGTTTAATGTG--AATTACTATG---------------------TCTGTTTGCAGGTGAAAGCAGATGTGACAGAGGGAGCAGCTAAGCTGAGTGATGCCATAGGTGATTCCGAAGCTGTTATCTGTGCTACAGGCTTCCGTCCGTCATTTGACTTTCTTGCACCCTGGAAGGTTTT-TCCTACTTA--------------------------------------------------------------------------------
>FTS1
---------------------GCAATAGCACCAGTTAGCC-ATGGTAGTTGCAGT---TGTAGGTGCTTCTCCTGC--AACGGTAATGCCTAATG--GCTTCCGCTTATTACCAG--TGTCCACTTATCTTCGTCGCCGCCA--TGTCACATTCTGCACAATGCAGGTA----AATCTATCCTACTCCTGTCCAATTTCAATTCCAATT------ATGTGTAACACATCGATGTATCGTATTC--TTGTTAT--CGACAATGCCAG------GAGGAACAGCAAGAGAA--ATGAGAGTAAAAATAAAACAATATTTGTTGCAGGGGCAGCAGGAAACACAGGCAAAAGAATAGTATCTCAACTCGTGGAGAGAGGCTTTTTAGTGAGGGCTGGAGTTCTTGACGTTGAAAGGGCCAAAAACGCGCTGCCTGTTCACAAATCCATTGATATTGTAT--TGCTTTTTCTTT----CCTTTGTTTC--AATTCTAGTTCTAATTG--GAGAAAATGGGATTGAGATAG---TAGTGGGACATGTTGTAGGTAAATGCAGATGTAACAGATGGAGCTGCAAAACTCAGCGAAGCCATAGATGGTTGTGACGCTGTCATTTGTGCTACAGGATTCCGTTATTCATTGGATTTCCTGGCACCATGGAAGGTCTC-TTCTTACTT-CACCAGTTTTCTTTTTCATACTGCA---------GGGTAT-T-ATTCGTAAAATTTTTTTTGATTT-------------
>FTS2
---------------------GCAATAGCACCAGTTAGCC-ATGGTAGTTGCAGT---TGTAGGTGCTTCTCCTGC--AACGGTAATGCCTAATG--GCTTCCGCTTATTACCAG--TGTCCACTTATCTTCGTCGCCGCCA--TGTCACATTCTGCACAATGCAGGTA----AATCTATCCTACTCCTGTCCAATTTCAATTCCAATT------ATGTGTAACACATCGATGTATCGTATTC--TTGTTAT--CGACAATGCCAG------GAGGAACAGCAAGAG----------GTAAAAATAAAACAATATTTGTTGCAGGGGCAGCAGGAAACACAGGCAAAAGAATAGTATCTCAACTCGTGGAGAGAGGCTTTTTAGTGAGGGCTGGAGTTCTTGACGTTGAAAGGGCCAAAAACGCGCTTCCTGTTCACAAATCCATTGATATTGTAT--TGCTTTTTCTTT----CCTTTGTTTC--AATTCTAGTTCTAATTG--GAGAAAATGGGATTGAGATAG---TAGTGGGACATGTTGTAGGTAAATGCAGATGTAACAGATGGAGCTGCAAAACTCAGCGAAGCCATAGATGGTTGTGACGCTGTCATTTGTGCTACAGGATTCCGTTATTCATTGGATTTCCTGGCACCATGGAAGGTCTC-TTCTTACTT-CACCAGTTTTCTTTTTCATACTGCA---------GGGTAT-T-ATTCGTAAAATTTTTTTTGATTT-------------
>GG1
GAAGGTCTATCCATAAAAAAACAAAAAGTCTCGAGAAGAT-ACGAG--TTGAGGTCATGGCAGTCGTTTCCCTCAGAAAACAATTAGTCAATTTT--ATCGTAATCTATCACCACACCTTGTGTTCGTCGTCGTCGTCATCA--TGCCACATTTTGCAGTGGTAGTGCCAAGGTATCCAACCAAACC------------ATTTCCATTC--TC--CACCTCAAAATCTAGTTTAATGTGCCTAAAGGCTTCT--GTTAAGCTTCTTCAG---GAGGAG---GAAGACGACAAGCCGACGAAAGTGAAAACAGTATTTGTTGCAGGCGCTACTGGAAACACAGGCAAGCGGATTGTAACCCAACTCTTATCTCGAGGCTTTGCAGTCAGGGCTGGCGTTCTCGATATTGAACGTGCAAAGAATACTCTTCCCAACGACCAGAGCATTCAATTTGTAA--ACTTTTCATTTCGTTATCTCTGCTATAGCCATTTTGTTTAGGTTGG-GAAAAAAGTAAATGTTAGGTGACCCTGTTCTGGGATATGTAGGTGAAGGCAGATGTTACAGAGGGCGCTGTTAAACTGAGTGAAGCAATTGGTGATGCTGAAGCTGTTATCTGTGCTACTGGATTCCGCCCTTCTTTAGATTTTCTTGCACCATGGAAGGTTTT-GCTTTTAAA-ACCTTTTGAAACTTCTCCATTCTATTCATAA---CGCCTAAT-GTTTTCTATGTCTGTTCAAATCTT------------
>HB41
----------------------------CACCAGGCAATC-ATGGTGGTTGCGGTG-CTGCAGCTGCTTCTCCAAC--GATGATAAGGCATCATG--GCTTACGCCTATCACCAC--TCCCCCCTTATCTTCGTCGCCGCCA--TGTCACATTCTGCACTCTCCAGGTA----AAACTATACCGCTTCTGTCCAATTTCAATTCCAATT--CC--ATGTATAACATATTAATGTGTCATACTC--TTGTTAT--ACACAATGCCAGGGG---GAGAATCAGCAAGAGA-------AAGTAAAAGTAAAACCATATTTGTTGCAGGGGCAACAGGAAATACGGGCAAGAGAATAGTATCTCAACTCGTGGAGAGAGGCTTCTCAGTGAGGGCTGGAGTTCTTGACGTTGAAAGGGCCAAAAACACGCTTCCCGTCCACCAATCCATTGACGTTGTAT--TGCTTTTTCTTC----TGTTTGTGCC--AATTCTAGTTCTAATTG--GAGAAAATGAGATTGAAGTAG---TAGTGGTAAATGTTGTAGGTAAATGCAGACGTAAGAGACGGAGCTGCCAAACTCAGCGAAGTCATAGACGGTTGCGACGCTGTTATTTGTGCTACAGGATTCCGTTATTCATTGGATTTTCTGGCTCCCTGGAAGGTATT-TTCATTCTT-TACCAATTTGTTTTGTTCAAATTTG------------------------------------------------------
>JO20
------------------ATTGGAGTAGTGGGAAGTAAGCAATGGC------------AGCGGGGGTTTGTCTGAC--CCGATGTACTTATCACC---TCCCTCTTTACG----------GAGGCCTTGCGCGGAAGAGACG--CATGACATTCTGCTCTCTCAAGGTA----TGCCCTCCTGCAACA--------TTAACTTTCAATTCCCC--CCCTACAAGACATGGCTTAATCGTC-----CCCCTCT--GTAAATCTTCAGGAG---GAGGAGCAACAAGAGCAAGAAAAGAGTGAAAGGAAAACCGTATTTGTTGCGGGTGCCACTGGAAAGACAGGCAAGCGGATTGTAAACCAACTGTTAGGGAGAGGGTTTAAAGTGAGGGCTGGCGTTTTGGACGTTGAAAGGGCCACGTCTAGCCTTCCGGCACACAACTCTCTTCAAATTGTATAAAAATTGTTTAGC----CCTTTG------CT-----------------------GCTA---------------------TCCGCGTGCAGGTGAAGGCAGATGTGACAGAGGGTGCGGCTAAGCTGAGTGACGCCATAGGTGATTCCGAAGCTGTTATCTGTGCTACAGGTTTCCGTCCCTCGTTGGATTTTCTCGCGCCCTGGAAGGTTTT-TTCCAT-AA-TTCTTTTTAACATTGTATCCAGGCAATGCACATTTATTAGGT---TTTCACAAT-------------------------
>JU21
-------------------------------------------------------------------------------------------------------------------------------------------------------------------------------------------------------------------------CTACAAGACATGGCTTAATCGTC-----CCCCTCT--GTAAATCTCCAGGAG---GAGGAGCAACAAGAGCAAGAAAAGAGTGAAAGGAAAACCGTATTTGTTGCGGGTGCCACTGGAAAGACAGGCAAGCGGATTGTAAACCAACTGTTAGAGAGAGGGTTTAAAGTGAGGGCTGGCGTTTTGGACGTTGAAAGGGCCACGTCTAGCCTTCCGGCACACAACTCTCTTCAAATTGTATAAAAATTGTTTAGC----CCTTTG------CT-----------------------GCTA---------------------TCCGCGTGCAGGTGAAGGCAGATGTGACAGAGGGTGCGGCTAAGCTGAGTGACGCCATAGGTGATTCCGAAGCTGTTATCTGTGCTACAGGTTTCCGTCCCTCATTGGATTTTCTCGCGCCCTGGAAGGTTTT-TTCCAT-AA-TTCTTTTTAACATTGTATCCAGGCAATGCACATTTATTAGGT---TTTCACAAT-------------------------
>LF2
--------------------------------AAGCAATC-ATGGTGGTTGTAGTG-TTGCAATTACTTCTCCCAC--GAAGATAATGCATCCTG--GCTTCCGCTTATCACCTC--TCCCCACTTATCTTCGTCGCCGCCA--TGCCACATTCTGCACTCTCCAGGTA----AAACTATGCCTCTCCTGTCCAATTTCAGTTCCAATT--CC--ATGTGTAACACATAAA----------TC--TTGTTAT--CTACAATGGCAGGAG---GAGGAACAACAACAGA-------AAGCAAAAACAAAACAATATTTGTTGCAGGAGCAGCAGGAAATACGGGAAAGAGAATAGTATCTCAACTCGTGAAGAGAGGCTTCTCAGTGAGGGCTGGAGTTCTTGACGTTGAAAGGGCCAAAAACACGCTGCCCGTCAGCCAATCCATTGATATTGTAT--TGATTTTTCTTT----TCTTTGTTGC-AAATTCTATTTCTAATTG--GAGAAAATGAGATTGAA--------AGTGGTAAGTGTTGCAGGTAAATGCAGATGTCAGAGACGGAGCTGCCAAACTCAGCGAAGCCATAGGTGGTTGTGACGCTGTCATTTGTGCTACAGGATTCCGTTATTCATTGGATTTTCTAGCACCGTGGAAGGTATT-TTCATATTT-CACCAATTTTCTTTTTCAAATTTTT--------------------TTCTCGATTTTCCCTTACATATT-----------
>MC0
-----------------------------------------------------------GCAGGTACTTCTCCCAC--CGTGATAATGCATCATGCTTCCTCCGTTTATCACCAA--TTCCCACTTATCTTCGTCGCCGCCG--TGTCACATTCTGCAATCTTCAGGTA-----------------------CAATTTCAATTCTAATT--C--------CAACACATCAATGTGTCATACTC--TTGTTAT--CTACAATGCCAGGAG---GAGGAACAGCGAGAGAA--ATGAAAGTAAAAGTAAAACAATATTTGTTGCAGGGGCAGCAGGAAATACGGGCAAGAGAATAGTATCTCAGCTCGTGGAGAGAGGCTTCACAGTGAGAGCTGGAGTTCTTGACGCTGAAAGGGCCAAAAACGCACTGCCCGTCCACCAATCCATTGATATTGTAA--TGCTTTTTCTTC----TCTTTGTTCC--AATTCTAATTCTAATAG--GAGAAAATGAGATTGAA--------AGTGGTGAGTGTTGTAGGTAAATGCAGATGTAAGAGACGGGGCTTCCAAACTCAGCGAAGCCATAGATGGTTGTGACGCTGTCATTTGTGCTACAGGATTCCGTTATTCATTGGATTTTCTGGCACCCTGGAAGGTATT-TTCATTCTT-CATTAATTTTCTTTTTTCAAATTTGTC----------------------------------------------------
>MT0
------------------------------CCACTTAGAT-ATGGTAGTTGCAGT---TGCAGG--------------AACGTTAATGCATCATG--GCTTCCGCTTATCAGCAA--TGCCCACTTCTCTTCCTCGCCGCCA--TCTCACATTCTGCACTCTCCAGGTA----AATCTATCCTCTTCCTCTCCAATTTCAATTCCAATT--CC---TGTACAACACGTCGATGTATGACACTC--TTGTTATCTACACAATGCCAGGAG---CAGGAACAGCAAGAGAA--ATGAAAGTAAAACCAAAACAATATTCGTTGCAGGGGCAGCAGGAAACACAGGCAAGAGAATAGTATCTCAGCTCGTGGAGAGAGGCTTCTCAGTGAGGGCTGGAGTTCTCGACGTTGAAAGGGCCAAAAACACGCTTCCTGTTCACCAATCCATTGATATTGTAT--TGCCTTGCCTTT----TCTTTGTTCC--AATTCTAGTTCTAGTTC--GAGAAAATGAGATTGAAGTAG---TGGTGGTATGTGTTGTAGGTGAATGCAGATGTGAGAGACGGAGCTGCCAAACTCAGCGAAGCCATAGATGGATGTGACGCTGTTGTTTGTGCTACAGGATTCCGTTATTCATTGGATTTTCTGGCACCATGGAAGGTCTT-TTCATACTT-CATCAATTTTCTTTTTCAAATTTTG--------------------TCGTTAAGGGTGATTT------------------
>NN48
-------------------------GAGCACCACTTAGAC-ATGGTAGTTGCAGT---TACAGGTGCTTCTCTTGC--AACGGTATTGCATAATG--GCATCCGCTTATCACCAG--CGCCCAATTTTCTTTGTAGCCGCCA--TGTCACATTCTGCACTCTCCAGGTG----AATGTATCCTACTTATGTCCAATTTCAATTCCAATT------ATGTGTAACACATCGATGTATGGTACCC-TTTGTTAT--CGACAATGCCAGGAG---GAGGAACAGCAAGAGAA--ATGAGAGTAAAAACAAAACAATATTTGTTGCAGGGGCAGCAGGAAACACAGGCAAGAGAATAGTATCTCAACTCGTGGAGAGAGGCTTCTCAGTGAGGGCTGGAGTTCTTGACGTTGAAAGGGCCAAAAACGCGCTTCCCGTTCACAAATCCATTGATATTGTAT--TGCTTTTTCTTT----CCGTTGTTTC--AGTTCTAGTTCTAATTG--GAGAAAATGGGATTGAGATGG---TAGTGGTTAATGTTGTAGGTAAATGCAGATGTAAGAGACGGAGCTGCCAAACTAAGCGAAGCCATAAATGGTTGTGATGCTGTCATTTGTGCTACAGGATTCCGTTATTCATTGGATTTTCTGGCACCATGGAAGGTCTC-TTCATAC----------------------------------------------------------------------------------
>PA42
--------------------------------------------------------------------TCTCCACC--CAGGGTAATGCATCATG--GCTTCCGCTTATTTCCAC--TCCCTCCTTATCTTCGCCGCCGTCA--TGTCACATTCTGCAGCCTTCAGGTA----AAACTATCCTATTTCTATCCAATTTCAATTCCAATT--CC--ATTTGTAACACATCAATGTTTGGTACTC-TTTGTTAT--CTGCAATGCCAGGAG---GAGGAGGAGCAAGAG--------AAGTAAAAATAAAACAATATTTGTTGCAGGGGCAGCAGGAAAAACGGGCAAGAGAATAGTATCTCAGCTCGTGGAGCGAGGCTTTTCAGTGAGGGCTGGAGTTCTTGACGTTGAAAGGGCCAAAAATGCGTTGCCCGTCCACCAATCCATTGATATTGTAT--TGTTTTTTCTTC----TCATTGTACT--AATTCTAGTTCTAATTG--GAGAAAACGAGATTGAA--------AGTGGTAAATGTTGTAGGTAAATGCAGATGTAAGAGACGGAGCTCCCAAACTCAGCGAAGCCATAGATGGATGTGACGCTGTCATTTGTGCTACAGGATTTCGTTTTTCATTGGATTTTCTGGCACCGTGGAAGGTATT-TTCATTCTT-CCCCAGTTTTCTTTTTTCAAATTTGTCA------AGGGTGAT-ATTCCTAAAAT-------------------------
>PF1
-----------------------------------------------------------GCAGGTTCTTCTGCCGC--AACGGTAATGCATCATG--CCTTCCGCTTATCACCAG--TGGCCACTTATCTTCGCCGCAACCA--AGTCACATTCTGCAGTCTCCAGGTA----AATCTATCCTACTCCTGACCAATTCCAATCCCAATT--CC--ATGTGTAACATATC---------TACTC--TTGTTAT--CTACAATGCCAGGAG---GAGGGACAGCAAGAGAA--ATGAAAGTAAAAGTAAGACAATATTTGTTGCAGGGGCAGCAGGAAACACAGGCAAGAGAATAGTATCTCAACTCGTGGAGAGAGGCTTCTCTGTGAGGGCTGGAGTTCTTGACGTTGAAAGGGCCAAAATCGCTCTTCCCGTTCACCAATCAATTGATATTGTAT--TGCCTTTTGTTT----TCTTTGTTCC--AATTCTAGTTCTAATAG--GAGAAAATGGGACTGAAGTAC---CAGTGGTAAATGTTGTAGGTAAATGCAGATGTAAGAGATGGACCTGCCAAACTCAGCGAAGCCATAGATGGTTGCGACGCTGTCATTTGTGCTACAGGATTCCGTTATTCATTGGATTTTCTGGCACCCTGGAAGGTATT-TTCTTACTT-CACTAACTTTCTTTTTCAAATTTTT--------------------TTCTGGATTTC-----------------------
>PFM1
-------------------------GAGCAGCACGCAGAC-ATGGTGGTTGCAGT---TGCAGTTGCTTCTCCACC--CACAGTAATGCATCATG--GCTTCCGCTTATTTCCAC--TCCCCCCTTATCTTCGCCGCCGCCA--TGTCACATTCTGCAGCCTTCAGGTA----ATCTTATCCTACTTCTGTCCAATTTCAATTCCAATT--CC--ATGTGTAACACATCAATCTTTCATACTC-TTTGCTAT--CTGCAATGCCAGGAG---GAGCAGCAGCAAGAGA-------AAGGAAAAATAAAACAATATTTGTTGCAGGGGCAGGAGGAAATACGGGCAAGAGAATAGTATCTCAGCTCGTGGAGCGAGGCTTCTCAGTGAGGGCTGGAGTTCTTGACGTTGAAAGGGCCAAAAATGCGTTGCCCGCTCACCAATCCATTGATATTGTAT--TGTTTTTTCTTC----TCTTTGTTCC--AATTCTAGTTCTAATTG--GAGAAAACGAGATTGAA--------AGTGGTAAATGTTGCAGGTAAATGCAGATGTAAGAGACGGAGCTCCCAAACTGAGCGAAGCCATAGATGGTTGTGAGGCTGTTATTTGT--------------------------------------------------------------------------------------------------------------------------------------------
>PH2
-------------------------------------------------------------------------------------------------------------------------------------------------GTCACATTCTGCAGTCTCCAGGTA----AATCTATCCTACTCCTGACCAATTCCAATCCCAATT--CC--ATGTGTAACATATC---------TACTC--TTGTTAT--CTACAATGCCAGGAG---GAGGGACAGCAAGAGAA--ATGAAAGTAAAAGTAAGACAATATTTGTTGCAGGGGCAGCAGGAAACACAGGCAAGAGAATAGTATCTCAACTCGTGGAGAGAGGCTTCTCTGTGAGGGCTGGAGTTCTTGACGTTGAAAGGGCCAAAATCGCTCTTCCCGTTCACCAATCAATTGATATTGTAT--TGCCTTTTGTTT----TCTTTGTTCC--AATTCTAGTTCTAATTG--GAGAAAATGGGACTGAAGTAC---CAGTGGTAAATGTTGTAGGTAAATGCAGATGTAAGAGATGGACCTGCCAAACTCAGCGAAGCCATAGATGGTTGCGACGCTGTCATTTGTGCTACAGGATTCCGTTATTCATTGGATTTTCTGGCACCCTGGAAGGTATT-TTCTTACTT-CACTAACTTTCTTTTTCAAATTTTT--------------------TTCTGGATTTC-----------------------
>PS30
-------------------------GAGCAGCACGCAGCC-ATGGTGGTTGCAGT---TGCAGTTACTTCTCCACC--CAGGGTAATGCATCATG--GCTTCCGCTTATTTCCAC--TCCCCCCTTATCTTCGCCGCCGTCA--TGTCACATTCTGCAGCCTTCAGGTA----AAACTAACCTACTTCTATCCAATTTCAATTCCAATT--CC------GTAACACATCAATGTTTGGTTCTG-TTTGTTAT--CTGCAATGCCAGGAG---GAGGAGGAGCAAGAG--------AAGTAAAAATAAAACAATATTTGTTGCAGGGGCAGCAGGAAAAACGGGCAAGAGAATAGTATCTCAGCTCGTGGAGCGAGGCTTTTCAGTGAGGGCTGGAGTTCTTGACGTTGAAAGGGCCAAAAATGCGTTGCCCGTCCACCAATCGATTGATATTGTAT--TGTTTTTTCTTC----TCTTTGTACT--GATTCTAGTTCTAATTG--GAGAAAACGAGATTGAA--------AGTGGTAAATGTTGTAGGTAAATGCAGATGTAAGAGACGGAGCTCCCAAACTCAGCGAAGCCATAGATGGATGTGACGCTGTCATTTGTGCTACAGGATTTCGTTTTTCATTGGATTTTCTGGCACCGTGGAAGGTATT-TTCATTCTT-CACCAGTTTTCTTTTTTCAAATTTGTCA------AGGGTGAT-ATTCCTAAAAT-------------------------
>PSF43
---------------------GCCAGAGCACCACTTAGAC-ATGGTAGTTGCAGT--------------------------GGTAATGCCTAATG--GCTTCCGCTTATCACCAG--TGCCTACATATTTTCGTCGCCGCCA--TGTCACATTCTGCACTCTCCAGGTG----AATGTATCCTTCTCATGTCCAATTTCAATTCCAATT------ATGTGTAACACATCGATGTATGTTACTC--TTGTTAT--CGACAATGCCAGGAG---GAGGAACAGCAAGAGAG--A-------AAAAACAAAACAATATTTGTTGCAGGGGCAGCAGGAAACACAGGCAAGAGAATAGTATCTCAACTGGTGGAGAAAGGCTTCTCAGTGAGGGCTGGAGTTCTTGACGTTGAAAGGGCCAAAAACGCGCTTCCCGTTCACAAATCCATTGATATTGTAT--TGCTTTTTCTTT----CCGTTGTTTC--AATTCTAGTTCTAATTG--GAGAAAATGGGATTGAGATAG---TAGTGGTAAATGTTATAGGTAAATGCAGATGTAAGAGACGGAGCTGCCAAACTAAGCGAAGCCATAGATGGTTGTGACGCTGTCATTTGTGCTACAGGATTCCGTTATTCATTGGATTTTCTGGCACCATGGAAGGTCTCTTTCATACTT-CATCTATTTTCTTTTTCATCCTGCG---------GGGTATCT-ATTCCTAAAATTTTTTTTGATTT-------------
>PTA0
-------------------------GAGCACCAGGCAGAA-ATGGTGGTTGCAGT---TGCAGTTACTTCTCCCAC--GAAGATAATGCATCATG--GCTTCCGCTTATCACCAG--TCCCCACTTATCTTCGTCGCCGTCA--TGTCACATTCTGCACTCTCCAGGTA----AAGCTATCCTACTTCTGTCCAAATCTAGTTCCAATT--CCAGATTTGTAACACATCAATGTGTCACACTC--TTGTTAT--CTACAATGCCAGGAA---GAGGAACAGAAAGAGAA--ATGAAGGTAAAAACAAAACAATATTTGTTGCAGGGGCAGCAGGAAATACAGGCAAGAGAATAGTATCTCAGCTCGTGGAGAGAGGCTTCTCAGTGAGGGCTGGAGTTCTTGACGTTGAAAAAGCCCAAAACGCTCTACCCGCTCACCAATCCATTGATATTGTAT--TGCATTTTCTTC----TCTTTGTTCC--AATTCTAGTTCTAATTG--TAGAAAA------------------AGTGGTAAATGTTGTAGGTAAATGCAGATGTAAGAGACGGAGCTGCCAAACTCAGCGAAGCCATAAATGGTTGTGATGCTGTCATTTGTGCTACAGGATTCCGTTATTCATTG--------------------------------------------------------------------------------------------------------------------
>RC54
-------------------------GAGCACCACTTCGAC-ATGGTAGTTGCAGT---TGCAGGTGCTTCTCTTGC--AACGGTAATGCATAATG--GCTTCCGCTTATCACTAG--TGACCGCTTATCTTCGTCGCCGCCA--TGTCACATTCTGCACTGTCCAGGTG----AATGTATCCTACTCATGCCCAATTCCAATTCCAATT------ATTTGTAACACGTCTATGTATGGTACTT--TTGTTAT--CGACAATGCCAGGAG---GAGGAACAGCAAGAGAA--ATGAGAGTAAAAACAAAACAATATTTGTTGCAGGGGCAGCAGGAAACACAGGCAAGAGAATAGTATCTCAACTCGTGGGGAGAGGCTTCTCAGTGAGGGCTGGAGTTCTTGACGTTGAAAGGGCCAAAAACGCGCTTCCCGTTCACAAATCCATTGATATTGTAC--TGCTTTTTCTTT----CCGTTGTTTC--AGTTCTAGTTCTAATTG--GAGGAAATGGGATTGAGATGG---TAGTGGTTAATGTTGTAGGTAAATGCAGATGTAAGAGACGGAGCTGCCAAACTAAGCGAAGCCATAAATGGTTGTGATGCTGTCATTTGTGCTATAGGATTCCGTTATTCATTGGATTTTCTGGCACCATGGAAGGTCTC-TCCATACTT-CACCAATTTTTTTTTTAATACTGCA---------GGGTATCT-ATTCCTAAAAT-------------------------
>RR55
------------------AGTCTACGAGCACCACTTAGAC-ATGGTAGTTGCAGT---TGCAGGTGCTTCTCTTGC--AACGGTAATGCATAATG--GCTTCCACTTATCATTAG--TGCCCACTTATCTTCGTCGCCGCCA--TGTCACATTCTGCACTCTCCAGGTG----AATGTATCCTACTCATGTCCAATTGCAATTCCAATT------ATTTGTAACACATCTATGTATGGTACTC--TTGTTAT--CGACAATGCCAGGAT---GAGGAACAGCAAGAGAA--ATGAGAGTAAAAACAAAACAATATTTGTTGCAGGGGCAGCAGGAAACACAGGCAAGAGAATAGTATCTCAACTCGTGGGGAGAGGCTTCTCAGTGAGGGCTGGAGTTCTTGACGTTGAAAGGGCCAAAAACGCGCTTCCCGTTCACAAATCCATTGATATTGTAT--TGCTTTTTCTTT----CCGTTGTTTC--AGTTCTAGTTCTAATTG--GAGGAAATGGGATTGAGATGG---TAGTGGTTAATGTTGTAGGTAAATGCAGATGTAAGAGATGGAGCTGCGAAACTAAGCGAAGCCATAAATGGTTGTGATGCTGTCATTTGTGCTACAGGATTCCGTTATTCATTGGATTTTCTGGCACCATGGAAGGTCTC-TTCATACTT-GACCAATTTTCTTTTTCATACT---------------------------------------------------------
>SA1
-------------------------GAGCAGAACGCAGCC-ATGGTGGTTGCAGT---TGCAGTTACTTCTCCACC--CAGGCTAATGCATCATG--GCTTCCGCTTATTTCCAC--CCCCCGCTTATCTTCGCCGCCGTCG--TGTCACATTCTGCAGCCTTGAGGTA----AAACTATCCCAC----------------------------------------------------ATACTC-TTTTTAAT--CTGCAATGCCAGGAG------GAGCAGCAAGAG--------AAGTAAAAATAAAACAATATTTGTTGCAGGGGCATCAGGAAAGACGGGCAAGAGAATAGTATCTCAGCTCGTGGAGCGAGGCTTCTCAGTGAGGGCTGGAGTTCTTGACGTTGAAAGGGCCAAAAATGCGTTGCCCGTCCACCAATCCATTGATATTGTAT--TGTTTTTTCTTC----TCTTTGTTCC--AATTCTAGTTCTAATTG--GAGAAAACGAGATTGA---------AGTGGTAAATGTTGTAGGTAAATGCAGATGTAAGAGACGGAGCTCCCAAACTCAGCGAAGCCATAGATGGTTGTGACGCTGTCATTTGTGCTACAGGATTTCGTTTTTCATTGGATTTTCTGGCACCCTGGAAGGTATT-TTCATTCTT-CACCAATTTCCTTTTTTCAACTTTGTCA------AGGGTGAT-GTTCATAAAAT-------------------------
>SC0
------------------------------------AAAC-ATGGTGGTTGCAGT---TGCAGTAACTTCTCCTAC--AACCTTAATTCATCATG--GCTTCAGATTATCACCAC--TTCCCACTTATCTTCGTCGCCGTTC--TGTCCCATTCTGCACTCTCCAGGTA----AAACTATCCTGGTCCTGTCCAGTTTCAGTTCCAATT---------TGTAACACATCAATGTGTCATATTC--TTGTTAT--CTACAATGCCAGGGG---GAGGAACAACAAGA--------AGAGTAAAAATAAAACAATATTTGTTGCAGGAGCAGCAGGAAACACAGGCAAGAGAATAGTATCTCAGCTCGTGGAGAGAGGCTACTCAGTGAGGGCTGGAGTTCTTGACGTTGAAAGGGCCAAAAACACGCTACCCGTTCACCAATCCATTGATATTGTAT--TGCCTTTTCTTTCT--TCTTTGTTCC--AATTCTAGTTCTAATTC--GAGAAAATGAGATTGAAGTAG---TGGTGGTAAATGTTGTAGGTGAATGCAGATGTAACAGACGAAGCTGCCAAACTGGGCGAAGCCATAGATGGTTGTGACGCTGTCATTTGTGCCACAGGATTCCGTTATTCATTGGATTTTTTAGCACCCTGGAAGGTCTT-TTCATACTT-CACCAATTTTCTTTTTTAAATTTTA--------------------TTCCTAAAATTTTTCTAGATTTC-----------
>SG23
TGGACCTCATAATT----ATTGACGTGGTGGGAAGTAACC-ATGGT------------TGTGGGGGCTTGTCTAAC--CAGATATGCTTCCCACC---TTCCTCTTAAT-------------GGCCTTGTGCGTAAGAGACG--TATGGCATTCTGCTCTCTCAAGGTA----TGCCCACCTCCAAC------------GCTTTCAATT--CC--AGCTACAAGACATGTCTTAATTGTC-----TCCCTGT--GTAAAACTCCAGGAG---GAAGAGCAACAACAGCAAGAGAGGGGTGAGAAGAAACCAATATTTGTTGCCGGTGCTACAGGAAAGACAGGCAAGCGGATTGTAACTCAACTGTTAGAGAGAGGGTTTAAAGTGAGAGCTGGCGTTTTGGACGTTGAGAGGGCCAACACTAGCCTGCCCACTCATCAGTCCCTTCAAATTGTAT--AATTTCTTTAGC----CCTTTT-----ACTTCGGGGTTTTGGATG--GTCCAAATAA---------------------TCTGCTTGCAGGTGAAGGCAGACGTGACAGAGGGAGCAGCTAAGTTGAGTGATGCCATAGGTGATTGTGAAGCTGTTATCTGTGCTACAGGTTTCCGTCCGTCATTAGATTTTCTTGCACCATGGAAGGTTTT-TTTTCC-AT-TTCTTTTTAAAATTATATCTAGATAATGTACATGAGACGACTTCTTTTTAAAATT------------------------
>SS22
TGGACCTCATAATT----ATTGAAGTGGTGGAAAGTAACC-ATGGT------------TGTGGGGGCTTGTCTAAC--CAGATATACTTCCCACC---TTCCTCTTAAT-------------GGCCTTGTGCGTAAGAGACA--CATGGCATTCTGCTCTCTCAAGGTA----TGCCCACCTCCAAC------------GCTCTCAATT--CC--AGCTACATGACATGTCTTAATTGTC-----TCCCTGT--GTAAAACTCCAGGAG---GAAGAGCAACAACAGCAAGAGAAGGGTGAGAGGAAACCAATATTTGTTGCCGGTGCTACAGGAAAGACAGGCAAGCGGATTGTAACTCAACTGTTAGAGAGAGGGTTTAAAGTGAGAGCTGGCGTTTTGGACGTTGAGAGGGCCAACACAAGCCTGCCCACTCATCAGTCCCTTCATATTGTAT--AATTTCTTTAGC----CCTTTA-------CTTCGGGTTTTGGATG--GTCCAAATAA---------------------TCTGCTTGCAGGTGAAGGCAGATGTGACAGAGGGAGCAGCTAAGCTGAGTGATGCCATAGGTGATTGTGAAGCTGTTATCTGTGCTACAGGTTTCCGTCCGTCATTAGATTTTCTTGCACCATGGAAGGTTTT-TTTTC-----TTCTTTTTAAAATTATATCTAGATAATGTACATGAGAT-----------------------------------------
>SV36
-GGACCTCATATATAAAAGGTGATATAGCAGGAAGTAGGC-ATGGC------------AGCTGGTGCTTGTATTCAC-CCTGCTCCCACTCCTGC--GCTTCTGCTTATCACAACAACGCAGCTCCCTCTGCGTCGCACTCA--TCTCACATTCTGCACTCTCAAGGAG-------------------------------------------------------------------------------------------------------GGGGAAGAACAAGAGCAGCAGCAAGATAAGGGTAAAACAGTATTTGTTGCAGGTGCCACAGGAAACACAGGAAAACGCATTGTAACTCAACTCGTAGACAGAGGGTTCACTGTCAGGGCTGGTGTTCTCGACGTTCAACGGGCTAAGACTACTCTGCCCACTCACCAATCCATTCACATTGTAA--TACTCTTTGGTT----ATGTTTTATT--GAACTAAATTCTAATTG--AGACAAACAA--------------------TTGGTGTTGCAGGTGAAGGCAGACGTGACAGAGGGCCCAGCTAAACTGAGTGAAGCTATAGGTGATTCTGAAGCTGTTATTTGCGCCACAGGATTCCGTTATTCATTAGATTTCCTGGCACCCTGGAAGGTTTT-TTACCAT----------------------------------------------------------------------------------
>TA17
TGGACCGCATGATT----AGTGAAGTAGCGGGAAGTAAGCAATGGC------------AGCGGGGGTTTGTCTCAG--CAGATGTACTTATCACC---TTCCTCTTTACA----------GTGGCCTTGCGCGGAAGAGACG--CATAACGTTCTGCTCTCTCAAGGTA----TGCCCTCCTCCA----------------------------------ACAAGACATGACTTAATTGTC-----TGCCTCT--GTAAAACTCCAGGAG---GAGGAGCAGCAAGAGCAAGGGAAGAGTGAAAGGAAACCCGTATTTGTTGCGGGTGCCACAGGAAAGACAGGCAAGCGGGTTGTAACGCAACTGTTAGAGAGAGGGTTTAAAGTGAGGGCTGGTGTTTTGGACGTTGAAAGGGCCACCTCTGCCCTGCCCTCTCACAACTCTCTTCAAATTGTAT--TATTTCTTTGAC----CCCTTC-----TACTTGGGGGTTTCGATG--GTGCGAATAA---------------------TCTTTGTGCAGGTGAAGGCGGATGTGACAGAGGGCGCGGGTAAACTGAGTGATGCCATAGGTGATTCTGAAGCCGTTATCTGTGCTACAGGTTTCCGGCCCTCATTAGATTTTCTCGCGCCCTGGAAGGTTTC-TTTACA-TA-CCTAATTGTTCATTT----------------------------------------------------------------
>TB39
------------------------------------------------------------------------------------------------------------------------------------------------------------------------------------------------------------------------------------------------------------------------------------------AAGACTATGTGCAAAATACTCTTAGGACAATATTTGTCGCAGGTAGTGTAGGGAAGACATGCAAGCGGATTGTAACTTAACTCTTAAAACAAGGATTTAAAGTGATGGCTGGCGTTTTGGACGTTGAAAGGGCCAACACTGCTCTGCCCACTCAGCAATCCCTTCAAATCGTAT--TATTAACTATTA----CATCTTTCTC--CAACCTAATTCCACTTG--AAACAACTCACGACTTAATCT---CTCTCTTTCTCTCTGCAGGTGAAGCCAGATGTGACCCAGAGCGCAGCGAAGCTGAGTGAAGCCGTAGGTTATTATGAAGTTGTTATCTGTGCTATAGGATTCTGTCCATTATTACATTTTCTCGCACCCTAGAAGGTATT-TCTCCATAT-CACATTTTTTCTACTTATTT-----------------------------------------------------------
>TN1
---ACCTTATGATTA----------------------------GGC------------AGTGGGTGCTTGTCCAAC--CAGATTTATTCACTATC---TCCCTCTTCACGCTCAT-GCTCATTCACCTCTGCGCATGAGACG--CGTCATATTCTGCTCTCTCAAGGTA----TGCCCAGCTACAAC------------ACTTCCAATT--CC--AAGTATAAGACATGTCTTAATCTATC----TCACTGT--GTAAAACTTCAGGAG------------GAGGAGCAAGATGGGGGTAAAAGTAAAACAATATTTGTTGCAGGTGCGACAGGAAAGACAGGCAAGCGGATTGTAACTCAACTGTTAGAGGGAGGGTTCACTGTGAGGGCTGGTGTTGCGGACGTTGAAAGGGCCAAGACTAGCCTGCCCACTCACCAATCCATTCAGATTGTAT--TAGAGTTGGGATAAT--------------------------------GAGTAAATAA--------------TCATTTCTCTGCTTGCAGGTGAAGGCAGATGTGACGGAGGGCGCAGCTAAGCTGAGTGAAGCCATAGGTGATTCTGAAGCTGTTATCTGTGCTACAGGATTTCGTCCTTCATTAGATTTTCTGGCACCCTGGAAGGTTTT-AATTGCTTT-TCCATTTT-------TATCTACTTACATTACAT---TCTGCT-CCCTTGAAGGT-------------------------
>TO14
------------------ATTGAAGTAGTGGGAAGTAAGC-ATGGC------------AGCGGGGGTTTGCCTAAC--CAGATGTACGCACCACA---TCCCTCTTTCC-------------GGCCTTGTGCGGAAGAGACG--CATCACATTCTGCTCTCTCAAGGTA----TGCCCGCCTGCAAC------------ACTTTCAATT--TT--ACCTGCATGGCATGGCTTAATAATC-----TCCCTGT--GTAAAACTTCAGCAA---GAGGAACAACAAGAGCAAGAGAGGAGTGAAAGGAAACCAATATTTGTTGCGGGTGCCACAGGAAAGACAGGCAAGCGGATTGTTACCCAACTGTTAGAGAGAGGGTTTAAAGTGAGGGCTGGCGTTTTCGACATTGAAAGGGCCAACTCTAGCCTGCCCACTCACAACTCCCTTCAAATTGTAT--AATTTCTTTAGC----CCTTTA------CTTCGGGGTTTTGGATG--GTCCGAATAA---------------------TCTGTGTGCAGGTGAAGGCAGATGTGACAGAGGGAGCAGCTAAGCTGAGTGATGCCATAGGTGATTGCGAAGCTGTTATCTGTGCTACAGGTTTCCGTCCCTCATTAGATTTCCTTGCACCCTGGAAGGTTTT-TCCCAT-AA-TTCTTTTAAACATTGTATCTAGGCAATGTAGATAGATTAGGT---TTTCACAAT-------------------------
>TPL03
-------------------------GAACACCACTTAGAC-ATGG-------------TGCAGGTGCTTCTCTTGC--AACGGTAATGCCTAATG--GCATCCGCTTATCACCAG--TGCCCACTTATTTTCGTCGCCGCCA--TGTCACATTCTGCACTCTCCAGGT------------------------CAATTTCAATTCCAATT------ATGTGTAACACATCGATGTATGGTACTC--TTGTTAT--CAACAATGCCAGGAG---GAGGAACAGCAAGAGAA--ATGAGAGTAAAAGCAAAACAATATTTGTTGCAGGGGCAGCAGGAAACACAGGCAAGAGAATAGTATCTCAACTGGTGGAGAGAGGCTTCTCAGTGAGGGCTGGAGTTCTTGACGTTGAAAGGGCCAAAAATGCGCTTCCCGTTCACAAATCCATTGATATTGTAT--TGCTTTTTCTTT----CCCTTGTTTC--AATTCTAGTTCTAATTG--GAGAAAGTGGGATTGAGATAA---TAGT-GTAAATGTTATAGGTAAATGCAGATGTAAGAGACGGAGCTGCCAAACTAAGCGAAGCCATAGATGGTTGTGACGCTGTCATTTGTGCTACAGGATTCCGTTATTCATTGGATTTTCTGGCACCATGGAAGGTCTC-TTCATACTT-CACCAATTTTCTTTTTCATACTGCG---------GGGTATCT-ATTCCTGAAATTTTTTTTGATTTC------------
>WN5
--------------------AGTAGTAGATAAGAACAGAC-ATGGC------------GAATGGTGTTTCTCTCACT-TCGGCTTCCTTCTCATC--GCCCCTCCTTATCCCCAC-ACAGAATCTCTTGGTCGGTGTCATCG--TGTAATATTCTGCACTCTCAAGGTAATGTAAGCTATCCCAAAC------------CATAATAACT--TT--AGATAC------TTGCCAGTTCTTACTC--ATGTTAT--CTATAAATGCAGGAA------------GAGCAAGAGCAGAAAGAGAAGAGCAAAACAATTTTCGTTGCGGGGGCGACAGGAAATACAGGCAGGAGAATTGTGAATCAACTGTTGGATAAAGGCTTCGCTGTCAGGGCTGGTGTTCTTGACGTCGAACGGGCCAAGAATACTCTCCCTATTCACCAATCCATTACCATTGTAT--TCCTCTCACCAT----TTTTTGTTTTCTGGTTGGTATGCTGAATT--GAGTAGATAAG-------------TGATTGGAGTCGTTGCAGGTGAAGGCAGATGTGACAGAAGGCGCAGCTAAACTGAGCGAAGCCATTGGGGATTCTGAAGCTGTGATATGTGCCACGGGATTTCGCTATTCATTAGATTTTCTGGCTCCCTGGAAGGTTTC-TT---------------------------------------------------------------------------------------
>WS10
----------------------------------------------------------------------------------------------------------------------------------------GAGACA--CATCACTCACTGTTCTCTCAAGGTA----TGC---TCTCCAAC------------GCTATCAATT--CC--ACCTACAACACATGCCTTAATCATA-----TCCCTTT-GTTAAAAATTTAGGAG---AGAG------AAGAGCAACAAAGAAGTGAAAGGAAACCAATATTTGTTGCTGGTGCCACAGGACAGACGGACAAGCGGATTGTAACCCAATTGTTACAGAGAGGATTCAAAGTGAGGGCTGGCATTTTAGACGTTGAAAGGGCCAACCCTACTATGCCCTCTCACAATTCCCTTCAAATTGTAT---------------------------------------------------------------------------------------------------------------------------------------------------------------------------------------------------------------------------------------------------------------------------------------------------------------
