# Supplementary material for: Development of a Target Enrichment Probe Set for Conifer (REMcon)
Source: Biology (Basel). 2024 May 22;13(6):361. doi: 10.3390/biology13060361 (PMC11200496; doi:10.3390/biology13060361)
Supplement: Supplementary file 1 [file biology-13-00361-s001.zip › biology-2960267-supplementary/Sup data/MO_orthlogs_alignments/Thupl29378893s0006_1.ortho.selected_stripped.aln.fasta]

>AA3
----------------------TCAAACCGACAGACTCTTGCAGAGCTTAAGGTATAATTTTGCAGAACCACCCTTTGAAAGATTTTTCTGTAAGCCCCTAAGCACCACCGTCATTTCCAACTTGTCTGGGTGCAGCCCTTTGTCAAGCATAGTCATCAATGCTTTGGCTGCCTCTTCAAAATGCCTACCTTTAATGTACCCTCGCACAAGCCATGAAAGAGTTCTCTTGGTAGGTGGTCTCCCATCAGCTTCCATTCCAGTCATCAACCTTCCTATTGCTGGCAAATTTTTTTCCACGGCACAGACTGCCAAAACAGTGTCATAAATCTCAGTTTTAGGCTCCCTTCCAGCAAGCTTCATCTGCCATAAATGATGCTCAGCCTTAACACTTCTAGCTGCAACTGTGTACATGGCAAGCAACTTTGCATGAATTTGTCCCCTAAACTCAGGCACATTTTCCTCGAAAGCCCACTTGGCAAACTGTTCTCCCCCTTTGTGAATCTCACTTTCATATGAATCAAGGGCTTCTATCTCTCCTGCTTCAAGTTCAGCAACCTTCCCTTTTCTTTGAAACCTCTTGAGCTCATAGACAGCCCTTGTAAACAGATTTTGCTCCATTAATGTCGCTACCATTGCAGTGAGATAGCTATTTATCTTGGGTTTCAACCCACAATCCCTCAGATCAGATATCAGCTTTACAACTTCCCTATATTCCCCGCCCATTGCCATTTTCCAAATAAGATGTGCTACTGGGTCTTGATCCTTTTTCTCCTCCACCACAGCCCCACCAGATTGTAGCAAATACTTGACAAATTGGGCAGCTTCCAACTTCTTCCCTCTATCCCAATACAACGATATCAAGGTCTCCACCATGTCATAGTCCACCTTCAACCCCACACACTTCATCTCTGTCAAGAGGCTCTGCACTTCTTGAACAGAATTGCCCTCTTCCACGAGTTTACTCAGCCAAGTTGACATGATTGAGTTCATCAGCTCCATGGTCTCATCATCCACCTTATCAACCCGCCTCATCCAATCGAAGACCTCGAGGGCACACCATGAATCTCTTCCTTCCTGAGAAAAATACACC-AGGACCAATTGCAAGTCACGGGTAGA----TCCTCCAGCACATCCGCAGGCTCTC---CTCCAATTCATGGATCACTTCAAAGAAACCCCGCCTGCTTT-----AGAAACCCTTACTTGCCCACAT--CCCACTTTAC------------------------------------------------------------------------------------------------------
>AA60
-----------------------TCAAACCAAAGACTCTTGCAAAGATTAAGGTAGAGTTCACTATAACCATTCCGTAAATGTTTTCTCTGCAAGCCCTTAAGCACCACTATTGTGTCCAATTTGTCAGGATGTACTTCATTCTCAATCATGACTATCAATGTTTTTGCAGCCTCTTCAAAATGTCCACCTTTAACATACCCACGCACTAGCCATGAAAAAGTTTTCTTGCTGGGCATTTTCCCAGCTACTTCCATTCCAGCCATTATTCTTCCCACTGCTTTCAAATTCTTCTCCACTGCACATACAGCTAAAACAGCATCATACATCTCTGCTGTAGGCTCCCGACCAGCAAGCTTCATTTGCCACAAATGATACTCAGCTTTCACACTTCTGATTGCAACCATGTACATGGCAGCTAACTCCTCATGAATTTGTCCCATAATTTCTGGCATGTTTTCTTCAATCGCCCAACTGGCAATCTGTTCCCCTTTTATGTGAAGATCTCTTTGATATGAATCGAATGCTTCTATATCCCTTTTTCCAAGTTCACCTACGATTCCTTTTCTCTGAAAGCCTTTGAGCTCATGGACAGCTCTTGTAAATTGATTTTGTTCCATTACGACTGCCAATAGTGCAGTGACGTAGCTGTCTATCTTAGGCTTCAAGCCACAACTCCTGAGGTCAAAAATCAGGTTCACAACTTCTCGATGTTCTCCACTCTTTGACATTTTCCACATAAGGTAAGCCGTTGGATCTTTATCCTTTTCATCTTGGACGACAGCACCACCAAATTCTAGCAAATACTTCACAAATCTGGAAGCCTCTAACCTTTTACCTCTATCCCAGAAAAATGAAATTAATCTCTCAACCATGTCAGAGTTTAGTACCAAACCAACATAATTCATTTCTGTCAAGAGAATCTGAACTTCCTCAACCGAATGTTCTTCTTCTAATAGTTTAGCCAACCAACTTGACATGATCGAATGCATCAGATCCATAGTCTCATCATCCACCCTATCAACTTTCTGCATCCAATCAAAAACCTCAAGGACATGCCAGGAATCTCTTCCTTCCTGGGAAAAGTAAACT-AACACCAACTGCAAGTCCCGAGTAGA--CTTCATCCAGTATTTCTGCAGGCTCTC--GCTCCAACTGATCAATGACTTGATAAAAACCCTGCCTAATTTT----AGAAGCTTTTACTTGGGAATTA--CTCATTTTGCCATAATTCA--AACAATGC-----------------------------------------------------------------------------------
>AAR4
----------------------TCAAACCGACAGACTCTTGCAGAGCTTAAGGTATAATTTTGCAGAACCACCCTTTGAAAGATTTTTCTGTAAGCCCCTAAGCACCACCGTCATTTCCAACTTGTCTGGGTGCAGCCCTTTGTCAAGCATAGTCATCAATGCTTTGGCTGCCTCTTCAAAATGCCTACCTTTAATGTACCCTCGCACAAGCCATGAAAGAGTTCTCTTGGTAGGTGGTCTCCCATCAGCTTCCATTCCAGTCATCAACCTTCCTATTGCTGGCAAATTTTTTTCCACGGCACAGACTGCCAAAACAGTGTCATAAATCTCAGTTTGAGGCTCCCTTCCAGCAAGCTTCATCTGCCATAAATGATGCTCAGCCTTAACACTTCTAGCTGCAACTGTGTACATGGCAAGCAACTTTGCATGAATTTGTCCCCTAAACTCAGGCACATTTTCCTCGAAAGCCCACTTGGCAATCTGTTCTCCCCCTTTGTGAATCTCACTTTCATATGAATCAAGGGCTTCTATCTCTCCTGCTTCAAGTTCAGCAACCTTCCCTTTTCTTTGAAACCTCTTGAGCTCATAGACAGCCCTTGTAAACCGATTTTGCTCCATTAATGTCGCTACCATTGCAGTGAGATAGCTATTTATCTTGGGTTTCAACCCACAATCCCTCAGATCAGATATCAGCTTTACAACTTCCCTATATTCCCCGCCCATTGCCATTTTCCAAATAAGATGTGCTACTGGGTCTTGATCCTTTTTCTCCTCCACCACAGCCCCACCAGATTGTAGCAAATACTTGACAAATTGGGCAGCCTCCAACTTCTTCCCTCTATCCCAATACAACGATATCAAGGTCTCCACCATGTCATAGTCCACCTTCAACCCCACACACTTCATCTCTGTCAAGAGGCTCTGCACTTCTTGAACAGAATTGCCCTCTTCCACGAGTTTACTCAGCCAAGTTGACATGATTGAGTTCATCAGCTCCATGGTCTCATCATCCACCTTATCAACCCGCCTCATCCAATCGAAGACCTCGAGGGCACACCATGAATCTCTTCCTTCCTGAGAAAAATACACC-AGGACCAATTGCAAGTCACGGGTAGA----TCCTCCAGCACATCCGCAGGCTCTC---CTCCAATTCATGGATCACTTCAAAGAAACCCCGCCTGCTTT-----AGAAACCCTTACTTGCCCACAT--CCCACTTTAC------------------------------------------------------------------------------------------------------
>AF1
----------------------TCAAACCGACAGACTCTTGCAAATCTTAAGGTATATATCAGCATAACCACTATTTGAGAGATTTTTCTGCAATCCCTTAAGCACCATTGTCATTTCCAACTTGCCTGGATGTAGCCCTTTGTCAATCATATTCATCAATGCCTTTGCAGCCTCTTCTAAATGCCCACCTTTAACATACCCTCGCACTAGCCATGAAAAAGTTCTCTTGCTTGGTGTTTTACCAGCTGCTTCCATTCCAGCCATCAATCTTGCTACTGCTGGCAAGTTTTTCTCCACAGCACATACGGATAAAACAGTGTCATAAATCTCAATTGCGGGCTCTGTACCAGCAAGCTTCATTTCCCATAAGTGATGCTCAGCATCAGCACTTCTTACTGCAAGTGTGTACATGGCAAGCAACTCTGCATGAATTTGTCCCCTAAACTCAGCTGCATTTTCTTCCATTGCCCACTTGGCAATCAGCTCCCCATCTTTGTGAAGATCTTCTTGATAATTATTGATTGCTTCCATCTCCCATGCTTCAAGCTCAGCTAACTTCCCTTTCCTTTGAAAAGACTTGAGTTTATAGACAGCCCTTGTAAACCGATTTTGCTCCATGACAACTGCTACCATTGCCGTGAGATAGCTATGTATCGTAGGTTTCAGCCCACAATTCTTGAGCTCAGATATGAGATTTACAGCTTCTTTGTAGCCTCCGCCCATTGACATTTTCCATATAAGATGGGCTACTGGATCTTGACCCTTTTCCTCTTCCATTACACCCTCACCGGACTGCAGCAAATACTTAACAAATTGTGCAGCCTCTGACCCTTTCCCTCTATCCCAATACAATGAGATTAATGTCTCAACCATATCATAGTTTACCTTCAATCCCACACAATTCATCTCTGTCAAAAGGCTCTGCACATCTTCAACAGGACGCTCTTCCTCTACTAGTTTACTTAACCAACTTGACATAATTGAGAGCATCAATTCCATGGTCTCATCATCCACCTTATCAACTCGGCGCATCCAATCGAAAACCTCAAGGGCACACCATGAATCCCTCCCTTCTTGTGAAAAATATACC-AACACTAACTGCAAGTCCCTAGTGGA--C--CCTCTAGTATATCCGCAGGCTCTC--GCTCCAATTCATTGATGGCTACAATGAAACCCCATCTAGTATG----AGTAGCCCTTACTTCCCCACAA--CCTACTTTTCTGCGTTCTA--AACAATCCCCA--------------------------------------------------------------------------------
>AG2
----------------------TCAAACCGACAGACTCTTGCAAATCTTTAGGTATATATCAGCATAACCACTATTTGAGAGATTTTTCTGCAATCCCTTAAGCACCATTGTCATTTCCAACTTGCCTGGATGTAGCCCTTTGTCAATCATATTCATCAATGCCTTTGCAGCCTCTTCTAAATGCCCACCTTTAACATACCCTCGCACTAGCCATGAAAAAGTTCTCTTGCTTGGTGTTTTACCAGCTGCTTCCATTCCAGCCATCAATCTTGCTACTGCTGGCAAGTTTTTCTCCACAGCACATACGGATAAAACAGTGTCATAAATCTCAATTGCGGGCTCTGTACCAGCAAGCTTCATTTGCCATAAGTGATGCTCAGCATCAGCACTTCTTACTGCAAGTGTGTACATGGCAAGCAACTCTGCATGAATTTGTCCCCTAAACTCAGCTGCATTTTCTTCCATTGCCCACTTGGCAATCAGCTCCCCATCTTTGTGAAGATCTTCTTGATAATTATTGATTGATTCCATCTCCCATGCTTCAAGCTCAGCTAACTTCCCTTTCCTTTGAAAAGACTTGAGTTTATAGACAGCCCTTGTAAACCGATTTTGCTCCATGACAACTGCTACCATTGCCGTGAGATAGCTATGT-------------------------------------------------------------------------------------------------------------------------------------------------------------------------------------------------------------------------------------------------------------------------------------------------------------------------------------------------------------------------------------------------------------------------------------------------------------------------------------------------------------------------------------------------------------------------------------------------------------------------------------------------------------------------------------------------------
>AH26
----------------------TCAAACCGAAAGGTGCTTACAAAGTTTAAGGTATATTTCAGGGTAACCTGTTTTCTGCAGACTTTTCTGCAAACCCTTAAGAACCATTGTTATCTCCAGCTTTTCAGGGTACAGCCCTTTGCCAAGCATCTTAATGAGTGTTTTTGCAGCCTCTTCAAAATGCTCACCCTTCACATACCCATGCACTAACCATGAAAATGTTTTCTTGCTAGCTGGTTTGCCAACAGCTTCCATTCCAGCCATCAATCTTCCCACTGCCAGCAAATTTTTCTCCACTGCACAAACTGCTAACACCATGTCATATGTCTCAGTTGACGGCTCCCTACCAGCTAGCTTCATTTGCCATAAGTGATGCTCAGCTTCAATGCCTCTGACTGCAACAGTGTACATGGCAAGCAACTCCTCATGAATTACTCCCATGAACTCAGGTGCATTTTCCTCAACTGCCCACTTGGCAATCTGTTCCCCTTTTTCATGAAGCTTTCTTTGATAGGCATCAAGTAGTTCTAAATCGCCTGCCTCGAGTTCACCCACCTTTCCTTTATTCTGAAAGGCCTTGAGCTCATGGACAGCCCTCGTAAACTGGTTTTGCTCCATCACAAGCGTGACTAAAGCAGTAACATAGCTGTAAATTTTTGGTCTTAGCCCACAATTTCTGAGCTCAAATAACAATTCAACAGCTTCCTGATACTCTCCATCCGTCGACATCTTCCACATAAGATGGCTCGCTGGGTCTTCATCCTTTTCCTCTTCGGTCACAGCCCTGCCAGTCTGTAGCAGATACTTGACGAATTGGATAGCTTCTGGCATCTTACCTCTATCCCAATACATGGATATCAGTTTTTCAACCATGTCATAGTCCGGCTTCAACCCAACGCACTTCATCTCTCTCAAGAGGCACTGCACTTCTTCAAATGAATGCTCTTCTTCTGCTAGCTTATTCAACCAACTGGACATAATAGACAGCATTAGTTCCATAGTCTCGTCGTCCACCTTATTGCCTCTCCGCATCCAATCAAAAACTTCAAGGGCACACCAGGAATCCCTTCCTTCTTGGGAAAAGTATACT-AAAACCAACTGTAAGTCACGAGTAGA---TTCCTCCAGTATATCATCAGGATCTC---CTCCAATTGATTGATGGCTTCAGAAAAGCCACCCCTAG-------TAGAAGCACTTAAGTGACGACAA--CCTACTCTGTTGTAATTTAATAATAATTCCCA--------------------------------------------------------------------------------
>AME1
----------------------TCAAACCGACAGACTCTTGCATAGCTTAAGGTATAATTTTGAAGAACCACCCTTTGAAAGACTTTTCTGTAAGCCCCTAAGCACCACCGTCATTTCCAACTTGTCTGGGTGCATCCCTTTATCAAGCATAGTCATCAATGCTTTGGCAGCCTCTTCAAAATGCCTACCTTTGATGTACCCTCGCACAAGCCACGAAAGAGTTCTCTTGGTAGGTGGTCTCCCAACAGCTTCCATTCCAGTCATCACCCTTTCTATTGCTGGCAAATTTTTTTCAACAGCACAGACTGCCAAAACAGTGTCATACATCTCAGTTTTAGGCTCCCTTCCAGCAAGCTTCATCTGCCATAAATGATGCTCAGCCTCAACACTTCTAGCTGCAACTGTGTACATGGCAAGCAACTTTGCATGAATTTGTCCCCTAAACTCAGGCACATTTTCCTCAAAAGCCCAATTGGCAATCTGCTCTCCCCCTTTGTGAATTTCACTTTCATATGAATCAAGGGCTTCTATCTCCCCTGCTTCAAGTTCAGCCACCTTCCCTTTTCTTTGAAACCTCTTGAGCTCATAGACAGCCCTTGTAAACCGATTTTGCTCCATTAACGTCGCTACCATTGCAGTGAGATAGCTATTCATCTTGGGTTTCAGCCCACAATCCCTTAGATCAGATATCAGCTTTACTACTTCCCTATATTCTCCACCCATTGCCATTTTCCAAATAAGATGTGCTACTGGGTCTTGATCCTTTTTCTCCTCCACCACAGCGCCACCAGATTGTAGCAAATACTTGACAAATTGGGCAGCCTCCAACTTCTTCCCTCTATCCCAATACAACGATATCAACGTCTCAACTATGTCATAGTCAACCTTCAACCCCACACACTTCATCTCTGTCAAGAGGCTCTGCACTTCTTGAACAGAATTGCCCTCTTCCACGAGTTTACTCAGCCAAGTTGACATGATTGAGTGCATCAGCTCCATGGTCTCATCATCCACCTTATCAACCCGCCTCATCCAATCGAAGACCTCGAGGGCACACCATGAATCTCTTCCTTCCTGAGAAAAATACACC-AGAACCAATTGCAAGTCACGGGTAGA----TCCTCCAGCACATCTGCAGGCTCTC---CTCCAATTCATGGATCACTTCAAAGAAACCCCACCTGCTTT-----AGAAACCCTTCCTTGCCCACAT--CCCACTTTACAAT--------------CCCCA--------------------------------------------------------------------------------
>AP25
----------------------TCAAACCGAAAGGTGCTTACAAAGCTTAAGGTATATTTCAGGGTAACCTGTTTTCTGCAGACTTTTCTGCAAACCCTTAAGAACCATTGTTATTTCCAGCTTTTCAGGGTACAGCCCTTTGCCAAGCATCTTAATGAGTGTTTTTGCAGCCTCTTCAAAATGCTCACCCTTCACATACCCATGCACTAACCATGAAAATGTTTTCTTGCTAGCTGGTTTGCCAACAGCTTCCATTCCAGCCATCAATCTTCCCACTGCCAGCAAATTTTTCTCCACTGCACAAACTGCTAACACCATGTCATATGTCTCAGTTGACGGCTCCCTACCAGCAAGCTTCATTTGCCATAAGTGATGCTCAGCTTCAATGCCTCTGACTGCAACAGTGTACATGGCAAGCAACTCCTCATGAATTACTCCCATGAACTCAGGTGCATTTTCCTCAACTGCCCACTTGGCAATCTGTTCCCCTTTTTCATGAAGCTTTCTTTGATAGGCATCAAGTAGTTCTAAATCGCCTGCCTCGAGTTCACCCACCTTTCCTTTATTCTGAAAGGCCTTGAGCTCATGGACAGCCCTCGTAAACTGGTTTTGCTCCATCACAAGCGTGACTAAAGCAGTAACATAGCTGTAAATTTTTGGTCTTAGCCCACAATTTCTGAGCTCAAATAACAATTCAACAGCTTCCTGATACTCTCCATCCGTCGACATCTTCCACATAAGATGGCTCGCTGGGTCTTCATCCTTTTCCTCTTCGGTCACAGCCCTGCCAGTCTGTAGCAGATACTTGACGAATTGGATAGCTTCTGGTATCTTACCTCTATCCCAATACATGGATATCAGCTTTTCAACCATGTCATAGTCCGGCTTCAACCCAACGCACTTCATCTCTCTCAAGAGGCACTGCACTTCTTCAACTGAATGCTCTTCTTCTGCTAGCTTATTCAACCAACTGGACATAATAGACAGCATTAGTTCCATAGTCTCGTCGTCCACCTTATTGCCTCTCCGCATCCAATCAAAAACTTCAAGGGCACACCAGGAATCCCTTCCTTCTTGGGAAAAGTATACT-AAAACCAACTGTAAGTCACGAGTAGA---TTCCTCCAGTATATCATCAGGATCTC---CTCCAATTGATTGATGGCTTCATAAAAGCCACCCCTAG-------TAGAAGCACTTAAGTGACGACAA--CCTACTCTGTTGTAATTTAATAATAATTCCCA--------------------------------------------------------------------------------
>AS57
------------------------------ACAGACTCTTGCAAAGGTTAAGGTAGAGTTCAGTATAACCTTTCTGCAAATAATTTTTCTGCAAGCCCCTAAGCACCACCATTGTTTCCAAATTGTCAGGATGTAGCCCTTTCTTAAGCATGCCCATCAATGTTTTTGCAGCCTCTTCAAAATGCCCACCTTTAATATACCCACGCACTAGCCATGAAAAAGTTTTCTTGCTAGGTATTTTCCCAGCTACTTCCATTCCAGCCATTATTCTTCCCACTGCCGGCAAATTTTTCTCCACAGCACATACAGCTAAGACAGCATCATACATCTCTGTCGTAGGCTCCCGACCAGCAAGCTTCATTTGCCACAAATGATGCTCAGCTTTTGCACTTCTAACTGCAACCATGTACATGGCAGCTAACTGCTCGTGAATTTTTCCCATAACTTTTGGCATGTTTTCTTCAATCGCCCACTTGGCAATCTGCTCTCCCTCTTTGTGAAGATCTCTTTGATATGAATCGAAGGCATCTATATCCCCTTTTTCAAGTTCACCTACCTTTCCTTTTCTCTGAAAGGCTTTGAGTTCATGGACAGCCCTTGTAAATTGATTTTGCTCCATTACAACCGCCATTAGTGCAGTGAGATAGCTGTCTATCTTGGGTTTCAAACCACAATTCCTGAGGTCAAAAATCAGGTTTACAACTTCTCGATGTTCACCACCCTTTGACATTTTCCACATAAGATAAGCAGTTGGATCTTGATCTTTTTCATCTTCCATCACAGCCCCAGCAAATTCTAGCAGATACTTCACAAATTGGGAAGCCTCTGACTTTTTACCTCTATCCCAATACAATGAAATTAATGTCTCAACCATGTCATAGTTTAGTACTAAACCAACACATTTCATTTCTGTCAAGAGGATCTGGACTTCCTCAACCGAATGTTCTTCTTCTACTAGTTTAGCCAGCCAACTTGACATGATTGAAAGCATCAGATCCATGGTCTCATCATCCACCCTATCAACTTTCCGCATCCAGTCAAAAACCTCAAGGGCACACCAGGAATCTCTTCCTTCCTGGGAAAAGTAAACC-AACACCAACTGCAAGTCCCGAGTAGA--CTTCATCCAGTATATCTGCAGGCTCTC--GCTCCAACTGATCAATGACTTCATAAAAACCATGCCTAATTTT----AGAAGCTCTTACCTGGGAACAA--CTCATTTTGCCATAACTCA--AACAATGTCCA--------------------------------------------------------------------------------
>ASA51
----------------------TCAAACCGACAGACTCTTGCAAATCTTAAGGTATAGATCAGCATAACCACTATTTGAGAGATTTTTCTGCAATCCCTTAAGCACCACTGTCATTTCCAACTTGTCTGGATGTAGCCCTTTCTCAATCATATTCATCAATGCCTTTGCAGCCTCTTCTAAATGCCCACCTTTAACATACCCTCGCACTAGCCACGAAAAAGTTTTTTTGCTTGGTGTTTTACCAGTTGCTTCCATTCCGGCCATCAATCTTGCTACTGCTGGCAGATTTTTCTCGACAGCACAGATGGCTAGAACAGTATCATACATCTCACTTGCAGGTTCCATACCAGCAAGCTTCATTTGCCATA---------------------------------------------------------------------------------------------------------------------------------------------------------------------------------------------------------------------------------------------------------------------------------------------------------------------------------------------------------------------------------------------------------------------------------------------------------------------------------------------------------------------------------------------------------------------------------------------------------------------------------------------------------------------------------------------------------------------------------------------------------------------------------------------------------------------------------------------------------------------------------------------------------------------------------------------------------------------------------------------------
>CB35
---------------------------------------------------------------------------------------------------------------TCATTCCCATCTTTTAATAGAAGAGGTCTTTTCTGGATAAGACAAATG--------------------------------------------------------AATAATTTTTTCTTGCTAGCTGGTTTGCTAACATCTTTCATTCCAGCCATCAATCTTCCCACTGCCAGCAAATTTTTCTCCACTACCAAAACTGCTAATACCATGCCATATGTCTCAGTTGACGGCTTCCTACCAGCAAGCTTCATTTGCCATAAGTGATGCTCAGCTGCAATGCTTCTGACAGCGACAGTGTACATGGCAAGCAACTCCTCATGAGTTACTGCCATGAGCCCAGGTGCATTTTCCTCAACTGCCCACTTAGCAATCTGTTCCCC-TTTTCATGAAGATTTCTTTGATAGGCATCAAGGAGTACAAAAT------------------------------------------------------------------------------------------------------------------------------------------------------------------------------------------------------------------------------------------------------------------------------------------------------------------------------------------------------------------------------------------------------------------------------------------------------------------------------------------------------------------------------------------------------------------------------------------------------------------------------------------------------------------------------------------------------------------------------------------------------------------------------------------------------------------------------
>CD18
-----------------------TCAAACCACAGACTCTTGCAAAGGTTAAGGTAGAGTTCAGTATAACCATCCTTCAAATGATTTTTCTGCATGCCCTTAACCACGACCATTGTTTCCAAATTGTCAGGATGTATCCCTTTCTTAAGCATGCCCATCAATATTTTTGCAGCCTCTTCAAAATGTCCACCTTTAACATACCCACGCACTAGCCATGAAAAGGTTTTCTTGCTCGGTATTTTCCCATCTACTTCCATCCCAGCCATTAGTCTTCCTACTGCTTGCAAATTTTTCTCCACAGCGCATACAGCTAAAACAGCATCATACATCTCTGCTTTAGGCTCCCGACCAGCAAGCTTCATTTGCCACAAATGATGCTCAGCTTTCGCACTTCTAACTGCAACCATGTACATTGCAGCTAACACCTCGTGAATTTGTCCCATAATTTCTGGCATGTTTCCTTCAATTGCCCACTTCGCAATTTGTTCTCCCTCTTTGTGAAGATCTCTTTGATATGAATCTAAGGCTTCCATCTCCCCCTTTTCAAGTTCGCCTACTTTTCCTTTTTGCTGAAAGGCTTTGAGATCATGGACAGCCCTTGAAAATTGATTTTGCTCCATTACAACCGCCATTAGTGCAGTGAGGTAGCTATCTGTCTTGGGTTTCAAGCCACAATTCCTGAGGTCAAAAATCAAATTTACAACTTCTCTATGTTCTCCACCCTTCGACATTTTCCACATAAGATAAGCAGTTGGGTCTTGATTCATTTCATCTTCCACAACAGCCCCACCAAATTCAAGCAAATACTTAACAAATCTGGATGCCTCTAACCTTTTACCTCTATCCCAATACAATGAAATTAAAGTCTCAACCATGTCATAGTTTAGTACCAAACCAACACATTTCATTTCTGTCAAGAGGATTCGGACTTCCTCAACCGAATCTTCTTCTTCTACTAGTTTAGCCAGCCAATTTGACATGATTGAAAGCATCAGATCAGTGGTCTCATCATCCACCCTATCAACTTTCCGCATCCAATCAAAAACCTCAAGGACACACCAGGAATCTCTTCCTTCCTGGGAAAAATAAACC-AACACCAACTGTAAGTCCCGGGTAGA--CTTCATCCAGTATATCTTCAGGCTCCC--GCTCCAACTGATCAATGACTTCATAAAGACCATGCCTAATGTT----AGAAGCTTTCACTTGGAAACAACGCTCAATTTGTCATAATTCA--AGCAATGCCCA--------------------------------------------------------------------------------
>CDE34
---------------------TTTAAA-------------------------------------------------------------------------------------------------------------------------------------------------------AATGTTCCTGGTTCTTTCATTCCCATCTTTTAA------------TTTCTTGCTAGCTGGTTTGCTAACAGCTTTCATTCCAGCCATCAATCTTCCCACTGTCAGCAAATTTTTCTCCACTACCAAAACTGCTAATACCATGCCATATGTCTCAGTTGACGGCTCCCTACCAGCAAGCTTCATTTGCCATAAGTGATGCTCCGCTGCAATGCTTCTGACCGCGACAGTGTACATGGCAAGCAACTCCTCATGAGTTACTGCCATGAGCCCAGGTGCATTTTCCTCAACTGCCCACTTAGCAATCTGTTCCCC-TTTTCATGAAGATTTCTTTGATAGGCATCAAGGAGTACAAAAT------------------------------------------------------------------------------------------------------------------------------------------------------------------------------------------------------------------------------------------------------------------------------------------------------------------------------------------------------------------------------------------------------------------------------------------------------------------------------------------------------------------------------------------------------------------------------------------------------------------------------------------------------------------------------------------------------------------------------------------------------------------------------------------------------------------------------
>CF38
------------------------------------------------------------------------------------------------------------------------------------------------------------------------------------------------------------------------------------------------------------------------------------------------------------------------------------------------------------------------------------------------------------------------------------------------------------------------------------------------------------------------------------------------------------------------------------------------------------------------------------------------------------------------------------------------------------------------------------------------------------------------------------------------------------------------------------------------------------------------------------------------TCTGAAAGATGTTCCCTTTTACATTGAATTCAAGAC----TTCCTCTATCAACAGTCTCTGGACTTATTCGATTGAATGTCCTTCTTATACTAATTTTCTTATCCAACTTGACATGGTTGAAAGCATCAACTCCATAGTCTCATCATCCACCCCATCAACTCTTTGTATCCAATCAAATACCTCAAGGGCACACCCGGAATCTCTTCCTTCATGAGAAAAGTAAACTAAAAACTAACTGCAAGTC-CGAGTAGA--CTTCATATAGTATATCCACTGGATCTC--GCTCCAATTCATCAATGACTTCATAAAAACCACGCCTAGTTT-----AGAAGTTCTTACTTTGGGACAA--CTCACTTTGCTGCAAT------------------------------------------------------------------------------------------------
>CH19
-----------------------TCAAACCACAGGCTCTTGCAAAGGTTAAGGTAGAGTTCAGTATAACCCTTCTTCAAATGATTTTTCTGCATGCCCTTAACCACGACCATTGTTTCCAAATTGTCAGGATGTATCCCTTTCTTAAGCATGCCCATCAACATTTTTGCAGCCTCTTCAAAATGTCCACCTTTAACATACCCACGCACTAGCCATGAAAAGGTTTTCTTGCTGGGTATTTTCCCATCTACTTCCATCCCAGCCATTAGTCTTCCCACTGCTTGCAAATTTTTCTCCACAGCGCATACAGCTAAAACAGCATCATACATCTCTGCTGTAGGCTCCCGACCAGCAAGCTTCATTTGCCACAAATGATGCTCAGCTTTCGCACTTCTAACTGCAACCATGTACATTGCAGCTAACACCTCGTGAATTTGTCCCATAATTTCTGGCATGTTTTCTTCAATTGCCCACTTCGCAATTTGTTCTCCCTCTTTGTGAAGATCTCTTTGATATGAATCTAAGGCTTCCATCTCCCCCTTTTCAAGTTCACCTACCTTTCCTTTTCGCTGAAAGGCTTTGAGATCATGGACAGCCCTTGAAAAATGATTTTGCTCCATTACAACTGCCATTAGTGCGGTGAGGTAGCTATCTGTCTTGGGTTTCAAGCCACAATTCCTGAGGTCAAAAATCAAATTTACAACTTCTCTATGTTCTCCACCCTTTGACATTTTCCACATAAGATAAGCAGTTGGGTCTTGATTCATTTCATCTTCCACAACAGCCCCACCAAATTCAAGCAAATACTTAACAAATCTGGATGCCTCTAACCTTTTACCTCTATCCCAATACAATGAAATTAAAGTCTCAACCATGTCATAGTTTAGTACCAAACCAACACATTTCATTTCTGTCAAGAGGATTCGGACTTCCTCAACCGAATCTTCTTCTTCTACTAGTTTAGCTAGCCAATTTGACATGATTGAAAGCATCAGATCAGTGGTCTCATCATCCACCCTATCAACTTTCCGCATCCAATCAAAAACCTCAAGGACACACCAGGAATCTCTTCCTTCCTGGGAAAAATAAACC-AACACCAACTGTAAGTCCCGGGTAGA--CTTCACCCAGTATATCTTCAGACTCCC--GCTCCAACTGATGAATGACTTCATAAAGACCATGCCTAGTGTT----AGAAGCTTTCACTTGGAAACAA--CTCAATTTACCATAATTCA--AGCAATGCCCA--------------------------------------------------------------------------------
>CHA37
-----------------------------------------------------------------------------------------------------------------------------------TGAAACCCCTTGGTAAAT-------------------------------------------------------------------------------------------------------------------------------------------------------------TAAATAGGATTGTGTCATAACAATAAATGCAAGACTATAAAATGAAGGGATTC--CAAGCAAAAATGATA-----------------------------------------------------------------------------------------------------------------------------------TATGATATGG-------------------------------------------CCCTTCTGCTGAA-------------------------------------------------------------------------------------------------------------------------------------------------------------------------------------------------------------------------------------------CACAAATTTTCCACCTCCCATTCTACCACTCCTCAAGCTCTCTTCTCGCATC----TCTGAAAGATGTTCCCTTTTACATTGAATTCAAGAC----TTCCTCTATCAACAGTCTCTGGACTTATTCGATTGAATGTCCTTCTTATACTAATTTTCTTATCCAACTTGACATGGTTGAAAGCATCAACTCCATAGTCTCATCATCCACCCCATCAACTCTTTGTATCCAATCAAATACCTCAAGGGCACACCCGGAATCTCTTCCTTCATGAGAAAAGTAAACTAAAAACTAACTGCAAGTC-CGAGTAGA--CTTCATATAGTATATCCACTGGATCTC--GCTCCAATTCATCAATGACTTCATAAAAACCACGCCTAGTTT-----AGAAGTTCTTACTTTGGGACAA--CTCACTTTGCTGCAATTCA--AACAATCCCCATAAACCAATCCTAAAATAACAAAC---------TTTGTAACCTGTT----------------------------------
>CJ24
CCCACACACTGCATTTCAATTA-TCAAAC--CAGACTCTTGCAAAGGTTAAGGTAGGGTTCAGTATAACCATTCTGTAAATGATTTTTCTGCAAGCCCTTAAGCACCACCATTGTTTCCAAATTGGCAGGATGTAGCCCTTTCTTAATCATGTCCATCAATGCTTTTGCAGCCTCTTCAAAATGCCCACCTTTAACATACCCACGCACTAGCCATGAAAAAGTTTTCTTGCCAGGTATTTTCCCAGCTACTTCCATTCCAGCCATTATTCTTCCCACTGCTTGCAAATTTTTCTCCACAGCACATACAGCTAAAACAGCATCATACATCTCTATTGTAGGCTCCCGACCAGCAAGCTTCATTTGCCACAAATGATGCTCAGCTTTTGCACTTCTAACTGCAACCATGTACATGGCAGCTAACCGCTCATGAATTTGTCCCATAATTTCTGGCATGTTTTCTTCAATCGCCCACTTGGCAATCTGTTCTCCCTCTTTGTGAAGATCTCTTTGATATGAATCAAAGGCTTCTATCTCCCCTTTTTCAAGTTCACCTACCTTTCCTTTTCTCTGAAAGACTTCGAGTTCATGGAGAGCCCTTGTAAATTGATTTTGCTCCATTACAACTGCCATTAGTGCAGTGAGGTAGCTGTCTATCTTGGGTTTCAAGTCACAATTCCTGAGATCAAAAATCAGGTTTACAACTTCTCGATGTTCTCCACCCTTTGACATTTTCCACATAAGATAAGCAGTTGGGTCTTTATCCTTTTCATCTTCCACCACAGCCGCACCAAATTCTAGCAAATACTTCACGAATCGGGAAGCCTCTAACCTTTTACCTCTATCCCAATACAATGAAATCAATGTCTCAACCATGTCATAGTTTAGTACCAAACCAACACATTTCATTTCTGTCAAGAGGATCTGGACTTCCTCAACTGAATGTTCTTCTTCTACTAGTTTAGCCAACCAACTTGACATGATTGAAAGCATCAGATCCATGGTCTCATCATCCACCCTATCAACTTTCCGCATCCAATCAAAAACCTCAAGGACACACCAAGAATCTCTTCCTTCCTGGGAAAAGTAAACC-AACACCAACTGCAAGTCCCGAGTAGA--CTTCATCGAGTATATCTGCAGGCTCTC--GCTCCAACTGATCAATGACTTCATAAAAACCATATCTAATTTT----AGAAGCTTTTACCTGGGAACAA--CTCATTTTGCCATAATTCA--AACAATGCCCA--------------------------------------------------------------------------------
>CK7
-----------------------TCAAACCACAGACTCTTGCAAAGGTTCATGTAGAGTTCAGTATAACCGCTCTGCAAGTGATTTTTCTGCAAGCCCTTAAGCACCACCATCGTTTCCAAATTGTCAGGGTGTAGCCCTTTCTTAAGCATGTCCATCAATGTTTTTGCAGCCTCTTCAAAATGCCCACCTTTAACATACCCACGCACTAGCCATGAAAAAGTTTTCTTGCCAGGTATTTTCCCAGCTGCTTCCATTCCAGCCATTATTCTTCCCACTGCTGGCAAATTTTTCTCCACAGCACATACAGCTAAAACAGTGTCATACATCTCTGTTGGAGGCTCCCGACCAGCAAGCTTCATTTGCCATAAATGATGCTCAGCTTTTGCACTTCTAACTGCAACCATGTACATGGCAGCTAACTTCTCGTGAATTTGCCCCATAATCTCTGGCATGTTTTCTTCAATCGCCCACTTGGCAATCTGCTCTCCCTCTTTGTGAAGATCTCTTTGATATGAATCAAAGGCTTCTCTCTCCGTTTTTTCAAGTTCACCTACCTTTCCTTTTCTCTGAAAGGCTTTGAGTTCATGGACAGCCCTTGTAAACTGATTTTGCTCCATTACAACAGCCATTAGTGCAGTGAGATAGCTGTATATCTTGGGTTTCAAGCCACAATTCCTGAGGTCAAAAATCAGGTTTACAACTTCGCGATGTTCTCCACCCTTCGACATTTTCCACATAAGATAAGCAGTTGGATCTTGATCCTTTTCATCTTCCATCACAGCCCCACTAAATTCTAGTAAATACTTGACAAATTGGGAAGCCTCTGACCTTTTACCTCTATCCCAATACAATGAAATTAATGTCTCGACCATGTCGTAGTTTGGTACCAAACCAACACACTTCATTTCTGTCAAGAGGATCTGGATTTCTTCAACTGAATGTTCTTCTTCTACTAGTTTACCCAACCAACTTGACATGATTGAAAGCATCAGATCCATGGTCTCATCATCCACCCTATCAACTCTCCGCATCCAATCAAAAACCTCAAGGACACACCAGGAATCTCTTCCTTCCTGGGAAAAGTAAACC-AACACCAACTGCAAGTCCCGAGTAGA--CTTCATCCAGTATATCTGCAGGCTCTC--GCTCCAACTGATCAATGACTTCATAAAAACCATGCCTAGTTTT----AGAAGCTCTTACCTGGGAAGAA--CTCACTTTGCCATAATACA--AACAATGCCCA--------------------------------------------------------------------------------
>CL6
CCCACACACTGCATTTCAGTTA-TCAAACCACAGACTCTTGCAAAGGTTCATGTAGAGTTCAGTATAACCGCTCTGCAAGTGATTTTTCTGCAAGCCCTTAAGCACCACCATCGTTTCCAAATTGTCAGGGTGTAGCCCTTTCTTAAGCATGTCCATCAATGTTTTTGCAGCCTCTTCAAAATGCCCACCTTTAACATACCCACGCACTAGCCATGAAAAAGTTTTCTTGCCAGGTATTTTCCCAGCTGCTTCCATTCCAGCCATTATTCTTCCCACTGCTGGCAAATTTTTCTCCACAGCACATACAGCTAAAACAGTGTCATACATCTCTGTTGGAGGCTCCCGACCAGCAAGCTTCATTTGCCATAAATGATGCTCAGCTTTTGCACTTCTAACTGCAACCATGTACATGGCAGCTAACTTCTCGTGAATTTGCCCCATAATCTCTGGCATGTTTTCTTCAATCGCCCACTTGGCAATCTGCTCTCCCTCTTTGTGAAGATCTCTTTGATATGAATCAAAGGCTTCTCTCTCCGTTTTTTCAAGTTCACCTACCTTTCCTTTTCTCTGAAAGGCTTTGAGTTCATGGACAGCCCTTGTAAACTGATTTTGCTCCATTACAACAGCCATTAGTGCAGTGAGATAGCTGTATATCTTGGGTTTCAAGCCACAATTCCTGAGGTCAAAAATCAGGTTTACAACTTCGCGATGTTCTCCACCCTTCGACATTTTCCACATAAGATAAGCAGTTGGATCTTGATCCTTTTCATCTTCCATCACAGCCCCACTAAATTCTAGTAAATACTTGACAAATTGGGAAGCCTCTGACCTTTTACCTCTATCCCAATACAATGAAATTAATGTCTCGACCATGTCGTAATTTGGTACCAAACCAACACACTTCATTTCTGTCAAGAGGATCTGGATTTCTTCAACTGAATGTTCTTCTTCTACTAGTTTACCCAACCAACTTGACATGATTGAAAGCATCAGATCCATGGTCTCATCATCCACCCTATCAACTCTCCGCATCCAATCAAAAACCTCAAGGACACACCAGGAATCTCTTCCTTCCTGGGAAAAGTAAACC-AACACCAACTGCAAGTCCCGAGTAGA--CTTCATCCAGTATATCTGCAGGCTCTC--GCTCCAACTGATCAATGACTTCATAAAAACCATGCCTAGTTTT----AGAAGCTCTTACCTGGGAAGAA--CTCACTTTGCCATAATACA--AACAATGCCCA--------------------------------------------------------------------------------
>CM9
TCCACACACTACATTTCAGATATTCAAACCAAAGACTCTTGCAAAGATTAAGGTAGAGTTCACTATAACCATTCTGTAAAGGTTTTTTCTGCAAGCCCTTAAGCACCACTATTGTGTCCAATTTGTCAGGGTGTACTTCATTCTCAATCATGACAATCAATGTCTTTGCAGCCTCTTCAAAATGTCCACCTTTAACATACCCACGCACTAGCCATGAAAAAGTTTTCTTGCTGGGCATTTTCCCAGCTACTTCCATTCCAGCCATTATTCTTCCCACTGCTTTCAAATTTTTCTCCACTGCACATACAGCTAAAACAGCGTCATACATCTCTGCTGTAGGCTCCCGACCAGCAAGCTTCATTTGCCACAAATGATGCTCAGCTTTCACACTTCTAATTGCAACCATGTACATGGCAGCTAACTCCTCATAAATTTGTCCCATAATTTCTGGCATGTTTTCTTCAATCGCCCAACTGGCAATCTGTTCCCCTTTTATGTGAAGATCTCTTTGATATGAATCAAATGCTTCTATATCCCTTTTTCCGAGTTCACCTACGATTCCTTTTCTCTGAAAGCCTTTGAGCTCATGGACAGCTCTTGTAAATTGATTTTGCTCCATTATGACTGCCAGTAGTGCAGTGACGTAGCTGTCTATCTTAGGTTTCAAGCCACAACTCCTGAGGTCAAAAATCAGGTTCACAACTTCTCGATGTTCTCCACTCTTTGACATTTTCCACATAAGGTAAGCCGTTGGATCTTTATCCTTTTCATCTTGGGCGACGGAACCACCAAATTCTAGCAAATACTTCACAAATCTGGAAGCCTCTAACCTTTTACCTCTATCCCAGAAAAATGAAATTAATCTCTCAACCATGTCATAGTTTAGTCCCAAACCAACATAATTCATTTCTGTCAAGAGAATCTGGACTTCCTCAACCGAATGTTCTTCTTCTAATAGTTTAGCCAACCAACTTGACATGATTGAATGCATCAGATCCATAGTCTCATCATCCACCCTATCAACTTTCTGCATCCAATCAAAAACCTCAAGGACATGCCAGGAATCTCTTCCTTCCTGGGAAAAGTAAACT-AACACCAACTGCAAGTCCCGAGTAGA--CTTCATCCAGTATATCTGCAGGCTCTC--GCTCCAACAGATCAATGACTTGATAAAAACCCTGCCTAATTTT----AGAAGCTTTTACCTGGGAATTA--CTCATTTTGCCATAATTCA--AACAATGC-----------------------------------------------------------------------------------
>CP16
CCCACACACTGCATTTCAGTTACTCAAACCACAGACTCTTGCAAAGGTTAAGGTAGAGTTCAGTATAACCATTCTGCAAATGATTTTTCTGCAAGCCCCTAAGCACCACCGTTGTTTCCAAATTGTCAGGATGTAGCCCTTTCTTAAGCATGTCCATCAATGTTTTTGCAGCCTCTTCAAAATGTCCACCTTTAACATACCCACGCACTAGCCATGAAAAGGTTTTCTTGTTGGGTATTTTCCCAGCTACTTCCATTCCAGCCATTATTCTTCCCACTGCTTGCAAATTTTTCTCCACAGCACATACAGCTAAAACAGCATCATACATCTCTGTTCTAGGCTCCCGGCCAGCAAGCTTCATTTGCCACAAATGATGCTCAGCTTTTGCACTTCTAACTGCAACCATGTACATTGCAGCTAACTCCTCGTGAATTTGTCCCATAATTTCTGGCATGTTTTCTTCAATTGCCCACTTGGCAATTTGTTCTCCCTCTTTGTGAAGATCTCTTTGATATGAATCTAAGGCTTCCATCTCCCCCTTTTCAAGTTCACCTACCTTGCCTTTTCTCTGAAAGGCTTTGAGTTCATGGACAGCCCTTGAAAATTGATTTTGCTCCATTACAACCGCCATTAGTGCAGTGCGGTAGCTATCTATCTTGGGTTTCAAGCCACAATTCCTGAGGTCAAAAATCAGGTTTACAACTTCTCGATGTTCTCCACCGTTTGACATTTTCCACATAAGATAAGCAGTTGGGTCTTGATCCTTTTCATCTTCCACAACAGCCCCACCAAATTCAAGCAAATACTTAACAAATCTGGAAGCCTCTAACCTTTTACCTCTATCCCAATACAATGAAATTAAAGTTTCAACCATGTCATAGTTTAGTACCAAACCAACACATTCCATTTCTCTCAAGAGAATCTGGACTTCCTCAACCGAATGTTCTTCTTCTACTAGTTTAGCCAACCAACTTGACATGATTGAAAGCATCAGATCCGTGGTCTCTTCATCGACCCTATCAACTTTCCGCATCCAATCGAAAACCTCAAGGACACACCAGGAATCTCTTCCTTCCTGGGAAAAGTAAATC-AACACCAACTGTAAGTCCCGAGTAGA--CTTCATCCAGTATATCTCCAGGCTCTC--GCTCCAGCTGATCAATGACTTCATAAAAACCATGCCTAATGTT----AGAAGCTTTTACTTGGAAAAAA--CTCATTTTGTCATAATTCA--AGCAATGCCCA--------------------------------------------------------------------------------
>CP161
CCCACACACTGCATTTCAGTTACTCAAACCACAGACTCTTGCAAAGGTTAAGGTAGAGTTCAGTATAACCATTCTGCAAATGATTTTTCTGCAAGCCCCTAAGCACCACCGTTGTTTCCAAATTGTCAGGATGTAGCCCTTTCTTAAGCATGTCCATCAATGTTTTTGCAGCCTCTTCAAAATGTCCACCTTTAACATACCCACGCACTAGCCATGAAAAGGTTTTCTTGTTGGGTATTTTCCCAGCTACTTCCATTCCAGCCATTATTCTTCCCACTGCTTGCAAATTTTTCTCCACAGCACATACAGCTAAAACAGCATCATACATCTCTGTTCTAGGCTCCCGGCCAGCAAGCTTCATTTGCCACAAATGATGCTCAGCTTTTGCACTTCTAACTGCAACCATGTACATTGCAGCTAACTCCTCGTGAATTTGTCCCATAATTTCTGGCATGTTTTCTTCAATTGCCCACTTGGCAATTTGTTCTCCCTCTTTGTGAAGATCTCTTTGATATGAATCTAAGGCTTCCATCTCCCCCTTTTCAAGTTCACCTACCTTGCCTTTTCTCTGAAAGGCTTTGAGTTCATGGACAGCCCTTGAAAATTGATTTTGCTCCATTACAACCGCCATTAGTGCAGTGCGGTAGCTATCTATCTTGGGTTTCAAGCCACAATTCCTGAGGTCAAAAATCAGGTTTACAACTTCTCGATGTTCTCCACCGTTTGACATTTTCCACATAAGATAAGCAGTTGGGTCTTGATCCTTTTCATCTTCCACAACAGCCCCACCAAATTCAAGCAAATACTTAACAAATCTGGAAGCCTCTAACCTTTTACCTCTATCCCAATACAATGAAATTAAAGTTTCAACCATGTCATAGTTTAGTACCAAACCAACACATTCCATTTCTCTCAAGAGAATCTGGACTTCCTCAACCGAATGTTCTTCTTCTACTAGTTTAGCCAACCAACTTGACATGATTGAAAGCATCAGATCCGTGGTCTCTTCATCGACCCTATCAACTTTCCGCATCCAATCGAAAACCTCAAGGACACACCAGGAATCTCTTCCTTCCTGGGAAAAGTAAATC-AACACCAACTGTAAGTCCCGAGTAGA--CTTCATCCAGTATATCTCCAGGCTCTC--GCTCCAGCTGATCAATGACTTCATAAAAACCATGCCTAATGTT----AGAAGCTTTTACTTGGAAAAAA--CTCATTTTGTCATAATTCA--AGCAATGCCCA--------------------------------------------------------------------------------
>CR44
----------------------TCAAACCGAAAGGTTCTTACAAAGCGTAAGGTACAGTTCAGTGTCACCTGTCTTCTGCAGATGTCTCTGCAAACCCTTCAGCACCAAAGCCATTTCCAGCCTTTCTGGATACAACCGTCTGTCAAGCATCTTCAGGAGTGTTTCTGCAGCATCTTCAAAGTGCCCACCCTGCACATACCCGCGTAATAACCATGAAAATGTTTTCTTGTTAAGTGGTTTTCCAGAAGCTTCCATTGCTGCCAACAATCTCTCTACTGCAAGTAAATTTTTCTGAGCAGCACAAACAGCTAAAAGAGCATTATACATCTCAGCTGCTGGCTCTCTACCAGCAAGCTTCATTTGCCATAAATGATGCTCAGCTTCAGCACCTCTGTGTGCAACAGTGTACATGGCAACCAATTGCTCGTGAATCTTTCCCATAAACTCAGGGATATTTTCCTCAATTGCCCACTTGGCAATCTGCTCTCCGTCTTTGTGAAGACTTCTTTCATATGTAGAAAGGAGGTCTATATCATCTGTCTCAAGCTCAGCTACCAGCCTCCTTTTCTGAAAGGCCTCAAGCTCATATACAGCCCTAGTAAACTGGACTTGCTCTATTACAAGTGCTATTAAGGCACCGACATAGCTATATATCTTGGGTTTCAGTCCACAACTCCTAAGCTCAAACACCAACTTCACTGCTTCCCTATGTTCTCCATCCATTGACATTCTCCATAAAAGATGGCCTGCTGGGTCACGTTCCTTTTCATCATCCATCGTAATCCCACCGGTTTGTAGTAAGTCCTTAACAAATTGGACAGCCTCTGACTTTTGGCCTCTGTCCCAATACAAGGAGATTAATGTTTTAACCATGCTATCGCTCGGCTTCAACCCAACACAATTCATGTCTCTCAGGAGGTTCTGCACTTCTTCCACTGGTTGATCTTCTTCTATTAATTTGCTCAACCAGCTGCCCATAATAGAGGCCATCAACTCCATAGTCTCATTGTCCACCTTATTCTCTTTCCGCATCCAATCAAAAACCTCAAGGGCACACCAGGAATCTCTTCCTTCCTGACCAAAGTATACC-AATACCAGCTTTAAGTCGCGGGTGGA---TTCCCCCAATATATCTGCCGGTTCT----CTCCAATTCTTCAACGGCTTCAAAGAAAC----------------TAGAAGCTCTTACT---------------------------------------------------------------------------------------------------------------------------
>CT15
CCCACACACTGCATTTCAGTTA-TCAAACCACAGACTCTTGCAAAGGTTAAGGTAGAGTTCAGTATAACCATTCTGCAAATGAGTTTTCTGCAAGCCCCTAAGCACCACCATTGTTTCCAAATTGTCAGGATGTAGCCCTTTATTAAGCATGTCCATCAGTGTTTTTGCAGCCTCTTCAAAATGTCCACCTTTAACATACCCACGCACTATCCATGAAAAGGTTTTCTTGTTGGGTATTTTCCCAGCTACTTCCATTCCAGCCATTATTCTTCCCACTGCTTGCAAATTTTTCTCCACGGCACATACAGCTAAAACAGCATCATACATCTCTGTTCTAGGCTCTCGACCAGCAAGCTTCATTTGCCACAAATGATGCTCAGCTTTTGCACTTCTAACTGCAACCATGTACATTGCAGCTAACTCCTCGTGAATTTGTCCCATAATTTCTGGCATGTTTTCTTCAATTGCCCACTTGGCAATTTGTTCTCCCTCTTTGTGAAGATCTCTTTGATATGAATCTAAGGCTTCCATCTCCCCCTTTTCAAGTTCACCTACCTTTCCTTTTCTCTGAAAGGCTTTGAGTTCATGGACAGCCCTTGAAAATTGATTTTGCTCCATTAAAACTGCCATTAGTGCAGTGCGGTAGCTATCTATCTTGGGTTTCAAGCCACAATTCCTGAGGTCAAAAATCAGGTTTACAACTTCTCGATGTTCTCCACCCTTTGACATTTTCCACATAAGATAAGCAGTTGGGTCTTGATCCTTTTCATCTTCCACAACAGCCCCACCAAATTCAAGCAAATACTTAACAAATCTGGAAGCCTCTAACCTTTTACCTCTATCCCAATACAACGAAATTAAAGTTTCAACCATGTCATAGTTTAGTACCAAACCAACACATTCCATTTCTCTCAAGAGAATCTGGACTTCCTCAACCGAATGTTCTTCTTCTACTAGTTTAGCCAACCAACTTGACATGATTGAAAGCATCAGATCTGTGGTCTCTTCATCCACCCTACCAACTTTCCGCATCCAATCGAAAACCTCAAGGACACACCAGGAATCTCTTCCTTCCTGGGAAAAGTAAATC-AACACCAACTGTAAGTCCCGAGTAGA--CTTCATCCAGTATATCTGCAGGCTCTC--GCTCCAACTGATCAATGACTTCATAAAAACCATGCCTAATGTT----AGAAGCTTTTACTTGGAAACAA--CTCATTTTGTCATAATTCA--AGCAATGCCCAAAGATGGGTTTCAAAGAAC------ACACTTCATGA--------------------------------------------
>DA12
------------------------------AAAGACTCTTGCAAAGATTAAGGTAAAGTTCACTATAACCATTCTGTAAATGATTTTTCTGCAAGCCCTCAAGCACCACTATTGTGTCCAACTTGTTAGGATGTACTCCTTTCTCAATCATGGCCATCAATGTTTTTGCAGCCTCTTCAAAATGTCCACCTTTAACATACCCACGCACTAGCCATGAAAAAGTTTTCTTGCTGGGCATTTTCCCAGCTACTTCCATTCCAGCCATTATTCTTCCCACTGCTTGCAAATTTTTCTCCACTGCACATACAGCTAAAACAGCATCATATGTCTCTACGGTAGGCTCCCGACCAGCAAGCTTCATTTGCCACAAATGATGCTCAGCTTTTGCACTTCTAATTGCAACCATGTACATGGCAGCTAACTCCTCATGAATTTGTCCCATAATTTCTGGCATGTTTTCTTCAATCGCCCACTTGGCAATCTGTTCTCCTTTTTTGTGAAGATCTCTTTGATATGAATCAAATGCTTCTATATCCCTTTTTGGGAGTTCACCTACAATTCCTTTTCTCTGAAAGCCTTTGAGCTCATGGACAACCCTTGTAAATTGATTTTGCTCCATTACAACTGCCAATAGTGCAGTGAGGTAGCAATCTATCTTGGGTTTCAAGCCACAACTCCGGAGGTCAAAAATCAGGTTTACAACTTCTCGATGTTCTCCACTCTTTGACATTTTCCACATAAGATAAGCAGTTGGATCTTGATCCTTTTCATCTTCGACGACAG---CACCAAATTCTAGCAAATACTTCACAAATCTGTAAGCCTCTTTACTTTTACCTCTATCCCAATACAATGAAATTAATGTCTCAACCATGTCATAGTTTAGTACCAAACCAACATAATTCATTTCTGTCAAGAGAATCTGGACTTCCTCAACCGAATGTTCTTCTTCTACTAGTTTAGCCAACCAACTTGACATGATTGAATGCATCAGATCCATGGTCTCATCATCCACCCTATCAACTTTCTGCATCCAATCGAAAACTTCAAGGGCATACCAGGAATCTCTTCCTTCCTGGGAAAAGTATACT-AACACCAACTGCAAGTCCCGAGTAGA--CTTCATCCAGTATATCTGCCGGCTCTC--GCTCCAACTGATCAATGACTTCATAAAAACCCTGCCTAATTTT----AGAAGCTTTTACCTGGGAATTA--CTCATTTTGCCATAATTCA--AACAATGTCCATCAAATGAATCCAACTGAGTAATTGATTCTCCAATTCATTTGAAATGGTACAAA--------------------------
>DB53
----------------------TCAAACCGACAGACTCTTGCAAATCTTAAGGTATAGATCAGCATAACCACTATTTGAGAGATTTTTCTGCAATCCCTTAAGCACCATTGTCATTTCCAACTTGTCTGGATGTAGCCCTTTCTCGATCATATTCATCAATGCCTTTGCAGCCTCTTCTAAATGCCCACCTTTAACATACCCTCGCACTAGCCATGAAAAAGTTTTCTTGCTTGGTGTTTTACCAGCTGCTTCCATTTCAGCCATCAATCTTGCTACTGCTGGCAGATTTTTCTCCACAGCACAGATAGATAAAACAGTGTCATAAATCTCACTTCCAGGCTCTATACCAGCAAGCTTCATTTGCCATAAGTGATGCTCAGCTTCAGCACTTCTTACCGCAAGTGTATACATAGCAAGCAACTCTCCATGAATTTGTCCCCTAAACTCAGCTCCATTTTCTTCCATTGCCCACTTGGCAATCAGCTCTCCATCTTTGTGAAGATCTTTTTGATAATTATTGATTGCTTCCATCTCCCATGCTTCAAGCTCAGCTAACTTCCCTTTTCTTTGAAAAGACTTGAGTTTATGGACAGCCCTTGTAAACCGATTTTGCTCCATGACAACTGCTACCATTGCCGTGAGATAGCTATGTATTTTAGGTTTCAGCCCACAATTTTTGAGCTCAGATATGAGATTTACAGCTTCTTTGTAGCCTCCGCCCATTGACATTTTCCATATAAGATGGGCTACTGGATCTTGACCCTTTTTCTCGTCCATGACACCCTCACCGGACTGCAGCAAATACTTCACAAATTGCGCAGCTTCTGACCCTTTCCCTCTATCCCAATACAATGAGATCAACGTCTCAACCATATCATAGTTCACCTTCAATCCCACACAATTCATCTCTGTCAAAAGGCTCTGCACATCTTCAACAGGACGCTCTTCCTCTACCAGTTTACTTAACCAACTTGACATAATTGAGAGCATCAATTCCATGGTCTCATCATCCACCTTATCAACTCGACGCATCCAATCGAAAACCTCAAGGGCACACCATGAATCCCTTCCTTCTTGTGAAAAATATACC-AATACCAACTGCAAGTCCCTAGTGGA--C--CCTCTAGTATATCCGCAGGCTCTC--GCTCCAATTCACTGATGGCTACAATGAAACCCCATCTAGTATG----AGTAGCCCTTACTTCCCCACAA--CCTTCTTTTCCGTGATCTA--AACAATTCACAACAGACGAACTCAAACCAATAATTGTTTTCTGATTTCTGATCAGATTCCATTTTAGACCAAATTCACAAGCCTTATCATA
>DC1
----------------------TCAAACCGACAGGCTCTTGCAAATCTTAAGGTATAGATCAGCATAACCACTATTTGAGAGATTTTTCTGCAATCCCTTAAGCACCATTGTCATTTCCAACTTGTCTGGATGTAGCCCTTTCTCGATCATACTCATCAATGCCTTTGCAGCCTCTTCTAAATGCCCACCTTTAACATACCCTCGCACTAGCCATGAAAAAGTTTTCTTGCTTGGTGTTTTACCAGCTGCTTCCATTTCAGCCATCAATCTTGCTACTGCTGGCAGATTTTTCTCCACAGCACAGATAGATAAAACAGTGTCATAAATCTCACTTCCAGGCTCTATACCAGCAAGCTTCATTTGCCATAAGTGATGCTCAGCTTCAGCACTTCTTACCGCAAGTGTATACATAGCAAGCAACTCTCCATGAATTTGTCCCCTAAACTCAGCTCCATTTTCTTCCATTGCCCACTTGGCAATCAGCTCTCCATCTTTGTGAAGATCTTTTTGATAATTATTGATTGCTTCCATCTCCCATGCTTCAAGCTCAGCTAACTTCCCTTTTCTTTGAAACGACTTGAATTTATGGACAGCCCTTGTAAACCGATTTTGCTCCATGACAACTGCTACCATTGCCGTGAGATAGCTATGTATTTTAGGTTTCAGCCCACAATTTTTGAGCTCAGATATGAGATTTACAGCTTCTTTGTAGCCTCCGCCCATTGACATTTTCCATACAAGATGGGCTACTGGATCTTGACCCTTTTTCTCGTCCATGACACCCTCACCGGACTGCAGCAAATACTTCACAAATTGCGCAGCTTCTGACCCTTTCCCTCTATCCCAATACAATGAGATCAACGTCTCAACCATATCATAGTTCACCTTCAATCCCACACAATTCATCTCTGTCAAAAGGCTCTGCACATCTTCAACAGGACGCTCTTCCTCTACTAGTTTACTTAACCAACTTGACATAATTGAGAGCATCAATTCCATGGTCTCATCATCCACCTTATCAACTCGACGCATCCAATCGAAAACCTCAAGGGCACACCATGAATCCCTTCCTTCTTGTGAAAAATATACC-AATACCAACTGCAAGTCCCTAGTGGA--C--CCTCTAGTATATCCGCAGGCTCTC--GCTCCAATTCACTGATGGCTACAATGAAACCCCATCTAGTATG----AGTAGCCCTTACTTCCCCACAA--CCTGCTTTTCTGTGATCTA--AACAATTCACAACAGACGAACTCAAACCAATAATTGTTTTCTGATTTCTGATCAGATTCCATTTTAGACCAAATTCACAAGCCTTATCATA
>DD1
-----------------------------------------------------------------------------------------------------------------------------------------------------------------------------------------------------------------------------------------------------------------------------------------------------------------------------------------------------------------------------------------------------------------------------------------------------------------------------------------------------------------TGAAGATCTCTTTGATAATTATTGATTGCCTCCATCTCCCATGCTTCAAGCTCAGCTAACTTCCCTTTTCTTTGGAAAGACTTGAGTTTATGGACAGCCCTTGTAAACCGATTTTGCTCCATGACAACTGCTACCATTGCCGTGAGATAGCTATCTATCTTAGGTTTCAGCCCACAATTCTTGAGTTCAGATATGAGATTTACAGCTTCTTTGTAGCCTCCGCCCATCGATATTTTCCATATAAGATGTACTACTGGATCTTGACCATTTTTCTCATCCATCAAATCCTCACCGGACTGCAGCAAATACTTCACAAATTGCGCAGCCTCTGACCCTTTCCCTCTATCCCAATACAATGAGATCAATGTCTCAACCATATCATAGTTCACCTTCAATCCTACACAATTCATTTCTGTCAAAAGGCTCTGCACATCTTCAACGGGACGCTCTTCCTCTACTAGTTTACTTAACCAACTTGACATAATTGAGAGCATCAATTCCATGGTCTCATCATCCACCTTAT------------------------------------------------------------------------------------------------------------------------------------------------------------------------------------------------------------------------------------------------------------------------------------------------------------------------
>DIM50
-----------------------------GACAGACTCTTGCAAATCTTAAGGTATAGATCAGAATAACCACTATTTGAGAGATTTTTCTGCAATCCCTTAAGCACCATTGTCATTTCCAACTTGCCTGGATGTAGCCCTTTCTCGATCATATTCATCATTGCCTTTGCAGCCTCTTCTAAATGTCCACCTTTAACATACCCTCGCACTAGCCATAAAAAAGTTTTCTTGCTTGGTGTTTTACCAGCCGCTTCCATTCCAGCCATCAATCTTGCTACTGCTGGCAGATTTTTCTCCACAGCACAGATGGATAAAACAGTGTCATAAATCTCACTTGCAGGCTCTATACCAGCAAGTTTCATTTGCCATAAGTGATGCTCAGCTTCAGCACTTCTTACTGCAAGTGTGTACATGGCAAGCAACTCTGCATGAATTTGTCCCCTAAACTCAGCTCCATTTTCTTCCATTGCCCACTTGGCAATCAACTCTCCATCTTTGTGAAGATCTCTTTGATAATTATTGATTGCCTCCATCTCCCATGCTTCAAGCTCAGCTAACTTCCCTTTTCTTTGAAAAGACTTGAGTTTATGGACAGCCCTTGTAAACCGATTTTGCTCCATGACAACTGCTACCATTGCCGTCAGATAGCTATGTATCTTAGGTTTCAGCCCACAATTCTTGAGTTCAGATATGAGATTTACAGCTTCTTTGTAGCCTCCGCCCATCGATATTTTCCATATAAGATGTACTACTGGATCTTGGCCATTTTTCTCATCCATCACATCCTCACCGGACTGCAGCAAATACTTCACAAATTGCGCAGCCTCTGACCCTTTCCCTCTATCCCAATACAATGAGATCAATGTCTCAACCATATCATAGTTCACCTTCAATCCTACACAATTCATTTCTGTCAAAAGGCTCTGCACATCTTCAACGGGACGCTCTTCCTCTACTAGTTTATTTAACCAACTTGACATAATTGAGAGCATCAATTCCATGGTCTCATCATCCACCTTATCAACTCGACGCATCCAATCGAAAACCTCAAGGGCACACCATGAATCCCTCCCTTCTTGTGAAAAATATACC-AATACCAACTGCAGGTCTCTAGTGGA--C--CCTCTAGTATATCCGCAGGCTCTC--GCTCCAATTCATTGATGGCTACAATGAAACCCCATCTAGTATG----AGTAGCCCTTGCTTCCCCACAA--CCTACTTTTCTGTTATCTA--AACAATCCCCAC---------------------------------------------------------------CACAAACCTTATCATA
>EN45
----------------------TCAAACCGAAAGGTGCTTACAAAGCTTAAGATACAGTTTAGTGTTACCTGTCTTCTGCATATTTCTCTGTAAACCCTTTAGCACCAAAGCCATTTCCAGCCCTTCTGGATACAACCCCCTGTCAAGCAT-----------CTTCTGCAGCATCTTCAAAGTGTCTACCTTCCACATACCCACGCACTAACCATGAAAATGTTTTCCTGTTAAATGGTTTGCCAGAAGCTTCCATTCCTGCTAACAATCTTTCTACTGCAAACAAA-TTTTATCAACTGCACAAACAGCTAAAAGAGCATTATACATCTCAGTTGCTGGCTTCCTACTAGCAAGCTTCATTTGCCATAAATGATGTTCTGCTTCAGTGCCTCTGCGCGCAATAGTATACATGGCAACCAATTACTCATGAATTTTTCCCATCAACTCAGGAATATTTTCCTCAATTGCCCACTTGGCAATCTGCTCTCCATCCTCATGAAGACTTCTTTGATATGTAGAAAGGAGGTCTATATCATCTGTCTCGAGCTCAGCTACCATCCTCCTTTTTTGAAAGGCCTCAAGCTCGTGTACAGTCCTAGTAAACTGGATTTGCTCTATTACCAGCGCTATCAAGGCACTGACATAGCTGTATATCTTGGGTTTCAGTCCACAGCTCCTAAGCTCAAACACCAACTTCACTGCTTCCCTATATTCTCCATCCATTGACATTTTCCATAAAAGATGCCCTGCTGGGTCATGTTCCTTTTCAACTTCCATCACAGTCCCACCAGCTTGCAGCAAGTACTTAACAAATTGGATAGCCTCTAACTTTTTACCCCTGTCCCAATACAAGGAGATTAATGTTTTAACCATGCTATAGCTCAGCTTCAACCCAACACAATTCATGTCCCTCAGGAGGTTCTGCACTTCTTCCACTGGTTGATCTTCTTCTACTAATTTACTCAACCAGCTACCCATAATAGAAGACATCAACTCCATAGTCTCATTGTCCACCTTATCCTCTCTCCGCATCCAATCAAAAACCTCAAGAGCACACCAGGAATCTCTTCCTTCCTGACTAAAATATAAA-AATACCAACTTTAAGTCAC----------TTCCTCCAATATATCT--------------TCCAATTCTTCAACAGTTTTAAAGAA------------------TAGAAGCTCTTACTCGGTGATAC--CACACACTACTATCTTTTA--AACAATACC----------------------------------------------------------------------------------
>FC13
---ACACACTACATTTCAGTTA-TCAAACCAAAGACTCTTGCAAAGATTAAGGTAAAGTTCACTATAACCATTCTGTAAATGATTTTTCTGCAAGCCCTCAAGCACCACTATTGTGTCCAACTTGTTAGGATGTACTCCTTTCTCAATCATGGCCATCAATGTTTTTGCTGCCTCTTCAAAATGTCCACCTTTAACATACCCACGCACTAGCCATGAAAAAGTTTTCTTGCTGGGCATTTTCCCAGCTACTTCCATTCCAGCCATTATTCTTCCCACTGCTTGCAAATTTTTCTCCACTGCACATACAGCTAAAACAGCATCATACGTCTCTACGGTAGGCTCCCGACCAGCAAGCTTCATTTGCCACAAATGATGCTCAGCTTTTGCACTTCTAATTGCAACCATGTACATGGCAGCTAACTCCTCATGAATTTGTCCCATAATTTCTGGCATGTTTTCTTCAATCGCCCACTTGGCAATCTGTTCTCCTTTTTTGTGAAGATCTCTTTGATATGAATCTAATGCTTCTATATCCCTTTTTTCGAGTTCACCTACAATTCCTTTTCTCTGAAAGCCTTTGAGCTCATGGACAACCCTTGTAAATTGATTTTGCTCCATTACAACTGCCAATAGTGCAGTGAGGTAGCAATCTATCTTGGGTTTCAAGCCACAACTCCGGAGGTCAAAAATCAGGTTTACAACTTCTCGTTGTTCTCCACTCTTTGACATTTTCCACATAAGATAAGCAGTTGGATCTTGATCCTTTTCATCTTCGACGACAGCACCACCAAATTCTAGCAAATACTTCACAAATCTGTAAGCCTCTTTACTTTTACCTCTATCCCAATACAATGAAATTAATGTCTCAACCATGTCATAGTTTAGTACCAAACCAACATAATTCATTTCTGTCAAGAGAATCTGGACTTCCTCAACCGAATGTTCTTCTTCTACTAGTTTAGCCAACCAACTTGACATGATTGAATGCATCAGGTCCATGGTCTCATCATCCACCCTATCAACTTTCTGCATCCAATCGAAAACTTCAAGGGCATACCAGGAATCTCTTCCTTCCTGGGAAAAGTAAACT-AACACCAACTGCAAGTCCCGAGTAGA--CTTCATCCAGTATATCTGCCGGCTCTC--GCTCCAACTGATCAATGACTTCATAAAAACCCTGTCTTATTTT----AGAAGCTTTTACCTGGGAATTA--CTCATTTTGCCATAATTCA--AACAATGTCCATCAAATGAATCCAACTGAG---------CTCCAATTCATTTGAAATGGTACAAA--------------------------
>FTS1
---------------------------------------------------------------------------------------------------------------------------------------------------------------------------------------------------------------------------------------------------------------------------------------------------------------------------------------------------------------------------------------------------------------------------------------------------------------------------------------------------------------------------------------TGATTGCTTCCATCTCCCATGCTTCAAGTTCAGGTAACTTCCCTTTTCTTTGAAAAGACTTGAGTTCATGGACAGCCCTTGTAAACCGATTTTGCTCCATGACAACTGCTACCATGGCCGTGAGATAGCTATGTATTTTAGGTTTCAGCCCACAATTTTTGAGGTCAGATATGAGATTTACAGCTTCTTTGTAGCCTCCGCCCATTGACATTTTCCATTTAAGATGGGCTACTGGATCTTGACCCTTTTTCTCGTCCATGACACCCTCACCGGACTGCAGCAAATACTTCACAAATTGCGCAGCCTCTGACCCTTTCCCTCTATCCCAATACACTGAGATCAACGTCTCAACCATATCATAGTTCACCTTCAATCCCACACAATTAATCTCTGTCAAAAGGCTCTGCACATCTTCAACAGGACGCTCTTCCTCTACTAGTTTACTTAACAAACTTGACATAATTGAGAGCATCAATTCCATGGTCTCATCATCCACCTTATCAACTCGACGCATCCAATCGAAAACCTCAAGGGCACACCATGAATCCCTTCCTTCTTGTGAAAAATATGCC-AATACCAACTGCAAGTCCCTAGTGGA--C--CCTCTAGTATGTCCGCAGGCTCTC--GCTCCAACTCACTGATGGCTACAATGAAACCCCATCTAGTATG----AGTAGCCCTTACTTCCCCACAA--CCTTCTTTTCTGTGATCTA--AACAATTCACA--------------------------------------------------------------------------------
>FTS2
----------------------TCAAACCGACAGACTCTTGCAAATCTTAAGGTATAGATCAGCATAACCACTATTTGAGAGATTTTTTTGCAATCCCTTAAGCACCATTGTCATTTCCAACTTGCCTGGATGTAGCCCTTTCTCGATCATATTCATCAATGCCTTTGCAGCCTCTTCTAAATGCCCACCTTTAACATACCCTCGCACTAGCCATGAAAAAGTTTTCTTGCTTGGTGTTTTACCAGCTGCTTCCATTCCAGCCATCAATCTTGCTACTGCTGGCAGATTTTTTTCCACAGCACAGATTGATAAAACAGTGTCATAAATCTCACTTCCAGGCTCTGTACCGGCAAGCTTCATTTGCCATAAGTGATGCTCAGCTTCAGCACTTCTTACCGCAAGCGTATACATAGCAAGCAACTCTCCATGAATTTGTCCCCTAAACTCAGCTCCATTTTCTTCCATTGCCCACTTGGCAATCAGCTCTCCATCTTTGTGAAGATCTTTTTGATAATTATTGATTGCTTCCATCTCCCATGCTTCAAGCTCAGGTAACTTCCCTTTTCTTTGAAAAGACTTGAGTTCATGGACAGCCCTTGTAAACCGATTTTGCTCCATGACAACTGCTACCATGGCCGTGAGATAGCTATGTATTTTAGGTTTCAGCCCACAATTTTTGAGGTCAGATATGAGATTTACAGCTTCTTTGTAGCCTCCGCCCATTGACATTTTCCATTTAAGATGGGCTACTGGATCTTGACCCTTTTTCTCGTCCATGACACCCTCACCGGACTGCAGCAAATACTTCACAAATTGCGCAGCCTCTGACCCTTTCCCTCTATCCCAATACACTGAGATCAACGTCTCAACCATATCATAGTTCACCTTCAATCCCACACAATTAATCTCTGTCAAAAGGCTCTGCACATCTTCAACAGGACGCTCTTCCTCTACTAGTTTACTTAACAAACTTGACATAATTGAGAGCATCAATTCCATGGTCTCATCATCCACCTTATCAACTCGACGCATCCAATCGAAAACCTCAAGGGCACACCATGAATCCCTTCCTTCTTGTGAAAAATATGCC-AATACCAACTGCAAGTCCCTAGTGGA--C--CCTCTAGTATGTCCGCAGGCTCTC--GCTCCAACTCACTGATGGCTACAATGAAACCCCATCTAGTATG----AGTAGCCCTTACTTCCCCACAA--CCTTCTTTTCTGTGATCTA--AACAATTCACA-----------------------TGTTTTCTGATTTTTGATCAGATTCCATTTTAGACCAAATTCACAAGCCTTATCATA
>GG1
ACTGTGTGCCACATATTAA--TCAAACCTGAAAGGTGCTTACAAAGCTTAAGGTACAGTTCAATGCCACCCATCTTCTGCAGATTTCTCTGCAAACCCTTTAGCACCACTGTCATTTCTAATCTTTCTGGATATAGCCCTTTGTCAAGCATCTTCAGTAGTGCTTTTGCAGCCTCTTCAAAGTGTCCGCCTTTCATATACCCACGCAATAACCACGAATATGTTTTCTTGCTAGGTGGTTTGCCAGCAGCTTCCATTCCAGCCATCAATCTTCCTACTGCAAGCAAATTTTTCTCAACTGCACAAATAGCTAAAACAGCATCATACATCTCAGTCGCTGGCTCTCTACCAGCAAGCTTCATTTGCCATAAATGATGTTCAGCTTCAACGCCTCTGACTGCAACAGTGTACATAGCAAGCAATTCCTCATGAATTTTTCCCACAAACTCGGGGGTATTTTCCTCAATTGCCCACTTGGCAATCTGTTCTCCATCTTTGTGAAGATTTCTTTGATATGTATCAAGGAGTTCTTTATCTGCCAAGTCAAGTTCAGCTACTCTTCCCTTTTTCTGAAAAGCTCTGAGCTTATGTACAGTCCTAGTAAACTGGTTTTGCTCCATTACAACTGCTACTATAGCAGTGACATAGCTATATATCTTGGGTTTCAGCCCACATCTCCTGAGCTCAAATAACAATTTTACAGCCTCCCTATATTCTCCGTCCATCGACATCTTCCAAATAAGATGGCCTGCTGGGTCTTGATCCTTTTGCAAATCCACCACAGCCCCACCTGCTTGTAGCAAGTATTTGACAAATTGGACAGCCTGTGACCTTTTACCTCTAGCCCAATACAAGGAGATTACTGTTTCAACCATGTCGTAGCTCGGCTTCAAGCCAACACAATTCATCTCTTTCAGGAGGTTCTGCACCTCTTCAACTGGAAGTTCTTCTTCTACTAATTTACTTAACCAGCTGGACATAATAGAGAGCATCAACTCCACAGTCTCATCATCCACTTTATTCCCCTTCCGCATCCAATCAAATACCTCAAGGGCACACCAGGAGTCTCTTCCTTCCTGAGCAAAGTACACT-AAAACCAGATGTAAATCCCTGGTGGAAATGTCATCCAGTATATCTGCAGGTTCTCTTGTTCTAACTCTTCAATGGCTTCAAAGAAACCACCTTTAGTTTCTGCTGGAAGCTCCTGCTTGATGATAA--CCCACTTTCCATTCTTTTA--AACAATAACCAACACATGAATCCAAATGAAGAATTCCTTTCTTATCCCTTGTCTGGCTTCTTGAGAAGCCTAATTCACTGAGGGAAAAATA
>HB41
-----------------------------GATAGACTCTTGCAAATCTTAAGGTATAGATCAGCATAACCACTATTTGAGAGATTTTTCTGCAATCCCTTAAGCACCACTGTCATTTCCAACTTGTCTGGATGTAGCCCTTTCTCAATCATATTCATCAATGCCTTTGCAGCCTCTTCCAAATGTCCACCTTTAACATACCCTCGCACTAGCCACGAAAAAGTTTTCTTGCTTGGTGTTTTACAAGATGCTTCCATTCCAGCCATCAATCTTGCCACTGCTGGCAGATTTTTCTCCACAGCACAGATGGCTAAAACAGTGTCATACATCTCACTTGCAGGCTCCTTACCAGCAAACTTCATCTGCCATAAGTGATGCTCAGCTTCAGCACTTCTTAATGCAATTGTGTACATGGCAAGCAACCCTGCATGAATTTGTCCCTTAAACCCCACTGCATTTTCTTCCATTGCCCACTTGGCAATCTGCTCTCCATCTTTGTGAAGATCTTTTTGATAATTATCGATTGCTTCCATCTCCCATGCTTCAAGCTCAGCTATCTTCCCTTTCCTTTGAAAAGACTTGAGTTTATGAACAGCCCTTGCAAACCGATTTTGCTCCATGACAACTGCCATAATTGCCGCGAGATAGCTATGTATCTTAGGTTTCAGGCCACAATTCTTGAGCTCAGATATGAGATTTACAGCTTCTTTGCAGTCTCCACCGATTGACATTTTCCATATAAGATGAGCAACTGGATCTTGACCCTTTTTCTGGTCCATCACATCCTCACCGGACTGCAGCAAATACTTCACAAATTGCACAGCCTCTGACCTTTTCCCTCTATCCCAATACAATGAGATCAATGTCTCAACCATATCATAGTTCAGCTTCAATCCCACACAATTCATCTCTGTCAAAAGGCTCTGCACATCTTCAACAGGATGCTCTTCCTCTACTAGTTTACTTAACCAACTTGACATAATTGAAAGCATCAATTCCATTGTATCATCATCCACCTTATCAACTCTACGCATCCAATCAAAAACCTCAAGGGTACACCATGAATCCCTCCCTTCCTGAGAAAAATATACC-AATACCAACTGCAAGTCCCTACTGGA--C--CCTCTAGTATATCCGCAGGCTCTC--GCTCCAATTCATGGATGGCTTCACTATAACCCCATCTGGTATG----AGTAGCCCTTACTTGCCCACAA--CCTACTTTTCTGTGATCCA--AACAATCCCTATGATGCTCTCTTTATACAA-------------------------------------------------------------
>JO20
CCCACACACTGCATTTCAGT---TCAAACCACAGACTCTTGCAAAGGTTAAGGTAGAGTTCAGTATAACCATTCTTCAAATGATTTTTCTGCATGCCCTTAACCACGACCACTGTTTCCAAATTGTCAGGATGTATCCCTTTCTTAAGCATGCCCATCAATATTTTTGCAGCCTCTTCAAAATGTCCACCTTTAACATACCCACGCACTAGCCATGAAAAGGTTTTCTTGCTGGGTATTTTCCCATCTACTTCCATCCCAGCCATTAGTCTTCCCACTGCTTGCAAATTTTTCTCCACAGCGCATACAGCTAAAATGGCATCATACATCTCTGTTGTAGGCTCCCGACCAGCAAGCTTCATTTGCCACAAATGATGCTCAGCTTTCGCACTTCTAACTGCAACCATATACATTGCAGCTAACACCTCGTGAATTTGTCCGATAATTTCTGGCATGTTTTCTTCAATTGCCCACTTGGCAATTTGTTCTCCTTCTTTGTGAAGATCTCTTTGATATGAATCTAAGGCTTCCATCTCCCCCTTTTCAAGTTCGCCTACCTTTCCTTTTCGCTGAAAGGCTTTGAGTTCATGGACAGCCCTTGAAAATCAATTTTGCTCCATTACAACCGCCATTAGTGCGGTGAGGTAGCTATCTGTCTTGGGTTTCAAGCCACAATTCCTGAGGTCAAAAATCAGGTTTACAACTTCTCTATGTTCTCCACCCTTTGACATTTTCCACATAAGATAAGCAGTTGGGTCTTGATTCATTTCATCTTCCACAAGAGGCCCACCAAATTCAAGCAAATACTTAACAAATCTGGATGCCTCTAACCTTTTACCTCTATCCCAATACAATGAAATTAAAGCCTCAACAATGTCATAGTTTAGTACCAAACCAACACATTTCATTTCTGTCAAGAGGATTCGGACTTCCTCAACCGAATCCTCTTCTTCTACTAGTTTAGCCAGCCAATTTGACATGATTGAAAGCATCAGATCAGTGGTCTCATCATCAACCCTATCAACTTTCCGCATCCAATCAAAAACCTCAAGGACACACCAGGAATCTCTTCCTTCCTGGGAAAAATAAACC-AACACCAACTGTAAGTCCCGAGTAGA--CTTCATCCAGTATAACTTCAGGCTCCC--GCTCCAACTGATCAATGACTTCATAAAGACCATGCCTAATGTT----AAAAGCTTTCACTTGGAAACAA--CTCAATTTGTCATAATTCA--AGCAATGCCCAAAGATGGG------------------------------------------------------------------------
>JU21
CCCACACACTGCATTTCAGTTG-TCAAACCACAGACTCTTGCAAAGGTTAAGGTAGAGTTCAGTATAACCATTCTTCAAATGATTTTTCTGCATGCCCTTAACCACGACCACTGTTTCCAAATTGTCAGGATGTATCCCTTTCTTAAGCATGCCCATCAATATTTTTGCAGCCTCTTCAAAATGTCCACCTTTAATATACCCACGCACTAGCCATGAAAAGGTTTTCTTGCTGGGTATTTTCCCATCTACTTCCATCCCAGCCATTAGTCTTCCCACTGCTTGCAAATTTTTCTCCACAGCGCATACAGCTAAAATGGCATCATACATCTCTGTTGTAGGCTCCCGACCAGCAAGCTTCATTTGCCACAAATGATGCTCAGCTTTCGCACTTCTAACTGCAACCATGTACATTGCAGCTAACACCTCGTGAATTTGTCCGATAATTTCTGGCATGTTTTCTTCAATTGCCCACTTGGCAATTTGTTCTCCTTCTTTGTGAAGATCTCTTTGATATGAATCTAAGGCTTCCATCTCCCCCTTTTCAAGTTCGCCTACCTTTCCTTTTCGCTGAAAGCCTTTGAGTTCATGGACAGCCCTTGAAAATCGATTTTGCTCCATTACAACCGCCATTAGTGCAGTGAGGTAGCTATCTGTCTTGGGTTTCAAGCCACAATTCCTGAGGTCAAAAATCAGGTTTACAACTTCTCTATGTTCTCCACACTTTGACATTTTCCACATAAGATAAGCAGTTGGGTCTTGATTCATTTCATCTTCCACAAGAGGCCCACCAAATTCAAGCAAATACTTAACAAATCTGGATGCCTCTAACCTTTTACCTCTATCCCAATACAATGAAATTAAAGCCTCAACAAGGTCATAGTTTAGTACCAAACCAACACATTTCATTTCTGTCAAGAGGATTCGGACTTCCTCAACCGAATCTTCTTCTTCTACTAGTTTAGCCAGCCAATTTGACATGATTGAAAGCATCAGATCAGTGGTCTCATCATCAACCCTATCAACTTTCCGCATCCAATCAAAAACCTCAAGGACACACCAGGAATCTCTTCCTTCCTGGGAAAAATAAACC-AACACCAACTGTAAGTCCCGAGTAGA--CTTCATCCAGTATAACTTCAGGCTCC----CTCCAACTGATCAATGACTTCATAAAGACCATGCCTAATGTT----AGAAGCTCTCACTTGGAAACAA--CTCAATTTGTCATAATTCA--AGCAATGCCCA--------------------------------------------------------------------------------
>KE1
----------------------TCAAACCGAAAGGCGCTTGCAAAGCTTAAGGTATATCTCAGGGTAACCTGTTTTCTGCAGACTTTTCTGCAAACCCTTAAGAACCATTGTCATTTCCAGCTTTTCAGGGTACAGCCCTTTGCCTAGCATCTTAATGAGTGTTTTTGCAGCCTCTTCAAAATGCCCACCCTTCACATACCCATGCACTAACCATGAAAATGTTTTCTTGCTAGCTGGTTTGCCAACAGCTTCCATTCCAGCCATCAATCTTCCCACTGCCAGCAAATTTTTCTCCACTGCACAAACTGCTAACACCATGTCATATGTCTCAGTTGACGGCTCCCTACCAGCAAGCTTCATTTGCCATAAGTGATGCTCAGCTTCAATGCCTCTGACTGCAACAGTGTACATGGCAAGCAACTCCTCATGAATTACTCCCATGAACTCAGGTGCATTTTCCTCAACTGCCCACTTGGCAATCTGTTCCCCTTTTTCATGAAGATTTCTTTGATAGGCATCAAGGAGTTCTAAATCACCTGCCTCAAGTTCACCCACCTTTCCTTTATTCTGAAGGGCCTTGAGCTCATGGACAGCCCTCGTAAACTGGTTTTGCTCCATCACAAGCGTGACTAAAGCAGTAACATAGCTGTAAATTTTTGGTCTTAGCCCACAATTTCTGAGCTCAAATAACAATTCAACAGCTTCCTGATACTCTCCATCCGTCGACATCTTCCACATAAGATGGCTCGCTGGGTCTTCATCCTTTTCCTCTTCGGTCACAGCCCTGCCAGTCTGTAGCAGATACTTGACAAATTGGATAGCTTCTGACATCTTACCTCTATCCCAATACATGGATATCAGCTTTTCAACCATGTCATAGTCCGGCTTCAACCCAACGCAGTTCATCTCTCTCAAGAGGCACTGCACTTCTTCGACCGAATGCTCTTCTTCTGCTAGCTTATTCAACCAACTGGACATAATAGACAGCATTAGCTCCGTAGTCTCGTCGTCCACCTTATTGCCTCTCCGCATCCAATCAAAAACTTCAAGGGCACACCAGGAATCTCTTCCTTCTTGGGAAAAGTATACT-AAAACCAACTGTAAGTCACGAGTAGA---TTCCTCCAGTATATCATCAGGATCTC--GCTCCAATTGATTGATGGCTTCAGAAAAGCCACCCCTAGACTG---TAGAAGCCCTTAAGTGACGACAA--CCCACTCTGTTGTAATTTAATAATAATTCCCA--------------------------------------------------------------------------------
>LF2
----------------------------------------------------------------------------------------------------------------------------------------------------------------------------------------------------------------------------------------------------------------------------------------------------------------------------------------------------CTCCGTACCAGCAAGCTTCATTTGCCATAAGTGATGCTCAGCTTCAGCACTTCTTAATGCAAGTGTGTACATGGCAAGCAACTCTGCATGAATTTGTCCCATAAACTCGGCTCCATTTTCTTCCATTGCCCACTTGGCAATCTGCTCTCCATCTTTATGAAGATCTCTTTGATAATTATCAATTGCTTCCATCTCCCATGCTTCAAGCTCAGCTAACTTTCCTTTTCTCTGAAAAGACTTGAGTTTATGATCAGCCCTTGTAAACCGATTTTGCTCCATGACAACTGCTACAATTGCCGTGAGATAGCTATGTATCTTAGGTTTCAGGCCACAATTCTTGAGCTCAGATATGAGATTGACAGCCTCTTTGTAATCTCCACTCACTGACATTTTCCATATAAGATGGGCTACTGGATCCTGACCCTTTTTCTCATCCATCACACCCTCACCGGACTGCAGCAAATACTTCACCAATTGCGCAGCCTCTGATCTTTTCCCTCTATCCCAATACAAGGAAATCAATGTCTCAACCATTTCATAGTTCACCTTCAATCCCACACAATTCATCTCTGTCAAAAGGCTCTGCACATCTTCAATAGGATGCTCTTCCTCCACTAGTTTACCTAACCAACTTGACATAATTGAGAGCATTAATTCCATAGTCTCATCATCCACCTTATCAACTTGACGCATCCAATCAAAAACCTCAAGGGCACACCATGAATCCCTCCCTTCTTGTGAAAAATATACC-AATACCAACTGCAAGTCCCTAGTGGA-----CCTCTAGTATATCCGCAGGCTCTC--GCTCCAAT-------------------------------------------------------------------------------------------------------------------------------------------------------------------------------
>MC0
----------------------TCAAACCGATAGACTCTTGCAAATCTTAAGGTATAGATCAGCATAACCACTACTTGAGAGATTTTTCTGTAATCCCTTCAGTACCACTGTCATTTCCAACTTGTCTGGATGTAGCCCTTTCTCAATCATATTCAGCAATGCCTTTGCAGCCTCTTCGAAATGCCCACCTTTAACATACCCTCGCACTAGCCACGAAAAAGTTTTCGTGCTTGGTGTTTTACCAGCTGCTTCCATTACAACCATCAATCTTGCTACTGCTGGTAGATTTTTCTCCACAGCACAGATGGCTAAAACAGTGTCATACACCTCACTTGCAGGCTCCATTCCAGCAAGCTTCATTTGCCATAAGTGATGCTCAGCTTCAGCACTTCTTAATGCAAGTGTGTACATGGCAAGCAACTCTGCATGAATTTCTCCCATAAATTCAGCTGCATTTTCTTCCATTGCCCACTTGGCAATCTGCTCTCCATCTCTGTGAAGATCTCTTTGATAATTATCCATTGCTTCCATCTCCCATGCTTCAAGCTCAGCTAACTTCCCTTTTCTTTGAAAAGACTTGAGTTTGTGAACAGCTCTTGTAAACCGATTTTGCTCCATGACAACTGCTACAATTGCCTTGAGATAGCTATGTATCTTAGGTTTCAGGCCACAATTCTTCAGCTCAGATATGAGATTTACAGCTTCTTTGTAGTCTCCACCCACTGACATTTTCCATATGAGATGGGCTACTGGATCTTGATCCTTTTTCTCATCCATCACACCCTCACCGGACTGCAGCAAATACTTCACAAATTGTGCAGCATCTGACCTTTTCCCTCTGTCCCAATACAGTGAGATCAATGTCTCAACCATATCATAGTTCACCTTCAATCCCACACAATTCATCTCCGTCAAAAGGCTCTGCACATCTTCAACAGGATGCTTTTCCTCTACCAGTTTACTTAACCAACTTGACATAATTGAGAGCATCAATTCCATGGTCTCATCATCCACCTTATCAACTCGACGCATCCAATCGAAAACCTCAAGGGCACACCATGAATCCCTCCCTTCTTGTGAAAAATATACC-AATACCAACTGCAAGTCCCTAGTGGA-----CCTCTAGTATATCCGCAGGCTCTC--GCTCCAATTCATGGATGGCTACACTGAAACCCCATTTAGTATG-------AGCCCTTACTTCTCCAAAA--CCTACTTTTCTGTGATCTA--AACAATCCCCAA-------------ACCAAGAATTGTTTTCTGATTTCTGATCAGATTCCAATTTAGACCAAATTCACAAA----------
>MT0
----------------------TCAAACCGACAGACTCTTGCAAATCTTAAGGTATAGATCACCATAACCACTATTTGAGAGATTTTTCTGCAATCCCTTAAGCACCACTGTCATTTCCAACTTGCCTGGATGTAGCCCTTTCTCAATCATATTCATCAATGTCTTTGCAGCCTCTTCTAAATGCCCACCTTTAACATACCCTCTCACTAGCCATGAAAAAGTTTTCTTGCTTGGCTTTTTACCAGCTGCTTCCATTCCGGCCATCAATCTTGCTACTGCTGGCAGATTTTTCTCCACAGCACAGATGGCTAAAACAGTGTCATATATGTCACTTGCAGGCTCCATACCAGCAAGCTTCATTTTCCACAAGTGGTGCTCAGCTTCAGCACTTCTTACTGCAAGTGTGTACATGGCAAGCAACTCTGCATGAATCTGTCCCATAAACTCACCTGCATTTTCTTCCATTGCCCACTTGGCAATCAGCTCTCCATCTGTATGAAGATTTCTCTGATAATCATCAATTGCTTCCATCTCCCATGCTTCAAGCTCAGCTAACTTCCCTTTTCTTTGAAAAGACTTGAGCTTATGGACAGCCCTAGTAAACCTATTTTGCTCCATGACAACTGTTACCATTGTAGTGAGATAGCTATGTATCTTAGGTTTCAGGCCACAATTTTTGAGCTCAGATATGAGATTCACAGCTTCTTTGTAGCCTCCACCCATTGACATTTTCCATATAAGATGGGCTAATGGGTCTTGACCCTTTTCCTCCTCCATCACACTCTCACCAGACTGAAGCAAATACTTCACAAATTGAGCAGCCTCTGATCCTTTCCCTCTATCCCAATACAATGATATCAATGTCTCAACCATATCATAGTTCAACTTCAATCCCACACAATTCATCTCTGTCAAAAGGCTCTGCAAATCTTCAACAGGACGCTCTTCCTCTACTAGTTTACTTAACCAAGTTGACATGATTGAGAGCATCAACTCCATGGTCTCATCATCAACCTTATGAACTCTGCGCATCCAATCAAAAACCTCAAGTGCACACCATGAATCCCTCCCTTCTTGAGAAAAATATACC-AATACCAACTGCAAGTCTCTGGTGGA--C--CCTCCAGTATATCTGCAGGATCT----CTCCAATTCATGGATGGCTGCAGTAAAACCCAATCTAGTATG----AGCAGCCCTTACTTT-----------------------------------------------GAACTCAAACCAAGAATTGTTTTTTGGTTTCTGATCAGATTCCATTTTAGAC----------------------
>NN48
----------------------TCAAACCGACAGACTCTTACAAATCTTAAGGTATATATCAGCATAACCACTATTTGAGAGATTTTTCTGCAATCCCTTAAGCACCATTGTCATTTCCAACTTGCCTGGATGTAGCCCTTTGTCAATCATATTCATCAATGCCTTTGCAGCCTCTTCTAAATGCCCACCCTTAACATACCCTCGCACTACCCATGAAAAAGTTCTCTTGCTTGGTGTTTTACCAGCTGCTTCCATTCCAGCCATCAATCTTGCTACTGCTGGCAAGTTTTTCTCCACAGCACACACGGATAAAACAGTGTCATAAATCTCAATTGCAGGCTCTGTACCAGCAAGCTTCATTTGCCATAAGTGATGCTCAGCGTCAGCACTTCTTACTGCAAGTGTGTACATGGCAAGCAACTCTGCATGAATTTGTCCCCTAAACTCAGCTGCATTTTCTTCAATTGCCCACTTAGCAATCAGCTCCCCATCTTTGTGAAGATCTTCTTGATAATTATTGATTGCTTCCATCTCCCATGCTTCAAGCTCAGCTAACTTCCCTTTCCTTTGAAAAGACTTGAGTTTATAGACAGCCCTTGTAAACCGATTTTGCTCCATGACAACTGCTACCATTGCCGTGAGATAGCTATGTATCGTAGGTTTCAGCCCACAATTCATGAGCTCAGATATGAGATTTACAGCTTCTTTGTAGCCTCCGCCCATTGACATTTTCCATATAAGATGGGCTACTGGATCTTGACCCTTTTTCTCGTCCATCACACCCTCACCGGACTGCAATAAATACTTAACAAATTGCGCAGCCTCTGACCCTTTCCCTCTATCCCAATACAATGAAATTAATGTCTCAATCATATCATAGTTTATCTTCAATCCCACACAATTCATCTCTGTCAAAAGGCTCTGCACATCTTCAACAGGACGCTCTTCCTCTACTAGTTTACTTAACCAACTTGACATAATTGAGAGCATCAATTCCATGGTCTCATCATCCACCTTATCAACTCGACGCATCCAATCAAAAACCTCAAGGGCACACCATGAATCCCTCCCTTCTTGTGAAAAATATACC-AACACTAACTGCAAGTCCCTAGTGGA--C--CCTCTAGTATATCCGCAGGCTCTC--GCTCCAATTCATTGATGGCTACAATGAAACCCCATCTAGTATG----AGTAGCCCTTACTTCCCCACAA--CCTACTTTTCTGCGTTCTA--AACAATCCCCA--------------------------------------------------------------------------------
>PA42
----------------------TCAAACCGACAGACTCTTGCAAATCTTAAGGTATAGATCAGCATAACCACTATTTGAGAGATTTTTCTGCAATCCCTTAAGCACCACTGTCATTTCCAACTTGTCTGGATGTAGCCCTTTCTCAATCATATTCATCAATGCCTTTGCAGCCTCTTCTAAATGCCCACCTTTAACATACCCTCGCACTAGCCACGAAAAAGTTTTTTTGCTTGGTGTTTTACCAGATGCTTCCATTCCGGCCATCAATCTTGCTACTGCTGGCAGATTTTTCTCGACAGCACAGATGGCTAAAACAGTGTCATATATCTCACTTGCAGGCTCCGTACCAGAAAGCTTCATTTGCCATAAATGATGTTCAGCTTCAGCACTTTTTAATGCAAGTGTGTACATGGCAAGCAACTCTGCATGAATTTGACCCATAAAGTCGGCTGAATTTTCTTCCATTGCCCACTTCGCAATCTGCTCTCCATCTTTGTGAAGATTTCTTTGATAATTATCGATTGCTTCCATCTCCCATGCTTCACACTCAGCTAACTTCCCTTTTCTTTGAAAAAACTTGAGTTTATGGAGAGCTCTTGTAAACCGATTTTGCTCCATCACAACTGCTACAATTGCCGTGAGATGGCTATGTATCTTCGGTTTCAGGCCACAATTCTTGAGCTCAGATATGAGATTTATAGCTTCTTTGTAGTCTCCGCCCACAGACATTTTCCATATAAGATGGGCTACTGGATCTTGACCCTTTTTCTCATCGATCACACCCTCGCCGGATTGCAGCAAATACTTCACAAATTGTGCAGCCTCTGACCTTTTCCCTCTATCCCAATACAATGAGATCAATGTCTCAACCATATCATAGTTCACCTTCAATCCCACACAATTCATCTCTGTCAAAAGGCTCTGCACATCTTCAACGGGATGCTCTTCCTCTACTAGTTTACTTAACCAACTTGACATAATTGAGAGCATCAATTCCATGGTCTCATCATCCACCTTATCAACCCGACGCATCCAATCGAAAACCTCAAGGGCACACCATGAATCCCTCCCTTCCTGTGAAAAATATACC-AATACCAACTGCAAGTCCCTAGTGGA--CTTCCTCTAGTATATCCGCAGGCTCTC--GCTCCAATTCATGGATGACTACAGTGAAACCCCATCTAGTATG-------AGCCCTAACTTCCCCACAA--CCTACTTTTCTGTGATCTA--AACAATCCCCAA--------CTCAAACCAAGAATTGTTTTCTGATTTCTGATCAGATTCCATTTTAGACCAA-------------------
>PB33
----------------------TCAAACCGAAAGGCGCTTACAAATGTTAAGGTATAGTTCAGGGTGACCTGTTTTCTGCAAGTTTTTCTGCAAACCCTTAAGAACCATTGTTATTTCCATCTTTTCAGGGTACAGCCCTTTGTCGAGCATCTTAATGAGTGTCTTTGCAGCCTCCTCAAAATGTCCACCCTTCACATAACCATGCACCAACCATGAAAATGTTTTCCTGCTAGGTGGTTTTCCAACAGCTTCCATTGCAGCCATCAATCTTCCCACTGCCAGCAAATTTTTCTCCACCGCACAAACCACTAATACCCTGTCATATGTCTCAATTGACGGTTCCCTACCAGCAAGCTTCATTTGCCATAAGTGATGCTCAGCTTCAAAGCCTCTGACTGCAATAGTGTACATCGCAACCAACTTTTCGTGAATTACTCCCATAAACTCAGGTGCACTTTCCTCAATTGCCCACTTCACAATCTGTTCCCCTTTTTCATGAAGATTTCTTTGATAGACGTCTAGGAGTTCTACATCACCTGTCTCAAGTTCAGCCACCTCTCCTTTATTCCTAAAGGCCTTGAGCTCATGCACAGCCCTTGTAAACTGGATTTGCTCCATCACAAGCGTGACTGAAGCAGTAACATAGCTGTGAATCTTGGGTCTTAGCCCACAATTTCTGAGCTCAAATAACAACTCAACAGCTTCCTTATACTCTCCATCCATCGACATCTTCCACATGAGATGGTTAGCTGGGTCTTGGTCCTTTTCCTCTTCAGTCACAGCCTTACCAGTTTGTAGCAGGTATTTGACAAATCGGATAGCTTCCGACTTCTTACCGCTATCCCAATACATGGATATCAGCTTTTTAACCATGTCATAGTCCGGTTTCAACCCAACGCACTTCATATCTCTCAAAAGGCACTGCACTTCTTCCACTGAATGCTCTTCTTCTGCTAGCTTATTCAGCCAACTAGACATAATGGACAACATTAGCTCCATAGTCTCATCGTCCACCTTATCGCCTCTCCGCATCCAATCAAAAACTTCGAGAGCACACCAGGAATCCCTTCCTTCTTGAGAGAAGTATACT-AAAACCAGCTGTAAGTCACGAGTAGA---TTCCTCCAGTATATCATCAGGATCT----CTCCAATTGCTCGATGGCTTCAGAAAAGCCACCCCTAGACGT---TCGAAACCCTTAAGTGACGACAA--CCCACTCTGTTATGATTAA--AATAATTCCTGACGTA---------------ACTGAATTCCCTATCACCTCTCAG------------------------------------
>PF1
----------------------TCAAACCGACAGACTCTTGCAAATCTTAAGGTATAGATAAGCATAACCACTACTCGAGAGATTTTTCTGCAATCCCTTAAGCACCATTGTCATTTCCAACTTGCCTGGATGTAGCCCTTTCTCAATCATACTCATCAATGCCTTTGCAGCCTCTTCTAAATGCCCACCTTTGACATACCCTCGCACTAGCCATGAAAAAGTTTTCTTGCTTGGTGTTTTACCACTTGCTTCCATTCCAGCCATCAATCTTGCTACTGCTGGCAGATTTTTCTCCACAGCACAGATGGCTAAAACAGTGTCATAAATCTCACTTGCAGGCTCTGTACCAGCAAGCTTCATTTGCCATAAGTGATGCTCAGCTTCAGCACTTTTTACTGCAAGCATGTACATGGCAAGCAACTCTGCATGAATTTGTCCCATAAACTCAGCTGCATTTTCTTCCATTGCCCACTTGGCAATCAGTTCTCCATCTTTGTGAAGATCTCTTTGATAATTATTGATTGCTTCCATCTCCCATGCTTCAAGCTCAGCTAACTTCCCTTTTCTTTGAAAAGACTTGAGTTTATGGACAGCCCTTGTAAACCGATTTTGCTCCATGACAACTGCCACCATTGCCGTGAGATAGCTATGTATCTTAGGTTTCAGGCCACAATTCTTGAGCTCAGATATGAGATTTACAGCTTCTTTGTAGCCTCCGCCCATTGACATTTTCCATATAAGATGGGCTACTGGATCTTGACCCCTTTTCTCGTCCATCACACCCTCACCGGACTGCAGCAAATACTTCACAAATTGCGCAGCCTCTAACCCTTTCCCTCTATCCCAATACAATGAAATCAGTGTCTCAACCATATCATAGTTCACCTTCAATCCCACACAATTCATCTCTGTCAAAAGGCTCTGCACATCTTCAACAGGACGCTCTTCCTCTACTAGTTTACTTAACCAACTTGACATAATTGAAAGCATCAATTCCATGGTCTCATCATCCACCTTATCAACTCGACGCATCCAATCGAAAACCTCAAGGGCACACCATGAATCCCTCCCTTCTTGTGAAAAATATACC-AATACCAACTGCAAGTCCCTAGTGGA--C--CCTCTAGTATATCCGCAGGCTCTC--GCTCCAATTCATTGATGGCTACAATGAAACCCAATTTAGTATG----AGTAGCCCTTACTTACATACCA--CACG-----------------------------------AACTCAAACCAAGAATTGTTTTCTGATTTCTGATCAGATTCCATTTCAGACCAAATTCACAAGCCTTATCATA
>PFM1
----------------------TCAAACCGACAGACTCTTGCAAATCTTAAGGTATAGATCAGCATAACCACTATTTGAGAGATTTTTCTGCAATCCCTTAAGCACCACTGTCATTTCCAACTTGTCTGGATGTAGCCCTTTCTCAATCATATTCATCAATGCCTTTGCAGCCTCTTCTAAATGCCCACCTTTAACATACCCTCGCACTAGCCACGAAAAAGTTTTTTTGCTTGGTGTTTTACCAGTTGCTTCCATTCCGGCCATCAATCTTGCTACTGCTGGCAGATTTTTCTCGACAGCACAGATGGCTAGAACAGTATCATACATCTCACTTGCAGGTTCCATACCAGCAAGCTTCATTTGCCATAAATGATGCTCAGCTTCAGCACTTCTTAATGCAAGTGTGTACATGGCAAGCAACTCTGCATGAATTTGTCCCATAAACTCGGCTGCATTTTCTTCCATTGCCCACTTCGCAATCTGCTCTCCATCTTTGTGAAGATCTCTTTGATAATTATCGATTGCTTCCATCTCCCATGCTTCACACTCAGCTAACCTCCCTTTTCTTTGAAAATACTTGAGTTTATGAACAGTTCTTGTAAACCGATTTTGCTCCATGACAACTGCTACAATTGCCGTGAGATAGCTATGTATCTTAGGTTTCAGGTCACAATTCTTGAGCTCAGATATGAGATTTACAGCTTCTTTGTAGTCTCCGCCCACTGACATTTTCCATATAAGATGGGCTACTGGATCTTGACCCTTTTTCTCATCCATCACACCCTCACCGGATTGCAGCAAATACTTCACAAATTGCGCAGCCTCTGACCTTTTCCCTCTATCCCAATACAATGAGATCAATGTCTCAACCATATCATAGTTCACCTTCAATCCCACACAATTCATCTCTGTCAAAAGGCTCTGCACATCTTCAACAGGATGCTCTTCCTCTACTAGTTTACTTAACCAACTTGACATAATTGAGAGCATCAATTCTATGGTCTCATCATCCACCTTATCAACTTGGCGCATCCAATCGAAAACCTCAAGGGCACACCATGAATCCCTCCCTTCTTGTGAAAAATATACC-AATACCAACTGCAAGTCCCTAGTGGA--C--CCTCTAGTATATCCGCAGGCTCTC--GCTCCAATTCATGGATGGCTACAATAAACCCCCATCTACTATG----AGTAGCCCTAACTTCCCCACAA--CCTACTTTTCTGTGATCTA--AACAATCCC----------------------------------------------------------------------------------
>PG28
----------------------TCAAACCGAAAGGCGCTTACAAATCTTAAGGTATAGTTCAGGATGACCTGTTTTCTGCAGGCTTTTCTGCAAACCCTTGAGAACCATTGTTATTTCTAGCTTTTCAGGGTACAGCCCTTTGTCGAGCATCTTAATGAGTGTTTTTGCAGCCTCTTCAAAATGCTCACCCTTCACATACCCATGAACTAACCATGAAAATGTTTTCTTGCTAGGTGGTTTGCCAACAGCTTCCATTCCAGCCATCAATCTTCCCACTGCCAGCAAATTTTTCTCCACTGCACAAACCGCTAATACCCTGTCATATGTCTCAGTTGACGGCTCCCTACCAGCAAGCTTCATTTGCCATAAGTGATGCTCAGCTTCAATGCCTCGGACTGCAACAGTGTACATGGCAAGCAACTTCTCGTGAATTACTCCCATAAAGTCAGGTGCATTTTCCTCAATTGCCCACTTCGCAATCTGTTCCCCCTTTTCATGAAGATTTCTTTGATAGGCGTCAAGGAGTTCTAAATCACCTGCCTCAAATTCACCCACCTTTCCTTTATTCCTAAAGGCCTTGAGCTCTTGGACAGCCCTTGTAAACTGGATTTGCTCCATCACAAGCGTGACTGAAGCAGTAACATAGCTGTAAATCTTGGGTTTTAGCCCACAGTTTCTGAGCTCAAATAACAACTCAACAGCTTCCTTATACTCTCCATCCATCGACATCTTCCACATGAGATGGTTCGCTGGGTCTTGATCCTTTTCCTCTTCGGTCACAGCCCTACCAGTTTGTAGCAAGTACTTGACAAATTGGACAGCTTCCGACATCTTACCTTTATCCCAATACATGGATATCATCTTTTTAACCATGTCATAGTCTGGCTTCAACCCAACGCACTTCATCTCTCTCAAGAGGCACTGCACTTCTTCCACTGAGTGCTCTTCTTCTGCTAACTTATTCAACCAACTAGCCATAATAGACAGCATTAGCTCCATGGTCTCATCGTCCACCTTATCGCCTCTCCGCATCCAATCAAAAACTTCAAGGGCACACCAGGAATCCCTTCCTTCTTGGGAGAAGTATACT-AAAACCAACTGTAAGTCACGAGTAGA---TTCCTCTAGTATATCATCAGGATCTC--GCTCCAATTGAACGATGGCTTCAGAAAAGCCACCCTTAGACTGT-CTACAAACCCTTAATTGACGACAA--CCCACTCTGTTGTGATTTA--AATAATTCCCA--------------------------------------------------------------------------------
>PH2
----------------------TCAAACCGACAGACTCTTGCAAATCTTAAGGTATAGATAAGCATAACCACTACTCGAGAGATTTTTCTGCAATCCCTTAAGCACCATTGTCATTTCCAACTTGCCTGGATGTAGCCCTTTCTCAATCATACTCATCAATGCCTTTGCAGCCTCTTCTAAATGCCCACCTTTGACATACCCTCGCACTAGCCATGAAAAAGTTTTCTTGCTTGGTGTTTTACCACTTGCTTCCATTCCAGCCATCAATCTTGCTACTGCTGGCAGATTTTTCTCCACAGCACAGATGGCTAAAACAGTGTCATAAATCTCACTTGCAGGCTCTGTACCAGCAAGCTTCATTTGCCATAAGTGATGCTCAGCTTCAGCACTTTTTACTGCAAGCATGTACATGGCAAGCAACTCTGCATGAATTTGTCCCATAAACTCAGCTGCATTTTCTTCCATTGCCCACTTGGCAATCAGTTCTCCATCTTTGTGAAGATCTCTTTGATAATTATTGATTGCTTCCATCTCCCATGCTTCAAGCTCAGCTAACTTCCCTTTTCTTTGAAAAGACTTGAGTTTATGGACAGCCCTTGTAAACCGATTTTGCTCCATGACAACTGCCACCATTGCCGTGAGATAGCTATGTATCTTAGGTTTCAGGCCACAATTCTTGAGCTCAGATATGAGATTTACAGCTTCTTTGTAGCCTCCGCCCATTGACATTTTCCATATAAGATGGGCTACTGGATCTTGACCCCTTTTCTCGTCCATCACACCCTCACCGGACTGCAGCAAATACTTCACAAATTGCGCAGCCTCTGACCCTTTCCCTCTATCCCAATACAATGAAATCAGTGTCTCAACCATATCATAGTTCACCTTCAATCCCACACAATTCATCTCTGTCAAAAGGCTCTGCACATCTTCAACAGGACGCTCTTCCTCTACTAGTTTACTTAACCAACTTGACATAATTGAAAGCATCAATTCCATGGTCTCATCATCCACCTTATCAACTCGACGCATCCAATCGAAAACCTCAAGGGCACACCATGAATCCCTCCCTTCTTGTGAAAAATATACC-AATACCAACTGCAAGTCCCTAGTGGA--C--CCTCTAGTATATCCGCAGGCTCTC--GCTCCAATTCATTGATGGCTACAATGAAACCCAATTTAGTATG----AGTAGCCCTTACTTACATACCA--CACG-----------------------------------AACTCAAACCAAGAATTGTTTTCTGATTTCTGATCAGATTCCATTTCAGACCAAATTCACAAGCCTTATCATA
>PM29
-----------------------------GAAAGGCACTTTCAAAGTCTAAGGTATAGTTCAGGGTGACCTGTTTTTTGCAGGCTTTTATACAAACCCTTAAGAACCATTGTTATATCTAGATTTTCAAGGGACAGTCCTTTGTCGAGCATCTTAATAAGTGTTTTTGCAGCCTCTTCAAAATGATTACCTTTCACATACCCATGCACTATCCATGAAAAGTTTTTCTTGCTAGGTGGTTTGCCAATAACTTCCATTCCAGCCATCAATATTCCCACTACCAGCAAATTTTTCTCCACTATACAAACTGCTAATACCATGTCATATGTCTCAGTTGATGGCTCCCTACCAACAAGCTTCATTTTCCATAATTGATGCTCAACTTCAATGCCTTTGACTGCAATAGCGTACATGGAAATCAACTTCTCATGAGTTACTCCCATAAACTCAGGTGCCTTTTCCTTAATTGCCCACTTTGCAATATGTTCCCCTTTTTCATGAAGATTTCTTTGACATGCATCAAGGAGATCCAAATCACCTTCCTCAAGTTCACCCACCTTTCCTTTATTTTGGAAGACCTTGAGCTCATGGAAATCCCTTGTAAACTAGTTTTGCTCCATAACAAGCATGACTAAAGCTGTAACATAGCTATAAATATTGGGTCTTAGCCAACAATTTCTGAGCTCAAATAATAAATCAACATCTTCCTGATACTCTCCATCCATCGACATCTTCCACATGACATGGCTTGCTGGGACTTGATCCTTTTCCTCTTTTGTCACAACCCTACCAATTTGTAGCAAGTACTTGACAAACTGGGTAGCTTCTGAAATCTTACCTCTACCCCAATACATGGATATCAGCTTTTCAACAATGTCATAGTCCGGCTTCAACCCAACACACTTCATCTCTCCCAAGAGACACTGCACTTATTCATTTGAATTATCTTCTACTACCAGCTTACTCAACCAACTGGACATAATAGACAAAATTATCTCGAAGGTCTCATCGTCCACCTGATCGCCTCACAACATCCAATCAAAAACTTTAAGGGCACACCAGGAATCCCTTCCTTCTTGGGAGAAGTATACT-AAAACCAACTGTAAGTCATGAGTAGA---TTCCTCCAGTATATCAACAGGATCTC--GCTCCAATTGAATGATGGCTTCAGAAAAGCCACCCCTAGATTGT-CTAGAAACCCTTGACTGACGAAAA--CCCACTTTGTTGTAATTTA--AATAATTCCCA--------------------------------------------------------------------------------
>PS27
----------------------TCAAACCGAAAGGCGCTTACAAATCTTAAGGTATAGTTCAGGATGACCTGTTTTCTGCAGGCTTTTCTGCAAACCCTTGAGAACCATTGTTATTTCTAGCTTTTCAGGGTACAGCCCTTTGTCGAGCATCTTAATGAGTGTTTTTGCAGCCTCTTCAAAATGCTCACCCTTCACATACCCATGAACTAACCATGAAAATGTTTTCTTGCTAGGTGGTTTGCCAACAGCTTCCATTCCAGCCATCAATCTTCCCACTGCCAGCAAATTTTTCTCCACTGCACAAACCGCTAATACCCTGTCATATGTCTCAGTTGACGGCTCCCTACCAGCAAGCTTCATTTGCCATAAGTGATGCTCAGCTTCAATGCCTCGGACTGCAACAGTGTACATGGCAAGCAACTTCTCGTGAATTACTCCCATAAAGTCAGGTGCATTTTCCTCAATTGCCCACTTCGCAATCTGTTCCCCCTTTTCATGAAGATTTCTTTGATAGGCGTCAAGGAGTTCTAAATCACCTGCCTCAAATTCACCCACCTTTCCTTTATTCCTAAAGGCCTTGAGCTCTTGGACAGCCCTTGTAAACTGGATTTGCTCCATCACAAGCGTGACTGAAGCAGTAACATAGCTGTAAATCTTGGGTTTTAGCCCACAGTTTCTGAGCTCAAATAACAACTCAACAGCTTCCTTATACTCTCCATCCATCGACATCTTCCACATGAGATGGTTCGCTGGGTCTTGATCATTTTCCTCTTCGGTCATAGCCCTACCAGTTTGTAGCAAGTACTTGACAAATTGGACAGCTTCCGACATCTTACCTTTATCCCAATACATGGATATCATCTTTTTAACCATGTCATAGTCCGGCTTCAACCCAACGCACTTCATCTCTCTCAAGAGGCACTGCACTTCTTCCACTGAGTGCTCTTCTTCTGCTAACTTATTCAACCAACTAGCCATAATAGACAGCATTAGCTCCATGGTCTCATCGTCCACCTTATCGCCTCTCCGCATCCAATCAAAAACTTCAAGGGCACACCAGGAATCCCTTCCTTCTTGGGAGAAGTATACT-AAAACCAACTGTAAGTCACGAGTAGA---TTCCTCTAGTATATCATCAGGATCTC--GCTCCAATTGAACGATGGCTTCAGAAAAGCCACCCTTAGACTGT-CTACAAACCCTTAATTGACGACAA--CCCACTCTGTTGTGATTTA--AATAATTCCCACAAATGAA---------GAAACTTAATTCCCTATCGCCTTTCTGGTGACATTT---------------------------
>PS30
----------------------TCAAACCGACAGACTCTTGCAAATCTTAAGGTATAGATCAGCATAACCACTATTTGAGAGATTTTTCTGCAATCCCTTAAGCACCACTGTCATTTCCAACTTGTCTGGATGTAGCCCTTTCTCAATCATATTCATCAATGCCTTTGCAGCCTCTTCTAAATGCCCACCTTTAACATACCCTCGCACTAGCCACGAAAAAGTTTTTTTGCTTGGTGTTTTACCAGATGCTTCCATTCCGGCCATCAATCTTGCTACTGCTGGCAGATTTTTCTCGACAGCACAGATGGCTAAAACAGTGTCATATATCTCACTTGCAGGCTCCGTACCAGAAAGCTTCATTTGCCATAAATGATGTTCAGCTTCAGCACTTTTTAATGCAAGTGTGTACATGGCAAGCAACTCTGCATGAATTTGACCCACAAAGTCGGCTGAATTTTCTTCCATTGCCCACTTCGCAATCTGCTCTCCATCTTTGTGAAGATCTCTTTGATAATTATCGATTGCTTCCATCTCCCATGCTTCACACTCAGCTAACTTCCCTTTTCTTTGAAAAGACTTGAGTTTATGGAGAGCTCTTGTAAATCGATTTTGCTCCATGACAACTGCTACAATTGCCGTGAGATGGCTATGTATCTTAGGCTTCAGGCCACAATTCTTGAGCTCAGATATGAGATTTATAGCTTCTTTGTAGTCTCCGCCCACAGACATTTTCCATATAAGATGGGCTACTGGATCTTGACCCTTTTTCTCATCGATCACACCCTCGCCGGATTGCAGCAAATACTTCACAAATTGTGCAGCCTCTGACCTTTTCCCTCTATCCCAATACAATGAGATCAATGTCTCAACCATATCATAGTTCACCTTCAATCCCACACAATTCATCTCTGTCAAAAGGCTCTGCACATCTTCAACGGGATGCTCTTCCTCTACTAGTTTACTTAACCAACTTGACATAATTGAGAGCATCAATTCCATGGTCTCATCATCCACCTTATCAACTCGACGCATCCAATCGAAAACCTCAAGGGCACACCATGAATCCCTCCCTTCCTGTGAAAAATATACC-AATACCAACTGCAAGTCCCTAGTGGA--CTTCCTCTAGTATATCCGCAGGCTCTC--GCTCCAATTCATGGATGGCTACAGTGAAACCCCATCTAGTATG-------AGCCCTAACTTCCCCACAA--CCTACTTTTCTGTGATCTA--AACAATCCCCAA--------CTCAAACCAAGAATTATTTTCTGATTTCTGATCAGATTCCATTTTAGACCA--------------------
>PSF43
-------------------TTAAGTACAAAATAGACTCTTGCAAATCTTAAGGTATAGATCAACATAACCACTATTTGAGATATTTTTCTGCAATCCCTTAAGTACCATTATCATTTCCAACTTTCTTAGATGTAGCCCTTTCTCAATCATATTCATCAATGCCTTTGTAGCCTCTTCTAAATGCCCACCTTTAACATACCCTCGTACTAGCCATGAAAAAGTTTTCTTGCTTGGTATTTTACTAGTTTCTTCCATTCTAGTAATCAATCTTGCTACTAATGATAGATTCTTCTCCATAGCACATAAAAATAAATCGGTATCATAAATCTTAATTATAGGCTCTATACCAACAAGCTTCATTTTCCATAAGTGATGCTTAACTTCAACACTTCTTACTATAAGTGTATACATGGCAAGTAACTTTGTATGAATTTATACCCTAAACTTAGTTGCAATCTCTTCCATTGCCCACTTAGCAATCAGCTCTCCATCTATGTGAAGATCACTTTGATAATTATTTATTGCTTCCATATCCCATTCTTCAAGCATAGCTAACTTCCCTTTTCTTTAAAACGACTTGAGTTTATGGATAGCCCTTATAATCCAATTTTGATCCATGATAATTGCTACCATTTTCATGAGATAACTATGTATATTAGGTTTCAGACCATAATTATTGATCTCAAATATGAGATTTATTGTTTCTTTGTAGCCTTCACCCATTAACATTTTCCATATAATATGGGCTACTTGATCTTGACCCTTTTTCTCATCTATTACACCCTCATCGAATTGAAGCAAATACTTAACAAATTGTACAACCTTTGACCCTTTCCCTTTATCCCAATAAAATAATATCAATGTCTTAACCATATCATAGTTTACCTTCAATCCTACATAATTCATCTATATCAAAAGGCTTTATACATCTTCAACATGATGCTTGTTCTCTAATAGTTTACTTAACCAACTTGACATAATTGAGAGCACCAATTCCATGGTCTCATAATCCATCTTATCAACTTGATGCATCTAATTAAAAACCTCAAGGGCATACCATGAA----TCCCTTCTTATGAAAAATATACC-AATACCAACTATAAGTTGCTAGTGGA-----CCTCTAGTATATTCATAGGCTCT----CTCTAATTCATTAATGGCTACAATAAAACCCCATCTATTATT----AGTATCCCTTACGTCCCCA-AA--ACTACTTTTTTGTGTTCTA--AAAAATCCCCA--------------------------------------------------------------------------------
>PTA0
-----------------------------GACAGACTCTTGCAAATCTTAAGGTATAGGTTAGCATAACCACTATTTGAGAGATTTTTCTGCAATCCCTTAAGCACCAGTGTCATTTCCAACCTGTCCGGATGTAGCCCTTTCTCAATCATATTCATCAATGTCTTTGCAGCCTCTTCTATATGCCCACCTTTAACATACCCTCGCACCAGCCATGAAAAAGTTTTCTTGCTTGGTGTTTTACCAACTGCTTCCATGCCAGCCATCAATCTTGCTATTGCTGGCAGATTTTTCTCCACAGCACAGATGGCTAAAACAGTGTCATACAACTCACTTGCAGGCTCTGTACCAGCCAGCTTCATTTGCCATAAGTGATGCTCAGCTTCAGCACTTTTTACTGCAAGTGTGTACATGGCAAGCAACTTTGCATGAATTTGTCCCTTAAACTCGGCTGCATTTTCTTCCATTGCCCACTTGGCAATCTGCTCTCCATCTTTATGAAGATGTCTTTGATAATTATCGATTTCTTCCATCTCCCTTGCTTCAAGCTCAGCTAACTTCCCTTTTCTTTGGAAAAACTTGAGTTTATGAACAGCCCTTACAAACCGATTTTGCTCCATGACAACTGCTACCATTGCTGTGAGATAGCTATGTATCTTAGGTTTCAGGCCACAATTCTTGAGCTCAGATATGAGATTTACAGCTTCTTTGTAGTCTCCACCCATTGACATTTTCCATACAAGATGGGCTACTGGATCTTGACCCTTTTTCTCATCCATCACACCCTCACCACACTGCAGAAAAAACTTCACAAATTGGGCAGCCTCTGACCTTTTCCCTCTATCCCAATACAATGAGATCAATGTCTCAACCATTTCATAGTTCAGCTTCAATCCCACACAATTCATCTCTGACAAAAGGCTATGCACATCTTCAATAGGATGCTCTTCCTCTACTAATTTACTTAACCAACTTGACATAATTGAGAGCATCAATTCCATGGTCTCATCATCCACCTTATCAACTCTACGCATCCAATCAAAAACCTCAAGGGCACACCATGAATCCCTCCCTTCCTGTGAAAAATATACC-AATACCAACTGCAAGTCCCTAGTTGA--C--CCTCTAGTATATCTGCAGGTTCTC--GCTCCAATTCATGGATGGCTGCAGTTAAACCCAATCTAGTATG--------GCCCTTACTTTCCCACAA--CCTACTTTTCTGGGGTTTA--AACAATCCCCAA-------------ACCAAGAATTGTTTTCTGATTTCTGATCAGATTCCATTTTAGACCAA-------------------
>RC54
----------------------TCAAACCGACAGACTCTTGCAAATCTTAAGGTATAGATCAGCATAACCACTATTTGAGAGATTTTTCTGCAATCCCTTAAGCACCATTGTCATTTCCAACTTGCCTGGATGTAGCCCTTTGTCAATCATATTCATCAATGCCTTTGCAGCCTCTTCTAAATGCCCACCTTTAACATACCCTCGCACTAGCCATGAAAAAGTTCTCTTGCTTGGTGTTTTACCAGCTGCTTCCATTCCAGCCATCAATCTTGCCACTGCTGGCAAGTTTTTCTCTACAGCACATACGGATAAAACAGTGTCATAAATCTCAATTGCAGGCTCTGTACCGGCAAGCTTCATTTGCCATAAGTGATGCTCAGCGTCAGCACTTCTTACTGCAAGTGTGTACATGGCAAGCAACTCTGCATGAATTTGTCCCGTAAACTCAGCTGCATTTTCTTCCATTGCCCACTTGGCAATCAGCTCCCCATCTTTGTGAAGATCTTCTTGATAATTATTGATTTCTTCCATCTCCCAAGCTTCAAGCTCAGCTAACTTCCCTTTCCTTTGAAAAGACTTGAGTTTATAGACAGTCCTTGTAAACCGATTTTGCTCCATGACAACTGCTACCATTGCCGTTAGATAGCTATGTATGGTAGGTCTCAGCCCACAATTCTTGAGCTCAGAAATGAGATTTACAGCTTCTTTGTAGCCTCCGCCGATTGACATTTTCCATATAAGATGGGCTACTGGATCTTGACCCTTTTTCTCGTCCATCACACCCTCACCGGACTGCATCAAATACTTAACAAATTGCGCAGCCTCTAACCCTTTCCCTCTATCCCAATACAATGAGATTAATGTCTCAATAATATCGTAGTTTACCTTCAATCCCACACAATTCATCTCTGTCAAAAGGCTCTGCACATCTTCAACAGGACGCTCTTCCTCTACTAGTTTACTTAACCAACTCGACATAATTGAGAGCATCAATTCCATGGTCTCATCATCCACCTTATCAACTCGGCGCATCCAATCGAAAACCTCTAGGGCACACCATGAATCCCTCCCTTCTTGTGAAAAATATACC-AACACTAACTGCAAGTCCCTAGTGGA--C--CCTCGAGTATATCCGCAGGCTCTC--GCTCCAATTCATTGATGGCTACAATGAAACCCCATCTAGAATG----AGTAGCCCTTACTTCCCCACAA--CCTACTTTTCTGCGTTCTA--AACAATCCCCA------------------------GTTTTCTGATTTCTGATCAGATTCCATTTTAGACCAAATTCACAAGCCTTATCATA
>RR55
----------------------TCAAACCGACAGACTCTTGCAAATCTTAAGGTAGAGATCAGCATAACCACTATTTGAGAGATTTTTCTGCAATCCCTTAAGCACCATTGTCATTTCCAACTTGCCTGGATGTAGCCCTTTGTCAATCATATTCATCAATGCCTTTGCAGCCTCTTCTAAATGCCCACCTTTAACATACCCTCGCACTAGCCATGAAAAAGTTCTTTTGCTTGGTGTTTTACCAGCTGCTTCCATTCCAGCCATCAATCTTGCTACTGCTGGCAAGTTTTTCTCCACAGCACATACAGATAAAACAGTGTCATAAATCTCAATTGCAGGCTCTGTACCAGCAAGCTTCATTTGCCATAAGTGATGCTCAGCGTCAGCACTTCTTACTGCAAGTGTGTACATGGCAAGCAACTCTGCATGAATTTGTCCCCTAAACTCAGCTGCATTTTCTTCCATTGCCCACTTGGCAATCAGCTCCCCATCTTTGTGAAGATCTTCTTGATAATTATTGATTGCTTCCATTTCCCAAGCTTCAAGCTCAGCTAACTTCCCTTTCCTTTGAAAAGACTTGAGTTTATAGACAACCCTTGTAAACCGATTTTGCTCCATGACAACTGCTACCATTGCCGTGAGATAGCTATGTATCGTAGGTTTCAGCCCACAATTCTTGAGCTCAGATATGAGATTTACAGCTTCTTTGTAGCCTCCGCCCATTGACATTTTCCATATAAGATGGGCTACTGGATCTTGACCCTTTTTCTCGTCCATCAAACCCTCACCGGACTGCAGCAAATACTTAACAAATTGCGCAGCCTCTGACCCTTTCCCTCTATCCCAATACAATGAGATTAATGTCTCAATCATATCATAGTTTACCTTCAATCCCACACAATTCATCTCTGTCAAAAGGCTCTGCACATCTTCAACAGGACGCTCTTCCTCTACTAGTTTACTTAACCAACTTGACATAATTGAGAGCATCAATTCCATGGTCTCATCATCCACCTTATCAACTCGACGCATCCAATCAAAAACCTCAAGGGCACACCATGAATCCCTCCCTTCTTGTGAAAAATATACC-AACACTAACTGCAAGTCCCTAGAGGA--C--CCTCTAGTATATCCGCAGGCTCTC--GCTCCAATTCATTGATGGCTACAATGAAACCCCATCTAGCATG----AGTAGCCCTTACTTCCCCACAA--CCTACTTTTCTACGTTCTA--AACAATCCCCA--------------------------------------------------------------------------------
>SA1
----------------------TCAAACCGACAGACTCTTGCAAATCTTAAGGTATAGATCAGCATAACCACTTTTTGAGAGATTTTTCTGCAATCCCTTAAGCACCACTGTCATTTCCAACTTGTCTGGATGTAGCCCTTTCTCAATCATATTCATCAGTGCCTTTGCAGCCTCTTCTAAATGCCCACCCTTAACATACCCTCGCACTAGCCATGAGAAAGTTTTTTTGCTTGGTGTTTTCCCAGATGCTTCCATTCCGGCCATCAATCTTGCTACTGCTGGCAGATTTTTCTCGACAGCACAGATGGCTAAAACAGTGTCATATATATCCCTTGCAGGCTCCGTACCAGCAAGCTTCATTTGCCATAAATGATGCTCAGCTTCAGCACTTCTTAATGCAAGTGTGTACATGGCAAGCAACTCTGCATGAATTTGTCCCATAAAGTCGGCTGAGTTTTCTTCCATTGCCCACTTCGCAATCAGCTCTCCATCTTTGTGAAGATCTCTTTGATAATTATCAATTGCTTCCATCTCCCATGCTTCACACTCAGCTAATTTCCCTTTTCTTTGAAAAGACTTGAGTTTATGAACAGATCTTGTAAACCGATTTTGCTCCATGACAACTGCTACAATGGCCGTGAGATAGCTATGTATCTTAGGTTTCAGGCCACAATTCTTGAGCTCAGATATGAGATTTACAGCTTCTTTGTAGTCTCCTCCCACTGACATTTTCCATATAAGATGGGCTACTGGATCTTGCCCCTTTTTCTCATCCATCACACCCTCACCGGATTGCAGCAAATACTTCACAAATTGTGCAGCCTCTGACCTTTTCCCTCTATCCCAGTACAATGAAATCAATGTCTCAACCATATCATAGTTCACCTTCAATCCCACACAATTCATCTCTGTCAAAAGGCTCTCCACATCTTCAACAGGATGCTCTTCCTCTACTAGTTTACTCAACCAACTTGACATAATTGAGAGCATCAATTCCATGGTCTCATCATCCACCTTATCAACTCGACGCATCCAATCGAAAACCTCAAGGGCACACCATGAATCCCTCCCTTCTTGTGAAAAATATACC-AATACCAACTGCAAGTCCCTGGTGGA--CTTCCTCTAGTATATCCGCAGGCTCTC--GCTCCAATTCATGGATGGCTACAGTGAAACCCCATCTAGTATG----AGTAACCCTAACTTCCCCACAA--CCTACTTTTCTGTGACCTA--AACAATCCCCAA-------------ACCAAGAATTGTTTTCTGATTTCTTATCAGATTCCATTTTAAACCA--------------------
>SC0
----------------------TCAAACCGACAGACTCTTGCAAACCTTAAGGTATAGATCAGCATAACCACTATTTGAGAGATTTTTCTGCAATCCCTTAAGCACCATTGCCATTTCTAACTTGCCTGGATGTAGCCCTTTCTCAATCATATTCATCAATGCCTTTGCAGCCTCTTCTAAATGTCCACCTTTAAGATACCCACGCATTAGCCACGAAAACGTTTTCGTACTTGGTGTTTTACCAGCTGCTTCCATTCCAGCCATCAATCTTGCTACTGCTGGCAGATTTTTCTCCACAGCACAGATAGCTAAAACAGTGTCATATATGTCACTTGCAGGCTCCATACCAGCAAACTTCATTTTCCATAAGTGATGCTCAGCTTCAGCACTTCTTACTGCAAGTGTGTACATGGCAAGTAACTCTGCATGAATTTGTCCTGCAAACTCGGCTGCATTTTCTTCCATTGCCCAGTTGGCAATCTGCTCTCCATCTTTGTGGAGATCTCTTTGATAATTATCGATTGCTTCCATTTCCCATGCTTCAAGCTCAGCTAACTTCCCTTTTCTTTGAAAAGACTTGAGTTTATGGACAGCCCTTGTAAACCGATTTTGCTCCATGACAACTGCTATAATTGCCTTGAGATAGCTATGTATCTTAGGTTTCAGGCCACAATTCTTGAGCTCAGATATGAGATTTACAGCTTCTTTGTAGTCTCCTCCCATTGACATTTTCCATATAAGGTGGGCTACTGGATCTTGACCCTTCTTCTCATCCATCACATCCACACCGGATTGCAGCAAATACTTAACAAATTGAGTAGCCTCTGACCTTTTCCCTCTATCCCAATACAATGAGATTAACGTCTCCACCATATCATAGTTCACCTTCAATCCCACACAATTCATCTCTGTCAAAAGGCTCTGCACATCTTCAACAGGATGCTCTTCCTCTACCAATTTACTTAACCAACTCGACATGATTGAGAACATGAGTTCCATGGTCTCATCATCCACCTTATCAACTTGACGCATCCAATCAAAAACCTCAAGGGCACACCATGAATCCCTCCCTTCTTGTGAAAAGTATACC-AATACCAACTGCAAGTCTCTAGTGGA--C--CCTCTAGTATATCAGCAGGCTCT---GCTCCAATTCATGGATGGCTGCAATGAAGCCCCATCTACTATG----AGC------------------C--CTTACTTTTATGTGATCTA--AACAATTCCCA--------------------------------------------------------------------------------
>SE46
--------------------------------------------------AGATACAGTTCCGTTTCACTTGTTTTCTGCATATTTCTCTGTAAACCCTTTAGCACTAAAGCCAAGTCCAGCCCTTCTGGATACAACCCCCTGTCAAGCATCTTCATGAGTACTTCTGCAGCATTTTCAAAGTGTCTACCTTCCACATACCCACGCACTAACCATGAAAATGTTTTCTTGTTAGGTGGTTTGCCAGAAGCTTCCATTCCTGCTAGCAATCTTTCTACTGCAAACAAATTTTTATCAACTGCACAAACAGCTAAAATAGCATTATACATCTCAATTGCTGGCTCCCTACCAGCAAGCTTCATTTTCCATAAATGATGTTCAGCTTCAGTGCCTCTGCGTGCAACAATATACATGGCAACCAATTGCTCATGAATTTTTCCCATCAACTCTGGAATATTTTCCTCAATTGCCCACTTGGCAATCTGCTGTCCATCTTCAAGAAGACTTCTTTGATATGCAGAAAGGAGGTCTATATCATCTGTCTTGAGCTTAACTACCATCCTCCTCTTTTGAAAGGCCTCAAGTTCGTTTACAGACCTAGTAAACTGGATTTGCTCTATTACCAGTGCTATCAAAGCACTGACATAGCTGTCTATCTTGGGTTTCAGTCCACAGCTCCTGAGCTCAAACACCAACTTCACTGCTTCCCTATATTCTCCAGTCATTGACATTTTCCATAAAAGATGCCCTACTGGGTCATGTTCCTTTTCATCTTCCATCACAGTCCCACCAGCTTGCAGCAAGTACTTGACGAATTGAATAGCCTTTAACTTTTTATCTGTGTCCCAGTATAAAGAGATTAATGTTTTAACCATGCTATAGTTCATTTTCAACCCAACACAATTCATGTCCCTCAAGAGGTTCTGCACTTCCTCCACTGGTTGATCTTCTTCTACTAATTTACTCAACCAGCTATCCATAATAGAAGCCATCAACTCCATAGTCTCATTGTCCACCTTATCCTCTCTCCTCATCCAATCAAAAACCTCAAGAGCACACCAGGAATCTCTTCCTACTTGACTAAAATATACT-AATACCAACTTTAGGTCACGGATAGA---TTCCTCCAGTATATCTGCAGGCTCTC--GCTCCAATTCTTCTACGGTTTCAAAGAAACTGTCGCTAACTT----TAGAAGCTCTTACTCGGTGACAC--CACCCACTGCTGTCTTTTA--AACCATAC-----------------------------------------------------------------------------------
>SG23
CCCACACACTGCATTTCAGTTA-TCAAACCACAGACTCTTGCAAAGTTTAAGGTAGAGTTCAGTATGACCATTCTGCAAATGATTTTTCTTCAAGCCCTTAAGCACCGCCATTGTTTCCAAATTGTCAGGATGTAGCCCTTTCTTAAGCATGTCCATCAGTGTTTTTGCAGCCTCTTCAAAATGCCCACCTTTAACATAACCACGCACTAGCCATGAAAAGGTTTTCTTGCTAGGTATTTTCCCAGCTACTTCCATTCCAGCTATTATTCTTCCCACTGCTGGCAAATTTTTCTCCACAGCACATACAGCTAAAACAGTGTGATACATCTCTGTTGTAGGCTCCCGACCAGCAAGCTTCATTTGCCACAAATGATGCTCAGCTTTTGCACTTCTAACTGCAACCATGTACATGGCAGCTAACTTCTCGTGAATTTGTCCCATAATTTCTGGCATATTTTCTTCAAATGCCCACTTGGCAATCTGCTCTCCCTCTTTGTGAAGATCTCTTTGATATGATTCAAAGGCTTCTATCTCCCCTTTTTCAAGTTCACCTACCTTTCCTTTTCTCTGAAAGGCTTTGAGTTCATGGACAGCCCTTGTAAATTGATTTTGCTCCATTACAACCGCCATTAGTGCAGTGAGATAGCTGTCTATCTTGGGTGTCAAGCCACAATTCCTGAGGTCAAAAATCAGATTCACAACTTCTCGATGTTCTCCACCCTCTGACATTTTCCACATAAGATAAGCAGTTGGATCTTGATCTTTTTCATCTTCCATCATAGCCCCACCAAATTCTAGTAAATACTTCACAAATCGTGAAGCCTCTGACCTTTTACCTCTATCCCAATACAATGAAATTAAAGTCTCAACCATGTCATAGTTTAATACCAAACCAACACATTTCATTTCTGTCAAGAGGATCTGGACTTCCTCAATTGAATGTTCTTCTTCTACTAGTTTAGCCAACCAGCTTGACATGATTGAAAGCATCAGATCCATGGTCTCATCATCCACCCTATCAACTCTCCGCATCCAATCGAAAACCTCAAGGACACACCAGGAATCTCTTCCTTCCTGGGAAAAGTAAATC-AACACCAATTGCAAGTCCCGAGTAGA--CTTCATCCAGTATATCTGCAGGCTCTC--GCTCCAACTGATCAATGGCTTCATAAAAACCATGCCTAATTTT----AGAAGCTCTTACCTGGGAACAA--CTTATTTTGCCATAATTCA--AACAATGCCCA--------------------------------------------------------------------------------
>SS22
CCCACACACTGCATTTCAGTTA-TCAAACCACAGACTCTTGCAAAGTTTAAGGTAGAGTTCAGTATGACCATTCTGCAAATGATTTTTCTTCAAGCCCTTAAGCACCACCATTGCTTCCAAATTGTCAGGATGTAGCCCTTTCTTAAGCATGTCCATCAATGTTTTTGCAGCCTCTTCAAAATGCCCACCTTTTACATACCCACGCACTAGCCATGAAAAAGTTTTCTTGCTAGGTATTTTCCCAGCTACTTCCATTCCAGCTATTATTCTTCCCACTGCTGGCAAATTTTTCTCCACAGCACATACAGCTAAAACAGTGTGATACATCTCAGTTGTAGGCTCCCGACCAGCAAGCTTCATTTGCCACAAATGATGCTCAGCTTTTTCACTTCTAACTGCAACCATGTACATGGCAGCTAACTCCTCGTGAATTTGTCCCATAATTTCTGGCATATTTTCTTCAATTGCCCACTTGGCAATCTGCTCTCCCTCTTTGTGAAGATCTCTTTGATATGATTCAAAGGCTTCTATCTCCCCTTTTTCAAGTTCACCTACCTTTCCTTTTCTCTGAAAGACTTTGAGTTCATGGACAGCTCTTGTAAATTGATTTTGCTCCATTACAACTGCCATTAGTGCAGTGAGATAGCTGTCTATCTTGGGTTTCAAGCCACAATTCCTGAGGTCAAAAATCAGATTCACAACTTCTCGATGTTCTCCACCCTCTGACATTTTCCACATAAGATAACCAGTTGGATCTTGATCTTTTTCATCTTCCATCACATCCCCACCAAATTCTAGCAAATACTTCACAAATCTGGAAGCCTCTGACCTTTTACCTCTATCCCAATACAATGAAATTAATGTCTCAACCATGTCATAGTTTAATACCAAACCAACACATTTCATTTCTGTTAAGAGGATCTGGACTTCCTCAATTGAATGTTCTTCTTCTACTAGTTTAGCCAACCAACTTGACATGATTGAAAGCATCAGATCCATGGTCTCATCATCCACCCTATCGACTCTCCGCATCCAATCGAAAACCTCAAGGACACA---------------------------------C-AACACCAATTGCAAGTCCCGAGTAGA--CTTCGTCCAGTATATCTGCAGGCTCTC--GCTCCAACTGATCAATGACTTCATAAAAACCATGCCTAATTTT----AGAAGCTCTTACCTGGGAACAA--CTCATTTTGCCATAATTCA--AACAATGCCCA--------------------------------------------------------------------------------
>SV36
CCTGCACACTGCATTTTAATTACTCAAACCACAGACTCTTGCAAAGATTAAGGTAAAGTTCAGTATAGCCACTCTGCAAAAGATTTTTCTGCAAGCCCTTAAGCACCACTGCCACTTCTAACTTGTCTGGGTGTAGCCCTTTCTTAAGCATGTACATCAATTCCTTTGCAGCCTCTTCAAAATGCCCACCTTTAACATACCCTCGCGCTAGCCATGAAAACGTTTTCTTGCTAGGCAGTTTCCCAGCGGCTTCCATTCCAGCCATCAATCTTCCTATTGCTGGTAATTTTTTCTCCATAGCATAGATGGCTAAAATGGTTTCATACATCTCTGTTGCAGGCTCCCTACCAGCAAGTTTCATTTGCCATAAGTGATGCTCAGCTTCAACACCTTTAACTGCAACCATGTACATTGCAGCCAACTTCTCATGAATTTGTCCCATAAACTCAGGCACATTTTCTTCAATTGCCCACTTAGCAATCTGCTCCCCTTCTTTTTGAAGATTTCTTTGATATGAATCAAGGGCTTCTATCTCCCCTGCTTCAAGTTCAGCTACCTTCCCTTTTCTCTGAAAGGTCTTGAGTTCATGAACAGCCCTTGTAAACGCATTTTGCTCCATTACAACTGCTACTAACGCAGTGAGATAACTGTTAATCTTGGGTTTCAGGCAACAATTCCTGAGCTCAAATATCAGCTTTACAGCTTCTCGATATTCTCCACCCTTCGACATTTTCCACATAAGATGGGCTACTGGATCTTGACCCTCTTCATCTTCCATCACAGCCCCGCCAGATTCTAGCAAGTACTTGACAAAATGGGAAGCCGCCGACCTCCTACCTCTATCCCAATACAGTGAGATTAATGTTTCAACCATGTCATAGTTTGGTTTCAACCCAACATACTTCATCTCTGTCAACAGGCTCTGGACTTCTTCAATAGAATGTTCTTTTTCAACTAGTTTACTTAACCAACTTGACATAATTGAAAACATCAACTCCATTGTCTCATCATCAACCTTATCAACTCTCCGCATCCAATCAAAAACCTCAAGTACACACCACGAATCTCTTCCTTCCTGAGAAAAGTACACC-AATACCAATTGCAAGTCCCGAGTAGA---TTCCTCCAGTATATCCGCAGGCTCTC--GCTCCAATTCATCGATGGCTTCATATAAACCGTGCCTAGTTT-----AGAAGCTCTTGCTACGCAACAA--CCCACTTTATTATAATTTA--AGCCATCCCC---------------------------------------------------------------------------------
>TA17
------------------------------ACAGACTCTTGCAAAGGCTAAGGTAGAGTTCAGTATAACCATTCTGCAAATGATTTTTCTGCATGCCCCTAACCACCATCATTGTTTCCAAATTGTCAGGATGTAGCCCTTTCTTAATCATGTCCATCAACATTTTTGCAGCCTCTTCAAAATGTCCACCTTTAACATACCCACACACTAGCCATGAAAAGGTTTTCTTGCTGGGCATTTTCCCATCTACTTCCATTCCAGCCATTATTCTTCCCACAGCTTGCAAATTATTCTCCGCAGCACATACAGCTAAAACAGCATCATACATCTCTCTTGTAGGCTCCCGACCAGCAAGCTTCATTTGCCCCAAATGATGCTCAGCTTTTGCACTTTTAACTGCAACCATGTACATCGCAGCTAACACCTCATGAATTTGTCCTATAATTTCTGGCATGTTTTCTTCAATTGCCCACTTGGCAATTTGTTCTCCCTCTTTGTGAAGATCTCTTTGATATGAATCTAAGGCTTCCATCTCCCCCTTTTCAAGTTCACCTACCTTTCCTTTTCGTTGAAACGCTTTGAGTTCATGGACAGCCCTTGAAAATTGACTTTGCTCCATTACAACTGCCATTAGTGCAGTGAGATAGCTATCTACCTTGGGTTTCAACCCACAATTCCTGAGGTCAAAAATCAGGTTTACAGCTTCTCTATGTTCTCCACCCTTTGACATTTTCCACATAAGATAAGCAGTTGGGTCTTCATTCATTTCGTCTTCCACAAAAGCCCCATCAAATTCAAGCAAATACTTAACAAATCTGGAAGCCTCTAACCTTTTACCTCTATCCCAATACAATGAAATTAAAGTCTCAACCATGTCATAGTTTAGTACCAAACCAACACATTTCATTTCTGTCAAGAGAATCTGGACTTCCTCAACCGAATCTTCTTCTTCTACTAGTTTAGCCAACCAACTTGACATGATTGAAAGCATCAGATCAGTGGTCTCATCATCCACCCTGTCAACTTTCCGCATCCAATCAAAAACCTCAAGGACACACCAGGAATCTCTTCCTTCCTGAGAAAAATAAACC-AACACCAACTGTAAGTCCCGAGTAGA--CTTCATCCAGTATATCTGCAGGCTCTC--GCTCCAACTGATCAATGACTTCATAAAAACCATGCCTAATGTT----AGAAGCTTTTAATTGGAAACAA--CCTATCTTGTCATAATTCA--AACAATGCCCACA-------TTGATCACAC------ATTATTCATTGTCTA----------------------------------------
>TB39
CCCACACACTGCATCTTCATTA-TCAAAC--CAGACTCTTGCAAAGGTTAAGGTAAAGTTCAGTATAACCATTATGCAAAAGATTTTTCTGCAAGCCCTTAAGCACGGCTTTCATTTCCAGCTTGTCTGGGAGTAGCCCTTTGTCAAGCATGTTCATCAATGTTTTTGCAGCCTCTTCAAAACACCCACCTTTAACATACCCACGCACTAGCCATGAAAAAGTTTTCTTGCTAGGCATTTTTCCAGCAGCTTCCATTCCGGCCATTATTCTTCCTACTGCTGGCAAATTTTTCTCTGCAGCACAAACAGCTAAAACCGTGTCATACATCTCTGCTGCAGGCTCCCGACCAGCAAGCTTCATTTGCCATAAATGATGCTCAGCTTCTACACTTCTAACTGCTACTGTGTACATGGCAACCAGCTCCTCGTGAATTTGGCCCATAAACTTGGGCACATTTTCTTCAATTGCCCACTTGGCAATCTGCTCTCCCTCTTTGTGAAGGTCTCTTTGATATGAATCAAAGGCTTCTATCTCCCCTGCTTCGAGTTCAGCTACCCTCCCTTTACTCTGAAAGGCTTTGAGTTCATGGAAAGCCCTTGTAAACTCATTTTGTTCCATTACAATCGCTACTATAGCAGTGAGGTAGCTGTATATCTTGGGTTTCAGGCCGCAATTCCTTAGGTCAAAAATCAGCTTTACAGCTTCTCGATGTTCTCCACCCTTTGACATTTTCCACATAAGATGGGCTGTTGGGTCTTGATCCTTTTCATCTCCCATCATAAACCCATCAGATTCTAGCAAGCACTTGACAAATTGGGAAGCCTCCGACCTTTTACCTTTATCCCAATACAATGAGATTAAAGACTCAACCATATCATAGTTTGCCATCAAACCAACACAATTCATCTCTGTCAACAAGTTCTGGACTTTTTCAACTGAATGTTCTTCTTCTACTAGTTTACTTAACCAACTTGACATGATTGATAACATCAAATCCATGGTCTCATCGTCCACCCTATCAACTCTGCACATCCAATCAAAAACCTCAAGGGCACACCAGGAATCTCTTCCTTCCTGAGAAAAGTAAACC-AAAACTAACTGCAAGTCCCGAGTAGA--C----TCCAGTATATCTGCAGGCTCTC--GCTCCAATTCATCAATCACTTCATAAAAACCACGCCTAGTTTT--AGATAAGCTCTTACTTGGGGACAA--TCCACTTTGCTGTAATTCA--AACAATCCCCACAAACCAGTTCTCAAAGAAAACAC---------TTTGTAACCGAATATCACAGTAGAATAAATTCATTGTT---------
>TC31
-----------------------------GAAAGGTGCTTACAAAGCTTAAGGTATATTTCAGGGTAACCTGTTTTCTGCAGACTTTTCTGCAAACCCTTAAGAACCATTGTTATTTCCAGCTTCTCAGGATACAACCCTTTGCCTAGCATCTTAATGAGTGTTTTTGCAGCCTCTTCGAAATGCTGACCCTTCACATACCCATGCACTAACCATGAAAATGTTTTCTTGCTAGCTGGTTTGCCAATAGCTTCCATTCCAGCCATCAATCTTCCCACTGCCAGCAAATTTTTCTCCACTGCACAAACTGCTAATACCATGTCATATGTCTCAGTTGACGGCTCCCTACCAGCAAGCTTCATTTGCCATAAGTGATGCTCAGCTTCAATGCATCTGACAGCAGCAGTGTACATTGCAAGCAACTCCTCATGAATTACTCCCATGAACTCAGGTGCATTTTCGTCAACTGCCCACTTGGCAATCTGTTCCCCTTTTTCATGAAGATTTCTTTGATAGGCATCAAGGAGTTCTAAATCGCCTGCCTCAAGTTCACCTACCTTTCCTTTATTCTGAAAGGCCTTGAGCTCATGGACAGCCCTCGTAAACTGGTTTTGCTCCATCACAAGCGTGACTAAAGCAGTGACATAGCTGTAAATTTTTGGTCTTAGCCCACAATTTCTGAGCTCAAATAAAAAGTCAACAGCTTCCTGATACTCCCCATCCGTCCACATCTTCCACATAAGATGGCTCGCTGGGTCTTCATCCTTTTCCTCTTCGATCACAGCCCTGCCAGTCTGTAGCAGATACTTGACAAATTGGATAGCTTCTGACATCTTACCTCTATCCCAATACATGGATATCAGCTTTTCAACCATGTCATAATCCGGCTTCAACCCAACGCACTTCATCTCTCTCAAGAGGCACTGCACTTCTTCAACGGAATGCTCCTCTTCTGCTAGCTTATTTAACCAACTGGACATAATAGACAGCATTAGCTCCATAGTCTCGTCGTCCACTTTATTGCCTCTCCGCATCCAATCAAAAACTTCAAGGGCGCACCAGGAATCCCTTCCTTCTTGGGAAAAGTATACT-AGGACCAACTGTAAGTCACGAGTAGA---TTCCTCCAGTATATCATCAGGATCTC--GCTCCAATTGAGCGATGGCTTCAGAAAAGCCACCCCTAGACTGT-CTAGAAGCCCTTAAGTGATGACAA--CCCACTCTGTTGTAATTTAACAATAATTCCCA--------------------------------------------------------------------------------
>TN1
-----------------------TCAAACCACAGACTCTTGCAAAGGTTAAGGTACAGTTCAGTATAACCACTCTGCAAAAGATTTTTCTGCAAGCCCTTAAGCACTGCTTTCATTTCCAGCCTGTCTGGGTGTAACCCTTTGTCAAGCACGTTCATCAATGTTTTTGCAGCCTCTTCAAAATTCCCACCTTTAACATAACCACGCACTAGCCATGAAAAAGTTTTCTTGCTAGGCATTTTCCCAGCAGCTTCCATTCCAGCCATTATTCTTCCTACTGCTGGCAAATTGTTCTCCACAGCACAGACAGCTAAAACCGTGTCATACATCTCTATTGCAGGCTCCCGACCAGCAAGCTTCATTTGCCATAAATGATGCTCAGCTTCTGCACTTCTAACTGCCACTGTGTACATGGCAACCAGCTCCTCGTGAATTTGTCCCATAAACTTGGGCACATTTTCTTCAATCGCCCACTTGGCAATCTGCTCTGCCTCTTTGTGAAGATCCCTTTGATATGAATCAAAGGCTTCTATCTCCCCTGTTTCAAGTTCAGCCACCTTCCCTTTTCTCTGAAAGGCCTTGAGTTCATGGACAGCCCTTGTAAACTGATTTTGTTCCATTACAATTGCTACCATCGCAGTGAGATAGCTGTATATCTTGGGTTTCAGCCCGCAATTCCTTAGGTCAAAAATCAGCTTTACAGCTTCCCGATGTTCTCCTCCCTTGGACATTTTCCACATTAGATGGGCTGTTGGGTCTTGATCCTTATCATCTTCCATCACAGTCCCACCGGATTCTAGCAAGTACTTGACAAATTGGGAAGCCTCTGACCTTTTACCCCTATCCCAATACAATGAGATTAAAGTCTCAACCATATCATAGTTTGGCATCAAACCAACACACTTCATCTCTGTCAATAGGCTCTGGACTTCTTCAACTGAATG---TTCTTCTACTAGATTACTTAACCAGCTTGACATGATTGAAAGCATCAACTCCATGGTCTCATCATCCACCCTATCAACTCTCTGCATCCAATCGAAAACCTCAAGGGCACACCAGGAATCTCTTCCCTTCTGAGAAAAATAAACC-AAAACCAACTGCAAGTCCCGCGTGGA--CTTCATCCAGTATATCTCCAGGCTCTC--GCTCCAATTCATCAATGACTTCATAAAAACCACGCCTAGTTT-----AGAAGCTCTCACTTGGGGACAA--CCCACTTTGCTGTAATTCA--AACAATCCCCA--------------------------------------------------------------------------------
>TO14
CCCACACACTGCATTTCAGTTATACAATCAACAGACTCTTGCAAAGGTTAAGGTAGAATTCAGTATAACCATTCTGCAAATGATTTTTCTGCAAGCCCTTAAGCACCACCATTATTTCCAAATTGTCAGGATGTAGCCCTTTCTTAAGCATGTCCATCAACGTTTTTGCAGCCTCTTCAAAATGTCCACCTTTAACATACCCACGCACTAGCCATGAAAAGGTTTTCTTGTTGGGTATTTTCCCAGCTACTTCCATTCCAGCCATTATTCTTCTCACTGCTTGCAAATTTTTCTCCACAGCACATACAGCTAAAACAGCATCATACATCTCTGTTGTAAGCTCCCGACCAGCAAGCTTCATTTGCCACAAATGATGCTCAGCTTTTGCACTTCTAATTGCAACCATGTACATTGCAGCTAGCTCCTCGTGAATTTTTCCCATAATTTCTGGCTTGTTTTCTTCAATTGCCCACTTGGCAATCTGTTCTCCCTCTTTGTGAAGATCTCTTTGATATGAATCTAAGGTTTCCATCTCCCCCTTTTCAAGTTCACCAACCTTTCCTTTTCTCTGAAAGGCTTTGAGTTCATGGACAGCCCTTGAAAATTGATTTTGCTCCATTACAACTGCCATTAGTGCAGTGACGTAGCTATCTATCTTGGGTTTCAAGCCACAATTCCTAAGGTCAAAAATCAGATTTACAACTTCTCGATGTTCTCCACCCTTTGACATTTTCCACATAAGATAAGCAGTTGGGTCTTGATCCTTTTCATCTTCCAAAACAGCCCCACCAAATTCAAGCAAATACTTAACAAATCTGGAAGCCTCCAATCTTTTACCTCTATCCCAATACAATGAAATTAAAGTCTCAACCATGTCAAAGTTTAGTACCAAACCAACACATTTCATTTCTGTCAAGAGGATCTGGATTTCCTCAACCGAATGTTCTTCTTCTACTAGTTTAGCCAACCAACTTGACATGATTGAAAGCATCAGATCCGTGGTGTCATCATCCACCCTATCAACTTTCCGCATCCAATCAAAAACCTCAAGAACACACCAGGAATCTCTTCCTTCCTGGGAAAAGTAAACC-AACACCAACTGTAAGTCCCGAGTAGA--CTTCATCCAGTATATCTGCAGGCTCTC--GCTCCAACTGATCAATGACTTCATAAAAACCATGCCTAATGTT----AGAAGCTTTTACTTGGAAACAA--CTCATTTTGTCATAATTCA--AACAATGCCCAAAGATGGGTTTCAAAGAAC------ACACTTCAT----------------------------------------------
>TPL03
---------------------TCAAACCTATCAGACTCTTGCAAATATTAAGGTATAGATCAACATAACCACTATTTGAGAGATTTTGCTACAATCCCTTAAGCACCATTGTCATTTCCAACTTGCACGGATGTAGCCCTTTCTCAATCATATTCATCAATGCCTTTGCAGCCTCTTCTAAATGCCCACCTTTAACATACCCTCACACTAGCCATGAAATTTTTTTCTTGCTTGGTGTTTTACCAGCTGCTTCCATTCCAACCATTAATCTTGCTACTGCTGGAAAATTCTTCTCCACAACACATACGAATAAAATAATATCATAAATCTCAATTGCAGGATCTATACCAACAAGCTTCATTTGCCATAAGTGATGCTCAGCTTCAGCACTTCTTACTGCAAGTGTGTACATGGCAAGCAACTCTGCATGAATTTGTCCCCTAAATTGAGCTACATTCTCTTCCATTTCCCACTTGGCAATCAACTCTCCATCTTTGTGAAGATTACTTTGATAATTATTGATTGCTTCCATCTCCCATGCTTCAAGCTCAACTAACTTCCCTTTTCTTTGAAAAGACTTGAGTTTATGGACAACCCTTGTAAACCAATTTTGCTCCATGAAAACTGCTACCATTGCCATAAGATA-------------------------------------TGAGATATGATATTTACA--TTCTTTGTAGCCTCCGCCCATTGACATTTTCCATATAAGATGGGCTACTTGATCTTGACCCTTTTTCTCGTCCATCACACCCTCACCGTACTGCAACAAATACTTAACAAATTGTGTAGCCTCTTAACCTTTCCCTCTATCCCAATACAATGAGATCAATGTATCAACCATATCATAGTTTACCTTCAATCCCACACAATTCATCTCTGTCAAAAGGCTTTGCACATCTTCAACAGGACGCTCTTCCTCTACTAGTTTACTTAACCAACTTGACATAATCGAGAGCATCAATTCCATGGTCTCATCATCCACCTTATCAAATCGATGCATCCAATCTAAAACCTCAAGGTCGCACCATGAATCCATCCCTTCTTATGAAAAATATACC-AATACCAACTGCAAGTCCCTAGTGGA-----CCTCTAGTATATCCGCAAGCTCTC--GCTCTAATTCATTGATGACTACAATGAAACCCCATCTAGTAT-----AGTAGCCCTTACTTCCCCACAA--CCTACTTTTCTGCATTCTA--AACAATCCCCA-------------------------TTTTCTAATTTTTTATCAGATTCCATTTTAAACCAAATTCACAAGCCTTATCATA
>WN5
----------------------TCAAACCGACAGACTCTTGCATAGCTTAAGGTATAATTTTGAAGAACCACCCTCTGAAAGATTTTTCTGTAAGCCCCTAAGCACCACCGTCATTTCCAACTTGTCTGGGTGCATCCCTTTATCAAGCATAGTCATCAATGCTTTGGCAGCCTCTTCAAAATGCCTACCTTTGATGTACCCTCGCACAAGCCACGAAAGAGTTCTCTTGGTAGGTGGTCTCCCAACAGCTTCCATTCCAGTTATCAACCTTTCTATTGCTGGCAAATTTTTTTCCACAGCACAGACTGCCAAAACAGTGTCATACATCTCAGTTTTAGGCTCCCTTCCAGCAAGCTTCATCTGCCATAAATGATGCTCAGCCTCAACACTTCTAGCTGCAACTGTGTACATAGCAAGCAACTTTGCATGAATTTGTCCCCTAAACTCAGGCACATTTTCCTCAAAAGCCCACTTGGCAATCCGCTCTCCCCCTTTGTGAATCTCACTTTCATATGAATCAAGAGCTTCTATCTCCCCTGCTTCAAGTTCAGCCACCTTCCCTTTTCTCTGAAACCTCTTGAGCTCATAGACAGCCCTTGTAAACCGATTTTGCTCCATTAATGTCGCTACCATTGCAGTGAGATAGCTATTCATCTTGGGTTTCAGCCCACAATCCCTTAGATCAGATATCAGCTTTACTACTTCCCTATATTCTCCACCCATTGCCATTTTCCAAATAAGATGTGCTACTGGGTCTTGATCCTTCTTCTCCTCCACCACAGCCCCACCAGATTGTAGCAAATACTTGACAAATTGGGCAGCCTCCAACTTCTTCCCTCTATCCCAATACAACGATATCAAGGTCTCAACCATGTCATAGTCAACCTTCAACCCCACACACTTCATCTCTGTCAAGAGGCTCTGCACTTCTTGAACAGAATTGCCCTCTTCCACGAGTTTACTCAGCCAAGTTGACATGATTGAGTGCATCAGCTCCATGGTCTCATCATCCACCTTATCAACCCGCCTCATCCAATCGAAGACCTCGAGGGCACACCATGAATCTCTTCCTTCCTGAGAAAAATACACC-AGAACCAATTGCAAGTCACGGGTAGA----TCCTCCAACACATCTGCAGGCTCTC---CTCCAATTCATGGATCACTTCAAAGAAACCCCACCTGCTTT-----AGAAACCCTTACTTGCCCACAT--CCCACTTTACAAT--------------CCCCA--------------------------------------------------------------------------------
>WS10
-----------------------TCAAACCAAAGACTCTTGCAAAGATTAAGGTAAAGTTCACTATAACCATTCTGTAAATGATTTTTCTGCAAGCCCTCAAGCACCACTATTGTGTCCAACTTGTTAGGATGTACTCCTTTCTCGATCATGACCATCAATATTTTTGCAGCCTCTTCAAAATGTTCACCTTTAACATACCCACGCACTAGCCATGAAAAAGTTTTCTTGCTGGGCATTTTCCCAGCTACTTCCATTCCAGCCATTATTCTTCCCACTGCTTGCAAATTTTTCTCCACTGCACATACAGCTAAAATAGCATCATACGTCTCTACTGTAGGCTCCCGACCAGCAAGCTTCATTTGCCACAAATGATGCTCAGCTTTCGCACTTCTAATTGCAACCATGTACATGGCAGCTAACTCCTCATGAATTTGTCCCATAATTTCTGGCATGTTTTCTTCAATCGCCCACTTGGCAATCTGTTCTCCTTTTTTGTGAAGATCTCTTTGATATGAATCAAATGCTTCTATATCCCTTTTTTTGAGTTCACCTACAATTCCTTTTCTCTGAAAGCCTCTGAGCTCATGGACAGCCCTTGTAAACTGATTTTGCTCCATTACAACTGCCAATAGTGCCGTGAGGTAGCAGTCTATCTTGGGTTTCAAGCCACAACTCCTGAGGTCAAAAATCAGGTTTACAACTTCTCGATGTTCTCCACTCTTTGACATTTTCCCCATAAGATAAGCAGTTGGATCTTGATCCTTTTCATCTTCAACGACAGCACCACCAAATTCTAGCAAATACTTCACAAATCTGTAAGCCTCTAACCTTTTACCTCTATCCCAATACAATGAAATTAATGTCTCAACCATGTCATAGTTTAGTACCAAACCAACATAATTCATTTCTGTCAAGAGAATCTGGACTTCCTCAACCGAATGTTCTTCTTCTACTAATTTAGCCAGCCAACTTGACATGATTGAATGCATCAGATCCATGGTCTCATCATCCACCCTATCAACTTTCTGCATCCAATCGAAAACTTCAAGGGCATACCAGGAATCTCTTCCTTCCTGGGAAAAGTAAACT-AACACCAACTGCAAGTCCCGAGTAGA--CTTCATCCAGTATATCTGCAGGCTCTC--GCTCCAACCGATCAATGACTTCATAAAAACCCTGCCTAATTTT----AGAAGCTTTTACCTGGGAATTA--CTCATTTTGCCGTAATTCA--AAAAATGTCCATCAGATGAATCCAACTGAGCAA-----TCTCCAATTCAT-----------------------------------------
>WW11
-----------------------TCAAACCAAAGACTCTTGCAAAGATTAAGGTAAAGTTCACTATAACCATTCTGTAAATGATTTTTCTGCAAGCCCTCAAGCACCACTATTGTGTCCAACTTGTTAGGATGTACTCCTTTCTCGATCATGACCATCAATATTTTTGCAGCCTCTTCAAAATGTTCACCTTTAACATACCCACGCACTAGCCATGAAAAAGTTTTCTTGCTGGGCATTTTCCCAGCTACTTCCATTCCAGCCATTATTCTTCCCACTGCTTGCAAATTTTTCTCCACTGCACATACAGCTAAAATAGCATCATACGTCTCTACTGTAGGCTCCCGACCAGCAAGCTTCATTTGCCACAAATGATGCTCAGCTTTCGCACTTCTAATTGCAACCATGTACATGGCAGCTAACTCCTCATGAATTTGTCCCATAATTTCTGGCATGTTTTCTTCAATCGCCCACTTGGCAATCTGTTCTCCTTTTTTGTGAAGATCTCTTTGATATGAATCAAATGCTTCTATATCCCTTTTTTTGAGTTCACCTACAATTCCTTTTCTCTGAAAGCCTCTGAGCTCATGGACAGCCCTTGTAAACTGATTTTGCTCCATTACAACTGCCAATAGTGCCGTGAGGTAGCAGTCTATCTTGGGTTTCAAGCCACAACTCCTGAGGTCAAAAATCAGGTTTACAACTTCTCGATGTTCTCCACTCTTTGACATTTTCCCCATAAGATAAGCAGTTGGATCTTGATCCTTTTCATCTTCAACGACAGCACCACCAAATTCTAGCAAATACTTCACAAATCTGTAAGCCTCTAACCTTTTACCTCTATCCCAATACAATGAAATTAATGTCTCAACCATGTCATAGTTTAGTACCAAACCAACATAATTCATTTCTGTCAAGAGAATCTGGACTTCCTCAACCGAATGTTCTTCTTCTACTAATTTAGCCAGCCAACTTGACATGATTGAATGCATCAGATCCATGGTCTCATCATCCACCCTATCAACTTTCTGCATCCAATCGAAAACTTCAAGGGCATACCAGGAATCTCTTCCTTCCTGGGAAAAGTAAACT-AACACCAACTGCAAGTCCCGAGTAGA--CTTCATCCAGTATATCTGCAGGCTCTC--GCTCCAACCGATCAATGACTTCATAAAAACCCTGCCTAATTTT----AGAAGCTTTTACCTGGGAATTA--CTCATTTTGCCGTAATTCA--AAAAATGTCCA--------------------------------------------------------------------------------
