# Supplementary material for: Development of a Target Enrichment Probe Set for Conifer (REMcon)
Source: Biology (Basel). 2024 May 22;13(6):361. doi: 10.3390/biology13060361 (PMC11200496; doi:10.3390/biology13060361)
Supplement: Supplementary file 1 [file biology-13-00361-s001.zip › biology-2960267-supplementary/Sup data/MO_orthlogs_alignments/Thupl29378940s0007_1.ortho.selected_stripped.aln.fasta]

>AA3
-------------------------------------------------------------------------------------------------------------------------------------------------------------------------------------------------------------------------------------------------------TCAGGTTATTGAATCTTTGCATGGACAAGAAACAGGCCTCCGTGAACATGGTGAATTAATTAAATTACATATAGTACCCTATAAGACACTTTGGCATGTTACTGCAGACTCAAAGGCTCTTGCTGCAATCGCATTA-TATGAAATGGCCAAGAAAGAGGGTATTTTGCCTACATAATA--GAGTACGT--GGAAG-TTGTTTGAGCCTTGATAGTGAATGG--AGCAAT-GCAAT--GCATTTGTATATATA-------------------CATGGTATGGTCTTGT-TATTACATGTTTGAATTTGGTGAATAT----CAAGGTGAAG----------------
>AA60
T---------TAACCTTACTGCTTTTCTGGATTCTTCAACGGG--AAACAAGATGTTTCCTTCTCCGGGTGGATGTGATGAAGA----------------------------AATCTCCTTATTATTGTATAGGACCCA-------------------------------------------------------------------------------------------------------------TAGGTTATAGATGCATTGCATGGGCAAGAAACAAGCCTGCGCAATGAAGGTGAATTAATAAAATTGCATATAGTACCCTACACAACACTTTGGCGTGTAACTGCAGATGTGAAAGCTCTTGCTACAATTACCTTA-TATGAAATGGCGAAGAGAGAAGGTCTTTTGCCC---CAATA--GAACACAG--TTGAG-TT-TCTGGTTCATGAACACCA-------------TAATT--------------------------AAGGAATATTTATGGTGCGTTATTGTCTAATACATAATTGATTTAG-TGAAAATA--TCCATTGGAAG----------------
>AAR4
-----------------------------------------------------------------------------------------------------------------------------------------------------------------------------------------------TTTTTAAATGATTTCATTCA----------------------------------GTTCAGGTTATTGAATCTTTGCATGGACAAGAAACAGGCCTCCGTGAACATGGTGAATTAATTAAATTACATATAGTACCCTATAAGACACTTTGGCATGTTACTGCAGACTCGAAGGCTCTTGCTGCAATCGCATTA-TATGAAATGGCCAAGAAAGAGGGTATTTTGCCTACATAATA--GAGTACGT--GGAAG-TTGTTTGAGCCTTGATAGTGAATGG--AGCAAT-GCAAT--GCATTTGTATATATA-------------------CATGGTATGGTCTTGT-TATTACATGTTTGAATTTGGTGAATAT----CAAGGTGAAG----------------
>AF1
--CTTC---A-------ATGCATGTAATTGATTCTTCT------------------------TTCAGGGTGGTTGTGATGAAGA----------------------------AATCTCTCTCTTATTGTACAGGGGCCAGGTGAAACAAGAGGTTAGAA--GTTTATGAAGCTTGTGGTTCATTCTTTAGCTTGGTTAGATATCCTTCTGAATTGACTATTG-CAAACTTTTTCTT-TGTCACTATGTCAGGTTATAGAAGCTTTGCATGGACAAGAAACAGGCCTACGTGAACATGGTGAATTAATAAAATTACATATTGTACCCTATAAAACACTTTGGCGTGCAACTGCAGACTCAAAGGCTCTTGCAGCAATCGCATTA-TATGAAATGGCCAAGAAAGAGGGTATTTTGCCTCCACAATA--GA--------------GTTATCTGATCTTGATAGTAAATTG--AGACAC-ATAAT--CCATCTGTAA-----------------------GCATGGTGCATTCCTGT-TATTACTTA-CTGCTTCGCGCAAATAC----CAGTCTGAAGCAGGTGCTGGTCTC--
>AG2
-----------------------------------------------------------------------GTTGTGATGAAGA----------------------------AATCTCTCTCTTATTGTACAGGGGCCAGGTGAAACAAGAGGTTAGAA--GTTTATGAAGCTTGTGGTTCATTCTTTAGCTTGGTTAGATATCCTTCTGAATTGACTATTG-CAAACTTTTTCTT-TGTCACTATGTCAGGTTATAGAAGCTTTGCATGGGCAAGAAACAGGCCTACGTGAACATGGTGAATTAATAAAATTACATATTGTACCCTATAAAACACTTTGGCGTGCAACTGCAGACTCAAAGGCTCTTGCAGCAATCGCATTA-TATGAAATGGCCAAGAAAGAGGGTATTTTGCCTCCACAATA--GA--------------GTTATCTGATCTTGATAGTAAATTG--AGACAC-ATAAT--CCATCTGTAA-----------------------GCATGGTGCATTCTTGT-TATTACGTA-TTGCTTCGGGCAAATAC----CAGTCTGAAGCAGGTGCTGGTCTC--
>AH26
--------------------------------------------------------------------------------------------------------------ACAAAGTGGTTTTC---------------------------------------------------------------------------CAGTCTGTCAAATTAGTATAGTT-AACTTTGCTGATA-TTCTTTTTGGCTAGGTTGTCGAATCTTTACATGGTCGAGAAGCAGGCCTTCGTAGTCAGGGGGAGTTGATTAAAGTGCATATAGTACCCTATAGAACTCTTTGGCGTGTGACTGCAGACTCCAAGGCTCTTGCTGCAATTACATTA-TATGAAATGGCCAAGAAGGAGGGTATTTTGCCTCGGCAGCA--GAATACAC--CTGAG-GTGTTCAACTCATAGTAATGAGTTG--GCACAA-ATAAT--CCATTTGTAAATCTTGTAACTT--GTGATATTAGCATAGTGAACTCTTAT-TATTACATATTTGATGTAGGTTAACAG----TAAGGTTTAATAGTAGCTGATCTCT-
>AME1
-------------------------------------------------------------------------------------------------------------------------------------------------------------------------------------------------------------------------------------------------------TCAGGTTATTGAATCTTTGCATGGGCAAGAAACAGGCCTCCGTGAACATGGTGAATTAATTAAATTACATATAGTACCCTATAAGACACTTTGGCATGTAACCGCAGACTCAAAGGCTCTTGCTGCAATCACATTA-TATGAAATGGCCAAGAAAGAGGGTATTTTGCCTACATAATA--GAGTACGT--GGAAG-TTGTTTGAGCCTTGATAGTGAATGG--AGCCAT-GCAAT--GCATTTGTATATATA-------------------CATGGTATGGTCTAGT-TATTACATGTTTGAATTTGGTGAATAT----CACGGTGAAG----------------
>AP25
--------------------------------------------------------------------------------------------------------------ACAAAGTGGTTTTC---------------------------------------------------------------------------CAGTCTGTCAAATTAGTATAGTT-AACTTTGCTGATA-TTCTTTTTGGCTAGGTTGTCGAATCTTTACATGGTCGAGAAGCAGGCCTTCGTAGTCAGGGGGAGTTGATTAAAGTGCATATAGTACCCTATAGAACTCTTTGGCGTGTGACTGCAGACTCCAAGGCTCTTGCTGCAATTACATTA-TATGAAATGGCCAAGAAGGAGGGTATTTTGCCTCGGCAGCA--GAATACAC--CTGAG-GTGTTCAACTCATAGTAATGAGTTG--GCACAA-ATAAT--CCATTTGTAAATCTTGTAACTT--GTGATATTAGCATAGTGAACTCTTAT-TATTACATATTTGATGTAGGTTAACAG----TAAGGTTTAATAGTAGCTGATCTCT-
>APA47
------------------------------------------------------------------------------------------------------------------------------------------------------------------------------------------------------------------------------------------------------GTCAGGTCATAGAAGCTTTGCATGGGCAAGAAACAGGCCTACGTGAACATGGGGAATTAATAAAATTACATGTTGTCCCCTATAAAACACTTTGGCGTGCAACTGCAGACTCGAAGGCTCTTGCAGCAATCACATTA-TATGAAATGGCCAAGAAAGAGGGTATTTTGCCTTCACAATA--GA--------------GTTATCTGATCTTGATAGTGAATTG--AGCCAC-ATAAT--CCATTTGTAAT--TA------------------GCATGGTGCATTCCTGT-TATTATGTA-TTACTTCGGGCAAATAC----CAATCTGAAGCAGCTGCTGGTCTC--
>AS57
------------------------------------------------------------------------------------------------------------------------------------------------------------------------------------------------------------------------------------------------------GACAGGTTATAGATGCATTGCATGGGCAAGAAACAGGTCTCCGTGATCATGGTGAATTAATAAAATTGCATGTAGTACCCTATACAAGACTTTGGCGTGTAACTGCAGACGCAAAGGCTCTTGCTGCAATTACATTA-TATGAAATGGCCAAGAGAGAGGGTCTTTTGCCA---CAATA--GAATACAA--TTGAG-TTGATCGGTTCATGATAGTGTATAG--GGCCAC-ATAAT--CCATTTGTGAATCA----------------------TGGTGCATTCTTGT-ACATTCATAATTAATTTAGCTGAATAT----C-------------------------
>CB35
-----------------------------------------------------------------------------------A----------------------------ATAGTGGTTTGCTATT--------------------------------------------------------------------GA-GTGTCTGTCAAATTAGTATAATT-AATTTTGCTGATA-TACTTTTTGTCTAGGTTGTCGAAGCTTTACATGGTCAAGAAACAGGCCTTCGTAGTCAAGGAGAATTGATTAAATTGCATATAGTACCCTATAGAACACTTTGGCGTGTAACTGCAGACTCCAAGGTCCTTGCTGCAATTACATTA-TATGAAATGGCCAAGAAAGAAGGTATTTTGCCAAAGAAAGA--GAGTACAC--CTGAG-CTGTTCAGTTCATAATAAT---TTT--GCCCAA-ATATT--CCATTTGTAAATCTTGCAACTT--GTGATATTAGCATAGTGCACTCTTAT-T-TTACATATTTGATGTAGGTTGACAG----TAAGGTTTAATAGTAGTTGATCTCT-
>CD18
--------------------------------------------------------------------------------------------------------------------------------------------------------------------------------TGGTTCTTTTGCTGTTGGTTAGATAATCTTTCCGATCAAAATAATG-ACAATAGTGCATT---------GGACAGGTTATAGATTCATTACATGGGCAAGAAACAGGCCTTCGCGATGAAGGTGAATTAATAAAGTTGCATATAGTACCCTACGCAACACTTTGGCGTGTAACTGCAGATGCAAAGGCTCTTGCCGCAATTGCATTG-TATGAAATGGCCAAGAGAGAAGGTCTTTTGCCT---CAATA--GAATGCAA--TTGAG-TTGCCTGGTTCATGGTTGTGTATTT--GGCCAC-ACAAT--CCATTTCAGGATGTGATGTGAT-GATATGATATTCATGGCGCATAATTAT-CTAAACATATTTGATTTAGTTGAATAT----TGATGGGAAG----------------
>CDE34
----------------------------------------------------------------------------------------------------------------------------------------------------------------------------------------------------------------------------------TTTGCTGATA-TACTTTTTGTCTAGATTGTCGAAGCTTTACATGGTCAAGAAACAGGCCTTCGTAGTCAAGGGGAATTGATTAAATTGCATATAGTACCCTATAGAACACTTTGGCGTGTAACTGCAGACTCCAAGGTCCTTGCTGCAATTACATTA-TATGAAATGGCCAAGAAAGAAGGTATTCTGCCAAAGAAAGA--GAGTACAC--CTGAG-TTGTTCAGTTCATAATAAT---TTT--GCCCAA-ATATT--CCATTTGTAAATCTTGCAACTT--GTGATATTAGCATAGTGCACTCTTAT-T-TTACATATTTGATGTAGGTTGACAG----TAAGGTTTAATAGTAGTTGATCTCT-
>CF38
------------------------------------------------------------------------------------------------------------------------------------------------------------------------------TCTGTTGCTTTTTCAGTTTTTGAGATAATCTCTCTGATCAAAACAATG-GAAAAT-----------------ATCAGGTTATAGATGCTTTGCATGGGCAAGAAACAGGCCTCCGCTATCATGGTGAATTAATCAAATTGCATATAGTACCCTATAGAACACTTTGGCGTGTCACTGCAGACTCAAAGGCTCTTGCTGCAATTACATTA-TATGAAATGGCCAAGAAAGAGGGTCTTTTGCCACCTCAATA--GAATAGAC--CCAAG-TTGTTCCCTTCACGTTAGAGAATTG--GGCTGCAAAAAT--CCATTTGCAAGTGTAACGTGAT-AGATTTTCAATATAGGTGCATTCTTCT-TATAATATATTTGATTGAGGTGAATAT----CAAGGTGAAGGGGCGGTTGGTCTCT-
>CH19
-----------------------------------------------------------------------------------------------------------------------------------------------GAAAAAGA-------------------------TGGCTCTTTTGCTGTTGGTTAGATAATCTTTCTGATCAAAATAATG-ACAATAGTGCATT---------GGACAGGTTATAGATTCATTACATGGGCAAGAAACAGGCCTTCGTGATGAAGGTGAATTAATAAAGTTGCATATAGTACCCTACGCAACACTTTGGCGTGTAACTGCAGATGCAAAGGCTCTTGCCGCAATTGCATTG-TATGAAATGGCCAAGAGAGAAGGTCTTTTGCCT---AAATA--GAATACAA--TTGAG-TTGCCTGGTTCATGGTTGTGTATTT--GGCCAC-ACAAT--CTATTTCAGGATGTGATGTGAT-GATATGATATTCATGGCGCATAATTAT-CTATACATATTTGGTTTAGTTGAATAT----TGGTGGGAAG----------------
>CHA37
------------------------------------------------------------------------------------------------------------GTTCATCTTCTTTATTAT------------------------------------------------TCTGTTGCTTTTTCAGTTTTTGAGATAATCTCTCTGATCAAAACAATG-GAAAAT-----------------ATCAGGTTATAGATGCTTTGCATGGGCAAGAAACAGGCCTCCGCTATCATGGTGAATTAATCAAATTGCATATAGTACCCTATAGAACACTTTGGCGTGTAACTGCAGACTCAAAGGCTCTTGCTGCAATTACATTA-TATGAAATGGCCAAGAAAGAGGGTCTTTTGCCACCTCAATA--GAATAGAC--CCAAG-TTGTTCCCTCCACGTTAGAGAATTG--GGCTGCAAAAAT--CCATTTGCGAGTGTAACGTGAT-AGATTTTCAATATAGGTGCATTCTTCT-TATAATATATTTGATTGAGGTGAATAT----CAAGGTGAAGGGGCGGTTGGTCTCT-
>CJ24
---------------------------------------------------------------TCAGGGTGGATGTGATGAAGA----------------------------AATCTCTTTATTATTGTATAGGACCCATGTGAAAAAAGA----------GGTCAGAAA----TCCCTTTCTTTTGCAGTTGGGTAGATAATCTTTTTTATCAAAATAATG-AAAATAGTGCATT----GAATGGGACAGGTTATAGACGCTTTGCATGGGCAAGAAACAGGCCTTCGTGATCACGGTGAATTAATAAAATTGCATGTAGTACCCTATACAACACTTTGGCGTGTAACTGCAGATGCAAAGGCTCTTGCTGCAATTACATTA-TATGAAATGGCCAAGAGAGAAGGTCTTTTGCCT---CAATA--GAATACAA--TTGAG-TTGCCCGGTTTATGGTTGTGTATTG--GGCCAC-ATAAT--CCTTTTGTGAATGT----------------------TGGTGCATTCTTGT-CTATACATTTTTTATTTAGTTGAATAT----TGACGGGAAGACACAAT---------
>CK7
----------------------TGTGCATGATACATTA------------------------TTCAGGGTGGATGTGATGAAGA----------------------------AATCTCTCTATTATTGTATAGGAGCCCTGTGAAAAAAGAG---------GTTTAGGAAA-------TTTCTTTCGCAGTTGGTTAGATAATCTTTCT------------------------------------GGACAGGTTATAGATGCGTTGCATGGGCAAGAAACAGGCCTCCGTGATCAAGGTGAATTAATAAAATTGCATGTAGTACCCTATACAACACTTTGGCGTGTAACTGCAGACTCTAAGGCTCTTGCTGCAATTACATTA-TATGAAATGGCCAAGAAAGAGGGTCTTTTGCCTCCTCAATA--GAATACAA--ACGAG-TGGCTCGGTTCATGATAGTGAATTG--GGTCAC-ATAAT--CCATTTGTGAATGT--------------------CATGGTGCATTCTTGT-ATTTACATATTTGATTTCGTTGAATAT----CAAGGAGAAGGGGCAGCTGGTCCC--
>CL6
-------------------------------------------------------------------------------------------------------------------------------------------------------------------TTAGGAAA--------------------------------------------------------------------------TGACAGGTTATAGATGCGTTGCATGGGCAAGAAACAGGCCTCCGTGATCAAGGTGAATTAATAAAATTGCATGTAGTACCCTATACAACACTTTGGCGTGTAACTGCAGACTCTAAGGCTCTTGCTGCAATTACATTA-TATGAAATGGCCAAGAAAGAGGGTCTTTTACCTCCTCAATA--GAATACAA--ACGAG-TTGCTCGGTTCATGATAGTGAATTG--GGTCAC-ATAAT--CCATTTGTGAATGT--------------------CATGGTGCATTCTTGT-ATTTACTTATTTGATTTCGTTGAATAT----CAAGGAGAAGGGGCAGTTGGTCCCT-
>CM9
----------------------TGTGCATGATGCATCA------------------------TTCAGGGTGGATGTGATGAAGA----------------------------AATCTCTTTATTATTGTATAGGACCCA-----------------------------------------------TCAGTTGGTTAGATAATTTTTCTATCAAAAATAATG-AAAATAGTGCATG----AAATTGGGCAGGTTATAGACGCATTGCATGGGCAAGAAACAGGCCTGCGTAATGAAGGTGAATTGATAAAATTGCGTATAGTACCCTACACAACACTTTGGCGTGTAACTGCAGATGCGAAAGCTCTTGCTGCAATTACCTTA-TATGAAATGGCGAAGAGAGAAGGCCTTTTGCCC---GAATA--GAACACAG--TTGAG-TT-CCTGGTTCATGAACACCA-------------TAATT--------------------------AAAGAATATTTATGGTGTGTTATTGTCTAATACATATTTGATTTAGTTGAAAACA--TCCATTGGAAGCTACAATGAACTATGA
>CO8
---------------------------------------------------------------TCAGGGTGGATGTGATGAAGA----------------------------AATCTCTTTATTATTGTATAGGACCCA--------------------------------------------------------TAGATAAATTTTCTAATCAAAATAATG-AAAGTAGTGCATG----AAATTGGGCAGGTTATAGACGCATTGCATGGGCAAGAAACAGGCCTGCGTAATGAAGGTGAATTAATAAAATTGCATATAGTACCCTACACAACACTTTGGCGTGTAACTGCAGATGCGAAAGCTCTTGCTGCAATTACCTTA-TATGAAATGGCGAAGAGAGAAGGTCTTTTGCCC---CAATA--GAACACAG--TTGAG-TT-CCTGGTTCATGAATACCA-------------TAATT--------------------------AAAGAATATTTATGGTGCGTTATTGTCTAATACATAGTTGATTTAGTTGAAAGTA--TCCATTGGAAG----------------
>CP16
-----------------------------------------------------------------------------------------------------------------------------------------------------------------------------------TTCTTTTGCAGTTGGTTAGATAATCTTTCTGATCAAAATAATG-AAAATAGTGCATT---------GGACAGGTTATAGACGCATTACATGGGCAAGAAACAGGCCTCCGCAATGACGGTGAATTAATAAAATTGCATATAGTACCCTATACAACACTCTGGCGTGTAACTGCAGATGCAAAGGCTCTTGCTGCTATCACACTA-TATGAAATGGCCAAGAGAGAAGGTCTTTTGCCT---CAATA--GAATACAA--TTGAG-TTGCCCGGTTCATGGTGGTCTATTG--GGCCAC-ATTAT--CCATTTGTGAATGT--------------------CATGGCGCGTTATTGT-CTATACATTTTTTATTTAGTTGAATAT----GGATGGGAAG----------------
>CR44
---------------------------------------------------------------------------------------------------------------------------------------------------------------------------------TTGTGCTCAATAACTGGTAAAATAATTGCT-------AATTGGTGCTAATTTGTATGGA-TGCATTTTTATTAGGTTGTGGAAGCCTTGCATGGACAACAAACAGGCCTTCGTGACCATGGTGAATTGATTAAACTACATCTAGTCCCCTATAGGACACTCTGGCGAGTAACTGCAGACTCGAAGGCTCTTGCTGCAATTACATTG-TATGAAATGGCCAAGAAAGACGGCATTTTGCCTCTGCATCA--GAATTCAC--ATGAG-TTGTGAAGCTTCTGGTGACAAATCT-----GAG-ATGTT--TGATTTGTAAGTAAAACAAACT--GATGTTTTTTAAAATTATTGCATTAA-TTATGTCAATCAAAT------------------------------------------
>CT15
----------------------TGGGCATGATGCATCA------------------------TTCAGGGCGGATGTGATGAAGA----------------------------AATCTCTTTATTATTGTATAGGACCCATGTGAAAAAAGA----------GG---------------TTTCTTTTGCAGTTGGTTAGATAATCTTTCTGATCAAGATAATG-AAAATAGTGCATT---------GGACAGGTTATAGATGCATTGCATGGGCAAGAAAAAGGCCTCCGTGATGAAGGTGAATTAATAAAATTGCATATAGTACCCTATACAACACTTTGGCGTGTAACTGCAGATGCAAAGGCTCTTGCTGCTATCACACTA-TATGAAATGGCCAAGAGAGAAGGTCTTTTGCCT---CAATA--GAATACAA--TTGAG-TTGCCCGGTTCATGGTTGTCTATTG--GGCCAC-ATTAT--CCATTTGTGAATGT-----------------------------TTATTGT-CTATACATTTTTTATTTAGTTGAATAT----GGATGGGAAG----------------
>DA12
------------------------------------------------------------------------------------------------------------------------------------------------------------------------------------------------------------ATGTCAAACAAGATAATG-AAAATAGTACATG----AAATTTGGCAGGTTATAGACGCATTGCATGGGCAAGAAACAGGCCTCCGTGATGAAGGTGAATTAATAAAATTGCATGTAGTACCCTATACAACACTTTGGCGTGTAACTGCAGATGCAAAGGCTCTTGCCGCAATTACCTTA-TATGAAATGGCCAAGAGAGAATGTCTATTGCCC---CAGTA--GAATACAAT-TTGAG-TT-CCTGGTTCATGTTTGAGT-------------TAAAT--CCATTTGTGAATGTA---------AATAATATTTTATGGTGCATTATTGTCTAATACATATTTGATTTAGTTGAAAATA--TCCATTGGAAG----------------
>DB53
---------------------------------------------------------------TCAGGGTGGTTGTGACGAAGA----------------------------AATCTCTCTCTTATTGTATAGGGGCCAGGTGAAACAAGAGGTTAGAA--ATTTATGAAGCTTTTGGTTGATTCTTTAGCTTGGTTAGATATCGTTCCGAATTGACTATTG-CAAACTTTTTCTT-TGTCACT-TTTCAGGTTATAGAAGCTTTGCATGGGCAAGAGACAGGCCTACGCGAACTTGGTGAATTAATAAAATTACATATTGTACCCTATAAAACACTTTGGCGTGCAACTGCAGACTCAAAGGCTCTTGCAGCAATTGCAATA-TATGAAATGGCCAAGAAAGAGGGTATTTTGCCTCCACAATG--AA--------------GTTATCTAATCTTGATAGTAAATTGAGAGCCAC-CAAAT--CCATCTGTAATTTTA------------------GCATGGTGCATTCC-------------------------------------------------------------
>DC1
-----------------------------------------------------------------------------------------------------------------------------------------------------------------------------------------------------AGATATCATTCCGAATTGACTATTG-CAAAC--TTTCTT-TGTCACT-TTTCAGGTTATAGAAGCTTTGCATGGGCAAGAGACAGGCCTACGCGAACTTGGTGAATTAATAAAATTACATATTGTACCCTATAAAACACTTTGGCGTGCAACTGCAGACTCAAAGGCTCTTGCAGCAATTGCAATA-TATGAAATGGCCAAGAAAGAGGGTATTTTGCCTCCACAATG--AA--------------GTTATCTAATCTTGATAGTAAATTGAGAGCCAC-CAAAT--CCATCTGTAATTTT----------------------------------------------------------------------------------------------
>DD1
------------------------------------------------------------------------------------------------------------------------------------------------------------------------------------------------------------------------------------------------------GTCAGGTTATAGAAGCTTTGCATGGGCAAGAAAAAGGCCTACGTGAACAAGGTGAATTGATAAAATTACATATTGTACCCTACAAAACACTTTGGCGTGCAACTGCAGACTCAAAGGCTCTTGCAGCGATCGCATTA-TATGAAATGGCCAAGAAAGAGGGTATTTTGCCTCCACAATA--AA--------------GTTATCTGATCTTGATAGTAAACAG--AGCCAC-CTAAT--CCATCTGTAATTCTA------------------GCATGGTGCATTCCTGC-TATTACATA-CTGCTTCGGGCAAATAC----CAGTCTGAAGCAGGTGCTGGTCTC--
>DIM50
--CTTC---A-------ATGCATCTAATCGATTCATCT------------------------TTCAGGGTGGTTGTGATGAAGA----------------------------AATCTCTCTCTTATTGTATAGGGGCCAAGTGAAACAAGAGGTTAGAA--ATTTATGAAGCTTTTGGTTCATTCTTTAGCTTGGTTAGATATCCTTCTAAATTGACTATTG-CTAAC--TTTTTC-TGTCACTATGTCAGGTTATAGAAGCTTTGCATGGGCAAGAAACAGGCCTACGTGAACAAGGTGAATTGATAAAATTACATATTGTACCCTACAAAACACTTTGGCGTGCAACTGCAGACTCAAAGGCTCTTGCAGCGATCGCATTA-TACGAAATGGCCAAGAAAGAGGGTATTTTGCCTCCACAATA--GA--------------GTTATCTGATCTTGATAGTAAATAG--AGCCAC-CTACT--CCATCTGTAATTCTA------------------GCATGGTGCATTCCTGC-TATTACATA-CTGCTTCGGGCAAATAC----CAGTCTGAAGCAGGTGCTGGTCTC--
>FC13
------------------------------------------------------------------------------------------------------------------------------------------------------------------------------------------------------------------AAAAAGATAATG-AAAATAGTACATG----AAATTTGGCAGGTTATAGACGCATTGCATGGGCAAGAAACAGGCCTCCGTGATCAAGGTGAATTAATAAAATTGCATGTAGTACCCTATACAACACTTTGGCGTGTAACTGCAGATGCAAAGGCTCTTGCCGCAATTACCTTA-TATGAAATGGCCAAGAGAGAATGTCTATTGCCC---CAGTA--GAATACAA--TTGAG-TT-CCTGGTTCATGTTTGAGT-------------TAAAT--CCATTTGTGAATGTA---------AATAATATTTTATGGTGCATTATTGTCTAATACATATTTGATTTAGTTGAAAATA--TCCATTGGAAGCCACAATGAAATATGT
>FTS1
----------------------------TGCTTCATCT------------------------TTCAGGGTGGTTGTGACGAAGA----------------------------AATCTCTCTCTTATTGTATAGGGGCCAGGTGAAACAAGAGGTTAGAA--ATTTATGAAGC-TTTGGTTCATTCTTTAGCTTGGTTAGATATCCTTCCGAATTGACTATTG-CAAACTTTTTCTT-TGTCACT-TTTCAGGTTATAGAAGCTTTGCATGGGCAAGAGACAGGCCTACGCGAACTTGGTGAATTAATAAAATTACATATTGTACCCTATAAAACACTTTGGCGTGCAACTGCAGACTCAAAGGCTCTTGCAGCAATTGCAATA-TATGAAATGGCAAAGAAAGAGGGTATTTTGCCTCCACAATA--GA--------------ATTATCTGATCTTGATAGTAAATTGAAAGCCAC-CTAAT--CCATCTGTAATTCTA------------------GCATGGTGCATTCCTGT-TATTACATA-CTGCTTCGGGAAAACAA----CAGTCTGAAGCAGGCGCTGGTCTC--
>FTS2
-----------------------------------------------------------------------------------------------------------------------------------------------------------------------------TTTGGTTCATTCTTTAGCTTGGTTAGATATCCTTCCGAATTGACTATTG-CAAACTTTTTCTT-TGTCACT-TTTCAGGTTATAGAAGCTTTGCATGGGCAAGAGACAGGCCTACGCGAACTTGGTGAATTAATAAAATTACATATTGTACCCTATAAAACACTTTGGCGTGCAACTGCAGACTCAAAGGCTCTTGCAGCAATTGCAATA-TATGAAATGGCAAAGAAAGAGGGTATTTTGCCTCCACAATA--GA--------------ATTATCTGATCTTGATAGTAAATTGAAAGCCAC-CTAAT--CCATCTGTAATTCTA------------------GCATGGTGCATTCCTGT-TATTACATA-CTGC-------------------------------------------
>GG1
CATGTTGAAAGAAAGTTGGATATTTATACGGTTTATGAAAGTGTTCAATAGG------CTTTTTTTTCTTGAATCTTGTTAAAGCAACCAACTGCTCATTCACCTTACTGTTGACCTCATTAATATGTTATGAGAAGTGAATACAATGGATCAATGATTTAATGGACAAAACATTTTGTAAATTGTTTTGCTTGTTAGATGTACAGACTGAACGTGTGGCTCAAATAATTTTCATG----AGCTTTACTCAGGTGTA-TTCTGCTGCAGAGGCAAAAGACAATCTTTCTTGGCCATTTCATA-CAATGTAATTGCAGCAAGAGCCTTTGAGTCTGCCGTTACACGCCAAAGTGTCCTATATGGTATGACATGCACTTTGATCAGTTCACCGTGATCGCGAAGGCCTGTCTTTTGCCCATGCAAAGCAAAATACATCATTAAGACCAAGTAGTTACCAGAAACGTTTTA--GTACTG-AGGGA--CTATTTGTCAATTTGAAGGTCAGTCCGAAAAATTCACGGTGTAACATAA--CACCACAAGGATGTCCTTAGTAAACCTATCTACGAATGAAA-------TGGTTCAT-
>HB41
-----------------------------------------------------------------------------------------------------------------------------------------------------------------GTTTATGAAG-----------------------------------------------------------TTTTTG-GTTCATTCAGTCAGGTTATAGAAGCTTTGCATGGGCAACAAACAGGCTTACACGAACATGGTGAATTAATAAAATTACATATTGTACCCTATAAAACACTTTGGCGTGCAACTGCAGACTCGAAGGCTCTTGCAGCAATCACATTA-TACGAAATGGCCAAGAAAGAGGGTATTTTGCCTCCACAATA--GA--------------GTTCTCTGGTATTGATAGCGAATTG--AGCCAC-ATAAT--CCATATGTAATTCTA------------------GCATGGTGCATTCCTGT-TATGACGTA-TTGATTCAGGCAAATAC----CAATCTGAAGTAGCTGCTGGTCTC--
>JO20
-----------------------------GATGCATCA------------------------TTCAGGGTGGATGTGATGAAGA----------------------------AATCTCTTTATTATTGTATAGGACCCATGTGGAAAAAGA----------GGTCAGGAAATCTTTTGGTTCTTTTTCTGTTGGTTAGGTAATCTTTCTGATCAAAATAATG-ACAATAGTGCATT---------GGACAGGTTATAGATTCATTACATGGGCAAGAAACAGGCCTTCGCGATGAAGGTGAATTAATAAAGTTGCATATAGTACCCTATGCAACACTTTGGCGAGCAACTGCAGATGCAAAGGCTCTTGCCGCAATTGCATTG-TATGAAATGGCCAAGAGAGAAGGTCTTTTGCCT---CAATA--GAATACAA--TTGAG-TTGCGTGGTTCATGGTTGTGTATTT--GGCCAC-ACAAT--CCATTTCAGGATGTGATGTGAT-GATATGATATTCATGGCGCATAATTAT-CTGTGCATATTTGATTTAGTTGAATAT----TGATGGGAAGATATATATAAATCATG
>JU21
------------------------------------------------------------------------------------------------------------------------------------------------------------------------------TTTGGTTCTTTTTCTGTTGGTTAGGTAATCTTTCTGATCAAAATAATG-A----------------------GACAGGTTATAGATTCATTACATGGGCAAGAAACAGGCCTTCACGATGAAGGTGAATTAATAAAGTTGCATATAGTACCCTATGCAACACTTTGGCGAGCAACTGCAGATGCAAAGGCTCTTGCCGCAATTGCATTG-TATGAAATGGCCAAGAGAGAAGGTCTTTTGCCT---CAATA--GAATACAA--TTGAG-TTGCATGGTTCATGGTTGTGGATTT--GGCCAC-ACAAT--CCATTTCAGGATGTGATGTGAT-GATATGATATTCATGGCGCATAATTAT-CTGTGCATATTTGATTTAGTTGAATAT----TGATAGGAAG----------------
>KE1
-----------------------------------------------------------------------------------A----------------------------ATAGTGGTTTTCCA-------------------------------------------------------------------------GTGTCTGTCAAATTAGCATATTT-AATTTTGCCGATA-TACTTTTTGGCTAGGTTGTAGAAGCTTTACATGGTCGAGAAACAGGCCTACGTAAACAGGGGGAGTTGATTAAAGTGCATATAGTACCGTATAGAACACTTTGGCGTGTGACTGCAGACTCCAAGGCTCTTGCTGCAATTACATTA-TATGAAATGGCCAAGAAAGAGGGTATGTTGCCTCGGCAGCA--GAATACAC--CTGAG-GTGTTCAGCACATAGTAATGAAGTT--GGCCCA-AATAA--TCATTTGTAAAT--TGTAACTT--GTGATATTAGCATAGTGCACTCTTAT-GATTACATATTTGATGTAGGTTAACTG----TAAGGTTTAATAGTAGTTGATCTCT-
>MC0
-----------------------------------------------------------------------------------------------------------------------------------------------------------------------------------------------------AGATATCCTTCAG----------------------------------ATGTCAGGTTATAGAAGCTTTGCATGGGCAAGAAACAGGCTTACGCGAACATGGTGAATTAATAAAATTACATATTGTACCCTATAAAACGCTTTGGCGTGCAACTGCAGACGCAAAGGCTCTTGCAGCAATCACATTA-TATGAAATGGCCAAGAAAGAGGGTATTCTGCCAACTCAATA--GA--------------GTTTTACAATCTTGATAGTGAATTG--AGCCAC-ACAAT--CTATTTGTAATTCTA------------------ACATGGTGCATTC-TGT-TATTACATA-CTGATTCAGGCAAATAT----CAATCTGATGCAGCTGCTGGTCTC--
>MT0
TTCTTC---A-------ATGGATGTAATTGATTCATTT------------------------TTCAGGGTGGTTGTGATGAAGA----------------------------AATCTCTCTCTTATTGTATAGGGGCCAGGTGAAACAAGAGGTTAGAA-TGGTTACGAAGCTTTTGGTTCATTCTGTAGCTTGGTTATTTTCTTTGTCA---------------CTATTCTGAGT-ATCTGTAATGTCAGGTTATAGAATCTTTGCATGGACAAGAAACAGGCCTACGCGACTGTGGTGAATTAATAAAATTACATATTGTACCCTACAAAACACTTTGGCGTGCAACTGCAGACTCGAAGGCTCTTGCAGCAATCGCATTA-TATGAAATGGCCAAGAAAGAGGGTATTTTGCCTCCACAATA--GA--------------GTTACCTGATCTTGATTGTGAATTG--AGCCAC-ATAAT--CCATTTGTAA----A------------------GCATGGTGCATTTCTGT-TATTACGTA-TTGCTTCGGGCAAATAC----CAATCTGAAGCAGCTGCTGGTCTC--
>NN48
-----------------------------------------------------------------------------------------------------------------------------------------------------------------GTTTATGAAGCTTCTTGTTCATTCTTTAGCTTGGTTAGATATCCTTCTGAATTGACTATTG-CAAACTTTTTCTT-TGTCACTATGTCAGGTTATAGAAGCTTTGCATGGGCAAGAAACAGGCCTACGTGAACATGGTGAATTAATAAAATTACATATTGTACCCTATAAAACACTTTGGCGTGCAACTGCAGACTCAAAGGCTCTTGCAGCAATCGCATTA-TATGAAATGGCCAAGAAAGAGGGTATTTTGCCTCCACAATA--GA--------------GTTATCTGACCTTGATAGTAAATTG--AGACAC-ATAAT--CCATCTGTAA-----------------------GCATGGTGCATTCCTGT-TATTACGTA-CTGCTTCGGGAAAATAC----CAGTCGGAAGCAGGTGCTGGTCT---
>PA42
------------------------------------------------------------------------------TGAAGA----------------------------AATCTCTCTCTTAT------------AGGTGAAACAAGA----------GTTTATAAAATTTTTGGTTCATTCT---GTTGGGTTAGATATCTTTC---------------------GTTTCTT-TGTCACTATGTCAGGTTATAGAAGCTTTGCATGGTCAAGAAACAGGCTTACGCAAACATGGTGAATTAATAAAATTACATATTGTACCCTATAAAACACTTTGGCGTGCAACAGCAGACTCAAAGGCTCTTGCAGCAATCACATTA-TATGAAATGGCCAAGAAAGAGGGTATTTTGCCTCCACAATA--GA--------------GTTTTCAGACCTTGATAGTGAATTG--AGCCAC-AC-AT--CCATTTGTAATTAT----------------------TGGTGCATTCGTGC-TATTACATA-TTGATTCAGGCAAATAT----CAATCTGAAGCAGCTGCT--------
>PB33
---------------------------------------------------------------TTTTGCATATCATAATGAGAA----------------------------ATATTGATTTGCACTA--------------------------------------------------------------------AACGCGTATGTCAAATTAGTATAGTT-AATTTTACTGATA-TACTTTTT-GCAAGGTTGTGGAAGCTTTACGTGGTCGAGAAACAGGCCTTCGTAGTCACGGTGAATTGATTAAGTTGCATATAGTACCATATAAAACACTTTGGCGTGTAACTGCGGACTCCAAGGCCCTTTCTGCAATTACATTA-TATGAAATGGCCAAGAAAGAGGGTATTTTGCCT---CTGCA--GAATACAC--CCGAA-TTATTCAGTTCATAATCATGGGTTG--GTCTAA-AAAAT--CCATTTGTAAATCTTGTAATTT--GTGATA-TAGCATA-TGGATCGTTAC-AATGACATATTTGATGTAGGTTAACGG----TAAGGTTTAATAAT---TGATCTCT-
>PF1
---------------------------------------------------------------------------------AGA----------------------------AATCTCTCTCTTAT------------AGGTGAAACAAGAGGTTAGAA--GTTTACAAGGCTTTTGGTTCATTCTGTAGTTTGGTTAGATATCCTTCCG--------------------TTTCTT-TGTCACTATGTCAGGTTATAGAAGCTTTGCATGGGCAAGAAACAGGCCTACGAGAACATGGTGAATTAATAAAATTACATATTGTCCCCTATAAAACACTTTGGCGTGCAACTGCAGACTCGAAGGCTCTTGCAGCAATCACTTTA-TATGAAATGGCCAAGAAAGAGGGTATTTTGCCTCCACAATA--GA--------------GTTATCTGATCTTGATAGTGAACTG--AGCCAC-ATAAT--CCATTTGTAAT--TA------------------GCATGGTGCATTCCTGT-TATTATGTT-TTGCTTCGGGCAAATAC----CAATCTTAAGCAGCTGCTGGTCTC--
>PFM1
---------------------------------------------------------------------------------------------------------------------------------------------------ATAT----------GTTTATGAAAGTTTTGGTTCATCCT---GCAAA----------------------------------CTTTTCTT-TGTCACTATGTCAGGTTATAGAAGCTTTGCATGGGCAAGAGACAGGCTTATGCAAACATGGTGAATTAATAAAATTACATATTGTACCCTATAAAACACTTTGGCGTGCAACTGCAGACTCAAAGGCTCTTGCAGCAATCACATTA-TATGAAATGGCCAAGAAAGAGGGTATTTTGCCTCCACAATA--GA--------------GTTTTCTGATCTTGATGGTGAATTG--AGCCAC-ACAAT--CCATTTGTAATTCTG------------------AT-------------------------------------------------------------------------
>PG28
------------------------------------------------------------------------------------------------------------------------------------------------------------------------------------------------------------------GTGAATGTG------------------------------AGGTTGTGGAAGCTTTACATGGTCGAGAAACAGGCCTTCGTAGACAGGGTGAATTGATTAAATTGCATATAGTACCATATAAAACACTTTGGCGTGTAACTGCGGACTCCAAGGCCCTTGCTGCAATTACATTA-TATGAAATGGCCAAGAAAGAGGGTATTTTGCCTCTGCAGCA--GAATACAC--CTGAG-TTGTTCAGTTCATGATCATGAGTTG--GTCCAA-ATAAT--TCATTTGTAAATCTTGTAACTC--GTGATATTAGCATAGTGCACCCTTTT-AATCACATATTCGATGTAGGTTAACAG----TAAGGTTTAATGGTAGTTGATCTCT-
>PH2
--------------------------------------------------------------------GTGGTTGTGATGAAGA----------------------------AATCTCTCTCTTATTGTATAGGGGCCAGGTGAAACAAGAGGT-------GTTTACAAGGCTTTTGGTTCATTCTGTAGTTTGGTTAGATATCCTTCCG--------------------TTTCTT-TGTCACTATGTCAGGTTATAGAAGCTTTGCATGGGCAAGAAACAGGCCTACGAGAACATGGTGAATTAATAAAATTACATATTGTCCCCTATAAAACACTTTGGCGTGCAACTGCAGACTCGAAGGCTCTTGCAGCAATCACTTTA-TATGAAATGGCCAAGAAAGAGGGTATTTTGCCTCCACAATA--GA--------------GTTATCTGATCTTGATAGTGAACTG--AGCCAC-ATAAT--CCATTTGTAATT-TA------------------GCATGGTGCATTCCTGT-TATTATGTT-TTGCTTCGGGCAAATAC----CAATCTGAAGCAGCTGCTGGTCTC--
>PM29
-----------------------------AAACTAGCA-----------------------TATTGTGCATATCATAATTACAA----------------------------ATGGTGATTTGCACTG--------------------------------------------------------------------AATGTGTCTCTCAAATTAGTATAATT-AA-----------------------TAGGTTGTGGAAGCTTTACATGGTCGAGAAACAGGCCTTCGTAGTGAAGGGGAATTGATTAAAGTGCATATAGTACCATATAAAACACTTTGGCGTGTAACTGCGGACTCCAAGGTCCTTTCTGCAATTACATTA-TATGAAATGGCCAAGAAAGAGGGTCTTTTGCCTGTGCAGCA--GAACACAG--CTGAG-TTGTTCGGTTCATAATCATGCGTTG--GTCCAA-ACAAT--TCATTTGTAAATT---TAACTT--GTGATATTAGCGTAGTGCACTCTTAT-AATTACATATTTGATGTAGGTTAATAG----TAGGGTTTAGTAGTGACTGATCTCT-
>PS27
------------------------------------------------------------------------ATCTTTTGAAGG----------------------------ATTATCTTGCTTGGTG--------------------------------------------------------------------AATGTGTGTGTCAAATTAGTATA------------------------------AGGTTGTGGAAGCTTTACATGGTCGAGAAACAGGCCTTCGTAGTCATGGTGAATTGATTAAATTGCATATAGTACCATATAAAACACTTTGGCGTGTAACTGCAGACTCCAAGGCCCTTGCTGCAATTACATTA-TATGAAATGGCCAAGAAAGAGGGTATTTTGCCTCTGCAGCA--GAATACAC--CTGAG-TTGTTCAGTTCATGATCATGAGTTG--GTCCAA-ATAAT--CCATTTGTAAATCTTGTAACTC--GTGATATTAGCATAGTGCACCCTTTT-AATGACATATTCGATGTAGGTTAACAG----TAAGGTTTAATAGTAATTGATCTCT-
>PS30
----------------------------------------------------------------------------------------------------------------AATCTCTCTCTTAT------------AGGTGAAACAAGA----------GTTTATAAAATTTTTCATTCATTCT---GTTGGGTTAGATATC-----------------------------------------TTTCAGGTTATAGAAGCTTTGCATGGTCAAGAAACAGGCTTACGCAAACATGGTGAATTAATAAAATTACATATTGTACCCTATAAAACACTTTGGCGTGCAACAGCAGACTCAAAGGCTCTTGCAGCAATCACATTA-TATGAAATGGCCAAGAAAGAGGGTATTTTGCCTCCACAATA--GA--------------GTTTCCTGACCTTGATAGTGAATTG--AACCAC-AC-AT--CCATTTGTAATTATG------------------ATATAGTTAATATT-------------------------------------------------------------
>PSF43
-----------------------------------------------------------------AGGGTGGGTGTGATGAAGA----------------------------AATCTCCCTCTTATTGTATAGGGGCCAGGTGAAGCAAGAGGTTAGAA--GTTTATGAAGCTTTTGGTTCGTTCTTTAGCTTGGTTAGATATCCTTCCGAATTGACTATTG-CAAACTTATTCTT-TGTCACTATGTCAGGTTATAGAAGCTTTGCATGGGCAAGAAACAGGCCTACGTGAACATGGTGAATTAATCAAATTACATGTTGTACCCTATAAAACACTTTGGCGTGCAACTGCAGACTCCAAGGCTCTTGCAGCAATCGCATTA-TATGAAATGGCCAAGAAAGAGGGTATTTTGCCTCCACAATA--GA--------------GTTATCTGATCTTGATAGTAAATTG--AGACAC-ATAAT--CCATCTGTAA-----------------------GCATGGTGCATTCCTGT-TATTACGTA-CTGCTTCGGGCAAATAC----CAGTCTGAAGCAGGTGCTGCTCT---
>RC54
-----------------------------------------------------------------------------------------------------------------------------------------------------------------GTTTATGAAGCTTTTGGTTCATTCTTTAGCTCCGTTAGATATCCTTCCGAATTGATTATTG-CAAACTTTTTCTT-TGTCACTATGTCAGGTTATAGAAGCTTTGCATGGGCAAGAAACAGGCCTACGCGAACATGGTGAATTGATAAAATTACATATTGTACCCTATAAAACACTTTGGCGTGCAACTGCAGACTCAAAGGCTCTTGCAGCAATCACATTA-TATGAAATGGCCAAGAAAGAGGGTATTTTGCCTCCACAATA--GA--------------GTTATCTGATCTTGATAGTAAATTG--AGACAC-ATAAT--CCATTTGCAATTAT----------------------------------------------------------------------------------------------
>RR55
--------------------------------------------------------------------------------------------------------------------------------------------------------------------------GCTTTTGGTTCATTCTTTAGCTCCGTTAGATATCCTTCCGAATTGATTATTG-CAAACTTTTTCTT-TCTCACTATGTCAGGTTATAGAAGCTTTGCATGGGCAAGAAACAGGCCTACGCGAACATGGTGAATTGATAAAATTACATATTGTACCCTATAAAACACTTTGGCGTGCAACTGCAGACTCAAAGGCTCTTGCAGCAATCACATTA-TATGAAATGGCCAAGAAAGAGGGTATTTTGCCTCCACAATA--GA--------------GTTATCTGATCTTGATAGTAAATTG--AGACAC-ATAAT--CCATTTGTAATTATA------------------GCATGGTGCATTCCTGT-TATTACGTA-CTGCTTCGGGCAAATA-------------------------------
>SA1
-------------------------------TTCATCT------------------------TTCAGGGTGGTTGTGATGAAGA----------------------------AATCTCTGTGTTATTGTATAGGAGCCAGGTGAAACAAGAGGTAAGAA--GTTTATGAAATTTTTGGTTCATTC-------------------------------------------------------------GTCAGGTTATAGAAGCTTTGCATGGGCAAGAAACAGGCTTACGCAAACATGGTGAATTAATAAAATTACATATTGTACCCTATAAAACACTTTGGCGTGCAACTGCAGACTCAAAGGCTCTTGCAGCAATCACATTA-TATGAAATGGCCAAGAAAGAGGGTATTTTGCCTCCACAATA--GA--------------GTTTTCTGATCTTGATAGTGAATTG--AGCCAC-ACAAT--CCATTTGTAATTCT----------------------TGGTGCATTCGTGT-TATTACATA-TTGATTCAGGCAAATAT----CAATCTGAAGCAGCTGCTGGTTTC--
>SE46
----------------------------------------------------------------------------------------------------------------------------------------------------------------------------------------------------------------------------TACTAATTTG--GGAG-TACATTTTGGTTAGGTAGTGGAAACCTTGCATGGACAAGAAACGGGCCTTCGGGATGAAGGTGAATTGATTAAATTACATCTAGTCCCCTATAGGACACTCTGGCGGGTAACTGCAGATTCAAAGGCTCTTGCTGCAATTACACTG-TATGAAATGGCCAAGAAAGATGGAATTTTGCCTCTACATCA--AAATTCAC--CTGAG-TTGTCCAAGCCATGATGGTTAACCT-----GAG-ATGTT--TGATTTGTAAGTATAGCATATT--GATGTTTTATAAAATTAGTGCATTGA-TTATATCTATCAAATGTTTGTTGAT--------------------------------
>SG23
------------------------------------CA------------------------TTCAGGGCGGATGTGATGAAGA----------------------------AATCTCTCTATTACTGTATAGGAGCCATGTGAAAAAAGA----------GG---------------TTTCTTTTGCAGTCGGTTAGATAATCTTTCTGACTAAAATAATG-GAAATA-----------------GACAGGTTATAGACGCATTGCATGGGCTAAAAACAGGCCTCCGCGATGAAGGTGAATCAATTAAATTGCATGTAGTACCCTATGCAACACTTTGGCGTGTAACTGCAGACTCAAAGGCCCTTGCTGCAATTACATTA-TATGAAATGGCCAAGAAAGAGGGTCTTTTGCCT---CAATA--GAATACAA--TTGTG-TTGCTCGGTTAATGATAGTGTATTG--GGCCAC-A-AGT--CCATTTGTGAATGTATTATTG--------ATTTTCATGGTGCCTTCTTGT-ATTTACATATTTGATTTAGTTTAACAT----CAAGATG-------------------
>SS22
-------------------------------------------------------------------------------------------------------------------------------------------------------------------TTAGGAAA-------TTTCTTTTGCAGTCGGTTAGATAATCTTTCTGACCAAAATAATG-GAAATA-----------------GACAGGTTATAGACGCATTGCATGGGCAAAATACAGGCATCCGCGATCAAGGTGAACTAATAAAATTGCATGTAGTACCCTATGCAACACTTTGGCGTGTAACTGCAGACGCAAAGGCCCTAGCTGCAATTACATTA-TATGAAATGGCCAAGAAAGAGGGTCTTTTGCCT---CAATAGTGAATACAT--TTGAG-TTGCTCGGTTCATGATAGTGTGTTG--GGCCAC-ATAAT--CCATTTGTGAATGTAA------------------CGTGATGGATA--------CCATATTATTAAT------------------------------------------
>SV36
---------------------------------------------------------------------------------------------------------------------------------------------------AAGA----------GGTTAGAA----------TACTTCATCAGTTGGTTAGAAAATCCACCTGACCAAAGTGATGGAAAATAGTTCATT-------GTTGTCAGGTTATAGAAGCTTTGCATGGGAAAGAAACAGGCCTACGCAATCATGGTGAATTAATTAAATTGCATATAGTACCTTATAAAATCCTTTGGCGTATAACTGCAGACTCAAAGGCACTTGCTGCTATTACATTA-TATGAAATGGCCAAGAAAGAGGGGCTTTTGCCTTCAGAATA--GAATACAT--CTAAACTTGTTCCATCCACACTAGTGAATCA--AGCCAC-AAAAT--CCTTTTGTAAGTCTA------------------ACATGGTGCATTGTTT----GTACATA-----TTTAGGTCAATAT----CAAGTTGAAGGGGCAGTTGGTCTGT-
>TA17
----------------------TGTGCATGATGCATCA------------------------TTCAGGGCGGATGTGATGAAGA----------------------------AATCTCTTTATTATTGTATAGAACCCATGTGGAAAAAGA----------GGTTAGTAAA-------GTTCTTCAGCAGTTGGTTAGATAGTCTTTCTGATCAAAATAATG-AAAATAGCTCATTGTGAAATTCTGACAGGTTATAGATTCATTACATGGGCAAGAAACAGGCCTCCGCAATGAAGGTGAATTAATAAAGTTGCGTATCGTACCCTATACAACACTTTGGCGTGCAACTGCAGATGCAAAGGCTCTTGCTGCAATTGCATTG-TATGAAATGGCCAAGAGAGAAGGTCTTTTGCCT---CAATA--GAATATAA--TTGAG-TTGCCTGTTGCTGG---TTGTGTTG--GGCCAC-ATAAT--CCATTTGGAA------------------------CATGGCACATTATTAT-CTATACATATTTGATTTAGTTGAATAT----CAACAGGAAGCAACA-----------
>TB39
---------------------------------------------------------------TCAGGGTGGATGTGATGAAGA----------------------------AATCTCTCTTTTATTGCATAGGAGCCATGTAAAAAAAGA----------GGTTAGTACACG-TTTATAAACTATCTAGTCTATCAGATAATCCTTCTG------------------------------------GTCAGGTTATAGATGCTTTGCATGGGCAAGAAACAGGCCTCTGCGATCATGGTGAATTAATCAAATTGCATATAGTACCTTATACAAAACTTTGGCGTGTAACTGCAGACTCGAAGGCTCTTGCTGCAATTACATTA-TATGAAATGGCCAAGAAGGAGGGTCTTTTGCCTCTTGAATA--GAATAGAC--ACGAG-TTGTTCCTACCATGATAGAGAATTG--GGCCAC-ACAAA--TACTCTATACAAGTA---------TTAATTTTAATATGGTGCATACTTGG-AGTAACATATTTGATTGAGGTGATTAC----CAAGGTGAAG----------------
>TC31
-----------------------------AGATTAGCA-----------------------T-TTGTGCATATCATAATGAGAA----------------------------ATAATCTT-------------------------------------------------------------------------------TTCTCTGTTAAATTAGTATGGTT-AATTTTGCTGACA-TACTTTTTGGCTAGGCTGTAGAAGCTTTACATGGTTGAGAAACAGGCCTTCGTAGTCGGGGAGAGTTTATTAAAGTGCATATAGTACCCTATAGAACGCTTTGGCGTGTGACTGCAGACTCCAAGGCTCTTGCTGTAGTTGCATTA-TATGAAATGGCCAAGAAAGAGGGTATTTTTCCTCGGCAGCA--GAATACAC--CTGAG-GTGTTCAGCTCATAGTAATGAGTTA--GCCCAA-ATAAT--CCATTTGTAAATCTTGTAACTT--GTGACATT---ATAGTGCACTCTTAT-TACTACATATTTGATGTAGGTTAACGG----T--GGTTTAATAGTAGTTGATCTCT-
>TN1
------------------------------------------------------------------------------------------------------------------TCTCTCTCTTAT------------ATGTAAAGAAAGA----------GGTTAGTACACT----TCTGCATTTTCAGTTCATGAGATAATCCTTCTG------------------------------------GTTAGGTTATAGATACTTTGCATGGGCAAGAAACAGGTCTCCATGATCATGGTGAATTAATCAAATTGCATATAGTACCCTATACAACACTTTGGCGTGTAACTGCAGACTCAAAGGCTCTTGCTGCAATTACATTA-TATGAAATGGCCAAGAAAGAGGGTCTTTTACCTCCTCAATA--GAATGAAC--CCCAA-TTGTTCTTGCCATGATAAAGAAGTG--GGCCGT-AACATGATAATCTATACGATTA----------TTATTTTAGCATGGTGCAATCTTGT-AATAGCATATTTGATTGAGATGAATAT----CAAGGTGAAGGGGTGGTTGGTCTCT-
>TO14
-----------------------------------------------------------------------------------------------------------------------------------------------------------------------------------TTCTTTTGCAGTTGATGAGATAATCTTTCTGATCAAAATAATG-AAAATAGTACATT---------GGACAGGTTATAGATGCATTGCATGGGCAAGAAACAGGCCTCCGTGATGAAGGTGAATTAATAAAATTGCGTATAGTACCCTATACAACACTTTGGCGTGTAACTGCAGATGCAAAGGCTCTTGCTGCAATTACATTA-TATGAAATGGCCAAGAGAGAAGGTCTTTTGCCT---CAATA--GAGTACAG--TTGAG-TTGCCCGGTCCATGTTTGTGTATTG--TGCCAC-ACAAT--CCATTTGTGAATGT--------------------CATGGTGCATTATCGT-CTATACATATTTGATTTAGTTGAATAT----CGTTGGGAAG----------------
>TPL03
----------------------------TGATTCATCT------------------------TTCAGGGTGGTTGTGATGAAGA----------------------------AATCTCTCTCTTATTGTATAGGGGCCAGGTGAAACAAGAGGTTAGAA--GTTTATGAAGCTTTTGGTTCATTCTTTAGCTTGGTTAGATATCCTTCCGAATTGACTATTG-CAAACTTTTTCTT-TGTCACTATGTCAGGTTATAGAAGCTTTGCATGGGCAAGAAACAGGCCTACGCGAACATGGTGAATTAATCAAATTACATATTGTACCCTATAAAACACTTTGGCGTGCAACTGCAGACTCCAAGGCTCTTGCAGCAATCGCATTA-TATGAAATGGCCAAGAAAGAGGGTATTTTGCCTTCACAATA--GA--------------GTTATCTTATCTTGATAGTAAATTG--AGACAC-ATAAT--CCATCTGTAATTATA------------------GCATGTTGCATTCCTGT-TATTACGTA-CTGCTT-----------------------------------------
>WN5
-------------------------------------------------------------------------------------------------------------------------------------------------------------------------------------------------------------------------------------------------------TCAGGTTATTGAATCTTTGCATGGGCAAGAAACAGGCCTCCGTGAACATGGTGAATTAATTAAATTACATATAGTACCCTATAAGACACTTTGGCATGTAACCGCAGACTCAAAGGCGCTTGCTGCAATCACATTA-TATGAAATGGCCAAGAAAGAGGGTATTTTGCCTACATAATA--GAGTACGT--GGAAG-TTGTTTGAGCCTTGATAGTGAATGG--AGCCAT-GCAAT--GCATTTGTATATATA-------------------CATGGTATGGTCTAGT-TATTACATGTTTGAATTTGGTGAATAT----CAAGGTGAAG----------------
>WS10
---------------------------------------------------------------TCAGGGTGGATGTGATGAAGA----------------------------AATCTCTTTATTTTTGTATAGGACCCATGTCAAAAAAGA-------------------------------TTTAGCAGTTGGTTAGATAATCTTTTTTATCAAAATAATG-AAAATAGTGCATG----AAATTTGGCAGGTTATAGATGCATTGCATGGGCAAGAAACAGGCCTGCGTGATCAAGGTGAATTAATAAAATTGCACATAGTACCCTATACAACACTTTGGCGTGTAACTGCAGATGCAAAGGCTCTTGCCGCAATTACCTTA-TATGAAATGGCCAAGAGAGGTGGTCTTTTGCCC---CAGTA--GAATACAA--TTGGG-TC-CCTGGTTCATGTTTGAGT-------------TAAAT--CCATTTGTGAATATA---------AATGATATTTTATGGTGCATTATTGTCTAATACATATTTGATTTAGTTAAAAATA--TCCATTGGAAG----------------
>WW11
--------------------------------------------------------------------------------------------------------------------------------------------------------------------------------------TTTAGCAGTTGGTTAGATAATCTTTTTTATCAAAATAATG-AAAATAGTGCATG----AAATTTGGCAGGTTATAGATGCATTGCATGGGCAAGAAACAGGCCTGCGTGATCAAGGTGAATTAATAAAATTGCACATAGTACCCTATACAACACTTTGGCGTGTAACTGCAGATGCAAAGGCTCTTGCCGCAATTACCTTA-TATGAAATGGCCAAGAGAGGTGGTCTTTTGCCC---CAGTA--GAATACAA--TTGGG-TC-CCTGGTTCATGTTTGAGT-------------TAAAT--CCATTTGTGAATATA---------AATGATATTTTATGGTGCATTATTGTCTAATACATATTTGATTTAGTTAAAAA-------------------------------
