# Supplementary material for: Development of a Target Enrichment Probe Set for Conifer (REMcon)
Source: Biology (Basel). 2024 May 22;13(6):361. doi: 10.3390/biology13060361 (PMC11200496; doi:10.3390/biology13060361)
Supplement: Supplementary file 1 [file biology-13-00361-s001.zip › biology-2960267-supplementary/Sup data/MO_orthlogs_alignments/Thupl29379039s0001_1.ortho.selected_stripped.aln.fasta]

>AA3
--------------------------------------------------------------CCACAGATAAAGTCGCTACTTAATCCAACATCAGGAATAATACTCCGGAT--------TCTTTCCACAAGCTCCAAATAAGCTTCTCGTGTAT--AACCCCGGTGCATTCTTTCAAGAACAGCTGTACTTCCACTCTGTGCTGGTAAATGAATACTTTTACAGATATTCCATCT----ATCTCCATCAGGGAAATCCTTTGTGAATCTGAGTCGCATTTCAGGTCCTTCACC--TTGCATATACTGGAAAAGCCTTGACTAAGA--GTCCAACTGTTCCCTGTTGAAACTTCATCCGTCTCACCAAGGATAGATGTAT-CATTATAACTGTTCACATTCTGACCGAGAAGCATTACTTCTTTCACACCATGCTCCCAAAGCTCTCTGAC----TTCCCTCACAATAGACTCTACTGGCCGGGACCTCTCTCTGCCTCGTGTGAAAGGGACAATGCAATATGAGCACATA--TTGTTACAACCACGCATTATGGAAACAAATGCTGTAAC-TGAATTGCTAGCAATTC--TTACAGGAGTGATATCTG----CATATGTTTCTTCAAGAGACAAAAGTGTATTAAC--TCCTTTTTGACCATAATCT--ACAGCTTCAAGAAGG--CGAGGTAAGTCTCTATAAGCATCAGGCCC--ACACACTACATCCACCATCTTATCTGC--------TTCAATAATTTTCTCTTTCAAACGCTCTGCCATGCACCCCAGCACAACCACCTTTGGAGGAACAACTGAAAATGATCG----TCCTTTCTCAATGTTGTTCTTCCATTCCCTTTTCAAAAACTGCCACACTTTATAATCTCAGCATTCTCTGGCTTA----TCTACAATTTCTGAGTATCCAGCTGACTGCAAGAACAATTTCCATGTTCATGATAAATGCGTCCCTTTA------AGGACCGTT-------------
>AAR4
--------------------------------------------------------------CCACAGATAAAGTCGCTACTTAATCCAACATCAGGAATAATACTCCGGAT--------TCTTTCCACAAGCTCCAAATAAGCTTCTCGTGTAT--AACCCCGGTGCATTCTTTCAAGAACAGCTGTACTTCCACTCTGTGCTGGTATATGAATACTTTTACAGATATTCCATCT----ATCTCCATCAGAGAAATCCTTTGTGAATCTGAGTCGCATTTCAGGTCCTTCACC--TTGCATATACTGGAAAAGCCTTGACTAAGA--GTCCAACTGTTCCCTGTTGAAACTTCATCCGTCTCACCAAGGATAGATGTAT-CATTATAACTGTTCACATTCTGACCGAGAAGCATTACTTCTTTCACACCATGCTCCCAAAGCTCTCTGAC----TTCCCTCACAATAGACTCTACTGGCCGGGACCTCTCTCTGCCTCGTGTGAAAGGGACAATGCAATATGAGCACATA--TTGTTGCAACCACGCATTATGGAAACAAATGCTGTAAC-TGAATTGCTAGCAATTC--TTACAGGAGTGATATCTG----CATATGTTTCTTCAAGAGACAAAAGTGTATTAAC--TCCTTTTTGACCATAATCT--ACAGCTTCAAGAAGG--CGAGGTAAGTCTCTATAAGCATCAGGCCC--ACACACTACATCCACCATCTTATCTGC--------TTCAATAATTTTCTCTTTCAAACGCTCTGCCATGCACCCCAGCACAACCACCTTTGGAGGAACAACTGAAAATGATCG----TCCTTTCTCAATGTTGTTCTTCCATTCCCTTTTCAAAAACTGCCACACTTTATAATCTCAGCATTCTCTGGCTTA----TCTACAATTTCTGAGTATCCAGCTGACTGCAAGAACAATTTCCATGTTCATGATAAATGCGTCCCTTTA------AGGACCGTT-------------
>AF1
-------TACTAAAAAATTGC--GAATCCAAAGGATTTAAAAAAAAATT---------GTTTCCACAGATAAAGTCACTGCTTAAACCAACATCAGGGATAATACTCCGGAT--------TCGTCCAACAAGATCCAGATAAGCTTCTCGGGTAT--AACCCCGTCGCATTCTTTCAAGAACAGTTGTACTTCCACTCTGTGCTGGTAAATGAATGTTTTTACAGACGTTCCACCT----ATCTCCATCAGGAAAATCTTTTGTGAATCTGAATCGCATCTCAGGTCTTTCACC--TTACATATGCTGGAAAACCCTTGACTAAGA--GTCCAACTTTTTTCTCTCAAAACTTCATCCTTTTCACTGAGGATCGATGTAT-CATTATAACTGTTGACATTCTGACCCAGAAGCATTACTTCTTTCACACCATGCTCCCAAAGATCTCGGAC----CTCTCTCACAATGGACTCTACTGGTCGTGACCTCTCCCTGCCTCGTGTGAAAGGAACAATACAAAACGAGCACATA--TTGTTGCAGCCACGCATTATGGATACAAATGCTGTAAC-AGAATTGCTAGCAATTC--TTACCGGAGTGATATCTG----CATATGTTTCTTCAAGGGACAGAAGTGTATTAAC--CCCTTTTTGACCATAATCT--ACAGCTTCTAGCAAA--CGAGGTAAGTCTCTATAAGCATCAGGCCC--ACAAACTACATCAACCATCTTATCTGC--------TTCAATTATTTTTTCTTTCAAACGTTCTGCCATGCATCCTAGCACAACCACCTTTGGAGGAACAACAGACCATGCTCT----CCCAATCTCAATGTTTCTTTTCCACTCCCTTTTCAAAAACTGCCATACCTTATAATCTCTGCTTTCTCTGGCTCA----TCAACAAGTTCTGTATATCCAGCTGACTGCAAGAACAATTTCCAT-TTCATGGTAAATACGCCCTTTTA------GGGA------------------
>AG2
--------------------------------------------------------------CCACAGATAAAGTCACTGCTTAAACCAACATCAGGGATAATACTCCGGAT--------TCGTCCAACAAGATCCAGATAAGCTTCTCGGGTAT--AACCCCGTCGCATTCTTTCAAGAACAGTTGTACTTCCACTCTGTGCTGGTAAATGAATGTTTTTACAGACGTTCCACCT----ATCTCCATCAGGAAAATCTTTTGTGAATCTGAATCGCATCTCAGGTCTTTCACC--TTACATATGCTGGAAAACCCTTGACTAAGA--GTCCAACTTTTTTCTCTCAAAACTTCATCCTTTTCACTGAGGATCGATGTAT-CATTATAACTGTTGACATTCTGACCCAGAAGCATTACTTCTTTCACACCATGCTCCCAAAGATCTCGGAC----CTCTCTCACAATGGACTCTACTGGTCGTGACCTCTCCCTGCCTCGTGTGAAAGGAACAATACAAAACGAGCACATA--TTGTTGCAGCCACGCATTATGGATACAAATGCTGTAAC-AGAATTGCTAGCAATTC--TTACCGGAGTGATATCTG----CATATGTTTCTTCAAGGGACAGAAGTGTATTAAC--CCCTTTTTGACCATAATCT--ACAGCTTCTAGCAAA--CGAGGTAAGTCTCTATAAGCATCAGGCCC--ACAAACTACATCAACCATCTTATCTGC--------TTCAATTATTTTTTCTTTCAAACGTTCTGCCATGCATCCTAGCACAACCACCTTTGGAGGAACAACCGACCATGCTCT----CCCAATCTCAATGTTTCTTTTCCACTCCCTTTTCAAAAACTGCCATACCTTATAATCTCTGCTTTCTCTGGCTCA----TCAACAAGTTCTGTATATCCAGCTGACTGCAAGAACAATTTCCAT-TTCATGGTAAATACGCCCTTTTA------GGGA------------------
>AH26
--------------------------------------------------------------CCAGAGATAAAGTCACTGCTTAAGCCAACCTCAGGAATAATATTCCGTAT--------TCTTTCCACAAGATCCAGATAAGCTTCTCGTGTAT--AACCTCGCCGCATTCTTTCAAGAACAGCTGTACTCCCACTCTGTGCTGGTAAATGAATGCTTTTACAGATGTTCCATCG----ATCT-CATCAGGAAAATCCTTTGTGAATCTGAACCGCATTTCAGGTTCTTCACC--TTGCATATGCTGGAAAAGCCTTGACTAAGA--GCCCAACTGTTTCCTGTAGGAACTGCACCATTCCCATCAAGGATAGAGACAT-CATTATAACTGTTCACATTCTGACCAAGAAGCATCACTTCTTTCACACCTTGCTCCCAAAGCTCTCCCAC----CTCTCTCACAATGGACGCTACTGGTCGTGACCTCTCTCTTCCCCGTGTGAAAGGTACAATGCAGAATGAGCACATA--TTGTTACAGCCACGCATTATGGAGACAAATGCTGTAAT-TGAATTGCTAGCAATTC--TTACTGGACTGATATCAG----CATATGTTTCTTCAAGGGACAGAAGTGTATTAAC--TCCCTTTTGACCATAATCT--ACAGCTTCGAGCAAG--CGAGGCAAGTCCCTGTAAGCATCAGGCCC--ACAAACTACATCGACCATCTTGTCTGA--------TTCAATTATTCTTTCTTTCAAACGTTCTGCCATGCACCCCAGCACAACCACCTTTGGAGGGACAGCTGACTTTGCTCG----TCCCTTTTCAACATTGTTTTTCCACTCTCTTTTTAAAAACTGCCACACCTTATGATTTCAGCATTCTCTGGTGTA----TCTACAACCTCTGTATATCCAGCTGACCGCCAGGACAACTTCCATGTTCATGGTAAATCCGTGCTTTTA------GAGATTTTTCAGCAAGAAA---
>AME1
--------------------------------------------------------------CCACAGATAAAGTCACTACTTAAACCAACATCAGGAATAATACTCCGGAT--------TCTTTCCACGAGCTCCAAATAAGCTTCTCGTGTAT--AACCACGGCGCATTCTTTCAAGAACAGCTGTACTTCCACTCTGTGCTGGTAGATGAATACTTTTACAGATATTCCATCT----ATCTCCATCAGGGAAATCCTTTGTGAATCTGAGCCGCATTTCAGGTCCTTCACC--TTGCATATGCTGGAAAAGCCATGACTAAGA--GTCCAACTGTTTCCTGTTGAAACTTCATCCGTCTCACCAAGGATAGATGTAT-CATTATAACTGTTCACATTCTGACCGAGAAGCATTACTTCTTTCACACCGTGCTCCCAAAGCTCTCTGAC----TTCCCTCACAATAGACTGTACCGGCCGGGACCTCTCTCTGCCTCGTGTGAAAGGGACAATACAATATGAGCACATA--TTGTTGCAACCACGCATTATGGAAACAAATGCTGTAAC-TGAATTGCTAGCAATTC--TTACAGGAGTGATATCTG----CATATGTTTCTTCAAGAGACAAAAGTGTATTAAC--TCCTTTTTGGCCATAATCT--ACAGCTTCAAGAAGG--CGAGGTAAGTCTCTATAAGCATCAGGCCC--ACATACTACATCCACCATCTTATCTGC--------TTCAATAATTTTCTCTTTCAAACGCTCTGCCATGCACCCTAGCACAACCACCTTTGGAGGAACAACTGAAAATGATCG----TCCTTTCTCAATGTTGTTCTTCCATTCCCTTTTCAAAAACTGCCACACTTTATAATCTCAGCATTCTCTGGCTTA----TCTACAATTTCTGAGTATCCAGCTGACTGCAAGAACAATTTCCATGTTCATGGTAAATACGTCCCTTTA------AGGACCTTT-------------
>AP25
------------------------------------------------------------------------------------------------------------------------------------------------------------------------------------------------------------------------------------------------------------------------------------------------------------------------------------------------------------------------------------------------------------------------------------CTTTCACACCTTGCTCCCAAAGCTCTCCCAC----CTCTCTCACAATGGACGCTACTGGTCGTGACCTCTCTCTTCCCCGTGTGAAAGGTACAATGCAGAATGAGCACATA--TTGTTACAGCCACGCATTATGGAGACAAATGCTGTAAT-TGAATTGCTAGCAATTC--TTACTGGACTGATATCTG----CGTATGTTTCTTCAAGGGACAGAAGTGTATTAAC--TCCCTTTTGACCATAATCT--ACAGCTTCGAGCAAG--CGAGGCAAGTCCCTGTAAGCATCAGGCCC--ACAAACTACATCGACCATCTTGTCTGA--------TTCAATTATTCTTTCTTTCAAACGTCCTGCCATGCACCCCAGCACAACCACCTTTGGAGGGACAGCTGACTTTGCTCG----TCCCTTTTCAACATTGTTTTTCCACTCTCTTTTTAAAAACC---------------------------------------------------------------------------------------------------------------------------------------
>APA47
--------------------------------------------------------------CCACAGATAAAGTCACTGCTTAAACCAACGTCAGGGATAATACTCCGGAT--------TCGTTCGACAAGATCCAGATAAACTTCTCGGGTAT--AACCCCGTCGCATTCTTTCAAGAACAGTTGTACTTCCACTCTGTGCTGGTAAATGAATGTTTTTACAGACATTCCATCT----ATCTCCATCAGGAAAATCCTTTGTGAATCTGAACCGCATCTCAGGTCTTTCACC--TTGCATATGGTGGAAAACCCTTGACTAAGA--GTCCAACTATTTTCTCTTAAAACTTCATCCTTTTCACTGAGGATGGATGTAT-CATTGTAACTGTTCACATTCTGACCCAGAAGCATTACTTCTTTCACACCATTATCCCAAAGATCTCGGAC----CTCTCTTACAATGGACTCTACTGGTCGTGACCTCTCTCTGCCTCGTGTGAAAGGAACAATACAAAACGAGCACATA--TTGTTGCAGCCACGCATTATGGATACAAATGCTGTAAC-AGAATTGCTAGCAATTC--TTACCGGAGTGATATCTG----CATACGTTTCTTCAAGGGACAAAAGTGTATTAAC--CCCTTTTTGACCATAATCT--ACAGCTTCTAGCAAA--CGAGGTAAGTCTCTATAAGCATCAGGCCC--ACAAACTGCGTCCACCATCTTATCTGC--------TTCAATTATTTTTTCTTTCAAACGTTCTGCCATGCACCCTAGCACAACCACCTTTGGAGGAACAACTGACCATGCTCT----CCCGATCTCAATGTTTCTTTTCCACTCCCTTTTCAAAAACTGCCACACCTTATAATCTCTGCTTTCTCCGGCTCA----TCAACAACTTCTGTATATCCAGCTGACTGCAAGAACAATTTCCAT-TTCATGGTAAATACGCCCTTTTA------GGGA------------------
>ASA51
-------------------------------------------------------------------------------------------------------------------------------------------------------------------------------------------------------------------------------------------------------------------------------------------------------------------------------------------------------------------------------------------------------------------------------------TTTCACACCATGTTCCCAAAGATCTTGGAC----CTCTCTCACAATGGACTTTACTGGTCGTGACCTCTCTCTGCCTCGTGTGAAAGGAACAATACAAAATGAGCACATA--TTGTTGCAGCCACGCATTATGGATACAAATGCTGTGAC-AGAATTGCTAGCAATTC--TAACCGGAGTGATATCTG----CATATGTTTCTTCCAGGGACAAAAGTGTATTAAC--CCCTTTTTGGCCATAATCT--ACAGCTTCTAACAAA--CGAGGTAAGTCTCTATAAGCATCAGGCCC--ACAAACTACATCCACCATCTTATCTGC--------TTCAATTATTTTTTCTTTCAAACGTTCTGCCATGCACCCTAGCACAACTACCTTTGGAGGAACAACTGACCATGCTCT----CCCAATTTCAATGTTTCTTTTCCACTCCCTTTTCAAAAACTGCCACACCTTATAATCTCAGCTTTCTCCGGCTCA----TCCACAACTTCTGTATATC---CTGACTGCAAGAACAATTTCCAT-TTCATGGTAAATACGCCCTTTTA------GGGACTGTTGG-AACCTGA--A
>CB35
----------------------------------------------------------------------------------------------------------------------------------------------------------------------------------------------------------------------------------------------------------------------------------------------------------------------------------------------------------------TCACTATTCCCATCAAAGATGGAGATAT-CATTATAATTGTTCACATTCTTACGATGAAGCATCACTTCTTTCACACCCGACTCCTAAATCTCTCCCAC----CTCTCTCACAATGGACTCTATTGGTTGTGACCTCTCTTT-CCCCATGTAAAAGGTACAATGCAAAATGAGCACATA--TTGTTACAACCACACATTATGGAGACAAATGTTGTAAC-TAAATTGCTAGCAATTC--TTACTGGACTGATATCAG----CGCATGTTTTTTCAAGGGACATAAGTGTATTAAC--TCCCTTTTGACCATAATCT--ACAACTTCAAGCAAG--CGAGGTAAGTCCCTGTAAGCATCAAGCCT--ACAAAATACATCAACCATCTTATTTAA--------TACTATTATTTTTTCTTCCAA---------------------------------------------------------------------------------------------------------------------------------------------------------------------------------------------------------------------------------------------
>CD18
--------------------------------------------------------------CCACAAATAAAGTCGCTACTTAAGCCAACATCGGGAATAATACTCCGTAT--------TCTTTCCACGAGTTCCAAATAAGCTTCTCGTGTAT--AACCCCGACGCATTCTTTCAAGAACATTTGTGTTTCCACTCTGTGCTGGTAGGTGAATACTTTTACAGATGTTATGTCG----GTCTCCATCAGGAAAATCTTTCGTGAACCTGAACCGCATTTCATGTCCTTCACC--TTGCATATACTAGAAAAACCTTGGCTAAGG--TTCCAACTGTTTTCTGTTGAAACCTCATTCTTCTCACTGATAATAGATATAT-CATTATAGCTATTCACATTTTGGCCTAGAAGCATCACTTCTTTCACACCCTGCTCCCAAAGCTCTCCAAC----CTCCCTCACAATGGATTCTACCGGCCGGGACCTCTCTCTACCTCTTGTGAACGGGACAATACAAAACGAGCACATA--TTGTTACAGCCACGCATTATTGATACAAATGCTGTAAC-TGAATTGCTAGCAATTC--TTACAGGTGAAATATCTG----CATATGTTTCCTCAAGGGACAAGAGTGTATTGAC--TCCTTTTTGACCATAATCT--ACAGCTTCTAGCAAG--CGAGGTAAGTCTCGATAAGCATCAGGTCC--ACACACTACATCCACCATCTTATCTGC--------TTCAATTATTTTTTCTTTCAAACGTTCTGCCATGCATCCCAGCACAACAATCTTTGGAGGAACAACTGACCATGCTCG----CTGTTTCTCAACATTGGTTTTCCACTTCCTTTTCAAAAACTGCCACACCTTATGACCTCAGCATTCTCAGGTGTA----TCTACAACTTCTGTATATCCAGC--ATTGCCAGAACAATTTCCATGTTCATGATAAATGCGTCCTTTGA------GGGAGTTTT-------------
>CDE34
-----------------------------------------------------------------------------------------------------------------------------------------------------------------------------------------------------------------------------------------------------------------------TGAATCCAA-------------------TCT--TTGCATATGCTAGAAAATCCTTGACTAAAA--TCCCCACTGTTTCTTCTAAGAATTTCACTATTCCCATCAAGGATGGAGATAT-CATTATAACTATTCACATTCTTATGATGAAGCATCACTTCTTTCACACCCGACTCCTAAATCTCTCCCAC----CTCTCTCACAATGGACTCTATTGGTTGTGACCTCTCTTT-CCCCATGTAAAAGGTACAATGCAAAATGAGCACATA--TTGTTACAACCACACATTATGGAGACAAATGTTGTAAC-TAAATTGCTAGCAATTC--TTACTGGACTGATATCAG----CGCATGTTTTTTCAAGGGACATAAGCGTATTAAC--TCCCTTTTGACTATAATCT--ACAACTTCAAGCAAG--CGAGGCAAGTCCCTGTAAGCATCAGGCCT--ACAAAATACATCAACCATCTTATTTAA--------TACTATTATTTTTTCTTTCAAATGTTTTACCATGTATTTG-------------TTGGAA---------------------------------------------------------------------------------------------------------------------------------------------------------------------------------AGGAAT------------A---
>CF38
--------------------------------------------------------------CCACAGATAAAATCACTGCTTAAACCAGCATCAGGAATAATACTCCGTAT--------TCTTTGCACAAGTTCCAAATAAGCTTCTCGTGTGT--AACCACGACGCATTCTTTCAAGAACATTTGTATTTCCACTCTGTGCTGGTAAATGAATGCTTTTACAGATGTTCTGTCG----ATCTCCATCAGGAAAATCCTTTGTGAATCTAAATCGCATTTCAGGTCCTTCACC--TTGCACATGCTGGAAAAACCTTGGCTAAGA--TTCCAACCATTTTCTGTTGAAACTCCATCCTTCCTGCTGAGGCTAGATGTAT-CATTATAACTGTTAACATTCTGACCAAGAAGCATTACTTCTTTCACACCGTGCTCCCAAAGCTCCCCAAC----CTCCCTCACAATGGACTCTACTGGCCGGGACCTCTCTCTGCCTCGTGTGAAAGGGACAATACAATATGAGCACATA--TTGTTGCAGCCACGCATAATGGATACAAATGCTGTAAC-TGAATTGCTAGCAATTC--TTACAGGACTGATATCTG----CATATGTTTCTTCAAGAGACAAGAGTGTATTTAC--TCCTTTTTGACCGTAATCT--ACAGCGTCTAGCAAG--CGAGGCAAGTCTCTATAAGCATCGGGTCC--ACACACAACATCCACCATCTTATCTGC--------TTCAATTATTTTTTCTTTCAAACGTTCTGCCATGCATCCCAGCACAACCACCTTTGGAGGAACAACTGACCATGCTCG----CCCTCTTTCAATGTTCTTTTTCCACTCCCTTTTCAAAAACTGCCACACCTTATGACTTCAGCATTCTCTGGGGTA----TCTACAATTTCTGTATATCCAGCTGACTGCCAGAACAATTTCCATGTTCATGGTAAATACGCCCTTTTA------GGGACTTCTGA-CACCTGA---
>CH19
--------AATTA------------TTTAAATGTATACCAAAAATAACTTCATATTCCAAACCCACAAATAAAGTCGCTACTTAAGCCAACATCAGGAATAATACTCCGTAT--------TCTTTCCACGAGTTCCAAATAAGCTTCTTGTGTAT--AACCCCGACGCATTCTTTCAAGAACATTTGTGTTTCCACTCTGTGCTGGTAGATGAATACTTTTACAGATGTTATGTCG----ATCTCCATCAGGAAAATCTTTTGTGAACCTGAACCGCATTTCAGGTCCTTCACC--TTGCATATACTAGAAAAACCTTGGCTAAGG--TTCCAACTGTTTTCTGTTGAAACCTCGTTCTTCTCACTGATAATAGATATAT-CATTATAGCTATTCACATTTTGGCCTAGAAGCATCACTTCTTTCACACCCTGCTCCCAAAGCTCTCCAAC----CTCCCTCACAATGGATTCTACCGGCCGGGACCTCTCTCTACCTCTTGTGAACGGGACAATACAAAACGAGCACATA--TTGTTACAGCCACGCATTATTGATACAAATGCTGTGAC-TGAATTGCTAGCAATTC--TTACAGGTGAAATATCTG----CATATGTTTCCTCAAGGGACAAGAGTGTATTAAC--TCCTTTTTGACCATAATCT--ACAGCTTCTAGCAAG--CGAGGTAAGTCTCGATAAGCATCAGGTCC--ACACACTACATCCACCATCTTATCTGC--------TTCAATTATTTTTTCTTTCAAACGTTCTGCCATGCATCCCAGCACAACAATCTTTGGAGGAACAACTGACCATGCTCG----CTGTTTTTCAACGTTTGTTTTCCACTTCCTTTTCAAAAACTGCCACACCTTATGACCTCGGCATTCTCAGGTGCA----TCTACAACTTCTGTATATCCAGC--ATTGCCAGAACAATTTCCATGTTCATGATAAATGCGTCCTTTGA------GGGAGTTTT-------------
>CHA37
--------------------------------------------------------------CCACAGATAAAATCACTGCTTAAACCAGCATCAGGAATAATACTCCGTAT--------TCTTTGCACAAGTTCCAAATAAGCTTCTCGTGTGT--AACCACGACGCATTCTTTCAAGAACATTTGTATTTCCACTCTGTGCTGGTAAATGAATGCTTTTACAGATGTTCTGTCG----ATCTCCATCAGGAAAATCCTTTGTGAATCTAAATCGCATTTCAGGTCCTTCACC--TTGCACATGCTGGAAAAACCTTGGCTAAGA--TTCCAACCATTTTCTGTTGAAACTCCATCCTTCCTGCTGAGGCTAGATGTAT-CATTATAACTGTTAACATTCTGACCAAGAAGCATTACTTCTTTCACACCGTGCTCCCAAAGCTCCCCAAC----CTCCCTCACAATGGACTCTACTGGCCGGGACCTCTCTCTGCCTCGTGTGAAAGGGACAATACAATATGAGCACATA--TTGTTGCAGCCACGCATAATGGATACAAATGCTGTAAC-TGAATTGCTAGCAATTC--TTACAGGACTGATATCTG----CATATGTTTCTTCAAGAGACAAGAGTGTATTTAC--TCCTTTTTGACCGTAATCT--ACAGCGTCTAGCAAG--CGAGGCAAGTCTCTATAAGCATCGGGTCC--ACACACAACATCCACCATCTTATCTGC--------TTCAATTATTTTTTCTTTCAAACGTTCTGCCATGCATCCCAGCACAACCACCTTTGGAGGAACAACTGACCATGCTCG----CCCTCTTTCAATGTTCTTTTTCCACTCCCTTTTCAAAAACTGCCACACCTTATGACTTCAGCATTCTCTGGGGTA----TCTACAATTTCTGTATATCCAGCTGACTGCCAGAACAATTTCCATGTTCATGGTAAATACGCCCTTTTA------GGGACTTCTGA-CACCTGA---
>CP16
GCTGTTTAAGTTACTTCATAG--CTTTAAAATGTATACCAAAAATAACTTCATATTCCAA-ACCACAAATAAAGTCACTACTTAAGCCAACATCAGGAATAATACTCCGTAT--------TCTTTCCACAAGTTCCAAATAAGCTTCTCGTGTAT--AACCCCGACGCATTCTTTCAAGAACATTTGTGTTTCCGCTCTGTGCTGGTAGATGAATACTTTTACAGATGTTATATCG----ATCTCCATCAGGAAAATCCTTTGTGAACCTGAACCGCATTTCAGGTCCTTCACC--TTGCACATACTAGAAAAACCTTGGCTAAGG--TTCCAACTGTTTTCTGTTGAAATCTCAATCTTCTCACTGAGAATAGATATAT-CATTATAGCTATTCACGTTCTGGCCTAGAAGCATCACTTCTTTCACACCATGCTCCCAAAGCTCTCCAAC----CTCCCTCACAATGGATTCTACCGGTCTGGACCTCTCCCTACCTCTTGTGAACGGGACAATACAAAACGAGCACATA--TTGTTGCAGCCACGCATTATTGATACAAATGCTGTAAC-TGAATTGCTAGCAATTC--TTACAGGTGAAATATCTG----CATATGTTTCCTCAAGGGACAAGAGTGTATTAAC--TCCTTTTTGACCATAATCT--ACAGCTTCTAGCAAG--CGAGGTAAGTCTCGATAAGCATCAGGTCC--ACAAACTACATCCACCATCTTATCTGC--------TTCAATTATTTTTTCTTTCAAACGTTCTGCCATGCATCCCAGCACAACAATCTTTGGAGGAACAACTGACCATGCTCG----CCGTTTCTCAACATTGGTTTTCCACTCCCTTTTCAGAAACTGCCACACTTTATGACCTCGGCATTCTCTGGTGTA----TCTACCACTTCTGTATATCCATG--ATTGCCAAAACAATTTCCATGTTCATGATAAATGCGTCCTTTGA------GGGAGTTTT-------------
>CR44
--------------------------------------------------------------------ATAAAATCACTGCTCAAGCCTGCATCAGGAATAATACTCCGTAT--------TCTTTCCACAAGATCTAGGTAAGCTTCTCGAGTGT--AGCCCCGCCGCATTCTTTCAAGCAAGGTTGTACTCCCACTCTGTGCTGGTAAATGAATGCTTTTACAGATGTTTGATCG----ATCT-CATCAGGAAAATCCTTTGTGAATCTGAACCTTATTTCAGGTTCTTCACC--TTGCAGATGCTAGAAAATCCTTGACTAAGT--CTCCAATCATTTCCTGTCAGAACTGCATCCTTTCCACTGAGAGTAGATGTGT-CATTGTAACTGTTCACATTCTGACCAAGAAGCATCACTTCTTTCACGTCTTGATCCCAAAGCTCACCTAC----CTCTCTAACAATGGACTCTACTGGCCGAGACCTCTCCCTGCCTCTTGTGAAAGGAACAATGCAGTATGAGCACATA--TTATTACACCCTCTCATTATGGACACAAATGCTGTAAC-CGAATTGCTGGCAATTC--GCACTGGACTGATGTCTG----CATATGTTTCTTCAAGGGACAGAAGTGTATTGAC--TCCTTTTTGACCATAATCT--ACTGCTTCTAGCAAG--CGAGGTAAGTCCCTGTAAGCATCAGGCCC--ACACACTACATCCACCATCTTATCTGC--------TTCAATTATTTTTTCTTTCAAACGTTCTGCCATGCACCCCAGCACAACCACCTTTGGAGGAAAAAATGACCATGCTCG----CCCCTTCTCAATGTTTTGCTTCCACTCCCTTTTCAAAAACTGCCACACCTTATGATCTCAGCATTCTCTGGTGTG----TCTACGATATCTGTATATCCAGCTGACTGCAAGAACAATTTCCAT-GTCATGGTAAATGCGACCTTTT-----------------------------
>CT15
--------AATTA------------TTAAGATGTATACCAAAAATAACTTCATATTCCAA-GCCACAAATAAAGTCGCTACTTAAGCCAACATCAGGAATAATACTCCGTAT--------TCTTTCCACAAGTTCCAAATAAGCTTCTCGTGTAT--AACCCCGACGCATTCTTTCAAGAACATTTGTGTTTCCGCTCTGTGCTGGTAGATGAATACTTTTACAGATGTTATATCG----ATCTCCATCAGGAAAATCCTTTGTGAGCCTGAACCGCATTTCAGGTCCTTCACC--TTGCACATACTAGAAAAACCTTGGCTAAGG--TTCCAACTGTTTTCTGTTGAAACCTCATTCTTCTCACTGAGAATAGATATAT-CATTATAGCTATTCACATTCTGGCCTAGAAGCATCACTTCTTTCACACCGTGCTCCCAAAGCTCTCCAAC----CTCCCTCACAATGGATTCTACCGGTCTGGACCTCTCCCTACCTCTTGTGAATGGGACAATACAAAACGAGCACATA--TTGTTGCAGCCACGCATTATTGATACAAATGCTGTAAC-TGAATTGCTAGCAATTC--TTACAGGTGAAATATCTG----CATATGTTTCCTCAAGGGACAAGAGTGTATTAAC--TCCTTTTTGACCATAATCT--ACAGCTTCTAGCAAG--CGAGGTAAGTCTCGATAAGCATCAGGTCC--ACACACTACATCCACCATCTTATCTGC--------TTCAATTATTTTTTCTTTCAACCGTTCTGCCATGCATCCCAGCACAACAATCTTTGGAGGAACAACTGACCATGCTCG----CCGTTTCTCAACATTGGCTTTCCACTCCCTTTTCAGAAACTGCCACACCTTATGACCTCAGCATTCTCTGGTGTA----TCTACCACTTCTGTATATCCAAT-GATTGCCAGAACAATTTCCATGTTCATGATAAATGCGCCCTTTGA------GGGAGTTTT-------------
>DB53
--------------------------------------------------------------CCACAGATAAAGTCACTGCTTAAACCAACATCAGGGATAATACTCCGGAT--------TCGTCCAACAAGATCCAGATAAGCTTCTCGGGTAT--AACCCCGCCGCATTCTTTCAAGAACAGTTGTACTTCCACTCTGTGCAGGTAAATGAATGTTTTTACAGACGTTCCACCT----ATCTCCATCAGGAAAATCCTTTGTGAATCTGAACCGCATCTCAGGTCTTTCACC--TTGCATATACTGGAAAACCCTTGACTAAGA--GTCCAACTATTTTCCCTCAAAACTTCATCCTTTTCACTGAGGATGGACGTAT-CATTATAACTGTTGACATTCTGACCCAGAAGCATTACTTCTTTCACACCATGCTCCCAAAGATCTCGGAC----CTCTCTTACAATGGACTCTACTGGTCGTGACCTCTCTCTACCTCGTGTGAAAGGAACAATACAAAACGAGCACATA--TTGTTGCAGCCACGCATTATGGATACAAATGCTGTAAC-AGAATTGCTAGCAATTC--TTACTGGAGTGATATCTG----CATATGTTTCTTCAAGGGATAGAAGTGTATTAAC--CCCTTTTTGACCATAATCT--ACAACTTCTAGCAAA--CGAGGTAAGTCTCTATAAGCATCAGGCCC--ACAAACTACATCCACCATCTTATCTGC--------TTCAATTATTTTCTCTTTCAAACGTTCTGCCATGCACCCAAGCACAACCACCTTTGGAGGAACAACCGACCATGCTCT----CCCACTCTTAATGTTTCTTTTCCACTCCCTTTTCAAAAACTGCCACACCTTATAATCTCTGCTTTCTCTGGCTCA----TCAACAAATTCTGTATATCCAGCTGACTGCGAGAACAATTTCCAT-TTCATGGTAAATACGCCCTTTTA------GGGA------------------
>DC1
--------------------------------------------------------------CCACAGATAAAGTCACTGCTTAAACCAACATCAGGGATAATACTCCGGAT--------TCGTCCAACAAGATCCAGATAAGCTTCTCGGGTAT--AACCCCGCCGCATTCTTTCAAGAACAGTTGTACTTCCACTCTGTGCAGGTAAATGAATGTTTTTACAGACGTTCCACCT----ATCTCCATCAGGAAAATCCTTTGTGAATCTGAACCGCATCTCAGGTCTTTCACC--TTGCATATACTGTAAAACCCTTGACTAAGA--GTCCAACTATTTTCCCTCAAAACTTCATCCTTTTCACTGAGGATGGACGTAT-CATTATAACTGTTGACATTCTGACCCAGAAGCATTACTTCTTTCACACCATGCTCCCAAAGATCTCGGAC----CTCTCTTACAATGGACTCTACTGGTCGTGACCTCTCTCTACCTCGTGTGAAAGGAACAATACAAAACGAGCACATA--TTGTTGCAGCCACGCATTATGGATACAAATGCTGTAAC-AGAATTGCTAGCAATTC--TTACTGGAGTGATATCTG----CATATGTTTCTTCAAGGGATAGAAGTGTATTAAC--CCCTTTTTGACCATAATCT--ACAACTTCTAGCAAA--CGAGGTAAGTCTCTATAAGCATCAGGCCC--ACAAACTACATCCACCATCTTATCTGC--------TTCAATTATTTTTTCTTTCAAACGTTCTGCCATGCACCCAAGCACAACCACCTTTGGAGGAACAACCGACCATGCTCT----CCCACTCTTAATGTTTCTTTTCCACTCCCTTTTCAAAAACTGCCACACCTTATAATCTCTGCTCTCTCTGGCTCA----TCAACAAATTCTGTATATCCAGCTGACTGCGAGAACAATTTCCAT-TTCATGGTAAATACGCCCTTTTA------GGGA------------------
>DD1
--------------------------------------------------------------CCGCAGATGAAGTCACTGCTTAAACCAACATCAGGGATAATACTCCGGAT--------TCGTCCAACAAGATCCAGATAAGCTTCTCGGGTAT--AACCCCGTCGCATTCTTTCAAGAACAGTTGTACTTCCACTCTGTGCTGGTAAATGAATGTTTTTACAGACGTTCCACCT----ATCTCCATCAGGAAAATCCTTTGTGAATCTGAACCGCATCTCAGGTCTTTCACC--TTGCATATGCTGGAAAACCCTTGACTAAGA--GTCCAACTATTTTCTCCCAAAACTTCATCCTTTTCACTGAGGATGGATGTAT-CATTATAACTGTTGACATTCTGACCCAGAAGCATTACTTCTTTCACACCATGCTCCCAAAGATCTCGGAC----CTCTCTCACAATGGACTCTACTGGTCGTGACCTCTCTCTGCCTCGTGTGAAAGGAACAATACAAAACGAGCACATA--TTGTTGCAGCCACGCATTATGGATACAAATGCTGTAAC-AGAATTGCTAGCAATTC--TTACCGGAGTGATATCTG----CATATGTTTCTTCAAGAGACAAAAGTGTATTAAC--CCCTTTTTGACCATAATCT--ACAGCTTCTAGCAAA--CGAGGTAAGTCTCTATAAGCATCAGGCCC--ACAAACTACATCCACCATCTTATCTGC--------TTCAATTATTTTTTCTTTCAAACGTTCTGCCATGCACCCTAGCACAACCACCTTTGGAGGAACAACTGACCATGCTCT----CCCAATCTCAATGTTTCTTTTCCACTCCCTTTTCAAAAACTGCCACACCTTATAATCTCTGCTTTCTCTGGCTCA----TCAACAAATTCTGTATATCCAGCTGACTGCAAGAACAATTTCCAT-TTCATGGTAAATACGCCCTTTCA------GGGA------------------
>DIM50
GAGCAATAAATAATGAGTTAT--ATTGAGAAAACTATTCAGAAAGGACTTGAC---------CCGCAGATGAAGTCACTGCTTAAACCAACATCAGGGATAATACTCCGGAT--------TCGTCCAACAAGATCCAGATAAGCTTCTCGGGTAT--AACCCCGTCGCATTCTTTCAAGAACAGTTGTACTTCCACTCTGTGCTGGTAAATGAATGTTTTTACAGACGTTCCACCT----ATCTCCATCAGGAAAATCCTTTGTGAATCTGAACCGCATCTCAGGTCTTTCACC--TTGCATATGCTGGAAAACCCTTGACTAAGA--GTCCAACTATTTTCTCCCAAAACTTCATCCTTTTCACTGAGGATGGATGTAT-CATTATAACTGTTGACATTCTGACCCAGAAGCATTACTTCTTTCACACCATGCTCCCAAAGATCTCGGAC----CTCTCTCACAATGGACTCTACTGGTCGTGACCTCTCTCTGCCTCGTGTGAAAGGAACAATACAAAACGAGCACATA--TTGTTGCAGCCACGCATTATGGATACAAATGCTGTAAC-AGAATTGCTAGCAATTC--TTACCGGAGTGATATCTG----CATATGTTTCTTCAAGAGACAAAAGTGTATTAAC--CCCTTTTTGACCATAATCT--ACAGCTTCTAGCAAA--CGAGGTAAGTCTCTATAAGCATCAGGCCC--ACAAACTACATCCACCATCTTATCTGC--------TTCAATTATTTTTTCTTTCAAACGTTCTGCCATGCACCCTAGCACAACCACCTTTGGAGGAACAACTGACCATGCTCT----CCCAATCTCAATGTTTCTTTTCCACTCCCTTTTCAAAAACTGCCACACCTTATAATCTCTGCTTTCTCTGGCTCA----TCAACAAATTCTGTATATCCAGCTGACTGCAAGAACAATTTCCAT-TTCATGGTAAATACGCCCTTTCA------GGGA------------------
>EN45
--------------------------------------------------------------------ATAAAATCACTACTCAAGCCTGTGTTAGGAATAATACTTCATAT--------TCTTTCCACAAGATCAAGGTAAGATTCTTGAGTAT--AGTACTACCACATTCTTTCAAGCAAGGTTATAGTCCCACTCTGTGTTGGTAAATAAATATTTTTACCGATGTTTGATCT----ATCTCCATCAGGGAAATCCTTTGTGAATCTGAACCTTATTTCAGG---TTCACC--TTGCAGATGCTGGAAAATCCTTGACTAAGA--CTCCAATCATTTCCTGTTGCAAGTCCATCCTTTTCACTAAGAATGGATGTGT-CATTGTAGCTGTTCACATTCTGACCAAGAAGCATCACCTCTTTCACACCTTGATCACAAAGCTCACCTAC----CTCTCTAACAATGGATTCTACTGGCCGAGACCTCTCCCTGCCTCTTGTGAAAGGAACAATGCAATATGAGCACATA--TTGTTACACCCACGCATTATGGACACAAATGCTGTAAC-CGAATTGCTGGCAATTC--GTACAGGACTGATGTCCG----CATACGTTTCTTCGAGGGACAGAAGTGTATTAAC--TCCTTTTTGACCATAATCT--ACTACTCCTAGCAAG--CGAGGTAAGTCCCTGTAAGCATCAGGCCC--ACACACTACATCCACCATCTTATCTGC--------TTCAATTAATTTTTCTTTCAAACGTTCTGCCATGCACCCCAGCACAACCACCTTTGGAGGAAAAGATGACCATGCTCG----CCCTTTCTCGATATTTTTCTTCCACTCCCTTTTCAAAAACTGCCATACTTTATAATCTCAGCATTCTCAGGTGTG----TCTACAATATCTGTATATCCAGCTGATCGCAAGAACAATTTCCAT-GTCATGGTAAATGCGCCCTTTTGTCTCAAAAAAAATATGA-CATCACATAA
>FTS1
-------TACTAAAAAATTGCAGATTGAGAAAACTATTCAGAAAGGACTTGAC--------TCCACAGATAAAGTCACTGCTTAAACCAACATCAGGGATAATACTCCGGAT--------TCGTCCAACAAGATCCAGATAAGCTTCTCGGGTAT--AACCCCGCCGCATTCTTTCAAGAACAGTTGTACTTCCACTCTGTGCAGGTAAATGAATGTTTTTACAGACGTTCCACCT----ATCTCCATCAGGAAAATCCTTTGTGAATCTGAACCGCATCTCAGGTCTTTCACC--TTGCATTTACTGGAAAACCCTTGACTAAGA--GTCCAACTATTTTCTCTCAAAACTTCATCCTTTTCACTGAGGATGGACGTAT-CATTATAACTGTTGACATTCTGACCCAGAAGCATTACTTCTTTCACACCATGCTCCCAAAGATCTCGGAC----CTCTCTCACAATGGACTCTACTGGTCGTGACCTCTCTCTACCTCGTGTGAAAGGAACAATACAAAACGAGCACATA--TTGTTGCAGCCACGCATTATGGATACAAATGCTGTCAC-AGAATTGCTAGCAATTC--TTACTGGAGTGATATCTG----CATATGTTTCTTCAAGGGATAGAAGTGTATTAAC--CCCTTTTTGACCATAATCT--ACAACTTCTAGCAAA--CGAGGTAAGTCTCTATAAGCATCAGGCCC--ACAAACTACATCCACCATCTTATCTGC--------TTCAATTATTTTTTCTTTCAAACGTTCTGCCATGCACCCAAGCACAACCACCTTTGGAGGAACAACCGACCATGCTCT----CCCAATCTTAATGTTTCTTTTCCACTCCCTTTTCAAAAACTGCCACACCTTATAATCTCTGCTTTCTCTGGCTCA----TCAACAAATTCTGTATATCCAGCTGACTGCAAGAACAATTTCCAT-TTCATGGTAAATACGCCCTTTTA------GGGA------------------
>FTS2
--------------------------------------------------------------CCACAGATAAAGTCACTGCTTAAACCAACATCAGGGATAATACTCCGGAT--------TCGTCCAACAAGATCCAGATAAGCTTCTCGGGTAT--AACCCCGCCGCATTCTTTCAAGAACAGTTGTACTTCCACTCTGTGCAGGTAAATGAATGTTTTTACAGACGTTCCACCT----ATCTCCATCAGGAAAATCCTTTGTGAATCTGAACCGCATCTCAGGTCTTTCACC--TTGCATTTACTGGAAAACCCTTGACTAAGA--GTCCAACTATTTTCTCTCAAAACTTCATCCTTTTCACTGAGGATGGACGTAT-CATTATAACTGTTGACATTCTGACCCAGAAGCATTACTTCTTTCACACCATGCTCCCAAAGATCTCGGAC----CTCTCTCACAATGGACTCTACTGGTCGTGACCTCTCTCTACCTCGTGTGAAAGGAACAATACAAAACGAGCACATA--TTGTTGCAGCCACGCATTATGGATACAAATGCTGTCAC-AGAATTGCTAGCAATTC--TTACTGGAGTGATATCTG----CATATGTTTCTTCAAGGGATAGAAGTGTATTAAC--CCCTTTTTGACCATAATCT--ACAACTTCTAGCAAA--CGAGGTAAGTCTCTATAAGCATCAGGCCC--ACAAACTACATCCACCATCTTATCTGC--------TTCAATTATTTTTTCTTTCAAACGTTCTGCCATGCACCCAAGCACAACCACCTTTGGAGGAACAACCGACCATGCTCT----CCCAATCTTAATGTTTCTTTTCCACTCCCTTTTCAAAAACTGCCACACCTTATAATCTCTGCTTTCTCTGGCTCA----TCAACAAATTCTGTATATCCAGCTGACTGCAAGAACAATTTCCAT-TTCATGGTAAATACGCCCTTTTA------GGGA------------------
>GG1
-------------------------------------------TGTATTTAGTCTTTGGT-TTCAAGAAAAGGTTCTTTTCTTTAGTTTGAACTTGAGGACTATGTTCATGTGTATCTCATCTTCTCTCAAGATGTTGATGTGATTTTCCTACAACAAACACCTCAGCA-------GAGCATATTAATATTTTCTTAATGCGATGGCACAGGTATCCATCTACTGAGATATCTTCGAAGCATCTACCATGAAACGGTGCCAAATGAACATTAATGACATGGAAATTGTTCTGGCAGTCATGAATGCTGAGATCATCTTCATCAACACGGCTCAACTACTTCTGGTT------------TTTGAAAAGAGAATGGAAAAATACATTGCAA-----------AGGGGCGAGCATGGTCAGTTTTTCC---------TCCGAAGGTGGTTGGGCAGAACGTTTAAAAGAGAAATGATGCTTATAGGGAC------TTACCTCGCTTGCTGGAAGCAGTAGATTATGGTCAAAAAAGTTAACACACTTCTGTCTCTTGAAGAAACATATGCAGACAAGAATAACCAGCAATTCAGTTGCAGCATTTGTGTCTGTAAATATGTGATTGTAAGAGAGGTAGGAGAGCTTTGGTGATGTTTCTTGGTCAGAATGTGAACGGATCCCAGCAGGGCTTAGTCAAGGTTTTTCAAGCATTTGCCTCTGATCTACTAGATCGTCTATCTGTAATGCGATTTAGATTCAATCACCCCACCCAAAGGATTTTCC-TGATGACCTGGAGTACAGCTGTGCTTGAAAGAATGGGAGGGGATATACTCGACCTGTGTTTCCATAACAGTTTTAGATTTATTTTTCTGGAAATATCCAAGTTCTTAAGTGCTACACATTGTGGAGAAAAATTGTGCCATGGTTGTATGC-------------AGATTGATTTTGAT--------------CATCTTCTAA----------------------------
>HB41
TATCAAACAATAATGACTTGT--AATGAGTAAACTATTCAGAAAGGACTTGAC-----ATATCCAGAGATAAAGTCGCTGCTTAAACCAACATCAGGGATAATACTCCGGAT--------TCTTTCGACAAGATCCAGATAAGCTTCTCGGGTAT--AACCCCGTCGCATTCTTTCAAGAACAGTTGTACTTCCACTCTGTGCTGGTAAATGAATGTTTTTACAGACATTCCATCT----ATCTCCATCAGGAAAATCCTTTGTGAATCTGAACCGCATCTCTGGTCTTTCACC--TTGCATACGCTGGAAAATCCTTGACTAAGA--GTCCAACTATTTTCTCTTAAAACTCCATCCTTCTCACTGAGGATGGACGTAT-CATTGTAACTGTTGACATTCTGACCCAGAAGCATTACTTCTTTCACACCTTGCTCCCAAAGATCTCGGAC----CTCTCTCACAATGGACTCTACTGGTCGTGACCTCTCTCTGCCTCGTGTGAAAGGAACAATACAAAACGAGCACATA--TTGTTGCAGCCACGCATTATAGATACAAATGCTGTAAC-AGAATTGCTAGCAATTC--TTACCGGAGTGATATCTG----CATATGTTTCTTCAAGGGACAAAAGTGTATTAAC--CCCTTTTTGACCATAATCT--ACAGCTTCTAGTAAA--CGAGGTAAGTCTCTATACGCATCAGGCCC--ACAAACTACATCCACCATCTTATCTGC--------TTCAATTATTTTTTCTTTCAAACGTTCTGCCATGCACCCTAGCACAACCACCTTTGGAGGAACAACTGACCATGCTCT----CCCAACCTTAATGTTTCTTTTCCACTCCCTTTTCAAAAACTGCCACACTTTATAATCTCTGCCTTCTCCGGCTGA----TCAACAACTTCTGTATATCCAGCTGACTGCAAGAACAATTTCCA--TTCATGGTAAATGCGACCTTTTA------GGGA------------------
>JO20
--------------------------------------------------------------CCACAAATAAAGTCGCTACTTAAGCCAACATCAGGAATAATACTCCGTAT--------TCTTTCCACGAGTTCCAAATAAGCTTCTCGTGTAT--AACCCCGACGCATTCTTTCAAGAACATTTGTGTTTCCACTCTGTGCTGGTAGATGAATACTTTTACAGATGTTATGTCG----GTCTCCATCAGGAAAATCTTTCGTGAACCGGAACCGCATTTCAGGTCCTTCACC--TTGCATATACTAGAAAAACCTTGGCTAAGG--TACCAACTGTTTTCTGTTGAAACCCCGTTCTTCTCACTGATAATAGATATAT-CATTATAGCTATTCACATTTTGGCCAAGAAGCATCACTTCTTTCACACCCTGCTCCCAAAGCTCTCCAAC----CTCCCTCACAATGGATTCTACCGGCCGGGACCTCTCTCTACCTCTTGTGAACGGGACAATACAAAATGAGCACATA--TTGTTACAGCCACGCATTATTGATACAAATGCTGTGAC-TGAATTGCTAGCAATTC--TTACAGGTGAAATATCTG----CATATGTTTCCTCAAGGGACAAGAGTGTATTAAC--TCCTTTTTGACCATAATCT--ACAGCTTCTAGCAAG--CGAGGTAAGTCTCGATAAGCATCAGGTCC--ACACACTACATCCACCATCTTATCTGC--------TTCAATTATTTTTTCTTTCAAACGTTCTGCCATGCATCCCAGCACAACAATCTTTGGAGGAACAACTGACCATGCTCG----CTGTTTTTCAACATTGGTTTTCCACTTCCTTTTCAAAAACTGCCACACCTTATGACCTCAGCATTCTCAGGTGTA----TCTACAACTTCTGTGTATCCAGC--ATTGCCAGAACAATTTCCATGTTCATGATAAATGCGTCCTTTGA------GGGACTTTTGA-CAGCCCATAA
>JU21
-------------------------------------------------------------ACCACAAATAAAGTCGCTACTTAAGCCAACATCAGGAATAATACTCCGTAT--------TCTTTCCATGAGTTCCAAATAAGCTTCTCGTGTAT--AACCCCGACGCATTCTTTCAAGAACATTTGTGTTTCCACTCTGTGCTGGTAGATGAATACTTTTACAGATGTTATGTCG----GTCTCCATCAGGAAAATCTTTCGTGAACCTGAACCGCATTTCAGGTCCTTCACC--TTGCATATACTAGAAAAACCTTGGCTAAGG--TACCAACTGTTTTCTGTTGAAACCCCGTTCTTCTCACTGATAATAGATATAT-CATTATAGCTATTCACATTTTGGCCTAGAAGCATCACTTCTTTCACACCCTGCTCCCAAAGCTCTCCAAC----CTCCCTCACAATGGATTCTACCGGCCGGGACCTCTCTCTACCTCTTGTGAACGGGACAATACAAAACGAGCACATA--TTGTTACAGCCACGCATTATTGATACAAATGCTGTGAC-TGAATTGCTAGCAATTC--TTACAGGTGAAATATCTG----CATATGTTTCCTCAAGGGACAAGAGTGTATTAAC--TCCTTTTTGACCATAATCT--ACAGCTTCTAGCAAG--CGAGGTAAGTCTCGATAAGCATCAGGTCC--ACACACTACATCCACCATCTTATCTGC--------TTCAATTATTTTTTCTTTCAAACGTTCTGCCATGCATCCCAGCACAACAATCTTTGGAGGAACAACTGACCATGCTCG----CTGTTTTTCAACGTTGGTTTTCCACTTCCTTTTCAAAAACTGCCACACCTTATGACCTCAGCATTCTCAGGTGTA----TCTACAACTTTTGTGTATCCAGC--ATTGCCAGAACAATTTCCATGTTCATGATAAATGCGTCCTTTGA------GGGAGTTTTGA-CAGCCCATAA
>KE1
--------------------------------------------------------------CCACAGATAAAGTCACTGCTTAAGCCAACCTCAGGAATAATATTCCGTAT--------TCTTTCCACAAGATCCAGATAAGCTTCTCGTGTAT--AACCTCGCCGCATTCTTTCAAGAACAGCTGTACTCCCACTCTGTGCTGGTAAATGAATACTTTTACAGATGTTCCATCG----ATCT-CATCAGGAAAATCCTTAGTGAATCTGAACCGCATTTCAGGTTCTTCACC--TTGCATATGCTGGAAAAGCCTTGACTAAGA--GCCCAACTGTTTCTTGTAGGAACTGTACCATTCCCGTCAAGGATAAAGACAT-CATTATAACTGTTCACATTCTGACCAAGAAGCATCACCTCTTTCACACCTTGCTCCCAAAGCTCTCCCAC----CTCTCTCACAATGGACTCTACAGGTCGTGACCTCTCTCTTCCCCGTGTGAAAGGTACAATGCAGAATGAGCACATA--TTGTTACAGCCACGCATTATGGAGACAAATGCTGTAAC-TGAATTGCTAGCAATTC--TTACTGGACTGATATCAG----CATATGTTTCTTCAAGGGACAGAAGTGTATTAAC--TCCCTTTTGACCATAATCT--ACAGCTTCGAGCAAG--CGAGGCAAGTCCCTGTAGGCATCAGGCCC--ACAAACTACATCGACCATCTTGTCTGA--------TTCAATTATTTTTTCTTTCAAACGTTCTGCCATGCACCCCAGCACAACCACCTTTGGAGGGACAGCTGACTTTGCTCG----TCCCTTTTGAACATTGCTTTTCCACTCTCTCTTTAAAAACTGCCACACCTTATGATTTCAGCATTCTCTGGTGTA----TCTACAACCTCTGTATATCCAGCTGACTGCCAAGACAACTTCCATGTTCATGGTAAATCCGTGCTTTTA------GAGAATTTTC------------
>LF2
--------------------------------------------------------------CCACAGATAAAGTCGCTGCTTAATCCAACATCAGGGATAATACTCCGGAT--------TCTTTCAACAAGATCCAAATAAGCTTCTCGCGTAT--AACCCCGTCGCATTCTTTCGAGAACAGTTGTACTTCCACTCTGTGCTGGTAAATGAATGTTTTTACAGACATTCCACTT----ATCTCCATCAGGAAAATCCTTTGTGAATCTGAACCGCATCTCAGGTCTTTAACC--TTGCATATGCTGGAAAAGCCTTGACTAAGA--TTCCAACTACTTCCTCTTACACCTCCATCCTTCTCACTGAGGATGGATGTAT-CATTGTAACTGTTAACATTCTGACCCAGAAGCATTACTTCTTTCACACCATGTTCCCAAAGATCTTGGAC----CTCTCTCACAATGGACTCTACTGGTCGTGACCTCTCTCTGCCTCTTGTGAATGGAACAATACAAAACGAACACATA--TTATTGCAGCCACGCATTATGGATACAAATGCTGTAAC-AGAATTGCTAGCAATTC--TTACAGGAGTGATATCTG----CATATGTTTCCTCCAGGGACAAAAGTGTATTAAC--CCCTTTTTGACCATAATCT--ACAGCTTCTAGCAAA--CGAGGTAAGTCTCTATAAGCATCAGGCCC--ACAAACTACATCCACCATCTTATCTGC--------TTCAATTATTTTTTCTTTCAAACGTTCTGCCATGCACCCCAGCACAATCACCTTCGGAGGAACAACTGACCATGCTCT----CCCAATCTCAACATTTCTTTTCCACTCCCTTTTCAAAAACTGCCACACCTTATAATCTCTGCTTTCTCTGGCTCA----TCAACAAATTCTGTATATCCAGCTGACTGCAAGAACAATTTCCAT-TTCATGGTAAATATGCCCTTTTA------GGGA------------------
>MC0
------TAAAAAATGACTTAT--AACGAGTAAACTATTCAGAAAGTACTTGACTTTCAATAACCACAGATAAAGTCACTGCTTAAACCAACATCAGGGATAATACTCCGTAT--------TCTTTCAACAAGATCCAGATAAGCTTCCCGGGTAT--AACCCCGTCGCATTCTTTCAAGAACAGTTGTACTTCCACTCTGTGCTGGTAAATGAATGTTTTTACAGATATTCCACCT----TTCTCCATCAGGAAAATCCTTTGTGAATCTGAACCGCATCTCAGGTCTTTCACC--TTGCATATGCTGGAAAAGCCTTGACTAAGA--GTCCAACTACTTTCTCTTAAAATTCCATCCTTCTCAGTGAGGATGGATGTAT-CATTGTAACTGTTGACATTCTGACCCAGAAGCATTACTTCTTTCACACCATGCTCCCAAAGATCTCGGAC----CTCTCTCACAATGGACTCTACTGGTCGTGACCTCTCTCTGCCTCGTGTGAAAGGAACAATACAAAACGAGCACATA--TTGTTGCAACCACGCATTATAGATACAAATGCTGTAAC-AGAATTGCTAGCAATTC--TTACTGGAGTGATATCTG----CATATGTTTCTTCAAGGGACAAGAGTGTATTAAC--CCCTTTTTGGCCATACTCT--ACAGCCTCTAGCAAA--CGAGGTAAGTCTCTATAAGCATCGGGTCC--ACACACTACATCCACCATCTTATCTGC--------TTCAATTATTTTTTCTTTCAAACGTTCTGCCATGCACCCTAGCACAACCACCTTTGGAGGAACAACTGACCAGGCTCT----CCCAATCTCGACGTTTCTTTTCCACTCCCTTTTCAAAAAC-----------ATAATTTCTGCTTTCTCCGGCTCA----TCAACAACTTCTGTATATCCAGCTGACTGCAAGAACAATTTCCAT-TTCATGGTAAATACGCCCTTTGA------GGGA------------------
>MT0
--------------------------------------------------------------CCACAGATAAAGTCACTGCTTAAACCAACATCAGGGATAATACTCCGGAT--------TCTTTTGACAAGATCCAAATAAGCTTCTCGGGTAT--AACCCCGTCGCATTCGTTCAAGGACAGTTGTACTTCCACTCTGTGCTGGTAAATGAATGTTTTTACAGACGTTCCACCT----ATCTCCATCAGGAAAATCCTTTGTGAATCTGAACCGCATCTCAGGTCTTTCACC--TTGCATATGCTGGAAAACCCTTGACTAAGA--GTCCAACTATTTTCTCTTAAAACTTCATCCTTTACACTGAGGATGGATGTAT-CATTGTAACTGTTGACATTCTGCCCTAGAAGCATTACTTCTTTCACACCATTCTCCCAAAGATCTCGGAC----CTCTCTCACAATGGACTCTACTGGTCGTGACCTCTCTCTGCCTCGTGTGAAAGGAACAATACAAAATGAGCACATA--TTGTTGCAGCCACGCATTATGGATACAAATGCTGTAAC-AGAATTGCTAGCAATTC--TTACCGGAGTGATATCTG----CATATGTTTCTTCAAGGGACAAAAGTGTATTAAC--CCCTTTTTGGCCATAATCT--ACAGCTTCTAGCAAA--CGAGGTAAGTCTCTATAAGCATCAGGCCC--ACAAACTACATCAACCATCTTATCTGC--------TTCAATTATTTTTTCTTTCAAACGTTCTGCCATGCACCCTAGCACAACCACCTTTGGAGGATCAACTGACCATGCTCT----CCCAATCTGAACGTTTCTTTTCCACTCCCTTTTTAAAAACTGCCACACCTTATAATCTCTGCTTTCTCCGGCTCA----TCAACAACTTCTGTATATCCAGC--ACTGCAAGAACAATTTCCAT-TTCATGGTAAATACGCCCTTTTA------GGGA------------------
>NN48
--------------------------------------------------------------CCACAGATAAAGTCACTGCTTAAACCAACATCAGGGATAATACTCCGGAT--------TCGTCCAACAAGATCCAGATAAGCTTCTCGGGTAT--AACCCCGTCGCATTCTTTCAAGAACAGTTGTACTTCCACTCTGTGCTGGTAAATGAATGTTTTTACAGACGTTCCACCT----ATCTCCATCAGGAAAATCTTTTGTGAATCTGAATCGCATCTCAGGTCTTTCACC--TTACATATGCTGGAAAACCCTTGACTAAGA--GTCCAACTTTTTTCTCTCAAAACTTCATCCTTTTCACTGAGGATCGATGTAT-CATTATAACTGTTGACATTCTGACCCAAAAGCATTACTTCTTTCACACCATGCTCCCAAAGATCTCGGAC----CTCTGTCACAATGGACTCTACTGGTCGTGACCTCTCCCTGCCTCGTGTGAAAGGAACAATACAAAACGAGCACATA--TTGTTGCAGCCACGCATTATGGATACAAATGCTGTAAC-AGAATTGCTAGCAATTC--TTACCGGAGTGATATCTG----CATATGTTTCTTCAAGGGACAGAAGTGTATTAAC--CCCTTTTTGACCATAATCT--ACAGCTTCTAGTAAA--CGAGGTAAGTCTCTATAAGCATCAGGCCC--ACAAACTACATCCACCATCTTATCTGC--------TTCAATTATTTTTTCTTTCAAACGTTCTGCCATGCATCCTAGCACAACCACCTTTGGAGGAACAACCGACCATGCTCT----CCCAATCTCAATGTTTCTTTTCCACTCCCTTTTCAAAAACTGCCACACCTTATAATCTCTGCTTTCTCTGGCTCA----TCAACAAGTTCTGTATATCCAGCTGACTGCAAGAACAATTTCCAT-TTCATGGTAAATACGCCCTTTAA------GGGA------------------
>PF1
GAACGATAAATAATGACTCAT--ATTGAGAAAACTATTCAGAAAGGACTTGACATTCAATGTCCACAGATAAAGTCACTGCTTAAACCAATATCAGGTATAATACTCCGGAT--------TCTTTCGACAAGATCCAGATAAGCTTTTCGGGTAT--AACCCCGTCGCATTCTTTCAAGAACATTCGTACTTCCACTCTGTGCTGGTAAATGAATGTTTTTACAGACATTCCGCCT----ATCTCCATCAGGAAAATCCTTTGTGAATCTGAAACGCATCTCAGGTCTTTCACC--TTGCATATGCTGGAAAACCCTTGACTAAGA--GTCCAACTATTTTCTCTTAAAACTTCATCCTTTTCACTAAGGATGGATGTAT-CATTGTAACTGTTGACATTCTGACCTAGAAGCATTACTTCTTTCACACCATGCTCCCAAAGATCTCGGAC----CTCTCTCACAATGGACTCTACTGGTCGAGACCTCTCTCTGCCTCGTGTGAAAGGAACAATACAAAACGAGCACATA--TTGTTGCAGCCACGCATTATGGATACAAATGCTGTAAC-AGAATTGCTAGCAATTC--TTACTGGAGTGATATCTG----CATATGTTTCTTCAAGGGACAAAAGTGTATTAAC--CCCTTTTTGACCATAATCT--ACAGCTTCTAGCAAA--CGAGGTAAGTCTCTATAAGCATCAGGCCC--ACAAACTACATCCACCATCTTATCAGC--------TTCAATTATTTTTTCTTTCAAACGTTCTGCCATGCACCCTAGCACAACCACCTTTGGAGGAACAACTGACCATGCTCT----CCCAATCTGAATGTTTTTTTTCCACTCCCTTTTCAAAAACTGCCACACCTTATAATCTCTGCTTTCTCGGGCACA----TCAACAACTTCTGTATATCCAGCTGACTGCAAGAACAATTTCCATGTTCATGGTAAATACGCCCTTTTA------GGGA------------------
>PFM1
-------------------------TGAGAAAACAATTCAGAAAGGACTTGACATTCAATGGCCACAGATAAAATCACTGCTTAAACCAACATCAGGGATAATACTCCGGAT--------TCTTTCGACAAGATCCAGATAAGCTTCTCGGGTAT--AACCCCGTCGCATTCTTTCAAGAACAGTTGAACTTCCACTCTGTGCTGGCAAATGAATGTTTTTACAGACGTTCCACCT----ATCTCCATCAGGAAAATCCTTTGTGAATCTAAACCGCATCTCAGGTCTTTCACC--TTGCATGTGCTGGAAAAGCCTTGGCTAAGA--GTCCAACTATTTTCTCTTAAAACTCTGTCCTTCTCACTGAGGATAGATGTAT-CATTGTAACTGTTGACATTCTGACCCAGAAGCATTACTTCTTTCACACCATGTTCCCAAAGATCTTGGAC----CTCTCTCACAATGGACTTTACTGGTCGTGACCTCTCTCTGCCTCGTGTGAAAGGAACAATACAAAATGAGCACATA--TTGTTGCAGCCACGCATTATGGATACAAATGCTGTGAC-AGAATTGCTAGCAATTC--TAACCGGAGTGATATCTG----CATATGTTTCTTCCAGGGACAAAAGTGTATTAAC--CCCTTTTTGGCCATAATCT--ACAGCTTCTAACAAA--CGAGGTAAGTCTCTATAAGCATCAGGCCC--ACAAACTACATCCACCATCTTATCTGC--------TTCAATTATTTTTTCTTTCAAACGTTCTGCCATGCACCCTAGCACAACTACCTTTGGAGGAACAACTGACCATGCTCT----CCCAATTTCAATGTTTCTTTTCCACTCCCTTTTCAAAAACTGCCACACCTTATAATCTCAGCTTTCTCCGGCTCA----TCCACAACTTCTGTATATC---CTGACTGCAAGAACAATTTCCAT-TTCATGGTAAATACGCCCTTTTA------GGGACTGTTGG-AACCTGA--A
>PH2
--------------------------------------------------------------CCACAGATAAAGTCACTGCTTAAACCAATATCAGGTATAATACTCCGGAT--------TCTTTCGACAAGATCCAGATAAGCTTTTCGGGTAT--AACCCCGTCGCATTCTTTCAAGAACATTCGTACTTCCACTCTGTGCTGGTAAATGAATGTTTTTACAGACATTCCGCCT----ATCTCCATCAGGAAAATCCTTTGTGAATCTGAAACGCATCTCAGGTCTTTCACC--TTGCATATGCTGGAAAACCCTTGACTAAGA--GTCCAACTATTTTCTCTTAAAACTTCATCCTTTTCACTAAGGATGGATGTAT-CATTGTAACTGTTGACATTCTGACCTAGAAGCATTACGTCTTTCACACCATGCTCCCAAAGATCTCGGAC----CTCTCTCACAATGGACTCTACTGGTCGAGACCTCTCTCTGCCTCGTGTGAAAGGAACAATACAAAACGAGCACATA--TTGTTGCAGCCACGCATTATGGATACAAATGCTGTAAC-AGAATTGCTAGCAATTC--TTACTGGAGTGATATCTG----CATATGTTTCTTCAAGGGACAAAAGTGTATTAAC--CCCTTTTTGACCATAATCT--ACAGCTTCTAGCAAA--CGAGGTAAGTCTCTATAAGCATCAGGCCC--ACAAACTACATCCACCATCTTATCAGC--------TTCAATTATTTTTTCTTTCAAACGTTCTGCCATGCACCCTAGCACAACCACCTTTGGAGGAACAACTGACCATGCTCT----CCCAATCTGAATGTTTTTTTTCCACTCCCTTTTCAAAAACTGCCACACCTTATAATCTCTGCTTTCTCGGGCACA----TCAACAACTTCTGTATATCCAGCTGACTGCAAGAACAATTTCCATGTTCATGGTAAATACGCCCTTTTA------GGGA------------------
>PM29
--------------------------------------------------------------CCACAGATAAAGTCACTGCTTAAGCCAACATCAGGAATAATATTCCGTAT--------TCTTTCTACAAGATCCAGATAAGCTTCTCGTGTGT--AACCTCGCCGCATTCTTTCAAGAACAGCTGTACTCCCACTCTGTGCTGGTAAATGAATGCTTTTACAGATGTTCCAACG----ATCT-CATCAGGAAAATCCTTAGTGAATCTGAACCGCATTTCAGGTTCTTCACC--TTGCATATGCTGGAAAAGCCTTGACTAAAA--GCCCAACTGTTCCCTACAGGAACTGCACCATTCCCATCAAGGATAGAGATAT-CATTATAACTGTTCACATTCTGACCAAGAAGCATCACTTCTTTCACACCTTGCTCCCAGAGCTCTCCCAC----CTCTCTCACAATGGACTCTACTGGTCGTGACCTCTCTCTACCCCGTGTGAAAGGTACAATGCAGAAAGAGCACATA--TTGTTACAGCCACGCATTATGGAGACAAATGCTGTAAC-TGAATTTCTAGAAATTC--TTACTGGACTGATATCAG----CATATGTTTCTTCAAGGGACAGAAGTGTATTAAC--TCCCTTTTGGCCGTAATCG--ACAGCTTCTAGCAGG--CGAGGCAAGTCCCTGTAAGCATCAGGCCC--ACAAACTACATCGACCATCTTGTCTGA--------TTCAATTATTTTTTCTTTCAAACGTTCTGCCATGCACCCCAGCACAACCACTTTTGGAGGGACAACTGACTTTGCTCG----TCCCTTTTCAACATTTCTTTTCCACTCTCTTTTCAAAAACTGCCACACCTTATTATTTCAGCATTCTCTGGTGTA----TCTACCATTTCTGTATATCCAGCTGACTGCAAGGACAACTTCCATGTTCATGGTAAATCCGTGCTTTTA------GAGAATTTTCAGCAGCTGA---
>PS30
---------------------------------------------------------------------------------------CAACATC-----TCGTACTCTGTAT--------TCTTTCGACAAGATCAAGATAAGCTTCTTGGGTAT--AACCCCATCGCATTAGTTCAAGAACAATTGTACTTCCACTTTGTGCTGGTAAATGAATGTTTTTACAAACATTCAACCT----CTC----TCAGGAAAATCCTT--TAGATCTAAACTCCATCTCAGGTCTTTCACC--ATGCCTATGCTAGAAAATCCTTGACTAAGA--GTCCAACCATTTTCTCTTAAAACTCCATCCTTCTTACGGAGGATGGATATAT-CATTTTAATTGTTGACATTCTGACCCAGAAGCATTTCTTCTTTCACACCACATTCCCAAAGATGTTGGAC----CTCTCTCACAATAGACTTTATTGGTTGTGACCTCTCTTTGCCTCGTGTGAAAGGAACAATACAAAACGAACACATA--TTGTTGCAGTCAAACATTATGGTTACAAATCATGTAAC-GGAATTGCTAGCAATTC--TTACGGGAGTGAT--------------------------------------------------------------------------------------------------------------------------------------CATTTG---------------------------------------------------------------------------------------------------------------------------------------------------------------------------------------------------------------------------------------------------------------------------
>PSF43
GAACAATAAATAATGA---AT--ATTGAGAAAACTATTCAGAAAGGACTTGACATTCAATCTCCACAGATAAAGTCACTGCTTAAACCAACATCAGGGATAATGCTCCGGAT--------TCGTCCAACAAGATCCAGATAAGCTTCTCGTGTAT--AACCCCTTCGCATTCTTTCAAGAACAGTTGTACTTCCGCTCTGTGCTGGTAAATGAATATTTTTACAGACGTTCCGCCT----ATCTCCATCAGGAAAATCCTTTGTGAATCTGAACCGCATCTCAGGTCTTTCACC--TTGCATATGCTGGAAAACCCTTGACTAAGA--GTCCAACTATTTTCTCTCAAAACTTCATCCTTTTCACTAAGGATGGATGTAT-CATTATAACTGTTGACATTCTGACCCAGAAGCATTACTTCTTTCACACCATGCTCCCAAAGATCTCGGAC----CTCTCTCACAATGGACTCTACTGGTCGTGACCTCTCCCTGCCTCGTGTGAAAGGAACAATACAAAACGAGCACATA--TTGTTGCAGCCACGCATTATGGATACAAATGCTGTAAC-AGAATTGCTAGCAATTC--TTACCGGAGTGATATCTG----CATATGTTTCTTCAAGGGACAGAAGTGTATTAAC--CCCTTTTTGACCATAATCT--ACAGCTTCTAGCAAA--CGAGGTAAGTCTCTATAAGCATCAGGCCC--ACAAACTACATCCACCATCTTATCTGC--------TTCAATTATTTTTTCTTTCAAACGTTCTGCCATGCATCCTAGCACAACCACCTTTGGAGGAACAACCGACCATGCTCT----CCCAATCTCAATGTTTCTTTTCCACTCCCTTTTCAAAAACTGCCACACCTTATAATCTCTGCTTTCTCTGGCTCA----TCAACAAATTCTGTATATCCAGCTGACTGCAAGAACAATTTCCAT-TTCATGGTAAATACGCCCTTTTA------GGGA------------------
>PTA0
--------------------------------------------------------------CCACAGATGAAGTCACTGCTTAAACCAACATCAGGGATAATACTCCAGAT--------TCTTTTGACAAGATCCAAATAAGCTTCTCGGGTAT--AACCCCGTCGCATTCTTTCAAGAACAGTTGTACTTCCACTCTGTGCTGGTAAATGAATGTTTTTACAGACGTTCCACCT----ATCTCCATCAGGAAAATCCTTTGTGAATCTGAATCGCATCTCAGGTCCTTCACC--TTGCATATGCTGGAAAAGCCTTGACTAAGA--GACCAACTACTTTCTCTTAAAAGTCCATCCTCCTCACTGAGGATGGACGTAT-CATTGTAACTGTTGACATTCTGACCCAGAAGCATTACTTCTTTCACACCATGCTCCCAAAGATCTTGAAC----CTCTCTCACAATGGACTGTACTGGTCGTGACCTCTCTCTGCCTCGTGTGAAAGGAACAATACAAAACGAGCACATA--TTGTTGCAGCCACGCATTATGGATACAAATGCTGTAAC-AGAATTGCTAGCAATTC--TCACTGGAGTGATATCTG----CATATGTTTCTTCAAGGGACAAAATTGTATTAAC--CCCTTTTTGACCATAATCT--ACAACTTCTAGCAAA--CGAGGTAAGTCTCTATAAGCATCAGGCCC--ACAAACTACATCCACCATCTTATCTGC--------TTCAATTATTTTTTCTTTCAAACGTTCTGCCATGCACCCTAGCACAACCACCTTTGGAGGAACAACTGACCATGCTCT----CCCAATCTTAACGTTCTTTTTCCACTCTCTTTTCAAAAACTGCCACACTTTATAATTTCTGCTTTCTCTGGTTCA----GCAACAACTTCTGTATATCCAGCTGACAGAAAGAACAATTTCCAT-TTCATGGTAAATACGGCCTTTT-----------------------------
>RC54
--------------------------------------------------------------CCACAGATAAAGTCACTGCTTAAACCAACATCAGGGATAATACTCCGGAT--------TCGTCGAACAAGATCCAGATAAGCTTCTCGGGTAT--AACCTCGTCGCATTCTTTCAAGAACAGTTGTACTTCCACTCTGTGCTGGTAAATGAATGTTTTTACAGACGTTCCACCT----ATCTCCATCAGGAAAATCCTTTGTGAATCTAAACCGCATCTCAGGTCTTTCACC--TTACATATGCTGGAAAACCCTTGACTAAGA--GTCCAACTATTTTCTCTCAAAACTTCATCCTTTTCACTGAGGATGGATGTAT-CATTATAACTGTTGACATTCTGACCCAGAAGCATTACTTCTTTCACACCATGCTCCCAGAGATCTCGGAC----CTCTCTCATAATGGACTCTACTGGTCGTGACCTCTCCCTGCCTCGTGTGAAAGGAACAATACAAAACGAGCACATA--TTGTTGCAGCCACGCATTATGGATACAAATGCTGTAAC-AGAATTGCTAGCAATTC--TTACCGGAGTGATATCTG----CATATGTTTCTTCAAGGGACAGAATTGTATTAAC--CCCTTTTTGACCATAATCT--ACAGCTTCTAGCAAA--CGAGGTAAGTCTCTATAAGCATCAGGCCC--ACAAACTACATCCACCATCTTATCTGC--------TTCAATTATTTTTTCTTTCAAACGTTCTGCCATGCATCCTAGCACAACCACCTTTGGAGGAACAACCGACCATGCTCT----CCCAATCTCAATGTTTCTTTTCCACTCCCTTTTCAAAAACTGCCACACCTTATAATCTCTGCTTTCTCTGGCTTA----TCAACAAGTTCTGTATATCCAGCTGACTGCAAGAACAATTTCCAT-TTCATGGTAAATACGCCCTTTTA------GGGA------------------
>RR55
--------------------------------------------------------------CCACAGATAAAGTCACTGCTTAAACCAACATCAGGGATAATACTCTGGAT--------TCGTCGAACAAGATCCAGATAAGCTTCTCGGGTAT--AACCTCGTCGCATTCTTTCAAGAACGGTTGTACTTCCACTCTGTGCTGGTAAATGAATGTTTTTACAGACGTTCCACCT----ATCTCCATCAGGAAAATCCTTTGTGAATCTGAACCGCATCTCAGGTCTTTCACC--TTACATATGCTGGAAAACCCTTGACTAAGA--GTCCAACTATTTTCTCTCAAAACTTCATCCTTTTCACTGAGGATGGATGTAT-CATTATAACTGTTGACATTCTGACCCAGAAGCATTACTTCTTTCACACCATGCTCCCAGAGATCTCGGAC----CTCTCTCACAATGGACTCTACTGGTCGTGACCTCTCCCTGCCTCGTGTGAAAGGAACAATACAAAACGAGCACATA--TTGTTGCAGCCACGCATTATGGATACAAATGCTGTAAC-AGAATTGCTAGCAATTC--TTACCGGAGTGATATCTG----CATATGTTTCTTCAAGGGACAGAAGTGTATTAAC--CCCTTTTTGACCATAATCT--ACAGCTTCTAGCAAA--CGAGGTAAGTCTCTATAAGCATCAGGCCC--ACAAACTACATCCACCATCTTATCTGC--------TTCAATTATTTTTTCTTTCAAACGTTCTGCCATACATCCTAGCACAACCACCTTTGGAGGAACAACCGACCATGCTCT----CCCAATCTCAATGTTTCTTTTCCACTCCCTTTTCAAAAACTGCCACACCTTATTATCTCTGCTTTCTCTGGCTCA----TCAACAAGTTCTGTATGTCCAGCTGACTGCAAGAACAATTTCCAT-TTCATGGTAAATACGCCCTTTTA------GGGA------------------
>SA1
GAACAATAAATAATGGCTTAT--AATGAGAAAAAAATTCAGAAAGGACTTGAC---------CCACAGATAAAGTCACTGCTTAAACCAACATCAGGGATAATACTCCGGAT--------TCTTTCGACAAGATCAAGATAAGCTTCTCGGGTAT--AACCCCGTCGCATTCTTTCAAGAACAGTTGTACTTCCACTCTGTGCTGGTAAATGAATGTTTTTACAGACGTTCCACCT----ATCTCCATCAGGAAAATCCTTTGTGAATCTAAACCGCATCTCAGGTCATTCACC--TTGCATATGCTGGAAAAGCCTTGACTAAGA--GTCCAAACATTTTCTCTTAAAACTCCATCCTTCTCACTGAGGATGGATGTAT-CATTGTAACTGTTGACATTCTGACCCAGAAGCATTACTTCTTTCACGCCATGTTCCCAAAGATCTTGGAC----CTCTCTCACAATAGACTTTACTGGTCGTGACCTCTCTCTGCCTCGTGTGAAAGGAACAATACAAAACGAGCACATA--TTGTTGCAGCCACGCATTATGGATAAAAATGCTGTAAC-AGAGTTGCTAGCAATTC--TTACCGGAGTGATATCTG----CATATGTCTCTTCCAGGGACAAAAGTGTATTAAC--CCCTTTTTGGCCATAATCT--ACAGCTTCTAGCAAA--CGAGGTAAGTCTCTATAAGCATCAGGCCC--ACAAACTACATCCACCATCTTATCTGC--------TTCAATTATTTTTTCTTTCAAACGTTCTGCCATACACCCTAGCACAACCACTTTTGGAGGAACAACTGACCATGCTCT----CCCAATTTCAATGTTTCTTTTCCACTCCCTTTTCAAAAACTGCCACACCTTATAATCTCTGCTTTCTCCGGCTCA----TCAACAACTTCTGTATATC---CTGACTGAAAGAACAATTTCCAT-TTCATGGTAAATACGCCCTTTTA------GGGA------------------
>SC0
-------TACTAAAAAATTGC--AAGTCCAAAGGATTTAAAAAAAAACT---------GTTTCCACAGATAAAGTCACTGCTTAAACCAACATCAGGGATAATACTTCGGAT--------TCTTTCAACAAGGTCCAGATAAGCTTCTCGGGTAT--AACCTCGTCGCATTCTTTCAAGAACAGTTGTACTTCCACTCTGTGCTGGTAAATGAATGTTTTTACAGACGTTCCACCT----ATCTCCATCAGGAAAATCCTTTGTGAATCTGAACCGCATCTCAGGTCTTTCACC--TTGCATATGCTGGAAAACCCTTGACTAAGA--GTCCAACTATTTTCTCTTAAAACTTCATCCTTTTCACTAAGGATGGATGTAT-CATTGTAACTGTTGACATTCTGACCAAGAAGCATTACTTCTTTCACACCATGCTCCCAAAGATCTCGGAC----CTCTCTCACAATGGACTCTACTGGTCGTGACCTCTCTCTGCCTCGTGTGAAAGGAACAATACAAAATGAGCACATA--TTGTTGCAGCCACGCATTATGGATACAAATGCTGTAAC-AGAATTGCTAGCAATTC--TTACCGGAGTGATATCTG----CATATGTTTCTTCAAGGGACAAAAGTGTATTAAC--CCCTTTTTGACCATAATCT--ACAGCTTCCAGCAAA--CGAGGTAAGTCTCTATAAGCATCAGGCCC--ACAAACGACATCCACCATCTTATCTGC--------TTCTATTATTTTTTCTTTTAAACGTTCTGCCATGCACCCTAGCACAACCACCTTTGGAGGAACAACTGACCAAGCTCT----CCCGATCTCAATGTTTTTTTTCCACTCCCTTTTTAAAAACTGCCACACCTTATAATCTCTGCTTTCTCCGGCTCA----TCAACAATTTCAGTATATCCAGCTGACTGCAAGAACAATTTCCAT-TTCATGGTAAATACGCCCTTTTA------GGGA------------------
>SE46
-------------------------------------------------------------------------------------------------------------------------------------------------------GTAT--AACCCCGCCGCATTCTTTCAAGCAAGGTTGTACTCCCACTCTGTGCTGGTAAATGAATACTTTTACAGATGTTTGATCT----CTCT-CATCAGGGAAATCCTTTGTGAATCTGAACCTTATTTCTGG---TTCACC--TTGCAGATGCTGGAAAATCCTTGACTAAGA--CTCCAAACATTTCCTGTTGCAACTCCATCCTTTTCACTGAGAAGGGAAGTGT-CATTGTAGCTATTCACATTCTGACCGAGAAGCATCACCTCTTTCACACCTTGATGACAAATCTCATCTAC----CTCTTTGACAATAGACTCTACTGGCCGAGACCTCTCCCTGCCTCTTGTGAAAGGAACAATGCAATATGAACACATA--TTGTTACACCCTCGCATTATAGACACAAATGCTGTAAC-TGAATTGCTGGCAATTC--GTACAGGACTGATGTCTG----CATACGTTTCTTCAAGGGAAAGAAGTGTATTAAC--TCCTTTTTGACCATAATCT--ACTGCTTCTAGCAAG--CGAGGTAAGTCCCTGTAAGCATCAGGTCC--ACACACCACATCCACCATCTTATCTGC--------TTCAATTAATTTTTCCTTCAAACGTTCTGCCATGCAGCCCAGCACAACCACCTTTGGAGGAAAAAATGACCATGCTCG----CCCTTTCTCAATATTTTTCTTCCACTCTCTTTTCAAAAACTGCCATACTTTATAATCTCGGCATTCTCAGGTGTC----TCTACAATATCTGTATATCCAGCTGATTGAAAGAACAATTTCCAT-GTCATGATAAATGCGCCCTTTT-----------------------------
>SG23
--------------------------------------------------------------CCACAAATAAAGTCACTACTTAAGCCAACATCAGGAATAATACTCCATAT--------TCTTTCCACGAGTTCCAAATAAGCTTCTCGTGTAT--AACCCCGACGCATTCTTTCAAGAACATTTGTGTTTCCACTCTGTGCTGGTAGATGAATACTTTTACAGATGTTATGTCG----ATCTCCATCAGGAAAATCCTTTGTGAACCTGAACCGCATTTCAGGTCCTTCACC--TTGCACATACTGGAAAAGCCTTCGCTAAAG--TTCCAACTGTTTTCTGTTGAAACCTCATTCTTCCCACTGAGGATAGATATAT-CATTATAACTGTTTACATTCTGGCCTAGAAGCATTACTTCTTTCACACCATGCTCCCAAAGCTCTCCAAC----CTCCCTCACAATGGATTCTACCGGCCGGGACCTCTCCCTACCTCGTGTGAAAGGGACAATACAATATGAGCACATA--TTATTGCAGCCACGCATTATCGATACAAATGCTGTAAC-TGAATTGCTAGCAATTC--TTACAGGTGAAATATCTG----CATATGTTTCCTCAAGGGACAAAAGTGTATTAAC--TCCTTTTTGACCATAATCT--ACAGCTTCTAGCAAG--CGAGGTAAGTCTCTATAAGCATCAGGTCC--ACACACTACATCCACCATCTTATCTGC--------TTCAATTATCTTTTCTTTCAAACGTTCTGCCATGCATCCCAGCACAACAACCTTTGGAGGAACAACTGACCATGCTCG----CTGTTTCTGAATGTTGGTTTTCCACTCCCTTTTCAAAAACTGCCACACCTTATGACCTCGGCATTCTCTGGTGTA----TCTACAACTTCTGTATATCCAGCTGATTGCCAGAACAATTTCCATGTTCATGATAAATGCGCCCTTTGA------GGGACTTTTGA-CAGCTGA---
>SS22
--------------------------------------------------------------CCACAAATAAAGTCACTACTTAAGCCAACATCAGGAATAATACTCCGTAT--------TCTTTCCACAAGTTCCAAATAAGCTTCTCGTGTAT--AACCCCGATGCATTCTTTCAAGAACATTTGTGTTTCCACTCTGTGCTGGTAGATGAATACTTTTACAGATGTTATGTCG----ATCTCCATCAGGAAAATCCTTTGTGAACCTGAACCGCATTTCAGGTCCTTCACC--TTGCACATACTGGAAAAGCCTTCGCTAAAG--TTCCAACTGTTTTCTGTTGATACCTCATTCTTCCCACTGAGGATAGATATAT-CATTATAACTGTTCACATTCTGGCCTAGAAGCATTACTTCTTTCACACCATGCTCCCAAAGCTCTCCCAC----CTCCCTCACAATGGATTCTACCGGCCGGGACCTCTCCCTACCTCGTGTGAAAGGGACAATACAATATGAGCACATA--TTATTGCAGCCACGCATTATCGATACAAATGCTGTAAC-TGAATTGCTAGCAATTC--TTACAGGTGAAATATCTG----CATATGTTTCCTCAAGGGACAAAAGTGTATTAAC--TCCTTTTTGACCATAATCT--ACAGCTTCTAGCAAG--CGAGGTAAGTCTCTATAAGCATCAGGTCC--ACACACTACATCCACCATCTTATCTGC--------TTCAATTATCTTTTCTTTCAAACGTTCTGCCATGCATCCCAGCACAACAACCTTTGGAGGAACAACTGACCATGCTCG----CCGTTTCTGAATGTTGGTTTTCCACTCCCTTTTCAAAAACTGCCACACCTTATGACCTCGGCATTCTCTGGTGTA----TCTACAACTTCTGTATATCCAGCTGATTGCCAGAACAATTTCCATGTTCATGATAAATGCGCCCTTTGA------GGGACTTTTGA-CAGCTGA---
>SV36
CAAACAAAAATCATAACTTAA--ATATAAAATAACTTTCAAAGAATACTTCATATTCCA--TCCACAGATAAAGTCGCTGCTTAAGCCAGCATCAGGTATAATACTTCGTAT--------TCTTTCCACAAGGTCCAAATAAGCTTCTCGTGTAT--AACCCCGTCGCATTCTTTCAAGAACAGTTGAACTTCCACTCTGTGCTGGTAAATGAATACTTTTACATATGTTCCATCG----GTCTCCATCAGGAAAATCCTTTGTGAATCTGAACCGCATTTCAGGTCCTTCACC--TGGCACATGCTGGAAAAGCCTTGACTAAGA--CTCCATCCATTTTGTGTTGAAACTTCATCCTTACTGCTGACGATAGAGGTAT-CATTATAGCTGTTGACATTCTGGCCAAGAAGCATTACTTCTTTCACACCCTGCTCCCAAAGCTCTCCAAC----CTCCCTCACAATGGACTCTACTGGCCGGGACCTCTCTCTGCCTCGGGTGAAAGGGACAATACAATATGAGCACATA--TTGTTGCAGCCACGCATTATGGATACATATGCTGTAAC-TGAATTACTAGCAATTC--TTACAGGAGTAATATCTG----CATATGTTTCTTCAAGGGACAGAAGTGTATTAAC--TCCCTTTTGACCATAATCT--ACAGCTTCTAGCAAG--CGAGGTAAGTCTCTATAAGCATCAGGTCC--ACACACTACATCCACCATCTTATCTGC--------TTCAATTATTTTTTCCTTCAAACGTTCTGCCATGCACCCCAGCACAACCACCTTTGGAGGAGCAACTGAATGTGCTCG----CCCTTTCGCAATGTTTTTTTTCCAATCCCTTTTCAAAAACTGCCAAACCTTATGACCTCAGCATTCTCTGGTGTA----TCTACAAATTCTGTATATCCAGC--ACTGCCAGAACAATTTCCATGTTCATGGTAAATGCGCCCTTTTA------GGGACTTTT-------------
>TA17
--------------------------------------------------------------CCACAAATAAAGTCGCTACTTAAGCCAACATCAGGAATAATACTTCGTAT--------TCTTTCAACAAGTTCCAAATAAGCTTCTCGTGTAT--AACCCCTACGCATTCTCTCAAGAACATTTGTGTTTCCACTCTGTGCTGGTAGATGAATACTTCTACAGATGTTATGTCG----GTCTCCATCAGGAAAATCTTTCGTGAACCTGAACCGCATTTCAGGTCTTTCACT--TTGCATATACTAGAAAAACCTTGGCTAAGG--TTCCAACTACTTTCTGTTGAAACCTCATTCTTCTCACTGAGAACAGATATAT-CATTATAGCTATTCACATTTTGGCCTAGAAGCATCACTTCTTTCACACCCTGCTCCCAAAGCTCTCCAAC----CTCTCTCACAATGGATTCTACTGGTCGGGACCTCTCTCTACCTCTTGTGAATGGGACAATACAAAATGAGCACATA--TTGTTACAGCCACGCATTATTGATACAAATGCTGTAAC-TGAATTGCTAGCAATTC--TTACAGGTGAAATATCTG----CATATGTTTCCTCAAGGGACAAGAGTGTATTAAC--TCCTTTTTGACCACAATCT--ACAGCTTCCAGCAAG--CGAGGTAAGTCTCGATAAGCATCAGGTCC--ACACACTACATCCACCATCTTATCTGC--------TTCAATTATTTTTTCTTTCAAACGTTCTGCCATGCATCCCAGCACAACTATCTTTGGAGGAACAACTGACCATGCTCG----CCGTTTCTCAACATTGGTTTTCCACTCCCTTTTCAAAAACTGCCACACCTTATGACCTCAGCATTCTCTGGTGTC----TCTACAACTTCTGTATATCCAGC--ATTGCCAAAACAATTTCCATGTTCATGATAAATGCGCCCTTTGA------GGGA------------------
>TB39
--------------------------------------------------------------CCACAGATAAAGTCACTGCTTAAGCCAGCACCAGGAATAATATTTCGTAT--------TCTTTCCACAAGTTCCAAATAAGCTTCTCGAGTAT--AACCACGTCGCATTCTTTCAAGAACATTTGTATTACCACTCTGTGCTGGTAAATGAATGTTTTTACAGATGTTCTGTCG----ATCTCCATCAGGAAAATCTTTTGTGAATCTGAATCGCATTTCAGGTCCTTCACC--TTACACATGCTGGAAAAGCCTTGGCTAAGA--CTCCAACCATTTTCTGTCGAAAATCCGTCCTTACTGTTGAGGATAGACGTAT-CATTATAACTATTAACATTCTGACCAAGAAGCATTACTTCTTTCACGCCCTGCTCCCAAAGCTCCCCAAC----CTCCCTCACAATGGACTCTACTGGGCGGGACCTCTCTCTGCCTCGTGTGAAAGGGACAATACAAAATGAGCACATA--TTATTGCAGCCACGCATTATGGATACAAATGCTGTAAC-TGAATTGCTAGCAATTC--TTACAGGAGAGATATCTG----CATATGTTTCTTCAAGGGACAAGAGTGTGTTTAC--TCCTTTTTGACCATAATCT--ACAGCTTCTAGCAAG--CGGGGTAAGTCTCTATAAGCATCAGGCCC--ACACACTACATCCACCATCTTATCTGC--------TTCAATTATTTTTTCTTTCAAACGTTCTGCCATGCATCCCAGCACAACCACCTTCGGAGGAACAACTGACCATGCTCG----CCCTTTCTCAATGTTTTTTTTCCACTCCCTTTTCAAAAACTGCCACACCTTATGACCTCAGCATTCTCTGGGGTA----TCTACAACTTGTGTATATCCAGCTGACTGCCAGAACAATCTCCATGTTCATGGTAAATGCGCCCTTTTA------GGCAATTTTGA-CAGCT-----
>TC31
--------------------------------------------------------------CCACAGATAAAGTCACTGCTTAAGCCAACCTCAGGAATAATATTCCGTAT--------TCTTTCCACAAGATCCAGATAAGCTTCTCGTGTAT--AACCTCGCCGCATTCTTTCAAGAACAGCTGTACTCCCACTCTGTGCTGGTAAATGAATGCTTTTACAGATGTTCCATCG----ATCTCCATCGGGAAAATCCTTAGTGAATCTGAACCGCATTTCAGGTTCTTCACC--TTGCATATGCTGGAAAAGCCTTGACTAAAA--GCCCAACTGTTTCCTGTAGGAACTGCACCATTCCCATCAAGGATAGAGACAT-CATTATAACTGTTCACATTCTGCCCAAGAAGCATCACTTCTTTCACACCTTGCTCCCAAAGCTCTCCCAC----CTCTCTCACAATGGACTCTACTGGTCGTGACCTCTCTCTCCCCCGTGTGAAAGGTACAATGCAGAATGAGCACATA--TTGTTACAGCCACGCATTATGGAGACAAATGCTGTAAC-TGAATTGCTAGCAATTC--TTACTGGACTGATATCAG----CATATGTTTCTTCAAGGGACAGAAGTGTATTAAC--TCCCTTTTGACCATAATCT--ACAGCTTCAAGCAAG--CGAGGCAAGTCTCTGTAAGCATCAGGCCC--ACAAACTACGTCGACCATCTTGTCTGA--------TTCAATTATTTTTTCTTTCAAACGTTCTGCCATGCACCCCAGCACAACCACCTTTGGAGGGACAGCTGACTTTGCTCG----TCCCTTTTCAACATTGCTTTTCCACTCTCTTTTTAAAAACTGCCACACCTTATGATTTCAGCATTCTCTGGTTTA----TCTACAACCTCTGTATATCCAGC-----GCCAGGACAACTTCCATGTTCATGGTAAATCCGTGCTTTTA------GAGAATTTTCAGC---------
>TN1
--------------------------------------------------------------CCACAAATAAAGTCACTGCTTACACCAGCATCAGGAATAATACTACGTAT--------TCTTTCCACAAGTTCCAAATAAGCTTCTCGTGTAT--AACCACGTCGCATTCTTTCAAGAACATTTGTATTTCCACTCTGTGCTGGTAAATGAATGTTTTTACAGATGTTATGTCG----ATCTCCATCAGGAAAATCCTTTGTGAATCTGAATCGTATTTCAGGTCCTTCACC--TTGCACATGCTGGAAAAGCCTTGGCTAAGA--CTCCAACAGTTTTCTGTTGAATCTCCATCCTTCCTGCTGAGTATAGATGTGT-CATTATAACTGTTAACATTCTGACCAAGAAGCATTACTTCTTTCACACCATGCTCCCCAAGCTCCCCAAC----CTCCCTCACAATGGACTCTATTGGCCGGGACCTCTCTCTGCCTCGTGTGAAAGGGACAATACAAAATGAGCACATA--TTGTTGCAGCCACGCATTATAGATACAAATGCTGTAAC-TGAATTGCTAGCAATTC--TTACAGGAGTGATATCTG----CATATGTTTCTTCAAGGGACAAAAGAGTGTTAAC--TCCTTTTTGACCATAATCT--ACAGCTTCTAGCAAG--CGAGGTAAGTCTCTATAAGCATCAGGTCC--ACAAACTACATCCACCATCTTATCTGC--------TTCAATTATTTTTTCTTTCAAACGTTCTGCCATGCATCCCAGCACAACCACCTTTGGAGGAACAACTGACCATGCTCG----CCCTTTCTTGATGTTCTTTTTCCACTCCCTTTTCAAAAACTGCCACACCTTATGACCTCGGCATTTTCCGGGGTA----TCTACAACTTCTGTATATCCAGCTGACTGCCAGAACAATTTCCATGTTCATGGTAAATGCGCCCTTTAA------GAGACGTTTGA-CAGCT-----
>TO14
--------AATTA------------TTAAAATGTATACCAAAAATAACTTCATATTCCAACACCACAAATAAAGTCGCTACTCAAGCCAACATCAGGAATAATACTCCATAT--------TCTTTCCACAAGTTCCAAATAAGCTGCTCGTGTAT--AACCCCGACGCATTCTTTCAAGAACATTTGTGTTTCCACTCTGTGCTGGTAGATGAATACTTTTACAGATGTTATGTCG----ATCTCCATCAGGAAAATCCTTTGTGAACCTGAACCGCATTTCAGGTCCTTCACC--TTGCACATACTAGAAAAACCTTGGCTAAGG--TTCCAACTGTTTTCTATTGAAACCTCATTATTCTCACTGAGAATAGATATAT-CATTATAGCTATTCACATTCTGGCCTAGAAGCATCACTTCTTTCACACCGTGCTCCCAAAGCTCTCCGAC----CTCCCTCACAATCGATTCTACTGGTCGGGACCTCTCCCTACCTCTTGTAAAAGGGACAATACAAAATGAGCACATA--TTGTTGCAGCCACGCATTATTGATACAAATGCTGTAAC-TGAATTGCTAGCAATTC--TTACAGGTGAAATATCTG----CATATGTTTCCTCAAGGGACAAGAGAGTATTGAC--TCCTTTTTGACCATAATCA--ACAGCTTCTAGCAAG--CGAGGTAAGTCTCGATAAGCATCAGGTCC--ACACACTACATCCACCATCTTATCTGC--------TTCAATTATTTTTTCTTTCAAACGTTCTGCCATGCATCCCAGCACAACAATCTTTGGAGGAACAGCTGACCATGCTCG----CTGTTTCTCAATGTTGGTTTTCCACTCCCTTTTCAAAAACTGCCACACCTTATGACCTCAGCATTCTCTGGTGTA----TCTACAACTTCTGTATATCCAGCTGATTGCCAGAACAATTTCCATGTTCATGATAAATGCGCCCTTTGA------TGGAGTTTT-------------
>TPL03
---------------------------------------------------------------------------------------------------------------------------TCCAACAAGATCCAGATAAGCTTCTCGGGTAT--AACCCCGTCGCATTCTTTCAAGAACAGTTGTACTTCCGCTCTGTGCTGGTAAATGAATATTTTTACAGACGTTCCACCT----ATCTCCATCAGGAAAATCCTTTGTGAATCTGAACCGCATCTCAGGTCTTTCACC--TTGCATATGCTGGAAAACCCTTGACTAAGA--GTCCAACTATTTTCTCTCAAAACTTCATCCTTTTCACTGAGGATGGATGTAT-CATTATAACTGTTGACATTCTGACCCAGAAGCATTACTTCTTTCACACCATGCTCCCAAAGATCTCGGAC----CTCTCTCACAATGGACTCTACTGGTCGTGACCTCTCCCTGCCTCGTGTGAAAGGAACAATACAAAACGAGCACATA--TTGTTGCAGCCACGCATTATGGATACAAATGCTGTAAC-AGAATTGCTAGCAATTC--TTACCGGAGTGATATCTG----CATATGTTTCTTCAAGGGACAGAAGTGTATTAAC--CCCTTTTTGACCATAATCT--ACAGCTTCTAGCAAA--CGAGGTAAGTCTCTATAAGCATCAGGCCC--ACAAACTACATCCACCATCTTATCTGC--------TTCAATTATTTTTTCTTTCAAACGTTCTGCCATGCATCCTAGCACAACCACCTTTGGAGGAACAACCGACCATGCTCT----CCCAATCTCAATGTTTCTTTTCCACTCCCTTTTCAAAAACTGCCACACCTTATAATCTCTGCTTTCTCTGGCTCA----TCAACAAATTCTGTATATCCAGCTGACTGCAAGAACAATTTCCAT-TTCATGGTAAATACGCCCTTTTA------GGGA------------------
>WN5
--------------------------------------------------------------CCACAGATAAAGTCGCTACTTAAACCAACATCAGGAATAATACTCCGGAT--------TCTTTCCACAAGCTCCAAATAAGCTTCTCGTGTAT--AACCACGGCGCATTCTTTCAAGAACAGCTGTACTTCCACTCTGTGCTGGTAGATGAATACTTTTACAGATATTCCATCT----ATCTCCATCAGGGAAATCCTTTGTGAATCTGAGTCGCATTTCAGGTCCTTCACC--TTGCATATGCTGGAAAAGCCTTGACTAAGA--GTCCAACTGTTCCCTGTTGAACCTTCATCCGTCTCACCAAGGATAGATGTAT-CATTATAACTGTTCACATTCTGACCGAGAAGCATTACTTCTTTCACACCATGCTCCCAAAGCTCTCTGAC----TTCCCTCACAATAGACTCTACCGGCCGGGACCTCTCTCTGCCTCGTGTGAAAGGGACAATACAATATGAGCACATA--TTGTTGCAACCACGCATTATGGAAACAAATGCTGTAAC-TGAATTGCTAGCGATTC--TTACAGGAGTGATATCTG----CATATGTTTCTTCAAGAGACAAAAGTGTATTAAC--TCCTTTTTGACCATAATCT--ACAGCTTCAAGAAGG--CGAGGTAAGTCTCTATAAGCATCAGGCCC--ACACACTACATCCACCATCTTATCTGC--------TTCGATAATTTTCTCTTTCAAACGCTCCGCCATGCACCCCAGCACAACCACCTTTGGAGGAACAACTGAAAATGATCG----TCCTTTCTCAATGTTGTTCTTCCATTCCCTTTTCAAAAACTGCCACACTTTATAATCTCAGCATTCTCTGGCTTA----TCTACAATTTCTGAGTATCCAGCTGACTGCAAGAACAATTTCCATGTTCATGGTAAATACGTCCCTTTA------AGGACCGTT-------------
