# Supplementary material for: Development of a Target Enrichment Probe Set for Conifer (REMcon)
Source: Biology (Basel). 2024 May 22;13(6):361. doi: 10.3390/biology13060361 (PMC11200496; doi:10.3390/biology13060361)
Supplement: Supplementary file 1 [file biology-13-00361-s001.zip › biology-2960267-supplementary/Sup data/MO_orthlogs_alignments/Thupl29379040s0006_1.ortho.selected_stripped.aln.fasta]

>RR55
-------------------------------------------------------------TGAATTCCGTGCTAG-GTCTTTGCTAAGCTCTGCAG-TTTTTACCATTTCTTCAACAATTT--CACAGACTACTGCCAAAGCAAGGGAGGTATTGACAGGTTCCTGAG---CCAAGCAAACGCATATCTTTCCAGTTTCATCTGAGAAACTCCTAAGACCAAGAACCTGAAGTATGTGTTGGTATGAATTACACTGAATGACTTTAGAAAAAT--CCAAACCGTTGCATTTGAAATCAATTGTCATTCTACGTGTTTTGAAAGGTGTTGCTTTAACTTTAGATATAAACATCTGCAAAGCCTGTATCTCATCCACAACTCTAGATATAGATTTTGCATCATCAATAAATTGGCTTATAAATAAGCCAATTGACTTATAGA--TCTTCCCCACATGGTCATCTACGCATGTACGGAGGGGGCAAATATGATTATTGAATGAT------ATGACATTCTCAGC-CACCAAGCTCGGCTCTTGCAATCCGCCATTCTTTAGCTCC--ACTCTGTCGTCCTGGTAATGGAATTTGAAGCTCTTCATGATTATATGTAGA--TCTTTCAATTTCATTCAACTCTTGCTTATCACGATTCTC-AAGTGAAGCCTGCT----CAAGTGGAGAAAAATGTCGCCGAACTTCCTTTGTCAAGCTATTTATTATTTCTTGCACATTAGCTTCTG-------------AAGTAATAAGACGTCGTGATAGAATCT--CGTGCCATTT---TCTTGTGTAGCGCTTTGTCA--
>AA3
TCAAGCATTAAAATGTTTTCTTTTCCATTTTTCATGGTAA-----------------TAATTACATTATGTGCTGG-GGCTTTTTTGAGGTCTTCAT-TCTTGACCAACTCTTCTAAGATTT--CACAGGCTACTGCCAAAGCAAGAGAGGTCTTGACGGGTTCCTGAG---CCAAGCAAACAAATAATTTTCCAGTTTCATCCAAGCAACTTCTCAGACCAAGAGTCTGAAGTAGTTGTTGGTATGATATACTCTGTATGACGTTACAGAAAT--CCAAGCCATTGCATGTGGAGTCAACTATCATTTTGCGTGTTCTGAAAGGTGTTGCCTTAACTTTAGATATAAACATCTGCAAAGCCTTCATCTCATCCACAACTCTGGACATAGATATTGCATCATCAATGCATTGGCATAAAATTAAGCCAATGGATTTATAAA--TCTTCCCCACATGATCATCTATACATGTACGGATGGGACAAAGATGACTCTTGAGTGAC------ATGTGATGATCAA--CACCAAGTTCACCTCTTGCAATCCGCCATACCTTAGCTCC--ACTTTGTCGTCCTGGCAATGAACATGGAAGCCCTTCACTACTATAAGTATC--TTTTTCAATTTCATCCAACTCTTGCTTATCACGTTTTTC-AAGTGAAGTCTGCT----CAAATGGAGAGAAATGTTGTCGAACTTCCTTTGTCACGCTACGAATTACTTCTTGCACATTAGCTTCTG-------------AAGTGATAAGACGCCGTGATAAAA-CT--CATGCCATTT---TCTTGTGTATCGCTTTGTTA--
>AA60
-----------------TTTTTTCCCAATTTTCACCATAAC-------CCTGCAAT-TGGT--CATTATTTCCAAG-GTCTTTTATGAGGTCTGCAT-TTTTTACCATTCCATCGATAATTT--CACAGGCCACGTGCAGAGCAAGGGAAGTTTTGATTGGTTCCTGAG---CCAAACAAACATATATCTTTCCATTTTGATCTGAACAACTCTTAAGGCTGAGTGCTTGAAATAGACATTGATATGAATTACGTTGTATGAGTTTAGACATAT--CCAAGCTGTTATAATTGAAATCAACCATCACCTTGCGAACTCTGAATGGTGTTTCTTTAAGATTAGATAAAAGCATCTGCACAGCCTTAATCTCATCCATGACTATGGAAATAGATTTACCATCATCAATGAACTGGTGGAAAATTAGGCCAAATGATTTATAGA--TCCTCCCCACATGGTCATCTATACATGTACGGATTGGGCAAGGAAGGTTCTTGAGTGAC------ATGTCATTATCAG--CACCAAACTCAGTTCTAGCAATCCGCCATTCTTGGGATCC--ACTTTGTCGTCCTGGAAGTGATCTTGAAGGCTTTTCATGATTGTACTGAGA--TTTTTCAATTTCATTCAACTCCTCCTTATCACGGCTTTC-GAGTAAAGCCTTAT----CAACAGGAGAGAAATGTCTTCGAGCTTCCTTTGTCAAACTGCTAACTACTTCTTGCACATTAGCTTCTG-------------AAGTGATGAGGCGTCGAGAGATAGTCT--CATGCCATTT---TCTTGTGTACCGCTTTGTCA--
>AAR4
----------AAATATTTTCTTTTCCATTTTTCATGGTAA-----------------TAATTACATTATGTGCTGG-GGTTTTTTTGAGGTCTTCAT-TCTTGACCAACTCTTCTAAGATTT--CACAGGCTACTGCCAAAGCAAGAGAGGTCTTGACGGGGTCCTGAG---CCAAGCAAACAAATAATTTTCCAGTTTCATCCAAGCAACTTCTCAGACCAAGAGTCTGAAGTAGTTGTTGGTATGATATACTCTCTATGACTTTACAGAAAT--CCAAGCCATTGCATGTGGAATCAACTATCATTTTGCGTGTTCTGAAAGGTGTTGCCTTAACTTTAGATATAAACATCTGCAAAGCCTTCATCTCATCCACAACTCTGGACATAGATATTGCATCATCAATGCATTGGCATAAAATTAAGCCAATGGATTTATAAA--TCTTCCCCACATGATCATCTATACATGTACGGATGGGGCAAAGATGACTCTTGAGTGAC------ATGTGATGATCAA--CACCAAGTTCACCTCTTGCAATCCGCCATACCTTAGCTCC--ACTTTGTCGTCCTGGCAATGAACATGGAAGCCCTTCACTACTATAAGTATC--TTTTTCAATTTCATCCAACTCTTGCTTATCACGTTTTTC-AAGTGAAGCCTGCT----CAAATGGAGAGAAATGTTGTCGAACTTCCTTTGTCACGCTACGAATTACTTCTTGCACATTAGCTTCTG-------------AAGTGATAAGACGCCGTGATAAAA-CT--CATGCCATTT---TCTTGTGTATCGCTTTGTTA--
>AF1
-------TCATTTTCTATTCAGTTTCATTTTTCATGGTAATG-------------------TGAATTTCGTGCTAG-GTCTTTGCTAAGCTCTGCAG-TTTTTACCATTTCTTCAACAATTT--CACAGGCTACTGCCAAAGCAAGGGAGGTCTTGACAGGTTCCTGAG---CCAAGCAAACGCATATCTTTCCAGTTTCATCTGAGAAACTCCTAAGACCAAGAACCTGAAGTATGTCTTGGTATGAATTACACTGAATGACTTTAGAAAAAT--CCAAACCGTTGCTTTTGAAATCAATTGTCATTCTACGTGTTTTGAAAGGTGTTGCTTTAACTTTAGATATAAACATCTGCAAAGCCTGTATCTCATCCACAACTCTAGATATAGAATTTGCATCATCAATGAATTGGCTTATAAATAAGCCAATTGACTTATAAA--TCTTCCCCACATGGTCATCTATGCATGTACGGAGGGGGCAAATATGATTATTGAATGAT------ATGTCATTCTCAGC-CACCAAGCTCAGCTCTTGCAATCCGCCATTCTTTAGCTCC--ACTTTGTCGTCCTGGCAATGGAATTCGAAGCTCTTCATGATTATATGTAGA--TCTTTCAATTTCATTCAACTCTTGCTTATCACGATTCTC-AAGTGAAGCCTGCT----CAAGTGGAGAAAAATGTCGCCGAACTTCCTTTGTCAAGCTATTTATTATTTCTTGCACATTAGCTTCTG-------------AAGTAATAAGATGTCGTGATAGAATCT--CATGCCATTT---TCTTGTGTAGCGCTTTGTCA--
>AG2
-------------------------------------------------------------TGAATTTCGTGCTAG-GTCTTTGCTAAGCTCTGCAG-TTTTTACCATTTCTTCAACAATTT--CACAGGCTACTGCCAAAGCAAGGGAGGTCTTGACAGGTTCCTGAG---CCAAGCAAACGCATATCTTTCCAGTTTCATCTGAGAAACTCCTAAGACCAAGAACCTGAAGTATGTCTTGGTATGAATTACACTGAATGACTTTAGAAAAAT--CCAAACCGTTGCTTTTGAAATCAATTGTCATTCTACGTGTTTTGAAAGGTGTTGCTTTAACTTTAGATATAAACATCTGCAAAGCCTGTATCTCATCCACAACTCTAGATATAGAATTTGCATCATCAATGAATTGGCTTATAAATAAGCCAATTGACTTATAAA--TCTTCCCCACATGGTCATCTATGCATGTACGGAGGGGGCAAATATGATTATTGAATGAT------ATGTCATTCTCAGC-CACCAAGCTCAGCTCTTGCAATCCGCCATTCTTTAGCTCC--ACTTTGTCGTCCTGGCAATGGAATTCGAAGCTCTTCATGATTATATGTAGA--TCTTTCAATTTCATTCAACTCTTGCTTATCACGATTCTC-AAGTGAAGCCTGCT----CAAGTGGAGAAAAATGTCGCCGAACTTCCTTTGTCAAGCTATTTATTATTTCTTGCACATTAGCTTCTG-------------AAGTAATAAGACGTCGTGATAGAATCT--CATGCCATTT---TCTTGTGTAGCGCTTTGTCA--
>AH26
--------------------------------------------------TGCAAT--TGGTGGATTGTCTATAAA-ATTTTTGTCAGAGCCTGCAT-TGTTGACTATCTCCTTTAAAATAT--CCAAGGCCACTGGCAAAGCAAGTGAGGGCATGACAGGTTCCCCAG---CCAAGCAAACAAATATTTTTCCCGTTTCATCTAAGCAACTCTTCAGACTAAGAGATTGAAATAAGCTTTGGTAAACATCACTTTTCAGGACTTCAGATAAAG--CCAACATATCTGATTTCCAATCAATTGTTATTTTCCAAGTTTTGAAAGGTGTGGCACTCAGCTCAAGTACAAAATTCTGCAAATCCCTCAATTCATCAATAACTCTAGGTATAGATTTCACATGATCAATGCATTGGCATAAAATTAAGCCAAAGGATTTATAAA--TCTTCCCAACATGGGCATCTATACATATACGGAAGGAGCAAGAAGAATGCTTGGAGGGCACATTAATATTATTATTAG--CACCGATCTCAGCTCTAGAAATCCGCCATTCCTTTGATCC--ACGTTGTCGTCCTGGTAACGAACATGAAGATTCTTCAGGAT---AATTTGA--TCTTTCAATTTCATCCAACTCTCGCTTATCACGGTTTTC-AAGTGAAGCCCGCT----CAACTGGAGACAAATGTCTGCGAGCTTCCTTTGTCAAACTACTAATTACTTCTTGCGCATTAGCTTCTG-------------AAGTGATAATACGGCGGCGTAGAACCT--CGAGCCATTT---CCTTGTGTAGCGTTTTGTCA--
>AME1
---------------------------------------------------------------CATTGTGTGCTGG-GGCTTTTTTGAGGTCTTCAT-TCTTGACCAACTCTTCTAAGATTT--CGCAGGCTACTGGTAGAGCAAGAGAGGTCTTGACGGGTTCCTGAG---CCAAGCAAACAAATAATTTTCCAGTTTCATCCGAGCAACTTCTCAGACCAAGAGTCTGAAGTAGTTGTTGGTATGAAATGCTCTGTATGACTTTACAGAAAT--CCAAGCCATTGCATGTGGAATCAACCATCATTTTGCGTGTTCTGAAAGGTGTTGCCTTAACTTTAGATATAAACATCTGCAAAGCCTCCATCTCATCCACAACTCTGGACATAGATATTGCATCATCAATGCATTGGCGTAAAATTAAGCCAATGGATTTATAAA--TCTTCCCCACATGATCATCTATACATGTACGGATGGGGCAAAGATGACTCTTGAGTGAC------ATGTCATGATCAA--CACCAAATTCACCTCTTGCAATCCGCCATACCTTAGTTCC--ACTTTGTCGTCCTGGCAAAGAACATGGAAGCTCTTCACTACTGTACGTATC--TTTTTCAATTTCATCCAACTCTTGCTTATCACGTTTTTC-AAGTGACGACTGCT----CAAATGGAGAGAAATGTTGTCGAACTTCCTTTGTCAAGCTACGAATTACTTCTTGCACATTAGCTTCTG-------------AAGTGATAAGACGCCGTGATAAAA-CC--T----------------------------------
>AP25
-------------------------------------------------------------TGGATTGTCTATAAA-AATTTTGTCAGAGCCTGCAT-TATTGTCTATCTCCTTTAAAATAT--CCAAGGCCACTGGCAAAGCAAGTGAGGTCATGACAGGTTCCCCAG---CCAAGCAAACAAATATTTTTCCCGTTTCATCTGAGCAACTCTTCAGACTAAGAGATTGAAATAAGCTTTGGTAAACATCACTTTTCAGAACTTCAAATAAAG--CCAACATATCTGATTTCGAATCAATTGTTATTTTCCAAGTTTTGAAAGGTGTGGCACTTAGCTCAAGTACAAAATTCTGCAAAGCCCTCAATTCATCAATAACTCTAGGTATAGATTTCACATGATCAATGCATTGGCATAAAATTAAGCCAAAGGATTTATAAA--TCTTCCCGACATGGGCATCTATACATATATGGAAGGAGCAAGAAGAATGCTTGGAGGACACATTAATATTATTATCAG--CACTGATCTCAGCTCTAGAAATCCGCCCTTCCTTTGATCC--ACGTTGTCGTCCTGGTAACGAACATGAAGATTCTTCAGGAT---AATTTGA--TCTTTCAATTTCATCCAACTCTTGCTTATCGCGGTTTTC-AAGTGAAGCCCGCT----CAACTAGAGAGAAATGTCTGCGAGCTTCCTTTGTCAAAATACTAATTACTTCTTGCACATTAGCTTCTG-------------AAGTGATAATACGGCGGCGTAGAACCT--CGAGCCATTT---CCTTGTGTACTGTCTTTTTCAA
>APA47
-CAAACAATGATATATTTTCAGTTTCATTTCTCATGGTAATGATACAACTTACAATCCCCGTGAATTCTGTGCTAG-GTCTTTGCCAAGCTCTGCAG-TTTTTACCATTTCTTCAACAATTT--CCCACGCTACTGCCAAAGCAAGGGAGGTCTTGACAGGTTCCTGAG---CCAGGCAAACACATATCTTTCCAGTTTCATCTGAGAAACTCCTAAGACCAAGAACCTGAAGTATGTGTTGGTATGAATTACACTGAATGACTTTAGAAAAAT--CCAAACCATTGCATTTGAAATCAATTATCATTCTACGTGTTTTGAAAGGTGTTGCTTTAACTTTAGACATAAACATCTGCAAAGCCTGTATCTCATCCACAACTCTAGATATAGAATTTGCATCATCAATGAACTGGCTTATAAATAAGCCAACTGATTTATAGA--TTTTCCCCACATGGTCATCTATGCATGTACGGACCGGGCAAAGATGACTCTTGAATGAA------ATGTCATTATCAGT-CACCGTGCTCAGCTCTTGCAATCCGCCATTCTTTAGCTCC--ACTTTGTCGTCCTGGCAATGGATTTGGAAGCTCTTCATGATTATATATAGA--TCTTTCAATTTCATTCAACTCTTGTTTATCACGATTCTC-AAGTGAAGCCTGCT----CGAGTGGAGAAAAATGTCGCCGAACTTCCTTTTTCAAGCTACTTATTATTTCTTGCACATTAGCTTCTG-------------AAGTGATGAGACGTCGTGATAGAATCT--CATGCCATTT---TCTTGTGTAGCGCTTTGTCA--
>AR2
---------------------------------------------------------------CATTGTGTGCTGG-GGCTTTTTTGAGGTCTTCAT-TCTTGACCAACTCTTCTAAGATTT--CGCAGGCTACTGGTAGAGCAAGAGAGGTCTTGACGGGTTCCTGAG---CCAAGCAAACAAATAATTTTCCAGTTTCATCCGAGCAACTTCTCAGACCAAGAGTCTGAAGTAGTTGTTGGTATGAAATGCTCTGTATGACTTTACAGAAAT--CCAAGCCATTGCATGTGGAATCAACCATCATTTTGCGTGTTCTGAAAGGTGTTGCCTTAACTTTAGATATAAACATCTGCAAAGCCTCCATCTCATCCACAACTCTGGACATAGATATTGCATCATCAATGCATTGGCGTAAAATTAAGCCAATGGATTTATAAA--TCTTCCCCACATGATCATCTATACATGTACGGATGGGGCAAAGATGACTCTTGAGTGAC------ATGTCATGATCAA--CACCAAGTTCACCTCTTGCAATCCGCCATACCTTAGTTCC--ACTTTGTCGTCCTGGCAAAGAACATGGAAGCTCTTCACTACTGTATGTATC--TTTTTCAATTTCATCCAACTCTTGCTTATCACGTTTTTC-AAGTGACGACTGCT----CAAATGGAGAGAAAT-----------------------------------------------------------------------------------------------------------------------------------
>AS57
------------------------------------------------CCTGCAAT-TAGTTGCATTATGTGTGAG-GTCTTTTATGAGGTCCGCAT-TTTTTACCATTCCTTCAAGAATTT--CACAGGCCACAGGCAGAGCAAGCGAGGTCTTGACTGGTTCCTGAG---CCAAACAAACATATATCTTTCCATTCTGATCTGAACAACTCTTAAGGCTGAGAGCCTGAAGTAGGTACTGATATGAATTACTTTGTATGAGTTCAGATAAAT--TCAAGCTGTTATATTTGAAATCAACCATCATCTTACGAATTCTGAATGGTGTTTCTTTAAGATTAGATATAAACATCTGCACAGCCTTCATCTCATCCACAACTTTGGATATAGATTTAGCATCATTAATGAACTGGTGTAAAATTAAGCCAAAGGATTTATAGA--TCTTCCCCACATGGTCATCTATACATGTACGGATGGGGCAAGGAAGACTCTTGAATGAC------ATGCCATTATCAG--CACCAAACTCAGCTCTAGCAATCCGCCATTCCTTGGATCC--ACTTTGTCGTCCTGGGAGTGAACTTGAAAGCTCTTCATGGCTGTATTGAGA--TTTCTCAATTTCATGCAACTCTTTCTTATCACGGTTTTC-AAGTAAAGCCTGAT----CAAGCGGAGATAAATGTTTTCGAGCTTCCTTTGTCAAACTGCTAACTACTTCTTGCACATTAGCTTCTG-------------AAGTGATGAGACGTCGAGAGAGAGTCT--CATGCCATTT---TCTTGTGTACCGCTTTGTCA--
>ASA51
-----------------------------------------------------AAT-TAG-TGAATTCTGTGCTAG-GTCTTTATTAAGCTCTGCAG-TTTTTACCATCTCTTCAACAATTT--CGCAGGCTACTGCCAAAGCAAGAGAGGTCTTGACAGGTTCCTGAG---CCAAGCAAACATATATCTTTCCAGTTTCATCTGAGAAACTCCTAAGACCAAGAGCCTGAAGTATGTGTTGGTATGAATTACACTGCATGACTTCAGAAAAAT--CCAGTCCATTGCATTTGAAATCAATTAACATTCTACGTGTTTTGAAAGGTGTTGCTTTAACTTTAGATATAAACATTTTCAAAGCCTGCATCTCATCTACAACTCTAGATATAGATTTTGAATCATCAATAAATTGACTTATAAATAGGCCAACTGACTTATAGA--TCTTCCCCACATGGTCATCTATGCATGTACGAACAGGGCAAAGATGACACTTGGATGGC------ATGTCATTATCAG--CACCAAGCTCAGCTCTTGCAATCCGCCATTCTTTAGCTCC--ACTTTGTCGTCCCGGCAATGGAATTGGAAGCCCTTCATGATTATATGTAGA--TCTTTCAATTTCATTCAATTCTTGTTTATCACGATTCTC-AAGTGAAGCCTGTT----CAAGTGGAGAAAAATGTCGCCGAGCTTCCTTTGTCAAGCTATTTATTACTTCTTGCACATTGGCTTCTG-------------AAGTGATAAGACGTCGAGATAGAAT---------------------------------------
>CD18
---------AAGATA-TTTGTTTTCCAATTTTTACCATAGCAAC----CCTGCAAT-TAATTGCATTATGTGTGAG-GTCTTTTACGAGGTCTGTAT-TTTTTACCATTCCTTCGAGAATTT--CACAGGCCACAGGCAGAGCAAGGGAGGTCTTGACCGGTTCCTGAG---CCAAACAAACATATATCTTTCCATTTTGATCTGAACAACTTTTAAGGCTGAGTGCCTGAAGTAGATATTGATATGAATTACATTGTATGAGTTTAGATATAT--CCAAGCCGTTATAATCGAAATCAACCATTATCTTACGAATTCTGAATGGTGTTTCCTTAAGATTAGATATAAGCATCTGCACAGCCTTCATCTCATCCACAACTCTGGACATAGATTTTGCATCATCAATAAAGTGGTGTAAAATTAAACCAAAGGATTTATAGA--TCCTCCCCACATGGTCATCTATGCATGTACGGATGGGGAAACGAAGACTCCTGAATGGC------ATGTCATTATCAG--CACCAAACTCAGCTCTAGCAATCCGCCATTCCTTAGATCC--ACTTTGTCGTCCTGGAAGTGAACCTGAAGGTTCATCATGACTGTAATGAGA--TTTTTCAATTTCATGCAACTCTTCTTTGTCACGGCTTTC-AAGCAAAGCCTGAT----CAACTGGAGATAAATGTCTTCGAACTTCCTTCGTCAAACTCTTAACTACTTCTTGCACATTAGCTTCTG-------------AAGTGATGAGGCGTCGAGAGATAGTCTATCAAGCAATTT-------------------------
>CDE34
----------------------------------------------------------------------------------------------------------------------------------------------------------------------------------------------------------------------------------------------------------------------------------------------------------------------------------------------------------------------------------------------AGATATAGATTTCACATGATCAATGCTTTGGCAAAAAATTTAGCCAAAGGATTTCTAAA--TCTTCCCAACGTGGTCATCTATACATATACATAAGGGGAAAGAGTAATGCTTGGAGGACACGTTAATACTATTATCAA--CACCAACCTCACCTTTGGAATTTCACCATTCTTTTGATCC--ACTTTATCATCCTGGTGACGAACATGAAAATTCTTCAAGAT---ATCTCGA--TCTTTTAATTTCATCCAACTCTCACTTATCATCGTTTTC-AAGTGAAGCTTGCT----TAACTGGAGAGAAATATCTGTGAGCTTCCTTTTTCAAAATACTAATTACTTATTGTACATCAGCTTCTA-------------AAGTGATAACATGGTCACATAGTATCT--CATGTAATTT---CCTTATGTGACATTTTGTCA--
>CF38
--------------------------------------------------------------------------------------------------CTTCTACCATTTCTTCAAGAATTT--CATAGGCCACAGGCAGAGCGAGAGAGGTCTTGACCGGTTCCTGAG---CCAAGCAAACAAATATCTTTCCAGTTTGATCTGAACAACTCTTAAGACCAAGAGCCTGAAGGAGTTGTAGGTATGAATTACTTTGTATGAGTTCAGATATAT--CCAAGCTGTTGCATTTAAAATCAACTATCACTTTACGACTTCTGAAAGGTGCCGCCTTAAGTTTAGATATAAACATCTGTAGAGCCTTCATCTCATCCATTACTCTGGATATAGATTTTGTGTCATGAATGCATTGGTGTAAAATTAAGCCAAAGGATTTATAAA--TCTTCCCCACATGGTCATCTATACATGTACGGATGGGGC----------------------------------------------------------------------------------------------------------------------------------------------------------------------------------------------------------------------------------------------------------------------------------------------------------------------------------------------------
>CH19
---------------------------------------------------------------------------------------------------------------------------------CCTCTGGGCAGAGCAAGGGAGGTCTTGACCGGTTCTTGAG---CCAAACAAACATATATCTTTCAATTTTGATCTAAACAACTTTTAAGGTTGAGTGCCTAAAGTAGATATTGATATGAATTACATTGTATGAGTTTAGATATAT--CCAAGCCATTTTAATCAAAATCAACCATTATCTTACAAATTTTGAATGGTGTTTCCTTATGATTAGATATAAGCATCTGCACAGCCTTTATCTCATCCACAACTCTAGACATAGATTTTGCATCATCAATAAATTGGTGTAAAATTAAGCCAAAGGATTTATAGA--TCCTCCCCACATGGTCATCTATGCATGTATGGATGGGGCAATGAAGACTCTTGAATAGC------ATGTCATTATCAG--CACCAAACTCAGCTCTAGCAATCGGCCATTCCTTAGATCC--ACTTTGTCATCCTAGAAGTGAACCTAAAG------------------------------------------------------------------------------------------------------------------------------------------------------------------------------------------------------------------------------------
>CHA37
TCATGGAAACAACTA-ATCTATAGGCACTCA----------AATA---CCTGCAGT-TAGTTGCACTATG-------------TGTGAGGTCTGCAG-CTTCTACCATTTCTTCAAGAATTT--CATAGGCCACAGGCAGAGCGAGAGAGGTCTTGACCGGTTCCTGAG---CCAAGCAAACAAATATCTTTCCAGTTTGATCTGAACAACTCTTAAGACCAAGAGCCTGAAGGAGTTGTAGGTATGAATTACTTTGTATGAGTTCAGATATAT--CCAAGCTGTTGCATTTAAAATCAACTATCACTTTACGACTTCTGAAAGGTGCCGCCTTAAGTTTAGATATAAACATCTGTAGAGCCTTCATCTCATCCATTACTCTGGATATAGATTTTGTGTCATGAATGCATTGGTGTAAAATTAAGCCAAAGGATTTATAAA--TCTTCCCCACATGGTCATCTATACATGTACGGATGGGGCAAGGATGACTCTTGAATGGC------ATGTCATTATCAG--CACCAAGTTCAGCTCTTGCAATCCGCCATTCCTTTGCTCC--ACTTTGTCGTCCTGGTAATGAACTAGAAAGCTCTTCACTATTGTATTTAGA--TCTTTCAATTTCAAGCAACTCTTGCTTATCACGGTTTTC-AAGTGAAGCATGCT----CAAGTGGAGAAAAATGTCTTCGAGCTTCCTTTGTCAAGCTACTAACTACTACTTGCACATTAGCTTCAG-------------AAGTGATGAGACGTCGGGATAGAA-CT--CATGCCATTT---TCTTGTGTAGCGCTTTGTCA--
>CJ24
TCAAGCACCAAGATA-TCTATTTTCCAATTTTCACCATAACAAC----CCTGCAAT-TAAT--CATTATGTGTGAG-GTCTTTTATGAGGTCTGCAT-TTTTTACAATTCCATCAAGAATTT--CACGGGCCACAGGCAGAGCAAGAGAGGTCTTGACTGGTTCCTGAG---CCAAACAAACATACATCTTTCCATTCTGATCTGAACAACTCTTAAGGCTGAGAGCCTGAAGTAGGTATTGATATGAATTACTTTGTACGAGTTTAGATAAAT--CCAAGCTGTTATATTTGATATCAACCATCATCTTACGAATCCTGAATGGCGTTTCTTTAAGATTAGATATAAGCATCTGCACAGCCTTCATCTCATCCACAACTCTGGACATTGATT---CATTATCAATGAACTTATGTAAAATTAAGCCAAAGGACTTATAGA--TCCTCCCCACATGATCATCTATACATGTACGGATGGGGCAAGGAAGACTCTTGGATGAC------ATGTCATTATCAG--CACCAAACTCAGCTCTAGCAATCCGCCATTCCTTAGATCC--ACTTTGTCGTCCTGGGAGTGAACCTGAAAGCTCTTCATGACTGTATTGAGA--TTTTTCAATTTCTTGTAACTCTTGCTTATCACGGTTTTC-CAGTAAAGTCCGAT----CAAGTGGAGAGAGATGTCTTCGAGCTTCCCTTGTCAAACTGCTAACTACTTCTTGCACATTAGCTTCTG-------------AAGTGATGAAACGTCGAGAGAGAATCT--CATGCCATTT---CCTTGTGTACCGCTTTGTCA--
>CM9
-----------TGCT-TTTTTTTTCCAATTTTCACCATAGCT------CCTGCAAT-TGGT--CATTATTTCCAAG-GTCTTTTATGAGGTCTGCAT-TTTTAACCATTCCATCGATAATTT--CACAGGCCACATGCAGAGCAAGGGAAGTTTTGATTGGTTCCTGAG---CCAAACAAACATATATCTTTCCATTTTGATCTGAACAACTCTTAAGGCTGAGTGCCTGAAGGAGACATTGATATGTATTACATTGTATGAGTTTAGACATAT--CCAAGCTGTTATAATTGAAATCAACCATCACCTTGCGAACTCTGAATGGTGTTTCTTTAAGATTAGATAAAAGCATCTGCACAGCCTTAATCTCATCCATGACTACGGAAATAGATTTACCATCATCAATGAACTGGTGTAAAATTAAGCCAAATGATTTATAGA--TCCTCCCCACATGGTCATCTATACATGTACGGATTGGGCAAGGAATGCTCTTCAGTGAC------ATGTCATTATCAG--AACCAAACTCAGCTCTAGCAATTCGCCATTCCTTGGATCC--ACTTTGTCGTCCTGGAAGTGAGCTTGAAGGCTTTTCATGAATGTAGTGAGA--TTTTTCAATTTCATTCAACTCCTCCTTATCACGGCTTTC-AAGTAAAGCCTTAT----CAACAGGAGAGAAATGTCTTCGAACTTCCTTTGTCAAACTGCTAACTACTTCTTGCACATTAGCTTCTG-------------AAGTGATGAGGCGTCGAGAGATAGTCT--CAGGCCATTT---TCTTGTGTACCGCTTTGTCA--
>CO8
-------------------------------------------------CTGCAAT-TGGT--CATTATTTCCAAG-GTCTTTTATGAGGTCTGCAT-TTTTTACGATTCCATCGATAGTTT--CACAGGCCACATGCAAAGCAAGGGAAGTTTTGATTGGTTCCTGAG---CCAAACAAACATATATCTTTCCATTTTGATCTGAACAACTCTTAAGGCTGAGTGCCTGAAGGAGACATTGATATGAACTACATTGTATGAGTTTAGACATAT--CCAAGCTGTTATAATTGAAATCAACCATCACCTTGCGAACTCTGAATGGTGTTTCTTTAAGATTAGATAAAAGCATCTGCACAGCCTTAATCTCATCCACGACTATGGAAATAGATTTACCATCATCAATGAACTGGTGTAAAATTAAGCCAAATGATTTATAGA--TCCTCCCCACATGGTCATCTATACATGTACGGATTGGGCAAGAAATGTTCTTCAGTGAC------ATGTTATTATCAG--CACCAAACTCAGCTCTAGCAATCCGCCATTCCTCGGATCC--ACTTTGTCGTCCTGGAAGTGAGCTTGAAGGCTTTTCATGAATGTACTGAGA--TTTTTCAATTTCATTCAACTCCTCCTTATCACGGCTTTC-AAGTAAAGCCTTAT----CGACAGGAGAGAAATGTCTTCGAACTTCCTTTGTCAAACTGCTAACTACTTCTTGCACATTAGCTTCTG-------------AAGTGATGAGGCGTCGAGAGATAGTCT--CATGCCATTT---TCTTGTGTACCGCTTTGTCA--
>CP161
-CAAGCACCAAGATA-TTTGTTTTCCAATTTTCACCATAACAACTACTCCTGCAAT-TAATTGCATTATGTGTGAG-GTCTTTTATGAGGTCTGCAT-TTTTTACCATTCCTTCAAGAATTT--CACAGGCCACAGGCAGAGCAAGGGAGGTCTTGACTGGTTCCTGAG---CCAAACAAACATATATCTTTCCATTTTGATCTGAACAAGTTTTAAGGCTGAGTGCCTGGAGTAGATATTTATATGAATTACATTGTATGAGTTTAGATATAT--CCAAGCTGTTATAATTGAAATCAACCATCATCTTACGAATTCTGAATGGTGTTTCTTTAAGATTAGATATAAGCATCTGCACAGCCTTCATCTCATCCACAACGCTGGACATAGATTTAGCATCATCAATGAACTGCTGTAAAAATAAGCCAAAGGATTTATAGA--TCCTCCCCACATGGTCATCTATACATGTACGGATGGGGCAAGGATGACTCTTGAATGAC------ATGTCATTATCAG--CACCAAACTCAGCTCTAGCAATCCGCCATTCCTTAGATCC--ACTTTGTCGTCCTGGGAGTGAACATGAAGGTTCTAAATGACTGTATTGAGA--TTTTTCAATTTCATGCAACTCTTCCTTATCACGGCTTTC-AAGTAAAGCCTGAT----CAACTGGAGAGAAATGTCTTCGAACTTCCTTTGTTGAACTACTAACTACTTCTTGCACATTATCTTCTG-------------AAGTGATGAGGCGTCGAGAGATAGTCT--CATGCCACTT---TCTTGTGTAGCGCTTCGTCA--
>CR44
--------------------------------------------------------------------------------------------------------------------GAGTTT--CAAGGACCACTGGCAGAGCAAGTGAGGTCTTAACAGGTTCCCCAG---CCAAGCAAATTAATATTTTCCCTGTTTGATCCGAATTGCTCTTAAGACTAAGAGCCTGAAGTAAGACTTGGATTGAATCACTTTTAATAACTTCAGATAGAT--CCAAGATATTTGATTTAAAGCCAACCATTACTTTACGAGTTCTAAAAGGGGTGGCTTTTAGCTCAAATAACAGTGTCTGCAAACCCTTCAATTCATTCAAAACTCTGGATATAGATCCCCCATCATTAGTGCACTGACATAAAATTAGCCCAAAGGCTTCATAGA--TCTTCCCCACATGATCATCTGCACACATACGGACAGGGCAAAGATGACTCTTGGAGGAT------CTATCCTCATCGG--CACCAACTTCACCTCTATGGATTCGCCATTCCTTTGCACC--ACTTTGTCGACCTGGCAATGAAATTGAACTCTCTTTAGGTTTACACTCTGG--CCTTTCAATTTCATCTGATTCTTGCTTATCAAGAATTTC-AAGAGAAGCCTTCT----CAACTGGCGAAAACTTTCTCCGGGCTTCCTTTGTTAAACTAGTAATCACTTCTTTTACGTTTGCTTCTG-------------AAGTGATAAGCCGTCTAGATAGAACCT-------------------------------------
>CT15
--------------A-TTTGTTTTCCAATTTTCACCATAACAACTAC-CCTGCAAT-TAATTGCATTATGTGTGAG-GTCTTTTATGAGGTCTACAT-TTTTTACCATTCCTTCAAGAATTT--CACAGGCCACAGGCAGAGCAAGGGAGGTCTTGACTGGTTCCTGAG---CCAAACAAACATATATCTTTCCATTTTGATCTGAACAACTTTTAAGGCTGAGTGCTTGGAGTAGATATCGATATGAATTACATTGTATAAGTTTAGATATAT--CCAAGCTGTTATAATTGAAATCAACCATCATCTTACGAATTCTGAATGGTGTTTCTTTAAGATTAGATATAAGCATCTGCACAGCCTTCATCTCATCCACAATGCTGGACATAGGTTTAGCATCATCAATAAACTGCTGTAAAATTAAGCCAAAGGATTTATAGA--TCCTCCCCACATGGTCATCTATACATGTACGGATGGGGCAAGGATGACTCTTGAATGAC------ATGTCATTATCAG--CACCAAACTCAGCTCTAGCAATCCGCCATTCCTTAGATCC--ACTTTGTCGTCCTGGGAGTGAACATGAAGGTTCTAAATGAGTGTATTGAGA--TTTTTCAATTTCGTGCAACTCTTCCTTATCACGGCTTTC-AAGTGAAGCCTGAT----CAACTGGAGAGAAATGTCTTCGAACTTCCTTTGTTAAAATGCTAACTACTTCTTGCACATTAGCTTCTG-------------AAGTGATGAGGCGTCGAGAGATAGTCT--CATGCCACTT---TCTTGTGTACCGCTTTGTCA--
>DA12
-------------------TTTTTTCAATTTTCACCATAGCAACA---ACTGCAAT-TGGTTGCATTATTTGTGAG-GTCTTTTATAGGGTCTGCAT-TTTTTACCATTCCTTCGATAATTT--CACAGGCCACAGGCAGAGCAAGGGAGGTCTTGACTGGTTCCTGAG---CCAAACAAACATATATCTTTCCGTTTTGATCTGAAAAACTCTTAAGGCTGAGTGCCTGAAGGAGACGTTGATATGAATTACATTGTATGAGTTTAGACATAT--CCAAGCTGTTATAATTGGAATCAACCATCACCTTGCGAATTCTGAATGGTGTTTCTTTAAGATTAGATATAAGCATCTGCAGAGCCTTCATCTCATCTACAACTCTCGACATAGATTTACCATCATCAATGAACTGGTGTAAAATTAAGCCAAATGATTTATAGA--TCCTCCCCACGTGGTCATCTATACATGTACGGATTGGGCAAGGAAGGCTCTTCAATGAC------ATGTCATTATCAG--CACCAAACTCAGCTCTAGCAATCCGCCATTCCCTGGATCC--ACTTTGTCGCCCTAGAAGTGAGCCTGAAGGCTTTTCATGACTGTACTGAGA--TTTTTCAATTTCACGCAACTCCTCCTTATCACGGCTTTC-AAGTAAAGCCTGAT----CAACTGGAGACAAATGCCTTCGAACTTCCTTTGTCAAACTGCTAACTACTTCATGCACATTAGCTTCTG-------------AAGTGATGAGGCGTCGTGAGA----CT--CATGCCATTT---TCTTGTGTACCGCTTTGTCA--
>DB53
--------------------------------------------------------------GAATTCTGTGCTAG-GTCTTTGCTAAGCTCTGCAG-TTTTTACCATTTCTTCAACAATTT--CACAGGCTACTGCCAAAGCAAGGGAGGTCTTTACAGGTTCCTGAG---CCAAGCAAACGCATATCTTTCCAGTTTCATCTGAGAAACTCGTAAGACCAAGAACCTGAAGTATCTGTTGGTATGAATTACTCTGAATGACTTCAGAAAAAT--CCAAGCTATTGCATTCGAAATCAATTGTCATTCTTCGTGTTTTGAAAGGTGTTGCTTTAACTTTAGATATAAACATCTGCAAAACCTGTATCTCATCCACAACTCTGGATATAGATTTTGCATCATTAATGAATTGGCTTATAAATAAGCCAACTGACTTATAGA--TCTTCCCAACATGGTTATCTATACATATACGGATGGGGCAACTATGACTATTGAATGAC------ATGTCATTATCAGC-TACCAAGCTCAGCTCTTGCAATCCGCCATTCTTTAGCTCC--ACTTTGTCGTCCTGGCAATGGAATTCGAAGCTCTTCATGATTATATGTAGA--TCTTTCAATTTCAATCAACTCTTGCTTATCACGATTCTC-AAGTGAAGCCTGCT----CAAGTGGAGAAAAATGACACCGAACTTCCTTTTTCAAGCTATTTACTGTTTCTTGCACATTAGCTTCAG-------------AAGTGATAAGACGTCGTGATAGAATCT--CGTGCCATTT---TCTTGTGTAGCGCTTTGTCA--
>DC1
--------------------------------------------------------------GAATTCTGTGCTAG-GTCTTTGCTAAGCTCTGCAG-TTTTTACCATTTCTTCAACAATTT--CACAGGCTACTGCCAAAGCAAGGGAGGTCTTTACAGGTTCCTGAG---CCAAGCAAACGCATATCTTTCCAGTTTCATCTGAGAAACTCGTAAGACCAAGAACCTGAAGTATGTGTTGGTATGAATTACTCTGAATGACTTCAGAAAAAT--CCAAGCTATTGCATTTGAAATCAATTGTCATTCTTCGTGTTTTGAAAGGTGTTGCTTTAACTTTAGCTATAAACATCTGCAAAACCTGTATCTCATCCACAACTCTGGATATAGATTTTGCATCATCAATGAATTGGCTTATAAATAAGCCAACTGACTTATAGA--TCTTCCCAACATGGTCATCTATGCATATACGGAGGGGGCAACTATGACTATTGAATGAC------ATGTCATTATCAGC-TACCAAGCTCAGCTCTTGCAATCCGCCATTCTTTAGCTCC--ACTTTGTCGTCCTGGCAATGGAATTTGAAGCTCTTCATGATTATATGTAGA--TCTTTCAATTTCAATCAACTCTTCCTTATCACGATTCTC-AAGTGAAGCCTGCT----CAAGTGGAGAAAAATGATGCCGAACTTCCTTTTTCAAGCTATTTACTGTTTCTTGCACATTAGCTTCAG-------------AAGTGATAAGACGCTGTGACAGAATCT-------------------------------------
>DD1
-------------------------------------------------------------TGAATTCCGTGCTAG-GTCTTTGCTAAGCTCTGCAG-TTTTTACCATTTCTTCAACAATTT--CACAGGCTACTGCCAAAGCAAGGGAGGTCTTGACAGGTTCCTGAG---CCAAGCAAACGCATTTCTTTCCAGTTTCATCTGAGAAACTCCTAAGACCAAGAACCTGAAGTATGTGTTGGTATGAATTACACTGAATGACTTTAGAAAAAT--CCAAGCTATTGCATTTGAAATCAATTGTCATTCTACGTGTTTTGAAAGGTGTTGCTTTAAGTTTAGATATAAACATCTGCAAAGCCTGTATCTCATCCACAACTCTAGATATAGACTTTGCATCATCAATGAATTGACTTATAAATAAGCCAACTGACTTATAGA--TCTTCCCCACATGGTCATCTATGCATGTACGGATGGGGCAAATAAGACTATTGAATGAT------ATGTCATTATCAGC-CACCAAGCTCAGCTCTTGCAATCCGCCATTCTTTAGCTCC--ACTTTGTCGTCCTGGCAATGGAAGTTGAAGCTCTTCATGATTATATGTAGA--TCTTTCAATTTCATTCAACTCTTGCTTATCACGGTTCTC-AAGTGAAGCCTGCT----CAAGAGGAGAAAAATGTCGCCGAACTTCCTTCGTCAAGCTATTTACTGTTTCTTGCACATTAGCTTCTG-------------AAGTGATAAGACGCCGTGATAGAATCT--CATGCCATTT---TCTTGTGTAGCGCTTTGTCA--
>DIM50
TCAAATAATGATATACTTTCAGTTTCATTTTTCAAGATAATGATTA-----ATATATAGCATGAATTCCGTGCTAG-GTCTTTGCAAAGCTCTGCAG-TTTTTACCATTTCTTCAACAATTT--CACAGGCTACTGCCAAAGCAAGGGAGGTCTTGACAGGTTCCTGAG---CCAAGCAAACGCATATCTTTCCAGTTTCATCTGAGAAACTCCTAAGACCAAGAACCTGAAGTATGTGTTGGTATGAATTACACTGAATGACTTTAGAAAAAT--CCAAGCTATTGCATTTGAAATCAATTGTCATTCTACGTGTTTTGAAAGGTGTTGCTTTAAGTTTAGATATAAACATCTGCAAAGCCTGTATCTCATCCACAACTCTAGATATAGACTGTGCATCATCAATGAATTGACTTATAAATAAGCCAACTGACTTATAGA--TCTTCCCCACATGGTCATCTATGCATGTACGGATGGGGCAAATAAGACTATTGAATGAT------ATGTCATTATCAGC-CACCAAGCTCAGCTCTTGCAATCCGCCATTCTTTAGCTCC--ACTTTGTCGTCCTGGCAATGGAAGTTGAAGCTCTTCATGATTATATGTAGA--TCTTTCAATTTCATTCAACTCTTGCTTATCACGATTCTC-AAGTGAAGCCTGCT----CAAGAGGAGAAAAATGTCGCCGAACTTCCTTCGTCAAGCTATTTACTGTTTCTTGCACATTAGCTTCTG-------------AAGTGATAAGACGCCGTGATAGAATCT--CATGCCATTT---TCTTGTGTAGCGCTTTGTCAT-
>FC13
-----------------TATTTTTTCAATTTTCACCATAGCAA-----CCTGCAAT-TGGTTGCATTATTTGTGAG-GTCTTTTATAGGGTCTGCAT-TTTTTACCATTCCTTCGATAATTT--CACAGGCCACAGGCAGAGCAAGGGAGGTCTTGACTGGTTCCTGAG---CCAAACAAACATATATCTTTCCGTTTTGATCTGAAAAACTCTTAAGGCTGAGTGCCTGAAGGAGACGTTGATATGAATTACATTGTATGAGTTTAGACATAT--CCAAGCTGTTATAATTGGAATCAACCATCACCTTGCGAATTCTGAATGGTGTTTCTTTAAGATTAGATATAAGCATCTGCACAGCCTTCATCTCATCTACAACTCTGGACATAGATTTACCATCATCAATGAACTGGTGTAAAATTAAGCCAAATGATTTATAGA--TCCTCCCCACGTGGTCATCTATACATGTACGGATTGGGCAAGGAAGGCTCTTCAATGAC------ATGTCATTATCAG--CACCAAACTCAGCTCTAGCAATCCGCCATTCCCTGGATCC--ACTTTGTCGCCCTAGAAGTGAGCCTGAAGGCTTTTCATGACTGTACTGAGA--TTTTTCAATTTCACGCAACTCCTCCTTATCACGGCTTTC-AAGTAAAGCCTGAT----CAACTGGAGACAAATGCCTTCGAACTTCCTTTGTCAAACTGCTAACTACTTCATGCACATTAGCTTCTG-------------AAGTGATGAGGCGTCGTGAGA-------------------------------------------
>FTS1
-CAAACAAAGATTTACTTTCAGTTTCATTTTTCA---------------------------TGAATTCTGTGCTAG-GTCTTTGCTAAGCTCTGCTG-TTTTTACCATTTCTTCAACAATTT--CACAGGCTACTGCCAAAGCAAGGGAGGTCTTGACAGGTTCCTGAG---CCAAGCAAACACATATCTTTCCAGTTTCATCTGAGAAACTCCTCAGACCAAGAACCTGAAGTATGTGTTGGTATGAGTTACGCTGAATGACTTTAGAAAATT--CCAAGCTGTTGCATTTGAAATCAATTGTCATTCTACGCGTTTTGAAAGGTGTTGCTTTAACTTTAGATATAAACATCTGCAAAGCCTGTATCTCATCCACAACTCTAGATATAGATTTTGCATCATCAATGAATTGGCTTATAAATAAGCCAACTGATTTATAGA--TCTTCCCCACGTGGTCATCTACGCATGTACGGAGGGGGCAAATATGACTATTGAATGAC------ATATCATTATCAGC-CACCAAGCTCAGCTCTTGCAATCCGCCATTCTTTAGCTCC--ACTTTGTCGTCCTGGCAATGGAATTCGAAGCTCTTCATGATTATGTGTAGA--TCTTTCAATTTCAATCAACTCTTGCTCATCACGATTCTC-AAGTGAAGCCTGCT----CAAGTGGAGAAAAATGTCGCCGAACTTCCTTTGTCAAGTTATTTACTGTTTCTTGCACATTAGCTTCTG-------------AAGTGATAAGACGTCGTGATAGAATCT--CATGCCATTT---TCTTGTGTAGCGCTTTGTCA--
>FTS2
--AAACAAAGATTTACTTTCAGTTTCATTTTTCATGGT-----------------------TGAATTCTGTGCTAG-GTCTTTGCTAAGCTCTGCTG-TTTTTACTATTTCTTCAACAATTT--CACAGGCTACTGCCAAAGCAAGGGAGGTCTTGACAGGTTCCTGAG---CCAAGCAAACACATATCTTTCCAGTTTCATCTGAGAAACTCCTCAGACCAAGAACCTGAAGTATGTGTTCGTATGAGTTACGCTGAATGGCTTTAGAAAATT--CCAAGCTGTTGCATTTGAAATCAATTGTCATTCTACGCGTTTTGAAAGGTGTTGCTTTAACTTTAGATATAAACATCTGCAAAGCCTGTATCTCATCCACAACTCTAGATATAGAGTTTGCATCATCAATGAATTGGCTTATAAATAAGCCAACTGATTTATAGA--TCTTCCCCACGTGGTCATCTACGCATGTACGGAGGGGGCAAATATGACTATTGAATGAC------ATATCATTATCAGC-CACCAAGCTCAGCTCTTGCAATCCGCCATTCTTTAGCTCC--ACTTTGTCGTCCTGGCAATGGAATTCGAAGCTCTTCATGATTATGTGTAGA--TCTTTCAATTTCAATCAACTCTTGCTCATCACGATTCTC-AAGTGAAGCCTGCT----CAAGTGGAGAAAAATGTCGCCGAACTTCCTTTGTCAAGTTATTTACTGTTTCTTGCACATTAGCTTCTG-------------AAGTGATAAGACGTCGTGATAGAATCT--CATGCCATTT---TCTTGTGTAGCGCTTTGTCA--
>GG1
----------------ATTCTGGCTCAGTTGTTCTTG-----------CTTTCAGTCAAAATGAATGCTATATGCA-GGTTCTGTCTAGACGGGTTA-----------TTACATCAGAATCTAATGTTGGTTACTGCTTTCACAAAGGAGGTCCGAAGAAATTTAGAAGAATTGGATGAAATTGGAAGATTAGAGTCTACTCCCGAAAAGATTTCAAGTTCATTGCCAGGACGTCAAAGTGGGGCAAAGGAATGGCGGATTGCTAGAGCTGAATGATGAAAATATGTCCTTCAAGAATGATTCTTGCCCCATTCGTTTGTGTACAGATGACCAT-------GTTGGAAAGATTTACAAAGCCTTGGGCCAAATTTTATCTCAACGCATAGATGATGGTGAATATATATCCAGAATTGTGAATGAGTTGAAGGCTTTTCAGAATTTATCGTAAAGTGATCATCGAGACCAAATCAGATGAC----------------------------TTTGCGTTATCTGAGGAACTGATTCAATCCAAACGTTACTTCATGCTCTTAGTCTTAAAACTGTAGATCAGAGTGGGAAAATAATAATTTGCTTGGCTGGGGAAC----CTGTCATCACTTGCTCTGCCAGTGGCCTTTGAAACTCTTC-AGGAGATAATCATTGATGCAGACTGAGAAGTATCTCAGACAGAACCAACCATTAAGTTGTTTGGCAAATGCAGGAGGCTTTGCTGTGGTTCAGTTCAAGCAAGTGGGGAGC-----------------AATTGCCGTTTGGATCGTGAGTTGTATTAATTAA--
>HB41
ATGATTAATAAAATAAACCAACTTACAATCCCCA--------------CCTGCAAT-TAATTGAATTCTGTGCCAG-GTCTTTATTAAGCTCTGCAG-TTTTTACCATCTCTTCAACAATTT--CGCAGGCCACTGCCAAAGCAAGAGAGGTCTTGACAGGTTCCTGAG---CCAAGCAAACACATATCTTTCCAGTTTCATCAGAGAAACTCCTAAGGCCAAGAGCCTGAAGTATGTGTTGGTATGAATTACACTGCATAACTTCAGAAAAAT--CCAACCCGTTGCATTTGAAATCAACTATCATTCTACGTGTTTTGAAATGTGTTGCTTTAACTTTAGATATAAACATTTGCAAAGCCTGCACCTCATCCACAACTCTAGATATAGATTTTGCATCATCAATGAATTGCCTTAAAAATAAGCCAACTGACTTATAGA--TCTTCCCCACATGGTCATCTATGCACGTACGGATGGGGCAAAGATGACACTTGAATGAC------GTGTCATTATCAG--CACCAAGTTCAGCTCTTGCAATCCGCCATTCTTCAGCTCC--ACTTTGTCGTCCCGGCAATGGAATTGGAAGCTCTTCACGATTATATGTGGA--TCTTTCAATTTCATTCAATTCTTGCTTGTCACGAATCTC-AAGTGAAGACTGCT----CGAGTGGAGAAAAATGTCGCCGAGCTTCCTTTGTCAAGCTATTTATTACTTCTTGCACATTAGCTTCTG-------------ATGTGATAAGACGTCGAGATAGAATCT--CATGCCATTT---TCTTGTGTAGCGCTTTGTCA--
>JO20
-------------------------------------------------------------TGCATTTTTTATGGGTTTCTTTTACGAGGTCTATATTTTTTTACCATTCCTTCGAGAATTT--CACAAGCCACGGGTAGAGCAAGGGAGGTCTTGACCAGTTCTTGAG---CCAAACAAACATATATCCTTCCACTTTGATCTG-ACAACTTTTAAGGTTCAGTGCCTAAAGTAGATATTGATATGAATTACATTGTATGAGTTTAAATATAT--CCAAGTTTTTATAATCAAAATCAACCATTTTCTTATGAATTCTGAAAGGTGTTTCCTTAAGATTAGATATAAGCATCTGCACAGCCTTCATCTCATCCACAACTTTGGACATAGATTTTGCATCATCAATAAA-TGGTGTAAAATTAAGCCAAAGCATTTATAGA--TCCTCCCCACATGGTCATCTATGAATGTATGGATGGGGCAACAAAGAATCTTGAATGGC------GTGTCATTATCAA--CACAAAACTCAGCTCTAGCAATCTGCCATTCCTTAGATCC--ACTTTGTCTTCCTAGAATTGAATGTAAAGGTTCATC------------AAA--TTTTTCAATTTCAAACAACTCTTCTTTGTCACTGCTTTC-ATTTGCAATTGGAG----ATTGCAATGGCACCCTTCC-------------------------------------------------------------------------------------------------------------------------------
>JU21
-------------------------------------------------------------TGCATTTTTTATGGGTTTCTTTTATGAGGTCTATATATTTTTACCATTCCTTCAAGAATTT--CACAGGCCACGGGCAGAGCAAGGGAGGTCTTGACCAGTTCTTGAG---CCAAACAAACATATATCCTTCCACTTTGATCTG-ACAACTTTTAAGATTGAGTGCCTGAAGTAGATATTGATATGAATTATATTTTATGAGTTTAAATATAT--CTAAGTTGTTATAATCAAAATCAACCATTTTCTTATGAATTCTGAAAGGTGTTTCCTTAAGATTAGATATAAGCATCTGCACATCCTTCATCTTATCCACAACTTTGGACATAGA-TTTGCATCATCAATAAA-TGGTGTAAAATTAAGCCAAAGGATTTATAGA--TCCTCCCCACATGGTCATCTATGCATGTATGGATGGGGAAACAAAGAATCTTGAATGGC------GTGTCATTATCAA--CACCAAACTCAGCTCTAGCAATTTTCCATTCCTTAGATCC--ACTTTGTCTTCCTAGAAGTGAACGTAAAGGTTCATCATGATTGTAATGAGATTTTTTTCAATTTCAAGCAACTCTTCTTTGTCACTGCTTTC-ATTTTCAATTTGAG----ATTGCAATGGCACCCTTCC-------------------------------------------------------------------------------------------------------------------------------
>KE1
-----------------------------------------------------------------------------------------------AT-TGTTGACTATCTCCTTTAAAATAT--CCAAGGCCACTGGCAAAGCAAGTGAAGTCATGACAGGTTCCCCAG---CCAAGCAAACAGATATTTTTCCTGTTTCATCTGAGCGACTGTTAAGACTGAGAGATTGAAATAAGCTTTGGTATACATCACTTTTCAGGACTTCAGATAAAG--CCAACGTATTTGATTTCGAATCGATTGTTATTTTCCGAGTTCTGAAAGGTGTGGCACTAAGCTCAAGTAGAAAATTCTGCAAAGCCTTCAATTCATCAATAACTCTAGGGATAGATTTCATATGATCAATGCAATGGCATAAAATTAAGCCAAAGGATTTATAAA--TCTTCCCAACATGGGCATCTATACATATACGGAAGGGGCAAGAAGAATGCTTGGAGGACACATTAATCTTATTATCGG--CACCGATCTCAGCTCTAGAAATCCGCCATTCCTTTGATCC--ACTTTGTCGTCCCGGTAACGAACATGAAGATTCGTCAGGAT---AATTTAA--TCTTTCAATTTCATCCAACTCTCGCTTATCACGGTTTTC-AAGTGAAGCCCACT----CAACTGGAGAGATACGGCTGCGAGCTTCCTTTGTCAAACTACTAATTGCTTCTTGCACATTAGCTTCTG-------------AAGTGATAATACGGCGACGTAGAA-CT--CGTGCCATTT---CCTT------------------
>LF2
-------------------------------------------------------------------------------------------------------------------------------------------------------------------------------------------------------------------------------------------------------------------------------------------------------------------------------------------------------TATAAACATCTGCAAAGCCTGCGTCTCATCCACAACTCTAGATGTAGATTTTGCATCATCAATGAATTGGCTTATAAATAAGCCAACTGACTTATAGA--TATTCCCCACATGTTCATCTATGCATGTACGGAGGGGGCAAAGATGACTCTTGAATGCA------ATGTCATTATCAG--CACCAAGCTCAGCTCTTGCAATCCGCCATTCTTTAGCTCC--ACTTTCTCGTCCCGGCAATGGAATTGTAAGCTCTTCATGATTATATGTAGA--TCTTTCAATCTCATTCAACTCTTGCTTATCACGATTCTC-AAGTGAAGCCTGCT----CGAGTGGAGACAAATGTCGCC-----------------------------------------------------------------------------------------------------------------------------
>MC0
-----TAATGATATATTTTCAGTTTCATTTTTCATGGTAATGATTA--CCTACAAT-TAGTTGAATTCTGTGCTAG-GACTTTGTTAAGCTCTGCAG-TTTTTAACATCTCTTCAACAATTT--CACAGGCTACTGCCAAAGCAAGAGAGGTCTTGACAGGTTCCTGAG---CCAAGCAAACACATATCTTTCCAGTTTCATCCAAGAAACTCCTAAGACCGAGAGCCTGAAGTATGTGTTGGTATGAATTACACTGCATGACTTCAGAAAAAT--CCAAGCCATTGTATTTGAAATCAATTATCATTCTACGTGTTTTGAAAGGTGTTACTTTAACTTTAGATATAAACATCTGCAACGCCTTCATCTCATCCACAACTCTAGATATAGATTTTGCATCATCAATGAATTGGCTTATAAATAAGCCAACTGCCTTATACA--TGTTCCCCACATGATCATCTACGCATGTGCGGAGAGGGCAAAGATGACTCTTGAACGAC------ATGTCATTATCAG--CACCGAGCTCAGCTCTTGCAATCCGCCATTCTTTAGCTCC--ACTTTCTCGTCCCGGCAATGGAATTTTAAGCTCTTCATGACTATATGTAGA--TCTTTCAATCTCATTCAACTCTTGCTTATCATGATTATC-AAGTGAAGCCTGCT----CAAGCTGAGAAAAATGTTGCCGAGCTTCCTTTGTCAAGCTATTTATTATTTCTTGCACATTAGCTTCTG-------------AAGTGATAAGACGTTGAGATAGAATCT--CATGCCATTT---TCTTGTGTAGCGCTTTGTCA--
>MT0
TCAAATAATGATATATTTTCATTTTCATTTCTCATGGTAATGC-----CCTGTAAT-TAGTTGAATTCTGTGCTAG-GTCTTTGCTAAGCTCTGCAG-TTTTTACCATCTCTTCAACAATTT--CGGAGGCTACTGCCAAAGCAAGAGAGGTCTTGACAGGTTCCTGAG---CCAAGCAAACACATATCTTTCCATTTTCATCTGAGAAACTCCTAAGACCAAGAACCTGAAGTATTTGTTGGTATGAATTACACTGCATGAATTTAGAAAAAT--CCAAGCCATTGCATTTGAAATCAACTATCATTCTACGTGTTTTGAAAGGTGTTCCTTTAACTTTAGATATAAACATCTGCAAAGCCTGTATCTCATCCACAACTCTAGATATAGATTTTGCATCATCAATGAATTGGCTTATAAATAAGCCAGCTGACTTATAGA--TCTTTCCCACATGATCATCTATGCATGTACGGAGGGGGCAAAGATGACCCTTGAATGAC------ATGTCATTATCAGC-CACCAAGCTCAGATCTTGCAATCCGCCATTCTTTAGCTCC--ACTTTGTCGTCCTGGCAATGGAATTGGAAGGTCTTCGTGATTATATGTAGA--ACTTTCAATCTCATTCAACTCTTTCTTATCACGATTCTC-AAGTGAAGCCTGCT----CAAGTGGAGAAAAATGTTGCCGAGCTTCCTTTGTCAAGCTATTTATTATTTCTTGCACATTAGCTTCTG-------------AAGTGATAAGACGTCGAGATAGAATCT--CGTGCCATTT---TCTTGTGTAGCGCTTTGTCA--
>NN48
-------------------------------------------------------------TGAATTTCGTGCTAG-GTCCTTGCTAAGCTCTGCAG-TTTTTACCATTTCTTCAACAATTT--CACAGGCTACTGCCAAAGCAAGGGAGGTCTTGACAGGTTCCTGAG---CCAAGCAAACGCATATCTTTCCAGTTTCATCTGAGAAACTCCTAAGACCAAGAACCTGAAGTATGTGTTGGTATGAATTACACTGAATGACTTTAGAAAAAT--CCAAACCGTTGCATTTGAAATCAATTGTCATTCTACGTGTTTTGAAAGGTCTTGCTTTAACTTTAGATATAAACATCTGCAAAGCCTGTATCTCATCCACAACTCTAGATATAGATTTTGCATCATCAATGAATTGGCTTATAAATAAGCCAATTGACTTATAAA--TCTTCCCCACATGATCATCTATGCATGAACGGAGGGGGCAAATACGATTATTGAATGAT------ATGTCATTCTCAGC-CACCAAGCTCAGCTCTTGCAATCCGCCATTCTTTAGCTCC--ACTTTGTCGTCCTGGCAATGGAATTCGAAGCTCTTCATGATTATATGTAGA--TCTTTCAATTTCTTTCAACTCTTGCTTATCACGATTCTC-AAGTGAAGCCTGCT----CAAGTGGAGAAAAATGTCGCCGAACTTCCTTTGTCAAGCTATTTATTATTTCTTGCACATTAGCTTCTG-------------AAGTAATAAGACGTCGTGATACAATCT--CATGCCATTT---TCTTGTGTAGCGCTTTGTCA--
>PA42
---------------TTTTCAGTTTCATTTTTCA--------------CCTACAAT-TAG-TGAATTCTGTGTTAG-GTCTTTATTATGCTCTGCAG-TTTTTACCATCTCTTCAACAAATT--CACAGGCTACTGCCAATGCAAGAGAGGTCTTGACAGGTTCCTCAG---CCAAACAAACACATATCTTTCCAGTTTCATCTGAGAAACTCCTAAGACCAAGAGCCTGAAGTATGTGTTGGTATGAATTACATTGCATGACTTCAGAAAAAT--CCAATCCATTGCATTTGAAATCAATTAACATTCTACGTGTTTTGAAAGGTGTGGCTTTAGCTTTAGATATAAACATTTGCAAAGCCTGCATCTCATCCACAACTCTAGATATAGATTTTGCACCAGCAATGAATTGACTTATAAATAGGCCAACTGACTTATAGA--TCTTCCCCACATGGTCATCTATGCATGTACGAACAGGGCAAAGATGACATTTGAATGAC------GTGTCATTATCAG--CACCAAGCTCAGCTCTTGCAATCCGCCATTCTTTAGCTCC--ACTTTGTCGTCCCGGCAATGGAATTGGTATCCCTTCATGATTATATTTAGA--TCTTTCAATTTCATTTAATTCTTGTTTATCATGATTCTC-AAGTGAAGCCTGCT----CAAGTGGAGAAAAATGTCGCCGAGCTTCCTTTTTCAAGCTATTTATTACTTCTTGCACATTAGCTTCTG-------------AAGTGATAAGACGTCGAGATAGAATCT--CATGCCATTT---TCTTGTGTAGCGCTTTGTCA--
>PB33
-------------------TTTTTCCTGTTTTCTTAGAACAATTAGTGAC-----------TGGATCATCGGTAAG-ATATTTGTCAGAGCCTGCAT-TGTTGACCATCTCTTGTAGAATAT--CCACAGCCACTGGCAAGGCAAGTGAGGTCATGACAGGTTCCCCAC---CTAAGCAAACAAATCCTTTTCCATTTTCATCTAAGCAGCTCTTAAGACTAAGAGACTGAAATAAGCTTTCATATGCATTACTTTTTAGGACTTCAGATAAAG--CCAACATATTTGATTTCGAATCAATTGTTATTTTCCGAGTCCTGAAAGGTGTAGCACTCAGCTCAACCAGAAATTTCTGTAAACCCTTCAGTTCATCCATAACTCTAGAAATGGATTTCACATGATCAATGCATTGGTATAAAATTAATCCAAAGGATTTATAAA--TCTTCCCAATGTGGTCATCTATACATATACGGAAGGGGCACGAATAATGCTGGGAGGGCATATCAATAT-------AG--CACCAAGCTCAGCTCTAGAAATCCGCCATTCTTTTGATCC--ACTTTGCCGTCCAGGTAACGAACATAAAAATTCTTCAGGAT---AATTTGA--TCCTTCCATCTCATCCAACTCTCTCTTATCACGGTTTTC-AAGTGCAGCCAGCT----CAACTGGAGAGAAATCTCTGCGAGCTTCCTTCGTCAATCTACTAATTACTTCTTGCACATTAGCTTCTG-------------AAGTGACAAGACGCCGATGCAGAATCT--CATGCCATTT---CCTTGTGTAGCGTTTTGTCAC-
>PF1
-CAAACACTGATATATTTTCAGTTTCATTTTTTATGGGAATGATATGAAATGCAAT-TAG-TGAATTCTGTGCTAG-GTCTTTGCTAAGCTCTACAG-TCTTTACCATCTCTTCAACAAATT--CGCAGGCTACTGCCAAAGCAAGGGAGGTCTTGACAGGTTCCTGAG---CCAAGCAAACATATATCTTTCCAGTTTCATCTGAGAAACTCCTAAGACCAAGAACCTGAAGTATGTGTTGGTATGAATTACACTGCACGACTTCAGAAAAAA--GCAAGCCATTGCATTTGAAATCAATTATCATTCTACGTGTTTTGAAAGGTGTTGCTTTAACTTTAGATATAAACATCTGAAAAGCCTGCATCTCATCCACAACTCTAGATATAGATTTTGCATCATCAATGAATTGGCTTATAAATAACCCAACTGACTTATAGA--TCTTTCCCACATGGTCATCTATGCATGTACGGAGGGGGCAAAGATGACTCTTGAATGAC------ATGTCATTATCAGC-TACCAAGCTCAGCTCTCGCAATCCGCCATTCTTTAGCTCC--ACTTTGTCGTCCTGGCAACAGAATTGGAAGCTCTTCATGATTATATGTAGA--TCTTTCAATTTCATTCAACTCTTGCTTATCACGATTCTC-AAGTGAAGCCTGCT----CAAGCAGAGAAAAATGTCGTCGAGCTTCCTTTGTCAAGCTATTTATTATTTCTTGCGCATTAGCTTCTG-------------AAGTGATGAGACGTCGAGATAGAATCT--CATGCCATTT---TCTTGTGTAGCGTTTTGTCA--
>PFM1
-----------------------------------------------------AAT-TAG-TGAATTCTGTGCTAG-GTCTTTATTAAGCTCTGCAG-TTTTTACCATCTCTTCAACAATTT--CGCAGGCTACTGCCAAAGCAAGAGAGGTCTTGACAGGTTCCTGAG---CCAAGCAAACATATATCTTTCCAGTTTCATCTGAGAAACTCCTAAGACCAAGAGCCTGAAGTATGTGTTGGTATGAATTACACTGCATGACTTCAGAAAAAT--CCAGTCCATTGCATTTGAAATCAATTAACATTCTACGTGTTTTGAAAGGTGTTGCTTTAACTTTAGATATAAACATTTTCAAAGCCTGCATCTCATCTACAACTCTAGATATAGATTTTGAATCATCAATAAATTGACTTATAAATAGGCCAACTGACTTATAGA--TCTTCCCCACATGGTCATCTATGCATGTACGAACAGGGCAAAGATGACACTTGGATGGC------ATGTCATTATCAG--CACCAAGCTCAGCTCTTGCAATCCGCCATTCTTTAGCTCC--ACTTTGTCGTCCCGGCAATGGAATTGGAAGCCCTTCATGATTATATGTAGA--TCTTTCAATTTCATTCAATTCTTGTTTATCACGATTCTC-AAGTGAAGCCTGTT----CGAGTGGAGAAAAATGTCGCCGAGCTTCCTTTGTCAAGCTATTTATTACTTCTTGCACATTGGCTTCTG-------------AAGTGATAAGACGTCGAGATAGAATCT--CATGCCATTT---TCTTGTGTAACGCTTTGTCA--
>PG28
-CAAGCATTGAACTA-TTATTGTTCCTGTTTTCTTGGAACACTCAGTGAC-----------TGGATTGTCGGTAAG-ATTTTTGTCAGAGCCTGCAT-CGTTGACCATCTCCTTTAGAATAT--CCACGGCCACTGGCAAAGCAAGTGAGGTCATGACAGGTTCCCCAC---CCAAGCAAACAAATCTTTTTCCAGTTTCATCTAAGCAATTCTTAAGGCTAAGAGACTGAAATAAGCTTTTGTATGCATCACTTTCTAGGACTTCAGATAAAG--CCAACATATTTGACTTTGAATCAATTGTTATTTTCCGAGTTCTGAAAGGTGTGGCACTAAGCTCAAGCAGAAAGTTCTGCAAAGCCTTCAATTCATCCATAACTCTAGGTATAGATTTCACACGATCAATGCATTGGCATAAAATTAAGCCAAAGGATTTATAAA--TCTTTCCAACGTGGTCATCTATACATATACGGATGGGGCAAGAATAATGCTCGGAGGACATATTAATATTATTATCAG--CGCCAAGCTCAGCTCTAGAAATCCGCCATTCCTTTGATCC--GCTTTGTCGTCCAGGTAACGAACATGAAAATTCTTCAGGAT---GATTTGA--TCTTTCTATTTCGTCCAAGTCTCGCTTATCACGGTTTTC-AAGTGAAGCCCGCT----CAACCGGAGAGAAATGTCTGCGAGCTTCCTTCGTCAAACTACTAATTACTTCTTGTGCATTAGCTTCTG-------------AAGTGATAAGACGGCGATGTAGAATCT--CATGCCATTT---CCTTGTGTAGCGTTTTGTCA--
>PH2
TCAAACACTGATATATTTTCAGTTTCATTTTTTATGTGAATGATATGAAATGCAAT-TAG-TGAATTCTGTGCTAG-GTCTTTGCTAAGCTCTACAG-TCTTTACCATCTCTTCAACAAATT--CGCAGGCTACTGCCAAAGCAAGGGAGGTCTTGACAGGTTCCTGAT---CCAAGGAAACATATATCTTTCCAGTTTCATCTGAGAAACTCCTAAGACCAAGAACCTGAAGTATGTGTTGGTATGAATTACACTGCACGACTTCAGAAAAAA--GCAAGCCATTGCATTTGAAATCAATTATCATTCTACGTGTTTTGAAAGGTGTTGCTTTAACTTTAGATATAAACATCTGAAAAGCCTGCATCTCATCCACAACTCTAGATATAGATTTTGCATCATCAATGAATTGGCTTATAAATAACCCAACTGACTTATAGA--TCTTTCCCACATGGTCATCTATGCATGTACGGAGGGGGCAAAGATGACTCTTGAATGAC------ATGTCATTATCAGC-TACCAAGCTCAGCTCTCGCAATCCGCCATTCTTTAGCTCC--ACTTTGTCGTCCTGGCAACAGAATTGGAAGCTCTTCATGATTATATGTAGA--TCTTTCAATTTCATTCAACTCTTGCTTATCACGATTCTC-AAGTGAAGCCTGCT----GAAGCAGAGAAAAATGTCGTCGAGCTTCCTTTGTCAAGCTATTTATTATTTCTTGCGCATTAGCTTCTG-------------AAGTGATGAGACGTCGAGATAGAATCT--CATGCCATTT---TCTTGTGTAGCGTTTTGTCA--
>PM29
-------------------------------------------TGCAATT-----------TGGATTGTCAGTAAG-ATTTTTATCAAAGGCTGCAT-TGTTGACTATCTCCTTTAGAATAT--CCAAGGCCACTGGTAAAGCAAGTGATGTCATGACAGGTTCCCCAC---CCAAGCATACAAACCCTTTTCCGGTTTCATCTATGCAACTCTTAAGACTAAGAGATTGAAACAAGCTTTGGTATGCCTCACCTTTTAGGACTTCAGATAAAG--CCAACGTATCTGATTTTGAATCAATTGTTATTTTCCGAGTTCTGAAAGGTGTGGCACTCAGCTTAAGCAGAAAATTCTGTAAAGCCTTCAATTCATCCATAACCCTAGGTATATGTTTCACATGATCAATGCAATGGCATAAAATTAAGCCAAAGGATTTATGAA--TCTTCCCAATATGGTCATCTATACATATACGGAATGGGCAAGAAGAAAGCTTGGAGGACATATTAATATTATCACCAG--CACCAAGCTCATCTCTAGAAATCCGCCATTCCTTCGAGCC--ACTTTGTCGTCCTGGTAACGAACATGAAACTTCTTCAGGAT---AATTTAG--TCTTTCAATTTCTTCCAATTCTTGCTTATCACGGTTTTC-AAGTGAAGCCTTCT----CAATTGAAGAGAAATGTCTGCGAGTTTCCTTAGTCAAACTACTAATTACTCCTTGCACATTAGCTTCTG-------------AAGTTATAAGACGACGACGTAGAATCT--ACA--------------------------------
>PS27
-------------------------------------------------------------TGGATTGTCGGAGAG-ATTTTTGTCAGAGCCTGCAT-CGTTGACCATCTCCTTTAGAATAT--CCACGGCCACTGGCAAAGCAAGTGAGGTCATGACAGGTTCCCCAC---CCAAGCAAACAAATCTTTTTCCAGTTTCATCTAAGCAATTCTTAAGGCTAAGAGACTGAAATAAGCTTTTGTATGCATCACTTTCTAGGACTTCAGATAAAG--CCAACATATTTGACTTTGAATCAATTGTTATTTTCCGAGTTCTGAAAGGTGTGGCACTAAGCTCAAGCAGAAAGTTCTGCAAAGCGTTCAATTCATCCATAACTCTAGGTATAGATTTCACACGATCAATGCATTGGCATAAAATTAAGCCAAAGGATTTATAAA--TCTTTCCAACGTGGTCATCTATACATATACGGAAGGGGCAAGAATAATGCTCGGAGGACATATTAATATTATTATCAG--CGCCAAGCTCAGCTCTAGAAATCCGCCATTCCTTTGATCC--GCTTTGTCGTCCAGGTAACGAACATGAAAATTCTTCAGGAT---AATTTGA--TCTTTCTATTTCGTCCAAGTCTCGCTTATCACGGTTTTC-AAGTGAAGCCCGCT----CAACCGGAGAGAAATGTCTGCGAGCTTCCTTCGTCAAACTACTAATTACTTCTTGTGCATTAGCTTCTG-------------AAGTGATAAGACGGCGATGTAGAATCT--CATGCCATTT---CCTTGTGTAGCGTTTTGTCA--
>PS30
------------------------------------------------CCTACAAT-TAG-TGAATTCTGTGTTAG-GTCTTTATTATGCTCTGCAG-TTTTTACCATCTCTTCAACAAATT--CGCAGGCTACTGCCAATGCAAGAGAGGTCTTGACAGGTTCCTCAG---CCAAACAAACACATATCTTTCCAGTTTCATCTGAGAAACTCCTAAGACCAAGAGCCTGAAGTATGTGTTGGTATGAATTAAACTGCATGACTTCAGAAAAAT--CCAATCCATTGCATTTGAAATCAATTAACATTCTACGTGTTTTGAAAGGTGTGGCTTTAACTTTAGATATAAACATTTGCAAAGCCTGCATCTCATCCACAACTCTAGATATAGATTTTGCACCAGCAATGAATTGACTTATAAATAGGCCAACTGACTTATAGA--TCTTCCCCACATGGTCATCTATGCATGTACGAACAGGGCAAAGATGACATTTGAATGAC------ATGTCATTATCAG--CACCAAGCTCAGCTCTTGCAATCCGCCATTCTTTAGCTCC--ACTTTGTCGTCCCGGCAATGGAATTGGTATCCCTTCATGATTATATGTAGA--TCTTTCAATTTCATTTAATTCTTGTTTATCGTGATTCTC-AAGTGAAGCCTGCT----CGAGTGGAGAAAAATGTCGCCGAGCTTCCTTTGTCAAGCTATTTATTACTTCTTGCACATTAGCTTCTG-------------AAGTGATAAGATGTCGAGATAGAATCT--CATGCCATTT---TCTTGTGTAGCGCTTTGTCA--
>PSF43
-------------------------------------------------------------TGAATTCTGTGCTAG-GTCTTTGCTAAGCTCTGCAG-TTTTTACCATTTCTTCAACAATTT--CACAGGCTACTGCCAAAGCAAGGGAGCTCTTGACAGGTTCCTGAG---CCAAGCAAACGCATATCTTTCCAGTTTCATCTGAGAAACTCCTAAGACCAAGAACCTGAAGTATGTGTTGGTATGAACTACACTGAATGACTTTAGAAAAAT--CCAAACCGTTGCATTTGAAATCAATTGTCATTCTACGTGTTTTGAAAGGTGTTGCTTTAACTTTAGATATAAACATCTGCAAAGCCTGTATCTCATCCACAACTCTAGATATATATTTTGCATCATCAATGATTTGGCTTATAAATAAGCCAATTGACTTATAGA--TCTTCCCCACATGGTCATCTATGCATGTACGGACGGGGCAAATATGATTATTGAATGAT------ATGTCATTCTCAGC-CACCAAGCTCGGCTCTTGCAATCCGCCATTCTTTAGCTCC--ACTTTGTCGTCCTGGCAATGAAATTCGAAGCTCTTCATGATTATATGTAGA--TCTTTCAATTTCATTCAACTCTTGCTTATCACGATTCTC-AAGTGAAGCCTGCT----CAAGTGGAGAAAAATGTCGCCGAACTTCCTTTGTCAAGCTATTTATTATTTCTTGCACATTAGCTTCTG-------------AAGTAATAAGACGTCGTGATAGTATCT--CATGCCATTT---TCTTGTGTAGCGCTTTGTTA--
>PTA0
------------------------------------------------CCTGCAAT-TAGTTGAATTCTGTGTTAG-CTCTTTGTTAAGCCCTGCAG-TTTTTACCATCTCTTCAACAAATT--CACAGGCCACTGCCAAAGCAAGAGAGGTCCTGACAGGTTCCTGAT---CCAAGCAAACACATATCTTTCCAGTTTCATCAGAGAAACTCCTAAGACCAAGAGCCTGAAGTACGTGTTGGTATGAATTACACTGCATGACTTCAGAAAAAT--CCAAGCCATTGCATTTGAAATCAATTATCATTCTACGTGTTTTGAAAGGTGTTGCTTTAACTTTGGATATAAACATCTGCAAAGCCTGCATCTCATTCACAGCTCTAGATATAGATTTTCCATCATCAATGAATTGGGTTATAAATAAGCCAACTGACTTATAGA--TCTTCCCCACATGGTCATCTACGCATGTACGGAGGGGGCAAATATGACTATTGAATGAC------ATGTCATTATCAG--CACCAAGCTCAGCTCTTGCAATCCGCCATTCTTTAGCTCC--ACTTTGTCGTCCTGGCAATGGAATTGGAATTTCTTCATAATTATACGTAGA--TCTTTCAATCTCATTAAACTCTTGCTTATCACGATTCTC-AAGTGAAGCCTGCT----CAAGTGGAGAAAGATGTCGCCGAGTTTCCTTTGTCAAGCTATTTATTATTTCTTGCACATTAGCTTCTG-------------AAGTGATAAGACGTCGAGATAGAATCT--CATGCCATTT---TCTTGTGTAGCGCTTTGTCA--
>RC54
--------TGATATACTTTCAGTTTCATTTTTCATGGTAATGATTA-----------AAGCTGAATTCCGTGCTAG-GTCTTTGCTAAGCTCTGCAG-TTTTTACCATTTCTTCAACAATTT--CACAGGCTACTGACAAAGCAAGGGAGGTATTGACAGGTTCCTGAG---CCAAGCAAATGCATATCTTTCCAGTTTCATCTGAGAAACTCCTAAGACCAAGAACCTGAAGTATGTGTTGGTATGAATTACACTGAATGACTTTAGAAAAAT--CCAAACCGTTGCATTTGAAATCAATTGTCATTCTACGTGTTTTGAAAGGTGTTGCTTTAACTTTAGATATAAACATCTGCAAAGCCTGTATCTCATCCACAACTCTAGATATAGATTTTGCATCATCAATAAATTGGCTTATAAATAAGCCAATTGACTTATAGA--TCTTCCCCACATGGTCATCTACGCATGTACGGAGGGGGCAAATATGATTATTGAATGAT------ATGTCATTCTCAGC-CACCAAGCTCAGCTCTTGCAATCCGCCATTCTTTAGCTCC--ACTCTGTCGACCTGGCAATGGAATTCGAAGCTCTTCATGATTATATGTAGA--TCTTTCAAGTTCATTCAACTCTTGCTTATCAAGATTCTC-AAGTGAAGCCTGCT----CAAGTGGAGAAAAATGTCGCCGAACTTCCTTTGTCAAGCTATTTATTATTTCTTGCACATTAGCTTCTG-------------AAGTAATAAGACGTTGTGATAGAATCT--CATGCCATTT---TCTTGTGTAGCGCTTTGTCA--
>SA1
---AACAATGATATATTTTCAGTTTCATTTTTCA--------------TGGTCAAT-TAG-T--ATTCTGTGTTAG-GTCTTTATTATGCTCTGCAG-TTTTTACCATCTCTTCAACAAATT--CACAGGCTACTGCCAATGCAAGAGAGGTCTTGACAGGTTCCTGAT---CCAAACAAACACATATCTTTCCAGTTTCATCTGAGAAACTCCTAAGACCAAGAGCCTGAAGTATGTGTTGGTATGAATTACACTTCATGAAGTCAGAAAAAT--CCAATCCATTGCATTTGAAATCAATTAACATTCTACGTGTTTTGAAAGGTGTGGCTTTAACTTTAGATATAAACATTTGCAAAGCCTGCATCTCATCCACAACTCTAGATATAGATTTTGCATCAGCAATGAATTGACTTATAAATAGGCCAACTGACTTATAGA--TCTTCCCCACATGGTCATCTATGCATGTACGAACAGGGCAAAGATGACATTTGAATGTC------ATGTCATTATCAG--CACCAAGCTCAGCTCTTGCAATCCGCCATTCTTTAGCTCC--ACTTTGTCGTCCCGGCAATGGAATTGGTATCCCTTCATGATTATTTGTAGT--TCTTTCAATTTCATTTAATTCTTGTTGATCATGACTCTC-AAGTGAAACCTGCT----CAAGTGGAGAAAAATGACGCCGAGCTTCCTTTGTCAAGCTATTTATTACTTCTTGCACATTAGCTTCTG-------------AAGTGATAAGACGTCGAGATTGAATCT--CATGCCATTT---TCTTGTGTAACGCTTTGTCA--
>SC0
------------------------------------------------CCTGCAAT-TAGTTGAATTCTGTGCTAG-GTCTTTGCTAAGCTCTGCAG-TTTTTACCATCTCTTCAACAATTT--CCCTGGCTACTGCCAAAGCAAGAGAGGTCTTGACAGGTTCCTGAG---CCAAGCAAACAAACATCTTTCCCGTTTCATCTGAGAAACTCCTAAGACCAAGAACCTGAAGTATGTGTTGGTATGAATAACACTGCATGACTTTAGAAAAAT--CCAAGCCATTGAATTTGAAATCAATCATCATTCTACGTGTTTTGAAAGGTGTTGCTTTAACTTTAGAAATAAACATCTGCAAAGCCCGTAGCTCATCCACAACTCTAGATATAGTTTTTGCATCATCAATGAATTGGTTTATAAATAAGCCAACTGACTTATAGA--TCTTCCCCACATGGTCATCTATGCAAGTACGGAGGGGGCAAAGATGACTCTTGAATGAC------ATGTCATTATCAGC-CACCAAGCTCAGCTCTTGCAATCCGCCATTCTCTAGCTCC--ACTTTGTCGTCCTGGCAATGGAATTGGAAGCTCTTCATGATTATATGTAGA--TCTTTCAATTTCATTCAACTCTTGCTTATCACGATTCTC-AAGTGAAGCCTTCT----CGAGTGGAGAAAAATGTTGCC-----------------------------------------------------------------------------------------------------------------------------
>SG23
TCAAGTACCAAGATA-TTTGTTTTCCAATTTTCACCATAAGAACCTA-TCTGCAAT-TAGTTGCATTATGTGTGAG-ATCTTTTATAATGTCTGCAT-TTTTTACCATTCCTTCAAGAATTT--CACAGGCCACAGGCAGAGCAAGAGAGGTCTTGACTGGTTCCTGAG---CCAAACAAAGATATATCTTTCCATTCTGATCGGAACAACTCTTAAGGCTGAGAGCCTGAAGTAGATATTGATATGAATTACTTTGAATGAGTTTAGATAAAT--CCAAACTGTTATATTTGAAATCAACCGTCATCTTACGAATTCTGAATGGTGTTGCTTTAAGATTAGATATAAGCATCTGCACAGCCTTCATCTCATCCACAACTCTGGATACAGATTTACCATCACCAATGAACTGATGTAAAATTAAGCCAAAGGATTTATAGA--TCTTCCCCACATGGTCATCTATACATGTACGGGTGGGGCAATGAAGACTCTTGAATGAC------ATGTCATTATTAG--CACCAAACTCAGCTCTAGCAATCCGCCATTCCTTAGATCC--ACTTTGTCGTCCTGGGAGTGAACTTGAAAGCTCTTCATGACTGTATTGAGA--TCTTTCAATTTCATGCAACTCTTGCTTATCACGGTTTTC-AAGTAAAGCCTGAT----CATGTGGAGAGAAATGTCTTCGAGCTTCCTTTGTCAAACTGCTAACTACTTCTTGCACATTAGCTTCTG-------------AAGTGATGAGACGTCGAGAGAGAGTCT--CATGCCATTT---TCTTGTGTACCGCTTTGTCA--
>SS22
------------------------------------------------CCTGCAAT-TAGTTGCATTATGTGTGAG-ATCTTTTATGAGGTCTGCAT-TTTTTACCATTCCTTCAAGAATTT--CACAGGCCACAGGCAGAGCAAGAGAGGTCTTGACTGGTTCCTGAG---CCAAACAAATGTATATCTTTCCATTCTGATCGGAACAACTCTTAAGGCTGAGAGCCTGAAGTAGATATTGATATGAATTACTTTGTATGAGTTTAGATAAAT--CCAAACTGTTATATTTGAAATCAACCGTCATCTTACGAATTCTGAATGGTGTTGCTTTAAGATTAGATATAAGCATCTGCACAGCCTTCATCTCATCCACAACTCCGGATATAGATTTACCATCATCAATGAACTGATGTAAAATTAAGCCAAAGGATTTATAGA--TCTTCCCCACATGGTCATCTATACATGTACGGATGGGGCAATGAAGACTCTTGAATGAC------ATGTCATTATCAG--CACCAAACTCAGCTCTAGCAATCCGCCATTCCTTAGATCC--ACTTTGTCGTCCTGGGAGTGAACTTGAAAGCTCTTCATGACTGTATTGAGA--TCTTTCAATTTCATGCAACTCTTGCTTATCACGGTTTTC-AAGTAAAGCCTGAT----CATGTGGAGAGAAATGTCTTCGAGCTTCCTTTGTCAAACTGCTAACTACTTCTTGCACATTAGCTTCTG-------------AAGTGATGAGACGTCGAGAGAGAGTCT--CATGCCATTT---TCTTGTGTACCGCTTTGTCA--
>SV36
------------------------------------------------CCTGCAGT-TAG-TGCATTGTGTGCGAG-ATCTTTTATGAAGTCTGCAT-TATTGACCATCTCAGAAAGAATTT--CACAGGCCACCGGTAGAGCAAGAGAGGTATTGACTGGTTCCTGAG---CCAAGCACACAAGCATTTTTCCAGTTTCATTTGAGCAACTCTTGAGACCGAGGGCCTAAAGTAGGTGTTGATATAAATTATTTTTTATGAGTTCAGACATAT--ACATGTCATTGCATTTGAAATCAATGGTCATATTACGCCTTCTGAAAGGGGTTGCCTTAAGATTAGATATAAACATCTGCAAAGCTTTCATCTCATCCACAAGTCTGTCCATAGATTTTGCATCATCAATGCATTGGTGTAAAATTAAGCCAAAAGATTTATAAA--TCTTCGTGGCATGGTCACCTATACATGTACGAATGGGGCATAGATGATGCATGAATAGC------CTGTCATTATTAG--CACCCAGCTCTATTCTCACAATCCTCCATTCCTTTGCTCC--ACTTTGTCGTCCTGACAATGAACCTGGAAGCTCTTCATGATTGGATTCAGA--TTTTTCAATTTCATCCAACTCTTGTTTGTCACGCTTTTTGGAGTGAAGCCTTCT----CAGCTGGAGAAAAATGCCTTCGAGCTTCCTTTGTCAAGATACTAATTACTTCTTGCACATTAGATTCTA-------------TGGTGATGAGACGTCGGGATAAAATCT--CATGCCATTT---TCTTGTGTAGCAATTTGTCAC-
>TA17
------CCAAGTAAG-GTTGTTCTCCACTTGCTTGGGCAGG-------ACCACCAC---ATAGTCTTCTGAATGCA-TTTGTGTGAGGTCTATTTAT-TTTTTACCATTCCCTAAAGATTTT--CATAGGCCACAGGCAGAGCAAGGGAGGTCTTGACCGGTTCCTGAG---CCTAACAACAATATATCTTTCCATTTTGATCTGAACAACTTTTAAGGCCGAGTGCCTGAAGCAGATATTGATATGAATTACATTGTATGAGTTTAGATATAT--CCAAGCTATCATAATTGAAATCAACCATCATCTTACGAATTCTGAATGGTATTTCTTTAAGATTAGATATAAGCATCTGCACAGCCTTCATCTCGTCCACAACTCTGGACATGGATTTTGCATCATCAATAAACGGGTTTAAAATTAAGCCAAAGGATTTATAAA--TCCTCCCCACATGGTCATCTATGCATGTACGGATGGGGCAACGAAGACTCTTTAATGGC------ATGTTATTATCAG--CACCAAACTCAGCTCTAGCAATCCGCCATTCCTTAGATCC--ACTTTGTCGTCCTGGAAGTGAATCTGAGGGTTCATCATGACTGTATTGAGA--TTTTTCAATTTCATGCAACTCTTCTCGGTCACGGCTTTC-AAGCAAAGCCTGAT----CAACTGGAGATAAATGTCTTCGAACTTCCTTTGTCAAAATCTTAACTACTTCTTGCACATTAGCTTCTG-------------AAGTGATAAGGCGTCGAGAGA----CT--CATGCCATTT---TCTTGTGTACCGCTTTGTCA--
>TB39
TCTTGTACTGAGATA-TTTTTTATCAAATTGTCAT-------------CCTGCAGT-TAGTTGCATTATGGGTGAG-GTCTTTTATGAGGTCTACAT-TTTTCACCATTTCTTCAAGAATTT--CAAAGGCCACTGGCAGAGCGAGAGATGTCTCGATTGGTTCCCGAG---CCAAGCAAACATATATCTTTCCAGTTTTATCTGAACAACTTTTAAGACTCAGAGCCTGAAGTAGGTGTTGGTATGAATTAGTTTGTATGAGTTCAGATAAAT--CCAAGCTGTCGCATTTAAAATCAATTATCATCTTACGAATTCTAAAAGGTGTTGCCTTGAGTTTAGATATAAACATCTGCAAAGCCTTCAACTCATCCACAACCCTAGATATAGGTTTTGCATCATCAATGCATTGGTGTAAAAATAAACCCAAGGATTTATAAA--TCTTCCCCACATGGTCATCTATACAGGTACGGAAGGGGCAAGGATGATTCTTGAATAAT------GTGCCATTATCAG--CACCAAGCTCAGCTCTTGCAATCCGCCATTCCTTAGCTCC--ACTTTGTCTTCCTGGAAATGAACTTGGAAGCTCTTCACTAATGTACTTAAA--GCTTTCAATTTCATGCAACTCTTGCTTATCACAGTTTTC-AAGTGAAGCCTGCT----CAAGTGGAGAGATATGTCTTCGAGCTTCCTTTGTCAAGCTACTAACTACTTCTTGCACATTAGCTTCAG-------------AAGTGATGAGACGTCGGGATAGAATCT--CGGGCCATTT---TCTTGTGTAACGCTTTGTCA--
>TC31
-CAAGCATTGAACTA-CTGTTTTTCCTGTTTTCTTAGAACACTCAGTGACTGCAAT--TGGTGGATTGTCTGTAAG-ATTTTTATCAGAGCCCGCAT-TGTTGACTATCTCCTTTAGAATAT--CCAAGGCCACTGGCAAAGAAAGTGAGGTCATGACAGGTTCCCCAT---CCAAGCAAACAAATATTTTTCCTGTTTCATCTAAGCAACTCTTAAGACTAAGAGATTGTAGCAAGCTTTGGTACGCATCACTTTTCAGCACTTCAGATAAAG--TCAACATATTTGATTTTGAATCAATTGTTATTTTCCGAGTTCTGAAAGGTGTGGCACTAAGCTCAAGTAGAAAATTCTGCAAAGCCTTCAATTC------------TGCTATGGATTTCACATGATCAATGCATTGGCATAGGATTAAGCCAAAGGACTTATAAA--TCTTCCCAACGTGGTCATCTATACATATACGCAAGGGGCAAGAATAATTATTGGAGGACACATTGATATTATTATCAG--CCCCAATCTCAGCTCTAGAAATCCGCCATTCCTTTGATCC--ACTTTGTCGTCCCGGTAATGAACATGAAGCTTCTTCGGGAT---AATTTGA--TCTTTCAATTTCATCCAACTCTCGCTTATCACGGCTTTC-AAGTGAAGCCCGCT----CAACCAGAGAGAAATTTCTCCGAGCTTCCTTTGTCAAACTACTAATTACTTTTTGAACATTAGCTTCTG-------------AAGTGATATCACGGCGACGTAGAA-CT--CCTGCCATTT---CCTAGTGTAGCGTTTTGTCA--
>TN1
--AAGCACTGAGATA-TTTGTTTTCCACTTTTCACAGAAACAATT---CCTGCAGT-TAG-TGCATTATG-------------TGTGAGGTCTGCAT-TTTTTTCAATTTCTTCGAGAATTT--CACAGGCCACAGGCAGAGCAAGAGCGGTCTTGACCGGTTCCCCAG---CCAAGCAAACATATAGTTTTCCAGTTTCATCTGAACAACTCTTAAGACCGAGGACCTCAAGTAGGTGTTGGTATGAATTACTTTCGATGAATTCAGATAAAT--TCAAGCTGTTGCATTTAAAATCAACTGTCATCTTACGAATTCTGAAAGGTGTTGCCTTAAGTTTAGATATAAACATCTGCACAGCCTTTATCTCGTCCACAACTCTGGATATAGGTTTCATGTCATCAATGCATTGGTGTAAAATTAATCCAAAGGATTTATAAA--TTTTCCCCACATGGTCATCTATACATGAACGGATGGGACAAGGATGACTCTTGAATGAC------ATGTCATTATCAG--CACCAAGCTCCACTCTTGCAATCCGCCATTCCTTAGCTCC--ACTTTGTCTTCCTGGCAATGAACTTGGAAGCTCTTCGAGAATGTACTTAGA--TCTTTCAATTTCATGCAACTCTTGTTTATCGCAGTTTTC-AAGTGAGGCCTGCT----CAACTGGAGAGCAGTGTCTTCGAGCTTCCTTTGTCAAGCTACCAAGTACTTCTTGCACATTAGCTTCAG-------------AAGTGATGAGACGTCGGGATAGAATCT--CATGCCATTT---TCTTGTGTAGCGCTTTGTTA--
>TPL03
-GAAACAATGATATACTTTCAATTTCATTTTTCATGGTAATGATTA-----------AAGCTGAATTCTGTGCTAG-GTCTTTGCTAAGCTCTGCAG-TTTTTACCATTTCTTCAACAATTT--CAAAGGCTACTGCCAAAGCAAGGGAGCTCTTGACAGGTTCCTGAG---CCAAGCAAACGCATATCTTTCCAGTTTCATCTGAGAAACTCCTAAGACCAAGAACCTGAAGTATGTGTTGGTATGAATTACACTGAATGACTTTAGAAAAAT--CCAAACCGTTGCATTTGAAATCAATTGTCATTCTACGTGTTTTGAAAGGTGTTGCTTTAACTTTAGATATAAACATCTGCAAAGCATGTATCTCATCCACAACTCTAGATATAGATTTTGCATCATCAATGAATTGGCTTATAAATAAGCCAATTGACTTATAGA--TCTTCCCCACATGGTCATCTATGCATGTACGGAGGGGGCAAATATGATTATTGACTGAT------ATGTCATTCTCAGC-CACCAAGCTCGGCTCTTGCAATCCGCCATTCTTTAGCTCC--ACTTTGTCGTCCTGGCAATGGAATTCGAAGCTCTTCATGATTATATGCAGA--TCTTTCAATTTCATTCAACTCTTGCTTATCACGATTCTC-AAGTGAAGCCTGCT----CAAGTGGAGAAAAATGTCGCCGAACTTCCTTTGTCAAGCTATTTATTATTTCTTGCACACTAGCTTCTG-------------AAGTAATAAGACGTCGTGATAGAATCT--CATGCCATTT---TCTTGTGTAGCGCTTTGTCA--
>WN5
TCAAGCACTGAAATATTTTCTTTTCTATTTTTCAT----------------------------CATTGTGTGCTGG-GGCTTTTTTGAGGTCTTCAT-TCTTGACCAACTCTTCTAAGATTT--CACAGGCTACTGGCAGAGCAAGACAGGTCTTGACGGGTTCCTGAG---CCAAGCAAACAAATAATTTTCCAGTTTCATCCGAGCAACTTCTCAGACCTAGAGTCTGAAGTAGTTGTTGGTATGAAATACTCTGTATGACTTTACAGAAAT--CCAAGCCATTGCATGTGGAATCAACCATCATTTTGCGTGTTCTGAAAGGTGTTGCCTTAACTTTAGATATAAACATCTGCAAAGCCTCCATCTCATCCACAACTCTGGACATAGATATTGTATCATCAATGCATTGGCGTAAAATTAAGCCAATGGATTTATAAA--TCTTCCCCACATGATCATCTATACATGTACGGATGGGGCAAAGATGACTCTTGAGTGAC------ATGTTATGATCAA--CACCAAGTTCACCTCTTGCAATCCGCCATACCTTAGCTCC--ACTTTGTCGTCCTGGCAAAGAACATGGAAGCTCTTCACTACCGTACGTATC--TTTTTCAATTTCCTCCAACTCTTGCTTATCACGTTTTTC-AAGTGAAGCCTGCT----CAAATGGAGAGAAACGTTGTCGAACTTCCTTTGTCAAGCTACGAATTACTTCTTGCACATTAGCTTCTG-------------AAGTGATGAGACGCCGTGACAAAA-CT--CATGCCATTT---TCTTGCGTATCGCTTTGTTA--
>WS10
-------------------------------------------------CTGCAAT-TGGTTGCATTAAATGTGAG-GTCTTTTATAGGGTCTGCAT-TTTTTACCATTCCTTCAATAATTT--CACATGCCACAGGCAGAGCAAGGGAGGTCTTGACTGGTTCCTGAG---CCAAACAAACATATATCTTTCCGTTTTGATCTGAACAACTCTTAAGGCTGAGTGCCTGAAGTAGACGTTGATATGAATTACATTGTATGAGTTTAGACATAT--CCAAGCTGTTATAATTGGAATCAACCATCACCTTGCGAATTCTGAATGGTGTTTCTTTAAGATTTGATATAAGCATCTGCATAGCCTTCATCTCATCCATGACTCTGGACATAGATTTACCATCATCAATGAACTGGTGTAAAATTAAGCCAAATGATTTATAGA--TCCTCCCCACGTGGTCATCTATACATGTACGGATTGGGCAAGGAAGCCTCTTAAATGTC------ATGTCATTATCAG--CACCAAACTCAGCTCTAGCAATCCGCCATTCCATAGATCC--AGTTTGTCGCCCTGGAAGTGAACCTGAAGGTTTTTCATTACTGTACTGGGA--TTTTTCAATTTCATGCAACTCCTCCTTATCACGGCTTTC-AAGTAAAGCCTGAT----CAACTGGAGAAAAATGCCTTCGAACTTCCTTTGTCAAACTGCTAACTACTTCATGCACATTAGCTTCTG-------------AAGTGATGAGGCGTCGTGAGA-------------------------------------------
>WW11
--------TGTTTTT-TTATTTTTTCAATTTTCAC-------------CCTGCAAT-TGGTTGCATTAAATGTGAG-GTCTTTTATAGGGTCTGCAT-TTTTTACCATTCCTTCAATAATTT--CACATGCCACAGGCAGAGCAAGGGAGGTCTTGACTGGTTCCTGAG---CCAAACAAACATATATCTTTCCGTTTTGATCTGAACAACTCTTAAGGCTGAGTGCCTGAAGTAGACGTTGATATGAATTACATTGTATGAGTTTAGACATAT--CCAAGCTGTTATAATTGGAATCAACCATCACCTTGCGAATTCTGAATGGTGTTTCTTTAAGATTTGATATAAGCATCTGCATAGCCTTCATCTCATCCATGACTCTGGACATAGATTTACCATCATCAATGAACTGGTGTAAAATTAAGCCAAATGATTTATAGA--TCCTCCCCACGTGGTCATCTATACATGTACGGATTGGGCAAGGAAGCCTCTTAAATGTC------ATGTCATTATCAG--CACCAAACTCAGCTCTAGCAATCCGCCATTCCATAGATCC--AGTTTGTCGCCCTGGAAGTGAACCTGAAGGTTTTTCATTACTGTACTGGGA--TTTTTCAATTTCATGCAACTCCTCCTTATCACGGCTTTC-AAGTAAAGCCTGAT----CAACTGGAGAAAAATGCCTTCGAACTTCCTTTGTCAAACTGCTAACTACTTCATGCACATTAGCTTCTG-------------AAGTGATGAGGCGTCGTGAGA-------------------------------------------
