# Supplementary material for: Development of a Target Enrichment Probe Set for Conifer (REMcon)
Source: Biology (Basel). 2024 May 22;13(6):361. doi: 10.3390/biology13060361 (PMC11200496; doi:10.3390/biology13060361)
Supplement: Supplementary file 1 [file biology-13-00361-s001.zip › biology-2960267-supplementary/Sup data/MO_orthlogs_alignments/Thupl29379160s0019_1.ortho.selected_stripped.aln.fasta]

>AA3
----------------------AGATTGCGGACTTCAGGGGATAAATTACGTGAATGAGAAGCTTGAATCAAAATTGTCCTATCAGAATGAGACTAATGTGGATAATGTAGATG--ATTGGGATTGCTCGTTACACCTGCCATTGTGGGTTTCTGAAACTGAAAAGGCTAATATAGAGAGTCGCCTTGATGGATGGACAAGAATATTAGAAGCTACTGGT------ACTGATTTAACATGTCTTTCTACATCTCTAAGACGACCTTTACGCCCACTATGGATATC--CCAGAAAACTATTATTTGGCTTAATGAAGTCCCTGACTTG--GATTCTTGGAATTTTACTCCTATT--ATTCTTGTTTCTGCGTCAAGTTCTATGGAAAACATGCAGAGAATGAGTGATGATCAATGCAGTTGGAGTTACATCCCAGGAGCTGCAGATGATGAAGAAAGCTGGGCACGAGGG-TTATCACCTAGTCTCTTTTGGAAAC--ATTCTTATAATCTCATTAATGGTGGACCAGAGTTGTGTAACAAAATGGTTGGAGATATTGTGGAAAGGGATAGGGTATATCGAGCTCAAAGAGGACAAAATGCTTTTCAAATCAAAGTTAAACCCAAGAAAATATCAGCCAATGCTAG--TGACCACCTGGAAGAAGGATTTGTTACTGAATTCCAATCTGG---TGTAACTACCGAGGAAGGATCTGGCCTTGGAGAGAGAATTAGAAAATCAGATGAACATGGGATTCAGCAATCACCTAAAGGGCAGCTCAATCTATATTGGATTGGAACTACTAGACTTGCCATTGGGAACAGCCAA--TACGGTAAGTGCATTTTG------------------------------------------------------------------
>AA60
--------ATACCTCACCCTTTAGATTGCCGACATGAGAGGATGAGTTCTGCAGATAGGAATGTTGAACCAAATCTTTGCCAGCATAGAAAGGCAGTTGCACATAAGTTAGATG--ATTGGGATTGTTCATTGCATCTTCCATTATGGGTTTCTGACAGTGAAAAGGCTAATATAGAGAGTCGTATTGATGGATGGACAAAAATATTAGAAGCTACTGGC------ACTGATTTAATGTTTCTTGCCACATCACTTAGAAGGCCTTTGCGCCCACTCTGGATATC--CCAGAAGACTGTTATTTGGCTTAATGAAGTTCCAGATTTG--GATTCTTGGGATTTTACTCCTGTT--ATTCTTGTTTCTGCATCAAGTTCTATGGGAAACACCATGAGAATGAGTGATGATGAGTACAGTTGGAGTTACATCCCAGGAGCTGCAGATGATGAGGAAAGCTGGGCACGTGGA-TTGTCACCTAGCCTGTTCTGGAAGC--ATTCTTATAATCTTGTATCTGCTGGACCAGAGGTATGTAACAAAATGGTTGCAGATATTGTAGAATGTGATCGGGTATATCGAGCTCAAAGAGGACAGGAGGCTATGCAGATCAAACTGAAACCAAAGAAGATAGCCACCAATGTAAT--TAATCATTTGGAGGAAGGACAAAAAAATGAAATTCAATCTGG---AGTAGATACTGAAGGAAGAATTTTATTTGTAGAGAGAACTGCATGGCTGGATCAACATGGAATCCAGCAATTGCCCCAGGCACAATTTAATCTTTATTGGATAGGAACTACTGGACTTGCGATTTCAAGCAGTGAA--TATGGTATGTTCTTTTTGTTCTAATAATTTATATGGA------------------------TGCATTTTTTAAAAAGCCTAATA
>AAR4
----------------------AGATTGCGGACTTCAGGGGATAAATTACGTGAATGAGAAGCTTGAATCAAAATTGTCCTATCAGAATGAGACTAATGTGGATAATGTAGATG--ATTGGGATTGCTCGTTACACCTGCCATTGTGGGTTTCTGAAACTGAAAAGGCTAATATAGAGAGTCGCCTTGATGGATGGACAAGAATATTAGAAGCTACTGGT------ACTGATTTAACATGTCTTTCTACATCTCTAAGACGACCTTTACGCCCACTATGGATATC--CCAGAAAACTATTATTTGGCTTAATGAAGTCCCTGACTTG--GATTCTTGGAATTTTACTCCTATT--ATTCTTGTTTCTGCGTCAAGTTCTATGGAAAACATGCAGAGAATGAGTGATGATCAATGCAGTTGGAGTTACATCCCAGGAGCTGCAGATGATGAAGAAAGCTGGGCACGAGGG-TTATCACCTAGTCTCTTTTGGAAAC--ATTCTTATAATCTCATTAATGGTGGACCAGAGTTGTGTAACAAAATGGTTGGAGATATTGTGGAAAGGGATAGGGTATATCGAGCTCAAAGAGGACAAAATGCTTTTCAAATCAAAGTTAAACCCAAGAAAATATCAGCCAATGCTAG--TGACCACCTGGAAGAAGGATTTGTTACTGAATTCCAATCTGG---TGTAACTACCGAGGAAGGATCTGGCCTTGGAGAGAGAATTAGAAAATCAGATGAACATGGGATTCAGCAATCACCTAAAGGGCAGCTCAATCTATATTGGATTGGAACTACTAGACTTGCCATTGGGAACAGCCAA--TACGGTAAGTGCATTTTGCAATGATCGCTGATTTGC------------------------------------------------
>AF1
--------ATGCCTCAAC----AGATTTACAGCTTCAGGGGACAAATTTTGTGAATGGGAAGTCTGAGCCAAACACTTTCCATCATAGTGTGACTGATGTTAATAATTTAGATT--ACTGGGATTGCTTGTTGCATCTTCCATTGTGGGTTTCTGAAACTGAAAAGGCTAATATTGAGAGTCGCATTGAGGGCTGGATGAAAATATTTGAAGCAACTGGT------ACCGATTTAACATTTCTTGCAACGTATCTAAGAAGACCCTTACGCCCACTGTGGATATC--TCAGAAAAGTGTTATCTGGCTTAATGAAGTCCCTGATTTG--GATTCTTGGAATTTCACTCCAATT--ATTCTTGTTTCTGCATCAAGTCCTTTGGAAAAAACACAACGAATGAGTGATGATGAGTGCAGTTGGAGTTACATCCCAGGAGCTGCAGATGATGAAGAAAGCTGGGCACGTGGA-TTGTCTTCTACTCTCTTTTGGAAAC--ATTCTTATAGTCTCATTAGTGGTGGACCCGAGGCATGTAACAAAATGGTTTCAGATATTGTAGAAAAGGACAGGGTGTATCGAGCTCAAAGAGGACAGGATGCTTCTCAAATCAAAGTTAAACAAAAGAAAATATCATCGAACATTGG--TGATCATCTGGAAGAAAAATTGGTTGATGAAATTCAATCCGG---CCTTGCTACTGAGGATGAGTTTATCATTGTAGAAAGAACTAGGAAATCCGACAAACATGGGATTCAGCATTCTCAGGAAGAGCAACTTGATTTCCACTGGATTGGAACCACTAGACTTGCCATTGGAACCAGCGAA--TATTGTGAGTTGATTTTTGTT---------------ATATTACTATTAATTTCCATTTTTTTGGATTCTTTCAAAGAA------
>AG2
--------ATGCCTCAAC----AGATTTACAGCTTCAGGGGACAAATTTTGTGAATGGGAAGTCTGAGCCAAACACTTTCCATCATAGTGTGACTGATGTTAATAATTTAGATT--ACTGGGATTGCTTGTTGCATCTTCCATTGTGGGTTTCTGAAACTGAAAAGGCTAATATTGAGAGTCGCATTGAGGGCTGGATGAAAATATTTGAAGCAACTGGT------ACCGATTTAACATTTCTTGCAACGTATCTAAGAAGACCCTTACGCCCGCTGTGGATATC--TCAGAAAAGTGTTATCTGGCTTAATGAAGTCCCTGATTTG--GATTCTTGGAATTTCACTCCAATT--ATTCTTGTTTCTGCATCAAGTCCTTTGGAAAAAACACAACGAATGAGTGATGATGAGTGCAGTTGGAGTTACATCCCAGGAGCTGCAGATGATGAAGAAAGCTGGGCACGTGGA-TTGTCTTCTACTCTCTTTTGGAAAC--ATTCTTATAGTCTCATTAGTGGTGGACCCGAGGCATGTAACAAAATGGTTTCAGATATTGTAGAAAAGGACAGGGTGTATCGAGCTCAAAGAGGACAGGATGCTTCTCAAATCAAAGTTAAACAAAAGAAAATATCATCGAACATTGG--TGATCATCTGGAAGAAAAATTGGTTGATGAAATTCAATCCGG---CCTTGCTACTGAGGATGAGTTTATCATTGTAGAAAGAACTAGGAAATCCGACAAACATGGGTTTCAGCATTCTCAGGAAGAGCAACTTGATTTCCACTGGATTGGAACCACTAGACTTGCCATTGGAACCAGCGAA--TATTGTGAGTTGATTTTTGT----------------------------------------------------------------
>AH26
----------------------AGATTGCCAGATTCAGGGGAAAAATTCTGTAGATAGTGGGCCTGAACAAAACTCTTGCCTTGGTAGAAAGGCTCTTGTTGATATTTCAGCTGAAATTGGGATTGCTCATTATATCTTCCACTGTGGGTTTCTGAAACTGAAAAGGCAAACATAGAGAGCCGGATTGAGGGATGGACAAAAATATTAGAAGATACTGGT------ACAGATTTTACATTTCTTGCCAGATCTCTCCAAAAGCCTATACGCCCACTTTGGATTTC--TCAGAAAAGTGTTGTCTGGCTTAATGAAGTCCCTGATTTA--GATTCATGGAATTTTACTCCTATT--ATTCTTGTTTCAGCATCTAGCTCTTCAGAAAGTACGTTAAGAATGAGTGACAATGAGCTCAGCTGGAGTTACATCCCAGGAGCTGCAGATGATGAAGAGAGTTGGGCACGGGGA-TTGTCTCCTATTCTTTTTTGGAAGC--ATTCTTATAATCTCATCAATGGTGGGCCAGATGTGTGTACCAGAATGGTGGCAGATATTGTGGAAAAGGATAGGGTATATCGAGCTCAAAGAGGACAAGATGCTTCTCAAATCAGAGTTAAGCCAAAAAAAGTGTCAGCCAACATTAA--TGATATTCTGGAGGAGGGCTTTGTTTCTGAATTCCAGAATGG---GATAGATACTGGGGATGGCTTTAGCCTTGTTGAGAGAAATAGAAAATCAGATCAAAATGGAATCCATTCATCATTTGAGAGGCATTTCAATCTATACTGGATAGGAACTACTAAACTTGCAATTGGAACTACTCAA--TATTGTAAG---------------------------------------------------------------------------
>AME1
----------------------AGATTGCGGACTTCAGGGGATAAATTACGTGAATGACAAGCTTGAATCAAACTTGTCCTATCAGAATGAGACTAATGTGGATAATGTAGATG--ACTGGGATTGCTTGTTACACCTGCCATTGTGGGTTTCTGAAACTGAAAAGGCTAATATAGAGAGTCGCATTGATGGATGGACAAGAATATTAGAAGCTACTGGT------ACTGATTTAACATGTCTTTCTACATCTCTAAAACGGCCTTTACGCCCACTATGGATATC--CCAGAAAACTATTATTTGGCTTAATGAAGTCCCTGACTTG--AATTCTTGGAATTTTACTCCTATT--ATTCTTGTTTCTGCATCAAGTTCTATGGGAGACATGCAGAGAATGAGTGATGATCAATGCAGCTGGAGTTACATCCCAGGAGCTGCAGATGATGAAGAAAGCTGGGCACGAGGG-TTATCACCTAGTCTCTTTTGGAAAC--ATGCTTATAATCTCATTAGTGGTGGACCAGAGTTGTGTAACAAAATGGTTGCAGATATTGTGGAAAGGGATAGGGTATATAGAGCTCAAAGAGGACAAGATGCTTTTCAAATCAAAGTTAAACCCAAGAAAATATCAGCCAATGCTAG--TGACCACCTTGAAGAAGGATTTGTTACTAAATTCCAATCTGG---TGTAACTACTGAGGAAAGATCTGGCCTTGGAGAGAGAATTAGAAAATTGGATGAACATGGAATTCAGCAATCACCTAAAGGGCAGCTCAATCTATACTGGATTGGAACTACTAGACTTGCCATTGGGAACAGCCAA--TATGGTAAGTTTATTTTG------------------------------------------------------------------
>AP25
----------------------AGATTGCCGAATTCAGGAGAAAAATTCTGTAGATAGTGGGCCTGAACAAAACTCTTGCCTTGGTAGAAAGGCTCTTGTTGATATTTCAGCTGAAATTGGGATTGCTCATTATATCTTCCACTGTGGGTTTCTGAAACTGAAAAGGCAAACATAGAGAGCCGGATTGAGGGATGGACAAAAATATTAGAAGATACTGGT------ACAGATTTTACATTTCTTGCCAGATCTCTCCAAAAGCCTATACGCCCACTTTGGATTTC--TCAGAAAAGTGTTGTCTGGCTTAATGAAGTCCCTGATTTA--GATTCATGGAATTTTACTCCTATT--ATTCTTGTTTCAGCATCTAACTCTTCAGAAAGTACGTTAAGAATGAGTGACAATGAGCTCAGCTGGAGTTACATCCCAGGAGCTGCAGATGATGAAGAGAGTTGGGCACGGGGA-TTGTCTCCTATTCTTTTTTGGAAGC--ATTCTTATAATCTCATCAATGGTGGGCCAGATGTGTGTACCAGAATGGTGGCAGATATTGTGGAAAAGGATAGGGTATATCGAGCTCAAAGAGGACAAGATGCTTCTCAAATCAGAGTTAAGCCAAAAAAAGTGTCAGCCAACATTAA--TGATATTCTGGAGGAGGGCTTTGTTTCTGAATTCCAGAATGG---GATAGATACTGGGGATGGCTTTAGCCTTGTTGAGAGAAATAGAAAATCAGATCAAAATGAAATCCATTCATCATCTGAGAGGCATTTCAATCTATACTGGATAGGAACAACTAAACTTGCAATTGGAACCACTCAA--TATTGTAAG---------------------------------------------------------------------------
>APA47
--------ATGCCTCAACTCTTAGATTTCCAGCTTCAGGAGGCAAATTTTGTTAATGGAAAGCCTGAACCAAACTCTTTTCATGATAGTGTGACTGATGTAAATAATTTAGATG--ACTGGGATTGCTTGTTGCATCTTCCATTGTGGGTTTCTGAAACTGAAAAGGCTAATATTGAGAGTCGCATTGAGGGTTGGACAAAAATATTGGAAGCAACTGGT------ACCGATTTAACATTTCTTGCAACATATCTAAGAAGACCCTTACGCCCACTGTGGATATC--TCAGAAAAGTGTTATCTGGCTTAATGAAGTCCCTGATTTG--GATTCTTGGAATTTCACTCCCATT--ATTCTTGTTTCTGCATCAAGTCCTTTGGAAAAAACACAACGA---AGTGATGATGAGTACAGTTGGAGTTACATCCCAGGAGCTGCAGATGATGAAGAAAGCTGGGCTCGTGGA-TTGTCTTCTACTCTCTTTTGGAAAC--ATTCTTATAGTATTATTAGCGGTGGACCTGAGGCATGTAACAAAATGGTTGCAGATATTGTAGAAAGGAACAGGGTGTATCGAGCTCAAAGAGGACAGGATGCCTCTCAAATCAAAGTTAAACAAAAGAAAATATCATCAAATGTTGG--TGATCATCTGGAAGAAAAATTGGTTGATGAAATTTTATCTGG---CCTTGCCACTGAGGATGAGTCTAGCGTTGTAGAAAGAACTAGGAAATCAGATAAACATGGGATTCAGCATTCTCAGGAAGAGCAACTTGATTTGCATTGGATAGGAACCACTAGACTTGCCATTGGAACCAGCGAA--TATTGTGAGTTGATTTTTGT----------------------------------------------------------------
>AR2
-------------------------------------------------------------------------------------------------------------------------------------------------------------------------------------------------------------------------------------------------------------------------------------------------------------------------------------------------------------------------------------------------------------ATGAGTGATGATCAATGCAGCTGGAGTTACATCCCAGGAGCTGCAGATGATGAAGAAAGCTGGGCACGAGGG-TTATCACCTAGTCTCTTTTGGAAAC--ATGCTTATAATCTCATTAGTGGTGGACCAGAGTTGTGTAACAAAATGGTTGCAGATATTGTGGAAAGGGATAGGGTATATAGAGCTCAAAGAGGACAAGATGCTTTTCAAATCAAAGTTAAACCCAAGAAAATATCAGCCAATGCTAG--TGACCACCTCGAAGAAGGATTTGTTACTAAATTCCAATCTGG---TGTAACTACTGAGGAAAGATCTGGCCTTGGAGAGAGAATTAGAAAATTGGATGAACATGGAATTCAGCAATCACCTAAAGGGCAGCTCAATCTATA------------------------------------------------------------------------------------------------------------------------------
>AS57
--------ATACCTCACCTCTTAGATTGCCAACATCAGAGGATTAATTCTGCAGATGGGCATGCTGAACCAAACCTTTGCCAGCATAGAAAGGCAATTGTAAATAAATTAGATG--ATTGGGATTGCTCATTGCATCTTCCATTGTGGGTTTCTGACAGTGAAAAAGCTAATATAGAGAGTCGTATTGAAGGCTGGACAAAAATATTGGAAGCTACTGGC------ACTGATTTAACGTTTCTTGCCACATCTCTAAGAAGGCCTTTGCGCCCACTATGGATATC--TCAGAAGACTGTTATTTGGCTTAATGAAATCCCTGATTTG--GATTCTTGGGATTTTACTCCTGTT--ATTCTTGTTTCTGCATCAAGTTCTATGGAAAACACTCAGAGAATGAGTGATGATGAGCACAGTTGGAGTTACATCCCAGGAGCTGCAGATGATGAAGAAAGCTGGGCACGTGGA-TTGTCACCTAGCCTGTTTTGGAAGC--ATTCTTATAATCTTATTTCTGGTGGACCGGAGACATGTAACAAAATGGTTGCAGATATTGTAGAAAGGGATAGGGTATATCGAGCTCAAAGAGGACAGGAGGCTTTGCAGATCAAACTTAAACCAAAGAAAATAGCAACTGATGTAAT--TAATCATTTGGAGGAAGGATTTGATACTGAATTCCAATCTGA---TGTAGATACTGAGGGAAGATTTATTCATGTAGAGAGAACTGGAAAGCTGGATCAACATGGAATTCTGCAAATGCCCCAGGGACAATTCAATCTTTATTGGATAGGAACTACTAGACTTGCAATTGCAACCAGCGAA--TATGGTATGTTCATTTTTGCA---------------------------------------------------------------
>ASA51
-----------------------------------------------------------------------------------------------------------------------------GCTTGTTGCATCTTCCAATGTGGGTTTCTGAAACTGAAAAGGCTAATATTGAGAGTCGCATTGAGGGCTGGACAAAATTATTGGAAGTAACTGCT------ACTGATTTGACATTTCTTGTGATGTATCTAAGAAAACCCTTACGTCCACTGTGGATATC--TCAGAAAAGTGTTATCTGGCTTAATGAAGTCCCTGATTTG--GATTCCTGGAATTTCACTCCTATT--ATTCTTGTTTCTGCATCAAGTCCTTTGGTAAAAACACAACGAATGAGTGATGATGACTGCAGTTGGAGTTATATCCCAGGAGCTGCAGATGATGAAGAAAGCTGGGCACATGGA-TTGTCTT-----------------------------------------------------------------------------------------------------------------------------------------------------------------------------------------------------------------------------------------------------------------------------------------------------------------------------------------------------------------------------------------------------------------------------------------------------
>CB35
----------------------AGATTGCCAACTTCAGGGGAAGAATTCTGCAGATAGTGGTCCTGAACTAAATTCTTGCCTTAGCAGAAAGGCTGTTGTTGATATTGCAGCTGAAATTGGGATTGCTTGTTGCATCTTCCACTGTGGGTTTCTGAAACTGAAAAGGCAAACATAGAGAGCCGCATTGAGGGATGGACAAAAATATTACGAGATACTGGT------ACAGATTTTACATTTCTGGCTAGATCTCTCAAAAAGCCTTTACGCCCACTCTGGATTTC--TCAGAAAAGTGTTGTCTGGCTTAATGAAGTCCCCGATTTA--GATTCATGGAATTTCACTCCTATT--ATTCTTGTTTCTGCATCTAGTTCTTCAGAAAGTACACTAAGAATGAGTGACAATGAGCTCAGCTGGAGTTACATCCCAGGAGCTGCGGATGATGAAGAAAGCTGGGCGCGGGGA-TTGTCACCTATTCTTTTTTGGAAGC--ATTCTTATAATCTCATCAATGGTGGGCCAGATGTGTGTACCAGAGTGGTGGCAGATATTGTGGAAAAGGATAGGGTATATCGAGCTCAAAGAGGACAAGATGCTTCTCAAATCAGAGTTAAGACAAAAAAAGTATCAGCCAAGATTAA--TGATATTCTGGAAGAGGGCTTTGTTTCTGAATTCCAGAATGG---CATAGATAATGGGGATGGCTTTAGCCTAGTTGAGCGAAATAGAAAATCAGATCAAAATGAAATTCATTCATCATCTGAGAGGCATTTCAATCTACATTGGATAGGAACTACTAAACTTGCAATTGGAACCAATCAA--TATGGTAAG---------------------------------------------------------------------------
>CDE34
----------------------AGATTGCCAACTTCAGGGGAAGAATTCTGCAGATAGTGGTCCTGAACTAAATTCTTGCCTTAGCAGAAAGGCTGTTGTTGATATTGCAGCTGAAATTGGGATTGCTTGTTGCATCTTCCACTGTGGGTTTCTGAAACTGAAAAGGCAAACATAGAGAGCCGCATTGAGGGATGGACAAAAATATTACAAGATACTGGT------ACAGATTTTACATTTCTGGCTAGATCTCTCAAAAAGCCTTTACGCCCACTCTGGATTTC--TCAGAAAAGTGTTGTCTGGCTTAATGAAGTCCCCGATTTA--GATTCATGGAATTTCACTCCTATT--ATTCTTGTTTCTGCATCTAGTTCTTCAGAAAGTACACTAAGAATGAGTGACAATGAGCTCAGCTGGAGTTACATCCCAGGAGCTGCGGATGATGAAGAAAGCTGGGCGCGGGGA-TTGTCACCTATTCTTTTTTGGAAGC--ATTCTTATAATCTCATCAATGGTGGGCCAGATGTGTGTACCAGAGTGGTGGCAGATATTGTGGAAAAGGATAGGGTATATCGAGCTCAAAGAGGACAAGATGCTTCTCAAATCAGAGTTAAGACAAAAAAAGTATCAGCCAAGATTAA--TGATATTCTGGAAGAGGGCTTTGTTTCTGAATTCCAGAATGG---CATAGATAACAGGGATGGCTTTAGCCTAGTTGAGCGAAATAGAAAATCAGATCAAAATGAAATTCATTCATCATCTGAGAGGCATTTCAATCTATATTGGATAGGAACTACTAAACTTGCAATTGGAACCAATCAA--TATGGTAAG---------------------------------------------------------------------------
>CF38
--------ATGCCTCATCTCTTAGATAGCCAACTTCAGGGGATGAATTCTCCAGATGGGAGTCCTGAACCGAGCTCTTTCCAGCATAGAAAGACAATTGGAAATAAATTAGATG--ATTGGGATTGCTCATTGCATCTTCCATTATGGGTTTCTGAAACTGAAAAGGCTAATATAGAGAGTCGCATTGACGGATGGACAAAAATATTGGAAGCTACTGGC------ACTGATTTAACATTTCTTGCCACATCGCTAAGGAGACCTTTGCGCCCACTATGGATATC--TCAGAAAACTGTTATCTGGTTTAATGAAGTCCCTGATTTG--GATTCTTGGGATTTTACTCCTGTT--ATTCTTGTTTCTGCATCAAATTATATGGAAAACACACAAAGACTGAGTGCCGACGAGTACAGCTGGAGTTATGTCCCAGGAGCAGCAGATGATGAAGAAAGCTGGGCACGTGGA-TTGTCACCCAACCTGTTTTGGAAGC--ATTTGTACAATATCATTTCCGGTGGACCGGAGGAATGCAACAAAATGGTTGCAGATATTGTAGAACAGGATAGGGTATATCGAGCTCAAAGAGGACAGGATGCTTTGCAAATCAAAGTTAAACCAAAGAAAATATCAGCCAATGTTAT--TGATCATCTGGAAGAAGGATTTTTTACTGAATTCCAATCTGG---TGTAGGCACCAAGGACAGATTTAGCCAGGTAGAGAAGATTAGAAAGTCAGATCAACATGGAATCCAGCAATCACCTGAAGGGCAATCCAACCTTTATTGGATAGGATCTACTAGACTTGCCATTGGAACCAGCCAA--TACGGTATGTCCATTTTTGACTAAAATGTTGTATGCATATTATTTCCATTTTGCTCTTG-------------------------
>CH19
GTCAAATGATACCTCACCTTTTAGACTACCATCATGAGAAGATAAATTTGGCAGATAGGAATGCTGAAGTAAACCTTTGCCAGCATAGGGAGGCAGTTATAAATAAATTAGAAG--ATTGGGATTGCTCATTGCATCTTCCATTGTGGGTGTCTGACAGTGAAAAGGCTAATATAGAGAGCCGTATTGATGGATGGACAAAAATATTGGAAGCTACTGGG------TCTGATTTAATGTTTCTTGCCACATCTCTAAGAAGGCCTTTGCGCCCACTATGGATATC--TCAGAAGACTGTCATTTGGCTTAATGAAGTCCCCAATTTG--GATTCTTGGGATTTTACTCCTGTT--ATTCTTGTTTCTGCATCAAGTTCTATGGAAAACACTAAGAGAATGAATGATGATGAGTACAGTTGGAGTTATATCCCAGGAGCTGCAGATGATGAAGAAAGCTGGGCACGTGGA-CTGTCACCTAGCCTGTTTTGGAAGC--ACTCATATAATCTTATTTCTGGTGGACCGGAGGTATGTAATAAAATGGTGGCAGATATTGTAGAACAGGATAGGGTATATCGAGCTCAAAGAGGACAGGAGGCTTTGCAGATCAAACTTAAACCAAAGAAAATAGCAACTGATGTTGT--GAGTAGCTTGGAGGAAGGATTCAATAGTGAACTCCAATCTGA---TGTAGCTACCAATGGAAGATTTGTCTCTGCAGATAGAACTGAAAAGCCGAATCAACATGGAATTCAGCAATTGCCCCAAGGACAATTCAATTTTTATTGGATAGGAACTACTAGACTTGCGATTTCAAGTAGCGAA--TATGGTATGTTCATTTTTGCA---------------------------------------------------------------
>CHA37
--------ATGCCTCATCTCTTAGATAGCCAACTTCAGGGGATGAATTCTCCAGATGGGAGTCCTGAACCGAGCTCTTTCCAGCATAGAAAGACAATTGGAAATAAATTAGATG--ATTGGGATTGCTCATTGCATCTTCCATTATGGGTTTCTGAAACTGAAAAGGCTAATATAGAGAGTCGCATTGACGGATGGACAAAAATATTGGAAGCTACTGGC------ACTGATTTAACATTTCTTGCCACTTCGCTAAGTAGACCTTTGCGCCCACTATGGATATC--TCAGAAAACTGTTATCTGGTTTAATGAAGTCCCTGATTTG--GATTCTTGGGATTTTACTCCTGTT--ATTCTTGTTTCTGCATCAAATTCTATGGAAAACACACAAAGACTGAGTGCCGACGAGTACAGCTGGAGTTATGTCCCAGGAGCAGCAGATGATGAAGAAAGCTGGGCACGTGGA-TTGTCACCCAACCTGTTTTGGAAGC--ATTTGTACAATATCATTTCCGGTGGACCGGAGGAATGCAACAAAATGGTTGCAGATATTGTAGAACAGGATAGGGTATATCGAGCTCAAAGAGGACAGGATGCTTTGCAAATCAAAGTTAAACCAAAGAAAATATCAGCCAATGTTAT--TGATCATCTGGAAGAAGGATTTTTTACTGAATTCCAATCTGG---TGTAGGCACCAAGGACAGATTTAGCCAGGTAGAGAAGATTAGAAAGTCAGATCAACATGGAATCCAGCAATCACCTGAAGGGCGGTCCAACCTTTATTGGATAGGATCTACTAGACTTGCCATTGGAACCAGCCAA--TACGGTATGTCCATTTTTGACTAAAATGTTGTATGCATATTATTTCCATTTTGCTCTTGTATGCATTCCTTTG------TACCG
>CJ24
----------------------AGATTGCCAACATCAGAGGATGAATTATGCAGATGGGAACGCTGAACCAAACCTTTGCCAGCATAGAAAGGCATTTGTAAATAAATTAGATG--ATTGGGATTGTTCATTGCATCTTCCATTGTGGGTTTCTGACAGCGAAAAGGCTAATATAGAGAGTCGTATTGAGGGATGGACAAAAATATTGGAAGCTACTGGC------ACTGATTTAATGTTTCTTGCCAAATCTCTAAGAAGACCTTTGCGCCCACTATGGATATC--TCAGAAGACTGTTATTTGGCTTAATGAAGTCCCTGATTTG--GATTCTTGGGATTTTACTCCTGTT--ATTCTTGTTTCTGCATCAAGTTCTATGGAAAACACTAAGAGAATGAGTGATGATGAGTACAGTTGGAGGTATATCCCAGGAGCTGCAGATGATGAAGAAAGCTGGGCACGTGTA-TTGTCACCTAGCCTGTTTTGGAAAC--ATTCTTTTGATCTTATTTCTGGTGGACCGGAGGCATGTAACAAAATGGTTGCAGATATTGTAGAACGGGATAGGGTATATCGAGCTCAAAGAGGGCAGGAGGCTTTGCAGATCAAACTTAAACTGAAGAAAATAACAACTGATGTAAT--TAATCATTTGGAGGAAGGATTTAATGCTGAATTCCAATCTGT---TGTAAATACTGAGGGAAGGTTTTTCTCTGTAGAGAGAACTGGAAAGCCGGATCAACATGGAATTCAGCAACTACCCCAGGGACAATTCAATCTTTATTGGATAGGAACTACTAGACTTGCAATTTCAACCAGCGAA--TATGGTATGTTCATTTTTGCAATTGGAGTCA-ATGAATTTTATGATTGTGATCCTTTTATATTAGTTTC---------------
>CK7
-TCAAATGATACCTCATCTCTTAGATTGCCAACATCAGAGGATGAATTCTGCAGATGGGAGTGCTGAACCAAACTTTTGCCAGCATGGAAAGGCAATTGGAAATAAATTAGATG--ATTGGGATTGCTCATTGCATCTTCCATTGTGGGTTTCTGACACTGAAAAGGCTAATATAGAGAGTCGTATTGAGGGATGGACAAAAATATTGGAAGCTACTGGC------ACTGATTTAACGTTTCTCGCCACATCTCTAAGAAGGCCTTTGCGCCCACTATGGATATC--TCAGAAGACTGTTATTTGGCTTAATGAAGTCCCTGATTTA--GATTCTTGGGATTTTACTCCTGTT--ATACTTGTTTCTGCATCAAGTTCTATGGAAAACACACAGAGAATGAGTGATGATGAGTACAGTTGGAGTTACATCCCAGGAGCTGCAGATGATGAAGAAAGCTGGGCACGTGGA-TTGTCACCTAGCTTGTTTTGGAAGC--ATTCTTATAATCTTATTTCTGGTGGACCGGAGGCATGTAACAAAATGGTTGCAGATATTGTAGAATGGGATAGGGTATATCGAGCTCAGAGAGGACAGGAGGCTTTGCAGATCAAACTTAAACCAAAGAAAATAGCAACTGATGTAAT--TGATCATTTGGAAGAAGGATTTGATACCGAATTCCAATCTGG---TGTAGATGCTGTGGGAAGATTAATTTCTGTAGAGAGAATTGAAAGGTCGGATCAACATGGAATTCAGCAATTGCCTGGGGGGCAATTCAATCTTTATTGGATAGGAACTACTAGACTTGCAATTGCAACCAGCCAA--TATGGTATGTTCATTTTTGCA---------------------------------------------------------------
>CL6
GTCAAATGATACCTCATCTCTTAGATTGCCAACATCAGAGGATGAATTCTGCAGATGGGAGTGCTGAACCAAACTTTTGCCAGCATGGAAAGGCAATTGGAAATAAATTAGATG--ATTGGGATTGCTCATTGCATCTTCCATTGTGGGTTTCTGACACTGAAAAGGCTAATATAGAGAGTCGTATTGAGGGATGGACAAAAATATTGGAAGCTACTGGC------ACTGATTTAACGTTTCTCGCCACATCTCTAAGAAGGCCTTTGCGCCCACTATGGATATC--TCAGAAGACTGTTATTTGGCTTAATGAAGTCCCTGATTTA--GATTCTTGGGATTTTACTCCTGTT--ATACTTGTTTCTGCATCAAGTTCTATGGAAAACACACAGAGAATGAGTGATGATGAGTACAGTTGGAGTTACATCCCAGGAGCTGCAGATGATGAAGAAAGCTGGGCACGTGGA-TTGTCACCTAGCTTGTTTTGGAAGC--ATTCTTATAATCTTATTTCTGGTGGACCGGAGGCATGTAACAAAATGGTTGCAGATATTGTAGAATGGGATAGGGTATATCGAGCTCAGAGAGGACAGGAGGCTTTGCAGATCAAACTTAAACCAAAGAAAATAGCAACTGATGTAAT--TGATCATTTGGAAGAAGGATTTGATACCGAATTCCAATCTGG---TGTAGATGCTGTGGGAAGATTAATTTCTGTAGAGAGAATTGAAAGGTCGGATCAACATGGAATTCAGCAATTGCCTGGGGGGCAATTCAATCTTTATTGGATAGGAACTACTAGACTTGCAATTGCAACCAGCCAA--TATGGTATGTTCATCTTTGCA---------------------------------------------------------------
>CM9
--------ATACCTCACCCTTTAGATTGTCAACATGAAAGGATGAGTTCTGCAGATAGGAATGTTGAACCAAATCTTTGCCAGCATAGAAAGGCAGTTGCACATAAATTGGATG--ATTGGGATTGCTCATTGCATCTTCCATTATGGGTTTCTGACAGTGAAAAGGCTAATATAGAGAGTCGTATTGATGGATGGACAAAAGTATTAGAAGCTACTGGC------ACTGATTTAATGTTTCTTGCCAGATCACTTAAAAGGCCTTTGCGCCCACTCTGGATATC--CCAGAAGACTATTATTTGGCTTAATGAAGTTCCAGATTTG--GATTCTTGGGATTTTATTCCTGTT--ATTCTTGTTTCTGCATCAAGTTCTATGGGAAACACCATGAGAATGAGTGATGATGAGTACAGTTGGAGTTACATCGCAGGAGCTGCAGATGATGAGGAAAGCTGGGCACATGGA-TTGTCACCTAGCCTGTTCTGGAAGC--ATTCTTATGATCTTGTATCTGCTGGACCAGAGGTATGTAACAAAATGGTTGCAGATATTGTAGAACGTGATCGGGTATATCGAGCTCAAAGAGGACAGGAGGCTATGCAGATCAAACTGAAACCAAAGAAGATAGCTACCAATGTAAT--TAATCATTTGGAGGAAGGACTCAAAATTGAAATTCAATCTGG---AGTAGATACAGAAGGAAGATTTTTATTCGTAGAGAGAACTGCATGGCTGGATCAACATGGAATCCAGCAATTGCCCCAGGCACAATTTAATCTTTATTGGATAGGAACTACTGGACTTGCGATTTCAAGCAGTGAA--TATGGTATGTTTGTTTTGTTCTAATAATTTATATGGATATTG-------------------TGCATTTCTTAAAAAGCCTAATA
>CO8
----------------------AGCTTGCCAACATGAGAGGATGAGTTTTGTAGATAGGAATGTTGAGCCAAATCCTTGCACGCATAGAAGGGCAGTTGCACATAAATTAGATG--ATTGGGATTGCTCATTGCATCTTCCATTATGGGTTTCTGACAGTGAAAAGGCTAATATAGAGAGTCGTATTGATGGATGGACAAAAATATTAGAAGCTACTGGC------ACTGATTTAATGTTTCTTGCCACATCACTTACAAGGCCGTTGCGCCCACTTTGGATATC--CCAGAAGACTGTTATTTGGCTTAACGAAGTTCCAGATTTG--GATTCTTGGGATTTTACTCCTGTT--ATTCTTGTTTCTGCATCAAGTTCTATGGGAAACAACATGAGAATGAGTGATGATGAGTACAGTTGGAGTTACATCCCAGGAGCTGCAGATGATGAGGAAAGCTGGGCACGTGGA-TTGTCACCTAGCCTGTTCTGGAAGC--ATTCTTATAATATTGTATCTGCTGGACCAGAGGTATGTAACAAAATGGTTGCAGATATTGTAGAACATGATCGGGTATATCGAGCTCAAAGAGGACAGGAGGCTATGCAGATCCAACTGAAACCAAAGAAGATAGCTAGCAATGTAAT--TAATCATTTGGAGGAAGGACTCAAAATTGAAATTCAATCTGG---AGTAGATACTGAAGGAAGATTTTTATTTGTAGAGAGAACTGCATGGCTGGATCAACATGGAATCCAGCAATTGCCCCAGGCACAATATAATCTTTATTGGATAGGAACTACTGGACTTGCGATTTCAAGCAGTGAA--TATGGTATGTTCTTTTTGTAA--ATAATTTATATGGATATCGTTTCTGTAATGCTCTTGTATGCATTTCTTAAAAGGCCTAATA
>CP161
GTCAAATGATACCTCACCTTTTAGATTACCAACATGAGAGGATAAATTTTGCAGATAGGAATGCTGAAGCAAACCTTTGCTACCATAGAGAGGTAGCTGTAAATAGACTAGATG--ATTGGGATTGCTCATTGCATCTTCCATTGTGGGTGTCTGACAGTGAAAAGGCTAATATAGAGAGTCGTATTGATGGATGGACAAAAGTATTGGAAGCTACTGGC------TCTGATTTAATGTTACTTGCCACATCTCTAAGTAGGCCTTTGCGCCCACTATGGATATC--TCAGAAGACTGTTATTTGGCTTAATGAAGTCCCCGATTTG--GATTCTTGGGATTTTACTCCTGTT--ATTCTTGTTTCTGCATCAAGTTCTATGGAAAACACTAAGAGAATGAGTGATGATGAGTACAGTTGGAGTTACATCCCAGGAGCTGCAGATGATGAAGAAAGCTGGGCACGTGGA-TTGTCACCTAGTCTGTTTTGGAAGC--ACTCTTATAATCTTATTTCTGGTGGACCGGAGGTATGTAACAAAATGGTTGCAGATATTGTAGAACAGGATAGGGTATATCGAGCTCAAAGAGGACAGGAGGCTTTGCAGATCAAACTTAAACCGAAGAAAATAGCAACTGATGT--------------------AGGATTCAATATTGAACTCCAATCTGG---TGCAGCTACTGAGGGAAGATTTTTCTCTGTAGAAAGAACTGGAAAGCCGGATGAACATGGAATTCAGCAATTGCCCCAGGGACAATTAAATCTTTATTGGATAGGAACTACTAGACTTGCAATTTCAAGCAGCGAA--TATGGTATGTTCATTTTTGCACACTGTTTCC-ATAATGTTTTGCACTCTATGGATTCC------------TAGATAACCTAATA
>CR44
-----------------------GATTGTCAACTTCAGCAGATGAGCTCTGCAGATAGCATACCTGAACTAAACTCTTGCCACAACAAAACAATAATTGTAAGTCGTTCTAATGAAAATGGGATTGCTCTTTGCATCTCCCCTTGTGGGTTTCTGAAACTGAGAAGGCAAACATAGAGGACCGCATCGAGGGATGGAAGGAAATATTGGAAGCTACAGGT------GCAGATATTGCTTTTCTTGCTTCATCTCTAAGAAAGCCTTTACGCCCGCTGTGGATTTC--TCAAAAAACTGTTATCTGGCTTAATGAAGTCCCTGATTTA--GATTCATGGAATTTCATTCCTATT--ATTCTTGTATCTGCATCTTGCCCTGCGTTAACAACATGCAGAATGAGCAACAGTGAGTTCAGTTGGAGTTACATCCCAGGAGCTGCAGATGATGAAGAAAGCTGGGCACGGGGT-TTGACACCCAATCTCTTTTGGAAAC--ATGCTTACGATATCATCAGTGGGGGGCCGGATACATGCAACAGAATGGTAGCAGATATTGTGGAAAAAGATAGGGCATGTCGAGCTCAAAGAGGACAAGAAGCTTCTCAAATCAGAGTAAAGCCTCGGAAAGAATCAGCTGATATTAA--TGATCTTCTGGATGAAGGAATTGTTTCTGAACACCAATATAG---CATAGATATGGAGAGCAGGTTTAACTTTGTTGAGAGAATTGAAAAAATGG---AACGAGGAATTCAACAATCACCTGGAAGTCATTGTGGTCTGTACTGGATTGGATCAACTAAACTTGCTATTGGAACTAGCCAA--TATGGTAAGCT-------------------------------------------------------------------------
>CT15
--------ATACCTTACCTTTTAGATTACCAAACTGAGAGGATAAATTCTGCAGATAGGAATGCTGAAGCAAACCTTTGCCACCATAGAGAGGCAGTTGTAAATAAATTAGATG--AATGGGATTGCTCATTGCATCTTCCATTGTGGGTGTCTGACAGTGAAAAGGCTAATATAGAAAGTCGTATTGATGGATGGACAAAAATATTGGAAGCAACTGGC------ACTGATTTAATGTTTCTTGCCACATCTCTAAGAAGGCCTTTGTGCCCACTATGGATATC--TCAGAAGACTGTTATTTGGCTTAATGAAGTCCCCGATTTG--GATTCTTGGGATTTTACTCCTGTT--ATTCTTGTTTCTGCATCAAGTTCTATGGAAAACACTAGGAGAATGAGTGATGATGAGTACAGTTGGAGTTACATCCCAGGAGCTGCAGATGATGAAGAAAGCTGGGCACGTGGA-TTGTCACCTAGTCTGTTTTGGAAGC--ACTCTTATAATCTTATTTCTGGTGGACCGGTGGTATGTAACAAAATGGTTGCCGATATTGTAGAACGGGATAGGGTATATCGAGCTCAAAGAGGACAGGAGGCTTTGCAGATCAAACTTAAACCGAAGAAAATAGCAACTGATGT--------------------AGGATTCAATATTGAACTCCAATCTGG---TGCAGCTACTGAGGGAAGATTTTTCTCTGCAGAAAGAGCTGGAAAGCCGGATGAACATGGAATTCAGCAATTGCCCCAGGGACAATTAAATCTTTATTGGATAGGAACTACTAGACTTGCAATTTCAAGCAGTGAA--TATGGTATGTTCATTTTTGCA---------------------------------------------------------------
>DA12
--------ATACCTCACCTTTTAGATTGTTAACATCAGAGGATGATTTCTGCAGATGGGAATGATGAACCAAATCTTTGCCAGCATAGAAAGGCAGTTGCAAATAAATTAGATG--ATTGGGATTGCTCATTGCATCTTCCATTATGGGTTTCTGACAGTGAAAAGGCTAATATCGAGAGTCGTATTGATGGATGGACAAAAATATTAGAAGCTACTGGC------ACTGATTTAACGTTTCTTGCCACATCACTAAGAAGGCCTTTGCGCCCACTATGGATATC--TCAGAAGACTGTTATTTGGCTTAATGAAGTCCCTGATTTG--GATTCTTTGGATTTTACTCCTGTT--ATTCTTGTTTCTGCATCAAGTTCTATGGAAAACTCTAAGAGAATGAGTGACGATGAGTACAGTTGGAGTTACATCCCAGGAGCTGCAGATGATGAGGAAAGCTGGGCACGTGGA-TTGTCACCTAGCCTGTTCTGGAAGC--ATTCTTATAATCTTGTATCTTCTGGACCAGAGGTATGTAACAAAATGGTTGCAGATATTGTAGAACGTGATCGGGTATATCGAGCTCAAAGAGGACAGGAGGCTGTGCAGATCAAACTGAAACCAAAGAAAATAGCTACTGATATAAT--TAATCATTTGGAGGAAGGATTCAAATTTGAAATTCAATCTGG---TGTAGATACTGAAGGAAAATTTTTATTTGTAGAGAGAACTGCAAGGTTGGATCAACATGGAATCCAGCAATTGCCCCAGGCACAATTTAATCTTTATTGGATAGGAACTACTAGACTTGCAATTTCAAGCAGTGAA--TATGGTATGTTCATTTTTGTC---------ATATGGATATTGTTTCTATAATGCTCTTGTATGCAT---TTAAAAAACCTAATA
>DB53
--------ATGCCTCAACTCTTAGATTTCCAGCTTCAGGAGACAAATTTTGTTGATGGAAAGCCTGAGCAAAACACTTTCCATCATAGTGCGACTGATGTAAATAATTTAGATG--ACTGGGATTGTTTGTTGCATCTTCCATTGTGGGTCTCTGAAACTGAAAAAGCTAATATTGAGAGTCGCATTGAGGGCTGGACAAAAATATTGGAAGCAACTGGT------ACCGATTTAACATTTCTTGCAACATATCTAAGAAGACCCTTACGCCCACTGTGGATATC--TCAGAAAAGTGTTATCTGGCTTAATGAAGTCCCTGATATG--GATTCTTGGAATTTCACTCCCATT--ATTCTTGTTTCTGCATCAAGTCCTTTGGAAAAAACACAACGAAGGAGTGATGATGAGTACAGTTGGAGTTATATTCCAGGAGCTGCAGATGATGAAGAAAGCTGGGCACGTGGA-TTGTCTTCTGCTCTCTTTTGGAAAC--ATTCTTATAGTCTCATTAGTGGTGGACCTGAGGCCTGTAACAAGATGGTTGCAGATATTGTAGAAAGGGACAGGGTGTATCGAGCTCAAAGAGGACATGATGCTTCTCAAATCAAAGTAAAACAAAAGAAAATATCATTGAACATTGT--TGATCATCTGGAAGAAAAATTGGTTGATGAAATTCAATCTGG---CCTTGCTATTGAGGATGAGTTTACCATTGTAGAAAGAACTAGGAAATCAGACAAACATGGGATTCAACATTCCCAGGAAGAGCAACTTGATTTCCACTGGATAGGAACCACTAGACTTGCCATTGGAACCAGCGAA--TATTGTGAGTTGA-----------------------------------------------------------------------
>DC1
--------ATGCCTCAACTCTTAGATTTCCAGCTTCAGGAGACAAATTTTGTTGAGGGAAAGCCTGAGCAAAACACTTTCCATCATAGTGCGACTGATGTAAATAATTTAGATG--ACTGGGATTGTTTGTTGCATCTTCCATTGTGGGTCTCTAAAACTGAAAAAGCTAATATTGAGAGTCGCATTGAGGGCTGGACAAAAATATTGGAAGCAACTGGT------ACCGATTTAACATTTCTTGCAACATATCTAAGAAGACCCTTACGCCCACTGTGGATATC--TCAGAAAAGTATTATCTGGCTTAATGAAGTCCCTGATTTG--GATTCTTGGAATTTCACTCCCATT--ATTCTTGTTTCTGCATCAAGTCCTTTGGAAAAAACACAACGAAGGAGTGATGATGAGTACAGTTGGAGTTATATTCCAGGAGCTGCAGATGATGAAGAAAGCTGGGCACGTGGA-TTGTCTTCTGCTCTCTTTTGGAAAC--ATTCTTATAGTCTCATTAGTGGTGGACCTGAGGCATGTAACAAGATGGTTGCAGATATTGTAGAAAGGGACAGGGTATATCGAGCTCAAAGAGGACATGATGCTTCTCAAATCAAAGTAAAACAAAAGAAAATATCATTGAACGTTGT--TGATCATCTGGAAGAAAAATTGGTTGATGAAATTCAATCTGG---CCTTGCCATTGAGGATGAGTTTACCATTGTAGAAAGAACTAGGAAATCAGACAAACATGGGATTCAACATTTTCAGGAAGAGCAACTTGATTTCCACTGGATAGGAACCACTAGACTTGCCATTGGAACCAGCGAA--TATTGTGAGTTGATTTGTCCT---TTGTTTGTATACATATTACTAGTAATTTACTTTTTTTTGGATTCTTTCAAAGAAA-----
>DD1
--------ATGCCTCAACTCTTAGATTGCCAACTTCAGGAGACAAATTTTGTTAATGGAAAGCCTGAGCAAAACACTTTCAATCATAGTGTGACTGATGTAAATAATTTAGACG--ATTGGGATTGCTTGTTGCATCTTCCATTGTGGGTTTCTGAAACTGAGAAGGCTAATATTGAGGGTCGCATTGAGGGCTGGATAAAAATATTAGAAACAACTGGT------ACCAATTTAACATTTCTTGCAACGTATCTAAGAAGACCCTTACGCCCACTGTGGATATC--TCAGAAAAGTGTTATCTGGCTTAATGAAGTCCCTGATTTG--GATTCTTGGAATTTCACTCCCATT--ATTCTTGTTTCTGCATCAAGTCCTTTGGAAAAAACACAACGGAGGAGTGATAATGAGTTCAGTTGGAGTTACATCCCAGGAGCGGCAGATGATGAAGAAAGCTGGGCACGTGGA-TTGTCTTCTACTCTCTTTTGGAAAT--ATTCTTATAGTCTCATTAGTGGTGGACCCGAGGCATGTAACAAAATGGTTGCAGATATTGTAGAAAGGGACAGGGTGTATCGAGCTCAAAGAGGACAGGATGCTTCTCAAATCGAAGTTAAACAAAAGAAAATATCATCGAACACTGG--TGATCATCTGGAAGAAAAATTGGTTGATGAAATTCAATCTGG---CCTTGCCACTGAGGATGAGTTTACCATTGTAGAAAGAACTAGGAAATCAGATAAACATGGGATTCAGCATTTTCAGGAAGAGCAACTTGATTTCCACTGGATAGGAACCACTAGACTTGCCATTGGAACCAGCAAA--TATTGTGAGTTGATTTTTGTTATTTTGTTT------------------------------------------------------
>DIM50
--------ATGCCTTAACTCTTAGATTGCAAACTTCAGGAGACAAATTTTGTTAATGGAGAGCCTGAGCAAAACACTTTCTATCATAGTGTGACTGATGTAAATAATTTAGACG--ATTGGGATGGCTTGTTGCATCTTCCATTGTGGGTTTCTGAAACTGAAAAGGCTAATATTGAGGGTCGCATTGAGGGCTGGATAAAAATATTAGAAACAACTGGT------ACCGATTTAACATTTCTTGCAACGTATCTTAGAAGACCCTTACGCCCACTGTGGATATC--TCAGAAAAGTGTTATCTGGCTTAATGAAGTCCCTGATTTG--GATTCTTGGAATTTCACTCCCATT--ATTCTTGTTTCTGCATCAAGTCCTTTGGAAAAAACACAACGGAGGAGTGATGATGAGTTCAGTTGGAGTTACATCCCAGGAGCGGCAGATGATGAAGAAAGCTGGGCACGTGGA-TTGTCTTCTACTCTCTTTTGGAAAT--ATTCTTATAGTCTTATTAGTGGTGGACCCGAGGCATGTAACAAAATGGTTGCAGATATTGTAGAAAGGGACAGGGTGTATCGAGCTCAAAGAGGACAGGATGCTTCTCAAATCAAAGTTAAACAAAAGAAAATATCATCGAACATTGG--TGATCATCTGGAAGAAAAATTGGTTGATGAAATTCAATCTGG---CCTTGCCACTGAGGATGAGTTTACCATTGTAGAAAGAACTAGGAAATCAGATAAACATGGGATTCAGCATTTTCAGGAAGAGCAACTTGATTTCCACTGGATAGGAACCACTAGACTTGCCATTGGAACCAGCAAA--TATTGTGAGTTGATTTTTGTTATTTTGTTTGT----------------------------------------------------
>FC13
-TCAAATGATACCTCACCTTTTAGATTGTTAACATCAGAGGATGATTTCTGCAGATGGGAATGATGAACCAAATCTTTGCCAGCATAGAAAAGCAGTTGCAAATAAATTAGATG--ATTGGGATTGCTCATTGCATCTTCCATTGTGGGTTTCTGACAGTGAAAAGGCTAATATCGAGAGTCGTATTGATGGATGGACAAAAATATTAGAAGCTACTGGC------ACTGATTTAATGTTTCTTGCCACATCACTAAGAAGGCCTTTGCGCCCACTATGGATATC--TCAGAAGACTGTTATTTGGCTTAATGAAGTCCCTGATTTG--GATTCTTGGGATTTTACTCCTGTT--ATTCTTGTTTCTGCATCAAGTTCTATGGAAAACTCTAAGAGAATGAGTGACGATGAGTACAGTTGGAGTTACATCCCAGGAGCTGCAGATGATGAGGAAAGCTGGGCACGTGGA-TTGTCACCTAGCCTGTTCTGGAAGC--ATTCTTATAATCTTGTATCCGCTGGACCAGAGGTATGTAACAAAATGGTTGCAGATATTGTAGAACGTGATCGGGTATATCGAGCTCAAAGAGGACAGGAGGCTATGCAGATCAAACTGAAACCAAAGAAAATAGCTACTGATGTAAT--TAATCATTTGGAGGAAGGATTCAAATTTGAAATTCAATCTGG---TGTAGATACTGAAGGAAGATTTTCATTTGTAGAGAGAACTGCAAGGTTGGATCAACATGGAATCCAGCAATTGCCCCAGGCACAATTTAATCTTTATTGGATAGGAACTACTAGACTTGCAATTTCAAGCAGTGAA--TATGGTATGTTCATTTTTGAA-------------GGATATTGTTTCTATAATGCTCTTGTATGCATTCCTTAAAAAACCTAATA
>FTS1
--------ATGCCTCAACTCTTAGATTTCCAGCTTCAGGAGACAAATTTTGTTGATGGAAAGCCTGAGCAAAACACTTTCCATCATAGTGTGACTGATGTAAATAATTTAGATG--ACTGGGATTGCTTGTTGCATCTTCCATTGTGGGTCTCTGAAACTGAAAAAGCTAATATTGAGAGTCGCATTGAGGGCTGGACAAAAATATTGGAAGCAACTGGT------ACCGATTTAACATTTCTTGCAACATATCTAAGAAGACCCTTACGCCCACTGTGGATATC--TCAGAAAAGTGTTATCTGGCTTAATGAAGTCCCTGATTTG--GATTCTTGGAATTTCACTCCCATT--ATTCTTGTTTCTGCATCAAGTCCTTCGGAAAAAACACAACGGAGGAGTGATGATGAGTACAGTTGGAGTTACATCCCAGGAGCTGCAGATGATGAAGAAAGCTGGGCACGTGGA-TTGTCTTCTACTCTCTTTTGGAAAC--ATTCTTATAGTCTCATTAGTGGTGGACCTGAGGCATGTAACAAGATGGTTGCAGATATTGTAGAAAAAGACAGGGTGTATCGAGCTCAAAGAGGACATGATGCTTCTCAAATCAAAGTAAAACAAAAGAAAATATCATCGAACATTGT--TGATCATCTGGAAGAAAAATTGGTTGATGAAAGTCAATCTAG---GCTTGCCATTGAGGATGAGTTTACGATTGTAGAAAGAACTAGGAAATCAGACAAACATGGGATTCAACATTCTCAGGAAGAACAACTTGATTTCCACTGGATAGGAACCACTAGACTTGCCATTGGAACCAGCGAA--TATTGTGAGTTGA-----------------------------------------------------------------------
>FTS2
--------ATGCCTCAACTCTTAGATTTCCAGCTTCAGGAGACAAATTTTGTTGATGGAAAGCCTGAGCAAAACACTTTTCATCATAGTGTGACTGATGTAAATAATTTAGATG--ACTGGGATTGCTTGTTGCATCTTCCATTGTGGGTCTCTGAAACTGAAAAAGCTAATATTGAGAGTCGCATTGAGGGCTGGACAAAAATATTGGAAGCAACTGGT------ACCGATTTAACATTTCTTGCAACATATCTAAGAAGACCCTTACGCCCACTGTGGATATC--TCAGAAAAGTGTTATCTGGCTTAATGAAGTCCCTGATTTG--GATTCTTGGAATTTCACTCCCATT--ATTCTTGTTTCTGCATCAAGTCCTTCGGAAAAAACACAACGGAGGAGTGATGATGAGTACAGTTGGAGTTACATCCCAGGAGCTGCAGATGATGAAGAAAGCTGGGCACGTGGA-TTGTCTTCTACTCTCTTTTGGAAAC--ATTCTTATAGTCTCATTAGTGGTGGACCTGAGGCATGTAACAAGATGGTTGCAGATATTGTAGAAAAAGACAGGGTGTATCGAGCTCAAAGAGGACATGATGCTTCTCAAATCAAAGTAAAACAAAAGAAAATATCATCGAACATTGT--TGATCATCTGGAAGAAAAATTGGTTGATGAAAGTCAATCTAG---GCTTGCCATTGAGGATGAGTTTACGATTGTAGAAAGAACTAGGAAATCAGACAAACATGGGATTCAACATTCTCAGGAAGAACAACTTGATTTCCACTGGATAGGAACCACTAGACTTGCCATTGGAACCAGCGAA--TATTGTGAGTTGAATT-------------------------ACTATTAATTTACATTTTTTTGGATTCTTT-------------
>GG1
-----------------TCCTTCTATTCTGAACTGCA----------------------------------------------TGTAAAACATTCATTATAACCTGTGCACAAGGAACAGAGACTTTGCAT---AACTTACCATATTGGTT-----AGTTCCAATGGCTAGTTTAGTAGCTCCTATCCAATCAGATTGATATGACTTTCAGGCAATTGTTCAATTCTTTGTTCACCCATTTTTTCAGTTCTCTCAACAAGGAAATCTGCATCCAATATCTATGTCATTCAGAAACACATCCTTCTTCCAAAAGATTATATTCAGCTGATATTTTCTTAGGCTTTACTCTGATTTGAGATGTATTTTTATACCCTGTCCTTTTCCACAATATCTGCAACCTATTGCACACACATGGTCCTCCAGTGATGAGATCATAA--GCATGTTTCAAAAAAGGTTAGGTGACAATC-CCCGTGCCCAACTTTCTTCGTCATCTAGCTCCTGGGATATAACTCCAGCTGAACTCACTGTCACTCACCCTATG--TGTAGTTAAGGCAGAACAAGATGCAGAAACAAGAATTATAGGAGTAAAA----TTCCATGAATC-----TAAATCAGGGACTTCATTAAGCCAGATAAC--CGTTTTTTGAGAAATCCACAGTGGGCATAAAGGTCGCTTTAGAGATGCAGAAATAGAAGAAATATCTGTACCAGTAGCT----------------------------TCCAATATT--------------TCTGTCCATCCCTGAATGCGACCGTCTATGTTTGCCTTTTCAGTTTCTGAAACCACAATGGG---------------------------------------------------------------------------
>HB41
--------ATGCCTCAACTCTTAGATTTCCAGCTTCAGGAGACAAATTCTGTTAATGGAAAGCTCGAACCAAACTCTTTCCATCATAATGCAACTGATGTAAGTAATTTAGAAG--ACTGGGATTGCTTGTTGCATCTTCCATTGTGGGTTTCTGAAACCGAAAAGGCTAATATTGAGAGTCGCATTGAGGGATGGACAAAAATATTGGAAGTAACTGGT------ACTGATTTAACATATCTTGCAATGTATCTAAGAAGACCCTTACGCCCTCTTTGGATATC--TCAGAAAAGTGTTATCTGGCTTAATGAAGTCCCTGATCTG--GATTCTTGGAATTTCACTCCTGTT--ATTCTTGTTTCTGCATCAAGTCCTTTGGAAAAAACACATCGAATGAGTGATGATGAGTACAGTTGGAGTTATATCCCAGGAGCTGCAGATGATGAAGAAAGCTGGGCACGTGGA-TTGTCTTCTACTCTCTTTTGGAAAC--ATTCTTTTAGTCTCATTAGTGGTGGACCTGAGGCATGTAACAAAATGGTTGCAGATATTGTGGAAAGGGACAGGGTGTATCGAGCTCAAAGAGGACAGGATGCTTCTCAAATCAAAGTGAAACAAAAGAAAATATTATCCAACGTTGG--TGATCATATGGAAGAAAAGTTGGTTAATGAGTTTCAATCTGG---CCTTGCCACTGAGGATGAGTTTGGCCTCGT------------------GGATAAACATGGGACTCAGCATTCTCAGGAAGGGCAATTCCATTTGTATTGGATAGGAACCACTAGACTTGCCATTGGAACCAGCGAA--TATGGTGAGTACATTTTT------------------------------------------------------------------
>JO20
GTCAAATGATACCTCACCTTTTAGATTACCATCATGAGAGGATAAATTTCGCAGATAGGAATGCTGAAGTAAACCTTTGCCAGCATAGGGAGGCAGTTATAAATAAATTAGAAG--ATTGGGATTGCTCATTGCATCTTCCATTGTGGGTGTCTGACAGTGAAAAGGCTAATATAGAGAGCCGTATTGATGGATGGACAAAAATATTGGAAGCTACTGGG------TCTGATTTAATGTTTCTTGCCACATCTCTAAGAAGGCCTTTGCGCCCACTATGGATATC--TCAGAAGACTGTCATTTGGCTTAATGAAGTCCCCGATTTG--GATTCTTGGGATTTTACTCCTGTT--ATTCTTGTTTCTGCATCAAGTTCAATGGAAAACACTAAGAGAATGAGTGATGATGAGTACAGTTGGAGCTATATCCCAGGAGCTGCAGATGATGAAGAAAGCTGGGCACGTGGA-CTGTCACCTAGCCTGTTTTGGAAGC--ACTCATATAATCTTATTTCTGGTGGACCGGAGGTATGTAATAAAATGGTGGCAGATATTGTAGAACAGGATAGGGTATATCGAGCTCAAAGAGGACAGGAGGCTTTGCAGATCAAAATTAAACCAAAGAAAATAGCAACTGATGTTGT--GAGTAGCTTGGAGGAAGGATTCAATAGTGAACTCCAATCTGA---TGTAGCTACCAATGGAAGATTTATCTCTGTAGATAGAACTGAAAAGCCGAATCAACATGGAATTCAGCAATTGCCCCAAGGACAGTTCAATTTTTATTGGATAGGAACTACTAGACTTGCGATTTCAAGTAGCGAA--TATGGTATGTTCATTTTTG-----------------------------------------------------------------
>JU21
GTCAAATGATACCTCACCTTTTAGATTACCATCATGAGAGGATAAATTTGGCAGATAGGAATGCTGAAGTAAACCTTTGCCAGCATAGGGAGGCAGTTATAAATAAATTAGAAG--ATTGGGATTGCTCATTGCATCTTCCATTGTGGGTGTCTGACAGTGAAAAGGCTAATATAGAGAGCCGTATTGATGGATGGACAAAAATATTGGAAGCTACTGGG------TCTGATTTAATGTTTCTTGCCACATCTCTAAGAAGGCCTTTGCGCCCACTATGGATATC--TCAGAAGACTGTCATTTGGCTTAATGAAGTCCCCGATTTG--GATTCTTGGGATTTTACTCCTGTT--ATTCTTGTTTCTGCATCAAGTTCTATGGAAAACACTAAGAGAATGAGTGATGATGAGTACAGTTGGAGCTATAACCCAGGAGCTGCAGATGATGAAGAAAGCTGGGCACGTGGA-CTGTCACCTAGCCTGTTTTGGAAGC--ACTCATATAATCTTATTTCTGGTGGACCGGAGGTATGTAATAAAATGGTGGCAGATATTGTAGAACAGGATAGGGTATATCGAGCTCAAAGAGGACAGGAGGCTTTGCAGATCAAAATTAAACCAAAGAAAATAGCAACTGATGTTGT--GAGTAGCTTGGAGGAAGGATTCAATAGTGAACTCCAATCTGA---TGTAGCTACCAATGGAAGATTTATCTCTGTAGATAGAACTGAAAAGCCGAATCAACATGGAATTCAGCAATTGCCCCAAGGACAATTCAATTTTTATTGGATAGGAACTACTAGACTTGCGATTTCAAGTAGCGAA--TATGGTATGTTCATTTTTGCA---------------------------------------------------------------
>KE1
----------------------AGATTGCCAAATTCAAGGGAAGAATTCTGTAGATAGCGGGCCTGAACTAAACTCTTGCCTTAGTAGAAAGGCTCTTGTTGATATTTCAGCTGAAATTGGGATTGCTCATTACATCTTCCACTGTGGGTTTCTGAAACTGAAAAGGCAAACATAGAGGGCCGGATTGAGGGATGGACAAAAATATTAGAAGATACTGGT------ACAGATTTTACATTTCTTGCCAGATCTCTCCAAAAGCCTTTACGCCCACTCTGGATTTC--TCAGAAAAGTGTTGTCTGGCTTAATGAAGTCCCTGATTTA--GATTCATGGAATTTTACTCCTGTT--ATTCTTGTTTCTGCATCTAGTTCTTCAGAAAGTACACTAAGAATGAGTGACAATGAGCTCAGCTGGAGTTACATCCCAGGAGCTGCAGATGATGAAGAAAGTTGGGCACGGGGA-TTGTCCCCTATTCTTTTTTGGAAGC--ATTCTTATGATCTCATCGATGGCGGGCCAAATGTGTGTACCAGAATGGTGGCAGATATTGTGGAAAAGGATAGGGTATATCGAGCTCAAAGAGGGCAAGATGCTTCTCAAATCAGAGTCAAGCCAAAAAAAGTATCAGCCAGCAATAA--TGATATTCTGGAAGAGGGCTTTGTTTCTGAATTCCAGAATGG---GATAGATACTGGGTATGGCTTTAGCCTTGTTGAGAGAAATAAAAAATCAGATGAAAATGAAATTTAT---TCATCTGAGAGGCATTTCAATCTATACTGGATAGGAACTACTAAACTTGGAATTGGAACCTCTCAA--TATGGTAAG---------------------------------------------------------------------------
>LF2
----------------------AGATTTCCAGCTTCAGGAGACCAATTCTGCTAATGGAAAGCCTGAACCAAACTCTTTCCATCATAATGCAACTGATGTAAATAATTTAGATG--ACTGGGATTGCTTGTTGCATCTTCCATTGTGGGTTTCTGAAACTGAAAAGGCTAATATTGAGAGTCGCATTGAGGGATGGACAAAAATATTGGAAGTAACTGGT------ATTGATTTATCATTTCTTGCGACGTATTTAAGAAGACCATTACGTCCTCTCTGGATATC--TCAGAAAAGTGTTATCTGGCTTAATGAAGTCCCTGATTTG--GATTCTTGGAATTTCACTCCAATT--ATTCTTGTTTCTGCGTCAAGTCATTCTGAAAAAACACAACGAATGAGTGATGATGAGTACAGCTGGAGTTATATCCCAGGAGCTGCAGATGATGAAGAAAGCTGGGCACGTGGA-TTGTCTTCTACACTCTTTTGGAAAC--ATTCTTATAGTTTCATTAGTGGTGGACCTGAGGTATGTAACAAAATGGTTGCAGATATTGTGGAAAAGGACAGGGTGTATCGAGGTCAAAGAGGACAGGATGCTTCTCAAATCAAAGTTAAACAAAAGAAAATATCATCCAACATTGG--TGATCATCTGGAAGAAAAGTTGGTTAATGAATTTCAATCTGG---CCTTGCCACTGAGGATGAGTTTAGCTTTGTAGAAAGAACTAGAAAATCAGATAAACATGGGATTCAGACTTCCAAAGAAGGGCAATTTGATTTGTACTGGA-------------------------------------------------------------------------------------------------------------------------
>MC0
--------ATGCCTCAACTCGTAGATTTCCTGCTACAGGGGGGAAATTCTGTTAATGGAATGCCTGAACCAAACTCTTTCCATCATAATGCGACTGATTTAAATAATTTAGATG--ACTGGGATTGCTTGTTGCATCTTCCATTGTGGGTTTCTGAAACCGAAAAGGCTAATATTGAGAGTCGCATTGAGGGCTGGACAAAAACATTGGAAGTAACTGGT------ATTGATTTATCATTTCTTGCAACGTATCTAAGAAGACCCTTACGCGCACTCTGGATATC--TCAAAAAAGTGTTATCTGGCTTAATGAAGTCCCTGATTTG--GATTCTTGGAATTTCACTCCTATT--ATTCTTGTTTCTGCATCAAGTCCTTCGGAAACAACACAACGAATGAGTGATGATGAGTATAGTTGGAGTTATATCCCAGGAGCCGCAGATGATGAAGAAAGCTGGGCACGTGGA-TTGTCTTCTACACTATTTTGGAAAC--ATTCTTATAGTCTCATTAGTGGTGGACCCGAGGCATGTAACAAAATGGTTGCAGATATTGTGGAAAGGGACAGGGTGTACCGATCTCAAAGAGGACAGGATGCTTCTCAAATCAAAGTTAAACAAAAGAAAATATCATCCAATGTTGG--TGGTCTTCTGGAAGATAAGTTGGTTAATGAATTTAAATCTGG---CCTTGCTGCTGAGGAAGCATTTAGTCTTGTAGAAAGATCTAGAAAATCAGATAAACATGGGATTCAGCATTGTCAGGAAGGGCACTGTGGTTTGTACTGGATAGGAACCACTAGACTTGCCATTGGAACCAGTGAA--TATGGTGAGTCCATTTTTTTT---------GTATGCATATTACTCTTAATTTCCATTTGTTTGGATTCTTTCAGAGAAAGAACA
>MT0
--------ATG-CTCAACTCTTAGATTTCCAGCTTCAGGAGACAAATTTTGATAATGGAAAGCCTGAACCAAACTCTTTCCATAATAATGCAACCGATGTAAATAACTTAGATG--ACTGGGATTGCTTGTTGCATCTTCCATTGTGGGTTTCTGAAACTGAAAAGGCTAATATTGAGAGTCGCATCGAGGGCTGGACAAAAATATTGGAAGCAACTGGT------ACTGATTTAACATTTCTTGCAACGCATCTAAGAAGACCCTTGCGCCCACTGTGGATATC--TCAGAAAAGTGTTATCTGGCTTAATGAAGTCCCTGATTTG--GATTCTTGGAATTTCACTCCCATT--ATTCTTGTTTCTGCATCAAGCCCTTCAGAAAAAACACAACGAATGAGTGATGATGAGTGCAGTTGGAGTTACATCCCAGGAGCTGCAGATGATGAAGAAAGCTGGGCACGTGGA-TTGTCTTCTACTCTCTTTTGGAAAC--ATTCTTATAGTCTCATTAGTGGTGGACCCGAGGCATGTAACAAAATGGTTGCAGATATTGTGGAAAAGGACAGGGTATATCGAGCTCAAAGAGGACAGGATGCTTCTCAAATCAAAGTTAAACAACAGAAAATATCATTGAATGTTGG--TGATCATCTGGAAGAAAGATTGGTTGATGAAATTCAATCTGG---CCTTGCCACTGGGGATGAGTTTAGCCTTCTAGAAAGAACTAGAAAAGCAGATAAACATGGGATTCAGCATTCTCAAGGAGGGAAATCTGATTTGTACTGGATAGGAACCACTAGACTTGCCATTGGAACCAGCAAA--TATTGTGAGTCGATATTTGTA--TTTGTTTGTATGCAT----------------------------------------------
>NN48
--------ATGCCTCAAC----AGATTTACAGCTTCAGGAGACAAATTTTGTGAATGGGAAGTCTGAGCCAAACACTTTCCATCATAGTGTGACCGATGTTAATAATTTAGATT--ACTGGGATTGCTTGTTGCATCTTCCATTGTGGGTTTCTGAAACTGAAAAGGCTAATGTTGAGAGTCGCATTGAGGGCTGGATGAAAATATTTGAAGCAACTGGT------ACCGATTTAACATTTCTTGCAACGTATCTAAGAAGACCCTTACGCCCACTGTGGATATC--TCAGAAAAGTGTTATCTGGCTTAATGAAGTCCCTGATTTG--GATTCTTGGAATTTCACTCCCATT--ATTCTTGTTTCTGCATCAAGTCCTTTGGAAAAAACACAACGAATGAGTGATGATGAGTGCAGTTGGAGTTACATCCCAGGAGCTGCAGATGATGAAGAAAGCTGGGCACGTGGA-TTGTCTTCTACTCTCTTTTGGAAAC--ATTCTTATAGTCTCATTAGTGGTGGACCCGAGGCATGTAACAAAATGGTTTCAGATATCGTAGAAAAGGACAGGGTGTATCGAGCTCAAAGAGGACAGGATGCTTCTCAAATCAAAGTTAAACAAAAGAAAATATCATCAAACATTGG--TGATCATCTGGAAGAAAAATTGGTTGATGAAATTCAATCCGG---CCTTGCTACTGAGGATGAGTTTGCCATTGTAGAAAGAACTAGGAAATCCGACAAACATGGGATTCAGCATTCTCAGGAAGAACAACTTGATTTCCACTGGATTGGAACCACTAGACTTGCCATTGGAACCAGCGAA--TATTGTGAGTTGATTTTTGT----------------------------------------------------------------
>PA42
GTC-AAATATGCCTCAACTCTTAGATTTCCAGCTTCTAGAGGCAAATTCTGTTAATGGAAGGCCTGAACCAAACTCTTTCCATCATAATGCGACTGATGCAAATAATTTAGATG--ACTGGGATTGCTTGTTGCATCTTCCATTGTGGGTTTCTGAAACTGAAAAGGCTAATATTGAGAGTCGCATTGAGGGCTGGACAAAAGTATTGGAAGTAACTGCT------ACTGATTTGACATTTCTTGCGATGTATCTAAGAAAACCCTTACGCCCACTGTGGATATC--GCAAAAAAGTGTTATCTGGCTTAATGAAGTCCCTGATTTG--GATTCCTGGAGTTTCACTCCTATT--ATTCTTATTTCTGCATCAAGTCCTTCGGTAAAGACACAGCGAATGAGTGATGATGATTGCAGTTGGAGTTATATCCCAGGAGCTGCAGATGATGAAGAAAGCTGGGCACATGGA-TTGTCTTCTACTCTCTTTTGGAAAC--ATTCTTATAGTCTCATTAGTGGTGGACCTGAATCATGTAACAAAATGGTTGCAGATATTGTGGAAAGGGACAGGGTGTATCGAGCTCAAAGAGGAGAGGATGCTTCTCAAATCAAAGTTAAACACAAGAAAATATCATCCAACATTGG--TGATCATCTGGAAGAAAAGTTGGGTAATGAAGTTCAAATTGG---CATTGCCATTGAGGATGAGTTTAGCCTCATAGAAAGAACTAGAAAATCAGATAAACATGGGACTCAGCATTCTCAGGAAGGGCAATTTGATTTGTACTGGATAGGAACCACTAGACTTGCTATTGGAACCAGCGAA--TATGGTGAGTCCA-----------------------------------------------------------------------
>PB33
----------------------AGATTGCCAACTTCAGGGGAAGTATTCTGCAGACAATGGGCCTGAACTCAATTCTTGCTTTAGTAGAAAGGCTCTTGTTGATATTTCAGGTGAGATTGGGATTGCTCATTACATCTTCCATTGTGGGTTTCTGAAACTGAAAAGGCAAACATAGAGAGCCGCATTGAGGGATGGATAAAATTATTAGAAGACACTGGT------ACAGATTTTACATTTCTTGCCAGATCTCTCCAAAAGCCTTTACGCCCACTCTGGATTTC--TCAGAAAAGTGTTGTGTGGCTTAATGAAGTCCCTGATTTA--GATTCATGGAATTTTACCCCTATA--ATTCTTGTTTCTGCATCTAGTGCTTCAGAAAGTACACTAAGAATGAGCGACAATGAGTACAGCTGGAGTTACATCCCAGGAGCTGGAGATGATGAAGAAAGCTGGGCACGGGGA-TTGTCTCCTGTTCTTTTTTGGAAGC--ATTCTTATAATCTCATCAACTCTGGGCCTGCTGTGTGTACCAGAATGGTGGCAGATATTGTGGAAAAGGATAGGGTATATCGATCTCAAAGAGGACAAGATGCTTCTCAAATCAGAGTTAAGCCAAAGAAAATATCAGCCAACAGTAA--TGATATTCTGGAAGAGGGCTTTATTTCTGAATTCCAAAATGG---CATAGATACTAGGTATGGCTTTAGCCTTACTGAGACAAATGGAAAAACAGATCAAAATGGAATTCTCTCATCACCTGAGAGGCATTTAAATCTATACTGGATAGGAACTACTAAACTTGCAATTGGAACCAGTCAA--TATGGTAAG---------------------------------------------------------------------------
>PF1
--------ATGCCTCAACTCTTAGATTTCCAGCTTCAGGAGACAAATTTTGTTAATGGAAAGCCTGAACCAAACTCTCTCCATCATAATGCCACTGATATAAATAATGTAGATG--AGTGGGATTGCATGTTGTATCTTCCATTGTGGGTTTCTGAAACTGAGAAGGCTAATATTGAGAGTCGCATTGAGGGCTGGACAAAAACATTGGAAGCAACTGGT------ACTGATTTAACATTTCTTGCAACGTATCTAAAAAGACCCTTACGCCCACTGTGGATATC--TCAGAAAAGTGTTATCTGGCTTAATGAAGTACCTGATTTG--GATTCTTGGAATTTCACTCCCATT--ATTCTTGTTTCTGCATCAAGTCCTTCGGAAAAAACACAACGAATGAGTGATGATGAGTACAGTTGGAGTTACATCCCAGGAGCTGCAGATGATGAAGAAAGCTGGGCACGTGGA-TTGTCTTCTACTCTCTTTTGGAAAC--ATTCTTATAGTCTCATTAGTGGTGGACCTGAGGCATGTAACAAAATGGTTGCAGATATCGTGGAAAGGGACAGAGTGTATCGAGCTCAAAGAGGACAGGATGCTTCTCAAATCAAAGTTAGACAAAAGAAAACGTCATGCAACGTTGG--TGATCATCTGGAAGAAAAATTGGTTGATGAAATTCAATATGG---CCTTGCCATTGAGGATGAGTTTAGCCTTGTAGAAAGAACTAGAATATCAGATAAACATGGGATTCAGCATTCTCAGGAAGGGCAATTTG------ACTGGATAGGAACCACTAGACTTGCCATTGGAACCAGCGAA--TATTGTGAGTCCATTTTTGTA---------------------------------------------------------------
>PFM1
--------ATGCCTCAACTCTTAGATTTCCAGCTTCTAGAGGAAAGTTCTGTTAATGGAAGGCCTGAACCAAACTCTTTCCATCATAATGCGACTGATATAAATAATTTAGATG--ACTGGGATTGCTTGTTGCATCTTCCATTGTGGGTTTCTGAAACTGAAAAGGCTAATATTGAGAGTCGCATTGAGGGCTGGACAAAAGTATTGGAAGTAACTGCT------ACTGATTTGACATTTCTTGTGATGTATCTAAGAAAACCCTTACGTCCACTCTGGATATC--TCAGAAAAGTGTTATCTGGCTTAATGAAGTCCCTGATTTG--GATTCCTGGAATTTCACTCCTATT--ATTCTTGTTTCTGCATCAAGTCCTTTGGTAAAAACACAACGAATGAGTGATGATGACTGCAGTTGGAGTTATATCCCAGGAGCTGCAGATGATGAAGAAAGCTGGGCACATGGA-TTGTCTTCTACTCTCTTTTGGAAAC--ATTCTTATAGTCTCATTAGTGGTGGACCTGAGGCATGTAACAAAATGGTTGCAGATATTGTGGAAAGGGACAGGGTGTATCGAGCTCAAAGAGGACAGGATGCTTCTCAAATCAAAGTTAAACAAAAGAAAATATCATCCAACGTTGG--TGATCATCTGGAAGAAAAGGTGGTTAATGAAGTTCAAACTGG---CATTGCCATTGGGGGTGAGTTTAGCCTCGTAGAAAGAACTAGAAACTCAGATAAACATGGGACTCAGTATTCTCAAGAAGGGCAATTTGACTTGTACTGGATAGGAACCACTAGACTTGCTATTGGAACCAGCGAA--TATGGTGAGTCCA-----------------------------------------------------------------------
>PG28
---------------TCAAATGAGATTGGCAACTTCAGGGGAAGAATTCTGCAGATAGTGGGCCTGAAGTCAACTCTTGCCTTTGTAGAAAGGCTCTTGTTGATATTTCAGCTGAAATTGGGATTGTTCATTGCATCTTCCACTGTGGGTTTCTGAAACTGAAAAGGCAAACATAGAGAGCCGCATTGAGGGATGGATAAAAGTATTAAAAGATACTGGT------ACAGATTTTACATTTCTTGCCAGATCTCTCCAAAAGCCTTTACGCCCACTCTGGATTTC--TCAGAAAAGTGTTGTCTGGCTTAATGAAGTCCCCGATTTA--GATGCATGGAATTTTACTCCTATT--ATTCTTGTTTCTGCATCTAGTGCTTCAGAAAGTACACTGAGAATGAGTGACAATGAGTTCAGCTGGAGTTACATCCCAGGAGCTGCAGATGATGAAGAAAGCTGGGCACGGGGA-TTGTTTCCTATTCTTTTTTGGAAGC--ATTCTTATAATCTCATCAATGATGGGCCAGCTGTGTGTACCAGAATGGTGGCAGATATTGTGGAAAAGGATAGGGTATATCGAGCTCAAAGAGGACAAGATGCTTCTCAAATCAGAGTTAAGCCAAAAAAAGTATCAGCCAACATTAA--TGATATTCTGGAAGAGGGCTTTATTTCTGAATTCCAGTATGG---CATAGATACTGGGGATGGTTTTAACCTTGTTGAGAGAAATAGAAAATCAGATCAAAATGGAATTCATTCATCATCTGAGAGGCATTTCAATCTATACTGGATAGGAAGTACTAAACTTGCAATTGGAACAAGTCAA--TATGGTAAG---------------------------------------------------------------------------
>PH2
--------ATGCCTCAACTATTAGATTTCCAGCTTCAGGAGACAAATTTTGTTAATGGAAAGCCTGAACCAAACTCTCTCCATCATAATGCCACTGATATAAATAATGTAGATG--AGTGGGATTGCATGTTGTATCTTCCATTGTGGGTTTCTGAAACTGAGAAGGCTAATATTGAGAGTCGCATTGAGGGCTGGACAAAAACATTGGAAGCAACTGGT------ACTGATTTAACATTTCTTGCAACGTATCTAAAAAGACCCTTACGCCCACTGTGGATATC--TCAGAAAAGTGTTATCTGGCTTAATGAAGTACCTGATTTG--GATTCTTGGAATTTCACTCCCATT--ATTCTTGTTTCTGCATCAAGTCCTTCGGAAAAAACACAACGAATGAGTGATGATGAGTACAGTTGGAGTTACATCCCAGGAGCTGCAGATGATGAAGAAAGCTGGGCACGTGGA-TTGTCTTCTACTCTCTTTTGGAAAC--ATTCTTATAGTCTCATTAGTGGTGGACCTGAGGCATGTAACAAAATGGTTGCAGATATCGTGGAAAGGGACAGAGTGTATCGAGCTCAAAGAGGACAGGATGCTTCTCAAATCAAAGTTAGACAAAAGAAAACATCATGCAACGATGG--TGATCATCTGGAAGAAAAATTGGTTGATGAAATTCAATATGG---CCTTGCCATTGAGGATGAGTTTAGCCTTGTAGAAAGAACTAGAAAATCAGATAAACATGGGATTCAGCATTCTCAGGAAGGGCAATTTG------ACTGGATAGGAACCACTAGACTTGCCATTGGAACCAGCGAA--TATTGTGAGTCCATTTTTGTA---------------------------------------------------------------
>PM29
----------------------AGATTGCCAACTTCAGGGGAAGAATTCTGCAGATAGTGGGCCTGAACTAAACTCTTGCCTTCATAGAAAGGTTCTTGTTGATGTCTCAGCTGAAATTGGGATTGCTCATTGCATCTTCCACTATGGGTTTCTGAAAGTGAAAAGGCAAACATAGAGAGCCGCATTGATGGATGGACAAAAATATTAGAAGATATTGGG------ACAGATTTTGCATTTCTTGCCAGATCTCTCCAAAAGCCTTTACGCCCACTCTGGATTTC--TCAGAAAAGTGTTGTCTGGCTTAATGAAATCCCAGATCTA--GATTCATGGAATTTTACTCCTATT--ATTCTTGTTTCTGCATCTAGTGCTTCAGAAAGTACAATAAGGATGAGTGACAATGAGTTCAGCTGGAGCTATATCCCAGGAGCGGCAGATGATGAAGAAAGCTGGGCACGGGGA-TTGTCACCTATTCTTTTTTGGAAGC--ATTCTTATAATCTCATCAATAGTGGGCCAGCTGTGTGTACCAGAATGGTGGCAGATATTGTGGAAAAGGACAGGGTACATCGAGCACAAAGAGGACAAGATGCTTCTCAAATTAGAGTTAAGCCAAAGAAAGTATCAGCTAACATTAA--TGATATTCTGGAAGAGTGCTTTGTTTCTGAATTCCAGTATGG---CATAGATAGTGGGGATGGCTTTAGCCTTGTTGAGAGAAATAGGAAATCGGATATAAATGGAAACCATTCATCATCTCAGAGTCATTTCAATCTATACTGGATAGGAACGACTAAACTTGCAATTGGAACCAGTCAA--TATGGTAAG---------------------------------------------------------------------------
>PS27
----------------------AGATTGCGAACTTCAGGGGAAGAATTCTGCAGATAGTGGGCCTGAAGTCAACTCTTGCCTTTGTAGAAAGGCTCTTGTTGATATTTCAGCTGAAATTGGGATTGTTCATTGCATCTTCCACTGTGGGTTTCTGAAACTGAAAAGGCAAACATAGAGAGCCACATTGAGGGATGGATAAAAATATTAAAAGATACTGGT------ACAGATTTTACATTTCTTGCCAGATCTCTCCAAAAGCCTTTACGCCCACTCTGGATTTC--TCAGAAAAGTCTTGTCTGGCTTAATGAAGTCCCCGATTTA--GATGCATGGAATTTTACTCCTATT--ATTCTTGTTTCTGCATCTAGTGCTTCAGAAAGTACACTGAGAATGAGTGACAATGAGTTCAGCTGGAGTTACATCCCAGGAGCTGCAGATGATGAAGAAAGCTGGGCACGGGGA-TTGTCTCCTATTCTTTTTTGGAAGC--ATTCTTATAATCTCATCAATGATGGGCCAGCTGTGTGTACCAGAATGGTGGCAGATATTGTGGAAAAGGATAGGGTATATCGAGCTCAAAGAGGACAAGATGCTTCTCAAATCAGAGTTAAGCCAAAAAAAGTATCAGCCAACATTAA--TGATATTCTGGAAGAGGGCTTTATTTCTGAATTCCAGTATGG---CATAGATACTGGGGATGGTTTTAACCTTGTTGAGAGAAATAGAAAATCAGATCGAAATGGAATTCATTCATCATCTGAGAGGCATTTCAATCTATACTGGATAGGAACTACTAAACTTGCAATTGGAACAAGTCAA--TATGGTAAG---------------------------------------------------------------------------
>PS30
GTC-AAATATGCCTCGACGCTTAGATTTCCAGCTTCTAGAGGCAAATTCTGTTAATGGAAGGCCTGAACCAAACTCTTTCCATCATAATGCGACTGATGCAAATAATTTAGATG--ACTGGGATTGCTTGTTGCATCTTCCATCGTGGGTTTCTGAAACTGAAAAGGCTAATATTGAGAGTCGCATTGAGGGCTGGACAAAAGTATTGGAAATAACTGCT------ACTGATTTGACATTTCTTGAGATGTATCTAAGAAAACCCTTACGCCCACTGTGGATATC--GCAAAAAAGTGTTATCTGGCTTAATGAAGTCCCTGATTTG--GATTCCTGGAATTTCACTCCTATT--ATTCTTGTTTCTGCATCAAGTCCTTCAGTAAAGACACAGCGAATGAGTGATGATGAGTGCAGTTGGAGTTATATCCCAGGAGCTGCAGATGATGAAGAAAGCTGGGCACATGGA-TTGTCTTCTACTCTCTTTTGGAAAC--ATTCTTATAGTCTCATTAGTGGTGGACCTGGTGCATGTAACAAAATGGTTGCAGATATTGTGGAAAGGGACAGGGTGTATCGAGCTCAAAGAGGAGAGGATGCTTCTCAAATCAAAGTTAAACACAAGAAAATATCATCCAACGTTGG--TGATCATCTGGAAGAAAAGTTGGGTAATGAAGTTCAAACTGG---CATTGCCATTGAGGATGAGTTTAGCCTCATAGAAAGAACTAGAAAAGCAGATAAACATGGGACTCAGCATTCTCAGGAAGGGCAATTTGATTTGTACTGGATAGGAACCACTAGACTTGCTATTGGAACCAGCGAA--TATGGTGAGTCCA-----------------------------------------------------------------------
>PSF43
--------ATGCCTCAACTCTTAGATTTCCAGCTTCAGGAGACAAATTGTGTTAATGGAAAGTCTGAGCCAAACACTTTCCATAATAGTGTGACTGATGTAAATAATTTAGATG--ACTGGGATTGCTTGTTGCATCTTCCATTGTGGGTTTCTGAAACTGAAAAGGCTAATATCGAGAGTCGCATTGAGGGCTGGACAAAAATATTGGAAGCAACTGGT------ACCGATTTAACATTTCTTGCAACGTATTTAAGAAGACCCTTACGCCCACTGTGGATATC--TCAGAAAAGTGTTATCTGGCTTAATGAAGTCCCTGATTTG--GATTCTTGGAATTTCACTCCCATT--ATTCTAGTTTCTGCATCAAGTCCTTTGGAAAAAACACAACGAATGAGTGATGATGAGTACAGTTGGAGTTACATCCCAGGAGCTGCAGATGATGAAGAAAGCTGGGCACGTGGA-TTGTCTTCTACTCTCTTTTGGAAAC--ATTCTTATAGTCTCATTAGTGGTGGACCTGAGGCATGTAACAAAATGGTTGCAGATATTGTAGAAAGGGACAGGGTGTATCGAGCTCAAAGAGGACAGGATGCTTCTCAAATCAAAGTTAAACAAAAGAAAATATTATCGCACATTGG--TGATCATCTGGAAGAAAAATTGGTTGATGAAATTCAATCTGG---CCTTGCTACTGAGGATGAGTTTACCATCTTAGAAAGAACTAGGAAATCAGATAAACATGGGATTGAGCATTCTCAGGAAGAGCAACTTGATTTCCGCTGGATAGGAACCACTAGACTTGCCATTGGAACCAGCGAA--TATTGTGAGTTGATTTTTGTT---TCGTTTGTATACACATTACTATTAATTTCCATTTTTTTGGATTCTTTTAAAGAAAAAGCA
>PTA0
TTCAACATATGCCTCAACACTTAGATTTCCAGCTTCAGGAGGCAAATTCTGTTAATGGAAAGGTTGAACCAGACTCTTTCCATCATAACGCTACTGATGTAAATAATTTAGATG--ACTGGGATTGCTTGCTGCATCTTCCATTGTGGGTTTCTGAAACCGAAAAGGCTAATATTGAGAGTCGCATTGAAGACTGGACAAAAACATTGGAAGTAACTGGT------ATTGATTTATTATTTCTTGCGATGTATTTAAGAAGACCCTTACGCCCACTGTGGATATC--TCAGAAAAGTGTTATCTGGCTTAATGAAGTCCCTGATTTG--GATTCTTGGAATTTCACTCCTATT--ATTCTTGTTTCTGCATCAAGTCCTTCCGAAAAAACACAGCGAATGAGTGATGATGAGTACAGTTGGAGTTATATCCCAGGAGCTGCAGATGATGAAGAAAGCTGGGCACGTGGA-TTGTCTTCTACTCTCTTTTGGAAAC--ATTCTTATAGTCTCATTAGTGGTGGACCTGAGGCATGTAACAAAATGGTTGCAGATATTGTGGAAAGGGATAGGGTGTATCGGGCTCAGAGAGGACATGATGCTTCTCAAATCAAAGTTAAACAAAAGAAAATATCATCCAATGTTGG--TGATCATCTGGATGAAAAGTTGGTTAAAGAATTTCAATATGG---CCTTGCCACTGAGGATGAGTTTAGCCTTGTAGAGAGAACTAGAGAATTAGATAAACATGGGATTCAGCATTCTCAGGAAGGGCGATTTGACTTGTACTGGATAGGAACCACTAGACTCGCCATT--------------------------------------------------------------------------------------------------
>RC54
-----------CCTCAACTCTTAGATTTACAGCTTCAGGAGACAAATTTTGTGAATGGGAAGTCTGAGCCAAACACTTTCCATCATAGTGTGACCGATGTTAATAATTTAGATG--ACTGGGATTGCTTGTTGCATCTTCCATTGTGGGTTTCTGAAACTGAAAAGGCTAATATTGAGAGTCGCATTGAGGGCTGGATGAAAATATTGGAAGCAACTGGT------ACCGATTTAACATTTCTTGCAACGTATCTAAGAAGACCCTTACGCCCACTGTGGATATC--TCAGAAAAGTGTTATCTGGCTTAATGAAGTCCCTGATTTG--GATTCTTGGAATTTCACTCCCATT--ATTCTTGTTTCTGCATCAAGTCCTTTGGAAAAAACACAACGAGTGAGTGATGATGAGTGCAGTTGGAGTTACATCCCAGGAGCTGCAGATGATGAAGAAAGCTGGGCACGTGGA-TTGTCTTCTACTCTCTTTTGGAAAC--ATTCTTATAGTCTCATTAGTGGTGGACCCGAGGCATGTAACAAAATGGTTGCAGATATTGTAGAAAGGGACAGGGTGTATCGAGCTCAAAGAGGACAGGATGCTTCTCAAATCAAAGTTAAACAAAAGAAAATATCATCAAACATTGG--TGATCATCTGGAAGAAAAATTGGTTGATAAAATTAAATCCGG---CCTTGCTACTGAGGATGAGTTTACCATTGTAGAAAGAACTAGGAAATCAGACAAACATGGGATTCAGCATTCTCAGGAAGAGCAACTTGATTTCCACTGGATAGGAACCACTAGACTTGCCATTGGAACCAGCGAA--TATTGTGAGTTGATTTTTGT----------------------------------------------------------------
>RR55
--------ATGCCTCAACTCTTAGATTTACAGCTTCAGGAGACAAATTTTGTGAATTGGAAGTCTGAGCCAAACACTTTCCATCATAGTGTGACCGATGTTAATAATTTAGATG--ACTGGGATTGCTTGTTGCATCTTCCATTGTGGGTTTCTGAAACTGAAAAGGCTAATATTGAGAGTCGCATTGAGGGCTGGACGAAAATATTGGAAGCAACTGGT------ACCGATTTAACATTTCTTGCAACGTATCTAAGAAGACCCTTACGCCCACTGTGGATATC--TCAGAAAAGTGTTATCTGGCTTAATGAAGTCCCTGATTTG--GATTCTTGGAATTTCACTCCCATT--ATTCTTGTTTCTGCATCAAGTCCTTTGGAAAAAACACAACGAATGAGTGATGATGAGTGCAGTTGGAGTTACATCCCAGGAGCTGCAGATGATGAAGAAAGCTGGGCACATGGA-TTGTCTTCTACTCTCTTTTGGAAAC--ATTCTTATAGTCTCATTAGTGGTGGACCCGAGGCATGTAACAAAATGGTTGCAGATATTGTAGAAAGGGACAGGGTGTATCGAGCTCAAAGAGGACAGGATGCTTCTCAAATCAAAGTTAAACAAAAGAAAATATCATCGAACATTGG--TGATCATCTGGAAGAAAAATTGGTTGATAAAAATCAATCCGG---CCTTGCTACTGAGGATGAGTTTACCATTGTAGAAAGAACTAGGAAATCAGACAAACATGGGATTCAGCATTCTCAGGAAGAGCAACTTGATTTCCACTGGATAGGAACCACTAGACTTGCCATTGGAACCAGCGAA--TATTGTGAGTTGATTTTTGT----------------------------------------------------------------
>SA1
----------------------AGATTTCCAGCTTCTAGAGGCAATTTCTGTTAATGGAAGGCCTGAACCAAACTCTTGCCATCATAATGCGACTGATGTAAATAATTTAGATG--ACTGGGATTGCTTGTTGCATCTTCCATTGTGGGTTTCTGAAACTGAAAAGGCTAATATTGAGAGTCGCATTGAGGGCTGGACAAAAGTATTGGAAGTAACTGCT------GCTGATTTGACATTTCTTGCGATGTATCTAAGAAAACCCTTACGCCCACTGTGGATATC--TCAGAAAAGTGTTATCTGGCTTAATGAAGTCCCTGATTTG--GATTCCTGGAATTTCACTCCTATT--ATTCTTGTTTCTGCATCAAGTCCTTCGGTAAAAACACAACGAATGAGTGATGATGAGTGCAGTTGGAGTTATATCCCAGGAGCTGCAGATGATGAAGAAAGCTGGGCACGTGGA-TTGTCTTCTACTCTCTTTTGGAAAC--ATTCTTATAGTCTCATTAGTGGTGGACCTGATGCATGTAACAAAATGGTTGCAGATATTGTGGAAAGGGACAGGGTGTATCGAGCTCAAAGAGGACAGGATGCTTCTCAAATCAAAGTTAAACAAAAGAAAATATCATCCAACATTGG--TGATCATCTGGAAGAAAAGTTGGGTAATGAAGTTCAAACTGG---CATTGCCATTGAGGATGAGTTTAGCCTCGTAGAAAGAACTAGAAAATTAGATAAACACGGGACTCAATATTCTCAGGAAGGGCAATTTGATTTGTACTGGATAGGGACCACTAGACTTGCTATTGGAACCAGCGAA--TATGGTGAGTCCA-----------------------------------------------------------------------
>SC0
---------TGCCTCAACTCTTAGATTTCCAGCTCCAGGAGATAAATTCTGTTAATGGAAAGCCTGATCCAGATTCTTTCCATCATAATGCGACCGATGTAAATAATTTAGATG--ACTGGGATTGCTTGTTGCATCTTCCATTGTGGGTTTCTGAAACTGAAAAGGCTAATATTGAGAGTCGCATTGAGGGCTGGACAGAAATATTGGAAGCAACGGGT------ACCGATTTAACATTTCTTGCAATGTATCTAAGAAGACCCTTACGCCCACTGTGGATATC--TCAGAAAAGTGTTATCTGGCTTAATGAAGTCCCTGATTTG--GATTCTTGGAATTTCACTCCCATT--ATTCTTGTTTCTGCATCAAGTCCTTTGGAAAAAACACACCGAATGAGTGATGATGAATACAGTTGGAGTTACATCCCAGGAGCTGCAGATGATGAAGAAAGCTGGGCACGCGGA-TTGTCTTCTACTCTCTTTTGGAAAC--ATTCTTATAGTCTCATTAGTGGTGGACCTGAGGCATGTAACCAAATGGTTGCAGATATTGTGGAAAAGGACAGGGTGTATAGAGCTCATAGAGGACAGGATGCTTATCAAATCAAAGTTAAACAAAAGAAAATATCATCCAATGTTGG--TGATCATCTGGAAGAAAAAATGTTTGATGAAATTCAATCTGG---TCTTGCCACTGAGGATGGGTTTAGCCTTGTAGAAAGAACTAGAAAATCAGATAAACATGGGATTCAGCATTCTCAGAAAGGGCAATTTGATTTGTACTGGATAGGACCCACTAGACTTGCCATTGGAACCAGCGAA--TATTGTGAGTCCAT----------------------------------------------------------------------
>SG23
----------------------AGATTGCTAACATCAGAGGATTAGTTCTGCAGATGGGAGCACTGAACCAGACCTTTGCCAGCATAGAAAGGCAATTGTAAATAAATTAGATG--ATTGGGATTGCTCATTGCATCTTCCATTGTGGGTTTCTGACAGCGAAAAGGCTAATATAGAGAGTCGTATTGAGGGATGGACAAAAATATTGGAAGCTACTGGC------ACTGATTTAACGTTTCTTGTCACATCTCTAAGAAGGCCTTTGCGTCCACTATGGATATC--TCAGAAGACTGTTATTTGGCTTAATGAAGTCCCTGATTTG--GATTCTTGGGATTTTACTCCTGTT--ATTCTTGTTTCTGCGTCAAGTTCTATGGAAAACACTAATAGAATGAGTGATGATGAGAACAGTTGGAGTTACATCCCAGGAGCTGCAGATGATGAAGAAAGCTGGGCATGTGGA-TTGTCATCTAGCCTGTTTTGGAAGC--ATTCTTATAATCTGATTTCTGTTGGACAGGAGGCATGTAACAAAATGGTTGCAGATATTGTAGAACAGGATAGGGTATATCGAGCTCAAAGAGGACAGGAGGCATTGCAGATCAAACTTAAATCAAAGAAAATAGCAACTGATGCAAT--TAATCATTTGGAGGAAGGATTTGATATTGAATTCCAATCTGG---TGTAGATACCGAGGGAAGATTTATTAATGTAGAGAGAACTGGAAAGCTGGATCAACATGGAATTCAGCAATTGCCCCAGGAACAATTCAATCTTTATTGGATAGGAACTACTAGACTTGCAATTGCGACCAGCCAA--TATGGTATGTTTA-----------------------------------------------------------------------
>SS22
--------ATACCTCACCTCTTAGATTGCTAACATCAGAGGATTAATTCTGCAGATGGGAGCACTGAACCAAACCTTTGCCAGCATAGAAAGGCAATTGTAAATAAATTAGATG--ATTGGGATTGCTCATTGCATCTTCCATTGTGGGTTTCTGACAGTGAAAAGGCTAATATAGAGAGTCGTATTGAGGGATGGACAAAAATATTGGAAGCTACTGGC------ACTGATTTAACGTTTCTTGCCACATCTCTAAGAAGGCCTTTGCGCCCACTATGGATATC--TCAGAAGACTGTTATTTGGCTTAATGAAGTCCCTGATTTG--GATTCTTGGGATTTTACTCCTGTT--ATTCTTGTTTCTGCATCAAGTTCTAGGGAAAACACTAATAGAATGAGTGATAATGAGTACAGTTGGAGTTACATCCCAGGAGCTGCAGATGATGAAGAAAGCTGGGCACGTGGA-TTGTCACCTAGCCTGTTTTGGAAGC--ATTCTTATAATCTGATTTCTGTTGGACCGGAGTTATGTAACAAAATGGTTGCAGATATTGTAGAACAGGATAGGGTATATCGAGCTCAAAGAGGACAGGAGGCATTGCAGATCAAACTTAAACCAAAGAAAATAGCAACTGATGCAAT--TAATCGTTTGGAGGAAGGGTTTGATATTGAATTCCAATCGGG---TGTAGATACTGAGGGAAGATTTATTAATGTAGAGAGAACTGGAAAGCTGGATCAACATGGAATTCAGCAATTGCCCCAGGAACAATTCAATCTTTATTGGATAGGAACTACTAGACTTGCAATTGCAACCAGCCAA--TATGGTGTGTTTATTTTT------------------------------------------------------------------
>SV36
--------ATGCCTCATCTTTTAGATTGCCAACTTCAGGGAATGAATTCTGTGGACAGGACTCCTGAACTACACCCTTGCCAGCATAGAAAGCTAATTGTGAATAACTTAGATG--ATTGGGATTGTTCATTGCATCTTCCATTGTGGGTCTCTGAAACTGAAAAGGCTAATATTGAGGGTCGCATTGAGGGATGGACAAAAATATTGGAAGCTACTGGT------ACGGATTTAACATTTCTTGCTACATCTCTAAGATTGCCTTTGCGCCCACTGTGGATATC--TCAGAAAACTGTTATCTGGCTTAATGAAGTACCTGATTTG--GATTCTTGGAATTTCACTCCTGTT--ATTCTTGTTTCTGCATCAAGTTCTATGAATAACACACACAGAATGAGTGACGATGAGTACAGCTGGAGTTACATCCCAGGAGCTGCAGATGATGAAGAAAGCTGGGCACACGGA-TTGTCAAGTAATCTCTTTTGGAAGC--ATTCTTATAATCTCATTAGTGGTGGACCGGAGGTGTGTAACAGAATGGTTGCAGATATTGTCGAAAGGGATAGGGTGTATCGAGCTCAAAGAGGGCAAGATGCTTCTCAAATCAAAGTTAAACAAAAGAA---ATCAGCCAATGCTAT--TGGTCGTCTGGAAGAAGGATTCATTACGGAATTCCAAACTGG---CATAGGTACTAAGGACAGATTTAACCATCTAGAGAGGTTTAGCAAGTCAGATCAACATGGAATTCAGCTATCACATGAAGGACAATTCAATATGTATTGGATAGGAACTACTAGACTTGCCATTGGAACCAGCCAA--TATGGTATGTCCATTTTG------------------------------------------------------------------
>TA17
--------ATACCTCACCTTTTAGATTACCATCACGAGAGGATAGATTCAGCAGATAGGAATGCTGAAGTAAACCATTGCCAGCATAGAGAGACAGTTATACATAAATTAGATG--ATTGGGACTGCTCATTGCATCTTCCATTGTGGGTGTCTGACAGTGAAAAGGCTAATATAGAGAACCGTATTGATGGATGGACAAAAATATTGGAAGCCACTGGC------ACTGATTTAATGTTTCTTGCAACTTCTCTAAGAAGGCCTTTGCGCCCACTATGGATATC--TCAGAAGACTGTTATTTGGCTTAATGAAGTCCCCAATTTG--GACTCTTGGGATTTTACTCCTGTT--ATCCTTGTTTCTGCATCAAGTTCTATGGAAAACACTAAGAGAATGAGTGATGATGAGTACAGCTGGAGTTACATCCCAGGAGCTGCAGATGATGAAGAAAGCTGGGCACGCGGA-TTGTCACCTAGCCTGTTTTGGAAGC--ACTCATATAATCTTATTTCAGGTGGACCGGAGGTATGTAATAAAATGGTGGCAGATATTGTAGAACAGGATAGGGTATATCGAGCTCAAAGAGGACAGGAGGCTTTGCAGATCAAACTTAAACCAAAGAAAATAGCAACTGATGTAAT--TAATAGCTTGAAGGAAGGATTCAATAGTGAACTCCAATCTGA---TGTAGCTGCCAATGGAAGATTTTTATGTGTAGATATAACTGATAAGCCAAATCAACATGGACCTCAGCAATTGCCCCAAGGACAATTCACTTTTTATTGGATAGGAACTACTAGACTTGCAATTTCAAGCAGCGAA--TATGGTATGTGCA-----------------------------------------------------------------------
>TB39
----------------------AGATTGCCAACTCTAGAAGATGAATTCTGCGGATGAGAGTTCTGAACCAAATTCTTGCCAGCATAGAAATACAATTGTAAATAAATTAGATG--ATTGGGATTGCTCATTGCATCTTCCACTGTGGGTTTCTAAGACTGAGAAGGCTAATATAGAGAGTCGCATTGAGGGATGGACAAAAATATTGGAAGCTACTGGC------ACTGACTTAACATTTCTAGCCACGTCTCTGAAAAGGCCTTTGCGCCCACTATGGATATC--TCAGAAAACTGTTATTTGGCTTAATGAAGTTCCTGATTTG--GATTCTTGGGATTTTACTCCTGTT--ATCCTTGTTTCTGCATCAACTTCTACAAAAAACACACTAAGAATGAGTGCTGACGAGTATAGCTGGAGTTACATCCTCGGAGCAGCAGATGATGAAGAAAGTTGGGCACGTGGATTTGTCACCCAATCTATTTTGGAAGC--ATTCATACGATATCATTTGTGGTGGACCAGAGGCATGCAACAAAATGGTTGCAGATATTAAAGAAAGGGATAGGGTATATCGAGCTCAAAGAGGACACGACGCTTTGCAAGTCAAAGTTAAACTAAAGAAAATATCAGCCAATGTTACTGTGATCATCTGGAAGAAGGAACTTTCATTGACATTCAATCTGG---TGTCGGCAGTGAGAACAGATTTAGCCAGGTAGAGAGAAGTAGAAAGTTAGATCAACATGGAATCCGACAATCACCAGAAGGGCAATGCAATTTTCATTGGATGGGAACTACTAGACTTGCCATTGGAACCAGCCAT--TATGCTCA----------------------------------------------------------------------------
>TC31
TTTACTGTCTATTTATAAGATTAGATTGCCAAATTCAGGGGAAGAATTCTGCAGATAGTGGGCCTGAACTAAACTCTTGCCTTCGTAGAAAGGCTCTTGTTGATATTTCAGCTGAAATTGGGATTGCTCATTACATCTTCCACTGTGGGTTTCTGCAACTGAAAAGGCAAACATAGGGAGCCGCATTGAGGGATGGACAAAAATACTAGAAAATACTGGT------ACAGATTTTACTTTTCTTGCCAGATCTCTCCAAAAGCCTTTACGCCCACTCTGGATTTC--TCAGAAAAGTGTTGTCTGGCTTAATGAAGTCCCCGATTTA--GACTCATGGAATTTTACTCCTATT--ATTCTTGTTTCTGCATCTAGTTCTTCAGAAAGTACACTAAGAATGAGTGACAATGAGGTCAGCTGGAGTTACATCCCAGGAGCTGCAGATGATGAAGAAAGCTGGGCACGGGGA-TTGTCCCCTATTCTTTTTTGGAATC--ATTCTTATAATCTCATCAATGGTGGGTCAGATGTGTGTACCAGAATGGTGGCAGATATTGTGGAAAAGGATAGGGTATATCGAACTCAAAGAGGACAGGATACTTCTCAAATCAGAGTTAAGTCAAAAAAAGTATCAGCCAACATTAA--TGATATTCTGGAAGAGGGCTTTGTTTCTGAATTCCAAAATGG---GGTAGACACTGGGGATGGATTTAGCCTTGTTGAGAGAAATAGAAAATCAGATAAAAATGGAATTCATTCATCATCTGAGAGGCATCTCAATCTCTACTGGATAGGAACTACTAAACTTGCAATTGGAACCAGTCAA--TATGGTAGG---------------------------------------------------------------------------
>TN1
----------------------AGATTGTCAACTTCAGGGGATGAATTCTGAAGATGGGAGTGCTGATCCAAAATCTTGCCAGCATAGAAAGACAATTGTAAATAAATTAGACA--ATTGGGATTGCTCATTGCATCTACCATTATGGGTTTCTGAAACTGAAAAGACTTATATAGAGAGTTGCATTGAGGGATGGACAAAAATATTGGAAGCTACTGGC------ACTGATTTGACATTTCTTGCCAGATCTTTAAGAAGGCCTTTGCGCCCACTATGGATATC--TCAGAAAACTGTTATCTGGCTTAATGAAGTCCCTGATTTG--GATTCTTGGGATTTTACTCCTCTT--ATTCTTGTTTCTGCATCAAGTTCTATGGATAACACACAAAGAATGAGTGCTGATGATTACAGCTGGAGTTACATCCCAGGAGCAGCAGATGATGAAGAAAGCTGGGCGCATGGA-TTGTCACCCAATCTGTTTTGGAAGC--ATTTGTATAATATCATTTCTGGTGGACCGGAGGCATGCAACAAAATGGTTGCAGATATTGTAGAACGGGATAGGGTATATCGAGCTCAAAGAGGACAGGATGCTTCGCAAATCAAGGTTAAACCAAAGAAAATATTGGCCAATGTTAT--TAATCATCTGGAAGAAGGATTTTTCACTGAATTCCAATCTGG---TGTCGGTACCATGGACAGATTTAGACAGGTAGAGATAATCAGAAAGTCAGATCAACATGGAGTCCAGCAATCACCCGGAGGGCAATCCAATCTTTATTGGATAGGAACTACTAAGCTTGCCATTGGAACCAGCCAA--TATGGTATGTCCATTTTTGCA---------------------------------------------------------------
>TO14
GTCAAATGATACATCACCTTTTAGATTACCGACATGAGAGGATAAATTCTGCAGATAGGAATGCTGAAGCAAACCTTTGCCACCATAGAGAGGCAGTTGTAAATAAATTAGATG--ATTGGGATTGCTCATTGCATCTTCCATTGTGGGTGTCTGACAGCGAAAAGGCTAATATAGAGAGTCGTATTGATGGATGGACAAAAATATTGGAAGCTACTGGC------ACTGATTTAATGTTTCTTGCCACATCTCTAAGAAGGCCTTTGCGCCCACTATGGATATC--TCAGAAGACTGTTATTTGGCTTAATGAAGTCCCCGATTTG--GATTCTTGGGATTTTACTCCTGTT--ATTCTTGTTTCTGCGTCAATTTCTATGGAAAACACTAAGAGAATGAGTGATGATGATTACAGTTGGAGTTACATCCCAGGAGCTGCAGATGATGAAGAAAGCTGGGCACGTGGG-TTGTCACCTAGTCTGTTTTGGAAGC--ATTCTTATAATCTTATTTCTGGTGGACCGGAGGTATGTAACAAAATGGTCGCAGATATTGTAGAACAGGATAGGGTATATCGAGCTCAAAGAGGACACGAGACTTCGCAGATCAAACTTAAACCAAAGAAAATAGCAACTGATGTAAT--TAATTGTTTGGAGGAAGGATTCAATCTTGAACTCCAATCTGA---TGCAGCTACTGAGGGAAGATTTTTCTCTGTAGAAAGATCTGGAAAGCCGGATGAACATGGAATTCAGCAATTGCCCCAGGGACAATTCAATCTTTATTGGATAGGAACTACTAGACTTGCAATTTCAAGCAGCGAA--TATGGTATGTTCATTTTTGCA---------------------------------------------------------------
>TPL03
--------ATACCTCAACTCTTAGATTTCCAGCTTCAGGAGACAAATTTTGTTAATGGAAAGTCTGAGCCAAACACTTTCCATCATAGTGTGAGTGATGTAAATAATTTAGATG--ACTGGGATTGCTTGTTGCATCTTCCATTGTGGGTTTCTGAAACTGAAAAGGCTAATATTGAGAGTCGCATTGATGGCTGGACAAAAATATTGGAAGCAACTGGT------ACCGATTTAACATTTCTTGCAAAGTATTTAAGAAGACCCTTACGCCCACTGTGGATATC--TCAGAAAAGTGTTATCTGGCTTAATGAAGTCCCTGATTTG--GATTCTTGGAATTTCACTCCCATT--ATTCTTGTTTCTGCATCAAGTCCTTTGGAAAAAACACAACGAATGAGTGATGACGAGTACAGTTGGAGTTACATCCCAGGAGCTGCAGATGATGAAGAAAGCTGGGCACGTGGA-TTGTCTTCTACTCTCTTTTGGAAAC--ATTCTTATAGTCTCATTAGTGGTGGACCTGAGGCATGTAACAAAATGGTTGCAGATATTGTAGAAAGGGACAGGGTGTATCGAGCTCAAAGAGGACAGGATGCTTCTCAAATCAAAGTTAAACAAAAGAAAATATTATCGAACATTGG--TGATCATCTGGAAGAAAAATTGGTTGATGAAATTCAATCTGG---CCTTGCTACTGAGGATGAGTTTACCATCCTAGAAAGAACTAGGAAATCAGATAAACATGGGATTCAGCATTCTCAGGAAGAGCAACTTTATTTCCGCTGGATAGGAACCACTAGACTTGCCATTGGAACCAGCGAA--TATTGTGAGTTGATTTTTGTTGCTTTGTTTGTATACATATTACTATTAATTTCCATTTTTTTGGATTCTTTC------------
>WN5
----------------------AGATTGCGGACTTCAGGGGATAAATTACGTGAATGAGAAGCTTGAATCAAACTTGTCCTATCAGAATGAGACTAATGTGGATAATGTAGATG--ACTGGGATTGCTCGTTACACCTGCCATTGTGGGTTTCTGAAACTGAAAAGGCTAATATAGAGAGTCGCATTGATGGATGGACAAGAATATTAAAAGCTACTGGT------ACTGATTTAACATGTCTTTCTACATCTCTAAGACGGCCTTTACGCCCACTATGGATATC--CCAGAAAACTATTATTTGGCTTAATGAAGTCCCTGACTTG--GATTCTTGGAATTTTACTCCTATT--ATTCTTGTTTCTGCATCAAGTTCTATGGGAAACATGCAGAGAATGAGTGATGATCAATGCAGCTGGAGTTACATCCCAGGAGCTGCAGATGATGAAGAAAGCTGGGCACGAGGG-TTATCACCTAGTCTCTTTTGGAAAC--ATTCTCATAATCTCATTAGTGGCGGACCAGAGTTGTGTAACAAAATGGTTGCAGATATTGTGGAAAGGGATAGGGTATATCGAGCTCAAAGAGGACAAGATGCTTTTCAAATCAAAGTTAAACCCAAGAAAATATCAGCCAATGCTAG--TGACCACCTCGAAGAAGGATTTGTTACTGAATTCCAATCTGG---TGTAACTACTGAGGAAGGATCTGGCCTTGGAGAGAAAATTAGAAAATTGGATGAACACAGGATTCAGCAATCACCTAAAGGGCAGCTCAATCTATATTGGATTGGAACTACTAGACTTGCCATTGGGAACAGCCAA--TATGGTAAGTATATTTTG------------------------------------------------------------------
>WS10
--------ATACCTCACC----AGATTGCCAACATCATAGGATGCGTTTTGCAGATGGGAATGATGATCCAAATCTTTGCCAGCAGAGAAAGGCAGTTGCAAATAAATTAGATG--ATTGGGATTGCTCATTGCATCTTCCATTGTGGGTTTCTGACAGTGAAAAGGCTAACATAGAGAGTCGTATTGATGGATGGACAAAAATATTAGAAGCTACTGGT------ACTGATTTAATGTCTCTTGCCTCATCACTAAGAAGGCCTTTGCGCCCACTATGGATATC--TCAGAAGACTGTTATTTGGCTTAATGAAGTCCCTGATTTG--GATTCTTGGGATTTTACTCCTGTT--ATTCTTGTTTCTGCATCAAGCTCTATGGAAAACACTAAGAGAATGAGTGATGACGAGTACAGTTGGAGTTACATCCCAGGAGCTGCAGATGATGAGGAAAGCTGGGCACGTGGA-TTGGCACCTAGCCTGTTCTGGAAGC--ATTCTTATAATCTTGTATCTGCTGGACCAGAGGTATGTAACAAAATGGTTGCAGATATTGTAGAACGTGATCGGGTATATCGAGCTCAAAGAGGACAGGAGACTATGCAGATCAAACTGAAACCAAAGAAAATAGCTACCGATGTAAT--GAATCATTTGGAGGAAGGATTCAAAATTGAAATTCAATCTAG---TATAGATACTGAAGGAAGATCTTTATTTGTAGAGAGAACTGCAAGGCTGGATCAACATGGAATCCGGCAATTGCCCCAGGGACAATTTAATCTTTATTGGATAGGAGCTACTAGGCTTGGAATTTCAAGCAGTGAA--TATGGTATGTTCATTTTTGCA---------------------------------------------------------------
>WW11
--------ATACCTCACC----AGATTGCCAACATCATAGGATGCGTTTTGCAGATGGGAATGATGATCCAAATCTTTGCCAGCAGAGAAAGGCAGTTGCAAATAAATTAGATG--ATTGGGATTGCTCATTGCATCTTCCATTGTGGGTTTCTGACAGTGAAAAGGCTAACATAGAGAGTCGTATTGATGGATGGACAAAAATATTAGAAGCTACTGGT------ACTGATTTAATGTCTCTTGCCTCATCACTAAGAAGGCCTTTGCGCCCACTATGGATATC--TCAGAAGACTGTTATTTGGCTTAATGAAGTCCCTGATTTG--GATTCTTGGGATTTTACTCCTGTT--ATTCTTGTTTCTGCATCAAGCTCTATGGAAAACACTAAGAGAATGAGTGATGACGAGTACAGTTGGAGTTACATCCCAGGAGCTGCAGATGATGAGGAAAGCTGGGCACGTGGA-TTGGCACCTAGCCTGTTCTGGAAGC--ATTCTTATAATCTTGTATCTGCTGGACCAGAGGTATGTAACAAAATGGTTGCAGATATTGTAGAACGTGATCGGGTATATCGAGCTCAAAGAGGACAGGAGACTATGCAGATCAAACTGAAACCAAAGAAAATAGCTACCGATGTAAT--GAATCATTTGGAGGAAGGATTCAAAATTGAAATTCAATCTAG---TATAGATACTGAAGGAAGATCTTTATTTGTAGAGAGAACTGCAAGGCTGGATCAACATGGAATCCGGCAATTGCCCCAGGGACAATTTAATCTTTATTGGATAGGAGCTACTAGGCTTGGAATTTCAAGCAGTGAA--TATGGTATGTTCATTTTTGCA----------------------------------------TGCATTCCTTTAAAAACCTAATA
