# Supplementary material for: Development of a Target Enrichment Probe Set for Conifer (REMcon)
Source: Biology (Basel). 2024 May 22;13(6):361. doi: 10.3390/biology13060361 (PMC11200496; doi:10.3390/biology13060361)
Supplement: Supplementary file 1 [file biology-13-00361-s001.zip › biology-2960267-supplementary/Sup data/MO_orthlogs_alignments/Thupl29379245s0001_1.ortho.selected_stripped.aln.fasta]

>RR55
---------------------------------------------------------------------------------------------------------------------------------------------TTCCTTTTTCTGCAGATAGCAAAGCGTGCACTTCTTCTGGTGGTGGTGGTTGGTGTGTTGCTTATCTTCATGCAGCCTCCAATGCCATCCTCATGGTCTTTTCAGGCTAAATTTATGCATATACCCGAGCGATTTGATGATGATATTTCTATTTACGGTGTAGTTGCAAAGAAGCCTTCTTGGCCATCGTGGTTACTTATTGGAATAATAATGGTTTCACTGGCTGCAGTTACTAAAATCATTCCAGTGCAGTATATTGTAGAGCTCAGGTTACTGTATGCTGTTGGTGTTGGAATCACACTAGGGATTTACATTTGCGCTCAGTTGTTT----ATTCAAACTCCCATTCTGCATGCCTTGCTTGTTGGAGCTGTTACATGTGCATCTATATTTGTGGTCTTTACACATCTTCCTTCCTCATCAAGTCCAAGGTTTTTACCATGGATATTTGCACTCTTTGTGGCACTTTTGCCTGTTATGTATTTGGTGGAAGGTCAACTGAGGTT---TACTGGGGAAAATG--TGGAAGATGAGAA--GTTGGTAGCTATGCTACTCCTTGAAGGTTCTCGGGTTTCTCTTTTGGGATTGTATGCAGCAATTTTCATGTTGATCGCTTTGGAGATTAAGTTTGAGTTGGCATCATTGATAAGAGAGAAAGCATTGGAAAAAGGAAGAGTGCCACATGTTTCAAATCAG------GGTTTTATTCCGAAGTATCGGCTTCTTCAACAACGTCGAGCATCCATGGTACCTTCATTTA--GGATGCCTGCAGTTGGCAATGTCGCTACAGTACTCTGTTTCATCCTCTGTCTCATGTTGAATGTACATTTCACTGGTGGCTCAAATCGGGCAATCTTTTTTCTAGCACCAATTTTGCTACTTCTTAATCAGGATTCAAACTTCATTACAGGTTTTGGGGATCGACAACGGTACTTCCCTCTGAGTGCAGTTCTCTCGTTTTATTTAGTTGTTTCTGCCATATACAGACTGTGGGTTGAAT--TGGGGACTTGAGACTGGAGGCCCA----TTTGCTGTGAAAAATGCAGCTTTGTTGATGCTAACAATACCCAATCATGTGCTTTTCAATCGC------------------------------------------------------------------GTATTTGGTTTCAAGGCACATTAGAATCAAGGGAATGAAGTTCATT--------------GAGTTGTTAATGAGGTCTTTT---TCGGATGAATTTCACATTTTGTTGCGGGTAGCCATCGGCCAATTTACATGATTTG-TAGAACGAT-------------------GAATCAATATTTTGCAGCTGCTAAAGCTGTGGTAGTTGCAAATAAGATGCGCTATTG-----------------------------
>AA3
-------------------------------------------------------------------------------------------------------------------------------------------------TTTCTGTGCAGTTAGCAAAACGTGTGCTTGTTCTAGTGGTTGTTGTGGGTGTCTTGCTTATTTTCATGCAGCCTCCATTCCCAGAGACATGGTCCTTTCAGTCTAAATTTATGTATAAACCTGAAGATTCTGTTGACAATGTTTCTATATATGGTTTAGTTGCAAAGAAGCCTTCCTGGCCAGCATGGTTACTGATAGGAACAATAATGATTTCACTGGCTGCAGTTACTGGAATTATTCCAGTGCAGTATATAGTAGAGCTCAGGCTACTTTATGCTATCGGTGTGGGGATCACATTAGGTATTTACATTTGCGCTCAGTTCTTT----ATTCAGGCTACCATTCTACATGCTTTGCTTGTTGGAGCTGTTACAAGTGCATCTATCTTTGTGGTTTTTACACATCTCCCTTCCTCGTCAAGTCCAAGGTTTTTACCATGGGTATTTGCACTTCTTGTGGCACTATTACCTGTTATGTATTTGGTGGAGGGTCAGCTGAGGTTAACTTCTGCAGAAAATG--AGGAAGATGAGAA--GTTTATAGCATTGTTAGCACTTGAAGGTTCTCGAATATCTCTATTGGGTTTGTATGCAGCAATTTTCATGTTGATAGCTTTGGAGATCAAGTTTGAGTTGGCATCATTGATGAGAGAGAAAGCTTTGGAGAAAGGAAGAGTGCCAAATGTATCAAGTCAG------GGTTTTGTTCCAAAGTATCGACTTCTTCAACAACGCCGAGCCTCTTTGGTGCCTTCATTCA--GGATGCCTGCAGTTGGTAACGTGGCAACAGTACTCTGCTTTTTAATCTGTCTCATTCTGAATGTACATTTAACTGGTGGCTCAAATCGGGCAATTTTTATTCTGGCGCCAATTTTGCTTCTGCTCAATCAGGATTCAAATTTCATTACGGGTTTTGGGGATCGACAAAGGTACTTTCCTCTAACTGCAGTTATCTCTTTATATTTACTAGTGTCTGGCATATACAGAATATGGGATGAAG--TGGGGACTGGAGACTGGAGGCCCA--TCTTTGTGGTGAAAAATGCAGCATTGTTGATGCTGACTGTACCAAGTCATGTGCTTTTCAATCGCG--------------------------------------GTTAGGAGTAATGTATGCATTAGTTCAGTATTTTGTTTCAAGGCGCATTAGAATCAGGGGAATGAAGTTCATTTGG----------------------GAATTTTTTT---TGGGACCCAGTTCC------------------ATTAAAATAGTTCTTATGATTTA-TTGTATGGTGGTCCCTCAAATGTGGGCAGAATTTCTTTTTTCCAGCCACTGAAGTTGTGGTATTTACATATAGGTAGCAATTTTTAATAA---TCTCAGAGTTTGATTTCACTT
>AA60
-------------------------------------------------------------------------------------------------------------------------------------------------TTTTTATGCAGTTAGCAAGGCGTGTGCTTCTGCTGGTGGTGGTAGTTGGTGTTCTGCTAATTTACATGCAACCCCCTTTGCCAGAGGCATGGACTTTTAAGCCTAATTTTGGGTATATGCCAGAGAATTCTGTTGATGATGTTACCATATATGGTTTAGTTGAAAAAAAGCCTTCCTGGCCATCATGGTTACTTATTGGAACGATAATGGTTTCTCTTGCTGCGGTTACTAAAATTATTCCAGTACAATATATAGTAGAGCTCAGAATGCTTTATGCTGTTGGCATTGGGATCACATTAGGCATATATGTGTGTGCCGAGTTCTTT----ATTCAAGCTCCCATTCTACATGCCTTGCTTGTAGGTGCTGTTATATGTGCATCCGTCTTTGTGGTCTTTACACATCTTCCTTCTGCTTCGAGTCCAAGGTTTTTACCCTGGGTATTTGCGTTACTGGTTGCGCTTTTACCAGTTATGTATTTGATTGAAGGCCAGGTGAGGTTAACTACTGCAGAAAATG--GAGAAGAGGAAAG--GTTTGTGGCATTATTGGCTTTTGAGGGTGCTCGGATATCTCTGCTGGGATTTTATGCTGCAATTTTCATGTTGATAGCTTTGGAGATTAAGTTTGAATTAGCATCATTGATGAGAGATAAAGTCATGGAGAAAGGAGGATTGCCAAAAGTATCAAATCAG------AGTTTTATTCCAAAGTATCGCCTCCTCCAACAACGTCGAGCTTCTATGGTAGCTTCCTTCA--GGATGCCGGCAGTTGGCAATGTTGCTACAGGACTTTGCTTCTTATTATGTCTAATACTGAATGTACATTTATCTGGTGGCTCAAATCGGGCAATATTTATCCTGGCACCAATTCTACTGCTGCTTAATCAGGATTCAAATATCTTTACTAGCTTTGGTGACCGACAAAGGTACTTCCCTCTTACTGCAGTTATATCTTTATATTTAGTAGCATCTAGCATATACAAACTATGGGATGAAG--T-GGGACTTGAAACCAGAGGCCCA--TCTTTGTTGTGAAAAACACAGCCTTGTTAATGCTAACTTTACCTAATCATATACTTTTCAATCGC--------------------------------------------------------------------------------------------------------------------------------------------------------------------------------------------------------------------------------------------------------------------------------------------------------------------------------
>AAR4
-------------------------------------------------------------------------------------------------------------------------------------------------TTTCTGTGCAGTTAGCAAAACGTGTGCTTGTTCTAGTGGTTGTTGTGGGTGTCTTGCTTATTTTCATGCAGCCTCCATTCCCAGAGACATGGTCCTTTCAGTCTAAATTTATGTATAAACCTGAAGATTCTGTTGACAATGTTTCTATATATGGTTTAGTTGCAAAGAAGCCTTCCTGGCCAGCATGGTTACTGATAGGAACAATAATGATTTCACTGGCTGCAGTTACTGGAATTATTCCAGTGCAGTATATAGTAGAGCTCAGGCTACTTTATGCTATCGGTGTGGGGATCACATTAGGTATTTACATTTGCGCTCAGTTCTTT----ATTCAGGCTACCATTCTACATGCTTTGCTTGTTGGAGCTGTTACAAGTGCATCTATCTTTGCGGTTTTTACACATCTCCCTTCCTCGTCAAGTCCAAGGTTTTTACCATGGGTATTTGCACTTCTTGTGGCACTGTTACCTGTTATGTATTTGGTGGAGGGTCAGCTGAGGTTAACTTCTGCAGAAAATG--AGGAAGATGAGAA--GTTTATAGCATTGTTAGCACTTGAAGGTTCTCGAATATCTCTATTGGGTTTGTATGCAGCAATTTTCATGTTGATAGCTTTGGAGATCAAGTTTGAGTTGGCATCATTGATGAGAGAGAAAGCTTTGGAGAAAGGAAGAGTGCCAAATGTATCAAGTCAG------GGTTTTGTTCCAAAGTATCGACTTCTTCAACAACGCCGAGCCTCTTTGGTGCCTTCATTCA--GGATGCCTGCAGTTGGTAACGTGGCAACAGTACTCTGCTTTTTAATCTGTCTCATTCTGAATGTACATTTAACTGGTGGCTCAAATCGGGCAATTTTTATTCTGGCGCCAATTTTGCTTCTGCTCAATCAGGATTCAAATTTCATTACGGGTTTTGGGGATCGACAAAGGTACTTTCCTCTAACTGCAGTTATCTCTTTATATTTACTAGTGTCTGGCATATACAGAATATGGGATGAAG--TGGGGACTGGAGACTGGAGGCCCA--TCTTTGTGGTGAAAAATGCAGCATTGTTGATGCTGACTGTACCAAGTCACGTGCTTTTCAATCGCA----------------------------------------TTAATGTTTTGGATGCATTAGTTCAGTATTTTGTTTCAAGGCGCATTAGAATCAGGGGAATGAAGTTCATTTGG----------------------GAATTTTTTT---TGGGACCCAGTTCC------------------ATTAAAATAGTTCTTATGATTTA-TTGTATGGTGGTCCCTCAAATGTGGGCAGAATTTCTTTTTTC---------------TGGTATTTACATACAGGTAGCAATTTTTAATAA---TCTCAGAGTTTGATTTCACTT
>AF1
-----------------------------------------------------------------------------ATTTCCATATAAAGTATTTTAG-------A----------------------------------TTCCTTTTTCTGCAGTTAGCAAAGCGTGCACTTCTTCTGGTGGTGGTGGTTGGTGTGTTGCTTATCTTCATGCAGCCTCCAATACCATCCTCATGGTCTTTTCAGGATAAATTTATGCGTACACCCGAGCGATTTGATGATGATATTTCTATTTACGGTGTAGTTACAAAGAAGCCTTCTTGGCCATCGTGGTTACTTATTGGAATAATAATGGTTTCACTGGCTGCAGTTACTAAAATCATTCCAGTGCAGTATATTGTAGAGCTCAGGTTACTGTATGCTGTTGGTGTTGGAATCACACTAGGGATTTACATTTGCGCTCAGTTCTTT----ATTCAAACTCCCATTCTGCATGCCTTGCTTGTTGGAGCTGTTACATGTGCATCTATATTTGTGGTCTTTACACATCTTCCTTCCTCATCAAGTCCAAGGTTTTTACCATGGATATTTGCACTCTTTGTGGCACTTTTGCCTGTTATGTATTTGGTGGAAGGTCAACTGAGGTT---TACTAGGGAAAATG--TGGAAGATGAGAA--GTTGGTAGCTATGCTACTCCTTGAAGGTTCTCGGGTTTCTCTGTTGGGATTGTATGCAGCAATTTTCATGTTGATCGCTTTGGAGATTAAGTTTGAGTTGGCATCATTAATAAGAGAGAAAGCATTGGAAAAGGGAAGAGTACCAAATGTTTCAAATCAG------GGTTTTATTCCAAAGTATCGGCTTCTTCAACAACGTCGAGCGTCCATGGTATCTTCATTTA--GGATGCCTGCAGTTGGCAATGTCGCTACAGTACTCTGTTTCATCCTCTGTCTCATGTTGAATGTACATTTCACTGGTGGCTCAAATCGGGCAATCTTTTTTCTAGCACCAATTTTGCTACTGCTTAATCAGGATTCAAACTTCATTACAGGTTTTGGGGATCGACAACGGTACTTCCCCCTGAGTGCAGTTCTCTCTTGTTATTTAGTTGTTTCTGCCATATACAGGCTGTGGGTGGAAT--TGGGGACTTGAGACTGGAGGCCCA----TTTGCTGTGAAAAATGGAGCTTTGTTGATGCTAACGATACCCAATCATGTGCTTTTCAATCGC-TGAATGACTGATATTATTACTATTAAAGTTTTGGCCTTGTTAGGTATAATGTATGCGTTAGTCCAGTATTTGGTTTCAAGGCACATTAGAATCAAGGGAATGAAGTTCATTTGAGTGAAATAAAAGAGTTTTTAATGAGGTCTTTT---TCGGATGAATTTCACATTTTGTTGCGGGTAGCCATCGGCCAATTTACATGATTTG-TAGAACGAT-------------------GAATCAATATTTTGCAGCTGCTAAAGCTGTGGTAGTTGCAAATAAGATGCGCTATCGAATAACTGTTTCAAACAATGCTTTTAGTT
>AG2
-----------------------------------------------------------------------------ATTTCCATATAAAGTATTTTAG-------A----------------------------------TTCCTTTTTCTGCAGTTAGCAAAGCGTGCACTTCTTCTGGTGGTGGTGGTTGGTGTGTTGCTTATCTTCATGCAGCCTCCAATGCCATCCTCATGGTCTTTTCAGGATAAATTTATGCGTACACCCGAGCGATTTGATGATGATATTTCTATTTACGGTGTAGTTACAAAGAAGCCTTCTTGGCCATCGTGGTTACTTATTGGAATAATAATGGTTTCACTGGCTGCAGTTACTAAAATCATTCCAGTGCAGTATATTGTAGAGCTCAGGTTACTGTATGCTGTTGGTGTTGGAATCACACTAGGGATTTACATTTGCGCTCAGTTCTTT----ATTCAAACTCCCATTCTGCATGCCTTGCTTGTTGGAGCTGTTACATGTGCATCTATATTTGTGGTCTTTACACATCTTCCTTCCTCATCAAGTCCAAGGTTTTTACCATGGATATTTGCACTCTTTGTGGCACTTTTGCCTGTTATGTATTTGGTGGAAGGTCAACTGAGGTT---TACTAGGGAAAATG--TGGAAGATGAGAA--GTTGGTAGCTATGCTACTCCTTGAAGGTTCTCGGGTTTCTCTGTTGGGATTGTATGCAGCAATTTTCATGTTGATCGCTTTGGAGATTAAGTTTGAGTTGGCATCATTAATAAGAGAGAAAGCATTGGAAAAAGGAAGAGTACCAAATGTTTCAAATCAG------GGTTTTATTCCAAAGTATCGGCTTCTTCAACAACGTCGAGCGTCCATGGTATCTTCATTTA--GGATGCCTGCAGTTGGCAATGTCGCTACAGTACTCTGTTTCATCCTCTGTCTCATGTTGAATGTACATTTCACTGGTGGCTCAAATCGGGCAATCTTTTTTCTAGCACCAATTTTGCTACTGCTTAATCAGGATTCAAACTTCATTACAGGTTTTGGGGATCGACAACGGTACTTCCCCCTGAGTGCAGTTCTCTCTTGTTATTTAGTTGTTTCTGCCATATACAGGCTGTGGGTGGAAT--TGGGGACTTGAGACTGGAGGCCCA----TTTGCTGTGAAAAATGGAGCTTTGTTGATGCTAACGATACCCAATCATGTGCTTTTCAATCGCTTGAATGACTGATATTATTACTATTAAAGTTTTGGCCTTGTTAGGTATAATGTATGCGTTAGTCCAGTATTTGGTTTCAAGGCACATTAGAATCAAGGGAATGAAGTTCATTTGAGTGAAATAAAAGAGTTTTTAATGAGGTCTTTT---TCGGATGAATTTCACATTTTGTTGCGGGTAGCCATCGGCCAATTTACATGATTTG-TAGAACGAT-------------------GAATCAATATTTTGCAGCTGCTAAAGCTGTGGTAGTTGCAAATAAGATGCGCTATCGAATAACTGTTTCAAACAATGCTTTTAGTT
>AH26
GCCAATTGCATGGTTTGTTGTATTTACAAGTTCATCATTGCAAGTGTTGTACAGTTTGGCTTTGGTCAAGATTGGAGTTTGGATTTGACGTGCTTGTATGCAACAAAACTCTCAATGCTTTTCACTTC----CCATGCTATTTGTTACTCTTTAAGTTAGTAACGTGTGTGCTACTTCTTGTGGTGGTTGTTGGTGTCCTGCTTATATTTATGCAGCCTCCAATGCCGGAGATATGGTCTTTTCAGTCTAAATTGATGTACATACCTGAGCAGTCTATGGATGATAGTTCCATCTATGGTTCAGTGACAAAGAAGCCATCCTAGCCATCATGGTTACTTATAGCAACAATTATTGTTTCATTGG---------CTAAAACTATCCCGGTGCAGTACATTGTAGAGCTTAGGCTACTATACGCTGTGGGTGTTGGGATCACGTCTGGTATCTACATCTCTGCTGAGTTCTTT----TCTCAAACTCCCATTCTACACGCCTTGCTTGTTGGAGCTATGACATGTGCATCTGTCTATGTGGCTTTTACACACTTTCCTTCATCATCAAGTGTGAGGGTTTTACCCTAGGTGTTTGCACTCCTTGTGGCACTTGTACCTGTTATGTATTTGATGGAAGGTCAGTTGAGGTTAATCAATTCAAAAAATA--GAGAAGAAAAGAAA--------------------------------------------------------------------------------------------------------------------------------------------------------------------------------------------------------------------------------------GG---------------------------------------------------------------------------------------------------------------------------------------------------------------------------------------------------------------------------------------------------------------------------------------------------------------------------------------------------------------------------------------------------------------------------------------------------------------------------------------------------------------------------------------------------------------------------------------------------------------------------------------------------------------------------
>AME1
-------------------------------------------------------------------------------------------------------------------------------------------------TTTCTGTGCAGTTAGCAAAACGTGTGCTTGTTCTAGTCGTCGTTGTGGGTGTCTTGCTTATTTTCATGCAGCCTCCAATCCCAGAGACATGGTCCTTTCAGTCTAGATTTATGTATAATCCTGAGTATTCTGTTGACAATGTTTCTATATATGGGTTAGTTGAAAAGAAACCTTCCTGGCCAGCGTGGTTACTTATAGGAACAGTAATGATTTCACTGGCTGCAGTTACTGGAATTATTCCAGTGCAGTATATAGTAGAGCTCAGGCTACTTTATGCTATAGGTGTGGGGATCACATTAGGTATTTACATTTGTGCTCAGTTCTTT----ATTCAGGCTACCATTCTACATGCTCTGCTTGTTGGAGCTGTTACAAGTGCATCTATCTTTGCGGTTTTTACACATCTCCCTTCCTCATCAAGTCCAAGGTTTTTACCATGGGTATTTGCACTTCTTGTGGCACTATTACCTGTTATGTATTTGGTGGAGGGTCAGCTGAGGTTAACTTCTGCGGAAAATG--AGGAAGATGAGAA--GTTTATAGCATTGTTGGCACTTGAAGGTTCTCGAATATCTCTGTTGGGTTTGTATGCAGCAATTTTCATGCTGATAGCTTTGGAGATCAAGTTTGAGTTGGCATCATTGATGAGAGAGAAAGCTTTGGAGAAGGGAAGAGTGCCAAATGTATCAAGTCAG------GGTTTTGTTCCAAAGTATCGACTTCTTCAACAACGCCGAGCGTCTTCTGTGCCTTCATTCA--GGATGCCTGCAGTTGGTAATGTGGCAACAGTACTCTGCTTTTTAATCTGTCTCATTCTGAATGTACATTTGACTGGTGGCTCAAATCGGGCAATTTTTATTCTGGCGCCAATTTTGCTTCTGCTCAATCAGGATTCAAATTTCATTACGGGTTTTGGGGATCGACAAAGGTACTTTCCTCTGACTGCAGTTATCTCTTTATATTTACTAGTGTCTGGCATATACAGAATATGGGATGAAG--TGGGGACTGGAGACTGGAGGCCCA--TCTTTGTGGTGAAAAATGCAGCATTGTTGATGCTGACTGTACCGAGTCACGTGCTTTTCAATCGC-----------------------------------------------------ATGCATTAGTTCAGTATTTTGTTTCAAGGCGCATTAGAATCAGGGGAATGAAGTTCATTTGG----------------------GAATTTTTTT---TTGGACCCAGTTCC------------------ATAAAAATAGTTCTTATGATTTA-TTGTGTGGTGGTCCCTCAAATGTGGGCAGAATTTCTTTTTTCCGGCCACTAAAGTTGTGGTATTTACATGTAGGTAGCAACTTTC-ATAA---TCTCAGAGTTTGATTTTGATT
>AP25
---------------------------------ATCATTGCAAGTGTTGTACAGTTTGGCTTTGATTAAGATTGGAGTTTTGATTTGATATGCTTGTATGCAGCGGAACTCTCAATGCTTTTCACTTCGTTGCCATGCTATTTGTTACGTGAACAGTTAGTAAAGCGTGTGCTGCTTCTTATGGTGGTTGTTGGTGTCCTGCTTATATTTATGCAGCCTGCAATGCCGGAGATATGGTCTTTTCAGTCTAAATTGATGTACCTACCTGAGCAGTCTATGGATGACAGTTCCATCTATGGTTCAGTAACAAAGAAGCCATCCTGGCCATCATGGTTACTTATAGCAACAATTATTGTTTCATTGG---------CCTAAACTATCCCAGTGCAGTACATTGTAAAGCTTAGGCTACTATACGCTGTGGGTGTTGAGATCACGTCTGGTATCTACATCTGTGCTGAGTTCTTT----TCTCAAACTCCCATTCTACACGCCTTGTTTGTTGGAGCTATGACATGTGCATCGGTCTATGTGGTTTTTACACACTTTCCTTTATCAT-----------------------------------------------------------------------------------------------------------------------------------------------------------------------------------------------------------------------------------------------------------------------------------------------------------------------------------------------------------------------------------------------------------------------------------------------------------------------------------------------------------------------------------------------------------------------------------------------------------------------------------------------------------------------------------------------------------------------------------------------------------------------------------------------------------------------------------------------------------------------------------------------------------------------------------------------------------------------------------------------------------------------------------------
>APA47
---------------------------------------------------------------------------------------------------------------------------------------------TTCCTTTTTCTGCAGTTAGCAAAGCGTGTGCTTCTTCTGGTGTTGGTGGTTGGTGTGTTGCTTATCTTCATGCAGCCTCCAATGCCACTCTCATGGTCTTTTCAGGCTAAATTTATGCGTATACCTGAGCGATATGATGATGATATTTCTATTTACAGTGTAGTTGCGAAGAAGCCTTCTTGGGCATCGTGGTTACTTATAGGAATAATAATAGTTTCACTGGCTGCAGTTACTAAAATTATTCCAGTGCAGCATATTGTAGAGCTCAGGTTACTGTATGCTGTTGGTGTTGGAATCACACTAGGGATTTACATTTGTGCTCAGTTCTTT----ATTCAAACTCCCATTCTGCATGCCGTGCTTGTTGGAGCTGTTACATGTGCATCTATATTTGTGGTCTTTACACATCTTCCTTCCTCATCCAGTCCAAGGTTTTTACCATGGATATTTGCACTTTTTGTGGCACTTTTGCCTGTTATGTATATGGTGGAAGGTCAACTGAGGTT---TACTGGAGAAAATG--TGGAAGATGAGAA--GTTTGTAGCTATGCTAGTCCTTGAAGGTTCTCGGGTTTCTCTGTTGGGACTGTATGCAGCAATTTTCATGTTGATAGCTTTGGAGATTAAGTTTGAGTTGGCATCATTAATGAGAGAGAAAGCATTGGAAAAAGGAAGAGTGCCACATGTATCAAATCAG------GGTTTTATTCCTAAGTATCGTCTTCTTCAGCAACGTCGAGTGGCCATGGTACCTTCATTTA--GGATGCCTGCAGTTGGCAATGTCGCTACAGTACTCTGTTTCATCATCTGCCTCATGTTGAATGTACATTTCACTGGTGGCTCAAATCGGGCAATCTTTTTTCTAGCACCAATTTTGCTACTGCTCAATCAGGATTCAAACTTCATTACAGGTTTTGGGGATCGACAACGGTACTTTCCTTTGACTGCAGTTATCTCTTTTTATTTAGTTGTTTCTGCCATATACAGGATTTGGGTTGA-----GGGGACTCGAGACTGGAGGCCCA----TTTGCTGTGAAAAATGCAGCTTTGTTGATGCTAACTATACCTAATCATGTGCTTTTCAATCGC------------------------------------------------------------------------------------------------------GAAGTTCATTTGAGTGAAACAAAAGAGTTGTT-ATGAGGTCTTTT---TCGGATGAATTTCACATTTTGTTGCGGGTAGCCATCGGCCAATTTACATGATTTG-TAGAACGAT-------------------GAATCAATATTTTGCAGCTGCTAAAGCTGTGGTAGTTGCAAATAAGTTGTGTTATTGAATAACTGTCTCAAACGACGCTTTTAGTT
>AR2
-------------------------------------------------------------------------------------------------------------------------------------------------TTTCTGTGCAGTTAGCAAAACGTGTGCTTGTTCTAGTCGTCGTTGTGGGTGTCTTGCTTATTTTCATGCAGCCTCCAATCCCAGAGACATGGTCCTTTCAGTCTAGATTTATGTATAATCCTGAGTATTCTGTTGACAATGTTTCTATATATGGGTTAGTTGAAAAGAAGCCTTCCTGGCCAGCGTGGTTACTTATAGGAACAGTAATGATTTCACTGGCTGCAGTTACTGGAATTATTCCAGTGCAGTATATAGTAGAGCTCAGGCTACTTTATGCTATAGGTGTGGGGATCACATTAGGTATTTACATTTGTGCTCAGTTCTTT----ATTCAGGCTACCATTCTACATGCTCTGCTTGTTGGAGCTGTTACAAGTGCATCTATCTTTGCGGTTTTTACACATCTCCCTTCCTCATCAAGTCCAAGGTTTTTACCATGGGTATTTGCACTTCTTGTGGCACTATTACCTGTTATGTATTTGGTGGAGGGTCAGCTGAGGTTAACTTCTGCAGAAAATG--AGGAAGATGAGAA--GTTTATAGCATTGTTGGCACTTGAAGGTTCTCGAATATCTCTGTTGGGTTTGTATGCAGCAATTTTCATGCTGATAGCTTTGGAAATCAAGTTTGAGTTGGCATCATTGATGAGAGAGAAAGCTTTGGAGAAGGGAAGA-----------------------------------------------------------------------------------------------------------------------------------------------------------------------------------------------------------------------------------------------------------------------------------------------------------------------------------------------------------------------------------------------------------------------------------------------------------------------------------------------------------------------------------------------------------------------------------------------------------------------------------------------------------------------------------------------------------------------------------------------------------------------
>AS57
----------------------------------------------------------------------------------------------------------------------------------------------------------------------------------------------------------------------------------------------------------------------------------------------------------------------------------------------------------------------------------------------------------------------------------------------------------------------------------------------------------------------------------------------------------------------------------------------------------------------------------------------------------------------------------------------------------------------------------------------------------------------------------------------------------------ATCATTGATGAGAGATAAAGTCTTGGAGAAAGGAG---TGCCAAAGGTATCAAGTCAA------AATTTTGTTCCAAAGTATCGCCTTCTTCAACAACGTCGAGCATCCATGGTGGCTTCCTTCA--GGATGCCGGCAGTTGGCAATGTTGCTACAGGACTCTGTTTCTTAATATGTCTAATATTGAATGTACATTTATCTGGTGGCTCAAATCGGGCAATATTTATTCTGGCACCAATTTTGCTGCTGCTCAATCAGGATTCGAACTTCTTTACTGGCTTTGGGGACCGACAAAGGTACTTCCCTCTTACAGCAGTTATCTCTTTATATTTAGTAGCATCGAGCATATACAAACTATGGGATGAAG--TGGGGACTTGAGACTGGAGGCCCA--TCTTTGTTGTGAAAAACACAGCCTTGTTGATGCTAACTTTACCTAATCACATACTTTTCAATCGC----------------------------------GCATTGTTAGGCATTATGTATGCTTTAGTGCAGTATTTGGTTTCAAGGCACATTAGAATCA-------------------------------GAGTAGTA-CTGGGAATTTTT----TGAACTCGGCTCC------------------TTTTGAATAGTTCATATCATTTA-TTGAATGGTAGTCCCTTTTCTGTGGGCT--------------------------------------------------------------------------------------
>ASA51
-------------------------------------------------------------------------------------------------------------------------------------------------------------------------------------------------------------------------------------------------------------------------------------------------------------------------------------------------------------------------------------------------------------------------------------------------GAATCACACTAGGGATTTACATTTGTGCTCAGTTCTTT----ATTCAAACTCCCATTCTGCATGCCCTGCTTGTTGGAGCTGTTACATGTGCATCTATATTTGTGGTCTTTACACATCTTCCTTCCTCATCAAGTCCCAGGTTTTTACCATGGATATTTGCGCTTCTTGTGGCACTTCTGCCTGTTATGTATTTGGTGGAAGGTCAACTGAGGTTAACTACTGGAGAAAATT--TGGAAGATGAAAA--GTTTGTAGCTATGCTAGCCCTTGAAGGTTCTCGGGTATCTCTGTTGGGACTGTATGCAGCTATTTTCATGTTGATCGCTTTGGAGATTAAGTATGAGTTGGCATCATTGATGAGAGAGAAAGCATTGGAAAAAGGAAGAGTGCCAAATGTATCAAATCAG------AGTTTTATTCCTAAGTATCGTCTTCTTCAACAACGTCGGGCATCCATGGTGCCTTCATTTA--GGATGCCTGCAGTTGGCAATGTTGCAACCGTACTCTGTTTCAATATCTGTCTCATGTTGAATGTACATTTTACTGGTGGCTCAAACCGGGCAATCTTTTTTCTAGCACCAATTTTGCTGCTGCTCAATCAGGATTCAAACTTCATTACAGGTTTTGGGGATCGACAAAGGTACTTCCCTCTGACCGCAGTTATCTCTTTTTATTTAGTTGTTTCTGCCATATACAGGCTGTGGCATGAAG--TGGGGGCTTGAGACTGGAGGACCA----TTTGCTGTGAAAAATACAGCTTTGTTGATGCTAACTTTACCCAATCACGTGCTTTTCAATCGC-----------------------------------------------------------------------------------------------------------------------------------------------------------------------------------AGCCATCAGCCAATTTACATAA--TG-TAGAACGAT-------------------GAATCACTATTTTGCAGCTGCTAAAGCTATGGTAGTTGCAAATAAGTTGCGCTATTGAATAACTGTATCAAACAATGCTTTTA---
>CB35
AT-------------------------------------------------------TTGTCATGCTGTAATGATTTAATCTATTCCAAATTTCTAAAT--------------------------------TGACTGAAATTTTCTTGATTTGCAGCTAGTAAAGCGTGTGCTACTTCTAGTGGTGGCTGTTGGTGTCTTGCTTATATTTATGCAGCCTCCATTGCCGGAGTCATGGTCTTTTCAGTCTAAATTGATGTACATTCCTGAGCAGTCCATGGATGATACTTCCATCTATGGTTTAGTGACAAAGAAGCCGTCCTGGCCATCGTGGTTACTTATAGCAACAATTATTGTTTCATTGGCTGCATTTACTAAAACTATTCCAGTGCAGTACATTGTAGAGCTTAGGTTACTATATGCTGTGGGTGTTGGGATCACATTTGGTATCTACATATGTGCTGAGTTCTTT----ACTCAAACTCCCATTCTACATGCCTTGCTTGTTGGAGCTATGACATGTGCATCTGTCTTTGTGGTCTTTACACACTTTCCTTCCACATCAAGTGTGAGGTTTTTACCCTGGGTCTTCGCACTCCTTGTTGCACTTCTACCTGTTATGTATCTGATGGAAGGTCAGTTGAGGTTAATCAATGCAGAAAATG--GAGAAGATGAGAG--GTTTGCTGCACTGTTAACCCTTGAAGGGGCTCGGATATCTTTGTTGGGATTGTATGCAGCAATTTTCACGCTGATAGCTTTGGAAATAAAGATTGAATTGGCATCATTGATGAGAGAGAAAGCTTTGGAGAAAGGAAGAGTGCAAAATGTATCAACTAAGAGCTCAGGTTTTGTTCCAAAGTATCGTTTACTTCAACAACGTCGAGCATCGGTGGCATCTTCTTTCA--GGATGCCTTCAGTTGGCAATGTTGCTACTATATTGTGTTTCTTGATCTCTTTGATTCTGAATGTCCATTTGACTGGGGGATCTGATAGGGCGATTTTTATTCTGGTACCAATATTGCTGCTGCTCAACCAGGACTCTAACTTTTTTATGGGTTTTGGAGATAGACAACGATACTTTCCTTTGACTGCAGTTCTCTCTTTATATTTAGTAGCATCTGCCATATACAGACTCTGGGATGAAG--TGGGGGCTTGATGTTGGTGGTCCA--TCTTTGCTGTAAAAAATACAGCTTTATTGATGCTAACACTACCTAATCATCTGCTTTTCAATCGC------------------------------------------------TATATATGCTTTAGTCCAGTATTTGGTATCAAGGCATATAAGAATCAAGGGAATGAAGTTCATTTGA-CAAGACTGAAGACTTGTA-ATGAGGAGTTTTT--TGGAACTCAATTCT------------------GTTCGGATGGTTTTTATTGTTTA-CTGCATGATGGTGCCTTTTCTGTGGGCTGATATCTTTCACAAAACTAGATGTA-----------------------------------------------------TTTGACTT
>CDE34
-----------------------------------------------------------------------------------------------------------------------------------------------------TTTGCAGCTAGTAAAGCGTGTGCTACTTCTAGTGGTGGCTGTTGGTGTCTTGCTTATATTTATGCAGCCTCCATTGCCGGAGTCATGGTCTTTTCAGTCTAAATTGATGTACATTCCTGAGCAGTCCATGGATGATACTTCCATCTATGGTTTAGTGACAAAGAAGCCGTCCTGGCCATCGTGGTTACTTATAGCAACAATTATTGTTTCATTGGCTGCATTTACTAAAACTATTCCAGTGCAGTACATTGTAGAGCTTAGGCTACTATATGCTGTGGGTGTTGGGATCACATTTGGTATCTACATATGTGCTGAGTTCTTT----ACTCAAACTCCCATTCTACATGCCTTGCTTGTTGGAGCTATGACATGTGCATCTGTCTTTGTGGTCTTTACACACTTTCCTTCCACATCAAGTGTGAGGTTTTTACCCTGGGTCTTCGCACTCCTTGTTGCACTTCTACCTGTTATGTATCTGATGGAAGGTCAGTTGAGGTTAATCAATGCAGAAAATG--GAGAAGATGAGAG--GTTTGCTGCACTGTTAACCCTTGAAGGGGCTCGGATATCTTTGTTGGGATTGTATGCAGCAATTTTCACGCTGATAGCTTTGGAAATAAAGATTGAATTGGCATCATTGATGAGAGAGAAAGCTTTGGAGAAAGGAAGAGTGCAAAATGTATCAACTAAGAGCTCAGGTTTTGTTCCAAAGTATCGTTTACTTCAACAACGTCGAGCATCGGTGGCATCTTCTTTCA--GGATGCCTTCAGTTGGCAATGTTGCTACTATATTGTGTTTCTTGATCTCTTTGATTCTGAATGTCCATTTGACTGGGGGATCTGATAGGGCGATTTTTATTCTGGTACCAATATTGCTGCTGCTCAACCAGGACTCTAACTTTTTTATGGGTTTTGGAGATAGACAACGATACTTTCCTTTGACTGCAGTTCTCTCTTTATATTTAGTAGCATCTGCCATATACAGACTCTGGGATGAAG--TGGGG-CTTGATGTTGGTGGTCCA--TCTTTGCTGTAAAAAATACAGCTTTATTGATGCTAACACTACCTAATCATGTGCTTTTCAATCGC-----------------------------------GATTGTTAGGCATTATATATGCTTTAGTCCAGTATTTGGTATCAAGGCATATGGAA----------TGAAGT---------------------------------------------------------------------------------------------------------------------------------------------------------------------------------------------------------------------
>CF38
-------------------------------------------------------------------------------------------------------------------------------------------------------------------------------------------------------------------------------------------------------------------------------------------------------------------------------------------------------------------------------------------------------------------------------------------------------------------------------------------------------------------------------------------------------------------------------------------------------------------------------------------------------------------------------------------------------------------------------------------------------------------------------------------------------------------------------------------------------------------------------------------------------------------------------------------------------------------------------------------------------------------------------------------------------------------------------------------TTCTTTACGGGTTTTGGGGATCGACAAAGGTACTTCCCCCTGACTGCAGTTATTTCTTTATATTTAGTAGCATCTAGCATATACAGACTATGGGATGAGG--TGGGGACTCGAGACTGGGGGTCCA--TCTTTGTTGTGAAAAATGCAGCTTTGTTGATGCTAACTTTACCGAATCACGTGCTTTTCAACCGCATGAATGACTGATATAATCGCTATTAAAGTTTTGGCGTTATTAGGCATAATATAT---------CAGTATTTGGTTTCAAGGCACATTAGAATCAAGGGAATGAAGTTCATTTAG---------AAGAGTTGTA-CTGGGGATTTTT---TTGAACTCAGTTCA------------------TTTTGAATAGT-------------------------------------------------------------------------------------------------------------------------------
>CHA37
---------------------------------------------------------------------------------------------------------------------------------------------TTCATTTTTGTGCAGTTAGCGAAGCGTGTGCTTCTTCTGGTGGTGGTTGTTGGTGTGCTGTTTATATTCATGCAGCCTCCCATGCCAGAGACATGGTCTTTTCAGTCTAATTTCATGCACATACCTGAGAATTCTGTTGATGATATTACTATATATGGTTTAGTTGAAAAGAAGCCTTCCTGGCCATCATGGTTACTTATAGGAACAATCGTGGCTTCACTGGCTGCAGTTACTAAAATTATTCCAGTGCAGTATGTAGTAGAGCTCAGGTTACTGTATGCTTTTGGTGTTGGGATCACATTAGGTATATACATTTGTGCTGAGTTCTTT----ATTCAAGCTCCCATTCTACACGCCTTGCTCGTAGGAGCTGTTACATGTGCATCCATCTTTGTGGTCTTTACACATCTCCCTTCCTCGTCAAGTCCAAGGTTTTTACCCTGGGTTTTTGCACTTATGGTGGCATTCTTACCTGTTATGTATTTGGTAGAAGGTCAGCTGAGGTTTACTACAGCAGAAAATG--GAGAAGAGGAAAG--GTTTGTAACACTGTTAGCTCTTGAAGGTTCTCGGATATCTTTATTGGGATTATATGCAGCAATTTTCATGCTGATAGCTTTAGAGATTAAATATGAGTTGGCATCATTGATGAAAGAGAAAGTTTTGGAGAAGGGTAGAGTGCCAAATGTATCAAGTCAG------AGTTTTGTTCCAAAGTATCGACTTCTTCAACAACGTCGATCATCTATGGTACCTTCATTCA--GGATGCCTGCAGTTGGCAATGTTGCTACAGGACTCTCTTTCATAATATGTCTCATTCTGAATGTACATTTGTCTGGTGGCTCAAATCGAGCAATTTTTATTCTGGCACCAATTTTGCTGCTGCTCAATCAGGATTCTAATTTCTTTACGGGTTTTGGGGATCGACAAAGGTACTTCCCCCTGACTGCAGTTATTTCTTTATATTTAGTAGCATCTAGCATATACAGACTATGGGATGAGG--TGGGGACTCGAGACTGGGGGTCCA--TCTTTGTTGTGAAAAATGCAGCTTTGTTGATGCTAACTTTACCGAATCACGTGCTTTTCAACCGCATGAATGACTGATATAATCGCTATTAAAGTTTTGGCGTTATTAGGCATAATATAT---------CAGTATTTGGTTTCAAGGCACATTAGAATCAAGGGAATGAAGTTCATTT------------AGAGTTGTA-CTGGGGATTTTT---TTGAACTCAGTTCA------------------TTTTGAATAGTTCTCATCATGTATTTGCATGTTGGTCCCTTTTCTGTGGGCTGAATTTTTCTCTTACA-----CAAAGTTA---------------------------------------------------------
>CJ24
---------------------------------------------------------------------------------------------------------------------------------------------TTCATTTTTGTGCAGTTGGCAAGGCGTGTGCTTCTGCTGGTGGTGGTGGTTGGTGTCTTACTAATTTACATGCAGCCCCCTTTGCCAGAGGCATGGACTTTTAAGTCTAAGTTTATGTACATACCAGATTATTCTGTTGATGATATTACTATATATGGTTTAGTTGAAAAGAAGGCTTCCTGGCCATCATGGTTACTTATCGGAATAATAATGGTTTCTCTTGCTGCGGTTACTAAAATTATTCCAGTGCAATACATAGTAGAGCTCAGGATACTGTACGCTGTTGGCATTGGGATCACATTGGGTATATATATTTGTGCTGAGTTCTTT----ATTCAAGCTCCCATTCTACATGCCTTGCTTGTAGGAGCTGTTACATGTGCATCCGTCTTTGCGGTCTTTACACATCTTCCTTCTTCGTCGAGTCCAAGGTTTTTACCCTGGGTATTTGCGTTTCTGGTTGCACTTTTACCTGTTATGTATTTGATTGAAGGTCAGCTGCGGTTAACTACTGCAGAAAATG--GAGATGAGGAAAG--GTTTGTAGCACTATTAGCTCTTGAAGGTGCTCGGATATCTCTGTTGGGATTGTATGCTGCAATTTTCATGCTGATAGCTTTGGAGATTAAGTTTGAACTAGCATCATTGATGAGAGATAAAGTCTTGGAGAAAGGAGGATTGCCAAAGGTATCAAGTCAG------AGTTTTGTTCCAAAGTATCGCCTTCTTCAACAACGTCGGGCATCCATGGTAGCTTCCTTCA--GGATGCCGGCAGTTGGCAATGTTGCTACAGGACTCTGTTTCTTAATATGTCTAATACTGAATCTACATTTATCTGGTGGCTCAAATCGGGCAATATTTATTCTGGCACCAATTTTGCTGCTGCTCAATCAGGATTCAAGCTTCTTTACTGGCTTTGGGGACCGACAAAGGTACTTCCCTCTTACTGCTGTCATCTCTTTATATTTAGTAGCATCTAGCATATACAAACTATGGGATGAAG--TGGGGACTTGAGACTGGAGGTCCA--TCTTTGTTGTGAAAAACACAGCCTTGTTGATGCTAACTTTACCTAATCATATACTTTTCAATCGC----------------------------------GCATTGTTAGGCATTATGTATGC-----------------TTTCAAGGCACATTAGAATCAAGGGAATGAGGTTTATTTGAGTGAGAGAAAAGGGTTGTA-CTGGAAAATTTT----TGAACTCGGCTCC------------------TTTTGAATAGTTCAT---------------------------------------------------------------------------------------------------------------------------
>CK7
---------------------------------------------------------TGGGCATCATAACATTTTATATTTAACCAAAAATTATTCTAG-------TACCCTTTGAACTTTCAGTGAG---TTATACTGTGTTCATTTTTGTGCAGTTAGCCAAGCGTGTGCTTCTGCTGGTGGTGGTGGTTGGTGTCTTGCTAATTTACATGCAGCCCCCTGTGCCAGAGATGTGGTCTTTTAAGTCTAGTTTTATGCATATACCAGAGAATTCTGTTGATGATATTACTATATATGGTTTAGTTGAAAAGAAGCCTTCCTGGCCATCATGGTTACTTATTGGAGTAATAATGGTTTCACTTGCTGCAGTTACTAAAATTATTCCAGTGCAGTACATAGTAGAGCTCAGATTACTGTATGCTGTTGGCATTGGGATCACATTAGGAATATACATTTGTGCTGAGTTCTTT----ATTCAAGCTCCCATTCTACATGCCTTGCTTGTAGGAGCTGTTACATGTGCATTCGTCTTTGTGGTCTTTACACATCTTCCTTCCTCATCGAGTCCAAGGTTTTTACCCTGGGTATTTGCATTACTGGTTGCACTTTTACCTGTTATGTATTTGATTGAAGGTCAGCTGAGGTTAGTTACTGCAGAAAATG--GAGAAGAGGAGAA--GTTTGTAGCACTATTAGCTCTTGAAGGTGCTCGGATATCTTTGTTGGGATTGTATGCTGCAATTTTCATGCTGATAGCTTTGGAGATTAAGTTTGAATTGGCATCATTGATGAGAGATAAAGTCTTGGAGAAAGGAGTGCTGCCAAAAGTATCAAGTCAG------AGTTTTGTTCCAAAGTATCGCCTTCTTCAACAACGTCGAGCATCCATGGTAGCTTCCTTCA--GGATGCCAGCAGTTGGCAATGTTGCTACAGGACTCTGTTTCTTAATATGTCTAATACTGAATGTACATTTATCTGGTGGCTCAAATCGGGCAATATTTATTCTGGCACCAATTTTGCTGCTGCTCAATCAGGATTCAAACTTCTTTACTGGTTTTGGGGACCGACAAAGGTACTTCCCTCTTACTGCAGTTATCTCTTTATATTTAGTAGCATCTAGCATATACAAACTATGGGATGAAG--TGGGGACTTGAGACTGGAGGCCCA--TCTTTGTTGTGAAAAACACAGCCTTGTTGATGCTAACTTTACCGAATCACATACTTTTCAACCGCA-----------------------------TTTGGCATTGTTAGGCATTATGTATGC-----------------TTTCAAGGCACATTAGAATCAAGGGAATGAAGTTCATTTGAGTGAGAGAAAAGAGTTGTA-CTGAGGATTTTT----TGAACTCGGCTCC------------------TTTCAAATAGTTCTTATCATTTA-TTGCATGGTAGTCCCTTTTCTGTGGGCTGAATTTGTCATTTT----------------------CACAA--ATTT---------------------------------------
>CL6
---------------------------------------------------------TGGGCATCATAACATTTTATATTTAACCAAAAATTATTCTAG-------TACCCTTTGAACT------------------TGTGTTCATTTTTGTGCAGTTAGCCAAGCGTGTGCTTCTGCTGGTGGTGGTGGTTGGTGTCTTGCTAATTTACATGCAGCCCCCTGTGCCAGAGATGTGGTCTTTTAAGTCTAGTTTTATGCATATACCAGATAATTCTGTTGATGATATTACTATATATGGTTTAGTTGAAAAGAAGCCTTCCTGGCCATCATGGTTACTTATTGGAGTAATAATGGTTTCACTTGCTGCAGTTACTAAAATTATTCCAGTGCAGTACATAGTAGAGCTCAGATTACTGTATGCTGTTGGCATTGGGATCACATTAGGAATATACATTTGTGCTGAGTTCTTT----ATTCAAGCTCCCATTCTACATGCCTTGCTTGTAGGAGCTGTTACATGTGCATTCGTCTTTGTGGTCTTTACACATCTTCCTTCCTCATCGAGTCCAAGGTTTTTACCCTGGGTATTTGCATTACTGGTTGCACTTTTACCTGTTATGTATTTGATTGAAGGTCAGCTGAGGTTAGTTACTGCAGAAAATG--GAGAAGAGGAGAA--GTTTGTAGCACTATTAGCTCTTGAAGGTGCTCGGATATCTTTGTTGGGATTGTATGCTGCAATTTTCATGCTGATAGCTTTGGAGATTAAGTTTGAATTGGCATCATTGATGAGAGATAAAGTCTTGGAGAAAGGAGTGCTGCCAAAAGTATCAAGTCAG------AGTTTTGTTCCAAAGTATCGCCTTCTTCAACAACGTCGAGCATCCATGGTAGCTTCCTTCA--GGATGCCAGCAGTTGGCAATGTTGCTACAGGACTCTGTTTCTTAATATGTCTAATACTGAATGTACATTTATCTGGTGGCTCAAATCGGGCAATATTTATTCTGGCACCAATTTTGCTGCTGCTCAATCAGGATTCAAACTTCTTTACTGGTTTTGGGGACCGACAAAGGTACTTCCCTCTTACTGCAGTTATCTCTTTATATTTAGTAGCATCTAGCATATACAAACTATGGGATGAAG--TGGGGACTTGAGACTGGAGGCCCA--TCTTTGTTGTGAAAAACACAGCCTTGTTGATGCTAACTTTACCGAATCACATACTTTTCAACCGCA-----------------------------TTTGGCATTGTTAGGCATTATGTATGC-----------------TTTCAAGGCACATTAGAATCAAGGGAATGAAGTTCATTTGAGTGAGAGAAAAGAGTTGTA-CTGAGGATTTTT----TGAACTCGGCTCC------------------TTTCAAATAGTTCTTATCATTTA-TTGCATGGTAGTCCCTTTTCTGTGGGCTGAATTTGTCATTTT----------------------CACAA--ATTTAG-----------------CTCTTTAGCTGATTTTA---
>CM9
-------------------------------------------------------------------------TCATATTCAATGAAAAATTATTTTAG-------TACACTATGAACTT-------------------------TTTTTATGCAGTTAGCAAGGCGTGTGCTTCTACTGGTGGTGGTAGTTGGTGTTCTGCTAATTTACATGCAGCCCCCTTTGCCAGAGGCATGGACTTTTAAGCCTAATTTTGGGTATATGCCAGAGAATTCTGTTGATGATGTTACCATATATGGTTTAGTTGAAAAAAAACCTTCCTGGCCGTCATGGTTACTTATTGGAACAATAATGGTTTCTCTTGCTGCGGTTACTAAAATTATTCCAGTACAATATATAGTAGAGCTCAGAATGCTTTATGCTGTTGGCATTGGGATCACATTAGGCATATATATGTGTGCCGAGTTCTTT----ATTCAAGCTCCCATTCTACATGCCTTGCTTGTAGGTGCTGTTATATGTGCATCTGTCTTTGTGGTCTTTACACATCTTCCTTCTGCTTCGAGTCCAAGGTTTTTACCCTGGGTGTTTGCGTTACTGGTTGCGCTTTTACCTGTTATGTATTTGATTGAAGGCCATGTGAGGTTAACTACTGCAGAAAATG--GAGAAGAGGAAAG--GTTTGTGGCATTATTAGCTTTTGAGGGTGCTCGGAGATCTCTGCTGGGATTTTATGCTGCAATTTTCATGTTGATAGCTTTGGAGATTAAGTTTGAATTAGCATCATTGATGAGAGATAAAGTCACGGAGAAAGGAGGATTGCCAAAAGCATCAAATCAG------AGTTTTATTCCAAAGTATCGCCTTCTTCAACAACGTCGAGCTTCTATGGTAGCTTCCTTCA--GGATGCCAGCAGTTGGCAATGTTGCTACAGGACTCTGCTTCTTATTATGCCTAATACTGAATGTACATTTATCTGGTGGCTCAAATCGGGCAATATTTATCCTGGCACCAATTTTGCTGCTGCTTAATCAGGATTCAAATATCTTTACTGGCTTTGGTGACCGACAAAGGTACTTCCCTCTTACTGCAGTTATATCTTTATATTTAGTAGCATCTAGCATATACAAACTATGGGATGAAG--T-GGGACTTGAAACCGGAGGCCCA--TCTTTGTTGTGAAAAACACAGCCTTGTTAATGCTAACTTTACCTAATCATATACTTTTCAATCGC------------------------------TTTGGCATTGCTAGGCATCATGTATGCTTTAATTCAA-------------GGCACATTAGAATCAAGGGAATGAGGTTTATTTGAGTGAGAGAAAAGAGTTGTA-CTGGGAAATTTT----TGAACTCGGCTCC------------------TTTTTAATAGT--ACATCATTTA-TTTCATGGCA--------------------------------------------------------------------------------------------------------
>CO8
-------------------------------------------------------------------------------------------------------------------------------------------------------------------------------------------------------------------------------------------------------------------------------------------------------------------------------------------------------------------------------------------------------------------------------------------------------------------------------------------------------------------------------------------------------------------------------------------------------------------------GTTGCACTTATACATGTTATGTATTTGATTGAAGGCCATGTGAGGTTAACTACTGCAGAAAATG--GAGAAGAGGGAAG--GTTTCTGGCATTATTAGTTTTTGAGGGTGCTCGGATATCTCTGCTGGGATTTTATGCTGCAATTTTCATGTTGATAGCTTTGGAGATTAAGTTTGAATTAGCATCATTGATGAGAGATAAAGTCATGGAGAAAGGAGGATTGCCAAAAGTATCAAATCAG------AGTTTTATTCCAAAGTATCGCCTTCTTCAACAACGTCGAGCTTCTATGGTAGGTTCCTTCA--GGATGCCGGCAATTGGCAATGTTGCTACAGGACTCTGCTTCTTATTATGTCTAATACTGAATGTACATTTATCTGGTGGCTCAAATCGGTCAATATTTATCCTGGCACCAATTTTGCTGCTGCTTAATCAGGATTCAAATATCTTTACTAGCTTTGGTGACCGACAAAGGTACTTCCCTCTTACTGCAGTTATATCTTTATATTTAGTAGCATCTAGCATATACAAACTATGGGATGAAG--T-GGGACTTGAAACCAGAGGCCCA--TCTTTGTTGTGAAAAACACAGCCTTGTTAATGCTAACTTTACCTAATCATATACTTTTCAATCGC----------------------------------GCATTGCTAGGCATCATGTATGCTTTAATCCAG-----------------------------------------TATTTGG-------------------------------------------------------------------------------------------------------------------------------------------------------------------------------------------------------------
>CP161
-----------------------------------------------------------------------------------TCAAAAATTATTTTAG-------TAC----------------------------CCTTTTCATTTTTCTGCAGTTAGCAAGGCGTGTACTTCTTCTGGTGGTGGTGGTTGGTGTCTTGCTAATTTACATGCAGCCCCCTTTGCCAGAGGCATGGACTTTTAAGTCTAATTTTATGTATATACCAGATAATTCTGTTGATGATATTACCATATATGGTTTAGTTGAAAAGAAGGCTTCCTGGCCGTCATGGTTACTTATTGGAACAATAATGGTTTCTCTTGCTGCGGTTACTAAAATTATTCCAGTGCAATATATAGTAGAGCTCAGAATACTTTATGCTGTTGGCATTGGGATCACATTAGGCATATATATATGTGCTGAGTTCTTT----ATTCAAGCTCCCATTCTACATGCCTTGCTTGTAGGAGCTGTTACATGTGCATCCGTCTTTGTGATCTTTACACATCTTCCTTCCTCCTCAAGTCCAAGGTTTTTACCCTGGGTATTTGCATTACTGGTTGCACTTTTACCTGTTATGTATTTGATTGAAGGCCAGTTGAGGTTAACTACTGCAGAAAATG--GAGAAGAGGAAAG--GTTTGTAGCATTATTAGCTCTTGAGGGTGCTCGGATATCTCTGTTGGGATTGTATGCTGCAATTTTCATGCTGATAGCTTTGGAGATTAAGTTTGAATTAGCATCATTGATGAGAGATAAAGTCATGGAGAAAGGAGGATTACCAAAGGTATCAGATCAG------AGTTTTGTTCCAAAGTATCGCCTTCTTCAACAACGTCGAGCATCTATGGTAGCTTCTTTCA--GGATGCCGGCAGTTGGCAATGTTGCTACAGTACTCTGTTTCTTACTATGTCTAATACTGAATGTACATTTATCTGGTGGCTCCAATCGGGCAATATTTATTCTGGCACCAATTTTGCTGCTGCTCAATCAGGATTCAAATTTCTTTACTGGCTTTGGGGACCGACAAAGGTACTTCCCTCTTACTGCAGTTATATCTGTATATTTAGTAGCATCTAGCATATACCAACTATGGGATGAAG--TGGGGACTTGAGACTGGAGGCCCA--TCTTTGTTGTGAAAAACACAGCCTTGTTGATGCTAACTTTACCTAATCACATACTTTTCAATCGC-----------------------------------------------------------------------------------------------------TGAGGTTTATTTGAGTGAGAGAAAAGAGTTGTA-CTGGGAAATTTT----TGAACTCGGCTCC------------------TTTTGAATAGT--ATATCATTTA-TTGCATGGTAGTCCCTTTTCTGTGGGCTGAATTT--------------------------------------------------------------------------------
>CR44
-----------------------------------------------------------------------------------------------------------------------------------------------------TTTGCAGTTAGCAAAGCGGGTTCTACTGCTGGTGGTAGCTGTTGGTGTCTTGCTTATTTTCATGCAGCCTCCAATTCCAGAGACATGGGCTTTTCAGTCTGATTTCATACGGTTGCCTGAGCAATCTATGGATGACATTTCCATCTATGGTTTAAGTGCAAAGAAGCTTTCTTGGCCATCATGGTTACTTATCATGACAATTGTGGTCTCACTGGCTGCAGTTACTTCAATAATTCCAGTGCAGTATATAGTTGAGCTAAGGCTACTATATGCTGTGGGCGTTGGAATCACCTTTGGTATTTACATCTGTGCTGAGTACTTT----CTCCAAGCTCCTATTCTACATGCCTTGCTTGTGGGAGCTGTGACATGTGCATCTGTTTTCCTCGTTTTCACACACCTTCCATCTACGTCAAGCCCTAGATTCTTACCCTGGGTATTTGCGCTCCTTGTCGCATTATTTCCTGTTATGTATTTGGTGGAAGGTCAATTGAGGTTAACCGTTGGGGCAAATGAAGGAGAAGAGAAAG--GTTTTTAGCACTCTTAGGCCTTGAAGGGTCTCGGATATCTCTGTTGGGATTGTATGCGGCAATTTTTATGCTGATAGCTTTGGAGATAAAGTTTGAGTTGGCAACATTAATGAGAGAGAGAGCTTTGGAAAAAGGGCGAACTCAAAATG--------------------TTTGTACCCAAGTATCGGCTGCTTCAACAACGCCGGGCATCTATGGCACCTTCATTCA--GGATGCCTGCAGTTGGCAATGTAGCTACCATACTCTGTTTTGTGATCTGCCTCATCCTGAATGTCCATTTGACTGGCGGCTCAAATAGGGCAATTTTTCTTCTGGCACCGATTTTGTTGCTGCTAAACCAGGATTCAAACTTCTTTACTGGTTTTGGAGATCGACAACGATACTTTCCACTGACTGCAGTTATCTCTTTATATTTAGTAGCATCTGCTGCATACAGGCTGTGGGATGAAG--TGGGGCCTTGAGACTGGAGGACCA----TTTGCTGTGAAAAATGCGGCGTTATTGATTCTAACATTTCCCAATCATGTGCTGTTCAATCGC--------------------------------------TGTTAGGAATTATTTATGCTTTAGTCCAATATTTGGTTTCAAGGCATATAAGAATGAAGGGAATGAAGTACATTTGA-CAAAT-------------------------------------------------------------------------------------------------------------------------------------------------------------------------------------------------------
>CT15
---------------------------------------------------------------------------------------------------------------------------------------------TTCATTTTTCTGCAGTTAGCAAGGCGTGTACTTCTTCTGGTGGTGGTGGTTGGTGTCTTGCTAATTTACATGCAGCCCCCTTTGCCAGAGGCATGGACTTTTAAGTCTAATTTTATGTATATACCAGATAATTCTGTTGATGATATTACCATATATGGTTTTGTTGAAAAGAAGGCTTCCTGGCCGTCATGGTTACTTATTGGAACAATAATGGTTTCTCTTGCTGCGGTTACTAAAATTATTCCAGTGCAATATATAGTAGAGCTCAGAATACTTTACGCTGTTGGCATTGGGATCACATTAGGCATATATATATGTGCTGAGTTCTTT----ATTCAAGCTCCCATTCTACATGCCTTGCTTGTAGGAGCTGTTACATGTGCATCTGTCTTTGTGATCTTTACACATCTTCCTTCCTCTTCAAGTCCAAGGTTTTTACCCTGGGTGTTCGCATTACTGGTTGCGCTTTTACCTGTTATGTATTTGATTGAAGGCCAGCTAAGGTTAACTACTGCGGAAAATG--GAGAAGAGGAAAG--GTTTGTAGCATTATTAGCTCTTGAGGGTGCTCGGATTTCTCTGTTGGGATTGTATGCTGCAATTTTCATGCTGATAGCTTTGGAGATTAAGTTTGAATTAGCATCATTGATGAGAGATAAAGTCTTGGAGAAAGGAGGATTACCAAAGGTATCAAATCAG------AGTTTTGTTCCAAAGTATCGCCTTCTTCAACAACGTCGAGCATCTATGGCAGCTTCCTTCA--GGATGCCGGCAGTTGGCAATGTTTCTACAGCACTCTGTTTCTTACTATGTCTAATACTGAATGTACATTTATCTGGTGGCTCCAATCGGGCAATATTTATTCTGGCACCAATTTTGCTGCTGCTCAATCAGGATTCAAATTTCTATACTGGCTTTGGGGACCGACAAAGGTACTTCCCTCTTACTGCAGTTATATCTTTATATTTAGTAGCATCTAGCATATACAAACTATGGGATGAAG--TGGGGACTTGAGACAGGAGGCCCA--TCTTTGTTGTGAAAAACACAGCCTTGTTGATGCTAACTTTACCTAATCACATACTTTTCAATCGC-------------------------------------------------------------------------------------------ATCAAGGGAATGAGGTTTATTTGAGTGAGAGAAAAGAGTTGTA-CTGGGAAATTTT----TGAACTCGGCTCC------------------TTTTGAATAGT--ATATCATTTA-TTGCATGGTAGTCCCTTTTCTGTGGGCTGAATTTTTCTTTTT----------------------CACAA--AAGTA--------------------------------------
>DA12
-------------------------------------------------------------------------------------------------------------------------------------------CGTTCATTTTTGTGCAGTTAGCAAGGCGTGTGCTTCTGCTGGTGGTGGTAGTTGGTGTTCTGTTAATTTACATGCAGCCCCCTTTGCCAGAGGCATGGACTTTTAAGCCTAATTTTAGGTATATACCAGAGAATTCTGTTGACGATATTACCATATATGGTTTAGTTGAAAAAAAAGCTTCCTGGCCATCATGGTTACTTATTGGAACAATAATGGTTTCTCTTGCTGCGGTTACTAAAATTATTCCAGTGCAATATATAGTAGAGCTCAGAATGCTTTATGCTGTTGGCATTGGGATCACATTAGGCATATATATCTGTGCCGAGTTCTTT----ATTCAAGCTCCCATTCTACATGCCTTGCTTGTAGGAGCTGTTACATGTGCATCTGTCTTTGTAGTCTTTACACATCTTCCTTCCTCCTCGAGTCCAAGGTTTTTGCCGTGGGTGTTTGCGTTACTGGTGGCACTTTTACCTGTTATGTATTTGATTGAAGGCCAGGTGAGGTTAACTACTGCAGAAAGTG--GAGAAGAGGAAAA--GTTTGTGGCATTATTAGCTTTTGAGGGTGCTCGGATATCTCTGCTGGGATTGTATGCTGCAATTTTCATGCTGATAGCTTTGGAGATTAAGTTTGAATTAGCATCATTGATGAGAGATAAAGTCATGGAGAAAGGAGGATTGCCAAAAGTATCAAATCAG------AGTTTTATTCCAAAGTATCGTCTTCTTCAACAACGTCGAGCTTCTATGGTAGCTTCCTTCA--GGATGCCTGCTGTTGGCAATGTTGCTACAGGACTCTGTTTCTTATTATGTCTAATACTGAACATACATTTATCTGGTGGCTCAAATCGGGCAATATTTATTCTGGCACCAATTTTGCTGCTGCTTAATCAGGATTCAAATATCTTTACTAGCTTTGGGGACCGACAAAGGTACTTCCCTCTTATTGCAGTTATATCTTTATATTTAGTAGCATCTAGCATATACAAACTATGGGATGAAG--TGGGGACTTGAGACTGGAGGCCC---TCTTTGTTGTGAAAAACACAGCCTTGTTGATGCTAACTTTACCTAATCATATACTTTTCAATCGC----------------------------------GCATTGCTAGGCATCATGTATGCTTTAATCCAGTATTTGGTGTCAAGACAC---A-----------------------------------------TGTA-CTGGGAAATTTTT--ATGAACTCGGCTCC------------------TTTTGAATAGT--ACAT-------------------------------------------------------------------------------------------------------------------------
>DB53
---------------------------------------------------------------------------------------------------------------------------------------------TTCGTTTTTCTGCAGTTAGCAAAGCGTGCTCTTCTTCTGGTGGTGGTGGTTGGTGTGTTGCTCATCTTCATGCAGCCTCCAATGCCTTCTTCATGGTCTTTTCAGGCTAATTTTATGCGTATACCCAAAAGATTTGATGATGATATTTCTATTTACGGTGTAGTTTCAAAGAAACCTTCTTGGGCATCGTGGTTACTTGTAGGAATAATAATGGTTTCACTGGCTGCAGTTACTAAAATTATTCCAGTGCAGTATATTGTAGAGCTCAGGTTACTGTACGCTGTTGGTGTTGGAATCACACTAGGGATTTACATTTGCGCTCAGTTCTTT----ATTCAAACTCCCATTCTGCATGCCTTGCTTGTTGCAGCTGTCACATGTGCATCTACATTTGTGGTCTTTACACATCTTCCTTCCTCATCAAGTCCAAGGTTTTTACCATGGATATTTGCACTGTTTGTGGCACTTCTGCCTGTTATGTATTTGGTGGAAGGTCAACTGAGGTT---TACTGGGGAAAATG--TGCAAGATGAGAA--GTTTGTAGCTATGCTAGTCCTTGAAGGTTCTCGGGTTTCTTTGTTGGGACTTTATGCAGCAATTTTCATGTTGATCGCTTTGGAGATTAAGTTTGAGTTGGCATCATTGATGAGAGAGAAAGCATTGGAAAAAGGAAGAGTGCCAAATGTATCAAATCAG------GGTTTTATTCCAAAGTATCGTCTTCTTCAACAACGTCGAGCGGCCATGGTACCTTCATTTA--GGATGCCTGCAGTTGGCAATGTTGCTACAGTACTCTGTTTCATCCTCTGCCTCATGCTGAATGTACATTTCACTGGTGGCTCAAATCGGGCAATATTTTTTCTAGCACCAATTTTGCTACTCCTCAATCAGGATTCAAACTTTATCACAGGTTTTGGAGATCGACAACGGTACTTCCCGCTGACTGCAGTTATCTCGTTTTATTTAGTTGTTTCTGCCATATACAGGCTGTGGGCTGAAT--T-GGGACTTGAGACTGGAGGCCCA--TCTTTGCTGTGAAAAATGCAGCTTTGTTGATGCTAACGATACCCAATCATGTGCTGTTCAATCGC----ATGACTGATATCATTACTATTAAAGTTTTGGCATTGTTAGGTATAATGTATGCTTTAGTCCAGTATTTGGTTTCAAGGCACATTAGAATCAAGGGAATGAAGTTCATT-----------GAAGAGTTGTTAATGAGGTCTTTT---TCGGATGAATTTCACATTTTGTTGCGGGTAGCCATCGGCCAATTTACATGATTTG-TAGAACGAT-------------------GAATCAATATTTTGCAGCTGCTAAAGTTGTGGTAGTTGCAAA--------------------------------------------
>DC1
---------------------------------------------------------------------------------------------------------------------------------------------TTCGTTTTTCTGCAGTTAGCAAAGCGTGCTCTTCTTCTGGTGGTGGTGGTTGGTGTGTTGCTCATCTTCATGCAGCCTCCAATGCCTTCTTCATGGTCTTTTCAGGCTAATTTTATGCGTATACCCGAAAGATTTGATGATGATATTTCTATTTACGGTGTAGTTTCAAAGAAGCCTTCTTGGGCATCGTGGTTACTTGTAGGAATAATAATGGTTTCACTGGCTGCAGTTACTAAAATTATTCCAGTGCAGTATATTGTAGAGCTCAGGTTACTGTACGCTGTTGGTGTTGGAATCACACTAGGGATTTACATTTGCGCTCAGTTCTTT----ATTCAAACTCCCATTCTGCATGCCTTGCTTGTTGCAGCTGTTACATGTGCATCTGCATTTGTGGTCTTTACACATCTTCCTTCCTCATCAAGTCCAAGGTTTTTACCATGGATATTTGCACTGTTTGTGGCACTTCTGCCTGTTATGTATTTGGTGGAAGGTCAACTAAGGTT---TACTGGGGAAAATG--TGCAAGATGAGAA--GTTTGTAGCTATGCTAGTCCTTGAAGGTTCTCGGGTTTCTTTGTTGGGACTTTATGCAGCAATTTTCATGTTGATCGCTTTGGAGATTAAGTTTGAGTTGGCATCATTGATGAGAGAGAAAGCATTGGAAAAAGGAAGAGTGCCAAATGTATCAAATCAG------GGTTTTATTCCAAAGTATCGTCTTCTTCAACAACGTCGAGCGGCCATGGTACCTTCATTTA--GGATGCCTGCAGTTGGCAATGTTGCTACAGTACTCTGTTTCATCCTCTGCCTCATGCTGAATGTACATTTCACTGGTGGCTCAAATCGGGCAATATTTTTTCTAGCACCAATTTTGCTACTCCTCAATCAGGATTCAAACTTTATCACAGGTTTTGGAGATCGACAACGGTACTTCCCGCTGACTGCAGTTATCTCGTTTTATTTAGTTGTTTCTGCCATATACAGGCTGTGGGCTGAAC--TGGGAA-TTGAGACTGGAGGCCCA--TCTTTGCTGTGAAAAATGCAGCTTTGTTGATGCTAACGATACCCAATCATGTGCTGTTCAATCAC------------------------------------------------------------------------------------------------------GAAGTTCATTTGAGTAAAACAGAAGAGTTGTTAATGAGGTCTTTT---TCGGATGAATTTCACATTTTGTTGCGGGTAGCCATCGGCCAATTTACATGATTTG-TAGAACGAT-------------------GAATCAATATTTTGCAGCTGCTAAAGTTGTGGTAGTTGCAAATAAGATGCGCTATTGAATAACTGTTTCAAACAATGCTTTTAGTT
>DD1
-----------------------------------------------------------------------------------------AGTTTGTTAG-------AAATGTATAGTCTTC---------A---------TTTCCTTTTTCTGCAGTTAGCGAAGCGTGCGCTTCTTCTGGTGGTGGTGGTTGGTGTGTTACTTATCTTCATGCAGCCTCCAATGCCTTCTTCATGGTCTTTTCAGGCTAATTTTATGCGTATACCTGAGCGATTTGATGATGATATTTCTATTTACGGTGTAATTGCAAAGAAGCCTTCCTGGGCATCGTGGTTACTTATAGGAATAATAATGGTTTCACTGGCTGCAGTTACTAAAATTATTCCAGTGCAGTATATTGTAGAGCTCAGGTTACTGTATGCTGTTGGTGTTGGAATTACACTTGGGATTTACATTTGCGCTCAGTTCTTT----ATTCAAACTCCCATTCTGCATGCCTTGCTTGTTGCAGCTGTTACATGTGCATCTATATTTGTGGTCTTTACACATCTTCCTTCCTCATCAAGTCCAAGGTTTTTACCATGGATATTTGCACTATTTGTGGCACTTTTACCTGTTATGTATTTGGTGGAAGGTCAACTGAGGTT---TACCGGGGAAAATG--TGGAAGATGAGAA--GTTTGTAGCTATGCTAGTCCTTGAAGGCTCTCGGGTTTCTCTGTTGGGACTGTATGCAGCAATTTTCATGTTGATCGCTTTGGAGATTAAGTTTGAGTTGGCATCATTGATGAGAGAGAAAGCATTGGAAAAAGGAAGAGTGCCACATGTATCAAATCAG------GGTTTTATTCCAAAGTATCGTCTTCTTCAACAACGTCGAGCGTCCATGGTACCTTCTTTTA--GGATGCCTGCAGTTGGCAATGTCGCTACAGTACTCTGTTTCATCCTCTGTCTCATGTTGAATGTACATTTCACTGGTGGTTCAAATCGGGCAATCTTTTTCCTAGCACCAATTTTGCTACTGCTCAATCAGGATTCAAACTTCATTACGGGTTTTGGGGATCGACAACGATACTTCCCGCTGACTGCAGTTATCTCTTTTTATTTAGTTGTTTCTGCCATATACAGGCTGTGGGTTGAAT--TGGGGACTTGAGACTGGAGGCCCA----TTTGCTGTGAAAAATGCAGCTTTGTTGATGCTAACGATACCCAATCATGTGCTTTTCAATCGC------------------------------------------------------------------GTATTTGGTTTCAAGGCACATTAGAATCAAAGGAATGAAGTTCATTTGAGTGAAACAAAAGAGTTGTTAGTGAGGTCTTTT---TCGGATGAATTTCACATTTTGTTGCGGGTAGCCATCGGCCAATTTACATGATTTG-TAGAACGAT-------------------GAATCAATATTTTGCAGCTGCTAAAGCTGTGGTAGTTGCAAATAAGATGCGCTATTGAATAACT-TTCCAAACAATG---------
>DIM50
------------------------------------------------------------------------TTGAAAATTTCATATAAAGTTTGTTAG-------AAATGTATACTCTTC---------ATTTTATTGGTCTTCTTTTTCTGCAGTTAGCGAAGCGTGCGCTTCTTCTGGTGGTGGTGGTTGGTGTGCTACTTATCTTCATGCAGCCTCCAATGCCTTCCTCATGGTCTTTTCAGGCTAATTTTATGCGCATACCTGAGCGATTTGATGATGATATTTCTATTTACGGTGTAATTGCAAAGAAGCCTTCGTGGGCATCGTGGTTACTTATAGGAATAATAATGGTTTCACTGGCTGCAGTTACTAAAATTATTCCAGTGCAGTATATTGTAGAGCTCAGGTTACTGTATGCTGTTGGTGTTGGAATCACACTTGGGATTTACATTTGCGCTCAGTTCTTT----ATTCAAACTCCCATTCTGCATGCCTTGCTTGTTGCAGCTGTTACATGTGCATCTACATTTGTGGTCTTTACACATCTTCCTTCCTCATCAAGTCCAAGGTTTTTACCATGGATATTTGCACTATTTGTGGCACTTTTACCTGTTATGTATTTGGTGGAAGGTCAACTGAGGTT---TACCGGGGAAAATG--TGGAAGATGAGAA--ATTTGTAGCTATGCTAGTCCTTGAAGGCTCTCGGGTTTCTCTGTTGGGACTGTATGCAGCAATTTTCATGTTGATCGCTTTGGAGATTAAGTTTGAGTTGGCATCATTGATGAGAGAGAAAGCATTGGAAAAAGGAAGAGTGCCACATGTATCAAATCAG------GGTTTTATTCCAAAGTATCGTCTTCTTCAACAACGTCGAGCGTCCATGGTACCTTCTTTTA--GGATGCCTGCAGTTGGCAATGTCGCTACAGTACTCTGTTTCATCCTCTGTCTCATGTTGAATGTACATTTCACTGGTGGTTCAAATCGGGCAATCTTTTTCCTAGCACCAATTTTGCTACTGCTCAATCAGGATTCAAACTTCATTACGGGTTTTGGGGATCGACAACGATACTTCCCGCTGACTGCAGTTATCTCTTTTTATTTAGTTGTTTCTGCCATATACAGGCTGTGGGTTGAAT--TGGGGACTTGAGACTGGAGGCCCA----TTTGCTGTGAAAAATGCAGCTTTGTTGATGCTAACGATACCCAATCATGTGCTTTTCAATCGC------------------------------------------------------------------GTATTTGGTTTCAAGGCACATTAGAATCAAAGGAATGAAGTTCATTTGAGTGAAACAAAAGAGTTGTTAGTGAGGTCTTTT---TCGGATGAATTTCACATTTTGTTGCGGGTAGCCATCGGCCAATTTACATGATTTG-TAGAACGAT-------------------GAATCAATATTTTGCAGCTGCTAAAGCTGTGGTAGTTGCAAATAAGACGCGCTATTGAATAACT--TTCAAACAATGCTTTTAGTT
>EN45
---------------------------------------------------------------------------------------------------------------------------------------------------------------------------------------------------------------------------------------------------------------------------------------------------------------------------------------------------------------------------------------------------------------------------------------------------------------------------------------------------------------------------------------------------------------------------------------------------------------------------------------------------------------------------------------------------------------TAGCACTGTTAGCCCTCGAAGGGACTCGAAAATCTCTGTTGGGATTGTATGCGGCAATTTTTATGCTGATAGCTTTGGAGATAAAGTTCGAGTTGGCATCATTGATGAGAGAGAAAGCTTTGGAGAAAGGACGAACACAAAATGTGGCAAGT----------GATTTGTACCAAAGTATCGGCTGCTTCAACAACGTCGGGCATCAGTGGCACCATCATTCA--GGATGCCTGCAGTTGGCAATGTGGCGACTGTACTGTGTTTTGTGATCTGTCTCATTCTGAATGTCCATTTGACTGGTGGCTCAAATCGGGCAATTTTTCTTTTGGCACCAATTTTGCTGCTGCTCAACCAGGACTCGAGCTTCTTTACTGGTTTTGGAGATCGACAACGATACTTTCCACTGACTGCAGTTATCTCTTTATATTTAGTAGTGTCTGCTGTATACAGGCTGTGGGATGAAG--TGGGGCCTTGAGACTGGAGGACC-----TTTGCTGTGAAAAATGCGGCATTGCTGGTTCTAACGTTGCCGAATCATGTGCTTTTCAATCGCTCACATGACTGATATAATGGCTATTAAAGTTTTGGCATTGTTAGG-----------------------------------------------------------------------------------------------------------------------------------------------------------------------------------------------------------------------------------------------------------------------------------
>FC13
--------------------------------------------------------------------------------------AAAGTTATTTTAG-------TAC-----------------------------GCGTTCATTTTTGTGCAGTTAGCAAGGCGTGTGCTTCTGCTGGTGGTGGTAGTTGGTGTTCTGCTAATTTACATGCAGCCCCCTTTGCCAGAGGCATGGACTTTTAAGCCTAATTTTAGGTATATACCAGAGAATTCTGTTGACGATATTACCATATATGGTTTAGTTGAAAAAAAAGCTTCCTGGCCATCATGGTTACTTATTGGAACAATAATGGTTTCTCTTGCTGCGGTTACTAAAATTATTCCAGTGCAATATATAGTAGAGCTCAGAATGCTTTATGCTGTTGGCATTGGGATCACATTAGGCATATATATCTGTGCCGAGTTCTTT----ATTCAAGCTCCCATTCTACATGCCTTGCTTGTAGGAGCTGTTACATGTGCATCTGTCTTTGTAGTCTTTACACATCTTCCTTCCTCCTCAAGTCCAAGGTTTTTACCTTGGGTGTTTGCGTTACTGGTGGCACTTTTACCTGTTATGTATTTGATTGAAGGCCAGGTGAGGTTAACTACTGCAGAAAATG--GAGAAGAGGAAAA--GTTTGTGGCATTATTAGCTTTTGAGGGTGCTCGGATATCTCTGCTGGGATTGTATGCTGCAATTTTCATGCTGATAGCTTTGGAGATTAAGTTTGAATTAGCATCATTGATGAGAGATAAAGTCATGGAGAAAGGAGGATTGCCAAAAGTATCAAATCAG------AGTTTTATTCCAAAGTATCGTCTTCTTCAACAACGTCGAGCTTCTATGGTAGCTTCCTTCA--GGATGCCTGCAGTTGGCAATGTTGCTACAGGACTCTGTTTCTTATTATGTCTAATACTGAACATACATTTATCTGGTGGCTCAAATCGGGCAATATTTATTCTGGCACCAATTTTGCTGCTGCTTAATCAGGATTCAAATATCTTTACTAGCTTTGGGGACCGACAAAGGTACTTCCCTCTTATTGCAGTTATATCTTTATATTTAGTAGCATCTAGCATATACAAACTATGGGATGAAG--TGGGGACTTGAGACTGGAGGCCCA--TCTTTGTTGTGAAAAACATAGCCTTGTTGATGCTAACTTTACCTAATCATATACTTTTCAATCGC----------------------------------------------------------------------------------------------------------------------------------TGTA-CTGGGAAATTTT----TGAACTCGGCTCC------------------TTTTGAATAGT--ACATGATTTA-TTGCATGGTAGTCCCTTTTCTGTGGGCTGAA-----------------------------------------------------------------------------------
>FTS1
---------------------------------------------------------------------------------------------------------------------------------------------TTCCTTTTTCCGCAGTTAGCAAAGCGTGCTCTTCTTCTGGTGGTGGTGGTTGGTGTGTTGCTTATCTTCATGCAGCCTCCAATGCCTTCTTCATGGTCTTTTCAGGCTAATTTTATGCGTATACCCGAGCGATTTGATGATGATATTTCTATTTACGGTGTAGTTGCAAAGAAGCCTTCTTGGGCATCGTGGTTACTTATAGGAATAATAATGGTTTCACTGGCTGCAGTTACTAAAATTATTCCAGTGCAGTATATTGTAGAGCTCAGGTTACTGTATGCTGTTGGTGTTGGAATCACACTAGGGATTTACATTTGCGCTCAGTTCTTT----ATTCAAACTCCCGTTCTGCATGCCTTGCTTGTTGGAGCTGTTACATGTGCATCTACATTTGTGGTCTTTACACATCTTCCTTCCTCATCAAGTCCAAGGTTTTTACCATGGATATTTGCACTGTTTGTGGCACTTTTGCCTGTTATGTATTTGGTGGAAGGTCAACTGAGGTT---TACTGGGGAAAATG--TGCAAGATGAGAA--GTTTGTAGCTATGCTAGTCCTTGAAGGTTCTCGGGTTTCTCTGTTGGGACTGTATGCAGCAATTTTCATGTTGATCGCTTTGGAGATTAAGTTTGAGTTGGCATCATTGATGAGAGAGAAAGCATTGGAAAAAGGAAGAGTGCCACATGTATCAAATCAG------GGCTTTATTCCAAAGTATCGTCTTCTTCAACAACGTCGAGCGGCCATGGTACCTTCATTTA--GGATGCCTGCAGTTGGCAATGTTGCTACAGTACTCTGTTTCATCCTGTGTCTCATGTTGAATGTACATTTCACTGGTGGCTCAAATCGGGCAATCTTTTTTCTAGCACCAATTTTACTGCTGCTCAATCAGGATTCAAACTTCATTACAGGTTTTGGAGATCGACAACGGTACTTCCCACTGACTGCAGTTATCTCTTTTTATTTAGTTGTTTCTGCCATATACAGGCTGTGGGCCGAAT--TGGGGACTTGAGACTGGAGGCCCA--TCTTTGCTGTGAAAAATGCAGCTTTGTTGATGCTAACGATACCCAATCATGTGTTGTTTAATCGC--------------------------------------------------TGTATGCTTTAGTCCAGTATTTGGTTTCAAGGCACATTAGAATCAAGGGAATGAAGTTCATT---------------AGTTGTTAATGAGGTCTTTT---TCGGATGAATTTCACATTTTGTTGCGGGTAGTCATCGGCCAATTTGCATGATTTG-TAGAACGAT-------------------GAATCGATATTTTGCAGCTGCTAAAGCTGTGGTAGTTGCAAATAAGATGCGCTATTG-----------------------------
>FTS2
---------------------------------------------------------------------------------------------------------------------------------------------TTCCTTTTTCCGCAGTTAGCAAAGCGTGCTCTTCTTCTGGTGGTGGTGGTTGGTGTGTTGCTTATCTTCATGCAGCCTCCAATGCCTTCTTCATGGTCTTTTCAGGCTAATTTTATGCGTATACCCGAGCGATTTGATGATGATATTTCTATTTACGGTGTAGTTGCAAAGAAGCCTTCTTGGGCATCGTGGTTACTTATAGGAATAATAATGGTTTCACTGGCTGCAGTTACTAAAATTATTCCAGTGCAGTATATTGTAGAGCTCAGGTTACTGTATGCTGTTGGTGTTGGAATCACACTAGGGATTTACATTTGCGCTCAGTTCTTT----ATTCAAACTCCCATTCTGCATGCCTTGCTTGTTGGAGCTGTTACATGTGCATCTACATTTGTGGTCTTTACACATCTTCCTTCCTCATCGAGTCCAAGGTTTTTACCATGGATATTTGCACTGTTTGTGGCACTTTTGCCTGTTATGTATTTGGTGGAAGGTCAACTGAGGTT---TACTGGGGAAAATG--TGCAAGATGAGAA--GTTTGTAGCTATGCTAGTCCTTGAAGGTTCTCGGGTTTCTCTGTTGGGACTGTATGCAGCAATTTTCATGTTGATCGCTTTGGAGATTAAGTTTGAGTTGGCATCATTGATGAGAGAGAAAGCATTGGAAAAAGGAAGAGTGCCACATGTATCAAATCAG------GGCTTTATTCCAAAGTATCGTCTTCTTCAACAACGTCGAGCGGCCATGGTACCTTCATTTA--GGATGCCTGCAGTTGGCAATGTTGCTACAGTACTCTGTTTCATCCTGTGTCTCATGTTGAATGTACATTTCACTGGTGGCTCAAATCGGGCAATCTTTTTTCTAGCACCAATTTTGCTGCTGCTCAATCAGGATTCAAACTTCATTACAGGTTTTGGAGATCGACAACGGTACTTCCCACTGACTGCAGTTATCTCTTTTTATTTAGTTGTTTCTGCCATATACAGGCTGTGGGCCGAAT--TGGGGACTTGAGACTGGAGGCCCA--TCTTTGCTGTAAAAAATGCAGCTTTGTTGATGCTAACGATACCCAATCATGTGTTGTTTAATCGC------------------------------------------------------------------------------------------------------GAAGTTCATTTGAGTAAAACAG--GAGTTGTTAATGAGGTCTTTT---TCGGATGAATTTCACATTTTGTTGCGGGTAGTCATCGGCCAATTTGCATGATTTG-TAGAACGAT-------------------GAATCGATATTTTGCAGCTGCTAAAGCTGTGGTAGTTGCAAATAAGATGTGTT--------------TCAAACAATGCTTTTA---
>GG1
--------------------------------------------------------------------------------------------------------GCAGCATTTTATATTTTCAATTTTGT-TTAGTAACTGCTCTTTTATATGCAGTTAGCAAAGCGTGTGATACTGCTGGTGGTGGCTGTTGGTGTCTTGCTTATTTTCATGCAGCCTCCACTGCCACAGACATGGGGCTTTCACTCTGATTTTATACATATGCCTGAACAATCTGAGGATGACATTTCCATCTATGGTTTAATTGCAAAGAAGCCGTCCTGGCCATCTTGGTTACTTGTGGCAACAATTGTGGTTTCACTGGCTGCAGTTACTTCAATAATTCCAGTACAGTATATAGTTGAGCTAAGGCTATTTTATGCTGTGGGTGTTGGGATCACATTTGGTATTTACGTCTGTGCTGAGTACTTT----CTCCAAGCACCCATTCTACATGCCTTGCTTGTGGGAGCTGTGACATGTGCATCTGTTTTTCTTGTCTTTACACACTTTCCTTCAACATCAAGCCCTAGGTTCTTACCCTGGGTATTTGCTCTCCTTGTTGCACTATTTCCTGTTATGTATTTGGTGGAAGGTCAATTGAGGATAACTGCTGCAGAAAGTGAGGAGAGGAGGAGAG--ATTTGTAGCACTCTTAGCCCTTGAAGGTGCTCGGATATCTTTGTTAGGATTGTATGCAGCAATTTTTATGCTGATAGCATTGGAGATAAAGTTTGAGTTGGCATCATTGATGAGAGAGAAAGCTTTAGAGAAAGGGAGAATGCAAAATGCAGTAACTCAGAGCTCAGGCTTTGTACCAAAGTATCGGCTTCTTCAACAACGTCGGGCTTCTGTAGCACCTTCATTCACTGGATGCCTGCGGTTGGAAATGTGGCTACTGTACTCTGTTTTGTAATGTGTCTCATCCTGAATGTTCATTTGACTGGTGGCTCAAATCGTGCAATTTTTATTTTGGCACCTATTTTGCTGCTACTGAACCAGGACTCTAACTTCTTTACGGGTTTTGGAGATCGGCAACGATACTTTCCTTTGACTGCAGTTATCTCATTATATTTAGTAGCTTCTGGTGTATACAGGCTGTGGGATGAAGTTTGGGGACTTGAGACTGGAGGCCCAGTTCTTTGCTGTGAAAAACACAGCTTTATTGATCCTAACATTACCCAATCATGTGCTTTTTAATCGCTCACATGACTGATATAATGACTATTAAAGTTTTGGCATTGTTAGGCATTATATATGCATTAGTCCAATATTTGGTGTCAAGGCATATAAGAATCAAGGGAATGAAGTTCATTTGA-CAAGACAAAAAAGTTGTA-TTGAGGAGTTTTTTTGGGTACTCAATCCC------------------TTTTGGATCATT-TTATCTTTTA-CTCCATGATGGTGCCTTTTTTGTAGGCAGAATTTTTTTAACAAAGCCAGTAAAGCTGTGGTAGTTATTGTTATGTTGTGAATTTGACTC-------------------------
>HB41
-------------------------------------------------------------------------------------------------------------------------------------------------TTTTTTTGCAGCTAGCAAAGCGGGTGGCTCTTCTGGTGGTGGTGGTTGGTCTATTGCTTATCTTCATGCAGCCTCCAATGCCAGCCTCATGGTCTTTTCAGGCTAAATTTATGCATATACCCGACCAATCTGATGATGATATTTCTATTTACGGCTTAGTTGCAAAGAAGCCTTCTTGGCCATCATGGTTACTTATAGGAATAATAATGGTTTCACTGGCAGCTGTTACTAAAATTATTCCAGTGCAGTATATTGTAGAGCTTAGGCTACTGTATGCTGTTGGTGTTGGAATCACACTAGGGATTTACATTTGTGCACAGTTCTTT----ATTCAAACTTCCATTCTGCATGCCCTGCTTGTTGGAGCTGTTACATGTGCATCTGTATTTGTGGTCTTTACACATCTTCCTTCCTCATCAAGTCCAAGGTTTTTACCATGGATATTTGCACTTCTTGTGGCGCTTTTGCCTGTTATGTATTTGGTGGAGGGTCAACTGAGGTTAACTACTGTAGAAAATG--TGGAAGATGAAAA--GTTTGTAGCTATGCTAGCCCTTGAAGGTTCTCGGGTATCTCTGTTGGGACTGTACGCAGCTATACTCATGTTGATTGCTTTGGAGATTAAGTTTGAGTTGGCATCATTAATGAGAGAGAAAGCATTGGAAAAAGGAAGAGTACCAAATGTATCAAATCAG------GGTTTTATTCCAAAATATCGTCTTCTTCAACAACGTCGGGCATCCATGGTACCTTCATTTA--GGATGCCTGCGGTTGGCAATGTCGCTACAGTACTCTGTTTCAATATCTGTCTCATGTTGAATGTACATTTTACTGGTGGCTCAAATCGGGCAATCTTTTTTCTAGCACCAATTTTGCTGTTGCTCAATCAGGATTCAAACTTCATTACAGGTTTTGGGGATCGACAAAGGTACTTCCCTCTGACTGCAGTTATCTCTGTTTATTTAGTTGTTTCTGCCATATACAGGCTGTGGCATGAAG--TGGGGACTTGAAACTGGAGGCCC-----TTTGCTGTCAAAAATGCAGCTTTGTTGATGCTTACTTTACCCAATCACGTGCTTTTCAATCGC----------------------------------------------------------------------------------------------------------------------------------------------------------------TTTTACTTTTTTTGGAGGTAGCCATCAACCAATTTACATAA--TG-TAGAACAAT-------------------GAATCAACATTTTGCAACTGCTAAATCTGTGGTAGTTGCAGTT-------------------------------------------
>JO20
-------------------------------------------------------------------------------------------------------------------------------------------------------------------------------------------------------------------------------------------------------------------------------------------------------------------------------------------------------------------------------------------------------------------------------------CTTTTGATCTAGGAATTAAGCTTAATGTGTGAATTCTTATGCTACTCTGTTGACACTCAAGCTCCCATTCTACATGCCTTGCTTGTAGGAGCTGTTACATGTGCATCTGTCTTTGTGGTCTTTACACATCTTCCTTCCTCCTCGAGTCTAAGGTTTTTACCCAGGGTATTTGCATTACTGGTTGCACTTTTACCTGTTACTTATTTATTTGAAGGGTAGCTGAGATTAACTACTACAAAAAATG--GAGAAGAGGAAAG--GTTTGTAGCATTATTAGCTCTTGAGGGTGCTCGGATATCTCTGTTGGGATTGTATGCTGCAATTTTCATGTTGATAGCTTTGGAAATTAAGTTTGAAATATCATCATTGATGAGGGATAAAATCTTGGAGGAAGGAGGATTTCCAAAGACATCAACCCAA------AGTTTTGTTCCAAACTATCGCCTTCTTCAATCACGTCAAACATCTATGGCAGCTTC------------------------------------------------------------------------------------------------------------------------------------------------------------------------------------------------------------------------------------------------------------------------------------------------------------------------------------------------------------------------------------------------------------------------------------------------------------------------------------------------------------------------------------------------------------------------------------------------------------------------------------------------------------------------------------
>JU21
----------------------------------------------------------------------------------------------------------------------------------------------------------------------------------------------------------------------------------------------------------------------------------------------------------------------------------------------------------------------------------------AAATTCT-----------------------------TATGCTACTCTGTTGGCATTGGGATCACACTAAGCATATATACATGTGCCGAGTTCTTT----ATACAAGCTCCCATTCTACATGCCTTGCTTGTAGGAGTTGTTACATGTGCATCTGTCTTTGTGGTCTTTACACATCTTCCTTCCTCCTTGAGTCTAAGGTTTTTACCCAGGGTATTTTCATTATTGGTTGCACTTTTACCTGTTACTTATTTATTTGAAGGCTAGCTGAGATTAACTACTACAAAAAATG--GAGAAGAGGAAAG--GTTTGTAGCATTATTAGCTCTTGAGGGTGCTCGGATATCTCTGTTGGGATTGTATGCTTCAATTTTCATGTTGATAGCTTTGGAAATTAAGTTTGAATTATCATAATTGATGAGGGATAAAGTCTTGGAGGAAGGAGGATTGCCAAAGGCATCAACTCAA------AGTTTTGTTCCAAACTATCGCCTTCTTCAATCACGTCAAATATCTATGGCAACTTCCTTCA--GGATGCCGAGAGTTGGCAATGTTTCTACAGGAATCTTTTTCTTATTATGTCTCATACTAAATGTACATTTATCTGGTGGCTCAAATCGGGCAATATTTATCCTA------------------------------------------------------------------------------------------------------------TTTAGAATAAGC-----------------------------------------------------------------------------------------ACTAAATATCTTT---------------------------------------------------------------------------------------------------------------------------------------------------------------------------------------------------------------------------------------------------------------------------------------------------------------------------------------
>KE1
--------------------------------------------------------------------------------------------------------------------------------------------------------------------------------------------------------------------------------------------------------------------------------------------------------------------------------------------------------------------------------------------------------------------------------------------------------------------------------------------------------------------------------------------------------------------------------------------------------------------------------------------------------------------------------------------------------------------------------------------------------------------------------CTGATAGCTTTGGAAATAAAGTTTGAGTTGGCATCATTGATGAAAGAGAAAGCTTTGGAGAAAGGAAGAGTCCAAAATGCATCAGCTAAGAGCTCAGGTTTTGTTCCAAAGTATCGTCTCCTTCAACAACGTCGAGCATCCGTGGTATCTTCTTTCA--GGATGCCTTCAGTTGGCAATGTTGCTACTATACTGTGTTTCTTGATTTCTTTGATTCTGAATGTCCATTTGAGTGGGGGATCTGATAGGGCAATTTTTATTCTGGTACCAATATTGCTGCTGCTCAACCAGGACTCTAACTTTTTTACCGGTTTTGGAGATAGACAACGATACTTTCCTTTGACTGCAGTTCTCTCTTTGTATTTAGTTGCATCTTCCATATACAGACTGTGGGATGAAT--TGGGGACTTGACGTTGGAGGTCCA--TCTTTGCTGTAAAAAATGCAGCTTTGTTGATGCTAACATTACCTAATCACGTGCTTTTCAATCGC----------------------------------GCACTGTTAGGCATTATATATGCTCTAGTCCAGTATTTGGTATCAAGGCATATAAGAATCAAGGGAATGAAGTTCATTTGA-CAAGACTGAAGAGTTGTA-ACGAGGAGTTTT-----------------------------------------------------------------------------------------------------------------------------------------------------------------------------
>LF2
--------------------------------------------------------------------------------------------------------------------------------------------TTCCTTTTTCTTGCAGCTAGCAAAGCAAGTGCTTCTTTTGGTGGTCGTTGTTGGTGTATTGCTTATCTTCATGCAGCCTCCAATGCCAGCCTCGTGGTCTTTTCAAGCTAAATTTATGCATATATCCAACCAATATCAGGATGATATTTCTATTTATGGTTTAGTTGCGAAGAAGCCTTCTTGGCCATCATGGTTACTTGTAGGAATAATAATGGTTTCACTGGCTGCAGTTACTAAAATTATTCCAGTGCAGTATATTGTAGAGCTCAGGCTACTGTATGCTGTTGGTGTTGGAATCACATTGGGGATTTACATTTGTGCTCGGTTCTTT----ATTCAAACTCCCATTCTGCATGCCTTGCTTGTTGGAGCTGTTACATGTGCATCTATATTTGTTGTCTTTACACATCTTCCTTCCTCATCAAGTCCAAGATTTTTACCTTGGATATTTGCACTTCTTGTGGCACTTTTGCCTGTTGTGTATTTGTTGGAAGGTCAACTGAGGTTAACTACTAGAGAAAATTTGTGGAAGATGAAAA--GTTTGTAGCTATGCTAGCCCTTGAAGGGTCTCGGGTATCTCTGTTGGGACTGTATGCAGCAATTTTCATGTTGATTGCTTTGGAGATTAAGTTTGAGTTGGCATCATTAATGAGAGAGAAAGCATTGGAAAAAGGAAGAGTGCCAAATATATCAAATCAG------AGTTTTATTCCAAAGTATCGTCTTCTTCAGCAACGTCGGGCATCTGTGGTACCTTCATTTA--GGATGCCTGCAGTTGGCAATGTTGCTACAGTACTCTGTTTCAATATCTGTCTCATGTTGAATGTTCATTTTACTGGTGGCTCAAATCGGGCAATCTTTTTTCTAGCACCAATTTTGCTGCTGCTCAATCAGGATTCAAACTTCATTACAGGTTTTGGGGATCGGCAAAGATACTTCCCTTTGACTGCAGTTATCTCTTGTTATTTAGTTGTTTCCGCCATATACAGGCTGTGGCATGAAT--TGGGGACTTGAGACTGGAGGCCC-----TTTGCTGTGAAAAATGCAGCTTTGTTGATGCTAACTTTACCGAATCACGTGCTGTTCAATCGC---------------------------------------------------------------------------------------------------------------------------------------------------------GATGATTTTCACTTTTTGTTGCGGGTAGCCATCAGCCAATTTACATAA--TG-TAGAACGAT-------------------GAATCAATATTTTGCAGCTGCTA---------------------------------------------------------------
>MC0
-------------------------------------------------------------------------------------------------------------------------------------------------TTTTCTTGCAGCTAGCAAAGCAAGTGCTTCTTCTGGTGGTGGTAGTTGGTGTATTGCTTATCTTCATGCAGCCTCCAATGCCAGCCTCATGGTCTTTTCAGACTAAATTTATGCGTATACCTGAGAAATCTGATGATGATATTTCTATTTACGGTATAATTGCGAAGAAGCCTTCTTGGCCATCATGGTTGCTTATAGGAATAATAATAGTTTCACTGGCTGCAGTTACTAAAATTATTCCAGTGCAGTATATTGTAGAGCTCAGGCTACTGTATGCTGTTGGTGTTGGAATCACACTAGGGATTTACATTTGTGCTCAGTTCTTT----ATTCAAACTCCCATTCTGCATGCCCTGCTTGTTGGAGCCGTTGCATGCGCATCTATATTTGTGGTCTTTACACATCTTCCTTCCTCATCAAGTCCAAGGTTTTTACCATGGATATTTGCACTTCTTGTGGCACTTTTGCCTGTTATGTATTTGGTGGAAGGTCAACTGAGGTTAACTACAGGAGAAAATG--TGGATGATGAAAA--GTTTGTAGCTATGCTTACCCTTGAAGGTTCTCGGGTATCTCTGTTGGGACTGTATGCAGCAATGTTCATGTTGATTGCTTTGGAGATTAAGTTTGAGTTGGCATCATTAATGAGAGAGAAAGCTTTGGAAAAAGGAAGAGTGCCAAATGTATCAAATCAG------AATTTTATTCCAAAGTATCGTCTTCTGCAACAACGTCGGGCATCCATGGTACCTTCATTTA--GGATGCCTGCGGTTGGCAATGTTGCTACAGTACTCTGTTTCAATATCTGTCTCATGTTGAATGTACATTTTACTGGTGGATCAAATCGGGCAATCTTTTTTCTAGCACCAATTTTGCTGCTGCTCAATCAGGATTCAAACTTCATTACAGGTTTTGGGGATCGACAAAGGTACTTCCCTCTGACTGCAGTTATCTCTTTCTATTTAGTTGTTTCTGCCATATACAGGGTGTGGCATGAAT--TGGGGACTTCAGACTGGAGGCCC-----TTTGCTGTGAAAAATGCAGCTTTGTTGATGCTAACTTTACCCAATCACATTCTTTTCAATCGC--------------------------------------------------------------------------------------TTAGAATCAAGGGAATGAAGTTCATTTGAGTGAAACAGAAGAGTTGTT-ATGAGGTCTTTT---TCGGATGAATTTCACTTTTTGTTGCGGGTAACCATCAGCCAATTTACATAA--TG-TAGAACGAT-------------------GAATCAATATTTTGTAGCTGCTAAAGCTGCGATAGTTGC------------CTATTGAATAACTGTTTCAAACAATGATTTTAGCT
>MT0
AAAG------------------------------------------------CAT----------------CTTGAAATTTCCAGATAAATTATTTTAG-------AAATGTATAAT--------------CTTGTTGCATTTCCTTTTTCTGCAGTTAGCAAAGCGTGTGCTTCTTCTGGTGGTGGTGGTTGGTGTGTTGCTTATCTTCATGCAGCCTCCAATGCCAGCCTCATGGTCTTTTCAGTCTAAATTTATGCGTATACCTGAGCGATCTGATGATGATATTTCTATTTACGGTGTAGTTGCGAAGAAGCCTTCTTGGGCATCATGGTTACTTGTAGGAATAATAATGGTTTCACTTGCTGCAATTACTAAAATTATTCCAGTGCAGTATATTGTAGAGCTCAGGTTACTGTATGCTGTCGGTGTTGGAATCACACTAGGGATTTACATTTGTGTTCAGTTCTTT----ATTCAAACTCCCATTCTGCATGCCCTGCTTGTTGCAGCTGTTACATGTGCATCTATATTTGTGGTCTTTACACATCTTCCTTCCTCATCAAGTCCAAGGTTTTTACCATGGATATTCGCACTTCTTGTGGCACTTTTGCCTGTTATGTATTTGGTGGAAGGTCAACTGAGATT---TACTGGAGAAAATG--TGGAAGATGAGAA--ACTTGTAGCCATGCTAGTCCTTGAAGGTTCTCGGGTGTCTCTGTTGGGACTGTATGCAGCAATTTTCATGTTGATTGCTTTGGAGATTAAGTTTGAGTTGGCATCATTAATGAGGGATAAAGCCTTGGAAAAAGGAAGAGTACCAAATGTATCTAATCAG------GGTTTCATTCCAAAGTATCGTCTTCTTCAACAACGTCGAGCAACCATGGTACCTTCATTTA--GGATGCCTGCAGTTGGCAATGTCGCTACAGTACTCTGTTTCATCATCTGTCTCATGTTGAATGTACATTTCACTGGTGGCTCAAATCGGGCAATCTTTTTTCTAGCACCAATTTTGCTACTGCTTAATCAGGATTCAAACTTCATTACAGGTTTTGGGGATCGACAGAGGTACTTCCCTCTGACTGCAGTTATCTCTTTTTATTTAGTTGTTTCT-----------GCTGTGGGTTGAAG--TGGGGACTTGAGACTGGAGGTCCA----TTTGCTGTGAAAAATGCAGCTTTGTTGATGCTAACTGTACCCAATCATGTGCTTTTCAATCGG---------------------------------------------------------------------------------------------------------------------------------------------------------------------------------------------------------------------------------------------------------------------------------------------------AGTAACTGTTTCAAGCAATGCTTTTA---
>NN48
---------------------------------------------------------------------------------------------------------------------------------------------TTCCTTTTTCTGCAGTTAGCAAAGCGTGCACTTCTTCTGGTGGTGGTGGTTGGTGTGTTGCTTATCCTCATGCAGCCTCCAATGCCATCCTCATGGTCTTTTCAGGCTAAATTTATGCGTATACCTGAGCGATTTGATGATGATATTTCTATTTACGGTGTAGTTGCAAAGAAGCCTTCTTGGCCATCGTGGTTACTTATTGGAATAATAATGGTTTCACTGGCTGCAGTTACTAAAATCATTCCAGTGCAGTATATTGTAGAGCTCAGGTTACTGTATGCTGTTGGTGTTGGAATCACACTAGGGATTTACATTTGCGCTCAGTTCTTT----ATTCAAACGCCCATTCTGCATGCCTTGCTTGTTGGAGCTGTTACATGTGCATCTATATTTGTGGTCTTTACACATCTTCCTTCCTCATCAAGTCCAAGGTTTTTACCATGGATATTTGCACTCTTTGTGGCACTTTTGCCTGTTATGTATTTGGTGGAAGGTCAACTGAGGTT---TACTGGGGAAAATG--TGGAAGATGAGAA--GTTGGTAGCTATGCTACTCCTTGAAGGTTCTCGGGTTTCTCTGTTGGGATTGTATGCAGCAATTTTCATGTTGATCGCTTTGGAGATTAAGTTTGAGTTGGCATCATTAATAAGAGAGAAAGCATTGGAAAAAGGAAGAGTACCACATGTTTCAAATCAG------GGTTTTATTCCAAAGTATCGGCTTCTTCAACAACGTCGAGCGTCCATGGTACCTTCATTTA--GGATGCCTGCAGTTGGCAATGTCGCAACAGTACTCTGTTTCATCCTCTGTCTCATGTTGAATGTACATTTCACTGGTGGCTCAAATCGGGCAATCTTTTTTCTAGCACCAATTTTGCTACTGCTTAATCAGGATTCAAACTTCATTACAGGTTTTGGGGATCGACAACGGTACTTTCCCCTGAGTGCGGTTCTCTCTTGTTATTTAGTTGTTTCTGCCATATACAGGCTGTGGGTTGAAT--TGGGGACTTGAGACTGGAGGCCCA----TTTGCTGTGAAAAATGCAGCTTTGTTGATGTTAACGATACCCAATCATGTGCTTTTCAATCGCTTGAATGACTGATATCATTACAATTAAAGTTTTGGCCTTGTTAGGTATAATGTATGCGTTAGTCCAGTATTTGGTTTCAAGGCACATTAGAATCAAGGGAATGAAGTTCATTTGAGTGAAACAAAAGAGTTGTTAATGAGCTCTTTT---GCGGATGAATTTCACATTTTGTTGCGGGTAGCCATCGGCCAATTTACATGATTTG-TAGAACGAT-------------------GAATCAATATTTTGCAGCTGCTAAAGCTGTGGTAGTTGCAAATAAGATGCGCTATTGAATAACTGTTTCAAACAATGCTTTTAGTT
>PA42
--------------------------------------------------------------------------------------------------------------------------------------------TTCCTTTTTCTTGCAGCTAGCAAAGCGAGTGCTTCTTCTGTTGATGGTGATTGGTGTATTGCTCATCTTCATGCAGCCTCCAATGCCAGCCACATGGTCTTTTCAGGCTAAATTCATGCATTTACCCGTGCAATCTGATGATGATATTTCTATTTACGGCATAGTTGCAAAAAAGCCAACTTGGCCATCATGGTTACTTGTAGGAATAATAATGGTTTCACTGGCTGCAGTTACTAAAATTATTCCAGTTCAGTATATTGTAGAGCTCAGGCTCCTGTATGCTGTTGGTGTTGGAATCACACTAGGGATTTACATTTGTGCTCAGTTCTTT----ATTCAAAGTCCCATTCTGCATGCCCTGCTTGTTGGAGCTGTTACATGTGCATCTATATTTGTGGTCTTTACACATCTGCCTTCCTCATCAAGTCCAAGGTTTTTACCATGGATATTTGCGTTTCTTGTGGCACTTCTGCCTGTTATGTATTTGATTGAAGGTCAACTGAGGTTAACTACTGGAGAAAATT--TGGAAGATGAAAA--GTTCGTAGCTATGTTAGCCCTTGAAGGTTCTCGGGTATCTCTGTTGGGACTGTATGCAGCTATTTTCATGTTGATTGCTTTGGAGATTAAGTTTGAGTTGGCATCATTAATGAGAGAGAAAGCATTGGAAAAAGGAAGAGTGCCAAATGTATCAAATCAG------GGTTTTATTCCGAAGTATCGTCTTCTTCAACAACGTCGGGCATCTATGGTGCCTTCATTTA--GGATGCCTGCAGTTGGCAATGTTGCAACAGTACTCTGTTTCAATATCTGTCTCATGTTGAATGTACATTTTACTGGTGGCTCAAATCGGGCAATCTTTTTTCTAGCACCAATTTTGCTGCTGCTCAATCAGGATTCAAACTTCATTACAGGTTTTGGGGATCGACAAAGGTACTTCCCTCTAACTGTAGTTATCTCTTTTTATTTAGTTGTTTCTGCCATATACAGGCTGTGGCATGAAT--TGGGGACTTGAGACTGGAGGCCCA----TTTGCTGTGAAAAATGCAGCTTTGTTGATGCTAACTGTACCTAATCACGTGTTATTCAATCGC------------------------------------------------------------------------------------------------------GAAGTTCATTTGAGTG-AACAAAAGAGATGTT-ACGAGGTCTTTT---TCGGATGAATTTCACTTTTTGTTGCGAGTAGCCATCAGCCAATTTACATGA--TG-TATAACGAT-------------------GAATCAATATTTTGCAGCTGCTAAAGCTGTGGTAGTTGCAAATAAGTTGAGCTATTGAATAACTGTATCAAGT------------T
>PB33
-----------------------------------------------------------------------------------------------------------------------------------------------TTTTCCTTTGCAGTTAGTGAAGCGCGTGCTACTTCTGGTGGTGGCTGTTGGTGTCTTGCTTATATTTATGCAGCCTCCATTACCAGAGACATGGTCATTTCAATCTAAATTGATGTACATACCTGAGCAGTCTATGGATGATAGTTCCATCTATGGTTCAATCACCAAGAAACCGTCCTGGCCATCGTGGTTACTTATAGCAACAATTATTGCTTCATTGGCTGCATTCACCAAAACTATTCCAGTGCAGTACATTGTAGAGCTTAGACTACTATACGCTGTGGTTGTGGGGATCACGTTTGGCATCTACATCTGTGCTGAGTTCTTT----ATTCAAACTCCCATTCTACATGCCTTGCTTGTTGGAGCTATGACATGCGCATCTGTCTTTGTGGTCTTTACACACTTTCCTTCGACATCAAGCCTGAGGTTTTTACCCTGGGTGTTTGCACTCCTCGTTGCACTTCTACCTGTTATGTATTTGTTGGAAGGTCAGTTGAGGTTAGCGAATGCGGAAAATG--GAGAAGATGAGAG--GTTTGTTGCACTGTTAACCCTTGAAGGGGCTCGGATATCTTTGTTGGGATTGTATGCTGCAATTTTCATGTTGATAGCGTTGGAAATAAAGATTGAGTTGGCATCATTGATGAGGGAGAAAGCTTTAGAGAAAGGAAGAGTGCAAAATTTATCAACTAAGAGCTCTGGTTTTGTTCCAAAGTATCGTCTACTTCAACAACGTCGAGCATCCGTGGCATCTTCTTTCA--GGATGCCTTCAGTTGGCAATGTTGCAACTATGCTGTGTTTCTTGATCTCATTGATTCTGAATGTCCATTTGACTGGGGGCTCCGATAGGGCAATTTTTATTCTGGTACCAATATTGCTGCTGCTCAACCACGACTCTAACTTTTCTACGGGTTTTGGAGATAGACAACGATATTTTCCTTTGACTGCAGTTCTCTCCTTATATTTAGTAGCATCTGCCATATACAGATTGTGGGATGAAG--TGGGGACTTGACGTTGGAGGTCCA--TCTTTGCTGTAAAAAATGCAGCTTTATTGATGCTAACATTACCTAATCATGTGCTATTCAATCGC----------------------------------------------------------------------TTGGTATCAAGGCATATACGAATCAAGGGAATGAAGT---------------------------------------------------------------------------------------------------------------------------------------------------------------------------------------------------------------------
>PF1
----------------------------------------------------------------------------------------------------------------GCATCTTTA---------AATTTCCAGAATTCCTTTTTCTGCAGTTAGCAAAGCGTGTGCTTCTTCTGGTGGTGGTGGTTGGTGTGTTGCTTATCTTCATGCAGCCTCCAATGCCAGCTTCATGGTCTTTTCATACTAAAATTATGCGTATAACCGAGCAATCTGATGATGATATGTCTATTTACGGTGTAGTTGCAAAGACGCCTTCTTGGGCATCGTGGTTACTTATAGGAATAGTAATGGTTTCTCTGGCTGCAGTTACTAAAATTATTCCAGTGCAGTATATTGTAGAGCTCAGGTTACTGTATGCTGTTGGTGTTGGAATCACACTAGGGATATACATTTGTGCTCAGTTCTTT----ATTCAAACTCCCATTCTGCATGCCTTGCTTATTGGAGCTGTTACATGTGCATCTATATTTGTGGTCTTTACACATCTTCCTTCCTCATCAAGTCCAAGGTTTTTACCATGGATATTCGCACTTTTTGTGGCACTTTTGCCTGTTATGTATTTGGTGGAAGGTCAACTGAGGCT---TACCGGAGAAAATT--TGGAAGATGAGAA--GTTTGTAACAATGCTAGTCCTTGAAGGTTCTCGGGTTTCTCTGTTGGGACTGTATGCAGCAATTTTCATGTTGATCGCTTTGGAGATTAAGTTTGAGTTGGCATCATTAATGAGAGAGAAAGCATTGGAAAAAGGAAGAGTGCCAAATGTATCAAATCAG------GGTTTTATTCCAAAGTATCGTCTTCTTCAACAACGTCGAGCGTCCATGGTACCATCATTTA--GGATGCCTGCAGTTGGCAATGTCGCTACAGTACTCTCTTTCATCATCTGTCTCATGTTGAATGTGCATTTCACTGGTGGCTCAAATCGGGCAATCTTTTTTCTAGCACCAATTTTGCTACTGCTCAATCAGGATTCAAACTTCATTACAGGTTTTGGGGATCGACAAAGGTACTTCCCTCTGACAGCAGTTATCTCTTTTTATTTAGTTGTTTCTGCCATATACAGGCTGTGGGCTGAAC--TGGGGACTTGAGACTGGAGGCCCA----TTCGCTGTGAAAAATGCAGCTTTGTTGATGCTTACTGTACCCAATCATGTGCTTTTCAATCGCAA---------------------------------------------------------------------------------------------------------------------------------------------------------------------------------------------------------TG-TAGAACGAT-------------------GAATCAATATTTTGCAGCTGCTAAAGCTGTGATAGTTGCAAATTAGTTGCGGTATTGAATAACTGTTTCAAACAATGCTTT--GTT
>PFM1
--------------------------------------------------------------------------------------------------------------------------------------------TTCCTTTTTCTTGCAGCTAGCAAAGCGAGTGCTTCTTCTGTTGGTGGTGGTTGGTGTATTGCTCATCTTCATGCAGCCTCCAATGCCAGTTTCATGGTCTTTTCAGGCTAAATTTATGCATTTACCCGAGCAATCTGATGATGATATTTCTATTTACGGTATAGTTGCAAAGAAGCCTACGTGGCCATCATGGCTACTTGTAGGAATAATAATGGTTTCACTGGCTGCGGTTACTAAAATTATTCCAGTGCAGTATATTGTAGAGCTCAGGCTACTGTATGCTGTTGGTGTTGGAATCACACTAGGGATTTACATTTGTGCTCAGTTCTTT----ATTCAAACTCCCATTCTGCATGCCCTGCTTGTTGGAGCTGTTACATGTGCATCTATATTTGTGGTCTTTACACATCTTCCTTCCTCATCAAGTCCCAGGTTTTTACCATGGATATTTGCGCTTCTTGTGGCACTTCTGCCTGTTATGTATTTGGTGGAAGGTCAACTGAGGTTAACTACTGGAGAAAATT--TGGAAGATGAAAA--GTTTGTAGCTATGCTAGCGCTTGAAGGTTCTCGGGTATCTCTGTTGGGACTGTATGCAGCTATTTTCATGTTGATCGCTTTGGAGATTAAGTATGAGTTGGCATCATTGATGAGAGAGAAAGCATTGGAAAAAGGAAGAGTGCCAAATGTATCAAATCAG------AGTTTTATTCCTAAGTATCGTCTTCTTCAACAACGTCGGGCATCCATGGTGCCTTCATTTA--GGATGCCTGCAGTTGGCAATGTTGCAACCGTACTCTGTTTCAATATCTGTCTCATGTTGAATGTACATTTTACTGGTGGCTCAAACCGGGCAATCTTTTTTCTAGCACCAATTTTGCTGCTGCTCAATCAGGATTCAAACTTCATTACAGGTTTTGGGGATCGACAAAGGTACTTCCCTCTGACCGCAGTTATCTCTTTTTATTTAGTTGTTTCTGCCATATACAGGCTGTGGCATGAAG--TGGGGGCTTGAGACTGGAGGACCA----TTTGCTGTGAAAAATTCAGCTTTGTTGATGCTAACTTTACCCAATCACGTGCTTTTCAATCGC------------------------------------------------------------------------------------------------------------------------------------------------------------------CACTTTTTGTTACGGGTAGCCATCAGCCAATTTACATAA--TG-TAGAACGAT-------------------GA--------TTTGCAGCTGCTAAAGCTATGGTAGTTGCAAATAAGTTGCGCTATTGAATAACTGTATCAAACAATGCTTTTA---
>PG28
------------------------------------------------------------------------------------------------------------------------------------------------------------------------------------------------------------------------------------------------------------------------------------------------------------------------------------------------------------------------------------------------------------------------------------------------------------------------------------------------------------------------------------------------------------------------------------------------------------------------------------------------------GGAAGGTCAGTTAAGGTTAATTAATGCAGAAAATG--GAGAAGATGAGAG--GTTTGTTGCACTGTTAACCCTTGAAGGGGCTCGGATATCTTTGTTGGGATTGTATGCGGCAATTTTCACGCTGATAGCTTTGGAAATAAAGATTGAGTTGGCATCATTGATAAGAGATAAAGCTTTGGAGAAAGGAAGAGTGCAAAATATATCGACTAAGAGCTCAGGTTTTGTTCCAAAGTATCGTCTACTTCAACAACGTCGAGCATCGGTGGCATCTTCTTTTA--GGATGCCTTCAGTTGGCAATGTTGCGACTTTGTTGTGTTTGTTGATCTCCTTGATTCTGAATGTCCATTTGACTGGGGGCTCTGATAGGGCAATTTTTATTCTGGTACCAATATTGCTGCTGCTCAACCAGGACTCTAACTTTTTTACAGGTTTTGGAGATAGACAACGATACTTTCCTTTGACTGCAGTTCTCTCTTTATATTTAGTAGCATCTGCCATATACAGACTGTGGGATGAAG--TGGGGACTTAATGTTGGAGGTCCA--TCTTTGCTGTAAAAAATGCAGCTTTATTGATGCTAACATTTCCTAATCACGCGCTTTTCAATCGC-------------------------------------------------------------------------------------------------------AAGTTCATTTGA-CAAGACTAAAGAGTTGTA-ATGAGGAGTTTTT--TGGAACTCAATTCT------------------GTTCGGATTGTT-TTATTGTTTA-CTGCATGATGGTGCCTTTTCTTCAGGCTGATGGCTTTCACAAAA----------------------------------------------------------------------
>PH2
----------------------------------------------------------------------------------------------------------------GCATCTTTA---------AATTTCCAGAATTCCTTTTTCTGCAGTTAGCAAAGCGTGTGCTTCTTCTGGTGGTGGTGGTTGGTGTGTTGCTTATCTTCATGCAGCCTCCAATGCCAGCTTCATGGTCTTTTCATACTAAAATTATGCGTATAACCGAGCAATCTGATGATGATATGTCTATTTACGGTGTAGTTGCAAAGACGCCTTCTTGGGCATCGTGGTTACTTATAGGAATAGTAATGGTTTCTCTGGCTGCAGTTACTAAAATTATTCCAGTGCAGTATATTGTAGAGCTCAGGTTACTGTATGCTGTTGGTGTTGGAATCACACTAGGGATATACATTTGTGCTCAGTTCTTT----ATTCAAACTCCCATTCTGCATGCCTTGCTTGTTGGAGCTGTTACATGTGCATCTATATTTGTGGTCTTTACACATCTTCCTTCCTCATCAAGTCCAAGGTTTTTACCATGGATATTCGCACTTTTTGTGGCACTTTTGCCTGTTATGTATTTGGTGGAAGGTCAACTGAGGCT---TACCGGAGAAAATT--TGGAAGATGAGAA--GTTTGTAACAATGCTAGTCCTTGAAGGTTCTCGGGTTTCTCTGTTGGGACTGTATGCAGCAATTTTCATGTTGATCGCTTTGGAGATTAAGTTTGAGTTGGCATCATTAATGAGAGAGAAAGCATTGGAAAAAGGAAGAGTGCCAAATGTATCAAATCAG------GGTTTTATTCCAAAGTATCGTCTTCTTCAACAACGTCGAGCGTCCATGGTACCATCATTTA--GGATGCCTGCAGTTGGCAATGTCGCTACAGTACTCTCTTTCATCATCTGTCTCATGTTGAATGTGCATTTCACTGGTGGCTCAAATCGGGCAATCTTTTTTCTAGCACCAATTTTGCTACTGCTCAATCAGGATTCAAACTTCATTACAGGTTTTGGGGATCGACAAAGGTACTTTCCTCTGACAGCAGTTATCTCTTTTTATTTAGTTGTTTCTGCCATATACAGGCTGTGGGCTGAAC--TGGGGACTTGAGACTGGAGGCCCA----TTCGCTGTGAAAAATGCAGCTTTGTTGATGCTTACTGTACCCAATCATGTGCTTTTCAATCGC--------------------------------------------------------------------------------------------------------------------------------------------------------------------------------------------------------------------------------------------------------------------------------------------------------------------------------
>PM29
-----------------------------------------------------------------------------------------------------------------------------------------------------------------------------------------------------------------------------------------------------------------------------------------------------------------------------------------------------------------------------------------------------------------------------------------------------------------------------------------------------------------------------------------------------------------------------------------------------------------------------------------------------------------------------------------------------------------------------------------------------------------------------------------------------------------------------------------------------------------------------------------------------------------------------------------------GGATGCCGTCAGTTGGAAATGTTGCGACTATGCTGTGTTTCTTGATCTCTTTGATTCTGAATGTCCATTTGACTGGGGGCTCCGATAGGGCAATTTTTATTCTGGTACCAATATTGCTCCTGCTCAACCAGGACTCTAACTTTTTTACAGGTTTTGGAGATAGACAACGATACTTTCCTTTGACTGCAGTTCTGTCTTTATATTTAGTAGCATCTGCCATGTACAAACTCTGGTATGAAG--TGGGGACTTGACGTTGGAGGTCCA--TCTTTGCTGTAAAAAATGCAGCTTTATTGATCCTAACATTACCAAACCATATCCTTTTCAATCGC--------------------------------------------------------------------------------------------------------------------------------------------------------------------------------------------------------------------------------------------------------------------------------------------------------------------------------
>PS27
--------------------------------------------------------------------------------------------------------------------------------------------------------------------------------------------------------------------------------------------------------------------------------------------------------------------------------------------------------------------------------------------------------------------------------------------------------------------------------------------------------------------------------------------------------------------------------------------------------------------------------------------------------------------------------------------------------------------------------------------------------------------------------------------------------------------------------------------------------------------------------------------------------------CAACGTCGAGCATCGGTGGCATCTTCTTTTA--GGATGCCTTCAGTTGGCAATGTTGCGACTTTGTTGTGTTTGTTGATCTCCTTGATTCTGAATGTCCATTTGACTGGGGGCTCTGATAGGGCAATTTTTATTCTGGTACCAATATTGCTGCTGCTCAACCAGGACTCTAACTTTTTTACAGGTTTTGGAGATAGACAACGATACTTTCCTTTGACTGCAGTTCTCTCTTTATATTTAGTAGCATCTGCCATATACAGACTGTGGGATGAAG--TGGGGACTTAATGTTGGAGGTCCA--TCTTTGCTGTAAAAAATGCAGCTTTATTGATGCTAACATTTCCTAATCACGCGCTTTTCAATCGC--------------------------------------------------------------------------------------------------------------------------------------------------------------------------------------------------------------------------------------------------------------------------------------------------------------------------------
>PS30
--------------------------------------------------------------------------------------------------------------------------------------------TTCCTTTTTCTTGCAGCTAGCAAAGCGAGTGCTTCTTCTGTTGGTGGTGGTTGGTGTATTGCTCATCTTCATGCAGCCTCCAATGCCAGCCACATGGTCTTTTCAGGCTAAATTCATGCATTTACCCGTGCAATCTGATGATGATATTTCTATTTACGGCATAGTTGCAAAAAAGCCAACTTGGCCATCATGGTTACTTGTAGGAATAATAATGGTTTCACTGGCTGCAGTTACTAAAATTATTCCAGTTCAGTATATTGTAGAGCTCAGGCTCCTGTATGCTGTTGGTGTTGGAATCACACTAGGGATTTACATTTGTGCTCAGTTCTTT----ATTCAAAGTCCCATTCTGCATGCCCTGCTTGTTGGAGCTGTTACATGTGCATCTATATTTGTGGTCTTTACACATCTTCCTTCCTCATCAAGTCCAAGGTTTTTACCATGGATATTTGCGTTTCTTGTGGCACTTCTGCCTGTTATGTATTTGATTGAAGGTCAACTGAGGTTAACTACTGGAGAAAATT--TGGAAGATGAAAA--GTTCGTAGCTATGTTAGCCCTTGAAGGTTCTCGGGTATCTCTGTTGGGACTGTATGCAGCTATTTTCATGTTGATTGCTTTGGAGATTAAGTTTGAGTTGGCATCATTAATGAGAGAGAAAGCATTGGAAAAAGGAAGAGTGCCAAATGTATCAAATCAG------GGTTTTATTCCGAAGTATCGTCTTCTTCAACAACGTCGGGCATCTATGGTGCCTTCATTTA--GGATGCCTGCAGTTGGCAATGTTGCAACAGTACTCTGTTTCAATATCTGTCTCATGTTGAATGTACATTTTACTGGTGGCTCTAATCGGGCAATCTTTTTTCTAGCACCAATTTTGCTGCTGCTCAATCAGGATTCAAACTTCATTACAGGTTTTGGGGATCGACAAAGGTACTTCCCTCTAACTGTAGTTATCTCTTCTTATTTAGTTGTTTCTGCCATATACAGGCTGTGGCATGAAT--TGGGGACTTGAGACTGGAGGCCCA----TTTGCTGTGAAAAATGCAGCTTTGTTGATGCTAACTGTACCCAATCACGTGCTATTCAATCGC------------------------------------------------------------------------------------------------------GAAGTTCATTTGAGTG-AACAAAAGAGATGTT-ACGAGGTCTTTT---TCGGATGAATTTCACTTTTTGTTGCGAGTAGCCATCAGCCAATTTACATGA--TG-TATAACGAT-------------------GAATCAATATTTTGCAGCTGCTAAAGCTGTGGTAGTTGCAAATAAGTTGAGCTATTGAATAACTGTATCAAGCAATGCTTTTAGTT
>PSF43
------------------------------------------------------------------------------TTTCCATATAAAGTATTTTAG-------AAATGTA----------------------------TAGTTTTTTCTGCAGTTAGCAAAGCGTGCACTTCTTCTGGTGGTGGTGGTTGGTTTGTTGCTTATCTTCATGCAGCCTCCAATGCCATCCTCATGGTCTTTTCAGGCTAAATTTATGCGTATACCCGAGCGATATGATGATGATATTTCTATTTACGGTGTAGTTGCGAAGAAGCCTTCTTGGGCATCGTGGTTACTTATAGGAATAATAACGGTTTCACTGGCAGCAGTTACTAAAATCATTCCAGTGCAGTATATTGTAGAGCTCAGGTTACTGTATGCTGTTGGTGTTGGAATCACACTAGGGATTTACATTTGCGCTCAGTTCTTT----ATTCAAACTCCCATTCTGCATGCCTTGCTTGTTGGAGCTGTTACATGTGCATCTATATTTGTGGTCTTTACACATCTTCCTTCCTCATCAAGTCCAAGGTTTTTACCATGGATATTTGCACTCTTTGTGGCACTTTTGCCTGTTATGTATTTGGTGGAAGGTCAACTGAGGTT---TACTGGGGAAAATG--TGGAAGATGAGAA--GTTGGTAGCTATGCTACTCCTTGAAGGTTCTCGGGTTTCTCTGTTGGCACTATATGCAGCAATTTTCATGTTGATCGCTTTGGAGATTAAGTTTGAGTTGGCATCATTAATAAGAGAGAAAGCATTGGAAAAAGGTAGAGTGCCACATGTTTCAAATCAG------GGTTTTATTCCAAAGTATCGGCTTCTTCAACAACGTCGAGCGTCCATGGTACCTTCATTTA--GGATGCCTGCAGTTGGCAATGTTGCAACAGTACTCTGTTTCATCCTGTGTCTCATGTTGAATGTACATTTCACTGGTGGCTCAAATCGGGCAATCTTTTTCCTAGCACCAATTTTGCTACTGCTTAATCAGGATTCAAACTTCATTACAGGTTTTGGGGATCGGCAACGGTACTTCCCCCTGACTGCAGTTATCTCTTTTTATTTAGTTGTTTCTGCCATATACAGGCTGTGGGTTGAAT--TGGGGACTTGAGACTGGAGGCCCA----TTTGCTGTGAAAAATGCAGCTTTGTTGATGCTAACAATACCCAATCATGTGCTTTTCAATCGC------------------------------------------------------------------GTATTTGGTTTCAAGGCAC---------------ATGAAGTTCATTTGAGTGAAACAAAGGA---GTTAATGAGGTCTTTT---TCGGATGAATTTCACATTTTGTTGCGGGTAGCCATCGGCCAATTTATATGATTTG-TAGAACGAT-------------------GAATCAATATTTTGCAGCTGCTAAGGCTGTGGTAGTTGCAAATAAGATTCGCTATTGAATAACTG---------------------
>PTA0
--------------------------------------------------------------------------------------------------------------------------------------------TTCCTTTTTCTTGCAGCTAGCGAAGCAAGTGCTTCTTCTGGTGGTGGTGGTTGGTGTATTGCTTATCTTCATGCAGCCTCCAATGCCAGCCTCATGGTCTTTTCAGGCCAAATTTATGCATATACCCCTGCAATCTGATGATGATATTTCTATTTACGGTGTAGTGTCGAAGAAGCCTACTTGGCCATCATGGTTACTTGTAGGAATAATAATGGTTTCACTGGGTGTAGTTACTAAAATTATTCCAGTGCAGTATATTGTAGAGCTCAGGCTACTGTATGCTGTTGGTGTTGGAATCACTCTAGGGATTTACATTTGTGCTCAGTTCTTT----ATTCAAACTCCCATTCTGCATGCCCTGCTTGTTGGCGCTGTTACATGTGCATCTGTATTTGTGGTCTTTACACATCTTCCTTCCTCATCAAGTCCAAGATTTTTACCATGGATATTTGCACTTCTTGTGGCACTTTTGCCTGTTATGTATTTGGTGGAAGGTCAACTGAGGTTCACTACTGGAGAAAATA--TGGAAGATGAAAA--ATTTGTAGCTATGCTAGCCCTTGAAGGTTCTCGGGTATCTCTGTTGGGGCTGTATGCAGCAATTTTCATGTTGATCGCTTTGGAGATTAAGTTTGAGTTGGCATCATTAATGAGAGAGAAGGCATTGGAAAAAGGAAGAGTGCCAAATGTATCAAATCAG------GGTTTTATCCCGAAGTATCGTCTTCTTCAACAACGTCGGGCATCTATGGTACCTTCATTTA--GGATGCCTGCAGTTGGCAATGTTGCTACAGTACTATGTTTCAATATCTGTCTCATGTTGAATGTACATTTTACTGGTGGCTCAAATCGGGCAATCTTTTTTCTTGCACCAATTCTGCTGCTGCTCAATCAGGATTCAAACTTCATTACAGGTTTTGGGGATCGACAAAGGTACTTCCCTCTGACTGCAGTTATCTCTTTTTATTTGGTTGTTTCTGCTATATACAGGCTGTGGCATGAAT--TGGGGACTTGAGATTGGAGGCCC-----TTTGCTGTGAAAAATGCAGCTTTGTTGATGCTAACTTTACCTAATCACATACTTTTCAATCGC-------------------------------------------------------------------------------------------------------AAGTTCATTTGAGTGAAACAAAAGAGTTGTA-ACGAGATCTTTT---TCGAATGAATTTCACTTTTTGTTGTGGGTAGCCATCTTCCAATTTA---------------------------------------------------------------------GCAGTTGCAAATAAGTTGAGCTATTGAATAACTGTTTCAAACAATGCTTGTAGTT
>RC54
---------------------------------------------------------------------------------------------------------------------------------------------TTCCTTTTGCTGCAGTTAGCAAAGCGTGCACTTCTTCTGGTGGTTGTGGTTGGTGTGTTGCTTATCTTCATGCAGCCTCCAATGCCATCCTCATGGTCTTTTCAGGCTAAATTTATTCGTATACCCGAGCGCTTTGATGATGATATTTCTATTTACGGTGTAGTTGCAAAGAAGCCTTCTTGGCCATCGTGGTTACTTATTGGAATAATAATGGTTTCACTGGCTGCAGTTACTAAAATCATTCCAGTGCAGTATATTGTAGAGCTCAGATTGCTGTATGCTGTTGGTGTTGGAATCACACTAGGGATTTACATTTGCGCTCAGTTCTTT----ATTCAAACTCCCATTCTGCATGCCTTGCTTGTTGGAGCTGTTACATGTGCATCTATATTTGTGGTCTTTACACATCTTCCTTCCTCATCAAGTCCAAGGTTTTTACCATGGATATTTGCACTCTTTGTGGCACTTTTGCCTGTTATGTATTTGGTGGAAGGTCAACTGAGGTT---TACTGGGGAAAATG--TGGAAGATGAGAA--GTTGGTAGCTATGCTACTCCTTGAAGGTTCTCGGGTTTCTCTGTTGGGATTGTATGCAGCAATTTTCATGTTGATCGCTTTGGAGATTAAGTTTGAGTTGGCATCATTAATAAGAGAGAAAGCATTGGAAAAAGGAAGAGTGCCACATGTTTCAAATCAG------GGTTTTATTCCAAAGTATCGGCTTCTTCAACAACGTCGAGTGTCCATGGTACCTTCATTTA--GGATGCCTGCAGTTGGCAATGTCGCTACAGTACTCTGTTTCATCCTCTGTCTCATGTTGAATGTACATTTCACTGGTGGCTCAAATCGGGCAATCTTTTTTCTAGCACCAATTTTGCTACTGCTTAATCAGGATTCAAACTTCATTACAGGTTTTGGGGATCGACAACGGTACTTCCCCCTGAGTGCAGTTCTCTCTTTTTATTTAGTTGTTTCTGCCATATACAGGCTGTGGGTTGAAT--TGGGGACTTGAGACTGGAGGCCCA----TTTGCTGTGAAAAATGCGGCTTTGTTGATGCTAACAGTACCCAATCATGTGCTTTTCAATCGC------------------------------------------------------------------GTATTTGGTTTCAAGG-------------------TGAGGTTCATTTGAGTGAAACAAAAGAGTTGTTAATGAGGTCTTTT---TCGGATGAATTTCACATTTTGTTGCGGGTAGCCATCGGCCAATTTACATGATTTG-TAGAACAAT-------------------GAATCAATATTTTGCAGCTGCTAAAGCTGTGGTAGTTGCAAATAAGATGAGCTATTGAATAACTGTTTCAAACAATGCTTTTA---
>SA1
--------------------------------------------------------------------------------------------------------------------------------------------TTCCTTTTTCTTGCAGCTAGCAAAGCGAGTGCTTCTTCTGTTAGTGGTGGTTGGTGTATTGCTCATCTTCATGCAGCCTCCAATGCCAGCCTCATGGTCTTTTCAGGCTAAATTTATGCATTTACCCGAGCAATCTGATGATGATATTTCTATTTACGGTATAGTTGCAAAAAAGCCATCTTGGCCATCATGGTTACTTGTAGGAATAATAATGGTTTCACTGGCTGCAGTTACTAAAATTATTCCAGTGCAGTATATTGTAGAGCTTAGGCTCCTGTATGCTGTTGGTGTTGGAATCACACTAGGGATTTACATTTGTGCTCAGTTCTTT----ATTCAAAGTTCCATTCTGCACGCCCTGCTTGTTGGAGCTGTTACATGCACATCTATATTTGTGGTCTTTACACATCTTCCTTCCTCATCAAGTCCAAGGTTTTTACCATGGATATTTGCGCTTCTTGTGGCACTTCTGCCTGTTATGTATTTGATGGAAGGTCAACTGAGGTTATCTACTGGAGAAAATT--TGGAAGATGAAGA--GTTCGTAGCTATGTTAGCCCTTGAAGGTTCTCGGGCATCTCTGTTGGGACTGTATGCAGCTATTTTCATGTTGATTGCTTTGGAGATTAAGTTTGAGTTGGCATCATTAATGAGAGAGAAAGCATTGGAAAAAGGAAGAGTGCCAAATGTATCAAATCAG------GGTTTTATTCCGAAGTATCGTCTTCTTCAACAACGTCGGGCATCCACGGTGCCTTCATTTA--GGATGCCTGCAGTTGGCAATGTTGCAGCAGTACTCTGTTTCAATATCTGTCTCATGTTGAATGTACATTTTACTGGTGGCTCAAATCGGGCAATCTTTTTTCTAGCACCAATTTTGCTACTTCTCAATCAGGATTCCAACTTCATCACAGGTTTTGGGGATCGACAAAGGTACTTCCCTCTAACTGTAGTTATCTCTTTTTATTTAGTTGTTTCTGCCATATACAGGCTGTGGCATGAAG--TGGGGACTTGAGACTGGAGGCCCA----TTTGCTGTGAAAAATGCAGCTTTGTTGATGCTAACTTTACCCAATCACGTGCTTTTCAATCGC---------------------------------------------------------------------------------------------------------------------------------------------------------------TTTCACTTTTTGTTGCGGGTAGCCATCGGCCAATTTACATAA--TG-TAGAACGAT-------------------GAATCAATATTTTGCAGCTGCTAAAGCTGTGGTAGTTGCAAATAAGTTGCGCTATTGAATAACTGTATCAAACAATGCTTTTAGTT
>SC0
---------------------------------------------------------------------------------------------------------------------------------------------TTCGTTTTTCTGCAGTTAGCAAAGCGTGCACTTCTTCTGGTGGTGGTGGTTGGTGTGTTGCTTATCTTCATGCAGCCTCCAATGCCAACCTCATGGTCTTTTCAGGCTAAATTTATGCGTATACCCCAGCAATATGATGATGATATTTCTATTTACGGTGTAGTTGCAAAGAAGCCATCTTGGGCAGCATGGTTACTTATAGGAATAATCATGGTTTCACTGGCTGCAGTTACTAAAATTATTCCAGTGCAGTATATTGTGGAGCTCAGGTTACTGTATGCTGTTGGTGTTGGAATCACACTAGGGATTTACATTTGTGCTCAGTTCTTT----ATTCAAACTCCCATTCTGCATGCCTTGCTTGTTGGAGCTGTTACATGTGCATCTGTATTCGTGGTCTTTACACATCTTCCTTCCTCATCAAGTCCAAGGTTTTTACCTTGGATATTTGCACTTTTTGTGGCACTTTTACCTGTTATGTATCTAGTGGAAGGTCAGCTAAGGTT---TACTGGAGAAAATG--TGGAAGATGAGAA--GCTTGTAGCTATGTTAGTCCTTGAAGGTTCTCGGGTTTCTCTGTTGGGACTGTATGCAGCAATTTTCATGTTGATCGCATTGGAGATTAAGTTTGAGTTAGCATCATTAATGAGAGAGAAAGCAATGGAAAAAGGAAGAGTGCCAAATGTTTCAAATCAG------GGTTTTATTCCAAAGTATCGACTTCTTCAACAACGTCGAGCGGCCATGGCACCTTCATTTA--GGATGCCTGCAGTTGGCAATGTCGCTACAGTACTCTGTTTCATCATGTGTCTCATGCTGAATGTACATTTCACTGGTGGCTCAAATCGGGCAATCTTTTTTCTAGCACCAATTTTGCTACTGCTCAATCAGGATTCAAACTTCATTACAGGTTTTGGGGATCGACAAAGGTACTTCCCCCTGACTGCAGTTATCTCTTCATATTTAGTTGTTTCTGCCATTTACAGGCTGTGGGTTGAAG--TGGGGACTTGAGACTGGAGGCGCA----TTTGCTGTGAAAAATGCAGCTTTGTTGATGCTAACTGTACCCAATCATGTGCTTTTCAATCGC----------------------------------------------------------------------------------------------------------------------------------------------------------------TTTACATTTTGTTGCGGGTAGCCATCAGCCAATTTACATAA--TG-TAGAACGAT-------------------GAATCAATATTTTGCAGCTGCTAAATCTGTGGTAGTTGCAAATAAGTTGAGCTATTGAATAACAGTTTCAAACAATGCTTTTAGTT
>SE46
--------------------------------------------------------------------------------------------------------------------------------------------------------------------------------------------------------------------------------------------------------------------------------------------------------------------------------------------------------------------------------------------------------------------------------------------------------------TATTTACATCTGTGCTAAGTACTTT----CTTCAAGCTCCCATTCTACATGCCTTGCTTGTGGGAGCTGTTATATGTGCATCTGTTTTCCTCGTTTTCACACACCTTCCATCCACGTCAAGTCCTAGATTCTTACCCTGGGTATTTGCACTCCTTGTTGCATTGTTTCCTGTTATGTATTTGGTGGAAGGTCAATTGAGGTTAACCATTGGGGCAAATGAAGGGGAGGAGAGAG--GTTCGTAGCACTGTTAGCCCTTGAAGGGACTCGAAAATCTCTGTTGGGATTATATGCGGCAATTTTTATGCTGATAGCTTTGGAGATAAAGTTTGAGTTGGCATCATTGATGAGAGAGAAAGCTTTGGAGAAAGGGCGGACACAAAATGTGGCGAGTGAGGGCTCTGGTTTCGTACCAAAGTATCGGCTGCTTCAACGACGTCGGGCGTCAGTAGCACCTTCATTCA--GGATGCCTGCAGTTGGCAATGTGGCGACTGTACTGTGTTTTGTGATCTGTCTCATTCTGAATGTCCATTTGACTGGTGGCTCGAATCGGGCAATTTTTCTTTTGGCACCAATTTTGCTGCTGCTCAACCAGGACTCAAGTTTCTTTACTGGTTTTGGAGATCGACAACGATACTTTCCACTGACTGCAGTTATCTCTTTATATTTAGTAGCGTCTGCTGTATACAGGTTGTGGGATGAAG--TGGGGTCTTGAGACTGGTGGACC-----TTTGCTGTGAAAAATGCGGCATTGCTGATTCTAACATTGCCCAATCATGTACTTTTCAATCGC--------------------------------------------------------------------------------------------------------------------------------------------------------------------------------------------------------------------------------------------------------------------------------------------------------------------------------
>SG23
---------------------------------------------------------------TCATAATATTTTATATTCAATAAATTTTTTTTCTAG-------TACCCTTTGAACTTTCGATGAGAA------TTATACTGTTTTTTGTGCAGTTAGCAAGGCGTGTGCTTCTGCTGGTGGTGGTGGTTGGTGTCTTGCTAATTTACATTCAACCCCCTGTGCCAGAGGCGTGGACTTTTAAGTCTAGTTCTACGTACATACCAGATAACTCTGTTGATGATATTACTATATATGGTCTAGTTGAGAAAAAACCTTCCTGGCCATCATGGTTACTTATTGGAACAATAATGTTTTCGCTTGCTGCGGTTACTAAAATTATTCCAGTGCAATATATAGTAGAGCTCAGAATACTGTATGCTGTTGGCATTGGGATTACATTAGGTATATATATTTGTGCTGAGTTCTTT----ATTCAAGCTCCCATTCTACATGCTTTGCTTGTAGGAGCTGTTACATGTGCATCTGTCTTTGTGGTCTTTACACATCTTCCTTCTTCATCGAGTCCAAGGTTTTTACCTTGGGTATTTGCATTACTGGTTGCACTTTTACCTGTTATGTATCTGATTGAAGGTCAGCTGAGGTTAACTACTGCAGAAAATG--GAGAAGAGGAAAG--GTTTGTAGCACTATTAGCTCTTGAAGGTGCTCGGATATCTTTGTTGGGATTGTATGCTGCAATTTTCATGCTTATAGCTTTGGAGATTAAGTTTGAATTAGCATCATTGATGAGAGATAAAGTGTTGGAGAAAGGAGGAGTGCCAAAGGTATCAAGTCAG------GGTTTTGTTCCAAAGTATCGCCTTCTTCAACAACGCCGAGCATCCATGGTAGCCTCCTTCA--GGATGCCAGCAGTTGGCAATGTCGCTACAGGACTCTGTTTCATAATTTGTCTAATACTGAATGTACATTTATCTGGTGGCTCGAATCGGGCAATTTTTATTCTGGCACCAATCTTGCTGCTGCTCAATCAGGATTCAAGCTTCTTTACTGGCTTTGGGGACCGACAAAGGTACTTCCCTCTTACTGCAGTTATCTCTTTATATTTAGTAGCATCTAGCATATACAAACTATGGGATGAAG--TGGGGACTTGAGACTGGAGGTCCA--TCTTTGTTGTGAAAAACACAGCCTTGTTGATGCTAACTTTACCTAATCACATACTTTTCAATCGC----------------------------------GCATTGTTAGGCATTATGTACGCTTTAGTCCAGTATTTGGTTTCAAGGCACATTAGAATCAAAGGAATGAGGTTTATTTGAGTGAGAGAAAAGAGTTGTA-CTGGGAATTTTT----TGAACTCGGCTCC------------------TTTCGAATGGTTCATATCATTAA-TTGCATGGTAGTCCCTTTTCTGTGGGCTGAATTTTTCATTTT----------------------CACAA--AAGTAA-----------------CTCATTAGCTGATTTT----
>SS22
-----------------------------------------------------------------------------------------------------------------------------------------------------------------------------------------------------------------------------------------------------------------------------------------------------------------------------------------------------TGGAACAATAATGGTTTCGCTTGCTGCGGTTACTAAAATTATTCCAGTGCAATATATCGTAGAGCTCAGAATACTGTATGCTGTTGGCATTGGGATTACATTAGGAATATATATTTGTGCTGAGTTCTTT----ATTCAAGCTCCCATTCTACATGCTTTGCTTGTAGGAACTGTTACATGTGCATCCGTCTTTGTGGTCTTTACACATCTTCCTTCCTCATCGAGTCCAAGGTTTTTACCTTGGGTATTTGCGTTACTCGTTGCACTTTTACCTGTTATGTATTTGATTGAAGGTCAGCTGAGGTTAACTACTGCAGAAAATG--GAGACGAGGAAAG--GTTTGTAGCGCTATTAGCACTTGAAGGTGCTCGGATATCTTTGTTGGGATTGTATGCTGCAATTTTCATGCTTATAGCTTTGGAGATTAAGTTTGAATTAGCATCATTGATGAGAGATAAAGTCTTGGAGAAAGGAGGAATGCCAAAGGTATCAAGTCAG------GGTTTTGTTCCAAAGTATCGCCTTCTTCAACAACGCCGAGCATCCATGGTAGCTTCCTTCA--GGATGCCGGCAGTTGGCAATGTTGCTACAGGACTCTGTTTCATAATTTGTCTAATACTGAATGTACATTTATCTGGTGGCTCGAATCGGGCAATTTTTATTCTGGCACCAATCTTGCTGCTGCTCAATCAGGATTCAAGCTTCTTTACTGGCTTTGGGGACCGACAAAGGTACTTCCCTCTTACTGCAGTTATCTCTTTATATTTAGTAGCATCTAGCATATACAAACTATGGGATGAAG--TGGGGACTTGAGACTGGAGGTCCA--TCTTTGTTGTGAAAAACACAGCCTTGTTGATGCTAACTTTACCTAATCACATACTTTTCAATCGC----------------------------------GCATTGTTAGGCATTATGTATGC-----------------TTTCAAGGCACATTAGAATCAAAGGAATGAGGTTTATTTGAGTGAGAGAAAAGAGTTGTA-CTGGGAATTTTT----TGAACTCGGCTCC------------------TTTCGAATAGTTCATATCATTAA-TTGCATGGTAGTCCCTTTTCTGTGGGCTGAATTTTTCATTTT----------------------CACAA--AAGTAA-----------------GTCATTAGCTGATTTTAGTT
>SV36
----------------------------------------------------------------TTTCAGACACTAAATTCTATTAGAAATGTTTTTAT--------------------------------TTACTTTTATTTCATATTTGTGCAGTTAGTGAAGCGTGTGCTTCTTCTGGTGGTGGTTGTTGGTGTCTTGCTTATCTTCATGCAGCCTCCAATGCCAGAGACATGGTCTTTTCAGTCTAAGTTTATGCACATACCGGTGGATTCTGTTGATGATGTTTCTATCTATGGTTTAGTTGCAAAGAAACCTTCCTGGCCATCTTGGTTACTTATAGGAACAATAATGGTTTCTCTGGCTGCAGTTACTAAAATTTTTCCAGTGCAGTATATAGTAGAGCTCAGGTTACTATATGCTGTTGGTGTCGGTATCACATTGGGTATTTACATTTGTGCTGAGCTCTTT----ATTCAAGCTCCCATTTTACATGCCTTGCTTGTTTGTGCTGTAACATGTGCAACTCTCTTTGTGGTTTTTACACATCTTCCTTCCTCTTCAAGTCCTAGGTTTTTACCCTGGATATTTGCACTTCTTGTGGCACTTTTACCTGTTATGTATTTGGTGGAAGGTCTGCTGAGGTTAAATATTGCAGAAAATG--GAGAAGAGGAAAAAGGTTTGTAGCACTGCTAGCCCTTGAAGGTTCTCGGATATCTCTGTTGGGATTGTATGCTGCAATTTTCATGCTTATAGCTTTGGAGATTAAGATTGAGTTGGCATCATTGATGAGGGAGAAATCTTTGGAGAAAGGAAGAGTGCAAAATGCATCAAATCAG------AGTTTTGTCCCAAAGTATCGTCTTCTTCAACAACGTCGAGCATCTATGGTACCTTCATTCA--GGATGCCTGCAGTCGGCAATGTTTCTACAGTACTCTGTTTGTTAATCTGTCTCATTCTGAATGTACATTTGACTGGTGGCTCAAATCGGGCAATTTTTATTCTGGCACCAATTTT-------CTCAATCAGGATTCAAACTTATTTACGGGTTTTGGAGATCGACAAAGGTACTTCCCTCTCACTGCAGTTATCTCTATATATTTAGTAGCATCTGGCATATACAGACTATGGGATGAAG--TGGGGACTTGAGACTGGAGGCCCA--TCTTTGTTGTGAAAAATGCAGCTTTGTTGATGCTAACTATACCCAATCATGTGCTTTTCAATCGT---------------------------------GGCATTGTTAGGCATAATGTATGCTTTAGTCCAGTATTTGGTTTCAAGGCACATTAGAATCAAGGGAATGAAGTTCATT--------------GAGTTGTA-CTGGGATTTTTT---TTGAATCCAGTTCC------------------TTTTGAATTGTTCTATTCATTTA-TTGCATGGTGGCCCCTGTTCTGTGGGTCGAATCTTTGTTTTT----------------------TACAA---------------------------------------------
>TA17
------------------------------------------------------------------------TCTATATTGAATAAAAAATTATTCTAG-------TACTCTTTGAACTTTCAATAAGAA-TTATACTCTTTTCCTTTTTCTGCAGTTGGCAAGGCGTGTGCTTCTGCTGGTGGTTGTGGTTGGTGTCTTGCTAATTTACATGCAGCCCCCTTTGCCAGAGGCATTTACTTTTAAGTCTAGGTTTATGTATATACAAGATAATTCTGTTGATGATATTACCATATATGGTTTAGTTGAAAAGAAGGCTTCCTGGCCATCGTGGTTACTTATTGGAACAATATTGTTCTCTCTTGCTGCGGTTACTAAAATTATTCCAGTGCAATATATAGTAGAGCTCAGAATACTTTACGCTGTTGGCATTGGGATCACATTAGGCATATATATATGTGCTGAGTTCTTT----ATTCAAGCTCCGATTCTACATGCCTTGCTTGTGGGAGCTGTTACATGTGCATCCATCTTTGTGGTCTTTACACATCTTCCTTCCTCCTCAAGTCCAAGGTTTTTACCATGGGTATTTGCTTTACTGGTTGCACTTTTACCTGTTATGTATTTGATTGAAGGCCAGCTGAGGTTAACTAGTGCAGAAAATG--GAGAAGAGGAAAG--GTTTGTAGCATTATTAGCTCTTGAGGGTGCTCGGATATCTCTGTTGGGATTATATGCTGCAATTTTTATGCTGATAGCTTTGGAAATTAAGTTTGAATTATCATTATTGATGAGAGATAAAGTCTCGGAGAAAGGAGGATTGCCAAAGGTATCAAATCAG------AGTTTTGTTCCAAAGTATCGCCTTCTTCAACAACGCCGAGCATCTATGATAGCTTCCTTCA--GGATGCCGGCAGTTGGCAATGTCGCTACAGGACTCTGTTTCTTATTATGTCTAATACTGAATGTACATTTATCTGGTGGCTCAAATAAGGCAATATTTATTCTGGCACCAATTCTGCTACTGCTCAATCAGGATTCAAATTTCTTTACTGGCTTTGGGGACCGACAAAGGTACTTCCCTCTTACTGCAGTTATATCTTTATATTTAGTAGCATCTAGCATATACAAACTATGGGATGAAG--TGGGGGCTTGAGACTGGAGGCCCA--TCTTTGTTGTGAAAAACACAGCCTTGTTGATGCTAACTTTACCTAATCACATACTTTTCAATCGC----------------------------------GCATTGTTAGGCATTATGTATGCTTTAATCCAGTATATGGTGTCAAGGCACATTAGAATCAAGGGAATGAGATTTATTTGAGTGAGAGAAAAGGATTG--------------------------------------------------------------------------------------------------------------------------------------------------------------------------------------------
>TB39
---------------------------------------------------------------------------------------------------------------------------------------------------------------------------------------------------------------------------------------ACCTGGTCTTTTCAGTCTAATTTCACGCTTATACCTGAGAATTCTGTTGATGATATTACTATATATGGTTCAGTTGAAAAGAAGCCTTCTTGGCCATCATGGTTACTTATAGGAACAATAGTGACTTCACTGGCTGCAGCTACTAAAATCATTCCAGTGCAGTATGTAGTTGAGCTCAGGCTACTCTATGCAGTTGGTGTTGGGATCACATTAGGTATATACATTTGTGCTGAGTTCTTT----ATTCAAGCTCCCATTCTACACGCCTTGCTCGTAGGTGCTGTTACATGTGCATCCATCTTTGTGGTCTTTACACATCTTCCATCCTCGTCAAGTCCAAGGTTATTACCCTGGGTATTTGCACTTATGGTGGCATTTTTACCTGTTATGTATTTAGTGGAAGGTCAGCTCAGGTTGACTACAGCAGAAAATG--GAGAAGAGGAGAG--GTTTGTAGCACTGCTAGCTCTAGAAGGTTCTCGGATATCTTTGTTGGGATTGTATGCAGCAATTTTCATGCTGATAGCTTTGGAGATTAAATTTGAGTTGACATCATTGATGAGAGAGAGAGTTTTGGAGAAAGGAAGAGTACCAAATGTATCAAGTCAG------AGTTTTGTTCCAAAGTATAGACTTCTTCAACAACGCCGATCATCCATGGTACCTTCGTTCA--GGATGCCTGCAGTTGGCAACGTTGCTACAGGACTCTGTTTCTTAATATGTCTCATTCTGAATGTACATTTGTCTGGTGGTTCAAATCGAGCAATTTTTATTTTGGCACCAATTTTGCTGCTGCTCAATCAGGATTCTAATTTCTTTACAGGGTTTGGGGATCGACAAAGGTACTTCCCTCTAACTGCAGCTATCTCATTATATCTAGTGGCATCTAGCATATATAGACTATGGGATGAGG--TGGGGACTTGAGACTGGAGGCCC---TCTTCGTTGTGAAAAATGCAGCTCTGTTGATGCTAACTTTACCCAATCACGTCCTTTTCAATCGC-------------------------------------------------ATGTATGCTTTAGTCCAGTATTTGGTTTCAAGGCACATTAGAATCAAGGGAATGAAGTTCATT--------------GAGTTGTT-CTGGGGATTGTT---TCAAACTCGGTTCA------------------TTTTGAATAGTT---ATCATTTA-TTGCATAGTCGTCCCTTTTCTGTGGGCTGAATT---------------------------------------------------------------------------------
>TC31
-------------------------------------------------------------------------------------------------------------------------------------------------TTTCTTTGCAGTTAGTAAAGCGTGTGCTACTTCTGGTGGTGGCTGTTGGTGTCTTGCTTATATTTATGCAACCTCCATTGCCGGAGACGTGGTCTTTTCAGTCTAAATTGATGTACATACCTGAGCAGTCTATGGATGATAGTTCCATCTATGGTTCAGTGACAAAGAAGCCATCCTGGCCATCATGGTTACTTATAGCAACAATTATTGTTTCATTGGCTGCATTTACTAAAACCATTCCAGTGCAGTACATTGTAGAACTTAGGCTACTATATGCTGTGGGTGTTGGGATCACGTTTGGTATCTACATCTGTGCTGAGTTCTTT----ACTCAAACTCCCATTCTACATGCCTTACTTGTTGGAGCTATGACATGTGCATCTGTCTGTGTGGTCTTTACACACTTTCCTTCTACATCAAGTGTGAGGTTTTTACCCTGGGTGTTTGCACTCCTTGTTGCACTTCTACCTGTTATGTATTTGATGGAAGGTCAGTTGAGGTTAATGAATGCAGAAAATG--GAGAAGATGAGAG--GTTTGCTGCACTATTAACCCTTGAAGGGGCTCGGATATCTTTGTTGGGATTGTATGCAGCAATTTTTACACTGATAGCTTTGGAAATAAAGTTTGAGTTGGCATCATTGATGAAAGAGAAAGCTTTGGAGAAAGGAAGAGTCCAAAATGCATCAGCTAAGAGCTCAGGTTTTGTTCCAAAGTATCGTCTCCTTCAACAACGTCGAGCATCAGTGGCATCTTCTTTCA--GGATGCCTTCAGTTGGCAATGTTGCTACTATGTTATGTTTCTTGATTTCTTTGATTCTGAATGTCCATTTGACTGGGGGATCTGATAGGGCAATTTTTATTCTGGTACCAATATTGCTGCTGCTCAACCAGGACTCTAACTTTTTTACTGGTTTTGGAGATAGACAACGATACTTTCCTTTGACTGCAGTTCTCTCTTTGTATTTAGTAGCATCTGCCATATACAGACTCTGGGATGAAG--TGGGGACTTGACGTTGGAGGTCCA--TCTTTGCTGTAAAAAATGCAGCTTTATTGATGCTAACATTACCTAATCATGTGCTTTTCAATCGCTCGGATGGCTGATATAACAACTATTAAAGTTTTAGCACTGTTAGGCATTATATATGCTCTAGTCCAGTATTTGGTAT----------------------------GTTCATTTGA-CAAGACTGAAGAGTTGTA-ATGAGGAGTTTTT--TGGAACTCAATTCT------------------GTTCGGATTGT-------------------------------------------------------------------------------------------------------------------------------
>TN1
----------------------------------------------------------------------------------------------------------------------------------------------------------------------------------------------------TTTTTGGTGTTTTGTTATAGCCTCCCATGATTAAGACATGATATTTTAAATCTAATTTCATGTATTCACCTCCAAATTCTAGAAATGCTATTACTATATATGGTTTAATTGAAAAGAAGCCTTCTTGGCCATCATGGTTACTTATATGAGTAATAGTGGCTTCATTGGTTGCAGTTACTAATATTATTCTAATGTATTCTATAGTGAAGCTCAAGCTACTATAGGTTTTTGGTATTGGGATCACGTTAGGTATATAAATTTATGCTGAATTCTTA----ATTCAAGCACCCATTCTAAATTACTTGCTTGTAGGATCTATTACATGTGCATCCATCTTTGTGGTCTTTACACATTTTCCTTCCTCATCAAGTCCAAGGTTTTTATCCTATGTTTTTTCTCTTATAGTGGAATTTTTACCTATTATGTATTTGGTATAAGGTTAATTAAAATTAA---------AAAATG--GAAAAGAGAAGAG--GTTTGTGGCACTATTAGCTCTTAAATGTTCCTGGATATCTTTGTTTGG------------------------------------------------------------------------------------------------------------------------------------------------------------------------------------------------------------------------------------------------------------------------------------------------------------------------------------------------------------------------------------------------------------------------------------------------------------------------------------------------------------------------------------------------------------------------------------------------------------------------------------------------------------------------------------------------------------------------------------------------------------------------------------------------------------------------------------------------------------------
>TO14
--------------------------------------------------------TTGATTATGAAAACATTTTATATTCAATCAAAAATTATTTTAG-------TACCCTTTGAACTTTCAATGAGA---------------ATTTTTCTGCAGTTAGCAAGGCGTGTGCTTCTGCTGGTTGTGGTGGTTGGTGTCTTGCTAATTTACATGCAGCCCCCTTTGCCAGAGTCATGGACTTTTAAGTCTAAGTTTATGTATATACCAGATAATTCTGTTGATGATATTACCATATATGGTTTAGTTGAAAAGAAGGCTTCCTGGCCATCATGGTTACTTATTGGAACAATAATGGTTTCTCTTGCTGCGGTTACTAAAATTATTCCAGTGCAATATATAGTAGAGCTCAGAATACTTTATGCTGTTGGCATTGGGATCACATTAGGCATATATATATGTGCCGAGTTCTTT----ATTCAAGCTCCCATTCTACATGCCTTGATTGTAGGAGCTGTTACATGTGCATCCGTCTTTGTGGTCTTTACATATCTTCCTTCCTCCTCGAGTCCAAGGTTTTTACCCTGGGTATTTGCGTTACTGGTTGCACTTTTACCTGTTATGTATTTGATTGAAGGCCAGCTGAGGTTAAATACTGCAGAAAATG--CAGAGGAGGAAAG--GTTTGTAGCATTATTAGCTCTTGAGGGTGCCCGGATATCTCTGTTGGGATTGTATGCTGCAATTTTCATGCTGATAGCTTTGGAGATTAAGTTTGAATTAGCATCATTGATGAGAGATAGAGTCTTGGAGAAAGGAGGATTGCCAAAGGTATCAAATCAG------AGTTTTGTTCCAAAGTATCGCCTTCTTCAACAACGTCGAGCATCTTTGGTAGCTTCCTTC---GGATGCCGGCAGTTGGCAATGTTGCTACAGCACTCTGTTTCATGCTATGTCTAATACTGAATTTACATTTGTCTGGTGGCTCAAATCGGGCAATATTTATTCTGGCACCAATTTTGCTGCTGCTCAACCAGGATTCAAATTTCTTTACTGGCTTTGGGGACCGACAAAGGTACTTCCCTCTTACTGCAGTTATATCTTTATATTTAGTAGCATCTAGCATATACAAACTATGGGATGAAG--TGGGGACTTGGGACTGGAGGCCCA--TCTTTGTTGTGAAAAACACAGCCTTGTTGATGCTAACTTTACCTAATCACATACTTTTCAATCGC----------------------------------GCATTGTTAGGCATTATGTATGCTTTAATCCAGTATTTGGTGTCAAGGCACATTAGAA-------------------------------------------TCAGGAAATTTT----TGAACTCGGCCCC-----------------TTTTTGAATAGT--TTATCATTTA-TTGCATGGTAGCCCCTTTTCTGTGGGCTGAATTTTTCATTTT----------------------CACAA--AAGTAA-----------------CTCATTATCTGATTTCA---
>TPL03
----------------------------------------------------------------------------------CATATAAAGTATTTTAG-------AAATGTATAGTATT--------------------CTTCCTTTTTCTGCAGTTAGCAAAGCGTGCACTTCTTCTTCTGGTGGTGGTTGGTGTGTTGCTTATCTTCATGCAGCCTCCAATGCCATCCTCATGGTCTTTTCAGGCTAAATTTATGCGTATACCCGAGCGATTTGATGATGATATTTCTATTTACGGTGTAGTTGCAAAGAAGCCTTCTTGGGCATCGTGGTTACTTATAGGAATAATAATGGTTTCACTGGCAGCAGTTACTAAAATCATTCCAGTGCAGTATATTGTAGAGCTCAGGTTACTGTATGCTGTTGGTGTTGGAATCACACTAGGGATTTACATTTGCGCTCAGTTCTTT----ATTCAAACTCCCATTCTGCATGCCTTGCTTGTTGGAGCTGTTACATGTGCATCTATATTTGTGGTCTTTACACATCTTCCTTCCTCATCAAGTCCAAGGTTTTTACCATGGATATTTGCACTCTTTGTGGCGCTTTTGCCTGTTATGTATTTGGTGGAAGGTCAACTGAGGTT---TACTGGGGAAAATG--TGGAAGATGAGAA--GTTGGTAGCTATGCTACTCCTTGAAGGTTCTCGGGTTTCTCTGTTGGCACTATATGCAGCAATTTTCATGTTGATCGCTTTGGAGATTAAGTTTGAGTTGGCATCATTAATAAGAGAGAAAGCATTGGAAAAAGGTAGAGTGCCAAATGTTTCAAATCAG------GGTTTTATTCCGAAGTATCGGCTTCTTCAACAACGTCGAGCGTCCATGGTACCTTCATTTA--GGATGCCTGCAGTTGGCAATGTTGCTACAGTACTCTGTTTCATCCTCTGTCTCATGTTGAATGTACATTTCACTGGTGGCTCAAATCGGGCAATCTTTTTCCTAGCACCAATTTTGCTACTGCTCAATCAGGATTCAAACTTCATTACAGGTTTTGGGGATCGACAACGGTATTTCCCCCTGACTGCAGTTATCTCTTTTTATTTAGTTGTTTCTGCCATATACAGGCTGTGGGTTGAAT--TGGGGACTTGAGACTGGAGGCCCA----TTTGCTGTGAAAAATGCAGCTTTGTTGATGCTAACAATACCCAATCATGTGCTTTTCAATCGC-------------------------AAAGTTTTGGCCTTGTTAGGTATAATGTATGCTTTAGTCCAGTATTTGGTTTCAAGGCACATTAGAATCAAGGGAATGAAGTTCATTTGAGTGAAACAAAAGAGTTGTTAATGAGGTCTTTT---TTGGATGAATTTCACATTTTGTTGCGGGTAGCCATCGGCCAATTTACATGATTTG-TAGAACGAT-------------------GAATCAATATTTTGCAGCTGCTAAGGCTGTGGTAGTTGCAAATATGATGCGCTATTGAATAACTGTTTCAAATAATGCTTTTAGTT
>WN5
-------------------------------------------------------------------------------------------------------------------------------------------------TTTCTGTGCAGTTAGCAAAACGTGTGCTTGTTCTAGTCGTTGTTGTGGGTGTCTTGCTTATTTTCATGCAGCCTCCAATCCCAGAGACATGGTCCTTTCAGTCTAGGTTTATGTATAAACCTGAGTATTCTGTTGACAATGTTTCTATATATAGTTTAGTTGAAAAGAAGCCTTCCTGGCCAGCATGGTTACTTATAGGAACAATAATGATTTCACTGGCTGCAATTACTGGAATTATTCCAGTGCAGTATATAGTAGAGCTCAGGCTACTTTATGCTATCGGTGTGGGGATCACATTAGGTATTTACATTTGTGCTCAGTTCTTT----ATTCAGGCTACCATTCTACATGCTCTGCTTGTTGGAGCTGTTACAAGTGCATCGATCTTTGCGGTTTTTACACACCTCCCTTCTTCGTCAAGTCCAAGGTTTTTACCATGGGTATTTGCACTTCTTGTGGCACTATTACCTGTTATGTATTTGGTGGAGGGTCAGCTGAGGTTAACTTCTGCAGAAAATG--AGGAAGATGAAAA--GTTTATAGCATTGTTAGCACTTGAAGGTTCTCGAATATCTCTGTTGGGTTTGTATGCAGCAATTTTCATGCTGATAGCATTGGAGATCAAGTTTGAGTTGGCATCATTGATGAGAGAGAAAGCTTTGGAGAAAGGAAGAGTGCCAAATGTATCAAGTCAG------GGTTTTGTTCCAAAGTATCGACTTCTTCAACAACGCCGAGCGTCTTCTGTGCCTTCATTCA--GGATGCCTGCAGTTGGTAATGTGGCAACAGTACTCTGCTTTTTAATCTGTCTCATTCTGAATGTACATTTGACTGGTGGCTCAAATCGGGCAATTTTTATTCTGGCGCCAATTTTGCTTCTGCTCAATCAGGATTCAAATTTCATTACGGGTTTTGGGGATAGACAAAGGTACTTTCCTCTGACTGCAGTTATCTCTTTATATTTACTAGTGTCTGGCATATACAGAATATGGGATGAAG--TGGGGACTGGAGACTGGAGGCCCA--TCTTTGTGGTGAAAAATGCAGCATTGTTGATGCTGACTGTACCGAGTCATGCGCTTTTCAATCGCA----------------------------------------TTAATGTTTTGGATGCATTAGTTCAGTATTTTGTTTCAAGGCGCATTAGAATCAGGGGCATGAAGTTCATTTGG----------------------GAATTTTTCT---TGGGACCCAGTTCC------------------ATTAAAATAGTTATTATGATTTA-TTGTGTGGTGGTCCCTCAAATGTGGGCAGAATTTCTTTTTTC---------------TGGTATTTACATGTAGGTAGCAACTTCTCATAA---TCTCAGAGTTTGATTTTGCTT
>WS10
------------------------------------------------------------------------------------------------------------------------------------------GCGTTCATTTTTGTGCAGTTAGCAAGGCGTGTGCTTCTGCTGGTGGTGGTAGTTGGTGTTATGCTAATTTACATGCAGCCCCCTTTGCCAGAGGCATGGACCTTTAAGCCTAATTTTAGGTATATACCAGAGAATTCTGTTGATGATATTACCATATATGGTTTAGTTGAAAAAAAAGCTTCCTGGCCATCATGGTTACTTATTGGAACAATAATGGTTTCTCTTGCTGCGGTTACTAAAATTATTCCAGTGCAATATATAGTAGAGCTCAGAATGCTTTATGCTGTTGGCATTGGGATCACATTAGGCATATATATCTGTGCCGAGTTCTTT----ATTCAAGCTCCCATTCTACATGCCTTGCTTGTAGGAGCTGTTACATGTGCATCTGTCTTTGTAGTCTTTACTCATCTTCCTTCCTCCTCGAGTACAAGGTTTTTACCCTGGGTGTTTGCGTTACTGGTGGCACTTTTACCTGTTATGTATTTGATTGAAGGCCAGGTGAGGTTAACTACTGCAGAAAATG--GAGAAGAAGAAAA--GTTTGTGGCATTATTAGCTTTTGAGGGTGCTCGGATATCTCTGCTGGGATTGTATGCTGCAATTTTCATGCTGATAGCTTTGGAGATTAAGTTTGAATTAGCATCATTAATGAGAGATAAAGTCATGGAGAAAGGAGGATTGCCAAAAGTATCAAATCAG------AGTTTTATTCCAAAGTATCGCCTTCTTCAACAACGTCGAGCTTCTATGGTAGCTTCCTTCA--GGATGCCTGCAGTTGGCAATGTTGCTGCAGGACTCTGTTTCTTATTATGTCTAATACTGAATGTACATTTATCTGGTGGCTCAAATAGGGCAATATTTATTCTGGCACCAATTTTGCTTCTGCTTAATCAGGATTCAAATATCTTTACTAGCTTTGGGGACCGACAAAGGTACTTCCCTCTTACTGCAGTTATATCTTTATATTTAGTAGCATCTAGCATATACAAACTATGGGATGAAG--TGGGGACTTGAGACTGGAGGCCCA--TCTTTGTTGTGAAAAACACAGCTTTGTTGATGCTAACTTTACCTAATCATATACTTTTCAATCGC----------------------------------GCATTGCTAGGCATCATGTATGCTTTAATCCAGTATTTGGTGTCAAGGCACATTA-----------------------------------------TGTA-CTGGGAAATTTT-----GAACTCGGCTCC-----------------TTTTTGAATAGT--ACATCATTTA-TTGCATGGTAGTCCCTTTTCTGTGGGCTGAATTA--------------------------------------------------------------------------------
>WW11
------------------------------------------------------------------------------------------------------------------------------------------GCGTTCATTTTTGTGCAGTTAGCAAGGCGTGTGCTTCTGCTGGTGGTGGTAGTTGGTGTTATGCTAATTTACATGCAGCCCCCTTTGCCAGAGGCATGGACCTTTAAGCCTAATTTTAGGTATATACCAGAGAATTCTGTTGATGATATTACCATATATGGTTTAGTTGAAAAAAAAGCTTCCTGGCCATCATGGTTACTTATTGGAACAATAATGGTTTCTCTTGCTGCGGTTACTAAAATTATTCCAGTGCAATATATAGTAGAGCTCAGAATGCTTTATGCTGTTGGCATTGGGATCACATTAGGCATATATATCTGTGCCGAGTTCTTT----ATTCAAGCTCCCATTCTACATGCCTTGCTTGTAGGAGCTGTTACATGTGCATCTGTCTTTGTAGTCTTTACTCATCTTCCTTCCTCCTCGAGTACAAGGTTTTTACCCTGGGTGTTTGCGTTACTGGTGGCACTTTTACCTGTTATGTATTTGATTGAAGGCCAGGTGAGGTTAACTACTGCAGAAAATG--GAGAAGAAGAAAA--GTTTGTGGCATTATTAGCTTTTGAGGGTGCTCGGATATCTCTGCTGGGATTGTATGCTGCAATTTTCATGCTGATAGCTTTGGAGATTAAGTTTGAATTAGCATCATTAATGAGAGATAAAGTCATGGAGAAAGGAGGATTGCCAAAAGTATCAAATCAG------AGTTTTATTCCAAAGTATCGCCTTCTTCAACAACGTCGAGCTTCTATGGTAGCTTCCTTCA--GGATGCCTGCAGTTGGCAATGTTGCTGCAGGACTCTGTTTCTTATTATGTCTAATACTGAATGTACATTTATCTGGTGGCTCAAATAGGGCAATATTTATTCTGGCACCAATTTTGCTTCTGCTTAATCAGGATTCAAATATCTTTACTAGCTTTGGGGACCGACAAAGGTACTTCCCTCTTACTGCAGTTATATCTTTATATTTAGTAGCATCTAGCATATACAAACTATGGGATGAAG--TGGGGACTTGAGACTGGAGGCCCA--TCTTTGTTGTGAAAAACACAGCTTTGTTGATGCTAACTTTACCTAATCATATACTTTTCAATCGC----------------------------------GCATTGCTAGGCATCATGTATGCTTTAATCCAGTATTTGGTGTCAAGGCACATTA-----------------------------------------TGTA-CTGGGAAATTTT-----GAACTCGGCTCC-----------------TTTTTGAATAGT--ACAT-------------------------------------------------------------------------------------------------------------------------
