# Supplementary material for: Development of a Target Enrichment Probe Set for Conifer (REMcon)
Source: Biology (Basel). 2024 May 22;13(6):361. doi: 10.3390/biology13060361 (PMC11200496; doi:10.3390/biology13060361)
Supplement: Supplementary file 1 [file biology-13-00361-s001.zip › biology-2960267-supplementary/Sup data/MO_orthlogs_alignments/Thupl29379270s0012_1.ortho.selected_stripped.aln.fasta]

>RR55
----------------------------------------AGAAATATTAGAGTTTAGTATTAATTGTATGTTTGTTGAGTTCGGAAGCTCATTTTC----TAGCAAAGTGGATTCT--------------------------------------------TGTTTTTCCTGAGTTAT-------AA-CTTCAATTCTTCTG--TTTGCATTTCAGTATGGGACAAGCAAATGGCTAGAGCACAATTCAATTGGTGGTGGTACCACACCCCAACATATGCTCCTTATAACGTGGAGGGAACTTTCTTGCCTCTGATTCT-TGCAAGTACAGGTGCAGTGCAGAATGCAAGAACCGCAGCAATCGTATTGCAGAGTTTAACTCCCAATGCACAAAGTGTCTTTAGGATACTTGCTGGATATCAACTTGCTCATCCTGATGAACAAGGTAGGATTACCTGTTCAGCGCTTATATACCATGTGTAGGGAACG-TTTTTTGGTTAGCAG---------------TCAAGTTACTCTTAATTCACATTTAACTGAGTTTAAAGACCATGAGCTAGTGCGTACTAGAAGGGGAGCTGATGGGCAGGATTGCCTCTATATCCCGTTTCCTTCAGATGCTCTCACTAAGCTCCTTCAAGATATTGTTGTAT--AGAGC--T-AC-ATCTGTAAGAAAAGTTGTTC---------------------------------------------------------
>AA3
-AGGGATGGATCTCATTATTAGAAATTT---------TTGAGAATTGTTC--------------TAGTAGATTTCT--------TAACACTGCTGAA--CTTAGAAAAATGCATACTA----------------------------------------------TTCTCTCAATTCTT-------GA-----ATTCATTTCT--ATTGTGTTTCAGTATGGGACAAGCAAATGGCTAGAGCACAATTCAATTGGTGGTGGTACCACACCCCAACATATGCTCCTTATAATGTGGAAGGGACTTTCATGCCTTTGATTCT-TGCTAGTACAGGAGCAGTGCAGAGTGCACGAACAGCAGCAATTGTTTTGCAAAGTTTGACACCCAATGCACAGAGTGTCTTTAGAATACTTGCTGAATATCAACTTTCCCATACTGATGAACAAGGTAGGTTTGCCTTTCCAGCGTTTATACACCTTGTGTAGGGAACG-CTTTTTGGTCAGTAG---------------TCAAGTTACTCTTAATTCCCATTTAACCGAGTTTAAAGACCATGACCTACTTCGAACTAGAAGGGGAGCTGATGGGCAGGATTGCCTCTACGTCCCCTTTCCAGCAGAGGCGCTTAGTAAACTCCTTCAAGATATTGCTGGAT--AGAGT--CAAA-ATCTGTAAGAAAAGTTGTTC---------------------------------------------------------
>AA60
---------------------------------------------------AGTTCTGCTTTTGTCTTGAAATT----------CTGATTTTGTTCT----TGGCAAATTTAGATG------------------------------------------------TCTTTCTTTGTCCT-------GG-ACTAAGCTTTTTTG--TTTTGTTATCAGTATGGGATAAGCAAATGGCAAGAGTGCAATTTAATTGGTGGTGGTACCACACCCCTACATATGCTTCTTATAATGTTGAAGGGACTTTCATGCCTTTGATTCT-TGCAAGTACAGGAGCTGTGCAGAGTGCACGGACTGCTGTCATTGTTTTGCAGAGTTTGACTCCTAATGCCCAGAGCGTCTTTAAAGTACTTGCTGAATATCAACTTGAACATCCTGAGGAACAAGGTAGGTTTGCCTGTTCAGCGTTTATATACATTGTGCAGGGAACA-ATTTTTAGTTAGCAG---------------TCAAGTGACTCTTAACTCCCATTTAACTGAGTTTAAAGACCATGAGCTAGTGCGTACTAGAAGGGGAGCTGATGGGCAAGATTGCCTCTATATCCCCTTTCCATCAGAGGCACTCACTAAACTCCTCCAAGATATGACTTTTT--AGGGC--T-AC-AT-TGTAAGAAAAGTTGTTTTATAAATGTATGTTTTATTTTTGTGAAAGAAATTTTGATTT----------------
>AAR4
-AGGGATGGATCTCATTATTAGAAATTT---------TTGAGAATTGTTC--------------TAGTAGATTTCT--------TAACACTGCTGAA--CTTAGAAAAATGCATACTA----------------------------------------------TTCTCTCAATTCTT-------GA-----ATTCATTTCT--ATTGTGTTTCAGTATGGGACAAGCAAATGGCTAGAGCACAATTCAATTGGTGGTGGTACCACACCCCAACATATGCTCCTTATAATGTGGAAGGGACTTTCATGCCTTTGATTCT-TGCTAGTACAGGAGCAGTGCAGAGTGCACGAACAGCAGCAATTGTTTTGCAAAGTTTGACACCCAATGCACAGAGTGTCTTTAGAATACTTGCTGAATATCAACTTTCCCATACTGATGAACAAGGTAGGTTTGCCTTTCCAGCGTTTATACACCTTGTGTAGGGAACG-CTTTTTGGTCAGTAG---------------TCAAGTTACTCTTAATTCCCATTTAACCGAGTTTAAAGACCATGACCTACTTCGAACTAGAAGGGGAGCTGATGGGCAGGATTGCCTCTACGTCCCCTTTCCATCAGAGGCGCTTAGTAAACTCCTTCAAGATATTGCTGGAT--AGA--------------------------------------------------------------------------------------
>AF1
-AGGGACAGATCTCATTTTCTGATTTTA------AA-TATAGAAATATTAGAGTTTGGTATTAATTGTATGTTTGTTGAGTTCGGAAGCTCATTTTC----TAGCAAAGTGAATTCT--------------------------------------------TGTTTTGCCCGACTTAT-------AA-CTTCAATTCTTCTG--TTTGCATTTCAGTATGGGACAAGCAAATGGCTAGAGCACAATTCAATTGGTGGTGGTACCACACCCCAACATATGCTCCTTATAACGTGGAGGGAACTTTCTTGCCTCTGATTCT-TGCAAGTACAAGCGCAGTGCAGAATGCAAGAACCGCAGCAATCGTATTGCAGAGTTTAACTCCCAATGCACAAAGTGTCTTTAGGATACTTGCTGGATATCAACTTGCTCATCCTGATGAACAAGGTAGGATTACCTGTTCAGCGCTTATATACCATGTGTAGGGAACG-TTTTTTGGTTAGCAG---------------TCAAGTTACTCTTAATTCACATTTAACCGAGTTTAAAGACCATGAGCTAGTGCGTACTAGAAGGGGAGCCGATGGGCAGGATTGCCTCTATATCCCGTTTCCTTCAGATGCTCTCACTAAGCTCCTTCAAGATATTGTTGTAT--AGAGC--T-AC-ATCTGTAAGAAAAGTTGTTC---------------------------------------------------------
>AG2
-AGGGACAGATCTCATTTTCTGATTTTA------AA-TATAGAAATATTAGAGTTTGGTATTAATTGTATGTTTGTTGAGTTCGGAAGCTCATTTTC----TAGCAAAGTGAATTCT--------------------------------------------TGTTTTGCCCGACTTAT-------AA-CTTCAATTCTTCTG--TTTGCATTTCAGTATGGGACAAGCAAATGGCTAGAGCACAATTCAATTGGTGGTGGTACCACACCCCAACATATGCTCCTTATAACGTGGAGGGAACTTTCTTGCCTCTGATTCT-TGCAAGTACAAGCGCAGTGCAGAATGCAAGAACCGCAGCAATCGTATTGCAGAGTTTAACTCCCAATGCACAAAGTGTCTTTAGGATACTTGCTGGATATCAACTTGCTCATCCTGATGAACAAGGTAGGATTACCTGTTCAGCGCTTATATACCATGTGTAGGGAACG-TTTTTTGGTTAGCAG---------------TCAAGTTACTCTTAATTCACATTTAACCGAGTTTAAAGACCATGAGCTAGTGCGTACTAGAAGGGGAGCCGATGGGCAGGATTGCCTCTATATCCCGTTTCCTTCAGATGCTCTCACTAAGCTCCTTCAAGATATTGTTGTAT--AGAGC--T-AC-ATCTGTAAGAAAAGTTGTTCGT------------------------------TTTGAATATTTGTTTGAAC------
>AH26
-----------------------------------------------------------------AGCATATTT-CTTTCTTAATGGACCGGGCCTT----AGAGAAAGTGAAACACAA--------------------------CATTGCCTTG--CAGTTGTTGCAGCTTTCTCAC-------GA-ATTCAATTTGTGGCT-TTTATT-----------GATCATCAAGTGCCTAGAGCACAATTCAACTGGTGGTGGTATCACACCTCAACATATGCGCCATATACTATCCAAGGGACTTTCTTGCCTTTGATTTTATGCAAAC-------------------------------------------------------------------------------------------------------------------------------------------------------------------------------------------------------------------------------------------------------------------------------------------------------------------------------------------------------------------------------------------------------------------------------------------
>AME1
------------------------------------------------------------------------------------GAAATGTATTTCC----CAGAAAAATGCATACTA--------------------------------------------TTCTCTCTCAATTCTT-------GA-----ATTCATTTCT--ATTGTGTTTCAGTATGGGACAAGCAAATGGCTAGAGCACAATTCAATTGGTGGTGGTATCACACCCCAACATATGCTCCTTATAATGTGGAAGGGACTTTCATGCCTTTGATTCT-TGCTAGTACAGGAGCAGTGCAGAGTGCACGGACTGCAGCAATTGTTTTGCAAAGTTTGACACCCAATGCACAAAGTGTCTTTAGAATACTTGCTGAATATCAACTTTCCCATACTGATGAACAAGGTAGGTTTGCCTTTTCAGCGTTTATACACCTTGTGTAGGGAACG-CTTTTTGGTCAGTAG---------------TCAAGTTACTCTTAATTCCCATTTAACTGAGTTTAAAGACCATGACCTTCTTCGAACTAGAAGGGGAGCTGATGGGCAGGATTGCCTCTACGTCCCCTTTCCATCAGAGGCGCTTAG---------------------------------------------------------------------------------------------------------------------
>AP25
-----------------------------------------------------------------AGCATATTT-CTTTCTTAATGGACCGGGCCTT----AGAGAAAGTGAAACACAA--------------------------CATTGCCTTG--CAGTTGTTGCAGCTTGCTCAC-------GA-GTTCAATTTGTGGCT-TTTATT-----------GATCATCAAGTGGCTAGAGCACAATTCAACTAGTGGTGGTATCACACCTCAACATATGCGCCATATACTGTCCAGGGGACTTTCTTGCCTTTGATTTTATGCAAAC-CACTTAGCCTTCAAGATGT-----------------------------------------------------------------------------------------------------------------------------------------------------------------------------------------------------------------------------------------------------------------------------------------------------------------------------CAATGT------------------------------------------------------------------------------------
>APA47
--GGGACATATCTCATTTTCTTATTTTA------AA-TTTAGAAATATTAGAGTTTAGCAT---TTGTATATTTGTTTAGTT---------ATTTTC----TAGCAAAGTGAATTCT--------------------------------------------TGTTTTGCCCGAGTTAT-------AA-CTTCAATTCTTGTG--TTTGCATTTCAGTATGGGACAAGCAAATGGCTAGAGCACAATTCAATTGGTGGTGGTACCACACCCCAACATATGCTCCTTATAATGTGGAGGGAACTTTCTTGCCTCTGATTCT-TGCAAGTACAGGCGCAGTGCAGAATGCAAGAACTGCAGCAATCGTATTGCAGAGTTTAACTCCCAATGCACAGAGTGTCTTTAGGATACTTGCTGGATATCAACTTGCTCATCCTGATGAACAAGGTAGGATTACCTGTTCAACGCTTATATACCATGTGTAGGGAACG-CTTTTTGGTTAGTAG---------------TCAAGTTACTCTTAATTCACATTTAACTGAGTTTAAGGACCATGAGCTAGTGCGTACTAGAAGGGGAGCTGATGGGCAGGATTGCCTCTATGTCCCGTTTCCTTCAGATGCTCTCACTAAGCTCGTTCAAGATATTGTTGTAT--AGAGC--T-AC-ATCTGTAAGAAAAGTTCTTTG---------------------------------AATATATTT--------------
>AR2
-----------------------------------------------------------------------------------------------------------------------------------------------------------------------------------------------------------------------------------------------GCACAATTCAATTGGTGGTGGTATCACACCCCAACATATGCTCCTTATAATGTGGAAGGGACTTTCATGCCTTTGATTCT-TGCTAGTACAGGAGCAGTGCAGAGTGCACGGACTGCAGCAATTGTTTTGCAAAGTTTGACACCCAATGCACAAAGTGTCTTTAGAATACTTGCTGAATATCAACTTTCCCATACTGATGAACAAGGTAGGTTTGCCTTTTCAGCGTTTATACACCT--------------------------------------------------------------------------------------------------------------------------------------------------------------------------------------------------------------------------------------------------------------------------------------
>AS57
-----------------------------------------------------TTCTGCTTTAGTCGTGAATTT----------CTGATTTGCTTCA----TAGCAAAACGAGTTCT---------------------------------------------ATCTTTTCCTTATTTT-------GTGACTAAGTTTTTTGA--TTTTGTTATCAGTATGGGATAAGCAAATGGCAAGAGCGCAATTTAATTGGTGGTGGTACCACACCCCTACATATGCTTCTTATAATGTTGAAGGGACTTTCATGCCTTTGATTCT-TGCAAGTACAGGAGCTGTGCAGAATGCACGTACTGCTGCCATTGTTTTGCAGAGTTTGACTCCTAATGCCCAGAGTGTCTTTAAAGTACTTGCTGAATATCAACTTGAACATCCTGAGGAACAAGGTAGGTTTGCCTGTTCAGCGTTTATATACCTTGTGTAGGGAACA-GTTTTTGGTTAGCAG---------------TCAAGTGACTCTTAACTCCCATTTAACTGAGTTTAAAGACCATGAGCTAGTGCGTACTAGAAGGGGAGCTGATGGGCAAGACTGCCTCTATATCCCCTTTCCATCAGAGGCACTTACTAAGCTCCTTCAAGATATCAATTTAT--AGAGC--T-AC-AT-TGTAAGAAAAGTTGTTC---------------------------------------------------------
>ASA51
-------------------------CTT------CA-TTTAGAAATATTAGAGTTTAATTTTAATTGTATATTTGTTGAGTT---------ATTTTC----TAGCAAAGTGAGTTCA--------------------------------------------CGTTATGCCCGAGTTAT-------AA-CTTCAATTATTCTG--TTTGTGTTTCAGTATGGGACAAGCAAATAGCTAGATCACAATTCAATTGGTGGTGGTACCACACCCCAACATATGCTTCTTATAAAGTGGAGGGAACTTTCATGCCTCTGATTCT-TGCAAGTACAGGTGCAGTGCAGAATGCAAGGACTGCAGCAATTGTTTTGCAGAGTTTAACTCCCAATGCACAGAGCGTCTTTAGGATACTTGCTGGATATCAACTTGCTCATCCTGATGAACAAGGT-------------------------------------------------------------------------------------------------------------------------------------------------------------------------------------------------------------------------------------------------------------------------------------------------------------------
>CB35
-------------------------------------------------------------TTGCCACATATGT-TAATACTGCTGGACCAGGCCTC----AGAGAAAGTCAATTGC-----------------------------------------TGCTGTTGCAGTCTGCTCAC-------GA--GTCAATTTGTGGCT-TCTATTT----ATATGGGACAAGCAAATCGCTAGAGCACAATTCAACTCGTGATGGTTTCACACCCCAACATATGCACCCCATACCGTAGAAGGAACGTTCTAGCGTTTACATTC---------------------------------------------------------------------------------------------------------------------------------------------------------------------------------------------------------------------------------------------------------------------------------------------------------------------------------------------------------------------------------------------------------------------------------------------------
>CD18
------------------------------------------------------------TTTACATTAAATTT----------CTGACTTGATTCA----GAGCAAAATGAGTTTT---------------------------------------------ATCTTTTCTTTATATT-------GG-ACTAAGTTTTTTTATGTTTTCTTATCAGTATGGGATAAACAAATGTCAAGAGTGCAATTTAATTGGTGGTGGTACCACACCCCTACGTATGCTTCTTATAATGTTGAAGGGACTTTCATGCCTTTGATTCT-TGCAAGTACAAGAGCTGTGCAGAGTGCACGCACTGCTGCTATTGTTTTACAGAGTTTGACTCCTAATGCCCAGAGTGTCTTCAAAGTACTTGCTGAATATCAACTTGAACATCCTGAGGAACAAGGTAGGTTTGCCTGTTCAGCGTTTATATACATTGTGCAGGGAACA-ATTTTTGGTTAGCAG---------------TCAAGTGACTCTTAACTCCCATTTAACTGAGTTTAAAGACCATGAGCTAGTGCGTACTAGAAGGGGAGCTGATGGGCAAGACTGCCTCTATATCCCCTTTCCATCAGAGGCACTTACTAAGCTCCTTCAAGATATCACTTTAT--AGAGC--T-AC-AT-GGTAAAATAAATTGTTA------------GTTTATTTTTGTAAAAGGGATTTT---------------------
>CDE34
-------------------------------------------------------------TTGCCACATATGT-TAATACTGCTGGACCAGGCCTC----AGAGAAAGTCAATTGC-----------------------------------------TGCTGTTGCAGTCTGCTCAC-------GA--GTCAATTTGTGGCT-TCTATTT----ATATGGGACAAGCAAATCGCTAGAGCACAATTCAACTCGTGATGGTTTCACACCCCAACATATGCGCCACATACCGTAGAAGGAACGTTCTAGCGTTTACATTC---------------------------------------------------------------------------------------------------------------------------------------------------------------------------------------------------------------------------------------------------------------------------------------------------------------------------------------------------------------------------------------------------------------------------------------------------
>CF38
-AGGGATGGATCTCATTTTCTGCAATTT-----------CAGAAATATTCT-------TGTTAGTTGTGAATTT----------CTGCCTTGCTTCC----TAGCAAAATGTGCTATA-------------------------------------------TATTTTTCCTAAACTAT-------GA-C-----TATTTCTT--TTCTTGTGTCAGTATGGGACAATCAAATGGCAAGAGCACAATTTAATTGGTTGTGGTACCACACCCCAACATATGCTCCTTATAATGTTGAAGGGACTTTCTTGCCTTTGATTCT-TGCAAGTACAGGAGCTGCGCAGAATGCACGGACTGCAGCAATTGTTTTGCAGAGTTTGACTCCCAATGCACAGAGTGTCTTTAAGAAACTTGCTGAATATCAACTTGCACATCCTGACGAACAAGGTAGGTTTGCCTGTTCAGCGTTTATATACCTTATGTAGGGAACA-CTTTTTGGTTAGTAG---------------TCAAGTTACTCTGAATTCCCATTTAACTGAGTTTAAAGACCACGAGCTAGTTCGTACTAGAAGGGGAGCTGATGGGCAGGACTGCCTCTATATCCCCTTTCCATCAGAGGCACTCACTAAGCTCCTTCGAGATATCACTTTGT--AGAGC--T-GC-ATCTGTAAGAAAAGTTGTTCACAT---ATGTGGTTTATATTCATGGAAGGGATTTTGATT-----------------
>CH19
------------------------------------------------------------------------------------------------------------------------------------------------------------------------------------------------------------------------------------------------------------------------------------------CTTATAATGTTGAAGGGACTTTCATGCCTTTGATTCT-TGCAAGTACAAGAGCTGTGCAGAGTGCACGCACTGCTGCTATTGTTTTACAGAGTTTGACTCCTAATGCCCAGAGTGTCTTCAAAGTACTTGCTGAATATCAACTTGAACATCCTGAGGAACAAGGTAGGTTTGCCCGTTCAGCGTTTATATACATTGTGCAGGGAACA-ATTTTTGGTTAGCAG---------------TCAAGTGACTCTTAACTCCCATTTAACTGAGTTTAAAGACCATGAGCTAGTGCGTACTAGAAGGGGAGCTGATGGGCAAGACTGCCTCTATATCCCCTTTCCACCAGAGGCACTTACTAAGCTCCTTCAAGATATCACTTTAT--AGAGC--T-AC-AT-GGTAAAATAAATTGTTA------------GTTTATTTTTGTAAAAGGGATTTTGATTTACTGGTG---------
>CHA37
---------------------------------------------TAGCATAATGCAGCATTAGTTGTGAATTT----------CTGCCTTGCTTCC----TAGCAAAATGTGCTATA-------------------------------------------TATTTTTCCTAAACTAT-------GA-C-----TATTTCTT--TTCTTGTGTCAGTATGGGACAATCAAATGGCAAGAGCACAATTTAATTGGTTGTGGTACCACACCCCAACATATGCTCCTTATAATGTTGAAGGGACTTTCTTGCCTTTGATTCT-TGCAAGTACAGGAGCTGCGCAGAATGCACGGACTGCAGCAATTGTTTTGCAGAGTTTGACTCCCAATGCACAGAGTGTCTTTAAGAAACTTGCTGAATATCAACTTGCACATCCTGACGAACAAGGTAGGTTTGCCTGTTCAGCGTTTATATACCTTATGTAGGGAACA-CTTTTTGGTTAGTAG---------------TCAAGTTACTCTGAATTCCCATTTAACTGAGTTTAAAGACCACGAGCTAGTTCGTACTAGAAGGGGAGCTGATGGGCAGGACTGCCTGTATATCCCCTTTCCATCAGAGGCACTCACTAAGCTCCTTCGAGATATCACTTTGT--AGAGC--T-GC-ATCTGTAAGAAAAGTTGTT----------------------------------------------------------
>CJ24
-AGGGATGGATCTCATCTTCTGAAATTT------------------------ATTCTTTTTTAGTTGCGAATTT----------CTGACTTGCTTCA----TAGCGAAATGAGTTAA---------------------------------------------TATCTTTTCCTTTTCT-------GA-ACTAAGTTTTTTCG--TTTTGT--TCAGTATGGGATAAGCAAATGGCAAGAGCGCAATTTAATTGGTGGTGGTACCACACCCCTACATATGCTTCTTATAATGTTGAAGGGACCTTCATGCCTTTGATTCT-TGCAAGTACAGGAGCTGTGCAGAGTGCACGCACTGCTGCCATTGTTTTGCAGAGTTTGACTCCTAATGCCCAGAGCGTCTTTAAAGTACTTGCTGAATATCAACTTGAACATCCTGAGGAACAAGGTAGGTTTGCCTGTTCAGCGTTTATATACCTTGTGTAGGGAACA-ATTTTTGGTTAGCAG---------------TCAAGTGACTCTTAACTCCCATTTAACTGAGTTTAAAGACCATGAGCTAGTGCGTACTAGAAGGGGAGCTGATGGGCAAGACTGCCTCTATATCCCCTTTCCATCAGAGGCACTTACCAAGCTCCTTCAAGATATCACTTCAT--AGAGC--T-AC-AT-TGTAAGAAAAGTTGCTT---ATATATATAGTTTATTTTTGTGAAAGAGATATTGAT------------------
>CL6
-AGGGATAGATCTCATCTTCTGAAA---------------------------------------------------------------------------------------------------------------------------------------------TTTAAATTTTAA-------CA-ATGTTTTTTATTTG--TTTTGTTATCAGTATGGGATAAGCAAATGGCAAGAGCACAATTTAATTGGTGGTGGTACCACACCCCTACATATGCTTCTTATAATGTTGAAGGAACTTTCATGCCTTTGATTCT-TGCAAGTACAGGAGCTGTGCAGAATGCACGCACTGCTGCCATTGTTTTGCAGAGTTTGACTCCTAATGCCCAGAGTGTCTTTAAAATACTCGCTGAATATCAACTTGAACATCCTGAGGAACAAGGTAGGCTTGCCTGTTCAGCGTTTATATACCTTGTGTAGGGAACA-GTTTTTAGTTAGTAG---------------TCAAGTGACTCTTAACTCCCATTTATCCGAGT----------------------------------------------------------------------------------------------------------------------------------------------------------------------------------------------------------
>CM9
---------------------------------------------------AGTTCTGCTTTTGTCTTGAAATT----------CTGATTTTGTTCA----TGGCAAATTTAGATAT----------------------------------------------CTCTTTCTTTGTCCT-------GG-ACTAAGCTTTTTTG--TTTTGTTATCAGTATGGGATAAGCAAATGGCAAGAGTGCAATTTAATTGGTGGTGGTACCACACCCCTACATATGCTTCTTATAGCGTTGAAGGGACTTTCATGCCTTTGATTCT-TGCAAGTACAGGAGCTGTGCAGAGTGCACGCACTGCTGTCATTGTTTTGCAGAGTTTGACTCCTAATGCCCAGAGCGTCTTTAGAGTACTTGCTGAATATCAACTTGAACATCCTGAGGAACAAGGTAGGTTTACCTGTTCAGCGTTTATATACATTGTGCAGGGAACA-ATTTTTAGTTAGCAG---------------TCAAGTGACTCTTAACTCCCATTTAACTGAGTTTAAAGACCATGAGCTAGTGTGTACTAGAAGGGGAGCAGATGGGCAAGATTGCCTCTATATCCCCTTTCCATCAGAGGCACTCACTAAACTCCTCCAAGATATCACTTTTT--AGAGA--T-AC-AT-TGTAAGAAAAGTTGTTTTATAAATGTATGTTTTATTTTTGTATTGATGACAT----------------------
>CO8
-AGGAATGGATATCATCTTCAGAAATT------------------------------------------------------------------TACT----TGGCAAATTTAGATAT----------------------------------------------GTCTTTCTTTGTCCT-------GG-ACTAAGCTTTTTTG--TTTTGTTATCAGTATGGGATAAGCAAATGGCAAGAGTGCAATTTAATTGGTGGTGGTACCACACCCCTACATATGCTTCTTATAATGTTGAAGGGACTTTCATGCCTTTGATTCT-TGCAAGTACAGGAGCTGTGCAAAGTGCACGCACTGCTGTCATTGTTTTGCAGAGTTTGACTCCTAATGCCCAGAGTGTCTTTAAAGTACTTGCTGAATATCAACTTGAACATCCTGAGGAACAAGGTAGGTTTGCCTGTTCAGCGTTTATATACATTGTGCAGGGAACA-ATTTTTAGTTAGCAG---------------TCAAGTGACTCTTAACTCCCATTTAACTGAGTTTAAAGACCATGAGCTAGTGCGTACTAGAAGGGGAGCTGATGGGCAAGATTGCCTCTATATCCCCTTTCCATCAGAGGCACTCACTAAACTCCTCCAAGATATCACTTTTT--AGAGC--T-AC-AT-TGTAAGAAAAGTTGTTTTATAAATGTATGTTTTATATTTGTGAAAGAAATTTTGATTTTCTGG-----------
>CP16
---------------------------------------------------AGTTCTGCTCTAGTCTTGAATTT----------CTGACTTGATTCA----TAGCAAAATGAGTTAT---------------------------------------------ATCTTTTCCTTATCCT-------GT-ACTAATTTTTTTTG--TTTTGTTATCAGTATGGGATAAACAAATGGCAAGAGCACAATTTAATTGGTGGTGGTACCACACCCCTACATATGCTTCTTATAATGTTGAAGGGACTTTCATGCCTTTGATTCT-TGCAAGTACAAGAGCTGTGCAGAGTGCACGAACTGCTGCCATTGTTTTGCAGAGTTTGACTCCTAATGCCCAGAGTGTCTTTAAAGTACTTGCTGAATATCAACTTGAACATCCTGAGGAACAAGGTAGGTTTGCCTGTTCAGCGTTTATATACGTTGTGTAGGGAACA-ATTTTTGGTTAGCAG---------------TCAAGTGACTCTTAACTCCCATTTAACTGAGTTTAAAGACCATGAGCTAGTGCGTACTAGAAGGGGAGCTGATGGGCAAGACTGCCTCTATATCCCTTTTCCATCAGAGGCACTTACTAAGCTCCTTCAAGATATCACTTTAT--AGAGC--T-AC-AT-TGTAAGAAAAATTGTTT---ATATGT-TACTTTATTTTTGTGAAAGAGATATTGATTTAACAATTTCTTTGAGA
>CP161
---------------------------------------------------AGTTCTGCTCTAGTCTTGAATTT----------CTGACTTGATTCA----TAGCAAAATGAGTTAT---------------------------------------------ATCTTTTCCTTATCCT-------GT-ACTAATTTTTTTTG--TTTTGTTATCAGTATGGGATAAACAAATGGCAAGAGCACAATTTAATTGGTGGTGGTACCACACCCCTACATATGCTTCTTATAATGTTGAAGGGACTTTCATGCCTTTGATTCT-TGCAAGTACAAGAGCTGTGCAGAGTGCACGAACTGCTGCCATTGTTTTGCAGAGTTTGACTCCTAATGCCCAGAGTGTCTTTAAAGTACTTGCTGAATATCAACTTGAACATCCTGAGGAACAAGGTAGGTTTGCCTGTTCAGCGTTTATATACGTTGTGTAGGGAACA-ATTTTTGGTTAGCAG---------------TCAAGTGACTCTTAACTCCCATTTAACTGAGTTTAAAGACCATGAGCTAGTGCGTACTAGAAGGGGAGCTGATGGGCAAGACTGCCTCTATATCCCTTTTCCATCAGAGGCACTTACTAAGCTCCTTCAAGATATCACTTTAT--AGAGC--T-AC-AT-TGTAAGAAAAATTGTTT---ATATGT-TACTTTATTTTTGTGAAAGAGATATTGATTTAACAATTTCTTTGAGA
>CR44
------------------------------------------------------------------------------------------GAATTCT----AAGGAAAATATATTTA--------------------------------------------GTCTTATTTCAGACGA--------------------TTTCTTTTAACTGATTTAGTATGGGATAAGCAAATGGCCAGAGCTCAGTTCAATTGGTGGTGGTATCACACCCCAACATATGCACCTTACAAAGCAGAAGGCACTTTCTTGCCTTTGATTCT-TGCAAGTACAGGAGCTGTGCAGAATGCACGGACTGCAGCAATTGTTTTGCAGAGTTTGACTCCAAATGCTCAGAGCGTTTTCCGGATACTTGCTGATTATCAACTTGCTCATGCTGAGGAACGAGGTAGGATTATCTGTTCATCGTCTATATACCTTATGCCGAGAGCG-CTTCTTGGTTAGCAG---------------TCAAGTGACTCTTAATTCCCATTTAACAGAATTTAAAGACCACGAGTTAGTGCGCACTAGAAGAGGAGCTGATGGGCAGGACTGCTTATATATCCCCTTTTCATCGGAAGCACTCACTAAACTCCTCCAAGATATCAGTGTAT--AAGAC-------ATCTGCAAGATAATT--------------------------------------------------------------
>CT15
-AGGGATGGATCTCATCTTCTGAAATAAT---------------ATTTTTGAGTTCTGCTTTAGTCTTGAATTT----------CTGACTTGATTCA----TAGCAAAATGAGGTAT---------------------------------------------ATCTTTTCCTTATCCT-------GT-ACTAAGTTTTTTTG--TTTTGTTATCAGTATGGGATAAACAAATGGCAAGAGCACAATTTAATTGGTGGTGGTACCACACCCCTACATATGCTTCTTATAATGTTGAAGGGACTTTCATGCCTTTGATTCT-TGCAAGTACAAGAGCTGTGCAGAGTGCACGAACTGCTGCCATTGTTTTGCAGAGTTTGACTCCTAATGCCCAGAGTGTCTTTAAAGTACTTGCTGAATATCAACTTGAACATCCTGAGGAACAAGGTAGGTTTGCCTGTTCAGCGTTTATATACATTGTGTAGGGAACA-ATTTTTGGTTAGCAG---------------TCAAGTGACTCTTAACTCCCATTTAACTGAGTTTAAAGACCATGAGCTAGTGCGTACTAGAAGGGAAGCTGATGGGCAAGACTGCCTCTATATCCCTTTTCCATCAGAGGCACTTACTAAGCTCCTTCAAGATATCACTTTAT--AGGGC--T-AC-AT-TGTAAGAAAAATTGTTT----------TAGTTTATTTTTGTGAAAGGGATTTT---------------------
>DA12
--GGGATGGATATCATCTTGACAAATT-------------------------------------------------------------TTTGGTTCT----TGGCAAATTTAGATAT----------------------------------------------ATCTTTCCTTTTCCT-------GG-ACTAAGCTTTTTTG--TTTTGTTATCAGTATGGGATAAGCAAACGGCAAGAGTGCAATTTAATTGGTGGTGGTACCACACCCCTACATATGCTTCTTATAATGTTGAAGGGACTTTCATGCCTTTGATTCT-TGCAAGTACAGGAGCTGTGCAGAGTGCACGCACTGCTGTCATTGTTTTGCAGAGTTTGACTCCTAATGCCCAGAGCGTCTTTAAAGTGCTTGCTGAATATCAACTTGAACATCCTGAGGAACAAGGTAGGTCTGCCTGTTCAGCGTTTATATACATTGTGCAGGGAACA-ATTTTTAGTTAGCAG---------------TCAAGTGACTCTTAACTCCCATTTAACTGAGTTTAAAGACCATGAGCTAGTGCGTACTAGAAGGGGAGCTGATGGGCAAGATTGCCTGTATGTTCCCTTTCCATCAGAGGCACTTACTAAACTCCTCCAAGATATCACTTTTT--AGAGC--T-AC-AT-TGTAAGAAAAGTTGTTA----AATACCTGTTTTATTTTTGTATTGATGACAT-------------GTAG-----
>DB53
-AGGGACAGATCTCATTTTCTGATTTTA------AACCCTAGAAATATTAGAGTTTAGTATTAATTGTATATTTGTTGAGTT---------ATTTTC----TAGCAAAGTGAATTCT--------------------------------------------TGTTTTACTCAAATTAT-------AG-CTTCAATTCTTCTG--TTCGCATTTCAGTATGGGACAAGCAAATGGCTAGAGCGCAATTCAATTGGTGGTGGTACCACACCCCAACATATGCTCCTTACAACGTGGAGGGAACTTTCTTGCCTCTGATTCT-TGCAAGTACAGGTGCAGTGCAGAATGCAAGAACTGCGGCAATTGTATTGCAGAGTTTAACTCCCAATGCACAGAGTGTCTTTAGGATACTTGCTGGATATCAGCTTTCTCATCCTGATGAACAAGGTAGGATTACCTGTTCAGCGCTTATATACCATGTGTAGGGAACA-TTTTTTGGTTAGTAG---------------TCAAGTAACTCTTAATTCACATTTAACTGAGTTTAAAGACCATGAGCTAGTGCGTACTAGAAGAGGAGCCGATGGGCAGGATTGCCTCTATATCCCGTTTCCTTCGGATTCTCTCACTAAGCTCCTTGAAGATATTGTTGTAT--AGAGC--T-AC-ATCTGTAAGAGAAGTT-------------------------------------------------------------
>DC1
------------------------------------CTCTAGAAATATTAGAGTTTAGGATTAATTGTATATTTGTTGAGTT--TGAAGTCATTTTC----TAGCAAAGTGAATTCT--------------------------------------------TGCTTTACTCGAATTAT-------AG-CTTCAATTCTTCTG--TTCACATTTCAGTATGGGACAAGCAAATGGCTAGAGCGCAATTCAATTGGTGGTGGTACCACACCCCAACATATGCTCCTTACAACGTGGAGGGAACTTTCTTGCCTCTGATTCT-TGCAAGTACAGGTGCAGTGCAGAATGTAAGAACTGCAGCAATTGTATTGCAGAGTTTAACTCCCAATGCACAGAGTGTCTTTAGGATACTTGCTGGATATCAGCTTTCTCATCCTGATGAACAAGGTAGGATTACCTGTTCAGCGCTTATATACCATGTGTAGGGAACA-TTTTTTGGTTAGTAG---------------TCAAGTTACTCTTAATTCACATTTAACTGAGTTTAAAGACCATGAGCTAGTGCGTATTAGAAGAGGAGCCGATGGGCAGGATTGCCTCTATATCCCGTTTCCTTCAGATTCTCTCACTAAGCTCCTTGAAGATATTGTTGTAT--AGAGC--T-AC-ATCTGTAAGAGAAGTTCT-----------------------------------------------------------
>DD1
---GGACAGATCTCATTTTCTTATTTAA------AACTTTAGAAATATTAGAG-----------TTGTATATTTGTTGAGTT---------ATTTTC----CAGCAAAGTGAATTCT--------------------------------------------TGTTTTGTTCGACTTAT-------AA-CTTCAATTCTTCTG--TTTGCATTTCAGTATGGGACAAGCAAATGGCTAGAGCACAATTCAATTGGTGGTGGTACCACACCCCAACATATGCTCCTTATAACGTAGAGGGAACTTTCTTGCCTCTGATTCT-TGCAAGTACAGGTGCAGTGCAGAATGCAAGAACCGCAGCAATTGTATTGCAGAGTTTAACTCCCAATGCACAGAGTGTCTTTAGGATCCTTGCTGGATATCAGCTTGCTCATCCTGATGAACAAGGTAGGATTACCTGTTCAGCGCTTATATACCATGTGTAGGGAACG-TTTTTTGGTTAGTAG---------------TCAAGTTACTCTTAATTCACATTTAAGTGAGTTTAAAGATCATGAGCTAGTGCGTACTAGAAGAGGAACCGATGGGCAGGATTGCCTCTATATCCCGTTTCCTTCAGATGCTCTCACTAAGCTCCTTCAAGATATTGTTGTAT--AGAGC--T-AC-ATCTGTAAGAAAAGTTCTCTT---------------------------------TGAATATTT--------------
>DIM50
---GGACAGATCTCATATTCTGATTTAA------AACTTTAGAAATATTAGAGTTCAGTATTAATTGTATATTTGTTGAGTT---------ATTTTT----CAGCAAAGTGAATTCT--------------------------------------------TGTTTTGTTCGACTTAT-------AA-CTTCAATTCTTCTG--TTTGCATTTCAGTATGGGACAAGCAAATGGCTAGAGCACAATTCAATTGGTGGTGGTACCACACCCCAACATATGCTCCTTATAACGTGGAGGGAACCTTCTTGCCTCTGATTCT-TGCAAGCACAGGTGCAGTGCAGAATGCAAGAACCGCAGCAATTGTATTGCAGAGTTTAACTCCCAATGCACAGAGCGTCTTTAGGATACTTGCTGGATATCAGCTTGCTCATCCTGATGAACAAGGTAGGATTACCTGTTCAGCGCTTATATACCATGTGTAGGGAACG-TTTTTTGGTTAGTAG---------------TCAAGTTACTCTTAATTCACATTTAACTGAGTTTAAAGATCATGAGCTAGTGCGTACTAGAAGAGGAGCCGATGGGCAGGATTGCCTCTATATCCCGTTTCCATCAGATGCTCTCACTAAGCTCCTTCAAGATATTGTTGTAT--AGAGC--T-AC-ATCTGTAAGAAAAGTTGTTCC-------------------------------TTTGAATATTT--------------
>EN45
--------------------------------------------------------------------------------------GTACATTTTCT----TAGGAAAATGCATTCT--------------------------------------------ATTTTATTTCAGACCAG-------GA-TTCTAATTTTTCTTTTAAACTGATTTAGTATGGGATAAGCAAATGGCCAGAGCTCAATTCAATTGGTGGTGGTATCATACCCCAACATATGCACCTTATAAGGTAGAAGGCACTTTCTTGCCTTTGATTCT-TGCAAGTACAGGACCTGTCCAGAATGCACGGACTGCAGCAATTGTTTTGCAGAGTTTGACACCAAATGCACAGAGTGTTTTCCGGATACTTGCTGATTATCAACTGGCCCATGCTGAGGAACGAGGTAGGATTGTCTGTTCATCGTCTGTATACCTTATGCCGAGAGCA-CTTTTTGGTTAGCAG---------------TCAAGTGACTCTTAATTCCCATTTAACAGAATTTAAAGACCATGAGTTAGTACGCACTAGAAGGGGAGCTGATGGGCAGGACTGCTTATATATCCCCTTTCCATCAGAAGCTCTTACTAAACTCCTCCAAGATATCAGTGTAT--AAG--------------------------------------------------------------------------------------
>FC13
-----------------------------------------------------------------------------------------TTGGTTCT----TGGTAAATTTAGATAT----------------------------------------------ATCTTTCCTTTTCCT-------GG-ACTAAGCTTTTTTG--TTTTGTTATCAGTATGGGATAAGCAAACGGCAAGAGTGCAATTTAATTGGTGGTGGTACCACACCCCTACATATGCTTCTTATAATGTTGAAGGGACTTTCATGCCTTTGATTCT-TGCAAGTACAGGAGCTGTGCAGAGTGCACGCACTGCTGTCATTGTTTTGCAGAGTTTGACTCCTAATGCCCAGAGCGTCTTTAAAGTACTTGCTGAATATCAACTTGAACATCCTGAGGAACAAGGTAGGTCTGCCTGTTCAGCGTTTATATACATTGTGCAGGGAACA-ATTTTTAGTTAGCAG---------------TCAAGTGACTCTTAACTCCCATTTAACTGAGTTTAAAGACCATGAGCTAGTGCGTACTAGAAGGGGAGCTGATGGGCAAGATTGCCTGTATATTCCCTTTCCATCAGAGGCACTTACTAAACTCCTCCAAGATATCACTTTTT--AGAGC--T-AC-AT-TGTAAGAAAAGTTGTTT-ATAAATACCTGTTTTATTTTTGTGAAAGAAATTTTGATTTTCTAGTG---------
>FTS1
----GACAGATCTCATTTTCTGATTTGA------AACTCTAGAAATATTAGAGTTTAGTATTGATTGTATATTTGTTGAGTT---------ATTTTC----TAGCAAAGTGAATTCT--------------------------------------------TGTTTTACTCGAATTAT-------AG-CTTCAATTCTTCTG--TTCGCATTTCAGTATGGGACAAGCAAATGGCTAGAGCGCAATTCAGTTGGTGGTGGTACCACACCCCAACATATGCTCCTTATAACGTGGAGGGAACTTTCTTGCCTCTGATTCT-TGCAAGTACAGGCGCAGTGCAGAATGCAAGAACTGCGGCAATTGTATTGCAGAGTTTAACTCCCAATGCACAGAGTGTCTTTAGGATACTTGTTGGATATCAGCTTGCTCATCCTGATGAACAAGGTAGGATTACCTGTTCAGCGCTTATATACCATGTGTAGGGAACA-TTTTTTGGTTAGTAG---------------TCAAGTTACTCTTAATTCACATTTAACTGAGTTTAAAGACCATGAGCTAGTGCGTACTAGAAGAGGAGCCGATGGGCAGGATTGCCTCTATATCCCGTTTCCTTCAGATTCTCTCACTAAGCTCCTTGAAGATATTGTTGTAT--AGAGC--T-AC-ATCTGTAAGAAAAGTTGTTC---------------------------------------------------------
>FTS2
-AGGGACAGATCTCATTTTCTGATTTGA------AACTCTAGAAATATTGGAGTTTAGTATTGATTGTATATTTGTTGAGTT---------ATTTTC----TAGCAAAGTGAATTCT--------------------------------------------TGTTTTACTCGAATTAT-------AG-CTTCAATTCTTCTG--TTCGCATTTCAGTATGGGACAAGCAAATGGCTAGAGCGCAATTCAATTGGTGGTGGTACCACACCCCAACATATGCTCCTTATAACGTGGAGGGAACTTTCTTGCCTCTGATTCT-TGCAAGTACAGGCGCAGTGCAGAATGCAAGAACTGCGGCAATTGTATTGCAGAGTTTAACTCCCAATGCACAGAGTGTCTTTAGGATACTTGCTGGATATCAGCTTGCTCATCCTGATGAACAAGGTAGGATTACCTGTTCAGCGCTTATATACCATGTGTAGGGAACA-TTTTTTGGTTAGTAG---------------TCAAGTTAC---------------------------------------------------------------------------------------------------------------------------------------------------------------------------------------------------------------------------------
>GG1
-----------------CTCAGGAAATG--------------------------TAAACCTTCACAGTATATTT----------TAAATGCAGCCTATGATCAACAAAATGACATTGCCTTTAACAGATGTTAGCTCCTATACATTGATATCTTGGAGAGCTTCTGGCACTAACTCATGGTCTTTAA-AATTAAGAGTCACT--TGACTGTCTCGGCATAAGGTATATAATCGATGCACGGGCAGTCCTACAAGTGCAAAAGTGAGATATCTTTGTTAACTTTCATTAAAAAAAATGAGGTTATGGTAAAACAAATTAG-GGTACTCATAACTTAACTATATCAAATGCAATCAGCATACCTTGTTCCTCGGAATGGGCGAGTTGATAATCAGCAAGTATCCGAAAGACACTCTGTGCATTAGGAGTCAAACTCTGCAAAACAA-TTGCTGCAGTCCGTGCACTCTGCACAGCTCCTGTACTGGCAAGA-ATCAAAGGCAAGAAAGTCCCTTCCACTTTATAGGGTGCATATGCACCACCAATTGAATTGTGCTCTGGCCATTTGCTTATCCCACACTAAATAGGAGAA---------------------------------ATTAGAA-----------------TTAGAATCTTAGTTTGGATAAAGC-AT-GC-ATTTTTCAAGCACGTAGTTTCTAATTTATTTAGC-----------AGAAAA--------------------------
>HB41
AAGGGACAGATCTCACTTTCTGATTTTA---------TTTAGAAATATTA-----TAGTATTAATTGTATATTTATTGAGTTTGGGAACTAATTTTC----TAGCAAAGTGAATTCT--------------------------------------------TGTTTTTCCTGAGTTAT-------AA-CTTAAATTATTCTG--TTTGTGTTTCAGTATGGGACAAGCAAATGGCTAGAGCACAATTCAATTGGTGGTGGTACCACACCCCAACATATGCTCCTTATAACGTGGAGGGAACTTTCATGCCTCTGATTCT-TGCAAGTACAGGTGCAGTGCAGAATGCAAGGACTGCAGCAATTGTTCTGCAGAGTTTAACTCCCAATGCACAGAGTGTTTTTCGGATACTTGCTGGATATCAACTTGCTCATCCTGATGAACAAGGTAGGATTACCTGTTCAGCGCTTATACACCATGTGTCGGGAACG-CTTTTTGGTTAGTAG---------------TCAAGTTACTCTTAATTCACATTTGACTGAGTTTAAAGACCATGAGCTAGTGCGTACAAGAAGGGGAGCTGATGGGCAGGATTGCCTCTATATTCCGTTTCCTTCAGATTCTCTTACTAAGCTTCTTCAAGATATTGTTGTAT--AGAGT--CAAC-ATCTGTAAGAAAAGTTTAATC-----------------TATTTCATAAATAGTTTGTATAAATTTGTTTTA------
>JO20
--GGGATGGATCTCA---TCGGAAA-------------------------------TTTATTTACATTAAATTT----------CTGACTTGATTCA----GAGGAAAATGAGTTAT---------------------------------------------ATGTTTTGTTTATATT-------GG-ACTAAGTTTTTTTATGTTTTCTTATCAGTATGGGATAAACAAATGTCAAGAGTGCAATTTAATTGGTGGTGGTACCACACCCCTACATATGCTTCTTATAATGTTGAAGGGACTTTCATGCCTTTGATTCT-TGCGAGTACAAGAGCTGTGCAGAGTGCACGCACTGCTGCTATTGTTTTACAGAGTTTGACTCCTAATGCCCAGAGCGTCTTCAAGGTACTTGCTGAATATCAACTTGAACATCCTGAGGAACAAGGTAGGTTTGCCTGTTCAGCGTTTATATACATTGTGCAGGGAACA-ATTTTTGGTTAGCAG---------------TCAAGTGACTCTTAACTCCCATTTAACTGAGTTTAAGGACCATGAGCTAGTGCGTACTAGAAGGGGAGCTGATGGGCAAGACTGCCTCTATATCCCCTTTCCATCAGAGGCACTTACTAAGCTCCTTCAAGATATCACTTTAT--AGATC--T-AC-AT-GGTAAAATAAATTG------------------------------------------------------------
>JU21
-AGGGATGGATCTCA---TCTGAAA-------------------------------TTTATTTACATTAAATTT----------CTGACTTGATTCA----GAGGAAAATGAGTTAT---------------------------------------------ATGTTTTGTTTATATT-------GG-ACTAAGTTTTTTTATGTTTTCTTATCAGTATGGGATAAACAAATGTCAAGAGTGCAATTTAATTGGTGGTGGTACCACACCCCTACATATGCTTCTTATAATGTTGAAGGGACTTTCATGCCTTTGATTCT-TGCGAGTACAAGAGCTGTGCAGAGTGCACGCACTGCTGCTATTGTTTTACAGAGTTTGACTCCTAATGCCCAGAGCGTCTTCAAGGTACTTGCTGAATATCAACTTGAACATCCTGAGGAACAAGGTAGGTTTGCCTGTTCAGCGTTTATATACATTGTGCAGGGAACA-ATTTTTGGTTAGCAG---------------TCAAGTGACTCTTAACTCCCATTTAACTGAGTTTAAGGACCATGAGCTAGTGCGTACTAGAAGGGGAGCTGATGGGCAAGACTGCCTCTATATCCCCTTTCCATCAGAGGCACTTACAAAGCTCCTTCAAGATATCACTTTAT--AGATC--T-AC-AT-GGTAAAATAAATTGAAT------------TTTTGTTTGATGAAATGAAGGTATTAACAATTTCTTTGAGT----
>KE1
AAGGGATGGATCAGAATTTGTTAACTTC-------------------------------ATTAGTTATGTTTTT--------------------------AAGTTGGAGTATCTCTT--------------------------------------------TCTCCTAATTGAATTTTTGAACGAGA-TTCTAATTTATTTT--TTTCAACTTTAGTATGGGACAAGCAAATGGCCAGAGCACAATTCAACTGGTGGTGGTATCACACCCCAACATATGCACCATATACTGTTGAAGGGACTTTCATGCCTTTGATTCT-TGCAAGCACAGGAGCTGTGCAAAATGCACGGACTGCAGCAATTGTTTTACAGAGTTTGACTCCCAATGCTCAGAGCGTCTTTAGGATACTTGCTGAATATCAACTTGCCCATACCGAGGAACAAGGTAGGTTTGCCTGTTCAACGTTTATATACCTTGTGCAGGGAACG-TTTTTTGGTCAGTAG---------------TCAAGTAACTCTTAATTCCCATTTAACTGAATTTAAAGACCATGAATTAGTGCGTACTAGAAGGGGAGCGGACGGTCAGGATTGCCTTTATATCCCCTTTCCATCAGAGGCACTTGTTAAGCTCCTACAAGATATCAATGTAT--AAGAA--T----GCCTGAAAGACGAATTGTTTATATT------------TTAAAGTGAAGAAAACTTTTTCATGTTTTTTATTAAT---
>LF2
-AGGGACAGATCTCACTTTCTGATTTTA------AA-TTTAGAAATATTAGAGTTTAGTATTAATTGTATATTTGTTGAGTT-------------AC----TGGCAACATA---------------------------------------------------GCATTGCCCGAGTTAT-------AA-CTTCAATTATTCTG--TCTGTGTTTCAGTATGGGACAAGCAAATGGCTAGAGCTCAATTCAATTGGTGGTGGTACCACACCCCAACATATGCTCCTTATAATGTGGAGGGAACTTTCATGCCTCTGGTTCT-TGCAAGTACAGGCTCAGCGCAGAATGCAAGGACTGCAGCAATTGTTTTACAGAGTTTAACTCCCAATGCCCAAAGTGTCTTTCAGATACTTGCTGGATACCAACTTGCTCATCCTGATGAACAAGGTAGGATTACCTGTTCAGCGCTTATAAACCATGTGTAGGGAACG-CTTTTTGGTTAGTAG---------------TCAAGTTACTCTTAATTCAAATTTGACCGAATTTAAAGACCATGAGCTAGTGCGTACTAGAAGGGGAGCCGATGGGCAGGATTGCCTCTATATCCCATTTCCTTCAGATGCTCTTACTAAACTCCTTCAAGATATTGTTGTAT--AGAGC--C-AAAACGTGTAAGAAAGGTTGTTGCAAA---TTTTGATAATCTATTTCATAAATAGTTT----------------------
>MC0
-AGGGACAGATCTCACTTTCTGATTTTA------AA-TTTAGAAATATTAGAGTTTAGTATTAGTTGTATATTTGTTAAG------AGTTTATTTTC----TAGCAAAGTGAATTCT--------------------------------------------TGTTTTGCCCGAGTTAT-------AA-CTTCAATTATTCTG--TTTGTGTTTCAGTATGGGACAAGCAAATGGCTAGAGCACAATTCAATTGGTGGTGGTACCACACCCCAACATATGCTCCTTACAACGTGGAGGGAACTTTCATGCCTCTTATTCT-TGCAAATACAGGCGCAGTGCAGAATGCAAGGACTGCAGCAATTGTTTTGCAGAGTTTAACTCCCAATGCACAGAGTGTCTTCAAGATACTTGCTGGATATCAACTGGCTCATCCTGATGAACAAGGTAGGATTACCTGTTCAGCGCTTATATACCATGTGTAGGGAACG-CTTTTTGGTTAGTAG---------------TCAAGTTACTCTCAATTCACATTTGACTGAATTTAAAGACCATGAGCTAGTGCGTACCAGAAGGGGAGCCGATGGGCAGGATTGCCTTTATATCCCGTTTCCGTTGGATGCTCTTACTAAGCTCCATCAAGATATTGTTGTAT--AGACC--CAAC-ATCTGTAAGAAAAGTTGTTTAA--------------TCTATTTCAAAAATAGTTTGTATATTTTTTTT-------GA
>MT0
GTCTTGTATATCTCACTTTCTGATTTTA------AA-TTGAGAAATATTTTAATTGCATATGCAAAAT----------AGCATGGGAAGTCATTTTC----TAGCAAAGTGAATTCT--------------------------------------------TGTTTTCCCTGAGTTAT-------TG-CTTCAATTCTTCTG--TTTGTGTTTCAGTATGGGACAAGCAAATGGCTAGAGCACAATTCAATTGGTGGTGGTACCACACCCCAACATATGCTCCTTATAACGTGGAGGGAACTTTCTTGCCTTTGATTCT-TGCAAGTACAGGTGCAGTGCAGAATGCAAGAACTGCAGCAATCGTATTGCAGAGTTTGACTCCCAATGCACAGAGTGTCTTTAGGATACTTGCTGGATATCAACTTGCTCATCCTGAGGAACAAGGTAGGATTACCTGTTCAGCGCTTATATACCATGTGTAGGGAACG-GTTTTTGGTTAGTAG---------------TCAAGTTACTCTTAATTCACATTTAACTGAGTTTAAAGACCATGAGCTAGTGCGTACTAGAAGGGGAGCCGATGGGCAGGATTGCCTCTATATCCCGTTTCCTTCAGATGCTCTCACTAAGCTCCTTCAAGATATTGTTGTAT--AGAGC--T-AC-ATCTGTATGAAAAGTTCT-----------------------------------------------------------
>NN48
--------------------------------------------------------------------------------------------TTTTC----TAGCAAAGTGAATT-----------------------------------------------------------TTAT-------AA-CTTCAATTCTTCTG--TTTGCATTTCAGTATGGGATAAGCAAATGGCTAGAGCACAATTCAATTGGTGGTGGTACCACACCCCAACATATGCTCCTTATAACGTGGAGGGAACTTTCTTGCCTCTGATTCT-TGCAAGTACAGGCGCAGTGCAGAATGCAAGAACCGCAGCAATCGTATTGCAGAGTTTAACTCCCAATGCACAAAGTGTCTTTAGGATACTTGCTGGATATCAACTTGCTCATCCTGATGAACAAGGTAGGATTACCTGTTCAGCGCTTATATACCCTGTGTAGGGAACG-TTTTTTGGTTAGCAG---------------TCAAGTTACTCTTAATTCACATTTAACCGAGTTTAAAGACCATGAGCTAGTGCGTACTAGAAGGGGAGCCGATGGGCAGGATTGCCTCTATATCCCATTTCCTTCAGATGCTCTTACTAAGCTCCTTCAAGATATTGTTGTAT--AGAGC--T-AC-ATCTGTAAGACAAGTT-------------------------------------------------------------
>PA42
---GGACAGATCTCACGTTCTGATTTTA------AA-TTTAGAAATATTAGAGTTTAGTTTTAATTGTATATTTGTTCAGTTCGGGAACTTATTTTC----TAGCAAAATGAATTCT--------------------------------------------TGTTATGCCCGAGTTAT-------AA-CTTCAATTATTCTG--TTTGTGTTTCAGTATGGGACAAGCAAATGGCTAGATCACAATTCAATTGGTGGTGGTACCACACCCCAACATATGCTCCATATAACGTGGAGGGAACTTTCATGCCTCTGATTCT-TGCAAGTACAGGCGCAGTGCAGAATGCAAGGACTGCAGCAATTGTTTTGCAGAGTTTAACACCCAATGCACAGAGTGTCTTTAAGATACTTGCTGGATATCAACTTGCTCATCCTGATGAACAAGGTAGGACTACCTGTTCAGCGCTTATATACCATGTGTAGGGAACG-CTTTTTGGTTAGTAG---------------TCAAGTTACTCTTAATTCACATTTGACCGAGTTTAAAGACCATGAGCTAGTGCGTACTAGAAGGGGAGCTGATGGGCAGGATTGCCTCTATATCCCGTTTCCTTCAGATGCTCTTACGAAGCTTCTTCAAGATATTGTTGTAT--AGAGC--A-AC-ATCTGTAAGAAAAGTTGTTAA-------------------------------TTAAAAATTTTTATATTT-------
>PB33
-----------------------------------------------------TTTATGCTTTACTGTATGTTT-TAACATTGATGGACTGAGCCTT----AGAGAAAATGAAGCACGA--------------------------AAATGCCTTG--CTGCTATTGTAGCTTGCTCAT-------GA-GTTCGATTTGTGGCT-TCTGTTGATCATTATGGGATAAGAAAATGGCCAAAGCCCAATTCAAGTGGTGGTGGTATCACACCACAACATATGCACCATATACTATCGAAAGGACTTTCTTTCTTTTGATTCT-TGCAAACATAGGAGTTGTGGAAAATGCATGGACTGCAACAATTGTTTTACAGAGTTTAACCCCCAATTCACAGAGCGTCTTTAAGATACTTGTTGATTATCAACTTGTCCATGTTAAGGAATAAGGTG----TGTTTGTTCAATGCTTATATCTC---------------------------------------------------------------------------------------------------------------------------------------------------------------------------------------------------------------------------------------------------------------------------------------
>PF1
-AGGGACAGATCTCACTTTCTGATTCTA------AA-TTTAGAAATATTAGAGTTTAGTATTAATTGTATATTTGTTGAGTT---------ATTTTT----TATCATAGTGAATTCT--------------------------------------------TGTTTTGACCGAGTTAT-------AA-CTTCAATTCTTCCG--TTTGTGTTTCAGTATGGGACAAGCAAATGGCTAGAGCAAAATTCAATTGGTGGTGGTACCACACCCCAACATATGCTCCTTATAACATGGAGGGAACTTTCTTGCCACTGATTCT-TGCAAGTACAGGTGCAGTGCAGAATGCAAGAACTGCAGCAATCGTATTACAGAGTTTAACTCCCAATGCACAGAGTGTCTTTAGGATACTTGCTGGATATCAACTTGCTCATCCGGATGAACAAGGTAGGTTTACCTGCTCAGCGCTTATATACCATGTGTAGGGAACG-CTTTTTGGTTAGTAG---------------TCAAGTTACTCTTAATTCACATTTAACTGAGTTTAAAGACCATGAGCTAGTGCGTACTAGAAGGGGAGCCGATGGGCAGGATTGCCTCTATATCCCGTTTCCTTCAGATGCTCTCACTAAGCTCCTTCAAGATATTGTTGTAT--AGATC--T-AT-ATATGTAAGAAAAGTTGTTCC-------------------------------TTTGAATATATTT------------
>PFM1
-----ACAAACCTCACTTTCTGATTTTT------AA-TTTAGAAATATTAGAGTTTAATTTTAATTGTATATTTGTTGAGTT---------ATTTTC----TAGCAAAGTGAGTTCA--------------------------------------------CGTTATGCCCGAGTTAT-------AA-CTTCAATTATTCTG--TTTGTGTTTCAGTATGGGACAAGCAAATAGCTAGATCACAATTCAATTGGTGGTGGTACCACACCCCAACATATGCTTCTTATAAAGTGGAGGGAACTTTCATGCCTCTGATTCT-TGCAAGTACAGGTGCAGTGCAGAATGCAAGGACTGCAGCAATTGTTTTGCAGAGTTTAACTCCCAATGCACAGAGCGTCTTTAGGATACTTGCTGGATATCAACTTGCTCATCCTGATGAACAAGGTAGGATTACCTGTTCAGCGCTTGTATACCATGTGTAGGGAACG-CTTTTTGGTTAGTAG---------------TCAGGTTACTCTTAATTCACATTTGACTGAGTTTAAAGACCATGAGCTCCTGCGTACTAGAAGGGGAACTGATGGGCAGGATTGCCTCTATATCCCGTTTCCTTCAGATGCTCTAACTAAGCTCCTTCAAGATATTGTTGTAT--AGAATGAA-AC-ATCTGTAAGAAAAGTTGCTCT-------------------------------TTTGTATATATTTGTTTGA------
>PH2
GAGGGACAGATCTCACTTTCTGATTCTA------AA-TTTAGAAATATTAGAGTTTAGTATTAATTGTATATTTGTTGAGTT---------ATTTTT----TATCATAGTGAATTCT--------------------------------------------TGTTTTGACCGAGTTAT-------AA-CTTCAATTCTTCCG--TTTGTGTTTCAGTATGGGACAAGCAAATGGCTAGAGCAAAATTCAATTGGTGGTGGTACCACACCCCAACATATGCTCCTTATAACATGGAGGGAACTTTCTTGCCACTGATTCT-TGCAAGTACAGGTGCAGTGCAGAATGCAAGAACTGCAGCAATCGTATTACAGAGTTTAACTCCCAATGCACAGAGTGTCTTTAGGATACTTGCTGGATATCAACTTGCTCATCCGGATGAACAAGGTAGGTTTACCTGCTCAGCGCTTATATACCATGTGTAGGGAACG-CTTTTTGGTTAGTAG---------------TCAAGTTACTCTTAATTCACATTTAACTGAGTTTAAAGACCATGAGCTAGTGCGTACTAGAAGGGGAGCCGATGGGCAGGATTGCCTCTATATCCCGTTTCCTTCAGATGCTCTCACTAAGCTCCTTCAAGATATTGTTGTAT--AGATC--T-AT-ATATGTAAGAAAAGTTGTTC---------------------------------------------------------
>PM29
----------------------------------------------------------------------------AATATTGATGGACCAAGCCAT----AAAGGGAATGTAGTGTAG--------------------------CAATGCCTTG--CTATTGTTGCAGCTTACTCAA-------GA-GCTCGATTTGTGGCT-TCAATT------TATGGGACAAGCAAATGGCCACGGCA----------------------------------------------------------------ACGCTTTAATTCT-TGCAAGCATAGTAGCTGTGCAAAATGCACGGACTGTAACAATCGTTTTACAGAG--TGACTCTGAATGCATAGAGTATC-TTATGATACTTGTTGAAAATCAACTAGCCCATA---------------------------------------------------------------------------------------------------------------------------------------------------------------------------------------------------------------------------------------------------------------------------------------------------------------------------------
>PS30
---GGACAGATCTCACTTTCTGATTTTA------AA-TTTAGAAATATTAGAGTTTAGTTTTAATTGTATATTTGTTCAGTTCGGGAACTTATTTTC----TAGCAAAATGAATTCT--------------------------------------------TGTTATGCCCGAGTTAT-------AA-CTTCAATTATTCTG--TTTGTGTTTCAGTATGGGACAAGCAAATGGCTAGATCACAATTCAATTGGTGGTGGTACCACACCCCAACATATGCTACATATAACGTGGAGGGAACTTTCATGCCTCTGATTCT-TGCAAGTACAGGCGCAGTGCAGAATGCAAGGACTGCAGCAATTGTTTTGCAGAGTTTAACACCCAATGCACAGAGTGTCTTTAAGATACTTGCTGGATATCAACTTGCTCATCCTGATGAACAAGGTAGGATTGCCTGTTCAGCGCTTATATACCATGTGTAGGGAACG-CTTTTTGGTTAGTAG---------------TCAAGTTACTCTTAATTCACATTTGACTGAGTTCAAAGACCATGAGCTAGTGCGTACTAGAAGGGGAGCTGATGGGCAGGATTGCCTCTATATCCCGTTTCCTTCAGATGCTCTTACTAAGCTTCTTCAAGATATTGTTGTAT--AGAGC--A-AC-ATCTGTAAGAAAAGTTGTTC---------------------------------------------------------
>PSF43
-AGGGACAGATCTCATTTTCTGATTTTA------AA-TATAGAAATATTAG---------TTAATTGTATGTTTGTTGAGTTCGGAAGCTCATTTTC----TAGCAAAGTGAATTCT--------------------------------------------TGATTTGCTTGAGTTAT-------AA-CTTCAATTCTTCTG--TTTGCATTTCAGTATGGGACAAGCAAATGGCTAGAGCACAATTCAATTGGTGGTGGTACCACACCCCAACATATGCTCCTTATAACGTGGAAGGAACTTTCTTGCCTCTGATTCT-TGCAAGTACAGGCGCAGTGCAGAATGCAAAAACCGCAGCAATTGTATTGCAGAGTTTAACTCCCAATGCACAAAGTGTCTTTAGGATACTTGCTGGACATCAACTTGCTCATCTTGATGAACAAGGTAGGATTACCTGTTCAGCGCTTATATACCATGTGTAGGGAACG-TTTTTTGGTTAGCAG---------------TCAAGTTACTCTTAATTCACATTTAACCGAGTTTAAAGACCATGAGCTTGTGCGTACTAGAAGGGGAGCCGATGGGCAGGATTGCCTCTATATCCCGTTTCCTTCAGATGCTCTCACTAAGCTCCTTCAAGATATTGTTGTAT--AGAGC--T-AC-ATCTGTAAGAAAAATTGTTC---------------------------------------------------------
>PTA0
------------------------------------------------------------TTTATTGTATATTTGTTGAATTCGGGAACTTATTTTC----TAGCATAGTGAATTCT--------------------------------------------TGTTTTGCCTGACTTAT-------AA-CTTCAATTATTCTG--TTTGTGTTTCAGTATGGGACAAGCAAATGGCTAGAGCACAATTCAATTGGTGGTGGTACCACACCCCAACATATGCTCCTTATAATGTGGAGGGAACTTTCATGCCTCTGATTCT-TGCAAGTACAGGTGCAGTGCAGAATGCGAGGACTGCAGCAATTGTTTTGCAGAGTTTAACTCCCAATGCACAGAGTGTCTTTAGGATACTTGCTGGATACCAACTTGCTCATCCTGATGAGCAAGGTAGGATTACCTGTTCAGCGCTTATATACCATGTGTAGGGAACG-CTTTCTGGTTAGTAG---------------TCAAGTTACTCTTAATTCACATTTGACTGAGTTTAAAGATCATGAACTAGTGCGTACTAGAAGGGGAGCCGATGGGCAGGATTGCCTCTATATCCCGTTTCCTTCAGATGCTCTTACTAAGCTCCTTCAAGATATTGTTGAAT--AGAAC--C-ACAATCTGTAAGAAAAGTCGCTCT-------------------------------TTTGTATATATTTT-----------
>RC54
TAGGGACAGATCTCATTTTCTGATTTTA------AA-TATAGAAATATTAGAGTTTAGTATTAATTGTATGTTTGTTGAGTTCGGAAGCTCATTTTC----TAGCAAAGTGAATTCT--------------------------------------------TGTTTTTCCCGAGTTAT-------AA-CTTCAATTCTTCTG--TTTGCATTTCAGTATGGGACAAGCAAATGGCTAGAGCACAATTCAATTGGTGGTGGTACCACACCCCAACATATGCTCCTTATAACGTGGAGGGAACTTTCTTGCCTCTGATTCT-TTCAAGTACAGGTGCAGTGCAGAATGCAAGAACCGCAGCAATCGTATTGCAGAGTTTAACTCCCAATGCACAAAGTGTCTTTAGGATACTTGCCGGATATCAACTTGCTCATCCTGATGAACAAGGTAGGATTACCTGTTCAGCGCTTATATACCATGTGTAGGGAACG-TTTTTTGGTTAGCAG---------------TCAAGTTACTCTTAATTCACATTTAACCGAGTTTAAAGACCATGAGCTAGTGCGTACTAGAAGGGGAGCCGATGGGCAGGATTGCCTCTATATCCCGTTTCCTTCAGATGCTCTCACTAAGCTCCTTCAAGATATTGTTGTAT--AGAGC--T-AC-ATCTGTAAGAAAAGTTGTTC---------------------------------------------------------
>SA1
---GGACAGATCTCACTTTCTGATTTTAT-----CA-TTTAGAAATATTAGAGTTTAGTTTTAATTGTAAATTTGTTGAGTTCGGAAACTTATTTTT----TAGCAAAGTGAATTCA--------------------------------------------TGTTATGCCCGAGTTAT-------AA-CTTCAATTATTCTG--TTTGTTTATCAGTATGGGACAAGCAAATGGCTAGATCACAGTTCAATTGGTGGTGGTACCACACCCCAACATATGCCTCTTATAAAATGGAGGGAACTTTCATGCCTCTGATTCT-TGCAAGTACAGGCGCAGTGCAGAATGCAAGGACTGCAGCAATTGTTTTGCAGAGTTTAACACCCAATGCACAGAGTGTCTTTAGGATACTTTCTGGATATCAACTTGCTCATCCTGATGAACAAGGTAGGATTACCTCTTCAGCGCTTATATACCATGTGTAGGGAACG-CTTTTTGGTTAGTAG---------------TCAAGTTACTCTTAATTCACATTTGACCGAGTTTAAAGACCATGAGCTAGTGCGTACTAGAAGGGGAGCTGATGGGCAGGATTGCCTCTATATCCCGTTTCCTTCAGATGCTCTTACTAAGCTCCTTCAAGATACTGTTGTAT--AGAGC--CAAC-ATCTGTAAGAAAAGTTGTTCT-------------------------------TTTGTATATATTT------------
>SC0
-----------------TTCTGATTTTA------AA-TTTAGAAATATTAGAGTTTGGTATTAATTGTATATTTGTTGAGTT---------ATTATT----TAACAAAGTGAATTCT--------------------------------------------TGTTTTGCCTGAGTTAT-------AA-CTTCAATTCTTTTG--TTTGTATTTCAGTATGGGACAAGCAAATGGCTAGAGCACAATTCAATTGGTGGTGGTACCACACCCCAACATATGCTCCTTATAATGTGGAGGGAACTTTCTTGCCACTGATTCT-TGCAAGTACAGGCGCAGTGCAGAATGCAAGAACTGCAACAATTGTATTGCAGAGTTTAACTCCCAATGCACAGAGTGTCTTTAGGATACTTGCTGGATATCAACTTGCTCATCCTGATGAACAAGGTAGGATTACCTGTTCAGCGCTTATATACCATGTGTAGGGAACA-CTTTTTGGTTAGTAG---------------TCAAGTTACTCTTAATTCACATTTAACTGAGTTTAAAGACCATGAGCTAGTGCGTACTAGAAGGGGATCCGATGGGCAAGATTGCCTCTATATCCCGTTTCCTTCAGAGGCTCTCGCTAAGCTCCTTCAAGATATTGTTGTAT--AGAGC--T-AC-ATCTGTAAGAAAACTTGTTTAA--------------TCTATTTCCTTAATAGTTGAATTTT----------------
>SE46
----------------------------------------------------------------------------------------------------------------------------------------------------------------------------------------------------------------------AGTATGGGATAAGCAAATGGCTAGAGCTCAGTTCAATTGGTGGTGGTATCATACTCCAACATATGCTCCTTACAAGGTAGAAGGCACTTTCTTGCCTTTGATTCT-TGCAAGTACAGGACCTGTCCAGAATGCACGGACGGCAGCAATTGTTTTGCAGAGTTTGACTCCAAATGCGCAGAGTGTTTTCCGGATACTTGCCGATTATCAACTTGCCCATGCTGAAGAACGAGGTAGGATTGTCTGTTCATCGTCTGTATACCTTATGCCGGGAGCG-CTTTTTGGTTAGCAG---------------TCAAGTGACTCTTAATTCCCATTTAACAGAATTTAAAGACCATGAGTTAGTAAGCACTAGAAGGGGAGCTGATGGGCAGGACTGCTTATATATTCCCTTTCCATCAGAAGCTCTTACTAAACTCCTCCAAGATATCAGTGTAT--AAGAC-------ATCCACAAGAAAA----------------------------------------------------------------
>SG23
---------------------------------------------------------------------TACTT----------CTGTTTT------------------TTAGTTGT---------------------------------------------GAATTGTT--TTCATA-------TA-ATTTGTGACTTTTG--TTTTGTTATCAGTATGGGATAAGCAAATGGCAAGAGCACAATTTAATTGGTGGTGGTACCACACCCCTACATATGCTTCTTATAATGTTGAAGGGACTTTCATGCCTTTGATTCT-TGCAAGTACAAGAGCTGTGCAGAATGCACGCACTGCTGCCATTGTTTTGCAGAGTTTGACTCCTAATGCCCAGAGTGTCTTTAAAGTACTTGCTGAATATCAACTTGAACATCCTGAGGAACAAGGTAGGTCTGCCTGTTCAGCGTTTATATACCTTGTGTAGGGAACA-GTTTTTGGTTAGTAG---------------TCAAGTGACCCTTAACTCCCATTTAACTGAGTTTAAAGACCATGAGCTAGTGCGTACTAGAAGGGGAGCTGATGGGCAAGACTGCCTCTATATCCCCTTTCCATCAGAGGCACTTACTAAGCTCCTTCAAGACATCACTTTAT--AGAGC--C-AC-AT-TGTAAGAAAATTTGTTAGTTATATATTTAGTTTATATTTGTGAAAGAGATTTTGATTTTCATACTTGTG-----
>SS22
---------------------------------------------------------------------------------------TTTT------------------TAGTTTGT---------------------------------------------CTTTTCCTTATTCTTT-------GA-CTAAGTTTTTTTTG--TTTTGTTATCAGTATGGGATAAGCAAATGGCAAGAGCACAATTTAATTGGTGGTGGTACCACACCCCTACATATGCTTCTTATAATGTTGAAGGGACTTTCATGCCTTTGATTCT-CGCGAGTACAGGAGCTGTGCAGAATGCACGCACTGCTGCCATTGTTTTGCAGAGTTTGACTCCTAATGCCCAGAGTGTCTTTAAAGTACTTGCTGAATATCAACTTGAACATCCTGAGGAACAAGGTAGGTTTGCCTGTTCAGCGTTTATATACCTTGTGTAGGGAACA-GTTTTTGGTTAGTAG---------------TCAAGTGACCCTTAACTCCCATTTAACTGAGTTTAAAGACCATGAGCTAGTGCGTACTAGAAGGGGAGCTGATGGGCAAGACTGCCTCTATATCCCCTTTCCATCAGAGGCACTTACTAAGCTCCTTCAAGACATCACTTTAT--AGAGC--T-AC-AT-TGTAAGAAAATTTGTTTTATATATA-TTAGTTTATATTTGTGAAAGAGATTTTGATTTTCTTACTTGTG-----
>SV36
-------------------------------------------------------------------------------------AGTTTTGTTTCC----TAGCAAAATGCATTCT--------------------------------------------------------------------AA-CTAAGTGATGTTTT--TTTCTGTGACAGTATGGGACAAGCAGATGGCAAGAGCACAATTCAACTGGTGGTGGTACCACACCCCAACATATGCTCCTTATAATGTGGAAGGGACTTTTTTACCTTTGATCCT-TGCAAGTACGGGAGCTGTGCAGAATGCACGGACTGCAGCAATTGTTTTGCAGAGTTTGACTCCCAATGCACAGAGTGTCTTTAAGATACTTGCTGAATATCAATTTGCTCATCCTGAGGATCAAGGTAGGATTGCCTGTTCAGCGTTTATATACCTTGTGTAGGGAACG-CTTTTTGGTTAGTAG---------------TCAAGTGACACTTAATTCTCATTTAACTGAGTTTAAAGACCATGAGCTAGTGCGAACTAGAAGGGGAGCTGATGGGCAGGACTGCCTCTATATCCCTTTTCCCTCGGAGGCACTTACTAAGCTCCTTCAAGATATCACTGTAT--AAAGC--CAGC-ATCTCTAAGAAAATCTGTTTTGGTT--------TTATATTTTGTGAAAGGGAGTTGGATTTT---------------
>TA17
----------------------------------------------------------------CATTAAATTT----------CTGACTTGGTTCA----GAGC-AAATGAGTTAT---------------------------------------------ATCTTTTCCTTATATT-------CA-ACTAA-TTTTTTAT--TTTTCTTATCAGTATGGGATAAACAAATGTCAAGAGTGCAATTTAATTGGTGGTGGTACCACACCCCAACATATGATTCTTATGATGTTGAAGGGACTTTCATGCCTTTGATTCT-TGCAAGTACAAGAGCTGTGCAGAGTGCACGCACTGCTGCCATTGTCTTACAGAGTTTGACTCCTAATGCACAGAGTGTCTTCAAAGTACTCGCTGAGTATCAACTTGAACATCCCGAGGAACAAGGTAGGTTTGCCTGTTCAGCGTTTATATACGTTGTGTAGGGAACA-ATTTTTGGTTAGCAG---------------TCAAGTGACTCTCAACTCCCATTTAACTGAGTTTAAAGACCATGAGCTAGTGCGCACTAGAAGGGGAGCTGATGGGCAAGACTGCCTTTATATCCCCTTTCCATTAGAGGCACTTACTAAGCTCCTTCAAGATATCACTTTAT--AGAGC--T-AC-AT-GGGAAAAAAAATTGATAT----GTATTTAGTGTATTTTTGTGAAAGGGATTTTGTTTTTTTCTTTGATA-----
>TB39
-AGGGATAGATCTCATTTTCTGAAATTCA-----CA-TTTAGAAATATAGTTGC------TTAATTGTGGATTT----------CTGCCTTAC--------TTAGAAAATGTGTTTCA-------------------------------------------TCTTTTTCCTAGATGAT-------GA-CTTTAATTTTT-----TGTTTGTATCAGTATGGGACAAGCAGATGGCAAGAGCGCAGTTTAATTGGTGGTGGTACCATACCCCGACATATGCTCCTTATAATGTTGAAGGGACTTTCTTGCCTTTGATTCT-TGCAAGTACAGGAGCTGCGCAAAATGCACGGACTGCAGCAATAGTTTTGCAGAGTTTGACTCCCAATGCACAGAGTGTCTTTAAGATACTTGCTGAATATCAACTTGCGCATCCTGAGGAACAAGGTAGGTTTGCCTGTTCAGCGTTTATATACCTTGTGCAGGGAACG-TTTTTTGGTTAGTAG---------------TCAAGTGACGCTTAATTCACATTTAACTGAGTTTAAAGACCATGAGCTAGTGCGTACAAGAAGGGGGGTTGACGGGCAGGACTGCCTCTATATCCCCTTTCCATCAGAGGCACTTACTAAGCTCCTTCAAGATATCACTTCAT--AGAGC--T-AT-ATCTGTAAGAAAAGCTGTT----------------------------------------------------------
>TC31
-----------------------------------------------------------------AGTAATATT-TAATGTTGATGGGCCGAGCCTT----AGAGAATGTGAATTGT-----------------------------------------TGCTGTTGCATCTTGCTCAT-------GA-TATTGATTTGTGAC-----------CATTATGGGACAAAATAATGGAAAGAGTACAATTCAACTGGTGGTGGTATCACACCTTAACATATGCACCATATACTATCGAAGGGACTTTCTTCTATTTGATTCC-TGCAAGCAAAAGAGCCGTGCAAAATGCATAGACTGCAGCAATTGTTTTATAGAGTTTGACTCCCAATACACAAAGCATCTTTAGAATACTTTCTGAATATCAACTGGCCCATACTCAGGAACA----TGGATTGACCGTTCAACGTTTATATACATTGTGTAGGGAATGTTTTTTTCGGAGATAG---------------TGAAGGAAATATCCCTTATCCTTTAATTAAAAT------------ATTATTACATTCTGGAAGG--------------------------------------------------------------------------------------------------------------------------------------------------------------------------
>TN1
-AGGGATGGATCTCATTTTCTGAAATTT------------------AGCATGATTCAGCATTAGTTGTGAAATT----------CTGCCTTGCTTCC----TAGCAAAATGTGTTCTA-------------------------------------------TATTTTTCCTAAACTAC-------GA-CTT---TAATTCTT--TCTTTGTATCAGTATGGGACAAGCAAATGGCAAGATCTCAATTTAATTGGTGGTGGTACCACACCCCAACATATGCTCCTTATAATGTTGAAGGGACTTTCTTGCCTTTGATTCT-TGCAAGTACAGGAGCTGTGCAGAATGCACGGACTGCAGCAATTGTTTTACAGAGTTTGACTCCCAATGCACAGAGTGTCTTTAAGATACTTGCTGAATATCAACTTGCACATCCTGAGGAGCAAGGTAGGTTTGCCTGTTCAGCGTTTATATACCTTGTGTAGGGAACG-CTTTTTGGTTAGTAG---------------TCAAGTGACTCTTAATTCCCATTTAACTGAGTTTAAAGACCATGAGCTAGTGCGTACTAGGAGGGGAGATGACGGGCAGGATTGCCTCTATATCCCCTTTCCATCAGAGGCACTCACTAAGCTCCTTCAAGATATCATTTTATAGAGAGC--T-AC-ATCTGTAAGAAATGTTGTTTATAT----------------TTGTGGAAGGGATTTTGATT-----------------
>TO14
-AGGGATGAATCTCATCTTCTGAAA----------------------TTTAAGTTCTACTTTAGTCTCGAATTT----------CTGACTTGGTTCA----TAGCAAAATGAGTTAT---------------------------------------------ATCTTTTCCTTATCCT-------GG-ACTAAGTTTTTTCA--TTTTGTTATCAGTATGGGATAAACAAATGGCAAGAGCGCAATTTAATTGGTGGTGGTACCACACCCCTACATATGCTTCTTATAATGTTGAAGGGACTTTCATGCCTTTGATTCT-TACAAGTACAGGAGCTGTGCAGAGTGCACGCACTGCTGCCATTGTTTTGCAGAGTTTGACTCCTAATGCCCAGAGTGTCTTTAAAGTACTTGCTGAATATCAACTTGAACATCCTGAGGAACAAGGTAGGTTTGCCTGTTCAGCGTTTATATACGTTGTGTAGGGAAAA-ATTTTTGGTCAGCAG---------------TCAAGTGACTCTTAACTCCCATTTAACTGAGTTTAAAGACCATGAGCTAGTGCGTACTAGAAGGGGAGCTGATGGGCAAGACTGCCTCTATATCCCCTTTCCATCAGAGGCACTTACTAAGCTCCTTCAAGATATCACTTTAT--AGAGC--T-AC-AT-TGTAAAAAAAATTTGTT----------TAGTTTATTTTTGTA---------TTGATTTAACAGTTTCTTTGAGG
>TPL03
-AGGGACAGATCTCATTTTCTGATTTTA------AA-TATAGAAATATTAGAGTTTAGTATTAATTGTATGTTTGTTGAGTTCGGAAGCTAATTTTC----TAGCAAAGTGAATTCT--------------------------------------------TGTTTTGCCCGAGTTAT-------AA-CTTCAATTCTTCTG--TTTGCATTTCAGTATGGGACAAGCAAATGGCTAGAGCACAATTCAATTGGTGGTGGTACCACACTCCTACATATGCTCCTTATAACGTGGAAGGAACTTTCTTGCCTCTGATTCT-TGCAAGTACAGGCGCAGTGCAGAATGCAAGAACCGCAGCAATTGTATTGCAGAGTTTAACTCCCAATGCACAAAGTGTCTTTAGGATACTTGCTGGATATCAACTTGCTCATCCTGATGAACAAGGTAGGATTACCTGTTCAGCGCTTATATACCATGTGTAGGGAACG-TTTTTTGGTTAGCAG---------------TCAAGTTACTCTTAATTCACATTTAACCGAGTTTAAAGACCATGAGCTAGTGCGCACTAGAAGGGGAGCCGATGGGCAGGATTGCCTCTATATCCCGTTTCCTTCAGATGCTCTCACTAAGCTCCTTCAAGATATTGTTGTAT--AGAGC--T-AC-ATCTGTAAGAAAAGTTGTTC---------------------------------------------------------
>WN5
-AGGGATGGATCTCTTTTTTAGAAATTCTTTTGGTG-TAGAGAACTGTTC--------------TAGTAGATTTCT--------TAACACTGCTGAA----TAGAAAAATGCATACTA--------------------------------------------TTCTCTCTCAATTCTT-------GA-----ATTCATTTCT--ATTGTGTTTCAGTATGGGACAAGCAAATGGCTAGAGCACAATTCAATTGGTGGTGGTACCACACCCCAACATATGCTCCTTATAATGTGGAAGGGACTTTCATGCCTTTGATTCT-TGCTAGTACAGGAGCAGTGCAGAGTGCACGGACTGCAGCAATTGTTTTGCAAAGTTTGACACCCAATGCACAAAGTGTCTTTAGAATACTTGCTGAATATCAACTTTCCCATACTGACGAACAAGGTAGGTTTGCCTTTTCAGCGTTTATACACATTGTGTAGGGAACG-TTTTTTGGTCAGTAG---------------TCAAGTTACTCTTAATTCCCATTTAACTGAGTTTAAAGACCATGACCTTCTTCGAACTAGAAGGGGAGCTGATGGGCAGGATTGCCTCTACGTCCCCTTTCCATCAGAGGCGCTTAGTAAACTCCTTCAAGATATTGCTGGAT--AGAGT--CAAA-ATCTGTAAAAAAAGTTGTT----------------------------------------------------------
>WS10
--GGGATGGATATCATCTTGACAAATTT-----------AAGTGGAATTCAAAGTTTGCTTTTGTCTTGAATTT----------CTGATTTGGTTCT----TTGCAAATTTAAATAA-----------------------------------------------ATTTTCCTTACCCT-------GG-ACTGAGCTTTTTTG--TTTTGTTATCAGTATGGGATAAGCAAATGGCAAGAGTGCAATTTAATTGGTGGTGGTACCACACCCCTACATATGCTTCTTATAATGTTGAAGGGACTTTCATGCCTTTGATTCT-TGCAAGTACAGGAGCTGTGCAGAGTGCACGCACTGCTGTCATTGTTTTGCAGAGTTTGACTCCTAATGCCCAGAGCGTGTTTAAAGTACTTGCTGAATACCAACTTGAACATCCTGAGGAACAAGGTAGGTCTGCCTGTTCAGCGTTTATATACATTGTGCAGGGAACA-ATTTTTAGTTAGCAG---------------TCAAGTGACTCTTAACTCCCATTTAACCGAGTTTAAAGACCATGAACTAGTGCGTACTAGAAGGGGAACTGATGGGCAAGATTGCCTCTATATCCCCTTTCCATCAGAGGCACTTACTAAACTCCTCCAAGATATCACCTTTT----AGC--T-AC-AT-TGTAAGAAAAGTTGTTC---------------------------------------------------------
>WW11
----------------------------------------AGTGGAATTCAAAGTTTGCTTTTGTCTTGAATTT----------CTGATTTGGTTCT----TTGCAAATTTAAATAA-----------------------------------------------ATTTTCCTTACCCT-------GG-ACTGAGCTTTTTTG--TTTTGTTATCAGTATGGGATAAGCAAATGGCAAGAGTGCAATTTAATTGGTGGTGGTACCACACCCCTACATATGCTTCTTATAATGTTGAAGGGACTTTCATGCCTTTGATTCT-TGCAAGTACAGGAGCTGTGCAGAGTGCACGCACTGCTGTCATTGTTTTGCAGAGTTTGACTCCTAATGCCCAGAGCGTGTTTAAAGTACTTGCTGAATACCAACTTGAACATCCTGAGGAACAAGGTAGGTCTGCCTGTTCAGCGTTTATATACATTGTGCAGGGAACA-ATTTTTAGTTAGCAG---------------TCAAGTGACTCTTAACTCCCATTTAACCGAGTTTAAAGACCATGAACTAGTGCGTACTAGAAGGGGAACTGATGGGCAAGATTGCCTCTATATCCCCTTTCCATCAGAGGCACTTACTAAACTCCTCCAAGATATCACCTTTT----AGC--T-AC-AT-TGTAAGAAAAGTTGTTT-ATAAATACCTGTTTTATTCTTGTGAAAGAAATTTTGATTTTCTAGTG---------
