# Supplementary material for: Development of a Target Enrichment Probe Set for Conifer (REMcon)
Source: Biology (Basel). 2024 May 22;13(6):361. doi: 10.3390/biology13060361 (PMC11200496; doi:10.3390/biology13060361)
Supplement: Supplementary file 1 [file biology-13-00361-s001.zip › biology-2960267-supplementary/Sup data/MO_orthlogs_alignments/Thupl29379404s0012_1.ortho.selected_stripped.aln.fasta]

>RR55
----------------------------------------------------------------------------------------------------------------------------AACACCATTT--------ATGAGAACTACAAAAGCTAACCTGTAGATCACGGTTGTAAGCCTGTGGCAGTCCTTTGC-AAAGTACTAACAAAGTACTCAAATCCCCAATCACTCTAGCAGATTTTCCACGAACAAGCTCCATAGGGTCAGGA-----TTTTTCTTCTGAGGCATTATGCTACTCCCTGTAGAGACTGCATCACTTGGAATAATAAAGCCAAACTCCTCAGATGCCCATAAAACCCACTCCTCA--CCAAGTCGGGAAAGATGGACACCAATAATACAATTGGCAGAAAGAAATTCCAATAGAAAATCCCGATCTGATAC---AGCATCAACACTGAAATTAAGGTA--TTACAAGTATTAA--AATTGAAGTTTA--------------------------------------------------------------------
>AA3
------------------------------ACAATTAGATAATATTA-----------------------------------TACT-GGGAGCTTGAGCTTACAATGTATTTACTCT--------------TGT--------ATAATAAGTGCAAAAGCTAACCTGTAGATCACGGTTGTAAGCTTGTGGCAATCCTTTAC-AAAGTACTAACAAAGTATTCAAATCTCCAATCACTCTAGCAGATTTGCCACGAACAAGCTCCATAGGATCTGGA-----TTTTTCTTTTGAGGCATTATGCTACTCCCTGTAGAGACTGCATCACTTGGAATGAGAAAGCCAAACTCCTCAGATGCCCATAGAACCCACTCCTCA--CCAAGTCGGGAAAGATGGATAGCAATAATAGAATTGGCTGAAAGAAATTCCAATAGGAAATCCCGATCTGACAC---TGCATCAACAC--AAATTAAGTGA--TTTTAGAATTGGA--AAAGCAAAACCACTGCCTTGATCATGAACTCC------------------------------------------------
>AA60
------------------------------------------------------------------------------------------------------------------------AGTAAACACCGCATTGGAAAAATATAGTAGTAGAAAAACTAACTTGTAGATCACGGTTGTAGGCTTGTGGCAATCCTTTGC-ACAGTACCAACAAAGTAGTCAAATCTCCAATCACTCTAGCAGATTTCCCACGGACAAGCTCCATTGGATCTGGA-----TTTTTTTTCTGGGGCATTATGCTGCTTCCTGTAGAGACTGCATCACTTGGAATAAGAAAGCCAAATTCCTCAGATGCCCAGAGAACCCACTCCTCA--CCTAGGCGAGATAGATGGACAGCAATTATAGAATTGGCTGAAAGAAGTTCTAGTAAAAAATCCCGATCAGACAC---TGCATCGACAC--AAA---------------------------------------------------------------------------------AATATATGC---------------
>AAR4
------------------------------ACAA--AGATAATATTA-----------------------------------TACT-GGGAGCTTGAGCTTACAATGTATTTACTCT--------------TGT--------ATAATAAGTGCAAAAGCTAACCTGTAGATCACGGTTGTAAGCTTGTGGCAATCCTTTAC-AAAGTACTAACAAAGTATTCAAATCCCCAATCACTCTAGCAGATTTGCCACGAACAAGCTCCATAGGATCTGGA-----TTTTTCTTTTGAGGCATTATGCTACTCCCTGTAGAGACTGCATCACTTGGAATGAGAAAGCCAAACTCCTCAGATGCCCATAGAACCCACTCCTCA--CCAAGTCGGGAAAGATGGATAGCAATAATAGAATTGGCTGAAAGAAATTCCAATAGGAAATCCCGATCTGACAC---TGCATCAACAC--AAATTAAGTGA--TTTTAGAATTGGA--AA------------------------------------------------------------------------------
>AF1
--------------------------------------------------------------------------------------AGGG----------------------------------AACACCATTT--------ATGAGAAGTACAAAAGCTAACCTGTAGATCACGGTTGTAAGCCTGTGGCAGTCCTTTGC-AAAGTACTAACAAAGTACTCAAATCCCCAATCACTCTAGCAGATTTTCCACGAACAAGTTCCATAGGGTCAGGA-----TTTTTCTTCTGAGGCATTATGCTACTCCCTGTAGAGACTGCATCACTTGGAATAATAAAGCCAAACTCCTCAGATGCCCATAAAACCCACTCCTCA--CCAAGTCGGGAAAGATGGACACCAATAATACAATTGGCAGAAAGAAATTCCAATAGGAAATCCCGATCTGATAC---AGCATCAACAC--AAATATAAATT--GAAAAAAAAAAAC--ATTTGCAATCCAAAGAAATAA-----------------------------------------------------------
>AG2
--------------------------------------------------------------------------------------AGGG----------------------------------AACACCATTT--------ATGAGAAGTACAAAAGCTAACCTGTAGATCACGGTTGTAAGCCTGTGGCAGTCCTTTGC-AAAGTACTAACAAAGTACTCAAATCCCCAATCACTCTAGCAGATTTTCCACGAACAAGTTCCATAGGGTCAGGA-----TTTTTCTTCTGAGGCATTATGCTACTCCCTGTAGAGACTGCATCACTTGGAATAATAAAGCCAAACTCCTCAGATGCCCATAAAACCCACTCCTCA--CCAAGTCGGGAAAGATGGACACCAATAATACAATTGGCAGAAAGAAATTCCAATAGGAAATCCCGATCTGATAC---AGCATCAACAC--AAATTAAGTTA--TTACAAGTATTAA--AATTGAAGTTTAGAGTTGAAACACTAACT---------------------------------------------------
>AME1
---------------------------------------TAATATTA-----------------------------------TACT-GGGAGCTTGAGCTTACAATGTATTTACTCT--------------TGT--------ATAACAAGTGCAAAAGCTAACCTGTAGATCACGGTTGTAAGCTTGTGGCAATCCTTTAC-AAAGTACTAACAAAGTATTCAAATCTCCAATCACTCTAGCAGATTTTCCACGAACAAGCTCCATAGGGTCTGGA-----TTTTTCTTCTGAGGCATTATGCTACTCCCCGTAGAGACTGCATCACTTGGAATGAGAAAGCCAAACTCCTCAGATGCCCATAGAACCCACTCCTCA--CCAAGTCGGGAAAGATGGATAGCAATAATAGAATTGGCTGAAAGAAATTCCAATAGGAAATCCCGATCTGACAC---TGCATCAACAC--AAATTAAGTAT--AATTGGAAAGGCA--AA------ATCAC-------------------------------------------------------------------
>APA47
----------------------------------------------------------------------------------------------------------------------------AACACCATTT--------ATGAGAAGTACAAAAGCTAACCTGTAGATCACGGTTGTAAGCCTGCGGCAGTCCTTTGC-AAAGTACTAACAAAGTACTCAAATCCCCAATCACTCTAGCGGATTTTCCACGAACAAGCTCCATAGGGTCAGGA-----TTTTTCTTCTGAGGCATTATGCTACTCCCTGTAGAGACTGCATCACTTGGAATGAGAAAGCCAAACTCCTCAGATGCCCATAGAACCCACTCCTCA--CCAAGTCGGGAAAGATGGATTCCAACAATACAATTGGCAGAAAGAAATTCCAATAGGAAATCCCGATCTGATAC---AGCATCAACAC--AAATTAAGGTATTTTACAAGTATTAA--AATTGAAGTTTAGAGTTGGAAGCACAAACT--------------------------------------------------
>AR2
------------------------------------------------------------------------------------------------------------------------------------------------------------------------------------------------------TAC-AAAGCACTAACAAAGTATTCAAATCTCCAATCACTCTAGCAGATTTTCCACGAACAAGCTCCATAGGGTCTGGA-----TTTTTCTTCTGAGGCATTATGCTACTCCCCGTAGAGACTGCATCACTTGGAATGAGAAAGCCAAACTCCTCAGATGCCCATAGAACCCACTCCTCA--CCAAGTCGGGAAAGATGGATAGCAATAATAGAATTGGCTGAAAGAAATTCCAATAGGAAATCCCGATCTGACAC---TGCATCAACAC--AAATTAAGTAT--AATTGGAAAGGCA--AA------ATCAC-------------------------------------------------------------------
>AS57
---------------------------------ATTAAATAATATTA-----------------------------------AGCTAGAGATCTCAAGCTTACAGTTGCTTTATCCTTTGAGTGAACACCACTT--------ATAGTAAGTAGAAAAACTAACCTGTAGATCGCGGTTGTAGGCTTGTGGTAATCCTTTGC-AAAGTACCAACAAAGTAGTCAAATCCCCAATCACTCTAGCAGATTTCCCACGGACAAGCTCCATAGGATCTGGA-----TTTTTCTTCTGAGGCATTATACTGCTCCCTGTAGAGACTGCATCACTTGGAATAAGAAAGCCAAACTCCTCAGATGCCCAGAGAACCCACTCCTCA--CCCAGGCGGGATAGATGGACAGCAATAATAGAATTGGCTGAAAGAAATTCTAATAAAAAATCCCGATCAGACAC---TGCATCAACAC--------------------------------------------------------------------------------------------------------------
>ASA51
----------------------------------------------------------------------------------------------------------------------------------------------ATGAGAAGTACAAAAGCTAACCTGTAGATCACGGTTGTAAGCCTGTGGAAGTCCTTTGC-AAAGTACTAACAAAGTACTCAAATCCCCAATCACTCTAGCAGATTTTCCACGAACTAGCTCCATAGGATCGGGA-----TTTTTCTTCTGAGGCATTATGCTACTCCCTGTAGAGACTGCATCACTTGGAATGAGAAAGCCAAACTCCTCAGATGCCCATAGAACCCACTCCTCA--CCAAGTCGGGAAAGATGGATACCAATAATACAATTGGCTGAAAGTAATTCCAATAGGAAATCCCGATCTGATAC---AGCATCAACAC--GCACAAACT---------------------------------------------------------------------------------------------------
>CD18
------------------------------------------------------------------------------------------------AGTTCACAGTTTCATTACCCTTTG----------------------TGTAAAAGTAAAAAAATAAACCTGCAGATCACGGTTGTAGGCTTGTGGCAATCCTTTGC-AAAGTACCAATAAAGTAGTCAAATCCCCAATCACTCTAGCAGATTTCCCACGGACAAGCTCCATAGGATCTGGA-----TTTTTCTTCTGAGGCATTATGCTGCTTCCTGTAGAGACTGCATCACTTGGAATAAGAAACCCAAACTCCTCAGATGCCCAGAGAACCCACTCCTCA--CCTAGGCGAGATAGATGGACAGCAATAATAGAATTGGCTGAAAGAAGTTCTAGTAAAAAATCCCGATCAGACAC---TGCATCAACAC--AACTTGTG-------------------AATAAACTGAATAGAAACAGAAGCAAA------------------------------------------------------
>CF38
---------------------------------------TAGTATTA-----------------------------------TGCTAGAGAGCACACGCTTCCAGTGGCTTTATT---------------------------TTTGTATGGTAAGAAGGTAACCTGTAGATCACGGTTGTAAGCTTGTGGCAATCCTTTGC-AAAGTACTAACAAAGTAGTCAAATCCCCAATCACTCTAGCAGATTTCCCACGGACAAGCTCCATAGGATCTGGA-----TTTTTCTTCTGAGGCATTATGCTACTCCCTGTGGAGACTGCATCACTTGGAATGAGAAAGCCAAACTCTTCAGATGCCCATAGAACCCACTCCTCG--CCTAGGCGGGAAAGATGGATAGCAATAATAGAATTGGCTGAAAGAAATTCCAATAAAAAATCCCGATCCGACAC---TGCATCAACAC-----------------TGCATTGTTCA-TGGAAGTACTAAATAAGTTGAATA---------------------------------------------------------
>CH19
--------------------------------------AGATAATTA-----------------------------------TGCTATAGAGCTCAAGCTTACAGTTTCATTATCCTTTG-------------T--------ACAAAAAGTAGAAAAATTAACCTGTAGATCACGGTTGTAGGCTTGTGGCAATCCTTTGC-AAAGGACCAATAAAGTAGTCAAATCCCCAATGACTCTAGCAGATTTCCCACGGACAAGTTCCATGGGATCTGGA-----TTTTTCTTCTGAGGCATTATGCTGCTTCCTGTAGAGACTGCATCACTTGGAATAAGAAAGCCGAACTCCTCTGATGCCCAGAGAACCCACTCCTCA--CCTAGGCGAGATAGATGGACAGCAATAATAGAATTGGCTGAAAGAAGTTCTAGTAAAAAATCCCGATCGGACAC---TGCATCAACAC--AA-------------ATGAACAATAC-AT-------------------------------------------------------------------------------
>CHA37
---------------------------------------TAGTATTA-----------------------------------TGCTAGAGAGCACACGCTTCCAGTGGCTTTATT---------------------------TTTGTATGGTAAGAAGGTAACCTGTAGATCACGGTTGTAAGCTTGTGGCAATCCTTTGC-AAAGTACTAACAAAGTAGTCAAATCCCCAATCACTCTAGCAGATTTCCCACGGACAAGCTCCATAGGATCTGGA-----TTTTTCTTCTGAGGCATTATGCTACTCCCTGTGGAGACTGCATCACTTGGAATGAGAAAGCCAAACTCTTCAGATGCCCATAGAACCCACTCCTCG--CCTAGGCGGGAAAGATGGATAGCAATAATAGAATTGGCTGAAAGAAATTCCAATAAAAAATCCCGATCCGACAC---TGCATCAACAC-----------------TGCATTGTTCA-TGGAAGTACTAAATAAGTTGAATAATAGAATAT--------------------------TAAATCC---------------
>CJ24
-----------------------------------------TAATTA-----------------------------------TGCTGTAGAGCTCAAGCTTACAGTTGCTTTATCCTTTGAGTGAACACCAC--------------------TAAAAACTAACCTGTAGATCACGGTTGTAGGCTTGTGGTAATCCTTTGC-AAAGTACCAACAAAGTAGTCAAATCCCCAATCACTCTAGCAGATTTCCCACGGACAAGCTCCATAGGATCTGGA-----TTTTTCTTCTGTGGCATTATGCTGCTTCCTGTAGAGACTGCATCACTTGGAATAAGAAAGCCAAACTCCTCAGATGCCCAGAGAACCCACTCCTCG--CCTAGGCGGGATAGATGGACAGCAATAATAGAATTGGCTGAAAGAAGTTCTAGTAAAAAATCCCGATCAGACAC---TGCATCAACAC-----------------ATAGATGTTTA-AGTAAATTGAATAGAAACAGAAGCAAAGACTCGG------------------TCAAGAATATATGC---------------
>CK7
------------------------------CAAATTAGATAATATTA-----------------------------------TGCTAGAGAACTCGAGCTTACAGTTGCT-------------------------------AAGAGAAGTAAAAAAAACTAACCTGTAGATCACGGTTGTAGGCTTGTGGCAATCCTTTGC-AAAGTACCAACAAAGTAGTCAAATCCCCAATCACTCTAGCAGATTTCCCACGGACAAGCTCCATAGGATCTGGA-----TTTTTCTTCTGAGGCATTATGCTGCTCCCTGTAGAGACTGCATCACTTGGAATAAGAAAGCCAAACTCCTCAGATGCCCAGAGAACCCACTCCTCA--CCTAGGCGGGATAGATGCACAGCAATAATAGAATTGGCTGAAAGAAATTCTAATAAAAAATCCCGATCAGACAC---TGCATCAACAC-----------------ATAAGTGTTTA-AATAAACTGAATAGAAACATAAGCAAAGACTGG-------------------TCAAGAATATATGC---------------
>CM9
------------------------------CCAAGCAAAGATAATTA-----------------------------------TACTATAGAGGTCAAGCTTACAGTT-------------AGTAAACACCGCGTTGGAAAAATATAGTAGTAGAAAAACTAACTTGTAGATCACGGTTGTAGGCTTGTGGCAATCCTTTGC-AGAGTACCAACAAAGTAGTCAAATCTCCAATCACTCTAGCAGATTTCCCACGGACAAGCTCCATTGGATCTGGA-----TTTTTTTTCTGGGGCATTATGCTGCTTCCTGTAGAGACTGCATCACTTGGAATAAGAAAGCCAAATTCCTCAGATGCCCAGAGAACCCACTCCTCA--CCTAGGCGAGATAAATGGACAGCAATTATAGAATTGGCTGAAAGAAGTTCTAGTAAAAAATCCCGATCAGACAC---TGCATCAACAC--AAA---------------------------------------------------------------------------------AATATATGCTA----AAAACCACA
>CO8
------------------------------GTAATCAGCCATTGTTGTCCA-----------------------------GAGGGTAGAGATCTAGAG--------------ATATTTTGAGCGAACATTGCTATGATAGTTTCCACACTATCAAATAAAGTCTCCTAGATCACGGTTGTATGCTCGTGGCAATCCTTTGC-AGAGTACCAACAAAGTAGTCAAATCTCCAATCACTCTAGCAGATTTCCCACGGACAAGCTCCATTGGATCTGGA-----TTTTTTTTCTGGGGCATTATGCTGCTTCCTGTAGAGACTGCATCACTTGGAATAAGAAAGCCAAATTCCTCAGATGCCCAGAGAACCCACTCCTCA--CCTAGGCGAGATAGATGGACAGCAATTATAGAATTGGCTGAAAGAAGTTCTAGTAAAAAATCCCGATCAGACAC---TGCATCAACAC--AA---------------AAATAT------------------------------------------------------------------ACGC---------------
>CP16
------------------------------GCCATTACATATAATTA-----------------------------------TGCTATAAAGCTCAAGCTTACAGTTGCTTTATCCTTT---------------------------------GAAAAACTAACCTGTAGATCACGGTTGTAGGCTTGTGGCAATCCTTTGC-AAAGTACCAACAATGTAGTCAAATCCCCAATCACTCTAGCAGATTTCCCACGGACAAGCTCCATAGGATCTGGA-----TTTTTCTTCTGAGGCATTATGCTGCTTCCTGTAGAGACTGCATCACTTGGAATAAGAAAGCCAAACTCCTCAGACGCCCAGAGGACCCACTCCTCA--CCTAGACGGGATAGATGGACAGCAATAATAGAATTGGCTGAAAGAAGTTCTAGTAAAAAATCCCGATCAGACAC---TGCATCAACAC-----------------ATAAATGTTTA-AAGGTCAAGAATATATGCTAAAAACCACAA---------------------------------------------------
>CT15
-----------------------------------ATCAGATAATTT-----------------------------------TGCTATAAAGCTCAAGCTTACAGTTGCTTTATCCTTTGA---------------------AATAGAAGTAGAAAAACTAACCTGTAGATCACGGTTGTAGGCTTGTGGCAATCCTTTGC-AAAGTACCAACAATGTAGTCAAATCCCCAATCACTCTAGCAGATTTCCCACGGACAAGCTCCATAGGATCTGGA-----TTTTTCTTCTGAGGCATTATGCTGCTTCCTGTAGAGACTGCATCACTTGGAATAAGAAAGCCAAATTCCTCAGACGCCCAGAGAACCCACTCCTCA--CCTAGACGGGATAGATGGACGGCAATAATAGAATTGGCTGAAAGAAGTTCTAGCAAAAAATCCCGATCGGACAC---TGCATCAACAC--AAACTACAGTAATAAATAAATGTTTA-AAGGTCAAGAATATATGCTAAAAACCACA----------------------------------------------------
>DA12
------------------------------------------------------------------------------------------------------------------------AGTGAACACCACTTTGAAAAAATATAGTGGTAGAAAAACTAACCTGTAGATCACGGTTGTAGGCTTGTGGCAATCCTTTGC-AAAGTACCAACAAAGTAGTCAAATCTCCAATCACTCTAGCAGATTTCCCACGGACAAGCTCCATAGGATCTGGA-----TTTTTTTTCTGGGGCATTATGCTACTTCCTGTAGAGACTGCATCACTTGGAATAAGAAAGCCAAATTCCTCAGATGCCCAGAGAACCCACTCCTCA--CCTAGGCGAGATAGATGGACAGCAATTATAGAATTGGCTGAAAGAAGTTCTAGTAAAAAATCCCGATCAGACAC---TGCATCAACAC--AAA---------------------------------------------------------------------------------AATATATGC---------------
>DB53
--------------------------------------------------------------------------------------AGGG----------------------------------AACACCATTT--------ATGAGAAATACAAAAGCTAACCTGTAGATCACGGTTGTAAGCCTGTGGCAGTCCTTTGC-AAAGTACTAACAAAGTACTCAAATCCCCAATCACTCTAGCAGATTTTCCACGAACAAGCTCCATAGGATCAGGA-----TTTTTCTTTTGAGGCATTATGCTACTCCCTGTAGAGACTGCATCACTTGGAATAAGAAAGCCAAACTCCTCAGATGCCCATAGAACCCACTCCTCG--CCAAGTCGGGAAAGATGGATGCCAATAATACAATTGGCAGAAAGAAATTCCAACAGGAAATCCCGATCTGATAC---AGCATCAACAC--GCACAAACT---------------------------------------------------------------------------------------------------
>DC1
--------------------------------------------------------------------------------------AGGG----------------------------------AACACCATTT--------ATGAGAAATACAAAAGCTAACCTGTAGATCACGGTTGTAAGCCTGTGGCAGTCCTTTGC-AAAGTACTAACAAAGTACTCAAATCCCCAATCACTCTAGCAGATTTTCCACGAACAAGCTCCATAGGATCAGGA-----TTTTTCTTTTGAGGCATTATGCTACTCCCTGTAGAGACTGCATCACTTGGAATAAGAAAGCCAAACTCCTCAGATGCCCATAGAACCCACTCCTCA--CCAAGTCGGGAAAGATGGACGCCAATAATACAATTGGCAGAAAGAAATTCCAACAGGAAATCCCGATCTGATAC---AGCATCAACAC--GCACAAACT---------------------------------------------------------------------------------------------------
>DD1
--------------------------------------------------------------------------------------AGGG----------------------------------AACACCATTT--------ATGAGAAGTACAAAAGCTAACCTGTAGATCACGGTTGTAAGCCTGTGGCAGTCCTTTGC-AAAGTACTAACAAAGTACTCAAATCCCCAATCACTCTAGCAGATTTTCCACGAACGAGCTCCATAGGGTCAGGA-----TTTTTCTTTTGAGGCATTATGCTACTCCCTGTAGAGACTGCATCACTTGGAATAAGAAAGCCAAACTCCTCAGATGCCCATAGAACCCACTCCTCA--CCAAGTCGGGAAAGATGGACACCAATAATACAATTGGCAGAAAGAAATTCCAATAGGAAATCCCGATCTGATAC---AGCATCAACAC--GCACAAACTGC-------------------------------------------------------------------------------------------------
>DIM50
----------------------------------------------------------------------------------------------------------------------------AACACCATTT--------ATGAGAAGTACAAAAGCTAACCTGTAGATCACGGTTGTAAGCCTGTGGCAGTCCTTTGC-AAAGTACTAACAAAGTACTCAAATCCCCAATCACTCTAGCAGATTTTCCACGAACGAGCTCCATAGGGTCAGGA-----TTTTTCTTTTGAGGCATTATGCTACTCCCTGTAGAGACTGCATCACTTGGAATAAGAAAGCCAAACTCCTCAGACGCCCATAGAACCCACTCCTCA--CCAAGTCGGGAAAGATGGACACCAATAATACAATTGGCAGAAAGAAATTCCAATAGGAAATCCCGATCTGATAC---AGCATCAACAC--GCACAAACT---------------------------------------------------------------------------------------------------
>FC13
------------------------------------------AATTA-----------------------------------TGCTATAGAGGTCAAGCTTACAGTT-------------AGTGAACACCACTTTGAAAAAATATAGTGGTAGAAAAACTAACCTGTAGATCACGGTTGTAGGCTTGTGGCAATCCTTTGC-AAAGTACCAACAAAGTAGTCAAATCTCCAATCACTCTAGCAGATTTCCCACGGACAAGCTCCATAGGATCTGGA-----TTTTTTTTCTGGGGCATTATGCTACTTCCTGTAGAGACTGCATCACTTGGAATAAGAAAGCCAAATTCCTCAGATGCCCAGAGAACCCACTCCTCA--CCTAGGCGAGATAGATGGACAGCAATTATAGAATTGGCTGAAAGAAGTTCTAGTAAAAAATCCCGATCAGACAC---TGCATCAACAC--AAA---------------------------------------------------------------------------------AATATATGC---------------
>FTS1
----------------------------------------------------------------------------------------------------------------------------AACACCATTT--------ATGAGAAATACAAAAGCTAACCTGTAGATCACGGTTGTAAGCCTGTGGTAGTCCTTTGC-AAAGTACTAACAAAGTACTCAAATCCCCAATCACTCTAGCAGATTTTCCACGAACAAGCTCCATAGGGTCAGGA-----TTTTTCTTTTGAGGCATTATGCTACTCCCTGTAGAGACTGCATCACTTGGAATTAGAAAGCCAAACTCCTCAGATGCCCATAGAACCCACTCCTCA--CCAAGTCGGGAAAGATGAATGCCAATAATACAATTGGCAGAAAGAAATTCCAACAGGAAATCCCGATCTGATAC---AGCATCAACAC--GCACAAACT---------------------------------------------------------------------------------------------------
>FTS2
----------------------------------------------------------------------------------------------------------------------------AACACCATTT--------ATGAGAAATACAAAAGCTAACCTGTAGATCACGGTTGTAAGCCTGTGGTAGTCCTTTGC-AAAGTACTAACAAAGTACTCAAATCCCCAATTACTCTAGCAGATTTTCCACGAACAAGCTCCATAGGGTCAGGA-----TTTTTCTTTTGAGGCATTATGCTACTCCCTGTAGAGACTGCATCACTTGGAATTAGAAAGCCAAACTCCTCAGATGCCCATAGAACCCACTCCTCA--CCAAGTCGGGAAAGATGGATGCCAATAATACAATTGGCAGAAAGAAATTCCAACAGGAAATCCCGATCTGATAC---AGCATCAACAC--GCACAAACT---------------------------------------------------------------------------------------------------
>GG1
ATGGACATTCACTGTTATTCTAAAATACCGAAAACTTTGTAACATTGAATGTATTTTACAATTAGGACTCTGTGGACAATTATGCTTCCAATATTAGTACCACACTGATTTCAATACTCA----------------------GTGTCAGATCGGGATTTTCTATTGGAGCGAAAAATCCTGATCCTATGGAGCTTGTCCGTGGAAAAACTGCCAGAGTGATTGGGGATTTGACTACTTTGTTAG-TACTTTGCAAAGGGTTACCACAAGCTTACAATATATTTCATTCTATGAGCTTGAGTGGTGCTTCCCAAGGAATGCAGATAGACAAAAAGGAAACTCAGCAGTTCAATAGAAGCCCATTTACCCCATTCTTGAGTGTTGTGTTAGGTAGATGCACAATTTATATATAACCTGCTAAT------------------TCTTTATCAGTTGCTTTTATATGAACAA-TA-----------------------------------------------------------------------------------------------------------
>HB41
--------------------------------------------------------------------------------------AGGG----------------------------------AATACCACTT--------ATGAGAAGTACAAAAGCTAACCTGTAGATCACGGTTGTAAGCCTGTGGCAATCCTTTGC-AAAGTACCAATAAAGTACTCAAATCCCCAATCAATCTAGCAGATTTTCCACGAACTAGCTCCATAGGATCAGGA-----TTTTTCTTCTGAGGCATTATGCTACTCCCTGTAGAGACTGCATCACTTGGAATGAGAAATCCAAACTCCTCAGATGCCCATAGAACCCACTCCTCA--CCAAGTCGCGAAAGATGAACACCAATAATACAATTGGCAGAAAGAAATTCCAATAGGAAATCCCGGTCTGATAC---AGCATCAACAC--------------------------------------------------------------------------------------------------------------
>JO20
--------------------------------------AGATAATTA-----------------------------------TGCTATAGAGCTCAAGCTTACAGTTTCATTATCCTTTG-------------T--------ATAAAAAGTAGAAAAATTAACCTGTAGATCACGGTTGTAGGCTTGTGGCAACCCTTTGC-AAAGGACCAATAACGTAGTCAAATCCCCAATGACTCTAGCAGATTTCCCACGGACAAGCTCCATAGGATCTGGA-----TTTTTCTTCTGAGGCATTATGCTGCTTCCTGTAGAGACTGCATCACTTGGAATAAGAAAGCCAAACTCCTCAGATGCCCAGAGAACCCACTCCTCA--CCTAGGCGAGATAGATGGACAGCAATAATAGAATTGGCTGAAAGAAGTTCTAGTAAAAAATCCCGATCAGACAC---TGCATCAACAC-----------------ATGAACAATAC-AT-------------------------------------------------------------------------------
>JU21
--------------------------------------AGATAATTA-----------------------------------TGCTATAGAGCTCAAGCTTACAGTTTCATTATCCTTTGAGTGAACACCACTT--------ATAAAAAGTAGAAAAATTAACCTGTAGATCACGGTTGTAGGCTTGTGGCAATCCTTTGC-AAAGGACCAATAACGTAGTCAAATCCCCAATGACTCTAGCAGATTTCCCACGGACAAGCTCCATAGGATCTGGA-----TTTTTCTTCTGAGGCATTATGCTGCTTCCTGTAGAGACTGCATCACTTGGAATAAGAAAGCCAAACTCCTCAGATGCCCAGAGAACCCACTCCTCA--CCTAGGCGAGATAGATGGACAGCAATAATAGAATTGGCTGAAAGAAGTTCTAGTAAAAAATCCCGATCAGACAC---TGCATCAACAC-----------------ATGAACAATAC-AT-------------------------------------------------------------------------------
>LF2
-------------------------------------------------------------------------------------------------------------------------------------T--------ATGATAAGTACAAAAGCTAACCTGTAGATCCCGGTTGTAAGCCTGTGGCAATCCTTTGC-AAAGTACTAACAAAGTACTCAAATCCCCAATCAGTCTAGCAGATTTCCCACGAACTAGCTCCATAGGATCGGGG-----TTTTTCTTCTGAGGCATTATGCTACTCCCTGTAGAGACTGCATCACTTGGAATGAGAAAGCCAAACTCCTCAGATGCCCATAGAACCCACTCCTCA--CCAAGTCGGGAAAGATGGACACCAATAATACAATTGGCAGAAAGGAATTCCAATAGGAAATCCCGGTCTGATAC---AGCATCAACAC--GCACAAACT---------------------------------------------------------------------------------------------------
>MC0
-------------------------------------------------------------------------------------------------------------------------------------T--------ATGAGAAGTACAAAAGCTAACCTGTAGATCACGGTTGTAAGCCTGCGGCAATCCTTTGC-AAAGTACTAACAAGGTACTCAAATCTCCAATCACTCTAGCAGATTTTCCACGAACTAGCTCCATAGGATCGGGA-----TTTTTCTTCTGAGGCATTATGCTACTCCCTGTAGAGACTGCATCACTTGGAATGAGAAAGCCAAACTCCTCAGATGCCCATAGAACCCACTCCTCA--CCAAGTCGGGAAAGATGGACACCAATAATACAATTGGCAGAAAGGAATTCCAATAGGAAATCCCGATCTGATAC---AGCATCAACAC--GCACAAACTAT--CAACCATTTACAC--ATCAAAAGTTCTTAAATATATCAAAATAAATTA--------------TGACCTAATTTTTCT------------------
>MT0
----------------------------------------------------------------------------------------------------------------------------AACACCATTT--------ATGAGAAGTACGAAAGTTAACCTGTAGATCACGGTTGTAAGCCTGCGGCAGTCCTTTGC-AAAGTACTAGCAAAGTAGTCAAATCCCCAATCACTCTAGCAGATTTTCCACGAACTAGCTCCATAGGGTCAGGA-----TTTTTCTTCTGAGGCATTATGCTACTCCCTGTAGAGACTGCATCACTTGGAATGAGAAAGCCAAACTCTTCAGATGCCCATAGAACCCACTCCTCA--CCAAGTCGGGAAAGATGGACACCAATAATACAATTGGCAGAAAGAAATTCTAATAGGAAATCCCGATCTGATAC---AGCATCAACAC--AAATTAAGGTA--TTAGAAGTATTAA--AA------------------------------------------------------------------------------
>NN48
------------------------------TTATTCATAAATAACTA-----------------------------------GATAATGGATACTCATCACCTATTATCATC----------TTAACACCATTT--------ATGAGAAGTACAAAAGCTAACCTGTAGATCACGGTTGTAAGCCTGTGGCAGTCCTTTGC-AAAGTACTAACAAAGTACTCAAATCCCCAATCACTCTAGCAGATTTTCCACGAACAAGTTCCATAGGGTCAGGA-----TTTTTCTTCTGAGGCATTATGCTACTCCCTGTAGAGACTGCATCACTTGGAATAATAAAGCCAAACTCCTCAGATGCCCATAAAACCCACTCCTCA--CCAAGTCGGGAAAGATGGACACCAATAATACAATTGGCAGAAAGAAATTCCAATAGGAAATCCCGATCTGATAC---AGCATCAACAC--AAATTAAGGTA--TTACAAGTATTAA--AATTGAAGTTTAGAGTTGAAGCACTAACT---------------------------------------------------
>PA42
-------------------------------------------------------------------------------------------------------------------------------------T--------ATGAGAAGCACAAAAGCTAACCTGTAGATCACGGTTGTAAGCCTGTGGCAATCCTTTGC-AAAGTACTAACAAAGTACTCAAATCCCCAATCACTCTAGCACATTTTCCACGAACTAGCTCCATAGGATCGGGA-----TTTTTCTTCTGAGGCATAATGCTACTCCCTGTAGACACTGCATCACTTGGAATAAGAAAGCCAAACTCCTCAGATGCCCATAGAACCCACTCCTCA--CCAAGTCGGGAAAGATGGACACCAATAATACAATTGGCTGAAAGTAATTCCAATAGGAAATCCCGATCTGATAC---AGCATCAACAC--AAATTAATTTA--TTAAAAGTATAAA--AAATTGGAGTTAGAGATGGAAGCACAAACT--------------------------------------------------
>PF1
----------------------------------------------------------------------------------------------------------------------------AACACCATTT--------ATGAGAAGCACAAAATCTAACCTGTAGATCACGGTTGTAAGCCTGCGGCAGTCCTTTGC-AAAGTACAAACAAAGTAGTCAAATCTCCAATCACTCTAGCAGATTTTCCACGAACTAGCTCCATAGGGTCAGGA-----TTTTTCTTCTGAGGCATTATGCTACTCCCTGTAGAGACTGCATCACTTGGAATGAGAAAGCCAAACTCTTCAGATGCCCATAGAACCCACTCCTCA--CCAAGTCGGGAAAGATGGACGCCAATAATACTATTGGCAGAAAGAAATTCCAATAGGAAATCCCGATCTGATAC---AGCATCAACAC--AAATTAAGGTA--TTAAAAGTAACAATGAATTAGAAAAAAAAAAC---------------------------------------------------------------
>PFM1
------------------------------------------TATTA-----------------------------------GGCTAGGG----------------------------------AATACCACTT--------ATGAGAAGTACAAAAGCTAACCTGTAGATCACGGTTGTAAGCCTGTGGAAGTCCTTTGC-AAAGTACTAACAAAGTACTCAAATCCCCAATCACTCTAGCAGATTTTCCACGAACTAGCTCCATAGGATCGGGA-----TTTTTCTTCTGAGGCATTATGCTACTCCCTGTAGAGACTGCATCACTTGGAATGAGAAAGCCAAACTCCTCAGATGCCCATAGAACCCACTCCTCA--CCAAGTCGGGAAAGATGGATACCAATAATACAATTGGCTGAAAGTAATTCCAATAGGAAATCCCGATCTGATAC---AGCATCAACAC--GCACAAACT---------------------------------------------------------------------------------------------------
>PH2
----------------------------------------------------------------------------------------------------------------------------AACACCATTT--------ATGAGAAGCACAAAATCTAACCTGTAGATCACGGTTGTAAGCCTGCGGCAGTCCTTTGC-AAAGTACAAACAAAGTAGTCAAATCTCCAATCACTCTAGCAGATTTTCCACGAACTAGCTCCATAGGGTCAGGA-----TTTTTCTTCTGAGGCATTATGCTACTCCCTGTAGAGACTGCATCACTTGGAATGAGAAAGCCAAACTCTTCAGATGCCCATAGAACCCACTCCTCA--CCAAGTCGGGAAAGATGGACGCCAATAATACTATTGGCAGAAAGAAATTCCAATAGGAAATCCCGATCGGATAC---AGCATCAACAC--AAATTAAGGTA--TTAAAAGT---------------------------------------------------------------------------------------
>PS30
-------------------------------------------------------------------------------------------------------------------------------------T--------ATGAGAAGCACAAAAGCTAACCTGTAGATCACGGTTGTAAGCCTGTGGCAATCCTTTGC-AAAGTACTAACAAAGTACTCAAATCCCCAATCACTCTAGCACATTTTCCACGAACTAGCTCCATAGGATCGGGA-----TTTTTCTTCTGAGGCATAATGCTACTCCCTGTAGACACTGCATCACTTGGAATAAGAAAGCCAAACTCCTCAGATGCCCATAGAACCCACTCCTCA--CCAAGTCGGGAAAGATGGACACCAATAATACAATTGGCCGAAAGTAATTCCAATAGGAAATCCCGATCTGATAC---AGCATCAACAC--AAATTAAGTTA--TTACAAGTATAAA--AAATTGGAGTTAGAGATGGAAGCACAAACT--------------------------------------------------
>PSF43
-------------------------------------------------------------------------------------------------------------------------------------T--------ATGAGAAGTACAAAAGCTAACCTGTAGATCACGGTTGTAAGCCTGTGGCAGTCCTTTGC-AAAGTACTAACAAAGTACTCAAATCCCCAATCACTCTAGCAGATTTTCCACGAACAAGCTCCATAGGGTCAGGA-----TTTTTCTTCTGAGGCATTATGCTACTCCCTGTAGAGACTGCATCACTTGGAATAAGAAAGCCAAACTCCTCAGATGCCCATAGAACCCACTCCTCA--CCAAGTCGGGAAAGATGGACACCAATAATACAATTGGCAGAAAGAAATTCTAATAGGAAATCCCGATCTGATAC---AGCATCAACAC--AAATTAAGGTA--TTACAAGTATTAA--AATTGTAGACATCATGCTAAAAAAAATATATAA--------------AAATCCAAAGATATACAAAGCACTAATTCAAAA
>PTA0
---------------------------------------GAATATTA-----------------------------------GACTAGGG----------------------------------AATACCACTT--------ATGAGAAGTACAAAAGCTAACCTGTAGATCACGGTTGTAAGCCTGTGGCAATCCTTTAC-AAAGTACTAACAAAGTACTCAAATCCCCAATCAATCTAGCAGATTTTCCACGAACTAGCTCCATAGGATCAGGA-----TTTTTTTTCTGAGGCATTATGCTACTCCCTGTAGAGACTGCATCACTTGGAATGAGAAAGCCAAACTCCTCAGATGCCCAAAGAACCCACTCCTCA--CCAAGTCGGGAAAGATGGACACCAATAATACAATTGGCAGAAAGAAATTCCAATAGGAAATCTCGATCTGATAC---AGCATCAACAC--AAATTAAGGTA--TTACAAGTTTTAA--AATTGGAGTCTA--------------------------------------------------------------------
>RC54
--------------------------------------------------------------------------------------AGGG----------------------------------AACACCATTT--------ATGAGAAGTACAAAAGCTAACCTGTAGATCACGGTTGTAAGCCTGTGGCAGTCCTTTGC-AAAGTACTAACAAAGTACTCAAATCCCCAATCACTCTAGCAGATTTTCCACGAACAAGCTCCATAGGGTCAGGA-----TTTTTCTTCTGAGGCATTATGCTACTCCCTGTAGAGACTGCATCACTTGGAATAATAAAGCCAAACTCCTCAGATGCCCATAAAACCCACTCCTCA--CCAAGTCGGGAAAGATGGACACCAATAATACAATTGGCAGAAAGAAATTCCAATAGGAAATCCCGATCTGATAC---AGCATCAACAC--AAATTAAGGTA--TTACAAGTATTAA--AATTGAAGTTTA--------------------------------------------------------------------
>SA1
-------------------------------------------------------------------------------------------------------------------------------------T--------ATAAGAAGCACAAAAGCTAACCTGTAGATCACGGTTGTAAGCCTGTGGCAATCCTTTGC-AAAGTACTAACAAAGTACTCAAATCCCCAATCACCCTAGCACATTTCCCACGAACTAGCTCCATAGGATCGGGA-----TTTTTCTTCTGAGGCATTATGCTACTCCCTGTAGACACTGCATCACTTGGAATAAGAAAGCCAAACTCCTCAGATGCCCATAGAACCCACTCCTCA--CCAAGTCGGGAAAGATGGACACCAATAATACAATTGGCTGAAAGTAATTCCAATAGGAAATCCCGATCTGATAC---AGCATCAACAC--AAATTAAGTTA--TTAAAAGTATTAA--AAATTGGAGTTACAGATGGAAGCACAAACT--------------------------------------------------
>SC0
---------------------------------------AAATATTA-----------------------------------GGCTAGGG-------------------------------------AACATTT--------ATGAGAAGTACAAAAGCTAACCTGTAGATCACGGTTGTAAGCCTGCGGCAGTCCTTTGC-ACAGTACTAACAAAGTAGTCAAATCCCCAATCACTCTAGCAGATTTTCCACGAACTAGCTCCATGGGGTCAGGA-----TTTTTCTTTTGAGGCATTATGCTACTCCCTGTAGAGACTGCATCACTTGGAATAAGAAAGCCAAACTCCTCAGATGCCCATAGAACCCACTCCTCA--CCAAGTCGGGAAAGATGGACACCAATAATAGAATTTGCAGAAAGAAATTCCAATAGGAAATCCCGATCTGATAC---AGCATCAACAC--AAATTAGGGTA--TTACAAGTATTAA--AA------------------------------------------------------------------------------
>SG23
------------------------------CCAATTAGATAATATTAT---------------------------------TGCCTAGAGAGCTCAAGCTTGCAGTTGCTTTATCCTTTGAGTGAACACCACTT--------ATAGGAAGTAGAAAAACTAACCTGTAGATCACGGTTGTAGGCTTGTGGCAATCCTTTGC-AAAGTACCAACAGAGTAGTCAAATCCCCAATCACTCTAGCAGATTTCCCACGGACAAGCTCCATAGGATCTGGA-----TTTTTCTTCTGAGGCATTATACTGCTCCCTGTAGAGACTGCATCACTTGGTATAAGAAAGCCAAACTCCTCAGATGCCCAGAGAACCCACTCCTCA--CCTAGGCGGGATAGATGAACAGCAATAATAGAATTGGCTGAAAGAAATTCTATTAAAAAATCCCGATCAGACAC---TGCATCAACAC-----------------ATAAATGTTAA-AACAAACTGAATAAAAACAGAAGCAAAGGCTC-------------------------------------------------
>SS22
---------------------------------ATTAGATAATATTAT---------------------------------TGCCTAGAGAGCTCAAGCTTGCAGTTGCTTTATCCTTTGAGTGAACACCACTT--------ATAGGAAGTGGAAAAACTAACCTGTAGATCACGGTTGTAGGCTTGTGGCAATCCTTTGC-AAAGTACCAACAAAGTAGTCAAATCCCCAATCACTCTAGCAGATTTCCCACGGACAAGCTCCATAGGATCTGGA-----TTTTTCTTCTGAGGCATTATACTGCTCCCTGTAGAGACTGCATCACTTGGAATAAGAAAGCCAAACTCCTCAGATGCCCAGAGAACCCACTCCTCA--CCTAGGCGGGATAGATGGACAGCAATAATAGAATTGGCTGAAAGAAATTCTAATAAAAAATCCCGATCAGACAC---TGCATCAACAC-----------------ATAAATGTTAA-AATAAACTGAATAAGAACAGAAGCAAAGGCTCGG------------------TCAAGAATATATGCTA----AAAACCACA
>SV36
------------------------------AAAATTAGATAATATTA-----------------------------------TGCTAGGAAGAATGAGCTTAGAGTTGCTTTATTTT--------------TGT--------ATGAGAAGTACAAAAGCTAACCTGTAGATCACGGTTATAAGCTTGTGGCAATCCTTTGC-AAAGTACTAACAAAATATTTGAATCCCCAATAACTCTAGCAGATTTTCCACGGACAAGTTCCATAGGATCTGGA-----TTTTTCTTCTGAGGCATTATGCTACTCCCTGTAGAGACCGCGTCACTTGGAATGAGGAACCCAAACTCCTCAGATGCCCATAGAACCCACTCCTCA--CCAAGCCGGGAAAGATGGACAGCAATAATAGCATTGGCTGAAAGAAATTCCAATAGGAAATCCCGATCTGACAC---TGCATCAACAC--------------------------------------------------------------------------------------------------------------
>TA17
-----------------------------------------------------------------------------------------------AACCTTACAGTT-CATTATCCTTTGAGTGAA---CACTT--------ATAAAAAGTAGAAAAATTAACCTGTAGATCACGGTTGTAGGCTTGTGGCAATCCTTTGC-AAAGGACCAATAAAGTGGTCAAATCCCCAATCACTCTAGCAGACTTCCCACGGACAAGCTCCATAGGATCTGGG-----TTTTTCTTCTGCGGCATTATGCTGCTTCCTGTAGAAACTGCATCACTTGGTATAAGAAAGCCGAACTCCTCAGATGCCCAGAGAACCCACTCCTCA--CCTAGGCGAGATAGATGGACAGCAATAATAGAATTGGCCGACAGAAGTTCTAGTAAAAAATCCCGATCGGACAC---TGCATCAACAC--AAATGAAC-------------------AATACAT--------------------------------------------------------------------------
>TB39
------------------------------CAAATTAGATAGTATTA-----------------------------------TACTAGAGAACTCAAGCTTACAGTGGATTTTTCCTTGA----------------TAAAATATATGAACTAAAAATGCTAACCTGCAAATCACGGTTGTAAGCTTGTGGCAATCCTTTGC-AAAGTACCAACAAAGTACTCAAATCTCCAATAACTCTTGCAGATTTCCCACGGACAAGCTCCATAGGATCTGGA-----TTTTTCTTCTGAGGCATTATGCTACTCCCTGTAGAGACTGCATCACTCGGAATGAGAAAGCCAAACTCCTCGGATGCCCATAGAACCCACTCCTCA--CCTAGGCGAGAAAGATGGATAGCAATAATAGAATTGGCTGAAAGAAATTCTAACAAAAAATCCCGATCCGACAC---TGCATCGACAC--AAAT-----------TTAGATATTAA--AAAAGTTAGATAGAAATGGAAGCACATACTCCATTGAATAGAAAATTTAATCCAATATTACAAGC---------ATCAAA
>TN1
---------------------------------------------------------------------------------------------------------------------------------------------------------AAAAGCTAACCTGTAGGTCACGGTTGTAAGCTTGTGGCAGTCCTTTAC-AAAGTACTAACAGAGTACTCAAATCCCCAATCACTCTAGCAGATTTCCCACGGACAAGCTCCATAGGATCTGGA-----TTTTTCTTCTGAGGCATTATGCTACTCCCTGTAGAAACTGCATCGCTTGGAATGAGAAAGCCAAACTCCTCAGACGCCCACAGAACCCACTCCTCG--CCTAGGCGGGAAAGATGGATAGCAATTATTGAATTGGCTGAAAGAAATTCCAATAAAAAATCCCGATCTGACAC---TGCATCAACAC-----------------ATAGGTATTTA--AAAAATTAAATAGAAATGGAAGCACAGACTC-------------------------------------------------
>TO14
--------------------------------------AGATAATTA-----------------------------------TGCTATAGAGCTCAAGCTTACAGTTGCATTATCCTTTGAGTGAACACCAC--------------------TAAAAATTAACCTGTAGATCACGGTTGTAGGCTTGTGGCAACCCTTTGC-AAAGTACCAATACAGTAGTCAAATCCCCAATCACTCTAGCAGATTTCCCACGGACAAGCTCCATAGGATCTGGA-----TTTTTCTTCTGAGGCATTATGCTGCTTCCTGTAGAGACTGCATCACTTGGAATAAGAAAGCCAAACTCCTCAGATGCCCAGAGAACCCACTCCTCA--CCTAGGCGGGATAGATGGACAGCAATAATAGAATTGGCTGAAAGAAGTTCTAATAAAAAATCCCGATCAGACAC---TGCATCAACAC-----------------ATAAATGTTTA-AATAAACTGAACAGAAACAGAAGCAAAGACTC----------------------AAAAATACATGC---------------
>TPL03
--------------------------------------------------------------------------------------AGGG----------------------------------AACACCATTT--------ATGAGAAGTACAAAAGCTAACCTGTAGATCACGGTTGTAAGCCTGTGGCAGTCCTTTGC-AAAGTACTAACAAAGTACTCAAATCCCCAATCACTCTAGCAGATTTTCCACGAACAAGCTCCATAGGGTCAGGA-----TTTTTCTTCTGAGGCATTATGCTACTCCCTGTAGAGACTGCATCACTTGGAATAAGAAAGCCAAACTCCTCAGATGCCCATAGAACCCACTCCTCA--CCAAGTCGGGAAAGATGGACACCAATAATACAATTGGCAGAAAGAAATTCCAATAGGAAATCCCGATCTGATAC---AGCATCAACAC--AAATTAAGGTA--TTACAAGTATTAA--AATTGAAGTTTA--------------------------------------------------------------------
>WN5
------------------------------------------------------------------------------------------------AAATCCTAGTACTATGAAAGT--------------ACT--------ATAACAAGTGTAAAAGCTAACCTGTAGATCACGGTTGTAAGCTTGTGGCAATCCTTTAC-AAAGTACTAACAAAGTATTCAAATCCCCAATCACTCTAGCAGATTTTCCACGAACAAGCTCCATAGGGTCTGGA-----TTTTTCTTCTGAGGCATTATGCTACTCCCCGTAGAGACTGCATCACTTGGAATGAGAAAGCCAAACTCCTCAGATGCCCATAGAACCCACTCCTCA--CCAAGTCGGGAAAGATGGATAGCAATAATAGAATTGGCTGAAAGAAATTCCAATAAGAAATCCCGATCTGACAC---TGCATCAACAC--AAATTAAGTAT--AATTGGAAAAGCA--AA------ATCACTGCCTTGATCA--------------------------------------------------------
>WS10
-------------------------------------------ATTA-----------------------------------TGCTATAGAGCTCAAGGTTACAGTT--------------GTGAACACCACTTTACAAAAATATGGTAGTAGAAAAACTAACCTGTAGATCACGGTTGTAGGCTTGTGGCAATCCTTTGC-AAAGTACCAACAAAGTAGTCAAATCCCCAATAACTCTAGCAGATTTCCCACGGACAAGCTCCATAGGATCTGGA-----TTTTTTTTCTGGGGCATTATGCTGCTTCCTGTAGAGACTGCATCACTCGGAATAAGAAAGCCAAATTCTTCAGATGCCCAGAGAACCCACTCCTCA--CCTAGGCGAGATAGATGGACAGCAATAATAGAATTGGCTGAAAGAAGTTCTAGTAAAAAATCCCGATCAGACAC---TGCATCAACAC--AAACTACACTATCAAACAGAGTTTTC-AATAAACTGATTAGATACAGAACTCAAA-----------------------------AATATATTC---------------
>WW11
-------------------------------------------ATTA-----------------------------------TGCTATAGAGCTCAAGGTTACAGTT--------------GTGAACACCACTTTACAAAAATATGGTAGTAGAAAAACTAACCTGTAGATCACGGTTGTAGGCTTGTGGCAATCCTTTGC-AAAGTACCAACAAAGTAGTCAAATCCCCAATAACTCTAGCAGATTTCCCACGGACAAGCTCCATAGGATCTGGA-----TTTTTTTTCTGGGGCATTATGCTGCTTCCTGTAGAGACTGCATCACTCGGAATAAGAAAGCCAAATTCTTCAGATGCCCAGAGAACCCACTCCTCA--CCTAGGCGAGATAGATGGACAGCAATAATAGAATTGGCTGAAAGAAGTTCTAGTAAAAAATCCCGATCAGACAC---TGCATCAACAC--AAACTACACTATCAAACAGAGTTTTC-AATAAACTGATTAGATACAGAACTCAAA-----------------------------AATATATTC---------------
