# Supplementary material for: Development of a Target Enrichment Probe Set for Conifer (REMcon)
Source: Biology (Basel). 2024 May 22;13(6):361. doi: 10.3390/biology13060361 (PMC11200496; doi:10.3390/biology13060361)
Supplement: Supplementary file 1 [file biology-13-00361-s001.zip › biology-2960267-supplementary/Sup data/MO_orthlogs_alignments/Thupl29379409s0013_1.ortho.selected_stripped.aln.fasta]

>AA3
--ATTCAAACAGAAAATTGCAGGTAAGAG-TTTCTTACTGTTTTGCAATGGGGCT-GTACAGGACAAGGCGAACTTGGAAGCCTAATGTACAGAAC-AAGCGACTTTTCAGCTTGATCCTGGATCGATTTATTAGAGTA-AAAGTTACAACACATGCAATTCGGTGTATTGATAAGGCTGGTGGCATTGATGAATATC-TACTGAAGACACCTACCAGGAAGCTTGATAATGAATTGTCTCTTCTGTGGAAGGCAAAGATTGAACAAAAATATAGAGAACTTGGAAATATGGAGGTTGGGTTCTTTCAACCAGAAGAAGAAAACAAACTTGTAGAAGCCTTTGAAAA--GCTTGATATTGCCAAGAAAGAATGGAAAGCTCGTGGCA--AA-GCCAAGACAGTT-------AATCAGGCTTCACTGCCAG------ACAGTG--TCACC--AATATTTAAAATCAGCACAGTAAACTTCCCAATAGCATGCTCA---------------------
>AA60
--------------AAATTCATGTTATTG-CTTCTCACCATGTTTTAGTTATACT-ATACAGGACAAGGCGAACATGGAAGCCCAATGTGCAGAACAAAGTGACTTTTCAGCTTGATTCTGGATCAGTTTATTAGAGTT-AAAGTTACAACACATGCAATCTGGTGCATTGATAAAGCTGGTGGCATTGATGAATATC-TTCTCAAGACGCCTACCAGGAAGCTTGATAATGAACTATGTTTTCTCTGGAAGGCCAAGATTGAGCAAAAATATAAAGAAATTAGAAACAAGGAGGTTGGTTTCTTTGCCCCAAAAGAAGAGAAGGAACTTGAAGCAGCCTTTGAAAG--CCTTGAAATTGAAAAGGTAAAATGGAGAGCTCACTGTA--AA-GCAGGTGCAGGAATC----GACTGGAATTATTGGATAAGAGGTAAAAGAG--ATATC--AATATTCTCAGTCAGGGCA--AATCTGCTCAATAGTAAACTTACATGT---AAAGTATTCTTAT
>AAR4
--ATTCAAACAGAAAATTGCAGGTAAGAGTTTTCTTACTGTTTTGCAATGGGGCT-GTACAGGACAAGGCGAACTTGGAAGCCTAATGTACAGAAC-AAGCGACTTTTCAGCTTGATCCTGGATCGATTTATTAGAGTA-AAAGTTACAACACATGCAATTCGGTGTATTGATAAGGCTGGTGGCATTGATGAATATC-TACTGAAGACACCTACCAGGAAGCTTGATAATGAATTGTCTCTTCTGTGGAAGGCAAAGATTGAACAAAAATATAGAGAACTTGGAAATATGGAGGTTGGGTTCTTTCAACCAGAAGAAGAAAACAAACTTGTAGAAGCCTTTGAAAA--GCTTGATATTGCCAAGAAAGAATGGAAAGCTCGTGGCA--AA-GCCAAGACAGTT-------AATCAGGCTTCACTGCCAG------ACAGTG--TCACC--AATATTTAAAATCAGCACAGTAAACTTCCCAATAGCATGCTCA---------------------
>AF1
------------------------------TTTCTCATTATGTTTCCATGG---C-GTTCAGGAAAAGACGATGTTGGAAGCCCAACGTA----------------------TTGATCCTAGATCGATTTATCAAAGTTAAAAGTTACAACACATGCAATTCGGTGCATTGAAAAAGCTGGTGGTTATGATGAATATT-TGCTAAAGACACTTACTAGAAAGCTTGTTAATGAATTGTGTCTTTTTTGGAAGGCAAAGATTGAACAAAAATATAGAGAACTTGGAAACATGAAGGTTGGTTTCTTTCCACTAGAAGAAGAGAAGAAACTTGAAAAAGCTTTCAAAAA--GCTTGAAATTACCAAGAAGGAATGGAGA----------------------------------AATCAGGATTCTGTGGCAGGGAAGCAGAGCA--TA--C--AATATTTTGAATCAGTACA--TACCTTACCAATTGTATTTTTAATGGTT--GAAGTATTGGTG-
>AG2
--------ATAGAAAATTGCATG-------TTTCTCATTATGTTTCCATGG---C-GTTCAGGAAAAGACGATGTTGGAAGCCCAACGTA----------------------TTGATCCTAGATCGATTTATCAGAGTT-AAAGTTACAACACATGCAATTCGGTGCATTGAAAAAGCTGGTGGTTATGATGAATATT-TGCTAAAGACACTTACTAGAAAGCTTGTTAATGAATTGTGTCTTCTTTGGAAGGCAAAGATTGAACAAAAATATAGAGAACTTGGAAACATGAAGGTTGGTTTCTTTCCACTAGAAGAAGAGAAGAAACTTGAAAAAGCTTTCAAAAA--GCTTGAAATTACCAAGAAGGAATGGAGA----------------------------------AATCAGGATTCTCTGGCAGGGAAGCAGAGCA--TA--C--AATATTTTGAATCAGTACA--TACCTTACCAATTGTATTTTTAATGGTT--GAAGTATTGGTG-
>AH26
----------------------------T-TTGACTATTACATTTGGATTGGGCT-GTGCAGGACAAGGAAAAAATGTAAACCCAATGTATAGGAG-AAGCGAGTGTTTAGCTTGATTCAAGATAGATTCATTTGAATT-AAAGTTACAACGCATACAATTCGGTGCATTAATAAAGCTGGGTGTATTGATGA-AACC-TGTTACAGACACTAATTCTGAAGGTTGAGAATGAACTTGCTCTCTATTGGAAGGTAAAGATCCAACAGGAATATGACAAATTGAGGAAAATGGAAGTTGGTTTTTTTCCACCAGAAGAATAGAAGAAGCTAGAAGAAGCTTTTGAAAG--GGTTAAAATTGCTAGGAAGGAAGCAAAAGC----------TA-GAGGGAACAC---------AATTAGGTGTGGTAGATGATGGAT-AGAG-----TGGC--ATTTTTCAAAGTCAACCGACTGATTAATTGTA--------------------------------
>AME1
------------------------------TTTCTTACTGTTTTGAAATGGGGCT-GTACAGGACAAGGCGAAATTGGAAGCCTAATGTACAGAAC-AAGCGACTTTTCAGCTTGATCCTGGATCGATTTATTAGAGTA-AAAGTTACAACACATGCAATTCGGTGTATTGATAAGGCAGGTGGCATTGATGAATATC-TACTGAAGACACCTACCAGAAAGCTTGATAATGAACTGTCTCTTCTGTGGAAGGCAAAGATTGAACAAAAATATAGAGAACTTGGAAATATGGAGGTTGGGTTCTTTCAACCAGAAGAAGAAAACAAACTTGTAGAAGCCTTTGAAAA--GCTTGAAATTGCCAAGAAAGAATGGAAAGCTCGCAGCA--AA-GCAAAAACAGTT-------AATCAGGCTTTGCTCCCAG------ACAGTG--TCACC--AATATTTAAAATCAGCACAGTAAACTTCCCAATAGCATGCTCA---------------------
>AP25
----------------------------T-TTGACTATTACATTTGGATTGGGCT-GTGCAGGACAAGGACAAAATGTAAACCCAATGTACAGGAG-AAGCGAGTGTTTAGCTTGATTCTAGACAGATTCATTCGAATT-AAAGTTACAACGCATACAATTCAATGCATTGATAAAGCTGGGTGTATTGATAA-AACC-TGTTACAGACACTGATTCTGAAGGTTGAGAATGAACTTTCTCTCTATTGGAAGGTAAAGATCCAACAGGAATATGACAAATTGAGGAAAATGGAAGTTGGTTTCTTTCCACCAGAAGAAGAGAAGAAGTTGGAAGAAGCTTTTGAAAG--GGTTAAAATTGCTAGGAAGGAAGCAAAAGC----------TA-GAGGGAACAC---------AATTAGGTGTGGTAGACGGTGGAT-AGAG-----TGGT--AATTTTCAAAGTCAACCGACT-------------------------------------------
>APA47
--------ATAGAAAACTGCATG-------TTTCTCATTATGTTTCCATGGGGCT-GTTCAGGACAAGACGATGTTGGAAGCCCAATGTACAGAAT-AAGCGACTTTTCAGCTTGATCCTAGATCGATTTGTCAGAGTT-AAAGTTACAACTCATGCAATTCGGTGCATTGACAAAGCTGGTGGCTTTGATGAATATC-TACTAAAGACACCTACCAGAAAGCTTGATAATGAACTGTGTCTTTTTTGGAAGGCAAAGATTGAACAAAAATATAGAGAACTTGGAAACATGAAGGTTGGTTTCTTTCCACCAGAAGAAGAGAAGAAACTTGAACAAACTTTCAAAAA--GCTTGAAATTACCAAGAAGGAATGGAGAGCACAGGGTA--AATAAAAACATGGCT-------AATCAGGATTCTCTGGCAGGGAGTCGGTGTA------A--AATATTTAGAATCAGCACA--TACCTTACCAATTTTATTTTCAATGGTT--GAAGTATTGGTGG
>AR2
---------------------------------------GTTTTGCAATGGGGCT-GTACAGGACAAGGCGAAATTGGAAGCCTAATGTACAGAAC-AAGCGACTTTTCAGCTTGATCCTGGATCGATTTATTAGAGTA-AAAGTTACAACACATGCAATTCGGTGTATTGATAAGGCAGGTGGCATTGATGAATATC-TACTGAAGACACCTACCAGAAAGCTTGATAATGAACTGTCTCTTCTGTGGAAGGCAAAGATTGAACAAAAATATAGAGAACTTGGAAATATGGAGGTTGGGTTCTTTCAACCAGAAGAAGAAAACAAACTTGTAGAAGCCTTTGAAAA--GCTTGAAATTGCCAAGAAAGAATGGAAAGCTCGCAGCA--AA-GCAAAAACAGTT-------AATCAGGCTTTGCTCCCAG------ACAGTG--TCACC--AATATTTAAAATCAGCACAGTAAACTTCCCAATAGCATGCTCA---------------------
>CB35
-----------------------------------TATTGCATTTCAATTTGGTC-GTGCAGGACAAGGCGAAAATGTAAGCCCAATGTACAGGAG-AAGCGACTGTTTAGCTTGATTCTAGACCGATTCATTCGAATT-AAAGTTACAACACATACAATTCGGTGCATTGACAAAGCTGGGTGTATTGATGACTACC-TGTTACAGATGCCGATTCGCAAGCTTGAGAATGAACTTGCTCTCTTTTGGAAGGTAAAGATCCAGCAGGAATATGAAAAACTGAGAAAAATGGAGGTTTGTTTCTTTCCACCTGAAGAAGAGAAGAAGCTGGAAGAAGCTTTTGAAAG--GCTTAAAATTGCCAGGAAGGCTGCAAGAGC----------TA-GAGGGAATAG---------AGTCAGGTGTGGCAGATGATGGAC-AGAGC---TTGGC--GACTTTCAGAATCAGCCCACTGAGTTTAC-AATGGAAAGCTCCAAGAAA--GAT----------
>CD18
-------------AAATTTCA------TG-TTTCTTATCAT-TTCCAGTTATATT-ATATAGGACAAGGCGAAATTGGAAACCCAATGTGCAGAAT-AAGCGACTTTTCAGCTTGATTCTGGATCAGTTTATTAGAGTC-AAAGTTACAACACATGCAATTCGGTGCATTGATAAAGCTGGTGGCATTGATGAATATC-TGCTAAAGACACCTACCAGGAAGCTTGATAATGAACTCGCTCTTCTTTGGAAGGCCAAGATTGAGCAAAAATATAAAGAACTTAGAAACAAGAAGGTCGGTTTCTTTGCACCAGAAGAAGAGAAGGAACTTGAAGCAGCCTTTGAAAG--CCTTGAAATTGCCAAGGAAGAATGGAGAGCTCACCGTA--AA-GCAGGTGCAGGAATCGAGTGCTTGGAATTTCTAGATGAGAGGTAAGAGAG--TCGTC--AATATTCACGGTCAGGGCA--AAGTTGCTCAATGGTAAACTCACATGTA--AAAGTATTCTT--
>CDE34
-----------------------------------TATTGCATTTCAATTTGGTC-GTGCAGGACAAGGCGAAAATGTAAGCCCAATGTACAGGAG-AAGCGACTGTTTAGCTTGATTCTAGACCGATTCATTCGAATT-AAAGTTACAACACATACAATTCGGTGCATTGACAAAGCTGGGTGTATTGATGACTACC-TGTTACAGATGCCGATTCGCAAGCTTGAGAATGAACTTGCTCTCTTTTGGAAGGTAAAGATCCAGCAGGAATATGAAAAACTGAGAAAAATGGAGGTTTGTTTCTTTCCACCTGAAGAAGAGAAGAAGCTGGAAGAAGCTTTTGAAAG--GCTTAAAATTGCCAGGAAGGCTGCAAGAGC----------TA-GAGGGAATAG---------AGTCAGGTGTGGCAGATGATGGAC-AGAGC---TTGGC--GACTTTCAGAATCAGCCCACTGAGTTTAC-AATGGAAAGCTCCAAGAAA--GAT----------
>CF38
-------------------------------TTCTTACAGTGTTTTAATGGTACT-GTACAGGACAAGGCGTACATGGAAGCCCAATGTACAGAAC-AAGCGACTTTTCAGCTTGATTCTGGATCGATTTATTAGAGTC-AAAGTCACAACTCATGCAATTCGGTGCATTGATAAAGCTGGTGGCATTGATGAATATC-TTCTAAAGACACCTAGCAAGAAGCTTGATAATGAACTGTGTCTTCTTTGGAAGTCCAAGATTGCACAAAAATATAAAGAACTTAAAAACATGGAGGTTGGTTTCTTTCCACCAGAAGAAGAGAAGAAACTTGAAGAAGAATTTAAAAG--GCTTGAAATTGCCAAGAAGAAATCGAGAGCTCTCCGTA--AA-GCAATTGCAGGAAATCG-TGATTGGGC---CTACATGAGAGGT-AGAGCG--TCACC--AATATTTTTATTCAGTTGA--CAGCTTTGCAATAGTAAACTCAAATT-----------------
>CH19
--------ATAACAAATTTCA------TG--TTCTTACCAT-TTCCAGTTATACT-ATACAGGACAAGGCGAAATTGGAAGCCCAATGTGCAGAAT-AAGCGACTTTTCAGCTTGATTCTGGATCAGTTTATTAGAGTC-AAAGTTACAACACATGCAATTCGGTGCATTGATAAAGCTGGTGGCATTGATGAATATC-TGCTTAAGACACCTACCAGGAACCTTGATAATGAACTTGCTCTTCTTTGGAAGGCCAAGATTGAGCAAAAATATAAAGAACTTAGAAACAAAAAGGTCGGTTTCTTTGCACCAGAAGAAGAGAAGGAACTTGAAGCAGCCTTTGAAAG--CCTTGAAATTGCCAAGGAAGAATGGAGAGCTCACCGTA--AA-GCAGGTGCAGGAATCGAGTGATTGGAATTTCTAGATGAGAGGTAAGAGTG--TCGTC--AATATTCACAGTCAGGGTA--AAGTTGCTTAATGGGAAACTCACATGTA--AAAGTATTCTT--
>CHA37
--------ATAGAAAATTGTA------TG-TTTCTTACAGTGTTTCAATGGTACT-GTACAGGACAAGGCGTACATGGAAGCCCAATGTACAGAAC-AAGCGACTTTTCAGCTTGATTCTGGATCGATTTATTAGAGTC-AAAGTTACAACTCATGCAATTCGGTGCGTTGATAAAGCTGGTGGCATTGATGAATATC-TTCTAAAGACACCTAGCAAGAAGCTTGATAATGAACTGTGTCTTCTTTGGAAGTCCAAGATTGCACAAAAATATAAAGAACTTAAAAACATGGAGGTTGGTTTCTTTCCACCAGAAGAAGAGAAGAAACTTGAAGAAGAATTTAAAAG--GCTTGAAATTGCCAAGAAGAAATCGAGAGCTCTCCGTA--AA-GCAATTGCAGGAAATCG-TGATTGGGC---CTACATGAGAGGT-AGAGTG--TCACC--AATATTTTTATTCAGTTGA--CAGCTTTGCAATAGTAAACTCAAATT-----------------
>CJ24
G--CTAAAATACCAAATTTCA----GTTG-CTTCTTACCATGTTTCAGTTGTACT-ATACAGGACAAAGCGAACATGGAAGCCCAATGTGCAGAAT-AAGCGACTTTTCAGCTTGATTTTGGATCAGTTTATTAGAGTT-AAAGTTACAACACATGCAATTCGGTGTATTGATAAAGCTGGTGGCATTGATGAATATC-TACTAAAGACACCTACCAGGAAGCTTGATAATGAACTGTCTCTTCTTTGGAAGGCCAAGATTGAACAAAAATATAAAGAACTTAGAAACAAGGAGGTTGGTTTCTTTGCACCAAAAGAAGAGAAGGAACTTGAAGCGGCCTTTGAAAA--TCTTGAAATTGCCAAAGAAGAATGGAGAGCTCGCCGTA--AA-GCAGGTGCAGGAATCGAGTGATTGGAATT-TTAGATGAGAGGTAAGAGTG--T--CC--AATATTCCCAGTCAGTGCA--AAGCTGCTCAATAGTAAATTCACATATAT-AAAGTATTCTT--
>CK7
---------------------------TG-CTTCTGACCATGTTTCAGTTGTATT-ACACAGGACAAGGCGAACATGGAAGCCCAATGTGCAGAAC-AAGCGACTTTTCAGCTTGATTCTGGATCAGTTTATTAGAGTT-AAAGTTACAACACATGCAATTCGGTGCATTGATAAAGCCGGTGGCATCGACGAATATC-TATTGAAGACACCTAGTAGGAAGCTTGATAATGAACTGTGTCTTCTTTGGAAGGCCAAGATTGAACAAAAATATAAAGAACTTAGAAAGAAGGAGGTTGGTTTCTTTGCACCAGCAGAAGAGAAGGAACTTGAGGCAGCCTTTGAAAG--ACTTGAAATTGCTAAGGAAGAATGGAGATCTCGCCGTA--AA-GCAGGTGCAGGAATCGT--GATCGGGATT-TTAGATGAGAGCT-AGAGTG--TCACC--AATATTCCCAGTCAAGGCA--AAGCTGTTCAATAGTAAACTCACGTGTT--AAAGTATTCTT--
>CL6
---------------------------TG-CTTCTGACCATGTTTCAGTTGTATT-ACACAGGACAAGGCGAACATGGAAGCCCAATGTGCAGAAC-AAGCGACTTTTCAGCTTGATTCTGGATCAGTTTATTAGAGTT-AAAGTTACAACACATGCAATTCGGTGCATTGATAAAGCCGGTGGCATCGACGAATATC-TATTGAAGACACCTAGTAGGAAGCTTGATAATGAACTGTGTCTTCTTTGGAAGGCCAAGATTGAACAAAAATATAAAGAACTTAGAAAGAAGGAGGTTGGTTTCTTTGCACCAGCAGAAGAGAAGGAACTTGAGGCAGCCTTTGAAAG--ACTTGAAATTGCTAAGGAAGAATGGAGATCTCGCCGTA--AA-GCAGGTGCGGGAATCGT--GATCGGGATT-TTAGATGAGAGCT-AGAGTG--TCACC--AATATTCCCAGTCAAGGCA--AAGCTGTTCAATAGTAAACTCACGTGTT--AAAGTATTCTT--
>CM9
--------------AAATTCATGTTATTG-CTTCTCACCATGTTTTAGTTATACT-ATACAAGACAAGGTGAACATGGAAGCCCAATGTGCAGAAC-AAGTGACTTTTCAGCTTGATTCTAGATCAGTTTATTAGAGTT-AAAGTTACAACACATGCAATCTGGTTCATTGATAAAGTCGGTGGCATTGATGACTATC-TCCTCAAGACGCCTACCAAGAAGCTTGGTAATGAACTATGTTTTCTCTAGAAGGCCAAGATTGAGGAAAAATATAAAGAACTTAGAAACAAGGAGGTTGGTTTCTTTGCCCCAAAAGAACAGAAGGAACTTGAAGCAGCCTTTGAAAGCACCTTGAAATTGAAAAGGTAAAATGGAGAGCTCATTGTA--AA-GCAGGTGCAGGAAAC-------TGGAATTATTGGATAAGAGGTAAAAGAG--ATATC--AATATTCTCAGTCAGGGCA--AATCTGCTCAATAGTAAACTTACATGT---AAAGTATT-----
>CO8
---ATTATACACC-AAATTCATGTTATTG-CTTCTCACCATGTTTTAGTTCTACT-ATACAGGACAATGCAAACATGGAAGCCCAATGTGCAGAAC-AAGTGACTTTTCAGCTTGATTCTGGATCAGTTTATTAGAGTT-AATGTTACAACAAATGCAATCTGGTGCATTGATAAAGCTGGTGGCATTGATGAATATC-TCCTCAAGAAGCCTATCAGGAAGCTTGATAATGAACTATGTTTTCTCTGGAAGGCCAAGATTGAACAAAAATATAAAGAACTTAGAAACAAGGAGGTTGGTTTCTTTGCCCCAAAAGAAGAGAAGGAACTTGAAGCAGCCTTTGAAAG--CCTTGAAATTGAAAAGGTATAATGGAGAGCTCACTGTA--AA-GTAGGTGCAGGAATC----GAGTGGAATTATTGGATAAGAGGTAAAAGAG----ATC--AATATTCTCAGTCAGAGAA--AATCTGCTCA---------------------------------
>CP16
T--TGTAAATACCAAATTTCA------TG-TTTCTTACCAT-TTCCAGTTATACT-ATACAGGACAAGGCGAACATGGAAGCCCAATGTGCAGAAT-AAGCGACTTTTCAGCTTGATTCTGGATCAGTTTATTAGAGTT-AAAGTTACAACACATGCAATCCGGTGCATTGATAAAGCTGGTGGTATTGATGAATATC-TACTAAAGACACCTACCAGGAAGCTTGATAACGAACTGTCTCTTCTTTGGAAGGCCAAGATTGAACAAAAATATAGAGAACTTAGAAACAAGGAGGTTGGTTTCTTTGCACCAGAAGAAGAGAAGGAACTTGAAGCAGCATTTGAAAG--CCTTGAAATTGCCAAGGAAGAATGGAGAGCTCACCGTA--AA-GCAGGTGCTGGAATCGAGTGATTGGAATTTCTAGATGAGAGGTAAGGGAG--TCACT--GATATTCCCAGTCAGGGCA--AAGCTGCTCAATAGCAAACTCACTTGTA--AAAGTATTCTT--
>CP161
----------------------------------------------------------------------GAACATGGAAGCCCAATGTGCAGAAT-AAGCGACTTTTCAGCTTGATTCTGGATCAGTTTATTAGAGTT-AAAGTTACAACACATGCAATCCGGTGCATTGATAAAGCTGGTGGTATTGATGAATATCTTACTAAAGACACCTACCAGGAAGCTTGATAACGAACTGTCTATTCTTTGGAAGGCCAAGATTGAACAAAAATATAGAGAACTTAGAAACAAGGAGGTTGGTTTCTTTGCACCAGAAGAAGAGAAGGAACTTGAAGCAGCCTTTGAAAG--CCTTGAAATTGCCAAGGAAGAATGGAGAGCTCACCGTA--AA-GCAGGTGCCGGAATCGAGTGATTGGAATTTCTAGATGAGAGGTAAGGGAG--TCACT--GATATTCCCAGTCAGGGCA--AAGCTGCTCAACAGTAAACTCA---------------------
>CR44
----------------------------G-CTTCTTACTTTGTTGGAATGTTGAT-GCACAGGACAAGGCGAAAATGGAAGCCCAATGTACAAGAT-AAACGGCTTTTTAGTCTGATTTTAGACCGGCATATTCGAGTA-AAAGTTACAACACATGCAATTCGGTGCATTGACAAAGCTGGTGGTATAGATGAATATC-TGTTGCAGACACCTTCTCACAAACTAGATAATGAATTGTCTCTTTTTTGGAAGGCAAAGATCCAACAACACTATGAAGATTTGAGTAAAATGGAGGTTGGCTTCTTTCCACCAGAAGAAGAGGTGAAACTGGAGGAAGCATTTGAAAG--GCTTAAAATTGCCAAGAAGGCTCTGAGAGCTGAAAAGA--GATGCAGGAA--------------------------------------------------------------------------------------------------------------------
>CT15
---ATTATATACCAAATTTCA------CG-TTTCTTACCAT-TTGTAGTTATACT-ATACAGGACAAGGCGAACATGGAAGCCTAATGTGCAGAAT-AAGCAACTTTTCAACTTGATTTTGGATCAGCTTATTAGAGTT-AAAGTTACAACACATGCAATCTGGTGCATTGATAAAGTTGGTGGTATTGATGAATATC-TACTAAAGACACCTACCAGGAAGCTTGATAATGAACTGTCTCTTCTTTGGAAGGCCAAGATTGAACAAAAATATAAAGAACTTAGAAACAAGGAGGTTGGTTTCTTTGCACCAGAAGAAGAGAAGGAACTTGAAGCAGCCTTTGAAAG--CCTTGAAATTGCCAAGGAAGAATGGAGAGCTCACCGTA--AA-GCAGGTGCCGGAATCGAGTGATTGGAATTTCTAGATGAGAGGTAAGGGAA--TCACT--GATATTCCCAGTCAGGGCA--AGGCTGCTCAATAGTAAACTCA---------------------
>DA12
A--TTTATATACCAAAATTCATATTATTG-CTTCTTACCATGTCTCAGTTATGCT-ATACAGGACAAGGCGAACATGGAAGCCCAATGTGCAGAAC-AAGCGACTTTTCAGCTTGATTCTGGATCAGTTTATTAAAGTT-AAAGTTACAACACATGCAATCCGGTGCATTGATAAAGCTGGTGGTATTGATGAATATC-TCCTCAAGACACCTACCAGGAAGCTTGATAATGAACTGTGTTTTCTATGGAAGGCCAAGATTGAACAAAAATATAAAGAACTTAGAAACAAGGAGGTTGGTTTCTTTGCACCAAAAGAAGAGAAGGAACTTGAAGCAGCCTTTGAAAG--CCTTGAAATTGAAAAGGAAAAATGGAGAGCTTACTGTA--AA-GTAGGTGCAGGAATCGACGGAGTGGAATTTTTAGATGAGAGGTAAAAGAG--TTATC--AATATTCTCAGTCAGGGCA--AATCTGCTCAATAGTAAACTTACATGTA--AAAGTATTCTT--
>DB53
---------------------------------------------------------------------------------------------------------------------------------------AGTT-GATGTTACAACACAAGAAATTTGATGTATTGATAAAACTAGTGGCTTAGATGAATATC-TATTAAAGAAACCTATCATAAAGCTTGATAATTAACCATGTCTTGTTTGGAAGGAAAACATTGAACAAGAATGTAAAGAACTTGGAAATAATAAGGTTGGTTTCTTTCCACCAGATGAAGAGAAGAAACTTGAACAAGCTTTCGAGAA--GCATGAAATTACTAAGAAGGAATGGAGAGCACAAGGTA--AA-AATTATATA----------TAACAAGATAATTATACATGAAATTACA---------C--ACTATTTATCA-----------------------------------------------------
>DD1
----------AGAAAACTGCATG-------TTTCTCATTATGTTTTCATGGGGCT-GTTCAGGACAAGACGATGTTGGAAGCCCAATGTACAGAAT-AAGCGACTTTTCAGCTTGATCCTAGATCGATTTATCAGAGTT-AAAGTTACTACACATGCAATTCGGTGCATTGACAAAGCTGGTGGTTTTGATGAATATC-TACTAAAGACACCTACCAGAAAGCTTGATAATGAACTCTGTCTTGTTTGGAAGGCAAAGATTGAACAAAAATATAGAGAACTTGGAAACATGAAGGTTGGTTTCTTTCCACCAGAAGAAGAGAATAAGCTTGCACAAGCTTTCGAAAA--GCTTGAAATTACCAAGAAGGAATGGAGAGCACAGGGTA--AATAAAAACATGGCT-------AATCAGGATTCTCTTGCAGGTAGGGAGAGCG--TA--A--AATATTTCGAATCAGCACA--TATCTTACCAATAGTATTTTCAATGGTT--GAAGTATTGGTG-
>DIM50
--------ATAGAAAAATGCATG-------TTTCTCATTATGTTTTCATGGGGCT-GTTCAGGACAAGACGATGTTGGAAGCCCAATGTACAGAAT-AAGCGACTTTTCAGCTTGATCCTAGATCGATTTATCAGAGTT-AAAGTTACAACACATGCAATTCGGTGCATTGACAAAGCTGGTGGTTTTGATGAATATC-TACTAAAGACACCTACCAGAAAGCTTGATAATGAACTGTGTCTTGTTTGGAAGGCAAAGATTGAACAAAAATATAGAGAACTTGGAAACATGAAGGTTGGTTTCTTTCCACCAGAAGAAGAGAATAAACTTGCACAAGCTTTCGAAAA--GCTTGAAATTACCAAGAAGGAATGGAGAGCACAGGGTA--AATAAAAACATGGCT-------AATCAGGACTCTCTGGCAGGTAGGCAGAGCA--TA--A--AATATTTCGAATCAGCACA--TATCTTACCAATAGTATTTTCAATGGTT--GAAGTATTGGTGG
>EN45
----------------------------G-CTTCTTACTTTGTTGGAATGTTTAT-GCACAGAACAAGGCGAAAATGGAAGCCCAATGTACAAGAC-AAGCGGCTTTTTAGTCTGATCTTAGACCGGCACATTCGAGTA-AAAGTCACAACACATGCAATTCGGTGCATTGACAAAGCTGGTGGTATAGATGAATATC-TGTTGCAGACACCCTCTCATAAGCTTGATAATGAATTGTGTCTTTTCTGGAAAGCAAAGATCCAACAGCACTATGAGGATCTGAGTAAAATGGAGGTTGGTTTCTTTCCACCAGAAGAAGAAAAGAAACTAGAAGAAGCATTTGAGAG--GCTTAAAATTGCTAAGAAGGCTATGAGAGATGAAAAGA--G-----------------------------------------------------------------------------------------------------------------------------
>FC13
A--TTTATATACCAAAATTCATATTATTG-CTTCTTACCATGTTTCAGTTATACT-ATACAGGACAAGGCGAACATGGAAGCCCAATGTGCAGAAC-AAGCGACTTTTCAGCTTGATTCTGGATCAGTTTATTAAAGTT-AAAGTTACAACACATGCAATCCGGTGCATTGATAAAGCTGGTGGTATTGATGAATATC-TCCTCAAGACACCTACCAGGAAGCTTGATAATGAACTGTGTTTTCTATGGAAGGCCAAGATTGAACAAAAATATAAAGAACTTAGAAACAAGGAGGTTGGTTTCTTTGCACCAAAAGAAGAGAAGGAACTTGAAGCAGCCTTTGAAAG--CCTTGAAATTGAAAAGGAAAAATGGAGAGCTTACTGTA--AA-GTAGGTGCAGGAATC------------------------------------------------------------------------------------------------------------
>FTS2
---------------------------------------------------------------------CAATGTTGGAAGCCCAATATATAGAAT-AACCAAAATTTTAGCTTGATCCTAAATTAATTTATCAGAGTT-GAAGTTACAACATAAGCAATTAGATGTATTGATAAAGCTAGTGGCTTAGATGAATATT-TGTTAAAGACACCTATCATAAAGCTTGATAATTAACCATGGTTTATTTGGAAGGCAATTATTGAACAAAAATATAAAGAACTTGGAAACAATAAGGTTGGTTTCTTTCTACCAGATGAAGAGAAGAAACTTGAACAAGCTTTCGAGAA--GCATGAAATTAGTAAGAAGGAATGGAAAGTTATACATG--AA----------------------------------------------------ATTACA-CACCATTTACCATCAACAAA--TATCTTCA----------------------------------A
>GG1
TGAGTTATATAAACCCCTGCTCTTTTGCA-TTTTTACTTTTGTTGGCATGGTGCT-GCACAGGACAAGGCGAAAATGGAAGCCCAATGTACAAGAG-AAGCGGCTTTTTAGTCTGATTCTGGACCGGCACATTCGAATA-AAAGTCACAACACATGCAATTAGGTGCATTGATACAGCTGGTGGTATAGATGAATATC-TGCTGCAGACAAATACTCGCAAGCTTGATAATGAATTGGCTCTTCATTGGAAGGCAAAGATCCAACAAGAATATAAAGAATTGAGTAAAGTGGAGGTTGGTTTCTTTCCGCCAGAAGAAGAGAAGAAACTGGAAGAAGCATTTGAAAG--GCTTAAAATTGCCAGGAAGGCTCTGAAAGCTAAAAATA--GG-AAAGCAATC----------AGCCCAGATGCAGAAACAAAAACTGAGGGTGGTGCGGC--AAGATTCCAGTTTAGAGAATATAGTTTCCAAATAGGAAGCTCCAAGATT---------------
>HB41
-------------------------------TTCTCCTTATGTTTCCATGGGGCT-GTGCAGGACAAGACGATCTTGGAAGCCCAATGTACAGAAT-AAGCGACTTTTCAGCTTGATCCTGGATAGATTTATCAGAGTT-AAAGTTACAACACATGCAATACGAGTCATTGACAAAGCTGGTGGCTTTGATGAATATC-TACTGAAGACACCTACCAGAAAGCTTGATAATGAACTCTGTATTCTTTGGAAGGCAAAGATTGAACAAAAATATAGAGAACTTGGAAACATGAAGGTTGGTTTCTTTCCACCAGAAGAAGAGAAGAAACTTGAACAAGCGTTTGAAAA--GCTTGAAATTACAAAGAAGGAATGGAGAGCACAAGGT---AATAAAAATATGGCT-------AACCAGGATTCTCAGGCAGGGAGGCAGGGTG--TAGCA--AATATTTAGAATCAGCATG--TAACTTCTCAACGATATTTTCAAGTTTT---------------
>JO20
--------ATACCAAATTTCA------TG----CTTACCAT-TTGCAGTTATGCT-ATACAGGACAAGGCGAAATTGGAAGCCCAATGTGCAGAAT-AAGCGACTTTTCAGCTTGATTCTGGATCAGTTTATTAGAGTC-AAAGTTACAACACATGCAATTCGGTGCATTGATAAAGCTGGTGGCATTGATGAATATC-TGCTTAAGACACCTACCAGGAAGCTTGATAATGAACTTGCTCTTCTTTGGAAGGCCAAGATTGAGCAAAAATATAAAGAACTTAGAAACAAAAAGGTTGGTTTCTTTGCACCAGAAGAAGAGAAGGAACTTGAAGCAGCCTTTGAAAG--CCTTGAAATTGCCAAGGAAGAATGGAGAGCTCACCGTA--AA-GCAGGTGCAGGAATCGAGTGAATGGAATTTCTAGATGAGAGGTAAGAGAG--TTGTC--AATATTCACAGTCAGGGTA--AAGTTGCTTAATGGTAAATTCACATGTA--AAAGTATTCTT--
>JU21
--------ATACTAAATTTCA------TG----CTTACCAT-TTCCAGTTATGCT-ATACAGGACAAGGCGAAATTGGAAGCCCAATGTGCAGAAT-AAGCGACTTTTCAGCTTGATTCTGGATCAGTTTATTAGAGTC-AAAGTTACAACACATGCAATTCGGTGCATTGATAAAGCTGGTGGCATTGATGAATATC-TGCTTAAGACACCTACCAGGAAGCTTGATAATGAACTTGCTCTTCTTTGGAAGGCCAAGATTGAGCAAAAATATAAAGAACTTAGAAACAAAAAGGTTGGTTTCTTTGCACCAGAAGAAGAGAAGGAACTTGAAGCAGCCTTTGAAAG--CCTTGAAATTGCCAAGGAAGAATGGAGAGCTCACCGTA--AA-GCAGGTGCAGGAATCGAGTGAATGGAATTTCTAGATGAGAGGTAAGAGAG--TTGTC--AATATTCACGGTCAGGGTA--AAGTTGCTTAATGGTAAATTCACATGTA--AAAGTATTCTT--
>KE1
------------------------------------------TTTGGATTGGGCT-GTGCAGGACAAGGCGAAAATGTAAGCCCAATGTGCAGGAG-AAGCGACTGTTTAGCTTGATTCTAGACAAATTCATTCGAGTT-AAAGTTACAACGCATACAATTCGGTGCATCGATAAAGCTGGGTGTATTGATGACTACC-TCTTACAGATGCCGCTTCGCAAGGTTGAGAATGAACTTGCTCTCTTTTGGAAGGTAAAGATCCAGCAGGAATATGACAAATTGAGAAAAATGGAGGTTGGTTTCTTTCCACCAGAAGAAGAGAAGAGGCTGGAAGAAGCTTTTGAAAG--GCTTAAAATTGCCAGGAAGGCTGCAAGAGCTAAAACCAAATA-GAGGGAACAG---------AATCAGGTGTGGCAGATGATGGAC-AGAGCG--TTGGT--GATTTTCAAAGTCAGCCCA---------------------------------------------
>LF2
-----------------------------------------------------------------------------------------------------------------------------------------------------------------------------------------------------------------------------------------------TATTCTTTGGAAGGCAAAGATTGAACAAAAATATAGAGAACTTGGAAACATGAAGGTTGGTTTCTTTCCACCAGAAGAAGAGAAGAAACTTGAACAAGCCTTTGAAAA--GCTTGAAATTATGAAGAAGGAATGTAGAGTACAAGGTA--AATAAAAATATGGCT-------AATCAGGATTCTCTGACAGGGAGGCAGAGTG--TCATA--AATATTTAGAATCAACACA--TAACTTCTCAATAGTATTT-CAATGGTT--GAAATATTGTTGT
>MC0
--------ATAGAAAACTGCATGTT-----TTTCTCATTTTGTTTCCATGGGGCT-TTACAGGACAAGACGAAGTTGGAAGCCCAATGTACAGAAT-AAGCGACTTTTCAGCTTGATCCTGGATCGATTTATCAGAATG-AAAGTTACAACACATGCAATTCGGGTCATTGACAAAGCTGGTGGCCTCGATGAATATC-TACTGAAGACACCCACTAGAAAGCTTGATAATGAACTCTGTATTCTTTGGAAGGCAAAGATTGAACAAAAATATAGAGAACTTGGAAACATGAAGGTTGGTTTCTTTCCACCAGAAGAAGAGAAGAAACTTCAACAGGCCTTTGAAAA--GCTTGAAATTATGAAGAATGAATGGAGAGCACA-AGTA--AATAAAAATATGTCT-------AATCAGGATTCTCTGGCAGAGAGGCAGAGTG--TAACA--AATATTTAGATCAGAACAG--AAACTTCTCTATAGTATTTTCAATTTGC--ACCGAATTGGAAA
>MT0
-----ATTATAGAAAACTGCATG--------TTCTCATTATGTTTCCATGTGGCT-CTACAGAACAAGACGATGTTGGAAGCCCAATGTACAGAAT-AAGCGACTTTTCAGCTTGATCCTGGATCGATTTATCAGAGTG-AAAGTTACAGCACATGCAATTCGGTGCATTGACAAAGCTGGTGGCTTTGATGAATTTC-TACTGAAGACACCTACCAGAAAGCTTGATAATGAGCTCTGTATTTTTTGGAAGGCAAAAATTGAACAAAAATATAGAGAACTTGGAAACATGAAGATTGGTTTCTTTCCACCGGAAGAAGAGAAGAAACTTGAACAAGCCTTTGAAAA--GCTTGAAATTAGCAAGAAGGAATGGAAAGCACTACGTA--AATAAATATATGGCT-------AATCAGGATTCTCTGGCTGGGAGGC--AGTG--TAACT--AATATGTAGAATCAACACA--GGACTTCCCAATAGTATTTTCAATTCTT--AGA----------
>NN48
----------------------------------------TGTTTCCATGGGGTT----CATGACAAGACAATGTTGGAAGCCTAATGTACAGAAT-AAGCAATATTTTAGCTTGATCCTAGATCAATTTATCAAAGTT-AAAGTTACAACACATGCAATTTGATGCATTGAAAAAGCTAGTGATTGTGATGAATATT-TGCTAAATACACCTACCAAAAAGCTTGATAATGAACTTTGTCTTCTTTGGAAGGCAAAGATTGAACAAAAATATAAAGAACTTAGAAACATGAAGGTTGGTTTCTGTCCACCAGAAGAAGAGAAGAAACTTGAAAAAGCTTTCGAAAA--GCTTGAAATTACCAAGAAGGAATGGAGAGC--------------------------------AATCAAGATTCTTTGATAGTGAAGCAAAGCA--TT--A--AATATTTTGAATTAGCACA--TACCT--------------------------------------
>PA42
T--TTATTATAGAAAACTGTATG----------CTCATTGTGTTTCCATGGGGCT-GTACAGGACAAGACGATGTTGGAAGCCCAATGTACAGAAT-AAGCGACTTTTCAGCTTGATCCTGGATCGATTTATTAGAGTT-AAAGTTACAACACATGCAATTCGGGTCATTGACAAAGCTGGTGGCTTTGATGAATATC-TACTGAAGACACCTACCAGAAAGCTTGATAATGAACTCTGTATTCTTTGGAAGGCAAAGATTGAGCAAAAATATAGAGAACTTGGAAACATGAAGGTTGGTTTCTTTCCACCAGAAGAAGAGAAGAAACTGGAACAAGCCTTTGAAAA--GCTTGAAATTGCGAAGAAGGAATGGAGAG---------------------------------AATCAGGATTCTCCGGCAGGGAGGCAGAGTG--TAGCA--GATATTTAGAATCAGCAAA--TAACTTCCCAATAGCATTTTCGATGGTT--GAAATATTGTTGT
>PB33
-----------------------------------------------------CT-G-GCAGGACAAGGCGAACGTGGAAGCCTAATGTACAGGAG-AAGCGGCTGTTTAGCTTGATTCTTGACAGATTTATTCGAATT-AAAGTTACAACACATACACTTCGGTGCATTGATAAAGCTGGGTGCATTGATGACTACC-TGTTACAGATGCCAATTCACAAGCTTGATAATGAACTTGCTCTTTTTTGGAAGGTAAAGATCCAGCAACAATATGAGAAATTGAGTAAAATGGAGGTTGGTTTCTTTCCACCTGAAGAAGAGAAGAAGCTGGCAGAAGCTTTTGAAAG--GGTTAAAATTGCCAGGAAAGCTTCAAGAGCTGAAAATA--GA-GAGGGAACAG---------AGTCAAATGTGGCAGATGATGGGC-AGAGC---TTGGT--GATTTCAAGGGTCAGCCCACTAAGTTTGC-AATAGAAAGCTCCAAGAAA--GAATTTTT-----
>PF1
-------TATAAAAAACTGCGTG--------TTCTCATTATGTTTCCATGGGGCT-ATACAGGACAAGACGATGTTGGAAGCCCAATGTACAGAAT-AAGCGACTTTTCAGCTTGATCCTGGATCGATTTATCAGAGTT-AAAGTCACAACACATGCAATTCGGTGCATTGACAAAGCTGGTGGCTTTGATGAATATC-TACTGAAGACACCTACCAGAAAGCTTGATAATGAACTCTCTATTCTTTGGAAGGCAAAGATTGAACAAAAATATAGAGAACTTGGAAACATGAAGATTGGTTTCTTTCCAGCGGAAGAAGAGAAGAAACTTGAGCAAGCCTTTGAAAA--GCTTGAAATTACCAAGAAGGAATGGAGAGCACAAGGTA--AATAAAAATATGGCT-------AATCAGGATTCTCTGTCAGGGAGGCAGAGTT--TAACA--AATATTTAGAATCAGCACG----ACTTCCCAATGGTGTTTTCAATGGTT--GAAATATTGTTGT
>PFM1
T--TTATTATAGAAAACTGTATGCAT----TCCAGTATTATGTTTCCATGGGGTT-GTACAGGACAAGAAGATGTTGGAAACCCAATGTACAGAAT-AAGCGACTTTTCAGCTTGATCCTGGATCGATTTATCAGAGTT-AAAGTTACAACACATGCAATTCGGGTCATTGACAAAGCTGGTGGCTTTGATGAATATC-TACTGAAGACACCTACCAGAAAGCTTGATAATGAACTCTGTATTCTTTGGAAGGCAAAGATTGAACAAAAATATAGAGAACTTGGAAACATGAAGGTTGGTTTCTTTCCACCAGAAGAAGAGAAGAAACTGGAAGAAGCCTTTGAAAA--GCTTGAAATTACGAAGAAGGAATCGAGAGTACAAAGTA--AATAAAAGTATGGCT-------AATCAGGATTCTCTGTCAGGGAGGCAGGGTG--TAACA--GATATTTAGAATCAGCAAA--TAACTTCTCAACGGCATTTTCAA--------------------
>PG28
------------------------ATGTT-CTGACTATTGTGTTTGGATTGGGCT-G-GCAGGACAAGGCGAACATGGAAGCCCAATGTACAGGAG-AAGCGACTGTTTAGCTTGATTCTAGACAGATATATTCGAATT-AAAGTTACAACACATACACTTCGGTGCATTGATAAGGCTGGGTGCATTGATGACTACC-TGTTACAGATGCCGGTTCGCAAGCTTGAGAATGAACTTGCTCTTTTTTGGAAGGTAAAGATCCAGCAACAATATGAGAAATTGAGTAAAATGGAGGTTGGTTTCTTTCCACCAGAAGAAGAGAAGAAGCTGGAAGAAGCTTTTGAAAG--GGTTAAAATTGCCAGGAAGGCTTCAAGAGCTGAAAATA--GA-GAGGGAACAG---------AGT--------------------------------------ATTTTCAGAGTCAGCCCACTGAGCTTGC-AATGGAAAGCTCTAAGAAA--GAATTCTT-----
>PH2
-----ATTATAAAAAACTGCATG--------TTCTCATTATGTTTCCATGGGGCT-ATACAGGACAAGACGATGTTGGAAGCCCAATGTACAGAAT-AAGCGACTTTTCAGCTTGATCCTGGATCGATTTATCAGAGTT-AAAGTCACAACACATGCAATTCGGTGCATTGACAAAGCTGGTGGCTTTGATGAATATC-TACTGAAGACACCTACCAGAAAGCTTGATAATGAACTCTCTATTCTTTGGAAGGCAAAGATTGAACAAAAATATAGAGAACTTGGAAACATGAAGATTGGTTTCTTTCCAGCGGAAGAAGAGAAGAAACTTGAGCAAGCCTTTGAAAA--GCTTGAAATTACCAAGAAGGAATGGAGAGCACAAGGTA--AATAAAAATATGGCT-------AATCAGGATTCTCTGTCAGGGAGGCAGAGTT--TAACA--AATATTTAGAATCAGCACG----ACTTCCCAATGGTATTTTCAATGGTT--GAAATATTGTTGT
>PM29
----------------------------T-CTGAC-----CATTTGGATTGGGCTGGTACAGGACAAGGCGCACATGGAAGCCCAATGTACAGGAG-AAGCGACTGTTTAGTTTGATTCTAGACAGATTTATTCGAATT-AAGGTTACAACACATACACTCCGGTGCATTGATAAAGCTGGGTGTATTGATGACTACC-TGTTACAGATGCCGCTTCGCAAGGTCGAAAATGAACTTGCTCTTTTTTGGAAGTTAAAGATCCAACAGCAATATGAGAAACTGAGTAAAATGGAGGTTGGTTTCTTTCCACCAGAAGAAGAGAAGAAGCTGGCAGAAGCTTTTGAAAG--AGTTAAAATTGCCAAGAAGGCTTCAAGAGCTGAAAATA--GA-GAGGGAACAG---------AA------------------------GAGC---TTAGC--GATTCTGA------------TGAGTTTGA-AATGGAAATCTCCAAGAAA--GATATCTTATTAT
>PS27
-----------------------TATGTT-CTGACTATTGTATTTGGATTGGGCT-G-GCAGGACAAGGCGAACATGGAAGCCCAATGTACAGGAG-AAGCGACTGTTTAGCTTGATTCTAGACAGATATATTCGAATT-AAAGTTACAACACATACACTTCGGTGCATTGATAAGGCTGGGTGCATTGATGACTACC-TGTTACAGATGCCGGTTCGCAAGCTTGATAATGAACTTGCTCTTTTTTGGAAGGTAAAGATCCAGCAACAATATGAGAAATTGAGTAAAATGGAGGTTGGTTTCTTTCCACCAGAAGAAGAGAAGAAGCTGGAAGAAGCTTTTGAAAG--GGTTAAAATTGCCAGGAAGGCTTCAAGAGCTGAAAATA--GA-GAGGGAACAG---------AGT--------------------------------------ATTTTCAGAGTCAGCCCACTGAGCTTGC-AATGGAAAGCTCTAAGAAA--GAATTCTT-----
>PS30
T--TTATTATAGAAAACTGTATG----------CTCATTATGTTTCCATGGGGCT-GTACAGGACAAGACGATGTTGGAAGCCCAATGTACAGAAT-AAGCGACTTTTCAGCTTGATCCTGGATCGATTTATCAGAGTT-AAAGTTACAACACATGCAATTCGGGTCATTGACAAAGCTGGTGGCTTTGATGAATATC-TACTGAAGACACCTACCAGAAAGCTTGATAATGAACTCTGTATTCTTTGGAAGGCAAAGATTGAACAAAAATATAGAGAACTTGGAAACATGAAGGTTGGTTTCTTTCCACCAGAAGAAGAGAAGAAACTGGAACAAGCCTTTGAAAA--GCTTGAAATTGCGAAGAAGGAATGGAGAG---------------------------------AATCAGGATTCTCTGGCAGGGAGGCAGAGTG--TAACA--GATATTTAGAATCAGCAAA--TAACTTCTCAATAGCATTTTCAATGGTT--GAAATATTGTTGT
>PTA0
-----ATTATAGAAAACTGCATG--------TTCTCATTGTGTTTCCATGGGGCT-GTTCAGGACAAGACGATGTTGGAAGCCCAATGTTCAAAAT-AAGCGACTTTTTAGCTTGATCCTGGATCGATATATCAGAGTT-AAAGTTACAACACATACAATTCGGGTCATTGATAAAGCTGGTGGCTTTGATGAATATC-TACTGAAGACACCTACTAGAAAGCTTGATAATGAACTCTGTATTCTTTGGAAGGCAAAGATTGAACAAAAATATAAAGAACTTGGAAATATGAAGGTTGGTTTCTTTCCACCGGAAGAAGAGAAGAAACTTGAACAAGCCTTTGAAAA--GCTTGAAATTATGAAGAAGGAATGTTGAGTACAAGGTA--AATAAAAATATGGCT-------AATCAGGATTCTCTGACGGGGAGGCAGAGTG--TAACA--AATATTTAGAATCAGCACA--TAACTTCTCAATAGTATTTTC----------------------
>RR55
--------------------------------------------------------------------------------------TGTACAAAAT-AAGTGACTTTTCAGCTTCATCCTAGATTGATTTATCAAAGTT-AAAGTTACAACACATGTAATTTGGTGCATTGACAAAGCTGGTGGCTTTGATTGATATC-TGCTAAAAACACCTACCAGAAAGCTTGATAATGAATTGTGTCTTCTTTGGAAGGCAACGATAGAACAAAAATATAGAGAACTTGGAAACATGAAGGTTGGTTTCTTTCCACTAGAAGAAGAGAAGAAA-TTGAAAAAGCTTTCGAAAA--GCTCAGAATTACCAAGAAGGAATGGAGAGC--------------------------------AATCAAAATTCTCTGGTAG--------------CATAG--AATATTTTGAATCAACACA--TACCTTGCCAATTGTATTTTCAATGGTT--GAAGTATTGCT--
>SA1
T--TTATTATACAAAACTGTATG--------TTCTCATTATGTTTCCATGGGGCT-GTACAGGACAAGACGATGTTGGAAGCCCAATGTACAGAAT-AAGCGACTTTTCAGCTTGATCCTGGATCGATTTATCAGAGTT-AAAGTTACAACACATGCAATTCGGGTGATTGACAAAGCTGGTGGCTTTGATGAATATC-TACTGAAGACACCTACCAGAAAGCTTGATAATGAACTCTGTATTCTTTGGAAGGCAAAGATTGAACAAAAATATAGAGAACTTGGAAACATGAATGTTGGTTTCTTTCCACCAGAAGAAGAGAAGAAACTGGAACAAGCCTTTGAAAA--GCTTGAAATTGCGAAGAAGGAATGGAGAGTACAAGGT---AATAAAAATATGGCT-------AATCAAGATTCTCTGGCAGGGAGTCAGAGTG--TAACA--GATATTTAGAATCAGCAAA--TAACTTCTCAATAGCATTTTCAATGGTT--GAAATATTGTTTT
>SC0
-----ATTATAGAAAACTGCATG-------TTTCTCATTATGTTTCTATGGGGCT-GTACAGGACAAGACGATGTTGGAAGCCCAATGTACAGAAT-AAGCGACTTTTCAGCTTGATCCTGGATCGATTTATCAGAGTT-AAAGTTACAGCACATGCAATTCGGTGCATTGACAAAGCTGGTGGCTTTGATGAATTTC-TACTGAAGACACCTACCAGAAAGCTTGATAATGAACTCTGTATTCTTTGGAAGGCAAGGATTGAACAAAAATATAGAGAACTTGGAAACATGAAAATTGGTTTCTTTCCACCGGAGGAAGAGAAGAAACTTGAAACAACCTTTGAAAA--GCTTCAAATTGCCAAGAAGGAATGGAGAGCACC-GGCA--AATAAAAATATGGCT-------AATCAGGATTCTCTGGCAGGGAGAGAGAGTC--TAAAA--AATATTTAGAATCAGCCCA--TGACT----GATCGTATTCTCAA--------------------
>SE46
----------------------------G-CTTCTTACTTTGTGGTAATGGTGAT-GTACAGGACAAGGCGAAAATGGAAGCCCAATGTACAAGAC-AAACGGCTTTTTAGTCTGATCTTAGACCGACACATTCGAGTA-AAAGTCACAACACATGCAATTCGGTGCATTGACAAAGCTGGTGGTATAGATGAATATC-TGTTGCAGACACCTTCTCACAAGCTTGATAATGAATTGTGTCTTTTCTGGAAAGCAAAGATCCAACAACACTATGAAGATCTGAGTAAAATGGAGGTTGGTTTCTTTCCACCAGAAGAAGAAAAGAAACTAGAAGCAGCATTTGAGAG--GCTTAAAATTGCCAAGAAGGCTATGAGAGATATGCAGG--GA-AC-------------------------------------------------------------------------------------------------------------------------
>SV36
-------AATAGAAAATTTCATTT--GTG-CTTCTTACTGTGTTTCATTGGGTCT-GTACAGGTCAAGGCGATCATGGAAGCCCAACGTACAGAAC-AAGAGACTTTTTAGCTTGATTTTGGATCGATTCATTAGGGTT-AAAGTTACTACACATGCAATTCGGTGCATTGATAAAGCTGGTGGCATCGACGAATATC-TTCTGCAGACATCTAGCAAGAAGCTTGATAATGAACTCTGCATTCTTTGGAAGGCAAAAATTGAACAAAAATATAAGGAACTTAGAAACTGGGAGGTTTGTTTCTTCCCACCGGAAGAAGAAAAGAAACTTCAAGAAGCCTTTGAAAA--GCTTGAAATTGCCAAGGAGGAATCAGCAGCTTGTCGCA--AA-GCAAACACACTGATC----AATAAAGATGTCAAGTTAGATGGCAAAAGGG----AAC--GAGATTGCAAATCAATGGAAGCGACATGTTTGAAGCGGTATTCATCTTTTTGAAGTTTGATT--
>TA17
--------------AATTTCA------TG-TTTCTTACTAT-TTCCAGTTATACT-ATCCAGGACAAGGCGAAATTGGAAGCCCAATGTGCAGAAT-AAACGACTTTTCAGCTTGATTCTGGATCAGTTTATTAGAGTC-AAAGTTACAACACATGCAATTCGGTGCATTGATAAAGCTGGTGGCATTGATGAATATC-TGCTAAAGACACCTACCAGGAAGCTTGATAATGAACTCGCTCTTCTTTGGAAGGCCAAGATTGAGCAAAAATATAAAGAACTTAGAAACAAGAAGGTCGGTTTCTTTGCACCAGAAGATGAGAAGGAACTTCAAGCAACCTTTGAAAG--CCTTGAAATTGCCAAGGAAGAATGGAGAGCTCACCGCA--AA-GCAGGTGCAGGAATCATATTTGAGTAAT-----------------------------------------------------------------------------------------------
>TB39
T--ATATAATAGAAAATTGCAAATAAGTG-CTTCTTACAGTGTTTCAATGGTACT-GTACAGGACAAGGCGAACATGGAAGCCCAATGTACAGAAC-AAGCGACTTTTCAGCTTGATTCTTGATCGATTTATTAGAATT-AAAGTTACAACACATGCAATTCGGTGCATTGATAAAGCTGGTGGCATTGATGAGTATC-TTCTAAAGACACCTAGCAAGAAGCTTGATAACGAACTGTCTCTTCTTTGGAAGGCCAAGATTGAACAAAAATATAAAGAACTTAAAATCAAAGAAGTTGATTTCTTTTCACCAGAAGAAGAGAAGAAACTTGAAGAAGCATTTGAAAA--GTTTGAAATCGCCAAAGAGGAATCAAGAGCTCTTCAAC--AA-GCAAAAGCAGAAATCGG--GATCAGAA---TTAGATGAGAGGT-AGAATG--CCACCAAAATGTTCACAATCAGTGTA--CAGCTTTGCCATGGTAAACTCAAATT-----------------
>TC31
-----------------------------------TATTACATTTGGATTGGGCT-GTGCAGGACAAGGCGAAAATGTAAGCCCAATGTACAGGAG-AAGCGACTTTTTAGCTTGATTCTAGACAGATACATTCGAATT-AAAGTTACAACGCATACAATTCGGTGCATTGATAAAGCTGGGTGTATTGATGACTACC-TGTTACAGATGCCGATTCGGAAGGTTGAGAATGAACTTGCTCTCTTTTGGAAGGTAAAGATCCAGCAGGAATATGACAAATTGAGGAAAATGGAGGTTGGTTTCTTTCCACCAGAAGAAGAGAAGAAGCTGGAAGAAGCTTTTGAAAG--GGTTAAAATTGCCAGGAAGGAAAACAATGCAAA-------TA-GAGGGAACAG---------AATCAGGTGTGGTAGACGATGGAC-AGAG-----TGGA--GATTTTCAAAGTCAGCCGACTGAGTATTTTTAGTACATTTTTCA--------------------
>TN1
--------ATAGAAAAGTGCAAGT---TG-CTTCTTACCATGTTTCAATGGTACC-GTACAGGACAAGGCGAACATGGAAGCCCAATGTACAGAAC-AAGCGACTTTTCAGCTTGATTTTGGATCGATTTATTAGAGTT-AAGGTTACAACGCATGCAATTCGGTGCATTGATAAAGCTGGTGGCATTGATGAATATC-TTCTAAAGACACCTAGCAAAAAGCTTGATAATGAACTGTGTCTTCTTTGGAAGGCCAAGATTGAACAAAAATATAAAGAAATTAAAAACAAGGAGGTATGTTTCTTTCCACAAGAAGACGAGAAGAAACTTGAAGAAGCATTTGAAAG--GCTTGAAATTGCCAAGAAGGAATCTAGAGCTCGTCGTA--AA-GCAAATGTGGGAATC---------------TTAGATGAGAGAT-TGAGTG--TCACC--AATATTTACAATCAGCATA--CAAATTTACGATAGTAAACAAAAATTATT-G------------
>TO14
--------ATACCGAATTTCA----GTTG-CTTCTTATCAT-TTCCAGTTATACT-ATACAGGACAAGGCGAACATGGAAGCCCAATGTGCAGAAT-AAGCGACTTTTCAGCTTGATTCTGGATCAGTTTATTAGAGTT-AAAGTTACAACACATGCAATCCGGTGCATTGATAAAGCTGGTGGCATTGATGAATATC-TACTAAAGACACCTACCAGGAAGCTTGATAATGAACTGTCTCTTCTTTGGAAGGCCAAGATTGAACAAAAATATAAAGAACTTAGAAACAAGAAGGTTGGTTTCTTTGCACCAGAAGAAGAGAAGGAACTTGAAGCAGCCTTCGAAAG--CCTTGAAATTGCCAAGGAAGAATGGAGAGCTCACCGTA--AA-GCAGGTGCAGGAATCGAGTGATTGGAGTTTCTAAATGAGAGGTAAGAGAG--TCACC--AATATTCCCGGTCAGGGCA--AAGCTGCTCAATGGTAAACACACAAGTA--AAAGTATTCTT--
>WN5
----------AGAAAATTGCAGGT------TTTCTTACTGTTTTGCAATGGGGCT-GTACAGGACAAGGCGAAATTGGAAGCCTAATGTACAGAAC-AAGCGTCTTTTCAGCTTGATCCTGGATCGCTTTATTAGAGTA-AAAGTTACAACACATGCAATTCGGTGTATTGATAAGGCTGGTGGCATTGATGAATATC-TACTGAAGACACCTACCAGGAAGCTTGATAATGAACTGTCTCTTCTGTGGAAGGCAAAGCTTGAACAAAAATATAGAGAACTTGGAAATATGGAGGTTGGTTTCTTTCAACCAGAAGAAGAAAACAAACTTGTAGAAGCCTTTGAAAA--GCTTGAAATTGCCAAGAAAGAATGGAGAGCTCGCGGCA--AA-GCAAAAACAGTT-------AATCAGGCTTCGCTGCCAG------ACACTG--TCACC--AATATTTAAAATCAGCACAGTAAACTTCCCAATAGCATGCTCA---------------------
>WS10
--------ATACCAAATTTCATATTATTG-CTTCTTACCATGTTTCAGTTATACT-ATACAGGACAAGACGAACATGGAAGCCCAATGTGCAGAAC-AAGCGACTTTTCAGCTTGGTTCTGGATCAGTTTATTAGAGTT-AAAGTTACAACTCATGCAATCCGGTGCATTGATAAAGCTGGTGGCATTGATGAATACC-TCCTCAAGACACCTACCAGGAAGCTTGATAATGAACTGTGTTTTCTCTGGAAGGACAAGATTGAACAAAAATATAAAGAACTTAGAAACAAGGAGGTTTGTTTCTTTGCACCAAAAGAAGAGAAGGAACTTGAGGCAGCCTTTGAAAG--CCTTGAAATTGAAAAGGAAAAATGGAAGGCTCACTGTA--AA-GCAGGTGGAGGAATC----GAGTGGAATTTTTAGATGAGAGGTAAAAGAG--TCATC--AATATTCTCAGTCAGGGCA--AAGCTGCTCAATAGCAAACTCACATGT---AAAGTATTCTTAT
>WW11
--------ATACCAAATTTCATATTATTG-CTTCTTACCATGTTTCAGTTATACT-ATACAGGACAAGACGAACATGGAAGCCCAATGTGCAGAAC-AAGCGACTTTTCAGCTTGGTTCTGGATCAGTTTATTAGAGTT-AAAGTTACAACTCATGCAATCCGGTGCATTGATAAAGCTGGTGGCATTGATGAATACC-TCCTCAAGACACCTACCAGGAAGCTTGATAATGAACTGTGTTTTCTCTGGAAGGACAAGATTGAACAAAAATATAAAGAACTTAGAAACAAGGAGGTTTGTTTCTTTGCACCAAAAGAAGAGAAGGAACTTGAGGCAGCCTTTGAAAG--CCTTGAAATTGAAAAGGAAAAATGGAAGGCTCACTGTA--AA-GCAGGTGGAGGAATC------------------------------------------------------------------------------------------------------------
