# Supplementary material for: Development of a Target Enrichment Probe Set for Conifer (REMcon)
Source: Biology (Basel). 2024 May 22;13(6):361. doi: 10.3390/biology13060361 (PMC11200496; doi:10.3390/biology13060361)
Supplement: Supplementary file 1 [file biology-13-00361-s001.zip › biology-2960267-supplementary/Sup data/MO_orthlogs_alignments/Thupl29379457s0010_1.ortho.selected_stripped.aln.fasta]

>AA3
---------------------------TCAT----------------TTAATCTTGAT--------------CGACTACATAAG-------GATTAAGAAG------GAAAATGCAAGAGGTGGTTGTTTTTCATTACAAA-----GTGAGCACAATTGACAAGCATTTGGAATCAT-TGATATCAGAAGC---ACCAAAGCTCAGCAGTGGC-TGCAATGAATTTATGGACTTAGCACAGTAGATATTATAAAAGCGAAGACTCAAACTGACACTTTTGGCCAACCATAATGCACTGATTG--ACTTGCTTAAAATTCCATAGCTTATGGATATGTA------GAATGGAAATTATGATTTTAGAAGCATTTGTCTCAA--CTTTCTCAACTTCCAGA---------ATGAAATGAGATT-----------------ACCAAGGGAATGTATATGAATTCTTAAAATGAATGGCATA-TGCCATAGAGTTC-----------------------------------TT--GAGTAACCA----------------------
>AA60
------------------------------------------------------------------------------------------------------------------------GTGGCTGTTAGCCATTACAGAGCATTGTGAGTTCAATCAACAAACATTTGGAGTCAT-TAATATCTGAAGC---CCCAAATATAAGAAATGGT-TGTAATGAATATATGGACTCGGCTCAGAAAATATTATAGAAAAGGAGGCTTAACCATACTCTTCTTGCAAACCATAACGCACTACTTG--ACTTGCTTGAGATTCCTCAGCTTATGGATACATGTGTGTGAAATGGAAACTATGAT-----AAGGATTTGTATCAA--CTTTCTCTGCTTCTTCAAAGACTTAGATCAAATATAAATGCGCTTACAGTTCTTAGACCAAGGAAATGTGTCTGAATTCTTAAAATGCATGGCAGATTGTCATAGGGT------------------------------------------------------------------------
>AAR4
---------------------------TCAT----------------TTAATCTTGAT--------------CGACTACATAAG-------GATTAAGAAG------GAAAATGCAAGAGGTGGTTGTTTTTCATTACAGAGTATTGTGAGCACAATTGACAAGCATTTGGAATCAT-TGATATCAGAAGC---ACCAAAGCTCAGCAGTGGC-TGCAATGAATTTATGGACTTAGCACAGTAGATATTATAAAAGTGAAGACTCAAACTGAAACTTTTAGCCAACCATAATGCACTGATTG--ACTTGCTTAAAATTCCATAGCTTATGGATACGTA------GAATGGAAATTATGATTTTAGAAGCATTTGTCTCAA--CTTTCTCAACTTCCATA---------ATGAAATGAGATT-----------------ACCAAGGGAATGTATATGAATTCTTAAAATGAATGGCATA-TGCCATAGAGTA----------------------------------------AAATAATTG----------------------
>CM9
------------------TGTCTATTCTAAC--------TTTTTAGAAGAATTCCCAAGGAGACATG----GCTCCTAGATTTGTTACTTTGGTTAAAGAG------ACAAATGCAAGAGGTGGCTATTAGCCATTA---------GTGAGTTCAATCGAGAAACATTTGGAATCAT-TGATATGTGAAGC---CCCAAATCTAAGCAATGGT-TGTAATGAATTTATGGACTTAGCTCAGCAGATATTAGGGAAACGGAGGCTTAACCATACTCTTCTTGCAAACCATAACGCACTACTTG--ACTTGCTCGAGATTCCTCAGCTTATGGATACGTGT--------------------------AAGGATTTGTATCAA--CTTTTTTAGCTTCTTCAAAGACTTAGATCAAATAT-AATGTGCTTACAATTCTTGGACCAAGAAAATGTGTCTGAATTCTTAAAACGCATGGCAAATTGTCATAGGGTG-----------------------------------------------------------------------
>CT15
T------TTTGATGGACACCTCTTTTGCAATGATACCATTGTCTTCTTGAATTCTCAAGCAGCCATG----GCTCCCAGGATTTTCCCTTTGGTTAAAGAG------GCAAATGCAAGAGGTGGTTGTTGGCCATTATAGAGCATTGTGAATTCAATTGACAAGCATTTGTGATCAT-TGATATCAGAAGC---CCCAAGGCTGAGAAATGGT-TGTAATGAATTCATGGACTTAGCTTAGCAGATATTAGAGAAGCGGAGGCTTAACCATACACTTCTTGAAAATCATAATGCACTACTTG--ACTTTCTTGAGATTCCTCAGCTTATGGATACG----------------------------------------------------------------------------------------------------------------------------------------------------------------------------------------------------------------------------------
>EN45
--------------------------TAGAT----------------CGACTGCATAA-------------GGAACTAGAGTTGCTTC------GAAAAAG------GTAAATACAAGAGGTGGTGGTTGGCCATTACAGACCAATGTTAGCTCAGTTGACAAGTATTTAGAATCTC-TGATATCAGAGAT---ACCAAAGCTTACTAGTGGT-TGCAGTGAGTTTATGGACTCAGCTCAGCAGATTTTAGAGAAGTGGAGGTTTAACCATACACTTCTAGCAAATCATAGTACACTCCTTGAAATTTGCTTGAAATTCCTTAACTTATGGACACGTT----------AAAATTTTTGAT-----GAAGCTCTTGATTTA--TATCTCTATCGTCTGGGAGTATTTA-ATGAGCATGAATTATGCTTGC-------------------------------------------------------------------------------------------------------------------------------------
>GG1
TATTCTCTGTGCTGTATATATACAACTTCACAATACAGTTGTATCCAAATGCTTCCATGCACTGGCATTGCTCACCAAAAATCACATTTCCAGTTACAAAA------TACAAGGACAGAGAAGA--ATGAAATAAAGCAGAAAACTTCAACCAAGATACATACGTGTCCATAAGCTG-AGGAATCTCAAGCAAGTCAAGCAGTGTACTATGGTTTGCTAAAAGTGTACGGTTTAGCCTCCGCTTCTCTAAAATCTGCTGAGCTGAGTCCATAAACTCATTGCAGCCACTAGTGAGCT-------------TTGGAATCTCTGATATCTGCAAAGTAATTATTAAGATCTTGATGTTTCGC-----AGGCTTACAAAACAA-----TCTCCCCTTCTCCGCATGAAAAAGCATAACACAAAAAACACTTTAGATCA------------------------TTTCAAGACCAAAGGAAAGCTATCTATAAGAGAA-ACTTTTCTAGTTATGTGAAAAAAGAAAACCTATTCAGAAATGAACAACAAAAAATGGACCTCAGCAGA
>MC0
------------------TTTGCAAAATTAT----------------TAAATTTTGAA--------------CCACTATGGTTGTTCCTTTGGTTGAAAAG------GCCAATGTAGAAGGTTGTTATAACTCACTACAGAGCATTGTGAGTGCAATTGACAAGCATTTAGAATCAT-TGATATCTAAAAC---CCTAAAACTCAGTAGTGTC-TGCAATGGATTTATGGAATTAGCTCAACAGATATTAGAGAATTAGAGGCTTAACTATAATCTTATGTAAAATCATAATGTGTTGCTCA--ACTTCGTATAAATTCCTCAGCTTATGGACACTTCCATGTGTTGTCAACTATATT------------------------------------------------------------------------------------------------------------------------------------------------------------------------------------------------------------
>PB33
T--------TAACATTTGTTTGCAAAGTAATGGCGTCATTGGTTT--CAAATCCTCAACCAGCCATG----GCCCCTGGATTTTTCCCCTTGGTTGAGAAA------TCAAATGCAAGAGGTCGATGTGGGTAATTATAGAGCAATGTGAGTTCAATTGACAAACATGTGGAGTCAT-TGATATCAGAAGT---GCTAAGGCTTACTAGTGGA-TGCAGTGAGTTTATGGACTCAGCTCTGCAAATATTAGAGAAGCAAAGGTTAAACCATACTCTTCTAGCAAATCATAGTACACTACTTG--ATTTTCTTGAAATTCCTCAGCTAATCGACTCGTGTGTACGAAATGGAAATTATGAT-----AAGCTTTTGTAGAAA---------------------------------ATATAAATGCACTTACAGTTCTTGGACCAAGGGAATGTATATGAGTTTTTAAAATGAATAGCAGATTGCCACAGAGTGCACGTCTGGGAATCTTTTTAGTTGGTATGTTCACATTT--AAATAAACTTCAAACTGTTACCAAAAACAAC
>SV36
---------------------------TAAT-----------------------------------------CGTCTATACCCA-------GATCCAAAATTAGCTTATGAATGCAATTGACTTTCTTTAACCATAACACA-------------------CTCAAGACCAAAATCATCTATTATCAGAGAT---TCAGAACCATAGTCATGGCAAAAAATGAATTTATGGACGCAGCTCAGCAAATTTTAGAGAAGCGGACGCTTAACCGCACACTTCTGGCAAATCATAATACACTGCTTG--ACTTGCTTGAAATTCCTCAGCTTATGGAAATGTGTGTGCGTAATGGAAATTATGAT-----AAGCATTTGTCTCAATGCTTTCTCATCTTCTTCAAAGACTTAGATCAAATATAAATGCGATTAT---------------------------AGTTCTTAAAACGAATGGCAGACTGCCATAGAGTG---------GAGGCTATATTTAGGATAAAATCACATTT--GAATACACTTCAAACAACT------------
>TA17
------------CATTTTTTTGCAAAATAAT------------------AATTCTCAAGCAGCCACG----GCTCCCAGGATTCTCTCTTT-GTTAAAGAG------ACAAATGCAAGAAGTGGCTATTGAGCATTACAAA-----GTGATTTCAATTGACAAGCATCTCGAATAAT-TGATGTCAGAAGC---CCCGAAG-TGAGCAATGGT-TGTGATGA--------ACTCAACTTGGTAGATATTAGAGAAGCAGAGGCTTAACCATACACTTTTTGCAAATCATAATGCACTACTTA--ACTTGCTTGAGATTCCTTAGCTTATAGATATGCACG------------------------------------------------------------------------------------------------------------------------------------------------------------------------------------------------------------------------------
