# Supplementary material for: Development of a Target Enrichment Probe Set for Conifer (REMcon)
Source: Biology (Basel). 2024 May 22;13(6):361. doi: 10.3390/biology13060361 (PMC11200496; doi:10.3390/biology13060361)
Supplement: Supplementary file 1 [file biology-13-00361-s001.zip › biology-2960267-supplementary/Sup data/MO_orthlogs_alignments/Thupl29379457s0010_2.ortho.selected_stripped.aln.fasta]

>AA3
--TTTTTAGTATTT------------ACAGTGGCTC--ATCTGACT-TCTCTGAAG---------------------------------ATCCTTGGGTATGAAAAG-TTTGTTTATTTAGCCTTATATAATCGT-TTGGGTTCTA---------------------GCAGATATCAGAAGCACCAAAGCTCAGCAGTGGCTGCAATGAATTTATGGACTCAGCGCAGCAGATATTAGAGAAGCGAAGACTCAACCTGACACTTCTGGCCAACCATAATGCACTGATTGACTTGCTTGAAATTCCTCAGCTTATGGATACGTATG-TAA--TTTCCTAG--AGCCTTTATGCT--CCCATTTATTCT-TGTTTCTTTTGCCATTTT---------------------------CAATT-ATAATCAAAT---A-TGAAA--TATCTGTAAAGAACTTAGTGCTA--TCCATAAAAATGTTTG---------------------------------------
>AA60
--------------------------------------------------------------------------------------------------TATAGAGAA-GTTGCTTATTGGGCTTCATGTTATAAT-GT--ATCCTGTAG--ATTGATGGCTCTGAG-GCAGATATCTGAAGCCCCAAATCTGAGCAATGGTTGTAATGAATTTATGGACTCAGCTCAGCAGATATTAGAGAAACGGAGGCTTAACCATACTCTTCTTGCAAACCATAACGCGCTACTTGACTTGCTTGAGATTCCTCAGCTTATGGATACGTATG-TTT--TTGCTTAC--AGCCCGTATAGT---TCATTTTTTCT-TGTTTTGTCCTTCATATTACAGAGACAA----------CAGTTGACAATT-AAAATAAAAAAG---TAGTC--TGCAATTTATAAAA-TG-AATTA--TTTAAAGCAAC--------------------------------------------
>AAR4
--TTTTTAGTATTT------------ACAGTGGCTC--ATCTGACT-TCTCTGAAG---------------------------------ATCCTTGGGTATGAAAAG-TTTGTTTATTTAGCCTTATATAATCGT-CTGGGTTCTA---------------------GCAGATATCAGAAGCACCAAAGCTCAGCAGTGGCTGCAATGAATTTATGGACTCAGCGCAGCAGATATTAGAGAAGCGAAGACTCAACCTGACACTTCTGGCCAACCATAATGCACTGATTGACTTGCTTGAAATTCCTCAGCTTATGGATACGTATG-TAA--TTTCCTAG--AGCCTTTATGCT--CCCATTTATTCT-TGTTTCTTTTGCCATTTT---------------------------CAATT-ATAATCAAAT---A-TGAAA--TATCTGTAAAGAA-------------------------------------------------------------------
>AF1
---TCTTTCAATTTTTGAGAATCAGAAAAACGACTC----TTGACT--CTTCTCAGATG--------------------------AATTTGCCTTGGCTACATAATG-TTTTTATATCAGGTGTTATATAATCTC-GTGGATTGTAATGAAATTAATAACTTTGAG-GCAGATATCTGAAGCCCCAAAGCTCAGTAGCGGCTGCAATGAATTTATGGACTCAGCTCAGCAGATATTAGAGAAGCGGAGGCTTAACCGTACGCTTCTGGCAAATCATAATGCGTTGCTTGACTTGCTTGAAATTCCTCAGCTGATGGACACGTATG-TAT--TTTCATAT--AGCCTTGATTGT--GTCCTTGATTCT-TGTTTTGTCTTCCATATTTTAAGTAAAA----------TGTGTGATTGAC-AAAATAAAGTGGAG--AGTC--TCCAATTAAAACAAACA-AATTA--TTTAAAGCAGCTGTTACATCTTCAAGGCAGTTGCAAGTGAATGTGTACATTT---
>AG2
---TCTTTCAATTTTTGAGAATCAGAAAAACGACTC----TTGACT--CTTCTCAGATG--------------------------AATTTGCCTTGGCTACATAATG-TTTTTATATCAGGTGTTATATAATCTC-GTGGATTGTAATGAAATTAATAACTTTGAG-GCAGATATCTGAAGCCCCAAAGCTCAGTAGCGGCTGCAATGAATTTATGGACTCAGCTCAGCAGATATTAGAGAAGCGGAGGCTTAACCGTACGCTTCTGGCAAATCATAATGCGTTGCTTGACTTGCTTGAAATTCCTCAGCTGATGGACACGTATG-TAT--TTTCATA---AGCCTTGATTGT--GTCCTTGATTCT-TGTTTTGTCTTCCATATTTTAAGTAAAA----------TGTGTGATTGAC-AAAATAAAGTGGAG--AGTC--TCCAATTAAAACAAACA-AATTA--TTTAAAGCAGCTGTTACATCTTCAAGGCAGTTGCAAGTGAATGTGTACATTT---
>AH26
--------TTTCTGTTGAGAATGAGAAAAGTGTTTC--TTCTTAGT-GTTTGG-------------------------------------------------------AAGATTTAGTAGGCCTTCCATAGTCAT-TCGGATCCTATTG--TCT----------AATGCAGATATCAGAAGTTCCAAAGCTTACTAGTGGATGCAGTGAGTTTATGGACTCAGCTCAGCAGATATTAGAGAAGCGGAGGCTAAACCGTACTCTTCTAGCAAATCATAGTACGCTACTCGATTTGCTTGAAATTTCTCAGCTTATGGACACGTATG-CAT--TTTGACTG-----------------TTCTTCTCTCT-TATTTTTTTTACTAGAGGATG--------------------TTGGCAATG-AAAATAAAATGATG-ATAAC--CTTAAAAAGGAAAAAAA-AGCGC-----AAAGAATCATTAACATGTGCAGAGTGGCTGAAAGTGAAGGTGCACGTA----
>AME1
--TTTTTACCAATTTTGAGAATTAAAAAAGTGGCTT--ATCTGACT-GCTCTGAAG---------------------------------ATCCTTGGGTATGAAAAG-GTTGTTTATTTAGCCTTATATAATTGT-TTGGGTTCTACCG--CATAACAGCTTTGAG-GCAGATATCAGAAGCACCAAAGCTCAGCAGTGGCTGCAATGAATTTATGGACTCAGCACAGCAAATATTAGAGAAGCGAAGACTCAACCTGACACTTCTGGCCAACCATAATGCACTGATTGACTTGCTTGAAATTCCTCAGCTAATGGATACGTATG-TAA--TTTTCTAG--AGTCTTTATGCT--CCCATTTATTCG-TGTTTCTTCTGCCATTTT---------------------------CAATT-ATAATGAAATGGCA-TAATC--TCCAACTGAAACAAAATGAATTG--TTTGCAACAACATTTACA-------------------------------------
>AP25
TTGTTTAGTTTCTGTTGAGAATGAGAAAAGTGTTTC--TTCTTAGT-GTTTGG-------------------------------------------------------AAGATTTAGTAGGCCTTCCATAGTCAT-TCGGATCCTATTG--TCT----------AATGCAGATATCAGAAGTTCCAAAGCTTACTAGTGGATGCAGTGAGTTTATGGACTCAGCTCAGCAGATATTAGAGAAGCGGAGGCTAAACCGTACTCTTCTAGCAAATCATAGTACGCTACTCGATTTGCTTGAAATCCCTCAGCTTATGGACACGTATG-CAT--TTTGACTG-----------------TTCTTCTCTCT-TATTTTTTTTGCTAGAGGATG-------------------------AATG-AGCATAAAATGAGA-GAA------------------------------------------------------------------------------------
>APA47
---TTTTTCGATTATTGAGAATCAGAAAAATGACTC----CCGACT--CTTCTC-------------------------------TTTTTGCCTTGGGTACATAAT--TTTTTATATCAGGTGTTATATAATCAC-GTGGATTGTAATGAAATTAATAACTTGGAG-GCAGATATCTGAAGCCCCAAAGCTCAGTAGCGGCTGCAATGAATTTATGGACTCAGCTCAGCAGATATTAGAGAAGCGGAGGCTTAACCGTACGCTTCTGGCAAATCATAATGCGTTGCTTGACTTGCTTGAAATTCCTCAGCTTATGGACACGTATG-TAT--TTTCATAG--AGCCTTGATTGT--GTCCTTTATTCT-TGTTTTGTCTTCCATATTTTAAGGAAAA----------TGTGTGATTGAC-AAAATAAAGTGGAA-AAGTC--TCCAACTAAAACAAACA-AATTA--TTTAAAGCAGCTGTTACATCTTCAGGGCAGTTGCAAGTGAATGTGTACATATG--
>AS57
------------------------------------------------------------------------------------------------------AAAAA-ATTGCTTGTTAGGCATCACATAATAAT-AT--ATCCTACAG--ACTAATGACTCTGAG-GCAGATATCAGAAGCCCCAAAGCTGAGCAATGGTTGTAATGAATTTATGGAGTCAGCTCAGCAGATATTAGAGAAGCGAAGGCTTAATCATACACTTCTTGCAAATCATAATGCACTACTTGACTTGCTCGAGATTCCTCAGCTTATGGATACGTATG-TTT--TTACTTAG--AGCCTCCAAATT---TCATTCTTTCT-TGTTTTGTCTT-------------ACTG----------CAGTTGACAATA-AAAATGAAAAGGAGTTACTC--TTCAATTGAGAAAA-TG-AATTGTCTTTAAAGCATC---CACATCCATG-GGTGGTT-----------------------
>CB35
------------------------------TGTTTC--TTCTGAGT-GCTTGATTTGTT----------------------------------------------AT-TTTGGTTAGTAGGCCTTACATGGTCAT-CCGGATCCTATTG--ATT----------AATGCAGATATCAGAAGTTCCAAAGCTTACTAGTGGATGCAGTGAGTTTATGGACTCAGCACAGCAGATATTAGAGAAGCGGAGGCTAAACCGTACTCTTCTAGCAAATCATAGTACACTACTTGATTTGCTTGAAATTCCTCAGCTTATGGACACGTATG-CAT--TTTGACTG-----------------TTCTTCTCTCT-CA-TTTTTTCACTAGAGGATG-------------------TTCGACAACG-AAAATAAAATGATG-ATAAC--TTTAAAAAAGAAAAAAA-AATGC-----AAAGAAGCATTGACATGCAGAGTGTGGTTGTAAGTGAAGGTGCATGTACAGG
>CD18
-------TTAACATTAAAAAATAAAAGGAGTTGCTT-ATTCTGATT--------------------------------------TTTGCTGTTTCGCATATAGTGAA-GTTGCTTATTAGGCTTTAAATTATAGT-AT--ATCCTACAG--ATTGACGACTCTGA--GCAGATATCAGAAGCCCCAAAGCTGAGCAATGGTTGTAATGAATTTATGGACTCAGCTCAGCAGATATTGGAGAAGCGGAGGCTTAACCATACACTTCTTGCAAATCATAATGCATTACTTGACTTGCTTGAGATTCCTCAGCTTATGGATACGTATG-TTT--TTGCTTAT--AGTCTCCATATT---TCATTCATTCT-TGTTGTGTCTTCCATATTACGGAGACTG----------CAGTTGACAATT-AAAATAAAAAGGAT-AAGTC--TTCAATTGAGAAAA-TG-AATTG--TTTAAAGAAGC---CACATCCGTG-GGTGGTTGGAA-------------------
>CDE34
---TATATTTCTTCTTGAGAATGAG-AAAGTGTTTC--TTCTGAGT-GCTTGATTTGTT----------------------------------------------AT-TTTGGTGGTT--GTTTTACATGGTCAT-CCGGATCCTATTG--ATT----------AATGCAGATATCAGAAGTTCCAAAGCTTACTAGTGGATGCAGTGAGTTTATGGACTCAGCACAGCAGATATTAGAGAAGCGGAGGCTAAACCGTACTCTTCTAGCAAATCATAGTACACTACTTGATTTGCTTGAAATTCCTCAGCTTATGGACACGTATG-CAT--TTTGACTG-----------------TTCTTCTCTCT-CA-TTTTTTCACTAGAGGATG-------------------TTTGACAACG-AAAATAAAATGATG-ATAAC--CTTAAAAAAGAAAAAAA-AATGC-----AAAGAAGCATTGACATGCAGAGTGTGGTTGTAAGTGAAGGTGCATGTA----
>CF38
------------TTTTGAGAATAAAACTTGTGGACA--TGAATATA------------------------------------ATTTTGTTGCCTTGGGCATGGAAAG-GTTGTTTATCAGGCCTTACATTATCAT-TTGGATCCTACTG--GTTAATAATTTCTAG-GCAGATATCAGAAGCCCCAAAGCTCAGTAGCGGTTGTAATGAATTTATGGACTCAGCTCAGCAGATATTAGAGAAGCGGAGGCTTAACCGTACACTTCTTGCAAATCATAATTTGCTGCTTGACTTGCTTGAAATTCCTCAGCTTATGGACACGTATG-TTT--TTCCTTAC--GGCCTCCATGAT--CTTATTCTTTCT-TGTTTTGTCTTCCATATTATAGAGACTG----------CAATTGACAATT-AAAATAAAAAGGAG-TAATC--TCCAACTGAGAAAA-TG-AACTG--TTTGAAGCAACATTCACATCTGCATGGCGTTTGGATGTGAAGGTGTATATGTGTG
>CH19
----------------------------------------------------------------------------------------------------------------CTTATTAGGCTTTAAATTATAGT-AT--ATCCTACAG--ATTGATGACTCTGA--GCAGATATCAGAAGCCCCAAAGCTGAGCAATGGTTGTAATGAATTTATGGACTCAGCTCAGCAGATATTAGAGAAGCGGAGGCTTAACCATACACTTCTTGCAAATCATAATGCATTACTTGACTTGCTTGAGATTCCTCAGCTTATGGATACGTATG-TTT--TTGCTTAT--AGTCTCTATATT---TCATTCATTCT-TGTTGTGTCATCCATATTACGGAGACTG----------CAGTTGACAATT-AAAATAAAAAGGAT-AAGTC--TTCAATTGAGAAAA-TG-AATTG--TTTAAAGAAGC---CACATCCGTG-GGTGGTTGGAAGTC-AGCTGTACATATGT-
>CHA37
------------TTTTGAGAATAAAACTTGTGGACA--TGAATATA------------------------------------ATTTTGTTGCCTTGGGCATGGAAAG-GTTGTTTATCAGGCCTTACATTATCAT-TTGGATCCTACTG--GTTAATAATTTCTAG-GCAGATATCAGAAGCCCCAAAGCTCAGTAGCGGTTGTAATGAATTTATGGACTCAGCTCAGCAGATATTAGAGAAGCGGAGGCTTAACCGTACACTTCTTGCAAATCATAATTTGCTGCTTGACTTGCTTGAAATTCCTCAGCTTATGGACACGTATG-TTT--TTCCTTAC--GGCCTCCATGAT--CTTATTCTTTCT-TGTTTTGTCTTCCATATTATAGA----------------------------------------------------------------------------------------------------------------------------------
>CJ24
--------------------------------------TTCTCATT--TTTT------CTAAA----------------AAAATCC------------AGAAGAAAA-GTTGCTTATTAGGCTTTACTTTATAAT-AT--ATCCTACAA--ATTAATGAATCTGAG-GCAGATATCAGAAGCCCCAAAGCTGAGCAATGGTTGTAATGAATTTATGGACTCAGCTCAGCAGATATTAGAGAAGCGGAGGCTTAACCATACACTTCTTGCAAATCATAATGCACTACTTGACTTGCTCGAGATTCCTCAGCTTATGGATACGTATG-TTT--TTGCTCAG--AGCCTCCAAAGT---TCATTCTTTCT-TGTTTTGTCTTCCATATTATAGAGACTG----------CAGTTGACAATT-AAAATGAAAAGGAG-TATTC--TTCAAGTGAGAAAA-TG-AATTG--TTTAAAGCAAC---CACATCCGTC-GGTGGTTGGAAGTCAAGCTG----------
>CK7
--------TAACTTTTGAAAATTAAAAGGGTTGCTT-ATTCCGATT--TCTTGTGGACATAAA----------------TGTAATT------------TACAGAAAA-GTTGTTTATTAGGCCTTACATAAAAAT-AT--ATCCTACAG--ACTAATTACTTTGAG-GCAGATTGCAGAAGCCCCAAAGCTGAGCAATGGTTGTAATGAATTTATGGACTCAGCTCAGCAGATATTAGAGAAGCGGAGGCTTAACCATACACTTCTTGCAAATCATAATACACTACTTGACTTGCTTGAGATTCCTCAGCTCATGGACACGTATG-TTT--TTATTTAG--AGCCTCCATGGT---TCATTCTTGCT-TGTTTTATCTTCCATATTATAGAGACTG----------CAGTTGACAATT-AAAATAGAAAGGAA-TAGTC--TTCAACCTAGAAAA-TG-AATTG--TTTAAAGCAAC---CACATCTGCA-GGTAGTTGGAAGTCAAGCTGTACATATGT-
>CL6
--------TAACTTTTGAAAATTAAAAGGGTTGCTT-ATTCTGATT--TCTTGTGGACATAAA----------------TGTAATT------------TACAGAAAA-GTTGTTTATTAGGCCTTACATAAAAAT-AT--ATCCTACAG--ACTAATTACTTTGAG-GCAGATTGCAGAAGCCCCAAAGCTGAGCAATGGTTGTAATGAATTTATGGACTCAGCTCAGCAGATATTAGAGAAGCGGAGGCTTAACCATACACTTCTTGCAAATCATAATACACTACTTGACTTGCTTGAGATTCCTCAGCTCATGGACACGTATG-TTT--TTGCTTAG--AGCCTCCATGGT---TCATTCTTGCT-TGTTTTATCTTCCATATTATAGAGACTG----------CAGTTGACAATT-AAAATAGAAAGGAA-TAGTC--TTCAACCTAGAAAA-TG-AATTG--TTTAAAGCAAC---CACATCTGCG-GGTAGTTGGAAGTCAAGCTGTACATATGT-
>CM9
--------TAAAATTTGAAAATA-----------TT-ATTCTGA----TCTTGTGGACATAAA----------------TGTCAAT------------TATAGAGAA-GTTGCTTATTGGGCTTTATGTTATACT-AT--ATCCTGTAG--ATTGATGGCTCTGAG-GCAGATATCTGAAGCCCCAAATCTGAGCAATGGTTGTAATGAATTTATGGACTCAGCTCAGCAGATATTAGAGAAACGGAGGCTTAACCATACTCTTCTTGCAAACCATAACGCACTACTTGACTTGCTCGAGATTCCTCAGCTTATGGATACGTATG-TTT--TTGCTTAC--AGCCCCTATAGT---TCATTTTTTCT-TGTTTTGTCCTTCATATTACAGAGACAA----------CAGTTGACAATT-AAAATAAAAAAG---TAGTC--TGCAATTTATAAAA-TG-AATTA--TTTAAAGCAAC--------------------------------------------
>CO8
-------TTAAAATTTGAAAATAATAAGAGTTGCTT-ATTCTGA----TCTTGTGGACATAAA----------------TGTCAAT------------TATAGAGAA-GTTGCTTATTGGGCTTTATGTTATAAT-AT--ATCCTGTAG--ATTGATGGCTCTGAG-GCAGATATCTGAAGCCCCAAATCTGAGCAATGGTTGTAATGAATTTATGGACTCAGCTCAGCAGATATTAGAGAAACGGAGGCTTAACCATACACTTCTTGCAAACCATAATGCGCTGCTTGACTTGCTTGAGATTCCTCAGCTTATGGATACGTATG-TTT--TTGCTTAC--AGCCCCTATAGT---TCATTTTTTCT-TGTTTTTTTCCTCATATTACAGA----------------------------------------------------------------------------------------------------------------------------------
>CP16
-------TTAATATTCAAAAATAAAGAGAGTTGCTT-ATTCTGATT--TCTCGTCGACA-------------------------TTTGCTGTTTTGCATACTGTTAA-GTTGCTTATTAGGCTTTATGTTATAAT-AT--ATCCTACAG--ATTGACGAGTTTGCG-GCAGATATCAGAAGCCCCAAAGCTGAGCAATGGTTGTAATGAATTTACGGACTCAGCTCAGCAGATATTAGAGAAGCGGAGGCTTAACCATACACTTCTTGCAAATCATAATGCACTACTTGACTTGCTTGAGATTCCTCAGCTTATGGATACGTATGTTTT--TTGCTTAG--AGCCTCTATAGT---TCATTCTTTCT-TGTTTTGTCTTCCATATTACAGAGACTG----------CAGTTGACAATT-AACATAAAAAGGAG-TAGTC--TTCAATTGAGAAAA-TGAAATTG--TTTAAAGCAGC---CACATCTGCG-GGTGGTTGGAAGTCAAGCTGTACATATGT-
>CP161
-----------------------AAGAGAGTTGCTT-ATTCTGATT--TCTCGTCGACA-------------------------TTTGCTGTTTTGCATACTGTTAA-GTTGCTTATTAGGCTTTATGTTATAAT-AT--ATCCTACAG--ATTGACGAGTTTGCG-GCAGATATCAGAAGCCCCAAAGCTGAGCAATGGTTGTAATGAATTTACGGACTCAGCTCAGCAGATATTAGAGAAGCGGAGGCTTAACCATACACTTCTTGCAAATCATAATGCACTACTTGACTTGCTTGAGATTCCTCAGCTTATGGATACGTATGTTTT--TTGCTTAG--AGCCTCTATAGT---TCATTCTTTCT-TGTTTTGTCTTCCATATTACAGAGACTG----------CAGTTGACAATT-AACATAAAAAGGAG-TAGTC--TTCAATTGAGAAAA-TGAAATTG--TTTAAAGCAGC---CACATCTGCG-GGTGGTTGGAAGTCAAGCTGTACATATGT-
>CR44
-----------------------------------------------------------------------------------TCTTTCTTTGTTGGGGGAGGGGAC-ATTGTTTAGTAAGCCTTGTAGGATTGT-GAGGATCATACTA--ATCGATTATTTTGAGTGCAGATATCAGAGATTCCAAAGCTCACTAGTGGTTGCAGTGAGTTTATGGACTCAGCTCAGCAGATTTTAGAGAAGCGGAGACTTAACCGTACACTTCTGGCAAATCATAGTACATTACTTGACTTGCTTGAAATTCCTCAGCTTATGGACACGTATG-TAT--CTCGGTTG--ATTTTTTGTGGT--CTTATTTTATCT-ATTTATAAGTGAATCCCT---------------------------GAAAT-AGAGTAAAAAGGA-----------------------------------------------------------------------------------------
>CT15
----------------------------------TT-ATTCTGATT-CTCTTGTTTACAAAAA----------------CGTAATTT-TTCTTTCT------------TTTGCTTATTAGGCTTTATGTTATAAT-AT--ATCCTACAG--ATTGA-----------GCAGATATCAGAAGCCCCAAAGCTGAGCAATGGTTGTAATGAATTCATGGACTCAGCTCAGCAGATATTAGAGAAGCGGAGGCTTAACCATACACTTCTTGAAAATCATAATGCACTACTTGACTTGCTTGAGATTCCTCAGCTTATGGATACGTATGTTTT--TTGCTTAG--AGCCTCTATAGT---TCATTCTTTCT-TGTTTTGTCTTCCATATTACAGCGACTG----------CAGTTGACAATT-AAAATAAAAAGGAG-TAGTC--TTCAATTGAGAAAA-TG-AATTA--TTTAAAGCAGC---CACATCCAGG-AGTGGTTGGAAGTCAAGCTGTACATATGT-
>DB53
-----------ATTTTGAGAATCAGCAAAATGACTC----CTGAGT--CTTCTCAAAAGAA-----------------------TTTTTTGCCATGGCTACATAATT-TTTTTATATCAGGTGTTATATAATCAC-GTTGATTGTAATGAAATGAATAACTTTGAG-GCAGATATCTGAAGCCCCAAAGCTCAGTAGCGGCTGCAATGAATTTATGGACTCAGCTCAGCAGATATTAGAGAAGCGGAGGCTTAACCGTACACTTCTGGCAAATCATAATGCATTGCTTGACTTGCTTGAAATTCCTCAGCTTATGGACACGTACG-TAT--TTTCATAG--AGCCTTCATTTT--GTCCTTTATTCT-TGTTTTGTCTTCCATATCTTAAGTAAAA----------TGTGTGATCGAA-AAAATAAAGTGGAG-GAGTC--TCCAACTGAAACAAACA-AATTG--TTTGAAGCAGCTGTTGCATCTTCGAGGCAGTTGCTATTGAATGTATACATACGT-
>DC1
---TTTTGCAAATTTTGATAATCAGCAAAATGACTA----CTGACT--CTTCTC-------------------------------TTTTTGCCATGGCTACATAATTGTTTTTATATCAGGTGTTATATAATCAC-GTTGATTGTAATGAAATGAATAACTTTGAG-GCAGATATCTGAAGCCCCAAAGCTCAGTAGCGGCTGCAATGAATTTATGGACTCAGCTCAGCAGATATTAGAGAAGCGGAGGCTTAACCGTACACTTCTGGCAAATCATAATGCATTGCTTGACTTGCTTGAAATTCCTCAGCTTATGGACACGTACG-TAT--TTTCATAG--AGCCTTCATTTT--GTCCTTCATTCT-TGTTTTGTCTTCCATATTGTAAGTAAAA----------TGTGTGATTGAA-AAAATAAAGTGGAA-GAGTC--TCCAACTGAAACAAACA-AATTG--TTTGAAGCAGCTGTTGCATCTTCAAGGCAGTTACTAGTGAATGTATACATA----
>DD1
---TTTTTCAATTATTGAGATTAAAAAAAATGATTC----CCGAGT--CTTCTC-------------------------------TTTTTGCCTTTGCTACATAATT-TTTTTATATCAGGTGTTATATAATCAC-GTTGAGTGTAATGAAATTAATAACTTTGA--GCAGATATCTGAAGCCCCAAAGCTCAGTAGCGGCTGCAATGAATTTATGGACTCAGCCCAACAGATATTAGAGAAGCGGAGGCTTAACCGTACACTTCTGGCAAATCATAATGCGTTGCTTGACTTGCTTGAAATTCCTCAGCTCATGGACACGTATG-TAT--TTTGATAG--AGCCTTCATTTT--GTCCTTTATTCG-TGTTTTGTCTTCCATATTTTAAGTAAAA----------TTTGTGATTGAA-AAAATAAAGTGGAA--AGTC--TCCAACTAAAACAAACA-AATTA--TTTAAAGCAGCTGTTACATCTTCAAGGCAGTTGCAAGTGAATGTGTACATATGT-
>DIM50
---TTTTTCAATTTTTGAGAAT-AAAAAAATGATTC----CCGACT--CTTCTC-------------------------------TTTTTGCCTTTGCTACATAATT-TTTTTTCATCAGGTGTTATATAATCAC-GTTGATTGTAATGAAATTAATAACTTTGAG-GCAGATATCTGAAGCCCCAAAGCTTAGTAGCGGCTGCAATGAATTTATGGACTCAGCCCAGCAGATATTAGAGAAGCGGAGGCTTAACCGTACGCTTCTGGCAAATCATAATGCGTTGCTTGACTTGCTTGAAATTCCTCAGCTCATGGACACGTATG-TAT--TTTGATAG--AGCCTTCATTTT--GTCCTTTATTCG-TGTTTTATCTTCCATATTTTAAGTAAAA----------TTTGTGATTGAA-AAAATAAAGTGGAA--AGTC--TCCAACTAAAACAAACA-AATTA--TTTAAAGCAGCTGTTACATCTTCAAGGCAGTTGCAAGTGAATGTGTACATATGT-
>FC13
------------------------------------------------TCTCTTGGACATAAA----------------TGTAAATT-TTCTTTCTTTTACAGAGAA-GTTGCTTATTGGGCTTTATGCTAT-AT-AT--ATCCTGCAG--ATTGATGACTCTGAG-GCAGATATCTGAAGCCCCAAAGCTCAGCAATGGTTGTAATGAATTTATGGACTCAGCTCAGCAGATATTAGAGAAACGGAGGCTTAACCATACTCTTCTTGCAAATCATAATGCACTACTTGACTTGCTTGAAATTCCTCAGCTTATGGATACGTATG-TTT--TTGCTTTC--AGCCTCTATAGT---TCATTTTTTCT-TGTTTTGTCTTTCATATTACAGAGACAG----------CAG-TGACAATT-AAAATAAAG------TAGTT--TTCAATTGATAAAA-TG-AATTA--TTCAAAGCAAC---CACATTCATG-GGTGATTGGAAGTCAAGCCGTACACAT---
>FTS1
---TTTTGCAAATTTTGAGAATCAGCAAAATGACTC----CTGACT--CTTCTC-------------------------------TTTTTGCCATGGCTACATAATTTTTTTTATATCAGGTGTTATATAATCAC-GTTGATTGTAATGAAATGAATAACTTTGAG-GCAGATATCTGAAGCCCCAAAGCTCAGTAGCGGCTGCAATGAATTTATGGACTCAGCTCAGCAGATTTTAGAGAAGCGGAGGCTTAATCGTACACTTTTGGCAAATCATAATGCATTGCTTGACTTGCTTGAAATTCCTCAGCTTATGGACACGTACG-TAT--TTTCATGG--AGCCTTCATTTT--GTCCCTTATTCT-TGTTTTGTCTTCCATATTTTAAGTAAAA----------TGTGTGATTGAA-AAAATAAAGTGGAA-GAGTC--TCCAACTAAAACAAACA-AATTG--TTTGAAGCAGCTTTTGCATCTTCAAGGCAGTTGCTAGTGAATGTATACATACGT-
>FTS2
---TTTTGCAAATTTTGAGAATCAGCAAAATGACTC----CTGACT--CTTCTC-------------------------------TTTTTGCCATGGCTACATAATTTTTTTTATATCAGGTGTTATATAATCAC-GTTGATTGTAATGAAATGAATAACTTTGAG-GCAGATATCTGAAGCCCCAAAGCTCAGTAGCGGCTGCAATGAATTTATGGACTCAGCTCAGCAGATTTTAGAGAAGCGGAGGCTTAATCGTACACTTTTGGCAAATCATAATGCATTGCTTGACTTGCTTGAAATTCCTCAGCTTATGGACACGTACG-TAT--TTTCATGG--AGCCTTCATTTT--GTCCCTTATTCT-TGTTTTGTCTTCCATATTTTAAGTAAAA----------TGTGTGATTGAA-AAAATAAAGTGGAA-GAGTC--TCCAACTAAAACAAACA-AATTG--TTTGAAGCAGCTTTTGCATCTTCAAGGCAGTTGCTAGTGAATGTATACATACGT-
>GG1
CTTTTTCATAAATCCTGTTGGCACCCAGAATAAACCCATTCTCTCT-GCTGTATATATACAACTTGTATATTTTCTTTTCTTTTTATTTGGCTTTTCTTTCTTAATA-GCCATTCACTACTAACTCAAAAATCAC----ATTTCCAGTT--ACAAAATACAAGGAGCAGAAAACTAGCAAGTCAAGCAGTGTACTATGGTTTGCTAAAAGTGTACGGTTTAGCCTCCGCTTCTCTAAAATCTGCTGAGCTGAGTCCATAAACTCATTGCAGCCACTAGTGAGCT--TTGGAATCTCTGATATCTGCAAAGAAAGAGCTCAACATC-TTT-AATTATTAA--GATCTTGATGGCTTTTCGCAGAATCT-CCCCTTCTCCGCAGCATAACACAAAAAACACTTTAGATCATTTCAAGACC-AAAGGAAAGCGAAA-CTTTT--CTTATGTGAAAAAAGAAAACCTA--TTCAGAACA-----GAAATCCGTC--AAAATTAAAAATGAAAATGGACCTC----
>HB41
---TTTTTCAATTTTTGACAATGAGAAAAATGACTC----CTGATT--CTTCCC------------------------------TTTTTTGCCTTGGCTAGATAAAT-TTTGTATTTCAGGTGTTATATAATCAC-TTGGATTGTACTG--ATTAATGACTTTGAG-GCAGATATGTGAAGTCCCAAAGCTCATTAGTGGCTGCAATGAATTTACGAACTCAGCTCAGCAGATATTAGAGAAGCAGAAGCTTAACCGTACACTTATGGAAAATCATTATGTATTGCGTGACTTGCTTGAAATTCCTGATCGTATGGACAGGTATG-TAT--TTGCATAG--AGCCTTGATTGTCCCTCCTTTATTCT-TGTTTTGTCTTCCATATTTTAAGGAAAA----------TTTGTGATTGACAAAAATAAAGTGGAA-AAAGT--CTCCA---------------------------------------------------------------------------
>JO20
-------TTAACATTCAAAAATAAAGGGAGTTGTTT-ATTCTGATT--------------------------------------TTTGCTGTTTCGCATATAGTGAA-GTTGCTTATTAGGCTTTACATTATAGT-AT--ATTCTACAG--ATTGACGACTCGGA--GCAGATATCAGAAGCCCCAAAGCTGAGCAATGGTTGTAATGAATTTATGGACTCAGCTCAGCAGATATTAGAGAAGCGGAGGCTTAACCATACACTTCTTGCCAATCATAATGCATTACTTGACTTGCTTGAGATTCCTCAGCTTATGGATACGTATG-TTT--TTGCTTAT--AGTCTCTATATT---TCATTCATTCT-TGTTGTGTCTTCCATATTACGGAGGTTG----------CAGTTGACAAGT-AGAATAAAAAGGAT-AAGTC--TTCAATTGAGAAAA-TG-AATTG--TTTAAAGAAGC---CACATCCCTG-GGTGGTTGGAAGTC-AGCTGTACATATGT-
>JU21
------------------------------------------------------------------------------------TTTGCTGTTTCGCATATAGTGAA-GTTGCTTATTAGGCTTTACATTATAGT-AT--ATCCTACAG--ATTGACGACTCGGA--GCAGATATCAGAAGCCCCAAAGCTGAGCAATGGTTGTAATGAATTTATGGACTCAGCTCAGCAGATATTAGAGAAGCGGAGGCTTAACCATACACTTCTTGCCAATCATAATGCATTACTTGACTTGCTTGAGATTCCTCAGCTTATGGATACGTATG-TTT--TTGCTTAT--AGTCTCTATATT---TCATTCATTCT-TGTTGTGTCTTCCATATTACGGAGGTTG----------CAGTTGACAAGT-AGAATAAAAAGGAT-AAGTC--TTCAATTGAGAAAA-TG-AATTG--TTTAAAGAAGC---CACATCCGTG-GGTGGTTGGAAGTC-AGCTGTACATGT---
>KE1
--TTATATTTCTTTCTGAGAATGAAAAAAGTGTTTC--TTCTGAGT-GTGTGGAAGATC-------------------------TTTCTTTCGGGGTTTGCAGAAAT-GGTTGTTAATAGGCCTTCTATAGTCAT-TCTGATCATATTG--ACTGATGCGATAGAGTGCAGATATCAGAAGTTCCAAAGCTTACTAGTGGATGCAGTGAGTTTATGGACTCAGCTCAGCAGATATTAGAGAAGCGGAGGCTAAACCGTACTCTTCTAGCAAATCATAGTACGCTACTTGATTTGCTTGAAATCCCTCAGCTTATGGACACGTATG-AAT--TTTGACTG-----------------TTCTTCTCTCT-TATTTTTTTTACTAAAGGAT---------------------TTGGCAATG-AAAGTAAAATAATG-ATCAT--CTTAAAAAGGAAAAAA--AGCGC-----AAAGAATCATTAACATGCACAGAGTGTTTGGAAGTAAAGGTGCAC-------
>LF2
------------------------------------------GATT--TTTTCCAGAAGAATTC---------------TCCATGTTTTGGCTTTGGGTACATAAAT-TATGTATATCAGCTGTTATATAATCAT-GTGGATTGTACTG--ATTAATAACTTTTAG-GCAGATATCTGAAGCTCCAAAACTCAGTAGTGGCTGCAATGAATTTATGGACTCAGCTCAGCAGATATTAGAGAAGCGGAGGCTTAACCGCACACTTCTGGCAAATCATAATGCGTTGCTTGACTTGCTTGAAATTCCTCAGCTTATGGACACGTATG-TAG--TTTCATAG--AGCCTTGATTGT--CTCCATTATTCT-TGATTTGTTACCCATATTTTAAAGAAAA----------TTTGTGATAGAA-AATAAAAAGTGGAA-AAATC--TCCAAATGAAACAAACA-AATTA--TTTAAAGCAACCGTTACATCTTCATAGAAGTTGTAAGTGAATGTGTACATATGT-
>MC0
---TTTTTAAATTTTTAAGAATGAGAAAAATGACTC----CCGAAT--CTTCTC-------------------------------TTTTGGCCTTGGCTACATAAAT-TTTGTATATCAATTGTTATATAATCAT-GTGGATTGCACTG--ATCAATAACTTTGAG---AGATATCTGAAGCCCCAAAACTCAGTAGCGGCTGCAATGAATTTATGGACTCAGCTCAGCAGATATTAGAGAAGCGGAGCCTTAACCGTAAGCTTCTGGCAAATCATAATGCGCTGCTCGACGTGCTAGAAATTCCTCAGCTTATGGACACGTATG---T--TTTCATAG--AGCCTTAATTGT--CTCCTTTATTCT-TGTTTTGTATTTCATATTTTAAGGAAAA----------TGTGTGATTGAC-AAAATAAAGTGGAA-AAGTC--GCCAACTGGAAAAAG-----------------------------------------------------------------
>MT0
---TTTTTTGATTTTTGAGAATGAG----ATGACTC----CCGACT--CTTCTCAGAACAATTC---------------TATATGTTTTGGCCTTGGCTACATAATTTTTTTTATATCAGGTGTTATATAACCAT-GTGGATTGTACTG--ATTAATAACTTTGAG-GCAGATATCTGAAGCCCCAAAGCTCAGTAGCGGCTGCAATGAATTTATGGACTCAGCTCAGCAGATATTAGAGAAGCGGAGGCTTAACCGTACTCTTCTGGCAAATCATAATGCGTTGCTCGACTTGCTTGAAATTCCTCAGCTTATGGACACGTATG-TATTGTTTCATAG--AGCATTGATCGT--CTCCTTTATTCT-TGTTTTGTCTTCCTTATTTTAAGGAAAA----------TGAGTGATTGAC-AAAA-AATGTGGAA-AAGTC--CCCATCTGAAACAAACA-AATTA--TTTAAAGCAACCATTACAACTTCAGGGCAGTTGTTAGCGAATGTGTATATGT---
>NN48
---TTTTTCAATTTTTGAGAATCAGAAAAACGACTC----TTGACT--CTTCTCAGATG--------------------------AATTTGCCTTGGCTACATAATG-TTTTTATATCAGGTGTTATATAATCTC-GTGGATTGTAATG-AATTAATGACTTTGAG-GCAGATAGTTGAAGCCCCAAAGCTCAGTAGCGGCTGCAATGAATTTATGGACTCAGCTCAGCAGATATTAGAGAAGCGGAGGCTTAACCGTACGCTTCTGGCAAATCATAATGCGTTGCTTGACTTGCTTGAAATTCCTCAGTTGATGGAC-----------------------------------------------------------------------------------------------------------------------------------------------------------------------------------------------------------
>PA42
--ATTTTTCAATTTTTGAGAATGAGAAAAATGAATT----CTGATT--CTTCACAGACAAA-----------------------TTTTTGGCCTTTGCTACCTAAAT-TTTGTATATCAGGTGTTATATAGTCAT-GTGGATTGTACTG--ATTAATAACTTTGAG-GCAGATATCTGAAGCCCCAAAGCTCAGTAGCGGCTGCAATGAATTTATGGAATCAGCTCAGCAGATATTAGAGAAGCGGAGGCTTAACCGTACGCTTCTGGCAAATCACAATGCGCTGCTTGACCTGCTTGAGATTCCTCAGCTTATGGACACGTATG-TAT--TTTCATAG--AGCCTTGACTGT--CTCCTTTATTCT-TGTTTTGTCTTCCAAATTTTAAGGAAAA----------TGTGTCTGTAAT-TTTGAGGAATAGGA-G---T--TATATAAAAATTATAGA-TTTTATTTCAGCCTTAGTTCCAATATTTTTC--TCAATTCTTTTCTAAATT-----------
>PB33
-----------TTCTTGAGAATGAGAAAAGTTTTTC--TTCTGAGT--------------------------------------------------------------GCTTGTTATTAGGCCTTCCATGGTTTT-CCAGATGCCATTAA-GTT----------AATGCAGATATCAGAAGTGCCAAAGCTTACTAGTGGATGCAGTGAGTTTATGGATTCAGCTCAGCAAATATTAGAGAAGCGAAGGTTAAACCGTACTCTTCTAGCAAATCATAGTACACTACTTGATTTGCTTGAAATTCCTCAGCTTATGGACACGTATG-CAT--TTTGACCC-----------------TTATTTTTGTT-TTTACTTTTT-------------------------------TTGGCAATG-AAAATAAAATGATG-ATAAC--CTTAAAAAAGAAAAAAGAAATGTG----GAAGAAGCATTAACATGCATGGAGTGGTT-----------------------
>PF1
---TTTTTCAATTTTTGAGAATGAGA-----------------------------------------------------------TTTTGGCCTTGGCTACATAATT-TTTTTATATCAGGTGTTATATAATCAC-GTGGATTGTACTG--ATTAATAACTTTGAGTGCAGATATCTGAAGCCCCAAAGCTCAGTAGCGGCTGCAATGAATTTATGGACTCAGCTCAGCAGATATTAGAGAAGCGGAGGCTTAACCGTACTCTTCTGGCAAATCATAATGCATTGCTTGACTTGCTTGAAATTCCTCAGCTTATGGACACGTATG-TAT--TTTCATAA--AGGCTTGATTGT--GTCCTTTATTCT-TGTTTTGTCTTCCATATTTTAAGGAAAA----------TGTGTGATTGAC-AAAATAAAGTAAAT-GTGTA----------------------------------------------------------------------------------
>PFM1
---TTTTTCAATTTTTCAGAATGAGAAAAATGAATT----CTGATT--CTTCTTAGACAAACTC---------------TCTATGTTTTGGCCTTTGCTACATAAAT-TTTGTATATCAGGTGTTATATAATCAC-GT-GATTCTACTG--ATTAATAACTTTGAG-GCAGATATCTGAAGCCCCAAAGCTCAGTAGTGGCTGCAATGAATTTATGGACTCTGCTCAGCAGATATTAGAGAAGCGGAGGCTTAACCGTACGCTTCTGGCAAATCATAATGCGCTGCTTGACTTGCTTGAGATTCCTCAGCTTATGGACACGTATG-TAT--TTTCATAG--AGCCTTGATTGT--CTCCTTTATTCT-TGTTTTATATTCCAAATTTTAAGGAAAA----------CATGTTTGTAAT-TTTGAGGAATAGGA-G---T--TATAGAGAAA--GAGGA-CTTTGTTTGTAAAATAATGTAGATCACTTT----GAATTTT---------------------
>PG28
-----TATTCCTTCTTGAGAATGCGAAAAGTGTTTC--TTCTGAGT-TTTGTT----------------------------------------------------AG-TTTGGTTACTAGGCCTTCTATAGTCGT-TCAGATACTATTG--ATT----------AATGCAGATATCAGAAGTGCCAAAGCTTACTAGTGGATGCAGTGAGTTTATGGACTCAGCTCAGCAGATATTAGAGAAGCGAAGGCTAAACCGTACTCTTCTAGCAAATCATAGTACGCTACTTGATTTGCTTGAAATTCCTCAGCTTATGGACACGTATG-CAT--TTTGACTGACAATTTCTGTGGT------TTCATTCT-TATTTTTGTTTTTATATT-----------------------TTGGCAATG-GAAATAAAATGATG-AAAAC--CTTAAAAAAGAAAAACAAGGTGC-----AAAGAAGCATTAGCATGCATGGAGTGGTTGGAAGTAAAGGTGCATGTA----
>PH2
---TTTTTCAATTTTTGAGAATGAGA-----------------------------------------------------------TTTTGGCCTTGGCTACATAATT-TTTTTATATCAGGTGTTATATAATCAC-GTGGATTGTACTG--ATTAATAACTTTGAGTGCAGATATCTGAAGCCCCAAAGCTCAGTAGCGGCTGCAATGAATTTATGGACTCAGCTCAGCAGATATTAGAGAAGCGGAGGCTTAACCGTACTCTTCTGGCAAATCATAATGCGTTGCTTGACTTGCTTGAAATTCCTCAGCTTATGGACACGTATG-TAT--TTTCATAA--AGGCTTGATTGT--GTCCTTTATTCT-TGTTTTGTCTTCCATATTTTAAGGAAAA----------TGTGTGATTGAC-AAAATAAAGTAAAT-GTG------------------------------------------------------------------------------------
>PM29
---TATATTTCTTCTTGAGAATGAGAAAAGTGTTTC--TTCTGACT-GTTTGTT------------------------------------------------TGGAA-TATATTTAGTTGGCCTTCTGCAGTCAT-TCAGATCCTATTG--ATT----------GATGCAGATATCAGAAGTGCCAAATCTTACTACTGGATGCAGTGAGTTCATGGACTCAGCTCAGCAGATATTAGAGAAGCGAAGGCTAAACCGTACTCTTCTAGCAAATCATAGTACACTACTTGATTTGCTTGAAATTCCTCAACTGATGGACACGTATG-CAT--TTTGACTGATAACTTCTATAAT--TTCATTCTCTCT-TATTTTTGTTTT-----------------------------TTGGCAACA-ACAATAAAATGATG-ATAAC--CTTAAAAAGAAAAAA---AGTGC-----AAAGAAGCATTAACATGCAAAGAGTGGTTGGAAGTGAAGTTGCATGTA----
>PS27
-----------TTCTTGAGAATGCGAAAAGTGTTTC--TTCTGAGT-------------------------------------------------------------------TTACTAGGCCTTCTATAGTCGT-TCAGATACTATTG--ATT----------AATGCAGATATCAGAAGTGCCAAAGCTTACTAGTGGATGCAGTGAGTTTATGGACTCAGCTCAGCAGATATTAGAGAAGCGAAGGCTAAACCGTACTCTTCTAGCAAATCATAGTACGCTACTTGATTTGCTTGAAATTCCTCAGCTTATGGACACGTATG----------------------------------------CT-TATTTTTGTTTTTATATT-----------------------TTGGCAATG-GAAATAAAATGATG-AAAAC--CTTAAAAAAAGAAAA-----------------------------------------------------------------
>PS30
---------AATTTTTGAGAATGAGAAAAATGAATT----CTGATT--CTTCGCAGACA--------------------------TTTTGGCCTTTGCTACCTAAAT-TTTGTATATCAGGTGTTATATAGTCAT-GTGGATTGTACTG--ATTAATAACTTTGAG-GCAGATATCTGAAGCCCCAAAGCTCAGTAGCGGCTGTAATGAATTTATGGAATCAGCTCAGCAGATATTAGAGAAGCGGAGGCTTAACCGTACGCTTCTGGCAAATCACAATGCGCTGCTTGACCTGCTTGAGATTCCTCAGCTTATGGACACGTATG-TA---TTTCATAG--AGCCTTGACTGT--CTCCTTTATGCT-TGTTTTGTCTTCCAAATTTTAAGGAAAA----------TGTG---------TTTGAGGAATAGGA----------------------------------------------------------------------------------------
>PSF43
---TTTTTCAATTTTTGAGAATCAGAAAAATGACTC----TTGACT--CGTCTC----------------------------------TTGACTTGGCTACATAATT-TTTTTATATCAGGTGTTATATAATCAC-GTGGATTGTAATGAAATTAATAACTTTGAG-GCAGATATCTGAAGCCCCAAAGCTCAGTAGCGGTTGCAATGAATTTATGGACTCAGCTCAGCAGATATTAGAGAAGCGGAGGCTTAACCGTACGCTTCTGGCAAATCATAATGCGTTGCTTGACTTGCTTGAAATTCCTCAGCTGATGGACACGTATG-TAT--TTCCATAG--AGCCTTGATTGT--GTCCTTGATTCT-TGTTTTGTCTTCCATATTTAAAGTAAAA----------TGTGTGATTGAC-AAAATAAAGTGGAG--AGTT--TCCAATTAAAACAAACA-AA------------------------------------------------------------
>PTA0
--TTTTTTTAATTTTTGAGAATGAAAAAAATGACTC----CTGTTT--TTTCTC-------------------------------TTTTGGCATTGGCTACATAAAT-TTTGTATATCAGATGTTAAATAATGAC-GTGTACTGTATTG--ATTAATAAATTCGAG-GCAGATATCTGAAGCTCCAAAGCTCAGTAGCGGCTGCACTGAATTTATGGACTCAGCTCAGCAGATATTAGAGAAGCGGAGGCTTAATCGTACGCTTCTGGCAAATCATAATGCATTGCTTGACTTGCTTGAAATTCCTCAGCTTATGGACACGTATG-TAT--TTTCATAG--AGCCTTGATTGT--CTCCTTTATTCT-TGTTTTGTCTTCCATATTTTAAAGAAAA----------TGTGTGATTGAA-AAAAGAAAGTGGGA-AAATC--TCCAACTGAAACAAACA-AATTA--TGTAAAGCAACTGTTACATCTTTAGGGAATTTGTAAGTGAATGTGTACATAT---
>RC54
---TTTTTCAATTTTTGAGAATCAGATGACTCTTCT----CAGAAT--ATTCTC----------------------------------TTGCCTTCGCTACATAATT-GTTTTATATCAGGTGTTATATAATCAC-ATGGATTGTAATGAAATTAATAACTTTGAG-GCAGATATCTGAAGCCCCAAAGCTCAGTAGCGGCTGCAATGAATTTATGGACTCAGCTCAGCAGATATTAGAGAAGCGGAGGCTTAACCGTACACTTCTGGCAAATCATAATGGGTTGCTTGACTTGCTTGAAATTCCTCAGCTGATGGACACGTATG-TAT--T--CATAG--AGGCTTGATTGT--GTCCTTGATTCT-TGTTTTGTCTTCCATATTTTAAGTAAAA----------TGTGTGATTGGC-AACATAAGGTGGAG--AATC--TCCAATTAAAACAAACA-AATTA--TTTAAAGCAGTTGTTACATCTTCAAGGCAGTTGCAAGTGAAAGTGTACATTTGCA
>RR55
------------------------------------------------ATGTAT----------------------------------TTGCCTTCCCTACATAATT-TTTTTATATCAGGTGTTATATAATCAC-GTGGATTGTAATGAAATTAATAACTTTGAG-GCAGATATCTGAAGCCCCAAAGCTCAGTAGTGGCTGCAATGAATTTATGAACTCAGCTCAGCAGATATTAGAGAAGCGGAGGCTTAACCGTACACTTCTGGCAAATCATAATGCGTTGCTTGACTTGCTTGAAATTCCTCAGCTGATGGACACGTATG-TAT--T--CATAG--AGCCTTGATTGT--GTCCTTGATTCT-TGTTTTGTCTTCCATGTTTTAAGTAAAA----------TGTGTGATTGGC-AACATAAGGTGGAG--AATC--TCCAATTAAAACAAACA-AATTA--TTTAAATCAGTTGTTACATCTTCAAGGTAGTTGCAAGTGAAAGTGTACATTT---
>SA1
---TTTTTCAAATTTTGAGAATGAGGAAAATGAATT----CTAATT--CTTCAC-------------------------------TTTTGGCCTTTGCTACATAAAT-TATTTATATCAGGTGTTATATAATCAT-GTGGATCGTACTG--ATTAATAACTTTGAG-GCAGATATCTGAAGCCCCAAAGCTCAGTAGCGGCTGCAATGAATTTATGGACTCAGCTCAGCAGATATTAGAGAAGCGGAGGCTTAACCGTACGCTTCTAGCAAATCACAATGCGCTGCTTGACTTGCTTGAGATTCCTCAGCTTATGGACACGTATG-TAT--TTTCACAG--AGTCTTCATTGT--GTCCTTTATTCT-TGTTTTGTCTTCCAATTTTTTGAGGAATA---------GGAGTTATATAG-ATAAAATAATGTGG---ATC-TCTGAATTTTTATAGATTTTATTT------------------CAGCCTTAG------------------------------
>SC0
---------------------------------TTT----TTCAAT--TTTTAA-------------------------------TTTTGTCCTTGGCTACATAATT-TTTTTATATCAGGTGTTATATAATCAT-GTGGATTGTATTG--ATTAATAACTTTGAG---AGATATCTGAAGCGCCAAAACTCAGTAGCGGCTGCAATGAATTTATGGACTCAGCTCAGCAGATATTAGAGAAGCGGAGGCTTAACCGTACGCTTCTGGCAAATCATAATGCGTTGCTTGATTTGCTTGAAATTCCTCAGCTTATGGACACGTATG-TAT--TTTCATAA--AGCCTTGATTGT-CTTCCTTTATTCT-TGTTTTGTCTTCCATATTTTAATG-AAA----------TGTGTGATTGAC-AAAATAAAGTGGTA-AAGCC--TCCAACTGAAACAAACA-AATTA--TTTAAAGCAACCGTTACATCTTTAGGG-AGTTGTACGTGAATGTGTACATATGTA
>SE46
--------------------------------------------------------------------------------------------------------------TGTTTATTTAGCCTTGCAGAATCACAGAAGACTTTACTA--ATTGATGATTTAGAGTGCAGATATCGGAGATACCAAAGCTCACTAGTGGTTGCAGTGAGTTTATGGACTCAGCTCAGCAGATTTTAGAGAAGCGGAGGCTTAACCGTACACTTCTAGCAAATCATAGTACACTCCTTGATTTGCTCGAAATTCCTCAACTTATGGACACGTATG-TAT--CTTGGTG---ACAGTTCGTGGT--CTCATTTATATT-CTCTCCTATTTATTTA-----------------------------------------------------------------------------------------------------------------------------------------
>SG23
------CTTAAAATTTGAAAATGAAAAGAGTTGCTT-ATTCTGATT--TCTTGTGGACATAAA----------------TGTAATTTTTTCTTTCTTGTAGAGAAAA-GTTTCTTATTAGGGCTTACATAATAAT-AT--ATCCTACAG--ACTAATGACTTTGAG-GCAGATATCAGAAGCCCCAAAGCTGAGCAATGGTTGTAATGAATTTATGGACTCAGCTCAGCAGATATTAGAGAAGCGGAGGCTTAACCATACACTTCTTGCTAATCATAATACACTACTTGACTTGCTCGAGATTCCTCAGCTTATGGATACGTATA-TTT--TTGCTTAG--AGCCTCCAAAGT---TCATTCTTTCT-TGTTTTGTCTTCCATATTATAGAGACTA----------CAGTTGACAATT-AAAATAAAAAGGAG-TAGTC--TTCAACTGAGAAAA-TG-AATTG--TTTAGAGCAAC---CTCATCTGTG-AGTGGTTGGAAGTCAAGCTGTACATATGT-
>SS22
------CTTAAAATTTGAAAATAAAAAGAGTTGCTT-ATTCTGATT--TCTCGTGGACATAAA----------------TGTAATTTTTTCTTTCTTGTAGAGAGAA-GTTTCTTATTAGGGCTTACATAATAAT-AT--ATCCTACAG--ACTAATGACTTTGAG-GCAGATATCAGAAGCCCCAAAGCTGAGCAATGGTTGTAATGAATTTATGGACTCAGCTCAGCAGATATTAGAGAAGCGGAGGCTTAACCATACACTTCTTGCTAATCATAATACACTACTTGACTTGCTCGAGATTCCTCAGCTTATGGATACGTATG-TTT--TTGCTTAG--AGCCTCCAAAGT---TCATTCTTTCT-TGTTTTGTCTTCCATATTATAGAGACTG----------CAGTTGACAATT-AAAATAAAAAG----TAGTC--TTCAACTAGGAAAA-TG-AATTG--TTTAGAGCAAC---CTCATCTGTG-AATGGTTGGAAGGCAAGCTGTACATATGT-
>SV36
--TTTTCTCCTCCTTTAGAGTTTGAGATAGTGATTT--TTCTGATT--------------------------------------TTTTTTGTGTTGGGCATGGGAAA-GTTGTCTTTTGGGCCGTACATAATCAT-GTGGATCCTATTG--ATTAATGACTTTGAG-GCAGATATTAGAAGCCCCAAAGCTCAGTAATGGCTGCAATGAATTTATGGACGCAGCTCAGCAGATATTAGAGAAGCGGAGGCTTAACCGTACACTTCTGGCAAATCATAATACACTGCTTGACTTGCTTGAAATTCCTCAGCTTATGGACACGTATG-TTT--TTTCGTAG--AGCCTCCACAGT--ATCATTCATTCT-TTATTTGTCTTCCATATTTTGACAATCA----------TAA----------TAAAAAAAAAGGAA-TAATC--TCCAATTGATAAAACTG-AATTG--TTTGA--------------------------------------------------
>TA17
-------------TTCAATAATA-------------------------TCTTGTGGACAAAAT----------------TGTAATTT-TTCTTTCTT-----------GTTGCTTATTAGGCTTTATATTATAGT-AT--ATCGTACAG--ATTGATGACTCTGAG-GCAGATATCAGAAGCCCCAAAGCTGAGCAATGGTTGTAATGAATTTATGGACTCAGCCCAGCAGATATTAGAGAAGCGGAGGCTTAACCATACACTTCTTGCAAATCATAATGCATTACTTGACTTGCTTGAGATTCCCCAGCTTATGGATACGTATG-TTT--TTGCTT----AGTCTGTATATT---TCACTCATTAT-TGTTTTGTCTTCCATATTGCGGAGACTG----------CTATTGACAATT-AAAATAAAAAGGAG-TAGTC--TTCAATTGAGAAAA-TG-AATTG--TTTTGTTTAAA---GAACC------------------------------------
>TB39
--TTCGCTTAGCTTTGGAGGATAAAGAGAGTTGCTT--TTCTGA----------------------------------------TTTGTTGCCTTGGGCATGAGAAA-GTTGTTCATTATGCCTTACATTATCAT-TTGGATCCTACTG--ATGAGCAACTTCGA--GCAGATATCAGAAGCCCCAAAGCTCAGCAGTGGTTGTATTGAATTTATGGACTCAGCTCAACAGATATTAGAGAAGCGAAGGCTTAACCGTACACTTCTTGCAAATCATAATACACTGCTCGACTTACTTGAAATTCCTCAGCTAATGGACACGTATG-TTT--TTTCTTTG--ATCCTACACGGT--CTTGCTCTTTCT-TGTTTTGTTTTCCATATTACAGAGAC------------TAGTTGATGATT-GAAATAAAAAGTAA-TAATCCTTCCAACTGAGAAAA-TG-AATTG--CTTGAAGCAACATTCATATCTGTATGGTGGTCGGATGTGAAGGTGCACATA----
>TC31
---TATTTTTCTTCTTGAGAATGATAAAAGTGTTTC--TTCAGAGT-TTTGTT----------------------------------------------------AT-TTTGGTTAGTAGGCCTTCCATAGTCAT-TTGGATCCTATTG--ATT----------AATGCAGATATCAGAAGTTCCAAAGCTTACTAGTGGATGCAGTGAGTTTATGGACTCAGCTCAGCAGATATTAGAGAAGCGGAGGCTTAACCGTACTCTTCTAGCAAATCATACTACGCTACTTGATTTGCTTGAAATCCCTCAGCTTATGGACACGTATG-CAT--TTTGACTGACAACTTCTGTGAT--TTCACTGTTTCTCTATTTTTTTTACTAGAGGAT---------------------TTGGCAATG-AAACTAAAACGATG-ATAAC--TGTAAAAGGAAAAACA--AGTGC-----AAAGAAGCATTAACATGCACAGAATGGTTGCAAGTGAAGGTGCACGTA----
>TN1
------------TTTCGAGAATAAAAAGAGTTGCTC--TTCTGATT--------------------------------------TTTGTTGCCTTGGGCATGGAAAG-GCTGTTTATGAGGCCTTATAGAATCAT-TTGGATCATACTG--ATTAACAACTTTGA--GCAGATATCAGAAGCCCCAAAGCTGAGTAGCGGTTGTAATGAATTTATGGACTCAGCTCAACAGATATTAGAGAAGCGGAGGCTTAACCGTAAACTTCTTGCAAATCATAATACACTGCTTGACTTGCTTGAAATTCCTCAGCTTATGGACACGTATG-ATT--TTTCTTCG--AGCCTACATGTT--CTTATCCTTTCT-TGTTTTGTCTTCCATATTATATAGACTG----------TATTTGACAATT-AAAATAAAAAGGGA-TAATC--TCCAACCGAGAAAA-TG-AATTG--TTTGAAGCAGCACTCATATCTGCATTGTGGTTGGATGTGAAGGTGCACATATGT-
>TO14
-------TTAACATTCAAAAATTAAAAGAGTTGCTT-ATTCTGATTTCTCTTGTGGACAAAAA--------------------------------------TGTAAT-TTTGCTTATTAGGCTTTACGTCATAAT-AT--ATCCTACAG--ATTGATGACTCTGAG-GCAGATATCAGAAGCCCCAAAGCTGAGCAATGGTTGTAATGAATTTATGGACTCAGCTCAGCAGATATTAGAGAAGCGGAGGCTTAACCATACACTTCTTGCAAATCATAATGCACTGCTTGACTTGCTTGAGATTCCTCAGCTTATGGATACGTATG-TTT--TTGCTTAG--AGCCTCTATAGT---TCATTCTTTCT-TGTTTTGTCTACCATATTACGGAGACTG----------CAGTTGACAATT-AAAACAAAAAAGGG-TAGTT--TTCAATTGAGAAAA-TG-AATTG--TTTAAAGCAGT---GACATCCGTG-GGTGGTTGGAAGTCAAGCTGTACATATGTA
>TPL03
---TTTTTCAATTTTTGAGAATCAGAAAAATGACTC----TTGACT--CGTCTC----------------------------------TTGCCTTGGCTACATAATA-TTTTTATATCAGGTGTTATATAATCAC-GTGGATTGTAATGAAATTAATAACTTTGAG-GCAGATATCTGAAGCCCCAAAGCTCAGTAGCGGCTGCAATGAATTTATGGACTCAGCTCAGCAGATATTAGAGAAGAGGAGGCTTAACCGTACGCTTCTGGCAAATCATAATGCGTTGCTTGACTTGCTTGAAATTCCTCAGCTGATGGACACGTATG-TAT--TTCCATAG--AGCCTTGATTCT--GTCCGTGATTCT-TGTTTTGTCTTCCATATTTAAAGTAAAA----------TGTGTGATTGAC-AAAATAAAGTGG----AGTC--TCCAATTAAAACAAACA-AATTA--TTTAAAGCAGTTGTTACATCTTCAAGGCAGTTGCAAGTGAAAGTGTACATTT---
>WN5
--TTTTTACCACTTTTGAGAATTAGAAAAGTGGCTC--ATCTGACT-GCTCTGAAGATTTATC-------------------TGCTTTCATCCTTGGGTATGAAAAG-GTTGTTTATTTAGCCTTATATAATCGT-TTGGGTTCTACCG--CATAACAGCTTTGAG-GCAGATATCAGAAGCACCAAAGCTCAGCAGTGGCTGCAATGAATTTATGGACTCAGCGCAGCAGATATTAGAGAAGCGAAGACTCAACCTGACACTTCTGGCCAACCATAATGCACTGATTGACTTGCTTGAAATTCCTCAGCTTATGGATACGTATG-TAA--TTTCCTAG--AGCCTTTATGCT--CCCATTTATTCT-TGTTTCTTCTGCCATTTT---------------------------CAATT-ATAATAAAATGGCA-TAATC--TCCAACTGAAAGAAAATGAATTG--TTTGCAACAACATTTACA-------------------------------------
>WS10
-------TTAACATTTGAAAATA--AAGAGTTTCTT-ATTCTGA------------ACATAAA----------------TGTAAATT-TTCTTTCT------------TTTGCTTGTTGGGCTTTATGCTAT-AT-AT--ATCCAGCAG--TTTGATGACTTTGAG-GCAGATATCTGAAGCCCCAAAGCTGAGCAATGGTTGTAATGAATTTATGGACTCAGCTCAGCAGATATTAGAGAAACGGAGGCTTAACCATACTCTTCTTGCAAATCATAATGCACTACTTGACTTGCTTGAGATTCCTCAGCTTATGGATACGTATG-TTT--TTGCTTAC--AGCCTCTATATT---ACATTTTTTCT-TGTTTTGTCTTTCATATTACAGAGACAG----------CAGTTCACAATT-AAAATAAAG------TAGTT--TTCAATTGATAAAA-TG-AATTA--TTTAAAGCAAC---CACATTCATG-AGTGATTGGAAGTCAAGCTGT---------
>WW11
--------------TTGAAAATA--AAGAGTTTCTT-ATTCTGA------------ACATAAA----------------TGTAAATT-TTCTTTCT------------TTTGCTTGTTGGGCTTTATGCTAT-AT-AT--ATCCAGCAG--TTTGATGACTTTGAG-GCAGATATCTGAAGCCCCAAAGCTGAGCAATGGTTGTAATGAATTTATGGACTCAGCTCAGCAGATATTAGAGAAACGGAGGCTTAACCATACTCTTCTTGCAAATCATAATGCACTACTTGACTTGCTTGAGATTCCTCAGCTTATGGATACGTATG-TTT--TTGCTTAC--AGCCTCTATATT---ACATTTTTTCT-TGTTTTGTCTTTCATATTACAGAGACAG----------CAGTTCACAATT-AAAATAAAG------TAGTT--TTCAATTGATAAAA-TG-AATTA--TTTAAAGCAAC---CACATTCATG-AGTGATTGGAAGTCAAGCTGT---------
