# Supplementary material for: Development of a Target Enrichment Probe Set for Conifer (REMcon)
Source: Biology (Basel). 2024 May 22;13(6):361. doi: 10.3390/biology13060361 (PMC11200496; doi:10.3390/biology13060361)
Supplement: Supplementary file 1 [file biology-13-00361-s001.zip › biology-2960267-supplementary/Sup data/MO_orthlogs_alignments/Thupl29379470s0021_1.ortho.selected_stripped.aln.fasta]

>RR55
--------------------------------------------------------------------------------------------CCAAAGAGGCAAACTTTGAAG--CTTCCATCTGCC---------CCCTGGAAGCCATCAATCTTGAAACTCA--CCACTATGTCCAAC-ATCTCAGCATAAGGAACAAGCTTCTTTACA--TTCCAGACATTGCCATC----AAAGGGCATGAACTCAATAAATC----GCACATTGATGGGCTTTTCCCTTGTCATCTCTACAAAGTCACAAATCTCATCTTCAT--TTAGTCCACGCATAACAACA--CAATTCACCTTAACAGCATTGTAACC--AAGATTAATGGCTGTTTCT-ATTGCTTCCAAAACTTTTCC----ATGCCC-TTTGCGTCTAGTCACAAATTCAAATTTT---GCTGGAACCAAAGTATCCAAGCTAATATTCAACAAGTTCACTCCAGCTGCTTTGAGAATT----GGAAGCTTTTTCGCTAAAATAAGACCATTTGTTGTCATTGCCAGAGTTTTCAAGCCTTTTAG-------GCCATTCAAACGAACACATATATCCTCAATATCAGGTCTAATTGTTGGTTCTCCACCTGTTAACCTTATCTTGTCCACACCTGAATCTACAAAGAGCTTTGCCAGACGAATAATTTCATCTTGTGATAAAAGCTCTGGTTTGGGAGTAAGC--TCCACACCTTCAGCAGGCA--TGCAATACTTACACCTAAGGTTGCACCGCTCAGTCAAGGAGATTCTCAGGTATGTATGCATCCTTCCAAACGAATCAAT-GAGCATATCTGAAACACCTGCACTTT--TTATAGGTGATTTGAGCAATGAACTT--CCTGCAGAAGTTGCCAATGACCTTAAACCTAATATCTTAATAGCATTTCCTCTGTCCAGGAAAGGAGCTGAAGAGAAAGTATTCAC--AGGTACTTGATACGAAGATAACAACTGTGTCTCACCATCCT--GATAGAAATTCA-TAC-ATGAAAACCGATCAGAAA-TA----AAGTCTAAATTTGTTATTT-----
>AA3
GA----------------------------AAGAGACAAGAAGGAATGTGCACCTTAGAAAA-----AGGTTCAAAATATTTA-----GAAACCAAAAAGACAAACTTTGAAA--TTTCCATCTGCC-CACAGAAACCCTGGAAGCCATCTATCTTAAAACCTA--CCACTATGTCCAAC-ATCTCAGCATAAGGAACAAGCTTCTTTACA--TTCCAGACATTTCCATC----AAAAGGCATGAACTCAATAAATC----GCACATTGATGGGCTTTTCCCTTGTCATTTCTACAAAGTCACAAATCTCATCATCAT--TTAGCCCACGCATGACAACA--AAATTCACCTTCACAGGATTGTAACC--AAGATTAATGGCTGTTTCT-ATTGTCTCCAGAACTTTTGA----ATGGCC-TTTGCGTCTAGTCAAGAATTCAAACTTT---GCCGGAACCAAAGTATCTAAGCTAATATTCAACAAGTTCAATCCAGCTGCTTTGAGGTTT----GGAAGCTTTTTTGCTAGAGTAAGACCGTTTGTTGTCATTGCCAGAGTTTGCAGCCCTTTTAG-------GCCACTCAAGCGAGCACATATATCTTCAATATCAGGTCTAATAGTTGGTTCTCCACCTGTCAACCTTATTTTGTCCACGCCTGAAGCTACAAAAAGACTTGCCAAACAAATAATTTCATCTTGTGATAAAAGCTCAGGTTTGGGAGTAAGC--TCCACACCTTCAGCAGGCA--TGCAATATTGACACCTAAGGTTGCACCGCTCTGTCAACGAGATTCTTAGGTATGTGTGCATCCTTCCAAATGAATCAAT-AAGCATATCTGAAACATTTGCTCGTT--CCAAAGATGATTCCGTCAACAAATTT--GCTGCAGAATTTGTCAATGACCTTAAGCCTAATTCCCTAGTAGCATGAGATA-----AGGGAAGAAGACGAAAAGAAATTGCTCAC--AGGTAAATAATATGAAGGTGGCAACTGTATCTCACAATCCT--GATAGGAATTCA-CAC-AGAAAACCTCTTAAGAATATGCCATAAGCGTATATAAATGTCATTTC--
>AA60
----------------------------------------------------------------------------------------------------------------------------------------------------------------------------------------------------------------------------------------------------------------------------------------------------------------------------------------------------------------------------------------------CGTGTTT-ATTGCTTCCAAAGCTTTTGC----ATGCCA-TTTCCGTCTAGTCAAGAACTCAGATTTT---AATGGAACTAGAGTATCCAAGCTAATATTCAACAAGTTCAATCCAGCTGATTTTAGATTT----GGAAGGTTTATGGCTAAGGTAAGACCATTTGTTGTCATTGCCAAGGTT-----------------------------------------TATCTTCAATCTCAGGCCTAATAGTTGGCTCTCCTCCTGTCAATCTTATCTTGTCCATGCCTGAAGCCACAAAAAGGTTTTCCAAACGTATAATTTCATTTTCTGATAAAAGCTCTGGTTTAGGTGTAAGT--TCCACACCTTCAGCAGGCA--TTCAATATTGGCACCTAAGGTTGCACCGCTCTGTCAAGGAAATCCTTAGGTATGTATGCATCCTTCCAAATGAATCAAC-AAGCGCATCTGAAGAAATTGTATTTT--CAGCAAATGATTCAGGCAATGGATTT--GCTACAGCAGTTGTCAATGACCTTTGGTTTGATCCCCCACTAACATGAGATAGG---AAGAAAGGATGCTAGAATAATTTGTTCAC--AGGCATTTGATATGAAG---ATGACTGCATCACATCATCCT--GATAAAAAATTAAAAC-ATAAAACCCCATTAGAAAGTGCTAGGAAAATGTCTTGATATTTTCTA--
>AAR4
-A----------------------------AAGAGACAAGAAGGAATGTGCACCTTAGAAAA-----AGGTTCAAAATATTTA-----GAAACCAAAAAGACAAACTTTGAAA--TTTCCATCTGCC-CACAGAAACCCTGGAAGCCATCTATCTTAAAACCTA--CCACTATGTCCAAC-ATCTCAGCATAAGGAACAAGCTTCTTTACA--TTCCAGACATTTCCATC----AAAAGGCATGAACTCAATAAATC----GCACATTGATGGGCTTTTCCCTTGTCATTTCTACAAAGTCACAAATCTCATCATCAT--TTAGCCCACGCATGACAACA--AAATTCACCTTCACAGGATTGTAACC--AAGATTAATGGCTGTTTCT-ATTGTCTCCAGAACTTTTGA----ATGGCC-TTTGCGTCTAGTCAAGAATTCAAACTTT---GCCGGAACCAAAGTATCTAAGCTAATATTCAACAAGTTCAATCCAGCTGCTTTGAGGTTT----GGAAGCTTTTTTGCTAGAGTAAGACCGTTTGTTGTCATTGCCAGAGTTTGCAGCCCTTTTAG-------GCCACTCAAGCGAGCACATATATCTTCAATATCAGGTCTAATAGTTGGTTCTCCACCTGTCAACCTTATTTTGTCCACGCCTGAAGCTACAAAAAGACTTGCCAAACAAACAATTTCATCTTGTGATAAAAGCTCAGGTTTGGGAGTAAGC--TCCACACCTTCAGCAGGCA--TGCAATATTGACACCTAAGGTTGCACCGCTCTGTCAACGAGATTCTTAGGTATGTGTGCATCCTTCCAAATGAATCAAT-AAGCATATCTGAAACATTTGCTCGTT--CCAAAGATGATTCCATCAACAAATTT--GCTGCAGAATTTGTCAATGACCTTAAGCCTAATTCCCTAGTAGCATGAGATA-----AGGGAAGAAGACGAAAAGAAATTGCTCAC--AGGTAAATAATATGAAGGTGGCAACTGTATCTCACAATCCT--GATAGGAATTCA-CAC-AGAAAACCTCTTAAGAATATGCCATAAGCGTATATAAATGTCATTTCTA
>AF1
ACAAAGTACAAAACCTAAGTGCATTAATC-AAAAGTATACAAGGAAAAGACACCCAAG-AAAATCATATGGTTAGAAAATTTTAAAA-TGAACCAAAGAGGCAAACTTTGAAG--CTTCCATCTG-C---------CCCTGGAAGCCATCAATCTTGAAACTCA--CCACTATGTCCAAC-ATCTCAGCATAAGGAACAAGCTTCTTTACA--TTCCAGACATTGCCATC----AAAGGGCATGAACTCAATAAATC----GCACATTGATGGGCTTTTCCCTTGTCATCTCTACGAAGTCACAAATCTCATCTTCAT--TTAGTCCACGCATAACAACA--CAATTCACCTTAACAGGATTGTAACC--AAGATTAATGGCTGTTTCT-ATTGCTTCCAAAACTTTTCC----GTGCCC-TTTGCGTCTAGTCACAAATTCAAATTTT---GCTGGAACCAAAGTATCCAAGCTAATATTCAACAAGTTCACTCCAGCTGCTTTGAGAATT----GGAAGCTTTTTCGCTAAAATAAGACCATTTGTGGTCATTGCCAGAGTTTTCAAGCCTTTTAG-------GCCATTCAAACGAACACATATATCTTCAATATCAGGTCTAATTGTTGGTTCTCCACCTGTTAACCTTATCTTGTCCACACCTGAATCTACAAAAAGCTTTGCCAGATGAATAATTTCATCTTGTGATAAAAGCTCTGGTTTGGGAGTAAGC--TCCACACCTTCAGCAGGCA--TGCAATACTTACACCTAAGGTTGCACCGCTCAGTCAAGGAGATTCTCAGGTATGTATGCATCCTTCCAAACGAATCAAT-GAGCATATCTGAAACACCTACACTTT--TCATAGGTGATTTGAGCAATGAACTT--CCTGCAGAAGTTGCCAATGACCTTAAACCTAGTATCTTAATATCATTTCCTCTGTCCAGGAAAGGAGCTGAAGAGAAAGTATTCAC--AGGTACTTGATATGAAGATAACAACTGTGTCTCACCATCCT--GATAGAAATTCA-TGC-ATGAAAACCGATCAGAAA-TG----AAGTCTAAATTTGTTATTT-----
>AG2
ACAAAGTACAAATCCTAAGTGCATTAATC-AAAATTATACAAGGAAAAGACACCCAAG-AAAATCATATGGTTAGAAAATTTTAAA--ATGACCAAAGAGGCAAACTTTGAAG--CTTCCATCTGCC---------CCCTGGAAGCCATCAATCTTGAAACTCA--CCACTATGTCCAAC-ATCTCAGCATAAGGAACAAGCTTCTTTACA--TTCCAGACATTGCCATC----AAAGGGCATGAACTCAATAAATC----GCACATTGATGGGCTTTTCCCTTGTCATCTCTACAAAGTCACAAATCTCATCTTCAT--TTAGTCCACGCATAACAACA--CAATTCACCTTAACAGGATTGTAACC--AAGATTAATGGCTGTTTCT-ATTGCTTCCAAAACTTTTCC----GTGCCC-TTTGCGTCTAGTCACAAATTCAAATTTT---GCTGCAACCAAAGTATCCAAGCTAATATTCAACAAGTTCACTCCAGCTGCTTTGAGAATT----GGAAGCTTTTTCGCTAAAATAAGACCATTTGTGGTCATTGCCAGAGTTTTCAAGCCTTTTAG-------GCCATTCAAACGAACACATATATCTTCAATATCAGGTCTAATTGTTGGTTCTCCACCTGTTAACCTTATCTTGTCCACACCTGAATCTACAAAAAGCTTTGCCAGACGAATAATTTCATCTTGTGATAAAAGCTCTGGTTTGGGAGTAAGC--TCCACACCTTCAGCAGGCA--TGCAATACTTACACCTAAGGTTGCACCGCTCAGTCAAGGAGATTCTCAGGTATGTATGCATCCTTCCAAACGAATCAAT-GAGCATATCTGAAACACCTGCACTTT--TCATAGGTTGTTTGAGCAATGAACTT--CCTGCAGAAGTTGCCAATGACCTTAAACCTAGTATCTTAATATCATTTCCTCTGTCCAGGAAAGGAGCTGAAGAGAAAGTATTCAC--AGGTACTTGATATGAAGATAACAACTGTGTCTCACCATCCT--GATAGAAATTCA-TGC-ATGAAAACCGATCAGAAA-TG----AAGTCTAAATTTGTTATTT-----
>AH26
------------GTATAAATACACATGCAAGATATTTCAAAATGTAAATGCACCTTAGAAAAATGAAACAT--------------------ACCAAAAAGACAAACTTTAAAG--TTTCCATCTGCCCCACAAAAACCCTGAAACCCATCTATCTTAAAACTTA--CAACTGTGTCAAGC-ATCTCAGCATAAGGAACAAGCTTCTTGACA--TTCCATACATTCCCGTC----AAAAGGCATGAACTCGATGAATC----GCACATTAATCGGCTTTTCCTTTGTCAATTCTACAAAGTCACAAATCTCGTCATCAT--TCAGCCCACGCATTACAACA--CAATTTACCTTCACAGGATTGTAACC--AAGATTAATAGCAGTTTCT-ATTGTTTCCAGAACTTTTGC----ATGTCC-TTTGCGTCTAGTCAAGAACTCAAATTTT---GCTGGAACTAATGTATCTAAGCTGATATTTAATGAATTCAATCCAGCTGCTTTCAAATTT----GGAAGCTTCTTTGCTAGGGTAATACCATTTGTAGTCATTGCCAGAGTTTTCAGTCCTTTTAT-------TCTTGTCAAGCGCACACATATATCTTCAATGTCTGGTCGAATAGTTGGCTCCCCACCAGTCAACCTGATCTTATCCACGCCTGAAGCTACAAAAAGGTTTGCCAAGCGAATAAATTCATTTTGAGACAAAAGCTCTGGTTTAGGAGTAAGC--TCCACACCTTCAGCAGGCA--TGCAATATTGACACCTTAGGTTGCATCGCTCTGTCAGGGACATTCTCAGGTAGGTATGCATCCTTCCAAGTGAATCAAT-AAGCATATCTGATACAGTTGCATTTT--CCACCGATGATTCTGTGAAAGACTTT--GCAGCAGAAGTTACCAATGACCTCAAGCCTGGTT-------------------------------------------------------------------------------------------------------------------------------------------------------------------
>AME1
GA----------------------------AAGAGACAAGAAGGAATGTGCACCTTAGAAA------ATGTTCAAAATATTT---------AGAAAAAAGACAAACTTTGAAA--TTTCCATCTGCC-CACAGAAACCCTGGAAGCCATCTATCCTAAAACCTA--CCACTATTTCCAAC-ATCTCAGCATAAGGAACAAGCTTCTTTACA--TTCCAGACATTTCCATC----AAAAGGCATGAACTCAATAAATC----GCACATTGATGGGCTTTTCCCTTGTCATTTCTACAAAGTCACAAATCTCATCGTCAT--TTAGCCCACGCATGACAACA--CAATTCACCTTCACAGGGTTGTAACC--AAGATTAATGGCTGTTTCT-ATTGTCTCCAAAACTTTTGT----ATGGCC-TTTGCGTCTAGTCAAGAATTCAAACTTT---GCCGGAACCAAAGTATCTAAGCTAATATTCAACAAGTTCAATCCAGCTGCTTTGAGGTTT----GGAAGCTTTTTTGCTAGAGTAAGACCGTTTGTTGTCATTGCCAGAGTTTGCAGCCCTTTTAG-------GCCACTCAAGCGAACACATATATCTTCAATATCAGGTCTAATAGTTGGTTCTCCACCTGTCAACCTTATTTTGTCCACACCTGAAGCTACAAAAAGACTTGCCAAACAAATGATTTCATCTTGTGATAAAAGCTCAGGTTTGGGAGTAAGC--TCCACACCTTCAGCAGGCA--TACAATATTGACACCTAAGGTTGCACCGCTCTGTCAACGAGATTCTTAAGTACGTGTGCATCCTTCCAAATGAATCAAT-AAGCATATCTGAAACACTTGCTCGTT--CCGAAGACGATTCCGTCAACAAATTT--GCTGCAGAATTTGTCAATGACCTTAAGCCTAATTCCTTAATAGCATGCGATA-----AGGGAAGAAGACGAAAAGAAATTGCTCAC--AGGTACATAATATGAAGGTGGCAACTGTATCTCACAATCCT--GATAGAAATTCA-AAC-AGAAAGCCTTTTAAGAAAATGCCATAAGCATATCTACATGTCATTTCTA
>AP25
--------------------------------------------------------------------------------------------CCAAAAAGACAAACTTTGAAG--TTTCCATCTGCCCCACAAAAACCCTGAAACCCATCTATCTTAAAACTTA--CAACTGTGTCAAGC-ATCTCAGCATAAGGAACAAGCTTCTTGACA--TTCCATACATTCCCGTC----AAAAGGCATGAACTCGATGAATC----GCACATTAATCGGCTTTTCCTTTGTCAATTCTACAAAGTCACAAATCTCGTCATCAT--TCAGCCCACGCATTACAACA--CAATTTACCTTCACAGGATTGTAACC--AAGATTAATAGCAGTTTCT-ATTGTTTCCAGAACTTTTGC----ATGTCC-TTTGCGTCTAGTCAAGAACTCAAATTTT---GCTGGAACTAATGTATCTAAGCTGATATTTAATGAATTCAATCCAGCTGCTTTCAAATTT----GGAAGCTTCTTTGCTAGGGTAATACCATTTGTAGTCATTGCCAGAGTTTTCAGTCCTTTTAT-------TCTTGTCAAGCGCACACATATATCTTCAATGTCTGGTCGAATAGTTGGCTCCCCACCAGTCAACCTGATCTTATCCACGCCTGAAGCTACAAAAAGGTTTGCCAAGCGAATAAATTCATTTTGAGACAAAAGCTCTGGTTTAGGAGTAAGC--TCCACACCTTCAGCAGGCA--TGCAATATTGACACCTTAGGTTGCATCGCTCTGTCAGGGACATTCTCAGGTAGGTATGCATCCTTCCAAATGAATCAAT-AAGCATATCTGATACAGTTGCATTTT--CCACCGATGATTCTGTGAAAGACTTT--GCAGCAGAAGTTACCAATGACCTCAAGCCTGGTTTAGAGATAGCATGGGATA-----AGAAATGGAGATGAAGAGAAATACTTCATACAGATACTTTATAGGAATATAATGACTGCAGATTGTCGTCCT--GATAGAAA-TCA-TAC-AGAAAACCACTTCAGGAAATGA-ACAAAT--------------------
>APA47
-------------------------AATC-AAAATTATACAAGGAAAAGACACCCAAGAAAAATCATATAATTAGAAAATTTTAAAT-GAAACCAAAAAGGCAAACTTTGAAG--CTTCCATCTGCC---------CCCTGGAAGCCATCAATCTTGAAACCCA--CCACTATGTCCAAC-ATCTCAGCATAAGGAACAAGCTTCTTTACA--TTCCATACATTGCCATC----AAAGGGCATGAACTCAATAAATC----GCACATTGATGGGCTTTTCCCTTGTCATCTCTACGAAGTCACAAATCTCATCTTCAT--TTACACCACGCATAACAACA--CAATTCACCTTAACAGGATTGTAACC--AAGATTAATGGCTGTTTCT-ATTGATTCCAAAACTTTTGC----ATGCCC-TTTGCGTCTAGTTACAAATTCAAATTTT---GCTGGAACCAAAGTATCCAAGCTAATATTCAACAAGTTCACTCCAGCTGCTTTGAGAATT----GGGAGCTTTTTCGCTAAAATAAGACCATTTGTTGTCATTGCCAGAGTTTTCAGGCCTTTTAG-------GCCATTCAAACCAACACATATATCTTCAATATCAGGTCTAATTGTTGGTTCTCCACCTGTTAACCTTATCTTGTCCACACCTGAATCTACAAAAAGCTTTGCCAAATGAATAATTTCATCGTGTGATAAAAGCTCTGGTTTGGGAGTTAGC--TTCACACCTTCAGCAGGCA--TGCAATACTTACACCTAAGGTTGCACCGCTCAGTCAAGGAGATTCTCAGGTATGTATGCATCCTTCCAAATGAATCAAT-AAGCATATCTGAAATACCTGCTTTTG--TCATAGGTGATTCGAGCAATGAACTT--CCTGCAGAAGTTGCCAATGACCTTAAACCTAGTATCTTCATAGCAT-----------AGGAAAGGAGCTGAAGAGAAACTATTCAC--AGGTACTTGATATGAAGATAACAACTGTGTCTCACCATCCT--GATAGAAATTCA-TAC-ATAAAAACCAATCCTAAA-TGTCAGAAGTCTAAATTTGTTATTT-----
>AS57
-----------------------------------------------------------------------------------------------------------------------------------------------------GAATTTTTATACCTA--CCACTATATCCAGC-ATTTCAGCATAAGAAACAAGCTTCTTTACA--TTCCAGACATTGCCATC----AAAAGGCATGAACTCAATAAATC----GCACATTGATGGGCTTTTCCCTTGTCATTTCTACGAAGTCACAAATCTCGTCATCAT--TTAGCCCACGCATGACAACA--CAATTCACCTTAACAGGATTGTAACC--AAGGTTAATGGCCATGTCT-ATTGCTTCCAAAACTTTCGC----ATGCCC-TTTGCGTCTAGTCAAGAACTCGAATTTT---GCTGGAACTAAAGTATCCAAGCTAATATTCAACAAGTTCAATCCAGCTGCTTTCAGATTT----GGAAGTTTTTTGGCTAAAGTAAGACCATTTGTTGTCATTGCCAGGGTCTTCAGGCCTTTTAG-------GCCAGTCAAGCGAACACATATATCTTCAATATCAGGCCTAATAGTTGGTTCTCCACCTGTCAACCTTATCTTGTCCACACCTGAAGCCACAAAAAGGTTTGCCAAACGTATAATTTCATTTTGTGATAAAAGCTCTGGTTTGGGTGTAAGT--TCCACACCTTCGGCAGGCA--TGCAATATTGGCACCTAAGGTTGCACCGCTCTGTCAAGGAGATCCTTAGGTATGTATGCATCCTTCCAAATGAATCAAC-AAGCATATCTGAAACAATTGTATTTT--CGGCACATGATTCAGGCAATAAATTT--GCTGCAGCAGTTGCCAATGACCTTTGGCTTAATCCCCCACTAGCATGGGATACG---AAGAAGGGATGCAAAGAAAAATTACTTGC--AGGTATTTGATACGAAGATAATGACTGTATCTCATCATCCT--GATAAAAAATTC------------------------------------------------------
>ASA51
-----------------------------------------------------------------------------------------------------------------------------------------------------------------------------------------------------------------------------------------------------------------------------------------------------------------------------------------------------------------------------------------------------------------------TGC----ATGCCC-TTTGCGTCTAGTTAAGAATTCAAATTTT---GCTGGAACCAAAGTATCCAAGCTAATATTCAACAAGTTCACTCCAGCTGCTTTGAGAATT----GGAAGCTTTTTCGCTAAAATAAGACCATTTGTTGTCATTGCCAGAGTTTTCAGGCCTTTTAG-------GCCATTCAAACGAACACATACATCTTCAATATCAGGTCTAATTGTTGGTTCTCCACCTGTCAACCTTATCTTGTCCACACCTGAATCTACAAAAAGGTTTGCCAGACGAATAATTTCATCTTGTGATAAAAGCTCTGGTTTGGGAGTAAGC--TCCACACCTTCAGCAGGCA--TGCAATACTTACACCTAAGATTGCACCTCTCAGTCAAGGAGATTCTCAGGTATGTATGCATCCTTCCAAACGAATCAAT-GAGCATATCTGAAACAACTGCACTTT--CCATAGGTGATTTGGGCAATGAGCTT--CCTGCAGAAGTTGTCAATGACCTTAAACCCAGTATTTTAATAGCATTTACTCTTTCCAGGAAAGGAGATGAAGACAAACTATTCAC--AGGTACTTGATATGAAGATAACAACCGGGTATCACCATCCT--GATAGAAATTCA-TAC--------------------------------------------------
>CB35
---------------------------------------------------------------------------------------------------------------------------------ACAAGA----------------------------------------------------------------------------------------------------------------------------------------------------------------------------------------------------------------AACTTACCTTGACAGGATTGTAACC--AAGATTAATAGCAGTTTCT-ATTGTTTCCAGAACTTTTGC----ATGTCC-TTTGCGTCTGGTCAAAAACTCAAATTTT---GCAGGGACCAACGTATCTAAGCTAATATTTAATGAATTCAATCCAGCTGCTTTGAAATTT----GGAAGCTTCTTTGCCAGGATAAGACCATTTGTAGTCATTGCCAGAGTTTTCAGTCCTTTTAT-------GCTAGTCAAGCGAGCACATATATCTTCAATGTCTGGTCGAATAGTCGGTTCCCCACCAGTCAACCGGATCTTATCCACACCTGAAGCCACAAAAAGGTTTGCCAAGCGAATAATCTCGTTTTGAGACAAAAGCTCTGGTTTCGGAGTAAGC--TCCACACCTTCTGAAGGCA--TGCAATATTGACACCTTAGGTTGCATCGCTCTGTCAGGGACATTCTCAGGTAGGTATGCCTCCTTCCAAATGAATCAAT-AAGCATATCTGATACAGTTTCTTTTT--CCACAAGTGATTCTGTGAAAGACTTT--GCAGCAGAAGATGCCAATGACCTCATGGCTAGATTAGAGATAGCATGGGATA-----AGAAATGGAGATGAAGAGAAATACTTCATAGAGGTACTTGATAGGAATAT------------------------------------------------------------------------------------------
>CD18
---------------------------------------------------------------------------------------------------------------------------------------------------------------------------------------------------------------------------------------------------------------------------------------------------------------------------------------------------------------------------------------------------------------------------------------------------------------------------------TATCCAAACTAATATTCAACAAGTTCAATCCAGCTGCTTTCAGATTT----AGAAGCTTTTTCGCTAAAGTGAGACCATTTGTTGTCATTGCCAGGGTCTTCAGACCTTTTAG-------GCCAGTCAAGCGAGCACATATATCTTCAATATCAGGCCTAATGGTTGGTTCTCCACCTGTCAACCTTATCTTGTCTACACCTGAAGCCACAAAAAGACTTGCCAAACGTATAATTTCATTTTGTGATAAAAGCTCTGGTTTGGGTGTAAGT--TCTACACCTTCAGAAGGCA--TGCAATATTGGCACCTAAGGTTGCACCGCTCTGTCAAGGAGATCCTTAGATATGTATGCATCCTTCCAAATGAATCAAC-AAGCATATCCGAAACAATTGCATTTT--CGGCAGATAATTCAGGCAATGGATTT--TCTGCAGCAGTTGCCAATGACCTTTGGCTCGATCCCCCACTTGCATCGAA---------------------------------------------------------------------------------------------------------------------------------------------------
>CDE34
--------------------------------------------------------------------------------------------CCAAAAAGACAAACTTTGAAG--TTTCCATCTGCCCCACAAAAACCCTGAAAGCCATCTATCATAAAACTTA--CAACTGTGTCAAGC-ATCTCAGCATAAGGAACAAGCTTCTTGACA--TTCCACACATTCCCATC----AAAAGGCATGAACTCAATGAATC----GCACATTAATTGGCTTTTCCCTTGTCATTTCTACGAAGTCACAAATCTCATCATCAT--TCATCCCACGCATCACAACA--CAATTTACCTTGACAGGATTGTAACC--AAGATTAATAGCAGTTTCT-ATTGTTTCCAGAACTTTTGC----ATGTCC-TTTGCGTCTGGTCAAAAACTCAAATTTT---GCAGGGACCAACGTATCTAAGCTAATATTTAATGAATTCAATCCAGCTGCTTTGAAATTT----GGAAGCTTCTTTGCTAGGATAAGACCATTTGTAGTCATTGCCAGAGTTTTCAGTCCTTTTAT-------GCTAGTCAAGCGAGCACATATATCTTCAATGTCTGGTCGAATAGTCGGTTCCCCACCAGTCAACCGGATCTTATCCACACCTGAAGCCACAAAAAGGTTTGCCAAGCGAATAATCTCATTTTGAGACAAAAGCTCTGGTTTCGGAGTAAGC--TCCACACCTTCTGAAGGCA--TGCAATATTGACACCTTAGGTTGCATCGCTCTGTCAGGGACATTCTCAGGTAGGTATGCCTCCTTCCAAATGAATCAAT-AAGCATATCTGATACAGTTTCTTTTT--CCACTAGTGATTCTGTGAAAGACTTT--GCAGCAGAAGATGCCAATGACCTCATGGCTAGATTAGAGATAGCATGGGATA-----AGAAATGGAGATGAAGAGAAATACTTCATAGAGGTACTTGATAGGAATATAATGGCTGCAAACTGTCATTCT--GATAGAAATTCA-TAA-AGAGAACCACATCAGGAAATGATACAGATGCACTTGGT-----------
>CF38
--------------------------------------------------------------------------------------------CCAAAAAGGCAAACTTTGAAG--TTTCCATCTGCCCCACAAAAACCCTGGAAGCCATCTATCTTAAAACCCA--CCACTATGTCCATA-ATTTCAGCATAAGGGACAAGCTTCTTTACA--TTCCAGACATTGCCATC----AAAAGGCATGAACTCAATAAATC----GCACATTGATGGGCTTTTCCCTTGTCATTTCTACAAAGTCGCAAATCTCATCATCAT--TTAGCCCACGCATGACAACA--CAATTCACCTTAACAGGATTGTAACC--AAGGTCAATGGCCATTTCT-ATTGCTTCCAAAACTTTTGC----ATGTCC-TTTGCGTCTGGTCAAGAACTCAAATTTT---GCTGGAACCAAAGTATCTAAGCTAATATTCAGTAAGTTCAATCCAGCTGCTTTGAGCTTT----GGAAGCTTTTTTGCTAAAATAAGACCATTTGTTGTCATTGCCAGAGTCTTCAGGCCTTTTAT-------ACCAGTCAAGCGAACACATATATCTTCAATATCAGGCCTAATAGTTGGTTCTCCGCCTGTCAACCTTATCTTGTCCACACCTGAAGCCACAAAAAGGTTTGCCAAACGAATAATTTCATCTTGTGATAAAATCTCTGGTTTGGGAGTAAGC--TCCACACCTTCAGCAGGCA--TGCAATATTGACACCTAAGGTTGCAGCGCTCTGTCAAGGAGATCCGTAGGTATGTATGCATCCTTCCAAATGAATCAAT-GAGCATATCTGAAACAGTTGCACTTT--CCAAAGTTGATTCAGTCAATGAATTT--GTTGCAGAAGTTGCCAATGACCTTAAGCTTAATCCCCCAATAGCATGAGATAG----AGAAAAGGAGACAAAGAGAAATTGTGTAC--AGGTATTTGATATGAAGATAATGACTGTATCTCATCATCCT--GATAAAAATTCA-CAC-CAAAAACCCCTTCAGAAAATACCACAATTATATATTGACCATTTCTA--
>CH19
--------------------------------------------------------------------------------------------------------------------------------GGAAAGAACTTTACAAAAAATAAATTTAAAAACCTA--CCACTTTGTCCATA-ATTTCAGCAAAAGGAACAAGCTTCTTTACA--TTCCAGACATTGCCATC----AAAAGGCATGAACTCAATAAATC----GCACATTGATGGGCTTTTCCCTTGTCATTTCTACAAAGTCACAAATCTCATCATCAT--TTAGCCCACGCATGACAACA--CAATT-ACCTTAACAGGATTATAACC--AAGGTCAATGGCCGCATCT-ATTGCTTCCAAAACTTTTGC----ATGCCC-TTTGCGTCTAGTCAAGAACTCAAACTTT---GCTGGAACTAGAGTATCCAAACTAATATTCAACAAGTTCAATCCAGCTGCTTTCAGATTT----GGAAGCTTTTTTGCTAAAGTGAGACCATTTGTTGTCATTGCCAGGGTCTTCAAACCTTTTAG-------GCCAGTCAAGCGAACACATATATCTTCAATATCAGGCCTAATGGTTGGTTCTCCACCTGTCAACCTTATCTTGTCTACACCTGAAGCCACAAAAAGACTTGCCAAACGTATAATTTCATTTTGTGATAAAAGCTCTGGTTTGGGTGTAAGT--TCTACACCTTCAGAAGGCA--TGCAATATTGGCACCTTAGGTTGCAACGCTCTGTCAAGGAGATCCTTAGATATGTATGCATCCTTCCAAATGAATCAAC-AAGCATATCCGAAACAATTGCATTTT--CGGCAGATGATTCAGGCAATGGATTT--TCTGCAGCAGTTGCCAATGACCTTTGGCTTGATCCCCCACTAAAATGGGATAGG---AAAAAAGAATGCCAAGAAAGTGTATTCGC--AGGTACCTGATATGAACATAATGACTGCATCACATCATCCT--AATAGAAAGTTCAAAA-ACAAAACCCCTTCAGAAAAGGATAGAAACTTGTCTTAAAATTT------
>CHA37
--------------------------------------------------------------------------------------------CCAAAAAGGCAAACTTTGAAG--TTTCCATCTGCCCCACAAAAACCCTGGAAGCCATCTATCTTAAAACCCA--CCACTATGTCCATA-ATTTCAGCATAAGGGACAAGCTTCTTTACA--TTCCAGACATTGCCATC----AAAAGGCATGAACTCAATAAATC----GCACATTGATGGGCTTTTCCCTTGTCATTTCTACAAAGTCGCAAATCTCATCATCAT--TTAGCCCACGCATGACAACA--CAATTCACCTTAACAGGATTGTAACC--AAGGTCAATGGCCATTTCT-ATTGCTTCCAAAACTTTTGC----ATGTCC-TTTGCGTCTGGTCAAGAACTCAAATTTT---GCTGGAACCAAAGTATCTAAGCTAATATTCAGTAAGTTCAATCCAGCTGCTTTGAGCTTT----GGAAGCTTTTTTGCTAAAATAAGACCATTTGTTGTCATTGCCAGAGTCTTCAGGCCTTTTAT-------ACCAGTCAAGCGAACACATATATCTTCAATATCAGGCCTAATAGTTGGTTCTCCGCCTGTCAACCTTATCTTGTTCACACCTGAAGCCACAAAAAGGTTTGCCAAACGAATAATTTCATCTTGTGATAAAATCTCTGGTTTGGGAGTAAGC--TCCACACCTTCAGCAGGCA--TGCAATATTGACACCTAAGGTTGCAGCGCTCTGTCAAGGAGATCCGTAGGTATGTATGCATCCTTCCAAATGAATCAAT-GAGCATATCTGAAACAGTTGCACTTT--CCAAAGTTGATTCAGTCAATGAATTT--GTTGCAGAAGTTGCCAATGACCTTAAGCTTAATCCCCCAATAGCATGAGATAG----AGAAAAGGAGACAAAGAGAAATTGTGTAC--AGGTATTTGATATGAAGATAATGACTGTATCTCATCATCCT--GATAAAAATTCA-CAC-CAAAAACCCCTTCAGAAAATACCACAATTATATATTGACCATTTCTA--
>CJ24
----------------------------------------------------------------------------------------------------------------------------------------------------------------------------------------------------------------------------------------------------------------------------------------------------------------------------------------------------------TCACCTTAACAGGATTGTAACC--AAGGTTAATGGCCATGTCT-ATTGCTTCCAAAACTTTTGC----ATGCCC-TTTGCGTCTAGTCAAGAACTCAAATTTT---GCTGGAACTAGAGTATCCAAGCTAATATTTAACAAGTTCAATCCAGCTGCTTTCAGATTT----GGAAGTTTTTTGGCTAAAGTAAGACCATTTGTTGTCATTGCCAGGGTCTTCAGTCCTTTTAG-------GCTTGTCAAGCGAACACATATATCTTCAATATCAGGCCTAACAGTTGGTTCTCCACCTGTCAACCTTATCTTGTCCACACCTGAAGCCACAAAAAGGTTTGCCAAACGTATAACTTCATCTTGTGATAAAAGCTCTGGTTTAGGTGTAAGT--TCCACGCCTTCAGCAGGCA--TGCAATATTGGCACCTAAGGTTGCATCGCTCTGTCAAGGAGATTCTTAGGTATGTATGCATTCTTCCAAATGAATCAAC-AAGCATATCTGAAACAATTGTATTTT--CGGCAGATGATTCAGGCAATGGATTT--GCTGCAGCAGTTGCCAATGACCTTTGACTTAATCCCCCATTAACATGGGATATC---GAGAAAGGATGCAAAGAAGAATTATTCGC--AGGTATTTGATATGAAGATAATGACTGTATCACATCGTCCT--AAGTAAAAATTCAAAC-ATAAAACCCCTTCAGAAAGTGCCAGAAACGTGTCTTGATTTTT------
>CK7
------------------------------------------------------------------------------------------------------------------------------------------TGAAAGAAAACAAATTTTAAAACCTA--CCACTATGTCCAGA-ATTTCAGCATAAGGAACAAGCTTCTTTACA--TTCCAGACATTGCCATC----AAAAGGCATGAACTCAATAAATC----TCACATTGATGGGCTTTTCCCTTGTCATTTCTACAAAGTCACAAATCTCGTCATCAT--TTAGCCCACGCATGACAACA--CAATTCACCTTAACAGGATTGTAACC--AAGGTTAATGGCCATTTCT-ATTGCTTCCAAAACTTTTGC----ATGCCC-TTTGCGTCTAGTCAAGAACTCAAATTTT---GCTGGAACCAAAGTATCCAAGCTAATATTTAACAAGTTCAATCCAGCTGCTTTCAGATTT----GGAAGTTTTTTTGCTAAAGTAAGACCATTTGTTGTCATTGCCAGGGTCTTCAGGCCTTTTAG-------GCCAGTCAAGCGAACACATATATCTTCAATATCAGGCCTAATAGTTGGTTCTCCACCTGTCAACCTTATCTTGTCCACACCTGAAGCCACAAAAAGGTTTGCCAAACGTACAATTTCATTTTGTGATAAAAGCTCTGGTTTGGGTGTAAGT--TCCACACCTTCGGCAGGCA--TGCAATATTGGCACCTAAGGTTGCACCGCTCTGTCAAGGATATCCTTAGGTATGTATGCATCCTTCCAAATGAATCAAC-AAGCATATCTGAAACAATTGTATTTT--TGGCAGATGATTCAGGCAATGGATTT--GCTGCAACGGTTGCCAATGACCTTCGGCTTGATTCCCCTCTAGCATGGGATATG---AAGGAAGCACGCAAAGAGAAATTATTCAC--AGGTATTTGATATGAAGATAATGACTGTATCTCATCATCCT--GATAAAAAAATT-CAC-ATAAAA-CCGTTCAGAAAGTGCCAGAAACATATATTAGTATTTAC----
>CL6
------------------------------------------------------------------------------------------------------------------------------------------TAAAAGAATACAAATTTTAAAACCTA--CCACTATGTCCAGA-ATTTCAGCATAAGGAACAAGCTTCTTTACA--TTCCAGACATTGCCATC----AAAAGGCATGAACTCAATAAATC----TCACATTGATGGGCTTTTCCCTTGTCATTTCTACAAAGTCACAAATCTCGTCATCAT--TTAGCCCACGCATGACAACA--CAATTCACCTTAACAGGATTGTAACC--AAGGTTAATGGCCATTTCT-ATTGCTTCCAAAACTTTTGC----ATGGCC-TTTGCGTCTAGTCAAGAACTCAAATTTT---GCTGGAACCAAAGTATCCAAGCTAATATTCAACAAGTTCAATCCAGCTGCTTTCAGATTT----GGAAGCTTTTTTGCTAAAGTAAGACCGTTTGTTGTCATTGCCAGGGTCTTCAGGCCTTTTAG-------GCCAGTCAAGCGAACACATATATCTTCAATATCAGGCCTAATAGTTGGTTCTCCACCTGTCAACCTTATCTTGTCCACACCTGAAGCCACAAAAAGGTTTGCCAAACGTACAATTTCATTTTGTGATAAAAGCTCTGGTTTGGGTGTAAGT--TCCACACCTTCAACAGGCA--TGCAATATTGGCACCTAAGGTTGCACCGCTCTGTCAAGGAGATCCTTAGGTATGTATGCATCCTTCCAAATGAATCAAC-AAGCATATCTGAAACAATTGTATTTT--CGGCAGATGATTCAGGCAATGGATTT--GCTGCAGTGGTTGCCAGTGACCTTTGGCTTAATTCCCCTCTAGCATGGGATATG---AAGAAAGCATGCGAAGAGAAATTATTTAC--AGGTATTTGATATGAAGATAATGACCGTATCTCATCATCCT--GATAAAAAAATT-CAC-ATAAAA-CCGTTCAGAAAGTGCCAGAAACATATATTAGTATTTACT---
>CM9
-------------------------------------------------------------------------------------------------------------------------------------------CCACAAAAATAAATTTAAAAACCTA--CCACTCTGTCCAGA-ATTTCAGCATATGGAACAAGCTTCTTTACA--TTCCAGACATTTCCATC----AAAAGGCATGAACTCAATAAATC----GTACATTGATGGGTCTTTCCCTTGTCATATCTACAAAGTCACAAATTTCATCATCAT--TTAGCCCACGCATGACAACA--AAATTTACCTTAACAGGATTATAACC--AAGATCAACAGCCATGTTT-ATTACTTCCAAAACTTTTGC----ATGCCC-TTTCCGTCTAGTCAAGAACTCAAATTTT---GCTGGAACTAGAGTATCCAAGCTAATATTCAACAAGTTCAATCCAGCTGCTTTTAGATTT----GGAAGCTTTTTGGCTAAGGTAAGACTATTTGTTGTCATTGCCAAGGTTTTGAGACCTTTGAG-------GCCAGTCAACCTAACACATATATCTTCAATATCAGGCCTAATAGTTGGCTCTCCTCCTGTCAATCTTATCTTGTCCACGCCTGAAGCCACAAAAAGGTTTGCCAAACGTAAAATTTCATTTTGTGATAAAAGCTCTGGTTTGGGTGTAAGT--TCCACACCTTCAGCAAGCA--TGCAATAGTGGCACCTAAGGTTGCACTGCTCTGTCAAGGAAATCCTTAGGTATGTATGCATCCTTCCAAATGAATCAACAAAGCATATCTGAAACAATTGTATTTT--CAGCAGAAGATTCAGGCAATGGATTT--GCTACAGCAGTTGTCAATGACCTTTGGTTTGATCCCCCACTAACATGAGATAGG---AAGAAAAGATGCCAGAATAATTTGTTCAC--AGGCATTTGATATGAAG---ATGACTGCATCACATCATCCT--GATAAAAAATTAAAAC-ATAAAACCCCATTAGAAAGTGCTAGAAAAATGTCTTGATATTTTCTA--
>CO8
---------------------------------------------------------------------------------------------------------------------------------------------------------------ACCTA--CCACTCTATCCAGA-ATTTCAGCATATGGAACAAGCTTCTCTACA--TTCCAGACATTCCCATC----AAAAGGCATGAACTCAATAAATT----GCACACTGATGAGCTTTTCCCTTGTCATTTCTACAAAGTCACAAATCTCATCATCAT--TTAGCCCACGCATGACAACA--CAATTTACCTTAACAGGATTATAACC--AAGATCAGCAGCTGTGTTT-ATTGCTTCCAAAACTTTTGC----ATGCCC-TTTCCGTCTAGTCAAGAACTCAAATTTT---TCTGGAACTAGAGTATCCAAGCTAATATTCAACAAGTTCATTCCAGCTGCTTTTAGATTT----GGAAGCTTTTTCGCTAAGGTAAGACCATTGGTTGTCATTGCCAAAGTTTTGAGACCTTTGAA-------GCCAGTCAACCTAACACATATATCCTCAATATCAGTACTATTAGTTGGCTCTCCTCCTGTCAATCTTATCTTGTCCACGCCTGAAGCCACAAAAAGGTTTGCCAAACGTATGATTTCGTTTTGTGATAAAAGTTCTGGTTTGGGTGTAAGT--TCCACGCCTTCAGCAGGCA--TGCAATATTGGCACCTAAGGTTGCACCGCTCTGTCAAGGAAATCCTTAGGTATATATGCATCCTTCCAAATGAATCAAC-AAGCATATCTGAAACAATTGTATTTT--CAGCAGATGATTCAAGCAATGGATTT--GCTACAGCAGTTGTCAATGACCTTTGGTTTGATCCCCCACTAACATGAGATAGG---AAGAAAGGATGCCTGAATAATTTGTTCAC--AGGCATTTGATATGAAG---ATGACTGCATCACATCATCCT--GATAAAAAATTAAAAC-ATAAAACCCCATTAGAAAGTGCTAGAAAAATATCTTGATATTTTCTA--
>CP16
--------------------------------------------------------------------------------------------------------------------------------GGAAAGAATTTTACAAAAAATAAATTTTAAAACCTA--CCACTTTGTCCATA-ATTTCAGCATAAGGAACAAGCTTCTTTACA--TTCCAGACATTGCCATC----AAAAGGCATGAACTCAATAAATC----GCACATTGATGGGCTTTTCCCTTGTCATCTCTACAAAGTCACAAATCTCGTCATCAT--TTAGCCCACGCATGACAACA--CAATTTACCTTAACAGGATTATAACC--AAGGTCAATGGCAGTGTCT-ATTGCTTCCAAAACTTTTGC----ATGCCC-TTTGCGTCTAGTCAAGAACTCAAATTTT---GCTGGAACTAGAGTATCCAAGCTAATATTCAACAAGTTCAATCCAGCTGCTTTCAGATTT----GGAAGTTTTTTGGCTAAAGTGAGACCATTTGTTGTCATTGCCAGGGTCTTCAGACCTTTTAG-------GCCAGTCAAGCGAACACATATATCTTCAATATCAGGCCTAATAGTTGGTTCTCCACCTGTCAACCTTATCTTGTCAACACCTGAAGCCACAAAAAGGTTTGCCAAACGTATAATTTCATTTTGTGATAAAAGCTCCGGTTTGGGTGTAAGT--TCTACGCCTTCAGAAGGCA--TGCAATATTGGCACCTAAGGTTGCACCGCTCTGTCAAGGAGATCCTTAGGTATGTATGCATCCTTCCAAATGAATCAAC-AAGCATATCTGAAACGATCGCATTTT--CGGTAGATGATTCAGCCAATGGATTT--GCTGCGGCAGTTGCCAATGACCTTTGGCTTGATCCCCCACTAAAATGGGATAGG---AAGAAAGGATGCCAAGAAAATGTATTCGA--AGTTACTTGATACGAAGATAATGACTGCATCACATCATCCT--GATAGAAAGTTCAAAC-ATAAAACCCCTTCAGAAAGTGCTAGAAAAATGTCTTAATATTTTCTA--
>CR44
----------------------------------------------------------------------------------------------------------------------------------------------------------------------------------------------------------------------------------------------------------------------------------------------------------------------------------------------------------TTACCTTCACAGGATTGTAACC--AAGATCAATGGCAGTATCT-ATGGTCTCCAAAACTTTTGC----ATGTCC-CTTGCGCCTAGTCATAAATTCAAACTTT---GCTGGAACCAAAGTATCTAAGCTGATGTTCAATAAATTCAATCCCGCTGCCTTGAGATTT----GGAAGCTTTTTTGCCACGACGAGACCATTTGTTGTCATGGCTAGTGTTTTAAGTCCTTTTAA-------GCCAGCCAAACGTACACATATATCTTCAATATCATGTCTGATAGAGGGCTCCCCACCTGTCAACCTGATCTTGTCCACACCCGAAGCCACAAAAAGATTTGCCAAGCGAATGATTTCGTTTTGAGACAAAAGCTGTGGTTTCGGAGTAAGC--TCTACTCCTTCAGCAGGCA--TACAGTATTGACACCTAAGGTTGCATTGCTCTGTAAGGGAGATCCTTAGGTACGTATGCATCCTTCCAAATGAATCAAT-AAGCATATCTGATACAGGAGCACTTT--CCATTGAGGATTCAGTCAATGACTTC--AGAGCAGAAGTTGCCAACAACCTTGAACCCAATTC------------------------------------------------------------------------------------------------------------------------------------------------------------------
>CT15
---------------------------------------------------------------------------------------------------------------------------------------------------------------ACCTA--CCACTTTGTCCAGA-ATTTCAGCATAAGGAACAAGCTTCTTTACA--TTCCAGACATTGCCATC----AAAAGGCATGAACTCAATAAATC----GCACATTGATGGGCTTTTCCCTTGTCATTTCTACAAAGTCACAAATCTCGTCATCAT--TTAGCCCACGCATGACAACA--CAATTTACCTTAACAGGATTATAACC--AAGGTCAATGGCCGTGTCT-ATTGTTTCCAAAACTTTTGC----ATGCCC-TTTGCGTCTAGTCAAGAATTCAAATTTT---GCTGGAACTAGAGTATCCAAGCTAATATTCAACAAGTTCAATCCAGCTGCTTTCAGATTT----GGAAGTTTTCTGGCTAAAGTGAGACCATTTGTTGTCATTGCCAGGGTCTTCAGACCTTTTAG-------GCCAGTCAAGCGAACACATATATCTTCAATATCAGGCCTAATAGTTGGTTCTCCACCTGTCAACCTTATCTTGTCAACACCTGAAGCCACAAAAAGGTTTGCCAAACGTATAATTTCATTTTGTGATAAAAGCTCTGGTTTGGGTGTAAGT--TCTACGCCTTCAGAAGGCA--TGCAATATTGGCACCTAAGATTGCACCGCTCTGTCAAGGAGATCCTTAGGTATGTATGCATCCTTCCAAATGAATCAAC-AAGCATATCTGAAACAATCGCATTTT--CAGCAGATAATTCAGGCAATGGATTT--GCTGCGGCAGTTGCCAATGACCTTTGGCTTGATCCCGCACTAAAATGGGATAGG---AAGAAAGGATGCCAAGAAAATGTATTCAC--AGGTACTTGATATGAAGATAATGACTGCATCACATCATCCT--GATAGAAAGTTCCAAC-ATAAAACCCCTTCAGAAAGTGCTAGAAACATGTCTTAATATTTTCTA--
>DA12
-------------------------------------------------------------------------------------------------------------------------------------------CCACAAAAATAAATTTAAAAACCTA--CCACTCTGTCCAGA-ATTTCAGCATATGGAACAAGCTTCTTTGTA--TTCCAGACATTTCCATC----AAAAGGCATAAACTCAATAAATC----GCACATTGATGGGCTTTTCCTTTGTCAGTTCTACAAAGTCACAAATCTCATCATCAT--TTAGCCCACGCATGACAACA--CAGTTTACCTTAACAGGATTATAACC--AAGATCAATGGCCGTGTTT-ATTGCTTCCAAAACTTTTGC----ATGCCC-TTTCCGTCTAGTCAAGAACTCGAATTTT---GCTGGAACTAGAGTATCCAAGCTAATATTCAACAAGTTCAATCCAGCTGCTTTCAGATTT----GGAAGCTTTTTGGCTAAGGTAAGACCATTTGTTGTCATCGCCAAGGTTTTGAGACCTTTTAG-------TCCAGTCAACCGAACACATATATCTTCAATATCAGGCCTAATAGTTGGTTCTCCACCTGTCAACCTTATCTTGTCCACACCTGAAGCCACAAAAAGGTTTGCCAAATGTATAATTTCATTTTGTGATAAAAGCTCTGGTTTGGGTGTAAGT--TCCACGCCTTCAGCAGGCA--TGCAATATTGGCACCTAAGGTTGCACCGCTCTGTCAAGGAGATCCTTAGGTATGTATGCATCCTTCCAAATGAATCAAC-AAGCATATCTGAAACAATTGTATTTT--CGGCAGATGATTCAGGCAAAGGATTT--GCTACGGCAGTTGTCAATGACCTTTGGCTTGATCCCCCACGAACATGGGATAGG---AAGAAAGGATGCCAGGAAAATTTATCCGC--AGGTAATTGATATGAAG---ATGACTGCATCACACCATCCT--AATAAAAAATTCAAAC-ATAAAACCCCTTCAGAAAGTGCTAGAAAAATGTCTTGATATTTTC----
>DB53
---------------------------------ATTATACAAGGAAAAGACACCCAAGAAAAATCATATGGTTAGAAAATTTAAAAT-GAAACCAAAGAGGCAAACTTTGAAG--CTTCCATCTG-C---------CCCTGGAAGCCATCAATCTTGAAACCCA--CCACTATGTCCAAC-ATCTCAGCATAAGGAACAAGCTTCTTTACA--TTCCAGACGTTGCCATC----AAAGGGCATGAACTCAATAAATC----GCACATTGATGGGCTTTTTTCTTGTCATCTCTACAAAGTCACAAATCTCATCTTCAT--TTACTCCACGCATAACAACA--CAATTCACCTTAACAGGATTGTAACC--AAGATTAATGGCTGTTTCT-ATTGCTTCCAAAACTTTTGC----GTGTCC-TTTGCGTCTAGTCACGAATTCAAATTTT---GCTGGAACCAAAGTATCCAAGCTAATATTCAACATGTTCACTCCAGCTGCTTTGAGAACT----GGAAGCTTTTTTGCTAAAATAAGACCATTTGTTGTCATTGCCAGTGTTTTCAAGCCTTTGAG-------GCCATTCAAACGAACACATATATCTTCAATATCAGGTCTAATTGTTGGTTCTCCACCTGTTAATCTTATCTTGTCCACGCCTGAATCTACGAAAAGCTTTGCCAGACGAATAATTTCATCTTGTGATAAAAGCTCTGGTTTGGGAGTAAGC--TCCACACCTTCAGCAGGCA--TGCAATACTTACACCTAAGGTTGCACCGCTCAGTCAAGGAGATTCTGAGGTATGTATGCATCCTTCCAAATGAATCAAT-GAGCATATCTGAAACAACTGCACTTT--CCATAGGTGATTTGAGCAATGAACTT--CCTGCAGAAGTTGCCGATGACCTTAAACCTATTATCTTAGTAGCATTTACTCTGTCCAGGAGAGGAGCTGAAGAGAAACTATTCAC--AGGTACTTGATATGAAGATAACAACTGTGTCTCACCATCCT--GATAGAAATTCA-TAC-ATGAAAACCGATCAGAAA-TG----AAGTCTACATTTGTTATTT-----
>DC1
---AAGTACAAACCCTAAGTGCATAAACC-AAAATTATACAAGGAAAAGACACCCAAGAAAAATCATATGGTTAGAAAATTTAAAAT-GAAACCAAAGAGGCAAACTTTGAAG--CTTCCATCTGCC---------CCCTGGAAGCCATCAATCTTGAAACCCA--CCACTATGTCCAAC-ATCTCAGCATAAGGAACAAGCTTCTTTACA--TTCCAGACGTTGCCATC----AAAGGGCATGAACTCAATAAATC----GCACATTGATGGGCTTTTCTCTTGTCATCTCTACAAAGTCACAAATCTCATCTTCAT--TTACTCCACGCATAACAACA--CAATTCACCTTAACAGGATTGTAACC--AAGATTAATGGCTGTTTCT-ATTGCTTCCAAAACTTTTGC----ATGTCC-TTTGCGTCTAGTCACGAATTCAAATTTT---GCTGGAACCAAAGTATCCAAGCTAATATTCAACAAGTTCACTCCAGCTGCTTTGAGAACT----GGAAGCTTTTTTGCTAAAATAAGACCATTTGTTGTCATTGCCAGTGTTTTCAAGCCTTTGAG-------GCCATTCAAACGAACACATATATCTTCAATATCAGGTCTAATTGTTGGTTCTCCACCTGTTAATCTTATCTTGTCCACGCCTGAATCTACGAAAAGCTTTGCCAGACGAATAATTTCATCTTGTGATAAAAGCTCTGGTTTGGGAGTAAGC--TCCACACCTTCAGCAGGCA--TGCAATACTTACACCTAAGGTTGCACCGCTCAGTCAAGGAGATTCTGAGGTATGTATGCATCCTTCCAAATGAATCAAT-GAGCATATCTGAAACAACTGCACTTT--CCATAGGTGATTTGAGCAATGAACTT--CCTGCAGAAGTTGCCAATGACCTTAAACCTATTATCTTAGTAGCATTTACTCTGTCCAGGAAAGGAGCTGAAGAGAAACTATTCAC--AGGTACTTGATATGAAGATAACAACTGTGTCTCACCATCCT--GATAGAAATTCA-TAC-ATGAAAACCGATCAGAAA-TG----AAGTCTACATTTGTTATTT-----
>DD1
ACAAAGTACAAAACCTAAGTGCATGAATC-AAAATTATATAAGGAAAAGACACTCAAGAAAAATCATATGGTTAGAAAAATTTTAAATGAAACCAAAGAGGCAAACTTTGAAG--CTTCCATCTGCC---------CCCTGGAAGCCATCAATCTTGAAACCCA--CCACTATGTCCAAC-ATCTCAGCATAAGGAACAAGCTTCTTTACA--TTCCAGACATTGCCATC----AAAGGGCATGAACTCAATAAATC----GCACATTGATGGGTTTTTCCCTTGTCATCTCTACAAAGTCACAAATCTCATCTTCAT--TTAGTCCACGCATAACAACA--CAATTCACCTTAACAGGATTGTAACC--AAGATTAATGGCTGTTTCT-ATTGCTTCCAAAACTTTTGC----ATGCCC-TTTGCGTCTAGTCACGAATTCAAATTTT---GCTGGAACCAAAGTATCCAAGCTAATATTCAACAAGTTCACTCCAGCTGCTTTGAGAATT----GGAAGCTTTTTCGCTAAAATAAGACCATTTGTTGTCATCGCCAGTGTTTTCAAGCCTTTGAG-------GCCATTCAGACGAACACATATATCTTCAATATCAGGTCTAATTGTTGGTTCTCCACCTGTTAATCTTATCTTGTCCACACCTGAATCTACAAAAAGCTTTGCCAGACGAATAATTTCATCTTGTGATAAAAGCTCTGGTTTGGGAGTAAGC--TCCACACCCTCAGTAGGCA--TGCAATACTTACACCTAAGGTTGCACCGCTCTGTCAAGGAGATTCTCAGGTATGTATGCATCCTTCCAAATGAATCAAT-GAGCATATCTGAAACACCTGCACTTT--TCATAGGTGATTTGAGCAATGAACTT--CCTGCAGAAGTTGCCAATGACCTTAAACCTAATATCTTAATAGCATTTACTCTGTCCAGGAAAGGAGCTGAAGAGAAACTATTCAC--AGGTACTTGATATGAAGATAACAACTGTGTCTCCCCACCCT--GATAGAAATTCA-TAC-ATGAAAACCGATCAGAAA-TG----AAGTCTAAATTTGTTATTT-----
>DIM50
-------------------------AATC-AAAATTATATAAGGAAAAGACACTCAAGAAAAATCATATGGTTA--------------GAAACCAAAGAGGCAAACTTTGAAG--CTTCCATCTGCC---------CCCTGGAAGCCATCAATCTTGAAACCCA--CCACTATGTCCAAC-ATCTCAGCATAAGGAACAAGCTTCTTTACA--TTCCAGACATTGCCATC----AAAGGGCATGAACTCAATAAATC----GCACATTGATGGGTTTTTCCCTTGTCATCTCTACAAAGTCACAAATCTCATCTTCAT--TTAGTCCACGCATAACAACA--CAATTCACCTTCACAGGATTGTAACC--AAGATTAATGGCTGTTTCT-ATTGCTTCCAAAACTTTTGC----ATGCCC-TTTGCGTCTAGTCACGAATTCAAATTTT---GCTGGAACCAAAGTATCCAAGCTAATATTCAACAAGTTCACTCCAGCTGCTTTGAGAATT----GGAAGCTTTTTCGCTAAAATAAGACCATTTGTTGTCATCGCCAGTGTTTTCAAGCCTTTGAG-------GCCATTCAGACGAACACATATATCTTCAATATCAGGTCTAATTGTTGGTTCTCCACCTGTTAATCTTATCTTGTCCACACCTGAATCTACAAAAAGCTTTGCCAGACGAATAATTTCATCTTGTGATAAAAGCTCTGGTTTGGGAGTAAGC--TCCACACCCTCAGCAGGCA--TGCAATACTTACACCTAAGGTTGCACCGCTCTGTCAAGGAGATTCTCAGGTATGTATGCATCCTTCCAAATGAATCAAT-GAGCATATCTGAAACACCTGCACTTT--TCATAGGTGATTTGAGCAATGAACTT--CCTGCAGAAGTTGCCAATGACCTTAAACCTAATATCTTAATAGCATTTACTCTGTCCAGGAAAGGAGCTGAAGAGAAACTATTCAC--AGGTACTTGATATGAAGATAACAACTGTGTCTCACCACCCT--GATAGAAATTCA-TAC-ATGAAAACCGATCAGAAA-TG----AAGTCTAAATTTGTTATTT-----
>EN45
--------------------------------------------------------------------------------------------CCAAAAAGGCAAACTTTGAAG--TTTCCGTCAGCC--ACAAAAACCCTGAAACCCATCAACCCT-AAACTTA--CCACTGTATCCAAC-ATCTCTGCGTAAGGAACAAGCTTCTTAACA--TTCCACACATTGCCATC----AAAAGGCATGAACTCAATAAATC----GCACGTTAATAGGCTTTTCCCTTGTCATCTCTACAAAGTCACAAATCTCATCATCAT--TAAGCCCTCGCATCACAACA--CAA-TTACCTTCACAGGATTGTAACC--AAGACCAATGGCAGTATCT-ATTGCCTCCAAAACTTTTGC----ATGCCC-TTTGCGTCTAGTCAAGAATTCAAACTTT---GCCGGAACCAAAGTATCTAAGCTGATGTTCACTAAATTTAATCCAGCTGCTTTGAGCTTT----GGAAGTTTTTTTGCCAGGATAAGACCATTTGTTGTCATGGCCAATGTTTTCAGTCCTTTTAA-------GCCAGCCAAACGTAGACATATTTCTTCAATGTCATGTCTAATAGAGGGTTCCCCACCTGTCAACCTGATCTTGTCCACCCCTGAAGCCACAAAAAGATTAGCCAAGCGAATGATTTCATGTTGAGACAAAAGTTGTGGTTTTGGGGTAAGC--TCTACTCCTTCAGAAGGCA--TACAGTATTGACACCTAAGGTTGCATCTCTCTGTAAGGGATATCCTCAGGTATGTATGCATCCTTCCAAATGAATCAAT-AAGCATGTCTGATACAGGCGCACTTT--CCATTGAGGATTCAGTCAATGACTTC--AAAGCAGAAGTTGCCAACGACCTCAAACCCAATTCA-----------------------------------------------------------------------------------------------------------------------------------------------------------------
>FC13
-------------------------------------------------------------------------------------------------------------------------------------------CCACAAAAATAAATTTAAAAACCTA--CCACTCTGTCCAGA-ATTTCAGCATATGGAACAAGCTTCTTTGTA--TTCCAGACATTTCCATC----AAAGGGCATAAACTCAATAAATC----GCACATTGATGGGCTTTTCCTTTGTCAGTTCTACAAAGTCACAAATCTCATCATCAT--TTAGCCCACGCATGACAACA--CAGTTTACCTTGACAGGATTATAACC--AAGATCAATGGCCGTGTTT-ATTGCTTCCAAAACTTTTGC----ATGCCC-TTTCCGTCTTGTCAAGAACTCGAATTTT---GCTGGAACTAGAGTATCCAAGCTAATATTCAACAAGTTCAATCCAGCTGCTTTCAGATTT----GGAAGCTTTTTGGCTAAGGTAAGACCATTTGTTGTCATCGCCAAGGTTTTGAGACCTTTTAG-------TCCAGCCAACCGAACACATATATCTTCAATATCAGGCCTAATAGTTGGTTCTCCACCTGTCAACCTTATCTTGTCCACACCTGAAGCCACAAAAAGGTTTGCCAAATGTATAATTTCATTTTGTGATAAAAGCTCTGGTTTGGGTGTAAGT--TCCACGCCTACAGCAGGCA--TGCAATATTGGCACCTAAGGTTGCACCGCTCTGTCAAGGAGATCCTTAGGTATGTATGCATCCTTCCAAATGAATCAAC-AAGCATATCTGAAACAATTGTATTTT--CGGCAGATGATTCAGGCAATGGATTT--GCTACAGCAGTTGTCAATGACCTTTGGCTTGATCCCCCACTAACATGGGATAGG---AAGAAAGGATGCCAGGAAAATTTATCCGC--AGGTAATTGATATGAAG---ATGACTGCATCACACCATCCT--AATAAAAAATTCAAAC-ATAAAACCCCTTCAGAAAGTGCTAGAAAAATGTCTTGATATTTTCTA--
>FTS1
---------------------------------ATTATACAAGGAAAAGACAGCCAAGAAAAATCATATGGTTAGAAAATTTTAAAATGAAACCAAAGAGACAAACTTTGAAG--CTTCCATCTGCC---------CCCTGGAAGCCATCAATCTTGAAACCCA--CCACTATGTCCAAC-ATCTCAGCATAAGGAACAAGCTTCTTTACA--TTCCAGACATTGCCATC----AAAGGGCATGAACTCAATAAATC----GCACATTGATGGGCTTTTCTCTTGTCATCTCTACAAAGTCACAAATCTCATCTTCAT--TTAGTCCACGCATAACAACA--CAATTCACCTTAACAGGATTGTAACC--AAGATTAATGGCTGTTTCT-ATTGCTTCCAAAACTTTTGC----GTGTCC-TTTGCGTCTAGTCACGAATTCAAATTTT---GCTGGAACCAAAGTATCCAGGCTAATATTCAACAAGTTCACTCCAGCTGCTTTGAGAACT----GGAAGCTTTTTTGCTAAAATAAGACCATTTGTTGTCATTGCCAGTGTTTTCAAGCCTTTGAG-------GCCATTCAAACGAACACATATATCTTCAATATCAGGTCTAATTGTTGGTTCTCCACCTGTTAATCTTATCTTGTCCACGCCTGAATCTACGAAAAGCTTTGCCAGACGAATAATTTCATCTTGTGATAAAAGCTCTGGTTTGGGAGTAAGC--TCCACACCTTCAGCAGGCA--TGCAATACTTACACCTAAGGTTGCACCGCTCAGTCAAGGAGATTCTGAGGTATGTATGCATCCTTCCAAATGAATCAAT-GAGCATATCTGAAACACCTGCACTTT--CCATAGGTGATTTGAGCGATAAACTT--CCTGCAGAAGTTGCCAATGATCTTAAACCTATTATCTTAGTAGCATTTACTCTGTCCAGGAAAGGAGCTGAAGAGAAACTATTCAC--AGGTACTTGATATGAAGATAACAACTGTGTCTCACCATCCT--GATAGAAATTCA-TAC-ATGAAAACCGATCAGAAA-TG----AAGTCTACATTTGTTATTT-----
>FTS2
---AAGTCCAAACCCTAACTGCATAAACC-AAAATTATACAAGGAAAAGACAGCCAAGAAAAATCATATGGTTAGAAAATTTTAAAA-TGAACCAAAGAGACAAACTTTGAAG--CTTCCATCTGCC---------CCCTGGAAGCCATCAATCTTGAAACCCA--CCACTATGTCCAAC-ATCTCAGCATAAGGAACAAGCTTCTTTACA--TTCCAGACATTGCCATC----AAAGGGCATGAACTCAATAAATC----GCACATTGATGGGCTTCTCTCTTGTCATCTCTACAAAGTCACAAATCTCATCTTCAT--TTAGTCCACGCATAACAACA--CAATTCACCTTAACAGGATTGTAACC--AAGATTAATGGCTGTTTCT-ATTGCTTCCAAAACTTTTGC----GTGTCC-TTTGCGTCTAGTCACGAATTCAAATTTT---GCTGGAACCAAAGTATCCAGGCTAATATTCAACAAGTTCACTCCAGCTGCTTTGAGAACT----GGAAGCTTTTTTGCTAAAATAAGACCATTTGTTGTCATTGCCAGTGTTTTCAAGCCTTTGAG-------GCCATTCAAACGAACACATATATCTTCAATATCAGGTCTAATTGTTGGTTCTCCACCTGTTAATCTTATCTTGTCCACGCCTGAATCTACGAAAAGCTTTGCCAGACGAATAATTTCATCTTGTGATAAAAGCTCTGGTTTGGGAGTAAGC--TCCACACCTTCAGCAGGCA--TGCAATACTTACACCTAAGGTTGCACCGCTCAGTCAAGGAGATTCTGAGGTATGTATGCATCCTTCCAAATGAATCAAT-GAGCATATCTGAAACACCTGCACTTT--CCATAGGTGATTTGAGCGATAAACTT--CCTGCAGAAGTTGCCAATGACCTTAAACCTATTATCTTAGTAGCATTTACTCTGTCCAGGAAAGGAGCTGAAGAGAAACTATTCAC--AGGTACTTGATATGAAGATAACAACTGTGTCTCACCATCCT--GATAGAAATTCA-TAC-ATGAAAACCGATCAGAAA-TG----AAGTCTACATTTGTTATTT-----
>GG1
------------------------------------------------------------------------------------------------------------TGAAGCATTTCTGTTCATT-----------------TCCATTTTTGCAGAGGCCAAGGCCACTATCTCATGCTATTACTGAATGGGGGTCAAGGTCATTGGCAACTTCAAGTCATTGATCTATGGAAAAACGGATATGCTCATTGATTCATTTACATATCTGAGGATCTCCCTTACAGACTTACTCCTAAATCAGAGCTTTTGTCTCCTTGGCTAGCCTTTTCGTAGCGTCAGCAAGATCAGATTGACAGGTGGGGAACCGGAAGATATATGTCTACGCTTGAAAGGACTCAAAACATTGGCCATGACAAGT-CTTACTCTAGCAAGAAAGTTCCGAGTCTTAAGCTGGATTGAATTTATTAAACATAAGCTTAGATACTTTGGTTCCAGCAAAGTTTGAGTTTATGCAAAAGTTTTGGAGACAATAGAAACTGCTTGGTTACAATCCTGTGAAGGTTGGCTTCTTTTTGTAGTACAGTTGTTAGAAAGAACATAATCATTACATATCACTGAT---ACCACTGCTTTCCCATTTGTGTTTTTTATTTTTGTAAGGTC-------------AGATTTGTTCTTAACTAAGATTAGTCTCCTTGTTATGACTCTAATCTTGGCATAAGTGGTTCATGCCCTTTGATGGCAATGATATTATTATTTTTGAGGATTTTGAATGTTTATGAAGATAAGTTTCGAGCATGTGT---CTCTAACAGGTGAAGCAGT-ACAAAGATCTCAAACGGCTTCAATTTTGTGCTGGATGCACCAGATTGCGACTTTTGGCAGATGGAAACTTCAAAGTTTGCCTTTTTGGTCCTTCAGAGGCATGCAACTTGCCTAGG----------------------TTGC--ATTTACTTTGTTTGAA------ATCTACTTCTCATCCTTCTATGATAGAAAAAGAGAAA-CAGATGGAACAAAAGAAATTGAAATTGAAGTGTCTTTTA----------
>HB41
---------GCAGATTGTTTTCTTAGTTCAACAAATATATAAGAAATACATAACTAACTGTGACAATG--------------------GGTCCCAAAAAGGCAAACTTTGAAG--CTTCCATCTGCC---------CCCTGGAAGCCATTAATCTTGAAACCCA--CCACTTTGTCCAAC-ATCTCAGCATAAGGAACAAGCTTCTTTACA--TTCCAGACATTGCCATC----AAAGGGCATGAACTCAATAAATC----GCACGTTGATGGGCTTTTCCCTTGTCATCTCTACAAAGTCACAAATCTCGTCATCAT--TTAGTCCACGCATAACCACA--CAATTCACCTTAACAGGATTGTAACC--AAGATTAATGGCTGTCTCT-ATTGCTTCCAAAACCTTTGC----GTGCCC-CTTGCGTCTTGTTAAGAATTCAAATTTT---GCCGGAACCAAAGTATCCAAGCTAATATTCAACGAGTTCACTCCAGCTGCTTTGAGAATT----GGAAGCTTTTTTGCTAAAATAAGACCATTTGTCGTCATTGCCAGAGTTTTCAGGCCTTTTAT-------GCCTTTCAAACGAAAACATATATCTTCAATATCAGGTCTAATTGTTGGTTCTCCACCTGTTAACCTTATCTTGTCCACACCTGAATCTACAAAAAGGTTTGCCAGACGAATAACTTCATCTTGTGATAAAAGCTCTGGTTTGGAAGTAAGC--TCCACACCTTCAGCAGGCA--TGCAATAATTACACCTAAGGTTGCACCGCTCAGTCAAGGATATTCTCAGGTATGTATGCATTCTTCCAAACGAATCAAT-GAGCATATCTGAAACACCTACACTTT--CCATAGGTGATTTGGGCAATGAACTT--CCTGCAGAAGTTGCCAATGACCTTAAACCTAGCAATTTAATAGCATTTAATTTGTCCAGGAAGGTAGATGAAGAGAAACTATTCAC--AGGTACTTGATATGAATATAACAACTGCGTCTCACTGTCCT--GGTAGAAATTCA-TAG-ATAAACGCGTATCAGAAA-TGCCACAAATCTAAATTTGTTATTTCT---
>JU21
--------------------------------------------------------------------------------------------------------------------------------------------------------------------------------------------------------------------------------------------------------CAATAAATC----GCACATTGATGGGCTTTTCCCTTGTCATTTCTACAAAGTCACAAATCTCATCATCAT--TCAGCCCACGCATGACAACA--CAATT-ACCTTAACAGGATTATAACC--AAGGTCAATGGCCGCGTCT-ATTGCTTCCAAAACTTTTGC----ATGCCC-TTTGCGTCTAGTCAAGAACTCAAACTTT---GCTGGAACTAGAGTATCCAAACTAATATTCAACAAGTTCAATCCAGCTGCTTTCAGATTT----AGAAGCTTTTTTGCTAAAGTGAGACCATTTGTTGTCATTGCCAGGGTCTTCAGACCTTTTAG-------GCCAGTCAAGCGAGCACATATATCTTCAATATCAGGCCTAATGGTTGGTTCTCCACCTGTCAACCTTATCTTGTCTACACCTGAAGCCACAAAAAGACTTGCCAAATGTATAATTTCATTTTGTGATAAAAGCTCTGGTTTGGGTGTAAGT--TCTACGCCTTCAGAAGGCA--TGCAATATTGGCACCTAAGGTTGCACCGCTCTGTCAAGGAGATCCTTAGATATGTATGCATCCTTCCAAATGAATCAAC-AAGCATATCCGAAACAATTGCATTTT--CGGCAGATGATTCAGGCAATGGATTT--TCTGCAGCAGTTGCCAATGACCTTTGGCTTGATTCCCCACTAAAATGGGATAGG---AAGAAAGAATGACAAAAAAGTGTATTCAC--AGGTACTTGATATGAAGATAATGACTGCATCACATCATCCT--AATAGAAAGTTCAAAC-ATAAAACCCCTTCAGAAAAGGATAGAAACATGTCTTTAAATTT------
>KE1
------------------------------------------TATAAATGCACCTTAGCAAAATGA-AACA--------------------ACCAAAAAGACAAACTTTGAAG--TTTCCATCTGCCCCACAAAAACCTTGAAACCCATCTATCTTAAAACTTA--CAACTGTGCCAAGC-ATCTCAGCATAAGGAACAAGCTTCTTGACA--TTCCACACATTCCCGTC----AAAAGGCATGAACTCGATGAATC----GCACACTAATCGGCTTTTCCCTTGTCAACTCTACAAAGTCACAAATCTCGTCATCAT--TCATCCCACGCATTACAACA--CAATTTACCTTCACAGGATTGTAACC--AAGATTAATAGCAGTTTCT-ATTGTTTCCAGAACTTTTGC----ATGTCC-TTTGCGTCTAGTCAAGAACTCAAATTTT---GCTGGAACCAATGTATCTAAGCTAATATTCAATGAATTCAATCCAGCTGCTTTGAAATTT----GGAAGCTTCTTTGCCAGGGTAAGACCATTTGTAGTCATTGCCAGAGTTTTCAGTCCTTCTAT-------TCTAGCCAAGCGCACACATATATCTTCAATGTCGGGTCGAATAGTTGGTTCCCCACCAGTCAACCTGATCTTATCCACACCTGAAGCTACAAAAAGGTTTGCCAAGCGAATAATTTCATTTTGAGACAAAAGCTCTGGTTTGGGAGTAAGC--TCCACACCTTCAGCAGGCA--TGCAATATTGACACCTTAGGTTGCATCGCTCTGTCAGGGACATTCTCAGGTAGGTATGCATCCTTCCAAATGAATCAAT-AAGCATATCTGACACAGTTGCATTTT--CCACAGATGATTCTGTGAAACACTTT--GCCGCAGAAGTTACCAATGACCTCAAGCCTGGTATAGAGATAGCATGGGATA-----AGAAAAGGAGATGAAGAGGAATATTTCATAGAGGA---------------------------------------------------------------------------------------------------------
>LF2
----------------------------------------------------------------------------------------------------------------------------------------------------------------------------------------------------------------------------------------------------------------------------------------------------------------------------------------------------------TCACCTTAACAGGATTGTAACC--AAGATTAATGGCAGTTTCT-ATTGCTTCCAAAACTTTTGT----GTGCCC-TTTGCGTCTAGTTAAGAACTCAAATTTT---GCTGGAACCAAAGTATCCAAGCTAATATTCAACAAGTTCACTCCAGCTGCTTTGAGAATT----GGAAGCTTTTTGGCTAAAATAAGACCATTTGTTGTCATTGCCAGAGTGTTCAGGCCTTTTAG-------GTCATTCAAACGAACACATATATCTTCAATATCAGGTCTAATTGTTGGTTCTCCACCTGTTAACCGTATCTTGTCCACACCTGAATCTACAAAAAGGTTTGCCAGACGAATAATTTCATCTTGTGATAAAAGTTCTGGTTTGGGAGTAAGC--TCCACACCTTCGGCAGGCA--TGCAATACTGACACCTAAGGTTGCACCGCTGAGTCAAGGAGATTCTCAGGTATGTATGCATCCTTCCAAACGAATCAAT-GAGCATATCTGAAACACCTGCACTTT--CCATAGGTGATTTGGGCAATGAACTT--TCTGCAGAAGTTGCCAATGATCTTAAACCTAATATCTTAATAGCTTTTACTCTGTCCAGGAAAGGAGATGAAGAGAAACTATTCAC--AGGTACTTGATA-------------------------------------------------------------------------------------------------
>MC0
CCAAAGTACAAAAAGTGAGTGAATAAATC-AATATAATACCAGGAAAAGACAACCAAGAAAAATCATATGATTA--------------GAAACCAAAAAGGCAAACTTTGAAG--TTTCCATCTGCC---------CCCTGGAAGCCATCAATCTTGAAACCCA--CCACTATGTCCAAC-ATCTCAGCATAAGGAACAAGCTTCTTTACA--TTCCAGACATTGCCATC----AAAGGGCATAAACTCAATAAATC----GCACATTGATGGGCTTTTCCCTTGTCATCTCCACAAAGTCACAAATCTCATCATCAT--TTAGTCCACGCATAACAACA--CAATTCACCTTAACAGGATTGTAACC--AAGATTAATGGCTGTTTCT-ATTGCTTCCAAAACTTTTGC----ATGCCC-TTTGCGTCTAGTTAAGAATTCAAATTTT---GCTGGAACCAAAGTATCTAAGCTAATATTCAACAAGTTCAGTCCAGCTGATTTGAGAATT----GGAAGCTTTTTTGCTAAAATGAGACCATTTGTTGTCATTGCCAAAGTTTTCAGGCCTTTTAG-------GCCATTCAAACGAACACATATATCTTCAATATCAGGTCTAATTGTTGGTTCTCCACCTGTTAACCTTATCTTGTCCACACCTGAATCTACAAAAAGGTTTGCCAGACGAATAATTTCATCTTGTGATAAAAGCTCTGGTTTGGAAGTAAGC--TCCACACCTTCAGCAGGCA--TGCAATACTGACACCTAAGGTTGCACCGCTCAGTCAAGGATATTCTCAGGTATGTATGCATCCTTCCAAACGAATCAAT-GAGCATATCTGAAACACCTGCACTTT--CCAAAGGTGATTTGGGCAATGCACTT--CCGGCAGAAGTTCCCAATGACCTTAAACCTGGTATCTTAATAACATTTACTCTGTCTGGTAAAGGAGGTGAAGAGAAACTATTGAC--AGGCACTTGATATGAAGATACCAACTGTGTCTCACCACCCT--GATAGAAATTCA-TAC-ATAAAAACATATCAGAAA-TGCCAAAAGTTTAA----------------
>MT0
--------CAAAACCTGAGTGCATAAATC-AAAATTGTACAAGGAAAAGACACCCAAGAAAAATCATATGATTTGA------------AAATCCAAAAAGGCAAACTTTGAAG--CTTCCATCTGCCCCACAGAAACCCTGGAAGCCATTAATCTTGAAACCCA--CCACGATGTCCAAC-ATCTCAGCATAAGGAACAAGCTTCTTTACA--TTCCAGACATTGCCATC----AAAGGGCATGAACTCAATAAATC----GCACATTGATGGGCTTTTCCCTTGTCATCTCTACAAAGTCACAAATCTCATCTTCAT--TTAGTCCACGCATAACAACA--CAATTCACCTTAACAGGATTGTAACC--AAGATTAACAGCTGTTTCT-ATTGCTTCCAAGACTTTTGC----ATGCCC-TTTGCGTCTAGTGATGAATTCAAATTTT---GCTGGAACCAAAGTATCCAAGCTAATATTCAACGAGTTCACTCCAGCTGCTTTAAGAATT----GGGAGCTTTTTCGCTAAAATAAGACCATTTGTTGTTATTGCCAGAGTTTTTAGACCTTTTAG-------GCCATTCAAACGAACACATATATCTTCAATATCAGGTCTAATTGTTGGTTCTCCACCTGTTAACCTTATCTTGTCTACACCTGAATCTACAAAAAGCTTTGCCAGACGAATAATTTCATCTTGTGATAAAAGCTCTGGTTTGGGAGTAAGC--TCCACACCTTCAGCAGGCA--TGCAATACTGACACCTAAGGTTGCACCTCTCAGTCAAGGAGATTCTCAGGTATGTATGCATCCTTCCAAATGAATCAAT-GAGCATATCTGAAAGTTCTGCACTTT--CCATATGTGATTTATGCAATAAACTT--TCTGCAGAAGTTGCCAATGATCTTAAACCTAGTATATTAACAGCATTTACTCTGTCCAGGAAAGGAGCTGAAGAAAAACACTTCAC--AGGTACTTGATATGAAGATAACAACTGTGCCTCACCATGCT--GATAGACATTCA-TTC-ATGAAAACCAATCAGAAA-TGCCA-AAGTCTAAATTTGTTATTTCTA--
>NN48
-------------------------AATC-AAAATTATACAAGGAAAAGACACCCAAG-AAAATCATATGGTTAGAAAATT-------TTAACCAAAGAGGCAAACTTTGAAG--CTTCCATCTGCC---------CCCTGGAAGCCATCAATCTTGAAACTCA--CCACTATGTCCAAC-ATCTCAGCATAAGGAACAAGCTTCTTTACA--TTCCAGACATTGCCATC----AAAGGGCATGAACTCAACAAATC----GCACATTGATGGGCTTTTCCCTTGTCATCTCTACGAAGTCACAAATCTCATCTTCAT--TTAGTCCACGCATAACAACA--CAATTCACCTTAACAGGATTGTAACC--AAGATTAATGGCTGTTTCT-ATTGCTTCCAAAACTTTTCC----GTGCCC-TTTGCGTCTAGTCACAAATTCAAATTTT---GCTGGAACCAAAGTATCCAAGCTAATATTCAACAAGTTCACTCCAGCTGCTTTGAGAATT----GGAAGCTTTTTCGCTAAAATAAGACCATTTGTGGTCATTGCCAGAGTTTTCAAGCCTTTTAG-------GCCATTCAAACGAACACATATATCTTCAATATCAGGTCTAATTGTTGGTTCTCCACCTGTTAACCTTATCTTTTCCACACCCGAATCTACAAAAAGCTTTGCCAGACGAATAATTTCATCTTGTGATAAAAGCTCTGGTTTGGGAGTAAGC--TCCACACCTTCAGCAGGCA--TGCAATACTTACACCTAAGGTTGCACCGCTCAGTCAAGGAGATTCTCAGGTATGTATGCATCCTTCCAAACGAATCAAT-GAGCATATCTGAAACACCTGCACTTT--TCATAGGTGATTTGAGCAATGAACTT--CCTGAAGAAGTTGCGAATGACCTTAAACCTAATATCTTAATATCATTTCCTCTGTCCAGGAAAGGAGCTGAAGAGAAAGTATTCAC--AGGTACTTGATATGAAGATAACAACTGTGTCTTACCATCCT--GATAGAAATTCA-TGC-ATGAAAACCGATCAGAAA-TG----AAGTCTAAATTTGTTATTT-----
>PA42
ATGAAGTACAAAACCTGAGTGCACAAATC-AACATAATACAAGGAAAAGACACCCAAGAAAAATCATATGATCAGAAAATTT------AAAACCAAAGAGGCAAACTTTGAAG--CTTCCATCTGCC---------CCCTGGAAGCCATCAATCTTGAAACCCA--CCACTGTGTCCAAC-ATCTCAGCATAAGAAACAAGCTTCTTTACA--TTCCAAACATTGCCATC----AAAGGGCATGAACTCAATAAATC----GCACATTGATGGGCTTTTCTCTTGTCATCTCTACAAAGTCACAAATCTCATCATCAT--TTAGTCCACGCATCACAACA--CAATTCACCTTAACAGGATTGTAACC--AAGATTAATGGCTATTTCT-ATTGCTTCCAAAACCTTTGC----ATGCCC-TTTGCGTCTAGTTAAGAATTCAAATTTT---GCTGGAACCAAAGTATCCAAGCTAATATTCAACAAGTTCACTCCAGCTGCTTTGAGAATT----GGAAGCTTTTTCACTAAAAGAAGACCATTTGTTGTCATTGCTAGAGTTTTCAGGCCTTTTAG-------GCCATTCAAACGAACACATACATCTTCAATATCAGGTCTAATTGTTGGTTCTCCACCTGTTAATCTTATCTTGTCCACACCTGAATCTACGAAAAGGTTTGCTAGACGAATAATTTCATCTTGTGATAAAAGCTCTGTTTTGGGAGAAAGC--TCCACACCTTCAGCAGGCA--TGCAATACGTACACCTAAGGTTGCACCTCTCAGTCAAGGAGATTCTCAGGTATGTATGCATCCTTCCAAACGAATCAAT-GAGCATATCTGAAACACCTGCACTTT--CCATAGGTGATTTGGGCAATGAGCTA--CTTGCAGAAGTTGTCAATGACCTTAAACCCAGTATTTTAATAGCATTTACTCTGTCCAGGAAAGGAGATGAAGACAAACTATTCAC--AGGTACTTGATATGAAGATAACAACCGGGTATCACCATCCT--GATAGAAATTCA-TCC-ATAAAAACCTATCAGAAA-TGCCACAAGTCTAAATTTGTTATTTCTA--
>PB33
---------------------------------ACTATGTGCCATTAATCTGTTTTTGCTAAATCAAACAATGAGAAACTTTTTTATCATCACCAAAAAGACAAAATTTGAAG--TTTCCCTCTGCCCCACAAAAA-----AAATCCATCTATCTTAAA---TA--AAATTGTGTCAAGC-ATCTCAACATAAGGAACAAGCTTCTTGACA--TTCCACGCATTGCCATC----AAAAGGCATGAACTCGATGAATC----ACAAATTAATCAGATTTTCCCTTGTCATTTCTACAAAGTCACAAATCTCATCATCAT--TTAGCCCACACATCACAACA--CAATTTACCTTCACAAGATTGTAACC--AAGAC--ATAGTTGTTTCT-ATTGATTCCAGAACTTTTGC----ATGCCC-TTTGCGTCTAGTCAAGAACTCAAATTTT---GCAGGAATCAATGTATCTAATCTAATATTTAATGAATTCAATCTAGCTTCTTTGAAATTT----GGAAGCTTCTTTGCTAGGGTAAGACCATTTGTAGTCATTGCTAGAGTTTTGATTCCTTTTAT-------TCTGGACAAGTGAACACATATATCTTCGATGTCTGGTTGAATAATTGGTTCTCCACCAGTCAACCTAATCTTACCCACACCTAAAGACACAAAAAGGTTTTCCAAGCAGATAATTTCATTTTGAGACAAAAGCTCTGGTTTGGGAGTAAGC--TCCACACCTTCATCAGGCA--TGCAATATTGACACCTTAGGTTGCATCGCTCAGTCAGGGAAATTCTCAGGTAGGTATGCATCCTTCCAAATGAATCAAT-AAGCATATCTGATACAGTTGCATTTT--CCACAGATGATTCTGTGACAGACTTT--GCAGCAGAAGTTGCCAATGACCTCCAGCCTAGTTTAGAAATAGCATGGGATA-----AGAAATAGAGATGAAGAGAAATACTTCATAGAGGTACTGGATAGGAATATAATGACTGCATCTGGTCATCCT--GGTAGAAATTCA-TAC-AGAAA--------------------------------------------
>PF1
AAAGAATGCAAAACCTAAATGCATAAATC-AAAATTATAAAAGGAAAAGACACCTAAGAAAAATCATACGAT-------------------TCCAAAAAGGCAAACTTTGAAG--CTCCCATCTGCC---------CCCTTGAAGCCATCAATCTTGAAACCCA--CCACTATGTCCAAC-ATCTCAGCATAAGGAACAAGCTTCTTTACA--TTCCAGACATTGCCATC----AAAGGGCATGAACTCAATAAATC----GCACATTGATGGGCTTTTCCCTTGTCATCTCTACAAAGTCACAAATTTCATCTTCAT--TTAGTCCACGCATAACAACA--CAAT--ACCTTAACAGGATTGTAACC--AAGATTAATGGCTGTTTCT-ATTGCTTCCAAAACTTTTGT----GTGCCC-TTTGCGTCTAGTCAGGAATTCAAATTTT---GCTGGAACCAAAGTATCTAAGCTAATATTCAACGAGTTCACTCCAGCTTCTTTGAGAATT----GGAAGCTTTTTCGCTAAAACAACACCATTTGTTGTCATTGCCAGAGTTTTCAGGCCTTTTAG-------GCCATTCAAACGAACACATATATCTTCAATATCAGGTCTAATTGTTGGTTCTCCACCTGTTAACCTTATCTTGTCCACACCTGAATCTACAAAAAGCTTTGCCAGACGAATAATTTCATCTTGTGATAAAAGCTCTGGTTTGGGAGTAAGC--TCCACACCTTCAGCAGGCA--TGCAATAATTACACCTAAGGTTGCACCGCTCAGTCAAGGAGATTCTCAGATATGTATGCATCCTTCCAAATGAATCAAT-GAGCATATCTGAAACAGCTGCACTTT--TCATAGGTGATTTGAGCAATAAACTT--CCTGCAGAAGTTGCCAATGACCTTAAACCCGGTATCTTAATAGAATTTACTCTGTCCAGGAAAGGAGCTGAAGAGAAATTATTCAC--AGGTAGTTGATATGAAGATAACAACTGTGTCTCACCACCCT--GATAGAAATTCA-TAC-ATGAAAACCAATCAGAAA-TGCCAGAAGTCTAAATTTGTTATTTCTA--
>PFM1
------------ACCTGAGTGCACAAATC-AACATATTACAAGGAAAGGATACCTAAGAAAAATCATATGATCAGAAAAATTTTAAATGAAACCAAAGAGGCAAACTTTGAAG--TTTCCATCTGCC---------CCCTGGAAGCCATCAATCTTGAAACCCA--CCACTATGTCCAAC-ATCTCAGCATAAGAAACAAGCTTCTTTACA--TTCCAGACATTGCCATC----AAAGGGCATGAACTCAATAAATC----GCACATTGATGGGTTTTTCCCTTGTCATCTCTACAAAGTCACAGATCTCATCATCAT--TTAGTCCACGCGTAACAACA--CAATTCACCTTAACAGGATTGTAACC--AAGATTAATGGCTGTTTCT-ATTGCTTCCAAAACTTTTGC----ATGCCC-TTTGCGTCTAGTTAAGAATTCAAATTTT---GCTGGAACCAAAGTATCCAAGCTAATATTCAACAAGTTCACTCCAGCTGCTTTGAGAATT----GGAAGCTTTTTCGCTAAAATAAGACCATTTGTTGTCATTGCCAGAGTTTTCAGGCCTTTTAG-------GCCATTCAAACGAACACATACATCTTCAATATCAGGTCTAATTGTTGGTTCTCCACCTGTTAACCTTATCTTGTCCACACCTGAATCTACAAAAAGGTTTGCCAGACGAATAATTTCATCTTGTGATAAAAGCTCTGGTTTGGGAGTAAGC--TCCACACCTTCAGCAGGCA--TGCAATACTTACACCTAAGATTGCACCTCTCAGTCAAGGAGATTCTCAGGTATGTATGCATCCTTCCAAACGAATCAAT-GAGCATATCTGAAACAACTGCACTTT--CCATAGGTGATTTGGGCAATGAGCTT--CCTGCAGAAGTTGTCAATGACCTTAAACCCAGTATTTTAATAGCATTTACTCTTTCCAGGAAAGGAGATGAAGACAAACTATTCAC--AGGTACTTGATATGAAGATAACAACCGGGTATCACCATCCT--GATAGAAATTCA-TAC-ATAAAAACCTATCAGAAA-TGCCACAAGTCTAAATTTGTTATTTCTA--
>PG28
------------GTATAAATACATACGAGAAACATTTCAAAAAGTAAATACACCTTAACAAATTTA------------------------AACCAAAAAGACAAACTTTGAAG--TTTCCATCTGCCCCACAAAAACCCTCAAATCCATCCATCTTAAAACTTA--CAATTGTGTCAAGC-ATCTCAGCATAAGGAACAAGTTTCTTGACA--TTCCACACATTTCCGTC----AAAAGGCATGAACTCAATGAATC----GCACATTAATCGGCTTTTCCCTAGTCATTTCTACAAAGTCACAAATCTCATCATCAT--TCAGCCCACGCATCACAACA--CAATTTACCTTCACAGGATTGTAACC--AAGACTAATAGCAGTTTCT-ATTGTTTCCATAACTTTTGC----ATGCCC-TTTTCGTCTAGTCAAGAACTCAAATTTT---GCAGGAACCAACGTATCTAAGCTAATATTTAATGAATTCAATCCAGCTGCTTTGAAATAT----GGAAGCTTCTTTGCTAGGATAAGACCATTTGTAGTCATTGCCAGCGTTTTCAGTCCTTTTAT-------TCTGCTCAAGCGAACACATATATCTTCAATGTCTGGTCGAATAGTCGGTTCCCCACCAGTCAACCTGATCTTATCCACACCTGAAGCCACAAAAAGGTTTGCCAAGCGGATAATCTCATTTTGAGACAAAAGCTCTGGTTTGGGAGTAAGC--TCCACACCTTCATCAGGCA--TGCAATATTGACATCTTAGGTTGCATCGCTCTGTCAGGGACATTCTCAGGTAGGTATGCATCCTTCCAAATGAATCAAT-AAGCATATCTGATACAGTTTCTTTTT--CCACATATGGTTCTGTGACAGACTTT--GCAGCAGAAGTTGCCAATGACCTAAAGCCTAGTTTAGAAATAGCATGGGATA-----AGAAATGGAGATGAAGAGAAATACTTCACAAAGGCACTTGATAGGAATATAATGACTGCATCTTGTCATCCT--GATA-AAATTCA-TAC-AGAAAACCACTTCAGGAAATGACACAAAT--------------------
>PH2
AAAGAATGCAAAACCTAAATGCATAAATC-AAAATTATACAAGGAAAAGACACCTAAGAAAAATCATACGATT------------------TCCAAAAAGGCAAACTTTGAAG--CTTCCATCTGCC---------CCCTTGAAGCCATCAATCTTGAAACCCA--CCACTATGTCCAAC-ATCTCAGCATAAGGAACAAGCTTCTTTACA--TTCCAGACATTGCCATC----AAAGGGCATGAACTCAATAAATC----GCACATTGATGGGCTTTTCCCTTGTCATCTCTACAAAGTCACAAATTTCATCTTCAT--TTAGTCCACGCATAACAACA--CAAT--ACCTTAACAGGATTGTAACC--AAGATTAATGGCTGTTTCT-ATTGCTTCCAAAACTTTTGT----GTGCCC-TTTGCGTCTAGTCAGGAATTCAAATTTT---GCTGGAACCAAAGTATCTAAGCTAATATTCAACGAGTTCACTCCAGCTTCTTTGAGAATT----GGAAGCTTTTTCGCTAAAACAACACCATTTGTTGTCATTGCCAGAGTTTTCAGGCCTTCTAG-------GCCATTCAAACGAACACATATATCTTCAATATCAGGTCTAATTGTTGGTTCTCCACCTGTTAACCTTATCTTGTCCACACCTGAATCTACAAAAAGCTTTGCCAGACGAATAATTTCATCTTGTGATAAAAGCTCTGGTTTGGGAGTAAGC--TCCACACCTTCAGCAGGCA--TGCAATAATTACACCTAAGGTTGCACCGCTCAGTCAAGGAGATTCTCAGATATGTATGCATCCTTCCAAATGAATCAAT-GAGCATATCTGAAACAGCTGCACTTT--TCATAGGTGATTTGAGCAATAAACTT--CCTGCAGAAGTTGCCAATGACCTTAAACCCGGTGTCTTAATAGAATTTACTCTGTCCAGGAAAGGAGCTGAAGAGAAATTATTCAC--AGGTAGTTGATATGAAGATAACAACTGTGTCTCACCACCCT--GATAGAAATTCA-TAC-ATGAAAACCAATCAGAAA-TGCCAGAAGTCTAAATTTGTTATTTCTA--
>PM29
--------------------------------------------------------------------------------------------CCAAAAAGACAAACTTTGAAG--TTTCCATCTGCCCCACAAAAACCCTGAAATCCATCTATCTTAAAACTTA--CAACTGTGTCAAGC-ATCTCAGCATAAGGAACAAGCTTCTTGACA--TTCCACACATTGCCATC----AAAAGGCATGAACTCAATGAATC----GCACATTAATCGGCTTTTCCCTCGTCATTTCTACAAAGTCGCATATCTCATCATCAT--TCAGCCCACGCATCACAACA--CAATTTACCTTCACAGGATTGTAACC--AAGATTTATAGCAGTTTCT-ATTGTTTCCAGAACTTTTGC----ATGTCC-TTTGCGTCTAGTCAAGAACTCAAATTTT---GCAGGAACCAATGTATCTAAGCTAATATTTAATGAATTCAATCCAGCTGCTTTGAAATTT----GGAAGCTTCTTTGCGAGGGTAAGACCATTTGTAGTCATAGCCAGAGTTTTCAGTCCTTTTAT-------TCTAGTCAAGTGAACACATATATCTTCAATGTCTTGCCGAATAGTCGGTTCCCCGCCAGTCAACCTGATCTTATCCACGCCTGAAGCCACAAAAAGGTTTGCCAAGCGAATAATTTCATTTTGAGACAAAAGCTCTGGTTTGGGAGTAAGA--TCCACACCTTCATTAGGCA--TGCAATATTGACACCTTAGATTGCATCGCTCTGTCAGGGAAATTCTCAGGTACGTATGCATCCTTCCAAATGAATCAAT-AAGCATATCTGATACAGTTGCATTTT--CCACAGATGATTCTGTGACAGACTTT--GCAGCAGAAGTTGCCAAAGACCGCAAGCCTAGTTTAGAAATAGCATGGGAT--------AAATGGAGATGAAGAGAAATACTTCATAGAGGTAATTGATAGGAATATAATGACTGCATCTGGTCTTCCT--GATAGAAATTCA-TAC-AGAAAATAGCTTCAGGAAATGACACAAATGCACTTGGTTT---------
>PS27
--------------------------------------------------CACCTTAACAAATTT--------------------------ACCAAAAAGACAAACTTTGAAG--TTTCCATCTGCCCCACAAAAACCCTCAAATCCATCCATCTTAAAACTTA--CAATTTTGTCAAGC-ATCTCAGCATAAGGAACAAGTTTCTTGACA--TTCCACACATTTCCGTC----AAAAGGCATGAACTCAATGAATC----GCACATTAATCGGCTTTTCCCTAGTCATTTCTACAAAGTCACAAATCTCATCATCAT--TCAGCCCACGCATCACAACA--CAATTTACCTTCACAGGATTGTAACC--AAGACTAATAGCAGTTTCT-ATTGTTTCCATAACTTTTGC----ATGCCC-TTTTCGTCTAGTCAAGAACTCAAATTTT---GCAGGAACCAACGTATCTAAGCTAATATTTAATGAATTCAATCCAGCTGCTTTGAAATTT----GGAAGCTTCTTTGCTAGGATAAGACCATTTGTAGTCATTGCCAGCATTTTCAGTCCTTTTAT-------TCTGCTCAAGCGAACACATATATCTTCAATGTCTGGTCGAATAGTCGGTTCCCCACCAGTCAACCTGATCTTATCCACACCTGAAGCCACAAAAAGGTTTGCCAAGCGGATAATCTCATTTTGAGACAAAAGCTCTGGTTTGGGAGTAAGC--TCCACACCTTCATCAGGCA--TGCAATATTGACATCTTAGGTTGCATCGCTCTGTCAGGGACATTCTCAGGTAGGTATGCATCCTTCCAAATGAATCAAT-AAGCATATCTGATACAGTTTCTTTTT--CCACATATGGTTCTGTGACAGACTTT--GCAGCAGAAGTTGCCAATGACCTAAAGCCTAGTTTAGAAATAGCATGGGATA-----AGAAATGGAGATGAAGAGAAATACTTCACAAAGGCACTTGATAGGAATATAATGACTGCATCTTGTCATCCT--GATA-AAATTCA-TAC-AGAAAACCAC---------------------------------------
>PS30
ATGAAGTACAAAACCTGAGTGCACAAATC-AACATAATACAAGGAAAAGACACCCAAGAAAAATCATATGATCAGAAAATTTTAAAA-TGAACCAAAGAGGCAAACTTTGAAG--CTTCCATCTGCC---------CCCTGGAAGCCATCAATCTTGAAACCCA--CCACTGTGTCCAAC-ATCTCAGCATAAGAAACAAGCTTCTTTACA--TTCCAAACATTGCCATC----AAAGGGCATGAACTCAATAAATC----GCACATTGATGGGCTTTTCTCTTGTCATCTCTACAAAGTCACAAATCTCATCATCAT--TTAGTCCACGCATAACAACA--CAATTCACCTTAACAGGATTGTAACC--AAGATTAATGGCTGTTTCT-ATTGCTTCCAAAACCTTTGC----ATGCCC-TTTGCGTCTAGTTAAAAATTCAAATTTT---GCTGGAACCAAAGTATCCAAGCTAATATTCAACAAGTTCACTCCAGCTTCTTTGAGAATT----GGAAGCTTTTTCGCTAAAAGAAGACCATTTGTTGTCATTGCTAGAGTTTTCAGGCCTTTTAG-------GCCATTCAAACGAACACATACATCTTCAATATCAGGTCTAATTGTTGGTTCTCCACCTGTTAATCTTATCTTGTCCACACCTGAATCTACGAAAAGGTTTGCCAGACGAATAATTTCATCTTGTGATAAAAGCTCTGTTTTGGGAGAAAGC--TCCACACCTTCAGCAGGCA--TGCAATACTTACACCTAAGGTTGCACCTCTCAGTCAAGGAGATTCTCAGGTATGTATGCATCCTTCCAAACGAATCAAT-GAGCATATCTGAAACACCTGCACTTT--CCATAGGTGATTTGGGCAATGAGCTA--CTTGCAGAAGTTGTCAATGACCTTAAACCCAGTATTTTAATAGCATTTACTCTGTCCAGGAAAGGAGATGAAGACAAACTATTCAC--AGGTACTTGATATGAAGATAACAACCGGGTATCACCATCCT--GATAGAAATTCA-TCC-ATAAAAACCTATCAGAAA-TGCCACAAGTCTAAATTTGTTATTTCTA--
>PSF43
ACGAAGTACAAAATCTAAGTGCATAAAACAAAAATTATACAAGGAA--GATACCCAAG-AAAATCATATGGTTA--------------GAAACCAAAAAGGCAAACTTTGAAG--CTTCCATCTGCC---------CCCTGGAAGCCATCAATCTTGAAACCCA--CCACTATGTCCAAC-ATCTCAGCATAAGGAACAAGCTTCTTTACA--TTCCAGACATTGCCATC----AAAGGGCATGAACTCAATAAATC----GCACATTGATGGGCTTTTCCCTTGTCATCTCTACAAAGTCACAAATCTCATCTTCAT--TTAGTCCACGCATAATAACA--CAATTCACCTTAACTGGATTGTACCC--AAGATTAATGGCTGTTTCA-ATTGCTTCCAAAACTTTTGC----ATGCCC-TTTGCGTCTAGTCACAAACTCAAATTTT---GCTGGAACCAAAGTATCCAAGCTAATATTCAACAAGTTCACTCCAGCTGCTTTGAGAATT----GGAAGCTTTTTCGCTAAAATAAGACCATTTGTTGTCATTGCCAGAGTTTTCAAGCCTTTTAG-------GCCATTCAAACGAAGACATATATCTTCAATATCAGGTCTAATTGTTGGTTCTCCACCTGTCAACCTTATCTTGTCCACACCTGAATCAACAAAAAGCTTTGCCAGACGAATAATTTCATCTTGTGATAAAAGCTCTGGTTTGGGAGTAAGC--TCCACACCTTCAGCAGGCA--TGCAATACTTACACCTAAGGTTGCACCGCTCAGTCAAGGAGATTCTCAGGTATGTATGCATCCTTCCAAACGAATCAAT-GAGCATATCTGAAACACCTGCACTTT--TCATAGGTGATTCGAGCAATGAACTT--CCTGCAGAAGTTGCCAATGACCTTAAACCTAATATCTTAATAGCATTTGCTCTGTCCAGGAAAGGAGCTGAAGAGAAACTATTTAC--AGGTACTTGATATGAAGATAACAACTGTGTCTCACCATCCT--GATAGAAATTCA-TAC-ATGAAAACCTATCAGAAA-TG----AAGTCAAAATTTGTTATTT-----
>PTA0
-------------ACAGATTGCATAAATC-AACATAATAGAAGGAAAAGACACCCAAGAAAAATCATATGATTAAAACAATTTATAA-TGAACCAAAAAGACAAACTTTGAAG--CTTCCATCTGCC---------CCCTGGAAGCCATCAATCTTGAAACCCA--CCACTATGTCCAGC-ATCTCAGCATAAGGAACAAGCTTCTTTACA--TTCCAGACATTGCCATC----AAAGGGCATGAACTCAATAAATC----GCACATTGATGGGCTTTTCCCTTGTCATTTCTACAAAGTCACAAATCTCATCATCAT--TTAGTCCACGCATAACAACA--CAATTCACCTTAACAGGATTGTAACC--AAGAGTAATGGCTGTTTCT-ATTGCTTCCAAAACTTTTGC----ATGCCC-TTTTCGTCTAGTTAAGAATTCAAATTTT---GCTGGAACCAAAGTATCCAAGCTAATATTCAACGAGTTCACTCCAGCTGCTTTGAGATTT----GGAAGCTTTTTCGCTAAAATAAGACCATTTGTTGTCATTGCCAGAGTTTTCAGGCCTTTTAG-------GCCACTCAAACGAACACATATATCTTCAATATCAGGTCTAATTGTTGGTTCTCCACCTGTTAACCTTATCTTGTCCACACCTGAATCTACAAAAAGGTTTGCCAGACGAATAATTTCATCTTGTGATAAAAGCTCTGGTTTGGAAGTAAGT--TCCACACCTTTAGCAGGCA--TGCAATACATACACCTAAGGTTGCACCGCTCGGTCAAGGAGATTCTCAGGTATGTATGCATCCGTCCAAAGGAATCAAT-GAGCATATCTGAAACACCTGCGCTTT--CCATAGGTGATTTGGCCAATGAACTT--CCTGCAGAAGTTGCCAATGACCTTAAACCTAGTATCTTAATAGCATTTACTCTGTCCAGGAAAGGAGATGAAGAGGAACTATTCAC--AGGTACCGGATATGAAGACAACGACTGTGTCTCACCATCCT--GACAGAAATTCA-TAC-ATAAAAACATATCAGAAA-TGCCACAAGTCT-AATTTGTTATTTC----
>RC54
ATG--------------------------------------------------------GAGACCCTAAATCCACTAAAAATACACA-TCAGCCAAAGAGGCAAACTTTGAAG--CTTCCATCTGCC---------CCCTGGAAGCCATCAATCTTGAAACTCA--CCACTATGTCCAAC-ATCTCAGCATAAGGAACAAGCTTCTTCACA--TTCCAGACATTGCCATC----AAAGGGCATGAACTCAATAAATC----GCACATTGATGGGCTTTTCCCTTGTCATCTCTACAAAGTCACAAATCTCATCTTCAT--TTAGTCCACGCATAACAACA--CAATTCACCTTAACAGGATTGTAACC--AAGATTAATGGCTGTTTCT-ATTGCTTCCAAAACTTTTCC----GTGCCC-TTTGCGTCTAGTCACAAATTCAAATTTT---GCTGGAACCAAAGTATCCAAGCTAATATTCAACAAGTTCACTCCAGCTGCTTTGAGAATT----GGAAGCTTTTTCGCTAAAATAAGACCATTTGTTGTCATTGCCAGAGTTTTCAAGCCTTTTAG-------GCCATTCAAACGAACACATATATCCTCAATATCAGGTCTAATTGTTGGTTCTCCACCTGTTAACCTTATCTTGTCCACACCTGAATCTACAAAAAGCTTTGCCAGACGAATAATTTCATCTTGTGATAAAAGCTCTGGTTTGGGAGTAAGC--TCCACACCTTCAGCAGGCA--TGCAATACTTACACCTAAGGTTGCACCGCTCAGTCAAGGAGATTCTCAGGTATGTATGCATCCTTCCAAACGAATCAAT-GAGCATATCTGAAACACCTGCACTTT--TTATAGGTGATTTGAGCAATGAACTT--CCTGCAGAAGTTGCCAATGACCTTAAACCTAATATCTTAATAGCATTTCCTCTGTCCAGGAAAGGAGCTGAAGAGAAAGTATTCAC--AGGTACTTGATACAAAGATAACAACTGTGTCTCACCATCCT--GATAGAAATTCA-TAC-ATGAAAACCGATCAGAAA-TA----AAGTCTAAATTTGTTATTT-----
>SA1
---AAGTACAAAACCTGAGTGCACAAATC-AACATAATACC-----------------------------------------------CAAGCCAAAGAGGCAAACTTTGAAG--CTTCCATCTGCC---------CCCTGGAAGCCATCAATCTTGAAACCCA--CCACTGTGTCCAAC-ATCTCAGCATAAGAAACAAGCTTCTTTACA--TTCCAAACATTGCCATC----AAAGGGCATGAACTCAATAAATC----GCACATTGATGGGCTTTTCCCTTGTCATCTCTACAAAGTCACAAATTTCATCATCAT--TTAGTCCACGCATAACAACA--CAATTCACCTTAACAGGATTGTAACC--AAGATTAATGGCTGTTTCT-ATTGCTTCCAAAACTTTTGC----ATGCCC-TTTGCGTCTAGTTAAGAATTCAAATTTT---GCTGGAACCAAAGTATCCAAGCTAATATTCAACAAGTTCACTCCAGCTGCTTTGAGAACT----GGAAGCTTTTTCGCTAAAAGAAGACCATTTGTTGTCATTGCTAGAGTTTTCAGGCCTTTTAG-------GCCATTCAAACGAACACACACAGCTTCAATATCAGGTCTAATTGTTGGTTCTCCACCTGTTAACCTTATCTTGTCCACACCTGAATCTACAAAAAGGTTTGCCAGACGAATAATTTCATCTTGTGATAAAAGCTCTGGTTTGGGAGAAAGC--TCCACACCTTCAGCAGGCA--TGCAATACTTACACCTAAGGTTGCACCTCTCAGTCAAGGATATTCTCAGGTATGTATGCATCCTTCCAAACGAATCAAT-GAGCATATCTGAAACACCTGCACTTT--CCATAGCTGATTTGGGCAATGAGCTT--CTTGCAGAAGTTGCCAATGACCTTAAACCCAGTATTTTAATACCGTTTACTCTGTCCACGAAAGGAGATGAAGACAAACTATTCAC--AGGTACTTGATATGAAGATAACAACTGGGTATCACCATCCT--GATAGAAAAACA-TAC-ATAAAAACCTATCAGAAA-TGCCACAAGTCTAAATTTGTCATTTCT---
>SC0
ACAAAGTACAAAACCTAAGTACATAAATC-AACATTGTACAAGGAAAAGACACCCAAGAAAAATCATATGATTGGAAAATTTAAAAT-GAAACCAAAAAGGCAAACTTTGAAG--CTTCCATCTGCC---------CCCTGGAAGCCATCAATCTTGAAACCCA--CCACTATGTCCAAC-ATCTCAGCATAAGGAACAAGCTTCTTTACA--TTCCAGACATTGCCATC----GAAGGGCATGAACTCAATAAATC----GCACATTGATGGGCTTTTCCCTTGTCATCTCTACAAAGTCACAAATCTCATCTTCAT--TTAGTCCACGCATAACAACA--CAAT--ACCTTAACAGGATTGTAACC--AAGGTTAATGGCTGTTTCT-ATTGCTTCCAAAACCTTTCC----GTGCCC-TTTGCGTCTAGTCACGAATTCAAATTTT---GCTGGAACTAAAGTATCCAAGCTAATATTCAACAAGTTCACTCCAGCTGCTTTGAGAATT----GGAAGCTTTTTCGCTAAAATAAGACCATTTGTTGTCATTGCCAGAGTTTTCAGGCCTTTTAG-------GCCATTCAAACGAACACATATATCTTCAATATCAGGTCTAATTGTTGGTTCTCCACCTGTTAACCTTATCTTGTCCACTCCTGAATCTATAAAAAGTTTTGCCAGACGAATAATTTCATCTTGTGATAAAAGCTCTGGTTTTGAAGTAAGC--TCAACACCTTCAGCAGGCA--TGCAATATTGACACCTAAGGTTGCACCGCTCAGTCAAGGAGATTCTCAGGTATGTATGCATCCTTCCAAACGAATCAAT-GAGCATATCTGAAACGCCTGCACTTT--TCATAGGTGATTCGGGCAATGAACTT--ACTGCAGAAGTTGCCAATGACCTCAAACCTAGTATCTTAATAGCATTTACTCTGTCGAGGAAAGGAGCTGAAGAGAAACTATTCAC--AGGTACTTGATATGAAGATAACAACTGTGTCTCACCATCCT--AATAGAAATTCA-TAC-ATAAAAACCAATCAGAAA-TGCCAGAAGTCTAAATGTGTTGTTTC----
>SE46
--------------------------------------------------------------------------------------------CCAAAAAGGCAAACTTTGAAG--TTTCCATCAGCC--ACAAAAACCCTGAAACCCATCCACTCTAAAACTTA--CCACTGTATCCAAC-ATCTCTGCATAAGGAACAAGCTTCTTAACA--TTCCACACATTGCCATC----GAAAGGCATGAACTCAATAAATC----GCACATTAATAGGCTTTTCCCTTGTCATCTCTACGAAGTCACAAATCTCATCGTCAT--TAAGCCCTCGCATCAGAACA--CAA-TTACCTTTACAGGATTGTAACC--AAGAGCAATGGCAGTATCT-ATTGCCTCCAAAACTTTTGC----ATGCCC-TTTGCGTCTAGTCAAGAATTCAAACTTT---GCCGGAACCAAAGTATCTAAGCTGATGTTCAATGCATTTAATCCAGCTGCTTTGAGATTT----GGAAGTTTTTTTGCCAGGATAAGACCATTTGTTGTCATGGCTAATGTTTTGAGTCCTGTTAA-------GCCAGACAAACGTAGACATATGTCTTCAATGTCATGTCTAATACAGGGTTCCCCACCTGTCAACCTGATCTTATCCACACCTGAAGCCACAAAAAGATTAGCTAAGCGGATGATTTCATGTTGAGACAAAAGTTGTGGTTTTGGGGTAAGC--TCTACTCCTTCAGAAGGCA--TGCAGTATTGACATCTAAGGTTGCATCGCTCTGTAAGGGAGATCCTCAGGTACGTATGCATCCTTCCAAATGAATCGAT-AAGCA--------------------------------------------------------------------------------------------------------------------------------------------------------------------------------------------------------------------------------------------------------
>SG23
---------------------------------------------------------------------------------------------------------------------------------------------------AAGAATTTTTATACCTA--CCACTTTGTCCATA-ATTTCAGCATAAGGAACAAGCTTCTTTACA--TTCCAGACATTGCCGTC----AAAAGGCATGAACTCAATAAATC----GTACATTGATGGGCTTTTCCCTTGTCATTTCTACGAAGTCACAAATCTCGTCATCAT--TTAGCCCACGCATGACAACA--CAATTCACCTTAACAGGATTGTAACC--AAGATTAATGGCCATTTCT-ATTGCTTCCAAAACTTTTGC----ATGCCC-TTTACGTCTAGTCAAGAACTCGAATTTT---GCTGGAACCAAAGTATCCAAGCTAATATTCAACAAGTTCAATCCAGCTGCTTTCAGATTT----GGAAGTTTTTTTGCTAAAGTAAGACCATTTGTTGTCATTGCCAGGGTCTTCAGCCCCTTTAG-------GCCATACAAGCGAGCACATATATCTTCAATATCAGGCCTAATAGTTGGTTCTCCACCTGTCAACCTTATCTTGTCCACACCTGAAGCCACAAAAAGGTTTGCCAAACGTATAATTTCATTTTGTGATAAAAGCTCTGGTTTGGGTGTAAGT--TCCACACCTTCGACAGGCA--TGCAATATTGGCACCTAAGGTTGCACCGCTCTGTCAAGGAGATCCTTAGGTATGTATGCATCCTTCCAAATGAATCAAC-AAGCATATCTGAAACAATTGTATTTT--CGGCAGATGATTCAGGCAATGGTCTT--GCTGCGGCGGTCGCCAATGACCTTTGGCTTAATCTCCCACTAGCATGGGATATG---AAGAAAGGATGCAAAGAAAAATTATTCGC--AGGTATTTGATACGAAGATAATGACTGTATCTCATCATCCT--GACCAAAAATTCAAAC-ATAAAACCCCTTCAGAAAGTGCCAGAAACATGTATTGTAATTTTCCA--
>SS22
---------------------------------------------------------------------------------------------------------------------------------------------------------------ACCTA--CCACTTTGTCCATA-ATTTCAGCATAAGGAACAAGCTTCTTTACA--TTCCAGACATTGCCGTC----AAAAGGCATGAACTCAATAAATC----GTACATTGATGGGCTTTTCCCTTGTCATTTCTACAAAGTCACAAATCTCGTCATCAT--TTAGCCCACGCATGACAACA--CAATTCACCTTAACAGGATTGTAACC--AAGATTAATGGCCATTTCT-ATTGCTTCCAAAACTTTTGC----ATGCCC-TTTACGTCTAGTCAAGAACTCGAATTTT---GCTGGAACCAAAGTATCCAAGCTAATATTCAACAAGTTCAATCCAGCTGCTTTCAGATTT----GGAAGTTTTTTTGCTAAAGTAAGACCATTTGTTGTCATTGCCAGGGTCTTCAGCCCTTTTAG-------GCCAGTCAAGCGAGCACATATATCTTCAATATCAGGCCTAATAGTTGGTTCTCCACCTGTCAACCTTATCTTGTCCACACCTGAAGCCACAAAAAGGTTTGCCAAACGTATAATTTCATTTTGTGATAAAAGCTCTGGTTTGGGTGTAAGT--TCCACACCTTCGACAGGCA--TGCAATATTGGCACCTAAGGTTGCACCGCTCTGTCAAGGAGATCCTTAGGTATGTATGCATCCTTCCAAATGAATCAAC-AAGCATATCTGAAACAATTGTATTTT--CGGCAGATGATTGAGGCAATGGTCTT--GCTGCAGCGGTCGCCAATGACCTTTGGCTTAATCCCCCACTAGCATGGGATATG---AAGAAAGGATGCAAAGAAAAATTATTCGC--AGGTATTTGATACGAAGATAATGACTGTATCTCATCATCCT--GACAAAAAATTCAAAC-ATAAAACCCCTTCAGAAAGTGCCAGAAACATGTATTGTAATTTTC----
>SV36
-----------------------------------------------ACACAATCCTTAAAATTGTTACAACCCAAATATAGT-----ATGTGCAAAAAGGAAAACTTTAAAG--TTCCCATTGGCC-CACAAAAACCCTTGAAGCCATCTATTTTAAAA------CCACTACGTCCAGC-ATCTCAGAATAAGGAACAAGCTTCTTTACA--TTCCATACATTGCCATC----AAAAGGCATGAACTCGATAAATC----GCACATTGATAGGATTTTCCTTTGTCATTTCTACAAAGTCACAAATCTCGTCATCAT--TTAGCACACACATGACAACA--CAATTGATCTTAACCAGATTCAAACC--AAGATTAATAGTTGTTTCT-ATTGCTTCCAAAACTTTTGC----ATGCCCTTTTGCATCTAGTCA-----TCAAATTTT---GTTGGAACCAAAGTATCTAAGCTAATGTTCAACAAGTTCAATCTAGCTACTTTAAGATTT----GGAAGCTTTTTT-CTAAAGTAATACCATTTGTTGTCATTTCCACAGTATTCAGGCCTTTTAG-------GCCAGTCAATCGAACACATATATCTTCAAGATCAGGTCTAGCAGTTGGTTCTCCACCTATCAACCTTATTTTATCGACACCTGAAGCCACAAAAAGGTTTGTCAAATGAATAATTTCATTTTGTGACATAAGCTTTGGTTTGGGAGTAAGA--TCAACACCTTCAGCAGGCA--TGCAATAGTGACACCTAAGGTTGCACCGCTCAGTCAAGGAGATTCTTAGGTATGTATGCATTCTTCCAAATGAATCAAT-AAGCATATCTAAAACAATTTCACTTT--CCACAGATGATTCATTCAATGAATTT--GTTGTTGAAGTTGCCAATGACCTTAAGCCTAGTTCCCCAATAGGATGGGATA---------AAGGAGATGAAGATACATTGTTCAT--AGACACTTGATATGTATATAATGATTGCATCTTATCATCCAATGTTGTGAATT--------------------------------------------------------
>TA17
--------------------------------------------------------------------------------------------------------------------------------GGAA-------AGAATTTTATAAATTTAAAAACCTA--CCACTTTGTCCAGA-ATTTCAGCATAAGGAACCAGCTTCTTTACA--TTCCAGACATTGCCGTC----AAAAGGCATGAACTCAATAAATC----GCACATTGATGGGCTTTTCCCTTGTCATTTCTACAAAGTCACAAATCTCGTCATCAT--TTAGCCCACGCATAACAACA--AAATT-ACCTTAACAGGATTATAACC--AAGGTCAATGGCCATGTCT-ATTGCTTCCAAAACTCTTGC----ATGTCC-TTTGCGTCTAGTCAAAAACTCAAACTTT---GCTGGAACAAGAGTATCCAAACTAATATTCAGCAAGTTCAATCCAGCTGCTTTCAGATTT----GGAAGCTTTTTGGCTAAAGTGAGACCATTTGTTGTCATTGCCAGGGTCTTCAGACCTTTCAG-------GCCAGTCAAGCGAACACATATATCTTCAATATCAGGCCTAATAGTTGGTTCTCCACCTGTCAACCTTATCTTGTCCACACCCGAAGCCACAAAAAGGTTTGCCAAACGTATAATTTCATTTTGTGATAAAAGCTCTGGTTTGGGTGTAAGT--TCTACGCCTTCAGCAGGCA--TGCAATATTGGCACCTAAGGTTGCACCGCTCTGTCAAGGAGACCCTTAGATATGTATGCATCCTTCCAAATGAATCAAC-AAGCATATTCGAAACAATTGTATTTT--CAACAAATGATTCAGGCAATGGATTT--TCTGCAGCAGTTGCCAATGACCTTTGGCTAGATCCCCCACTAAAATGGGACAGG---AAGAAAGAATGCAAAGAAAATGTATTCGC--AGGTACTTGATATGAAGATAATGACTGCATCACATTACCCT--GATAGAAAGTTCAAACAAAAAAACCCCTTCACAACATGCTAGAAACAT-TCTTAATATTTTCTA--
>TB39
--------------------------------------------------------------------------------------------CCAAAAAGGCAAACTTTGAAG--TTTCCATCAGCCCCACAAAAACCCTGGAAGCCATCTACCTTAAAACCTA--CCACTATGTCCAGA-ATTTCTGCATAAGGGACGAGCTTCTTTACA--TTCCAGACATTGCCATC----AAAAGGCATAAACTCGATAAATC----GCACATTGATGGGTTTTTCCCTAGTCATTTCTACAAAGTCACAAATCTCGTCATCAT--TTAGTCCACGCATGACAACA--CAATTCACCTTAACAGGATTGTAACC--AAGGTTAATGGCCATTTCT-ATAGCTTCCAAGACTTTTGC----ATGCCC-TTTGCGTCTAGTCAAGAACTCAAATTTT---GCTGGAACCAAAGTATCTAAGCTAATATTCAGCAAGTTCAATCCAGCTGCTTTGAGATTT----GGAAGCTTTTTTGCTAATGTAAGACCATTTGTTGTCATTGCCAGAGTCTTCAAGCCTTTTAG-------ACCACTCAAGCGAACACATATATCTTCAATATCAGACCTAATAGTAGGTTCTCCACCTGTCAACCTTATCTTGTCCACACCTGAGGCCACAAAAAGGTTTGCCAAATGAATAATTTCATTTTGTGATAAAAGCTCTGATTTGGGAGTAAGC--TCCACACCATCAGCAGGCA--TGCAATATTGACACCTAAGGTTGCACCGCTCTGTCAAGGAGATCCGCAGGTATGTATGCATCCTTCCAAAGGAATCAGT-GAGTATATCTGATACAGTTGCACTTT--CCACAGATGATTCGGTCAATGAATTT--GCTGTAGAAGTTGCCAATGACCTTAAGCTTAATTCCCCATTAGCACTAGATA-----AGGAAAGGAGACAGAGAGATATTGTTTAT--GGGTATTCGATATGAAGATAATGACTGTATCTCCTCATCCT--GATAAAAAAAAATCAT-ATAAAACCCTTTCAGAAAATGCCACTAACATACATTAACCTTTTCT---
>TC31
----------------------------------------------------------GCAAATGC-ACCT--------------------TCCAAAAAGACAAACTTTGAAG--CTTCCATCTGCCCCACAAAAACCCTGAAACCCATCTATCTTAAAACTTA--CAACTGTGTCAAGC-ATCTCAGCATAAGGAACAAGCTTCTTGACA--TTCCACACATTCCCATC----AAAAGGCATGAACTCAATGAATC----GCACATTAATCGGCTTTCCCCTTGTCATTTCTACAAAGTCACAAATCTCGTCATCAT--TCAGCCCACGCATTACAACA--CAATTTACCTTCACAGGATTGTAACC--AAGATTAATGGCAGTTTCT-ATTGTTTCCAGAACATTTGC----ATGTCC-TTTGCGTCTAGTCAAAAACTCAAATTTT---GCAGGAACCAACGTATCTAAGCTAATATTTAATGAATTCAATCCAGCTGCTCTGAAATTT----GGAAGCTTCTTTGCCAGGGTAAGACCATTTGTAGTCATAGCCAGAGTTTTCAGTCCTTTTAT-------TCTAGTCAAGCGCGCACATATCTCTTCAATATCTGGTCGAATAGTCGGTTCCCCACCAGTCAACCTGATCTTATCCACACCTGAAGCTACAAAAAGGTTTGCCAAGCGAATAATTTCATTTTGAGACAAAAGCTCTAGTTTGGAAGTAAGC--TGCACACCTTCAGCAGGCA--TGCAATATTGACACCTTAGATTGCATCGCTCTGTCAGGGACATTCTCAAGTAGGTATGCATCCTTCCAAATGAATCGAT-AAGCATATCTGATACAGTTGTATTTT--CCACAGATGATTCTGTGAAAGACTTT--GCAGCAGAAGTTACCAATGATCTCAAGCCTAGTTTAGAGATGGCATGGGATA-----AGAAATGGAGATGAAGAGAAATACTTCATAGAG-----------------------------------------------------------------------------------------------------------
>TN1
--------------------------------------------------------------------------------------------CCAAAAAGGCAAACTTTGAAG--TTTCCATCTGCCCCACAAAAACCCTGGAAGCCATCTATCTTAAAACCTA--CCACTATGTCCAGA-ATTTCAGCATAAGGAACAAGCTTCTTTACA--TTCCACACATTTCCGTC----AAAAGGCATGAACTCAATAAATC----GCACATTGATGGGCTTTTCCCTTGTCATTTCTACAAAGTCACAAATCTCGTCATCGT--TTAGCCCACGCATGACAACA--CAGTTCACCTTAACAGGATTGTAACC--AAGGTTAATGGCCATTTCT-ATTGCTTCCAAAACTTTTGC----ATGCCC-TTTGCGTCTAGTCAAAAACTCAAATTTT---GCTGGAACCAAAGTATCTAAGCTAATATTCAACAAGTTCAATCCAGCTGCTTTGAGATTT----GGAAGCTTTTTTGCTAAAGTAAGACCATTTGTTGTCATTGCCAAAGTCTTCAGGCCTTCTAG-------ACCAGTCAAGCGAATACATATATCTTCAATATCAGGCCTAATAGTTGGTTCTCCACCTGTCAACCTTATCTTGTCCACACCTGAAGCCACAAAAAGGTTTGCCAAACGAATAATTTCATTTTGTGATAAAATCTCTGATTTGGGAGTAAGC--TCCACACCTTCAGCAGGCA--TGCAATATTGACACCTAAGGTTGCACCGTTCTGTCAATGAAATCCGTAGGTATGTATGCATCCTTCCAAATGAATCAAT-GAGCATATCTGAAACTGTTGCTCTTT--CCACAGATGATTCGGTCAATGAATTT--GCTGCAGAAGTTGCCAATGACCTTAAGCTTAATTCCCCAATAGCATAAGATA-----AGGGAAGGAGACACAGATAAATTGTTTAT--AGGTATTCGATATGAAGATAATGACTGTATCTCGTCATCCT--GATAAAAATTCA-CAC-ACAAAACCC-TTCAGAAAATGCCACAAACACATATTGACCTTTCC----
>TO14
--------------------------------------------------------------------------------------------------------------------------------------------ACAAAAAATAAATTTAAAAACCTA--CCACTATGTCCAGA-ATTTCAGCATAAGGAACAAGCTTCTTTACA--TTCCAGACATTGCCATC----AAAAGGCATGAACTCAATAAATC----GCACATTGATGGGCTTTTCCCTTGTCATTTCTACAAAGTCACAAATCTCGTCATCAT--TTAGCCCACGCATGACAACA--CAATTTACCTTAACAGGATTATAACC--AAGGTCAATGGCTGCGTCT-ATTGTTTCCAAAACTTTTGC----ATGTCC-TTTGCGTCTAGTCAAGAACTCGAATTTT---GCTGGAACTAGAGTATCCAAGCTAATATTCAACAAGTTCAATCCAGCTGCTTTCAGATTT----GGAAGTTTTCTGGCTAAAGTGAGACCATTTGTTGTCATTGCCAGGGTCTTCAGACCTTTTAG-------GCCAGTCAAGCGAACACATATATCTTCAATATCAGGCCTAATAGTTGGTTCTCCGCCTGTCAACCTTATCTTGTCCACACCTGAAGCCACAAAAAGGTTTGCCAAATGTATAATTTCATTTTGTGATAAAAGCTCTGGTTTGGGAGTAAGT--TCCACGCCTTCAGCAGGCA--TGCAATATTGGCACCTAAGGTTGCACCGCTCTGTCAAGGAGATCCTTAGGTATGTATGCATCCTTCCAAATGAATCAAC-AAGCATATCCGAAACAGTTGTATTTT--CGGCAGATGATTCAGGCAATGGATTT--GCTGCAGCAGTTGCCAATGACCTTTGGCTTGATCCCCCACTAACATGGGATAGG---AAGAAAGGATGCCAAGAAAATTTATTCAC--AGGTATTTGATACGAAGATAACGACTGTATCACATCATCCT--GCTAAAAAATTCAAAC-ATAAAACCCCTTCAGAAAGTGCTAGAAGCATGTCTTGATATTTTCTA--
>TPL03
ACAAAGTACAAAACCTAAGTGCATAAATC-AAAATTATACAAGGAA--GATACCCAAG-AAAATCATATGGTTAGAAAATT-------TTAACCAAAAAGGCAAACTTTGAAG--CTTCCATCTGCC---------CCCTGGAAGCCATCAATCTTGAAACCCA--CCACTATGTCCAAC-ATCTCAGCATAAGGAACAAGCTTCTTTACA--TTCCAGACATTGCCATC----AAAGGGCATAAACTCAATAAATC----GCACATTGATGGGCTTTTCCCTTGTCATCTCTACAAAGTCACAAATCTCATCTTCAT--TTAGTCCACGCATAACAACA--CAATTCACCTTAACTGGATTGTAACC--AAGATTAATGGCTGTTTCT-ATTGCTTCCAAAACTTTTGC----GTGCCC-TTTGCGTCTAGTCACGAATTCAAATTTT---GCTGGAACCAAAGTATCCAAGCTAATATTCAACAAGTTCACTCCAGCTGCTTTGAGAATT----GGAAGCTTTTTCGCTAAAATAAGACCATTTGTTGTCATTGCCAGAGTTTTCAAGCCTTTTAG-------GCCATTCAAACGAAGACATATATCTTCAATATCAGGTCTAATTGTTGGTTCTCCACCTGTCAACCTTATCTTGTCCACACCTGAATCAACAAAAAGCTTTGCCAGACGAATAATTTCATCTTGTGATAAAAGCTCTGGTTTGGGAGTAAGC--TCCACACCTTCAGCAGGCA--TGCAATACTTACACCTAAGGTTGCACCGCTCAGTCAAGGAGATTCTCAGGTACGTATGCATCCTTCCAAACGAATCAAT-GAGCATATCTGAAACACCTGCACTTT--TCATAGGTGATTTGAGCAATGAACTT--CCTGCAGAAGTTGCCAATGACCTTAAACCTAATATCTTAATAGCATTTGCTCTGTCCGGGAAAGGAGCTGAAGAGAAACTATTTAC--AGGTACTTGATATGAAGATAATAACTGTGTCTCACCATCCT--GATAGAAATTCA-TAC-ATGAAAACCTATCAGAAA-TG----AAGTCTAAATTTGTTATTT-----
>WN5
--------------------------------------------------------------------------------------------CCAAAAAGACAAACTTTGAAA--TTTCCATCTGCC-CACAGAAACCCTGGAAGCCATCTATCTTAAAACCTA--CCACTATGTCCAAC-ATCTCAGCATAAGGAACAAGCTTCTTTACA--TTCCAGACATTTCCATC----AAAAGGCATGAACTCAATAAATC----GCACATTGATGGGCTTTTCCCTTGTCATTTCTACAAAGTCACAAATCTCATCATCAT--TTAGCCCACGCATGACAACA--CAATTCACCTTCACAGGATTGTAACC--AAGATTAATGGCTGTTTCT-ATTGTCTCCAGAACTTTTGT----ATGGCC-TTTGCGTCTAGTCAAGAATTCAAACTTT---GCTGGAACCAAAGTATCTAAGCTAATATTCAATAAGTTCAATCCAGCTGCTTTGAGGTTT----GGAAGCTTTTTTGCTAGAGTAAGACCGTTTGTTGTCATTGCCAGAGTCTGCAGCCCTTTTAG-------GCCACTTAAGCGAGCACATATATCTTCAATATCAGGTCTAATAGTTGGTTCTCCACCTGTCAACCTTATTTTGTCCACACCTGAAGCTACAAAAAGACTTGCCAAACAAATGATTTCATCTTGTGATAAAAGCTCAGGTTTGGGAGTAAGC--TCCACACCTTCACCAGGCA--TGCAATATTGACACCTAAGGTTGCACCGCTCTGTCAACGAGATTCTTAAGTATGTGTGCATCCTTCCAAATGAATCAAC-AAGCATATCTGAAACACTTGCTCGTT--CGAAAGACGATTCCGTCAACAAATTT--GCTGCAGAATTTGTCAATGACCTTAAGCCTAATTCCCTAATAGCATGCGATA-----AGGGAAGAAGACGAAAAGAAATTGCTCAC--AGGTACATAATATGAAGGTGGCAACTGTATCTCACAATCCT--GATAGAAATTCA-AAC-AGAAAGCCTCTTAAGAAAATGCCATAAGCTTATCTACATCATTTCTA--
>WS10
-------------------------------------------------------------------------------------------------------------------------------------------CCACAAAAATAAATTTAAAAACCTA--CCACTCTGTCCAGA-ATTTCAGCATATGGAACAAGCTTCTTTGTA--TTCCAGACATTTCCATC----AAAAGGCATAAACTCAATGAATC----GCACATTAATGGGCTTTTCCTTTGTCATTTCTACAAAGTCACAAATCTCATCATCAT--TTAGCCCACGCATGACAACA--CAG-TTACCTTAACAGGATTATAACC--AAGATCAATGGCCATGTTT-ATTGCTTCCAAAACTTTTGC----ATGCCC-TTTCCGTCTAGTCAAGAACTCAAATTTT---GCTGGAACTAGAGTATCCAAGCTAATATTCAACAAGTTCAGTCCACCTGCTTTCAGATTT----GGAAGCTTTTTGGCTAAGGTAAGACCATTTGTTGTCATTGCCAAGGTTTTGAGACCTTTTAA-------TCCAGTCAACCGAACACATATATCTTCAATATCAGGCCTAATAGTTGGTTCTCCACCTGTCAACCTTATCTTGTCCACACCTGAAGCCACAAAAAGGTTTGCCAAACGTATAATTTCATTTTGTGATAAAAGCTCTGGTTTGGGTGTAAGT--TCCACGCCTTCAGCAGGCA--TGCAATATTGGCACCTAAGGTTGCACCGCTCTGTCAAGGAGATCCTTAGGTATGTATGCATCCTTCCAAATGAATCAAC-AAGCATATCTGAAACAATTGTATTTT--CGGCAGATGATTCAGGCAATGGATTG--GCTATGGCAGTTGTCAATGACCTTTGGCTTGATCCCCCACTAACATGGGATAGG---AAGAAAGGATGCCAGGAATATTTATCCGC--AGGTATTTGATATGAAG---ATGACTGCATCACACCATCCT-----AAAAAATTCAAAC-ATAAAACCCCTTCAGAAAGTGCTAGAAA-ATATCTTGATATTTTCTA--
>WW11
-------------------------------------------------------------------------------------------------------------------------------------------CCACAAAAATAAATTTAAAAACCTA--CCACTCTGTCCAGA-ATTTCAGCATATGGAACAAGCTTCTTTGTA--TTCCAGACATTTCCATC----AAAAGGCATAAACTCAATGAATC----GCACATTAATGGGCTTTTCCTTTGTCATTTCTACAAAGTCACAAATCTCATCATCAT--TTAGCCCACGCATGACAACA--CAG-TTACCTTAACAGGATTATAACC--AAGATCAATGGCCATGTTT-ATTGCTTCCAAAACTTTTGC----ATGCCC-TTTCCGTCTAGTCAAGAACTCAAATTTT---GCTGGAACTAGAGTATCCAAGCTAATATTCAACAAGTTCAGTCCACCTTCTTTCAGATTT----GGAAGCTTTTTGGCTAAGGTAAGACCATTTGTTGTCATTGCCAAGGTTTTGAGACCTTTTAA-------TCCAGTCAACCGAACACATATATCTTCAATATCAGGCCTAATAGTTGGTTCTCCACCTGTCAACCTTATCTTGTCCACACCTGAAGCCACAAAAAGGTTTGCCAAACGTATAATTTCATTTTGTGATAAAAGCTCTGGTTTGGGTGTAAGT--TCCACGCCTTCAGCAGGCA--TGCAATATTGGCACCTAAGGTTGCACCGCTCTGTCAAGGAGATCCTTAGGTATGTATGCATCCTTCCAAATGAATCAAC-AAGCATATCTGAAACAATTGTATTTT--CGGCAGATGATTCAGGCAATGGATTG--GCTATGGCAGTTGTCAATGACCTTTGGCTTGATCCCCCACTAACATGGGATAGG---AAGAAAGGATGCCAGGAATATTTATCCGC--AGGTATTTGATATGAAG---ATGACTGCATCACACCATCCT-----AAAAAATTCAAAC-ATAAAACCCCTTCAGAAAGTGCTAGAAA-ATATCTTGATATTTTCTA--
