# Supplementary material for: Development of a Target Enrichment Probe Set for Conifer (REMcon)
Source: Biology (Basel). 2024 May 22;13(6):361. doi: 10.3390/biology13060361 (PMC11200496; doi:10.3390/biology13060361)
Supplement: Supplementary file 1 [file biology-13-00361-s001.zip › biology-2960267-supplementary/Sup data/MO_orthlogs_alignments/Thupl29379713s0030_1.ortho.selected_stripped.aln.fasta]

>AA3
---------------------------------------------------CAAAAACAGCCATAGCTAGTGCTTCATCCTTTTTCTGTTTCTCTGGATCATCCTTGGGGTTTGGTTTGATTAGCTCCAAATGGTTGCT------------------------------------------------------------------------------------------------------------ACCTGCTGAAGTTTTATAAGACAAGGGAGTACAAGGC-AAAAAGGGCATGAATCGCAACCATCAGGATTATCCCGGTGAAGATAAGTCCAAATAATACCATCAGGAACTGTCTTATGGCAACACTCAACTCGAGTTAGATGGCTTCCACAGCTGCATGGTAGGTCCTTTGAGATAAGACATTGAAAATCTGGA--CTATTCAGCAGCCTTTTGTAAACACGTCTTTGCAACAGACTCATTGCACAAAAAACAACATTATCTTCCTTTCCCCTCATAAGATGCCCAATTGTTTCCCCCTTTGTTCTCCTCAACAGATACTTCCGTAAAACCTGTAACAGATGCTTCTTACGCTCCTCTGCAATGCGTACAAACCTTTCAGGTGCACTTATGCGTTGTCCTTGCTTGAGAGGCTCATCATAGAATTCTCGAAAGTGTTCACGAGTACCCAGGCACCCAGGAGCAACCCAATCAAAAACATTGAATAAATCCATGATTTTGTTCTGTATTATTGTCCCTGTAAGCCCATAACACTTCTTAGTTTTTATTCTTTGACAAGC--CCTGTAAAGTTGAGATTTTTCATTCTTTAATCGATGAGCCTCATCAACAATCACAATTTCCCATTGCACTTCACACAGGCTGCCACCCTGAATACGGAATGTATCAAAACTTGTTAAAACTATCTCAACACCAGTGGTTTCTAGTTTCTCTAGAACAAGGTCTCTATTTGGGCCATGATAAATAGCAACATTGAATGTTCCCCATTCATG-AAACTCATTTTCCCAATTGCGAAGAACAGATGTCGGGCAAATAATCAATACTAATTTTTTATTTTCAATATGTTTATA--------------TGCAGCAACAAAGTCATCAGATTCTACATCTTTATGCAGCACAGCAGCTAGAAATGCGATTGTTTGTATAGTCTTCCCCAGTCCCCTATCAAATTTACA----------------------------------------------
>AA60
---------TCTCATCTGGAGCAATGCCACCAATCAATTCAGCATCCTTATCAAATACAGCCACCGCTAACGCTTTGTCCTTCTTCTGTTTTTCTGGATCATCCTTGGGGTTCGGTTTGATTAACTCCAAATGGTTACTG-----------------------------------------------------------------------------------------------------------ACCTGCTGAAGTTTTACCAGACAAGGAAGTACAAGGC-AGAAAGGGCATGAATCACAGCCATCTGGATTATTACGATGAAGATAAGACCAGATAATCCCGTCGGGAACTGTCTTATGACAACACTCAACTCGAGTCAAACGGCTTCCACAACTGCAAGGTAAGTCTTTTGAGATAAGACACTGAAAATCTGGA--CTCTCCAACAATCTCTTGTAAACACGCCTTTGCATTGGACTCATAGCGCAAAAAACAACATTATCTTCCTTTCCTCTCATAAGATGCCCAATTGTTTCCCCCTTTGTCCTCCTCAACAGGTATTTCTGTAGAACATGTAGCAGATGTTGTTTACGCTCCTCTGCAATTTGTATAAATCGTTCAGATGCACTTATGCGCTGTCCTTGTTTGAGAGGCTCATCATAGAATTCTTGGAAGTGTTCACGTGAACCCAAGCACCCAGGAGTAGTCCAATCAAAAACATTAAATAAG-----------------------------------------------------------------------------------------------------------------------------------------------------------------------------------------------------------------------------------------------------------------------------------------------------------------------------------------------------------------------------------------------------------------------------------------------------------------------------------------------------------------------------------------
>AAR4
-CATGAAACTCTCATCTTGAGAAATACCACCAATCAACTCAGCATCCTTCTCAAAAACAGCCATAGCTAGTGCTTCATCCTTTTTCTGTTTCTCTGGATCATCCTTGGGGTTTGGTTTGATTAGCTCCAAATGGTTGCT------------------------------------------------------------------------------------------------------------ACCTGCTGAAGTTTTATAAGACAAGGGAGTACAAGGC-AAAAAGGGCATGAATCGCAACCATCAGGATTATCCCGGTGAAGATAAGTCCAAATAATACCATCAGGAACTGTCTTATGGCAACACTCAACTCGAGTTAGATGGCTTCCACAGCTGCATGGTAGGTCCTTTGAGATAAGACATTGAAAATCTGGA--CTATTCAGCAGCCTTTTGTAAACACGTCTTTGCAACAGACTCATTGCACAAAAAACAACATTATCTTCCTTTCCCCTCATAAGATGCCCAATTGTTTCCCCCTTTGTTCTCCTCAACAGATACTTCCGTAAAACCTGTAACAGATGCTTCTTACGCTCCTCTGCAATGCGTACAAACCTTTCAGGTGCACTTATGCGTTGTCCTTGCTTGAGAGGCTCATCATAGAATTCTCGAAAGTGTTCACGAGTACCCAGGCACCCAGGAGCAACCCAATCAAAAACATTGAATAAATCCATGATTTTGTTCTGTATTATTGTCCCTGTAAGCCCATAACACTTCTTAGTTTTTATTCTTTGACAAGC--CCTGTAAAGTTGAGATTTTTCATTCTTTAATCGATGAGCCTCATCAACAATCACAATTTCCCATTGCACTTCACACAGGCTGCCACCCTGAATACGGAATGTATCAAAACTTGTTAAAACTATCTCAACACCAGTGGTTTCTAGTTTCTCTAGAACAAGGTCTCTATTTGGGCCATGATAAATAGCAACATTGAATGTTCCCCATTCATG-AAACTCATTTTCCCAATTGCGAAGAACAGATGTCGGGCAAATAATCAATACTAATTTTTTATTTTCAATATGTTTATA--------------TGCAGCAACAAAGTCATCAGATTCTACATCTTTATGCAGCACAGCAGCTAGAAATGCGATTGTTTGTATAGTCTTCCCCAGTCCCCTATCAAATTTACA----------------------------------------------
>AF1
-CATGAAGCTTTCATCTTGGGTGATACCACCAATCAATTCAGCATCCTTTTCAAAAACAGCCATAGCTAGAGCTTCATCCTTCTTCTGCTTTTCTGGATCATCCTTGGGGTTTGGTTTTATTAACTCCAAATGGTTACT------------------------------------------------------------------------------------------------------------ACCTGTTGAAGTTTTACCAAACAAGGAAGTACAAGGC-AAAAAGGGCATGAATCACAGCCATCAGGATTGTCCCGATGAAGATAAGACCAAATAATCCCATCAGGAACAGTCTTATGGCAACATTCAACTCGATTTAGATAGCTTCCACAGCTGCAAGGCAAGTCCTTCAAGATAAGACACTGAAAATCTGGA--CTGTCCAACAGTCTCTTGTAAACACGTTTCTGAAATGGACTCATTGCACAAAAAACAACGTTATCTTCCTTCCCCCTCATAAGATGACCAATTGTTTCCCCCTTTGTCCTCCTTAGTAGGTATTTCTGTAAAACGCATAGTAGATGCATTCTACGCTCCTCTGCAATACGCACAAACCTTTCAGGTGCACTTATACGTTGTCCTTGCTTGAGAGGCTCATCATAGAATTCCCGAAAATGTTCACGAGTACCCAAGCATCCAGGAGCAACCCAATCAAAAACATTGAATAAGTCCATGATTTTGTTCTGCATTATTGTACCTGTCAGCCCATAACACTTTTTAGTTTTTATTCTTTGACAAGC--CTTGTAAAGTTGTGATTTCTCATTCTTCAAACGATGAGCTTCATCAACAATCACAATTTCCCATTGCACCTCACACAAGCTATCACCATGAATACGGAATGTGTCAAAACTCGTTAGAACTATCTCAACATTAGTGGTTTCTAGTTTTCCAAGAACAAGGTCTCTATTTGGACCATGATATATAGCAACGTTAAATGTTCCCCATTCATG-AAACTCATTTTCCCAGTTGCGAAGAACAGATGTAGGGCAAATAATCAATACTAATTTTTTATTTTCAATATGTTTCTGGTTCTTCCC-ATG---CACCAAGAGTATCATCATATTCTGCCTCCTTTTGCAAGACGGCAGCTAGGAATGCAATTGTTTGTATAGTCTTCCCCAATCCCCTATAAATTAACAT-AGCAACAAAATAGTGCTTAAAA-----------------------
>AG2
--------------------------------------------------------------ATAGCTAGAGCTTCATCCTTCTTCTGCTTTTCTGGATCATCCTTGGGGTTTGGTTTTATTAACTCCAAATGGTTACT------------------------------------------------------------------------------------------------------------ACCTGTTGAAGTTTTACCAAACAAGGAAGTACAAGGC-AAAAAGGGCATGAATCACAGCCATCAGGATTGTCCCGATGAAGATAAGACCAAATAATCCCATCAGGAACAGTCTTATGGCAACATTCAACTCGATTTAGATAGCTTCCACAGCTGCAAGGCAAGTCCTTCAAGATAAGACACTGAAAATCTGGA--CTGTCCAACAGTCTCTTGTAAACACGTTTCTGAAATGGACTCATTGCACAAAAAACAACGTTATCTTCCTTCCCCCTCATAAGATGACCAATTGTTTCCCCCTTTGTCCTCCTTAGTAGGTATTTCTGTAAAACGCATAGTAGATGCATTCTACGCTCCTCTGCAATACGCACAAACCTTTCAGGTGCACTTATACGTTGTCCTTGCTTGAGAGGCTCATCATAGAATTCCCGAAAATGTTCACGAGTACCCAAGCATCCAGGAGAAACCCAATCAAAAACATTGAATAAGTCCATGATTTTGTTCTGCATTATTGTACCTGTCAGCCCATAACACTTTTTAGTTTTTATTCTTTGACAAGC--CTTGTAAAGTTGTGATTTCTCATTCTTCAAACGATGAGCTTCATCAACAATCACAATTTCCCATTGCACCTCACACAAGCTATCACCATGAATACGGAATGTGTCAAAACTCGTTAGAACTATCTCAACAGTAGTGGTTTCTAGTTTTCCAAGAACAAGGTCTCTATTTGGACCATGATATATAGCAACGTTAAATGTTCCCCATTCATG-AAACTCATTTTCCCAGTTGCGAAGAACAGATGTAGGGCAAATAATCAATACTAATTTTTTATTTTCAATATGTTTCTGGTTCTTCCC-ATG---CACCAAGAGTATCATCATATTCTGCCTCCTTTTGCAAGACGGCAGCTAGGAATGCAATTGTTTGTATAGTCTTCCCCAATCCCCTATAAATTAACA-----------------------------------------------
>AH26
--------------------------------------------------------ACAAATGCAGCTAGAGCCTCGTCCTTCTTTTGCTTCTCTGGATCATCCTTGGGGTTTGGTTTGATTAACTCTAAATGATTGCTG-----------------------------------------------------------------------------------------------------------ACCTGCTGAAGCTTTACAAGACAAGGAAGTACAAGGC-AAAAGGGGCATGAATCACAGCCATCAGGATTATTTCGATGAATATAAGACCAAATGATCCCATCCATAACTGTCCTGTGGCAACACTCAACCCGAGTTAGACGGCTCCCACAGCTACAAGGAAGATCCTTCGAGATAAGGCATTGAAAATCTGGG--CTTTCCAACAGTCTTTTGTACACACGTCTCTGCAATGGGCTCATAGCACAAAATACAACATTATCTTCCTTTCCCATCATAAGGTGCCCTATAGTCTCTTCCTTTGTCCTTCTCAATAGGTATTTTCGCAACACCTGTAGCAAATGTTGTTTACGCTCCCCTGCAATGTGCACAAACCTTTCAGGTGCACTTATCCGTTGTCCCTGCTTGAGAGGCTCGTCATAGAACTCTCTAAAGTGTTCACGGGTCCCCAAGCATCCAGGAGAAACCAAATTAAAAACATTGAATAGATCCATAATTTTGTTTTGCATTATTGTCCCTGTAAGCCCATAACACTTCTTAGTTTTAATTCTATGGCAAGC--CTTGTAAAGCTGTGATTTTTCATTTTTCAAACGATGAGCCTCATCGATAATCACCATTTCCCATTGCACCTCACACAAGCTTACACCATGAATACGAAATGTATCAAAACTCGTAAGAACTATTTCAACACCACTAGTTTCTAATTTCCCTAGAACAAGTTCTCTGTTTGCACCATGATAAATAGCAACATTGAATGTTCCCCATTCATG-AAACTCATTTTCCCAATTGCGAAGAACAGATGTAGGACATATAATCAATATTACTTTTTTATTCTCAATAAGCTT----AT------------GCAGCAGCAAAATCATCAGATTCTGTATCCTTTTGGAGCACAGCAGCAACAAATGCAATTGTTTGAATAGTCTTCCCAAGTCCCCTATCAAATTTACA----------------------------------------------
>APA47
-CATGAAGCTTTCATCTTGGGTGGTACCACCAATCAATTCAGCATCCTTTTCAAAAACAGCCATAGCTAGAGCTTCATCCTTCTTCTGCTTTTCCGGATCATCCTTGGGGTTTGGTTTGATTAATTCCAAATGGTTACT------------------------------------------------------------------------------------------------------------ACCTGTTGAAGTTTTACCAAACAAGGAAGTACAAGGC-AAAAAGGGCATGAATCACAGCCATCAGGATTGTCCCGATGAAGATAAGACCAAATAATCCCATCACGAACAGTCTTATGGCAACATTCAACTCGAGTTAGATAGCTTCCACAGCTGCATGGCAAGTCCTTCAAGATAAGACACTGAAAATCTGGA--CTGTCCAACAGTCTCTTGTAAACAAGTTTCTGCAATGGACTCATTGCACAGAAAACAACATTATCTTCCTTCCCCCTCATAAGATGACCAATTGTTTCCCCCTTTGTCCTCCTCAGTAGGTATTTCCGTAAAACGCACAGTAGATGCTTTCTACGCTTCTCTGCAATACACACAAACCTTTCAGGTGCACTTATACGTTGCCCTTGCTTGAGAGGCTCATCATAGAATTCCCGAAAATGTTCACGAGTACCCAAGCATCCAGGAGCAACCCAATCAAAAACATTGAATAAGTCCATGATTTTGTTCTGCATTATTGTACCTGTCAGCCCATAACACCTTTTAGTTTTTATTCTTTGACAAGC--CTTGTAAAGTTGTGATTTCTCGTTCTTCAAACGATGAGCCTCATCAACAATCACAATTTCCCATTGCACGTCACACAGGCTATCACCATGAATACGGAATGTGTCAAAACTCGATAGAACTATCTCAACACCAGTGGTTTCTAGTTTTCCAAGAACAAGGTCTCTATTTGGACCATGATATATAGCAACATCGAATGTTCCCCATTCATG-AAACTCATTTTCCCAGTTGCGAAGAACAGATGTAGGGCAAATAATCAACACTAATTTTTTATTTTCATTTTGTTTTGGGTTGTTCCC-ATG---CACCAAGAGTATCATCAAACTCTTCCTCATTTTGCAAGACAGCAGCTAGGAATGCAATTGTTTGTATAGTCTTTCCCAATCCCCTATAAATTAACA-----------------------------------------------
>AS57
-CATGAAACTCTCATCTTGAGCAATGCCACCAATCAATTCAGCATCCTTCTCAAAAACAGCTGCCGCTAGTGCTTCGTCCTTCTTCTGTTTTTCTGGATCATCCTTGGGGTTTGGTTTGATTAACTCCAAATGGTTGCTG-----------------------------------------------------------------------------------------------------------ACCTGCTGAAGTTTTACCAGACAAGGGAGTACAAGGC-AGAAAGGGCATGAATCACAGCCATCTGGATTATCTCGATGAAGATAAGGCCAGATAATCCCATCAGGAACTGTCTTATGACAACACTCAACTCGAGTCAGACGGCTTCCACAGCTGCAAGGTAAGTCCTTTGAGATAAGACTCTGAAAATCTGCA--CTCTCCAGCAGTCTCTTGTAAACACGCTTTTGCAAGGGACTCATAGCACAAAAAACAACATTATCTTCCTTACCCCTCATAAGATGCCCAATTGTTTCCCCCTTTGTCCTCCTCAACAGGTATTTCTGTAGAACACGTAGCAGATGTTGTTTACGCTCCTCTGCAATTTGTATAAATCGTTCAGGAGCACTTATGCGTTGTCCTTGTTTGAGAGGCTCATCATAAAATTCCCGAAAATGTTCACGAGAACCCAAGCATCCAGGAGTAGTCCAATCAAAAACATTGAATAAGTCCATAATCTTGTTTTGCATTATTGTCCCTGTAAGCCCATAGCATTTCTTAGTTTTTACTCTTTTACAGGC--CTTGTAGAGCTGAGATTTTTCATTCTTCAAACGATGAGCCTCATCGACAATCACAACTTCCCATTGCACTTCACACAGGCTGTCACCATGAATACGAAATGTATCAAAACTTGTTAGAATTATCTCAACACCAGTGGTTTCTAGTTTTCCTAGAACAAGGTCTCTATTTGGACCATGATAAATAGCAATGTTGAATGTTCCCCATTCATG-AAACTCATTTTCCCAATTACGAATGACAGATGTGGGGCAAATAATCAATACTAATTTTTTATTTTCAATAAGCTTCTGGTTCTTCTTCCCAAAGCACCAATAAAATCCTCAGGTTCTGGTTCCTTCTGCAGCACAGCAGCTAGGAATGCAATTGTTTGTATAGTCTTCCCGAGCCCCCTATCAAATTTACA----------------------------------------------
>ASA51
------AGCTCTCATCTTGGGTGATACCACCAATCAATTCAGCATCATTTTTAAAAACTGCTATAGCAAGAGCTTCATCCTTCTTTTGCTTTTCTGGATCATCCTTGGGGTTTGGTTTGATTAACTCCAAATGGTTACTG-----------------------------------------------------------------------------------------------------------ACCTGTTGAAGTTTTACCAGACAAGGAAGTACAAGGC-AAAAAGGGCATGAATCACAGCCATCAGGATTATCCCGATGAAGATAAGACCAAATAATCCCATCAGGAACAGTCTTATGGCAACACTCAACTCGAGTTAGATAGCTTCCACAGCTGCAAGGCAAGTCCTTCAAGATAAGACACTGAAAATCTGGA--CTGTCCAACAGTCTCTTGTAAACACATTTCTGCAATGGACTCATTGCACAAAAAACAACATTATCTTCCTTTCCCCTCATAAGATGCCCAATTGTTTCCCCCTTTGTCCTCCTCAGCAGGTATTTCCGTAAAACGCATAGTAGATGCATTTTACGCTCCTCTGCAATATGCACAAACCTTTCAGGTGCACTTATACGCTGTCCTTGTTTCAGAGGCTCATCATAGAATTCCCGAAAATGTTCACGAGTACCCAAGCATCCAGGAGCAACACAATCAAAAACATTGAATAAGTCCATGATTTTGTTCTGCATTATTGTACCTGTAAGCCCATAACACTTTTTAGTTTTGATTCTTTGACAAGC--CTTGTAAAGTTGTGATTTTTCATTTTTCAAACGATGAGCCTCATCAACAACCACAATTTCCCATTGCACTTCACACAGGCTATCACCATGAATACGGAAAGTGTCAAAACTTGTTAGAACTATCTCAACACCAGTGGTTTCTAGTTTTCCAAGAACAAGGTCTCTATTTAGACCATGATATATAGCAACGTTGGATGTTCCCCATTCATG-AAACTCATTTT----------------------------------------------------------------------------------------------------------------------------------------------------------------------------------------------------------------------------------
>CB35
-CATGAAACTCTCATCTTGAGTGACTCCACCAATCAATCCAGCATCCTTTTCAAAAACAAACGTAGCTAAAGCCTCATCCTTCTTTTGCTTCTCCGGATCATCCTTAGGGTTTGGTTTGATTAGCTCCAAATGATTGCTG-----------------------------------------------------------------------------------------------------------ACCTGCTGAAGCTTTACAAGACAAGGGAGTACAAGGC-AAAATGGACATGAATCACAGCCATCAGGATTATTTCGATGAATATAAGACCAAATGATCCCATGCGGAACTGTCCTGTGGCAACACTCAACCCGAGTTAGATGGCTCCCACAGCTACAAGGAAGATCCTTCGAGATAAGGCATTGAAAATCTGGG--CTTTCCAGCAGTCTTTTGTAAACACGTCTCTGCAATGGGCTCATAGCACAGAAAACAACATTATCTTCCTTTCCCATCATAAGATGCCCTATAGTCTCTTCCTTTGTCCTTCTCAATAGATATTTTCGCAACACCCGTAGCAAATGTTGTTTACGCTCCTCTGCAATACGCACAAACCTTTCAGGTGCACTTATCCGCTGTCCCTGCTTGAGAGGCTCATCATAGAACTCTCGAAAATGTTCACGGGTCCCCAAGCATCCAGGAGAAACCAAATCAAAAACATTGAATAGATCCATAATTCTGTTTTGCATTATTGTCCCTGTAAGCCCATAACACTTTTTAGTTTTAATTCTCTGACAAGC--CTTGTAAAGCTGTGATTTCTCATTTTTCAAACGATGAGCCTCATCAATAATCACCATTTCCCATTGCACCTCACACAGGCTTACACCATGAATACGAAACATATCAAAACTTGTAAGAACTATTTCAACACCACTAGTTTCTAACTTTCCTAGAACCAGTTCTCTGTTTGCACCATGATAAATAGCAACACTGAATGTTCCCCATTCATG-AAACTCATTTTCCCAATTGCGAAGAACAGATGTAGGACATATAATCAGTATTACTTTTCCATTCTCAATGTGCTTCTGGAT------------GCAGCAGCAAAATCATCAGCTTCTGTATCCTTTTGGAGCACAGCAGCAACAAATGCAATTGTTTGAATAGTCTTCCCAAGTCCCCTATCAAATATATA-AATAATATTATCCAACTATAAATTGCCTAACAGCAAGATAATCCA
>CD18
----------------------------ACCAATCAATTCAGCATCCTTATCAAAAACAGCCACTGCTAATGCTTCGTCCTTTTTCTGTTTTTCTGGATCATCCTTGGGGTTTGGTTTGATCAACTCCAAATGGTTACTG-----------------------------------------------------------------------------------------------------------ACCTGCTGCAGTTTTACCAGACAAGGAAGTACAAGGC-AGAAAGGACAAGAATCACAGCCATCTGGATTATTTCGATGAAGATAAGACCAGATTATCCCATCAGGAACTGTCTTATGACAACACTCAACTCGAGTCAGACGGCTTCCACAGCTGCAAGGTAAGTCCTTTGAGATAAGACTCTGAAAATCTGGA--CTCTCCAACAGTCTCTTGTAAACACGCCTTTGCAAGGGACTCATAGCACAAAAAACAACATTATCTTCCTTTCCCCTCATAAGATGCCCAATTGTTTCTCCCTTTGTCCTCCTCAACAGATATTTCTGTAGAACACGTAGCAGATGTTGTTTACGCTCCTCTGCAATTTGTATAAATCGTTCAGATGCACTTATGCGTTGTCCTTGTTTGAGAGGCTCGTCATAGAATTCCCGAAAGTGTTCACGAGAGCCCAAGCATCCAGGAGTAGTCCAATCAAAAACATTGAATAAGTCCATAATCTTGTTTTGCATTATTGTCCCCGTAAGCCCATAGCATTTCTTAGTTTGTACTCTTTTACAGGC--CTTGTAGAGCTGAGATTTTTCATTCTTCAAACGATGAGCCTCATCAACAATCACAACTTCCCACTGCACTTCACACAGGCTGTCACCATGAATACGGAATGTATCAAAACTTGTTAGGACTATCTCAGTGCCAGTGATTTCTAATTTTCCTAGAACAAGTTCTCTATTTGGACCATGATATATAGCAATATTGAATGTTCCCCATTCATG-AAACTCATTTTCCCAATTACGAATGACAGATGTGGGACAAATAATCAATACTAATTTTTTATTTTCGATGAGCTTCTGGTTCTTCTTCCCA---CACCAATAAAATCATCAGATTCTGGTTCCTTCCGCAGCACAGCAGCGAGGAATGCAATTGTTTGTATAGTCTTCCCGAGTCCCCTATCAAATTTACA----------------------------------------------
>CDE34
--------------------------CCACCAATCAATCCAGCATCCTTTTCAAAAACAAACGTAGCTAAAGCCTCATCCTTCTTTTGCTTCTCCGGATCATCCTTAGGGTTTGGTTTGATTAGCTCCAAATGATTGCTG-----------------------------------------------------------------------------------------------------------ACCTGCTGAAGCTTTACAAGACAAGGGAGTACAAGGC-AAAACGGACATGAATCACAGCCATCAGGATTATTTCGATGAATATAAGACCAAATGATCCCATGCGGAACTGTCCTGTGGCAACACTCAACCCGAGTTAGATGGCTCCCACAGCTACAAGGAAGATCCTTCGAGATAAGGCATTGAAAATCTGGG--CTTTCCAGCAGTCTTTTGTAAACACGTCTCTGCAATGGGCTCATAGCACAGAAAACAACATTATCTTCCTTTCCCATCATAAGATGCCCTATAGTCTCTTCCTTTGTCCTTCTCAATAGATATTTTCGCAACACCCGTAGCAAATGTTGTTTACGCTCCTCTGCAATACGCACAAACCTTTCAGGTGCACTTATCCGCTGTCCCTGCTTGAGAGGCTCATCATAGAACTCTCGAAAATGTTCACGGGTCCCCAAGCATCCAGGAGAAACCAAATCAAAAACATTGAATAGATCCATAATTCTGTTTTGCATTATTGTCCCTGTAAGCCCATAACACTTTTTAGTTTTAATTCTCTGACAAGC--CTTGTAAAGCTGTGATTTCTCATTTTTCAAACGATGAGCCTCATCAATAATCACCATTTCCCATTGCACCTCACACAGGCTTACACCATGAATACGAAACATATCAAAACTTGTAAGAACTATTTCAACACCACTAGTTTCTAACTTTCCTAGAACCAGTTCTCTGTTTGCACCATGATAAATAGCAACACTGAATGTTCCCCATTCATG-AAACTCATTTTCCCAATTGCGAAGAACAGATGTAGGACATATAATCAGTATTACTTTTCCATTCTCAATGTGCTTCTGGAT------------GCAGCAGCAAAATCATCAGCTTCTGTATCCTTTTGGAGCACAGCAGCAACAAATGCAATTGTTTGAATAGTCTTCCCAAGTCCCCTATCAAATATATA-AATAATATTATCCAACTATAAATTGCCTAACAGCAAGATAATCCA
>CF38
-----------------------------CCAATCAATTCAGCATCCTTCTCAAAAACAGCCACAGCTAATGCTGCATCCTTCTTCTGTTTTTCTGGATCATCTTTGGGGTTTGGTTTGATTAACTCCAAATGGTTGCTG-----------------------------------------------------------------------------------------------------------ACCTGCTGAAGTTTTACCAGGCAAGGGAGTACAAGGC-AAAAAGGGCATGAATCACAGCCATCCGGATTATCCCGATGAAGATAAGACCATATAATCCCATCAGGAACTGTCTTATGACAACACTCAACTCGAGTCAGATGGCTTCCACAGCTGCAAGGTAAGTCCTTTGAGATAAGACCCTGAAAATCTGGA--CTCTCCAGCAGTCTCGTGTAAACACGTCTTTGCAATGGACTCATCGCACAAAAAACAACATTATCTTCCTTTCCCCTCATAAGATGCCCAATTGTTTCCCCCTTTGTTCTTCTCAATAGGTATTTCTGTAGAACATGTAGCAGATGGTGTTTACGCTCCTCTGCAATGCGTACAAACCTTTCAGGTGCACTTATACGTTGTCCTTGCTTGAGAGGCTCATCATAGAACTCCCGGAAGTGTTCACGAGTACCCAAGCAACCAGGAGCAGTCCAATCAAAAACATTGAATAAGTCCATGATTTTGTTCTGCATTATTGTCCCTGTAAGCCCATAACACTTCTTAGTTTTTATTTTCTGACAAGC--CTTGTAGAGTTGAGATTTTTCATTCTTCAAACGATGAGCCTCATCAACAATCACAATTTCCCATTGCACTTCACACAAGCTACCACCATGAATACGGAATGTGTCAAAACTTGTTAGAACTATCTCGATATCAGTGGTTTCTAATTTTCCTAGAACAAGGTCTCTATTTGGGCCATGGTAAATAGCAACGTTGAATGTTCCCCATTCATG-AAACTCATTTTCCCAATTACGAATAACAGATGTAGGGGAAATAATCAATACTAATTTTCTATTTTCAATAACCTTCTGGGTCTTCTTCCCA------CAGCAAAATCATCAAATTCTGCATCCTTTTGCAACACAGCAGCTAGGAATGCAATTGTTTGTATAGTCTTCCCCAGTCCCCTATCAAATTTACA----------------------------------------------
>CH19
-CATGAAACTCTCATTTGGAGCACTGCCACCAATCAATTTAGCATCCTTATCAAAAACAGCCACCGCTAATGCTTCGTCGTTTTTCTGTTTTTCTAGATCATCCTTGGGGTTTGGTTTGATTAACTCCAAATGGTTACTG-----------------------------------------------------------------------------------------------------------ACCTGCTGCAGTTTTACCAGACAAGGAAGTACAAGGC-AAAAAGGACATGAATCACAACCATCTAGATTATTTCGATGAAGATAAGACCAGATTATCCCATCAGGAACTGTCTTATGACAACACTCAACTTTAGTTAGATGGCTTCCATAGCTGCAAGGTAAGTCCTTTGAGATAAGACTCTGAAAATCTAGA--CTCTCCAATAGTCTCTTGTAAACAAGCCTTTGCAAGGGACTCGTAGCACAAAAAACAACATTATCTTCCTTTCCCCTCATAAGATGCCCAATTGTTTCTCCCTTTTTCCTCCTCAATAGGTATTTCAGTAGAACACGTAGCTGATGTTGTTTATGCTCCTCTACTATTTGTATAAATTGTTCAGGTGCACTTATGCATTGTCCTTGTTTGAGAGGGTCATCATAGAATTCCCGAAAGTGTTCATGAGAGTCCAAGCATCCAGGAGTAGTCCAATCAAAAACATTGAATAAGTCCATAATCTTGTTTTTCATAATTGTCCCTGTAAGCCCATAGTATTTCTTAGTTTGTACTATTTTACAGGC--CTTGTAGAGCTGAGATTTTTCATTCTTCAAATGATGAGCCTCATTTACAATTACAACTTCCCACTGCACTTCACACAGGTTGTCATGATGAATACAGAATGTATCAAAACTTGTTAGGACTATCTCAGTGCCAGTGATTTCTAATTTTTCTAGAACAAGGTCTCTATTTGGACCATGATATATAGCAATATTGAATGTTCCCCATTAATG-AAACTCATTTTCCCAATTACAAATGACAAATGTGGGACAAATAATCAATACTAATTTTTTATTTTCAATAAGCTTCTGGTTCTTCTTCCCA---CACCAATAAAATCATCAGATTCTGGTTCCTTCCGCAGCACAGTAGTGAGGAATGCAATTATTTGTATAGACTTCCCGAGTCCCCTATCAAATTTACA----------------------------------------------
>CHA37
-CATGAAACTCTCATCTTGAGAAATGCCGCCAATCAATTCAGCATCCTTCTCAAAAACAGCCACAGCTAATGCTGCATCCTTCTTCTGTTTTTCTGGATCATCTTTGGGGTTTGGTTTGATTAACTCCAAATGGTTGCTG-----------------------------------------------------------------------------------------------------------ACCTGCTGAAGTTTTACCAGGCAAGGGAGTACAAGGC-AAAAAGGGCATGAATCACAGCCATCCGGATTATCCCGATGAAGATAAGACCATATAATCCCATCAGGAACTGTCTTATGACAACACTCAACTCGAGTCAGATGGCTTCCACAGCTGCAAGGTAAGTCCTTTGAGATAAGACCCTGAAAATCTGGA--CTCTCCAGCAGTCTCGTGTAAACACGTCTTTGCAATGGACTCATCGCACAAAAAACAACATTATCTTCCTTTCCCCTCATAAGATGCCCAATTGTTTCCCCCTTTGTTCTTCTCAATAGGTATTTCTGTAGAACATGTAGCAGATGGTGTTTACGCTCCTCTGCAATGCGTACAAACCTTTCAGGTGCACTTATACGTTGTCCTTGCTTGAGAGGCTCATCATAGAACTCCCGGAAGTGTTCACGAGTACCCAAGCAACCAGGAGCAGTCCAATCAAAAACATTGAATAAGTCCATGATTTTGTTCTGCATTATTGTCCCTGTAAGCCCATAACACTTCTTAGTTTTTATTTTCTGACAAGC--CTTGTAGAGTTGAGATTTTTCATTCTTCAAACGATGAGCCTCATCAACAATCACAATTTCCCATTGCACTTCACACAAGCTACCACCATGAATACGGAATGTGTCAAAACTTGTTAGAACTATCTCGATATCAGTGGTTTCTAATTTTCCTAGAACAAGGTCTCTATTTGGGCCATGGTAAATAGCAACGTTGAATGTTCCCCATTCATG-AAACTCATTTTCCCAATTACGAATAACAGATGTAGGGGAAATAATCAATACTAATTTTCTATTTTCAATAACCTTCTGGGTCTTCTTCCCA------CAGCAAAATCATCAAATTCTGCATCCTTTTGCAACACAGCAGCTAGGAATGCAATTGTTTGTATAGTCTTCCCCAGTCCCCTATCAAATTTACA-AAAATCACATTTCAATAATGAAATGGTCAACA-------------
>CJ24
-CATGAAACTCTCATCTGGAGCAATGCCACCAATCAATTCGGCATCCTTCTCAAAAACAGCCACCGCTAGCGCTTCATCCTTCTTCTGTTTTTCTGGATCATCCTTGGTGTTTGGTTTGATTAACTCCAAATGGTTGCTG-----------------------------------------------------------------------------------------------------------ACCTGCTGAAGTTTTACCAGACAAGGAAGTACAAGGC-AGAAAGGACATGAATCACAGCCATCTGGATTATCTCGATGAAGATAAGACCAGATAATTCCATCAGGAACTGTCTTATGACAACACTCAACTCGAGTCAGACGGCTTCCACAGCTGCAAGGTAAGTCCTTTGAGATAAGACTTTGAAAATCTGCA--CTCTCCAGTAGTCTCTTGTAAACACGCCTTTGCAAGGGACTCATAGCACAAAAAACAACATTATCTTCCTTTCCCCTCATAAGATGCCCAATTGTTTCCCCCTTTGTCCTCCTCAACAGGTATTTCTGTAGAACACATAGCAGATGTTGTTTACGCTCCTCTGCAATTTGTATAAATCGTTCAGGTGCACTTATACGTTGTCCTTGTTTGAGAGGCTCATCATAGAATTCCCGAAAATGTTCACGAGAACCCAAGCATCCAGGAGTAGTCCAATCAAAAACATTGAATAAGTCCATAATCTTGTTTTGCATAATTGTCCCTGTAAGCCCATAGCATTTCTTAGTTTTTACTCTTTTACAGGC--CTTGTAGAGCTGAGATTTTTCATTCTTCAAACGATGAGCCTCATCAACAATCACAACTTCCCATTGCACTTCACACAGGCTGTCACCATGAATACGGAATGTATCAAAACTTGTTAGAACAATCTCAACGCCAGTGGTTTCTAATTTTCCTATAACAAGTTCTCTATTTGGACCATGATAAATAGCAATATTGAATGTTCCCCATTCATG-AAACTCATTTTCCCAATTACGAATGACGGATGTGGGGCAAATAATCAATACTAATTTTTTATTTTCAATAAGCTTCTGG---------------CACAAATAAAATTATCAGATTCTGGTTCCTTCTGCAGCACAGCGGCTAGGAATGCAATTGTTTGTATAGTCTTCCCAAGTCCCCTATCAAATTTACA----------------------------------------------
>CK7
------------------------------CAATCAATTCAGCATCCTTGTCAAAAACAGCTGCCGCTAGTGCTTCATCCTTCTTCTGTTTTTCTGGATCATCCTTGGGGTTTGGCTTGATTAACTCCAAATGGTTGCT------------------------------------------------------------------------------------------------------------ACCTGCTGAAGTTTTACCAGGCAAGGGAGTACAAGAC-AGAAAGGGCATGAATCACAGCCATCTGGATTATCTCGATGAAGATAAGACCAGATAATCCCATCAGGAACTGTCTTATGACAACACTCAACTCGAGTCAGACGGCTTCCACAGCTGCAAGGGAAGTCCTTTGAGATAAGACTCTGAAAATCTGGA--CTCCCCAGGAGTCTCTTGTAAACACGCCTTTGCAAGGGACTCATCGCGCAAAAAACAACATTATCTTCCTTTCCCCTCATAAGATGCCCAATCGTTTCCCCCTTTGTCCTCCTCAACAGGTATTTCTGTAGAACATGTAGCAGATGTTGTTTACGCTCCTCTGCAATTTGTATAAATCGTTCAGGTGCACTTATGCGTTGTCCTTGTTTGAGAGGCTCATCATAGAATTCCCGAAAGTGTTCACGAGTACCCAAGCATCCAGGAGCAGTCCAATCAAAAACATTGAATAAGTCCATAATCTTGTTTTGCATTATCGTCCCCGTAAGTCCATAGCATTTCTTAGTTTTTACTCTTTGACAGGC--CTTGTAGAGCTGAGATTTTTCATTCTTCAAACGATGAGCCTCATCAACAATCACAACTTCCCATTGCACTTCACACAGGCTGTCTCCATGAATACGAAATGTATCAAAACTTGTTAGAACTATCTCAACACCAGTGGTTTCTAATTTTCCTAGAACCAGGTCTCTGTTTAGACCATGATAAATAGCAATGTTGAATGTTCCCCATTCATG-AAACTCATTTTCCCAATTACGAATGACGGATGTTGGGCAAATAATCAATACTAATTTTTTATTTTCAATAAGCCTCTGA-------------AGCACCAACAAAATCATCAAATTCTGGTTCCTTCTGCAGCACAGCAGCTAGGAATGCAATTGTTTGTATAGTCTTCCCCAGTCCCCTATCAAGTTTACA----------------------------------------------
>CL6
-CATGAAACTCTCATCTTGAGCAATGCCACCAATCAATTCAGCATCCTTGTCAAAAACAGCTGCCGCTAGTGCTTCATCCTTCTTCTGTTTTTGTGGATCATCCTTGGGGTTTGGCTTGATTAACTCCAAATGGTTGCT------------------------------------------------------------------------------------------------------------ACCTGCTGAAGTTTTACCAGGCAAGGGAGTACAAGAC-AGAAAGGGCATGAATCACAGCCATCTGGATTATCTCGATGAAGATAAGACCAGATAATCCCATCAGGAACTGTCTTATGACAACACTCAACTCGAGTCAGACAGCTTCCACAGCTGCAAGGTAAGTCCTTTGAGATAAGACTCTGAAAATCTGGA--CTCCCCAGGAGTCTCTTGTAAACACGCCTTTGCAAGGGACTCATCGCACAAAAAACAACATTATCTTCCTTTCCCCTCATAAGATGCCCAATCGTTTCCCCCTTTGTCCTCCTCAACAGGTATTTCTGTAGAACATGTAGCAGATGTTGTTTACGCTCCTCTGCAATTTGTATAAATCGTTCAGGTGCACTTATGCGTTGTCCTTGTTTGAGAGGCTCATCATAGAATTCCCGAAAGTGTTCACGAGTACCCAAGCATCCAGGAGCAGTCCAATCAAAAACATTGAATAAGTCCATAATCTTGTTTTGCATTATTGTCCCCGTAAGTCCATAGCATTTCTTAGTTTTTACTCTTTGACAGGC--CTTGTAGAGCTGAGATTTTTCATTCTTCAAACGATGAGCCTCATCAACAATCACAACTTCCCATTGTACTTCACACAGGCTGTCTCCATGAATACGAAATGTATCAAAACTTGTTAGAACTATCTCAACACCAGTGGTTTCTAATTTTCCTAGAACCAGGTCTCTGTTTAGACCATGATAAATAGCAATGTTGAATGTTCCCCATTCATG-AAACTCATTTTCCCAATTACGAATGACGGATGTTGGGCAAATAATCAATACTAATTTTTTATTTTCAATAAGCCTCTGA-------------AGCACCAACAAAATCATCAAATTCTGGTTCCTTCTGCAGCACAGCAGCTAGGAATGCAATTGTTTGTATAGTCTTCCCCAGTCCCCTATCAAGTTTACA----------------------------------------------
>CM9
-CATGAAGCTCTCATCTGGAGAAATGCCACCAATCAATTCAGCATCCTTATCAAAAACAGCTACCGCTAACGCTTCGTCCTTCTTCTGTTTTTCTGGATCATCCTTGGGGTTTGGTTTGATTAACTCCAAATGGTTACTG-----------------------------------------------------------------------------------------------------------ACCTGCTGAAGTTTTACCAGACAAGGAAGTACAAGGC-AGAAAGGACATGAATCGCAGCCATCTGGATTATTCCGATGAAGATAAGACCAGATAATCCCATCAGGAACTGTCTTATGACAACACTCAACTCGAGTCAAACGGCTTCCACAGCTGCAAGGTAAGTCTTTCAAGATAAGACACTGAAAATCTGGA--CTCTCCAACAGTCTCTTGTAAACACGCCTTTGCATTGGACTCATAGCACAAAAAACAACAATATCTTCCTTTCCTCTCATAAGATGCCCAATTGTTTCCCCCTTTGTCCTCCTCAACAGGTATTTCTGTAGAACATGTAGCAGATGTTGTTTACGCTCCTCTGCAATTTGTATAAATCGTTCAGATGCACTTATGCGCTGTCCTTGTTTGAGAGGCTCATCATAGAATTCTCGGAAGTGTTCACGAGAACCCAAGCACCCAGGAGTAGTCCAATCAAAAACATTAAATAAGTCCATAATCTTGTTTTGCATAATTGTCCCAGTAAGACCATAGCATTTCTTAGTTTTTATTTTTTTACAAGC--CTTGTAAAGCTGAGATTTTTCATTCTTCAAACGATGAGCCTCGTCAACAATCACAACTTCCCATTGCACTTCACACAGGCTGTCACCATGGATACGGAATGTATCAAAACTTGTTAGGACAATCTCAATGCCAGGGTTTTCTAATTTTCCTAGAACAAGGTCTCTATTTACACCATGATATATGGCAATATTGAATGTTCCCCATTCATG-AAACTCATTTTCCCAATTATGAATGACAGATGTGGGACAAATAATCAACACTAATTTTTTATTTTCAGTAGGCTTTTGGTTCTTCTTCCCA---CACAAATAGAATCATCGCATTCTGATTCCTTCTGCAGCACAGCAGCTAGGAATGCAATTGTTTGTATAGTCTTCCCAAGTCCCCTGTCAATTTTACA----------------------------------------------
>CO8
-------------------AGCAATGCCACCAATCAATTCAGCATCCTTATCAAAAACAGCTACCGCTAATGCTTCATCCTTCTTCTGTTTTTCTGGATCATCCTTGGGGTTCGGTTTGATTAACTCCAAATGGTTACTG-----------------------------------------------------------------------------------------------------------ACCTGCTGAAGTTTTACCAGGCAAGGAAGTACAAGGC-AGAAAGGACATGAATCACAGCCATCTGGATTATTCCGATGAAGATAAGACCAGATAATCCCATCAGGAACTGTCTTATAACAACACTCAACTCGAGTCAAACGGCTGCCACAGCTGCAAGGTAAGTCTTTCGAGATAAGACACTGAAAATCTGGA--CTCTCCAACAATCTCTTGTAAACACGCCTTTGCATTGGACTCATAGCACAAAAAACAACATTATCTTCCTTTCCTCTCATGAGATGCCCAATTGTTTCCCCCTTTGTCCTCCTCAACAGGTATTTCTGTAGAACATGTAGCAGATGTTGTTTACGCTCCTCTGCAATTTGTATAAATCGTTCAGATGCACTTATGCGCTGTCCTTGTTTGAGAGGCTCATCATAGAATTCTCGGAAGTGTTCACGAGAACCCAAGCACCCAGGAGTAGTCCAATCAAAAACATTAAATAAATCCATAATCTTGTTTTGCATAATTGTCCCAGTAAGTCCATAGCATTTCTTAGTTTTTATTTTTTTACAAGC--CTTGTAAAGCTGAGATTTTTCATTCTTCAAACGATGAGCCTCATCAACAATCACAACTTCCCATTGCACTTCACACAGGCTGTCACCATGGATACGGAATGTATCAAAACTTGTTAGGACAATCTCAACGCCAGGGTTTTCTAATTTTCCTAGAACAAGGTCTCTATTTACACCATGATATATAGCAATATTGAATGTTCCCCATTCATG-AAATTCATTTTCCCAATTATGAATGACAGATGTGGGACAAATAATCAACACTAATTTTTTATTTTCATTAAGTTTTTGGTTCTTCTTCCCA---CACAAATAGAATCATCGCATTCTGATTCCTTCTGCAGCACAGCAGCTAGGAATGCAATTGTTTGTATAGTCTTCCCAAGTCCCCTGTCAAATTTACA----------------------------------------------
>CP16
-CATGAAACTCTCGTCTGGAGCAATGCCACCAATCAATTCAGCATCCTTATCGAAAACAGCCACCGCTAATGCTTCATCCTTTTTCTGTTTTTCTGGATCATCCTTGGGGTTTGGTTTGATTAACTCCAAATGGTTACTG-----------------------------------------------------------------------------------------------------------ACCTGCTGAAGTTTTACCAGACAAGGAAGTACAAGGC-AGAAAGGACATGAATCACAGCCATCTGGATTATTTCGATGAAGGTAAGACCAGATAATCCCATCAGGAACTGTCTTATGACAACACTCAACTCGAGTCAGACGGCTTCCACAGCTGCAAGGTAAGTCCTTTGAGATAAGACTCTGAAAATCTGGA--CTCTCCAACAGTCGCTTGTAAACACGCCTTTGCAAGGGACTCATAGCACAAAAAACAACATTATCTTCCTTTCCCCTCATAAGATGCCCAATTGTTTCCCCCTTTGTCCTCCTCAACAGGAATTTCTGTAGAACACGTAGCAGATGTTGTTTACGCTCCTCTGCAATTTGTATAAATCGTTCAGATGCACTTAAGCGTTGTCCTTGTTTAAGAGGCTCATCATAGAATTCCCGAAAGTGTTCACGAGAACCCAAGCATCCAGGAGTAGTCCAATCAAAAACGTTGAATAAGTCCATAATCTTGTTTTGCATAATTGTCCCCGTAAGCCCATAGCATTTCTTAGTTTTTACTCTTTTACAGGC--CTTGTAGAGCTGAGATTTTTCATTCTTCAAACGATGAGCCTCATCAACAATCACAACTTCCCACTGCACTTCACACAGGCTGTCACCATGAATACGGAATGTATCAAAACTTGTTAGGACTATCTCAATGCCAGTGGTTTCTAATTTTCCTAGAACAAGGTCTCTATTTGTACCATGATAAATAGCAATATTGAATGTTCCCCATTCATG-AAACTCATTTTCCCAGTTACGAATGACAGATGTGGGACAAATAATCAATACTAATTTTTTATTTCCAATAAGCTTCTGGTTCTTCTTCCCA---CACCAATTAAATCATCGGATTCTGGTTCCTTCTGCAGCACAGCAGCTAGGAATGCAATTGTTTGTATAGTCTTCCCAAGTCCCCTATCAAATTTACA----------------------------------------------
>CR44
--------------------------------------------------------------------------------------------TCTGGATCATCCTTGGGATTTGGTTTTACTAGCTCCAGATGATTGCTG-----------------------------------------------------------------------------------------------------------ACCTGCTGCAGCTTTACCAGACAAGGGAGAACAAGGC-AAAAGGGGCATGAATCACAGCCATCAGGATTGTCACGATGAAGATAAGACCAAATGATCCCTTCAGGAACTGTCCTATGGCAACACTCAATCCGAGTTAGAGGGCTTCCACAGCTGCAAGGCAGATCCTTTGTGATAAGACACTGAAAGTCTAGG--CTGTCCAACAGTCTCCTATAAACGCGTCTCTGCAATGAACTCATGGCACAGAAAACAACATTATCTTCCTTTCCCATCATAAGATGCCCAATAGTTTCCTCCTTGGTCCTCCTCAATAGATATTTCTGCAAAACTCTCACCAAATGTTGTTTACGCTCTTCTGCAATGCAGACAAACCTTTCAGGTGCACTTATCCGTTGACCCTGCTTGAGTGGTTCATCATAGAACTCTCGAAAATGGTCTCGTGTCCCCAAGCATCCAGGAGCAACCCAATCAAAAACATTGAATAAGTCCATGATTTTGTTTTGCACTATCGTCCCAGTAAGCCCATAACACTTCTTAGTTTTGATTCTTAGGCAAGC--TTTGTAAAGCTGGGATTTTTCATTCTTCAGACGATGAGCCTCATCAACAATCACAATTTCCCATTGCACCTCACACAAGCTTTCACCATGAATACGAAATGTGTCAAAACTAGTCAAAACTATTTCCACATCACTGGCTTCCAATTTTTCTAGAACAAGTTCTCTATTTGGACCATGATAAATAGCAACATTGAATGTTCCCCACTCATG-AAACTCATTTTCCCAGTTGCGAAGAACAGATGTCGGGCAAATAATCAACACTAGTTTCTTATTCTCTACATGCTTCTTA----------------GGCAACAAAATCATCAGATTCTGTATCCTTCTGAAGCACAGCAGCAAGGAATGCTATAGTTTGGATAGTCTTTCCTAGTCCCCTACCAAGTTT-------------------------------------------------
>CT15
-CATGAAACTCTCATCTGGAGCAATGCCACCAATCAATTCAGCATCCTTATCATAAACAGCCACCGCTAATGCTTCGTCCTTTTTCTGTTTTTCTGGATCATCCTTGGGGTTTGGTTTGATTAACTCCAAATGGTTGCTG-----------------------------------------------------------------------------------------------------------ACCTGCTGAAGTTTTACCAGACAAGGAAGTACAAGGC-AGAAAGGACATGAATCACAGCCATCTGGATTATTTCGATGAAGGTAAGACCAGATAATCCCATCAGGAACTGTCTTATGACAACACTCAACTCGAGTCAGACGGCTTCCACAGCTGCAAGGTAAGTCCTTTGAGATAAGACTCTGAAAATCTGGA--CTCTCCAACAGTCGCTTGTAAACACGCCTTTGCAAGGGACTCATAGCACAAAAAACAACATTATCTTCCTTTCCCCTCATAAGATGCCCAATTGTTTCCCCCTTTGTCCTCCTCAACAGGAATTTCTGTAGAACATGTAGCAGATGTTGTTTACGCTCCTCTGCAATTTGTATAAATCGTTCAGATGCACTTATGCGTTGTCCTTGTTTGAGAGGCTCATCATAGAATTCCCGAAAGTGTTCACGAGAACCCAAGCATCCAGGAGTAGTCCAATCAAAAACATTGAATAAGTCCATAATCTTGTTTTGCATAATTGTCCCCGTAAGCCCATAGCATTTCTTAGTTTTTACTCTTTTACAGGC--CTTGTAGAGCTGAGATTTTTCATTCTTCAAACGATGAGCCTCATCAACAATCACAACTTCCCACTGCACTTCACACAGGCTGTCACCATGAATACGGAATGTATCAAAACTTGTTAGGACTATCTCAATGCCAGTGGTTTCTAATTTTCCTAGAACAAGGTCTCTATTTGTACCGTGATAAATAGCAATATTGAATGTTCCCCATTCATG-AAACTCATTTTCCCAGTTACGAATGACAGACGTGGGACAAATAATCAATACTAATTTTTTATTTCCAATAAGCTTCTGGTTCTTCTTCCCA---CACCAATTAAATCATCGGATTCTGGTTCCTTCTGCAGAACAGCAGCTAGGAATGCAATTGTTTGTATAGTCTTCCCAAGTCCCCTATCAAATTTACA----------------------------------------------
>DA12
-CATGAAACTCTCATCTGGAGCAATGCCACCAATCAATTCAGCATCCTTATCAAAAACAGCTACCGCTAACGCTTCGTCCTTCTTCTGTTTTTCTGGATCATCCTTGGGGTTCAGTTTGATCAACTCCAAATGGTTACTG-----------------------------------------------------------------------------------------------------------ACCTGCTGAAGTTTTACCAGACAAGGAAGTACAAGGC-AGAAAGGACATGAATCACAGCCATCTGGATTATTCCGATGAAGATAAGACCAGATAATCCCATCAGGAACTGTCTTATGACAACACTCAACTCGAGTCAGACGGCTTCCACAGCTGCAAGGTAAGTCCTTTGAGATAAGACACTGAAAATCTGGA--CTCTCCAATAGTCTCTTGTAAACACGCCTTTGCATGGGACTCATAGCACAAAAAACAACATTATCTTCCTTTCCTCTCATAAGATGCCCAATTGTTTCCCCCTTTGTCCTCCTCAACAGGTATTTCTGTAGAACATGTAGCAGATGTTGTTTACGCTCCTCTGCAATTTGTATAAATCGTTCAGATGCACTTATGCGTTGTCCTTGCTTGAGAGGCTCATCATAGAATTCTCGAAAGTGTTCACGAGAACCCAAGCACCCAGGAGCAGTCCAATCAAAAACATTAAATAAGTCCATAATCTTGTTTTGCATAATTGTCCCAGTAAGCCCATAGCATTTCTTAGTTTTTATTTTTTTACAAGC--CTTGTAAAGCTGAGATTTTTCATTCTTCAAACGATGAGCCTCATCAACAATCACAACTTCCCATTGCACTTCACACAGGCTGTCACCATGGATACGGAATGTATCAAAACTTGTTAGGACAATCTCAATGCCAGGGTTTTCTAATTTTCCTAGAACAAGGTCTCTATTTGCACCATGATATATAGCAATATTGAATGTTCCCCATTCATG-AAACTCATTTTCCCAATTATGAATGACTGATGTGGGACAAATAATCAACACTAGTTTTTTATTTTCATTAAGCTTTTGGTTCTTCTTCCCA----ACAAATAGAATCATCGCATTCTGATTCCTTCTGCAGGACAGCAGCTAGGAATGCAATTGTTTGTATAGTCTTCCCAAGTCCCCTGTCAAATTTACA----------------------------------------------
>DB53
------------------------------------------------------------------CTAGAGCTTCGTCCTTCTTCTGCTTTTCTGGATCATCCTTGGGGTTTGGTTTGATTAACTCCAAATGGTTACT------------------------------------------------------------------------------------------------------------ACCTGTTGAAGTTTTACCAAACAAGGAAGTACAAGGC-AAAAAGGGCATGAATCACAGCCATCAGGATTGTCCCGATGAAGATAAGACCAAATAATACCATCACGAACAGTCCTGTGGCAACATTCAACTCGAGTTAGATAGCTTCCACAGCTGCAAGGCAAGTCCTTCAAGATAAGACACTGGAAATCTGGA--CTATCCAACAGTCTCTTGTAAACACATTTCTGAAATGGACTCATTGCACAGAAAACAACGTTATCTTCCTTCCCCCTCATAAGATGACCAATTGTTTCTGTCTTTGTCCTCCTCAGTAGGTATTTCTGTAAAACACGGAGTAGATGCATTCTACGCTCCTCTGCAATATGCACAAACCTAGCAGGTGCACTTATACGTTGTCCTTGCTTGAGAGGCTCATCATAGAATTCCCGAAAATGTTCACGAGTACCCAAGCATCCAGGAGCAACCCAATCAAAGACATTGAATAAGTCCATGATTTTGTTCTGCATTATCGTACCTGTCAGCCCATAACACTTTTTAGTTTTTATTCTTTGACAAGC--CTTGTAAAGTTGTGATTTCTCGTTCTTCAAACGATGAGCTTCATCAACAATCACAATTTCCCATTGCACCTCACACAGGCTATCACCATGAATACGGAATATGTCAAAACTTGTTAGTACTATCTCAACGCCAGTGGTTTCTAGTTTTCCAAGAACAAGGTCTCTATTTTGACCATGATATATAGCAATGTTGAATGTTCCCCATTCATG-AAACTCATTTTCCCAGTTGCGCAGAACAGATGTAGGGCAAATAATCAATACTAATTTTTTATTTTCAATATGTTTCTGATTCTTCCC-ATG---CACCAAGAGTATCGTCATATTCTGCCTCCTTTTGAAAGACGGCAGCTAGGAATGCAATTGTTTGTATAGTCTTCCCCAATCCCCTATAAATTAACA-----------------------------------------------
>DD1
--------------------------------------------------------------------------TCATCCTTCTTCTGCTTTTCTGGATCATCCTTGGGGTTTGGTTTGATTAACTCCAAATGGTTACT------------------------------------------------------------------------------------------------------------ACCTGTTGAAGTTTTACCAAACAAGGAAGTACAAGGC-AAAAAGGGCATGAATCACACCCATCAGGATTGTCCCGATGAAGATAAGACCAAATAATCCCATCACGAACAGTCTTATGGCAACATTCAACTCGAGTTAGATAGCTTCCACAGCTGCAAGGCAAGTCCTTCAAGATAAGACACTGAAAATCTGGA--CTGTCCAACAGTCTCTTGTAAACACGTTTCTGAAATGGACTCATTGCACAGAAAACAACGTTATCTTCCTTCCCCCTCATAAGATGACCAATTGTTTCCGCTTTCGTCCTCCTCAGTAGGTATTTCTGTAAAACACGTAGTAGATGCATTCTACGCTCCTCTGCAATATGCACAAACCTTTCAGGTGCACTTATACGTTGTCCTTGCTTGAGAGGCTCATCATAGAATTCCCGAAAATGTTCACGAGTACCCAAGCATCCAGGAGCAACCCAATCAAAAACATTGAATAAGTCCATGATTTTGTTCTGCATTATTGTACCTGTCAGCCCATAACACTTTTTAGTTTTTATTCTTTGACAAGC--CTTGTAAAGTTGTGATTTCTCGTTCTTCAAACGATGAGCTTCATCAACAATCACAATTTCCCATTGCACCTCACATAGGCTATCACCATGAATACGGAATGTGTCAAAACTCGTTAGAACTATCTCAACACCAGTGGCTTCTAGTTTTCCAAGAACAAGGTCCCTGTTTGGACCATGATATATAGCAATGTTGAATGTTCCCCATTCATG-AAACTCATTTTCCCAGTTGCGAAGAACAGATGTAGGGCAAATAATCAATACTATTTTTTTATTTTCAATATGTTTCTGGTTCTTCCC-ATG---CACCAAGAGTATCATCATATTCTGCCTCCTTTTGCAAGACAGCAGCTAGGAATGCAATTGTTTGTATAGTCTTCCCCAATCCCCTATAAATTAACA-----------------------------------------------
>DIM50
-CATGAAGCTCTCATCTTGGGTGATACCACCAATCAATTCAGCATCCTTTTCAAAAACAGCCTTAGCTAGAGATTCATCCTTCTTCTGCTTTTCTGGATCATCCTTGGGGTTTGGTTTGATTAACTCCAAATGGTTACT------------------------------------------------------------------------------------------------------------ACCTGTTGAAGTTTTACCAAACAAGGAAGTACAAGGC-AAAAAGGGCATGAATCACACCCATCAGGATTGTCCCGATGAAGATAAGACCAAATAATCCCATCACGAACAGTCTTATGGCAACATTCAACTCGAGTTAGATAGCTTCCACAGCTGCAAGGCAAGTCCTTCAAGATAAGACACTGAAAATCTGGA--CTGTCCAACAGTCTCTTGTAAACCCGTTTCTGAAATGGACTCATTGCACAGAAAACAACGTTATCTTCCTTCCCCCTCATAAGATGACCAATTGTTTCCGCTTTCGTCCTCCTCAGTAGGTATTTCTGTAAAACACGTAGTAGATGCATTCTACGCTCCTCTGCAATATGCACAAACCTTTCAGGTGCACTTATACGTTGTCCTTGCTTGAGAGGCTCATCATAGAATTCCCGAAAATGTTCACGAGTACCCAAGCATCCAGGAGCAACCCAATCAAAAACATTGAATAAGTCCATGATTTTGTTCTGCATTATTGTACCTGTCAGCCCATAACACTTTTTAGTTTTTATTCTTTGACAAGC--CTTGTGAAGTTGTGATTTCTCGTTCTTCAAACGATGAGCTTCATCAACAATCACAATTTCCCATTGCACCTCACATAGGCTATCACCATGAATACGGAATGTGTCAAAACTCGTTAGAACTATCTCAACACCAGTGGCTTCTAGTTTTCCAAGAACAAGGTCCCTGTTTGGACCATGATATATAGCAATGTTGAATGTTCCCCATTCATG-AAACTCATTTTCCCAGTTGCGAAGAACAGATGTAGGGCAAATAATCAATACTATTTTTTTATTTTCAATATGTTTCTGGTTCTTCCC-ATG---CACCAAGAGTATCATCATATTCTGCCTCCTTTTGCAAGACGGCAGCTAGGAATGCAATTGTTTGTATAGTCTTCCCCAATCCCCTATAAATTAACAT-AGCAACAAAAT----------------------------------
>EN45
-CATGAAACCCTCATCTTGAGTCGTGCCACCAATTAAGCCAGCAT-CATATTGAAAATAACCACAACTAAAGCTTGAACCTTCTTCTATTTTTTGGGATCATCCTTGGAATTTGGTTTTATAAGCTCCAAATGATTGCTG-----------------------------------------------------------------------------------------------------------ACCTGCTGCAGCTTTACCAGACAAGGGAGAACAAGGCAAAAAGGGGCATGAATCACAGCCATCAGGATTATCACAATGAAGATAAGACCAAATAATCCCTTTGGGAGTTGTCCTATGGCAACACTCAACCCGAGTTAGAGGGCTTCCACAGCTGCAAGGTAGATCCTTTGTGATAAGACACTGAAAATCTGGG--CTGTCCAAGAGCCTACTATAAACATGTTTCTGCAAGGAACTCATGGCACAAAAAATAACATTATCTTCTTTTCCCATCATTAGATGCCCAATAGTTTCCTCCTTTGTCCTCCTTAACAGATATTTCCACGAAACTCTCAGCAAATGTTGTTTACGTTCTTCTGCAATGCTCACAGACCTTTCTGGTGCACTTATGCGTTGACCCTGCTTGAGTGGCTCATCATAGAACTCCCGAAAATGAACTCGTGTCCCCAAGCATCCAGGAGCAACCCAATCAAAAACATTGAATAAATCCATGATTTCGTTTTGCCCTATTGTCCTAGAAAGCCCATAACGCTCCTTAGTTTTGATTCTTAGGTAAGC--CTTGTAAAGCTAGGATCTTTCATTCATCAGACGATGAGCCTCATCAACAATCACAATCTCCCATTGCACCTCGCACAAGCTTTCACCATGAATATGGAATGTATCAAAGCTAGTCAAAACTAACTCCACGACACTGGTTTCCAATTTTTCCATAACAAGTTCTCTATTCGGACCATGATAAATAGCAACATTGAATGTTCCCCATTCATGAAAATTCATTCTCCCAGTTGCGAAGAACAGATGTAGGACAAATAACCAATACTACTCTCTTATTTTCTACATGCTTCT-------------------CCAACAAAATCATCAGATTCTGTATCCTTCTGAAGCGCAGCAGCTAGGAATGCTATGGTTTGGATAGTCTTCCCTAGTCCCATATCA------------------------------------------------------
>FC13
-CATGAAACTCTCATCTGGAGCAATGCCACCAATCAATTCAGCATCCTTATCAAAAACAGCTACCGCTAACGCTTCGTCCTTCTTCTGTTTTTCTGGATCATCCTTGGGGTTCAGTTTGATTAACTCCAAATGGTTACTG-----------------------------------------------------------------------------------------------------------ACCTGCTGAAGTTTTACCAGACAAGGAAGTACAAGGC-AGAAAGGACATGAATCACAGCCATCTGGATTATTCCGATGTAGATAAGACCAGATAATCCCATCAGGAACTGTCTTATGACAACACTCAACTCGAGTCAGACGGCTTCCACAGCTGCAAGGTAAGTCCTTTGAGATAAGACACTGAAAATCTGGA--CTCTCCAACAGTCTCTTGTAAACACGCCTTTGCATGGGACTCATAGCACAAAAAACAACATTATCTTCCTTTCCTCTCATAAGATGCCCAATTGTTTCCCCCTTTGTCCTCCTCAACAGGTATTTCTGTAGAACATGTAGCAGATGTTGTTTACGCTCCTCTGCAATTTGTATAAATCGTTCAGATGCACTTATGCGTTGTCCTTGCTTGAGAGGCTCATCATAGAATTCTCGAAAGTGTTCACGAGAACCCAAGCACCCAGGAGCAGTCCAATCAAAAACATTAAATAAGTCCATAATCTTGTTTTGCATAATTGTCCCAGTAAGCCCATAGCATTTCTTAGTTTTTATTTTTTTACAAGC--CTTGTAAAGCTGAGATTTTTCATTCTTCAAACGATGAGCCTCATCAACAATCACAACTTCCCATTGCACTTTACACAGGCTGTCACCATGGATACGGAATGTATCAAAACTTGTTAGGACAATCTCAATGCCAGGGTTTTCTAATTTTCCTAGAACAAGGTCTCTATTTGCACCATGATATATAGCAATATTGAATGTTCCCCATTCATG-AAACTCATTTTCCCAATTATGAATGACTGATGTGGGACAAATAATCAACACTAGTTTTTTATTTTCATTAAGCTTTTGGTTCTTCTTCCCA----ACAAATAGAATCATTGCATTCTGATTCCTTCTGCAGCACAGCAGCTAGGAATGCAATTGTTTGTATAGTCTTCCCAAGTCCCCTGTCAAATTTACA----------------------------------------------
>FTS1
------------------------------------------------------------------------------------TCTGCTTTTCTTGATCATCCTTGGGGTTTGGTTTGATTAACTCCAAATGGTTACT------------------------------------------------------------------------------------------------------------ACCTGTTGAAGTTTTACCAAACAAGGAAGTACAAGGC-AAAAAGGGCATGAATCACAGCCATCAGGATTGTCCCGATGAAGATAAGACCAAATAATACCATCACGAACAGTCTTGTGGCAACATTCAACTCGAGTTAGATAGCTTCCACAGCTGCAAGGCAAGTCCTTTAAGATAAGACACTGGAAATCTGGA--CTATCCAACAGTCTCTTGTAAACACGTTTCTGAAATGGACTCATTGCACAGAAAACAACGTTATCTTCCTTCCCCCTCATAAGATGACCAATTGTTTCTGCCTTTGTCCTCCTCAGTAGGTATTTCTGTAAAACACGTAGTAGATGCATTCTACGCTCCTCTGCAATATGCACAAACCTAGCAGGTGCACTTATACGTTGTCCTTGCTTGAGAGGTTCATCATAGAATTCCCGAAAATGTTCACGAGTACCCAAGCATCCAGGAGCAACCCAATCAAAGACATTGAATAAGTCCATGATTTTGTTCTGCATTATCGTACCTGTCAGCCCATAACACTTTTTAGTTTTTATTCTTTGACAAGC--CTTGTAAAGTTTTGATTTCTCGTTCTTCAAACGATGAGCTTCATCAAGAATCACAATTTCCCATTGCACCTCACACAGGCTATCACCATGAATACGGAATATGTCAAAACTCGTTAGTACTATCTCAACACCAGTGGTTTCTAGTTTTCCAAGAACAAGGTCTTTATTTTGACCATGATATATAGCAATGTTGAATGTTCCCCATTCATG-AAACTCATTTTCCCAGTTGCGCAGAACAGATGTAGGGCAAATAATCAATACTAATTTTTTATTTTCAATATGTTTCTGATTCTTCCC-ATG---CACCAAGAGTATCGTCATATTCTGCCTCCTTTTGAAAGACGGCAGCTAGGAATGCAATTGTTTGTATAGTCTTCCCCAATCCCCTATAAATTAACA-----------------------------------------------
>FTS2
-CATGAAGCTCTCATCTTGGGTGATACCACCAATCAATTCAGCATCCCTTTGAAAAACAGCCATAGCTAGAGCTTCGTCCTTCTTCTGCTTTTCTGGATCATCCTTGGGGTTTGGTTTGATTAACTCCAAATGGTTACT------------------------------------------------------------------------------------------------------------ACCTGTTGAAGTTTTACCAAACAAGGAAGTACAAGGC-AAAAAGGGCATGAATCACAGCCATCAGGATTGTCCCGATGAAGATAAGACCAAATAATACCATCACGAACAGTCTTGTGGCAACATTCAACTCGAGTTAGATAGCTTCCACAGCTGCAAGGCAAGTCCTTTAAGATAAGACACTGGAAATCTGGA--CTATCCAACAGTCTCTTGTAAACACGTTTCTGAAATGGACTCATTGCACAGAAAACAACATTATCTTCCTTCCCCCTCATAAGATGACCAATTGTTTCTGCCTTTGTCCTCCTCAGTAGGTATTTCTGTAAAACACGTAGTAGATGCATTCTACGCTCCTCTGCAATATGCACAAACCTAGCAGGTGCACTTATACGTTGTCCTTGCTTGAGAGGTTCATCATAGAATTCCCGAAAATGTTCACGAGTACCCAAGCATCCAGGAGCAACCCAATCAAAGACATTGAATAAGTCCATGATTTTGTTCTGCATTATCGTACCTGTCAGCCCATAACACTTTTTAGTTTTTATTCTTTGACAAGC--CTTGTAAAGTTTTGATTTCTCGTTCTTCAAACGATGAGCTTCATCAAGAATCACAATTTCCCATTGCACCTCACACAGGCTATCACCATGAATACGGAATATGTCAAAACTCGTTAGTACTATCTCAACACCAGTGGTTTCTAGTTTTCCAAGAACAAGGTCTTTATTTTGACCATGATATATAGCAATGTTGAATGTTCCCCATTCATG-AAACTCATTTTCCCAGTTGCGCAGAACAGATGTAGGGCAAATAATCAATACTAATTTTTTATTTTCAATATGTTTCTGATTCTTCCC-ATG---CACCAAGAGTATCGTCATATTCTGCCTCCTTTTGAAAGACGGCAGCTAGGAATGCAATTGTTTGTATAGTCTTCCCCAATCCCCTATAAATTAACA-----------------------------------------------
>GG1
-------TCTCTCATCTTGAGCTATGCCACCAATTAACCTAGCATCCTTCTCAAAAACAGCCATAGCTAAAGCTCCATCCTTCTTCTGTTTTTCTGGATCATCCTTGGGGTTTGGTTTTATTAGCTCCAAATGATTGCTGACCTGAAATGTAAACCCATGTGAACAATTGGTGAAGTATTCCTATGCTTGGATAAAGATACTAAACTGGTGGAGTTTTCAGCAGAAAAAACTTAAACATGCAACCATACCTGCTGAAGTTTTACCAGACAAGGGAGCACAAGGC-AAAAGGGACATGAATCGCATCCATCAGTATTATCCCGATGAAGATAAGACCAAATAATTCCATCAGGAACTGTCCTATGGCAACACTCAACTCGAGTTAGAGGACTTCCACAGGTGCAAGGCAGATCCTTTGTGATGAGACACTGAAAATCTGGG--CTGCCCAAAAGTCTCCTGTAAACACGTCTCTGCAATGAACTCATAGCACAAAAAACAACATTGTCTTCCTTTCCCATCATAAGATGCCCAATTGTTTCCTCCTTGGTCCTCCTTAATAGATATTCCCGCAAAACACACATCAGATGCTGTTTACGCTCCTCTGCGATGCGCACAAACCTTTCAGGTGCACTTATCCGTTGA-----------------------------------------------------------------------------------------------------------------------------------------------------------------------------------------------------------------------------------------------------------------------------------------------------------------------------------------------------------------------------------------------------------------------------------------------------------------------------------------------------------------------------------------------------------------------------------------------------------------------------------
>HB41
----------------------------------------AGCAATCTTTCTGGAAA----------AGGAGCTTCATCCTTCTTCTGCTTTTCTGGATCATCCTTGGGGTTTGGTTTGATTAACTCCAAATGGTTACTG-----------------------------------------------------------------------------------------------------------ACCTGTTGAAGTTTTACCAGACAAGGAAGTACAAGGC-AAAAAGGGCATGAATCACAGCCATCAGGATTTTCCCGATGAAGATATGACCAAATAATCCCATCAGGAACAGTCTTATGACAACATTCAACTCGAGTTAGATGGCTTCCACAGCTGCAAGGCAAGTCCTTCAAGATAAGACACTGAAAATCTGGA--CTGTCCAACAGTCTCTTGTAAACACATTTCTGCAATGGACTCATTACACAGAAAACAACATTATCTTCCTTTCCCCTCATAAGATGCCCAATTGTTTCACCCTTTGTCCTCCTCAGTAGGTATTTCCGTAAAACACATAGTAGATGCCTTTTACGCTCCTCTGCAATATGCACAAACCTTTCAGGTGCACTTATACGTTGTCCTTGCTTGAGAGGCTCATCATAGAATTCCCGAAAATGTTCACGAGTACCCAAGCATCCAGGAACAACCCAATCAAAAACATTGAATAAGTCTATGATTTTGTTCTGCATTATTGTACCTGTAAGTCCATAACACTTTTTAGTTTTTATTCTTTGGCAAGC--CTTGTAAAGTTGTGATTTCTCATTTTTCAAACGATGAGCCTCATCAACAATCACAATTTCCCATTGCACCTCACACAGGTTACAACCATGAATACGGAATGTGTCAAAACTCGTTAGAACAATCTCAACACCAGCTGTTTCTAGTTTTCCAAGAACAAGGTCTCTATTTGGACCATGATATATAGCAACGTTGAATGTTCCCCATTCATG-AAACTCGTTTTCCCAGTTGCGAAGAACAGATGTAGGGCAAATAATCAATGCTAATTTTTTATTTTCAACATGTTT---------CCTAATG---CACCAAGAGTATCATCAAATTCTGCCTCCTTCTGCAAAACAGCAGCTAAGAATGCAATTGTTTGTATAGTCTTCCCCAATCCCCTGTAAATTAACA-----------------------------------------------
>JO20
----------------------------------------------------------------------------------TTTCTATTTTTCTGGATCATCCTTGGGGTTTGGTTTGATTAACTCCAAATGGTTATTG-------------------------------------------------------------------------------------------------------------CTATTGTAGTTTTACCGAAAAAGGAAGTACAAGGC-AGAAAGGACATGAATCATAACCATCTAGATTATTTCAATGAAGATAAGACTAGATTATCCCATCAGGAACTGTCTTATGACAACACTCAACTCAATTCAGACGACTTCCACAGTTGCAAGGTAAGTCCTTTGAGAC---TCTCTAACAGTCTCAAATCTTGTAAACAGTCTCTTGTAAACACGCCTTTGCAAGGGACTCATAGCACAAAAAAAAACATTATCTTCCTTTCCCCTCATAAGATGCCCAATTTTTTCTCCCTTTGTCCTCCTCAACAAGTATTTCTATAGAACACATAGTAGATGTTGTTTACA-TCCTCTGGAATTTGTATAAATCATTTAGGTGCACTTATGCGTTATCCTTGTTTGAGAGGCTCGTCATAGAATTCCCAAAAGTGTTCACGAGATCTGAAGCATCCAAGAGTAGTCCAATCAAAAACATTAAATAAGTCCATAATCTTGTTTTGCATAATTTTCCCTGTAAGCCCATAGCATTTCTTGGTTTTTACTCTTTCACAGGCCACTAATAGAGTTGATATTTTTCATTCTTTAAATGATGAACCTCATCAATAATTACAACTTCCCACTATACTTCACATAGGCTATCACCATCAATA-------TATCAAAACTTGTTAGGACCATCTCAGTGCCAGTGATTTCTAATTTTTCTAGAACAAGGTCTCTATTTGGACCATGATATATAGCAATATTGAATGTTCCCCATTCATG-AAAGTCATTTTCCCAATTACAAATAACAGATGTGGGACAAATAATCAATACTAATTTTTTATTTTCAATAAGCTTCTGGTTCTTCTTCCCA---CACCAATAAAATCATCAGATTCTGGTTCCTTTTGCAACACAGTAGCAAGGAATGCAATTGTTTGTATAGTCTTCCTGAGTCCCCTATCAAATTTACA-AAAATAATAATCCAATATTAATCT---TGAGCACAAGACAATGCA
>JU21
-CATGAAACTCTCATCTGGAGCACTGCCACCAATTAATTCAGCATCCTTATCAAAAACAGCCACCGCTAATGCTTCGTCCTTTTTCTGTTTTTCTGGATCATCCTTGGGGTTTGGTTTGATTAACTCCAAATGGTTACTG-----------------------------------------------------------------------------------------------------------ACCTGCTGCAGTTTTACCAGACAAGGAAGTACAAGGC-AGAAAGGACATGAATCACAGCCATCTAGATTATTTCGATGAAGATAAGACCAGATTATCCCATCAGGAACTGTCTTATGACAACACTCAACTTGAGTCAGACGGCTTCCACAGCTGCAAGGTAAGTCCTTTGAGATAAGACTCTGAAAATCTGGA--CTCTCCAACAGTCTCTTGTAAACACGCCTTTGCAAGGGACTCATAGCACAAAAAACAACATTATCTTCCTTTCCCCTCATAAGATGCCCAATTGTTTCTCCCTTTGTCCTCCTCAACAGGTATTTCTGTAGAACACGTAGCAGATGTTGTTTACGCTCCTCTGCAATTTGTATAAATCGTTCAGGTGCACTTACGCGTTGTCCTTGTTTGAGAGGCTCGTCATAAAATTCCCGAAAGTGTTCACGAGAGCCCAAGCATCCAGGAGTAGTCCAATCAAAAACATTGAATAAGTCCATAATCTTGTTTTGCATAATTGTCCCTGTAAGCCCATAGCATTTCTTAGTTTGTACTCTTTTACAGGC--CTTGTAGAGCTGAGATTTTTCATTCTTCAAACGATGAGCCTCATCAACAATTACAACTTCCCACTGCACTTCACAGAGGCTGTCACCATGAATAC-GAATGTATCAAAACTTGTTAGGACTATCTCAGTGCCAGTGATTTCTAATTTTTCTAGAACAAGGTCTCTATTTGGACCATGATATACAGCAATATTGAATGTTCCCCATTCATG-AAACTCATTTTCCCAATTACGAATGACAGATGTGGGACAAATAATCAATACTAATTTTTTATTTTC----------------TTCTTCCCA---CACCTATAAAATCATCAGATTCTGGTTCCTTCCACAGCACAGCAGCGAGGAATGCAATTGTTTGTATAGTCTTCCCGAGTCCCCTATCAAATTTACA----------------------------------------------
>KE1
-----------------------------------------------------------------------GCCTTGTCCTTCTTTTGCTTCTCTAGATCATCCTTGGGATTTTGTTTGATTAGCTCCAAATGATTGCTG-----------------------------------------------------------------------------------------------------------ACATGCTGAAGCTTTACAAGACAAGGGAGTACAAGGC-AAAAGGGACATGAATCACAACCATCAGGAATATTTCGATGAATATAAGACCAAATGATTTCATCCAACATTGTCCTATGGCAACACTCAACCCAAGTTAGACGGCTCCCACAACTACAAGGAAGATCCTTTGAGATAAGGCTTTGAAAATCTAGG--C-ATCTAGCAGTCTTTTGTACACACATCTCTACAATCAGATCATAGCACAAAAAACAACATTATCTTCCTTTCCCATCATAAGATGCCCTATAGTCTCTTCCTTTGTCCTTCTCAATAGGTATTTTTGCAACACCCATAGCAAATGTTGTTTGCGCTCCCCTACAATGTGCACAAACCTTTCAGGTGCACTTATCCATTGTCCCTACTTGAGAGGCTCATGATAGAACTCTCAAAAGTGTTCATGGATCCCCATGCATCTAGGAGAAACCAAATCAAAAACATTGAATAAATCCATAATTTTGTTTTGCATTATTGTCCCTATAAGCCCATAACACTTCTTAGTTTTGATTCTATGAAAGGC--TTTGTAAAGCTATGATTTTTCATTTTTCAAACAATGAGCCTCATCAATAATCACCACTTCCCATTGCTGATCAAATTATAAGTGAC-----------AGTATTCCAAAA---------------------------------------------------------------------------------------------------------------------------------------------------------------------------------------------------------------------------------------------------------------------------------------------------------------------------------------------------
>MC0
-CATGAAGCTCTCATCTTGGGAAATACCACCAATCAATTCAGCATCTTTTCCAAAAACAGCCATAGCTAGAGCTTCATCTTTCTTCTGTTTTTCTGGATCATCCTTGGGGTTTGGTTTGATTAACTCCAAATGGTTACT------------------------------------------------------------------------------------------------------------ACCTGTTGAAGTTTTACCAGGCAAGGAAGTACAAGGC-AAAAAGGGCATGAATCACAGCCATCAGGATTGTCCCGATGAAGATAAGACCAAATAATCCCACCAGGAACAGTCCTATGGCAACATTCAACTCGAGTTAGATGGCTTCCACAGCTGCAAGGCAAGTCCTTCAAGATAAGACACTGAAAATCTCGA--CTGTCCAACAATCTCTTGTAAACACTTTTCTGCAATGGACTCATTGCACAGAAAACAACATTATCTTCCTTTCCCCTCATAAGATGCCCAATTGTTTCATCCTTTGTCCTTCTCAGTAGGTATTTCCGTAAAACACATAGTAGATGCATTTTACGCTCTTCTGCAATTCGCACAAACCTTTCAGGTGCACTTATACGTTGGCCTTGCTTGAGAGGCTCATCATAGAATTCTCGAAAATGTTCACGAGTACCCAAGCATCCAGGAGCAACCCAATCAAAAACATTGAATAAGTCCATGATTTTGTTCTGCATTATTGTACCTGTAAGCCCATAACACTTTTTAGTTTTTATTCTTTGACATGC--CTTGTAAAGATGTGATTTCTCATTTTTCAAACGGTGAGCCTCATCAACAATCACAATTTCCCATTGCACCTCACACAGGCTACCACCATGAATACGGAATGTGTCAAAACTTGTTAGAACTACCTCAACACCAGTGGTTTCTAGTTTTCCAAGAAGAATGTCTCTATTTGGACCATGATATATAGCAACGTTGAATGTTCCCCATTCATG-AAACTCATTTTCCCAGTTGCGAAGAACCGATGTAGGGCAAATAATCAATACTATTTTTTTGTTCTCAATATGTTTCTGGTTGATCCCAATG---CACCAAGATTGTCATCAAACTCTGCCTCCTTTTGTAAAACGGCAGCTAAGAATGCAATTGTTTGTATAGTCTTCCCCAGTCCCCTATAAATTAACA-----------------------------------------------
>MT0
-CATGAAGCTCTCATCTTGGGTGATACCACCAATCAATTCAGCATCCTTTTCAAAAACAGCCATAGCTAGAGCTTCATCCTTCTTCTGCTTTTCTGGATCATCCTTGGGGTTTGGTTTGATTAACTCCAAATGGTTACTG-----------------------------------------------------------------------------------------------------------ACCTGTTGAAGTTTTACCAGACAAGGAAGTACAAGGC-AAAAAGGGCATGAATCACAGCCATCAGGATTGTCCTGATGAAGATAAGACCAAATAATCCCATCAGGAACAGTTTTATGGCAACATTCAACTCGAGTTAGATAGCTTCCACAGCTGCAAGGCAAGTCCTTCAAGATAAGACACTGAAAATCCGGA--CTGTCTAACAGTCTCTTGTAAACACGTTTCTGCAATGGACTCATTGCACAGAAAACAACATTATCTTCCTTTCCCCTCATAAGATGACCAATTGTTTCCCCCTTTGTCCTCCTCAGCAGGTATTTCCTTAAAACACATAGTAGATGCATTCTACGCTTCTCTGCAATGTGCACAAACCTTTCAGGTGCACTTATACGTTGTCCTTGCTTGAGAGGCTCATCATAGAATTCCCGAAAATGTTCACGAGTACCCAAGCATCCAGGAGCAACCCAATCAAAAACATTGAATAAGTCAATGATTTTGTTCTGCATTATTGTACCTGTCAGCCCATAACGCTTTTTAGTTTTTACTTTTTGACAAGC--CTTGTAAAGTTGTGATTTCTCGTTCTTCAAACGATGAGCCTCATCGACAATCACAATTTCCCATTGCACTACACACAGGCTATCACCATGAATACGGAATGTGTCAAAACTCGTTAGAACTATCTCAACACTAGTGGTTTCTAGTTTTCCAAGAACAAGATCTCTATGTGGACCATGATATATAGCAACGTTGAATGTTCCCCATTCATG-AAACTCATTTTCCCAGTTGCGAAGAACAGATGTAGGGCAAATAATCAATACTGATTTTTTATTTTCAATATGTTTCTGGTTGCTCCCAATG---CACCAAGAGTATCATCAAACTCTGCTTCCTTTTGCAAGACGGCAGCTAGGAATGCAATTGTTTGTATAGTCTTCCCCAGTCCCCTATAAATTAACA-----------------------------------------------
>PA42
-CATGAAGCTCTCATCTTGGGTGATACAACCAATCAATTCAGCATCCTTTTTAAAAACAGCCATAGCAAGAGCTTCATCCTTCTTCTGCTTTTCTGGATCATCCTTGGGGTTTGGTTTGATTAACTCCAAATGGTTACTG-----------------------------------------------------------------------------------------------------------ACCTGTTGAAGTTTTACCAGGCAAGGAAGAACAAGGC-AAAAAGGGCATGAATCACAGCCATCAGGATTATCCCGATGAAGATAAGACCAAATAATCCCATCAGGAACAGTCTTATGGCAACATTCAACTCGAGTTAGATAGCTTCCACAGCTGCAAGGCAAGTCCTTCATGATAAGAGACTGAAAATCTGGA--CTGTCCAACAGTCTCTTGTAAACACATTTCTGCAATGGACTCATTGCACAAAAAACAACATTATCTTCCTTCCCCCTCATAAGATGCCCAATTGTTTCCCCCTTTGTCCTCCTCAGTAGGTATTTCCGTAAAACGCAAAGTAGATGCATTTTACGCTCCTCTGCAATACGGACAAACCTTTCAGGTGCACTTATACGCTGTCCTTGCTTCAGAGGCTCATCATAGAATTCCCGAAAATGTTCACGAGTACCCAAGCATCCAGGAGCAACACAATCAAAAACATTGAATAAGTCCATGATTTTGTTCTGCATTATCGTACCTGTAAGCCCATAACACTTTTTAGTTTTTATTCTTTGACAAGC--CTTGTAAAGTTGTGATTTCTCATTTTTCAAACGATGAGCCTCATCAACAACCACAATTTCCCATTGGACCTCACACAAGCTACCACCATGAATACGGAATGTGTCAAAACTTGTTAGAACTATCTCAACACCAGTGGTTTCTAGTTTTCCAAGAACAAGGTCTCTATTCAGACCATGATATATAGCAACGTTGAATGTTCCCCATTCATG-AAACTCGTTTTCCCAGTTGCGAAGAACAGATGTAGGGCAGATAATCAATACTAACTTCTTATTTTCAATATGTTTCTGGTTGTTCCCAATG---CACAAAGAGTATCATCAAACTCTGCCACCTTTTGCAAAACAGCAGCTACGAATGCAATTGTTTGTATAGTCTTCCCCAATCCCCTATAAATTAACA-----------------------------------------------
>PB33
--------------TCTTGAGTGACTCCACCAATCAATTCAGCATCCTTTCCAAAAACGGATGCAGCAAGAGCCTCATCCTTCTTTTGCTTCTCCAAATCATCCTTGGGGTTTGGTTTGATTAGCTCCAAATGATTGCTG-----------------------------------------------------------------------------------------------------------ACCTGCTGAAGCTTTACCAGACAAGGGAGTACAAGAC-AAAAGGGGCATGAATCACAGCCATCAGGATTATTTCGATGAAGATAAGACCAAATGATCCCATCCGGAACTGTTCTGTGGCAACACTCAACCCGAGTTAGATGGCTCCCGCAGCTACAAGGAAGATCCTTTGAGATAAGGCATTGAAAATCTGGG--CTGTCCAACAGTCTTTTGTAAACACGTCTCTGCAATGGGCTCATAGCACAAAAAACAACATTATCTTCTTTTCCCATCATAAGATGCCCTATAGTCTCTTCCTTTGTCCTTCTCAATAGGTATTTTCGCAACACCTGTAGCAAATGTTGTTTACGCTCCTCTGCAATGTGCACAAACCTTTCAGGTGCACTTATCCGTTGACCCTGCTTGAGAGGCTCATCATAGAACTCTCGAAAATGTTCACGGGTCCCCAAGCATCCAGGAGAAACCAAATCAAAAACATTGAATAAATCCATGATTTTGTTTTGCATTATTGTTCCTGTAAGCCCATAACAATTCTTAGTTTTAATTCTTTGACAAAC--CTTGTAAAGCTGTGATTTTTCATTTTTCAAACGATGGGCCTCATCAACAATCACCATTTCCCATTGCACCTCACACAAGCTTACACCATGAATACGAAATGTATCAAAACTCGTAAGAACTATTTCAACACCACTAGTTTCTAATTTCCCTAGAACATGTTCTCTGTTTGCACCATGATAAATAGCAACATTGAATGTTCCCCATTCATG-AAACTCATTTTCCCAATTACGAAGAACAGATGTAGGACAAACAATCAGTATTATTTTTCTATTCTCAATATGCTTCCGGAT------------GCAGCAGCAATATCATCAGATTCCGTATCCTTTTCGAGGATGGCAGCAACAAATGCAATTGTTTGAATAGTTTTCCCAAGTCCCCTATCAAATTCAAT-AATAAGATAATCCAACTATGATTTGTCTAACAGCAAGATAATCCA
>PF1
-------------------------------------------------TTCAAAAACAGCCATAGCTAGAGCTTCATCCTTCTTCTGCTTTTCTGGATCATCCTTGGGGTTTGGTTTGATTAACTCCAAATGGTTACTG-----------------------------------------------------------------------------------------------------------ACCTGTTGAAGTTTTACCAGACATGGAAGTACAAGGC-AAAAAGGGCATGAATCACAGCCATCAGGATTGTCCCGGTGAAGATAAGACCAAATAATCCCATCAGGAACAGTCTTATGGCAACATTCAACTCGAGTTAGATGGCTTCCACAGCTGCAAGGCAAGTCTTTTGAGATAAGACACTGAAAATCTGGA--CTGTCCAACAGTCTCTTGTAAACACGTTTCTGAAATGGACTCATTGCACAGAAAACAACATTATCTTCCTTCCCCCTCATAAGATGACCAATTGTTTCCCCCTTTGTCCTCCTCAGGAGATATTTCTGTAAAATGCATAGTAGATGCATTCTACGCTTCTCTGCGATATGCACAAACCGTTCAGGTGCACTTATACGTTGTCCTTGCTTGAGAGGCTCATCATAGAATTCCCGAAAATGTTCACGAGTACCCAAGCATCCCGGAGCAACCCAATCAAAAACATTGAATAGGTCCATGATTTTGTTCTGCATTATTGTACCTGTCAGCCCATAACACCTTTTAGTTTTTATTCTTTGACATGC--CTTGTAAAGTTGTGATTTCTCATTTTTCAAACAATGAGCCTCATCAACAATCACAATTTCCCATTGCACCTCACACAGGCTACCACCATGAATCCGGAATGTGTCAAAACTTGTTAGAATTATCTCAACACCAGTAGTTTCTAGTTTTCCAAGAACAAGGTCTCTATTTGGACCATGATATATAGCAACGTTGAATGTGCCCCATTCATG-AAACTCGTTTTCCCAGTTGCGAAGAACAGATGTAGGGCAAATAATCAATACTAATTTTTTATTTTCAATATGTTTCTGGTTGTTCCCAATG---CACCAAGAGTATCATCAAACTCTGCCTCCTTTTGCAAGACGGCAGCTAGGAATGCAATTGTTTGTATAGTCTTCCCCAATCCCCTATAAATTAATAA-ATGACCTAAAGACAAT-------GGTCTAGCAACAAAATAGTGCT
>PFM1
-CATAAAGCTCTCATCTTGGGTGATACCACCAATCAATTCAGCATCATTTTTAAAAACTGCTATAGCAAGAGCTTCATCCTTCTTTTGCTTTTCTGGATCATCCTTGGGGTTTGGTTTGATTAACTCCAAATGGTTACTG-----------------------------------------------------------------------------------------------------------ACCTGTTGAAGTTTTACCAGACAAGGAAGTACAAGGC-AAAAAGGGCATGAATCACAGCCATCAGGATTATCCCGATGAAGATAAGACCAAATAATCCCATCAGGAACAGTCTTATGGCAACACTCAACTCGAGTTAGATAGCTTCCACAGCTGCAAGGCAAGTCCTTCAAGATAAGACACTGAAAATCTGGA--CTGTCCAACAGTCTCTTGTAAACACATTTCTGCAATGGACTCATTGCACAAAAAACAACATTATCTTCCTTTCCCCTCATAAGATGCCCAATTGTTTCCCCCTTTGTCCTCCTCAGCAGGTATTTCCGTAAAACGCATAGTAGATGCATTTTACGCTCCTCTGCAATATGCACAAACCTTTCAGGTGCACTTATACGCTGTCCTTGTTTCAGAGGCTCATCATAGAATTCCCGAAAATGTTCACGAGTACCCAAGCATCCAGGAGCAACACAATCAAAAACATTGAATAAGTCCATGATTTTGTTCTGCATTATTGTACCTGTAAGCCCATAACACTTTTTAGTTTTGATTCTTTGACAAGC--CTTGTAAAGTTGTGATTTTTCATTTTTCAAACGATGAGCCTCATCAACAACCACAATTTCCCATTGCACTTCACACAGGCTATCACCATGAATACGGAAAGTGTCAAAACTTGTTAGAACTATCTCAACACCAGTGGTTTCTAGTTTTCCAAGAACAAGGTCTCTATTTAGACCATGATATATAGCAACGTTGGATGTTCCCCATTCATG-AAACTCATTTTCCCAGTTGCGAAGAACAGATGTAGGGCAGATAATCAATACTAACTTTTTATTTTCAATATGTTTCTGGTTGTTCCCAATG---TACCAAGAGTATCATCAAACTCTGCCTCCTTTTGCAAAACAGCAGCTACGAATGCAATTGTTTGTATAGTCTTTCCCAATCCCCTATAAATTAACA-----------------------------------------------
>PG28
-CATGAAACTCTCATCTTGAGTGACTCCACCAATCAATTCAGCATCCTTTTCAAAAACAGACGCAGCTAGAGCCTCATCCTTCTTTTGCTTCTCTGGATCATCCTTGGGGTTTGGTTTGATAAGCTCCAAATGATTGCTG-----------------------------------------------------------------------------------------------------------ACCTGCTGAAGCTTTACCAGACAAGGGAGTACAAGGC-AAAAGGGGCATGAATCACAGCCATCAGGATTATTTCGATGAAGATAAGACCAAATGATCCCCTCTGGAACTGTTCTGTGGCAACACTCAACCCGAGTTAGACAGCTCCCACAGCTACAAGGAAGATCCTTCGAGATAAGGCTTTGAAAATCTGGG--CTGTCCAGCAGTCTTTTGTAAACACGTCTCTGCAATGGGCTCATAGCACAAAAAACAACATTATCTTCCTTTCCCATCATAAGATGCCCTATAGTCTCTTCCTTTGTCCTTCTTAATAGGTATTTTCGCAACACCCGTAGCAAATGTTGTTTACGCTCTTCTGCAATGTGCACAAACCTTTCAGGTGCACTTATCCGTTGTCCCTGCTTGAGAGGCTCATCATAGAACTCTCGAAAATGTTCACGGGTCCCCAAGCATCCAGGAGAAACCAAATCAAAAACATTGAATAAATCCATAATTTTGTTTTGCATTATTGTCCCTGTAAGCCCATAACACTTCTTAGTTTTAATTCCATGGCAAGC--CTTGTAAAGCTGTGATTTTTCATTTTTCAAACGATGAGCCTCATCAACAATCACCATTTCCCATTGCACCTCACACAAGCTTACACCATGAATACGAAATGTATCAAAACTTGTAAGAACTATTTCAACACCACTAGTTTCTAATTTCCCTAGAACAAGTTCTCTGTTTGCACCATGATAAATAGCAACATTGAATGTTCCCCATTCATG-AAACTCATTTTCCCAATTGCGAAGAACAGATGTGGGACAAATAATCAATATTACTTTTCTATTCTCAATATGCTTCCGGAT------------GCAGCAGCAAAATCATCAGATTCTGTATCCTTTTGGAGAACAGCAGCAACAAATGCAATTGTTTGAATAGTCTTCCCAAGTCCCCTATCAAATTTACATAATAAGATTATCCAATTATGATTTGCCTAACAGCAAGATAATCCA
>PH2
--------CTCTCGTTTTGGGTGATACCACCAATCAATTCAGCATCCTTTTCAAAAACAACCATAGCTAGAGCTTCATCCTTCTTCTGCTTTTCTGGATCATCCTTGGGGTTTGGTTTGATTAACTCCAAATGGTTACTG-----------------------------------------------------------------------------------------------------------ACCTGTTGAAGTTTTACCAGACATGGAAGTACAAGGC-AAAAAGGGCATGAATCACAGCCATCAGGATTGTCCCGGTGAAGATAAGACCAAATAATCCCATCAGGAACAGTCTTATGGCAACATTCAACTCGAGTTAGATGGCTTCCACAGCTGCAAGGCAAGTCTTTTGAGATAAGACACTGAAAATCTGGA--CTGTCCAACAGTCTCTTGTAAACACGTTTCTGAAATGGACTCATTGCACAGAAAACAACATTATCTTCCTTCCCCCTCATAAGATGACCAATTGTTTCCCCCTTTGTCCTCCTCAGGAGATATTTCTGTAAAATGCATAGTAGATGCATTCTACGCTTCTCTGCGATATGCACAAACCGTTCAGGTGCACTTATACGTTGTCCTTGCTTGAGAGGCTCATCATAGAATTCCCGAAAATGTTCACGAGTACCCAAGCATCCCGGAGCAACCCAATCAAAAACATTGAATAGGTCCATGATTTTGTTCTGCATTATTGTACCTGTCAGCCCATAACACTTTTTAGTTTTTATTCTTTGACATGC--CTTGTAAAGTTGTGATTTCTCGTTTTTCAAACGATGAGCCTCATCAACAATCACAATTTCCCATTGCACCTCACACAGGCTACCACCATGAATCCGGAATGTGTCAAAACTTGTTAGAATTATCTCAACACCAGTAGTTTCTAGTTTTCCAAGAACAAGGTCTCTATTTGGACCATGATATATAGCAACGTTGAATGTGCCCCATTCATG-AAACTCGTTTTCCCAGTTGCGAAGAACAGATGTAGGGCAAATAATCAATACTAATTTTTTATTTTCAATATGTTTCTGGTTGTTCCCAATG---CACCAAGAGTATCATCAAACTCTGCCTCCTTTTGCAAGACGGCAGCTAGGAATGCAATTGTTTGTATAGTCTTCCCCAATCCCCTATAAATTAA-------------------------------------------------
>PM29
---------------------------------------------CCTTTTCAAAAACAAACGTGGCTAGAGCCTCGTCCTTCTTTTGCTTCTCTGGATCATCCTTGGGGTTTGGTTTGATTAGCTCCAAATGATTGCTG-----------------------------------------------------------------------------------------------------------ACCTGCTGAAGCTTTACCAGACAAGGGAGTACAAGGC-AAAAAGGGCATGAATCACAGCCATCGGGATTATTTCGATGAATATAAGACCAAATAATCCCGTCTGGAACTGTTCTGTGGCAACACTCAACCTGAGTTAGTTGGCTCCCACAGCTACAAGGAAGATCCTTCGAGATAAGGCATTGAAAATCAGGG--CTGTCCAGCAGTCTTTTGTAAACACGTCTCTGCAATGGGCTCATAGCACAAAAAACAACATTATCTTCCTTTCCCATCATAAGATGCCCTATAGTCTCTTCCTTTGTCCTTCTCAATAGGTATCTTCGCAACACCCGTAGCAAATGTTGTTTACGCTCCCCTGCAATTTGCACAAACCTTTCAGGTGCACTTATACGTTGTCCCTGCTTGAGAGGCTCATCATAGAACTCTCGAAAATGTTCACGGGTCCCCAAGCATCCAGGGGAAACTAAATCAAAAACATTGAATAAATCCATAATTTTGTTTTGCATTATTGTCCCTGTAAGCCCATAACATTTCTTAGTTTTAATTCTACGGCAAGC--CTTGTAAAGCTGTGATTTTTCATTTTTCAAACGATGAGCCTCATCAACAATAACCATTTCCCATTGCACCTCACACAAGCTTACACCATGAATACGGAATGTATCAAAACTCGTAAGAACTATTTCAACGCCACTAGTTTCCAATTTCCCTAGAACAAGTTCTCTGTTTGCACCATGATAAATAGAAACGTTGAATGTTCCCCATTCATG-AAACTCATTTTCCCAATTGCGAAGAACAGATGTAGGACAAATAATCAATATTACTTTTTTATTCTCAATATGCTTCTGGAT------------GCAGCAGCAAAATCATCAGGTTCTGTATCCTTTTGGAGCACAGCAGCAATAAAAGCAATTGTTTGAATAGTCTTCCCAAGTCCCCTATCAAATTTACA----------------------------------------------
>PS27
-----------------------------------AATTCAGCATCCTTTTCAAAAACAGACGCAGCTAGAGCTTCATCCTTCTTTTGCTTCTCTGGATCATCCTTGGGGTTTGGTTTGATAAGCTCCAAATGATTGCTG-----------------------------------------------------------------------------------------------------------ACCTGCTGAAGCTTTACCAGACAAGGGAGTACAAGGC-AAAAGGGGCATGAATCACAGCCATCAGGATTATTTCGATGAAGATAAGACCAAATGATCCCATCTGGAACTGTTCTGTGGCAACACTCAACCCGAGTTAGACGGCTCCCACAGCTACAAGGAAGATCCTTCGAGATAAGGCTTTGAAAATCTGGG--CTGTCCAGCAGTCTTTTGTAAACACGTCTCTGCAATGGGCTCATAGCACAAAAAACAACATTATCTTCCTTTCCCATCATAAGATGCCCTATAGTCTCTTCCTTTGTCCTTCTTAATAGGTATTTTCGCAACACCCGTAGCAAATGTTGTTTACGCTCTTCTGCAATGTGCACAAACCTTTCAGGTGCACTTATCCGTTGTCCCTGCTTGAGAGGCTCATCATAGAACTCTCGAAAATGTTCACGGGTCCCCAAGCATCCAGGAGAAACCAAATCAAAAACATTGAATAAATCCATAATTTTGTTTTGCATTATTGTCCCTGTGAGCCCATAACACTTCTTAGTTTTAATTCCATGGCAAGC--CTTGTAAAGCTGTGATTTTTCATTTTTCAAACGATGAGCCTCATCAACAATCACCATTTCCCATTGCACCTCACACAAGCTTACACCATGAATACGAAATGTATCAAAACTTGTAAGAACTATTTCAACACCACTAGTTTCTAATTTCCCTAGAACAAGTTCTCTGTTTGCACCATGATAAATAGCAACATTGAATGTTCCCCATTCATG-AAACTCATTTTCCCAATTGCGAAGAACAGATGTGGGACAAATAATCAATATTACTTTTCTATTCTCAATATGCTTCCGGAT------------GCAGCAGCAAAATCATCAGATTCTGTATCCTTTTGGAGAACAGCAGCAACAAATGCAATTGTTTGAATAGTCTTCCCAAGTCCCCTATCAAATTTACA-AATAAGATTATCCAATTATGATTTGCCTAACAGCAAGATAATCCA
>PS30
-CATGAAGCTCTCATCTTGGGTGATACCACCAATCAATTCAGCATCCTTTCTAAAAACAGCCATAGCAAGAGCTTCATCCTTCTTCTGCTTTTCTGGATCATCCTTGGGGTTTGGTTTGATTAACTCCAAATGGTTACTG-----------------------------------------------------------------------------------------------------------ACCTGTTGGAGTTTTACCAGGCAAGGAAGTACAAGGC-AAAAAGGGCATGAATCACAGCCATCAGGATTATCCCGATGAAGATAAGACCAAATAATCCCATCAGGAACAGTCTTATGGCAACATTCAACTCGAGTTAGATAGCTTCCACAGCTGCAAGGCAAGTCCTTCAAGATAAGACACTGAAAATCGGGA--CTGTCCAAAAGTCTCTTGTAAACACATTTCTGCAATGGACTCATTGCACAAAAAACAACATTATCTTCCTTTCCCCTCATAAGATGCCCAATTGTTTCCCCCTTTGTCCTCCTCAGTAGGTATTTCCGTAAAACGCATAGTAGATGCATTTTACGCTCCTCTGCAATACGCACAAACCTTTCAGGTGCACTTATACGCTGTCCTTGCTTCAGAGGCTCATCATAGAATTCCCGAAAATGTTCACGAGAACCCAAGCATCCAGGAGCAACACAATCAAAAACATTGAATAAGTCCATGATTTTGTTCTGCATTATTGTACCCGTAAGCCCATAACACTTTTTAGTTTTTATTCTTTGACAAGC--CTTGTAAAGTTGTGATTTCTCATTTTTCAAACGATGAGCCTCGTCAACAACCACAATTTCCCATTGCACCTCACACAGGCTACCACCATGAATACGGAAAGTGTCAAAACTTGTTAGAACTACCTCAACACCAGTGGTTTCTAGTTTTCCAAGAACAAGGTCTCTATTTAGACCATGATATATAGCAACGTTGAATGTTCCCCATTCATG-AAACTCATTTTCCCAGTTGCGAAGAACAGATGTAGGGCAGATAATCAATACTAACTTTTTATTTTCAATATGTTTCTGGTTGTTCCCAATG---CACCAAGAGTATCATCAAACTCTGCCTCCTTTTGCAAAACGGCAGCTACAAATGCAATTGTTTGTATAGTCTTCCCCAATCCCCTATAAATTAACA-----------------------------------------------
>PSF43
----------------------------------------------------------------------------------------CTTTTCTGGATCATCCTTGGGGTTTGGTTTTATTAACTCCAAATGGTTACT------------------------------------------------------------------------------------------------------------ACCTGTTGAAGTTTTACCAAACAAGGAAGTACAAGGC-AAAAAGGGCATGAATCACAGCCATCAGGATTGTCCCGATGAAGATAAGACCAAATAATCCCATCAGGAACAGTCTTATGGCAACATTCAACTCGATTTAGATAGCTTCCACAGCTGCAAGGCAAGTCCTTCAAGATAAGACACTGAAAATCTGGA--CTGTCCAACAGTCTCTTGTAAACACGTTTCTGAAATGGACTCATTGCACAAAAAACGACGTTATCTTCCTTCCCCCTCATAAGATGACCAATTGTTTCCCCCTTTGTCCTCCTTAGTAGGTATTTCTGTAAAACGCATAATAGATGCATTCTACGCTCCTCTGCAATACGCACAAACCTTTCAGGTGCACTTATACGTTGTCCTTGCTTGAGAGGCTCATCATAGAATTCCCGAAAATGTTCACGAGTACCCAAGCATCCAGGAGCAACCCAATCAAAAACATTGAATAAGTCCATGATTTTGTTCTGCATTATTGTACCTGTCAGCCCATAACACTTTTTAGTTTTTATTCTTTGACAAGC--CTTGTAAAGTTGTGATTTCTCGTTCTTCAAACGATGAGCTTCATCAACAACCACAATTTCCCATTGCACCTCACACAGGCTATCACCATGAATACGGAATGTGTCAAAACTCGTTAGAACTATCTCAACACCAGTGGTTTCTAGTTTTCCAAGAACAAGGTCTCTATTTGGACCATGATATATAGCAACGTTAAATGTTCCCCATTCATG-AAACTCATTTTCCCAGTTGCGAAGAACAGATGTAGGGCAAATAATCAATACTAATTTTTTATTTTCAATATGTTTCTGGTTCTTCCC-ATG---CACCAAGAGTATCATCATATTCTGCCTCCTTTTGTAAGATGGCAGCTAGGAATCCAATAGTTTGTATGGTCTTCCCCAATCCCCTATAAATTAACA-----------------------------------------------
>PTA0
----------------------------ACCAATCAATTCAGCATCCTTTTCAAAAACAGCCATAGCTAGAGCTTCATCCTTCTTCTGCTTTTCTGGATCATCTTTGGGGTTTGGTTTGATTAACTCCAAATGGTTACTG-----------------------------------------------------------------------------------------------------------ACCTGTTGAAGTTTTACCAGACAAGGAAGTACAAGGC-AAAAAGGGCATGAATCACAGCCATCAAGATTGTCTCGATGAAGATAAGACCAAATAATCCCATCAGGAGCAGTCTTATGGCAACATTCAACTCGAGTTAGATGGCTTCCACAGCTGCAAGGCAAGTCCTTCAAGATAAGACACTGAAAATCTGGA--CTGTCCAACAGTCTCTTGTAAACACATTTCTGCAATGGACTCATTGCACAGAAAACAACATTATCTTCTTTTCCCCTCATAAGATGCCCAATTGTTTCCCCCTTTGTCCTCCTCAGTAGGTATTTCCGTAAAACACACAGTAAATGCATTTTACGCTCCTCTGCAATACGCACAAACCTTTCAGGTGCACTTATACGTTGTCCTTGCTTGAGAGGCTCATCATAGAATTCACGAAAATGTTCACGAGTACCCAAGCTTCCAGGAGCAACCAAATCAAAAACATTGAATAAGTCCATGATTTTATTCTGCATTATTGTACCTGTAAGCCCATAACACTTTTTAGTTTTTATTCTTTGACAAGC--CTTGTAAAGATGTGATTTCTCATTTTTCAAACGGTGAGCCTCATCAACAATCACAATTTCCCATTGCACCTCACACAGGCTACCACCATGAATACGGAATGTGTCAAAACTTGTTAGAACTATCTCAACGCCAGTGGTTTCTAGTTTTGCGAGAATAAGATCTCTATTTGGACCATGATATATAGCAACGTTGAATGTTCCCCATTCATG-AAACTCATTTTCCCAGTTGCGAAGAACAGATGTAGGGCCAATAATCAACACTACTTTTTTATTTTCAATAGGTTTCTGGTTGTTCCCAATG---CACCAAGAGTATCATCAAACTCTGCCTCCTTTTGCAAAACAGCAGCTAGGAATGCAATTGTTTGTATAGTCTTCCCCAATCCCCTGTAAATTAACA-----------------------------------------------
>RC54
------------------------------CAATCAATTCAACATCCTTTTCAAAAATAGCCATAGCTAGAGCTTCATCCTTCTTTTGCTTTTCTGGATCATCCTTGGGGTTTGGTTTTATTAATTCCAAATGGTTACCA-----------------------------------------------------------------------------------------------------------ACCTGTTGAAGTTTTACCAAACAAGGAAGTACAAGAT-AAAAAGGGCATGAATCACAACCATCAAGATTGTCTCGATGAAGATAAGACCAAATAATCCCATCAGGAATAGTCTTATGGCAACATTCAACTCGATTTAGATAGCTTCCACAGCTACAAGGCAAGTCCTTCAAGATAAGACACTGAAAATCTGGA--CTGTCCAACAGTCTCTTGTAAACACATTTCTGAAATGAATTGATTGCACAAAAAATAGCATTATCTTCCTTCCCCCTCATAAGATGACCAATTGTTTCCCCCTTTATCCTCCTTAGTAGGTATTTTTGTAAAACGCATAGCAGATGTATTCTACGCTCCTCTGCAATACGCACAGACCTTTCAGGTGCACTTATACATTGTCCTTGCTTGAGAGGCTCATCATAGAATTCCCAAAAATGTTCACGAGTACCCAAGCATCCAGGAGCAACCCAATCAAAAACATTGAATAAGTCCATGATTTTATTCTGCATTATTGTACCTATCAGCCCATAACACTTTTTAGGTTTTATTCTTTGACAAGC--CTTGTGAAGTTGTGATTTCTCATTCTTCAAACGATGAGCTTCATCAACAATCATAATTTCCCATTGCACCTCACACAAACTATCACCATGAATACGAAATGTGTCAAAACTCATTAGAACTATCTCAACATTAGTGGTTTCTAGTTTTTCAAGAATAAGGTCTTTATTTGGACCATGATATATAGCAACGTTAAATGTTCCCCATTCATG-AAACTCATTTTCCCAATTGCAAAGAATAAATGTAGGGCGATTAATCAATACTAATTTTTTATTTTCAATATATTTTTGGTTCTTCCC-ATG---CACCAAGAGTATCATCATATTCTACCTCCTTTTGCAAGATGACAGCTAGGAATGCAATTGTTTGTATAGTCTTCCCCAATCCCATATCA------------------------------------------------------
>SA1
-CATGAAGCTCTCATCTTGGGTGATACCACCAATCAATTCAGCATCCTTTTTAAAAACAGCCATAGCAAGAGCTTCATCCTTCTTCTGCTTTTCTGGATCATCCTTGGGGTTTGGTTTGATTAACTCCAAATGGTTACT------------------------------------------------------------------------------------------------------------ACCTGTTGAAGTTTTACCAGGCAAGGAAGTACAAGGC-AAAAAGGGCATGAATCACAGCCATCAGGATTATCCCGATGAAGATAAGACCAAATAATCCCTTCAGGAACAGTCTTATGGCAACATTCAACTCGAGTTAGATAGCTTCCACAGCTGCAAGGCAAGTCCTTCAAGATAAGACACTGAAAATCTGGA--CTGTCCAACAGTCTCTTGTAAACACATTTCTGCAATGGACTCATTGCACAAAAAACAACATTATCTTCCTTTCCCCTCATAAGATGCCCAATTGTTTCCCCCTTTGTCCTCCTCAGTAGGTATTTCCGTAAAATGCATAGTAGATGTATTTTACGCTCCTCTGCAATACGCACAAACCATTCAGGTGCACTTATACGCTGTCCTTGCTTCAGAGGCTCATCATAGAATTCCCGAAAATGTTCACGAGTACCCAAGCATCCAGGAGCAACACAATCAAAAACATTGAATAAGTCCATGATTTTGTTCTGCATTATTGTACCTGTAAGCCCATAACACTTTTTAGTTTTTATTCTTTGACAAGC--CTTGTAAAGTTGTGATTTCTCATTTTTCAAACGATGAGCCTCATCAACAACCACAATTTCCCATTGCACCTCACACAGGCTACCACCATGAATACGGAAAGTGTCAAAACTTGTTAGAACTATCTCAACACCAGTGGTTTCTAGTTTTCCAAGAACAAGGTCTCTATTTAGACCATGATATATAGCAACGTTGAATGTTCCCCATTCATG-AAACTCATTTTCCCAGTTGCGAAGAACAGATGTAGGGCAGATAATCAATATCAACTTTTTATTTTCAATATCTTTTTGGTTGTTTCCAATG---CACAAAGAGTATCATCAAACTCTGCATCCTTTTGCAAAATGGCAGCTACGAATGCAATTGTTTGTATAGTCTTCCCCAATCCCCTATAAATTAAC------------------------------------------------
>SC0
-CATGAAGCTCTCATCTTGGGTGATACCACCAATCAATTCAGCATCCTTTTCAAAAACAGCCATAGCTAGAGCCTCATCCTTCTTCTGCTTTTCTGGATCATCTTTGGGGTTTGGTTTGATCAACTCCAAATGGTTACTG-----------------------------------------------------------------------------------------------------------ACCTGTTGAAGTTTTACCAAACAAGGAAGCACAAGGC-AAAAAGGGCATGAATCACAGCCATCAGGATTGTCCCGATGAAGATAAGACCAGATAATCCCATCAGGAACAGTCTTATGGCAACATTCAACTCGAGTTAGATGGCTTCCACAGCTGCAAGGCAAGTCCTTCAAGATAAGACACTGAAAATCTGGA--CTGTCCAACAGTCTCTTGTAAACACATTTCTGCAATGGACTCATTGCACAGAAAACAACATTATCTTCCTTCCCCCTCATGAGATGACCAATTGTTTCCCCCTTTGTCCTCCTCAGTAGGTATTTCCGTAAAACACCTAGTAGATGCATTCTACGCTCCTCTGCAATATGCACAAACCTTTCAGGTGCACTTATACGTTGTCCTTGCTTGAGAGGCTCATCATAGAATTCCCGAAAATGTTCACGAGTACCCAAGCATCCAGGAGCAACCCAATCAAAAACATTGAATAAGTCCATGATTTTGTTCTGCATTATTGTACCAGTCAGCCCATAACACTTTTTAGTTTTTATTCTTTGACAAGC--CTTGTAAAGTTGTGATTTCTCATTTTTCAAACGATGAGCCTCATCAACAATCACAATTTCCCATTGCACCTCACACAGGCTATCACCATGAATACGGAATGTGTCAAAACTCATTAGAACTATCTCAACACCAGTGGTTTCTAGTTTTCCAAGAACAAGGTCTCTATTTGGACCATGATATATAGCAACGTTGAATGTTCCCCATTCATG-AAACTCATTTTCCCAGTTGCGAAGAACAGATGTAGGGCAAATAATCAATACTAATTTTTTATTTTCAATATGTTTCTGGGTGTTCCCAATG---AACCAAGAATATCATCAAAGTCTGCCTCCTTTTGCAAGACAGCAGCTAGGAATGCGATTGTTTGTATAGTCTTCCCCAATCCCCTATAAATTAACAA-AAAAGGGAATGAAAACTAGAAGTGTCTTAAAAACAAGTCAAAAAT
>SE46
-------------------------------------------------TTGAAAAACAGCCATAGCTAAAGCTTCATCTTTCTTCTGTTTTTCAGGATCATCCTTGGGATTTGGTTTTATTAGCTCCAAATGATTGCTG-----------------------------------------------------------------------------------------------------------ACCTGCTGCAGCTTTACCAGACAAGGGAGAACAAGGC-AAAAGGGGCACGAATCACAACCATCAGGATTATCACGATGAAGATAAGACCAAATAATCCCTTTGGGAGCTGTCCTATGGCAACACTCAACCCGAGTTAGAGGGCTTCCACAGCTGCAAGGCAGATCCTTTGTGATAAGACACTGAAAATCTGGG--CTGTCCAAGAGTCTCCTATAAACACGTCTCTGCAATGAACTCATGGCACAGAAAACAACATTATCTTCTTTTCCCATCATTAGATGCCCAATAGTTTCCTCCTTTGTCCGCCTCAACAGATATTTCTGTGAAACTCTGATCAAATGTTGTTTACGTTCTTCTGCAATGCTCACAAACCTTTCCGGTGCACTTATTCGTTGACCCTGCTTGAGTGGCTCATCATAGAACTCCCGAAAATGATCCCGTGTCCCCAAGCATCCAGGAGCCACCCAATCAAAAACATTGAATAAATCCATGATTTTGTTCTGCACTATTGTCCCAGAAAGCCCATAACGTTTCATGGTTTTGATTCTTAGGCAAGC--CTTGTAAAGCTGGGATCTTTCATTCTTCAGACGATGGGCCTCATCGACAATCACAATCTCCCATTGCACCTTGCACAAGCTTTCACCATGAATACGGAATGTATCAAAGCTAGTCAAAACTATCTCCACATCACTGGTTTCCAATTTTTCTAGAACAAGTTCTCTATTTGGACCGTGATAAATAGCAACATTGAATGTTCCCCATTCATG-AAATTCATTTTCCCAGTTACGAAGAACAGACGTAGGACAAATAATCAATACTGCTTTCTTATTTTCTACATTCTTCATG---------------GAGTAACAAAATCATCGGATTCTGTATCCTTCTGAAGCACAGCAGCAAGGAACGCTATGGTTTGGATAGTCTTTCCTAGTCCCCT----------------------------------------------------------
>SG23
-CATGAAACTCTCATTTTGAGCAATGCCACCAATCAACTCAGCATCCTTCTCGAAAACAGCCACTGCTAGTGCTTCGTCCTTCTTCTGTTTTTCTGGATCATCCTTGGGGTTTGGTTTGATTAACTCCAAATGGTTGCTG-----------------------------------------------------------------------------------------------------------ACCTGCTGAAGTTTTACCAGACAAGGGAGTACAAGGC-AGAAAGGACACGAATCACAGCCATCTGGATTATCTCGATGAAGATAAGACCAGATAATTCCATCAGGAACTGTCTTATGACAACACTCAACTCGAGTCAGACGGCTTCCACAGCTGCAAGGTAAGTCCTTTGAGATAAGACTCTGAAAATCTGGA--CTCTCCAGCAGTCTCTTGTAAACACGCCTTTGCAAGGGACTCATAGCACAAAAAACAACATTATCTTCCTTTCCCCTCATAAGATGGCCAATTGTTTCCCCCTTTGTCCTCCTCAACAGGAATTTCTGTAGAACACGTAGCAGATGTTGTTTACGCTCCTCTGCAATTTGTATAAATCGTTCAGGTGCACTTATACGTTGTCCTTGTTTGAGAGGCTCGTCATAGAATTCCCGAAAGTGCTCACGAGAACCCAAGCATCCAGGAGTAGTCCAATCAAAAACATTGAATAAGTCCATTATCTTGTTTTGCATTATTGTCCCTGTAAGCCCATAGCATTTCTTAGTTTTTACTCTTTTACAGGC--CTTGTAGAGCTGAGATTTTTCATTCTTCAAACGATGAGCCTCATCAACAATCACAACTTCCCATTGCACTTCACACAGGTTGTCACCATGAATACGGAATGTATCAAAACTTGTTAGAACTATCTCAACACCAGTGGTTTCTAGCTTTCCTAGAACAAGGTCTCTATTTGGACCATGATAAATAGCAAGGTTGAATGTTCCCCATTCATG-AAACTCATTTTCCCAATTACGAATGACAGATGTGGGGCAAATAATCAATACTAATTTTTTATTTTCAATAAGCTTCTGGTTCTTCTTCCCAAAGCACCAATAAAATCATCAGATTCTGGTTCCTTCTGCAGCACAGCAGCTAGGAATGCAATTGTTTGTATAGTCTTCCCAAGTCCCCTATCAAATTT-------------------------------------------------
>SS22
--------------------------------------------------------------------------------TTCTTCTGTTTTTCTGGATCATCCTTGGGGTTTGGTTTGATTAACTCCAAATGGTTGCTG-----------------------------------------------------------------------------------------------------------ACCTGCTGAAGTTTTACCAGACAAGGGAGTACAAGGC-AGAAAGGACATGAATCACAGCCATCTGGATTATCTCGATGAAGATAAGACCAGATAATTCCATCAGGAACTGTCTTATGACAACACTCAACTCGAGTCAGACGGCTTCCACAGCTGCAAGGTAAGTCCTTTGAGATAAGACTCTGAAAATCTGGA--CTCTCCAGCAGTCTCTTGTAAACACGCCTTTGCAAGGGACTCATAGCACAAAAAACAACATTATCTTCCTTTCCCCTCATAAGATGGCCAATTGTTTCCCCCTTTGTCCTCCTCAACAGGAATTTCTGTAGAACACATAGCAGATGTTGTTTACGCTCCTCTGCAATTTGTATAAATCGTTCAGGTGCACTTATACGTTGTCCTTGTTTGAGAGGCTCGTCATAGAATTCCCGAAAGTGCTCACGAGAACCCAAGCATCCAGGAGTAGTCCAATCAAAAACATTGAATAAGTCCATTATCTTGTTTTGCATTATTGTCCCTGTAAGCCCATAGCATTTCTTAGTTTTTACTCTTTTACAGGC--CTTGTAGAGCTGAGATTTTTCATTCTTCAAACGATGAGCCTCATCAACAATCACAACTTCCCATTGCACTTCACACAGGCTGTCACCATGAATACGGAATGTATCAAAACTTGTTAGAACTATCTCAATACCAGTGGTTTCTAACTTTCCTAGAACAAGGTCTCTATTTGGACCATGATAAATAGCAATGTTGAACGTTCCCCATTCATG-AAACTCATTTTCCCAATTACGAATGACGGATGTGGGGCAAATAATCAATACTAATTTTTTATTTTCAATAAGCTTCTGGTTCTTCTTCCCAAAGCACCAATAAAATCATCAGATTCTGGTTCCTTCTGCAGCACAGCAGCTAGGAATGCAATTGTTTGTATAGTCTTCCCAAGTCCCCTATCAAATTTACA----------------------------------------------
>SV36
-CATGAAACTCTCATCTTGAGAAATACCACGAGTCAATTCTGCATCCTTCTCAAAAACAGCCACAGCTAAGTCTTCATCCTTCTTCTGCTTTTCTGAATCATCCTTGGGATTTGGTTTGATTAACTCTAAATGGTTGCTG-----------------------------------------------------------------------------------------------------------ACCTGCTGAAGTTTTACCAGACAAGGGAGTACAAGGC-AAAAAGGGCATGAATCACAGCCATCAGGACTATCTCGATGAAGATAAGACCAAATAATACCATCAGGAACTGTCTTATGGCAACACTCAACTCGAGTTAGACGGCTTCCACAGCTGCACGGTAAATCCTTTGAGATAAGACATTGAAAATCTGGG--CTGTCCAGTAGTCTCTTGTAAACACGTCTCTGCAATGGACTCATAGAACAAAAAACAACATTATCTTCCTTTCCCCTCATAAGATGCCCAATTGTTTCTGCCTTTGTCCTCCTCAAAAGGTATTTTCGTAGAACACATAGAAGATGTTGTTTCCGCTCCTCTCTAATACGTACAAACCTTTCAAGTGCACTTATGCGTTGTCCTTGCTTGAGAGGCTCATCGTAGAATTCTTGAAAATGTTCACGAGTACCCAAGCTTCCAGGAGCAATCAAATCAAAAAAATTGAATAAGTCCATGCTTTTGTTCAACATTATTGTCCTAGTAAGCCCATAACACCTCTCAGTTTTTATTCTTTGACAAGC--CTTATAAAGTTGTGATTTTTCATTCTTCAAACAATGAGCCTCATCAACAATCACAATTTCCCATGGCACCTCACAAAGGCTACCACCATGAATGCGGAATGTATCAAAACTTGTTATAATTATCTCGACACCAGTGGTTTCTAGTTTTCCTAGAACAAGGTTTCTATTTGGACCATGATAAATAGAAACATTCAATGTTCCCCATTCTTG-AAACTCATTTTCCCAATTACGGATAACATATGTAGGGAAAATAATCAATACTGATTTTTTATTTTCAATATGCTTTTGGTTCTTCTTAGTA--GCACTAACAAAATCATTAGATTTTGCAT--------------------------------------------------------------------------------------------------------------------
>TA17
-----------------GGATCAATGCCACCAATCAATTCAGCATCCTTATCGAAAACAGCCACTGCTAATGCTTCATCCTTTTTCTGTTTTTCTGGATCATCCTTGGGGTTTGGTTTGATTAACTCCAAATGGTTACTG-----------------------------------------------------------------------------------------------------------ACCTGCTGCAGTTTTACCAGACAAGGAAGTACAAGAC-AGAAAGGACATGAATCACAGCCATCTGGATTATTTCGATGAAGATAAGACCAGATAATCCCATCAGGAACTGTCTTATGACAACACTCAACTCGAGTCAGACGGCTTCCACAGCTGCAAGGTAAGTCTTTTGAGATAAGACTCTGAAAATCTGGA--CTCTCCAACAGTCTCTTGTAAACACGCCTTTGCAAGGGACTCATAGCACAAAAAACAACATTATCTTCCTTTCCCCTCATAAGATGCCCAATTGTTTCTCCCTTTGTCCTCCTCAATAGGTATTTCTGCAGAACACGTAGCAGATGTTGTTTACGCTCCTCTGCAATTTGTATAAATCGCTCAGATGCACTTATGCGTTGCCCTTGTTTGAGAGGCTCATCATAGAATTCGCGAAAGTGTTCACGAGAACCCAAGCATCCAGGAGTAGTCCAATCAAAAACATTGAATAAGTCCATAATCTTGTTTTGCATAATTGTCCCCGTAAGCCCATAGCATTTCTTAGTTTTTACTCTTTTACAGGC--CTTGTAAAGCTGAGATTTTTCATTCTTCAAACGATGAGCTTCATCAACAATCACAACTTCCCACTGCACTTCACACAAGCTGTCACCATGAATACGGAATGTATCAAAACTTGTTAGGACTATCTCAATGCCTGTGGTTTCTAATTTTCCTAGAACAAGGTCTCTATTTGTTCCATGATAAATAGCAATATTGAATGTTCCCCATTCATG-AAACTCATTTTCCCAATTACGAATGACAGATGTAGGACAAATGATCAGTACTAATTTTTTATTTTCAATAAACTTCTGG---TTCTTCCCA---CACCAATAAAATCATCAGATTCTGGTTCCTTCTGCAGCACAGCAGCTAGGAATGCAATTGTTTGAATAGTCTTCCCAAGTCCCCTATCAAATTTACA----------------------------------------------
>TB39
-------------------------------------------ATCCTTATCAAAAATAGCCACGGCTAGCGCTTCATCCTTCTTCTGTTTTTCTGGATCATCTTTTGGATTTGGTTTGATTAATTCCAAATGGTTGCTG-----------------------------------------------------------------------------------------------------------ACCTGCTGAAGTTTTACAAGGCAAGGGAGTACGAGGC-AAAAAGGGCAAGAATCACAGCCATCCGGATTATTTCGATGAAGATAAGACCATATAATCCCATCCGGAACTGTCATATGACAACACTCAACTCGAGTCAGATGACTTCCACAGCTGCAAGGTAAGTCCTTTGAGATAAGACTCTGAAAATCTGGA--CTCCCCAGCAATCTCTTGTAAACACGTCTTTGCAATGGACTCATTGCACAAAAAACAACATTATCTTCCTTTCCCCTCATAAGATGCCCTATTGTTTCCCCCTTTGTTCTTCGCAATAGGTATTTCTGTAAAACTCGTAGCAGATGTTGTTTACGCTCCCCTGCAATGCGTACAAACCTTTCGGGTGCACTTATACGTTGTCCTTGCTTGAGAGGCTCATCATAGAATTCCCGGAAGTGTTCACGAGTACCCAAGCATCCAGGAACAGTCCAATCAAAAACATTGAATAAGTCCATGATCTTGTTCTGCATTATTGTCCCTGTAAGCCCATAACGTTTCTTAGTTTTTATTCTTTCACAAGC--CTTGTAGACTTGAGATTTTTCATTCTTCAGACGATGAGCTTCATCAACAATCACAATTTCCCATAGCACCTCGCACAAGCTATCATCATGAATACGGAATGTATCAAAACTAGTTAGAACTATCTCGACACCAGTAGTTTCTAATTTTCCTAGGACAAGGTCTCTATTTGGGCCATGATAAATAGCAACATTGAATGTACCCCATTCATG-AAACTCATTTTCCCAATTACGAATAACAGATGTAGGGCAAATTATCAATACTATTTTTTTATTTTCAATAACCTTCTGG-------------------AACAAAATCATCAGATTCTGCCTCCTTTTGTAGTACAGCAGCTAAAAACGCAATTGTTTGTATAGTCTTCCCCAGTCCCCTATCAAATTTACA----------------------------------------------
>TC31
CCATGAAACTCTCATCTTGAGTGACTCCACCAATTAATACAGCATCCCTTTCAAAAACGAATGCAGCTAGAGCCTCATCCTTCTTTTGCTTCTCTGGATCATCCTTGGGGTTTGGTTTGATTAGCTCTAAATGATTGCTG-----------------------------------------------------------------------------------------------------------ACCTGCTGAAGCTTTACAAGACAAGGGAGTACAAGGC-AAAAGGGGCATGAATCACAGCCATCAGGATTATTTCGATGAATATAAGACCAAATGACCCCGTCCGGAACTGTCCTGTGGCAACACTCAACTGACGTTAGTCTGCTCCCACAGCTACAAGGAAGATCCTTCGAGATAAGGCATTGAAAATCTGGG--CTTTCCAGCAGTCTTTTGTACACACGTCTCTGCAATGGGCTCATAGCACAAAAGACAACATTATCATCCTTTCCCATCATAAGATGCCCTATTGTCTCTTCCTTTGTCCTTCTCAACAGGTATTTTCGTAATACCCGTAGCAAATGTTGTTTACGCTCCCCTGCAATGTGCACAAACCTTTCAGGTGCACTTATCCGTTGTCCCTGCTTGAGAGGCTCATCATAGAACTCTCGGAAGTGTTCACGAGTCCCCAAGCATCCAGGAGAAACAAAATCAAAAACATTGAATAAATCCATAATTTTGTTTTGCATTATTGTCCCTGTAAGCCCATAACACTTCTTAGTTTTAATTCTAAGGCAAGC--CTTGTAAAGCTGTGATTTTTCATTTTTCAAACGATGAGCCTCATCAATAATCACCATTTCCCATTGCACCTCACACAAGCTTACACCATGAATACGAAATGTATCAAAACTTGTAAGAACTATTTCAACACCACTAGTTTCTAATTTCCCTATAACAAGTTCTCTGTTTGCACCATGATAAATAGCAACATTGAATGTCCCCCACTCATG-AAACTCGTTTTCCCAATTGCGAAGAACAGATGTAGGACAAATAATCAATATTACTTTTCTATTCTCAACATGCTTCCGGAT------------GCAGCAACAAAATCATCAGATTCTGTATCCTTTTGAAGCACAGCAGCAACAAATGCAATTGTTTGAATAGTCTTCCCAAGTCCCCTATCAAATTTACA-AATAAGATTATCCAACTATGAATTGCCTAAAAGCAAAATAATCCA
>TN1
-CATGAAACTCTCGTCTTGAGCCACACCACCAATCAATTCAGCATCCTTCTCAAAAACAGCCACAGCTAGTGCTTCATCCTTCTTCTGTTTTTCTGGATCATCTTTTGGGTTTGGTTTGATTAACTCCAAATGGTTGCTG-----------------------------------------------------------------------------------------------------------ACCTGCTGAAGTTTTACCAGGCAAGGAAGTACAAGGC-AAAAAGGGCAAGAATCACAGCCATCTGAATTAGCCCGATGAAGATAAGACCATATAATCCCATCAGGAGCTGTCTTATGACAACACTCAACTCGAGTCAGATGACTTCCACAGCTGCAAGGTAAGTCCTTCGAGATAAGACACTGAAAATCTGGA--CTCTCCAGCAGTCTCTTGTAAACAAGTCTTTGCAATGGGCTCATCGCACAAAAAACAACATTATCTTCCTTTCCCCTCATAAGATGCCCAATTGTTTCCCCCTTTGTTCTCCTCAACAGGTATTTCTGTAGAACATGTAGCAGATGATGTCTACGCTCCTCTGCAATGCGTACAAACCTTTCAGGTGCACTTATACGTTGTCCTTGTTTGAGAGGCTCATCATAGAATTCCCGGAAGTGTTCACGAGTGCCCAAGCATCCAGGAGCAGTCCAATCAAAAACATTGAATAAGTCCATGATCTTGTTCTGCATTATTGTCCCTGTAAGCCCATAACATTTCTTAGTTTTTATTCTTTGACAAGC--CTTGTAAAGTTGAGATTTTTCATTCTTCAGACGATGAGCCTCATCAACAATCACAATTTCCCATTGCACCTCACACAAGCTATCACCATGAATACGAAATGTATCAAAACTTGTTAGAACTATCTCAACACCAGAGGTTTCTAATTTTCCTAGGACAAGGTCTCTATTTGCGCCATGATAAATAGCAACGTTGAATGTACCCCATTCATG-AAACTCATTTTCCCAATTACGAATAACAGATGTAGGGCAAATAATTAATACTATTTTTTTATTTTCAATAAGCTTCCGGTTCATCTTCCCAATGCGCTAACAAAATCATCAGATTCTGCCTCCTTTTGCAGCACAGCAGCAAGGAATGCAATTGTTTGTATAGTCTTCCCGAGTCCCCTATCAAATTTACA----------------------------------------------
>TO14
-CATGAAACTCTCATCTGGAGCAATGCCACCAATCAATTCAGCATCCTTATCAAAAACAGCCACCGCTAACGCTTCGTCCTTTTTCTGTTTTTCTGGATCATCCTTGGGGTTTGGTTTGATTAACTCCAAATGGTTACTG-----------------------------------------------------------------------------------------------------------ACCTGCTGAAGTTTTACCAGACAAGGAAGTACAAGGC-AGAAAGGACATGAATCACAGCCATCTGGATTATTTCGATGAAGATAAGACCAGATAATCCCATCAGGAACTGTCTTATGACAACACTCAACTCGAGTCAGACGGCTTCCACAACTGCAAGGTAAGTCCTTTGAGATGAGACTCTGAAAATCTGGA--CTCTCCAACAGTCTCTTGTAAACACGCCTTTGCAAGGGACTCATAGCACAAAAAACAACATTATCTTCCTTTCCCCTCATAAGATGCCCAATTGTTTCCCCCTTTGTCCTCCTCAACAGGTATTTCTGTAGAACACGTAGCAGATGTTGTTTACGCTCCTCTGCAATTTGTATAAATCGTTCAGACGCACTTATGCGTTGTCCTTGTTTGAGAGGCTCATCATAGAATTCCCGAAAGTGTTCACGAGAACCCAAACATCCAGGAGTAGTCCAATCAAAAACATTGAATAAGTCCATAATCTTGTTTTGCATAATTGTCCCCGTAAGCCCATAGCATTTCTTAGTTTTTACTCTTTTACAGGC--CTTGTAGAGCTGAGATTTTTCATTCTTCAAACGATGAGCCTCATCAACAATCACAACTTCCCATTGCACTTCACACAGGCTGTCACCATGAATACGGAATGTATCAAAACTTGTTAGGACTATCTCAATGCCAGTGGTTTCTAATTTTCCTAGAACAAGGTCTCGATTTGGACCATGATAAATAGCAATATTGAATGTTCCCCATTCATG-AAACTCATTTTCCCAATTACGAATGACAGATGTGGGACAAATAATCAATACTCTTTTCTTATTTTCAATAAGTTTCTGG---TTCTTCCCA---CACCAAGAAAATCATCAGATTCTGGTTCCTTCTGCAGCACAGCAGCTAGGAATGCAATTGTTTGTATAGTCTTCCCGAGTCCCCTATCAAATTTACA----------------------------------------------
>TPL03
--------------------------------------------------------ACAGCCATAGCTAGAGCTTCATCCTTCTTCTGCTTTTCTGGATCATCCTTGGGGTTTGGTTTTATTAACTCCAAATGGTTACT------------------------------------------------------------------------------------------------------------ACCTGTTGAAGTTTTACCAAACAAGGAAGTACAAGGC-AAAAAGGGCATGAATCACAGCCATCAGGATTGTCCCGATGAAGATAAGACCAAATAATCCCATCAGGAACAGTCTTATGGCAACATTCAACTCGATTTAGATAGCTTCCACAGCTGCAAGGCAAGTCCTTCAAGATAAGACACTGAAAATCTGGA--CTGTCCAACAGTCTCTTGTAAACACGTTTCTGAAATGGACTCATTGCACAAAAAACAACATTATCTTCCTTCCCCTTCATAAGATGACCAATTGTTTCCCCCTTTGTCCTCCTTAGTAAGTATTTCTGTAAAACGCATAGTAGATGCATTCTACGCTCCTCTGCAATACGCACAAACCTTTCAGGTGCACTTATACGTTGTCCTTGCTTGAGAGGCTCATCATAGAATTCCCGAAAATGTTCACGAGAACCCAAGCATCCAGGAGCAACCCAATCAAAAACATTGAATAAGTCCATGATTTTGTTCTGCATTATTGTACCTGTCAGCCCATAACACTTTTTAGTTTTTATTCTTTGACAAGC--CTTGTAAAGTTGTGATTTCTCGTTCTTCAAACGATGAGCTTCATCAACAATCACAATTTCCCATTGCACCTCACACAGGCTATCACCATGAATACGGAATGTGTCAAAACTCGTTAGAACTATCTCAACACCAGTGGTTTCTAGTTTTCCAAGAACAAGGTCTCTATTTGGACCATGATATATAGCAACGTTAAATGTTCCCCATTCATG-AAACTCATTTTCCCAGTTGCGAAGAACAGATGTAGGGCAAATAATCAATACTAATTTTTTATTTTCAATATGTTTCTGGTTCTTCCC-ATG---CACCAAGAGTATCATCATATTCTGCCTCCTTTTGCAAGATGGCAGCTAGGAATCCAATTGTTTGTATAGTCTTCCCCAATCCCCTATAAATTAACA-----------------------------------------------
>WN5
------------------------------------ACTCAGCATCCTTCTCAAAAACAGCCATAGCTAGTGCTTCATCCTTTTTCTGTTTCTCTGGATCATCCTTGGGGTTTGGTTTGATTAGCTCCAAATGGTTGCT------------------------------------------------------------------------------------------------------------ACCTGCTGAAGTTTTATAAGACAAGGGAGTACAAGGC-AAAAAGGACATGAATCACAACCATCAGGATTATCCCGGTGAAGATAAGTCCAAATAATACCATCAGGAACTGTCTTATGGCAACACTCAACTCGAGTTAGATGGCTTCCACAGCTGCATGGTAGGTCCTTTGAGATAAGACTTTGAAAATCTGGA--CTATTCAACAGCCTTTTGTAAACACGTCTTTGCAACAGACTCATTGCACAAAAAACAACATTATCTTCCTTTCCCCTCATAAGATGCCCAATTGTTTCTCCCTTTGTTCTCCTCAACAGATACTTCCGTAAAACCTGTAACAGATGATTCTTACGCTCCTCTGCAATGCGTACAAACTTTTCAGGTGCACTTATGCGTTGCCCTTGCTTGAGAGGCTCATCATAAAATTCTCGAAAGTGTTCACGAGTACCCAGGCACCCAGGAGCAACCCAATCAAAAACATTGAATAAATCCATGATTTTGTTCTGTATTATTGTCCCTGTAAGCCCATAACACTTCTTAGTTTTTATTCTTTGACAAGC--CCTGTAAAGTTGAGATTTTTCATTCTTTAATCGATGAGCCTCATCAACAATCACAATTTCCCATTGCACTTCACACAGGCTGCTGCCCTGAATACGGAATGTATCAAAACTTGTTAAAACTATCTCAACACCAGTGGTTTCTAATTTCCCTAGTACAAGGTCTCTATTTGGGCCATGATAAATAGCGACATTGAATGTTCCCCATTCATG-AAACTCATTTTCCCAATTGCGAAGAACAGATGTCGGACAAATAATCAATACTAATTTTTTATTTTCAATATGCTTATA--------------TGCAGGAACAAAGTCATCAGATTCCACATCTTTGTGCAGCACAGCAGCTAGAAATGCGATTGTTTGTATAGTCTTCCCCAGTCCCCTATCAAATTTACA----------------------------------------------
>WS10
---------------------------------------TAGCATCCTTATCAAAAACAGCTACCGCTAACGCTTCGTCCTTCTTCTGTTTTTCTGGATCATCCTTGGGGTTCGGTTTGATTAACTCCAAATGGTTACTG-----------------------------------------------------------------------------------------------------------ACCTGTTGAAGTTTTACCAGACAAGGAAGTACGAGGC-AGAAAGGACATGAATCACAGCCATCTGGATTATTCCGATGAAGATAAGACCAGATAATCCCATCAGGAACTGTCTTATGACAACACTCAACTCGAGTCAGACGGCTTCCACAGCTGCAAGGTAAGTCCTTTGAGATAAGACACTGAAAATCTGGA--CTCTCCAACAGTCTCTTGTAAACACGCCTTTGCATGGGACTCATAGCACAAAACACGACATTATCTTCCTTTCCTCTCATAAGATGCCCAATCGTTTCCCCCTTTGTCCTCCTCAACAGGTATTTCTGTAGAACATGTAGCAGATGTTGTTTACGCTCCTCTGCAATTTGTATAAATCGTGCAGATGCACTTATGCGCTGTCCTTGTTTGAGAGGCTCATCATAGAATTCTCGAAAGTGTTCACGAGAACCCAAGCACCCAGGAGCAGTCCAATCAAAAACATTAAATAAGTCCAGAATCTTGTTTTGCATAATTGTCCCAGTAAGCCCATAGCATTTCTTAGTTTTTATTTTTTTACAAGC--CTTGTAAAGCTGAGATTTTTCATTCTTCAAACGATGAGCCTCATCAACAATCACAACTTCCCATTGCACTTCACACAGGCTGTCACCATGGATACGGAATGTATCAAAACTTGTTAGGACAATCTCAATGCCAGGGTTTTCTAATTTTCCTAGAACAAGGTCTCTATTTGCACCATGATAAATAGCAATATTGAATGTTCCCCATTCATG-AAACTCATTTTCCCAATTCTGAATGACAGATGTAGGACAAATAATCAACACTAGTTTTTTATTTTCATTAAGCTTTTGGTTCTTCTTCCCA---CACAAATAGAATCATCGCATTCAGATTCTTTCTGCAGCACAGCAGCTAGGAATGCAATTGTTTGTATAGTCTTCCCAAGTCCCCTGTTAAATTTACA----------------------------------------------
>WW11
-----------------------------------------------------------------------GCTTCGTCCTTCTTCTGTTTTTCTGGATCATCCTTGGGGTTCGGTTTGATTAACTCCAAATGGTTACTG-----------------------------------------------------------------------------------------------------------ACCTGTTGAAGTTTTACCAGACAAGGAAGTACGAGGC-AGAAAGGACATGAATCACAGCCATCTGGATTATTCCGATGAAGATAAGACCAGATAATCCCATCAGGAACTGTCTTATGACAACACTCAACTCGAGTCAGACGGCTTCCACAGCTGCAAGGTAAGTCCTTTGAGATAAGACACTGAAAATCTGGA--CTCTCCAACAGTCTCTTGTAAACACGCCTTTGCATGGGACTCATAGCACAAAACACGACATTATCTTCCTTTCCTCTCATAAGATGCCCAATCGTTTCCCCCTTTGTCCTCCTCAACAGGTATTTCTGTAGAACATGTAGCAGATGTTGTTTACGCTCCTCTGCAATTTGTATAAATCGTGCAGATGCACTTATGCGCTGTCCTTGTTTGAGAGGCTCATCATAGAATTCTCGAAAGTGTTCACGAGAACCCAAGCACCCAGGAGCAGTCCAATCAAAAACATTAAATAAGTCCAGAATCTTGTTTTGCATAATTGTCCCAGTAAGCCCATAGCATTTCTTAGTTTTTATTTTTTTACAAGC--CTTGTAAAGCTGAGATTTTTCATTCTTCAAACGATGAGCCTCATCAACAATCACAACTTCCCATTGCACTTCACACAGGCTGTCACCATGGATACGGAATGTATCAAAACTTGTTAGGACAATCTCAATGCCAGGGTTTTCTAATTTTCCTAGAACAAGGTCTCTATTTGCACCATGATAAATAGCAATATTGAATGTTCCCCATTCATG-AAACTCATTTTCCCAATTCTGAATGACAGATGTAGGACAAATAATCAACACTAGTTTTTTATTTTCATTAAGCTTTTGGTTCTTCTTCCCA---CACAAATAGAATCATCGCATTCAGATTCTTTCTGCAGCACAGCAGCTAGGAATGCAATTGTTTGTATAGTCTTCCCAAGTCCCCTGTTAAATTTACA----------------------------------------------
