# Supplementary material for: Development of a Target Enrichment Probe Set for Conifer (REMcon)
Source: Biology (Basel). 2024 May 22;13(6):361. doi: 10.3390/biology13060361 (PMC11200496; doi:10.3390/biology13060361)
Supplement: Supplementary file 1 [file biology-13-00361-s001.zip › biology-2960267-supplementary/Sup data/MO_orthlogs_alignments/Thupl29379926s0001_1.ortho.selected_stripped.aln.fasta]

>RR55
------------------------------------------------------------------------------------------------------------------------------------------------------------------------------------------------------------------------------------------------------------------------------------------------------------------------------------------------------------------------------------------------------------------------------------------------------------------------------------------------------------------------------------------------------------------------------------------------------------------------------------------------------------------------------------------------------CATATAGCAAGTACT-AATCA-TTTGTGCTTCAGGGCTCAAATCATTATCGATATATTGGTTAAGCATGCTCTTGATAACATATCAGG---------ATTTACAACTCAAC-AAAGAAATGTGATAGAGAATCTCTGGGCATCAATATGAGAACAACAATTGTGAAGGAAACAAGGCAGGTTT-ACATCTGGGAAGCTTGATGTAACTGCATTTGAGCAGCTACCGCAGCGATATGCAGATGAAAAGA----------------------GAGATAGTGGAGAGCATCATGAACAGCAGTGGCTGTGATGATGTCAC-CATTACTGTCT---------------------------------------------------------------------AAATATCACTTCATGCA-TTTAGTGT-ATATTGTATCT-AAAATACTC-----TGGAGGTCCCAATTTATTTAT----------TGTACATTACAGTTCACTTAATTACAACAAAAAATATTGCTAAACT-AAACTAGAATAGGCTCAACTACAACTAGACTGTAGCTTCAT-ACTAG--AAGAAAATGCAAACTG--------------------------------------------
>AA60
----------------------------------------------------------------------------------------------------------------------------------------------------------------------------------------------------------------------------------------------------------------------------------------------------------------------------------------------------------------------------------------------------------------------------------------------------------------------------------------------------------------------------------------------------------------------------------------------------------------------------------------------------------------------------------------------------------------------------TTTATGCTGCAGGGCACAGACCATGGTTGATATCTTGGTGAAGCATGCTTTTGATAGCATATTGAG---------ATTTACAGCTCGAC-AAAGAGATATCATAGAAAAGCTGTGGGCATCTATTCGAGAGCAGCAAATGAGAAGAAGACAAGGAAAATCT-GCAATTGGAAAGCTTGATGTAACTCCGTTTGAGCGGCTGCAGGAGCGATATGCAAATGAAAAGATTAGCATA-CGCCACGGTGTTGGGGATGGCGGTGAGCGTCGTGCACAGCAGTGGCTAGGATGACGTCTT-CATCAATT----TATTCATATATTTCTTCCAC-AGGGATCCTTTCCTCCA--GAGGCAC--AAGGGCAATAGAAAG-TAATAATTTTACGCAAGGCA-CTTGGTGA-TCCTTTATCC----------------TTCTAATTCAAATCTGATCAA----------GCTCAAGTAAAAATTAATGAAA--------------------------------------------------------------------------------------------------------------------------------------
>AAR4
----------------------------------------------------------------------------------------------------------------------------------------------------------------------------------------------------------------------------------------------------------------------------------------------------------------------------------------------------------------------------------------------------------------------------------------------------------------------------------------------------------------------CATCAAAGAAGGATGAAAAGGCAAGAAAAAAGAAGGAAGAGGCATCTTTGAACAGAAAGGCACAGGATGATGCTGGAATGCTTTTGAGAGA------------ACGTCGAGAAGCTCTAATGCAATGTCTAGAGA----TAGCTGCTGGACGTTACAGAGTTCCTT----------CATATAGTAAGCACT-TGTTA-TTTATGGTTCAGGGCCCAGACCATGATTGATATCTTGGTGAAGCATGCTTTTGATAACATATCAAG---------ATTTACAACTCGAC-AAAGAGATGTTTTAGAAAAACTTTGGGCTTCTGTTCGAGAACAACAAGTGCGGAGAAAACAAG-------------------------------------------------------------------------------------------------------------------------------------------------------------------------------------------------------------------------------------------------------------------------------------------------------------------------------------------------------------------------------------------------------------------------------------------------------------------------------
>AF1
--------------------------------------------------------------------------------------------------------------------------------------------------------------------------------------------------------------------------------------------------------------------------------------------------------------------------------------------------------------------------------------------------------------------------------------------------------------------------TTCTTTTGCAATTTGAAGAGCAACAAGAGCTTTTCTGCCTGAACAATT---------------------------------GGAGGTCATTCTATTTCCAATATTTCGA------ATTTTAATTCTTGTGAAGACTGTTCTCTAATCGTAGCAATTAGTTTTAACAT----------------CAGCAGCTGAACGTTACAGAGTGCCAT-TGCATATTTCATATAGCAAGTACT-AATCA-TTTGTTCTTCAGGGCTCAAACCATTATCAATATATTGGTTAAGCATGCTTTTGATAATATATCGAG---------ATTTAGAACTCTAC-AAAGAAATGCAACAGAGAAACTCTGGGCATCAATATGTGAACAACAATTGTGAAGGAAACAAGACAGGTTT-ACATCTGGGAAGCTTGATGTAACTACATTTGAGCAGCTGCTGCAGCAATATGCAGATGAAAAGATCAGCATT-CGCCATCGTGTTGGAGATAGTGGAGAGCATCGTGAACAGCAGTGGCTGGGATGATGTCAC-CATTACTGTCTAAATGCATCCATTTCTTTTCC-AGCCATCCTTCATGTAA--GGGGAAC--ATGGAGGCTATGCAA-AAAAAATATTACTTCATGCA-TTTATTGT-ATATTGTATCT-AAAATACTC-----CGGAGGCCCCAATTTATTTAT----------TTTACATTACAGTTTACTTAATTACAACAAAAAATATTCTTAAACT-AAACTAGAATAGGCTCAACTACAACTAGACTGTAGCTTCAT-ACTAG--AAAAAAATGCAAACTG--------------------------------------------
>AG2
----------------------------------------------------------------------------------------------------------------------------------------------------------------------------------------------------------------------------------------------------------------------------------------------------------GAATTATATATACACAAA----------------------------------------------------------------------------------------------------------------------------------------------TTCTTTTGCGATTTGAAGAGCAGCAAGAGCTTTTCTGCCTGAACAATT---------------------------------GTAGGTCATTCTATTTCCAATATTTCGA------ATTTTAATTCT--TGAAGACTGTTCTCTAATCGTAGCAATTAGTTTTAACATGATACACAAATACATCCAGCAGCTGAACGTTACAGAGTGCCAT-TGCATATTTCATATAGCAAGTACT-AATCA-TTTGTTCTTCAGGGCTCAAACCATTATCAATATATTGGTTAAGCATGCTTTTGATAATATATCGAG---------ATTTAGAACTCTAC-AAAGAAATGCAACAGAGAAACTCTGGGCATCAATATGTGAACAACAATTGTGAAGGAAACAAGACAGGTTT-ACATCTGGGAAGCTTGATGTAACTACATTTGAGCAGCTGCTGCAGCAATATGCAGATGAAAAGATCAGCATT-CGCCATCGTGTTGGAGATAGTGGAGAGCGTCGTGAACAGCAGTGGCTGGGATGATGTCAC-CATTACTGTCTAAATGCATCCATTTCTTTTCC-AGCCATCCTTCATGTAA--GGGGAAC--ATGGAGGCTATGCAA-AAAAAATATTACTTCATGCA-TTTATTGT-ATATTGTATCT-AAAATACTC-----CGGAGGCCCCAATTTATTTAT----------TTTACATTACAGTTTACTTAATTACAACAAAAAATATTCTTAAACT-AAACTAGAATAGGCTCAACTACAACTAGACTGTAGCTTCAT-ACTAG--AAAAAAATGCAAACTG--------------------------------------------
>AH26
-----------------------------------------------------------------------------------------------------------------------------------------------------------------------------------------------------------------------------------------------------------------------------------------------------------------------------------------------------------------------------------------------------------------------------------------------------------------------------------------------------------------------------------------------------------------------------------------------------------------------------------------------------------------------------------GAGTTATTT------------TATGCTGAGTATT-TGTCATTTGATGCTACAGGGCTCAAACTATGATCGATATTTTGGTGAAGCATGCTTTTGATAATATATCGAG---------ATTTACAGCTCAAC-AAAGAAATGCTATAGAGAAACTCTGGGCATCCATTCGAGAACAGCAACTGCAGAGAAAACAAGGGAGGTCT-GCAGCTGGGAAGCTTGATGTAACTGCGTTTGAGAGGCTGCAGGAACAATATGCAAATGAGAAGATAAGCATA-CGTCGTGCTGTTGGAGGTAGCGGAGAGCGGCGTGCACAGCAGTGGCTAGGATGATATTTT-AATAATGT------------------------------TCTATTCTTGGAAGGATGGAT--GGCAGTATTCCAGAA-GGAAAACATCAC--TGCTGA-ATTGGCGA-TCT-----------------------CAAGCCCTGGAATTTATCT------------GTTACATTGCTATCCTATTATATCTC---------------------ACACTAAAACTGTGTTTTTAGT-------------TTCAAT--------------------------------------------------------------------
>AME1
-------------------------------------------------------------------------------------------------------------------------------------------------------------------------------------------------------------------------------------------------------------------------------------------AGCAATTGGAGACTTGGATTATACGTGCACGAGTGG--CAAATGATCTTGTC-------TTCTTTTAGTTTGTGTGTATC---------------------------------------------------TTTTTCTTAGTTTCCAA-GGCATCTGGACGAGTAACTGAAAAACTTCATCTA--------AAAGGGCTGGATGCTCTTTTACCAATACCATCAAAGAAGGATGAAAAGGCAAGAAAAAAGAAGGAAGAGGCATCTTTGAACAGAAAGGCACAGGATGATGCTGGAATGCTTTTGAGAGA------------ACGTCGAGAAGCTCTAATGCAATGTCTAGAGA----TAGCTGCTGGACGTTACAGAGTTACTT----------CACATAGTAAGCACT-TGTTA-TTTATGGTTCAGGGCCCAGACCATGATTGATATCTTGGTGAAGCATGCTTTTGATAACATATCAAG---------ATTTACAACTCAAC-AAAGAGATGTTTTAGAAAAACTTTGGGCTTCTGTTCGAGAACAACAAGTGCGGAGAAAACAAGGATGGACT-GCAGCTGGGAAGCTTGATGTGACAGCATTTGAGCGGCTGCAGGAGCAATATGCGAGAGAGAAGATCAGCATA-CGTCATGGCGTTGGGAATAGTGGAGAGCGACGTGCACAACAGTGGCTAGGATGATGTTTT-CA-TGGCG----TATTCATGTATTGTTTGTCAAGGTGATTTCTTCTTGTA--TGGAGACATACAGGCAATGTGAAAAGAAAAAAACTAGTCTATGCA-TATGGTGG-TTATTGTATCT-G-AACATTC-----CCCAAGCCCTGATTTATGGTC----------TCTGTACAC---------------------------------------------------------------------------------------------------------------------------------------------------
>AP25
ACTAA---------------------------------------------------------------------------------------------------------------------------------------------------------------------------------------------------------------------------------------------------------------------------------------------------------------------------------------------------------------------------------------------------------------------------------------------------------------------------TGTAAT----TGAGTGTTAATTATTCT-----------------------------------------------------------------------------------------------------------------A------------------ACATTGCCCATCTA------------------ATCTGAGTTATTT------------TATGCTGAGTATT-TGTCATTTGATGCTACAGGGCTCAAACTATGATCGATATTTTGGTGAAGCATGCTTTTGATAATATATCGAG---------ATTTACAGCTCAAC-AAAGAAATGCTATAGAGAAACTCTGGGCATCCATTCGAGAACAGCAACTGCAGAGAAAACAAGGGAGGTCT-GCAGCTGGGAAGCTTGATGTAACTGCGTTTGAGAGGCTGCAGGAACAATATGCAAATGAGAAGATAAGCATA-CGTCGTGCTGTTGGAGGTAGCGGAGAGCGGCGTGCACAGCAGTGGCTAGGATGATATTTT-AATAATGT------------------------------TCTATTCTTGGAAGGATGGAT--GGCAGTATTCCAGAA-GGAAAACAGCAC--TGCTGA-ATTGGCGA-TCT-----------------------CAAGCCCTGGAATTTATCT------------GTTACATTGCTATCCTATTATATCTC---------------------ACACTAAAACTGTGTTTTTAGT-------------TTCAAT--------------------------------------------------------------------
>APA47
AATGTGATTACTTTTTGTTTTGAATTCATCCATTCTTTTCAGATTGCAACAAGGAATTCT-AGTTTTAGTTGGATGGTATAATTGGAGTTCATA-TTCAACCCAATTTATCT------ATTACTTTGATTGCTATTGTATTTCATAGAACATGATTTTC-TGAT-------------------ATAAACTTGTTATATTATTTAAAGATATACTTTGTGTAAGTTTTGCATTTATAGTAAAAGAGTGAGAACTT-ATTGTTATTCTAGTTAGAG----TATATTCCTA-TGGAGACTTGGATTATCCGTGCACAAGTGG--CAAATGATCTCTCATTGTTTTTT-TCCATAATTATTTAGACCATTCACTTAAAATGACT------AGTTAGTATGTTACAATCTAATGCTTACATTTTGTTGTACTTGGT-GGTATTTTCATC-------CTAATGTTTCATCTACAAT----AGAGGGTTAGATGCTCTTTTGGCGGAACCATCAAGAAAGGATGAAAAGGCAAGAAAAAAGAAAGAAGAGGCCAATTTGAATAAAAAGGTCCATGAAGAAACTACAAGTCGTCTGAGAGA------------ACATCGAGAAGCTCTAATGCATTGTCTAGAAA----TAGCAGCTGAACGTTATAGAGTTCCAT-TGCATATTTCATATAGCAAGTACT-AATCA-TTTGTGCTTCAGGGCTCAAACTATTATCGATATATTGGTTAAGCATGCTTTTGATAACATATCAAG---------ATTTACAACTCAAC-AAAGAAATGCAATTGAAAAGCTCTGGGCATCAATACGAGAACAACAATTGCGAAGGAAACAAGGCAGGTCT-ACATCTGGGAAGCTTGATGTAACTGCATTTGAGCGGCTGCAGCAGCAATATGCAAATGAAAAGATCAGCATT-CGCCATGGTGTTGGAGATAGTGGAGAGCGTCGTGCACAGCAGTGGTTGGGATGATGTCAT-CATTACTGTCTAAATGCATCCATTTCTTTTCC-AGGCATCCTTCATATAA--GGGGAGC--ATGGAGGCAT------------------------------------ATATTGTATCTAAAAATATTC-----CAGAGGCCCCAATTTATTTCT----------TGTACATTACAGTTAATC-----ACAACAAAATATGTTGCTAAACT-ATACTAGAATAGGCTCAACTACACCTAGACTGTAGTTTCAT-ACTAG--AAAAAAGAGCAAAC----------------------------------------------
>AR2
--------------------------------------------------------------------------------------------------------------------------------------------------------------------------------------------------------------------------------------------------------------------------------------------------------------------------------------------------------------------------------------------------------------------------------------------------------------------------TCCATCTAAAAC----TGAGGGCTGGATGCTCTTTTACCAATACCATCAAAGAAGGATGAAAAGGCAAGAAAAAAGAAGGAAGAGGCATCTTTGAACAGAAAGGCACAGGATGATGCTGGAATGCTTTTGAGAGA------------ACGTCGAGAAGCTCTAATGCAATGTCTAGAGA----TAGCCACTGGACG-TACTGAGTTCCTT-------------------------------------------GGGCCCAGGCCATGATTGATATCTTGGCGAAGCATGCTTTTGATAACATATCAAG---------ATTTACAACTCGAT-AAAGAGATTTTTTAGAAAAACTTTGGGCTTCTGTTAGAGAACAACAAGTGCAAAGAAAACAAGGAT----------------------------------------------------------------------------------------------------------------------------------------------------------------------------------------------------------------------------------------------------------------------------------------------------------------------------------------------------------------------------------------------------------------------------------------------------------------------------
>AS57
---------------------------------------------------------------------------------------------------------------------------------------------------------------------------------------------------------------------------------------------------------------------------------------------------------------------------------CAAGCAATCT-------------------------------------------------------------------------------------------------------------------------GATTGTTCCATCTACTAC----AGAGGGCTGGATGTTCTTTTACAAAAACCATCAAAAAAGGATAAAAGGGCAAGGAAAAAGAAGGAAGAAGCAGTTTCAAACAAGAAGGCACTAGATGATGCTGGAAAGATTTTGAGAGA------------ACATCGAGAAGCTCTGATACAGTGTCTAGAGA----TAGCAGCTGGGCGCTACAGAGTTCCTT---------------AGTAACTAAT-GGTTA-TTTATCTTGCAGGGCACAGACCATGATTGATATCTTGGTGAAGCACGCTTTTGACAGCATATCAAG---------ATTTACAGCTCGAC-AAAGAGATCTTATAGAAAAATTGTGGGCATCTATTCGAGATCAGCAAATGAGAAGAAGACAAGGAAAGTCT-GCAACTGGAAAGCTTGATGTAACTGCATTTGAGCGGCTGCAGGAGCGATATGCTAATGAAAAGATTAGCATA-CGTCATGGTGTCGGGGATGGTGGAGAGCGTCGTGCACAGCAATGGCTAGGATGACGTCTT-CATCAA------TATTCATATATTTTTTTGGT-GATGATCCTTTCTTTCA--GAGGGAC--AAAGGCAATGCGAAG-GGAAAATGATACATCACGCA-TTCGGTG-----------------------------------------------------------------------------------------------------------------------------------------------------------------------------------------------------------------------
>ASA51
---------------------------------------------------------------------------------------------------------------------------------------------------------------------------------------------------------------------------------------------------------------------------------------------------------------------------------------------------------------------------------------------------------------------------------------------------------------------------------------------------------------------------------------------------------------------------------------------------------------------------------------------------------------------------------------------CATATAGT--------GAAGTACT-AATCG-TTTGTGCTTCAGGGCTCAAACCATTATTGATATCTTGGTTAAGCATGCTTTTGATAACATATCAAG---------ATTTACAGCTCAAC-AAAGAAATGCTATAGAGAAACTCTGGTCATCAATACGAGAACAACAATTGCGGAGGAAACAGGGAAGGTCT-ACATCGGGGAAGCTTGATGTAACTGCGTTTGAGCGGCTGCAGCAGCAATATGCAAACGAAAAGATCAGCATT-CGGCATGGTGTTGGAGATGGTGGAGAGCGTCGTGCACAGCAGTGGCTGGGATGATTTCTT-CATTACTGTCTAAATGCATCCATTTCTTTTCC-AGGCATCCTTCATCAAA--GGGGAAC--ATGGAAGCAATGCAA-AGAAAATATTACTTCATGCA-TTTCGTGT-TTATTGTATAT-AAAATACTC-----CAGAGGCCCCAATTTATTTCT----------TGTACATTACAGTTCACTTA------A---------------------------------------------------------------------------------------------------------------------------------
>CB35
--------------------------------------------------------------------------------------------------------------------------------------------------------------------------------------------------------------------------------------------------------------------------------------------------------------------------------------------------------------------------------------------------------------------------------------------------------------------------------------------------------------------------------------------------------------------------------------------------------------------------------------------------------------------------------------------------------TATGCTGAGTATT-TGTCGTTTGATGCTTCAGGGCTCAAACTATGATTGATATTTTGGTGAAGCATGCTTGTGATAATATATCGAG---------ATTCACAGCTCAAC-AAAGAGATGCTATAGAGAAACTCTGGGCATCTATTCGAGAACTGCAAATGCGGAGAAAACAAGGGAGGTCT-GCAGCTGGGAAGCTTGATGTAACTGCGTTTGAGAGGCTGCAGGAACAATATGCAAATGAGAAGATAAGCATA-CGTCGTGCTGTTGGAGGTAGCGGTGAGCGGCGCGCACAGCAGTGGCTAGGATGATATTTA-AATAACGT------------------------------TCTATTCTTGGAAGGATGGAT--GGCAGTACTCCAAAA-GGAAATTATCACTTTGCTCA-ATTGGTG-----------------------------------------------------------------------------------------------------------------------------------------------------------------------------------------------------------------------
>CD18
------------------------------------------------------------------------------------------------------------------------------------------------------------------------------------------------------------------------------------------------------------------------------------------------------------------------------------------------------------------------------------------------------------------------------------------------------------------------------------------------------------------------------------------------------------------------------------------------------------------------------------------------------------------------------------------------------CATACAGTAAGTAGC-AGTTA-TTTATTCTGCAGGGCACAGACCATGATTGATATCTTGGTGAAGCACGCTTTTGATAGCATATCAAG---------ATTCACTGCTCGAC-AAAGAGATACTATAGAAAAATTGTGGGCATCTATTCGAGAACAGCAAATGAGGAGAAGACAAGGAAAATCT-GCAACTGGAAAGCTTGATGTAACTGCATTTGAGCGGCTGCAGGAGCAATACGCAAATGAAAAGATTAGCATA-CGCCATGGTGTTGGGGATGGTGGAGAGCGTCGTGCACAGCAATGGCTAGGATGATAC------------------------------------------------------------------------------------------------------------------------------------------------------------------------------------------------------------------------------------------------------------------------------------------------------------------------------------
>CDE34
---------------------------------------------------------------------------------------------------------------------------------------------------------------------------------------------------------------------------------------------------------------------------------------------------------------------------------------------------------------------------------------------------------------------------------------------------------------------------------------------------------------------------------------------------------------------------------------------------------------------------------------------------TGTCTAATTA-------------------ATTGAGTTATTT--------TATGTATGCTGAGTATT-TGTCGTTTGATGCTTCAGGGCTCAAACTATGATTGATATTTTGGTGAAGCATGCTTGTGATAATATATCGAG---------ATTCACAGCTCAAC-AAAGAGATGCTATAGAGAAACTCTGGGCATCTATTCGAGAACTGCAAATGCGGAGAAAACAAGGGAGGTCT-GCAGCTGGGAAGCTTGATGTAACTGCGTTTGAGAGGCTGCAGGAACAATATGCAAATGAGAAGATAAGCATA-CGTCGTGCTGTTGGAGGTAGCGGTGAGCGGCGCGCACAGCAGTGGCTAGGATGATATTTA--------------------------------------ATCTATTCTTGGAAGGATGGAT--GGCAATACTCCAAAA-GGAAATTATCACTTTGCTCA-ATTGGTGA-TTTTCATGCCT-G-AATATTCT---TTAAGCCCCGAAATTTATACATCT--------TTTACACTGC--------------------------------------------------------------------------------------------------------------------------------------------------
>CF38
AT-------------------------------------------------------------------------------ATTACAGTGTAT--TGATCTCTAACTACATTTGCAAAATC--------------------------------------------------------------------------------------------TTCATATGACACTTCTATTTATCAAAATTAA-----------AGTAATGTTTTGACTA------------AGCAATTGGAGACTTGGATTATACGTGCACAAGTGG--CAAATGATCTTTTC----CTGGCATCCACAGTGATTTAGAGCAGTC-ATGAAAGTACTTACAGCAAATT--AATGTTATAATCAAAGACCTGTGTTTTGTTGCGCTTGGT-GCTATTTTGACTCTTAAT----AAGTTCCATCTACTAC----TGAGGACTAGATGCTCTTTTACCAAAACAATCAAAAAAAGATGAAAGGGCAAGGAAAAAAAAGGAAGAGGCAGCTTCAAACAAAAAGGCACTGGATGATGCTGGAAAGATTTTGAGAGA------------ACATCGTGAAGCTCTGATGCAGTGTGTAGCAA----TAGCAGCTGGACGTTACAGAGTTCCTT----------CATATAGTAATTTCT-GGTTT-TTTA---TGCAGGGCCCAAACTATGATTGATATCTTGGTGAAGCATGCTTTTGATAGCATATCAAG---------ATTTACAGCACGAC-AAAGGGATGTTATAGAGAAACTTTGGGCATCTATTCGAGAACAGCAAATGCGGAGAAGGCAAGGAAAGTCT-GCAACTGGAAAGCTTGACGTGACTGCATTTGAGCGGCTGCAGGAGCAATATGCGAATGAAAAGATTAGCATA-CGTCACGGTGTTGGAGATGGTGGAGAGCGCCGTGCACAGCAGTGGCTAGGATAATTTCAT----CAATG----TATTCATATATTTTT----------ATCCTTTCTTGCA-GGAGGGAC--AAAGGCAATGTAGAG-AAAAAAGACTACATTATGCA-TTTGGTGAATTATTGCTTCT-A-AATATTT-----CCGGAGTTCTAATTCATTCCCTTGTACA--TTATCCAC-----------------------------------------------------------------------------------------------------------------------------------------------------
>CH19
------------------------------------------------------------------------------------------------------------------------------------------------------------------------------------------------------------------------------------------------------------------------------------------------------------------------------------------------------------------------------------------------------------------------------------------------------------------------GTTTGATCT-------------AGTTGGATGCTCTTTTACAAAAACCATCAAAAAAGGATGAAAAGG-------AAAGAAAGAAGAAGCAACTT----CAAAAAAGCTTTGGATGATGCTGGAAGGATTTTGAGAGA------------ACATCGAGAAGCTCTGATGCAGTGTCTAGATA----TAGCAGTTGGGCGCTATAGAGTTCCTT-------------------------------------------GGGCACAAACCATGATTAATATCTTGGTGAAGCATGCTTTTGATAGCATATTAGG---------ATTCACAACTCGAC-AAAGAGATGCTATAGAAAAATTGTGGGCATCTATTCGAGAACAGCAAATGAGGAGAAGACAAGGAAAATCT-GCAACTGGAAAGCTTGATGTAACTGCATTTGAGCGGCTGCAGGAGCAATACGCAAATGAAAAGATTAGCATA-CGCCACGGTGTTGGGGATGGTGGAGAGCGTCGTGCACAGCAATGGCTAGGATGATGCGGCACATCAATA----TATTCATATATTTTTTCCCC-AGGGATCCTTTCTTCCA--GAGGGAC--AAGGGCAATGTAAAG-GAAAAATGTTACATTATGCA-TTTGGTTA-TTATTGGTTC----------------TTATTA---AAAT------------------------------------------------------------------------------------------------------------------------------------------------------------------------------
>CHA37
AT-------------------------------------------------------------------------------ATTACAGTGTAT--TGATCTCTAACTACATTTGCAAAATC--------------------------------------------------------------------------------------------TTCATATGACACTTCTATTTATCAAAATTAA-----------AGTAATTTTTTGACTA------------AGCAATTGGAGACTTGGATTATACGTGCACAAGTGG--CAAATGATCTTTTC----CTGGCATCCACAGTGATTTAGAGCAGTC-ATGAAAGTACTTACAGCAAATT--AATGTTATAATCAAAGACCTGTGTTTTGTTGCGCTTGGT-GCTATTTTGACTCTTAAT----AAGTTCCATCCACTAC----TGAGGACTAGATGCTCTTTTACCAAAACAATCAAAAAAAGATGAAAGGGCAAGGAAAAAAAAGGAAGAGGCAGCTTCAAACAAAAAGGCACTGGATGATGCTGGAAAGATTTTGAGAGA------------ACATCGTGAAGCTCTGATGCAGTGTGTAGCAA----TAGCAGCTGGACGTTACAGAGTTCCTT----------CATATAGTAATTTCT-GGTTT-TTTA---TGCAGGGCCCAAACTATGATTGATATCTTGGTGAAGCATGCTTTTGATAGCATATCAAG---------ATTTACAGCACGAC-AAAGGGATGTTATAGAGAAACTTTGGGCATCTATTCGAGAACAGCAAATGCGGAGAAGGCAAGGAAAGTCT-GCAACTGGAAAGCTTGACGTGACTGCATTTGAGCGGCTGCAGGAGCAATATGCGAATGAAAAGATTAGCATA-CGTCACGGTGTTGGAGATGGTGGAGAGCGCCGTGCACAGCAGTGGCTAGGATAATTTCAT----CAATG----TATTCATATATTTTT----------ATCCTTTCTTGCA-GGAGGGAC--AAAGGCAATGTAGAG-AAAAAAGACTACATTATGCA-TTTGGTGAATTATTGCTTCT-A-AATATTT-----CCGGAGTTCTAATTCATTCCCTTGTACA--TTATCCACACAAATTTGATGACT--------------------------------------------------------------------------------------------------------------------------------------
>CJ24
------------------------------------------------------------------------------------------------------------------------------------------------------------------------------------------------------------------------------------------------------------------------------------------------TTGGAGACTTGGATTATCCGTGCACAAGTGG--CAAATGATCTTTTTACTGCTTGCATCCATGATGATATAGACCAGTC-ATGAAAGTATTT--CACAAATT--AATCTCATAATCAAACACCTACTTTTTAT-----------------------------------GTTCCATCTACTAC----AGAGGGCTGGATGCTCTTTTACAAAAACCATCAAAAAAGGATGAAAAGGCAAGGAAAAAGAAAGATGAAGCAGCTTCAAACAAAAAAGCACTGGATGATGCTGGAAAGATTTTGAGAGA------------ACATCGAGAAGCTCTGATGCAGTGTCTAGAGA----TAGGAGCTGGTCGCTACAGAGTTCCTT----------CATGC----AGTAAT-TGTTA-TTTATGCTGCAGGGCACAGACCATGATTGATATCTTGGTGAAGCATGCTTATGATAGCATATCAAG---------ATTTACAGCTCGAC-AAAGAGATATTATAGAAAAATTGTGGGCATCTATTCGAGATCAGCAAATGAGGAGAAGACAAGGAAAGTCT-GCAACTGGAAAGCTTGATGTAACTGCATTTGAGCGGCTACAGGAGCGATATGCAAATGAAAAGATTAGCATA-CGTCATGGTGTCGGGGATGGTGGAGAGCGTCGTGCACAGCAATGGCTAGGATGATGTCTT-CATCAATTTCTGTATTTATATATTTTTCCCAC-AATGATCCTTTCTTGCA--GAGGGAC--AAAAGCAATGTAAAG-GAAAAATGTTACATTTTGTA-TTTGGTGA-TTCTTGGTTC----------------TCCTAATTCAAATCTGATCAA----------CCTTAAGAAAAACCCAATTAATGAAATTATGTGACAT----------A------------------------------------------------------------------------------------------------------------
>CK7
-------------------------------------------------------------------------------------------------------------------------------------------------------------------------------------------------------------------------------------------------------------------------------------------------------------------------------------------------------------------------------------------------------------------------------------------------------------------------------------------------------------------------------------------------------------------------------------------------------------------------------------------------------------------AGAGCTATCCACTGTAATTCCTTTA----------CATACAATAAGTAAT-GGTTA-TTTATGCTGCAGGGCACAGACCATGATTGATATCTTGGTGAAGCATGCTTTTGATAGCATATCAAG---------ATTTACAGCTCGAC-AAAGAGATCTTATAGAAAAATTATGGGCATCTATTCGAGAACAGCAAATGAGGAGAAGACAAGGAAAGTCT-GCAACTGGAAAGCTTGATGTAACTGCATTTGAGAGGCTGCAGGAGCGATACGCAAATGAAAAGATTAGCATA-CGTCATGGTGTTGGGGATGGTGGAGAGCGTCGTGCACAACAGTGGCTAGGATGATGTCTT-CATCAATT----TATTCATATATTTTT----------ATCCTTTCTTGCA--GAGGGAC--AAAGGCAATGTAAAG-GAAAAATGTTACATTATGCA-TTCGGTGA-TTATTGGTTCT-A-AATATTCTCAAGTCCTAATTCAAATCTGTTCAA----------CCTTAAGTAAAACTCA-------------------------------------------------CAAT---------------------------------------------------------------------------------------
>CL6
--------------------------------------------------------------------------------------------------------------------------------------------------------------------------------------------------------------------------------------------------------------------------AGCAAA-----------AGCAATTGGAGACTTGGATTATACGTGCACAAGTGG--CAAATGATCTTTTTACTGCTTGCATCCATGATGATATGGACCAGTC-ATGAAAGTACTT--AGCAAATT--AATGTTATAATCAAACACCTACTTTTTGTTGCGCTTAGT-GCTATCTTAATCT-------TAATGTTCCATCTACTAC----AGAGGGCTGGATGCTCTTTTACAAAAACCATCGAAAAAGGATGAAAGGGCAAGGAAAAAGAAGGAAGAAGCAGCTTCAAACAAAAAAGCACTGGATGATGCTGGAAAGATTTTGAGAGA------------ACATCGAGAAGCTCTGATGCAGTGTCTAGAGA----TAGCAGCTGGGCGCTACAGAGTTCCTT----------CATACAATAAGTAAT-GGTTA-TTTATGCTGCAGGGCACAGACCATGATTGATATCTTGGTGAAGCATGCTTTTGATAGCATATCAAG---------ATTTACAGCTCGAC-AAAGAGATCTTATAGAAAAATTATGGGCATCTATTCGAGAACAGCAAATGAGGAGAAGACAAGGAAAGTCT-GCAACTGGAAAGCTTGATGTAACTGCATTTGAGAGGCTGCAGGAGCGATACGCAAATGAAAAGATTAGCATA-CGTCATGGTGTTGGGGATGGTGGAGAGCGTCGTGCACAACAGTGGCTAGGATGATGTCTT-CATCAATT----TATTCATATATTTTT----------ATCCTTTCTTGCA--GAGGTAC--AAAGGCAATGTAAAG-GAAAAATGTTACATTATGCA-TTCGGTGA-TTATTGGTTCT-A-AATATTCTCAAGTCCTAATTCAAATCTGTTCAA----------CCTTAAGTAAAACTCA-------------------------------------------------CAAT---------------------------------------------------------------------------------------
>CM9
---------------------------------------------------GGAAATGAATAAATTTTCTTGGATAGTCC-ATTACAGTGCAT--TGTTCTCTGACTACTCACACAATGCA-AGTACAAAACAGATGCAATGCAAAAGATA-ACAACTC-ATATT--------GGAAATCCTGCTAAATTCAGTAAGGCAGTACA--AGATGGAGTCAATG-------------TAAAAAGATGAAGAGATGCC-ATTGTTA-TTTGGCTACAGTTCTTATCTTATAAATAAAA-----------TCGTGCACAAGTGG--CGAATGATCTTTTTA------GCATCCTTGATGATATATACAAGTC----AAAGTATTT--TGCAAATA--AGTGTCACAATCAAATGTCT-TTTTTCGTTCCGCTTAAT-GTTATCTTAATCCCTACC-TTGTTGTTTCATCTAGTAA----AGAGGGCTGGATGCTCTTTTACAGAAACCATCAAAAAAGGATGAAAAAGCAAGGAAAAAGAAAGAAGCAGAAGCTTTAAATAAAAAAGCTGTGGATGATGCTGGAAAGATTCTGAGAGA------------ACATCGAGAAGCTCTGATGCAGTGTCTAGAGA----TAGCAGCTGGACGTTACAGAGTTCCTT--------------------------------TTTATGCTGCAGGGCACAAACCATGGTTGATATCTTGGTGAAGCATGCTTTTGATAGCATATCGAG---------ATTTACAGCTCGAC-AAAGAGATATTATAGAAAAGCTGTGGGCATCTATTCGAGAGCAGCAAATGAGAAGAAGACAAGGAAAATCT-GCAACTGGAAAGCTTGATGTAACTGCGTTTGAGCGGCTGCAGGAGCGATATGCAAATGAAAAGATTAGCATA-CGCCACGGTGTTGGGGATGGCGGAGAGCGTCGTGCACAGCAGTGGCTAGGATGACGTCTT-CATCAATT----TG-TCATATATTTCTTCCAC-AGGGATCCTTTTCTCCA--GAGGCAC--AAGGGCAATGCAAAG-TAATAATTTTACGCAAGGCA-CTTGGTGA-TTCTTTGTTC----------------TTCTAATTCAAATCTGATCAA----------GCTCAAGTAAAAAATAATGAAA--------------------------------------------------------------------------------------------------------------------------------------
>CO8
------------------------------------------------------------------------------------------------------------------------------------------------------------------------------------------------------------------------------------------------------------------------------------------------------------------------------------------------------------------------------------------------------------------------------------------------------------------------GTTTCATCTATTAA----AGAGGGCTGGATGCTCTTTTACAGAAACCATCAAAAAAGGATGAAAAAGCAAGGAAAAAGAAAGAAGCAGAAGCTTTAAATAAAAAAGCTGTGGATGATGCTGGAAAGATTCTGAGAGA------------ACATCGAGAAGCTGTGATGCAGTGTCTAGAGA----TAGCAGCTGGACGCTACAGAGTTCCTT--------------------------------TTTATGGTGCAGGGCACAGACCATGGTTGATATCTTGGTGAAGCATGCTTTTGATAGCATATCGAG---------ATTTACAGCTCGAC-AAAGAGATATTATAGAAAAGCTCTGGGCATCTATTCGAGAGCAGCAAATGAGAAGAAGACAAGGAAAATCT-GCAACTGGAAAGCTTGATGTAACTGCTTTTGAGCGGCTGCAGGAGCGATATGCAAATGAAAAGATTAGCATA-CGCCACGGTGTTGGGGATGGCGGAGAGCGTCGTGCACAGCAGTGGCTAGGATGACGTCTT-CATCAATT----TATTCATATATTTCTTCCGC-AGGGATCCTTTCCTCCA--GAGGCAC--AAGGGCAATGTGAAG-TAATAATTTTACGCAAGGCA-CTTGGTGA-TCCTTTATTC----------------TTCTAATTCAAATCTGATCCA----------GCTCAA------------------------------------------------------------------------------------------------------------------------------------------------------
>CP16
---------------------------------------------------GGAAATGCATAAGTTTACTTGGATGGTCC-ATTACGGTGCAT--TGTTCTCTGACTACTCAGACAGAATC-TTCATGTCACACTTTTATTTATCAGAA----------------------------------CTGAACT-------------------ATATAGTCAATG---TAAGTATTTATAGCAGATAAGGGGCATGCC-ATTGTTATTTTGGTAGAG---------------TTGGAGACTTGGATTATCCGTGCACAAGTGG--CAAATGATCTTTTTACCGCTTGCATCCTTGATGATATAGACCAGTC-ATGAAAGTACTT--TTCAAATT--AGTGTCACAATCAAACACCTGCTTTTTGTTGCGCTTAAT-ACCATCTTGAACTTTAAC-TGAAGGTTCCATCTAATAC----AGAGGGCTGGATGCTCTTTTACAAAAATCATCAAAAAAGGATGAAAAGGCAAGGAAAAAGAAAGAAGAAGCAGCTTCAAACAAAAAAGCACTGGATGATGCTGGAAAGATTCTGAGAGA------------ACATCGAGAAGCTCTGATGCAGTGTCTAGAGA----TAGCAGCTGGGCGCTACAGAATTCCTT----------CATACAGTAAGTAGC-GGTTG-TTTATGCTGCAGGGCACAGACCATGATTGATATCTTGGTGAAGCATGCTTTTGATAGCATATCAAG---------ATTCACAGCTCGAC-AAAGAGATATTATAGAAAAATTGTGGGCATCTATTCGAGAACAGCAAATGAGGAGAAGACAAGGAAAATCT-GCAACTGGAAAGCTTGATGTAACTGCATTTGAGCGGCTGCAGGAGCGATACGCAAATGAGAAGATTAGCATA-CGCCATGGTGTTGGGGATGGTGGAGAGCGTCGTGCACAGCAATGGCTAGGATGATGTCTT-CATTAGTT----TATTCATATATTTTTTCGAC-AGGGATCCTTTCTTCCA--GAGGGAC--ATGAGCAATGTAATT-GAAAAATGTTTC-TTATGCA-TTTGGTAA-TTACTGGTTC----------------TCCTAATTCAAATCTGATCAA----------CCTTAAGTAAAACCCAATTAATAAAAACACATGGGTC----------ATAGGTGGGGCATGCTTTTGTATTATA---------------ACAAGA-------------------------------------------------------------
>CP161
--------------------------------------------------AGGAAATGCATAAGTTTACTTGGATGGTCC-ATTACGGTGCAT--TGTTCTCTGACTACTCAGACAGAATC-TTCATGTCACACTTTTATTTATCAGAA----------------------------------CTGAACT-------------------ATATAGTCAATG---TAAGTATTTATAGCAGATAAGGGGCATGCC-ATTGTTATTTTGGTAGAG---------------TTGGAGACTTGGATTATCCGTGCACAAGTGG--CAAATGATCTTTTTACCGCTTGCATCCTTGATGATATAGACCAGTC-ATGAAAGTACTT--TTCAAATT--AGTGTCACAATCAAACACCTGCTTTTTGTTGCGCTTAAT-ACCATCTTGAACTTTAAC-TGAAGGTTCCATCTAATAC----AGAGGGCTGGATGCTCTTTTACAAAAATCATCAAAAAAGGATGAAAAGGCAAGGAAAAAGAAAGAAGAAGCAGCTTCAAACAAAAAAGCACTGGATGATGCTGGAAAGATTCTGAGAGA------------ACATCGAGAAGCTCTGATGCAGTGTCTAGAGA----TAGCAGCTGGGCGCTACAGAATTCCTT----------CATACAGTAAGTAGC-GGTTG-TTTATGCTGCAGGGCACAGACCATGATTGATATCTTGGTGAAGCATGCTTTTGATAGCATATCAAG---------ATTCACAGCTCGAC-AAAGAGATATTATAGAAAAATTGTGGGCATCTATTCGAGAACAGCAAATGAGGAGAAGACAAGGAAAATCT-GCAACTGGAAAGCTTGATGTAACTGCATTTGAGCGGCTGCAGGAGCGATACGCAAATGAGAAGATTAGCATA-CGCCATGGTGTTGGGGATGGTGGAGAGCGTCGTGCACAGCAATGGCTAGGATGATGTCTT-CATTAGTT----TATTCATATATTTTTTCGAC-AGGGATCCTTTCTTCCA--GAGGGAC--ATGAGCAATGTAATT-GAAAAATGTTTC-TTATGCA-TTTGGTAA-TTACTGGTTC----------------TCCTAATTCAAATCTGATCAA----------CCTTAAGTAAAACCCAATTAATAAAAA---------------------------------------------------------------------------------------------------------------------------------
>CR44
-----------------------------------------------------------------------------------------------------------------------------------------------------------------------------------------------------------------------------------------------------------------------------------------------------------------------------------------------------------------------------------------------------------------------------------------------------------------------------------------------------------------------------------------------------------------------------------------------------------------------------------------------------------------------------------------------------------------------ATCA-ATAATATTTCAGGGCCCAAACTGTAATTGACATATTAGTGAAGCATGCTTTTGACAACATAACAAG---------ATTTACAGCTCAGC-AAAGAGATGCTATTGAGAAACTCTGGGCATCTATTCGAGAACAGCAAATGCGAAGAAGACAAGGAAAATCT-GCAACTGGAAAGCTCGATGTAACTGCTTTTGAGCGGCTGCAGCAAAGGTATGCAAATGAGAAGATTAGCATT-CGTCATGCTGTTGGAGGTGGTGGAGAGCGGCGCGCACAACAGTGGCTAGGATGATCTTTT-CAGTCCTA---------ATTTGCATCTTTTCA-GTTAACCCTTTCT------GGATACA--GAAAATTATTTGTAC-TGAA---------CTAAACT-TATATTGT-ATAAGCAGATT---------------TAAGGTTTTTGCATTGTGCCT----------CGCAAATAATATTTATTTTG---------------------------ACACTTCAA-------------------AATTTAGTTTTATAACCATA-------------------------------------------------------------
>CT15
-----------------------------------------------------------------------------------------------------------------------------------------------------------------------------------------------------------------------------------------------------------------------------------------------------------------------------------------------------------------------------------------------------------------------------------------------------------------------------------------------------------------------------------------------GAAAAAGAAAGAAGAAGCAGCTTCAAACAAAAAAGCACTGGATGATGCTGGAAAGATTCAAAGAGA------------ACATCGAGAAGCTCTGATGCAGTGTCTAGAGA----TGGCAGCTGGGCGCTACAGAGTTCCTT----------CATACAGTAAGTAGC-AGTTG-TTTATGCTGCAGGGCACAAACCATGATTGATATCTTGGTCAAGCATGCTTTTGATAGCATATCAAG---------ATTCACAGCTCGAC-AAAGAGATATTATAGAAAAATTGTGGGCATCTATTCGAGAACAGCAAATGAGGAGAAGACAAGGAAAATCT-GCAACTGGAAAGCTTGATGTAACTGCATTTGAGCGGCTGCAGGAGCAATACGCAAATGAGAAGATTAGCATA-CGCCATGGTGTTGGGGATGGTGGAGAGCGTCGTGCACAGCAATGGCTAGGATGATGTCTT-CATTAGTT----TATTCATATATTTTTTCGAC-AGGGATCCTTTCTTCCA--GAGGGAC--ATGAGCAATGTAATT-GAAAAATGTTTC-TTATGCA-TTTGGTAA-TGACTGGTTC----------------TCCTAATTCAAATCTGGTCAA-------------------AAGCCCAATTAATGAAAACCTGTGACAT----------AATTTTAGATTGTTTGTTCCA----------------------------------------------------------------------------------------
>DA12
------------------------------------------------------------------------------------------------------CGACTGTTGATGCAAGTACAAACAAGTATTTGATGCCATGCAAAAGATA-ACAACTC-ATATT--------GGAAATA-------------------------------ATAGTCAATG---TAATTACTTATAGCAGATAAAGGG-ATGCC-ATTGTTATTTTGGCTAGAGTTCTT----ACCTATGAATAAATCAAATTCATCGTGCACAAGTGG--CGAATGATCTTTTTA------GCATCCATGATGATATA---------------------------------------------AAACACCTACTTTTTGTTCCGCTTAAT-GCTATCTTGAATCTTA--------GTTTCATCT-----------AGGGCTGGATGCTCTTTTACAGAAACCATCAAAAAAGGATGAAAAGGCAAGGAAAAAGAAAGAAGCAGAAGCTTTAAATAAAAAGGCACTGGATGATGCTGGAAAGATTATGAGAGA------------ACATCGAGAAGCTCTGATGCAGTGTCTGGAGA----TAGCAGCTGGCCGCTACAGAGTTCCTT----------CATACATTAAGTAAC-GTGTA-TTTATGCTGCAGGGCACAGACCATGATTGATATATTGGTGAAGCATTCTTTTGATAGCATATCAAG---------ATTTACAGCTCGAC-AAAGAGATATTATAGAAAAGTTGTGGGCATCTATTCGAGAGCAGCAAATGAGGAGAAGACAAGGAAAATCT-GCAACTGGAAAGCTTGATGTGACTGCATTTGAGCGGCTGCAGGAGCGATATGCAAATGAAAAGATTAGCATA-CGCCATGGTGTTGGGGATGGCGGAGAGCGTCGTGCACAGCAGTGGCTAGGATGACGTCTT-CATCAATT----TATTCATATATTTCTTCCGC-ATGGATCCTTTCTTCCA--GAGGGAC--AAGAGCAATGCAAAG-TAAAAAATTTATATAATGCA-ATTGGTGA-TTATTGGTTC----------------TTCTAATTCAAATCTGATCAA----------CCTTAAGTAAAACTCAATTAATGAAAACC-------------------------------------------------------------------------------------------------------------------------------
>EN45
-------------------------------------------------------------------------------------------------------------------------------------------------------------------------------------------------------------------------------------------------------------------------------------------------------------------------------------------------------------------------------------------------------------------------------------------------------------------------------------------------------------------------------------------------------------------------------------------------------------------------------------------------------------------------------------------------------------------------------ATGTTTCAGGGCCCAAACTGTAATCGATATATTAGTGAAGCATGCGTTTGACAACAAAGCAAG---------ATTTACAGCTCAGC-AAAGAGATGCAATTGAGAAACTCTGGGCATCTATTCGAGAACAGCAAGTGCGACGAAGACAAGGAAAATCT-ACAACTGGAAAGCTTGATGTAACTGCTTTTGAGCGGCTGCAGGAAAGGTATGCAAATGAGAAGATAAGCATT-CGTCATGCTGTTGGAGATAGTGGAGAGCGTCGTGCACAACAGTGGCTAGGCTGATGGTGT-CAGCACTATTTTGCAATATATCTT--------------TCTTCCGTGGCA--AGGCAAA--GAAGCTACCTTGTAC-AGAAAA---TACTTTGTACT-TACATTGT-AT-------------------------------------------------------------------------------------------------------------------------------------------------------------------------------------------------------------------
>FC13
------------------------------------------------------------------------------------------------------------------------------------------------------------------------------------------------------------------------------------------------------------------------------------------------------------------------------------------------------------------------------------------------------------------------------------------------------------------------------------------------------------------------------------------------------------------------------------------------------------------------------------------------------------------------------------------------------------------------------------------------------------------------------------------CGAG---------ATTTACAGCTCGAC-AAAGATATATTATAGAAAAGTTGTGGGCATCTATTCGAGAGCAGCAAATGAGGAGAAGACAAGGAAAATCT-GCAACTGGAAAGCTTGATGTGACTGCATTTGAGCGGCTGCAGGAGCGATATGCAAATGAAAAGATTAGCATA-CGCCATGGTGTTGGGGATGGCGGAGAGCGTCGTGCACAGCAGTGGCTAGGATGACGTCTT-CATCAATT----TATTTATATACTTCTTCCGC-ATGGATCCTTTCTTCCA--GAGGGAC----GAGCAATGCAAAG-TAAAAAATTTATATAATGCA-ATTGGTGA-TTATTGGTTC----------------TTCTAATTCAAATCTGATCAA----------CCTTAAGTAAAACTCAATTAATGAAAAC--------------------------------------------------------------------------------------------------------------------------------
>GG1
----------------------------------------------------------------------------------------------------------------------------------------------------------------------------------------------------------------------------------------------------------------------------------------------------------------------------------------------------------------------------------------------------------------------------------------------------------------------------------------------------------------TATTGTTATGAGCAAGATATG------------------------------------------------------------------------------------------------------CAACATATGATCTAGTGAAG-TTGCCAATTTGGTTTCAATAAATTGGTC--------TTTTTGAAGCAAGTTCT-------ACAGTGATCAAAGCTACAATC---AATGTACATATTCGCAGATCAAGTTTTCCAATGAAAGTCAAGAAGACGGTAAATTACAATACAAT-GACAGGAACTGATGGCACAAAACCTTGAAACAAGCCACTAATTATACAAGAGTAAGTGAAATGCAGAGCCT-GGCACTTG----------GTAACAGGATTAACCTGGCAATAAATAAGATATATGAAGACACGCAATAGAGTATTGAAGTTATCCCAGCCACTGTTGTGCACGACACTCTCAACAGCATGACGAATGCTAATCT-TTTCATTT-------------------------GCATATCTTTCCTGCAACCGCTCAAAA-GCAGTAACATCCCAG-TTGCAGATTTCCCTTGTCTT-CTTCGGGT-TTGTTGTTCTC-GAA-----------TAGATGCCCAAAGTTTCTCAATAGCACTCTTTGTTGAGCTGAAAATCTTGATATGTTATCAAAAGCGTGCTTCACTA-ATATATCAATA--------------------------------------------------------------------------------------------------
>HB41
--------------------------------------------------------------------------TAGGGTAAATTAATTTGATA-------------------------------------CTATTGTAGTGCATAGAACTTGAT-------------------------TGAGCAGATATAATGCAA--------------------------------------------------------------------------------GCAGAAGCAATTGGAGACTTGGATTATCCGTGCACAAGTGG--CGAATGATCTTGCG----------TCCCTAATTATTTAGACCATTTGCTTG-------------------------------CTACTTGGTGCATTTTGT-------------------------------CATCGTTTTGTCTACAAT----AGAGGGTTGGATGCTCTATTGGCAGAGCCATCAAGAAAGGATGAAAAG-------AAAAGAAGGAAGAGGCCTATTTTAATAAAAAGACCCAAGATGATAGTATAAGGCTTCTGAGAGA------------ACATCGAGAAGCTCTAATGCATTGTCTAGAAA----TAGCAGCTGGACGTTACAGAGTTCCATATGCATATTTCATATATAAAGTACT-AATCA-TTTTTGCTTCAGGGCTCAAACCATTATTGATATCCTGGTTAAGCATGCTTTTGATAACATATCAAG---------ATTTACAGCTCAAC-AAAGAAATGCGGTAGAGAAACTCTGGACATCAATACGAGAACAACAATTGCGGAGGAAACAGGGAAGGTCT-ACATCTGGGAAGCTTGATGTTACTGCATTTGAGCGGCTGCAGCAGCAATATGCAAATGAAAAGATCAGCATT-CGTCATGGTGTTGGAGATGGTGGGGAGCGTCGTGCACAGCAGTGGCTGGGATGATGTCTT-CATTACTGTCTAAATGCATCCGTTTCTTTTCC-AGGCATCCTTCATTGAA--GGGGAAC--ATGGAGGCAATGCAA-AGAAAACATTACTTCATGCA-TTTGGTGT-ATATTTTATCT-AAAATACTC-----CAGAGGCCCCAATTTATTTCT----------TGTACATTACAGTTCATTCA------ACAAAAAATGTTACAAAACT-ACACTAGAATAGGCTAAACTACTATTAGACTGTAGTTTCAT-AATAAGGGAAATAGTGCAAACTG----------------------CTGAAATAACGATTCAT-----
>JO20
----------------------------------------------CAACTAGAAATGCATAAATTTACTTGGATAGTCC-ATTATGGTG-----------CTGATTACTCAGACAGAATC-TTCAAGTCACAGTTTTATTTATCAGAA----------------------------------CTAAACTTTATAATGTTTTA-------------------------------------ATGTAGAGCATGCC-ATTGTTATTTTGGTTAAGAGTTCTT--------TTGGAGACTTGGATTATCCGTGCACAAGTGG--CAAATGATCTTTTTACTGC----------------------------ATGAAAGTACTG--TGCAAATT--AGTGTCACAATCAAACATCTTTATTTTG--ATGCTTGAT-ACTATCTTGATCTTTA---------TCATTTTCATTAT----TAAGGGCTGGATGCTCTTTTACAAAAACCATCAAAAAAGGATGAAAAGGCAAGGAAAAAGAAAGAAGAAGCAGCTTCAAACAAAAAAGCTTTGGATGATGCTGGAAAGATTCTGAGAGA------------ACATCGAGAAGCTCTGATGCAGTGTCTAGATA----TAGCAGCTGGGCGCTACAGAGTTCCTT----------CATACAGTAAGTAGC-AGTTA-TTTATTCTGCAGGGCACAGACCATGATTGATATCTTGGTGAAGCATGCTTTTGATAGCATATCAAG---------ATTCACAGCTCGAC-AAAGAGATGCTATTGAAAAATTGTGGGCATCTATTCGAGAACAGCAAATGAGGAGAAGACAAGGAAAATCT-GCAACTGGAAAGCTTGATGTAACTGCATTTGAGCGGCTGCAGGAGCGATACGCAAATGAAAAGATTAGCATA-CGCCACGGTGTTGGGGATGGTGGAGAGCGTCGTGCACAGCAATGGCTAGGATGATGCCACACATCAA------TATTCATATATTTTTTCCCC-AGGGATCCTTTCTTCTA--GAGGGAC--AAGGGCAATGTAAAG-GAAAAATGTTACATTATGCA-TTTGGTGA-TTATTGGTTG----------------TTCTTATTAAAATCTGATCAA----------CCTTAATGAAAACCTG---------------TGACTT----------AAAATCAGATTGTTTGTTCCA----------------------------------------------------------------------------------------
>JU21
AT--------------------------------CATGTTTACTTGCAACTAGAAATGCATAAATTTACTTGGATAGTCC-ATTATGGTG-----------CTGATTACTCAGACAGAATC-TTCAAGTCACAATTTTATTTATCAGAA----------------------------------CTAAACTTCATAATGTTTTAAT----GTATAGTCAATG---TAAGTCTTTATAGGAGATAAAGAGCATGCC-ATTGTTATTTTGGTTAAGATTTCTT--------------------------CGTGCACAAGTGG--CAAATGATCTTTTTACTGC----------------------------ATGAAAGTACTG--TGCAAATT--AGTGTCACAATCAAACATCTTTATTTTG--ATGCTTGAT-ACTATCTTGATCTTTA----------TCATTTTCATTA----TTAGGGCTGGATGCTCTTTTACAAAAACCATCAAAAAAGGATGAAAAGGCAAGGAAAAAGAAAGAAGAAGCAGCTTCAAACAAAAAAGCTTTGGATGATGCTGGAAAGATTCTGAGAGA------------ACATCGAGAAGCTCTGATGCAGTCTCTAGATA----TAGCAGCTGGGCGCTACAGAGTTCCTT----------CATACAGTAAGTAGC-AGTTA-TTTATTCTGCAGGGCACAGACCATGATTGATATCTTGGTGAAGCATGCTTTTGATAGCATATCTAG---------ATTCACAGCTCGAC-AAAGAGATGCTATTGAAAAATTGTGGGCATCTATTCGAGAACAGCAAATGAGGAGAAGACAAGGAAAATCT-GCAACTGGAAAGCTTGATGTAACTGCATTTGAGCGGCTGCAGGAGCGATACGCAAATGAAAAGATTAGCATA-CGCCACGGTGTTGGGGATGGTGGAGAGCGTCGTGCACAGCAATGGCTAGGATGATGCCACACATCAA------TATTCATATATTTTTTCCCC-AGGGATCCTTTCTTCCA--GAGGGAC--AAGGGCAATGTAAAG-GAAAAATGTTACATTATGCA-TTTGGTGA-TTATTGGTTG----------------TTCTTATTAAAATCTGATCAA----------CCTTAATGAAAACCTG---------------TGACTT----------AAAATCAGATTGTTTGTTCCA----------------------------------------------------------------------------------------
>KE1
----------------------------------------------------------------------------------------------------------------------------------------------------------------------------------------------------------------------------------------------------------------------------------------------------------------------------------------------------------------------------------------------------------------------------------------------------------------------------------------------------------------------------------------------------------------------------------------------------------------------------------------------------------------------------------------------------TATGTATGCTGAGTATT-TGTCATTTGATGCTCCAGGGCTCAAACTATGATTGATATTTTGGTGAAGCATGCTTTTGATAATATATCAAG---------ATTTACAGCTCAAC-AAAGAGATGCTATAGAGAAACTCTGGGCATCCATTCGAGAACAGCAACTGCAGAGAAAGCAAGGGAGGTCT-GCAGCTGGGAAGCTTGATGTAACTGCGTTTGAGAGGCTACAGGAACAATATGCAAATGAGAAGATAAGCATA-CGTCGTGCTGTTGGAGGTAGCGGAGAGCGGCGCGCACAGCAGTGGCTGGGATGATATTTT-AATAATGT--TGTCTTCATGTATTCTTGTTAT-GATGGTCTATTCTTGGAAGGATGGAT--GGACGGCT--------TGACAACACTACTC-------ATTGTTAG-CTTTTGCTTTT------------------------TAATCTGTTTCTTCATATAA--------------------------------------------------------------------------------------------------------------------------------------------------------------
>LF2
------------------------------------------------------------------------------------------------------------------------------------------------------------------------------------------------------------------------------------------------------------------------------------------------------------------------------------------------------------------------------------------------------------------------------------------------------------------------------------------------------------------------------------------------------------------------------------------------------------------------------------------------------------------------------------------------------CATATAATAAGTACT-AATCA-TTTGTCCTTCAGGGCTTAAACCATTATAGACATCTTGGTTAAGAATGCTTTTGCTAACATATCATG---------ATTTACAACTCAACAAAAGAAATGCTATAGAGAAAATCTGGTCATCAATAGAAGAAGAACAATTGCGGTGGAAACAAGGAAGGTCT-ACATCTGGGAATCTTGAAGTAACTGCATTTGAGCGGCTGCAGCAGCAATATGCAAATGAAAAGATCAGCATT-TGCCATGGTGTTGGAGATGGTGGAGAGCGTCGTGCACAGCAGTGGCTGGGATGATG-------------------------------------------------------------------------------------------------------------------------------------------------------------------------------------------------------------------------------------------------------------------------------------------------------------------------------------
>MC0
----------------------------------------------------------------------------------------------------------------------ATTACTTTGATTGCTATTGTACTACATCGAACTTGGTTTTCTTGAT-------------------ATAAATGTCTTATAT----------------------------TACATTTATAGCAAGTAAGTTAGAGATT-ATTATTTTTCAAGTAGAGT----TCTTTCCTCATTGGAGACTTGGATAATCTGTGCACAAGTGG--CAAATGATCTTTTCACTGATGGC-----------------------------------------------------------------TTCTCATTTTGTGTCCCATAAT---------------------CATTGTTTCATCTGCAAT----AGAGGGTTGGATGCTCTTTTGGCAGAGCCATCAAGAAAGGATGAAAATG-------AAAGAAGGAAGAGGCTAATTTGAATAAAAAAGCCCAAGATGATACTATAAGGATTCTGAGAGA------------ACATCGAGAAGCTTTAATGCATTGTTTAGAAA----TAGCAGCTGGACGTTACAGAATTCCAT-TGCATATTTCATATAGTAAGTACT-AATCA-TTTGTGCTTCAGGGCTCAAACCATTATTGATATCTTGGTTAAGCATGCTTTTGATAACATATCGAG---------ATTTACAGCTCAAC-AAAGAAATGCTATAGAGAAACTCTGGGCATCAATACGAGAACAACAATTGCGGAGGAAACAAGGTCGGTCT-ACATCTGGGAAGCTTGATGTAACTGCATTTGAGCGGCTGCAGCAACAATATGCAAATCAAAAGATTAGCATT-CGCCATGGTGTTGGGGATGGTGGAGAGCGTCGCGCACAGCAGTGGCTGGGATGATGCCTT-TAGTACTATCTAAAGGCATCCATTTCTTTTCC-AGGCATTCTTCATCCAA--GGGGAAC--ATGGAGTCAATGCAA-AGAAAGAATTACTTCATGCA-TTTGGTGT-ATATTGTATCT-AAAATACTT-----CAGAGGTTCCAATATATTTCT----------TGTACATTATAGTTCACTTA------ACAAAAAATGTTGGTAAACT-ACACTAGAGTAGGCTAAACTA-------ACTGTAGTTTCATTGCTAGGGGAAAAAGTGCAAACTG--------------------------------------------
>MT0
AT------------------------------CTCTTGTTGTTATGCATCAAA--------------------------------------------------------------------------------ATGATATTAGATAGAATACATCATGC----------------AAACATAGTTTCATGTACTAAATCATTAAA-------------------------------------------------------------------------------------GGATATGCATAATATCAGTGTTTAAATAGAACAAATGATATTTTTACTGTGTGT-CCCATAATAATTTATACCATTCACTTAATCTATTTCATGCAAGAGATAAGCTTATTACTTGAGGC---------ATCATGGTAGAT-GATATCTTAAACCTCAAC-TCTGTGTTTCATCTACAAT----AGAGGGTTAGATGGTATTTTGGTAGAGCCATCAAGAAAAGATGAAAAGG------AAAAATAAAAAAAGGCCAATTTGAATAAAAATACCCAAGATGATAATACAAGGCTTCTAAGAGA------------ACATAGAGAAGCTCTAATGCATTATATAGAAA----TAACAGCTGAACGATATAGACTTCCAT-TGCATATTTCATATAGCAAGTACTAAATCA-TTTGTGCTTCAGGAATCAAACTATTATCAATATATTGGTTAAGCATGCCTTTGATAACATATCAAG---------ATTTACACCTCAAC-AAAGAAATGCAATAGAGAAACTCTAGGCATCAATATGAGAACAAAAAATATAAAGGAAGCAAGGAAGGCCT-ACTTCTGGTAAGCTTAATGTAACTACATTTGAATGGCTATAGCAGCAATATTAAAATGAAAATATCAGCATT-CACCATGGTGTTGGAGATAGTGGAGAGCGTCGTGCACAGTATTGGCTAGGATGATGTCAT-CATTATTGTCTAAATGCATCCATTTCTTTTTC-AAAAATCCTTCATATAA--GGGGAAC--ATGGAGGCAATGCAA-AGAAAATATTCCTCCATGCA-TTTCCAT--ATAATGTATCT-AAAATATTC-----CAAAGGCCTAAATTTATTTCT----------TTCATAAATGATGTTTGTTAGTGATTAGAAGGAA-ATTTCTGAATA-AAGGTTGAAT-------------------CTGAATTTTTAG--------------------------------------A-----------------------------
>NN48
------------------------------------------------------------------------------------------------------------------------------------------------------------------------------------------------------------------------------------------------------------------------------------------------------------------------------------------------------------------------------------------------------------------------------------------------------------------------------------------------------------------------------------------------------------------------------------------------------------------------------------------------------------------------------------------------------CATATAACAAGTACT-AATTA-TTTGTGCTTCAGGGCTCAAACCATTATCAATATATTGGTTAAGCATGCTTTTGATAACATATTGAG---------ATTTAGAACTCTAC-AAAGAAATGCAATAGAGAAACTCTGGGCATCAATATGTTAACAACAATTGCGAAGGAAACAAGACAGGTTT-ACATCTGGGAAGCTTGATGTAACTGCATTTGAGCAGCTGCC-CAGCGATATGCAGTTGAAAAGATCAGCATT-CGCCATGGAGTTGGAGATAGTGGAGGGCGTCGTGAACAGCAGTGGTTGGGATGATGTCAC-CATTACTGTCTAAATGCATCCATTTCTTTTCC-AGCCATCCTTCATGTAA--GGGGAAC--ATGGAGGCTATGCAA-AGAAAATATTACTTCATACA-TTTAGTGT-ATATTGTATCT-AAAATACTC-----CGGAGGCCCCAATTTATTTAT----------TTTACATTACAGTTTACTTAATTACAACAAAAAATATTGTTAAACT-AAACTAGAATAGGCTCAACTACAACTAGACTGTATCTTCAT-ACTAG---AAAAAATGCAAACTG--------------------------------------------
>PA42
-------------------TAAAAGTCATCTATTATTTTT-----------------------------ATGGATAGTATAATTCCAGTTCATAGTGCTGTCCAACTTCTTCTGTA--AAGTCTCAAATGGTCACTTCTATATTTATCA-------------------------------TGCTTGGGTACATTACTGT-------------------------------------GCAAATAAGTGTGAACTT-ATTGGTTTTCTAGT----------------------------------------------------------------------------------------------------------------------------------CAATGTAAGGCTTCAATTTTGTGACTACTAGTTTATG----------------TTTTGTTTCATCTACAAT----AGAGGGTTGGATGCTCTTTTGGCAGAGCCATTAAGAAAGGATGAAAAGGCAAGAAAAAAGAAGGAAGAGGCCATTTTGAATAAAAAGGTCCAAGATGATACTATAAGGCTTTTGAGAGA------------ACATCGAGAAGCTCTAATGCATTGTCTAGAAA----TAGCAGCTGAACGATACAGAGTTCCAT-CATATAGT--------GAAGTACT-AATCG-TTTGTGCTTCAGGGCTCAAACTATTATTGATATCTTGGTTAAGCATGCTTTTGATAACATATCAAG---------ATTTACAGCTCAAC-AAAGAAATGCTATAGAGAAACTCTGGTCATCAATACGAGAACAACAATTGCGGAGGAAACAGGGAAGGTCG-ACATCTGGGAAGCTTGATGTAACTGCATTTGAGCGGCTGCAGCAGCAATATGCAAATGAAAAGATCAGTATT-CGCCATGGTGTTGGAGATGGTGGAGAGCGTCGTGCACAGCAGTGGCTGGGATGATGTCTT---------------------CATTTCTTTTCC-AGGCATCCTTCATCAAA--GGAGAAC--ATGGAGGCAATGCAA-AGAGAATATTACTTCATGCA-TTTTCTGT-TTATTGTATCT-AAAATACTC-----CAGAGGCCCCAATTTTTTTCT----------TGTACTTTACAGTTCACTTA------ACAAAAAATGTTGCTAAAAT-ACATTAAAATAGGCTAAACTACAATTAGACTGTAGTTTTAT-GCTAAGAAAAAAAGCGCAAACTG--------------------------------------------
>PB33
---------------------------------------------------------------------------------------------------------------------------------------------------------------------------------------------------------------------------------------------------------------------------------------------------------------------------------------------------------------------------------------------------------------------------------------------------------------------------------------------GGATTGGATGCCCTTTTCTTGAAATCATCAAAAAAGGATGAAAAAGCCAGAAAAAGAAGGGATGAGGCAGCTTTAAGAAAAAATCTACAAGATGATGCTGGAAGGTTTTTAAGAGA------------GCACGGAGAAGCATTGATAGAGTGTCTCAACA----TTGCAACTA---------------------------------------------------------------------------GCTGATATTTTGGTGAAACATGCTCATGATAATATATCAAG---------ATTTACAACTCAAC-AAAGAGATGCCATAGAGAAACTTTGGGCATCCGTTCGAGAACAACAACTGAGGAGAAAACAAGGTAGGTCT-GCAGCTAGGAAACTTGATGTAACTGCATTTGAGAGGCTGCAGGAACAATATGCAAACGAGAAGATAACCATA-CGTCGTGCCGTTGGAGGTAGCA-----------------------------------------------------------------------------------------------------------------------------------------------------------------------------------------------------------------------------------------------------------------------------------------------------------------------------------------------------------------------
>PF1
AATGTAATTACTTTTTATGGTGAAGTCATCCATTCTTTTTAGTTTGCAATAAAGAATTCT-AGTTTTAGTTGAATAGTATAATTTGAGTTCATAGTGCTTCCCAACTTCATCTATTGAATTACTTCAATTGCTATTGTACTGCATAGAACTTGATGTTC-TGAT-------------------ATAAACTTGTTATAT------------------------------------------------------------------------------------TAAAAATTGGAGACTTGGATTATCCGTGCACAAGTGG--CAAATGATCTAAGTTTCT------------ATTGTTCAGACCATTCACTTAAAGTGACT------------------ACAATCTAATGCTTACATTTTGTTGCT------------------------------GGTTTCATCTACAAT----AGAGGGTTGAATGCTCTTTTAGCAGAGCCATCAAGAAAGGATGAAAAGGCAAGAAAAAAGAAAGACGAGGCCAATTTGAATAAAAAGGCCCAAGATGATACTACAAGGCTTCTGAGAGA------------ACATCGAGAAGCTCTAATGTGTTGTCTAGAAA----TAGCATCTGAACGTTACAGAGCTCCAT-TGCATATTTCATATAGTGAGTACT-AATCA-TTTGTGCTTCAGGGCTCAAACCATTATTGATATATTGGTTAAGCATGCTTTTGATAACATATCAAG---------ATTTACAACTCAAC-AAAGAAATGCAATAGAGAAACTCTGGGCATCAATACGAGAACAACAATTGCGAAGGAAACAAGGCAGGTCT-ACAACTGGGAAGCTTGATGTAACTGCATTTGAGCGGCTGCAGCAGCAATATGCGAATGAAAAGATCAGCATT-CGCCATGGTGTTGGAGATAGTGGAGAGCGTCGTGCACAGCAGTGGCTGGGATGATGTCAT-CATTACTATCTGAACGCATCCATTTCTTTTTC-AGGCATCCTTCATATAA--GGGGAAC--ATGGAGGCAATGCAA-AGAAAATATTACTTCATGCA-TTTGGTGA-ATACTGTATCT-AAAATACTA-----GAGGCACACATATTTATTTAT----------TGTACAATACAGTTCACTTAATCACAACAAAAAATGTTGCTAAACT-AAACTAGAATAGGCTCAACTACATCTAGACTGTAATTTCAT-ACTAG--AAAAAAGTGCAATCTGTTTGTGCTTTTGTTAAGATGTTCCAAAATTGCCATGCAACCTTT
>PFM1
------------------------------------------------------------------------------------------------------------------------------------------------------------------------------------------------------------------------------------------------------------------------------------------------------------------------------G--CAAGTG-------------------------------------------CAAAACAAGTATTAGATGCCATGCAATTGGAAATCCA--CTTAAATTTACATTA----------------------------CAGTGTCTCATCTACAAT----AGAGGGTTGGATGCTCTTTTGGCAGAGCCATTAAGAAAGGATGAAAAGGCAAGAAAAAAGAAGGAAGAGGCCATTTTGAATAAAAAGGTCCAAGATGATACTATAAGGCTTCTGAGAGA------------ACATCGAGAAGCTCTAATGCATTGTCTAGAAA----TAGCAGCTGGACGTTACAGAGTTCCAT-CATATAGT--------GAAGTACT-AATCG-TTTGTGCTTCAGGGCTCAAACCATTATTGATATCTTGGTTAAGCATGCTTTTGATAACATATCAAG---------ATTTACAGCTCAAC-AAAGAAATGCTATAGAGAAACTCTGGTCATCAATACGAGAACAACAATTGCGGAGGAAACAGGGAAGGTCT-ACATCGGGGAAGCTTGATGTAACTGCGTTTGAGCGGCTGCAGCAGCAATATGCAAACGAAAAGATCAGCATT-CGGCATGGTGTTGGAGATGGTGGAGAGCGTCGTGCACAGCAGTGGCTGGGATGATTTCTT-CATTACTGTCTAAATGCATCCATTTCTTTTCC-AGGCATCCTTCATCAAA--GGGGAAC--ATGGAGGCAATGCAA-AGAAAATATTACTTCATGCA-TTTCGTGT-TTATTGTATAT-AAAATACTC-----CAGACGCCCCAATTTATTTCT----------TGTACATTACAGTTCACTTA------ACAAAAAATGTT---------------------GCTAAACTACAATTAGACTGTAGTTTCAT-ACTAAC-AAAAATG-----------------------------------------------------
>PG28
----------------------------------------------------------------------------------------------------------------------------------------------------------------------------------------------------------------------------------------------------------------------------------------------------------------------------------------------------------------------------------------------------------------------------------------------------------------------------------------------------------------------------------------------------------------------------------------------------------------------------------------------------------------------------------------------------------------------------TTGATGCTCCAGGGCTCAAACTATGATTGATATTTTGGTGAAACATTCTTATGATAATATATCGAG---------ATTTACAGCTCAAC-AAAGAGATGCTATAGAGAAACTCTGGGCATCGATTCGAGAACAGCAACTGAGGAGAAAACAAGGGAGTTCT-GCAGCTGGGAAGCTTGATGTAACTGCATTTGAGAGGCTGCAGGATCAATATGCAAATGAGAAGATAAGCATA-CGTCGTGCTGTTGGAGGTAGCGGAGAGCGGCGTACACAGCAGTGGCTAGGATGATATTTT-AATGATGT------------------------------TCTATTCTTCGAAGGATGGAT--GGCAGTATTCCAGAA-GGAAAATATCACTTTGATCA-ATTGGTGA-TTTTTGTGCCT-G-AATATTCT---TTGAGCCTTGGAATTTATTAATTT--------TTTACACTGCTATCCTATTACATCTC----------------------------------------------------------------------------------------------------------------------------------
>PH2
----------------------------------------------------------------------------------------------------------------------ATTACTTCAATTGCTATTGTACTGCATAGAACTTGATGTTC-TGAT-------------------ATAAACTTGTTATAT------------------------------------------------------------------------------------TAAAAA-TGGAGACTTGGATTATCCGTGCACAAGTGG--CAAATGATCTAAGTTTCT------------ATTGTTCAGACCATTCACTTAAAGTGACT------------------ACAATCTAATGCTTACATTTTGTTGCTGGTAGATGATATTTGAAAC-------TTCAGGTTTCATCTACAAT----AGAGGGTTGAATGCTCTTTTAGCAGAGCCATCAAGAAAGGATGAAAAGGCAAGGAAAAAGAAAGAAGAGGCCAATTTGAATAAAAAGGCCCAAGATGATACTACAAGGCTTCTGAGAGA------------ACATCGAGAAGCTCTAATGTGTTGTCTAGAAA----TAGCATCTGAACGTTACCGTGTTGCAT-TGCATATTTCATATAGCGAGTACT-AATCA-TTTGTGCTTCAGGGCTCAAACCATTATTGATATATTGGTTAAGCATGCTTTTGATAACATATCAAG---------ATTTACAACTCAAC-AAAGAAATGCAATAGAGAAACTCTGGGCATCAATACGAGAACAACAATTGCGAAGGAAACAAGGCAGGTCT-ACAACTGGGAAGCTTGATGTAACTGCATTTGAGCGGCTGCAGCAGCAATATGCGAATGAAAAGATCAGCATT-CGCCATGGTGTTGGAGATAGTGGAGAGCGTCGTGCACAGCAGTGGCTGGGATGATGTCAT-CATTACTATCTGAACGCATCCATTTCTTTTTC-AGGCATCCTTCATATAA--GGGGAAC--ATGGAGGCAATGCAA-AGAAAATATTACTTCATGCA-TTTGGTGA-ATACTGTATCT-AAAATACTA-------GAGGCACATATTTATTTAT----------TGTACAATACAGTTCACTTAATCACAACAAAAAATGTTGCTAAACT-AAACTAGAATAGGCTCAACTACATCTAGACTGTAATTTCAT-ACTAG--AAAAAATTGCAATCT---------------------------------------------
>PM29
ATATA-----------------------------------------------------------------------------------------------------------------------------------------------------------------------------------------------------------------------------------------------------------------------------------------------------------------------------------------------------------------------------------------------------------------------------------------------------------------------------------------------------------------------------------------------------------------------------------------------------------------------------------------------------------------------------------------------TATGTTTGCTAAATATT-TGTCATTTGATGCTCCAGGGCTCAAACTATGATTGATATTTTGGTGAAGCATGCTTATGATAACATATCAAA---------ATTTACAGCTCAAC-AAAGAGATGCTATAGAAAAACTCTGGGCATCCATTCGAGAACAGCAACAGCGGAGAAAACAAGGGAGGTCT-GCAGCTGGGAAGCTTGATGTAACTGCATTTGAGAGGCTGCAGGAACAATATGCAAATGAGAAGATAAGCATA-CGTCGTGCTGTTGGAGGCAGCGGAGAGCGGCGTACACAGCAGTGGCTAGGATGATGTTTT-AATAATGT------------------------------TCTATTCTTCAAAGGATTGAT--GTCAGTATTCAAGAA-GGAAAATATCACTTTGCTAA-ATTGGTGA-TTTTTATGCTT-A-AATATTC-----TGAGCCTGGGAATTTATTATCT---------TTTACACTACTATCCTATTATATCTC---------------------GTACTAAAACAGTTTTTTCTGC------AATGTAGTTCCAA------------------------------------TTAAA---------------------------
>PS27
----------------------------------------------------------------------------------------------------------------------------------------------------------------------------------------------------------------------------------------------------------------------------------------------------------------------------------------------------------------------------------------------------------------------------------------------------------------------------------------------------------------------------------------------------------------------------------------------------------------------------------------------------------------------------------------------------------------------------TTGATGCTCCAGGGCTCAAACTATGATTGATATTTTGGTGAAACATTCTTATGATAATATATCGAG---------ATTTACAGCTCAAC-AAAGAGATGCTATAGAGAAACTCTGGGCATCCATTCGAGAACAGCAACTGAGGAGAAAACAAGGGAGTTCT-GCAGCTGGGAAGCTTGATGTAACTGCATTTGAGAGGCTGCAGGATCAATATGCAAATGAGAAGATAAGCATA-CGTCGTGCTGTTGGAGGTAGCGGAGAGCGGCGTACACAGCAGTGGCTAGGATGACATTTT-AATGATGT------------------------------TCTATTCTTCGAAGGATGGAT--GGCAGTATTCCAGAA-GGAAAATATCACTTTGATCA-ATTGGTGA-TTTTTGTGACT-G-AATATTCT---TTGAGCCTTGGAATTTATTAATTT--------TTTACACTGCTATCCTATT-----------------------------------------------------------------------------------------------------------------------------------------
>PS30
-------------------TAAAAGTCATCCATTATTTTTT--------------------------GTAAAAATAGTATAATTCCAGTTCATAGTGCTGTCCAACTTCTTCTGTA--AAGTCTCAAATGGCCACTTCTATATTTGT-------------------------------------------------------------------------------------------------------ACAT-ACTGTTTT----------------------------------------------------------------------------------------------------------------------------------ATGTAACAATGTAAGGCTTAAATTTTGTGACTCCTAGTTTATATTTTTATTTTGTC--AAAAAGTTTCATCTACAAT----AGAGGGTTGGATGCTCTTTTGGCAGAGCCATTAAGAAAGGATGAAAAGGCAAGAAAAAAGAAGGAAGAGGCCATTTTGAATAAAAAGGTCCAAGATGATACTATAAGGCTTCTGAGAGA------------ACATCGAGAAGCTCTAATGCATTGTCTAGAAA----TAGCAGCTGAACGATACAGAGTTCCAT-CATATAGT--------GAAGTACT-AATCG-TTTGTGCTTCAGGGCTCAAACTATTATTGATATCTTGGTTAAGCATGCTTTTGATAACATATCAAG---------ATTTACAGCTCAAC-AAAGAAATGCTATAGAGAAACTCTGGTCATCAATACGAGAACAACAATTGCGGAGGAAACAGGGAAGGTCA-ACATCTGGGAAGCTTGATGTAACTGCATTTGAGCGGCTGCAGCAGCAATATGCAAACGAAAAGATCAGTATT-CGCCATGGTGTTGGAGATGGTGGAGAGCGTCGTGCGCAGCAGTGGCTGGGATGATGTCTT---------------------CATTTCTTTTCC-AGGCATCCTTCATCAAA--GGGGAAC--ATGGAGGCAATGCAA-AGAGAATATTACTTCATGCA-TTTTCTGT-TTATTGTATCT-AAAATACTC-----CAGAGGCCCCAATTTTTTTCT----------TGTACTTTACAGTTCATTTA------ACAAAAAATGTTGCTAAAAT-ACATTAAAATAGGCTAAACTACAATTAGACTGTAGTTTCAT-GCTAAGAAAAAAAGCGCAAACTG--------------------------------------------
>PTA0
----------------------------------------------------------------------------ATATAAACTTGTTACATT--------------------------------------------------------------------------------------AAAAAAGATATATTTTAT--------------------GTAAGTTTTGCATTGCAA-------------AACTT-ATTGTTTTTCTAGTTCTAG----TTATTTCTTA--------TTTCGTTGTCAGTGCTTCAATAA-ACAA--------------------------------------------------------------------------------------------------------------------------------CAACGTTTCATCTACAAT----AGAGGGTTGGATGCTCTTTTGGCAGAGCCATCAAGAAAGGATGAAAAGGCAAAAAAGAAGAAGGAAGAGGCTAATTTGAATAAAAAGGCCCAAGATGATACTATAAGGCTTCTGAGAGA------------ACACCGAGAAGCTCTAATGCACTGTCTAGAAA----TAGCAGCTGGACGTTACAGAGTTCCAT-TGCATATT-TATATAGTAAGTACT-AATCA-TTTGTGCTTCAGGGCTCAAACCATTATCGATATCCTGGTTAAGCATGCTTTTGATAACATATCAAG---------ATTTACAGCTCAAC-AAAAAAATGCTATAGAGAAACTCTGGTCATCAATACGAGAACAACAATTGCGGAGGAAACAAGGAAGGTCT-ACATCTGGGAAGCTTGATGTAACGGCATTTGAGCGGCTGCAGCAGCAATATGCAAATGAAAAGATCAGCATT-CGCCATGGTGTTGGAGATGGTGGAGAGCGTCGTGCACAGCAGTGGCTGGGATGATGTCTT-CATTACTGTCTAAATGCATCCGTTTCTTTTCC-AGGCATTCTTCATCAAA--GGGGAAC--ATGGAGGCAATGCAA-AGAAAATATTACTTCATGCA-TTTGGTGT-ATGTTGTATCT-AAAATATTC-----CAGAGGTCCAAATTTCTTTCT----------TGTAAATTACAGTTCGCTCA------ACAAAAATTGTTGCTAAACT-ACACTAGCATAGACTAACCTACATTTAGACTCTAGTTTCAT-ACAAAG-AAAAAAGTGCAAAAT---------------------------------------------
>SA1
ATCTGAATGATTTGCTATGGTGAAGTCATCCATTATTTTTT---TGCAAATAGGAATTCT-----ATGTATGGATAGTATAATTCCAGTTCATAGTGCTGTCCAA-TGCATCTGTA--AAGTCTCAAATGGCCATTTCTATTTAT-----------------------------------CATGAAGATATACTTTAT--------------------GTAAGTTTTGCAATTATAGCAAATAAGTGTGAACTT-ATTGGTTTTCTAGTTAGAA----TT---------------------CTTTTCGTGCACAAGTTG--CAAATGATCTCTCATTGTTTTGT-----------CCCATACCATTCACTCAAAATGAACAGAGCAAGTTAGTATGTTACAATCTAAGGCTTAAATTTTGTGAC----------------------------TTATGTTTCATCTAAAAT----AGAGGGTTGGATGCTCTTTTGGCAGAGCCATTAAGAAAGGATGAAAAGGCAAGAAAAAAGAAGCAAGAGGCCATTTTGAATAAAAAGGACCAGGACGATACTATAAGGCTTCTGAGAGA------------ACATCGAGAAGCTCTAATGCATTGTCTAGAAA----TAGCAGCTGGACGATACAAAGTTCCAT-CATGTAGT--------GAAGTACT-GATCG-TTTGTGCTCCAGGGCTCAAACCATTATTGATATTTTGGTTAAGCATGCTTTTGATAACATATCAAG---------ATTTACAGCTCAAC-AAAGAAATGCTATAGAGAAACTCTGGTCATCAATACGAGAACAACAATTGCGGAGGAAACAGGGAAGGTCT-ACATCTGGGAAGCTTGATGTAACTGCGTTTGAGCGGCTGCAACAGAAATATGCAAATGAAAAGATCAGCATC-CGCCATGGTGTTGGAGATGGTGGAGAGCGTCGTGCACAGCAGTGGTTGGGATGATGTCTT-CATTGCTGTCTAAATGCATCCATTTCTTTTCC-AGGCATCCTTCATCAAA--GGGGAAC--ATGGAGGCAATGCAA-AGAGAATATTACTTCATGCG-TTCTGTGT-TTATTGTATCT-AAAGTACTC-----CAGAAGCCCCAATTTTTTTCT----------TGTACATTACAGTTCACTTA------ACAAAAAATATTGCTAAAAT-GCACTAAAATAGGCTAAACTACAATTAGACACTAGTTTCAT-ACGAAG-AAAAAAGTGCAAATTG--------------------------------------------
>SC0
--------------------TGAAGTCATCCATTCTTTTTTATATGCAACAAGGAATTCT-------AGTTGGATAGTGTAATTCGAGTTCATG-TGCTCTCCAACTTCATCTGTAAACAAATTTTAGATGCCAT--------GCAAAAGATACCACTC-ACATT--------GGAAATCCACTTAAATTCAATAAGACAATACAAGATATACATTGTATAAGTTTTGCATTTATATCAAATAAGTG-------------------------------TCAATAGCAATTGGAGATTTGGATTATGCGTGCACTAGTGG--CAACTGATCTATCC------------CATAATTATTTAGACCATGCTCATAAAGTGCCTCGAGCAAGTTAGTATGTTACCA--------------TTTATTGCACTTGGT-GCTATAT------------TTCATACTAATTGTGGTGG----TCAGGGTTGGATGCTCTTTTGTTAGAGCCATCAAGAAAGGATGAAAAGGCAAGGAAAAAGAAGGAAGAAGCCAATTCGAATAAGAAGGCCCAAGATGATTCTATGAGGCTTCTGAGAGA------------ACATCGGGAAGCTCTAATGCAATGTCTAGAAA----TAGCATCTGGACGTTACAGAGTTCCAT----------CATATAGTAAGTACT-AATCA-TTTGTGTTTCAGGGCTCAAACCATTATTGATATCTTGGTTAAGCATGCTTTTGATAACATATAAAG---------ATTTACAGCTCAAC-CAAGAAATGCAATAGAGAAACTCTGGGCATCAATACAAGAACAACAATTGCGAAGAAAACAAGGAAGGTCTAACATGTGGGAAGCTTGATGTAACTGCATTTGAGAGGCAGCAGCAGCAATATGCAAATGAAAAGACAAGCATT-CGCCATGGCATTGGAGATGGTGGAGAGTGTCGTGCACAGCAGTGGCTTGGATGATTTCTT-CATTACTGTCTGAATGCATTCATTACTTTCC--AGACATCCTT-------------------------CTGTGCAA-AGCAAATATTACTCCATGCATTTTAGTGT-ATTTTGTGTCT-AAAATACTC-----TAGAGGTCCCAATCTATTCCT----------TGTACATTGCAGTTCACTCAATCACAGCAAAAAATGTTGCTAAACTAAAACTAGAATAGGCTAAACTA-------ACTCTAGTTTCAT-ACTAAGAAAAAAAGTACGAACTG--------------------------------------------
>SE46
--------------------------------------------------------------------------------------------------------------------------------------------------------------------------------------------------------------------------------TTTCTGTTTTTA----------------------------------------------------------------------------------------------------------------------------------------------------------------------------------------------------------------------------------------------------------------------------------------------------------------------------------------------------------------------------------------------------------------------------------------------------------------------AAT-AATGG-ACAATATTTTAGGGCACAAACTGTAATCGATATATTAGTGAAGCATGCTTTTGACAACAAAGCAAA---------ATTTACTGCTCAAC-AAAGAGATGCAATTGAGAAACTCTGGGCATCTATTCGAGAACAGCAAGTGCGACGAAGACAAGGAAAATCT-ACAACTGGAAAGCTTGATGTAACTGCTTTTGAGCGGCTGCAGGAAAGGTATGCAAATGAGAAGATAAGCATT-CGTCATGCAGTTGGCGGTAGTGGAGAGCGTCGTGCACAACAGTGGCTAGGATGATTGTGT-CAGCACCATTTTGTAATATATCTTGCTAG----GTTAGCCCTCTGTGGCA--AGGCAAA--GAAGCTACCTTGTAC-ACAAAA---TACTTTGTATT-TATATTGT-ATAAGGAGACT-TGTGTAACG-----TTTAGCATGAAATTT--------------------------------------------------------------------------------------------------------------------------------------------------------------------------TA
>SG23
AT--------------------------------CATCTTTACTTTCAACAGGAAATGCACAAGTTTACTTGGATAGTCC-ATGACAGTGCAT--TGTTCTCTGATTACTCGCACAGAATC-TTCATATCACACTTTTATTTATCAGAA----------------------------------CTAAACTGATTAATGTTTTTCA-------------------TTTGTTTTTATAGTAGATGATGGGTATGTCAATTGTTATTTTGGTTAGAGTTCTTAACTGATAATTGGAGACTTGGATTATCCGTGCACAAGTGG--CAAATGATCTTTTTACTGCTTGCATCCATGATGATATAGACAAGTC-ATGAAAGTACTT--CATAAATT--ATTGTCATAATCAAACACCTACTTTTTGT-----------------------------------GTTCCATCTACTAC----AGAGGGCTGGATGCTCTTCTACAAAAACCATCAAAAAAGGATGAAAGGGCAAGGAAAAAGAAGGAAGAAACAGCTTCAAACAAAAAAGCACTGGATGATGCTGGAAAGATTTTGAGAGA------------ACACCGAGAAGCTCTGATGCAGTGTCTAGAGA----TAGCAGCTGGGCGCTACAGAGTTCCTT----------CATACAGCAAGTAAT-GGTTA-TTTATGCTGCAGGGCACAGACCATGATTGATATCTTGGTGAAGCATGCTTTTGATAGCATATCAAG---------ATTTACTGCTCGAC-AAAGAGATCTTATAGAAAAATTGTGGGCATCTATTCGAGAACAGCAAATGAGGAGAAGACAAGGAAAGTCT-ACAACTGGAAAGCTTGATGTAACTGCATTTGAGCGGCTGCAGGAGCGATACGCAAATGAAAAGATTAGCATA-CGTCATGGTGTCGGGGATGGTGGAGAGCGTCGTGCACAGCAATGGCTAGGATGATCTCTT-CATCAATT----TATTCATATATTTTTTCCAT-GACGATCCTTTCTTGCA--GAGGGAC--AAAGGCAATGTAAAG-GAAAAATGTTACATTGTGCA-TTCGGTGA-TTATTGGTTCT-A-TTTATTCCCAAGTCCTAATTCAAATCTGTTCAA----------CCTTGAGTAAAACCCAATTAATGAAAATGTGTGATAT----------AATTTTAGAGTGTTTGTTCCA----------------------------------------------------------------------------------------
>SS22
--------------------------------------------------------------------------------------------------------------------------------------------------------------------------------------------------------------------------------TTTGTATTTATAGTATATGAGGGGTATGTC-ATTGTTATTTTGGTTAGAGTTCTTACCTGATAA------------------CGTGCACAAGTGG--CAAATGATCTTTTTACTGCTTGCATCC---ATGATATAGACCAGTC-ATGAAAGTACTT--CATAAATT--ATTGTCATAATCAAACACCTACTTTTTAT---------------TCTTGAATCT------TAAAGTTCCATCTACTAC----AGAGGGCTGGACGCTCTTTTACAAAAAGCATCAAAAAAGGATGAAAGGGCAAGGAAAAAGAAGGAAGAAGCAGCTTCAAACAAAAAAGCACTGGATGATGCTGGAAAGATTTTGAGAGA------------ACACCGAGAAGCTCTGATGCAGTGTCTAGAGA----TAGCAGCTGGGCGCTACAGGGTTCCTT----------CATACAGCAAGTAAT-GGTTA-TTTATGCTGCAGGGCGCAGACCATGATTGATATCTTGGTGAAGCATGCTTTTGATAGCATATCAAG---------ATTTACTGCTCGAC-AAAGAGATCTTATAGAAAAATTGTGGGCATCTATTCGAGAACAGCAAATGAAGAGAAGACAAGGAAAGTCT-ACAACTGGAAAGCTTGATGTAACTGCATTTGAGCGGCTGCAGGAGCGATACGCAAATGAAAAGATTAGCATA-CGTCATGGTGTCGGGGATGGTGGAGAGCGTCGTGCACAGCAATGGCTAGGATGATCTCTT-CATCAATT----TATTCATATATTTTTTCCAT-AACGATCCTTTCTTGCA--GAGGGAC--AAAGGCAATGTAAAG-GAAAAATGTTCCATTATGCA-TTCGGTGA-TTATTGGTTCT-A-AATATTCCCAAGTCCTAATTCAAATCTGTTCAA----------CCTTTAGTAAAACCCAATTAATGAAAA---------------------------------------------------------------------------------------------------------------------------------
>SV36
----------------------------------------------------------------------------ATACTATTGCAGTGCAT--TGTTCTCTGA----------------------ATAGCTATTTTATTTAGCAGAA----------------------------------ATAAATAAAGTTACACATTT------ACAGTAAATGTAAGTTCTGCATTTATAGCAAAACAGTGGCAGGCT-TTGTATACTTAGTCCAAGTAATGTTTACAGCAATTGGAGACGTGGATTATTCGTGCGCAAGTGG--CAAATGATCTTTTTACTGCCTGCATACACAATGATTTAGGCCAGTC-ATGAAAGTACTTTTAGCAAAAT--AATGTCACAATCAAAGACATACTTTCTATT----------GCTATTGTAACTCT-----CAAAAGTTCCATCTACTAC----AGAGGGCTGGATGCTCTTTTACCCAAAGCATCAAAAAAGGATGAAAGGGCAAGAAAAAAGAAAGAAGAGGAAGCTTCAAATAAAAAGGCACAGGATGATGCTGGAAGGCTTTTGAGAGA------------ACATCGAGAAGCTCTGATGCAGTGTCTAGAGA----TAGCAGCTGGGCGTTACAGAGTTC-----------------------------CATCA-TTTATGTTCCAGGGCCCAAACCATGATTGATATCTTGGTGAAGCATGCTTCTGATAACATATCAAG---------ATTTACTGCTCATC-AAAGAGATGTTATAGAAAAACTCTGGGCATCTATTCGAGAACAACAAATGCGGAGAAGACAAGGAAAGACT-GCAACTGGAAAGCTTGATGTAACTGCATTTGAGCGGCTGCAGGAGAGATATTCACATGAAAAGATTAGCATA-CGTCATGGTGTTGGAGATGGTGGAGAACGCCGTGCACAGCAGTGGCTAGGATGACAATTT-CTTTAGTGTATTCAT--ATATATTTTTTGCCG-GGTGTTCCTTGCTTGCA--TGGGGACACAAAGGCAATGTAAAG--AAAAATATTACTTAATGTA-TTTGGTGG-TTATTGTTTTT-A-AATATTC-----CCCAAGCCCCGCTTCATTGTCTTCCATG--TATTCATATATGATGCATTTGGT---------GATTATTGTTTAAAT-ATTCCCCAATCCCTGATTCATTGTCTTGTATATTGTTTCAC-ACAAT------------------------------------------------------CAC-----
>TA17
----------------------------------------------------------------------------------------------------------------------------------------------------------------------------------------------------------------------------------------------------------------------------------------------------------------------------------------------------------------------------------------------AGCAGATT--------------------------------------------------------------------------------------------------------------------------------------------------------------------------------------------------------------------------------------------------------------------------------TCTATT----------CATACAGTAAGTAGT-GGTTA-TTTATTCTGCAGGGCACAGACCATGATTGATATCTTGGTGAAACATGCTTATGACAGCATATCAAG---------ATTCACGGCTCGAC-AAAGAGATATTATAGAAAAATTGTGGGCATCCATTAGGGAACAGCAAATGAGGAGAAGACAAGGAAAATCT-GCAACTGGAAAGCTTGATGTAACTGCATTTGAGCGGCTGCAAGAGCGATATGCAAATGAAAAGATTAGCATA-CGCCATGGTGTTGGGGATGGTGGAGAGCGTCGTGCACAACAATGGCTAGGTTGATGCCTTACATCAATA----TATTCATATATTTTTTCCCC-AGGTATCCTTCCTTTCA--GAGGGAC--AAGGGCAATGTACAG-GAAAAAAGTTACATTATGCA-TTTGATGA-TTAATGGTCC----------------TGGTTATTCAAATCTGATCAA----------CCAAAATGAAAACCTG---------------TGACAT----------AATTTTAGATTGTTTGTTCCA----------------------------------------------------------------------------------------
>TB39
-------------------------------------------------------------------------AAAGTTTTATTTCATTAATT-----------------------------------TTCGTATAGTATTTCACGGAATCCCTGTCTC-ATGCCCCAGTCCCCAAGACTAAACTAAAGTAGTGAATGCATTTTG--AGATAGCTGCAATGTCTTCCCCATATATAGAAGGCAAGTGGCGGGGC-TTTGGTATTGTGGTTA------------AGCAATTGGAGACTTGGATTATACGTGCACAAGTGG--CAAATGATCTTCTT-------GGATCACCAATGATTTAGAGCAAGC-ATAAAAGTACTACAAG--------TTTTAAATAATCAAAGACCTGTTTTTTGTTAACTGAAAC------------------------------------------ATTGGGGCTAGATGCTCTTTTACCAAAACCATCAAAAAAGGATGAAAGGGCAAGAAAAAAGAAGGAAGAGACGGTTTCAAACAAAAAGGCACTGGATGATGCTGCAAAGCTTTTGAGAGA------------ACATCGAGAAGCTCTGATGCAGTGTCTAGAGA----TTGCAGCTGGACGTTACAGAATTCCTT----------CATACAGTAAGTTCT-GGTTA-TTAATGCTGCAGGGCCCAAACTATGATTGATATCTTGGTGAAGTATGCTTTTGATAGCATATCGAG---------ATTTACAGCTCGAC-AAAGAGATGTCATTGAAAAACTTTGGGCATCTATTCGAGAACAGCAAATGCGGAGAAGACAAGGAAAGTCT-GCAACTGGAAAGCTTGATGTGACAGCATTTGAGCGGTTGCAGGAGCGATATGCAAATGAAAAGATTAGCATA-CGTCATGGTGTTGGAGATGGTGGAGAGCGCCGTGCACAACAGTGGCTAGGATAATGTCTT----CCATG----TCTTCATGTATTC------------ATATATTTTTGCA--GGGGAAC--AAAGGGAATGTAGAACAATAAAGGTTAAATTACGCA-TTTGGTGA-TTATTGTTTCT-A-AATATCT-----CCCTAGTCCTAATACATTCTCTTGTTCT--TTTTCCACACAAATTTGATAGCTGTAAATG-------------------------------------------------------------------------------------------------------------------------------
>TC31
---------------------------------------------------------------------------------------------------------------------------------------------------------------------------------------------------------------------------------------------------------------------------------------------------------------------------------------------------------------------------------------------------------------------------------------------------------------------------------------------------------------------------------------------------------------------------------------------------------------------------------------------------------------------------------------------------------------AGTATT-TGTCATTTGATGCTCCAGGGCTCAAACTATGATTGATATTTTGGTGAAGCATGCTTTTGATAATATATCGAG---------ATTTACAGCTCAAC-AAAGAGATGCTATAGAGAAACTCTGGGCATCCATTCGAGAACAGCAAATGCAGAGAAAACAAGGGAGGTCT-GCAGCTGGGAAGCTTGATGTAACTGCGTTTGAGAGGCTGCAGGAACAATATGCAAATGAGAAGATAAGCATA-CGTCGTGCTGTTGGAGGTAGCGGAGAACGGCGTGCACAGCAATGGCTAGGATGATACATG-TATTCTTA------------TATT--------------TCTATTCTTTGAATGATGAAT--GGCAGTATTCCAGAA-GGAGAATATCACTTTGCTCA-ATTGGCAA-TTT-----------------------TAAGCCCTGGAATTTATTTATCT--------TTTAGATTGC--------------------------------------------------------------------------------------------------------------------------------------------------
>TN1
-------------------------------------------------------------------------------------------------------------------------------------------TTTATCAAAA----------------------------------TTAAATTAATAAATTTATTTAG-CAGGCAGTGTGAATG--------------AAGAAACCTGTGATAATTT-TGAGATACTCCAAACTG-----------TTCCATTGGAGGCTTGGATTGTACGTGCACAAGTGG--CAAATGATCTTTTTACTGCTTGCATTCGAA-----------------ATGAAAGTACTTATGGCAAATT--AATGTCATAATCAAAGACCTATTTTTTGTTGCGTGTGTT-GCTATTTTGACCCTTAA-----------CATCTACTAC----AGAGGGCTAGATGCTCTTTTATCAAAAGCATCAAAAAAGGATGAAAGGGCAAGAAAAAAGAAAGAAGAGGCAGCTTCAAACAAAAAGGCACTGGATGATGCTGGAAAGCTTTTGAGAGA------------ACATCGAGAAGCTTTGATGCAGTGCCTAGAGA----TAGCAGCTGGACGTTACAGAGTTCCTT----------CATACAGTAAGTTCT-GGTTA-TTTATGCTGCAGGGCCCAAACTATGATTGATATCTTGGTGAAGCATGCTTTTGATAGCATATCAAA---------ATTTACTGCACGAC-AAAGAGATGTTATAGAAAAACTCTGGGCATCTATTCGAGAACAGCAAATGCGGAGAAGACAAGGAAAGACG-GCAACTGGAAAGCTTGATGTGACTGCATTTGAGCGGCTGCAGGAGCGATATGCAAATGAAAAGATAAGCATA-CGTCACGGTGTTGGTGATGGTGGAGAACGCCGTGCACAACAGTGGCTAGGATAATGTCTT-TATCAATG----TATTCATATATTTTTGCCAC-GGTGATTTTTTCTTGCA--GAGGAAC--AAAGGCAATGTAGAG-AAAAAGGTTAACAT----CA-TTTAGTGA-TTTTTGTTTCT-AAAATATTC-----CACAACTCCTAATACTTTCTCTTCTACG--TATTCCACACAAATTTGACAACTGGA-----------------------------------------------------------------------------------------------------------------------------------
>TO14
----------------------------------------------------------------------------------------------------------------------------------------------ATCAGAA----------------------------------CTGAACTTCTTAAT------------GTATAGTCAATG---TAAGTATTTATAGCAGATAAGGGGCATGCC-ATTGTTATTTTGGTTATAGTTCTTACCTTATAATTGGAGACTTGGATTATCCGTGCACAAGTGG--CAAATGATCTTTTTACTGCTTGCATCCATGATGATATAGACCAGTCAATGAAAGTACTT--TGCAAATT--AGTGTCACAATCAAACACCTGCTTTTTGTTACGCTTAAT-ACTATCTTGAATCTTAAC-TGAAGGTTCCATCTAGTAC----AGAGGGCTGGATGCTCTTTTACAAAAACCATCAAAAAAGGATGAAAAGGCAAGGAAAAAGAAAGATGAAGCAGCTTCAAACAAAAAAGCACTGGATGATGCTGGAAAGATTCTGAGAGA------------ACATCGAGAAGCTCTGATGCAGTGTCTAGAGA----TAGCAGCTGGGCGCTACAGAGTTCCTT----------CATACAGTAAGTAGT-GGTTA-TTTATGTTGCAGGGCACAGACCATGATTGATATCTTGGTGAAGCATGCTTTTGATAACATATCAAG---------ATTCACGGCTCGAC-AAAGAGATATTATAGAAAAATTGTGGGCATCCATTCGAGAACAGCAAATGAGGAGAAGACAAGGAAAATCT-GCAACTGGAAAGCTTGATGTAACTGCATTTGAGCGGCTGCAGGAGCGATACGCAAATGAAAAGATTAGCATA-CGCCATGGTGTTGGGGATGGTGGAGAGCGTCGTGCACAGCAATGGCTAGGATGATGTCTT-CATCAATT----TATTCATATATTTTTTCCAT-GGGGATCCTTTCTTCCA--GAGGGAC--AAGGGCAATGTAAAG-TTAAAATGTTACATTATGCA-TTTGGTGA-TTATTGGTTC----------------TCCTAATTCAAATCTGATTAAG---------CATTAAGTAAAACCAAATTAATAAAGACCTGTGACAT----------AATTTTAGATTGTTTGTTCCA----------------------------------------------------------------------------------------
>TPL03
ATTGTGGCTGC------TGATGAAGTCATCCATTCTTTTTCGTTTGCAACAAGGAATTCT-AGTTTTAGTTCGATAGTATAATTTGAGTCCATAATGCTACCCAACTTCATCTATA--GGCATCAAAATTGGCATTGTACAAGAAAGAGTGC-------------------------CAATGCAGAAACTTGTGATGAGATACTA----AGAGCTGTAATGTCCTCCTAAACTATAGAAAATAAGTGAGAACTT-ATTGTTATTCTAGTTA------------------------------------GTGCACAAGTGG--CAAATGATCTTTTT-------------------ACTGAGACCATTCACTTATAGTGACTAGAGCAAGTTAGTATGTTAC---------------------------------------------------------TTTCATCTACAAT----AGAGGGTTGGATGCTCTTTTGGCAGAGCCATCAAGAAAAGATGAAAAGGCAAGAGAAAAGAAAGAAGAGGTCACTTTGAATAAAAAGGCCCAATATGATACTGCAAGGCTTCTGAGAGA------------GCATCGAGAAGCTGTAATGCATTGTCTAGAAA----TAGCAGCTGAACGTTGCAGAGTTCCAT-TGCATATTTCATATAGCAAGTACT-AATCA-TTTGTGCTTCAGGGCTCAAACCATTATCGATATATTGGTTAAGCATGCTTTTGATAACATATCGAG---------ATTTACAACTCAAC-AAAGAAATGCAATAGAGAAACTCTGGGCATCAATATGAGAACAACAATTGCGTAGGAAACACAGCAGGATT-ACATCTGGGAAGCTTGATGTAATTGCTTTTGAGCAGCTGCCGCAACAATATGCAAATGAAAAGATCAGCATT-CGCAATGGTGTTGGAGATAGTGGAGAGCATCATGAACAGCAGTGGCTGGGATGATGTCAC-CATTACTGTCTAAATGCATCCATTTCTTTTCC-AGCCATCCTTCATGTAT--GGCGAAC--ATGGAGGCTATGTAA-AGAAAATATTACTTCATACA-TTTAGTGT-ATATTGCATCT-TGAACACTC-----CGGAGGCTCCAATTTATTT------------------------------------------------------------------------------------------------------------------------------------------------------------------------
>WN5
--------------------------------------------------------------------------------------------------------------------------------------------------------------------------------------------------------------------------------------------------------------------------------------------GCAATTGGAGACTTGGATTATACGTGCACAAGTGG--CAAATGATCTCTTT-------GTGTTCATGATTATTTAGACCGCTGAATGGAAGTAACTAGAGCAAAATAGTATGTTATAATCTAAGATGTATTTTTTTTTAGTTTCCAA-GGCATCTGGACGAGTAACTGAAACCTTCCATCTAAAAC----TGAGGGCTGGATGCTCTTTTACCAATACCATCAAAGAAGGATGAGAAGGCAAGAAAAAAGAAGGAAGAGGCATCTTTGAACAGAAAGGCACAGGATGATGCTGGAATGCTTTTGAGAGA------------ACGTCGAGAAGCTCTAATGCAATGTCTAGAGA----TAGCCGCTGGACGTTACAGACTTCCTT----------CACATAGTAAGCATT-TGTCA-TTTATGGTTCAGGGCCCAGACCATGATTGATATCTTGGTGAAGCATGCTTTTGATAACATATCAAG---------ATTTACAACTCGAC-AAAGAGATGTTTTAGAAAAACTTTGGGCTTCTGTTCGAGAACAACAAGTGCGGAGAAAACAAGGACGGACT-GCAGCTGGGAAGCTTGATGTGACAGCATTTGAGCGGCTGCAGGAGCAATATGCAAGAGAGAAGATCAGCATA-CGTCATGGCGTTGGGAATAGCGGAGAGCGACGTGCACAGCAGTGGCTAGGATGATGTTTT-CA----------TATTCATATATTGTTTGTCCAGGTGATTCCTTCTTGTA--TGGAGACTTACAGGCAATGTGAAAAGAAAAAAACTAGTCTATGCA-TATGGTGG-TTATTGTATCT-G-AACATTC-----CCCAAGCCGTGATTTATAAAT----------TGAACTCATAGATTTGATT---------------------------------------------------------------------------------------------------------------------------------------CT
>WS10
------------------------------------------------------------------------------------------------------------------------------------------------------------------------------------------------------------------------------------------------------------------------------------------------------------------------------------------------------------------------------------------------------------------------------------------------------------------------GTTTCATCT-----------AGGGCTGGATGCCCTTTTACAGAAACCATCAAAAAAGGATGAAAAGGCAAGGAAAAAGAAAGAAGCAGAAGCTTTAAATAAAAAAGCACTGGATGATGCTGGCAAGATTCTGAGAGA------------ACATCGAGAAGCTCTGATGGCGTGTCTAGAGA----TAGCAGCTGGCCGCTACAGAGTTCCTT----------CATACAT----TAAC-GTGTA-TTTATGCTGCAGGGCACAGACCATGATTGATATATTGGTGAAGCATGCTTTTGATAGCATATCGAG---------ATTTACAGCTCGAC-AAAGAGATATAATAGAAAAGTTGTGGGCATCTATTCGGGAACAGCAAATGAAGAGAAGACAAGGAAAATCT-GCAACTGGAAAGCTTGATGTGACTGCATTTGAGCGGTTGCAGGAGCGATATGCAAATGAAAAGATTAGCATA-CGCCATGGTGTTGGGGATGGCGGAGAGCGTCGTGCACAGCAGTGGCTAGGATGACGTCTT-CATCAATA----T-----TATATTTCTTCCGC-GGGGATCCTTCCTTCCA--GAGGGAC--AAGGGCAATGCAAAG-TAAAAAAAATATATAATACA-ATTGGTGA-TTATTGGTTC----------------TTCTAATTCAAATC-----------------------------------------------------------------------------------------------------------------------------------------------------------------------------
>WW11
------------------------------------------------------------------------------------------------------------------------------------------------------------------------------------------------------------------------------------------------------------------------------------------------------------------------------------------------------------------------------------------------------------------------------------------------------------------------GTTTCATCT-----------AGGGCTGGATGCCCTTTTACAGAAACCATCAAAAAAGGATGAAAAGGCAAGGAAAAAGAAAGAAGCAGAAGCTTTAAATAAAAAAGCACTGGATGATGCTGGCAAGATTCTGAGAGA------------ACATCGAGAAGCTCTGATGGCGTGTCTAGAGA----TAGCAGCTGGCCGCTACAGAGTTCCTT----------CATACAT----TAAC-GTGTA-TTTATGCTGCAGGGCACAGACCATGATTGATATATTGGTGAAGCATGCTTTTGATAGCATATCGAG---------ATTTACAGCTCGAC-AAAGAGATATAATAGAAAAGTTGTGGGCATCTATTCGGGAACAGCAAATGAAGAGAAGACAAGGAAAATCT-GCAACTGGAAAGCTTGATGTGACTGCATTTGAGCGGTTGCAGGAGCGATATGCAAATGAAAAGATTAGCATA-CGCCATGGTGTTGGGGATGGCGGAGAGCGTCGTGCACAGCAGTGGCTAGGATGACGTCTT-CATCAATA----T-----TATATTTCTTCCGC-GGGGATCCTTCCTTCCA--GAGGGAC--AAGGGCAATGCAAAG-TAAAAAAAATATATAATACA-ATTGGTGA-TTATTGGTTC----------------TTCTAATTCAAATC-----------------------------------------------------------------------------------------------------------------------------------------------------------------------------
