# Supplementary material for: Development of a Target Enrichment Probe Set for Conifer (REMcon)
Source: Biology (Basel). 2024 May 22;13(6):361. doi: 10.3390/biology13060361 (PMC11200496; doi:10.3390/biology13060361)
Supplement: Supplementary file 1 [file biology-13-00361-s001.zip › biology-2960267-supplementary/Sup data/MO_orthlogs_alignments/Thupl29379975s0001_1.ortho.selected_stripped.aln.fasta]

>AA3
----------------------------------------------------------------------------------------------------------------------------------------------------------ACCTCATTCAGCCAGAAATCGTTACTGGAGGCATTGGTCACGAGATTCCCGGTCCAACTGTGCGCC----AGCTCGTGCGCCACGATGTGCGCTTTACTGGTGTCTCCCAGAATAG--CGGTGGGGGTGAG-AAAAACCAGTCGGGGGTTCTCCATTCCCCCATACGGAAAG----CTCGGTGGCAGAACAAGCAGATCAAATCTCTCCCACTCGTAGTCCCCGAAG-------AGCTCCTCCGCCTGCTGAATCATTGCCTCCACCTGCTCGAA----CTCCTTCGCTGCGGCCTCCAGAACGCGA--CCAGCCTCGCAGTAAACCCTGGTCCGGGGACC----GACCTCCTTATGAACGATGTTCCCCACGAC--AAACGCGAAGAGATAAGGGGGAATGGGCTGCGCCATGGAGAAGTG--CTCCACCACTCTCCCGTGCGCAACCCACTCTTCGTCACGGCAGGCTCCCATG----GCTTCCCCAGCACAAGGCGGCGCTCTGCCCCGGTGGGCGGCGGACATGGCAGCGGTC-ATTTGCTCCGGAATGTTGAGCCGCGCAGAATAGCGAATTCTCGCTCTGGGGGTGTCCTGGCATGGGAATATGGATCGCGCGTGGATAGGATGGCACTGGGTGTACACATACGGAAGCTTTTTCCCTGCGGTCTGCGGCGGGTTCAACCATTGCAGGGCCGAGGCAGATGGATGGGTCGTGAATTTTATGTGGAAGGATG--CTTGGCCTTTGAG--GGTGATGCGAAGGAGGGTACCCTTGATGGGGTCAGATGTTTGGAGGGAGAAGGAGAGGGGGTTG---GAGGAGAGATCTGTTACGTGGTGGATTTCTAGGGATCTTGTGTCCAGGAAGAGGTCGCCTGTCTGGGGGCGCTGGAGCGTGTACGTTGCGGCGCCGTCAATTATTTTAGTGTCGAAGTGGAGGACGAGGGAGAGGTCGACGTG-CGTGGTGAGAGGGTGGGTGGAGTCTGTGAAGGAGTGAGGGTCGAGTGGCGCCATTTTT-----
>AA60
--------------------------------CCAATCCAATGCTAAGAGCAGCACGCTCCTCG---CCCTCCACAGCTTCAACAATTCTTCTCTCTGCATATTTGTAAAACCCTGC---------------------------AAAATAAAATACCTCATTTAACCAGAAATCATTATTGGAGGCATTACATATGAGATTTCCAGTCCAACTGTGCGCA----AGCTCATGTGCCACAACCTGCCCACCGCTCATATCTCCTACAATAA--CAGTAGGAGTTAA-GAAGACCAATCTGGGATTCTCCATTCCTCCATATGGGAAG----CTAAATGGCAATACCAAAAGATCAAATCTCTCCCATTCATACATCCCAAAA-------AGCTCCTCCCCCTGCTTGATAATCGCCTCTGTGTTTCTAAA----TTCAAGCTCAGCAGCTTCCAGAACGGGG--GAAGGCTCAGAGAAAATCCTAGTCCTGGGGCC----AACATTCCTGTATGTAATATTTCCCACTGC--AAATGCAAAAAGATAGGGTGGTATCGGCTGGTGCATTGAGAAATG--ATCTACAATCCTTTCATGGGAAACCCACTTATGATCAGAGCATGCTC-----------------------------------------------------------------------------------------------------------------------------------------------------------------------------------------------------------------------------------------------------------------------------------------------------------------------------------------------------------------------------------------------------------------------------------------------------------------------------------------------------------------------------------------------------------------------------
>AAR4
----------------------------------------------------------------------------------------------------------------------------------------------------------ACCTCATTCAGCCAGAAATCGTTACTGGAGGCATTGGTCACGAGATTCCCGGTCCAACTGTGCGCC----AGCTCGTGCGCCACGATGTCCGCTTTACTGGTGTCTCCCACAATAG--CGGTGGGGGTGAG-AAAAACCAGTCGGGGGTTCTCCATTCCCCCATACGGAAAG----CTCGGTGGCAGAACAAGCAGATCAAATCTCTCCCACTCGTAGTCCCCGAAG-------AGCTCCTCCGCCTGCTGAATCATTGCCTCCACCTGCTCGAA----CTCCTTCGCTGCGGCCTCCAGAACGCGA--CCAGCCTCGCAGTAAACCCTGGTCCGGGGACC----GACCTCCTTATGAACGATGTTCCCCACGAC--AAACGCGAAGAGATAAGGGGGAATGGGCTGCGCCATGGAGAAGTG--CTCCACCACTCTCCCGTGCGCAACCCACTCTTCGTCACGGCAGGCTCCCATG----GCTTCCCCAGCACAAGGCGGCGCTCTGCCCCGGTGGGCGGCGGACATGGCGGCGGTC-ATTTGCTCCGGAATGTTGAGCCGCGCAGAGTAGCGAATTCTCGCTCTGGGGGTGTCCTGGCAGGGGAATATGGATCGCGCGTGGATAGGCTGGCACTGGGTGTACACATACGGAAGCTTTTTCCCTGCGGTCTGCGGCGGGTTCAACCATTGCAGGGCCGAGGCAGATGGATGGGTCGTGAATTTTATGTGGAAGGATG--CTTGGCCTTTGAG--GGTGATGCGAAGGAGGGTACCCTTGATGGGGTCCGATGTTTGGAGGGAGAAGGAGAGGGGGTTG---GAGGAGGGATCTGTGACGTCGTGGATTTCTAGGGATCTTGTGTCCAGGAAGAGGTCGCCTGTCTGGGGGCGCTGGAGCGTGTACGTTGCGGCGCCGTCAATTATTTTAGTGTCGAAGTGGAGGAAGAGGGAGAGGTCGACGTG-GGTGGTGAGAGGGTGTGTGGAGTCTGTGAAGGAGTGAGGGTCGAGTGGCGCCATTTTT-----
>AF1
--------------------------------------------------------------------------------------------------------------------------------------------------------ATACCTCATTCAGCCAGAAATCATTGTTTGAGGAATTGGTGATGAGATTTCCAGTCCAACTGTGGGCA----AGCTCGTGTGCAACCAACTGCCCCCCGCTCGAATCCCCCACAATTA--CAGTAGGGGTCAA-GAATACCATCCTGGGATTCTCCATTCCTCCATAGGGGAAG----CTTGGGGGCAACACCAAAAGATCGAACCTTTCCCATTCATAATCTCCAAAG-------AGCTTCTCCCCTTGCTTAATAATCTCCTCAGTGTTTTTGAA----TTCAAGCTCTGCAGCTTCCAAGATAGGG--GAAGGCTCAGAGTATATCCTTGTCCTTGGCCC----AACTTCCTTGAAAACGATATTTCCCACAGC--AAATGCAAACAGATAAGGAGGTATCGGCTGCTGCATTGAGAAATG--CTCCACAACTCTGTCATGCATGACCCACTTGTCATCTTCGCATGCTCCCTTG----GCTTCTCCAATAGCAGGGGGAGCTCTGCCCAAGTGGGCAGCAGACATTACAGAACTC-ATTTCTTGGGGAACGTTGAGGAGGGCAGAATAGCATATCCTTGCTCTGGGGGTATCTTGGCATGGGAATATTGAACGAGCATGGATTGACTGGCATTGGGTATATACATAAGGAAGCCTTTTTCGTGCAGTTTGTGATGGGTTTAGCCATTGGAGAGCAGAAGCAGATGCATGAGTTTTGAACGTTACTATAAAGGAGT--TTTGGTTCGTCAG--AGAGATTCTGAGAAGAGTGCCCTTGATGGGATCTGAATCCTCTAGACCAAATGGTAGAGGATTGCTCAATGTGGTGTCATGAACACCTTGGATTTTGAGGCATCTGGTATCCAAATAGAGATCACCGGTATATGAAATTTGGAGAGTGTGCCTGGCAGACCCATAAATTGTTTTGTTATCAAAATCAAAGTAGAGTGAGAGACTGACATG-GCTGGTCAGAGGGTGCTCGGAATCAGTAAAAGAATGAGGATCTATTGGAGCCAT---------
>AG2
--------------------------------------------------------------------------------------------------------------------------------------------------------ATACCTCATTCAGCCAGAAATCATTGTTTGAGGAATTGGTGATGAGATTTCCAGTCCAACTGTGGGCA----AGCTCGTGTGCAACCAACTGCCCCCCGCTCGAATCCCCCACAATTA--CAGTAGGGGTCAA-GAATACCATCCTGGGATTCTCCATTCCTCCATAGGGGAAG----CTTGGTGGCAACACCAAAAGATCGAACCTTTCCCATTCATAATCTCCAAAG-------AGCTTCTCCCCTTGCTTAATAATCTCCTCAGTGTTTTTGAA----TTCAAGCTCTGCAGCTTCCAAGATAGGG--GAAGGCTCAGAGTATATCCTTGTCCTTGGCCC----AACTTCCTTGAAAACGATATTTCCCACAGC--AAATGCAAACAGATAAGGAGGTATCGGCTGCTGCATTGAGAAATG--CTCCACAACTCTGTCATGCATGACCCACTTGTCATCTTCGCATGCTCCCTTG----GCTTCTCCAATAGCAGGGGGAGCTCTGCCCAAGTGGGCAGCAGACATTACAGAACTC-ATTTCTTGGGGAACGTTGAGGAGGGCAGAATAGCATATCCTTGCTCTGGGGGTATCTTGGCATGGGAATATTGAACGAGCATGGATTGACTGGCATTGGGTATATACATAAGGAAGCCTTTTTCGTGCAGTTTGTGATGGATTTAGCCATTGGAGAGCAGAAGCAGATGGATGAGTTTTGAACGTTACTATAAAGGAGT--TTTGGTTCGTCAG--AGAGATTCTGAGAAGAGTGCCCTTGATGGGATCTGAATCCTCTAGACCAAATGGTAGAGGATTGCTCAATGTGGTGTCATGAACACCTTGGATTTTGAGGCATCTGGTATCCAAATAGAGATCACCGGTATATGAAATTTGGAGAGTGTGCCTGGCAGACCCATAAATTGTTTTGTTATCAAAATCAAAGTAGAGTGAGAGACTGACATG-GCTGGTCAGAGGGTGCTCGGAATCAGTAAAAGAATGAGGATCTATTGGAGCCAT---------
>AME1
----------------------------------------------------------------------------------------------------------------------------------------------------------ACCTCATTCAGCCAGAAATCGTTACTGGAGGCATTGGTCACCAGATTCCCGGTCCAGCTGTGCGCC----AGCTCGTGCGCCACGATGTCCGCTTTACTGGAGTCTCCGACAATAG--CGGTGGGGGTGAG-AAAAACCAATCGGGGGTTCTCCATTCCCCCATACGGAAAG----CTCGGTGGCATAACGAGCAGATCAAATCTCTCCCACTCGTACTCCCCGAAG-------AGCTCCTCCGCCTGCTGAATCATTGCCTCCACCTGCTCGAA----CTCCTTAGCGGCGGCCTCTAGAACGCGG--CCAGCCTCACAGTAAACCCTTGTCCGGGGGCC----GACCTCCTTATAATCGATGTTCCCCACGAC--AAACGCGAAGAGATAAGGGGGAATCGGCTGCGGCATCGAGAAGTG--CTCCACCACTCTCCCATGCGCGACCCACTCTTCGTCACAGCAGGCTCCCATG----GCCTCCCCCGCGCAAGGCGGCGCTCTGCCCCGGTGGGCGGCGGACATGGCGGCGGTC-ATTTGCTCCGGAATGTTGAGCCGCGCGGAGTAGCGAATTCTCGCTCTGGGGGTGTCCTGGCATGGGAATATGGACCGCGCGTGGATATCCTGGCACTGGGTGTACACGTACGGGAGCTTTTTCCCTGCGGTCTGCCGCGGGTTCAGCCATTGGATGGCCGAGGCAGATGGATCGGTCGTGAATTTTATGTGGAAGGAAG--CTTGGGCATCGAGGTGGTGATGCGAAGGAGGGTGCCCTTGATGGGATCCGGTGTTTGGAGGGAGAAGGCGAGGGGCTTG---GAGGAAGGGTCTGTGACGTCGTGGATTTTGAGGGATCTCGTGTCCAGGAAGAGGTCGCCTATGTGGGGGCGCTGGAGCGTGTACGTTGCGGCGCCGTCGATTGTTTTAGTGTCGAAGTGGAGGAAGAGGGAGAGCTCGACGTG-AGTGGTGAGAGGGTGGGTGCAGTCTGTGAAGGAGTGAGGGTCGAGTGGCGCCATTTTT-----
>APA47
-------------------------------------------------------------------------ACAATTTCAACAATCCTCCTCTCTGCATAATAGTAAACCCCTGGA---AAAACCAATGTACAAT-AACCCAAAAAG-TTATACCTCATTCAGCCAGAAATCATTGTTCGAAGAATTGGTGATGAGATTTCCCGTCCAACTGTGGGCA----AGCTCATGTGCAACCAACTGCCCCCCGCTTGAATCCCCCACTATTA--CAGTAGGAGTCAC-GAATACCATCCTGGGATTCTCCATTCCTCCATAGGGGAAG----CTAGGGGGCAACACCAAAAGATCGAACCTTTCCCATTCATAGTCTCCAAAG-------AGCTTCTCCCCCTGCTTAATAATCTCCTCAGTGTTTTTGAA----TTCAAACTCTGCAGCTTCCAGGATGGGG--GAAGGCTCAGTGTAAATCCTTGTCCTTGGCCC----AACTTCCTTGAAAACAATATTTCCCACTGC--AAATGCAAACAGATAAGGAGGTATCGGCTGCTGCATTGAGAAATG--CTCCACAACTCTGTCGTGCATGACCCACTTGTCATCTTGGCATGCTCCCTTG----GCTTCTCCAATTGCAGGGGGAGCTCTGCCCAAGTGGGCAGCAGACATTACAGAGCTC-ATTTCTTGGGGAATGTTGAGAAGAGCAGAATAGCATATCCTTGCTCTAGGGGTATCTTGACATGGGAATATTGAACGAGCATGGATTGACTGACATTGGGTATACACATAAGGAAGCCTTTTTCCAGCAGTCTGTGATGGGTTCAGCCATTGGAGAGCCGAAGCAGATGGATGGGTTTTGAACGTTACTATAAAAGAGT--TTTGGTCCGTGAG--AGAGATCCTGAGAAGCGTGCCCTTTATGGGGTCTGAATTCTCTAGACCAAATGGTAGAGGATTGCTCAATGTGGTGTCATAAACACCTTGGATTTTGAGGCATCTGGTGTCCAAATAGAGATCACCGGTATATGGAATTTGGAGGCTGTGCATACAAGACCCATCAATTGTTTTGTTTTCAAAATCAAAGTAGAGTGACAGGCTGACATG-GCTAGTCAGAGGGTGTTCCGAATCTGTAAAAGAATGAGGATCTATGGGAGCCAT---------
>AR2
-------------------------------------------------------------------------------------------------------------------------------------------------------------------------------------------------------------------------------------------------------------------------------------------------------------------------------------------------------------------------------------------------------------------------------------------------------------------------------------------------------------------------------------------------------GTGAAGAGATAAGGGGGAATGGGCTGCGACATCGAGAAGTG--CTCCACCACTCTCCCGTGCGCGACCCACTCTTCGTCACGGCAGGCTCCCATG----GCCTCCCCCGCGCAAGGCGGCGCTCTGCCCCGGTGGGCGGCGGACATGGCGGCGGTC-ATTTGCTCCGGAATGTTGAGCCGGGCCGAGTACCGCATTCTCGCTCTGGGAGTGTCCTGGCACGGAAATATGGACCGCGCGTGGATCGACTGGCACTGGGTGTAGACATAAGGGAGCCTTTTCCCCGTGGTCTGCGATGGATTCAGCCATTGGAGAGCCGAGGCGGATTGATGGGTCTGGAACGTTACCACCAAGGAAG--CCTGGTCTGTCAA--AGAGACCCTGAGAAGGGTGCCCTTGATGGGGTCCGAGGTCTGGAGACTGAAGGGTATGGGATTGCATAACGTGGGGTCGTGGACTCCGTGGATTTTGAGGCACCTTGTGTCCAGGTAGAAATTGCCGCTATATGGAGTTTGCAGAGTAAGCATTGCAGAGCCATCGATGGTTCTGTTATCAAAATCGAAGTAAAGCGACAACGTGACATA-AGTGACCAGAGGATGCTCAGAGTCCGTGAAGGAATGGGGATCTATGGGAGCCATTGCTT----
>AS57
--------------------------------------------------------------------------------------------------------------------------------------------------------ATACCTCATTTAACCAGAAATCATTATTGGAGGCATTGGAGATAAGATTTCCTGTCCAACTGTGGGCA----AGCTCATGGGCCACAACCTGCCCACCACTCATATCTCCTACAATAA--CCGTAGGCGTTAA-GAAGGTTAATCTGGGATTCTCCATCCCTCCATATGGGAAG----CTGGAAGGCAATACCAAAAGATCGAACCTTTCCCATTCATACTCACCAAAA-------AGTTCCTCCCCCTGCTTGATAATCTTCTCTGTATTTCTAAA----TTCATGCTCTGCAGCTTCCAGAACAGGG--GAAGGCTCAGAGAAAATCCTAGTCCTAGGGCC----AACATTCTTGTAAGTAATATTTCCCACTGC--AAAAGCAAATAGATAGGGGGGAATGGGCTGCTGCATTGAGAAATG--ATCTACAACTCTTTCATGGGAAACCCACTTATGATCTGAGCATGCTCCCTTG----GCTTCTCCCCTGCATGGGGGTGCTCTTCCCGTGTGGGCAGCAGACATTACGGAGTTC-ATTTGTTGGGGAATGTTGAGCAGGGCAGAATAACGAATCCTTGCCCTTGGAGTGTCCTGGCAGGGGAATATAGAGCGAGCATGAATTGACTGGCATTGGGTGTAAACATAAGGTAGCCTTTTTCCTGCAGTTTGGGATGGATTTAGCCATTGAAGGGCTGAAGCAGATTGATGGGTTTTGAATGTTACAATGAAGGAAA--TTTGATCTGTGAC--AGAGACCTTGAGAAGGGTCCCCTTGATGGAGTCTGAAGTGTCTAAAACAAAAGGTATGGGATTTGCTTGTGTAGCATCTTGAACTCCGTGGATTTTGAGACACCTGGTATCCAGATAGAGGTTGCCAGTGTAAGGCTTTTCTAGAGTCACCAGTGCAGAGCCATCAATTGT-------------------------------------------------------------------------------------------------------
>ASA51
-------------------------------------------------------------------------------------------------------------------------------------------------------------------------------------------------------------------------------------------------------------------------------------------------------------------------------------------------------------------------------------------------------------------------------------------------------------------------------------------------------------------------------------------------------------------------------------------------------------------------------------------ATGCTCCCTTG----GCTTCTCCAATTGCAGGGGGAGCTCTGCCCAGGTGGGCAGCAGACATTACTGAACTC-ATTTCATGGGGAATGTTGAGGAGAGCAGAATAGCATATCCTTGCTCTGGGGGTGTCTTGGCATGGGAATATTGAACGAGCATGGATTGACTGGCATTGGGTGTACACATAAGGAAGCCTTTTTCCTGCAGTCTGTGATGGATTCAGCCATTGGAGAGCCGAAGCAGATGGATGGGTTTTGAATGTTACTATAAAGGAGT--TTTGGTCTTTGAG--AGAGACTCTGAGAAGGGTGCCCTTGATGGGGTCTGAATTCTCTAGACCAAATGGTAGAGGATTGCTCAATGTGGTGCCATGAACA---------------------------------------------------------------------------------------------------------------------------------------------------------------------------------------------
>CD18
--------------------------------------------------------------------------------------------------------------------------------------------------------------------------------------------------TAAGATTGCCAGTCCAACTATGAGCA----AGCTCATGTGCTACAACCTGGCCACCGCTCATATCTCCAACAATAA--CCGTAGGAGTGAA-GAAGGCCATTCTGGGATTCTCCATCCCTCCATAGGGGAAG----CTAAAGGGCAATACCAAAAGATCAAACCTCTCCCATTCATACTCCCCAAAA-------AGTTCCTCCCCCTGCTTGATAATCTTCTCCGTATTTCTAAA----TTCAAGCTCTGCAGCTTCAAGAACAGGT--GAAGACTCAGAGAAAACCCTAGTCCGAGGACC----AACATTCCTGTAAGTGATATTTCCCACCGC--AAAGGCAAATAGATAAGGGGGTATGGGCTGTTGCATTGAGAAATG--ATCTACAATCCGTTCATGGGAAACCCATTTATG-------------------------------------------------------------------------------------------------------------------------------------------------------------------------------------------------------------------------------------------------------------------------------------------------------------------------------------------------------------------------------------------------------------------------------------------------------------------------------------------------------------------------------------------------------------------------------------------
>CF38
--------------------------------------------------------------------------------------------------------------------------------------------------------ATACCTCATTTAACCAAAAATCATTATTAGAGGCATTGGTGATGAGATTTCCAGTCCAACTGTGGGCA----AGCTCATGTGCCACAACCTGCCCACCGCTCAAATCTCCTACAATAA--CAGTGGGAGTTAA-GAAAACTAATCTGGGATTCTCCATCCCTCCATATGGGAAG----CTGGGGGGCAATACCAAAAGATCAAACCTTTCCCATTCATACTCCCCAAAA-------AGCTTCTCCCCTTGCTTGATAATCTTCTCTGTGTTCATAAA----TTCAAGCGCTGCAGCTTCCAGAACAGGG--CAAGGCTCAGAATAAATGCGAGTCCTGGGACC----AACTTCCTTGTAAACAATATTCCCTATCGC--AAATGCAAACAGATATGGGGGTATGGGCTGCTGCATTGAGAAATG--CTCCACAACTCTTCCATGGGTGGCCCATTTATGATCAGGGCATGCTCCCTTG----GCTTCTCCACAGCAAGGAGGGGCTCTGCCCATGTGGGCACCAGACATTACAGAGCTC-ATTTGATGGGGAATGTTGAGCAGGGCAGAGTAGAGAATCCTTGCTCTGGGAGTGTCCTGGCAGGGGAATATAGAACGAGCATGGATTGACTGGCATTGGGTATAAACATAAGGCAGTTTTTTTCCTGCAGTCTGTGACGGATTCAGCCATTGGAGAGCTGAAGCAGATTGATGGGTTTTGAATGTTACATTGAAGGAAA--TTTGATCAGTGAG--AGTTATTTTGAGAAGGGTGCCTTTGATGGAGTCTGAAGTGTCTAAAACAAAAGGTAAGGATTTGGACAGTGTGGCATCTTGGACTCCACAGATTTTGAGGCATCTGGTGTCGAGATAGAGATTGCCAGTGTATGGCTTTTCTAGAGTGAGCAGTGCAGAGCCATCAATTGTCTTGCTATCAAAATCAAAATAGAGTGACAGACTGACATG-G--------------------------------------------------------------
>CH19
------------------------------------CATATGGCACACAAGA-----------------ATAAACATCATCAGGATCTATGCCTTCCTGATTCGTCCTCAGCTTGGT----AAACTCCA----------------------TATTCCTCATTTAACCAGAACTCGTTATTGGAGGCGTTACAGATAAGATTGCCAGTCCAACTATGGGCA----AGCTCATGTGCTACAACCTGGCCACCGCTCATATCTCCAACAATAA--CCGTAGGAGTTAA-GAAGGCCAATCTGGGATTCTCCATCCCTCCATAGGGGAAG----CTAAAGGGCAATACCAAAAGATCAAACCTCTCCCATTCATACTCCCCAAAA-------AGTTCCTCCCCCTGCTTGATAATCTTCTCCGTATTTCTAAA----TTCATGCTCTGCAGCTTCAAGAACAGGT--GAAGGCTCAGAGAAAACCCTAGTCCTAGGACC----AACATTCCTATAAGTGATATTTCCCACCGC--AAAGGCAAATAGATAAGGGGGTATGGGCTGTTGCATTGAGAAATG--ATCTACAATCCGTTCATGGGAAACCCATTTATGATCAGAGCATGCTCCCCTG----GCTTCTCCCTTCAATGGCGGTGCCCTTCCGGTGTGGGCGGCAGACATTACGGAGTTC-ATCTGTAGAGGAATGTTGAGGAGGGCAGAATAACGAATCCTTGCCCTTGGAGTGTCCTGGCAAGGGAATATAGAGCGAGCATGAATTGACTGGCATTGGGTGTAAACATAAGGTAGCTTTTTCCCTACAGTTTGTGATGGATTCAGCCATTGAAGGGCTGAAGCGGATTGATGGGTTT------------------------------------------------------------------------------------------------------------------------------------------------------------------------------------------------------------------------------------------------------------------------------------------------------------------------
>CHA37
--------------------------------------------------------------------------------------------------------------------------------------------------------ATACCTCATTTAACCAAAAATCATTATTAGAGGCATTGGTGATGAGATTTCCAGTCCAACTGTGGGCA----AGCTCATGTGCCACAACCTGCCCACCGCTCAAATCTCCTACAATAA--CAGTGGGAGTTAA-GAAAACTAATCTGGGATTCTCCATCCCTCCATATGGGAAG----CTGGGGGGCAATACCAAAAGATCAAACCTTTCCCATTCATACTCCCCAAAA-------AGCTTCTCCCCTTGCTTGATAATCTTCTCTGTGTTCATAAA----TTCAAGCGCTGCAGCTTCCAGAACAGGG--CAAGGCTCAGAATAAATGCGAGTCCTGGGACC----AACTTCCTTGTAAACAATATTCCCTATCGC--AAATGCAAACAGATATGGGGGTATGGGCTGCTGCATTGAGAAATG--CTCCACAACTCTTCCATGGGTGGCCCATTTATGATCAGGGCATGCTCCCTTG----GCTTCTCCACAGCAAGGAGGGGCTCTGCCCATGTGGGCACCAGACATTACAGAGCTC-ATTTGATGGGGAATGTTGAGCAGGGCAGAGTAGAGAATCCTTGCTCTGGGAGTGTCCTGGCAGGGGAATATAGAACGAGCATGGATTGACTGGCATTGGGTATAAACATAAGGCAGTTTTTTTCCTGCAGTCTGTGACGGATTCAGCCATTGGAGAGCTGAAGCAGATTGATGGGTTTTGAATGTTACATTGAAGGAAA--TTTGATCAGTGAG--AGTTATTTTGAGAAGGGTGCCTTTGATGGAGTCTGAAGTGTCTAAAACAAAAGGTAAGGATTTGGATAGTGTGGCATCTTGGACTCCACAGATTTTGAGGCATCTGGTGTCGAGATAGAGATTGCCAGTGTATGGCTTTTCTAGAGTGAGCAGTGCAGAGCCATCAATTGTCTTGCTATCAAAATCAAAATAGAGTGACAAACTGACATG-G--------------------------------------------------------------
>CJ24
--------------------------------------------------------------------------------------------------------------------------------------------------------ATACCTCATTTAACCAGAAATCATTATTGGAGGCGTTGCAGATAAGATTTCCAGTCCAACTGTGGGCA----AGCTCATGTGCCACAACCTGTCCACCACTCATATCTCCTACAATAA--CCGTAGGAGTTAA-GAAGGCCAATCTGGGATTCTCCATCCCTCCATATGGGAAG----CTGAAGGGCAATACCAAAAGATCAAATCTTTCCCATTCATACTCCCCAAAA-------AGTTCCTCCCCCTGCTTGATAATCTTCTCTGTATTTCTGAA----TTCAAGCTCTGCAGCTTCCAGAACAGGC--GAAGGCTCAGAGAAAATCCTAGTCCTGGGACC----AACACTCTTGTAAGTGATATTTCCCACTGC--AAAAGCAAAAAGATAGGGGGGTATGGGCTGCTGCATTGAGAAATG--ATCTACAACCCGTTCATGGGAAACCCACTTATGATCAGAGCATGCTCCCTTG----GCTTCTCCCCTGCATGGGGGTGCTCTTCCTGTGTGGGCAGCAGACATTACAGAATTC-ATTTCTTGGGGAATGTTGAGCAGGGCAGAATAACTAATCCTTGCCCTTGGAGTGTCCTGGCAAGGGAATATAGAGCGAGCATGAATCGACTGGCATTGGGTGTAAACATAAGGTAGCTTTTTCCCTGCAGTTTGTGATGGATTTAACCATTGTAGGGCTGAAGCGGATTCATGGGTTTTGAAAGTTACATTGAAGGAAA--TTTGATCTGTGAG--AAAAACTTTGAGAAGAGTCCCCTTGATGGAGTCTGAAGTGTCTAAAACAAAAGGTATGGGATTTGCTAGTGTAGCATCTTGAACTCCCTCGATTTTAAGACACCTTGTATCCAGATAGAGGCTCCCTGTGTAAGGCTTTTCTAGAGTCAGTAATGCAGAGCCATCAATTGTTTTGATATCAAAATCAAAATAGAGTGACAGACTCACATG-CTTGGTCAGTGGGTTCTCAGACTCTGTAAAGGAATGAGGATCAATGGGAGCCATTGCTT----
>CK7
--------------------------------------------------------------------------------------------------------------------------------------------------------ATACCTCATTTAACCAAAAATCATTATTGGAGGCATTGGTGATAAGATTTCCAGTCCAACTGTGGGCA----AGCTCATGTGCCACAACCTGCCCACCACTCATATCTCCTACAATAA--CAGTTGGAGTAAA-GAAGGCCAATCTGGGATTCTCCATCCCTCCATATGGGAAG----CTGGGGGGCAATACCAAAAGATCAAACCTTTCCCATTCATACTCCCCAAAA-------AGCTTCTCCCCCTGCTTGATAATCTTCTCCGTGTTTATAAA----TTCAAGCTCTGCAGCTTCCAGAACAGGG--GAAGGCTCAGAGAAAATCCTAGTCCTAGGACC----AACATCCTTGTAGGTAATATTTCCCACTGC--AAATGCAAATAGATAGGGGGGTATGGGCTGCTGCATCGAGAAATG--ATCTACGACTCTTTCGTGGGAAACCCACTTTTGATCGGAGCATGCTCCCTTG----GCTTCTCCACTGCATGGGGGTGCTCTTCCCATGTGGGCAGCAGACATTACAGAGTTC-ATTTGTTGGGGAATGTTGAGCAGGGCAGAATAACGAATCCTTGCCCTGGGAGTGTCCTGGCAGGGGAATATAGAGCGAGCATGAATTGACTGGCATTGGGTGTAAACATAAGGTAGCTTTTTTCCTGCAGTTTGTGATGGATTTAGCCATTGAAGGGCTGAAGCAGATTGATGGGTTTTGAATGTTACATTGAAGGAAA--TTTGATCTGTGAG--AGAGACCTTGAGAAGGGTTCCCTTGATGGAGTCTGAAGTGTCTAAAACATAAGGTATGGGATTTGATAGTGTAGCATCTTGGACTCCGTGGATTTTGAGACACCTGGTATCCAGATAGAGATTGCCTGTGTAAGGCTTTTCTAGAGTCAGCAATGCAGAGCCATCAATTGTTTTGCTATCAAAATCAAAATAGAGTGACAGACTCACATT-CTTGG----------------------------------------------------------
>CL6
------------------------------------CATAAGGCACAGAAGA-----------------ATAAACATCATCAGGATCTATGCCTTCCTGATTCGTCCTCAGCTTGGT----AAACTCCATAA-------------------TATACCTCATTTAACCAAAAATCATTATTGGAGGCATTGGTGATAAGATTTCCAGTCCAACTGTGGGCA----AGCTCATGTGCCACAACCTGCCCACCACTCATATCTCCTACAATAA--CAGTAGGAGTAAA-GAAGGCCAATCTGGGATTCTCCATCCCTCCATATGGGAAG----CTGGGGGGCAATACCAAAAGATCAAACCTTTCCCATTCATACTTCCCAAAA-------AGCTTCTCCCCCTGCTTGATAATCTTCTCTGTGTTTATAAA----TTCAAGCTCTGCAGCTTCCAGAACAGGG--GAAGGCTCAGAGAAAATCCTAGTCCTAGGACC----AACATCCTTGTAGGTAATATTTCCCACCGC--AAATGCAAATAGATAGGGGGGTATGGGTTGCTGCATTGAGAAATG--ATCAACGACTCTTTCGTGGGAAACCCACTTTTGATCGGAGCATGCTCCCTTG----GCTTCTCCACTGCATGGGGGTGCTCTTCCCATGTGGGCAGCAGACATTACAGAGTTC-ATTTGTTGGGGAATGTTGAGCAGGGCAGAATAACGAATCCTTGCCTTGGGAGTGTCCTGGCAGGGAAATATAGAGCGAGCATGAATTGACTGGCATTGGGTGTAAACATAAGGTAGCTTTTTTCCTGCAGTTTGTGATGGATTTAGCCATTGAAGGGCTGAAGCAGATTGATGGGTTTTGAATGTTACATTGAAGGAAA--TTTGATCTGTGAG--AGAGACCTTGAGAAGGGTTCCTTTGATGGAGTCTGAAGTGTCTAAAACAAAAGGTATGGGATTTGATAGTGTAGCATCTTGGACTCCGTGGATTTTGAGACACCTGGTATCCAGATAGAGATTGCCTGTGTAAGGCTTTTCTAGAGTCAGCAATGCAGAGCCAT--------------------------------------------------------------------------------------------------------------
>CM9
------------------------------------CATGGGACCTACTACA-------------------ATGAAATGACAAAGTTATCGCACTGTTGGATTACAATTTGCTTCAT----CCAATGGACTT-------------------ACCACCTCATTTAACCAGAAATCATTATTGGATGCATTACATATAAGATTTCCAGTCCAACTGTGCGCA----AGCTCATGTGCCACAACCTGCCCACCGCTCATATCTCCTACAATAA--CAGTAGGAGTTAA-GAAGACCAATCTGGGATTCTCCATTCCTCCATATGGGAAG----CTAAATGGCAATACCAAAAGATCAAATCTCTCCCATTCATACATCCCAAAA-------AGCTCCTCCCCCTGCTTGATAATCGCCTCTGTGTTTCTAAA----TTCAAGCTCAGCAGCTTCCAGAACAGGG--GAAGGCTCAGAGAAAATCCTAGTCCTAGGGCC----AACATTCCTGTAAGTAATATTTCCCACTGC--AAATGCAAAAAGATAAGGTGGTATGGGCTGGTGCATTGAGAAATG--ATCTACAATCCTTTCATGGGAAACCCACTTATGATCAGAGCATGCTCCCTTG----GCTTCTCCCCTGCATGGGGGTGCTCTTCCTGTGTAAGCAGCAGACATTACAGACTTC-ATCTGTTGAGGAATGTTGAGCAGGGCAGAATACGTAATTCTTGCCCTTGGAGTGTCCTGGCAAGGAAAAATAGAGCGCGCATGAATTGACTGGCATTGGGTGTAAACATAAGGTACCTTTTTCCCTACAGTTTGTGATGGGTTTAGCCATTGAAGGGCCGAAGCAGATTGATGGGTTTTGAATGTTATATTGAAAGATA--TTTGATCCGTGAG--AGAGACCTTAAGAAGGGTTCCCTTGATGGAGTCTGAAGTGTCTAAGACAAAAGGTATGGGGTTTGTTAGTGTGGCGTCTTGAACTCCCTGGATTTTGAGACACCTAGTATCCAAATAAAAGCTCCCTGTGTAAGACTTCTCTAGAGTCAGTAATGCAGAACCATCAATTGTTTTGCTATCAAAATCAAAATAGAGTGACAGACTCACATG-CTTGGTCAGTGGGTTCTCAGAATCTGTGAAGGAATGAGGATCAATGGGAGCCATTGCTT----
>CO8
----------------------------------------------------------------------------------------------------------------------------------------------------------ACCTCATTTAACCAGAAATCATTATTGGAGGCATTACATATAAGATTTCCAGTCCAACTGTGCGCA----AGCTCGTGTGCCACAACCTGCCCACCGCTCATATCTCCTACAATAA--CAGTAGGAGTTAA-AAAGACCAATCTGGGATTCTCCATTCCTCCATATGGGAAG----CTAAATGGCAATACCAAAAGATCAAATCTCTCCCATTCATACATCCCAAAA-------AGCTCCTCCCCCTGCTTGATAATCGCCTCTGTGTTTCTAAA----TTCAAGCTCGGCAGCTTCCAGAACAGGG--GAAGGCTCAGAGAAAATCCTAGTCCTAGGGCC----AACATTCCTGTGAGTAATATTTCCCACTGC--AAATGCAAAAAGATAAGGTGGTATCGGCTGGTGCATTGAGAAATG--ATCTACAATCCTTTCATGGGAAACCCACTTATGATCAGAGCATGCTCCCATG----GCTTCTCCCCTGCATGGGGTTGCTCTTCCTGTGTGCGCAGCAGACATTACTGCCTTC-ATCTGTTGAGGAATGTTGAGCAGGGCAGAATACGTAATTCTTGCCCTTGGAGTGTCCTGGCAAGGAAAAATAGAGCGAGCATGAATTGACTGGCATTGGGTGTAAACATAAGGTACCTTTTTTCCTACAGTTTGTGATGGGTTTAGCCATTGAAGGGCTGAAGCAGACTGATGGGTTTTGAATGTTACATTGAAAGAAA--TTTGGTCCGTGAG--AGAGACCTTAAGAAGGGTTCCCTTGATGGAGTCTGAAGTGCCTAAGACAAAAGGTATGGGGTTTGTTATTGTGGCATCTTGAACTCCCTGGATTTTGAGACACCTAGTATCCAAATAAAAGGTCCCTGTGTAAGACTTTTCTAGAGTCAGTAATGCAGGACCATC-------------------------------------------------------------------------------------------------------------
>CP16
-------------------------------------------------------------------------------------------------------------------------------------------------------------------------------------------------------------------------------------------------------------------------------------------------------------------------------------------------------------------------------------------------------------------------ATCTTCTCTGTATTTCTAAA----TTCAATCTCTGCAGCTTCCAAGACAGGT--GAAGGCTCAGAGAAA------GTCCTAGGACC----AACATTCTTGTAAGTGATATTTCCGACTGT--AAAAGAAAATAGATAAGGGGGTATGGGCTGCTGCATTGAGAAATG--ATCTACAATCCGTTCATGGGAAACCCATTTATGATCAAAGCACGCTCCCCTG----GCTTCTCCCTTACATGGTGGTGCTCTTCCTGTGTGTGCATCAGACATTACGGAGTTC-ATCTGTTGAGAAATGTTGATCAGGGCAGAATAACGAATCCTTGCCCTTGGAGTGTCCTAGCAAGGGAATATAGAGTGAGCATGAATTGACTGGCATTGGGTGTAAACATAAGGTAGCTTTTTCCCTGCAGTTTGTGATGGGTTTATCCAGTTAGTAGAGTCAGCA-ATGCAGAGCCATTAATTGTTTTGCTTAAGAAGAGGCTTAGGTAATAAT--CCAGATGCCCA----------------------------------------------------------------------------------CTTAAGGGATT--------------------------------------------------------------------------------------------------------------------------------------------------------------------------
>CP161
------------------------------TCCCAATCCAATGTTCAGAGCAGCACGCTCCTCG---CCATCTACAGCTTCAACAATTCTTCTCTCTGCATATTAGTAAAACCCTAC----AAAAATACTTACT-----------------GATACCTCATTTAACCAGAAATCATTATTGGAGGCGTTACAGATAAGATTCCCAGTCCAACTGTGGGCA----AGCTCATGTGCTACAACCTGCCCTCCGCTCATATCTCCTACAATAA--CCGTAGGAGTAAA-GAAGGCCAATCTGGGATTCTCCATCCCTCCATATGGGAAG----CTAAAGGGCAATACCAAAAGATCAAACCTCTCCCATTCATACTCCCCAAAA-------AGTTCCTCCCCCTGCTTGATAATCTTCTCTGTATTTCTAAA----TTCAAGCTCTGCAGCTTCCAGGACAGGT--GAAGGCTCTGAGAAAATCCTGGTCCTAGGACC----AACATTCTTGTAAGTAATATTTCCGACTGC--AAAAGCAAATAGATAAGGGGGTATGGGCTGCTGCATTGAGAAATG--ATCTACAATCCGTTCAGGGGAAACCCATTTATGATCAGAGCATGCTCCCCTG----GCTTCTCCCTTACATGGTGGTGATCTTCCTGTGTGTGCAGCAGACATTACGGAGTTC-ATCTGTTGAGGAATGTTGAGCAGGGCAGAATAACGAATCCTTGCCCTTGGAGTGTCCTGGCAAGGGAATATAGAGCGAGCATGAATTGACTGGCATTGGGTGTAAACATAAGGTAGCTTTTTCCCTGCAGTTTGTGATGGGTTTAGCCATTGAAGGGCTGAAGCAGATTGATGGGTTTTGAATGTTACATTGAAGGAAA--TTTGATCTCTGAG--AGAGACCTTGAGAAGGGTTCCCTTGATAGAGTCTGAAGTGTCTAGAACAAAAGGTATGGGATTTGTTAGTGTAGCATCTTGAACTTCCTGGATTTTAAGACACCTGGTATCCAGATAGAGGCTCCCTGTGTAAGGCTTTTTTAGAGTCAGTAATGCAGATCCATCAATTGTTTTGCTATCAAAATCAAAATAGAGTGACAGACTCACATG-CTTGGTCAGTGGGTTCTCAGATTCTGTAAAGGAATAAGGATCAATGGGAGCCATTGCTT----
>CT15
-------------------------------CCCAATCCAATGTTCAGAGCAGCACGCTCCCCG---CCATCTACAGCTTCAACAATTCTTCTCTCTGCATACTAGTAAAGCCCTAT----GAAAATACTTACT-----------GAAACAAATACCTCATTTAACCAGAAATCATTATTGGAGGCGTTACAGATAAGATTCCCAGTCCAGCTGTGGGCA----AGCTCATGTGCTACAACCTGCCCACCGCTCATATCTCCTACAATGA--CCGTAGGAGTTAA-GAAGGTCAATCTGGGATTCTCCATCCCTCCATATGGGAAG----CTAAAGGGCAATATCAAAAGATCAAACCTCTCCCATTCATACTCCCCAAAA-------AGTTCCTCCCCCTGCTTGATAATCTTCTCTGTATTTCTAAA----TTCAAGCTCTGCAGCTTCCAGGACAGGT--GAAGGCTCAGAGAAAATCCTAGTCCTAGGACC----AACATTCTTGTAAGTAATATTTCCGACTGC--AAAAGCAAATAGATAAGGGGGTATGGGCTGCTGCATTGAGAAATG--ATCTACAATCCGTTCATGAGAAACCCATTTATGATCAGAGCATGCTCCCCTG----GCTTCTCCCTTACATGGTGGTGCTCTTCCTGTGTGTGCAGCAGACATTACGGAGTTC-ATCTGCTGAGGAATGTTGAGCAGGGCAGAATAACGAATCCTTGCCCTTGGAGTGTCCTGGCAAGGGAATATAGAGCGAGCATGAATTGACTGGCATTGGGTGTAAACATAAGGTAGCTTTTTCCCTGCGGTTTGTGATGGGTTTAGCCATTGAAGGGCTGAGGCAGATTGATGGGTTTTGAATGTTACATTGAAGGAAA--TTTGATCTCTGAG--AGAGACCTTGAGAAGGGTTCCCTTGATAGGGTCTGAAGTGTCTAGAACAAAGGGTATGGGATTTGTTAGTGTAGCATCTTGAACTTCCTGGATTTTAAGACACCTGGTATCCAGATAGAGGCTCCCTGTGTAAGGCTTTTCTAGAGTCAGTAATGCAGAGCCATCAATTGTTTTGCTATCAAAATCAAAATAGAGTGACAGGCTCACATG-CTTGGTCAGTGGGTTCTCAGAGTCTGTGAAGGAATGAGGATCAATGGGAGCCATTGCTT----
>DA12
--------------------------------------------------------------------------------------------------GGACAAGCAACCCCACTGCAAAAAAAAAAAATAA-------------------GATACCTCATTTAACCAGAAATCATTATTGGAAGCGTTACATATAAGATTTCCAGTCCAACTGTGGGCA----AGCTCATGTGCCACAACCTGCCCACCGCTCATATCTCCAACAATAA--CAGTAGGAGTTAA-GAAGGCCAATCTGGGATTCTCCATTCCTCCATATGGGAAA----CTAAATGGCAATACCAAAAGATCAAACCTCTCCCATTCATACTCCCCAAAA-------AGCTCCTCCCCCTGCTTGATAATCTCCTCTGTATTTCTAAA----TTCAAGCTCTGCAGCTTCCAGAACAGGG--GAAGGCTCAGAGAAAATCCTAGTCCTAGGACC----AACATTCGTGTAAGTAATATTTCCCACTGC--AAATGCAAAGAGATAAGGAGGTATGGGCTGGTGCATTGAGAAATG--ATCTACAATCCTTTCATGGGAAACCCACTTATGATCAGAGCATGCTCCTCTG----GCTTCTCCCTTGCATGGGGGTGCTCTTCCTGTGTGGGCAGCAGACATCACTGACTTC-ATCTCTTGAGGAATGTTGAGCAGGGCAGAATACCTAATTCTTGCCCTTGGAGTGTCCTGGCAAGGGAAAATAGAGCGAGCATGAATTGACTGGCATTGGGTGTAAACATAAGGTAGCTTTTTACCTGCAGTTTGTGATGGGTTTAGCCATTGAAGGGCTGAAGCAGATTGATGGGTTTTGAATGTTACATTGAAGGAAA--TTTGATCTGTGAG--AGAGACCTTCAGAAGGGTTCCCTTGATGGAGTCTGAAGTGTCCAAGACAAAAGGTATGGGGTTTGTTAGTGTGGCATCTTGAACTTCCTGGATTTTAAGACACCTGGTATCCAAATAGAAGCTCCCTGTGTGAGGCTTTTCT------------------------------------------------------------------------------------------------------------------------------------
>DB53
------------------------------TCCCAATCCAATGTTCAGGGCAGCGCGCTCCTCT---CCATCCACAACTTCAACAATCCTCCTCTCTGCATAATAGTAAACCCCTGG----AAAACCAATGTACAAT-AACCCACAAAATTCATACCTCATTCAGCCAAAAATCATTGTTCGAGGAATTGGTGATGAGATTTCCTGTCCAACTGTGGGCA----AGCTCGTGTGCAATCAACTGCCCCCCGCTCGAATCCCCCACGATTA--TAGTAGGAGTCAA-GAATACCATTCTGGGATTCTCCATTCCTCCATAGGGGAAG----CTAGGGGGCAACACCAAAAGATCGAACCTTTCCCATTCATAGTCTCCGAAA-------AGCTTCTCCCCTTGCCTAATAATCTCCTCAGTGTTTTTAAA----TTCAAGCTCTGCAGCTTCCAGGATGGGG--GAAGGCTCAGAGTAAATCCTTGTTCTTGGCCC----AACTTCCTTGAAAACAATATTTCCCACTGC--AAATGCAAACAGATAAGGAGGTATCGGCTGCTGCATTGAGAAATG--CTCCACAACTCTGTCATGCATGACCCACTTCTCATCTTCGCACGCTCCCTTG----GCTTCTCCAATAGCAGGGGTAGCTCTGCCCAAGTGAGCAGCAGACATTACAGAACTC-ATTTCTTGGGGAATGTTGAGAAGAGCAGAATAGCATATCCTTGCTCTGGGGGTGTCTTGGCACGGAAATATTGAACGGGCATGGATTGACTGGCATTGAGTATACACATAAGGAAGCCTTTTTCCTGCGGTCTGTGATGGGTTCAGCCATTGGAGAGCCGAAGCAGATGGATGGGTTTTGAATGTTACTATAAACGAGT--TTTGGTCCGTCAG--AGAGATTCTGAGAAGAGTGCCCTTGATGGGGTCTGAATTCTCTAGACCAAATGGTAGAGGATTGCTCAATGTGGTGTCATGAACATCTTGGATTTTGAGGCATCTGGTATCCAAATAGAGATCACCGGTATATGGAATTTGAAGAGTGTGCCTGGCAGACCCATCAATTGTTTTGTTCTCAAAATCAAAGTAGAGTGATAGGCTGACATA-GCTGGTCAGAGGGTGTTCGGAATCTGTAAAAGAATGAGGATCTATGGGAGCCAT---------
>DC1
------------------------------TCCCAATCCAATGTTCAGGGCAGCGCGCTCCTCT---CCATCCACAACTTCAACAATCCTCCTCTCTGCATAATAGTAAACCCCTGG----AAAACCAATGTACAAT-AACCCACAAAATTCATACCTCATTCAGCCAAAAATCATTGTTCGAGGAATTGGTGATGAGATTTCCTGTCCAACTGTGGGCA----AGCTCGTGTGCAATCAACTGCCCCCCGCTCGAATCCCCCACGATTA--TAGTAGGAGTCAA-GAATACCATCCTGGGATTCTCCATTCCTCCATAGGGGAAG----CTAGGGGGCAACACCAAAAGATCGAACCTTTCCCATTCATAGTCTCCGAAA-------AGCTTCTCCCCTTGCCTAATAATCTCCTCAGTGTTTTTAAA----TTCAAGCTCTGCAGCTTCCAGGATGGGG--GAAGGCTCAGAGTAAATCTTTGTTCTTGGCCC----AACTTCCTTGAAAACAATATTTCCCACTGC--AAATGCAAACAGATAAGGAGGTATCGGCTGCTGCATTGAGAAATG--CTCCACAACTCTGTCATGCATGACCCACTTCTCATCTTCGCACGCTCCCTTG----GCTTCTCCAATAGCAGGGGGAGCTCTGCCCAAGTGAGCAGCAGACATTACAGAACTC-ATTTCTTGGGGAATGTTGAGAAGAGCAGAATAGCATGTCCTTGCTCTGGGGGTGTCTTGGCACGGAAATATTGAACGGGCATGGATTGACTGGCATTGAGTATACACATAAGGAAGCCTTTTTCCTGCAGTCTGTGATGGGTTCAGCCATTGGAGAGCCGAAGCAGATGGATGGGTTTTGAATGTTACTATAAAGGAGT--TTTGGTCGGTCAG--AGAGATTCTGAGAAGAGCGCCCTTGATGGGGTCTGAATTCTCTAGACCAAATGGTAGAGGATTGCTCAATGTGGTGTCATGAACATCTTGGATTTTGAGGCATCTGGTATCCAAATAGAGATCACCGGTATATGGAATTTGGAGAGTGTGCCTGGCAGACCCATCAATTGTTTTGTTCTCAAAATCAAAGTAGAGTGATAGGCTGACATG-GCTAGTCAGAGGGTGCTCGGAATCTGTAAAAGAATGAGGATCTATGGGAGCCAT---------
>DD1
--------------------------------------------------------------------------------------------------------------------------------------------------------ATACCTCATTCAGCCAAAAATCATTATTCGAGGAATTGGTGATGAGATTTCCAGTCCAACTGTGGGCA----AGCTCGTGTGCAACCAACTGACCCCCGCTCGAATCCCCTACAATTA--TGGTAGGAGTCAA-GAATACCATCCTGGGATTCTCCATTCCTCCATAGGGGAAA----CTAGGGGGCAACACCAAAAGATCGAACCTTTCCCATTCATAGTCTCCAAAA-------AGCTTCTCCCCTTGCTTAATAATCTCCTCGGTGTTTTTGAA----TTCAAGCTCTGCAGCTTCCAGGATGGGA--GAAGGCTCAGAGAAAATCCTTGTTCTTGGCCC----AACTTCCTTGAAAACAATATTTCCCACTGC--AAATGCAAAAAGATAAGGAGGTATCGGCTGCTGCATTGAGAAATG--CTCCACAACTCTGTCATGCATGACCCACTTCTCATCTTGGCATGCTCCCTTG----GCTTCTCCAATTGCAGGGGGAGCTTTGCCCAAGTGGGCAGCAGACATTACAGAACTC-ATTTCTTGGGGAATATTGAGGAGAGCAGAATAGCATATCCTTGCTCTGGGGGTGTCTTGGCATGGGAATATTGAACGAGCATGGATTGATTGGCATTGGGTATACACATAAGGAAGCCTTTTTCCTGCAGTCTGTGATGAGTTCAGCCATTGGAGAGCCGAAGCAGATGGATGGGTTTTGAACGTTACTATAAAGGAGT--TTTGGTCCTTCAG--AGAGATTCTGAGAAGAGTGCCCTTGATGGGGTCTGAATTCTCTAGACGAAATGGTAGAGGATTGCTTAATGTGGTGTCATGAACATCTTGGATTTTGAGGCATCTGGTATCCAAATAGAGATCACCGGTATATGGAATTTGGAGAGTGTGCCTGGCAGACCCATCAATTGTTTTGTTCTCAAAATCAAAGTAGAGTGATAGGCTGACATG-GCTGGTCAGAGGGTGCTCAGAATCTGTAAAAGAATGAGGATCTATGGGAGCCAT---------
>DIM50
--------------------------------------------------------------------------------------------------------------------------------------------------------ATACCTCATTCAGCCAAAAATCATTATTCGAGGAATTGGTGATGAGATTTCCAGTCCAACTGTGGGCA----AGCTCGTGTGCAACCAACTGACCCCCGCTCGAATCCCCTACAATTA--TGGTAGGAGTCAA-GAATACCATCCTGGGATTCTCCATTCCTCCATAGGGGAAA----CTAGGGGGCAACACCAAAAGATCGAACCTTTCCCATTCATAGTCTCCAAAA-------AGCTTCTCCCCTTGCTTAATAATCTCCTCGGTGTTTTTGAA----TTCAAGCTCTGCAGCTTCCAGGGTGGGA--GAAGGCTCAGAGAAAATCCTTGTTCTTGGCCC----AACTTCCTTGAAAACAATATTTCCCACTGC--AAATGCAAAAAGATAAGGAGGTATCGCCTGCTGCATTGAGAAATG--CTCCACGACTCTGTCATGCATAACCCACTTCTCATCTTGGCATGCCCCCTTG----GCTTCTCCGATTGCAGGGGGAGCTCTGCCCAAGTGGGCAGCAGACATTACAGAACTC-ATTTCTTGGGGAATATTGAGGAGAGCAGAATAGAATATCCTTGCTCTGGGGGTGTCTTGGCATGGGAATATTGAACGAGCATGGATTGATTGGCATTGGGTATACACATAAGGAAGCCTTTTTCCTGCAGTCTGTGATGGGTTCAGCCATTGGAGAGCCGAAGCAGATGGATGGGTTTGGAACGTTACTATAAAGGAGT--TTTGGTCCTTCAG--AGAGATTCTGAGAAGAGTGCCCTTGATGGGGTCTGAATTCTCTAGACGAAATGATAGAGGATTGCTTAATGTGGTGTCATGAACACCTTGGATTTTGAGGCATCTGGTATCCAAATAGAGATCACCGGTATATGGAATTTGGAGAGTGTGCCTGGCAGACCCATCAATTGTTTTGTTCTCAAAATCAAAGTAGAGCGATAGGCTGACATG-GCTGGTCAGAGGGTGCTCAGAATCTGTAAAAGAATGAGGATCTATGGGAGCCAT---------
>FC13
------------------------------------------------------------------------------------------------------------CCCCACTGC----AAAAAAAAC---------------------AATACCTCATTTAACCAGAAATCATTATTGGAAGCGTTACATATAAGATTTCCAGTCCAACTGTGGGCA----AGCTCATGTGCCACAACCTGCCCACCGCTCATATCTCCTACAATAA--CTGTAGGAGTTAA-GAAGGCCAATCTGGGATTCTCCATTCCTCCATATGGGAAA----CTAAATGGCAATACCAAAAGATCAAACCTCTCCCATTCATACTCCCCAAAA-------AGCTCCTCCCCCTGCTTGATAATCTCCTCTGTATTTCTAAA----TTCAAGCTCTGCAGCTTCCAGAACATGG--GAAGGCTCAGAGAAAATCCTAGTCCTAGGACC----AACATTCGTGTAAGTAATATTTCCCACTGC--AAATGCAAAGAGATAAGGAGGTATGGGCTGGTGCATTGAGAAATG--ATCTACAATCCTTTCATGGGAAACCCACTTATGATCAGAGCATGCTCCTCTG----GCTTCTCCCTTGCATGGGGGTGCTCTTCCTGTGTGGGCAGCAGACATCACTGACTTC-ATCTCTTGAGGAATGTTGAGCAGGGCAGAATACCTAATTCTTGCCCTTGGAGTGTCCTGGCAAGGGAAAATAGAGCGAGCATGAATTGACTGGCATTGGGTGTAAACATAAGGTAGCTTTTTACCTGCAGTTTGTGATGGGTTTAGCCATTGAAGGGCTGAAGCAGATTGATGGGTTTTGAATGTTACATTGAAGGAAA--TTTGATCTGTGAG--AGAGACCTTCAGAAGGGTTCCCTTGATGGAGTCTGAAGTGTCTAAGACAAAAGGTATGGGGTTTGTTAGTGTGGCATCTTGAACTCCCTGGATTTTAAGACACCTGGTATCCAAATAGAAGCTCCCTGTGTGAGGCTTTTCTAGAGTCAGTAATGCAGAACCACAAATTGTTTTGCTATGGAAATCAAAATAGAGTGAGAGACTGACATG-CTTGGTCAGTGGGTTCTCAGAATCTGTGAAGGAATGAGGATCAATGGGAGCCATTGATTT---
>FTS1
---------------------------------------------------------CTCCTCT---CCATCCACAACTTCAACAATCCTCCTCTCTGCATAATAGTAAACCCCTGG----AAAACCAATGTACAAT-AACCCACA------ATACCTCATTCAGCCAAAAATCATTGTTCGAGGAATTGGTGATGAGATTTCCTGTCCAACTGTGGGCA----AGCTCGTGTGCAATCAACTGCACCCCGCTCGAATCCCCCACGATTA--TAGTAGGAGTCAA-GAATACCATCCTGGGATTCTCCATTCCTCCATAGGGGAAG----CTAGGGGGCAACACCAAAAGATCGAACCTTTCCCATTCATAGTCCCCAAAA-------AGCTTCTCCCCTTGCTTAATAATCTCCTCAGTGTTTTTAAA----TTCAAACTCTGCAGCTTCCAGGATGGGG--GAAGGCTCAGAGTAAATCCTTGTTCTTGGCCC----AACTTCCTTGAAAACAATATTTCCCACTGC--AAATGCAAACAGATAAGGAGGTATCCGCTGCTGCATTGAGAAATG--CTCCACAACTCTGTCATGCATGACCCACTTCTCATCTTCGCACGCTCCCTTG----GCTTCTCCAATAGCAGGGGGAGCTCTGCCCAAGTGGGCAGCAGACATTACAGAACTC-ATTTCTTGGGGAATGTTGAGAAGAGCAGAATAGGATATCCTTGCTCTGGGGGTGTCTTGGCATGGGAATATTGAACGAGCATGAATAGACTGGCATTGAGTATACACATAAGGAAGCCTTTTTCCTGCAGTCTGTGATGGGTTCAGCCATTGGAGAGCCGAAGCAGATGGATGGATTTTGAATGTTACTATAAAGGAGT--TTTGGTCCGTCAG--AGAGATTCTGAGAAGAGTGCCCTTGATGGGGTCTGAATTCTCTAGACCAAATGGTAGAGGATTGCTCAATGTGGTGTCATGAACACCTTGGATTTTGAGGCATCTGGTATCCAAATAGAGATCACCAGTATATGGAATTTGGAGAGTGTGCCTGGCAGACCCATCAATTGTTTTGTTCTCAAAATCAAAGTAAAGTGATAGGCTGACATG-GCTGGTCAGAGGGTGCTCAGAATCTGTAAAAGAATGAGGATCTATGGGAGCCAT---------
>FTS2
------------------------------TCCCAATCCAATGTTCAGGGCAGCGCGCTCCTCT---CCATCCACGACTTCAACAATCCTCCTCTCTGCATAATAGTAAACCCCTGG----AAAACCAATGTACAAT-AACCCACAAA----ATACCTCATTCAGCCAAAAATCATTGTTCGAGGAATTGGTGATGAGATTTCCTGTCCAACTGTGGGCA----AGCTCGTGTGCAATCAACTGCCCCCCGCTCGAATCCCCCACGATTA--TAGTAGGAGTCAA-GAATACCATCCTGGGATTCTCCATTCCTCCATAGGGGAAG----CTAGGGGGCAACACCAAAAGATCGAACCTTTCCCATTCATAGTCCCCAAAA-------AGCTTCTCCCCTTGCTTAATAATCTCCTCAGTGTTTTTAAA----TTCAAACTCTGCAGCTTCCAGGATGGGG--GAAGGCTCAGAGTAAATCCTTGTTCTTGGCCC----AACTTCCTTGAAAACAATATTTCCCACTGC--AAATGCAAACAGATAAGGAGGTATCGGCTGCTGCATTGAGAAATG--CTCCACAACTCTGTCATGCATGACCCACTTCTCATCTTCGCATGCTCCCTTG----GCTTCTCCAATAGCAGGGGGAGCTCTGCCCAAGTGGGCAGCAGACATTACAGAACTC-ATTTCTTGGGGAATGTTGAGAAGAGCAGAATAGCATATCCTTGCTCTGGGGGTGTCTTGGCATGGGAATATTGAACGAGCATGAATAGACTGGCATTGAGTATACACATAAGGAAGCCTTTTTCCTGCAGTCTGTGATGGGTTCAGCCATTGGAGAGCCGAAGCAGATGGATGGATTTTGAATGTTACTATAAAGGAGT--TTTGGTCCGTCAG--AGAGATTCTGAGAAGAGTCCCCTTGATGGGGTCTGAATTCTCTAGACCAAATGGTAGAGGATTGCTCAATGTGGTGTCATGAACACCTTGGATTTTGAGGCATCTGGTATCCAAATAGAGATCACCAGTATATGGAATTTGGAGAGTGTGCCTGGCAGACCCATCAATTGTTTTGTTTTCAAAATCAAAGTAAAGTGATAGGCTGACATG-GCTGGTCAGAGGGTGCTCAGAATCTGTAAAAGAATGAGGATCTATGGGAGCCATTTTGAT---
>GG1
CTTCGCACATTCTCCATCCACTACTAAACATGTCAACACTGTATTTAGAGCAAGACAATTGATGGGTCTGCACTAAACTTGAAAAATCATACACTGGAGATCTCACCAGATCCCTCA----CAATTCA----------------TGGGGATGATACCCAATCCGACCCCATACCATTTTCTTTGG-----------AAAATCCTGACCCTATCAAGGGAACCAGATCAAATTTACTGTAACATTCAAAACCCATCAATCTGCCTCAGCAACGCAATGCCAGTCAATTCATGCCCGCTCCATATTCCCAAGACACCCCTAGAGCAAGGATTCGGTTGGGCGAAGCAAAGGGAGCATGCCCAGATGATAAGTGGTCCATGGGAAGAGTTGAGTCTACCTCCATATTTGTTTGCATTTGCAGTTTGTTTATAAGGTCCCCTGTGTTGGAAGCTGCAGAGCGTGAACAAGAATACAGATGAGATGATAAAACAGGGCCCCCAAGTTTCCCTTATGAATGGTGTTCTTGACTCCCGAGATTTAAGTGGGGGGCAGGTTGTGGCCCACGAGCTTGGGAAATCTCATTACCAATGCCACCAATGATGATTTCTGGTTGAATGAGGTATGCTTCATCGTGAATCCTACTTATTATATGACTTTGTTTTTCTCCAAAAAATTGAGGGTTTGACAGGGTCCTAATTCTTAAATCCTATATCCCAAACCTGAAATCCAAAATCTTCTATTGTTATTGTTTTTTTGTGAAAAAGCAG----------------TGGTTTTGAAGCATACAAGTTTGAGTTTTTATTTTTTTTATTTTTTAGGGTTTTACAACATATGCTGAGCGAAGGATTGTGGAAGTTGTTGAAGGCGGCTGCTTTGAACA--TTGGGTGTGCCGG--CTTGAGAGATGAAATGGAAAGATTCAAGGAATATGGAATTTACAAAGTTGAGGACAAA-----TCAGGAAGGAGTTGTCCCGATGATGTTTACTCTCAGGTGCCTTATG---AAAAGGGTTTTCAGTTCCTTTGGCGTATTGAACGTCAGGTATTTGCAAACTCTTTTTTTTTTTTACTCCGAAACATTCTAAATGGAAAGTGCCTTTTGTTCCATTCAGAGACTGATTGTGAACCTTAAGAAAATG-GGTTGGATAGCGGATAACATTTGTCA
>HB41
--------------------------------------------------------------------------------------------------------------------------------------------------------ATACCTCATTCAGCCAGAAATCATTGTTCGAGGAATTGGTGATGAGATTTCCGGTCCAACTGTGGGCA----AGCTCGTGTGCAACCAACTGTCCACCGCTTGAATCCCCCACAATTA--CAGTAGGAGTCAA-GAATACCATCCTGGGATTCTCCATTCCTCCATAGGGGAAG----CTAGGGGGCAACACCAAAAGATCGAACCTTTCCCATTCATAGTCTCCAAAG-------AGCTTCTCCCCCTGCTTAATAATCTCCTCTGTGTTTTTGAA----TTCAAGCTCTGCAGCTTCAAGAATGGGG--GAAGGCTCAGAGTAAATCCTTGTCCTTGGCCC----AACTTCCTTGAAAATAATGTTTCCCACCGC--AAATGCAAACAAATAAGGAGGAATCGGCTGCTGCATTGAGAAATG--CTCCACAACTCTGTCATGCATGACCCACTTGTCATCTTGGCATGCTCCCTTG----GCTTCTCCAAATGCAGGGGGAGCTCTGCCCAGGTGGGCAGCAGACATTACAGAACTC-ATCCCTTGGGGAATGTTGAGGAGAGCAGAATAGCATATCCTTGCTTTGGGGGTGTCTTGGCATGTGAATATTGAACGAGCATGGATTGCCTGACATTGGGTATACACGTAAGGAAGCCTTTTTCCTGCAGTCTGTGATGGGTTTAGCCATTGGAGAGCCGAAGCAGATGGATGGGTTTTGAAATTTACAATAAAGGAGT--TTTGGTCCTTGAG--ACAGACTCTAAGAAGGGTACCCCTGATGGGGTCTGAATCCTCTAGACCAAATGGTAGAGGATTGTTCAGTGTAGTGTCATAAACACCTTGGATTTTGAGGCATCTGGTATCCAAAAAGAGATCACCAGTGTATGAAGTTTGGAGGGTAAGCCTGGCAGACCCATCAATTGTTTTGTTATTAAAATCAAAGTAGAGCGACAGGCTGACATG-ACTGGTCAGAGGGTGCTCAGAATCTGTAAAAGAATGAGGATCTATGGGAGCCAT---------
>JO20
------------------------------TCCCAATCCAATGTTCAGAGCAGCACGCTCCTTG---CCATCCACAGCTTCAACAATTCTTCTCTCTGCATATTAGTAAAGCCCTAA----CGAAATACTTACT------------GCAACTATACCTCATTTAACCAGAAATCATTATTGGAGGCGTTACAGATAAGATTGCCAGTCCAACTATGAGCA----AGCTCATGTGCTACAACCTGGCCACCGCTCATATCTCCAACAATAA--CCGTAGGAGTTAA-GAAGGCCAATCTGGGATTCTCCATCCCTCCATAGGGGAAG----CTAAAGGGCAATACCAAAAGATCAAACCTCTCCCATTCATACTCCCCAAAA-------AGTTCCTCCCCCTGCTTGATAATCTTCTCCGTATTTCTAAA----TTCAAGCTCTGCAGCTTCAAGAACAGGT--GAAGGCTCAGAGAAAACCCTAGTCCTAGGACC----AACGTTCCTGTAAGTGATATTTCCCACCGC--AAAGGCAAATAGATAAGGGGGTATGGGTTGTTGCATTGAGAAATG--ATCTACAATCCGTTCATGGGAAACCCATTTATGATCAGAGCATGCTCCCTTG----GCTTCTCCCTTCAATGGCGTTGCCCTTTCGGTGTGGGCGGCAGACATTACGGAGGTC-ATCTGTAAAGGAATGTTGAGGAGGGCAGAATAACGAATCCTTGCCCTTGGAGTGTCCTGGCAAGGGAATATAGAGCGAGCATGAATTGACTGGCATTGGGTGTAAACATATGGTAGCTTTTTCCCTACAGTTTGTGATGGATTTAGCCATTGAAGGGCTGAAGCGGATTGATGGGTTTTGAATGTAACATTGAAGGAGA--TTTGATCTCTTAG--AGAGATCTTTAGAAGGGTCCCCTTGATGGAGTCTGAAGTGTCTAGAACGAATGGTATGGGATTTGTTAGAGTGGCATCTTGAACTCCATGGATTTTAAGACACCTTGTATCCAGATAGAGGCTCCCTGTGTAAGGCTTTTCTAGAGTCAGTAATGCAGAGCCATCAATTGTTTTGCTATCAAAATCAAAATAGAGTGAGAGACTCACATG-CTTGGTCAGTGGGTTCTCAGAATCTGTGAAAGAATGAGGATCAATGGGAGCCATCACTT----
>JU21
--------------------------------------------------------------------------------------------------------------------------------------------------------ATACCTCATTTAACCAGAAATCATTATTGGAGGCGTTACAGATAAGATTGCCAGTCCAACTATGAGCA----AGCTCATGTGCTACAACCTGGCCACCGCTCATATCTCCAACAATAA--CCGTAGGAGTTAA-GAAGGCCATTTTGGGATTCTCCATCCCTCCATAGGGGAAG----CTAAAGGGCAATACCAAAAGATCAAACCTCTCCCATTCATACTCCCCAAAA-------AGTTCCTCCCCCTGCTTGATAATCTTCTCCGTATTTCTAAA----TTCAAGCTCTGCAGCTTCAAGAACAGGT--GAAGGCTCAGAGAAAACCCTAGTCCTAGGACC----AACATTCCTGTAAGTGATATTTCCCACCGC--AAAGGCAAATAGATAAGGGGGTATGGGCTGTTGCATTGAGAAATG--ATCTACAATCCGTTCATGGGAAACCCATTTATGATCAGAACATGCTCCCCTG----GCTTCTCCCTTCAATGGCGGTGCCCTTCCGGTGTGGGCGGCAGACATTACGGAGTTC-ATCTGTAGGGGAATGTTGAGGAGGGCAGAATAACGAATCCTTGCCCTTGGAGTGTCCTGGCAAGGGAATATAGAGCGAGCATGAATTGACTGGCATTGGGTGTAAACATATGGTAGCTTTTTCCCTACAGTTTGTGATGGATTTAGCCATTGAAGGGCTGAAGCGGCTTGATGGGTTTTGAATGTAACATTGAAGGAGA--TTTGATCTCTTAG--AGAGATCTTTAGAAGGGTCCCCTTGATGGAGTCTGAAGTGTCTAGAAGGAATGGTATGGGATTTGTTAGAGTGGCATCTTGAACTCCATGGATTTTAAGACACCTTGTATCCAGATAGAGGCTCCCTCTATAAGGCTTTTCTAGAGTCAGTAATGCAGAGCCATCAATTGTTTTGCTATCAAAATCAAAATAGAGTGAGAGACTCACATG-CTTGGTCAGTGGGTTCTCAGAATCTGTGAAAGAATGAGGATCAATGGGAGCCATCACTT----
>NN48
--------------------------------------------------------------------------------------------------------------------------------------------------------ATACCTCATTCAGCCAGAAATCATTGTTTGAGGAATTGGTGATGAGATTTCCAGTCCAACTGTGGGCA----AGCTCGTGTGCAACCAACTGCCCCCCGCTCGAATCCCCCACAATTA--CAGTAGGGGTCAC-GAATACCATCCTGGGATTCTCCATTCCTCCATAGGGAAAG----CTTGGGGGCAACACCAAAAGATCGAACCTTTCCCATTCATAATCTCCAAAG-------AGCTTCTCCCCTTGCTTAATAATCTCCTCAGTGTTTTTGAA----TTCAAGCTCTGCAGCTTCCAAGATAGGA--GAAGGCTCAGAGTATATCCTTGTCCTTGGCCC----AACTTCCTTGAAAACGATATTTCCCACAGC--AAATGCAAACAGATAAGGAGGTATCGGCTGCTGCATTGAGAAATG--CTCCACAACTCTGTCATGCATGACCCACTTGTCATCTTCGCATGCTCCTTTG----GCTTCTCCAATAGCTGGGGGAGCTCTGCCCAAGTGGGCAGCAGACATTACAGAACTC-ATTTCTTTGGGAACGTTGAGGAGGGCAGAATAGCATATCCTTGCTCTGGGGGTATCTTGGCATGGGAATATTGAACGAGCATGGATTGACTGGCATTGGGTATACACATAAGGAAGCGTTTTTCCTGCAGTGTGTGATGGGTTTAGCCACTGGAGAGCAGAAGCAGATGGATGGGTTTTGAACGTTATTATAAAAAAGT--TTTGGTTCGTCAG--AGAGATTCTGAGAAGAGTGCCCTTGATGGGGTCTGAATTCTCTAGACCAAATGGTAGAGGACTGCTCAATGTGGTGTCATGAACACCTTGGATTTTGAGGCATCTGGTATCCAAATAGAGATCACCGGTATATGGAATTTGGAGAGTGTGCCTGGCAGACCCATAAATTGTTTTGTTATCAAAATCAAAGTAGAGTGACAGACTGACATG-GCTGGTCAGAGGGTGCTCGGAATCAGTAAAAGAATGAGGATCTATGGGAGCCAT---------
>PA42
--------------------------------------------------------------------------------------------------------------------------------------AGTAAACTCATATTG--AATACCTCATTCAGCCAGAAATCATTGTTCGAGGAATTGGTAATAAGATTTCCAGTCCAACTGTGGGCA----AGCTCGTGTGCGACCAACTGCCCCCCGCTCGAATCCCCCACAATTA--CAGTAGGAGTCAA-GAATACCATCCTGGGATTTTCCATTCCTCCATAAGGGAAG----CTAGGGGGCAACACCAAAAGATCGAACCTTTCCCATTCATAGTCTCCAAAG-------AGACTCTCCCCCTGCCTAATAATCTCCTCCGTGTTTTTGAA----TTCAAGCTCTGCAGCTTCCAAAACAGGG--GAAGGCTCAGAGTAAATCCTTGTCCTTGGCCC----AACTTCCTTGAAAACAATATTTCCCACCGC--AAATGCAAACAGATAAGGAGGTATGGGCTGCTGCATTGAGAAATG--CTCCACAACTCTGTCATGCATGACCCACTTATCATCTTGGCATGCTCCCTTG----GCTTCTCCAATTGCAGGGGGAGCTCTGCCCAGGTGGGTAGCAGACATTACAGAACTC-ATTTCTTGGGGAATGTTGAGGAGAGCAGAATAGCATATCCTTGCTCTGGGGGTATCTTGGCATGGGAATATTGAACGGGCATGGATTGACTGGCATTGGGTGTACACATAAGGAAGCCTTTTTCCTGCAGTCTGTGATGGATTCAGCCATTGGAGAGCTGAAGCAGATGGGTGGGTTTTGAAAGTTACTATAAAGGAGT--TTTGGTCCTTGAG--AGAGACTCTGAGAAGGGTGCCCTTGATGGGGTCTGAATTCTCTAGACCAAATGGAAGAGGATTGCTCAATGTGGTGTCATGAACACCGTGGATTTTGAGGCATCTGGTATCCAAATAGATATCACCGGTGTATGGAATTTGGAGGGTTAGCCTTGCAGACCCATCAATTGTTTTGTTATCAAAATCAAAGTAGAGTGACAGGCTGACATG-GCTGGTCAGAGGGTGCGCAGAATCTGTGAAGGAATGGGGATCCAAGGGAGCCAT---------
>PFM1
--------------------------------------------------------------------------------------------------CATAAGAGTAAACATCATC----AGGATCAATGCCTAGTAAACTCATATTGTCTATACCTCATTCAACCAGAAATCGTTGTTCGAAGAATTGGTAATGAGATTTCCAGTCCAACTGTGGGCA----AGCTCGTGTGCAACCAACTGCCCCCCGCTCGAATCCCCCACAATTA--CAGTAGGAGTCAA-GAATACCATCCTGGGATTCTCCATTCCTCCATAAGGGAAG----CTAGGGGGCAACACCAAAAGATCGAACCTTGCCCATTCATAGTCTCCAAAG-------AGCTTCTCCCCCTGCTTAATAATCTCCTCAGTGTTTCTGAA----TTCAACCTCTGCAGCTTCCAGAACAGGG--GAAGGCTCAGAGTAAATCCTTGTCCTTGGCCC----AACTTCCTTGCAAACAATATTTCCCACAGC--AAATGCAAACAGATAAGGAGGTATCGGCTGCTGCATTGAGAAATG--CTCAACAACCCTGTCATGCATGACCCACTTTTCATCTTGGCATGCTCCCTTG----GCTTCTCCAATTGCAGGGGGAGCTCTGCCCAGGTGGGCAGCAGACATTACTGAACTC-ATTTCATGGGGAATGTTGAGGAGAGCAGAATAGCATATCCTTGCTCTGGGGGTGTCTTGGCATGGGAATATTGAACGAGCATGGATTGACTGGCATTGGGTGTACACATAAGGAAGCCTTTTTCCTGCAGTCTGTGATGGATTCAGCCATTGGAGAGCCGAAGCAGATGGATGGGTTTTGAATGTTACTATAAAGGAGT--TTTGGTCTTTGAG--AGAGACTCTGAGAAGGGTGCCCTTGATGGGGTCTGAATTCTCTAGACCAAATGGTAGAGGATTGCTCAATGTGGTGTCATGAACACCTTGGATTTTGAGGCACCTGGTATCCAAATAGAGATCACCATTGTATGGAGTTTGGAGGTTTAGCCTGGCAGACCCATCAATTGTTTTGTTATCAATATCAAAATAGAGTGACAGACTGACATG-GCTGGTCAGAGGGTGCTCAGAATCTGTAAAAGAATGAGGATCTAAGGGAGCCAT---------
>PS30
--------------------------------------------------------------------------------------------------------------------------------------------------------ATACCTCATTCAGCCAGAAATCATTGTTCGAGGAATTGGTAATAAGATTTCCAGTCCAACTGTGGGCA----AGCTCGTGTGCAACCAACTGTCCCCCGCTCGAATCCCCCACAATTA--CAGTAGGAGTCAA-GAATACCATCCTGGGATTTTCCATTCCTCCATAAGGGAAG----CTAGGTGGCAACACCAAAAGATCGAACCTTTCCCATTCATAGTCTCCAAAG-------AGACTCTCCCCCTGCCTAATAATCTCCTCCGTGTTTTTGAA----TTCAAGCTCTGCAGCATCCAAAACAGGG--GAAGGCTCAGAGTAAATCCTTGTCCTTGGCCC----AACTTCCTTGAAAACAATATTTCCCACCGC--AAATGCAAACAGATAAGGAGGTATGGGCTGCTGCATTGAGAAATG--ATCCACAACTCTGTCATGCATGACCCACTTATCATCTTGGCATGCTCCCTTG----GCTTCTCCAATTGCAGGGGGAGCTCTGCCCAGGTGGGTAGCAGACATTACAGAACTC-ATTTCTTGGGGAATGTTGAGGAGAGCAGAATAGCATATCCTTGCTCTGGGGGTATCTTGGCATGGGAATATTGAACGGGCATGGATTGATTGGCATTGGGTGTACACATAAGGAAGCCTTTTTCCTGCAGTCTGTGATGGATTCAGCCATTGGAGAGCCGAAGCAGATGGGTGGGTTTTGAAAGTTACTATAAAGGAGT--TTTGGTCCTTGAG--AGAGACTCTGAGAAGGGTGCCTTTGATGGGGTCTGAATTCTCTAGACCAAATGGAAGAGGATTGCTCAATGTGGTGTCATGAACACCGTGGATTTTGAGGCATCTGGTATCCAAATAGATATCACCGGTGTATGGAATTTGGAGGGTTAGCCTTGCAGACCCATCAATTGTTTTGTTATCAAAATCAAAGTAGAGTGACAGGCTGACATG-GCTGGTCAGAGGGTGCTCAGAATCTGTAAAGGAATGGGGATCCAAGGGAGCCAT---------
>PSF43
-----------CCCCCACAAACAACAAAAGCACCCACCTGACGCTCAGAATAAATATCTCCTCT---CCATCCACAACTTCAACAATTCTCCTCTCTGCATAATAGT---------------AAACCAATGTACAATAAACCCACAAA----ATACCTCATTCAGCCAGAAATCATTGTTTGAGGAATTGGTGATGAGATTTCCAGTCCAACCGTGGGCA----AGCTCGTGTGCAACCACCTGCCCCCCGCTCGAATCCCCCACAATTA--CAGTAGGAGTCAA-GAATACCATCCTGGGATTCTCCATTCCTCCATAGGGGAAG----CTTGGGGGCAACACCAAAAGATCGAACCTCTCCCATTCATAGTCTCCAAAG-------AGCTTCTCCCCTTGTTTAATAATCTCCTCAGTGTTTTTGAA----TTCAAGCTCTGCAGCTTCCAAGATAGGG--GAAGGCTCAGAGTATATCCTTGTCCTTGGCCC----AACTTCCTTGAAAACAATATTTCCCACAGC--AAATGCAAACAGATAAGGAGGTATGGGCTGCTGCATTGAGAAATG--CTCCACAACTCTGTCATGCATGACCCACTTATCATCAGGGCATGCTCCCTTG----GCTTCTCCAATAGCAGGGGGAGCTCTGCCCAAGTGGGCAGCAGACATTACAGAACTC-ATTTCTTGGGGAACGTTGAGGAGAGCAGAATAGCATATCCTTGCTCTGGGGGTATCTTGGCATGGGAATATTGAACGAGCATGGATTGATTGGCATTGGGTATATACATAAGGAAGCCTTTTTCCTGCAGTCTGTGATGGGTTCAGCCATTGGAGAGCAGAAGCAGATGGATGGGTTTTGAACGTTACTATAAACGAGT--TTAGGTCAGTCAG--AGAGATTCTGAGAAGAGTGCCCTTGATGGGGTCTGAATTCTCTAGACCGAATGGTAGAGGATTGCTCAATGTGGTGTCATGAACACCTTGGATTTTGAGGCATCTGGTATCCAAATAGAGATCACCGGTATATGGAATTTGGAGAGTGTACCTGGCAGACCCATCAATTGTTTTGTTATCAAAATCAAAGTAGAGTGAGAGACTGACATG-GGTGGTAAGAGGGTGCTCAGAATCAGTAAAAGAATGAGGATCTATGGGAGCCAT---------
>RC54
---------ATTGATTAGCACTGCAGAGAATGCACATTTGTGATTTAGGAT--TTGACTCCTCT---CCATCCACAACTTCAACAATCCTCCTCTCTGCATAATAGTAAACCCCTGG----GAAACCAATGTACAATAAACCCATAAAA-TTATACCTCATTCAACCAGAAATCATTGTTTGAGGCATTGGTGACGAGATTCCCAGTCCAGGAGTGAGCA----AGCTCATGTGCCACAACCTGCCCTCCGCTGGTATCCCCTACAATCA--CAGTGGGAGTCAA-AAACACCACTCTCGGATTCTCCATTCCTCCATAGGGGAAG----CTTGGGGGCAACACCAAAAGATCGAACCTTTCCCATTCATAGTCTCCAAAG-------AGCTTCTCCCCTTGCTTAATAGTCTCCTCACTGTTTTTGAA----TTCAAGCTCTGCAGCTTCCAAGATAGGG--GAAGGCTCAGAGTATATCCTTGTCCTTGGCCC----AACTTCCTTGAAAACGATATTTCCCACAGC--AAATGCAAACAGATAAGGAGGTATCGGCTGCTGCATTAAGAAATG--CTCCACAACTCTATCATGCATGACCCACTTGTCATCTTCGCATGCCCCCTTG----GCTTCTCCAATAGCAGGGGGAGCTCTGCCCAAGTGGGCAGCAGACATTACAGAACTC-ATTTCTTGGGGAACGTTGAGGAGGGCAGAATAGCATATCCTTGCTCTGGGGGTATCTTGGCACGGGAAGATTGAACGAGCATGGATTGACTGGCATTGGGTATATACATAAGGAAGCCTTTTTCCTGCAGTTTGTGATGGGTTCAGCCATTGGAGAGCAGAAGCAGATGGATGGGTTTTGAACGTTACTATAAAGGAGT--TTTGGTTCGTCAG--AGAGATTCTAAGAAGAGTGCCCTTGATGGGGTCTGAATTCTCTAGACCAAATGGTTGAGGATTGCTCAATGTGGTGTCATGAACACCTTGGATTTTGAGGCATCTGGTATCCAAATAGAGATCACCAGTATATGGAATTTGGAGAGTGTGCCTGGCAGAACCATAAATTGTTTTGTTATCAAAATCAAAGTAGAGTGAGAGACTGACATG-GCTGGTCAGAGGGTGCTCGGAATCAGTAAAAGAATGAGGATCTATGGGAGCCAT---------
>RR55
---------------------------------------------------------CTCCTCT---CCATCCACAACTTCAACAATCCTCCTCTCTGCATAATAGTAAACCCCTGG----GAAACCAATGTATAATAAACCCACAAAATTTATACCTCATTCAACCAGAAATCATTGTTTGAGGCATTGGTGACGAGATTCCCAGTCCAGCAGTGAGCA----AGCTCATGTGCCACAACCTGCCCTCCGCTGGTATCCCCTACAATCA--CAGTGGGAGTCAA-AAACACCACTCTGGGATTCTCCATTCCTCCATAGGGAAAG----CTTGGGGGCAACACCAAAAGATCGAACCTTTCCCATTCATAGTCTCCAAAG-------AGCTTCTCCCCTTGCTTAATAATCTCCTCACTGTTTTTGAA----TTCAAGCTCTGCAGCTTCCAAGATAGGG--GAAGGCTCAGAGTATATCCTTGTCCTCGGCCC----AACTTCCTTGAAAACGATATTTCCCACAGC--AAATGCAAACAGATAAGGAGGTATCGGCTGCTGCATTAAGAAATG--CTCCACAACTCTATCATGCGTGACCCACTTGTCATCTTCGCATGCTCCCTTG----GCTTCTCCAATAGCAGGGGGAGCTCTGCCCAAGTGGGCAGCAGACATTACAGAACTC-ATGTCCTGGGGAACGTTGAGTAGGGCAGAATAGCATATCCTTGCTCTGGGGGTATCTTGGCACGGGAATATTGAACGAGCATGGATTGACTGGCATTGGGTATATACATAAGGAAGCCTTTTTCCTGCAGTTTGTGATGGGTTCAGCCATTGGAGAGCAGAAGCAGTTGGGTGGGTTGTGAACGTTACTATAAAGGAGT--TTTGGTTCGTCAG--AGAGATTCTAAGAAGAGTGCCCTTGATGGGGTCTGAATTCTCTAGACCAAATGGTAGAGGATTGCTCAATGTGGTGTCATGAACACCTTGGATTTTGAGGCATCTGGTATCCAAATAGAGATCACCGGTATATGGAATTTGGAGAGTGTGCCTGGCAGAACCATAAATTGTTTTGTTATCAAAATCAAAGTAGAGTGAGAGACTGACATG-GCTGGTCAGAGGGTGCTCGGAATCAGTAAAAGAATGAGGATCTATGGGAGCCAT---------
>SA1
--------------------------------------------------------------------------------------------------------------------------------------------------------ATACCTCATTCAGCCAGAAGTCATTGTTGGAGGAATTGGTAATGAGGTTTCCAGTCCAACTGTGGGCA----AGCTCGTGTGCAACCAACTGCCCCCCGCTCGAATCTCCCACAATTA--CAGTAGGAGTCAA-GAACACCATCCTGGGATTCTCCATTCCTCCATAAGGGAAG----CTAGGGGGCAACACCAAAAGATCAAACCTTTCCCATTCATAGTCTCCAAAG-------AGCTTCTCCCCCTGCCTAATAATCTCCTCAGTGTTTTTGAA----TTCAAACTCTGCAGCTTCCAGAACAGGG--GAAGGCTCAGAGTAAATCCTTGTCCTTGGCCC----AACTTCCTTGAAAACAATATTTCCCACCGC--AAATGCAAACAGATAAGGAGGTATTGGCTGCTGCATTGAGAAATG--CTCCACAACTCTGTCATGCATGACCCACTTCTCATCTTGGCATGCTCCCCTG----GCTTCTCCAATTGCAGGGGGAGCTCTGCCCATGTGGGCAGCAGACATTACAGAATTC-ATTTCTTGAGGAATGTTGAGAAGAGCAGAATAGCATATCCTTGCTCTGGGGGTATCTTGGCATGGGAATATGGAACGAGCATGGATTGACTGGCTTTGGGTATACACATAAGGAAGCCTTTTTCCTGCAGTCTGTGATGGATTCAGCCATTGGAGAGCCGAAGCAGATGGATGGGTTTTGAAAGTTACTATAAAGGAGT--TTTGGTCCGTGAG--AGAGACTCTGAGAAGGGTGCCCTTGATGGGGTCTGAATTCTCTAGACCAAATGGTAGAGGATTACTCAATGTGGTGTCATGAACACCTTGGATTTTGAGGCATCTGGTATCCAAATAGATATCACCCGTGTATGGAGTTTGGAGGGTTAGCCTGGCAGACCCATCAATTGTTTTGTTATCAAAATCAAAGTAGAGAGAAAGGCTGACATG-GCTGGTCATAGGGTGCTCAGAATCTGTAAAGGAATGAGGATCCAAGGGAGCCAT---------
>SG23
---------------------------------------------------------------------------------------------------ATTCGTCCTCAGCTTAGT----AAACTCCA----------------------TATACCTCATTTAACCAGAAATCGTTATTGGAGGCATTGGAGATAAGATTTCCAGTCCAACTGTGGGCA----AGCTCATGTGCCACAACCTGTCCACCACTCATATCTCCTACAATAA--CCGTAGGAGTGAA-GAAGGCCAATCTGGGATTCTCCATCCCTCCATATGGGAAG----CTGGAGGGCAATACCAAAAGATCAAACCTTTCCCATTCATACTCCCCAAAA-------AGTTCCTCCCCCTGCTTGATAATCTTCTCTGTATTTCTAAA----TTCATGCTCTGCAGCTTCCAGAACAGGA--GAAGGTTCAGAGAAAATCCTAGTCCTAGGACC----AACATTCTTGTAAGTAATATTTCCCACTGC--AAAAGCAAATAGATAAGGGGGTATGGGCTGCTGCATTGAGAAATG--ATCTACGACTCTTTCATGGGAAACCCACTTATGATCGGAGCAAGCTCCCTTG----GCTTCTCCCTTGCATGGGGGTGCTCTTCCCATGTGAGCAGCAGACATTACAGAGTTC-ATTTGTTGGGGAATGTTGAGTAGGGCAGAATAGCGAATCCTGGCCCTGGGAGTGTCCTGGCAGGGGAATATAGAGCGAGCATGAATTGGCTGGCATTGGGTGTAAACATAAGGTAGCTTTTTTCCTACAGTTTGTGATGGATTTAGCCATTGAAGAGCTGAAGCAGATTGATGGGTTTTGAATGTTACATTGAAGGAAA--TTTGATCAATGAG--AGATACCTTGAGAAGAGTCCCCTTGATGGAGTCTGAAGCGTCTAAAACAAAAGGTATGGGATTTGATAGTGTAGCATCTTGGACTTCATGGATTTTGAGACACCTGGTATCCAGATAGAGGCTGCCTGTGTAAGGCTTTTCTAGAGTCAGCAGTGCAGAGCCATCAATTGTTTTGCTTTCAAAATCAAAATAGAGTGACAGACTCACATG-CTTGGTCAGTGGGTTCTCAGAATCTGTAAAGGAATGAGGATCAATGGGAGCCATTGCTT----
>SS22
------------------------------------CATATGGCACAGTAGA-----------------ATAAACATCATCAGGATCTACGCCTTCCTGATTCGTCCTCAGCTTGGT----AAACTCCATCATC-----------------TATACCTCATTTAACCAGAAATCGTTATTGGAGGCATTGGAGATAAGATTTCCAGTCCAACTGTGGGCA----AGCTCATGTGCCACAACCTGTCCACCACTCATATCTCCTACAATAA--CCGTAGGAGTGAA-GAAGGCCAATCTGGGATTCTCCATCCCTCCATATGGGAAG----CTGGAGGGCAATACCAAAAGATCAAACCTTTCCCATTCATACTCCCCAAAA-------AGTTCCTCCCCCTGCTTGATAATCTTCTCTGTATTTCTAAA----TTCATGCTCTGCAGCTTCCAGAACAGGG--GAAGGTTCAGAGAAAATCCTAGTCCTAGGACC----AACATTCTTGTAAGTAATATTTCCCACTGC--AAAAGCAAATAGATAAGGGGGTATGGGCTGCTGCATTGAGAAATG--ATCTACGACTCTTTCATGGGAAACCCACTTATGATCGGAGCAAGCTCCCTTG----GCTTCTCCCCTGCATGGGGGTGCTCTTCCCGTGTGGGCAGCAGACATTACAGAGTTC-ATTTGCTGGGGAATGTTGAGCAGGGCAGAATAGCGAATCCTTGCTCTGGGAGTGTCCTGGCAGGGGAATATAGAGCGAGCATGAATTGACTGGCATTGGGTGTAAACATAAGGTAGCTTTTTTCCTACAGTTTGTGATGGATTTAGCCATTGAAGGGCTGAAGCAGATTGATGGGTTTTGAATGTTACATTGAAAGAAA--TTTGATCTATGAG--AGATACCTTGAGAAGAGTCCCCTTGATGGAGTCTGAAGTGTCTAAAACAAAAGGTATGGGATTTGATAGTGTAGCATCTTGGACTCCATGGATTTTGAGACACCTAGTATCCAGATAGAGGCTGCCTGTGTAAGGCTTTTCTAGAGTCAGCAGTGCAGAGCCATCAATTGTTTTGCTATCAAAATCAAAATAGAGTGACAGACTCACATG-CTTGGTCAGTGGGTTCTCAGAATCTGTAAAGGAATGAGGATCAATGGGAGCCATTGCTT----
>SV36
------------------------------------CATAAGGCACACAAGA-----------------GTAAACATCATCGGGATCAATTACCTCCTGATTCGTCCTCAGCTTTGT----AAATTCCA----------------------TAATCCTCGTTTATCCAGAAATCATTATTAGAGGCATTGGTGATGAGATTACCGGTCCAACTGTGGGAA----AGCTCATGTGCCATAACCTGCCCACCACTCAAATCTCCTATGATAA--TAGTGGGAGTCAA-GAACACCATCCAGGGATTCTCCATTCCTCTGTATGGGAAG----CTTGGTGGTAATACCAGAAGATCAAACCTCTCCCATTCATACTCCCCAAAA-------TTTTTCTCCCCCTGCT---TAATCATCTCAGTATTCATAAA----CTCAATCTCTGCAGCTTCCAGAATGGGC--GAAGGCTCAGAATAAATTCTTGTCCTGGTACC----AACTTCCTTGTAAATAATATTCCCCACTGT--AAATGCAAACAGATACGGAGGTATGGGCTAAGGTATTGAGAAATT--CTCTACAAATCTTCCCTGCATGACCCACTTATCATCAGGACATGCTCCCTTG----GCTTCTCCAGTACAAGGGGGAACCCTACCCATGTGGGCAGCAGACATAACAGAGCTC-ATTTGTTGGGGTATGTTTAAAAGGGTAGAGTAACGAATCCTTTCTCTGGGAGTGTCCTAGCAAGGGAATATAGAACAAGCATGGATTGACTGACAATGGGTGTAGACATATGGGAGCTTCTTTCCTGCAGTCTGTGATGGATTCAGCCATTGGAGAGCAGAATCATATTGATGGGTCTTGAATGTTACATTGAAGGAAG--TTTGTTCTCTAAG--AGAAATCTTGAGAAGGGTGCCCTTGATGGGGTTTGAAGTATCCAAAACAAAAGGTATGGGACTGGATAGTGTCGCATCATGAACTCCATTGATTTTGAGGAACCTGGTATCCAAGTAGAGATAACCAGTGTATGGGTTTTGGAGAGTGAGCGTTGCAGACCCATCAATTGTTTTTCTATCAAAATCAAAATACAGTGAGAGACTAACATG-GGTGGTTAGAGGGTGCTTAGAATCTGTGAAGGAGTGAGGATCTGTGGGAGCCATT--------
>TA17
--------------------------------------------------------GCTCCTCG---CCATCCACAGCTTCAACAATTCTTCTCTCTGCATATTAGTAAAACCCTAA----AAAAATACTTA-------------------AATACCTCATTTAACCAGAAATCGTTATTGGAGGCGTTGCAGATAAGATTCCCAGTCCAACTATGGGCA----AGCTCATGTGCTACAACCTGCCCACCGCTCATATCTCCTACAATAA--CTGTAGGAGTCAA-GAATGCCAGCCTGGGATTCTCCATTCCTCCATATGGGAAG----CTAAAGGGCAAGACCAAAAGATCAAACCTCTCCCATTCATACTCTCCAAAG-------AGTTCCTCCCCTTGCTTGATAATCTTCTCCGTATTTCCAAA----TTCAAGCTCTGCTGCTTCAAGAACAGGT--GAAGGCTCAGAGAAAACCCTAGTCCTAGGACC----AACATTCCTGTAAGTGATATTTCCCACTGC--AAAAGCAAATAGATAAGGGGGTATGGGCTGCTGCATTGAGAAATG--ATCTACAATCCTTTCATGGGAAACCCATTTATGATCAGAGCATGCTCCCCTG----GCTTCTCCCTTCAATGGCGGTGCTCTTCCCGTGTGGGCAGCAGACATTACGGAGTTC-ATCTGTTGAGGAATGTTGAGGAGGGCAGAATAACGAATCCTTGCCCTTGGAGTGTCCTGGCAGGGGAATATAGAACGAGCATGAATTGACTGGCATTGGGTGTAAACATAAGGCAGCTTTTTCTCTGTGGTTTGTGATGGATTTAGCCATTGAAGGGCTGAAGCAGATTGATGGGTTTTGAATGTTACATTGAAGGAGA--TTTGATCTCTGAG--AGAGATCGTAAGAAGGGTCCCCTTGATGGAGTCTGAAGTGTGTAGAACAAATGGTATGGGATTTGTGAGTGTGGCATCTTGAACTCCTTGGATTTTAAGACACCTGGTATCCAGATAGAGGCTCCCTGTGTAAGGCTTTTCTAGAGTCAGCAATGCAGAGCCATCAATTGTTTTGC--------------------------------------------------------------------------------------------------
>TB39
-------------------------------------------------------------------------------------ATTCTCCTCTCTGCGTATGTG------------------------------------GTATCAAATCATACCTCATTTAACCAGAAATCATTATTAGAGGCATTCGTGATGAGATTTCCAGTCCAACTGTGGGCA----AGCTCATGTGCTACAACCTGCCCACCGCTCAAATCTCCTACAATAA--CAGTGGGAGTTAA-GAAGGCCAATCTGGGATTCTCCATCCCTCCATATGGGAAG----CTGGGAGGTAATACCAAAAGATCAAATCTTTCCCATTCATACTCCCCAAAA-------AGCTTCTCCCCCTGTTTGATAATCTTCTCGGTGTTCATAAA----TTCAAGCTGTGCAGATTCCAAAACAGGG--GAAGGCTCAGAATAAATCCTAGTCCTGGGACC----TACTTCCTTGTAAACAATATTCCCTACTGC--AAATGCAAACAGATATGGGGGTATGGGCTGCTGCATTGAGAAATG--CTCCACAACTCTTCCATGCGTGGCCCATATATGATCAGGGCATGCTCCTTTG----GCTTCTCCACTGCAAGGAGGAGCTCTGCCCATGAGTGCAGCAGACATTACACAGCTC-ATTGGTTGGGGAATGTTAAGCAGGGCAGAATAACGAATCCTTGCTCTGGGAGTGTCCTGGCAGGGGAATATAGAGCGAGCATGGATTGACTGGCACTGGGTGTAGACATAAGGCACTTTTTTTCCTGCAGTCTGCAATGGATTCAGCCATTGGAGAGCTGAAGCAGATTGATGGGTTTTGAAAGTTACATTGAAGGAAA--TTTGATCGACGAG--GGTAATGTTGAGAAGGGTGCCTTTGATGGGGTCTGAAATGTCTAAAAAAAATGTTAAGGATTTGGTTAGTGCCGCATCTTGGACTCCACGTATTTTGAGGCATCTGGTGTCCAGATAGAGATTGCCAGTGTATGGCTTTTCTAGGGTGAGTAGAGCAGAGCCATTAATTGTTTTGGTATCAAAATCAAAATAGAGTGACAGACTGACATG-GGTAGTCAGTGGGTGCTCAGAATCTGTGAAGGAATGGGGATCAGTGGGAGCCATCGCT-----
>TN1
------------------------------------CATAAGGCACGGAAGA-----------------ATAAACATCATCAGGGTCAATTCCTTCCTGATTCGTCCTCAGCTTGGT----AAACTCCATATCTCA------TCCTTAGGAGATACCTCATTTAACCAGAAATCATTATTAGAGGCATTGGTGATGAGATTTCCAGTCCAGCTGTGGGCA----AGCTCATGTGCCACAACTTGCCCACCGCTCAAATCTCCTACAATAA--CAGTGGGAGTTAA-GAAAACCAATCTAGGATTCTCCATCCCTCCATATGGGAAG----CTCGGAGGCAATACCAAAAGATCAAACCTTTCCCATTCATACTGTCCAAAA-------AGCTTCTCCCCCTGCCTTATAATCTTATCTGTGCTCACAAA----TTCAAGCTGTGCAGCTTCGAGAACAGGA--GAAGGCTCAGAATAAATCCTTGTCCTGGGAGC----AACTTCCTTATAAACAATATTCCCCACTGC--AAATGCAAACAGATATGGGGGTATGGGCTGCTGCATTGAGAAATG--CTCCACAACTCTTCCATGGGTGGCCCATTTATGATCAGGGCATGCTCCCTTG----GCTTCTCCACTGCAAGGAGGTGCTCTGCCCATGTGAGCGGCAGACATTACAGAGCTC-ATTTGTTGGGGGATGTTGAGCACGGCAGAATAACGAATCCTTGCTCTGGGAGTGTCCTGGCAGGGGAATATAGAGCGAGCATGGATTGACTGGCATTGCGTGTAAACATAAGGCAGCTTTTTTCCTGCAGTCTGTGATGGATTCAGCCATTGGAGAGCTGAAGCAGATTGATGGGTTTTGAATGTTACATTGAAGGAAA--TTTGATCAGTAAG--AGTGATGCTGAGAAGGTTGCCTTTGATGGGGTCTGAAGTGCCTAAAACAAAAGTTAAGGATTTGGATAGTGCGGCATCTTGGACCCCACAGATTTTGAGGCATCTGGTGTCCAGATAGAGATTGCCAGTGTACGGCTGTTCTAGAGTAATCACTGCAGAGCCATCAATTGTTTTGCTATCAAAATCGAAATAGAGTGACAGACTGACATG-GGTGGTCAGTGGGTGCGCAGAATCTGTAAAGGAATGAGGATCAATGGGAGCCATTGCT-----
>TO14
----------------------------CCCACCTGGCGCTGGCACACAAGA-----------------ATAAACATCATCAGGATCTACGCCTTCCTGATTCGTCCTCAGCTTGGT----AAACTCCATATCTAAC-------AAACCCACATACCTCATTTAACCAGAAATCATTATTGGAGGCGTTACAGATAAGATTTCCAGTCCAACTGTGGGCA----AGCTCATGCGCCACAACCTGCCCACCGCTCATATCTCCTACAATAA--CCGTAGGAGTTAA-GAAGACCAATCTGGGATTCTCCATTCCTCCATATGGGAAG----CTGAAGGGCAATACCAAAAGATCAAACCTCTCCCATTCATACTCCCCAAAA-------AGTTCCTCTCCCTGCTTGATAATCTTCTCTGTATTTATAAA----TTCAAGCTCTGCAGCTTCTAGAACAGGT--GAAGGCTCAGAGAAAATCCTAGTCCTAGGACC----AACATTCTTGTAAGTAATATTGCCCACTGC--AAAAGCAAATAGATAGGGGGGTATGGGCTGCTGCATTGAGAAATG--ATCTACAATCCGTTCATGGGAAACCCACTTATGATCAGAGCATGCTCCCCTG----GCTTCTCCCTTGCATGGGGGTGCTCTACCTGTGTGGGCAGCAGACATTACGGAGTTC-ATCTGTTGAGGAATATTGAGCAGGGCAGAATAACGAATCCTTGCCTTTGGAGTGTCCTGGCAAGGGAATATAGAGCGAGCATGAATTGACTGGCATTGGGTGTAAACATAAGGTAGCTTTTTCCCTGTAGTTTGTGATGGGTTTAGCCATTGAAGGGCTGAAGCAGATTGATGGGTTTTGAATATTACATTGAAGGAAA--TTTGATCTCTGAG--AGAGACCTTGAGAAGGGTACCCTTGATGGAGTCTGAAGTGTCTAGAACAAAAGGTATGGGATTTGTTAGTGTGGCATCTTGAACTCCCT-----------------------------------------------------------------------------------------------------------------------------------------------------------------------------------------
>TPL03
-------------------------------------------------------------------------------TCAACAATCTTCCTCTCTGCATAATAGTAAACCCCTGG----AAAACCAATGTACAATAAACCCACAAAA-TTATACCTCATTCAGCCAGAAATCATTGTTTGAGGAATTGGTGATGAGATTTCCAGTCCAACTGTGGGCA----AGCTCGTGTGCAACCACCTGCCCCCCGCTCGAATCCCCCACAATTA--CAGTAGGAGTCAA-GAATACCATCCTGGGATTCTCCATTCCTCCATAAGGGAAG----CTTGGCGGCAACACCAAAAGATCGAACCTTTCCCATTCATAGTCTCCAAAG-------AGCTTCTCCCCCTGCTTAATAATCTCCTCAGTGTTTTTGAA----TTCAAGCTCTGCAGCTTCCAAGACAGGG--GAAGGCTCAGAGTATATCCTTGTCCTTGGCCC----AACTTCCTTGAAAACAATATTTCCCACAGC--AAATGCAAACAGATAAGGAGGTATCGGCTGCTGCATTGAGAAATG--CTCCACAACTCTGTCATGCATGACCCACTTATCATCAGGGCATGCTCCCTCG----GCTTCTCCAATAGCAGGCGGAGCTCTGCCCAAATGGGCAGCAGACATTACAGAACTC-ATTTCTTGGGGAACGTTGAGGAGAGCAGAATAGCATATCCTTGCTCTGGGGGTATCTTGGCATGGGAATATTGAACGAGCATGGATTGACTGACATTGGGTATATACATAAGGAAGCCTTTTTCCTGCAGTCTGTGATGGGTTCAGCCATTGGAGAGCAGAAGCAGATGGATGGGTTTTGAACGTTACTATAAAGGAGT--TTTGGTTCGTCAG--AGAGATTCTGAGAAGAGTGCCCTTAATGGGGTCTGAATTCTCTAGACCAAATGGTAGAGGATTGCTCAATGTGGTGTCATGAACACCTTGGATTTTGAGGCATCTGGTATCCAAATAGAGATCACCGGTATATGGAATTTGGAGAGTGTACCTGGCAGACCCATCAATTGTTTTGTTATCAAAATCAAAGTAGAGTGAGAGACTGACATG-GCTGGTCAGAGGGTGCTCGGAATCAGTAAAAGAATGAGGATCTATGGGAGCCAT---------
>WN5
----------------------------------------------------------------------------------------------------------------------------------------------------------ACCTCATTCAGCCAGAAATCGTTACTGGAGGCATTGGTCACCAGATTCCCAGTCCAGCTGTGCGCC----AGCTCGTGCGCCACGATGTCCGCTTTACTGGTGTCTCCCACAATAG--CGGTGGGGGTGAG-AAAAACCAGTCGGGGGTTCTCCATTCCCCCATACGGAAAG----CTCGGTGGCAGTACGAGCAGATCAAATCTCTCCCACTCGTACTCCCCGAAG-------AGCTCCTCCGCCTGCTGAATCATTGCCTCCACCTGCTCAAA----CTCCTTAGCGGCGGCCTCGAGAATGCGA--CCAGCCTCGCAGTAAACCCTGGTACGGGGGCC----GACCTCCTTATGAACGATGTTCCCCACTAC--AAACGCGAAGAGATAAGGGGGAATGGGCTGCGCCATCGAGAAGTG--CTCCACCACTCTCCCGTGCGCGACCCACTCTTCGTCACGGCAGGCTCCCATG----GCTTCCCCCCCACAAGGCGGCGCTCTGCCCCGGTGGGCGGCGGACATGGCGGCGGTC-ATTTGCTCCGGAATGTTGAGCCGCGCGGAGTAGCGAATTCTCGCTCTGGGGGTGTCCTGGCATGGGAATATGGACCGCG---------------------------------------------------------------------------------------------------------------------------------------------------------------------------------------------------------------------------------------------------------------------------------------------------------------------------------------------------------------------------------------------------------------------------
>WS10
--------------------------------------------------------------------------------------------------GGACAAGCAACCCCACTGC----AGAAAAGGTAA-------------------AATACCTCATTTAACCAGAAATCATTATTGGAGGCGTTACATATAAGATTTCCAGTCCAACTGTGGGCA----AGCTCATGTGCAACAACCTGCCCACCGCTCCTATCTCCAACAATAA--CAGTAGGAGTTAA-GAAGGCCAATCTGGGATTCTCCATTCCTCCATATGGAAAA----CTAAATGGCAATACCAAAAGATCAAACCTTTCCCATTCATAATCCCCAAAA-------AGCTCCTCCCCCTGCTTGATAATCTCCTCTGTATTTCTAAA----TTCAAGCTCTGCAGCTTCCAGAACAGGG--GAAGGCTCAGAGAAAATCCTAGTCCTAGGGCC----AACATTCGTGTAAGTAATATTTCCCACTGC--AAATGCAAAGAGATAAGGAGGTATGGGCTGGTGCATTGAGAAATG--ATCTACAATCCTTTCATGAGAAACCCACTTATGATCAGAGCATGCTCCCCTG----GCTTCTCCCTTGCATGGGGTTGCTCTTCCTGTGTGGGAAGCAGACATTACTGACTTC-ATCTCTTGAGGAATGTTGAGCAGGGCAGAATACCTAATTCTTGCCCTTGGAGTGTCCTGGCAAGGGAAGATAGAGCGAGCATGAATTGACTGGCATTGGGTGTAAACATAAGGTAACTTTTTTCCTGCAGTTTGTGATGGGTTTAGCCATTGAAGGGCTGAAGCAGATTGATGGGTTTTGAATGTTACATTGAAGGAAA--TTTGATCTGTGAG--AGAGACCTTAAGAAGGGTTCCTTTGATGGAGTCTGAAGTGTCTAAGACAAAAGGTATAGGGTTTGTTAGTGTGGCATCTTGAACTCCCTGGATTTTAAGACACCTG------------------------------------------------------------------------------------------------------------------------------------------------------------------------
>WW11
---------------------------------------------------------------------------------------------------GACAAGCAACCCCACTGC----AGAAAAGGTAA-------------------AATACCTCATTTAACCAGAAATCATTATTGGAGGCGTTACATATAAGATTTCCAGTCCAACTGTGGGCA----AGCTCATGTGCAACAACCTGCCCACCGCTCCTATCTCCAACAATAA--CAGTAGGAGTTAA-GAAGGCCAATCTGGGATTCTCCATTCCTCCATATGGAAAA----CTAAATGGCAATACCAAAAGATCAAACCTTTCCCATTCATAATCCCCAAAA-------AGCTCCTCCCCCTGCTTGATAATCTCCTCTGTATTTCTAAA----TTCAAGCTCTGCAGCTTCCAGAACAGGG--GAAGGCTCAGAGAAAATCCTAGTCCTAGGGCC----AACATTCGTGTAAGTAATATTTCCCACTGC--AAATGCAAAGAGATAAGGAGGTATGGGCTGGTGCATTGAGAAATG--ATCTACAATCCTTTCATGAGAAACCCACTTATGATCAGAGCATGCTCCCCTG----GCTTCTCCCTTGCATGGGGTTGCTCTTCCTGTGTGGGAAGCAGACATTACTGACTTC-ATCTCTTGAGGAATGTTGAGCAGGGCAGAATACCTAATTCTTGCCCTTGGAGTGTCCTGGCAAGGGAAGATAGAGCGAGCATGAATTGACTGGCATTGGGTGTAAACATAAGGTAACTTTTTTCCTGCAGTTTGTGATGGGTTTAGCCATTGAAGGGCTGAAGCAGATTGATGGGTTTTGAATGTTACATTGAAGGAAA--TTTGATCTGTGAG--AGAGACCTTAAGAAGGGTTCCTTTGATGGAGTCTGAAGTGTCTAAGACAAAAGGTATAGGGTTTGTTAGTGTGGCATCTTGAACTCCCTGGATTTTAAGACACCTGGTATCCAAATAGAAGCTCCCCGCGTGAGGCTTTTCTAGAGTGAGTAATGCAGAACCATCAATTGTTTTGCCATGGAAATCAAAATAGAGTGAGAGACTCACATG-CTTGGTCAGTGGGTTCTCAGAATCCGTGAAGGAATGAGGATCAATGGGAGCCA----------
