# Supplementary material for: Development of a Target Enrichment Probe Set for Conifer (REMcon)
Source: Biology (Basel). 2024 May 22;13(6):361. doi: 10.3390/biology13060361 (PMC11200496; doi:10.3390/biology13060361)
Supplement: Supplementary file 1 [file biology-13-00361-s001.zip › biology-2960267-supplementary/Sup data/MO_orthlogs_alignments/Thupl29380051s0003_1.ortho.selected_stripped.aln.fasta]

>RR55
---------------AGTT-TATATCAGAGGTT-TTCCAGAACCAAAGGAAATTCCTTAGAATACAC--ACAGCCCAA-CAGGA-GGTACAG-CC--ATTAA-CCATGT------ACCTTTATTAAGGATCCTCGAGCAATCATACACGTGGAGAGATTTGTCCCGTTCTTCAGATTTTCATTCCAATCTGTATAAGCAAAAATATCTCCATTCCCGATAATCTGCAGATCATTAGGTGCTTCCTGTGCACACTGAGAGATGTAATTCCAATCTGCAAGCTTGCTGTAACGTTGCTGTCGAGTTCGTCCATGTATTGTTATTGCTGCTGCTCCTGCTTTACTAATATCTGTAATTCGTGAGTGGACACAGTTTCTCCCTTCGAAATAACCTGTCCGCACCTAGTCAAAGCAAGTTTATTCAA---------------------------------------------------------------------------------------------------------------------------------------------------------
>AA3
-----AATATGCAACAGTT-AAAATCAGAAGAG-TTTCAGAACCACAGTGGTCTCCTTGAGGTAAAC--ACAATGCAACCAGAA-TATATAG-CT--AGTGA-CTATGTAG-CAAACCTTAATTAAGGCTCCTCGAGCAATCATGCATGTTGAGAGGTTTGTCCCATTCTCTAGATGTTCATTCCAATCTGTATAAGCAAAAATATCTCCATTCCCTACAGCCTGCAGATCATCTGGTGCTGCTTGTGCACACTGGTAGATATAATCCCAATCTGCAAGCTTGCTGTACCGTTGCTGCCGTGTTCTTCCATGTATTGTTATTGCTGCTGCTCCCGCTTTACTAAAATCTGAAATCCGCGAATGGACACAGTTCCTCCCTTCAAAATAGCCTGTTCGGACCTAGCCAAAGAAATTTATTCTAA----CCTTGACCGTGAGAGGCTTTTCAATCAGCTTTTATTATATTT-TGCATCAGATCTTCACTGGAGT-------GGCGTCTTGCCCATTCTGAAGCTTG----------------------------------------------------
>AA60
------------------------TCATAAGAT-TTTTAGAACATACAAAAGCTCAGCAGAATAAA-------TGCAACCAGAA-AACATAA-CC--AGTTG-ACATGTAT-GAAACCTTGATTAAGGCTCCTCGGGCAACCATGCAAGTTGAAAGATTTGTCCCATTTTCCAGATGCTCATTCCAATCTGTGTAAGCAAAAATATCTCCATTACCAACAACCTGCAGATCAACAGGTGCCTGTCGTGCACACTCATAGATGTAATCCCAGTCTGCAAGCTTGCTGTAGCGTTGCTGCCGAGTTCGTCCATGTATTGTTATTGCTGCTGCTCCTGATTTACTAATATCTGACATTCGTGAATGGACCAGGTTCCTCCCTTCAAAATAGCCAGTCCGCACCTATCCCAAGAAA-------------------------------------------------------------------------------------------------------------------------------------------------------------------
>AAR4
-----AATATGCAACAGTT-AAAATCAGAAGAG-TTTCAGAACCACAGTGGTCTCCTTGAGGTAAAC--ACAATGCAACCAGAA-TATATAG-CT--AGTGA-CTATGTAG-CAAACCTTAATTAAGGCTCCTCGAGCAATCATGCATGTTGAGAGGTTTGTCCCATTCTCTAGATGTTCATTCCAATCTGTATAAGCAAAAATATCTCCATTCCCTACAACCTGCAGATCATCTGGTGCTGCTTGTGCACACTGGTAGATATAATCCCAATCTGCAAGCTTGCTGTACCGTTGCTGCCGTGTTCTTCCATGTATTGTTATTGCTGCTGCTCCCGCTTTACTAAAATCTGAAATCCGCGAATGGACACAGTTCCTCCCTTCAAAATAGCCTGTTCGGACCTAGCCAAAGAAATTTATTCTAA----CCTTGACCGTGAGAGGCTTTTCAATCAGCTTTTATTATATTT-TGCATCAGATCTTCACTGGAGT-------GGCGTCTTGCCCATTCTGAAGCTTG----------------------------------------------------
>AF1
-ATCTGAAGTACAGCAGTT-TATATCAGAGGTT-TTCCAGAACCAAAGGAAATTCCTTAGAATACAC--ACAGCCCAA-CAGGA-GGTACAG-CC--ATTAA-CCATGT------ACCTTTATTAAGGATCCTCGAGCAATCATACACGTGGAGAGATTTGTCCCGTTCTTCAGGTGTTCATTCCAATCTGTATAAGCAAAAATATCTCCATTCCCGATAATCTGCAGATCATTAGGTGCTTCCTGTGCACACTGATAGATGTAATTCCAATCTGCAAGCTTGCTGTAACGTTGCTGCCGAGTTCGTCCATGTATTGTTATTGCTGCTGCTCCTGCTTTACTAATATCTGTAATTCGTGAGTGGACACAGTTTCTCCCTTCGAAATAACCTGTCCGCACCTAGTCAAAGCAAGTTTATTCAA---------------------------------------------------------------------------------------------------------------------------------------------------------
>AG2
-ATCTGAAGTACAGCAGTT-TATATCAGAGGTT-TTCCAGAACCAAAGGAAATTCCTTAGAATACAC--ACAGCCCAA-CAGGA-GGTACAG-CC--ATTAA-CCATGT------ACCTTTATTAAGGATCCTCGAGCAATCATACACGTGGAGAGATTTGTCCCGTTCTTCAGGTGTTCATTCCAATCTGTATAAGCAAAAATATCTCCATTCCCGATAATCTGCAGATCATTAGGTGCTTCCTGTGCACACTGATAGATGTAATTCCAATCTGCAAGCTTGCTGTAACGTTGCTGCCGAGTTCGTCCATGTATTGTTATTGCTGCTGCTCCTGCTTTACTAATATCTGTAATTCGTGAGTGGACACAGTTTCTCCCTTCGAAATAACCTGTCCGCACCTAGTCAAAGCAAGTTTATTCAA---------------------------------------------------------------------------------------------------------------------------------------------------------
>AH26
-----AATGTACAGCACTA-CACACCCGAAGAT-TTTTAG-----------------------------------CAGCTAGAA-AACTTAG-CC--AGTGACCTATCTAA-CAAACCTTGATTAAGGCTCCTCGAGCAAGCATGCATGTTGAAAGATTTGACCCATTCCTCAGATGTTCATTCCAGTCTGTGTACGCCAAAATATCTCCATTTCCCACTACCTGCAGATCATCAGGGGCTTGTCTTGCACACTCGTAGATGTAATCCCAATCGGCAAGCTTGCTGTAACGTTGCTGTCGAGTTCGCCCATGTATTGTTATAGCCGCTGCGCCCGATTTACTGATATCTGGAATCAGTGAGTGGACACAATTTTTTCCTTCAAAATAGCCTGTTCGTACCTAACCAAAGAAA-------------------------------------------------------------------------------------------------------------------------------------------------------------------
>AME1
----------------------------AGGAG-TTTCAGAACTGCAGTGGTCTCCTTGAGGTAAAC--ACATTGCAACCAGAA-TATATAG-CT--AGTGA-CTATGTAG-CAAACCTTAATTAAGGCTCCTCGAGCAATCATGCATGTTGAGAGGTTTGTACCATTCTTTAGATGTTCATTCCAATCTGTATAAGCAAAAATATCTCCATTCCCTACAACCTCCAGATCATCTGGTGCTGCTTGTGCACACTGGTAGATATAATCCCAATCTGCAAGCTTGCTGTACCGTTGCTGCCGTGTTCTTCCATGTATTGTTATTGCTGCTGCTCCTGCTTTACTAAAATCTGAAATCCGCGAATGGACACAGTTCCTCCCTTCAAAATAGCCTGTTCGGACCTAGCCAAAGAAATTTATTCTAA----CCTTGACCGTGAGAGGCTTTTCAATCAGCTTTTATTATATTT-TGCAT-----------------------------------------------------------------------------------------------------
>AP25
-----AATGTACAGCACTA-CACACCCGAAGAT-TTTTAG-----------------------------------CAGCTAGAA-AACTTAG-CC--AGTGACCTATCTAA-CAAACCTTGATTAAGGCTCCTCGAGCAAGCATGCATGTTGAAAGATTTGACCCATTCCTCAGATGTTCATTCCAGTCTGTGTACGCCAAAATATCTCCATTTCCCACTACCTGCAGATCATCAGGGGCTTGTCTTGCACACTGGTAGATGTAATCCCAATCAGCAAGCTTGCTGTAACGTTGCTGTCGAGTTCGCCCATGTATTGTTATAGCCGCTGCACCCGATTTACTGATATCTGGAATGAGTGAGTGGACACAATTCTTTCCTTCATAATAGCCTGTTCGTACCTAACCAAAGAAA-------------------------------------------------------------------------------------------------------------------------------------------------------------------
>APA47
-ATCTAACATACAGCAGTT-TATATCAGAGGTT-TTTCAGAACCAAATGAAATTCCTTAGAATACAC--ACAGCGCAA-CAGGA-GGTACAG-CC--ATTAA-CCATGT------ACCTTTATCAAGGATCCTCGAGCAATCATACACGTGGAGAGATTTGTCCCATTCTTCAGATGTTCATTCCAATCTGTATAAGCAAAAATATCTCCATTCCCGATAATCTGAAGATCATCAGGTGCTTCTTGTGCACATTGATAGATGTAATCCCAATCTGCAAGCTTGCTGTAACGTTGCTGCCGAGTTCGTCCATGTATTGTTATTGCTGCGGCTCCTGCTTTACTAATATCTGTAATTCGTGAGTGGACACAGTTTCTCCCTTCGAAATAGCCTGTCCGCACCTAGTCAAAGCAAGTTTATTCTA---------------------------------------------------------------------------------------------------------------------------------------------------------
>AS57
-----------------TT-CATATCATACGAC-ATTTAGAACCAAAGAAAACTCAGTAGAATACATGAACATTGCAACCAGAA-AATATAA-AC--AGTTG-GCATGTAG-AAAACCTTGACTAAGGCTCCCCGTGCAACCATGCATGTTGAGAGATTTGCCCCATTGTTCAGATGCTCATTCCAATCTGTGTAAGCAAAAATATCTCCGTTACCAACAACCTGCAGATCATCAGGTGCTTGTTGTGCACACTCATAAATGTAATCCCAGTCTGCAAGCTTGCTGTAGCGTTGCTGCCGAGTTCGTCCATGTATTGTTATTGCTGCTGCTCCTGATTTACTAATATCTGAAATTCGTGAATGGACCAGGTTCCTCCCTTCAAAATAGCCTGTCCGCACCTATCCCCAAAAA-------------------------------------------------------------------------------------------------------------------------------------------------------------------
>ASA51
--------------------------------------------------------------------------ACAA-CAGGA-GGTACAG-CC--ATTAA-TCATGT------ACCTTTATTAAGGATCCTCGAGCAATCATAAACGTGGAGAGATTTGTCCCATTCTTCAGATGTTCATTCCAATCTGTATAAGCAAAAATATCCCCATTCCCAACAACCTGCAGATCATCAGGTGCTTCTTGTGCACATTGATAGATGTAATCCCAATCTGCAAGCTTATTGTAGCGTTGCTGCCGAGTTCGTCCATGTATTGTTATTGCTGCTGCTCCTGCTTTACTAATATCTGTGATTCGTGTGTGGATACAGTTTCTCCCTTCGAAATAGCCTGTTCGCACCTAGCCAAAGAAAG------------------------------------------------------------------------------------------------------------------------------------------------------------------
>CB35
-ATTGGATGTACAGCACTA-CATGCCACAAGAT-TTTTTGCAGGATTGAAATTAAGAAAAAGAAA-----TATGACAATGAGAA-AACTTGGCCA--AGTGACCAATATAA-TGAACCTTGATTAAGGCTCCTCGAGCAACCATGCATGTTGAAAGATTTGACCCATTCTTCAGATGTTCATTCCAGTCTGTGTATGCCAATATATCTCCATTTCCCACAACCTGCAGATCATCAGGGGCTTGTCTCGCACACTGGTAGATGTAATCCCAATCAGCAAGCTTGCTGTAACGTTGCTGTCGAGTTCGTCCATGTATTGTTATAGCCGCTGCTCCTGATTTACTGATATCTGGAATCAGTGAGTGGACACAATTCTTTCCTTCAAAATAACCTGTTCGCACCTAACCAAAGAAATATTCCAAAT-----CAATATGTTTATTTGAAAAT--------------------------------------------------------------------------------------------------------------------------------
>CD18
--------------------------------------------------------------ACAT-------TGCAACCAAAA-AATATAA-TT--AGTTG-ACAGGTAG-AAAACCTTGACTAAGGCTCCTCGAGCAACCATGCATGTTGAGAGATTTGTCCCATTTTTCAGATGCTCATTCCAATCTGTATAAGCAAAAATATCTCCATTACCAACAACCTGCAATTCATCAGGTGCTTGTTGTGCACACTCATAGATGTAATCCCAGTCTGCAAGCTTGCTGTAGCGTTGCTGCCGAGTTCTTCCATGTATTGTTAGTGCTGCTGCTCCTGATTTACTAATATCTGAAATTCGTGAATGGATCAGGTTCCTCCCTTCAAAATAGCCTGTCCGCACCTATCCCCAAAAACATG---------------------------------------------------------------------------------------------------------------------------------------------------------------
>CDE34
-ATTGGATGTACAGCACTA-CATGCCCCAAGAT-TTTTTGCAGGATTGAAATTAAGAAAAAGAAA-----TATGACAATGAGAA-AACTTGG-CA--AGTGGCCAATATAA-TGAACCTTGATTAAGGCTCCTCGAGCAACCATGCATGTTGAAAGATTTGACCCATTCTTCAGATGTTCATTCCAGTCTGTGTATGCCAATATATCTCCATTTCCCACAACCTGCAGATCATCAGGGGCTTGTCTTGCACACTGGTAGATGTAATCCCAATCAGCAAGCTTGCTGTAGCGTTGCTGTCGAGTTCGTCCATGTATTGTTATAGCCGCTGCTCCTGATTTACTGATATCTGGAATCAGTGAGTGGACACAATTCTTTCCTTCAAAATAACCTGTTCGCACCTAACCAAAGAAATATTCCA------------------------------------------------------------------------------------------------------------------------------------------------------------
>CF38
-ATCTAATGTACAACAGTT-CATATCAAAAGAG-TTTTCAAACCATAGAAAAC-------------------TTGCAACCAGAA-AATATAG-CT--AGCAG-CTATGTAG-CAAACCTTGACTAAGGCTCCTCGAGCAACCATGCATGTTGAGAGATTTGCCCCATTATTCAGATGTTCATTCCAATCTGTGTAAGCAAAAATATCTCCATTTCCAACAACTTGCAGATCATCAGATGCTTGCTGTGCACACTCGTAGATGTAAGCCCAGTCTGCAAGCTTGCTGTAGCGTTGCTGCCGAGTTCGTCCATGTATTGTTATTGCCGCTGCTCCTGATTTACTAATATCTGAAATTCGAGAGTGAACAAGATTCCTCCCTTCAAAATAGCCTGTTCGCACCTACAAAAATAAATTTATTC------------------------------------------------------------------------------------------------------------------------------------------------------------
>CH19
-----------------TT-CACATCATAAGAT-TTTTAAAACCAACAAAAGCTCAGTAGAATAAA-------TGCAACCAGAA-AATATAA-TT--AGTTG-ACAGATAG-AAAACCTTGACTAAGGCTCCTCGAGCAACCATGCATGTTGAGAGATTTGTCCCATTTTTCAGATGCTCATTCCAATCTGTATAAGCAAAAATATCTCCATTACCAACAACCTGCAATTCATCAGGTGCTTGTTGTGCACACTCATAGATGTAATCCCAGTCTGCAAGCTTGCTATAGCGTTGCTGCCGAGTTCTTCCATGTATTGTTAGTGCTGCTGCTCCTGATTTACTAATATCTGAAATTCGTGAATGGATCAGGTTCCTCCCTTCAAAATAGCCTGTCCGCACCTATCCCCAAAAATTTATTC------------------------------------------------------------------------------------------------------------------------------------------------------------
>CHA37
-ATCTAATGTACAACAGTT-CATATCAAAAGAG-TTTTCAAACCATAGAAAAC-------------------TTGCAACCAGAA-AATATAG-CT--AGCAG-CTATGTAG-CACACCTTGACTAAGGCTCCTCGAGCAACCATGCATGTTGAGAGATTTGCCCCATTATTCAGATGTTCATTCCAATCTGTGTAAGCAAAAATATCTCCATTTCCAACAACTTGCAGATCATCAGATGCTTGCTGTGCACACTCGTAGATGTAAGCCCAGTCTGCAAGCTTGCTGTAGCGTTGCTGCCGAGTTCGTCCATGTATTGTTATTGCCGCTGCTCCTGATTTACTAATATCTGAAATTCGAGAGTGAACAAGATTCCTCCCTTCAAAATAGCCTGTTCGCACCTACAAAAATAAATTTATTC------------------------------------------------------------------------------------------------------------------------------------------------------------
>CJ24
-----------------TT-CACATCATAAGAT-TTTTAGAACCAAAGAAAGCTAAGTAGAATACATGAAAATTGTAACCAGAA-ATTATAA-TC-AAGTTG-CCATGTAG-AAAACCTTGACTAAAGCTCCTCGAGCAACCATGCATGTTGAGAGATTTGCCCCATTATTCAAATGCTCATTCCAATCTGTGTAAGCAGAAATATCTCCATTACCAACAACCTGCAGATCATCAGGTGCTTGTTGTGCACACTCATTAATGTAATCCCAGTTTGCAAGCTTGCTGTAGCGTTGCTGCCGAGTTCGTCCATGTATAGTTATTGCTGCTGCTCCTGATTTACTAATATCTAAAATTCGTGAATGGACCAGGTTCCTCCCTTCAAAATAGCCTGTCCGCACCTATCCCAAAAAATTTATTCTA----ATGCCCATTCTGAAGCT---------------------------TGCAACAGAA------------------------------------------------------------------------------------------------
>CK7
-------------------------------------------------------------------------------------------------------------------------ACTAAAGCTCCCCGAGCAACAATGCATGTTGAGAGATTTGCCCCATTATTCAGATGCTCATTCCAATATGTGTAAGCAAAAATCTCTTCATTACCAACAACCTGCAAATCATCAGGTGATGCATGTGCACACTCATAGATGTAATTCTAGTCTGCAAGC-----------TTGCTGCCAAGTCCGTCCATGTATTGTTATTACTATTTCTCCTGATTTACTAATATTTGAAATTCATGAATGGACCAGGTTCCTCCCTTCAAAATAGCCAGTGCACACATTAACTATGAGAGATTTTTCC----------------------------ATCAGCTTTTATTACATTC-TACATTAACA--------------------------TGCTCATTGTGAAGCTTGTCCCAAT---------------------------------------------
>CL6
--TCTAATGTACAGCAGTT-CATATCATAATAT-TTTTAGAACCAAAGAAAGCTCAGTAGAATACATGAACATTGCAACCAGAA-AATATAA-CT--AGGTG-CCATGTAGTAAAACCTTGACTAAAGCTCCTCGAGCAACCATGCATGTTGAGAGATTTGCCCCATTATTCAGTTGCTCATTCCAATCTGTGTAAGCAAAAATGTCTCCATTACCAACAACCTGCAGATCATCAGGTGCTGCTTGTGCACACTCATAGATGTAATTCCAGTCTGCAAGCTTGCTGTAGCGTTGCTGCCGAGTCCGTCCATGTATTGTTATTGCTGCTGCTCCTGATTTACTAATATCTGAAATTCGTGAATGGACCAGGTTCCTCCCTTCAAAATAGCCAGTGCACACATTAACTATGAGAGATTTTTCC----------------------------ATCAGCTTTTATTACATTC-TACATTAACA--------------------------TGCTCATTGTGAAGCTTGTCCCAATATCATAGTTAAA---------------------------CAAAAC
>CM9
------------------------TCATAAGAT-TCTTAGAACATACAAAAGCTCAGCAGAACAAA-------TGCAACCAGAA-AACAT---------TTG-ACATGTAT-GAAACCTTGATTAAGGCTCCTCGGGCAACCATGCAAGTTGAAAGATTTGTCCCATTTTTCAGATGCTCATTCCAATCTGTGTAAGCAAAAATATCTCCATTACCAACAACCTGCAGATCAGCAGGTGCCTGTCCGGCACACTCATAGATGTAATCCCAGTCTGCAAGCTTGCTGTAGCGTTGCTGCCGAGTTCGTCCATGTATTGTTATTGCTGCTGCTCCTGATTTACCAATATCTGACATTCGTGAATGGACCAGGTTCCTCCCTTCAAAATAGCCTGTCCGCACCTATCCCAGAAA--------------------------------------------------------------------------------------------------------------------------------------------------------------------
>CO8
------------------------TCATAAGAT-TTTTATAACATACAAAAGCTCAGCAGAATAAA-------TGCAACCAGAT-AACATAA-CC--AGTTG-ACATGTAT-GAAACCTTGATTAAGGCTCCTCGGGCAACCATGCAAGTTGAAAGATTTGTCCCATTTTTCAGATGCTCATTCCAATCTGTGTAAGCAAAAATATCTCCATTACCAACAACCTGCAGATCAACAGGTGCCTGTTGCGCACACTCATAGATGTAATCCCAGTCTGCAAGCTTGCTGTAGCGTTGCTGCCGAGTTCGTCCATGTATTGTTACTGCTGCTGCTCCTGATTTACCAATATCTGATATTCGTGAATGGACCAGGTTCCTCCCTTCAAAATAGCCTGTCCGCACCTATCTCAGAAAA-------------------------------------------------------------------------------------------------------------------------------------------------------------------
>CP161
-----------------------ATCATAAGAT-TTTTAGAACCAACAAAAGCTCAGTAGAATAAA-------TGCAACCAGAA-AATATAA-CC--AGTTG-ACATGTAG-ATAACCTTGACTAAGGCTCCTCGAGCAACCATGCATGTTGAGAGATTTGTCCCATTTTTCAGATGCTCATTCCAATCTGTGTAAGCAAAAATATCTCCATTACCAACAACCTGCAATTCATCAGGTGCTTGTTGTGCGCACTCATAGATGTAATCCCAGTCTGGAAGCCTGCTGTAGCGTTGCTGCCGAGTTCGTCCATGTATTGTTAGTGCTGCTGCTCCTGATTTACTAATATCTGAAATTCGCGAATGGACCAGGTTCCTCCCTTCAAAATAGCCCGTCCGCACCTATCCCCAAAAATTTATTCAAA-TAACCTTAACTGTGAGAGGTTTTTCCATCAGCTTTTATGACATTC-TGCATTTATA-------------------GTAGATTAGTTCTAGCACCAAAAGAA---------------------------------------------------
>CR44
-------TGCGCAACCCTT-CATATCAGGAGAT-TTTAGTGAC------------------------------AGGTACCGGAA-AATATAG-----------------------CCCTTAATTAAAGCTCCTCGAGCAATCATGCATGTTGACAGGTTTAACCCATTCCTTAGATGCTCATCCCAATCTGTGTAGGAGAAAACATCTCCATTCCCTACAATCTGCAAATCATTGGGGGCCTGCCTAGCACACTGGTAGATGTAATCCCAATCTGCAAGCTTGCTGTAACGTTGCTGCCGAGTCCGCCCATGTATTGTTATTGCTGCTGCTCCCGACTTACTCATATCTGAAAGTAATGAATGGATACAGTTCCTCCCTTCAAAATAGCCTGTTCGCACCTAACCAAAGAAA-------------------------------------------------------------------------------------------------------------------------------------------------------------------
>CT15
-----------------TT-CACATCATAAGAT-TTTTAGAACCAAAATAAGCTCAGTAGAATAAA-------TGCAACCAGAA-AATATAA-CC--AGTTG-ACATGTAG-ATAACCTTCACTAAGGCTCCTCGAGCAACCATGCATGTTGAGAGATTTGTCCCATTTTTCAGATGCTCATTCCAATCTGTGTAAGCAAAAATATCTCCATTACCAACAACCTGCAATTCATCAGGTGCTTGTTGTGCGCACTCATAGATGTAATCCCAGTCTGCAAGCCTGCTGTAGCGTTGCTGCCGAGTTCGTCCATGTATTGTTAGTGCTGCTGCTCCTGATTTACTAATATCTGAAATTCGCGAATGGACCAGGTTCCTCCCTTCAAAATAGCCCGTCCGCACCTATCCT-------TTATTCAAA---ACCTTTACTGTGAGAGGTTTTTCCATCAGCTTTTATGACATTC-TGCATTGAGC--------------------------TCTTCTCCCGCAAATTCAACTTGGAATCTTTATCAGTTTCAATGTCAAAATCAATCTTTGT---------
>DA12
-----------------TT-CACATTATAAGAT-TTTTAGAACAAACAAAAGCTCAGCAGAATAAA-------TGCAACCAGAA-AACATAA-CC--AGTTG-ACATGTAT-AAAACCTTGATTAAGGCTCCTCGGGCAACCATGCAAGTTGAAAGATTTGTCCCATTTTTCAGATGCTCATTCCAATCTGTGTAAGCAAAAATATCTCCATTACCAACAACCTGCAGATCATCAGGTGCCTGTTGCACACACTCATAGATGTAATCCCAGTCTGCAAGCTTGCTGTAGCGTTGCTGCCGAGTTCGTCCATGTATTGTTATTGCTGCTGCTCCTGATTTACCAATATCTGACATTCGTGAATGGACCAGGTTCCTCCCTTCAAAATAGCCAGTCCGCACCTTTCCCAGAAAAAAAACCTTA----------ACTGTGAGAGGTTTTTCCATCAGCTTTTATGACATTC-TGCATT------------------------------------CTTAAAAAATAAATTTATCACTGATTAAAGAAATCATATTACATTAGTTCTAGCAGCAAAAAAC
>DB53
-ATCTAATGTACAGCAGTT-TATATCAGAAGAT-TTCCATAACCAAAGGAAATTCCTTAGAATACAC--ATAGCCCAA-CAGGA-GCTACAG-CC--ATCAA-CCATGT------ACCTTTATTAAGGACCCTCGAGCAATCATACACGTGGAGAGATTTGTCCCATTCTTCAGATGCTCATTCCAATCTGTATAAGCAAAAATATCTCCATTCCCGATAATCTGCAGATCATTAGGTGCTTCTTGTGCACACTGATATATGTAATCCCAATCTGCAAGCTTGCTGTAACGTTGCTGCCGAGTTCGTCCATGTATTGTTATTGCTGCTGCTCCTGCTTTACTAATATCTGTAATTCGTGAGTGAACACAGTTTCTCCCTTCAAAATAGCCTGTCCGCACCTAGTCAAAGCAAGTTTATTCAA---------------------------------------------------------------------------------------------------------------------------------------------------------
>DC1
AATCAAATGTACAGCAGTT-TATATCAGAAGAT-TTCCATAACCAAAGGAAATTCCTTAGAATACAC--ACAGCCCAA-CAGGA-GGTACAG-CC--ATCAA-CCATGT------ACCTTTATTAAGGACCCTCGAGCAATCATACACGTGGAGAGATTTGTTCCATTCTTCAGATGCTCATTCCAATCTGTATAAGCAAAAATATCTCCATTCCCAATAATCTGCAGATCATTAGGTGCTTCTTGTGCACACTGATATATGTAATCCCAATCTGCAAGCTTGCCGTAGCGTTGCTGCCGAGTTCGTCCATGTATTGTTATTGCTGCTGCTCCTGATTTACTAATATCTGTAATTCGTGAGTGAACACAGTTTCTCCCTTCGAAATAGCCTGTCCGCACCTAGTCAAAGCAAGTTTATTCAA-C--C-------ATGTAATGTCATTCACTTTGCATGATTTATACTTAAGCAT-----------------------------------------------------------------------------------------------------
>DD1
-ATCTAACGCACAGCAGTT-TATATCAGAAGAT-TTCCAGAACCAAAGGAAATTCCTTAGAATACAC--ACAGCTCAA-CAGGA-GGTACAG-CC--ATTAA-CCATGT------ACCTTTATTAAGGATCCTCGAGCAATCATACACGTGGAGAGATTTGTCCCACTCTTCAGATGTTCATTCCAATCTGTATAAGCAAAAATATCTCCATTTCCGATAATCTGCAGATCATTAGGTGCTTCTTGTGCACACTGATAGATGTAATCCCAATCTGCAAGCTTGCTGTAACGTTGCTGCCGAGTTCGTCCGTGTATTGTTATTGCTGCTGCTCCTGCTTTACTAATATCTGTAATTCGTGAGTGGACACAGTTTCTCCCTTCGAAATAGCCTGTCCGCAACTGGTCAAAGCAAGTTTATTCAA---------------------------------------------------------------------------------------------------------------------------------------------------------
>DIM50
-ATCTAACGCACAGCAGTT-TATATCATAAGAT-TTCCAGAACCAAAGGAAATTCCTTAGAATACAC--ACAGCTCAA-TAGGA-GGTACAG-CC--ATCAA-CCATGT------ACCTTTATTAAGGATCCTCGAGCAATCATACACGTGGAGAGATTTGTCCCACTCTTCAGATGTTCATTCCAATCTGTATAAGCAAAAATATCTCCATTTCCGATAATCTGCAGATCATTAGGTGCTTCTTGTGCACACTGATAGATGTAATCCCAATCTGCAAGCTTGCTGTAACGTTGCTGCCGTGTTCGTCCATGTATTGTTATTGCTGCTGCTCCTGCTTTACTAATATCTGTAATTCGTGAGTGGACACAGTTTCTCCCTTCGAAATAGCCTGTCCGCACCTGATCAAAGCAAGTTTATTCAA---------------------------------------------------------------------------------------------------------------------------------------------------------
>EN45
-----------------------------------------------------------------------------------A-AATATAA-CT--ACTGAGTTATGTGG-CAAACCTTAATTAGAGCTGCTCGAGCAATCATACTTGTTGAAAGGTTTAACCCATTCCTCAGATGCTCATTCCAATCTGTGAAAGAGAAAACATCTCCATTCCCCACAACCTGCAAATCATCAGGGGCCTGTCTTGCACACTGGTAGATGTAATCCCAATCAGCAAGCTTGCTGTAACGTTGCTGCCGAGTCCGCCCATGAATAGTTATTGCTGCTGCTCCCGACTTACTAATATCTGAAATTAATGAGTGGACACAGTTCCTCCCTTCAAAATAGCCTGTTCGCACCTAACCAAAGAAA-------------------------------------------------------------------------------------------------------------------------------------------------------------------
>FC13
-----------------TT-CACATCATAAGAT-TTTTAGAACAAACAAAAGCTCAGCAGAATAAA-------TGCAACCAGAA-AACATAA-CC--AGTTA-ACATGTAT-AAAACCTTGATTAAGGCTCCTCGGGCAACCATGCAAGTTGAAAGATTTGTCCCATTTTTCAGATGCTCATTCCAATCTGTGTAAGCAAAAATATCTCCATTACCAACAACCTGCAAATCATCAGGTGCCTGTCGCGCACACTCATAGATGTAATCCCAGTCTGCAAGCTTGCTGTAGCGTTGCTGCCGGGTTCGTCCATGTATTGTTATTGCTGCTGCTCCTGATTTACCAATATCTGACATTCGTGAATGGACCAGGTTCCTCCCTTCAAAATAGCCCGTCCGCACCTTTCCCAGAAAAAAAACCTTA----------ACTGTGAGAGGTTTTTCCATCAGCTTTTATGACATTC-TGCATTATCA--------------------------TAAAGTCTTAAAAAATAAATTTATCACTGATTAAAGAAATCATATTAGATTAGTTCTAGCAGCAAAAAAC
>FTS1
-ATCTAATGTACAGCAGTT-TATATCAGAAGAT-TTCCATAACCAAAGGAAATTCCTTAGAATACAC--ACAGCCCAA-CAGGA-GGTACAG-CC--ATCAA-CCATGT------ACCTTTATTAAGGACCCTCGAGCAATCATACACGTGGAGAGATTTGTCCCATTCTTCAGATGCTCATTCCAATCTGTGTAAGCAAAAATATCTCCATTCCCAATAATCTGCAGATCATTAGGTGCTTCTTGTGCACACTGATATATGTAATCCCAATCTGCAAGCTTGCTGTAACGTTGCTGCCGAGTTCGTCCATGTATTGTTATTGCTGCTGCTCCTGCTTTACTAATATCTGTAATTCGTGAGTGAACACAGTTTCTCCCTTCGAAATAGCCTGTCCGCACCTAGTCAAAGCAAGTTTATTCAA---------------------------------------------------------------------------------------------------------------------------------------------------------
>FTS2
-ATCTAATGTACAGCAGTT-TATATCAGAAGAT-TTCCATAACCAAAGGAAATTCCTTAGAATACAC--ACAGCCCAA-CAGGA-GGTACAG-CC--ATCAA-CCATGT------ACCTTTATTAAGGACCCTCGAGCAATCATACACGTGGAGAGATTTGTCCCATTCTTCAGATGCTCATTCCAATCTGTATAAGCAAAAATATCTCCATTCCCAATAATCTGCAGATCATTAGGTGCTTCTTGTGCACACTGATATATGTAATCCCAATCTGCAAGCTTGCCGTAACGTTGCTGCCGAGTTCGTCCATGTATTGTTATTGCTGCTGCTCCTGCTTTACTAATATCTGTAATTCGTGAGTGAACACAGTTTCTCCCTTCGAAATAGCCTGTCCGCACCTAGTCAAAGAAAGTTTATTCCC-A-----------TGTAATGTCATTCACTTTGCATGATTTATACTTAAGCAT-----------------------------------------------------------------------------------------------------
>GG1
ACTGAAACAGATATCAGTT-AAGATTAAATTATATTTCCTTCCTCAAACCAACTTCATACAAACTCTTCCCAATTTAACCAGAA-AGTATAA-CC--TATGA-ATTATTTG-CAAACCTTGATTAAGGCTCCTCGAGCAATCATGCATGTCGAAAGATTTGACCCATCCTTTAAATGTTCATTCCAATCTGTGTAAGAGAAAACATCTCCATTCCCCACAACCTGCAAATCATCAGGTGCCTGTCTTGCACACTGATAGATATAATCCCAATCAGCAAGCTTGCTGTAACGCTGTTGTCGAGTTCGTCCATGTATTG------------------------------------------------------------------------------------------------------------------------------------------------------------------------------------------------------------------------------------------------------------------
>HB41
-----AAAGTACAGCAGTT-TATATCAGAGGAT-TTTCAGAACCAAAGGAAA-TCCTTATAGTACAC--ACAGAGCAA-CAAGA-GGT-CAG-CC--ATTAA-CCATGT------ACCTTTATTAAGGATCCTCGAGCAATCATACACGTGGAGAGATTTGTCCCATTCTTCAGATGTTCATTCCAATCTGTGTAAGCAAAAATATCCCCATTCCCGACAACCTGCAGATCATCAGGTGCTTCTTGTGCACACTGATAGATGTAATCCCAATCTGCAAGCTTGCTGTAGCGTTGCTGCCGGGTTCGTCCATGTATTGTTATTGCTGCTGCTCCTGCTTTACTAATATCTGTCATTCGTGAGTGGATACAGTTTCTCCCTTCAAAATAGCCTGTTCGCACCTAGCCAAAGCAAGTTTATTCTA---------------------------------------------------------------------------------------------------------------------------------------------------------
>JO20
-----------------TT-CACATCATAAGAT-TTTTAAAACCAACAAAAGCTCAGTAGAATAAA-------TGCAACCAGAA-AATAT--------------------------CCTTGACTAAGGCTCCTCGAGCAACCATGCATGTTGAGAGATTTGTCCCATTTTTCAAATGCTCATTCCAATCTGTATAAGCAAAAATATCTCCATTACCAACAACCTGCAACTCATCAGGTGCTTGTTGTGCACACTCATAGATGTAATCCCAGTCTGCAAGCTTGCTGTAGCGTTGCTGCCGAGTTCTTCCATGTATTGTTAGTGCTGCTGCTCCTGATTTACTAATATCTGAAATTCGTGAATGGATCAGGTTCCTCCCTTCAAAATAGCCTGTCCGCACCTATCCCCAAAAATTTATTC------------------------------------------------------------------------------------------------------------------------------------------------------------
>JU21
-----------------TT-CACATCATAAGAT-TTTTAAAACCAACAAAAGCTCAGTAGAATAAA-------TGCAACCAGAA-AATAT--------------------------CCTTGACTAAGGCTCCTCGAGCAACCATGCATGTTGAGAGATTTGTCCCATTTTTCAGATGCTCATTCCAATCTGTATAAGCAAAAATATCTCCATTACCAACAACCTGCAACTCATCAGGTGCTTGTTGTGCACACTCATAGATGTAATCCCAGTCTGCAAGCTTGCTGTAGCGTTGCTGCCGAGTTCTTCCATGTATTGTTAGTGCCGCTGCTCCTGATTTACTAATATCTGAAATTCGTGAATGGATCAGGTTCCTCCCTTCAAAATAGCCTGTCCGCACCTATCCCCAAAAATTTATTC------------------------------------------------------------------------------------------------------------------------------------------------------------
>KE1
--------------------------------------------------------------------------------------------------------------------CCTTGATTAAGGCTCCTCGAGCAACCATGCATGTTGAAAGATTTGACCCATTCCTCAGATGTTCATTCCAGTCTGTGTATGCCAAAATATCTCCATTTCCCACAACCTGCAGATCATCAGGGGCTTGTCTTGCACACTGGTAGATGTAATCCCAATCGGCAAGCTTACTGTAACGTTGCTGTCGAGTTCGCCCATGTATAGTTATAGCCGCTGCTCCCGATTTACTGATATCTTGAATCAGTGAGTGGACACAATTCTTTCCTTCAAAATAGCCTGTTCGCACCTAACCAAAGAAATATTCCA------------------------------------------------------------------------------------------------------------------------------------------------------------
>MC0
-ATCTAACATACAGCAGTT-TATATCAGAGGAT-TTTCAGAACCAAAGGAGATTTCTTATGATAGAC--ACAGAGCAG-CAGGA-GTTACAG-CC--ATTAA-CCATGT------ACCTTTATTAAGGACCCTCGAGCAATCATACACGTGGAGAGATTTGTCCCATTCTTCAGATGTTCATTCCAATCTGTGTAAGCAAAAATGTCCCCGTTCCCAACAACCTGCAGATCATCAGGTGCTTCTTGTGCACACTGATAGATGTAATCCCAATCTGCAAGTTTGCTGTAACGTTGCTGCCGAGTTCGTCCATGTATTGTTATTGCTGCTGCTCCTGCTTTACTAATATCTGTAATTCGTGAGTGGACACAGTTTCTCCCTTCAAAATAGCCTGTTCGTACCTAGCCAAATCAAGTTTATTC-----------------------------------------------------------------------------------------------------------------------------------------------------------
>MT0
-ATCTATTGTACAGCAGTT-CATATCAGAGGTT-TTTAAGAACCAAAGAAAAT---TTAGAATACAC--ACAGCACAA-CAGGA-GGTACAG-CC--ATTAA-CCATGT------ACCTTTATCAAGGATCCTCGAGCAATCATACACGTGGAGAGATTTGTCCCATTCTTCAGATGTTCATTCCAATCTGTATAAGCAAAAGTATCTCCATTTCCAATAACCGGCAGATCATCAGGTGCTTCTTGTGCACACTGATAGATGTAATCCCAATCTGCAATTTTGCTGTAGCGTTGCTGCCGAGTTCGTCCATGTATTGTTATTGCTGCTGCTCCTGCTTTACTAATATCTGTCATTCGTGAGTGGATACAGTTTCTCCCTTCGAAATAGCCTGTCCGCACCTACTCAAACCAATTTATTCTA----------------------------------------------------------------------------------------------------------------------------------------------------------
>NN48
---------------------ATATCAGAGGTT-TTCCAGAACCAAAGGAAATTCCTTAGAATACAC--ACAGCTCAA-CAGGA-GGTACAC-CC--ATTAA-CCATGT------ACCTTTATTAAGGATCCTCGAGCAATCATACACGTAGAGAGATTTGTCCCGTTCTTCAGATGTTCATTCCAATCTGTATAAGCAAAAATATCTCCATTCCCGATAATCTGCAGATCATTAGGTGCTTCCTGTGCACACTGATAGATGTAATTCCAATCTGCAAGCTTGCTGTAACGTTGCTGCCGAGTTCGTCCATGTATTGTTATTGCTGCTGCTCCTGCTTTACTAATATCTGTAATTCGTGAGTGGACACAGTTTCTCCCTTCGAAATAACCTGTCCGCACCTAGTCAAAGCAAGTTTATTCAA---------------------------------------------------------------------------------------------------------------------------------------------------------
>PA42
-ATCTAACGTGCAGCAGTT-TATATCAGAGGAT-TTTCAAAACCAAAGGAAATTCCTTAGAAAACAC--ACAGCACAA-CAGGA-GGTACAG-CCAGATTAA-CCATGT------ACCTTTATTAAGGATCCTCGAGCAATCATACACGTGGAGAGATTTGTCCCATTCTTCAGATGTTCATTCCAATCTGTATAAGCAAAAATATCCCCATTCCCGACAATCTGCAGATCATCAGGTGCTTCTTGTGCACACTGATAGATGTAATCCCAATCTGCAAGCTTACTGTAGCGTTGCTGCCGAGTTCGTCCATGTATTGTTATTGCTGCTGCTCCTGCTTTACTAACATCTGTGATTCGTGTGTGGATACAGTTTCTCCCTTCAAAATAGCCTGTTCGCACCTAGCCAAAGCAAGTTTATTCTA---------------------------------------------------------------------------------------------------------------------------------------------------------
>PB33
-ATTGAATATGCAGCAC---CACACCCCAAGAT-TTTTAGGACGATTGAAATTTAAATAAA---------------AACCAGAA-AACTTAG-CC--AGTGACCTATCTAA-CGAACCTTGATTAAGGCTCCTCGAGCAACCATGCATGTTGAAAGATTTGAACCATTCTTCACATGCTCATTCCAGTCTGTATATGCCAAAATATCTCCATTTCCCACAACCTGCAGATCATCAGGGGCTTGTCTAGCACACTGGTAGATGTAATCCCAATCTGCCAGCTTGCTGTAACGTTGCTGTCGAGTTCGCCCATGTATCGTAATAGCTGCTGCTCCAGATTTACTGATATTTGGAATCAGTGAGTGTACACAATTCCTTCCTTCAAAATAGCCTGTTCGCACCTAACAAAAAAGATTATTCCAAA-----CATAGCTTTTTGATCTTATTAAAGAAAAATTTATT-----------------------------------------------------------------------------------------------------------------
>PF1
----TAATGTACAGCAGTT-TATATCAGAGGTT-TTTCAGAACCAAAGGAAAATTCTTAGAATACAC--AGAGTGCAT-CAGGA-GGTACAG-CC--ATTAA-CCATGT------ACCTTTATTAAGGATGCTCGAGCAATCATACAAGTGGAGAGATTTGTCCTATTCTTCAGATGTTCATTCCAATCTGTATAAGCAAAAATATCTCCATTCCCAATAATCTGCAGATCATCAGGTGCTTCTTGTGCACACTGATAGATGTAATCCCAATCTGCAAGCTTGCTGTAGCGTTGCTGCCGAGTTCGTCCATGTATTGTTACTGCTGCTGCTCCTGCTTTACTAATATCTGTAATTCGTGAGTGGATACAGTTTCTCCCTTCAAAATAGCCTGTCCGCACCTAGTCAAAGCAAGTTTATTCTA-A--CCTTAACAGTCAAAGGTTTTTCCATCAACTTTAATTACATTT-TGCATTATAAGATTCTAAAACT-------AAT-TCACTATCTTCCAAAA---------------------------------------------------------
>PFM1
-ATCTAACATGCAGCAGTT-TATATCAGAGGAT-TTTCAAAACCAAAGGAAATTCCTTAGAATACAC--ACAGCACAA-CAGGA-GGTACAG-CC--ATTAA-TCATGT------ACCTTTATTAAGGATCCTCGAGCAATCATAAACGTGGAGAGATTTGTCCCATTCTTCAGATGTTCATTCCAATCTGTATAAGCAAAAATATCCCCATTCCCAACAACCTGCAGATCATCAGGTGCTTCTTGTGCACATTGATAGATGTAATCCCAATCTGCAAGCTTATTGTAGCGTTGCTGCCGAGTTCGTCCATGTATTGTTATTGCTGCTGCTCCTGCTTTACTAATATCTGTGATTCGTGTGTGGATACAGTTTCTCCCTTCGAAATAGCCTGTTCGCACCTAGCCAAAGAAAGTTTATTCTA---------------------------------------------------------------------------------------------------------------------------------------------------------
>PG28
-ATTGAATGTACAGCACTA-CACGCCCCTAGAG-TTTTAGCAGGATTGAAATTTAAATGTAAATA--------AACAACTAGAA-AATTTAG-CC--AGTGACCTATCTAA-CAAACCTTGATTAAGGCTCCTCGAGCAACCATGCATGTTGAAAGATTTGACCCATTCTTCAGATGTTCATTCCAGTCTGTGTATGCCAAAATATCTCCATTTCCAACAACCTGCAGATCATCAGGGGCTTGTCTTGCACACTGGTAGATGTAATCCCAGTCTGCAAGCTTGCTGTAACGTTGCTGTCGAGTTCGCCCATGTATTGTAATTGCTGCTGCTCCTGATTTACTGATATCTGGAATCAGTGAGTGCACACAATTTCTTCCTTCAAAATAGCCTGTCCGCACCTAACCAAAGAAATATTCCA------------------------------------------------------------------------------------------------------------------------------------------------------------
>PH2
AAACTAATGTACAGCAGTT-TATATCAGAGGTT-TTTCAGAACCAAAGGAAAATTCTTAGAATACAC--AGAGTGCAT-CAGGA-GGTACAG-CC--ATTAA-CCATGT------ACCTTTATTAAGGATGCTCGAGCAATCATACAAGTGGAGAGATTTGTCCCATTCTTCAGATGTTCATTCCAATCTGTATAAGCAAAAATATCTCCATTCCCAATAATCTGCAGATCATCAGGTGCTTCTTGTGCACACTGATAGATGTAATCCCAATCTGCAAGCTTGCTGTAGCGTTGCTGCCGAGTTCGTCCATGTATTGTTACTGCTGCTGCTCCTGCTTTACTAATATCTGTAATTCGTGAGTGGATACAGTTTCTCCCTTCAAAATAGCCTGTCCGCACCTAGTCAAAGCAAGTTTATTCTA---------------------------------------------------------------------------------------------------------------------------------------------------------
>PS27
----------------------------AAGAG-TTTTAGCAGGATTGAAATTTAAATGTAAATA--------AACAACTAGAA-AATTTAG-CC--AGTGACCTATCTAA-CAAACCTTGATTAAGGCTCCTCGAGCAACCATGCATGTTGAAAGATTTGACCCATTCTTCAGATGTTCATTCCAGTCTGTGTATGCCAAAATATCTCCATTTCCAACAACCTGCAGATCATCAGGGGCTTGTCTTGCACACTGGTAGATGTAATCCCAGTCTGCAAGCTTGCTGTAACGTTGCTGTCGAGTTCGCCCATGTATTGTAATTGCTGCTGCTCCTGATTTACTGATATCTGGAATCAGTGAGTGCACACAATTTCTTCCTTCAAAATAGCCTGTCCGCACCTAACCAAAGAAATATTCCA------------------------------------------------------------------------------------------------------------------------------------------------------------
>PS30
-ATCTAACATGCAGCAGTT-TATATCAGAGGAT-TTTCAAAACCAAAGGAAATTCCTTATAATACAC--ACAGCACAA-CAGGA-GGTACAG-CC--ATTAA-CCATGT------ACCTTTATTAAGGATCCTCGAGCAATCATACACGTGGAGAGATTTTTCCCATTCTTCAGATGTTCATTCCAATCTGTATAAGCAAAAATATCCCCATTCCCTACAATCTGCAGATCATCAGGTGCTTCTTGTGCACACTGATAGATGTAATCCCAATCTGCAAGCTTACTATAGCGTTGCTGCCGAGTTCGTCCATGTATTGTTATTGCTGCTGCTCCTGCTTTACTAATATCTGTGATTCGTGAGTGGATACAGTTTCTCCCTTCGAAATAGCCTGTTCGCACCTAGCCAAAGCAAGTTTATTCTA---------------------------------------------------------------------------------------------------------------------------------------------------------
>PSF43
-ATCTAATGTACAGCAGTT-TATATTTGAGGTT-TTCCAGAACCAAAGGAAATTCCTTAGAATACAC--ACAGCCCAA-CAGGA-GGTACAG-CC--ATTAA-CCATGA------ACCTTTATTAAGGATCCTCGAGCAATCATACACGTGGACAGATTTTTCCCATTCTTCAGATGTTCATTCCAATCTGTATAAGAAAAAATATCTCCATTCCCGATAATCTGCAGATCATTAGGTTCTTCCTGTGCACACTGATAGATGTAATTCCAATCTGCAAGCTTGCTGTATCGTTGCTGCCGAGTTCGTCCATGTATTGTTATTGCTGCTGCTCCTGCTTTACTAATATCTGTAATTCGTGAGTGGATACAGTTTCTCCCTTCGAAATAACCTGTCCGCACCTAGTCAAAGCAGGTTTATTCAA---------------------------------------------------------------------------------------------------------------------------------------------------------
>PTA0
-ATCTAACATGCAGCAGTT-TATATCAGAGGAT-TTTCAGAACCAAAGGAAATTCCTTATAATACAC--ACACAGCAA-CAGGA-GGTACAG-TT--ATTAA-CCATGT------ACCTTTATTAAGGATCCTCGAGCAATC--ACACGTAGAGAAATTCGTCCCATTCTTCAAATATTCATTCCAATCTGTGTAAGCAAAAATATCCCCGTTCCCAACAACCTGCAGATCATCAGGTGCTTCTTGTGCACACTGATCGATGTAATCCCAATCTGCAAGCTTGCTGTAGCGTTGTTGCCGAGTTCGTCCATGTATCGTTATTGCTGCTGCTCCTGCTTTACTAATATCTGTAATTCGTGAGTGAACACAGTTTCTCCCTTCAAAATAGCCTGTTCGCACCTAGCGATAGCAAG------------------------------------------------------------------------------------------------------------------------------------------------------------------
>RC54
--------------------TATATCAGAGGTT-TTCCAGAAACAAAGGAAATTCCTTAGAATACAC--ACAGCCCAA-CAGAA-GATACAG-CC--ATTAA-CCATGT------ACCTTTATTAAGGATCCTCGAGCAATCATACACGTGGAGAGATTTGTCCTGTTCTTCAGATGTTCATTCCAATCTGTATAAGCAAAAATATCTCCATTCCCGATAATCTGCAGATCATTAGGTGCTTCCTGTGCACACTGAGAGATGTAATTCCAATCTGCAAGCTTGCTGTAACGTTGCTGTCGAGTTCGTCCATGTATTGTTATTGCTGCTGCTCCTGCTTTACTAATATCTGTAATTCGTGAGTGGACACAGTTTCTCCCTTCGAAATAACCTGTCCGCACCTAGTCAAAGCAAGTTTATTCAA---------------------------------------------------------------------------------------------------------------------------------------------------------
>SA1
-ATCTAACGTGCAGTAGTT-TATATCAAAGGAT-TTTCGAAACCAAAGGAAATTCCTTCGAATACAA--ACAGCACAA-CAGGA-GGTCCAG-AC--ATTAA-CCACGT------ACCTTTATTAAGGATCCTCGAGCAATCATACACGTGGAGAGATTTGTCCCATTCTTCAGATTTTCATTCCAATCTGTATAAGCAAAAATATCCCCATTCCCGACAACCTGCAGATCATCAGGTGCTTCTTGTGCACACTGATAGATGTAATCCCAATCTGCAAGCTTACTGTAGCGTTGCTGCCTAGTTCGTCCATGTATTGTTATTGCTGCTGCTCCTGCTTTACTAATATCTGCAATTCGTGTGTGAATACAGTTTCTCCCTTCAAAATAGCCTGTTCGCACCTAGCCAAAGCAAGTTTATTCTA---------------------------------------------------------------------------------------------------------------------------------------------------------
>SC0
----TAATGTACAGCAGTT-TATATCAGAGGTT-TTTCAGAACCAAAGGAATTCCTTAAGAATACAC--ACAGCGCAA-CAGGA-GGTATAG-AA--ATTAA-CCATGT------ACCTTTATTAAGGATACTCGAGCAATCATACACGTGGAGAGATTTTTCCCATTCTTCAGATGTTCATTCCAATCTGTATAAGCAAAAATATCCCCATTCCCGATAACCTGCAGATCATCAGGTGCTTCTTGAGCACACTGATAGATGTAATCCCAATCTGCAAGCTTGCTGTAGCGTTGCTGCCTAGTTCGTCCATGTATTGTTATTGCTGCTGCTCCTGCTTTACTAATATCTGTAATTCGTGAGTGGACAATGTTTTTCCCTTCAAAATAGCCTGTCCGCACCTAGCCAAAGCAAGTTTATTCTA---------------------------------------------------------------------------------------------------------------------------------------------------------
>SE46
--------------------GAGTCCATAAAAT---------------------------------------ATGCTACCAGAA-AAAATAA-CT--ACTGAGTTATGTGC-CAAACCTTAATTAGAGCTGCTCGAGCAATCATGTTTGTTGAAAGATTTAACCCATTCCTCAGATGCTCATTCCAATCTGTGAAAGAGAAAATATCTCCATTGCCCACAACCTGTAAGTCATCAGGGGCCTGTCTTGCACACTGGTAGATGTAATCCCAATCAGCAAGCTTACTGTAACGTTGCTGCCGAGTTCGCCCATGTATTGTTATCGCTGCTGCTCCTGACTTGCTAATATCTGAAACTAATGAGTGGATACAGTTCCTCCCTTCAAAATAGCCTGTTCGAACCTAACCAAAGAAA-------------------------------------------------------------------------------------------------------------------------------------------------------------------
>SG23
-----------------TT-CATATCATA-AAT-CTTTAGAACCAAAGAAAGCTCAGTAGAATAAATGAACATTGCAACTAGAA-AATATAA-CC--AGTTG-CCATGTAG-AAAACCTTGACTAAGGCTCCTCGAGCAACCATGCATGTTGAGAGATTTGCCCCATTATTCAGATGCTCATTCCAATCTGTGTAAGCAAAAATATCTCCATTACCAACAATCTGCAGATCATCAGGTGCTTGTTGTGCACACTCATAGATGTAATCCCAGTCTGCAAGCTTGCTGTAGCGTTGCTGCCGAGTCCGTCCATGTATTGTTATTGCTGCTGCTCCTGATTTACTAATATCTGAAATTCGTGAATGGATCAGGTTCCTCCCTTCAAAATAGCCTGTCCGCACCTGTCCCCAGAAATTTATTTCCA-AAACCTTAACTGTGAGAGGTTTTTCTATCAGCTTTTATTACATTC-TGCATTCAATTAAATGAAAAATCATCCGGATAGAAACAAACTCCTGCAGAGCTAA---------------------------------------------------
>SS22
-----------------TT-CATATCATA-AAT-CTTTAGAACCAAAGAAAGCTCAGTAGAATAAATGAACATTGCAACTAGAA-AATATAA-CC--AGTTG-CCATGTAG-AAAACCTTGACTAAGGCTCCTCGAGCAACCATGCATGTTGAGAGATTTGCCCCATTATTCAGATGCTCATTCCAATCTGTGTAAGCAAAAATATCTCCATTACCAACAATCTGCAGATCATCAGGTGCTTGTTGTGCACACTCAGAGATGTAATCCCAGTCAGCAAGCTTGCTGTAGCGTTGCTGCCGTGTCCGTCCGTGTATTGTTATTGCTGCTGCTCCTGATTTACTAATATCTGAAATTCGTGAATGGACCAGGTTCCTCCCTTCAAAATAGCCCGTCCGCACCTGTCCCCAAAAATTTATTTCCAAAAACCTTAACTGTGAGAGGTTTTTCTAT--GCTTTTATTACATTC-TGCATT---------------------------------------GCAAAGCAGA---------------------------------------------------
>TA17
-----------------TT-CACATCATAAGAA-TTTTACAACCAACAAAAGCTCAGTAGAATTAA-------TGCAAACAGAA-AATATAA-TT--AGTTG-ACATATAG-AAAACCTTGACTAAGGCTCCTCGAGCAACCATGCATGTTGAGAGATTTGTCCCATTTTTCACATGCTCGTTCCAATCTGTATAAGCAAAAATATCTCCATTACCAACAACCTGCAATTCATCAGGTGCTTCTTGTGCACACTCATGGATGTAATCCCAGTCTGCAAGCTTGCTGTAGCGTTGCTGCCGAGTTCGTCCATGTATTGTTAGTGCTGCAGCTCCTGATTTACTAATATCTGAAATTCGTGAATGGATCAGGTTCCTCCCTTCAAAATAGCCTGTCCGCACCTATCCCACAAATTTCAGTTAAA-TGTAGATAACTTACAAAAG---------------------------------------------------------------AACCCTGTCACTGATTAAA---------------------------------------------------
>TB39
-ATATGACGTACAGCAGTT-CATATCAGAAGAG-GTTTAGAACCAAAGAAAAC------------AAAAACATTACAGCCAGAA-AATATAG-CT--AACAG-CTTTGTAG-CAAACCTTGACTAAGGCCCCTCGAGCAACCATGCATGTTGAGAGATTTGCCCCATTATTGAGATGTGTATTCCAATCTGTGTAAGCAAATATATCTCCATTCCCTACAACCTGTAGATCATCAGATGCTTGTTGTGCACACTCGTATATGTAATCCCAGTCTGCAAGCTTGCTGTAGCGTTGCTGCCGAGTTCGTCCATGTATTGTTATTGCTGCTGCTCCTGATTTACTGATATCTGAAATTCGTGAGTGGACAAGGTTCCTTCCTTCAAAATAGCCTGTTCGCACCTAGCAAAAGAAATTTATTCAAT-----TGTCACGAGCAAATGCTTGACAATAAACTTACAACACAACT-TGTTATTCAA-------GAAAT--------------CAATTATACTGAAAGTCATATCCAGGATATAGACTAGA-----ACTAATTTGGTGCTTAAT---CAAA--
>TC31
-ATTGAATGTACAGCAC---TATACCCCAAGAT-TTGTAGCAGGATTGAAATTTAAAATAAAGC-------------AATTAGA-AACAAAG-CT--AGTGACCTATCTAA-CAAACCTTGATTAAGGCTCCTCGAGCAACCATGCATGTTGAAAGATTTGACCCATTCCTCAGATGTTCATTCCAGTCTGTGTATGAGAAAATATCTCCATTTCCCACAACCTGCAGATCATCAGGGGCCTGTCTTGCACACTGGTAGATGTAATCCCAATCAGCAAGCTTGCTGTAACGTTGCTGTCGAGTTCGCCCATGGATTGTTATAGCTGCTGCTCCTGATTTACTGATATCTGGAATCAGTGAGTGGACACAATTCTTTCCTTCAAGATAGCCTGTTCGCACCTAACCAAAGAAATATTCCAACA-----AACAAATCTTCACTGGAAT---------------------------------------------------------------------------------------------------------------------------------
>TN1
-ATCTAACGTACAGCACTTAAATGTCAGAGGCG-TTTTAGAACCAAAGAAAGCTCTGATGAA----------TTGCAACCAGCA-AATATAG-CT--AGCGA-CTATGTAG-CAAACCTTGACTAGGGCTCCTCGAGCAACCATGCATGTTGAAAGATTTGTCCCATTATTCAGATGTTCATTCCAATCTGTGTAAGCAAAAATATCTCCATTCCCAACAACCTGCAGATCATCAGATGCTTGTTGTGCACACTCGGAGATGTAATCCCAGTCTGCAAGCTTGCTGTAGCGTTGCTGTCGAGTTCGTCCGTGTATTGTTATTGCTGCTGCTCCTGATTTACTGATATCTGAAATTCGTGAGTGGACAAGGTTCCTCCCTTCAAAATAGCCTGTTCTCACCTAGCAGACAAAAATTTATTC-----------------------------------------------------------------------------------------------------------------------------------------------------------
>TO14
-----------------TT-CACATCATAAGAT-TTTTAGAACCAACGAAAGCTCAATAGAATGAA-------TGCAACCAGAATAAATTAA-CC--AGTTG-AAATGTAG-AAAACCTTGACTAAGGCTCCTCGAGCAACCATGCATGCTGAGAGATTTGTCCCATTTTTCAGATGCTCATTCCAATATGTGTAAGCAAAAATATCTCCATTACCAACAATCTGCAGATCATCAGGTGCTTGTTGTGCACACTCATAGATGTAATCCCAGTCTGTAAGCTTGCTGTAGCGTTGCTGCCAAGTTCGGCCATGTATTGTTATTGCTGCTGCTCCTGATTTACTAATATCTAAAATTCGCGAATGGACCAGGTTCCTCCCTTCAAAATAGCCCATCCGCACCTATCCCCAAAAATTTATTCAA----ATCTTCACTAGAA-----------------------------------------------------------------------------------------------------------------------------------------
>TPL03
-ATCTAATGTACAGCAGTT-TATATTAGAGGTT-TTCCAGAACCAAAGGAAATTCCTTAGAAT--AC--ACAGCCCAA-CAGGA-GGTACAG-CC--ATTAA-CCATGT------ACCTTTATTAAGGATCCTCGAGCAATCATACACGTGGAGAGATTTGTCCCATTCTTCAGATGTTCATTCCAATCTGTATAAGCAAAAATATCTCCACTCCCAATAATCTGCAGATCATTAGGTGCTTCCTGTGCACACTGATAGATGTAATTCCAATCTGCAAGCTTGCTGTAACGTTGCTGCCGAGTTCGTCCATGTATTGTTATTGCTGCTGCTCCTGCTTTACTAATATCTGTAATTCGTGAGTGGATACAGTTTCTCCCTTCGAAATAACCTGTCCGCACCTAGTCAAAGCAAGTTTATTCAA---------------------------------------------------------------------------------------------------------------------------------------------------------
>WN5
-----AATATGCAACAGTC-AAAATCAGAGGAG-TTTCAGAACTGCAGTGGTCTCCTTGAGGTAAAC--ACATTGCAACCAGAA-TATATAG-CT--AGTGA-CTATGTAG-CAAACCTTAATTAAGGCTCCTCGAGCAATCATGCATGTTGAGAGGTTTGTCCCATTCTTTAGATGTTCATTCCAATCTGTATAAGCAAAAATATCTCCATTCCCTACAACCTGCAGATCATCTGGTGCTGCTTGTGCACACTGGTAGATATAATCCCAATCTGCAAGCTTGCTGTACCGTTGCTGCCGTGTTCTTCCATGTATTGTTATTGCTGCTGCTCCCGCTTTACTAAAATCTGAAATCCGCGAATGGACACAGTTCCTCCCTTCAAAATAGCCTGTTCGGACCTAGCCAAAGAAATTTATTCTAA----TCTTCACTG----------------------------------------------------GAGT-------GGCGTCTTGCCCATTCTGAAGCTTG----------------------------------------------------
>WS10
-----------------TT-CACATCATAAGAT-TTTTAGAACCAACAAAAGCTCAGCAGAATAAA-------TGCAACCAGAA-AACATAA-CC--AGTTG-ACATCTAT-AAAACCTTGATTAAGGCTCCTCGGGCAACCATGCAAGTTGAAAGATTTGTCCCATTTTTCAGATGCTCATTCCAATCTGTGTAAGCAAAAATATCTCCATTACCAACAACCTGCAGATCATCGGGTGCCTGTCGCACACACTCATAGATGTAATCCCAGTCTGCAAGCTTGCTGTAGCGTTGCTGCCGAGTTCGTCCATGTATTGTTATTGCTGCTGCTCCTGATTTACCAAAATCTGACATTCGTGAATGGACCAGGTTCCTTCCTTCAAAATAGCCCGTCCGCACCTATCCCAGAAAA-------------------------------------------------------------------------------------------------------------------------------------------------------------------
>WW11
-----------------TT-CACATCATAAGAT-TTTTAGAACCAACAAAAGCTCAGCAGAATAAA-------TGCAACCAGAA-AACATAA-CC--AGTTG-ACATCTAT-AAAACCTTGATTAAGGCTCCTCGGGCAACCATGCAAGTTGAAAGATTTGTCCCATTTTTCAGATGCTCATTCCAATCTGTGTAAGCAAAAATATCTCCATTACCAACAACCTGCAGATCATCGGGTGCCTGTCGCACACACTCATAGATGTAATCCCAGTCTGCAAGCTTGCTGTAGCGTTGCTGCCGAGTTCGTCCATGTATTGTTATTGCTGCTGCTCCTGATTTACCAAAATCTGACATTCGTGAATGGACCAGGTTCCTTCCTTCAAAATAGCCCGTCCGCACCTATCCCAGAAAA-------------------------------------------------------------------------------------------------------------------------------------------------------------------
