# Supplementary material for: Development of a Target Enrichment Probe Set for Conifer (REMcon)
Source: Biology (Basel). 2024 May 22;13(6):361. doi: 10.3390/biology13060361 (PMC11200496; doi:10.3390/biology13060361)
Supplement: Supplementary file 1 [file biology-13-00361-s001.zip › biology-2960267-supplementary/Sup data/MO_orthlogs_alignments/Thupl29380148s0043_1.ortho.selected_stripped.aln.fasta]

>RR55
----------------------------------------------------------------------------------ATTTGAT---AGATCAGATT--TT--GG-TAGGT--AAAACAAGCAAGAATAACAAGT----ATCAA-TGTCTTGAGATTTCTCTGACT--AAATATTCTTACTTTGACCATTCAGAAG--TATAGATAGGAGTCAACTGCCATAATTTCTTTTGCTTATAAATAGAAGGTACTTGCTCATTCTCTTTTACTTTATTCAAATTTGGATCTATAGTTGATGCCCATAAATTAGGTACCAAACCATCAGTAGCATAATAAACCACCCTGACTCCTCGATCCAACAAATCATCTGTGAAAGGCTCACTGAGTCTAAAGGCCTCCTCAATGAAAGCAGCAGGTCCAGCAACTATGACAAGACGAGAAAAGCCTCTCAATTGG--CTAATTGAAAGCACCCTCTTGCTATCCACTTCTACTTTCAGATTAGCAAGTGTTTCTTCTCTTGAAAGTCTTGCCACTTGTACTTTTTG-AGCCTTCTGTTCCTTTGTATAAAGAAATGCAAACAAAGAAACTGCAGACAAGTCAATTCCTAGCCCCTTGAGAATTTCTGGAGCTGATTCTGTATTTGGCACATTTCCCAGTGCAGCAAACAGACGAGTTACAGCAATCAGACCTCCAAGACCCCCACTTGCTATAAATGCAAGATAGAAAAACATCCTCACAGACCGAAATGGCGACAACACTTCACTTCTTATCTTTGCTGAAGTGCTAAAAAAAAAAA--GAAGT----
>AA3
------------------------------AGG---CTTCTCCTCTGAAACTTTTGCCAATGATTTTTGTTCATTCAAA---AGTCAAG---CTATCAAGTT--TC--GA-TTGGC--TAAACTAGAAACTCTAATAAGTGAA-GCCCT-TTCCAAAATACATAATTAACCAAGGATATTCTTACTTGGACCATTCAGTAG--TATAAATGGGAGTTAACTGCCATAAGCTCTTTTGCCTATTATTAGAGAGTAATTGTTCAGCATCTTTTACTTCATCCAAATTGGAATCTACAGTTGAGCCCCATAAATTAGGTACAACACCATCAGTAGCATAATATACTACTCTTACTCCTCGATCCAGTAAATCATTTGTAAAAGGCTCACTAAGCCTAAAGGCCTCTTCAATGAAAGCAGCAGGTCCAGCAACAATAACAAGACGAGCAAAACCTCTCAATTGG--CTAATAGAAACCACCTTCTTACCATCCACTTCTAATTTCAAATTAGCGAGTATTTCTTCTCTTGAAAGTCTTGCCTGTTGTACTTTCTG-AGCCCTCCATTCCCTTGTATAAAGAAATGCAAACAAAGAAACTGCAGCCAAGTCAATTCCCAACCCCTTGAGGATCTCAGGCACTGATCCTGCATTTGGAGCATTTCCCAACGCAGCAATTAAACGACTTAAAGCAATCAGACCTCCAAGACCACCACTTGCTATAAATGCCAGATAGAAAAACATCCTTACAGACCGGAATGGAGATAGGACTTCACTTCTTATCTTTGCTGAAGTGCTGAACAATA--------------
>AA60
------------------------------------------------------------------------------------TTAAA---GGGCC--AAT--TT--AA-TTGGG--TCAACAAGTAACATTAGAAAGAGAA----------CCTAAGATTTAACTCATT--GGGCGTTCTTACTTGGACCATTCCGAAG--TATAGATGGGAGTCAACTGCCACAAACTCTTCTGTTTATTAATTAAGGATAGTTGCTCATCATCCTTTACTTCATTCAAGTTAGTATTTGCAGTTAAGGTATCTAAATTAGGTGCCAAGCCATCAGTAGCATAATAGACAACCCTTACTCCTCTATCGAATAAATCATTTGTGAAAGGTTTGCTATATTTAAAGGCTTCTTCAATGAAAGTAGCAGGTCCAGCAACTATAACAAGGCGAGCAAAACCTCTCAATTGG--CTGACGGAAACCACCCTCTTCCCATTCACTTCCAACCTCAAATTGGCAAGTGTTTCTTCTCTTGAAAGTTTTGCCAGTTGTAATTTCTG-AGCCTTCAGCTCCCTTGAATATAGAAAAGCAAACAAAGAAACTGCAGCTACGTCAATTCCAAAGCCCATGAGTATCTCAGAAGTTGATCCTGCATTTGGAGCATTTCTCAATGCAGCAACCAAACGTGATAGAGCGATCAGACCTCCCAGACCACCACTTGCCATAAATGCAAGGTAGAAAAACATTCTTACAGACCGGAATGGAGACAGTACTTCACTTCTTATTTTTGCTGCAGAGCTAGAAAAAAAAA--A--------
>AAR4
----------------------------------------------------------------------------------AGTCAAG---CTATCAAGTT--TC--GA-TTGGC--TAAACTAGAAACTCTAATAAGTGAA-GCCCT-TTCCAAAATACATAATTAACCAAGGATATTCTTACTTGGACCATTCAGTAG--TATAAATGGGAGTTAACTGCCATAAGCTCTTTTGCCTATTATTAGAGAGTAATTGTTCAGCATCTTTTACTTCATCCAAATTGGAATCTACAGTTGAGCCCCATAAATTAGGTACAACACCATCAGTAGCATAATATACTACTCTTACTCCTCGATCCAGTAAATCATTTGTAAAAGGCTCACTAAGCCTAAAGGCCTCTTCAATGAAAGCAGCAGGTCCAGCAACAATAACAAGACGAGCAAAACCTCTCAATTGG--CTAATAGAAACCACCTTCTTACCATCCACTTCTAATTTCAAATTAGCGAGTATTTCTTCTCTTGAAAGTCTTGCCTGTTGTACTTTCTG-AGCCCTCCATTCCCTTGTATAAAGAAATGCAAACAAAGAAACTGCAGCCAAGTCAATTCCCAACCCCTTGAGGATCTCAGGCACTGATCCTGCATTTGGAGCATTTCCCAACGCAGCAATTAAACGACTTAAAGCAATCAGACCTCCAAGACCACCACTTGCTATAAATGCCAGATAGAAAAACATCCTTACAGACCGGAATGGAGAGAGGACTTCACTTCTTATCTTTGCTGAAGTGCTGAACAATAAAGTCAAAACCTAG
>AF1
TGCTTTGAACAGCTAACTGGATACTTACACAGG---CTTCTCTTCTGAGACTTTTGCCAATGACTTCTG-------------ATTTAAT---AGATCAGATT--TT--GA-TAGGG--AAAACAAGCAAGAATAACGAGT----ATCAA-TATCTTGAGATTTCTCTGACT--ATATATTCTTACTTTGACCATTCAGAAG--TATAGATAGGAGTCAACTGCCATAATTTCTTTTGCTTATAAATAGAAGGTACTTGCTCATTCTCTTTTACTTTATTCAAATTAGGATCTATAGTTGATGCCCATAAATTAGGTACCAAACCATCAGTAGCATAATAAACCACCCTAATTCCTCGATCCAACAAATCATCTGTGAAAGGCTCACTGAGTCTAAAGGCCTCCTCAATGAAAGCAGCAGGTCCAGCAACTATAACAAGACGAGAAAAGCCTCTCAATTGA--CTAATTGAAAGCACCCTCTTGCTATCCACTTCTACTTTCAGATTAGCAAGTGTTTCTTCTCTTGAAAGTCTTGCCACTTGTACTTTTTG-AGCCCTCTGTTCCTTTGTATAAAGAAATGCAAACAAAGAAACTGCAGACAAGTCAATTCCTAGCCCCTTGAGAATTTCTGGAGCTGATTCTGTATTTGGCACATTTCCCAGTGCAGCAAACAGACGAGTTACAGCAATCAGACCTCCAAGACCGCCACTTGCTATAAATGCAAGATAGAAAAACATCCTCACAGACCGAAACGGCGACAGCACTTCACTTCTTATCTTTGCTGAAGTGCTAAAAAAA---------------
>AG2
TGCTTTGAACAGCTAACTGGATACTTACACAGG---CTTCTCTTCTGAGACTTTTGCCAATGACTTCTGTTCATTC------ATTTAAT---AGATCAGATT--TT--GA-TAGGT--AAAACAAGCAAGAATAACGAGT----ATCAA-TGTCTTGAGATTTCTCTGACT--ATATATTCTTACTTTGACCATTCAGAAG--TATAGATAGGAGTCAACTGCCATAATTTCTTTTGCTTATAAATAGAAGGTACTTGCTCATTCTCTTTTACTTTATTCAAATTAGGATCTATAGTTGATGCCCATAAATTAGGTACCAAACCATCAGTAGCATAATAAACCACCCTAATTCCTCGATCCAACAAATCATCTGTGAAAGGCTCACTGAGTCTAAAGGCCTCCTCAATGAAAGCAGCAGGTCCAGCAACTATAACAAGACGAGAAAAGCCTCTCAATTGA--CTAATTGAAAGCACCCTCTTGCTGTCCACTTCTACTTTCAGATTAGCAAGTGTTTCTTCTCTTGAAAGTCTTGCCACTTGTACTTTTTG-AGCCCTCTGTTCCTTTGTATAAAGAAATGCAAACAAAGAAACTGCAGACAAGTCAATTCCTAGCCCCTTGAGAATTTCTGGAGCTGATTCTGTATTTGGCACATTTCCCAGTGCAGCAAACAGACGAGTTACGGCAATCAGACCTCCAAGACCGCCACTTGCTATAAATGCAAGATAGAAAAACATCCTCACAGACCGAAACGGCGACAGCACTTCACTTCTTATCTTTGCTGAAGTGCTAAAAAAA---------------
>AH26
--------------------------------------------------------------------------------------------AGATCACATT--TT--GG-TTGGA--CCAATAAGAAAAATAA------------------CCATACATCTTAACTCACT--GGATCTTCTTACTTTGACCATTCTGAAG--TATAGATGGGAGTCAACTGCCACAGGCTTTTTCTTCTACTAATAGAACGTAGTTGTTCGTCATCTTTTCTGTCATTTGAATTAGAATCTGCATTTAAGGCCTGTAAGTTAGGTACCAAACCATCAGTGGCAAAATAGACCACCCTCACTCCTCGATCTAATAAATCACTAGTGAAAGGATCACTAGTTCTAAAGGCCTCTTCAATGAAGGCAGCAGGTCCAGCAACTATAATGAGGCGGGCAAATCCTCTTAACTGG--CTAATAGGAACTGCCTCCTTCCCATTGACCTCTAACTTCAGATTAGCAAGGGTTTCTTCCCTTGAAAGCTTTGCCAGTTGAACATTCTG-GGCCTTCAGTTCCCTTGTGTAGAGAAATGCAAACAAGGCAACTGCAGCCAAGTCAATACCCAATCCTTTGAGGATCTCTGGAGCTAGATCTGCATTTGGAGCATTTCTCAGTGCAGCAATCAAACGAGATATGGCAATCAGGCCTCCAAGACCACCACTTGCTATAAATGCAAGATAGAAAAACATCCTGACAGTTCGGAATGGAGACAGAACTTCACTTCTTATCTTTGCTGAAGTACTGAAGGAAA--------------
>AME1
----------------------------------------------------------------------------------AGTCAAG---CTATCAAGTT--TC--AA-TTGGC--TAATGTAGAAACTCTAATAAGTGAA-GCCCA-TTCCAAAATACATAATTAACCAAGGATATTCTTACTTGGACCATTCAGTAG--TATAAATGGGAGTCAACTGCCATAAGCTCTTTTGCCTATTATTGGAGGGTAATTGTTCAGCATCATTTACTTTATCCAAATTGGAATCTACAGTTGAGGCCCATAAATTAGGTACAACACCATCTGTAGCATAATATACTACTCTTACTCCTCGATCCAGTAAATCCTTTGTAAAAGGCTCACTAAGGCTAAAGGCCTCTTCAATGAAAGCAGCAGGTCCAGCAACAATAACAAGACGAGCAAAACCTCTCAATTGA--CTAATAGAAACCACCTTCTTACTATCCACTTCTAATTTCAAATTAGCAAGTATTTCTTCTCTTGAAAGTCTTGCCTGTTGTACTTTCTG-AGCCCTCCATTCCCTTGTATAAAGAAATGCAAACAAAGAAACTGCAGCCAAGTCAATTCCCAACCCCTTGAGGATCTCAGGTGCTGATCCTGCATTTGGAGCATTTCCCAACGCAGCAATTAAACGACTTAAAGCAATCAGACCTCCAAGACCACCACTTGCTATAAATGCCAGATAGAAAAACATCCTTACAGACCGGAATGGAGATAGGACTTCACTTCTTATCTTTGCTGAAGTGCTGAACAATA--------------
>AP25
--------------------------------------------------------------------------------------------AGATCACATT--TT--GG-TTGGA--CCAATAAGAAAAATAA------------------CCATACATCTTAACTCACT--GGATCTTCTTACTTTGACCATTCTGAAG--TATAGATGGGAGTCAACTGCCACAGGCTTTTTCTTCTACTAATAGAACGTAGTTGTTCGTCATCTTTTCTGTCATTTGAATTAGAATCTGCATTTAAGGCCTGTAAGTTAGGTACCAAACCATCAGTGGCAAAATAGACCACCCTCACTCCTCGATCTAATAAATCACTAGTGAAAGGATCACTAGTTCTAAAGGCCTCTTCAATGAAGGCAGCAGGTCCAGCAACTATAATGAGACGAGCAAATCCTCTTAACTGG--CTAATAGGAACTGCCTCCTTCCCATTGACCTCTAACTTCAGATTAGCAAGGGTTTCTTCCCTTGAAAGCTTTGCCAGTTGAACATTCTG-GGCCTTCAGTTCCCTTGTGTAGAGAAATGCAAACAAGGCAACTGCAGCCAAGTCAATACCCAATCCTTTGAGGATCTCTGGAGCTAGATCTGCATTTGGAGCATTTCTAAGTGCAGCAATCAAACGAGATATGGCAATCAGGCCTCCAAGACCACCACTTGCTATAAATGCAAGATAGAAAAACATCCTGACAGTTCGGAATGGAGACAGAACTTCACTTCTTATCTTTGCTGCAATACTGAAGGAAA--------------
>APA47
------------CTAACTGGATACTTACACGGG---CTTTTCTTCTGAAACTTTTGCCAATGACTTTTGTTCATT-------ATTTAAT---AGATCAGATT--TT--GA-TAGAT--AAAACAAGCAAGAATAACAAGT----ATCAA-TGTCTTGAGATTTTTCTGACA--ATATATTCTTACTTTGACCATTCAGAAG--TATAGATGGGAGTCAACTGCCATAATTTCTTTTGCTTATAAATAGAAGGTACTTGTTCATTCTCTTTTACTTTATTCAAATTAGGATCTATAGTTGACGCCCATAAATTAGGTACCAAACCATCGGTAGCATAATTAACCACCCTAACTCCTCGATCCAACAAATCATCTGTGAAAGGCTCACTGAGTCTAAAGGCCTCCTCAATGAAAGCAGCAGGTCCAGCAACTATAACAAGACGAGCAAAGCCTCTCAATTGG--CTAATTGAAAGCACCTTCTTGCTATCCGCTTCTAATTTCAGATTAGCAAGTGTTTCTTCTCTTGAAAGTCTTGCCACTTGTACTTTTTG-AGCCCTCTGTTCCTTTGTATAAAGAAATGCAAACAAAGAAACTGCAGACAAGTCAATTCCTAGCCCCTTGAGAATTTCTGGAGCTGATTCTGTGTTTGGAGCATTTCCCAGTGCAGCAATCAGACGAGTTACAGCAATCAGACCTCCTAGACCCCCACTTGCTATAAAGGCAAGATAGAAAAACATCCTCACAGACCGAAATGGCGAGAGCACTTCACTTCTTATCTTTGCTGAAGTGCTAAAGAAAAAAG--AAGTTTC--
>AS57
----------------------------------------------------------------------------------AGTTAAA---GGGTC--AAT--TT--GA-TTGGC--TTATCAAGAAACATTAACAAGAGAA-------TGCCCTAGGATTTAACTGTCT--AGGCATTCTTACTTGGACCATTCAGAAG--TATAGATGGGAGTCAGCTGCCATAAACTCTTTTGCTTATTAATTGAGGATAGTTGCTCATCATCTTTTACTTCATTCAAACTAGTATCTACAGTTGAGGCCTGTAAATTAGGTACCAAGTCATCAGTAGCATAATAGACAACCCTTACTCCTCTATCGAATAAATCATTTGTGAAAGGCTCACTATATTTAAAGGCTTCTTCAATGAAAGTAGCAGGTCCAGCAACTATAACAAGACGAGCAAAACCTCTCAATTGG--CTAATAGAAACCACCCTCTTCCCATCCACTTCTAATTTCAAATTGGCAAGTGTTTCTTCTCTTGAAAGTTTTGCCAGTTGTACGTTCTG-AGCCCTCAGATCCCTTGAATAGAGAAATGCAAACAAAAAAACTGCAGCTAAGTCAATTCCAAACCCCATGAGTATCTCGGGAGTTGATCCTGCATTTGGAGCATTTCTCAATGCAGCAATCAAACGAGTTAGAGCAATCAGACCTCCAAGACCACCGCTTGCCATAAATGCAAGGTAGAAAAACATTCTTACAGACCGGAATGGAGACAGTACTTCACTTCTTATCTTTGCTGCAGAGCTGAAGAAAAAAT--GAAGTTTC-
>ASA51
----------------------------------------------------------------------------------ATTTTAT---AGATCATATT--TT--GA-TAGGTA-AAAACAAGCAAGAATCACAAGTAAATATCAG-TGTCTCAATATTTTTCTGACT--AGATATTCTTACTTTGACCATTCAGAAG--TATAGATGGGAGTCAACTGCCATAGTTTCTTTTGCTTATAAATAGATGGTACTTGCTCATTGTCTTTTACTTCATTCAAATTAGGATCTATAGTTGAGGCCCATAAATTTGGTACCAAACCATCAGTAGCATAATAAACCACCCTAACTCCCCGATCCAACAAATCATCTGTGAAACGTTCACTGAGTCTAAAGGCCTCTTCAATGAAAGCAGCAGGCCCAGCAACTATAATGAGACGAGTAAAACCTCTCAATTGG--CTAATTGAAAGCACCCTCTTACTATCCACTTCTAATTTCAGATTAGCAAGTGTTTCTTCTCTTGAAAGTCTAGCCACTTGGACTTTTTG-AGCTCTCTGTTCCTTTGTATAAAGAAATGCGAATAAAGAAACTGCAGACAAGTCAATTGCTAACCCCTTGAGAATTTCTGGAGCTGATTCTGTATTTGGTGCATTTCCCAGTGCAGCAATCAGACGAATTACAGCAATCAGACCTCCGAGACCCCCACTTGCTATAAAAGCAAGATAGAAAAACATCATTACAGACCGGAATGGCGAC------------------------------------------------------
>CB35
---------------------------------------------------------------------------------------------------ATT--TT--GG-TTGGA--TCAATAAGAAAAATAA------------------CCATACATTTTAACTCACT--GGATCTTCTTACTTTGACCATTCTGAAG--TATAGATGGGAGTCAACTGCCACAGGCTTTTTCTTCTACTAATAGAACGTAGTTGTTCATCATCTTTTTCGTCATTTGAATTAGAATCTGCATTTAAGGCCTGTAAGTTAGGTGCCAAACCATCAGTGGCAAAATAGACCACTCTCACTCCTCGATCTAATAAATCTCTGGTGAAAGGATCGCTAGTTCTAAAGGCTTCTTCAATGAAGGCAGCAGGTCCAGCAACTATAATGAGACGGGCAAATCCTCTTAACTTG--CTAATAGGAACTACCTCCTTCCCATTGACCTCTAACTTCAGATTAGCAAGTGTTTCTTCCCTTGAAAGCTTTGCCAGTTGTGCATTCTG-AGCCTTCAGTTCCCTTGCGTAGAGAAATGCAAACAAGGCAACTGCAGCCAAGTCAATACCCAACCCCTTGAGGATCTCTGGAGCTAGATCCGCATTTGGAGCATTTCTCAGTGCAGCAATCAAACGAGTTATGGCAATCAGGCCTCCAAGACCGCCACTTGCTATAAATGCAAGATAGAAAAACATCCTGACAGTTCGGAATGGGGACAGGACTTCAGTTCTTATCTTTGCTGCAG--------------------------
>CD18
----------------------------------------------------------------------------------AGGTAAA---GGGTC--AAG--TT--GA-ATGGC--TCATCAAGAAACATTAGCAAGA-AA-------TGCCCTAGGATTTAACTGACT--GAGCATTCTTACTTGGACCATTCAGAAG--TATAGATGGGAGTCAACTGCCATAAACTCTTTTGTTTATTGATTAAGGATAGCTGCTCGTCATCTTTTACTTCATTCAAACTAGTATCCACAGCTGAGGTCTGTAATCTAGGTACCAAACCATCAGTAGCATAATAGACAACCCTTACTCCTCTATCGAGTAAATCATTTGTGAAAGGCTCGCTATACTTAAAGGCTTCTTCAATGAAACTAGCAGGTCCAGCAACTATAACAAGCCGTGCAAAACCTCTCAACTGG--CTAATAGATACCACCCTCTTCCCATCTACTTCTAATTTCAAATTGGCAAGTGTTTCTTCTCTAGACAATTTTGCCAGTTGTATATTCTG-AGCCTTCAGATCCCTTGTATACAGAAATGCAAACAAAGAAACTGCAGCTATATCGATTCCTAAGCCCATGAGTATCTCAGGAGTTGATCCTGCATTTGGAGCATTTCTCAATGCAGCAACCAAACGTGATAAAGCAATCAGACCTCCAAGACCACCACTCGCCATAAACGCAAGGTAGAAAAACATTCTTACAGACCGGAATGGAGACAGGACTTCACTTCTTATCTTTGCTGCAGAGCTGGAAAAAA--------------
>CDE34
------------------------------AGG---CTTCTCTTCTGCAACATTTGCCAATGACTTTTGTTCTTTCAAT---GCCAAAAC--CAAAAAAATT--TT--GG-TTGGA--TCAATAAGAAAAATAA------------------CCATACATTTTAACTCACT--GGATCTTCTTACTTTGACCATTCTGAAG--TATAGATGGGAGTCAACTGCCACAGGCTTTTTCTTCTACTAATAGAACGTAGTTGTTCATCATCTTTTTCGTCATTTGAATTAGAATCTGCATTTAAGGCCTGTAAGTTAGGTGCCAAACCATCAGTGGCAAAATAGACCACTCTCACTCCTCGATCTAATAAATCTCTGGTGAAAGGATCGCTAGTTCTAAAGGCTTCTTCAATGAAGGCAGCAGGTCCAGCAACTATAATGAGACGGGCAAATCCTCTTAACTTG--CTAATAGGAACTACCTCCTTCCCATTGACCTCTAACTTCAGATTAGCAAGTGTTTCTTCCCTTGAAAGCTTTGCCAGTTGTGCATTCTG-AGCCTTCAGTTCCCTTGCGTAGAGAAATGCAAACAAGGCAACTGCAGCCAAGTCAATACCCAACCCCTTGAGGATCTCTGGAGCTAGATCTGCATTTGGAGCATTTCTCAGTGCAGCAATCAAACGAGTTATGGCAATCAGGCCTCCAAGACCGCCACTTGCTATAAATGCAAGATAGAAAAACATCCTGACAGTTCGGAACGGGGACAGGACTTCAGTTCTTATCTTTGCTGCAGTACTGAAGAAGA--------------
>CF38
--------------------------------------------------------------------------------------------------AAAT--TT--GA-TTGGC--TCAGGAAGAAACAATAATGAGAGA-----------------ATTTAACTGACC--GGACGTTCTTACTTGGACCATTCAGAAG--TATAGATGGGAGTCAACTGCCATAAATTCTTTTGTCTTTTAATAGAGAGCGGTTGCTCTTCATCTTTTACTTTAGTCAGATTAGTATCTACAGTTGAGGCCTGTAAGTTAGGTACCAAACCATCAGTAGCATAATAGACCACCCTTACTCCTCGATCAAATAAATCATTTGTAAAAGGCTCACTCCGTTTAAAGGCTTCTTCAATGAAAGTAGCAGGTCCAGCAACTACAACAAGACGAGCAAAACCTCTCAATTGG--CTGATAGAAACAATCCTTTTCCCATCCACTTCTACTTTCAAATTAGCAAGTGTTTCTTCTCTTGAAAGTTTAGCCTGTTGTACTTTCTG-AGCCCTCAGTTCCCTTGTATATAGAAATGCAAACAAAGAAACTGCGGCCAAGTCAATTCCCAACCCCTTGAGTATCTCAGGAGCTGATCCTGCATTTGGAGCATTTCCCAATGCAGCAATCAGACGAGTTAGAGCAATCAGACCTCCAAGACCACCACTTGCCATAAATGCAAGATAGAAAAACATCCTCACAGATCGGAATGGGGACAGAACTTCACTTCTTATTTTTGCTGAAGTGCTGAAGAAAAAGG--AAGTTTCT-
>CH19
------------------------------AGG---CTTCTCTTCTGGAACTTTTGCCATTGATTTTTGTTCATTCAG----AGGTAAA---GGGTC--AAG--TT--AA-TTGGC--TCATCAAGAAACATTAGCAAGAGAA-------TGCCCTAGGATTTAACTGACT--GAGCATTCTTACTTGGACCATTCAGAAG--TATAGATGGGAGTCAACTGCCATAAACTCTTTTGTTTATTGATTAAGGATAGTTGCTCATCATCTTTTACTTCATTCAAACTAGTATCCGCAGCTGAGGTCTGTAATCTAGGTACCAAACCATCAGTAGCATAATAGACAACCCTTACTCCTCTATCAAGTAAATCATTTGTGAAAGGCTCGCTATACTTAAAGGCTTCTTCAATGAAACTAGCAGGTCCAGCAACTATAACAAGACGAGCAAAACCTCTCAACTGG--CTAATAGATACCACCCTCTTCCCATCTACTTCTAATTTCAAATTGGCAAGTGTTTCTTCTCTAGACAGTTTTGCCAGTTGCATATTCTG-AGCCTTCAGATCCCTTGTCTACAGAAATGCAAACAAAGAAACTGCACCTATATCGATTCCTAAGCCCATGAGTATCTCAGGAGTTGATCCTGCATTTGGAGCATTTCTCAATGCAGCAACCAAACGTGATAAAGCAATCAGACCTCCAAGACCACCACTCGCCATAAATGCAAGGTAGAAAAACATTCTTACAGACCGGAATGGAGACAGGACTTCACTTCTTATCTTTGCTGCAGACCTGGAAAAAA--------------
>CHA37
--------ACGTCTAGCTGGATACTTACACAGG---GTTCTCCTCTGGAACTTTTGCCAATGATTTTTGTT---------------------CATTCAAAAT--TT--GA-TTGGC--TCAGGAAGAAACAATAATGAGAGA-----------------ATTTAACTGACC--GGACGTTCTTACTTGGACCATTCAGAAG--TATAGATGGGAGTCAACTGCCATAAATTCTTTTGTCTTTTAATAGAGAGCGGTTGCTCTTCATCTTTTACTTTAGTCAGATTAGTATCTACAGTTGAGGCCTGTAAGTTAGGTACCAAACCATCAGTAGCATAATAGACCACCCTTACTCCTCGATCAAATAAATCATTTGTAAAAGGCTCACTCCGTTTAAAGGCTTCTTCAATGAAAGTAGCAGGTCCAGCAACTACAACAAGACGAGCAAAACCTCTCAATTGG--CTGATAGAAACAATCCTTTTCCCATCCACTTCTACTTTCAAATTAGCGAGTGTTTCTTCTCTTGAAAGTTTAGCCTGTTGTACTTTCTG-AGCCCTCAGTTCCCTTGTATATAGAAATGCAAACAAAGAAACTGCAGCCAAGTCAATTCCCAACCCCTTGAGTATCTCAGGAGCTGATCCTGCATTTGGAGCATTTCCCAATGCAGCAATCAGACGAGTTAGAGCAATCAGACCTCCAAGACCACCACTTGCCATAAATGCAAGATAGAAAAACATCCTCACAGATCGGAATGGGGACAGAACTTCACTTCTTATTTTTGCTGAAGTGCTGAAGAAAAAGG--AAGTTTCT-
>CJ24
------------------------------------------------------------------------------------TTAAA---GGGTC--AAT--TTGAGA-TTGGC--TCGTCAAGAAACAATAACAAGAGAA-------TGTCATAGGATTTAATTGACT--GGGCATTCTTACTTGGACCATTCAGAAG--TATAGAGGGGAGCCAACTGCCATAAACTCTTTTGTTTCTTAATTAAGGATAGTTGCTCATCATCTTTTACTTCATTCAAACTAGTATCTACAGTTGAGGCCTGTAAATTAGGTACCAAGCCATCGGTAGCATAATAGACAACCCTTACTCCTCTATCGAATAAATCATTTGTGAAAGGCCCACTATATTTAAAGGCTTCTTCAATGAAAGTAGCAGGTCCAGCAACTATAACAAGACGAGCAAAACCTCTCAATTGG--CTAATAGAAACCACCCTCTTCCCATCCACTTCTAATTTCAAATTGGCAAGTGTTTCTTCTCTTGAAAGTTTTGCCACTTGTACTTTCTG-AGCCTTCAGATCCCTTGTATATAGAAATGCAAACAAAAAAACTGCAGCTAAGTCAATTCCAAAGCCCATGAGTATCTCTGGAGTTGATCCTGCATTTGGAGCATTCTTCAATGCAGCAATCAAACGAGTTAGAGCAATCAGACCTCCAAGACCACCACTTGCCATAAATGCAAGGTAAAAAAACATTCTTACAGACCGGAATGGAGACAGGACTTCACTTCTTATCTTTGCTGCAGAGCTGAAAAAAA--------------
>CK7
------------------------------AGG---CTTCTCTTCCGGAACTTTTGCCATTGATTTTTG-------------AGTTAAA---GGATC--AAT--TT--GA-TTGGC--TCATCAAGAAACATTAACAAGAGAA-------TGCCCTTGGATTTAACTGACT--GGACATTCTTACTTGGACCATTCAGAAG--TATAGATGGGAGTCAACTGCCATAAACTCTTTTGTTTATTAATTGAGGGTAGTCGCTCATCATCTTTTACTTCATTCAAACTAGTATCTACAGTTGAGGCCTTTAAATTAGGTACCAAGCCATCAGTAGCATAATAGACAACCCTTACTCCTCTATCGAATAAATCATTTGTGAAAGGTTCACTATATTTAAAGGCTTCTTCGATGAAAGTAGCAGGTCCAGCAACTATAACAAGACGAGCAAAACCTCTCAATTGG--CTAATAGAAACCACCCTCTTCCCATCCACTTCTAATTTCAAATTGGCAAGTGCTTCTTCTCTTGAAAGTTTTGCCACTTGTACGTTCTG-AGCCCTCAGTTCCCTTGTATATAGAAATGCAAACAAAGAAACTGCAGCTAAGTCAATTCCAAACCCCATGAGTATCTCAGGAGTTGATCCTGCATTTGGAGCATTTCTCAATGCAGCAATCAAACGAGTTAGAGCTATCAGACCTCCAAGCCCACCACTTGCCATAAATGCAAGGTAGAAAAACATTCTCACAGACCGGAATGGGGACAAGACTTCACTTCTTATCTTTGCTGCAGAGCTGAAGAAAACAA--GACACTAG-
>CL6
------------------------------------CTTCTCTTCCGGAACTTTTGCCATTGATTTTTG-------------AGTTAAA---GGATC--AAT--TT--GA-TTGGC--TCATCAAGAAACATTAACAAGAGAA-------TGCCCTTGGATTTAACTGACT--GGACATTCTTACTTGGACCATTCAGAAG--TATAGATGGGAGTCAACTGCCATAAACTCTTTTGTTTATTAATTGAGGGTAGTCGCTCATCATCTTTTACTTCATTCAAACTAGTATCTACAGTTGAGGCCTTTAAATTAGGTACCAAGCCATCAGTAGCATAATAGACAACCCTTACTCCTCTATCGAATAAATCATTTGTGAAAGGTTCACTATATTTAAAGGCTTCTTCGATGAAAGTAGCAGGTCCAGCAACTATAACAAGACGAGCAAAACCTCTCAATTGG--CTAATAGAAACCACCCTCTTCCCATCCACTTCTAATTTCAAATTGGCAAGTGCTTCTTCTCTTGAAAGTTTTGCCACTTGTACGTTCTG-AGCCCTCAGTTCCCTTGTATATAGAAATGCAAACAAAGAAACTGCAGCTAAGTCAATTCCAAACCCCATGAGTATCTCAGGAGTTGATCCTGCATTTGGAGCATTTCTCAATGCAGCAATCAAACGAGTTAGAGCTATCAGACCTCCAAGCCCACCACTTGCCATAAATGCAAGGTAGAAAAACATTCTCACAGACCGGAATGGGGACAAGACTTCACTTCTTATCTTTGCTGCAGAGCTGAAGAAAA--------------
>CM9
------------------------------------------------------------------------------------TTAAA---GGGCC--AAT--TT--AA-TTGGG--TCAACAAGTAACAATAGAAAGAGAA----------CCTAAGATTTAACTGATT--GGGCGTTCTTACTTGGACCATTCCGAAG--TATAGATGGGAGTCAACTGCCATAAACTCTTTTGTTTATTGATTAAGGATAGTTGCTCATCATCTTTTACTTCATTCAAATTAGTATTTGCAGTTAAGGTATCTAAATTAGGTACCAAGCCATCAGTAGCATAATAGACAACCCTTACTCCTCTATCGAATAAATCATTTGTGAAAGGTTTGCTATATTTAAAGGCTTCTTCAATGAAAGTAGCAGGTCCAGCAACTATAACAAGGCGAGCAAAACCTCTCAATTGG--CTGACGGAAACCACCCTCTTCCCATTCACTTCCAACCTCAAATTGGCAAGTGTTTCTTCTCTTGAAAGTTTTGCCAGTTGTAATTTCTG-AGCCTTCAGGTCCCTTGAATATAGAAAAGCAAACAAAGAAACTGCAGCTAAGTCAATTCCAAAACCCATGAGTATCTCAGGAGTTGATCCTGCATTTGGAGCATTTCTCAATGCAGCAACCAAACGTGATAGAGCGATCAGACCTCCGAGACCACCACTTGCCATAAATGCAAGGTAGAAAAACATTCTTACAGACCGGAATGGAGACAGGACTTCACTTCTTATCTTTGCTGCAGAGCTGGAAAAAA--------------
>CO8
------------------------------------------------------------------------------------TTAAA---GGGCC--AAT--TT--GA-TTGGA--TCAACAAGTAACAATAGAAAGAGAA----------CCTAAGATTTCACTGATT--GGCCGTTCTTACTTGGACCATTCCGAAG--TATATATGGGAGTCAACTGCCATAAACTCTTCTGTTTATTAATTAACGATAGTTGCTCATCATCTTTTACTTCATTCAAATTAGTATTTGCAGTTAAGGTATCTAAATTAGGTACCAAGCCATCAGTAGCATAATAGACAACCCTTACTCCTCTATCGAATAAATCATTTGCGAAAGGTTTGCTATATTTAAAGGCTTCTTCAATGAAAGTAGCAGGTCCAGCAACTATAACAAGGCGAGCAAAACCTCTCAATTGG--CTGACGGAAACCACCCTCTTCCCATTCACTTCCAACCTCAAATTAGCAAGTGTTTCTTCTCTTGAAAGTTTTGCCAGTTGTAATTTCTG-AGCCTTCAGCTCCCTTGAATACAGAAAAGCAAACAAAGAAACTGCAGCTAAGTCAATTCCAAAGCCCATGAGTATCTCAGGAGTTGATCCTGCATTTGGAGCATTTCTCAATGCAGCAACCAAACGTGATAGAGCGATCAGACCTCCGAGACCACCACTTGCCATAAATGCAAGGTAGAAAAACATTCTTACAGACCGGAATGGAGACAGGACTTCACTTCTTATCTTTGCTGCAGAGCTGGAAAAA---------------
>CP161
------------------------------------CTTCTCTTCTGTAACTTTTGCCATTGATTTTTGTTCATTCAGATCAAGTTAAA---GGGTC--AAT--TT--GA-TTGGC--TCATCAAGAAATATTAACAAGAGAA-------TGCCCTAGGATTTAACTGACT--GAGCATTCTTACTTGGACCATTCAGAAG--TATAGATGGGAGTCAACTGCCATAAACTCCTTTGTTTATTAATTAAGGATAGCTGCTCATCATCTTTTACTTCATTCAAACTAGTATCTGCAGTTGAGATCTGTAAATTAGGTACCAAGCCATCAGTAGCATAATACACAACCCTTACTCCTCTATCGAATAAATCATTTGTGAAAGGCTCACTATACTTAAAGGCTTCTTCAATGAAACTAGCAGGTCCGGCAACTATAACAAGACGAGCAAAACCTCTCAATTGG--CTAATAGAAACCACCCTCTTCCCATCCACTTCTAATTTCAAATTGGCAAGTGTTTCTTCTCTAGACAGTTTTGCCAGTTGTACATTCTG-AGCCTTCAGATCCTTTGTATATAGAAATGCAAACAAAGAAACTGCAGCTAAGTCGATTCCTAAGCCCATGAGTATATCAGGAGTTGATCCTGCATTTGGAGCATTTCTCAATGCAGCAACCAAACGTGATAGAGCAATCAGACTTCCAAGACCACCACTTGCCATAAATGCAAGGTAGAAAAACATTCTTACAGACCGGAATGGAGACAGGACTTCACTTCTTATTTTTGCTGCAGAGCTGAAAAAAAAAT--GAAGTTTCA
>CR44
--------------------------------------------------------------------------------------AAA---GAATCA-ATT--TT--GA-TTGGC--CAACATTAAACCACTAACTAGTGAA-------------------TAATTGACTG-ATTTTTTCTTACTTGGACCATTCAGAAG--TATAGATAGGAGTCAACTGCCATAGGCCTTTTC---------TAGCGCGCGGTTGTTCATTCTCCTTTTCTACACTTGAATTAGTGTCTATAATTGAGGACTGTAAGTTAGGTACCAAACCATCAGTGGCATAATAGACCACCCTCACTCCTCGATCCAGTAAATCATTGGTGAAAGGCTCGCTAAGTCTAAAGGCCTCTTCAATGAAAGCCGCAGGCCCAGCAACAATGACAAGGCGAGCAAATCCTCTCATCTGG--CTCACAGTAACTACTCTCTTACCATCTACCTGTAACTTAAGATTAGCCAGGTTTTCTTCTCTTGAGATTTTTGCCAGCTGTGCATTCTG-AGCTCCAAGTTCCCTCATATAGAGAAATGCAAACAGAGAAACTGCAACCAAGTCTATCCCCAACCCCTTAAGGATCTCAGGAACTGATTCTGCCTTCAAAGCATTTGTCAGGGCAGCAATCAATCGACTTGTGGCGATCAGTCCTCCAATGCCACCACTTGCTATAAAGCAAATATAGAAAAACATCCTGACAGACCGGAAGGGAGCCAGGACTTCGCCTCTTATCTTTGCTGCAGTGCTGAAGGCAA--------------
>CT15
------------------------------AGG---CTTCTCTTCTGGAACTTTTGCCATTGATTTTTGTTCATTCAGAT--AGTTAAA---GGGTC--AAT--TT--GA-TTGGC--TCATCAAGAAACATTAGCAAGAGAA-------TGCCCTAGGATTTAACTGACT--GAGCATTCTTACTTGGACCATTCAGAAG--TATAGATGGGAGTCAACTGCCATAAACTCTTTTGTTTATTAATTAAGGATAGTTGCTCATCATCTTTTACTTCATTCAAACTAGCATCTGCAGTAGAGATCTGTAAATTAGGTACCAAGCCATCAGTAGCATAATAGACAACCCTTACTCCTCTATCGAATAAATCATTTGTGAAAGGCACACTATACTTAAAGGCTTCTTCAATGAAACTTGCAGGTCCAGCAACTATAACAAGACGAGCAAAACCTCTCAATTGG--CTAATAGAAACCACCCTCTTCCCATCCACTTCTAATTTCAAATTGGCAAGTGTTTCTTCTCTAGACAGTTTTGCCAGTTGTACATTCTG-AGCCTTCAGTTCCCTTGTATATAGAAATGCAAACAAAGAAACTGCAGCTAAGTCGATTCCTAAGCCCATGAGTATCTCAGGAGTTGATCCTGCATTTGGAGCATTTCTCAATGCAGCAACCAAACGTGATAGAGCAATCAGACTTCCAAGACCACCACTTGCCATAAATGCAAGATAGAAAAACATTCTTACAGACCGGAATGGAGACAGGACTTCACTTCTTATTTTTGCTGCAGAGCTGAAAAAAA--------------
>DA12
-------------------------------------TTATCTTCTGAAACTTTTGCCATTGATTTTTG---------------TTAAA---GGGCC--AAT--TT--AA-TTGGA--TCAACAAGAAACATTAGAAAGAGAA---------CCCTAAGATTTAACTGATT--GGGCGTTCTTACTTGGACCATTCCGAAG--TATAGATGGGAGTCAACTGCCATAAACTCTTTTGTTTATTAATGAAGGATAGTTGCTCATCGTCTTTTACTTCATTCAAATTAGTATTTGTAGTTAAGATATGTAAATTAGGTACCATGCCATCAGTAGCATAATAGACGACCCTTACTCCTCTATCGAACAGATCATTTGTGAAAGGTTCGCTATATTTAAAGGCTTCTTCAATGAAAGTAGCATGTCCAGCAACTATAACAAGGCGAGCAAAACCTCTCAATTGG--CTGATAGAAACCACCCTCTTCCCATCCACTTCTAACTTCAAATTGGCAAGTGTTTCTTCTCTTGAAAGTTTTGCCAGTTGTACATTCTG-AGCCTTCAGTTCCCTTGAATATAGAAAAGCAAACAAAGAGACTGCAGCTAAGTCAATTCCAAAGCCCATGAGTATCTCAGGAGTTGATCCTGCATTTGGAGCATTTTTCAATGCAGCAACCAAACGTGATAGAGCGATCAGACCTCCGAGGCCACCACTTGCCATAAATGCAAGGTAGAAAAACATTCTTACAGACCGGAATGGAGACAGGACTTCACTTCTAATCTTTGCTGCAGAGCTGGAAAAAAAAG--GAAGTTTC-
>DB53
-------------TAACTGGATACTTACACAGG---CTTCTCTTCTGAGACTTTTGCCAATGACTTTTG-------------ATTTAAT---AGATCAGATT--TT--GA-GAGTT--AAAACAAGCAAAACTAACAAGT-------GA--------AGATTTCTCTGACT--ATATATTCTTACTTTGACCATTCAGAAG--TGTAGATCGGAGTCAACTGCCATAATTTCTTTTGCTTATAAATAGAAAGTACTTGCTCATCCTCTTTTAATTTATTCAAATTAGGATATATAGTTGATTCCCATAAATTAGGTGCCAAACCATCGGTAGCATAATAAACCACCCTAACTCCTCGATCCAACAAATCATCTGTGAAAGGCTCACTGAGTCTAAAGGCCTCCTCAATGAAAGTAGCAGGTCCAGCAACTATAACAAGACGAGAAAAGCCTCTCAATTGG--CTAATTGAAAGCACCCTCTTGCCATCCACTTCTAATTTCAGATTAGCAAGTGTTTCTTCTCTTGAAAGTCTTGCCACTTGTAATTTTTG-AGCCCTCTGTTCCTTTGTATAAAGAAATGCAAACAAAGAAACTGCAGACAAGTCAATTCCTAGCCCCTTGAGAATTTCTGGAGCTGATTCTGTATTTGGCGCATTTCCCAGTGCAGCAATCAGACGGGTTACAGCAATCAGACCTCCAAGGCCCCCACTTGCTATAAATGCAAGATAGAAAAACATCCTCACAGACCGAAATGGCGACAGCACTTCACTTCTTATCTTTGCTGAATTGCTAAAGAAA---------------
>DC1
----TTGAACAGCTAACTGGATACTTACACAGG---CTTCTCTTCTGAGACTTTTGCCAATGACTTTTG-------------ATTTAAT---AGATCAGATT--TT--GA-GAGTT--AAAACAAGCAAAACTAACAAGT-------GA--------AGATTTTTCTGACT--ATATATTCTTACTTTGACCATTCAGAAG--TGTAGATCGGAGTCAACTGCCATAATTTCTTTTGCTTATAAATAGAAAGTACTTGCTCATTCTCTTTTACTTTATTCAAATTAGGATCTATAGTTGATTCCCATAAATTAGGTGCCAAACCATCGGTAGCATAATAAACCACCCTAACTCCTCGATCCAACAAATCATCTGTGAAAGGCTCACTGAGTCTAAAGGCCTCCTCAATGAAAGTAGCAGGTCCAGCAACTATAACAAGACGAGAAAAGCCTCTCAATTGG--CTAATTGAAAGCACCCTCTTGCTATCCACTTCTAATTTCAGATTAGCAAGTGTTTCTTCTCTTGAAAGTCTTGCCACTTGTAATTTTTG-AGCCCTCTGTTCCTTTGTATACAGAAATGCAAACAAAGAAACTGCAGACAAGTCAATTCCTAGCCCCTTGAGAATTTCTGGAGCTGATTCTGTATTTGGCGCATTTCCCAGTGCAGCAATCAGACGAGTTACAGCAATCAGACCTCCAAGGCCCCCACTTGCTATAAATGCAAGATAGAAAAACATCCTCACAGACCGAAATGGCGACAGCACTTCACTTCTTATCTTTGCTGAAGTGCTAAAGAAAAAAG--AAGTTTC--
>DD1
----------------------------------------------------------------------------------ATTTAAT---AGATCAGATT--TT--GA-TAGTT--AAAAGAAGCAAGAAAAACAAGT-------GA-TGTCTAGAGATATTTCTGACT--ATATATTCGTACTTCGACCATTCAGAAG--TATAGATGGGAGTCAACTGCCATAATTTCTTTTGCTTATAAATATAAGGTACTTGCTCATTCTCTTTTACGTTATTCAAATTAGGATCTATAGTTGATTCCCATAAATTAGGTACCAAACCATCAGAAGCATAATAAACCACCCTAACTCCTCGATCCAACAAATCATCTGTGAAAGGCTCACTGAGTCTAAAGGCCTCCTCAATGAAAACAGCAGGTCCAGCAACTATAACCAGACGAGAAAAGCCTCTCAATTGG--CTAATTGAAAGCACCCTCTTGCTATCCACTTCTAATTTCAGATTAGCAAGTGTTTCTTCTCTTGAAAGTCTTGCCACTTGTAATTTTTG-AGCCCTCTGTTCCTTTGAATAAAGAAATGCAAACAAAGAAACTGCAGACAAGTCAATTCCTAGCCCCTTGAGAATTTCTGGAGCTGATTCTGTATTTGACGCATTTCCCAGTGCAGCAATCAGACGAGTTACAGCAATCAGACCTCCAAGACCCCCACTTGCTATAAATGCAAGATAGAAAAACATCCTCACAGACCGAAATGGTGACAGCACTTCACTTCTTATCTTTGCTGATGTGCTAAAGAAAGAAT--AAATTTCAG
>DIM50
TGCTTTTAACAGCTAACTGGATACTTACACAGG---CTTCTCTTCTGAGACTTTTGCCAATGACTTCTG-------------ATTTAAT---AGATCAGATT--TT--GA-TAGTT--AAAACAAGCAAGAATAACAAGT-------GA-TGTCTAGAGATATTTCTGACT--ATATATTCGTACTTTGACCATTCAGAAG--TATAGATGGGAGTCAACTGCCATAATTTCTTTTGCTTATAAATATAAGGTACTTGCTCATTCTCTTTTACGTTATTCAAATTAGGATCTATAGTTGATTCCCATAAATTAGGTACCAAACCATCAGAAGCATAATAAACCACCCTAACTGCTCGATCCAACAAATCATCTGTGAAAGGCTCACTGAGTCTAAAGGCCTCCTCAATGAAAACAGCAGGTCCAGCAACTATAACCAGACGAGAAAAGCCTCTCAATTGG--CTAATTGAAAGCACCCTCTTGCTATCCACTTCTAATTTCAGATTAGCAAGTGTTTCTTCTCTTGAAAGTCTTGCCACTTGTAATTTTTG-AGCCCTCTGTTCCTTTGAATAAAGAAATGCAAACAAAGAAACTGCAGACAAGTCAATTCCTAGCCCCTTGAGAATTTCTGGAGCTGATTCTGTATTTGACGCATTTCCCAGTGCAGCAATCAGACGAGTTACAGCAATCAGACCTCCGAGACCCCCACTTGCTATAAATGCAAGATAGAAAAACATCCTCACAGACCGAAATGGTGACAGCACTTCACTTCTTATCTTTGCTGATGTGCTAAAGAAAGAAT--AAAT-----
>EN45
--------------------------------------------------------------------------------------AAA---GAGTCA-ATT--TT--AA-TTGGCT-CAATCTGAAACCCATAACAAGTGAA-------------------TAATTAACTG-AACTTTTCTTACTTGGACCATTCAGAAG--TATAGATGGGAGTAAACAGCCATAGGCTCTTCC---------TAGAGCGCAACCGTTCATTCTTCTTTTCTACACTTAAATCAGTGTCTACAATTGAGGACTGTAAGTTAGGTACCAAACCATCAGTTGCATAATAGACCACCCTCACTCCTCGGTCCAGTAAATCATTTGTGAAAGGCTCACTAAGTCTAAAGGCCTCTTCAATGAAAGCAGCAGGCCCAGCAACTATAACAAGACGAACAAATCCTCTCATCTGG--CTCACAGTAACCACTCTCTTTCCGTTGACCTGTAACTTCAGATTAGCCAGCTTTTCTTCTCTTGAGAGTTTTGCCAGCTGTGCATTCTG-GGCTCTGAGTTCCCTAGCATAGAGAAATGCAAAAACAAAAACTGCAACCAAATCTATCCCCAACCCCTTCAGGATCTCAGGAACCGATTCTGCCTTTGAAGCATTTGTCAGGGCAGCAATCAATTGGCTTGTAGCAATCAGTCCTCCAACTCCACCACTTGTAATAGAGTAGA-----------------------------------------------------------------------------------------
>FC13
--------------------------------------------------------------------------------------------------------------------------------------------------------------------------------------------------------------------------------------------------------------------------------------------------------------------------------------------------------------------------------------------------------------------------------------------CTATAACAAGGCGAGCAAAACCTCTCAATTGG--CTGATAGAAACCACCCTCTTCCCATCCACTTCTAACTTCAAATTGGCAAGTGTTTCTTCTCTTGAAAGTTTTGCCAGTTGTACATTCTG-AGCCTTCAGTTCCCTCGAATATAGAAAAGCAAACAAAGAGACTGCAGCTAAGTCAATTCCAAAGCCCATGAGTATCTCAGGAGTTGATCCTGCATTTGGAGCATTTTTCAATGCAGCAACCAAACGTGATAGAGCGATCAGACCTCCGAGACCACCACTTGCCATAAATGCAAGGTAGAAAAACATTCTTACAGATCGGAATGGAGACAGGACTTCACTTCTAATCTTTGCTGCAGAGCTGGAAAAAAAAG--GAAGTTTC-
>FTS1
------------CTAACTGGATACTTACACAGG---CTTCTCCTCTGAGACTTTTGCCAATGACTTTTG-------------ATTTAAT---AGATCAGATT--TT--GA-GAGTT--AAAACAAGCAAAACTAACAAGT-------GA-TGTCTAGAGATTTTTCTGACT--ATATATTCTTACTTTGACCATTCAGAAG--TGTAGATCGGAGTCAACTGCCATAATTTCTTTTGCTTATAAATAGAAAGTACTTGCTCATTCTCTTTTACTTTATTCAAATTAGGATCTATAGTTGATTCCCATAAATTAGGTGCCAAACCATCAGTTGCATAATAAACCACCCTTACTCCTCGATCCAACAAATCATCTGTGAAAGGCTCACTGAGTCTAAAGGCCTCCTCAATGAAAGTAGCAGGTCCAGCAACTATAACAAGACGAGAAAAGCCTCTCAATTGG--CTAATTGAAAGCATCCTCTTGCTATCCACTTCTAATTTCAGATTAGCCAGTGTTTCTTCTCTTGAAAGTCTTGCCACTTGTAATTTTTG-AGCCCTCTGTTCCTTTGTATAAAGAAACGCAAACAAAGAAACTGCAGACAAGTCAATTCCTAGCCCCTTGAGAATTTCTGGAGCTGATTCTGTATTTGGCGCATTTCCCAGTGCAGCAATCAGACGAGTTACAGCAATCAGACCTCCAAGGCCCCCACTTGCTATAAATGCAAGATAGAAAAACATCCTCACAGACCGAAATGGCGACAGCACTTCACTTCTTATCTTTGCTGAAGTGCTAAAGAAA---------------
>FTS2
----TTGAACAGCTAACTGGATACTTACACAGG---CTTCTCCTCTGAGACTTTTGCCAATGACTTTTG-------------ATTTAAT---AGATCAGATT--TT--GA-GAGTT--AAAACAAGCAAAACTAACAAGT-------GA-TGTCTAGAGATTTTTCTGACT--ATATATTCTTACTTTGACCATTCAGAAG--TGTAGATCGGAGTCAACTGCCATAATTTCTTTTGCTTATAAATAGAAAGTACTTGCTCATTCTCTTTTACTTTATTCAAATTAGGATCTATAGTTGATTCCCATAAATTAGGTGCCAAACCATCAGTTGCATAATAAACCACCCTTACTCCTCGATCCAACAAATCATCTGTGAAAGGCTCACTGAGTCTAAAGGCCTCCTCAATGAAAGTAGCAGGTCCAGCAACTATAACAAGACGAGAAAAGCCTCTCAATTGG--CTAATTGAAAGCATCCTCTTGCTATCCACTTCTAATTTCAGATTAGCCAGTGTTTCTTCTCTTGAAAGTCTTGCCACTTGTAATTTTTG-AGCCCTCTGTTCCTTTGTATAAAGAAACGCAAACAAAGAAACTGCAGACAAGTCAATTCCTAGCCCCTTGAGAATTTCTGGAGCTGATTCTGTATTTGGCGCATTTCCCAGTGCAGCAATCAGACGAGTTACAGCAATCAGACCTCCAAGGCCCCCACTTGCTATAAATGCAAGATAGAAAAACATCCTCACAGACCGAAATGGCGACAGCACTTCACTTCTTATCTTTGCTGAAGTGCTAAAGAAAAAAG--AAGTTT---
>GG1
ATTTTCCACCAGTCATCTGGTTTTCATCACTAGGTCTTACTTTTACTAATATTTCCCGATTGATTGCTGCACTTACAAG---CTTCAAATGAGAATCAGTTCCATA--GATCTGGCTCACAACTGGCTAGACTTTCAAGGGAAGAGTCA-ACTGAGAGGATTTGTTCGTCC--TGTTATAGTTGCTGGGCCTGCCTCGAGGCCTTTAGACTTAGTGAGCCTTTCATGGATGAGTTAGTGGAACGAGGAGTGAGTGTGGTCCCTTATGCCACAGATGGTTTGGTTCCTAATTTACAGCCTACAATCTCAGACTCTAATTTAAGTGATGAAAAAGGGAACGAACAACCACGTGCTCTTAATAGAAGAAAGAGCCTCTGGCAGTTATCTCCCATCTATACTTCTGAATGGTCCAAGTAAGAAAACTTCAGTTAATTGAGATGCATGTATATGGTACAAATTAGATTTAGTACTAGTTGCCTCATGTTTTGCCAATCAAAATTGATCTTTTGCGTGTCTATTTTTTATTGACAGAT-----GGTTGAATGAACAGAAATCACTAGCAAAAGTTCCAGAAGAGAAGCCTGTGTAAGTATCCCAGTTAGCATTAATCATGAAAGTTTTGTGTTCCCAAGGTGTGATTCTTTATTC-------------------------------------------------------------------------------------------------------------------TTTAAC--------------------------------------------
>HB41
------------------------------AGG---CTTCTCTTCTGGAATTTTTGCCAGTGACTTTTG-------------ATTTTAT---AGATCAGATT--TT--GA-TAGGTATAAAACAAGCCAAAATCACAATTAAATATCAG-TGTCGCAAGATTTTTCTGACT--AGCTGTTCTTACTTTGACCATTGAGAAG--TATAGATGGGAGTCAACTGCCATAATTTCTTTTGCTTATAAATAGAAGGTACTTGCTCATTGCCTTTTACTTCATTCAAGTTAGGATCTGTAGTCGAGGCCCATAAATTAGGTACCAAACTATCAGTAGCATAATAAACCACCCTAACTCCTCGATCCAACAAATCATCTGTGAAAAGCTCACTGAGTCTAAAGGCCTCTTCAATGAAAGCAGCAGGTCCAGCAACTATAACAAGACGAGCAAAACCTCGCAATTGG--CTAATTGAAAGCACCCGCTTACTATCCATTTCTAATTTGAGATTAGCAAGCGTTTCTTCTCTTGAAAGTCTTGCCACTTGTAATTTTTG-AGCCCTTTGCTCCTTTGTATAAAGAAATGCAAACAAAGAAACTGCAGACAGGTCAATTCCTAAGCCCTTGAGGATTTCTGGAGCTGATTCTGTATTTGGTGCATTTCCTAGTGCAGCAATCAGACGAGTTGTAGCAATAAGTCCTCCAATACCCCCACTTGCTATAAATGCAAGATAGAAAAACATCCTCACAGACCGGAATGGTGACAGTACTTCACTTCTTATCTTTGCTGAAGTGCTAAAGAACGAAT--AAGTTTCAA
>JO20
-------------------------------------TTCTCTTCTGGAACTTTTGCCATTGATTTTTGTTCATTCAG----AGGTAAA---GGGTC--AAG--TT--GA-TTGGC--TCATCAAGAAACACTAGCAAGAGAA-------TGCCCTAGGATTTAACTGACT--GAGCATTCTTACTTGGACCATTCAGAAG--TATAGATGGGAGTCAACTGCCATAAACTCTTTTGTTTATTGATTAAGGATAGTTGCTCATCATCTTTTACTTCATTCAAACTAGTATCCGCAGCTGAAGTCTGTAATCTAGGTACCAAACCATCAGTAGCATAATAGACAACCCTTACTCCTCTCTCAAGTAAATCATTTGTGAAAGGCTCGCTATACTTAAAGGCTTCTTCAATGAAACTAGCAGGTCCAGCAACTATAACAAGACGAGCAAAACCTCTCAACTGG--CTAATAGATACCACCCTCTTCCCATCTACTTCTAATTTCAAATTGGCAAGTGTTTCTTCTCTAGACAGTTTTGCCAGTTGTATATTCTG-AGCCTTCAGATCCCTTGTATACAGAAATGCAAACAAAGAAACTGCAGCTAAATCGATTCCTAAGCCCATGAGTATCTCAGGAGTTGATCCTGCATTTGGAGCATTTCTCAATGCAGCAACCAAACGTGATAAAGCAATCAGACCTCCAAGACCACCACTCGCCATAAATGCAAGGTAGAAAAACATTCTTACAGACCGGAATGGAGACAGGACTTCACTTCTTATCTTTGCTGCAGAGCTGGAAAAAA--------------
>JU21
-------------------------------------TTCTCTTCTGGAACTTTTGCCATTGATTTTTGTTCATTCAG----AGGTAAA---GGGTC--AAG--TT--GA-TTGGC--TCATCAAGAAACATTAGCAAGAGAA-------TGCCCTAGGATTTAACTGACT--GAGCATTCTTACTTGGACCATTCAGAAG--TATAGATGGGAGTCAACTGCCATAAACTCTTTTGTTTATTGATTAAGGATAGTTGCTCATCATCTTTTACTTCATTCAAACTAGTATCCGCAGCTGAAGTCTGTAATCTAGGTACCAAACCATCAGTAGCATAATAGACAACCCTTACTCCTCTATCAAGTAAATCATTTGTGAAAGGCTCGCTATACTTAAAGGCTTCTTCAATGAAACTAGCAGGTCCAGCAACTATAACAAGACGAGCAAAACCTCTCAACTGG--CTAATAGATACCACCCTCTTCCCATCTACTTCTAATTTCAATTTGGCAAGTGTTTCTTCTCTAGACAGTTTTGCCAGTTGTACATTCTG-AGCCTTCAGATCCCTTGTATACAGAAATGCAAACAAAGAAACTGCAGCTAAATCGATTCCTAAGCCCATGAGTATCTCAGGAGTTGATCCTGCATTTGGAGCATTTCTCAATGCAGCAACCAAACGTGATAAAGCAATCAGACCTCCAAGACCACCACTCGCCATAAATGCAAGGTAGAAAAACATTCTTACAGACCGGAATGGAGACAGGACTTCACTTCTTATCTTTGCTGCAGAGCTGGAAAAAATCA--ACAATATA-
>KE1
----------------------------------------------------------------------------------------------ATCACATT--TT--GG-TTGGA--CCAATAAGAAAAATAA---------------------------TTAACTCACT--GGATCTTCTTACTTTGACCATTCTGAAG--TATAGATGGGAGTCAACTGCCACAAGCTTTTTCTTCTACTAATAGAACGTAGTTGTTCGTCATCTTTTCTGTCATTTGAATTAGAAGCTGCATTTAAGGCCTGTAAGTTAGGTACCAAACCGTCAGTTGCAAAATAGACCACCCTCACTCCTCGATCTAATAAATCACTAGTGAAAGGATCACTAGTTCTAAAGGCCTCTTCAATAAAGGCAGCAGGTCCAGCAACTATAATGAGACGGGCAAATCCTCTTAACTTG--CTAATAGGAACTACCTCCTTCCCATTGACCTCTAACTTCAGATTAGCAAGGGTTTCTTCCCTTGAAAGCTTTGCCACCTGTGCATTCTG-GACCTTCAGTTCCCTTGCGTAGAGAAATGCAAACAAGGCAACTGCAGCCAAGTCAATACCCAACCCTTTGAGGATCTCTGGAGCTAGATCTGCATTTGGAGCATTTCTCAGTGCAGCAATCAAACGAGATATGGCAATCAGGCCTCCAAGACCACCACTTGCTATAAATGCAAGATAGAAAAACATCCTGACAGTTCGGAATGGAGACAGGACTTCACTTCTTATCTTTGCTGCAGTACTGAAGAAAA--------------
>LF2
TGCTTTGAACAGCTAGCTGGATACTTACACAGG---CTTCTCTTCTGAAACTTTTGCCAATGACTT----------------ATTTTAT---AGATCAGATC--TT--GA-TACGT---AAACAAGTATGAATCAAAAG--------------CTCAAGATATTTCTGATT--AGATATTCTTACTTTGACCATTCAGAAG--TATAGATGGGAGTCAACTGCCATAATTTCTTTTGCTTATAAATAGAAGTTACTTGCTCATTGTCTTTTACGTC------ATTAGGATCTATAGTCGAGGCCCATAAATTAGGTACCAAACCATCAGTAGCATAATAAACCACCCTAACTCCTCGATCCAACAAATCATCTGTGAAAAGCTCACTGAGTCTAAAAGCCTCTTCAATGAAAGCAGCAGGTCCAGCAACTATAACGAGACGAGCAAAACCTCTCAATTGG--CTAATTGAAAGCACCCTCTTACTATCCACTTCTAATTTCAGATTAGCAAGTGTTTCTTCTCTTGAAAGTCTTTCCACCTGTACTTTTTG-ATCCCTCTGTTCCTTTGTATAAAGAAATGCGAACAAAGAAACTGCAGACAAGTCAATTCCTAACCCCTTGAGAATTTCTGGAGCTGATTCTGTATTTGGTG-----------------------------------------------------------------------------------------------------------------------------------------------------------------
>MC0
TGCTTTGAACAGCTAACTGGATACTTACACAGG---CTTCTCTTCTGAAATGTTTGCCAATGACTTTTGTTCATT-------ATTTTAT---AGATCAGATT--TT--GA-TAGAT--AAAACAAGCAAGAATCACAAGTTAATATCAG-TGTCTCGAGATTTTTCTGACT--AGCTATTCTTACTTTGACCATTCAGAAG--TATAGATGGGAGTCAACTGCCATAATTTCTTTTGCTTATAATTAGAAGGTACTTGCTCATTCTCTTTTACTTCGTTCAAATTAGGATCTATAGTTGACGCCCATAAATGAGGTACCAAACCATCAGTAGCATAATAAACCACCCTAACTCCTCGATCCAACAAATCATCTGTGAAACGTTCACTGAGTCTAAAGGCCTCTTCAATGAAAGCAGCAGGTCCAGCAACTATGACAAGACGAGCAAAACCTCTCAATTGA--CTAATTGAAAGCACCCTCTTACTATCCACTTCTAATTTCAGATTAGCAAGTGTTTCTTCTCTTGAAAGTCTTGCCACTTGTACTTTTTG-AGCCCTCTGTTCCTTTGTATAAAGAAATGCGAACAAAGAAACTGCAGACAAGTCAATTCCTAACCCCTTGAGAATTTCGGATGCTGATTCTGTATTTGGTGCATTTCCCAGCGCAGCAGTCAGACGAGTTGTAGCAATCAGAGCTCCAAGACCCCCACTTGCTATAAACGCAAAATAGAAAAACATCCTCACAGACCGGAATGGCGACAACACTTCACTTCTTATCTTTGCTGAAGTGCTAAAGAAAAAAT--AAATTTCAA
>MT0
----------------------------------------------------------------------------------ATTCAAT---AGATCAGATT--TC--TA-TAGGT--AAAACAAGCAAGACTAACAAGT----ACCAA-TGTCTTGAGATTTTTCTGACT--ATATATTCTTACTTTGACCATTCAGAAG--TATAGATTGGAATCAGCTGCCATAATTTCTTTTGTTTATCAACAGAAGGTACTTCCTCATTCTCTTTTACTTTATTCAATTTAGGATCCATAGTTGATGCCCATAAACTAGGTACCAAACCATCAGTAGCATAATAAACCACCCTAACTCCTCGATCCAACAAATCATCTGTGAAAGGCTCACTGAGTCTAAAGGCCTCCTCGATGAAAGCAGCAGGTCCAGCAACTATAACAAGACGAGCGAAGCCTCTCAATTGG--CTAATTGAAAGCACCCTCTTGCTATCCACTTCTAGTTTCAGATTAGCAAGTGTTTCTTCTCTAGAAAGTCTTGCCACTTGTACTTTTTG-AGCCCTCTGTTCCTTTGTATAAAGAAATGCAAACAAAGAAACTGCAGACAAGTCAATTCCTAACCCCTTGAGAATTTCAGGAGCTGATTCTGTAATTGGTGCATTTCCAAGTGCAGCAATCAGACGAGTTGTAGCAATCAGACCTCCAAGACCCCCACTTGCTATAAATGCAAGATAGAAAAACATCCTCACGGACCGAAATGGCGACAGCACTTCACTTCTTATCTTTGCTGAAGTGCTAAAGAAA---------------
>NN48
------------------------------AGG---CTTCTCTTCTGAGACTTTTGCCAATGACTTCTGTTCATTC------ATTTAAA---AGATCAGATT--TT--GA-TAGGT--AAAACAAGCAAGAATAACGAGT----ATCAA-TGTCTTGAGATTTCTCTGACT--ATATATTCTTACTTTGACCATTCAGAAG--TATAGATAGGAGTCAACTGCCATAATTTCTTTTGCTTATAAATAGAAGGTACTTGCTCATTCTCATCTACTTTATTCAAATTAGGATCTATAGTTGATGCCCATAAATTAGGTACCAAACCATCAGTAGCATAATAAACCACCCTAACTCCTCGATCCAACAAATCATCTGTGAAAGGCTCACTGAGTCTAAAGGCCTCCTCAATGAAAGCAGCAGGTCCAGCAACTATAACAAGACGAGAAAAGCCTCTCAATTGG--CTAATTGAAAGCACCCTCTTGCTATCCACTTCTACTTTCAGATTAGCAAGTGTTTCTTCTCTTGAAAGTCTTGCCACTTGTACTTTTTG-AGCCCTCTGTTCCTTTGTATAAAGAAATGCAAACAAAGAAACTGCAGACAAGTCAATTCCTAGCCCCTTGAGAATTTCTGGAGCTGATTCTGTATTTGGCACATTTCCCAGTGCAGCAAACAGACGAGTTACAGCAATCAGACCTCCAAGACCACCACTTGCTATAAATGCAAGATAGAAAAACATCCTCACAGACCGAAATGGCGACAGCACTTCACTTCTTATCTTTGCTGAAGTGCTAAAAAAGA--------------
>PA42
TGCTTTGAACAGCTAACTGGATACTTACACAGG---CTTCTCTTCTGAGACCTTTGCCAATGACTTTTGTTCATT-------ATTTTAT---AGATCATATT--TT--GA-TAGGT--AAAACAAGCAAGAATCACAAGTAAATATCAG-TGTCACAAGATTTTTCTGACT--AGATATTCTTACTTTGACCATTCAGAAG--TATAGATGGGAGTCAACTGCCAAAGTTTCTTTTGCTTATAAATAGATGGTACTTGCTCATTGTCTTTTACTTCATTCAAATTAGGATCTATAGTCGAGGCCCATAAATTAGGTACCAAACCATCAGTAGCATAATAAACCACCCTAACTCCTCGATCCAACAAATCATCTGTGAAAGGCTCACTGAATCTAAAGGCCTCTTCAATGAAAACAGCAGGTCCAGCAACTATAATGAGACGAGTAAAACCTCTCAACTGG--CTAATTGAAAGCACCCTCTTACTATCCACTTCTAATTTCAGATTAGCAAGTGTTTCTTCTCTTGAAAGTCTTGCCACTTGGACGTTTTG-AGCCTTCTTTTCCTTTGTATAAAGAAATGCGAACAAAGAAACTGCAGACAAGTCAATTCCTAACCCCTTGAGAATTTCTGGAGCTGATTCTGTATTTGGTGCATTTCCCAGTGCAGCAATCAGACGAGTTACGGCAATCAGACCTCCGAGACCCCCACTTGCTATAAATGCAAGATAGAAAAACATCCTCACAGACCGGAATGGGGACAGCACTTCACTTCTTATCTTTGCTGAAGTGCTAAAGAAAAAAG--AAGTTTCCT
>PB33
--------------------------------------------------------------------------------------------AGGTCACATT--TT--GT-TTCGA--CCAAGAAGATAAATAA------------------CCATACATCTTAACTCAGC--AGATCTTCTTACTTTGACCATTCCGAAG--TATAAATGGGAGTCAACATCCATAGGCTTTTTCTTCTACTAATAGAACGTAGTCGTTCATCATCATTTTCGTCAGTTGAATTAGAATCTACATTTAAGGCCTGTAAGTTGGGTACCAAACCATCAGTGGCAAAATAGACCACCCTCACTCCTCGATCCAATAAATCCTTGGTGAAAGGATCACTCATTCTAAAGGCAGCTTCAATGAAGGCAGCAGGTCCAGCAACTATAATGAGACGGGCAAATCCTCTTAACTTG--CTGATAGGAACTACCTCCTTCCCATTCACCTCTAACTTCAGATTAGCAAGGGTTTCTTCCCTTGAGAGCTTTGCTAGTTGTGCATTCTG-AGCCTTCAGTTCCCTTGTGTAGAGAAAGGCGAACAAGGCAACTGCAGTCAAGTCAATACCCAACCCCTTGAGGATCTCTGGAGGTAGATCTGCATTTGGAGCATTTCTCAGTGCAGCAATCAAGCGAGTTATGGAAATCAGGCCTCCAAGTCCACCACTTGCTATAAATGCAAGATAGAAAAACATCCTGACAGTCCGGAATGGAGAAAGGACTTCATTTCTTATCTTTGCTGCTGTACTGAAGAAAA--------------
>PF1
----TTGAGCAGCTAACTGAATACTTACACAGG---CTTCTCTTCTGAAACTTTTGCCAATGACTTTTG-------------ATTTAAT---AGATCAGATT--TT--GA-TAGGT--AAAACAAGCAAGAATAAAAAG--------------CTTGAGATTTTTCTGACT--ATATATTCTTACTTTGACCATTCAGAAG--TATAGATCGGAGTCAACTGCCATAATTTCTTTTGCTTATAAATAGAAGGTACTTGCTCATTCTCTTTTACTTTATTCAAATTAGGATCTATAGTTGAGGCCCATAAATTAGGTACCAAACCATCAGTAGCATAATAAACCACCTTTACTCCTCGATCCAACAAATCATCTGTGAAAGGCTCACTGAGTCTAAAGGCCTCCTCAATGAAAGCAGCAGGTCCAGCAACTATAACAAGACGAACAAAGCCTCTCAATTGG--CTAATTGAAAGCACCTTCTTACTATCCACTTCTAATTTCAGATTAGCAAGCGTTTCTTCTCTTGAAAGTCTTGCCACTTGTACTTTTTG-AGCCCTCTGTTCCTTTGTATAAAGAAATGCAAACAAAGAAACTGCAGACAAGTCAATTCCTAACCCCTTGAGAATTTCTGGAGCTGATTCTGTATTTGGTGCATTTCCCAGTGCAGCAATCAGACGAGTTACAGCAATCAGACCTCCAAGACCCCCACTTGCTATAAATGCAAGATAGAAAAACATCCTCACAGACCGAAATGGTGACAGCACTTCACTTCTTATCTTTGCTGAAGTGCTAAAGAAAAAAG--AAGTTTC--
>PFM1
------------------------------------CTTCTCTTCTGAAACTTTTGCCAATGACTTTTG-------------ATTTTAT---AGATCATATT--TT--GA-TAGGTA-AAAACAAGCAAGAATCACAAGTAAATATCAG-TGTCTCAATATTTTTCTGACT--AGATATTCTTACTTTGACCATTCAGAAG--TATAGATGGGAGTCAACTGCCATAGTTTCTTTTGCTTATAAATAGATGGTACTTGCTCATTGTCTTTTACTTCATTCAAATTAGGATCTATAGTTGAGGCCCATAAATTTGGTACCAAACCATCAGTAGCATAATAAACCACCCTAACTCCCCGATCCAACAAATCATCTGTGAAACGTTCACTGAGTCTAAAGGCCTCTTCAATGAAAGCAGCAGGCCCAGCAACTATAATGAGACGAGTAAAACCTCTCAATTGG--CTAATTGAAAGCACCCTCTTACTATCCACTTCTAATTTCAGATTAGCAAGTGTTTCTTCTCTTGAAAGTCTAGCCACTTGGACTTTTTG-AGCTCTCTGTTCCTTTGTATAAAGAAATGCGAATAAAGAAACTGCAGACAAGTCAATTGCTAACCCCTTGAGAATTTCTGGAGCTGATTCTGTATTTGGTGCATTTCCCAGTGCAGCAATCAGACGAATTACAGCAATCAGACCTCCGAGACCCCCACTTGCTATAAAAGCAAGATAGAAAAACATCCTTACAGACCGGAATGGCGACAGCACTTCACTTCTTATCTTTGCTGAAGTGCTAAAGAAAAAAG--AAGTTTC--
>PG28
---------CTTCTAAATGGACACTTACACAGG---CTTCTCTTTTGCAACATTTGCCAATGACTTTTGTTCATTCA---------------AGATCACTTT--TT--GG-TTGGA--CCAACAAGATAAATAAGTGAAATTA---CAATGCCCATACATCTTAACTCAGT--AGATCTTCTTACTTTGACCATTCTGAAG--TATAGATGGGAGTCAACTGCCATAGGCTTTTTCTTCTACTAATAGAAGATAGTTGTTCATCATCTTTTTCGTCAATTGAATTAGAATTTGCATTAAAGGCCTGTAAGTTAGGTACCAAACCATCAGTGGCAAAATAGACCACCCTCACTCCTCGATCTAATAAGTCTTTGGTGAAAGGATCACTAATTCTAAAGGCCTCTTCAATGAAGGCAGCAGGTCCAGCAACTATAATGAGACGGGCAAATCCTCTTAACTTG--CTAATAGGAACTACCTTCTTCCCATTGACCTCTAACTTCAGATTAGCAAGGGTTTCTTCCCTTGAGAGCTTTGCTAGTTGTGCATTCTG-AGCTTTCAGGTCCCTTGCATAGAGAAATGCAAACAAGGCAACTGCAGCCAAGTCAATACCCAACCCCTTGAGGATCTCTGGAGCTAGATCTGAATTTGGAGCATTTCTCAGTGCAGCAATCAAACGAGATATGGCAATCAGGCCTCCAAGACCACCACTTGCTATAAACGCAAGATAGAAAAACATCCTGACAGTTCGAAATGGAGAAAGGACTTCACTTCTTATCTTTGCTGCAGTACTGAAGATAA--------------
>PH2
----TTGAGCAGCTAACTGAATACTTACACAGG---CTTCTCTTCTGAAACTTTTGCCAATGACTTTTG-------------ATTTAAT---AGATCAGATT--TT--GA-TAGGT--AAAACAAGCAAGAATAAAAAG--------------CTTGAGATTTTTCTGACT--ATATATTCTTACTTTGACCATTCAGAAG--TATAGATCGGAGTCAACTGCCATAATTTCTTTTGCTTATAAATAGAAGGTACTTGCTCATTCTCTTTTACTTTATTCAAATTAGGATCTATAGTTGAGGCCCATAAATTAGGTACAAAACCATCAGTAGCATAATAAACCACCTTTACTCCTCGATCCAACAAATCATCCGTGAAAGGCTCACTAAGTCTAAAGGCCTCCTCAATGAAAGCAGCAGGTCCAGCAACTATAACAAGACGAACAAAGCCTCTCAATTGG--CTAATTGAAAGCACCTTCTTACTATCCACTTCTAATTTCAGATTAGCAAGCGTTTCTTCTCTTGAAAGTCTTGCCACTTGTACTTTTTG-AGCCCTCTGTTCCTTTGTATAAAGAAATGCAAACAAAGAAACTGCAGACAAGTCAATTCCTAACCCCTTGAGAATTTCTGGAGCTGATTCTGTATTTGGTGCATTTCCCAGTGCAGCAATCAGACGAGTTACAGCAATCAGACCTCCAAGACCCCCACTTGCTATAAATGCAAGATAGAAAAACATCCTCACAGACCGAAATGGTGACAGCACTTCACTTCTTATCTTTGCTGAAGTGCTAAAGAAAAAAG--AAGTTTC--
>PM29
--------------------------------------------------------------------------------------A-----AGATCACATT--TT--GG-CTGGA--CCAACAAAAAAAGTAAGTGAAATTA---CCA-ATCCCTATATCTTAACTCACT--GGATCTTCTTACTTTGACCATTCTGAAG--TATAGATGGGAGTCAACTGCCATAGCCTTTTTCTTCTACTAATAGAACGTAGTTGTTCATCATCTTTTTCGTCATTTGAATTAGAATCTGTATTTAAGATCTGTAAGTTAGGTACCAAACCATCAGTTGAAAAATAGACCACCCTCACTCCTCTGTTTAATAAATCATTGGTGAACGGATCACTAATTCTAAAGGCCTCTTCAATGAAGGCAGCAGGTCCAGCAACTATAATGAGACGTGCAAATCCTCTTAACTCG--CTAATAGGAACTACCTCCTTCCCATTGACCTTTAACTTCAAATTAGCAAGGTTCTCTTCCCTTGATAGCTTTGCTAGTTGTACATTCTG-TGACTTCAGTTCCCTTGTATAGAGAAATGCAAACAAGGCAACTGCAGCCAAGTCAATACCCAACCCCTTGAGGATCTCTGGAGCTAGATCTGAATTTGGAGTATTTCTCAGCGCAGCAATCAGACGAGATAAGGAAATCAAGCCTCCAAGACCACCACTTGCTATAAATGCAAGATAGAAAAACATCCTGACAGTTCGGAATGGAGACAGGACTTCACTTCTTATTTTTGCTGCAGTACTGAAGA-----------------
>PS27
--------------------------------------------------------------------------------------------AGATCACTTT--TT--GG-TTGGA--CCAACAAGATAAATAAGTGAAATTA---CAATGCCCATACATCTTAACGCAGT--GGATCTTCTTACTTTGACCATTCTGAAG--TATAGATGGGAGTCAACTGCCATAGGCTTTTTCTTCTACTAATAGAAGATAGTTGTTCATCATCTTTTTCGTCAATTGAATTAGAATTTGCATTTAAGGCCTGTAAGTTAGGTACCAAACCATCAGTGGCAAAATAGACCACCCTCACTCCTCGATCTAATAAATCTTTGGTGAAAGGATCACTATGTCTAAAGGCCTCTTCAATGAAGGCAGCAGGTCCAGCAACTATAATGAGACGGGCAAATCCTCTTAACTTG--CTAATAGGAACTACCTTCTTCCCATTGACCTCTAACTTCAGATTAGCAAGGGTTTCTTCCCTTGAGAGCTTTGCTAGTTGTGCATTCTG-AGCTTTCAGGTCCCTTGCATAGAGAAATGCAAACAAGGCAACTGCAGCCAAGTCAATACCCAACCCCTTGAGGATCTCTGGAGCTAGATCTGAATTTGGAGCATTTCTCAGTGCAGCAATCAAACGAGATATGGCAATCAGGCCTCCAAGACCACCACTTGCTATAAACGCAAGATAGAAAAACATCCTGACAGTTCGAAATGGAGAAAGGACTTCACTTCTTATCTTTGCTGCAGTACTGAAGATAA--------------
>PS30
------------CTAACTGGATACTTACACAGG---CTTCTCTTCCGAAACTTTTGCCAATGACTTTTGTTCATT-------ATTTTAT---AGATCATATT--TT--GA-TAGGT--AAAACAAGCAAGAATCACAAGTAAATATCAG-TGTCACAAGATTTTTCTGACT--AGATATTCTTACTTTGACCATTCAGAAG--TATAGATGGGAGTCAACTGCCATAGTTTCTTTTGCTTATAAATAGATGGTAATTGCTCATTGTCTTTTACTTCATTCAAATTAGGATCTATAGTCGAGGCCCATAAATTAGGTACCAAACCATCAGTAGCATAATAAACCACCCTAACTCCTCGATCCAACAAATCATCTGTGAAAGGCTCACTGAATCTAAAGGCCTCTTCAATGAAAACAGCAGGTCCAGCAACTATAATGAGACGAGTAAAACCTCTCAATTGG--CTAATTGAAAGCACCCTCTTACTATCCACTTCTAATTTCAGATTAGCAAGTGTTTCTTCTCTTGAAAGTCTTGCCACTTGGACATTTTC-AGCCTTCTTTTCCTTTGTATAAAGAAATGCGAACAAAGAAACTGCAGACAAGTCAATTCCTAACCCCTTGAGAATTTCTGGAGCTGATTCTGTATTTGGTGCGTTTCCCAGTGCAGCAATCAGACGAGTTACGGCAATCAGACCTCCGAGACCCCCACTTGCTATAAATGCAAGATAGAAAAACATCCTTACAGACCGGAATGGCGACAGCACTTCACTTCTTATCTTTGCTGAAGTGCTAAAGAAAAAAG--AAGTTTC--
>PSF43
TGCTTTGAACAGCTAACTGGATACTTACACAGG---CTTCTCTTCTGAGACTTTTGCCAATGACTTCTG-------------ATTTAAT---AGATCAGATT--CT--GA-TAGGT--AAAACAAGCAAGAATAACAAGT----ATCAA-TATCTTGAGATTTTTCTGACT--ATATATTCTTACTTTGACCATTCAGAAG--TATAGATGGGAGTCAACTGCCATAATTTCTTTTGCTTAAAAATAGAAGGTACTTGCTCATTCTCCTTTACTTCATTCAAATTAGGATCTGTAGTTGATGCCCATAAATTAGGTACCAAACCATCAGTAGCATAATAAACCACCTTAACTCCTCGATCCAACAAATCATCTGTGAAAGGCTCACTGAGTCTAAAGGCCTCCTCAATGAAACCAGCAGGTCCAGCAACTATAACAAGACGAGAAAAGCCTCTCAATTGG--CTAATTGAAAGCACCCTCTTGCTATCCACTTCTAATTTCAGATTAGCAAGTGTTTCTTCTCTTGAAAGTCTTGCCACTTGTACTTTTTG-AGCCCTCTGTTCCTTTGTATAAAGAAATGCAAACAAAGAAACTGCAGACAAGTCAATTCCTAGCCCCTTGAGAATTTCTAGAGCTGTTTCGGTATTTGGCACATTTCCCAGTGCAGCAATCAGACGAGTTACAGCAATCAGACCTCCAAGACCCCCACTTGCTATAAATGCAAGATAGAAAAACATCCTCACAGACCGAAATGGTGACAGCACTTCACTTCTTATCTTTGCTGAAGTGCTATAGAAAAAAG--AAGTTTC--
>PTA0
------------CTAACTAGATACTTACACAGG---CTTCTCTTCTGAAACTTTTGCCAATGATTTCTGTTCATT-------CATTTAT---AGATCAGATT--TT--GA-TAGAT--AAAACAAGCAAGAATCACA------------------------------------AGATATTCTTACTTTGACCATTCAGAAG--TATAGATGGGAGTCAACTGCCATAATTTCTTTTGCTTATAAATAGAAGGCACTTGCTCATTGTCTTTTACTTCATTCAAATTAGGATTTATAGTTGAGGCCCATAAATTAGGTACCAAACCATCAGTAGCATAATAAACCACCCTAACTCCTCGATCCAACAAATCATCTGTGAAAGGCTCACTAAGTCTGAAGGCCTCTTCAATGAAAGCAGCAGGTCCGGCAACTATAACAAGACGAGCAAAACCTCTCAATTGG--CTAATTGAAAGCACCCTCTTACTATCCACTTGTAATTTCAGATTAGCAAGTGTTTCTTCTCTTGAAATTCTTGCCACTTGTATTTTTTC-AGCCCTCTGTTCTCTTGTATAAAGAAATGCAAACAAAGAAACTGCGGACAAGTCAATTCCTAACCCCTTGAGAATTTCTGGAGCTGATTCTGTATTTGGTGCATTTCCCAGTGCAGCAATCAGACGAGTTGCAGCAATCAAACCTCCAAGACCCCCACTTGCTATAAATGCAAGATAGAAAAACATCCTCACAGAACGAAATGGTGACAGCACTTCACTTCTTATCTTTGCTGAATTGCTAGAGAAAAAAG--AAGTTTCAC
>RC54
----------------------------------------------------------------------------------ATTTAAT---AGATTAGATT--TT--GA-TAGGT--AAAACAAGCAAAAATAACAAGT----ATCAA-TGTCTTGAGAGCTCTCTGACT--ATATATTCTTACTTTGACCATTCAGAAG--TATAGATAGGAGTCAACTGCCATAATTTCTTTTGCTTATAAATAGAAGGTACTTGCTCATTCTCTTTTACTTTATTCAAATTAGGATCTATGGTTGATGCCCATAAATTAGGTACCAAACCATCAGTAGCATAATAAACCACCCTAACTCCTCGATCCAACAAATCATCTGTGAAAGGCTCACTGAGTCTGAAGGCCTCCTCAATGAAAGCAGCCGGTCCAGCAACTATAACAAGACGAGAAAAGCCTCTCAATTGG--CTAATTGAAAGCACCCTCTTGTTATCCACTTCTACTTTCAGATTAGCAAGTGTTTCTTCTCTTGAAAGTCTTGCCACTTGTACTTTTTG-AGCCCTCTGTTCCTTTGTATAAAGAAATGCAAACAAAGAAACTGCAGACAAGTCAATTCCTAGCCCCTTGAGAATTTCTGGAGCTGATTCTGTATTTGGCACATTTCCCAGTGCAGCAAACAGACGAGTTACAGCAATCAGACCTCCAAGACCCCCACTTGCTATAAATGCAAGATAGAAAAACATCCTCACAGACCGAAATGGCGACAACACTTCACTTCTTATCTTTGCTGAAGTGCTAAAAAAAAAAG--AAGTTT---
>SA1
TGCTTTGAACAGCTAACTGGATACTTACACAGG---CTTCTCTTCTGAAACTTTTGCCAATGACTTTTG---------------TTTAT---AGATCTTATT--TT--GA-TAGGT--AAAACAAGCAAGAATCACAAG-----------TGTCACAAGATTTTTCTGACT--AGATATTCTTACTTTGACCATTCAGAAG--TATAGATGGGAGTCAACTGCCATAGTTTTTTTTGCTTATAAATAGATGGTACTTGCTCATTGTCTTTTCCTTCATCCAAATTAGGATCTATAGTCGAGGCCCATAAATTAGGTACCAAACCATCAGTAGCATAATAAACCACCCTAACTCCTCGATCCAACAAATCATCTGTGAAAGGCTCACTGAGTCTAAAGGCCTCTTCAATGAAAGCAGCTGGTCCAGCAACTATAATGAGACGAGTAAAACCTCTCAATTGG--CTAATTGAAAGCACCCTCTTACTATCCACTTCTAATTTCAGATTAGCAAGTGTTTCTTCTCTTGAAAGTCTTGCCACTTGGACTTTTTC-GGCCCTCTGTTCCTTTGTATAAAGAAATGCGAACAAAGAAACTGCAGACAAGTCAATTCCTAACCCCTTGAGAATTTCTGGAGCTGATTCAGTATTCGGTGCATTTACCAGTGTAGCAATCAGACGAGTTACGGCAATCAGACCTCCAAGACCCCCACTTGCTATAAATGCAAGATAGAAAAACATCCTTACAGACAGGAATGGCGACAGCACTTCACTTCTTATCTTTGCTGAAGTGCTAAAGAAA---------------
>SC0
------------CTAACTGAATACTTACACAGG---CTTCTCTTCTGAAACGTTTGCCAATGACTTTTGGTCATTCA-----ATTAAAT---AGATCAGATT--TT--GA-TAGGT--AAAACCAGCAAGAATAACAAGT----ATCAA-TGTCTTGAGATTTTTCTGACC--ATATATTCTTACTTTGACCATTCAGAAG--TATAGATGGGAGTCAACTGCCATAATTTCTTTTGCTTGTAAATAGAAGGTACTTGCTCATTCGCTTTTACTTCATTCAAATTAGGATCTATAGTTGAGGCCCATAAATTAGGTGCCAAACCATCAGTAGCATAATAAACCACCCTAACTCCTCGATCCAACAAATCATCTGTGAAAGGCTCACTGAGTCTAAAGGCCTCCTCAATGAAAGCAGCAGGTCCAGCAACTATAACAAGACGAGCAAAGCCTCTCAATTGG--CTAATTGAAACTACCCTCTTACTGTCCACTTCTAATTTCAGATTAGCAAGTGTTTCTTCTCTTGAAAGTCTTGCCACTTGTACGTTTTG-AGCCCTCTGTTCCCTTGCATAAAGAAATGCAAACAAAGAAACTGCAGACAAGTCAATTCCTAACCCCTTGAGAATTTCAGGAGCTGATTCTGTATTTGGTGCATTTCCCAGTGCAGCAATCAGACGAGTTAAAGCAATCAGACCTCCGAGACCCCCACTTGCTATAAATGCAAGATAAAAAAACATCCTCACAGACCGAAATGGCGACAGCACTTCACTTCTCATCTTTGCTGAATTGCTGAAGAAGAAAA--GAAGTTTC-
>SE46
-------------------------------GG---TTTCTCTTCTGGAACTTCTGCCAATGATTTCTGTTCATTCAAC---AAAAAAT---GTATCA-ATT--TT--AA-TTGGCC-CAATCTGAAACCCATAACAAGTG---------------------TAACTAACTG-AGATTTACTTACTTGGACCATTCAGAAG--TGTAGATGGGAGTCAACAACCATAGGCGCTTCC---------TAGAGCGCAGCCATTCATCCTTCTTTTCTACGCTTAAATCAGTGTCAATACTTGAGGACTGTAAGTCAGGTACCAAACCATCAGTCGCATAATAGACCACCCTCACTCCTCGGTCCAATAAATCATTTGTGAAAGGCTCGCTAAGTCTGAAGGCCTCTTCAATGAAAGCAGCAGGCCCAGCAACTATAACAAGACGAACAAACCCTCTCATCTGG--CCCACGGTAACCACTCTCTTCCCATTGACCTGTAACTTCAGATTAGCCAGGTTTTCTTCCCTTGAGATTTTTGCCAGTTGTGCGTTCTG-GGCTCTGAGTTCCCTTGTATAGAGAAATGCAAAAACAAAAACTGCAACCAAGTCTATCCCCAACCCCTTCAGGATCTCAGGAACTGATTGTGCCTTTGAAGCATTTGTCAAGGCAGCAATCAATTGACTTGTTGCAATTAGTCCACCAACTCCACCACTCGCAATAAAACAGAGATAGAAAAACATCCTGACAGACCGGAAGGGAGCTAGGACTTCACC-------------------------------------------
>SG23
------GAACATCCAGCAGGATACTTACACAGG---CTTCTCTTCTGGAACGTTTGCCATTGATTTTTGTTCATT-------AGTTAGA---GGGTC--AAT--TT--GA-TTGGC--TCATCAAGAAACATTAACAAGAGAA-------TGCCCTTGGATATAACTGACT--GGGCATTCTTACTTGGACCATTCAGAAG--TATAGATGGGAGTCAACTGCCATAAACTCTTTTGTTTATTAATTAAGGATAGTCGCTCATCATCTTTTACTTCATTCAAACTAGTATCTGCAGTTGAGGCCTGTAAATTAGGTACCAAGCCATCAGTAGCATAATAGACAACCCTTACTCCTCTATCGAATAAATCATTTGTGAAAGGCTCACTATATTTAAAGGCTTCTTCTATGAAAGCAGCAGGTCCAGCAACTATAACAAGACGAGCAAAACCTCTCAATTGG--CTAATAGAAACCACCCTCTTCCCATCCACTTCTAATTTCAAATTGGCAAGTGTTTCTTCTCTTGAAAGTTTCGCCAGTTGTACTTTCTC-AGCCCTCAGTTCCCTTGTATATAGAAATGCAAACAAAGAAACTGCAGCTAAGTCAATTCCAAACCCCATGAGTATCTCAGGAGTTGATCCTGCATTTGGAGCATTTCTCAATGCAGCAATCAAACGAGTAAGAGCAATCAGACCTCCAATACCACCACTTGCCATAAATGCAAGGTAGAAGAACATTCTTACAGACCGGAATGGAGACAGGACTTCACTTCTTATCTTTGCTGCAGAGCTGAAGAAAAAAT--GAAGTTTC-
>SS22
TGGTTAGAACATCCAGCAGGATACTTACACAGG---CTTCTCTTCTGGAACATTTGCCATTGATTTTTGTTCATTCA-----AGTTAAA---GGGTC--AAT--TT--GATTTTGC--TCATCAAGAAACATTAACAAGAGAA-------TGCCCTTGGATATAACTGACT--GGGCATTCTTACTTGGACCATTCAGAAG--TATAGATGGGAGTCAACTGCCATAAACTCTTTTGTTTATTAATTGAGGATAGTCGCTCATCATCTTTTACTTCATTCAAACTAGTATCTACAGTTGAGGCCTGTAAATTAGGTACCAAGCCATCAGTAGCATAATAGACAACCCTTACTCCTCTATCGAATAAATCATTTGTGAAAGGCTCACTATATTTAAAGGCTTCTTCTATGAAAGTAGCAGGTCCAGCAACTATAACAAGACGAGCAAAACCTCTCAACTGA--CTAATAGAAACCACCCTCTTCCCATCCACTTCTAATTTCAAATTGGCAAGTGTTTCTTCTCTTGAAAGTTTCGCCAGTTGTACTTTCTG-TGCCCTTAGTTCCCTTGTATATAGAAATGCAAACAAAGAAACTGCAGCTAAGTCAATTCCAAATCCCATGAGTATCTCAGGAGTTGATCCTGCATTTGGAGCATTTCTCAATGCAGCAATCAAACGAGTGAGAGCAATCAGACCGCCAATACCACCACTTGCCATAAATGCAAGGTAGAAAAACATTCTTACAGACCGGAATGGAGACAGGACTTCACTTCTTATCTTTGCTGCAGAGCTGAAGAAAAAAT--GAAGTTTCA
>SV36
TG----------------------------AGA-------------AAAGCTCATTCTAAGGATCTTTA-----------------AAT---GGATCA-TAT--TT--GA-TATGC--TAAACAAGAAATAATAACTAGTGAA-------TGCCCAAGCATTTAACTGACTG-----GTTCTTACTTGGACCATTCAGAAG--TATAGATGGGTGTCAACTGCCATAAGCTCTTTTGTCTAGTAATAGATGATAATTTCTCATCATCTTTTACTCCATTCATATTAGTATCTGCAATTGAGGCCTGTAAATTGGGTACCAAACCGTCAGTGGCATAATAGACCACCCTTACACCTCGATCCAATAAATCTTTTGTGAAAGGTTGACTAAGTCTAAAGGCCTCTTCAATGAAGGCAGCAGGTCCAGCAACTATGACGAGACGAGCAAAACCTCTCAATTGG--TTAATAGAAACCACCTTCTTCCCATCCAGTTCTAATTTCAAATTAGCGAGTGTTTCTTCTCTTGAAAGTATTGCGACTTGTGCTTTCTG-AGCCCTCTGTTCCCTTGTATAGAGAAATGCAAACAAAGCAACTGCAGCCAAGTCAATTCCCAACCCCTTGAGTATCTCAGGAGCTGATGCTGCATTTGAAGCATTTCCCAGTGCAGCAATCAAACGAGTTAGAGCAATCAGACCTCCAAGACCAGCACTTGCTATAAATGCAAGATAGAAAAACATCCTCACAGACCGGAATGGGGACAGGACTTCACTTCTTATCTTTGCTGAAGTGCTGAAGCAAAAAG--AAG------
>TA17
-------------------------------------TTCTCTTCTGGAACTTTTGCCATTGATTTTTGTTCATTCAGAT--AGGTAAA---GGGTC--AAT--TT--GA-TTGGC--TCATCAAAAAACATCAGCAAGAGAA-------TGCTCTAGGATTTAACTGACT--GGGCATTCTTACTTGGACCATTCAGAAG--TATAGATGGGAGTCAACTGCCATAAACTCTTTCGTTTATCAATTAAAGATGGTTGCTCATCATCTTTTACCTCATTCAAACTAGTATCTGCAGTTGAGGTTTGTAATCTAGGTAGCAAGCCATCAGTAGCATAATAGACAACCCTTACTCCTCTATCAAGCAAATCATTTGTGAAAGGCTCACTATACTTAAAAGCTTCTTCAATGAAACTAGCAGGTCCAGCAACTATAACAAGCCGTGTAAAGCCTCTCAATTGG--CTAATAGATACCACCCTCTTCCCATCTACTTCTAATTTCAAATTGGCAAGTGTCTCTTCTCTAGACAATTTTGCCAGTTGTGCATTCTG-AGCCTTCAGATCCCTTGTATATAGAAATGCAAACAAAGAAACTGCAGCTAAATCGATTCCTAAGCCCATGAGTATCTCAGGAGTTGATCCTGCATTTGGAGCATTTCTCAATGCAGCAACCAAACGTGATAAAGCAATCAGACCTCCAAGACCACCACTCGCCATAAACGCAAGGTAGAAAAACATTCTTACAGACCGGAATGGAGACAGGACTTCACTTCTTATCTTTGCTGCAGAGCTGGAAAAAAAAT--GAAGTT---
>TB39
------------------------------AGG---TTTCTCTTCTGGAACTTTTGCCAATGATTTTTGTTC----------ATTCAAA---GGGACCAAAT--TT--GA-TTGGC--TCAAGAAGAAATGATAACAAAAGAG----------CCATGCATTTAACTGACT--GGACGTTCTTACTTGGACCATTCAGAAG--TATAAATGGGAGTCAACTGCCATAAATTCTTTTGTCTATTAATAGAGGCTGGTTGTTCGTCATCATTTACTTTATTCAAATTAATATCTACAGTTGAGGCCTGTAGATTAGGTACCAAACCATCAGTAGCATAATAGACCACCCTTACTCCTCGATCAAATAAATCATTTGTGAAAGGCTCACTAAGTTTAAAGGCTTCTTCAATGAAAGTAGCGGGTCCGGCAACTATAACCAGACGAGCAAAACCTCTCAATTGG--CTGATAGAAACCACCCTCTTCCCATCCACTTCTAATTTCAAATTAGCAAGTGTTTCTTCTCTTGAAAGTTTTGCTAATTGTACATTCTG-AGCCCTCAGTTCCCTTGTATATAGAAAGGCAAACAAAGAAACCGCAGCCAAGTCAATTCCCAGCCCCATGAGTATCTCAGGAGCTGATCCTGCATTTGGAGCATTTCTCAATGCAGCAATCAGACGAGTTAGAGCAATCAGACCTCCGAGACCACCACTTGCCATAAATGCAAGATAGAAAAACATCCTCACAGATCGGAATGGGGACAGGACTTCACTTCTTATCTTTGCTGAAGTGCTGAAGAAGAAAT--GAAGTTTA-
>TC31
--------------------------------------------------------------------------------------------AGATCACATT--TG--GG-TTGGA--CCAATAAGAAAAATAA------------------CCATACATCTTAACTCACT--GTATCTTCTTACTTTGACCATTCTGAAG--TATAGATGGGAGTCAACTGCCACAGGCTTTTTCTTCTACTAATAAAACGTAGTTGTTCATCATCTTTTGTGTCATTTGAATTAGAATCTGCATCTAAGGCCTGTAAGTTAGGTACCAAACCATCGGTGGCATAATAGACCACCCTCACTCCTCGATCTAATAAATCACTGGTGAAAGGATCACTAGTTCTAAAGGCATCTTCAATGAAAGCAGCAGGTCCAGCAACTATAATGAGACGAGCAAATCCTCTTAACTTG--CTTATAGGGAGTACCTCCTTCCCATTGACCTGTAACTTCAGATTAGCAAGGGTTTCTTCCCTTGAAAGCTTTGCCAATTGTGCATTCTG-GGCCTTCAGTTCCCTGGCATAGAGAAATGCAAACAAGGCAACTGCAGCCAAGTCAATACCCAAACCTTTGAGGATCTCTGGAGCTAGATCTGCATTTGGAGCATTTCTCAGTGCAGCAATCAAACGAGATATGGCAATCAGGCCTCCAAGACCACCACTTGCTATAAATGCAAGATAGAAAAACATCCTGACAGTTCGGAATGGAGCCAGGACTTCATTTCTTATCTTTGCTGCAGTACTGAAGAAAA--------------
>TN1
-----------TCTAGCTGGATACTTACACAGG---GTTCTCTTCTGGAACTTTAGCCAATGATTTTTG------------------AA---GGGACAAAAT--TT--GA-TTGGC--TCAAGAAGAAACAATAACAAGAGA-----------------ATTTAACTGACT--GGACATTCTTACTTGGACCATTCAGAAG--TATAGATGGGAGTCAACTGCCATAAATTCTTTTGTCTATTAACAGAGGGTGGTTGTTCATCATCTTTTACTTTATTCAAATTAGTATCTACAGTTGAGGACTGTAACTTAGGTACCAAACCATCAGTAGCATAATATACCACCCTTACTCCTCGATCAAATAAATCATTTGTGAAAGGCTCACTAAGTTTAAAGGCTTCTTCAATGAAAGTAGCAGGTCCGGCAACTATAACAAGACGAGCAAAGCCTCTCAATTGG--CTCATAGAAACCACCCTCTTCCCATCCACTTCTAGTTTCAAATTAGCAAGTGTTTCTTCCCTTGAAAGTTTTGCCAGTTGTACTTTCTG-AGCCCTCAGGTCCCTTGTATATAGAAAGGCAAACAAAGAAACTGCAGCCAAGTCAATTCCCAACCCCTCGAGTATCTCAGGAACTGATCCTGAATTTGGAGTATTTCTTAATGCAGCAATCAGACGAGTTAGAGCAATCAGACTTCCAAGACCACCACTGGCCATAAATGCAAGATAGAAAAACATCCTCACAGATCGGAATGGGGACAGGACTTCACTTCTTATCTTTGCTGAAGCACTGAATAAATGAA--GCAAGCATG
>TO14
----------------------------------------------------------------------------------AGTTAAA---GGGTC--AAT--TT--GA-TTGGC--TCATCAAGAAACATTAGCAAGAGAA-------TGCCCTAGGATTTTACTGACT--GAGCATTCTTACTTGGACCATTCAGAAG--TATAGATGGGAGTCAACTGCCATAAACTCTTTTGTTTATTAATTAAGGATAGTTCCTCGTCATCTTTTACTTCATTCAAACTAGCATCTGCAGTTGAGGTCTGTAAATTAGGTACCAAGCCATCAGTAGCATAATAGACAACCCTTACTCCTCTATCGAATAAATCATTTGTGAAAGGCTCACTATACTTAAAGGCCTCTTCAATGAAAGTAGCAGGCCCAGCAACTATAACAAGACGAGCAAAACCTCTCAATTGG--CTAATCGAAACTACCCTCTTCCCATTGACTTCTAATTTCAAATTGGCAAGTGTTTCTTCTCTAGACAGTTTTGCCAGTTGTACATTCTG-AGCCTTCAGGTCCCTTGTATATAGAAATGCAAACAAAGAAACTGCAGCTAAGTCGATTCCTAAGCCCATGAGTATCTCAGGAGTTGATCCTGCATTTGGAGCATTTCTCAATGCAGCAACCAAACGTGATAGAGCAATCAGACTTCCAAGACCACCACTTGCCATAAATGCAAGGTAGAAAAACATTCTTACAGACCGGAATGGAGACAGGACTTCACTTCTTATCTTTGCCGCAGAGCTGAAAGAAAATG--AAGTTTC--
>TPL03
TACTTTGAACAGCTAACTGGATACTTACACAGG---CTTCTCTTCTGAGACTTTTGCCAATGACTTCTG-------------ATTTAAT---AGATCAGATT--CT--GA-TAGGT--AAAACAAGCAAGAATAACAAGT----ATCAA-TATCTTGAGATTTTTCTGACT--ATATATTCTTACTTTGACCATTCAGAAG--TATAGATGGGAGTCAACTGCCATAATTTCTTTTGCTTAAAAATAGAAGGTACTTGCTCATTCTCTTTTACTTTATTCAAATTAGGATCTATAGTTGATGCCCATAAATTAGGTACCAAACCATCAGTAGCATAATAAACCACCTTAACTCCTCGATCCAACAAATCATCTGTGAAAGGCTCACTGAGTCTAAAGGCCTCCTCAATGAAAGCAGCAGGTCCAGCAACTATAACAAGACGAGAAAAGCCTCTCAATTGG--CTAATTGAGAGCACCTTCTTGCTATCCACTTCTAATTTCAGATTAGCAAGTGTTTCTTCTCTTGAAAGTCTTGCCACTTGTACTTTTTG-AGCCCTCTGTTCCTTTGTATAAAGAAATGCAAACAAAGAAACTGCAGACAAGTCAATTCCTAGCCCCTTGAGAATTTCTGGAGCTGATTCTGTATTTGGCACATTTCCCAGTGCAGCAATCAGACGAGTTACAGCAATCAGACCTCCAAGACCCCCACTTGCTATAAATGCAAGATAGAAAAACATCCTCACAGACCGAAATGGCGACAGCACTTCACTTCTTATCTTTGCTGAAGTGCTATAGAAAAAAG--AAGTTTC--
>WN5
----------------------------------------------------------------------------------AGTCAAG---CTATCAAGTT--TC--AA-TTGGC--TAAAGTAGAAACTCTAATAAGTGAA-GCCCA-TTCCAAAATACATAATTAACCAAGGATATTCTTACTTGGACCATTCAGTAG--TATAAATGGGAGTCAACTGCCATAAGCTCTTTTGCCTATTATTAGTGGGTAATTGTTCAGCATCTTTTACTTCATCCAAATTGGAATCTACAGTTGAGGCCCATAAATTAGGTACAACACCATCTGTAGCATAATATACTACTCTTACTCCTCGATCCAGTAAATCATTTGTAAAAGGCTCACTAAGCCTAAAGGCCTCTTCAATGAAAGCAGCAGGTCCAGCAACAATAACAAGACGAGCAAAACCTCTCAATTGG--CTAATAGAAACCACCTTCTTACCATCCACTTCTAATTTCAAATTAGCAAGTATTTCTTCTCTTGAAAGTCTTGCCTGTTGTACTTTCTG-AGCCCTCCATTCCCTTGTATAAAGAAATGCAAACAAAGAAACTGCAGCCAAGTCAATTCCCAACCCCTTGAGGATCTCAGGTGCTGATCCTGCATTTGGAGCATTTCCCAACGCAGCAATTAAACGACTTAAAGCAATCAGACCTCCAAGACCACCACTTGCTATAAATGCCAGATAGAAAAACATTCTTACAGACCGGAATGGAGATAGGACTTCACTTCTTATCTTTGCTGAAGTGCTGAACAATA--------------
>WS10
------------------------------------------------------------------------------------TTAAA---GGGCC--AAT--TT--GA-TTGGA--TCAACAAGAAACATTAGAAAGAGAC----------CCTAAAATTAAACTGACT--GGGCGTTCTTACTTGGACCATTCCGAGG--TATAGATGGGAGTCAACTGCCATAAACTCTTTTGTTTATTAACTAAGGATAGTTGCTCATCATCTTTTACTTCATCCAAATTAGTATTTGCAGTTAAGGTATGTAAATTAGGTACCGAGCCATCAGTAGCATAATAGACAACCCTTACTCCTCTATCCAATAAATCATTTGTGAAAGGTTCGCTATATTTAAAGGCTTCTTCAATGAAAGTAGCAGGTCCAGCAACTATAACAAGGCGAGCAAAACCTCTCAATTGG--CTGATAGAAACCACCCTCTTCCCATCCACTTCTAACTTCAAATTGGCAAGTGTTTCTTCTCTTGAAAGTTTTGCCAGTTGTGCATTCTG-AGCTTTCAGTTCCCTTGAATATAGAAAAGCAAACAAAGAAACTGCAGCTAAGTCAATTCCAAAGCCCATGAGTATCTCAGGAGTTGATCCTGCATTTGGTGCATTTCTCAATGCAGCAAACAAACGTGATAGAGCGATCAGACCTCCGAGACCACCACTTGCCATAAATGCAATGTAGAAAAACATTCTTACAGACCGGAATGGAGACAGGACTTCACTTCTCATCTTTGCTGCAGAGCTGAAAAAAAAAG--GAAGTT---
>WW11
------------------------------------------------------------------------------------TTAAA---GGGCC--AAT--TT--GA-TTGGA--TCAACAAGAAACATTAGAAAGAGAC----------CCTAAAATTAAACTGACT--GGGCGTTCTTACTTGGACCATTCCGAGG--TATAGATGGGAGTCAACTGCCATAAACTCTTTTGTTTATTAACTAAGGATAGTTGCTCATCATCTTTTACTTCATCCAAATTAGTATTTGCAGTTAAGGTATGTAAATTAGGTACCGAGCCATCAGTAGCATAATAGACAACCCTTACTCCTCTATCCAATAAATCATTTGTGAAAGGTTCGCTATATTTAAAGGCTTCTTCAATGAAAGTAGCAGGTCCAGCAACTATAACAAGGCGAGCAAAACCTCTCAATTGG--CTGATAGAAACCACCCTCTTCCCATCCACTTCTAACTTCAAATTGGCAAGTGTTTCTTCTCTTGAAAGTTTTGCCAGTTGTGCATTCTG-AGCTTTCAGTTCCCTTGAATATAGAAAAGCAAACAAAGAAACTGCAGCTAAGTCAATTCCAAAGCCCATGAGTATCTCAGGAGTTGATCCTGCATTTGGTGCATTTCTCAATGCAGCAAACAAACGTGATAGAGCGATCAGACCTCCGAGACCACCACTTGCCATAAATGCAATGTAGAAAAACATTCTTACAGACCGGAATGGAGACAGGACTTCACTTCTCATCTTTGCTGCAGAGCTGAAAAAAAAAG--GAAGTT---
