# Supplementary material for: Development of a Target Enrichment Probe Set for Conifer (REMcon)
Source: Biology (Basel). 2024 May 22;13(6):361. doi: 10.3390/biology13060361 (PMC11200496; doi:10.3390/biology13060361)
Supplement: Supplementary file 1 [file biology-13-00361-s001.zip › biology-2960267-supplementary/Sup data/MO_orthlogs_alignments/Thupl29380181s0031_1.ortho.selected_stripped.aln.fasta]

>AA3
---TTTCTATCTGGGAACAGATTGTTTCGGCCTTGGCTGTAGACCACACAGGATCAAGGGTTCTTACAGGTAGCTATGACTATAGTGTTCGCATGTATGATTTCCAAGGAATGACTTCTCAGTTGAGGTCATTTAGACAACTAGAACCATCTGAAGGTCATCAAGTTCGCAGTCTAAGCTGGAGTCCAACTTCTGACCGCTTTTTGTGTGTAACTGGATCAGCCCAAGC--AATTCAGATTTATGACCGTGATGGCCTCACCTTAGGAGAGTTTGTTAAAGGTGACATGTACATTCGTGACCTTAAGAATACAAAAGGACATATTTCAGGTCTGACATGTGGAGAATGGCATCCTAAAGAAAAGCAAACAGTTTTGACATCTTCAGAGGATGGTTCCCTTCGTATTTGGGATGTGAATGATTTTAAAAGTCAAAAGCAGGTTTTT-GTGAAGCCCAAGCTAGCAAGACCTGGGAGAGTACCAGTGACAACATGTGCATGGGGTGTTGATGGGAAATGCATTGCAGGTGGTGTTGGAGATGGATCCATA-AGG--TGTGGAATCTTAAACCAGGCTGGGGAAGTCGTCCAGATTTGTATGTTGAAAAGGGTCATGAAGATGATATCACAGGTCTCAAATTTTCTGCTGATGGGAAACAAATGTGGCATTCAGT--
>AA60
----TTCCATCTCTGCACAGATTGTTTCAGCTTTGGCTATAGATCACACAGGTTCAAGAGTTCTTACAGGTAGCTATGACTATTCTGTTCGTATGTATGATTTTCAAGGTATGACTTCTCAGCTGAGGTCATTTAGACAGCTAGAACCATTTGAAGGGCATCAAGTTCGCAGTCTAAGTTGGAGTCCTACTTCTGATCGTTTTTTATGTGTAACTGGATCTGCCCAAGC--AATTCAGATTTATGACCGTGATGGACTTACCTTAGGAGAATTTGTTAAAGGTGACATGTATTTGCGTGACCTTAAGAATACAAAAGGGCACATATCAGGTCTAACATGTGGACAATGGCATCCTAAAGAAAAGGAAATGGTTTTGACATCCTCAGAGGATGGTTCCCTTCGCATCTGGGATGTGAATGATTTTAAAAGTCAGAAGCAGGT-TGT---TA--------------------------------------------------------------------------------------------------------------------------------------------------------------------------------------------------------------------------------
>AAR4
---TTTCTATCTGGGAACAGATTGTTTCGGCCTTGGCTGTAGACCACACAGGATCAAGGGTTCTTACAGGTAGCTATGACTATAGTGTTCGCATGTATGATTTCCAAGGAATGACTTCCCAGTTGAGGTCATTTAGACAACTAGAACCATCTGAAGGTCATCAAGTTCGCAGTCTAAGCTGGAGTCCAACTTCTGACCGCTTTTTGTGTGTAACTGGATCAGCCCAAGC--AATTCAGATTTATGACCGTGATGGCCTCACCTTAGGAGAGTTTGTTAAAGGTGACATGTACATTCGTGACCTTAAGAATACAAAAGGACATATTTCAGGTCTGACATGTGGAGAATGGCATCCTAAAGAAAAGCAAACAGTTTTGACATCTTCAGAGGATGGTTCCCTTCGTATTTGGGATGTGAATGATTTTAAAAGTCAAAAGCAGGTTTTT-GTGAAGCCCAAGCTAGCAAGACCTGGGAGAGTACCAGTGACAACATGTGCATGGGGTGTTGATGGGAAATGCATTGCAGGTGGTGTTGGAGATGGATCCATA-AGG--TGTGGAATCTTAAACCAGGCTGGGGAAGTCGTCCAGATTTGTATGTTGAAAAGGGTCATGAAGATGATATCACAGGTCTCAAATTTTCTGCTGATGGGAAACAAATGTGGCATTCAGTG-
>AH26
------------------AGGTTGTTTTAGCCTTGGCTATTGACCACACAGAATCATGGGTTCTTATAGCTAGCTATGATTACTCTGTTCGTATGTATGATTTTCAAGGTATGACTTCTCAGTTGAAGTCATTCAGATAGCTAGAACCATCTTAAGGTCATCAAGTTCG-AGTTCAAGCTAGAGTCCAACTTCTGATCGATTTTGGTTTGTAACTGGATCAGTCCAAGC--AA---AGATTTATGATCGCAATGGCCTCACTTTAGGAGAGTTTGTTAAAAGTGACATGTATTTGTGTGACCTTAAGAATACAAAGGGACATATATCATGCATGACATGTGGAGAGTGGCACCCTAAGGATAAGCAAACAATATTTGCATCCTTAGAGGATGGTTTCCTTCGTATCGGGGATGTCAATGACTTTTAAAATTAGAAGCAGGT-CAT---TAAGCCTAAACTTTCAAAACCTCGAAGGGTACTCGTGACTGCTTGTACGTAGGGTCGTGATGGAAAATGCATTGCAAGTGGTGTCGGTGATGGATCAATACATG--TGTGGAATCTTAAACCAGGATGGGGAAGCAGACCAGATATGTACGCTGCCAAGGGACATGATGATGATATCACGGGCCTTCAGTCTTTTTCTGATGGGA----AATGTAGTGTTTAGTC-
>AME1
---TTTCTATCTGGGAACAGATTGTTTCGGCCTTGGCTGTAGACCACACAGGATCAAGGGTTCTTACAGGTAGCTATGACTATACTGTTCGCATGTATGATTTCCAAGGAATGACTTCTCAGTTGAGGTCATTTAGACAACTAGAACCATTTGAAGGTCATCAAGTTCGCAGTCTAAGCTGGAGTCCAACTTCTGACCGCTTTTTGTGTGTAACTGGATCAGCCCAAGC--AATTCAGATTTATGACCGTGATGGCCTCACATTAGGAGAGTTTGTTAAAGGTGACATGTACATTCGCGACCTTAAGAATACAAAAGGACATATTTCAGGTCTGACATGTGGAGAATGGCATCCTAAGGAAAAGCAAACAGTTTTGACATCTTCAGAGGATGGTTCCCTTCGTATTTGGGATGTGAATGATTTTAAAAGTCAAAAACAGGTTTGT-GTGAAGCCCAAGCTTGCAAGACCTGGGAGAGTACCAGTGACAACATGTGCATGGGGTGTTGATGGGAAATGCATTGCAGGTGGTGTTGGAGATGGATCCATACAGG--TGTGGAATCTTAAACCAGGGTGGGGAAGTCGTCCAGATTTGAACGTTGAAAAGGGTCATGAAGAGGATATCACAGGTCTCAAGTTTTCTGCTGATGGGA---------------------
>AP25
------------------AGGTTGTTTCAGCCTTGGCTATTGACCACACAGAATCATGGGTTCTTATAGCTAGCTATGATTACTCTGTTCGTATGTATGATTTTCAAGGTCTGACTTCTCAGTTGAAGTCATTCAGATAGCTAGAACCATCTTAAGGTCATCAAGTTCGTAGTTCAAGCTGGAGTCCAACTTCTGATCGATTTTGGTGTGTAACTAGATCAGTCCAAGC--AA---AGATTTATGATCGCGATGGCCTCACTTTAAAAGATTTTGTTAAAAGTGACATGTATTTGCGTGACCTTAAGAATACAAAGGGACATATATCATGCCTGACATGTGGAGAGTGGCACCCTAAGGAGAAGCAAACAATATTTGCATCCTCAGAGGATGGTTTCCTTCGTATCGGGGATGTCAATGACTTTTAAAATCAGAAGCAGGT-CAT---TAAGCCTAAACTTTCAAAACCTCGAAGGGTACTCGTGACTGCTTGTGCGTAGGGTCGTGATGGAAAATGCATTGCAAGTGGTGTCGGTGATGGATCAATACATG--TGTGGAATCTTAAACCAGGATGGGGAAGCAGACCAAATATATACATTGCCAAGGGACATGATGCTGATATCACGGGCCTTCAGTCTTTTTCTGATGGGA----AATGTAGTGTTTAGTC-
>AS57
---TTTCCATCTCTGCACAGATTGTTTCAGCTCTGGCTGTAGACCACACAGGTTCAAGGGTACTTACGGGTAGCTATGACTATTCTGTTCGTATGTATGATTTCCAAGGTATGACTTCTCAGCTGAGGTCATTTAGACAGTTTGAACCATTTGAAGGGCATCAAGTTCGCAGTCTAAGTTGGAGTCCAACTTCTGATCGTTTTTTGTGTGTAACTGGATCTGCCCAAGC--AATTCAGATTTATGACCGTGATGGTCTTACCTTGGGAGAGTTTGTTAAAGGTGACATGTATTTGCGTGACCTTAAGAATACAAAGGGGCATATATCAGGTCTGACATGTGGAGAATGGCATCCTAAAGAAAAGCAAATGATTTTGACATCCTCAGAGGATGGTTCGCTTCGCATTTGGGATGTGAATGATTTTAAAAGTCAGAAGCAGGT-AGT---TAAGCCCAAGCTTGCTAAACCTGGAAGAGTACCAGTGACAACATGTGCTTGGGGCATTAATGGAAAATGTATTGCTGGTGGTGTTGGAGATGGATCCATACAGG--TGTGGAATGTCAAGTCAGGATGGGGAAGCAGACCGGATCTGTATGTTGATAAGGGACATGAAGATGATATCACAGATCTCAAGTTTTCTTCTGATGGGAAACAAATGTGGCATTTAGTC-
>CB35
---------ACTGTGTGCAGGTTGTTTCAGCCTTGGCTATTGATCACACAGGATCACGGGTTCTTACAGGTAGCTATGATTACTCTGTTCGTATGTATGATTTTCAAGGTATGACTTCCCAGCTGAAGTCATTCAGACAGCTAGAACCATCTGAAGGTCATCAAGTTCGTAGTTTAAGCTGGAGTCCAACTTCTGATCGATTTTTGTGTGTAACTGGATCAGCCCAGGC--AA---AGATTTATGATCGCGATGGCCTCACTTTAGGAGAGTTTGTTAAAGGTGACATGTATTTGCGTGATCTTAAGAATACAAAGGGGCATATAACAGGTCTGACATGTGGAGAATGGCACCCCAAGGAGAAGCAAACAATATTGACATCCTCAGAGGATGGTTCCCTTCGTATTTGGGATGTCAATGACTTTAAAAGTCAGAAGCAGGTCTG--------------------------------------------------------------------------------------------------------------------------------------------------------------------------------------------------------------------------------------
>CD18
----------CTTTGCACAGATTGTTTCAGCTTTGGCTGTAGACCACACAGGTTCAAGAGTTCTTACAGGTAGCTATGACTATTCTGTTCGTATGTATGATTTTCAAGGTATGACTTCTCAGCTGAGGTCATTTAGACAGCTAGAACCATTTGAAGGGCATCAAGTTCGCAGTCTAAGTTGGAGTCCAACTTCAGATCGATTTTTGTGTGTAACTGGATCTGCCCAAGC--AATTCAGATTTATGACCGTGATGGCCTTACCTTAGGAGAATTTGTTAAAGGTGACATGTATTTGCGTGACCTTAAGAATACAAAGGGGCATATAACAGGTCTGACATGTGGTCAATGGCATCCTAAAGAAAAGGAAATGATTTTGACATCCTCAGAGGATGGCTCCCTTCGCATTTGGGATGTAAATGATTTTAAAAGTCAGAAGCAGGT-AGT---TAAGCCCAAGCTTGCAAGACCTGGAAGAGTACCAGTGACAACATGTGCTTGGGGCTTAAATGGGAAATGTATTGCTGGTGGTGTTGGAGATGGATCCATACAGG--TGTGGAATGTCAAGTCAGGATGGGGAAGCAGACCAGATCTGTATGTTGATAAGGGACATGAAGATGATATCACAGATCTCAAGTTTTCTTTCGATGGGAAACAAATGTGGAATTTAGTC-
>CDE34
---------ACTGTGTGTAGGTTGTTTCAGCCTTGGCTATTGATCACACAGGATCACGGGTTCTTACAGGTAGCTATGATTACTCTGTTCGTATGTATGATTTTCAAGGTATGACTTCTCAGCTGAAGTCATTCAGACAGCTAGAACCATCTGAAGGTCATCAAGTTCGTAGTTTAAGCTGGAGTCCAACTTCTGATCGATTTTTGTGTGTAACTGGATCAGCCCAGGC--AA---AGATTTATGATCGCGATGGCCTCACTTTAGGAGAGTTTGTTAAAGGTGACATGTATTTGCGTGATCTTAAGAATACAAAGGGGCATATAACAGGTCTGACATGTGGAGAATGGCACCCTAAGGAGAAGCAAACAATATTGACATCCTCAGAGGATGGTTCCCTTCGTATTTGGGATGTCAATGACTTTAAAAGTCAGAAGCAGGTCTG--------------------------------------------------------------------------------------------------------------------------------------------------------------------------------------------------------------------------------------
>CF38
---TTTCCATCTCGGCACAGATTGTTTCATCCTTAGCTGTAGACCACACAGGTTCAAGGGTTCTTATGGGTAGCTATGACTATACTGTTCGCATGTATGATTTCCAAGGTATGACATCTCAGCTGAAGTCTTTTAGACAGCTAGAACCATTTGAAGGGCATCAAGTTCGTAGTCTAAGTTGGAGTCCAACTTCTGACCGTTTTTTGTGTGTAACTGGATCAGCCCAAGC--AATTCAGATTTATGACCGCGATGGCCTCACCTTAGGAGAGTTTGTTAAAGGTGATATGTATTTGCGTGACCTTAAGAACACAAAAGGGCACATATCAGGTCTGACATGTGGAGAATGGCACCCTAAAGAAAAGCACACAATTTTGACATCCTCGGAGGATGGTTCCCTTCGTATTTGGGATGTGAATGATTTTAAAAGTCAGAAGCAGGTCCGT-------------------------------------------------------------------------------------------------------------------------------------------------------------------------------------------------------------------------------------
>CH19
----TTCCATCTTTGCACAGATTGTTTCAGCTTTGGCTGTAGACCACACAGGTTCAAGAGTTCTTACAGGTAGCTATGACTATTCTGTTCGTATGTATGATTTTCAAGGTATGACTTCTCAGCTGAGGTCATTTAGACAGCTAGAACCATTTGAAGGGCATCAAGTTCGCAGTCTAAGTTGGAGTCCAACTTCAGATCGATTTTTGTGTGTAACCGGATCTGCCCAAGC--AATTCAGATTTATGACCGTGATGGCCTTACCTTAGGAGAATTTGTTAAAGGTGACATGTATTTGCGTGACCTTAAGAATACAAAGGGGCATATAACAGGTCTGACATGTGGTCAATGGCATCCTAAAGAAAAGGAAATGATTTTGACATCCTCAGAGGATGGTTCCCTTCGCATTTGGGATGTAAATGATTTTAAAAGTCAGAAGCAGGT-AGT---TAAGCCCAAGCTTGCAAGACCTGGAAGAGTACCAGTGACAACATGTGCTTGGGGCTTAAATGGGAAATGTATTGCTGGTGGTGTTGGAGATGGATCCATACAGG--TGTGGAATGTCAAGTCAGGATGGGGAAGCAGACCGGATCTGTACGTTGATAAGGGACATGAAGATGATATCACAGATCTCAAGTTTTCTTTCGATGGGAAACAAATGTGGAATTTAGTC-
>CHA37
---TTTCCATCTCGGCACAGATTGTTTCAGCCTTAGCTGTAGACCACACAGGTTCAAGGGTTCTTATGGGTAGCTATGACTATACTGTTCGCATGTATGATTTCCAAGGTATGACTTCTCAGCTGAAGTCTTTTAGACAGCTAGAACCATTTGAAGGGCATCAAGTTCGTAGTCTAAGTTGGAGTCCAACTTCTGACCGTTTTTTGTGTGTAACTGGATCAGCCCAAGC--AATTCAGATTTATGACCGCGATGGCCTCACCTTAGGAGAGTTTGTTAAAGGTGATATGTATTTGCGTGACCTTAAGAACACAAAAGGGCACATATCAGGTCTGACATGTGGAGAATGGCACCCTAAAGAAAAGCACACAATTTTGACATCCTCGGAGGATGGTTCCCTTCGTATTTGGGATGTGAATGATTTTAAAAGTCAGAAGCAGGTCCGTAATTAAGCCCAAGCTTGCAAAGCCTGGAAGAGTACCAGTGACAACATGCGCTTGGGGTTTTGATGGGAAATGTATTGCTGGTGGTGTTGGAGATGGATCCATA-AGG--TGTGGAACCTTAAACCAGGGTGGGGAAGCAGACCAGATCTGTATGTTGATAAGGGACATGAAGAAGATATCACAGATCTTAAGTTTTCTGCTGATGGGAAACAAATGTGGCATTCAGTCC
>CJ24
---TTTCCATCTCTGCACAGATTGTTTCAGCTTTGGCTGTAGACCACACAGGTTCAAGGGTTCTTACGGGTAGCTATGACTATTCTGTTCGTATGTATGATTTCCAAGGTATGACTTCTCAGCTGAGATCATTTAGACAGCTAGAACCATTCGAAGGGCATCAAGTTCGCAGTCTAAGTTGGAGTCCAACTTCTGATCGTTTTTTGTGTGTAACTGGATCTGCCCAAGC--AATTCAGATTTATGACCGTGATGGCCTTACCTTAGGAGAATTTGTTAAAGGTGACATGTATTTGCGTGACCTTAAGAATACGAAGGGTCATATATCAGGTCTGACATGTGGACATTGGCATCCTAAAGAAAAGCAAATGATTTTGACATCTTCAGAGGATGGTTCCCTTCGCATTTGGGATGTGAATGATTTTAAAAGTCAGAAGCAGGT-AGT---TAAGCCCAAGCTTGCTAAACCTGGAAGGGTACCAGTGACAACATGTGCTTGGGGCATTAATGGGAAATGTATTGCTGGTGGTGTCGGAGATGGATCCATACAGG--TTTGGAATGTCAAGTCAGGATGGGGAAGCAGACCGGATCTGTATGTTGATAAGGGACATGAAGATGATATTACAGACCTCAAGTTTTCTTCTGATGGAAAACAAATGTGGAATTTAGTC-
>CK7
---TTTCCATCTCTGCACAGATTGTTTCAGCTTTGGCTGTAGACCACACAGGTTCAAGGGTTCTTACAGGTAGCTATGACTATTCTCTTCGTATGTATGATTTCCAAGGTATGACTTCCCAGCTCAGGTCATTTAGACAGCTAGAACCATTTGAAGGGCATCAAGTTCGAAGTCTAAGTTGGAGTCCAACTTCTGATCGTTTTTTGTGTGTAACTGGATCTGCCCAAGC--AATTCAGATTTATGACCGTGATGGCCTTACCTTAGGAGAGTTTGTTAAAGGTGACATGTATTTGCGTGACCTTAAGAATACAAAAGGGCATATATCAGGTCTGACATGTGGAGAATGGCATCCTAAAGAAAAGCAAATGGTTTTGACATCCTCAGAGGATGGTTCCCTTCGCATTTGGGATGTGAATGATTTTAAAAGTCAGAAACAGGT-AGT---TAAGACCAA-------------------------------------------------------------------------------------------------------------------------------------------------------------------------------------------------------------------------
>CL6
---TTTCCATCTCTGCACAGATTGTTTCAGCTTTGGCTGTAGACCACACAGGTTCAAGGGTTCTTACGGGTAGCTATGACTATTCTCTTCGTATGTATGATTTCCAAGGTATGACTTCTCAGCTCAGGTCATTTAGACAGCTAGAACCATTTGAAGGGCATCAAGTTCGAAGTCTAAGTTGGAGTCCAACTTCTGATCGTTTTTTGTGTGTAACTGGATCTGCCCAAGC--AATTCAGATTTATGACCGTGATGGCCTTACCTTAGGAGAGTTTGTTAAAGGTGACATGTATTTGCGTGACCTTAAGAATACAAAAGGGCATATATCAGGTCTGACATGTGGAGAATGGCATCCTAAAGAAAAGCAAATGGTTTTGACATCCTCAGAGGATGGTTCCCTTCGCATTTGGGATGTGAATGATTTTAAAAGTCAGAAACAGGT-AGT---TAAGCCCAAGCTTGCAAAACCTGGAAGAGTACCAGTGACAACATGTGCCTGGGGCAGTAATGGGAAATGTATTGCTGGTGGTGTTGGAGATGGATCCATACAGG--TGTGGAATGTCAAGTCAGGATGGGGAAGCAGACCAGATCTGTATGTTGATAAGGGACACGAAGATGATATCACAGATCTCAAATTTTCTTCTGACGGGAAACAAATGTGGCATTTAGTC-
>CM9
---TTTCCATCTCTGCACAGATTGTTTCAGCTTTGGCTATAGATCACACAGGTTCAAGAGTTCTTACAGGTAGCTATGACTATTCTGTTCGTATGTATGATTTTCAAGGTATGACTTCTCAGCTGAGGTCATTTAGACAGCTAGAACCATTTGAAGGGCATCAAGTTCGCAGTCTAAGTTGGAGTCCTACTTCTGATCGTTTTTTATGTGTAACTGGATCTGCCCAAGC--AATTCAGATTTATGACCGTGATGGACTTACCTTAGGAGAATTTGTTAAAGGTGACATGTATTTGCGTGACCTTAAGAATACAAAGGGGCACATATCAGGTCTAACATGTGGACAATGGCATCCTAAAGAAAAGGAAATGGTTTTGACATCCTCAGAGGATGGTTCCCTTCGCATCTGGGATGTGACTGATTTTAAAAGTCAGAAGCAGGT-AGT---TAAGCCCAAGCTTGCAAAACCTGGAAGAGTACCGGTGACAACATGTGCTTGGGGCTTAAATGGGAAATCTATTGCCGGTGGTGTTGGAGATGGATCCATA-AGG--TGTGGAATGTCAAGTCAGGATGGGGAAGTAGACCAGATCTATATGTTGATAAGGGACATGAAGATGACATCACAGATCTGAAGTTTTCTTCTGATGGGAAACAAATGTTGAATTTAGTT-
>CO8
---TTTCCATCTCTGCACAGATTGTTTCAGCTTTGGCTATAGATCACACAGGTTCAAGAGTTCTTACAGGTAGCTATGACTATTCTGTTCGTATGTATGATTTTCAAGGTATGACTTCTCAGCTGAGGTCATTTAGACAGCTAGAACCATTTGAAGGGCATCAAGTTCGCAGTCTAAGTTGGAGTCCTACTTCTGATCGTTTTTTATGTGTAACTGGATCTGCCCAAGC--AATTCAGATTTATGACCGTGATGGACTTACCTTAGGAGAATTTGTTAAAGGTGACATGTACTTGCGTGACCTTAAGAATACAAAGGGGCACATATCAGGTCTAACATGTGGACAATGGCATCCTAAAGAAAAGGAAATGGTTTTGACATCCTCAGAGGATGGTTCCCTTCGCATCTGGGATGTGAATGATTTTAAAAGTCAGAAGCAGGT-AGT---TAAGCCCAAGCTTGCAAAACCTGGAAGAGTACCGGTGACAACATGTGCTTGGGGCTTAAATGGGAAATCTATTGCCAGTGGTGTTGGAGATGGATCCATA-AGG--TGTGGAATGTCAAGTCAGGATGGGGAAGTAGACCGGATCTATATGTCGATAAGGGACATGAAGATGACATCACAGATCTGAAGTTTTCTTCTGATGGGAAACAAATGTTGAATTTAGTA-
>CP16
----TTCCATCTCTGCACAGATTGTTTCAGCTTTGGCTGTAGACCACACAGGTTCAAGAGTTCTTATGGGTAGCTATGACTACACTGTTCGTATGTATGATTTCCAAGGTATGACTTCTCAGCTGAGGTCATTTAGACAGCTAGAACCATTTGAAGGGCATCAAGTTCGCAGTCTAAGTTGGAGTCCAACTTCTGATCGTTTTTTGTGTGTAACTGGATCTGCCCAAGC--AATTCAGATTTATGACCGTGATGGCCTTACCTTAGGAGAATTTGTTAAAGGTGACATGTATTTGCGTGACCTTAAGAATACAAAGGGGCACATATCAGGTCTGACATGTGGTCAATGGCATCCTAAAGAAAAGCAAATGATTTTGACATCCTCAGAGGATGGTTCCCTTCGCATTTGGGATGTAAATGATTTTAAAAGTCAGAAGCAGGT-AGT---TAAGCCCAAGCTTGCAAAACCTGGAAGAGTACCAGTGACAACATGTGCTTGGGGCTTAAATGGGAAATGTATTGCTGGTGGTGTTGGAGATGGATCCATACAGG--TGTGGAATGTCAAGTCAGGATGGGGAAGCAGACCGGATCTGTATGTTGATAAGGGACATGAAGATGATATCACAGATCTCAAGTTTTCTTCCGATGGGAAACAAATGTGGAATTTAGTC-
>CR44
------------------AGGTTGTTTTAGCATTAGCTATCGACCACATGGGATCAAGTGTTCTTTCAGGCAGTTATGACTATTTTGTTCGTATATATGACTTCCAAGGCATGAGTTCTTAGCTAAGATCATTCAGATAACTAGAACCATTTGCAGGTCATCAAGTTTGTAGTCTAAGTTGGAGTCCAACTTCTAATCGGTTTTTGTGTGTAACTGGCTCAACCCAGGGG------AAGATTATGATCGTGATGGCCTCACTTTAGGAGAGTTAGTCAAAGGCGACATGTATTCACGCGATCTCAAAAATGCCAAGGGGCATATATCAAGTCTGACATATGGAGAATGGCACCCTAAAGAGAAGTAAACGGTTTTAACATCATCGGAAGATGGTTCCCTTCGTATGCGGGATGTAAATGACTGGAAAAGTCAGAAGCAGGT-----AATAAACCAAAGCTTGCAAGACTTGCAATAGTGCCAATGACAACATGTGCATGGGTCTGCGATGGGAAACTGATTGCAGGTGGTGCTGGAGATGGGTCCATATAGG--TGTGGAGTATGAAACTAGGATGGGGAAGCAGACTGGATATGTATGTTGAAAAGGGACATGAGGATGATATCACATGCCTCCAGTTCTCTATCGATG------------------------
>CT15
----TTCCATCTCTGCTCAGATTGTTTCAGCTTTGGCTGTAGACCACACAGGTTCAAGAGTTCTTACGGGTAGCTATGACTATTCTGTTCGTATGTATGATTTCCAAGGTATGACTTCTCAGCTGAGGTCATTTAGACAGCTAGAACCATTTGAAGGGCATCAAGTTCGCAGTCTAAGTTGGAGTCCAACTTCTGATCGTTTTTTGTGTGTAACTGGATCTGCCCAAGC--AATTCAGATTTATGACCGTGATGGCCTTACATTAGGAGAATTTGTTAAAGGTGACATGTATTTGCGTGACCTTAAGAATACAAAGGGGCACATATCAGGTCTGACATGTGGTCAGTGGCATCCTAAAGAAAAGCAAATGATATTGACATCCTCAGAGGATGGTTCCCTTCGCATTTGGGATGTAAATGATTTTAAAAGTCAGAAGCAGGT-AGT---TAAGCCCAAACTTGCAAAACCTGGAAGAGTACCAGTGACAACATGTGCTTGGGGCTTAAATGGGAAATGTATTGCGGGTGGTGTTGGAGATGGATCCATACAGG--TGTGGAATGTCAAGTCAGGATGGGGAAGCAGACCGGATCTGTATGTTGATAAGGGACATGAAGATGATATCACAGATCTCAAGTTTTCTTCCGATGGAAAACAAATGTGGAATTTAGTC-
>DA12
---TTTCCATCTCTGCACAGATTGTTTCAGCTTTGGCTGTAGATCACACAGGTTCAAGAGTTCTTACAGGTAGCTATGACTATTCTGTTCGTATGTATGATTTCCAAGGTATGACTTCTCAGATGAGGTCATTTAGACAGCTAGAACCATTTGAAGGGCATCAAGTTCGCAGTCTAAGTTGGAGTCCTACTTCTGATCGTTTTTTATGTGTAACTGGATCTGCACAAGC--AATTCAGATTTATGATCGTGATGGCCTTACCTTAGGAGAATTTGTTAAAGGTGACATGTATTTGCGTGACCTTAAAAATACAAAGGGGCATATATCAGGTCTGACATGTGGACAGTGGCATCCTAAAGAAAAGGAAATGATTTTGACATCCTCAGAGGATGGTTCCCTTCGCATCTGGGATGTGAATGATTTTAAAAGTCAGAAGCAGGT-AGT---TAAGCCCAAGCTTGCAAAACCTGGAAGAGTACCAGTGACAACATGTGCTTGGGGCTTAAATGGGAAATCTATTGCCGGTGGTGTTGGAGATGGATCCATACAGG--TGTGGAATGTCAAGTCAGGATGGGGAAGCAGACCAGATCTATATGTTGATAAGGGACATGAAGATGATATCACAGATCTCAAATTTTCTTCTGATGGGAAACAAATGTTGAATTTAGTA-
>EN45
-----------------------------------------------------------------------------------------------------------------------------------------------------------------------------------------------------------------------------------------TTTAGATTTATGACCGTGATGGCCTCACCTTAGGAGAGTTTGTTAAAGGGGACATGTATTTGCGTGACCTCAAGAATACCAAGGGTCATATATCTGGTTTGACGTGTGGAGAATGGCACCCTACAGAAAAGCAAACGGTTTTGACGTCATCAGAAGATGGTTCCCTTCGTATTTGGGATGTAAATGACTTTAAAAGTCAGAAGCAGGT-----GCGAATGCTATTTTTGGCAACCT-------GTAC--------------------------------------------------------------------------TTTTTAATGTTTAAT---------------------------------------------------------------------------------------------------------
>FC13
---GTTCCATCTCTGCACAGATTGTTTCAGCTTTGGCTGTAGATCACACAGGTTCAAGAGTTCTTACAGGTAGCTATGACTATTCTGTTCGTATGTATGATTTCCAAGGTATGACTTCTCAGATGAGGTCATTTAGACAGCTAGAACCATTTGAAGGGCATCAAGTTCGCAGTCTAAGTTGGAGTCCTACTTCTGATCGTTTTTTATGTGTAACTGGATCTGCGCAAGC--AATTCAGATTTATGATCGTGATGGCCTTACCTTAGGAGAATTTGTTAAAGGTGACATGTATTTGCGTGACCTTAAAAATACAAAGGGGCACATATCAGGTCTGACATGTGGACAGTGGCATCCTAAAGAAAAGGAAATGATTTTGACATCCTCAGAGGATGGTTCCCTTCGCATCTGGGATGTGAATGATTTTAAAAGTCAGAAGCAGGT-AGT---TAAGCCCAAGCTTGCAAAACCTGGAAGAGTACCAGTGACAACATGTGCTTGGGGATTAAATGGGAAATCTATTGCCGGTGGTGTTGGAGATGGATCCATACAGG--TGTGGAATGTCAAGTCAGGATGGGGAAGCAGACCGGATCTATATGTTGATAAGGGACATGAAGATGATATCACAGATCTCAAATTTTCTTCTGATGGGAAACAAATGTTGAATTTAGT--
>JO20
----------CTTTGCACAGATTGTTTCAGCTTTGGCTGTAGACCACACAGGTTCAAGAGTTCTTACAGGTAGCTATGACTATTCTGTTCGTATGTATGATTTTCAAGGTATGACTTCTCAGCTGAGGTCATTTAGACAGCTAGAACCATTTGAAGGGCATCAAGTTCGCAGTCTAAGTTGGAGTCCAACTTCAGATCGATTTTTGTGTGTAACTGGATCTGCCCAAGC--AATTCAGATTTATGACCGTGATGGCCTTACCTTAGGAGAATTTGTTAAAGGAGACATGTATTTGCGTGACCTTAAGAATACAAAGGGGCATATAACAGGTCTGACATGTGGTCAATGGCATCCTAAAGAAAAGGAAATGATTTTGACATCCTCAGAGGATGGTTCCCTTCGTATTTGGGATGTAAATGATTTTAAAAGTCAGAAGCAGGT-AGT---TAAGCCCAAGCTTGCAAGGCCTGGAAGAGTACCAGTGACAACATGTGCTTGGGGCTTAAATGGGAAATGTATTGCTGGTGGTGTTGGAGATGGATCCATACAGG--TGTGGAATGTCAAGTCAGGATGGGGAAGCAGATCGGATCTGTACGTTGATAAGGGACATGAAGATGATATCACAGATCTCAAGTTTTCTTTCGATGGGAAACAAATGTGGAATTTAGTC-
>JU21
----TTCCATCTTTGCACAGATTGTTTCAGCTTTGGCTGTAGACCACACAGGTTCAAGAGTTCTTACAGGTAGCTATGACTATTCTGTTCGTATGTATGATTTTCAAGGTATGACTTCTCAGCTGAGGTCATTTAGACAGCTAGAACCATTTGAAGGGCATCAAGTTCGCAGTCTAAGTTGGAGTCCAACTTCAGATCGATTTTTGTGTGTAACTGGGTCTGCCCAAGC--AATTCAGATTTATGACCGTGATGGCCTTACCTTAGGAGAATTTGTTAAAGGAGACATGTATTTGCGTGACCTTAAGAATACAAAGGGGCATATAACAGGTCTGACATGTGGTCAATGGCATCCTAAAGAAAAGGAAATGATTTTGACATCCTCAGAGGATGGTTCCCTTCGCATTTGGGATGTAAATGATTTTAAAAGTCAGAAGCAGGT-AGT---TAAGCCCAAGCTTGCAAGACCTGGAAGAGTAGCAGTGACAACATGTGCTTGGGGCTTAAATGGGAAATGTATTGCTGGTGGTGTTGGAGATGGATCCATACAGG--TGTGGAATGTCAAGTCAGGATGGGGAAGCAGACCGGATCTGTACGTTGATAAGGGACATGAAGATGATATCACAGATCTCAAGTTTTCTTTCGATGGGAAACAAATGTGGAATTTAGTCT
>PM29
---------ACCGTGTGCAGGTTGTTTCAGCCTTGGCTATTGACCACACAGGATCACGGGTTCTTACAGGTAGCTATGACTATTCTGTTCGTATGTATGATTTTCAAGGTATGACTTCTCAGCTAAAGTCATTCAGACAGCTAGAACCATCTGAAGGTCATCAAGTTCGTAGTTTAAGCTGGAGCCCAACTTCTGATCGATTTTTGTGTGTAACTGGATCAGCCCAGGC--AA---AGATTTATGACCGTGATGGCCTCACTTTAGGAGAGTTTGTTAAAGGTGACATGTATTTGCGGGACCTTAAGAATACAAAGGGGC------------------------------------------------------------------------------------------------------------------------------------------------------------------------------------------------------------------------------------------------------------------------------------------------------------------------------------------------------------------
>SE46
------------------AGGTTGTTTCAGCATTAGGTATTGACCACACAGGATCAAGAGTTCTTTCAGGTAGCTATGACTATTCTGTTCGGATGTATGACTTCCAAGGCATGAGTTCTCAGTTGAGATCATTCAGACAGCTAGAACCGTTTGAAGGCCATCAAGTTCGCAGTCTAAGCTGGAGTCCAACTTCTGATAAATTTTTGTGTGTAACTGGCTCAGCCCAGGC--AATTTAGATTTATGACCGTGATGGCCTCACCTTGGGAGAGTTTGTGAAAGGGGACATGTATTTGCGTGACCTCAAAAATACCAAGGGTCATATATCTGGTTTGACATGTGGAGAATGGCACCCTACAGAAAAGCAAACGGTTTTGACGTCATCAGAGGATGGTTCCTTTCGTATTTGGGATGTAAATGACTTCAAAAGTCAGAAGCAGGT-----------------------------------------------------------------------------------------------------------------------------------------------------------------------------------------------------------------------------------------
>SG23
----TTCCATCTCTGCACAGATTGTTTCAGCTTTGGCTGTAGACCACACAGGTTCAAGGGTTCTTACGGGTAGCTATGACTATTCTCTTCGTATGTATGATTTCCAAGGTATGACTTCTCAGCTGAGGTCATTCAGACAGCTAGAACCATTTGAAGGGCATCAAGTTCGCAGTCTAAGTTGGAGTCCAACTTCTGATCGTTTTTTGTGTGTAACTGGATCTGCCCAAGC--AATTCAGATTTATGACCGTGATGGCCTTACCTTAGGAGAGTTTATTAAAGGCGACATGTATTTGCGTGACCTTAAGAATACGAAGGGGCATATATCAGGTCTGACATGTGGAGAATGGCATCCTAAAGAAAAGCAAATGGTTTTGACATCCTCAGAGGATGGTTCCCTTCGCATTTGGGATGTGAATGATTTTAAAAGTCAGAAGCAGGT-AGT---CAAGCCCAAGCTTGCAAAACCTGGAAGAGTGCCAGTGACAACATGTGCCTGGGGCCTTAATGGGAAATGCATTGCTGGTGGTGTTGGAGATGGATCCATACAGG--TGTGGAATGTCAAGTCAGGATGGGGCAGCCGACCGGATCTATATGTTGATAAGGGACATGAAGATGATATCACAGATCTCAAGTTTTCTTCTGATGGGA---------------------
>SS22
--------TTTTGGTAACATATTGTTTTAGCTTTGGCTGTAGACCACACGGGTTCAAGGGTTCGTACGGGTAGCTCTGACTATTTTGTTTGTATGTATGATTTCTAAGGTATGAATTCTCAACTGATGTCATTTAGACAGCTAGAACCATTTGGAGGGCATCAAGTTCACAATCTAAGTTGTAGTCCAACTTCTGATC--TTTTTTTTTGTAACTAGATCTGCCCAAGC--AA---AGATTTATGATCGTGATGGCCTTATCTTAGGAGAGTCTATTAAAGGCGACATGTATTTGCGTGACCTCAACAATACAAAGGGGCATATATCAAGTCAAAAATGTGGAGAATGGTATCCTAAAGAAAAGCAAATGGTTTTGATGTCCTCAGAGGACAATTCCCTTCACATTTGGTATGTGAATGATTTTAAAAGTCAAAAGTAGGT-----ACTAAGCCCAAGCTTGCAAAACATGGAAGAGTACTAGTGACAACATGTGCTTGAGGCCTTAATGGGAAATGTGTTGCTGGTGGTGTTGGAGATAGATCCATACAGG--TGTGGAATGTCAAGTCAGGATGGGGTGGTAGAGCAGATCTATATGTTGATAAGGGACATGAAGATGATATCACAGATCTCAAGTTTTTTTTTGTT-------------------------
>TA17
CTTTCATTAGCTTTGCACAGATTGTTTCAGCTTTGGCTGTAGACCACACAGGTTCAAGAGTTCTTACAGGCAGCTATGACTACTCCGTTCGTATGTATGATTTCCAAGGTATGACTTCTCAGCTAAGGTCATTTAGACAGCTAGAACCATTTGAAGGGCATCAAGTTCGCAGTCTAAGTTGGAGTCCAACTTCTGATCGTTTTTTGTGTGTAACTGGATCTGCCCAAGC--AATTCAGATTTATGACCGTGATGGCCTTACCTTAGGAGAGTTTGTTAAAGGTGACATGTATTTGCGTGACCTTAAGAATACAAAGGGGCATATATCAGGTCTGACATGTGGTCAATGGCATCCTAAAGAAAAGCAAATGATTTTGACATCTTCGGAGGATGGTTCCCTTCGCATTTGGGATGTAAATGATTTTAAAAGTCAAAAGCAGGT-AGT---TAAGCCCAAGCTTGCAAGACCTGGAAGAGTACCAGTGACAACATGTGCTTGGGGCTTAAATGGGAAATGTATTGCTGGTGGTGTTGGAGATGGATCCATACAGG--TGTGGAATGTCAAGTCAGGATGGGGAAGCAGACCGGATGTGTATGTAGATAAGGGACATGAAGATGATATCACGGATCTCAAGTTTTCTTCTGATGGGAAACAAATGTGGAATTTAGTC-
>TB39
---------------CACAGATTGTTTCAGCCTTAGCTGTAGATCACACAGGTTCAAGGGTTCTCACAGGTAGCTATGACTATTCTGTTCGCATGTATGATTTCCAAGGTATGACTTCTCAGCTGAGGTCATTTAGACAGCTAGAACCATCTGAAGGGCATCAAGTTCGCAGTCTAAGTTGGAGTCCAACTTCTGACCGTTTTTTATGTGTTACTGGATCGGCCCAAGC--AATTCAGATTTATGACCGTGATGGCCTCACCTTAGGAGAATTTGTTAAAGGTGATATGTATCTGCGTGACCTTAAGAATACAAAGGGGCATATATCGGGTCTGACATGTGGAGAATGGCACCCTAAAGAAAAGCACACAATTCTGACATCCTCGGAGGATGGTTCCCTTCGTATTTGGGACGTGAATGATTTTAAAAGTCAGAAGCAGGTCAGT---TAAGCCGAAGCTTGCAAAACCTGGAAGAGTACCAGTGACAACATGTGCTTGGGGTTTTGATGGAAAATGTATTGCTGGTGGTGTTGGAGATGGATCTATA-AGG--TGTGGAACCTCAAACCAGGATGGGGAAGCAGACCAGATCTGTATGTTGATAAGGGACATGAAGAAGATATCACAGACCTCAAGTTTTCTGCTGATGGGAAACAAATGTGGCATTCAGT--
>TC31
----------------------------------------------------ATCACGGGTTCTTACAGGTAACTCTGATTACTCTATTCATATGTATGATTTTCAAGGTACAACTTCTTAGGTTAAGTCTTTCAGATAGCTAGAACCATCCGAATATCATCAAGCTCATAGATCAAGTTGGAGTTCAATTTCTGATCGATTTTTATGTGTCACTAGATCAGTCCATGC--AA---AGATTTATGATCGTGATGGCCTCACTTTAGGAGAGTTTGTTTAAAGTCACTTGTATATGCGTGACTTTAATAATACAAGTGACCTGGTATTAAGCTAATTTAATATGG-----------AGACAAAGAAGATTCACATTATTAGCCCTTGAGAGTTGTTTCCTT----------------------------------------------------------------------------------------------------------------------------------------------------------------------------------------------------------------------------------------------------------------------------------
>TN1
----------CTCGGCACAGATTGTTTCAGCCTTAGCTATAGACCACACAGGTTCAAGGGTGCTTACAGGTAGCTATGACTATTCTGTTCGCATGTATGATTTCCAAGGTATGAGTTCTCAGCTGAAGTCATTTAGACAGTTAGAACCATTTGAAGGGCATCAAGTTCGCAGTCTAAGTTGGAGTCCAACTTCTGACCGTTTTCTGTGTGTAACTGGATCGGCCCAAGC--AATTCAGATTTATGACCGTGATGGCCTTACCTTAGGAGAGTTTATTAAAGGTGACATGTATTTGCGTGACCTCAAGAATACAAAGGGGCATATATCAGGTCTGACATGCGGAGAATGGCACCCTAAAGAAAAGAACACAATTTTGACGTCCTCGGATGATGGTTCCCTTCGTATTTGGGATGTGAATGATTTTAAAAGTCAGAAGCAGGT-CTC---CATAACATGTCATGTGAATCGTAAA-------------------------------------------------------------------------------------------------------------------------------------------------------------TCTTGA--------------------------------------
>TO14
----TTCCATCTCTGCACAGATTGTTTCAGCTTTGGCTGTAGACCACACAGGTTCAAGAGTTCTTACGGGTAGCTATGACTATTCTGTTCGTATGTATGATTTCCAAGGTATGACTTCTCAGCTGAGGTCATTTAGACAGCTAGAACCATTTGAAGGGCATCAAGTTCGCAGTCTAAGTTGGAGTCCAACTTCTGATCGTTTTTTGTGTGTAACTGGATCTGCCCAAGC--AA---AGATTTATGACCGCGATGGCCTTACCTTAGGAGAATTTATTAAAGGTGACATGTATTTGCGTGACCTTAAGAATACAAAGGGGCATATATCAGGTCTGACATGTGGACAATGGCATCCTAAAGAAAAACAAATGATTTTGACATCCTCAGAGGATGGGTCCCTTCGCATTTGGGATGTAAATGATTTTAAAAGTCAGAAGCAGGT-AAT---TAAGCCCAAGCTTGCAAAACCTGGAAGAGTACCAGTGACAACATGTGCTTGGGGCTTAAATGGGAAATGTATTGGTGGGGGTGTTGGAGATGGATCCATACAGG--TGTGGAATGTCAAGTCAGGATGGGGAAGCAGACCAGATCTGTATGTTGATAAAGGACATGAAGATGATATCACAGATCTCAAGTTTTCTTCCGATGGGAAACAAATGTGGAATTTAGTC-
>WN5
---TTTCTATCTGGAAACAGATTGTTTCGGCCTTGGCTGTAGACCACACAGGATCAAGGGTTCTTACAGGTAGCTATGACTATACTGTTCGCATGTATGATTTCCAAGGAATGACTTCTCAGTTGAGGTCATTTAGACAACTAGAACCATTTGAAGGTCATCAAGTTCGCAGTCTAAGCTGGAGTCCAACTTCTGACCGCTTTTTGTGTGTAACTGGATCAGCCCAAGC--AATTCAGATTTATGACCGTGATGGCCTCACCTTAGGAGAGTTTGTTAAAGGTGACATGTACATTCGTGACCTTAAGAATACAAAAGGACATATTTCAGGTCTGACATGTGGAGAATGGCATCCTAAAGAAAAGCAAACAGTTTTGACATCTTCAGAGGATGGTTCCCTTCGTATTTGGGATGTGAATGATTTTAAAAGTCAAAAGCAGGTTTGT-GTGAAGCCCAAGCTTGCAAGACCTGGGAGAGTACCTGTGACAACATGTGCATGGGGTGTTGATGGGAAATGCATTGCAGGTGGTGTTGGAGACGGATCCATACAGG--TGTGGAATCTTAAATCAGGCTGGGGAAGTCGTCCAGATTTGAATGTTGAAAAGGGTCATGAAGAGGATATCACAGGTCTCAAGTTTTCTGCTGATGGGAAACAAATGTGGCATTCAGT--
>WS10
---TTTCCATCTCTGCACAGATTGTTTCAGCTTTGGCTGTAGATCACACAGGTTCAAGAGTTCTTACAGGTAGCTATGACTACTCTGTTCGTATGTATGATTTCCAAGGTATGACTTCTCAGCTGAGGTCATTTAGACAGCTAGAACCATTTGAAGGGCATCAAGTTCGCAGTCTAAGTTGGAGTCCTACTTCTGATCGTTTTTTATGTGTAACTGGATCTGCGCAAGC--AATTCAGATTTATGACCGTGATGGCCTTACCTTAGGAGAATTTGTTAAAGGTGACATGTATTTGCGTGACCTTAAAAATACAAAGGGGCATATATCAGGTCTGACATGTGGACAATGGCATCCTAAAGAAAAGGAAATGATTTTGACATCCTCAGAGGATGGTTCCCTTCGCATCTGGGATGTGAATGATTTTAAAAGTCAGAAGCAGGT-AGT---TAAGCCCAAGCTTGCAAAACCTGGAAGAGTACCAGTGACAACATGTGCCTGGGGCTTAAATGGGAAATCTATTGCTGGTGGTGTTGGAGATGGATCCATACAGT--TGTGGAATGTCAAGTCAGGATGGGGAAGCAGACCGGATCTATATGTTGATAAGGGACATGAAGATGATATCACAGATCTCAAATTTTCTTCTGATGGGAAACAAATGTTGAATTTAGT--
>WW11
---TTTCCATCTCTGCACAGATTGTTTCAGCTTTGGCTGTAGATCACACAGGTTCAAGAGTTCTTACAGGTAGCTATGACTACTCTGTTCGTATGTATGATTTCCAAGGTATGACTTCTCAGCTGAGGTCATTTAGACAGCTAGAACCATTTGAAGGGCATCAAGTTCGCAGTCTAAGTTGGAGTCCTACTTCTGATCGTTTTTTATGTGTAACTGGATCTGCGCAAGC--AATTCAGATTTATGACCGTGATGGCCTTACCTTAGGAGAATTTGTTAAAGGTGACATGTATTTGCGTGACCTTAAAAATACAAAGGGGCATATATCAGGTCTGACATGTGGACAATGGCATCCTAAAGAAAAGGAAATGATTTTGACATCCTCAGAGGATGGTTCCCTTCGCATCTGGGATGTGAATGATTTTAAAAGTCAGAAGCAGGT-----------------------------------------------------------------------------------------------------------------------------------------------------------------------------------------------------------------------------------------
>GG1
TTTTTCTGTACTTGGTGCAGGTTGTCTCAGCATTAGCTATTGATCACACAGGATCAAGGGTGCTCACAGGTAGTTATGACTACTCTGTTCGCATGTATGATTTCCAAGGCATGACTTCTCAGCTGAGGTCATTCAGACAACTAGAACCATTTGAAGGTCATCAAGTTCGCAGTCTAAGCTGGAGTCCAACTTCTGATCGCTTTTTGTGTGTAACTGGATCAGCCCAAGCAAAATTCAGATTTATGACCGTGATGGTCTCACCTTAGGAGAGTTTGCCAAAGGTGACATGTATTTGCGTGACCTTAAGAATACCAAGGGGCACATATCAGGTCTAACATGTGGGGAATGGCATCCTAGAGAGAAGCAGACTATTTTGACTTCCTCGGAGGATGGTTCCCTCCGAATTTGGGATGTAAACGAATTTAGAAGTCAGAAGCAGGTATGTGGTTAAACCCAAACTTGCGAGACCTGGAAGAGTACCAGTGACAACATGTGCATGGGGTCGTGATGGGAAATGTGTTGCAGGTGGTGTTGGGGATGGATCTATACAGGTATGTGGAATTTGAAACCAGGGTGGGGAAGCAGACCCGATATATATGTTGAAAGGGGACATGAGGATGATATCACGGGCCTCCAGTTTTGTGCTGATGGGACCCTGATGCTACACTCAAAGT
