# Supplementary material for: Development of a Target Enrichment Probe Set for Conifer (REMcon)
Source: Biology (Basel). 2024 May 22;13(6):361. doi: 10.3390/biology13060361 (PMC11200496; doi:10.3390/biology13060361)
Supplement: Supplementary file 1 [file biology-13-00361-s001.zip › biology-2960267-supplementary/Sup data/MO_orthlogs_alignments/Thupl29380226s0001_1.ortho.selected_stripped.aln.fasta]

>AA3
---------------------------------------------------------------------AAGAACAATCCCAAGGATTAGAAGTAA---CTTGGAACACAGAGCCTTAGGTGGTGCTTTCCATATC-AACTCATCAAGGTTCATTTTGCCAAAGAGCAGGGCATTATTTTGACATAGCTTTGCGACTAACGTGACATAAAATGAAGGGTAGTAACTCTCCAAAATCCTAGATCCTCCCATTGATGGCATGTCCTTCATGCACAAGTTTTCCTTAATGGTGATTAGAATGCCCACCAAAAGCCCCACCTCCTCATTTATCAT-GAGTTTCTCATC-----------------------------------------------------------------------------------------------------------------------------------------------------------------------------------------------------------------------------------------------------------------------------------------------------------------------------------------
>AA60
ATAACCCACAAGAAAAATGAAAATCAAATACACCTGGAATGCAGAACCTTTG-AAAAATGATGG----TCAAGAAGAAAAATGTAAAGTCAACAAA---CCTGATATGCAGAACCTTCGGTAGTGCTTCCCATACCGAACTCGTCCATATTTGTTTTACCAATCAGAAGTGCACCATTCTGACGCAATTTAGTGACAGCCGTGGCATCAAATGGAGGACGGTAACCCTCTAAAATTCTAGACCCTGCAGTCGATGGCATGTCATTCGTACACAGATTGTCCTTGATTGCAATCGGAACGCCCGCCAGCATTCCCACCTCCTCATTTCTTGC-AATTTTCTCATCAA--TCAATGACGCCTCCATC-AAAACTTTGTCAGAAATGTGAAGAA-AACTCTTGACATAAGGTTCAGTCTGTTGAATGCGAGTTAAATGCTCTTGTGTAATTTCAACGGCTGTT--TTTTCTCGTGACATAAGAGACTTTCTAATA--CGCAGAATTT--CGGAA--------------TTATTGTTTGCGTAGATTGTAGAGAGCTC------AATGGGAATCCGATTAAACG-TTCTTACTCTGCA--GTGGTATGGAGCCAGGCGTGCGTGAAGAGGAGAGCGTGGGAATGGAATCTCGGCCCTCATCTTCACCGT--------
>AAR4
------------------------------------------------------------------------------------------------------------------------------------------------------------------------------------------------------------------ATGGGGGGTAGTAACTCTCCAAAATCCTATATCCTCCCATTGATGGCATGTCCTTCATGCACAAGTTTTCCTTAATGGTGATCAGAATGCCCACCAGAAGCCCCACCTCCTCATTTATTGC-AAGTTTCTCATCAA--TTTTTGTGGCCTCCATC-AAAATCTTGTCGGAGACGTAGAAAACAACTCTTGATGCGAGGTTTCATATGTTGCAAGCGAGAGAGGTATTCTTTCATGATTT-GATGATCGTC--CTCTCCCTTGACATAAGGGATTTTATTATG--CGTAGGATTT--TAGAA-----------------------GTTTGAGTTGACGGTGTAGA------AACGACATTGTGAATTTGCA----------------ATAGGGG----------------------------------------------------------------------
>AF1
--------------------------------------------------------AAAAAACT----CAAACAAATCTTAAACAGAATTGAAAAT---CCTGGAATGCAGAGCTTTCAGTGGTGCTTCCCATCCCGAACTCGTCCATATTTGTCTTGCCAATGAGAATAGCGTCGCTCTGGCGCAGCTTCTTAACAGCAGTGGCATCATATGGAGGGCAATATCCCTCCAAAACCCTAGAACCTCCAGTTGATGGCATATCCTTCGTGCACAGATTGTCCTTGACGGCAATGGGTACACCAGCCAGAATTCCCAACTCCTCATTTCTTGC-AAGTTTCCCGTCAA--TTTCCGCTGCCTCCGCC-AAAACCTTGTGGGAGACGTAGAGAA-AGCTGTTGAGGTATGGTTCTCTCTGCTGCAGACGGGTTAAATACTCCTCTGCTATCTCCACGGCTGTT--CGTGCTCGGGAGAGAAGGGATTTCCTGATG--CGCAAGATTT--CCGAGGGA-----------GTTTGAGGTGTGTGGATTTCTGATGCCGC------AACGGCATTGTGAATGTTC--TGGTGGTTTTACA--GGGTGGGGAGAGGAAGTGAGAGGAGAGGAGAGAGCGCGGGGATGGAACCGCTGCCCTCATCTTTGCAGTTTGTTATT
>AG2
--------------------------------------------------------AAAAAACT----CAAACAAATCTTAAACAGAATTGAAAAT---CCTGGAATGCAGAGTTTTCAGTGGTGCTTCCCATCCCGAACTCGTCCATATTTGTCTTGCCAATGAGAATAGCGTCGCTCTGGCGCAGCTTCTTAACAGCAGTGGCATCAAATGGAGGGCAATATCCCTCCAAAACCCTAGAACCTCCAGTTGATGGCATATCCTTCGTGCACAGATTGTCCTTGACGGCAATGGGTACACCAGCCAGAATTCCCAACTCCTCATTTCTTGC-AAGTTTCCCGTCAA--TTTCCGCTGCCTCCGCC-AAAACCTTGTGGGAGACGTAGAGAA-AGCTGTTGAGGTATGGTTCTCTCTGCTGCAGACGGTTTAAATACTCCTCTGCTATCTCCACGGCTGTT--CGTGCTCGGGAGAGAAGGGATTTCCTGATG--CGCAAGATTT--CCGAGGGA-----------GTTTGAGGTGTGTGGATTTCTGATGCCGC------AACGGCATTGTGAATGTTC--TGGTGGTTTTACA--GGGTGGGGAGAGGAAGTGAGAGGAGAGGAGAGAGCGCGGCGATGGAACCGCTGCCCTCATCTTTGCAG---------
>AH26
-----------------------------------------------------------------------------------------------A---CCTGGAATGCCGAGCCTTCTGTAGTGCTTCCCATTCCAAACTCATCGAGGTTTGTTTTGCCAATCAACAGGGCTCCATTCCGACGCAATTTCGTCACGGATGTGGCGTCAAAGGGAGGACGATAACCCTCTAAAACCCTAGACCCTCCAGTTGACGGCATGTCTCTCGTACACAGATTATCCTTTACGGCAACGGGGACGCCTGCCAGAGGGCCGA----------------------------------------------------------------------------------------------------------------------------------------------------------------------------------------------------------------------------------------------------------------------------------------------------------------------------------------------------------------------
>AME1
-----------------------------------------------------AAAAGCGATATCATAAATAAAATAATCCGTAAAAGTGAATGTA---CCTGGAACGCAGAGCCTTCGGTGGTGCTTCCCATGCCAAACTCATCGAGGTTCGTTTTGCCAAAGAGCACGGCGTCATTTTGACGCAGCTTCGCGACAACCGTAGCGTCAAACGGAGGGCGGTAACCCTCCAAAATTCTGGACCCGCCGGTTGACGGCATGTCCTTCGTGCATAGGTTGTCCTTGACGGCGATCGGGACGCCCGCCAGGAGCCCCACCTCCTCATTTCTCGC-GAGTTTCTCGTCAA--TTTCTGCGGCCTCCGTC-AAAATCTTGTCGGAGACGTAGAGAA-AGCTCTTGACGAGGGGTTCTGTCTGTTGCAGGCGAGCGAGGTATTCTTCCGCGATTTCGACGGCCGTC--CGCTCCCTTGACATAAGGTATTTTCTTATG--CGCAGGATTT--CGGAA-----------------------GTCTGAGTTGACGGTGTAGAGA----CACGACATTGTGAAT----------------GCA--GTGGGGTACATTGACGCTGCCGTAGAGGAGAGAGCGCGGCAATGGAAGCGCTGCCCTCATCTT--------------
>AP25
-----------------------------------------------------------------------AATAACAATGTAAAAAGTATAAATA---CCTGGAATGTTGAGCCTTCTGTAGTGCTTCCCATCCCAAACTCATTGAGATTTGTTTTGCCAATCAACAGGGCTCCATTCTGACGCAATTTCGTCACAGATGTGGTGTCCGAGGGAGGACGATAACCCTCTAAAACCCTAGACCCTCCAGTTGACGAAATGTCTCTCATACACAGATTATCCTTTATGACAACTGGGACGCCTGCCAGAGGGACGACGTCCTCATTTTTCCC-AAGCCTTCTGTCAA--TTTCCTCTATGTCCGCCAAAAACTTTGTCTGACAC--------------------------------------------------------------------------------------------------------------------------------------------------------------------------------------------------------------------------------------------------------------------------------------------------
>APA47
----------------------------------------------------------AAAAAT----ACTAAGAAGAATCAACAGAATTGAACA----CCTGGAATGCAGAGCCTTCGGTGGTGCTTCCCATCCCAAACTCATCCATATTTGTCTTGCCAATGAGAATAGCGTCGTTCTCGCGCAGTTTTTTTACTGCAGTGGCATCAAAAGGAGGGCAATACCCCTCCAAAACCCTAGACCCTCCCGTTGATGGCATATCTTTCGTGCACAGATTATCCTTAACAGCAATTGGTACACCTGCCAAAATTCCTACCTCCTCATTTCTTGC-AAGTTTTCCATCAA--TTTCCTTAGCGTCCACC-AAAACCTTGTCGGAGACGTAGAGAA-AGCTTTTGATGTAGGGTTCTCTCTGTTGCAGACGGGTTAAATACTCCTCCGCTATTTCCACGGCTGTT--CGTTCTCGTGAGAGAAGGGATTTCCTTATG--CGCAGAATTT--CGGAGGGA-----------GTTTGAGGTGTGTGGATTTTTGACGTCGC------AACGGCATTGTGAATGTTC--TGG------TACA--GGATGGGGAAAGTAGTTGAGAGGAGAGAAGAGAGCGCGGGAATGGAACCGCTGCCCTCATCTTTGCAGT--------
>AS57
------------------------------------AAAATGATACCCCAAA-AACAATGGTAT----CCCAGAAGAAAAATGAAAACTAAATGCA---CCTGGTATGCAGAACCTTCGGTGGTGCTTCCCATACCGAACTCGTCAAGATTTGTTTTGCCAATGAGAAGCGCTCCATTCTGACGCAATTTCGTGACGGCCGTGGCGTCAAATGGAGGACGGTAACCCTCTAAAACCCTAGACCCTGCTGTCGACGGCATGTCATTCGTACACAGATTATCCTTTACTGCAATCGGAACGCCCGCCAGCATTCCCACCTCCTCATTTCTTGC-AAGTTTCTCGTCGA--TTTGTGACGCCTCCATC-AAAACTTTGTCGGATATGTGAAGAA-AGCTCTTGACATTAGGTTCTGTCTGTTGAATGCGAGTTAAATACTCTTGTGTAATTTCAACGGCTGTT--TTTTCTCTTGACATAAGAGATTTTCTTATG--CGCAGAATTT--CGGAA--------------TTGTTGTTTGCGTGGATTCTTGAGAGCTC-------ACGACAATCCGAGCAAACC-TTCTTGCTGTGCA--GTGGGACGGCGTTAGCCGTGTGTAAAGAGGAGAGCGCGGGAATGGAAGCTCTGCCCTCATCTT--------------
>ASA51
-----------------------------------------------------------------------------------------------------------------------GTGGTGCTTCCCATCCCGAACTCATCCATATTTGTTTTGCCAATGAGGATGGCGTCATTCTCGAGCAGCTTCTTGACGGCAGTGGCGTCAAACGGAGGGCAATACCCCTCCAAAACCCTAGACCCTCCCGTTGATGGCATGTCCTTCGTGCACAGATTGTCTTTGACGGCAATTGGTACACCTGCCAGCATTCCGACCTCCTCGTTTCTTGC-AAGTTTCCTGTCAA--TTTCCCCTGCCTCCATC-AAAACCTTGTCGGACACATGCAGAA-AGCTCTTCACGTAGGGCTCTCTCTGTTGCAGACGAGTTAAATACTCCTCTGCTATATCAACGGCTGTT--CGTGCTCGTGATAGAAGGGATTTTCTTATG--CGCAAAATTT--CGGAGGGA-----------GTTTGAGTAGTATAGATTTGTGATGCCGC------AACGGCATTACGAAT-TTC--TGGTGGTGTTACA--GCGTTGGGAAAGGAGGTTAGAATGGAGAAGAGAGCGCGGGGATGGAACCGCTG------------------------
>CB35
----------------------------------------------------------------------------ATAAATGAGCAGAACCAAAA---CCTGGAATGCTGAGCCTTCTGTAGTGCTTCCCATCCCAAACTCATCGAGGTTTGTTTTGCCAATCAACAGGGCTCCATTCTGACGCAATTTCGTCACGGCTGTGGCGTCAAAGGGAGGACAATAACCCTCCAAAACCCTAGACCCTCCAGTTGACGGCATATCTCTCGTACACAGATTATCCTTGACGGCAACGGGGACGCCTGCCAGAGAGCCGACGTCCTCGTTTCTCCC-GAGCCTTCTGTCAA--TTTCCTCTGCGTCCGCT-AACACTTTCTCTGACACGTACAGGA-AGCTCTTGACGTAGGGTTCCGTCTGTTGCAATCGAGTGAGGTATTCTTCAGCGATCTCGACGGCCGTT--CGCTCTCTTGACAGCAGAGAGTTCGTTATG--CGGAGAATTT--CTGAGCAGG--------GGCCACGGTTTGTATGGAGTTTTGATGGCTC------TGTGGCTGTCTGA----------------------------------------------------------------------------------------------------
>CD18
AAAAATGATAAGAAAAATGAAAACCAAATG-AATTGGTATGCAGAACCTTCG-AAAAGTGATGT----TCCAGAAGAAAATTGAAAACTAAATGCA---CCTGGTATGCCGAACCTTCAGTAGTGCTTCCCATACCGAACTCGTCCATATTTGTTTTGCCAATGAGAAGCGCGCCATTTTGACGCAATTTCGTGATGGCCGTGGCGTCAAATGGAGGACGGTAATCCTCTAATATCCTAGACCCTGCAGTCGACGGCATGTCATTCGTACACAGATTGTCCTTGACTGCAATCGGAACGCCCGCCAGCATTCCCACCTCCTCATTTCTTGC-AAGTTTCTCGTCAA--TCTGTGACGCCTCCATC-AAAACTCTGTCCGATATGTGAAGAA-AACTCTTAACATTAGGTTCAGTCTGTTGAATGCGAGTTAAATATTCTTGTGTGATTTCAACGGCTGTT--TGTTCTCTCGACATAAGAGACTTTCTAATG--CGCAGAATTT--CGGAA--------------TTATTGTTTGCATGAATTCTCGAGGGCTC-------ACGGCAATCCGAGGAAACC-TTCTTGCTGCGCA--AATGGATGGAGTTCGGCGAGGGCAAAGAGGAGAGCGCGGGAATGGAACCTCTGCCCTCATCTTAACCGT--------
>CDE34
----------------------------------------------------------------------------ATAAATGAGCAGAACCAAAA---CCTGGAATGCTGAGCCTTCTGTAGTGCTTCCCATCCCAAACTCATCGAGGTTTGTTTTGCCAATCAACAGGGCTCCATTCTGACGCAATTTCGTCACGGCTGTGGCGTCAAAGGGAGGACAATAACCCTCCAAAACCCTAGACCCTCCAGTTGACGGCATATCTCTCGTACACAGATTATCCTTGACGGCAACGGGGACGCCTGCCAGAGAGCCGACGTCCTCGTTTCTCCC-GAGCCTTCTGTCAA--TTTCCTCTGCGTCCGCT-AACACTTTCTCTGACACGTACAGGA-AGCTCTTGACGTAGGGTTCCGTCTGTTGCAATCGAGTGAGGTATTCTTCAGCGATCTCGACGGCCGTT--CGCTCTCTTGACAGCAGAGAGTTCGTTATG--CGGAGAATTT--CTGAGCAGG--------GGCCACGGTTTGTATGGAGTTTTGACGGCTC----------ACGGTGTGAAGGCGTC----------TGCA--TTGTGGAGTGCTGACGGGTTTGAGGATCAGAAGGCGCGGGAATGGAACCACTGCCCTCAT-----------------
>CF38
------------------------------------------------------AAAATTAAAT------AAAGAAAAAAATAAAAAATAAATGCA---CCTGGTATGCTGAGCCTTCAGTGGTGCTTCCCATGCCAAACTCGTCAAGGTTTGTTTTGCCAATGAGCAGTGCACTATTTTGACGCAATTTCGTTATTGCCGTGGCGTCAAAGGGAGGACGGTAACCTTCTAAAACCCTAGACCCTGCAGTTGCCGGCATATCTTTAGTACACAGATTGTCCTTGACAGCAATCGGAACGCCTGCCAGCACTCCCACCTCCTCATTTCGTGC-AATTTTATTGTCAA--TTTCTGACGCCTCCGTC-AAAACTTTGTCGGATATATGAAGAA-AGCTCTTGACGTAGGGTTCTGTCTGTTGAAGACGAGTTAAATATTGTTCTGCAATTTCGACTGCTGTT--TGTTCTCTTGACAGCAGAGATTTTCTTATG--CGCAGAATTT--GGGA----------------TATTATTTTTGTTGATTTTTGACGGCTC-------ACGACACTGTGAATTGTAT-TTGTTCTTCCGCA--TTGGGGGAAA------------TTAGACAGAGAGCGCGGAACTGGAACCGCTGCCCTCATCTTCACCG---------
>CH19
AAAAATGATAAGAAAAATGAAAACCAAATG-AACTGGTATGCAGAACCTTCG-AAAAGTGATGT----TCCAGAAGAAAATTGAAAAGTAAATGCA---CCTGGTATGCCGAACCTTCAGTGGTGCTCCCCATACCGAACTCGTCCATATTTGTTTTGCCAATGAGAAGCGCGCCATTTTGACGCAATTTCGTGACGGCCGTGGCATCAAATGGAGGACGGTAATCCTCTAATATCCTAGACCCTGCAGTCGACGGCATGTCATTTGTACACAGATTGTCCTTGACTGCAACCGGAACGCCCGCCAGCATTCCCAACTCCTCATTTCTTGT-TAGTTTCTCGTCAA--TCTGTGACGCCTCCATC-AAAACTCTGTCGGATATGTGAAGAA-AACTCTTAACATTAGGTTCAGTCTCTTGAATGCGAGTTAAATATTC-------------------------------------------------------------------------------------------------------------------------------------------------------------------------------------------------------------------------------------------
>CHA37
------------------------------------------------------AAAATTAAAT------AAAGAAAAAAATAAAAAATAAATGCA---CCTGGTATGCTGAGCCTTCAGTGGTGCTTCCCATGCCAAACTCGTCAAGGTTTGTTTTGCCAATGAGCAGTGCACTATTTTGACGCAATTTCGTTATTGCCGTGGCGTCAAAGGGAGGACGGTAACCTTCTAAAACCCTAGACCCTGCAGTTGCCGGCATATCTTTAGTACACAGATTGTCCTTGACAGCAATCGGAACGCCTGCCAGCACTCCCACCTCCTCATTTCGTGC-AATTTTATTGTCAA--TTTCTGACGCCTCCGTC-AAAACTTTGTCGGATATATGAAGAA-AGCTCTTGACGTAGGGTTCTGTCTGTTGAAGACGAGTTAAATATTGTTCTGCAATTTCGACTGCTGTT--TGTTCTCTTGACAGCAGAGATTTTCTTATG--CGCAGAATTT--GGGA----------------TATTATTTTTGTTGATTTTTGACGGCTC-------ACGACACTGTGAATTGTAT-TTGTTCTTCCGCA--TTGGGGGAGA------------TTAAACAGAGAGCGCGGAACTGGAACCGCTGCCCTCATCTTCACCG---------
>CJ24
-----------------------------------------AAGATAATAAT-AAAAATGATAT----CCAAGAAGAAAAATGAAAACT-AACGCA---CCTGGTATGCAGAACCCTCGGTGGTGCTTCCCATCCCGAACTCATCAAGATTTGTTTTGCCAATGAGAAGTGCGCCATGCTGACGCAATTTCGTGACGGCAGTGGCGTCAAATGGAGGACGGTAACCCTCTAAAATCCTAGACCCTGCAGTCGACGGCATGTCATTCGTACACAGATTGTCCTTGACTGCAATCGGAACGCCCGCCAGCATTCCCACCTCCTCATTTCTGGC-AAGTTTCTCGTCGA--TTTGTGACGCCTCCATC-AAAACTTTGTCGGATATGTGAAGAA-AGCTCTTGACATTAGGTTCTGTCTGTTGAATGCGGGTTAAATACTCTTGTGTAATTTCAACGGCTGTT--TGTTCTCTTGACATAAGAGACTTTCTAATG--CGCAGAATTT--CGGAA--------------TTATTGTTTGCGTGGATTCTTGACAGCTC-------ACGGCAATCCGAACAAACC-TTCTTGCTGTGCA--ATGGGATGGAGTTAGGCGTGTGTAAGAGGGAGAGCGCGGGAATGGAACCTCTGCCCTCATCTTAACCGT--------
>CK7
------------------------------------------------------AAAATGATAT----CCCGGAAGAAAAATGAAAATTAAATGCA---CCTGGTATGCCGAACCTTCGGTGGTGCTTCCCATACCGAACTCGTCAAGGTTTGTTTTGCCAATAAGAAGCGCCCCATTTTGACGCAATTTCGTGACGACCGTGGCGTCAAATGGAGGACGGTAACCCTCTAAAATCCTAGACCCTGCAGTTGACGGCATGTCCTTCGTACACAGATTGTCCTTGACTGCAATCGGAACGCCCGCCAGCAATCCCACCTCCTCATTTCTTGC-AAGCTTCTTGTCGA--TTTCTGACGCCTCCATC-AAAACTTTGTCAGATATGTGAAGAA-AGCTCTTGACATTGGGTTCTGTCTGTTGAATTTGAGTTAAATACTCTTGTGTAATTTCAACGGCTGTT--TGTTCTCTTGACAGAAGAGATTTTCTTATG--CGCAGAATTT--CAGA---------------------TTTGCGTGGATTCTTGAGGGCTC-------ACGGCAATCCGAGTAAAAC-CTCTTGCTGTGCA--ATGGGACGGAGTTAGGTGTGTGTAAAGGGGAGAGCGCGGGATTGGAACCGCTGCCCTCATCTT--------------
>CL6
------------------------------------------------------AAAATGATAT----CCCGGAAGAAAAATGAAAATTAAATGCA---CCTGGTATGCCGAACCTTCGGTGGTGCTTCCCATACCGAACTCGTCAAGGTTTGTTTTGCCAATAAGAAGCGCCCCATTTTGACGCAATTTCGTGACGACCGTGGCGTCAAATGGAGGACGGTAACCCTCTAAAATCCTAGACCCTGCAGTTGACGGCATGTCCTTCGTACACAGATTGTCCTTGACTGCAATCGGAACGCCCGCCAGTAATCCCACCTCCTCATTTCTTGC-AAGTTTCTTGTCGA--TTTCTGACGCCTCCATC-AAAACTTTGTCAGATATGTGAAGAA-AGCTCTTGACATTGGGTTCTGTCTGTTGAATTTGAGTTAAATACTCTTGTGTAATTTCAACGGCTGTT--TGTTCTCTTGACAGAAGAGATTTTCTTATG--CGCAGAATTT--CAGA---------------------TTTGCGTGGATTCTTGAGGGCTC-------ACGGCAATCCGAGTAAAAC-CTCTTGCTGTGCA--ATGGGACGGAGTTAGGTGTGTGTAAAGGGGAGAGCGCGGAATTGGAACCGCTGCCCTCATCTT--------------
>CM9
ATAACCGACAAGAAAAATGAAAATCAAATACACCTGGAATGCAGAACCTTTG-AAAAATGATGT----TCAAGAAGAAAAATGTAAAGGAAATGCA---CCTGATATGCAGAACCTTCGGTAGTGCTTCCCATACCGAACTCGTCCATATTTGTTTTACCAATGAGAAGTGCACCATTCTGACGCAATTTAGTGACAGCCGTGGCATCAAATGGAGGACGGTAACCCTCTAAAATTCTAGACCCTGCAGTCGACGGCATGTCATTCGTACACAGATTGTCCTTGACTGCAATCGGAACGCCCGCCAGCATTCCCACCTCCTCCTTTCTTGC-AATTTTCTCATCAA--TCAATGACGCCTCCATC-AAAACTTTGTCGGAAATGTGAAGAA-AACTCTTGACATAAGGTTCAGTCTGTTGAATGCGAGATAAATGCTCTTGTGTAATTTCAACCGCTGTT--TTTTCTCGTGACATAAGAGACTTTCTAATA--CGCAGAATTT--CGGAA--------------TTATTGTTTGCGTAGATTGTAGAGAG------------------------------------CTCTGCA--GTGGGATGGAGTCAGGCGTGCGTGAAGAGGAGAGCGCGGGAATGGAATCTCGGCCCTCATCTTCACCGT--------
>CO8
-----------------------------------------------------------------------------------------------A---CCTGATATGCAGACCCTTCGGTAGTACTTCCCATACCGAACTCGTCCATATTTGTTTTACCAATGAGAAGTGCACCATTCTGACGCAATTTAGTGACAGCCGTGGCATCAAATGGAGGACGGTAACCCTCTAAAATTCTGGACCCTGCAGTCGACGGCATGTCATTCGTACACAGATTGTCCTTGACTGCAATCGGAACGCCCGCTAGCATTCCCACCTCCTCATTTCTTGC-AATTTTCTCATCAA--TCAATGACGCCTCCATC-AAAACTTTGTCGGAAATGTGAAGGA-AACTCTTGACATAAGTTT-----------------------------------------------------------------------------------------------------------------------------------------------------------------------------------------------------------------------------------------------------------------------
>CP16
ATGACCCAGAAGAAAAATGAAAACCAAATG-ATCTGGTAAGCAGAACCTTCG-AAAAGCAATGT----CCCAGAAGAAAAATGAAAACTAAATGCA---CCTGGTATGCAGAACCTTCGGTAGTGCTTCCCATACCGAACTCGTCCATATTTGTTTTACCAATGAGAAGCGCGCCATTTTGACGCAATTTCGTGACGGCCGTGGCGTCAAATGGAGGACGGTAATCCTCTAATATCCTGGACCCTGCAGTCGACGGCATGTCATTCGTACACAGATTGTCCTTGACTGCAATTGGAACGCCCGCCAGCATTCCCACCTCCTCATTTCTTGC-AAGTTTCTCATCGA--TCTGTGACGCCTCCATC-AAAACTTTGTCGGATATGTGAAGAA-AACTCTTAACATTAGGTTCAGTCCGTTGAATGCGAGTTAAATATTCTTGTGTGATTTCAACGGCTGTT--TGTTCTCGTGACATAAGAGACTTTCTAATG--CGCAGAATTT--CGGAA--------------TTATTGTTTGCGTGGATTCTTAAGAGCTC----------GCAATCCGAGTAAACC-TTCTTGCTGAGCA--GAGGGATGGAGTTAGGCGTGTGTAAAGAGAAGAGCGCGGGAATGGAACCTCTGCCCTCATCTT--------------
>CP161
ATGACCCAGAAGAAAAATGAAAACCAAATG-ATCTGGTAAGCAGAACCTTCG-AAAAGCAATGT----CCCAGAAGAAAAATGAAAACTAAATGCA---CCTGGTATGCAGAACCTTCGGTAGTGCTTCCCATACCGAACTCGTCCATATTTGTTTTACCAATGAGAAGCGCGCCATTTTGACGCAATTTCGTGACGGCCGTGGCGTCAAATGGAGGACGGTAATCCTCTAATATCCTGGACCCTGCAGTCGACGGCATGTCATTCGTACACAGATTGTCCTTGACTGCAATTGGAACGCCCGCCAGCATTCCCACCTCCTCATTTCTTGC-AAGTTTCTCATCGA--TCTGTGACGCCTCCATC-AAAACTTTGTCGGATATGTGAAGAA-AACTCTTAACATTAGGTTCAGTCCGTTGAATGCGAGTTAAATATTCTTGTGTGATTTCAACGGCTGTT--TGTTCTCGTGACATAAGAGACTTTCTAATG--CGCAGAATTT--CGGAA--------------TTATTGTTTGCGTGGATTCTTAAGAGCTC----------GCAATCCGAGTAAACC-TTCTTGCTGAGCA--GAGGGATGGAGTTAGGCGTGTGTAAAGAGAAGAGCGCGGGAATGGAACCTCTGCCCTCATCTT--------------
>CR44
---------------------------------------------------------------------------------------TTGAAGTAA---CCTGGAATGCAGAAGCCTCGGTAGAGCTACCCATCCCGAACTCGTCCAGGTTTGTTTTGCCGATGACGACGGCCCCGTTTTGACGCAATCTCGTGACGACAGTTGCGTCAAATGGAGGACGATATCCCTCCAAAACCCTCGACCCTCCGGTTGACGGCATGTCTCGAGTACACAGATTATCTTTGACGGCAATCGGGACGCCGGCGAGCGGCCCGACATCCTCGCTTCTCTC-AAGCTTTCTGTCAA--TTTCTTCTGCGTCCTTT-AACACTTTGTCCGAAACGTATAGAA-AGCTCTTGACATGAGGC------------------------------------------------------------------------------------------------------------------------------------------------------------------------------------------------------------------------------------------------------------------------
>CT15
-----------------------------------------------------AAAAGCAATGT----CCCAGAAGAAAAATGAAAACTAAATGCA---CCTGGTATGCAGAACCTTCAGTAGTGCTTCCCATACCGAACTCGTCCATATTTGTTTTGCCAATGAGAAGCGCGCCATTTTCACGCAATTTCGTGACGGCCGTGGCGTCAAATGGAGGACGGTAATCCTCCAATATCCTGGACCCTGCAGTCGACGGCATGTCATTCGTACACAGATTGTCCTTGACTGCAATCGGAACGCCCGCCAGCATTCCCACCTCCTCATTTCTTGC-AAGTTTCTCATCGA--TCTGTGACGCCTCCATC-AAAACTTTGTCGGATATGTGAAGAA-AACTCTTAACATTAGGTTCAGTCCGTTGAATGCGAGTTAAATATTCTTGTGTGATTTCAACGGCTGTT--TGTTCTCTTGACAAGAGAGACTTTCTAATG--CGCAGAATTT--CGGAA--------------TTATTGTTTGCGTGGATTCTTGAGAGCTC-------ATGGCAATCCGAGTAAACC-TTCTTGCTGAGCA--GAGGGATGGAGTTAGGCGGGTGTAAAGAGGAGAGCGCGGCAGTGGAGCATCTGCCCTCATCTTAACAGT--------
>DA12
ATAACCCATAAGAAAAATGAAAATTAAATACACCTGGAAATCAGAACCTTTG-AAAAATGATGT----TCAAGAAGAAAAATGTAAAGTAAAGGCA---CCTGGTATGCAGAACCTTCGGTAGTGCTTCCCATACCAAACTCGTCCATATTTGTTTTACCAATGAGAAGTGCACCATTCTGACGCAATTTAGTGACAACCGTGGCGTCAAATGGAGGACGGTAACCCTCTAAAATTCTAGACCCTGCAGTCGACGGCATGTCATTCGTACACAGATTGTCCTTGACTGCAATCGGAACGCCCGCCAGCGTTCCGACCTCCTCATTTCTTGC-AATTTTCTCATCAA--TTAGTGACGCGTCTATC-AAAACTTTGTCGGATATGTGAAGAA-AACTCTTGACATAAGGTTCAGTCTGTTGAATACGAGTTAAATACTCTTGTGTAATTTCAACGGCTGTT--TTTTCTCTTGACATAAGAGACTTTCTAATG--CGCAGTATTT--CGGAA--------------TTATTGTTTGCGTGGATTGTTGAGAGC------------------------------TCTTGCTCTGCA--GTGGGATGGAGTTGGGCATGCGTAAAGAAGAGAGCGCGGGAATGAAATATCGGCCCTCATCTTCACCGT--------
>DB53
-------------------------------------------------------AAAAAAAAT----CAAACAAATCTTAAACATAATTGAAGAT--ACCTTGAATGTACAGCCTTCGGTGGTGCTTCCCATTCCAAACTCATCCATATTTATCTTGTCAATAAGGATAGCATCATTCTCACAGAGCTTCTTAATAGAAGTGGCATCAAAGGGAGGGTAATACCCTTCTAAATCCTTAGACCCTCCCATCAATGGCATATCTTTCATGCATAAATTATCTTTGATGGCAATGGGTACACCTGCTAGAATTCCCACTTCCTCATTTCTTAC-AAGCTTCTCATCAA--TTTTCGTTGCCTCCACC-AAAAACTTTTGGGAAACATAGAGAA-AGTTGTTGAGGTAGGGTTCTCTCTGCTATAAATGAGTTAAATACTCCTTTGCTATCTCCATAGCTGTT--TATGCTCGGGAGAGAAGGGATTTTTTAATG--CACAAAATTT--CGGAGGGA-----------GTTTGAGGTGTGTGGATTTATGATGCCGC------AACAACATTATGAATGTTC--TGGTGGTTTTACA--GGGTGGGGAGAGGAAGTGAGAGGAGAGAAGATAGCGCAAGGATGGAACCCCTACCCTCATATTTGCAGT--------
>DC1
-----------------------------------------------------AAAAAAAAAAT----CAAACAAATCTTAAACAAAATTGAAGAT--ACCTTGAATGTACAACCTTCAATGGTGCTTCCCATTCCAAACTCATCCATATTTGTCTTATCAATAAGGATAGCGTCATTCTCATGGAGCTTCTTAACAGTAGTGTCATCAAAGGGAGGGTAATACCCTTTTAAAACCCTAGACCCTCCCATCAATGGCATATCTTCCATGCATAAATTATCTTTGATGGCAATGGGTACACCTGCCAGAATTCCCACTTCCTCATTTCTTGC-AAGCTTCTCATCAA--TTTTCGTTGCCTCCACC-AAAAAGTTTTGGGAAACATAGAGAA-AGCTGTTGAGGTAGGGTTCTCTCTGTTGTAGACAAGTTAAATACTCCTTTGCTATCTCCATAGTTGTT--TGTGCTCGAGAGAGAAGGGATTTTTTAATG--CACAAAATTT--TGGAGGGA-----------GTTTGAGGTGTGTGGATTTATGATGTCGC------AACGACATTGTGAATGTTC--TGGTGGTTTTACA--GGGTGGGGAGAGGAAGTGAGAGGAGAGAAGATAGCGCAAGGATAGAACCCCTGCCCTCATATTTG------------
>DD1
-------------------------------------------------------AAAAAAAAT----CTACCAAATCTTAAACAGAATTGAAGAT---CCTTGAATGCAGAGCCTTCGGTGGTGCTTCCCATTCCAAATTCATCCATATTTGTCTTGCCAATAAGGATAGCGTCGCTCTCCCGGAGTTTCTTAACAGCAGTAGCATCAAAGGGAGGACAATACCCTTCTAAAACCCTAGACCCTCCCGTTGATGGCATATCCTTCGTGCACAAATTGTCTTTGATGGCAATGGGTACACCTGCCAGAATTCCTACCTCTTCATTTCTTGC-AAGTTTCCCGTCAA--TTTCCGCTGCCTCCACC-AAAACCTTTTGGGAGACGTAGAGAA-AGCTGTTGATATATGGTTCTCTCTGCTGCAGCCGAGTTAAATACTCCTCTGCTATATCCACGGCTGTT--CGTGTTCGGGAGAGAAGGGATTTCCTGATG--CGCAAAATTT--CAGAGGGA-----------GTTTGAGGTGTTTGGATTTCTGATGCCGC------AATGGCATTGTGAATGTTC--TGGTGGTTTTACA--GGGTGGGGAGAGTAGGGGAGAGGAGAGCAGACAGCGCGGGGATGAGACCGCTGCCCTCATCTTTGCAG---------
>DIM50
-------------------------------------------------------AAAAAAAAT----CTAACAAATCTTAAACAGAATTGAAGAT---CCTTGAATGCAGAGCCTTCGGTGGTGCTTCCCATTCCAAACTCATCCATATTTGTCTTGCCAATAAGGATAGCGTCGCTCTCCCGGAGTTTCTTAACAGCGGTAGCATCAAAGGGAGGACAATACCCTTCTAAAACCCTAGACCCTCCCGTTGATGGCATATCCTTCGTGCACAAATTGTCTTTGATGGCAATGGGTACACCTGCCAGAATTCCTACCTCTTCATTTCTTGC-AAGTTTCCCGTCAA--TTTCCGCTGCCTCCACC-AAAACCTTTTGGGAGACGTAGAGAA-AGCTGTTGAGGTATGGTTCTCTCTGCTGCAGCCGAGTTAAATACTCCTCTGCTATATCCACGGCTGTT--CGTGTTCGGGAGAGAAGGGATTTCCTGATG--CGCAAAATTT--CAGAGGGA-----------GCTTGAGGTTTTTGAATTTCTGATGCCGC------AATGGCATTGTGAATGTTC--TGGTGATTTTACA--GGGTGGGGAGAGTAGGGGAGAGGAGAGCAGACAGCGCGGGGATGGAACCGCTGCCCTCATCTTTGCAGATTTCTGTT
>FC13
ATAACCCATAAGAAAAATGAAAATCAAATACACCTGGAATGCAGAACCTTTG-AAAAATGATGT----TCAAGAAGAAAAATGTAAAGTAAAGGCA---CCTGGTATGCAGAACCTTCGGTAGTGCTTCCCATACCAAACTCGTCCATATTTGTTTTACCAATGAGAAGTGCGCCATTCTGACGCAATTTAGTGACAACCGTGGCGTCAAATGGAGGACGGTAACCCTCTAAAATTCTAGACCCTGCAGTCGACGGCATGTCATTCGTACACAGATTGTCCTTGACTGCAATCGGAACGCCCGCCAGCGTTCCGACCTCCTCATTTCTTGC-AATTTTCTCATCAA--TTAGTGACGCGTCTATC-AAAACTTTGTCGGATATGTGAAGAA-AACTCTTGACATAAGGTTCAGTCTGTTGAATACGAGTTAAATACTCTTGTGTAATTTCAACGGCTGTT--TTTTCTCTTGACATAAGAGACTTTCTAATG--CGCAGTATTT--CGGAA--------------TTATTGTTTGCGTGGATTGTTGAGAGCTC------AATGGAAGTCCGAGTAAACT-TTCTTGCTCTGCA--GTGGGATGGAGTTGGGCATGCGTAAAGAGGAGAGCGCGGGAATGAAATATCGGCCCTCATCTTCACCGTAAACAAAA
>FTS1
---------------------------------------------------------------------------------------------------------------------------------------------------------------------------------------------------------------------GAGGGCAATACCCTTCTAAAACCCTAGACCCTCCCATCAATGGCATATCTTTCATGCACAAATTATCTTTGATGGCAATGTGTATGCCTGCCAGAATTCCCACTTCCTCATTTCTTCC-AAGCTTCTCATCAA--TTTTCATTGCCTCCACC-AAAAACTTTTGGGAAACATAGAGAA-AGTTGTTGAGGTAGGGTTCTCTCTATTGTAGATGAGTTAAATATTCCTTTGCTATCTCCATAGCTGTT--CATGCTCGGGAGAGAAGGGATTTTCTAATG--CACAAAATTT--CGGAGGGA-----------GTTTGAGGTGTGTGGATTTATGATGCCGC------AATGACATTGTGAATGTTC--TGGTGGTTTTACA--GGGTGGGGAGAGGAAGTGAGAGGAGAGAAGAGAGCGCCAGGATGGAACCACTGCCCTCATATTTGTAG---------
>FTS2
-----------------------------------------------------AAAAAAAAAAT----CAACCAAATCTTAAACAAAATTGAAGAT--ACCTTGAATGTACAGCCTTCGGTGGTGCTTCCCATTCCAAACTCATCCATATTTGTCTTGTCAATAAGGATAGCATTATTCTCACGGAGCTTCTTAACAACAGTGGCATCAAAGGGAGGGCAATACCCTTCTAAAACCCTAGACCCTCCCATCAATGGCATATCTTTCATGCATAAATTATCTTTGATGGCAATGGGTATGCCTGCCAGAATTCCCACTTCCTCATTTCTTCC-AAGCTTCTCATCAA--TTTTCGTTGCCTCCACC-AAAAACTTTTGGGAAACATAGAGAA-AGTTGTTGAGGTAGGGTTCTCTCTATTGTAGATGAGTTAAATATTCCTTTGCTATCTCCATAGCTGTT--CATGCTCGGGAGAGAAGGGATTTTCTAATG--TACAAAATTT--CGGAGGGA-----------GTTTGAGGTGTGTGGATTTATGATGCCGC------AATGACATTGTGAATGTTC--TGGTGGTTTTACA--GGGTGGGGAGAGGAAGTGAGAGGAGAGAAGAGAGCGCCAGGATGGAACCACTGCCCTCATATTTGTAG---------
>GG1
------------------------------------------------------------------------------------------------------------------------------------TTTCAAATCTCCATACA----------------------------------------------------------------------AATCACAGTCTCTGCTCCGAAATTCTTAAGATAAGAAAATCTTTTCTGTCTAGAGAACG-----AACAGCGGTCGAGATTGCAGAAGAATATCTCACTCGGCTGCAACAGACGGAACCCTATGTCAAGGCTTTCTCTACGTCTCCG-AGAAAGTGTTACGAGACGCAGAAGA-AA---TTGACAGAAAGTT-AGCGAGAAATGAGGATGTTGGCCCGCTTGCAGCCGTCCCGATTGCTGTCACTGTGCACTCGAGACATGCCATCAACTGGAGGCTCAAGGGTTT--TGGAAGGTTATCGTCCTC-----------------CTTTTGACGCCACTGCCGTGGCGAAATTGCGACAAAATG-GGGCTGTGTTGATTGGGAAAACAAACCTTGACGAGTTCGGAATGGGAAGCAC--TACTGAAGGCTCTGCATTC-----------------CA
>HB41
AA---------------------------------------------------AAAAATATAATA---AATAAACATCTTCGATAGAATTGAACA----CCTGGAATGCAGAGCCTTCTGTGGTGCTTCCCATCCCGAACTCATCCATGTTCGTTTTGCCAATGAGGATGGCGTCACTCTCGCGCAGCTTCTTGACGGCAGTGGCGTCAAACGGAGGGCAATACCCCTCCAAAACCCTAGAACCTCCCGTCGATGGCATGTCCTTCGTGCAGAGGTTGTCTTTGACGGCAATCGGTACGCCTGCCAGCATCCCCACCTCCTCGTTTCTTGC-AATTTTCCCGTCAA--TTTCAGCTGCCTCCATC-AAAACCTTGTCGGACAAATGCAGAA-AGCTCTTCACGTATGGTTCTCTCTGTTGCAGACGAGTTAAATACTCCTCTGCGATCTCAACGGCTGTT--CGTGACCGTGAGAGGAGGGATTTTCTAATG--CGCAAAATTT--CAGAGGGG-----------GTTTGAGGTGTGTGGATTGTTGATGCTGC------AACGGCATTGTGAATGTTC--TGGTGTTGTAACA--GCGCAGGGAACGGAGGTGAGTACAGAGCAGAGCGCGCGGGGATGGAACCCCTGACCTCATCTTCGCAG---------
>JO20
AAAAATGATAAGAAAAATGAAAACCAAATG-AACTGATATGCAGAACCTTCG-AAAAGTGATGT----TCCAGAAGAAAATTGAAAACTAAATGCA---CCTGGTATGCCGAACCTTCAGTAGTGCTTCCCATACCGAACTCGTCCATATTTGTTTTGCCAATGAGAAGCGCGCCATTTTGACGCAATTTCGTGACGGCTGTGGCGTCAAATGGAGGACGGTAATCCTCTAATATCCTAGACCCTGCAGTCGACGGCATGTCATTCGTACACAGATTGTCCTTGACTGCAATCGGAACGCCCGCCAGCATTCCCACCTCCTCGTTTCTTGC-AAGTTTCTCGTCAA--TCTGTGACGCCTCCATC-AAAACTCTATCGGATATGTGAAGAA-AACTCTTAACATTAGGTTCAATCTGTTGAATGCGAGTTAAATATTCTTGTGTGATTTCAACGGCTGTT--TGTTCTCTCGACAAAAGAGACTTTCTAATG--CGCAGAATTT--CGGAA--------------TTATTGTTTGCAAGAATTCTCGAGGGCTC--------------------------------------------------------GGCGAGGACAAAGAGGAGAGCGCGGGAATGGAACCTCTGCCCTCATCTTAACCGT--------
>JU21
AAAAATGATAAGAAAAATGAAAACCAAATG-AACTGATATGCAGAACCTTCG-AAAAGTGATGT----TCCAGAAGAAAATTGAAAACTAAATGCA---CCTGGTATGCCGAACCTTCAGTAGTGCTTCCCATACCGAACTCGTCCATATTTGTTTTGCCAATGAGAAGCGCGCCATTTTGACGCAATTTCGTGACGGCTGTGGCGTCAAATGGAGGACGGTAATCCTCTAATATCTTAGACCCTGCAGTCGACGGCATGTCATTCGTACACAGATTGTCCTTGACTGCAATCGGAACGCCCGCCAGCATTCCCACCTCCTCGTTTCTTGC-AAGTTTCTCGTCAA--TCTGTGACGCCTCCATC-AAAACTCTATCGGATATGTGAAGAA-AACTCTTAACATTAGGTTCAATCTGTTGAATGCGAGTTAAATATTCTTGTGTGATTTCAACGGCTGTT--TGTTCTCTCGACAAAAGAGACTTTCTAATG--CGCAGAATTT--CGGAA--------------TTATTGTTTGCAAGAATTCTCGAGGGCTC--------------------------------------------------------GGCGAGGACAAAGAGGAGAGCGCAGGAATGGAACCTCTGCCCTCATCTTAACCGT--------
>KE1
-----------------------------------------------------------AATAA----TA----ACATAAATGAGCAGAACCAGAA---CCTGGAATGCTGAGCCTTCTGTAGTGCTTCCCATCCCAAACTCATCGAGGTTTGTTTTGCCAATCAACAGGGCTCCATTCTGACGCAATTTGGTCACGGCTGTAGCGTCAAAGGGAGGACGATAACCCTCCAAAACCCTAGACCCTCCAGTCGACGGCATGTCTCTCGTACACAGATTATCCTTGACGGCAACGGGGACGCCTGCCAGAGGGCCGACGTCCTCGTTTCTCCC-GAGCCTTCTGTCAA--TTTCCTCTGCGTCCGCC-AACACTTTGTCTGACACGTACAGGA-AGCTCTTGACATAGGGTTCCGTCTGTTGCAATCGAGTTAGGTATTCTTCCGCGACCTCGACGGCCGTT--CGCTCTCTTGACAGCAGCGAGTTCTTTATC--CGGAGAATTT--CTGAGCAGA--------CACCGTGGTTTGCATGGAGTTTTGACGGCTC-----------------------------------------------------------------------------------------------------------------------
>MC0
--------------------------------------------------------------------AAAATAAATCTCAAATAGAGTTGAAAACGTGCCTGGTATGCAGAGCCTTCGGTGGTGCTTCCCATCCCGAACTCATCCATATTTGTTTTGCCAACGAGAACGGCGTCACTCTCCAACAGCTTCTTGACGGCAGTGGCGTCAAACGGAGGGCAATAACCCTCCAAAACCCTAGAGCCTCCCGTTGACGGCATATCCTTCGTGCAAAGATTGTCCTTGACAGCAACTGGAACACCTGCCAGCATTCCCAAATCCTCGTTTCGCGC-AAGTTTCCCGTCAA--TTTCTGCCGCCTCCGTC-AAAACCTTGTCGGAAACGTGCAGAA-AGCTCTTCACATAGGGTTCGCTCTGTTGCAGACGAGTTAAATACTCCTCTGCTATCTCGACGGCTGTT--CGTTCTCGCGACAGAAGGGATTTTCTGATG--CGCAGAATTT--CTGAGGGA-----------GTTTGAGCTGTGTGGATTGTTGATGCCGC------AACGGCATTGTGAATGTTC--TGGTGGTTTTACA--GCTTAGGCAAAGTAGTTGACAACTTAGAATAGAGGTGGGGGATCGAACCGCTGCCCTCATCGTTGCAG---------
>MT0
--------------------------------------------------------------------AAAAATTAAAAAAAATAGAATTGAGAAT---CCTGGAATGCAGAGGCTTCAGTGGTGCTTCCCATCCCGAACTCATCCATGTTGGTTTTGCCAATGAGAATAGCGTCGCTTTGGCGCAGCTTTTTGACGGCAGTGGCATCGAAGGGAGGGCAATACCCCTCCAAAACTCTCGACCCTCCCGTCGATGGCATATCCTTCGTGCACAGATTGTCCTTCACAGCAATGGGCACTCCTGCCAGCATTCCCACCTCCTCGTTTCTTGC-AAGCTTGGCGTCAA--TGTTCGCTGCATCCGCC-AAGAGCTTGTGGGAGACGTGGAGAA-AGCTCTTGACGAATGGCTCTCTCTCTTGCAGACGAGTTAAGTAGTCCTCTGCTATCTCTACCGCTGTT--TGTGCTCCAGAGAGGAGGGATTTCCTTATA--CGAAGAATTT--CTGAGGAA-----------GTTTGAGGTGTGTGGAATTGTGAT---------------GAATTGTGGATGTTG--TGGTGGTTTTAGA--GGATGGGCAAAGGAGGTGAGAGCAAAGAAGAG---------------------CCCTCATCTT--------------
>NN48
--------------------------------------------------------AAAAAACT----CAAACAAATCTTAAACAGAATTGAAAAT---CCTGGAATGCAGAGCTTTCAGTGGTGCTTCCCATCCCGAACTCGTCCATATTTGTCTTGCCAATGAGAATAGCGTCGCTCTGGCGCAGCTTCTTAACAGCAGTGGCATCAAATGGAGGGCAATATCCCTCTAAAACCCTAGACCCTCCAGTTGATGGCATATCCTTGGTGCACAGATTGTCCTTAACGGCAACGGGTACACCAGCCAGAATTCCCACCTCCTTATTTCTTTC-AAGTTTCCAGTCAA--TTTCCGCTGCCTCCGCC-AAAACCTTGTGGGAGACGTAGAGAA-AGCTGTTGAGGTATGGTTCCCTCTGCTGCAGACGGGTTAAATACTCCTCTGCTATCTCCACGGCTGTT--CGTGCTCGGGACAGAAGGGATTTCCTGATG--CGCAAGATTT--CCGAGGGA-----------GTTTGAGGTGTGTGGATTTTTGATGTCGC------AACGGCATTGTGAATGTTC--TGGTGGTTTTACA--GGGTGGGGAGAGGAAGTGAGAGGAGAGGAGAGAGCGCGGGGATGGAACCGCTGCCCTCATCTTCGCAG---------
>PA42
---------------------------------------------------------------------AAATAGATCTTAAACAGAAGTGAACAT---CCTGGAATGCAGAACCTTCTGTGGTACTTCCCATCCCGAACTCGTCCATATTCGTTTTGCCAATGAGGATGGCGTCATTTTCGAGCAGCTTCTTGACGGCAGTGGCGTCAAACGGGGGGCAATACCCCTCCAAAACCCTAGACCCTCCCGTTGACGGCATGTCTTTCGTGCACAGATTGTCTTTAACGCCAATCGGTACACCTGCCAGCATTCCCACCTCCTCGTTTCTTGC-AAGCTTCCTGTCGA--TTTCCCCTGCCTCCATC-AAAACCTTGTCGGACACATGCAGAA-AGCTCTTCACGTATGGTTCGCTCTGTTGCAGACGAGTTAAATAGTCCTCTGCTATCTCAACGGCTGAG--AGTGTTCGTGATAGAAGGGCTTTTCTTATG--CGCAGAATTT--CGGAGGGA-----------GTTTGAGTAGTGGAGATTTTTGATGCCGT------AGAGGCATTCTGAATGTTC--TGGTGGTGTTGCA--GCGCTGGGAAAGGAGGTTCGAATGGAGAAGAGAGCGCGGGGATGGAACCGCTGCCCTCATCGTCGCAG---------
>PB33
-----------------------------------------------------------AAAAA----CAATGTAAATAATTTATCAAGTGAAAAA---CCTGGAATGCGGAGCCTTCTGTAGTGCTTCCCATCCCAAACTCATCGAGGTTTGTTTTGCCAATCAACAGAGCTCCGCTCTGACGCAATTTCGCCACGGCTGTGGCGTCAAAGGGTGGACGATAACCCTCCAAAACCCTAGACCCTCCAGTTGACGGCATGTCTCTCGTGCACAGATTATCCTTGACAGCAACGGGGACCCCTACCAGAGGGCCGACGTCCTCGTTTCTCTC-GAGCCTTCTGTCAA--TTTCCTCTGCGTCTGCT-AACACTTTGTCCGACACATACAGGA-AGCTCTTGACATAAGGTTCCGTCTGTTGCAGTCGAGTGAGGTATTCTTCCGCGACCTCGATGGCCGT----------------------------------------------------------------------------------------------------------------------------------------------------------------------------------------------------------------------
>PF1
AA------------------------------------------------------------------AACCAATATCTTGAACATAATTGAATAT---CCTGGAATGCAGAGGCTTCAGTGGTGCTTCCCATACCAAACTCGTCCATGTTGGTTTTGCCAATGAGGATGGCGTCGCCCTGGCGTAGTTTCTTGACTGCAGTGGCATCAAAGGGAGGGCAATACCCTTCCAAAATCCTAGAGCCTGCAGTGGATGGCATGTCCTTGGTGCACAGATTGTCCTTGATGGCAATGGGTACACCTGCAAGCATTCCAACCTCCTCGTTTTTTGC-AAGTTTGCTGTCAA--TCTCTGCTGCATCTGCC-AAAACCTTGTGGGAGACGTAGAGAA-AGCTCTTGACGTATGGTTCTGTCTGTTGCAGACGGGTTAGATACTCCTCTGCGATCTCCATGGCTGTT--CGTTCTCGTGAGAGGAGGGATTTTCTAATG--CGCAGAATCTGGAGGAGGGA-----------GTTTGGGGAGTGTGGGTTGATGAT---------------GCATTGTGGGTGTTG--GGGTGGTTTTACA--GGAAGGGGAAAGGAGGTGTGAGCAGAGAAGAGCTCGCGGGGATGGAACTGCTGCCCTCATCTT--------------
>PFM1
-----------------------------------------------------AAAAATGCATTC---AAAACAAATCTTAAACAGAAGTGAACAT---CCTGGAATGCAGAGCCTTCTGTGGTGCTTCCCATCCCGAACTCATCCATATTTGTTTTGCCAATGAGGATGGCGTCATTCTCGAGCAGCTTCTTGACGGCAGTGGCGTCAAACGGAGGGCAATACCCCTCCAAAACCCTAGACCCTCCCGTTGATGGCATGTCCTTCGTGCACAGATTGTCTTTGACGGCAATCGGTACGCCTGCCAGCATTCCGACCTCCTCGTTTCTTGC-AAGTTTCCTGTCAA--TTTCCCCTGCCTCCATC-AAAACCTTGTCGGACACATGCAGAA-AGCTCTTCACGTAGGGCTCTCTCTGTTGCAGACGAGTTAAATACTCCTCTGCTATCTCAACGGCTGTT--CGTGCTCGTGAAAGAAGGGATTTTCTTATA--CGCAAAATTT--CGGAGGGA-----------GTTTGAGTAGTGTAGATTTTTGATGCCGC------AACGGCATTATGAATGTTC--TGGTGGTGTTACA--GCGTTGGGAAAGGAGGTTAGAATGGAGAACAGAGCGCGGGGATGGAACCGCTGCCCTCATCTTCGCAG---------
>PG28
----------------------------------------------------------------------------------AAGAAAATAATAAA---CCTGGAATGCTGAACCTTCTGTAGTGCTTCCCATCCCAAACTCATCGAGGTTTGTTTTGCCAATCAACAGGGCTCCACTCTGACGCAATTTCGTCACGGCTGTGGCGTCAAAGGGAGGACGATAACCCTCCAAAATCCTAGATCCTCCAGTTGACGGCATGTCTCTCGTGCACAGATTATCCTTGACGGCAACGGGGACGCCTACCAGAGGGCCGACATCCTCGTTTCTCCT-GAGCCTTCTGTCAA--TTTCCTCTGCGTCCGCC-AACACTTTGTCCGACACGTACAGGA-AGCTCTTGACGTAAGGTTCCGTCTGTTGCAGTCGAGTAAGGTATTCTTCCGCGACCTCGACAGCCGTT--CGCTCTCTTGACAGCAGAGATT---------------------------------------------------------------------------------------------------------------------------------------------------------------------------------------------
>PH2
AA------------------------------------------------------------------AACCAATATCTTGAACATAATTGAATAT---CCTGGAATGCAGAGGCTTCAGTGGTGCTTCCCATACCAAACTCGTCCATGTTGGTTTTGCCAATGAGGATGGCGTCGCCCTGGCGTAGTTTCTTGACTGCAGTGGCATCAAAGGGAGGGCAATACCCTTCCAAAATCCTAGAGCCTGCTGTGGATGGCATGTCCTTGGTGCACAGATTGTCCTTGATGGCAATGGGAACACCTGCAAGCATTCCCACCTCCTCGTTTTTTGC-AAGTTTGCTGTCAA--TCTCTGCTGCATCTGCC-AAGACCTTTTGGGAGACGTAGAGAA-AGCTCTTGACGTATGGTTCTGTCTGTTGCAGACGGGTCAGATACTCCTCTGCGATCTCCATGGCTGTT--CGTTCTCGTGAGAGGAGGGATTTTCTAATG--CGCAGAATCTGGAGGAGGGA-----------GTTTGGGGAGTGTGGATTGATGAT---------------GCATTGTGGGTGTTG--GGGTGGTTTTACA--GGAAGGGGAAAGGAGGTGTGAGCAGAGAAGAGCTCGCGGGGATGGAACTGCTGCCCTCATCTT--------------
>PM29
--------------------------------------------------------------------------------------AGAACCAGAA---CCTGGAATGCTGAGCCTTCTGTGGTGCTTCCCATCCCAAACTCATCGAGGTTTGTTTTGCCAATCAACAGGGCACCACTCTGACGCAATTTCGACACGGCTGTAGCGTCAAAGGGAGGACGGTAACCCTCCAAAACCCTGGATCCTCCAGTTGACGGCATGTCCCTAGTGCACAGATTATCCTTGACGGCAACGGGGACGCCTACCAGAGGGCCGACGTCCTCGTTTCTCCC-GAGCCTTCTGTCAA--TTTCCTCTGCGTCCGCC-AACACTTTGTCCGACACGTACAGGA-AGCTCTTGACGTAGGGTTCCGTCTGTTGCAATCGAGTGAGGTATTCTTCCGTGATTTCAACAGCCGTT--CGTTCTCTAGACAACAGAGAGTTCCTTATG--CGGAGAATTT--CTGAGCAGG--------CGCCGTGGTTTGTGTTGAGTTTTGACGG--------------------------------------------------------------------------------------------------------------------------
>PS27
--------------------------------------------------------AAGAAAAT----AATAACAAATAATTCATCAAGTGAAAAA---CCTGGAATGCTGAACCTTCTGTAGTGCTTCCCATCCCAAACTCATCGAGGTTTGTTTTGCCAATCAACAGGGCTCCACTCTGACGCAATTTCGTCACGGCTGTGGCGTCAAAGGGAGGACGATAACCCTCCAAAATCCTAGATCCTCCGGTTGACGGCATGTCTCTCGTGCACAGATTATCCTTGACGGCAACGGGGACGCCTACCAGAGGGCCGACATCCTCGTTTCTCCT-GAGCCTTCTGTCAA--TTTCCTCTGCGTCCGCC-AACACTTTGTCCGACACGTACAGGA-AGCTCTTGACGTAAGGTTCCGTCTGTTGCAGTCGAGTAAGGTATTCTTCCGCGACCTCGACGGCCGTT--CGCTCTCTTGACAGCAGAGATTTCCTTATG--CGGAGAATTT--CTGAGCAAG--------CGCTGCGGTTTGTATGGAGTTTTGACGGCTC------AGTGGCCGTCTGA----------------------------------------------------------------------------------------------------
>PS30
---------------------------------------------------------------------AAATAGATCTTAAACAGAAGTGAACAT---CCTGGAATGCAGAACCTTCTGTGGTACTTCCCATCCCGAACTCGTCCATATTTGTTTTGCCAATGAGGATGGCGTCATTTTCAAGCAGCTTCTTGACGGCAGTGGCGTCAAACGGAGGGCAATACCCCTCCAAAACCCTAGACCCTCCCGTTGACGGCATGTCTTTCGTGCACAGATTGTCTTTGACGCCAATCGGTACACCTGCCAGCATTCCCACCTCCTCGTTTCTTGC-AAGCTTTCTGTCGA--TTTCCCCTGCCTCCATC-AAAACCTTGTCGGACACATGCAGAA-AGCTCTTCACGTATGGTTCGCTCTGTTGCAGACGAGTTAAATACTCCTCTGCTATCTCAACGGCTGAG--AGTGTTCGTGATAGAAGGGCTTTTCTTATG--CGCAAAATTT--CGGAGGGA-----------GTTTGAGTAGTGGAGATTTTTGATGCCGT------AGAGGCCTTCTGAATGTTC--TGGTGGTGTTGCA--GCGCTGGGAAAGGAGGTTCGAATGGAGAAGAGAGCGCGGGGATGGAACCGCTGCCCTCATCTTCGCAG---------
>PSF43
--------------------------------------------------------AAAAAACT----CAAACAAATCTTAAACAGAATTGAACAT---CCTGGAATGCAGAGCTTTCAGTGGTGCTTCCCATCCCAAACTCATCCATATTTGTCTTGCCAATGAGAATAGCGTCGCTCTGGCGCAGTTTCTTAACAGCAGTGGCATCAAAGGGAGGGCAATATCCCTCCAAAACCCTAGACCCTCCCGTTGATGGCATATCCTTCGTGCACAGATTGTCCTTAACGGCAATGGGTACACCTGCCAGAATTCCCACCTCCTCATTTCTTGC-AAGTTTCCCGTCAA--TTTCCGCTGCCTCCACC-AAAACCTTGTGGGAGACGTGGAGAA-AGCTGTTGAGGTATGGTTCTCTCTGCTGCAGACGGGTTAAATACTCTTCTGCTATCTCCACGGCCGTT--CGTGCTCGGGAGAGAAGGGATTTCCTGATG--CGCAAGATTT--CGGAGGTA-----------GTTTGAGGTGTGTGGATTTCTGATGCCGC------AACCGCATTGTGAAAGTTC--TGCTGGTTTTACA--ATGTGGGGAGAGGAGGTGAGAGCAGAGGAGAGAGCGCGGGGATGGAACCGCTGCCCTCATCTTTGCAGT--------
>PTA0
----------------------------------------------------------------------------------------AATTAGAA---CCTGGAATGCAGAACCCTCTGTGGTGCTTCCCATCCCGAATTCATCCATGTTTGTTTTGCCAATGAGGATTGCATCACTCTCGACCAATTTCTTAACTGCAGTGGCGTCAAACGGAGGGCAATAACCTTCCAAAACCCTAGACCCTCCCGTTGATGGCATATCCTTTGTGCACAGATTATCCTTAACGGCAATTGGCACACCTGCCAGCATTCCCACTTCCTCGTTTCTTGA-AAGTTTTCTGTCAA--TTTCTTCTGCCTCCATT-AAAACCTTGTCGGAGACATGTAGAA-AGCTCTTGACGTATGGTTCTGTCTGTTGCAGACGAGTTAAATACTCCTCTGATATCTCGACTGCTGTT--CGTGCTCGTGAGAGAAGGGATTTCCTTATG--CGCAGGATTT--CTG--------------------------------------------------------------------------------------------------------------------------------------------------------------------
>RC54
-----------------------------------------------------AAGAAAAAACT----CAAACAAATCTTAAACAGAATTGAAAAT---CCTGGAATGCAGAGCTTTCAGTGGTGCTTCCCATCCCGAACTCATCCATATTTGTCTTGCCAATGAGAATAGCGTCGCTCTGGCGCAGCTTCTTAACAGCAGTGGCATCAAAGGGAGGACAATATCCCTCCAAAACCCTAGACCCTCCAGTTGATGGCATATCCTTCGTGCATAGATTGTCCTTAACGGCAATGGGTACACCTGCCAGAATTCCTACCTCCTCATTTCTTGC-AAGTTTTCCGTCAA--TTTCCGCTGCCTCCGCC-AAAACCTTGTTGGAGACGTAGAGAA-AGCTGTTGAGGTATGGTTCTCTCTGCTGCAGACGGGTTAAATACTCCTCTGCTATCTCCACGGCTGTT--CGTGCTCGGGAGAGAAGGGATTTCCTGATG--CGCAAGATTT--CCGAGGGA-----------TTTTGAGGGGTGTGGATTTCTGATGCCAC------AACGGCATTGTGAATGTTC--TGGTGGTTTTACA--GGGTGGGGAGAGGAGGTGAGAGGAGAGAAGAGAGCGCGGGGATGGAACCGCTGCCCTCATCTTTGCAG---------
>RR55
-----------------------------------------------------AAAAAAACACT----CAAACAAATCTTAAACAGAATTGAAAAT---CCTGGAATGCAGAGCTTTCAGTGGTGCTTCCCATCCCGAACTCATCCATATTTGTCTTGCCAATGAGAATAGCGTCGCTCTGGCGCAGCTTCTTAACAGCAGTGGCATCAAAGGGAGGGCAATATCCCTCCAAAACCCTAGACCCTCCAGTTGATGGCATATCCTTCGTGCACAGATTGTCCTTAACGGCAATGGGTACACCTGCCAGAATTCCCACCTCCTCATTTCTTGC-AAGTTTTCCGTCAA--TTTCCGCTGCCTCCGCC-AAAACCTTGTTGGAGACGTAGAGAA-AGCTGTTGAGGTATGGTTCTCTCTGCTGCAGACGGGTTAAATACTCCTCTGCTATCTCCACGGCTGTT--CGTGCTCGGGAGAGAAGGGAGTTCCTGATG--CGCAAGATTT--CCGAGGGA-----------GTTTGAGGGGTGTGGATTTCTGATGCCGC------AACGGCATTGTGAATGTTC--TGGTGGTTTTACA--GGGTGGGGAGAGGAGGTGAGAGGAGAGAAGAGAGCGCCGGGATGGAACCGCTGCCCTCATCTTTGCAGTTCTTATGG
>SA1
-----------------------------------------------------AAAAATACATTGA--AAATAAGATCTTAAAGAGAAGTGAACAT---CCTGGAATGCAGAGCCTTCCGTGGTACTTCCCATCCCGAACTCATCCATATTTGTTTTGCCAATGAGGATGGCGTCACTCTCGAGCAGCTTCTTGACGGCAGTGGCGTCAAACGGGGGGCAATACCCCTCCAAAACCCTAGACCCTCCCGTTGACGGCATGTCCTTGGTGCACAGATTGTCTTTGACGCCAACCGGTACACCTGCCAGCATTCCCACCTCCTCATTTCTTGC-AAGCTTCCTGTCGA--TTTCCCCTGCCTCCATC-AAAACCTTGTCGGACACATGCAGAA-AGCTTTTCACGAATGGTTCTGTCTGTTGTAGACGAGTTAAATACTCTTCTGCTATCTCTACGGCTGTT--CTTGCTCGTGATAGAAGGGATTTTCTTATG--CCCAAAATTT--CGGAGGGG-----------GTTTCAGTAGTGTAGATTTTTGATGCCGC------AGCGGCATTGTGAATGTTC--TGGTTGTGTTACA--GCGCTGGTAAAGGAGGTTCGAGTGGAGAAGCGAGCGCGGGGATGGAACCGCTGACCTCATCTTCGCAGGCTATTTCG
>SC0
------------------------------------------------------AAAATAAAAT----TAAAAAAATCTTAAATGGAATTGAACAT---CCTGGAATGCAGAGCCTTCTGTAGTGCTTCCCATTCCGAACTCATCCATGTTCGTCTTCCCAATGAGAACAGCGTCGCTCTCGCGCAGTTTCTTGACAGAAGTGGCATCAAACGGAGGGCAATACCCTTCCAAAACCCTAGACCCTCCCGTTGAGGGCATGTCTTTGGTGCACAGATTGTCCTTTACTGCAATAGGAACTCCTGCCAGCATACCCACCTCCTCATTTCTTGA-AAGTTTCTCATCAA--TTTTCTCCGCATCCCCC-AAAACCTTGTCGGAGACGTAGAGAA-AGCTCTTAAGGTATGGTTCTCTCTCTTGCAGACGAGTTAAATAGTCCTCTGCTATCTCCACTGCTGTT--CGTGAACGTGAGAGAAGGGATTTCCTTATG--CGCAAGATTT--CTGAAGGA-----------GTTTGATTTGTGTGGATTTTAGATGCTGT------AACAGCATTGTGAATGTTG--TGGTGATTTTACATGATGAGGGGAAGGGAGATATGAGCAGAGAAGAGCGCGAGGGGATCGAACCGCTGACCTCATCTTTGCAATATTCTTGT
>SE46
---------------------------------------------------------------------------------------------------------AAGCGGAGGACTCAGTAGAGCTGCCCATTCCGAACTCGTCAAGGTTTGTTTTTCCGATGACGATGGCTCCGTTTTGACGGAGTCTTGTGACGGCGGTAGCATCAAATGGAGGCCTGTATCCCTCCAAAACCCTCGACCCTCCGGTTGACGGCATGTCTCGAGTACACAGATTGTCTTTGACGGCAATCGGAACGCCTGCCAGTGGCCCTGCATCCTCGTTTCTCTC-AAGCTTTTTGTCAA--TTTCTTCGGCGTTCTGT-AACACTTTGTCGGAAACATATAAAA-AGCTCTTAAGATGAGGTTCAGTCTGCTGGAGCCTAGTTAAATATTGCTGTGCAATTTCCACGGCTGTA--CGCTCCCTTGATAGAAGAGATTTTCTTATG-------------------------------------------------------------------------------------------------------------------------------------------------------------------------------------
>SG23
-------------------------------------------------------AAATGATAT----CCCAGAAGAAAAATGAAAACTAAATGCA---CCTGGTAAGCAGAACCTTCGGTGGTACTTCCCATACCGAACTCGTCAAGATTTGTTTTGCCAATGAGAAGCGCGCCATTTTGACGCAATTTCGTGACGGCCGTGGCGTCAAATGGAGGACGGTAGCCCTCCAAAATCCTAGACCCTCCAGTCGACGGCATGTCATTCGTACACAGATTGTCCTTGACTGCAATCGGAACGCCCGCCAGTATTCCCACCTCCTCATTTCTTGC-AAGTTTCTCGTCGA--TTTGTGACGCCTCCATC-AAAACTTTGTCGGATACGTGAAGAA-AGCTCTTGACATTAGGTTCTGTCTGTTGAATGCGAGTTAAATACTCTTGTGTAATTTCAAGGGCTGTT--TGCTCTCTTGACATAAGAGATTTTCTTATG--CGCAGAATTT--CTGAA--------------TTATTGTTTGAGTGGATTCTTGA-------------ACGGCAATCCGAGTAAACC-TTCTTGCTGTGCA--GTGAGACGGAGTTAGGCGTGTGTAAAGAGGAGAGCGCGGGAATGGAACCTCTGCCCTCATCTTCACCGT--------
>SS22
-------------------------------------------------------------------------AAGAAAAATGAAAACTAAATGCA---CCTGGTAAGCAGAACCTTCGGTGGTACTTCCCATACCGAACTCGTCAAGGTTTGTTTTGCCAATGAGAAGCGCGCCATTTTGACGTAATTTCGTGACGGCCGTGGCGTCAAATGGAGGACGGTAACCCTCTAAAATCCTAGACCCTGCTGTCGACGGCATGTCATTAGTACACAGATTGTCCTTAACTGCAATCGGAACGCCCGCCAGCATTCCCACCTCCTCATTTCTTGC-AAGTTTCTCGTCAA--TTTGCGACGCCTCCATC-AAAACTTTGTCAGATACGTGAAGAA-AGCTCTTGACATTAGGTTCTGTCTGTTGAATGCGAGTTAAATACTCTTGTGTAATTTCAACGGCTGTT--TGTTCTCTTAACATAAGAGATTTTCTTATG--CGCAGAATTT--CGGAA--------------TTATTGTTTGCGTGGATCCTTGACAGCTC-------ACGGCAATCCGGGTAAACC-TTCTTGCTGTGCA--GTGGGACGGAGTTAGGCGTGTGTAAAGAGGAGAGCGCGAGAATGGAACCTCTGCCCTCATCTTAACCGT--------
>SV36
-----------------------------------------------------------------------AAAAAAGCTTAAAATTAATGTACTA---CCTGGTATGCAGAGCCCTCTGTGGTGCTACCCATGCCAAACTCGTCAAGGTTAGTTTTGCCAATGAGCAGGGCGCCATTCTGACGCAACTTCGTGACCGCCGTGGCGTCAAAAGGAGGACGATAACCCTCTAAAACCCTAGACCCTCCGGTTGACGGCATGTCTTTTGTACACAGATTGTCCTTGACGGCAATCGGGACGCCTGCCAGCACTCCCACGTCTTCATTTCTTGC-AAGTTTTCTGTCAA--TTTCTTTGGCTTCCGTC-AAAACTTTGTCGGAGATGTGGAGAA-AGCTCTTGACGTAGGGTTCCGTCTGATGCAGGCGAGTGATATATTCTTCTGCAACTTCGACGGCCGTT--CGTTCTCTTGACAAGAGAGATTTTCTAATG--CGAAGAATTT--CGGAGGGAG--------TGCCGTTATTTGTGTGGATTTTTGACG----------GACGGCATTGTGAATGAGTTGTTCTTGTTGTGCA--GTGGGGAAGATTGACGTGAGTGAATAGCAGAGAGCGCGGGAATGGAACCGCTGACCTCATCT---------------
>TA17
---------AAGAAGAATGAAAAATAAATGCACCTGGTATGCAGAACACTT--AAAAATGATGT----CCCAGAAAAAGAATGAAAACTAAATGCA---CCTGGTATGCCGAACCTTCGGTACTGCTTCCCATACCGAACTCGTCCATATTTGTTTTGCCAATGAGAAGCGCGCCATTTTGACGCAATTTCGTGACAGCCGTGGCGTCAAAAGGAGGATGGTAATCCTCTAATATCCTAGACCCTGCAGTCGATGGCATGTCATTCGTACACAGATTGTCCTTGACTGCAACCGGAACGCCCGCCAGCATTCCCACCTCCTCATTTCTTGC-CAGTTTCTCGTCAA--TCTTGAACGCATCCGTC-AAGATTTCGTCGGATATGTGAAGAA-AACTCTTAACATTAGGTTCAGTCTCTTGAATGCGAGTTAAATATTCTTGAGTGATTTCAACGGCCGTT--TGTTCTCTTGACATTAGAGACTTTCTAATG--CGCAAAATTT--CGGAA--------------TTATTGTTTGCGTGGATTCTTGAGAGCTC-------ACGGCAACCCGAGTAAACC-TTCTTGCTGAGCA--CAGGTATGGAGTTAGGCGAGTGTAAGGAGGTGAGCGCGGGAATGGAACCTCTACCCTCATCTTGGCCGT--------
>TB39
-------------------------------------------------------------AAT------GTAGAAACAGTAAGAAATGTGATGCA---CCTGGTATGCAGAGCCTTCAGTGGTGCTTCCCATGCCAAACTCGTCAAGGTTCGTTTTGCCGATGAGCAGTGCACCATTTTGACGCAATTTCGTGACGGCCGTGGCGTCAAAGGGAGGACGATAACCCTCTAAAACCCTAGACCCTGCAGTTGATGGCATATCTTTTGTGCACAGATTGTCCTTGACGGCAATTGGAACGCCTGCCAGCACTCCCACCTCCTCATTTCTTGC-AATTTTGTTATCAA--TTTCAGACGCCTCCGTC-AAAACTTTATCGGATATATGAAGAA-AGCTCTTGACGTAGGGTTCTGTCAGTTGCAGGCGAGTTAAATATTCCTCTGCAATTTCTACGGCTGTT--TGTTCTCTTGACAGCAGAGATTTTCTTATG--CGCAGAATTT--GGG------------------ATTATTTGTGTTGGATTTTGACG-----------ACGGCACTGTGAATTGTGG-AAGTTCTTCTGCA--TTGGGGAAAA------------TAACACAGAGAGCGCGGGAATGGAACCGCTGCCCTCATTTTCACCGAAAAAAAAA
>TC31
----------------------------------------------------------------------------------------ATAGGATC---TCTGGAATGATGAGCCTTCTGTAGTGCTTCCCATCCCAAATTCGTCGAGGTTTGTTTTGCCAATCAACAAGGCTCAATTCTGACGCAATTTAGTCACAGTTGTGGCGTCAAAGGGAGGACGATAACCCTCCAAAACCCTAGACCCTCCAGTTGATGGCATGTCTCTCATACATAGATTATCCTTGATGGCAATGGGGACACCTGCTAGAGGGCCGACTTCCTCGTTTCTCCC-AAGCTTTCTGTCAA--TTTCCTCTACATCAGCC-AACATTTTGTCTGACATGTACAGGA-AGCTATTGACGTGGGGTTTCGCATGTTGCAGACGAGTGAGGTATTCTTCCGCGATCTCGACAGCCATT--CACTCTCTTGACAACAGTGAGTTTGTTGAG-------------------CAGG--------CACCGTGGTTTGTATGGATCCACCAACAGTTTC----AGAGTCATACTGAAAGAGC--CCTAGACTTTAAG-----------------------------------------------------------------------------GT
>TN1
-------------------------------------------------------AATTAAAAT----AAAGAGAAATAAAATAAAGTTTAATGCA---CCTGGTATGCAGAGCCTTCAGTGGTGCTTCCCATGCCAAACTCGTCAAGGTTTGTTTTGCCAATGAGCAGTGCACAATTTTGACGCAATTTCGTGACGGCCGTGGCGTCAAAGGGAGGACGGTAACCCTCCAAAACCCTAGACCCTGCAGTTGAGGGCATATCTTTAGTACACAGATTGTCCTTGACAGCAATTGGAACGCCTGCCAGCACTCCCACGTCCTCATTTCTTGC-AATTTTATTGTCAA--TTTCTGACGCCTCCGTC-AAAACTTTGTCGGATATATGAAGAA-AGCTCTTGACGTAGGGTTCTGTCTGTTGAAGGCGAGTTAAATATTCTTCTGCAATTTCAACGGCTGTT--TGTTCTCTTGACAGGAGGGATTTTCTTATG--CGCAGAATCT--GAGA----------------TATTATTTGAGTTAGTTTTTGAAAGCTC-------ACGGCACTGTGAATTGTGA-TTATTCTTCTGCA--ATCAGGGAAA------------TAATACAGAGAGCGCGGGAATGGAACCGCAGCCCTCATCTTCGCCG---------
>TO14
ATGTCCCGGAAGAAAAATGAAAATTAAATG-ATCTGGTATACAGAACCTT---AAAAGTGATGT----CCCAGAAGAAAAA-GAAACCAGAATGCA---CCTGGTAAGCAGAACCTTCGGTAGTGCTTCCCATACCGAACTCATCCATATTTGTTTTGCCAATGAGAAGCGCGCCATTTTGACGCAATTTCGTGACGGCCGTGGCGTCAAATGGAGGACGGTAATCCTCTAATATCCTAGACCCTGCAGTCGACGGCATGTCATTCGTACACAGATTGTCCTTGACTGCAATCGGAACACCCGCCAGCATTCCCACCTCCTCATTTCTTGC-AAGTTTCTCGTCGA--TCCGTGACGCCTCCATC-AAAACTTTGTCGGAGATGTGAAGAA-AACTCTTGACATTAGGTTCTGTCTGTTGAATGCGAGTTAAATACTCTTGTGTAATTTCAACGGCTGTT--TGTTCTCTTGACAGAAGAGACTTTCTAATG--CGCAGAATTT--CGGA----------------------TTGCGTGGATTCTTGAGAGCTC-------ATGGCAATCCGAGCAAACC-TTCTTGCTGTGCA--GTAGGATGGAGTTAGGCGGGTGTGAAGAGGAGGGCGCGTGAAGGGAACCTGTGCCCTCATCTT--------------
>TPL03
--------------------------------------------------------AAAAAACT----CAAACAAATCTTATAGTAAATTG--------CCTGGAATGCAGAGCTTTCAGTGGTGCTTCCCATCCCGAACTCATCCATATTTGTCTTGCCAATGAGAATAGCGTCGCTCTGGCGCAGTTTCTTAACAGCAGTGGCATCAAAGGGAGGGCAATATCCCTCCAAAACCCTAGACCCTCCCGTTGATGGCATATCCTTCGTGCACAGATTGTCCTTAACGGCAATGGGTACACCTGCCAGAATTCCCACCTCCTCATTTCTTGC-AAGTTTCCCGTCAA--TTTCCGCTGCCTCCGCC-AAAACCTTGTGGGAGACGTAGAGAA-AGCTGTTGAGGTATGGTTCTCTCTGCTGCAGACGGGTTAAATACTCCTCTGCTATCTCCACGGCTGTT--CGCGCTCGAGAGAGAAGGGATTTCCTGATG--CGCAAGATTT--CGGAGGGA-----------GTTTGAGGTGTGTGGATTTGTGATGCCGC------AACGGCATTGTGAATGTTC--TGGGGGTTTTACA--GTGTGGGGAGAGGAGGTGGGAGGAGAGGAGAGAGCGCGGGGATGGAACCGCTGCCCTCATCTTTGCAG---------
>WN5
-----------------------------------------------------AAAATTGATATCACAAATAAAATAATCCGTAAAAGTGAATGTA---CCTGGAACGCAGAGCCTTCGGTGGTGCTTCCCATGCCAAACTCGTCGAGGTTCGTTTTGCCAAAGAGCATGGCGTCATTTTGACGCAGCTTCGCGACGGCCGTAGCGTCAAACGGAGGGCGGTAACCCTCCAAAATTCTGGACCCTCCGGTTGACGGCATGTCCTTCGTGCACAGGTTGTCCTTGACGGCGATCGGGACGCCCGCCAGGAGCCCCACCTCCTCATTTCTCGC-GAGTTTCTCGTCAA--TTTCTGCGGCCTCCGTC-AAAATCTTGTCGGAGACGTAGAGAA-AGCTCTTGACGTGGGGTTCCGTCTGTTGCAGGCGAGCGAGGTATTCTTCCGCGATTTCGACGGCCGTC--CGCTCCCTTGACACAAGGGATTTTCTTATG--CGCAGGATTT--CGGAA-----------------------GTCTGCGTTGACGGT-----------CACGACATTGTGAAT--------------CTGCA--GTGGGATACATTGACGCTGCCGTAGAGGAGAGAGCGCGGCAATGGAAGCGCTGCCCTCATCCT--------------
>WS10
ATAACCCACAAGAAAAATGAAAATCAAATACACCTGGAATGTAGAACCCTTGCAAAAATGATGT----TCAAGAAGAAAAA--TAAAGTAAAGGCA---CCTGGTATGCAGAACCTTCGGTAGTGCTTCCCATACCGAACTCGTCCATATTTGTTTTACCAATGAGAAGTGCACCATTCTGACGCAATTTAGTAACAGCCGTGGCGTCAAATGGAGGACGGTAACCCTCTAAAATTCTAGACCCTGCAGTCGACGGCATGTCATTCGTACACAGATTGTCCTTGACTGCAATCGGAACGCCCGCCAGCATCCCCACCTCCTCATTTCTTGC-AATTTTCTCATCAA--TCAGTGACGCCTCTATC-AAAACTTTGTCGGATACGTGAAGAA-AACTCTTGACATAAGGTTCAGTCTGTTGAATGCGAGTTAAATACTCTTGTGTAATTTCAACGGCTGTT--TTTTCTCTTGACATAAGAGACTTTCTAATG--CGCAGAATTT--CGGA----------------------TTGCGTGGATTGCTGAGAGCTC------AATGGGAATCCGGGTAAACC-TTCTTACTCTGCA--GTGGGATGGAGTTGGGCAGGCGTAAAGAGGAGAGCGCGGGAATGAAATCTCGGCCCTCATCT---------------
>WW11
-----------------------------------------------------AAAAATGATGT----TCAAGAAGAAAAA--TAAAGTAAAGGCA---CCTGGTATGCAGAACCTTCGGTAGTGCTTCCCATACCGAACTCGTCCATATTTGTTTTACCAATGAGAAGTGCACCATTCTGACGCAATTTAGTAACAGCCGTGGCGTCAAATGGAGGACGGTAACCCTCTAAAATTCTAGACCCTGCAGTCGACGGCATGTCATTCGTACACAGATTGTCCTTGACTGCAATCGGAACGCCCGCCAGCATCCCCACCTCCTCATTTCTTGC-AATTTTCTCATCAA--TCAGTGACGCCTCTATC-AAAACTTTGTCGGATACGTGAAGAA-AACTCTTGACATAAGGTTCAGTCTGTTGAATGCGAGTTAAATACTCTTGTGTAATTTCAACGGCTGTT--TTTTCTCTTGACATAAGAGACTTTCTAATG--CGCAGAATTT--CGGA----------------------TTGCGTGGATTGCTGAGAGCTC------AATGGGAATCCGGGTAAACC-TTCTTACTCTGCA--GTGGGATGGAGTTGGGCAGGCGTAAAGAGGAGAGCGCGGGAATGAAATCTCGGCCCTCATCT---------------
