# Supplementary material for: Development of a Target Enrichment Probe Set for Conifer (REMcon)
Source: Biology (Basel). 2024 May 22;13(6):361. doi: 10.3390/biology13060361 (PMC11200496; doi:10.3390/biology13060361)
Supplement: Supplementary file 1 [file biology-13-00361-s001.zip › biology-2960267-supplementary/Sup data/MO_orthlogs_alignments/Thupl29380422s0024_1.ortho.selected_stripped.aln.fasta]

>AA3
-------TTCCTAGAGCTCGTAT--TCAAGACCTCGGTGTTCTT----------CTGATGGGTGCAAGAT-ATGAGGTAA--TCATCAAG--ATTTTTTTG--GTAGTGAGGTCA--TATTATACATTCAGTGCTTAAAGTTTCTCTCAGT-TATTGTGGATGA--TTTG--GTC-TATCA-----TTTATCAAATTTTGAGGCCTGCAGGTCTTCTCTAGT--GGGCCAGCTCTATATGGATTCAAAGGACTTG--CTGGTAGGCTTGCACCTAT--TGGTGTACATGCAGCACTTTTGCTTATAATGGTAG--GAGCAACTGTTAGTTCAACTGGAG------GTTATCGTGGTTCAGTTACAGTTCCTCAAGG---CTTGAACTTTGTCATGGGAGATGTGCTTGCTCCAAATGGGTTTATGTCAAGGCCAATACCTGATTTTCAAACTGAAGTTCACATTAAC--AAGTTTTACATTGATTACTACAA--TAATGGCGAGGTATTTATCT---TTTGGGATT--------AAC-TCCCAACATAATAAG--AAGAAAAAATATAT-----TAGCCGCTTCTTGTCATGAATCTTGAAATTATTGGGTTTCTTTGGAAGTTTTTAAGCAGCTTTGAATTTAAGATATTGATGC--AGG---TA------TCTTGCATATTTTAGGA------------------------------------------------------------------------CTTGTCTGTCTTCAAATATTT---------------
>AA60
---TCACTTCCTAGAGCTTATAT--TCAAGATTTTGGTGTTCTT----------TTCATAGATTTAGGA-----------------------------------------------------------------------------------------------------------------------------------------ATAATTCTTCTTCAAA--AAATCATTTCTATATGGTTTCAAAGGTCCTA--CTGGTAAGTTGGCACCTAT--TGGTGTACATGCAACTCTTTTGCTCACTATGGCAG--GTGCAACTTTAATTTCTTCTCTTG------GCTACTATTTGTTATAGTT-------------------------------------------------------------------------------------------------------------------------------------------------------------------------------------------------------------------------------------------------------------------------------------------------------------------------------------------------------------------------------------------------------------------------------------------------
>AAR4
-ATTCACTTCCTAGAGCTCGTAT--TCAAGACCTCGGTGTTCTT----------CTGATGGGTGCAAGAT-ATGAGGTAA--TCATCAAG--ATTTTTTTG--GTAGTGAGGTCA--TATTATACATTCAGTGCTTAAAGTTTCTCTCAGT-TATTGTGGATGA--TTTG--GTC-TATCA-----TTTATCAAATTTTGAGGCCTGCAGGTCTTCTCTAGT--GGGCCAGCTCTATATGGATTCAAAGGACTTG--CTGGTAGGCTTGCACCTAT--TGGTGTACATGCAGCACTTTTGCTCATAATGGTAG--GAGCAACTGTTAGTTCAACTGGAG------GTTATCGTGGTTCAGTTACAGTTCCTCAAGG---CTTGAACTTTGTCATGGGAGATGTGCTTGCTCCAAATGGGTTTATGTCAAGGCCAATACCTGATTTTCAAACTGAAGTTCACATTAAC--AAGTTTTACATTGATTACTACAA--TAATGGCGAGGTATTTATCT---TTTGGGATT--------AAC-TCCCAACATAATAAG--AAGAAAAAATATAT-----TAGCCACCATCTGTCATGAATCTTGAAATTATTGGGTTTCTTTGGAAGTTTTTAAGCAGCTTTGAATTTAAGATATTGATGC--AGG---TA------TCTTGCATATTTTAGGA------------------------------------------------------------------------CTTGTCTGTCTTCAAATATTT---------------
>AF1
-ATTCACTTCCTAGAGCTCGTAT--TCAAGACCTTGGTGTTCTT----------CTCATGGGTGCAGGAT-ATGAGGTAAGTTTATCAAT--ATGTTGTAGAATTAGTGAGGTCA--TATTATACATTCATTGGTTAGAATTTCTCTTGAT-TATTGTGGATGG--TTTT--CTC-TGTTG------TTTTCATAATTTGAGGCCCACAGGTCTTCTTGAGT--GGACCGGCTCTGTATGGTTTCAAAGGTCTTG--CTGGTAGGCTTGCACCTAT--TGGTGTACATGCAGCACTCTTGCTCATAATGGCAG--GAGCAAGTGTTAGTTCTACCGGGG------GCTATCGTGGTTCAGTCACAGTTCCTCAAGG---CCTGAACTTTATCATGGGAGATGTGCTTTCTCCGAATGGTTTTATCTCAAGGCCAACACCTGATTTCCAAACTGAAGTTCATATCGAC--AAATTCTATATTGATTACTATGA--TAATGGTGAGGTAATTATCT---TTTCAGAATTTA--GG-AAC-CACCTACATGAAAAG--AATAAACAATACGT--------------------------------------AGCTGCTTTGT---------------------ATATAGGATATTGGTGTC-AGC---CA------AATTTTACACGG------------------------ACCTCTCTCTACATGGAAAGGTCAAATCT------------------------TTTG--------------------------------
>AG2
-----------------------------------------------------------------------------TAAGTTTATCAAT--ATGTTGTAGAATTAGTGAGGTCA--TATTATACATTCATTGGTTAGAATTTCTCTTGAT-TATTGTGGATGG--TTTT--CTC-TGTTG------TTTTCATAATTTGAGGCCCACAGGTCTTCTTGAGT--GGACCGGCTCTGTATGGTTTCAAAGGTCTTG--CTGGTAGGCTTGCACCTAT--TGGTGTACATGCAGCACTCTTGCTCATAATGGCAG--GAGCAAGTGTTAGTTCTACCGGGG------GCTATCGTGGTTCAGTCACAGTTCCTCAAGG---CCTGAACTTTATCATGGGAGATGTGCTTTCTCCGAATGGTTTTATCTCAAGGCCAACACCTGATTTCCAAACTGAAGTTCATATCGAC--AAATTCTATATTGATTACTATGA--TAATGGTGAGGTAATTATCT---TTTCAGAATTTA--GG-AAC-CACCTACATGAAAAG--AATAAACAATACGT--------------------------------------AGCTGCTTTGT---------------------ATATAGGATATTGGTGTC-AGC---CA------AATTTTACACAG------------------------ACCTCTCTCTACATGGAAAGGAA------------------------------------------------------------------
>AH26
----------------------------------------------------------------------------------------------------------------TCA-ATATCCTGCATTTGATTGTGACTAGCTTTCATATT----TGTGGATGA--TTTA--GTC-TGTTGG---GTTTCTTAACATTCATGTTTCACAGGTCTTTTTGAGT--AATTCAACTCTATATGGATTCAAAGGGCTTG--CTGGTAGGCTTGCTCCTAT--TGGTGTACATGGAGCTCTTTTGCTCATAATGGCAG--GAGCAACCTTTAGTTCTACTGGGG------CTTATCGGGGTTCAATTACAGTTCCTCAAGG---CTTGAACTTTAGGATGGGAGATGTGCTTAATCCAAATGGGATTTTGTCAAGACCAATATCTGCATTTGCGACCGAAGTCCACGTTAAC--AAATTTTACATTGATTACTATGA--AAATGGAGAGGTATTTATCT---TTCTCAATCAA----GAAAT-CCCGCACATGAAAAA--AAAAAAAAAGTATTTTTATAATTGACTTTATGTTGAGAATCTAAAGTTTACTGGGTATTTTTTCAAT------AGCAGCTG---TGTCTATATGGCATGGTCCAGG---CATTGCTTTTAGAGTAACCCATATT------------------TATTATTTT----ATTGGGC----------------------------------ACTGTAATCAATTT----------------------
>AME1
-----------------------------GACCTCGGTGTTCTT----------CTGATGGGTGCAAGAT-ATGAGGTAA--TCATCAAG--ATTTTTTTG--GTAGTGAGGTCA--TATTATACATTCAGTGCTTAAAGTTTCTCTTAGT-TATTGTGGATGA--TTTG--GTC-TATCT-----TTTCTCAAAATTT--GGCCTGCAGGTCTTCTCTAGT--GGGCCAGCTCTATATGGATTCAAAGGACTTG--CTGGTAGGCTTGCACCTAT--TGGTGTACATGCAGCACTTTTGCTCATAATGGTAG--GAGCAACTGTCAGTTCAACTGGAG------GTTATCGTGGTTCAGTTACAGTTCCTCAAGG---CTTGAACTTTGTCATGGGAGATGTGCTTGCTCCAAATGGGTTTATGTCAAGGCCAATACCTGATTTTCAAACTGAAGTTCACATTGAC--AAGTTTTACATTGATTACTACAA--TAATGGCGAGGTATTTATCT---TTTGGGATT--------AAC-TCCCAACATAAAAAG--AAG-AACAATATGT-----TAGCCACCGTGAATATTCATTTTTCTTGTTATTAATCTTGA--------------------------------------------------------------------------------------------------------------------------------------------------------------------------------------
>AP25
-ATTCACTTCCCAGGGCTCACAT--TCAGGATCTTGGTGTTCTC----------CTGATGGGTGCAGGAT-ATGAGGTAAATTGTAAAGTCATACCACTGGGCAAAGTGAGGTCA-ATATCCTGCATTTGATTGTGAGTAGTTTGCGTATT----TGTGGATGA--TTTA--GTC-TGTTGG---GATTCTGAACATTCATGTTTCACAGGTCTTTTTGAGT--AATTCAACTCTATATGGATTCAAAGGGCTTG--CTGGTAGGCTTGCTCCTAT--TGGTGTACATGGAGCTCTTTTGCTCATAATGGCAG--GAGCAACCTTTAGTTCTACTGGGG------CTTATCGGGGTTCAATTACAGTTCCTCAAGG---CTTGAACTTTAGGATGGGAGATGTGCTTAATCCAAATGGGATTTTGTCAAGACCAATATCTGCATTTGCGACCGAAGTCCACGTTAAC--AAATTTTACATTGATTACTATGA--AAATGGAGAGGTATTTATCT---TTCTCAATCAA----GAAAT-CCCGCACATGAAAAA--AAAAAAAAAGTATTTTTATAATTGACTTTATGTTGAGAATCTAAAGTTTACTGGGTATTTTTTCAAT------AGCAGCTG---TGTCTATATGGCATGGTCCAGG---CA--------------ACCCATATT------------------TATTATTTT----TTTGGGC----------------------------------ACTGTAATCAATTT----------------------
>APA47
-ATTCACTTCCTAGAGCTCGTAT--TCAAGACCTTGGTGTTCTT----------CTCATGGGTGCAGGAT-ATGAGGTAAGTTTATCAAT--ATGTTGTAGAATGAGTGAGATCA--TATTATTCATTCATTGGATAGAATTTCTCTCGAT-TATTGTGGATTG--TTTT--CTC-TATTG------CTTTCATAATTTGAGGCCCACAGGTCTTCTTGAGT--GGATCAGCTCTATATGGTTTCAAAGGTCTTG--CTGGTAGGCTTGCACCTAT--TGGTGTACATGCAGCACTCTTGCTCATAATGGCAG--GAGCAACTGTTAGTTCTACTGGGG------GCTATCGTGGTTCAGTCACAGTTCCTCAAGG---CCTGAACTTTATCATGGGAGATGTGCTTTCTCCGAATGGGTTTATTTCAAGGCCAACACCTGATTTCCAAACTGAAGTTCATATCGAC--AAATTCTATATTGATTACTATGA--TAATGGTGAGGTAATTATCT---TTTCAGTATTTA--GGAAAC-CACCTACATAAAAAG--AAGAAACAATAC--------------------------------------------------------------------------------------------------------------------------------------------------------------------------------------------------TTTCTCAGGATTTGT--------------------C
>AS57
----------------------------------------ACTT----------CTGATGAGTTCAGGGT-ACGAGGTAAGCTTATTGTG--ATTATTTGGAAGAAATGATCTCA--TAGCATTCATCTGATGGTTAGTCTCTTATTC-------CATGGAAAA--TATG--GTC-TTTTG-----TTTTTCAAAATTTGAGGTTTGCAGGTCTTCTTCAGC--GAATCAGTTCTATATGGATTCAAAGGGCTTG--CTGGTAGGCTTGCACCTAT--TGGTGTACATGCAGCTCTTTTGCTCATAATGGCAG--GGGCAACTCTAAGTTATATTGGGG------GCTACCGTGGTTCAGTTACAGTTCCTCAAGG---CTTGAACTTTATGATGGGAGATGTGCTTACTCCAAATGGGATCATGTCTAAACCAATTCCTGGTTTTCAAACTGAAGTTCATGTTGAC--AAGTTTTACATTGATTACTATGA--TAATGGCGAGGTATTTATAT---TTTTAGAATTGC---GAAAC-TACTCACATATAAAG--AAGAAACAGTATTC-----------------------------TAGGACATTGAAGTTAT------------------------ATTTACGATGTTGATGGC-AGG---TG------TCTTACAC---------------CCGTTCTTTATCTCCTATTT------TTGGAGCTTCTAAACT------------------------ATTATTGGTGATTA----------------------
>CB35
------------------------------------------------------------------------------------------------------------------------------------------------------------------------------------------------------------------------------------------------------AAGGGCTT----TAGCAGACTTGCACCTAT--TTTTGTACATGGAGCTCTTTTTCTCATAATGGAAG--GAGTGACATTTAGTTCAATTGGGG------CTTATGGGGGTTCAATTATAGTTCCTCGAGT---CTTGAACTTTAGGATGGGAGATGTTCTTAATCCAAATGGGATTTTATCAAGGCCAATACATTATTTTTCAACTGAAGTCCACATTAAC--AAATTTTACATTGATTACTATGA--AAATGAAGAGGTATTTATCT---TTCTCAATTAA----GAAAC-CCCACACATGAAAAA--AGAAGGAAAAATA-------------------------------------------------------------------------------------------------------------------------------------------------------------------------------------------------------------------------------------
>CDE34
-------------------------------------------------------------------------------------------------------GAAGTGAGGCCATGTATCATGCATTTGATTGTGACTAGATTTCTTATT----TGTGAATGA--TTTG--GT--TGTTGG---GTTTCATAACATTCATTGTTTACAGGTCTTTTTCAAT--AATTCAGCTCTATATGGATTCAAAGGGCTT----TAGCAGACTTGCACCTAT--TTTTGTACATGGAGCTCTTTTTCTCATAATGGAAG--GAGTGACATTTAGTTCAATTGGGG------CTTATGGGGGTTCAATTATAGTTCCTCAAGT---CTTGAACTTTAGGATGGGAGATGTTCTTAATCCAAATGGGATTTTATCAAGGCCAATACATTATTTTTCAACTGAAGTCCACATTAAC--AAATTTTACATTGATTACTATGA--AAATGAAGAGGTATTTATCT---TTCTCAATTAA----GAAAC-CCCACACATGAAATA--AGAAGGAAAAATA-------------------------------------------------------------------------------------------------------------------------------------------------------------------------------------------------------------------------------------
>CF38
-------------------------------------------------------------------------------------------------------GAAGTGAACTCA--TATCATGCATCTGATGATTAGTCTCTTCTTT-------TTTAGATAA--TTTATATTT-TTTCA-----TTTTTCAAAATTTGAGGCTTACGGTTCTTCTTCACC--GGATCAGTTCTATATGGATTCAAAGGGATTG--CTGGTAGGCATGCACCTAT--TGGTGTACATGGGTTTCTTTTACTCATAATGGTAG--GATTAACTCTCAGTTCTATTGGGG------GATATCGTGGTTCAGTTACAGTTCCTCAAGC---CTCG-ACTTTATCATGCGAGATGTGCTTGCTCCAAATGGGATTATGTCAAAGGTAATACCTGATTTTGAAACTAAAGTTCATGTTGAC--TAGTTTTACATTGATTACTATGA--TAATGGCGAGGTATTTATAT---TTTTTGTAATTG--AGAAAC-ACCTCACATAAAAAG--AAGAAACAATAT--------------------------------------------------------------------------------------------------------------------------------------------------------------------------------------------------------------------------------------
>CH19
-AATCACTTCCCAGAGCTCATAT--TGAAGACCTTGGTGTTCTT----------CTGATGGGTTCAGGAT-ATGAGGTAAGCTTACTGTG--ATTATTTGGAAGAAGTGATCTCA--TAGAATTATTTAGATGGTTATGCTCTTATTC-------CAAGGATAA--TATG--ATC-TTTTG------TTTTCAAAATTTGAGGTTTGCAGGTCTTCTTCAGG--GAATCAGTTCTATATGGGTTCAAAGGGCTGG--CTGGTAGGCTTGCACCTAT--TGGTGTACATGCAGCTCTTTTGCTCATAATGGCAG--GGGCAACTCTAAGTTCTATGGGGG------GCTATCGTGGTTCAGTTACAGTTCCTCAAGG---CTTGAATTTTATGATGGGAGATGTGCTTACTCCAAATGGGATTTTGTCTAAACCAATTCCCAGTTTTCAAACTGAAGTTCATGTTGAC--AAGTTTTACATTGATTACTATGA--GAATGGCGAGGTATATATAT---TTTTGGAATTG--------C-CACTCACATAAAAAG--AAGAAACAGTATTCT---GTAGCCACCATTCTCTGATAATCTCAAAATTATCAAGTCTCTTTCACA----------------------------------------------------------------------------------------------------TGGGAAAT--------------------------------------------------------------------
>CHA37
------------------------------------------------------------GGTTCATGATAATGAGATAAAATTATCATG--ATTATTTGGAAGAAGTGAACTCA--TATCATGCATCTGATGATTAGTCTCTTCTTT-------TTTAGATAA--TTTATATTT-TTTCA-----TTTTTCAAAATTTGAGGCTTACGGTTCTTCTTCACC--GGATCAGTTCTATATGGATTCAAAGGGATTG--CTGGTAGGCATGCACCTAT--TGGTGTACATGGGTTTCTTTTACTCATAATGGTAG--GATTAACTCTCAGTTCTATTGGGG------GATATCGTGGTTCAGTTACAGTTCCTCAAGC---CTCG-ACTTTATCATGCGAGATGTGCTTGCTCCAAATGGGATTATGTCAAAGGTAATACCTGATTTTGAAACTAAAGTTCATGTTGAC--TAGTTTTACATTGATTACTATGA--TAATGGCGAGGTATTTATAT---TTTTTGTAATTG--AGAAAC-ACCTCACATAAAAAG--AAGAAACAATATGTT-------------------GAGAATCTCAAAATTATTGGGTTTCTTTTGAATTGTTGAAGTAGCTTTGTATTTAAGATATCGATGGC-AGG---TT------TCTTACATAT-------------------------------------------------------------------------------TTTATGGATTATTTCAGCC-----------------
>CJ24
-AATCACTTCCCAGAGCTCACAT--TCAAGACCTTGGTGTTCTT----------CTGATGGGTTCAGGAT-ATGAGGTAAGCTTATTGTG--ATTATTTGGAAGAAATGATCTCA--TAGCATTCATCTGATGGTTATGCTATTATTC-------CATGGATAA--TATG--ATC-TTTTG------TTTTCAAAATTTGAGGTTTGCAGGTCTTCTTCAGC--GAATCAGTTATATATGGATTTAAAGGGCTTG--CTGGTAGGCTTGCACCTAT--TGGTGTACATGCAGCTCTTCTGCTCATAATGGCAG--GGGCAACTCTAAGTTCTATTGGGG------CCTATCGTGGTTCAGTTACAGTTCCTCAAGG---CTTGAACTTTATGATGGGAGATGTGCTTACTCCAAATGGGATTTTGTCTAAACCAATTCCCGGTTTTCAAACTGAAGTTCATGTTGAC--AAGTTTTACATTGATTACTATGA--GAATGGCGAGGTATTTATAT---TTTTGGAATTGT---GAAAA-CACTCACATAAAAAG--AAGAAATAGTATTC-----ATTTTAGTTT-----GATAAT-CTCAAATTATCAAGTCTCTTTGAACACTG--------------CATTGAGATGTTGACAGC-AGG---TA------TCTT-------------------CTTTTTGTCATTTTCTAATT------TTGGAGCTTCT-----------------------------------------------------------------
>CK7
-AATCACTTCCCAGAGCTCATAT--TCAAGACCTTGGTGTTCTT----------TTGATGGGTTCAGGAT-ATGAGGTAAACTTATTGTG--ATTTTTTGGAAGAAATGATCTCA--TAGCAATCATCTGATGGTTAGTCTCTTATTA-------CATTGATAA--TATG--GTC-TTTCG------TTTTCAAAATTTGAGGCTTGCAGGTCTTCTTCAGT--GAATCAGTTCTATATGGATTCAAGGGGCTTG--CTGGTAGGCTTGCACCTAT--TGGTGTACATGCAGCTCTTTTGCTCATAATGGCAG--GGGCAACTCTAAGTTCTATTGGGG------GCTACCGTGGTTCAGTTACAGTTCCTCAAGG---CTTGAACTTTATGATGGGAGATGTGCTTGCTCCAAACGGGTTTATGTCCAGACCAATACCTGGTTTTCAAACTGAAGTTCATGTAGAC--AAGTTTTACATTGATTACTATGA--TAATGGCGAGGTATTTATAT---TTTTGGAATTGC---GAAAC-CACTCACATAAAAAG--AAGAAACAGTATTT-----TCTTC-----------------TGCATAGAAGTAGCTTTAT------------------------ATTTAAGATGTTGATGGC-AGG---TA------TATTACATCTATTCAT-------------------------------------------------------------------------------------------------------------
>CL6
-AATCACTTCCCAGAGCTCATAT--TCAAGACCTTGGTGTTCTT----------TTGATGGGTTCAGGAT-ATGAGGTAAACTTATTGTG--ATTTTTTGGAAGAAATGATCTCA--TAGCAATCATCTGATGGTTAGTCTCTTATTA-------CATTGATAA--TATG--GTC-TTTCG------TTTTCAAAATTTGAGGCTTGCAGGTCTTCTTCAGT--GAATCAGTTCTATATGGATTCAAGGGGCTTG--CTGGTAGGCTTGCACCTAT--TGGTGTACATGCAGCTCTTTTGCTCATAATGGCAG--GGGCAACTCTAAGTTCTATTGGGG------GCTACCGTGGTTCAGTTACAGTTCCTCAAGG---CTTGAACTTTATGATGGGAGATGTGCTTGCTCCAAACGGGTTTATGTCCAGACCAATACCTGGTTTTCAAACTGAAGTTCATGTAGAC--AAGTTTTACATTGATTACTATGA--TAATGGCGAGGTATTTATAT---TTTTGGAATTGC---GAAAC-CACTCACATAAAAAG--AAGAAATAGTATTT-----CTTTGAACAC------------TGCATAGAAGTAGCTTTAT------------------------ATTTAAGATGTTGATGGC-AGG---TA------TATTACATCTATTCATCCAGGATATATTTATCATTTTCTAATT------TTGGAACTTCTAAACT------------------------ATTATTGGTGATTA----------------------
>CM9
---TCACTTCCCAGAGCTCATAT--TCAAGACCTTGGTGTTCTT----------CTGATGGATTCAGGA-----------------------------------------------------------------------------------------------------------------------------------------ACCGGTCTTCTTCAAC--AAATCAGTTCTATATGGTTTCAAAGGTCTTG--TTGGTAGGTTGACACCTAT--TGGTGTACATGAAGCTCTTTTGCTCATTATGGCAG--GGGCAACTTTAAGTTCTATTCTTG------GCTACCATTTGTTGCAGTTGTTTCTTTTGGG---CTATTTACTTCACTTGGTGGTCCTTGCTTGTTTACTTCATTACATATCGATTTTATTGCAT--------------------------------TGCTATATTTATTACT--------------------------------------------------TATGTATA-----------------------------------------------------------------------------------------------------------------------------------------------------------------------------------------------------------------------------------------------------------
>CO8
---TCTCTTCCCAGAGCTCATAT--TCAAGACCTTGGTGTTATT----------TTTATGGATTCGGGA-----------------------------------------------------------------------------------------------------------------------------------------ATAGGTCTTATTCAAC--TAATTAGTTCTATATGGTTTCAAAGGTCTTA--TTAGCAAGCTAGCACCTAT--TGGTGTACATGCAACTCTTTTGCTCATTATGGTAG--GGGCAACTCTAAGTTCTACCATTT------GTTGCAGTTGTTC-------CTTTTTCAGCT---ATTCACTTCACTTGGTGGTGAACTAACACCTCCAAAAGCTCTCTTTGCTTGTTTATTTCATTACATATCAATTTTATTACAT--TGAT------------------------------------------------------------------------------------------------------------------------------------------------------------------------------------------------------------------------------------------------------------------------------------------------------------------------------------------
>CP16
-AATCACTTCCCAGAGCTCATAT--TCAAGACCTTGGTGTTCTT----------ATGATGGGTTCAGGAT-ATGAGGTAAGCTTATTGTG--ATTATTTGGAAGAAATGATCTCA--TAGCATTCATCGGATGGTTATGCTCTTATTC-------CATGGATAA--TATG--ATC-TTTTG------TTTTCAAAATTTGAGGCTTGCAGATCTTCTTTGGA--GAGTCAGTTCTATATGGATTCAAAGGGCTGG--CTGGTAGGCTTGCACCTAT--TGGTGTACATGCAGCTCTTTTGCTCATAATGGCAG--GGGCAACTCTAAGTTCTATGGGGG------GCTACCGTGGTTCAGTTACAGTTCCTCAAGG---CTTGAATTTTATGATGGGGGATGTGCTTACTCCAAATGGGATTTTGTCTAAACCAATTCCCAGTTTTCAAACTGAAGTTCATGTTGAC--AAGTTTTACATTGATTACTATGA--TAATGGCGAGGTATATATAT---TTTTGGAATTG------AAC-CACTCACATAAAAAG--AAGAAACAGTATTC-----TAGCCACCAT-------------CAAGATTATCAAGTCTCTTTCGAA----------------------------------------------------------------------------TTTTGTCATTTCCTAATT------TTGGAGCTTCTAAACT------------------------ATTATTGGTGA-------------------------
>CP161
--------------------------------------------------------------------------------GCTTATTGTG--ATTATTTGGAAGAAATGATCTCA--TAGCATTCATCGGATGGTTATGCTCTTATTC-------CATGGATAA--TATG--ATC-TTTTG------TTTTCAAAATTTGAGGCTTGCAGATCTTCTTTGGA--GAGTCAGTTCTATATGGATTCAAAGGGCTGG--CTGGTAGGCTTGCACCTAT--TGGTGTACATGCAGCTCTTTTGCTCATAATGGCAG--GGGCAACTCTAAGTTCTATGGGGG------GCTACCGTGGTTCAGTTACAGTTCCTCAAGG---CTTGAATTTTATGATGGGGGATGTGCTTACTCCAAATGGGATTTTGTCTAAACCAATTCCCAGTTTTCAAACTGAAGTTCATGTTGAC--AAGTTTTACATTGATTACTATGA--TAATGGCGAGGTATATATAT---TTTTGGAATTG------AAC-CACTCACATAAAAAG--AAGAAACAGTATTC-----TAGCCACCAT-------------CAAGATTATCAAGTCTCTTTCGAA----------------------------------------------------------------------------TTTTGTCATTTCCTAATT------TTGGAGCTTCTAAACT------------------------ATTATTGGTGA-------------------------
>CR44
AATTCTCTTCCCAGAGCTCGCAT--TCAAGATCTGGGTGTTCTT----------TTGATGGGTGCAGGAT-ATGAGGTAATCTTGACGGT--ATCTTCTGAGAAAAGTGAGGTCA--TATCATGTATTCTATTCTTCTTGGTTTTCTTCCT---TTGTAGAAGA--TTTG--GGG-TACCG------------TATTTTGATGTTCATAGGTTTTTGTGAGT--GGACCGGCACTATATGGATTCAAAGGGCTTG--CTGGTAGGCTTGCACCTAT--TGGAGTGCACGGAGCTCTTTTGCTCATCATGGCTG--GAGGGGTTATCAGTGCTACTGGAG------GTTATCATGGTTCAGTCATGGTTCCTCAAGG---TTTGAATTTTATCATGGGCGAGGTGCTTGCTCCAAATGGGATTATGTCAAGGCCAACATCTGCTTTTGGTACTGAAGTTCACGTCAAC--AAATTTTACATTGATTATTTTCC--AAATGGGGAGGTATTTGTTT---TTTTGGAATTGAG---------------------------------------------------------------------------------------------------------------------------------------------------------------------------------------------------------------------------------------------------------------------------
>CT15
-AATCACTTCCCAGAGCTCATAT--TCAAGACCTTGGTGTTCTT----------ATGATGGGTTCAGGAT-ATGAGGTAAGCTTATTGTG--ATTATTTGGAAGAAATGATCTCA--TAGCATTTATTGGATGGTTATGCTCTTATTC-------CATGGATAA--TATG--ATC-TTTTG------TTTTCAAAATTTGAGGCTTGCAGATCTTCTTCACA--GAGTCAGTTCTATATGGATTCAAAGGGCTGG--CTGGTAGGCTTGCACCTAT--TGGTGTACATGCAGCTCTTTTGCTCATTATGGCAG--GGGCAACTCTAAGTTCTATGGGGG------GCTACCGTGGTTCAGTTACAGTTCCTCAAGG---CTTGAATTTTATGATGGGAGACGTACTTACTCCAAATGGGATTTTGTCTAAACCAATTCCCAGTTTTCAAACTGAAGTTCATGTTGAC--AAGTTTTACATTGATTACTATGA--TAATGGCGAGGTATATATAT---TTTTGGAATT-------AAC-CACTCACATAAAAAG--AAGAAACAGTATTC-----TAGCCACCA---------------AAGATTATCATGTCTTTTTCGAA--------------------------------------------------------------------------ATTTTTGTCATTTCCTAATT------TTGGAGCTT-------------------------------------------------------------------
>DA12
-AATCACTTCCCAGAGCTCATAT--TCAAGACCTTGGTGTTCTT----------CTGATGGGTTCAGGAT-ATGAGGTAAGCTTATTGTG--CTTGTTTGGAAGATATGATCTTA--TAGCATTCATCTGATGGTTATGCCCTTATC--------CATAGATAA--TATG--ATC-TGTTT------TTTTCAAAATTTGAGGCTTGCAGGTCTTCTTCAGC--GAATCAGTTCTATATGGATTCAAAGGGCTTG--CTGGCAGGCTTGCACCTAT--TGGTGTACATGCAGCTCTTTTGCTCACTATGGCAG--GGGCAACTCTAAGTTCTACTGCTG------GCTACCGTGGTTCAGTTATAGTTCCTCAAGG---CTTGAATTTTGTGATGGGAGATGTGCTTACTCCAAATGGGATTTTGTCGAAACCAACTCCCAGTTTTGAAACTGAAGTTCATGTCGAC--AAGTTTTACATTGATTATTATGA--TAATGGTGAGGTATATATAT---TTTTGGAATTG------AAC-CACTTACATAAAAAG--GAGAAACATCA------------------------------------------AGTCCCTTTTGAAAACT--------------GCATTGGATGTTGACAGC-ATG---TA------TCTTACTCATTCACA----GGATATTTTTGTCATTTCCTAATT------CTGGAGCTTC------------------------------------------------------------------
>DB53
----CACTTCCTAGAGCTCATAT--TCAAGACCTTGGTGTTCTT----------CTCATGGGTGCAGGAT-ATGAGGTAATTTTATCAGT--ATGTTGTAGAATTAGTGAGGTCA--TATTATACATTC------------------------ATTGCGGATGG--TTTT--CTC-TGTTT------TTTTCATAATTTGAGTCCCCCAGGTCTTCTTGAGT--GGACCGGCTCTGTATGGTTTCAAAGGTCTCG--CTGGTAGGCTTGCACCTAT--TGGTGTACATGCAGCACTCTTGCTCATAATGGCAG--GAGCAAGTGTTAGTTCTACTGGGG------GCTATCGTGGTTCCATCACAGTTCCTCAAGG---CCTGAACTTTATCATGGGAGATGTGCTTTCTCCAAATGGGTTTATGTCAAGGCCAACACCTGATTTCCAAACTGAAGTTCATATTGAC--AAATTCTATATTGATTACTATGA--TAATGGTGAGGTAATTATCT---TTTCAGAATTTA--GGAAAC-CACCTACATAAAAAG--AAGAAACAATAGGT---------------------------------TTGATAGATGCTTTGT---------------------ATATAGGATATTGATGTC-AGC---CA------GCTTGATTATTT------------------------ACTCTCCCA-----------------TCT------------------------TT----------------------------------
>DC1
----CACTTCCTAGAGCTCGTAT--TCAAGACCTTGGTGTTCTT----------CTCATGGGTGCAGGAT-ATGAGGTAATTTTATCAGT--ATGTTGTAGAATTAGTGAGGTCA--TATTATACATTC------------------------ATTGTGGATGG--TTTT--CTC-TGTTG------TTTTCATAATTTGAGTCCCCCAGGTCTTCTTGAGT--GGACCGGCTCTGTATGGTTTCAAAGGTCTTG--CTGGTAGGCTTGCACCTAT--TGGTGTACATGCAGCACTCTTGCTCATAATGGCAG--GAGCAAGTGTTAGTTCTACTGGGG------GCTATCGTGGTTCCGTCACAGTTCCTCAAGG---CCTGAACTTTATCATGGGAGATGTGCTTTCTCCAAATGGGTTTATGTCAAGGCCAACACTTGATTTCCAAACTGAAGTTCATATTGAC--AAATTCTATATTGATTACTATGA--TAATGGTGAGGTAATTATCT---TTTCAGAATTTA--GGAAAC-CACCTACATAAAAAG--AAGAAACAATAGGT---------------------------------TTGATAGATGCTTTGT---------------------ATATAGGATATTGATGTC-AGC---CA------GCTTGATTATTT------------------------ACTCTCCCAGTAT--AAAAGTTCAAATCT------------------------TTTGTTGGTAATTA----------------------
>DD1
------------------------------------------------------------------------------------------------------------------A--TGTTATACATTCATTGGCTAGAATTTCTCTCAAT-TATTGTGGATGG--TTTT--CTC-TGTTT------TTTTCATAATTTGAGGGCCACAGGTCTTCTTGAGT--GGACCGGCTCTGTATGGTTTCAAAGGTCTTG--CTGGTAGGCTTGCACCTAT--TGGTGTACATGCAGCGCTCTTGCTCATAATGGCAG--GAGCAAGTGTTAGTTCTACTGGGG------GCTATCGTGGTTCAGTCACAGTTCCTCAAGG---CCTGAACTTTATCATGGGAGATGTGCTTTCTCCGAATGGGTTTATGTCAAGGCCAACACCTGATTTCCAAACTGAAGTTCATATTGAC--AAATTCTATATTGATTACTATGA--TAACGGTGAGGTAATTATCT---TTTCAGAATTTA--GGAAAC-CACCTACAGAAACAG--AAGAAACAATAAGT---------------------------------TTGGTAGCTGCTTTGT---------------------ATATAAGATATTGGTGTC-AGC---CA------GCTTATTTATTT------------------------ACTCTCCCAGTAT--TAAACTTCAAATCT------------------------TTTGTTAGTAATTA----------------------
>DIM50
-ATTCACTTCCTAGAGCTCGTAT--TCAAGACCTTGGTGTTCTT----------CTCATGGGTGTGGGAT-ATGAGGTAAGTTTATCAGT--GTGTTGTAGAATTAGTGAGGTCA--TGTTATACATTCATTGGCTAGAATTTCTCTCAAT-TATTGTGGATGG--TTTT--CTC-TGTTT------TTTTCATAATTTGAGGGCCACAGGTCTTCTTGAGT--GGACCGGCTCTGTATGGTTTCAAAGGTCTTG--CTGGTAGGCTTGCACCTAT--TGGTGTACATGCAGCGCTCTTGCTCATAATGGCAG--GAGCAAGTGTTAGTTCTACTGGGG------GCTATCGTGGTTCAGTCACAGTTCCTCAAGG---CCTGAACTTTATCATGGCAGATGTGCTTTCTCCGAATGGGTTTATGTCAAGGCCAACACCTGATTTCCAAACTGAAGTTCATATTGAC--AAATTCTATATTGATTACTATGA--TAACGGTGAGGTAATTATCT---TTTCAGAATTTA--GGAAAC-CACCTACAGAAACAG--AAGAAACAATAGGT---------------------------------TTGGTAGCTGCTTTGT---------------------ATATAAGATATTGGTGTC-AGC---CA------GCTTATTTATTT------------------------ACTCTCCCATCTTTTGAGGATTT------------------------------------------------------------------
>EN45
----------------------------------------------------------------------------------------------------------------------------------------------------------------------------------------------------------------AGGTTTTTGTGAGT--GGACTGGCACTGTATGGATTGAAAGGGCTTG--CTAGAAGACTTGCACCTAT--TGGTGTGCATGGAGCTCTTTTGCTCATCATGGGTG--AAGGGGTTATGAGTGCTATTGGAG------GTTATCATAGTTCAGTCATGGTTCCTCAAGG---TTTGAGTTTAATTATGGGTGAAATGCTTGCTCTAATTGGGATTATGTCAAAGCCAATATCTACTTTTGGTATTTAAGTTCATGTCAAC--AAGTTTTACATTGATTATTTTCC--AAATGGGGAGGCATTTGTTC---TTTTGGAATTGA----------------------------------------------------------------------------------------------------------------------------------------------------------------------------------------------------------------------------------------------------------------------------
>FC13
AAATCACTTCCCAGAGCTCATAT--TCAAGACCTTGGTGTTCTT----------CTGATGGGTTCAGGAT-ATGAGGTAAGCTTATTGTG--CCTGTTTGGAAGATATGATCTTA--TAGCATTCATCTGATGGTTATGTCCTTATCC-----AATATAGATAA--TATG--ATC-TGTT-------TTTTCAAAATTTGAGGCTTGCAGGTCTTCTTCAGC--GAATCAGTTCTATATGGATTCAAAGGGCTTG--CTGGCAGGCTTGCACCTAT--TGGTGTACATGCAGCTCTTTTGCTCACTATGGCAG--GGGCAACTCTAAGTTCTACTGCTG------GCTACCGTGGTTCAGTTATAGTTCCTCAAGG---CTTGAATTTTGTGATGGGAGATGTGCTTACTCCAAATGGGATTTTGTCGAAACCAATTCCCAGTTTTGAAACTGAAGTTCATGTCGAC--AAGTTTTACATTGATTATTATGA--TAATGGTGAGGTATATATAT---TTTTGGAATTG------AAC-CACTTACATAAAAAG--GAGAAACAGTAT-----------------------------------------------------------------------------GGATGCTGACAGC-ATG---TA------TCTTACTCATTT-----------ATTTTGGGCAATCTCTATTC------TAAAATCTTTAAAAGT------------------------TCTTT-------------------------------
>FTS1
----CACTTCCCAGAGCTCGTAT--TCAAGACCTTGGTGTTCTT----------CTCATGGGTGCAGGAT-ATGAGGTAATTTTATCAGT--ATGTTGTAGAATTAGTGAGGTCA--TATTATACATTC------------------------ATTGTGGATGG--TTTT--CTC-TGTTG------TTTTCATAATTTGAGGCCCCCAGGTCTTCTTGAGT--GGACCGGCTCTGTATGGTTTCAAAGGTCTTG--CTGGTAGGCTTGCACCTAT--TGGTGTACATGCAGCACTCTTGCTCATAATGGCAG--GAGCAAGTGTTAGTTCTACTGGGG------GCTATCGTGGTTCAGTCACAGTTCCTCAAGG---CCTGAACTTTATCATGGGAGATGTGCTTTCTCCAAATGGGTTTATGTCAAGGCCAACACCTGATTTCGAAACTGAAGTTCATATTGAC--AAATTCTATATTGATTACTATGA--TAATGGTGAGGTAATTATCT---TTTCAGAATTTA--GGAAAC-CACCTACATAAAAAG--AAGAAACAATAGGT---------------------------------TTGATAGATGCTTTGT---------------------ATATAGGATATTCATGTC-AGC---CA------GCTTATTTATTT------------------------ACTCTCCCA-----------------TCT------------------------TTAT--------------------------------
>FTS2
----CACTTCCTAGAGCTCGTAT--TCAAGACCTTGGTGTTCTT----------CTCATGGGTGCAGGAT-ATGAGGTAATTTTATCAGT--ATGTTGTAGAATTAGTGAGGTCA--TATTATACATTC------------------------ATTGTGGATGG--TTTT---TC-TGTTG------TTTTCATAATTTGAGGCCCCCAGGTCTTCTTGAGT--GGACCGGCTCTGTATGGTTTCAAAGGTCTTG--CTGGTAGGCTTGCACCTAT--TGGTGTACATGCAGCACTCTTGCTCATAATGGCAG--GAGCAAGTGTTAGTTCTACTGGGG------GCTATCGTGGTTCAGTCACAGTTCCTCAAGG---CCTGAACTTTATCATGGGAGATGTGCTGTCTCCAAATGGGTTTATGTCAAGGCCAACACCTGATTTCGAAACTGAAGTTCATATTGAC--AAATTCTATATTGATTACTATGA--TAATGGTGAGGTAATTATCT---TTTCAGAATTTA--GGAAAC-CACCTACATAAAAAG--AAGAAACAATA--------------------------------------------TGCTTTGT---------------------ATATAGGATATTTATGTC-AGC---CA-----------------------------------------------------------------------------------------------------------------------------------
>GG1
AGATCACGTGCCAAAATTGATCTGACCAACACTTTTAAGAGTTTTCTGTAAGAACTGGTAAGCTGAGGAG-AGGTTGCAACATCA-------ACTCTTTAGGTTTGGTGGAACCGCGTGGCAAGAATGTACCAAAGAGTTTTTTACCTTATGTACTCCAATCAG--TTTG--ATA-TATTGTCACTCCTCCAAATCTTAGAACACTGATTGTCTTCTTCAGCAAGAGAGAGGTCTGAGTGAAATTGAGCCACCTGTACAGGTGCATTCCAATCCAT--ATTGATATATAATAGTTGCTTCACTAACATGATAATTCAGAGATTCTCAACTGTCATAAGAAAGCTTGCCATATAATTTCAGCTATCAGTTCCAAAAGGAATATAAAATTTGTTCAAAAGAAGATATGGGCCTTGATAGAATTCCATTTGGAGCACATCCCCAATCATAAAATTCAAGCCTTGAGGGACTCAAGCCTACCAGCAAGCCCTTTGAATCCGTACAGAGCCATTCACGTGAACCTTGAAATGCGGAGAAAAC-CACATGGATACATAA-GAAGACAAAAGAGAT---------------------------------ATATGAGTTCACCTCATGAGAA---------------CACCCAGATCTTGAATGC-GAG---CT------CTTGGAAGATCTGCCAC--------------------------------ATCAAGCTTCAGACTTCATGAATGACCACCTTGAATCACTTCTATTGCTTCTGAACACTAAACTTGAATTCATAAC
>HB41
-----------------------------------------CTT----------CTCATGGGTGAAGGAT-ACGAGGTAAGTTTATCAAT--ATGTTGTAGAGTTAGTGAGGTCA--TATTATGCATTCATTAGTTAGAAGTTCTCTCAGT-TATTGCGGATGG--TTTT--CTT-CATTA------ATTTCATAATTTGAGCTCCACAGGTCTTCTTGAGT--GGACCGGCTCTGTATGGATTCAAAGGTCTTG--CCGGTAGGCTTGCACCTAT--TGGTGTACATGCAGCACTCTTACTCATAATGGCAG--GTGCAAGTGTTAGTTCTACTGGGG------GCTATCGTGGTTCAGTTACAGTTCCACAAGG---CCTGAACTTCATCATGGGAGATGTGCTTTCCCCAAATGGGTTTGTGTCAAGGCCAACACCTGATTTCCAAACTGAAGTTCATATCGAC--AAATTCTATATTGATTACTATGA--TAATGGTGAGGTAATTATCT---TTTCAGAATTTA--GG-AAC-CACCTGCATCACAAG--AAGAAACAATAGGT---------------------------------TTGTTAGCTGTTTTGC---------------------ATTTGGGATATTAGTATG-AAT---TA------TCTTATTTATTC-----------TGATTTGTCTGCTACTTTCT------AGGAAAATTCAAATCT------------------------TTTTTTGGTAATTA----------------------
>JO20
-AATCACTTCCCAGAGCTCATAT--TGAAGACCTCGGTGTTCTT----------CTGATGGGCTCAGGAT-ACGAGGTAAGCTTATTGTG--ATTATTTGGAAGAAGTGATCTCA--TAGAATTCTTTAGATGGTTATGCTCTTATTC-------CAAGGATAA--TATG--ATC-TTTTG------TTTTCAAAATTTGAGGTTTGCAGGTCTTCTTCAGG--GAATCAGTTCTATATGGATTCAAAGGGCTGG--CTGGTAGGCTTGCACCTAT--TGGTGTACATGCAGCTCTTTTTCTCATAATGGCAG--GGGCAACCCTAAGTTCTATTGGGG------GCTATCGTGGTTCAGTTACAGTTCCTCAAGG---CTTGAATTTTATGATGGGAGATGTGCTTACTCCAAATGGGATTTTGTCTAAACCAATTCCCAGTTTTCAAACTGAAGTTCATGTTGAC--AAGTTTTACATTGATTACTATGA--GAACGGCGAGGTATATATAT---TTTTGGAATTG--------C-CACTCACATAAAAAG--AAGAAACAATATTCT---GTAGCCACCAATCT----------CAAAATTATCTAGTCTCTTTTGAAAACTG-------------CATTGAGATTTTAACAGC-AGG---TA------TCTTACTGTTATTCATCGGAAGACTATCTGTCATTTCCTAATT------TTGGAGCTTCTAAACT------------------------ATTATTGATGATTG----------------------
>JU21
-AATCACTTCCCAGAGCTCATAT--TGAAGACCTCGGTGTTCTT----------CTGATGGGCTCAGGAT-ACGAGGTAAGCTTATTGTG--ATTATTTGGAAGAAGTGATCTCA--TAGAATTCTTTAGATGGTTATGCTCTTATTC-------CAAGGATAA--TATG--ATC-TTTTG------TTTTCAAAATTTGAGGTTTGCAGGTCTTCTTCAGG--GAATCAGTTCTATATGGATTCAAAGGGCTGG--CTGGTAGGCTTGCACCTAT--TGGTGTACATGCAGCTCTTTTGCTCATAATGGCAG--GGGCAACTCTAAGTTCTATTGGGG------GCTATCGTGGTTCAGTTACAGTTCCTCAAGG---CTTGAATTTTATGATGGGAGATGTGCTTACTCCAAATGGGATTTTGTCTAAACCAATTCCCAGTTTTCAAACTGAAGTTCATGTTGAC--AAGTTTTACATTGATTACTATGA--GAATGGCGAGGTATATATAT---TTTTGGAATTG--------C-CACTCACATAAAAAG--AAGAAACAATATTCT---GTAGCCACCATTTC--------------------------------------------------------------------------------------------------------------------------CTAATT------TTGGAGCTTCTAAACT------------------------ATTATTGATGATTG----------------------
>KE1
----CACTTCCCAGAGCTCGCAT--TCAGGATCTTGGTGTTCTC----------CTGATGGGTGCAGGAT-ATGAGGTAAATTTTAAAGTCATATCACTGGGGGAAGTGAGGCCA-GTATCCTGCATTTGATTGTGATTAGCTTTCTTATT----TGTGGATGA--TTTA--GTC-TGTTGG---GTTTCTTAACATTCATGTTTCACAGGTCTTTTTGAGT--AATTCAGCTCTATATGGATTCAAGGGGCTTG--CTGGTAGGCTTGCACCTAT--TGGTGTACATGGAGCTCTTTTGCTCATAATGGCAG--GAGCGACCTTTAGTTCTACTGGGG------CTTATCGGGGTTCAATTACAGTTCCTCAAGG---CTTGAACTTTAGGATGGGAGATGTGCTTAATCCAAATGGGATTTTGTCAAGGCCAATATCTGCTTTTGCAACTGAAGTCCATGTTAAC--AAATTTTACATTGATTACTATGA--AAATGGAGAGGTATTTATCT---TTCTCAATCAA----GAAAT-CCCGCACATGAAAAA--ATAAAAAATT------------------------GAGAATCTAAAATTTACTGGGTATTTTTTCA---------------------TCTATACGACATGGTCCAGG---CA------TCCAATGGATCTTTGTT------------------CATCACTCT----TTTAGTG-TACACAATG------------------------CTTTTAAGTAATTA----------------------
>MC0
GATTCACTTCCTAGAGCTCGTAT--TCAAGACCTTGGTGTTCTT----------CTCATGGGTGCAGGAT-ACGAGGTAAGTTTATCAAT--ATGTTGTAGAATTATCGAGGTCA--TATTTTGCTTTCATTGGGTAGAATTTATCTCAGT-TATTGTGGATGG-----------------------TTTTCATAATTTGAGGGCCACAGGTCTTCTCGAGT--GGACCAGCTCTGTATGGATTCAAAGGTCTTG--CTGGTAGGCTTGCACCTAT--TGGTGTACATGCAGCACTTTTGCTCATAATGGCAG--GAGCAAGTGTTAGTTCTATTGGGG------GATATCGTGGTTCAGTTACAGTTCCTCAAGG---CCTGAACTTTATCATGGGAGATGTGCTTTCTCCGAATGGGTTTATGTCAAGGCCAACACCCGATTTCCAAACTGAAGTTCATATCGAC--AAATTCTATATTGATTACTACGA--TAATGGTGAGGTAATTATCT---TTTCAGAACTTG--GGAAAC-CACCTACA-GAAAAG--AAGAAACAATATTT---------------------------------TTATCATTTATGTTTTTGTTCATT--------TTCTGGTTGAGAATCTCAAAATT-TGT---GG------GTTTAGTTATTTA-----AGACAAGATTTATCTGCTACTTTCT-----AGGTGAAGTTCAAATCT------------------------TTTA--------------------------------
>MT0
-ATTCACTTCCTAGAGCTCGTAT--TCAAGACCTTGGTGTTCTT----------CTCATGGGTGCAGGAT-ATGAGGTAAGTTTATCAAT--ATGTTGTAGAATTAGTGAGTTCA--TATTATACATTCATTGGTTTGAATTTCTCTCAAT-TATTGTGGATGG--TTCA--TTC-TGTTG------TTTTCATCATTTGAGGCCCACAGGTCTTCTCGAGT--GGACCGGCTCTGTATGGGTTCAAAGGTCTTG--CTGGTAGGCTTGCACCTAT--TGGTGTACATGCAGCACTCTTGCTCATAATGGCAG--GAGCAACTGTTAGTTCTACTGGGG------GCTATCGTGGTTCAGTTACAGTTCCTCAAGG---CCTGAACTTTATTATGGGAGATGTGCTTTCTCCAAATGGGTTTATGTCAAGGCCAACACCTGATTTCCAAACTGAAGTTCATGTTGAC--AAATTCTATATTGATTACTATGA--TAATGGTGAGGTAATTATAT---TTTCAGAATTTA--GGAAAC-CATCTACATAAGAAG--AAGAAACAATA--------------------------------------------------------------------------TTTAGGATATTGGTGTC-AGC---CA------GCTTATTTATTT------------------------ACTCT---------------TTCAAATCT------------------------TTTGTTAGAAATTA----------------------
>NN48
---------------------------------------------------------------------------------TTTATCAAT--ATGTTGTAGGATTAGTGAGATCA--TATTATACATTCATTGGTTAGAATTTCTCTTGAT-TATTGTGGATGG--TTTT--TTC-TGTTG------TTTTCATAATTTGAGGCCCACAGGTCTTCTTGAGT--GGACCGGCTCTGTATGGTTTCAAAGGTCTTG--CTGGTAGGCTTGCACCTAT--TGGTGTACATGCAGCACTCTTGCTCATAATGGCAG--GAGCAAGTGTAAGTTCTACTGGGG------GCTATCGTGGTTCAGTCACAGTTCCTCAAGG---CCTGAACTTTATCATGGGAGATGTGCCTTCTCCAAATGGTTTTATCTCAAGGCCAACACCTGATTTCCAAACTGAAGTTCATATCGAC--AAATTCTATATTGATTACTATGA--TAATGGTGAGGTAATTATCT---TTTCAGAATTTA--GGAAAC-CACCTACATGAAAAG--AAGAAACAATAG---------------------------------------TAGCTGCTTTGT---------------------ATATAGGCT-TTGATGTC-AGC---CA------AATTTTACACGG------------------------ACCTCTCTCTACATGGAAAGGTCAAATCT------------------------TTTGTTGGTAATTA----------------------
>PA42
-ATTCACTTCCTAGAGCTTGTAT--TCAAGATCTTGGTGTTCTT----------CTCATGGGTGCAGGAT-ATGAGGCAAGTTTATCAAT--TTTTTGTAGAATTAGTGAGTTCA--TATTATGCATTC----------ATTTCTTTCAAT-TATTGTGGATGG--TTTT--CTC-CTTTG------TTTTCATAATTTGAGGCCCACAGGTCTTCTTGAGT--GGACTGGCTCTGTATGGATTCAAAGGTCTTG--CCGGTAGGCTTGCACCTAT--TGGTGTACATGCAGCACTTTTGCTTATAATGGCAG--GCGCAAGTGTTAGTTCTACTGGGG------CCTATCGTGGTTCAGTTACAGTTCCTCAAGG---ACTGAACTTTATAATGGGAGATGTGCTTTCTCCAAGTGGGTTTATGTCAAGGCCAACACCTGATTTCCAAACCGAAGTTCATATTGAC--AAATTCTATATTGATTACTACGA--TAATGGTGAGGTAATTATCT---TTTCAGAATTTA--GGAAAC-CG-CTACATAAAAAG--AAGAAACACTATTT----------------------------------TGTTAGTTTCTTTGC---------------------ATTTAGGATATTGGTGTC-AGG------------------------------------ATTTTTTTAATACTTTCC------TAGAAAGTTAAAATCT------------------------TTTATTGGCGATTA----------------------
>PB33
-ATTCACTTCCCAGAGCTCGCAT--TCAGGATCTTGGTGTTCTC----------CTGATGGGTGCAGGAT-ATGAGGTAAATTTTAAAGTCATACCATTGGGGGAAATGAGGCCA-GTATCCTTCATTTGATCGTGACTAGATTTCTTAAT-AACTGTGGATTA--TTTA--GTCTTGTTCA---GTTTCTTAACCTTCATGGCTCACAGGTATTTTTGAGT--AATTCAGCTCTGTATGGATTCAAAGGGCTTG--CTGGTAGGCTTGCGCCTAT--TGGTGTCCATGGAGCTCTTTTGCTCATAATGGCAG--GAGCGACCTTTAGTTCCGTGGGGG------CATATCGGGCTTCAGTTACAGTTCCTCAAGG---CTTGAACTTTAGGATGGGAGATGTGCTTAATCCAAATGGGATTTTATCAAGGCCAATATCTGCTTTTGCGACTGAAGTCCACGTTAAC--AAATTTTACATTGATTACTATGA--AAATGGAGAGGTATTTATCT---TTCTCAATTGA----GAAAA-CCCTGACACAAAAAA--ATGAAAAAGTTTTTT------------------------------------TGGGTATTTTTTTGA--------------------------------------------------------------------------------------------------------------------------------------------ATTTTAAGTAATTA----------------------
>PF1
-ATTCACTTCCTAGAGCTCGTAT--TCAAGACCTTGGGGTTCTT----------CTCATGGGTGCAGGAT-ATGAGGTAAGTTTATCAAT--ATTTTATAGAATTAGTAAGTTCA--TATTATACATTCATTGGTTAGAATTTCTT---AT-TATTGTGGATGG--TTCG--TTC-TGTTG------TTTTCATAATTTGAGTCCCACAGGTCTTCTTGAGT--GGACCGTCTCTGTATGGTTTCAAAGGTCTTG--CCGGTAGGCTTGCACCTAT--TGGTGTACATGCAGCACTCTTGCTTATAATGGCGG--GAGCAACTGTTAGTTCTACTGGGG------CCTATCGCGGTTCAGTTACAGTTCCTCAAGG---TCTGAACTTTATTATGGGAGATGTGCTTTCTCCGAATGGGTTTATGTCAAGGCCAACACCTGATTTCCAAACTGAAGTTCATATCGAC--AAATTCTATATTGATTACTATGA--TAATGGTGAGGTAATTGTC----TTTCAGAATTTA--GGAAAC-CATCTACATAAAAAA--AAGAAACAATATTT-------------------------------------------------------------------------------------------------------------------------GCTCAGGATTTGTCTGCTACTTTCT-AGTTTACGAAAGTTCAAATCT------------------------TTTATTGCTAATTA----------------------
>PFM1
-----------------------------------------------------------GGGTGCAGGAT-ATGAGGTAAGTTTATCAAG--TTGTTGTAGAATTAGTGAGGTCA--TATCATGCATTC----------ATTTCTTTCAAT-TATTGTGGATGG--TTTT--CTC-CGTTG------TTTTCATAATTTGAGGCCCACAGGTCTTTTTGAGT--GGACCGGCTCTGTATGGATTCAAAGGTCTTG--CCGGTAGGCTTGCACCTAT--TGGTGTACATGCAGCGCTCTTGCTCATAATGGCAG--GTGCAAGTGTTAGTTCTACTGGGG------GCTATCGTGGTTCAGTTACAGTTCCTCAAGG---CCTGAACTTTACAATGGGAGATGTGCTTTCTCCAAATGGGTTTATGTCAAGGCCAACACCTGATTTCCAAACTGAAGTTCATATTGAA--AAATTCTATATTGATTACTATGA--TAATGGTGAGGTAATTAGCT---TTTCAGAATT-------AAC-CACCTACATAAAAAGTAAAGTAACAATATGT---------------------------------TTGTTAGCTG-CTTGC---------------------ATTTAGGATATTGGTGTG-GTTCTTTA------------------------AAACTGGATTTGTCTGCTACTTTCT------AGGAAAGTTGAAATCT------------------------TTTATTGGTGATTA----------------------
>PG28
-ATTCACTTCCCAGAGCTCGCAT--TCAGGATCTTGGTATTCTC----------CTGATGGGTGCAGGAT-ATGAGGTAAATTTTAAAGTCATACCATTGGGGGAAATGAGGCCA-GTATCCCTCATTTGA-TGTGAATCAATTTCTTATT----TGTGGATGA--TTTA--GTCTTGTTCG---GTTACTTAACATTCATGGTTCACAGGTCTTTTTGAGT--AATTCAGCTCTATATGGATTCAAAGGGCTTG--CTGGTAGGCTTGCACCTAT--TGGTGTTCATGGAGCTCTTTTGCTCATAATGGCAG--GAGCGACCTTTAGTTCTACTGGGG------CATATCGGGGTTCGGTTACAGTTCCTCAAGG---CTTGAACTTTAGGATGGGAGATGTGCTTAATCCAAATGGGATTTTATCAAGGCCAATATCTGATTTTGCAACTGAAGTCCACGTTAAC--AAATTTTACATTGATTACTATGA--AAATGGAGAGGTATTTATCT---TTCTCAATTGA----GAAAC-CCCGCACATGAAAAA--AAAAGGAAATTTGTTTTTATAATGGACTTTTGTTGAGAATCTAAAATTTACTGGGTATTTTT----------------------------------------------------------------------------------------------------------------------AG------------------------CTTTTAAGTAATTA----------------------
>PH2
-ATTCACTTCCTAGAGCTCGTAT--TCAAGACCTTGGGGTTCTT----------CTCATGGGTGCAGGAT-ATGAGGTAAGTTTATCAAT--ATTTTATAGAATTAGTAAGTTCA--TATTATACATTCATTGGTTAGAATTTCTT---AT-TATTGTGGATGG--TTCG--TTA-TGTTG------TTTTCATAATTTGAGTCCCACAGGTCTTCTTGAGT--GGACCGTCTCTGTATGGTTTCAAAGGTCTTG--CCGGTAGGCTTGCACCTAT--TGGTGTACATGCAGCACTCTTGCTTATAATGGCGG--GAGCAACTGTTAGTTCTACTGGGG------GCTATCGCGGTTCAGTTACAGTTCCTCAAGG---TCTGAACTTTATTATGGGAGATGTGCTTTCTCCGAATGGGTTTATGTCAAGCCCAACACCTGATTTCCAAACTGAAGTTCATATCGAC--AAATTCTATATTGATTACTATGA--TAATGGTGAGGTAATTGTC----TTTCAGAATTTA--GGAAAC-CATCTACATAAAAAA--AAGAAACAATATCA-------------------------------------------------------------------------------------------------------------------------------------------------------------------AATCT------------------------TTTATTGCTAATTA----------------------
>PM29
-ATTCGCTTCCCAGAGCTCACAT--TCAGGATCTTGGTGTTCTC----------CTGATGGGTGCAGGAT-ATGAGGTAAAACTTAAAGTCATACCACTGGGGGAAGTGAGGCCA-GTATCCTGCATTTGATTGTGACTGGCTTTCTTATT----TGTGGATGA--TTTT--GTC-TGTTGG---GTTTCTTAACATTCATGCTTCACAGGTCTTTTTGAGT--AATTCAGCTCTATATGGATTCAAAGGGCTTG--CTGGTAGGCTTGCACCTAT--TGGTGTACATGGAGCTCTTTTGCTCATAATGGCAG--GAGCGACCTTTAGTTCTACTGGGG------CTTATCGGGGTTCAGTTACAGTTCCTCAAGG---CTTGAACTTTAGGATGGGTGATGTGCTTAATCCAAATGGGATTTTATCAAGGCCAATATCTGCTTTTGCGACCGAAGTCCATGTTAAC--AAGTTTTACATTGATTACTATGA--AAATGGAGAGGTATTTATCT---TTCTCAATTGA----GATTG-GTATTTTTTTGATTC--TTGAAGCAGCTTTC------------------------------------------------------------------------TCTTTATGAGGTGGTCCAGG---CA------TCCAATGGATCTTTGTT------------------TGTCAATTT----CACACA-------GACC------------------------TTTTTAAGTAATTA----------------------
>PS27
---------------------------------TTGGTATTCTC----------CTGATGGGTGCAGGAT-ATGAGGTAAATTTTAAAGTCATAACATTGGGGGAAATGAGGCCA-GTATCCCTCATTTGA-TGTGAATCGATTTCTTATT----TGTGGATGA--TTTA--GTCTTGTTCG---GTTACTTAACATTCATGGTTCACAGGTCTTTTTGGGT--AATTCAGCTCTATATGGATTCAAAGGGCTTG--CTGGTAGGCTTGCACCTAT--TGGTGTTCATGGAGCTCTTTTGCTTATAATGGCAG--GAGCGACCTTTAGTTCTACTGGGG------CATATCGGGGTTCGGTTACAGTTCCTCAAGG---CTTGAACTTTAGGATGGGAGATGTGCTTAATCCAAATGGG------------------------------------------------------------------------------------------------------------------------------------------------------------------------------------------------------------------------------------------------------------------------------------------------------------------------------------------------------------------------------------------
>PS30
-ATTCACTTCCTAGAGCTTGTAT--TCAAGATCTTGGTGTTCTT----------CTCATGGGTGCAGGAT-ATGAGGCAAGTTTATCAAT--TTGTTGTAGAATTAGTGAGTTCA--TATTATGCATTC----------ATTTCTTTCAAT-TATTGTGGATGG--TTTT--CTC-CTTTG------TTTTCATAATTTGAGGCCCACAGGTCTTCTTGAGT--GGACCGGCTCTGTATGGATTCAAAGGTCTTG--CCGGTAGGCTTGCACCTAT--TGGTGTACATGCAGCACTTTTGCTCATAATGGCAG--GCGCAAGTGTTAGTTCTACTGGGG------CCTATCGTGGTTCAGTTACAGTTCCTCAAGG---ACTGAACTTTATAATGGGAGATGTGCTTTCTCCAAATGGGTTTATGTCAAGGCCAACACCTGATTTCCAAACTGAAGTTCATATTGAC--AAATTCTATATTGATTACTATGA--TAATGGTGAGGTAATTATCT---TTTCAGAATTTA--GGAAAC-CA-CTACATAAAAAG--AAGAAACACTATGG----------------------------------TGTCAGTCATCTTAT---------------------TTTT-------------------------------------------------------------------------------------TTCCCATCT------------------------TT----------------------------------
>PSF43
-ATTCACTTCCTAGAGCTCATAT--TCAAGACCTTGGTGTTCTT----------CTCATGGGTGCAGGAT-ATGAGGTAAGTTTTTCAAT--ATGTTGTAGAATTAGTGAGGCCA--TATTATACATTCATTGGTTAGAATTTCTCTCGAT-TATTGTGGATGG--TTTT--CTC-TGTTG------TTTTCATAATTTGAGGCCCACAGGTCTTCTTGAGT--GGACCGGCTCTGTATGGTTTCAAAGGTCTTG--CTGGTAGGCTTGCACCTAT--TGGTGTACATGCAGCACTCTTGCTCATAATGGCAG--GAGCAAGTGTTAGTTCTACTGGGG------GCTATCGTGGTTCAGTCACAGTTCCTCAAGG---CCTGAACTTTATCATGGGAGATGTGCTTTCTCCGAATGGTTTTATCTCAAGGCCAACTCCTGATTTCCAAACTGAAGTTCATATCGAC--AAATTCTATATTGATTACTATGA--TAATGGTGAGGTAATTATCT---TTTCAGAATTTA--GGAAAC-CACCTACATGAAAAG--AAGAAACAATAACTA----------------------------------------------------------------------------------------------CA------GTTCAT---------------------------------------------GAAAGTTCAAATCT------------------------TTTGTTGGTAATAG----------------------
>PTA0
-ATTCACTTCCTAGAGCTCGTAT--TCAAGACCTTGGTGTTCTT----------CTCATGGGTGCAGGAT-ATGAGGTAAGTTTATTAAT--AGGTTGTGGACTTAGTGAGGTCA--TATTATGCATTCATTAGTTAGAATTTCTCTCAGT-TATTGTGGATGGTTTTTT--TTC-CATTG------TTTTCATAATTTGAGGCCCACAGGTCTTCTCGAGT--GGACCGGCTCTGTATGGATTCAAAGGTCTTG--CTGGTAGGCTTGCACCTAT--TGGTGTACATGCAGCACTCTTGCTCATAATGGCAG--GTGCAACTGTGAGTTCTACTGGGG------GCTATCGTGGATCAGTTACAGTTCCTCAAGG---CCTGAACTTTATCACGGGAGATGTGCTTTCTCCAAATGGGTTTATGTCAAGGCCAACACCTGATTTCCAAACTGAAGTTCATATCGAC--AAATTCTATATCGATTACTATGA--TAATGGTGAGGTAATTATAT---TTTCAGAATTTA--GGAAAC-CATCTACATAAAAAG--AAGAAACAATA---------------------------------------------------------------------------------------------------------------------------------------------------------------------------------------------------------------------------------------
>RC54
-------------------------------------------------------------GTGCAGGAT-ATGAGGTAAGTTTATCAAT--ATGTTGTAGAATTAGTGAGGTCA--TATTATACATTAATTGGTTAGAATTTCTCTTGAT-TATTGTGGATGG--TTTT--CTC-TGTTG------TTTTCATAATTTGAGGCCCACAGGTCTTCTTGAGT--GGACCGGCTCTGTATGGTTTCAAAGGTCTTG--CTGGTAGGCTCGCACCTAT--TGGTGTACATGCAGCACTCTTACTCATAATGGCAG--GAGCAAGTGTTAGTTCTACTGGGG------GCTATCGTGGTTCAGTCACAGTTCCTCAAGG---CCTGAACTTTATTATGGGAGATGTGCTTTCTCCGAATGGTTTTATCTCAAGGCCAACACCTGATTTCCAAACTGAAGTTCATATCGAC--AAATTCTATATTGATTACTATGA--TAATGGTGAGGTAATTATCT---TTTCAGAATTTA--GGAAAC-CACCTACATGAAAAG--AAGAAACAATAA---------------------------------------------------------------------------TAGGATATTGGTGTC-AGC---CA------GTTCAT---------------------------------------------GAAAGTTCAAATCT------------------------TTTGTTGGTAATTA----------------------
>RR55
-ATTCACTTCCTAGAGCTCGTAT--TCAAGACCTTGGTGTTCTT----------CTCATGGGTGCAGGAT-ATGAGGTAAGTTTATCAAT--ATGTTGTAGAATTAGTGAGGTCA--TATTATACATCAATTGGTTAGAATTTCTCTTGAT-TATTGTGGATGG--TTTT--CTC-TGTTG------TTTTCATAATTTGAGGCCCACAGGTCTTCTTGAGT--GGACCGGCTCTGTATGGTTTCAAAGGTCTTG--CTGGTAGGCTTGCACCTAT--TGGTGTACATGCAGCACTCTTGCTCATAATGGCAG--GAGCAAGTGTTAGTTCTACTGGGG------GCTATCGTGGTTCAGTCACAGTTCCTCAAGG---CCTGAACTTTATTATGGGAGATGTGCTTTCTCCGAATGGTTTTATCTCAAGGCCAACACCTGATTTCCAAACTGAAGTTCATATCGAC--AAATTCTATATTGATTACTATGA--TAATGGTGAGGTAATTATCT---TTTCAGAATTTA--GGAAAC-CACCTACATGAAAAG--AAGAAACAATAA---------------------------------------------------------------------------TAGGATATTGGTGTC-AGC---CA------TACAGTTCAT-----------------------------------------GAAAGTTCAAA---------------------------------------------------------------
>SA1
-ATTCACTTCCTAGAGCTCGTAT--TCAAGATCTTGGTGTTCTT----------CTCATGGGTGCAGGAT-ATGAGGTAAGTTTATCAAT--TTGTTGTAGAATTAGTAAGGTCA--TATTATACATTC----------ATTTCTTTCAAT-TATTGTGGATGG--TTTT--CTC-CGATG------TTTTCATAATTTGAGGTCCACAGGTCTTCTTGAGT--GGACCAGCTCTGTATGGATTCAAAGGTCTTG--CCGGTAGACTTGCACCTAT--TGGTGTACATGCAGCGCTCTTACTCATAATGGCAG--GTGCAAGTGTTAGTTCTACTGGGG------GCTATCGTGGTTCAGTTACAGTTCCTCAAGG---CCTGAACTTTATAATGGGAGATGTGCTTTCTCCAAATGGGTTTATGTCAAGGCCAACACCTGATTTCCAAACTGAAGTTCATATTGAC--AAATTCTATATCGATTACTACGA--TAATGGTGAGGTAATCATCT---TTTCAGAATTTA--GGAAAC-CACCTACATAAAAAG--AAGAAACAATAGTT--------------------------------------AGTTGCTTTGC---------------------ATTTAGGATATTAGTGTC-AGT---TA------TCTTATTTATTTA--------CAGTATTTGTCTGCTACTTTCT------GGGAAAGTTGAAAT--------------------------------------------------------------
>SC0
GATTCACTTCCTAGAGCTCGTAT--TCAAGACCTTGGTATTCTT----------CTCATGGGTGCAGGAT-ATGAGGTAAGTTTATCAAT--ATGTTGTAGAATTAGTGAGGTCA--TGTTTTACATTCATTAGCTAGAATTTCTCTTGAT-TATTGTGGATGG--TTCT--CTC-TGTTT------TTTTCATAATTTGAGGCCCACAGGTCTTCTCGAGT--GGACCTGCTCTGTATGGTTTCAAAGGTCTTG--CTGGTAGGCTTGCACCTAT--TGGTGTACATGCAGCACTCTTGCTCATAATGGCAG--GAGCAACAGTTAGTTCTACGGGGG------GCTATCGTGGTTCAATTACAGTTCCTCAAGG---CCTGAACTTTATTATGGGAGATGTGCTCTCTCCGAATGGGTTTATGTCAAGGCCAACAGTTGATTTTCAAACTGAAGTTCATATTGAC--AAATTCTATATTGATTACTATGA--TAATGGTGAGGTAATTATCT---TTTCAGAATTTA--GGA---------ACATAAAAGG--AAGAAACAATA-----------------------------------------------TTTGC---------------------TTTAAAAAAGAGAATCTT-TCT--------------------------------CGTGATTTGTCTGCTACTTTCC------AGGAAAGTTCAAATCT------------------------TTTGTTGGTAATTA----------------------
>SE46
-----------------------------------------------------------GGGTGCAGGAT-ATGAGGTAAACTTGACAGTCAAACTCTTCAGAAAAGTGAGCTCA--TCTCATGTATTCTGTTTGCGTAAGTTTTCTTCCT---TGATGGACGA--TTTG--GGC-TACCGT-------------GTTTGAGGTTTGCAGGTCTTTGTGAGT--GGATCAACACTGTATGGATTCAAAGGGCTTG--TTGGAAGGCTTGCACCTAT--TGGTGTGCATGGAGCTCTTTTGCTCATCATGGCTG--GAGGGGTTATGAGTGCTACTGCAG------GTTATCATGGTTCAGTCATGGTTCCTCAAGG---TTTGAATTTTATTATGGGTGACGTGCTTGCTCCAAATGGGATTATGTCAAAGCCAGTATCTGCTTTTGATACTGAAGTTCATGTCAAC--AA--------------------------------------------------------------------------------------------------------------------------------------------------------------------------------------------------------------------------------------------------------------------------------------------------------------------------------------
>SG23
--------------------------------------------------------------------------------------------------------------------GATTTATTACTTTAAAATTCAGCATATTTTTA-------TTCAACAGGCTCTTG--ATA-CATGA----AGTAATCGAACTTGGTGTCTTAGAGGTCTTCTTCGTT--GGATCAGTTCTATATGGATTCAAAGAGCTTG--CTGGTAGGCTTGTACCTGTAATGGTGTTCATGCAGCTCTTTTGCTCATAATGGCAG--GGGCAA-------TTCTATTGGGG------GCTACCGTGGCTCAGTTACAGTTCCTCAAGG---ATTGAACTTTATGATGGGAG--------------------------------------------------------------------------------------------------------------TATGT-------------------------------------------------------------------------------------------------------------------------------------------------------------------------------------------------------------------------------------------------------------------------------------------
>SV36
-----------CAAAGCTCGTAT--TCAAGACGTTGGCATTCTT----------CTGATGGGTGCAGGAT-ATGAGGTAAGCTTATCATG--ATTATTTTAAAGCAGTGAGGTCA--TGCCATGCATCCAGTGGTTAGAGTTTTTTCT-----TTTGTGGATGA--TTTG--ATC-TATTG-----TTTTTAAAAAGTTGAGGCCCACAGGTTTTCTTGAGT--GAACAAGCTCTATATGGATTCAAAGGGCTTT--CTGGTAGACTTGCACCGAT--TGGTGTACATGCAGCGCTTTTGCTCATAATGGTGG--GTGCAACAGTCAGTTCTACTGGGG------GCTATCGAGGTTCAGTGACAGTTCCTCAAGG---TTTGAACTTTATGATGGGAGATGTGCTTGCTCCCAATGGGTTTATGTCAAGGCCAATACCTGATTTTCAAACTGAAGTTCATGTTGAC--AAGTTTTACATTGATTACTATGA--TAGTGGACAGGTATTTATCT---TCTTGGAATTAT--GAAAACACTCACGCATAAAAAC--AGGAAACAATA------------------------------------TTACTGGTCTTCTT----------------------------------TGATGGC-AGA---TA------TCTTACATATGTACATT---------------------TTTTG------ATGGAGATTTTAACCT------------------------TTTATTGGTTACTA----------------------
>TA17
-AATCACTTTCCAAAGCTCATAT--TCAAGACCTTGGTGTTCTT----------CTGATGGGTTCAGGAT-ATGAGGTAAGCTTATTGTG--ATTATTTGGAAGAAATGATCT----TAGAATTCTTCAGAGGGTTATGCTCTTATTC-------CATGGATAA--TATG--ATA-TTTTG------TTTTCAAAATTTGAGGGTTGCAGGTCTTTTTCAGG--GAATCAGTTCTATATGGATTCAAAGGTCTGG--CTGGTAGGCTTGCACCTAT--TGGTGTACATGCAGCTCTTTTGCTCATAATGGCTG--GAGCAACTCTAAGTTCTATGGGGG------GCTACCGTGGTTCAGTTACAGTTCCTCAAGG---CTTGAATTTTATGATGGGAGATGTGCTTACTCCAAATGGGGTTTTGTCTAAACCAATTCCCAGTTTTCAAACCGAAGTTCACGTTGAC--AAGTTTTACATTGATTACTATGA--GAATGGCGAGGTATATATAT---ATTTGGAATTG------AAT-CACTCCCATAAAAAG--AAGAAACAGTGTTC-----TAGCCACCAT-----GATCATCTCAAAATTATCAAGTCTCTTTTTCTAAAAT-------------CTTTAAAATGT-----------------------------------------------------------CTCTTT----------------------------------------------------------------------------------
>TB39
----CACTTCCTAGAGCTCGTAT--TCGAGACCTTGGAGTTCTT----------CTGATGGGTTCAGGAT-ATGAGGTAAGATCACCTTC--GTTATTTGGAAGAAGCAAGCTCA--ATTCATGCACCTCATGTTTAGTCTCTTCTTT-------TATGGATAA--TTGG--GTT-TTTCG-----TTTTTCAAAATTTGAGTCTTGCAGGTCTTCTTCGTC--GAATCAGCTCTATATGGATTCAAAGGGCTTG--CCGGAAGACTTGCACCCAT--TGGTGTACATGGGGCTCTTTTACTCATAATGGCAG--GAGCAACTCTCAGTTCTATTGGGG------GCTATCGTGGTTCAGTTACAGTTCCTCAAGG---CTTGAACTTTATCATGGGAGATGTGCTTGCTCCAAATGGGATTATATCAAGGCCAATACCTGATTTTCAAACTGAAGTTCACGTTGAC--AAGTTTTACATTGATTACTATGA--CAACGGCGAGGTATTTATAT---TTTTCGGAATTG--AGAAAT----------------------------------------------------------------ATCATTGGGTTTCTTTTGAACTGTTGAAGTAGCTT---TGTTTAGATATTGGTGGT-AGG---TT------TCTTACATATATTTGGTGGAG----------TATCTCAGCTAT------TTGGACCTTCTAACCT------------------------TGTATTGGTAACTA----------------------
>TC31
-ATTCGCTTCCCAGAGCTCACAT--TCAGGATCTTGGTGTTCTT----------CTGATGGGTGCAGGAT-ATCAGGTAAAGTTTAAAGTCATACCACTGGGGGAAGTAAAGCCA-GTATCCTGCATTTGATTATGACTAGCTTTTTTATT----TGGGGATAA--TTTA--GTC-TGTTGG---GTTTCTTAAAATTCAT--TTCACAGGTGTTTTTGAGT--AATTCAGCTCTATATGGATTCAAAGGGCTTG--CTGGGAGGCTTGCGCCTAT--TGGTGTACATGGAGCTCTTTTGCTGATAATGGCAG--GAGCAACCTTTAGTTCTACTGGGG------CTTATCGGGGTTCAGTTACAGTTCCTCAAGG---CTTGAACTTCAGGATGGGAGATGTGCTTAATCCATATGGGATTTTATCAAGGCCAATATCTGCTTTTGCGACTGAAGTCCATGTTAAC--AAATTTTACATGGATTACTACGA--AAATGGAGAGGTATTTATCT---TTCTCAATTAA----GAAAC-CCCGCACATGAAAAA--AAAAAGAATCGCTTTTG-----------------------TTGAAATTTACTGTGTATTTTTTCA-----------------------------------TCCAGG---CA------TCCAATGGATCTTTGTT------------------TGT---------------------------------------------------------------------------------------
>TN1
-ATTCACTTCCCAGAGCTCGTAT--TCAAGACCTTGGTGTTCTT----------CTGATGGGTTCAGGAT-ATGAGGTAAGATTATCATG--ATTATTTGGAAG-AATGAACTTA--TATCATGCATCTCATGTTTAGTCTCTTCTTT-------TGTGAATAA--TTTGAGGTT-TTCCT------TTTTCAAAATTTGAGGCTTGCAGGTATTCTTCACC--GAATCAGTTCTATATGGATTCAAAGGGCTTG--CTGGTAGGCTTGCACCTAT--TGGTGTACATGGGGCTCTTTTGCTCATAATGGCAG--GGGCAACTCTCAGTTCTATTGGGG------GCTTTCGTGGTTCAGTTATAGTTCCTCAAGG---CTTGAACTTTATCATGGGAGATGTGCTCGCACCAAATGGGTTTGTGTCAAGGCCAACACCTGAGTTTCAAACTGAAGTTCACATTGAC--AAATTTTACATTGATTACTATGA--TAATGGCGAGGTATTTATAT---TTTTTGAAATTG--AGATTT------------------GAGAATCA----------------------------------CAAGATTTTTGGGTCTCTTTTGAACTGTTGAAGTAACTTTGTATTTAAGATATTGATGGC-AGG---TT------TCTTGCGTGTTTACAT-------------------------------------------------------------------------CTTTCTAGTGGAGA----------------------
>TO14
-AATCACTTCCCAGAGCTCATAT--TCAAGACCTTGGTGTTCTT----------CTGATGGGTTCAGGAT-ATGAGGTACACTTATTGTG--ATTATTTGGAAGAAATGATCTCA--TAGCATTCATCGGAGGGTTATGCTCTTATTC-------CATGGATAA--TATG--ATC-ATTTG------TTTTCAAAATTTGAGGCTTGCAGGTCTTCTTCAGC--GAATCAGTTCTATATGGATTCAAAGGGCTTG--CTGGTAGGCTTGCACCTAT--TGGTGTACATGCAGCTCTTTTGCTCATAATGGCAG--GGGCAACTCTAAGTTCTGTGGCGG------GCTACCGTGGTTCAGTTACAGTTCCTCAAGG---CTTGAATTTTATGATGGGAGATGTGCTTAATCCAAATGGGA-TTTGTCTAAACCAATTCCCAGTTTTCAAACCGAAGTTCATGTTGAC--AAGTTTTACATTGATTACTATGA--TAATGGCGAGGTATATATAT---TTTTGGAATTG------AAC-CACTCACATAAAAGG--AAGAAACAGTATTC-----TAGCCACCAT--------------AAAATTATCAAGTCTCTTTCGAAGA------------------------------------------------------------------------ATTTTTGTCATTTCCTATTT------TTGGA-----------------------------------------------------------------------
>TPL03
-ATTCACTTCCTAGAGCTCGTAT--TCAAGACCTTGGTGTTCTT----------CTCATGGGTGCAGGAT-ATGAGGTAAGTTTATCAAT--ATGTTGTACAATTAGTGAGGCCA--TATTATACATTCATTGGTTAGAATTTCTCTCGAT-TATTGTGGATGG--TTTT--CTC-TGTTG------TTTTCATAATTTGAGGCCCTCAGGTCTTCTTGAGT--GGACCGGCTCTGTATGGTTTCAAAGGTCTTG--CTGGTAGGCTTGCACCTAT--TGGTGTACATGCAGCACTCTTGCTCATAATGGCAG--GAGCAAGTGTTAGTTCTACTGGGG------GCTATCGTGGTTCAGTCACAGTTCCTCAAGG---CCTGAACTTTATCATGGGAGATGTGCTTTCTCCGAATGGTTTTATCTCAAGGCCAACACCTGATTTCCAAACTGAAGTTCATATCGAC--AAATTCTATATTGATTACTATGA--TAATGGTGAGGTAATTATCT---TTTCAGAATTTA--GGAAAC-CACCTACATGAAAAG--AAGAAACAAT----------------------------------------------------------------------------------------------------A------CATCAT---------------------------------------------GAAAGTTCAAATCT------------------------TTTGTTGGTAATTA----------------------
>WN5
-ATTCACTTCCTAGAGCTCGTAT--TCAAGACCTCGGTGTTCTT----------CTGATGGGTGCAAGAT-ATGAGGTAA--GCATCAAG--A-GTTTTTG--GTAGTGAGGTCA--TATTATACATTC-------------------AGT-TATTGTGGAAGA--TTTG--GTC-TATCA-----TTTCTCAAAATTTGAGGCCTGCAGGTCTTCTCTAGT--GGGCCAGCTCTATATGGATTCAAAGGACTTG--CTGGTAGGCTTGCACCTAT--TGGTGTACATGCAGCACTTTTGCTCATAATGGTAG--GAGCAACTGTCAGTTCAACTGGAG------GTTATCGTGGTTCAGTTACAGTTCCTCAAGG---TTTGAACTTTGTCATGGGAGATGTGCTTGCTCCAAATGGGTTTATGTCAAGGCCAATACCTGATTTTCAAACCGAAGTTCACATTAAC--AAGTTTTACATTGATTACTACAA--CAATGGCGAGGTATTTATCT---TTTGGGATT--------AAC-TACCAACATAAAAGG--AAGAAACAATATGT-----TAGCCACC------------------AATTATTGGGTTTCTTTGGAAGTGTTGAAGCAGCTTTGAATTTAAGATATTGATGC--AGG---TA------TCTTACATATTTACGTG------------------------------------------------------------------------TCTCT-------------------------------
>WS10
-AATCACTTCCCAGAGCTCATAT--TCAAGACCTTGGTGTTCTT----------CTGATGGGTTCAGGAT-ATGAGGTAAGCTTATTTTT--CTTGTTTGGAAGATATGATCTTA--TAGCATTCATCTGATGTTCATGCCCTTCTC--------CATAGATAA--TATG--ATC-TGTTG------TTTTCAAAATTTGAGGCTTGCAGGTCTTCTTCAGC--GAATCGGTTCTATATGGATTCAAAGGGCTTG--CTGGCAGGCTTGCACCTAT--TGGTGTACATGCAGCTCTTTTGCTCACTATGGCAG--GGGCAACTCTAAGTTCTACTGCTG------GCTACCGTGGTTCAGTTATAGTTCCTCAAGG---CTTGAATTTTGTGATGGGAGATGTGCTTACTCCAAATGGGGCTTTGTCGAAACCAATTCCCAGTTTTGAAACTGAAGTTCATGTTGAC--AAGTTTTACATTGATTATTATGA--TAATGGTGAGGTATATATAT---TTTTGGAATCG------AAC-CACTTACATAAAAAG--GAGAAACAGTA----------------------------------------CAAGTCCCTTTTGAAAACT--------------GCAGTGGATGTTGACAATGGAG---TA------TCTCAGCTCTTCAGATC------------------------------------------------------------------------------------------------------------
>WW11
TAATCACTTCCCAGAGCTCATAT--TCAAGACCTTGGTGTTCTT----------CTGATGGGTTCAGGAT-ATGAGGTAAGCTTATTTTT--CTTGTTTGGAAGATATGATCTTA--TAGCATTCATCTGATGTTCATGCCCTTCTC--------CATAGATAA--TATG--ATC-TGTTG------TTTTCAAAATTTGAGGCTTGCAGGTCTTCTTCAGC--GAATCGGTTCTATATGGATTCAAAGGGCTTG--CTGGCAGGCTTGCACCTAT--TGGTGTACATGCAGCTCTTTTGCTCACTATGGCAG--GGGCAACTCTAAGTTCTACTGCTG------GCTACCGTGGTTCAGTTATAGTTCCTCAAGG---CTTGAATTTTGTGATGGGAGATGTGCTTACTCCAAATGGGGCTTTGTCGAAACCAATTCCCAGTTTTGAAACTGAAGTTCATGTTGAC--AAGTTTTACATTGATTATTATGA--TAATGGTGAGGTATATATAT---TTTTGGAATCG------AAC-CACTTACATAAAAAG--GAGAAACAGTAT---------------------------------------CAAGTCCCTTTTGAAAACT--------------GCAGTGGATGTTGACAATGGAG---TA------TCTCAGCTCTTCAGATCCAGGATATTTTTGTCATTTTAAAATT------TTTGAGCTTCT-----------------------------------------------------------------
