# Supplementary material for: Development of a Target Enrichment Probe Set for Conifer (REMcon)
Source: Biology (Basel). 2024 May 22;13(6):361. doi: 10.3390/biology13060361 (PMC11200496; doi:10.3390/biology13060361)
Supplement: Supplementary file 1 [file biology-13-00361-s001.zip › biology-2960267-supplementary/Sup data/MO_orthlogs_alignments/Thupl29380423s0004_1.ortho.selected_stripped.aln.fasta]

>AA3
----AATGTCTCACCGGGTGCGGTGTCCGTACTGCGCGGGGGCGGAGGGGGGGAGGTGCG--CCTCCTTAGGGGGCGGGCGCTTCGTGACGGAGTGCGCGTCATGCGGGCGCGTGGTGGAGGAGCGGGCTGCGCAGGTGGAGGAGCTCTTCGCGGAGCGGGCGCAGGACACGCCGCTCTGCATCGTCACCCCCGACTTTAGTGACGCGG-AGTGCGGCCGCCCCCCAC--CGCCGCCCATGGAGGAGGACCCCTTCGAGAGCACCGGCTTCATCACCGCCTTCAGCACATGGTCCCTCGAGCGCGCACCGCTCTTCGCTGCCACCACCACCAGC-TTCTGCGGCTACCTCGCTGAGCTTGAGAGGGTTTTGCTGGAT---CTTCTTCTT--CCCTGCTTAGAG---GGTAGCATTACTAACATACT--AC--TACTACAAATAACGTGAGTCTGGTGGACAATTTGAGGGCTTATCTGCAGATAGTGGACGTGGCGTCCATACTGGGGTTGGACAGGGATATTTCGGACCATGCGATACAGCTGTTCAGAGACTGCTCGTCTACCACATATTTGCGGAATCGTAACATCGAGGCTCTCGCCACTGCCGCGCTTCTCC--AAGCCATCCGCGAGGCGCAGGAGCCCCGCACTTTGCAGGTAAATTTTGAATTTT---------------------------------
>AA60
-------------AATGGTGTCCTGCCCTTATTGTGCAGGTACAGAGCAGGGGCGCTGTA--TTTCCATAGCTGCAGGGCGCTATATAACAGAGTGTGCTTCATGTGGCCGTGTGGTTGAAGAGCGCTTAACGCAGGTTGAAGAACTCTTTGTTGAAAGAGCTCAGGATACGCCACTGTGCATTGTAACCCCCGATTTCAGCAGCCCCC-AATGTGACCGCCCGCCTC--TGCCTCCCATGGAGGACGACCCGTTTGAGAATACGGGATTTATTACAGCCTTTAGCGCCTGGTCACTCGATCGGACGCCTCTGTTTACGACAACCGCTACGAGT-TTTTGTGGGTATTTGGCTGAACTTGAGCGGGTTTTGCTTGAGG---------------------TGAG---GGTGT-----------GAAT--AG--TGGTAGTAATTCTCTGGGATTGGTGGATAATTTGAGGGCTTATTTGCAGATTGTGGACGTGGCGTCCATTTTGGGGTTGGATAGGGATATTTCCGATCATGCGATTCAGCTCTTTAGGGATTGTGCTTCTATGACCTACCTACGGAATAGGAATATTGAGGCACTTGCTACTGCTGCGCTTGTAC--AGGCCATGCGGGAGGGGCATGAGCCACGGACTTTACAGGTCAGTTTTT---------------------------------------
>AAR4
----AATGTCTCACCGGGTGCGGTGTCCGTACTGCGCGGGGGCGGAGGGGGGGAGGTGCG--CCTCCTTAGGGGGCGGGCGCTTCGTGACGGAGTGCGCGTCGTGCGGGCGCGTGGTGGAGGAGCGGGCTGCGCAGGTGGAGGAGCTCTTCGCGGAGCGGGCGCAGGACACGCCGCTCTGCATCGTCACCCCCGACTTTAGTGACGCGG-AGTGCGGCCGACCCCCAC--CGCCGCCCATGGAGGAGGACCCCTTCGAGAGCACCGGCTTCATCACCGCCTTCAGCACATGGTCCCTCGAGCGCGCACCGCTCTTCGCTGCCACCACCACCAGC-TTCTGCGGCTACCTCGCTGAGCTTGAGAGGGTTTTGCTGGAT---CTTCTTCTT--CCCTGCTTAGAG---GGTAGCATTACTAACATACT--AC--TACTACAAATAACGTGAGTCTGGTGGACAATTTGAGGGCTTATCTGCAGATAGTGGACGTGGCGTCCATACTGGGGTTGGACAGGGATATTTCGGACCATGCGATACAGCTGTTCAGGGACTGCTCGTCTACCACATATTTGCGGAATCGTAACATCGAGGCTCTCGCCACTGCCGCGCTTCTCC--AAGCCATCCGCGAGGCGCAGGAGCCCCGCACTTTGCAGGTAAATTTTGAATTTT---------------------------------
>AF1
--GCAATGTCTTACAGGGTTCGTTGCCCCTACTGCGCGGGCTCGGAGGGCGGGCGGTGCA--CCACCTCGGCGAGCGGCCGCTTCATCACGGAGTGCGCTTCTTGCGGCCGCGTGGTGGAGGAGCGCGCCACCGCCGTGGAGGAGCTCTTCATAGAGCGCGCCCAAGACACCCCTCTCTGCATCGTAACCCCCGACTTCAG----------------CCGTCCCCCTC--CGCCCCCCATGGAAGACGACCCCTTCGAGAGCACGGGTTTCATCACCGCCTTCAGCACCTGGTCTCTGGAGCGCATCCCTCTTTTCGCCACCACCTCCTCCTCT-TTCTCCGGCTATCTCGCCGAACTCGAGAGGGTTTTGCTTGATT--CTCCGCCCG--CACC----CGAGGGCGGCGG-----------CGCC--TG--TAATAATAGTAGTTCGAGTTTGGTGGATAATGTGAGGGCGTATATGCAGATAATGGAGGTGTCGTCCATATTGGGGTTGGAGAGGGACATATCGGATCATGCCATACAGCTCTTCAGGGACTGCTCCAGCACAACGTATTTGAGGAATAAGAACATTGAGGCCCTCGCTACCGCAGCTCTTCTCC--ATGCCATTCGTGAGGCGCAGGAGCCCCGGACTTTGCAGGTTCATTTTTTTTT---------------TGTTTAATGCTT-CTGGGTA
>AG2
--------------------------------------------------------------------------------------------------------------------------------------------------------------------------------------------------------------------------------------------------------------------------------------------------------------------------TCGCCACCACCTCCTCCTCT-TTCTCCGGCTATCTCGCCGAACTCGAGAGGGTTTTGCTTGATT--CTCCGCCCG--CACC----CGAGGGCGGCGG-----------CGCC--TG--TAATAATAGTAGTTCGAGTTTGGTGGATAATGTGAGGGCGTATATGCAGATAATGGAGGTGTCGTCCATATTGGGGTTGGAGAGGGACATATCGGATCATGCCATACAGCTCTTCAGGGACTGCTCCAGCACAACGTATTTGAGGAATAAGAACATTGAGGCCCTCGCTACCGCAGCTCTTCTCC--ATGCCATTCGTGAGGCGCAGGAGCCCCGGACTTTGCAGGTTCATTTTTTTTT---------------TGTTTAATGCTT-CTGGGTA
>AH26
-----------------------------------------------------------------CTTTGGATGAGGGGTGTTCGGTGACGGAGTGCGTGTAATGCGGTCGCGTGGTAGAGGAGCGTCTCACACAAATT------------------------------------------------CCCTTGGACTTCAGCGACAGCC-AATGTGACCGCC--------CGCCGCCCATGATGGATGACTACTTTGAAAGCATTGGATTCATCACGGCCTTCAGCATCTGTTCGCTTGACCTGGCCCCCGTCTTCACCGCCACCTCCACCAGC-ATCTGTTGCAAATTGGTGGAACTCGAGCGGACTTTGCTCGACT--CTTATTCTC--CGTC-TGACAAA---TCAAT------AGCAGTAAT--AG--ACTGAGTAATAGCCTAAGTTT-------------------------------------------------------------------------------------------------------------------------------------------------------------------------------------------------------------------------------------------------------------
>AME1
-------------------------------------------------------------------------------------------GAGTGCGCATCGTGCGGCCGCGTGGTTGAGGAGCGGGCGGCGCAGGTGGAGGAGCTCTTCGCGGAGCGGGCGCAGGACACGCCGCTCTGCATCGTAACCCCCGACTTCAGTGACGCGG-AGTGCGGCCGCCCGCCAC--CGCCGCCTATGGAGGAGGACCCCTTCGAGAGCACCGGCTTCATCACCGCCTTCAGCACATGGTCCCTCGAGCGCGCGCCGCTCTTCGCTGCTACCACCACCAGC-TTCTGCGGCTACCTCGCCGAGCTTGAGAGGGTTTTGCTGGACT--CTTCTTCTT--CCCTGCTTAGAG---GGTAGCATTACTAACATACT--AC--TACTACAAATAACGTGAGTTTGGTGGACAATTTGAGGGCGTATCTGCAGATAGTGGACGTGGCGTCCATACTGGGGTTGGACAGGGATATTTCGGACCACGCGATACAGCTGTTCAGGGACTGCTCGTCTACCACATATTTGCGGAATCGTAACATCGAGGCTCTCGCCACTGCCGCGCTTCTCC--AAGCCATCCGTGAGGCGCAGGAGCCCCGCACTTTGCAGGTGAATTTTGAATTTT---AATCTTTTTAAATTTT--------------
>AP25
-----------------GTGCGTTGCCCTTACTGAGGGGGGCAAAGAGGGGAGGGC--------GGTGTAGCTGAGGGGTGTTCGATGACGGAGTGCGTGTCATGCGGTCGCGTGGTAGAGGAGCGTCTCACACAAATT------------------------------------------------CCCTTGGACTTCAGCGACAGCCAAATGTGACCGCC--------CGCCGCCCATGATGGATGACTACTTTGAAAGCATTGGATTCATCACGGCCTTCAGCACCTGTTCGCTTGACCTGGCCCCCGTCTTCACCGCCACCTCCACCAGC-TTCTGTTGCAAATTGGTGGAACTCGAGCGGACTTTGCTCGACT--CTTATTCTC--CGTC-TGACAAA---TCAAT------AGCAGTAAT--AG--ACTGACTAATAGCCTAAGTTT-------------------------------------------------------------------------------------------------------------------------------------------------------------------------------------------------------------------------------------------------------------
>APA47
--GCAATGTCTTACAGGGTGCGGTGCCCCTACTGCGCGGGCTCGGAGAGCGGGCGGTGCG--CCACCTCGGCGAGCGGCCGCTTCATCACTGAGTGCGCCTCCTGCGGGCGCGTGGTGGAGGAACGCGCCACAGCCGTGGAGGAGCTCTTCGTTGAGCGCGCTCAGGACACCCCCCTCTGCATCGTCACCCCGGACTTCACCCAAACCC-T------AAATCCCCCTC--CGCCACCTATAGACGATGACCCCTTCGAAAACACCGGCTTCATCACCGCCTTCTCCACCTGGTCTCTGGAGCGCACCCCTCTTTTCGCCACCACCTCTTCCTCT-TTCTGCGGCTACCTCGCCGAGATCGAGAGGGTTTTGCTGGATT--CT--------------------------------------------------TAATAATAGCAGTTCGAGTCTGGTGGATAATTTGAGGGCGTATATGCAGATAATGGAAGTTTCGTCCATATTAGGGTTGGAGAGAGACATTTCAGATCATGCCATACAGCTCTTCAGGGACTGCTCCAGCACAACGTATTTGAGGAATAGGAATATTGAGGCTCTCGCCACCGCCGCTCTTCTCC--ACGCCATTCGCGAGGCGCAGGAGCCCCGGACCTTGCAGGTTAATTTTTTTTTTC-TTTTCAATTCAATGCTTGACGCTT-CCGGATA
>AR2
----AATGTCTCACCGGGTGCGGTGTCCCTACTGCGTGGGGGCGGAGGGGGGGAGGTGCG--CCTCCTTAGGGAGCGGGCGCTTCGTGACGGAGTGCGCATCGTGCGGGCGCGTGGTGGAGGAGCGGGCGGCGCAGGTGGAGGAGCTCTTCGCGGAGCGGGCGCAGGACACGCCGCTCTGCATCGTAACCCCCGACTTCAGTGACGCGG-AGTGCGGCCGCCCGCCAC--CGCCGCCTATGGAGGAGGACCCCTTCGAGAGCACCGGCTTCATCACCGCCTTCAGCACATGGTCCCTCGAGCGCGCGCCGCTCTTCGCTGCTACCACCACCAGC-TTCTGCGGCTACCTCGCCGAGCTTGAGAGGGTTTTGCTGGAT---CTTCTTCTT--CCCTGCTTAGAG---GGTAGCATTACTAACATACT--AC--TACTACAAATAACGTGAGTTTGGTGGACAATTTGAGGGCGTATCTGCAGATAGTGGACGTGGCGTCCATACTGGGGTTGGACAGGGATATTTCGGACCACGCGATACAGCTGTTCAGGGACTGCT-----------------------------------------------------------------------------------------------------------------------------------------------------
>AS57
---CAATGTCCAACAGGGTGCGCTGCCCTTACTGTGCAGGCACAGAGCAGGGCCGCTGCA--GTTCCATAGCTTTGGGGCGCTTTATAACAGAGTGCGCCTCATGTGGCCGTGTGGTGGAAGAGCGCTTAACGCAGGTTGAAGAGCTCTTCGTGGAAAGAGCTCAGGATACGCCCCTCTGCATTGTAACCCCCGATTTCAGCAGCTCCC-AATGTGACCGACCGCCGC--CGCCGCCCATGGAGGACGACCCTTTTGAGAATACGGGCTTTATTACGGCCTTTAGCGCCTGGTCGCTCGATCGGTCGCCTATTTATACGACCACGGCCACCACT-TTCTGTGGATACTTGGCGGAGCTTGAGCGGGTTCTGCTCGAGG----------G--CCTC-ATATGAG---GGTGC-----------CAATGGAA--TAATAATAATTGTCTTGGATTGGTGGATAATTTGAGGGCTTATTTGCAGATTGTGGATGTTGCGTCCATATTAGGGCTTGACAGGGATATTTCGGATCATGCGATTCAGCTCTTCAGAGACTGTGCTTGTACGACCTATCTGCGTAACAGGAATATTGAGGCGCTCGCTACTGCGGCGCTTGTGC--AGGCCATGCGGGAGGCACACGAGCCACGGACTTTGCAGGTCAGTTTTTGCTAAT---------------------------------
>CB35
---------------GAGTGCGTTGCCCCTACTGCGGGGGCACTGAGCGGGGCCGGTGCA-----------CGGGGGGCCGTTCGGTGACGGAGTGCGTGTCGTGCGGGCGCGTGGTGGAGGAGCGTCTGACACAAATTCAAGAATTGTTCGTGGAGCGGGCGCAGGACTCGCCGCTGTGCATCGTAACCCCAGACTTCAGCGACAGCC-AGTGTGACCGCC--------CGCCGCCCATGGAGGATGACCCCTTCGAGAGCATCGGATTTATCACGGCCTTCAGCACCTGGTCGCTTGAGCTGGCCCCCGTCTTCACCGCGACCACCACCAGC-TTCTGCGGCCACTTGGCGGAGCTCGAGCGGGTTTTGCTCGACT--CTTATTCAC--CGCC-TGACGGA---GCCAATAAC--AGCAATAAT--AA--TAATAGTAATAGCCTGAGTCTGGTGGATAATTTGAGGGCTTATTTGCAGATTGTGGACGTGTCCTCTATATTAGGTCTGGACAGAGATATCTCAGATCATGCAATACAGCTCTTCAGGGACTGTTCGTCTGCCATTTATCTTCGGAACCGCAATATTGAGGCCCTAGCTACTGCGGCGCTCGTTC--AGGCTATCCGGGAGGCACAGGAGCCCCGCACTTTGCAGGTAATTTTTTTTTTT----------------------------------
>CD18
----------------------------------------------------------------------------------------------------------------------------------------------------------------------------------------------------------------------------------------CCCCCCAGGGAGGATGACCCATTCGAGAACACGGGCTTCATTACGGCTTTTAGCGCCTGGTCACTTGATCGGACGCCTCTGTTTACGACCACGGCTACGACT-TTTTGTGGATATTTGGCGGAGCTTGAGCGGGTTTTGCTTGAGG------TTCTG--CCTC-GTATGAG---GGTGT-----------GAAT--AG--CAGTAATAATTGTCTGGGATTGGTGGATAATTTGAGAGCCTATTTGCAGATTGTGGATGTGGCTTCAATTTTGGCATTGGACAGGGATATTTCGGATCATGCGATTCAGCTCTTTAGAGATTGTGCTTGTACGACTTATCTGCGGAATAGGAATATTGAGGCGCTTGCAACTGCTGCGCTTGTGC--AGGCCATGCGGGAGGCACACGAGCCACGGACTTTACAGGTTAGTTTTTTTTGGT---TCATTTTTT---------------------
>CDE34
---------------GAGTGCGTTGCCCCTACTGCGGGGGCACTGAGCGGGGCCGGTGCA-----------CGGGGGGCCGTTCGGTGACGGAGTGCGTGTCGTGCGGGCGCGTGGTGGAGGAGCGTCTGACACAAATTCAAGAATTGTTCGTGGAGCGGGCGCAGGACTCGCCGCTGTGCATCGTAACCCCAGACTTCAGCGACAGCC-AGTGTGACCGCC--------CGCCGCCCATGGAGGATGACCCCTTCGAGAGCATCGGATTTATCACGGCCTTCAGCACCTGGTCGCTTGAGCTGGCCCCCGTCTTCACCGCGACCACCACCAGC-TTCTGCGGCCACTTGGCGGAGCTCGAGCGGGTTTTGCTCGACT--CTTATTCAC--CGCC-TGACGGA---GCCAATAAC--AGCAATAAT--AA--TAATAGTAATAGCCTGAGTCTGGTGGATAATTTGAGGGCTTATTTGCAGATTGTGGACGTGTCCTCTATATTAGGTCTGGACAGAGATATCTCAGATCATGCAATACAGCTCTTCAGGGACTGTTCGTCTGCCATTTATCTTCGGAACCGCAATATTGAGGCCCTAGCTACTGCGGCGCTCGTTC--AGGCTATCCGGGAGGCACAGGAGCCCCGCACTTTGCAGGTAATATTTTTATTTT---TT----------------------------
>CF38
TAGCAATGTCCTACAGGGTGCATTGTCCCTACTGCGCAGGCATAGAGGGCGGCCATTGTA--TATCCTTAGCGGTTGGTCGCTTCATAACAGAGTGCGCCTCATGTGGTCGCGTTTTGGAAGAGCACTTAACGCAAGTAGAAGAACTCTTCATGGAAAGAGCTGAAGAGATGCCCCTATGTATTGTAACCCCCGATTTCGGCAATGCTC-AATGTGACCGCCCGCCAC--CGCCCCCCATGGAGGAGGACCCCTTCGAGAGCATGGGGTTCATAACGGCCTTCAACACTTGGTCGCTTGAACGAGCGCCTCTCTTCACCGCTACCACTACTAGT-TTCTGCAGCTACTTAGCGGAGCTAGAGAGGGTTCTACTGGAGG--CTTATACAG--CTTC-TCCTAAG---GGCAATCAAT-AATAATAAT--AA--TAATAATAATTGTTTGTGGTTGGTGGATAATTTGAGGGCTTACT--CAGATAGTGGAGGTAGCATCTATATTAGGGTTGGACAGGGATATCTTAGATCATGCGATACAATAGTTCAGAGACTATGCATGCACGACGTATTCGTGGAATAGGAATATTGAGGGGTTGGCCACTGCAGCTCTTGTGCATAGGCCATACGCGAGGCACAGGAGCCCCAAACTTTGCAAGTGAATGTTTTTCCAA---TTTTCTTTAATTTTCACTTTTT---AAGAT
>CH19
--------------------------------------------------------------------------------------------AGTGCGCCTCTTGTGGTCGTGTTGTGGAAGAGCGCCTAACGCAGGTTGAAGAACTCTTCGTTGAAAGAGCGCAGGACACGCCCCTGTGCATTGTAACCCCCGATTTCAGCAGCGCCC-ACTGTGACCGGCCGCCCC--CGCCCCCCATGGAGGATGACCCATTCGAGAACACGGGCTTCATTACGGCTTTTAGCGCCTGGTCACTTGATCGGACGCCACTGTTTACGACCACGGCTACGACT-TTTTGTGGATATTTGGCGGAGCTTGAGCGGGTTTTGCTTGAGG------TTCTG--CCTC-GTATGAG---GGTGT-----------GAAT--AG--TAGTAATAATTGTCTGGGATTGGTGGATAATTTGAGAGCCTATTTGCAGATTGTGGATGTGGCTTCAATTTTGGCATTGGACAGGGATATTTCGGATCATGCGATTCAGCTCTTTAGAGATTGTGCTTGTACGACTTATCTGCGGAATAGGAATATTGAGGCGCTTGCAACTGCTGCACTTGTGC--AGGCCATGCGGGAGGCACACGAGCCACGGACTTTACAGGTTAGTTTTTTTTGGT---TC----------------------------
>CHA37
TAGCAATGTCCTACAGGGTGCATTGTCCCTACTGCGCAGGCATAGAGGGCGGCCATTGTA--TATCCTTAGCGGTTGGTCGCTTCATAACAGAGTGCGCCTCATGTGGTCGCGTTTTGGAAGAGCACTTAACGCAAGTAGAAGAACTCTTCATGGAAAGAGCTGAAGAGATGCCCCTATGTATTGTAACCCCCGATTTCGGCAATGCTC-AATGTGACCGCCCGCCAC--CGCCCCCCATGGAGGAGGACCCCTTCGAGAGCATGGGGTTCATAACGGCCTTCAACACTTGGTCGCTTGAACGAGCGCCTCTCTTCACCGCTACCACTACTAGT-TTCTGCAGCTACTTAGCGGAGCTAGAGAGGGTTCTACTGGAGG--CTTATACAG--CTTC-TCCTAAG---GGCAATCAAT-AATAATAAT--AA--TAATAATAATTGTTTGTGGTTGGTGGATAATTTGAGGGCTTACT--CAGATAGTGGAGGTAGCATCTATATTAGGGTTGGACAGGGATATCTTAGATCATGCGATACAATAGTTCAGAGACTATGCATGCACGACGTATTCGTGGAATAGGAATATTGAGGGGTTGGCCACTGCAGCTCTTGTGCATAGGCCATACGCGAGGCACAGGAGCCCCAAACTTTGCAAGTGAATGTTTTTCCAA---TTTTCTTTAATTTTCACTTTTT---AAGAT
>CJ24
---CAATGTCCAACAGAGTGCCCTGCCCTTACTGTGCAGGCACAGAGCAGGGGCGCTGCA--CTTCCGTAGCGGCGGGGCGCTATATAACAGAGTGTGCCTCATGTGGCCGCGTGGTGGAAGAGCGCTTAACCCAGGTTGAAGAGCTCTTCGTGGAAAGAGCTCAGGACACGCCCCTGTGCATTGTAACCCCCGATTTCAGCAGCGCCC-AATGTGACCGCCCGCCGC--CGCCGCCCATGGAGGAAGACCCCTTCGAAAACACGGGCTTTATTACGGCCTTTAGCGCCTGGTCGCTTGATCGGACGCCTCTTTATACGGTCACGGCCACGACT-TTCTGCGGATATTTGGCGGAGCTCGAGCGGGTTCTGCTCGAGG--------CTG--CCTC-GTATGAG---GGTGT-----------GAAT--AG--TAATAATAATTGCCTGGGATTGGTGGATAATTTGAGGGCTTATTTGCAGATTGTGGATGTGGCGTCCATTTTGGGGTTGGACAGGGATATTTCGGATCATGCGATTCAGCTCTTCAGAGACTGTGCCTGTACGACCTATCTGCGTAACAGGAATATTGAGGCGCTCGCCACTGCAGCGCTTGTGC--AGGCCATGCGGGAGGCACATGAGCCACGGACTTTACAGGTCATAATTTTTGGGGT--------------------------------
>CK7
-AACAATGTCCAACAGGGTGCGCTGCCCCTACTGCGCAGGCACAGAACAGGGGCGCTGCA--GTTCCATAGCGGCGGGGCGCTTTATAACAGAGTGCGCCTCATGTGGCCGCGTGGTTGAAGAGCGTTTAACGCAGGTCGAAGAACTCTTTGTCGAAAGAGCTCAGGATACGCCCCTGTGCATTGTAACCCCCGATTTCAGCAGCACCC-AATGTGACCGACCGCCGC--CGCCGCCCATGGAGGATGACCCCTTTGAGAGCACGGGCTTTATTACGGCTTTTAGCGCCTGGTCGCTCGAGAGGACGCCTATCTTTACGGCCACGGCCACCGCT-TTCTGTGGATACTTGGCGGAACTTGAGCGGGTTCTGCTCGAAG----------G--CCTC-AGATGAG---GGTGCTC---------TAAT--AA--TAGTACTAATTGTCTGGGATTGGTGGATAATTTGAGGGCTTATTTGCAGATTGTGGATGTGGCGTCCATATTAGGGTTGGACAGAGATATTTCGGATCATGCGATTCAGCTCTTTAGAGATTGTGCCTGTACGACCTATCTGCGTAATAGGAATATTGAGGCACTCGCCACTGCGGCGCTTGTGC--AGGCCATGCGGGAGGCACATGAGCCACGGACTTTGCAGGTCAGTTTTTTTTGGT---TC----------------------------
>CL6
TAACAATGTCCAACAGGGTGCGCTGCCCCTACTGCGCAGGCACAGAGCAGGGGCGCTGCA--GTTCCATAGCGGCGGGGCGCTTTATAACAGAGTGCGCCTCATGTGGCCGCGTGGTTGAAGAGCGTTTAACGCAGGTCGAAGAACTCTTTGTGGAAAGAGCTCAGGATACGCCCCTGTGCATTGTAACCCCCGATTTCAGCAGCACCC-AATGTGACCGACCGCCGC--CGCCGCCCATGGAGGATGACCCCTTTGAGAGCACGGGCTTTATTACGGCTTTTAGCGCCTGGTCGCTCGAGAGGACGCCTATCTTTACGGCCACGGCCACCACT-TTCTGTGGATACTTGGCGGAACTTGAGCGGGTTCTGCTCGAAG----------G--CCTC-AGATGAG---GGTGCTC---------TAAT--AA--TAGTACTAATTGTCTGGGATTGGTGGATAATTTGAGGGCTTATTTGCAGATTGTGGATGTGGCGTCCATATTAGGGTTGGACAGAGATATTTCGGATCATGCGATTCAGCTCTTTAGAGATTGTGCCTGTACGACCTATCTGCGTAATAGGAATATTGAGGCACTCGCCACTGCGGCGCTTGTGC--AGGCCATGCGGGAGGCACATGAGCCACGGACTTTGCAGGTCAGTTTTTTTTGGT---TCTTTTTATGTTTCAT--------------
>CM9
------------CAATGGTGTCCTGCCCTTATTGTGCAGGTACAGAGCAGGGGCGCTGTA--CTTCCGTAGCTGCAGGGCGCTATATAACAGAGTGTGCTTCATGTGGCCGTGTGGTTGAAGAGCGCTTAACGCAGGTTGAAGAACTCTTTGTTGAAAGAGCTCAGGATTCGCCACTGTGCATTGTAACCCCCGATTTCAGCAGCGCCC-AATGTGACCGCCCGCCTC--TGCCTCCCATGGAGGACGACCCATTTGAGAATACGGGATTTATTACGGCCTTTAGCGCCTGGTCACTTGATCGGACGCCTCTGTTTACGACAACCGCTACGAGT-TTTTGTGGGTATTTGGCTGAACTTGAGCGGGTTTTGCTTGAGG---------------------TGAA---GGTGT-----------GAAT--AG--TGGTAGTAATTCTCTGGGATTGGTGGATAATTTGAGGGCTTATTTGCAGATTGTGGACGTGGCGTCCATTTTGGGGTTGGATAGGGATATTTCCGATCATGCGATTCAGCTCTTTAGGGATTGTGCTTCTATGACCTACCTACGGAATAGGAATATTGAGGCACTTGCCACTGCTGCGCTTGTAC--AGGCCATGCGGGAGGGGCATGAGCCACGGACTTTACAGGTCAGTTTTTGGTATT---TTTCTGTTTTATTTT---------------
>CO8
-------------------------------------------------------------------------------CGCTATATAACAGAGTGTGCTTCATGTGGCCGTGTGGTTGAAGAGCGCTTATCGCAGGTTGAAGAACTCTTTGTTGAAAGAGCTCTTGACACGCCCCTGTGCATTGTAACCCCCGATTTCAGCAGCGCCC-AATGTGACCGCCCGCCTC--TGCCTCCCATGGAGGACGACCCATTTGAGAATACGGGATTTATTACGGCCTTTAGCGCCTGGTCACTTGATCGGACGCCTCTGTTTACGACAACCGCTACGAGT-TTTTGTGGGTATTTGGCTGAACTTGAGCGGGTTTTGCTTGAGG---------------------TGAG---GGTGT-----------GAAT--AG--TGGTAGTAATTCTCTGGGATTGGTGGATAATTTAAGGGCTTATTTGCAGATTGTGGACGTGGCGTCCATTTTGGGGTTGGATAGGGATATTTCGGATCATGCGATTCAGCTCTTTAGGGATTGTGCTTCTATGACCTACCTACGGAATAGGAATATTGAGGCACTTGCTACTGCTGCGCTTGTAC--AGGCCATGCGGGAGGGGCATGAGCCACGGACTTTACAGGTCAGTTTTTTTTGGT---T-----------------------------
>CP16
----------------------------------------------------------------------------------------------------TCATGTGGTTGTGTTGTGGAAGATCTCTTAATGCGGGTTGAAGAACTCTTCATGGAAAGAGCTCAGAACATGCCCTTGTACATTGTAACCCCCCATTTCGGCAGCACCC-AATGTGAAAACCTGCCAC--CGCCACCCATGAAGGATGACCCACTCGAGAGCATGGGATTTACTACGGCATTTAGTGCCTTTGCACTTGATCAGACACCTCTATTTACGACCATGGCTATGACA-TTTTGTCGATATTTTCCGAAGCTTGAGCAGGTTTTGCCTGAGG--ACGCTTTTG--CCTC-GTATGCA---GGT-------------TAAT--AG--TAGTATTAATTGTCTGGGGCAAGTGGGTGTTTT-------------------------------------------------------------------------------------------------------------------------------------------------------------------------------------------------------------------------------------------------
>CP161
---CAATGTCCAGCAGAGTGCCCTGCCCTTACTGTGCAGGCACAGAGCAGGGCCGCTGCA--GTTCGATAGCGGCGGGGCGCTTTATAACAGAGTGCGCCTCATGTGGCCGCGTGGTGGAAGAGCGCATAACGCAGGTTGAAGAGCTCTTCGTGGAAAGAGCTCAGGACACGCCCCTGTGCATTGTAACCCCCGATTTCAGCAGCGCCC-AATGTGAACGCCCGCCGC--CACCGCCCCTGGAGGATGATCCCTTCGAGAATACGGGCTTCATTACGGCTTTTAGCGCCTGGTCACTTGATCGGACGCCTCTGTTTACGGCCACGGCTACGACT-TTTTGTGGATATTTGGCGGAGCTTGAGCGGGTTTTGCTTGAGG------TTCTG--CCTC-GTATGAG---GGTGT-----------GAAT--AG--TAGTAATAATTGTCTGGGATTGGTGGATAATTTGAGAGCTTATTTGCAGATTGTGGATGTGGCGTCAATTTTGGGATTGGATAGGGATATTTCGGATCATGCGATTCAGCTCTTCAGGGATTGTGCCTGTACGACCTATCTGCGAAATAGGAATATTGAGGCGCTTGCAACTGCTGCTCTTGTGC--AGGCCATGCGGGAGGCACACGAGCCACGGACTTTACAGGTCAGTTTTT---------------------------------------
>CR44
--GAAATGTCTC---GAGTCCGCTGTCCATACTGCACAGGCACGGAA---GGGCGGTGCA--GCTCGTCAGGGTCGGGAAGGTTCATCACAGAGTGCGTATCATGTGGCCGTGTGGTGGAAGAACGTCGTACAGAAGTGGAAGAACTCTTCGTGGAACGAGCGCGGGATTCACCCCTCTGTATCGTAACCCCCGATTTCAGCGACAATC-AATGGAAGCGAC--------CACCGCCGATGGAGGACGACCCGTTCGAGAGCATCGGCTTCATCACGGCCTTCAGCACCTGGTCCTTAGAGTTCAGCCCCCTTTTCACGTCCACCACCACCACC-TTCTGCGGTCACCTGGCGGAGCTGGAGCGGGTTCTGCTTGATA--GCGCTTACC--CGCC-GGCGGGA---------------GGAGGAGC--TA--ATTCAATAATAGCCTGAGTCTGGTTGATAATCTGAGGGCATACCTGCAAATTGTGGACGTATCGTCTATATTGGGGCTGGATAGGGATATCTCGGACCACGCAATACAGCTGTTCAGGGATTGTTCCTGTACAACTTATCTCCGGAACCGCAATATCGAGGCTCTGGCGACCGCTGCACTGGTTC--AGGCTATCCGCGAAGCCCAAGAACCCCGGACCTTACAGGTGATTTGCGTTTCGATG----------------------TTCCGAATA
>CT15
---CAATGTCCAGCAGAGTGCCCTGCCCTTACTGTGCAGGCACAGAGCAGGGCCGCTGCA--GTTCGATAGCGGCGGGGCGGTTTATAATAGAGTGCGCCTCATGTGGCCGCGTGGTGGAAGAGCGCATAACGCAGGTTGAAGAGCTCTTCGTGGAAAGAGCTCAGGACACGCCCCTGTGCATTGTAACCCCCGATTTCAGCAGCACCC-AATGTGACCGCCCGCCGC--CACCTCCCCTGGAGGATGATCCCTTCGAGAACACGGGCTTCATTACGGCTTTTAGCGCCTGGTCACTTGATCGGACGCCTCTGTTTACGGCCACTGCTACGACT-TTTTGTGGATATTTGGCGGAGCTTGAGCGGGTTTTGCTTGAGG------TTCTG--CTTC-GTATGAG---GGTGT-----------GAAT--AG--TAGTAATAATTGTCTGGGATTGGTGGATAATTTGAGGGCTTATTTGCAGATTGTGGATGTGGCGTCAATTTTGGGATTGGATAGGGATATCTCGGATCATGCGATTCAGCTCTTCAGGGATTGTGCCTGTACGACCTATCTGCGAAATAGGAATATTGAGGCGCTTGCAACTGCTGCTCTTGTGC--AGGCCATGCGGGAGGCACACGAGCCACGGACTTTACAGGTCAGTTTTT---------------------------------------
>DA12
------------CAATGGTGTCCTGCCCTTACTGTGCAGGCACAGAGCAGGGGCGCTGTA--CTTCCGTAGCTGCAGGGCGCTATATAACAGAGTGTGCTTCATGTGGCCGTGTGGTTGAAGAGCGCTTAACGCAGGTTGAAGAACTCTTTGTTGAAAGAGCTCAGGACACTCCCCTGTGCATTGTAACCCCCGATTTCAGCAGCCCCC-AATGTGACCGCCCGCCTC--TGCCTCCCATGGAGGACGACCCATTTGAGAATACGGGATTTATTACGGCCTTTAGCGCCTGGTCACTTGATCGGACGCCTCTGTTTACGACAACTGCTACGAGT-TTTTGTGGGTATTTGGCTGAACTTGAGCGGGTTTTGCTTGAGG---------------------TGAG---GGTGT-----------GAAT--AG--TGGTAGTAATTCTCTGGGATTGGTGGATAATTTGAGGGCTTATTTGCAGATTGTGGACGTGGCGTCCATTTTGGGTTTGGATAGGGATATTTCGGATCATGCGATTCAGCTCTTTAGGGATTGTGCTTCTATGACCTATCTGCGGAATAGGAATATTGAGGCACTTGCTACTGCTGCGCTTGTAC--AGGCCATGCGGGAGGGGCATGAGCCAAGGACTTTACAGGTTAGTTTTTGGTATT---TTTCTGTTTTATTTTT--------------
>DB53
--GCAATGTCTTACAGGGTTCGTTGCCCTTACTGCGCGGGCTCCGAGGGCGGGCGGTGCG--CCACCTCGGCCAGCGGGCGTTTCATCACGGAGTGCGCTTCATGCGGGCGCGTGGTGGAGGAGCGCGCCACCGCCGTGGAGGAGCTCTTCGTAGAGCGCGCTCAAGACACGCCGCTCTGTATCGTTACCCCCGATTTCAG----------------CCGCCCTCCTC--CGCCCCCAATGGACGACGACCCCTTTGAGAGCACCGGTTTTATCACCGCCTTCAGCACGTGGTCGTTGGAGCGCACCCCGCTTTTCGCCTCCACCTCCTCCTCC-TTTTGTGGCTACCTGGCGGAGCTCGAGAGGGTTTTGCTCGATT--CTCCGCCCC--CACC----CGAG---GGAGG-----------CGCC--TGTATAATAATAGTAGTTCGAGTTTGGTCGATAATGTGAGGGCATATATGCAGATAATGGAGGTGTCTTCAATATTGGGGTTGGAGAGGGATATATCGGACCATGCCATACAGCTCTTTAGGGACTGCTCAAGTACTACGTATTTGAGGAATAGGAATATTGAGGCCCTCGCTACCGCCGCTCTTCTCC--ACGCCATTCGCGAGGCACAGGAGCCCCGGACTTTGCAGGTTCAATTTT----TT---TTCAATTCAACTTTTAAAGCTT-CTGGGTA
>DC1
--GCAATGTCTTACAGGGTTCGTTGCCCTTACTGCTCGGGCTCCGAGGGCGGGCGGTGCG--CCACCTCGGCCAGCGGGCGTTTCATCACGGAGTGCGCTTCATGCGGGCGCGTGGTGGAGGAGCGCGCCACCGCCGTGGAGGAGCTCTTCGTAGAGCGCGCTCAAGACACCCCGCTCTGTATCGTTACCCCCGATTTCAG----------------CCGCCCTCCTC--CGCCCCCAATGGACGACGACCCCTTTGAGAGCACCGGTTTTATCACCGCCTTCAGCACGTGGTCGTTGGAGCGCACCCCGCTTTTCGCCTCCACCTCCTCCTCC-TTTTGTGGCTACCTGGCGGAGCTCGAGAGGGTTTTGCTCGATT--CTCCGCCCC--CACC----CGAG---GGCGG-----------CGCC--TGTATAATAATAGTAGTTCGAGTTTGGTGGATAATGTGAGGGCATATATGCAGATAATGGAGGTGTCTTCAATATTGGGGTTGGAGAGGGATATATCGGATCATGCCATACAGCTCTTTAGGGACTGCTCAAGTACTACGTATTTGAGGAATAGGAATATTGAGGCCCTCGCTACCGCCGCTCTTCTCC--ACGCCATTCGCGAGGCACAGGAGCCCCGGACTTTGCAGGTTCAATTT-----TT---TTCAATTCAATTTTTAACGCTT-CTGGGTA
>DD1
--GCAATGTCTTACAGGGTTCGTTGCCCCTACTGCGCGGGCTCCGAGGGCGGGCGGTGCG--CCACCTCGGCTAGCGGCCGCTTCATCACGGAGTGCGCTTCATGCGGGCGCGTAGTGGAGGAGCGCGCCACCGCCGTGGAGGAGATCTTCGTAGAGCGCGCTCAAGACACCCCCCTCTGCATCGTTACCCCTGACTTCAGTCACGCCC-AATGTGACCGTCCCCCTC--CGCCCCCCATGGAGGACGACCCTTTCGAGAGCACCGGTTTTATTACCGCCTTCAGCACCTGGTCGTTGGAGCGCACCCCACTCTTCGCCGCCACCTCCTCCTCC-TTCTGCGGCTATTTGGCGGAGCTCGAGAGGGTTTTACTCGATT--CTCCGCCCC--CACC----TGAG---GGCGG-----------CGCC--TG--TAATAATAGTAGTTCGAGTTTGGTGGATAATGTGAGGGCGTACATGCAGATAATGGAGGTGTCGTCAATATTGGGGTTGGAGAGGGACATATCAGATCATGCCATACAGCTCTTCAGGGACTGCTCAAGTACGACGTATTTGAGGAACAGGAACATTGAGGCCCTCGCCACCGCCGCTCTTCTCC--ACGCGATTCGCGAGGCGCAGGAGCCCCGGACTTTGCAGGTTCAAAGTTTGCTTC-TTTTCAATTCAATGTTTAACACTT-CTGGGTA
>DIM50
--GCAATGTCTTACAGGGTTCGTTGCCCCTACTGCGCGGGCTCTGAGGGCGGGCGGTGCG--CCACCTCGGCTAGCGGCCGCTTCATCACGGAGTGCGCTTCATGCGGGCGCGTAGTGGAGGAGCGCGCCACCGCCGTGGAGGAGATCTTCGTAGAGCGCGCTCAAGACACCCCCCTCTGCATCGTTACCCCCGACTTCAGTCACGCCC-AATGTGACCGCCCCCCTC--CGCCCCCCATGGAGGACGACCCTTTCGAGAGCACCGGTTTTATTACCGCCTTCAGCACCTGGTCGTTGGAGCGCACCCCACTCTTCGCCGCCACCTCCTCCTCC-TTCTGCGGCTATTTGGCGGAGCTCGAGAGGGTTTTACTCGATT--CTCCGCCCC--CACC----TGAG---GGCGA-----------CGCC--TG--TAATAATAGTAGTTCGAGTTTGGTGGATAATGTGAGGGCGTACATGCAGATAATGGAGGTGTCGTCAATATTGGGGTTGGAGAGGGACATATCAGATCATGCCATACAGCTCTTCAGGGACTGCTCAAGTACGACGTATTTGAGGAACAGGAACATTGAGGCCCTCGCCACCGCCGCTCTTCTCC--ACGCCATTCGCGAGGCGCAGGAGCCCCGGACTTTGCAGGTACAAAAATTTCTTC-TTTTCAATTCTATGTTCAACGCTT-CTGGGTA
>EN45
-------------------------------------------------------------------------------------------------GTCTCATGTGGCCGTGTGGTGGAAGAACATCGCACACAAGTGGACGAGCTCTTCGTGGAACGAGCAAAGGATTCGCCCCTCTGCATCGTGACGCCCGACTTCAGCGACAACC-AATGGAACCGACCGCCAC--CGCCACCGATCGAGGACGACCCCTTCGAGAGCAGCGGCTTCATCACCGCCTTCAGCACCTGGTCGCTGGAGCTCAGCCCCCTTTTCACGTCCACCACCACCACA-TTCTGCGGTCATCTGGCGGAGCTCGAGCGGGTCCTGCTGGACG--GCGCTTACT-------------------------------------------CAGTAATAATAACCTGAGTTTGGTCGATAATTTGAGGGCCTACCTGCAAATTGTGGACGTTTCGTCCATACTGGGGCTGGATAGGGACATCTCGGACCACGCGATACAGCTCTTTAGGGATTGCTCGTGCACTACGTATCTCCGGAACCGTAATATCGAGGCCCTGGCGACTGCGGCGCTCGTTC--AGGCTATCCGCGAAGCGCAGGAACCCCAGTCCTTGCAGGAGA---------------------------------------------
>FC13
--------------------------------------------------------------------------------------------------------------------------------------------------------------------------------------------------------GCAGCCCCC-AATGTGACCGCCCGCCTC--TGCCTCCCATGGAGGACGACCCATTTGAGAATACGGGATTTATTACGGCCTTTAGCGCCTGGTCACTTGATCGGACGCCTCTGTTTACGACAACTGCTACTAGT-TTTTGTGGGTATTTGGCTGAACTTGAGCGGGTTTTGCTTGAGG---------------------TGAG---GGTGT-----------GAAT--AG--CGGTAGTAATTCTCTGGGATTGGTGGATAATTTGAGGGCTTATTTGCAGATTGTGGACGTGGCGTCCATTTTGGGTTTGGATAGGGATATTTCGGATCATGCGATTCAGCTCTTTAGGGATTGTGCTTCTATGACCTATCTGCGGAATAGGAATATTGAGGCACTTGCTACTGCTGCGCTTGTAC--AGGCCATGCGGGAGGGGCATGAGCCAAGGACTTTACAGGTCAGTTTTTGGTATT---TTTCTGTTTTATTTTT--------------
>FTS1
--GCAATGTCTTACAGGGTTCGTTGCCCTTACTGCGCGGGCTCTGAGGGCGGGCGATGCG--CCACCTCGGCCAGCGGGCGCTTCATCACAGAGTGCGCTTCATGCGGACGCGTGGTGGAAGAGCGCGCCACCGCCGTGGAGGAGCTCTTCGTAGAGCGCGCTCAAGATACCCCGCTCTGTATCGTTACCCCCGATTTCAG----------------CCGCCCTCCTC--CGCCACCAATGGACGACGACCCCTTTGAGAGCACCGGTTTTATCACCGCCTTCAGCACGTGGTCGTTGGAGCGCACCCCGCTTTTCGTCTCCACCTCCTCCTCC-TTTTGTGGCTACCTGGCGGAGCTCGAGAGGGTTTTGCTCGATT--CTCCGCCCC--CACC----AGAG---GGCGG-----------CGCC--TGTATAATAATAGTAGTTCGAGTTTGGTGGATAATGTGAGGGCGTATATGCAGATAATGGAGGTGTCTTCAATATTGGGGTTGGAGAGGGACATATCGGATCATGCCATACAGCTCTTTAGGGACTGCTCAAGTACTACGTATTTGAGGAATAGGAATATTGAGGCCCTCGCTACCGCCGCTCTTCTCC--ACGCCATTCGCGAGGCACAGGAGCCCCGGACTTTGCAGGTTCAATTT-----TT---TTCAATTCAATTTTTAACGCTT-CTGGGTA
>FTS2
--GCAATGTCTTACAGGGTTCGTTGCCCTTACTGCGCGGGCTCCGAGGGCGGGCGATGCG--CCACCTCGGCCAGCGGGCGCTTCATCACAGAGTGCGCTTCATGCGGACGCGTGGTGGAAGAGCGCGCCACCGCCGTGGAGGAGCTCTTCGTAGAGCGCGCTCAAGATAACCCGCTCTGTATCGTTACCCCCGATTTCAG----------------CCGCCCTCCTC--CGCCACCAATGGACGACGACCCCTTTGAGAGCACCGGTTTTATCACCGCCTTCAGCACGTGGTCGTTGGAGCGCACCCCGCTTTTCGTCTCCACCTCCTCCTCC-TTTTGTGGCTACCTGGCGGAGCTCGAAAGGGTTTTGCTCGATT--CTCCGCCCC--CACC----AGAG---GGCGG-----------CGCC--TGTATAATAATAGTAGTTCGAGTTTGGTGGATAATGTGAGGGCGTATATGCAGATAATGGAGGTGTCTTCAATATTGGGGTTGGAGAGGGACATATCGGATCATGCCATACAGCTCTTTAGGGACTGCTCAAGTACTACGTATTTGAGGAATAGGAATATTGAGGCCCTCGCTACCGCCGCTCTTCTCC--ACGCCATTCGCGAGGCACAGGAGCCCCGGACTTTGCAGGTTCAATTT-----TT---TTCAATTCAATTTTTAACGCTT-CTGGGTA
>GG1
GTAAAATGTCTC---AGGTCCGCTGCCCATACTGCGGAGGCACAGAA---GGGCGTTGCA--GCTCCTCTGGGTCAGGCCGGTTCATCACAGAGTGCGGCTCATGTGGGCGTGTGGTCGAAGAGCGCCGAACCCAAGTGGAAGAACTGTTCGTGGAAAGGGCCCAGGACTCGCCCCTCTGCATTGTGACACCTGATTTCAGCGACACCC-AATGTGACCGCC--------CGCCACCGATCGAAGACGACCCCTTTGAGAGCATTGGCTTCATCACTGCCTTCAGCACATGGTCGCTTGAGCTGGCGCCCCTCTTCACCACCACAAGCACCAGT-TTCTGCGGTCATTTGGCGGAGCTTGAGCGGGTTCTGCTGGATT--CCGCCTATC--CTTC-TGATGGG------------------------------TCCACTAATAACCTCAGTTTGGTTGATAATTTGAGGGCTTATATGCAAGTTGTGGATGTTTCGTCCATACTTGGGTTGGATAGGGATATTTCGGATCATGCAATACAGCTTTTTCGGGATTGCTCTTGTACTACTTATCTTAGGAACCGTAATATTGAGGCCCTGGCGACCGCGGCTCTTGTGC--AGGCTATTCGGGAAGCGCAAGAACCCCGGACCTTGCAGGTATTTTGGAATATTCCTCTGTTATTTGGTTTTTACTTTTTATTGAACA
>HB41
--------------------CGTTGCCCCTACTGCCTGGGCTCCGAGCGCGGCCGCTGCG--CCACCTCCGCGAGCGGCCGCTTCATCACCGAATGCACCTCCTGCGGCCGCGTCGTAGAAGAACGCACCACCGCCGTAGAAGAGCTCTTCATCGAACGCGCCCAAGACACACCCCTCTGCATCGTCACCCCCGACTTGAG----------------CCAAGCCCTTC--AGCCCCCCATGGACGACGACCCCTTCGAGAGCACGGGCTTCATCACCGCCTTCTCCACCTGCTCCCTCCACCGCACCCCCCTCTTCGCCTCCACCTCCTCCTCC-TTCTGCGGCTACCTCGCCGAGCTCGAGAGGCTTCTCCTCGACT--CC----------------------------------------TGCT--GG--GACTAGTAGTAGTTCGGGTTTGGTGGATAATTTGAGGGCTTATATGCAGATTGTGGAGGTTTCCTCCATATTGGGGCTGGACAGGGATATTTCGGACCATGCCATTCAGCTTTTCAGAGACTGTTCGAGTACCACGTATTTGAGAAATCGGAATATTGAGGCGCTCGCTACTGCCGCTCTTTTGC--ATGCCATTAGGGAGGCGCAGGAGCCCCGGACTTTGCAGGTTTTAGTTTTTTTTT---AATGATTCGGGGTA----------------
>JO20
----------------------------------------------------------------------------------------------------------------------------------------------------------------------------------------------------------------------------------CC--CGCCCCCCATGGAGGATGACCCATTCGAGAACACGGGCTTCATTACGGCTTTTAGCGCCTGGTCACTTGATCGGACGCCTCTTTTTACGACCACGGCTACGACT-TTTTGTGGATATTTGGCGGAGCTTGAGCGGGTTTTGCTTGAGG------TTCTG--CTTC-GTATGAG---GGTGT-----------GAAT--AG--TAGTAATAATTGTCTGGGATTGGTGGATAATTTGAGAGCCTATTTGCAGATTGTGGATGTGGCTTCAATTTTGGCATTGGACAGGGATATTTCGGATCATGCGATTCAGCTCTTTAGAGATTGTGCTTGTACGACTTATCTGCGGAATAGGAATATTGAGGCGCTTGCAACTGCTGCGCTTGTGC--AGGCCATGCGGGAGGCACACGAGCCACGGACTTTACAGGTTAGTTTTT---------------------------------------
>JU21
---CAATGTCCAGCAGGGTGTCCTGCCCTTACTGTGCAGGCACAGAGCAGGGCCGCTGCA--CTTCCATAGCGGCGGGGCGCTTTATAACAGAGTGCGCCTCATGTGGCCGTGTTGTGGAAGAGCGCCTAACGCAGGTTGAAGAACTCTTCGTTGAAAGAGCGCAGGACACGCCCCTGTGCATTGTAACCCCCGATTTCAGCAGCGCCC-ACTGTGACCGCCCGCCCC--CGCCCCCCATGGAGGATGACCCATTCGAGAACACGGGCTTCATTACGGCTTTTAGCGCCTGGTCACTTGATCGGACGCCTCTGTTTACGACCACGGCTACGACT-TTTTGTGGATATTTGGCGGAGCTTGAGCGGGTTTTGCTTGAGG------TTCTG--CTTC-GTATGAG---GGTGT-----------GAAT--AG--TAGTAATAATTGTCTGGGATTGGTGGATAATTTGAGAGCCTATTTGCAGATTGTGGATGTGGCTTCAATTTTGGCATTGGACAGGGATATTTCGGATCATGCGATTCAGCTCTTTAGAGATTGTGCTTGTACGACTTATCTGCGGAATAGGAATATTGAGGCGCTTGCAACTGCTGCGCTTGTGC--AGGCCATGCGGGAGGCACACGAGCCACGGACTTTACAGGTTAGTTTTT---------------------------------------
>KE1
------------------TGCGTTGCCCCTACTGCGGGGGCACAGAGGGGGGGCGGTGCA-----------CGGGGGGCCGTTCGGTGACGGAGTGCGTTTCATGCGGTCGCGTGGTGGAGGAACGTCTGACACAAATTCAAGAACTGTTCGTGGAACGGGCGCAAGACTCGCCGCTGTGCATTGTAACCCCGGACTTCAGCGACAGCC-AATGTGACCGCC--------CGCCGCCAATGGAGGATGACCCCTTCGAGAGCATCGGATTCATCACGGCCTTCAGCACCTGGTCGCTTGAGCTGGCCCCCGTCTTCACCGCCACCACCACCAGC-TTCTGCGGCCACTTGGCGGAGCTCGAGCGGGTTTTGCTAGATT--CTTATAATC--CGTC-TGACGGA---ACCAATAGT--AGTAATAAT--AA--TAATAGTAATAGCCTGAGTCTGGTGGATAATTTGAGGGCTTATTTACAGATTGTGGACGTGTCCTCTATATTGGGGTTGGAGAGAGATATCTCTGATCATGCAATACAGCTCTTCAGGGACTGTTCGTCTGCTATTTATCTCCGGAACCGCAATATTGAGGCCCTCGCTACTGCGGCGCTCGTTC--AGGCTATCCGTGAGGCACAGGAGCCCCGCACTTTGCAGGTAA---------------------------------------------
>LF2
-------------------------------------------------------------------------------------------------------------------------------------------------------------------------------------------ACCCCCGACTTCAGCCACGCCC-AATGCG--------------CGCCTCCCATGGAGGACGACCCCTTCGAGAGCACCGGCTTCATCACCGCCTTCACCACCTGGTCCCTCGAGCGCACCCCCCTCTTCGCCGCCACCACCTCCTCC-TTCTGCGGCTACCTCGCCGAACTCGAGAGGATTTTGCTCGATT--CCCCGCCTC--CACC----TGAG---GGGAG-----------TGCT--TG--TAGTAATAGTAGTTCGCGTTTGGTGGATAATTTGAGGGCGTATATGCAGATAATGGAGGTGTCGTCCATATTGGGGTTGGAGAGAGACATATCGGATCATGCTATACAGCTTTTCACGGACTGCTCCAGCACAACGTATTTGAGGAACAGGAACATTGAGGCCCTCGCCACCGCCGCTCTTCTCC--ACGCCATTCGCGAGGCGCAGGAGCCCCGGACTTTGCAGGTTATTTTTTCCTCTT---TTCACTTCAATGCTTAACGATT-CGGAGTA
>MC0
---------------------------------------------------------------------------------------------------------------------------GCGCGCCACCGCCGTGGAGGAGCTCTTCGTGGAGCGCGCCCACGACACCCCCCTCTGCATCGTCACCCCCGACTTCAGCCACCACC-TCTCCGACCGCCCCCCTC--CGCCGCCCATCGACGACGACCCCTTCGAGAGCACCGGCTTCATCACCGCCTTCTCCACCTTCTCTCTCCACCGCTCCCCCCTCTTCGCCGCCACCTCCTCCTCC-TTCTGCGGCTACCTCGCCGAGCTCGAGAGGGTTTTGATCGACT--CGCCGCCTC--CGCT----CGAG---GGCAA-----------CGCC--TG--CACTAACAGTAGCTCGGGTTTGGTGGATAATTTGAGGGCGTATATGCAGATAATGGAGGTTTCGTCCATATTGGGGTTGGAGAGGGATATATCGGATCATGCCATTCAGCTTTTTAGGGACTGCTCAAGTACGACGTATTTGAGGAATAGGAATATCGAGGCCCTCGCCACCGCCGCGCTTCTCC--ACGCCATTCGCGAGGCGCAGGAGCCTCGGACTTTGCAGGTTCAATTTTTTTTAG--------TTCAATGTTT---------------
>MT0
--GCAATGTCCTACAGGGTCCGCTGCCCTTACTGCGCAGGCTCAGAGGGCGGCCGCTGCG--CCACCTCCGCCAGCGGTCGTTTCATCACGGAATGCACCTCCTGCGGCCGCGTGGTGGCGGAGCGCTCCACCGCAGTGGAAGAGCTCTTCATAGAACAAGCCCATGACAACCCCCTCTGCATCGTCACCCCCGACC--------------------CTCCTCCCCTC--CGCCGCCCATCGACGACGACCCCTTCGAAAGCACCGGCTTCATCACCGCCTTCTCCACCTTCTCCCTCCTCCGCTCGCCGCTCTTCGCCTCCACCTCCGCCTCC-TTCTGCGGCTACCTGGCGGAGCTCGAGAGAGTGTTGTTGGATT---------------------------------------------------G--TAGTAGCAGTGGGTCGAGCTTGGTGGACAATCTGAGGGCGTATATGCAGATCATGGAGGTGTCGTCGATATTGGGATTGGAGAGAGATATATCGGACCATGGGATTCAGTTGTTTAGGGATTGTTCGAGTAGTACGTATTTGAGGAATAGGAATATTGAGGCGTTGGCTACTGCGGCGCTTCTTC--ATGCTATTCGGGAGGCGCAGGAGCCCAGGACTTTGCAGGTTGGTTTTCTT-------TTTGGTTTGGTGTTTAATGGTT-TGGGGT-
>NN48
----------------------------CTACTGTGCGGGCTCGGAGGGCGGGCGGTGCG--CCACCTCGGCGAGCGGCCGCTTCATCACGGAGTGCGCTTCTTGCGGCCGCGTGGTGGAGGAGCGCGCCACCGCCGTGGAGGAACTCTTCATAGAGCGCGCCCAAGACACCCCTCTCTGCATCGTAACCCCCGACTTCAG----------------CCGTCCCCCTC--CGCCCCCTATGGAAGATGACCCCTTCGAGAGCACCGGTTTCATCACCGCCTTCAGCACCTGGTCTCTGGAGCGCATTCCTCTTTTCGCCACCACCTCCTCCTCT-TTCTGCGGCTATCTCGCCGAACTCGAGAGGGTTTTGCTTGATT--CTCCGCCCG--CACC----CGAGGGCGGCGG-----------CGCC--TG--TAATAATAGTAGTTCGAGTTTGGTGGATAATGTGAGGGCGTATATGCAGATAATGGAGATGTCGTCCATATTGGGGTTGGAGAGGGACATATCGGATCATGCTATACAGCTCTTCAGGGACTGCTCCAGCACAACCTATTTGAGGAATAAGAACATAGAGGCCCTCGCTACCGCAGCTCTTCTCC--ACGCAATTCGTGAGGCGCAGGAGCCCCGGACTTTGCAGGTTCATTTTTTTTT---------------TGTTTAATGCTT-TTGGGTA
>PA42
----AATGTCGTACAGGGTGCGGTGCCCCTACTGCGCGGGGGCGGAGGGCGGGCGGTGCG--CCACCTCCGCGAGCGGGCGATTCATCACGGAGTGCACTTCCTGCGGCCGCGTGGTGTCGGAGCGCGCCACCGCGGTGGCGGAGCTCTTCGTGGAGCGCGCCCAAGACACGCCCCTCTGCATCGTGACCCCCGACTTCGGCCACTGCG-ACC----CCCCCCGCCGC--CGCCGCCCATGGACGACGACCCCTTCGAGAGCACCGGCTTCATCACCGCCTTCACCACGTGGTCGCTGGAGCGCGCCCCGCTCTTCGCCGCCACCTCCGCCTCC-TTCTGCGGCTACCTCGCCGACCTCGAGAGGGTCTTGCTCGACT--CCCCGCCGCCACGCC----CGAG---GGCGG-----------CGCC--GG--TAATAGCAGTAGCTCCGGTCTGGTGGATAATCTGAGGGCTTATATGCAGATAATGGAGGTTTCGTCTATTTTGGGGTTGGAGAGGGACATTTCGGATCATGCTATACAGCTCTTCAGGGACTGCTCCAGCACCACGTATTTGAGGAACAGGAACATCGAGGCCCTCGCCACCGCCGCCCTTCTCC--ACGCCATTCGCGAGGCGCAGGAGCCCCGGACTCTGCAGGTTAATCTTTTCTCTT---TTCGCTTCAGTGTTTTACGCTT-CGGGGTA
>PB33
--GCCATGTCTGGGGGAGTGCGTTGCCCCTACTGTGGGGGCACAGAGGGGGGGCGGTGCA--CTTCGTCTTCAGGGGGCCGTTCGGTGACAGAGTGCGTGTCGTGCGGGCGCGTTGTGGGGGAGCGTCTGACACAAATTCAAGATATGTTCGAGGAGCGGGCGCAGGACTCGCCGTTGTGCATCGTAACCCCGGACTTCAATGACGGCC-AATGTGACCGCC--------CGCCGCCCATGGAGGACGACCCTTTCGAGAACAGCGGATTCATCACGGCCTTCAGCACCTGGTCGCTTGAGCTGGCCCCCGTCTTCGCTGCCACCACCACCAGC-TTCTGTGGCCACTTGGCGGAGCTCGAGCGGGTTTTGCTCGATT--CTTATTCTC--CGCC-TGACGGG---GCCAATAGC--AGCAATAAT--AA--TAATAGTAATAGCCTGAGTCTGGTGGATAATTTGAGGGCCTATTTACAGATTGTGGACGTGTCCTCTATTTTGGGCCTGGACAGAGATATCTCCGATCATGCAGTACAGCTCTTCAGGGACTGTTCTTCTGCTATTTACCTCCGGAACCGCAATATTGAGGCCCTCGCTACTGCGGCGCTCGTTC--AGGCTATCCGCGAGGCGCAGGAGCCCCGGACGTTGCAGGTAAGTTTTTCT-------------------------------------
>PF1
------------------------------------------------------------------------------------------------------------------------------------------------------------------------CACCCCCCTCCCCATCGTCACCCCCGACTCCTCCTCCTCCC-C------CTCCTCCCCCT--CCCTCCCCCTCGACGACGACCCCTTCGAAAGCACCGGCTTCATCACCGCCTTCTCCACCACCTCCCTCCTCCGCTCCCCCCTCTTCGCCTCCACCTCCTCCTCC-TTCTCCGGCTACCTCGCCGAGCTCGAAAGGCTTCTCCTCCACT--C------------------------------------------------------TAGTACTAGTTCCAGTCTGGTGGATAATCTGAGGGCGTACATGCAGATAATGGAGGTGTCGTCCATACTGGGGCTGGAGAGGGACATATCGGACCACGCCATACAGCTATTCAGGGACTGCTCCACCACAACGTATTTGAGGAACAGGAACATTGAGGCCCTCGCCACCGCCGCTCTTCTCC--ACGCCATTCGGGAGGCGCAGGAGCCCCGGACTCTGCAGGTTCAATTTTTTTC-----------------------------------
>PFM1
-----------------------------------------------------------------------------------------------------------------------------------CCGCTGTGGAGGAGCTATTCGTGGAGCGCGCTCAAGACACGCCCCTCTGCATCGTGACCCCCGACTTCAGCCACGCCC-AATGCGACCGCCCCCCTC--CGCCCCCCATGGACGACGACCCCTTCGAGAGCACCGGCTTCATCACCGCCTTCAGCACGTGGTCTCTGGAGCGCACCCCCATCTACGCCGCCACCTCCTCCTCC-TTCTGCGGCTACCTCGCCGATCTCGAGAGGGTTTTGCTCGACT--CCCCGCCGC--CGCC----TGAG---AGCAG-----------CGCT--TG--TAATAATACTAGTTCCGGTTTGGTGGATAATTTGAGGGCGTATATGCAGATAATGGAGGTGTCGTCTATATTGGGGTTGGAGAGGGACATATCGGATCATGCCATCCAACTGTTCAGGGACTGCTCCAGCACAACGTATTTGAGGAACAGGAACATTGAGGCCCTCGCCACCGCCGCTCTTCTCC--ACGCCATTCGGGAGGCGCAGGAGCCCCGGACTTTGCAGGTTAATTTTTCGTCTT---TTCGCTTCAGTGTTTAGCGCTT-CGGGGTA
>PG28
---------------GAGTGCGTTGCCCCTACTGCGTGGGCACAGAGGGGGCCCGGTGCA--CTTCCTCTTCAGGGGGCCGTTCGGTGACGGAGTGCGTGTCGTGCGGGCGCGTTGTGGAGGAGCGTCTGACACAAATTCAAGAATTGTTCGTGGAGCGGGCGCAGGATTCGCCGCTGTGCATTGTAACCCCGGACTTCAGTGATGGCC-AATGTGACCGCC--------CGCCGCCCATGGAGGACGACCCCTTCGAGAGCATTGGATTCATCACGGCCTTCAGCACCTGGTCGCTTGAGCTGGCCCCCGTCTTCGCTGCCACCACCACCAGC-TTCTGCGGCCACTTGGCGGAGCTCGAGCGGGTTTTGCTCGACT--CTTATTCTC--CGCC-CGACGGG---ACCAATAGC--AGCAATAAT--AA--TAATAGTAATAGTCTGAGCCTGGTGGATAATTTGAGGGCCTATTTACAGATTGTGGACGTGTCCTCTATATTGGGCTTGGACAGAGATATCTCCGATCATGCAATACAGCTCTTCAGGGACTGTTCGTCTGCTATTTATCTCCGAAACCGAAATATTGAGGCCCTCGCTACTGCGGCGCTCGTTC--AAGCTATCCGCGAGGCACAGGAGCCCCGGACTTTGCAGGTAAGTTTTTGTTAAT---ATTTTTATTTTTTAAGTT------------
>PH2
----------------------------------------------------------------------------------------------------------------------------------------------------------------------------------CCCATCGTCACCCCCGACTCCTCCTCCGCCC-C------CTCCTCCCCCT--CCCTCCCCCTCGACGACGACCCCTTCGAAAGCACCGGCTTCATCACCGCCTTCTCCACCACCTCCCTCCTCCGCTCCCCCCTCTTCGCCTCCACCTCCTCCTCC-TTCTCCGGCTACCTCGCCGAGCTAGAAAGGCTCCTCCTCCACT--C------------------------------------------------------TAGTACTAGTTCCAGTCTGGTGGATAATCTGAGGGCTTACATGCAGATAATGGAGGTGTCGTCCATACTGGGGCTGGAGAGGGACATATCGGACCACGCCATACAGCTATTCAGGGACTGCTCCACCACAACGTATTTGAGGAACAGGAACATTGAGGCCCTCGCCACCGCCGCTCTTCTCC--ACGCCATTCGGGAGGCGCAGGAGCCCCGGACTCTGCAGGTTCAATTTTTTTC-----------------------------------
>PM29
--GCCATGTCCGAGGGAGTTCGTTGCCCCTACTGTGGGGGAACAGAAGGGGGGCGGTGCA--CTTCCTCTTCAGGGGGCCGTTCTGTGACGGAGTGCGTGTCGTGCGGGCGCGTGGTGGAGGAGCGGCTGACACAAATTCAAGAAGTGTTCGTGGAGCGGGCGCAGGACTCGCCGCTGTGCATCGTAACTCCGGACTTCAGCGACAGCC-AATGTGACCGGC--------CGCCTCCCATGGAGGACGACCCTTTCGAGAGCATCGGATTCATCACAGCCTTCAGCACCTGGTCGCTTGAACTGGCCCCCGTCTTCACCGCCACCACCACCAGC-TTCTGCGGCCACTTGGCGGAGCTCGAGCGGGTTTTGCTCGACT--CTTATTCTC--CGCC-GGACGGG---GCCAATAGC--AGCAATAAT--AA--TAATAGTAATAGCCTGAGTCTGGTGGATAATTTGAGGGCCTATTTACAGATTGTGGACGTGTCCTCTATATTGGGCCTGGACAGAGATATTTCTGATCATGCAATACAACTCTTCAGGGACTGTTCGTCTGCTATTTATCTCCGGAACCGCAATATTGAGGCCCTTGCTACTGCGGCACTCGTTC--AGGCTATCCGCGAGGCACAGGAGCCCCGGACTTTGCAGGTAAGTTTTTGTTATT---TTGGTTATGTTTG-----------------
>PS27
---------------GAGTGCGTTGCCCCTACTGCGTGGGCACAGAGGGGGCCCGGTGCA--CTTCCTCTTCAGGGGGCCGTTCGGTGACGGAGTGCGTGTCGTGCGGGCGCGTTGTGGAGGAGCGTCTGACACAAATTCAAGAATTGTTCGTGGAGCGGGCGCAGGATTCGCCGCTGTGCATTGTAACCCCGGACTTCAGTGATGGCC-AATGTGACCGCC--------CGCCGCCCATGGAGGACGACCCCTTCGAGAGCATTGGATTCATCACGGCCTTCAGCACCTGGTCGCTTGAGCTGGCCCCCGTCTTCGCTGCCACCACCACCAGC-TTCTGCGGCCACTTGGCGGAGCTCGAGCGGGTTTTGCTCGACT--CTTATTCTC--CGCC-CGACGGG---ACCAATAGC--AGCAATAAT--AA--TAATAGTAATAGTCTGAGCCTGGTGGATAATTTGAGGGCCTATTTACAGATTGTGGACGTGTCCTCTATATTGGGCTTGGACAGAGATATCTCCGATCATGCAATACAGCTCTTCAGGGACTGTTCGTCTGCTATTTATCTCCGAAACCGAAATATTGAGGCCCTCGCTACTGCGGCGCTCGTTC--AAGCTATCCGCGAGGCACAGGAGCCCCGGACTTTGCAGGTAAGTTTTTGTTAAT---ATTTTTATTTTTTAAGTT------------
>PS30
----AATGTCGTACAGGGTGCGGTGCCCCTACTGCGCGGGGGCGGAGGGCGGGCGGTGCG--CCACCTCCGCGAGCGGGCGCTTCATCACGGAGTGCACTTCCTGCGGCCGCGTGGTGTCGGAGCGCGCCACCGCGGTGGCGGAGCTCTTCGTGGAGCGCGCCCAAGACACGCCCCTCTGCATCGTGACCCCCGACTTCGGCCACTGCG-A------CCCCCCGCCTC--CGCCGCCCATGGACGACGACCCCTTCGAGAGCACCGGCTTCATCACCGCCTTCACCACGTGGTCGCTGGAGCGCGCCCCGCTCTTCGCCGCCACCTCCGCCTCC-TTCTGCGGCTACCTCGCCGACCTCGAGAGGGTTTTGCTCGACT--CCCCGCCGCCCCGCC----CGAG---GGCGG-----------CGCC--GG--TAATAGCAGTAGCTCCGGTCTGGTGGATATTCTCAGGGCTTATATGCAGATAATGGAGGTTTCGTCTATACTGGGCTTGGAGAGGGACATTTCGGATCATGCCATACAGCTCTTCAGGGACTGCTCCAGCACCACGTATTTGAGGAACAGGAACATCGAGGCCCTCGCCACCGCCGCCCTTCTCC--ACGCCATTCGCGAGGCGCAGGAGCCCCGGACTCTGCAGGTTGATTTTTTCGCTT---TTCGCTTCAGTGTTTTAAGCTT-CGGGGTA
>PSF43
------------------------------------------------------GGTGCG--CCACCTCGGCGAGCGGCCGCTTCATCACGGAGTGCGCTTCTTGCGGGCGCGTGGTGGAGGAGCGCGCCACCGCCGTGGAAGAGCTCTTCGTAGAGCGCGCCCAAGACACCCCTCTCTGCATCGTAACCCCCGACTTCAG----------------CCGTCCCCCTC--CGCCCCCCATGGAGGACGACCCCTTCGAGAGCACCGGTTTCATCACCGCCTTCAGTACCTGGTCTCTGGAGCGCACCCCGCTTTTCGCCGCCACCTCCTCCTCT-TTCTGCGGCTATCTCGCCGAACTCGAGAGGGTTTTGCTTGATT--CTCCGCCTG--CACC----CGAG---GGCGG-----------CGCC--GG--TAATAATAGTAGTTCCAGTTTGGTGGATAATGTGAGGGCGTATATGCAGATAATGGAGGTTTCTTCCATATTGGGGTTGGAGAGGGACATATCAGATCATGCCATACAGCTCTTCAGGGACTGCTCCAGCACAACGTATTTGAGAAACAGGAACATTGATGCCCTCGCCACCGCAGCTCTTCTCC--ACGCCATTCGCGAGGCGCAGGAGCCACGGACTTTGCAGGTTCAATTTTTTTTTT---TTCAATTCAATGTTTAACGCTT-CTGGGGA
>PTA0
--GCAATGTCGTACAGGGTGCGTTGCCCCTACTGCGCTGGCTCCGAGGGCGGGCGGTGCG--CCACCTCAGCGAGCGGCCGCTTCATCACAGAATGCACTTCCTGCGGCCGCGTGGTGGAGGAACGCGCCACCCAAGTAGCGGAGCTTTTCGTAGAGCGAGCTCAAGAAAATCCCCTCTGCATAGTAACCTCGGATTTCAGTGATTCCC-AATATGACCACCCACCTC--CGCCACCAATGGAAGATGACCCATTTGAAAACACAGGCTTTATTACAGCTTTTACCACATTTTCTCTCGAACGCACCCCTCTTTTTGCTGCAACATCATCCTCT-TTCTGCGGCTATTTGGCTGAGCTTGAAAGGGTTTTGCTCGATT--CTCCTCCTC--CGCC-CCCTGAG---GGTGG-----------GGCT--TG--TAGTAATAGTAGTTCGGGTTTGGTTGATAATTTGAGAGCTTATATGCAGATAATAGAAGTTTCGTCCATATTAGGGTTGGAGAGAGATATTTCGGATCATGCTATTCAGCTTTTTAGGGATTGTTCGAGTACGACGTATTTGAGGAATAGGAATATTGAGGCCCTCGCCACTGCCGCTCTTCTCC--ATGCTATTCGTTTGGCGCAGGAGCCTCGGACTTTGCAGGTAGTTTTTTTTGTTT---AATATTTTGGGGTA----------------
>RC54
--GCAATGTCTTACAGGGTTCGTTGCCCCTACTGCGCGGGCTCGGAGGGAGGGCGGTGCG--CCACCTCGGCGAGCGGCCGCTTCATCACGGAGTGCGCTTCTTGCGGTCGCGTGGTGGAGGAGCGCGCCACCGCCGTGGAGGAGCTCTTCGTAGAGCGCGCCCAAGACACCCCTCTCTGCATCGTAACCCCCGACTTCAG----------------CCGTCCCCCTC--CGCCCCCCATGGAGGACGACCCCTTCGAGAGCACCGGTTTCATCACCGCCTTCAGTACCTGGTCTCTGGAGCGTACCCCGCTTTTCGCCACCACCTCCTCCTCT-TTCTGCGGCTATCTCGCCGAACTCGAGAGGGTTTTGCTTGATT--CTCCGCCCG--CACC----CGAGGGCGGCGG-----------CGCC--TG--TAATAATACTAGTTCGAGTTTGGTGGATAATGTGAGGGCGTATATGCAGATAATGGAGGTGTCGTCCATATTGGGGTTGGAGAGGGACATATCGGATCATGCTATACAGCTCTTCAGGGACTGCTCCAGCACAACGTATTTGAGGAATAGGAACATTGAGGCCCTCGCCACCGCAGCTCTTCTCC--ACGCCATTCGTGAGGCGCAGGAGCCCCGGACTTTGCAGGTTCAATTTTTTTT-----------------------------------
>RR55
-------------------------------------------------------------------------------------------------------------------------------------------------CTCTTCGTAGAGCGCGCCCAAGACACCCCTCTCTGCATCGTAACCCCCGACTTCAG----------------CCGTTCCCCTC--CGCCCCCCATGGAGGACGACCCCTTCGAGAGCACCGGTTTCATTACCGCCTTCAGTACCTGGTCTCTGGAGCGTACCCCGCTTTTCGCCACCACCTCCTCCTCT-TTCTGCGGCTATCTCGCCGAACTCGAGAGGGTTTTGCTTGATT--CTCCGCCCG--CACC----AGAGGGCGGCGG-----------CGCC--TG--TAATAATAGTAGTTCGAGTTTGGTGGATAATGTGAGGGCGTATATGCAGATAATGGAGGTGTCGTCCATATTGGGGTTGGAGAGGGACATATCGGATCATGCTATACAGCTCTTCAGGGACTGCTCCAGCACAACGTATTTGAGGAATAGGAACATTGAGGCCCTCGCCACCGCAGCTCTTCTCC--ACGCCATTCGTGAGGCGCAGGAGCCCCGGACTTTGCAGGTTCAATTTTTTTTCTCTTTTCAATTCAGTGTTTAACGCTT-CTGGGTA
>SA1
-----ATGTCTTACAGGGTGCGGTGCCCCTACTGCGCGGGGGCGGAGGGCGGGCGGTGCG--CCACTTCGGCGAGCGGGCGCTTCATCACGGAGTGCACCTCGTGCGGGCGCGTGGTGGAGGAGCGCGCCACCGCGGTAGAGGAGCTCTTCGTGGAGCGCGCCCACGACACGCCCCTCTGCATCGTCACCCCCGACTTCAG----------------CCGCCCCCCGC--CGCCCCCCCTCGACGACGACCCCTTCGAGAGCACCGGCTTCATCACCGCCTTCACCACCTGGTCCCTCGACCGCGCCCCCCTCTTCGCCGCCACCGCCGCCTCC-TTTTGCGGCTACCTCGCCGACGTCGAGAGGGTTTTGCTCGACT--CCCCGCCGC--CGCC----CGAG---GGCGC-----------CGCT--TG--TAGTAATAGCAGCTCGGGCCTGGTGGATAATCTGAGGGCGTATATGCAGATCATGGAGGTTTCGTCTATTTTGGGCCTCGAGAGGGACATTTCGGATCATGCAATACAACTCTTCAGGGACTGCTCCAGTACTACGTATTTGAGGAACCGGAACATCGAGGCCCTCGCCACCGCCGCTCTTCTCC--ACGCCATCCGCGAGGCGCAGGAGCCCCGGACTTTGCAGGTTTAGTTTTTTCTCT--TTTCGCTTCAAGTTTTAACGCTT-CGGGGT-
>SC0
GCAATGTTTCTTACAGAGTTAGGTGCCCTTATTGTGCAGGTTCAGAGGGAGGCCGCTGCA--CCACCTCAGCCAGCGGACGTTTCATCACAGAGTGCACTTCATGCGGAAGAGTTGTAGAAGAACATACAACTTCTGTAGAAGAACTCTTTGTAGAACGTGCTCAAGACACTCCTCTCTGTATTGTCACTCCTGACTTCAG-------------------TACTCCTA--CTCCCCCCATGGAAGATGACCCCTTTGAAAGTACAGGCTTCATTACAGCTTTTACCACTTTTTCTCTTGAACGCAATCCCATCTTTTTTACCACCTCTTCTTCC-TTCTGTGGCTATTTAGCAGAGCTTGAGAGAGTGTTGATTGACT--CTCCTACTC--A-CA-ACCTGAT---GGAG----------------------GAGTAATAGTAGTTCGAGTTTGGTGGATAATTTGAGGGCGTATATGCAGATAATGGAGGTGTCGTCTATATTGGGATTGGAGAGGGATATATCGGATCATGCCATACAGTTGTTTAGAGATTGTTCCAGTACGACGTATTTGAGGAATAGGAATATTGAGGCACTTGCTACTGCAGCTCTTCTTC--ATGCCATTCGGGAAGCGCAGGAGCCCAGAACTTTGCAGGTTGAATTTTCCTCTT---TTTTAGTTAATTTTTTTTT-----------
>SE46
-----------------------------------------------------------------------------------------------------------------------------------------------------------------------------------------------------------------------------------------------------------CCTTCGAGAGCAGCGGCTTCATTACTGCTTTCAGCACCTGGTCGCTGGAGCTCAGCCCGCTTTTCACCTCTACCACCGCCACT-TTCTGCGGTCACCTGGCGGAGCTCGAGCGGGTCCTGCTCGACG--GCGCTTATT--ATAA-CGCCGAG------------------GTAAT--AA--TAATAATAATAACCTGAGTTTGGTGGATAATCTGAGGGCTTATCTGCAAATTGTGGATGTTTCGTCCATCCTGGGGCTGGACAGAGATATCTCTGAGCACGCCATACAGCTGTTCAGGGATTGCTCGTGCACTACGTATCTCCGGAACCGCAATATCGAGGCCCTGGCGACTGCGGCGCTCGTTC--AGGCCATTCGCGAAGCGCAGGAACCCCGGACATTGCAGGTTTTCTCTTCGTATT---TCTAT-------------------------
>SG23
---CAATGTCCAACAGGGTGCGCTGCCCCTACTGTGCAGGCACAGAGCAGGGGCGCTGCA--CTTCCATAGCTGCGGGTCGCTTTATAACTGAGTGCGCCTCATGTGGCCGCGTGGTGGAAGAGCGTTTAACACAGGTTGAAGAGCTCTTTGTTGAAAGAGCTCAGGACACGCCCCTGTGCATTGTAACCCCCGATTTCAGCAGCACCC-AATGTGACCGCCCGCCGC--CGCCCCCCATGGAGGACGACCCCTTTGAGAATACGGGCTTTATTACGGCCTTCAGCGCCTGGTCGCTTGATCGGGCACCTATCTATACGGCCACGGCCACCACT-TTCTGCGGATACTTGGCCGAGCTCGAGCGGGTTCTGCTCGAGGAACTGCCGCTG--CCTC-TTTTGAG---GGTGT-----------TAAT--AA--TAATAATAATTGTCTGGGATTAGTGGATAATTTGAGGGCTTATTTGCAGATTGTGGATGTGGCGTCCATATTGGGGTTGGACAGGGATATTTCGGATCATGCGATTCAGCTCTTCAGAGACTGTGCCTGTACGACCTATCTGCGTAATAGGAATATTGAGGCGCTCGCTACTGCGGCGCTTGTGC--AGGCCATGCGGGAGGCACACGAGCCACGGACTTTACAGGTCAGTTTTTGCTAAT---TTTGGTTCTAATTTTTGG------------
>SS22
---CAATGTCCAACAGGGTGCGCTGCCCCTACTGTGCAGGCACAGAGCAGGGGCGCTGTA--CTTCCATAGCTGCGGGACGCTTTATAACAGAGTGCGCCTCGTGTGGCCGCGTGGTGGAAGAGCGTTTAACGCAGGTTGAAGAGCTCTTTGTTGAAAGAGCTCAGGACACGCCCCTGTGCATTGTAACCCCCGATTTCAGCAGCACCC-AATGTGACCGCCCGCCGC--CGCCTCCCATGGAGGACGACCCCTTCGAGAATACGGGCTTTATTACGGCCTTCAGCGCCTGGTCGCTTGATCGGACACCTATCTTTACGGCCACGGCCACCACT-TTCTGCGGATACTTGGCGGAGCTTGAGCGGGTTTTGCTCGAGGAACTGCCGCTG--CCTC-GTTTGAG---GGTGT-----------TAAT--AA--TAATAATAATTGTCTGGGCTTGGTGGATAATTTGAGGGCTTATTTGCAGATTGTGGACGTGGCGTCCATATTGGGGCTGGACAGGGATATTTCGGATCATGCGATTCAGCTCTTCAGAGACTGTGCCTGTACGACCTATCTGCGTAATAGGAATATTGAGGCGCTCGCTACTGCGGCGCTTGTGC--AGGCCATGCGGGAGGCACACGAGCCACGGACTTTACAGGTCAGTTTTTTTTGGT---TCTATTTTTTGGTGT---------------
>SV36
----AATGTCTTATCGCGGCCGCTGTCCCTACTGCGCGGGCACAGAGGGGGGCCGCTGCGCTCCTCCTTAGCCCCCGGTCGCTTCGTCACAGAGTGCGCCTCATGTGGCCGCGTGCTAGAAGAGCGTCTCGCGCAGGTCGAAGAACTCTTCGTCGAGAGAGCCCACGATTCGCCCCTTTGCATTGTAACACCAGATTTCAGCGACGCCC-AATGCGACCGTCCGCTACCGCGCCTCCCATGGAGGACGACCCTTTCGAGAGTACGGGCTTCATTACGGCCTTTAGCACCTGGTCGCTTGAGCGGGCGCCGCTCTTTACTGTGACGACTACTAGT-TTCTGCGGTTACTTGGCGGAACTGGAGAGGGTTCTGCTTCAGG--CTTATAATT--CTTC-CGAGGCA-ACAGTAATAATG-TTAATTAAC--AA--TAATGGTAATAATTTGAGTTTAGTGGACAATTTAAGGGCTTATTTGCAGATAGTTGACGTGTCGTCTATATTGGGGCTGGATAGAGATATTTCGGACCATGCGCTACAGCTGTTCAGGGACTGTTCGTGTACAACTTATTTGCGGAATAGGAATATTGAGGCCCTCGCTACTGCGGCGCTTTTGC--AGGCCATACGCGAGGCGCAGGAGCCCCGAACTTTACAGGTAATGTTTTATTTTAT--------------------------------
>TA17
---CAATGTCCAGCAGGGTGCCCTGCCCTTACTGTGCAGGCACAGAGCAGGGACGCTGCA--CTTCCATAGCGGCTGGGCGCTTTGTAACAGAGTGCGCCTCATGTGGACGTGTTGTGGAAGAGCGCTTAACGCAGGTTGAAGAGATCTTCGTGGAAAGAGCTCAGGACACGCCCCTGTGCATTGTAACCCCCGATTTCAGCAGCGCCC-AATGTGACCGTCCGCCGC--CGCCCCCCATGGAGGATGATCCCTTCGAGAACACAGGCTTCATTACGGCTTTTAGCGCTTGGTCACTTGATCGGACGCCTCTGTATACGACCACGGCTACGACT-TTTTGTGGATATTTGGCAGAGCTTGAGCGGGTTTTGCTTGAGGAGCAGCTTCTG--CCTC-GTACGAG---GGTGT-----------GAAT--AG--TACCAATAATTGTCTGGGTTTGGTGGATAATTTGAGAGCCTATTTGCAGATTGTGGATGTGGCGTCAATTTTGGGATTGGATAGGGATATTTCGGATCATGCGATTCAGCTCTTTAGGGATTGTGCCTGTACAACCTATTTGCGGAATAGGAATATTGAGGCGCTTGCCACTGCTGCACTTGTGC--AGGCCATGCGGGAGGCACGCGAGCCACGGACTTTACAGGTCATTTGGTTC-------------------------------------
>TB39
TAGCAATGTCTTACAGGGTGCGATGTCCCTATTGTGCAGGCACCGAGGGAGGCCGCTGCA--CTTCAATAGCGGCCGGTCGCTTCATAACAGAGTGCGCCTCGTGTGGCCGCGTGGTAGAAGAGCGCTTAACTCAGGTAGAAGAACTCTTCGTGGAAAGAGCTCAGGACACGCCCCTGTGTATTGTAACCCCCGATTTCAGCAGCACAC-AATGTGACCGACCGCCGC--CGCCTCCCATGGAAGAGGACCCCTTTGAGAGCACGGGGTTTATCACGGCTTTCAGCACCTGGTCACTTGAACGGGTTCCTCTCTACACCGCTACGGCTACCAGT-TTCTGCGGCTACTTGGCCGAGCTGGAGAGGGTTCTCCTCGAAG--CTTATTCGG--GCTC-TGCTGAA---GGCAATC--------ATGCT--AA--TAATAGTAATTCTTTGGGATTGGTGGATAATTTGAGAGCTTATTTGCAGATAGTGGACGTGGCGTCCATTTTGGGGCTGGACAGGGATATTTCTGATCATGCGATACAGCTGTTTAGAGACTGTGCCTGTACGACGTATCTGCGAAATAGGAATATTGAGGCGCTCGCCACTGCGGCGCTTGTGC--AGGCCATACGCGAAGCGCAGGAGCCAAGGACTTTGCAGGTAAAATTTTT--------------------------------------
>TC31
-----------------------------------------------------------------------------------------------------------------------------------------------------------------------------------------------------TCAGCGATAGCC-AATGTGACTGCC--------CGCCGCCCATGGAGGATGACCCCTTCGAGAGCATCGGATTCATCACGACCTTCATCACCTGTTCGCTTGAGCTAATCCCCGTCTTCACCGCCACCACCACCAGCTTTTTGTGGCCACTTGGCATAGCTCAAACAGGTTTTGCTCGACT--CTTATTCTC--CGCC-TGATAGG---ACCAATAGT--AGCAATAAT--AA--TAATAGTAATAGCATAAGTCTTGTGGATAATTTGAGGGCTTATTTACAGAGTGTGGACGTGTCCTCTATATTGGGGCTGG--AGAGAGGTCTCCGATCATGCAACACAACCCTTCAAGGACTGTTCATCTGTTATTTATCTCTGGTAACAG---------------------------------------------------------------------------------------------------------------------------
>TN1
TAGCAATGTCTTACAGGGTGCAGTGTCCCTACTGCGCAGGCACAGAGGGCGGCCGCTGCA--TATCCTTAGCGGCAGGTCGCTTCATAACGGAGTGCGCCTCATGTGGGCGCGTGGTGGAAGAGCGCTTGACGCAGGTAGAAGAACTCTTCGTGGAAAGAGCTCAGGACACGCCCCTGTGTATTGTAACCCCCGATTTCAGCAGCGCAC-AATGTGACCGCCCGCCAC--CGCCGCCCATGGAGGAGGACCCCTTCGAGAGCACGGGGTTTATAACGGCCTTCAGCACCTGGTCGCTTGAGCGAGTCCCTCTCTTCACCGCTACCGCTACCAGT-TTCTGCGGCTACTTGGCCGAGCTGGAGAGGGTTCTACTGGAGG--CTTATTCAG--GCTC-CCCCGAG---GGCAATC-----ATAGTAAC--AG--CAGTAATAATAGTCTGGGATTGGTGGATAATTTGAGGGCTTATTTGCAGATAGTGGATGTGGCGTCTATATTGGGGCTGGATAGGGATATTTCAGATCATGCGATACAGCTGTTCAGGGACTGTGCGTGCACGACGTATCTGCGGAATAGGAATATTGAGGCGCTGGCCACTGCGGCGCTTGTGC--AGGCCATACGCGAGGCGCAGGAGCCCCGGACTTTGCAGGTATTTTTTTTTTTTT---TTTCGGTTCTTCACTTTT------------
>TO14
---CAATGTCCAGCAGAGTGCCCTGCCCTTATTGTGCAGGCACAGAGCAGGGGCGCTGCA--CTTCCATAGCTGAGGGGCGCTTTATAACAGAGTGCGCCTCATGTGGCCGTGTTGTGGAAGAGCGCATAACACAGGTTGAAGAACTCTTCGTGGAAAGAGCTCAGGACACGCCCCTCTGCATTGTAACCCCCGATTTCAGCAGCGCTC-AATGTGACCGCCCGCCGC--CGCCCCCCATGGAGGATGATCCCTTCGAGAACACGGGCTTCATTACGGCTTTTAGCGCCTGGTCACTTGATCGGACGCCTCTGTTTACGGCCACGGCTACGACT-TTTTGTGGATATTTGGCGGAGCTTGAGCGGGTTTTGCTTGAGG------TTCTG--CCTC-GTACGAG---GGTGT-----------GAAT--AG--TAGTAATAATTGTCTGGGATTGGTGGATAATTTGAGGGCTTATTTGCAGATTGTGGATGTTGCATCAATTTTGGGGTTGGACAGGGATATTTCGGATCATGCGATTCAGCTCTTTAGGGATTGTGCCTGTACGACTTATCTGCGGAATAGGAATATTGAGGCGCTTGCCACTGCTGCGCTTGTGC--AGGCCATGCGGGAAGCACACGAGCCACGAACTTTACAGGTCAGTTTTTTGGTTC---ATTTTTT-----------------------
>TPL03
--GCAATGTCTTACAGGGTTCGTTGCCCCTACTGCGCGGGCTCGGAGGGCGGGCGGTGCG--CCACCTCGGCGAGCGGCCGGTTCATCACGGAGTGCGCTTCTTGCGGGCGCGTGGTGGAGGAGCGCGCCACCGCCGTGGAGGAGCTCTTCGTAGAACGCGCCCAAGACACCCCTCTCTGCATTGTAACCCCTGATTTCAG----------------CCGTCCCCCTC--CGCCCCCCATGGAGGACGACCCCTTCGAGAGCACCGGTTTCATCACCGCCTTCAGTACCTGGTCTCTGGAGCGCACCCCGCTTTTCGCCGCCACCTCCTCCTCT-TTTTGCGGCTATCTCGCCGAACTTGAGAGGGTTTTGCTTGATT--CTCCGCCCG--CACC----CGAC---GGCGG-----------CGCC--TG--TAATAATAGTAGTTCCAGTTTGGTGGATAATGTGAGGGCGTATATGCAGATAATGGAGGTGTCTTCCATATTGGGGTTGGAGAGGGACATATCAGATCATGCCATACAGCTCTTCAGGGATTGCTCCAGCACAACGTATTTGAGGAACAGGAACATTGATGCCCTCGCCACCGCAGCTCTTCTCC--ACGCCATTCGCGAGGCGCAGGAGCCCCGGACTTTGCAGGTTCAATTTTTTTATT---TTCAATTCAATGTTTAACGCTT-CTGGGTA
>WN5
----------------------------------------------------------------------------ATATGCTTCGTGACGGATTGCACATCATGTAGGCG-------------------ACACAGGTGGAGAAGCTCTT-ACGAAGTGGGCATAGTACACGCCTCTCTGCATCGTCACCCCCAACTTTAGTGACGTGG-AGTGCAGTCACCCCC-----CACCACCTATAGAGGAGGACCCCTTCGAGAGCACCGAATTCATCACTGCCTTTAGTACATGGTCCCTCGAGCGCGCGCCGCTCTTTACTGCTACCACCACTAGC-TTCTGGGGCTACCTCACCGAGCTTAGA--------------------------------------------------------------------------------------------------------------------------------------------------------------------------------------------------------------------------------------------------------------------------------------------------------------------------------------------------------
>WS10
------------------------------------CAGGCACAGAGCAGGGGCGCTGTA--CTTCCATAGCTGCAGGGCGCTATATAACAGAGTGTGCTTCATGTGGCCGTGTGGTTGAAGAGCGCTTATCGCAGGTTGAAGAACTCTTTGTTGAAAGAGCTCAGGACACGCCCCTGTGCATTGTAACCCCCGATTTCAGCAGCCCCC-AATGTGACCGCCCGCCTC--TGCCTCCGATGGAGGACGATCCATTTGAGAATACGGGATTTATTACGGCCTTTAGTGCCTGGTCACTTGATCGGACGCCTCTGTTTACGACAACTGCTACGAGT-TTTTGTGGGTATTTGGCTGAACTTGAGCGCGTTTTGCTTGAGG---------------------TGAG---GGTGT-----------GAAT--AG--TGGTAGTAATTCTCTGGGATTGGTGGATAATTTGAGGGCTTATTTACAGATTGTGGACGTGGCGTCCATTTTGGGGTTGGATAGGGATATTTCGGATCATGCGATTCAGCTCTTTAGAGATTGTGCCTCTATGACCTATC--------------------------------------------------------------------------------------------------------------------------------------
>WW11
--------------------------------------------------------------------------CAGGGCGCTATATAACAGAGTGTGCTTCATGTGGCCGTGTGGTTGAAGAGCGCTTATCGCAGGTTGAAGAACTCTTTGTTGAAAGAGCTCAGGACACGCCCCTGTGCATTGTAACCCCCGATTTCAGCAGCCCCC-AATGTGACCGCCCGCCTC--TGCCTCCGATGGAGGACGATCCATTTGAGAATACGGGATTTATTACGGCCTTTAGTGCCTGGTCACTTGATCGGACGCCTCTGTTTACGACAACTGCTACGAGT-TTTTGTGGGTATTTGGCTGAACTTGAGCGCGTTTTGCTTGAGG---------------------TGAG---GGTGT-----------GAAT--AG--TGGTAGTAATTCTCTGGGATTGGTGGATAATTTGAGGGCTTATTTACAGATTGTGGACGTGGCGTCCATTTTGGGGTTGGATAGGGATATTTCGGATCATGCGATTCAGCTCTTTAGAGATTGTGCCTCTATGACCTATCTGCGGAATAGGAATATTGAGGCTCTTGCTACTGCTGCGCTTGTGC--AGGCCATGCGGGAGGGGCATGAGCCGCGGACTTTACAGGTCAGTTTTTTTTGTT---TTATTTTT----------------------
