# Supplementary material for: Development of a Target Enrichment Probe Set for Conifer (REMcon)
Source: Biology (Basel). 2024 May 22;13(6):361. doi: 10.3390/biology13060361 (PMC11200496; doi:10.3390/biology13060361)
Supplement: Supplementary file 1 [file biology-13-00361-s001.zip › biology-2960267-supplementary/Sup data/MO_orthlogs_alignments/Thupl29380468s0004_1.ortho.selected_stripped.aln.fasta]

>AA3
---------ACTTCGAGTGCTC--GAGGAGGAG--ATTCTTATGCTTATA--------AACACATTTTCCTTTCATGGAAGGCCCA--AAACATCTCAACAGTAGCAGGAAAACAGGAAGAATCCGTTCAAATTCAAGTTCCATTATTTGAAAGGAAAC----CCATTTTTCGTACATGCTCAGAAGACCTCAAAGAATGGAGGAAATGGGCCC-----AAGATTTGTCAAATT--CAGTTGGATTATCTTATTTTGAAGCTGACG--GGGGCCCTGAGCCTAAAGAC--TTATTGAGGGAGATTGAGTGGCT-CTTGGAA-GATGTTGTAGAAGGGTATTTTCCAAATTTGGCAA-TGC-CTGAATTGTGT---CCAACCTTGGCCATGAGAGCAAACGTTGAAGACCTTTATTC--ACTGTGGA--GGGAGAGGATTGAGAAGAGGAGACCATTTCAGTACATTGTGGGCTGTGCACAT----TGGAGAGACTTGGTATTGTCTGTGCAGGAGGGAGTGTTGATTCCAAGGCCAGAGACAGAGCAATTGATAGACATAGCTCAAAATGCGATTTTGAAA--GATGGGTCGTTGGCAAAAGGGGTGTGGGCCGATATGGGTACTGGGAGTGGGGCACTTGCAATAGGGTTGGGGAAGTTGCTGGACCATGAAAGTAGAGTAGTGGCAGTTGATCTGAGTCAGGTTGC--TGTATCTGTTGCTCGTTACAATGTGCAGAGATATGGCTTGCAGGTATGTTG--T-------T--TTCT-TCCTTTCTTTTCCTGTCATT----------------------------------------TATTTTATTTCTCAAAA------CGAATTCATTCCATATCCATAAG---------------------------------------------------------------------------------------------
>AA60
----------------------------------------------------------------------------------------------------------------------------------------------------------------------------------------------------------------------------------------------------------------------------GGGGACCTGATTCAAAAGAT--TTATTGAGGGAGATTGAATGGCT-TTTAGAA-GATGCTGTAGATGGATACTCTACAGATTTAGCAA-TGC-TTGATTTACCT---ATAGATTTGGCTTTGCGAACAAGCATTGAAGAATTGTATGG--ACTGTGGA--GGGAAAGAGTTGAGAAAAGGCGGCCATTCCAGTACATTGTGGGATGTGCACAC----TGGAGAGACTTGGTGTTGGCTGTCCAAGAAGGGGTCTTGATTCCGAGGCCCGAGACAGAGCAGCTGATAGATGTTGCTGGGAAAGCGATGTTAAAT--GACAGGACATTGGCTAAGGGGGTTTGGGTTGATTTGGGGACTGGGAGTGGTGCACTTGCCATTGGGCTCGCTCAGTTACTGGAAGCCCAAGGGAGAGTTGTAGCAGTTGATCTTAGTCATGTTGC--TGTATCAGTTGCTAGGTACAATGTGGAGAGATATGACATGCGGGTATGTTT--TGCCTTCTC--ATTC-TTCTTTCTGTTTTCTTTTTCT----GAAAT------------------------------GCTTTTACAA---------------AATAGAATTC-----------------------AGGAGGATAATTTCGAGGCTTGGACATCCAA-TCCATATC-----------------------------------------
>AAR4
CTTGCAAATACTTCGAGTGCTC--GAGGAGGAG--ATTCTTATGCTTATA--------AACACATTTTCCTTTCATGGAAGGCCCA--AAACATCTCAACAGTAGCAGGAAAACAGGAAGAATCCGTTCAAATTCAAGTTCCATTATTTGAAAGGAAAC----CCATTTTTCGTACATGCTCAGAAGACCTCAAAGAATGGAGGAAATGGGCCC-----AAGATTTGTCAAATT--CAGTTGGATTATCTTATTTTGAAGCTGACG--GGGGCCCTGAGCCTAAAGAC--TTATTGAGGGAGATTGAGTGGCT-CTTGGAA-GATGTTGTAGAAGGGTATTTTCCAAATTTGGCAA-TGC-CTGAATTGTGT---CCAACCTTGGCCATGAGAGCAAACGTTGAAGACCTTTATTC--ACTGTGGA--GGGAGAGGATTGAGAAGAGGAGACCATTTCAGTACATTGTGGGCTGTGCACAT----TGGAGAGACTTGGTATTGTCTGTGCAGGAGGGAGTGTTGATTCCAAGGCCAGAGACAGAGCAATTGATAGACATAGCTCAAAATGCGATTTTGAAA--GATGGGTCGTTGGCAAAAGGGGTGTGGGCCGATATGGGTACTGGGAGTGGGGCACTTGCAATAGGGTTGGGGAAGTTGCTGGACCATGAAAGTAGAGTAGTGGCAGTTGATCTGAGTCAGGTTGC--TGTATCTGTTGCTCGTTACAATGTGCAGAGATATGGCTTGCAGGTATGTTG--T-------T--TTCT-TCCTTTCTTTTCCTGTCATT----------------------------------------TATTTTATTTCTCAAAA------CGAATTCATTCCATATCCATAAG---------------------------------------------------------------------------------------------
>AF1
---------ACTTCCATTGCTC--AAATACCAA--GTATTCATGCGCAACAT-T--------TTTTTCCACTCCGTCTAATGCCCA--AGACATTTCCAGACCAGCAGAAATTCACGAACAGTCATTTCAACTCCAAGTCCCTTTGTTTGAAAGACAAC----CCATTTTCCCCACATGCCTACAAGAACTCCAAAAGTGGAGAAAATGGGCAC-----AAGATTTTGCAAACT--CCGTTGGGTCTGCCTTCCTAGAGGCAGATG--GGGGCCCTGACTCCAAAGAC--CTATTGAGAGAAATAGAATGGCT-TTTGGAA-GATGCAGTAGAGGGGTACTCCCCAAATTTGGTGT-TGC-CAAAATTGCCC---CCTAATTCAGTCATGAGAGCTAGTATTGAAGAGCTTTATTC--ATTGTGGA--GGGAGAGGATTGAGAAAAGGAGGCCATTTCAGTACATTGTGGGGTGTGCGCAT----TGGAGAGACCTGGTATTTTCTGTGCAAGAGGGGGTGCTGATTCCAAGGCCTGAGACAGAGCAACTAATTGATATAGCTCAGAATGTAATATTGAAG--GATGGGTCATTGGGTGAAGGGGTGTGGGCAGATATGGGTTGTGGGAGTGGGGCACTTGCCATAGGCCTGGGGCAATTGCTGAAACCACAGGGCAGAGTTGTGGCAGTTGATGTGAGTCGTGTTGC--TGTAGCTGTGGCTGGCTACAATGTGAGGAGATATGGCTTGGAGGTATGTTGTCTTGTTGCCC--CTTG-CCACCGTTTTA--GTTCATT-----GAAGT------------------------------ATTCGTAAAT-------------TCATTTTGATCT-----------------------------TTTGGTTAAAGACCTAAGCACTAAATGTTGTGTT-----------------------------------------
>AG2
---------ACTTCCATTGCTC--AAATACCAA--GTATTCATGCGCAACAT-T--------TTTTTCCACTCCGTCTAATGCCCA--AGACATTTCCAGACCAGCAGAAATTCACGAACAGTCATTTCAACTCCAAGTCCCTTTGTTTGAAAGACAAC----CCATTTTCCCCACATGCCTACAAGACCTCCAAAAGTGGAGAAAATGGGCAC-----AAGATTTTGCAAACT--CCGTTGGGTCTGCCTTCCTAGAGGCAGATG--GGGGCCCTGACTCCAAAGAC--CTATTGAGAGAAATAGAATGGCT-TTTGGAA-GATGCAGTAGAGGGGTACTCCCCAAATTTGGTGT-TGC-CAAAATTGCCC---CCTAATTCAGTCATGAGAGCTAGTATTGAAGAGCTTTATTC--ATTGTGGA--GGGAGAGGATTGAGAAAAGGAGGCCATTTCAGTACATTGTGGGGTGTGCGCAT----TGGAGAGACATGGTATTTTCTGTGCAAGAGGGGGTGCTGATTCCAAGGCCTGAGACAGAGCAACTAATTGATATAGCTCAGAATGTAATATTGAAG--GATGGGTCATTGGGTGAAGGGGTGTGGGCAGATATGGGTTGTGGGAGTGGGGCACTTGCCATAGGCCTGGGGCAATTGCTGAAACCACAGGGCAGAGTTGTGGCAGTTGATGTGAGTCGTGTTGC--TGTAGCTGTGGCTGGCTACAATGTGAGGAGATATGGCTTGGAGGTATGTTGTCTTGTTGCCC--CTTG-CCACCGTTTTA--GTTCATT-----GAAGT------------------------------ATTCGTA------------------------------------------------------------------------------------------------------------------------------------
>AH26
----------CTTCCGTTGCTC--TACACGGAG-CTCACTCATTCCTAACCTCACA--CACCATTTCCTCTCAAATTAAATGCTCA--AACAATCTCCACAATAACAGAAACTGTGGAGGAAGCGGTACAACTTCAAGTTCCTCTGTTTGAGAGACCAC----CCATCTTCTCGACATGCTCAGAAGACCTGCTAAAATGGAGAAAATGGGCCC-----AGGATTTGGCGAACT--CAGTTGGGTCCAAGTACCTAGATGCTGATG--GGGGCCCTGATTCGGAAGAC--TTATTGAGGGAGATTGAATGGCT-TTTGGAG-GATGCAGTAGATGAGTATTCTCCAAACTTAGCTA-CGT-TTGAGGCCCCA---ATCACTTTGAATATGAGAACGAGCGTTGAGGATTTGTATTC--ACTGTGGA--GCGATAGAGTGGAAAAAAGAAGGCCATTTCAGTACATTGTGGGTTGTTCGCAT----TGGAGAGATGTGGTATTGTCCGTGCAAGAAGGAGTGCTGATTCCCAGGCCAGTGACAGAAGAATTGATAGAAATAACCCAAAAGGCAATTACTACA--GATGGGTCTTTGGCTAAAGGGGTGTGGGCTGATTTGGGCACTGGGAGCGGTGCCCTTGCCATAGGCCTGGCGCGCTTGCTAGACCCAGAAGCTCACGTAGTGGCAGTGGATCTCAGCCATGTTGC--CCTATCCATTGCTCGCTACAATGTGCAGAGATATGAGCTGCAGGTATGTGT--CG-GTGTCC--TTGT-CCATTTCCTTTCCAGGAGAAAT---ATAGCGATCAATATAGCGATCACTCGGCGTATTAAGCTTTT-------------------------------------------------------------------------------------------------------------------------------------
>AME1
-----------------TGCTC--GAGGAGGAG--ATTCTTATGCTTAT---------CGTACATTTTCCTTTCATGGAAGGCCCA--AAACATCTCAACAGTAGCAGGAAAACATGAAGAATCCGTTCAAATTCAAGTTCCATTATTTGAAAGGAAAC----CTGTATTTCGTACATGCTCAGAAGACCTCAAAAAATGGAGGAAATGGGCCC-----AAGAATTGTCAAATT--CAGTTGGCTTATCTCATTTTGAAGCTGACT--GGGGCCCTGAGCCTAAAGAC--TTATTGAGGGAGATTGAGTGGCT-TTTGGAA-GATGTTGTAGAAGGGTATATTCCAAATTTGGCAA-TGC-CGGAATTGTCT---CCAACATTGGCCATGAAAGCAAGCATTGAAGACCTTTATTC--ACTATGGA--GGGAGAGGATTGAGAAGAGGAGACCATTTCAGTACATTGTGGGCTGTGCACAT----TGGAGAGACTTGGTATTGTCTGTGCAGGAGGGAGTGCTGATTCCAAGGCCAGAGACAGAGCAATTGATAGACATAGCTCAGAATGCGATTTTGAAA--GATGGGTCGTTGGCAAAAGGGGTGTGGACCGATATGGGTACTGGGAGTGGGGCACTTGCAATAGGGCTGGGGAAGTTGCTGGACCATGAAAGTAGAGTAGTGGCAGTTGATCTGAGTCAGGTTGC--TGTATCTGTTGCTCGTTACAATGTGCAGAGATATGGCTTGCAGGTATGTTG--TTGATGCCT--TTCT-TCCTTTCTTTTCCTGTCATT----------------------------------------TATTTTATTTCTCAGAA------CGAATTCATCA--TATCCATAAG---------------------------------------------------------------------------------------------
>AP25
----------CTTCCGTTGCTC--TACACGGAG-CTCACTCATTCCTAACCTCACA--CACCATTTCCTCCCAAATTAAATGCTCA--AACAATCTCCACAATAACAGAAACTGTGGAGGAAGCGGTACAACTTCAAGTTCCTCTGTTTGAGAGACCAC----CCATCTTCTCGACATGCTCAGAAGACCTGCTAAAATGGAGAAAATGGGCCC-----AGGATTTGGCGAACT--CAGTTGGGTCCAAGTACCTAGATGCTGATG--GGGGCCCTGATTCGGAAGAC--TTATTGAGGGAGATTGAATGGCT-TTTGGAG-GATGCAGTAGATGAGTATTCTCCAAACTTAGCTA-CGT-TTGAGGCCCCA---ATCACTTTGAATATGAGAACGAGCGTTGAGGATTTGTATTC--ACTGTGGA--GCGATAGAGTGGAAAAAAGAAGGCCATTTCAGTACATTGTGGGTTGTTCGCAT----TGGAGAGATGTGGTATTGTCCGTGCAAGAAGGAGTGCTGATTCCCAGGCCAGTGACAGAAGAATTGATAGAAATAACCCAAAAGGCAATTACTACA--GATGGGTCTTTGGCTAAAGGGGTGTGGGCTGATTTGGGTACTGGGAGCGGTGCCCTTGCCATAGGCCTGGCGCGCTTGCTAGACCCAGAAGCTCACGTAGTGGCAGTGGATCTCAGCCATGTTGC--CCTATCCATTGCTCGCTACAATGTGCAGAGATATGAGCTGCAGGTATGTGT--CG-GTGTCC--TTGT-CCATTTCCTTTCCAGGAGAAAT---ATAGCGATCAATATAGCGATCACTCGGCGTATTAAGCTTTT-------------------------------------------------------------------------------------------------------------------------------------
>APA47
---------ACTTCCATTGCAC--AAACAGCAA--GTATTCATGCTCAACCT-TTA--CACATTTCTCGCCTCCGTCTAATGCCCA--AGACATTTCCAGACCAGCAGAATTTCAGGAACAGTCATTTCAACTTCAAGTCCCCTTGTTTGAAAGGCAAC----CCATTTTCCCCACATGCCTACAAGACCTCCAAAAGTGGAGACAATGGGCAC-----AAGATTTTGCCAACT--CCGTTGGGTCCACCTACCTAGAGGCAGATG--GGGGCCCTGACTCCAAAGAC--CTATTGAGAGAAATAGAATGGCT-TTTGGAA-GATGCAGTGGAGGGGTACTCCCCAAATTTGGTGT-TGT-CTAAACTATCC---CCAAATTTGGTCATGAGAGCTAGTGTTGAAGAGCTTTATTC--ATTGTGGA--GGGAGAGGATTGAGAAGAGGAGGCCATTTCAGTACATTGTGGGGTGTGCGCAC----TGGAGAGACCTGATATTGTCTGTGCAAGAGGGGGTACTGATCCCAAGGCCTGAAACAGAGCAACTAATTGAAATAGCCCGAAATGTAATATTGAAG--GATGGGTCATTGGGTGAAGGGGTGTGGGCAGATATGGGGTGTGGGAGTGGGGCACTTGCCATTGGCCTGGGGCAATTGCTGAATCCACTGGGCAGAGTTGTGGCAGTTGATGTAAGTCATGTTGC--TGTAGCAGTGGCTGGATACAATGTGAGGAGATATGGCTTGGAGGTATGTTG--TTGCTGTCC--CTTG-CCACCGTTTTA--GTTCATT-----GAAGT------------------------------ATTTGTAAA--------------TTCATTTGATCT-----------------------------TTTGGTTAAAGACCTCAGCACTAAATGTTGAGTT-----------------------------------------
>AR2
------------------------------------------------------------------------------AAGGCCCA--AAACATCTCAATAGTAGCAGGAAAACATGAAGAATCCGTTCAAATTCAAGTTCCATTATTTGAAAGGAAAC----CTGTATTTCGTACATGCTCAGAAGACCTCAAAAAATGGAGGAAATGGGCCC-----AAGAATTGTCAAATT--CAGTTGGCTTATCTCATTTTGAAGCTGACT--GGGGCCCTGAGCCTAAAGAC--TTATTGAGGGAGATTGAGTGGCT-TTTGGAA-GATGTTGTGGAAGGGTATATTGCAAATTTGGCAA-TGC-CTGAATTGTCT---CCAACATTGGCCATGAAAGCAAGCATTGAAGACCTTTATTC--ACTATGGA--GGGAGAGGATTGAGAAGAGGAGACCATTTCAGTACATTGTGGGCTGTGCACAT----TGGAGAGATTTGGTATTGTCTGTGCAGGAGGGAGTGCTGATTCCAAGGCCAGAGACAGAGCAATTGATAGACATAGCTCAGAATGCGATTTTGAAA--GATGGGTCGTTGGCAAAAGGGGTGTGGGCCGATATGGGTACTGGGAGTGGGGCACTTGCAATAGGGCTGGGGAAGTTGCTGGACCATGAAAGTAGAGTAGTGGCAGTTGATCTGAGTCAGGTTGC--TGTATCTGTTGCTCGTTACAATGTGCAGAGATATGGCTTGCAGGTATCT---------------------------------------------------------------------------------------------------------------------------------------------------------------------------------------------------------------------------
>AS57
---------------------------------------------------------------CTCCTCCCTCCACCAAAAGCCCA--AACCGGCCCAACTCTGGCCCGGAATCAGGAAAAGTCAATTAAACTGCAAGTTCCCTTGTTTGAGAGAAAAC----CCATCTTCTCTACAAACACACATGACCTCAAAGAGTGGAGAAAATGGGCTC-----AAGAATTGGCAAACT--CAGTTGGGTCAAGATTTCTAGAAACAGATG--GGGGCCCTGAGTCCCAAGAC--TTATTGAGGGAGATTGAATGGCT-TTTGGAA-GATGCAGTAGATGGGTACTCTACAAGTCTAGCAA-TGC-TTGAATTGCCT---GCAGATTTGGCTCTGAGAACAAGCATTGAAGACTTGTATGT--ATTGTGGA--GGGAAAGAGTTGAGAGGAGGAGGCCATTTCAGTACATTGTAGGATGTGCACAT----TGGAGAGACTTGGTGTTGGCTGTACAAGAGGGTGTGTTGATTCCAAGGCCCGAGACAGAGCAACTGATAGATATTGCTCAGAATGTGATTTTGAGA--GATGGGACATTGGGTAAGGGGGTGTGGGCTGATTTGGGGACTGGGAGTGGGGCACTTGCCATTGGGCTTGGTCAGTTACTTGAGGCGCAAGGGAGAGTTGTAGCAGTTGATCTGAGTCATGTTGC--TGTATCAGTTGCTAGGTACAATGTGGAGAGATATGGCTTGCAGGTATGGTT--TGGGTTCCC--ATTC-TTCTTTCCGTTTTCTTTTCT-----AAATT------------------------------GCTTTTACAA---------------AATAGAATTC-----------------------------ATAGTTTTGATACTTGGACTTGCAAATCCATATTTCTGCTGGCTTATTTT-------------------------
>ASA51
----------------------------------------------------------------------------------------------------------------------------------------------------------------------------------------------------------------------------------------------------------------------------------------------------------------------------------------------------------------------------------------------------TGAGAGCCAGTATTGAAGAGCTTTATTC--ATTGTGGA--AGGAGAGGATCGAGACGAGGAGACCATTTCAGTACATTGTGGGGTGTGTGCAT----TGGAGAGACCTGGTATTGTCAGTGCAAGAGGGAGTACTGATCCCAAGGCCTGAGACAGAGCAACTCATTGACATAGCCCATAATGCAATATTGAAG--GATGGGTCATTGGGTGAAGGGGTGTGGGCAGATATGGGGTGTGGGAGTGGGGCACTTGCCATAGGCCTGGGGCAATTGCTGAATCCACAGGGCAGAGTTGTGGCAGTTGATGTGAGTCCTGTTGC--TGTAGCAGTGGCTGGCTACAATGTGAGGAGATATGGCTTGGAGGTATGTTTTGTTTTTGTCC--TTTT-CAAACTGTTTA--GTTTATT-----GAAGT------------------------------TTTTGTAAAGAGACAATT----CATAGTTTGATCT-----------------------------TTTGGTTGAAGACCT------------------------------------------------------------
>CB35
----------TTTCAGTTGCTC--AACACGGAG-CTCGTTCATTCCTAACTT----------CTTTCCTCCCAGATTAAATGCCCA--GACGATCTCCACAATAACAGAAACTTTGGAGGAAGCGGTAAAACTTCAAGTTCCTCTGTTTGAAAGACCAC----CCATCTTCTCGACATGCTCAGAAGACTTGCTAAAATGGAGAAAATGGGCCC-----AGGATTTGGCAAACT--CAGTTGGGTCCAAGTACTTAGATGCTGATG--GGGGCCCTGATTCCGAAGAC--TTATTGAGGGAGATTGAATGGCT-TTTGGAG-GATGCAGTAGATGAGTATTCTCCCAACTTAGCTA-CGT-TTGAGGCCCCA---GTCACTTTGAACATGAGAACTAGCATTGAGGATTTGTATTC--ACTATGGA--GTGATAGAGTGGAGAAAAGAAGGCCATTTCAGTACATCGTGGGTTGTTCGCAT----TGGAGAGATGTGGTATTGTCCGTGCAAGAAGGAGTTCTAATTCCCAGGCCAGTGACAGAAGAATTGATAGAATTAGCCCAAAAGGCAATAGCTGCA--GATAGTTCACTGGCTAAAGGGGTGTGGGCGGATTTGGGCACTGGGAGCGGTGCCCTTGCCATAGGCCTGGCGCATTTACTGGAACCAGAAGGTCACGTAGTGGCAGTGGATATCAGCCATGTTGC--CCTATCCATTGCTCGCTACAACGTGCAGAGATATGAGTTGCAGGTATGTGT--CGCGTGTCC--TTGT-CCTTTTCCTTTTCCGGAGATA----------------------------------------------------------------------------------------------------------------------------------------------------------------------------------
>CD18
-GAGGAGGCGCATTCAGTGCTC--AGATAAGAG--ATTTTCAAGTCCATCAG-CTA--AAACACTCCTCCCTTCCTCAAAAGCCCA--AGCCGGCGTAACTCTGGGCCCTGATCAGGAAAACTCAATTAAACTGCAAGTTCCCTTGCTTGAAAGAAAAC----CGAAATTCTCTTCGTGCTCACAGGACCTCAAAGAGTGGAGGAAATGGGCTC-----AAGAATTGGCAAACT--CAGTTGGGTCAACATTTCTAGATACAGATG--GGGGCCCTGAGTCGAAAGAC--TTATTGAGGGAGATTGAATGGCT-CTTGGAA-GATGCTGTAGATGGTTACTCTACAAATTTAGCAA-TGC-TCGAATTGCCT---GTAGATTTGACTCTGAGAACAACCATTGAGGACTTGTATGT--ATTGTGGA--GGGAAAGAGTTGAGAAGAGGCGGCCTTTCCAGTATATTGTGGGATGTGCACAT----TGGAGAGACTTGGTGTTGGCTGTGCAAGAGGGTGTGTTGATTCCGAGGCCCGAGACAGAGCAGCTGATAGATATTGCTCAGAATGCGATTTTGGGG--GATGGGAGATTGGCTCAGGGGGTATGGGCTGATTTGGGGACTGGGAGTGGGGCGCTTGCCATTGGGCTCAGTCGATTATTGGAAGCACAAGGAAGAGTTGTAGCAGTTGATCTTAGTGATGTTGC--TGTATCAGTTGCTAGGTACAATGTGGAGAGATATGGCTTGCAGGTATGTTT--TGGCTTCCC--ATTC-GTCTTTCCGTTTTCTTTTTT-----AAATT------------------------------GCTTTTACAG---------------AGTAGAATTC-------------------------------AGTTTTGAGACTTGGGTTTGCAA-TCCGTATTTCTGCAGGCTTATTTTGGGTTTTAAAACCTTAGGAGAATTA
>CDE34
----------TTTCAGTTGCTC--AACACGGAG-CTCGTTCATTCCTAACTT----------CTTTCCTCCCAGATTAAATGCCCA--GACGATCTCCACAATAACAGAAACTTTGGAGGAAGCGGTAAAACTTCAAGTTCCTCTGTTTGAAAGACCAC----CCATCTTCTCGACATGCTCAGAAGACCTGCTAAAATGGAGAAAATGGGCCC-----AGGATTTGGCAAACT--CAGTTGGGTCCAAGTACTTAGATGCTGATG--GGGGCCCTGATTCCGAAGAC--TTATTGAGGGAGATTGAATGGCT-TTTGGAG-GATGCAGTAGATGAGTATTCTCCCAACTTAGCTA-CGT-TTGAGGCCCCA---GTCACTTTGAACATGAGAACTAGCATTGAGGATTTGTATTC--ACTATGGA--GTGATAGAGTGGAGAAAAGAAGGCCATTTCAGTACATCGTGGGTTGTTCGCAT----TGGAGAGATGTGGTATTGTCCGTGCAAGGAGGAGTTCTAATTCCCAGGCCAGTGACAGAAGAATTGATAGAATTAGCCCAAAAGGCAATTGCTGCA--GATAGTTCACTGGCTAAAGGGGTGTGGGCGGATTTGGGCACTGGGAGCGGTGCCCTTGCCATAGGCCTGGCGCATTTACTGGAACCAGAAGGTCACGTAGTGGCAGTGGATATCAGCCATGTTGC--CCTATCCATTGCTCGCTACAACGTGCAGAGATATGAGTTGCAGGTATGTGT--CGCGTGTCC--TTGT-CCTTTTCCTTTTCCGGAGATA----------------------------------------------------------------------------------------------------------------------------------------------------------------------------------
>CF38
---CTAGTCACTCGTATTGCAC--AACCGGGAG--ATTTTCATGTCCATCTC-TGAAAGACCGTTTTTGATTCCACCCAATGCCCA--AACCATCTCAACTCTAGCACAAACTCAGGAACAATCAATTCAACTTCAAGTCCCCTTGTTTGAAAGAAAAC----CCACGTTTTCTACAAGCTTAGAAGACCTCAGAAAATGGAGAAAATGGGCTC-----AAGATTTGGCAAATT--CAGTTGGGTCAAGCTATTTAGAAACAGATG--GGGGCCCTGAGCCTAAAGAC--TTATTGAGGGAGATTGAATGGCT-TTTGGAA-GATGCAGCGGTTGGGTACTCTCCAAATTTGGCAA-TG----------CCC---TTAAATTTGGATATGAGGGCAAGTGTTGAAGAGTTGTATAT--GTTGTGGA--GGGAGAGAATTGAGAAGAGGAGGCCATTTCAGTATATTGTGGGGTGTGCACAT----TGGAGAGACTTAGTGTTGGCTGTGCAAGAAGGTGTGCTGATTCCAAGGCCTGAGACAGAGCAGCTGATAGAGATAGCTCAAAATATGATTTTGAGA--AATGGGTCATTGGCTAAGGGGGTGTGGGCTGATTTGGGTACTGGGAGTGGTGCCCTTGCCATTGGGCTGGGCCAGGTATTGGGCCCTGAAGGTAGAGTGGTTGCAGTTGATTTGAGTCACGTTGC--TGTAAAAGTTGCTAGGTACAATGTGCAGAGATATAACTTGCAGGTATGTTG--TTTTGTTCC--CATT-CTCCTTTCCTT-----CATT-----CAATT------------------------------TCTTTTACAA------------------TTGTTTTGTTCCTATTCTCCCTGACTTCCATCAAAACAAAGTTTTAAGACT------------------------------------------------------------
>CH19
-----AGGCGCATTCACTGCTC--AGATAAGAG--ATTTTCAAGTCCATCAG-CTA--AAACACTCCCCCCGTCCTCAAAAGCCCA--AGCCGGCGTAACTCTGGGCCCTGATCAGAAAAACTCAATTAAACTGCAAGTTCCCTTGTTTGAAAGAAAAT----CGAAATTCTCTTCGTGCTCACAGGACCTCAAAGAGTGGAGGAAATGGGCTC-----AAGAATTGGCAAACT--CAGTTGGGTCAACATTTCTAGATACAGATG--GGGGCCCTGAGTCGAAAGAC--TTATTGAGGGAGATCGAATGGCT-CTTGGAA-GATGCTGTAGATGGTTACTCTACAAATTCAGCAA-TGC-TTGAATTGCCT---GCAGATTTGACTCTGAGAACAAGCATTGAGGACTTGTATGT--ATTGTGGA--GGGAAAGAGTTGAGAAGAGGCGACCATTCCAGTATATTGTGGGATGTGCACAT----TGGAGAGACTTGGTGTTGGCTGTGCAAGAGGGTGTGTTGATTCCGAGGCCCGAGACAGAGCAGCTGATAGATATTGCTCAGAATGCGATTTTGGGG--GATGGGAGATTGGCTCAGGGGGTATGGGCTGATTTGGGGACTGGGAGCGGGGCGCTTGCCATTGGGCTCAGTCGATTATTGGAAGCACAAGGAAGAGCTTTAGCAGTTGATCTTAGTGATGTTGC--TGTATCAGTTGCCAGGTACAATGTGGAGAGATATGGTTTGCAGGTACGTTT--TGGCTTCCC--ATTC-GTCTTTCCGTTTTCTTTTTA-----AAATT------------------------------ACTTTTACAG---------------AGTAGAATCC-------------------------------AGTTTTGAGACTTGGTCTTGCAA-TCCGTATTTCTGCAGGCTTATTTTTGGATTTAAAACCTTAGGAGAATTA
>CHA37
-----AGTCACTCGTATTTCAC--AACCGGGAG--ATTTTCATGTCCATCTC-TGAAAGACCGTTTTTGATTCCACCCAATGCCCA--AACCATCTCAACTCTAGCACAAACTCAGGAACAATCAATTCAACTTCAAGTCCCCTTGTTTGAAAGAAAAC----CCACGTTTTCTACAAGCTTAGAAGACCTCAGAAAATGGAGAAAATGGGCTC-----AAGATTTGGCAAATT--CAGTTGGGTCAAGCTATTTAGAAACAGATG--GGGGCCCTGAGCCTAAAGAC--TTATTGAGGGAGATTGAATGGCT-TTTGGAA-GATGCAACGGTTCGGTACTCTCCAAATTTGGCAA-TG----------CCC---TTAAATTTGGATATGAGGGTAAGTGTTGAAGAGTTGTATAT--GTTGTGGA--GGGAGAGAATTGAGAAGAGGAGGCCATTTCAGTATATTGTGGGGTGTGCACAT----TGGAGAGACTTAGTGTTGGCTGTGCAAGAAGGTGTGCTGATTCCAAGGCCTGAGACAGAGCAGCTGATAGAGATAGCTCAAAATATGATTTTGAGA--AATGGGTTATTGGCTAAGGGGGTGTGGGCTGATTTGGGTACTGGGAGTGGTGCCCTTGCCATTGGGCTGGGCCAGGTATTGAGCCCTGAAGGTAGAGTGGTTGCAGTTGATTTGAGTCACGTTGC--TGTAAAAGTTGCTAGGTACAATGTGCAGAGATATAACTTGCAGGTATGTTG--TTTTGTTCC--CATT-CTCCTTTCCTT-----CATT-----CAATT------------------------------TCTTTTACAA------------------TTGTTTTGTTCCTATTCTCCCTGACTTCCATCAAAACATAGTTTTAAGACTATTTGGGC---------------TGGGCCCAATTTGGGCTTGGG----------------
>CJ24
-GAGCAGGCACATTCATCGCTC--GTATAGGAG--ATTTTCGAGTCCATCAG-CTA--AAACATTCCTTCCTTTATCAAAAGCCCA--AGCCGGCCTAACTCTGGGCTGGAATCAGGAAAAGTCGATTAAACTGCAAGTTCCCTTGTTCGAAAGAAAAC----CCATCTTCTCTACAAACTTACATGACCTCATAGAGTGGAGAAAATGGGCTC-----AAGAATTGGCAAACT--CAGTTGGGTCAAGATTTCTAGAAACAGATG--GGGGCCCTGAGTCGAAAGAC--TTATTGAGGGAGATTGAATGGCT-TTTGGAA-GATACAGTAGATGGGTACTCTACGCATTCAGCAA-TGC-ATGAATTACCT---GCTGATTTGGCTCTGAGAACAAGCATTGAAGACTTGTATGT--ATTGTGGA--GGGAAAGAGTTGAGAAGAGGCGGCCATTCCAGTACATTGTGGGATGTGCACAT----TGGAGAGACTTGGTGTTGGCTGTGCAAGAGGGTGTGTTGATTCCAAGGCCCGAGACAGAGCAACTAATAGATATTGCTCAGAATGTGATGTTGAGA--GATGGGACATTGGCTAAGGGGGTGTGGGCTGATTTGGGGACTGGGAGTGGGGCACTTGCCATTGGGCTCAGTCTGTTATTGGAGGCACAAGGGAGAGTTGTTGCAGTTGATCTGAGTCATGTTGC--TGTATCAGTTGCTAGGTACAATGTGGAGAGATATGGCTTGCAGGTATGTTT--TGGGTTGCC--ATTC-TTCTTTCCGTTTTCTTTTCT-----AAATT------------------------------GCTTTTACGA---------------AATAGAATTC-----------------------AGGAGGATAGTTTTGAGACATGGACTTGCAA-TTCAT-CTTTTGCAGGCTTATTTTTGGTTTTAAAACCTTAGGAGAATTC
>CK7
AGAACAGCAACATTCATTGCTC--GAATAGGAG--ATTTTCAAGTCCATCGG-CTA--TAACAACCCTTTCTCCACCAAAAGCCCA--AACCGGCTTAACTCTGGACCAAAATCAGGAAAAGTCAATTAAACTTCAAGTTCCCTTGTTCGAAAGAAAAC----CCATCTTCTCTACAAACTCACATGACCTCAAAGACTGGAGAAAATGGGCTC-----AAGAATTGGCAAACT--CAGTGGGGTCGAGATTTCTAGAAACAGATG--GGGGCCCTGAGCCGAAAGAC--TTATTGAGGGAGATTGAATGGCT-TTTGGAA-GATGCAGTAGATGGGTACTCTCCATATTTGGCAA-TGC-TTGAATTGCCT---TCAGATTTGGCTCTCAGAACAAGCATTGAAGACTTGTATGT--ATTGTGGA--GGGAAAGAGTTGAGAAGAGGAAGCCGTTTCAATACATTGTGGGGTGTGCACAT----TGGAGAGACTTGGTGTTGGCTGTGCAAGAGGGTGTGCTGATTCCAAGGCCTGAGACAGAGCAACTGATAGATATTGCTCAGAATGTGATTTTGAGA--GATAGGACATTGGCTAAGGGGGTGTGGGCTGATTTGGGGACTGGGAGTGGGGCACTTGCCATTGGGCTCGGTCAGTTAGTGGAGGCACAAGGGAGAGTTGTAGCAGTTGATCTGAGTCATGTTGC--TGTATCAGTTGCTAGGTACAATGTGGAGAGATATGGCCTGCAGGTATGTTA--TTGGTTCCC--ATTC-TTCTTTCCTTTTCCTTATTC-----CCTAC------------------------------ATCTTTTTA----------------------------------------------------------------------------------------------------------------------------------
>CL6
----CAGCAACATTCATTGCTC--GAATAGGAG--ATTTTCAAGTCCATCGG-CTA--TAACAACCCTTTCTCCACCAAAAGCCCA--AACCGGCTTAACTCTGGACCAAAATCAGGAAAAGTCAATTAAACTTCAAGTTCCCTTGTTCGAAAGAAAAC----CCATCTTCTCTACAAACTCACATGACCTCAAAGAGTGGAGAAAATGGGCTC-----AAGAATTGGCAAACT--CAGTGGGGTCGAGATTTCTAGAAACAGATG--GGGGCCCTGAGCCGAAAGAC--TTATTGAGGGAGATTGAATGGCT-TTTGGAA-GATGCAGTAGATGGGTACTCTCCATATTTGGCAA-TGC-TTGAATTGCCT---TCAGATTTGGCTCTCAGAACAAGCATTGAAGACTTGTATGT--ATTGTGGA--GGGAAAGAGTTGAGAAGAGGAAGCCGTTTCAATACATTGTGGGGTGTGCACAT----TGGAGAGACTTGGTGTTGGCTGTGCAAGAGGGTGTGCTGATTCCAAGGCCTGAGACAGAGCAACTGATAGATATTGCTCAGAATGTGATTTTGAGA--GATAGGACATTGGCTAAGGGGGTGTGGGCTGATTTGGGGACTGGGAGTGGGGCACTTGCCATTGGGCTCGGTCAGTTAGTGGAGGCACAAGGGAGAGTTGTAGCAGTTGATCTGAGTCATGTTGC--TGTATCAGTTGCTAGGTACAATGTGGAGAGATATGGCCTGCAGGTATGTTA--TTGGTTCCC--ATTC-TTCTTTCCTTTTCCTTTTTT-----AAAAT-----------------------------TGCTTTTACGA---------------ACTAGAATTCAGA-------------------AAACAGGATAGTTTTGAGACTTGGACTTGCAAGTCCACATTTCTGTAGGCTTATTTTGGGTTCTAAAACTTCGGAGA-----
>CM9
-GAGCAGGCACATTCATGGCTC--ACAGGAGAG--ATTTACAGTTCCATCAG-CTA--CAACA---CTCCCTCCATCAATTGCTCA--TTCGGGCACAACTCTGGACCGGAATCAAGAATACTCTATCAAACTGCAAGTTCCCTTGTTTGAAAGAAAAC----CCACTTTCTTTACAATCTCACATGCTCTCAAAGAGTGGAAAAAATGGGCTC-----AAGGATTGGCAAACT--CAGTTGGGACGACATTCCTCGAAACAGATG--GGGGACCTGATTCAAAAGAC--TTATTGAGGGAGATTGAATGGCT-TTTAGAA-GATGCTCTAGATGGATACTCTACAAATTTAGCAA-TGC-TTGATTTACCT---ATAGATTTGGCTTTGCGAACAAGCATTGAAGAATTGTATGG--ACTGTGGA--GGGAAAGAGTTGAGAAAAGGCGGCCATTCCAGTACATTGTGGGATGTGCACAC----TGGAGAGACTTGGTGTTGGCTGTCCAAGAGGGGGTCTTGATTCCGAGGCCCGAGACAGAGCAGCTGATAGATGTTGCTTGGAAAGCGATGTTAAGT--GACAGGACATTGGCTAAAGGGGTTTGGGTTGATTTGGGGACTGGGAGTGGTGCACTTGCCATTGCGCTCGCTCAGTTACTGGAAGCCCAAGGGAGAGTTGTAGCAGTTGATCTTAGTCATGTTGC--TGTATCAGTTGCTAGGTACAATGTGGAGAGATATGACATGCATGTATGTTT--TGCCTTCTC--ATTC-TTCTTTCTGTTTTCTTTTTCT----GAAAT------------------------------GCTTTTACAA---------------AATAGAATTC------------------------------------CGAGACTTGGACATCCAA-TCCATATTTCTGCAAGCTTATTTTGTTTTT-------------------
>CO8
GGAGCAGGCACATTCATGGCTC--ACAGAAGAG--ATTTCCAGTTCCATCAG-CTA--CAATA---CTCTCTCCATCAATTGCTCA--TTCGGTCACAACTCTGGACCGGAATCAAGAAAACTCTAATAAACTGCAAGTTCCCTTGTTTGAAAGAAAAT----CAACTTTCTTTACAACCTCACATGCCCTCAAAGAGTGGAAAAAATGGGCTC-----AAGGATTGGCAAACT--CAGTTGGGACGACATTCCTCGAAACAGATG--GGGGACCTGATTCAAAAGGC--TTACTGAGGGAGATTGAATGGCT-TCTAGAA-GATGCTCTAGATGGATACTCTACAAATTTAGCAA-TGC-TTGATTTACCT---ATAGATTTGGCTTTGCGAACAAGCATTGAAGAATTGTATGG--ACTGTGGA--GGGAAAGAGTTGAGAAAAGGCGGCCATTCCAGTACATTGTGGGATGTGCACAC----TGGAGAGACTTGGTGTTGGCTGTCCAAGAAGGGGTCTTGATTCCGAGGCCCGAGACAGAGCAGCTGATAGATGTTGCTGGGAAAGCGATGTTAAGT--GACAGGACTTTGGCTAAGGGAGTTTGGGTTGATTTGGGGACTGGGAGTGGTGCACTTGCCATTGGGCTCGCTCAGTTACTAGAAGCCCAAGGGAGAGTTGTAGCAGTTGATCTCAGTCATGTTGC--TGTATCAGTTGCTAGGTACAATGTGGAGAGATATGACATGCGGGTATGTTT--TGCCTTCTC--ATTC-TTCTTTCTGTTTTCTTTTTCT----GAAAT------------------------------GCTTTTACAA---------------AATAGAATTC-----------------------AGGAGTATAATTTTGAGACTTGGACATCCAA-TCCATATTTCTGCAAGCTTATTTTGTTTTT-------------------
>CP16
---------------------------------------------------T-TTA--CAACACTCCTCCCTTCCCCAAAATCCCA--AGCCGTCGTAACTCTAGTCCGTAATCAGGAAAAGTCAATTTAACTGC----------------AAGAAAAT----CCAATTTCTCTACAAATTCTCATGACCTCAAAGAGTGGATGAAATAGGATC-----AAGAATTGGCAACCT--TAGTTGGGTCAACATTTCTAGAAACAGATG--GGGGCCTTGAGTCGAAAGAT--TTATTGAGGGAGGTTAAATGGCT-TTTGGAA-GATGTTGTAGATGGGTACTCTAAAAATTTAGCAA-TGC-TTGAATTTCTT---GCAAATTTGGCTCTAAGAGCAAGCATTGAGGACTTGTATGT--ATAGTGGA--GGGAAAGAGTTGAGAAGAGGCGGCCATTCCAGTATATTGTGGGATGTACACAT----TGGAGAGACCTGGTGTTGGCTATGCAAGAGGGTGTGTTGATTCCAAGGCCTGAGATAGAGCAGCTGATAGATATTGCTTAGAACGTGATGTTGAGA--GATGGAACATTGCCTAAGGGGGTGTGAGCTAATTTCGGGACTGGGAATGGGGTGCTTGCCATTGGGCTTAGTCAGTTATTGGAAGCACAAGAGAGAGTTGTAGCAGTTGATCTTAGTCATGTTGC--TATATAAGTTGCTAGGTACAATGTGGAGAGATATGGCTTGCAGTTATATTA--TCTATTTTT--ACCT-CTAGCCAGCTTTATAAT--------CAAGT------------------------------ACTTTGATGAT------------TAAAAGGGTTTA-------------------------------AGTGTTGAGG--TGGTCAAGAAA-TCCATATAACTTT------------------------------------
>CP161
AGAGCAGGCACATTTAGTGCTC--GCATAAGAG--ATTTTTAAGTCCATCAG-CTA--AAACACTCCTCCCTTCCCCAAAATCCCA--AGCCGATGTAACTCTGGTCTGTAATAAGGAAAAGTCAATTAAATTGCAAGTTCCCTTGTTTGAAAGAAAAC----CAATTTCCTCTACAAACTCTCATGACCTCAAAGAGTGGAGGAAATGGGCTC-----AAGAATTGGCAAACT--CAATTGGGTCAACATTTCTAAAAATAGATG--GGGGCCCTAAGTCGAAAGAT--TTATTGAGGGAGATTGAATGGCT-TTTGGAA-GATGTTGTAGATGGGTACTCTACAAACTTAGCAA-TGC-TTGAATTGCCT---GCAAATTTGGCTCTGAGAGCAAGCATTAAGGACTTGTATGT---TTGTGGA--GGGAAAGAGTTGAGTAGATGCCGCCATTCCAGTATATTGTGGGATGTGCACAT----TGGAGAGACTTGGTGCTGGTTGTGCAAGAGGGCGTGTTGATTCCAAGGCCTGAGACAGAGCAACTGATAGATATTGCTCAGAATGTGATGTTGAGA--GATGGAACATTGGCTAAGGGAGTGTGGGCTGATTTTGGGACTGGGAGTGGGGTGCTTGCCATTGGGTTTAGTTAGTTATTGGAAGCACAAGGGAGAGTTGTAGTTGTGTGCTAAAATGTTGACACATTCTATGAGTCATTATATTCAAGATTGCAAGA-----------ATGACGTTT--T------------TC-ATCTCTCTATTTATGGAGTG-----CAAGG------------------------------GTTTTAATGG--------------ATATTTAGTTTA------------------------------------------------------TACCTACTTT---------------------------------------
>CR44
-------------------------------------------------------------------------------------------------------------GACTCTGGAAGAGGAAATATCGGTACGAGTTCCCTTGTTTTTAAGACAGC----CCATCTTTTCCACGTGCATACAAGACTTGTTCAAATGGAAAAAATGGGCTA-----AAGATTTAGCAAATT--CAGTTGGGTCCAAATATCTAATAGCCGATG--GGGGCCCTGATACTCAGGAT--TTATTGAGAGAAATTGAGTGGCT-TTTGGAA-GATGTAGTGGAGGGATATTCTCTGCATTCAAATA-----TTGAGTCATATA-ACAAACATTACGTTTGCGAGCAACAATGGAAGATTTGTATTC--ATTGTGGT--GTGAGAGAATTGAGAAACGGAGACCATTTCAATACATTGCAGGGTGTGCCCAT----TGGCGAGATTTAGTCTTATCCGTCCAAGAAGGAGTATTGATCCCGAGACCAGAGACAGAACAATTGATAGACATAGTTCAAAATGTAATCTTGACA--GATGGGTCATTGGCCAAAGGGTTGTGGACTGATATGGGTACCGGAAGCGGTGCACTTGCCATAGGACTTGCCCACCTATTAGGGCCCCAAGGTCGTATAGTTGCTACGGATTTAAGCCATGTGGC--TGTATCTGTGGCTCGTTTCAACGTTCAGAGATATGGCTTGCAGGTATGTTC--ATATTGTTC--CTCT-TCTTCATTTGA-----AATT-----ATATC-----------TCATCA------GTACAAAATTCTTGAGA---------------------------------------------------------------------------------------------------------------------------------
>CT15
AGAGTAGGCACATTTAGTGCTC--GCATAAGAT--ATTTTCAAGTCCATAAG-CTA--AAACACCCCTCCCTTCCCCAAAATCCCA--AGCCGACGTAACTCTGGCCCATAATCAGGAAAAGTCAATTAAATTGCAAGTTCTCTTGTTTGAAAGAGAAC----CAATTTTCTCTACAAACTCTCATGACCTCAAAGAGTGGAGGAAATGGGCTC----TTAGAATTGACAAACT--CAGTTGGGTCAATATTTCTAGAAACAAATG--GGGGCCTTGAGTCAAAATAT--TTATTGAGGGAGATGGAATGGCT-TTTGGAAGGATGTTGTAGATGGGTACTCTACAAATTTAGCAA-TGC-TTGAATTTTCT---GTAGATTTGGCTCTGAGAGAAAGCATTGAGGACTTTTATGT--ATTATGGA--GGGAAAGAGTTGAGAATAGGTGGTAATTCCAGTATATTGTAGGATGTGCATAG----TGGAGAGATTTGGTGTTGGTTGTGCAAGAGGGTGTGTTGATTCCAAGGCCTGAGACAAAGCATCTGATAGATATTGCTCAGAATGTGATGTTGAGA--GATAGAACATTGCCCAAGGGGGTGTGGGATAATTTTGGGACTGGGAGTGGGGCGCTTGCCATTGGGCTCAATCAGTTATT-GAAGCACAAGGGAGAGTTGTAGAAGTTGATTGTAGTTAGGTTGC--TATATTAGTTGCTAGGTACAATGTGGAGAGATATGTCTTGCACAAGCACAT--AG---------------------------------------CAACA------------------------------ATTAATACAA--------------CTATAGATCTC-----------------------AAG----------------------TTACAACAACAAGTT-----------------------------------------
>DA12
-GAGTAGGCACATTCATGGCTC--GCCTAAGAG--ATTTCCAATTCCATAAG-CTA--CAATA---CTACCTTCATCAACTGCCCA--TACCAGCGCAACTCTGGATCGAAATGAGGAAAAGTCTACTAAATTGCAAGTTCCCTTGTTTGAAAGAAAAC----CAATTTTCTTTACAAACTCACATGCCCTCATAGAGTGGAGAAAATGGGCTC-----AAGAATTGGCAAACT--CAGCGGGGACAACATTTCTCAAAATAGATG--GGGGACCTGATTCGAAAGAC--CTATTGAGGGAGATCGAATGGCT-TTTGGAA-GATGTTGTAAATGGGTATTCTACAAATTTAGCAA-TGC-CTGAATTACCT---GCAGAATTGGCTTTGCGAACAAGCATTGAAGACTTTTATAT--ACTATGGA--GGGAAAGGGTAAAAAAAAAGCGGCCATTCTAGTACTTTGTAGGATGCGCACAT----TGGAGAGACTTGGTGTTGGCTATCCAAGAGGGTGTGTTGATTCCAAGGCCCGAGACAGAGTAGCTGATAGATGTTGCTCAGAATGTGATGATGAGT--GATGGGACTTTGGCTAAGGGGGTTTGGGTTGATTTGGGTACTGGAATTGGTGCACTTGCCATTGGACTCGCTCAATTACTGGAAACCCAAGGGAGAGTTGTGGCAGTTGATCTTAGTCATGTTGT--TGTATTAGTTGCTACGTACAATGTGGAGAGATACGACATGCGTGTATGCTT--T-CCTTCCC--ATTC-TTCTTTCTGTTCCTTTTTTTT--CTGAAAT------------------------------GCTTTTACAA---------------AATAGAATTC-----------------------AGGAGGATAATTTACAGACTTGGACATTCGA-TCCAGATTTCTAGAAGCTTATTTTTGTTTTTAAAACTGTAGGGAAAT--
>DB53
---------ACTTTCATTCCTC--TAATATTAA--GTATTCATGCTCAACCT-T--------TTTTTCCACTTCATCTAATGCCCA--AGACATTTCCAGACCGGCAGAAATTCAGGAACAGTCATTTCAACTACAAGTCCCCTTGTTTGAAAGACAAC----CCATCTTCCCCACGTGCCTAAAAGACCTCCAAAATTGGAGACAATGGGCAC-----AAGATTTTGCCAAAT--CCGTTGGGTCCACTTTCCTAGAGGCAGATG--GTGGCCCTGACTCCAAAGAC--CTATTGAGAGAAATAGAATGGCT-TTTGGAA-GATGCTGTAGAGGGGTACTCCCCAAACATGGTGT-TGT-CTAAACTACCC---TCAAATTTAGTCATGAGAGCTAGTATAGAAGAGCTTTATTC--CTTGTGGA--GAGAGAGGATTGAGAAAAGGAGGCCGTTTCAGTACATTGTGGGGTGTGCACAT----TGGAGAGACCTGTTATTGTCTGTGCAAGAGGGGGTGCTTATCCCAAGGCCTGAGACAGAGCAACTCATTGAAATAGCCCAGAATGCAATTTTGAAG--GATGGGTCATTGGGAGAAGGAGTGTGGGCAGATATGGGGTGTGGGAGTGGGGCACTTGCCATAGGCCTGGGGCAAATGCTGAATCCACAAGGCAGAGTTGTGGCAGTTGATGTGAGTTGTGTTGC--TGTAGCAGTAGCTGGCTACAATATGAGGAGATATGGCTTGGAGGTATGTTG--TTGTTGTCC--ATTG-ACACCGTTTTA--GTTCATT-----GAAGT------------------------------ATTCGTAAAGAGAGACT------TCATTTTGATCT-----------------------------TTTGCTTAAAGAGATAAGC--------------------------------------------------------
>DC1
--------------------------ACACTAA--GTATTCATGCTCAACCT-T--------TTTTTCCACTTCATCTAATGCCCA--AGACATTTCCAGACCGGCAGAAATTCAGGAACAGTCATTTCAACTACAAGTCCCCTTGTTTGAAAGACAAC----CCATTTTCCCCACATGCCTAAAAGACCTCCAAAAGTGGAGACAATGGGCAC-----AAGATTTTGCCAACT--CCGTTGGGTCCACTTTCCTAGAGGCAGATG--GTGGCCCTGACTCCAAAGAC--CTATTGAGAGAAATAGAATGGCT-TTTGGAA-GATGCTGTAGAGGGGTACTCCCCAAATTTGGTGT-TGT-CTAAGCTACCC---CCAAATTTAGTCATGAGAGCTAGTATAGAAGAGCTTTATTC--CTTGTGGA--GAGAGAGGATTGAGAAAAGGAGGCCATTTCAGTACATTGTGGGGTGTGCACAT----TGGAGAGACCTGATATTGTCTGTGCAAGAGGGGGTACTTATCCCAAGGCCTGAGACAGAGCAACTCATTGAAATAGCCCAGAATGCAATTTTGAAG--GATGGGTCATTGGGAGAAGGGGTGTGGGCAGATATGGGGTGTGGGAGTGGGGCACTTGCCATAGGCCTGGGGCAATTGCTGAATCCACAAGGCAGAGTTGTGGCGGTTGATGTGACTTGTCTTGC--TGTAGCAGTAGCTGGCTACAATGTGAGGAGATATGGCTTGGAGGTATGTTG--TTGTTGTCC--ATTG-CCACCGTATTA--GTTCATT-----GAAGT------------------------------ATTCGTAAAGAGAGAAT------TCATTTTGATCT-----------------------------TTTGCTTAAAGA---------------------------------------------------------------
>DD1
---------ACTTCCATTGTTC--AAACACCAA--GTATTCATGCT----------------CTTTTCCACTTCGTCTAATGCCCA--AGACATTTCCAGACCAGCAGAAATTAAGGAAGAGTCATTTCAACTTCAAGTCCCCTTGTTCGAAAGACAAC----CCATTTTCCCGACATGCCTACAAGACCTCCAAAAGTGGAGAAAATGGGCAC-----AAGATTTTGCCAACT--CTGTTGGGTCTACCTTCCTAGAGGCAGATG--GGGGCCCAGACTCCAAAGAC--TTATTGAGAGAAATAGAATGGCT-TTTGGAA-GATGCAGTAGAGGGGTACTCCCCAAATTTGGTGT-TGT-CTGAACTACCC---CCAAATTTAGTCATGAGAGCTAGTATAGAGGAGCTCTATTC--ATTGTGGA--GGGAGAGGATTGAGAAAAGAAGGCCATTTCAGTACATTGTGGGGTGTGCGCAT----TGGAGAGACCTGGTATTGTCTGTGCAAGAAGGGGTGCTGATCCCAAGGCCTGAGACAGAGCAACTGATTGAAATAGCCCAGAATATAATATTGAAG--GATGGGTCATTGGGTGAAGGGGTGTGGGCAGATATGGGATGTGGGAGTGGGGCACTTGCCATAGGCCTGGGGCAATTGCTGAATCCACAGGGCAGAGTTGTGGCAGTTGATGTGAGTCGTGTTGC--TGTAGCAGTGGCTGGCTACAATGTGAGGAGATATGGCTTGGAGGTATGCTG--TTGTTGTCC--ATTG-CCACCATTTTA--GTTCATT-----GAAGT------------------------------CTTCGTAAAAAGACAAT------TCATTTTGATCT-----------------------------TTTAGTTAAAGACATAAGCACTAAATGTTGGGTT-----------------------------------------
>DIM50
---------ACTTCCATTGTTC--AAACACCAA--GTATTCATGCTCAATAT-C----TACACTTTTCCACTTCGTCTAATGCCCA--AGACATTTCCAGACCAGCAGAAATTAAGGAAGAGTCATTTCAACTTCAAGTCCCCTTGTTCGAAAGACAAC----CCATTTTCCCGACATGCCTACAAGACCTCCAAAAGTGGAAAAAATGGGCAC-----AAGATTTTGCCAACT--CTGTTGGGTCTACCTTCCTAGAGGCAGATG--GGGGCCCAGACTCCAAAGAC--CTACTGAGAGAAATAGAATGGCT-TTTGGAA-GATGCAGTAGAGGGGTACTCCCCAAATTTGGTGT-TGT-CTGAACTACCC---CCAAATTTAGTCATGAGAGCTAGTATAGAGGAGCTCTATTC--ATTGTGGA--GAGAGAGGATTGAGAAAAGAAGGCCATTTCAGTACATTGTGGGGTGTGCGCAT----TGGAGAGACCTGGTATTGTCTGTGCAAGAAGGGGTGCTGATCCCAAGGCCTGAGACAGAGCAACTGATTGAAATAGCCCAGAATATAATATTGAAG--GATGGGTCATTGGGTGAAGGGGTGTGGGCAGATATGGGATGTGGGAGTGGGGCACTTGCCATAGGCCTGGGGCAATTGCTGAATCCACAGGGCAGAGTTGTGGCAGTTGATGTGAGTCGTGTTGC--TGTAGCAGTGGCTGGCTACAATGTGAGGAGATATGGCTTGGAGGTATGCTG--TTGTTGTCC--ATTG-CCACCATTTTA--GTTCATT-----GAAGT------------------------------CTTCGTAAAGACA-AAT------TCATTTTGATCT-----------------------------TTTAGTTAAAGACATAAGCACTAAATGTTGGGTT-----------------------------------------
>EN45
------------------------------------------------------------------------------------------------------------------------------------------------------------------------------------------------------------------------------------------------TGGGTCAAAATATCTAATAGCTGATG--GGGGCCCTAATATTGAGGAC--TTATCGAGAGAACTCGAGTGGTT-TTTGGAA-GATGTCGTGGAAGGATACTCTCCATATTCAATTA-----TTGGATCATCCA-ACAAACATTACACATGAGAGCGAGCATGGAAGATTTGTACTC--ACTGTGGT--CTGAGAGAATTGAGAAAAGGAGACCATTCCAATACGTTGTAGGGTGTGCTCAT----TGGAGAGATTTAGTATTAGCTGTCCAAGAAGGAGTGTTGATCCCAAGACCAGAGACAGAACAATTGATAGACATAGTTCAAAATGCAGTCCTGACA--GATGGGTCATTAGCCGAAGGGTTGTGGGCTGATATGGGTACTGGAAGTGGTGCACTTGCCATAGGACTCGGGCACCTATTAGACCCTGAGGGTCGTGTAGTAGCAATAGATTTAAGCCACGTGGC--TGCATCTGTGGCTCGTTACAATGTACAAAGATATGGCTTGCAGGTATGTTC--ATGGTGTCC--CTCT-CTTTCATTTGA-----ATTT-----AAAAT-----------TCATCA------GTACGGACTTTTTGGGATCAAACA--------------------------------------------------------------------------------------------------------------------------
>FC13
-GAGTAGGCACATTCATGGCTC--ACCTAAGAG--ATTTCCAATTCCATCAG-CTA--CAATA---CTACCTTCATCAACTGCCCA--TACCAGCGCAACTCTGGATCGAAATGAGGAAAAGTCTACTAAACTACAAGTTCCCTTGTTTGAAAGAAAAC----CAATTTTCTTCACAAACTCACATGCCCTCAAAGAGTGGATAAAATGGGCTC-----AAGACTTGGCAAACT--CATTTGGGATGACATTTGTCAAAACAGATG--AGGGACCTAATTCAAAAGAC--CTATTGAGGGAGATCGAATGGCT-TTTGGAA-GATGTTGTAAATGGGTATTTTACAAATTTAGCAA-TTC-CTGAATTACCT---ACAGAATTGGCTTTGCGAACAAGCATTGAAGACTTTTATAT--ACTATGGA--GGGAAAGAGTAAAAAAAAAGTGGCCATTCGAGTACTTTGTAGGATGTGCACAT----TGGAGAGACTTGGTTTTGGCTGTCCAAGAGGGTGTGTTGATTCCAAGGCCCGAGACAGAGTAGCTGATAGATGTTTCTCAAAATGCGATGTTGAGT--GATGGGACTTTGGCTAAGGGGGTTTGGGTTGATTTGGGTACTAGAAGTGGTGCACTTGCCAGTGGACTCGCTCAATTACTGGAAACCCAAGGGAGAGTTGTGGCAATTCATCTTAGTCATGTTAA--TGTATCAGTTGCTAGGTACAATGTGGAGAGATACGGCATGCGTGTATGTTT--G-CCTTCCC--ATTC-TTCTTTCTGTTTCTTTTTTTT--CTAAAAT------------------------------GCTTTTACAA---------------AATAGAATTC-----------------------AGGAGGATAATTTTGAGACTTGGACATTCAA-TCCAGATTTCTACAAGCTT-TTTTTTTTTTTAAAACTGTAGGGAAATT-
>FTS1
---------ACTTTCATTGCTC--TAACACTAA--GTATTCATGCTCAACCT-T--------TTTTTCCACTTCATCTACTGCCCA--AGACATTTTCAGACCTGCAGATATTCAGGAACAGTCATTTCAACTACAAGTCCCCTTGTTTGAAAGACAAC----CCATTTTCCCCACATGCCTAAAAGACCTTCAAAAGTGGAGACAATGGGCAC-----AAGATTTTGCCAACT--CCGTTGGGTCCACTTTCCTAGAGGCAGATG--GTGGCCCTGACTCCAAAGAC--CTATTGAGAGAAATACAATGGCT-TTTGGAA-GATGCTGTAGAGGGGTACTCCCCAAATTTGGTGT-TGT-CTAAACTACCC---CCAAATTTAGTCATGAGAGCTAGTATAGAAGAGCTTTATTC--CTTGTGGA--GAGAGAGGATTGAGAAAAGGAGGCCATTTCAGTACATTGTGGGGTGTGCACAT----TGGAGAGACCTGGTATTGTCTGTGCAAGAGGGGGTACTTATCCCAAGGCCTGAGACAGAGCAACTCATTGAAATAGCCCAGAATGCAATTTTGAAG--GATGGGTCATTGGGAGAAGGGGTGTGGGCAGACATGGGGTGTGGGAGTGGGGCACTTGCCATAGGCCTGGGGCAATTGCTGAATCCACAAGGCAGAGTTGTGGCAGTTGATGTGAGTTGTGTTGC--TGTAGCAGTATCTGGCTACAATGTGAGGAGATATGGCTTGGAGGTATGTTG--TTGTTGTCC--ATTG-CTACCGTATTA--GTTCATT-----GAAGT------------------------------ATTCGTAAAGAGAGAAT------TCATTTTGATCT-----------------------------TTTGCTTAAAGAGATAAGC--------------------------------------------------------
>FTS2
---------ACTTTCATTGCTC--TAACACTAA--GTATTCACGCTCAAAAT-T--------TTTTTCCACTTCATCTAATGCCCA--AGACATTTCCAGACCGGCAGAAATTCAGGAGCAGTCATTTGAACTACAAGTCCCCTTGTTTGAAAGACAAC----CCATTTTCCCCACATGCCTAAAAGACCTCCAAAAGTGGAGACAACGGGCAC-----AAGATTTTGCCAACT--CCGTTGGGTCCACTTTCCTGGAGGCAGATG--GTGGCCCTGACTCCAAAGAC--CTATTGAGAGAAATAGAATGGCT-TTTGGAA-GATGCTGTAGAGGGGTACTCCCCAAATTTGGTGT-TGT-CTAAACTACCC---CCAAATTTAGTCATGAGAGCTAGTATAGAAGAGCTTTATTC--CTTGTGGA--GAGAGAGGATTGAGAAAAGGAGGCCATTTCAGTACATTGTGGGGTGTGCACAT----TGGAGAGACCTGGTATTGTCTGTGCAAGAGGGGGTACTTATCCCAAGGCCTGAGACAGAGCAACTCATTGAAATAGCCCAGAATGCAATTTTGAAG--GATGGGTCATTGGGAGAAGGGGTGTGGGCAGATATAGGGTGTGGGAGTGGGGCACTTGCCATAGGCCTGGGGCAATTGCTGAATCCACAAGGCAGAGTTGTGGCAGTTGATGTGAGTTGTGTTGC--TGTAGCAGTAGCTGGCTACAATGTGAGGAGATATGGCTTGGAGGTATGTTG--TTGTTGTCC--ATTG-CCACAGTATTA--GTTCATT-----GAAGT------------------------------ATTCGTAAAGAGAGAAT------TCATTTTGATCT-----------------------------TTTGCTTAAAGAGATAAGC--------------------------------------------------------
>GG1
TCACTAGATATTGTTGTTGTGA--ATTTAGGACTGGGATTTAGATCCATTGT-ATTTTTGGTGTTTACTCCCGAATACACTACTCT-AAGTCTTCTCCTGTTTATTT--TATTAAGGAACAGTGATTTTTCCTT--GGATCCTTTAACTGGAAAAGAACAAAATCATTTTCCTGCCATAGATGAACATGAAAGGAAAATGGAAAGGAGAGGGGCACCATGAATCTTTGCACATTGACAGATACAGCCACATGGCTGAAATCAATCGCCACAACCCTGTGCCTAATGACTCCTTTTGGGCTAAATCTAATAACTGTCTTGGA-ATCAACACGCACAGATAATTTTAAATCTCGCCAA-TGTATTGAAATGGCCTCCTCTCAGTCCACAACGAGTACAAGTCTTCCATGCTTGCTCTCGAATTGTCGAATACGGAGAATCTAAGTACTTGCGCCCAATTGAATTTGCTGAGTCCTGAGCCCATTATGTAGAGAAAATGGGTTGTCTTTCAAACAAGGGAACTGTTATTGCTTCCTCCACAGTTTCTGTTAGTGTAGGGATTATTTGGGCATTTCGTCTTGAAAAGAATGGTTCCTTGGCGAAGACAAAAGACCTGGAAGAACGCCCTCTGAATTGAAAAATTTAAGTAACCACAGGACGTAGACTGAAGT---------GAATGGAAGAAGTCGAGCACAACCCAATTGC--TGCAATCGTTGTTTG----AATGAAAAGCGACGCCATTTCCCAATCCCTTT--CGTATTTGC--GCAC-ACCCCATTCTAGTCTTACGGTT-CTCAACT-----------CCTGC-----------ATGCTTTGTAATA---A-----------------------------------------------------------------------------------------------------------------------------
>HB41
---------ACTTCCATTGCTC--AAACATCAA--GCATGCATGCTCAACCT-TTA--GACATTTCTCCCCTTCCTCTAACGCCCA--AAGCATTTCCAGGCCAGCAGAAATTCAGGAACAGTCATTTCAAGTTCAAGTCCCCTTGTTTGAAAGGCAAC----CCATTTTCCCCACATGCCTGCAAGAGCTCAAACAATGGAGAAAATGGGCAC-----AGGATTTTGCCAACT--CTGTTGGGTCCACATACCTAGAGGCGGATG--GGGGCCCTGATGCCAAAGAC--CTATTGAGAGAAATAGAATGGCT-TTTGGAA-GATGCAGTAGAGGGGTACTACCCAAATTTGGCCT-TGT-CTAAACTACCC---CCAAATTTTGTAATGAGGGCAAGTACTGAAGAGCTTTATTC--ATTGTGGA--GGGAGAGGATTGAGAAGAGGCGGCCATTTCAGTACATTGTAGGGTGTGCGCAT----TGGAGAGACCTGGTGTTGGCTGTGCAAGAGGGGGTGCTGATCCCAAGGCCTGAGACAGAGCAACTCATTGACATAGCCCAAAATGTAATATTGAAG--GATGGGTCATTGGGTGAAGGGGTGTGGGCAGATATGGGGTGTGGGAGTGGGGCACTTGCCATAGGCCTGGGGCAATTGCTGAATTCACAGGGCAGAGTTGTGGCAATTGATGTGAGTCCTGTTGC--TGTAGCAGTGGCTGGCTACAATGTGAGGAGATATGGCTTGGAGGTATGTTG--TGGTTGTAG--TTTG-CCATTTTTTTC--TTTTGTA-----AGGGT------------------------------GATAGTGTTTTGAAAGG---------GTTCACTGT-----------------------------TTTGTTATAAGTTTTGATGATTTCATTTTCCATTCATTTTCAAGTATTT--------------------------
>JO20
-----AGGCGCATTCAGTGCTC--AGATAAGAG--ATTTTCAAGTCCATCAG-CTA--AAA---TTTTCTCTTCCTCAAAAGCCCA--AGCCGCCGTAACTCTGGGCCCTGATCAGGAAAACTCAATCAAACTGCAAGTTCCCTTGTTTGAAAGAAAAC----CGAAATTCTCTTCATGCTCACAGGACCTCAAAGAGTGGAGGAAATGGGCTC-----AAGAATTGGCAAACT--CAGTTGGGTCAACATTTCTAGATACAGATG--GGGGCCCTGAGTCGAAAGAC--TTATTGAGGGAGATTGAATGGCT-CTTGGAA-GACGCTGTAGATGGTTACTCTACAAATTTAGCAA-TGC-TCGAATTGCCT---GCAGATTTGACTCTGAGAACAAGCATTGAGGACTTGTATGT--GTTGTGGA--GGGAAAGAGTTGAGAAGAGGCGGCCTTTCCAGTATATTGTGGGATGTGCACAT----TGGAGAGACTTGGTGTTGACTGTGCAAGAGGGTGTGTTGATTCCGAGGCCTGAGACAGAGCAGCTGATAGATATTGCTCAAAATGCGATTTTGAGG--GATGGGAGATTGGCTCGGGGGGTATGGGCTGATTTGGGGACTGGGAGTGGGGCGCTTGCCATTGGGCTCAGTCGATTATTGGAAGCACAAGGAAGAGCTGTAGCAGTTGATCTTAGTGATGTTGC--TGTATCAGTTGCTAGGTACAATGTGGAGAGATATGGCTTGCAGGTATGTTT--TAGCTTCCC--ATTC-GTCTTTCCATTTTCTTTTTT-----AAATT------------------------------GCTTTTACAG---------------AGTAGAATTC-------------------------------AGTTTTGAGACTTGGTCTTGCAA-TCCGTATTTCTGCAGGGATATTTTGGGTTTTAAAACCTTAGGAGAATTA
>JU21
-GAGGAGGCGCATTCAGTGCTC--AGATAAGAG--ATTTTCAAGTCCATCAG-CTA--AAA---TATTCCCTTCCTCGAAAGCCCA--AGCCGCCGTAACTCTGGGCCCTGATCAGGAAAACTCAATTGAACTGCAAGTTCCCTTGTTTGAAAGAGAAC----CGAAATTCTCTTCATGCTCACAGGACCTTAAAGAGTGGAGGAAATGGGCTC-----AAGAATTGGCAAACT--CAATTGGGTCAACATTTCTAGATACAGATG--GGGGCCCTGAGTCGAAAGAC--TTATTGAGGGAGATTGAATGGCT-CTTGGAA-GACGCTGTAGATGGTTACTCTACAAATTTAGCAA-TGC-TCGAATTGCCT---GCAGATTTGACTCTGAGAACAAGCATTGAGAACTTGTATGT--GTTGTGGA--GGGAAAGAGTTGAGAAGAGGCGGCCTTTCCAGTATATTGTGGGATGTGCACAT----TGGAGAGACTTGGTGTTGGCTGTGCAAGAGGGTGTGTTGATTCCGAGGCCTGAGACAAAGCAGCTGATAGATATTGCTCAGAATGCGATTTTGAGG--GATGGGAGATTGGCTCAGGGGGTATGGGCTGATTTGGGGACTGGGAGTGGGGCGCTTGCCATTGGGCTCAGTCGATTATTGGAAGCACAAGGAAGAGCTGTAGCAGTTGATCTTAGTGATGTTGC--TGTATCAGTTGCTAGGTACAATGTGGAGAGATATGGCTTGCAGGTATGTTT--TAGCTTCCC--ATTC-GTCTTTCCATTTTCTTTTTT-----AAATT------------------------------GCTTTTACAG---------------AGTAGAATTC-------------------------------AGTTTTGAGACTTGGTCTTGCAA-TCCGTATTTCTGCAGGGATATTTTGGGTTTTAAAACCTTAGGAGAATTA
>KE1
----------CTTCCGTTGCTC--AACACGGAG-CTCGCTCATTCCTAACCT-ACA--CACCATTTCCTCCCAATTTAAAAGCCCA--AACAATCTCCACAGTAACAGAAACTGTGGAGGAAGCGGTAAAACTTCAAGTTCCTCTGTTTGAGAGACCAT----CTATCTTCTCGACAAGCTCAGAAGACTTGCTAAAATGGAGAAAATGGGCCC-----AGGATTTGGCGAACT--CAGTTGGGTCCAAGTACCTTGATGCTGATG--GGGGTCCTGATTCTGAGGAC--TTATTGAGGGAGATTGAATGGCT-TTTGGAG-GATGCAATAGATGAGTATTCTCCGAACTTAGCTA-CGT-TTGAGGCCCCA---ACCACTTTGAATATGAGAACGAGCGTTGAGGATTTGTATTC--ACTATGGA--GTGATAGAGTGGAAAAAAGGAGGCCATTTCAATACATTGTGGGTTGTTCGCAT----TGGAGAGATGTGGTATTGTCCGTGCAAGAAGGAGTGCTGATTCCCAGGCCAGTGACAGAAGAATTGATAGAAATAGCCCAAAAGGCAATTGCTACA--GATGGGTCTTTGGCTAAAGGGGTGTGGGCTGATTTGGGCACTGGGAGTGGTGCCCTTGCCATAGGCCTGGCGCACTTGCTAGACCCAGAAGGTCATGTAGTGGCAGTGGATCTCAGCCATGTTGC--CCTATCCATTGCTCGATACAATGTGCAGAGATATGAGTTGCAGGTATGTGT--CG-GTGTCC--TTGT-CCTTTTCCTTTTCCGGAGAAAA---ATAGC------------GATCACTCGGCGTATTAAGCTTTT-------------------------------------------------------------------------------------------------------------------------------------
>LF2
--------------------------------------------------------------------------------------------------------------------------------------------------------------------------------------------------------------------------------------------------------------------------------------------------------------------------------------------------------------------------------------------------------------------------------------------------------------GGAGGCCATTTCAGTACATTGTTGGGTGTGCCCAT----TGGAGAGACCTGGTTTTGTCTGTGCAAGAGGGGGTACTGATCCCTAGGCCTGAGACAGAGCAACTTATTGATATAGCCCAAAATGTAATTTTGAAG--GATGGGTCATTGGGTGAAGGGGTGTGGGCAGATATGGGGTGTGGGAGTGGGGCACTTGCCATAGGCCTGGGGCAATTGTTGAATCCACAGGGCAAAGTTGTGGCAGTTGATGTGAGTCATGTTGC--TGTAGCAGTGGCTGGTTACAATGTGAGGAGATATGGCTTGGAGGTATGTTG--TTCATTATT--TTTT-TA-----------------------------------------------------------------------------------------------------------------------------------------------------------------------------------------------------
>MC0
---------ACTTCCATTGCTC--AAACAGCAA--GTATTCACGCTCAACCT-T----TACATTTTCCGCCTCCGTCTAATGCCCA--GGACATTACTAGACCAGCAGAATTTCAGGAACAGTCATTTCAACTTCAAGTCCCCTTGTTTGAAAGACAAC----CCATTTTTCCCGTATGCCTACAAGACTTTCAAAAGTGGAGACAATGGGCGC-----AAGATTTTGCCAACT--CCGTTGGAACCACCTTCCTGGAGGCAGATG--GGGGCCCTGACTCCAAAGAC--CTATTGAGAGAAATAGAATGGCT-TTTGGAA-GATGCAGTAGAGGGGTACTCCCCAAATTTGGCGA-TGT-CTAAACTACCC---CCCAATTTAGTCATGAGAGCCAGCATTGAAGAGCTTTATTC--ATTGTGGA--GGGAGAGAATTGAGAAGAGGAGGCCATTTCAGTACATTGTGGGGTGTGCGCAT----TGGAGAAACCTGGTATTGTCTGTGCAAGAGGGGGTACTCATCCCGAGGCCTGAGACAGAGCAACTCATTGATATAGCCCAAAATGTAATTTTGAAG--GATGAGTCATTGGGTAAAGGGTTGTGGGCAGATATGGGGTGCGGGAGTGGGGCACTTGCCATAGGCTTGGGGCAATTGCTGAATCCACAGGGCAGAGTTGTGGCAGTTGATGTGAGTCAAGTTGC--TGTAGCAGTGGCTGGCTACAATGTGAGGAGATATGGCTTGGAGGTATGTTG--TTGTC------CTTG-CCACCTTATTA--GTTCATT-----GAAGT------------------------------ATTTGTAAAGAGACAATT----CATAGTTTGATCT-----------------------------TTTGGTTAAAGACCTAAGCATTAAATGTTGAGTT-----------------------------------------
>MT0
---------ACTTCCATTGCTC--AAAAAGCAAACATATTCATGCTCAAACT-TCA-----------------ACTTCAATGCACA--ACAGATCTCCAGACCAGCAGAAACTCAGCAACAATCATTCCAACTTCAAGTCCCCTTGTTTGAAAGACAAC----CCATTTTCACTACATGCCTTGAGGACCTCCAAAAGTGGAGACAATGGGCAC-----AAGATTCTGCCAACT--CCATTGGCTCCACCTACTTAGAATCAGATG--GTGGTCCTGATTCCAAAGAC--CTATTGAGAGAAATAGAATGGCT-TTTGGAA-GATGCAGTAGAGGGCTACTACCCAAATATGGCCT-TGT-CTAAACTACCC---TCAAGTTTAGTTCTAAGAGCCGGTGTTAAAGAGCTTTATTC--ACTGTGGA--AAGAGAGGATTGAGAAGAGAAGGCCATTTCAGTACATTGTAGGGTGTGCTTAT----TGGAGAGACCTGGTTTTGTCTGTGCAAGAGGGTGTGCTGATCCCAAGGCCTGAGACAGAGCAACTGATTGATATAGCCCAGAGTGTGATATTGAAG--GATGGGTCATTAGGTGAAGGGGTTTGGGCAGATATGGGGTGTGGGAGTGGGGCCCTTGCCATAGGCCTGGGGCAGTTGCTGAATCCACAGGGCAGAGTTGTGGGAGTTGATGTGAGTGCTGTTGC--TGTAGCAGTGGCTGGCTACAATGTGAGGAGATATGGCTTGGAGGTATGTTG--TTGTTTT---------TAATCTTTTTA--GGTTGGT-----ATCAT------------------------------AGTTGTAAAAATCAGAAT----ATTTGGTTGAAAG-----------------------ATTTGGATTTTTTGAAAATCAG-----------------------------------------------------------
>NN48
---------ACTTCCATTGCTC--AAATACCAA--GTATTCATGCTCAACAT-T--------TTTTTCCACTCCGTCTAATGCCCA--AGACATTTCCAGACCAGCAGAAATTCACGAACAGTCTTTTCAACTCCAAGTCCCTTTGTTTGAAAGACAAC----CCATTTTCCCCACATGCCTACAAGACCTCCAAAAGTGGAGAAAATGGGCAC-----AAGATCTTGCAAACT--CCGTTGGGTCTGCCTTCCTAGAGGCAGATG--GGGGCCCTGACTCCAAAGAC--CTATTGAGAGAAATAGAATGGCT-TTTGGAA-GATGCAGTAGAGGGGTACTGCCCAAATTTGGTGT-TGC-CAAAATTGCCC---CCTAATTTAGTCATGAGAGCTAGTATTGAAGAGCTTTATTC--AATTTGGA--GGGAGAGGATTGAGAAAAGGAGGCCATTTCAGTACATTGTGGGGTGTGCGCAT----TGGAGAGACCTGGTATTTTCTGTGCAAGAGGGGGTGCTGATTCCAAGGCCTGAGACAGAGCAACTAATTGATATAGCTCAGAATGTAATATTGAAG--GATGGGTCATTGGGTGAAGGGGTGTGGGCAGATATGGGTTGTGGGAGTGGGGCACTTGCCATAGGCCTGGGGCAATTGCTGAAACCACAGGGCAGAGTTGTGGCAGTTGATGTGAGTCGTGTTGC--TGTATCAGTGGCTGGCTACAATGTGAGGAGATATGGCTTGGAGGTATGTTGTGTTGTTGCCC--CTTA-CCACCGTTTT-------ATT-----GAAGT------------------------------ATTCGTA--------------------TTTGATCT-----------------------------TTTGGTTAAAGACCTAAG---------------------------------------------------------
>PA42
---------ACTTCTATAGCTC--AAACAGCAT--ATACTCATATTCAACCT-TTA--CACATTCTTCCCCTCTTCCTAATGCCCA--ATACATTTCCAGACCAAGAGAAATTCAGGAAGAGTCATTTGAACTTCAAGTCCCCTTGTTTGAAAGGCGAC----CCATTTTCCCCACATGCCTACAAGACCTCCAAAAGTGGAGACAATGGGCAC-----AAGATTTTGCAAATT--CCGTTGGGTTCACCTTCCTAGAGGCAGATG--GGGGCCCTGATTCCAGAGAC--CTATTGAGAGAAATAGAATGGCT-TTTGGAA-GATGCAGTAGAGGGGTACTCCCTAAATTTGGCGT-TGT-CTAAACTACCC---CCAAATTTTGTCATGAGAGCCAGTATTGAAGAGCTGTATTC--ATTGTGGA--GGGAGAGGATTGAGAAGAGGAGGCCATTTCAGTACATTGTGGGTTGTGTGCAT----TGGAGAGACCTGGTATTGTCTGTGCAAGAGGGGGTACTGATCCCAAGGCCCGAGACAGAGCAACTCATTGACATTGCCCAAAATGTAATTTTGAAG--GATGAGTCGTTGGGTGAAGGGGTGTGGGCAGATATGGGGTGTGGGAGTGGGGCACTTGCGATAGGCCTGGGGCACTTGCTGAATCCACAGGGCAGAGTTGTGGCAGTTGATTTGAGTCGTGTTGC--TGTAGCAGTGGCTGGCTTCAATGTGAGGAGATATGGCTTGGAGGTATGTTG--TTTTTGCCC--CTTG-CAAACTTTCTT--TTTTATT-----TAGAT------------------------------CACTGGTATTACTGCATG----CCTTCTTTAGAAT-----------------------AATTGGATGGTTTTAAAGTTTCCTAATAAAAACACTCACA-----------------------------------------
>PB33
---------------------------------------------------------------TTTCCTCTCACATTAAATGCCCA--AACAGTATCCACATTAACAGAAACTGTGGAGGAAGCGGTAAAGCTTCAAGTTCCTCTGTTCGAAAGACCAA----CCATCTTCTCGACATGTTCAGAAGACCTACTAAACTGGAGAAAATGGGCTC-----AGGACTTGGCAAACT--CAGTTGGGACCAAGCTTTTGGAGGCTGATG--GGGGCCCTGATTCCGAGGAC--TTATTGAGAGAGATTGAATGGCT-TCTGGAG-GATGCAGTAGATGAGTATTCTCCAAATTTGGCGA-CGA-TGGAGGCCCCT---GTCACTTTGAATATGAGAACGAGTGTTGAGGACTTGTATTC--ACTGTGGA--ATGATAGAGTAGAGAAAAGAAGGCCATTTCAGTATATTGTAGGCTGTTCGCAT----TGGAGAGATGTGGTGCTGTCCGTGCAAGAAGGGGTTCTGATTCCTAGGCCAGTGACGGAAGAACTGATAGAAATAGCCCAAAAGGCAATTGCTACA--GATGGGTCATTGGCTAGAGGGGTGTGGGCTGATTTGGGCACTGGGAGTGGTGCCCTTGCCATAGGCCTGGCACGGTTACTAGACACAGAAGGTCACGTAGTGGCAGTGGATCTCAGCCATGTTGC--CCTAGCCATTGCTCGCTACAATGTGCAGAGATATGAACTGCAGGTATGTGT--CG-CTGTCC--TTGC-CCTTTTTTT---CCCGAGAAAT---ATAGT-----------CCTTCACTTCTCGTATTAAGCA----------------------------------------------------------------------------------------------------------------------------------------
>PF1
---------ACTTGCATTGCTC--AAACAGCAA--ATATTCATGCTCAACCT-C--------TGCATCCCTTCCTCTAAAGACGCA--AGACATGTCCAGACCAGCAGAAATTCAGGAAGACTCATTTCAACTTGAAGTCCCCTTGTTTGAAAGGCAGC----CCATTTTCTCCACATGCCTGCAAGACCTCCAGAAGTGGAGACAACGGGCAC-----AGGACATTGCCAACT--CCGTTGGGTCCACCTATCTAGAGGCAGATG--GTGGCCCTGACTCCAAAGAC--CTATTGAGAGAAATAGAATGGCT-TTTGGAA-GATGCAGTAGAGGGCTACTCCCCAAATTTGGTGT-TGT-CTAAACTACCC---CCGAATTTAGTGATGAGAGCTAGTATTGACGAGCTTTATTC--GTTGTGGA--GGGAGAGGATTGAGAAGAGGAGGCCATTTCAGTACATTGTAGGGTGTGCTCAT----TGGAGAGAGCTGGTGTTGTCTGTGCAAGAGGGGGTGCTGATCCCAAGGCCTGAGACAGAGCAACTCATTGACATAGCCAAAAATGCAATCTTGAAG--GATGGGTCATTGGGTGAAGGGGTGTGGGCAGATATGGGGTGTGGGAGTGGGGCACTTGCCATAGGCCTGGGGCAGCTGCTGAATCCACAGGGCAGAGTTGTGGCAGTTGATGTGAGTCCTGTAGC--TGTAGCAGTAGCTGGCTACAATGTGAGGAGATATGGTTTGGAGGTATGTTGTGTTGTTGTCC--CTTG-CCACCGTTTTA--GTTCATT-----GAAGT------------------------------ATTTGTAAG------------------TTTGATCT-----------------------------TTTGGTTGAAGACCTAAGC--------------------------------------------------------
>PFM1
---------ACTTCCATGTTTC--AAGCAACAA--ATATTCATGCTCAACCT-----------TTTTTTCCACCCTCTAACGCCCA--AGCCATTTCCAGACCAAGAGAAGTTCAGGAAGAGTCATTTGAACTTCAGGTCCCCTTGTTTGAAAGGCAAC----CCATTTTCCCCACACGTCTACAAGACCTCCAAAAGTGGAGACAATGGGCAC-----AAGATTTTGCAAATT--CCGTTGGGTCCACCTTCCTAAAGGCAGATG--GGGGCCCGGAGTCCAAAGAC--CTATTGAGAGAAATAGAATGGCT-TTTGGAA-GATGCAGTAGATGGGTACTCACTAAATCTGGCGT-TCT-CTAAACTGCCC---CCAAATTTAGTCATGAGAGCCAGTATTGAAGAGCTTTATTC--ATTGTGGA--AGGAGAGGATCGAGACAAGGAGACCATTTCAGTACATTGTGGGGTGTGTGCAT----TGGAGAGACCTGGTATTGTCAGTGCAAGAGGGAGTACTGATCCCAAGGCCTGAGACAGAGCAACTCATTGACATAGCCCATAATGCAATATTGAAG--GATGGGTCATTGGGTGAAGGGGTGTGGGCAGATATGGGGTGTGGGAGTGGGGCACTTGCCATAGGCCTGGGGCAATTGCTGAATCCACAGGGCAGAGTTGTGGCAGTTGATGTGAGTCATGTTGC--TGTAGCAGTGGCTGGCTACAATGTGAGGAGATATGGCTTGGAGGTATGTTTTGTTTTTGTCC--ATTT-CAAACTGTTTA--GTTTATT-----GAAGT------------------------------TTTTGTAAAGAGACAATT----CATAGTTTGATCT-----------------------------TTTGGTTGAAGACCTAAGC--------------------------------------------------------
>PG28
----------CTTCCGTTGCTC--AACACGGAG-CTCACTCATTCCTAACCT-----------TTTCCTCCCACATTAAATGCCCA--AACAGTATCCACAATAACAGAAACTGTGGAGGAAGTGGTAAAACTTCAAGTTCCTCTGTTTGAGAGACCAC----CCATCTTCTCGACATGCTCAGAAGACCTGCTAAAATGGAGAAAATGGGCTC-----AGGACTTGGCAAACT--CAGTTGGGTCCAAGTACTTAGAGGCTGATG--GGGGCCCTGATTCCGAAGAC--TTATTGAGGGAGATTGAATGGCT-TTTGGAG-GATGCAGTAGATGAGTATTCTCCAAATTTAGCTA-CGT-TTGAGGCCCCA---ATCACTTTGAATATGAGAACCAGCGTCGAGGACTTGTATTC--ACTGTGGA--GTGATAGAGTGGAGAAAAGAAGGCCATTTCAGTACATTGTGGGTTGTTCGCAT----TGGAGAGATGTGGTATTGTCCGTGCAAGAAGGAGTGCTGATTCCTAGGCCAGTTACAGAAGAATTGATAGAAATAGCCCAAAAGGCAATTGCTACT--GACGGGTCATTGGCTAGAGGGGTGTGGGCTGATTTGGGCACCGGGAGCGGTGCCCTTGCCATAGGCCTGGCGCAGTTACTAGACCCAGAAGGTCACGTAGTGGCAGTGGATCTCAGCCATGTTGC--CCTATCCATTGCTCGCTACAATGTGCAGAGATATGAGTTGCAGGTATGTGT--CG-GTGTCC--TTGCACTTTTTTTTTTCCCATAGAAAC---ATAGT-----------CCTTCACTCGGCGAATTAAGCA----------------------------------------------------------------------------------------------------------------------------------------
>PH2
---------ACTTGCATTGCTC--AAACAGCAA--ATATTCATGCTCAACCT-C--------TGCATCCCTTCCTCTAAAGACGCA--AGACATGTCCAGACCAGCAGAAATTCAGGAAGACTCATTTCAACTTGAAGTCCCCTTGTTTGAAAGGCAGC----CCATTTTCTCCACATGCCTGCAAGACCTCCAGAAGTGGAGACAATGGGCAC-----AGGACATTGCCAACT--CCGTTGGGTCCACCTATCTAGAGGCAGATG--GTGGCCCTGACTCCAAAGAC--CTATTGAGAGAAATAGAATGGCT-TTTGGAA-GATGCAGTAGAGGGCTACTCCCCAAATTTGGTGT-TGT-CTAAACTACCC---CCGAATTTAGTGATGAGAGCTAGTATTGACGAGCTTTATTC--GTTGTGGA--GGGAGAGGATTGAGAAGAGGAGGCCATTTCAGTACATTGTAGGGTGTGCTCAT----TGGAGAGAGCTGGTGTTGTCTGTGCAAGAGGGGGTGCTGATCCCAAGGCCTGAGACAGAGCAACTCATTGACATAGCCAAAAATGCAATCTTGAAG--GATGGGTCATTGGGTGAAGGGGTGTGGGCAGATATGGGGTGTGGGAGTGGGGCACTTGCCATAGGCCTGGGGCAGCTGCTGAATCCACAGGGCAGAGTTGTGGCAGTTGATGTGAGTCCTGTAGC--TGTAGCAGTAGCTGGCTACAATGTGAGGAGATATGGTTTGGAGGTATGTTGTGTTGTTGTCC--CTTG-CCACCGTTTTA--GTTCATT-----GAAGT------------------------------ATTTGTAAG------------------TTTGATCT-----------------------------TTTGGTTGAAGACCTAAGC--------------------------------------------------------
>PM29
----------CTTCCGTTGTTC--CACACGGAG-GTCACTCATACCTAGCCT-----------TTTCCGCCCAGTTTAAATGCCCA--AACAATATCTACAATAACAGAAACTGTGGAGGAAGCCGTAAAACTTCAAGTTCCTCTGTTTGAGAGACCAC----CCATCTTCTCGACATGCTCAGAAGACCTGCTAAATTGGAGAAAGTGGGCTC-----AGGACTTGGCAAATT--CAGTTGGGTCCAAGTACTTAGAGGCTGACG--GGGGCCCTGATTCCGAAGAC--TTATTAAGGGAGATTGAATGGCT-TTTAGAG-GATGCAGTAGATGAGTATTCCCCAAATTTAACCA-CGT-TTGAGGCCCCA---ATAACTTTGAATATGAGAACGAGCGTTGAGGATTTGTATTC--ACTGTGGA--GTGAGAGAGTGGAGAAAAGAAGGCCATTTCAGTACATTGTGGGTTGTTCGCAT----TGGAGAGATGTGGTATTGTCCGTGCAAGAAGGAGTGCTGATTCCCAGGCCAGTGACAGAAGAATTGATAGAACTAACCCAACAGGCAATTGCTAAA--GACGGGTCATTGGCTAAAGGGGTGTGGGCTGATTTGGGCACTGGGAGCGGTGCCCTTGCCATAGGTCTGGCGCGGTTACTAGACCCAGAAGGTCACGTAGTGGCAGTGGATCTCAGCCATGTTGC--GCTATCCATCGCTCGCTACAATGTGCAGAGATATGAGTTGCAGGTATGTGT--CG-GTGCCC--TTGC-CTCCTGTTT---CTCGGGAGAA---ACAGT-----------CTGTTACTTGGTATATTTCTTGTCTGAATATTAAGCAAGCTGGTACCTT-------------------------------------------------------------------------------------------------------------
>PS27
----------CTTCCGTTGCTC--AACACGGAG-CTCACTCATTCCTAACCT-----------TTTCCTCCCACATTAAATGCCCA--AACAGTATCCACAATAACAGAAACTGTGGAGGAAGTGGTAAAACTTCAAGTTCCTCTGTTTGAGAGACCAC----CCATCTTCTCGACATGCTCAGAAGACCTGCTAAAATGGAGAAAATGGGCTC-----AGGACTTGGCAAACT--CAGTTGGGTCCAAGTACTTAGAGGCTGATG--GGGGCCCTGATTCCGAAGAC--TTATTGAGGGAGATTGAATGGCT-TTTGGAG-GATGCAGTAGATGAGTATTCTCCAAATTTAGCTA-CGT-TTGAGGCCCCA---ATCACTTTGAATATGAGAACCAGCGTCGAGGACTTGTATTC--ACTCTGGA--GTGATAGAGTGGAGAAAAGAAGGCCATTTCAGTACATTGTGGGTTGTTCGCAT----TGGAGAGATGTGGTATTGTCCGTGCAAGAAGGAGTGCTGATTCCTAGGCCAGTTACAGAAGAATTGATAGAAATAGCCCAAAAGGCAATTGCTACT--GATGGGTCATTGGCTAGAGGGGTGTGGGCTGATTTGGGCACCGGGAGCGGTGCCCTTGCCATAGGCCTGGCGCAGTTACTAGACCCAGAAGGTCACGTAGTGGCAGTGGATCTCAGCCGTGTTGC--CCTATCCATTGCTCGCTACAATGTGCAGAGATATGAGTTGCAGGTATGTGT--CG-GTGTCC--TTGCACTTTTTTTTTTCCCATAGAAAC---ATAGT-----------CCTTCACTCGGCGAATTAAGCA----------------------------------------------------------------------------------------------------------------------------------------
>PS30
---------ACTTCTATAGCTC--AAACTGTAT--ATACTCATGCTCAACCT-TTA--CACATTCTTCCCCTCCTCCTAATGCCCA--ATACATTTCCAGACCAAGAGAAATTCAGGAAGAGTCATTTGAACTTCAAGTCCCCTTGTTTGAAAGGCAAC----CCATTTTCCCCACATGCCTACAAGACCTCCAAAAGTGGAGACACTGGGCAC-----AAGATTTTGCAAATT--CCGTTGGGTCCACCTTCCTAGAGGCAGATG--GGGGCCCTGATTCCAGAGAC--CTATTGAGAGAAATAGAATGGCT-TTTGGAA-GATGCAATAGAGGGGTACTCCCTAAATTTGCCGT-TGT-CTAAACTACCC---CCAAATTTTGTCACGAGAGCCAGTATTGAAGAGCTTTATTC--ATTGTGGA--GGGAGAGGATTGAGAAGAGGAGGCCATTTCAGTACATTGTGGGGTGTGTGCAT----TGGAGAGACCTGGTATTGTCTGTGCAAGAGGGGGTACTGATCCCAAGGCCCGAGACAGAGCAACTCATTGACATTGCCCAAAATGTAATATTGAAG--GATGGGTCATTGGGAGAAGGGGTGTGGGCAGATATGGGGTGTGGGAGTGGGGCACTTGCCATAGGCCTGGGGCACTTGTTGAATCCACAGGGCAGAGTTGTGGCAGTTGATGTGAGTCATGTTGC--TGTAGCAGTGGCTGGCTACAATGTGAGGAGATATGGCTTGGAGGTATGTTG--TTTTTGTCC--CTTG-CATTTTTTT------TTATA-----AAGTT------------------------------TTACACAAA------------------TTAGATCT-----------------------CAT------------------------------------------------------------------------------
>PSF43
---------ACTTCCATTGCTC--AAATACCAA--GTATTCATGTTCAACAT-T--------TTTTTCCACTCCGCCTAATACCCA--AGACATTTCCAAACCAGCAGAAATTCAGGAACAGTCATTTCAACTCCAAGTCCCCTTGTTTGAAAGACAAC----CCATTTTCCCCACATGCCTACAAGACCTCCAAAAGTGGAGAAAATGGGCAC-----AAGATTTTGCAAACT--CCGTTGGGTCTACCTTCCTAGAGGCAGATG--GGGGCCCTGAATCCAAAGAC--CTATTGAGAGAAATAGAATGGCT-TTTGGAA-GATGCAGTAGAGGGGTACTCCCCAAATTTGGTGT-TAT-CTAAATTACCC---CCTAATTTAGTCATGAGAGCTAGTATTGAAGAGCTTTATTC--ATTGTGGA--GGGAGAGGATTGAGAAAAGGAGGCCATTTCAGTACATTGTGGGGTGTGCGCAT----TGGAGAGACCTGGTATTGTCTGTGCAAGAGGGGGTCCTTATTCCAAGGCCTGAGACAGAGCAACTCATTGAAATAGCCCAGAATGTGATATTGAAG--GATGGGTCATTGGGTGAAGGGGTGTGGGCAGATATGGGTTGTGGGAGTGGGGCACTTGCCATAGGGCTGGGGCAATCGCTGAAACCACAGGGCAGAGTTGTGGCAGTTGATGTGAGTCGTATTGC--TGTAGCAGTGGCTGGCTACAATGTGAGGAGATATGGCTTGGAGGTATGTTGT-TTTTACCCC--CTTG-CCACCGTTTTA--GTTCATT-----GAAGT------------------------------ATTCGTATTT-------------TTTTGTTGGAGT-----------------------------TTTGTCCCTT-----------------------------------------------------------------
>PTA0
---------ACTTCCATAGCTC--AAACATCAA--ATATTCTCACTCAACCT---------------------TTTCTAATGCACA--AGACATTTCCAGACCAGCAGAAAATCAGAAACAGTCATTTCAACTTCAAGTCCCCTTGTTTGAAAGGCAAC----CCATTTTCCCCACAAGCCTACAAGACCTCCAAAAGTGGAGACAATGGGCAC-----AAGATTTTGCAAACT--CGGTTGGATCCACCTTCCTAGAGGCAGATG--GGGGCCCTGACTCCAAAGAC--CTATTGAGAGAAATAGAATGGCT-TTTGGAA-GATGCAGTAGAGGGGTACTCCCCAAATTTGGCGT-TGT-CTAAACTACCC---GCAAATTTAATCATGAGAGCCAGTATTGAAGAGCTTTATTC--TTTGTGGA--GGGAGAGGATTGAGAAGAGGAGGCCATTTCAGTACATTGTGGGCTGTGCGCAT----TGGAGAGACTTGGTTTTGTCTGTGCAAGAGGGGGTACTAATCCCAAGGCCTGAGACAGAACAACTCATTGACATAGCCCAAAATGAGATATTGAAG--AATGGGTCGTTGGGTGAAGGGGTTTGGGCAGATATGGGGTGTGGAAGTGGGGCACTTGCCATAGGGCTGGGACAATTGCTGAATCCACAGGGCAGAGTTGTGGCAGTTGATGTGAGTCCTGTTGC--TGTAAAAGTGGCTGGCTACAATGTGAGGAGATATGGCTTGGAGGTATGTTTTGTTGTTGTCC--CTTG-CCACCTTTTCA-TGTCCATT-----GAAGT-----------CA----------------TTCTTTTTAAGAGACAAT------TCATTATAATTG-------------------------CTAATTTGCTTAAAACCTCATACT-------------------------------------------------------
>RC54
---------ACTTCCATTGCTC--AAATACCAA--GTATTCATGCTCAACAT-T--------TTTTTCCACTCCGTCTAATGCCCA--AGACATTTCCAGACCAGCAGAAATTCAGGAACAATCAGTTCAACTTCAAGTCCCTTTGTTTGAAAGACAAC----CCATTTTCCCCACATGCCTACAAGACCTCCAAAAGTGGAGAAAATGGGCAC-----AAGATTTTGCAAACT--CCGTTGGGTCCAGCTTCCTAGAGGCAGATG--GGGGCCCTGACTCCAAAGAC--CTATTGAGAGAAATAGAATGGCT-TTTGGAA-GATGCAGTAGAGGGGTACTCCCCAAATTTGGTGT-TGT-CTAAACTGTCC---CCTAATTTAGTCATGAGAACTAGTATTGAAGAGCTTTATTC--ATTGTGGA--GGGAGAGGATTGAGAAAAGGAGGCCATTTCAGTACATTGTGGGGTGTGCGCAT----TGGAGAGACCTGGTGTTGTCTGTGCAAGAGGGGGTGCTGATTCCAAGGCCTGAGACAGAGCAACTAATTGAAATAGCCCAGAATGTAATATTGAAG--GATGGGTCATTGGGTGAAGGGGTGTGGGCAGACATGGGGTGTGGGAGTGGGGCACTTACCATAGGCCTGGGGCAATTGCTGAAACCACAGGGCAGAGTTCTGGCAGTTGACGTGAGTTGTGTTGC--TGTAGCAGTGGCTGGCTACAATGTGAGGAGATATGGCTTGGAGGTATGTTG--TTGTCGCCC--CTTG-CCACCGTTTTA--GTTCATT-----GAAGT------------------------------ATTCGTAAAT-------------TCATTTTGATCT-----------------------------TTTGGTTAAAGACCTAAGCACTAAGTGTTGTGTT-----------------------------------------
>RR55
----------------------------------------------GGACAC-A--------TTTTTCCACTCCGTCTAATGCCCA--AGACATTTCCAGACCAGCAGAAATTCAGGAACAGTCAGTTCAACTTCAAGTCCCTTTGTTTGAAAGACAAC----CCATTTTCCCCACATGCCTACAAGACCTCCAAAAGTGGAGAAAATGGGCAC-----AAGATTTTGCAAACT--CCGTTGGGTCTACCTTCCTAGAGGCAGATG--GTGGCCCTGATTCCAAAGAC--CTATTGAGAGAAATAGAATGGCT-TTTGGAA-GATGCAGTAGAGGGGTACTCCCCAAATTTGGTGT-TGT-CTAAACTGTCC---CCTAATTTAGTCATGAGAGCTAGTATTGAAGAGCTTTATTC--ATTGTGGA--GGGAGAGGATTGAGAAAAGGAGGCCATTTCAGTACATTGTGGGGTGTGCGCAT----TGGAGAGACCTGGTATTGTCTGTGCAAGAGGGGGTGCTGATTCCAAGGCCTGAGACAGAGCAACTAATTGAAATAGCCCAGAATGTAATATTGAAG--GATGGGTCATTGGGTGAAGGGGTGTGGGCAGACATGGGGTGTGGGAGTGGGGCACTTGCCATAGGCCTGGGGCAATTGCTGAAACCACAGGGCAGAGTTCTGGCAGTTGACGTGAGTCGTGTTGC--TGTAGCAGTGGCTGGCTACAATGTGAGGAGATATGGCTTGGAGGTATGTTG--GTGTTGCCC--CTTG-CCACCGTTTTA--GTTCATT-----GAAGT------------------------------ATTCGTAAAT-------------TCATTTTGATCT-----------------------------TTTGGTTAAAGACCTAAGCACTAAGTGTTGTGTT-----------------------------------------
>SA1
---------ACTTCCATAGTTC--AAAGAGGAG--ATATTCATGCTCAACCT-------AACACATTCTTCCCCTCCTAATGCCCA--ATACATTTCCAGACCAAGAGAAATTCAGGAAGAGTCATTTGAAATTCAAGTCCCCTTGTTTGAAAGGCAAC----CCATTTTCCCCACATGCCTACAAGACCTCCAAAAGTGGAGACAATGGGCAC-----AAGACTTTGCAAATT--CCATTGGGTCCACCTTCCTAGAGGCAGATG--GGGGCCCTGATTCCAGAGAC--CTACTGAGAGAAATAGAATGGCT-TTTGGAA-GATGCAGTAGAGGGGTACTCCCTAAACTTGGAGT-TGT-CTAAACTACCC---CAAAATTTAGTCATGAGAGCCAGTATTGAAGAGCTTTATTC--GTTGTGGA--GGGAGAGGATTGAGAAGAGGAGGCCATTTCAGTACATTGTGGGGTGTGTGCAT----TGGAGAGACCTGGTATTGTCTGTGCAAGACGGGGTACTGATCCCAAGGCCCGAGACAGAGCAACTCATTGACATAGCCCAAAATGCAATATTGAAG--GATGGGTCATTGGGTGAAGGGGTGTGGGCAGATATGGGGTGTGGGAGTGGGGCACTGGCCATAGGCCTGGGGCACCTACTGAATCCACAGGGCAGAGTTGTGGCAGTTGATGTGAGTCGTGTTGC--TGTAGAAGTGGCTGTCTACAATGTGAGGAGATATGGCTTGGAGGTATGTTG--TTGTTTTTCTTATTG-CAAACTTTTTA--GTTAATT-----GAAGT------------------------------CTTTGTAAAGAGACAATT----CATAGTTTGATAT-----------------------------TTTGGTTAAAGGCCTAAAGC-------------------------------------------------------
>SC0
---------ACTTCCATTGCTCAAAAACAGCAA--ATATTCATGCTCAACCT---A-AGACATTTTTGCACTCCATCTAGTGCCCA--AAACATTACCAGATCATTAGAAATTCAGGAAGAGTCATTTCAACTTCAAGTACCCCTCCTTGAAAGGCAAC----CCATTTTCTCCACATGTTTACAGGACCTCCAAAAGTGGAAACAATGGGCAC-----AAGATGTTGTCAACT--CCATTGGGTCCACTTACTTAGAGGCAGATG--GAGGCCCTCCTTACAAGAAC-ATTATTGGCAGAAATAGAATTGCT-TTTGGAA-GCTGCAGTAGAGGAGTACTATCTAGATATGGAGT-TGT-CTAAACTACCC---TCAAGTTTAGTCACAAGAGCC--TATTGAAGAGCTTTATTC--ACTGTGGA--AGGAGAGGATTGAGAAGAGGAGGCCAATTGAGTACATCATAGGAAGTACACTT----TGGGGAGAGCTGGTATTGTCTGTTCAAGAGGGGGTGATGATCCCAAGGCTTGACACAGAGCAACTCATTGATATAGTTAAAAATGTGATTTTGAAA--GATGGGTCATTGGGTGAAGGGGTGTGGGCAGTTATGGGGTGTGGGAGTGGGGCGCTTGCCATAGGCCTGGGAAGATTGCTGAATTCACAAGGCAGAGTTGTGGCAGTTGATGTGAGTCCTGTTGC--TGTAGCAGTGGCTGGCTACAATGTGAGGAGATATGGCTTGGAGGTATGTTT--TTGTTC-----CTTG-CCACTTTTT----GTTTATT-----GAAAT------------------------------ATTTTT-------------------------------------------------------------------------------------------------------------------------------------
>SE46
-----------------------------------------------------------------------------------------------------------------------------------------------------------------------------------------------------------------------------------------------------------------------------------------------------------------------------------------------------------------------------------------------------------------GGAAGATTTGTACTC--ACTGTGGT--CTGAGAGAGTTGAGAAAAGGAGACCCTTCCAATACGTTGTAGGGTGTGCTCAT----TGGAGAGATTTAGTATTAGCTGTCCAGGAAGGAGTGTTGATCCCAAGACCAGAGACTGAGCAATTGATAGACATTGCTCAAAATGCAATCCTGACA--GATGGGTCATTGGCCAGAGGCTTGTGGGCTGATATGGGAACTGGAAGTGGTGCACTTGCCATAGCACTCGGTCACCTATTGGACTCTGAGGCTAGTGTAATAGCAATAGATTTAAGCCACGTGGC--TGCATCTGTGGCTTGTTACAATGTGCAAAGATATGGCTTGCAGGTATGTTC--ATGGTGTCC--CTCC-TCTTTCCTTTG-----AATT-----AAAAT-----------TCACTA------GGACGGACTTTTTGGGATCAAACA--------------------------------------------------------------------------------------------------------------------------
>SG23
AGAACAGGCACATTCATTGCTC--GTATAGGAG--ATTTTCAAGCCTTTCGG-CCA--AAACACTCCTCCCTCCACCAAAAGCCCA--AACCGGCCTAGCTCTGGGCCAGAATCAGGAAAAGTCAATTAAACTTCAAGTTCCCTTGTTTGAAAGAAAAC----CCATCTTCTCTACATACTCACATGACCTCAAAGAGTGGAGAAAATGGGCTC-----AAGAATTGGCAAAGT--CAGTTGGGTCAAGATTTCTAGAAACAGATG--GGGGCCCTGAGTCGAAAGAC--TTATTGCGGGAGATTGAATGGCT-TTTGGAA-GATGTAGTAGATGGGTACTCTACAAATTTAGCAAGAGA-TTGAATTACCT---TCTGATTTGGCTCTGAGAACAAGCATTGAAGACTTGTATGT--ATTGTGGA--GGGAAAGAGTTGAGAAGAGAAGGCCATTTCAGTACATTGTGGGATGTGCACAT----TGGAGAGACTTGTTGCTGGCTGTGCAAGAGGGTGTGTTGATTCCAAGGCCCGAGACAGAGCAACTGATAGATATTGCTCAGAATGTGATTTTGAGA--GATGGGACATTGGCTAAGGGGGTGTGGGCTGATTTGGGGACTGGGAGTGGGGCACTTGCCATTGGGCTCGGTCAGTTAGTGGAGGCACATGGGAGAGTTGTAGCAGTTGATCTGAGCCATGTTGC--TGTATCAGTTGCTAGGTACAATGTGGAGAGATATGGCTTGCAGGTATGTTT--TGGGTTCTC--ATTC-AACTTTCCATTTTCTTTTCT-----AAATT------------------------------GCTTTTATAA---------------AATAGAATTCATA--------------------AGAAGGATAGTTTTGAGACTTCGACTTGCAAATCCATAATTCTCTAGGCTTATTTCGGGTTCT------------------
>SS22
------------------------------------------------------------------CTCCCTCCCCCAAAAGCCCA--AACCGGCCTAGCTCTGGGCCAGAATCAGGAAAAGTCAATTAAACTTCAAGTTCCCTTGTTTGAAAGAAAAC----CCATTTTCTCTACATACTCACATGACCTCAAAGAGTGGAGAAAATGGGCTC-----AAGAATTGGCAAAGT--CAGTTGGGTCAAGATTTCTAGAAACAGATG--GGGACCCTGAGTCGAAAGAC--TTATTGAAGGAGATTGAATGGCT-TTTGGAA-GATGCAGTAGATGGGTACTCTACAAATTTAGCAAGAGA-TTGAATTGCCT---GCTGATTTGGCTC--------------------------------------------------------------------------------------------------------------------------------------------------------------------------------------------------------------------------------------------------------------------------------------------------------------------------------------------------------------------------------------------------------------------------------------------------------------------------------------------------------------------------------------------------------------------------------------------------------------
>SV36
----CAAGTACTTCCATTGCTC--AACGGTAAC--ATTTTCATGCACATCTT-------------------TGTTCCCAACACCCT--AAACATCTCAACACTAGCACAAACTTGGGAGGAATCAATTCAACTTCAGGTTCCTCTGTTTTTAAGGCAAC----TCACATTTTCTACAAGCTTAGAAGACCTCAAAAGATGGAGAAAATTGGCCC-----AAGATTTGGCAAATG--CAGTAGGATCCAGTTATTTAGAGTCAGATG--GGGGTCCTGATTCCAAAGAC--TTATTGAGGGAAATAGAGTGGCT-TTTGGAA-GATGCAGTAGAAGGGTACTCTCCAAATTTGGCAA-TGC-TTGAGTCACCC---CTAACTTTGGCTACGAGAGCAAGCATTGAAGACTTGTATTC--TTTGTGGA--ATGAAAGGATTAAGAAGAGGAAGCCATTTCAGTACATTGTGGGCTGTGCACAT----TGGAGAGATTTGGTTTTGTCTGTACAAGAAGGTGTGTTGATTCCAAGGCCCGAGACAGAGCAACTGATAGACATAGCTCAAAATGCAATTTTGAGT--GACGGGTCATTGGCTAAGGGGTTGTGGGCTGATTTGGGTACTGGGAGTGGAGCCCTTGCCCTTGGGCTGGGACAGCTATTAGGTCCAGAGGGCAGAGTGGTAGCAGTTGATCTGAGTCATGTTGC--TGTATCGGTTGCTAGGTATAATGTGCAGAGATATGGCTTGCAGGTATGATG--TTGGTGTCC--CTTT-TCCTCCTCT---------------ACAAGT------------------------------AGTTTTGA-----------------------------------------------------------------------------------------------------------------------------------
>TA17
----CAGGTACATTCAGCGCTC--AGATAAGAG--ATTTTCAAGTCCATCGG-CTA--AAACATTCCTCCCTTCCTTAAAAGCCCA--AACCGGCTTAACTCTGGGCCGTAATCAAGCAAACTCAATTAAACTGCAAGTTCCCTTGTTTGAGAGAAAAG----CGAATTTCTATACAAACTCACAGGACCTCAGGGAGTGGAGGAAATGGGCTC-----AAGAGTTGGCAAACT--CAGTTGGGTCAACGTTTCTAGAAACAGATG--GGGGCCCTGAGTCGAAAGAT--TTACTGAGGGAGATTGAATGGCT-TTTGGAA-GATGCTGTCGATTGTTACTCTACGAATCTAGCAA-TGC-TTGAATTGCCT---GCAGAATTGGCTCTGAGAACAAGCATTGGGGATTTGTATGT--GTTGTGGA--GGGAAAGAGTTGAGAAGAGGCGGCCATTCCAGTATATTGTGGGATGTGCACAT----TGGAGAGACTTGGTGTTGGCTGTGCAAGAGGGTGTGTTGATTCCAAGGCCCGAGACAGAGCAGCTGATAGATATTGCTCAGAATGTGATGTTGAGA--GATGAGAGATTGGCTGAGGGGGTGTGGGCTGATTTGGGGACTGGGAGTGGGGCGCTTGCCATTGGGCTCAGTCAGTTATTGGAAGCACAAGGGAGAGTTGTAGCAGTTGATCTTAGTCATGTTGC--TGTATCAGTTGCTAGGTACAATGTGGAGAGATATGGCTTGCAGGTATGTTT--TG---------ATTC-TTCTCGCCCTTTTCTCTTTA-----AAAAT------------------------------GCTTTTACAG---------------GGTAGAATTC--------------------------------GTTTTGAGACTTGATCTTGCAA-TCCATATTTCTGGAGGCTCATTTTGGGTTTTAAAACCTTAG--------
>TB39
TTTCTAGTAATTTTCTTGGCAC--AAACAGGGT--ATTGTCATGCCCATATC-TGAAAAATGCTTTATTCCTACACACAATTACCATTAACCATCCCAACACCAGCACAAACTCAAGAACAATTAATCTAACCTCAAGTGCCCCTGTTTGAAAGAAAAA----CCACATTTTCTACAAGTTTAGAAGACCTTAAAAAATGGAGAAAATGGGCTC-----AAGATTTGGCAAACT--CAGTTGGTTCAAGCTATCTAGAAATAGATG--GGGGCCCTAAGTCTAAAGAC--TTATTGAGAGAGATTGAATGGAT-TTTGGAA-GATGCAGTGGTTAGGTACTACCCAAATTTAGTAA-TG----------CCC---CCAAATTTGGCTACGAGGGAAAGTATTGAAGAGTTGTATGT--ATTGTGGA--GGGATAAAATTGAGAAGAGGAGGCCATTTCAGTACATTGTGGGGTGTGTACAT----TGCAGAGACTTGGTGTTGTCCGTGCAAGTGGGTGTGTTGATTCTAAGGCCTGAGATAGATTAACTGATAGAGATTGTTCAAAATGTGATATTGAGA--GACAGGTTATTGGCTGAGGGGTTGTGGGTCAATTTTGATACTGGAAGTGGGGCACTTGCCATTGGGTTGGGATAGTTATTGGGCCTTGGAGGTAGAGTGGTTATAGTTTATTTGAGTCATGTTGT--CGTATCAGTTGCTAGGTACAATGTGCAGAGATATAACTTGTAGGTATATTG--ATTTGTTCT--GATT-CTCCTTTCCTT-----AATT-----CAATT------------------------------TCTTTTATAA------------------GTGATTTGTTCACATTCTTCCTTCCTTCCTTCAAAGCTTAGTTTGAGACTAG----------------------CAGGTCCATTTTAGGCTGTCTAGCCTTGTGGATCTTC
>TC31
----------CTTCCGTTGCTC-------------------------------------AATATTTTTTCCCAGATTAAACGCCCA--AACAATCTCCACAATAACAGAAACTGTGGAGGAACCGGTAAAACTTCAAGTTCCTCTGTTTGAGAGACCAC----CCATCTTCTCGACATGCTCAGAAGACCTGCTAAAATGGAGAAAATGGGCCC-----AGGATTTGGCAAACT--CAGTTGGGTCCAAGTACTTAGATGCTGATG--GGGGCCCTGATTCCGAAGAC--TTATTGAGTGAGATTGAATGGCT-TTTGGAG-GATGCAGTAGATGAGTATTCTCCAAACTTAGCTA-CGT-TTGAGGCCCCA---ATCACTTTGAATATGAGAACGGGCGTTGAGGATTTGTATTC--ACTGTGGA--GTGATAGAGTGGAAAAAAGAAGGCCATTTCAGTACATTGTGGGTTGTTCGCAT----TGGAGAGATGTGGTATTGTCCGTGCAAGAAGGGGTGCTGATTCCCAGGCCAGTGACAGAAGAATTGATAGAACTAGCCCAAAAGGCAATTGCTACA--GATGGGTCTTTGGCTAAAGGGGTGTGGGCCGATTTGGGCACTGGGAGCGGTGCCCTTGCCATAGGCCTGGCTCGCTTACTAGACCCGGAAGGTCGCGTAGTGGCAGTGGATCTTAGCCATGTTGC--CCTATCCATTGCTCGCTACAATTTGCAGAGATATGAGTTGCAGGTATGTGT--CG-TTCTCG--TTGT-CCTTTTTCTTTTCCAGAGAAAT---ATAGT-----------CCATT------CATACCAAGTTTTCCAAA--TGAGGACGTTGGTACCTT-------------------------------------------------------------------------------------------------------------
>TN1
---CTAGTCACTTTCGTTGCAA--AACCAGAAG--ATTTTCACGCCCGTCAC---------CCTTTTTCCGTCCACCCAATGCCCA--AACCATCTCAACACTGGCACAAACTGAGAAACAATCAATTCAACTTCAAGTTCCCTTGTTTGAAAGAAAAC----CCACGTTTCCTACAAGCTTGAAAGACCTCAAAAAATGGAGAAAATGGGCTC-----AAGATTTGGCAAATT--CGGTCGGGTCCAGCTATTTAGAAACAGATG--GGGGCCCTGAGCCTAAAGAC--CTATTGATGGAGATTGAATGGCT-TTTGGAA-GATGCAGTAGATGGGTACTCTCCAAATTCAGCAA-TGC-TTGAATTACCC---CCAGAATTGGCATTGAGAACAGGCATTGAAGACTTGTATAT--ATTGTGGA--GGGAAAGAGTTGAGAAGAGGAGGCCATTTCAGTACATTGTGGGGTGCGCACAT----TGGAGAGACTTGGTGTTGGCTGTGCAAGAGGGAGTGCTGATTCCAAGGCCTGAGACAGAGCAACTGATAGAGATAGCTGAAAATGTGATTTTGAGA--GATGGGTCACTGGCTAAGGGGGTGTGGGCCGATTTGGGTACTGGGACTGGGGCACTTGCCATTGGGCTGGGGCAGGTATTGGGCCCTCAAGGAAAAGTGGTAGCAGTTGATTTGAGTCACGTTGC--TGCATCAGTTGCGAGGTACAATGTGCAGAGATATAACTTACAGGTATGCTG--TTTTCTTCT--TCCC---------------TTCATT-----CAATT------------------------------TCTTTTACAA------------------CTATTTTTTTCCCATTCTTCTTCCCTTC----------AGTTTTGAGACTCGGATT------------------CAGGCCCATTTTT------------------------
>TO14
AGAGCAGGCACATTCAGTGTTC--GCATAAGAG--ATTTTCAAGTCCATCAG-CTA--AAACACTCCTCCCTTCCCCAAAAGCCCA--ACCCGGCGTAACTCTGGGCCGTAATCAGGAAAAGTCAATTAAACTGCAAGTTCCCTTGTTTGAAAGAAAAC----CAATTTTCTCTACAAACTCTCATGACCTCAAAGAGTGGAGGAAATGGGCTC-----AAGAATTGGCAAACT--CAGTTGGGTCAACATTTCTAGAAACAGATG--GGGGCCCTGAGTCGAAAGAC--TTATTGAGGGAGATTGAATGGCT-TTTGGAA-GATGCTGTAGATGGGTGCTGTACAAATTTAGCAA-TGC-TTGAATTGCCT---GCAGATTTGGCTCTGAGAGCAAGCATTGAGGACTTGTATGT--ATTGTGGA--GGGAAAGAGTTGAGAAGAGGCGGCCATTCCAGTATATTGTGGGATGTGCGCAT----TGGAGAGACTTGGTGTTGGCTGTGCAAGAGGGTGTGTTGATTCCAAGGCCCGAGACAGAGCAGCTGATAGATATTGCTCAGAATGTGATTTTGAGA--GACGGAACGTTGGCTAAGGGGGTGTGGGCTGATTTGGGGACTGGGAGTGGGGCGCTTGCCATTGGGCTCAGTCAGTTATTGGAAGCACAAGGAAGAGTTGTAGCAGTTGATCTTAGTCATGTTGC--CGTATCAGTTGCTAGGTACAATGTGGAGAGATATGGCTTGCAGGTATGTTT--TGGCTTCCC--ATTC-TGCTCTCCCGTTTTCTTTTTA---AAAACG------------------------------ATTTTTACAA---------------AATAGAATTC------------------------------AAGTTTTGAGATTTGGCCTTGCAA-TCCATATTTCTGCAGGCTTATTTTGGGTTTT-AAACCTTAGGAGAATTA
>TPL03
-----------TTCCATTGCTC--A------AA--GTATTCATGCTCAACAT-T--------TTTTTCCACTCCGTCTAATACCCA--AGACGTTTCCAGACCAGCAGAAATTCAGGAACAGTCATTTCAACTCCAAGTCCCCTTGTTTGAAAGACAAC----CCATTTTCCCCACATGCCTACAAGACCTCCAAAAGTGGAGAAAATGGGCAC-----GAGATTTTGCAAACT--CCGTTGGGTCTACCTTCCTAGAGGCAGATG--GGGGCCCTGACTCCAAAGAC--CTATTGAGAGAAATAGAATGGCT-TTTGGAA-GATACAGTAGAGGGGTA---------------------------------------------------------------------------------------------------------------------------------------------------------------------------------------------------------------------------------------------------------------------------------------------------------------------------------------------------------------------------------------------------------------------------------------------------------------------------------------------------------------------------------------------------------------------------------------------------------------------------------------------------------------
>WN5
---------ACTTCGAGTGCTC--GAGGAGGAG--ATTCTTATGCTTAT---------CCTACATTTTCCTTTCATGGAAGGCCCA--AAACATCTCAACAGTAGCAGGAAAACATGAAGAATCCGTTCAAATTCAAGTTCCATTATTTGAAAGGAAAC----CTATATTTCGTACATGCTCAGAAGACCTCAAAAAATGGAGGAAATGGGCCC-----AAGAATTGTCAAATT--CAGTTGGCTTATCTTATTTTGAAGCTGACG--GGGGCCCTGAGCCTAAAGAC--TTATTGAGGGAGATTGAGTGGCT-TTTGGAA-GATGTTGTAGAAGGGTATTTTCCAAATTTGGCAA-TGC-CTGAATTGTCT---CCAACATTGGCCATGAAAGCAAGCATTGAAGACCTTTATTC--ACTATGGA--GGGAGAGGATTGAGAAGAGGAGACCATTTCAGTACATTGTGGGCTGTGCACAT----TGGAGAGACTTGGTATTGTCTGTGCAGGAGGGAGTGCTGATTCCAAGGCCAGAGACAGAGCAATTGATAGACATAGCTCAAAATGCGATTTTGAAA--GATGGGTCGTTGGCAAAAGGCTTGTGGGCCGATATGGGTACTGGGAGTGGGGCACTTGCAATAGGGCTGGGGAAGTTGCTGGACCATGAAAGTAGAGTAGTGGCAGTTGATCTGAGTCAGGTTGC--TGTATCTGTTGCTCGTTACAATGTGCAGAGATATGGCTTGCAGGTATGTTG--TTGATGCCT--TTCT-TCCTTTCTTTTCCTGTCATT----------------------------------------TATTATATATCTCAAAA------CGAATTCATTA--GTTTGGTGTTT----------TTTATGGTTGGGTTGCATATCCATAAG-------------------------------------------------------
>WS10
----------------------------------------------------------------------------CAAGTGGCCA--TACCGGCGCAACTCTGGACCGGAATCAGGAAAAGTCTACTAAACTGCAAGTTCCCTTGTTTGAAAGAAAAC----CAAATTTCTTTACAAACTCACATGCCCTCAAAGAGTGGAGAAAATGGGCCC-----GAGAATTGGCAAATT--CAGTTGGGACGACATTTCTCGAAACAGATG--GGGGACCTGATTCGAAAGAC--TTAGTGAGGGAGATTGAATGGCT-TTTGGAA-GATGCTGTAGATGGGTACTCTTCAAATTTAGCAA-TGC-CTGAATTACCT---GCAGATTTGGCTTTGCGAACAAGCATTGAAGACTTGTATAT--CTTATGGA--GGGAAAGAGTCGAGAAAAGGCGGCCATTCCAGTACATTGTGGGATGCGCACAT----TGGAGAGACTTGGTGTTGGCTGTCCAAGAGGGTGTGTTGATTCCAAGGCCCGAGACAGAGCAGCTGATAGATGTTGTTCAGAATGCGATGTTGAGT--GATGGGACATTGGCTAAGGGGGTTTGGGTTGATTTGGGGACTGGGAGTGGTGCACTTGCCATAGGGCTCGCTCAGTTACTGGAAGCCCAAGGGAGAGTTGTGGCAGTTGATCTTAGTCATGTTGC--TGTATCAGTTGCTAAGTACAATGTGGAGAGATATGGCATGCGGGTATGTTT--TGCCTTACC--ATTC-TTCTTTCTTTTTCTCTTTTTTTACTAAAAT------------------------------GCTTTTACAA---------------AATAGAATTC-----------------------AGGAGGATAATTTTGAGACTTGGACATCCAA-TCCTTATT-CTGCAAGCTTATTTGGATTTT-AAAACCGTAGGGAAATGA
>WW11
-GAGCAGGCACATTCATGGCTC--GCATAAGAG--ATTTTCAATTCCATCAG-CTA--CGATA---CAACCTTCATCAAGTGGCCA--TACCGGCGCAACTCTGGACCGGAATCAGGAAAAGTCTACTAAACTGCAAGTTCCCTTGTTTGAAAGAAAAC----CAAATTTCTTTACAAACTCACATGCCCTCAAAGAGTGGAGAAAATGGGCCC-----GAGAATTGGCAAATT--CAGTTGGGACGACATTTCTCGAAACAGATG--GGGGACCTGATTCGAAAGAC--TTAGTGAGGGAGATTGAATGGCT-TTTGGAA-GATGCTGTAGATGGGTACTCTTCAAATTTAGCAA-TGC-CTGAATTACCT---GCAGATTTGGCTTTGCGAACAAGCATTGAAGACTTGTATAT--CTTATGGA--GGGAAAGAGTCGAGAAAAGGCGGCCATTCCAGTACATTGTGGGATGCGCACAT----TGGAGAGACTTGGTGTTGGCTGTCCAAGAGGGTGTGTTGATTCCAAGGCCCGAGACAGAGCAGCTGATAGATGTTGTTCAGAATGCGATGTTGAGT--GATGGGACATTGGCTAAGGGGGTTTGGGTTGATTTGGGGACTGGGAGTGGTGCACTTGCCATAGGGCTCGCTCAGTTACTGGAAGCCCAAGGGAGAGTTGTGGCAGTTGATCTTAGTCATGTTGC--TGTATCAGTTGCTAAGTACAATGTGGAGAGATATGGCATGCGGGTATGTTT--TGCCTTACC--ATTC-TTCTTTCTTTTTCTCTTTTTTTACTAAAAT------------------------------GCTTTTACAA---------------AATAGAATTC-----------------------AGGAGGATAATTTTGAGACTTGGACATCCA---------------------------------------------------
