# Supplementary material for: Development of a Target Enrichment Probe Set for Conifer (REMcon)
Source: Biology (Basel). 2024 May 22;13(6):361. doi: 10.3390/biology13060361 (PMC11200496; doi:10.3390/biology13060361)
Supplement: Supplementary file 1 [file biology-13-00361-s001.zip › biology-2960267-supplementary/Sup data/MO_orthlogs_alignments/Thupl29380479s0002_1.ortho.selected_stripped.aln.fasta]

>RR55
-----------------------------------AAAACAAAAACTAAATACATTTA--TTTAAATCTAACAAT-TTTCATTTGAACACCCAAGTCAGATA----TATACTATCTGAGCAAGAAACATTATTGTTCTCTTATTCAA--GTTTCAAGAATTTCATACGTGTATATGTGTTCTCGT-----TTGTCAGATGCATGG-TCCATCAGGGTCTTACGAGCCCATTCCCAAGCACCTTGTAAACTATCATAATGAGGCTGGTAGAAGCAGAAATTGTCTGCAAGTTCCCTCCTTATAATCATTTCTTCAAGGAAAGCATCTACAGACTGATAC--AGAG-AAGATGA-TACTAGAGA--TCATTG-ATATTGAA----------------GTGAATTCTTACA--GATATT-ATACAAATATCAAGAAGATG----AACATTTACACTAACATAACC--------------------------------------------------------------------------------------------------------------------
>AA3
--------------------------------------------ACTGAAAGTAGT-A--TGGTATCCTGACATT--ACAAGAAAATAGCCCAATTTGGATA----TATATCATTTGAGCATAAAAAATCATATTC---TTATTAAAG-TTTTGAAAAATCCCATACGTGTAGATGTGTTCTCGC-----TTGTCAGATGCATGA-TCCATCAGGGTCTTACGAGCCCATTCCCAAGCACCTTGCAAACTGTCATAATGATGCTGGTAGAAGCAAAAATTTTCTGCTAGTTCCCTCCTTATAACCATTTCTTCAAGAAAAGCATCTACAGACTGCTAT--AAAG-AAGATCA-AGTTAAGTA--TCTTTT-ACATTAAA----------------GTTTAATCTTACA--GAATTT-ACACAAAGGTAGGAAATAGT-TCAATCATACTCAAAAACACATCATTGTACA-------------------------------------------------------------------------------------------------------------
>AA60
-------------------------------AGTGAAAAGTCACACTGAAAATAAA-A--TGCCATCCTAACAAT----TCCACAGAAGATCAAATCAAAT-----TATATCATTTGTGAATGAAAAAT-------------------------CAAAATCACATACGTGTAGATATGTTCTCGC-----TTATCAAGTGCATGA-TCCATCAGGGTCATACGAGCCCATTCCCAGGCACCTTTTAGATTATCATAATTAGGCTGATAGAAGCAGAAATTGTCTGCAAGTTCCCTTCTTATGATCAATTCTTCAAGGAAAGTATCTACAGACTAGTGT--GAGA-GAGTTTA-AGTTAGAGA--TAATCT-AGATTGAA----------------ATTGCTACTTG----GAACTT-ATTCAAACACCAAGGAAAAT---AATCTCATCC---CATATT----TTCACA-AGTAC--TACAAAGCATAAAACCGATAT--------------------------------------------------------------------------------
>AAR4
-----------------------------------CAGCAAAGTACTGAAAGTAGT-A--TGGTATCCTGACATT--ACAAGAAAATAGCCCAATTTGGATA----TATAACATTTGAGCATAAAAAATCATATTC---TTATTAAAG-TTTTGAAAAATCCCATACGTGTAGATGTGTTCTCGC-----TTGTCAGATGCATGA-TCCATCAGGGTCTTACGAGCCCATTCCCAAGCACCTTGCAAACTGTCATAATGATGCTGGTAGAAGCAAAAATTTTCTGCTAGTTCCCTCCTTATAACCATTTCTTCAAGAAAAGCATCTACAGACTGCTAT--AAAG-AAGATCA-AGTTAAGTA--TCTTTT-ACATTAAA----------------GTTTAATCTTACA--GAATTT-ACACAAAGGTAGGAAATAGT-TCAATCATACTCAAAAACACATCATTGTACACTACAA-------------------------------------------------------------------------------------------------------
>AF1
----------AAATTACAAAACTCTTCTAAGTCTGAAAACAAAAACTACAAACATTTA--TTTAAATCTAACCAT-TTTCATTTGAACACCCAAGTCAGATA----TATACCATCTGAACAAGAAACATTATTATTCTCTTATTCAA--GTTTCAAGAATTTCATACGTGTATATGTGTTCTCGT-----TTGTCAGATGCATGG-TCCATCAGGGTCTTACGAGCCCATTCCCAAGCACCTTGTAAACTATCATAATGAGGCTGGTAGAAGCAGAAATTGTCTGCAAGTTCCCTCCTTATAATCATTTCTTCAAGGAAAGCATCTACAGACTGATAC--AGAG-AAGATCA-TACTAGAGA--TCATTG-ATATTGAA----------------GTGAATTCTTACA--GATATT-ATACAAATATCAAGAAGATG----AACATATACACTAACATAACCCTTCACA-TGTGTTTTCTTAAACATATTGCTCATTA-------------------ATAT--TGTG-AC--ATATGAGCAGAAAGCATTAATAAAAAAATAAATTTGCA---TT--A
>AG2
-----------------------------------AAAACAAAAACTACAAACATTTA--TTTAAATCTAACCAT-TTTCATTTGAACACCCAAGTCAGATA----TATACCATCTGAACAAGAAACATTATTATTCTCTTATTCAA--GTTTCAAGAATTTCATACGTGTATATGTGTTCTCGT-----TTGTCAGATGCATGG-TCCATCAGGGTCTTACGAGCCCATTCCCAAGCACCTTGTAAACTATCATAATGAGGCTGGTAGAAGCAGAAATTGTCTGCAAGTTCCCTCCTTATAATCATTTCTTCAAGGAAAGCATCTACAGACTGATAC--AGAG-AAGATCA-TACTAGAGA--TCATTG-ATATTGAA----------------GTGAATTCTTACA--GATATT-ATACAAATATCAAGAAGATG----AACATATACACTAACATAACCCTTCACA-TGTGTTGTCTTAAACATATTGCT-------------------------------------------------------------------------------------
>AH26
------------------------------------------------------------------------------------------------AAAAAA----ACCAAACATTAAGCATTCAAAGTGTATTTTC--TTATGCAA--TTT--AAAAATACCATACGTGTAGTTATGTTCCCGC-----TTGTCAGATGCATGA-TCCATCAAGGTTTTGCGAGCCCAATCCCATGCACCTTGTAGAGTATCATAATGTGGCTGGTAGAAGCAGAAATTGTCTGCAAGTTCCCTCCTTATAACCAGTTCCTCCACAAAAGTATCTACAGACTGTTAT--CAAC----AAGGGAAATAGAGA--TCATTT-GCATTCAG----------------TTTGACTCTAATA--GACTTT-AAGCAAAGCTCAACAAAAAT---AAATGCATAC---AACAT---------------------CTAAGCACATGGTTAACATCCC-ATT-----------GATTTTATAAA-AC--AATTGCATAAACAATAAGAATGGAAAATGGATACAACATAC-----
>AME1
--------------------------------------------ACTGAAAGTAGT-A--TGGTATCCTGACATT--ACAAGAAAATAGCCCAAGTTGGATA----TATATCATTTGAGCATAAAAAATCATTTTC---TTATTCAAG-TTTTGAAAAATCCCATACATGTAGATGTGTTCTCGC-----TTGTCAGATGCATGA-CCCATCAGGGTCTTACGAGCCCATTCCCAAGCACCTTGCAAACTGTCATAATGACGCTGATAGAAGCAAAAATTTTCTGCTAGTTCCCTCCTTATAACCATTTCTTCAAGAAAACCATCTACAGACTGGTAT--AAAG-AAGATCA-ATTCAGATA--TCTTTT-ACATTAAA----------------GTTAAATCTTACA--GAATTT-ACACAAAGGTAGGAAATAGCTTCAATCAGACTCAAAAACACATCATTGTACA-------------------------------------------------------------------------------------------------------------
>AP25
------------------------------------------------------------------------------------------------AAAAAA----ACCAAACATTAAGCATTCAAAGTGTATTTTC--TTATGCAA--TTT--AAAAATACCATACGTGTAGTTATGTTCCCGC-----TTGTCAGATGCATGA-TCCATCAAGGTTTTGCGAGCCCAATCCCATGCACCTTGTAGAGTATCATAATGTGGCTGGTAGAAGCAGAAATTGTCTGCAAGTTCCCTCCTTATAACCAGTTCCTCCACAAAAGTATCTACAGACTGTTAT--CAAC----AACGGAAATAGAGA--TCATTT-GCATTCAG----------------TTTGACTCTAATA--GACTTT-AAGCAAAGCTCAACAAAAAT---AAATGCATAC---AACAT---------------------CTAAGCACATGGTTAACATCCC-AT------------GATTTTATAAA-AC--AATTGCATAAACAATAAGAATGGAAAATGGATACA-----------
>APA47
------------------------------------------------------GTTA--TTTAAATCTAACATT-TTTTATTTGAACACCCTAGTCAGATA----TATATCATCTGAGCAAGAAACATTATTGTTCTC-----------TTTCAAGAATTTCTTACGTGTAGATGTGTTCTCGT-----TTGTCGGATGCATGG-TCCATTAGGGTCTTACGAGCCCATTCCCAAGCACCTTGTAAACTATCATAATGAGGCTGGTAGAAGCAGAAATTATCTGCAAGTTCCCTCCTTATAATCATTTCTTCAAGGAAAGCATCTACAGACTGCAAT--AGAG-AATAAGA-AATTAGAAA--TCATTG-ATATTGAA----------------GTGAATTCTTACA--TACGTT-ATACAAATATCAAGAACATG----AACATATACACTATCATAATACTTCACA-TATTG--TCTTAAACATATTGTTGATAATCC-AGC--------ATTAATATTGTGTG-AC--ATATGAGCAAAAAGCATTAATAAAA---------------------
>AS57
-----------------------------AATGAAAACTCATAGACTGAAAATGAG-A--TGTCATCCTAACAA-----TCAACAAAAGATGAAATCAAATATA--TATATTATTTGTGCATGAAAATTCAAACT--------------TTTTGAAAAATCACATACGTGTAGATATGTTCTCGC-----TTATCAGATGCATGA-TCCATCAGGGTCTTACGAGCCCATTCCCAGGCACCTTGTAGACTATCATAATTAGGCTGATAGAAGCAGAAATTGTCTGCAAGTTCCCTCCTTATAACCAATTCTTCAAGGAAAGCATCTACAGACTGGTAT--AAAG-GAGTTGA-AATTAGAGA--TCATCT-AGATTGAA----------------GTTGATTATTA----GAGTTT-ATGCAAAGACCAAGAACATT---GAGCTCATAC---AAATTTGTACTTCATA-TGCAC-------------------------------------------------------------------------------------------------------
>ASA51
-------------------------------------------AACTAAAAACAGTTAATTTTAAATCTAACAGT-TCTTATTTGAACGCCCAAGTCAGATA----TATATCATCTAAGCCAGAAACATTATTGTTCTCTTATGCAA--GTTTCAAGAATTTCATACGTGTAGATGTGTTCTCGT-----TTGTCAGATGCATGG-TCCATCAGTGTCTTATGAGCCCATTCCCAAGCACCTTGTAAACTATCATAACAAGGCT------------AATTTTCTGCAAGTTCACTCCTTATAATCATTTCTTCAAGGAAAGCATCTACAGACTGATAA--AAAG-AAGTTGG-AATTAGAAA--TCATGA-G--------------------------------------------------------------------------------------------------------------------------------------------------------------------------------------------------------------
>CB35
--------------------------------------------------------------------------------------------------------------------------------------------TATGCAA--TTTTAAAAAATCCCATACGTGTAGTTATGTTCCCGC-----TTGTCAGATGCATGA-TCCATCAAGGTTTTGCGAGCCCATTCCCATGCACCTTGCAGAGTATCATAATGTGGCTGGTAGAAACAGAAATTGTCTGCAAGTTCCCTCCTTATAACCAGTTCTTCCACAAAAGTATCTACAGACTGCTAT--CAAC-AACAACGGGA--AGAGA--CCATTA-GCATTTGG----------------ATTAACGCTAACA--GATTTT-ATGCAAATACCAAGAAAAGT---AAATGCATAC---AACAT------------------------------------------------------------------------------------------------------------------------
>CD18
-------------------------------------------------------------GTCATTCTAACAAT----TCAACAAAAGATCAAGTCAAATGTG--TAAATCATTTGCACATGAAAAAT-------------------------TAAAATCACGTACGTGTAGATATGTTCTCGT-----TTATCAGATGCATGA-TCCATCAGGGTCTTACGAGCCCATTCCCAGGCACCTTGTAGATTATCATAATTAGGCTGGTAGAAGCAGAAATTGTCTGCAAGTTCCCTCCTTATGACCAATTCTTCAAGGAAAGCATCTACAGACTGGTGT--GAAG-GGGTTGA-AATTAGAGA--TCATCT-AAATTGAA----------------GTTGATTATTG----GAGTTT-AGG-----ACCAAGAGAATC---GAGCTCATAC---AAAATTGCACTTCACA-TGCAC--TACAAAG----------------------------------------------------------------------------------------------
>CDE34
------------------------------------------------------------------------------TGAAATGGAAATATAG-AAATATA----TTTCTTTTCTAAGAATTAAAAGTCTATTTT---TTATGCAA--TTTTAAAAAATCCCATACGTGTAGTTATGTTCCCGC-----TTGTCAGATGCATGA-TCCATCAAGGTTTTGCGAGCCCATTCCCATGCACCTTGCAGAGTATCATAATGTGGCTGGTAGAAACAGAAATTGTCTGCAAGTTCCCTCCTTATAACCAGTTCTTCCACAAAAGTATCTACAGACTGCTAT--CAAC-AACAACGGGA--AGAGA--CCATTA-GCATTTGG----------------ATTAACGCTAACA--GATTTT-ATGCAAATACCAAGAAAAGT---AAATGCATAC---AACAT---------------------AGAAGAATGATATGCATATTGC-CTC-------------------------------ATATGATAAATGCTAAAGAAAAGC-------------TTGAC
>CF38
-----------------------------AATGAAAAACCATAGACTGAAAATGAT-A---GAAAGCCTAAAATA-ATTTGAACAAA----------------------------TGAGCACAAAAGATTATCTTT-------------CTTTGAAAAATTGCATACGTGTAGATGTGTTCTCGC-----TTGTCAGATGCATGA-TCCATTAGGGTCTTACGAGCCCATTCCCAAGCACCTTGTAGACTATCATAATTAGGCTGGTAGAAGCAGAAATTGTCTGCAAGTTCCCTCCTTATAACCATTTCTTCAAGGAAAGAATCTACAGACTGGTAC--AAAG-GAGATTG-AATTAGGGA--TCATTT-ACAACAAA----------------GTTGATTCTTACC--GGGTTT-ATGCAAAGATCAATAAAATT---GAACTCATAC---AACATCACACTTCATG-TGCGC--CGCTAAGCATATTATTGATGTTCC-A---------------------------------------------------------------------------
>CH19
-----------------------------------------------------------------------------------------------------GTG--CAAATCATTTGCACGTGAAAAAT-------------------------TAAAATCACGTACATGTGGATATGTTCTTGT-----TTATCAGATGCATTA-TCCATTAGGGTCTTACGAGCCCATTCCTAGGCACCTTGTAGATTATCATAATTATGCTGGTAGAAGCAGAAATTGTCTACAAGTTCCCTCCTTATAACCAATTCTTCAAGGAAAGCATCTATATAATGGTGT--GAAG-GAGTTGA-AATTAGAGG--TCATCT-AAATTGAA----------------GTTGATTATTG----GAGTTT-AGG-----ACCAAGAGAATT---GAGCTCATAC---AAAATTGCACTTCACA-TGCAC--TACAAATCATAAAACTGATACTCG-AT--------------------------------------------------------------------------
>CHA37
GTTACAATCTCATTATCAAAAATAATATAAATGAAAAACCATAGACTGAAAATGAT-A--TGAAAGCCTAAAATA-ATTTGAACAAA----------------------------TGAGCACAAAAGATTATCTTT-------------CTTTGAAAAATTGCATACGTGTAGATGTGTTCTCGC-----TTGTCAGATGCATGA-TCCATTAGGGTCTTACGAGCCCATTCCCAAGCACCTTGTAGACTATCATAATTAGGCTGGTAGAAGCAGAAATTGTCTGCAAGTTCCCTCCTTATAACCATTTCTTCAAGGAAAGAATCTACAGACTGGTAC--AAAG-GAGATTG-AATTAGGGA--TCATTT-ACAACAAA----------------GTTGATTCTTACC--GGGTTT-ATGCAAAGATCAATAAAATT---GAACTCATAC---AACATCACACTTCATG-TGCGC--CGCTAAGCATATTATTGATGTTCC-A---------------------------------------------------------------------------
>CJ24
-------------------------------------AATTAAAACTG-------------ACCATCCTAACAAT----TCGTTAAAAGATCAAATCAAATATG--TTTATCATTTGTACATGAAAAAT-------------------------TAAAATCACGTACGTGTATATATGTTCTCGC-----TTATCAGATGCATGA-TCCGTCAGGGTCTTACGAGCCCATTCCCAGGCACCTTGTAAACTATCATAATTAGGCTGGTAGAAGCAGAAATTGTCTGCAAGTTCCCTCCTTATAACCAATTCTTCAAGGAAAGCATCTACAGACTGGTGT--GAAG-AGGTTGA-AATTAGAGA--TCATAT-AGATTGAA----------------GTTGATTATTA----GAGTTA-AAGCAAAGACCAATGAAATT---GAGCTCATAC---GAAATTGCACTTCACA-TGCAC--TACAAAGCATAATACTGATATTCC-AT-------------------TTTA-AT-----TTTAC-AATAACACAGTAAATGCAGTATC--------------
>CK7
-----------------------------AATGAAATCTCATAAACTGAAAATGAT-A--TGTCATCCTAACAAT----TCAACAAAAGATCAAATCAAATATA--TGTATCATTTGTGCATGAAAATTGAAAAT--------------TTTC-AAAAATCACATACGTATAGATATGTTCTCGC-----TTATCAGACGCATGA-TCCATCAGGGTCTTACGAGCCCATTCCCAAGCACCTTGTAGACTATCATAATTAGGCTGGTAGAAGCAAAAATTGTCTGCAAGTTCCCTCCTTATAACCAATTCTTCAAGGAAAGCATCTACAGACTGATAT--TAAG-GATTTGA-AATTAGAGA--TCATCT-AGATTGAA----------------GTTGGTTCTTA----GAATTT-ATGCAAAGACCAAGAAATTT---GAGCTCATAC---AAAATTGCACTTCACA-TGCAC--CACAAAGCATAATACTGATATTCC-AA-------------TATTTATTTA-AT-----TTTACAAATAACATAGAGAATGCAGTA----------------
>CL6
-----------------------------AATGAAATCTCATAAACTGAAAATGAT-A--TGTCATCCTAACAAT----TCAACAAAAGATCAAATCAAATATA--TGTATCATTTGTGCATGAAAATTGAAAAT--------------TTTC-AAAAATCACATACGTATAGATATGTTCTCGC-----TTATCAGACGCATGA-TCCATCAGGGTCTTACGAGCCCATTCCCAAGCACCTTGTAGACTATCATAATTAGGCTGGTAGAAGCAAAAATTGTCTGCAAGTTCCCTCCTTATAACCAATTCTTCAAGGAAAGCATCTACAGACTGATAT--TAAG-GAGTTGA-AATTAGAGA--TCATCT-AGATTGAA----------------GTTGATTCTTA----GAATTT-ATGCAAAGACCAAGAAATTT---GAGCTCATAC---AAAATTGCACTTCACA-TGCAC--CACAAAGCATAATACTGATATTCC-AAG--------ATTATATTTATTTA-AT-----TTTACAAATAACATAGAGAATGCA-------------------
>CM9
-------------------------------AGTGAAAAATCGCACTGAAAATAAA-C--TGCCATCCTAACAAT----TCCACAGAAGATCAAATCAAAT-----TATATCATTTATCAATAAAAAAA-------------------------TAAAATCACATACGTGTAGATATGTTCTCGC-----TTATCAGGCGCATGA-TCCATCAGGGTCATACGAGCCCATTCCCAGGCACCTTTTAGGTTATCATAATTAGGCTGGTAGAAGCAAAAATTGTCTGCAAGTTCCCTTCTTATAATCAATTCTTCAAGGAAAGTATCTACAGACTAGTGT--GAGA-GAGTTTA-AGTTAGAGA--TAATCT-AGATTGAA----------------ATTGCTACTTG----GAATTT-ATTCAAACACCAAGGAAAAT---AAGCTCATCC---CATATT----TTCACA-AGTAC--TACAAAGCATAAAACTGATATTCC-ATT-ATACAGAATCAAGGATTGCAA-ATGAATACTGAACAATAACATAGACAATGAATTACA--------------
>CO8
------ATGGCACTTCCAACACTATCTTGAAAGTGAAAAGTCACACTGAGAATAAA-C--TGCCATTCTAACGAT----TCCACAGAAGATCAAATCAAAT-----TATATCATTTATGAATGAAAAAA-------------------------TAAAATCACATACGTGTAGATATGTTCTCGC-----TTATCAGCTGCATGA-TCCATCAGGGTCATACGAGCCCATTCCCAGGCACCTTTTAGATTATCATAATTAGGCTGGTAGAAGCAAAAATTGTCTGCAAGTTCCCTTCTTATAATCAATTCTTCAAGGAAAGTATCTACAGACTAGTGT--GAGA-GAGTTTA-AGTTAGAGA--TAATCT-AGATTGAA----------------ATTGCTACTTG----GAATTTCATTCAAACACCAAGGAAAAT---AAGCTCATTA---CATATT----TTCACA-AGTAC--TGCAAAGCATAAATCTGATAATCC-AT--------------------------------------------------------------------------
>CP16
---------TAAATTACAAAATTATTTT-TTAGTGAAAACTCAGTCTGAAAATGAT-A--TGTCATCCTAACAAT----TCAACAAAAGATCAAATCAAATGTG--TAAATCATTTGTGCATGAAAAAT-------------------------TAAAATCACATACGTGTAGATATATTCTCGC-----TTATCAGATGCATGA-TCCATCAGGGTCTTACGAGCCCATTCCCAGGCACCTTGTAGATTATCATAATTAGGCTGGTAGAAGCAGAAATTGTCTGCAAGTTCCCTCCTTATAACCAATTCTTCAAGGAAAGCATCTACAGACTAGCGT--GAAG-GAGTTGA-AATTAGAGA--TCATCT-AGATTGAA----------------GTTGATTATTG----GAGTTT-AGGCAAAGACCAAGAGAATT---GAGCTGATTC---AAAATTTCACTACACA-TGCAC--TACAAAGCATAAAGCTGATACTCC-AT------AAGATGATATGTTTTTA-AT-----TTTACAAATAATAAAGTGAATGCAGTATA--------------
>CP161
-------------------------------AGTGAAAACTCAGTCTGAAAATGAT-A--TGTCATCCTAACAAT----TCAACAAAAGATCAAATCAAATGTG--TAAATCATTTGTGCATGAAAAAT-------------------------TAAAATCACATACGTGTAGATATATTCTCGC-----TTATCAGATGCATGA-TCCATCAGGGTCTTACGAGCCCATTCCCAGGCACCTTGTAGATTATCATAATTAGGCTGGTAGAAGCAGAAATTGTCTGCAAGTTCCCTCCTTATAACCAATTCTTCAAGGAAAGCATCTACAGACTAGCGT--GAAG-GAGTTGA-AATTAGAGA--TCATCT-AGATTGAA----------------GTTGATTATTG----GAGTTT-AGGCAAAGACCAAGAGAATT---GAGCTGATTC---AAAATTTCACTACACA-TGCAC--TACAAAGCATAAAGCTGATACTCC-ATG-CTAGAAGATGATATGTTTTTA-AT-----TTTACAAATAATAAAGTGAATGCAGTAT---------------
>CR44
---------------------------------------------------------A------------------------------------------------AATAACATGAATGCCTAAATAAATACTTATT------------TCTTAAAAATTCACATACGTGTAGGTATGTTCTCGC-----TTGTCAAATGCATGG-TCCATCAAGGTTTTACGAGCCCATTCCCATGCACCTTGTAGAGTATCATAATTAGGCTGGTAGAAGCAAAAGTTATCTGCAAGTTCTCTCCTTATTATCATTTCTTCCAAGAATGTGTCTACAGACTGCAAT--CAAG-AAAACAC-AAGTAGTCA--CCATTC-ACTATTAG----------------TGTGACT-TCAAG--GAATTC-ATGCAAA----------------------------------------------------------------------------------------------------------------------------------------------------------
>CT15
---------------------------------TGGAAACTCAGTCTGAAAATGAT-A--TGTCATCCTAACAGT----TCAACAAAAGATCAAATCAAATGTG--TAAATCATTTGTGCATCAAAAAT-------------------------CAAAATCACATACGTGTAGATATATTCTCGC-----TTATCAGATGCATGA-TCCATCAGGGTCTTACGAGCCCATTCCCAGGCACCTTGTAGATTATCATAATTAGGCTGGTAGAAGCAGAAATTGTCTGCAAGTTCCCTCCTTATAACCAATTCTTCAAGGAAAGCATCTACAGACTAGTGT--GAAG-GAGTTGA-AATTAGAGA--TCATCT-AGATTGAA----------------GTTGATTATTG----GAGTCT-AGG-------CAAGAGAATT---GAGCTCATTC---AAAATTGCACTTCATA-TGCAC--TACAAAGCATAAAACTTTTATTCC-AT------AAGATGATATGTTTTTA-AT-----TTTAAAAATAATAAAGTGAATGCAGTAT---------------
>DA12
-----------------AAAATTATTTT---AGTGAAAACTCACACTGAAAATGAA-A--TGTCATT-----------------------TCAAATCAAAT-----TATATCATTTGTGAATGAAAAAT-------------------------AAAAATCACATACGTGCAGATAGGTTCTCGC-----TTATCAGATGCATGA-TCCATCAGGGTCTTACGAGCCCATTCCCACGCACCTTGTAGATTATCATAATTAGGCTGGTAGAAGCAGAAATTGTCTGCAAGTTCCCTCCTTATTACCAATTCTTCAAGGAAAGTATCTACAGACTAGTGTGAGAGA-GAGTTGA-AATTAGAGA--TCATCT-AGATTGAA----------------ATTGATAATTG----GAATTT-ATGCAAAGACCAAGGAAAAT---GAGCTCATCC---CAGATTGCCTTTCAAG--------TACAAAGCATTAAATTGATAATCC-ATC------------------TTTA-AT-----TTTACAAATAACAAAGGGAATGCAGAATC--------------
>DB53
AAGCAAATGTAAATTACAAAATTCTTC--------AAAACAAAAACTACAAACATTTA--TTTAAGTCTAACAAT-TTTTATATGAACACCCAAGTCAGATA----TGTATCACTTGAGAAAGAAACATTATTGTTTTCTTATTCAA--GTTTCAAGAATTTCATACGAGTATATGTATTCTCGT-----TTGTCAGATGCATGG-TCCATCAGGGTCTTACGAGCCCATTCCCAAGCACCTTGTAAACTATCATAATGAGGCTGGTAGAAGCAGAAATTGTCTGCAAGTTCCCTCCTTATAATCATTTCCTCAAGGAAAGCATCTACAGACTGAAAC--AGAA-AAGATGA-AACTAGAGA--TCATTG-ATATTCAA----------------GTGAATTCTTACA--GATATT-ATACAAATATCAAGGACATG----AACATGTATACTAACATAACACTTCACA-TATGT--TCTTAAACATATTGTTCAT----------------------------------------------------------------------------------
>DC1
------------------------------------------------------------------------------TTATATGAACACCCAAGTCAGATA----TGTATCACTTGAGAAAGAAACATTATTGTTTTCTTATTCAA--ATTTCAAGAATTTCATACGAGTATATGTATTCTCGT-----TTGTCAGATGCATGG-TCCATCAGGGTCTTACGAGCCCATTCCCAAGCACCTTGTAAACTATCATAATGAGGCTGGTAGAAGCAGAAATTGTCTGCAAGTTCCCTCCTTATAATCATTTCCTCAAGGAAAGCATCTACAGACTGATAC--AGAA-AAGATGA-AACTAGAGA--TCATTG-CTATTCAA----------------GTGAATTCTTACA--GATATT-ATACAAATATCAAGGACATG----AACATGCATACTAACATAACACTTCACA-TATGT--TCTTAAACATATTGTTCAT----------------------------------------------------------------------------------
>DD1
--------------------------------------------------------------------------------------------AAATCAGATA----CATATCATTTGAGCAAGAAACATTATTGTTTTCTTATTCAA--GTTTCAAGAATTTCATACGAGTAAAAGTGTTCTCGT-----TTGTCAGATGCATGG-TCCATCAGGGTCTTACGAGCCCATTCCCAAGCACCCTGTAAACTATCATAATGAGGCTGGTAGAAGCAGAAATTGTCTGCAAGTTCCCTCCTTATAATCATTTCCTCCAGGAAAGTATCTACAGACTGATAC--AGAA-AAGATGA-AACT-GAGA--TCATTG-ATATAGAA----------------GACAATTCTATTA--GATATT-ATACAAATATCAAGAACATG----AACATATACACTAACATAACACTTCACA-TGTGT--TCTTAGACATATT----------------------------------------------------------------------------------------
>DIM50
AAGCAAATGTAAATTACAAAACTCTTC--------AAAACAAAAACTACAAACATTTA--TTTAAGTCCAACAAT-TTTTATTTGAACACCCAAATCAGATA----CATATCATTTGAGCAAGAAACATTATTGTTTTCTTATTCAA--GTTTCAAGAATTTCATACGAGTAAATGCGTTCTCGT-----TTGTCAGATGCATGG-TCCATCAGGGTCTTACGAGCCCATTCCCAAGCACCCTGTAAACTATCATAATGAGGCTGGTAGAAGCAGAAATTGTCTGCAAGTTCTCTCCTTATAATCATTTCCTCAAGGAAAGTATCTACAGACTGATAC--AGAA-AAGATGA-AACT-GAGA--TCATTG-ATATAGAA----------------GACAATTCTATTA--GATATT-ATACAAATATCAAGAACATG----AACATATACACTAACATAACACTTCACA-TGTGT--TCTTAGACATATTGTTCATTA-------------------ATATTGTGTG-AC--ATTTGAGAAAAAAGCATTAATAGAAAATTAAATTTGCA---TT--A
>EN45
----------------------------------------------TGAAAATAAT-A-----------AAAGAA-------------------------------AGATAAATGAATGCCCAAATAAATATTTA--------------TTTCTAAAAATCGCATACGTGTAGATATGTTCTCGC-----TTGTCAAATGCATGG-TCCATCAAGGTTGTACGGGCCCATTCCCATGCACCTTGCAATGAATCATAATTAGGCTGGTAGAAGCAGAAGTTATCTGCAAGTTCCCTCCTTATTATCATTTCTTCCAAGAATGTGTCTACAGACTGAAAT--CAAG-ATTACAA-AAATAGTCA--TCATTT-ATTCTTAG----------------TCTGAATTTTAAG--AAATTC-ATGCAAATAGCAAGATAGGT---AAATGCATACACCATCATAATGCATCACA-TA-----------GCATACAATTAATATTCC-A---------------------------------------------------------------------------
>FC13
--------------TACAAAATTATTTT---AGTGAAAACTCACACTGAAAATGAA-A--TGTCATT-----------------------TCAAATCAAAT-----TATATCATTTGTGAATGAAAAAT-------------------------AAAAATCACATACGTGTAGATAGGTTCTCGC-----TTATCAGATGCATGA-TCCATCAGGGTCTTACGAGCCCATTCCCACGCACCTTGTAGATTATCATAATTAGGCTGGTAGAAGCAGAAATTGTCTGCAAGTTCCCTCCTTATTACCAATTCTTCAAGGAAAGTATCTACAGACTAGTGT--GAGA-GAGTTGA-AATTAGAGA--TCATCT-GGATTGAA----------------ATTGATAATTG----GAATTT-ATGCAAAGACCAAGGAAAAT---GAGCTCATCC---CAGATTGCCTTTCAAG--------TACAAAGCATTAAATTGATATT-------------------------------------------------------------------------------
>FTS1
AAGCAGATTTAAATTACAAAACTCTTC--------AAAACAAAAACTACAAACATTTA--TTTAAGTTCAACAAT-TTTTATATGAACACCCAAGTCAGATA----TGTATCATTTGAGAAAGAAACATTATTGTTTTCTTATTCAA--GTTTCAAGAATTTCATACGAGTATATGTGTTCTCGT-----TTGTCAGATGCATGG-TCCATCAGGGTCTTACGAGCCCATTCCCAAGCACCTTGTAAACTATCATAATGAGGCTGGTAGAAGCAGAAATTGTCTGCAAGTTCCCTCCTTATAATCATTTCCTCAAGGAAAGTATCTACAGACTGATAC--AGAA-AAGATGA-AACTAGAGA--TCATTG-ATATTCAA----------------GTGAATTCTTACA--GATATT-ATACAAATATCAAGGACATG----AACATGTATACTAACATAACACTTCACA-TATGT--TCTTAAACATATTGTTCATTT--------------------------------------------------------------------------------
>FTS2
AAGCAGATTTAAATTACAAAACTCTTC--------AAAACAAAAACTACAAACATTTA--TTTAAGTTCAACAAT-TTTTATATGAACACGCAAGTCAGATA----TGTATCATTTGAGAAAGAAACATTATTGTTTTCTTATTCAA--GTTTCAAGAATTTCATACGAGTATATGTGTTCTCGT-----TTGTCAGATGCATGG-TCCATCAGGGTCTTACGAGCCCATTCCCAAGCACCTTGTAAACTATCATAATGAGGCTGGTAGAAGCAGAAATTGTCTGCAAGTTCCCTCCTTATAATCATTTCCTCAAGGAAAGCATCTACAGACTGATAC--AGAA-AAGATGA-AACTAGAGA--TCATTG-ATATTCAA----------------GTGAATTCTTACA--GATATT-ATACAAATATCAAGGATATG----AACATGTATACTAACATAACACTTCACA-TACGT--TCTTAAACATATTGTTCATTT--------------------------------------------------------------------------------
>GG1
-----------------------TTCGAGTATAAGGAGACCTTTATGTGATGTATT-A--TATATCAATAATATGCCTCTAAAAGAACAGATGAATGCAATCTACCAGCAGTATTGGAATACTAATAATATGT----------------TGTGTGATGGTATTGTGTCTGTTGTTATGTTTTCTTGGCTGTTTGCATGTATTGAG-TCAAACTGAGTGAATGACGACTATTTATGTATTTTTCATTACAGTCCATAGACACATTCCTGGAAGAAATGGTTATAAGGAGGGAGCTTGCAGATAACTTCTGCTTCTAC--CAGCCTCAATATGACAATTT--GCAA-GGTGCTT-GGTGAGGGA--TCACGC-AAACGAGAACATATCTACACGTATGTGAATTTTCATGTTGATGTT-TTCCCAAAATGTGTAGATGG-ACATGCATATAAGTCAGTATTATTTTCAGCC-TATAGCTTTCTAGAAAAGCAAGTGATATTTA------------------------------------------------------------------------TTT--
>HB41
-------------------------------------AACAAAAACTAAAAACAGTTA--TTAAAATCTAACAAT-TCTTATTTGAACGCCCAAGACAAATA----TATATACTCTGAGC--------------------TATGCAA--GTTTCAAGAATTTCATACGTGTATATGTGTTCTCGT-----TTGTCAGATGCATGC-TCCATGAGGGTCTTAAAAGCCCATTCCCAAGCACCTTGTAAACTATCATAACAAGGCTGGTAGAAGCAGAAATTTTCTGCAAGTTCCCTCCTTATAATCATTTCTTCAAGGAAAGCATCTACAGACTGTTAC--AAAG-AAGATAG-AATTAGAAA--TCATTG-ATATTGAA----------------GTGAATACTCACA--TATGTT-GTACAAAGATCAAGAGGATG----AACGTATACACTAACATAACGCTTTACA-TATGC--TCTTAATCATATTGCTGATAATCC-AAC--------ATTAATATTGTGTG-AT--ATATGAATAAAAAGCACTAATAAAAGAATAATTTTACA--------
>JO20
-CAAACAGCAAG----------------ATAAGTGAAAACTCAGACTGAAAATGAT-A--TGTCATCCTAACAAT----TCAACAAAAGATCAAGTCAAATATG--TAAATCATTTGCACATGAAAAAA-------------------------TAAAATCACATACGTGTAGATATGTTCTCGT-----TTATCAGATGCATGG-TCCATCAGGGTCTTACGAGCCCATTCCCAGGCACCTTGTAGATTATCATAATTAGGTTGGTAGAAGCAAAAATTGTCTGCAAGTTCCCTCCTTATGACCAATTCTTCAAGGAAAGCATCTACAGACTGGTGT--GAAG-GAGTTTA-AATTAGAGA--TCATCTAAAATTGAA----------------GTTGATTATTG----GAGTTT-AGG-----ACCAAGAGAATT---GAGCTCATAC---AAAATTGCACTTCACA-TGCAC--TACAAAGCATAAAACGGATACTCC-ATAGATAGCAAATGGAAACTAAACA-AC-----CACATATACAATTAAATATATT---------------------
>JU21
CCAGCTTACAAGATCAGCTGTTTTTGCTAAGAGTGAAAACTCAGACTGAAAATGAT-A--TGTCATCCTAACAAT----TCAACAAAAGATCAAGTCAAATATG--TAAATCATTTGCACATGAAAAAA-------------------------TAAAATCACATACGTGTAGATATGTTCTCGT-----TTATCAGATGCATGG-TCCATCAGGGTCTTACGAGCCCATTCCCAGGCACCTTGTAGATTATCATAATTAGGCTGGTAGAAGCAGAAATTGTCTGCAAGTTCCCTCCTTATGATCAATTCTTCAAGGAAAGCATCTACAGACTGGTGT--GAAG-GAGTTTA-AATTAGAGA--TCATCTAAAATTGAA----------------GTTGATTATTG----GAGTTT-AGG-----ACCAAGAGAATT---GAGCTCATAC---AAAATTGCACTTCACG-TGCAC--TACAAAGCATAAAACTGATACTCC-AT--------------------------------------------------------------------------
>KE1
------------------------------------------------------------------------------------------------------CA--TGTATAATTTACACATTCAAAGTTTAT----------------TTTTTAAAAATACCATATGTGTAGTTATGTTCTCGC-----TTGTCAGATGCATGA-TCCATCAAGGTTTTGTGAGCCCAATCCCATGCACCTTCTAGAGTATCATAATGTGGCTAGTAGAAGTAGAAATTATCTGCATGTTCCCTCCTTATGACTAGTTCCTCCACAAAAGTATCTACAAATTGTTAT--CAAC-AACAAGGGAAATAGATA--TCATTT-GCAATTTAA-------------------------AAA--TACCAT-ATGTGTAGTTATGTTCGATT----GTCAGATGCACCATCAAGGTTTTGTGAG-CATGCACCTTCTAGAATAATGTGG------------------------------------------------------------------------------------
>MC0
AAGAAAAGGTAAATTATAA----------AACTTGAAAACTAAAACTAAAAAAATT-A--TTTAAATCTAACAAT-TCTTATTTGAACACCCAAGTCA------------------GAGCCAGAAACATTAT-------TTATGCAA--GTTTGAAGAATTTCATACGTGTAGATGTGTTCTCGT-----TTGTCAGACACATGG-TCCATCAGGGTCTTACGAGCCCACTCCCAAGCACCTTGTAAACTATCATAATGAGGCTGGTAGAAGCAGAAATTATCTGCAAGTTCTCTCCTTATAATCATTTCTTCGAGGAAAGCATCTACAGACTAATAC--AAAG-AAGATGG-AATTAGAAA--TCGTTG-ATATTGAA----------------GTGAATTCTTAAA--TATGTT-GTACAAAGATCCAGAAGATG----------------AACATAACGCTTCACA-TATGC--TCTTAAACATATTGCTGATACTCC-AG-------------------TGTG-AT--ATATGAGCAAAAAACACTAATAAAAGAATAATTTTGCA--------
>MT0
AAGCAAATGTAAATTACAAAA--------------CAAACAAAAACAACAAACAGTTC--TTTAAATCTAACAAT-TTTTATTTGAACACCCAAGTCAGATA----TATATCATCTGAGCAGGAAACATTATTGTTCTCTTATGCAA--GTTTCAAGAATTTCATACGTGTAGATGTGTTCACGT-----TTGTCAGATGCATGG-TCCATCAGGGTCTTACGAGCCCATTCCCAAGCACCTTGTAAAGTATCATAATGAGGCTGGTAGAAGCAGAAATTTTCTGCAAGTTCCCTCCTTATAATCATTTCTTCAAGGAAACAATCTACAGACTGATAC--AGAG-TAGATGA-AATTAGAAA--TAATTG-ATATTGAA----------------GTGAATTCTTAC----ATGTT-ATACAAATATCAAGAAGATG----AATATATACACT---ATAACACTACACA-TATGC--TCTTAAACGTATTGTTAATAATCC-A-C--------ATTAATATTGTGTG-GC--ATATGAGCAAAAAGCATCAATAAACGAATAAATTTGCA---TT--A
>NN48
-----------------------------------AAAACAAAAACTACAAACATTTA--TTTAAATCTAACAAT-TTTTATTTGAACACC--------ATA----TATATCATCTGAAAAAGAAACATTATTATTCTCTTATTCAA--GTTTCAAGAATTTCATACGTGTATATGTGTTCTCGT-----TTGTCAGATGCATGG-TCCATCAGGGTCTTACGAGCCCATTCCCAAGCTCCTTGTAAACTATCATAATGAGGCTGGTAGAAGCAGAAATTGTCTGCAAGTTCCCTCCTTATAATCATTTCTTCAAGGAAAGCATCTACAGACTGATAC--AGAG-AAGATGA-TACTAGAGA--TCATTG-ATATTGAA----------------ATGAATTCTTACA--GATATT-ATACAAATATCAAGAAGATG----AACATATACACTAACATAACCCTTCACA-TATGTTTTCTTAAACATATTGCTCATTA-------------------ATAT--TGTG-AC--ATATGAGCAGAAAGCATTAATAAAAAAATA----------------
>PA42
-----------------------------------AAAACAAAAACTAAGAACAGTTA--TTTAAGTCTAAAAAT-TCTTATTTGAACACCCAAGTCAGATA----TATATCATCTGAGCCAGAAACATTATTGTTCTCTTATGCAA--GTTTCAGGAATTTCATACGTATAGATGTGTTCTCGT-----TTGTCAGATGCATGG-TCTATCAGGGTCTTACGAGCCCATTCCCAAGCACCTTGTAAACTATCATAACAAGGCTGGTAGAAGCAGAAATTTTCTGCAAGTTCCCTCCTTATAATCATTTCTTCAAGGAAAACATCTACAGACTGATAC--AAAG-AAGATAAGAATTAGAAA--TCATTG-GTATTAAA----------------ATGAATTCTTACA--TATGTT-GTACAAAGATCAAGAAGATG----AACATATACACTAACATAACACTTCACG-TATGC--TCTTAAACATGTTGCTGACAATCC-A---------------------------------------------------------------------------
>PB33
--------------------------------------------------------TA------------------AGTCAAACAAATAACTCA--CAAATA----TTTCTGCTCTGAAAATTAAAAGCC-------------------TACTTAAAATTCTCTTACGTGTAGATATGTTCCCGC-----TTGTCAGATGCATGA-TCCATCAAGGTTTTACGAGCCCATTCCCAAGCACCTTGTAGAGTATCATAATGTGGCTGGTAGAAGCAGAAATTATCGGCAAGTTCCCTCCTTATAATCAATTCTTCCACAAAAGTATCTACAGACTGTTAT--GAAA-AACAAGGGAAACAGAGA----ATTT-GCGTTCAG----------------GTCAACTCTCACA--GACTTT-ATGCAAAGCTCGAGAAAAGT---AAACGCATAC---AACAT----------------------TAAGCACACGTCTAATATACC-AT--------------------------------------------------------------------------
>PF1
----------------------------------------------------------------------------------------------------TA----CAAAAGATGCTAACTAGAAAAAATAATTCAAATGAATGAAAACATTTCAAGAATTTCATACGTGTAGATATGTTCTCGT-----TTGTCAGATGCATGG-TCCATCAGGGTCTTGCGAGCCCATTCCCAAGCACCTTGTAAACTATCATAATGAGGCTGGTAGAAGCAGAAATTATCTGCAAGTTCCCTTCTTATAATCATTTCTTCAAGGAAAGCATCTACAGACTGATAC--AGAG-AAGATGA-GATTAGAAA--TCATTG-ATATTGAA----------------GTGAATTCTTACA--GATGTT-ATACAAATATCAAGAAGATG----GACATATACACTAACATAACACTTTGCG-TATGC--TCTTAAACATATTGTTGATAATCC-AGC--------ATTAATATTGTGTATAT--ATATGAGCAAAAAGCATTAATAAAAGAATAAATTTGCA---TT--A
>PFM1
-----------------------------------------------------------------------------------------------------A----TATAACGTCTAAGCCAGAAACATTATTGTTCTCTTATGCAA--GTTTCAAGAATTTTATACTTGTAGATGTGTTCTAGT-----TTTTCAGCTGCATGG-TCCATCAGGGTCTTACAAGCCCATTCCCAAGCACCTTGTAAACTATCATAACAGA--TGGTAGAAGCAACAATTTTCTGCAAGTTCCCTCCTTATAATAATTTCTTCAAGGAAAGCATCTACAGACTGATAC--AAAT-AAGTTGG-AATTAGAAA--TCATGG-GTATTGAA----------------GTGAATTCTTACA--TATGTT-GTACAAAGATCAAGAAGATG----AATATATACACTAACATAACACTTCACA-TATAT-CTCTTAAACATATTGCTGATAATCCAATA--------AAAAATATTGTGTG-AT--ATGTAAGCAAAAAGCACTAATAAAAGAATAATTTTGCA---TT---
>PG28
---------------------------------------------------------------------------------------------------ATA----TTTCTTTTCTAAGCATTAAAAGTCTATTTTCTGTTATGCAA--TTTTAAAAAATCCCATACGTGTAGTTATGTTCCCGC-----TTGTCAGATGCATGA-TCCATCAAGGTTTTACGAGCCCATTCCCAAGCACCTTGTAGAGTATCATAATGTGGCTGGTAAAAGCAGAAATTGTCTGCAAGTTCCCTCCTTATAACCAGTTCCTCCACGAAAGTATCTACAGACTGTTAT--CAAA-AACAAGGGAAATAGAGA--TCATTT-GCATTCAG----------------GTTTACTCTAACA--GACTTT-ATGCAAAACTTCAGAAAAGT---AAACGCATAC---AACATAACA--------------AATTTAAGCAAACGGCTAATATCCC-A------------------------------------TAAACAATAAGCATGGAAAATGGATATTGAAGAA-----
>PH2
------------------------------------------------------------------------------------------------------------------------------AAATAATTCAAATGAATGAAAACATTTCAAGAATTTCATACGTGTAGATATGTTCTCGT-----TTGTCAGATGCATGG-TCCATCAGGGTCTTGCGAGCCCATTCCCAAGCACCTTGTAAACTATCATAATGAGGCTGGTAGAAGCAGAAATTATCTGCAAGTTCCCTTCTTATAATCATTTCTTCAAGGAAAGCATCTACAGACTGATAC--AGAG-AAGATGA-GATTAGAAA--TCATTG-ATATTGAA----------------GTGAATTCTTACA--GATGTT-ATACAAATATCAAGAAGATG----GACATATACACTAACATAACACTTTGCG-TATGC--TCTTAAACATATTGTTGATAATCCAAAC--------ATTAATATTGTGTATAT--AT--------------------------------------------
>PM29
---------------------------------------------------------------------------------------------------------------------------------------------ATATAC--AATTTAAAAATCCCATACGTGTAGTTATGTTCCCGC-----TTGTCAGATGCATGA-TCCATCAAGGTTTTCCGAGCCCACTCCCATGCACCTTGTAGAGTATCATAATGTGGCTGGTAGAAGCAGAAGTTGTCTGCAAGCTCCCTTCTTATAACGAGTTCTTCCACAAAAGTATCTACAGACTGTTAT--CAAC-AACAAGGTAAATAGATAATTTATTA-ATGTCCAAC--------------TACTGAGTACAATG--ATGTTA-TTACAAAG---AAGAAAAGT----------------AACGT------------------------------------------------------------------------------------------------------------------------
>PS27
-------------------------------------------AACATGAAATCAT-A------------------AGCCAAACAAGTACCCTG-TCAAATA----TTTCTTTTCTAAGCATTAAAAGTCTATTTTCTGTTATGCAA--TTTTAAAAAATCCCATACGTGTAGTTATGTTCCCGC-----TTGTCAGATGCATGA-TCCATCAAGGTTTTACGAGCCCATTCCCAAGCACCTTGTAGAGTATCATAATGTGGCTGGTAAAAGCAGAAATTGTCTGCTAGTTCCCTCCTTATAACCAGTTCCTCCACGAAAGTATCTACAGACTGTTAT--CAAA-AACAAGGGAAATAGGGA--TCATTT-GCATTCAG----------------GTTTACTCTAACA--GACTTT-ATGCAAAGCTTCAGAAAAGT---AAACGCATAC---AACATAACA--------------AATTTAAGCAAACGGCTAATATCCC-AT----------------------------------ATAAACAATAAGCATGGAAAAT------------------
>PS30
-----------------------------------AAAACAAAAACTAAAAACAGTTA--TTTAAATCTAAAAAT-ACTTATTTGAACACCCAAGTCAGATA----TATATCATCTGAGCCAGAAACATTATTGTTCTCTTATGCAA--GTTTCAAGAATTTCATACGTGTAGATGTGTTCTCGT-----TTGTCAGATGCATGG-TCCATCAGGGTCTTGCGAGCCCATTCCCAAGCACCTTGTAAACTATCATAACAAGGCTGGTAGAAGCAGAAATTTTCTGCAAGTTCCCTCCTTATAATCATTTCTTCAAGGAAAACATCTACAGACTGATAC--AAAG-AAGATAAGAATTAGAAA--TCATTG-GTATTAAA----------------GTGAATTCTTACA--TATGTT-GTACAAAGATCAAGAAGATG----AACATATACACTAACATAACACTTCACG-TATGC--TCTTAAAAATGTTGCTGACAATCC-A---------------------------------------------------------------------------
>PSF43
-----------------------------------------AAAACTACAAACATTTA--TTTAAATCTAACAAT-TTTTATTTGAACACCCAAGTCAGATA----TATACCATCTGAGCAAGAAAAATTATTGTTCTCTTATTCAA--GTTTCAAGAATCTCATACGTGTATATGTGTTCTCGT-----TTGTCACATGCATGG-TCCATCAGGGTCTTACGAGCCCATTCCCAAGCACCTTGTAAACTATCATAATGAGGCTGGTAGAAGCAGAAATTGTCTGCAAGTTCCCTCCTTATAATCATTTCTTCAAGGAAAGCATCTACAGACTGATAC--AGAG-AAGATGA-TACAAGAGA--TCATTG-ATATTGAA----------------GTGAATTCTTACA--GATATT-ATACAAATATCAAGAAGATG----AACATATACACTAACATAACCCTTCACA-AATGT--TCTTAAACATATTCATTAATAT------------------------TGTG-AC--ATATGAGAAAAAAGCATTAATAAAAAAATAAATTCCAA---TT--T
>PTA0
-----------------------------------AAAACAAAAACTAAAAACAGTTA--TTTAAATCTAACGAT-TCTTATTTGAACGCCCAAGTCAGATA----TATATCATCTGAAACAGAAACATTATTGTTCTC-----------TTTCAAGAATTTCATACGTGTAGATGTGTTCTCGT-----TTGTCAGACGCATGG-TCCATCAAGGTCTTACGAGCCCATTCCCAAGCACCTTGTAAACTATCATAATGAGGCTGGTAGAAGCAGAAATTATCTGCAAGTTCCCTCCTTATAATCATTTCTTCAAGGAAAGCATCTACAGACTGATAC--AACG-AAGATGG-AATTAGAAA--TCATTG-ATATTGAT----------------GTGAATTCTTACA--TATGTT-GT----AGATCAAGAAGATG----AACATATACACTAGCATAATACTTCACA-CATGC--TCTTAAACATATTGCTGATGATC------------------------------------------------------------------------------
>RC54
--------------------------------------------------------------------------------ATTTGAACACCCAAGTCAGATA----TATACTATCTGAGCAAGAAACATTATTGTTCTCTTATTCAA--CTTTCAAGAATTTCATACGTGTATATGTGTTCTCGT-----TTGTCAGATGCATGG-TCCATCAGGGTCTTACGAGCCCATTCCCAAGCACCTTGTAAACTATCATAATGAGGCTGGTAGAAGCAGAAATTGTCTGCAAGTTCCCTCCTTATAATCATTTCTTCAAGGAAAGCATCTACAGACTGATAC--AGAG-AAGATGA-TACTAGAGA--TCATTG-ATATTGAA----------------GTGAATTCTTACA--GATATT-ATACAAATATCAAGAAGATG----AACATTTACACTAACATAACCCTTCACG-TAT---------------------------------------------------------------------------------------------------------
>SA1
-----------------------------------AAAACAAAAACTAAAAACAGTTA--TTTAAATCAAACAAT-TCTTATTTGAACA-CCAAGTCAGATATAG-TATATCATCTGAGCCAGAAACATTATTGTTCTCTTATGCAA--GTTTCAAGAATTTCATACGTGTAGATGTGTTCTCGT-----TTGTCAGATGCATGG-TCCATCAGGGTCTTACGAGCCCATTCCCAAGCACCTTGTAAACTATCATAACAAGGCTGGTAGAAGCAGAAATTTTCTGCAAGTTCCCTCCTTATAATCATTTCTTCAAGGAAAGCATCTACAGACTGATAC--AAAGCAAGATGG-AATTAGAAA--TCATTG-GTATTGAA----------------GTGAATTCTTACA--TATGTT-GTACAAAGATCAAGAAGATG----AACATATACACTAACATAACACTTCACA-TATGG--TCTTAAACATATTGCTGATAATCC-AGC--------ATTAATATTGTGTG-AT--ATATAAGCAAAAAGCACTAATAAAAGAATAATTTTGCA--------
>SC0
--------------------------------------------ACTTAAAACAGTTA--TTTAAATCTAAAAAA-ATTTATTTGAATGCCCAAGTCAGATA----TATAATATCTGAGCCAGAAACATTAATGTTTC------------TTTCAAGAATTTCATACGTGTAGATATGTTCTCGT-----TTGTCAGATGCGTGG-TCCATCAGGGTCTTACGAGCCCATTTCCAAGCACCTCGTAAATCATCATATTCAGACTGGTAGAAGCAGAAATTATCTGCAATTTCCCTCCTTATAATCATTACTTCAAGGAAAGCATCTACAGACTGATAC--AGAG-AAGATGG-AATTAGAAA--TAATTG-ATATCGAA----------------GTGAATTCTTACA--GATGTT-ATACAAATATCAAGAAGATG----GACATATACACTAACATAACACTTCACA-T-----------------------------------------------------------------------------------------------------------
>SE46
--------------------------------------------------------------------------------------------------------------AAATGAATGCCCACATAAACATTTA--------------TTTCTAAAAATTGCATACGTGTAGATATGTTCTCGC-----TTATCAAAGGCATGG-GCCATCAAGGTTGTGCGGGCCCATTCCCATGCACCTTGCAATGAGTCATAATTAGGCTGGTAGAAGCAGAAGTTATCTGCAAGTTCCCTCCTTATTATCATTTCTTCCAAGAATGCATCTACGGACTGCAAT--TAAG-ATTACAA-AAATAGTCA--TCATTT-AATATTAG----------------TCTAAATTCTAAG--TAATGC-ATGCAAATAGTGAGATACAT---AAATGCATAC----ACATAATGCATCGCA-TA----------------------------------------------------------------------------------------------------------
>SG23
-----------------------------AATGAAAACACAGAGACTGAAAATGAG-A--TGTCATCCTAACAAT----TCAACAAAAGACCAAATCAAATA-A--TATATAACTTGTGCATAAAAAATGAAAAT--------------TTTTGAAAAAT--CATACGTGTAGATATGTTCTCGC-----TTATCAGATGCATGA-TCCATCAGGGTCTTACGAGCCCATTCCCAGGCACCTTGTAGACTATCATAATTAGGCTGGTAGAAACAGAAATTGTCTGCAAGTTCCCTCCTTATAATCAATTCTTCAAGGAAAGCATCTACAGACTGGTAT--AAAG-GAATTGA-CATTAGAGA--TAATCT-ACATTGAA----------------GTTG---ATTA----GAGTTT-ATGCAAAGAACAAGAAAATT---GAGCTCATAC---AAATTTGTACTTCACA-TGCAC--TACAAAGCATAATACTAATATTCC-AT--------------------------------------------------------------------------
>SS22
-----------------------------AATGAAAACACATAGACTGAAAATGAG-A--TGTCATCCTAACAAT----TCAACAAAAGATCAAATCAAATA-A--TATATCACTTGTGCATGAAAAATGAAAAT--------------TTTTGAAAAAT--CATACGTGTAGATATGTTCTCGC-----TTATCAGATGCATGA-TCCATCAGGGTCTTACGAGCCCATTCCCAGGCACCTTGTAGACTATCATAATTAGGCTGGTAGAAGCAGAAATTGTCTGCAAGTTCCCTCCTTATAACCAATTCTTCAAGGAAAGCATCTACAGACTGGTAT--AAAG-GAATTGA-CATTAGAGA--TCGTCT-ACATTGAA----------------GTTGATTATTA----GAGTTT-ATGCAAAGACCAAGAAAATT---GAGCTCATAC---AAATTTGCACTTCACA-TGCAC--TACAAAGCATAATACTAATATTCC-ATG-CTAGAAGATTATATGTTTTTA-AT-----TTTACAAATAACACAGTGAATGC--------------------
>SV36
--------------------------------ATAAAAAAACACACTGAAAATGAT-A--TGTAATACTAACAAA-ATTCAAACAAATAAATGAGTCAGATA----TGTATCATCTGAGCATGAAAAGTTATTTTT---CTATGCAAG-----TTAAAATCACATACGTATAGATGTGTTCTCGT-----TTGTCAGATGCATGA-TCCATCAGAGTCTTACGAGCCCATTCCCAAGCACCCTGTAAACTATCATACTGAGGCTGGTAGAAGCAGAAATTGTCTGCAAGTTCTCTCCTTATAATCATTTCTTCAAGGAAAGTATCTACAGACTGGTAC--AAAG-AAGATGG-AACTAGAGA--TCATTT-ACACTGAA----------------GGTGATTCTTACA--GACTAT-ATGCAAAGATCAAAACAAGT---GAACTCGTAT---AATATA------TACA-TTCAA--TATTATGCATATTAATGACATTCC-AT--------------------------------------------------------------------------
>TA17
-----------------AAAATTATTTTTGCAGATAAAACTCAGACTGAAAATGAT-A--TGCCATCCTAATGAT----TCAACAAAAGATCAAGTCAAAAGTG--TAAATCATT---------------------------------------TAAAATCACATACGTATATATAAGTTCTCGC-----TTATCAGATGCATGA-TCCATCAGGGTCTTACGAGCCCATTCCCAGGCACCTTGTAGATTATCATAATTAGGCTGGTAAAAGCAGAAATTGTCTGCAAGTTCCCTCCTTATGATCAATTCTTCAAGGAAAGCATCTACAGACTGGCAT--GAAG-GAGTTAA-AATTAGAGA--TCATCT-AAATTGAA----------------GCTGATTATTG----GAGTTT-AGGCAAAGACCAAGAGAGTT---GAGCTCATAC---AAAATTGCACTTCACA-TGCAT--TATAAAGCATAAGACTGATACTCC-AT--------------------------------------------------------------------------
>TB39
GTCATTATCCCATTTGGAAAAGTAATATTAATGAAAACTCATCAACAGAAAATGAT-A--TGGAAACCTAAAAAATGTTCACACAAGTGACCAAATCAGGTA----TATATCATTTGAGCACAAAAAAATTATCTTTATGTATGTCATGTTTTGAAAAATCGCGTACGTGTAGATGTGTTCTCGC-----TTGTCATATGCATGA-TCCATTAAGGTCTTACGAGCCCATTCCCAAGCACCTTGTAGACTATCATAATTAGGCTGGTAGAAGCAGAAATTGTCTGCAAGTTCCCTCCTTATAACCATTTCTTCAAGGAAAGCGTCTACAGACTGGTAC--AAAG-GATATTG-AATTAGAGA--TTATTT-ACATTGAA----------------GTTGATTTTTATA--AAGTTT-ATGGAAAGAACAAGAAACTT--TCAACCCATAC---AACATTGTGCTTCACA-CATGC--CACTAATCGTA-TATTGATATTCC-A---------------------------------------------------------------------------
>TC31
TC-------------------------------------------------------------------------------------------------AAA----TTTTTGTTTTAAGCATTAAAAGTCTATTTTCTGTTATGCAA--TTT--AAAAGTCCCATACGTGTAGTTATGTTCCCGC-----TTGTCAGATGCATGA-TCCATCAAGGTTTTGCGAGCCCATTCCCATGCACCTTGTAGAGTATCATAATGTGGCTGGTAGAAGCAGAAATTGTCTGCAAGTTCCCTCCTTATGACCAGTTCTTCCACAAAAGTATCTACAGACTGTTGT--CAAC-ATAAAGGAAAATAGAGA---TATTT-GCATTCAG----------------ATTGACTCTAACA--GACTTT-ATGCAAAGCTCGAAAAAAGT---AAATACATGC---AACAT---------------------CTAAGCATGCAGTTAATATCCC-CT--------------------------------------------------------------------------
>TN1
-----------------------------AATGAAAAATCATAGACTGAAAATGAT-A--TGGAAACCTTGAAAA-ATCCAAACAAATGACCAAGCCAGATA----TATAT-----------------TTATTTTC-------------TTTTGAAAAATCGCATACGTGTAGATGTGTTCTCGC-----TTGTCAGATGCATGA-TCCATTAGGGTCTTGCGAGCCCACTCCCAAGCACCTTGTAGACTATCATAATTAGGCTGGTAGAAGCAGAAATTGTCTGCAAGTTCCCTCCTTATAACCATTTCTTCAAGGAAAGCATCAATAGACTGGTAC--AAAG-GAGATTG-AATTAGAGA--TCACTT-ACGTTGAA----------------GATGATTCTCACA--GAGTT--ATGCAAAAATCAAGAAAC-----TAACCCATAC---AACAT------------TGGAC--CACTAAGCATATTATTGATGTTCC-A---------------------------------------------------------------------------
>TO14
ACAGCAAGATAAATTAAAAAATTATTTTCATAGTGAAAACTCAGACTGAAAATGAT-A--TGTCATCCTAACAAT----TCAACAAAAGATCAAATCAAATGTG--TATATCATTTGTGCATGAAAAAT-------------------------TAAAATCTCATACGTGTAGATATGTTCTCGC-----TTATCAGATGCATGA-TCCATCAGGGTCTTACGAGCCCATTCCCAGGCACCTTGTAGATTATCATAATTAGGCTGGTAGAAGCAGAAATTGTCTGCAAGTTCCCTCCTTACAACCAATTCTTCAAGGAAAGCATCTACAGACTGGCAT--GAAG-GAGTTGA-AATTAGAGA--TCATTT-AGATTGAA----------------GTTGATTATTG----GAGTTT-ATGCAAAGACCAAGAGAATT---GAGCTGATTC---AAAAT------------TGTAT--TACAAAGTATAAAACTGATACTCC-AT------------------------AT-----TTTACAAATAACAAAGTGAATGCAGTAT---------------
>TPL03
-----------------------------------AAAACAAAAACTACAAACATTTA--TTTAAATCTAACAAT-TTTTATTTGAACACCCAAGTCAGATA----TATACCATCTGAACAAGAAACATTAGTGTTCTCTTATTCAA--GTTTCAAGAATCTCTTACGTGTATATGTGTTCTCGT-----TTGTCAGATGCATGG-TCCATCAGGGTCTTACGAGCCCATTCCCAAGCACCTTGTAAACTATCATAATGAGGCTGGTAGAAGCAGAAATTGTCTGCAAGTTCCCTCCTTATAATCATTTCTTCAAGGAAAGCATCTACAGACTGATAC--AGAG-AAAATGA-TACTAGAGA--TCATTG-ATATTGAA----------------GTGAATTCTTACA--GATATT-ATACAAATATCAAGAAGATG----AACATATACATTTGCACA-----------------------------------------------------------------------------------------------------------------------
>WN5
-------------------------------------------------------------------------------------------CAAGTTAAGCA---------------------------------T-GCCTA-------CAAAGATCAATCCCTCATTCATATTTACTACCATAC-----ATGTTAGAACCATCATTCCATCAAGGTCTTACGAGCCCATTCCCAAGCACCTTGAAAACTGTCATAATGGCGCTGGTAGAAGCAAAAAAAATTTGCTAGTTCCCTCTTTATAACCATTTCTTCAAGAAAAGCATCTACAGACTATCTG--ACCA-TAATGCA-AGTAAGGTG--AAATCC-AGATAAAA----------------TT--ACTCTTACA--------------------------------------------------------------------------------------------------------------------------------------------------------------------------
>WS10
----CAAGATTAATTACAAAATTATTTT-CATATGAAAACTCACACTGAAAATGAA-A--TGTTAGT-----------------------TCAAATCAAAT-----TATATCATTTGGGAATGAAAAAT-------------------------AAAAATCACATACGTGTAGATATGTTCTCGC-----TTATCAGATGAATGA-TCCATCAGGGTCTTACGAGCCCATTCCCACGCACCTTGTAGATTATCATAATTAGGCTGGTAGAAGCAGAAATTGTCTGCAAGTTCCCTCCTTATAACCAATTCTTCAAGGAAAGTATCTACAGACTAGTGT--GAGA-GAATTGA-AATTAAAGA--TCATCT-ACATTAAA----------------ATTGATAATTG----GAATTT-ATGCAAAGACCAAGGAAAAT---GAGCTCATCT---CAAATTGCCTTTCACA--GAAC--TGCAAAGCATTAAATTGATATTCC-----------------------------------------------------------------------------
>WW11
----CAAGATTAATTACAAAATTATTTT-CATATGAAAACTCACACTGAAAATGAA-A--TGTTAGT-----------------------TCAAATCAAAT-----TATATCATTTGGGAATGAAAAAT-------------------------AAAAATCACATACGTGTAGATATGTTCTCGC-----TTATCAGATGAATGA-TCCATCAGGGTCTTACGAGCCCATTCCCACGCACCTTGTAGATTATCATAATTAGGCTGGTAGAAGCAGAAATTGTCTGCAAGTTCCCTCCTTATAACCAATTCTTCAAGGAAAGTATCTACAGACTAGTGT--GAGA-GAATTGA-AATTAAAGA--TCATCT-ACATTAAA----------------ATTGATAATTG----GAATTT-ATGCAAAGACCAAGGAAAAT---GAGCTCAT----------------------------------------------------------------------------------------------------------------------------------
