# Supplementary material for: Development of a Target Enrichment Probe Set for Conifer (REMcon)
Source: Biology (Basel). 2024 May 22;13(6):361. doi: 10.3390/biology13060361 (PMC11200496; doi:10.3390/biology13060361)
Supplement: Supplementary file 1 [file biology-13-00361-s001.zip › biology-2960267-supplementary/Sup data/MO_orthlogs_alignments/Thupl29380685s0012_1.ortho.selected_stripped.aln.fasta]

>AA3
TTTAGATATCATGCAGTTAATGGCAGTTTTTTGCAAGGCACATAGAAAAAGAGT------------------CCTT-------------------------------GTGTGTGTTTATT--------------------------------TTCCTTGCTCCTGCATGGTTATTCTAGGAGATTTCTAGTATGAGTAAAGTTTTCACAG----------------------AGATTCGTCTTTTTGTGGTGGAGGGTTACTTAT--TGTAACAAGGCACCGCAAGAAGTTTT-------------------------------------------CAGTTTTA-ATGTCATACTATGCAGGGATATTATAGTTCATCATGCAGATATTGTTTTTGCAAACAGTGATGAAGCAAG--GGCTTTGTGTGGCTTTAGTTCAAGTGCAAGC-CCAGCATTGGCTGCAGAGCATATTAGTCATTATTCTCCCCT--CGTTTCTGTTACAGATGGTATCAGGGGTTCATA----------CATTGCAGTTAAAGGTGAAGTTATATACATACCCCCTTCACAATGTATTCCTGTGGACACTTGTGGAGCAGGTGATGCTTATGCAGCTGGAATTTTATATGGAATACTGAGAGGATCGTCA--AACTTGAAAGGCATAGGTAATCTTGCTGCCAGAGT-AGCTGCAGTTGTTGTAGGTCAACA--AGGCACTAGACTAAGGAAAGACGATGCATTTGAGATAGCAGAAATTTTTTCACATTCTTTGTCTACTGAAAACCAGCATATGGA-TATGCACTCATGTACTGAGCAGGATCAGATTTCAAGTATTTGATGAA-AACT-CAAACTGAAAAAGTCAAGG--CTTCCTGAAAGATTTTAACA---TTG------GTACATCATCCTGAAATTG---AGCTCTGG-CCAGATGCTTGAGGCA-----AAATGTGTTCATTCTTAAACAAACATGGTTTGCCAGTGATTAT--------GAACATTCTCAAAACA---------GAAAAGACTTAACATTT
>AA60
--------------------------------------------------------------------------------------------------------------------------------------------------------------------------------------------------------------------------------------------------------------------------------------------------------------------------------------------------------------------------------------------------------------AACAGTGAGGAAGCACA--GGCTTTGTGTGGATTTAGCAAAAGTATTAGC-CCAGACATGGCTGCAAGATATTTAAGCCATCATTCTTCTCT--GGTTTCTGTAACAGATGGTATCATGGGCTCCTA----------CATTGCAGTTAAAGGTGAAGTTATATATATTCCTCCTTCGCCCTGTGTCCCCGTTGATACTTGTGGTGCAGGTGATGCTTATGCTGCTGGAATCTTATATGGACTATTGAAAGGACCCTCA--AATTTAAAAGCCATGGGTAATTTAGCTGCAAGAGT-TGCTGCAGTCGTTGTAGGTCAACA--AGGGACAAGGCTAAAGGAAGAGGATGCCTGCAAGATAGTTGAAATTTTTTCACATTCTTTGCCTACTTAAAACCAGATTATGAA-TAATCACTTATACAGTGAATGAGATCAGATTTCAAGTGTTGGAAGAT-TTCT-TAA---------------------------------------------------------------------------------------------------------------------------------------------------------------------------------------------------
>AAR4
CTTAGATATCATGCAGTTAATGGCAGTTTTTTGCAAGGCACATAGAAAAAGAGT------------------CCTT-------------------------------GTGTGTGTTTATT--------------------------------TTCCTTGCTCCTGCATGGTTATTCTAGGAGATTTGTAGTATGAGTAAAGTTTTCACAG----------------------AG---------TTTGTGGTGGAGGGTTACTTAT--TGTAACAAGGCACCGCAAGAAGTTTT-------------------------------------------CAGTTTTA-ATGTCATACTATGCAGGGATATTATAGTTCATCATGCAGATATTGTTTTTGCAAACAGTGATGAAGCAAG--GGCTTTGTGTGGCTTTAGTTCAAGTGCAAGC-CCAGCATTGGCTGCAGAGCATATTAGTCATTATTCTCCCCT--CGTTTCTGTTACAGATGGTATCAGGGGTTCATA----------CATTGCGGTTAAAGGTGAAGTTATATACATACCCCCTTCACAATGTATTCCTGTGGACACTTGTGGAGCAGGTGATGCTTATGCAGCTGGAATTTTATATGGAATACTGAGAGGATCGTCA--AACTTGAAAGGCATAGGTAATCTTGCTGCCAGAGT-AGCTGCAGTTGTTGTAGGTCAACA--AGGCACTAGACTAAGGAAAGACGATGCATTTGAGATAGCAGAAAATTTTTCACATTCTTTGTCTACTGAAAACCAGCATATGGA-TATGCACTCATGTACTGAGCAGGATCAGATTTCAAGTATTTGATGAA-AACT-CAAACTGACAAAGTCAAGG--CTTCCTGAAAGATTTTAACA---TTG------GTACATCATCCTGAAATTG---AGCTCTGG-CCAGATGCTTGAGGCA-----AAATGTGTTCATTCTTAAACAAACATGGTTTGCCAGTGATTAT--------GAACATTCTCAAA-----------------------------
>AF1
---TTGTTTTAGGTGATATTTGCTAATTTT------------------------------------------CCTA-------------------------------CTATAAACACAA----------------------------ATTT-TTGGCT--------------------------------------------------------------------------TGATTCATCTTTTTGTAGTGGAGGGTTACTTA---TGTGTCAAGGCACCACACTGAATTTTATGCCATATTATGCAGGGATATCATTGCTCATCATGCAGATATTGGTTTT---TGCTGTATCATGCAGGGATATCATAGGTCACCATGCAGATATTGTTTTTGCAAACAGTGATGAAGCAAG--GACTTTGTGTGGGTTTAGTTCTAGTGCAAGC-CCAGCAGTAGCTGCAAAACATATCAGTCAATATTCTCCCCT--TGTATCTGTCACAGATGGTATCAGGGGATCTTA----------CATTGCAGTAAAAGGTGAAGTTTTGTATATACCTCCTTCACCATGTATTCCTGTAGACACCTGTGGAGCAGGTGATGCTTATGCAGCTGGACTTTTATATGGAATATTAAGAGGATCATCA--AACTTGAAAGGCATTGGTAATTTAGCTGCTAGAGT-AGCTGCTGTTGTTGTAGGTCAACA--AGGGACTAGACTTAAGAAAAAGGATGCCATTGAGATAGCTGAATTCTATTCACATTCTTTGTCTACTGAAAGTCAGAATATGGA-TATCCATTCGTATAGCGAGCCAGACCAGATTTCAAGTATTTGAAGTG---TTGCATACTGACAGAATCAAGG--CTTCCTAGAGGATTTGGAGG---TTA--AAGTGCACATCATCCTGAAAGTG--GAGCTTGGG-GCTGTTGGTTCTGAA---------------------------------------------------------------------------------------------------
>AG2
-TTTCATATCAGGTGATATTTGCTAATTTT------------------------------------------CCTT-------------------------------CTATAAACACAA----------------------------ATTT-TTGGCTGTTTTTA--------GCTTGCGTTTT-CGAAATACAGTTTAAAT-------------------------GTTTGTGATTCATCTTTTTGTAGTGGAGGGTTACTTA---TGTATCAAGGCACCACACTGAATTTTATGCCATATTATGCAGGGATATCATTGCTCATCATGCAGATATTGGTTTT---TGCTGTATCATGCAGGGATATCATAGGTCACCATGCAGATATTGTTTTTGCAAACAGTGATGAAGCAAG--GACTTTGTGTGGGTTTAGTTCTAGTGCAAGC-CCAGCAGTAGCTGCAAAACATATCAGTCAATATTCTCCCCT--TGTATCTGTCACAGATGGTATCAGGGGATCTTA----------CATTGCAGTAAAAGGTGAAGTTTTGTATATACCTCCTTCACCATGTATTCCTGTAGACACCTGTGGAGCAGGTGATGCTTATGCAGCTGGACTTTTATATGGAATATTAAGAGGATCATCA--AACTTGAAAGGCATTGGTAATTTAGCTGCTAGAGT-AGCTGCTGTTGTTGTAGGTCAACA--AGGGACTAGACTTAAGAAAAAGGATGCCATTGAGATAGCTGAATTCTATTCACATTCTTTGTCTACTGAAAGTCAGAATATGGA-TATCCGCTCATATAGCGAGCCAGACCAGATTTCAAGTATTTGAAGTG---TTGCATACTGACAGAATCAAGG--ATTCCTAGAGGATTTGGAGG---TTA--AAGTGCACATCATCCTGAAAGTG--GAGCTTGGG-GCTGTTGGTTCTGAAA----------TAGTGGAATTTTAATCAAAATCTCTACTAAATGA---------------------------------CTATTAATGGCTTTCGTGTCT
>AH26
-------------------------------------------------------------------------------------------------------------------------------------------------------------------------------------------------AGCCCAGACAACCAATTTTGGGTT---GTTTTAATTAAATGATTCATCGTTTGGTACTGGAGGGTTACTTAT--TGTAGCAAGGCATCACAAGAAGTTT-----------------------------------------------------ATGTTATTTTGTGCAGGGATATTATAGTTGAGCATGCTGATATTGTGTTTGCAAATAGTAACGAAGCAAG--GGCTTTGTGTGGTTTTAGTTCAAGCAAAAGT-CCAGCATCAGCTGCAAAACATATAAGTTATTATTCTCCCCT--CATATCTGTCACAGATGGTGCGAGTGGCTCCTA----------TATTGCAGTAAAAGGTGAAGTTATATACATACCTCCTTCACCTTGTGTTCCTGTAGATACTTGTGGAGCAGGTGATGCTTATGCGGCTGGAATTTTGTATGGAATTTTGAAAGGGTCATCA--AATTTGAAAGGCATGGGTAATTTAGCTGCTAGAGT-TGCTGCAGTTGTTGTAGGTCAACA--AGGGACTAGGCTTAAGGAAGAGGATGCCACTGAGCTAGCCAAAATCTTTTCACATTCTTTGTTTTCCAATAACCAGATAACAGA-TTTTTGTTCGGATATTCAATCAGATCAGATTTCAAGTATTTGAAGAA-GGC---AAACCCACACCGTTGAAG--TTCCT-ACAAGATTTGAAGG---TTGACAGTGCTATAT-------------------------------------------------------------------------------------------------------------------------------------------
>AME1
------GATCATGCAGTTAATGACAG-TTTTTGCAAGGCACATAGAAAATAAGT------------------CCTT-------------------------------GTGTGTGTTTA--------------------------------------------------------------------------------------------------------------------ATTCGTCTTTTTGTGGTGGAGGGTTACTTAT--TGTAACAAGGCACCACAAGAAGTTTT----------------------------------------------------ATGTCATACTATGCAGGGATATCATAGTTCATCATGCAGATATTGTTTTTGCAAACAGTGATGAAGCAAG--GGCTTTGTGTGGCTTTAGTTCAAATACAAAC-CCAGAATTGGCTGCAGAGCATATTAGTCATTATTGTCCCCT--CGTTTCTGTTACAGATGGTATCAGGGGTTCATA----------CATTGCAGTTAAAGGTGAAGTTATTTACATACCTCCTTCACCATGTATTCCTGTGGACACTTGTGGAGCAGGTGATGCTTATGCAGCCGGAATTTTATATGGAATATTGAGAGGATCATCA--AACTTGAAAGGCATAGGTAATCTAGCTGCCAGAGT-AGCTGCAGTTGTTGTAGGTCAACA--AGGCACTAGACTAAGGAAAGGTGATGCATTTGAGATAGCAGAAACTTTTTCACATTCATTGTCTACTGAAAACCAGCATATGGA-TATGCACTCATGTACTGAGCAGGATCAGATTTCAAGTATTTGATGAA-CACT-CACACTGACAA----AAGG--CTTCCTGAAAGATTTTAACA---TTG------GTACATCATTCTGAAATTG---AGCTCTGG-CCAGATGCTCACATCATGTATAAGTGCTTCAATTCATGAA--------------------------------------------------------------------------
>AP25
----------------------------------------------------------------------------------------------------------------------------------------------------------------------------------------------------------------------------------------TGATTCATCGTTTGGTAGTGGAGGGTTACTTAT--TGTAGCAAGGCATCACAAGAAGTTT-----------------------------------------------------ATGTTATTTTGTGCAGGGATATTATAGTTGAGCATGCTGATATTGTGTTTGCAAATAGTAACGAAGCAAG--GGCTTTGTGTGGTTTTAGTTCAAGCAAAAGT-CCAGCATCAGCTGCAAAACATATAAGTTATTATTCTCCCCT--CATATCTGTCACAGATGGTGTGAGTGGCTCCTA----------TATTGCAGTAAAAGGTGAAGTTATATACATACCTCCTTCACCTTGTGTTCCTGTAGATACTTGTGGAGCAGGTGATGCTTATGCGGCTGGAATTTTGTATGGAATTTTGAAAGGGTCGTCG--AATTTGAAAGGCATGGGTAATTTAGCTGCTAGAGT-TGCTGCAGTTGTTGTAGGTCAACA--AGGGACTAGGCTTAAGGAAGAGGATGCCACTGAGCTAGCCAAAATCTTTTCACATTCTTTGTTTTCCAATAACCAGATAACAGA-TTTTTGTTCGGATATTCAATCAGATCAGATTTCAAGTATTTGAGGAA-GGC---AAACCCACACCGTTGAAG--TTCCT-GAAAGATTTGAAGG---TTGACAGTGCTATATTTTCCTCAATTTT--TATCTCAGG-ACTGTTG-----------------------------------------------------------------------------------------------------------
>APA47
------TTGCAACGAGCAAATGTCAATTTT-----------------------------------------------------------------------------CTTTCAACATAA---------------------------------------------------------------------------------------------------------GGATGGAATGATTCATCATTTTGTAGTGGAGGGTTACTTA---TGTATCAAGACACCACACTAAATTTTATGCCATATTATGCAGAGATATCATTGCTTATCATGCAGATATTGCTTTT---TGCTGTATTATGTAGGGATATCATATGTCACCATGCAGATATTGTTTTTTCAAACAGTGATGAAGCAAG--GACTTTGTGTGGTTTTAGTTCTAGTGCAAGC-CCAGCATTAGCTGCAAAACATATCAGTCAACATTGTCCCCT--TGTCTCTGTTACAGATGGTATCAGGGGATCATA----------CATTGCAGTAAAAGGTGAGGTTTTGTACATACCTCCTTCACCATGTATTCCTGTAGACACCTGTGGAGCAGGTGATGCTTATGCAGCTGGACTTTTATATGGAATATTAAGAGGATCATCA--AACTTGAAAGGCATTGGTGATTTAGCTGCTAGAGT-AGCTGCTGTTGTTGTAGGTCAACA--AGGGACTCGACTTAAGAAAAAGGATGCCATTGTGACAGCTGAATTCTTTTCACATTCTTTGTCTACTGAAAGCCAGAATATGGA-TGTCCACTCATATAGTGAGTCAGACCAGATTTCAAGTATTTGAAGTG---TTGCATACTGACAGAATAGAGG--CTTCCTAGAAGATTTGGAAG---TTA--AATTGCAGATCCTCCTGAAAGTG--GAGCTTGGG-GCTGTTGATAGTGGAT------------------TTTTAATCAAAATCTCTACTAAATGA------------------------------------------------------
>AR2
----------------------------------------------------------------------------------------------------------------------------------------------------------------------------------------------------------------------------------------------------------------------------------------------------------------------------------------------------------------------------------------TCATGCAGATATTGTTTTTGTAAACAGTGATGAAGCAAG--GGCTTTGTGTGGCTTTAGTTCAAATACAAAC-CCAGAATTGGCTGCAGAGCATATTAGTCATTATTGTCCCCT--CGTTTCTGTTACAGATGGTATCAGGGGTTCATA----------CATTGCAGTTAAAGGTGAAGTTATTTACATACCTCCTTCACCATGTATTCCTGTGGACACTTGTGGAGCAGGTGATGCTTATGCAGCCGGAATTTTATATGGAATATTGAGAGGATCATCA--AACTTGAAAGGCATAGGTAATCTAGCTGCCAGAGT-AGCTGCAGTTGTTGTAGGTCAACA--AGGCACTAGACTAAGGAAAGGTGATGCATTTGAGATAGCAGAAACTTTTTCACATTCATTGTCTACTGAAAACCAGCATATGGA-TATGCACTCATGTACTGAGCAGGATCAGATTTCAAGTATTTGATGAA-CACT-CACACTGACAA----AAGG--CTTCCTGAAAGATTTTAACA---TTG------GTACATCATTCTGAAATTG---AGCTCTGG-CCAGATGC----------------------------------------------------------------------------------------------------------
>AS57
---------------------------------------------------------------------------------------------------------------------------------------------------------------------------------------------------------------------------------------------------------------------------------------------------------------------------------------------------------ATGCTGTATTATGCAGGGATATTATAGTTGATCATGCAGATATTGTTTTTGCAAATAGTGATGAAGCAAG--GGCATTATGTGGTTTTAGCACAAGGAAGAGA-CCAGAAGTGGCTGCAAGATATTTAAGTCATTATTCTTCTTT--CATTTCTGTCACAGATGGTATCAGGGGTTCCTA----------CATTGCAGTTAAAGGTGAAGTTATATACATACCTCCTTCACCCTGTGTTCCTGTGGATACTTGTGGAGCAGGCGATGCTTATGCAGCTGGAATCTTATATGGACTATTGAAAGGATCCTCA--AATTTAAAAGGCATGGGTGATTTTGCTGCCAGAGT-GGCTGCAGTTGTTGTAGGTCAACA--AGGGACTAGGCTAAAGGAAGAGGATGCCAGTGAGATAGTTGAAACTTTTCCACATTCTTTGCCTACTGAAAACCAGATCATGGA-TAATCACTCATATAGTGAATCAGATCAGATTTCAAGTATCTGAAGAA-TGCT-TGATCTAACAAATTCAAGG--CTTCCTAGCAGATTTGAATG---TTACGAGTGCTATATCAGCCAAGAAATT--CAGCTCAGG-ATTGCTGCGTCTGAAG--------------------------------------------------------------------------------------------------
>CB35
-------------------------------------------------------------------------------------------------------------------------------------------------------------------------------------------------------------------------------------------------------------------------------------------------------------------------------------------------------------------------------------------------------------------TAAGGAAGCAAG--GGCTTTGTGTGGTTTTAGTTCAAGAAAAAGT-CTAGTGCCAGGTGAAAAACATATAAGTTATTATTCTCCACT--CATATTTGTCATAGATGGTGCCAGTGGCCACTA----------CATTGTAG-AAAAAGTGAAGTTATATACATACCTACTTCATCTTTTGTTCTTGTAGATACTTGTTGGGTAGGTGATGCTCATGCAGCTAGAATTTATTATGGAATTTTGAGAGGGTCGTCG--AATTTTAAAGGCATGGGTAATTGAGATACTAGAGT-TGTTGTAGTTATTGTAGGTCAAGA--AGGGACTAGGCTTAAGGAAGAGGATGCAACTGAGCTAGCCAAAATCTTTTCATATTCATTTTTTTCT-AACACCAAATTATAGA-TTTTTGTTTGAGCATTCATTCATATCAGATTTCAAGTATTTGAAGAA-GGC---AA---------------------------------------------------------------------------------------------------------------------------------------------------------------------------------------------------
>CD18
--------------------------------------------------------------------------------------------------------------------------------------------------TCATT-TTTTGAACTCCTG----------TGTTGAGTT-ATTGATGAAATTCAAACTAACAATG----------------------CAGT-----CTTTTGTGGTGGAGGGTTACTTAT--TGTAATGAGGCACCAAAAGAAGTTTT----------------------------------------------------ATGTTGTATTATGCAGGGATATCATAGTCAATCATGCAGATATTGTTTTTGCAAACAGTGATGAAGCACA--GGCTTTGTGTGGGTTTAGCACAAGTATAAGC-CCAGAAATGGCTGCAAGATATTTAAGTCATTCTTCTTCTCT--AGTTTCTGTCACAGATGGTATCAGGGGCTCCTA----------CCTTGCAGTTAAAGGTGAAGTTATATATATACCTCCTTCACCCTGTGTTCCTGTGGATACTTGTGGAGCAGGTGATGCTTATGCAGCTGGAATCTTATATGGACTATTGAAAGGATCCTCA--AATTTAAAAGCCATGGGTGATTTAGCTGCCAGAGT-TGCTGCAATTGTTGTAGGTCAACA--AGGGACTAGGCTAAAGGAAGAGAATGCCAGTGAGATAGTTGAAACTTTCTCACAATCTTTGCCTACTGAAAACCAGATTATGGA-TAATCACTCATACAGTGAATCAGATCAAATTTCAAGTATTTGAAAAA-TGCT-TAATGCAACAAATTCAAGA--ATCCCTAGCAGATTTGAATC---TTATGATTGTTA-------CAGTAAATT--TGGCTCCAG-ATTGCTGCTTCTGAA---------------------------------------------------------------------------------------------------
>CDE34
------------------------------------------------------------------------------------------------------------------------------------------------------------------------------------------------------------------------------------------------------------------------------AACAAGGCACCACAAGAAGTTT--------------------------------------------------------------------GGGATATTATAGTTGAGCATATTGATATTGTGTTTGGAAATAGTAAGGAAGCAAG--GGCTTTGTGTGGTTTTAGTTCAAGAAAAAGT-CTAGAGGCAGGTGAAAAACATATAAGTTATTATTCTCCACT--CATATTTGTCATAGATGGTGCCAGTGGCCACTA----------CATTGTAG-AAAAAGTGAAGTTATATACATACCTACTTCATCTTTTGTTCTTGTAGATACTTGTTGGGTAGGTGATGCTCATGCAGCTAGAATTTATTATGGAATTTTGAGAGGGTCGTCG--AATTTTAAAGGCATGGGTAATTGAGATACTAGAGT-TGTTGTAGTTATTGTAGGTCAAGA--AGGGACTAGGCTTAAGGAAGAGGATGCAACTGAGCTAGCCAAAATCTTTTCATATTCTTTTTTTTCT-AACACCAAATTATAGG-ATTTTGTTTGAGCATTCATTCATATCAGATTTCAAGTATTTGAAGAA-GGC---AAAATAACCCAATTGAAG--TTTCCAA--------------------------------------------------------------------------------------------------------------------------------------------------------------------------
>CF38
---------------------------------------------------------------------------------------------------------------------------------------------------------------------------------------------------------------------------------------------------------------------------------------------------------------------------------------------------------ATGCTATATTATGCAGGGATATCATTGTTGATCATGCAGATATTGTGTTTGCAAACAGTGACGAAGCAAA--GGCTTTGTGTGGTTTTAGCTCAAGCGAGAGC-CCAGAATTGGCTGCAAGACATTTGAGTCATTATTCTTCCCT--TGTTTCTGTCACAGATGGTATCAGGGGTTCCTA----------CATTGCAGTTAAAGGTGAAGTTATATACATACCTCCTTCACCCTGTGGTCCCGTAGACACTTGTGGAGCAGGCGATGTTTATGCAGCTGGAATTTTATATGGGCTATTGAAAGGATCATCT--AATTTAAAAGGTATGGGTAATCTAGCTGCTAGAGT-AGCTGCAGTTGTTGTAGGTCAACA--AGGGACTAGGCTAAAGGAAGAGGATGCCATTGGAATTGTTGGAACCTTTTCACATTCTTTGCTGATTGAAAACCAGACTATAAA-TAACCACTCATATATAGAGTCAGATCAGATTTCAAGTATTTGAAGAA-TGCT-TGATCTAACAAAGTCAGCG--CTTCCTAAAAGATTTGAAGG---TTAG-AGTGCCACATCAGCTCAAAAGTT--CAGCTCAGG-ACTGCTGCTTCTGAA---------------------------------------------------------------------------------------------------
>CH19
-----------------------------------------------------------------------------------------------------------------------------------------------------TT-CAGATAGCTTTTC----------TAACTTGAT-GCTCACTTTGCTTAACTTGCATTTATAGA------------------TTGTGC-ATGACATATGGTGAAACCAGATTTAA--CTTCATGAGGAATTTGAGAAA---------------------------------------------------------ATGTTGTATTATGCAGGGATATCATAGTCAATCACGCAGATATTGTTTTTGCAAACAGTGATGAAGCGCA--GGCTTTGTGTGGGTTTAGCACAAGTATAAGC-CCAGAAATGGCTGCAAGATATTTAAGTCATTCTTCTTCTCT--AGTTTCTGTCACAGATGGTATCAGGGGCTCCTA----------CCTTGCAGTTAAAGGTGAAGTTATATATATACCTCCTTCACCCTGTGTTCCAATGGATACTTGTGGAGCAGGTGATGCTTATGCAGCTGGAATCTTATATGGACTATTGAAAGGATCCTCA--AATTTAAAAGCCATGGGTGATTTAGCTGCCAGAGT-TGCTGCAATTGTTGTAGGTCAACA--AGGAACTAGGCTAAAGGAAGAGAATGCCAGTGAGATAGTTGAAACTTTCTCACATTCTTTGCCTACTGAAAGCCAGATTATGGA-TAATCGCTCATACAGTGAATCAGATCAAATTTCAAGTATTTGAAAAA-TGCT-TAATGCAACAAATTCAAGA--ATCCCTAGCAGATTTGAATC---TTATGATTGTTA-------CAGTAAATT--TGGCTCCAG-ATTGCTGCTTCTGAA---------------------------------------------------------------------------------------------------
>CHA37
-----------------------------------CAATGTAGTTTAAGTTAGGAGGCAGTTTCTGGTATCATTTG-------------------------------TCATAATGG------------------------------------CATCTTTGTTTTTA-----TGAAGTAATGGCC-TCTTGAGCAAATGGCTGAATTTAGCTTGTTTGGGCATGTCATCATTTTGATTCATTTTTTTGTGGTGGAAGGTTACTTAT--TGTAACGAGGCACCACAAGAAGTTTT----------------------------------------------------ATGCTATATTATGCAGGGATATCATTGTTGATCATGCAGATATTGTGTTTGCAAACAGTGACGAAGCAAA--GGCTTTGTGTGGTTTTAGCTCAAGCGAGAGC-CCAGAATTGGCTGCAAGACATTTGAGTCATTATTCTTCCCT--TGTTTCTGTCACAGATGGTATCAGGGGTTCCTA----------CATTGCAGTTAAAGGTGAAGTTATATACATACCTCCTTCACCCTGTGGTCCCGTAGACACTTGTGGAGCAGGCGATGTTTATGCAGCTGGAATTTTATATGGGCTATTGAAAGGATCATCT--AATTTAAAAGGTATGGGTAATCTAGCTGCTAGAGT-AGCTGCAGTTGTTGTAGGTCAACA--AGGGACTAGGCTAAAGGAAGAGGATGCCATTGGAATTGTTGGAACCTTTTCACATTCTTTGCTGATTGAAAACCAGACTATAAA-TAACCACTCATATATAGAGTCAGATCAGATTTCAAGTATTTGAAGAA-TGCT-TGATCTAACAAAGTCAGCG--CTTCCTAAAAGATTTGAAGG---TTAG-AGTGCCACATCAGCTCAAAAGTT--CAGCTCAGG-ACTGCTGCTTCTGAA---------------------------------------------------------------------------------------------------
>CJ24
--------------------ATGTTCTTTTCTGCATGCATATGTAAAAGACATG-------------------CTT-----------------------------------GTATTTG------------------------AAACACATT-TTTTGAACTCCCA----------TGTTGAGTT-CTTGATGAAGTTCAAACTAACAATGATAACAA--------------ATGATTC-CTCTTTTGTGGTGGAGGGTTACTTAT--TGTAACGAGGCACCAAAAGAAGTTTT----------------------------------------------------ATGCTGTATTATGCAGGGATATCATAGTCAATCATGCAGATATTGTTTTTGCAAACAGTGATGAAGCACA--GGCTTTGTGTGGGTTTTGCACAAGTATAAGC-CCAGAAATGGCTGCAAGATATTTAAGTCATTATTCTTCTCT--TGTTTCTGTCACAGATGGTATCCGGGGCTCCTA----------CATTGCAGTTAAAGGTGAAGTTACATATATACCCCCTTCACCCTGTCTCCCTGTGGATACCTGTGGAGCAGGTGATGCGTATGCAGCTGGAATCTTATATGGACTATTGAAAGGATCCTCA--AATTTAAAAGCCATGGGTAATTTAGCTGCTAGAGT-TGCTGCAGTTGTTGTAGGTCAACA--AGGGACTAGGCTAAAGGAAGAGAATGCCAGTGAGATAGTTGAAACTTTTTCACATTCTTTGCCTACTGAAACCCAGATTATGGA-TAATAACTCATACAGTGAATCAGATCAGATGTCAAGTATTTGAAGAA-TGCT-CGATCTAACAAATTCAAG----TTCCTAGCAGATTTGAATC---TTATGAGTGTTAAATCATCCAGTAAATTCGCAGCTCAGG-ATTGCTGCTTCTGAA---------------------------------------------------------------------------------------------------
>CK7
---------------------------------------------------------------------------------------------------------------------------------------------------------------------------------------------------------------------------------------------------------------------------------------------------------------------------------------------------------ATGCTGTATTATGCAGGGATATCATAGTTGATCAGGCAGATATTGTTTTTGCAAACAGTGATGAAGCAAA--GGCTTTGTGTGGTTTTAGCACAAGAGCAAGC-CCAGAAGTGGCTGCGAGATACTTGAGTCATTATTCTTCTCT--CGTTTCTGTTACAGATGGTATCAGGGGTTCCTA----------CATTGCAGTTAAAGGTGAAGTTATATATATACCTCCTTCACCCAGTGTTCCTGTGGATACTTGTGGAGCAGGTGATGCTTATGCCGCTGGAATCTTATATGGACTATTGAAAGGATCCTCA--AATTTAAAAGGCATGGGTGATTTAGCTGCCGGAGT-AGCTGCAGTTGTTGTAGGTCAACA--AGGTACTAGGCTAAAGGAAGAGGATGCCAGTGAGATAGTTGAAATTTTTTCACATTCTTTGCCTACTGAAAACCAGATTATGGA-TAATCACTCATATAGTGAATCAGATCAGATTTCAAGTATTTGAAGAA-TGCT-TGATCTAACAAATTCAAGG--CTTCCTAGCATATTTGAATG---TTAAGAGTGCTATATCATCCAAAAAATT--CAGCTCAGG-ATTGCTTTCT--GAA---------------------------------------------------------------------------------------------------
>CL6
---------------------------------------------------------------------------------------------------------------------------------------------------------------------------------------------------------------------------------------------------------------------------------------------------------------------------------------------------------ATGCTGTATTATGCAGGGATATCATAGTTGATCAGGCAGATATTGTTTTTGCAAACAGTGATGAAGCAAA--GGCTTTGTGTGGTTTTAGCACAAGAGCAAGC-CCAGAAGTGGCTGCGAGATACTTGAGTCATTATTCTTCTCT--CGTTTCTGTTACAGATGGTATCAGGGGTTCCTA----------CATTGCAGTTAAAGGTGAAGTTATATATATACCTCCTTCACCCAGTGTTCCTGTGGATACTTGTGGAGCAGGTGATGCTTATGCCGCTGGAATCTTATATGGACTATTGAAAGGATCCTCA--AATTTAAAAGGCATGGGTGATTTAGCTGCCGGAGT-AGCTGCAGTTGTTGTAGGTCAACA--AGGTACTAGGCTAAAGGAAGAGGATGCCAGTGAGATAGTTGAAATTTTTTCACATTCTTTGCCTACTGAAAACCAGATTATGGA-TAATCACTCATATAGTGAATCAGATCAGATTTCAAGTATTTGAAGAA-TGCT-TGATCTAACAAATTCAAGG--CTTCCTAGCATATTTGAATG---TTAAGAGTGCTATATCATCCAAAAAATT--CAGCTCAGG-ATTGCTTTCT--GAA---------------------------------------------------------------------------------------------------
>CM9
-----------------------TAAATATCAGAATACTTTTAGGAA--------------------------------------------------------------------------------------------------------------GACCCATT----------TTTTGAACCTGTTGACGAAGTTTAAACTAACAATG---------------------------------TTTGTGGTGGAGGGTTACTTA---TGCAATGAGGCACCAAAAGAAGTTTTA---------------------TTTAGCTTAACTTGCATATCTAGATTTTGGATGGTGTCTTATGTAGGGATATCATAGTCAATTATGCAGATATTGTTTTCGCAAACAGTGAGGAAGCACA--GGCTTTGTGTGGATTTAGCAAAAGTATTGGC-CCAGACATGGCTGCAAGATATTTAAGCCATCATTCTTCTCT--GGTTTCTGTAACAGATGGTATCATGGGCTCCTA----------CATTGCAGTTAAAGGTGAAGTTATATATATTCCTCCTTCGCCCTGTGTGCCCGTTGATACTTGTGGTGCAGGTGATGCTTATGCTGCTGGAATCTTATATGGACTATTGAAAGGACCCTCA--AATTTAAAAGCCATGGGTAATTTAGCTGCAAGAGT-TGCTGCAGTTGTTGTAGGTCAACA--AGGGACAAGGCTAAAGGAAGAGGATGCCTGCAAAATAGTTGAAATTCTTTCACATACTTTGCCTACTGAAAACCAGATTATGAA-TAATCACTTATACAGTGAATCAGATCAGATTTCAAGTATTTGAAGAT-TTCT-TAATCTAACAAATTCAAGG--ATTTCTAGCAGATCTGAATCAGAATATGAGTGCCAAATCA-----------------------------------------------------------------------------------------------------------------------------------------
>CO8
---------------------------------------------------------------------------------------------------------------------------------------------------------------------------------------------------------------------------------------------------TTTGTGGTGGAGGGTTACTTA---TGCAATGAGGCACCAAAATAAGTTTT-------------------------------------------------------------------GGGATATCATTGTCAATTATGCAGGTATTGTTTTCACAAACAGTGAGGAAGCACA--GGCTTTGTGTGGATTTAGCAAAAGTATTGGC-CCAGACATGGCTGCAAGATATTTAAGCCATCATTCTTCTCT--GGTTTCTGTAACAGATGGTATCATGGGCTCCTA----------CATTGCAGTTAAAGGTGAAGTTATATATATTCCTCCTTCGCCCTGTGTGCCTGTTGATACTTGTGGTGCAGGTGATGCTTATGCTGCTGGAATCTTATATGGACTATTGAAAGGATCCTCA--AATTTAAAAGCCATGGGTAATTTAGCTGCAAGAGT-TGCTGCAGTTGTTGTAGGTCAACA--AGGGACAAGGCTAAAGGAAGAGGATGCCTGCAAGATAGTTGAAATTCTTTCACATTCTTTGCCTCCTGAAAACCAGATTATGAA-TAATCATTTATACAGTGAATCAGATCAGATTTCAAGTATTTGAAGAT-TTCT-TAATCTAACAAATTCAAGG--ATTTCTAGCAGATCTGAATCAGAATATGAGTGCCAAATCA-----------------------------------------------------------------------------------------------------------------------------------------
>CP16
---------------------------TCTATGTATTTGATATTAGAAGGTAAT-------------------TTC-------------------------------TGGTACATTCATCAT-----------------------------------AACTCCTG----------TGTTGAGTT-ATTGATGAAGTTCAAACTAACAATG----------------------TGATTC-CTCTTTTGTGGTGGAGGGTTACTTAT--TGTAACGAGGCACCAAAAGAAGTTTT----------------------------------------------------ATGTTGTATTATGCAGGGATATCATAGTCAATCACGCAGATATTATTTTTGCAAACAGTGATGAAGCACA--GGCTTTGTGTGGGTTTAGCACAAGCATAAGC-CCAGAAATGGCTGCAAGATATTTAAGTCGTTATTCTTCTCT--AGTTTCTGTCACAGATGGTATCAGGGGCTCCTA----------CATTGCAGTTAAAGGTGAAGTTATATATATACCTCCTTCACCCTGTGTTCCCGTGGATACTTGCGGAGCAGGTGATGCTTATGCAGCTGGAATCTTATATGGACTATTGAAAGGATCCTCA--AATTTAAAAGCCATGGGTGATTTAGCTGCCAGAGT-TGCTGCAGTTGTTGTAGGTCAACA--AGGGACTAGGCTAAAGGAAGAGGATGCCAGTGAGATAGTTGAAACTTTTTCACATTCATTGCCTACTGAAAACCAGATTATGGA-TAATCACTCATACAGTGAATCAGATCAGATTTCAAGTATTTGAAGAA-TGCT-TAATGCAACAAATTCAAGG--ATCCCTAGCAGATTTGAATC---TTATGATTGCTAAATCATCCAGTAAATT--CGGCTCTGG-ATTCCTGCTTCTGAA---------------------------------------------------------------------------------------------------
>CP161
---------------------------TCTATGTATTTGATATTAGAAGGTAAT-------------------TTC-------------------------------TGGTACATTCATCAT-----------------------------------AACTCCTG----------TGTTGAGTT-ATTGATGAAGTTCAAACTAACAATG----------------------TGATTC-CTCTTTTGTGGTGGAGGGTTACTTAT--TGTAACGAGGCACCAAAAGAAGTTTT----------------------------------------------------ATGTTGTATTATGCAGGGATATCATAGTCAATCACGCAGATATTATTTTTGCAAACAGTGATGAAGCACA--GGCTTTGTGTGGGTTTAGCACAAGCATAAGC-CCAGAAATGGCTGCAAGATATTTAAGTCGTTATTCTTCTCT--AGTTTCTGTCACAGATGGTATCAGGGGCTCCTA----------CATTGCAGTTAAAGGTGAAGTTATATATATACCTCCTTCACCCTGTGTTCCCGTGGATACTTGCGGAGCAGGTGATGCTTATGCAGCTGGAATCTTATATGGACTATTGAAAGGATCCTCA--AATTTAAAAGCCATGGGTGATTTAGCTGCCAGAGT-TGCTGCAGTTGTTGTAGGTCAACA--AGGGACTAGGCTAAAGGAAGAGGATGCCAGTGAGATAGTTGAAACTTTTTCACATTCATTGCCTACTGAAAACCAGATTATGGA-TAATCACTCATACAGTGAATCAGATCAGATTTCAAGTATTTGAAGAA-TGCT-TAATGCAACAAATTCAAGG--ATCCCTAGCAGATTTGAATC---TTATGATTGCTAAATCATCCAGTAAATT--CGGCTCTGG-ATTCCTGCTTCTGAA---------------------------------------------------------------------------------------------------
>CR44
---------------------------------------------------------------------------------------------------------------------------------------------------------------------------------------------------------------------------------------------------------------------------------------------------------------------------------------------------------ATCCTTTTTTGTGCAGGGACATTATAATGGACTATGCAGATATTGTATTTGCAAACAGTGATGAAGCAAG--GGCTTTTTGTGGTCTTAGTTCAGGGGAGGGC-CCAGAATTGGCTGCAAGATATATGAGTCAGTATTCTCCCTT--GATATCTGTCACAGATGGTGCAAATGGCTCCTA----------CCTTGGGGTAAAAGGTGAAGTTATCTACATACCTCCTTCACCTTGTATTCCGGTAGACACATGCGGAGCAGGTGATGCTTATGCAGCTGGAATTTTATATGGAATTTTGAGAGGCCCATCA--GATTTGAAAGGCATGGGCAATTTAGCAGCAAGAGT-AGCTGCAGTTGTTGTAGGGCAACA--AGGAACAAGACTTAAGGAACAAGATGCCGTTGAGTTGGCCGAATTCTTTTGGCATGCTTCATTTGCCAAAGGCAAGATCTCAGAGCATATTCTCAGATATGCAGTCGGATCAGATTTCGAATGTGTGAACTG-ATTT-CCTAGTCACACATTTAAGGAAACATGTGAACGATTTGAAGG---TTT-------------------------------------------------------------------------------------------------------------------------------------------------------
>CT15
----------------------------CTATGTAATTGATATTAGAAGGTAAT-------------------TTC-------------------------------TTGTGCATTCATCATTACTTTATTGGCATA-GTTCAAACACATT-TTTTGAACTCCTG----------TATTGAGTT-ATTGATGAAGTTCAAACTAACAATG----------------------TGATTC-CTCTTTTGTGGTGGAGGGTTACTTAT--TGTAACGAGGCACCAAAATAAGTTTTGGAGATCATTATTTAGATATTTCTTAGCTTAACTTACATTTCTAGATTATAAATGTTGTATTATGCAGGGATATCATAGTCAATCATGCAGATATTGTTTTTGCAAACAGTGATGAAGCACA--GGCTTTGTGTGGGTTTAGCGCAAGCATAAGC-CCAGAAATGGCTGCAAGATATTTAAGTCGTTATTCTTCTCT--AGTTTCTGTCACAGATGGTATCAGGGGCTCCTA----------CATTGCAGTTGAAGGTGAAGTTATATATATACCTCCTTCACCCTGTGTTCCTGTGGATACTTGCGGAGCAGGTGATGCTTATGCAGCTGGAATCTTATATGGACTATTGAAAGGATCCTCA--AATTTAAAAGCCATGGGTGATTTAGCTGCCAGAGT-TGCTGCAGTTGTTGTAGGTCAACA--AGGGACTAGGCTAAAGGAAGAGGATGCCAGTGAGATAGTTGAAACTTTTTCACATTCTTTGCCTACTGAAAACCAGATTATGGA-TAATCACTCATACAGTGAATCAGATCAGATTTCAAGTATTTGAAGAA-TGCT-TAATGCAACAAATTCAAGG--ATCCCTAGCAGATTTGAGTC---TTATGATTGCTAATTCATCCAGTAAATT--TGGCTCCGG-ATTGCTGCTTCTGAA---------------------------------------------------------------------------------------------------
>DA12
--------------TTTTTTATGTTATTTTCTGCATGCATATGTAAA--------------------------------------------------------------------------------------------------------------GACATGTT----------TGTTTT-TT-----------TTCAAACTGA--------------------------------------TTTGTGGTGGAGGGTTACTTGT--TGTAACGAGGCACCAAAAGAAGTTTT----------------------------------------------------ATGGTGTCTTATGCAGGGATATCATAGTCAATCACGCAGATATTGTTTTCGCAAACAGTGAGGAAGCACA--GGCTTTGTGTGGATTTAGCAAAAGTATTAGC-CCAGATGTGGCTGCAAGATATTTAAGTCAATATTCTTCTCT--GGTTTCTGTAACAGATGGTATCATGGGCTCCTA----------CATTGCAGTTAAAGGTGAAGTTATATATATTCCTCCTTCACCCTGTGTCCCTGTTGATACTTGTGGTGCAGGTGATGCTTATGCTGCTGGAATCTTATATGTACTATTGAAAGGATCCTCA--AATTTAAAAGCCATGGGTAATTTAGCTGCCAGAGT-TGCTGCAGTTGTTGTAGGTCAACA--AGGGACTAGGCTAAAGGAAGAGGATGCCGGCGAGATAGTTGAAACTTTTTTACATTCTTTGCCTACTGAAAACCAGATTATGGA-CAATCACTCATACAGTGAATCAGATCAGATTTCAAGTGTTTGAAGAT-TGCT-TAATCTAACAAATTCAAGG--ATTCCTCGCAGATTTGAATCAGAATATGAGTGCCAAATCATCCAGTAGATT--CAGCGCAGG-ATTGCTGCCTCTGAAG-----ATATTCTTTGTGTTCTGAAT-AACATTTTTACTAAGTGA------------------------------------------------------
>DB53
-----------------------------------------------------------------------------------------------------------------------------------------------------------------------------------------------------------------------------------------------------------------------------------------------------ATGCCATATTAGGCAGGGATATCATTGTTCATCATGCAGATATTACTTTT---TGCTGTATTATGCAGGGATATCATAGGTCACCATGCAGATATTGTTTTTGCAAACAGTGATGAAGCAAG--GGCTTTGTGTGGTTTTAGGTCTAGTGAAAGC-CCAGCATTAGCTGCAAAACATATCAGTCAATATTCTCCCCT--TGTCTCCGTCACAGATGGTATCAGGGGATCATA----------CATTGCAGTAAAAGGTGAAGTTTTGTACATACCTCCTTCACCATGTATTCCCGTAGACACTTGTGGAGCAGGTGATGCTTATGCAGCTGGACTTTTATATGGAATATTAAGAGGATCATCA--AACTTGAAAGGCATTGGTGATTTAGCTGCTAGAGT-AGCTGCTGTTGTTGTAGGTCAACA--AGGGACTAGACTCAAGAAAAAAGATGCCATTGAGATTGCTGAATTATTATCACATTCTTTGTCTACTGAAAGCCAGAATACGGA-TATCCACTCCTATAGTGAGCCGGACCAGATTTCAAGTATTTGAAGTG---TTGGATACTGACAGAATCGAGG--CTTCCTAGAAGATTTGGAGG---TTA--AAGTGCACATCATCCTGAAAGTG--GAGCTTGGG-GTCTGTTGTAATTTAG------------------------------------------GAGCACAGTGATCAATTTGTTATCAAAATACATGGCTACAAATAAGTTTCGTGTCT
>DC1
---------TTGTGTATATTTGCTTACATG------------------------------------------CTGA-------------------------------ATTCTAGTGCAA----------------------------AAAT----GCTGTCTTCA--------A-----GATTT-CAAGAGATCATAGAGATCC---------------------CCAATTTTGATTCATCTTTTTGTTGTGGAGGGTTACTTA---TGTATCAAGGCACCACACTGAATTTTATGCCATATTAGGCAGGGATATCATTGTTCATCATGCAGATATTACTTTT---TGCTGTATTATGCAGGGATATCATAGGCCACCATGCAGATATTGTTTTTGCAAACAGTGATGAAGCAAG--GGCTTTGTGTGGTTTTAGGTCTAGTGAAAGC-CCAGCATTAGCTGCAAAACATATCAGTCAATATTCTCCCCT--TGTCTCCGTCACAGATGGTATCAGGGGATCATA----------CATTGCAGTAAAAGGTGAAGTTTTGTACATACCTCCTTCACCATGTATTCCCGTAGACACTTGTGGAGCAGGTGATGCTTATGCAGCTGGACTTTTATATGGAATATTAAGAGGATCATCA--AACTTGAAAGGCATTGGTGATTTAGCTGCTAGAGT-AGCTGCTGTTGTTGTAGGTCAACA--AGGGACTAGACTCAAGAAAAAAGATGCCATTGAGATTGCCGAATTATTATCACATTCTTTGTCTACTGAAAGCCAGAATAGGGA-TATCCACTCATATAGTGAGCCGGACCAGATTTCAAGTATTTGAAGTG---TTGGATACTGACAGAATCGAGG--CTTCCTAGAAGATTTGGAGG---TTA--AAGTGCACATCATCCTGAAAGTG--GAGCTTGGG-GTCTGTTG---------------ATACAGTGGAATTTTAATCAAAATCTCTACAACAAAA--------------TGGTTTTTAAAATCATGGAATGCAAAT-------------
>DD1
-----------------------------------------------------------------------------------------------------------------------------------------------------------------------------------------------------------------------------------------------------------------------------------------------------------TATTAAGCAGGGATATCATTGTTCATCATGCAGATATTACTTTT---TGCTATATTATGCAGGGATATCATAGGTCACCATGCAGATATTGTTTTTGCAAACAGTGATGAAGCAAG--GACTTTGTGTGGTTTTAGTCCTAGTGAAAGC-CCAGCATTAGCTGCAAAACATATCAGTCAATATTCTCCCCT--TGTCTCTGTCACAGATGGTATCAGGGGATCATA----------CATTGCAGTAAAAGGTGAAGTTTTGTACATACCTCCTTCACCATGTATTCCTGTTGACACTTGTGGAGCAGGTGATGCTTATGCAGCTGGACTTTTATATGGAATATTAAGAGGATCATCA--AACTTGAAAGGCATAGGTGATTTAGCTGCTAGAGT-AGCTGCTGTTGTTGTAGGTCAACA--AGGGACTAGACTTAAGAAAAAGGATTCCATTGAGATTGCTGAATTTTTATCACATTCTTTGTCTACTGAAAGCCAGAATACGGA-TATCCACTCGTACAGAGAGCCAGACCAGATTTCAAGTATTTGAAGTG---TTGGTTACTGATAGAATCGAGG--CTTCCTAGAAGATTTGATGG---TTA--AAGTGCACATCATCCTGAAAGTG--GAGCTTGGG-GCTGTTGGTTCTGAA---------------------------------------------------------------------------------------------------
>DIM50
---------TTGTGTATATTTGATTACATG--------------------------------------------------------------------------------------------------------------------------------------------------------------------------------------------------CTGAATTTTGATTCATCTTTTTGTAGTGGAGGGTTACTTA---TGTATCAAGGCACCGCACTGAATTTT------TATTAAGCAGGGATATCATTGTTCATCATGCAGATATTACTTTT---TGCTATATTATGCAGGGATATCATAGGTCACCATGCAGATATTGTTTTTGCAAACAGTGATGAAGCAAG--GACTTTGTGTGGTTTTCGTCCTAGTGAAAGC-CCAGCATTAGCTGCAAAACATATCAGTCAATATTCTCCCCT--TGTCTCTGTCACAGATGGTATCAGGGGATCATA----------CATTGCAGTAAAAGGTGAAGTTTTGTACATACCTCCTTCACCATGTATTCCTGTTGACACTTGTGGAGCAGGTGATGCTTATGCAGCTGGACTTTTATATGGAATATTAAGAGGATCATCA--AACTTGAAAGGCATAGGTGATTTAGCTGCTAGAGT-AGCTGCTGTTGTTGTAGGTCAACA--AGGGACTAGACTTAAGAAAAATGATTCCATTGAGATTGCTGAATTTTTATCACATTCTTTGTCTACTGAAAGCCAGAATACGGA-TATCCACTCGTATAGAGAGCCAGACCAGATTTCAAGTATTTGAAGTG---TTGGATACTGACAGAATCGAGG--CTTCCTAGAAGATTTGATGG---TTA--AAGTGCACATCATCCTGAAAGTG--GAGCTTGGG-GCTGTTGTTTCTGAAG----------------AATTTTAATCAAAATCTCTACTAAACGAATGTCAGGCTGAGTTTCTTTTTGAGGCATAT-ATAACAAA--------------
>EN45
-----------------------------------------------------------------------------------------------------------------------------------------------------------------------------------------------------------------------------------------------------------------------------------------------------------------------------------------------------------------TTGTGCAGGGACATTATAGGGGATTATGCAGATGTTGTATTTGCAAACAGCGATGAAGCAAGGAGGCTTTTTGTGGCTTTAGTTCAAGGGAGAGC-CCAGCATTGGCTGCAAGATATATGAGCCAGTATTCTCCCTT--GATATCTGTCACAGATGGTGTCAAGGGCTCCTA----------CATTGGAGTAAAAGGTGAAGTTATCTACATACCTCCTGCTCCTTGTATTCCAGTAGATACCTGTGGAGCAGGAGATGCTTATGCAGCTGGAATTTTATATGAAATTTTGCGAGGCACATCA--GATTTGAAAGGCATGGGTAATTTAGCCGCAAGATT-AGCTGCAGTTGTTGTAGGGCAACG--AGGGACCAGGCTTAAGAAACAAGATGCTGTTGAGTTGGCCGAATTCTTTTGCCATGCTTCATTTGCTGAAGGTAAGATTTCACAGCATATTCTTGAACATGGAATCAGATCAGATTTCAAATGTTTGAACCG-ATCT-TCTAA------------------------AAGATTTGAAGG---TTT--AATGAC-----------------------------------------------------------------------------------------------------------------------------------------------
>FC13
--------------------ATGTTATTTTCTGCATGCATATGTAAA--------------------------------------------------------------------------------------------------------------AACATGTT----------TGTTTTCTT-----------TTCAAACTGA--------------------------------------TTTGTGGTGGAGGGTTACTTAT--TGTAACGAGGCACCAAAAGAAGTTTT----------------------------------------------------ATGGTGTCTTATGCAGGGATATCATAGTCAATCACGCAGATATTGTTTTCGCAAACAGTGAGGAAGCACA--GGCTTTGTGTGGATTTAGCAAAAGTATTAGC-CCAGATGTGGCTGCAAGATATTTAAGTCAATATTCTTCTCT--GGTTTCTGTAACAGATGGTATCATGGGCTCCTA----------CATTGCAGTTAAAGGTGAAGTTATATATATTCCTCCTTCACCCTGTGTCCCTGTTGATACTTGTGGTGCAGGTGATGCTTATGCTGCTGGAATCTTATATGGACTATTGAAAGGATCCTCA--AATTTAAAAGCCATGGGTAATTTAGCTGCCAGAGT-TGCTGCAGTTGTTGTAGGTCAACA--AGGGACTAGGCTAAAGGAAGAGGATGCCGGCGAGATAGTTGAAACTTTTTTACATTCTTTGCCTACTGAAAACCAGATTATGGA-CAATCACTCATACAGTGAATCAGATCAGATTTCAAGTGTTTGAAGAT-TGCT-TAATCTAACAAATTCAAGG--ATTCCTCACAGATCTGAATCAGAATATGAGTGCGAAATCATCCAGTAGATT--CAGCGCAGG-ATCGCTGCCTCTGAA---------------------------------------------------------------------------------------------------
>FTS1
-----------------------------------------------------------------------------------------------------------------------------------------------------------------------------------------------------------------------------------------------------------------------------------------------------ATGCCATATTAGGCAGGGATATCATTGTTCATCATGCAGATATTACTTTTC--TGCTGTATTATGCAGGGATATCATAGGTCACCATGCAGATATTGTTTTTGCAAACAGTGATGAAGCAAG--GGCTTTGTGTGGTTTTAGGTCTAGTGAAAGC-CCAGCATTAGCTGCAAAACATATCAGTCAATATTCTCCCCT--TGTCTCCGTCACAAATGGTATCAGGGGATCATA----------CATTGCAGTAAAAGGTGAAGTTTTGTACATACCTCCTTCACCATGTATTCCCTTAGACACTTGTGGAGCAGGTGATGCTTATGCAGCTGGACTTTTATATGGAATATTAAGAGGATCATCA--AACTTGAAAGGCATTGGTGAGTTAGCTGCTAGAGT-AGCTGCTGTTGTTGTAGGTCAACA--AGGGACTAGACTCAAGAAAAAGGATGCCATTGAGATTGCCGAATTTTTATCACATTCTTTGTCTACTGAAAGCCAGAATACGGA-TATCCACTCATATAGTGAGCCAGACCAGATTTCAAGTATTTGAAGTG---TTGGATACTGACAGTATCGAGG--CTTCCTAGAAGATTTGGAGG---TTA--AAGTGCACATCATCCTGAAAGTG--GAGCTTGGG-GTCTGTTG----------------------------------------------------GCACTGTGATCAATTTGTTATCAAAATACATGACTACAAATAAGTTTCCTGTCT
>FTS2
----------------------------------------------------------------------------------------------------------------------------------------------------------------------------------------------------------------------------------------TGATTCATCTTTTTGTTGTGGAGGGTTACTTA---TGTATCAAGGCACCACACTGAATTTTATGCCATATTAGGCAGGGATATCATTGTTCATCATGCAGATATTACTTTTC-ATGCTGTATTATGCAGGGATATCATAGGTCACCATGCAGATATTGTTTTTGCAAACAGTGATGAAGCAAG--GGCTTTGTGTGGTTTTAGGTCTAGTGAAAGC-CCAGCATTAGCTGCAAAACATATCAGTCAATATTCTCCCCT--TGTCTCCGTCACAAATGGTATCAGGGGATCATA----------CATTGCAGTAAAAGGTGAAGTTTTGTACATACCTCCTTCACCATGTATTCCCTTAGACACTTGTGGAGCAGGTGATGCTTATGCAGCTGGACTTTTATATGGAATATTAAGAGGATCATCA--AACTTGAAAGGCATTGGTGAGTTAGCTGCTAGAGT-AGCTGCTGTTGTTGTAGGTCAACA--AGGGACTAGACTCAAGAAAAAGGATGCCATTGAGATTGCCGAATTTTTATCACATTCTTTGTCTACTGAAAGCCAGAATACGGA-TATCCACTCATATAGTGAGCCAGACCAGATTTCAAGTATTTGAAGTG---TTGGATACTGACAGTATCGAGG--CTTCCTAGAAGATTTGGAGG---TTA--AAGTGCACATCATCCTGAAAGTG--GAGCTTGGG-GTCTGTTG----------------------------------------------------GCACTGTGATCAATTTGTTATCAAAATACATGACTACAAATAAGTTTCCTGTCT
>GG1
----------------------------------TTATGAAATGAAAGGATGCTTA--------TGGCA--ACCTTAAAATCATTCAAACTAGGAGAACCAATC--AAATCAGGTTCAATC---------------------AATGTAATT-TCGTCTGATGTTT------GATCTTCTGAAGTACTCAGCCAAGTC-----------------------------------TCGTTCCTCGCTGCTTGCAGCTAAATTGCCCATCATATAAAATACCAGCTGCATAAGCATCACACAAGTGTCTACAGGAACAGAGGTGAAGGAGGTATGTATATAACTTCCC-TTTAAGTCCAATGTACGAGCCACTTGCGCCATCTGTGACTGATACTAGAGGACAATACTGACTGAGATAG--CCAATGCTGGGCTCACACTTGAACTAAAACCATCATCACTATTTGCAAATAAAATATCTGCATGTTCGACCATAATATCCCTGCATTACAAGGAATCATGAATGCAAAGTAAATGTAGAGAAACAGGTAAAACTATGCATCTATGCATGTTCCTCGCTTTAATGAACATTGGACATACCAGAACAGCTTGTGGTGCCTAAGCACACATGACACATCACTTGCAGTAAGAGCGACCAGCACCAGCCTCACATGCTTGGGCAA--TAGCTTCTACCGTCTGAGGAAGCTCACATAAGTAACCTTTGGAAATTATGTCAGCTAAAAATGAATCGAAGTTTACAATAGAAGACATTCCCTGCTTTTGTTAAGAACAAGATAAAACTCTGGA-AAGGCAATGATAAAATCAGAAGAGCTTGAT-----------------AGTTTTCTATTTAACAAATTAATGA---TAAATACACAATAAGAACAGTGTTGTTATGGCAACAACACCCAAACAAAC--TTCTCCAGG-CC----------------------------------------------------------------------------------------------------------------
>HB41
---------------------------------------------------------------------------------------------------------------------------------------------------------TTGTGCATATTT--------GCTTACGT---------------------------------------GCAGAAATTGTTTGATTCATCTTTTTGTAGTGGAGGGTTACTTA---TGTAAGAAGGCACCA-----------ATGCCATATTATGCAGGCATTTCATTGGTCATCATGCAGATATTGCTTTT--ATGTTGTATTATGCAGGGACATCATTGGTCAATATGCAGATATTGTTTTTGCAAACAGTGATGAAGCAAG--GACTTTGTGTGGTTTTAGTTCTAGTCCAAGC-CCAGCATTAGCTGCAAAACGTATCAGTCAATATTCTCCCCT--TGTCTCTGTCACAGATGGCATTAGGGGTTCATA----------CATTGCAGTAAAAGGTGAAGTTTTGTACATACATCCTTCACCATGTATTCCTGTAGACACCTGTGGAGCAGGTGATGCATATGCAGCTGGACTTTTATATGGAATATTAAGAGGATCATCA--AACTTGAAAGGCATAGGTGATTTAGCTGCTAGAGT-AGCTGCTGTTGTTGTCGGTCAACA--AGGGACTAGACTTAAGAAAAAGAATGCCATTGAGATAGCTGAATTCTTTTCACATTCTTTGTCTACTGAAAGCCAGAATATGGA-TATCCACTCATATACTGAGTCGGACCAGATTTCAAGTTTTTGAAGTG---TT-CATACAGAC------------------AGAAGATTTGGAGG---TTA--AAGTGCATATTATCCTGAAAGTG--CAGCTTGGG-GCTGCTGGTTCTGAA------ATGTATCATGATTTGTCAGGCAGAGATTCTATATA----------TAACAAAATTGTTTTTGACAA---------------------------
>JO20
------------------------------------------------GGAAA--------------------TTT-------------------------------TGGTACATTCATCATAACATTATTTTTTTACACATTAGTTCATT-TTTTGAACTCCTG----------TGTTGAGTC-ATTGATGAAATTCAAACTAACAATG----------------------CAGT----CTTTTTGTGGTGGAGGGTTACTTAT--TGTAACGAGGCATCAAAAGAAGTTTT----------------------------------------------------ATGTTGTATTATGCAGGGATATCATAGTCAATCATGCAGATATTGTTTTTGCAAACAGTGATGAAGCGCA--GGCTTTGTGTGGGTTTAGCTCAAGTATAAGC-CCAGAAATGGCTGCAAGATATTTAAGTCATTCTTCTTCTCT--AGTTTCTGTCACAGATGGTATCAGGGGCTCCTA----------CCTTGCAGTTAAAGGTGAAGTTATATATATACCTCCTTCACCCTGTGTTCCTGTGGATACTTGTGGAGCAGGTGATGCTTATGCAGCTGGAATCTTATATGGACTATTGAAAGGATCCTCA--AATTTAAAAGCCATGGGTGATTTAGCTGCCAGAGT-TGCTGCAATTGTTGTAGGTCAACA--AGGGACTAGGCTAAAGGAAGAAAATGCCATTGAGATAGTTGAAACTTTCTCACATTCTTTGCCTACTGAAAACCAGATTATGGA-TAATCACTCATACAGTGAATCAGATCAAATTTCAAGTATTTGAAAAA-TGCT-TAATGCAACAAATTCAAGA--ATCCCTAGCAGATTTGAATC---TTATGATTGTTA-------CAGTAAATT--TGGCTCCAG-ATTGCTGCTTCTGAA---------------------------------------------------------------------------------------------------
>JU21
----------------------------------ATTTTATATTAGAAGGAAA--------------------TTT-------------------------------TGGTACATTCATCATAACATTATTTTTTTACACATTAGTTCATT-TTTTGAACTCCTG----------TGTTGAGTT-ATTGATGAAATTCAAACTAACAATG----------------------CAGT----CTTTTTGTGGTGGAGGGTTACTTAT--TGTAACGAGGCATCAAAAGAAGTTTT----------------------------------------------------ATGTTGTATTATGCAGGGATATCATAGTCAATCATGCAGATATTGTTTTTGCAAACAGTGATGAAGCGCA--GGCTTTGTGTGGGTTTAGCACAAGTATAAGC-CCAGAAATGGCTGCAAGATATTTAAGTCATTCTTCTTCTCT--AGTTTCTGTCACAGATGGTATCAGGGGCTCCTA----------CCTTGCAGTTAAAGGTGAAGTTATATATATACCTCCTTCACCCTGTGTTCCTGTGGATACTTGTGGAGCAGGTGATGCTTATGCAGCTGGAATCTTATATGGACTATTGAAAGGATCCTCA--AATTTAAAAGCCATGGGTGATTTAGCTGCCAGAGT-TGCTGCAATTGTTGTAGGTCAACA--AGGGACTAGGCTAAAGGAAGAAAATGCCATTGAGATAGTTGAAACTTTCTCACATTCTTTGCCTACTGAAAACCAGATTATGGA-TAATCACTCATACAGTGAATCAGATCAAATTTCAAGTATTTGAAAAA-TGCT-TAATGCAACAAATTCAAGA--ATCCCTAGCAGATTTGAATC---TTATGATTGTTA-------CAGTAAATT--TGGCTCCAG-ATTGCTGCTTCTGAA---------------------------------------------------------------------------------------------------
>LF2
-----------------------------------------------------------------------------------------------------------------------------------------------------------------------------------------------------------------------------------------------------------------------------------------------------ATGCCATATTATGCAGGTATTGCATTGGTCATCATGCAGATTTGCTTTTA---TGCTGTATTATGCAGGGATATCATTGGTCAACATGCAGATATTGTTTTTGCAAACAGTGATGAAGCGAG--GACTTTGTGCGGTTTTAGTTCTAGTGCAAGC-CCAGCATTAGCTGCAAAACATATCAGTCAATATTCTCCTTT--TGTCTCTGTCACAGATGGTATCAGGGGTTCATA----------CATTGCAGTTAAAGGTGAAGTTTTGTATATACATCCTTCACCATGTACTCCTGTAGACACCTGTGGAGCAGGTGATGCTTATGCAGCTGGACTTTTATATGGGATATTAAGAGGATCATCA--AACTTGAAAGGCATAGGTGATTTAGCTGCTAGAGT-AGCTGCTGTTGTTGTAGGTCAGCA--AGGGACTAGACTTAAGAAAAAGAATGCCATTGAGATAGCTGAATTATTTTCACATTCTTTGTCTACTGAAAGTGAGAATATGGA-TATCCACTCATATAGTGAGTCAGACCAGATTTCAAGTATTTGAACTGGTACTTAATACCAACAGAGTCAAGA--CTTCCTAGAAGATTTGGAGG---TTA--AAATGCGCATCATCCTGAAAGTG--GAGCTCGGG-GCTACTGGTTCTGAA---------------------------------------------------------------------------------------------------
>MC0
CTTTCATATCAGGTAATATTTGCTAATTTG------------------------------------------ACTA-------------------------------CTATAAACGCAA-----------------------------ATT-TTTGCTGTTTTTG--------GATTGTGTTTG--------------------------------------GAATAAAGTTTGATTCATCTTTTTGTAGTGGAGGGTTACTTA---TGTAGGAAGGCACCACACTGAATTTT------TATTATGCATGGATTTCATTGGTCATCATGCAGATATTGCTTTT---TGCTGTATTATGCAGGGATATCATTCGTCAACATGCAGATATTGTTTTTGCAAACAGTGATGAAGCAAG--GACTTTGTGTGGTTTCAGTTCTAGCGCAAGC-CCAGCATTAGCTGCAAAACATATCAGTCAATATTCTCCCCT--TGTCTCTGTCACAGATGGTATCAGGGGTTCATA----------CATTGCAGTTAAAGGTGAAGTTTTGTACATACATCCTTCACCGTGTATTCCTGTAGACACCTGTGGAGCAGGTGATGCTTATGCAGCTGGACTTTTATATGGAATATTAAGAGGATCATCA--AACTTGAAAGGCATAGGTGATTTAGCCGCTAGAGT-AGCTGCTGTTGTTGTAGGTCAACA--AGGCACTAGATTTAAGAAAAAGAATGCCATTGAGATAGCTGAATTCTTTTCACATTCATTGTCTACTGAAAGCCAGAATATGGA-TATCCACTCATATAGTGAGTCGGACCAGATTTCAAGCATTTGAAGTG---TT-AATACCAACAGAGTCGAGG--CTTCCTAGAAGATTTGGAGG---TTA--AAGTGCACATCATCCTGAAAGTG--GTGCTCGGG-CCTGCTGGTTCTGAAT-----ATATATAGTTGAATTTGAAAGGCATATATAACAAAATA--CACTCTGATCATTTTGTC-TCAATATACATGACAGCAA---------------
>MT0
-TTTCATATCAGGTAATATTTGCTAATTTT------------------------------------------ACTT-------------------------------CTATAAAAACAA----------------------------AATT-TT-GCTGTTTTTA--------GCTTGTGTTTT-TGAAATAACAAAGTCAAACATTTTG--------ACTTCAGTCCTATTTGATTCATCTTTTTGTAGTGGAGGGTTATTTA---TGTAACAAGGCACCA-----------ATGCCATATTATACAGAGATATCATTGATCATCATGCAGATATTGCTTTT---TGCTGTATTATGCAGGGATATCATAGGTCACTATGCAGACATTGTTTTTGCAAACAGTGATGAAGCAAG--GACTTTGTGTAGTTTTAGTTCTAGTGCAAGC-CCAGCATTAGCTGCAAAACATATCAGTCAATATTCTCCTCT--TGTCTCTGTCACAGATGGTATCAGGGGTTCATA----------CATTGCAGTAAAAGGCGAAGTTTTGTACATACCTCCTTCGCCATGTATTCCAGTAGACACTTGTGGAGCAGGTGATGCTTATGCAGCTGGACTCTTATATGGAATATTAAGAGGATCATCA--AACTTGAAAGGCATAGGTGATTTAGCTGCTAGAGT-AGCTGCTGTTGTTGTAGGTCAACA--AGGGACTAGACTTAAGAAAAAGGATGCCATTGAGATAGCTGAATTGTTTTCACATTCTTTGTCTACTGAAAATCAGAATAAGGA-TATCCACTCGTATAGTGAGTCGGACCAGATTTCAAGTATTTGAAGTG---TTACATACTGACAGAGTCAAGA--CTTCCTAGAAGATTTGGAGG---TTA--AAGTGCACATCATGCTGAAAGTG--GAGCTTGGG-GCTGCTGGTTCTGAAA-----ATATACAGTGGAATTTGAATCAAAATCTCTACTGAATGAGCACTCTGATCAGTTTGTCATCAATATACATGACTGCAAATAAGTTTCCTGTCT
>NN48
CTTTCATATCAGGTGATATTTGCTAATTTT------------------------------------------CCTT-------------------------------CTATAAACACAA----------------------------ATTT-TTGGCTGTTTTTA--------GCTTGCGTTTT-CGAAATACATTTTAAAT-------------------------GTTTGTGATTCATCTTTTTGTAGTGGAGGGTTACTTA---TGTGTCAAGGCACCACACTGAATTTTATGCCATATTATGCAGGGATATCATTGCTCATCATGCAGATATTGCTTTT---TGCTGTATCATGCAGGGATATCATAGGTCACCATGCAGATATTGTTTTTGCAAACAGTGATGAAGCAAG--GACTTTGTGTGGGTTTAGTTCTAGTGCAAGC-CCAGCAGTAGCTGCAAAACATATCAGTCAATATTCTCCCCT--TGTCTCTGTCACAGATGGTATCAGGGGATCTTA----------CATTGCAGTAAAAGGTGAAGTTTTGTATATACCTCCTTCACCATGTATTCCTGTAGACACTTGTGGAGCAGGTGATGCTTATGCAGCTGGACTTTTATATGGAATATTAAGAGGATCATCA--AACTTGAAAGGCATTGGTGATTTAGCTGCTAGAGT-AGCTGCTGTTGTTGTAGGTCAACA--AGGGACTAGACTTAAGAAAAAGGATGCCATTGAGATAGCAGAATTCTATTCACATTCTTTGTCTACTCAAAGCCAGAATATGGA-TATCCACTCATATAGCGAGCCAGACCAGATTTCAAGTATTTGAAGTG---TTGCATACTGACAGAATCAAGG--CTTCCTAGAGGATTTGGAGG---TTA--AAGTGCACATCATCCTGAAAGTG--GAGCTTGGG-GCTGTTGGTTCTGAAA-----ATATATAGTGGAATTTTAATCAAAATCTCTACTAAATGAGCACTGTGATCAGTTTGTCATCTATATGCATGACTGCAAATAAATTTCT-----
>PA42
-----------TTCATTGTTTTCTGAGTAG------------------------------------------ACTTCTAGT---------GAAAAAAATCATGCTGTCTTCAAATATGC----------------------------ATTT-TTTATATTTCTCT--------TGTCAAAGTTT-GGATGTGTATTT------------------------ATTGCAATCTATGACTCATCTTTTTGTAGTGGAGGGTTACTTA---TGTAAGAAGGCACCACACTGAATTTTATGGCATATTATGCAGGGATGTCATTGGTCATCATGCAGATATTGCTTTT---TGCTGTATTATGCAGGGATATCATTGGTCAACATGCAGATATTGTTTTTGCAAACAGTAATGAAGCAAG--GACTTTGTGTGATTTTAGTTGTAGTGCAAGC-CCATCATTAGCTGCAAAACATATCAGTCAATATTCTCCCCT--TGTCTCTGTCACAGATGGTATAAGGGGTTCATA----------CATTGCAGTAAAAGGTGAAGTTTTGTACATACCTGCTTCACCATGTATTCGTGTAGATACCTGTGGAGCAGGTGATGCTTATGCAGCTGGAATTTTATATGGAATATTAAGAGGATCATCA--AACTTGAAAGGCATAGGTGAGTTAGCTGCTGGAGT-AGCTGCTGTTGTTGTAGGTCAACA--AGGGACTAGACTGAAGAAAAAGAATGCCATTGAGATGGCTGAATTCTTTTCAAATTCCTTGTCTACTGAAAGCCAGAATATGGA-TATCCACTCATATAGCGAGTCAGACCAGATTTCAAGTATTTGAAGTG---TT-CATACCAACAGAGTTGAGG--CTTCCAAGAAGATTTGGAGG---TTA--AAATGCACATCATCCTGAAAGTG--GAGCTCGGG-GCTGCTGGTTCTGAA---------------------------------------------------------------------------------------------------
>PF1
-----------------------------------------------------------------------------------------------------------------------------------------------------------------------------------------------------------------------------------------------------------------------------------------------------ATGCCATATTATGCACGGATATCATTGCTTATCATGCAGATATTGCTTTT---TGCTGTATTATGCAGGGATATCATAGGTCACCATGCAGATATTGTTTTTGCTAACAGTGATGAAGCAAG--GACATTGTGTGGTTTTAGTTCTAGTGCAAGC-CCAGCATTAGCTGCAAAACATATCAGTCAATATTCTCCCCT--TGTCTCTGTCACAGATGGTATCAGGGGGTCATA----------CATTGCAGTAAAAGGTGAAGTTTTGTACATAGCTCCTTCACCATGTATTCCTGTAGACACCTGTGGAGCAGGTGATGCTTATGCAGCTGGACTTTTATATGGAATATTAAGAGGATCGTCA--AACTTGAAAGGCATAGGTGATTTAGCTGCTACAGT-AGCTGCTGTTGTTGTAGGTCAACA--AGGGACTAGACTTAAGAAAAGGAAAGCCATTGAGATAGCTCAATTATTTTCGCATTCTTTATCTACTGAAAGCCAGAATATGGA-TATCCACTCATATAGTGAGCCGGACCAGATTTCAAGTATTTGAAGTG---TTACATACTGACAGAGTTGAGG--CTTCCTAGAAGATTTGGAGG---TTA--AAGTGCACATCATCCTGAAAGTG--GAGCTCAGG-GCTTCTGGTTCTGAAG---------------------------------------------CACTCTGATCAATTTGTCATCAATATACATGACTGCAAATAAGTTTTGTGTCT
>PFM1
-----------------------------------------------------------------------------------------------------------------------------------------------------------------------------------------------------------------------------------------------------------------------------------------------------------TATTATGCAGGTATGTCATTGGTCATCATGCAGATATTGCTTTT---TGCTGTATTATGCAGGGATATCATTGGTCAACATGCAGATATTGTTTTTGCAAACAGTGATGAAGCAAG--GACATTGTGTGGTTTTAGTTCTAGTGCAAGC-CCAGCATTAGCTGCTAAACATATCAGTCAATATTCTCCCCT--TGTCTCTGTCACAGATGGTATCAGGGGTTCATA----------CATTGCAGTAAAAGGTGAAGTTTTGTACATACCTTCTTCACCATGTATTCGTGTAGACACCTGTGGAGCAGGTGATGCTTATGCAGCTGGAATTTTATATGGAATATTAAGAGGATCATCA--AACTTGAAAGGAATTGGTGATTTAGCTGCTGGAGT-AGCTGCTGTTGTTGTAGGTCAACA--AGGGACTAGACTTAAGAAAAAGAATGCCATTGAGATGGCTGAATTCTTTTCACATTCTTTGTCTACTGAAAGCCAAAATATGGA-TATCCACTCATATAGTGAGTCAGACCAGATTTCAAGTATTTGAAGTG---TT-CATACCAACAGAGTGTAGG--CTTCCTAGAAGATTTGGAGG---TTA--AAGCGCACATCATCCTGAAAGTG--GAGCTCGGG-GCAGCTGGTTCTGAAT-----ATATATAGTGGAATTTGAATCAAAATCTCTACTAAATGA------------------------------------------------------
>PH2
----------------------------------------------------------------------------------------------------------------------------------------------------------------------------------------------------------------------------------------TGATTCATCTTTTTGTAGTGGAGGGTTACTTA---TGTATCAAGGCATCACA---------ATGCCATATTATGCACGGATATCATTGCTTATCATGCAGATATTGCTTTT---TGCTGTATTATGCAGGGATATCATAGGTCACCATGCAGATATTGTTTTTGCTAACAGTGATGAAGCAAG--GACATTGTGTGGTTTTAGTTCTAGTGCAAGC-CCAGCATTAGCTGCAAAACATATCAGTCAATATTCTCCCCT--TGTCTCTGTCACAGATGGTATCAGGGGGTCATA----------CATTGCAGTAAAAGGTGAAGTTTTGTACATAGCTCCTTCACCATGTATTCCTGTAGACACCTGTGGAGCAGGTGATGCTTATGCAGCTGGACTTTTATATGGAATATTAAGAGGATCGTCA--AACTTGAAAGGCATAGGTGATTTAGCTGCTACAGT-AGCTGCTGTTGTTGTAGGTCAACA--AGGGACTAGACTTAAGAAAAGGAAAGCCATTGAGATAGCTCAATTATTTTCGCATTCTTTATCTACTGAAAGCCAGAATATGGA-TATCCACTCATATAGTGAGCCGGACCAGATTTCAAGTATTTGAAGTG---TTACATACTGACAGAGTTGAGG--CTTCCTAGAAGATTTGGAGG---TTA--AAGTGCACATCATCCTGAAAGTG--GAGCTCAGG-GCTTCTGGTTCTGAAA-----ATATATAGTGTAATTTGAATCAAAATCTTTACCAAGTGAGCACTCTGATCAATTTGTCATCAATATACATGACTGCAAATAAGTTTTGTGTCT
>PM29
----------------------------------------------------------------------------------------------------------------------------------------------------------------------------------------------------------------------------------------TGATTCATCTTTTGGTAGTGGAGGGTTACTTAT--TGTAACAAGGCACCACAAGAAGTTT-----------------------------------------------------ATGTTATTTTGTGCAGGGATATTATAGTTGAGCATGCTGATATTGTGTTTGCAAATAGTAACGAAGCAAG--GGCTTTGTGTGGCTTTAGTTCAAGCAAAAGT-CCAGCATTAGCTGCAAAACATATAAGTTATTATTCTCCCCT--CATATCTGTCACAGATGGTGCAAGTGGCTCCTA----------CATTGCAGTAAAAGGTGAAGTTATATACATACCTCCTTCACCTTGTGTTCCTGTAGATACTTGTGGAGCAGGTGATGCTTATGCGGCTGGAATTTTATATGGAATATTGAGAGGGTCATCG--AATTTGAAAGGCATAGGTAATTTAGCTGCTAGAGT-TGCTGCAGTTGTTGTAGGTCAACA--AGGGACTAGGCTTAAGGAAGAGGATGCCACTGGGCTAGCCAAAATCTTTTCACATTCCTTGTTTTCAAATAACCAGATTACAGA-TATTTGTTCAGATATTCAATCAGATCAGATTTCAAGTATTTGAAGAA-GGC---AAACTGACATAGTTGAGG--ATTCC--TAAGATTTGAAGG---TTGACAGTGCTGTACTATCCTCAATTTT--CATCTCAGG-ACTGTTG-----------------------------------------------------------------------------------------------------------
>PS30
-----------------------------------------------------------------------------------------------------------------------------------------------------------------------------------------------------------------------------------------------------------------------------------------------------ATGGCATATTATGCAGGGATGTCATTGGTCATCATGCAGATATTGCTTTT---TGCTGTATTATGCAGGGATATCATTGGTCAACATGCAGATATTGTTTTTGCAAACAGTAATGAAGCAAG--GACTTTGTGTGATTTTAGTTCTAGTGCAAGC-CCATCATTAGCTGCAAAACATATCAGTCAATATTCCCCCCT--TGTCTCAGTCACAGATGGTATAAGGGGTTCATA----------CCTTGCAGTAAAAGGTGAAGTTTTGTACATACCTGCTTCACCATGTATTCGTGTAGACACCTGTGGAGCAGGTGATGCTTATGCAGCTGGAATTTTATATGGAATATTAAGAGGATCATCA--AACTTGAAAGGCATAGGTGAGTTAGCTGCTGGAGT-AGCTGCTGTCGTTGTAGGTCAACA--AGGGACTAGACTGAAGAAAAAGAATGCCATTGAGATGGCTGAATTCTTTTCAAATTCCTTGTCTACTGAAAGCCAGAATATGGA-TATCCACTCATATAGTGAGTCAGACCAGATTTCAAGTATTTGAAGTG---TT-CATACCAACAGAGTTGAGG--TTTCCAAGAAGATTTGGAGG---TTA--AAGTGCACATCATCCTGAAAGTG--GAGCTCGGG-GCTGCTGGTTCTGAAT-----ATATATAGTGGACTTTGAATCAAATGCTC----------GTACTCTGATCATTTTGTC-TCAATATACATGACTGTAAATAAGTTTTCTGTCT
>PSF43
-----------------------------------------------------------------------------------------------------------------------------------------------------------------------------------------------------------------------------------------------------------------------------------------------------ATGCCATATTATGCAGGGATATCATTACTCATCATGCAGATATTGCTTTT---TGCTGTATCATACAGGGATATCATAGGTCACCATGCAGATATTGTTTTTGCAAACAGTGATGAAGCAAG--GACTTTGTGTGGTTTTAGTTCTAGTGCAAGC-CCAGCAGTAGCTGCAAAACATATCAGTCAATATTCTCCCCT--TGTCTCTGTCACAGATGGTATCAGGGGATCATA----------CATTGCAGTAAAAGGTGAAGTTTTGTACATACCTCCTTCACCATGTATTCCTGTAGACACCTGTGGAGCAGGTGATGCTTATGCAGCTGGACTTTTATATGGAATAGTAAGAGGATCATCA--AACTTGAAAAGCATTGGTGATTTAGCTGCTAGAGT-AGCTGCTGTTGTTGTAGGTCAACA--AGGGACTAGACTTAAGAAAAAGGATGCCATTGAGATAGCTGAATTCTATTCACATTCTTTGTCTACTGAAAGCCAGAATATGGA-TATCCACTCATATAGCGAGTCAGACCAGATTTCAAGTATTTGAAGTG---TTGCATACTGACAGAATCGAGG--CTTCCTAGAAGATTTGGAGG---TTA--AAGTGCACATCATCCTGAAAGTG--GAGCTTGGG-GCTGTTG-----------------------------------------------------------------------------------------------------------
>PTA0
CTTTCATATCAGGTAATATTTGCTAATTTG------------------------------------------ACTA-------------------------------CCATAAACACAAC--------------------------AAATT-TCTGCTGTT-TTA--------GCTTCTGTTTT-CAAAATAAAGTTCAAGT----------------------GTTTGATATGATTCATCTTTTTGTTGTGGAGGGTTACTTA---TGTAAGAAGGCACCACACTGAATTTTATGCCATATTATGCA-GTATTTCATTGGTCATCATGCATATATTGTTTTT---TGCTGTATTATGCAGGGATATCATTGGTCAACATGCAGATATTGTTTTTGCAAACAGTGATGAAGCAAG--GACTTTGTGTGGTTTTAGTTCTAGTGCAAGC-CCAGCATTAGCTGCAAAACATATCAGTCAATATTCTCCCCT--TGTCTCTGTCACAGATGGTATCAGGGGTTCGTA----------TATTGCAGTAAAAGGTGAAGTTTTGTACATAAATCCTTCACCGTGTATTCCTGTAGATACCTGTGGAGCAGGTGATGCTTATGCAGCCGGACTTTTATATGGAATATTAAGAGGATCATCA--AACTTGAAAGGCATGGGTGATTTAGCCGCTAGAGT-AGCTTCTATTGTTGTAGGTCAACAATAGGGACTCGACTTAAGAAAAAGAATGCCATTGAGATAGCTGAATTCTTTTCAAATTCTTTGTCTACTGAAAGCCAGAATATGGA-TATCCAATCATATAGTGAGTCGGACCAGATTTCAAGTATTTGAAGTG---TT-CATACCAACAGAATCAAGG--CTTCCTAGAAGGTTTAGAGG---TTA--AAGTGCACGTCATCCTGAAAGTG--GAACTTAGG-GATGCTGGTTCTGAA----------ATAGTGGAATTTCAATCAAAATCTCTAC-----------------------------------------------TGAATTCTTTATTT
>RC54
-----------------------------------------------------------------------------------------------------------------------------------------------------------------------------------------------------------------------------------------------------------------------------------------------------ATGCCATATTATGCAGGGATATCATTGCTCATCATGCAGATACTGCTTTTT-GTGCTGTCTCATGCAGGGATATCATAGGTCACCATGCAGATATTGTTTTTGCAAACAGTGATGAAGCAAG--GACTTTGTGTGGTTTTAGTTCTAGTGCAAGC-CCAGCAGTAGCTGCAAAACATATCAGTCAATATTCGCCCCT--TGTCTCTGTCACAGATGGTATCAGGGGATCTTA----------CATTGCAGTAAAAGGTGAAGTTTTGTACATACCTCCTTCACCATGTATTCCTGTAGACACCTGTGGAGCAGGTGATGCTTATGCAGCTGGACTTTTATACGGAATCTTAAGAGGATCATCA--AACCTGAAAGGCATTGGTGATTTAGCTGCTAGAGT-AGCTGCTGTTGTTGCAGGCCAACA--AGGGACTAGACTTAAGAAAAAGGATGCCATTGAGATAGCTGAATTCTATTCACATTCTTTGTCTACTGAAAGCCAGAATATGGA-TATCCACTCATATAGCGAGCCAGACCAGATTTCAAGTATTTGAAGTG---TTGCATACTGACAGAATCGAGG--CTTCCTAGAGGATTTGGAGG---TTA--AAGTGCACAGCATCCTGAAAGTG--GAGCTTGGG-GCTGTTGGTTCTGAAA-----ATATATATTGGAAATTTAATCAAAATCTCTACTAAATGA------------------------------------------------------
>RR55
-----------------------------------------------------------------------------------------------------------------------------------------------------------------------------------------------------------------------------------------------------------------------------------------------------ATGCCATATTATGCAGGGATATCATTGCTCATCATGCAGATATTGCTTTTT-GTGCTGTCTCATGCAGGGATATCATAGGTCACCATGCAGATATTGTTTTTGCAAACAGTGATGAAGCAAG--GACTTTGTGTGGTTTTACTTCTAGTGCAAGC-CCAGCAGTAGCTGCAAAACATATCAGTCAATATTCTCCCCT--TGTCTCTGTCACAGATGGTATCAGGGGATCTTA----------CATTGCAGTAAAAGGTGAAGTTTTGTACGTAACTCCTTCACCATGTATTCCTGTAGACACCTGTGGAGCAGGTGATGCTTATGCAGCTGGACTTTTATATGGAATATTAAGAGGATCATCA--AACTTGAAAGGCATTGGTGATTTAGCTGCTAGAGT-AGCTGCTGTTGTTGTAGGTCAACA--AGGGACTAGACTTAAGAAAAAAGATGCCATTGAGATAGCTGAATTCTATTCACATTCTTTGTCTACTGAAAGCCAGAATATGGA-TATCCACTCATATAGCGAGCCAGACCAGATTTCAAGTATTTGAAGTG---TTGCATACTGACAGAATCGAGG--CTTCCTAGAGGATTTGGAGG---TTA--AAGTGCACATCATCCTGAAAGTG--GAGCTTGGG-GCTGTTGGTTCTGAAA-----ATATATATTGGAAATTTAATCAAAATCTCTACTAAATGA---------------------------------CTGCAAATAAATTTCGTGTCT
>SA1
---------------------------------------------------------------------------------------------------------------------------------------------------------------------------------------------------------------------------------------AAAACCAAATTTTTTGATTGAATTCAGAATTCA---TAAAAAATTGCAATTAATTCAG----TTTCCTAATTATGCAGGGATGTCATTGGTCATCATGCAGATATTGCTTTT---TGCTGTATTATGCAGGGATATCATTGGTCAACATGCAGATATTGTTTTTGCAAACTGTGATGAAGCAAG--GACTTTGTGTGGTTTTAGTTCTAGTGCAAGC-CCATCATTAGCTGCAAAACACATTAGTCAATATTCTCCCGT--TGTCTCTGTCACAGATGGTATAAGGGGTTCGTA----------CATTGCAGTAAAAGGTGAAGTTCTGTACATACCTTCTTCACCATGTATTCGTGTAGACACCTGTGGAGCAGGTGATGCCTATGCAGCTGGAATTTTATATGGAATATTAAGAGGATCGTCA--AACTTGAAAGGCATAGGTGAGTTAGCTGCTGGAGT-AGCTGCTGTTGTTGTAGGTCAACA--AGGGACTAGACTGAAAAAAAAGAATGCCATTGAGATGGCTGAATTCTTTTCAAATTCCTTGTCTACTGAAAGCCAGAATATGGA-TATCCATTCATATAGTGAGTCAGACCAGATTTCAAGTATTTGAAGTG---TT-CATACCAACAGAGTTGAGG--CTTCCAAGAAGATTTGGAGG---CTG--AAGTGCACATCATCCTGAAAGTG--GAGCTCGGA-GCTGCTGGTTCTGAAT-----TCAAAA---------------------------------------------------------------------------------------
>SC0
--------------------------------------------------------------------------------------------------------------------------------------------------------------------------------------------------------------------------------ATAAATTTTGATTCATCTTTTTGTGGTGGAGGGTTACTTA---TGTGACAAGGCACCACACTGAATTTTATGCCATATTATATAGGGATATCATTGTTCATCATGCAGATATTGCTTTT---TGCTGTATTATGCAGGGATATCATAGGTCACCATGCAGATATTGTTTTTGCAAACAGTGATGAAGCAAG--GACTTTGTGTGGTTTTTGTTCTAGTGCAAGC-CCATCGTTAGCTGCAAAACACATCAGTGAATATTCTCCCCT--TGTCTCTGTCACGGATGGTATCAGGGGTTCATA----------CATTGCAGTAAAAGGTGAAGTTTTGTACATACCTCCTTCACCATGTATTCCTGTAGACACCTGTGGAGCAGGTGATGCTTATGCGGCTGGACTTTTATATGGAATATTAAGAGGATCATCA--AACTTGAAAGGCATAGGTGATTTAGCTGCTAGGGT-AGCTGCTGTTGTTGTACGTCAACA--AGGGACTAGACTTAAGAAAAAGGACGCCATTGAGATAGCTGAATTCTTTTCACATTCTTTGTCTGCTGAAAGCCAAAATACGGA-TATCCACTCATATAGTGAG---GACCAGATTTCAAGCATTTGAAGTG---TTACATACTGACAGAGTCGAGG--CTTCCTAGAAGATTTGGAGG---TTA--TAGTGCACATCATCATGAAAGTG--GAGGTCGGG-GCTGCTGGTTCTGAAT-----ATATATAGTGGACTTTGAATCAAAATCTCTACTAAATGAACACTGTGATCAGTTTGTCATCAATAAACATGACTGCAAATAAGTTTTCTGTCT
>SE46
------------------------------------------------------------------------------------------------------------------------------------------------------------------------------------------------------------------------------------------------------------------------------------------------------------------------------------------------------------------------------------------------------------CAAACAGTGATGAAGCAAG--GGCTTTTTGTGGTTTTAGTTCAAGGGAGAGT-CCAGAATTGGCTGCAAGATATATGAGCCAGTATTCTCCCTT--TATATCAGTCACAGATGGAGCCAAGGGCTCTTA----------TATTGGAGTTAAAGGAGAAGTTATCTACGTTCCTCCTGCACCTTGTATTCCAATAGATACCTGTGGAGCAGGGGATGCTTATGCAGCTGGAATTTTATATGAAATTTTGCAAGGCACATCG--GATTTGAAAGGCATGGGCAATTTAGCAGCAAGAGT-AGCTGCAGTTGTTGTAGGGCAACG--AGGGACCAGGCTTAAGAAACAAGATGCCGTTGAGTTGGCTGAATTCTTTGGCCATGCTTCATTTGCTGAAGGTAAGATTTCACAGGATATTCTTGGACATGGAAACAGATCAGACTTCAAATGT--------------------------------------------------------------------------------------------------------------------------------------------------------------------------------------------------------------------
>SG23
---------TTCACTTTGAAATGTTTTTTTCCGCATGCATATGT-AAAGACATG-------------------CTA-------------------------------TATTAGATTTG-----------------------------CATTCTTTTAAACTCCTC----------TGATGAGTT-CTTGATGAAGTTAAAACTAACAATGTCGTCTA-------------ATTGATTCATCTTTTTGTGGTGGAGGGTTACTTAT--TGTAACGAGGCATCAAAAGAAGTTTT----------------------------------------------------ATGCTGTATTATGCAGGGATATTATAGTTGATCACGCAGATATTGTTTATGCAAACAGTGATGAAGCAAG--GGCTTTATGTGGTTTTAGCACAAGTAAGAGC-CCAGAAGTGGCTGCGAGATATTTAAGTCACTATTCTTCTCT--CGTTTCTGTCACAGATGGTATCAGGGGTTCCTA----------CATTGCAGTTAAAGGTGAAGTTATATACATACCTCCTTCACCCTGTGTTCCTGTGGATACTTGTGGAGCAGGCGATGCTTATGCAGCTGGAATCTTATATGGACTATTGAAAGGATCCTCA--AATTTAAAAGGCATGGGTGATTTTGCTGCCAGAGT-AGCTGCAGTTGTTGTAGCTCAACA--AGGGACTAGGCTAAAGGAAGATGATGCCTGTGAGCTAGTTGAAACCTTCTCACATTCTTTGCCTACTGAAAACCAGATTATAGA-TAGTCACTCATATAGTGAATCAGATCAGATTTCAAGTATCTAAAGAA-TGCT-TGATCTAACAAATTCAAGG--CTTCCTAGCAGATTTGAATG---TCATGAGTGCTATATCATCCAATAGATT--CAGCTCAGG-ATTGCTGC----------------------------------------------------------------------------------------------------------
>SS22
------------TTTTTATAATGTTCTTTTCCGCATGCAAATGTAAAAGACATG-------------------CT---------------------------------------TTTG-----------------------------CATT-TTTAAAACTCCTC----------TGATGAGTT-CTTGATGAAGTTCAAACTAACAATGTCGTC----------------TTGATTCATCTTTTTGTGGTGGAGGGTTACTTAT--TGTAACAAGGCATCAAAAGAAGTTTT----------------------------------------------------ATGCTGTATTATGCAGGGATATTATAGTTGATCACGCAGATATTGTTTTTGCAAACAGTGATGAAGCAAG--GGCTTTATGTGGTTTTAGCACTAGTGAGAGC-CCAGAAGTGGCTGCGAGATATTTAAGTCACTATTCTTCTCT--CATTTCTGTCACAGATGGTATCAGGGGTTCCTA----------CGTTGCAGTTAAAGGTGAAGTTATATACATACCTCCTTCACCCTGTGTTCCTGTGGATACTTGTGGTGCAGGCGATGCTTATGCAGCTGGAATCTTATATGGACTATTGAAAGGATCCTCA--AATTTAAAAGGCATGGGTGATTTTGCTGCCAGAGT-AGCTGCAGTTGTTGTAGCTCAACA--AGGGACTAGGCTAAAGGAAGAGGATGCCTGTGAGCTAGTTGAAACCTTCTCACATTCTTTGCCTACTGAAAACCAGATTATAGA-TAGTCACTCATATAGTGAATCAGATCAGATTTCAAGTATCTAAAGAA-TGCT-TGATCTAACAAATTCAAGG--CTTCCTAGCAGATTTGAATG---TCATGAGTGCTATATCATCCAATAGATT--CAGCTCAGG-ATTGCTGCTTCTGAA---------------------------------------------------------------------------------------------------
>SV36
--------------------------------------------TCAAATTGTGAG-----------------TTT-------------------------------ACTTACATGCA------------------------GAAAATGT--TGGTTGATTTTTCA----GGAGGTGATGAATT-TCTAGAGAGGCTTGGATTTTCACTCCATGCAA--------GCATAGTTGATTCATTTTTTTGTGGTGGAGGGTTACTTA---TGTAACGAGGCACCACAAGAGGTTTT----------------------------------------------------ATGGTATATTATGCAGGGATATCATAGTTGATCATGCAGATATTGTTTTTGCAAACCGTGACGAAGCAAG--GGCTTTGTGTGGTTTTAGTTCAAGTGAGAGC-CCAGAATTGGCTGCAAGACATATGAGTCGTCATGCTCCCCT--CATTTTTGTCACAGATGGTATCAGGGGTTCTTA----------CATAGCAGTAAAAGGTGAAGTTATATACATACCTCCTTCACCCTGTGTTCCTGTAGACACTTGTGGAGCAGGCGATGCTTATGCAGCTGGAATTTTATATGGAATACTTAGAGGATCATCA--AATTTGAAAGGTATGGGTAATTTGGCTTCCAGAGT-AGCTGCAGTTGTAGTAGGTCAACA--AGGGACTAGGCTTAAGAAAGAGGATGCCACTGAGATAGTTGAAACGTTTTTACATTCTTTGTTTACTGAAGACCAGACGATGGA-TACCCATTCATATATTGAGACGGATCAGGTTTCAAGTATCTGAAGAA-TGCT-AGAACTAACAAAGTCAAGG--CTTACTAAAAGATTTGAAGT---TTA-GAGTGCTGCATCATTGTGAAAGTT--CAGCACAGG-ACTG--------------------------------------------------------------------------------------------------------------
>TA17
----------------------------CTTTGTTTCTCATATTAGAAGGTAAT-------------------CTT-------------------------------TGGCACATTCA----------------------------------TCATAACATTATT----------TTATGAGTT-ATTGATGAAGTTCAAGTTTTAAATGCAGGC----------------TTGATTC-CTCTTTTGTGGTGGAGGGTTACTTAT--TGTAAGAAGGCACCAAAAGAAGTTTT----------------------------------------------------ATGTTGTGTTATGCAGGGATATCATAGTCAATCACGCTGATATTGTTTTTGCAAACAGTGACGAAGCGCA--GGCTTTGTGTGGGTTTAGCACAAGTATAAGC-CCAGAAATGGCTGCAAGATATTTAAGTCATTCTTCTTCTCT--AGTTTCTGTCACAGATGGTATCAGGGGCTCCTA----------CCTTGCAGTTAAAGGTGAAGTTATATATATACCTCCTTCACCCTGCATTCCTGTGGATACTTGTGGAGCAGGTGATGCTTATGCAGCTGGAATCTTATATGGACTATTGAAAGGATCCTCA--AATTTAAACGCCATGGGTGATTTAGCTGCCAGAGT-TGCTGCAGTTGTTGTAGGTCAACA--AGGGACTAGGCTAAAGGAAGAGGATGCCAGTGAGATAGTTGAAACTTTTTCACATTCTTTGCCTACTGAAAACCAGATTATGGA-TAATCACTCATACAGTGAATCAGATCAAATTTCAAGTATTTGAAAAA-TGCT-TAATGCAACAAATTCAAGA--ATCCCTAGAAGATTTGAATC---TT-TGATTGTTAAATCATCCAGTAAATT--TGGCTCCAG-ATTGCTGCTTCTGAA---------------------------------------------------------------------------------------------------
>TB39
------------------GAGGATGACTTTTTGCAAAAGACAAGAAAAGTTGTG-------------------TTT-------------------------------TTGTGGATT------------------------------------TAATTGATTTTTT-----------TCTGAAAA-CTCAATGTAGTGGATATTGTTTCTGCTATCAA---------------TGATTCATCTTTTTGTGGTGGAGGGTTACTTAT--TGTAATAAGGCACCACAAGAAATTTT----------------------------------------------------ATGCTACATTATGCAGGGATATTATAGTCAATCATGCAGATATCGTGTTTGCAAACAGTGATGAAGCAAA--GGCTTTGTGTGGTTTTAGCTCAAGTGAGAGC-CCAGAATTGGCTGCAAGACATTTGAGTCATTATTCTTCCCT--TATTTCTGTCACAGATGGTATTAGGGGTTCCTA----------CATTGCATTTAATGGTGAAGTTATATATATACCTCCTTCACCCTGTGTTCCTGCGAGCACTTGTGGAGCAGGTGATGCCTATGCAGCTGGAATTTTATATGGATTATTGAAAGGATTGTCT--AATATAAAAGACATGGGTAATTTAGCTTCCAGGGT-AGCTGCAGTTGTTGTAGGTCAACA--AGGGACCAGGCTAAAGGAAGAGGATGCCATTGAGATAGCTGAAGCCTTCTCATATTCTTTGCTTACTGAAAATAAGATTATGGA-TAACCACTTATATGTCGACTCAGATCATATTTCAAGTATTTGAGGAA-TGCT-TGATCTAACAAAGTCAAGG--CTTCCGAAAAGATTTGAATG---TTAAGAGTGCTACATCATCCTAAAAGTT--CAGCTCAGA-ACTGTTGCGTCTGAAG--------------------------------------------------------------------------------------------------
>TC31
---------------------------------------------------------------------------------------------------------------------------------------------------------------------------------------------------------------------------------------------------------------------------------------------------------------------------------------------------------ATGTTATTATGTGCAAGGATATTATAGTTGAGCATGATGATATTGAGTTTGCAAATAGTAGCAAAGCAAA--GGCTTCATGTGGTTTTAGTTCAAGAAAAATT-CTAGCATCAGTTGCAAAACATATAAGTTATTATTTTCCCCT--CATATCTGTCATATATGGTGCAAGTTGCTCCTA----------TATTGCAGTAAAATGTGAAATTATATACATACCTCATTCACATTATGTTCCTGTAGATACTTGTGGAGTAGGTGATGCTTATGCAGTTATAATTTTATATGGAATTTTGAGAGCGTCATCG--AATTTGAAAGGCATGGATAATTTAGCTACTAGAGT-TGTTGTAGTTATTGTAGGTCAACA--AGGGACTAGGATTAAGGAAGAAGATGTCATTAAGATAGCCAAAATCTTTTCACATTCTTTGTTTTCCAATTACTAGATTACAAT-TTTTTGTTCGGATATTCAATCAGATCAGATTTCAAGTATTTGAAGAA-GGA---AAACCGACA--ATTGAAG--TTTCCTA----ATTTGAAGG---TTGATAATGTTATATTATCCTCGATATT--CATCTCAGG-ACCGTTG-----------------------------------------------------------------------------------------------------------
>TN1
---------------------------------------------TGAGTTGTG-------------------TGT-------------------------------ACATACTTA------------------------------------CATTTTACTTTTC-----------TGTGTGCT-TCTCTTACAGCAGATGTGATTCATATTCTATAAGTATGGTGTCTTTTTGATTCATCTTTTTGTGGTGGAGGGTTACTTAT--TGTAACACGGCACCACAAGAAATTTT----------------------------------------------------ATACTATATTATGCAGGGATATCATAGTTGATCATGCAGATATTGTGTTTGCGAACAGTGATGAGGCAAA--GGCTTTGTGTGGTTTTAGCTCAAGTGAGAGT-CCAGAATTGGCTGCAAGACATTTGAGTCATTATTCATCCCT--CATTTCTGTTACAGATGGTATCAGGGGTTCCTA----------CATTGCAGTTAAAGGTGAAGTTATATACATACCTCCTTCGCCATGTGTTCCTGTAGACACTTGTGGAGCAGGCGATGCTTATGCAGCTGGAATTTTATATGGACTGTTGAAAGGATCATCT--AATATAAAAGGCATGGGTAATTTAGCTGCCAGAGT-AGCTGCAGTTGTTGTAGGGCAACA--AGGAACCAGGCTAAAGGAAGAGGACGCCATTGAGATAGCTGAAGCCTTCTCACATTCTTTACTTCCTGAAAACCAGATTATGGA-TAACCACTCATATATTGAGTCAGATCAGATCTCAAGTATTTGAAGAA-TGCT-TGATCTAACAAAGGCGAGG--CTTCCTAAAAGGTATTAAGG---TTAA-AGTGCCACATTATCCCAAAAGTT--CAGCTCAAG-ACTGCTGCTTCTGA----------------------------------------------------------------------------------------------------
>TO14
---------------------------------------------------------------------------------------------------------------------------------------------------------------------------------------------------------------------------------------------------------------------------------------------------------------------------------------------------------ATGTTGTATTATGCAGGGATATCATAGTCAATCATGCTGATATTGTTTTTGCAAACAGTGATGAAGCACA--GGCTTTGTGTGGGTTTAGCACAAGTATAAGC-CCAGAAGTGGCTGCAAGATATTTAAGTCATTCTTCGTCTCT--AGTTTCTGTCACAGATGGTATCAGGGGTTCCTA----------CATTGCAGTTGAAGGTGAAGTTATATATATACCTCCTTCACCCTGTGTTCCTGTGGATACTTGTGGAGCAGGTGATGCTTATGCAGCTGGAATCTTATATGGACTCTTGAAAGGATCCTCA--AATTTAAAAGCCATGGGTGATTTAGCTGCCAGAGT-TGCTGCAGTTGTTGTAGGTCAACA--AGGCACTAGGCTAAAGGAAGAGGATGCCAGTGAGATAATTGAAACTTTTTCACATTCTTTGCCTACTGAAAACCCGATTATGGA-TAATCACTCATACAGTGAATCGGATCAGATTTCAAGTATTTGAAGAA-TGCT-TAATGCAACAAATTCAAGG--ATCCCTAGCAGATTTGAATC---TTACGAATGCTAAATCATCCAGTAAATT--CAGCACAGGAATTGCTGCTTTTGAA---------------------------------------------------------------------------------------------------
>TPL03
------TTGCAACGAGCAAATGTCAATTTT------------------------------------------CTTTCACAA-------------------------ACCAAATTTAAAA----------------------------ATTT-TTGGCTGTTTTTA--------GCTTGTGTTTT-CGAAATACAGTTCAAATGT---TTG--------ACTTCAGTCCTATTTGATTCATCTTTTTGTAGTGGAGGGTTACTTA---TGTATCAAGGCACCACACTGAATTTTATGCCATATTATGCAGAGATATCATTACTCATCATGCAGATATTGCTTTT---TGCTGTATCATGCAGGGATATCATAGGTCACCATGCAGATATTGTTTTTGCAAACAGTGATGAAGCAAG--GACATTGTGTGGTTTTAGTTCTAGTGCAAGC-CCAGCAGTAGCTGCAAAACATATCAGTCAATATTCTCCCCT--TGTCTCTGTCACAGATGGTATCAGGGGATCATA----------CATTGCAGTAAAAGGTGAAGTTTTGTACATACCTCCTTCACCATGTATTCCTGTAGACACCTGTGGAGCAGGTGATGCTTATGCAGCTGGACTTTTATATGGAATATTAAGAGGATCATCA--AACTTGAAAGGCATTGGTGATTTAGCTGCTAGAGT-AGCTGCTGTTGTTGTAGGTCAACA--AGGGACTAGACTTAAGAAAAAGGATGCCATTGAGATAGCTGAATTCTATTCACATTCTTTGTCTACTGAAAGCCAGAATATGGA-TATCCACTCATATAGCGAGTCAGACCAGATTTCAAGTATTTGAAGTG---TTGCATACTGACAGAATCGAGG--CTTCCTAGAAGATTTGGAGG---TTA--AAGTGCACATCATCCTGAAAGTG--GAACTTGGG-GCTGTTGGTTCTGAAA-----GCACA---------------------------------------GTGATCAGTTTGTCATCAAAATGCATGACTGCAAATAAATTTTGTGTCT
>WN5
TTTAGAGATCATGCAGTTAATGACAGTTTTTTGCAAGGCACATAGAAAAAGAGT------------------CCTT-------------------------------GTGTGTGTTTA-----------------------------------------------------------------------------------------------------------------------------TTTGTGGTCGAGGGTTACTTGT--TGTAACAAGGCACCATAAGAAGTTTT-------------------------------------------CAGTTTTA-ATGTCATACTATGCAGGGATATCATGGTTCATCATGCAGATATTGTTTTTGCAAACAGTGATGAAGCAAG--GGCTTTGTGTGGCTTTAGTTCAAACGCAAGC-CCAGCATTGGCTGCAGAGCATATTAGTCATTATTCTCCCCT--CGTTTCTGTTACAGATGGTATCAGGGGTTCATA----------CATTGCAGTTAAAGGTGAAGTTATATACATACCTCCTTCACCATGTATTCCGGTGGACACTTGTGGAGCAGGTGATGCTTATGCAGCTGGAATTTTATATGGAATACTGAGAGGATCATCA--AACTTGACAGGCATAGGTAATCTAGCTGCCAGAGT-AGCTGCAGTTGTTGTAGGTCAACA--AGGCACTAGACTAAGGAAAGGTGATGCATTTGAGATAGCAGAAACTTTTTCACATTCTTTGTCTACTGAAAACCAGAATATGGA-TATGCACTCATGTCCTGAGCAGGATCAGATTTCAAGTATTTGATGAA-CACT-CAGACTGACAAAGTCAAGG--CTTCCTGAAAGATTTTAACA---TTG------GTACATCATCCTGAAATTG---AGCTCTGG-CCAGATGC----------------------------------------------------------------------------------------------------------
>WS10
---------------------------------------------------------------------------------------------------------------------------------------------------------------------------------------------------------------------------------------------------TTTATGGTGGAGGGTTACTTAT--TGTAACGAGGCACCAAAAGAAGTTTT----------------------------------------------------ATGGTGTCCTATGCAGGGATATTGTAGTCAATCACGCAGATATTATTTTCGCCAACAGTGAGGAAGCACA--GGCTTTGTGTGGATTTAGCAAAAGTATTAGC-CCAGATGTGGCTGCAAGATATTTAAGTCATCATTCTTCTCT--GGTTTCTGTAACAGATGGTATCATGGGCTCCTA----------CATTGCAGTTAAAGGTGAAGTTATATATATTCCTCCTTCACCCTGTGTCCCCGTTGATACTTGTGGTGCAGGTGATGCTTATGCTGCTGGAATCTTATATGGACTGTTGAAAGGATCCTCA--AATTTAAAAGCCATGGGTAATTTAGCTGCCAGAGT-TGCTGCAGTTGTTGTAGGTCAACA--AGGGACTAGGCTAAAGGAAGAGGATGCCAGCGAGATAGTTGAAACTTTTTTACATTCTTTGCCTACTGAAAACCAGATTATGGA-CAATCACTCATACAGTGAATCAGATCAGATTTCAAGTGTTTGAAGAT-TGCT-TAATCTAACAAATTCAAGG--ATTCGTAGCATATATGAATCAGAATATGAGTGACAACTCATCCAGTAGATT--CAGCGCAGG-ATCGCTGCTTCTGAA---------------------------------------------------------------------------------------------------
>WW11
---------------------------------------------------------------------------------------------------------------------------------------------------------------------------------------------------------------------------------------------------------------------------------------------------------------------------------------------------------ATGGTGTCCTATGCAGGGATATTGTAGTCAATCACGCAGATATTATTTTCGCCAACAGTGAGGAAGCACA--GGCTTTGTGTGGATTTAGCAAAAGTATTAGC-CCAGATGTGGCTGCAAGATATTTAAGTCATCATTCTTCTCT--GGTTTCTGTAACAGATGGTATCATGGGCTCCTA----------CATTGCAGTTAAAGGTGAAGTTATATATATTCCTCCTTCACCCTGTGTCCCCGTTGATACTTGTGGTGCAGGTGATGCTTATGCTGCTGGAATCTTATATGGACTGTTGAAAGGATCCTCA--AATTTAAAAGCCATGGGTAATTTAGCTGCCAGAGT-TGCTGCAGTTGTTGTAGGTCAACA--AGGGACTAGGCTAAAGGAAGAGGATGCCAGCGAGATAGTTGAAACTTTTTTACATTCTTTGCCTACTGAAAACCAGATTATGGA-CAATCACTCATACAGTGAATCAGATCAGATTTCAAGTGTTTGAAGAT-TGCT-TAATCTAACAAATTCAAGG--ATTCGTAGCATATATGAATCAGAATATGAGTGACAACTCATCCAGTAGATT--CAGCGCAGG-ATCGCTGCTTCTGAA---------------------------------------------------------------------------------------------------
