# Supplementary material for: Development of a Target Enrichment Probe Set for Conifer (REMcon)
Source: Biology (Basel). 2024 May 22;13(6):361. doi: 10.3390/biology13060361 (PMC11200496; doi:10.3390/biology13060361)
Supplement: Supplementary file 1 [file biology-13-00361-s001.zip › biology-2960267-supplementary/Sup data/MO_orthlogs_alignments/Thupl29380736s0015_1.ortho.selected_stripped.aln.fasta]

>RR55
--TAAGCATAATGAGAAAAATCTTGATGTGATCTCTGTAAAATCCGATACAAGGCTTGGCTTTAGAATAGATTT--CTCAAACAGATTGTCTTTCAGCTCCTT--TGGGAAGAAGATGACATTATCGTCTAACAATCTTCCAATGAATTTGGGTAATTTTA---CATCAAACTCCAAAGGAGATCGTCAGAAAACACAGACAGTGATTGTAAAACAAAATGAGAAATGCGCTGTTAGTGCTAAAATTACCCCGGATATTGAAAAGAAATATGTTCACCATGTCTATGATGCTATTGCTCCTCACTTCAGCTCTACAAGATTTGCTAAGTGGCCTAAAGTAGCTAAGTTTCTTGATTCACTGGCACCAGGGTCAATTATATTAGATGCAGGATGTGGCAATGGGAAATATTTAGGGTTTAATCCAAATTGCTTTTTTATAGGTTGTGATATAAGTCCGTCTTTGATCAACATCTGTGGAAGCAGAGGACATGATGTTTTAGTTGCAGATGCACTCAATCTTCCTTATAGAAGTGGGTTTGCCGATGCTGCAATATCCATAGCTGTTTTGCATCATCTTAGTACTGAAGATCGGAGGAAA-AAGGCAATTGAGGAACTTGTGAGAGTAGTGAATACGGGAGGAATGATTCTGATAACTGTATGGGCTGTTGAACAGGAAGATAGTTCATTGCTTACAAAATGGACCCCTCTTACACATAAGTATATCGAACAGTGGGTAGGTACAAACACCAGTTTTGAGTCTAGATCATCAATTACTTCTTTAGAAAGCATTCAGGAAGCAGTGAATGATGATTCAAGTGATCAGGAGTCACCAAACAAATTCAATGGAGAACTTGAGAAAGCATGCTCTCATGAT-GCCCAATGTTCGGAAAGAACAGAGGTGGCCAACACTAAGAGAAATCCTGATGAAAGTAACGTGTATGCTGTCTCAACAGAAACT-GTGAGAGAAGAGCAGCAAGAATTTTTTGTACCTTGGCATTTACCTTACCACAGGGCAGAAGTTAGTGGAGTATCTGCTTCAGCTATTGC--AAGTGGGTTTGCAAAGAAGGATGATAAAAAA--GGGGCTGTTGTTTACAATCGTTACTACCATGTATTTTCTGAGGGAGAGCTTGAAAGGTACGTT--TTTCAATTTTGTATT-----CAA-----------------------------
>AA3
TGAAAGAGCAAGGAGAAAGCTCTTGGTGTGGTATGTGTCACCTCAAATGCAAGTCCTGTTTCAAGA--AGATTT--CAAGAAAATATTTCCTTTCAGTTCTTT--TGAGAAGAAGATGACATTATCATCTAATGACCTTCCAATGAGTGCTGGTAATGTTAATCCTTCGACCACCGATGGAAATCTTCAGGTGAGACAGACAACATTCTTAGAGCAAAAGGACAAATATCCTGCTAGTGCTAAATTGACTCCAGATATTGAAAAAAGATATGTTCACAATGTGTATGATGCTATTGCACCTCACTTCAGCGCTACAAGATTTGCTAAGTGGCCAAAAGTAGCCAAGTTTCTTGATTCACTGATGACAGGGTCAGTTATATTGGATGCAGGATGTGGCAATGGAAAATATTTGGGTTTTAATCGAAATTGCTTTTTTATAGGTTGTGACATAAGCCCGTCTTTGATCAACATATGTGGAAACAGAGGACATGAAGTTTTAGTTGCAGATGCACTCAATCTCCCTTACAGAACTGGGTTTGGTGATGCTGCAATATCCATAGCTGTTTTGCATCATCTTAGCACTGAAGAGCGCAGGAAA-AAGGCAATAGAAGAACTTGTGAGAGTAGTCAATAAGGGAGGAAAGATTCTGATAACTGTTTGGGCTGTAGAGCAGGAAGATAGATCATTGCTTACAAGATGGACCCCTCTTACACACAAGTATACGGAACAGTGGGTAGGAACAAGTACCACTTATCAGTCTAGCTCATCAAATAGTTCTTTGGAAAGCATTCAGGAAGCAGAGAATGACAACTCAAGCATTCATGGGTCACTAAACAAAATCTCCGGAAAACAGGAGCGAGTGTATCCTCATGAG-GACCGATGTCCAGAAAGAGGAGAGGTGTCTGACAATGGGAATGAGATTGATGAAAGTGAGGTATCCATCATCCCAACAGGAAAT-GAGAGAGAA---CAACAAGAGTTTTTCGTCCCTTGGCATTTACCTTACCATCGGGCAGAAGTTATTGGAGCATCTGCTTCAGCTATTGC--AAGTGGGTTTGCAAAGAAGGATGATAAGAAG--GGTGCAGTTGTCTACAATCGGTACTACCATGTATTTGCTGAAGGGGAGCTTGAAAGGTATGCT--TTTTCATCTTTGATT-----CAA-----------------------------
>AAR4
---AAGAGCAAGGAGAAAGCTCTTGGTGTGGTATGTGTCACCTCAAATGCAAGTCCTGTTTCAAGA--AGATTT--CAAGAAAATATTTCCTTTCAGTTCTTT--TGAGAAGAAGATGACATTATCATCTAATGACCTTCCAATGAGTGCTGGTAATGTTAATCCTTCGACCACTGATGGAAATCTTCAGGTGAGACAGACAACATTCTCAGAGCAAAAGGACAAATATCCTGCTAGTGCTAAATTGACTCCAGATATTGAAAAAAAATATGTTCACAATGTGTATGATGCTATTGCACCTCACTTCAGCGCTACAAGATTTGCTAAGTGGCCAAAAGTAGCCAAGTTTCTTGATTCACTGATGACAGGGTCAGTTATATTGGATGCAGGATGTGGCAATGGAAAATATTTGGGTTTTAATCGAAATTGCTTTTTTATAGGTTGTGACATAAGCCCGTCTTTGATCAACATATGTGGAAACAGAGGACATGAAGTTTTAGTTGCAGATGCACTCAATCTCCCTTACAGAACTGGGTTTGGTGATGCTGCAATATCCATAGCTGTTTTGCATCATCTTAGCACTGAAGAGCGCAGGAAA-AAGGCAATAGAAGAACTTGTGCGAGTAGTCAATAAGGGAGGAAAGATTCTGATAACTGTTTGGGCTGTAGAGCAGGAAGATAGATCATTGCTTACAAGATGGACCCCTCTTACACACAAGTATACGGAACAGTGGGTAGGAACAAGTACCACTTATCAGTCTAGCTCATCAAATAGTTCTTTGGAAAGCATTCAGGAAGCAGAGAATGACAACTCAAGCATTCATGGGTCACTAAACAAAATCTCCGGAAAACAGGAGCGAGTGTATCCTCATGAG-GACCGATGTCCAGAAAGAGTAGAGGTGTCTGACAATGGGAATGAGATTGATGAAAGTGAGGTATCCATCGTCCCAACAGGAAAT-GAGAGAGAA---CAACAAGAATTTTTCGTCCCTTGGCATTTACCTTACCATCGGGCAGAAGTTATTGGAGCATCTGCTTCAGCTATTGC--AAGTGGGTTTGCAAAGAAGGATGATAAGAAG--GGTGCAGTTGTCTACAATCGGTACTACCATGTATTTGCTGAAGGGGAGCTTGAAAGGTATGCT--TTTTCATCTTTGATT-----CAA-----------------------------
>AF1
--TAAGCATAATGAGAAAAATCTTGATGTGATCTCTGTAAAAACCAATACAAGGCTTGGCTTTAGAATAGATTT--CTCAAACAGATTGTCTTTCAGCTCCTT--TGG---GAAGATGACATTATCGTCTAACAATCTTCCAATGAATTTGGGTAATTTTA---CATCAAACTCCAAAGTAGATCTTCAGAAAACACAGACAGTGATTGTAAAACAAAATGACAAATGCGCTGTTAGTGCTAAAATTACCCCGGATATTGAAAAGAAATATGTTCACCATGTCTATGATGCTATTGCTCCTCACTTCAGCTCTACAAGATTTGCTAAGTGGCCTAAAGTAGCTAAGTTTCTTGATTCACTGGTACCAGGGTCAATTATATTAGATGCAGGATGTGGCAATGGAAAATATTTAGGTTTTAATCCAAATTGTTTTTTTATAGGTTGTGATATAAGTCCGTCTTTGATCAACATCTGTGGAAGCAGGGGACATGATGTTTTAGTTGCAGATGCACTCAATCTTCCTTATAGAAGTGGGTTTGGCGATGCTGCAATATCCATAGCTGTTTTGCATCATCTTAGTACTGAAGAACGGAGGAAA-AAGGCAATTGAGGAACTTGTGAGAGTAGTCAATAAGGGAGGAATGATTCTGATAACTGTATGGGCTGTTGAACAGGAAGATAGTTCATTGCTTACAAAATGGACCCCTCTTACACAAAAGTATATCGAACAGTGGGTAGGTACAAACACCAGTTTTGAGTCTAGATCATCAATTACTTCTTTAGAAAGCATTCAGGAAGCAGTGAATGATGATTCAAGTGATCAGGAGTCACCAAACAAATTCAACGGAGAACTTGAGCAAACATGCTCTCATGAT-GACCAATGTTCAGAAAGAACAGAGGTGGCCAACACTAAGAGAAATCCTGATGAAAGTGACGTGTATGCTGTCTCAACGGAAACT-GTGAGAGAAGAGCAACAAGAATTTTTTGTACCTTGGCATTTACCTTACCACAGGGCAGAAGTTAGTGGAGTATCTGCTTCAGCTATTGC--AAGTGGGTTTGCAAAGAAGGATGATAAAAAA--GGGGCTGTTGTTTACAATCGTTACTACCATGTATTTGCTGAGGGAGAGCTTGAAAGGTACGTT--TTTCAATTTTGTATT-----CAA-----------------------------
>AG2
--TAAGCATAATGAGAAAAATCTTGATGTGATCTCTGTAAAATCCAATACAAGGCTTGGCTTTAGAATAGATTT--CTCAAACAGATTGTCTTTCAGCTCCTT--TGG---GAAGATGACATTATCGTCTAACAATATTCCAATGAATTTGGGTAATTTTA---CATCAAACTCCAAAGTAGATCTTCAGAAAACACAGACAGTGATTGTAAAACAAAATGACAAATGCGCTGTTAGTGCTAAAATTACCCCGGATATTGAAAAGAAATATGTTCACCATGTCTATGATGCTATTGCTCCTCACTTCAGCTCTACAAGATTTGCTAAGTGGCCTAAAGTAGCTAAGTTTCTTGATTCACTGGTACCAGGGTCAATTATATTAGATGCAGGATGTGGCAATGGAAAATATTTAGGTTTTAATCCAAATTGTTTTTTTATAGGTTGTGATATAAGTCCGTCTTTGATCAACATCTGTGGAAGCAGGGGACATGATGTTTTAGTTGCAGATGCACTCAATCTTCCTTATAGAAGTGGGTTTGGCGATGCTGCAATATCCATAGCTGTTTTGCATCATCTTAGTACTGAAGAACGGAGGAAA-AAGGCAATTGAGGAACTTGTGAGAGTAGTCAATAAGGGAGGAATCATTCTGATAACTGTATGGGCTGTTGAACAGGAAGATAGTTCATTGCTTACAAAATGGACCCCTCTTACACAAAAGTATATCGAACAGTGGGTAGGTACAAACACCAGTTTTGAGTCTAGATCATCAATTACTTCTTTAGAAAGCATTCAGGAAGCAGTGAATGATGATTCAAGTGATCAGGAGTCACCAAACAAATTCAACGGAGAACTTGAGCAAACATGCTCTCATGAT-GACCAATGTTCAGAAAGAACAGAGGTGGCCAACACTAAGAGAAATCCTGATGAAAGTGACGTGTATGCTGTCTCAACGGAAACT-GTGAGAGAAGAGCAACAAGAATTTTTTGTACCTTGGCATTTACCTTACCACAGGGCAGAAGTTAGTGGAGTATCTGCTTCAGCTATTGC--AAGTGGGTTTGCAAAGAAGGATGATAAAAAA--GGGGCTGTTGTTTACAATCGTTACTACCATGTATTTGCTGAGGGAGAGCTTGAAAGGTACGTT--TTTCAATTTTGTATT-----CAA-----------------------------
>AH26
-ATAAGAATAATGGGGAAGGCCTTGTTTTGGCATATGCAACTCCAAGTGCAACACCTGTTTCAACTACAGATAT--AAGAAGTA---CACCTTACAGCGCTCT--TCAAAAGAAAGTGACATTATCATCTAATCACCGTCGAATGGATGCTGCTAATTATAATGCAGCAATGACTGGCGGAAATCTTCAGGTACAGAAGACCACATTCTCAAATAAAAAGGAGGAATATCTTGATAGTACCAAATCTACTCCAGATATTGAAAAGAAATATGTTCACAGTGTTTATGATGCTATTGCACCTCACTTCAGTTCTACAAGATTTGCTAAGTGGCCAAAAGTAGCCAAGTTTCTTGAATCACTAACACCTGGGTCAACTGTTTTAGATGCAGGATGTGGTAATGGAAAATATTTAGGTTTTAATCCAAATTGCTTTTTCATAGGCTGTGATATAAGTTCTCCCTTGATTAGCATCTGTGCAAATAAAGGACATGAAGTTCTAGTCGCAGATGCACTCAATCTTCCTTACAGAACTGGATTTGGTGATGCCGCAATATCAATAGCTGTTCTGCATCATCTTAGTACTGAAGAGCGCAGGAAA-AGGGCAATAGAGGAACTTGTTAGAATAGTCTGTAAAGGAGGAAGGATTCTGATAACTGTTTGGGCTGTTGAGCAAGAAGACAGGGCATTGCTTACAAAGTGGACCCCTCTTACTGATAAGTACATGGAAGAGTGGGTAGAACCAACTAGCAATTTTGGATCTCGCTCATTAACTGCTTCTTTAGAAAGCATTCAGGAAACAGAGCATTATAACTCCACTGATTTGGAGACACAGAACAATTATAGTGAAGAACATGAGCAGGCATATTCTCCCAGT-GAACAGCAGCTAG---GAGTACAGTTGCCTGACACTAAGAGATCTACAGTTAAGAGTGAGA----------------------------------GAGAACAAGAATATTTTGTTCCATGGCATTTACCTTACCACCGTGCTGAGATTAGTGGGGCCTCTGCTTCTGCTATTTC--AAGTGGGTTTGCAAAGCAGGATGATAAAAAG--GGGGCTGTCATCTACAATCGTTATTACCATGTATTTGCTGAGGGGGAGCTTGAAAGGTA---T--TTTTTAATTCTATAA---TTCCA-----------------------------
>AME1
-TTAAGTGTAAGGAGAAAGCTCTTGGCATGGTATGTGTCACCTCAAATGCAAGTCCTGTTTCAAGA--AGATTT--CAAGAAACTATTGCCTCTCAGTTCTTT--TGAGAAGAAGATGACATTATCATCTAATGACCTTCCAATGAGTTCTGGTAATTTTATTCCTTTGACCACTGATGGAAATCTTCAGATGAGACAGACAACATTCTCAGAGCAAAAGGACAAATATCCTGCTAGTGCTAAACTGACTCCAGATATTGAAAAAAAATATGTTCACAATGTGTATGATGCTATTGCACCTCACTTCAGCTCTACAAGATTTGCTAAGTGGCCAAAAGTAGCCAAGTTTCTTGATTCACTGATGACAGGGTCAATTATATTGGATGCAGGATGTGGCAATGGAAAATATTTGGGTTTTAATCAAAATTGCTTTTTTATAGGTTCTGACATAAGCCCGTCTTTGATCAACATCTGTGGAAACAGAGGACATGAAGTTATAGTTGCAGATGCACTCAATCTCCCCTACAGAACTGGCTTTGGTGATGCGGCAATATCCATAGCTGTTTTGCATCATCTTAGCACTGAAGAGCGCAGGAAA-AAGGCAATAGAAGAACTTGTGAGAGTAGTCAACAAGGGAGGAAAGATTCTGATAACTGTTTGGGCTGTAGAGCAGGAAGATAGATCATTGCTTACAAAATGGACCCCTCTTACACACAAGTATACAGAACAGTGGGTAGGAACAAGTACCACTTTTCAGTCTAGCTCATCAACTAGTTCTTTGGAAAGCATTCAGGAAGGAGAGAATGACAACTCAAGCGTTCATGGGTCACTAAACAAAATCTCCAGAAAACAGGAGCGAGTGTATTCTCATGAG-GACCAGTGTCCAGAAAGAGTAGAGGTGTCTGACAATAGGAACAAGATTGATGAAAGTGAGGTATCCATCGTCCCAACAGGAAAT-GAGAGAGAA---CAACAAGAGTTTTTTGTCCCTTGGCATTTACCTTACCATCGGGCAGAAGTTATTGGAGCATCTGCTTCAGCTATTGC--TAGTGGGTTTGCAAAGAAGGATGATAAGAAG--GGCGCAGTTGTCTACAATCGGTACTACCATGTATTTGCTGAGGGGGAGCTTGAAAGGTATGCT---TTTCATCTCTGATT-----CAA-----------------------------
>AP25
-ATAAGAATAATGGGGAAGGCCTTGTTTTGGCACATGCAACTCCAAGTGCAACACCTGTTTCAACTACAGATAT--AAGAAGTA---CACCTTACAGCGCTCT--TCAAAAGAAAGTGACATTATCATCTAATCACCGTCGAATGGATGCTGCTAATTATAATGCAGCAATGACTGGCGGAAATCTTCAGATACAGCAGACCACATTCTCAAATAAAAAGGAGGAATATCTTGATAGTACCAAATCTACTCCAGATATTGAAAAGAAATATGTTCACAGTGTTTATGATGCTATTGCACCTCACTTCAGCTCTACAAGATTTGCTAAGTGGCCAAAAGTAGCCAAGTTTCTTGAATCACTAACACCTGGGTCAACTGTTTTAGATGCAGGATGTGGTAATGGAAAATATTTAGGTTTTAATCCAAATTGCTTTTTCATAGGCTGCGATATAAGTTCTCCCTTGATTAGCATCTGTGCAAATAAAGGACATGAAGTTCTAGTCGCAGATGCACTCAATCTTCCTTACAGAACTGGATTTGGTGATGCCGCAATATCAATAGCTGTTCTGCATCATCTTAGTACTGAAGAGCGCAGGAAA-AGGGCAATAGAGGAACTTGTTAGAATAGTCTGTAAAGGAGGAAGGATTCTGATAACTGTTTGGGCTGTTGAGCAAGAAGACAGGGCATTGCTTACAAAGTGGACCCCTCTTACTGATAAGTACATGGAAGAGTGGGTAGAACCAACTAGCAATTTTGGATCTCGCTCATTAACTGCTTCTTTAGAAAGCATTCAGGAAACAGAGCATTATAACTCCACTGATTTGGAGACACAGAACAATTATAGTGAAGAACATGAGCAGGAATATTCTCCCAGT-GAACAGCAGCTAG---GAGTACAGTTGCCTGACACTAAAAGATCTACAGTTAAGAGTGAGA----------------------------------GAGAACAAGAATATTTTGTTCCATGGCATTTACCTTACCACCGTGCTGAGATTAGTGGGGCCTCTGCTTCTGCTATTTC--AAGTGGGTTTGCAAAGCGGGATGATAAAAAG--GGGGCTGTCATCTACAATCGTTATTACCATGTATTTGCTGAGGGGGAGCTTGAAAGGTA---T--TTTTTAATTCTATAA---TTCCA-----------------------------
>APA47
---AAGAATAATGAGAAAAATCTTGATGTGGTCTCTGTAACCTCCAGTACAAGGCCTGTCTTTAGTATAGATTT--CTCAAACAGATTGTCTTTCAGCTCCTT--TGGGAAGAAGATAACATTATCATCTAACAATCTTGCAATGAATTTGGGTAATTTTG---CATCAAGCCCGAAAAGAAATTTTCAGAAAACACAGACAGTGATTGCAAAACAAAATGACAATTATGCTTTAAGTGCTAAAATTACCCCAGACATTGAAAAGAAATATGTTCACCATGTCTATGATGCTATTGCTCCTCACTTCAGCTCTACAAGATTTGCTAAGTGGCCTAAAGTAGCCAAGTTTCTTGATTCACTGGCACAAGGGTCAATTATATTAGATGCAGGATGTGGCAATGGAAAATATTTAGGATTTAGTCCAAATTGCTTTTTTATAGGTTGTGATATAAGTTCGTCTTTGATCAACATCTGTGGAAGCAGGGGACATGAAGTTTTAGTAGCAGATGCACTCAATCTTCCTTATAGAAGTGGGTTTGGTGATGCTGCAATATCCATAGCTGTTTTGCATCATCTTAGTACTGAAGAGCGGAGGAAA-AAGGCAATTGAGGAACTTGTGAGAGTAGTAAATAAGGGAGGAATGATTCTGATAACTGTATGGGCTGTTGAACAGGAAGATAGTTCATTGCTTACAAAATGGACCCCTCTTACACATAAGTATGTCGAACAGTGGGTAGGAACAAACACCAGTTTTGAGTCTAGCTCATCAATTACTTCTTTAGGAAGCATTCAGGAAGCAGTGAATGATGATTCAAGTGATCAGGAGTCACCAAACAAATTCAATGGAGAACTTGAGCAAGCATGTTCTCATGAT-GCCCAATGTTCTGAAAAAGCGGATGTATCCAACACTAAGAGAAATCTTTATGAAAGTGACGTGTATACTGTCTCAACAGAAACT-ATAAGAGAAGAGCAACAAGAATTTTTTGTACCGTGGCATTTACCTTACCACAGGGCAGAAGTTAGTGGAATATCTGCTTCAGCTATTGC--AAGTGGGTTTGCAAAGAAGGATGATAAAAAG--GGGGCTGTTGTTTACAATCGTTACTACCATGTATTTGCTGAGGGGGAGCTTGAAAGGTATGTT--TTTCAGTTTCATATT-----CAA-----------------------------
>AR2
----------------------------------------------------------------------------------------------------------------------------------------------------------------------------------------CTTCAGATGAGACAGACAACATTCTCAGAGCAAAAGGACAAATATCCTGCTAGTGCTAAACTGACTCCAGATATTGAAAAAAAATATGTTCACAATGTGTATGATGCTATTGCACCTCACTTCAGCTCTACAAGATTTGCTAAGTGGCCAAAAGTAGCCAAGTTTCTTGATTCACTGATGACAGGGTCAATTATATTGGATGCAGGATGTGGCAATGGAAAATATTTGGGTTTTAATCAAAATTGCTTTTTTATAGGTTGTGACATAAGCCCGTCTTTGATCAACATCTGTGGAAACAGAGGACATGAAGTTATAGTTGCAGATGCACTCAATCTCCCCTACAGAACTGGCTTTGGTGATGCAGCAATATCCATAGCTGTTTTGCATCATCTTAGCACTGAAGAGCGCAGGAAA-AAGGCAATAGAAGAACTTGTGAGAGTAGTCAACAAGGGAGGAAAGATTCTGATAACTGTTTGGGCTGTAGAGCAGAAAGATAGATCATTGCTTACAAAATGGACCCCTCTTACACACAAGTATACAGAACAGTGGGTAGGAACAAGTACCACTTTTCAGTCTAGCTCATCAACTAGTTCTTTGGAAAGCATTCAGGAAGGAGAGAATGACAACTCAAGCGTTCATGGGTCACTAAACAAAAAC------------------------------------------------------------------------------------------------------------------------------------------------------------------------------------------------------------------------------------------------------------------------------------------------------------------------------------------------------------------------
>AS57
-ATAAGATTAATGGGAAAGGCCGGGGTGTGGTATGTGCAACCTCAAATACAAGTCTGTTTTCAAGAATAAATTT--CAGAAACAGACTACCTTTCAGCTCTTT--TGTAAAGAAAATGACGTTATCATCTAATGCCCTTCCAACAAATTCTGGTGATTTGGATCCAGCAACCACTGAAGGAAATTTTCAGAGAACACAGGAAATGTTCTCAACACAGAAAGATGAATATCCTGTTAGTGCTAATTTTACTCCAGATATTGAAAAGAAGTATGTTCATAATGTTTATGATGCTATTGCACCTCACTTCAGCTCAACAAGATTTGCGAAGTGGCCAAAAGTAGCCAAGTTTCTTGATTCCCTGACACCAGGGTCAATCATCTTGGATGCTGGATGTGGCAATGGAAAATATTTAGGCCTCAATTCAAATTGTTTTTTTATAGGTTGTGATATAAGTTCATCCTTGATCAACATCTGTGGAAGTAGAGGACATGAAGTTTTGGTTGCAGACGCAATCAATCTTCCTTACAGAAATGGGTTTGGTGATGCTGCAATATCCATAGCTGTTTTGCATCATCTTAGTACTGAAGAACGCAGGAAA-AAGGCAATAGAGGAACTTGTGAGAATAGTCCGTAAGGGAGGAAAGGTTCTGATAACTGTTTGGGCTGTTGAGCAGGAAGATAGATCTTTGCTTACAAAATGGACCCCTCTTGCACGCAAGTATACGGAGCAGTGGGTGGGAACAACTAGCAGTTTTGAGTCTAGTTCATCAACTGCTGCTCTGGAAAGCATTCAAGAATCAGCAAATGATGATTCAGGTTGTCAAGAGTTGCCTACTGAAAACAATAAAGAACACATCAAAACACATTCTCATAAA-AAGCAATACCCAGAAAGAGTAGAGGCACCTGAGACTGATAAAGATATTGCAGTGGGTGAGGTCTCCATTGTCCCAAAAGGAAGT-GAGAGAGAA---CAACAAGAATTTTTTGTACCTTGGCATTTACCTTACCATCGGGCAGAAGTTAGTGGAACATCTGCTCAAGCTATTGC--AAGTGGGTTTGCAAAGAAAGATGATAAAAAG--GGGGCTGTTATTTACAATCGTTACTACCATGTATTTACTGAGGGAGAGCTTGAAAGGTATGCT------------------------------------------------------
>ASA51
-------------------------------------------------------------------TAGATTT--TACAAATCAATTGCCTTTCAGCTCCTT--TGGGAAGAAGATGACATTACCGTCTAACAATCTTCCAATGAACTTGGGTAATTTTA---CATCATCCTCCAATGGAAATCTTCAGACAACACAGACAGTGATTTCAAAACAAAATGACAAATACCCTGATAGTGCTAAAATTACCCCGGATATTGAAAAGAAATATGTTCACCATGTCTATGATGCTATTGCTCCTCACTTCAGCTCTACAAGATTTGCTAAGTGGCCTAAAGTAGCCAAGTTTCTTGATTCACTGGCACCAGGGTCAATTATATTAGATGCAGGATGTGGCAATGGCAAATATTTAGGGTTTAATTCAAATTACTTTTTTATAGGTTGTGATATAAGTCCGTCCTTGATCAACATCTGTGGCAGCAGGGGACACGAAGTTTTAGTTGCAGATGTACTCAATCTTCCTTATAGAAATGGGTTTGGCGATGCTGCAATATCCATAGCTGTTTTGCATCATCTTAGTACTGAAGAGCGCAGGACA-AAGGCAATAGAGGAACTTGTGAGAGTAGTCAGTAAGGGAGGAATGATTCTAATAACTGTATGGGCTGTTGAACAGGAAGATAGTTCTTTGCTTACAAAATGGACCCCTCTTACACATAAGTATATGGAACAATGGGTAGGAACAAACACCAGTTTTGAGTCCAGCTTATCAAT----------------------------------------------------------------------------------------------------------------------------------------------------------------------------------------------------------------------------------------------------------------------------------------------------------------------------------------------------------------------------------------------------------------------------------------------
>CB35
-ATAAGAATAACGGGAAAGGTCTTGTTTTGGCACATGCAACCCCAAGTGCAACACCTGTTTCAACTACAGATAT--AAGAAGTA---GACCTTACAGTGCTTT--TGAAAAGAAAGCGACATTATCATCTAATCACCATCGTATGGATGCTGCTAATTATAATGCAGCAATGACTGGCGGAAATCTTGAGATACAGCAGACCACACTCTCAAATAAAAAGGAGGAATATCTTGATAGTACCAAATGTACTCCAGATATTGAAAAGAAATATGTTCACAGTGTTTATGATGCTATTGCACCTCACTTCAGCTCTACAAGATTTGCTAAGTGGCCAAAAGTAGCCAAGTTTCTTGAATCACTAACACCAGGCTCAATTGTTTTAGATGCAGGATGTGGGAATGGAAAGTATTTAGGTTTTAATCCAAATTGCTCTTTCATAGGCTGTGATATAAGTTCTCCCTTGATCGGCATCTGTGCAAATAGAGGACATGAAGTTCTAGTTGCAGATGCACTCAATCTTCCTTACAGAACTGGGTTTAGTGACGCTGCAATATCAATAGCTGTCCTGCATCATCTTAGTACTGAAGAACGCAGGAAA-AGGGCAATAGAGGAACTTGTTAGAATAGTCTGTAAAGGAGGAAGGATTCTGATAACTGTTTGGGCTGTTGAGCAAGAGGACAGGGCATTGCTTACAAAGTGGACCCCTCTTACTGACAAGTACATGGAAGAGTGGGTAGAACCAACTAGCAATTTTGGATCTCGCTCAGTAACTGCTTCTTTAGAAAGCATTCAGGAATCCGAGCATTATAACTCCTGTGATTTGGAGACACTGAATAATAATAGTGAAGAACATGAGCAGGCATATTCTCCCAAT-GAACAGCATCTAG---GAGTCCAGTTGTCTGACACTAAGAGATCTACAGTTGAAAGTGAGA----------------------------------GAGAACAAGAATATTTTGTTCCGTGGCATTTACCTTATCACCGTGCTGAGATTACTGGGGCCTCTGCTTCTGCTATTTC--AAGTGGGTTTGCAAAGCGGGATGATAAAAAG--GGGGCTGTCATCTACAATCGTTATTACCATGTATTTTCCGAGGGAGAGCTTGAAAGGTATGTT--TTTTTAATTTTATTA---TTCAAAAAAAACATTTTTA---------------
>CD18
----------ATGGGAGAGGCTGGGATAGGATATGTGCGACCTCAAATACAAGTCTGTTTTCAAAAA-AAATTG--CAGAAACATACTACCTTTCAGCTCTTT--TGAAAAAAAACTGACGTTATCATCTAATGCCCTTCCAATGAATTCCGATAATTTGGATCCAGCAGCTACTGATGGAAATCTCCAGAAAACACAGGCATTGTTCTCAACTCAGAAAGACAAATATCCTGTTAGTGCCAATTTTACTCCAGATATTGAAAAGAAATATGTTCATAATGTCTATGATGCTATTGCACCTCACTTCAGCTCGACAAGATTTGCCAAGTGGCCAAAAGTAGCCAAGTTTCTCGATTCCTTGACACAAGGGTCAATCGTCTTGGATGCTGGATGTGGCAATGGAAAATATCTAGGCTTCAATCCAAATTGTTTTTTTATAGGTTGTGATATAAGTTCTTCCTTGATCAGCATCTGTGGAAGTAGAGGACATGAAGTTTTGGTTGCGGATGCAATCAATCTTCCTTATAGAAGTGGGTTTGGTGATGCTGCAATATCGATAGCTGTTTTACATCATCTTAGTACTGAAGAGCGCAGGAAA-AAGGCAATAGAGGAACTTGTTAGAATAGTTCATAAGGGAGGAAAGGTTCTGATAACTGTTTGGGCTGTAGAGCAGGAAGATAGATCTTTGCTTACAAAATGGACCCCTCTTGCATGCAAGTATACGGAGCAGTGGGTTGGAAAAACTAACAGTTTTCAGTCTAGTTCATCATCTGCTGCTCTGGAAAGTATTCAGGAATCAGAAAATGATGATTCCGGTGGTCAAGACTTGCTTAGTGAAAACAGTGGAGAATGCATTAAAACACATCCTCTTGAA-ATGCATTACCCGGAAGGGCTAGAGGCACCTGAGACTAAGGAAGATATTGCAGAGGGCGAGGTTTCTGTTCTTCCAAAACAAAGT-GAAAGAGAA---CAACAGGAATTTTTTGTACCTTGGCATTTACCTTACCATCGGGCAGAAGTTAGTGGAACATCTGCTCAAGCTATTGC--AAGTGGGTTTGCAAAGAAAGATGATAAAAAG--GGGGCTGTTATTTACAATCGTTACTACCATGTATTTACTGAGGGAGAGCTTGAAAGGTATGCT--TCTTCATTTATTGTT-------------------------------------
>CDE34
-ATAAGAATAACAGGAAAGGTCTTGTTTTGGCACATGCAACCCCAAGTGCAACACCTGTTTCAACTACAGATAT--AAGAAGTA---GACCTTACAGTGCTTT--TGAAAAGAAAGCGACATTATCATCTAATCACCATCGTATGGATGCTGCTAATTATAATGCAGCAATGACTGGCGGAAATCTTGAGATACAGCAGACCACACTCTCAAATAAAAAGGAGGAATATCTTGATAGTACCAAATGTACTCCAGATATTGAAAATAAATATGTTCACAGTGTTTATGATGCTATTGCACCTCACTTCAGCTCTACAAGATTTGCTAAGTGGCCAAAAGTAGCCAAGTTTCTTGAATCACTAACACCAGGCTCAATTGTTTTAGATGCAGGATGTGGGAATGGAAAGTATTTAGGTTTTAATCCAAATTGCTCTTTCATAGGCTGTGATATAAGTTCTCCCTTGATCGGCATCTGTGCAAATAGAGGACATGAAGTTCTAGTTGCAGATGCACTCAATCTTCCTTACAGAACTGGGTTTGGTGATGCTGCAATATCAATAGCTGTCCTGCATCATCTTAGCACTGAAGAACGCAGGAAA-AGGGCAATAGAGGAACTTGTTAGAATAGTCTGTAAAGGAGGAAGGATTCTGATAACTGTTTGGGCTGTTGAGCAAGAGGACAGGGCATTGCTTACAAAGTGGACCCCTCTTACTGACAAGTACATGGAAGAGTGGGTAGAACCAACTAGCAATTTTGGATCTCGCTCAGTAACTGCTTCTTTAGAAAGCATTCAGGAATCCGAGCATTATAACTCCTGTGATTTGGAGACACAGAATAATAATAGTGAAGAACATGAGCAGGCATATTCTCCCAAT-GAACAGCATCTAG---GAGTCGAGTTGTCTGACACTAAGAGATCTACAGTTGAAAGTGAGA----------------------------------GAGAACAAGAATATTTTGTTCCGTGGCATTTACCTTATCACCGTGCTGAGATTAGTGGGGCCTCTGCTTCTGCTATTTC--GAGTGGGTTTGCAAAGCGGGATGATAAAAAG--GGGGCTGTCATCTACAATCGTTATTACCATGTATTTTCCGAGGGAGAGCTTGAAAGGTATGTT--TTTTTAATTTTATTA---TTCAAAAAAAACATTTTTA---------------
>CF38
---AAGAATAATGCGAAAGGCCTTGGTGTGGTATATGCAATCTCAAATACAAGTCCAGTTTCAAGA--AGATTT--CATGAATAGATTACCTTTCAGCTGTTT--TGAAAAGAAAATGACATTATCATCTAATGCCCTTCCGATGAATGCTTGTAATTATAATCTAGCAATCACTGACAGAAATCTCCAGAGAACACAGGTAATGTTCTCAACACAAAAAAATGAATATCCTGTTAGTACTAAATTTACTCCAGATATTGAAAAGAAATATGTTCACAATGTCTATGATGCCATTGCGCCTCACTTCAGCTCTACAAGATTTGCGAAGTGGCCAAAAGTAGCCAAGTTTCTTGATTCCTTGACACCGGGTTCAATCATCTTGGATGCTGGATGTGGCAATGGAAAATATTTAGGTATCAACCCAAATTGCTTTTTTATAGGTTGTGACATAAGTTCTTCCTTGATCGACATCTGTGGAAGCAGAGGACATGAAGTTTTGGTTGCTGATGCACTCAATCTTCCTTACAGAAATGGGTTTTTTGATGCTGCAATATCCATAGCTGTTTTACATCATCTTAGTACTGAAGAACGCAGGAAA-AATGCAATAGAGGAACTTGTGAGAGTAGTCCATAAGGGAGGAAAGGTTCTGATAACTGTTTGGGCTGTTGAGCAGGAAGATAGATCTTTGCTTACAAAATGGACCCCTCTTACACGCAAGTATATGGAACAGTGGGTAGGAACAACTAGCAATTTTGAGTCTAGCTCATCACCTGCTTCTTTGGATAGCATTCAGGAATCAGAGAATGACGATTCAGGTGATCAGGAGTCACTATCTGAAAACAGTGAAGAACACATCGAAGCATGTTCTCAT----GAGCAATGCCCAGAAAGAGTAGAGGTACCTGACACTAAGAAAGATATTGAAGAGAGTGAGGTGCCCATTGTTCCAACAGCAAGT-GAGAGAGAA---CAACAAGAATTTTTTGTACCTTGGCATTTACCTTATCATCGGGCTGAAGTAAGTGGAGCATCTGCTTCAGCTATTGC--AAATGGGTTTGCAAAGAAGGATGATAAGAAG--GGGGCTGTTGTCTACAATCGATACTACCATGTATTTGCCGAGGGAGAGCTTGAAAGGTATGCT--TCTTGAATTCTTTTA---TTCAA-----------------------------
>CH19
--TAAAATTCATGGGAGAGGATGGGGTAGGAGATGTGCGACGTCAAATACAAGTCTGTTTTCAAGAA-AAATTG--CAAAAACATACTATCTTTCAGCCCTTT--TGAAAAAAGACTGACATTATCATCTAATGCCCTTCCAATGAATTCCGGTAATTTGGATCCAGCAGCTACTGATGGAAATCTCCAGAAAACACAGGCATTATTCTCATCTCAGAAAGATGAATATCCTGTTAGTGCCAATTTTACTCCAGATATTGAAAAGAAATATGTTCATAATGTCTATGATGCTATTGCACCTCACTTCAGCTCGACAAGATTTGCTAAGTGGCCAAAAGTAGCCAAGTTTCTCGATTCCTTGACACAAGGGGCAATCGTCTTGGATGCTGGATGTGGCAATGGAAAATATCTAGGCTTCAATCCAAATTGTTTTTTTATAGGTTGTGATATAAGTTCTTCCTTGATCAGCATCTGTGGAAGTAGAGGACATGAAGTTTTGGTTGCGGATGCAATCAATCTTCCTTATAGAAGTGGCTTTGGTGATGCTGCAATATCCATAGCTGTTTTACATCATCTTAGTACTGAAGAGCGCAGGAAA-AAGGCAATAGAGGAACTTGTTAGAATAGTTCATAAGGGAGGAAAGGTTCTGATAACTGTTTGGGCTGTAGAGCAGGAAGATAGATCTTTGCTTACAAAATGGACCCCTCTTGCATGCAAGTATACGGAGCAGTGGGTTGGAAAAACTAGCAGTTTTCAGTCTAATTCATCATCTGCTGCTCTGGAAAGTATTCAGGAATCAGCAAATGATGATTCCGGTGGTCAAGACTTGCTTACTGAAAACAGTGGAGAACGCATCAAAACACATCATCTTGAA-ATGCATCACCCGGAAGGGCTAGAGGCACCTGAGACTAAGGAAGATATTGCAGAGGGCGAGGTTTCCGTTCTTCCAAAACAAAGT-GAGAGAGAA---CAACAAGAATTTTTTGTACCTTGGCATTTACCTTACCATCGGGCAGAAGTTAGTGGAACATCTGCTCAAGCTATTGC--AAGTGGGTTTGCGAAGAAAGATGATAAAAAG--GGGGCTGTTATTTACAATCGTTACTACCATGTATTTACTGAGGGAGAGCTTGAAAGGTATGCT--TCTTCATTTATTGTT-------------------------------------
>CHA37
---AAGAATAATGCGAAAGGCCTTGGTGTGGTATATGCAACCTCAAATACAAGTCCAGTTTCAAGA--AGATTT--CATGAATAGATTACCTTTCAGCTGTTT--TGAAAAGAAAATGACATTATCATCTAATGCCCTTCCGATGAATGCTTGTAATTATAATCTAGCAACCACTGACAGAAATCTCCAGAGAACACAGGTAATGTTCTCAACACAAAAAAATGAATATCCTGTTAGTACTAAATTTACTCCAGATATTGAAAAGAAATATGTTCACAATGTCTATGATGCCATTGCGCCTCACTTCAGCTCTACAAGATTTGCGAAGTGGCCAAAAGTAGCCAAGTTTCTTGATTCCTTGACACCGGGTTCAATCATCTTGGATGCTGGATGTGGCAATGGAAAATATTTAGGTATCAACCCAAATTGCTTTTTTATAGGTTGTGACATAAGTTCTTCCTTGATCGACATCTGTGGAAGCAGAGGACATGAAGTTTTGGTTGCTGATGCACTCAATCTTCCTTACAGAAATGGGTTTTTTGATGCTGCAATATCCATAGCTGTTTTACATCATCTTAGTACTGAAGAACGCAGGAAA-AATGCAATAGAGGAACTTGTGAGAGTAGTCCATAAGGGAGGAAAGGTTCTGATAACTGTTTGGGCTGTTGAGCAGGAAGATAGATCTTTGCTTACAAAATGGACCCCTCTTACACGCAAGTATATGGAACAGTGGGTAGGAACAACTAGCAATTTTGAGTCTAGCTCATCACCTGCTTCTTTGGATAGCATTCAGGAATCAGAGAATGACGATTCAGGTGATCAGGAGTCACTATCTGAAAACAGTGAAGAACACATCGAAGCATGTTCTCAT----GAGCAATGCCCAGAAAGAGTAGAGGTACCTGACACTAAGAAAGATATTGAAGAGAGTGAGGTGCCCATTGTTCCAACAGCAAGT-GAGAGAGAA---CAACAAGAATTTTTTGTACCTTGGCATTTACCTTATCATCGGGCTGAAGTAAGTGGAGCATCTGCTTCAGCTATTGC--AAATGGGTTTGCAAAGAAGGATGATAAGAAG--GGGGCTGTTGTCTACAATCGATACTACCATGTATTTGCCGAGGGAGAGCTTGAAAGGTATGCT--TCTTGAATTCTTTTA---TTCAA-----------------------------
>CJ24
-ATAAGATTAATGGGAAAGGCCGCGGTGGGATATGTGCAACCTCAAATACAAGTCCGTTTTCAAGAATAAATTT--TAGAAACAGACTACCCTTCAGCTCTTT--TGAAAAGAAAATGACATTATCATCTAATGCTCTTCCAATGAATTCTGGTAATTTGGATCCAGCAACCACCGATGGAAATCTTCTGAGAACACAGGCAATGTTCTCAACACAGAATGACAAATATCCTGTTAGTGCTAATTTTACACCAGCTATTGAAAAGAAATATGTTCATAATGTTTATGATGCTATTGCACCTCACTTCAGCTCGACAAGATTTGCTAAGTGGCCAAAAGTAGCCAAGTTTCTTGATTCCCTGACACCAGGGTCAATCATCTTGGATGCTGGATGTGGCAATGGAAAATATCTAGGCTTCAATCCAAATTGTTTTTTTATAGGTTGTGATATAAGTTCTTCCTTGATCAACATCTGTGGAAGTAGAGGACATGAAGTTTTGGTTGCAGATGCAATCAATCTTCCTTACAGAAATGGGTTTGGTGATGCTGCAATATCCATAGCTGTTTTGCACCATCTTAGTACTGAAGAACGCAGGAAA-AAGGCAATAGAGGAACTTGTGAGAATAGTCCATAAGGGAGGAAAGGTTCTGATAACTGTTTGGGCTGTTGAGCAGGAAGATAGATCTTTGCTTACAAAATGGACCCCTCTTGCACAGAAGTATACGGAGCAGTGGGTGGGAACAACTACCAGTTTTGAGTCTAGTTCATCAACTGCTGCTCTGGAAAGCATTCAGGAATCAGCAAATGACGATTCAGGTGGTCAGGATTTGCTTACTGAAAACAATGAAGAACACATC---ACACATTCTCATAAA-ATGCAATACCCAGAAAGTGTAGAGGCAACTGAGACTAAGAAAGATATTGCAGAGGGTGAGGTTTCCATTCTTTCAAAAGGAAGT-GAGAGAGAA---CAACAAGAATTTTTTGTACCTTGGCATTTACCTTACCATCGGGCAGAAGTTAGTGGAACATCTGCTCAAGCTATTGC--AAGTGGGTTTGCAAAGAAAGATGATAAAAAG--GGGGCTGTTGTTTACAATCGTTACTACCATGTATTTACCGAGGGAGAGCTTGAAAGGTATGCT--TCTTCATTTTTTGTT-----ACA---AATGCGATTCACTAAGAGGGTTTCCA
>CK7
-ATAAGATTAACGGGAAAGGCTGGGGTGGGGTATGTGCAACCCCAAATACAAGTCCGTTTTCAAGAATAAATTT--CAGAAATAGACTATCTTTCAGTTCTTT--TGAAAAGAAAATGACGTTATCATCTAATGCCCTTCCAATGAATTCTGGTAATTTGGATCCAGCAACCACTGATGGAAATCTTCAGAGAGCACAGGCAATGTTCCCAACAGAGAAAGAAGAATATCCTGTTAGTGCTAATTTTACTCCAGATATTGAAAAGAAATATGTTCATAATGTTTATAATGCTATTGCACCTCACTTCAGCTCTACAAGATTTGCTAAGTGGCCAAAAGTAGCCAAGTTTCTTGATTCCCTGACACCAGGGTCAATCATCTTAGATGCTGGATGTGGCAATGGAAAATACCTAGGGTTCAATCCAAATTGTTTTTTTATAGGTTGTGATATAAGTTCTTCCTTGATCAACATCTGTGGAAGCAGAGGACATGAAGTTTTGGTTGCAGATGCAATCAATCTTCCTTACAGAAATGGGTTTGGTGATGCTGCAATATCCATAGCTGTTTTGCATCATCTTAGTACTGAAGAACGCAGGAAA-AAGGCAATAGAGGAACTTGTGAGAATAGTCCATAAGGGAGGAAAGGTCTTGATAACTGTTTGGGCTGTTGAGCAGGAAGATAGATCTTTGCTTACAAAATGGACCCCTCTTGCGCAGAAGTATACGGAGCAGTGGGTGGGAACAACTAGCAGTATTGAGTCTAGTTCATCAACTGCTGCTCTGGAAAGCATTCAGGAATCAGCAAATGATGATTCAGGTGGTCAGGAGTCGCTGACTGAAAACAGTGAAGAACACATCAAAACATGTTCTCATAAA-AAGCAATACCCAGAAAGAGTAGATGCACCTGAGACTAAGAAAGATATTGAAGAGAGTGAGATTTCCATCGTCCCAACAGGAAGT-GAAAGAGAA---CAACAAGAATTTTTTGTACCTTGGCATTTACCTTACCATCGGGCAGAAGTTAGTGGAACATCTGCTCAAGCTATTGC--AAGTGGGTTTGCAAAGAAAGATGATAAAAAG--GGGGCTGTTATTTACAATCGTTACTACCATGTATTTGCCGAGGGAGAGCTTGAAAGGTATGCT------------------------------------------------------
>CL6
-ATAAGATTAACGGGAAAGGCTGGGGTGGGGTATGTGCAACCCCAAATACAAGTCCGTTTTCAAGAATAAATTT--CAGAAATAGACTATCTTTCAGTTCTTT--TGAAAAGAAAATGACGTTATCATCTAATGCCCTTCCAATGAATTCTGGTAATTTGGATCCAGCAACCACTGATGGAAATCTTCAGAGAGCACAGGCAATGTTCCCAACAGAGAAAGAAGAATATCCTGTTAGTGCTAATTTTACTCCAGATATTGAAAAGAAATATGTTCATAATGTTTATGATGCTATTGCACCTCACTTCAGCTCTACAAGATTTGCTAAGTGGCCAAAAGTAGCCAAGTTTCTTGATTCCCTGACACCAGGGTCAATCATCTTAGATGCTGGATGTGGCAATGGAAAATACCTAGGGTTCAATCCAAATTGTTTTTTTATAGGTTGTGATATAAGTTCTTCCTTGATCAACATCTGTGGAAGCAGAGGACATGAAGTTTTGGTTGCAGATGCAATCAATCTTCCTTACAGAAATGGGTTTGGTGATGCTGCAATATCCATAGCTGTTTTGCATCATCTTAGTACTGAAGAACGCAGGAAA-AAGGCAATAGAGGAACTTGTGAGAATAGTCCATAAGGGAGGAAAGGTCTTGATAACTGTTTGGGCTGTTGAGCAGGAAGATAGATCTTTGCTTACAAAATGGACCCCTCTTGCGCAGAAGTATACGGAGCAGTGGGTGGGAACAACTAGCAGTATTGAGTCTAGTTCATCAACTGCTGCTCTGGAAAGCATTCAGGAATCAGCAAATGATGATTCAGGTGGTCAGGAGTCGCTGACTGAAAACAGTGAAGAACACATCAAAACATGTTCTCATAAA-AAGCAATACCCAGAAAGAGTAGATGCACCTGAGACTAAGAAAGATATTGAAGAGAGTGAGATTTCCATCGTCCCAACAGGAAGT-GAAAGAGAA---CAACAAGAATTTTTTGTACCTTGGCATTTACCTTACCATCGGGCAGAAGTTAGTGGAACATCTGCTCAAGCTATTGC--AAGTGGGTTTGCAAAGAAAGATGATAAAAAG--GGGGCTGTTATTTACAATCGTTACTACCATGTATTTGCCGAGGGAGAGCTTGAAAGGTATGCT------------------------------------------------------
>CO8
------------------------------------------------------------------------------------------------------------------------------------------------------------------------------------------------------------------------------------------------------------------------------------------------------------------------------------------------------------------------------------------------------------------------------------------------------------------------------------------------------------------------------------------------------------------------------------------------------------------GAAA-AAGGCAATAGAAGAACTTCTGAGTATGGTCAATAAGGGAGGAAGGTCCTAATAACTTGTTTGGCCTGTTGAGCAGGGAGATAGATCTTTTCTTACAAGATGGACCCCTTTTGCACACAAGT--ACGGAGCAGTGGGTTGGAACAACAACCAGTTTCGAGACTAATTCATCAACTGTTGCTCCATAAAGCATTCAAAAACCAGAAAATGATGATTGAGACAGTTAGGAGTTTTTTAGCAAAAACAACGACGAATGCATCAAAACACATCCTCATAATAAAACAATCCCCAAAAAGATTAGAGGTATCTGAGACTAAAAAGGAAATCGCAGAGGGTGAAGTTCCCATTCTCCCAGAAGGAACT-GACACAGAA---TGATAAAAATCTTTTATATCTTGGCATTTACCTTACCATCAGGAAGAAGTTAGTAGAACATCTGCTCAAGCTATTGC--AAGCAGGTTTGCAAAGAACGATAATAAAAAG--GGG------------------------------------------CAGCTTCAAA----------TT--------------------------------------------------
>CP16
-ATAAGATTAATAGAAGAGGCTGGGGTAGGATATGTGCGACCTCAAATACAAGTTTCTTTTCAAGAA-AAATTG--CAGAAACAGACTACCTTTCAGCTCTTT--TGAAAAAAAAATGACGTTATCATCTAATGCCCTTCCAATGAATTCTGATAATTTGGATCCAGCAGCTACTGATGGAATTCTTCAGAAAACACAGACAATGTTCTCAACTCAGAAAGATGAATATCCTGTTAGTGCCAATTTTACTCCAGATATTGAAAAGAAATATGTTCATAATGTCTATGATGCTATTGCACCTCACTTCAGCTCGACAAGATTTGCTAAGTGGCCAAAAGTAGCCGCGTTTCTTGATTCCTTGACACCAGGGTCAATTGTCTTGGATGCTGGATGTGGCAATGGAAAATATCTAGGCTTCAATCCAAATTGTTTTTTTATAGGTTGTGATATAAGTTCTTCCTTGATCAACATCTGTGGAAGTAGAGGACATGAAGTTTTGGTTGCGGATGCAATCAATCTTCCTTACAGAAGTGGGTTTGGCGATGCTGCAATATCCATAGCTGTTTTACATCATCTTAGTACTGAAGAACGCAGGAAA-AAGGCAATCGAGGAACTTGTGAGAATAGTTCATAAGGGAGGAAAGGTTCTGATAACTGTTTGGGCAGTTGAGCAGGAAGATAGATCTTTGCTTACAAAATGGACCCCTCTTGCACACAAGTATACGGAGCAGTGGGTTGGAACAACTAGCAGTTTTCAGTCTAGTTCATCAACTGCTGCTCTGGAAAGCATTCAGGAATCAGCAAATGGCGATTCAGGTGGTCAAGACTTGCTTACTGAAAACAGTGAAGAACGCTTCAAAGCACATTCTCATAAA-AAGCATTACCCGGAAAGAGTAGAGGCACCTGAGAGTAAGGAAGATATTGCAGAGGGCGAGGTTTCCGTTCTTCCAAAACGAAGT-GAGAGAGAA---CAACAAGAATTTTTTGTACCTTGGCATTTACCTTACCATCGGGCAGAAGTTAGTGGAACATCTGCTCAAGCTATTGC--AAGTGGGTTTGCAAAGAAAGATGATAAAAAG--GGGGCTGTTATTTACAATCGTTACTACCATGTATTTACTGAGGGAGAGCTCGAAAGGTATGCT--TCTTTATTTATT----------------------------------------
>CP161
-ATAAGATTAATAGAAGAGGCTGGGGTAGGATATGTGCGACCTCAAATACAAGTTTCTTTTCAAGAA-AAATTG--CAGAAACAGACTACCTTTCAGCTCTTT--TGAAAAAAAAATGACGTTATCATCTAATGCCCTTCCAATGAATTCTGATAATTTGGATCCAGCAGCTACTGATGGAATTCTTCAGAAAACACAGACAATGTTCTCAACTCAGAAAGATGAATATCCTGTTAGTGCCAATTTTACTCCAGATATTGAAAAGAAATATGTTCATAATGTCTATGATGCTATTGCACCTCACTTCAGCTCGACAAGATTTGCTAAGTGGCCAAAAGTAGCCGCGTTTCTTGATTCCTTGACACCAGGGTCAATTGTCTTGGATGCTGGATGTGGCAATGGAAAATATCTAGGCTTCAATCCAAATTGTTTTTTTATAGGTTGTGATATAAGTTCTTCCTTGATCAACATCTGTGGAAGTAGAGGACATGAAGTTTTGGTTGCGGATGCAATCAATCTTCCTTACAGAAGTGGGTTTGGCGATGCTGCAATATCCATAGCTGTTTTACATCATCTTAGTACTGAAGAACGCAGGAAA-AAGGCAATCGAGGAACTTGTGAGAATAGTTCATAAGGGAGGAAAGGTTCTGATAACTGTTTGGGCAGTTGAGCAGGAAGATAGATCTTTGCTTACAAAATGGACCCCTCTTGCACACAAGTATACGGAGCAGTGGGTTGGAACAACTAGCAGTTTTCAGTCTAGTTCATCAACTGCTGCTCTGGAAAGCATTCAGGAATCAGCAAATGGCGATTCAGGTGGTCAAGACTTGCTTACTGAAAACAGTGAAGAACGCTTCAAAGCACATTCTCATAAA-AAGCATTACCCGGAAAGAGTAGAGGCACCTGAGAGTAAGGAAGATATTGCAGAGGGCGAGGTTTCCGTTCTTCCAAAACGAAGT-GAGAGAGAA---CAACAAGAATTTTTTGTACCTTGGCATTTACCTTACCATCGGGCAGAAGTTAGTGGAACATCTGCTCAAGCTATTGC--AAGTGGGTTTGCAAAGAAAGATGATAAAAAG--GGGGCTGTTATTTACAATCGTTACTACCATGTATTTACTGAGGGAGAGCTCGAAAGGTATGCT--TCTTTATTTATTGT--------------------------------------
>CR44
------------------------------------------------ACAAGCTCTGTTTCAAGTA---------------TAGGTTGTCTTATAGCTCCTG--TGAAAAGAGAGGGGCATCATCATCTGATCATCTTCCCATAGATGCTGGTAATTTTAATCTGGCAACCACTGATGGAAGTTCTCAGACAAGGCAGAAGATACCATCAAGCTCAAAGGAGAAACATTCCTCTAGTGCTAAGTCTACTCCAGATATAGAAAAGAAGTATGTTCACAGTGTTTATGATGCAATTGCTCCTCACTTTAGCTCAACAAGATTTGCTAAGTGGCCAAAAGTAGCTGAGTTTCTGGATTCATTGACCCCAGGATCAATCATCTTAGATGCAGGTTGCGGTAATGGAAAATATTTAGGTATTAATCCAAACTGCTTTTTTATAGGTTGTGATATAAGTTCTCCCTTGATCAACATCTGTGCAAACAGAGGACATGAAGTTCTGGTTGGAGATGCCATCAATCTTCCATATAGAACTGGCTTTGGCGATGCCGCAATTTCCATAGCTGTTCTGCATCATCTTAGCACTGAAGAACGCAGGAAA-AAGGCCATTGAAGAACTAGTCAGAGTAGTCTGCAAGGGAGGAAAAGTTCTGATAACAGTTTGGGCTGTTGAGCAGGAAGATAAATTATTGCTTACAAAGTGGACTCCTCTCTCTTGTAAGTACATGGAAGAATGGGTAGGAACAACTAAAAGTTGTGGTTCTAGTTCCTCAATTGCTTCTTTAGAAAGTATCCAGGAAACAGAGAATTCTACTTCAACTGATCTAGAGTCTGTGAAAGTAGTTAACAAAGAAGATGAAGATGTATATTGTTCCAAG-GAACAATATCTAGGGGAAGTGCATTCGCCCTGCACTAAAATTTCTACAATTGAAAGTGACATTTCAGGTGTCACAA---GACAT-GACACAGAA---CAACAAGAATTTTTTGTACCATGGCATTTACCTTACCACCGGGCTGAGATCAGTGGTGCATCTGCTTCTGCTATTGC--AAGTGGACTTGCTAAGAAAGATGATAAGAAG--GGAGCTGTCATCTACAATCGGTACTACCATGTATTTGCTGAAGGGGAGCTTGAAAGGTATTTT--CTTATTCAA-------------------------------------------
>CT15
-ATAAGATTAATAGGAGAGGCTGGGGTAGGATATGTGCGACCTCAAATACAAGTTTCTTTTTAAGAA-AAATTG--CAGAAACAGACTACCTTTCAGCTCTTT--TGAAAAAAAAATGACGTTATCATCTAATGCCCTTCCAATGAATTCTGATAATTTGGATCCAGCAGCTACTGATGGAATTCTTCAGAAAACACAGACAACGTTCTCAACTCAGAAAGATGAATATCCTGTTAGTGCCAATTTTACTCCAGATATTGAAAAGAAATATGTTCATAATGTCTATGATGCTATTGCACCTCACTTCAGCTCGACAAGATTTGCTAAGTGGCCAAAAGTAGCCAAGTTTCTTGATTCCTTGACACCGGGGTCAATTGTCTTGGATGCTGGATGTGGCAATGGAAAATATCTAGGCTTCAATCCAAATTGTTGTTTTATAGGTTGTGATATAAGTTCTTCCTTGATCAACATCTGTGGAAGTAGAGGACATGAAGTTTTGGTTGCAGATGCAATCAATCTTCCTTACAGAAGTGGGTTTGGCGATGCTGCAATATCCATAGCTGTTTTACATCATCTTAGTACTGAAGAACGCAGGAAA-AAGGCAATAGAGGAACTTGTGAGAATAGTTCATAAGGGAGGAAAGGTTCTGATAACTGTTTGGGCAGTTGAGCAGGAAGATAGATCTTTGCTTACAAAATGGACCCCTCTTGCATGCAAGTATACGGAGCAGTGGGTTGGAACAACTAGCAGTTTTCAGTCTAGTACATCAACTGCTGCTCTGGAAAGCATTCAGGAATCAGCAAATGATGATTCAGGTTGTCAAGACTTGCTTACTGAAAACAGTGAAGAATGCTTCAAAGCACATTCTCATAAA-AAGCATTACCCGGAAAGAGTAGAGGCACCTGAGACTAAGGAAGATATCGCAGAGGGTGAGGTTTCCGTTCTTCCTAAACGAAGT-GAGAGAGAA---CAACAAGAATTTTTTGTACCTTGGCATTTACCTTACCATCGGGCAGAAGTTAGTGGAACATCTGCTCAAGCTATTGC--AAGTGGGTTTGCAAAGAAAGATGATAAAAAG--GGGGCTGTTATTTACAATCGTTACTACCATGTATTTACTGAGGGAGAGCTTGAAAGGTATGCT--TCTTTATTTATTGTT-----AAA----ATGCGATTCACTAAGAG-GTTCCTA
>DA12
--TAAGATTAATGGGAGAGGCTGGGGTAGGATATGTGCAACCTCAAATACAAGT---ATTTCAAGAATAAATTT--CAGGAACAGACTAGCTTTCACCTCTTT--TGGAAAAAGAATGACGCTATCGTCTAATGCCATTTCAATGAATTCTGATAATTTAGATCCAGCAGCTACAGATGGAAATCTTCAGAAAACACAGGCAATGTTCTCAACTCGGAATGATGAATATCCTGTTAGTGCCAATTTCACTCCAGATATTGAAAAGAAATATGTTCATAATGTTTATGATGCTATTGCACCTCACTTCAGCTCGACAAGATATGCTAAATGGCCAAAAGTAGCCAAGTTTCTTGATTCCCTGACACCAGGGTCAATCATCTTGGATGTTGGATGTGGCAATGGAAAATATCTAGGCTTCAATCCAAATTGTTTATTTATAGGTTGTGATATAAGTTCTTCCTTGATCAACATCTGTGGAAGTAGAGGACATGAAGTTTTGGTTGCGGATGCAATCAATCTTCCTTACAGAAGTGGGTTTGGTGATGCTGCAATATCCATAGCTGTTTTACATCATCTTAGTACTGATGAACGCAGGAAA-AAGGCAATAGAGGAACTTGTGAGAATAGTCCATAAGGGAGGAAAGGTCCTGATAACTGTTTGGGCTGTTGAGCAAGAAGATAGGTCTCTGCTTACAAAATGGACCCCTCTTGCACACAAGTATACAGAGCAGTGGGTTGGAACAACAAGCAGTTTCGAGTCCAATTCATCAACTGCTGCTCTGGAAAGCATTCAGGAATCAGCAAATGATGATTCAGACGCTCAGGAGGTTCTTAGCCAAAACGACGAAGAATGCATCAAAACACATTCTCATAAA-AAGCAATCCCCAGAAAGATTAGAGGCACCTGAGACTAACAAATATATTGCAGAGGCTGAGGTTTGCATTCTCCCAGAAGGAAGT-GACAGAGAA---CAACAAGAATTTTTTGTACCTTGGCATTTACCTTACCATAGGGCAGAAGTTAGTGGAACATCTGCTCAAGCTATTGC--AAGTGGGTTTGCAAAGAAAGATGATAAAAAA--GGGGCTGTTGTTTACAATCGTTACTACCATGTGTTTACTGAGGGAGAGCTTGAAAGGTATGCT--TTT--ATTTATTGTT-------------------------------------
>DB53
---AAGAATAATGAGAAAAATCTTGATTTGATCTCAGTAACCTTCAATACAAGGCTTGGCTTTAGAAGTCGGTC-----------ATTGTCTTTCGGCTCCTT--TTG---TAAAATGAGATTATCGTCTAACAATCTTCCAATGGATTTGGGTAATTTTA---CATCAAACTCTGAAGGAAATCTTCAAAAAACACAAACAGTGATTGCAAAACAAAATGACAAATGTCCTGTTAGTGCTAAAATTACCCCGGATATTGAAAAGAAATATGTTCACCATGTCTATGATGCTATTGCTCCTCACTTCAGCTCGACAAGATTTGCCAAGTGGCCTAAAGTAGCCAAGTTTCTTGATTCATTGGCACCGGGGTCAATTATATTAGATGCAGGATGTGGTAATGGAAAATATTTAGGCTTTAATCCAAATTGCTTTTTTATAGGTTGTGATATAAGTCCGTCTTTGATCAAAATCTGTGGAAGCAGGGGACATGATGTTTTAGTTGCAGATGCGCTCAATCTTCCTTACAGAAGTGGGTTTGGCGATGCTGCAATATCCATAGCTGTTTTACATCATCTTAGTACTGAGGAGCGGAGGAAA-AAGGCAATTGAGGAACTTGTAAGGGTAGTCAATAAGGGAGGAATGATTCTGATAACTGTATGGGCTGTTGAACAGGAAGATAGTTCATTGCTTACAAAATGGACCCCTCTTACAGATAAGTATATTGAACAGTGGGTAGGTACAAACACCAGTTTTGATTCTAGATCATCAATTACTTCTTTAGAAAGCATTCAAGAAGCAGTGAATGATGATTCAGGTGATCAGGAGTCACCAAACAAATTCAATGGAGAACTTGAGCAAGCATGTTCTTATAAT-GCCCAATGTTCAGAAAGAGCAGATGTGGCCAACACTAAGAGAAATCCTGATGAAAGTGACATGTATGCTTTCTCAACGGAAACT-ATGAGAGAAGAGCAACAAGAATTTTTCATACCTTGGCATTTACCTTACCACAGGGCAGAAGTTAGTGGAGTATCTGCTTCAGCTATTGC--AAGTGGGTTTGCGAAGAAGGATGATAAAAAA--GGGGCTGTTGTTTACAATCGCTACTACCATGTATTTGCTGAGGGAGAACTTGAAAGGTATGTT--TTTCAATTT-GTATG-----CAA-----------------------------
>DC1
---AAGAATAATGAGAAAAATCTTGATTTGATCTCTGTAACCTTCAATACAAGGCTTGGCTTTAGAAGTCGGCC-----------ATTGTCTTTTGGCTCCTT--TTG---TAAAATGAGATTATCGTCCAACAATCTTCCAATGGATTTGGGTAATTTTA---CATCAAACTCCGAAGGAAATCTTCAAAAAACACAAACAGTGATCGCAAAACAAAATGACAAATGTGCTGTTAGTGCTAAAATTACCCCGGATATTGAAAAGAAATATGTTCACCATGTCTATGATGCTATTGCTCCTCACTTCAGCTCTACAAGATTTGCCAAGTGGCCTAAAGTAGCCAAGTTTCTTGATTCATTGGCACCGGGGTCAATTATATTAGATGCAGGATGTGGTAATGGAAAATATTTAGGCTTTAATCCAAATTGCTTTTTTATAGGTTGTGATATAAGTCCGTCTTTGATCAACATCTGTGGAAGCAGGGGACATGATGTTTTAGTTGCAGATGCGCTCAATCTTCCTTACAGAAGTGGATTTGGCGATGCTGCAATATCCATAGCTGTTTTACATCATCTTAGTACCGAGGAGCGGAGGAAA-AAGGCAATTGAGGAACTTGTAAGGGTAGTCAATAAGGGAGGAATGATTCTGATAACTGTATGGGCTGTTGAACAGGAAGATAGTTCATTGCTTACAAAATGGACCCCTCTTACAGATAAGTATATTGAACAGTGGGTAGGTACAAACACCAGTTTTGATTCTAGATCATCAATTACTTCTTTAGAAAGCATTCAAGAAGCAGTGAATGATGATTCAAGTGATCAGGAGTCACCAAACAAATTCAATGGAGAACTTGAGCAAGCATGTTCTTATAAT-GCCCAATGTTCAGAAAGAGCCGATGTGGCCAACACTAAGAGAAATCCTGATGAAAGTGACATGTATGCTGTCTCAACGGAAACT-ATGAGAGAAGAGCAACAAGAATTTTTCGTACCTTGGCATTTACCTTACCACAGGGCAGAAGTTAGTGGAGTATCTGCTTCAGCTATTGC--AAGTGGGTTTGCGAAGAAGGATGATAAAAAA--GGGGCTGTTGTTTACAATCGCTACTACCATGTATTTGCTGAGGGAGAGCTTGAAAGGTATGTT--TTTCAATTT-GTATG-----CAA-----------------------------
>DD1
-------------------------------------------------CAAGGCCTGGCTTAAGAATAGATTT--CTCAAACAGATTGTCATTCAGATCCTT--TGG---GAATATGACATTACCGTCTAACAACCTTCCAATGGATTTGGGTAATTTTA---CATCAAACTCCGAAGGAAATCTTCAGAAAACACAGACAGTGATCGCAAAACAAAATGACAAATGCGCTGTAAGTGCTAAAATTACTCCGGATATTGAAAAGAAATATGTTCACCATGTCTATGATGCTATTGCTCCTCACTTCAGCTCGACAAGATTTGCTAAGTGGCCTAAAGTAGCTAAGTTTCTTGATTCACTGGCACCAGGGTCGGTTATATTAGATGCAGGATGTGGCAATGGAAAATACTTAGGGTTTAATCCAAATTGCTTTTTTATAGGTTGTGATATAAGTCCGTCTTTGATCAATATCTGTGGAAGCAGGGGACATGATGTTTTAGTTGCAGATGCACTCAATCTTCCATACAGAAGTGGGTTTGGCGATGCTGCAATATCCATAGCTGTTTTGCATCATCTTAGTACTGAAGAGCGGAGGAAA-AAGGCAATTGAGGAACTTGTGAGAGTAGTCAATAAGGGAGGAATGATTCTGATAACTGTATGGGCTGTTGAACAGGAAGATAGTTCATTGCTTACAAAATGGACCCCTCTTACACATAAGTACATCGAACAGTGGGTAGGTACAAACACCAGTTTTGATTCTAGATCATCAATTTCTTCTTTAGAAAGCATTCAGGAAGCAGTGAATGATGATTCAAGTGATCACGATTCACCAAACAAATTCAATGGAGAACTTGAGCAAGCTTGTTCTCATGAT-GCCCAATATTCAGAAAGAGCAGATGTAGCCAACACTAAGAGATATCTTGATGAAAGTGA-----------TCTCAACAGAAATT-ATGAGAGAGGAGCAACAAGAATTTTTTGTGCCTTGGCATTTACCTTACCACAGGACAGAAGTTAGTGGAGTATCTGCTTCAGCTATTGC--AAGTGGTTTTGCAAAGAAGGATGATAAAAAG--GGGGCAGTTGTTTACAATCGTTACTACCATGTATTTGCTGAGGGAGAGCTTGAAAGGTATGTT--TCT---GTTTGTATT-----CAA-----------------------------
>DIM50
---AAGAATAATGAGAAAAATCTTGATGTGATCTCTGTAACCTCCAATACAAGGCCTGGCTTAAGAATAGATTT--CTCAAACAGATTGTCATTCAGATCCTT--TGG---GAATATGGCATTACCGTCTAACAACCTTCCAATGGATTTGGGTAATTTTA---CATCAAACTCAGAAGGAAATCTTCAGAAAACACAGACAGTGATCGCAAAACAAAATGACAAATGCGCTGTAAGTGCTAAAATTACCCCGGATATTGAAAAGAAATATGTTCACCATGTCTATGATGCTATTGCTCCTCACTTCAGCTCGACAAGATTTGCTAAGTGGCCTAAAGTAGCTAAGTTTCTTGATTCACTGGCACCAGGGTCAGTTATATTAGATGCAGGATGTGGCAATGGAAAATACTTAGGGTTTAATCCAAATTGCTTTTTTATAGGTTGTGATATAAGTCCGTCTTTGATCAATATCTGTGGAAGCAGGGGACATGATGTTTTAGTTGCAGATGCACTCAATCTTCCATACAGAAGTGGGTTTGGCGATGCTGCAATATCCATAGCTGTTTTGCATCATCTTAGTACTGAAGAGCGGAGGAAA-AAGGCAATTGAGGAACTTGTGAGAGTAGTCAATAAGGGAGGAATGATTCTGATAACTGTATGGGCTGTTGAACAGGAAGATAGTTCATTGCTTACAAAATGGACCCCTCTTACACATAAGTACATCGAACAGTGGGTAGGTACAAACACCAGTTTTGATTCTAGATCATCAATTTCTTCTTTAGAAAGCATTCAGGAAGCAGTGAATGATGATTCAAGTGATCACGATTCACCAAACAAATTCAATGGAGAACTTGAGCAAGCTTGTTCTCATGAT-GCCCAATATTCAGAAAGAGCAGATGTAGCCAACACTAAGAGATATCCTGATGAAAGTGA---------TGTCTCAACAGAAATT-ATGAGAGAGAAGCAACAAGAATTTTTTGTGCCTTGGCATTTACCTTACCACAGGACAGAAGTTAGTGGAGTATCTGCTTCAGCTATTGC--AAGGGGTTTTGCAAAGAAGGATGATAAAAAG--GGGGCAGTTGTTTACAATCGTTACTACCATGTATTTGCTGAGGGAGAGCTTGAAAGGTATGTT--TCA---GTTTGTATT-----CAAAACAATTAGACTCATGCAAAATTTCTT--
>EN45
---------------------------------------ATCTCAAGTACAAGCTCTATTTCAAGTA--GATAG--CAACAGCAGATTGCCTTCTTGCTCTTG--TGAAAAGGGAGCAGCATCTTCATCAGATCTTCTTCCAATGGATGCGGGTAATTTTAATTTGGTAATCACTGATCGAAGTCTTCAGACAAGGCAGACAACACCATCAAACCCAAAGGACAAATATTCCTCTAGTGCTAAATCTACACCAGATATAGAGAAAAAGTATGTTCACAGTGTTTATGATGCAATTGCTCCTCACTTCAGCTCTACAAGATTTGCTAAGTGGCCAAAAGTAGCCGAGTTTCTGGATTCATTGACACCAGGTTCGATCATCTTAGATGCAGGATGTGGCAATGGAAAATATTTAGGTATTAATCCAAATTGCTTTTTTATAGGATGTGACATAAGTTCTCCCTTGATTAACATCTGTGCAAACAGAGGACATGAAGTTCTGGTTGCAGATGCCATCAATCTTCCATATAGAACTGGTTTTGGCGATGCTGCAATTTCCATAGCTGTTCTGCATCATCTTAGTACTGAAGAACGCAGGAAA-AAGGCAATAGAAGAACTTGTCAGGGTAGTGTGCAGGAGAGGAAAAGTTTTGATAACAGTTTGGGCTGTTGAGCAGGAAGATAAATTATTGCTTACGAAGTGGACCCCTCTTACTTGCAAATACATGGAAGAATGGGTAGGAACAACTAAAAGTTGTGGATCTAGCTCCCCAATTGCTCCTTTAGAAGTCATTCAGGAAACAGAGAATTCTACATCAAGTGATCTGGAGTCAACGAAAACAATTAATGTACAAGATGAAAACATATATTATTCCAAA-GAACAATGTTTAGGGGAAGTGCAATTGCCTTGCACTAAGAAATCTGCAATTGAGAGTGACATGGCATGTGTCAGAA---GATGT-GAGAGAG------AACAAGAATTTTTTGTACCATGGCATTTACCTTATCACCGTGCTGAGATCAATGGTGCATCTGCTTCTGCTATTGC--AAGTGGGCTTGCTAAGAAAGATGATAAAAAG--GGAGCTGTTGTCTACAACCGGTACTACCATGTATTTGCTGAAGGGGAGCTTGAAAGGTATTTA--TTCAA-----------------------------------------------
>FC13
---------------------------------------------------------------------------------------------------------------------------------------------------------------------------------------------------------------------------------------------------------------------------------------------------------------------------------------------------------------------------------------------------------------------GTGACAACATTTCACTATGACTTACAATGTTTCCTCTTATGA-AGAATCTTGCCCTGGTTGAATATCCTTGAAAAT-CTGAATCTGATGTCCTGTTGGTTGCTATAACT--------------------GTTTGGTGATGCTGCAATATCCATAGTTGTTTTACATCATCTCAGTATTGATGAAGGCAGGAAA-AAGGCAATAGCGGAGCTTGTGAGAATAGTCCATAAGGGAGGAAAGGTCCTGATAAATGTTTGG---------------------TCTTTTCTTACAAAATGGAACCCTCTTGCAAACAAGTATACAGAGTAGTGGGTTGGAACAACAAGCAGTTTCGAGTCCAATTCATCAATTGTTGCTCTGGAAAGCATTCAGGAATCAGCAAATGACGATTCAGACGCTCAGGAGGTTCTTAGCGAAAACAACGAAGAATGCATCAAAACACATTCTCATAAA-AAGCAACCCCCAGAAACATTAGAGGCACCTGAGACTAACAAAGATATTGCAGAGGCTGAGGTTTCCATTCTCCCAGAAGGAAGC-GACAGAGAA---CAACAATAATTTTTTGTACCTTGGCATTTACCTTACCATTGGGCAAAAGTTAGT----CATCTGCTCAAGCTATTGCAGAAATTAAACTGTGATAATAGTTTATATCAAGCTCAGGTAGGTCTTCAAACTCCATATGCTCATTTAA-----------------------------------------------------------------------------------
>FTS1
---AAGAATAATAAGAAAAATCTTGATGTGATCTCTGTAACCTCCAATACAAGGCTTGGCTTTAGAATAGATTT--CTCAAACAGATTGTCTTTTGGCTCCTT--TGG---TAAGATGAGATTATCGTCTAACAATCTTCCAATGGATTTGGGTAATTTTA---CATCAAACTCTGAAGGAAATCTTAAGAAAACACAAACAGTGATCGCAAAACAAAATGACAAATGTGCTGTTAGTGCTAAAATTACCCCGGATATTGAAAAGAAATATGTTCACCATGTTTATGATGCTATTGCTCCTCACTTCAGCTCTACAAGATTTGCCAAGTGGCCTAAAGTAGCTAAGTTTCTTGATTCATTGGCACCAGGGTCAATTATATTAGATGCAGGATGTGGCAATGGAAAATATTTAGGGTTTAATCCAAATTGCTTTTTTATAGGTTGTGATATAAGTCCGTCTTTGATCAACATCTGTGGAAGCAGGGGACATGATGTTTTAGTTGCAGATGCGCTCAATCTTCCTTACAGAAGTGGGTTTGGCGATGCTGCAATATCCATAGCTGTTTTGCATCATCTTAGTACTGAGGAGCGGAGGAAA-AAGGCAATTGAGGAACTTGTGAGAGTAGTCAATAAGGGAGGAATGATTCTGATAACTGTATGGGCTGTTGAACAGGAAGATAGTTCATTGCTTGCAAAATGGACCCCTCTTACAGATAAGTATATCGAACAGTGGGTAGGTACAAACACCAGTTTTGATTCTAGATCATCAATTAGTTCTTTAGAAAGCATTCAGGAAGCAGTGAATGATGATTCAAGTGATCAGGAGTCACCAAACAAATTCTATGGAGAACTTGAGCAAGAATGTTCTTATAAT-GCCCAATGTTCAGAAAGAGAAGATGTGGCCAACACTAAGAGAAATCCTGATGAAAGTGACGTGTATGCTGTCTCAACAGAAACT-ATGAGAGAAGAGCAACAAGAATTTTTCGTACCTTGGCATTTACCTTACCACAGGGCAGAAGTTAGTGGAGTATCTGCTTCAGCTATTGC--TAGTGGGTTTGCAAAGAAGGATGATAAAAAA--GGGGCTGTTGTTTACAATCGTTACTACCATGTATTTGCTGAGGGAGAGCTTGAAAGGTATGTT--TTTCAGTTT-GTATT-----CAA-----------------------------
>FTS2
---AAGAATAATAAGAAAAATCTTGATGTGATCTCTGTAACCTCCAATACAAGGCTTGGCTTTAGAATAGATTT--CTCAAACAGATTGTCTTTTGGCTCCTT--TGG---TAAAATGAGATTATCGTCTAACAATCTTCCAATGGATTTGGGTAATTTTA---CATCAAACTCTGAAGGAAATCTTAAGAAAACACAAACAGTGATCGCAAAACAAAATGACAAATGTGCTGTTAGTGCTAAAATTACCCCGGATATTGAAAAGAAATATGTTCACCATGTTTATGATGCTATTGCTCCTCACTTCAGCTCTACAAGATTTGCCAAGTGGCCTAAAGTAACTAAGTTTCTTGATTCATTGGCACCAGGGTCAATTATATTAGATGCAGGATGTGGCAATGGAAAATATTTAGGGTTTAATCCAAATTGCTTTTTTATAGGTTGTGATATAAGTCCGTCTTTGATCAACATCTGTGGAAGCAGGGGGCATGATGTTTTAGTTGCAGATGCGCTCAATCTTCCTTACAGAAGTGGGTTTGGCGATGCTGCAATATCCATAGCTGTTTTGCATCATCTTAGTACTGAGGAGCGGAGGAAA-AAGGCAATTGAGGAACTTGTGAGAGTAGTCAATAAGGGAGGAATGATTCTGATAACTGTATGGGCTGTTGAACAGGAAGATAGTTCATTGCTTACAAAATGGACCCCTCTTGCAGATAAGTATATCGAACAGTGGGTAGGTACAAACACCAGTTTTGATTCTAGATCATCAATTAGTTCTTTAGAAAGCATTCAGGAAGCAGTGAATGATGATTCAAGTGATCAGGAGTCACCAAACAAATTCTATGGAGAACTTGAGCAAGAATGTTCTTATAAT-GCCCAATGTTCAGAAAGAGAAGATGTGGCCAACACTAAGAGAAATCCTGATGAAAGTGACGTGTATGCTGTCTCAACAGAAACT-ATGAGAGAAGAGCAACAAGAATTTTTCGTACCTTGGCATTTACCTTACCACAGGGCAGAAGTTAGTGGAGTATCTGCTTCAGCTATTGC--TAGTGGGTTTGCAAAGAAGGATGATAAAAAA--GGGGCTGTTGTTTACAATCGTTACTACCATGTATTTGCTGAGGGAGAGCTTGAAAGGTATGTT--TTTCAGTTT-GTATT-----CAA-----------------------------
>GG1
--------------GAAGGGTCATCGTTTGGTACAGAAAATCTCATGTACAGGTTGTGTTTCAAGTATCAAGTTAATAACAGTAGGTTTCCTTTTAACTCTTG--TGAAAAGAAAGTGGTGTCATCATCTGATCAACGTCCAATTGATGCTGGTGATTCCGATCTGGAAATCATTGATGGATGTCCTCAGTTAGAGCAGACAACATTACCGAGCCAAAAGGAGAAACTTTCCTTTAGTGCTGAATCTACTCCAGATATTGAAAAGAAATATGTTCATAGTGTTTATGATGCTATTGCTCCTCACTTCAGCTCTACAAGATTTGCTAAGTGGCCAAAAGTAGCTGCATTTCTTGATTCACTGACACCAGGTTCAGTGATCTTAGATGCAGGATGTGGTAATGGAAAATATTTAGGTTTTAATCCAAATTGCATTTTTATAGGTTGTGATATAAGTTCTCCACTGATAAACATCTGTGCAAACAGAGGACATGAGGTTCTGGTTGCAGATGCCATTAATCTTCCTTATAGAACTGGGTTTGGCGATGCTGCAATATCCATAGCTGTTCTGCATCATCTCAGCACCGAAGAACGCAGGAAA-AAGGCAATAGAAGAACTGGTCAGAGTAGTCCGCAAGGGAGGAAAAGTTCTCATTACAGTTTGGGCTGTTGAGCAGGAGGATAAGTTATTGCCTACAAAGTGGACCCCTCTCACTTGCAAGTACATGGAAGAGTGGGTTGGAGCAAGTACCAGTTGGGCATCTAGCTCCTCAATGGTCTCCTTGGAAAGCATTCAAGAAACAG------ATAATTTAAGTGATTTGGAGAGAATGGAAAAAATCAATAAGGAAGATGAGCACATATGTACTTCTGAG-GAACAATATCTAGGGAGAATGCAAGTGCTTGACACTAGGAACTCTGCAGTTGAAGGTGAGGTTTCAGGTGTCACAACAGGAAGT-GAGAGAGAA---CAACAAGAATTTTTTGTACCTTGGCATTTACCTTACCACCGGGCTGAGGTTAGTGGCGCTTCTGCTTCCGCTATTGC--AAATGGACTTGCAAAAAAAGATGATAAAAAG--AGGGCTGTTGTCTATAATCGTTACTACCATGTATTTGTTGAAGGGGAGCTTGAAAGGTATTTT--AGTAAGAATCTTATC--ATTTAATGTAATGAAACTCCTTAGCCATTTTTGCA
>HB41
---AAGAATAATGAGAAAAATCTTGGTGGGGTCTTTGTAACCTCACATACAAGGCCTGTCTCTAGAATAGATTT--CACAAATCGATTGCCTTTCAGCTCCTT--TGGGAAGAATATGAAATCGCCATCTAACAATCATCCAATGAATTTGGGTAATTT------ATCATCCTTCAATGGAAATCTTCAGACAGCACAGACAGTGATTGCAAAACAAAATGACAAATACCCTGTTAGTGCTAAAATTACGCCGGATATTGAAAAGAAATATGTTCACCATGTCTATGATGCTATTGCTCCTCACTTCAGCTCTACAAGATTTGCTAAGTGGCCTAAAGTAGCCAAGTTTCTTGATTCACTGGCACCAGGTTCAATTATATTAGATGCAGGATGTGGCAATGGAAAATATTTAGGGTTTAATCCAAATTGCTTTTTTATAGGTTGTGATATAAGTCCGTCCTTGATCAACATCTGTGGAAGCAGGGGACAAGAAGTTTTAGTTGCAGATGTACTCAATCTTCCTTATAGAAATGGTTTTGGTGATGCTGCTATATCCATTGCTGTTTTGCATCATCTTAGTACCGAAGAGCGCAGGAAA-AGGGCAATAGAGGAACTTTTGAGAGTAGTAAATAAGGGAGGAACAATTCTGATAACGGTATGGGCTGTGGAACAGGAAGATAGTTCACTGCTTACAAAATGGACCCCTCTTACACATAAGTACATGGAACAATGGGTAGGAACAGACACCAGTTTTGAGTCTAGCTCATCTATTACTTCTTTAGAAAGCATTCAGGAAGTAGTGAATGATGATTCAAGTGATCAGGAGTCACCAAACAAATTCAATGGAGAACTTGAGCAAGCATGTTCTCATAAT-GCCCAATGTTCAGAAAGAGCAGAGATAGCCAACACTAAGAGAAATACCGATAAAAGTAAGGTGTGTACTGTCTCAACAGAAAGT-ATGAGAGAAGAGCAACAAGAATATTTTGTACCTTGGCATTTACCTTACCACAGGGCAGAAGTTAGTGGAGTATCTGCTTCAGCGATTGC--AAGTGGGTTTGCAAAGAAGGATGATAGAAAG--GGGGCTGTTGTTTACAATCGTTACTACCATGTATTTGCTGAGGGAGAGCTTGAAAGGTATAGT--TTC-------GTTTT-----CAA-----------------------------
>JO20
--TAAAATTCATGGGAGAGGCTGGGGTAGGATATGTGCGACCTCAAATACAAGTCTGTTTTCAAGAA-AAATTG--CAGAAATATACTACCTTTCAGCTCTTT--TGAAAAAAAACTGACATTATCATCTAATGCCCTTCCAATGAATTCCGATAATTTGGATCCAGCAGCTACCAATGGAAATCTCCA---------------GTTCTCAACTGCGAAAGACGAATATCCTGTTAGTGCCAATTTTACTCCAGATATTGAAAAGAAATATGTTCATAATGTCTATGATGCTATTGCACCTCACTTTAGCTCGACAAGATTCGCTAAGTGGCCAAAAGTAGCCAAGTTTCTCGATTCCTTGACACAAGGGTCAATTGTCTTGGATGCTGGATGTGGCAATGGAAAATATCTAGGCTTCAATCCAAATTGTTTTTTTATAGGTTGTGATATAAGTTCTTCCTTGATCAGCATCTGTGGAAGTAGAGGACATGAAGTTTTGGTTGCGGATGCAATCAATCTTCCGTATAGAAGTGGGTTTGGTGATGCAGCAATATCCATAGCTGTTTTACATCATCTTAGTACTGAAGAGCGCAGGAAA-AAGGCAATAGAGGAACTTGTTAGAATAGTTCATAAGGGAGGAAAGGTTCTGATAACTGTTTGGGCTGTAGAGCAGGAAGATAGATCTTTGCTTACAAAATGGACCCCTCTTGCATGCAAGTATACGGAGCAGTGGGTTGGAAAAACTAGCAGTTTTCAGTCTAGTTCATCATCTGCTGCTCTGGAAAGCATTCAGGAGTCAACAAATGATGATTCCGGTGGTCAAGACTTGCTTACTGAAAACAGTGGAGAACGCATCAAAACACATCCTCTTAAA-ATGCGTTACCCGGAAGGGCTACAGGCACCTGAGACTAAGGAAGATATTGCAGAGGGCGAGGTTTCCGTTCTTCCAAAACAAAGT-GAGAGAGAA---CAACAAGAATTTTTTGTACCTTGGCATTTACCTTACCATCGGGCAGAGGTCAGTGGAACATCTGCTCAAGCTATTGC--AAGTGGGTTTGCAAAGAAAGATGATAAAAAG--GGGGCTGTTATTTACAATCGTTACTACCATGTATTTACTGAGGGAGAGCTTGAAAGGTACGCT--TCTTCATTTATTGTT-----AAC---AATGTGATTCACTAAGGGTATTTGTA
>JU21
--TAAAATTCATGGGAGAGGCTGGGGTAGGATATGTGCGACCTCAAATACAAGTCTGTTTTCAAGAA-AAATTG--CAGAAATATACTACCTTTCAGCTCTTT--TGAAAAAAAACTGACATTATCATCTAATGCCCTTCCAATGAATTCCGATAATTTGGATCCAGCAGCTACTGATGGAAATCTCCA---------------GTTCTCAACTGCGAAAGACGAATATCCTGTTAGTGCTAATTTTACTCCAGATATTGAAAAGAAATATGTTCATAATGTCTATGATGCTATTGCACCTCACTTTAGCTCAACAAGATTCGCTAAGTGGCCAAAAGTAGCCAAGTTTCTCGATTCCTTGACACAAGGGTCAATTGTCTTGGATGCTGGATGTGGCAATGGAAAATATCTAGGCTTCAATTCAAATTGTTTTTTTATAGGTTGTGATATAAGTTCTTCCTTGATCAGTATCTGTGGAAGTAGAGGACATGAAGTTTTGGTTGCGGATGCAATCAATCTTCCGTATAGAAGTGGGTTTGGTGATGCAGCAATATCCATAGCTGTTTTACATCATCTTAGTACTGAAGAGCGCAGGAAA-AAGGCAATAGAGGAACTTGTTAGAATAGTTCATAAGGGAGGAAAGGTTCTGATAACTGTTTGGGCTGTAGAGCAGGAAGATAGATCTTTGCTTACAAAATGGACCCCTCTTGCATGCAAGTATACGGAGCAGTGGGTTGGAAAAACTAGCAGTTTTCAGTCTAGTTCATCATCTGCTGCTCTGGAAAGTATTCAGGAGTCAACAAATGATGATTCCGGTGGTCAAGACTTGCTTACTGGAAACAGTGGAGAACGCATCAAAACACATCCTCTTAAA-ATGCGTTACCCGGAAGGGCTACAGGCACCTGAGACTAAGGAAGATATTGCAGAGGGCGAGGTTTCCGTTCTTCCAAAACAAAGT-GAGAGAGAA---CAACAAGAATTTTTTGTACCTTGGCATTTACCTTACCATCGGGCAGAGGTCAGTGGAACATCTGCTCAAGCTATTGC--AAGTGGGTTTGCAAAGAAAGATGATAAAAAG--GGGGCTGTTATTTACAATCGTTACTACCATGTATTTACTGAGGGAGAGCTTGAAAGGTACGCT--TCTTCATTTATTGTT-----AAA---AATGTGATTCACTAAGGGTATTTGTA
>KE1
CATAAGAATAATGGGGAAGGTCTTGTTTTGGCACATGCAACCCCAAGTGCAACACTTGTTTCAACTACAGATAT--AAGAAGTA---CACCTTACAGCGCTCT--TGAAAAGAAAGCGACATTATCATCTAATCACCGTCGAATGGATGCTGCTACTTATAATGCAGCAATGACTGGCGGAAATCTTCAGATACAGCAGACCACATTCTCAAACAAAAAGGAGGAATGTCTTGATAATACCAAATCTACTCCAGATATTGAAAAGAAATATGTTCACAGTGTTTATGATGCTATTGCACCTCACTTCAGCTCTACAAGATTTGCTAAGTGGCCAAAAGTAGCGAAGTTTCTTGAATCACTAACACCAGGGTCAATCATTTTGGATGCAGGATGCGGGAATGGAAAATATTTAGGTTTTAATCCAAATTGCTTTTTCATAGGCTGTGATATAAGTTCTCCCTTGATTAGCATCTGTGCAAATAGAGGACATGAAGTTCTAGTCGCAGATGCACTCAATCTTCCTTACAGAACTGGATTTGGTGATGCTGCAATATCAATAGCTGTTCTGCATCATCTTAGTACTGAAGAGCGCAGGAAA-AGAGCAATAGAGGAACTTGTTAGAATAGTCTCGAAGGGAGGAAGGATTCTGATAACTGTTTGGGCTGTCGAGCAAGAAGACAGGGCATTGCTTACAAAGTGGACTCCTCTTACTAACAAGTACATGGAAGAGTGGGTAGAACCAACTAGCAATTTTGGATCTCGCTCATTAACTGCTTCTTTAGAAAGCATTCAGGAAACAGAGCATTATAACTCCAGTGATTTGGAGACAGAGAACAATTATAGTGAAGAACATGAGCAGACATATTTTCCCAGT-GAACAGCATCTAG---AAGTACAGTTGCCCGACACTAAGAAATCTACAGTTGAGAGTGAGA----------------------------------GAGAACAAGAATACTTTGTTCCATGGCATTTACCATACCACCGTGCTGAGATTAGTGGGGCCTCTGCTTCTGCTATTTC--AAGTGGGTTTGCAAAGCGGGATGATAAAAAG--GGGGCTGTCATCTACAATCGTTATTACCATGTATTTGCCGAGGGGGAGCTTGAAAGGTA---T--TTTTTAATTCCATCA---TTCAA-----------------------------
>LF2
---AAGAATAATGAAAAGAGTCTTGGTCGGGTTTCTGCAACTTCAAATACAAGGCCTGTCTCTAGAATAGATTG--CACAAATCGATTGCCTTTCAGCTACTTTGTGGAAAGAAGATGACATTATCGTCTAACAATCTTCCAATGAATTTGGGTAATTTTA---CATCATCCGCCAATGGAAATCTTCAAACAATACAGACAGTGATTGCGAAACAAAATGACAAATACCCTGTTAGTGCTAAAATTACCCCGGATATTGAAAAGAAATATGTTCACCATGTCTATGATGCTATTGCTCCTCACTTCAGCTCTACAAGATTTGCTAAGTGGCCTAAAGTAGCGAAGTTTCTTGATTCACTGGCACCAGGGTCAGTTATATTAGATGCAGGATGTGGCAATGGAAAATATTTAGGGTTTAATCCAAATTGCTTTTTTATAGGTTGTGATATAAGTCCGTCGTTGATCAACATCTGTGGAAGTAGGGCACACGAAGTTTTAGTTGCAGATGCACTCAATCTTCCTTATAGAAGTGGGTTTGGCGATGCTGCAATATCCATAGCTGTTTTGCATCATCTTAGTACTGAAGAGCGCAGGAAA-AAGGCAATAGAAGAACTTGTGAGAGTAGTCAGTAAGGGAGGAACGATTCTGATAACTGTATGGGCTGTTGAACAGGAAGATAGTTCACTGCTTACAAAATGGACCCCTCTTACACATACGTATATTGAGCAATGGGTAGGAACAAACGCCAGTTTTGAGTCTAGCTCATCAATTAATTCTTTAGAAAGCATTCAGGAAGCAGGGAATGATGAATCAAGTGATCAGGCGTCACCAAACAAATTCAATGGAGAACTTGAGCAAGCATATTCTCATTAT-ACCCAATGTTCAGAAAGAGCAGAGGTAGCCAATGCTAAGAGAAATACTGATGAAAGTGTGGTGTATACTGTCTCAACAGAAAGT-ACGAGAGAAGAGCAACAAGAGTTTTTTGTACCTTGGCATTTACCTTACCACAGGGCAGAAGTTAGTGGAATATCTGTTTCAGCTATTGC--AAGTGGGTTTGCAAAGAAGGATGATAAAAAG--GGGGCTGTTGTATACAATCGTTACTACCATGTATTTGCCGAGGGAGAGCTTGAAAGGTACGTT------------------------------------------------------
>MC0
---AAGAATAACGAGAAAAGTCTTGGTGGGGTCTCTGTAATCTCAAATACAAGACCTGTCTCTAGAATAGATTT--CACAAATCAATTGCCTTTCAGCTCCTT--TGGGAAGAAAATGACATTATCGTCTAACAATCTTCCAATGAATTTGGGTAATTTTA---CATCATCCGCCAGTGGAAATCTTCAGACAACACAGACAGAGGTTGCAAAACAAAATGACAAATACCCTGTTAGTACTAAAATTACCCCGGATATTGAAAAGAAATATGTTCACCATGTCTATGATGCTATTGCTCCTCACTTCAGCTCTACAAGATTTGCTAAGTGGCCTAAAGTAGCCAAGTTTCTTGATTCACTGGCACCAGGGTCAATTATATTAGATGCAGGATGTGGCAATGGAAAGTATTTAGGGTTTAACCCAAATTGCTTTTTTATAGGTTGTGATATAAGTCCATCCTTGATCAACATCTGTGGAAGCAGGGGACATGAAGTTTTAGTTGCAGATGTACTCAATCTTCCTTATAGAAGTGGGTTTGGCGATGCTGCAATATCCATAGCTGTTTTGCATCATCTTAGTACTGAAGAGCGCAGGAAA-AAGGCAATAGAGGAACTTGTGAGAGTAGTCAATAAGGGAGGAACGATTCTGATAACCGTATGGGCTGTTGAACAGGAAGATAGTTCGTTGCTTACAAAATGGACCCCTCTTACACATAAGTATATGGAACAATGGGTAGGAACAAACACCAGTTTTGAGTGTAGCTCATCAATTAATTCTTTAGAAAGCATTCAGGAAGCAGTGAATGATGATTCAAGTGATCAGGAGTCACAAAACAAATTCAATGGAGAACTTGAGCAAGCATCATCTCATGAT-GCCCACTGTTCAGAAAGAGCAGAGGCACCCAATGGTAAGAGAAATACTGTTGAAAATGAGGTGTATATTGTCTCAACAGAAAGT-TTGAAAGAAGAGCAACAAGAATTTTTTGTACCTTGGCATTTACCTTACCACAGGGCAGAAGTTAGTGGAGTATCTGCTTCAGCTATTGC--AAGTGGGTTTGCAAAGAAGGATGATAAAAAG--GGGGCTGTTGTTTACAATCGTTACTACCATGTATTTGCTGAGGGAGAGCTTGAAAGGTACGTT--TTTTAGTTTCGTGTT-----CAA-----------------------------
>MT0
---AAGAATAATGAGAAAAATCTTGATGTGGTCTCTGTAACCTCCAATACAAGGCCTGTCTTTAGAATAGATTT--CTCAAACAGATTGCCTTTCAGCTCCTT--TTGGAAAAAGATGGCATTATCGTCTAACATTGTTCCAATGAATTTGGGTAATATTG---CATCAAACTTGAAAGGTAATCTTCAGAAAACACAGACAGGGATTGCAAAACAAAATGACAAATACCCTGTTAGTGCTAAAATTACCCCGGATATTGAAAAGAAATATGTTCACTATGTCTATGATGCTATTGCTCCTCACTTCAGCTCTACAAGATTTGCTAAGTGGCCGAAAGTAGCCAAGTTTCTTGATTCATTGGCACCAGGGTCAATTATATTAGATGCAGGATGTGGCAATGGAAAATATTTAGGGTTTAATCCAAATTGTTTTTTTATAGGTTGTGATATAAGTCCATCTCTGATCAACATCTGTGGAAGCAGGGGACATGAAGTTTTAGTTGCAGATGCACTCAATCTTCCTTATAGAAGTGGTTTTGGCAATGCTGCAATATCCATAGCTGTTTTGCATCATCTTAGTACTGAAGATAGAAGGAAA-AAGGCAATTGAGGAACTTGTGAGAGTAGTCAATAAGGGAGGAACAATTTTGATAACCGTATGGGCTGTTGAACAGGAAGATAGTTCATTGCTTACAAAATGGACCCCTCTTACACATAAGTATATTGAACGGTGGGTAGGAACAAACACCAATTTTGAGTCTAGCTCATCAATTACTTCTTTAGAAAGCATTCAGGAAGCAGTGAATGATGATTCAAGTGATCAGGAATCACCAAACAAATTCAATGGAGAACTTGAGCAGGCATGTTCTCATGAT-GCCCAATGTTCAGAAAGAGCAGATGTAGCCAATACTAAGAGAAATACTGATGACAGTGACGTGTATACTGTCTCAATAGAAACT-ACGAGAGAAGAGCAACAAGAATTTTTTGTACCTTGGCATTTACCTTATCACAGGGCAGAAGTTAGTGGAGTATCTGCTTCAGCTATTGC--AAGTGGGTTTGCAAAGAAGGATGATAAAAAG--GGGGCTGTTGTTTACAATCGTTACTACCATGTATTTGCTGAGGGAGAGCTTGAAAGGTACGCTAAATTCATTTTTGTAAT-----CAA-----------------------------
>NN48
-------------------------------------------------------------------TAGATTT--CTCAAACAGATTGTCTTTCGGCTCCTT--TGG---GAAGATGACATTATCGTCTAACAATCTTCCAATGAATTTGGGTAATTTTA---CATCAAACTCCAAAGGAGATCTTCAGAAAACACAGACAGTGATTGTAAAACAAAATGACAAATGCGCTGTTAGTGCTAAAATTACCCCGGATATTGAAAAGAAATATGTTCACCATGTCTATGATGCTATTGCTCCTCACTTCAGCTCTACAAGATTTGCTAAGTGGCCTAAAGTAGCTAAGTTTCTTGATTCACTGGCACCAGGGTCAATTATATTAGATGCAGGATGTGGCAATGGAAAATATTTAGGTTTTAATCCAAATTGTTTTTTTATAGGTTGTGATATAAGTCCGTCTTTGATAAACATATGTGGAAGCAAGGGACATGATGTTTTAGTTGCAGATGCACTCAATCTTCCTTATAGAAGTGGGTTTGGCGATGCTGCAATATCCATAGCTGTTTTGCATCATCTTAGTACTGAAGAACGGAGGAAA-AAGGCAATTGAGGAACTTGTGAGAGTAGTCAATAAGGGAGGAATGATTCTGATAACTGTATGGGCTGTTGAACAGGAAGATAGTTCATTGCTTACAAAATGGACCCCTCTTACACAAAAGTATATCGAACAGTGGGTAGGTACAAACACCAGTTTTGAGTCTAGATCATCAATTACTTCCTTAGAAAGCATTCAGGAAGCAGTGAATGATGATTCAAGTGATCAGGAGTCACCAAACAAATTCAACGGAGAACTTGAGCAAGCATGCTCTCATGAT-GACCAATGTTCAGAAGGAACAGAGGTGGCCAACACTAAGAGAAATCCTGATGAAAGTGATGTGTATGCTGTCTCAACGGAAACT-GTGAGAGAAGAGCAACAAGAATTTTTTGTACCTTGGCATTTACCTTACCACAGGGCAGAAGTTAGTGGAGTATCTGCTTCAGCTATTGC--AAGAGGGTTTGCAAAGAAGGATGATAAAAAA--GGAGCTGTTGTTTACAAGCGTTACTACCATGTATTTGCTGAGGGAGAGCTTGAAAGGTACGTT--TTTCAATTTTGTATT-----CAA-----------------------------
>PA42
---AAGAATAATGAGAAAAGTCTTGGTGGGGTCTCTGTAACCTCAAACACAAGGCCTGTCTCTAGAATAGATTT--TGCAAATCAATTGCCTTTCAGCTCCTT--TGGGAAGACGATGACATTATTGTCTAACAATCTTCCAATGAACTTGGGTAATTTTA---TATCATCCTCCAATGGAAATCTTGAGACAACACAAACAGTGATTGCAAAACAAAATGACAAATACCCTGTTAGTGCTAAAATTACCCCAGATATTGAAAAGAAATATGTTCACCATGTCTATGATGCTATTGCTCCTCACTTCAGCTCTACAAGATTTGCTAAGTGGCCTACAGTAGCCAAGTTTCTTGATTCCTTGGCACCAGGGTCAATTATATTAGATGCAGGATGTGGCAATGGAAAATATTTAGGGTTTAATTCAAATTGCTTTTTTATAGGTTGTGATATAAGTCCGTCCTTGATCAACATCTGTGGCAGCAGGGGACACGAGGTTTTAGTTGCAGATGTACTCAATCTTCCTTATAGAAGTGGGTTGGGTGATGCTGCAACATCCATAGCTGTTTTGCATCATCTTAGTACTGAAGAGCGAAGGAAA-AAGGCAATAGAGGAACTGGTCAGAGTAGTCAATAAGGGAGGAATGATTCTGATAACTGTATGGGCTGTTGAACAGGAAGATAGTTCCTTGCTTACAAAATGGACCCCTCTTACACATAAGTATATGGAACAATGGGTAGGAACAAATACCAATTTTGAATCTAGCTCATCAATTACTTCCTTAGAAAGCATTCAGGAAGCAGTGAATGATGATTCAAGTGATAAGGAGTCACCAAACAAACTCAATGGAGAACTTAAGCAAGCATGTTCTCATGAT-GCCCAATGTTCAGAAAGAGCACAGGTAGCCAACACTAAGAGAAATACTGATGAAAGTGAGGTATATACTGTCTCAACAGAAAAT-ATGAGAGAAGAACAACAAGAATTCTTTGTACCTTGGCATTTACCTTACCACAGGGCAGAAGTTAGTGGAGTATCTGCTTCAGCGATTGC--AAGTGGATTTGCAAAGAAGGATGATAAAAAG--GGGGCTGTTGTTTACAATCGTTACTACCATGTATTTGCGGAGGGAGAGCTTGAAAGGTA------TTTTAGTTTCATATT-----CAA-----------------------------
>PB33
CATAAGAATGACGGGGAAGGTCTTGTTTTGGCACATGCAAACCCAAGTGCAGGACCTGTTTCAACGGCAGATAT--AAGAAGTA---TACCCTACAGCTTTCT--TGAAAAGAAAGCGATATTATCTTCTAATCACTATCAAATGGATGCTGCTAATTATAGTCCAGCAGTGACTGGTGGAAATCTACAGATACAGCAGACCCCATTCTCAAATAAAAAGGAGGAATATCTTGATAGTACTAAATCTACTCCAGATATTGAAAAGAAATATGTTCACAGTGTTTATGATGCTATTGCACCTCACTTCAGTTCTACAAGATTTGCTAAGTGGCCAAAAGTAGCCAAGTTTCTTGAATCATTAACACCAGGGTCGATTGTTTTAGATGCAGGATGCGGGAATGGAAAGTATTTAGGTTTTAATCCAAATTGTTTTTTCATAGGCTGTGATATAAGTTCTCCCTTGATCAGCATTTGTGCAAACAGAGGACATGAAGTTTTAGTTGCAGATGCACTCAATCTTCCTTACAGAACTGGGTTTGGTGATGCTGCAATATCAATAGCTGTTCTGCATCATCTTAGTACTGAAGAGCGCAGAAAA-AGGGCAATAGAGGAACTTGTTAGAATAGTTTGTAAGGGAGGAAGGATTCTGATAACTGTCTGGGCTGTTGAGCAAGAAGACAAGGAATTGCTTACCAAGTGGACCCCTCTTACTGACAAATACATGGAAGAGTGGGTAGAACCCACTAGCAATTTTGGATCTCGCTCATCAACTGCTTCTTTAGCAAGCATTCAGGAAACAGAGCATTATAACTCCAGTGATTTGGAGACCCAGAACAATAATAGTGAAGAATATGAGCAAGCATATTCTCCCAGT-GAACAGCATCTAA---GATTCCAATTGCCTGACACCGAGAGGTCTACAGTTGAAAGCGAGA----------------------------------GAGAGCAAGAATATTTTGTACCGTGGCATTTACCTTACCACCGTGCAGAGATTAGCGGGGCCTCTGCTTCTGCTATTTC--AAGTGGGTTTGCAAAGCGGGATGATAAAAAG--GGGGCTGTCATCTACAATCGTTATTACCATGTATTTGCTGAGGGGGAGCTTGAAAGGTG------TTTTTAATTCTACCA---TTTCCA----------------------------
>PF1
---AAGAATAATGAGAAAAATCTTGATGTAGTCTCTGTAACCTCCAACACAAGGCCTGTCTTTAGAA-AGATTT--CTCAAACAGATTGTCTTTCAGCTCTTC--TGGGAAGAAGATGACATTATCGTCTAACAATCTTCCAATGAATTTGGGTAATTTTA---CGTCAAACTCCAAAGGAAATCTTCAGGGAACACAGACTGTGATCGCAAAACAAAATGACAAATACCCTGTTAGTGCTAAAATTACCCCGGATATTGAAAAGAAATATGTTCACCATGTCTATGATGCTATTGCTCCTCACTTCAGCTCTACAAGATTTGCTAAGTGGCCTAAAGTAGCCAAGTTTCTTGATTCGCTGGCACCAGGGTCAATTATTATAGATGCAGGATGTGGCAATGGAAAATATTTAGGGTTTAATCCTAATTGCTTTTTTATAGGTTGTGATATAAGTCCGTCTTTGATCAACATCTGTGGAAGCAGGGGACATGAAGTTTTAGTTGCAGATGCACTCAATCTTCCTTATAGAAGTGGGTTTGGCAATGCTGCAATATCCATAGCTGTTTTGCATCATCTCAGTACTGAAGAGCGGAGGAAA-AAGGCTATTGAGGAACTTGTGAGAGTTGTCAATAAGGGAGGAACGATTCTGATAACTGTATGGGCTGTTGAACAGGAAGATAGTTCATTGCTTACAAAATGGACCCCTCTTACACATAAGTATATTGAACAGTGGGTAGGAACAAACACCAGTTTTGAGTCTAGTTCATCAATTACTTCTTTAGAAAGCATTCAGGAAGCAGTGAATGATGATTCAAGTGATCAGGAGTCACCAAACAAATTCAATGGAGAACTTGAGCAAGCACGTTCTCAAGAT-GCCCAATGTTCAGAAAGAGCAGATGTGGCCAACACTAAGATAAATACTGATGAAAGTGACGTGTATACTGTCTCAACAGAAACT-ATGAGAGAGGAGCAACAAGAATTTTTTGTACCTTGGCATTTACCTTACCACAGGGCAGAAGTTAGTGGAGTGTCTGCTTCAGCTATTGC--AAGTGGGTTTGCAAAGAGGGATGATAAAAAG--GGGGCTGTTGTTTACAATCGTTACTACCATGTATTTTCTGTGGGAGAGCTTGAAAGGTACGTT--TTTTAGTTTTGTATT-----CAA-----------------------------
>PFM1
--------------------------TGGGGTCTCTGTAACCTCAAACACAAGGCCTGTTTCTAGAATAGATTT--TACAAATCAATTGCCTTTCAGCTCCTT--TGGGAAGAAGATGACATTACCGTCTAACAATCTTCCAATGAACTTGGGTAATTTTA---CATCATCCTCCAATGGAAATCTTCAGACAACACAGACAGTGATTTCAAAACAAAATGACAAATACCCTGATAGTGCTAAAATTACCCCGGATATTGAAAAGAAATATGTTCACCATGTCTATGATGCTATTGCTCCTCACTTCAGCTCTACAAGATTTGCTAAGTGGCCTAAAGTAGCCAAGTTTCTTGATTCACTGGCACCAGGGTCAATTATATTAGATGCAGGATGTGGCAATGGCAAATATTTAGGGTTTAATTCAAATTACTTTTTTATAGGTTGTGATATAAGTCCGTCCTTGATCAACATCTGTGGCAGCAGGGGACACGAAGTTTTAGTTGCAGATGTACTCAATCTTCCTTATAGAAATGGGTTTGGCGATGCTGCAATATCCATAGCTGTTTTGCATCATCTTAGTACTGAAGAGCGCAGGACA-AAGGCAATAGAGGAACTTGTGAGAGTAGTCAGTAAGGGAGGAATGATTCTAATAACTGTATGGGCTGTTGAACAGGAAGATAGTTCTTTGCTTACAAAATGGACCCCTCTTACACATAAGTATATGGAACAATGGGTAGGAACAAACACCAGTTTTGAGTCCAGCTTATCAATTACTTCTTTAGAAAGCATTCAGGAAGTAGTGAATGATGATTCAAGTGATAAGGAGTCATCAAACAAATTCAATGGAAAACTTGAGCAAGCATGTTCTCATGAT-GCCCAATGTTCAGATAGAGCAGAGGTAGCCAATGCTAAGAGAAATACTGATGAGAGTGAGGTTTATACTGTCTCAACAGAAAGT-ATGAGAGAAGAGCAACAAGAATTTTTCGTACCTTGGCATTTACCTTACCACAGGGTAGAAGTTAGTGGAGTATCTGCTTCAGCTATTGC--AAGTGGGTTTGCAAAGAAGGATGATAAAAAG--GGGGCTGTTGTTTACAATCGTTACTACCATGTATTTTCTGAGGGAGAGCTTGAAAGGTACG----TTTTAGTTTCGTATT-----CA------------------------------
>PG28
-ATAAGAATAATGGGGAAGGTCTTGTTTTGGCACATGCAACCCCAATTGCAAGACCTGTTTCAACTATGGATAT--AAGAAGTA---GACCTTACAGCTCTCT--TGAAAAGAAAGCGACATTATCTTCTAATCTCTGTCGAATGGATTCTGCTAATTATAATCCAGCAGTGACTGGTGGAAGTCTTCAGATACATCAGACCACATTCTCAGACAAAAAGGAGGAATATCTTGATAGTACCAAATCTACTCCAGATATTGAAAAGAAATATGTTCACAGTGTTTATGATGCTATTGCACCTCACTTCAGCTCTACAAGATTTGCTAAGTGGCCAAAAGTAGCAAAGTTTCTTGAATCATTAACACCAGGGTCAATCGTTTTAGATGCAGGATGCGGAAATGGAAAGTATTTAGGTTTTAATTCAAATTGCTTTTTCGTAGGCTGTGATATAAGTTCTCCCTTGATCAGCATTTGTGCAAACAGAGGACATGAAGTTTTAGTTGCAGATGCACTCAATCTTCCTTACAGAACTGGGTTTGGTGATGCTGCAATATCAATAGCTGTTCTGCATCATCTTAGTACTGAAGAGCGCAGGAAA-AGGGCAATAGAGGAACTTGTTAGAATAGTCTGTAAGGGAGGAAGGATTCTGATAACTGTTTGGGCTGTTGAGCAAGAAGATAGGGCATTGCTTACAAAGTGGACCCCTCTTACTCAAAAGTACATGGAAGAGTGGGTAGAACCGACTAGCAATTTTGGATCTCGCTCATCAACTGCTTCTTTAGAAATCATTCAGGAAACAGAGCATTATAACTCCAGTGATTTGGAGACACAAAACAATAATAGTGAAGAACATGAGCAAGCATATTCTCCCAGT-GAACAACATCTAG---GAGTCCAGTTGCCTGACACCAAGATATCTACAGTTGAGAGTGAGA----------------------------------GAGAACAAGAATATTTTGTACCGTGGCATTTACCTTACCACCGTGCTGAGATTAGTGGGGTCTCTGCTTCTGCTATTTC--AAGTGGGTTTGCAAAGCGGGATGATAAAAAG--GGGGCTGTCATCTACAATCGTTATTACCATGTATTTGCTGAGGGGGAGCTTGAAAGGTA------TTTTTAATTCTATCA---TTTTCAA---------------------------
>PH2
---AAGAATAATGAGAAAAATCTTGATGTAGTCTCTGTAACCTCCAACACAAGGCCTGTCTTTAGAA-AGATTT--CTCAAACAGATTGTCTTTCAGCTCTTC--TGGGAAGAAGATGACATTATCGTCTAACAATCTTCCAATGAATTTGGGTAATTTTA---CGTCAAACTCCAAAGGAAATCTTCAGGGAACACAGACTGTGATCGCAAAACAAAATGACAAATACCCTGTTAGTGCTAAAATTACCCCGGATATTGAAAAGAAATATGTTCACCATGTCTATGATGCTATTGCTCCTCACTTCAGCTCTACAAGATTTGCTAAGTGGCCTAAAGTAGCCAAGTTTCTTGATTCGCTGGCACCAGGGTCAATTATTATAGATGCAGGATGTGGCAATGGAAAATATTTAGGGTTTAATCCTAATTGCTTTTTTATAGGTAGTGATATAAGTCCGTCTTTGATCAACATCTGTGGAAGCAGGGGACATGAAGTTTTAGTTGCAGATGCACTCAATCTTCCTTATAGAAGTGGGTTTGGCAATGCTGCAATATCCATAGCTGTTTTGCATCATCTCAGTACTGAAGAGCGGAGGAAA-AAGGCTATTGAGGAACTTGTGAGAGTTGTCAATAAGGGAGGAACGATTCTGATAACTGTATGGGCTGTTGAACAGGAAGATAGTTCATTGCTTACAAAATGGACCCCTCTTACACATAAGTATATTGAACAGTGGGTAGGAACAAACACCAGTTTTGAGTCTAGTTCATCAATTACTTCTTTAGAAAGCATTCAGGAAGCAGTGAATGATGATTCAAGTGATCAGGAGTCACCAAACAAATTCAATGGAGAACTTGAGCAAGCACGTTCTCAAGAT-GCCCAATGTTCAGAAAGAGCAGATGTGGCCAACACTAAGATAAATACTGATGAAAGTGACGTGTATACTGTCTCAACAGAAACT-ATGAGAGAGGAGCAACAAGAATTTTTTGTACCTTGGCATTTACCTTACCACAGGGCAGAAGTTAGTGGAGTGTCTGCTTCAGCTATTGC--AAGTGGGTTTGCAAAGAGGGATGATAAAAAG--GGGGCTGTTGTTTACAATCGTTACTACCATGTATTTTCTGAGGGAGAGCTTGAAAGGTACGTT--TTTTAGTTTTGTATT-----CAACATAATTAGACTCATGCAAAATCTTTG--
>PM29
-ATAAGATTGATGGGGAAGGTCTTGTTTTGGCACATGCAAACCCAAGAGCAAGGCCTGTTTCAAGTACAGATAT--AAGAAGTA---TACCTTACAGTGCTCT--TGAAAAGAAAGCGACATTTTCTTCTAATCGTCGTCAAATGGATGCTGCTAATTATAATCCAGCAGTGACTGGTGGAAGTTCTCAGATGCAGCAGACCACATTCTCAAACAAAATGGAGGAATATCTTGATAGTACCAAATCTACTCCAGATATTGAAAAGAAATATGTTCACAGTGTTTATGATGCTATTGCACCTCACTTCAGCTCTACAAGATTTGCTAAGTGGCCAAAAGTAGCCAAGTTTCTTGAATCATTAACACTGGGGTCCATTGTTTTAGATGCAGGATGTGGCAATGGAAAGTATTTAGGTTTTAATCCAAATTGCTTTTTCATAGGTTGTGATATAAGTTCTCCCTTGATCAGCATCTGCGCAAACAGAGGACATGAAGTTTTAGTTGCAGATGCACTCAATCTTCCTTACAGAACTGGATTTGGTGATGCTGCAATATCAATAGCTGTTTTGCATCATCTTAGTACTGAAGAGCGCAGGAAA-AGGGCAATAGAGGAACTTGTCAGAATAGTCTGCAAGGGAGGAAGGATTCTGATAACTGTTTGGGCTGTTGAGCAAGAAGACAGGGCATTGCTTACAAAGTGGACCCCTCTTACTGACAAGTACACGGAAGAGTGGGTAGAACCAACTAGCAATTTTGGATCTCGCTCATCAACTGCTTCTTTACAAAGCATTCAGGAAACAGAGCATTATAACTCCAGTGATTTGGAGACACAGAACAATAATAGTGAAGAACATGAGCAGTCATATTTTCTCAGT-GAACAGCATCTAG---GAGGCCAGTTGCTTGACACTAACAGATCTACAGCTGAAAGTGAGA----------------------------------TAGAGCAAGAATATTTTGTACCATGGCATTTACCTTACCACCGTGCTGAGATTAGTGGGGCTTCTGCTTCTGCTATTTC--AAGTGGGTTTGCAAAGCGGGATGATAAAAAG--GGGGCTGTCATCTACAATCGTTATTACCATGTATTTGCTGAGGGGGAGCTTGAAAGGTA---T--TTCTTATTTCTATCA---TTCAAAAAAAACATTTTTA---------------
>PS27
-ATAAGAATAATGGGGAAGGTCTTGTTTTGGCACATGCAACCCCAATTGCCAGACCTGTTTCAACTATGGATAT--AAGAAGTA---GACCTTACAGCTCTCT--TGAAAAGAAAGCGACATTATCTTCTAATCTCTGTCGAATGGATTCTGCTAATTATAATCCAGCAGTGACTGGTGGAAGTCTTCAGATACATCAGACCACATTCTCAGACAAAAAGGAGGAATATCTTGATAGTACCAAATCTACTCCAGATATTGAAAAGAAATATGTTCACAGTGTTTATGATGCTATTTCACCTCACTTCAGCTCTACAAGATTTGCTAAGTGGCCAAAAGTAGCAAAGTTTCTTGAATCATTAACACCAGGGTCAATCGTTTTAGATGCAGGATGCGGAAATGGAAAGTATTTAGGTTTTAATTCAAATTGCTTTTTCGTAGGCTGTGATATAAGTTCTCCCTTGATCAGCATTTGTGCAAACAGAGGACATGAAGTTTTAGTTGCAGATGCACTCAATCTTCCTTACAGAACTGGGTTTGGTGATGCTGCAATATCAATAGCTGTTCTGCATCATCTTAGTACTGAAGAGCGCAGGAAA-AGGGCAATAGAGGAACTTGTTAGAATAGTCTGTAAGGGAGGAAGGATTCTGATAACTGTTTGGGCTGTTGAGCAAGAAGATAGGGCATTGCTTACAAAGTGGACCCCTCTTACTCAAAAGTACATGGAAGAGTGGGTAGAACCGACTAGCAATTTTGGATCTCGCTCATCAACTGCTTCTTTAGAAATCATTCAGGAAACAGAGCATTATAACTCCAGTGATTTGGAGACACAGAACAATAATAGTGAAGAACATGAGCAAGCATATTCTCCCAGT-GAACAGCATCTAG---AAGTCCAGTTGCCTGACACCAAGATATCTACAGTTGAGAGTGAGA----------------------------------GAGAACAAGAATATTTTGTACCGTGGCATTTACCTTACCACCGTGCTGAGATTAGTGGGGTCTCTGCTTCTGCTATTTC--AAGTGGGTTTGCAAAGCGGGATGATAAAAAG--GGGGCTGTCATCTACAATCGTTATTACCATGTATTTGCTGAGGGGGAGCTTGAAAGGTA------TTTTTAATTCGATCA---TTTTCAA---------------------------
>PS30
---AAGAATAATGAGAAAAATCTTGGTGGGGTCTCTGTAACCTCAAACACAAGGCCTGTCTCTAGAATAGATTT--TGCAAATCAATTGCCGTTCAGCTCCTT--TGGGAAGAGGATGACATTATCGTCTAACAATCTTCCAATGAACTTGGGTAATTTTA---TATCATCCTCCAATGGAAATCTTCAGACAACACAAACAGTGATTGCAAAACAAAATGACAAATACCCTGTTAGTGCTAAAATTACGCCAGATATTGAAAAGAAATATGTTCACCATGTCTATGATGCTATTGCTCCTCACTTCAGCTCTACAAGATTTGCTAAGTGGCCTAAAGTAGCCAAGTTTCTTGATTCCTTGGCACCAGGGTCAATTATATTAGATGCAGGATGTGGCAATGGAAAATATTTAGGGTTTAATTCAAATTGCTTTTTTATAGGTTGTGATATAAGTCCGTCCTTGATCAACATCTGTGGCAGCAGGGGACACGAAGTTTTAGTTGCAGATGTACTTAATCTTCCTTATAGAAGTGGGTTGGGTGATGCTGCAATATCCATAGCTGTTTTGCATCATCTTAGTACTGAAGAGCGAAGGAAA-AAGGCAATAGAGGAACTTGTCAGAGTAGTCAATAAGGGAGGAATGATTCTGATAACTGTATGGGCTGTTGAACAGGAAGATAGTTCCTTGCTTACAAAATGGACCCCTCTTACAGATAAGTATATGGAACAATGGGTAGGAACAAATACCAATTTTGAATCTAGCTCATCAATTACTTCCTTAGAAAGCATTCAGGAAGCAGTGAATGATGATTCAAGTGATAAGGAGTCACCAAACAAATTCAATGGAGAACTTAAGCAAGCATGTTCTCATGAT-GCCCAATGTTCAGAAAGAGCAGAGGTAGCCAACACTAGGAGAAATACTGATGAAAGTGAGGTGTATACTGTCTCAACAGAAAGT-ATGAGAGAAGAACAACAAGAATTCTTTGTACCTTGGCATTTACCTTACCACAGGGCAGAAGTTAGTGGAGTATCTGCTTCAGCTATTGC--AAGTGGATTTGCAAAGAAGGATGATAAAAAG--GGGGCTGTTGTTTACAATCGTTACTACCATGTATTTGCTGATGGAGAGCTTGAAAGGTACGGT--TTTTAGTTTCATATT-----CAA-----------------------------
>PSF43
------------------------------------------TCCAATACAAGGCTTGGCTTTAGAATAGATTT--CTCAAACAGATTGTCTTTCAGCTCCTT--TGGGAAGAAGATGACCTTATCGTCAAACAATCTTCCAATGAATTTGGGTAGTTTTA---CATCAAACTCCAAAGGAAATCTTCAGAAAACACAGACAGTGATAGTAAAACAAAATGACAAATGCGCTGTTAGTGCTAAAATTACCCCGGATATTGAAAAGAAATATGTTCACAATGTCTATGATGCTATTGCTCCTCACTTCAGCTCTACAAGATTTGCTAAGTGGCCTAAAGTAGCTAAGTTTCTTGATTCACTGCCACCAGGGTCAATTATATTAGATGCAGGATGCGGCAATGGAAAATATTTAGGGTTTAATCCAAATTGCTTTTTTATAGGTTGTGATATAAGTCCGTCTTTGATCAACATCTGTGGAAGCAGGGGACATGATGTTTTAGTTGCAGATGCACTCAATCTTCCTTATAGAAGTGGGTTTGGCGATGCTGCAATATCCATAGCTGTTTTGCATCATCTTAGTACTGAAGAACGGAGGAAA-AAGGCAATTGAGGAACTTTTGAGAGTAGTCAATAAGGGAGGAATGATTCTGATAACTGTATGGGCTGTTGAACAGGAAGATAGTTCATTGCTTACAAAATGGACCCCTCTTACACATAAGTATATCGAACAGTGGGTAGGTACAATCACCAGTTTTGAGTCTAGATCATCAATTACTTCTTTAGAAAGCATTCAGGAAGCAGTGAATGATGATTCAAGTGATCAGGAGTCACCAAACAAATTCAATGGAGAACTTGAGCAAGCATGCTCTCATGAT-GCCCGATGTTCAGAAAGAACAGAGGTGGCCAACACTAAGAGAAATCCTGATGAAAGTGACGTATATGCTGTCTCAACAGAAACT-GTGAGAGAAGAGCAACAAGAATTTTTTGTACCTTGGCATTTACCTTACCACAGGGCAGAAGTTAGTGGAGTATCTGCTTCAGCTATTGC--AACTGGGTTTGCAAAGAAGGATGATAAAAAA--GGGGCTGTTGTTTACAATCGTTACTACCATGTATTTGCTGAGGGAGAGCTTGAAAGGTACGTT--TTTCAGTTTTGTATT-----CAAAACAATTAGACTCATGCAAAATCGTTG--
>PTA0
---AAAAATAATGAGAAAAGTCTTGGTGAGGTCTCTGTAACCTCAAATACAAGGCCTGTTTCTAGAATAGATTT--CACAAATCAATTGCCTTTCAGTTCCTT--TGGGAAGAAGATGACATTATCGTCTAACAATCTTCCAATGAATTTGGGTAATTTTA---CATCCTCCTTCAATGGAAGTATTCAGACAACACAGACAGTGATTGCAAAACAAAATGACAAATACCCTGTTAGTGCTAAAATTACCCCTGATATTGAAAAGAAATATGTTCACAATGTCTATGATGCTATTGCTCCTCACTTCAGCTCTACAAGATTTGCTAAGTGGCCTAAAGTAGCCAAGTTTCTTGAGTCACTGGCACCAGGGTCAATTATATTAGATGCAGGATCTGGCAATGGAAAATATTTAGGGTTTAATCCAAATTGCTTTTTTATAGGTTGTGATATAAGTCCATCATTGATCAACATCTGTGGAAGCAGGGGACATGAAGTATTAGTTGCAGATGTACTCAATCTTCCTTATAGAAGTGGATTTGGCGATGCTGCAATATCCATAGCTGTTTTGCATCATCTCAGTACTGAAGAGCGCAGGAAA-AAGGCAATAGAAGAACTTGTGAGAGTAGTCAATAAGGGAGGAAGGATTCTGATAACTGTATGGGCTGTTGAACAGGAAGATAGTTCATTGCTTACAAAATGGACCCCTCTTACACATAAGTATATGGAACAATGGGTAGGAACAAACACCAGTTTTGAGTCTAGCTCATCATTTTCTGCTTTAGATAGCATTCAGGAAGCAGTGAATGATGATTCAAGTGATCAGGAGTCACCAAACAAATTCAATGGAGAACTTGAGCAAAGATGTTCTCATGAT-GCCCAATGTTCAGAAAGAGCAGAGGTAGCCAATGCTAAGAGAAATACTAATGAAAGTGAGGTGCATACTGTCTCAACAGAAAGT-ACAAGAGAAGAGCAACAAGAATTTTTTGTACCATGGCATTTACCTTACCACAGGGCAGAAGTTAGTGGAGTATCTGCTTCAGCTATTGC--TAGTGGGTTTGCAAAGAAGGATGATAAAAAG--ATGGCAGTTGTTTACAATCGTTACTACCATGTATTTGCTGAGGGAGAGCTTGAAAGGTATGTT--TTTTAGTTACGTATT-----CAA-----------------------------
>RC54
--TAAGCATAATGAGAAAAATCTTGATGTGATCTCTGTAAAATCCAATACAAGGCTTGGCTTTAGAATAGATTT--CTCAAACAGATTGTCTTTCAGCTCCTT--TGGGAAGAAGATGACATTATCGTCTAATAATATTCCAATGAATTTGGGTAATTTTA---CATCAAACTCCAAAGGAGATCGTCAGAAAACACAGACAGTGATTGTAAAACAAAATGAGAAATGTGCTGTTAGTGCTAAAATTACCCCGGATATTGAAAAGAAATATGTTCACCATGTCTATGATGCTATTGCTCCTCACTTCAGCTCTACAAGATTTGCTAAGTGGCCTAAAGTAGCTAAGTTTCTTGATTCACTGGCACCAGGGTCAATTATATTAGATGCAGGATGTGGCAATGGGAAATATTTAGGGTTTAATCCAAATTGCTTTTTTATAGGTTGTGATATAAGTCCGTCTTTGATCAACATCTGTGGAAGCAGAGGCCATGATGTTTTAGTTGCAGATGCGCTCAATCTTCCTTATAGAAGTGGGTTTGGCGATGCTGCAATATCCATAGCTGTTTTGCATCATCTTTGTACTGAAGAACGGAGGAAA-AAGGCAATTGAGGAACTTGTGAGAGTAGTCAATAAGGGAGGAATGATTCTGATAACTGTATGGGCTGTTGAACAGGAAGATAGTTCATTGCTTACAAAATGGACCCCTCTTACACATAAGTATATCGAACAGTGGGTAGGTACAAACACCAGTTTTGAGTCTAGATCATCAATTACTTCTTTAGAAAGCATTCAGGAAGCAGTGAATGATGATTCAAGTGATCAGGAGTCACCAAACAAATTCAATGGAGAACTTGAGAAAGCATGCTCTCATGAT-GCCCAATGTTCGGAAAGAACAGAGGTGGTCAACACTAAGAGAAATCCTGATGAAAGTAACGTGTATGCTGTCTCAACAGAAACT-GTGAGAGAAGAGCAGCAAGAATTTTTTGTACCTTGGCATTTACCTTACCACAGGGCAGAAGTTAGTGGAGTATCTGCTTCAGCTATTGC--AAGTGGGTTTGCAAAGAAGGATGATAAAAAA--GGGGCTGTTGTTTACAATCGTTACTACCATGTATTTGCTGAGGGAGAGCTTGAAAGGTACGTT--TTTCAATTTTGT--T-----CAA-----------------------------
>SA1
---AAGAATAATGAGAAAAGTCTTGGTGGGGTCTCTGTAACCTCAAACACAAGGCCTGTCTCTAGAATAGATTT--TGCAAATCAATTCCCTTTCAGCTCCTT--TGGGAAGAGGATGACATTATCGTCTTACAATCTTCAAATGAACTTGGGTAACTTTA------TATCTTCCAATGGAAATCTCCAGACAACACAGACAGTGACTGCAAAACAAAATGACAAATACTCTGTTAGTGCTAAAATTACACCGGATATTGAAAAGAAATATGTTCACCATGTCTATGATGCTATTGCTCCTCACTTCAGCTCTACAAGATTTGCTAAGTGGCCTAAAGTAGCCAAGTTTCTTGATTCACTGGCACCAGGGTCAATTATATTAGATGCAGGATGTGGCAATGGAAAATATTTAGGGTTTAATTCAAATTGCTTTTTTATAGGTTGTGATATAAGTCCGTCCTTGATCAACATCTGTGGCAGCAGGGGACACGAAGTTTTAGTTGCAGATGTACTCAATCTTCCTTATAGAAGTGGGTTGGGCGATGCTGCAATATCCATAGCTGTTTTGCATCATCTTAGTACTGAAGAGCGCAGGAAA-AAGGCAATAGAGGAACTTGTCAGAGTAGTCAAGAAGGGAGGAATGATTCTGATAACTGTATGGGCAGTTGAACAGGAAGATAGTTCCTTGCTTACAAAATGGACCCCTCTTACACATAAGTATATGGAACAATGGGTAGGAACAAATACCAGTTTTGAATCTAGTTCTACAATTACTTCTTTAGAAAGCATTCAGGAAGCAGTGAATGATGATTCACGTGATAAGGAGTCACCAAACAAATTCAATGGAGAACGTAAGCAAACATGTTCTCATGAT-GCCCAATGTTCAGAAGGAGCAGAGGTAGCCAACACTAAGAGAAATACCGATGAAAGTGAGGTGTATACCGTCTCAACAGAAAGT-ATGAGAGAAGAGCAACAAGAATTCTTTGTACCTTGGCATTTACCTTACCACAGGGCAGAAGTTAGTGGAGTATCTGCTTCAGCTATTGC--AAGTGGGTTTGCAAAGAAGGATGATAAAAAG--GGGGCTGTTGTTTACAATCGTTACTACCATGTATTTGCTGAGAGAGAGCTTGAAAGGTAT-----TTTTAGATTCGTATT-----CAACATAATTAGACTCATACAAAATCTTTG--
>SC0
---AAGAATAATGAGAATCGTCTTGATGTGGTCTCTGTAACGTCCAATACAAGGCCTGTCTTTAGAATAGATTT--CTCAAACAGATTGTCTTTCAGTTCCTT--TGGGAAGAAGATGACATTATCGTCCAACAATCTTCCAATGAATTTGGGTAATTCTA---CATCAACCTCCAAAGGAAATCTTCAGAAATCACAGACAGCGATCACAAAACAAAATGACAAATACCCTGTTAGTGCTAAAATTACCCCGGATATTGAAAAGAAATATGTTCACTATGTTTATGATGCTATTGCTCCTCACTTCAGCTCTACAAGATTTGCTAAGTGGCCTAAAGTAGCCAAGTTTCTTGATTCACTGGCACCAGGGTTGATTATATTAGATGCAGGATGTGGCAATGGAAAATATTTGGGGTTCAATCCAAATTGCTTTTTTATAGGTTGTGATATAAGTCCGTCCTTGATCAACATCTGTGGAAGCAGGGGACATGAAGTTTTAGTTGCAGATGCACTCAATCTTCCTTACAGAAGTGGGTTTGGTGATGCTGCAATATCCATAGCTGTTTTGCATCATCTGAGTACTGAAGAGCGCAGGAAA-AAGGCAATTGAGGAACTTGTGAGAGTAGTCAATAAGGGAGGAACAATTCTGATAACTGTATGGGCTGTTGAACAGGAAGATAGTTCATTGCTTACAAAATGGACCCCTCTTACTGATAAGTATATGGAACAGTGGGTAGGAACAAACACCAGTTTTGAGTCTAGCTCATCAATTACTTCTTTAGAAAGCATTCAGGAAGCAGTAAATGATGATTCAAGTGATCAGGAGTCACCAAACAAATTCAATGGAGAACTTGAGCAAGCATGTTCTCATGAT-GCCCAATTTTCAGAAAGAGCAGATGTAGCCAACACTAAGAGAAATACTGATGAAAGTGAGGTGTATACTGTCTCAACAGAAAGTCATTAGAGAAGAGCAACAAGAATTTTTTGTACCTTGGCATTTACCTTACCACAGGGCAGAAGTTAGTGGAGTATCTGCTTCAGCTATTGC--AAGTGGGTTTGCAAAGAAGGATGATAAAAAA--GGGGCTGTTGTTTACAATCGTTACTACCATGTCTTTGCTGAGGGAGAGCTTGAAAGGTATTTT------TGTTTCGTATT-----CAA-----------------------------
>SE46
--------------------------------------------------------------------------------------------------------------------------------------------CAATGGACGTGGGTAATTTTAATTTGGTAATCACTGACAGAAGTCTTCAGACAAGGCAGACAACACCATCAAACCCAGAGGACAAATATTCCTCAAGTGCTAAGTCTACACCGGATATAGAGAAAAAGTATGTTCACGGTGTTTATGATGCAATTGCTCCTCATTTCAGCTCTACAAGATTTGCTAAGTGGCCAAAAGTAGCCGAGTTTCTGGCATCATTGACACCTGGTTCGATCATCTTAGATGCAGGATGTGGCAATGGTAAATATTTAGATATTAATCCAAATTGCTTTTTTATAGGCTGCGACATAAGTTCTCCCTTGATTAACATCTGTGCAAACAGAGAACATGAAGTTCTGGTTGCAGATGCCATCAATCTTCCATATAGAACTGGTTTTGGTGATGCTGCAATTTCCATAGCTGTTCTGCATCATCTTAGTACTGAAGAACGCAGGAAA-AAGGCAATAGAAGAACTTGTCAGGGTAGTGCATAGGGGAGGAAAAATTTTGATAACAGTTTGGGCTATTGAGCAGGAAGATAAATTATTGCTTACGAAGTGGACCCCTCTTACGTGCAAATACATGGAAGAATGGGTAGGAACAACTAAAAGTTGTGGATCTAGCTCCTCAATTGCTCCTCTAGAAGCCATTCAGGAAACGGAGAATTCTACATCAAATGATCTGGAGTCAATGGAAACAATTAATGGACAAGATGAAAACAGATATCATTCCAAA-GAGCAATGTTTAGGGGAAGTGCAATTGCCCTTAACTGGGAAATCTGAAATTGAGAGTCATATGTCGTGTGTCAGCA---GATGT-GAGAGAG------AACAAGAATTTTTTGTTCCATGGCATTTACCTTATCATCGGGCTGAGATCAATGGTGCATCTGCTTCTGCTATTGC--AAGTGGACTTGCTATGAAAGATGATAAAAAG--GGAGCAGTTGTCTACAACCGGTATTACCATGTATTTGCTGAAGGGGAGCTTGAAAGGTAT---------------------------------------------------------
>SS22
-------------------------------------------------------------------------------------------------------------------------------------------------------------------------------------------------------------------------------------------------------------------------------------------------------------------------------------------------------------------------------------TTCAAAATGACTTTGAATCCTATCAATTTAAGGAATTTTTCACAATTCTTAAAAATTTTTCTGGCATTTAGATGATATAATTTTTCCTTGATCAACATCTATGGAAGTAGAGGACATGGAGTTTTTGTTATAGATGCAATCGATCTTCCTTACAAAAATGGGTTTGGTGATGTTGCAATATCCATAGTTGTTTTGCATTATCTTGGTTTTGAAGAATGCAGGAAAGAAGACAATAGAGGAACTTGTGAGATTAGTCCATAAGGGAGGAAAGGTTCTGATAACTCTTTGGGATGTTGAGTAGGAAGATGGATCTTTGCTTACAAAATGGACCCCTCTTACACACAAGTATATGGAGCAGTGGGTGGGAACAACTAGCAATTTTGATTCTAGTTCATCAATTGCTTCTTTAGAAAGCATGTAGGTATCAACAAATGATTATTCAAGTGGTCAGGAGTTTCCTATTGAAAATAATGAACACTTCGAAACACATTATTACTCAA---AAGTAATACCCAAAAAGAGTAGAGGCATCTAAGACTAAAAAAGATATTGGAGAGGGTGAAGTTTCCATTGTCCTGAAAGGAATT-GAGAGAGAA------CAATAATTTTTTGTATCTTGGCATTTACCTTACCATTGGGAAAAATTTAGTGGAACATGTAGTCAGGATATTGC--AAGTGGGTTATCAAA-TATGATGAGAAAATG--AGAACTGTTATTGA-------------------------------GGCATTGAAGG-------------------------------------------------------------
>SV36
-ATAAGAGTCATGCGAATGTTCTTGGTGAGGTACACACAACCTCAAAAACAA---CTGTTTTAAGAA-------------------------TTCAGATTTCT--TGAATAG--------ATCAGCATCTAATGACCTTCCGATGAATGCTTGTAATTTCAATCCATCAACCACTGATGGAAATCATCTGACAGTACAAACAACATTATCAGGACAGAAGGACAAATGTCCTGTTAGTGCTAAATTTACCCCAGATATTGAAAAGAAATATGTTCACAGTGTTTATGATGCTATTGCACCTCACTTCAGCTCTACGAGATTTGCGAAGTGGCCAAAAGTAGCCAAGTTTCTTGATTCGCTGGCACCAGGTTCAATCATCTTGGATGCGGGATGTGGCAATGGGAAATATTTAGGTTTTAATCCAAATTGCATTTTTATAGGTTGTGATATAAGTTCTTCCTTGATCAGCATCTGTGGAAGCAGAGGACATGAAGTTTTGGTTGCAGATGCACTCAATCTTCCTTACAGAACTGGTTTTGGTGATGCTGCAATATCCATAGCTGTTTTGCATCATCTTAGTACTGAAGAACGCAGGAAA-AAGGCAATAGAGGAGCTTGTAAGAGCAGTTCATAAGGGAGGAAAGATTCTGATAACCGTTTGGGCTGTTGAGCAGGAAGATAGATCTTTGCTTACAAAATGGACCCCTCTTACACACAGATATATGGAACAGTGGGTGGGAACAACTAGCAGTTTTGAGTCTAGCTCATCAACTGCTTCATTGGAAAGCATTCAGGAAACAATGAATGATGAATCAATTGATCAGGAGTCACCAAACAAAGTCAGTGGGGAACACGAGCAAGTGTGTTTACAAGAG-GAGCCATTTCCAG---GAGTTGAGGTGTCC---------------ACTAATGAGAGAGATACATCCATTGCCCAAAATGGAAGT-GAGAGAGAA---CAACAAGAATTTTTTGTACCTTGGCATTTACCTTACCACCGGGCCGAAGTAAGTGGAGCATCTGCATCAGCTATTGC--AACTGGGTTTGCAAAGAAGGATGATAAAAAG--GGGGCTGTTGTCTACAAGCGTTACTACCATGTCTTTTCTGAGGGGGAGCTTGAAAGGTATGTT--TTTTTAATCTTTCAT-----TCA-----------------------------
>TA17
-ATAAGATTAATGGGAGAGACTGGGGTAGGATATGTGCGACCTCAAATACAAGCCTGTTTTCAAGAA-AGATTG--CAGAAACAGACTACCTTTCAGCTCTTT--TGGAAAAAAAATGACGTTATCATCTAATGCCCTTTCAATGAATTCTGATAATTTGGATCCAGCAGCTACTGATGGAAATCTTCAGAAAACACAGGCAATATTCTCAACTCAGAAAGACAAATATCCTGTTAGTGCCAATTTTACTCCAGATATTGAAAAGAAATATGTTCATAATGTCTATGACGCTATTGCACCTCACTTCAGCTCAACAAGATTTGCTAAGTGGCCAAAAGTAGCGAAGTTTCTCGATTCCTTGACACCAGGGTCAATTGTCTTGGATGCTGGATGTGGCAATGGAAAATATCTAGGCTTCAATCCAAATTGTTTTTTTATAGGTTGTGATATAAGTTCTTCCTTGATCAACATCTGTGGAAGCAGAGGACATGAAGTTTTGGTTGCAGATGCAATTAATCTTCCTTATAGAAGTGGGTTTGGTGATGCAGCAATATCCATAGCTGTTTTACATCATCTTAGTACCGAAGAACGCAGGAAA-AAGGCAATAGAGGAACTTGTGAGAATAGTTCATAAGGGGGGAAAGGTTCTGATAACTGTTTGGGCTGTTGAGCAGGAAGATAGAACTTTGCTTACGAAATGGACCCCTCTTGCACACAAGTATACGGAGCAGTGGGTTGGAACGACTAGTAGTTTTCAGTCTAGTTCATCATCTGCTGCTCTGGAAAGTATTCAGGAATCAGCAAATGACGATTCAGGTGGTCAGGACTTGCTTACTGAAAACGGTGAAGAATGCATCAAAACACATTCTCATAAA-AAGCATTATGTGGAAAAGCTAGAGGCACCTGAGACTAAAGAAGATATTGCAGAGGGCGAGGTTTCTGTTCTTCCAAAACAAAGT-GAGAGAGAA---CAACAAGAATTTTTTGTACCTTGGCATTTACCTTACCACCGGGCAGAAGTTAGTGGAGCATCTGCTCAAGCAATTGC--AAGTGGGTTTGCAAAGAAAGATGATAAGAAG--GGGGCTGTTATTTACAGTCGTTACTACCATGTATTTACTGAGGGAGAGCTTGAAAGGTATGCT--TCTTTATTTATTGTT-----TAA-----------------------------
>TB39
---AAGAATAATGGGAAAGGCCTTGGTGTGGTACGAGCAACCTCAAATACAAGTCCAGTTTCAAGAATAGATAT--CAGGAATAGATCACCTTTCAGCTATTT--TGAAAAGAAAATGACATTATCATCTAATGTCCTTCCAATGAATGCTGGTAATTATAATCCAGCAACCACCGACAGAAATCTTCAGAGATCACAGATAATGTTCTCAACACAAAAAGACGAATATCCTGTTAGTACTAAATCCACTCCAGACATTGAAAAGAAATATGTTCACAGTGTTTATGATGCTATTGCGCCTCACTTCAGCTCTACAAGATTTGCGAAATGGCCAAAAGTAGCCAAGTTTCTTGATTCCCTGACACCAGGGTCAATCATTTTGGATGCTGGATGTGGTAATGGAAAATATTTAGGTTTCAACCCAAATTGTTTTTTTATAGGTTGTGATATTAGTTCTTCCTTGATCAACATCTGTGGAAGCAGAGGACACGAAGTTTTGGTTGCAGATGCACTCAATCTTCCTTACAGAAGTGAATTTGCTGATGCAGCAATATCCATAGCTGTTTTGCATCATCTTAGCACTGAAGAACGCAGGAAA-AAGGCAATAGAGGAACTTGTGAGGGTAGTTCATAAGGGAGGAAAGGTTCTGATAACTGTTTGGGCTGTTGAGCAGGAAGATAGATCTTTGCTTACAAAATGGACCCCTCTTACACGTAAGTATATGGAACAGTGGGTAGGAACAACTAGCAATTTTGAGTCTAGCTCATCAACTGCTTCTTTGGATAGCATTCAGGAATCAGAGAATGATGATTCAGGTGGTCAGGAGTCACCAACTAAAAGCAGTGAAGAACACGTTGAAGCATGTTTGCAG----AAGCAATGCCCAGAAAGAGCAGAGGTGCCTGACACTAAGAAAAATATTGAAGAGAGTCAGGTGCCCATTGTCCCAACAGCTGGT-GCTAGAGAA---CAACAAGAATTTTTTGTACCTTGGCATTTACCTTACCACCGGGCTGAAGTTAGTGGAGCATCTGCTTCGGCTATTGC--AAGTGGGTTTGCAAAGAAGGATGATAAGAAA--GGGGCTGTTATCTACAATCGATACTACCATGTATTTGTTGAGGGAGAACTTGAAAGGTATGCT--TCTTCAATTCTTTTA---TTCAAAAA--------------------------
>TC31
-ATAAGAATAATGGGGAAGGTCTTGTTTTGGCACATGCAACCCCAAGTGCAACACCTGCTTCAACTACAAATAT--AAGAAGTA---GACCTTACAGTGCTCT--TGAAAGAAAAGTGACATTATCTTCTAATCACTGTCAAGTGGATGCTGCTAATTATAATCCAACAATGACTGACGGAAATCTTCAGATACAGCAGACCACATTCTCAAATAAAAAGGAGGAATATCTTGATAGTACCAAATCTACTCCAGATATTGAAAAGAAATATGTTCACAGTGTTTATAATGCTATTGCACCTCACTTCAGCTCTACAAGATTTGCTAAGTGGCCAAAAGTAGCCAAGTTTCTTGAATCACTAACACCAGGGTCAATCGTTTTAGATGCAGGGTGTGGGAATGGAAAGTATTTAGGTTTTAATCCAAATTGCTTTTTCATAGGCTGTGATATAAGTTCTTGCTTGATTAGCATCTGTGCAAATAGAGGACATGAAGTTCTAGTTGCAGATGCACTCAATCTTCCTTACAGAACTGGATTTGGTGATGCTGCGATATCAATAGCTGTTCTGCATCATCTTAGTACTGAAGAACGCAGGAAA-AGGGCAATAGAGGAACTTGTTAGAATAGTTTGTAAGGGAGGCAGGATTCTGATAACTGTTTGGGCTGTTGAGCAAGAAGACAGGGCATTACTTACAAAGTGGACCCCCCTTACTGACAAGTACATGGAAGAGTGGGTAGAACCAACTAGCAATTTTGGATCTCGCTCATTAACTGCTTCCTTAGAAAGCATTCAGGAAACAGAGCATTATAATTCCACTGATATGGAGATACCGAACAATAATAGTGAAGAAAATGAGCAGGCATATTCTCCCATT-GAGCAGCATCTAG---GAGTCCAGTTGTCTGACTCTAAGAGATCTACAGTCGAGAGTGAGA----------------------------------GAGAACAAGAATATTTTGTTCCATGGCATTTACCTTACCACCGTGCAGAGATTAGTGGGGCCTCTGCTTCTGCTATTTC--AAGTGGGTTTGCAAAGCGGGATGATAAGAAG--GGGGCTGTCGTCTACAATCGTTATTACCATGTATTTGCTGAGGGGGAGCTTGAAAGGTA---T--TTTAAATCTGTCATA---TTCAAAAAGGTAATATTTGAA-------------
>TN1
---AAGAATAATGGGAAAGGTCTTTGTGTGGTACATGCAACCTCAAATACAAATCCAGTTTCAAGAATAGATTT--CAGGAATAGATTACCTTTCAGCTATTT--AAATAAGAAAATGACATTATCATCCAATGCCCTTCCAATGAATGCTGGTGATTATAATCCAGCAACCACTGACAGAAATCTTCAGAGAACACAGGCAATGTTCTCAACAAAAAAAGATGAACATC---ATAGTAGTAAATTTACTCCAGATATTGAAAAGAAATATGTTCACAGTGTTTATGATGCTATTGCGCCTCACTTCAGCTCTACAAGATTTGCGAAGTGGCCGAAAGTAGCCAAGTTTCTCGATTCCCTGCTACCAGGGTCAGTCATCTTGGATGCTGGATGTGGCAATGGAAAATATTTAGGTTTCAACCCAAATTGTTTTTTTATAGGTTGTGATATAAGTTCTTCCTTGATCAACATCTGTGGAAGCAGAGGACATGAAGTTTTGGTTGCAGATGCACTCAATCTTCCTTACAGAAATGGGTTTGGTGATGCTGCAATATCCATAGCTGTTTTGCATCATCTTAGTACTGAAGAACGCAGAAAA-AAGGCAATAGAGGAACTTGTGAGAGTAGTCCATAAGGGAGGAAGGGTTCTGATAACCGTTTGGGCTGTTGAGCAGGAAGATGTATCATTGCTTACAAAATGGACTCCTCTTACACGGAAGTATATGGAACAGTGGGTAGGAACAACTAGCAATTTTGAGGTTAGCTCATCAACTGCTTCTTTAGATAGTATTGAGGAATTGGAGAATGATGATTCAGGGGCCCAGGAGTCACCAAGTGAAAACAGTGAAGAACACGTTGAAGCATGTTCTCAT----GAGCAATGCCCAGAAAGAGTAGAGGTACCTGACAGTAAGAAAGATATTGAAGAGAGCGAGGTGCCCATAGTCCCAACAGAAAGT-GAGAGAGAA---CAACAAGAATTTTTCGTACCTTGGCATTTACCTTACCACCGGGCTGAAGTTAGTGGAGCATCTGCTTCAGCTATTGC--AAGTGGGTTTGCAAAGAAGGATGATAAGAAG--GGGGCTGTTATCTACAATCGATACTACCATGTATTTACCGAGGGAGAGCTTGAAAGGTATGCT--TCTTTAATTCTTTCA---TTTAA-----------------------------
>TO14
-ATAAGATTAATGAGAGAGGCTGGGGTAGGATATG-GCGATCTCAAATACAAGTCTGTTTTCAAGAATAAATTT--CAGAAACAGACAACCTTTCAGCTCTTT--TGAAAAAAAAATGACGTTATCATCTAATGCCCTTCCAATGAATTCTGATGATTTGGATCCAGCAGCTACTGATGGAAATCTTCAGAAAACACAGGCAATGTTCTCAACTCAGAAAGACGAATATCCTGTTAGTGCCAATTTTACTCCAGATATTGAAAAGAAATATGTTCATAATGTCTATGATGCTATTGCACCTCACTTCAGCTCGACAAGATTTGCTAAGTGGCCAAAAGTAGCCAAGTTTCTTGATTCCCTGACACCAGGTTCAATCATCTTGGATGCTGGATGTGGCAATGGAAAATATCTAGGCTTCAATCCAAATTGTTTTTTCATAGGTTGTGATATAAGCTCTTCCTTGATCAACATCTGTGGAAGTAGAGGACATGAAGTTTTGGTTGCGGATGCAATCAATCTTCCTTACAGAAGTGGGTTTGGTGATGCTGCAATATCCATAGCTGTTTTACATCATCTTAGTACTGAAGAACGCAGGAAA-AAGGCAATAGAGGAACTTGTGAGAATAGTCCATAAGGGAGGAAAAGTTCTGATAACTGTTTGGGCTGTAGAGCAGGAAGATAGATCTTTGCTTACAAAATGGACCCCTCTTGCACGCAAGTATACTGAGCAGTGGGTTGGAACAACTAGCAGTTTTGAGTCTAGTTCATCAACTGCTGCTCTGGAAAGCATTCAGGAATCAGCAAATGATGATTCAGGCAGTCAGGAGTTGCTTACTGAAAACAGTGAAGAACACACCAAAACACATTCTCATAAA-AAGCATTACCCAGAAATAGTTGAGGCACCTGAGACTAACAAAGATATTGCA------GAGGTTTCTGTTCTCCCAAAAGGAAAT-GAGAGAAAA---CAACAAGAATTTTTTGTACCTTGGCATTTACCTTACCATCGGGCAGAAGTTAGTGGAACATCCGCTCAAGCTATTGC--AAGTGGGTTTGCAAAGAAAGATGATAAAAAG--GGGGCTGTTATTTACAATCGTTACTACCATGTATTTACTGAGGGAGAGCTTGAAAGGTATGCT--TCTTTATTTATTGTT-------------------------------------
>TPL03
---------------------CTTGATGTGATCTCTGTAACCTCCAATACAAGGCTTCGCTTTAGAATAGATTT--CTCAAACAGATTTTCTTTCAGCTCCTT--TGGGAAGAAGATGACATTATCGTCTAACAATCTTCCAATGAATTTGGGTAATTTTA---CATCAAACTCCAAAGGAAATCTTCAGAAAACACAGACAGTGATAGTAAAACAAAATGACAAATGTGCTGTTAGTGCTAAAATTACCCCGGATATTGAAAAGAAATATGTTCACCATGTCTATGATGCTATTGCTCCTCACTTCAGCTCTACAAGATTTGCTAAGTGGCCTAAAGTAGCTAAGTTTCTTGATTCCCTGCCACCAGGGTCAATTATATTAGATGCAGGATGTGGCAATGGAAAATATTTAGGGTTTAATCCAAATTGCTTTTTTATAGGTTGTGATATAAGTCCGTCTTTGATCAACATCTGTGGAAGCAGGGGACATGATGTTTTAGTTGCAGATGCACTCAATCTTCCTTATAGAAGTGGGTTTGGCAATGCTGCAATATCCATAGCTGTTTTGCATCATCTTAGTACTGAAGAACGGAGGAAA-AAGGCAATTGAGGAACTTTTGAGAGTAGTCAATAAGGGAGGAATGATTCTGATAACTGTATGGGCTGTTGAACAGGAAGATAGTTCATTGCTTACAAAATGGACCCCTCTTACACATAAGTATATCGAACAGTGGGTAGGTACAAACACCAGTTTTGAGTCTAGATCATCAATTACTGCTTTAGAAAGCATTCAGGAAGCAGTGAATGATGATTCAAGTGATCAGGAGTCACCAAACAAATTCAATGGAGAACTTGAGCAAGCATGCTCTCATGAT-GCCCAATGTTCAGAAAGAACAGAGGTGGCCAACACTAAGAGAAATCCTGATGAAAGTGACGTGTATGCTGTCTCAACAGAAACT-ATGAGAGAAGAGCAACAAGAATTTTTTGTACCTTGGCATTTACCTTATCACAGGGCAGAAGTTAGTGGAGTATCTGCTTCAGCTATTGC--AAGTGGGTTTGCAAAGAAGGATGATAAAAAA--GGGGCTGTTGTTTACAATCGTTACTACCATGTATTTGCTGAGGGAGAGCTTGAAAGGTACGCT--TTTCAGTTTTGTATT-----CAA-----------------------------
>WN5
-AAAAGTGTAAGGAGAAAGCTCTTGGTGTGGTATGTGTCACCTCAAATGCAAGTCCTGTTTCAAGA--AGATTT--CAAGAAACTATTGCCTTTCCGTTCTTT--TGAGAAGAAGATGACATTATCATCTAATAACCTTCCAACCAGTGCTGGTAATTTTAATCCTTCGACCACTGATGGAAATCTTCAGATGAGACAGACAACATTCTCAGAGCAAAAGGACAAATATCCTGCTAGTGCTAAATTGACTCCAGATATTGAAAAAAAATATGTTCACAATGTGTATGATGCTATTGCACCTCACTTCAGCTCTACAAGATTTGCTAAGTGGCCAAAAGTAGCCAAGTTTCTTGATTCACTGATGACAGGGTCAATTATATTGGATGCAGGATGTGGCAATGGAAAATATTTGGGTTTTAATCGAAATTGCTTTTTTATAGGTTGTGACATAAGCCCGTCTTTGATCAACATCTGTGGAAACAGAGGACATGAAGTTTTAGTTGCAGATGCACTCAATCTCCCCTACAGAACTGGCTTTGGTGATGCTGCAATATCCATAGCTGTTTTGCATCATCTTAGCACTGAAGAGCGCAGGAAA-AAGGCAATAGAAGAACTTGTGAGAGTAGTCAACAAGGGAGGAAAGATCTTGATAACTGTTTGGGCTGTAGAGCAGGAAGATAGATCATTGCTTACAAAATGGACTCCTCTTACACACAAGTATACAGAACAGTGGGTAGGAACAAGTACCACTTTTCAGTCTAGCTCATCAACTAGTTCTTTGGAAAGCATTCAGGAAGCAGAGAATGACAACTCAAGCATTCATGGGTCAGTAAACAAAATCTCCGGAAAACAGGAGCGAGTGTATTCTCATGAG-GACCGATGTCCAGAAAGAGTAGAGGTGTCTGACAATAGGAACAAGATTGATGAAAGTGAGGTATGCATCGTCCCAACAGGAAAT-GAGAGAGAA---CAACAAGAGTTTTTTGTCCCTTGGCATTTACCTTACCATCGGGCAGAAGTTATTGGAGCATCTGCTTCAGCTATTGC--AAGTGGGTTTGCAAAGAAGGATGATAAGAAG--GGCGCGGTTGTTTACAATCGGTACTACCATGTATTTGCTGAGGGGGAGCTTGAAAGGTATGCT--TTTTCATCTTCAATT-----CAA-----------------------------
>WS10
-ATAAGATTAATGGGAGAGGCTGGGGTAGGATATGTGCAACCTCAAATACAAGT---ATTTCAAGAATAAATTT--CAGGAACAGACTACCTTTCAGCTCCTT--TGGAAAAAGCATGACGTTATTGTCCAATGCCATTTCAATGAATTCTGATAATTTGGATCCAGCAGCTACAGATGGAAATCTTCAGAAAACACAGGCAATGTTCTCAACTCAGAAAGATGAATATCATGTTAGTGCCAATTTCACTCCAGATATTGAAAAGAAATATGTTCATAATGTTTATGATGCCATTGCACCTCACTTCAGCTCGACAAGATTTGCTAAGTGGCCAAAAGTAGCCAAGTTTCTTGATTCCTTGACACCAGGGTCAATCATGTTGGATGTTGGATGTGGCAATGGAAAATATCTAGGCTTCAATCCAAACTGTTTATTTATAGGTTGTGATATAAGTTCTTCCTTGATCAACATCTGTGGAAGTAGAGGACATGACGTTTTGGTTGCGGATGCAATCAATCTTCCTTACAGAAGTGGGTTTGGTGATGCTGCAATATCCATAGCTGTTTTACATCATCTTAGTACTGATGAACGCAGGAAA-AAGGCGATAGAGGAACTTGTGAGAATAGTCCATAAGGGAGGAAAGGTCCTGATAACTGTCTGGGCTGTTGAGCAGGAAGATAGGTCTTTGCTTACAAAATGGACCCCTCTTGTAGACAAGTATACAGAGCAGTGGGTTGGAACAGCAAGCAGTTTTGAGTCCAATTCATCAACTGCTGCTCTGGAAAGCATTCAGGAATCAGCAAATGGTGATTCAGATGCTCAGGAGGTTCTTAGCAAAAACAACGAAGAATGCATCAAAACATATTCTCATAAA-AAGCAATCCCCTGAAAGATTAGAGGCACCTGAGACTAACAAAGATATTGCAGAGGCTGAGGTTTCCATTCTCCCAGAAGGAAGC-GACAGAGAA---CAACAAGAATTTTTTGTACCTTGGCATTTACCTTACCATCGGGCAGAAGTTAGCGGAACATCTGCTCAAGCTATTGC--AAGTGGGTTTGCAAAGAAAGATGATAAAAAA--GGGGCTGTTATTTACAATCGTTACTACCATGTGTTTACTGAGGGAGAGCTTGAAAGGTATGCT--TTT--ATTTATTGTT-TTTTCCAAAGAATGTGATTCACTTAGAGTA------
>WW11
-ATAAGATTAATGGGAGAGGCTGGGGTAGGATATGTGCAACCTCAAATACAAGT---ATTTCAAGAATAAATTT--CAGGAACAGACTACCTTTCAGCTCCTT--TGGAAAAAGCATGACGTTATTGTCCAATGCCATTTCAATGAATTCTGATAATTTGGATCCAGCAGCTACAGATGGAAATCTTCAGAAAACACAGGCAATGTTCTCAACTCAGAAAGATGAATATCATGTTAGTGCCAATTTCACTCCAGATATTGAAAAGAAATATGTTCATAATGTTTATGATGCCATTGCACCTCACTTCAGCTCGACAAGATTTGCTAAGTGGCCAAAAGTAGCCAAGTTTCTTGATTCCTTGACACCAGGGTCAATCATGTTGGATGTTGGATGTGGCAATGGAAAATATCTAGGCTTCAATCCAAACTGTTTATTTATAGGTTGTGATATAAGTTCTTCCTTGATCAACATCTGTGGAAGTAGAGGACATGACGTTTTGGTTGCGGATGCAATCAATCTTCCTTACAGAAGTGGGTTTGGTGATGCTGCAATATCCATAGCTGTTTTACATCATCTTAGTACTGATGAACGCAGGAAA-AAGGCGATAGAGGAACTTGTGAGAATAGTCCATAAGGGAGGAAAGGTCCTGATAACTGTCTGGGCTGTTGAGCAGGAAGATAGGTCTTTGCTTACAAAATGGACCCCTCTTGTAGACAAGTATACAGAGCAGTGGGTTGGAACAGCAAGCAGTTTTGAGTCCAATTTATCAACTGCTGCTCTGGAAAGCATTCAGGAATCAGCAAATGGTGATTCAGATGCTCAGGAGGTTCTTAGCAAAAACAACGAAGAATGCATCAAAACATATTCTCATAAA-AAGCAATCCCCTGAAAGATTAGAGGCACCTGAGACTAACAAAGATATTGCAGAGGCTGAGGTTTCCATTCTCCCAGAAGGAAGC-GACAGAGAA---CAACAAGAATTTTTTGTACCTTGGCATTTACCTTACCATCGGGCAGAAGTTAGCGGAACATCTGCTCAAGCTATTGC--AAGTGGGTTTGCAAAGAAAGATGATAAAAAA--GGGGCTGTTATTTACAATCGTTACTACCATGTGTTTACTGAGGGAGAGCTTGAAAGGTATGCT--TTT--ATTTATTGTTGTTTTCCAAAGAATGTGATTCACTTAGAGTA------
