# Supplementary material for: Development of a Target Enrichment Probe Set for Conifer (REMcon)
Source: Biology (Basel). 2024 May 22;13(6):361. doi: 10.3390/biology13060361 (PMC11200496; doi:10.3390/biology13060361)
Supplement: Supplementary file 1 [file biology-13-00361-s001.zip › biology-2960267-supplementary/Sup data/MO_orthlogs_alignments/Thupl29380801s0012_1.ortho.selected_stripped.aln.fasta]

>AA3
-CAGACTGAAGATATATGCAGT--CCGCCTTCTGCAAGAACTGGAAGAGATGAAA--GCCAGAGA--GAAGTACAAGTTGCCACCCAAGACGTACATTCTGAAGACCCCCATGGATGACAAAAAGCTGGCACAGAGGTTCCTCAAGAGCCCCCAGCTGTCATTGAAGTCATTCCCTCTACTGAGCTCATGTCTGCCCTCATCCCATTTGGGTGACCTTGACAAGGCCTGGATGGAGGACAACCTGTTGGAGGCCAAGCAGGCATTGGGCTACCCACTTGAGGCATTGAACAGCATTGAGGAG------AACAGCCCTGCTGCCCACTTTGACACATTGTTGTACCTGGCATTCCAGCACGAGGAGAGTGAGAGGGCCAAGAAATCAAGGTATGTCAGAGTTGGGCACTCCAGGCTAGCATTTCTAGGTCAATTTGTTCTGAGCCTTGCACTGGCAGAGTACTTCCTGCAGAGGTACCCGAGGGAGGGGCCTGCTTGTCTGAGAGAGAGGGTCTTTGGATTGACAAACAAGAGGGTGTTACCATATTGGATTAAGGTTGTTAGTCTGGACAATCTGATCTTTCCTTATGATGAGATAACCAAGATGAAGAGATATGAACGTGAACCAGCTGTTAAGTAAGT-TGAATTCTGAACTTGTTACGACA----------ATATG--ATTATGTATTCAAAGTAGT--TTGTCAATATTCAG--AGAATCGTAGACATACATAATTTG-----------------------------------------------
>AA60
-CAAGCGTAAGATTTATGGAGT-----CCTCCTGAGAGAATTTGAAGACTTGAAA--TCTAGAGA--AAAGTACAAACTGCCACCCGAAACATACATTTTGAAAACCCCCATGGATGATAGAAAACTAGCAGAGAGATTTCTCCAAAGCCCCCAGTTATCATTGAGATCGTTCCCTCTGCTGATTTCATGCTTGCCTTCAAGGGATTTAGGTGATCATGATAGGGCTTGGATGGAAGACAACCTACTGGAGGCCAAGCAAGCAATTGGTTACCCACTGGAGATCCTAAACAGCAT---TCAG------AATAGCCCTGCTGTACATTTTGATAAACTATTATTTATTGCATTCCAGCACGAGGAGAGTGATAGGTCCAAGAAGGCAAGGTATGTCCGATTTGGGCACTCTAGACTTGCATTTCTTGGCGAAATTTTTTTTAACCTTGCATTGGCATAGTACTTGGTGCAGAGGTACCCGAGTGAGTCTCCTGCATGTCTCAGAGAGAGGGTATACGGTTTGACAATCAAGAGAGATTTGCCATATTGGATCAAGGTTTCTTCTCTGGACAATTTGATCTTTCCTTATGATGATATAACAAATTTGAATAGGCATAAGCGTGATCCAACTATCAAGAAAGTATTAAATTTGTATTCTTTTTGAAG----------TATT--------------------------------------------TGGAATGGATCCAGATGTTGAAGATT-----------------------------------------
>AAR4
-CAGACTGAAGATATATGCAGT--CCGCCTTCTGCAAGAACTGGAAGAGATGAAA--GCCAGAGA--GAAGTACAAGTTGCCACCCAAGACGTACATTCTGAAGACCCCCATGGATGACAAAAAGCTGGCACAGAGGTTCCTCAAGAGCCCCCAGCTGTCATTGAAGTCATTCCCTCTACTGAGCTCATGTCTGCCCTCATCCCATTTGGGTGACCTTGACAAGGCCTGGATGGAGGACAACCTGTTGGAGGCCAAGCAGGCATTGGGCTACCCTCTTGAGGCATTGAACAGCATTGAGGAG------AACAGCCCTGCTGCCCACTTTGACACATTGTTGTACCTGGCATTCCAGCACGAGGAGAGTGAGAGGGCCAAGAAATCAAGGTATGTCAGAGTTGGGCACTCCAGGCTAGCATTTCTAGGTCAATTTGTTCTGAGCCTTGCACTGGCAGAGTACTTCCTGCAGAGGTACCCGAGGGAGGGGCCTGCTTGTCTGAGAGAGAGGGTCTTTGGATTGACAAACAAGAGGGTGTTACCATATTGGATTAAGGTTGTTAGTCTGGACAATCTGATCTTTCCTTATGATGAAATAACCAAGATGAAGAGATATGAACGTGAACCAGCTGTTAAGTAAGT-TGAATTCTGAACTTGTTACGACA----------ATATG--ATTATGTATTCAAAGTAGT--TTGTCAATATTCAG--AGAATCGTAGACATACATAATTTG-----------------------------------------------
>AF1
-CAAATTCAAGATATACGCAGT---CGCCTTTTCCAAGAACTAGAAGAGATGAAG--TCCAGAGA--GAAGAACAACCTTCCACCCAAAACATATATACTCAAAACACCCATGGATGACAAGAAGCTTGCAGAGAGATTCCTCAAAAGCCCACAACTTTCTCTTAAGTCATTCCCTCTGTTGAGCTCATGCCTGCCATCATATCATCTATCTGAGCTTGATAAGGCATGGATGGAAGATAACTTGCTTGAAGCCAAACAGGCATTGGGCTACCCTCTTGAGGTCTTGAGCAATATTGATGAGAATTCTAATAGCCCCGCTGCCCACTTTGATACATTGTTGTACCTTGCATTCCAACATGAAGAAAGTGAGAGGGCTAGGAAGTCTAAATATGTGAGGAAGGGGCACTCTAGGCTAGCTTTTTTGGGGCAGTTTGTTGTGAGCCTTGCATTGGGGGAGTACTTTTTGCAGAGATACCCAAAGGAGGTTCCTGCTTGTTTGAGGGAGAGGGTGTTTGGATTGACTAACAAGAGGGTGTTGCCCTATTGGATCAAAGTGGTTGGTCTTGACAATTTGATCTTTCCTTATGATAACATCACAAATTTGAAGAGGCACGAGAGGGAGCCTGTTGTCAAGTAAGT-TGAATTCTATTTTAATGAAAGTT----------TAGTGGAATAAATGGTCAAGATTGGT--TTGTGAAAATTCGG--AGCATTG-ATGGATGTGGAGATTGCTGTTTTTTAGTAAGGTGCCACTGACTTTTCATAGAATTGTAT-GCA
>AG2
-CAAATTCAAGATATACGCAGT---CGCCTTTTCCAAGAACTAGAAGAGATGAAG--TCCAGAGA--GAAGAACAACCTTCCACCCAAAACATATATACTCAAAACACCCATGGATGACAAGAAGCTTGCAGAGAGATTCCTCAAAAGCCCACAACTTTCTCTTAAGTCATTCCCTCTGTTGAGCTCATGCCTGCCATCATATCATCTATCTGAGCTTGATAAGGCATGGATGGAAGATAACTTGCTTGAAGCCAAACAGGCATTGGGCTACCCTCTTGAGGTCTTGAGCAATATTGATGAGAATTCTAATAGCCCCGCTGCCCACGTTGATACATTGTTGTACCTTGCATTCCAACATGAAGAAAGTGAGAGGGCTAGGAAGTCTAAATATGTGAGGAAGGGGCACTCTAGGCTAGCTTTTTTGGGGCAGTTTGTTGTGAGCCTTGCATTGGGGGAGTACTTTTTGCAGAGATACCCAAAGGAGGTTCCTGCTTGTCTGAGGGAGAGGGTGTTTGGATTGACTAACAAGAGGGTGTTGCCCTATTGGATCAAAGTGGTTGGTCTTGACAATTTGATCTTTCCTTATGATAACATCACAAATTTGAAGAGGCACGAGAGGGAGCCTGTTGTCAAGTAAGT-TGAATTCTATTTTAATGAAAGTT----------TAGTGGAATAAATGGTCAAGATTGGT--TTGTGAAAATTCGG--AGCATTG-ATGGATGTGGAGATTGCTGTTTTTT--------------------------------------
>AH26
CCAGTTTGAACATCTATGCAGC--CCGCCTTCTAAAAGAGCTAGAAGAGAAGAAA--AACCAGGA---GAGAACAAGCTGCCACCCAAAATATCCATTCTCAAGACCCCAATGGACGACCAGAAATTAGCACGGAGGTTCCTCAGGAGTCCCCAGTTATCATTGAAATCATTCCCTTTGTTGAGCTCATGCTTGCCCGCATCACCTCTTGGTGATATAGACAAGGCATGGATGGAAGACAATCTGTTGGAGGCCAAACAAGCATTGGGTTACCCTCTGGAAACCGTAAGTAGCTTTGATGAG------AGTAGCCCTGCTGCTCATTTTGATACATTGCTATACCTTGCATTCCAGCACGAGGAGAGTGAGAGGGCCAAGAAGTCGAGGTATGTAAGAGTTGGG-------------------------------------------------------------------------------------------------------------------------------------------------------------------------------------------------------------------------------------------------------------------------------------------------------------------------------------------------------------------------------------------------
>AME1
-CAGACTGAAGATATATGCAGT--CCGCCTTCTGCAAGAGCTGGAAGAGATGAAA--GTCAGAGA--GAAGTACAAGTTGCCCCCCAAGACATACATTCTGAAGACCCCCATGGATGACAAAAAGCTGGCACAGAGGTTCCTTAAGAGTCCTCAGCTGTCTTTGAAGTCATTCCCTCTACTGAGCTCATGTCTGCCCTCATCCCACTTGGGTGACCTTGACAAGGCCTGGATGGAGGACAACCTGTTGGAGGCCAAGCAGGCATTGGGCTACCCACTTGAGGCATTGAACAGCATTGAGGGG------AATAGCCCTGCTGCCCACTTTGACACATTGCTGTACCTGGCATTCCAGCATGAGGAGAGTGAGAGGGCCAAGAAATCAAGGTATGTCAGAGGTGGGCACTCCAGGCTAGCATTTCTGGGTCAATTTGCTCTGAGCCTTGCACTGGCAGAGTACTTCCTGCAGAGGTACCCGAGGGAGGGGCCTGCTTGTCTGAGAGAGAGGGTCTTTGGATTGACAAACAAGAGGGTGTTACCATATTGGATTAAGGTTGTTAGTCTGGACAATCTGATCTTTCCTTATGATGAGATAACCAAGATGAAGAGACATGAACGTGAACCAGCTGTTAAGTAAGT-TGAATTCTGAACTTGTTATGACA----------GTATG--ATCATGTATTCAAAGTAGT--TTGTCAATATTCAG--AGAATCGTA--------------------------------------------------------------
>AP25
------TGAACATCTATGCAGC--CCGCCTTCTAAAAGAGCTAGAAGAGAAGAAA--AACCAGGA---GAGAACAAGCTGCCACCCAAAATATCCATTCTCAAGACCCCAATGGACGACCAGAAGTTAGCACGGAGGTTCCTCAGGAGTCCCCAGTTATCATTGAAATCATTCCCCTTGTTGAGCTCATGCTTGCCCGCATCACCTCTTGGTGATATAGACAAGGCATGGATGGAAGACAATCTGTTGGAGGCCAAACAAGCATTGGGTTACCCTCTGGAAACCTTAAGTAGCTTTGATGAG------AGTAGCCCTGCTGCTCATTTTGATACATTGCTATACCTTGCATTCCAGCACGAGGAGAGTGAGAGGGCCAAGAAGTCGAGGTATGTAAGAGTTGGGCACTCTAGGCTTTCATTTCTGGGTCAGTATGTGCAGAGCCTTGCATTGGCAGAGTTCTTACTACAGAGGTACCCGAGAGAGGGACCTGCTTGTCTTAGAGAGAGGGCTTTTGGAATGACCAACAAGAGGGTGTTGCCCTATTGGATCAAGGTTGCCAGTTTGGACAATTTGATATTCCCCTGCGATGATATCACCAAGATGAAGCGGCACGAACGCGAACCAGCTCTCAAGTAAGT-TAAATTTTTTTAAACACATTTTT----------------------TTGTTTGGAAATAT-ATATATATAT---------------------------------------------------------------------------ATA
>APA47
-CAAACTCAAGATATACGCAGT---CGCCTTTTCCACGAACTAGAAGAGCTGAAG--TCCAGAG-----AGAACAACCTTCCACCCAAAACATATATACTCAAAACACCTATGGATGACAGGAAGCTTGCAGAGAGATTCCTCAAAAGCCCACAACTTTCGCTTAAGTCATTCCCTCTGTTGAGCTCATGCCTGCCATCATCTCATCTATCTGAGCTTGATAAGGCATGGATGGAAGATAACTTGCTTGAAGCCAAACAGGCATTGGGGTACCCTCTTGAGGCCTTGAGCAATATTGATGAGAATTCTAACAGCCCCGCTGCCCACTTTGATACATTGTTGTACCTTGTATTCCAACATGAAGAGAGTGATAGGGCCAGGAAGTCTAAGTATGTGAGGAAGGGGCATTCTAGGCTAGCTTTTTTGGGGCAGTTTGTTGTGAGCCTTGCATTTGCGGAGTACTTTTTGCAGAGATACCCAAGGGAGGGTCCTGCTTGTCTGAGGGAGAGGGTGTTTGGATTGACTAACAAGAGGGTGTTGCCCTATTGGATCAAGGTGGTTGGTCTTGATAATTTGATCTTTCCTTATGATAACATCAAAAATTTGAAGAGGCACGAGAGAGAGCCTGTTGTCAAGTAAGT-TGAATTCTATTTTGAAGAAAGTT----------TAGTGGAATAAATGGTTAAGATTGGT--TTGTGAAAGTTCGA--AGCACTG-ATGGATATAGAGATTGCTGTTTTTT--------------------------------------
>AR2
-CAGACTGAAGATATATGCAGT--CCGCCTTCTGCAAGAGCTGGAAGAGATGAAA--GTCAGAGA--GAAGTACAAGTTGCCCCCCAAGACATACATTCTGAAGACCCCCATGGATGACAAAAAGCTGGCACAGAGGTTCCTTAAGAGTCCTCAGCTGTCTTTGAAGTCATTCCCTCTACTGAGCTCATGTCTGCCCTCATCCCACTTGGGTGACCT--------------------------------------------------------------------------------------------------------------------------------------------------------------------------------------------------------------------------------------------------------------------------------------------------------------------------------------------------------------------------------------------------------------------------------------------------------------------------------------------------------------------------------------------------------------------------------------------
>AS57
-CAGGCTCAAGATTTATGCAGT--CCGGCTCCTTAGAGAACTAGCAGACATGAAA--AGCAGAGA--AAAGTACAAACTGCCACCCAAAACATACATTTTGAAGACCCCCATGGATGACAGAAAACTAGCAGAGAGGTTTCTCCAGAGCCCCCAGTTATCACTGAAATCGTTTCCTCTGCTGAGTTCATGCTTGCCCTCAAAGAATTTAGGTGACCTTGATAGGGCCTGGATGGAAGACAATCTGCTGGAGGCCAAACAGGCACTTGGTTACCCACTGGAGGTCCTTAACAGCATTGATCAG------AATAGCCCTGCTGCACATTTTGATACACTTTTATATCTTGCATTCCAGCATGAGGATAGTGAGAGGTCCAAGAAGGCTAGGTATGTCAGAATTGGGCACTCCAGACTTGCATTTCTAGGTGAGTTTGTTGTGAGCCTTGCATTGGCAGAGTTCTTCCTGCAGAGGTACCCGAGGGAACCTCCTGCTTGTCTTAGAGAGAGGGTATTTGGTTTGACAAACAAGAGGTTGTTGCCATATTGGATCAAGGTTGTTGGTCTGGACAATTTGATCTTTCCTTATGATGACATAACAAAGTTGAAGAGGCACGAGCGTGAACCAACTGTCAAGTAAGT-TGAATTCTGTATAAATTTTAAAG----------TAAT----CCCATACCTAAGGCTAGT--TTGCGATTCTTCAA--ATAATTGTATGCGTGTGTATTTTGCATTTTT----------------------------------------
>ASA51
-CAAACCGAAGATATACGCAGT---CGCCTTTTCCAAGAACTAGAAGAGATGAAG--TCCAGAGA--GAAGCATAAACTTCCACCCAAAACATATATACTCAAGACACCCATGGATGACAGGAGGCTTGCAGAGAGATTCCTCAAAAGCCCACAACTTTCGCTCAAGTCATTCCCTCTGTTGAGCTCATGCCTGCCATCATCTCATCTCTCTGAGCTTGATAAGGCATGGATGGAAGATAACTTGCTTGAAGCCAAACAGGCATTGGGGTACCCCCTTGAGGCCTTGAGCAATATTGGGGATAATTCTAATAGCCCCGCTGCCCACTTTGATACATTGTTGTACCTTGCATTCCAACATGAAGAGAGTGAGAGGGCAAAGAAGTCTAAGTATGTGAGGAATGGGCACTCTAGGCTAGCCTTTTTGGGGCAATTTGTTGTGAGCCTTGCATTGGCGGAGTACTTTTTGCAGAGATATCCAAGGGAGGCTCCTGCTTGTCTGAGGGAGAGGGTGTTTGGATTGACTAACAAGAGGGTGTTGCCCTATTGGATCAAGGTGGGTGGTCTTGACAATTTGATCTTTCCTTATGATAACATCACAATTTTGAAGAGGCACGAGAGGGAGCCTGTTGTCAAGTAAGT-TGAATTCTATTTTGAAGAAAGTT----------TAGTGGAATCAATGATCAAGATAGGA--TTGTGAAAATTCAG--GGCACTG-ATGGATATAGAGATTGCTGTTTTT---------------------------------------
>CB35
------TGAATATATATGCAGT--CCGCCTTCTAAAAGAGCTAGAAG----------------------AGAACAAGCTGCCACCCAAAATATCCATTCTGAAGACCCCCATGGATGACCAAAAGTTAGCACGGAGGTTCCTCAGGAGTCCCCAGTTATCATTGAAGTCATTCCCGCTGTTGAGCTCATGCTTGCCCGCATCACCTCTTGGTGATATAGACATGGCATGGATGGAAGACAATCTGTTGGAGGCCAAACAAGCATTGGGTTACCCTATGGAGACCTTAAGCAGCTTTGATGAA------AATAGCCCTGCTGCTCATTTTGATACATTACTATACCTTGCATTCCAGCACGAGGAGAGTGAGAGGGCCAAGAAGTCCAGGTATGTGAGAGTTGGGCACTCTAGGCTCTCATTTCTGGGTCAGTATGTGCAGAGCCTTGCATTGGCAGAGTTCTTACTACAGAGGTACCCAAGGGAGGGACCTGCTTGTCTTAGAGAGAGGGCTTTTGGAATGACCAACAAGAGGGTGTTGCCCTATTGGATCAAGGTTGCCAGCTTGGACAATTTGATATTCCCCTGCGATGATATCACGAAGATGAAGCGGCACGAGCGCGAACCCACTATCAAGTAAGT-TAAATTTTTTGAGATAAACATTT----------TTTT--------CTGTTTGGAAAAAT--T--------------------------------------------------------------------------------------
>CD18
-CAAGCCCAAGATTTATGCAGT--CCGGCTCCTGAGAGAATTAGAAGACATGAGA--ACCAGAGA--AAAGTACAAACTGCCACCCAAAACATACATTTTGAAGACACCCATGGATGACAGAAAACTAGTAGAGAGGTTTCTTCAGAGCCCCCAGTTATCGCTGAAATCGTTTCCTCTGCTGAGTTCATGCTTACCCTCGAAGGATTTAGGTGACCATGACAGGGCTTGGATGGAAGACAATCTGCTGGAGGCCAAGCAGGCACTTGGTTACCCACTGGAGGTCCTGAACAGCGTTGATCAG------AATAGCCCTGCTGCACATTTTGATACGCTATTATTTCTTGCTTTCCAGCATGAGGAGAGTGAGAGGTCCAAGAAGGCCAGGTATGTCAGAAATGGGCACTCCAGACTTGCATTTCTAGGCGAGTTTGTTGTGAGCCTTGCATTGGCAGAATACTTCCTACAGAGGTACCCGAAGGAGCCTCCTGCTTGTCTCAGAGAGAGGGTATACAGTTTGACAAACAAGAGAGTGTTGCCATATTGGATCAAGGTTGTTTCTCTGGACAATTTAGTCTTTCCTTATGATGACATAACAAAGTTGAAGAGGCATGAGCGCGAACCAACTGTCAAGTAAGT-TCAATTCTTTATAAATATTAAAC----------TAAT---------------------------------------------------------------------------------------------------------------
>CDE34
------TGAATATATATGCAGT--CCGCCTTCTAAAAGAGCTAGAAG----------------------AGAACAAGCTGCCACCCAAAATATCCATTCTGAAGACCCCCATGGATGACCAAAAGTTAGCACGGAGGTTCCTCAGGAGTCCCCAGTTATCATTGAAGTCATTCCCGCTGTTGAGCTCATGCTTGCCCGCATCACCTCTTGGTGATATAGACATGGCATGGATGGAAGACAATCTGTTGGAGGCCAAACAAGCATTGGGTTACCCTATGGAGACCTTAAGCAGCTTTGATGAA------AATAGCCCTGCTGCCCATTTTGATACATTACTATACCTTGCATTCCAGCACGAGGAGAGTGAGAGGGCCAAGAAGTCCAGGTATGTGAGAGTTGGGCACTCTAGGCTCTCATTTCTTGGTCAGTATGTGCAGAGCCTTGCATTGGCAGAGTTCTTACTACAGAGGTACCCAAGGGAGGGACCTGCTTGTCTTAGAGAGAGGGCTTTTGGAATGACCAACAAGAGGGTGTTGCCCTATTGGATCAAGGTTGCCAGCTTGGACAATTTAATATTCCCCTGCGATGATATCACGAAGATGAAGCGGCACGAGCGCGAACCCGCTATCAAGTAAGT-TAAATTTTTTGATATAAACATTT----------TTTT--------CTGTTTGGAAAAAT--T--------------------------------------------------------------------------------------
>CF38
--AAACTTAAGATTTATACAGT--CCGGCTTTTGAGAGAATTAGAAGACTTGAAA--AACAGAGA--CAAGTACAAATTGCCACCCAAAACATACATTTTGAAGACCCCCATGGATGACAGAAAGCTAGCACAGAAGTTTCTCGAGAGCCCTCAGTTATCATTGAAATCATTTCCTCTGCTCAGTTCATGCCTCCCAGCAAGGCATCTCGGTGAGCTTGACAAGGCCTGGATGGAAGACAATCTGCTGGAAGCCAAGCAGGCATTGGGGTACCCACTGGAGGCCCTCGATAGCATCGATCAG------AATAGCCCTGCTGCGCATTTTGATACATTGTTGTACGTTGCATTTCAGCACGAGGAGAGTGAGAGGTCTAAGTCGTCCAAGTATGTAAGAAATGGGCATTCTAGGCTTGCATTTCTGGGTGAGTTTGTTGTGAGCCTTGCATTGGCAGAATACTTCCTGCAGAGGTACCCAAGAGAGGGTCCTGCTTGTGTCAGAGAAAGGGTGTTTGGATTGACAAACAAGAGGATGTTGCCATACTGGATCAAGGTTGCTAGTCTGGACAATTTGATATTTCCTTATGATGACCTAATAAAGATGAAGAGGCATGAGCGTGAACCAGTCGTCAAGTAAGT-TGATTTTTCAAAGGAAT------------------------TCCTAATTTTAGAGTACT--TTGTGAATCTATAA--AGAACTGTATGCATGCAGATTTTGCATTTTT----------------------------------------
>CH19
-CAAGCCCAAGATTTATGCAGT--CCGGCTCCTGAGAGAATTAGAAGACATGAGA--ACCAGAGA--AAAGTACAAACTACCACCCAAAACATACATTTTGAAGACACCCATGGATGACAGAAAACTAGTAGAGAGGTTTCTTCAGAGCCCCCAGTTATCGCTGAAATCGTTTCCTCTGCTGAGTTCATGCTTACCCTCGAAGGATTTAGGTGACCATGACAGGGCTTGGATGGAAGACAATCTGCTGGAGGCCAAGCAGGCACTTGGTTACCCACTGGAGGTCCTGAACAGCATTGATCAG------AATAGCCCTGCTGCACATTTTGATACGCTATTATTTCTTGCTTTCCAGCATGAGGAGAGTGAGAGGTCCAAGAAGGCCAGGTATGTCAGAAATGGGCACTCCAGACTTGCATTTCTAGGCGAGTTTGTTGTGAACCTTGCATTGGCAGAATACTTCCTACAGAGGTACCCGAAGGAGCCTCCTGCTTGTCTCAGAGAGAGGGTATACAGTTTGACAAACAAGAGAGTGTTGCCATATTGGATCAAGGTTGTTTCTCTGGACAATTTAGTCTTTCCTTATGATGACATAACAAAGTTGAAGAGGCATGAGCGCGAACCAACTGTCAAGTAAGT-TCAATTCTTAATAAATATTAAAC----------TAAT----CCCATACCTGAGACTGGT--TGGCGAGTCTTTAA--ATGATTGTGTG------------------------------------------------------------
>CHA37
--AAACTTAAGATTTATACAGT--CCGGCTTTTGAGAGAATTAGAAGACTTGAAA--AACAGAGA--CAAGTACAAATTGCCACCCAAAACATACATTTTGAAGACCCCCATGGATGACAGAAAGCTAGCACAGAAGTTTCTCGAGAGCCCTCAGTTATCATTGAAATCATTTCCTCTGCTCAGTTCATGCCTCCCAGCAAGGCATCTCGGTGAGCTTGACAAGGCCTGGATGGAAGACAATCTGCTGGAAGCCAAGCAGGCATTGGGGTACCCACTGGAGGCCCTCGATAGCATCGATCAG------AATAGCCCTGCTGCGCATTTTGATACATTGTTGTACGTTGCATTTCAGCACGAGGAGAGTGAGAGGTCTAAGTCGTCCAAGTATGTAAGAAATGGGCATTCTAGGCTTGCATTTCTGGGTGAGTTTGTTGTGAGCCTTGCATTGGCAGAATACTTCCTGCAGAGGTACCCAAGAGAGGGTCCTGCTTGTGTCAGAGAAAGGGTGTTTGGATTGACAAACAAGAGGATGTTGCCATACTGGATCAAGGTTGCTAGTCTGGACAATTTGATATTTCCTTATGATGACCTAATAAAGATGAAGAGGCATGAGCGTGAACCAGTCGTCAAGTAAGT-TGATTTTTCAAAGGAAT------------------------TCCTAATTTTAGAGTACT--TTGTGAATCTATAA--AGAACTGTATGCATGCAGATTTTGCATTTTT----------------------------------------
>CJ24
ACAGGCTCAAGATTTATGCAGT--CCGGCTCCTGAGAGAACTAGCAGACATGAAA--ACCAGAGA--AAAGTACAAACTGCCACCCAAAACATACATTTTGAAGACCCCCATGGATGACAGAAAGCTAGCAGAGAGGTTTCTCCAGAGCCCCCAGTTATCACTGAAATCGTTTCCTCTGCTGAGTTCATGCTTGCCCGCAAAGAATTTAGGTGACCTTGATAGGGCCTGGATGGAAGACAATCTGCTGGAGGCCAAGCAGGCACTTGGTTACCCACTGGAGGTCCTGAACAACATTGATCAG------AATAGCCCTGCTGCACATTTTGATACACTATTATATCTTGCATTCCAGCATGAGGAGAGTGAGAGGTCCAAGAAGGCCAGGTATGTCAGAATTGGGCACTCTAGACTTGCATTTTTAGGCGAGTTTGTTGTGAGCTTTGCATTGGCAGAGTTCTTCCTGCAGAGGTACCCGAGGGAGCCTCCTGCTTGTCTCAGAGAGAGGGTATTTGGTTTGACAAACAAGAGAGTGTTGCCATATTGGATCAAGGTTGTTTGTCTGGACAATTTGGTCTTTCCTTATGATGACATAACAAAATTGAAGAGGCATGAGCGTGAACCAATTGTCAAGTAAGT-TGAATTCTATATAAATTTTAAAG----------TAAT----CTCATACCTAATACTAGT--TTGCAAGTCTTCAA--ATGATTGTATGCGTGTGTAGTTTTCTTTTTTT---------------------------------------
>CK7
-CAGGCTCAAGATTTATGCAGT--CCGGCTCCTGAGAGAACTAGCAGACATGAAA--AACAGAGA--AAAGTACAAACTGCCACCCAAAACATACATTTTGAAGACCCCCATGGATGACAGAAAACTAGCAGAGAGGTTTCTCCAGAGCCCCCAGTTATCACTGAAATCGTTTCCTCTGCTGAGTTCATGTCTGCCTTCAAAGAATTTAGGTGACCTTGATAGGGCCTGGATTGAAGGCAATCTGCTGGAGGCCAAGCAGGCACTTGGTTACCCACTGGAGGCCCTCAACAGCATTGATCAG------AATAGCCCTGCTGCACATTTTGATACACTATTATATCTTGCATTCCAGCATGAGGAGAGTGAGAGGTCCAAGAAGGCCAGGTATGTCAGAATTGGGCACTCTAGACTTGCATTTCTAGGCGAGTTTGTTGTGAGCCTTGCATTGGCGGAGTTCTTCCTGCAGAGGTACCCGAGGGAGCCTCCTGCTTGTCTCAGAGAGAGGGTATTTGGTTTGACAAACAAGAGGGTGTTGCCATATTGGATCAAGGTTGTTTGTCTGGACAATTTAATCTTTCCTTATGATGACATAACCAAGTTGAAGAGGCATGAGCGTGAACCAGCTGTCAAGTAAGT-TGAATTCTGTATAAATTTTAAAG----------TAAT----CCCATACTTAAGATTAGT--TTATGAGTCTTCAA--ATAATTGTATGCGTGTATCTTTTGCATTTTTT---------------------------------------
>CL6
ACAGGCTCAAGATTTATGCAGT--CCGGCTCCTGAGAGAACTAGCAGACATGAAA--AATAGAGA--AAAGTACAAACTGCCACCCAAAACGTACATTTTGAAGACCCCCATGGATGACAGAAAACTAGCAGAGAGGTTTCTCCAGAGCCCCCAGTTATCACTGAAATCGTTTCCTCTGCTGAGTTCATGTCTGCCTTCAAAGAATTTAGGTGACCTTGATAGGGCCTGGATTGAAGGCAATCTGCTGGAGGCCAAGCAGGCACTTGGTTACCCAATGGAGGCCCTCAACAGCATTGATCAG------AATAGCCCTGCTGCACATTTTGATACACTATTATATCTTGCATTCCAGCATGAGGAGAGTGAGAGGTCCAAGAAGGCCAGGTATGTCAGAATTGGGCACTCTAGACTTGCATTTCTAGGCGAGTTTGTTGTGAGCCTTGCATTGGCAGAGTTCTTCCTGCAGAGGTACCCGAGGGAGCCTCCTGCTTGTCTCAGAGAGAGGGTATTTGGTTTGACAAACAAGAGGGTGTTGCCATATTGGATCAAGGTTGTTTGTCTGGACAATTTGATCTTTCCCTATGATGACATAGCAAAGTTGAAGAGGCATGAGCGTGAACCAGCTGTCAAGTAAGT-TGAATTGT---------------------------AT----CCCATACTTCAGATTAGT--CTACGAGTCTTCAA--ATAATTGTATGCGTGTATATTTTGCATTTTTT---------------------------------------
>CM9
-CAAGCGCAAGATTTATGCAGT--CCGGCTACTGAGAGAATTAGAAGACTTGAAA--TCTAGAGA--AAAGTACAAACTGCCACCCGAAACATACATTTTGAAAACCCCGATGGATGATAGAAAACTAGCAGAGAGATTTCTCCAGAGCCCCCAGTTATCACTGAGATCGTTCCCTCTGCTGAGTTCATGCTTGCCTTCAAGGGATTTAGGTGATCATGACAGGGCTTGGATGGAAGACAACCTGCTGGAGGCCAAGCAGGCACTTGGTTACCCACTGGAGATCCTGAACAGCGTTGATCAG------AATAGCCCTGCTGCACATTTTGATAAACTATTATTTCTTGCATTCCAGCACGAGGAGAGTGAGAGGTCCAAGAAGGCAAGGTATGTCCGATTTGGGCACTCTAGACTTGCATTTCTTGGCGAATTTGTTTTGAACCTTGCATTGGCAGAGTACTTTCTGCAGAGGTACCCCAGGGAGTCTCCTGCATGTCTCAGAGAGAGGGTATACGGATTGACAAATAAGAGAGTGTTGCCATATTGGATCAAGGTTGCTTCTCTGGACAATTTGATCTTTCCTTATGATGACATAACAAAGTTGAAGAGGCATGAGCGTGAGCCAACTGTCAAGTAAGT-TGAATT-------------------------------------------TAAGATTAGT--TTGCGAGTCTTCA---ATGATTGTATGCGTGTTTATATTTCATTT------------------------------------------
>CO8
-CAAGCGCAAGATTTATGCAGT--CCGGCTCCTGAGAGAATTAGAAGACTTGAAA--TCTAGAGA--AAAGTACAAACTGCCACCCGAAACATACATTTTGAAAACCCCCATGGATGATAGAAAACTAGCAGATAGATTTCTCCAGAGCCCCCAGTTATCACTGAGATCGTTCCCTCTGCTGAGTTCATGCTTGCCTTCAAAGGACTTAGGTGATCATGATAGGGCTTGGATGGAAGACAACCTGCTGGAGGCCAAGCAGGCACTTGGTTACCCACTGGAGATTTTGAACAGCGTTGATCAG------AATAGCCCTGCTGCACATTTTGATAAACTATTATTTCTTGCATTCCAGCACGAGGAGAGTGAGAGGTCCAAAAAGGCAAGGTATGTCCGATTTGGGCACTCTAGACTTGCATTTCTTGGCGAATTTGTTTTGAACCTCGCATTGGCAGAGTACTTTCTGCAGAGGTACCCGAGGGAGTCTCCTGCATGTCTCAGAGAGAGGGTATACGGTTTGACAAACAAGAGAGTGTTGCCATATTGGATCAAGGTTGCTTCTCTGGACAATTTGATCTTTCCTTACGATGACATAACAAAGTTGAAGAGGCATGAGCGTGAGCCAACTGTCAAGTAAGT-CGAATT-------------------------------------------TAAGATTAGT--TTGCGAGTCTTCA---ATGATTGTATGCGTGTTTATATTTCATTT------------------------------------------
>CP16
-CAGGCGCAAGATTTATGCAGT--CCGGCTCCTGAGAGAATTAGAAGATATGAAA--ACCAGAGA--AAAGTACAAATTGCCACCCAAAACATACATTTTGAAGACCCCCATGGATGACAGAAAACTAGCAGAGAGGTTTCTCCAGAGCCCCCAATTATCGCTGAAATCGTTTCCTTTGCTAAGTTCATGCTTGCCCTCAAAGGATTTAGGTGACCATGATAGGGCTTGGATGGAAGACAATCTGCTGGAGGCCAAGCAGGCACTTGGTTACCCACTGGAGATCCTGAACAGCGTTGATCAG------AATAGCCCTGCTGCACATTTTGATACACTATTATTTCTTGCATTCCAGCATGAAGAGAGTGAGAGGTCCAAGAAGGCCAGGTACGTCAGAAATGGACACTCCAGACTTGCATTTCTAGGCGAGTTTGTTGTGAGCCTTGCATTGGCAGAGTACTTCCTGCAGAGGTACCCGACGGAGCCTCCTGCTTGTCTCAGAGAGAGGGTATACGGTTTGACAAACAAGAGAATGTTGCCATATTGGATCAAGGTTGTTTGTCTGGACAATTTGGTTTTTCCTTATGATGACATAACAAAATTGAAGAGGCATGAGCGTGAACCAACTGTCAAGTAAGT-TGAATTCTTTATAAATTTTAAAG----------TAAT----CCCATACCTAAGAGTAGT--TTGCGAGTTTTCAA--ATGATTGTATGCGTGTGTATATTTCATTTTT----------------------------------------
>CR44
------------TATATGCAGT---CGCCTTCTCGAAGAATTGGACGAAAGGAAAC-AACAATAA--TAAGAAGAAGTTGCCATCTAAAAAGTACATTCTGAAGACTCCCATGGACGACAAGAGGCTGAAAGAGAGGTTTCTTTCTAGTCCCCAGCTATCTCTTAAGTCCTTTCCTCTTCTTAGTTCATGTCTACCTGCTGCCCCTCTGGGTGACCTTGACAGGGCCTGGATGGAGGACAACCTGTTGGAGGCCAAGCAAGCATTGGGGTACCCAATGGAACCCTTGGAAGCCATAGATGAG------AACAGCCCTGCTGCACATTTTGATACATTGCTGTACCTCGCATTTCAACACGAGGAGAGTGACAGGGCCAAGAAAGCCAGACATGTCCGGGTGGGGCACTCAAGACTTGCATTTCTGGGCCAGTATGTTGTCGGCCTTGCTTTTGTAGAGTATTATTTGCAGAGGTTTCCAAGAGAGGTTCCGGCTTGTATTAGGGAGAGAGTATTCGGATTGACAAATAAGAGGGTACTGCCTGATTGGATCAAAGCAGCCAGCTTGGACAATTTGATATTCCCCTATGACGACATGGCGAAGCTCAAGAGAAATGACAGGGAACCCCATG---------------------------------------------------------------------------------------------------------------------------------------------------------------
>CT15
-CAAGCGCAAGATTTATGCAGT--CCGCCTCCTGAGAGAGTTAGAAGACATGAAA--ACCAGAGA--AAAGTACAAATTGCCACCCAAAACATACATTTTGAAGACCCCTATGGATGACAGAAAACTAGCAGAAAGGTTTCTCCAGAGCCCCCAATTATCGCTGAAATCGTTTCCTTTGCTGAGTTCATGCTTGCCCTCAAAGGATTTAGGTGACCATGATAGGGCCTGGATGGAAGACAATCTGCTGGAGGCCAAACAGGCACTTGGTTACCCACTGGAGGTCCTGAACAGCGTTGATCAG------AATAGCCCTGCTGCACATTTTGATACACTATTATTTCTTGCATTCCAGCATGAAGAGAGTGAGAGGTCCAAGAAGGAAAGGTACGTCAGAAATGGACACTCCAGACTTGCATTTCTAGGCGAGTTTGTTGTGAGCCTTGCATTGGCAGAGTACTTCCTGCAGAGGTACCCGAGGGAGCCTCCTGCTTGTCTCAGAGAGAGGGTATACGGTTTGACAAACAAGAGAGTGTTGCCGTATTGGATCAAGGTTGTTTGTCTGGACAATTTGGTTTTTCCTTATGATGACATAACAAAATTGAAGAGGCATGAACGTGAACCAACTGTCAAGTAAGT-TGAATTCTTTATAAATTTTAAAG----------TAAT----TCCATACCTAAGAGTAGT--TTGCGAGTTTTCAA--ATGATTGTATCCGTGTGTATATTTCATTTTT----------------------------------------
>DA12
-------CAAGATTTATGCAGT--CCGGCTCCTGAGAGAATTAGAAGACATGAAA--ACCAGACA--AAAGTACAAACTGCCACCCGAAACATACATTTTGAAAACCCCCATGGATGACAGAAAACTAGCAGAGAGATTTCTCCAGAGCCCCCAGTTATCACTGAAATCGTTTCCTCTGCTGAGTTCATGCTTACCTTCAAGGGATTTAGGTGACCATGATAGGGCGTGGATGGAAGACAACCTGCTGGAGGCGAAGCAGGCACTTGGTTACCCACTGGAAGTCCTGAACAGCGTTGATCAG------AATAGCCCTGCTGCACATTTTGATACACTATTATTTCTTGCATTCCAGCACGAGGAGAGTGAGAGGTCCAAGAAGGCCAGGTATGTCCGAATTGGGCACTCTAGACTTGCATTTCTTGGCGAATTTGTTGTGAACCTTGCATTGGCAGAGTACTTTCTGCAGAGGTACCCGAGGGAGCCTCCTGCTTGTCTCAGAGAGAGGGTATACGGTTTGACAAACAAGAGAGTGTTGCCATATTGGATCAAGGTTGCTTCTCTGGACAATTTGATCTTTCCTTATGATGACATAACAAAGTTGAAGAGGCATGAGCGTGAGCCAACTGTCAAGTAAGT-TGAATT-------------------------------------------TAAGACTAGT--TTGCGAGTCTTCA-----------ATGCGTGTTTATATTTCATT-------------------------------------------
>DB53
-CAAATTCAAGATATACGCAGT---CGCCTTTTCCACGAATTAGAGGAGATGAAG--TCCAAAGA--GAAGAACAACCTTCCACCCAAAACATATATACTCAAAACACCCATGGATGACAGGAAGCTTGCAGAGAGATTCCTCAAAAGCCCACAGCTTTCGCTTAAGTCATTCCCTCTGTTGAGCTCATGCCTGCCGTCATATCATCTATCTGAGCTTGATAAGGCATGGATGGAAGATAACTTGCTTGAAGCCAAACAGGCATTGGGGTACCCTCTTGAGATCTTGAGCAATATTGATGAGAATTCTAATAGCCCCGCTGCCCACTTTGATATATTGTTGTACCTTGCATTTCAACATGACGAGAGTGAGAGGGCCAGGAAGTCTAAGTATGTGAGGAAGGGGCACTCTAGGCTAGCTTTTTTGGGCCAGTTTGTTGTGAGCCTTGCATTGGCGGAGTACTTTTTGCAGAGATACCCAAGGGAGACTCCTGCTTGTCTGAGGGAGAGGGTGTTTGGATTGACTAACAAGAGGATGTTGCCCTATTGGATCAAGGTTGTTGGTCTTGACAATTTGATCTTTCCTTACGATAACATCACAACTTTGAAGAGGCACGAGAGGGAGCCTGTTGTCAAGTAAGT-TGAGTTCTATTTTCAAGAAAGTT----------TAGTGGAATAAATGGTCAAGATTGGT--TTGTGAAAATTCGG--AGCACTA-ATGGATATACAGATAGCTGTTTTT---------------------------------------
>DC1
-CAAATTCAAGATATACGCAGT---CGCCTTTTCCACGAACTAGAGGAGATGAAG--TCCAAAGA--GAAGAACAAACTTCCACCCAAAACATATATACTCAAAACACCCATGGATGACAGGAAGCTTGCAGAGAGATTCCTCAAAAGCCCACAGCTTTCGCTTAAGTCATTCCCTCTGTTGAGCTCATGCCTGCCGTCATATCATCTATCTGAGCTTGATAAGGCATGGATGGAAGATAACTTGCTTGAAGCCAAACAGGCATTGGGGTACCCTCTTGAGATCTTGAGCAACATTGATGAGAATTCTAATAGCCCCGCTGCCCACTTTGATATATTGTTGTACCTTGCATTTCAACATGACGAGAGTGAGAGGGCCAGGAAGTCTAAGTATGTGAGGAAGGGGCACTCTAGGCTAGCTTTTTTGGGCCAGTTTGTTGTGAGCCTTGCATTGGCGGAGTACTTTTTGCAGAGGTACCCAAGGGAGACTCCTGCTTGTCTGAGGGAGAGGGTGTTTGGATTGACTAACAAGAGGATGTTGCCCTATTGGATCAAGGTTGTTGGTCTTGACAATTTGATCTTTCCTTACGATAACATCACAACTTTGAAGAGGCACGAGAGGGAGCCTGTTGTCAAGTAAGT-TGAGTTCTATTTTCAAGAAAGTT----------TAGCGGAATAAATGGTCAAGATTGGT--TTGTGAAAATTCGG--AGCACTA-ATGGATATACAGATAGCTGTTTTTAAAATCAGTGCCACTGACTTTTCAGAGAATTTTAT-GCA
>DD1
-CAAATTCAAGATATACGCAGT---CGCCTTTTCCACGAACTAGAAGAGATGAAG--ACCAGAGA--GAAGAACAACCTTCCACCCAAAACATATATACTCAAAACACCCATGGATGACAGGAAGCTTGCAGAGAGATTCCTTAAAAGCCCACAGCTTTCGCTTAAGTCATTCCCTCTGTTGAGCTCATGCCTGCCATCATATCATCTTTCCGAGCTTGATAAGGCATGGATGGAAGATAACTTGCTTGAAGCCAAACAGGCATTGGGGTACCCTCTTGAGGTCTTGAGCAATATTGATGAGAATTCTAATAGCCCCGCTGCTCATTTTGATACATTGTTGTACCTTGCATTTCAACATGAAGAGAGTGAGAGGGCCAGGAAGTCTAAGTATGTGAGGAAGGGGCACTCCAGGCTAGCTTTTTTGGGGCAGTTTGTTGTGAGCCTTGCAATGGCGGATTACTTTTTGCAGAGATACCCAAGGGAGACTCCTGCTTGTCTGAGGGAGAGAGTGTTTGGATTGACTAACAAGAGGATGCTGCCCTATTGGATCAAGGTAGTTGGTCTTGACAATTTGATCTTTCCTTATGATAACATCACAAATTTGAAGAGGCACGAGAGGGAGCCTATTGTCAAGTAAGT-TGAATTCTATTTTCAAGAAAGTT----------TAGTGGAATAAATGGTCAAGATTGGT--TTGTGCAATTTCGG--AGCACTG-ATGGATATAGAGATTGCTGTTTTTT--------------------------------------
>DIM50
-CAAATTCAAGATATACGCAGT---CGCCTTTTCCACGAACTAGAAGAGATGAAG--ACCAGAGA--GAAGAACAACCTTCCACCCAAAACATATATACTCAAAACACCCATGGATGACAGGAAGCTTGCAGAGAGATTCCTTAGAAGCCCACAGCTTTCGCTTAAGTCATTCCCTCTGTTGAGCTCATGCCTGCCATCATATCATCTTTCCGAGCTTGATAAGGCATGGATGGAAGATAACTTGCTTGAAGCCAAACAGGCATTGGGGTAC-------------------------------------------------------------------------------------------------------------------------------------------------------------------------------------------------------------------------------------------------------------------------------------------------------------------------------------------------------------------------------------------------------------------------------------------------------------------------------------------------------------------------------------
>EN45
---------------------------------------------------------------------------------------------------------TCATAACAAATGACAAGAGACTAACAGCGAGGTTTCTTTCTAGTCCTTAGTTGTCTCTCAAGTCCTTTCCTCTTCTTAGTTCATGTCTGCCTGCTTCCCCTTTGGGTGACCTTAATAGGCCCTAGATGGAGGATAACCTGTTGGAAGCCAAACAAGTACTTGGGTACCCAATGGAAGCCTTGGAGAACATTGATAAG------AATAGTCCCGCTGCACATTTTGATACACTGCTCTACCTTGCATTTCAACACGAGGGGAGTGAGAGGGCAAAGAAGACTAGGAATGTTCATGTGGGGCACTCAAGGCTTATATTTTTTGGCCAGTATGTTGCTGGCCTTGCTTTTGTATAGTATTATTTGTAACGGTTTCCAAGAGAGATTCCCGCATGTATCAGGGAGAGAGTGTTTGGATTAACTAGTAAGAGGGTATTGCCCAATTGGATCAAAGCAACAAGCTTAGATAATTTAATATTCTCCTTCGATGACATGGCGAGGCTGAGGAGACCAGACAGAGAACCCTATATCAAGTCAGT-ATGTGCACTTATGGGAGCAATGT----------A------------------------------------------------------------------------------------------------------------------
>FC13
-------CAAGATTTATGCAGT--CCGGCTCCTGAGAGAATTAGAAGACATGAAA--ACCAGAGA--AAAGTACAAACTGCCACCCGAAACATACATTTTGAAAACCCCCATGGATGACAGAAAACTAGCAGAGAGATTTCTCCAGAGCCCCCAGTTATCACAGAAATCGTTTCCTCTGCTGAGTTCATGCTTACCTTCAAGGGATTTAGGTGACCATGATAGGGCGTGGATGGAAGACAACCTGCTGGAGGCGAAGCAGGCACTTGGTTACCCACTGGAAGTCCTGAACAGCGTTGATCAG------AATAGCCCTGCTGCACATTTTGATACACTATTATTTCTTGCATTCCAGCACGAGGAGAGTGAGAGGTCCAAGAAGGCCAGGTATGTCCGAATTGGGCACTCTAGACTTGCATTTCTTGGCGAATTTGTTGTGAACCTTGCATTGGCAGAGTACTTTCTGCAGAAGTACCCGAGGGAGCCTCCTGCTTGTCTCAGAGAGAGGGTATACGGTTTGACAAACAAGAGAGTGTTGCCATATTGGATCAAGGTTGCTTCTCTGGACAATTTGATCTTTCCTTATGACGACATAACAAAGTTGAAGAGGCATGAGCGTGAGCCAACTGTCAAGTAAGT-TGAATT-------------------------------------------TAAGACTAGT--TTGCGAGTCTTCA-----------ATGCGTGTTTATATTTCATT-------------------------------------------
>FTS1
-CAAATTCAAGATATACGCAGT---CGCCTTTTCCACGAACTAGAGGAGATGAAG--TCCAGAGA--GAAGAATAACCTTCCACCCAAAACATATATACTCAAAACACCCATGGATGACAGGAAGCTTGCAGAGAGATTCCTCAAAAGCCCACAGCTTTCGCTTAAGTCATTCCCTCTGTTGAGCTCATGCCTGCCATCATATCATCTATCTGAGCTTGATAAGGCGTGGATGGAAGATAACTTGCTTGAAGCCAAACAGGCATTGGGGTACCCTCTTGAGATCTTGAGCAATATTGATGAGAATTCTAATAGCCCCGCTGCACACTTTGATACATTGTTGTACCTTGCATTTCAACATGACGAGAGTGAGAGGGCCAGGAAGTCTAAGTATGTGAGGAAGGGGCACTCTAGGCTAGCTTTTTTGGGGCAGTTTGTTGTGAGCCTTGCATTGGCGGAGTACTTTTTGCAGAGATACCCAAGGGAGACTCCTGCTTGTCTGAGGGAGAGGGTGTTTGGATTGACTAATAAGAGGGTGTTGCCCTATTGGATCAAGGTTGTTGGTCTTGACAATTTGATCTTTCCTTACGATAACATCACAACTTTGAAGAGGCACGAGAGGGAGCCTGTTGTCAAGTAAGT-TGAATTCTATTTTCAAGAAAGTT----------TAGTGGAATAAATGGTCAATATTGGT--TTGTGAAAATTCGG--AGCACTA-ATGGATATACAGATTGTTCTTTTT---------------------------------------
>FTS2
-CAAATTCAAGATATACGCAGT---CGCCTTTTCCACGAACTAGAGGAGATGAAG--TCCAGAGA--GAAGAATAACCTTCCACCCAAAACATATATACTCAAAACACCCATGGATGACAGGAAGCTTGCAGAGAGATTCCTCAAAAGCCCACAGCTTTCGCTTAAGTCATTCCCTCTGTTGAGCTCATGCCTGCCATCATATCATCTATCTGAGCTTGATAAGGCATGGATGGAAGATAACTTGCTTGAAGCCAAACAGGCATTGGGGTACCCTCTTGAGATCTTGAGCAATATTGATGAGAATTCTAATAGCCCCGCTGCCCACTTTGATACATTGTTGTACCTTGCATTTCAACATGACGAGAGTGAGAGGGCCAGGAAGTCTAAGTATGTGAGGAAGGGGCACTCTAGGCTAGCTTTTTTGGGGCAGTTTGTTGTGAGCCTTGCATTGGCGGAGTACTTTTTGCAGAGATACCCAAGGGAGACTCCTGCTTGTCTGAGGGAGAGGGTGTTTGGATTGACTAATAAGAGGGTGTTGCCCTATTGGATCAAGGTTGTTGGTCTTGACAATTTGATCTTTCCTTACGATAACATCACAACTTTGAAGAGGCACGAGAGGGAGCCTGTTGTCAAGTAAGT-TGAATTCTATTTTCAAGAAAGTT----------TAGTGGAATAAATGGTCAATATTGGT--TTGTGAAAATTCGG--AGCACTA-ATGGATATACAGATTGTTCTTTTT---------------------------------------
>GG1
CCAGTTTGCAAATATATGCAGTGAACGCCTTCTTAAAGAGCTGGATGAAAGAAAACAAACAGGGG--CAGGAAGAAATTCCCCCCCAAAAAGTACATTCTGAAGACCCCCATGGATGACAAGAGGCTAGCAGAGAGGTTCCTTAGTAGTCCTCAGTTATCCTTAAAGTCATTGCCTCTTCTTAGTTCATGCTTACCTTCTTCCCATCTGAGCGACCTTGACAGGGCCTGGATGGAAGACAATCTGTTGGAGGCCAAACAGGCATTGGGGTATCCAATGGAACCCTTGGACAGTATTGATGAG------AATAGCCCTGCTGCACATATTGATACATTGCTCTACCTTGCATTTCAGCATGAGGAGACCGAGAGGGCCAAGAGGGCCAGGCATGTTCGAGTTGGGCACTCAAGGCTTGCCTTTCTAGGCCAGTATGTTATCAACCTTGCTTTTGCAGAGTTCTTTCTGCAAAGGTATCCAAGGGAGCCTCCTGCTTGTATTAGAGAAAGAGTGTTTGGATTGACAAATAAGATGGTATTGCCCTTCTGGATAAAGTCAGCCAGCTTAGACAATTTGATATTCCCTCACGACGAAATGATGAAGATGAAGAGGCATGAGCGCGAGCCGCATGTCAAGTAAGT-TGACTTTATGGAATGGATGATTGATTGATTGAATAATGAACTCTGATATTATGATAAATGATTGTAAATCTTCCAACAAGATGATATAAATTCGAACCTTTGCATTTTTTTTTTA---------------------------------
>HB41
-CAAACTCAAGATATACGCAGT---CGCCTTTTCCAAGAACTAGAAGAAATGAAG--TCCAGAGA--GAAGTACAAACTTCCACCCAAAACATATATACTAAAGACACCCATGGATGACAGGAAGCTTGCAGAGAGATTCCTCAAAAGCCCACAACTTTCGCTTAAGGCATTCCCCCTGTTGAGCTCATGCCTGCCATCGTCTCATCTTTCTGAGCTTGATAAGGCATGGATGGAAGATAACTTGCTTGAAGCCAAACAGGCATTGGGGTACCCTCTTGAGGTCTTGAGCAATATTGAGGAGAATTCTAATAGCCCTGCTGCCCACTTTGATACATTGTTGTACCTTGCATTCCAACATGAAGAGAGTGAGAGGGCCAAGAAGTCCAAGTATGTGAGGAATGGGAACTCTAGGCTGGCATTTTTGGGGCAGTTTGTTGTGAGCCTTGCATTGGCAGAGTATTTTTTGCAGAGGTACCCAAGGGAGACTCCTGCTTGTCTCAGGGAGAGGGTGTTTGGATTGACTAACAAGAGGGTGTTGCCCTATTGGATCAAGGTGGCTGGTCTTGACAATTTGATCTTTCCTTATGATAAAATCACAAATTTGAGGAGGCACGAGAGGGAGCCTGTTGTCAAGTAAGT-TGATTTCTATTTTGAGGAAAGTT----------TAGT-----------TTAAGATTAGT--TTGTGAAAATTCAG--AATACTG-ATGGATATAGAGATTGCTGGTTTTAATATACATATATATGACTTTTCAGAGAATTATTT-GCA
>JO20
-CAAGCCCAAGATTTATGCAGT--CCGGCTCCTGCGAGAATTAGAAGACATGAGA--ACCAGAGA--AAAGTATAAACTGCCACCCAAAACATACATTTTGAAGACACCCATGGATGACAGAAAACTAGTAGAGAGGTTTCTCCAGAGCCCACAGTTATCGCTGAAATCGTTTCCTCTCCTGAGTTCATGCTTACCGTCGAAGGATTTAGGTGACCATGACAGGGCTTGGATGGAAGACAATCTGCTCGAGGCCAAGCAAGCACTTGGTTACCCACTGGAGGTCCTGAACAGCGTTGATCAG------AATAGCCCTGCTGCGCATTTTGATACGCTATTATTTCTTGCTTTCCAGCATGAGGAGAGTGAGAGGTCCAAGAAGGCCAGGTATGTCAGAAACGGGCACTCCAGACTTGCATTTCTAGGCGAGTTTGTTGTGAGCCTTGCATTGGCAGAATACTTCCTACAGAGGTACCCGAGGGAGCCTCCTGCTTGTCTCAGAGAGAGGGTATACAGTTTGACAAACAAGAGAGTGTTGCCATATTGGATCAAGGTTGTTTCTCTGGACAATTTAGTCTTTCCTTATGATGACATAACAAAGTTGAAGAGGCATGAGCGCGAGCCAACTGTCAAGTAAGT-TCAAGTCTTTATAAATATTAAAC----------TAAT----CCCATACCTGAGACTGGT--TGGGGAGTCTTTAA--ATGATTGTGTGCGTGTGTATA--------------------------------------------------
>JU21
-CAAGCCCAAGATTTATGCAGT--CCGGCTCCTGCGAGAATTAGAAGACATGAGA--ACCAGAGA--AAAGTATAAACTGCCACCCAAAACATACATTTTGAAGACACCCATGGATGACAGAAAACTAGTAGAGAGGTTTCTCCAGAGCCCCCAGTTATCGCTGAAATCGTTTCCTCTGCTGAGTTCATGCTTACCGTCGAAGGATTTAGGTGACCATGACAGGGCTTGGATGGAAGACAATCTGCTGGAGGCCAAGCAAGCACTTGGTTACCCACTGGAGGTCCTGAACAGCGTTGATCAG------AATAGCCCTGCTGCGCATTTTGATACGCTATTATTTCTTGCTTTCCAGCATGAGGAGAGTGAGAGGTCCAAGAAGGCCAGGTATGTCAGAAACGGGCACTCCAGACTTGCATTTCTAGGCGAGTTTGTTGTGAGCCTTGCATTGGCAGAATACTTCCTACAGAGGTACCCGAGGGAGCCTCCTGCTTGTCTCAGAGAGAGGGTATACAGTTTGACAAACAAGAGAGTGTTGCCATATTGGATCAAGGTTGTTTCTCTGGACAATTTAGTCTTTCCTTATGATGACATAACAAAGTTGAAGAGGCATGAGCGCGAGCCAACTGTCAAGTAAGT-TCAAGTCTTTATAAATATTAAAC----------TAAT----CCCATACCTGAGACTGGT--TGGGGAGTCTTTAA--ATGATTGTGTGCGTGTGTATA--------------------------------------------------
>KE1
ATGTATTGAACATATATGCAGT--CCGCCTTCTAAAAGAGCTAGAAGAG--------------------AGAACAAGTTGCCACCCAAAATATCCATTCTCAAGACCCCCATGGACGACCAGAAGTTAGCACGGAGGTTCCTCAGGAGTCCCCAGTTATCATTAAAATCATTCCCCTTGTTGAGCTCATGCTTGCCCGCATCAGCTCTTGGTGATATAGACAAAGCATGGATGGAAGACAATCTGTTGGAGGCCAAACAAGCATTGGGTTACCCTCTGGAGACCTTAAGCAGCTTTGATGAG------AATAGCCCTGCCGCTCATTTTGATACATTGCTATACCTTGCATTCCAGCACGAGGAGAGTGAGAGGGCCAAGAAGTCCAGGTATGTGAGAGTTGGGCACTCTAGGCTTTCATTTCTGGGTCAGTATGTGCAGAGCCTTGCATTTGCAGAGTTCTTACTACAGAGGTATCCGAGGGAGGGACCTGCTTGCCTTAGAGAGAGGGCTTTTGGAATGACCAACAAGAGGGTGTTGCCCTATTGGATCAAGGTTGCCAGCTTGGACAATTTGGTATTCCCTTGCGATGATATCACCAGGATGAAGCGGCACGAACGCGAACCCGCTCTCAAGT---------------------------------------------------------------------------------------------------------------------------------------------------------
>LF2
--------------------------------------------------------------------------------------------------------------------------------------------------------------------------------------------TGCCTGCCATCATCTCATCTATCTTAGCTTGATAAGGCGTGGATGGAAGATAATTTGCTTGAAGCCAAACAGGCATTGGGATACCCTCTTGAGGCCTTGAGCAATATTGAGGAGAATTCTAATAGCCCAGCTGCCCACTTTGATACATTGTTGTACCTTGCATTCCAGCATGAAGAGAGTGAGAGGGCAAAGAAGTCTAAGTATGTGAGGAATGGGCACTCAAGGCTAGCCTTTTTGGGGCAGTTTGTTGTGAGCCTTGCATTGGCGGAGTACTTTTTGCAGAGATACCCAAGGGAGTCTCCTGCTTGTCTGAGGGAGAGGATGTTTGGATTGACTAACAAGAGGATCTTGCCCTATTGGATCAAGGTTGTTGGTCTTGACAATTTGATCTTTCCTTATGATAACATCACAATTTTGAGGAGGCACGAGAGGGAGCCTGTTGTCAAGTAAGT-TGAATTATATTTTGAAGAAAGTT----------TTGTGGATT---------------------------------------TTG-AAGGA----------------------------------------------------------
>MC0
-CAGACTAAAGATATACGCAGT---CGCCTTTTCCATGAACTGGAAGAGATGAAG--TCCAGAGA--GAAGTACAAACTCCCACCCAAAACATATATACTCAAGACGCCCATGGATGACAGGAAGCTTGCAGAGAGATTCCTTAAGAGCCCACAACTCTCGCTTAAGTCATTCCCTCTGTTGAGCTCATGCCTGCCATCATCTCAACTATCTGAGCTTGATAAGGCATGGATGGAAGATAACTTGCTTGAAGCCAAACAGGCATTGGGGTACCCTCTTGAGGCCTTGAGCAATATTGGGGAGAATTCTAATAGTCCGGCTGCCCACTTTGATACATTGTTGTACCTTGCATTCCAACATGAGGAGAGTGAGAGGGCCAAGAAGTCTAAGTATGTGAGGAATGGGCACTCTAGGCTAGCCTTTTTGGGGCAGTTTGCTGTGAGTCTTGCATTGGCGGAGTACTTTTTGCAGAGATACCCGAGGGAGGCTCCTGCTTGTCTGAGAGAGAGGGTGTTTGGATTGACTAACAAGAGGGTGTTGCCCTATTGGATCAAGGTCGCTGGTCTTGATAATTTGATCTTTCCTTATGATAAGATCACAAAACTGATGAGGCACGAGAGGGAGCCCGTTGTCAAGTAAGT-TGAATTCTATTTTGAAGAAAGTT----------TAGTGAAATCAATGGTCAAGATTGGT--TTGTGAAAATTCAG--AGCACTG-TATGCTGTAAATATTACACTGAATATTTAAGATGCCGCTGACTTTTCAGAGAATTGTAT-GCA
>MT0
-------------------------CGCCTCCTCCGCCAACTGGAAG----------------------AGAACAAACTCCCCCCCAAAACATACATACTCAAAACACCCATGGATGACAGGAAGCTTGCAGAGAGATTCCTCAAAAGCCCACAGCTTTCGCTTAAGTCATTCCCTCTCTTGAGCTCATGCCTCCCATCCTCTCACCTCTCTGAGCTTGATAAGGCATGGATGGAGGATAACTTGCTTGAAGTCAAACAGGCATTGGGGTACCCTCTTGAGGCCTTGGGCAATATCGATGAGGATTCTCCTAGCCCCGCTGCCCACTTTGATACATTGCTGTACCTTGCATTCCAACATGAGGAGAGTGAGAGGGGCAAGAAGGCAAGGTATGTGAGGAAGGGGCACTCCAGGCTTGCTTTTTTGGGTCAGTTTGTTGTGAGCCTCGCATTGGCGGAGTACTTTTTGCAGAGATACCCAAGGGAGGCTCCTGCTTGTCTGAGGGAGAGGGTGTTTGGATTGACAAACAAGAGAGTGTTGCCCTATTGGATCAAGGTGGTTGGTCTTGACAATTTGATCTTTCCTTATGATAACATCACAAATTTGAAGAGGCACGAGAGGGAGCCTGTTGTCAAGTAAGT-TGAAATCTATTTTGAAGAAAGTT----------TAGTGGAATAAATGATCAACATTGGT--TTGTGAAAATTCCG--AGCACCG-ATGGATATAGAGATTGCTGTT------------------------------------------
>NN48
-CAAATTCAAGATATACGCACT---CGCCTTTTCCAAGAACTAGAAGAGATGAAG--TCTAGAGA--GAAGAACAACCTTCCACCCAAAACATATATACTCAAAACACCCATGGATGACAAGAAGCTTACAGAGAGATTCCTCAAAAGCCCACAACTTTCTCATAAGTCATTCCCTCTGTTGAGCTCATGCCTGCCATCATATCATCTATCTGAGCTTGATAAGGCATGGATGGAAGATAACTTGCTTGAAGCCAAACAGGCATTGGGCTACCCTCTTGAGGTCTTGAACAATATTGATGAGAATTCTAATAGCCCCGCTGCCCACTTTGATACGTTGTTGTACCTTGCATTCCAACATGAAGAAAGTGAGAGGGCCAGGAAGTCTAAATATGTGAGGAAGGGGCACTCTAGGCTAGCTTTTTTGGGGCAGTTTGTTGTGAGCCTTGCATTGGGGGAGTACTTTCTGCAGAGATACCCAAAGGAGGTTCCTGCTTGTCTGAGGGAGAGGGTGTTTGGATTGACTAACAAGAGGGTGTTGCCCTATTGGATCAAAGTGGTTGGTCTTGACAATTTGATCTTTCCTTATGATAACATCACAAATTTGAAAAGGCACGAGAGGGAGCCTGTTGCCAAGTAAGT-TGAATTCTATTTTAATGAAAGTT----------TAGTGGAATAAATGGTCAAGATTGGT--TTGTGAAAATTCGG--AGCACTG-ATGGATGTATAGATTGCTGTTTTTTAGTAAGGTGCCACTGACTTTTCATAGAATTGTGT-GCA
>PA42
-CAATCTCAAGATATACGCAGT---CGCCTTTTCCAAGAACTAGAAGAGATGAAG--TCCAGAGA--GAAGCACAAACTCCCGCCCAAAACATATATACTCAAGACACCCATGGATGACAGGAGGCTTGCAGATAGATTCCTCAAAAGCCCACAACTCTCGCTTAAGTCATTCCCTCTGTTGAGCTCATGCCTGCCATCATCTCATCTGTCTGAGCTTGATAAGGCATGGATGGAAGATAACTTGCTTGAAGCCAAACAGGCGTTGGGGTACCCTCTTGAGGCCTTGAGCAATATAAAGGAGAATTCTAATAGCCCCGCTGCTCACTTTGATACATTGTTGTACCTTGCATTCCAACATGAAGAGAGTGAGAGGGCCAAGAAGTCTAGGTATGTGAGGAATGGGCACTCTAGGCTTGCCTTTCTGGGGCAGTTTGTTGTGAGCCTTGCATTGGCGGAGTACTTTTTGCAGAGATATCCAAGGGAGTCTCCTGCTTGTCTGAGGGAGAGGGTGTTTGGGCTGACTAACAAGAGGATGTTGCCCTACTGGATCAAGGTGGTTGGTCTGGACAATTTGATCTTTCCTTATGATAACATCACAATTTTGAAGAGGCACGAGAGGGAGCCTGTTGTCAAGTAAGT-TGAATTCTATTTTGAAGAAAGTT----------TAGT-------------AAGATTAGA--TTGTGAAAATTCAG--AGCACTG-ATGAATATAGAGATTGCTGTTTTTT----AGATGCCAGTGATTTTTCAGAG-ATTGTAT-GCT
>PB33
------TGAACATATATGCAGT--CCGCCTTCTAAAAGAGCTAGAAGACAT------------------AGGACAAGCTGCCACCCAAAACATCCATTCTCAAGACCCCCATGGATGACCAGAAGTTAGCACGGAGGTTCCTCAAGAGTCCCCAGTTATCGTTGAAATCATTCCCCCTGTTGAGCTCATGCTTGCCCGCATCACCCCTTAGTGATATAGACAAGGCCTGGATGGAAGATAATCTGTTGGAGGCCAAACAAGCATTGGGTTATCCTCTGGAGACTTTAAGCAGCTTTGACGAG------GATAGTCCCGCGGCTCATTTTGATACATTGCTCTACGTTGCATTCCAGCACGAGGAGAGTGAGAGGGCCAAGAATTCCAGGTATGTGAGAATTGGGCACTCTAGGCTTTCATTTCTAGGTCAGTTTGTGCAAAGCCTTGCGTTGGCGGAGTTCTTTTTACAGAGGTACCCGAGGGAGGGACCTGCTTGTCTTAGAGAGAGGGCTTTTGGAATGACCAACAAGAGGGTGTTGCCATATTGGATCAAAGTTGCCAGCTTGGACAATCTGATATTCCCCTGCGATGATATCACCAGGATGAAGCGGCATGAGCGTGAACCTGCTATCAAGTAAGC-TAAATTTTTTCAAAATGACATTT----------T-----------TTGTTTGGAAAAAT--TTCATATATTATAA--TAAACAATATAGAAGTGCAGAATTTGGTT------------------------------------------
>PF1
-CAAACTCAAGATATACGCAGT---CGCCTTTTCCACGAACTAGAAGAGATGAAG--TCCAGAGA--GAAGAACAAACTTCCACCGAAAACATATATACTCAAGACACCCATGGATGACAGGAAGCTTGCAGAGAGATTCCTCAAAAGCCCACAACTTTCGCTCAAGTCATTCCCTCTGTTGAGTTCATGCCTGCCATCTTCTCATCTATCTGAGCTCGATAAGGCATGGATGGAAGATAACTTGCTTGAAGCCAAGCAGGCATTGGGGTACCCTCTTGAGGCCTTGAGCAATATGGATGAGAA-------AGCCCCGCTGCTCATTTTGATACATTGTTGTACCTTGCATTCCAACATGAAGAGAGTGAGAGGGCCAAGAAGTCTAAGTATGTGAGGAAGGGGCATTCCAGGCTAGCTTTTTTGGGGCAGTTTGTTTTGAGCCTTGCATTGGCGGAGTACTTTTTGCAGAGATACCCAAGGGAGCCTCCTGCTTGTCTGAGGGAGAGGGTGTTTGGATTGACTAACAAGAGGGTGTTGCCATATTGGATCAAGGTGGTTGGTCTTGACAATTTGATCTTTCCTTACGATAACATCACCAATCTGAAGAGGCACGAGAGAGAGCCTGTTGTCAAGTAAGT-TGATTTCTATTTTGAAGAAAGTT----------TAGTGGAATAAATGATCAAGATTGGT--TTGTGAAAATTCGG--AGCACTG-ATGGATATAGAGATTGCTGTTTTTTATT-AGATGCCACTGACTTTTCAGAGAATTGTAT-GCA
>PFM1
-CAAACTGAAGATATACGCAGT---CGCCTTTTCCAAGAACTAGAAGAGATGAAG--TCCAGAGA--GAAGCATAAACTTCCACCCAAAACATATATACTCAAGACACCCATGGATGACAGGAGGCTTGCAGAGAGATTCCTCAAAAGCCCACAACTTTCGCTCAAGTCATTCCCTCTGTTGAGCTCATGCCTGCCATCATCTCATCTCTCTGAGCTTGATAAGGCATGGATGGAAGATAACTTGCTTGAAGCCAAACAGGCATTGGGGTACCCCCTTGAGGCCTTGAGCAATATTGGGGATAATTCTAATAGCCCCGCTGCCCACTTTGATACATTGTTGTACCTTGCATTCCAACATGAAGAGAGTGAGAGGGCAAAGAAGTCTAAGTATGTGAGGAATGGGCACTCTAGGCTAGCCTTTTTGGGGCAATTTGTTGTGAGCCTTGCATTGGCGGAGTACTTTTTGCAGAGATATCCAAGGGAGGCTCCTGCTTGTCTGAGGGAGAGGGTGTTTGGATTGACTAACAAGAGGGTGTTGCCCTATTGGATCAAGGTGGGTGGTCTTGACAATTTGATCTTTCCTTATGATAACATCACAATTTTGAAGAGGCACGAGAGGGAGCCTGTTGTCAAGTAAGT-TGAATTCTATTTTGAAGAAAGTT----------TAGTGGAATCAATGATCAAGATAGGA--TTGTGAAAATTCAG--GGCACTG-ATGGATATAGAGATTGCTGTTTTTA----AGATGCCAGTGATTTTTCAGAA-ATTATAT-GCA
>PG28
------TGAACATATATGCAGT--CCGCCTTCTAAAAGAGCTAGAAGAGAT------------------AGGACAAGCTGCCACCCAAAACATCCATTCTCAAGACCCCCATGGATGACCAGAAGTTAGCACGGAGGTTCCTCAAGAGTCCCCAGTTATCATTGAAATCATTCCCCTTGTTGAGCTCATGTTTACCCGCATCACCTCTTGGTGACATAGACAAGGCCTGGATGGAAGACAATCTGTTGGAGGCCAAACAAGCATTGGGTTACCCTTTGGAGACCTTAAGCAGCTTTGATGAG------GATAGCCCTGCTGCTCATTTTGATACATTGCTCTACCTTGCATTCCAGCACGAGGAGAGTGAGAGGGCCAAGAATTCCAGGTATGTGAGAATTGGGCACTCCAGGCTTTCATTTCTGGGTCAGTATGTGCAGAGCCTTGCGTTGGCAGAGTTATTTTTACAGAGGTACCCGAGGGAGGGACCTGCTTGTCTTAGAGAGAGGGCTTTTGGAATGACCAACAAGAGGGTGTTGCCCTATTGGATCAAGGTTGCCAGCTTGGACAATTTGATATTCCCCTGTGATGATATCACCAAGATGAGGCGGCAGGAGCGCGAACCCGCTATCAAGTGAGT-TAAATTTCAGCATTTTTCTCAAA----------TTGT--------TTGTTTGGAAAAAT--TTCATATATTATAA--CAAACAAGATCGCAGAGCAGAATCTGGTTTAT-------------GTCCTTGTTTCTGGACTTATATATTG
>PH2
-CAAACTCAAGATATACGCAGT---CGCCTTTTCCACGAACTAGAAGAGATGAAG--TCCAGAGA--GAAGAACAAACTTCCACCGAAAACATATATACTCAAGACACCCATGGATGACAGGAAGCTTGCAGAGAGATTCCTCAAAAGCCCACAACTTTCGCTCAAGTCATTCCCTCTGTTGAGTTCATGCCTGCCATCTTCTCATCTATCTGAGCTCGATAAGGCATGGATGGAAGATAACTTGCTTGAAGCCAAGCAGGCATTGGGTTACCCTCTTGAGGCCTTGAGCAATATGGATGAGAA-------AGCCCCGCTGCTCACTTTGACACATTGCTGTACCTTGCATTCCAACATGAAGAGAGTGAGAGGGCCAAGAAGTCTAAGTATGTGAGGAAGGGGCATTCCAGGCTAGCTTTTTTGGGGCAGTTTGTTTTGAGCCTTGCATTGGCGGAGTACTTTTTGCAGAGATACCCAAGGGAGCCTCCTGCTTGTCTGAGGGAGAGGGTGTTTGGATTGACTAACAAGAGGGTGTTGCCCTATTGGATCAAGGTGGTTGGTCTTGACAATTTGATCTTTCCTTATGATAAAATCACAAGTTTGAAGAGGCACGAGAGGGAGCCTGTTGTCAAGTAAGT-TGATTTCTATTTTGAAGAAAGTT----------TAGTGGAATAAATGATCAAGATTGGT--TTGTGAAAATTCGG--AGCACTG-ATGGATATAGAGATTGCTGTTTT------AGATGCCACTGACTTTTCAGAGAATTGTAT-GCA
>PM29
------TGAACATATATGCAGT--CCGCCTTCTAAAAGAGCTAGAAGAGA-------------------AGGACAGGTTGCCGCCCAAAACATCCATTCTTAAAACCCCCATGGATGACCAGAAGTTAGCACGGAGGTTCCTCAAAAGTCCCCAGTTGTCCTTGAAATCATTCCCCTTGTTGAGTTCATGCTTGCCCGCATCACCTCTTGGTGATGTAGACAAAGCCTGGATGGAAGACAATCTGTTGGAGGCCAAACAAGCATTGGGTTACCCTCTGGAGACCTTGAGCAGCTTTGATGAG------AACAGTCCTGCTGCTCATTTTGATACATTGCTATACCTTGCATTCCAGCACGAGGAGAGTGACAGGGCCAAGAAGTCCAGGTATGTGAGAATTGGGCACTCTAGGCTTTCATTTCTGGGTCAGTATGTGCAGAGCCTTGCGTTGGCAGAGTTCTTTTTACAGAGGTACCCGAGGGAGGGACCTGCTTGTCTTAGAGAGAGGGCTTTTGGAATGACCAACAAGAGGGTGTTGCCCTATTGGATCAAGGTTGCCAGTTTGGACAATTTGATATTCCCCTGCGATGATATCACCAATATGAAACGGCACGAGCGCGAACCCGCTATCAAGTAAGT-TAAATTTTTTGAAGAAAACATTT----------T------------------------------------------------------------------------------------------------------------------
>PS27
------TGAACATATATGCAGT--CCGCCTTCTAAAAGAGCTAGAAGAGATGAAA--AACCAGGAGAAAAGGACAAGCTGCCACCCAAAACATCCATTCTCAAGACCCCCATGGATGACCAGAAGTTAGCACGGAGGTTCCTCAAGAGTCCCCAGTTATCATTGAAATCATTCCCCTTGTTGAGCTCATGTTTACCCGCATCACCTCTTGGTGACATAGACAAGGCCTGGATGGAAGACAATCTGTTGGAGGCCAAACAAGCATTGGGTTACCCTCTGGAGACCTTAAGCAGCTTTGATGAG------GATAGCCCTGCTGCTCATTTTGATACATTGCTCTACCTTGCATTCCAGCACGAGGAGAGTGAGAGGGCCAAGAATTCCAGGTATGTGAGAATTGGGCACTCCAGGCTTTCATTTCTGGGTCAGTATGTGCAGAGCCTTGCGTTGGCAGAGTTATTTTTACAGAGGTACCCGAGGGAGGGACCTGCTTGTCTTAGAGAGAGGGCTTTTGGAATGACCAACAAGAGGGTGTTGCCCTATTGGATCAAGGTTGCCAGCTTGGACAATTTGATATTCCCCTGTGATGATATCACCAAGATGAGGCGGCAGGAGCGCGAACCCGCTATCAAGTGAGT-TAAATTTCAGCATTTTTCTCAAAA---AGACATTTGT--------TTGTTTGGAAAAAT--T--------------------------------------------------------------------------------------
>PS30
-CAATCTCAAGATATACGCAGT---CGCCTTTTCCAAGAACTAGAAGAGATGAAG--TCCAGAGA--GAAGCACAAACTCCCACCCAAAACATATATACTCAAGACACCCATGGATGACAGGAGGCTTGCAGATAGATTCCTCAAAAGCCCACAACTCTCGCTTAAGTCATTCCCTCTGTTGAGCTCATGCCTGCCATCATCGCATCTGTCTGAGCTTGATAAGGCATGGATGGAAGATAACTTGCTTGAAGCCAAACAGGCGTTGGGGTACCCTCTTGAGGCCTTGAGCAATATAAAGGAGAATTCTAATAGCCCCGCTGCCCACTTTGATACATTGTTGTACCTTGCATTCCAACATGAAGAGAGTGAGAGGGCCAAGAAGTCCAGGTATGTGAGGAATGGGCACTCTAGGCTTGCCTTTTTGGGGCAGTTTGTTGTGAGCCTTGCATTGGCGGAGTACTTTTTGCAGAGATATCCAAGGGAGGCTCCTGCTTGTCTGAGGGAGAGGGTGTTTGGGCTGACTAATAAGAGGATGTTGCCCTATTGGATCAAGGTGGTTGGTCTGGACAATTTGATCTTTCCCTATGATAACATCACAATTTTGAAGAGGCACGAGAGGGAGCCTGTTGTCAAGTAAGT-TGAATTCTATTTTGAAGAAAGTT----------TAGT-------------AAGATTAGA--TTGTGAAAATTCAG--AGCACTG-ATGGATATAGAGATTGCTGTTTTTT--------------------------------------
>PSF43
-CAAATTCAGGATATACGCAGT---CGCCTTTACCAAGAACTAGAAGAGATGAAG--TCCAGAGA--GAAGAACAACCTTCCACCCAAAACATATATACTCAAAACACCCATGGATGACAAGAAGCTTGCAGATAGATTTCTAAAAAGCCCACAACTTTCGCTTAAGTCATTCCCTCTGTTGAGCTCATGCCTGCCATCATATCATCTATCTGAGCTTGATAAGGCATGGATGGAAGATAACTTGCTTGAAGCCAAACAGGCATTGGGCTACCCTCTTGAGGTCCTGAGCAATATTGATGAGAATTTGAATAGCCCCGCTGCCCACTTTGATACATTGTTGTACCTTGCATTCCAACATGAAGAGAGTGAGAGGTCCAGGAAGTCTAAGTATGTGAGGAAGGGGCACTCTCGGCTAGCTTTTTTGGGGCAGTTTGTTGTGAGCCTTGCATTGGCGGAGTACTTTTTGCAGAGATACCCAAGGGAGGTCCCTGCTTGTCTGAGGGAGAGGGTGTTTGGATTGACTAACAAGAGGGTGTTGCCCTATTGGATCAAAGTGGTTGGTCTTGACAATTTGATCTTTCCTTATGATAACATCACAAATTTGAAGAGACACGAGAGGGAGCCTATTGTCAAGTAAGT-TGAATTCTATTTTCATAAAAGTT----------TAGTAGAATAAATGGTCAAGATTGGT--TTGTGAATATTCGG--AGCACTG-ATGTATTTAGAGATTGTTGTTTTT---------------------------------------
>PTA0
-CAAACTCAAGATATACGCACT---CGCCTTTTCCAAGAATTAGAAGAGAAGAAG--TCCAGAGA--G-AGTACAAACTTCCACCCAAAACATATATACTAAAAACACCCATGGATGACAGGAAGCTTGCAGATAGATTCCTCAAAAGCCCACAACTTTCGCTTAAATCATTCCCTCTGTTGAGCTCATGCCTGCCATCATCTCATCTATCTGAGCTTGACAAGGCATGGATGGAAGATAACTTGCTTGAAGCAAAACAGGCATTGGGTTATCCTCTTGAGGTCTTGAGCAATATTGGGGAGAATTCCAATAGCCCGGCTGCCCACTTTGATACATTGTTGTACCTTGCATTCCAACATGAAGAGAGTGAGAGAGCCAAGAAGTCTAAGTGTGTGAGGAATGGGCACTCTAGGCTAGCCTTTTTGGGGCAGTTTGTTCTGAGCCTTGCATTGGCAGAGTACTTTTTGCAGAGATATCCAAGGGAGGCTCCTGCTTGTTTGAGGGAGAGGGTGTTTGGATTGACTAACAAGAGGATGTTGCCCTATTGGATCAAGGTGGTTGGTCTTGACAATTTGGTCTTTCCATATGATAAAATCACAGATTTGAAAAGGCATGAAAGGGAGCCTGTTGTCAAGTAAGT-TGAATTCTATTTTGAAGAAAGTT----------TAGT--------TGGTCAAGATTGGT--TTGTGAAAATTGAG--AGCACTG-ATGGATATAAAGATTGCTGTTT-----------------------------------------
>RC54
-CAAATTCAAGATATACGCAGT---CGCCTTTTCCAAGAACTAGAAGAGATGAAG--TCCAGAGA--GAAGAACAACCTTCCACCCAAAACATATATACTCAAAACACCCATGGATGACAAGAAGCTTGCGGAGAGATTCCTCAAAAGCCCACAACTTTCGCTTAAGTCATTCCCTCTGTTGAGCTCATGCCTGCCATCATATCATCTATCCGAGCTTGATAAGGTATGGATGGAAGATAACTTGCTTGAAGCCAAACAGGCATTGGGCTACCCTCTTGAGGTCTTGAGCAATATTGATGAGAATTCTAATAGCCCCGCTGCCCACTTTGATACATTGTTGTACCTTGCACTCCAGCATGAAGAAAGTGAGAGGGCCAGGAAGTCTAAGTATGTGAGGAAGGGGCACTCTAGGCTAGCTTTTTTGGGGCAGTTTGTTGTGAGCCTTGCATTGGCGGAGTACTTTTTGCAGAGATACCCAAAGGAGGTTCCTGCTTGTCTGAGGGAGAGGGTGTTTGGATTGACTAACAAGAGGGTGTTGCCCTATTGGATCAAAGTGGTTGGTCTTGACAATTTGATCTTTCCTTATGATAAAATCACAAATTTGAAGAGGCACGAGAGGGAGCCTGTTGTCAAGTAAGT-TGAATTCTATTTTCATGAAAGTT----------TAGTGGAATAAATGGTCAAGATTGGT--TTGTGAAAATTCGG--AGCACTG-ATGGATGTAGAGATCGCTG--------------------------------------------
>RR55
-CAAATTCAAGATATACGCAGT---CGCCTTTTCCAAGAACTAGAAGAGATGAAG--TCCAGAGA--GAAGAACAACCTTCCACCCAAAACATATATACTTAAAACACCCATGGATGACAAGAAGCTTGCAGAAAGATTTCTCAAAAGCCCACAACTTTCGCTTAAGTCATTCCCTCTGTTGAGCTCATGCCTGCCATCATATCATCTATCTGAGCTTGATAAGGCATGGATGGAAGATAACTTGCTTGAAGCCAAACAGGCATTGGGCTACCCTCTTGAGGTCTTGAGCAATATTGATGAGAATTCTAATAGCCCCGCTGCCCACTTTGATACATTGTTGTACCTTGCACTACAGCATGAAGAAAGTGAGAGGGCCAGGAAGTCAAAGTATGTGAGGAAGGGGCACTCTAGGCTAGCTTTTTTGGGGCAGTTTGTTGTGAGCCTTGCATTGGCGGAGTACTTTTTGCAGAGATACCCAAAGGAGGTTCCTGCTTGTCTGAGGGAGAGGGTGTTTGGATTGACTAACAAGAGGGTGTTGCCCTATTGGATCAAAGTGGTTGGTCTTGACAATTTGATCTTTCCTTATGATAAAATCACAAATTTGAAGAGGCACGAGAGGGAGCCTGTTGTCAAGTAAGT-TGACTTCTATTTTCATGAAAGTT----------TAGTGGAATAAATGGTCAAGATTGGA--TTGTGAAAATTCGG--AGCACTG-ATGGATGCAGAGATCGCTG--------------------------------------------
>SA1
-CAAACTCAAGATATATGCAGT---CGCCTTTTCCAAGAACTAGAAGAGATGAAG--TCCAGAGA--GAAGCACAAACTTCCACCCAAAACATATATACTCAAGACACCCATGGATGACAGGAGGCTTGCAGATAGATTCCTCAAAAGCCCACAACTCTCGCTTAAGTCATTCCCTCTGTTGAGCTCATGCCTGCCATCATCTCATCTCTCTGAGCTTGATAAGGCATGGATGGAAGATAACTTGCTTGAAGCCAAACAGGCGTTGGGGTATCCTCTTGAGGCCTTGAGCAATATGAAGGAGAATTCTAATAGCCCAGCTGCCCACTTTGATACATTGTTGTATCTTGCATTCCAACATGAAGAGAGTGAGAGGGCCAAGAAGTCTAAGTGTGTGAGGAACGGGCACTCTAGGCTTGCCTTTCTGGGGCAGTTTGTTGTGAGCCTTGCATTGGCGGAGTACTTTTTGCAGAGATATCCAAGGGAGGCTCCTGCTTGTCTGAGGGAGAGGGTGTTTGGGTTGACTAACAAGAGGGTGTTGCCCTATTGGATCAAGGTGGTTGGTCTTGACAATTTGATCTTTCCTTATGATAACATCACAATTTTGAAGAGGCACGAGAGGGAGCCTGTTGTCAAGTAAGT-TGAATTCTGTTTTGAAGAAAGTT----------TAGTGGAATCAATGTTCAAGATTGGA--TTGTGAAAATTCAG--AGCACTG-ATGGATATAGAGATTGCTGTTTTTTCCTTATATGCCAATGATTTTTCA---------------
>SC0
-CAAACTGAAGATATACGCAGT---CGTCTTTTCCGCGAACTGGAAGAGATGAAT--TCCAGAG-----AGAACAAACTTCCACCAAAAACATATATACTTAAGACACCAATGGATGACAGGAAGCTTGCAGACAGATTTCTCAAAAGCCCACAACTTTCTCTCAAGTCATTGCCTTTGTTGAGCTCATGTCTGCCATCATCTCGTCTTTCTGAGCTTGATAAGGCATGGATGGAAGATAACTTGCTTGAAGCAAAACAGGCATTGGGTTATCCTCTTGAGGCCTTAAAAAATATTGATGAGAATTCTAATAACCCTATTGCTCACTTTGATACGTTGTTGTACCTTGCATTTCAGCATGAAGAGAGTGAGAGGGCTAAAAAGTCGAAGTATGTGAGGAAGGGGCATTCTAGGCTGGCGTTTTTGGGGCAGTTTGTTGTAAGCCTTGCATTGACGGAGTATTTTTTGCAGAGATATCCGAGGGAGCCTCCTGCTTGTCTGAGGGAGAGGGTTTTTGGATTGACTAATAAGAGGGTGTTGCCTTATTGGGTCAAGGTGGTTGGTCTTGACAATTTGATCTTTCCTTATGATAAAATCACAGAGTTGAAGAGGCACGAGAGGGAGCCTGTTGTCAAGTAAGT-TGAATTCTATTTTGAAGAAGTTT----------TAGAGGAAT----------TATTGGT--TTGTGAAAATTCAG--AACACTGTATGGATATAGAGGTTGCTGTTTTTTAATT----------------------------------
>SE46
--------------------------------------------------------------------------------------------------------------------------------------------------------CAGTTATCTCTGAAGTCCTTTCCTCTGCTTAGTTCATGTCTGCCTGCAGCTCCTTTGGGAGACCTTGACAGGGCCTGGATGGAGGATAACCTGTTGGAGGCGAAACAAGCACTTGGGTACCCTATGGAGCCCTTGCAGACCATAGATGAG------AATGGTCCCGCTGCACATTTTGATACACTGCTCTACCTTGCATTTCAACACGAGGGGAGTGAGAGGGCCAAGAAGGCCAGGCATGTCCGTGTGGGGCACTCAAGGCTTGCATTTCTAGGCCAGTATGTGGTCGGCCTCGCTTTTGTAGAGTATTATTTGCAACGGTTTCCAAGAGAGATTCCCGCATGTATCAGGGAGAGAGTGTTTGGATTGACTAATAAGAGGGTATTGCCTGATTGGATCAAAGCAGCCTGCTTAGATAATTTGATATTCCCCTTCGACGACATGGCGAGGCTGAGGAGACAAGACAGAGAACCTCCTGTCAAGTAAGT-GGAAAATTTTATTTGGTTAT--------------------------------------------------------------------------------------------------------------------------------
>SG23
-CAGGCTCAAGATATATGCAGT--CCGGCTCCTGAGAGAACTAGACGACATGAAA--AACAGAGA--AAAGTACAAACTGCCACCCAAAACATACATTTTGAAGACCCCCATGGATGACAGAAAACTAGCAGAGAGGTTTCTCCAGAGCCCCCAGTTATCACTGAAATCGTTTCCTCTGCTGAGTTCATGCTTGCCCTCAAAGAATTTAGGTGACCTTGATAGGGCCTGGATGGAAGACAATCTGCTGGAGGCCAAGCAGGCACTTGGTTACCCACTGGAGGTCCTCAACAGTATTGATCAG------AATAGCCCCGCTGCACATTTTGATACACTATTATATCTTGCATTCCAGCATGAGGAGACTGAGAGGTCCAAGAAGGCCAGGTATGTCAAACATGGGCACTCTAGACTTGCATTTCTAGGCGAGTTTGTTGTGAGCCTTGCATTGGCGGAGTTCTTCCTGCAAAGGTACCCAAGGGAGACTCCTGCTTGTCTCAGAGAGAGGGTATATGGTTTGACAAACAAGAGAGTGTTGCCATATTGGATCAAGGTTGTTTGTCTGGACAATTTGATCTTTCCTTGTGATGACATAACAAAGTTGAAGAGGCATGAGCGTGAACCAGCTGTCAAGTAAGT-TGAATTCTGTATAAATTTTAAAG----------TAAT----CCCGTACCTAAGACTAGT--TTGCGAGTCTTCAA--ATAATTGTATGCGTGTATATTTTGCATTTTTT---------------------------------------
>SS22
-CAGGCTCAAGATTTATGCAGT--CCGGCTCTTGAGAGAACTAGAAGACATGAAA--AACAGAGA--AAAGTACAAACTGCCACCCAAAACATACATTTTGAAGACCCCCATGGATGACAGAAAACTAGTAGAGAGGTTTCTCCAGAGCCCCCAATTATCACTGAAATCGTTTCCTCTGCTGAGTTCATGCTTGCCCTCAAAGAACTTAGGTGACCTTGATAGGGCCTGGATGGAAGACAATCTGCTGGAGGCCAAGCAGGCACTTGGTTACCCACTGGAGGTCCTCAACAGTATTGATCAG------AATAGCCCTGCTGCACATTTTGATACACTATTATATCTTGCATTCCAGCATGAGGAGACTGAGAGGTCCAAGAAGGCCAGGTATGTCAAACTTGGGCACTCTAGACTTGCATTTCTAGGCGAGTTTGTTGTGAACCTTGCATTGGCTGAGTTCTTCCTGCAAAGGTACCCGAGGGAGACTCCTGCTTGTCTCAGAGAGAGGGTATATGGTTTGACAAACAAGAGAGTGTTGCCATATTGGATCAAGGTTGTTTGTCTGGACAATTTGATCTTTCCTTATGATGACATAACAAAGTTGAAGAGGCATGAGCGTGAACCAGCTGTCAAGTAAGT-TGAATTCTGTATAAATTTTAAAG----------TAAT----CCCATACCTAAGACTAGT--TTGCGAGTCTTCAA--ATAATTGTATGCGTGTGTATTTTGCATTTTTT---------------------------------------
>SV36
CCAGACTTAAGATTTATGCAGT---CGCCTCTTGGAAGAACTAGATGAGATGAAA--GTCAGAGA--GAAGTACAAACTGCCACCTAAAACATACATTCTGAAGACTCCCATGGATGACAGGAAGTTAGCACAGAAGTTTTTGAACAGTCCTCAGTTGTCACTGAAATCCTTCCCTCTTCTCAGTTCATGCCTGCCCTCATCCCACTTGACTGTCGCTGACAAGGCCTGGATGGAAGACAACCTGCTGGAGGCGAAACAAGCATTGGGTTACCCACTTGAGGCATTGAACAACATTGATGAG------AATAGCCCTGCTGCACAGTTTGACACATTGTTGTACCTTGCATTCCAACACAAGGACAGTGAGAGGTCCAGGAGGTCCAAGTATGTCAGAGTTGGGCACTCTAGGCTTGCATTCTTGGGTCAGTATGTTGTAAGCCTTGCATTTTCAGAGTACCTCTTGCAGAGGTACCCAAGGGAGGCTCCTGCTTGTCTGAGGGAAAGGGTGTTTGCATTGACAAATAAGAGGATGCTGCCCTACTGGATCAAGATTGTTAGTCTGGACAACTTGATCTTTCCTTATGATGACATAACAAAAATGAAGAGACATGAGCGTGAACCGATTGTCAAGTAAGT-TGAATTTTGAAAACAATTAAGTT---------------------------AAGAGTTGT--TTTTGAATCTTCAG--AGA--------------------------------------------------------------------
>TA17
-------CAAGATTTATGCAGT--CCGGCTCCTTAGAGAATTAGAAGACATGAGA--ACCAGAGA--AAAGTACAAACTGCCACCTAAAACATACATTTTGAAGACACCCATGGATGACAGAAAACTAGTAGAGAGGTTTCTCCAGAGCCCCCAGTTATCTTTGAAATCGTTTCCTCTGCTGAGTTCATGCTTACCCTCAAAGGAGTTAGGTGACCATGACAGTGCTTGGATAGAAGACAATCTGCTCGAGGCCAAGCAGGCACTTGGTTACCCACTGGAGGTCCTGAACAGCGTTGATCAG------AATAGCCCCGCTGCTCATTTTGATACGCTATTATTTCTTGCATTCCAGCATGAGGAGAGTGAGAGGTCCAAGAAGGCCAGGTATGTCAGAAATGGGCACTCCAGACTGGCATTTCTAGGCGAGTTTGTTGTGAGCCTTGCATTGGCAGAATGCTTCCTACAGAGATACCCGAGGGAGCCTCCTGCTTGTCTCAGAGAGAGGGTATACAGTCTGACAAACAAGAGAGTGTTGCCTTATTGGATCAAGGTTGTTTGTCTGGACAATTTGGTCTTTCCTTATGATGACATAACAAAGTTGAAGAGGCATGAGCGTGAACCAATTGTCAAGTAAGT-TTAATTCTTTATAATTTTTAAAG----------TAAT----CTGATACCTGAGACTAGT--TGGCGAGTTTTCAA--ATGATTGTGTG------------------------------------------------------------
>TB39
TCATACTTAAAATTTATGCGGT--CCGTCTTCTGAGAGAATTAGAAGACATGAAA--AACAGAGA--AAAGTACAAACTGCCACCCCAAACATACATTTTGAAGACCCCCATGGATGACAAAAAACTAGCACAGAAATTTCTTGACAGTCCTCAGTTATCACTGAAATCATTTCCTCTGCTCAGTTCATGCCTACCCTCAAGGTATTTAGGTGAATATGACAAGGCCTGGATGGAAGATAATGTGCTGGAGGCCAAGCAGGCATTGGGGTACCCGCTGGAGGCCCTTGACAGCATTTCTCAG------AATAGCCCTGCTGCACATTTTGATACATTGTTATACCTTGCATTTCAGCATGCGGAGAGTGACAGGTCCAAGAAGTCCAAGTATGTCAGAATTGGGCACTCTAGGCTTGCATTTCTGGGTGAGTTTGTTGCGAGCCTTACATTGGCAGAGTACTTCCTGCAAAGGTATCCAAGGGAGGCTCCTGCTTGTATCAGAGAGAGGATATTTGGATTGACAAACAAGAGGTTATTGCCATATTGGATCAAAGTTGTTAGTCTGGACAATTTGATCTTTCCTTATGATGACATAATAAAGATGAAGAGGCATGAGCGTGAACCAGTCGTCAAGTAAGT------------------------------------------------TTTCAGATTAGT--CTGTAAATCTTCAA--AGAACTGTATGCAAGTAGATTTTGCCAGTTTT---------------------------------------
>TC31
------TGAACATATATGCAGT--CCGCCTTTTAAAAGAACTAGAAGAGAAGAAA--TACCAGGA---GAGAACAAGCTACCACCCAAAATATCCATTCTCAAGACTCCCATGGACGACCAGAAGTTAGCACGGAGGTTCCTCAAAAGTCCCCAGTTATCATTGAAATCATTCCCCTTGTTGAGCTCATGCTTACCCGCATCACCTCTTGGTGATATAGATAAGGCATGGATGGAGGACAATCTGTTGGAGGCCAAACAAGCATTGGGTTACCCTCTGGAGACCTTAAGCAGCTTTGATGAG------AATAGCCCTGCTGCTCATTTTGATACATTGCTATACCTTGCATTCCAGCACGAGGAGAGTGAGAGGGCCAAGAAGTCCAGGTATGTGAGAGTTGGGCACTCCAGGCTTTCATTTCTGGGTCAGTATGTGCAGAGCCTTGCATTGGCAGAGTTCTTACTACAGAGGTACCCAAGGGAGGGACCTGCTTGTCTTAGAGAGAGGGCTTTTGGAATGACCAACAAGAGGGTGTTGCCCTATTGGATAAAGGTTGCCAGCTTGGACAATTTGGTATTCCCCTGCGACGATATCACCAAGATGAAGCGACACGAACGCGAACCCGCTCTAAAGTAAGT-TAAACATTTTTTTAGACACATAA----------TGTT--------TTGT---------------------------------------------------------------------------------------------------
>TN1
---AACTTCATATTTATGCAGT---CGCCTTCTGAGAGAACTAGAAGACATGAAA--AACCGAGA--TAAGTACAAACTGCCACCCAAAACATACATTTTGAAGACCCCCATGGATGACAGAAAACTAGCACAGAAGTTTCTCGATAGCCCTCAGTTATCGCTGAAATCATTTCCTCTACTCAGTTCATGCCTGCCCTCAAAGTATTTAGGCGAGCTTGACAAGGCCTGGATGGAAGACAATCTGCTGGAGGCCAAGCAGGCATTGGGGTACCCACTGGAGGCGCTCAACAGCATTGATCAG------AATAGCCCTGCTGCACATTTTGATACATTGTTGTTCCTTGCATTTCAGAATGCGGAGAGTGAGAGGTCCAAGAAGTCCAAGTATGTCAGACTTGGGCACTCTAGGCTTGCATTTCTGGGTGAGTTTGTTGTAAGCCTTGCATTGGCAGAGTACTTCCTGCAGAGGTACCCAAGGGAGAGTCCTGCTTGTCTCAGAGAGAGGGTGTTCGGACTGACAAACAAGAGGTTGTTGCCCTATTGGATCAAGGTTGTTAGTCTGGACAATTTGATTTTTCCTTCTGATGACATAACAAAGTTGAAGAGGCATGAGCGTGAACCGGTCGTCAAGTAAGT-TGATTTCTGTATAAAATTCAAAG----------GAAT----TCCATATTTTAGATTAGT--TTGTAGATTTTGCA--AGTATTAGTAACAGAAAAATATTGCTTACTAC---------ACATGTTTCCCTTCAAAACAGT--------
>TO14
-CAGACGCAAGATTTATGCAGT--CCGGCTCCTGAGAGAATTAGAAGACATGAAA--ACCAGGGA--AAAGTACAAACTGCCACCCAAAACATACATTTTGAAGACCCCCATGGATGACAGAAAACTAGTAGAGAGGTTTCTCCAGAGCCCCCAATTATCGCTGAAATCGTTTCCTCTGCTGAGTTCGTGCTTGCCCTCAAAGGATTTAGGTGACCATGATAGGGCCTGGATGGAAGACAATCTGCTGGAGGCCAAGCAGGCACTTGGTTACCCACTGGAGGCCCTGAACAGCGTTGATCAG------AATAGCCCCGCTGCACATTTTGATACACTATTATTTCTTGCATTCCAGCATGAGGAGAGTGAGAGGTCCAAGAAGGCCAGGTATGTCAGAAATGGGCACTCCAGACTTGCATTTCTAGGCGAGTTTGTTGTGAGCCTTGCATTGGCAGAGTACTTCCTGCAGAGGTACCCGAGGGAGCCTCCTGCTTGTCTCAGAGAGAGGGTATATGGTTTGACAAACAAAAGAGTGTTGCCATATTGGATCAAGGTTGTTGGTCTTGACAATTTGGTCTTTCCTTATGATGACATAACAAAGTTGAAGCGGCATGAGCGTGAACCAACTGTCAAGTAAGT-TGAATTCGTTATAAATTTTAAAG----------TAAT----CCCATACCTAAGACTAGT--TTGTTAGTCTTCAA--ATGATTGTATGTGTGTGTATATTTCATTTTTT---------------------------------------
>TPL03
-CAAATTCAAGATATACGCCGT---CGCCTTTTCCAAGAACTAGAAGAGATGAAG--TCCAGAGA--GAAGAACAACCTTCCACCCAAAACATATATACTCAAAACACCCATGGATGACAAGAAGCTTGCAGAGAGATTTCTCAAAAGCCCACAACTTTCGCTTAAGTCATTCCCTCTGTTGAGTTCATGCCTGCCATCATATCATCTATCTGAGCTTGATAAGGCATGGATGGAAGATAACTTGCTTGAAGCCAAACAGGCATTGGGCTACCCTCTTGAGGTCTTGAGCAATATTGATGAGAATTCTAATAGCCCCGCTGCCCACTTTGATACATTGTTGTACCTTGCATTCCAACATGAAGAGAGTGAGAGGGCCAGGAAGTCTAAGTATGTGAGGAAGGGGCACTCTAGGCTAGCTTTTTTGGGGCAGTTTGTTGTGAGCCTTGCATTGGCGGAGTACTTTTTGCAGAGATACCCAAGGGAGGTTCCTGCTTGTCTGAGGGAGAGGGTGTTTGGAATGACTAACAAGAGGGTGTTGCCCTATTGGATCAAAGTGGTTGGTCTTGACAATTTGATCTTTCCTTATGATAACATCACAAATTTGAAGAGACACGAGAGGGAGCCTATTGTCAAGTAAGT-TGAATTCTATTTTCATGAAAGTT----------TAGTGGAATAAATGGTCAAGATTGGT--TTGTGAAAATTCGG--AGCACTG-ATGTATTTAGAAATTGCTGTTTTTTAGTA--GTGCCATTGACTTTTCAGAGAATTGTAT-GCA
>WN5
----ACTGAAGATATATGCAGT--CCGCCTTCTGCAAGAACTGGAAGAGATGAAA--GTCAGAGA--GAAGTACAAGTTGCCCCCCAAGACATACATTCTGAAGACCCCCATGGATGACAAAAAGCTGGCACAGAGGTTCCTTAAGAGTCCTCAGCTGTCTTTGAAGTCATTCCCTCTACTGAGCTCTTGTCTGCCCTCATCCCACTTGGGTGACCTTGACAAGGCTTGGATGGAGGACAACCTGTTGGAGGCCAAGCAGGCATTGGGCTACCCACTTGAGGCATTGAACAGCATTGAGGAG------AATAGCCCTGCTGCCCACTTTGACACATTGCTGTACCTGGCATTCCAGCATGAGGAGAGTGAGAGGGCCAAGAAATCAAGGTATGTCAGAGGTGGGCACTCCAGGCTAGCATTTCTGGGTCAATTTGCTCTGAGCTTTGCACTGGCAGAGTACTTCCTGCAGAGGTACCCGAGGGAGGGGCCTGCTTGTCTGAGAGAGAGGGTCTTTGGATTGACAAACAAGAGGGTGTTACCATATTGGATTAAGGTTGTTAGTCTGGACAATCTGATCTTTCCTTATGATGAGATAACCAAGATGAAGAGACATGAACGTGAACCAGCTGTTAAGTAAGT-TGAATTCTGAACTTGTTATGACA----------ATATG--ATTATGTATTCAAAGTAGT--TTGTCAATATTCAG--AGAATCGTA--------------------------------------------------------------
>WS10
-CAGGCGCAAGATTTATGCAGT--CCGGCTCCTGAGAGAATTAGAAGACATGAAA--GCCAGAGA--AAAGTACAAACTGCCACCCGAAACATACATTTTGAAAACCCCTATGGATGACATAAAACTAGCAGAGAGATTTCTCCAGAGCCCCCAGTTATCACTGAAATCGTTTCCTCTGCTGAGTTCATGCTTGCCTTCAAGGGATTTGGGTGACCATGATAGGGCGTGGATGGAAGACAACCTGCTGGAGGCCAAGCAGGCACTTGGTTACCCACTGGAGGTCCTGAACAGCGTTGATCAG------AATAGTCCTGCTGCACATTTTGATACACTATTATTTCTAGCATTCCAGCATGAGGAGAGTGAAAGGTCCAAGAAGGCCAGGTATGTCCGAATTGGGCACTCTAGACTTGCATTTCTTGGCGAATTCGTTGTGAACCTTGCATTGGCAGAGTACTTTCTGCAGAGGTACCCGAGGGAGCCTCCTGCTTGTCTCAGAGAGAGGGTATATGGTTTGACAAACAAGAGAGTGTTGCCATATTGGATCAAGGTTGCTTCTCTGGACAATTTGATCTTTCCTTATGACGACATAACAAAGTTGAAGAGGCATGAGCGTGAGCCAACTGTCAAGTAAGT-TCAATT-------------------------------------------TAAGACTAGT--TTGCGAGTCTTTA-----------ATGATTGTATATATTTCATTT------------------------------------------
>WW11
-CAGGCGCAAGATTTATGCAGT--CCGGCTCCTGAGAGAATTAGAAGACATGAAA--GCCAGAGA--AAAGTACAAACTGCCACCCGAAACATACATTTTGAAAACCCCTATGGATGACATAAAACTAGCAGAGAGATTTCTCCAGAGCCCCCAGTTATCACTGAAATCGTTTCCTCTGCTGAGTTCATGCTTGCCTTCAAGGGATTTGGGTGACCATGATAGGGCGTGGATGGAAGACAACCTGCTGGAGGCCAAGCAGGCACTTGGTTACCCACTGGAGGTCCTGAACAGCGTTGATCAG------AATAGTCCTGCTGCACATTTTGATACACTATTATTTCTAGCATTCCAGCATGAGGAGAGTGAAAGGTCCAAGAAGGCCAGGTATGTCCGAATTGGGCACTCTAGACTTGCATTTCTTGGCGAATTCGTTGTGAACCTTGCATTGGCAGAGTACTTTCTGCAGAGGTACCCGAGGGAGCCTCCTGCTTGTCTCAGAGAGAGGGTATATGGTTTGACAAACAAGAGAGTGTTGCCATATTGGATCAAGGTTGCTTCTCTGGACAATTTGATCTTTCCTTATGACGACATAACAAAGTTGAAGAGGCATGAGCGTGAGCCAACTGTCAAGTAAGT-TCAATT-------------------------------------------TAAGACTAGT--TTGCGAGTCTTTA-----------ATGATTGTATATATTTCATTT------------------------------------------
