# Supplementary material for: Development of a Target Enrichment Probe Set for Conifer (REMcon)
Source: Biology (Basel). 2024 May 22;13(6):361. doi: 10.3390/biology13060361 (PMC11200496; doi:10.3390/biology13060361)
Supplement: Supplementary file 1 [file biology-13-00361-s001.zip › biology-2960267-supplementary/Sup data/MO_orthlogs_alignments/Thupl29380857s0021_1.ortho.selected_stripped.aln.fasta]

>AA3
--------------------------------------------------------------------------------------------------TTAAGAATGCTAAACTTACTTTTGCATAGTTATAAGCTTCCCAAGTAAAAGGCTCCTCTAACTCAACAGCACTAAGGTCCCTATTCATTTTTTCTTCCAAGAATTCTTCTATATTATTCATGATATTTGAACCTTCGCCCTCAGAATCACTCTCCTCTTCACATATAGCTTCTGCTGTCAAATTTGATGCAAATGAATACCGTTGAATACTTTTGGGTGCAAACTTAATTGTCCCTGGAAAAGTCGCTTCTATACTTTTTGCAGTAACACTGCGCCCACTGACAATGATCTTCCATTCAACCGAATGTTCTGTTGTTGACACTGTTCCTAGTGATGGATTCCCATCAATTAAAACTATCTTGCGCCTTGGAAAAGGCATAGTTATGGAACAGAATTCCATGGTGGCAGGAGACTTGTAGCCTTCCATTAACTTCAACTTGAATAAGAATGCACCTTCATCCTCAGATACCATTGAAAGCTGGTAAAACCCTTTGATGGGAGGACCTAAATTGCAAAGAGAAGCCTGGTAACGCACTAGAACAAAGTTCCCGAGAGGTGGTGAAAATATT-AGAGCTTGTTTGTCAACACCTTGCTCAGGAACCTGAGCACATGGGTGAAAAGATAATGCCTCAACATGAGCAGCATTCAGGCCTGTCAAGGGAAGAGAAACATCTGGCAAGCCTTCTAAATCTGCACGACAATTAATTTGACCAGAAATGGATATAACATCTGGAACGTCATCCCTGTCATACATTGCTGCAGATACTACTTCATGAATTGTAAACAGTATTTTCTGCTTCCCTTTGAACAGGTATGGCTTCCATGCAGGCTGTTTTAGATCTGTTGGAGGTATGTCCGATGCTGAAAATCCATTTAATCTCATA-----GTTTCACATCATC-----
>AA60
---------------------------------------------------------------------------------------------------TAAGGTTGCTAAACATACTTTTGCAAAATTGTAAGCTTCCCAAGTAAAAGGCTCCTCTAATTCAACTGCATTGAGGTCTTTATTCATTTTTTCTTCCAAGAATTCTTCTATATTATTCATACCATTTGAACCATCACCTTCAGAATCACTCTCCTCTTCAAATGCAGATTCTTCTGTTAATTTTGATCTGTATGAATATCGATCAGTAGTCTTTGGTGCAAACTTAATTGTACCTGGAAAAGTCGCTTCAATGCTTTTTGTAGTTCCACTTCGCCCACTGACAATGATCTTCCATTCAACTGAATGTTCTGTTGTTGATACTGTTCCTACTGATGGATTTCCATCAATAGAAATTAATTTCCGTCTTGGGAAAGGCATAGTTACTGAACAGTACTCCATGACAAGAGGTGCCTTGTAGCCTTCCATTAATTTCAACTTGAATAAGAAAGCGCCTTCATCTTCTGAAACCATTGAAAGCTGATAAAAGCCTTTGATGGGAGGACTCAAATTTGAAAGGAAGGCCTGATAACGCACTAAAACAAAATTTCCAAGTGGTGGGGAAAATATT-AGAGCTTGTTTGTCTACACCCTGCTCAGAAACCTGGGCACATGGATGAAATGACACAGTCTCAACATGAGCAGAATTCATGCCTGTTAAGGGGAGAGAAACATCTGGCAAGCCTTCTAAATCTGCACGACAGTTTATTTGGCCAGAAATGGATATAACATCTGGAACATCATCCCTATCATACATTGCTGCAGATACGGATTCATGAATCATAAACAGTATTCTTTGCTTTCCTCTAAAGAGATATGGCTTCCATGCTGGCTGTTTAAGGTCTGTAGGAGGTAAGTCCAATGATGAAAACCCATTTGCTCTCAT------------------------
>AAR4
--------------------------------------------------------------------------------------------------TTAAGAATGCTAAACTTACTTTTGCATAGTTATAAGCTTCCCAAGTAAAAGGCTCCTCTAACTCAACAGCACTAAGGTCCCTATTCATTTTTTCTTCCAAGAATTCTTCTATATTATTCATGATATTTGAACCTTCGCCCTCAGAATCACTCTCCTCTTCACATATAGCTTCTGCTGTCAAATTTGATGCAAATGAATACCGTTGAATACTTTTGGGTGCAAACTTAATTGTCCCTGGAAAAGTCGCTTCTATACTTTTTGCAGTAACACTACGCCCACTGACAATGATCTTCCATTCAACCGAATGTTCTGTTGTTGACACTGTTCCTAGTGATGGATTCCCATCAATTAAAACTATCTTGCGCCTTGGAAAAGGCATAGTTACGGAACAGAATTCCATGGTGGCAGGAGACTTGTAGCCTTCCATTAACTTCAACTTGAATAAGAATGCACCTTCATCCTCAGATACCATTGAAAGCTGGTAAAACCCTTTGATGGGAGGACCTAAATTGCAAAGAGAAGCCTGGTAACGCACTAGAACAAAGTTCCCGAGAGGTGGTGAAAATATT-AGAGCTTGTTTGTCAACACCTTGCTCAGGAACCTGAGCACATGGGTGAAAAGATAATGCCTCAACATGAGCAGCATTCAGGCCTGTCAAGGGAAGAGAAACATCTGGCAAGCCTTCTAAATCTGCACGACAATTAATTTGACCAGAAATGGATATAACATCTGGAACGTCATCCCTGTCATACATTGCTGCAGATACTACTTCATGAATTGTAAACAGTATTTTCTGCTTCCCTTTGAACAGGTATGGCTTCCATGCAGGCTGTTTTAGATCTGTTGGAGGTATGTCCGATGCTGAAAATCCATTTAATCTCATA-----GTTTCACATCATC-----
>AF1
------AACCTTCAGTGGAAAGGATTCTGTTTCACCCAAAAAGCAGTGACAGTTAAAATACCAGCATATAAGAC--------ACATTCAAT--GAATTAAAAAAGTGCTGAACTTACTTTTGCGTAGTTATAAGCTTCCCAAGTAAAAGGCTCCTCTAAGTCAACTGAATTTAAATCCTTGTTCATCTTTTCTTCCAAAAAATCTTCGATATTGTTCACGCCATTTGAACATTCACCCTCAGAATCACTCTCATCTTC------ACCTTCCACTGCCAAATTTGATGCATATGAATACCGTTG-GAAGTCTTTGGTGAAAATTTAATTGTTCCTGGGAATGTGGCTTCTATGCTTTTCGCAGTCACACTGCGCCCAGTAACAATGATCTTCAATTCAACTGAATGTTCTGTGGTTGACACTGTTCCTACTGATGGATTGCCATCAATTGAAAGTACCTT------------AAGCATTGTTACAGTACAGAAATCTATAGTGACAGGAGCCTTGTATCTCTCCATTAACCTCAGCTTGAAAAAGAATGCACCTTCATCATACGAGACCATTGAAAGCTGGTAAAAACCTTTGATGGGAGGGCCTATATTGCAAACAGAAGCATGGTAGCGCACTAAAACAAAGTTTCCAAGTGGTGGTGAAAATATT-AAAGCTTGTTTGTCCACCCCTTGCTCTGGAACCTGAGCACAAGGGTGAAAAGATAATGCTTCAACATGAGCAGCATTCAAGCCAGTTAAGGGAAGGGAGACATCTGGCAAGCCTTCCAAATCTGCGCGACAGTTTATTTGACCATAAATTGATATAACATCTGGAGCATCGTCCCTGTCATACATTGCTGCAGATATGACTTCATGAATAGTAAACAGAATTATTTGCTTCCCTTTAAACAAGTATGGCTTCCAAGCTGGTTGTTTCAAATCTGTTGGAGGTAAATCTAACGCTAAAAATCCATGTAATCTCATA-TGCAGTTCCACACATAA-----
>AG2
----------------------------------------------------------------------------------ACATTCAAT--GAATTAAAAAAGTGCTGAACTTACTTTTGCGTAGTTATAAGCTTCCCAAGTAAAAGGCTCCTCTAAGTCAACTGCATTTAAATCCTTGTTCATCTTTTCTTCCAAAAAATCTTCGATATTGTTCATGCCATTTGAACATTCACCCTCAGAATCACTCTCATCTTC------ACCTTCCACTGCCAAATTTGATGCATATGAATACCGTTG-GAAGTCTTTGGTGAAAATTTAATTGTTCCTGGGAATGTGGCTTCTATGCTTTTCGCAGTCACATTGCACCCAGTAACAATGATCTTCAATTCAACTGAATGTTCTGTGGTTGACACTGTTCCTACTGATGGATTGCCATCAATTGAAAGTACCTT------------AAGCATTGTTATAGTACAGAAATCTATAGTGACAGGAGCCCTGTATCCCTCCATTAACCTCAGCTTGAAAAAGAATGCACCTTCATCATACGAGACCATTGAAAGCTGGTAAAAACCTTTGATGGGAGGGCCTATATTGCAAACAGAAGCATGGTAGCGCACTAAAACAAAGTTTCCAAGTGGTGGTGAAAATATT-AAAGCTTGTTTGTCCACCCCTTGCTCTGGAATTTGAGCACAAGGGTGAAAAGATAATGCTTCAACATGAGCAGCATTCAAGCCAGTTAAGGGAAGGGAGACATCTGACAAGCCTTCCAAATCTGCGCGACAGTTTATTTGACCATAAATTGATATAACATCTGGAGCATCGTCCCTGTCATACATTGCTGCAGATATGACTTAATGAATAGTAAACAGAATTATTTGCTTCCCTTTAAACAAGTATGGCTTCCAAGCTGGTTGTTTCAAATCTGTTGGAGGTAAATCTAATGCTAAAAATCCATGTAATCTCATA-TGCAGTTCCACACA--------
>AME1
----------------------------------------------------------------------------------------------------AATGAAGCAAAACTTACTTTTGCATAGTTATAAGCTTCCCAAGTAAAAGGCTCCTCTAACTCAACAGCACTAAGGTCCCTATTCATTTTTTCTTCCAAGAATTCTTCTATATTATTCATGATATTTGAACCTTCGCCCTCAGAATCACTCTCCTCTTCACTTATAGCTTCTGCTGTCAAATTTGATGCAAATGAATACCGTTGAATACTTTTTGGTGCAAACTTAATTGTCCCTGGAAAAGTCGCTTCTATACTTTTTGCAGTAACACTGCGCCCACTGACAATGATCTTCCATTCAACTGAATGTTCTGTTGTTGACACTGTTCCTAGTGATGGATTCCCATCAATTAAAACTATCTTGCGCCTTGGAAAAGGCATAGTTACGGAACAGAATTCCATGGTGACAGGAGACTTGTATCCTTCCATTAACTTCAACTTGAATAAGAATGCACCTTCATCCTCAGATACCATTGAAAGCTGGTAAAACCCTTTGATGGGAGGACCTAAATTGCAAAGAGAAGCCTGGTAACGCACTAGAACAAAGTTCCCGAGAGGTGGTGAAAATATT-AGAGCTTGTTTGTCAACACCTTGCTCAGGAACCTGAGCACATGGGTGAAAAGATAATGCCTCAACATGAGCAGAATTCAGGCATGTCAAGGGAAGAGAAACATCTGGCAAGCCTTCTAAATCTGCACGACAATTAATTTGACCAGAAATGGATATAACATCTGGAACGTCATCCCTGTCATACATTGCTGCAGATACAACTTCATGAATTGTAAACAGTATTTTATTCTTCCCTTTGAACAGGTATGGCTTCCATGCAGGCTGTTTTAGATCTGTTGGAGGTATGTCCGATGCTGAAAATCCATTTAATCTCAT------------------------
>AR2
-----------------------------------------------------------------------------------------------------------------------------------------------------------------------------------------------------------------------------------------------------------------------------------------------------------------------------------------------------------------------------------------------------------------------------------------------------------------------------------------------------------------------------------------------------------------------------------------------------------------------------------------------------------------------CGAGAGGCGGTGAAAATATT-AGAGCTTGTTTGTCAACACCTTGCTCAGGAACCTGAGCACATGGGTGAAAAGATAATGCCTCAACATGAGCAGAATTCAGGCATGTCAAGGGAAGAGAAACATCTGGCAAGCCTTCTAAATCTGCACGACAATTAATTTGACCAGAAATGGATATAACATCTGGAACGTCATCCCTGTCATACATTGCTGCAGATACAACTTCATGAATTGTAAACAGTATTTTATTCTTCCCTTTGAACAGGTATGGCTTCCATGCAGGCTGTTTTAGATCTGTTGGAGGTATGTCCGATGCTGAAAATCCATT---------------------------------
>AS57
---------------------------------------------------------------------------------------CAAT---GAATTTAAGAATGCTCAACTTACTTTTGCAAAGTTGTAAGCTTCCCAAGTAAAAGGCTCCTCTAATTCAACTGCATTGAGGTCCTTATTCATTTTTTCTTCCAAGAACTCTTCTATATTGTTCATACCATTTGAACCATCACCCTCAGAATCACTCTCCTCTTCGAACACAGATTCTTCTGTTAATTTTGATCTGTATGAATATCGATTAGTAGTCTTTGGTGCAAACTTAATTGTCCCTGGAAAAGTCGCTTCTATGCTTTTTGCAGTCCCACTTCGCCCACTGACAATGATCTTCCATTCAACTGAATGTTCTGTTGTTGACACTGTTCCTAGTGATGGATTTCCATCAATTGAAACTATTTTCCGCCTTGGAAAAGGCATAGTTACCGAACAGTACTCCATGACAATAGGTGCCTTGTAGCCTTCCATTAACTTCAGCTTGAATAAAAATGCACCTTCATCTTCTGAGACCATTGAAAGCTGGTAAAATCCTTTGATGGGAGGACTTAAATTTGAAAGAGAGGCCTGGTAACGCACTAAAACAAAGTTTGCAAGTGGTGGTGAAAATATT-AGAGCTTGTTTGTCTATACCTTGCTCAGAAACCTGGGCACATGGATGAAAAGACACTACCTCAACATGAGCAGCATTCATGCCTGTTAAGGGGAGAGAAACATCTGGCAAGCCTTCTAAATCTGCACGACAGTTTATTTGACCAGAAATGGATATAACATCTGGAACATCATCCCTATCATACATTGCTGCAGATACTAATTCATGAATCATAAACAGTATTCTTTGCTTTCCTCTAAAGAGGTATGGCTTCCATGCTGGCTGTTTTAGATCTGTAGGAGGTAAATCCAATGATGAAAATCCATTTGCTCTCAT------------------------
>ASA51
-----------------------------------------------------------------------------------------------------------------------------------------------------------------------------------------------------------------------------------------------------------------------------------------------------------------------------------------------------------------------------------------------------------------------------------------------------------------------------------------GCATTGTTACAGAACAGGACTCCATAGTGACAGGAGCCTTGTAGCCCTCCATTAACCTCAGCTTGAATAAGAATGCACCTTCATCTTCCGATACCATAGAAATCTGGTAAAAACCTTTGATGGGAGGACCTATATTGCAAACAGAAGCATGGTAACGCACTAAAACAAAGTTTCCAAGTGGTGGTGAAAATATT-AGAGCTTGTTTGTCCACCCCTTGCTCTGGAACCTGAGCACATGGGTGAAAAGACAATGCTTCAACATGAGCAGCATTCAAGCCAGTTAAGGGAAGGGAAACATCTGGCAAGCCTTCCAAATCTGCGCGACAATTTATTTGACCAGAAATTGATATAACATCTGGAACATCATCCCTATCATACATTGCTGCAGATATGACTTCATGAATAGTAAACAGAATTCTTTGCTTCCCTTTAAACAAGTATGGCTTCCAAGCTGGTTG---------------------------------------------------------------------------
>CF38
------------------------------------------------------------------------------------------------------------------------------------------------------------------------------------------------------------------------------------------------------------------------------------------------------------------AGTCTATGG-GAAAACTTGATTATCCCTGTAAAAGTTTCTTCTATACTTTTTACAGTCCCATTGTGCCCACCGACAATAATCTTCCATTAAACTAAATGTTTTGTTGTTGACATTTTTCCTACTGATGGATTTCCATCAATTGAAACTATCTTGTACCTTGTAAAATTCAAATTTATAGAACAAAACTCCATGGTGATAGGATCCTTATAGCCTTCCATTAACTTCAGGTTAAATAGGAATGCACCTTCATCTTTTAATACTATTGAAATATGGTAAAATCCTTTTATGGGATGACTTAAATTACAAAGAGAATCCTGGTAGTGCAATAAAACAAAGTTTCCTAGTGGTGGTGA----------------------------------------------------------------------------------------------------------------------------------------------------------------------------------------------------------------------------------------------------------------------------------------------------------------------------------------------------------
>CHA37
---------------------------------------------------------------------------------------------TAATATTAAGAATGCTAAACTTACTTTTCCAAAGTTATAAGCTTCCCAAGTAAAATGCTCATCTAACTCAACTGTATTGAGGTCCTTATTCATTTTTTATTCCAAGAACTCTTCTAAATTATTCATGTCATTTGAACCTTCACCCTAAGAATCACTCTCCTATTCAAATACAGCTTA---TACAAATTTTGATGTGTACGAATATCGATTAGTAGTCTATGG-GAAAACTTGATTATCCCTGTAAAAGTTTCTTCTATACTTTTTACAGTCCCATTGTGCCCACCGACAATAATCTTCCATTAAACTAAATGTTTTGTTGTTGACATTTTTCCTACTGATGGATTTCCATCAATTGAAACTATCTTGTACCTTGTAAAATTCAAATTTATAGAACAAAACTCCATGGTGATAGGATCCTTATAG---------------------------------------------------------------------------------------------------------------------------------------------------------------------------------------------------------------------------------------------------------------------------------------------------------------------------------------------------------------------------------------------------------------------------------------------------------------------------------------------------------
>CK7
---------------------------------------------------------------------------------------CAAT---GAATTTAAGAATGCTGAACTTACTTTTGCAAAGTTGTAAGCTTCCCAAGTAAAAGGCTCCTCTAATTCAACTGCATTGAGGTCCTTATTCATTTTTTCTTCCAAGAACTCTTCTATATTGTTCATACCATTTGAACCATCACCCTCAGAATCACTCTCCTCTTCGAAAACAGATTCTTCTATTAATTTTGATGTGTATGAATATCGATTAGTAGTCTTTGGTGCAAACTTAATTGTCCCTGGAAAAGTCGCTTCTATGCTTTTTGCAGTCCCACTGCGCCCACTGACAATGATCTTCCATTCAACTGAATGTTCTGTTGTTGACACTGTTCCTACTGATGGATTTCCATCAATTGAAACGATCTTCCGCCTTGGAAAAGGCATAGTTACAGAACAGAACTCCATGACAATAGGTGCCTTGTAGCCTTCCATTAACTTCAGCTTGAATAAAAATGCACCTTCATCTTCTGAGACCATTGAAAGCTGGTAAAATCCTTTGATGGGAGGACTTAAATTGGAAAGAGAGGCCTGGTAACGGACTAAAACAAAGTTTCCAAGTGGTGGTGAAAATATT-AGAGCTTGTTTATCTACACCTTGCTCAGAAACCTGAGCACATGGATGAAAAGACACTGCCTCAACATGAGCAGCATTCATGCCTGTTAAGGGGAGAGAAACATCTGGCAAGCCTTCTAAATCTGCACGACAGTTTATTTGACCAGAAATGGATATAACATCTGGAACATCATCCCTATCATACATTGCTGCAGATACTACTTCATGAATCATAAACAGCATCCTTTGCTTTCCTCTAAAGAGGTATGGCTTCCATGCTGGCTGTTTTAGATCTGTAGGAGGTAAATCCAATGATGAAAATCCATTTGTTTTCAT------------------------
>CL6
---------------------------------------------------------------------------------------CAAT---GAATTTAAGAATGCTAAACTTACTTTTGCAAAATTGTAAGCTTCCCAAGTAAAAGGCTCCTCTAATTCAACTGCATTGAGGTCCTTATTCATTTTTTCTTCCAAGAACTCTTCTATATTGTTCATACCATTTGAACCATCACCCTCAGAATCACTCTCCTCTTCGAAAACAGATTCTTCTATTAATTTTGATGTGTATGAATATCGATTAGTAGTCTTTGGTGCAAACTTAATTGTCCCTGGAAAAGTCGCTTCTATGCTTTTTGCAGTCCCACTGCGCCCACTGACAATGATCTTCCATTCAACTGAATGTTCTGTTGTTGACACTGTTCCTACTGATGGATTTCCATCAATTGAAACGATCTTCCGCCTTGGAAAAGGCATAGTTACAGAACAGAACTCCATGACAATAGGTGCCTTGTAGCCTTCCATTAACTTCAGCTTGAATAAAAATGCACCTTCATCTTCTGAGACCATTGAAAGCTGGTAAAATCCTTTGATGGGAGGACTTAAATTGGAAAGAGAGGCCTGGTAACGGACTAAAACAAAGTTTCCAAGTGGTGGTGAAAATATT-AGAGCTTGTTTATCTACACCTTGCTCAGAAACCTGAGCACATGGATGAAAAGACACTGCCTCAACATGAGCAGCATTCATGCCTGTTAAGGGGAGAGAAACATCTGGCAAGCCTTCTAAATCTGCACGACAGTTTATTTGACCAGAAATGGATATAACATCTGGAACATCATCCCTATCATACATTGCTGCAGATACTACTTCATGAATCATAAACAGCATCCTTTGCTTTCCTCTAAAGAGGTATGGCTTCCATGCTGGCTGTTTTAGATCTGTAGGAGGTAAATCCAATGATGAAAATCCATTTGTTTTCAT------------------------
>CM9
---------------------------------------------------------------------------------------------------TAAGGTTGCTAAACTTACTTTTGCAAAATTGTAAGCTTCCCAAGTAAAAGGCTCCTCTAATTCAACTGCATTGAGGTCTTTATTCATTTTTTCTTCCAGGAATTCTTCTATATTATTCATACCATTTGAACCATCACCCTCAGAATCACTATCCTCTTCAAATGCAGATTCTTCTGTTAATTTTGATCTGTATGAATATCGATCAGTAGTCTTTGGTGCAAACTTAATTGTACCTGGAAAAGTTGCTTCAATGCTTTTTGTAGTTCCACTTCGCCCACTGACAATGATCTTCCATTCAACTGAATGTTCTGTTGTTGATACTGTTCCTACCGATGGATTTCCATCAATAGAAATTAATTTCCGTCTTGGGAAAGGCATAGTTACTGAACAGTACTCCATGACAAGAGGTGCCTTGTAGCCTTCCATTAATTTCAACTTGAATAAGAAAGCGCCTTCATCTTCTGAAACCATTGAAAGCTGATAAAAGCCTTTGATGGGAGGACTCAAATTTGAAAGAAAGGCCTGATAACGCACTAAAACAAAATTTCCAAGTGGCGGGGAAAATATT-AGAGCTTGTTTGTCTACACCCTGCTCAGAAACCTGGGCACATGGATGAAATGACACTGTCTCAACATGAGCAGAATTCATGCCTGTTAAGGGGAGAGAAACATCTGGCAAGCCTTCTAAATCTGCACGACAGTTTATTTGGCCAGAAATGGATATAACATCTGGAACATCATCCCTATCATACATTGCTGCAGATACCGATTCATGAATCATAAACAGTATTCTTTGCTTTCCTCTAAAGAGATATGGCTTCCATGCTGGCTGTTTGAGATCTGTAGGAGGTAAGTCCAATGATGAAAACCCATTTGCTCTCATC-----TT----------------
>CO8
---------------------------------------------------------------------------------------------------TAAGGTTGCTAAACTTACTTTTGCAAAATTGTAAGCTTCCCAAGTAAAAGGCTCCTCTAATTCAACTGCGTTGAGGTCTTTATTCATTTTTTCTTCCAAGAATTCTTCTATATTATTCATACCATTTGAACCATCACCTTCAGAATCACTCTCCTCTTCAAATACAGATTCTTCTGTTAATTTTGATCTGTATGAATATCGATCAGTAGTCTTTGGTGCAAACTTAATTGTACCTGGAAAAGTCGCTTCAATGCTTTTTGTAGTTCCACTTCGCCCACTGACAATGATCTTCCACTCAACTGAATGTTCTGTTGTTGATACTGTTCCTACTGATGGATTTCCATCAATAGAAATTAATTTCCGTCTTGGGAAAGGCATAGTTACTGAACAGTACTCCATGACAAGAGGTGCCTTGTAGCCTTCCATTAATTTCAACTTGAATAAGAAAGCGCCTTCATCTTCTGAAACCATTGAAAGCTGATAAAAGCCTTTGATGGGAGGACTCAAATTTGAAAGAAAGGCCTGATAACGCACTAAAACAAAATTTCCAAGTGGCGGGGAAAATATT-AGAGCTTGTTTGTCTACACCCTGCTCAGAAACCTGGGCACATGGATGAAATGACACTGTCTCAACATGAGCAGAATTCATGCCTGTTAAGGGGAGAGAAACATCTGGCAAGCCTTCTAAATCTGCACGACAGTTTATCTGGCCAGAAATGGATATAACATCTGGAACATCATCCCTATCATACATTGCTGCAGATACCGATTCATGAATCATAAACAGTATTCTTTGTTTTCCTCTAAAGAGATATGGCTTCCATGCTGGCTGTTTGAGATCTGTAGGAGGTAAGTCCAGTGATGAAAACCCATTTGCTCTCAT------------------------
>CR44
---------------------------------------------------------------------------------------------------AAAAATGAAAAGACTTACCTTTGCATAATTATAAGCTTCCCAACAAAAAGGCTCCTCTAACTCAACAGCAGTGAGGTCCTTGTTCATCTTTTCTTCCAAGAATTCCTCTATATTTATCATGCTATTTGAGCCTTCAACCTCAGAATCACTCTCTTCCTCCCTTATAGCTTCTACCGTCAGATTTGATGTGTAGGAAGATCGTTGAATTGCTCTTGGTGCAAATTTAATTGTCCCTGGAAAAGATGCCTCTATAATTTTTGCAGTCACACTGCGCCCACTGAGAATAATCTTCCATTCAATGGAATGTTCTGTCGTAGAAACAGTTCCTACTGAAGGATTACCATCAATCGAAACAATCTTGCGCCTTGGAAAAGGCATAGTTACAGAGCAGAAATCCATGGTGATAGGAGCCCTGTAGCCTTCCATTAGTTTCAGTTTGAACAAAAAGGCACCTTCATTTTCTGAAACCATAGAGAGCTGGTAGAACCCTTTGATGGGAGGACTTATGTTGCAAAGAGAAGCTTGGTAGCGCATTAAAACAAAATTTCCAAGAGGTGGTGAAAATATT-AAAGCTTGCTTGTCCACACCTTGCTCAGGAACCTGAGCACATGGATGGAAAGACAATGCCTCAATGTGAGCTGTATTCAAGCACGTTAAGGGAAAAGAAACATCCGGTAAGCCTTCTAAATCTGCTCGGCAATTTATTTGACCAGAAATGGATATAGTATCTGGAACATCATCCCTGTCATACATTGCAGCAGATACAATTTCATGAATCATAAACAGTATCCTCTGCTTGCCCTTGAACAGGTATGGCTTCCAAGCTGGCTGTTTAAGGTCTGCAGGAGGTACGTCTGATGCTGAGAAACCACTTAATCTCAT------------------------
>DA12
-------------------------------------------------------------------------------------------------TTTAAGGTTGCTAAACTTACTTTTGCAAAATTGTAAGCTTCCCAAGTAAAAGGCTCCTCCAATTCAACTGCATTGAGGTCTTTATTCATTTTTTCTTCCAAGAATTCTTCTATATTATTCATACCATTTGAACCATCACCCTCAGAATCGCTCTCCTCTTCAAACACAGATTCTTCTGTTAATTTTGATCTGTATGAATATCGATCAGTAGTCTTTGGTGCAAACTTAATTGTGCCTGGAAAAGTCGCTTCTATACTTTTTGCAGTTCCACTTCGCCCACTGACAATGATCTTCCATTCAACTGAATGTTCTGTTGTTGACACTGTTCCTACTGATGGATTTCCATCGATAGAAATTATTTTCCGCCTTGGGAAAGGCATAGTTACCGAACAGTACTCCATGACAAGAGGTGCCTTGTAGCCTTCCATTAATTTCAACTTGAATAAGAAAGCACCTTCATCTTCTGAAACCATTGAAAGCTGGTAAAATCCTTTGATGGGAGGACTCAAATTTGAAAGAAAGGCTTGATAACGCACTAAAACAAAGTTTCCAAGTGGCGGGGAAAATATT-AGAGCTTGTTTGTCTACACCCTGCTCAGAAACCTGGGCACATGGATGAAAAGACACTGTCTCAATATGAGCAGCATTCATGCCTGTTAAGGGGAGAGAAACATCTGGCAAGCCTTCTAAGTCTGCACGACAGTTTATTTGGCCAGAAATGGATATAACATCTGGAACATCATCCCTATCATACATTGCTGCAGATACCAATTCATGAATCATAAACAGTATTCTTTGCTTTCCTCTAAAGAGGTATGGCTTCCATGCTGGCTGTTTTAGATCTGTAGGAGGTAAGTCCAATGATGAAAATCCATTTGCTCTCAT------------------------
>DB53
-----------------------------------------------------------------------------------CATTCAAT--GAATTTAAAAAATGCTGAACTTACTTTTGCGTAGTTATAAGCTTCCCAAGTAAAAGGCTCTTCTAAGTCAACTGCATTTAAATCCTTGTTCATCTTTTCTTCCAAAAATTCTTCTATATTGTTCATGCCATTTAAACATTCACCCTCAGAATCACTCTCCTCTTC------AGCTTCCACCGCCAAATTTGATGCATATGAGTACCGTTGAGAAGTCTTTGGCGCAAATTTAATAGTCCCTGGGAACGTGGCTTCTATACTTTTCGCAGTCACACTGCGCCCAGTAACAATGATCTTCCATTCAACTGAATGTTCTGTGGTTGACACCGTTCCTACTGATGGATTGCCATCAATTGAAAGTATCTTACGCCTTGGAAAAGGCATTGTTACAGTACAGAAATCTATAGTGACAGGAGCCTTGTATCCCTCCATTAACCTCAACTTGAATAAGAATGCACCTTCATCTTCTGAGACCATTGAAAGCTGGTAAAAACCTTTGATGGGTGGACCTATATTGCAAACAGAAGCATGGTAGCGCACTAAAACAAAGTTTCCAAGTGGTGGTGAAAATATT-AAAGCTTGTTTGTCCACCCCTTGCTCTGGAACCTGAGCACATGGGTGAAAAGATAATGCTTCAACATGAGCAGCATTCAAGCCAGTTAAGGGAAGGGAGACATCTGGCAAACCTTCCAAATCTGCACGACAATTTATTTGACCGGAAATTGATATAACATCTGGAACGTCATCCCTGTCATACATTGCTGCAGATATGACTTCATGAATAGTAAACAGAATTCTTTGCTTCCCTTTAAACAGATATGGCTTCCAAGCTGGCTGTTTCAAATTTGCTGGAGGTAAATCTGATACTGAAAATCCGTTTAATCTCATA-TGCAGTTTCACA----------
>DC1
-GAAATAACTTTCAGTGGAAAGGATTCTCTTTCATCCAAAAAGCAGCGACAATTAAAAT-----------------------ACATTCAGT--GAATTTAAAAAATGCTGAACTTACTTTTGCGTAGTTATAAGCTTCCCAAGTAAAAGGCTCTTCTAAGTCAACTGCATTTAAATCCTTGTTCATCTTTTCTTCCAAAAATTCTTCTATATTGTTCATGCCATTTAAACATTCACCCTCAGAATCACTCTCCTCTTC------AGCTTCCACTGCCAAATTTGATGCATATGAGTACCGTTGAGAAGTCTTTGGTGCAAATTTAATAGTCCCTGGGAACATGGCTTCTATACTTTTCGCAGTCACACTGCGCCCAGTAACAATGATCTTCCATTCAACTGAATGTTCTGTGGTTGACACGGTTCCTAGTGATGGATTGCCATCAATTGAAAGTATCTTACGCCTTGGAAAAGGCATTGTTACAGTACAGAAATCTATAGTGACAGGAGCCTTGTATCCCTCCATTAACCTCAACTTGAATAAGAATGCACCTTCATCTTCTGAGACCATTGAAAGCTGGTAAAAACCTTTGATGGGTGGACCTATATTGCAAACAGAAGCATGGTAGCGCACTAAAACAAAGTTTCCAAGTGGTGGTGAAAATATT-AAAGCTTGTTTGTCCACCCCTTGCTCTGGAACCTGAGCACATGGGTGAAAAGATAATGCTTCAACATGAGCAGCATTCAAGCCAGTTAAGGGAAGGGAGACATCTGGCAAACCTTCCAAATCTGCACGACAATTTATTTGACCAGAAATTGATATAACATCTGGAACGTCATCCCTGTCATACATTGCTGCAGATATGACTTCATGAATAGTAAACAGAATTCTTTGCTTCCCTTTAAACAGATATGGCTTCCAAGCTGGCTGTTTCAAATCTGCTGGAGGTAAATCTGATACTGAAAATCCATTTAATCTCATA-TGCAGTTTCACA----------
>DD1
----------------------------------------------------------------------------------ACATTCAAT--GAATTAAAAAAATGCTGAACTTACTTTTGCGTAGTTATAAGCTTCCCAAGTAAAAGGCTCTTCTAAATCAACTGCATTTAAATCCTTGTTCATCTTTTCTTCCAAAAATTCTTCTATATTGTTCATGCCATTTGAACATTCACCCTCAGAATCACTCTCCTCCTC------AGCTTCCACTGCCAAATTTGATGCGTATGAGTACCGTTGAGAAGTCTTTGGTGCAAATTTAATTGTCCCTGGGAATGTGGCTTCTATACTTTTCGCAGTCACAGTGCGCCCAGTAACAATGATCTTCCATTCAACTGAATGTTCCGTGGTTGACACCGTTCCTACTGATGGATTGCCATCAATTGAAAGTATCTTACGTCTTGGAAAAGGCATTGTTACAGTACAGAAATCTATAGTGACAGGAGCCTTGTATCCCTCCATTAACCTCAGCTTGAATAAGAATGCACCTTCATCTTCCGAGACCATTGAAAGCTGGTAAAAACCTTTGATGGGAGGACCTATACTGCAAACAGAAGCATGGTAGCGTACTAAAACGAAGTTTCCAAGTGGCGGTGAGAATATT-AAAGCTTGTTTGTCCACCCCTTGCTCTGGAACCTGAGCACATGGGTGAAAAGATAATGCGTCAACATGAGCAGCATTCAAGCCAGTCAAAGGAAGGGACACATCTGGCAAGCCTTCCAAATCCGCACGACAATTTATTTGACCAGAAATTGATATAACATCTGGAACATCGTCCCTGTCATACATTGCTGCAGATATGACTTCATGAATAGTAAACAGAATTCTTTGCTTCCCTTTAAACAGGTATGGCTTCCAAGCTGGCTGTTTCAAATCTGTTGGAGGTAAATCTGATGCTGAAAATCCATTTAATCTCATA-TGCAGTTTCACACAA-------
>DIM50
AGAAATAACCTTCAGTGGAAAGGATTCTGTTTCATCCAAAATGCAGTGACAATTAAAATACCAGCATATAAGATTTGTTTAGACATTCAAT--GAATTAAAAAAATGCTGAACTTACTTTTGCGTAGTTATAAGCTTCCCAAGTAAAAGGCTCTTCTAAATCAACTGCATTTAAATCCTTGTTCATCTTTTCTTCCAAAAATTCTTCTATATTGTTCATGCCATTTGAACATTCACCCTCAGAATCACTCTCCTCTTC------AGCTTCCACTGCCAAATTTGATGCGTATGAGTACCGTTGAGAAGTCTTTGGTGCAAATTTAATTGTCCCTGGGAATGTGGCTTCTATACTTTTCGCAGTCACAGTGCGCCCAGTAACAATGATCTTCCATTCAACTGAATGTTCCGTGGTTGACACCGTTCCTACTGATGGATTGCCATCAATTGAAAGTATCTTACGTCTTGGAAAAGGCATTGTTACAGTACAGAAATCTATAGTGACAGGAGCCTTGTATCCCTCCATTAACCTCAGCTTGAATAAGAACGCACCTTCATCTTCCGAGACCATTGAAAGCTGGTAAAAACCTTTGATGGGAGGACCTATACTGCAAACAGAAGCATGGTAGCGCACTAAAACGAAGTTTCCAAGTGGTGGTGAGAATATT-AAAGCTTGTTTGTCCACCCCTTGCTCTGGAACCTGAGCACATGGGTGAAAAGATAATGCGTCAACATGAGCAGCATTCAAGCCAGTCAAAGGAAGGGAGACATCTGGCAAGCCTTCCAAATCTGCACGACAATTTATTTGACCAGAAATTGATATAACATCTGGAACATCGTCCCTGTCATACATTGCTGCAGATATGACTTCATGAATAGTAAACAGAATTCTTTGCTTCCCTTTAAACAGGTATGGCTTCCAAGCTGGCTGTTTCAAATCTGTTGGAGGTAAATCTGATGCTGAAAATCCATTTAATCTCATA-TGCAGTTTCACACAATC-----
>EN45
---------------------------------------------------------------------------------------------------------------ACTTACCTTTGCATAATTATAAGCTTCCCAACAAAAAGGCTCCTCTAACTCAACTGCAGCGAGATCCTTGTTCATTTTCTCTTCCAAGAATTCCTCTATATTTATCATGTTATTTGAACCTTCAGTCTCAGAGTCACTCTCTTCCTCCCTTATAGCTTCTGCTGTCAGATTCGACATATAAGAAGATCGATGAGTTGATTTTGGTGCAAACTTAATGGTCCCTGGAAAAGATGCCTCTATAACTTTTGCAGTCACACTGCGCCCACCGAGAATAATCTTCCATTCAACAGAATGTTCAGCTGTGGAAACGGTTCCAACAGAAGGGTTACCATCAATTGAAACAATCTTACACCTTGGAAAAGGCATAGTTACAGAGCAGAAATCCATGGTGATAGGTGCCCTGTAGCCTTCCATTAGTTTCAGTTTGAACAAAAAGGCACCTTCATCTTCTGAAACCATAGAAAGCTGGTAGAACCCTTTAATGGGAGGACTTATGTTACAAAGAGAAGCTTGGTAGCGCATTAAAACAAAATTTCCAAGAGGTGGTGAAAATATT-AAAGCTTGCTTGTCCACACCTTGCTCAGGAACCTGAGCACATGGATGGAAAGACAATGCTTCAATGTTAGCCGTATTCAAGCATGTTAAGGGGAAAGAAACATCTGGTAAGCCTTCTAAATCTGCTCGGCAATTTATTTGACCAGAAATGGATATAGTATCTGGAACATCATCCCTATCATACATTGCAGCAGATACAATTTCATGAATCATAAACAATATCCTCTGCTTGCCCTTGAAGAGGTATGGCTTCCAAGCTGGCTGTTTCAGATCTGTAGGAGGTAAATCTGATGCTGAAAATCCGCTCAATCTCAT------------------------
>FC13
-------------------------------------------------------------------------------------------------TTTAAGGTTGCTAAACTTACTTTTGCAAAATTGTAAGCTTCCCAAGTAAAAGGCTCCTCCAATTCAACTGCATTGAGGTCTTTATTCATTTTTTCTTCCAAGAATTCTTCTATATTATTCATACCATTTGAACCATCACCCTCAGAATCGCTCTCCTCTTCAAACACAGATTCTTCTGTTAATTTTGATCTGTATGAATATCGATCAGTAGTCTTTGGTGCAAACTTAATTGTGCCTGGAAAAGTCGCTTCTATACTTTTTGCAGTTCCACTTCGCCCACTGACAATGATCTTCCATTCAACTGAATGTTCTGTTGTTGACACTGTTCCTACTGATGGATTTCCATCGATAGAAATTATTTTCCGCCTTGGGAAAGGCATAGTTACCGAACAGTACTCCATGACAAGAGGTGCCTTGTAGCCTTCCATTAATTTCAACTTGAATAAGAAAGCACCTTCATCTTCTGAAACCATTGAAAGCTGGTAAAATCCTTTGATGGGAGGACTCAAATTTGAAAGAAAGGCTTGATAACGCACTAAAACAAAGTTTCCAAGTGGCGGGGAAAATATT-AGAGCTTGTTTGTCTACACCCTGCTCAGAAACCTGGGCACATGGATGAAAAGACACTGTCTCAATATAAGCAGCATTCATGCCTGTTAAGGGGAGAGAAACATCTGGCAAGCCTTCTAAGTCTGCACGACAGTTTATTTGGCCAGAAATGGATATAACATCTGGAACATCATCCCTATCATACATTGCTGCAGATACCAATTCATGAATCATAAACAGTATTCTTTGCTTTCCTCTAAAGAGGTATGGCTTCCATGCTGGCTGTTTTAGATCTGTAGGAGGTAAGTCCAATGATGAAAATCCATTTGCTCTCAT------------------------
>FTS1
---------------------------------------------------------------------------------------CATT--CAATGAAAAAAATGTTGAACTTACTTTTGCATAGTTATAAGCTTCCCAAGTAAAAGGCTCTTCTAAGTCAACTGCATTTAAATCCTTGTTCATCTTTTCTTCCAAAAATTCTTCTATATTGTTCATGCCATTTAAACATTCACCCTCAGAATCACTCTCCTCTTC------AGCTTCCACTGCCAAATTTGATGCATATGAGTACCGTTGAGAAGTCTTTGGTGCAAATTTAATAGTCCCTGGGAATGTGGCTTCTATACTTTTCGCAGTCACACTTCGCCCAGTAACAATGATCTTCCATTCAACTGAATGTTCTGTGGTTGACACTGTTCCTACTGATGGATTGCCATCAATTGAAAGTATCTTACGCCTTGGAAAAGGCATTGTTACAGTACAGAAATCTATAGTGACAGGAGCCTTGTATCCCTCCATTAACCTCAACTTGAATAAGAATGCACCTTCATCTTCTGAGACCATTGAAAGCTGGTAAAAACCTTTGATGGGAGGACCTATGTTGCAAACAGAAGCATGGTAGCGCACTAAAACAAAGTTTCCAAGTGGTGGCGAAAATATT-AAAGCTTGTTTGTCCACGCCTTGCTCTGGAACCTGAGCACATGGGTGAAAAGATAATGCTTCAACATGAGCAGCATTCAAGCCAGTTAAGGGAAGGGACACATCTGGCAAACCTTCCAAATCTGCACGACAATTTATTTGACCGGAAATTGATATAACATCTGGAACATCGTCCCTGTCATACATTGCTGCAGATATGACTTCATGAATAGTAAACAGAATTCTTTGCTTCCCTTTAAACAGATATGGCTTCCAAGCTGGCTGTTTCAAATCTGCTAGAGGTAAATCTGATGCTGAAAATCCATTTAATCTCATA-TGCAGTTTCACACAA-------
>FTS2
---------------------------------------------------------------------------------------CATT--CAATGAAAAAAATGTTGAACTTACTTTTGCATAGTTATAAGCTTCCCAAGTAAAAGGCTCTTCTAAGTCAACTGCATTTAAATCCTTGTTCATCTTTTCTTCCAAAAATTCTTCTATATTGTTCATGCCATTAAAACATTCACCCTCAGAATCACTCTCCTCTTC------AGCTTCCACTGCCAAATTTGATGCATATGAGTACCGTTGAGAAGTCTTTGGTGCAAATTTAATAGTCCCTGGGAACGTGGCTTCTATACTTTTCGCAGTCACACTTCGCCCAGTAACAATGATCTTCCATTCAACTGAATGTTCTGTGGTTGACACTGTTCCTACTGATGGATTGCCATCAATTGAAAGTATCTTACGCCTTGGAAAAGGCATTGTTACAGTACAGAAATCTATAGTGACAGGAGCCTTGTATCCCTCCATTAACCTCAACTTGAATAAGAATGCACCTTCATCTTCTGAGACCATTGAAAGCTGGTAAAAACCTTTGATGGGAGGACCTATGTTGCAAACAGAAGCATGGTAGCGCACTAAAACAAAGTTTCCAAGTGGTGGTGAAAATATT-AAAGCTTGTTTGTCCACGCCTTGCTCTGGAACCTGAGCACATGGGTGAAAAGATAATGCTTCAACATGAGCGGCATTCAAGCCAGTTAAGGGAAGGGACACATCTGGCAAACCTTCCAAATCTGCACGACAATTTATTTGACCGGAAATTGATATAACATCTGGAACATCGTCCCTGTCATACATTGCTGCAGATATGACTTCATGAATAGTAAACAGAATTCTTTGCTTCCCTTTAAACAGATATGGCTTCCAAGCTGGCTGTTTCAAATCTGCTAGAGGTAAATCTGATGCTGAAAATCCATTTAATCTCATA-TGCAGTTTCACACAATA-----
>GG1
TAACCCCATCTACAATTTCAGATGTGCTATTTTAGATCAGAAGCAGAAAAATTTGAAATTCAAAAATATAAGATTTAGTTTAGTGCTAAGTGAAAAACCAAAAAAAAAAAGACTTACTCTTGCATAATTATAAGCTTCCCAACAGAAAGGCTCATCCAACTCAACTGCACTGAGGTCCTTGTTCATTTTTTCTTCCAAGAATTCATCTATATTTATCATGCTATTTGAACCTTCAACCTCAGAATCACTCTCCTCTTCACATATCGTTTCTGCTGTCGGAGTTGATACGTAGGAAGATCGATGAGTTGCCTTTGGTGCAAACTTAATTGTCCCTGTAAAATTTACCTCAATACTTTTTGCAGTCAAGCTGCGCCCACTGATAATAATCTTCCATTCAACTGAATGTTCCGAAGTTGAAAAAGTTCCTATTGAAGGATTACCATCAATTAGAACAATCTTACGCCTTGGAAAGGGCATAGTTACAGAACAGAACTCCATAGTGGTAGGAGGCTTATAGCCTTCCATTAATTTTAATTTGAACAAAAAGGCACCTTCATCTTCTGAAACCATGGAAAGCTGATAAAACCCTTTGATGGGAGGACTTAAGTTGGAAAGAGATGCCTGGTACCGCACTAAAACAAAGTTTCCAAAAGGCGGTGAAAATATT-AGTGCTTGCTTGTCCACACCTTGCTCAGGCACCTGAGCACATGGGTGGAAAGACAATGCATCAATGTGAGCCGTATTTATGCCTGTTAAGGGAAAAGAAACATCTGGTAAGCCTTCTAAATCTGCACGGCAATTAATTTGCCCAGAAATGGATATAGTATCCGGAACATCATCCCTGTCATACATTGCAGCAGATACAACTTCATGAATACTAAACAGTATCCTCTGCTTTCCTTTGAACAGGTATGGCTTCCAAGCTGGCTGTTTTATGTCTGTAGGAGGTACATCCGATGCTGAAAACCCACTTAATCTCATAGCATAGTTTTATCTCAAT-----
>HB41
AGAAATAACCTTCAGTGGAAAGGATTCTGTTTCACCCAAAAAGCAGAGAC-ATTTAAATACCAGCATATAAGACTTGTTTAAACAATCATT--AAATGAAAAAAGTGGTGAACTTACTTTTGCATAGTTATAAGCTTCCCAACTAAAAGGTTCCTCTAACTCAACTGCATTTAAATCCTTGTTCATCTTTTCTTCCAAAAATTCTTCTATATTGTTCATGCTATTTGAACTTTCACCCTCAGAATCACTCTCCTCTTC------AGCTGCCACTGCCAAATTTGATGTATATGGATACCGTGGTGAAGTCTTTGGTGCAAATTTAATTGTCCCTGGAAACATTGCTTCTATACTTTTCGCAGTCACACTGCGCCCTGTAACAATTATCTTCCATTCAACTGAATGTTCTGTGGTTGATACCGTTCCTATTGATGGATTGCCATCGATTGAAAGTATCTTGCGCCTTGGAAAGGGCATTGTTACAGAACAGAACTCCATAGTGACAGGAGCCTTGTAGCCCTCCATTAACCTCAGCTTGAATAAGAATGCACCTTCATTTTCCGAGACCATTGAAAGCTGGTAAAAACCTTTGATGGGAGGACCTAGATTGCAAACAGAAGCATGGTAGTGCACTAAAACAAAGTTTCCAAGAGGTGGTGAAAATATT-AGAGCTTGTTTGTCCACCCCTTGCTCTGGAACCTGAGCACATGGGTGAAAAGATAATGCTTCAACATGAGCTGCATTCAAACCGGTTAAGGGAAGGGAAACATCTGGCAAGCCTTCCAAATCTGCACGACAATTTATTTGACCAGAAATTGATATAACATCTGGAACATCATCCCTGTCATACATTGCTGCAGATATGACTTCATGAATAGTAAACCAAATTCTTTGCTTCCCTTTAAACAAGTATGGTTTCCAAGCTGGCTGTTTCAAATCTGTTGGAGGCAAATCTGATGATGAAAATCCATGTAATCTCATA-----GTTTCACATAATC-----
>LF2
----------------------------------------------------------------------------------------------------------------------------TAGTTATAAGCTTCCCAAGTAAATGGCTCCTCTAAATCAACTGCATTTAAATCCTTGTTCATCTTTTCTTCCAAGAATTCTTCAATATTGTTCATGCTATTTGAACTCTCCCCCTCGGAATCACTCTCCTCTTC------AGTTTCCACTGCCATATTTGATGTATATGGATACCGTTGAGAAGTTTTTGGTGCAAATTTAATTGTCCCTGTGAATGTCGCTTCTATACTTTTTGCAGTCACACTGCGCCCAGAAACAATGATCTTCCATTCAACTGAATGTTCGGTGGTTGACACTGTTCCTACTGATGGATTGCCATCAATTGAAAGTATCTTACGCCTTGGAAAGGGCATTGTTACAGAACAGAACTCCAAAGTGAGAGGAGCCTTGTAGCCCTCCATTAACCTCAGCTTGAATAAGAATGCACCTTCATCTTCCGAGACCATTGAAAGCTGGTAAAAACCTTTGATGGGAGGACCTATATTGCAAACAGAAGCATGGTAGCGCACTAAAACAAAGTTTCCAAGTGGTGGTGAAAATATT-AGAGCTTGTTTGTCCACCCCTTGCTCTGGAACCTGAGCACAGGGATGAAAAGATAATGCTTCAACATGAGCAGCATTCAAGCCTGTTAAGGGAAGGGAAACATCTGGCAAGCCTTCCAAATCTGCACGACAATTTATTTGACCAGAAATCGATATAACATCTGGAACATCATCCCTGTCATACATTGCTGCAGATATGACTTCATGAAGAGTAAACAGAAGTCTTTGCTTCCCTTTAAACAAGTATGGCTTCCAAGCTGGCTGTTTCAAATCTGTTGGAGGTAAATCTGATGCTGAAAATCCATTTAATCTCAT------------------------
>MC0
ACAAATAACCTTCGGTGGAAAGGAT--TGTTTCAGCAAA-------------------------------------------AAAGCCATT--CACTGAAAAAAGTACTGAACTTACTTTTGCATAGTTATAAGCTTCCCAAGTAAAAGGCTCCTCTAACTCAACTGCATTTAAATCCTTGTTCATCTTTTCTTCCAAGAATTCTTCTATATTGTTCATGCTGTTTGAGCTTTCACCTTCGGAATCACTCTCCTCTTC------AGCTTCCACTGCCAAATTTGATGCATATGAATACCGTTGAAAAGTCTTTGGCGCAAATTTAATTGTACCTGGAAATGTTGCTTCTATACTTTTCGCAGTCACACTGCGCCCAGTAACAATGATCTTCCATTCAACTGAATGTTCTGTGGTTGACACCGTTCCTAATGATGGATTGCCGTCGATTGAAAGTATCTTACGCCTTGGAAAAGGCATTGTTACAGAACAGAACTCCATAGTGAAAGGAGACTTGTAGCCCTCCATTAACCTCAGCTTGAATAAGAATGCACCTTCATCTTCCGAGACCATTGAAATCTGGTAAAAACCTTTTATGGGAGGACCTATATTGCAAACAGAAGCATGGTAGCGCACTAAAACAAAGTTTCCAAGTGGTGGTGAAAATATT-AGAGCTTGTTTATCCACACCTTGCTCTGGAACCTGAGCACATGGGTGAAAAGATAATGCTTCAACATGAGCAGCATTCAAGCCACTTAAGGGAAGGGAAACATCTGGCAAGCCTTCCAAATCTGCACGACAATTTATTTGACCAGAAATTGATATAACATCTGGAACATCATCCCTGTCATACATTGCTGCAGATATGACTTCATGAATAGTAAACATAATTCTTTGCTTCCCTTTAAACAAGTATGGCTTCCAAGCTGGCTGTTTCAAATCTGTTGGAGGTAAATCTGATGCTGAAAATCCATGTAATCTCATA-TGCAGTTTCACATTA-------
>MT0
TGAAATAACCTTCAGTGGAAAGGATTATGTTTCACCCAAAAAGCAGCGACAATTAAAATACCAGCATACAAGACTTGTTTAAACAATAGGC--ATATTCAAAAAGTGCTGAACTTACTTTTGCATAGTTATAAGCTTCCCAAGTAAAAGGCTCCTCCAAGTCAACTGCATTTAAATCCTTGTTCATCTTTTCTTCCAAAAACTCTTCTATATTGTTAATGCTATTTGAACTTTCACCCTCGGAATCACTCTCCTCTTC------AGCTTCCACTGCCAAATTTGATGCATATGAATTACGTTGAGAAGTCTTTGATGCAAATTTAATTGTCCCTGGGAACGTCGCTTCTATACTTTTTGCAGTCACACTGCGCCCAGTAACAACGATCTTCCATTCAACTGAATATTCTGTGGTTGACACCGTTCCTACTGATGGATTGCCATCAATTGAAAGTATCTTACGCCTTGGAAAAGGCATTGTTACAGTACAGAACTCTATGGTAACAGGAGCCTTGTACCCCTCCATTAACATCAGCTTGAATAAGAACGCACCTTCATCTTCTGAGACCATTGAAAGCTGGTAAAAACCTTTGATTGGAGAACCTGTATTGCAAACAGAAGCATGGTAGCGCACTAAAACAAAGTTTCCAAGTGGTGGCGAAAATATT-AAAGCTTGTTTGTCCACCCCTTGCTCCGGAACCTGAGCACATGGGTGAAAAGATAATGCTTCAACATGAGCAGCATTCAAGCCGGTTAAGGGAAGGGAAACATCTGGCAAGCCTTCCAAATCGGCACGACAATTTATTTGACCAGAAATTGATATAACATCTGGAACATCATCCCTGTCATACATTGCTGCCGATATGACTTCATGAATAGTAAACAGAATTCTTTGCTTCCCTTTAAACAAGTATGGCTTCCAAGCTGGCTGTTTCAAATCTGTTGGAGGTAAATCTGATGCTGAAAATCCATGTAATCTCATA-TGCAGTTTCACATAA-------
>NN48
----------------------------------------------------------------------------------ACATTCAAT--GAATTAAAAAAGCGCTGAACTTAGTTTTGCGTAGTTATAAGCTTCCCAAGTAAAAGGCTCTTCTAAGTCAACTGCATTTAAATCCTTGTTCATCTTTCCTTCCAAAAATTCTTCTATATTGTGCATGCCATTTGAACATTCACCCTCAGAATCACTCTCCTCTTC------AGCTTCCACTGCCAACTTTGATGCATATGAATACCGTTGAGAAGTCTTTGGTGAAAATTTAATTGTTCCTGGGAATGTGGCTTCTATGCTTTTCGCAGTCACACTGCGCCCAGTAACAATAATCTTCAATTCAACTGAATGTTCTGTGGTTGAAACTGTTCCTAGTGATGGATTGCCATCAATTGAAAGTACCTT------------AAGCATTGTTACAGTACAGAAATCTATAGCGACAGGAG-------------------CCTCAGCTTGAATAAGAATGCATCTTCATCATACGAGACCATTGAAAGCTGGTAAAAACCTTTGATGGGAGGGCCTATATTGCAAACAGAAGCATGGTAGCGCACTAAAACAAAGTTTCCAAGTGGTGGTGAAAATATT-AAAGCTTGTTTGTCCACCCCTTGCTCTGGAACCTGAGCACAAGGGTGAAAAGATAATGCTTCAACATAAGCAGCATTCAAGCCAGTTAAGGG-AGGGAGACATCTGGCAAGCCTTCCAAATCTGCATGACAGTTTATTTGACCAGAAATTGATATAACATCTGGAGCATTGTCTCTGTCATACATTGCTGCAGATATGACTTCATGAATAGTAAACAGAATTCTTTGCTTCCCTTTAAACAAGTATGGCTTCCAAGCTGGTTGTTTCAAATCTGTTGGAGGTAAATCTAATGCTAAAAATCCATGTAATCTCATA-TACAGTTCCACACAA-------
>PA42
---------------------GGATTCTGTTTCACCCAAAAAGCAGTGACAATCAAAATACCAAAATATAAGACTTGT----TTCAACATT--CAATGAAAAAAATGCTGAACTTACTTTTGCATAGTTATAAGCTTCCCAAGTAAAAGGCTCCTCTAACTCAACTGCATTTAAATCCTTGTTCATCTTTTCTTCCAAGAATTCTTCTATATTGTTCATGCTATTTAAACTTTCACCCTCGGAATCACTCTCCTCTTC------AGCCTCCGCTGCCAAATTTGATGTATATGGATACCGTTGAGAAGTCTTTGGTGCAAATTTAATTGTCCCTGTAAATGTCGCTTCTATACTTTTTGCAGTCACACTGCGCCCAGTAACAATAATCTTCCATTCAACTGAATGTTCTGTGGTTGACACTGTTCCTACTGATGGATTGCCATCGATTGAAAGTATCTTACGCCTTGGAAAGGGCATTGTTACAGAACAGAACTCCATAATGACAGGAGCCTTGTAGCCCTCCATTAACCTCAGCTTGAATAAGAATGCACCTTCATCTTCCGATACCATTGAAATTTGGTAAAAACCTTTGATGGGAGGACCAATATTGCAAACAGAAGCATGGTAGCGCACTAAAACAAAGTTTCCAAGTGGTGGTGAAAATATT-AGAGCTTGTTTGTCCACCCCTTGCTCTGGAACCTGAGCACATGGGTGAAAAGACAATGCTTCAACATGAGCAGCATTCAAGCCAGTTAAGGGAAGGGAAACATCTGGCAAGCCTTCCAAATCTGCACGACAATTTATTTGACCAGAAATTGATATAACATCTGGAACATCATCCCTGTCATACATTGCTGCAGATATGACTTCATGAATAGTAAACAGAATTCTTTGCTTCCCTTTAAACAAGTATGGCTTCCAAGCTGGCTGCTTCAAATCTGTTGGAGGTAAATCTGATGCTGAAAATCCATGTAATCTCATG-CTGAAGATTAAGTTAAA----G
>PF1
AGAAATAACCTTCAGTGGAAACGATTCTGTTTCATCCAAAAAGCAGTGACAATGAAAATACCAGCACATAAGACTTGT----TTAAACATT--CAATGAAAAAAGTGCTGAACTTACTTTTGCATAGTTATAAGCTTCCCAACTAAAAGGCTCCTCTAAGTCAACTGCATTTAAATCCTTGTTCATCTTTTCTTCCAAAAATTCTTCTATATTGTTCATGTTATTTGAACTTTCACCCTCGGAATCACTCTCCTCTTC------AGCTTCCACTGCCAAATTTGATGCATATGAATACCGTTGAGAAGTCTTTGATGCAAACTTAATTGTCCCTGGGAACATCGCTTCTATACTTTTCGCAGTCACACTACGCCCAGTAACAATGATCTTCCATTCAACTGAATGTTCTGTGGTTGACACGGTTCCTACTGATGGATTGCCATCGATTGAAAGTATCTTACGCCTTGGAAAAGGCATTGTTACAGTACAGAACTCTATAGTGACAGGAGCCTTGTATCCCTCCATTAACCTCAGCTTGAATAAGAATGCACCTTCATCTTCCGAGACCATTGAAAGCTGGTAAAAACCTTTGATGGGAGGACCTATATTGCATACAGAAGCATGGTAGCGCACTAAAACAAAGTTTCCAAGTGGTGGTGAAAATATT-AAAGCTTGTTTGTCCACCCCTTGCTCTGGAACCTGAGCACATGGGTGAAAAGATAATGCTTCAACATGAGCAGCATTCAAGCCTGTTAAGGGAAGGGAAACATCTGGCAAGCCTTCCAAATCTGCCCGACAATTTATTTGACCAGAAATTGATATAACATCTGGAACATCATCCCTGTCATACATTGCTGCACATATGACTTCATGAATAGTAAACAAAATTCTTTGCTTCCCTTTAAACAAGTATGGCTTCCATGCTGGCTGTTTCAAATCTGTTGGAGGTAAATCTGATGCTGAAAATCCATGTAATCTCATA-TGCAGTTTCACATAATC-----
>PFM1
AAAAATAACGTTTAATCGAAAGGATT----------CAAAAAGAAGTGACAATCAAAATACCAGAATATAAGACTTG---------ACATT--CAATGAAAAAAATGATGAACTTACTTTTGCATAGTTATAAGCTTCCCAAGTAAAAGGCTCCTCTAACTCAACTGCATTTAAATCCTTGTTCATCTTTTCTTCCAAGAATTCTTCTATATTGTTCATGCTATTTGAACTTTCACCCTCAGAATCACTCTCCTCTTC------AGCTTCCACTGCCAAATTTGATGTATATGGATACCGTTGAGAAGTCTTTGGTGCAAATTTAATTGTCCCTGTAAATGTCGCTTCTATACTTTTCGCAGTCACAGTGCGCCCAGTAACAATGATCTTCCATTCAACTGAATGTTCTGTGGTTGACACTGTTCCTACTGATGGATTGCCATCGATTGAAAGTATCTTATGCCTTGGAAAGGGCATTGTTACAGAACAGGACTCCATAGTGACAGGAGCCTTGTAGCCCTCCATTAACCTCAGCTTGAATAAGAATGCACCTTCATCTTCCGATACCATAGAAATCTGGTAAAAACCTTTGATGGGAGGACCTATATTGCAAACAGAAGCATGGTAACGCACTAAAACAAAGTTTCCAAGTGGTGGTGAAAATATT-AGAGCTTGTTTGTCCACCCCTTGCTCTGGAACCTGAGCACATGGGTGAAAAGACAATGCTTCAACATGAGCAGCATTCAAGCCAGTTAAGGGAAGGGAAACATCTGGCAAGCCTTCCAAATCTGCGCGACAATTTATTTGACCAGAAATTGATATAACATCTGGAACATCATCCCTGTCATACATTGCTGCAGATATGACTTCATGAATAGTAAACAGAATTCTTTGCTTCCCTTTAAACAAGTATGGCTTCCAAGCTGGTTGTTTCAAATCTGTTGGAGGTATATCTGATGCTGAAAACCCATGTAATCTCATA-TGCAGTTTCACATAATC-----
>PH2
AGAAATAACCTTCAGTGGAAACGATTCTGTTTCATCCAAAAAGCAGTGACAATAAAAATACCAGCACATAAGACTTGT----TTAAACATT--CAATGAAAAAAGTGCTGAACTTACTTTTGCATAGTTATAAGCTTCCCAACTAAAAGGCTCCTCTAAGTCAACTGCATTTAAATCCTTGTTCATCTTTTCTTCCAAAAATTCTTCTATATTGTTCATGTTATTTGAACTTTCACCCTCGGAATCACTCTCCTCTTC------AGCTTCCACTGCCAAATTTGATGCATATGAATACCGTTGAGAAGTCTTTGATGCAAACTTAATTGTCCCTGGGAACATCGCTTCTATACTTTTCGCAGTCACACTACGCCCAGTAACAATGATCTTCCATTCAACTGAATGTTCTGTGGTTGACACGGTTCCTACTGATGGATTGCCATCGATTGAAAGTATCTTACGCCTTGGAAAAGGCATTGTTACAGTACAGAACTCTATAGTGACAGGAGCCTTGTATCCCTCCATTAACCTCAGCTTGAATAAGAATGCACCTTCATCTTCCGAGACCATTGAAAGCTGGTAAAAACCTTTGATGGGAGGACCTATATTGCATACAGAAGCATGGTAGCGCACTAAAACAAAGTTTCCAAGTGGTGGTGAAAATATT-AAAGCTTGTTTGTCCACCCCTTGCTCTGGAACCTGAGCACATGGGTGAAAAGATAATGCTTCAACATGAGCAGCATTCAAGCCTGTTAAGGGAAGGGAAACATCTGGCAAGCCTTCCAAATCTGCCCGACAATTTATTTGACCAGAAATTGATATAACATCTGGAACATCATCCCTGTCATACATTGCTGCACATATGACTTCATGAATAGTAAACAAAATTCTTTGCTTCCCTTTAAACAAGTATGGCTTCCATGCTGGCTGTTTCAAATCTGTTGGAGGTAAATCTGATGCTGAAAATCCATGTAATCTCATA-TGCAGTTTCACATAATC-----
>PS30
--------------------------------------------------------------------------------------ACATT--CAATGAAAAAAATGCTGAACTTACTTTTGCATAGTTATAAGCTTCCCAAGTAAAAGGCTCCTCTAACTCAACTGCATTTAAATCCTTGTTCATCTTTTCTTCCAAGAATTCTTCTATATTGTTCATGCTATTTAAACTTTCACCCTCAGAATCACTCTCCTCTTC------AGCCTCCGCTGCCAAATTTGATGTATATGGATACCGTTGAGAAGTCTTTGGCGCAAATTTAATCGTCCCTGTAAATGTCGCTTCTATACTTTTTGCAGTCACACTGCGCCCAGTAACAATGATCTTCCATTCAACTGAATGTTCTGTGGTTGACACTGTTCCTACTGATGGATTGCCATCGATTGAAAGTATCTTACGCCTTGGAAAGGGCATTGTTACAGAACAGAACTCCATAGTGACAGGAGCCTTGTAGCCCTCCATTAACCTCAGCTTGAATAAGAATGCGCCTTCATCTTTCGATACCATTGAAATTTGGTAAAAACCTTTAATGGGAGGACCAATATTGCAAACAGAAGCATGGTAGCGCACTAAAACAAAGTTTCCAAGTGGTGGTGAAAATATT-AGAGCTTGTTTGTCCACCCCTTGCTCTGGAACCTGAGCACATGGGTGAAAAGACAATGCTTCAACATGAGCAGCATTCAAGCCAGTTAAGGGAAGGGAAACATCTGGCAAGCCTTCCAAATCTGCACGACAATTTATTTGACCAGAAATTGATATAACATCTGGAACATCATCCCTGTCATACATTGCTGCAGATATGACTTCATGAATAGTAAACAGAATTCTTTGCTTCCCTTTAAACAAGTATGGCTTCCAAGCTGGCTGCTTCAAATCTGTTGGAGGTAAATCTGATGCTGAAAATCCATGTAATCTCATG-CTGAAGATTAAGTTAAA----G
>PSF43
----------------------------------------------------------------------------------ACATTCAAT--GAATTTAAAAAGTGCTGAACTTACTTTTGCGTAGTTATAAGCTTCCCAAGTAAAAGGCTCCTCTAAGTCAACTGCATTTCAATCCTTGTTCATCTTTTCTTCCAAAAATTCTTCTATATTGTTCATGCCATTTGAACATTCACCCTCAGAATCACTCTCCTCTTC------AGCTTCCACTGCCAAATTTGATGCATATGAATACCGTTGAGAAGTCTTTGGTAAAAATTTAATTGTTCCTGGTAATGTGGCTTCCATACTTTTCGCAGTCACACTGCGACCAGTAACAATGATCTTCCATTCAACTGAATGTTCTTTGTTTGACACCGTTCCTACTGATGGATTGCCATCAATTGAAAGTATCTTATGACTTGGAAAAGGCATTGTTACAGTACAGAAATCTAAAGCGATGGGAGCCTTGTATCCCTCCATTAACCTCAGCTTGAATAAGAATGCACCTTCATCTTCCGAAACCATTGAAAGCTTGTAAAAACCTTTGATGGGAGGGCCTATATTGCAAACAGAAGCATGGTAGCGCACTAAAACAAAGTTTCCAAGTGGTGGTGAAAATATTAAAAGCTTGTTTGTCCACCCCTTGATCTGGAACCTGAGCACAAGGGTGAAAAGCTAATGCTTCAACATGAGCAGCATTCAAGCCAGTTAAGGGAAGGGAGACATCTGGCAAGCCTTCCAAATCTGCAGGACAATTTATTTGACCAGAAATTGATATAACATCTGGAACATCATCCCTGTCATAAATTGCTGCAGATATGACTTCGTGAATAGTAAACAGAATTATTTGCTTCCCTTTAAACAAGTATGGCTTCCAAGCTGATTGTTTCAAATCTGTTAGAGGTAAATCTGATGCTAAAAGTCCATTTAATCTCATA-TGCAGTTTCACACAA-------
>PTA0
AGAATTAACCTTCAGTGGAAAGGATTCTGTTTCACCAAAATACCAGTGACAATTAAAATACCACCATGTAAGATATGT----TTAAACATT--C-----AAAAAGTGCTGAACTTACTTTTGCGTAGTTATAAGCTTCCCAAGTAAAGGGCTCCTCTAACTCAACTGCATTTAAATCTTTGTTCATCTTTTCTTCCAAGAATTCTTCTATATTGTTCATGCTATTTGAACTTTCACCCTCAGAATCACTCTCCTCTTC------AGCTTCCACTGCCAAATTTGATGTATATGAATACCGTTGAGAAGTCTTTGGCGCAAATTTAATCGTTCCTGGAAACATCGCTTCTATACTTTTTGCAGTCACACTGCGACCAGTAACAATTATCTTCCATTCAACTGAATGTTCTGTGGTTGACACCGTTCCGACTGATGGATTACCATCGATTGAAAGTATTTTACGCCTTGGAAAAGGCATTGTTACAGAACAGAACTCCATAGTGACAGGAGCCTTGTAGCCCTCCATTAACCTCAGCTTGAATAAGAATGCACCTTCATCTTCTGAGACCATTGAAAGCTGGTAAAAACCTTTGATGGGAGGACCTATATTGCAAACAGAAGCATGGTAGCGCACTAAAACAAAGTTTCCAAGTGGTGGTGAAAAAATT-AAAGCTTGTTTGTCCACCCCTTGCTCTGGAACCTGAGCACAAGGGTGAAAAGACAATGCTTCAACATGAGCAGCATTCAAGCCTGTTAAGGGAAGGGAAACATCTGGCAAGCCTTCCAAATCTGCACGACAATTTATTTGACCAGAAATTGATATAACATCTGGAACATCATCCCTGTCATACATTGCTGCAGATATGACTTCATGAATAGTAAATAGAATTCTTTGCTTCCCTTTAAACAAGTATGGCTTCCAAGCTGGCTGTTTCAAATCTGTTGGAGGTAAATCTGATGCTGAAAACCCATTTAATCTCATAATGCAGCTTCACATAATC-----
>RR55
-------ACCTTCAGTGGAAAGGATTCTGTTTCACACAAAAAGCAGTGATAGTTAAAATA----------------------ACATTCAAT--GAATTAAAAAAGTGCTGAACTTACTTTTGCGTAGTTATAAGCTTCCCAAGTAAAAGGCTCCTCTAAGTCAACTGCATTTAAAT--TTGTTCATCTTTTCTTCCAAAAAGTCTTCTATATTGTTAATGCCATTTGAACATTCACCCTAAGAATCACTCTCCTCTTC------AGCTTCTACTGCCAAATTTGATGCATATGAATACCGTTGAGAAGTCTTTGGTGAAATTTTAATTGTTCCTGGGAATGTGGCTTCTATGCTTTTCGCAGTCACACTGCGCCCAGTAACAATGATCTTCAATTCAACTGAATGTTCTGTGGTTGACACCGTTCCTACTGATGGATTGCCATCAATTGAAAGTACCTT------------AAGCCTTGTTACAGTACAGAAATCTATAGTGACAGGAGCCTTGTATCCCTCCATTAACCTCAGCTTGAATAAGAATGCACCTTCATCATACGAGACCATTGAAAGCTGGTAAAAACCTTTGATGGGAGGGCCTATTTTGCAAACAGAAGCAAGGTAGCGCACTAAAACAAAGTTTCCAAGTGGTGGTGAAAATATT-AAAGCTCGTTTGTCAAGCCCTTGCTCTGGAACCTAAGCACAAGGGTGAAAAGATAATGCTTCAACATGAGCAGCATTCAAGCCAGTTAAGAGAAGGGAGACATCTGGCAAGCTTTCCAAATCTGCACGACAGTTTACTTGACCAGAAATTGATATAACATCTGGAGCATCGTCCCTGTCATACATTGCTGCAGATATGACTTAATGAATACTAAACAGAATTCTTTGCTTCCCTTTAAACAAGTATGGCTTCCAAGCTGGTTGTTTCAAATCTGTTGGAGGTAAATCTAATGCTAAAAATCCATGTAATCTCATA-TGCAGTTCCACACAA-------
>SA1
AGAAATAACGTTTAGTGGAAAGGATTCTGTTTCACCCAAAATA-AGTGACAATCAAAATACCAGAATATAAGAATTGT----TTCAACATT--CAATGAAAAAAATGCTGAACTTACTTTTGCATAGTTATAAGCTTCCCAAGTAAAAGGCTCCTCTAACTCAACAGAATTTAAATCCTTGTTCATCTTTTCTTCCAAGAATTCTTCTATATTGTTCATGCTATTGGAACTTTCACCCTCAGAATCACTCTCCTCTTC------AGCTTCTGCTGCCAAATTTGATGTATATGGATACCGTTGAGAAGTCTTTGGCGCAAATTTTATTGTCCCTGTAAATGTCGCTTCTATACTTTTCGCAGTCACACTGCGCCCAGTAACAATGATCTTCCATTCAACTGAATGTTCTGTGGTTGACACTGTTCCTACTGATGGATTGCCATCGATCGAAAGTATCTTACGCCTTGGAAAGGGCATTGTTACAGAACAAAACTCCATAGCAACAGGAGCCTTGTAGCCCTCCATTAACCTCAGTTTGAATAAGAATGCACCTTCATCTTCCGATACCATTGAAATCTGGTAAAAACCTTTGATGGGAGGACCTATATTGCAAACAGAAGCATGGTAGCGCACTAAAACAAAATTTCCAAGTGGTGGTGAAAATATT-AGAGCTTGTTTGTCAACCCCTTGCTCTGGAACCTGAGCACATGGGTGAAAAGACAATGCTTCAACATGAGCAGCATTCAAGCCAGTTAAGGGAAGGGAAACATCTGGCAAGCCTTCCAAATCTGCACGACAATTTATTTGACCAGAAATTGATATAACATCTGGAACATCATCCCTGTCATACATTGCTGCAGATATGACTTCATGAACAGTAAACAGAATTCTTTGCTTCCCTTTAAACAAGTATGGCTTCCAAGCTGGCTGCTTCAGATCTGTTGGAGGTAAATCTGATGCTGAAAATCCATGTAATCTCATA-TGCAGTTTCACATAATC-----
>SC0
AGAAATAACCTTCAGTGGAAAGGATTCTGTTTCACCCAAAAAGTAGTGACAATTAAAATACCAGCATATAAGACTTGT----TTAAAC-------ATTCAATGAATGCTGAACTTACTTTTGCATAGTTATAAGCTTCCCAAGTAAAAGGCTCCTCTAAGTCAACTGCATTTAAATCCTTGTTCATCTTTTCTTCTAAATATTCTTCTATATTGTTCATGCTATTTGAACTTTCACCCTCGGAATCACTCTCCTCTTC------CGCTTCCACTGCCAAATTTGATGCATATGAATACCTTTGAGAAGTCTTTGATGCAAATTTAATTGTCCCTGGGAACGTCGCTTCTATACTTTTTGCAGTCACACTGCGCCCAGTAACAATGATCTTCCACTCAACTGAATGTTCTGTGGTTGACACCATTCCTACCGATGGATTGCCATCAATTGAAAGTATCTTACGCCTTGGAAAAGGCATTGTTACAGTACAGAACTCTATAGTGACAGGAGCCTTGTATCCCTCCATTAACCTCAGCTTGAATAAGAATGCACCTTCATCTTCCGAGACCATTGAAAGCTGGTAAAAACCTTTGATGGGAGGACCAATATTGCAAACAGAAGCATGGTAGCGCACTAAAACAAAGTTTCCAAGTGGTGGCGAAAATATT-AAAGCTTGTTTGTCCACCCCTTGCTCCGGAACCTGAGCACATGGGTGAAAAGATAACGCCTCAACATGAGCGGCATTCAAGCCAGTTAAGGGAAGGGAAACATCTGGCAAGCCTTCCAAATCTGCACGACAATTTATTTGACCAGAAATTGATATAACGTCTGGAACATCATCCCTGTCATACATTGCAGCGGATATGACTTCATGAATAGTAAACAGAATTCTTTGCTTCCCTTTAAACAAGTATGGCTTCCAAGCTGGCTGTTTCAAATCTGTTGGAGGTAAGTCTGACGCTGAAAATCCATTTAATCTCATA-TGCAGTTTCACATAATC-----
>SE46
---------------------------------------------------------------------------------------------------------------ACTTACTTTTGCATAATTATAAGCTTCCCAACAAAAAGGCTCCTCTAACTCAACTGAAGTGAGATCCTTGTTCATTTTCTCTTCCAAAAATTCCTCTATATTTATCATGTTATTTGAACCTTCAGTCTCAGAGTCACTCTCTTCCTCCCTTATAGCTTCTGCCATCATATTTGGCATGTAAGAAGATCGATAAGTTGTTTTTGGTGCAAACTTAATTGTCCCTGGAAAAGATGCCTCTATAACTTTTGCGGTCACACTACGCCCACCGAGAATAATCTTCCATTCAACAAAATGTTCAGCTGTGGAAACAGTTCCGACAGAAGGGTTACCATCAATTGAAATGATCTTACGCCTTGGAAAAGGCATAGTTACAGAGCAGAAATCCATGGTGATAGGTGCCCTGTAGCCTTCCATTAGTTTCAGTTTGAACAAAAAGGCACCTTCATCTTCTGAAACCATAGAAAGCTGGTAGAACCCTTTAATGGGAGGACTTATGTTACAAAGAGAAGCTTGGTAGCGCATTAAAACAAAATTTCCAAGTGGCGGTGAGAATATT-AAAGCTTGCTTGTCCACACCTTGCTCAGGAACCTGAGCACATGGATGGAAAGACAAGGCTTCAATGTTAGCTGTATTCAAGCATGTCAAGGGGAACGAAACATCTGGTAAGCCTTCTAAATCTGCTCGGCAATTTATTTGACCAGAAATGGATATAGTATCTGGCACATCATCCCTGTCATACATTGCAGCAGATACAATTTCATGGATCATAAACAATATCCTCTGCTTGCCTTTGAAGAGGTATGGCTTCCAAGCTGGCTGTTTCAGATCCGTAGGAGGTAAATCTGATGCTGAAAATCCACTCAATCTCATAGAAT-------------------
>SG23
-------------------------------------------------------------------------------------------------TTTAAGGATGCTAAACTTACTTTTGCAAAGTTGTAAGCTTCCCAAGTAAAAGGTTCCTCTAATTCAACTGCATTGAGGTCCTTATTCATTTTTTCTTCCAAGAACTCTTCTATATTGTTCATACCATTTGAACCATCACCCTCGGAATCACTCTCCTCTTCGAATACAGATTCTTCTGTGAATTTTGATTTGTATGAATATTGATTAGTTGTCTTTGGTGCAAACTTAATTGTCCCTGGAAAAGTTGCCTCTATGCTTTTTACAGTCCCACTTCGCCCACTGACAATGATCTTCCATTCAACTGAATGTTCTGTTGTTGACACTGTTCCCATTGATGGATTTCCATCAATTAAAACTATTTTCCGCCTTGGAAAAGGCATAGTTACCACACAGTACTCCATGACGATAGGTGCCTTGTAGCCTTCCATTAACTTCAACTTGAATAAAAATGCACCTTCATCTTCTGAGACCATTGAAAGCTGGTAAAATCCTTTGATGGGAGGGCTTAAATTTGAAAGAGAGGCCTGGTAACGCACTAAAACAAAGTTTCCAAGTGGTGGTGAAAATATT-AGAGCTTGTTTGTCTACACCTTGCTCAGAAACCTGGGCACATGGATGAAAAGACACTGCCTCAACATGAGCAGCATTCATGTCTGTTAAGGGAAGAGAAACATCTGGCAAGCCTTCTAAATCTGCACGACAGTTTATTTGACCAGAAATGGATATAACATCTGGAACATCATCCCTATCATACATTGCTGCAGATACTAATTCATGAATCATAAACAGTATTCTTTGCTTTCCTCTAAAGAGGTATGGCTTCCATGCTGGCTGTTTTAGATCTGTAGGAGGTAAATCCAATGATGAAAACCCATTTGCTCTCAT------------------------
>SS22
---------------------------------------------------------------------------------------CAAT---GAATTTAAGGATGCTAAACTTACTTTTGCAAAGTTGTAAGCTTCCCAAGTAAAAGGTTCCTCTAATTCAACTGCATTGAGGTCCTTATTCATTTTTTCTTCCAAGAACTCTTCTATATTGTTCATACCATTTGAACCATCACCCTCGGAATCACTCTCCTCTTCGAATACAGATTCTTCTGTGAATTTTGATTTGTATGAATATCGATTAGTTGTCTTTGGTGCAAACTTAATTGTCCCTGGAAAAGTTGCTTCTATGCTTTTTGCAGTCCCACTTCGCCCACTGACAATGATCTTCCATTCAACTGAATGTTCTGTTGTTGACACTGTTCCCACTGATGGATTTCCATCAATTAAAACTATTTTCCGCCTTGGAAAAGGCATAGTTACCGAACAGTACTCCATGACGATAGGTGCCTTGTAGCCTTCCATTAACTTCAACTTGAATAAAAATGCACCTTCATCTTCTGAGACCATTGAAAGCTGGTAAAATCCTTTGATGGGAGGACTTAAATTTGAAAGAGAGGCCTGGTAACGCACTAAAACAAAGTTTCCAAGAGGTGGTGAAAATATT-AGAGCTTGTTTGTCTACACCTTGCTCAGAAACCTGGGCACATGGATGAAAAGACACTGCCTCAACATGAGCAGCATTCATGCCTGTTAAGGGAAGAGAAACATCTGGCAAGCCTTCTAAATCTGCACGACAGTTTATTTGACCAGAAATGGATATAACATCTGGAACATCATCCCTATCATACATTGCTGCAGATACTAATTCATGAATCATAAACAGTACTCTTTGCTTTCCTCTAAAGAGGTATGGCTTCCATGCTGGCTGTTTTAGATCTGTAGGAGGTAAATCCAATGATGAAAACCCATTTGCTCTCAT------------------------
>SV36
---------------------------------------------------------------------------------------------------TAAGAATACTATACTTACTTTTGCATAGTTATAAGCTTCCCAAGTAAAAGGCTCCTCTAACTCAACTGCATTAAGGTCCTTATTCATTTTTTCTTCCAAGAATTCTTCTATATTGTTCATGCTATTTGAAGCTTCACCCTCAGAATCACTTTCCTCTTCACATAAAGCTTCTGTGGTCAAATTTGATGTGTATGAATACCGATTAATAGTCTTTGGCGCAAACTTGATTGTCCCTGGAAAAGTTGCTTCTATACTTTTTGCAGTCACACTGCGAGCACTGACAATGATCTTCCATTCAACTGAATGTTCTGTTGTTGATACCGTTCCTACAGATGGATTGCCATCAATTAAAACTATCTTGCGCCTTGGAAAAGGTATAGTTACAGTACAGAACTCCATGGTGATAGGAGCCTTGTAGCCTTCCATTAACTTCAGCTTGAATAAGAATGCACCTTCATCCTCTGAGACCATTGAAAGCTGGTAAAACCCTTTGATGGGCGGACTTAAATTGCAAAGAGAAGCCTGGTAGCGAACTAAAACAAAGTTTCCAAGTGGTGGTGAAAATATT-AGGGCCTGTTTGTCCACGCCCTGCTCAGGAACCTGAGCACATGAATGAAAAGATAATGCCTCAACATGAGCAGTGTTCACACCAGTTAAGGGGAGAGATACATCTGGCAAACCTTCTAAATCTGCACGACAATTTATTTGACCAGAAATTAATATAACATCAGGAACATCATCCCTATCATACATTGCTGCAGATACCACTTCATGGATCGTAAACAGTATTCTCTGTTTCCCTCTGAACAGGTATGGCTTCCATGCTGGTTGTTTTAGATCTGTCGGAGGTAAATCCAATGCTGAAAACCCATTTGATCTCAT------------------------
>TA17
------------------------------------------------------------------------------------------------------------------------------------------------------------------------------------------------------------------------------------------------------------------------------------------------------------------------------------------------------------------------------------------------------------------------------------------------------------------------------------------------------------------------------------------------------------------------------------------------------------------------------------------------------------------------------------------T-AGAGCTTGTTTGTCTACACCCTACTTAGAAACCTAGGAAGATGGATGAAAAGACATTATCTCAACATGAGCAACATTCATGCCTATTAAAGGGTGAGAAACATCTGACAATCCTTTTAAATATGCACAATAGTTTTTTTGGACAGAAATGGATATAACATCTAAAACATCATCCCCATCATACATTGTTGCAGATACTAATTCATGAATCATAAATAGTATTCCTTGCTTTCCTCTAAAGAGGTATGGCTTCCATGCTGGCTGTTTCAAATTTGTAAGAAGTAAATCTAATGATGAAAATCCATTTTCTCTCAT------------------------
>TB39
-------------------------------------------------------------------ACAACATTCACTTT-CTACACAAT---GAATTTAAGAATGCTAAACTTACTTTTGCAAAATTATAAGCTTCCCAAGTAAAAGGCTCCTCTAACTCAACTGCATTGAGATCCTTATTCATTTTTTCTTCCACGAACTCTTCTATATTATTCATGCCATTTGAACTTTCACCCTCAGAATCACTCTCCTCTTCAAATGTAGTATCATCTGTAAACTTTGTTGTGTGTGAATACCGATTAGTAGTCTTTGGTGCAAACTTGATTGTCCCTGGGAAAGTCGCTTCTATACATTTTGCAGACCCACTGCGCCCACTGACAATGATCTTCCATTCAACTGAATGTTCTGTTGTTGACACCGTTCCTACTGATGGATTTCCATCAATTGAAACTATCTTGCGCCTTGGAAAAGGCATAGTTACAGAACAAAATTCCATGATGATAGGAGCCTTGTAGCTCTCCATTAACTTCAGCTTGAATAAGAACGCGCCTTCATCTTCTGAGACCATTGAAAGCTGGTAAAACCCTTTGATGGGAGGGCTTAGATTACAAAGAGAAGCCTGGTAGCGCACTAAAATGAAATTTCCTAGTGGTGGTGAAAATATT-AGAGCTTGTTTGTCCACGCCTTGCTCAGAAACCTGAGCACATGGATGAAAAGACAATGCCTCAACATTCGCAGCATTCACACCTGTTAAGGGGAGAGAAACATCTGGCAAGCCTTCTAAATCTGCGCGACAGTTTATTTGACCAGAAATGGATATAACATCTGGAACATCATCCCTGTCATACATTGCTGCAGATACTACTTCATGAATCATAAAAAGTATTCTCTGCTTCCCTCTAAACAGGTATGGCTTCCATGCTGGCTGTTTTAGATCTGTAGGAGGTAAATCTAATGATGAAAACCCATTTGATCTCACA-----TCCAAACTTCATATGTTA
>TN1
-------------------------------------------------------------------------------------------------TTTACGAACACTAAACTTACTTTTGCAAAGTTATAAGCTTCCCAAGTAAAAGGCTCCTCTAACTCAACTGCATTGAGGTCCTTATTCATTTTTTCTTCCAAGAATTCTTCTATATTATTCATGCCATTTGAACCTTCACCCTCAGAATCACTCTCCTCTTCGAGTGCAGCTTCTTCTGTAAATTTTGATGTGTATGAATACCGATTAGTAGTCTTTGGTGCAAACTTGATTGTCCCTGGAAAAGTCGCTTCTATACTTTTTGCAGTCCCACTGCGCCCACTGACAATGATCTTCCATTCAACCGAATGTTCTGTTGTGGACACCGTTCCTACTGATGGATTTCCATCAATTGAAACTATCTTGCGCCTTGGAAAAGGCATAGTTACAGAACAGAAGTCCATGGCGATAGGAGCCTTGTAGCCTTCCATTAACTTCAGCTTGAATAAGAACGCACCTTCATCTTCTGAGACCATTGAAAGCTGGTAAAACCCTTTGATGGGAGGACTTAAGTTGCAACGAGAAGCCTGGTACCGCACTAAAACAAAATTTCCAAGTGGTGGTGAAAATATT-AGAGATTGTTTGTCCACACCTTGCTCAGAAACCTGAGCACATGGATGAAAAGACAATGCCTCAACATGAGTGGCATTCACACCCGTTAAAGGGAGAGAAACATCTGGCAAGCCTTCTAAATCTGCACGACAGTTTATTTGACCAGAAATGGATATAACATCTGGAACATCATCCCTGTCATACATTGCTGCTGATACTACTTCATGAATCATGAACAGTATTCTCTGCTTCCCTCTAAACAGGTACGGCTTCCATGCTGGCTGTTTTAGATCTATAGGAGGTAAATCCAATGATGAAAACCCATTTGATCTCATA-----ATTTCGCATCACA-----
>TO14
---------------------------------------------------------------------------------------CAAT---GAATTTAAGGTTGCTAAACTTACTTTTGCAAAGTTGTAAGCTTCCCAAGAAAAAGGCTCCTCTAGTTCAACTGCGTTGAGGTCTTTATTCATTTTTTCTTCCAAGAACTCTTCTATATTGTTCATACCATTTGAGCCATCACCCTCAGAATCACTCTCCTCTTCAAACACAGATTCTTCTGTTAATTTTGATCTGTATGAATATCGATTAGTAGTCTTTGGTGCAAACTTAATTGTCCCTGGAAAGGTCGCTTCTATGCTTTTTGCAGTCCCACTTCGCCCACTGACAATGATCTTCCATTCAACTGAATGTTCTGTTGTTGACACTGTTCCTATTGATGGATTTCCATCAATTGAAACTATTTTCCGCCTTGGAAACGGCATAGTTACCGAACAGTACTCCATGACGAGAGGTGCCTTGTAGCCTTCCATTAACTTCAACTTGAATAAAAATGCACCTTCATCTTCTGAAACCATTGAAAGCTGGTAAAATCCTTTGATGGGAGGACTTAAATTTGAAAGAGAGGCCTGGTAACGCACTAAAACAAAGTTTCCAAGGGGTGGTGAAAATATT-AGAGCTTGTTTGTCTACACCCTGCTCAGAAACCTGGGCACACGGATGAAAAGACACTGCCTCAACATGAGCAGCATTCATGCCTGTTAAGGGGAGAGAAACATCTGGCAAGCCTTCCAAATCTGCACGACAGTTTATTTGGCCAGAAATGGATATAATATCTGGAACATCATCCCTATCATACATTGCTGCAGATACTAATTCATGAATCATAAACAGTATTCTTTGCTTTCCTCTAAAGAGGTATGGCTTCCATGCTGGCTGTTTTAGATCTGTAGGAGGTAAATCCAATGATGAAAATCCATTTGCTCTCAT------------------------
>TPL03
AGAAATAACCTTCAGTGGAAAGGATTCTGTTTCACCCAAAAAGCAGTGACAATTAAAATACCAGCATATAAGAC--------ACATTCAAT--GAATTAAAAAAGTGCTGAACTTACTTTTGCGTAGTTATAAGCTTCCCAAGTAAAAGGCTCCTCTAAGTCAACTGCATTTAAATCCTTGTTCATCTTTTCTTCCAAAAATTCTTCTATATTGTTCATGCCATTTGAACATTCACCCTCAGAATCACTCTCCTCTTC------ACCTTCCACTGCCAAATTTGATGCATATGAATACCGTTGAGAAGTCTTTGGTGAAAATTTAATTGTTCCTGGGAATGTGGCTTCCATACTTTTCGCAGTCACACTGCGCCCAGTAAGAATGATCTTCCATTCAACTGAATGTTCTGTGGTTGACACCGTTCCTACTGATGGATTGCCATCAATTGAAAGTATCTTACGGCTTGGAAAAGGCATTGTTACAGTACAGAAATCTATAGCGACGGGAGCCTTGTATCCCTCCATTAACCTCAGCTTGAATAAGAATGCACCTTCATCTTCCGAGACCATTGAAAGCTGGTAAAAACCTTTGATGGGAGGGCCTATATTGCAAACAGAAGCATGATAGCGCACCAAAACAAAGTTTCCAAGTGGTGGTGAAAATATT-AAAGCTTGTTTGTCCACCCCTTGATCTGGAACCTGAGCACAAGGGTGAAAAGCTAATGCTTCAACATGAGCAGCATTCAAGCCAGTTAAGGGAAGGGAGACATCTGGCAAGCCTTCCAAATCTGCACGACAATTTATTTGACCAGAAATTGATATAACATCTGGAACATCATCCCTGTCATAAATTGCTGCAAATATGACTTCGTGAATAGTAAACAGAATTATTTGCTTCCCTTTAAACAAGTATGGCTTCCAAGCTGATTGTTTCAAATTTGTTAGAGGTAAATCTGATGTTAAAAATCCATGTAATCTCATA-TGCAGTTTCACACAA-------
>WN5
ACAACAAACTAATAGCTACTA-------ATTCCAAACTTGAACCAG---------AAAGACAAACACATAAGAATTATAGTAACTTCAAATG-AAAAATTAAGAATGCTAAACTTACTTTCGCATAGTTATAAGCTTCCCAAGTAAAAGGCTCCTCTAACTCAACAGCACTAAGGTCCCTATTCATTTTTTCTTCCAAGAATTCTTCTATATTATTCATGATATTTGAACCTTCGCCCTCAGAATCACTCTCCTCTTCACATATAGCTTCTGCTGTCAAATTTGATGCAAATGAATACCGTTGAATACTTTTTGGTGCAAACTTAATTGTCCCTGGAAAAGTCGCTTCTATACTTTTTGCAGTAACACTGCGCCCACTGACAATGATCTTCCATTCAACTGAATGTTCTGTTGTTGACACTGTTCCTAGTGATGGATTCCCATCAATTAAAACTATCTTGCGCCTTGGAAAAGGCATAGTTACGGAACAGAATTCCATGGTGGCAGGAGACTTGTATCCTTCCATTAACTTCAACTTGAATAAGAATGCACCTTCATCCTCAGATACCATTGAAAGCTGGTAAAACCCTTTGATGGGAGGACCTAAATTGCAAAGAGAAGCCTGGTAACGCACTAGAACAAAGTTCCCGAGAGGTGGTGAAAATATT-AGAGCTTGTTTGTCAACACCTTGCTCAGGAACCTGAGCACATGGGTGAAAAGATAATGCCTCAACATGAGCAGCATTCAGGCATGTCAAGGGAAGAGAAACATCTGGCAAGCCTTCTAAATCTGCACGACAATTAATTTGACCAGAAATGGATATAACATCTGGAACGTCATCCCTGTCATACATTGCTGCAGATACTACTTCATGAATTGTAAACAGTATTTTATTCTTCCCTTTGAACAGGTATGGCTTCCATGCAGGCTGTTTTAGATCTGTTGGAGGTATGTCCGATGCTGAAAATCCATTTAATCTCATA-----GTTTCACATCATC-----
>WS10
-------------------------------------------------------------------------------------------------TTTAAGATTGCTAAACTTACTTTTGCAAAATTGTAAGCTTCCCACGTAAAAGGCTCCTCTAATTCAACTGCATTAAGGTCTTTATTCATTTTTTCTTCCAAGAATTCTTCTATATTATTCATACCATTTGAACCATCACCCTCAGAATCGCTCTCCTCTTCAAACACAGATTCTTCTGTTAACTTTGATCTGTATGAATATCGATCAGTAGTCTTTGGTGCAAACTTAATTGTGCCTGGAAAAGTTGCTTCTATACTTTTTGCAGTTCCACTTCGCCCACTGACGATGATCTTCCATTCAACTGAATATTCTGTTGTTGACACTGTTCCCACTGATGGATTTCCATCAATAGAAATTATTTTCCTCCTTGGGAAAGGCATAGTTACCGAACAGTACTCCATGACAAGAGGTGCCTTGTAGCCTTCCATTAGTTTCAACTTGAATAAGAAAGCACCTTCATCTTCTGAAACCATTGAAAGCTGGTAAAATCCTTTAATGGGAGGACTCAAATTTGAAAGAAAGGCTTGATAACGCACTAAAACAAAGTTTCCAAGTGGCGGAGAAAATATT-AGAGCTTGTTTGTCTACACCCTGCTCAGAAACCTGGGCACATGGATGAAAAGACACTGTCTCAACATGAGCAGCATTCATGCCTGTTAAGGGGAGAGAAACATCTGGCAAGCCTTCTAAATCTGCACGACAGTTTATTTGGCCAGAAATGGATATAACATCTGGAACATCATCCCTATCATACATTGCTGCAGATACCAATTCATGAATCATAAACAGTATTCTTTGCTTTCCTCTAAAGAGGTATGGCTTCCATGCTGGCTGTTTTAGATCTGTAGGAGGTAAGTCCAATGATGAAAATCCATTTGCTCTCAT------------------------
>WW11
-------------------------------------------------------------------------------------------------TTTAAGATTGCTAAACTTACTTTTGCAAAATTGTAAGCTTCCCACGTAAAAGGCTCCTCTAATTCAACTGCATTAAGGTCTTTATTCATTTTTTCTTCCAAGAATTCTTCTATATTATTCATACCATTTGAACCATCACCCTCAGAATCGCTCTCCTCTTCAAACACAGATTCTTCTGTTAACTTTGATCTGTATGAATATCGATCAGTAGTCTTTGGTGCAAACTTAATTGTGCCTGGAAAAGTTGCTTCTATACTTTTTGCAGTTCCACTTCGCCCACTGACGATGATCTTCCATTCAACTGAATATTCTGTTGTTGACACTGTTCCCACTGATGGATTTCCATCAATAGAAATTATTTTCCTCCTTGGGAAAGGCATAGTTACCGAACAGTACTCCATGACAAGAGGTGCCTTGTAGCCTTCCATTAGTTTCAACTTGAATAAGAAAGCACCTTCATCTTCTGAAACCATTGAAAGCTGGTAAAATCCTTTAATGGGAGGACTCAAATTTGAAAGAAAGGCTTGATAACGCACTAAAACAAAGTTTCCAAGTGGCGGAGAAAATATT-AGAGCTTGTTTGTCTACACCCTGCTCAGAAACCTGGGCACATGGATGAAAAGACACTGTCTCAACATGAGCAGCATTCATGCCTGTTAAGGGGAGAGAAACATCTGGCAAGCCTTCTAAATCTGCACGACAGTTTATTTGGCCAGAAATGGATATAACATCTGGAACATCATCCCTATCATACATTGCTGCAGATACCAATTCATGAATCATAAACAGTATTCTTTGCTTTCCTCTAAAGAGGTATGGCTTCCATGCTGGCTGTTTTAGATCTGTAGGAGGTAAGTCCAATGATGAAAATCCATTTGCTCTCAT------------------------
