# Supplementary material for: Development of a Target Enrichment Probe Set for Conifer (REMcon)
Source: Biology (Basel). 2024 May 22;13(6):361. doi: 10.3390/biology13060361 (PMC11200496; doi:10.3390/biology13060361)
Supplement: Supplementary file 1 [file biology-13-00361-s001.zip › biology-2960267-supplementary/Sup data/MO_orthlogs_alignments/Thupl29380954s0001_1.ortho.selected_stripped.aln.fasta]

>AA3
----TTCTGCTTATAA-AGCACACAT-AC-TCCAGTGTAAGTA-TCATAC----AAACCTAA-CATCCACT-AAAATA--ATACC----CTCTGAAATTGTGTT-------TTCCAAGCA-----AAGTGAA-AG--TTCATG--CTGTGCAAA--AACTTCTGTTACTT-AAGATGTCAAAGT-GGAGCCT----ATATTACACAGAATCATCTG-ACCATCTCCTCTTTACTTCAGATTTAGAGCGAACCTCAAGTAGCT-TCCCATCATCACCATAATC-CCTTTCCATAACAAGGTTTGTGCCATCACTGGAATACCATCCACAGCCAACAGTTAACACGCCTTCTTCTTTTGTGTCAACATATGCTGTAATACCACCAGGCAACCAAAGAACTGTGACATCCTGCAAGTCTAAGGGATCAGCATCACCAAAATACATTGGAAAT--TCAGGAAGACTCCTCCTCTTCAGAGTCTCCATGCACAAGTACACAAATGAAGGCCTGCTTTGAGATACTTCTTCTTCCAAA--TCATCCAGGATAGCTGTAGCACTGATTTCAAACACCTTCCATGACCCAACAAGTTCTTCAGGTGAAATCCTTTTCTTTTCTGAAATAGGTCTTAGTGGCTTCTCATCTGCCTCGCTGCCAAGACAAA-CAAGATAATGAAGAGAAGCAATAATGT-AATAGAGAATTCAGATGCTTAT-GAAGTCTTATGTT--CTAA----ACTTACTGCCTCTAGACAAAGC----------GGAATCG-----AAAT------------------------------------------------
>AA60
------------------------------------------A-ACAAATAT--CAACCTCA-AT-TCAGA-ATGATA--ACACCAT--TTCAGAACTTGTATTCCATACTTTTTGG-CA-----ACACAGA-AGTCTTATAC--CTTTGGAAA--AGTGGCTTTTGGTT-GAGGTATGAAATT-GAAGC------TTACTGCACAGAACCATCTG-CCCATCTTCTCTTGACTTCTGTCTTGGAACGAACCTCAAGTAGTT-TCCCTTCATCACTATAATC-CCTCTCCATCACAAGGTTTGTGCCCTCATCAGAATACCAACCAACACCAATGGTCAACACACCATCTTCGTTTGTGTCAACATATGCTGTAATGCCACCGGGCAACCACAGAACCACAACATCCTGCAAATCTAAGGCATCAGCATCAACAAAATGTTCAGGAAGT--CCAGGAGCACTCCTCCTCTTTAGAGTTTCCATACACAAGTACACATATGAAGGTCTTGTTCCAGATGTTCCTTCTTCCACA--TCATCTAGGATAGTAGTAGCACTTTTTTCAAACACCTTCCACAACCCAGTAAGTTCTGTGGGTGAAATCCTTTTCTCATTTGAAATGGGGTTTAATGAGCTTTTATCTGTTTCACTGCCAGAAAAT-----GATAAATAAGAGAAGAAATCAGTA-AATAGAGAATTGAATTGAATATAAAAGCCATATATT--CTA-----------TGACTCTAGACCAAGC-AAGAAAGGTTGAATTG-----AATTAA--CCAATACATGTAGGTTCAACTTCAATTGGGGCAATC---ATTTG
>AAR4
-GCTTTCTGCTTATAA-AGCACACAT-AC-TCCAGTGTAAGTA-TCATAC----AAACCTAA-CATACACT-AAAATA--ATACC----CTCTGAAATTGTGTT-------TTCCAAGCA-----AAGTGAA-AG--TTCATG--CTGTGCAAA--AACTTCTGTTACTT-AAGATGTCAAAGT-GGAGCCT----ATATTACACAGAATCATCTG-ACCATCTCCTCTTTACTTCAGATTTAGAGCGAACCTCAAGTAGCT-TCCCATCATCACCATAATC-CCTTTCCATAACAAGGTTTGTGCCATCACTGGAATACCATCCACAGCCAACAGTTAACACGCCTTCTTCTTTTGTGTCAACATATGCTGTAATACCACCAGGCAACCAAAGAACTGTGACATCCTGCAAGTCTAAGGGATCAGCATCACCAAAATACATTGGAAAT--TCAGGAAGACTCCTCCTCTTCAGAGTCTCCATGCACAAGTACACAAATGAAGGCCTGCTTTGAGATACTTCTTCTTCCAAA--TCATCCAGGATAGCTGTAGCACTGATTTCAAACACCTTCCATGACCCAACAAGTTCTTCAGGTGAAATCCTTTTCTTTTCTGAAATAGGTCTTAGTGGCTTCTCATCTGCCTCGCTGCCAAGACAAA-CAAGATAATGAAGAGAAGCAATAATGT-AATAGAGAATTCAGATGCTTAT-GAAGTCTTATGTT--CTAA----ACTTACTGCCTCTAGACAAAGC----------GGAATCG-----AAAT------------------------------------------------
>AF1
------AATCATAC---AACCACAGTTGG-------GCAAGGA-TAATAC----AAGGCATT-------GC-TAAATA--CCATT----CTTTCGAGTTGTAATCCACCAATTTAGA-CA-----AAATAGA-CAT-TCTGCT--TTGTGTAAA--AGTGAATGTTGATC-ATGGCATCAACAC-GGGGC---------TTACACAGAGTCATCTG-CCCATCTCCTCTTGATTTCAGATTTAGAACGAACTTCAAGTAGTT-TGCCATCAGTACCATAATC-CCTCTCCATGACAAGGTTTGTGCCATCATTAGAATACCATCCAACGCCAACAGTTAACACACCATCTTCCTTTGTGTCAACATATGCTGTAATGCCACAAGGCAACCAAAGAACGGTGACATCCTGTGCATCTAATGGATCTGCATCAGAAAAATGCATAAGAAAT--TCAGGAAGACTTCTCCTTTTCAGCGTCTCCATGCACAAGTACACAAGTGAAGGCCTGCTTTGGGGTGTTTCTTCTTCCAAA--CCATCCAGAATAGCAGTAGCACTTATTTCAAACACCTTCCATGACCCAACAAGATCTTTTGGTGAAATCCTTTTCTTCTGTGAAAGAGGTGTTAATGGCTCTTCCTCTGTCTCACTGCCAGGAAAAC----GACACAAATGAGAATCACACACAT-AACAGATAATTTAACTGCTCCATCAAGTCTGAGGTA--CTAA------TTATTTCCCCTAGACAGAACGAAGGAAATCGTAATTT-----ATATAA--CCAACACATTAAATGTCTTCTTTATATGGAAAGTTCAGCTTTT-
>AG2
------AATCATAC---AACCACAGTTGG-------GCAAGGA-TAATAC----AAGGCATT-------GC-TAAATA--CCATT----CTTTCGAGTTGTAATCCACCAATTTAGA-CA-----AAATAGA-CAT-TCTGCT--TTGTGTAAA--AGTGAATGTTGATC-ATGGCATCAACAC-GGGGC---------TTACACAGAGTCATCTG-CCCATCTCCTCTTGATTTCAGATTTAGAACGAACTTCAAGTAGTT-TGCCATCAGTACCATAATC-CCTCTCCATGACAAGGTTTGTGCCATCATTAGAATACCATCCAACGCCAACAGTTAACACACCATCTTCCTTTGTGTCAACATATGCTGTAATGCCACAAGGCAACCAAAGAACGGTGACATCCTGTGCATCTAATGGATCTGCATCAGAAAAATGCATAAGAAAT--TCAGGAAGACTTCTCCTTTTCAGCGTCTCCATGCACAAGTACACAAGTGAAGGCCTGCTTTGGGGTGTTTCTTCTTCCAAA--CCATCCAGAATAGCAGTAGCACTTATTTCAAACACCTTCCATGACCCAACAAGATCTTTTGGTGAAATCCTTTTCTTCTGTGAAAGAGGTGTTAATGGCTCTTCCTCTGTCTCACTGCCAGGCAAAC----GACACAAATGAGAATCACACACAT-AACAGATAATTTAACTGCTCCATCAAGTCTGAGGTA--CTAA------TTATTTCCCCTAGACAGAACGAAGGAAATCGTAATTT-----ATATAA--CCAACACATT----------------------------------
>AH26
-------------------------------------------------------AACCTTATTTTTCAGT-ACACTCCGTACCCTC--CTCTCAGGCCGTATTGTATAACTC------------ACAGGGAAAGTCTTTATA--TTTTGCAAA-----------------GAGGTGTCATTGT-GGGGCTT----ATATCACATTGAGTGACCTG-ACCACCTTCTCTTGAGTTCAGTTTTAGAGCGGACCTCTAACAACT-TTCCATCAGCACCGTAGTC-CCTCTCCATGACAAGGTTTGTGCCGTCATCAGAATACCATCCTGCGCCTATAGTCAGCACACCGTCTTCTTTTGTGTCAACATATGCTGTAATTTGACCAGGCAACCAAAGAACTGTAACCTCCTGCATGTCTAAGGCATCTTCATCAGCAAAATGCTCAGAAACT--TCAGGAAGACTTCTCCTATTCAAAGTCTCCATGCACAGGTACACAAATGAAGGCCTCTTTTCAGGTGTGTTTTTTTCCAAA--TCTTCTAAGATAGCAGTAGCACTGATTTCAAACACCTTCCATGTTCCAACAAGCTCTGATGGTGAGATCCGCCTCTGCTGCGAGAGTGGCTCTAATGGGGTTTCTCCCGTCTCACTGCAAGAA---------AAATAGAAGACAAGTAATCATAT-AACAAAGTATTCTGGCGGTTAT-AATTATTCTTCTA--CTTA----------TGCCTCTGTACAAGAT---GAGAACT----------------------------------------------------------------
>AME1
-GCTTTCTGCTTATAA-AGCACACAT-AC-TCCATTGTAAGTA-TCATAC----AAACCTA-------------------ATACC----CTCTTGTGTTGTGTTCCACACATTCCAAGCA-----AAGTGAG-----TTCATG--CTGTGCAAA--AACTTTTGTTACTT-ACGTTGTCAGAGT-GTAGCCT----ATATTACACAGAATCATCTG-ACCATCTCCTCTTTACTTCAGATTTAGAGCGAACCTCAAGTAGCT-TCCCATCATCACCATAATC-CCTTTCCATAACAAGGTTTGTGCCATCACTGGAATACCATCCACAGCCAACAGTTAACACGC---CTTCTTTTGTGTCAACATATGCTGTAATACCACCAGGCAACCAAAGAACTGTGACATCCTGAAAGTCTAAGGGATCAGCATCACCAAAATACATTGGAAAT--TCAGGAAGACGACTCCTCTTCAGAGTCTCCATGCACAAGTACACAAATGAAGGCCTGCTTTGAGATA---CTTCTTCCAAA--TCATCCAGGATAGCTGTAGCACTGATTTCAAACACCTTCCACGACCCAACAAGTTCTTCAGGTGAAATCCTTTTCTTTTCTGAAATAGGTCTTAGTGGCTTCTCATCTGCCTCACTGCCAAGACAAA-CAAGATAATGAAGAGAAGCAATAATGT-AATAGAGAATTCAGATGCTTAT-GAAGTCTTATGTT----------------------------------------------------------------------------------------------------------
>AP25
---------------------------------------------TATTTGC--AAACCTTATTTTTCAGT-ACACTCCGTACCCTC--CTCTCAGGCCGTATTGTATAACTC------------ACAGGGAAAGTCTTTATA--TTTTGCAAA-----------------GAGGTGTCATTGT-GGGGCTT----ATATCACATTGAGTGACCTG-ACCACCTTCTCTTGAGTTCAGTTTTAGAGCGGACCTCTAACAACT-TTCCATCAGCACCGTAGTC-CCTCTCCATGACAAGGTTTGTGCCGTCATCAGAATACCATCCTGCGCCTATAGTCAGCACACCGTCTTCTTTTGTGTCAACATATGCTGTAATTTGACCAGGCAACCAAAGAACTGCAACCTCCTGCATGTCTAAGGCATCTTCATCAGCAAAATGCTCAGAAACT--TCAGGAAGACTTCTCCTATTCAAAGTCTCCATGCACAGGTACACAAATGAAGGCCTCTTTTCAGGTGTGTTTTTTTCCAAA--TCTTCTAAGATAGCAGTAGCACTGATTTCAAACACCTTCCATGTTCCAACAAGCTCTGATGGTGAGATCCGCCTCTGCTGCGAGAGTGGCTCTAATGGGGTTTCTTCCGTCTCACTGCAAGAA---------AAATAGAAGACAAGTAATCATAT-AACAAAGTATTCTGGCGGTTAT-AATTATTCTTCTA--CTTA----------TGCCTCTGTACAAGAT---GAGAACT----------------------------------------------------------------
>APA47
-GCTTTCTTCTTAT---AACATTTATTAGTCCCATTACAAATA-TCATGC----TAAGTTTT-CATCCAGT-AAAATA--CCACT----CTTTCAAGTTGTGATCCACCAATTTAGA-CA-----AAATAGA-CCT-TCTTCT--TTGTGTAAA--AGTGAATGTTGATC-ATGGCATCAACAT-GGAGCATATATTTGTTACATAGAGTCATCTG-ACCATCTCCTCTTGATTTCAGATTTAGAACGAACTTCAAGTAATT-TGCCATCAGTACCATAGTC-CCTCTCCATTACAAGGTTTGTGCCATCATTAGAATACCATCCAACGCCAACAGTTAATACACGATCTTGTTTTGTGTCAACATATGCTGTAATGCCACCAGGCAACCAAAGAACGGTGACATCCTGTGAGTCTAATGGATCTGCATCAGAAAATTGCATAGGAAAT--TCAGGAAGACTCCTCCTCTTCAGAGTCTCCATGCACAAGTACACAAGCGAAGGCCTACTTTGGGGTGTTTCTTCTTCCAAA--CCATCCAGAATAGCAGTAGCACTGATTTCAAACACCTTCCATGATCCAACAAGATCTTTTGGTGAAATCCTTTTCTTCTGTGAAAGAGGTGTTAATGGTTCTTCCTCTGTCTCACTAACAGCCAAAC----GACAAATAAAAAAAG-----GTAA-AGTCAACATTTAACGTTCTTTAAGACCTCTTGGTTT--TTTT------AAATATCACCAATGTAGGGG-GTGGAAGTGGAACTTG-----GAACCT--TCCATGCCTT-TCTCCTAACTCCCAACAAGAGGCGATATTTAAA
>AR2
------------------------------------------------------------------------------------------------------------------------------------------------------------------------------------------------------ATTACACAGAATCATCTG-ACCATCTCCTCTTTACTTCAGATTTAGAGCGAACCTCAAGTAGCT-TCCCATCATCACCATAATC-CCTTTCCATAACAAGGTTTGTGCCATCACTGGAATACCATCCACAGCCAACAGTTAACACGC---CTTCTTTTGTGTCAACATATGCTGTAATACCACCAGGCAACCAAAGAACTGTGACATCCTGAAAGTCTAAGGGATCAGCATCACCAAAATACATTGGAAAT--TCAGGAAGACGACTCCTCTTCAGAGTCTCCATGCACAAGTACACAAATGAAGGCCTGCTTTGAGATA---CTTCTTCCAAA--TCATCCAGGATAGCTGTAGCACTGATTTCAAACACCTTCCACGACCCA----------------------------------------------------------------------------------------------------------------------------------------------------------------------------------------------------------------------------------------------------------
>AS57
-GATTTTTGCATACCA-AGCATTTGT-AA-CCCATTGCATGTT-TCATATAT--CAACCTCA-ATTCCAGA-AAAATA--ATGGCAT--CTTTCAAGTTGTATTCCACACATTCCAG-CA-----AAATGAA-AGTCTTTTCC--TTTTGAAAA--AGTGGCTTTTGGTT-GAGGTATCAAATT-GAGGC------TTACTACACAGAGCCATCTG-CCCATCTTCTCTTGATTTCAGATTTAGAACGAACCTCAAGCAGTT-TCCCTTCATCACTATAATC-CCTCTCCATCACAAGATTTGTGCCATCATTAGAATACCATCCAACACCAATGGTCAATACGCCATCTTCCTTTGTGTCAACATAAGCTGTAATGCCACCAGGCAACCACAGAACTGTGACATCCTGCAAGTCTAAGGCATCAGCATCAACAAAATGCACAGAAAAT--TCTGGAAGACTCCTCCTCTTCAGAGTCTCCATGCACAAGTACACAAATGAAGGTCTCTTTTCAGATGTTTCTTCTTCCAAA--TCATCTAGGATAGCAGTAGCACTTATTTCAAACACCTTCCATAACCCAACAAGCCCTGTGGGTGACATCCTTTTCTCATTTGAAATGGGATTTAATGAGCTTTCCTCTGTTTCACTGCCAGAGAATT--G-AATATATAAGAGAAGAAATCATGT-AACAGAGAATTGAATTGCATAT-GAAGCCATATGTT--CTAA----------------------------------------------------------------------------------------------------
>ASA51
-------------------------------------------------------------------------------------------------------------------------------------------------------------------------------------------------------------------------------------------------------------------GTT-TGCCATCAGCACCATAATC-CCTCTCCATCACAAGGTTTGTGCCATCATTAGAATACCATCCAACGCCAACAGTTAACACACCATCTTCCTTTGTGTCAACGTATGCTGTAATGCCACCAGGAAACCAAAAAACGGTGACATTCTGTGAGTCTAATGGATCTGCATCAGTAAAATGCATAGGAAGT--TCAGGAAGACTCCTCCTTTTCAGAGTCTCCATGCACAAGTACACAAATGAAGGCCTACTTTGTGGTGTTTCATCTTCCAAA--CCATCCAGAATAGCAGTAGCACTAATTTCAAACACCTTCCATGATCCAACAAGATCTTTTGGTGAAATCCTTTTCTTCCTTGAAATAGGTGTTAATGGCTCTTCCTCTGTCTCACTGCCAGGCAAAC----GACACAAATGAGAAGTGCTCACAT-AACAGCGAATTTAACTGAAGCACCAAGTTTGAGGTCTGCTAA------TTATTTCCACTATACAAAAC-AAGAAAATAGTAATTG---------------------------------------------------------
>CB35
T----------------TTCAACTAT-------AATATAAATT----------TTAACCTTATTTTTCAAT-ACACTC--TAATCCC--CTCTCAGGCTGTATTGTACACATTTTAC-TC-----CCAGGGAAACATTTTGCA--CTCTGCAAA-CATTATTTGTTACTG-GAGGTGTCACCGT-GGGGCTT----ATATTACATTTACTCACTTG-ACCACCTTCTCTTGACTTCCGTTTTAGAGCGAACCTCTAGCAGCT-TCCCATCAGCACCATAGTC-CCTTTCCATGACAAGGTTTGTGCCATCATCAGAATACCATCCAAAGCCTATACTTAGAACACCATCTTCTTTTGTGTCAACATATGCTGTTACTTGACCAGGCAACCAAAGAACTGTGACATCCTGCATGTCTAAGGCATCTTCATCAGAAAAATACTCAGGAACT--TCAGGAAGACTTCTCCTCTTCACAGACTCCATGCACAGGTACACAAATGAAGGCCTCGTTTCAGGTGTTGTTTTTTCCAAA--TCTTCTAAGATAGGAGTAGCACTGATTTCAAATACCCTCCATGTTCCAACAAGCTCTGATGGTGAAATCCGTTTTTGCTCTGAGAGTGGCTCTAATGGGATTTCTCCTGGCTCACTGCAAGAA------AAGAAATAGAAGATGAGTAATCATAT-AACAAAGTATTCTAGCAGTTAT-AATTCTTCTTCTA--CTTA----------TGCCTCTGTATAAGAC---GAGAATTAGAATTG---------------------------------------------------------
>CD18
----TTTTGAATATCA-AGCATTTGT-AA--CCATTGCAGGTA-TCATATAT--CAACCTCA-GT-CCAGT-AAAATA--ACATCAT--CTTTATAGTTTTATTCCACACATTTCAG-CA-----ACATGGA-AATCTTCTCCTTTTTTGCCAG--CATGGCTTTTAGTT-GAGGTATGAAGTT-GAGGC------TTACTGCACAGAACCATCTG-TCCATCTTCTCTTGATTTCAGATTTGGAACGAACCTCAAGTAGTT-TCCCTTCATCACTATACTC-CCTTTCCATCACAAGGTTTGTGCCATCATTAGAATACCATCCAACACCAATGGTCAACACGCCATCTTCCTTTGTGTCAACATAAGCTGTAATGCCACCAGGCAACCACAGAACCGTGACATCCTGCAAATCTAAGGCATCAGCATCAACAAAATGCACAGGAAAT--TCAGGAAGACTCCTCCTCTTCAGAGTTTCCATACACAAGTACACATATGAAGGTCTCGCTTCAGATGTTCCTTCTTCCACA--TCATCTAGGATAGCAGTAGCACTTATTTCAAACACCTTCCATAACCCCACAAGCTCTGTGGGTGAAATCCTTTTCTCATTTGAAATGGGATCTAATGAGCTTTCCTCTATTTCACTGCCAGAAAAT-----GATATATGAGAGAAGAAATCATG------------TGAATTACATAAAAAAGCCACATGTT--CGAGTTTGATATGAGACTTGTAGACCAAGC-AAGAAAGGTTAAATTG-----AATTAA--CCAATA--------------------------------------
>CDE34
-------------------------------------------------------AACCTTATTTTTCAAT-ACACTC--TAATCCC--CTCTCAGGCTGTATTGTACACATTTTAC-TC-----CCAGGGAAACATTTTGCA--CTCTGCAAA-CATTATTTGTTACTG-GAGGTGTCATCGT-GGGGCTT----ATATTACATTTACTCACCTG-ACCACCTTCTCTTGACTTCCGTTTTAGAGCGAACCTCTAGCAGCT-TCCCATCAGCACCATAGTC-CCTTTCCATGACAAGGTTTGTGCCATCATCAGAATACCATCCAAAGCCTATACTTAGAACACCATCTTCTTTTGTGTCAACATATGCTGTTACTTGACCAGGCAACCAAAGAACTGTGACATCCTGCATGTCTAAGGCATCTTCATCAGAAAAATACTCAGGAACT--TCAGGAAGACTTCTCCTCTTCACAGACTCCATGCACAGGTACACAAATGAAGGCCTCGTTTCAGGTGTTGTTTTTTCCAAA--TCTTCTAAGATAGGAGTAGCACTGATTTCAAATACCCTCCATGTTCCAACAAGCTCTGATGGTGAAATCCGTTTTTGCTCTGAGAGTGGCTCTAATGGGATTTCTCCCGGCTCACTGCAAGAA------AAGAAATAGAAGATGAGTAATCATAT-AACAAAGTATTCTAGCAGTTAT-AATTCTTCTTCTA--CTTA----------TGCCTCTGTATAAGAC---GAGAA------------------------------------------------------------------
>CF38
-GCTTTCTGCATACAA-ATCATTTGT-AACTCCATTGCATGTA-TCATATGC-ACAACCATA-TTTCCGGT-AAAACA--ATGCCAT--CTCCCAGGTTGTATTCCATACATTACAGACA-----AAATGTA-AGTCCTTTCC--TTGTGCAAA--AGTGACTTTTGCTT-GAGGTGTCAAATT-GGGGC------TTATAGCACAGAATCAGCCG-TCCATCTTCTCTTGACTTCAGATTTAGACCGAACCTCCAGTAGCT-TCCCATCGGCACTGTAATC-CCTCTCCATCACAAGGTTTGTGCCATCATTAGAATACCATCCGACGCCAACAGTCAACACAGCATCTTCCTTTGTGTCAACATATGCTGTAATGCCACCAGGTAACCACAGAACCGTAACATCCTGCATGTCTAAGGCATCGGCATCGACAAAATGCACAGGAACT--TCAGGAAGACTCCTCCTCTTCAGAGTCTCCATGCACAAGTACACAAATGAAGGCCTCTTTTCAGATATTTCTTCTATCATA--TCATCCAGGATAGCAGTAGCACTTATTTCAAACACCTTCCATGACCCAACAAACTCTTTGGGCGAAATCCTTTTCTCATGTGAAATGGGCTTTAATGAGCTTTCTTCTGTCTGACTGCTAGAAAAAG-AAAGATATTGAAGTGAAGAAATCATGT-AACAGGGAATTGAATTGCTTAT-GAAGTCATCTGTT--CTAA------TTA-TGCCTCTAGACTTGACAAGAAAAAGTGGAATTG-----AAATAA--CCAACACACT----------------------------------
>CH19
----TTTTGAATATCA-AGCATTTGT-AA--CCATTGCAGGTA-TCCTATAT--CAACCTCA-GT-CCAGT-AAAATA--ACATCAT--CTTTATAGTTGTATTCCACACATTTCAG-CA-----ACACGGA-AGTCTTCTCCTTTTTTGCCAA--CATGGCTTTTGGTT-GAGGTATGAAGTT-GAGGC------TTACTGCACAGAACCATCTG-TCCATCTTCTCTTGATTTCAGATTTGGAACGAACCTCAAGTAGTT-TCCCTTCATCACTATACTC-CCTCTCCATCACAAGGTTTGTGCCATCATTAGAATACCATCCAACACCAATGGTCAACATGCCATCTTCCTTTGTGTCAACATAAGCTGTAATGCCACCAGGCAACCACAGAACCGTGACATCCTGCAAATCTAAGGCATCAGCATCAACAAAATGCACAGGAAAT--TCAGGAAGACTCCTCCTCTTCAAAGTTTCCATACACAAGTACACATATAAAGGTCTCACTTCAGATGTTCCTTCTTCCACA--TCATTTAGGATAGCAGTAGCACTTATTTCAAACACCTTCCATAACCCCACAAGCTCTGTGGGTGAAATCCTTTTCTCATTTGAAATGGGATCTAATGAGCTTTCCTCTGTTTCACTGCCAGAAAAT-----GATATATGAGAGAAGAAATCATG------------TGAATTACATAAAAAAGCCACATGTT--CGAGTTTGATATGAGACTTGTAGACCAAGC-AAGAAAGGTTAAATTG---------------------------------------------------------
>CHA37
-GCTTTCTGCATACAA-ATCATTTGT-AACTCCATTGCATGTA-TCATATGC-ACAACCATA-TTTCCGGT-AAAACA--ATGCCAT--CTCCCAGGTTGTATTCCATACATTACAGACA-----AAATGTA-AGTCCTTTCC--TTGTGCAAA--AGTGACTTTTGCTT-GAGGTGTCAAATT-GGGGC------TTATAGCACAGAATCAGCCG-TCCATCTTCTCTTGACTTCAGATTTAGACCGAACCTCAAGTAGCT-TCCCATCGGCACTGTAATC-CCTCTCCATCACAAGGTTTGTGCCATCATTAGAATACCATCCGACGCCAACAGTCAACACAGCATCTTCCTTTGTGTCAACATATGCTGTAATACCACCAGGTAACCACAGAACCGTAACATCCTGCATGTCTAAGGCATCGGCATCGACAAAATGCACAGGAACT--TCAGGAAGACTCCTCCTCTTCAGAGTCTCCATGCACAAGTACACAAATGAAGGCCTCTTTTCAGATATTTCTTCTATCATA--TCATCCAGGATAGCAGTAGCACTTATTTCAAACACCTTCCATGACCCAACAAACTCTTTGGGCGAAATCCTTTTCTCATGTGAAATGGGCTTTAATGAGCTTTCTTCTGTCTGACTGCTAGAAAAAG-AAAGATATTGAAGTGAAGAAATCATGT-AACAGGGAATTGAATTGCTTAT-GAAGTCATATGTT--CTAA------TTA-TGCCTCTAGACTTGACAAGAAAAAGTGGAATTG-----AAATAA--CCAACACACT----------------------------------
>CJ24
---TTTTCTCATACCA-AGCATTTAT-AA-CCCATTACATATA-TCATATAT--CAACCTCA-AT-CCAGT--AAATA--ACACTAT--CTTTAAAGTTGCA-TCCACACATTCCGG-TA-----AAACAGA-AGTCTTTTCC--TTTTGTAAA--AGTGGCTTTTGGTT-GAGGTATGAAATT-GAAGC------TTACTGCAAAGAACCATCTG-TCCATCTTCTCTTGATTTCAGATTTGGAACGAACCTCAAGTAATT-TCCCTTCATTACTATAATC-CCTCTCCATCACAAGGTTTGTGCCATCACTAGAATACCATCCAACACCAATGGTCAACACACCATCTTCCTTTGTGTCAACATAAGCTGTAATGCCACCAGGCAACCACAGAACCGTGACATCCTGCAAATCTAAGGCATCCGCATCAACAAAATGCACAGGAAAT--TCAGGAAGGCTCCTCCTCTTCAGAGTTTCCATGCACAAGTACACATATGAAGGTCTCATTTCAGATTTTTCTTCTTCCAAA--TCATCTAAGATAGCAGTAGCACTAATTTCAAACACCTTCCATAACCCAACAAGCTCTGTGGGTGAAATCCTTTTCTCATTTGAAATGGGATTTAATGAACTTTTCTCTGTTTCACTGCCAGAAAATA--ATAATATATAAGAGAAGAAATCATGT-AACAGAGTATTGAATTGCAGAT-AAAGCCACATGTT--CTAATT--------TGATTCCAGACCAAGC-AAGAAAGGTTAAATTA-----AAATTA--CCAATACA------------------------------------
>CK7
----------------------------------TTGCATGTA-TCATATAT--CAACCTCA-CTTCCAAT-AAAATA--ATGCCAT--ATTCCAAATTGAATTCCACACATTGCAG-CA-----AAACAAA-AGTCTTTTCC--CTTTGCAAA--AGTGGCTTTTGTTT-GAGGTATCAAATT-GGAGC------TCATTGCACAGAACCATCTG-TCCGTCTTCTCTTGATTTCAGTTTTGGCACAAACTTTAAGTAGTT-TTCTTTTATCACTATAATCTCTTCTTCATCACAAGGTTTGTGCCATCGTTACAATACCATCCGACACCAACAGTCAACACACCATCTTCCTTTGTGTCAACATAAGCTGCTCCATCATCCGA-----GACATAGCATGAAAGCTTGTCAACAGGATAATCCACAGACAAAAAAATCAATTGCAACCAAGTGAGATGGTTTTTTATCTTA------------------------------------------------------------------------------------------------------------------------------------------------------------------------------------------------------------------------------------------------------------------------------------------------------------------------------------------------------------------------
>CL6
------------------------------------GCATGTA-TCATATAT--CAACCTCA-CTTCCAAT-AAAATA--ATGCCAT--ATTCCAAATTGAATTCCACACATTGCAG-CA-----AAACAAA-AGTCTTTTCC--CTTTGCAAA--AGTGGCTTTTGTTT-GAGGTATCAAATT-GGAGC------TCATTGCACAGAACCATCTG-TCCGTCTTCTCTTGATTTCAGTTTTGGCACAAACCTCAAGTAGTT-TTCTTTTATCACTATAATCTCTTCTTCATCACAAGGTTTGTGCCATCATTACAATACCATCCGACACCAACAGTCAACACACCATCTTCCTTTGTGTCAACATAAGCTGCTCCATCATCCGA-----GACATAGCATGAAAGCTTATCAACAGGATAATCCAGAGACAAAAAAATCAATTGCAACCAAGTGAGATGGTTTTTTATCTTA------------------------------------------------------------------------------------------------------------------------------------------------------------------------------------------------------------------------------------------------------------------------------------------------------------------------------------------------------------------------
>CM9
---TTTTTGGATATCA-AGCATTTGT-AA-CCCTTTGCATGCA-ACATATAT--CAACCTCA-AT-TCAGA-ATGATA--ACACCAT--TTCAGAACTTGTATTCCATACTTTTTGG-CA-----ACACAGA-AGTCTTATCC--CTTTGGAAA--AGTGGCTTTTGGTT-GATGTATGAAATT-GAAGC------TTACTGCACAGAACCATCTG-CCCATCTTCTCTTGACTTCTGTCTTGGATCGAACCTCAAGTAGTT-TCCCTTCATCACTATAATC-CCTCTCCATCACAAGGTTTGTGCCCTCATCAGAATACCAACCAACACCAATGGTCAACATACCATCTTCCTTTGTGTCAACATAAGCTGTAATGCCACCAGGCAACCACAGAACCGTAACATCCTGCAAATCTAAGGCATCAGCATCAACAAAATGCTCAAGAAGT--CCAGGAGCACTCCTCCTCTTTAGAGTTTCCATACACAAGTACACATATGAAGGTCTTGTTCCAGATGTTCCTTCTTCCACA--TCATCTAGGATAGTAGTAGCACTTTTTTCAAACACCTTCCACAACCCAGTAAGTTCTGTGGGTGAAATCCTTTTCTCATTTGAAATGGGGTTTAATGAGCTTTTATCTGTTTCACTGCCAGAAAAT-----GATAAATAAGAGAAGAAATCATTA-AATAAAGAATTGAATTGCATATAAAAGCCACATATT--CTA--------------CTCTAGACCAAGC-AAGAAAGGTTGAATTG-----AATTAA--CCAATACATTTAGGTTAAACTTCAATTAGGGCAATC---ATTTG
>CO8
---TTTTTGGATACCA-AGCTTTTGT-AA-CCCATTGCATGCA-ACATATAT--CAACCTCA-AT-TCAGA-ATGATA--ACACCAT--TTCAGAACTTGTATTCCATACTTTTTGG-TG-----ACACAAA-ATTCTTATCC--CTTTGGAAA--AGTGGCTTTTGATT-GAGGTATGAAATT-GAAGC------TTACTGCACAGAACCATTTG-CCCACCTACTCTTGACTTCTGTCTTGGAACGAACCTCAAGTAGTT-TCCCTTCATCACTGTAACC-CCTCTCCATCACAAGGTTTGTGCCCTCGTCAGAATACCAACCAACCCCAATGGTCAATACACCATCTGCCTTTGTGTCAACATATGTTGTAATGCCACCAAGCAACCACAAAACCGTAACATCCTGCAAATCTAAGGCATTAGCATCAACAAAATGTTGAGGAAGT--CCACGAGCATTCCTCCTCC--------------------------------------------------------------------------------------------------------------------------------AAATCCCCCT--------------------------------------------------------------------------------------------------------------------------------------------------------------------------------------------------------------------------------
>CP16
---TTTTTAAATATCA-AGCATTTGT-AA-CCCATTGCAGGTA-TCATATAT--CAACCTCA-GT-CCAGT-AAAATA--ACATCAT--CTTTAAAGTTGTATTCCACACATTTCGG-CA-----A-ATGGA-AGTCTCCTCCTTTTTTGCCAA--AGTGGCTTTTGGTT-GAGGTGTGAAATT-GAGGT------TTACTGCACAGAACCATCTG-TCCATCTTCTCTTGATTTCAGATTTGGAACGAACCTCGAGTAGTT-TCCCTTCATCACTATAATC-CCTCTCCATCACAAGGTTTGTGCCATCATTAGAATACCATCCAACACCAATGGTCAACACACCATCTTCCTTTGTGTCAACATAAGCCGTAATGCCACCAGGCAACCACATAACTGTGACATCTTGCAAATCTAAGGCATCAGCATCAACAAAATGCACAGGAAAT--TCAGGAAGACTCCTCCTCTTCAGAGTTTCCATGCACAAGTACACATATGAAGGTCTCATTTCAGATGTTC---CTTCCACA--TCATCTAGGATAGCAGTAGCACTTATTTCAAACACCTTCCATAACCCAACAAGCTCTGTGGGTGAAATCCTTTTCTCATTTGAAATGGGATTTAATGAGCTTTCCTCTGTTTCACTGCCAGAAAAT-----GATATATGAGAGAAGAAATCATGT-AACAGAGAATTGAATTGCATATAAAAGCCACATGTT--CTAGTTTGATATGAGACTTGTAGACAAAGC-AAGAAAGGCTGAATTG-----AATTAA--CCAATAC-------------------------------------
>CR44
--------------------------------------------------------------------AAT-AAAACA--TTTGCCC--TTATTTTTAAGCCTTACGCACATCTTAT-TTTCAGCAAATGAA------TGCTT--CTGCTTCCA--CACAACCCTCGTTG-AAGGTGTCAACTT-TAGGATT----ATATCACATTTGATCAGCAG-ACCAACGCCTTTTGACTTCAGATTTACTGCGAACCTCAAGCAACT-GCCCATCAGCCCCATAGTC-TCTCTCCATGACAAGGTTTGTGCCATCATCAGAATACCATCCAACACCAATACTGAGCACACCATCTTCCTTTGTGTCTACATAAGCCGTAATACCACCAGGCAACCAAAGAACTGTGACATCCTGCATGTCTAAAACATCTTCATCAGTAAACTGCATAGGAACT--TCAGGAAGACTCCTCCTCTTAAGAGTCTCCATGCACAAGTATACATATGAAGGTCTCTTTTCAGCTGTTACTTCTGCTAAATCTCTTCTAAGATAGCAGTGGCACCGATTTCAAAGACTTTCCATGATCCAACAAGCTCTGAAGGTGAAATCCTTTTCCTCTGTGAGATTGGCTTTAATGAACTTTCCTCCGTCTCACTGTCACGACAAC-TAAGTTAGAGAAGCTGGCCAGCAATGTTAAAGGAATATCCAATTAGTTCT-----------------TGA------CTTTTAATGCTGCCAAAAAC-AAAAAAA------------------------------------------------------------------
>CT15
---TTTTTAAATATCA-AGCATTTGC-AA-CCCATTGCAGGTA-TCATATAT--CAACCTCA-GT-CCAGT-AAAATA--ATATCAT--CTTTAAAGTTGTATTCCACACATTTCGG-CA-----ACATGGA-AGTCTCCTCCTATTTTGCCAA--AGTGGCTTTTGGTT-GAGGTATGAAATT-GAGGC------TTACTGCACAGAACCATCTG-TCCATCTTCTCTTGATTTCAGATTTGGAACGAACCTCGAGTAGTT-TCCCTTCATCACTATAATC-CCTCTCCATCACAAGGTTTGTGCCATCATTAGAATACCATCCAACACCAATGGTCAACACACCATCTTCCTTTGTGTCAACATAAGCTGTAATGCCACCAGGCAACCACATAACTGTGACATCTTGCAAATCTAAGGCATCAGCATCAATGAAATGCACAGGAAAT--TCAGGAAGACTCCTCCTCTTCAAAGTTTCCATGCACAAGTACACATATGAAGGTCTCATTTCAGATGTTC---CTTCCACA--TCATCTAGGATAGCAGTAGCACTTATTTCAAACACCTTCCATAACCCAACAAGCTCTGTGGGTGAAATCCTTTTCTCATTTGAAATGGGATTTAATGAGCTTTCCTCTGTTTCACTGCCAGAAAAT-----GACATATGAGAGAAGAAATCATGT-AACAGAGAATTGAATTGCATATAAAAGCCACATGTT--TTAGTTTGAT-TGAGACTTGTAGACAAAGC-AAGAAAGGTTGAATTG-----AATTAA--CCAATAC-------------------------------------
>DA12
---TTTTTGCATATCA-AGCATTTGT-AA-CCCATTGCATGCA-TCATATAT--CAACCTCA-AT-CCAGA-AAGATA--ACACCAT--TTTAGAACTTGTATTCTATACTTTTT-----------------------------------------------------------------AATT-GAGGC------TTACTGCACAGAACCATCTG-GCCATCTTCTCTTGACTTCAGTTTTGGAACGAACCTCAAGTAGTT-TCCCTTTATCACTATAATC-CCTCTCCATCACAAGGTTTGTGCCATCATCAGAATACCAACCAACACCAATGGTCAACACACCATCTTCCTTTGTGTCAACATATGCTGTAACGCCACCAGGCAACCACAGAACTGTAACATCCTGCAAATCTAAGGCATCAGCGTCAACAAAATGCTCAGGAAAT--CCAGGAACACTCCTCCTCTTCAGAGTTTCCATACACAAGTACACATATGAAGGTCTTGTTCCAGATGTTCCTTCTTCGGCA--TCATCTAGGATAGCAGTAGCACTCTTTTCAAACACCTTCCATAACCCAGTAAGGTCTGTGGGTGAAATCCTTTTCTCATTTGAAATGGGATTTAATGAGCTTTTCTCTGTTTCACTGCCAGAAAAT-----GATATATAAGAGAAGAAATCATGT-AACAGAGAATTGAATTGCATATAAAAGCCACATGTT--CTA-----------------------------------------------------------------------------------------------------
>DB53
ACATTCTGCTTTGTGTCAACCACAGTTAG----------------------------------------GC-AAAATA--ACACT----ATTTCGAATTGAGATCCACCAATTTAGA-CA-----AAATAGA-CAT-TCTGCT--TTGTGTAAA--AGTGAACATTGATC-ATGGCATCAACAT-GGGGCATATATTTGTTACATAGAATCATCTG-ACCATCTCCTCTTGATTTCAGATTTAGAACGAACTTCAAGAAGTT-TGCCATCAGTACCGTAATC-CCTCTCCATGATAAGGTTTGTGCCATCATTAGAATACCATCCAACGCCAACAGTTAACACACCATCTTCCTTTGTGTCAACATATGCTGTAATGCCACCAGGCAACCAAAGAACGGTGACATCCTGTGCGTCTAATGGATCTGCATCAGCAAAATGCATAGGAAAT--TCAGGAAGACTCCTCCTTTTCAGAGTCTCCATGCACAAGTACACAAGTGAAGGCCTACTTTGGGGTGTATCTTCTTCCAAA--CCATCCAGAATAGCAGTAGCACTGATTTCAAACACCTTCCATGACCCAACAAGATCTTTTGGTGAAATCCTTTTCTTCTTTGAAAGAGGTGTTAATGTCTCTTCCTCTTTTTCACTGCTAGAAAAA-----ACGAAATTTTATTAACGTCCACAT-AACAGAGAATTTAACCGCCTCATCAAGTCTGAGGTT--CTAA------TTATTTCCCCTAGACAGAAC-AAGGAAATCGTAATT----------------------------------------------------------
>DC1
------------------ACCACAGTTAG-------GCAAAGA-TATTAC----AAGGCATT-------AC-TAAATA--ACACT----ATTTCAAATTGAGATCCACCAATTTAGA-CA-----AAATAGA-CAT-TCTGCT--TTGTGTAAA--AGTGAACATTGATC-ATGGCATCAACAT-GGGGCATATATTTGTTACATAGAATCATCTG-ACCATCTCCTCTTGATTTCAGATTTAGAACGAACTTCAAGAAGTT-TGCCATCAGTACCGTAATC-CCTCTCCATGATAAGGTTTGTGCCATCATTAGAATACCATCCAACGCCAACAGTTAACACACCATCTTCCTTTGTGTCAACATATGCTGTAATGCCACCAGGCAACCAAAGAACGGTGACATCCTGTGCGTCTAATGGATCTGCATCAGCAAAATGCATAGGAAAT--TCAGGAAGACTCCTCCTTTTCAGAGTCTCCATGCACAAGTACACAAGTGAAGGCCTACTTTGGGTTGTATCTTCTTCCAAA--CCATCCAGAATAGCAGTAGCACTGATTTCAAACACCTTCCACGACCCAACAAGATCTTTTGGTGAAATCCTTTTCTTCTTTGAAAGAGGTGTTAATGTCTCTTCCTCTTTTTCACTGCTAGAAAAA-----ACGAAATTTTATTAACGTCCACAT-AACAGAGAATTTAACCGCTGCATCAAGTCTGAGGTT--CTAA------TTATTTCCCCTAGACAGAAC-AAGGAAATCGTAATT----------------------------------------------------------
>DD1
------AATCATAC---AACCACAGTTAC-------GCAAAGA-TATTAC----AAGACATT-------GC-TAAATA--CCACT----GTTTCAAGTTGAGATCCACCAATTTAGA-CA-----AAATAGA-CAT-TCTGCT--TTGTGTAAA--AGTGGATGTCGATC-ATGGCATCAAAAT-GGGGCATATATTTGTTACATAGAGTCATTTG-ACCATCTCCTCTTGATTTCAGATTTAGAACGAACTTCAAGTAGTC-TGCCATCAGTACCATAATC-CCTCTCCATGACAAGGTTTGTGCCATCATTAGAATACCATCCAACGCCAACAGTTAACACACCATCTTCCTTTGTGTCAACATGTGCTGTAATGCCACCAGGCAACCAAAGAACGGTGACATCCTGAGTATCTAATGGATCTGCATCAGCAAAATGCATAGGAAAT--TCAGGAAGACTCCTCCTTTTCAGAGTCTCCATGCACAAGTACACAAGTGAAGGCCTACTTTGGGGTGTTTCTTCTTCCAAA--CCATCCAGAATAGCAGTAGCACTGATTTCAAACACCTTCCATGACCCAACAAGATCTTTTGGTGAAATCCTTTTCTTCTGTGAAAGAGGTGTTAATGGCTCTTCATCTGTCTCACTGCCAGGCAAAC----GACACAAATGAGAATCACCCTCAT-AACAGAGAATTTAACTGCTGCATCAAGTCTGAGGTT--CTAA------TTATTTCCCCTAGACAGAAC-AAGGAAATTGTAGTTT-----ATATAA--CCAACACATT----------------------------------
>DIM50
------AATCATAC---AACCACAGTTAG-------GCAAAGA-TATTAC----AAGGCATT-------GC-TAAATA--CCAAT----GTTTCAAGTTGAGATCCACCAATTTAGA-CA-----AAATAGA-CAT-TCTGCT--TTGTGTAAA--AGTGGATGTCGATC-ATGGCATCAAAAT-GGGGCATATATTTGTTACATAGAGTCATTTG-ACCGTCTCCTCTTGATTTCAGATTTAGAACGAACTTCAAGTAGTC-TGCCATCAGTACCATAATC-CCTCTCCATGACAAGGTTTGTGCCATCATTAGAATACCATCCAACGCCAACAGTTAACACACCATCTTCCTTTGTGTCAACATGTGCTGTAATGCCACCAGGCAACCAAAGAACGGTGACATCCTGAGTATCTAATGGATCTGCATCAGCAAAATGCATAGGAAAT--TCAGGAAGACTCCTCCTTTTCAGAGTCTCCATGCACAAGTACACAAGTGAAGGCCTACTTTGGGGTGTTTCTTCTTCCAAA--CCATCCAGAATAGCAGTAGCACTGATTTCAAACACCTTCCATGACCCAACAAGATCTTTTGGTGAAATCCTTTTCTTCTGTGAAAGAGGTGTTAATGGCTCTTTATCTGTCTCACTGCCAGGCAAAC----GACACAAATGAGAATCACCCACAT-AACAGAGAA-TTAACTGCTGCATCAAGTCTGAGGTT--CTAA------TTATTTCCCCTAGACAGAAC-AAGGAAATTGTAGTTT-----ATATAA--CCAACACATT----------------------------------
>EN45
------------------------------------------------------------------------AAA--------------------------------------------------ATATAAAAAATTTATACA--TTTAACTAG--CAGAGTT--------CCATAATTAATTA-TGGATTT----TTACTAAAAGACGCTTGCGTAGTCA--TGACAATCATGTATCATCTACAATGCACTCAGGTCATTCACATTATAGGCCCCATAGTC-CCTTTTCATAACAAGGTTTGTGCCATCATCAGAATACCATCCAACACCTATACTGAGTACATCATCTTTCTTTGTATCTACATAAGTTGTGATGCCATCAGGCAACCAACGAACTGTGGTATATTATATGTCTAAAGCATCTTCATCAACAAAATACATAGGAACT--TCAAAAAGACTCCTC---TTAACTATCTCCATGCATAAGTATACATATGAAGGTCTCTTTTCAGCTGTTGCTTCTCTTAAATCTCTTCTAAAATGGTAGTGGTACTGATCTCAAATACTTTCCATGCTCTAGTAAGCTCTGT-----------------------------------------------------------------------------------------------------------------------------------------------------------------------------------------------------------------------------------------------
>FC13
--CTTTTTGCATATCA-AGCATTTGT-AA-CCCATTGCATGCA-TCATATAT--CAACCTCA-AT-CCAGA-AAGATA--ACACCAT--TTTAGAACTTGTATTCTATAATTTTT-----------------------------------------------------------------AATT-GAGGC------TTACTGCACAGAACCATCTG-GCCATCTTCTCTTGACTTCAGTTTTGGAACGAACCTCAAGTAGTT-TCCCTTTATCACTATAATC-CCTCTCCATCACAAGGTTTGTGCCATCATCAGAATACCAACCAACACCAATGGTCAACACACCATCTTCCTTTGTGTCAACATATGCTGTAACGCCACCAGGCAACCACAGAACTGTAACATCCTGCAAATCTAAGGCATCAGCGTCAACAAAATGCTCAGGAAAT--CCAGGAACACTCCTCCTCTTCAGAGTTTCCATACACAAGTACACATATGAAGGTCTTGTTCCAGATGTTCCTTCTTCGGCA--TCATCTAGGATAGCAGTAGCACTTTTTTCAAACACCTTCCATAACCCAGTAAGGTCTGTGGGTGAAATCCTTTTCTCATTTGAAATGGGATTTAATGAGCTTTTCTCTGTTTCACTGCCAGAAAAT-----GATATATAAGAGAAGAAATCATGT-AACAGAGAATTGAATTGCATATAAAAGCCACATTTT--CTA-----------------------------------------------------------------------------------------------------
>FTS1
ACATTCTGCTTTGTG--TACCACAGTTAG-------GCAAAGA-TAATAC----AAGGCATT-------GC-TAAATA--ACACT----ATTTCAAGTTGAGATCCACCAATTTAGA-AA-----AAATAGA-CAT-TCTGCT--TTGCGTAAA--AGTTAACATTGATC-ATGGCATCAACAT-GGGGCATATATTTGTTACATAGAGTCAGCTG-ACCATCTCCTCTTGATTTCAGATTTAGAACGGACTTCAAGAAGTT-TGCCATCAGTACCGTAATC-CCTCTCCATGACAAGGTTTGTGCCATCATCAGAATACCATCCAACACCAACAGTTAATACACCATCTTCCTTTGAGTCAACATATGCTGTAATGCCACCAGGCAACCAAAGAATGGTGACATCCTGTGCGTCTAACGGATCTGCATCAGCAGAATGCATAGGAAAT--TCAGGAAGACTCCTCCTTTTCAGAGTCTCCATGCACAAGTACACAAGTGAAGGCCTACTTTGGGGTGTATCTTCTTCCAAA--CCATCCAGAATAGCATTAGAACTGATTTCAAACACCTTCCATGACCCAACAAGATCTTTTGGTGAAATCCTTTTCTTCTTTGAAAGAGATGTTAATGTCTCTTCCTCTTTTTCACTGCTAGAAAGA-----AAGAAATTTTATTAATGTCCACAT-AACAGAGAATTCAACTGCTGCATCAAGTCTGAGGTT--CTAA------TTATTTGCCCTAGACAGAAC-AAGGAAATCGTAATT----------------------------------------------------------
>FTS2
ACATTCTGCTTTGTG--TACCACAGTTAG-------GCAAAGA-TAATAC----AAGGCATT-------GC-TAAATA--ACACT----ATTTCAAGTTGAGATCCACCAATTTAGA-AA-----AAATAGA-CAT-TCTGCT--TTGCGTAAA--AGTTAACATTGATC-ATGGCATCAACAT-GGGGCATATATTTGTTACATAGAGTCAGCTG-ACCATCTCCTCTTGATTTCAGATTTAGAACGGACTTCAAGAAGTT-TGCCATCAGTACCGTAATC-CCTCTCCATGACAAGGTTTGTGCCATCATCAGAATACCATCCAACACCAACAGTTAATACACCATCTTCCTTTGAGTCAACATATGCTGTAATGCCACCAGGCAACCAAAGAATGGTGACATCCTGTGCGTCTAACGGATCTGCATCAGCAAAATGCATAGGAAAT--TCAGGAAGACTCCTCCTTTTCAGAGTCTCCATGCACAAGTACACAAGTGAAGGCCTACTTTGGGGTGTATCTTCTTCCAAA--CCATCCAGAATAGCATTAGAACTGATTTCAAACACCTTCCATGACCCAACAAGATCTTTTGGTGAAATCCTTTTCTTCTTTGAAAGAGATGTTAATGTCTCTTCCTCTTTTTCACTGCTAGAAAGA-----AAGAAATTTTATTAATGTCCACAT-AACAGAGAATTCAACTGCTGCATCAAGTCTGAGGTT--CTAA------TTATTTCCCCTAGACAGAAC-AAGGAAATCGTAATT----------------------------------------------------------
>GG1
GATTTTCTGTAAAGAA-AACATGTGC-AC-TTCACAATAACTT-TTATCTTTGCCAGTCTTTTGTTTCAAC-AAAACC--AGTCCCA--GCTTCAGGTAGCATTCTCCATGTTTCAT-TAG----CAATAGA-AGGCTTTGCA--TTGTGCTAGA-GTTCACTGCTCTTG-GCAGTGTCTAATT-TAGCTTT----TTATTACATGTCACCACCAG-ACCACCTTCTCTTGACTTCAGATTTGCAGCGAACCTCAAGGAGCC-TACCGTCAGCCCCATAGTC-CCTCTCCATGACAAGGTTTGTGCCATCATCGGAATACCATCCAGCACCTATACTGAGCACGCCATCTTCCTTTGTGTCTACATATGCTGTGATACCACCAGGTAACCAAAGAATGGTGATATCCTGCAGGTCTAAAACATCTTCATCAGAAAAATGCACAGAAACT--TCAGGAAGGCTCCTCCTCTTGAGAGTCTCCATACACAAGTACACATATGATGGTCTCTTCTCATCTGTGGCTTCTCCCAAATTTCTTCTGATATAGCAGTGGCACTTATTTCAAACACTTTCCATGATCCAACAAGCTCCGAAGGTGAAATTCTTTTTTGCTGTGAGATTGGCTTTAATGAACTCTCCCCTGTGTCACTGTTAAACAGAACCAAGTTAAAGGAGGCCAGAAACTGTGC-GCAAAAATCTGCATTCTATTTACCACCTACAACATGCATTGA-----AAAACTGCCGCTGAAAAATTA-ACCAAAATTAACTCTA-----ATCATA--TCAAGACAGT------------------------TGTTGTCTTA
>HB41
-GATTTCTTCTTGT---AACATTTTTTTAGTCCATCACAAATA-TCATGA----TAACCATT-CATCAAGT-GAAATA--CCACT----ATTTGAAGTTACGACCCACCAGTTCAGA-CA-----GACTAGA-CAT-TCCGGT--TTGTGTAGA--ATTGAATGTTGCTC-ATCGCATCAACAT-GGGGCATATATTTATTACATAGAGTCATCTG-ACCATCTCCTCTTGCTTTCAGATTTAGAACGAACTTCAAGTAGTT-TGCCATCAGCACCATAATC-CCTCTCTATCACAAGGTTTGTGCCATCATTAGAGTACCATCCAACGCCAATTGTTAACACATCATCTTCCTTTGTGTCAATATATGCTGTAATGCCACCAGGCAACCAAAGAACAGTGACATCCTGCGAGTCTAATGGATCTGCATCAGCAAAATGCATAGGAAAT--TCAGGAAGACTCCTCCTTTTCAGAGTCTCCAGGCACAAGTACAGAAATGAAGGCCTACTTTGGGGTGTTTCTTCTTCCAAA--CTATCCAGAATAGCAGTAGCACTAATTTCAAACACCTTCCATAATCCAACAAGTTCTTTTGGTGAAATCCTTTTCTTCTGTGAAATAGTTGTTAATGGCTTTTCCTGTGTCTCACTGCCAGGCAAAC----GACACAAATGAGAACGACTCACAT-AA-ACAGAATTTAACTGCAGCGCCAAGTTTGAGGCT--CTAA------TCATTTCTCCTAGACAGAAC-AAGAAAATAGTAATTT-----ATATAA--CCAACACATT----------------------------------
>JO20
----TTTTGAATATCA-AGCATTTGT-AA--CTATTGCAGGTA-GCATATAT--CAACCTCA-GT-CCAGT-ACAATA--ACATCAT--CTTTATAGTTGTATTCCACACATTCCAG-CA-----ACATGGA-AGTCTTCTCCTTTTTTGCCAA--CGTAGCTTTTGGTT-GAGGTATGAAGTT-GAGGC------TTACTGCACAGAACCATCTG-TCCATCTTCTCTTGATTTCAGATTTGGAACGAACCTCAAGTAGTT-TTCCTTCATCACTATACTC-CCTCTCCATCACAAGGTTTGTGCCATCATTAGAATACCATCCAACACCAATGGTCAACAAGCCATCTTCCTTTGTGTCAACATAAGCTGTAATGCCACCAGGCAACCACAGAACCGTGACATCCTGCAAATCTAAGGCATCAGCATCAACAAAATGCACAGGAAAT--TCAGGAAGACTCCTCCTCTTCAGAGTTTCCATACACAAGTACACATATGAAGGTCTCACTTCAGATGTTCCTTCTTCCACA--TCATCTAGGATAGCAGTAGCACTTACTTCAAACACCTTCCATAACCCCACAAGCTCTGCGGGTGAAATCCTTTTCTCATTTGAAATGGGATCTAATGAGCTTTCCTCTGCTTCACTGCCAGAAAAT-----GATATATGAGAGAAGAAATCATG------------CGAATTACATAAAAGAGTCACATGTT--CGAGTTTGATATGAGACTTGTAGACCAAGC-AAGAAAGGTTAAATTG-----AATTAA--CCAATA--------------------------------------
>JU21
----------TGAATA-AGCATTTGT-AA--CTATTGCAGGTA-GCATATAT--CAACCTCA-GT-CCAGT-ACAATA--ACATCAT--CTTTATAGTTGTATTCCACACATTCCAG-CA-----ACATGGA-AGTCTTGTCCTTTTTTGCCAA--CGTAGCTTTTGGTT-GAGGTATGAAGTT-GAGGC------TTACTGCACAGAACCATCTG-TCCATCTTCTCTTGATTTCAGATTTGGAACGAACCTCAAGTAGTT-TTCCTTCATCACTATACTC-CCTCTCCATCACAAGGTTTGTGCCATCATTAGAATACCATCCAACACCAATGGTCAACAAGCCATCTTCCTTTGTGTCAACATAAGCTGTAATGCCACCAGGCAACCACAGAACCGTGACATCCTGCAAATCTAAGGCATCAGCATCAACAAAATGCACAGGAAAT--TCAGGAAGACTCCTCCTCTTCAGAGTTTCCATACACAAGTACACATATGAAGGTCTCACTTCAGATGTTCCTTCTTCCACA--TCATCTAGGATAGCAGTAGCACTTACTTCAAACACCTTCCATAACCCCACAAGCTCTGTGGGTGAAATCCTTTTCTCATTTGAAATGGGATCTAATGAGCTTTCCTCTGTTTCACTGCCAGAAAAT-----GATATATGAGAGAAGAAATCATG------------CGAATTACATAAAAGAGTCACATGTT--CGAGTTTGATATGAGACTTGTAGACCAAGC-AAGAAAGGTTAAATTG-----AATTAA--CCAATA--------------------------------------
>KE1
-------------------------------------AAAT----ATTTTGC--AAACCTTATTTTTCAGT-ACACTCCGTGCCCCC--CTCTTAGCATGTGTTGCATACATCTTAC-TC-----AC-TGAA-AGTCTTTACA--TTTTGCAA-------------ACTG-GAGGTGTCATTCT-GGGGCTT----ATATTACATTTAGTCACCTG-ACCACCTTCTCTTGACTTCAGTTTTAGAGCGGACCTCTAACAACT-TCCCATCAGCACCATAGTC-CCTCTCCATGACAAGGTTTGTGCCGTCATCAGAATACCATCCGGCGCCTATAGTCAGCACACTCTCTTCATTTGTGTCAACATATGCCGTAATTTGACCAGGCAACCAAAGAATTGTAACATCCTGCATGTCTAAGGCATCTTCATCAGCAAAATGCTCAGGAACT--TCAGGAAGACTTCTCCTCTTCAAAGTCTCCATGCACAGGTACACAAATGAAGGCCTCTTTTCAGGTGTGTTTTTTTCCAAA--TCTTCTAAGATAGCAGTAGCACTGATTTCAAACACCTTCCATGTTCCAACAAGCTCTGACGGTGAAATCCGTCTCTGCTGCGAGAGTGGCTCTAATGGGGTTTCTCCCGTCTCACTGCAAGAA---------AAATAGAAGGCAAGTAATTATAT-AACAGAGTATTCTGGCGGTTCT-AATTAT-----------------------------------------------------------------------------------------------------------------
>LF2
--CTTTCTTCTTAA---AACATTTATTAG-TCCATTGGAAATA-TCATGC----TAACCATT-AATCATGT-AAAATA--CCGCT----CTTTCAAGCT----------------------------------------------GTGCGTAAA--AGTGAATGTTGCTC-ATGGTAT--------------ATATTTATT--ACAGAGTCATCTG-ACCATCTCCTCTTGATTTCAGATTTAGAACGAACTTCAAATAGTT-TGCCATCAGAACCATAATC-CCTCTCCATCACAAGGTTTGTGCCATCATTAGAATACCATCCAACGCCAACAGTTAACACACTCTCTTCCTTTGTGTCAACATATGCTGTGACGCCACCAGGCAACCAAAGAACGGTGACATCCTGTGAGTCTAATGGATCTGCATCAGCAAAATGCATAGGAAAT--TCAGGAAGAATCCTCCTTTTCAGAGTCTCCATGCACAGGTACACAAATGACGGCCTACTTTGGGGTGTCTCTGTTTCCAAA--CCATCCAGAATAGCAGTAGCACTAATTTCAAACACCTTCCATGTTCCAACAAGATCTTTTGGTGAAATCCTCTTCTTCTGTGAAATAGGTGTTAATGGATTTTCCTCTGTCTCACTGCCAGACAAAC----GACACAAATGAGAAGCGCCC-CAT-AACAGAGAATTTAATTGCAGCACCAAGTCCGAGGT-----------------------------------------------------------------------------------------------------------
>MC0
AGCTTTCTTCTTAT---AGCTTTCATTAG-TCCATTACAAGTA-TCATAC----TAACCATT-CATCCAGT-AAAACA---CAGT----CTTTCGGGTTGTGATCCACCATTTCAGG-CA-----GAGTAGA-CAT-CCTGCT--TTGTGTAGA--AGTGAATGTTGCTC-ATGGCATCAACAT-GGGGCATATATTTATTACATAGATTCATCTG-ACCAT---CTCTTGATTTCAGATTTACAACGAACTTCTAATAGTT-TACCATCAGCACCATAATC-CCTCTCCATCACAAGGTTTGTGCCATCATTAGAATACCACCCAATGCCAACAGTTAACACACGATCTTCCTTTGTGTCAACATATGCTGTAATGCCACCAGGCAACCAAAGAACAGTGACATTCTGTGAGTCTAATGGATCTGCATCAGCAAAATGCATGGGAAAT--TCAGGAAGTCTCCTCCTTTTCAGAGTCTCCATGCACAAGTACACAAATGAAGGCCTACTTTGGGGTGTTTCTTCTTCCAAA--CCATCCAGAATAGCAGTAGCACTAATTTCAAACACCTTCCATGATCCAAGAAGATCTTTTGGTGAAATCCTTTTCATCTGTGAAATAGGTGTTAATGGTTTTTCCTCTGTCTCGCTGCCAGGAAAAC----GATACAAATGAGAAGTGCCCACAT-AACACAGAATTTAACTGCAGCAC--------AGGTT--CTAA------TTATTTGCCCTAGACAAAAC-AAGAAAATTGTAATTT-----ATATAA--CCGACACAAA--GTTCTTATTTTATATATATCA-----------
>MT0
---TTTCTTCTTAT---AACATTTATTAGTCCCCTTACAAATA-TCATGC----TAACTATT-CATCTAGT-AACATA--CCAGT----CTTTCAAGTTGTTATCCACTAATTTAGA-CAT---CAAATAGA-TAT-TTTGCT--TTGTGCAAA--AGTGAATGTTGATC-ATGGCATCAA---------------TTGTTACATAGAGTCATCTG-ACCGTCTCCTCTTGATTTCAGATTTAGAATGAACTTCAAGGAGTT-TGCCATCGGTACCATAATA-CCTCTCCATCACAAGGTTTGTGCCATCATTAGAATACCATCCAATGCCAACAGTTAGCACGCCATCTTCCTTTGTGTCAACACATGTTGTAATGCCACTAGGCAACCAAAGAATAGTGACATCCTGTGATTCTATTGGATCTGCATCAGCAAAATGCATAGGAAAT--TCTGGAAGACTCCTCCTTTTCAGAGTCTCCATGCACATGTGCACAAGTGAAGGCCTAATTTAGGGTGTTTCTTCTTCCAAA--CCATCCAGAATAGAAGTAGCACTGATTTCAAACACCTTCCATGATCCAACAAGATCTTTTGGTGAAATCCTTTTCTTCTATGAAAGAGGTGTTAATGGTTTTTCCTCCATCTCACTGCCAGGAAAAC----GACAC--ATGAGAATCACCCACAT-AATAGAGAATTCAACTTCTGCACTAAGTCTGAGGTT--CTAA------TTATTTCCTCTAGACAGAAC-AAGAAATCCATAATT----------AA--CCAACACATTCTATGTCTATTTTATATGGAAAATTTTGGTTTT-
>NN48
-----------------------------------------------------------------------------------TT----CTTTCAAGT--------------------------------------------------TGTAAA--AGTGAATGTTGATC-ATGGCATCAACAT-GGGGC---------TTACACAGAGTCATCTG-ACCATCTCCTCTTGATTTCAGATTTAGAACGAACTTCAAGTATTT-TGACATCAGTACCATAATC-CCTCTCCATGACAAGGTTTGTGCCATCATTAGAATACCATCCAACGCCAACAGTTAACACACCATCTTCCTTTGTGTCAACATATGCTGTAATGCCACAAGGCAACCAAAGAACGGTGACATCCTGTGCATCTAATGGATCTGCATCAGAAAAATGCATAAGAAAT--TCAGGAAGACTTCTCCTTTTCAGCGTCTCCATGCACAAGTACACAAGTGAAATCCTGCTTTGGGGTATTTCTTCTTCCAAA--CCATCCAGAATAGCAGTAGCACTTATTTCAAACACCTTCCATGACCCAACAAGATCTTTTGGTGAAATCCTTTTCTTCTGTGAAAGAGGTGTTAATGGCTCTTCCTCTGTCTCACTGCCAGGAAAAC----GACACAAATGAGAATCACACACAT-AACAGATAATTTAAGTGCTCCATCAAGTCTGAGGTA--CTAA------TTATTTCCCCTAGACAGAACGAAGGAAATCGTAATTT-----ATATAA--CCAACACATT------------------------CCAG------
>PA42
-GCTTTCTTCTTAT---AACATTTATTAG-TCCATTACAAGTA-TCATGC----TAGCCATT-TATCCAGT-AAAATA--CCACT----CTTTCGAGTTGTGATCCACCAGATCAGA-CA-----GAATAGA-CAT-TCTGCT--TGGTGTAAA--AGTGAATGTTTCTC-ATGGCATCAACAT-GGGGCATTTATTAATTACATAGAGTCATCTG-ACCATCTCCTCTGGATTTCAGATTTTGAACAAACTTCAAGAAGTT-TGCCATCAGCACTATAATC-CCGCTCCATCACAAGGTTTGTGCCATCATTAGAATACCATCCAACGCCAACAGTTAACACATCATCTTCCTTTGTGTCAACATATGCTGTAATGCCACCAGGCAACCAAAAAACGGTGACATCCTGTGAGTCTAATGGATCTGCATCAGCAAAATGCATAGGAAGT--TCAGGAAGACTCCTCCTTTTCAGAGTCTCCATGCATAAGTATACAAATGAAGGCCTACTTTGGGGTGTTTCTTCTTCCAAA--CCATCCAGAATAGCAGTAGCGCTAATTTCAAACACCTTCCATGATCCAACAAGATCTTTTGGTGAAATCCTTTTCTTCTGTGAAATAGGTGTTAATGGCTTTTCCTCTGTCTCACTGCCAGGCAAAC----GACACACATGAGAAGTGCTCACAT-AACAGAGAATTTAACTGCAGCACCAAGTCTGAGGTT--GTAA------TTATTTCCCCTAGAAAGAAC-GAGAAAATAGTAATTG-----ATATAA--CAAACACATT-AATGTCTGCTTTATATGGAAAGTTCTGGTTTTA
>PB33
----TTCTGCAAATAA-AACATCTAT-AC-----TTGAAAACATTTTTTTGC--AAACCTTA-TTTTCAGT-ACATTC---TGCCCA--CTCTCAGCCTGTATTGTATACATCTTAC-TC-----ACAGGGGCAGTCTTTCCA--ATTTGTAGAACACTATTTGTTACCA-AAAGTGTTATTGTAGGGGCTT----ATATTACATCTCGTCATCCA-ACCACCTTCTCTTGACTTCAGTTTTAGAGCGAACCTCTAGGAGCT-TCCCATCAGCACCATAGTC-CCTCTCCATGACAAGGTTTGTGCCATCATCAGAATACCATCCAACGCCTATACTCAACACACCATCTTCTTTTGCATCGACATATGCTGTAATTTGACCAGGCAACCAAAGAACTGTAATATCTTGCATGTCTAAGACATCTTCATCAGCAAAATGCTCAGGAATT--TCAGGAAGACTCCTCCTCTTTGAAGTCTCCATACACAGGTACACAAATGGTGGCCTCTTTTCAGGTGTATCTTCCTCCCAA--TCTTCTAAGATAGCAGTGGCACTGATTTCAAACACCTTCCATGTTCCAACAAGATCTGATGGTGAAATCCGTTTTTGCTGTGAGAGTGGCTCTAATGGGGTTTCTCCCATCTCACTGCAAGAAA-----AAGAAATAGAAGATAAGTAATCATAT-GATGAAGTATTCTTCTACTTAT-------------------------------GTCTC------AGAC---AAGAATTAGAATAG---------------------------------------------------------
>PF1
-GCTTTCTTCTTAT---AACATTTATTAGTACCATTACAAATA-TCATGC----TAACTATT-CATTCAGT-AAAATA--CCACT----CTTACAAGTTGTGATCCACCAATTTAGA-CA-----AAATAGA-CAT-TCTGAT--TTGTGTAAA--AGTGAATGTTGGTC-ATGGCATCAACAT-TGGGCATATATTTGTTACATAGAGTCATCTT-ACCATCTCCTCTTGATTTCAGATTTAGAACGAACTTCAAGTAGTT-TTCCGTCAGTGCCATAATC-CCTCTCCATCACAAGGTTTGTACCATCATTAGAATACCATCCGACGCCAACAGTTAACACACCATCTTCCTTTGTGTCAACATATGCTGTAATGCCACCAGGCAACCAAAGAACGGTGACATCCTCTGAGTCTAATGGATCTGCATCAGCAAAATGCATACGAAAT--TCAGGAAGACTCCTCCTTTTCAGAGTCTCCATGCACAAGTACACAAGTGAAGGCCTACTTTGGGGTGTTTCTTCTTCCAAA--CCATCCAGAATAGCTGTAGCACTGATTTCAAACACCTTCCATGATCCAACAAGATCTTTTGGCAAAATCCTTTTCTTCTGTGAAAGAGGTGTTAATGGCTTTTCTTCTGTCTCACTGCCAGGCAAAC----GACACAAATGAGAATCACCCACAT-TACAGAGAATTTAACTGCTGCATCAAGTCTGAGGTT--CTAA------TTATTTCCCCTAGACAGAAC-AAGAAAATTGTAATTT-----ATATAA--CCAACACATT----------------------------------
>PFM1
-------TTCTTAT---AACATTTATTAG-TCCATTACAAATA-TCATGT----TAGCCATT-AATCCAGT-AAAATA--CCACT----TTTTCGAGTTGTGATCCACCAGTTCAGA-CA-----GAATAGA-CAT-TCTCCT--TTGTGTAAA--AGTGAATGTTGCTC-ATTGCATCAACAT-GGGCCATTTATTTATTACATAGATTCATCTG-ACCATCTCCTCTTGATTTCAGATCTAGAACAAACTTCAAGTAGTT-TGCCATCAGCACCATAATC-CCTCTCCATCACAAGGTTTGTGCCATCATTAGAATACCATCCAACGCCAACAGTTAACACACCATCTTCCTTTGTGTCAACGTATGCTGTAATGCCACCAGGAAACCAAAAAACGGTGACATTCTGTGAGTCTAATGGATCTGCATCAGTAAAATGCATAGGAAGT--TCAGGAAGACTCCTCCTTTTCAGAGTCTCCATGCACAAGTACACAAATGAAGGCCTACTTTGTGGTGTTTCATCTTCCAAA--CCATCCAGAATAGCAGTAGCACTAATTTCAAACACCTTCCATGATCCAACAAGATCTTTTGGTGAAATCCTTTTCTTCCTTGAAATAGGTGTTAATGGCTCTTCCTCTGTCTCACTGCCAGGCAAAC----GACACAAATGAGAAGTGCTCACAT-AACAGCGAATTTAACTGAAGCACCAAGTTTGAGGTCTGCTAA------TTATTTCCACTATACAAAAC-AAGAAAATAGTAATTG-----ATATAATCCCAACACATT-AATGTCTGCTTTATATGGAAAGTTCTGGTTTT-
>PG28
----TTCTGCAAGTAA-AGCATCTAT------------AGATTTTATTTTGC--CAACCTTATTTTTCAGT-ACATTA--TGCCCCG--CTCTCAGGCTGTATTCTATACATCTTAC-TC-----ACAGGGAAAGTCTTTGCA--ATTTGTGAAACATTATTTATTACCA-GAAGTGTCATTGT------------GTATTACATTTAGTCACCTACACCACCTCCTCTTGACTTCAGTTTTAGAGCGAACCTCTAGCAGCT-TCCCATCAGCACCATAGTC-CCTCTCCATGACAAGGTTTGTGCCATCATCAGAATACCATCCAACGCCTATACTCAGAACACCATCTTCTTTTGTGTCAACATATGCCGTAATTTGACCAGGCAACCAAAGAACTGTAATATCTTGCATGTCTAAGGCGTCTTCATCAGCAAAATGCTCAGGAACG--TCAGGAAGATTCCTCCTCTTTAGAGTCTCCATGCACAGGTACACAAATGGCGGCCTCTTTTCAGGTGTGTTTTCGTCCAAA--TCTTCTAAGATAGCAGTAGCGCCGATTTCAAACACCTTCCATGTTCCAACAAGCTCTGATGGTGAAATCCGTCTTTGCTGCGAGATTGGCTCTAATAGGGTTTCTCCTGTCTCACTGCGAGAAA-----AAGAAATAGAAGATA---TATCATAT-AATGTAGCATTCTGGCAGTTAT-AATTCTTCTTCTA--CTTA----------TGCCTCTGTATAAGAC---AAGAATTAGAATTGTCTTGATATAAT-TAGACCCATT-------------------------GTAATTTCC
>PH2
------------------------------CCCATTACAAATA-TCATGC----TAACTATT-CATTCAGT-AAAATA--CCACT----CTTACAAGTTGTGATCCACCAATTTAGA-CA-----AAATAGA-CAT-TCTGAT--TTGTGTAAA--AGTGAATGTTGGTC-ATGGCATCAACAT-TGGGCATATATTTGTTACATAGAGTCATCTG-ACCATCTCCTCTTGATTTCAGATTTAGAACGAACTTCAAGTAGTT-TTCCGTCAGTGCCATAATC-CCTCTCCATCACAAGGTTTGTACCATCATTAGAATACCATCCGACGCCAACAGTTAACACACCATCTTCCTTTGTGTCAACATATGCTGTAATGCCACCAGGCAACCAAAGAACGGTGACATCCTCTGAGTCTAATGGATCTGCATCAGCAAAATGCATAGGAAAT--TCAGGAAGACTCCTCCTTTTCAGAGTCTCCATGCACAAGTACACAAGTGAAGGCCTACTTTGGGGTGTTTCTTCTTCCAAA--CCATCCAGAATAGCTGTAGCACTGATTTCAAACACCTTCCATGATCCAACAAGATCTTTTGGCAAAATCCTTTTCTTCTGTGAAAGAGGTGTTAATGCCTTTTCTTCTGTCTCACTGCCAGGCAAAC----GACACAAATGAGAATCACCCACAT-TACAGAGAATTTAACTGCTGCATCAAGTCTGAGGTT--CTAA------TTATTTCCCCTAGACAGAAC-AAGAAAATTGTAATTT-----ATATAA--CCAACACATT----------------------------------
>PM29
----TTCTGCAAGTAA-AGCATCTAG-AG-----TTGAAAATG-TTTTTTGC--AAACCTTATTTTTCAGT-ACA--------CGGA--CTCTTAGGATGTATTGTATACATCTTAG-TC-----ATAGGGGCAGTTTTTGCA--ATTTGCAAAACATTATTTGTTACCG-GAGGTGTCACTGT-GGGGCTG----ATATTACATTTAGTCAACTG-ACCACCTTCTCTTGACTTCAGTTTTAGTGCAAACCTCTTGCAGCT-TCCCATCAGCGCCATAGTC-CCTCTCCATGACAAGGTTTGTGCCATCATCAGAATACCATCCAATGCCTATACTCAGCACACCATCTTCTTTTGTCTCAACATATGCCGTAATTTGACCAGGCAACCAAAGAACTGTAACATTCTGCATGTCTAAGGCATCTTCATCTGCAAAATGCCCAGCAACT--TCAGGGAGACTCCTCCTCTTCAGAGTTTCCATACACAAGTACACAAATAAAGGCCTCTTTTCAGGTGTGTTTTCCTCCAAA--TCTTCTACCATAGCAGTAGCACTGATTTCAAACACCTTCCATGTTCCAACAAGATCTGATGGTGAAATCCGTTTTTGCTGTGAGATTGGTTCTAATGGGGTTTCTCCTAACTCACTGCAAAATA-----AAGAAATAGAATATAAGTGATCATAT-GATGAAGAATTTTGGCAATTAT-AATTCTTCTTCTA--CTAA----------TGCCTCTGTATAAGAC---GAGAATTAGAATTG---------------------------------------------------------
>PS27
----TTCTGCAAGTAA-AGCATCTAT------------AGATTTTATTTTGC--CAACCTTATTTTTCAGT-ACATTA--TGCCCCG--CTCTCAGGCTGTAATCTATACATCTTAC-TC-----ACAGGGAAAGTCTTTGCA--ATTTGTGAAACATTATTTGTTACCA-GAAGTGTCATTGT------------GTATTACATTTAGTCACCTACACCACCTCCTCTTGACTTCAGTTTTAGAGTGAACCTCTAGCAGCT-TCCCGTCAGCACCATAGTC-CCTCTCCATAACAAGGTTTGTGCCATCATCAGAATACCATCCAACGCCTATACTCAGAACACCATCTTCTTTTGTGTCAACATATGCCGTAATTTGACCAGGCAACCAAAGAACTGTAATATCTTGCATGTCTAAGGCGTCTTCATCAGCAAAATGCTCAGGAACG--TCAGGAAGATTCCTCCTCTTTAGAGTCTCCATGCACAGGTACACAAATGGCGGCCTCTTTTCAGGTGTGTTTTCGTCCAAA--TCTTCTAAGATAGCAGTAGCGCTGATTTCAAACACCTTCCATGTTCCAACAAGCTCTGATGGTGAAATCCGTCTTTGCTGCGAGATTGGCTCTAATAGGGTTTCTCCTGTCTCACTGCGAGAAAAGCACAAGAAATAGAAGATA---TATCATAT-AATGTAGCATTCTTCTACTTA-------------------------------------------------------------------------------------------------------------------------
>PS30
---------------------------------ATTACAAGTA-TCATGC----TAGCCATT-TATCCAGT-AAAATA--CCACT----CTTTCGAGTTGTGATCCACCAGATCAGA-CA-----GAATAGA-CAT-TCTGCT--TGGTGTAAA--AGTGAATGTTTCTC-ATGGCACCAACAT-GGGGCATTTATTAATTACATAGAGTCATCTG-ACCATCTCCTCTGGATTTCAGATTTAGAACAAACTTCAAGAAGTT-TGCCATCAGCACCATAATC-CCTCTCCATCACAAGGTTTGTGCCATCATTAGAATACCATCCAACGCCAACAGTTAACACATCATCTTCCTTTGTGTCAACATATGCTGTAATGCCACCAGGCAACCAAAAAACGGTGACATCCTGTGAGTCTAATGGATCTGCATCAGCAAAATGCATAGGAAGT--TCAGGAAGACTCTTCCTTTTCAGAGTCTCCATGCACAAGTACACAAATGAAGGCCTACTTTGGGATGTTTCTTCTTCTAAA--CCATCCAGAATAGCAGTAGCACTAATTTCAAACACCTTCCATGATCCAACAAGATCTTTTGGTGAAATCCTTTTCTTCTGTGAAATAGGTGTTAATGGCTTTTCCTCTGTCTCACTGCCAGGCAAAC----GACACACATGAGAAGTGCTCACAT-AACAGAGAATTTAACTGCAGCACCAAGTCTGAGGTT--GTAA------TTATTTCCCCTAGAAAGAAC-GAGAAAATAGTAATTG-----ATATAA--CGAACACA------------------------------------
>PSF43
------AATCATAC---AACCGCAGTTGG-------GCAAGGA-TAGTAC----AAGGCATT-------GC-TAAATA--CCTTT----CTTTCAAGTCGTAATCCACCAATTTAGA-CA-----AAATAGA-CAT-TCTGCT--TTGTGTAAA--AGTGAATGTTGATC-ATGGCATCAACAT-GGGGC---------TTACATAGAGTCATCTG-ACCATCTCCTCTTGATTTCAGTTTTAGAACGAACTTCAAGTAGTT-TGCCATCAGGACCATAATC-CCTCTCCATGACAAGGTTTGTGCCATCATTAGAATACCATCCAAAGCCAACAGTTAACACACCATCTTCCTTTGTGTCAACATATGCTGTAATGCCACCAGGCAACCAAAGAACGGTGACATCCTGTGCATCTAATGCATCTGCATCAGAAAAATGCATAGGAAAT--TCAGGAAGACTCCTACTTTTCAGAGTCTCCATGCACAAGTACACAAGTGAAGGCCTGCTTTGGGTTGTTTCTTCTTCCAAA--CCATCCAGAATAGCAGTAGCACTTATTTCAAACACCTTCCATGACCCAACAAGATCTTTTGGTGAAATCCTTTTCTTCTGTGAAAGAGGTGTTAATGGCTCTTCGTCTGTCTCACTGCCAGGAAAAC----GACACAAATGAGAATCACCCACAT-AACAGATAATTTAACTGCTGCATCAAGCCTGAGGTG--CTAA------TTATTTCCCCTAGACAGAAC-AAGGAAATCGCAATTT-----ATATAA--CCAACACATT----------------------------------
>PTA0
------------------------------------------------------------------------------------------------------------------------------AATAAT-CAT-TCTGTT--TTGGGTAAA--ATTAAATGTTGCTC-ATGGCATCAACAT-GGAGCATATATTTATTACATAGAGTTATCTG-ACCATCTCCTCTTGATTTCAGATTTAGAACGAACTTCAAGTAGTT-TGCCATCAGCACCATAATC-CCTCTCCATCACAAGGTTTGTGCCATCATTAGAATACCATCCAACGCCAACAGTTAACACATTATCTTCCTTCGTGTCAACATATGCTGTAATGCCACCAGGCAACCAAAGAACAGTGATATCCTGTGAGTCTAATGGATCTGCATCAGCAAAATGCATAGGAAAT--TCAGGAAGACTCCTCCTTTTCAGAGTCTCCATGCACAAGTGCACAAATGAAGGCCTACTTTGGGTTGTTTCTTCTTCCAAA--CCATCCAGAATAGCAGTAGCACTAATTTCAAACACCTTCCATGATCCAACAAGATCTTTTGGTGAAATCCTTTTCTTCTGTGAAAAAGGTGTTGACGGCTTTTCCTCCGTCTCCCTGTCAGGCAAAC----GACACAAATGAAAAGTGCCCATAT-AACACAGAATTTAAATGCAGCAACAAGTCTGAGGTT--CTAA------ATATTACCCCTAAACAAAAT-AAGAAAATCATAATTT-----ACATAA--CCAACACA------------------------------------
>RC54
------AATCATAC---AACCGCAGTTGG-------GCAAGGA-TAATAT----AAGGCATT-------GC-TAAATA--CAATT----CTTTCAAGTTGTAATCCAACAATTTAGA-CA-----AAATAGA-CAT-TCTGCT--TTGTGTAAA--AGTGAACGTTGATC-ATGGCATCAACAT-GGGGC---------TTACAGAGAGTCATCTG-ACCATCTCCTCTTGATTTCAGATTTAGAACGTACTTCAAGTAGTT-TGCCATCAGTACCATAATC-CCTCTCCATGACAAGGTTTGTGCCATCATTAGAATACCATCCAACGCCAACAGTTAACACACCATCTTCCTTTGTGTCAACATATGCTGTAATGCCACCAGGCAACCAAAGAACGGTGACATCCTGTGCATCTAATGGATCTGCATCAGCAAAATGCATAGGAAAT--TCAGGAAGACTTCTCCTTTTCAGAGTCTCCATGCACAAGTACACAAGTGAAGGCCTGCTTTGGGGTGTTTCTTCTTCCAAA--CCATCCAGAATAGCAGTAGCACTTATTTCAAACACCTTCCATGACCCAACAAGATCTTTTGGTGAAATCCTTTTCTTCTGTGAAAGAGGTGTTAATGGCTCTTCCTCTGTCTCACTGCGAGGAGAAC----GACACAAATGAGAATCACCCACAT-AACAGATAATTTAACTGCTCCATCAAGCCTGAGGTA--CTAA------TTATTTCCCCTAGACAGAAC-ATGGAAATCGTAATTT-----ATATAA--CCAACACATT----------------------------------
>RR55
------AATCATAC---AACCGCAGTTGG-------GCAAGGA-TAATAT----AAGGCATT-------GC-TAAATA--CAATT----CTTTCAAGTTGTAATCCACCAATTTAGA-CA-----AAATAGA-CAT-TCTGCT--TTGTGTAAA--AGTGAACGTTGATC-ATGGCATCAACAT-GGGGC---------TTACACAGAGTCATCTG-ACCATCTCCTCTTGATTTCAGATTTAGAACGAACTTCAAGTAGTT-TGCCATCAGTACCATAATC-CCTCTCCATGACAAGGTTTGTGCCATCATTAGAATACCATCCAACGCCAACAGTTAACACACCATCTTCCTTTGTGTCAACATATGCTGTAATGCCACCAGGCAACCAAAGAACGGTGACATCCTGTGCATCTACTGGATCTGCATCAGCAAAATGCATAGGAAAT--TCAGGAAGACGTCTCCTTTTCAGAGTCTCCATGCACAAGTACACAAGTGAAGGCCTGCTTTGGGGTGTTTCTTCTTCCAAA--CCATCCAGAATAGCAGTAGCACTTATTTCAAACACCTTCCATGACCCAACAAGATCTTTTGGTGAAATCCTTTTCTTCTGTGAAAGAGGTGTTAATGGCTCTTCCTCTGTCTCACTGCCAGGAGAAC----GACACAAATGAGAATCACCCACAT-AACAGATAATTTAACTGCTCCATCAAGCCTGAGGTA--CTAA------TTATTTCCCCTAGACAGAAC-ATGGAAATCGTAATTT-----ATATAA--CCAACACATT----------------------------------
>SA1
-GCTTTCTTCTTAT---AACATTTATTAG-TCCATTACAAATA-TCATGC----TAGCCATT-CATCCAGT-AAAATA--CCACT----CTTTCGAGTTGTGATCCACCAGATCAGA-CA-----GAACAGA-CAT-TCTGCT--TGGTGTCAA--AGTGAATGTTTCTC-ATGGCATCAACAT-GGGGCATTTATTAATTACATAGAGTCATCTG-ACCATCTCCTCTTGATTTCAGATTTAGAACAAACTTCAAGAAGTT-TGCCATCAGCACCATAATC-CCTCTCCATCACAAGGTTTGTGCCATCGTTAGAATACCATCCAACGCCAACTGTTAACACATCATCTTCCTTTGTGTCAACATATGCTGTAATGCCACCAGGCAACCAAAATACGGTGACATCCTGTGAGTCTAATGGATCTGCATCAGCAAATTGCATAGGAAGT--TCAGGAAGGCTCCTCCTTTTCAGAGTCTCCATGCACAAGTACACAAATGAAGGCCTACTTTGGGGTGTTTCTTCTTCCAAA--CCATCCAGAATAGCAGTAGCACTAATTTCAAACACCTTCCATGATCCAACAAGATCTTTTGGTGAAATCCTTTTCTTTTGTGAAATAGGTATTAATGGCTTTTCCTCTGTCTCACTGCCAGGCAAAC----GACACAAATGAGAAGTGCTCACAT-AACAGAGAATTTAACTGCAGCACCAAGTCTGAGGTT--CTAA------TTATTTCCCGTAGACAGAAC-AGGAAAATAGTAATTG-----ATATAA--CCAACACA------------------------------------
>SC0
-GATTTCTTCTTAT---AACATATATTAG-TCCATTACAAATA-TCATGC----TAGCCATT-CATCCAGT-AAAATA--CCACT----CTTTTGAGTTGTGATCCACCCATTCAGA-CA-----AACTAGA-CAT-TCTGCT--TTGTGTAAA--AGTGAATGTTGTTTAATGGCATCAACAT-GGGGCGTATATTTGTTACATAGAGTCATCTG-ACCATCTCCTCCTAATTTCAGATTTAGAACGAACTTCCAGTAGTT-TGCCATCAGAACCATAATC-CCTCTCCATCACAAGGTTTATGCCATCATTAGAATACCATCCAACACCAACAGTTAATACACCATCTTCCTTCGTGTCAACATATGCTGTAATGCCACCAGGCAACCAAAGAACAGTGACATCCTGTGAGTCTAAAGGATCTTCATCAGCAAAATGCAAAGAAAAT--TCAGGAAGACTCCTCCTTTTCAGAGTCTCCATGCACAAGTACACAAATGAAGGCCTATGTTGGGCTGTTTCTTCTTCCAAA--CCATCCAAAATAGCAGTAGCACTGATTTCAAATACCTTCCACGATCCAACAAGATCTTTTGGTGAAATCCTTTTCTTCTGTGAAATAGGTGTTAATGGCGTTTCCTCTGTCTCACTGCCAGGCAAAC-CATGGCACAAATAAGAATCACCCACAT-AACAGAGAATTTAACTACTGCACCAAGTCTGAGGTT--CTAA------TTATTTCCCCTAGACAGAAC-CCGAAAATCGTAAT-------ATGTAA--CCAACACATT-AATATCTGCTTTGTATGGAAAGT----------
>SE46
----------------------------------------------------------------------------------------------------------------------------CAAATAGA------ATGCT--TTTTATTAT--CACGACTATTGTTA-AAAGTGTTGATTT-TAGGA------TTATCATATTTAGTCAACAG-ACCATCATCTCTTGACTTCAGATTTACTGTACACCTCAAGCAACT--TCCATTTGCCCCATAGTC-CCTCTCCATAACAAGGTTTGTGCCATCATCAGAATACCATCCAACACCTATACTAAGTACACCATCTTCCTTTGCATCTACATAAGCTTTGATGCTATCAGGCAACCAGAGAGTCGTATCATCTTGAATGTCTAAAGCATCTTCATCTATAAAATGCACCAAAACT--TTAAGAAGACTTCTCCTCTTAATTGTCTCCATGCATAAATACATATATGAAGGTTTCTTTTCAGTTGTTATCTCTTCTAAATCTTTTCTAAAATGGCAATGGCAC------------------------------------------------------------------------------------------------------------------------------------------------------------------------------------------------------------------------------------------------------------------------------------
>SG23
---------------------TTTGT-AA-CCCATTGCATATA-TCATGTAT--CAACCTCA-ATTCCTGT-AAAATA--ATGCCAT--CTTTCAAGTTATATTCCACACATTCCAG-CA-----AAACGAA-AGTCTTTTCC--TTTTGCAAA--AGTGGCTTTTGGTT-GAGGTATTAAATT-GGGGC------TTATCGCACAGAATCATCTG-TCCATCTTCTCTTGATTTCAGATTTGGAACGAACCTCAAGTAGTT-TCCCTTCATGACTATAGTC-CCTCTCCATCACAAGGTGAGTGCCATCATTAGAATACCATCCAACACCAATGGTCAACACACCATCTTCCTTTGTGTCAACATAAGCTGTAATGCCACCAGGCAACCACATAACGGTGACATCCTGCAAGTCTAAGGCATCAGCATCAGCAAAATGCACGGAAAAT--TCAGGAAGACTCCTCCTCTTCAGAGTCTCCATGCACAAGTACACAAATGAAGGTCTCGTTTCAGATTTTTCTTTTTCTAAA--TCATCTAGGATAGCAGTAGCACTTATTTCAAACACCTTCCATAACCCAACAAGCTCTGTGGGTGAAATCCTTTTCTCATTTGAAATGGGATTTAATAGGCTTTCCTCTGTTTCACTGCCAGAAAACA--ATCATATATAAGAGAAGAAATCATGT-AACAGAGAATTGAATTGCATAA-GAAGCCACATGTT--CCAA--------------TCTAGACCAAAC-AAGAAAGTTTGAGTTT-----AAATAA--CCACTAC-------------------------------------
>SS22
---------------------TTTGT-AA-CCCATTGCATGTA-TCATATAT--CAACCTCA-ATTCCTGT-AAAATA--ATGCCAT--CTTTCAAGTTATATTCCACACATTCCAG-CA-----AAACGAA-AGTCTTTTCC--TTTTGCAAA--AGTGGCTTTTGGTT-GAGGTATTAAATT-GGGGA------ATACCCTACAGAATCATCTG-TCCATCTTCTCTTGATTTCAGATTTGGAACGAACCTCGAGTAGTT-TCCCTTCATCACTATAGTC-CCTCTCCATCACAAGGTTTGTGCCGTCATTAGAATACCATCCAACACCAATGGTCAACACACCATCTTCCTTTGTGTCAACATAAGCTGTAATGCCACCAGGCAACCACATAACGGTGACATCCTGCAAGTCTAAGGCATCAGCATCAACAAAATGCACGGGAAAT--TCAGGAAGACTCCTCCTCTTCAGAGTCTCCATGCACAAGTACACAAATGAAGGTCTCGTTTCAGATTTTTCTTTTTCCAAA--TCATCTAGGATAGCAGTAGCACTTATTTCAAACACCTTCCATAACCCAACAAGCTCTGTCGGTGAAATCCTTTTCTCATTTGAAATGGGATTTAATGGGCTTTCCTCTGTTTCACTGCCAGAAAATA--ATCATATATAAGAGAAGAAATCATGT-AACAGAGAATTGAATTGCATAA-GAAGCCACATGTT--CTAA--------------TCTAGTCCAAAC-AAGAAAGTTTTAGTTG-----AAACAA--CCAATACATT----------------------------------
>SV36
-------------T----------------------------------------------------------AAACTA--ATACA---------------------------------------------TG-GGT----------------------------TTTGTC-ATTACATTCAAAT-TCAGCAT----ATATTACACAAAGTTAGTTG-ACCATCTTCTCTTAACTTCGGATTTAGAACGAACCTCAAGCAGAT-TTCCATTGGCACCGTAATC-CCTCTCCATCACAAGGTGTGTGCCATCATTAGAATACCATCCAATACCAACAGTCAACACACTATCTTCCTTCGTGTCGACATATGCTGTAATACCACCAGGCAACCAAAGAACTGTGACATCTTGCAAGTCTAATGCATCTGCATCAACAAAATGCACAGGAATT--TCAGGAAGACTCCTATTCTTCAGAGTCTCCATGCACAAGTACACAAATGAAGGTCGCTTTTGAGATGTTTCTTCTTCCAAA--TCATCTAGGATAGCAGTAGCACTAATTTCAAACACCTTCCATGATCCAACAAGCTCTGAGGGTGAAATCCGTTTCTCCTGTGAAATGGGCCCTAATGGGCCTTTCTCTTTCTCACTGCCAGAAAAAAGCAAGATATAGAAGAGAAGCAATCATGT-AACAGAGAATGCAGATGCTTAT-GAAGACTTATGTT--CTAA------TTA-TGCCTCTAGACAGAAC-AAAAAAAGTGGAATTG-----GCATAA--CCAACACACT---------CTTTGTTTCAAGAATTTTGATT---
>TA17
-------TGAATATCA-AGCATTTGT-AA-CCCATTGCGGGTA-TCATATAT--CATCCTCA-GT-CCAGTAAAAATA--ACATCAT--CTTCATAGTTGTATTCCACACATTTCAG-CA-----ACATGGA-AGTCTTCTCCT-TTTTGCCAA--CATGGCTTTTGGTT-GAGTTATGAAGTT-GAGGC------TTACTGCAGAGAACCATCTG-TCCATCTTCTCTTGATTTCAGATTTGGAACGAACCTCAAGTAGTT-TCCCTTCATCACTATAATC-CCTCTCCATCACAAGGTTTGTGCCATCATTAGAATACCATCCAACACCAATAGTCAACATGTCATCTTCCTTTGTGTCAACATAAGCTGTAATACCACCAGGCAACCACAGAACCGTGACATCCTGCAAATCTAAGGCATCGATATCAACAAAATGCACAGGAAAT--TCAGGAAGACTCCTCCTCTTCAGAGTTTCCATACACAAGTACACATATGAAGGTCTCGCTACAGATGTTCCTTCTTCCACA--TCATCTAGGATAGCAGTAGCACTTATTTCAAACACCTTCCATAACCCAACAAGCTCAGTGGGTGAAATCCTTTTCTCATTTGAAATGGGATCTAATGAGCTTTCCTCTGTTTCACTGCCAGAAAAT-----GATATATGAGAGAAGAAATCATGT-AACAGAGAATTGAATTACATATAAAAGCCACATGCT--CGAGTTTGATATGAGACTTGTAAACCAAGC-AAGAAAGGTTAAATTG-----AATAAA--CCAATAAA------------------------------------
>TB39
--CTTTTTGCCTATAA-AGCATTTGT-AC-TCCATTGCATGTA-TCGTATGC--CAACCTTA-TTTCCAGT-AAGATA--ATGCCGT--CTCCCATGCCATATTCCAAACCTTCCAGATA-----AAATGTA------AGTCC--TCCTGCAAA--AGTGGCTTTTGTTT-GAGGTGTCGAATT-GGGAC------TCATTACACAGAATCATCTG-TCCATCTTCTCTGGACTTCAGATTTAGAACGAACCTCAAGTAGCT-TCCCATCAGCACCATAATC-TCTCTCCATCACAAGGTTTGTGCCATCATCAAAATACCATCCAAAGCCAATAGTCAACACATCATCTTCCTTTGTGTCAACATATGCTGTAATGCCACCAGGCAACCACAGAACAGTGACATCCTGCAAGTCTAAAGCATCAGCATCCACAAAATGCAGAGGAACT--TCAGGAAGTCTCCTCCTCTTCAGAGTTTCCATGCATAAGTAGACAAATGAAGGCCTCTTTGCAGACGTTTCTTCTTCCAAA--TCATCCAGGATAGCAGTAGCACTTATTTCAAACACCTTCCATGACCCAACAAGTTCGGTGGGTGAAATCCTTTTGTCGTGTGAAATGGGCTTTAATGGGCTTTCTTCTGTCTCACTGCCAGAAAAAGTAAGAATATGAAAGAAATGAAATCATGT-AACAGAGAATCGAATTGCTTAT-GAAGTCATATGTT--CTAA----------TGCCTCTAGACTGAAC-GAGGAAAGTGGAATTG-----AAATAAA-CCAACAC-------------------------------------
>TC31
----TTCTGCAAGCCA-AGCATCTAT-TA-----TCGAAAA----TACTTGC--AAACCTTATTTTTCAGT------------------CTCTCAGGCCGTATTGTATACATCTTAC-TC-----ACAGGGA-AGTCTTTGCA--TTTGGCAA-------------ACTG-GTGGTGTAATTGT-GGGGCTT----ATATTACATTTAGTCAGCTG-ACCACCTTCTCTTGACTTCAGTTTTAGAGCGGACCTCTAGCAACT-TCCCATCAGCACCATAATC-CCTCTCCATGACAAGGTTTGTGCCATCATCAGAATACCATCCAGCGCCTATAGTCAGCACACCGTCTTCTTTTGTGTCAACATATGCTGTAATTTGACCAGGCAACCAAAGAACTGTAACGTCCTGCATGTCTAAGGCATCTTCATCAGTAAAATGCTGAGGAACT--ACAGGAAAACTTCTCCTCTTCAAAGTCTCCATGCACAGGTACACAAATGAAGGCCTCTTTTCATGTGTGTTCTTTTCCAAA--TCTTCTAAGATAGCAGTAGCACTGATTTCAAACACCTTCCATGTTCCAACAAGCTCTGATGGTGAAATCCGTTTCTGCTGCGACAGTGGCTCTAATGGGGTTTCTCCCGTCTCACTGCAAGAA---------AAAT--AAGATAAGTAATCATAT-AACAAAGTATTCTGGCGGTTAT-AATTCTTCTTCTA--CCTA----------TGCCTCTGTATAAGAT---GAGAACTAGAA------------------------------------------------------------
>TN1
AGCTTTCTGCCTATAA-AGCATTTGT-AC-TCCATTGCATGTA-TCGTGTGC--CAACGTTA-TTTACAGT-AAAACA--ATGCCAT--CTCCCAGTTTGTATTCTAAACATTCCAGATA-----AAACGTT-----AAGCCC--TTGCGCAGA--AGTGGCTTTTGTTT-GAGGTGTCAGATT-GGGGC------TTATTGCACAGAATCATCCG-TCCATCTTCTCTTGACTTCAGATTTAGAATGAACCTCGAGTAGCT-TCCCATCAGCACCGTAATC-CCTTTCCATTACAAGGTTTGTGCCATCATCAAGATACCATCCAACGCCAATAGTCAACACACCATCTTCCTTTGTGTCAACATATGCTGTAATGCCTCCAGGCAACCACAGAACAGCGACATCCTGCAAGTCTAAGGCATCGGCCTCGACAAAATGCACAGGATAT--TCAGGCAGACTTCTCCTCTTCAGAGTCTCCATGCACAAGTACACAAATGAAGGCCTCTTTTCAGATGTTTCTTCTTCCAAA--TCATCCAGGATAGCAGTAGCACTTATTTCAAACACCTTCCATGACCCAACAAGCTCTGTGGGTGAAATCCTTTTCTCATTTGAAATGGGCCTTAATGGGCTTTCCTCCGTCTCACTGCCAGAAAAAG-AAAGATATAGAAGAAAATAAATCATGT-AACAAAGAATTGAATTGCTTAT-GACGTCATGCGTT--CTGA----------TGCCTCTACACTGAAC-AAGAAAAGTGGAACTG-----AAATAA--CCAACACACTT--------CTTTATTTGGAAAATTTCGGTTTTG
>TO14
-----TTTGAATATCA-AGCATTTGT-AA-CCCATTGCAGGTA-TCATATAT--CAACCTCA-GT-CCAGT-AAAATA--GCATCATGACTTTAAAGTTGTATTCCACACATTTCGG-CA-----ACATGGA-AATCTTCTCCTGTTTTGCCAA--AGTGGCTTATGGTT-GAGGTATGAAAAT-GAGGC------TTACTGCACAGAATCATCTG-TCCATCTTCTCTTGATTTCAGATTTGGAACGAACCTCGAGTAGTT-TCCCTTCATCACTATAATC-CCTCTCCATCACAAGGTTTGTGCCATCCTTAGAATACCATCCAACACCAATGGTCAACAAGCCATCTTCCTTTGTGTCAACATAAGCTGTAATGCCACCAGGCAACCATAGAACCGTGACATCCTGCAAATCTAAGGCATCAGCATCAACAAAATGCACAGGAAAT--TCAGGAAGACTCCTCCTCTTCAGAGTTTCCATGCACAAGTACACATATGAAGGTCTTGTTTCAGATTTTCCTTCTTCCACA--TCATCTAGGATAGCAGTAGCACTTATTTCAAACACCTTCCATAACCCAACAAGCTCTGTGGGTGAAATCCTTTTCTCATTTGAAATGGGATTTAATGAGCTTTCCTCTGTTTCACTGCCAGAAAAT-----GATATATGAGAGAAGAAATCATGT-AACAGAGAACTGAATTGCATATAAAAGCCACATGTT--CTA-----------------TAGACAAAGC-AAGAGATGTTGAATTG-----AATTAA--CCAATACACT---------CTTCATTTGGGAAAATTCAATTTTG
>TPL03
------AATCATAC---AACCGCAGTTGG-------GCAAGGA-TAATAC----AAGGCATT-------GC-TAAATA--CCTTT----CTTTCAAGTCGTAATCCACCAATTTAGA-CA-----AAATAGG-CAT-TCTGCT--TTGTGTAAA--AGTGAATGTTGATC-ATGGCATCAACAT-GCGGC---------TTACATAGAGTCATCTG-ACCATCTCCTCTTGATTTCAGATTTAGAACGAACTTCAAGTAGTT-TGCCATCAGAACCATAATC-CCTCTCCATGACAAGGTTTGTGCCATCATTAGAATACCATCCAAAGCCAACAGTTAACACACCATCTTCCTTTGTGTCAACATATGCTGTAATGCCACCAGGCAACCAAAGAACGGTGACATCCTGTGCATCTAATGCATCTGCATCAGCAAAATGCATAGGAAAT--TCAGGAAGACTCCTCCTTTTCAGAGTCTCCATGCACAAGTACACTAGTGAAGGCCTGCTTTGGGGTGTTTCTTCTTCCAAA--CCATCCAGAATAGCAGTAGCACTTATTTCAAACACCTTCCATAACCCAACAAGATCTTTTGGTGAATTCCTTTTCTTCTGTGAAAGAGGTGTTAATGGCTCTTCCTCTGTCTCACTGCCAGGAAAAC----GACACAAATGAGAATCACCCACAT-AACAGATAATTTAACTGCTGCATCAAGCCTGAGGTA--CTAA------TTATTTCCCCTAGACAGAAC-AAGGAAATCGTAATTT-----ATATAA--CCAACACATT----------------------------------
>WN5
-GCTTTCTGCTTATAA-AGCACACAT-AC-TCCATTGTAAGTA-TAATAC----AAACCTAA-CATCCACT-AAAATA--ATACC----CTCTTGAGTTGTGTTCCACACATTCCAAGCA-----AAGTGAA-AG--TTCATG--CTGTGCAAA--AACTTCTGTTACTT-AAGGTGTCAAAGT-GGAGCCT----ATATTACACAGAATCATCTG-ACCATCTCCTCTTTACTTCAGATTTAGAGCGAACCTCAAGTAGCT-TCCCATCATCACCATAATC-CGTTTCCATAACAAGGTGTGTGCCATCACTGGAATACCATCCACAGCCAACAGTTAACACGCCTTCTTCTTTTGTGTCAACATACGCTGTAATACCACCAGGCAACCAAAGAACTGTGACATCCTGCAAGTCTAAGGGATCAGCATCACCAAAATACGTTGGAAAT--TCAGGAAGACTCCTCCTCTTCAGAGTCTCCATGCACAAGTACACAAATGAAGGCCTGCTTTGAGATACTTCTTCTTCCAAA--TCATCCAGGATAGCTGTAGCACTGATTTCAAACACCTTCCACGACCCAACAAGTTCTTCAGGTGAAATCCTTTTCTTTTCTGAAATAGGTCTTAGTGGCTTCTCATCTGCCTCACTGCCAAGACGAA-CAAGATAATAAAGAGAAGCAATAATGT-GAAAGAGAATTCAGATGCTTAT-GAAGTCTTATGTT----------------------------------------------------------------------------------------------------------
>WS10
---TTTTTGCATATCA-AGCATTTGT-AA-CCCATTGCATGCA-TCATTTAT--CAACCTCA-AT-CCAGA-AAGATA--ACACCAT--TTTAGAACTTGTATTCCATACGTTTTGG-CA-----ACACGGA-AGCCTTATCC--TTTTGGAAA--AGTGGCTTTTGGTT-GAGGTATGAAATT-GAGGC------TTACGGCACAGAACCATCTA-GCCATTTTCTCTTGATTTCAGTTTTCGAACGAACCTCAAGTAGTT-TCCCTTTATCACTATAATC-CCTCTCCATCACAAGGTTTGTGCCATCATCAGAATACCAACCAACGCCAATGGTCAACACGCCATCTTCCTTTGTGTCAACATATGCTGTAACGCCACCAGGCAACCACAGAACTGTAACATCCTGCAAATCTAAGGCATCAGCGTCAACAAAATGCTCAGGAAAT--CCAGGAATACTCCTCCTCTTCAGAGTTTCCATACACAAGTACACATATGAAGGTCTTGTTCCAGATGTTCCTTCTTCAACA--TCATCTAGGATAGCAGTAGCACTTTTTTCAAACACCTTCCATAACCCAGTAAGGTCTGTGGGTGAAATCCTTTTCTCATTTGAAATGGGATTTAATGAGATTTTCTCTGTTTCACTGCCAGAAAAT-----GATATATAAGAGAAGAAATCATGT-AACAGAGAATTGAATTGCATATAAAAGCCAAATGTT--CTA-----------------------------------------------------------------------------------------------------
>WW11
-----------TATCA-AGCATTTGT-AA-CCCATTGCATGCA-TCATTTAT--CAACCTCA-AT-CCAGA-AAGATA--ACACCAT--TTTAGAACTTGTATTCCATACGTTTTGG-CA-----ACACGGA-AGCCTTATCC--TTTTGGAAA--AGTGGCTTTTGGTT-GAGGTATGAAATT-GAGGC------TTACGGCACAGAACCATCTA-GCCATTTTCTCTTGATTTCAGTTTTCGAACGAACCTCAAGTAGTT-TCCCTTTATCACTATAATC-CCTCTCCATCACAAGGTTTGTGCCATCATCAGAATACCAACCAACGCCAATGGTCAACACGCCATCTTCCTTTGTGTCAACATATGCTGTAACGCCACCAGGCAACCACAGAACTGTAACATCCTGCAAATCTAAGGCATCAGCGTCAACAAAATGCTCAGGAAAT--CCAGGAATACTCCTCCTCTTCAGAGTTTCCATACACAAGTACACATATGAAGGTCTTGTTCCAGATGTTCCTTCTTCAACA--TCATCTAGGATAGCAGTAGCACTTTTTTCAAACACCTTCCATAACCCAGTAAGGTCTGTGGGTGAAATCCTTTTCTCATTTGAAATGGGATTTAATGAGATTTTCTCTGTTTCACTGCCAGAAAAT-----GATATATAAGAGAAGAAATCATGT-AACAGAGAATTGAATTGCATATAAAAGCC-----------------------------------------------------------------------------------------------------------------
