# Supplementary material for: Development of a Target Enrichment Probe Set for Conifer (REMcon)
Source: Biology (Basel). 2024 May 22;13(6):361. doi: 10.3390/biology13060361 (PMC11200496; doi:10.3390/biology13060361)
Supplement: Supplementary file 1 [file biology-13-00361-s001.zip › biology-2960267-supplementary/Sup data/MO_orthlogs_alignments/Thupl29381102s0007_1.ortho.selected_stripped.aln.fasta]

>RR55
---------------------------------------------GATAAGTTTTTCACATGCACT-T---------TTTTCTACAATGGCAGAACTACTATATGTTTTCACAAAACTTCCATTTGAC-------------------------------------------------------------------TCCAGCTCTTACC--AAGGCAAACTTTCATTATG-TTTGTCTTCGTAGCAGAAACAAGAGGATGCCTCCAGCAACTGATACATTAAGAGATTCACAACCACCTGGCATAGGTATAGCAACAAGATTGCAAGATGTTTTTGATTTTTCTGACAACCCTTTTCCTTCACTGCCTAGTACTAGACACACGGACTTTTCTGCTAATGACAAAACAAGTTCAGCAGACACTACTGTTGGAAAATTTCCACCAGAACCTCTGCTTCCTGAAACTAGTGAATCTTTGTGAGATGATGATAAAATGATTGAAGTCTTATCATTCTTTGAGGA-TGCATTTGTTCTT--GCCATGGTCTCCACTTTTGTTTTGTCGCTCATCTGCTGAGCTGCATACATATCCATTTGATACCAATCTCTTAAAAATTCTATATGACTCCAAAGACCTGTAGCAATAGGAACCTGAAAGCATGCTCCTTGTGATGCACGTA-GGGCTTTCTCATTAAATGGATCACAGCAACCAGGCAGT--AGGAAGA-CTCCATC--CTGC--ATT-------GTCATTCAACATTCAAGGTCAAAA--AAGAAACATT--ATTTCGTAGGGATA-AGGCAA---GCAAGAATACAACCAGCAAATTCAAGACT-CTAGATGAAGAA----ATAAAAAT-ACATTTATGCACTAGGAATGTACAGCTTGG---
>AA3
------ATTAAAT---------GGACTGAGATCCCATCA-ATCAGGATGGC----------AGAACTG---------AAATATATA-----------------------AGAAAAGTTTTCACCTGCCTGACATTTTGACTGTATGCCTT------------------GTCATACATATCCATT------------CCATGTTTCAAG--GCGGCAAATCTGCATTAGG-TTTCTCTTCGTAGCAGAAACAAGAAGATGCCCCCAGCAACTGACACATTAAGAGATTCAGATCCACCTGGCATAGGTATTGCAACAAGATTGCACAGCTTCTTTGATTGTTCAGACAATCCTTTTCCCTCACTGCCTAGTACTAGACACATAGGCTTATCTGCTAATGCAGATGCAAATTCATTGTTCAGTAGAGTTGGATTATTTCCATTGCGACCTCTGCTTCCTGTGATCACTGCATCTCTATCAGGCAGTGACTGGATTATAGAAGTTTTATCCTTATCAGAAGA-AGCGTTTTTTCTT--GCCATTGTCCCTCTATTTATTTTATTGCTGATTTGTTGAGCTGCATACAAACCCATTTGAAACTGGTCTCTAAGAATCTCTAAATGACTCCAATGGCCTGTAACAATAGGAATTTGAAAGCATGCTCCTTGTGATGCCCGTA-AAGCTTTGTCATTAAATGGATCACAGCAACCAGGCAAT--AGGAAGA-TTCCATC--CTGC--ATTCATGGCGATGATTTAACATTCAAGGTTATCA--GAGAAACACA--GTTTTCTGCAAAGA----CAA---AAGTAAATAGATTGCAGAACCAGACAATT------GGAG-------CACTATCC--CACATTCACGATAATGATTCAACATTTAAATA
>AAR4
-----------------------TGTCCAACTCCAAACA-GCCATTGTAGTTTCTATCTCAGAATCTG---------AAATATATA-----------------------AGAAAAGTTTTCACCTGCCTGACATTTTGACTGTATGCCTT------------------GTCATACATATCCATT------------CCATGTTTCAAG--AAGGCAAATCTGCATTAGG-TTTCTCTTCGTAGCAGAAACAAGAAGATGCCCCCAGCAACTGACACATTAAGAGATTCAGATCCACCTGGCATAGGTATTGCAACAAGATTGCACAGCTTCTTTGATTGTTCAGACAATCCTTTTCCCTCACTGCCTAGTACTAGACACATAGGCTTATCTGCTAATGCAGATGCAAATTCATTGTTCAGTAGAGTTGGATTATTTCCATTGCGACCTCTGCTTCCTGTGATCACTGCATCTCTATCAGGCAGTGACTGGATTATAGAAGTTTTATCCTTATCAGAAGA-AGCGTTTTTTCTT--GCCATTGTCCCTCTATTTATTTTATTGCTGATTTGTTGAGCTGCATACAAACCCATTTGAAACTGGTCTCTAAGAATCTCTAAATGACTCCAATGGCCTGTAACAATAGGAATTTGAAAGCATGCTCCTTGTGATGCCCGTA-AAGCTTTGTCATTAAATGGATCACAGCAACCAGGCAAT--AGGAAAA-CTCCATC--CTGC--ATTCATGGCGATGATTTAACATTCAAGGTTATCA--GAGAAACACA--GTTTTCTGCAAAGA----CAA---AAGTAAATAGATTGCAGAACCAGACAATT------GGAG-------CACTATCC--CACATTCACGATAATGATTCAACATTTAAATA
>AF1
TTTCTCACAAAACTGCATAATATCTTTCAGGAATCAGCA-ATCCTCATAACTACCACATAGGAATTCT---------TCAATCAGCATGGCAGAACTATTTTATGTTTTCACAAAACTTCCATTTAACA---ACTTTAAAAAAAATCTATGGAACAATACTCATGGATATCAACCAAACTTCTTTTG------GATCCAGCTCTTAAC--AAGGCAAACCTTCATTATG-TTTGTCTTCGTAGCAGAAACAAGAGGATGCCTCCAGCAACTGCTACATTAAGAGATTCACAACAACCTGGCATAGGTATAGCAATAAGATTGCAAGATGTTTTTGATTTTTCTGACAACCCTTTTCCTTCACTGCCTAGTACTAGACACACGGACTTTTCTGCTAATGACAATACAAGTTCAGCAGACACTGGTGTTGGGAAATTTCCACCAGAACCTCTGCTTCCCGAAACTAGCGAATCTTTGTGAGATGATGATAAAATGATTGGAGTCTTATCCTTCTTTGAGGA-TGCATTTGTTCTT--GCCATGGTCTCCACTTTTGTTTTTTCCTTCATCTGCTGAGCTGCATACATATCCATTTGATACCAATCTCTTAAAAATTCTATATGACTCCAAAGACCTGTAGCAATAGGAACCTGAAAGCATGCTCCTCGTGAGGCACGTA-GGGCTTTCTCATTAAATGGATCACAGCAACCAGGCAGT--AGAAAGA-CTCCATC--CTGC--ATT-------GTCATTCAACATTCAAGGTCAAAA--AAGAAATATT--ATTTCGTAGGGATA-AGACAA---GCAAGAATACAACCAGCAAATTCAAGACT-CTAGATGAAGAA----ATAAAAAT-ACATTTATGCAGTATGAAAT-------------
>AG2
---------------------------------------------------------------------------------------------------------------------------------------------------------------------------------------------------TCCAGCTCTTAAC--AAGGCAAACCTTCATTATG-TTTGTCTTCGTAGCAGAAACAAGAGGATGCCTCCAGCAACTGCTACATTAAGAGATTCACAACAACCTGGCATAGGTATAGCAATAAGATTACAAGATGTTTTTGATTTTTCTGACAACCCTTTTCCTTCACTGCCTAGTACTAGACACACGGACTTTTCTGCTAATGACAATAAAAGTTCAGCAGACACTGGTGTTGGGAAATTTCCACCAGAACCTCTGCTTCCCGAAACTAGCGAATCTTTGTGAGATGATGATAAAATGATTGGAGTCTTATCCTTCTTTGAGGA-TGCA-----------------------------------------------------------------------------------------------------------------------------------------------------------------------------------------------------------------------------------------------------------------------------------------------------------------------------------------------------------------------------------------
>AH26
---------------------------------------------------------------------------------------------------------------------------------------------------------------------------------------------------------------------------------------------------------------------------------------------------------------------------------------------------------------------------------------------------------------AGATGCAGAGTGATGGGA-------------------------------------------ATAAATGAATTC------ATTTATAGTGTAGCCTCTGGATCCCTGGTATAGTTATATAA-TATATTCACTCCTTAACCTTTTTATTTGCATTTATTTTACTGCTGACTTGTTGAACTGCTTACATATTAATTTGATATTGATCCCTAATAATCTCTAGATGACTCCAAAGGCCTGTACCAATAGGAAGTTGAAAGCATGCTCCTTGCGATGCACGAAGGGGCTTTCTCGTTAAACGGATCACAGCAACCAGGCAAT--AAGAAGA-CTCCATC--CTAC--ATATATAGCTATGACTGAATATTCAATGTCACGA--AAGAAACATT--ATCTTCTATAGGGAAAA-----------------------------------------------------------------------------------------------
>AME1
CTCCATATTAAATTTTCCTTTACTGTCCAACTTCAAACA-GCCATTGTAGTTTCTATATG-----------------AAATTTATA-----------------------AGAAAAGTTTTCACCTGGCTGACATTTTGACTGCATGCCTT------------------GTCATACATATCCATT------------CCAAGTTTCAAG--AAGGCAAATCTGCATTAGG-TTTCTCTTTGTAGCAGAAACAAGATGATGCCCCCAGCAACTGACACATTAAGAGATTCAAATCCACCTGGCATAGGTATTGCAACAAGATTGCACAGCTTCTTTGATTGTTCAGACAATCCTTTTCCCTCACTGCCTAGTACTAGACACACAGGCTTATCTGCTAATGCAGATGCAAATTCATTGTTCAGTAGAGTTGGATTATTTCCATTTTGACCTCTGCTTCCTGTGATCACTACATCTCTATCAGGTAGTTACTGGATTATGGAAG----ATCCTTATCAGAAGA-AGCACTTGTTCTT--GCCATTGTC---CTATTTATTTTATTGCTCATTTGTTAAGTTGCATACATACCCATTTCAAACTGGTCTATAAGAATCTCTAAATGACTTCAATGGCCTGTAACAATAGGAATTTGAAATCATGCTCCTTGTGATGCCTGTA-AAGCTTTGTCATTAAATGGATCACAGCAACCAGGCAAT--AGGAAGA-CTCCATC--CTGC--ATTCATGGTGATAGTTTAACATTCAAGGTTATCA--GAGAAACACA--GTTTTCTGCAAGA-----CTA---GAGTAAATAGATTGCAAAACCAGACAATT------GGAG-------CACTATCA--CACATTCACGATGATGATTCAACATTTAAATA
>AP25
----------------------------------------------------------------------------------------------------------------------------------------------------------------------------------------------------------------------------------------------------------------------------------------------------------------------------------------------------------------------------------------------------------------------------------------------------------------------------------------------ATTTATAGTGTAGCCTCTAGATCCCTGGTATAGTTATATAA-TATATTCACTCCTTAACCTTTTTATTTGCATTTATTTTACTGCTGACTTGTTGAACTGCTTACATATTAATTTGATATTGATCCCTAATAATCTCTAGATGACTCCAAAGGCCTGTACCAATAGGAAGTTGAAAGCATGCTCCTTGCGATGCACAAAGGGGCTTTCTCGTTAAACGAATCACAACAACCAGGAAAT--AAGAAGA-CTCCATC--CTAC--ATATATAGCTATGACTGAATATTCAATGTCACGA--AAGAACCAAT--ATCTTCTGTAGGGAAAAA------AAATAAATGAAGAGACGAAAAT------------------------------------------------------------------
>APA47
----------------------------AGGAATAAGAA-ATCCTCATAACTACCACATAGGAATCCT---------TCAATTAGCGTGGCAGAACTGCATTCTGTTTTCACAAAACTTCCATTTGACA---ACTTTAAAAAAAATCTATGTAACAATACTCATGGATATCAACCAAACTTGTTTTG-----TAATCCAGCTTTTAAC--AAGGCAAACCTGCATTATG-TTTGTCTTCGTAGCAGAAACAAGAGGATGCCCCCAGCAACTGATACATTAAGAGATTCACAACCACCTGGCATAGGTATAGCGATAAGATTGCATGATGTTTTTGATTTTTCTGACAACCCTTTTCCTTCACTGCCTAGTACTAAACACACAGGCTTTTCTGCTAATGACGATACAAGTTCAGCAGACACTATTGCTGGAAAATTTCCACCAGAACCTCTGCTTCCTGCGACCGCTGAATCTTTTTGAGATGATGATAGAATGATTGAAGTCTTATCCTTCTTTGAGGA-TGAATGTGTTCTT--GCCATGATTTCCGCTATTGTTTTGTCACTGATCTGCTGAGCTGCATACATATCCATTTGATATCGATCTCTTAAAAATTCTATATGACTCCAAAGACCTGTAGCAATAGGAACCTGAAAGCATGCTCCTTGTGATGCACGTA-GGGCTTTCTCATTAAATGGATCACAGCAACCAGGCAAT--AGGAAGA-CTCCATC--CTGC--ATT-------GTCATT-AACATTCAAGGTC----------AACATT--ATTTCGTAGGGATA-AGGCAA---GAAAGGATACAACCAGCAAATTCAAGACT-CTAGATGAAGAA----ATAAAAAT-ACATTTATGCACTAGAGATGTACAAATTGG---
>AR2
---------------------------------------------------------------------------------------------------------------------------------------------------------------------------------------T------------CCAAGTTTCAAG--AAGGCAAATCTGCATTAGG-TTTCTCTTTGTAGCAGAAACAAGATGATGCCCCCAGCAACTGACACATTAAGAGATTCAAATCCACCTGGCATAGGTATTGCAACAAGATTGCACAGCTTCTTTGATTGTTCAGACAATCCTTTTCCCTCACTGCCTAGTACTAGACACACAGGCTTATCTGCTAATGCAGATGCAAATTATTTCCATTGCAACC--------------------------------------------------------------------------------------------------------------------------------------------------------------------------------------------------------------------------------------------------------------------------------------------------------------------------------------------------------------------------------------------------------------------------------------------------------------------------------------------
>AS57
---------------------------------------------------------------------------------------------------------------------------------------------------------------------------------------------------TCCAAGTTTCAAC--AAGGAAAATCTGCATTATG-TTCATCTTTGGAGCAGAAACAAGAAGATGCCCCCAGCAACTGACACATTGAGGGATTCAGATCCACCTGGCATGGGTATCGCAACAAGTTTGCATAACTTTTTTGTATGTTCAGACAACCCTTTCCCCTCACTGCCTAGTACTAGACACACTGGCTTATCTGCTAAAGCAGATACAAGTTCATGTGACAGTAGAGTTGGATTGTTTCCATTGCAATCTCTACTTTTTGTGACCATCAAATCGTTTTGAGATGATGAATGAATGATCAAAGTCTTTTCATTCTCAAAAGA-TACATTTTTTCTT--GAAATTATCCCCTCGCTTGTTTTACGGCTAACCTGTTGGGCTGCATACAAATCCATTTGATATTGATCTCTAAGAATCTCTAAATGACTCCAAAGGCCTGTTGCAATTGGAACCTGAAAACATGCCCCTTGTGATGCCCGCA-GAGCTTTCTCATTAAATGGATCACAGCAACCAGGCAAT--AGGAAGA-CTCCATC--CTGT--ATTCATCATGATAATTCA----------------------------------------------------------------------------------------------------------------------------------------------
>ASA51
-------------------------------------------------------------------------------------------------------------------------------------------------------------------------------------------------------------------AGGCAAACCTACATTATGTTTTGTCTTTGTAGCAGAAACAAGAGGATGCCCCCAGCAACTGATACATTGAGAGATTCACAACCACCTGGCATAGGTATAGCAACAAGATTGCATGATTTTTTTGATTTTTCTGACAACCCTTTTCCTTCACTGCCTAGTACTAGACACATAGGCTTTTCTGCTAGTGAGGATACAAGTTCAGCAGACACTAGTGTTGGAAGATTTCCATCGGAGCCTCTGCTTCCTGCAACCGCTGAATCTTTGTGAGATGATGATAGAATAATTGAAGTCTTATTCTTCTTAGAGGA-TGCATTTTTTCCT--CCCATGGTATCTGCAATTGTTTTGTTGCTGATCTGTTGAGCTGCATACATATCCATTTGATACTGATCTCTTAAAATTTCTATATGACTCCAAAGGCCTGTAGCAATAGGAACCTGAAAGCATGCTCCTTGTGATGCACGTA-GGGCTTTCTCGTTAAATGGATCACAGCAACCAGGAAGT--AGGAAGA-TTCCATC--CTGC--ATT-------GTCATTCAGCATTCAAGGTCACAA--AAGAAACATC--ATTTCGTAAGGATT-AGGCAA---GAAAAAACACAACCAGCAAATCCAAGA-------------------------------------------------------------
>CB35
---------------------------------------------------------------------------A------------------------------------------TCCATAAAACCAA------------------------------TAATGCAACAAGAAACATTTTAATGTAACTCACAATTGACTGCATCT--AGAAATAATCTGCATCATG-ACTGTCTTCTTAGTAAAAACAAGAAGATGCCCCCTGCAACTGAAACATTGAGAGACTCAAATCCTCCTGGCATAGGTATTGCAACAAGATTACACGACTTTTTTGATTGTTCAGACAAGCCTTTTCCCTCACTGCCCAGAACAAGACATAGAGGTTTATCTGTCACTGCAGACGCAAATTCATGGGACAGTAGAATTGGACTATGTCCATTGCAAACTGTGCTACCCTTGATCGCTGAATCTCTTTGAGACAACTCTAGAATGTCTGAATTTTTATCCTTCCCAAAAGT-TGCATATTTTCTT--GCCATTGTCTCTTCATTTATTTGACTGCTGACTTGTTGAGCTGCATACATATTCATTTGATATTGATCTCTAATAATCTCTAGATGACTCCAAAGGCCTGTAGTAATAGGAAGTTGAAAGCATGCTCCTTGTGATGCACGAA-GAGCTTTCTCGTTAAATGGATCACAGCAACCAGGCAAT--AAGAAGA-CGCCATC--CTAC--ATATATAGCTATGACTGAATATTCAAAGTAACGA--AAGAAAATTT--GTTTTCAATTGGGAAAAGGA----AAATAAATGCAAATAAATAGGTTGAGACTGCTGAAGGAACAA----ATATAACT-ACACCAG--------------------------
>CD18
------------------------------------------------------------------------------------------------------------------------------------------------------------------------------------------------------------------------------------------------------------------------------------------------------------------------------------------------------------------------------------------------------------------------------------------------------------------------------------------------------------GACTGAAGTCTTTTCATTCTCAAGAGA-TAACTTTTTTCTT--GAAATTTTCTCTTCACTTATTTTATGGCTAAGCTGTTGGGCTGCATACAAATGCATTTGGTATTGATCTCTAAGAATCTCCAGATGACTCCAAAGGCCTGTAGCAATTGGAACCTGAAAGCATGCCCCTTGTGATGCCCGCA-GGGCTTTCTCATTAAATGGATCACAGCAACCGGGCAAT--AGGAAAA-CTCCATC--CTGC--ATTCATCGTGAAAATGCAAAATTGAAGGGTACAC--CAGAAATATT--AGTTGCTGAAGTGT----ATT---GTGTGAACACAAACAGAAAATCAAAGACT------ACAA-------TT----------------------------------------
>CDE34
------------------------------------------------------------------------------------------------------------------------------------------------------------------------------------------------------------------------AAGCTGCATCATG-ACTGTCTTCTTAGTAAAAACAAGAAGATGCCCCCTGCAACTGAAACATTGAGGGACTCAAATCCTCCTGGCATAGGTATTGCAACAAGATTACACGACTTTTTTGATTGTTCAGACAAGCCTTTTCCCTCACTGCCCAGAACAAGACATAGAGGTTTATCTGTCACTGTAGACGCAAATTCATGGGACAGTAGAATTGGACTATGTCCATTGCAAACTGTGCTACCCTTGATCACTGAATCTCTTTGAGACAACTCTAGAATGTCTGAATTTTTATCCTTCCCAAAAGT-TGCATATTTTCTT--GCCATTGTCTCTTCATTTATTTGACTGCTGACTTGTTGAGCTGCATACATATTCATTTGATATTGATCTCTAATAATCTCTAGATGACTCCAAAGGCCTGTAGTAATAGGAAGTTGAAAGCATGCTCCTTGTGATGCACGAA-GGGCTTTCTCGTTAAATGGATCACAGCAACCAGGCAAT--AAGAAGA-CGCCATC--CTAC--ATATATAGCTATGACTGAATATTCAAAGTAACGA--AAGAAAAATT--GTTTTCAATTGGGAAAAGGA----AAATAAATGCAAATAAATAGGTTGAGACTGCTGAAGGAACAA----ATATAACT-ACACCAG--------------------------
>CF38
-----------------------------------------------------------------------------------------------------------------------------------------------------------------------------------------------------CAAGTTTCGAC--GAGAGAAATCAGAATTATG-TTTGTCTTCGTAGCAGAAACAAAAAGATGCCCCCAGCAACTGACACGTTGAGAGATTCAGATCCACCTGGCATAGGTATCGTAACAAGATTGCACGACTTTTTTGATTGTTCGGACAACCCTTTTCCCTCACTGCCTAGTACTAGACACACAGGCTTATCTGCTAATGTAGACACAAGTTCATGGGACAGTAGAGTTGGATTATTTCCATTGCAACCTCTGGTTTGTGTGACCGTTGAATCTCTATAAGATGATGAATGGATGATTGAAGTCTTTTCCTTCTCAAAAGA-TATA-----------------------------------------------------------------------------------------------------------------------------------------------------------------------------------------------------------------------------------------------------------------------------------------------------------------------------------------------------------------------------------------
>CH19
------------------------------------------------------------------------------------------------------------------------------------------------------------------------------------------------------------------------------------------------------------------------------------------------------------------------------------------------------------------------------------------------CGTATCTGCTAAAGAAGATACAAGTTCATGCGACAGTAGAGATATATTTTTTCCATTGCAATCTTTACTCTCAGTGACCATCAAACAATTTTGAGATGATGAATGGATGACTGAAGCCTTTTCATTCTCAAGTGA-TAATTTTTTTCTT--GAAATTTTCTCTTCACTTATTTTATGGCTAAGCTGTTGGGCTGCATACAAATGCATCTGATATTGATCTCTAAGAATCTCCAGATGACTCCAAAGGCCTGTAGCAATTGGAACCTGAAAGCATGCCCCTTGTGATGCCCGCA-GGGCTTTCTCATTAAATGGATCACAGCAACCGGGCAAT--AGGAAAA-CTCCATC--CTGC--ATT-------------------------------------------------------------------------------------------------------------------------------------------------------------
>CHA37
-----------------------------------------------------------------------------------------------------------------------------------------------------------------------------------------------------CAAGTTTCGAC--GAGAGAAATCATAAATATG-TTTGTCTTCGTAGCAGAAACAAAAAGATGCCCCCAGCAACTGACACGTTGAGAGATTCAGATCCACCTGGCATAGGTATCGTAACAAGATTGCACGACTTTTTTGATTGTTCAGACAACCCTTTTCCCTCACTGCCTAGTACTAGACACACAGGCTTATCTGCTAATGTAGACACAAGTTCATGGGACAGTAGAGTAAAATTATTTCCATTGCAACCTCTGGTTTGTGTGACCGTTGAATCTCTATAAGATGATGAATGGATGATTGAAGTCTTTTCCTTCTCCAAAGA-TATATTTTTTCTT--GCAATTTTCTCTCCACTTATTTTATTGCTGACTTGTTGAGCTGCGTACATATCCATTTGATATTGATCTCTAAGAATCTCTAGGTGACTCCAAAGACCTGTAGCAATTGGAACCTGAAAGCATGCACCTTGCGATGCCCGTA-GGGCTTTCTCATTAAATGGATCACAGCAACCGGGCAAT--AGAAACA-CACCATC--CTGC--ATTTATGGTGACAATTTGATATTTAAGGTTATGCAAGAGAAATATT--ATTTCCTGCAGGATAAAGGAA---GAATAAACGTAAACAGAAAATCCAAGACT-CTAGAGGAATAA----ACAATAGA--AACCCA-ATGCCAGAGAATAGACACTAGTT--
>CJ24
------------------------TCATAACTCAGAATG-GCTGA-------------ACTGAATT-------------------------------------------------------------------CCATAAGAAAAGCTTTC------------------A----GTAAACTCTTT----------ATCCAAGTTTCAAC--AAGGCAAATCTGCATTATG-TTCATCTTCGGAGCAGAAACAAGAAAATGCCCCCAGCAACTGACACATTGAGGGATTCAGACCCACCTGGCATGGGTATTGCAACAAGGTTGCATAACTTTTTTGTATGTTCAGACAGTCCTTTCCCCTCACTGCCTAGTACTAGACACACTGGCTTATCTGCTAAAGCAGATACAAGTTCATGCGACAGTAGAGTTGGATTATTACCATTGCAATCTTTACTTTCAGTGAACATCAAATCATTTTGA------GAATAAATGATTGGAGTCTTTTCATTCTCAAAAGG-TACATTTTTTCTT--GAAATTATCTCTTCACTTGTTTTATGGCTAAGCTGTTGGGCTGCATACAAATTCATTTGATATTGATCTCTAAGAATCTCCAGATGATTCCAAAGGCCTGTAGCAATTGGAACCTGAAAGCATGCCCCCTGTGATGCCCGCA-GGGCTTTCTCATTAAATGGATCACAGCAACCAGGCAAT--AGGAAAA-CTCCATC--CTGC--ATTCATCATGACAATTCAATATTTAAGGTTACAAAAGAGAAGCATT--ATTTCGT-AAGTAT----TAA---GAGTGAACACAAATAGAAAATCAAAAACT------TGAG-------CAATTTTTTAAAACAATACTCTGGGGAATGGACACATGGTT-
>CK7
-------------------------------------------------------------------------------------------------------------------------------------------------------------------------------AAACTCTTT----------ATCCGAGTTTGAAC--AAGGCAAATCAGCATTATG-TTTGTCTTCGGAGCAGAAACAAGAAAATGCCCCCAGCAACTGACACATTGAGGGATTCAGATCCACCTGGCATGGGTATCGCAACAAGATTGCACAACTTTTTTGTATGTTCAGACAGTCCTTTTCCCTCACTGCCTAGTACTAGACACACTGGCTTATCAGCTAAAGCAGATACAAGTTCATGGGACAGTAGAGTTGGATTATTTCCATTGCAGTCTCTACTTTCTGTGACCATCAAATCTTTTTGAGAGGATGAATGGATGATTGAAATCTTTTCATTCTCAAAAGATTAATTTTTTTCTT--GAAATTATCTCTTCACTTGTTTTATGGTTAACCTATTGGGCTGCATACAAATCCATTTGATATTGATCTCTAAGAATCTCTAGATGACTCCAAAGGCCTGTAGCAATTGGAACCTGAAAGCACACCCCTTGTGATGCCTGCA-GAGCTTTCTCATTAAATGGATCATAGCAACCGGGAAAT--AGGAAGA-CTCCATC----GA--GGCAATCCTTCTTAAACTATATACAAGCTTATTGAAGAGATAGCTA--ACCTCGTTGAGCAT----CTT---ATATGAATTTA-----------------------------------TTATTC------------------------------------
>CL6
-------------------------------------------------------------------------------------------------------------------------------------------------------------------------------AAACTCTTT----------ATCCGAGTTTGAAC--AAGGCAAATCTGCATTATG-TTTGTCTTCGAAGCAGAAACAAGAAAATGCCCCCAGCAACTGACACATTGAGGGATTCAGATCCACCTGGCATGGGTATCGCAACAAGATTGCACAACTTTTTTGTATGTTCAGACAGTCCTTTTCCCTCACTGCCTAGTACTAGACACACTGGCTTATCAGCTAAAGCAGATACAAGTTCATGGGACAGTAGAGTTGGATTATTTCCATTGCAGTCTCTACTTTCTGTGACCATCAAATCTTTTTGAGAGGATGAACGGATGATTGAAGTCTTCTCATTCTCAAAAGA-TACATTTTTTCTT--GAAATTATCTCTTCACTTGTTTTATGGCTAACCTGTTGGGCTGCATACAAATCCATTTGATATTGATCTCTAAGAATCTCCAGATGACTCCAAAGGCCTGTAGCAATTGGAACCTGAAAGCACGCCCCTTGTGATGCCCGCA-GGGCTTTCTCATTAAATGGATCACAGCAACCAGGCAAT--AGGAAGA-CTCCATC--CTGC--ATTCATGGTGACAATTCAATATTTAAGGTTACACCAGAGAAACATT--ATTTCCTGAAGTATAAAGGAA---AAGTGAATGCAAATAGAAAATCAAAGACT-CTAGAGAAA-------TTTTAAAA--AAACAATATTCCAAGGAAAGGACACATGGTT-
>CM9
-------------------------------------------------------------------------------------------------------------------------------------------------------------------------------AAACTCTTTA-------GCCTCCAAGTTCCAAC--AAGGAAAGTCTATATCGTG-TTCATCTTTGGAGTAGAAACAATAAGATGCCCCCAGCAACTGACACATTGAGGGATTCACACCCACCGGGCATGGGTATTGCAACAAGGCTGCATAACTTTTTTGTTTGTTGAGATAGCCCTTTCCCCTCATTGCCTAGTACTAGGGATACTCGCTTATCTGCTAAAGCAGATACAAGTTCCTGTGATAGTAGAGTTGGATTCTTTCCATTGCTATCTTTACTTTCAGTGACCAACATACCATTATGAGATGATGAATGGGTGATTAAAGTCTTTTCATTCTCAAAAGA-TACATTTTTTCCT--GATGCCATCTCTTCACTTGTTTTATTGCTAAGCTGTTGGGCCGCATAGAAATCCATTTGATATTGATCTCTAAGAATCTCCAGATGACTCCAATAGCCTGTAGCAATTGGAACTTGAAAGCATGCCCCTTGTGATGCCCTCA-GAGCTTTCTCATTAAATGGATCACAGCACCCAGGCAAA--AGGAAAA-CTCCATC--CTGC--ATTCATCATGACAATTCAATATCTAACCCTGCAC--GGGAAAAATT--GTTTCTTGAAGCAT----AAG---GAGTGAACACAAATAGAAAATCAAAGACT------GAAGGACTTTTTTTTTTTT--AAATGATACACTGGGGAATGGGCACATGGTTA
>CO8
--------------------------------------------------------------------------------------------------------------------------------------------------------------------------------------------------------------------------------------------------------------------------------------------------------------------------------------------------------------------------------------------------------------------------------------------------------------------------------------CATTATGAGATGATGAATGGGAGATTAAAGTCTTTTCGTTCTCAGAAGA-TACATTTTTTCCT--GATGCCATCTTTTCACTTGTTTTATTGCTAAGCTGCTGGGCTGCATAGAAATCCATTTGATATTGATCTCTAAGAATCTCCAGATGACTCCAACAGCCTGTAGCAATTGGAACTTGAAAGCATGCCCCTTGTGATGCCCTCA-GAGCTTTCTCATTAAATGGATCACAGCACCCAGGCAAA--AGGAAAA-CTCCATC--CTGC--ATTCATCATGACAATTCAATATCTAACCCTGGAC--GGGAAAAATT--GTTTCTTGAAGCAT----AAG---GAGTGAACACAAATAGAAAATCAAAGACC------AGA--------------------------------------------------
>CP16
-------------------------------------------------------------------------------------------------------------------------------------------------------------------------------AAACTCTTTA-------GCTTCCTAGTTCCAAC--AAGGAAAATCTGCATTATG-ATCATCTTCGGAGCAGAAACAAGAAGATGCCCCCAGCAACTGACACATTGAGGGATTCAGACCCACCTGGCATGGGTATTGCAACAAGGTTGCATAACTTTTTGGTTTGTTGAGACAGCCCTTTCCCCTCACTGCCTAGTACTAGACACACTGGCTTATCTGCTAAAGCAGATACAAATTCATGTGACAGTAGAGTTGGATTATTTCCATTGCAATCTTTACTTTCAGTGACCATCAAACCATTTTGAGATGATGAAAGGATGAATGAAGTCTTTTCATTCTCAAAAGA-TACATTTTTCCTT--GAAATTATCTCTTCACTTTTTTTATGGTTAAGCTGTTGGGCTGCATACAAATGCATTTGATATTGATCTCTAAGAATCTCCAGATGACTCCAAAGGCCTGTAGCAATTGGAACCTGAAAGCATGCCCCTTGTGATGCCCGCA-GGGCTTTCTCATTAAATGGATCACAGCAACCAGGCAAT--AGGAAAA-CTCCATC--CTGC--ATTCATCATGACAACACAAAATTTAAGGGTACAC--GAGAAATATT--ATTTCCTGAAAGAT----AAG---GAGTGAACACAAATAGAAAATCAAAGACT------AGAA-------TTATTTTT--AAACGATAAGCCAGGGAATGGACACATGGTTA
>CR44
-----------------------------------------------------------------------------------------------------------------------------------------------------------------------------------------------------------------------------------------------------------------------------------------------------------------------------------------------------------------------------------------------------------------------------------------------------------------------------------AATCTCTCTGAAATGA------GCTGTTTGAATTTTCATTTTGACAGAAAAA-CACATGTTTCCAT--GGTATCGTCTCTCGACTTATTTTATTGTTGTCTGGTTGACCTGCGTACATAGCCATTTGATATAGATTTACAAGAATCTCTAGATGACTCCACAAACCAGTAGCAATAGGAAGCTGAAAGCATGCTCCTTGTGATGCCCGTA-GAGCTTTCTCGTTAAAAGGATCACAGCAGCCGGGCAAT--AAGAAGA-CTCCATC--CTAC--ATACATAGTCAATAGT------------------------------------------------------------------------------------------------------------------------------------------------
>CT15
-------------------------------------------------------------------------------------------------------------------------------------------------------------------------------AAACTCTTTA-------GCTTCCTAGTTCCAAC--AAGGAAAATCTGCATTATG-TTCATCTTCGGAGCAGAAACAAGAAGATGCCCCCAGCAACTGACACATTGAGGGATTCAGACCCACCTGGCATGGGTATTGCAACAAGGTTGCATAACTTTTTGGTTTGTTGAGACAGCCCTTTCCCCTCACTGCCTAGTACTAGACACACTGGCTTATCTGCTAAAGCAGATACAAGTTCATGCGACAGTAGAGTTGGATTATTTCCATTGCAATCTTTACTTTCAGTGACCATCAAACCATTTTGAGATGATGAATGGATGATTGAAGTCTTTTCATTCTCAAAAGA-TACATTTTTCATT--GAATTTATCTCTTCACTTGTTTTATGGCTAAGCTGTTGGGCTGCATACAAATGCATTTGATATTGATCTCTAAGAATCTCCAGATGACTCCAAAGGCCTGTAGCGATTGGAACCTGAAAGCATGCCCCTTGTGATGCCCGCA-GGGCTTTCTCATTAAATGGATCACAGCAACCAGGCAAT--AGGAAAA-CTCCATC--CTGC--ATTCATCATGACAATACAAAATTTAAGGGTACAC--GAGAAATATT--ATTTCCTGAAGGAT----AAG---GAGTGAACACAAATAGAAAATCAAAGACT------AGAA-------TTTTTTTT--AAACAATACGCCGGGGAATGGACACATGATT-
>DA12
----------------------------------------------------------------------------------------------------------------------------------------------------------------------------------------------------------------------------------------------------------------------------------------------------------------------------------------------------------------------------------------------------------------------------------------------------------------------------------------------------AAATGGGTGATTAAAGTCTTTTCATTCTCAAAAGA-TACATT--TTTCT--GACGCCATCTCTTCACTTGTTTTATTGCTAAGCTGTTGGGCCGCATACAAATCCATTTGATATTGATCTCTAAGAATCTCCAGAAGACTCCATCAGCCTGTAGCAATTGGAACTTGAAGGCATGCCCCTTGTGATACCCTAA-GGGCTTTCTCATTAAATGGATCACAGCAACAGGGCAAA--AGGAAAAACTCCATCAACCAA--ATTTGGAATTAAAACACTATACTTGACATTCCAA--AGACTAAGCA--GTTGCTTTAAAAGA-AAATAACTCAGATAA----------------------------------------------------------------------------------
>DB53
TAACTAAAAAACTTGCATAATATCTTTCAGGAATTAGCA-ATCCACATAACTACCATATAG--------------------------------------------------------------------------------AAACTCCTT--------------------------------------------ATCCAGCTGTTAAC--GAGGCAAACCTGCATTATG-TTTGTTTTCGTAGCAGAAACAACAGGATGCCCCCAGCAACAGATACATTAAGAGATTCACAACCACCTGGCATAGGTATAGCAACAAGATTGCACAATGTTTTTGATTTTTCTGACAACCCTTTTCCTTCACTGCCTAGTACTAGACACACGGACTTTTCTGCTAATGACAATACAAGTTCAGCAGAAACTAGTGTAGGAAAATTTCCACCAGAACCTCTGTTTCCTGCAACTACTGAATCTTTGTGAGATGATGATAGAATGATTGAAGTCTTATCCTCCTTTGAGGA-TGCATTTGTTCTT--GGCATGGTCTCTGCTATTCTTTTGTTGCTGATCTGCTGAGCTGCATACATATCCATTTGATACCGATCTCTTAAAAATTCTATATGACTCCAAAGGCCTCTAGCAATTGGAACCTGAAAGCATGCTCCTTGTGAAGCACGTA-GGGCTTTCTCATTAAATGGATCACAACAATCAGGCAGT--AGGAAAA-CTCCATC--CTTC--ATT-------GTCATTCAACATTCAGGGCCAAAA--AAGAAATATT--ATTTCATAGGGATA-AAACAA---GCAAGAATACAACCGGAAAATTCAAGACT-CCAGATGAAGAA----ATAAAAAT-ACATTTATGCACTAGAAATGTACA---------
>DC1
TAACTAAAAAACTTGCATAATATCTTTCAGGAATTAGCA-ATCCACATAACTACCATATA---------------------------------------------------------------------------------AAACTCCTT--------------------------------------------ATCCAGCTGTTAAC--AAGGCAAACCTGCATTATG-TTTGTTTTCGTAGCAGAAACAAAAGGATGCCCCCAGCAACAGATACATTAAGAGATTCACAACCACCTGGCATAGGTATAGCAACAAGATTGCACAATGTTTTTGATTTTTCTGACAACCCTTTTCCTTCACTGCCTAGTACTAGACACACGGACTTTTCTGCTAATGACAATACAAGTTCAGCAGAAACTAGTGTAGGAAAATTTCCACCAGAACCTCTGTTTCCTGCAACTACTGAATCTTTGTGAGATGATGATAGAATGATTGAAGTCTTATCCTCCTTTGAGGA-TGCATTTGTTCTT--GGCATGGTCTCCGCTATTCTTTTGTTGCTGATCTGCTGAGCTGCATACATATCCATTTGATACCGATCTCTTAAAAATTCTATATGACTCCAAAGGCCTCTAGCGATTGGAACCTGAAAGCATGCTCCTTGTGAAGCACGTA-GGGCTTTCTCATTAAATGGATCACAACAATCAGGCAGT--AGGAAGA-CTCCATC--CTGC--ATT-------GTCATTCGACATTCAGGGCCAAAA--AAGAAATATT--ATTTCATAGGGATA-AAACAA---GCAAGAATACAACCGGAAAATTCAAGACT-CCAGATGAAGAA----ATAAAAAT-GCATTTATGCACTAGAAATGTACA---------
>DD1
TATCTCAAAAAATTGCATAATATCTTTCAGGAATCAGCA-ATCCTCATAACTACCACATAGGAATTCT---------TCAATCAGCATGGCAGAACTAGATTTTGTTTTCACAGAACTTCCATTTGGAC---ACATTAAATAAACTCCTT--------------------------------------------ATCCAGCTCTCAAC--AAGACAAACCTGCATTATG-TTTGTTTTCGTAGCAGAAACAACAGGATGCCCCCAGCAACTGATACATTAAGAGATTCACAACCACCTGGCATAGGTATAGCAACAAGATTGCACGATGTTTTTGATTTTTCTGACAACCCTTTTCCTTCACTGCCTAGTACTAGACACACGGACTTTTCTGCTAATGACAATACAAGTTCAGCAGAAACTAGTGTTGGGAAATTTCCACCAGAACCTCTGCTTCCTGCAACTACTGACTCTTTGTGAGATGATGATAGAATGATTGAAGTCTTATCCTTCTTTGAGGA-TGCATTTGTTATT--AACATGGTCTCCGCTATTGTTTTGTTGCTGATCTGCTGAGCTGCATACATATCCATTTGATACCGATCTCTTAAAAATTCTATATGACTCCAAAGACCTGTAGCAATTGGAACCTGAAAGCATGCTCCTTGTGATGCACGTA-GGGCTTTCTCATTAAATGGATCACAGCAATCAGGCAGT--AGGAAGA-CTCCATC--CTGC--ATT-------GTCATTCAACATTCAACGCCAAAA--ACGAAATATT--ATTTTGTAGGGATA-AATCAA---GCAAGAATACAACCAGCAAATTCAAGACT-CCAGATGAAGAA----ATAAAAAT-ACATTTATGCACTAGAAATGTAAAGCTTGGTT-
>DIM50
TATCTCAAAAAATTGCATAATTTCTTTCAGGAATCAGCA-ATCCTCATAACTACCACATAGGAATTCT---------TCAATCAGCATGGCAGAACTAGATTTTGTTTTCACAGAACTTCCATTTGGAC---ACATTAAATAAACTCCTT--------------------------------------------ATCCAGCTCTCAAC--AAGACAAACCTGCATTATG-TTTGTTTTCGTAGCAGAAACAACAGGATGCCCCCAGCAACTGATACATTAAGAGATTCGCAACCACCTGGCATAGGTATAGCAACAAGATTGCACGATGTTTTTGATTTTTCTGACAACCCTTTTCCTTCACTGCCTAGTACTAGACACACGGGCTTTTCTGCTAATGACAATACAAGTTCAGCAGAAACTAGTGTTGGGAAATTTCCACCAGAACCTCTGCTTCCTGCAACTACTGACTCTTTGTGAGATGATGATAGAATGATTGAAGTCTTATCCTTCTTTGAGGA-TGCATTTGTTATT--AACATGGTCTCCGCTATTGTTTTGTTGCTGATCTGCTGAGCTGCATACATATCCATTTGATACCGATCTCTTAAAAATTCTATATGACTCCAAATACCTGTAGCAATTGGAACCTGAAAGCATGCTCCTTGTGATGCACGTA-GGGCTTTCTCATTAAATGGATCACAGCAATCAGGCAGT--AGGAAGA-CTCCATC--CTGC--ATT-------GTCATTCAACATTCAACGCCAAAA--ACGAAATATT--ATTTTGTAGGGATA-AATCAA---GCAAGAATACAACCAGCAAATTCAAGACT-CCAGATGAAGAA----ATAAAAAT-ACATTTATGCACTAGAAATGTACAGCTTGGTT-
>EN45
---------------------------------------------------------------------------------------------------------------------------------------------------------------------------------------------------------------------------------------------------------------------------------------------------------------------------------------------------------------------------------------------------------------------------------AAGCAAAATTGGATGAAAACCATTGCATCCAGAACTTTCCTCAACTGCCAAATCTGTCTGAGATGA------GCTATTTGAATTTGCATCTTGACCAAAAAG-CACATGTTTCCTT--GGCACCATCTCTTTCCTTGTTTTCTTGTTGTCTGGTTGACCTGCATACATATCCATTTGATATAGATCTCCAAGGACCTCTAGATGACTCCACAAACCAGTAGCAATAGGAAGCTGAAAGCATGCTCCTTGTGATGCCCGTA-GAGCTTTCTCATTAAAAGGATCACAACACCTAGGCAATCGAAAAAAA-CTCCATC--CCATTGGTATATGGCCAATAGTCAAA--TTAAGGTTAGAAA-TCAATACAAT--ATTTTCTCTAGCGA-------------------------GAAATTTAAA------------------A--------------------------------------------
>FC13
--------------------------------------------------------------------------------------------------------------------------------------------------------------------------------------------------------------------------------------------------------------------------------------------------------------------------------------------------------------------------------------------------------CTTAAGGAGACACAAGTTTCTGTGATAGTGGATTTGGATTATTTCCATTGCTATCTTTACTTTC----ACCAACAGATCTTTAGGAGATGATGAATGGGTGATAAAAGTCTTTTCATTCTCAAAAGA-TACATT--TTTCT--GACGCCATCTGTTCACTTGTTTTATTGCTAAGCTGTTGGGCCGCATACAAATCCATTTGATATTGATCTCTAAGAATCTCCAGATGACTCCATCAGCCTGTAGCAATTGGAACTTGAAGGCATGCCCCTTGTGATACCCTCA-GGGCTTTCTCATTAAATGGATCACAGCAACAGGGCAAA--AGGAAAAACTCCATCAACCAA--ATTTGGAATTAAAACACTATACTTGACATTACAA--AGACTAAGCA--GTTGCTTTAAAAGA-AAATAA-------------------------------------------------------------------------------------------
>FTS1
---------------------------------------------------------------------------------------------------------------------------------------------AAACTCCTT--------------------------------------------ATCCAGCTGTTAACAAAAGGCAAACCTTCATTATG-TTTGTTTTCGTAGCAGAAACAACAGGATGCCCCCAGCAACTGATACGTTAAGAGATTCACAACCACCTGGCATAGGTATAGCAACAAGATTGCACAATGTTTTTGATTTTTCTGACAACCCTTTTCCTTCACTGCCTAGTACTAGACACACGGACTTTTCTGCTAATGACAATATAAGTTCAGCAGAAACTAGTGTTGGAAAATTTCCACCAGAACCTCTGCTTCCTGCAACTACTGAATCTTTGTGAGATGATGATAGAATGATTGAAGTCTTATCTTCCTTTGAGGA-TGCATTTGTTCTT--GGCATGGTCTCCGCTATTCTTTTGTTGCTGATCTGCTGAGCTGCATACATATCCATTTGATACATATCTCTTAAAAATTCTATATGACTCCAAAGACCTCTAGCGATAGCAACCTGAAAGCATGCTCCTTGTGAAGCACGTA-GGGCTTTCTCATTAAATGGATCACAGCAATCAGGCAGT--AGGAAGA-CTCCATC--CTGC--ATT-------GTCATTCAACATTCAGGGCCAAAA--AATAAATATT--ATTTCATAGGGATA-AAGCAA---GCAAGAATACAACCGGAAAATTCAAGACT-CTAGATGAAGAA----ATAAAAAT-ACACTTATGCACTAGAAATGTACA---------
>FTS2
---------------------------------------------------------------------------------------------------------------------------------------------AAACTCCTT--------------------------------------------ATCCAGCTGTTTACAAAAGGCAAACCTTCATTATG-TTTGTTTTCGTAGCAGAAACAACAGGATGCCCCCAGCAACTGATACGTTAAGAGATTCACAACCACCTGGCATAGGTATAGCAACAAGATTGCACAATGTTTTTGATTTTTCTGACAACCCTTTTCCTTCACTGCCTAGTACTAGACACACGGACTTTTCTGCTAATGACAATATAAGTTCAGCAGAAACTAGTGTTGGAAAATTTCCACCAGAGACTCTGCTTCCTGCAACTACTGAATCTTTGTGAGATGATGATAGAATGATTGAAGTCTTATCCTCCTTTGAGGA-TGCATTTGTTCTT--GGCATGGTCTCCGCTATTCTTTTGTTGCTGATCTGCTGAGCTGCATACATATCCATTTGATACATCTCTCTTAAAAATTCTATATGACTCCAAAGACCTCTAGCGATAGCAACCTGAAAGCATGCTCCTTGTGAAGCACGTA-GGGCTTTCTCATTAAATGGATCACAGCAATCAGGCAGT--AGGAAGA-CTCCATC--CTGC--ATT-------GTCATTCAACATTCAGGGCCAAAA--AATAAATATT--ATTTCATAGGGATA-AAGCAA---GCAAGAATACAACCGGAAAATTCAAGACT-CTAGATCAAGAA----ATAAAAAT-ACACTTTTGCACTAGAAATGTACA---------
>GG1
----------------------------------------------------------------------ATAT------------------------------------------------------------------------------------------------------------------------------------------------------------GTTGCCTCCGTAGCAAGAATAAGAATATGCCCCCTGCAACTGAGACATTTAGAGATTCAATTTCACCTGGCATAGGTATAGCAATAAGATTGCATAACTCTTTTGATTTTTTTGACAAGCCTTTTCCCTCACTCCCCAATACAAGACATAGAGGCTTATCTACTAATGTAGATGCAAATTCATGAGACAATAGAGTTGGATGATCTCCATTACAACATGAGCTTCCATTAATTGGCAAAGCTCTTTGAGATGAATCTTGAATGTACAACTCTTCACCATGG------------------------------------CCATTTATTTTAGCGTTGTCTGGTTGGCCAGCAAATATACTCATTTGATATAAATCTCTAAGAAACTCGAGATGACTCCAAAGCCCAGTAGCAATGGGCAGTCGAAAGCATGCTCCTTGTGATGCACGTA-GGGCTTTCTCATTAAATGGATCACAACATCCAGGCAAT--AAGAAGA-CTCCATC--CTGT--ATACATAAT-----ATGAATATTTGAGGTTACTACTGAAGGAGAAT--AAATAATGAAGATC-AAGCAA---GAAAAAACAAAAACAAAGCATGAAGCATC---AATTGGAAAA----AGAATGA-----------------------------------
>HB41
-----------------------------------------------------------------------------------------ACATGATGACATTTTACTCACAATAAA------------------------------------------------AAAGATGCATTAAGCCAATAACT---ATTTATCCAACTTTTAAC--AAGGCAAACACAT-CTATG-TTTGTCATTGTAGCAGAAACAAGAGGATGCTCCCAGCAACTGATACATTAAGAGATTCACAACTACCTGGCATAGGTATAGCAACAAGATTGCATGATTTTTTTGATTTTTCTGACAACCCTTTTCCTTCACTGCCTAGTACTAGACACACAGGCTTTTCTGCTAATGAGGATACAAGTTCCGTAGACACCAGTGTTGGAAGATTTCTGTCAGAACCTCTGCTAACTGTAAGCACTGGGTCTTTGTGAGCTGATGATAGAATAATTGAAGTCTTATACTTCTTAGAGGA-TGCATTTTTTCTT--GCCATGGTCTCTGCAATTGTTTTGTTGCTGATCTGTTGAGCTGCATACATATCCATTTGATACTGATCTCTTAAAATTTCTATATGACTCCAAAGACCTGTAGCAATAGGAACCTGAAAGCATGCTCCTTGTGATGCACGTA-GGGCTTTCTCATTGAATGGATCACAGCAACCAGCAAGT--AGGAAGA-CTCCGTC--CTGC--ATT-------GCCATTCAACATTCAAGGTCACAA--AATAAAAATT--ATTCTGTAAGGATG-AGGCAA---GAAAAAATACAACCTACACATCCAAGACT-CTAGATGAAGAA----ATACAAAT-ACATCTATACACGAGAAATGTACAGCTTGGTT-
>JO20
---------------------------------------------------------------------------------------------------------------------------------------------------------------------------------ACTCTTTA-------GCTTCCTAGATTCAAC--AAGGAAAATCTGCATTATG-TCCATCTTCGGAGCAGAAACAAGAAGATTCCCCCAGCGACTGACACATTGAGGGATTCAGACCCACCTGGCATGGGTATTGCAACAAGGTTGCATAACTTTTTTGTTTGTTGAGACAGACCTTTCCCCTCACTGCCTAGTACTAGACATACTGGCGTATCTGCTAAAGAAGATACAAGTTCATGTGACAGTAGAGATATATTATTTCCATTGCAATCTTTACTCTCAGTGACCATCAAACAATTTTGAGATGATGACTGGATGACTGAAGTCTTTTCATTCTCAAGAGA-TAATTTTTTTCTT--GAAATTTTCTCTTCACTTATTTTATGGCTAAGCTGTTGGGCTGCATACAAATGCATTTGATATTGATCTCTAAGAATCTCCAGATGACTCCAAAGGCCTGTAGCAATTGGAACCTGAAAGCATGCCCCTTGTGATGCCCGCA-GGGCTTTCTCATTAAATGGATCACAGCAACCGGGCAAT--AGGAAAA-CTCCATC--CTGC--ATTCATCATGACAATGCAAAATTGAAGGGTACAC--AAGAAATATT--AGTTCCTGAAGTGT----ATT---GTGTGAACACAAATAGAAAATCAAAGACT------ACAA-------TTATTTTT--AAATGATACAACAGAGAATGGACACATGGTT-
>JU21
---------------------------------------------------------------------------------------------------------------------------------------------------------------------------------------------------------------------------CTGCATTATG-TCCATCTTCGGAGCAGAAACAAGAAGATTCCCCCAGCGACTGACACATTGAGGGATTCAGACCCACCTGGCATGGGTATTGCAACAAGGTTGCATAACTTTTTTGTTTGTTTAGACAGACCTTTCCCCTCACTGCCTAGTACTAGACATACTGGCGTATCTGCTAAAGAAGATACAAGTTCATGTGACAGTAGAGATATATTATTTCCATTGCAATCTTTACTCTCAGTGACCATCAAACAATTTTGAGATGATGACTGGATGACTGAAGTCTTTTCATTCTCAAGAGA-TAATTTTTTTCTT--GAAATTTTCTCTTCACTTATTTTATGGCTAAGCTGTTGGGCTGCATACAAATGCATTTGATATTGATCTCTAAGAATCTCCAGATGACTCCAAAGGCCTGTAGCAATTGGAATCTGAAAGCATGCCCCTTGTGATGCCCGCA-GGGCTTTCTCATTAAATGGATCACAGCAACCGGGCAAT--AGGAAAA-CTCCATC--CTGC--ATTCATAATGACAATGCAAAATTGAAGGGTACAC--AAGAAATATT--AGTTCCTGAAGTGT----ATT---GTGTGAACACAAACAGAAAATGAAAGACT------ACAA-------TTATTTTT--AAATGATACGACAGGGAATGGACACATGGTT-
>KE1
----------------------------------------------------------------------------------------------------------------------------------------------------------------------------------------------------------------------------------------------------------------------------------------------------------------------------------------------------------------------------------------------------------------------------------------------------------------------------------------------------------------------------------------------------T--GCCATTTTCTCTTCATTTATTTTACTGCTGATTTGTTGAGCTGCATACATATTCATTTGATATTGATCCCTAATAATCTCTAGATGACTCCAAAGGCCTGTACTAATAGGAAGTTGAAAGCATGCTCCTTGTGATGCACGAA-GGGCTTTCTCGTTAAATGGATCACAGCAACCAGGCAAT--AAGAAGA-CTCCATC--CTAC--ATATATAGCTATGACTGAATATTCAACGTTATGA--AGGAAACATT--ATTTTCTGTTGGGAAAAGGAA---AAGTAAATGCAAATAAAAAGGTTGAGACT-----------------------------------------------------------
>LF2
TATCTCAACAAACTGCATAATATATTTCAGAACTCCGTA----------------------------------------------------------------------------------------------------------------------------------------------------------CATCCAGCTTTTCAC--AAGGCAAACCCAC-CTATG-TTTGTCTTTGCAGCAGAAACAAGAGGATGCCCCCAGCGACTGATACATTGAGAGATTCACAACCACCTGGCATAGGTATAGCAACAAGATTGCATAATGTTTTTGATTTTTCTGACAACCCTTTTCCTTCACTGCCTAGTACTAGACTCACAGGCTTTTCTCTTAATGAGGATACAAGTTCAGCAGACACTAGTGTTGGAAAATTTTCACCAGAACCTCTGCTTCTTGCAAACACTGAATCTTTGTGAAATGATGACAGAATATTTGAAGTCTTATCCTTCTCAGAGGA-TGCATTTTTTCTT--GACATGGTCTCTGCAATTGCTTTGTTGCTGATCTGTTGAGCTGCATACATATCCATTTGATACTGATCTCTTAAAATTTCTATATGACTCCAAAGACCTATAGCAATAGGAACCTGAAAGCATGCTCCTTGTGATGCACGTA-GGGCTTTCTCATTGAATGGATCACAGCAACCAGGCAGT--AGGAAGA-CTCCATC--CTGC--ATT-------GTCATTCAACATTCAAGGTCACAA--AAGAA-------ATTCTGTAAGTATA-AGGCAA---G-AAAAACACAACCTGCAAATCCATTAAT-CTAGATGAAGAA----ATGAAAAT-AAATCTATACACTAGAAGTGTAC----------
>MC0
-------------TGCATAATATCTTTCAGCAATCTGAA-ATCCTTGTAACTACCGCATAA----------------------ATCATAATCTAACTACATTCTGTTTTCACCAAACATCCATTTGAGT---TCTTCAA-----------------------------------------------------ATTTCCAGCTTTTAAC--AAGACAAAACTAC-CTATG-TTTGTCTTCGTAGCAGAAACAAGAGGATGCCCCCAGCAACTGATACATTCAGAGATTCACAACCACCTGGCATTGGTATAGCGACAAGATTGCATGATTTTTTTGATTTTTCTGACAACCCTTTTCCTTCACTGCCTAGTACTAGACACACAGGCTTTTCTGCTAATGAGGATACAAGTTCATCAGACACTAGTGTTGGAAAATTTCCACCCCAACCTCTGCTTCCTGCAACCACTGAATCTTTGTGAGATGATGATAGACTAATTGAAGCCTTATCCTTCTTAGAGGA-TTCAATTTTTCTT--TCCATGGTTTCTGCAATTGATTTGTTGCTGATCTGTTGAGCTGCATGCATATCCATTTGATTCTGATCTCTTATAATATCTATATGACTCCAAAGACCTGTAGCAATAGGAACCTGAAAGCATGCTCCTTGTGATGCTCGTA-GGGCTTTCTCATTGAATGGATCACAGCAACCAGGCAAT--AGGAAGA-CTCCATC--CTGT--ATT-------GTCTTTCAACATTCAAGGTCACAA--AAGAAAAATT--ATTTTGAAAGGAA--AGGCGA---GAAAAAAAACAATCTGCAAACCCAAGACT-CTAGATGAAGAA----ATTAAAAT-ACATCTACACACCAAAAATGTACAGCTTGGTT-
>MT0
TATCTCAAAAAACTACATAACAACTTTAAAGAATCAGAATATCCTCATAACTACCACATAGGGCCT-----------TCAATCAGCATGGCAAGACTGCATTCTGTTTTCACCAAAATTCCATTTGACA---ACTTTAAAAAAAAACTATAAA-----------------------------------CTCCTTATCCAGCTTTTAAC--AAGGCAAGCCTGCACTATG-TTTGTCTTTGTAGCAGAAACAAGAGGATGCCCCCAGCAACCGATACATTAAGAGATTCACAACCACCTGGCATAGGTATGGCAACAAGATTGCATGATGTTTTTGATTTTTCTGACAACCCTTTTCCTTCACTGCCTAGTACTAGACACATTGGCTTTTCTGCTAATGACGATACAAGTTCAGCAGACACTAGTGTTGGAAAATTTCCACCAGAACCTCTGCTTCCTGCAACTCCTGAATCTTTGTGTGATGATGATAGAATGATTGAAGTTTTATCCTTCTTAGAGGA-TGCATTTTTTCTT--GCCATGGTCTTCGTTATTGTTTTGTTGCTGATCTGCTGAGCTGCATACATATCCATTTGATACCAATCTCTTAAAATTTCTATATGACTCCAAAGACCTGTAGCAATAGGAACCTGAAAGCATGCTCCTTGTGATGCACGTA-GAGCTTTCTCATTAAATGGATCACAGCAACCAGGCAGT--AGGAAGA-CTCCATC--CTGC--ATT-------GTCATTCAATATTCAAGGTCAGAA--AAGAAACATT--ATTCCGTAAGGATA-AGGCAA---G-AAAAATACCACCAGCAAATTCAAGACT-CTAGATGAAGAA----ATAAAAAT-ACATTTATATACTAGAATTGTACAGCTTGGTT-
>NN48
--------AAAACTGCATAATATCTTTCAGGAATCAGCA-ATCCTCATAACTACCACATAGGTATT-T---------TCAATGAGCATGGCAGAACTACTTTATGTTTTCACAAAACTTCCATTTAACA---ACTTTAAAAAAAATCTATGGAACAATACTCATGGATATCAACCAAACTTTTTTTG------GATCCAGCTCTTAAC--AAGGCAAACCTTCATTATG-TTTGTCTTCGTAGCAGAAACAAGAGGATGCCTCCAGCAACTGATACATTAAGAGATTCACAACAACCTGGCATAGGTATAGCAACAAGATTGCAAGATGTTTTTGATTTTTCTGACAACCCTTTTCCTTCACTGCCTAGTACTAGACACACGGACTTTTCTGCTAATGACAATACAAGTTCAGCAGACAATAGTATTGGAAAATTTCCACCAGAACCTCTGCTTCCCGAAACCAGTGAATCTTTGTGAGATGATGATACAATGATTGGAGTCTTATCCTTCTTTGAGGA-TGCATTTGTTCTT--GCCATGGTGTCCACTTTTGTTTTTTCGCTCATCTGCTGAGCTGCATACATATCCATTTGATACCAATATCTTAAAAATTCTATATGACTCCAAAGACCTGTAGCAATAGGAACCTGAAAGCATGCTCCTTGTGATGCACGTA-GGGCTTTCTCATTAAATGGATCACAGCAACCAGGCAGT--AGAAAGA-CTCCATC--CTGC--ATT-------GTCATTCAACATTCAAGGTCAAAA--AGGAAATATT--ATTTCGTAGGGATA-AGACAA---GCAAGAATACAACCAGCAAATTCAAGACT-CTAAATGAAGAA----ATAAAAAT-AAATTTATGCACTA-------------------
>PA42
------------CTGC---ATATCTTTCAGGAATCAGAA-ATCCTTGTAACTACCACATTGGAACCCA---------TCAATGAGCATGGCAGAACTGCATTTGTTTTTCACCAAACTTCCATTTGACT---TCTTCAAAAAAAATCTATGAAACAATACTCATGGATATCAACCACACTTCTTTCG-----AATCCAACTTTTTCAC--AAGGCAAACCTACAGTATG-TTTGTCTTTGTAGCAGAAACAAGAGGATGCCCCCAGCAACTGATACATTGAGAGATTCACAACCACCTGGCATAGGTATAGCAACAAGATTGCATGATTTTTTTGATGTTTCTGACAACCCTTTTCCTTCACTGCCTAGTACTAGACACACAGGCTTTTCTGCTAATGAGGATACAAGTTCAGCAGACACAAGTGTTAGAAGATTTCCACCACAGTCTCTCCTTCCTGCAACCACTGAATCTTTGTGAGATGATAATAGAATAATTGAATTCTTATCATTCTTAGAGGA-TGCATTTTGTCCT--CCCATGGTCTCTGCAATTGTTTTGTTGCTGATCTGTTGAGCTGCATACATATCCATTTGATACTGATCTCTTAAAATTTCTATATGACTCCAAAGACCTGTAAAAATAGGAACCTGAAAGCATGCTCCTTGTGATGCGCGTA-GGGCTTTCTCGTTATATGGATCACAGCAACCAGGCAGT--AGGAAGA-CTCCATC--CTGC--ATT-------GTCATTCAACATTCAAGATCATAA--AAGAAACTTT--ATTTCGTAAGGATT-AGAAAA---GAAAAAATACAACCAGCAAATCCAAGACT-CTAGAGGAAGAA----ATAAAAAC-ACATCT-TACACTAGAAATGTACAGCTTGGTT-
>PB33
---------------------------------------------------------------------TGTA-----------------------------------------------------------GCTTTTCTAAAAATCTAGAAATTTACTTCCATGGTTATCTAAATTATCTTTAT-------GCTTCCGACTTGCAAC--AGGGCCCA--TGCATCATG-GTTGTCATCTTAGTAAAAACAAGAAGATGCCTCCTGCAACTGAAACATTGAGCGACTCAAATCCTCCTGGCATAGGTATTGCAACAAGATTACATGACTTTCTTGATTGTTCAGACAAGCCTTTTCCCTCACTGCCCAGCACAAGACATAAAGGTTTATCTGTCACCGCAGATGCAAATTCATGGGACAGTAGAATTGAATTATGTCCATTGCAGACTGTGCTACGCTTGATTACTGAATCACTATGAGAGAACTCTTGAAAATTTGCATTCTCATCTTTCCCAAAAGT-TGCATATTTTCTT--GCCATTGTCTCTTCATTCGTTTTACTGCTGACTTGTTGAGCTGCATACATATTTATTTGATATTGATCCCTAATAATCTCTAGATGACTCCAAAGCCCTGTAATAATAGGAAGTTGAAAGCATGCTCCTTGTGATGCACGGA-GGGCTTTCTCATTAAATGGATCACAGCAACCAGGCAAT--AAGAAGA-TACCATC--CTAC--ATATATAGCTATTATTGAGTATTGAAGGTTTTAC--AAGAAACATT--ATTTTCAATTAGGAAAAGAAA---AAATAAATGCAAA---------------------------------------------------------------------------
>PF1
----ATTTAAAACTGCATAATATCTTTCAGGAATCAGAA-ATCCTCATAGCTACAACATACGAATCCT---------TCAATCAGCATGGCAGAACTACATTCTGTTTTCACCAAACTTCCATTTGACA---ACTTTAAAAAAAATCTATGGAACAATACTCATGGATATCAACCA-ACTTCTTTTG------GATCCAGCTTTTAAC--AAGGCAAACCTGCATTATG-TTTGCCTTCGTAGCAGAAACAAAAGGATACCCCCAGCAACTGATACATTAAGAGATTCACAACCACCTGGCATAGGTATAGCAACAAGGTTGCATGATGTTTTTGATTTTTCTGACAACCCTTTTCCTTCACTGCCTAGTACTAGACACACATGCTTTTCTGCTAATGACGTTACAAGTTCAGCAGACACTAGTGTTGGAAAATTTCCACCAGAACCTCTGCTTCCTGTAACCACTGAATCTTTGTGA---GATGATAGAATTATTGAAGTCTTATCCTTCTTAGAGGA-TGCATTTGTTCTT--GCCATGGTCTTTTCTATTGTTTTGCCACTGACCTGCTGAGCTGCATACATATCCATTTGATACTTATCTCTTAAAATTTCTATATGACTCCAAAGACCTGTAGCAATAGGAACCTGAAAGCATGCTCCTTGTGATGCACGTA-GGGCTTTCTCATTAAAAGGATCACAGCAACCAGGCAGT--AGGAAGA-CTCCATC--CTGC--ATT-------GTCATTCAACATTCAAGATCAGAA--AAGAAACACTTGATTGCATAGAAACA-ATGCTT---TGATAATAATAATTTA-AAAAAAAGAACC-A---------------------------------------------ACAACTT-----
>PFM1
------------------------------------------------------------------------------------------------------------------------------------------------------------------------------------------------------------------------------------------------------------------------------------------------------------------------------------------------------------------------------------------------------------------------------------------TGGAAGAGTTCCATCGGAGCCTCTGCTTCCTGCAACCGCTGAATCTTTGTGAGATGATGATAGAATAATTGAAGTCTTATTCTTCTTAGAGGA-TGCATTTTTTCCT--CCCATGGTATCTGCAATTGTTTTGTTGCTGATCTGTTGAGCTGCATACATATCCATTTGATACTGATCTCTTAAAATTTCTATATGACTCCAAAGGCCTGTAGTAATAGGAACCTGAAAGCATGCTCCTTGTGATGCACGTA-GGGCTTTCTCGTTAAATGGATCACAGCAACCAGGAAGT--AGGAAGA-TTCCATC--CTGC--ATT-------GTCATTCAGCATTCAAGGTCACAA--AAGAAACATT--ATTTCATAAGGATT-AGGCAA---GAGAAAAT--------------------------------------------------------------------------------
>PG28
---------------------------------------------------------------------------------------------------------------------------------------------------------------------------------------------------TCTAACTTTCAAC--AAGGCTCATCTGCATCATG-GTTGTCTTCTTAGTAAAAACAAGAAGATGCCCCCTGCAACTGAAACATTGAGAGACTCAAATCCTCCCGGCATAGGTATTGCAACAAGATTACATGACTTTCTTGATTGTTCAGACAAGCCTTTTCCCTCACTGCCAAGCACAAGGCATAAAGGTTTATCTGTCACTGCAGATGCAAATTCATGGGACAGTAGAATTGAATTATGTCCACTGCAAATTGTGCTACCCTTGATTATCGAATCTCTTTGAGACAACTCTAGAATGTTTGAATTCTTATCTTTCCCAAAAGT-TGCATATTTTCTT--GCCATTGTCTCTTCATTTATTTTACTGCTCGCTTGTTGAGCTGCATACATATTCATTTGATAGCAATCCCTAATAATCTCTAGATGACTCCAAAGCCCTGTACCAATAGGAAGTTGAAAGCATGCTCCTTGCGATGCACGAA-GGGCTTTCTCGTTAAATGGATCGCAACAACCAGGCAAT--AAGAAGA-CTCCATC--CTAC--ATATATAGCTATTATTGAGTATTCGAGCTTACAA--AAGAAGCATT--ATTTTCAATTAGGAAAAGGAA---AAATAAATGCAAATAAAAAGGTTGAGACTGCTGAACCTATAA----ATATAACT-ACACAA---------------------------
>PH2
TTTTTCTAAAAACTGCATAATATCTTTCAGGAATCAGAA-ATCCTCATAGCTACAACATACGAATCCT---------TCAATCAGCATGGCAGAACTACATTCTGTTTTCACCAAACTTCCATTTGACA---ACTTTAAAAAAAATCTATGGAACAATACTCATGGATATCAACCA-ACTTCTTTTG------GATCCAGCTTTTAAC--AAGGCAAACCTGCATTATG-TTTGCCTTCGTAGCAGAAACAAAAGGATACCCCCAGCAACTGATACATTAAGAGATTCACAACCACCTGGCATAGGTATAGCAACAAGGTTGCATGATGTTTTTGATTTTTCTGACAACCCTTTTCCTTCACTGCCTAGTACTAGACACACATGCTTTTCTGCTAATGACGTTACAAGTTCAGCAGACACTAGTGTTGGAAAATTTCCACCAGAACCTCTGCTTCCTGTAACCACTGAATCTTTGTGA---GATGATAGAATTATTGAAGTCTTATCCTTCTTAGAGGA-TGCATTTGTTCTT--GCCATGGTCTTTTCTATTGTTTTGCCACTGACCTGCTGAGCTGCATACATATCCATTTGATACTTATCTCTTAAAATTTCTATATGACTCCAAAGACCTGTAGCAATAGGAACCTGAAAGCATGCTCCTTGTGATGCACGTA-GGGCTTTCTCATTAAAAGGATCACAGCAACCAGGCAGT--AGGAAGA-CTCCATC--CTGC--ATT-------GTCATTCAACATTCAAGATCAGAA--AAGAAACACTTGATTGCATAGAAACA-ATGCTT---TGATAATAATAATTTAAAAAAAAAGAACC-A---------------------------------------------ACAACTTG----
>PM29
--------------------------------------------------------------------------------------------------------------------------------------------------------------------------------------------------------------------------------------------------------------------------------------------------------------------------------------------------------------------------------------------AAGGTGTATTTGTCACTGCAGATGCAAATTCATGGGATAGTAGAACCGGATTAGGTCCATTGCAAACTGTATTGGCCTTGATTATCGAATCTCTTTGAGACAACTCTGGAATGTTTGAATTCTTATCTTTCCCAAAAGT-TGCATATTTTCTT--GTCATTGTCTCTTCATTTATTTTACTACTAGCTTGTTGAGCTGCATACATATTCATTTGATATCGATCCTTAATAATCTCTAGATGACTCCAAAGGCCTGTACAAACAGGAAGTTGAAAGCATGCTCCTTGGGATGCATGAA-GGGATTTCTTGGTAAATGGATCACAACAACTAGGCAAT--AAGAAGA-CTCCATC--CTAC--ATATATAGCTATCACTAAGTATTCGAGGTTAAGA--AAGATAC-TT--ATTTTCAAGTGGGAAAAGGAA---AAATA-----------------------------------------------------------------------------------
>PS30
------------CTGC---ATATCTTTCAGGAATCAGAA-ATCCTCGTACCGACCACATTGGAACCCA---------TCAATGAGCATGGCAGAACTACATTTTTTTTTCACCAAACTTCCATTTGACT---TCTTCAAAAAAAATCTATGAAACAATACTCATGGATATCAACCACACTTCTTT-G-----GTTCCAACTTTTTCAC--AAGGCAAACCTACATTATG-TTTGTCTTTGTAGCAGAAACAAGAGGATACCTCCAGCAACTGATACATTGAGAGATTCACAACCACCTGGCATAGGTATAGCAACAAGATTGCATGATTTTTTTGATTGTTCTGACAACCCTTTTCCTTCACTGCCTAGTACTAGACACACAGGCATTTCTGCTAATGAGGATACAAGTTCAGCAGACACAAGTGTTGGAAGATTTCCACCAGAGTCTCTCCTTCCTGCAACCACTGAATCTTTGTGAGATGATAATAGAATAATTGAAGTCTTATCATTCTTAGAGGA-TGCATTTTGTCCT--CCCATGGTCTCTGCAATTGTTTTGTTGCTGATCTGTTGAGCTGCATACATATCCATTTGATACTGATCTCTTAAGATTTCTATATGACTCCAAAGACCTGTAGCAATAGGAACCTGAAAGCATGCTCCTTTTGATGCACGTA-GGGCTTTCTCATTATATGGATCACAGCAACCAGGCAGT--AGGAAGA-CTCCATC--CTGC--ATT-------GTCATTCAACATTCAAGATCATAA--AAGAAACTTT--ATTTCGTAAGGATT-AGAAAA---GAAAAAATACAACCAGCAAATCCAAGACT-CTAGATGAAGAA----ATAAAAAT-ACATCT-TACACTAGAAATGTACAGCTTGGTT-
>PSF43
----------AAGTTCATAATATAAC--------------AATAACATAATAATATCATAAAAATCAC---------ACTTTCAGCATGGCAGAACTACATTCTGTTTTCACAAAATTTGCATTTGAC------------------------------------------------------------------ATCTAGCTCTTAAT--AAGGCAGACCTGCATTATG-TTTGTCTTCGTAGCAGAAACAAGAGGATGCCTCCAGCAACTGATACATTAAGAGATTCACAACCACCTGGCATAGGTATAGCAACAAGATTGCACGATGTTTTTGATTTTTCTGACAACCCTTTTCCTTCACTGCCTAGTACTAGACACACGGACTTTTCTGCTAATGACAATACAAGTTCAGCAGACACTAGTGTTGGAAAATTTCCACCAGAATCTCTGCTTCCCGAAACTAGTGAATCTTTGTGAGATGATGATAAAATGATTGAAGTCTTATCCATCTTTGAGGA-TGCATTTGTTCTT--GCCATGGTCTCCACTTTTGTTTTGTCGCTGATCTGCTGAGCTGCATACATATCCATTTGATACCGATCTCTTAAAAAATCTATATGACTCCAAAGACCTGTAGCAATAGGAACCTGAAAGCATGCTCCTTGTGATGCACGTA-GGGCTTTCTCATTAAATGGATCACAGCAACCAGGCAGT--AGGAAGA-CTCCATC--CTGC--ATT-------GTCATTCAACATTCAAGGTCAAAA--ACGAAATATT--ATTTCATAGGGATA-AGGCAA---GCAAGAATACAACCAGCAAATTCAAGACT-CTAGATGAAGAA----ATAAAAAT-ACATTTATGCACTAGAAATGTACAGCTTAGTT-
>PTA0
---------------------------------------------------------------------------------------------------------------------------------------------------------------------------------------------------TCCAGATTTTAAC--AAGGCAAATCTAC-CTTTG-TTTGTCTTTGTAGCAGAAACAAGAGGATGCCCCCAGCAACTGATACATTGAGAGATTCACAACCACCTGGCATAGGTATAGCAACAAGATTGCATGATTTTTTCGATTTTTCTGACAACCCTTTTCCTTCACTGCCTAGTACTAGACACACAGGCTTCTCTGCTAATGAGGATACAAGTTCAGCAGACACTAGTGTTGGAAAATTTCCACCAGAACCTTTGCTTCCTGCAACCACTGAATCTTTGTGAGATGATGATAGAATAATTGAAGCCTCATCCTTCTTAGAGGA-TGCATTTTTTCTT--GTCATGGTCTCTGCAATTGTTTTGTTGCTGATCTGTTGAGCTGCATACATATCCATTTGATACTGATCTCTTATAATTTCTATATGACTCCAAAGACCTGTAGCAATAGGAAGATGAAAGCATGCTCCTTGTGATGCACGTA-GGGCTTTCTCATTGAATGGATCACAACAACCAGGCAGT--AGGAAGA-CTCCATC--CTGC--ATT-------GTCATTCAACATTCAGCATCGCAA--AAGAAATATT--ATTTCGAAATGATA-AGGCAG---GAAAAAATACAACCTGCAAATCCAAGACT-CTAGATGAAGAT----ATGAAAAT-ACATCTACACACTAGAAATGT------------
>RC54
TTTCTCACTAGACTGCATAATATCTTTCAGGAATCAGCA-ATCCTCATACCTACCACATAGGAATTCT---------TCAATCAGCATGGCAGAACTACTATATGTTTTCACAAAACTTCCATTTGACA---ACTTTAAAAAAAATCTATGGAACAATACTCATGGATATGAACCAAACTTC-TTTG------GATCCAGCTCTTACC--AAGGCAAACTTTCATTATG-TTTGTCTTCGTAGCAGAAACAAGAGGATGCCTCCAGCAACTGATACATTAAGAGATTCACCACCACCTGGCATAGGTATAGCAACAAGATTGCAAGTTTTTTTTGATTTTTCTGACAACCCTTTTCCTTCACTGCCTAGTACTAGACACACGGACTTTTCTGATAATGACAATACAAGTTCAGCAGACACTACTGTTGGAAAATTTCCACCAGAACCTCTGCTTCCTGAAACTAGTGAATCTTTGTGAGATGATGATAAAATGATTGAAGTCTTATCATTCTTTGAGGA-TGCATTTGTTCTT--GCCATGGTCTCCACTTTTGTTTTGTCACTCATCTGCTGAGCTGCATACATATCCATTTGATACCAATCTCTTAAAAATTCTATATGACTCCAAAGACCTGTAGCAATAGGAACCTGAAAGCATACTCCTTGTGATGCACGTA-GGGCTTTCTCATTAAATGGATCACAGCAACCAGGCAGT--AGGAAGA-CTCCATC--CTGC--ATT-------GTCATTCAACATTCAAGGTCAAAA--AAGAAACATT--ATTTCGTAGGGATA-AGGCAA---GCAAGAATACAACCAGCAAATTCAAGACT-CTAGATGAAGAA----ATAAAAAT-ACATTTATGCACTAGAAATGTACAGCTTGGTT-
>SA1
TATCTCAACAAACTGC---ACATCTTTCAGGAATCAGAA-ATCCTTGTAACTACCACATTGGACCCTA---------TCAATGAGCATGGCACAACTACATTCTGTTTTCA-----------------------------------------------------------------------------------TCCAACTTTCTCAC--ATGGCAACCCTACATTATG-TTTGTCTTTGTAGCAGAAACAAGAGGATGCCCCCAGCAACTGATACGTTGAGAGAATCACAACCACCTGGCATAGGAATAGCAACAAGATTGCATGATTTTTTTGATTGTTCTGACAACCCTTTTCCTTCACTGCCTAGCACTAGACACACAGGCTTTTCTGCTAATGAGGATACAAGTTCAGCAGAAACTAGTGTTGGAAGATTTCCACCAGAGCCTCTGCTTCCTGCAACCACTGAATCTTTGTGAGATGATAATAGAATAATTGAAGTCTTGTCATTCTTAGAGGA-TGCATTTTGTCCT--CCCATGGTCTTTGCAATTGTTTTGTTGCTGATCTGTTGAGCTGCATACATAGCCATTTGATACTGATCTCTTAAAATTTCTATATGACTCCAAAGACCTGTAGCAATAGGAACCTGAAAGCATGCTCCTTGTGATGCACGTA-GGGCTTTCTCATTAAATGGATCACAGCAACCAGGAAGT--AGGAAGA-CTCCATC--CTGC--ATT-------GTCATTCAACATTCAAGATCACAA--AAGAAACATT--ATTTCGTAAGGATT-AGGCAA---GAAAAAATACAACCAGCCAATCCAAGACT-CTAGATGAAGAA----ATAAAAAT-ACATCTACAGACTAAAAATGTACAGCTTCGTT-
>SC0
-----------------------------------------------------------------------------------------TCAAAATTAAATTAC-------------------------------------------------------------AAGATGAATCATTTTACTCACA-----GTTTCAA----TAAAC--AAGGCAAACCAACATTATG-TCTGTCTTCGTAGCAGAAACAAGAGGATGCCCCCAGCAACTGATACATTAAGAGATTCACAATCACCTGGCATAGGTATAGCAACAAGATTGCATGATTTTTTTGATTTTTCTGACAACCCTCTTCCTTCACTACCTAGTACTAAACACACAGGCTTTTCTGCTAATGATGATACAAGTTCAGAAGACACTAGTGTTGGAAAATTTCCACCAGAACCTCTGCTTCCTGCAACCATTGAATCTTTGTGAGACGATGATAAAATGATTGAAGTCTTATCCTTCTTAGAGGA-TGCAGTTTTTCTT--GCCATGGTCTCTGCTATTGTTTTGTTGCTGATCTGCTGAGCTGCATACATATTCATTTGATACTGATCTCTTAAAATTTCTATATGACTCCAAAGACCTGTAACAATAGGAACCTGAAAGCATGCTCCTTGTGATGCACGTA-GGGCTTTCTCATTAAATGGATCACAGCAACCAGGCAGT--AGGATGA-CTCCATC--CTGC--ATT-------GTCATTCAACATTCAAGGTCAGCA--AAGAAACATT--ATTTTGTAAGGGTA-AGGCAA---GAAAAAATACAAGCAGCAAATTCAAGACT-CTAGATGAAGAA----ATAAAAAT-ACATCTATACACTAAAAGTGTACAGCTCGGTT-
>SE46
--------------------------------------------------------------------------------------------------------------------------------------------------------------------------------------------------------------------------------------------------------------------------------------------------------------------------------------------------------------------------------------------------------CCATTGCAGATGCAAATTCATTAGAAAGCAAAATTGGATGAAAACCATTGCACCCAGAACTTTCCTTAACTGCTAAATCTGTCTGAGATGA------GCTACTTGAATTTGCATCTTGAGCGAAAAG-CACATGTTCCCTC--GGCATCTTCTCTTTCCTTGTTTTTTTGTTGTCTGGTTGACCTGCATACATATCCATTTGATATACATCTTCAAGGGACTCTAGATGACTCCACGAACCTGTAGCAATAGGAAGCTGAAAGCATGCCCCTTGTGATGCTCGTA-AAGCTTTCTCATTAAACGGATCACAGCAACCAGGCAAT--AAAAAAA-CTCCATC--CTGT--ACACATGGACGATAGTCAAATCTCCTGGTCAAA---GACAATAGTT--ATCTTGTACTGCAA----------GATAACATATAGCCAGAGAATGAAA---------------------------------------------------------------
>SG23
-------------------------------------------------------------------------------------------------------------------------------------------------------------------------------AAACTCTTT----------ATCCAAGTTTCAAT--AAGGCAAATCTACATTATG-TTCATCTTCGGAGCAGAAACAAGAAGATGCCCCCAGCAACTGACACATTCAGGGATTCAGATCCACCTGGCATGGGTATCGCAACAAGGTTGCATAACTTTTTTGTATGTTCAGACAGCCCTTTCCCCTCACTGCCTAGTACTAGACACACTGGCTTATCTGCTAAAGCAGACACAAGTTCATGCGACAGTAGAGTTGGATTATTTCCATTGCAATCTCTACTTTCTCTGACCATCAAATCATCTTGAGATGATGAATGGATGATCGAAGTTTTTTCATTCTCAAAAGA-TACATTTTTTCTT--GAAATTATCTCTTCACTTGTTTTATGGCTAACCTGTTGGGCTGCATACAAATCCATTTGATATTGATCTCTAAGCATCTCTAGATGACTCCAAAGGCCTGTAGCAATTGGAACCTGAAAACATGCCCCTTGTGATGCCCGCA-GGGCTTTCTCGTTAAATGGATCACAGCAACCGGGCAAT--AGGAAGA-CTCCATC--CTGC--ATTCATCATGACAATTCAATATTTAAGGTTACAT--GAGAA--ATT--ATTTCCTGAATTTTTGAGGAA---GAGTGAATGCAAATAGATTATCAAGGACT-CTAGCAGAT-------TTATTTTT--TAACAATACTCCGGTGAATGGATACATGGTT-
>SS22
-------------------------------------------------------------------------------------------------------------------------------------------------------------------------------AAACTCTTT----------ATCCAAGTTTCAAT--AAGGAAAATCTGCATTATG-TTCATCTTCGGAGCAGAAACAAGAAGATGCCCCCAGCAACTGACACATTCAGGGATTCAGATCCACCTGGCATGGGTATCGCAACAAGGTTGCATAACTTTTTTGTATGTTCAGACAGCCCTTTCCCCTCACTGCCTAGTACTAGACACACTGGCTTATCTGCTAAAGCAGACACAAGTTCATGCGACAGTAGAGTTGGATTATTTCCATTGCAATCTCTACTTTCTCTGACCATCAAATCATCTTGAGATGATGAATGGGTGATTGAAGTTTTTTCATTCTCAAAAGA-TACATTTTTTCTT--GAAATTATCTCTTCACTTATTTTATGGCTAACCTGTTGGGCTGCATACAAATCCATTTGATATTGATCTCTAAGAATCTCTAGATGACTCCAAAGGCCTGTAGCAATTGGAACCTGAAAACATGCCCCTTGTGATGCCCGCA-GGGCTTTCTCATTAAATGGATCACAGCAACCGGGCAAT--AGGAAGA-CTCCATC--CTGC--ATTCATCATGACAATTCAATATTTAAGGTTACAT--GAGAAAAATT--ATTTCCTGAATTTTTAAGGAA---GAGTGAATGCAAATAGAAAATCAAAGACT-CTAGAGGA--------TTTTTTTT--AAACAATACTCCGGCGAATGGATACATGGTT-
>SV36
------------------------------------------------------------------------------------------------------------------------------------------------------------------------------------------------------AGGTCTCAAG--GAGCCAAATCTACCTTACA-TTTGTCTACGTAGAAGAAACAAGAAGATACCCCCAGCAACTGACACGTTGAGAGATTCAGATCCACCTGGCATAGGAATTGCTACAAGATTGCATGCCTTCTTTGATTGTTCGGACAATCCTTTTCCTTCACTGCCTAGAACTAGACACACAGGCTTATCCTCTAATGCGTATTTAAGTTCATCAGACAGTAGAGTTGGAATATTTCCATTGCAACCATTGCTTTCTATGACTGCTGAATCTCTTTGAGATGATGAATGGATCATTGAAGTCTTATCCTCCTTACATGA-TACATTTTTTCTT--ACCATTATCTCTCCATTTATTTTATTGCTGACTTGTTGAGCTGCATACATATCCATCTGAAATTGATCTCTAAGAATCTCTAGATGACTCCAATGACCTGTAGCAATAGGAACCTGAAAGCATGCTCCTTGTGATGCCCGTA-AAGCTTTCTCATTAAATGGATCACAGCAACCAGGCAAT--AGGAAGA-CTCCGTC--CTGC--ATTCACAGTGATGATTCAATATTCAAGGTTACAA--GAGAGAAAAT--ACTCTGTGGGGTAA--AGGAA---GAATAAATGCAAACATCAAATCCAAGCCT---GAAGGAATAA----ATAAAATA--CATCTATACAACAGAGAATGCACATTTGGTT-
>TA17
-------------------------------------------------------------------------------------------------------------------------------------------------------------------------------AAGCTCTTTA-------GCTTCCTAGTTCCAAC--AAGAAAAATCTGCATTATG-TCCATCTTCGGAGCAGAAACAAGAAGATTCCCCCAGCGACTGACACATTGAGAGATTCAGACCCACCTGGCATGGGTATTGCAACAAGGTTGCATAACTTCTTTGTTTGTTGAGACAGCCCTTTCCCCTCACTGCCCAGTACTAGACACACTGGCTTATCTGCTAAAGCAGATACAAATTCATGTGACAGTAGAGATATATTATTTCCATTGCAATCTTTACTTTCAGTGACCATCGAACCATTTGGAGATGACGAATGCATGACTGTAGTCTTTTCATTCTCCAGAGA-TGATTTTTTTCTT--GAAATTATCGCTTCACTTGTTTTCTGGCTAAGCTGTTGGGCTGCATACAAATGCATTTGATATTGATCTCTAAGAATCTCCAGATGACTCCAAAGGCCTGTAGCAATTGGAACCTGAAAGCATGCCCCTTGTGACGCCCGCA-GGGCTTTCTCATTAAATGGATCACAGCAACCGGGCAAT--AGAAAAA-CTCCATC--CTGC--TTTCATCATGAAAATACAAAATTAAAGGGTACAC--AAGAAATATT--AGTTCCTGAACTGT----ATA---GTATGAACACAAACAGAAAATCAAAGACT------ATAA-------TTACTTCT--AAATTATACAACAGGGAATGGACACATGGTT-
>TB39
-----------------------------------------------------------CTAAATC--------------------------------------TTTCTCAGAAGAATTTCAGCTGACT---AGCCTTTGGCCGTACCAT------------------GTCATACATATTTTTAT-------AGCCACAAATTGCAAT--GAGAGAAATCTGAATTACA-TTTGTCTTCGTAGCAGAAACAAGAAGATGCCCCCAGCAACTGATACATTGAGAGATTCAGATCCACCTGGCATGGGTATCGCAACAAGATTGCATGACGTTTTTGATTGTTCAGACAACCCTTTTCCCTCACTGCCTAGTACTAAAGACACAGGCTTATTTGCCAATGCAGATATAAGTTCTTGGGACAGTAGAGCTGGATTATTTTCATTGCAACCTCTGCTTTCTGTGACCTCTAAATCTCTTTGAGATGATGAATGCATGATATTAGTCTTTCCCTTCTCAGAAGA-TATTTTTTTTCTT--GTAATTATCTCTCCACTTATTTTATTGCTGAATTGTTGAGCTGCATACATATCCATTTGATATTGATCTCTAAGAATCTCTAGATGACTCCAAAGGCCTGTAGCAATTGGAACCTGAAAGCATGCCCCTTGTGATGCCCTTA-GAGCTTTCTCGTTAAATGGATCACAGCAACCAGGCAAT--AGAAATA-CACCATC--CTGC--ATTTATGGTGACAATTCAGTATTTAAGGTTACACAGAAGAAGTATT--ATTTGCTGCAGG--------------ATAAATGCCAAAAGAAAATCCAAGACT-CTAGAGGAATAA----ACAAATAA--AACCCATATGCCAGGGAATGGACACTTTGGTT
>TC31
-----------------------------------------------------------------------------------------------------------------------------------------------------------------------------------------------------------TCAAC--AAGGCTCATCTTCATCATG-GCTGTTTTCTTAGTAAAAACAAGAAGATGCCCCCTGCAACTGAAACATTAAGAGATTCAAATCCTCCTGGCATAGGTATTGCAACAAGATTACATGAATTTTTTGATTGTTCAGACAAGCCTTTTCCCTCACTGCCCAGCACAAGACATACAGGTTTATCCATCACTGCAGATGCAAATTCATGAGACAGTAGAATTGGATTATGTCCAGTCCAAACTGTGCTACCCTTGATTACTGAATCTCTTTGAGACAACTCTAGAATGTCTGAACTCTTATCTTTCCCAAAAGT-TGCATATTTTATT--GCCAGTGTCTCTTCATTTATTTTACTGCTAACTTGTTGAGCTGCATACATATTCATTTCATATTGATCCCTAATGATCTCCAGATGACTCCAAAGACCTGTGCTAATAGGAAGTTGAAAACATGCTCCTTGCGATGCACGAA-GGGCTTTCTCATTAAATGGATCGCAGCAACCAGGCAAT--AAGAAGA-CTCCGTC--CTAC--ATATATAGCTATGAATGAATATTCAACGTTATGA--AAGAACCATT--ATTTTCTGTTAGGAAAAAGAA---AAATAAATGCCAATA-------------------------------------------------------------------------
>TN1
--TCTTTTTGGGTTTTACTATGTTGTTCAGCTTCAAATA-GCTGATGTAATTCCCATGACAAAATTAA---------CAAGGAAAAGTGGCACAGCTTTCTCCACTCTTCAATAATATGCCATGTAAATAGGAGCATAAAGGCAACCCTG------------------CACATACATATTTATAT------ACAAATCAAGTTTCAAC-AAAAAAAAAATTGAATTATG-TTTGTCTTCGTAACAGAAACAAGAAGATGCCCCCGGCAACTGACACATTGAGAGATTCGGATCCACCTGGCATAGGTATCGCAACAAGATTACATGACTTTTTTGAATGTTCAGACAAACCATTTCCCTCACTGCCTAGTACTAGACACACAGGCTTATCTGCTAATGCAGATACAAGTTCATGGGACAGTAGGGTTGGATTATTTTCATTGCGAACTTTGTTTTCTGTGACTGCCAAATCTCTTTGAGATAATGAATGGATGATTGAAGTCTTCTCCTTCCCAAAAGA-TATATTTTTTCTT--GCAATTATATCTCCATTTATTTTATTGCTGACTTGTTGAGCGGCATACATATCCATTTGATATTGATCTCTAAGAATCTCTAGATGACTCCAATGGCCTGTAGCAATTGGAACCTGAAAGCATGCCCCTTGTGATGCCCGTA-GGGCTTTCTCATTAAATGGATCACAGCAACCAGGCAAT--AGAAAGA-CGCCGTC--CTGT--ATTTATGGTGACAATTCGACATTTAAGGTTACAT--GAGAAACATT--ATTTCCTTTAGGATAAAGGAA---GAATAAATGCAAACAGAAAATCCAAGACT-CTAGAGGAAAAA----ACATATAA--AACCCAGACG-CATGGAATGGAAACTTGG---
>TO14
-------------------------------------------------------------------------------------------------------------------------------------------------------------------------------AAACTCTTTC-------GCTTCCTAGTTCCAAC--AAGGAAAATCTGCATTATG-TTCATCTTCGGAGCAGAAACAAGAAGATGCCCCCAGCAACTGACACATTGAGGGATTCAGACCCACCTGGCATGGGTATTGCAACAAGGTTGCATAACTTTTTTGTTTGTTGAGACAGCCCTTTCCCCTCACTGCCTAGTACTAGACACACTGGTTTATCTGCTAAAGCAGATACAAGTTCATGCGACAGTAGAGTTGGATTATTTCCATTGCAATCTTCACTTTCAGTGACCATCAAACCATTTTGA---GATGAATGGATGATTGAAGTCTTTTCATTCTCAAAAGA-TACATTTTGTCTT--GAAATTATCTCTTCACTTGTTTTATGGCTAAGCTGTTGGGCTGCATACAAATGTATTTGATATTGATCTCTAAGAATCTCCAGATGACTCCAAAGGCCCGTAGCAATTGGAACCTGAAAGCATGCCCCTTGTGATGCCCGCA-GGGCTTTCTCATTAAATGGATCACAGCAACCGGGCAAT--AGGAAAA-CTCCATC--CTGC--ATTCATCATGACAGTACAAAATTTAAGGGTACAC--GAGAAATATT--ATTTCCTGAAGTAT----AAG---GAGTGTACACAAATAGAAAATCAAAGACT------AGAA-------TTATTTTT--AAATGATATGCAAGGGAATGGACACATGGTT-
>TPL03
--------AAAACTGCATAATATATTTCAGGAATCAGCA-ATCCTCATAACTACCACATAGGAATTCT---------TCAATCAGCATGGCAGAACTACATTCTGTTTTCACAAAACTTCCGTTTGACA---ACTTTAAAAAAAATCTATGGAACAATACTCATGGATATCAACCAAACTTCTTTTG------GATCCAGCTCTTAAT--AAGGCAGACCTGCATTATG-TTTGTCTTCTTAGCAAAAACAAGAGGATGCCTCCAGCAACTGATACATTAAGAGATTCACAACCACCTGGCATAGGTATAGCAACAAGATTGCACGATGTTTTTGATTTTTCTGACAACCCTTTTCCTTCACTGCCTAGTACTAGACACACGGACTTTTCTGCTAATGACAATACAAGTTCAGCAGACACTAGTGTTGGAAAATTTCCACCAGAATCTCTGCTTCCCGAAACTAGTGAATCTTTGTGAGATGATGATAAAATGATTGAAGTCTTATCCTTCTTTGAGGA-TGCATTTGTTCTT--GCCATGGTCTCCACTTTTGTTTTGTCGCTGATCTGCTGAGCTGCATACATATCCATTTGATACCGATCTCTTAAAAAATCTATATGACTCCAAAGACCTGTAGCAATAGGAACCTCAAAGCATGCTCCTTGTGATGCACGTA-GGGCTTTCTCATTAAATGGATCACAGCAACCAGGCAGT--AGGAAGA-CTCCATC--CTGC--ATT-------GTCATTCAATATTCAAGGTAAAAA--AAGAAACATT--ATTTCATAGGGATA-AGGCAA---GCAAGAATACAACCAGCAATTTCAAGACT-CTAGATGAAGAA----ATAAAAAT-ACATTTATGCACTAGAAATGTACAGCTTGGTT-
>WN5
---------------------------CAACTTCAAACA-GCCATTGTAGTTTCTATCTCAGAATCAAACATGGTACAAAACAGGC-----------------------AGAAACGTTTTCACCTGGCTGACATTTTGACTACATGCCTT------------------GTCATACATATCCATT------------CCAAGTTTCAAG--AAGGCAAATCTGCATTAGG-TTTCTCTTCGTAGCAGAAACAAGAAGATGCCCCCAGCAACTGACACATTAAGAGATTCACATCCACCTGGCATAGGTATTGCAACAAGATTGCACAGCTTCTTTGATTGTTCAGACAATCCTTTTCCCTCACTGCCTAGTACTAGACACACAGGCTTATCTTCTAATGCAGATGCAAATTCATTGTTCAGTAGATTTGGATTATTTCCATTGCGACCTCTGCTTCCTGTGATCACTACATCTCTATCAGGTAGTGACTGGATTATTGAAGTTTTATCCTTATCAGAAGA-AGCACTTGTTCTT--GCCATTGTC---CTATTTATTTTATTGCTCATTTGTTGAGCTGCATACATACCCATTTCAAACTGGTCTCTAAGAATCTCTAAATGACTCCAATGGCCTGTAACAATAGGAAATTGAAAGCATGCTCCTTGTGATGCCCGTA-AAGCTTTGTCATTAAATGGATCACAGCAACCAGGCAAT--AGGAAGA-CTCCATC--CTGC--ATTCATGGCGATGATTTAACATTCAAGGTTATCA--GAGAAACACA--GTTTTCTGCAAGA-----CTA---GAGTAAATAGATTGCAGAACCAGACAATT------GGAG-------CACTATCA--CACATTCACGATGATGATTCAACATTTAAATA
>WS10
------------------------------------------------------------------------------------------------------------------------------------------------------------------------------------------------------------------------------------------------------------------------------------------------------------------------------------------------------------------------------------------------------------------------------------------------------------------------------------------------------------------------------CTCAAAAGA-TACATT--TTTCT--GATGCTATCTCTTCAATTGTTTTATTGATAAGCTGTTGGGCTGCATACAAATCCATTTGATATTGATCTCTAGGAATCTCCAGATGACTCCATCAGCCTGTAGCAATTGGAACTTGAAGGCATGCCCCTTGTGATACCCTCA-GGGCTTTCTCATTAAATGGATTACAGCAACCGCGCAAA--AGGAAAAACTCCATCAACTAA--ATTTGG-----------TATACTCAACATTACAA--AGACTAAGCA--GTTGCTTTAAAAGA-A------------------------------------------------------------------------------------------------
