# Supplementary material for: Development of a Target Enrichment Probe Set for Conifer (REMcon)
Source: Biology (Basel). 2024 May 22;13(6):361. doi: 10.3390/biology13060361 (PMC11200496; doi:10.3390/biology13060361)
Supplement: Supplementary file 1 [file biology-13-00361-s001.zip › biology-2960267-supplementary/Sup data/MO_orthlogs_alignments/Thupl29381177s0003_1.ortho.selected_stripped.aln.fasta]

>AA3
---------------------------------------------------------------------------------------------------------------------------------------------------------------------------------------------------------------------------------------------------------------------------ATTTTATAGAATTTTCTCCTTTCA-----TAAAACGTTAACAG-AAACTACT-TGTATGTTAGGGTCTA-CATC-AAATAATCTAAGAAGAAGTATAACTGTATGCTTCCATTGCCCACTGAGGAATAGAAGCATGCAATTTAACCATAATA--TGAGTAACTGGATGCTCAAAACAGAGACTTTCTGCATGCAAAGCATGCTTGGCATAAGTTATACCTTTCCAGACATG-AGGTCCTTCATATTTCACATCCCCTCTAATAGGCAATCCCAAGTACTGGCAATGCAATCGGATCTGGTGTGTCCTCCCACTTTGAGGATAAGCCCGTATTAGTACTTCGGCATTCTTCCTGACATCAGGTG-AGTTGACATCACCAGACTCTCGTCCAATATTCTCTGAATTTTGTTCTGTAACAACTATTTTCTCCATTCCA--TCTGTCAATCTATCATCTTC--ACATGTAAAAAATGGATTTTCTCCCAAGTCAAA--AGTGACTTGGGAAAAAGAACTCTCTGACTCTTTAGAACT--TTTATCTTGTATTT--TCTGGATTCCATTTACAGACAAGACTTTCATACAAGTTGC----CATTTCCCGAATAACAGAGCCTCCTGGAAGTATCTTT------CCAACATCTTTCCTAGAATACACACGCCATGCACCAAACTTTGATCTTCC----ATGACCTGATTCAATGTAAATTT--CACTCCATTTGGGAATAGGTCCAATGCACAAAGCAAGATAAGT----TTTTCTAACTTTCC------GATCAGTAAATGCCTTCACAAGTTTCCCTGCTATTCTGTGTGATTTA-GTAATGACCATTACTC--CACTTGTGTCCCGATCTAACC--GGTTGGCAAGATGCAGTTCCAGTGAGTTAGCATCATT-TTTGGTACCT---GAAACATCTTGAAA-----TTGATCAAAAAGCA-TTC--ATTTTAGAATAACAAATATAAA-TAT-TACT-AAATGAACAAT----------------------------------------------------------------------------------------------------CTCACAATGAGAAACCAATCATG----GAGACTTGTAAATCATGGA---
>AA60
-------------------------------------------------------------------------------------------------------------------------------------------------------------------------------------------------------------------------------------------------------------------------------------------------------------------------------------------------------------------AGAAGAGCATCTATATGCTTCAACCACCCATTGAG---GAGAAGCATATAATTTAACCATCATCTATGAGTGACAAGGTGCTCAAAACAAAGA--CTATGCATGCAAGGCATGACCAGAATAAGTTATAACCTTCTAGACATG-GGGTCCTTCATGTTTCACATCCCCTCTAATAGGCAATCCTAAGTACTAGCAATGCAATCGGATTTGATGTGTCCTTCCACTTTGAGGATAAGCCCATTCTAGCATTTCATCATTTCTCAAGATATCTGGCA-AGTTTACAGTCTCACAAACTTGTTCAATCTTCTCATAATTTTGTTCTAAGACAACCAACTTTTGTGCACTA--TTTGCTAACTCGTCACCATC--AAATGTAATAAACTGACCTT---TCAAGTCAAA--ATCAAGTTGGCCAAAACAATCTTGGGACTCTTTGGGTTA--GTTATGTTGCAATT--TCTGGTTTCCATTTACAGAGAAGACTCTCAAGCGAGTGGC----CATTTCTCAAACAACAGAACCTTTT-GAAGTACTCTT------CCAACATCTTTTTTAGAATACACATTCCATGCACCAAACTTTGACTTTCC----ATGACCAGACTCTATGTAGATCT--CGCTCCATTTTGGCGTAGATCCAATGCATAGGGCAAGATAAGT----TTTTCTAACTTTCC------AATCAGTAAATTCCTTTCCAAGTTTACATGCTATTCTGTACCGCTTT-GTGATGACCATTACTC--CACTTGTATCCCAATCTAGTC--AGTTGGCAAGATGCAATTCCAAACAAATCGCATCATT-CTTAGCACCTGT-GTAAAGTCTAG-AA-----TTGAAGATAAAATA-TCA--TCCTTGTAAAGAATATCAAATAGCAC-GTTTTATGTCGAAGAAAC---------------------------------------------------------------------------------------------------------------------------------------AAAGGTAAA---
>AAR4
---------------------------------------------------------------------------------------------------------------------------------------------------------------------------------------------------------------------------------------------------------------------------ATTTTATAGAATTTTCTCCTTTCA-----TAAAACGTTAACAG-AAACTACT-TGTACGTTACGGTCTA-CATC-AAATAATCTAAGAAGAAGTATAACTGTATGCTTCCATTGCCCACTGAGGAATAGAAGCATGCAATTTAACCATAATA--TGAGTAACTGGATGCTCAAAACAGAGACTTTCTGCATGCAAAGCATGCTTGGCATAAGTTATACCTTTCCAGACATG-AGGTCCTTCATATTTCACATCCCCTCTAATAGGCAATCCCAAGTACTGGCAATGCAATCGGATCTGGTGTGTCCTCCCACTTTGAGGATAAGCCCGTATTAGTACTTCGGCATTCTTCCTGACATCAGGTG-AGTTGACATCACCAGACTCTCGTCCAATATTCTCTGAATTTTGTTCTGTAACAACCATTTTCTCCATTCCA--TCTGTCAATCTATCATCTTC--ACATGTAAAAAATGGATTTTCTCCCAAGTCAAA--AGTGACTTGGGAAAAAGAACTCTCTGACTCTTTAGAACT--TTTATCTTGTATTT--TCTGGATTCCATTTACAGACAAGACTTTCATACAAGTTGC----CATTTCCCGAATAACAGAGCCTCCTGGAAGTATCTTT------CCAACATCTTTCCTAGAATACACACGCCATGCACCAAACTTTGATCTTCC----ATGACCTGATTCAATGTAAATTT--CACTCCATTTGGGAATAGGTCCAATGCACAAAGCAAGATAAGT----TTTTCTAACTTTCC------GATCAGTAAATGCCTTCACAAGTTTCCCTGCTATTCTGTGTGATTTA-GTAATGACCATTACTC--CACTTGTGTCCCGATCTAACC--GGTTGGCAAGATGCAGTTCCAGTGAGTTAGCATCATT-TTTGGTACCT---GAAACATCTTGAAA-----TTGATCAAAAAGCA-TTC--ATTTTAGAATAACAAATATAAA-TAT-TACT-AAATGAACAAT----------------------------------------------------------------------------------------------------CTCACAATGAGAAACCAATCATG----GAGACTTGTAAATCATGGA---
>AF1
-------------------------------------------------------------------------------------------------------CATTATTTTTAAGATTCTACAATGATAATACATTCTATTTCATTTAGTCTCCAAATTA-AGTATGATGATGC-AAAGTCA-AAAAAGAAGCATATGCTATA-AAAGGAAATATTCCCTTTACTGTTTTCTCCTTTCCAGATACAGAGAAATT-----------TATTTCCTAGCATTGTCTCCTT----TGA-GAAAACCTCGAGAG-GAACTGCT-TGTATGTGAGAGTACA-CATC-AAAAAAATTACGAATGAGAATATCCACAAGCTTCTATTGCCCATTGAGGAATAGAAGCATGCATTTTAACCATGCTA--TGAGTAACTGGATGTTCAAAACTGAGACTCTCTGCATGTAAAGCATGATTTGCATAAGTTATACCCTTCCAGGTATG-AGGTCCTTCATATTTCACATCCCCTCTGATAGACAATCCCAAGTACTGGCAATGCAATCGAATTTGATGTGTCCTTCCACTTTGAGGATAAGCTCGAATTAATACCTCATTGTTCTCTTTAATATCCAGTG-CATTGAAATCATCAGAGTCTTGTCCAATGTTCTCAACATTTTGTTCGCTCACAACTAATTTTTCCATATTG--TCTGTTGGGCTATCACTTTC--ATATGTGATGTATGAATGTTCTCT-----------------TTGGACAATAGAATTTTGGGGCTTTTCAAAAAT--TCCATGTTGCACTT--TTGGGTTTCCATTTACAGACAACACTTCTAGGCGAGTGGT----CATTTCTCGAACAAAAGAGCCTCCTGGAAGTATCCTC------CCAACATCATTCCTCGAATACACACGCCATGCACCAAATTTTGATCTTCC----ATGACCAGATTCAATGGAAATTT--CACTCCATTTTGGGGCAGGACCAATGCATAAGGCAAGATAAGT----TTTTCTAACTTTCC------TGTCAGTAAATGCCTTCGTGAGTCTCCCTGCTATTTTGTGAAACTTA-GTAACAACCATCACTC--CACTTGTGTCCCGATCAAGCC--GGTTGGCAAGATGCAGTTCCAGTGAATTAGCATCATT-TTTAGTACCT---GAGGCATCTTG-AA-----TTGATCAAAAAGCA-TTC--AGTTTAAAGTTGCAAAAGTAAAATAT-ATAGCTGGTTGGTAAGATGTAGTTCCAGTGAGCTAGCATCATTTTATGTATCTAATACATCTTGAATTGATCAAAAAGCATTTGTTTTAAAGTCGATATATAGCTAAAAGAACAATATTGCAATTAAATACCAACTGCAATG-GAGACCTGAAAACTATGGAGCA
>AG2
--------------------------------------------------------------------------------------------------------------------ATTCTACAATGATTATACATTCTATTTCA-TTATTCTCCAAATTA-AGTATGATGATGC-AAAGTCA-AAAAAGAAGCATATGCTATA-AAAGGAAATATTCCCTTTACTGTTTTCTCCTTTCCAGATACAGAGAAATT-----------TATTTCCTAGCATTGTCTCCTT----TGA-GAAAACCTCGAGAG-GAACTGCT-TGTATGTGAGAGTACA-CATC-AAAAAAATTACAAATGAGAATATCCACAAGCTTCTATTGCCCATTGAGGAATAGAAGCATGCATTTTAACCATGCTA--TGAGTAACTGGATGTTCAAAACTGAGACTCTCTGCATGTAAAGCATGATTTGCATAAGTTATACCCTTCCAGGTATG-AGGTCCTTCATATTTCACATCCCCTCTGATAGACAATCCCAAGTACTGGCAATGCAATCGAATTTGATGTGTCCTTCCACTTTGAGGATAAGCCCGAATTAATACCTCATCGTTCTCCTTAATATCCAGTG-AATTGAAATCATCAGAGTCTTGTCCAATGTTCTCAACATTTTGGTCGCTCACAACTAATTTTTCCATATTG--TCTGTTGGGCTATCACTTTC--ATATGTGATGTATGAATGTTCTCT-----------------TTGGACAATAGAATTTTGGGGCTTTTCAAAAAT--TCCATGTTGCACTT--TTGGGTTTCCATTTACAGACAACACTTCTAGGCGAGTGGT----CATTTCTCGAACAAAAGAGCCTCCTGGAAGTATCCTC------CCAACATCATTCCTCGAATACACACGCCATGCACCAAATTTTGATCTTCC----ATGACCAGATTCAATGGAAATTT--CACTCCATTTTGGGGCAGGACCAATGCATAAGGCAAGATAAGT----TTTTCTAACTTTCC------TGTCAGTAAATGCCTTTGTGAATCTCCCTGCTATTTTGTGAAACTTA-GTAACAACCATCACTC--CACTTGTGTCCCGATCAAGCC--GGTTGGCAAGATGCAGTTCCAGTGAATTAGCATCATT-TTTAGTACCT---GAGGCATCTTG-AA-----TTGATCAAAAAGCA-TTC--AGTTTAAAGTTGCAAAAGTAAAATAT-ATAGCTGGTTGGTAAGATGTAGTTCCAGTGAGCTAGCATCATTTTATGTATCTAATACATCTTGAATTGATCAAAAAGCATTTGTTTTAAAGTCGATATATAGCTAAAAGAACAAAATTGCAATTAAATACCAACTGCAATG-GAGACCTGAAAACTATGGAGCA
>AH26
CATTA----------------------------------------------------------------------------------------------------------------------------------------TTAATCTCATATTCAAATAT-GC------------AAAATGAAAAGAAAAAATA----------------------------------------------------GCACAATCTTC-------CTATTTTCTAAGATGTTCTCCTTTCTTTGA-GAAAATAATAAATGTGAACAATCGGGATTCAGAGGAGCCA-CATT-AAATACCCT----AGGATGGTAGCAGTATGCTTCCATTACCCATTGAGGAAGAGGAGCATGCAATTTAACCATAGTA--CCTGTGACAGGATGCTCAAAGCAGAGACTTTCTGCATGCAGAGCATGATTGCCATAAGTTATACCTCTCCAGGTATG-AGGCCCTTCATACTTCACATCGCCTCTAATAGGCAATCCCATGTATTGGCAGTGCAAACGAATCTGATGTGTTCTTCCACTTTGAGGATAAGCTCGTATTAACACTTCATCATTCTTTCTGATGTTTGGCG-AGTTAGTAATGTCACGGTCTCCTCCAGCTGCCTTGGAATTTTTTTCTGTGACCACCACTTTTTCCATACCA--TCCATAGAGCCATTATCTCC--AAATGGAACAACACTGTCTTCTTTAAGGTCAAA--AGCAATGTCTTGAGAAGAATTCTGTGCCTCCTCAACACT--GTCATGCTGCATTC--TGTGGTTCCCATTTACAGCTAAAACTTTTAGATGAGTAGC----CATTTCCCTTACAACAGTGCCACCTGGAAGAATCCTT------CCAACATCTGTCCTAGAATACACGCGCCATGCACCAAACTTTGATCTTCC----ATGGCCAGACTCAATAGAGATAT--TGTTCCATTTTGGAGCAGATCCGATACACAGGGCAATATAAGT----TTTTTTCACTTTCC------GATCCGTAAATGCCTTTACAAGCTTCCCGGCTATTTTATGAAACTTA-GTAATAACCATTACCC--CACTGGTGTCTCTATCAAGCC--GGTTGGCAAGATGCAATTCCAGTGGATTAACATCAAT-TACAGCACCT---GAATCATCATG-GA-----ATGATCAAATCGCA-TTT--GTTTCAAAGAAA--------AATATT---------------------------------------------------------------------------------------------------------ACTTAGAAG----------------------------------------------------
>AME1
---------------------------------------------------------------------------------------------------------------------------------------------------------------------------------------------------------------------------------------------------------------------------------------------------------AAAACGTTAACAG-AAATTAC--TGTATGTTAGGGTCTA-CATC-AAATAACCTAAGAAGAAGAATATCTGTATGCTTCCATTGCCCACTGAGGAATAGAAGCATGCAATTTAACCATAATA--TGAGTAACTGGATGCTCAAAACAGAGACTCTCTGCATGCAAAGCATGCTTGGCATAAGTTATACCTTTCCAGACATG-AGGTCCTTCATATTTCACATCCCCTCTAATAGGCAATCCCAAGTACTGGCAATGCAACCGGATCTGGTGTGTCCTCCCACTTTGAGGACAAGCCCGTATTAGTACTTCGGCATTCTTCCTGACATCAGGTG-AGTTGACATCACCAGACTCTCGTCCAATATTCTCTGAATTTTGTTCTGTAAAAACCATTTTTTCCATTCCA--TCTGTCAATCTATCATCTTC--ACATCTATAAAATAAATCTTCTCCCAAGTCAAA--AGTGACTTGGGAAAAAGAACTCTCTGACTCTTTAGAACA--TTTACCTTGTATTT--TCTGGATTCCATTTACAGACAAAACTTTCAGACAAGTTGC----CATTTCCCGAACAACAGAGCCTCCTGGAAGTATCTTT------CCAACATCTTTCCTAGAATAAACACGCCATGCACCAAACTTCGATCTTCC----ATGACCTGATTCAATGTAAATTT--CACTCCATTTGGGAATGGGTCCAATGCACAAAGCAAGATAAGT----TTTTCTAACTTTCC------GATCAGTAAATGCCTTCACAAGTTTCGCTGCTACTCTGTGTGATTTA-GTAATGACCATTACTC--CACTTGTGTCCCGATCTAAGC--GGTTGGCAAGATGCAGTTCCAGTGAGTTAGCATCATT-CTTGGTACCT---GAAACATCTTG-AA-----TTAATCAAAAAGCA-TTC--ATTTTAGAATAGCAAACATAAAATAT-GACT-AAATGAACAAT----------------------------------------------------------------------------------------------------CTCACAATGAGAAAC----------------------------------
>AP25
--------------------------------------------------------------------------------------------------------------------------------------------------------------------------------------AAAAGAAAAAATA----------------------------------------------------GCACAATCTTC-------C-ATTTTCTAAGATGTTCTCCTTTCTTTGA-GAAAATAATAAATGTGAACAATCGGGATTCAGAGGAGCCA-CATT-AAATACCCT----AGGATGGTAGCAGTATGCTTCCATTACCCATTGAGGAAGAGGAGCATGCAATTTAACCATAGTC--CCTGTGACAGGATGCTCAAAGCAGAGACTTTCTGCATGCAGAGCATGATTGCCATAAGTTATACCTCTCCAGGTATG-AGGCCCTTCATACTTCACATCGCCTCTAATAGGCAATCCCATGTATTGGCAGTGCAAACGAATCTGATGTGTTCTTCCACTTTGAGGATAAGCTCGTATTAACACTTCATCATTCTTTCTGATGTTTAGCG-AGTTAGTAATGTCACGGTCTCCTCCAGCTGCCTTGGAATTTTTTTCTGTGACCACCACTTTTTCCATACCA--TCCATAGAGCCATTATCTCC--AAATGGAACAACACTGTCTTCTTTAAGGTCAAA--AGCAATGTCTTGAGAAGAATTATGTGCCTCCTCAACACC--GTCATGCTGCATTC--TGTGGTTCCCATTTACAGCTAAAACTTTTAGATGAGTAGC----CATTTCCCTTACAACAGTGCCACCTGGAAGAATCCTT------CCAACATCTGTCCTAGAATACACGCGCCATGCACCAAACTTTGATCTTCC----ATGGCCAGACTCAATAGAGATAT--TGTTCCATTTTGGAGCAGGTCCGATACACAGGGCAATATAAGT----TTTTCTCACTTTCC------GATCCGTAAATGCCTTTACAAGCTTCCCGGCTATTTTATGAAACTTA-GTAATAACCATTACCC--CACTGGTGTCTCTATCAAGCC--GGTTGGCAAGATGCAATTCCAGTGGATTAACATCAAT-TACAGCACCT---GAATCATCATG-GA-----ATGATCAAATCGCA-TTT--GTTTCAAAGAAA-------------------------------------------------------------------------------------------------------------------------------------------AAAGTACTAGTTGTAAAT-GAGACCTCCAAAAGAGTTCTTT
>APA47
-------------------------TGTCCATTCAAACCTTTGTAGGTGAGACTAGACAAACCTCTAACATACTAAGGTTATTTTGAATC-CATTGGTCTGCTCATTATTTTTAAGATTCGACAATGATCATACATTCTATTTCATTTAGTCTCCAAATTA-GGTACTATGATGCAAAAGTAAAAATTAGAAGCAAATACCATA-AAAGGAATCATCCCCTTTACTGTTTTCTCCTTCCCAGATACAGAGAAATT-----------TATTTTCTAGCATTGTCTCCT---TGTGA-AAACACCTCATTGG-GAGCTGCT-TGTATGTGAGAATACA-CATC-AAAAAACTTACGAATGAGGATATCCACAAGCTTCTCTTGCCCATTGAGGAATAGAAGCATGCATTTTAACCATGCTA--TGAGTAACTGGATGTTCAAAACTGAGACTTTCTGCATGTAAAGTATGATTTGCATAAGTTACACCCTTCCAGTTATG-AGGTCCTTGATATTTCACATCCCCTCTGATAGACAATCCCAAGTACTGACAATGCAATCGAATCTGATGTGTCCTTCCACTTTGAGGATAAGCCCGAATTAATACCTCATCGTTCTTCTTAATATCCAGTG-TATTGAAATCATCATAGTCTGGTCCAATGTTCTCAACATTTTGTTCACTCACAACTAATTTTTCCATATTG--TCTGTTGAGCTATCACTTTC--ATATGTAATGTATGAATGTTCTCT-----------------TTGGACAATAGAATTTTGTGGCTTTTCAAAAAT--TCCATGTTGCACTT--TTGAGCTTCCATTTACAGACAAGACTTCTAGGTGAGTTGT----CATTTCTCGAACAACAGAGCCTCCTGGAAGTATCCTT------CCAACATCATTCCTCGAATACACACGCCATGCACCAAATTTTGATCTTCC----ATGACCAGATTCAATGGAAATTT--CACTCCATTTTGGGGCAGGACCAATGCATAAGGCAAGATAAGT----TTTTCTAACTTTCC------TGTCAGTAAATGCCTTTGTGAGTTTCCCTGCTATTTTGTGAAACTTC-GTAACAACCATCACTC--CGCTTGTGTCCCGATCGAGCC--GATTGGCAAGATGCAGTTCCAGTGAACTAGCATCGTT-TTTAGTACCT---GAGGCATCTTG-AA----TTTGATCAAAAAGCA-TTC--AGTTTAAAGTTGCAAAAATAAAATAT-ATAGCTGGTTGGCAAGATCCAGTTCCAGTGAACTAGCATCGATTTTTGCACCTAATACATCTTGAATTGATAAAAAAGCATTTGTTTTAAAGT------------------------------------------------------------------------
>AR2
-------------------------------------------------------------------------------------------------------------------------------------------------------------------------------------------------------------------------------------------------------------------------------------------------------------------------------------------------------------------------------------------------------------------------------------TGAGTAACTGGATGCTCAAAACAGAGACTCTCTGCATGCAAAGCATGCTTTGCATAAGTTATACCTTTCCAGACATG-AGGTCCTTCATATTTCACATCCCCTCTAATAGGCAATCCCAAGTACTGGCAATGCAACCGGATCTGGTGTGTCCTCCCACTTTGAGGACAAGCCCGTATTAGTACTTCGGCATTCTTCCTGACATCAGGTG-AGTTGACATCACCAGACTCTCGTCCAATATTCTCTGAATTTTGTTCTGTAACAACCATTTTTTCCATTCCA--TCTGTCAATCTATCATCTTC--ACATCTATAAAATAA---------------------------------------------------------------------------------------------------------------------------------------------------------------------------------------------------------------------------------------------------------------------------------------------------------------------------------------------------------------------------------------------------------------------------------------------------------------------------------------------------------------------------------------------------------------------------------------------------------------------------------------------------------------------------------------------------------
>AS57
------------------------------------------------------------------------------------------------------------------------AAATATCCTCATATGCTTCAACTGTATACACTTCTAGACCT----TTGAGGATAAGCCTGTACCAGCACTTAGTGAATT-TACATCATCACAG-ACCTGTGTTACCAGAATTTTATTCTAAGACAACCAAACATTCTA---------------------TTTCTTTAGTCTCT------------AAAGT-TAAATTTAGCGTATGCTAGGTTTAG-TATC-AAAAACCCTAAAGAGAAGAGCATCCAGACGCTTCAACTGCCCATTGAGGAAGAGGAGCATACAATTTAACCATTGTC--TGAGTGACTGGATGCTCAAAACAAAGAGACTCTGCATGCAAGGCATGACCAGCATAAGTTATACCCTTCCAGACATG-GGGTCCTTCATACTTCACATCACCTCTAATAGGCAATCCCAAGTACTGGCAATGCAATCGGATCTGATGTGTCCTTCCACTTTGAGGATAAGCCCGCACTAACACTTCATCACTTTTCAGAATATCTGGTG-AGTTTACAAAATCACAGACCTGTCCGATGTTCTCAGAATTTTGTTCTAAGACAACCAAATTTTCTGCACCA--TCTGTTGACTCATCACCTTC--AAATGTAATAAACTGGCCTTCTCTAGAGTCGAA--AGCAAATTGGTCAAAACAATTCTGTGACTCTTCATAACT--GTTATGTTGCAATT--TCTGATTTCCATTTACAGATAAGACTCTTAGGCGAGTGGC----CATTTCTCGAACAACACAACCTTCTGGAAGCACCCTT------CCAACATCTTTCCTAGAATACACACGCCATGCACCAAACTTTGATCTTCC----ATGACCAGATTCAATGTAGATTT--CACTCCATTTTGGAGGAGGTCCAATGCACAGGGCAAGATAAGT----TTTTCTAACTTTCC------GATCAGTAAATGCCTTCACAAGCTTCCCTGCTATTCTGTGCCGCTTA-GTGATAACCATTACTC--CACTTGTGTCCCGATCAAGCC--GGTTGGCAAGATGCAATTCCAGAGAAATAGAATCATT-CTTAGCACCT---GAAGTATGTAG-AA-----TTGGTCAAACAGCA-TTC--ACTTTTAATTAACAAAAACAAAATAC-AACTTAAAAGGGCAAT--------------------------------------------------------------------------------------------AGGGCAATATCTTAAACGAAAACTAACTGTGATC-AAGGCCTGTAAATCATGGAGTA
>ASA51
--------------------------------------------------------------------------------------------------------------------------------------------------------------------------------------------------------------------------------------------------------------------------------------------------------------------------------------------------------------------------------------------------------------------------------------------------------------------------------------------------------------------------------------------------------------------------------------------------------------------------------------------------------GTTAAAATCATCATAGACTTGTCCAATGTTCTCAATATTTTGTTCGCTCACAACTAGTTTTTCCATATTA--TCTGTTGAGCTATCACTTTC--ATATGTAATGTATGAAGGTTCTCT-----------------TTGGACAGTAGAATTTTGTGGCTTTTCGAAAAT--GCCATCTTGCACTT--TCGGGTTTCCATTTACAGACAAAACTTCTAGGCGAGTTGT----CATTTCTCGAACAACAGAGCCTCCTGGAAGTATCCGT------CCAACATCATTCCTCGAATACACACGCCATGCACCAAATTTTGATCTTCC----ATGACCAGATTCAATGGAAATTT--CACTCCATTTTGGAGCAGGACCAATGCATAAGGCAAGATACGT----TTTTCTAACTTTTC------GGTCAGTAAATGCCTTCATGAGTTTCCCTGCTATTTTGTGAAATTTA-GTAATAACCATCACTC--CACTTGTGTCCCGATCAAGCC--GGTTGGCAAGATGCAGCTCCAGGGAACCAGCATCATT-TTTTGTACCT---GAGGCATCTTG-AA-----TTGTTCAAAAAACA-TTC--ATTTTAAAGTCG------------------------------------------------------------------------------------------------------------------------------------------------------------------------------------
>CB35
---------------------------------------------------------------------------------------------------------------------------------------------------------------------------------------------------------------------------------------------------------------------------ATTTTCTAAGATGTTCTCCTTTCTTTGA-GAAAATAATAAT-----------------GGGGGGGGCCA-CAAT-AATTAATCT----GGGACAGTATCAGTATGCCTCCATTACCCATTGAGGAAGAGGAGCATGCAATTCGACCATACTA--CCCGTGACAGGATGTTCAAAGCAGATACTCTCTGCATGCAAAGCATGACCGGCATAAGTTATACCTTTCCAGGTATG-AGGCCCTTCATACTTCACATCCCCTCTAATAGGCAATCCCATGTATTGGCAGTGCAACCGAATCTGATGTGTTCTTCCACTTAGAGGATAAGCTCGTATTAGCACTACATCATTCTTTCTGATGTTTGACA-AGTTAATAATGTCACAGTCTTGTCCAGCCACCTTGGAATTTTGTTCTGTGACCACCACTTTTTCCATACTA--TCCATAGAGCCATTATCTGC--AAATGTAACAACTCCGTCTTCCTTAAGGTCAAA--AGCAATGTCTTGAGAAGAATTTTGTGCTTCGTCAACACA--GTCATGCCACATTC--TATGGTTCCCATTTACAGATAAGACTTTTAGATGAGTTGC----CATTTCCCTAACAACAGTGCCACCTGGAAGAATCCTT------CCAACATCTGTCCTAGAATACACACGCCATGCACCAAACTTTGATCTTCC----ATGGCCAGACTCAATATAGATAT--TGTTCCATTTTGGAGCAGGTCCAATACACAGGGCAAGGTAAGT----TTTTCTCACTTTCC------GATCTGTAAATGCCTTCACAAGCTTCCCTGCTATTTTATGCAACTTA-GTAATGACCATTACTC--CACTAGTGTCTCGGTCAAGCC--GGTTGGCAAGATGCAATTCGAGTGGATTAACATCATT-TACAGCACCT---GAATCACCATG-GA-----ATGATCAAATCACA-TTT--GTTTCAAAGAAA-------------------------------------------------------------------------------------------------------------------------------------------AAAGTACTAGTTGTAAAT-GAGACCTCCAAAAGAG------
>CDE34
-------------------------------------------------------------------------------------------------------------------------------------------------------ATTCAAATAT-GC------------AAA---TGAAAAAAAAATA----------------------------------------------------GCACAATCTTC-------C-ATTTTCTAAGATGTTCTCCTTTCTTTGA-GAAAATAATAATAG---------------GGGAGGGGCCA-CAAT-AATTAATCT----GGGACAGTATCAGTATGCCTCCATTACCCATTGAGGAAGAGGAGCATGCAATTCGACCATACTA--CCCGTGACAGGATGTTCAAAGCAGATACTCTCTGCATGCAAAGCATGACCGGCATAAGTTATACCTTTCCAGGTATG-AGGCCCTTCATACTTCACATCCCCTCTAATAGGCAATCCCATGTATTGGCAGTGCAACCGAATCTGATGTGTTCTTCCACTTAGAGGATAAGCTCGTATTAGCACTA---CATTCTTTCTGATGTTTGACA-AGTTAATAATGTCACAGTCTTGTCCAGCCACCTTGGAATTTTGTTCTGTGACCACCACTTTTTCCATACTA--TCCATAGAGCCATTATCTGC--AAATGTAACAACTCCGTCTTCCTTAAGGTCAAA--AGCAATGTCTTGAGAAGAATTTTGTGCTTCGTCAACACA--GTCATGCCACATTC--TATGGTTCCCATTTACAGATAAGACTTTTAGATGAGTTGC----CATTTCCCTAACAACAGTGCCACCTGGAAGAATCCTT------CCAACATCTGTCCTAGAATACACACGCCATGCACCAAACTTTGATCTTCC----ATGGCCAGACTCAATATAGATAT--TGTTCCATTTTGGAGCAGGTCCAATACACAGGGCAAGGTAAGT----TTTTCTCACTTTCC------GATCTGTAAATGCCTTCACAAGCTTCCCTGCTATTTTATGCAACTTA-GTAATGACCATTACTC--CACTAGTGTCTCGGTCAAGCC--GGTTGGCAAGATGCAATTCGAGTGGATTAACATCATT-TACAGCACCT---GAATCACCATG-GA-----ATGATCAAATCACA-TTT--GTTTCAAAGAAA-------------------------------------------------------------------------------------------------------------------------------------------AAAGTACTAGTTGTAAAT-GAGACCTCCAAAAGAG------
>CF38
----------------------------------------------------------------------------TCTCAATTCAAACCTCCGTCATTTGCTCATTG-TTTCAAGGCTCTACCATGTTCATAAATTCCATTTC-TTTCGTCTCCAA-------------------------GCAATAAAAAGCATATTATACATAGTAACTGTATCCTCTTCATTATTGTTGTGTTTC----------------------------ATTTTCTAGGATTTTTTCCTTTCTTTGAGAAAAATGTTGGGGG-GAACTACTGTGGATGCAAGGTTCCA-TATC-ACATAGCCTAAGAAGTAGAACAGCCATATGCTGAAATTGCCCATTGAGGAAGAGGAGCATGCAATCTAACCATACTA--TGAGTGACTGGATGTTCAAAACAGAGACTCTCTGCGTGCAAAGCATGATTGGCATAAGATATATCCTTCCAGTCATG-AGGTCCTTGATATTTCACATCCCCTTTAATAGGCAATCCCAAATACTGGCAATGCAGTCGAATCTGATGTGTCCTTCCACTTTGAGGATAAGCCCGTATTAACACTTCCTC---CTTAGTGATATCTTGTG-AATTTACACTGTCACAGACTTGTCCAATGTTCTCAGAATTTTGTTCTAAGACAACCAATTTTTCCACACTA--TCTGTCAAGCCATTACCTTC--AAATGTGCTAAATTGA---TCTCTCGAGTCAAA--AGCAAATTGGTCAAAACAATTTTGCAGCTCTTCAAAACT--GTAATGTTGCATTC--TCTGGTTTCCATTTACAGATAAGACTTTTAGGCGAGTGGT----CATTTCTCGAACAACAGAGCCTCCTGGAAGTGTCCTT------CCAACATCTTTCCTAGAATACACACGCCATGCACCAAACTTTGATCTTCC----ATGACCAGATTCAACATAGATTT--CGCTCCATTTTGGAACTGGTCCAATGCACAGGGCAAGATAAGT----TTTTCTAACTTTCC------GATCAGTAAATGCCTTCACAAGCTTCCCTGCTATTCTGTGCCGCTTA-GTGATGACCATTACTC--CACTTGTATCCCGATCAAGCC--GGTTAGCAAGATGTAATTCCAATGAAATAGCATCATT-TTTAGAACCT---GGAGTATTTTG-AA-----TTGATCAAATAGCA-TTC--ATTTTAGAGTAAGAAAAACAAAATAT-GACTTAAAAGGACAAT----------------------------------------------------------------------------------------------------ATCTCAATCAAACACTAAGTGCAATC-AAGGCCTGTAAATCATGGAGCA
>CHA37
----------------------------------------------------------------------------TCTCAATTCAAACCTCCGTCATTTGCTCATTG-TTTCAAGGCTCTACCATGTTCATAAATTCCATTTC-TTTCGTCTCCAA-------------------------GCAATAAAAAGCATATTATACATAGTAACTGTATCCTCTTCATTATTGTTGTGTTTC----------------------------ATTTTCTAGGATTTTTTCCTTTCTTTGAGAAAAATGTTGGGGG-GAACTACTGTGGATGCAAGGTTCCA-TATC-ACATAGCCTAAGAAGTAGAACAGCCATATGCTGAAATTGCCCATTGAGGAAGAGGAGCATGCAATCTAACCATACTA--TGAGTGACTGGATGTTCAAAACAGAGACTCTCTGCGTGCAAAGCATGATTGGCATAAGATATATCCTTCCAGTCATG-AGGTCCTTGATATTTCACATCCCCTTTAATAGGCAATCCCAAATACTGGCAATGCAGTCGAATCTGATGTGTCCTTCCACTTTGAGGATAAGCCCGTATTAACACTTCCTC---CTTAGTGATATCTTGTG-AATTTACACTGTCACAGACTTGTCCAATGTTCTCAGAATTTTGTTCTAAGACAACCAATTTTTCCACACTA--TCTGTCAAGCCATTACCTTC--AAATGTGCTAAATTGA---TCTCTCGAGTCAAA--AGCAAATTGGTCAAAACAATTTTGCAGCTCTTCAAAACT--GTAATGTTGCATTC--TCTGGTTTCCATTTACAGATAAGACTTTTAGGCGAGTGGT----CATTTCTCGAACAACAGAGCCTCCTGGAAGTGTCCTT------CCAACATCTTTCCTAGAATACACACGCCATGCACCAAACTTTGATCTTCC----ATGACCAGATTCAACATAGATTT--CGCTCCATTTTGGAACTGGTCCAATGCACAGGGCAAGATAAGT----TTTTCTAACTTTCC------GATCAGTAAATGCCTTCACAAGCTTCCCTGCTATTCTGTGCCGCTTA-GTGATGACCATTACTC--CACTTGTATCCCGATCAAGCC--GGTTAGCAAGATGTAATTCCAATGAAATAGCATCATT-TTTAGAACCT---GGAGTATTTTG-AA-----TTGATCAAATAGCA-TTC--ATTTTAGAGTAAGAAAAACAAAATAT-GACTTAAAAGGACAAT----------------------------------------------------------------------------------------------------ATCTCAATCAAACACTAAGTGCAATC-AAGGCCTGTAAATCATGGAGCA
>CJ24
------------------------------------------------------------------------------------------------------------------------AAATATTCCCATATGCTTCAGCT-TATACCCTTCTAGACCT----ATGAGGATAAGCCTATACTAGCACATAGTGTATT-TATATCATCACAG-ACCTGTGTTACCAGAATTTTGTTCTCAACCA---------------------AATTTTCCACAATTTTCTCCTTTCTTTGAGAAAAACATCAAGGA-AAACAACTGCGTATGCTAGGTTTAG-TATC-AAATACCCTTAAGAGAAGAGCATCCATATGCTTCAACCGCCCATTGAGGAAGAGGAGCATACAATTTAACCATTGTC--TGAGTGACTGGATGCTCAAAACAAAGAGACTCTGCATGCAAGGCATGACTGGCATAAGTTATACCCTTCCAGACATG-GGGTCCTTCATATTTTACATCCCCTCTAATAGGCAATCCCAAGTACTGGCAATGCAGTCGGATCTGATGTGTCCTTCCACTTTGAGGATAAGCCCGTACAAGCACTTCATCACTTTTCAGAATATCTGGTG-AGTTTACAAAATCACAGACCTGTCCAACGTTCTCAGAATTTTGTTCTGAGACAACCAAATTTTCCACACTA--TCTGCTGACTCATCACCTTC--AAATGTAATAAACTGGCCTTCTGTCGAGTCAAA--AGCAAATTGATTGAAACAATTTTGTGACTCTTCATGACC--GATATGTTGCAATT--TATGGTTTCCATTTACAGATAAGACTCTTAGGCGAGTGGC----CATTTCTCGAACAACGCAACCTTCTGGAAGTACCCTT------CCAACATCTTTCCTAGAATACACACGCCATGCACCAAACTTTGATCTTCC----ATGACCAGATTCAATGTAGACTT--CACTCCATTTTGGAGCAGGTCCAATGCACAGGGCAAGATAAGT----TTTCCTAACTTTCC------GATCAGTGAACGCCTGCACAAGCTTCCCTGCTATTCTGTGCCGCTTA-GTGATAACCATTACTC--CACTTGTATCCCGATCAAGCC--GGTTGGCAAGATGCAATTCCAGAGAAATAGCATCATT-CTTAGCACCT---GAAGTATCTAG-AA-----TTAATCAAACAGCA-TCC--ACTTTTAAGTAGCAAAAACAAAATAC-AACTTAAAAGGGCAAT--------------------------------------------------------------------------------------------AGGGGAAAAACTCAAACAAACACTAACTGTGATC-AAGACCTGTAAATCATGTA---
>CK7
------------------------------------------------------------------------------------------------------------------------AAATATCCTCGTATGCTTCAACTGTATACCCTTCCAGACCT----TTGAGGATAAGCCCATACTAGCACTTAGTGAATT-TAC-TCATCACAG-ACCTGTGTTACCAGAATTTTGTTCCAAGACAACCAAAAATTCC---------AATTTTCTACAATTTTCTCCTTTCTTTGAGAAAAGCATGAAGGC-AACCAACTGTGTATGCAAGGTTTAA-CATC-AAATACCCTAAGAAGAAGAGCATCCATATGCTTCAACTGCCCATTGAGGAAGAGGAGCATGCAATTTAACCATCGTC--TGAGTGACGGGATGCTCAAAACAAAGAGACTCTGCATGCAAGGCATGACCGGCATAAGTTATACCCTTCCAGACATG-CGGCCCTTCATATTTCACATCCCCTCTAATAGGCAATCCCAAGTACTGGCAATGCAGTCGGATCTGATGTGTCCTTCCACTTTGAGGATAAGCCCGTACTAACACTTCATCATTTTTCAGAATATCTGGTG-AGTTTACAAAATCACAGACCTGTCCAATGTTCTCAGAATTTTGTTCTAAGACAACCAAATTTTCCACACTA--TCTGTTGACTCATCACCTTC--AAATGTAATAAACTGGCCTTCTCTCGAGTCAAA--AGCAAATTGGCCAAAACAATTTTGTGACTCTTCAAAACT--GTTATGTTGCAATT--TCTGGTTTCCATTTACAGATAAGACTCTTAGGCGAGTGGC----CATTTCTCGAACAACAGAACCTTCTGGAAGTACCCTT------CCAACATCTTTCCTAGAATACACACGCCATGCACCAAACTTTGATCTTCC----ATGACCAGATTCAATGTAGACTT--CACTCCATTTTGGAGCAGGTCCAATGCACAAGGCAAGATAAGT----TTTTCTAACTTTCC------GATCAGTGAACGCCTTCCCAAGCTTTCCTGCTATTCTGTGTCGCTTA-GTGATGACCATCACTC--CACTTGTATCCCGATCAAGTC--GGTTAGCAAGATGCAATTCCAGAGAAATGGCATCATT-CATAGCACCT---GAAGTATCTTG-AA-----TTGATCAAACAGCA-TTC--ACTTTTAAGTAACAAAAACAAAATAC-GACTTAAAAGGGCAAT--------------------------------------------------------------------------------------------AGGGCAATATCCCAAACAAACACTAACTG----------------------------
>CL6
-----------------------------------------------------------------------------------------------------------------------------------------------------------------------------------------------------------------------------------------------------------------------------------------------------------------------------------------------------------------------------------------------------------------------------------------------------CAAAACAAAGAGACTCTGCATGCAAGGCATGACCGGCATAAGTTATACCCTTCCAGACATG-CGGCCCTTCATATTTCACATCCCCTCTAATAGGCAATCCCAAGTACTGGCAATGCAGTCGGATCTGATGTGTCCTTCCACTTTGAGGATAAGCCCGTACTAACACTTCATCATTTTTCAGAATATCTGGTG-AGTTTACAAAATCACAGACCTGTCCAATGTTCTCAGAATTTTGTTCTAAGACAACCAAATTTTCCACACTA--TCTGTTGACTCATCACCTTC--AAATGTAATAAACTGGCCTTCTCTCGAGTCAAA--AGCAAAT------------------------------------------------------------------------------------------------------------------------------------------------------------------------------------------------------------------------------------------------------------------------------------------------------------------------------------------------------------------------------------------------------------------------------------------------------------------------------------------------------------------------------------------------------------------------------------------------------------------------------------------------------------------------------
>CM9
-------------------------------------------------------------------------------------------------------------------------------------------------------------------------------------------------------------------------------------------------------------------------------------------------------------------------------------------------------------------AGAAGAGCATCCATATGCTTTAACTACCCATTGACAAGGAGGAGCATATAATTTAACCATCATT--TGAGTGACAAAGTGCTCAAAACAAAGAGATTCTGCATCCAAGGCATGACAAGAATAAGTTATACCCTTCTAGACATG-GGGTCCTTCATATTTCACATCCCCTCTAATAGGAAATCCTAAGTACTGGCAATGCAATCTGATCTGATGTGTCCTTCCACTTTGAGGATAAGCCCGTACTAGCATTTCATCATTTTTCAAGATATTTGGCA-AGTTCACAATCTCACAAACTTGTTCAGTGTTCTCAGAATTTTGTTCTAAAACAACCAACTTTTGTGCACTA--TTTTCTAACTTGTCACCTTC--AAATGTAATAAACTGAGCTT---TCAAGTCAAA--ATCAAGTTTACCAAAACAATTTTGTGACTCTTTGGGATA--TTTTTGTTGCAATT--TCTTGTTTCCA-TTATAGATAAGACTCTCAAGCGAGTCGC----CATTTCTCAAACAACAGAACCTTTTGGAAGTACTCTT------CCAACATCTTTCCTAGAATAAACATGCCATGCACCAAACTTTGACCTTCC----ATGACCAAACTCTATGTGGATCT--TGCTCCATTTTGGGGTAGATCCAATGCATAGGGAAAGATAAGT----TTTTCTAAATTTTC------AATCAGGAAATGCCTTTCCAAGTTTACCTACTATTATATGCCTCTTT-GTGAGGACCATTACTC--CACTTGTATCCTAATCAAGTT--GGTTGGCAAGATGCAATTCCAAAGAAATAACATCATT-CTTAGCACCT---------TCTAG-AA-----TTCATGATAAAATA-TCA--TCCTTGTAAAGAATATCACACGCATT-GTTTAATCAAATCTAT-----GTTTTAAATGATTGGGAGGAT------------------------------------------------------------AAGCTATTAGAAATGGCTTAAGAGAACATTTTATGTCAAA-AAAA-----AAAAGGTAAA---
>CO8
-------------------------------------------------------------------------------------------------------------------------------------------------------------------------------------------------------------------------------------------------------------------------------------------------------------------------------------------------------------------AGAAGAGCATCCATATGCTTCAACCACCCATTGAGGAGGAGAAGCATATAATTTAACCATCGTT--TGAGTGACAGGGTGCTCAAAACAAAGA--CTATGCATCCAAGGCATGACCAGAATAAGTTATACCCTTCTAGACATG-GGGTCCTTCATGTTTCACATCCCCTCTAATAGGCAATCCTAAGTACTAGCAATGCAATCGGATTTGATGTGTCCTTCCACTTTGAGGATAAGCCCGTACTAGCATTTCACCATTTTTCAAGATATCTGGCA-AGTTTACAGTCTCAAAAACTTGTTCAATGTTCTCAGAATTTTGTTCTAAGACAACCAACTTTTGTGCACTA--TTTGCTAACTCATCACCATA--AAATGCAATAAACTGACCTT---TCAAGTCAAA--ATCAAGTTGGCCAAAACAATTTTGTGACTCTTTGGGATA--GTTATGTTGCAATT--TCTGGTTTCCATTTACAGATAAGACTCTCAAGCGAGTGGC----CATTTCTCAAACAATAGAACCTTTCGGAAGTACTCTT------CCAACATCTTTCCTAGAATACACATTCCATGCACCAAACTTTTACCTTCC----ATGACCAGACTCTATGTAGATCT--CGGTCCATTTTGGGGTAGATCCAGTGCATAGGGCAAGATAAGT----TTTTCTAACTTTCC------AATCAATAAATGCGTTTCCAA-TTTACATGTTATTCTGTACCGCTTT-GTGATGACCATTACTC--CACTTGTATCCCAATCTAGTT--AGTTGGCAAGATGCAATTCCAAACAAACAGCATCATT-CTTAGCACCTGT-GTAAAGTCTAG-AA-----TTGACGATAAAATA-TTA--TCCTTGTAAAGAATATCA------------------------------------------------------------------------------------------------------------------------------------------------------------------------------
>CP161
----------------------------------------------------------------------------------------------------------------------------------------------------------------------------------------------------------------------------------------------------------------------------TTTTCTTGTAAATTTACTCATTAATGG------------------------TTTTATGCTAGGTTCTAGTATC-AAATACACTGAACATAGGAGCATCC--ATACTTCAACTGCCCATTGGCGAAGAGAAGCATACAATTTAACCATCACC--TAAGTGTTTGGATGCTCAAAAGAAAGAGACTATGTATGCAAGGCATGACCGACATAAGTTATACCTTTCCAAACATA-GGTTCCTTCATATTTCACATCCCCTCTAATAGGTAATCCCAAGTACTGGCAATGTAATCGGATCTCATATGTTCTTCCATTTTGAAGATAAG--------AGCACTTCATCACTTACAAAAATATCCAGCG-AGTTTACAAAATCACAGACCTGTCCAATGTTTTGAGAA-TTTGTTCCAAGGCAAGGAAAATTTCCACACTA--TTTACTGACTCATCACCTTC--AAATGTAACAAATTGGCCCTCTT---GAGTGAA--AACAAATTGGTCAGAATAATTTTGTGACTTTTCATGAATTAGTTATGTTACAATT--TATGGCTCCCATTT--------------------------------------------------------------------------------------------------------------------------------------------------------------------------------------------------------------------------------------------------------------------------------------------------------------------------------------------------------------------------------------------------------------------------------------------------------------------------------------------------------------------------------------------------------------------------------------------------------------
>CR44
T-------------------------------------------------------------------------------------------------------------------------------------------------------------------------------------------------------------------------------------------------------------------------------------------------------------------------------TGTGAGTGACGGTCCC-AACA-AAGGTAGTTAAGGAGAAGAAAACTTGCATGCTTCCACTGCCCATTGAGGCAGAGGGGCATATAATTTCACAATGCTA--GAAGTAACTGGATGCTCAAAGCAGAGACTCTCTGCATGTAAAGCATGATTAGCATATGTTATGCCCTTCCAAATATG-AGGCCCTTCATACTTCACATCCCCCCTAATTGGTAATCCTAAGTATTGACAATGCAACCTAATCTGATGTGTCCTTCCACTTCGAGGATAAGCTCGTATCAGCACTTCATAACTCTTCATGATGTCTGGCATGACCAATATCCTCACAGTCTCCTCTAGCCTTCTGTGAATTTTGTTCTATAACAACCAATTTTTCCACATCG--ATTAACCCGCTAGTCTTT---ATGGTGTAACAGTTTCATCTTCTCTTGAATCAAT--TGTGCCTTGGTAAGAGGAATTCTGTTCATGTTCTACATT--CACATAACCAATTC--TACGGTCCCCATTAACAGACAAAACTTTGAGACGAGTTGC----CATTTCCCGCACAACTGTTCCCCCTGGAAGTGTTCTT------CCAACATCATTCCTAGAATATACACGCCATGCACCAAACTTTGACCTTCC----ATGTCCAGACTCAATGTCAATTT--CGGTCCAATTGGGAGCTGGTCCAATGCACAGAGCAAGATAAGT----TTTTTCAACTTTTC------TATCAGTAAATGCCTTGACAAACTTCCCTGCCACTTTATGCAACTTT-GTAATGATCATAACTC--CACTTGTATCCCGATCAAGAC--GGTTGGCAAGATGCAATTCCAGTGAGGCAGCATCAAT-ACCTGCATCT---AAGGCCTCTCC-AA-----TTGATCAAAAAGCA-CTTTGATTTTGAGACCATAAAAAAGGATCTT---------------------------------------------------------------------------------------------------------GGTTAAAAGACAATCTTACA-----------------------------------------
>CT15
----------------------------------------------------------------------------------------------------------------------------------------------------------------------------------------------------------------------------------------------------------------------------------------------------------------------------------TATGCTAGGTTCTA-------------------------GTATCCATAAACTTCAACTGGCCATTG-GGAAAAGAAGCATACAATTTAACCATCAAC--TCAGTGTCTAGATGCTCAAAAGAAAGA--GACTGTATGCAAGGCATGACTGACACAAGTTACACTTTTCCAAACATA-GGTTCCTTCATATTTCACATCCCCTCTAATAGGTAATCCCAAGTATTGTCAATGTAATCAGATCTCATATGTTCTTCCATTTCGAAGATAAG--------AGCACTTCATCACTTTTCAT-----------------------------------------------------------------------------------------------------------------------------------------------------------AAATAATTTTATGACTTTTCATGAATT-GTTATGTTACAATT--TATGGCTCCCATTTACAGAT-AGACCCTTATCCAAATGGC----CATTTCTTGAACAACACAACCTTTTGG------------------AACATCTTTCCTAGAACACACATGCCATGCACCAAACTTAGATCTTCC----ATGGCTAGACTCAATGTAGACTTTATACTCATTTTTGGAGCAGGTCCAATGCACATGGCAAGATAAGT----TTTTTTAACTTTCC------CATCAGTAAACACCTTCAAAAGTTTCCCTATTGT----------TTA-GTGATGATCACCACTC--CACTTGTATCCCAATTAAGGC--AATTGGAAAGATGCATTTCTACAGAAATAAAATCATT-CTTAGTAGCCC--TATGGATCTTG-AA---ACATGTCCAAAATATA-TTT--CCATTGAAGTGA------------------------------------------------------------------------------------------------------------------------------------------------------------------------------------
>DA12
------------------------------------------------------------------------------------------------------------------------AATCATCTT-------------------------------------------------------------------------------------ACTTGCGCTAATTGTATCACCTTATTCAAAAAACA----------TTAGCAAAATTTCC-AAAAAAAAATCCGTTCTTTGA-AAATACATCAAGGA-AAACGAC----TATGCTAGGTTTAA-TATC-AGATACGCTAATGAGAAGAGCATCCATATGCTTCAACCGCCCATTGAGGAAGTGGAGCATACAATTTAACCATCGTC--TGAGTGACTGGGTGCTCAAAACAAAGAGACTCTGCATGCAAGGCATGACCACTACAAGTTATACCCTTCCAGACATG-GGGTCCTTCATATTTCACGTCCCCTCTAATAGGCAATCCCAAGTACTGGCAATGCAGTCGGATCTGATGTGTCCTTCCGCTTTGAGGATAAGCCCGTACTAGCACTTCATCACTTTTCAAGATATCTGGGG-AGTTAACAAAATCACAGACCTGTTCAATGTTCTCAGAATTTTGTTCTAAGACAACCAACTTTTGCTCACTA--CTTGCTGACTCAACACCATC--AAATGTAATAAACTGAGCTTCTCTCAAGTCAAA--AGCAAGTTGGTCAAAACAATTTTGTAACTCTCCAGGACA--GTTATGTTGCGATT--TCTGGTTTCCATTTACAGATAAGACTCTTAAGCGAGTGGC----CATTTCTCGAACAACAGAACCTCCTGGAAGTACCCTT------CCAACATCTTTCCTAATATACACACGCCATGCACCAAACTTTGATCTTCC----ATGACCAGACTCTATGTAGATTT--CGCTCCATTTTGGAGCAGGTCCAATGCACAGGGCAAGATAAGT----TTTTCTAACTTTCC------GATCGGTAAATGCCTTCCCAAGTTTCCCTGCTATTCTGTGCCGCTTT-GTGATGACCATTACTC--CACTTGTATCCCGATCAAGCC--GGTTGGCAAGATGCAATTCCAGACAAATAGCATCATT-CTTAGCACCT---GAAGTATCTAT-AA-----TTGATCAAAAAGTA-TCC--ACTTTTAAGCTACAAAAACAAAACTTAAATTCAATAGGGCAAT--------------------------------------------------------------------------------------------AGCACAAAATCTCAAACAAACACTGCCTATGATC-AAGTCCAGTAAATCATGAA---
>DB53
-------------------------------------------------------------------------------------------------------CATTATTTTTAAGATTTTGCAATGATCATACATTCTATTTCATTTAGTCTCCAAATTA-GGTACTATGATGCAAAAGTAACAAAAAAAGGCAAGTGCTATA-AAAGGACTCA---------------------------------------------------TATTTTCTAGCATTGTCTCCTT----TGA-GAAAACCTCGAGGG-TAACTGCT-TGTATGTGAGAGTACA-CATC-AAAAAAATTATGAATGAGAGTATCCACAAGCTTCTATTGCCCATTGAGGAATAGAAGCATGCATTTCAACCATGCTA--TGAGTAACTGGATGTTCAAAACTGAGACTCTCTGCATGTAAAGCATGATTTGCATAAGTTATACCCTTCCAGATATG-AGGCCCTTCATATTTCACATCCCCTCTGATAGACAATCCCAAGTACTGGCAATGCAATCGAATCTGATGTGTCCTTCCACTTTGAGGATAAGCCCGAATTAATACCTCATCATTCCTCTTAATATTCAGTG-CATTGAAATCATCATAGTCTTGTCCAATGTTCTCAACATTATGTTCACTCACAACTAATTTTTCCATATTG--TCTGTTGAGCTATCACTTTC--GTATGTAATGTATGAATGTTCTCT-----------------TTGGACAATAGAATTTTGTGGCTTTTCAAAAAT--TCCATGTTGCGCTT--TTGGGTTTCCATTTACAGACAAGACTTCTAGGCAAGTTGT----CATTTCTCGAACAACAGAGCCTCCTGGAAGTATCCTT------CCAACAGCATTCGTTGAATACACACGCCATGCACCAAATTTTGATCTTCC----ATGACCAGATTCAATGGACATTT--CACTCCATTTTGGGGCAGGACCAATACATAAGGCAAGATAAGT----TTTTCGAACTTTCC------TGTCAGTAAATGCCTTCGTGAATTTACCTGCTAGTTTGTGAAATTTG-GTAACAACCATCACTC--CACTTGTGTCCCGATCGAGGC--GGTTGGCAAGATGCAGTTCCAGTGAGCTAGCATCATT-TTTAGTACCT---GAGGCATCTTG-AT-----TTGATCAAAAA-CA-TTC--AGTTCAAAGTTGCAAAAATAAAATAT-ACAGCTGGTTGGAAAGCTGTAGTTCCAGTGAACAAGCATCATTTTTTGTACCTAATACATCTTGAATTGATCAAAAAACATTCGTTTTAAAGTTGATATATAGCTAAAAGAACAATATTGCAATTAAATA-----------------------------------
>DC1
---------------------------------------------------------------------------------------------------------------------------------------------------------------------------------------------------------------------------------------------------------------------------ATTTTCTAGCATTGTCTCCTT----TGA-GAAAACCTCGAGGG-TAACTGCT-TGTATGTGAGAGTACA-CATC-AAAAAAATTATGAATGAGAGTATCCACAAGCTTCTATTGCCCATTGAGGAATAGAAGCATGCATTTTAACCATGCTA--TGAGTAACTGGATGTTCAAAACTGAGACTCTCTGCATGTAAAGCATGATTTGCATAAGTTATACCCTTCCAGATATG-AGGCCCTTCATATTTCACATCCCCTCTGATAGACAATCCCAAGTACTGGCAATGCAATCGAATCTGATGTGTCCTTCCACTTTGAGGATAAGCCCGAATTAATACCTCATCATTCCTCTTAATATTCAGTG-CATTGAAATCATCATGGTCTTGTCCAATGTTCTCAACATTATGTTCACTCACAACTAATTTTTCCATATTG--TCTGTTGAGCTATCACTTTC--GTATGTAATGTATGAATGTTCTCT-----------------TTGGACAATAGAATTTTGTGGCTTTTCAAAAAT--TCCATGTTGCACTT--TTGGGTTTCCATTTACAGACAAGACTTCTAGGCAAGTTGT----CATTTCTCGAACAACAGAGCCTCCTGGAAGTATCCTT------CCAACAGCATTCCTCGAATACACACGCCATGCACCAAATTTTGATCTTCC----ATGACCAGATTCAATGGACATTT--CACTCCATTTTGGGGCAGGACCAATACATAAGGCAATATAAGT----TTTTCGAACTTTCC------TGTCAGTAAATGCCTTCGTGAATTTACCTGCTATTTTGTGAAATTTG-GTAACAACCATCACTC--CACTTGTGTCCCGATCAAGGC--GGTTGGCAAGATGCAGTTCCAGTGAGCTAGCATCATT-TTTAGTACCT---GAGGCATCTTG-AT-----TTGATCAAAAA-CA-TTC--AGTTCAAAGTTGCAAAAATAAAATAT-ACAGCTGGTTGGAAAGCTGTAGTTCCAGTGAACAAGCATCATTTTTTGTAC------------------------------------------------------------------------------------------------------------------
>DD1
------------------------------------------------------------------------------------------------------------------------------GATCATACAGTCTATTTCACTAAGTCTCCAAATTA-GGTACTATGATGCAAAAGTTT-----------------------------TCATCCCCTTTACTGTTTTCTCCTTTCCAGACACACAGAAATTTC--------ATATTTTCTAGCATTGTCTCCATTGTGTGA-GAAAACCTTGAGGG-GAACTGCT-TGTATGTGAGAGTACA-CATC-TAACAAATTATGAATGAGAATATCCACAAGCTTCTATTGCCCATTGAGGAATAGAAGCATGCATTTTAACCATGCTA--TGAGTAACTGGATGTTCAAAACTGAGACTCTCTGCATGTAAAGCATGATTTGCATAAGTTATTCCCTTCCAGGTATG-AGGTCCTTCATATTTCACATCCCCTCTGATAGACAATCCCAAGAACTGGCAATGCAATCGAATTTGATGTGTCCTTCCACTTTGAGGATAAGCCCGAATTAATACCTCATCATTCTTCTTAATATCCAGTG-CATTGAAATCATCATAATCTTGTCGTATGTTCTCAACATTTTGTTCGCTCACTACTAATTTTTCCATATTG--GCTGTTGAGCTATCACATTC--ACATGTGATGTATGAATGTTCTCT-----------------TTGGACAAAAGAATTTTGTGACTTTTCGAAAAT--TCCATGCTGTGCTT--TTGGGTTTCCATTTACAGACAAGACTTCAAAGCGAGTTGT----CATTTCTCGAACAACAGAACCTCCTGGAAGTATCCTT------CCAACATCATTCCTCGAATACACACGCCATGCACCAAATTTTGATCTTCC----ATGACCAGATTCAATGAAAATTT--CACTCCATTTTGGGGCAGGACCAATGCATAAGGCAAGATAAGT----TTTTCTAACATTCC------TTTCAGTAAATGCCTTCGTGAGTTTCCCTGCTATTTTGTGAAGCTTA-GTAACAACCATCACTC--CACTTGTGTCCCGATCAAGCC--GGTTGGCAAGATGCAGTTCCAGTGAACTAGCATCATT-TTTAGTACCT---GAGGCATCTTG-AA-----TTGACAAAAAAGCA-TTC--ACTTTAAAGTTGCAAAAATAAAATAT-ACAGCTAGTTGGCAAGATGTAGTTCCAATGAAAACGCATCATTTTTTGTACCTAATACATCTTGAATTGAGCAAAAAGCATTCATTTTAATGTCTATATACAGCTAAAAGAACAATATTGCAATTAAATACCAACTGCAATG-GAGACCTGAAAACTATA-----
>DIM50
------------------------------------------------------------------------------------------------------TCATTATTTTTAAGAATCTACAATGATCATACAGTCTATTTCACTAAGTCTCCAAATTA-GGTACTATGATGCAAAAGTTT-----------------------------------------------------------------------------------TATTTTCTAGCATTGTCTCCATTGTTTGA-GAAAACCTTGAGGG-GAACTGCT-TGTATGTGAGAGTACA-CATC-TAACAAATTATGAATGAGAATATCCACAAGCTTCTATTGCCCATTGAGGAATAGAAGCATGCATTTTAACCATGCTA--TGAGTAACTGGATGTTCAAAACTGAGACTCTCTGCATGTAAAGCATGATTTGCATAAGTTATTCCCTTCCAGGTATG-AGGTCCTTCATATTTCACATCCCCTCTGATAGACAATCCCAAGAACTGGCAATGCAATCGAATTTGATGTGTCCTTCCACTTTGAGGATAAGCCCGAACTAATACCTCATCATTCTTCTTAATATCCAGTG-CATTGAAATCATCATAATCTTGTCGTATGTTCTCAACACTTTGTTCGCTCACTACTAATTTTTCCATATTG--GCTGTTGAGCTATCACATTC--ACATGTGATGTATGAATGTTCTCT-----------------TTGGACAAAAGAATTTTGTGACTTTTCGAAAAT--TCCATGCTGTGCTT--TTGGGTTTCCATTTACAGACAAGACTTCAAGGCGAGTTGT----CATTTCTCGAACAACAGAACCTCCTGGAAGTATCCTT------CCAACATCATTCCTCGAATACACACGCCATGCACCAAATTTTGATCTTCC----ATGACCAGATTCAATGAAAATTT--CACTCCATTTTGGGGCAGGACCAATGCATAAGGCAAGATAAGT----TTTTCTAACATTCC------TTTCAGTAAATGCCTTCGTGAGTTTCCCTGCTATTTTGTGAAGCTTA-GTAACAACCATCACTC--CACTTGTGTCCCGATCAAGCC--GGTTGGCAAGATGCAGTTCCAGTGAACTAGCATCATT-TTTAGTACCT---GAGGCATCTTG-AA-----TTG-TAAAAAAGCA-TTC--ACTTTAAAGTTGCAAAAATAAAATAT-ACAGCTAGTTGGCAAGATGTAGTTCCAATGAAAACGCATCATTTTTTGTACCTAATACATCTTGAATTGAGCAAACAGCATTCATTTTAATGTCTATATACAGCTAAAAGAACAATATTGCAATT----------------------------------------
>EN45
--------------------------------------------------------------------------------------------------------------------------------------------------------------------------------------------------------------------------------------------------------------------------------------------------------------------------------TGTGAGTGAGGCTCCC-AGCAGAAATAATTTAAGGAGAAGAAATCTTGCATGCTTCCATTACCCATTGTGGCAGAGGGGCATATAATTTCACAATATTA--GAAGTAACAGGATGCTCAAAGCAGAGACTCTCTGCATGCAAAGCATGATTGGCATATGTTATGCCCTTCCAAATATG-AGGCCCTTCATACTTCACATCCCCCCTAATTGGCAATCCCAAGTACTGACAATGCAACCTAATCTGATGTGTCCTTCCACTTTGAGGATAAGCTCGTATCAGCACTTCGTCACTCTTCATGAAGTCTGGCATGACTAAGATCCTCAGAGTCTCCTCTAGCCTTCTGGGAACTTTTTTCTATAATGACAATTTTTTCCACATTA--TCTCTTAAGCCACTAGCCTCTATACTGTAACAGGTTCCTCTTCCCTTGAG-------------TTGGTAAGAGGAATTTTGTGCGCATTCCACATT--TGCATTGCCAAGTT--TACGGTCCCCATTAATAGACAAAACTTTGAAACGAGTTGC----CATTTCCCGCACAACTGTCCCCCCTGGAAGTGTTCTT------CCAACATCATTCCTAGAATACACGCGCCATGCACCAAACTTTGACCTTCC----GTGTCCAGACTCAATGTCTATTT--CAGTCCAATTGGGGGCTGGTCCAATGCACAGAGCAAGATAAGT----TTTTTTAACTTTTC------TATCAGTGAATGCCTTCACAAGCTTCCCTGCTACTTTATGCAACTTG-GTGATGATCATAACTC--CACTTGTATCTCGATCAAGAC--GATTGGCCAGATGCAATTCCAGTGGGGCAGCATCAAT-ACCTGCATCT---AAGGCCTCTCC-AA-----TTGATCAAAGGGCA-CTTTGTTTTTGAGACCAGAAAAAAGGATCTT---------------------------------------------------------------------------------------------------------GCTTGAAGGACAATCTTCCT-----------------------------------------
>FC13
------------------------------------------------------------------------------------------------------------------------AATCATCTT-------------------------------------------------------------------------------------ACTTGCGCTAATTGTATCACCTTATTCAAAAAACA----------TTAGCAAAATTTCCAAAAAAAAAATCCGTTCTTTGA-AAATACATCAAGGA-AAACGAC----TATGCTAGGTTTAA-TATC-AGATACGCTAATGAGAAGAGCATCCATATGCTTCAACCGCCCATTGAGGAAGAGGAGCATACAATTTAACCATCGTC--TGAGTGACTGGGTGCTCAAAACAAAGAGACTCTGCATGCAAGGCATGACCACTACAAGTTATACCCTTCCAGACATG-GGGTCCTTCATATTTCACGTCCCCTCTAATAGGCAATCCCAAGTACTGGCAATGCAGTCGGATCTGATGTGTCCTTCCGCTTTGAGGATAAGCCCGTACTAGCACTTCATCACTTTTCAAGATATCTGGGG-AGTTAACAAAATCACAGACCTGTTCAATGTTCTCAGAATTTTGTTCTAAGACAACCAACTTTTGCTCACTA--CTTGCTGACTCAACACCATC--AAATGTAATAAACTGAGCTTCTCTCAAGTCAAA--AGCAAGTTGGTCAAAACAATTTTGTAACTCTCCAGGACA--GTTATGTTGCGATT--TCTGGTTTCCATTTACAGATAAGACTCTTAAGCGAGTGGC----CATTTCTCGAACAACAGAACCTCCTGGAAGCACCCTT------CCAACATCTTTCCTAGAATACACACGCCATGCACCAAACTTTGATCTTCC----ATGACCAGACTCTATGTAGATTT--CGCTCCATTTTGGAGCAGGTCCAATGCACAGGGCAAGATAAGT----TTTTCTAACTTTCC------GATCGGTAAATGCCTTCCCAAGTTTCCCTGCTATTCTGTGCCGCTTT-GTGATGACCATTACTC--CACTTGTATCCCGATCAAGCC--GGTTGGCAAGATGCAATTCCAGACAAATAGCATCATT-CTTAGCACCT---GAAGTATCTAT-AA-----TTGATCAAAAAGTA-TCC--ACTTTTAAGCGACAAAAACAAAACTTAAATTCAATAGGGCAAT--------------------------------------------------------------------------------------------AGCACAAAATCTCAAACAAACACTGCCTATGATC-AAGTCCAGTAAATCATGAA---
>FTS1
------------------------------------------------------------------------------------------------------TCATTATTTTTAAGATTTTACAATGATCATACATTCTATTTCATTTAGTCTCCAAATTA-GGTACTATGATGCAAAAG---------------------------------------------------------------------------------------ATTTTCTAGCATTGTCTCCTT----TGA-GAAAACCTCAAGGG-TAACTGCT-TGTATGTGAGAA---A-CATC-AAAAAATTTATGAATGAGAGTATCCACAAGCTTCTATTGCCCATTGAGGAATAGAAGCATGCATTTTAACCATGCTA--TGAGTAACTGGATGTTCAAAACTGAGACTCTCTGCATGTAAAGCATGATTTGCATAAGTTATACCCTTCCAGATATG-AGGCCCTTCATATTTCACATCCCCTCTGATAGACAATCCCAAGTACTGGCAATGCAATCGAATCTGATGTGTCCTTCCACTTTGAGGATAAGCCCGAATTAATACCTCATCATTCCTCTTAATATTCAGTG-CATTGAAATCATCATAGTCTTGTCCAATGTTCTCAACATTATGTTCACTCACAACTAATTTTTCCATATTG--TCTGTTGAGCTATCACTTTC--ATATGTAATGTATGAATGTTCTCT-----------------TTGGACAATAGAATTTTGTGGCTTTTCAAAAAT--TCCATGTTGTGCTT--TTGGGTTTCCATTTACAGACAAGACTTCCAGGCAAGTTGT----CATTTCTCGAACAAGAGAGCCTCCTGGAAGTATCCTT------CCAACAGCATTCCTCGAATACACACGCCATGCACCAAATTTTGATCTTCC----ATGACCAGATTCAATGGAAATTT--CACTCCATTTTGGGGCAGAACCAATACATAAGGCAAGATAAGT----TTTCCGAACTTTCC------TGTCGGTAAATGCCTTCGTGAATTTACCTGCTATTTTGTGAAATTTG-GTAACAACCATCACTC--CACTTGTGTCCCGATCAAGGC--GGTTGGCAAGATGCAGTTCCAGTGAGCTAGCATCATT-TTTAGTACCT---GACGCATCTTG-AT-----TTGATCAAAAAGCA-TTC--AGTTCAAAGTTGCAAAAATAAAATAT-AGAGCAGGTTGGAAAGCTGTAGTTCCAGTGAACAAGCATCATTTTTTCTACCTAATACATCTTGAATTGATCAA-------------------------------------------------------------------------------------------
>FTS2
-------------------------------------------------------------------------------------------------------CATTATTTTTAAGATTTTACAATGATCATACATTCTATTTCATTTAGTCTCCAAATTA-GGTACTATGATGCAAAAGTAA------------------------------------------------------------------------------------ATTTTCTAGCATTGTCTCCTT----TGA-GAAAACCTCAAGGG-TAACTGCT-TGTATGTGAGAA---A-CATC-AAAAAATTTATGAATGAGAGTATCCACAAGCTTCTATTGCCCATTGAGGAATAGAAGCATGCATTTTAACCATGCTA--TGAGTAACTGGATGTTCAAAACTGAGACTCTCTGCATGTAAAGCATGATTTGCATAAGTTATACCCTTCCAGATATG-AGGCCCTTCATATTTCACATCCCCTCTGATAGACAATCCCAAGTACTGGCAATGCAATCGAATCTGATGTGTCCTTCCACTTTGAGGATAAGCCCGAATTAATACCTCATCATTCCTCTTAATAGTCAGTG-CATTGAAATCATCATAGTCTTGTCCAATGTTCTCAACATTATGTTCACTCACAACTAATTTTTCCATATTG--TCTGTTGAGCTATCACTTTC--ATATGTAATGTATGAATGTTCTCT-----------------TTGGACAATAGAATTTTGTGGCTTTTCAAAAAT--TCCATTTTGTGCTT--TTGGGTTTCCATTTACAGACAAGACTTCCAGGCAAGTTGT----CATTTCTCGAACAAGAGAGCCTCCTGGAAGTATCCTT------CCAACAGCATTCCTCGAATACACACGCCATGCACCAAATTTTGATCTTCC----ATGACCAGATTCAATGGAAATTT--CACTCCATTTTGGGGCAGAACCAATACATAAGGCAAGATAAGT----TTTCCGAACTTTCC------TGTCGGTAAATGCCTTCGTGAATTTACCTGCTATTTTGTGAAATTTG-GTAACAACCATCACTC--CACTTGTGTCCCGATCAAGGC--GGTTGGCAAGATGCAGTTCCAGTGAGCTAGCATCATT-TTTAGTACCT---GAGGCATCTTG-AT-----TTGATCAAAAAGCA-TTC--AGTTCAAAGTTGCAAAAATAAAATAT-AGAGCAGGTTGGAAAGCTGTAGTTCCAGTGAACAAGCATCACTTTTTGTACCTAATACATCTTGAATTGATCAAAAAACATTCGTTTTAAAGTCGATATATAGCTAAAAGAACAATATTGCAATTAAATACCAACTGCAATA-GAGACCTG-AAACTATGGAGCA
>GG1
AA-----------------------------------------------------------------------------------------------------------------------------------------------------------------------------------------------------------------------------------------------------------------------------------------------------------------------------------------------AACC------------------------------ACTACCATTGCCAATGCTCAACCATGGGAAGGTGTTCTCTCAAAAATTGCCTCATAACCAA------AAATTATAATCATTACGGATTCTGGTCATGGTTGATGTGAAAGACAAAGTTGTTAGAATC-ATCCTCTAAATTTTCTTCAAATTTCCATACTGGCATTACTATTGCCTG--------------TTCTCCTTGATTTTGCTTTTTGATAAATGGTTTTCAACCACAGTTAGTGTTTCATTGTGACATTG-----TCTTTTAAGCATTATTGTTTCCCATATCTTTATATAAAGCTTAATGTGATCATTAAAGTGTTCAGGTGCTGGTAATACTGCCCCACTGGAATT--GCATCTTGCCAACCGGCTTGATCGGGATACAAGCCACCAAGTTGCATAAAGTAGCAGGGAAGCTTGTCAAGGCATTCTTATGTTGCACTTGGTCCAGCTCCTAATTGGAATGAAAGAAGTTTGGTGCATGGCGCGTGTATTCTATCGGAAGAATGCTTCCTGGAGGCACGGTTGCCCAACTTACTTTTGCCAAGTTACACACAGGTCACACAGCAAAGTTCAGTATCCTCGAAGTCATCAGATTCGATTGCACTGT--CAATACAAATTAGAGGGGATGTGAAGTACGAAGGGCCACATGTAGTATTGTTCAATCTTCCTCAATGGGCAAATGAAGCTTTCCAATTTTCTTCCTATTCTTTGGTGTCACTTGCACGAGAACCATCATTCAGGAGTTCTCTCCCTGCCAACTCTTCCTTTCTTCTTTACAAGTATGAGAAAGGAGAATATCT-TTTATTTCCTCCCTATGGTTTTTA-AATTTACATGTGAAAAATGGA-----CAGTTGAGAATAGGATA--------------------------------------------------------------------------------------------------------TTGTTGATCGAGGTTGTGAAACTGTCTCAA---------AACCTTGATG-GAGA------------------
>HB41
---------------------------------------------------------------------------------------------------------------------------------------------------------------------------------------------------------------------------------------------------------------------------ATTTTCTAGCATTTTCTCCTTTGTTTGA-GAAAAGCTTTAGGG-GAACTGCT-------TGAAAATACA-CATC-AAAATACTTAAGACTGAGAATATCCATATGCTTCTATTGCCCATTGAGGAATAGAAGCATGCATTTTAACCATGCTA--TGAGTAACTGGGTGTTCAAAACTGAGACTCTCTGCATGCAAAGCATGATTTGCATAAGTTATACCCTTCCAGGTATG-AGGTCCTTCATATTTCACATCCCCTCTGATAGACAATCCCAAGTACTGGCAATGCAATCGAATCTGATGTGTCCTTCCACTTTTAGGATAAGCCCGAATTAATACCTCATCATTCTTATTAATATCCAGTG-TGTTAAAATCATCATAGACTTGTACAATGTTCTCAATATTTTTTTCACTCACAACTAACTTTTCCACATTA--CCTCTTGAGCTATCACTTTC--ATATGTAATGTATGAAGGTTCTCT-----------------TTGGACAATAGAATTTTGTGGCGTTTCAGAAAT--GCCATGTTGCACTT--TTGGGTTTCCATTTACAGATAAAACTTCTAGGCGAGTTGT----CATTTCTCGAACAACAGAGCCTCCTGGAAGTATCCTT------CCAACATCATCCCTCGAATACACACGCCATGCACCAAATTTTGATCTTCC----ATGACCAGATTCAATGGAAATTT--CACTCCATTTTGGGGCAGGACCAATGCATAAGGCAAGATAAGT----TTTTCTAACTTTCC------GTTCAGTAAATGCTTTCATGAGTTTCCCTGCTATTTTGTGAAGCTTT-GTAACGACCATCACTC--CACTTGTGTCCCGATCGAGCC--GGTTGGCAAGATGCAGCTCCAGTGAACTAGCATCATT-TTTAGTACCT---GAGGCATCTTG-AA-----TTGATCAAAAAGCA-TTC--AGATTAAAGTCAAAAAATTAAAATAT-ATAGCCAGTCGGCTAGATGCAGTTCCAGTGAACTAGCATCATTTTTAGTACCTGGGGCATCTTGAAATGATCAAAAAGCATTCATTGTAAAGCCAATATTTTGCTTAAAGACCAATATTGCAATTAAAAA-----------------------------------
>KE1
---------------------------------------------------------------------------------------------------------------------------------------------------------------------------------------------------------------------------------------------------------------------------ATTTTCTAAGATGTTTTCCTTTCTTTGA-GAAAATAAT--------------------AAGAGGAGACA-CCTT-AAATACCCT----AGGATGGTATCAGTATGCTTCCATTACCCATTGAGGAAGAGGAGCATGCAATTTAACCATAGTA--CCTGTGACAGGATGCTCAAAGCAGAGACTTTCTGCATGCAGAGCATGATTGGCATAAGTTATACCTCTCCAGGTATG-AGGCCCTTCATACTTCACATCTCCTCTAATAGGCAATCCCATGTATTGGCAATGCAAACGAATCTGATGTGTTCTTCCACTTTGAGGATAAGCTCGTATTAACACTTCTTCATTCTTTCTGATGTTTGGTG-AGTTAGTGATGTCACGGTCTCCTCCAGCTACCTTGGAATTTTGTTCTGTGACCACCACTTTTTCCATACCA--TCCGTAGAGCCATTATCTCC--AAATGTGGCAATGCTTTCTTCTTTAAGGTCAAA--ACCAATGTCTTGAGAAGAATTTTGTGGCTCCTCAACACT--GTCATGCTGCGTTC--TATGGTTCCCATTTACAGCTAAGACTTTTAGATGAGTAGC----CATTTCCCTAACAACAGAGCCACCTGGAAGAATCCTT------CCAACATCTGTCCTAGAATACACACGCCATGCACCAAACTTTGACCTTCC----ATGGCCAGACTCTATATAGATAT--TGTTCCATTTTGGAGCTGGTCCAATACAGAGGGCAATATAAGT----TTTTCTCACTTTCC------GATCTGTAAATGCCTTCACAAGCTTCCCTGCTATTTTATGAAACTTA-GTAATGACCATTACTC--CACTGGTGTCTCGGTCAAGCC--GGTTGGCAAGATGCAATTCCAGTGGATTAACATCATT-TACAGCACCT---GAATCATCATG-GA-----ATGATCAATTCGCA-TTT--GTTTCAAAGAAATGGGGGGCAATATT---------------------------------------------------------------------------------------------------------ACTTAGAAGACTATCACAAGAAAGTACTAGTTGTAAAT-GAGACCT---------------
>LF2
----------------------------------------------------------------------------------------------------------------------------------------------------------------------------------------------------------------------------------------------------------------------------------------------------------------------------------------------------------------ATATTAAAAAATATTATATGCTTCTATTGCCCATTGAGGAATAGAAGCATGCATTTTAACCACGCTA--TGAGTAACTGGATGTTCAAAAGTGAGACTCTCTGCATGCAAAGCATGATTTGCATAAGTTATACCCTTCCAGGTATG-AGGTCCTTCATATTTCACATCCCCTCTGATAGACAATCCCAAGTACTGGCAATGCAATCGAATCTGATGTGTCCTTCCACTTTGAGGATAAGCTCGAATTAATACCTCGTCATTCTTCTTAATATCTAGTG-CGTT---ATCATCATAGACTTGTCCAACGTTCTCAATATTTTGTTCGCTCACAACTAATTTTTCCACATTA--TCTGTTGAGTTATCACTTTC--ATATGTCATGTAGGAAGGTTCTCT-----------------TTGGACAATAGAATTTTGTGGCATTTCAAATAT--GCCCTGCTGCACTT--TTGGGTTTCTATTTACAGACAAAACTTCTAGGCGAGTTGC----CATTTCTCGAACAACAGAGCCTCCTGGAAGTATCCTT------CCAACATCATTCCTCGAATACACACGCCATGCACCAAATTTTGATCTTCC----ATGACCAGATTCAATGGATATTT--CACTCCATTTTGGGGCAGGACCAATGCATAAGGCAAGATAAGT----TTTTCTAACTTTCC------GATCAGTAAATGCCTTCATGAGTTTCCCTGCTATTTTGTGAAACTTA-GTAACAACCATCACTC--CACTTGTGTCCCGATCGAGCC--GGTTGGCAAGATGCAGCTCCAGTGAACTAGCATCATT-TTTAGTACCT---GAGGCATCTTG-AA-----TTGATCAAAAAGCA-TT---AGTTTAAAGTCGCAAAAATAAAATAC-ATAGCCAGTTGGCAAGATTTAGTTCCAGGGAACCAGCATTATTTTTAGTACCTGAGGCATCTTGAATTGATCAAAAAGCATTCATT-TAAAGTCAATATATTGCTAAAAGTACAATATTCCAATTAAATAACAACTGCAATTAGAG-------------------
>MC0
--------------------------------------------------------------------------------------------------------------------ATTCTACGATGATCACATATTCCATTTCATTTAGTCTCCAAATTAGGGTACTACGATGCAAAAGTAT-AAAAAGATGCATATGCTGTACAAAGGAATCATAATATTTACTGTTTTCTCCCTTCCAGATACAGAG-AATT-----------TATTTTCTAGCATTTTCTCCTTTGTTTGA-GAAAACCTTGAGGG-GAACTGCT-TGTACTTGAGGGTGCA-CATC-AAAAAACTTAAGAATGCG---------ATGCTTCTATTGCCCATTGAGGAATAGAAGCATGTATTTTAACCATGTTA--TGAGTAACTGGATGTTCAAAACTGAGACTCTCTGCATGCAAAGCATGACTTGCATAAGTTATACCTTTCCAGGTGTG-AGGTCCTTCATATTTCACATCCCCTCTGATAGACAATCCTAAGTATTGGCAATGCAATCGAATCTGATGTGTCCTTCCACTTTGAGGATAAGCCCGAATTAATACCTCGTCGTTCTTCTTGATATCCAGTG-TGCTAAACCCATCATAGACTTGGCCAATGTTCTCAATATTTTCTTCGCTCACAACTAATTTTTCCACATTA--TCTGTTGAGCTATCACTTTC--ATATGTAATGCTTGAAGGTT-TAC-----------------TTGGCCAATAGAATTTTGTGGTCTTTCAAAAAT--CCGATGTTGCACTT--TTGGGTTTCCATCTACAGACAAGACTTCTAGGCGAGTTGT----CATTTCTCGAGCAACAGAGCCTCCTGGAAGTATCCTT------CCAACATCATTCCTCGAATACACACGCCATGCGCCAAATTTTGATCTTCC----ATGACCAGATTCAATGGAAATTT--CACTGCATTTTGGGGCAGGACCAATGCATAAGGCAAGATAAGT----TTTTCTAACTTTCC------GACCAGTAAATGCCTTCATGAGTTTCCCTGCTATTTTGTGAAGCTTA-GTAATAAGCATCACTC--CACTTGTGTACTGATCGATCC--GGTTAGCAAGATGCAGCTCCAGTGAACTAGCATCATT-TTCAGTACCT---GAGATATCTTT-AA-----TTGATCAAAAAACACTTC--AGTTTAAAGTTGCAAAACTAAAGTAT----------------------------------------------------------------------------------------------------------------------------------------------------------------------
>MT0
----------------------------------------------------------------------------------------------------------------------------------------------------------------------------------------------------------------------------TTTAGTG-TTTCTCCTTTCCAGATACAGAGAAATTTC--------ATATTTTCTGGCATTTTCTCCTATGTTTGA-GAAAATCTCGAGGG-GAACTGCT-TGTATGTGATAATACA-CATC-AAAAAACTTAAGAATGAGAATATCTACATGCTTCTATTGCCCATTGGGGAATAGAAGCATGCATTTTAACCATGCTA--TGAGTAACAGGATGTTCAAAACTGAGAGTCTCTGCATGTAAAGCATGATTTGCATATGTTATACCTTTCCAGGTATG-AGGTCCTTCATATTTCACATCCCCTCTGATAGACAATCCCAAGAACTGGCAATGCAATCGAATCTGATGTGTCCTTCCACTTTGAGGATAAGCCCGAATTAATACCTCGTCATTCTTCTTAATATCCAGTG-TATTGGAATCATCAGAGTCTTGTCCAATGTTCTCAAAATTTTGTTGTGTCACAACTAATTTTTCCATATCA--TCCGTCGAGCTATCAAATTC--ATGTGTGATGTATGAATGTTCTCT-----------------TTGGACAATAGAATTTTGTGTCTCTTCAAAAAT--GCCATGTTGCACTT--TTGGGTTTCCATTTACAGACAAGACTTCTAGGCGAGTTGT----CATTTCTCGAACAACAGAGCCTCCTGGAAGTATCCTT------CCAACATCATTCCTTGAATACACGCGCCATGCACCAAATTTTGACCTTCC----ATGACCAGATTCAATGGAAATTT--CTCTCCATTTTGGGGCAGGACCAATGCATAAGGCAAGATAAGT----TTTTCTAACTTTCC------TGTCAGTAAATGCCTTCATGAGTTTCCCTGCTATTTTGTGAAACTTG-GTAACAAGCATCACTC--CACTTGTGTCCCGATCAAGCC--GGTTGGCAAGATGCAGTTCCAGTGAACTAGCGTCAGT-TTTAGTACCT---GAGGCATCTTG-AA-----TTGATAAAAAAGCA-TTC--AATTTGAAGTTAGAAAAATAAAATAT-ATAGTCTGTTGGCAAGATGCAGTTCCAGTGAACTAGCATCATTTTTTGCA-CTGAGGCATCTTGAATTGATCAAAAGGCATTCATTTTAAAGTCAACAT-TTGCTAAAAGAACAATATTGCAATTAAATAACAACTGCGATG-GAGACCTTTTAACCATGGAGCA
>NN48
-------------------------------------------------------------------------------------------------------CATTATTTTTAAGATTCTACAAGGATCATACATTCTATTTCATTTAGTCTCCAAATTA-AGTATGATGATGC-AAAGTAA-AAAAAGAAGAATATGCTATA-AAAGGAATCATCCCCTTTACTGTTTTCTCCTTTCCAGATACAGAGAAATT-----------TATTTTCTAGCATTGTCTCCTT----TGA-GAAAACCTCGAGAG-GAACTGCT-TGTATGTGAGAGTACA-CATC-AAAAAAATTACGAATGAGAATATCCACAAGCTTCTATTGCCCATTGAGGAATAGAAGCATGCATTTTAACCATGCTA--TGAGTAACTGGATGTTCAAAATTGAGACTCTCTGCATGTAAAGCATGATTTGCATAAGTTATACCCTTCCAGGTATG-AGGTCCTTCATATTTCACATCCCCTCTGATAGACAATCCCAAGTACTGGCAATGCAATCGAATCTGATGTGTCCTTCCACTTTGAGGATAAGCCCGAAGTAATACCTCATCGTTCTCCTTAATATCCAGTG-CATTGAAATCATCAGAGTCTTGTCCAATGTTCTCAACACTTTGTTCGTTCACAACTAATTTTTCCATATTG--TCTGTTGGGCTATCACTTTC--ATATGTGATGTATGAATGTTCTCT-----------------TTGGACAATAGAATTTTGGGGCTTTTCAAAAAT--TCCATGTTGCACTT--TTGGGTTTCCATTTACAGACAACACTTCTAGGCGAGTTGT----CATTTCTCGAACAAAAGAGCCTCCTGGAAGTATCCTC------CCAACATCATTCCTCGAATACACACGCCATGCACCAAATTTTGATCTTCC----ATGACCAGATTCAATGGAAATTT--CACTCCATTTTGGGGCAGGACCAATGCATAAGGCAAGATAAGT----TTTTCTAACTTTCC------TGTCAGTAAATGCCTTCGTGAGTCTCCCTGCTATTTTGTGAAACTTA-GTAACAACCATCACTC--CACTTGTGTCCCGATCAAGCC--GGTTGGCAAGATGCAGTTCCAGTGAATTAGCATCATT-TTTAGTACCT---AAGCCATCTTG-AA-----TTGATCAAAAAGCA-TTC--AGTTTAAAGTTGCAAAAGTAAAATAT-ATAGCTGGTTCATAAGATGTAGTTCCAGTGAACTAGCATCATTTTATGTATCTAATACATCTTGAATTGATCAAAAAGCATTTGTTTTAAAGTCGATATATAGCTAAAAGAACAATATTGCAATTAAATACCAACCGCAATG-GAGACCTGAAAAGTATGGAGCA
>PA42
---------------------------------------------------------------------------------------------------------------------------------------------------------------------------------------------------------------------------------------------------------------------------ATTTTCTAGCATTTTCTCCTTTGTTTGA-GAAAACCTTGAGAG-GAACTGCTGTGTACATGAGGATACA-CATCAAAAAAACTCAAGAATGAGAATATTCATATGCTTCTATTGCCCATTGAGGAATAAAAGCATGCATTTTAACCATGGTA--CGAGTGACTGGATGTTCAAAACCAAGACTCTCTGCATGCAAAGCATGATTTGCATAAGTTATACCCTTCCAGATATG-AGGTCCTTCATATTTCACGTCCCCTTTGATAGAAAATCCCAAGTACTGGCAATGCAATCTAATCTGATGTGTCCTTCCACTTTCAGGATAAGCCCGAATTAATATCTCCTCATTCTTCTTA----------------AAATCATCATAGACTAGTACAATGTTCTCAATATTTTTTTCGCTCACAACTATTTTTTCCACATTA--TCTGTTGAGTTTTCACTTTC--ATATGCAATGTATGAAGGTTCTCT-----------------TTGGACAATAGAATTTTGTGGCTTTTCAAAACT--GCCATCTTACACTT--TCGGGTTTCCATTAACAGATAAAACTTCAAGGCGAGTTGC----CATTTCTCAAACAACAGAGCCTCCTGGAAGTATCCTT------CCAACATCATTCCTTGAATACACACGCCATGTGCCAAATTTTGATCTTCC----ATGACCAGATTCGATGGAAATTT--CACTCCATTTTGGGGCAGGACCAATGCATAAGGCAAGATAATT----TTTTCTAAATTTTC------GGTCAGTAAATGCCTTCGTGAGTTTCCCTACTATTTTGTGAAACTTA-GTAACAACCATCACTT--CACTTGTGTCTCGATCGAGTC--GGTTGGCAAGATGCAGCTCCAGTGAACTAGCATCATT-TTTAGTACCT---GAGGCATCTTG-AA-----TTGATCAAAAAGCA-TTC--AGATTAAAGTCACAATA------TAT-ATAGCCGGTTGGCAAGATGCAGTTCCAGGGAACCAACATCATTCTTAGTACCTGAGGCATCTTGAATTGATCAAAAAACATTCATTTTAAAGTTGATGTATTGCTAAAAGAACAATATTGCAATTAAAAAC----------------------------------
>PB33
-----------------------------------------------------------------------------------------------------------------------------------------------CATCCTATATTCAAATTT-GC------------AAAATGAAAAGAAAAAA--------------------------------------------------------------------------ATTGTCTAACGTGTTCTCCTTTTTTTTA------------------------------AGGGGAAGCAA-CATT-GAACAACCT----AGGACAGTATCAGTAAGCTTCCATTACCCATTGGGGAAGAGGAGCATGTAATTTAACCATATTA--CCTGTGACAGGATGCTCAAAGCAGAGACTCTCTGCATGCAGAGCATGATTGGCATAGGTTATACCTTTCCAGGTATG-TGGCCCTTCATATTTCACATCCCCTCTAATAGGCAATCCCATGTATTGGCAATGCAAACGAATTTGATGTGTTCTTCCACTTAGAGGAGAAGCTCTTATTAGCACTTCATCATTCTTTCTGATTTTTGGTG-AGCTAACAATGTCACAGTCTAGTCCAGCCACCTTGAAATTTTGTTCTGTGACCACCAATTTCTCTATACTA--TCCATAGAGCCATCATCTCC--AACTGTAACAAATCTGTCTTCTTCAAGGTCAAA--AGCAATGCCTTGAGAAGAAATTTGTGCCTCATCAACACT--GTCATGGTGCATTC--TATGGTTCGCATTTACAGCTAAGACCTTAAAATGAGTTGC----CATCTCCCTAACAACAGTGCCACCTGGAAGAATCCTT------CCAACATCTGTCCTAGAATACACACGCCATGCACCAAACTTCGATCTCCC----ATGCCCAGACTCGATATAGATAT--TGTTCCACTTTGGAGCAGGTCCAATACACAGGGCAAGATAAGT----TTTTCTCACCTTCC------GATCTGTAAATGCCTTCACAAGCTGGCCTGCTATTTTATGCAACTTG-GTAATGACCATTACTC--CACTAGTGTCTCGGTCAAGCC--GGTTGGCAAGATGCAATTCCAGTGGATGAACATCATT-TACAGCACCT---GAATCATCATG-GA-----AAGATCAAATCGGA-TTT--GTTTCAAAGAAAAGTGGGGAAATATT---------------------------------------------------------------------------------------------------------ACTTAGAAGACTGTCACAACAAAGTACTAGCTGTAAAT-AAGACCT---------------
>PF1
-------------------------------------------------------------------------------------------------------------------------------------------------------------------------------------------------------------------------------------------------------------------------TAATTTTCTAAG----TCTCCTTTTTTTGA-GAAAACCTTGAGGA-AAACTACT-TGTATGTGAGAGTA-A-CATA-AAAAAACTTATGAATGATAAAACCCAGATGCTTCTATTTCCCATTGAGGAATAGAAGCATGCATATTAACCATGCTA--TAAGTAACTGGATGTTCAAAATTGAGACTCTATGCATTTAAAGCATGATTTGCATAAGTTATACCCTTCCAGATATG-AGGTCCTTCATATTTCACATCCCCTCTAATAGAAAATCCCAAGTTCTAGCAATGCAATATAATACAATGTGTCCTTCCACTTTGAGGATAAGCCCAAATTAATAGCTCCTCATTCTTCTTAATATCTAGTG-TATTGAAATCATCATTGTCTTATCTGATGTTCTCAATATTTTATCCACTCATAGCTAAGTTTTCCATATTG--TTTGTTGATCCATCACTTTC--ATATGAAATGTATGAATGTTCTCT-----------------TTGGAAAATAGAATTTTGTGCCTTTTCAAAAAT--CCCA--TTGCACTT--TTGGGTTTCCATTTACAAACAAGACTTCTAGTTGAGTTGT-----ATTTCTCGAATAACAAAGCCTCCTAGAAGTATCCTT------CACACATCATTCCTTGAATACACATGCCATGCACCAAATTTTGATCTTCC----ATGACCATACTCAATGGAAATTT--CACTCCATTTTGAGGTAGGACCAATGCATAAGCTAAGATATGT----TTTTCTAACTTTCT------TGTCAGTAAATGCCTTCA---------CTGCTATTTTGTGAAACTTA-GTAACAACCATCATTC--CACTTGCATCCCCATAGGGCC--GATTGCCAAGATGTAGTTCTAGTGAACTAGCATCATTATTTTGTACCT---AATACATCTTG-AA-----TTGATAAAAAAACA-TTC--ATTTGAAAGTTG--------------------------------------------------------------------------------------------------------------ATTTATTGCTAAAAGAACAATATTGCAATAAAATATCAATTGGGATG-GAGACCTGAAAACCATGGAGCA
>PFM1
-----------------------------------------------------------------------------------------------------------------------------------------------------------------------------------------------------------------------------------------------------------------------------TTTCTAGCATTTTCTCCTCTGTTTGA-GAAAACCTCGAGAG-GAACTGCTGTGTACATGAGGATACA-CATC-AAAAAATTTAAGAATGAGAATATCCATATGCTTCTATTGCCCATTGAGGAATAGAAGCATGCATTTTAACCATGTTA--TGAGTAACTGGATGTTCAAAACTGAGACTCTCAGCATGCAAAGCATGATTTGCATAAGTTATACCTTTCCAGGTATG-AGGTCCTTCATATTTCACATCCCCTCTGATAGACAATCCCAAGTACTGGCAATGCAAGCGAATCTGATGTGTCCTTCCACTTTGAGGATAAGCCCGAATTAATACCTCCTCATTCTTCTTAATATCCTGTG-TGTTAAAATCATCATAGACTTGTCCAATGTTCTCAATATTTTGTTCGCTCACAACTAGTTTTTCCATATTA--TCTGTTGAGCTATCACTTTC--ATATGTAATGTATGAAGGTTCTCT-----------------TTGGACAGTAGAATTTTGTGGCTTTTCGAAAAT--GCCATCTTGCACTT--TCGGGTTTCCATTTACAGACACAACTTCTAGGCGAGTTGT----CATTTCTCGAACAACAGAGCCTCCTGGAAGTATCCGT------CCAACATCATTCCTCGAATACACACGCCATGCGCCAAATTTTGATCTTCC----ATGACCAGATTCAATGGAAATTT--CACTCCATTTTGGAGCAGGACCAATGCATAAGGCAAGATAAGT----TTTTCTAACTTTTC------GGTCAGTAAATGCCTTCATGAGTTTCCCTGCTATTTTGTGAAATTTA-GTAATAACCATCACTC--CACTTGTGTCCCGATCAAGCC--GGTTGGCAAGATGCAGCTCCAGGGAACGAGCATCATT-TTTTGTACCT---GAGGCATCTTG-AA-----TTGTTCAAAAAACA-TTC--ATTTTAAAGTCGCAGAAATAAAATAT-ATTGCTAA---------------------------------------------------------------------------------------------------AAGAACAATATTGCAATTAAAGAC----------------------------------
>PG28
-------------------------------------------------------------------------------------------------------------------------------------------------------------------------------------------------------------------------------------------------------------------------------------------------------------------------------------------------------------------------------------------------------------------------------------------------------------------------------------------------------TTGTAAACACGTAGTGCTCCCATTTGAGATCTCCCCTCTAATAGGCAATCCCATGTATTGGCAGTGCAAACGAATCTGATGTGTTCTTCCACTTAGAGGAGAATATCTTATTAGCACTTCATCATTCTTTCTGATGTTTGGTG-AGCTAACAATGTCACGGTCTTGTCTAGGTGCCTTGGAATTTTGTTCCGTGACCACCACTTTTTCTATACTA--TCCGTAGAGCCATTATCTCC--AACTATAGAAAATATTTCTTCTTTAAGGTCAAA--AGCAATGCCTTGAGAAGAATTTTGTGCCTCATCAACACT--GTCATGGTGCATTC--TATGGTTCACATTTACAGCTAATACCTTTAGATGAGTTTC----CATTTCCCTAACAGTAGTGCCACCTGGAAGAATCCTT------TCAACATCTGTCCTAGAATACACATGCCATGCACCAAACTTTGATCTTCC----ATGCCCAGACTCAATATAAATAT--TGTTCCACTTTGGAACAGGTCCGATACATAGCGCAAGATAAGT----TTTTCTCACTTTCC------AATCTGCAAATGCCTTCACAAGTTGCCCTGCTATTTTATGCAACTTA-GTAATGACCATTACTC--CACTTGTGTCTTGGTCAAGCC--GGTTGGCAAGATTCAATTCCAGTGGATTAACATCATT-TCCAACACCT------------------------------------------------------------------------------------------------------------------------------------------------------------------------------------------------------------------------------------------
>PH2
-----------------------------------------------------------------------------------------------------------------------------------------------------------------------------------------------------------------------------------------------------------------------------------------------------GA-GAAAACCTTGAGGA-AAACTACT-TGTATGTGAGAGTA-A-CATC-AAAAAAATTATGAATGATAAAACCCACATGCTTCTATTTCCCATTGAGGAATAGAACCATGCATATTAACCATGCTA--TAAGTAACTGGATGTTCAAAACTGAGACTCTATGCATTTAAAGCATGATTTGCATAAGTTATACCCTTCCAGATATG-AGGTCCTTCATATTTCACATCCCCTCTAATAGAAAATCCCAAGTTCTAGCAATGCAATATAATCTAATGTGTCCTTCCACTTTGAGGATAAGCCCAAATTAATAGCTCCTCATTCTTCTTAATATCTAGTG-TATTGAAATCATCATTGTCTTATCTGATGTTCTCAATATTTTATCCACTCATAGCTAAGTTTTCCATATTG--TTTGTTGATCCATCACTTTC--ATATGAAATGTATGAATGTTCTCT-----------------TTGGAAAATAGAATTTTGTGCCTTTTCAAAAAT--CCCA--TTGCACTT--TTGGGTTTCCATTTACAAACAAGACTTCTAGTTGAGTTGT-----ATTTCTCGAATAACAAAGCCTCCTAGAAGTATCCTT------CACACATCATTCCTTGAATACACATTCCATGCACCAAATTTTGATCTTCC----ATGACCAGACTCAATGGAAATTT--CACTCCATTTTGAGGTAGGACCAATGCATAAGCTAAGATATGT----TTTTCTAACTTTCT------TGTCAGTAAATGCCTTCA---------CTGCTATTTTGTGAAACTTA-GTAACAACCATCATTC--CACTTGCATCCCCATAGGGAC--GATTGCCAAGATGTAGTTCTAGTGAACTAGCATCATTATTTTGTACCT---AATACATCTTG-AA-----TTGATAAAAAAACA-TTC--ATTTGAAAGTTG--------------------------------------------------------------------------------------------------------------ATTTATTGCTAAAAGAATAATATTGCAATAAAATACCAACTGGGAT------------------------
>PM29
-------------------------------------------------------------------------------------------------------------------------------------------------------ATTCACATTT-AT------------AAAAT-GAAATAAAAAATA----------------------------------------------------GCACAATCCTC-------ACTTTTTCTAAGATGTTCTCCTCTCTTTGA-GACAATAATAATAA---------------GGGAGAAACCA-CATT-AAATACCCT----AGCACAGTATCAGTATGCTTCCATTACCCACTGAGGAAGAGGGGCATGCAATTTAACCATATTA--CCTGTGACAGGATGCTCAAAGCAGAGACTCTCTGCATGCAAAGCATGATTGGCATAAGTAGTACCTTTCCAGGTATG-CGGCCCTTCATACTTCACATCCCCTCTAATAGGCAATCCCATGTATTGGCAGTGCAAACGAATCTGATGCGTTCTTCCACTTAGAGGATAAGCTCGTATTAGCACTTCATGATTATTTCTGATGTTTGGTG-AGTTAACAATGTTACAGTCTCGTCCAGCAACCTTGGAATTTTGTTCTGTAACCATAACTTTTTCCATTCTA--GCTGTAGAGC---ATTCTCC--AAATGTAAAAA---CATCTTCTGTAAGGTCAAA--AGCAATGTCTTGAGAAGCATTTTGTGCCTTGCCAAGACT--TTCATGCTGCATTC--TATGGCTACCATTTACAGCTAAGACTTTTAGATGAGTTGC----CATTTCTCTAACAACAGTGCCACCTGGAAGAATCCTT------CCAACATCTGTCCTAGAATACACACGCCATGCACCAAACTTTGACCTTCC----ATGCCCTGACTCAATATAGATAT--TGTTCCATTTTGGATCAGGTCCGATACACAGAGCAAGATAAGT----TTTTCTCACTTTCC------GATCTGTAAATGCCTTCACAAGCTTCCCTGCTATTTTATGCAACTTA-GTAATGACCATTACTC--CACTGGTGTCTCTGTCAAGCC--GGTTGGCCATATGCAATTCCAGTGGATTAACATCATT-TACAGCACCT---GAACCATAATG-GA-----ATGATCAAATCGCA-TTT--GTTTCAAAGGAAAGAGGAGAAATATT---------------------------------------------------------------------------------------------------------ACTCAGAAAAGTATCAGTTGTAAATGAGACCTGCAAAA-GAGCCCT---------------
>PS27
--------------------------------------------------------------------------------------------------------------------------------------------------------------------------------------------------------------------------------------------------------------------------------------------------------------------------------------------------------------------------------------------------------------------------------------------------------------------------------------------------------------------------------------TCCCCTCTAATAGGCAATCCCATGTATTGGCAGTGCAAACGAATCTGATGTGTTCTTCCACTTAGAGGAGAAGCTCTTATTAGCACTTCATCATTCTTTCTGATGTTTGGTG-AGCTAACAATGTCACGGTCTTGTCTAGGTGCCTTGGAATTTTGTTCCGTGACCACCACTTTTTCTATACTA--TTCGTAGAGCCATTATCTCC--AACTATAGAAAATATTTCTTCTTTAAGGTCAAA--AGCAATGCCTTGAGAAGAATTTTGTGCCTCATCAACACT--GTCATGGTGCATTC--TATGGTTCGCATTTATAGCTAATACCTTTAGATGAGTTGC----CATTTCCCTTACAACAGTGCCACCTGGAAGAATCCTT------TCAACATCTGTCCTAGAATACACATGCCATGCACCAAACTTTGATCTTCC----ATGCCCAGACTCAATATAAATAT--TGTTCCACTTTGGAACAGGTCTGATACATAGCGCAAGATAATT----TTTTCTCACTTTCC------AATTTGCAAATGCCTTCACAAGTTGCCTTGATATTTTATGCAACTTA-GTAATGACCATTACTC--CACTTGTGTCTCGGTCAAGCC--GGTTGGCAAGATGCAATTCCAGTGGATTAACATCATT-T---------------------------------------------------------------------------------------------------------------------------------------------------------------------------------------------------------------------------------------------------
>PS30
-----------------------------------------------------------------------------------------------------------------------------------------------------ATCTCCAAATTA-GGAATTATGATGCAAAAG----------AAGAATATGCTGTACAAAGGAATCATCCTCTTTACTGTTTTCTCTTTTCCAGATACAGAGAAATT-----------TATTTTCTAGCATTTTCTCCTTTGTTTGA-GAAAACCTTGAGAG-GAACTGCTGTGTACATGAGGATACA-CATTAAAAAAAATCAAGAATGAGAATATCCATATGCTTCTATTGCCCATTGAGGAATAGAAGCATGCATTTTAACCATGGTA--CGAGTAACTGGATGTTCAAAACTGAGACTCTCTGCATGCAAAGCATGATTTGCATAAGTTATACCCTTCCAGATATG-AGGTCCTTCATATTTCACATCCCCTCTGATAGACAATCCCAAGTACTGGCAATGCAATCGAATCTGATGTGTCCTTCCACTTTCAGGATAAGCCCGAATTAATATCTCCTCATTCTTCTTA----------------AAATCATCATTGACTAGTCCAATGTTCTCAATATTTTGTTCGCTCACAACTATTTTTTCCACATTA--TCTGTTGAGCTGTCACTTTC--ATATGCAATGTATGAAGGTTCTCT-----------------TTGGACAATAGAATTTTGTGGCTTTTCAAAACT--GCCATCTTGCACTT--TTGGGTTTCCATTAACAGATAAAACTTCTAGGCGAGTTGC----CATTTCTCGAACAACAGAGCCTCCTGGAAGTATCCTT------CCAACATCATTCCTTGAATACACACGCCATGCGCCAAATTTTGATCTTCC----ATGACCAGATTCGATGGAAATTT--CACTCCATTTTGGGGCAGGACCAATGCATAAGGCAAGATAAGT----TTTTCTAACTTTTC------GGTCGGTAAATGCCTTCGTGAGTTTCCCTGCTATTTTGTGAAATTTA-GTAACAACCATCACTC--CACTTGTGTCCCGATCGAGCC--GATTGGCAAGATGCAGCTCCAGTGAACTAGCATCATT-TTTAGTACCT---GAGGCATCTTG-AA-----TTGATCAAAAAGCA-TTC--AGTTTAAAGTCATAA--------------AGCCGGTTGGCAAGATGCATTTCCAGGGAACCAGCATCATTCTTAGTACCTGAGGCATCTTTAATTGATCAAAAAACATTCATTTTAAAGTCGATATATTGCTAAAAGAACAATATTGCAATTAAAAAC----------------------------------
>PSF43
-----------------------------------------------------------------------------------------------------CTCATGATTTTTAAGACTCTACAATGATCATACATTCTATGTCATTTAGTCTCCAAATTA-GGTAAGATGATGCCAGAGTTTAAAAAAGAAGCATATGATATA-AAAGGAATCATGTCCTTTACTGTTTTCTCCTTTCCAGATACAGAGAAATT-----------TATTTTCTAGCATTGTCTCCTTTGTGTGA-GAAAACCTCGAGAG-GAACTGCT-TGTAAGTGAGAGTACA-CATA-AAAAAAATTATGAATGAAAGTATCCACAAGCTTCTATTGCCCATTGAGGAATAGAAGCATGCATTTTAACCATGCTA--TGAGTAACTGGATGTTCAAAACTGAGACTCTCTGCATGTAAAGCATGATTTGCATAAGTTATACCCTTCCAGGTATG-AGGTCCTTCATATTTCACATCCCCTCTGATAGACAATCCCAAGTACTGGCAATGCAATCGAATCTGATGTGTCCTTCCAGTTTGAGGATAAGCCCGAATTAATACCTCATCGTTCTTCTTAATATCCAGTG-CATTGAAATCATCAGAGTCTTGTCCAATTTTCTCAACATTTTGTTCGCTCACAACTAATTTTTCCATATTG--TCTGTTGAGCTATCACTTTC--ATATGTGATGTATGAATGTTCTCT-----------------TTGGACAATAGAATTTTGGGGCTTTTCAAAAAT--TCCATGTTGCACTT--TTGGGTTTCCATTTACAGACAAGACTTCTAGGCGAGTTGT----CATTTCTCGAACAAAAGAGCCTCCTGGAAGTATCCTT------CCAACATCATTCCTCGAATACACACGCCATGCACCAAATTTTGATCTTCC----ATGACCAGATTCAATGGAAATTT--CACTCCATTTTGGGGCAGGACCAATGCATAAGGCAAGATAAGT----TTTTCTAACTTTCC------TGTCAGTAAATGCCTTCGTGAGTATCCCTGCTATTTTGTGAAACTTA-GTAACAACCATCACTC--CACTTGTGTCCCGATCAAGCC--GGTTGGCAAGATGCAGTTCCAGTGAACTAGCATCATT-TTTAGTACCT---GAGGCATATTG-AA-----TTGATCAAAAAGCA-TTC--AGTTTAAAGTTGCAAAAATAAAATAT-ATAGCTGGTTGGCAAGATGTAGTTCCTGTGAGCTAGCATCATTTTATGTACCTAATACATCTTGAATTGATCAAAAAGCATTTGTTTTAAAGTCAATATATAGCTAAAAGAACAATATTACAATT----------------------------------------
>PTA0
---------------------------------------------------------------------------------------------------------------------------------------------------------------------------------------------------------------------------------------------------------------------------ATTTTCAAGCATTTTCTCCTTTGTTTGA-GAAAACCTTGAGGG-GAACTGCT-TGTACATGAAGGTAAA-TATC-AAAAAAATTAAGAATGAAAACATCCATATGCTTCTATTGCCCATTGAGGAATAGAAGCATGCATTTTAACCATGCTA--TGAGTAACTGGATGTTCAAAACTGAGACTCTCAGCATGCAAAGCATGATTTGCATAAGTTATACCCTTCCAGGTATG-AGGTCCTTCATATTTCACATCCCCTCTGATAGACAATCCCAGATACTGGCAATGCAATCGAATCTGATGTGTCCTTCCACTTTGCGGATAAGCCCGAATTAATACCTCATCATTCTTCTTAATATCAAGTG-TGTTGAAATCATCATGGACTTGTCCAATGTTCTCAATATTTTGTTCGCTCACAACTAAGTTTTCCACAATA--TCTGTTGAGCTATCACTTTC--ATATGTAATATATGAAGGTTCTCT-----------------TTCGACAATAGAATTTTTTAGCTTTTCAAAAAT--TCCATTTTGCACTT--TCGGTTTTCCATTTACAGACAGAACTTCTAAGCGAGTTGC----CATTTCTCGAACAACAGAACCTCCTGGAAGTATCCTT------CCAACATCATTCCTCGAATACACCCGCCATGCGCCAAATTTTGATCTTCC----GTGACCAGATTCAATGGAAATTT--CACTCCATTTTGGGGCAGGACCAATGCATAAGGCAAGATAAGT----TTTTCTAACTTTCC------GGTCAGTAAATGCCTTCGTGAGTTTCCCTGCTATTTTGTGAAACTTA-GTAACAACCATCACTC--CACTTGTGTCCCGATCGAGCC--GGTTGGCAAGATGCAGCTCCAGTGAACTAGCATCATT-TTTAGCACCT---GAGACATCTTG-AA-----TTGATCAAAAAGCA-TTC--AGTTTAAAGTCGCAAAAATAAAATAT-ATAGCCGGTTGGCATGATGAAGTTCCAGGGAACCAGCATCATTTTTACTACCCGAGTCATCTTGAATTGATCAAAAAGCATTCATTTTAAAGTCAATATATTGCTAAAAGAACAATACTGCAACTA---------------------------------------
>RC54
------------------------------------------------------------------------------------------------------------------------------------------TATTTCATTTAGTCTCCAAATTA-AGTATGATGATGCAAAAGTCA-AAAATGAAGCATATGCTATA-AAAGGAATCATCCCCTTTACTGTTTTCTCCTTTCCAGATACAGAGAA---------------ATTTTCTAGCATTGTCTCCTT----TGA-GAAAACCTCGAGAG-GAAATGCT-TGTATGTGAGAGTACA-CATC-AAAAAAATTACGAATGAGAATATCCACAAGCTTCTATTGCCCATTGAGGAATAGAAGCATGCATTTTAACCATGCTA--TGAGTAACTGGATGTTCAAAACTGAGACTCTCTGCATGTAAAGCATGATTTGCATAAGTTATACCCTTCCAGGTATG-AGGTCCTTCATATTTCACATCCCCTCTGATAGACAATCCCAAGTACTGGCAATGCAATCGAATCTGATGTGTCCTTCCACTTTGAGGATAAGCCCGAATTAATACCTCATCATTCTCCTTAATATCCAGTG-CATTGAAATCATCACAGTCTTGTCCAATGTTCTCAACATTTTGTTCGCTCACAACTAATTTTTCCATATTG--TCTGTTGGGCTATCACTTTC--ATATATGATGTGTGAATGTTCTCT-----------------TTGGACAATAGAATTTTGGGGCTTTTCAAAAAT--TCCATGTTGCACTT--TTGGGTTTCCATTTACAGACAACACTTCTAGGCGAGTTGT----TATTTCTCGAACAAAAGAGCCTCCTGGAAGTATCCTT------CCAACATCATTCCTTGAATACACACGCCATGCACCAAATTTTGATCTTCC----ATGACCAGATTCAATGGAAATTT--CACTCCATTTTGGGGCAGGACCAATGCATAAGGCAAGATAAGT----TTTTCTAACTTTCC------TGTCAGTAAAAGCCTTCGTGAGTCTCCCTGCTATTTTGTGAAACTTA-GTAACAACCATCACTC--CACTTGTGTCCCGATCAAGCC--GGTTGGCAAGATGCAGTTCTAGTGAATTAGCATCATT-TTTAGTACCT---GAGCCATCTTG-AA-----TTGATCAAAAAGCA-TTC--AGTTTAAAGTTGCAAAAGTAAAATAT-ATAGCTATTTGGTAAGATGTAGTTCCAGTGAACTAGCATCATTTTATGTATCTCATACATCTTGA----------------------------------------------------------------------------------------------------
>RR55
-------------------------------------------------------------------------------------------------------------------------------------CATTCTATTTCATTTAGTCTCCAAATTA-AGCATGATGATGTAAAAGTCA-AAAAAGAAGCATATGCTATA-AAAGGAATCATCCCCTTTATTGTTTTCTCCTTTCCAGATACAGAGAAATT-----------TATTTTCTAGCATTGTCTCCTT----TGA-GAAAACCTCGAGAG-GAACTGCT-TGTATGTGAGAGTACA-CATC-AAAAAAATTACGAATGAGAATATCCACAAGCTTCTATTGCCCATTGAGGAATAGAAGCATGCATTTTAACCATGCTA--TGAGTAACTGGATGTTCAAAACTGAGACTCTCTGCATGTAAAGCATGATTTGCATAAGTTATACCCTTCCAGGTATG-AGGTCCTTCATATTTCACATCCCCTCTGATAGACAATCCCAAGTACTGGCAATGCAGTCGAATCTGATGTGTCCTTCCACTTTGAGGATAAGCCCGAATTAATACCTCATCATTCTCCTTAATATCCAGTG-CATTGAAATCATCAGTGTCTTGTCCAATGTTCTCAACATTTTGTTCACTCACAACTAATTTTTCCATATTG--TCTGTTGGGCTATCACTTTC--ATAAGTGATGTATGAATGTTCTCT-----------------TTGGACAATAGAATTTTGGGGCTTTTCAAAAAT--TCCATGTTGCACTT--TTGGGTTTCCATTTACAGACAACACTTCTAGGTGAGTTGT----CATTTCTTGAACAAAAGAGCCTCCTGGAAGTATCCTT------CCAACATCATTCCTCGAATACACACGCCATGCACCAAATTTTGATCTTCC----ATGACCAGATTCAATGGAAATTT--CACTCCATTTTGGGGCAGGACCAATGCATAAGGCAAGATAAGT----TTTTCGAACTTTCC------TGTCAGTAAATGCCTTCGTGAGTCTCCCTGCTATTTTGTGAAACTTG-GTAACAACCATCACTC--CACTTGTGTCCCGATCAAGCC--GGTTGGCAAGATGCAGTTCCAGTGAATTAGCATCATT-TTTAGTACCT---GAGGCATCTTG-AA-----TTGATCAAAAAGCA-TTC--AGTTTAAAGTTGCAAACGTAAAATAT-ATAGCTATTTGGTAAGATGTAGTTCCAGTGAACTAGCATCATTTTATGTATCTCATATATCTTGAATTGATC-AAAAGCATTTGTTTTAAAGTCGATATATAGCTAAAAGAACAATATTGCAATTAAATACCAACTGCAATGAGAGACCTGAAAACTATGGAGCA
>SA1
----------------------------------------------------------------------------------------------------------------------TCTATAATGATCATTTATT---------------------------------------------------------ATATGCTGTACAAAGTAATCATCCTCTTTACTGTTTTCTCCTTTCCAGATACAGA------------------ATTTTCTAGCATTTTCTCCTTTGTCTGA-GAAAATCTTGAGAG-GAACTG---TGTACATGAGGATGCA-CATC-AAAAAACTTAAGAATGAGAATATTCATATGCTTCTATTGCCCATTGAGGAATAGAAGCATGAATTTTAACCATGGTA--TGAGTAACTGGATGTTCAAAACTGAGACTCTCTGCATGCAAAGCATGATTTGCGTAAGTTATACCCTTCCAGATATG-AGGTCCTTCATATTTCACATCCCCTCTGATAGACAATCCCAAGTACTGGCAATGCAATCGAATCTGATGTGTCCTTCCACTTTCAGGATAAGCCCGAATTAATATCTCTTCATTCTTCATAATATCCAGTG-TGTTAAAATCATCATAGACTTGTCCAATGTTCTCAATATTTTGTTCGCTCACAACTAATTTTTCCACATTA--TCTGTTGAGCTGTCACTTTC--ATATGTAATGTATGAAGGTTCTCT-----------------TTGGGCAATAGAATTTTGTGGCTTTTCAAAACT--GCCATCTTGCACTT--TCTGGTTTCCATTAACAGACAAAACTTCTAGGCGGGTTGC----CATTTCACGAACAACAGAACCTCCTGGAAGTATCCTT------CCAACATCATTCCTCGAATACACACGCCATGCGCCAAATTTTGATCTTCC----ATGACCAGATTCAATGGAAATTT--CACTCCATTTTGGGGCAGTACCAATGCATAAGGCAAGATAAGT----TTTTCTAACTTTTC------GGTCGGTAAATGCCTTCATGAGTTTCCCTGCTATTTTGTGAAACTTA-GTAACAACCATCACTC--CACTTGTGTCCCGATCGAGCC--GGTTTGCAAGATGCAGCTCCAGTGAACTAATATCATT-TTTAGTACCT---GAGGCATCTTG-AA-----TTGATCAAAAAGCA-TTC--AGTTTAAAGTCACAATA------------AGCCGGTTGGCAAGATGCAGTTCCAGGGAACCAGCATAAGATTTAGTACCTGAGGCATCTTGAATTGATCAAAAAACATTCATTTTAAAGTCGATATATTGCTAAAAGAACAATATTGCAATTAAATAC----------------------------------
>SC0
---------------------------------------------------------------------------------------------------------------------------------------------------------------------------------------------------------------------------------------------------------------------------ATTTTCTAGCATTTTCTCCTTTGTTTGA-GAAAACCCATAGGA-GAACTGCT-TGTAAGTGAGAGTACA-CATC-AAAAAACTTAAGAATGAGAATATCCACATGCTTCTATTGCCCATTGAGGAATAGAAGCATGAATTTTAACCATGCTA--TGAGTAACTGGATGTTCAAAACTGAGACTCTCTGCATGTAAAGCATGATTTGCATAAGTTATACCCTTCCAGGTATG-AGGTCCTTCATATTTCACATCCCCTCTGATAGACAATCCCAAGTACTGGCAATGCAATCGAATCTGATGTGTCCTTCCACTTTGAGGATAAGCCCGAATTAGTACCTCTTCATTCTTCTTAATATCCAGTG-TATTGGAATCGTCATAGTCTTGTCCAATGTTCTCAACATTTTGTTCGTTCACAACTAATTTTTCCATATTA--TCTGTTGAGCTATCACTTTC--ATTTGTAATGTATGAATGTTCTCT-----------------TTGGACAATAGAATTTTGTGGCTTTTCAAAAAT--GCCATGTTGCACTT--TTGGGTTTCCATTTACAGACAAGACTTTTAGGCGAGTTGT----CATTTCTCTAACAACAGAGCCTCCTGGAAGTATCCTT------CCAACATCATTCCTCGAATACACACGCCACGCACCAAATTTTGATCTTCC----ATGACCAGATTCAATGGAGATTT--CACTCCATTTTGGGGCAGGACCAATGCATAAGGCAAGATAAGT----TTTTTTAACTTTCC------TGTCAGTAAATGCCTTCATGAGTTTCCCTGCAATTTTGTGAAACTTA-GTAACAACCATCACTC--CACTTGTGTCCCGATCGAGCC--GGTTGGCAAGATGCAATTCCAGTGAACTAGCATCATT-TTTAGTACCT---GAGGCATCTTG-AA-----TTGATAAAAAAGCA-TTC--AGTTTAAAGTTGCAAAAATAAAATAT-ACAGCTGGTTGGCAAGATGCAGTTTCAGTGAACTACCATCATTTTTTGTACCCAAGGCATCTTAAATTGATCAAAAAGCATTCATTTTAAAGTTGATATATTGCTAAAGGAACAATATTGCAACTAAATACCAACTGCGATG-AAGATCTGAAAACCATGGAGCA
>SE46
------------------------------------------------------------------------------------------------------------------------------------------------------------------------------------------------------------------------------------------------------------------------------------------------------------------------------------------------------------------------------------------CTACCCATTGTGGCAGAGGGGCATGTAATTTTACAATATTA--GAAGTAACAGGATGCTCAAAGCAAAGGCTCTCTGCATGCAAAGCATGATTGGCATGTGTTATGCCCTTCCAAATGTG-AGGCCCTTCATACTTCACATCCCCCCTAATTGGCAATCCCAAGTACTGACAATGCAACCTAATCTGATGTGTCCTTCCACTTTGAGGATAAGCTCGTATCAGCACTTCATCACTCTTCATAAGGTCTGGCATGACTAACATCCTCAGAGTCTCCTCTAGCTTCCTGGGAACTCTGTTCTGTAATGACCACTTTTTCCACATTA--TCTGTTAAGC------------------------------------------------------------------------------------------------------------------------------------------------------------------------------------------------------------------------------------------------------------------------------------------------------------------------------------------------------------------------------------------------------------------------------------------------------------------------------------------------------------------------------------------------------------------------------------------------------------------------------------------------------------------------------------------------------------------------------------
>SG23
------------------------------------------------------------------------------------------------------------------------AAATATCCTCATATATTTCAACTGTATACCCTTCCAGATCT----TTGAGGATAAGCCTGTACTAGCACTTAGTGAATT-TACATCATCACAG-ACCTGTGTTACCAGAATTTTGTTCTAAGACAACCAAAATTTCTGTTTCTTT-AATTTTCCACAATTTTCTCCTTTCTTTGAGAAAAACATCAAGGA-AAACAACTGTGTATGCTAGGTTTAG-TACC-AAACACCCTAAAGCGAAGAGCATCCATATGCTTCAACTGCCCATTGAGGAAGAGGAGCATACAATTTAACCATTGTC--TGAGTGACTGGATGCTCAAAACAAAGAGACTCTGCATGCAAGGCATGACGGGCATAAGTTATACCATTCCAGACATG-GGGTCCTTCATATTTCACATCCCCTCTAATAGGCAATCCCAAATACTGGCAATGCAATCGGATCTGATGTGTCCTTCCACTTTGAGGATAAGCCCGTATTAGCACTTCATCACTTTTCAGAATATCGGGTG-AATTTACAAAATCACAGACCTGTCCAATGTTCTCAGAATTTTGTTCTAAGACAACCACATTTTCCACACTGGTTCTGTTGAATCATCACCTTC--AAATGTAATAAACTGGCCTTCTCTCGAGTCAAA--AGCAAATTGATCAAAACAATTTTGTGACTCTTCAAAACT--GTTATTTTGTAATT--TCCGGTTTCCATTTACAGATAAGACTCTTAGGCGAGTGGC----CATTTCTCGAACAACAGAACCTTCTGGAAGTACCCTT------CCAACATCTTTCTTAGAATACACACGCCATGCACCAAACTTTGATCTTCC----ATGACCAGATTCAATGTAGACTT--CACTCCATTTTGGAGCAGGTCCAATGCACAGGGCAAGATAAGC----TTTTTTTACTTTCC------GATCAGTAAACGCCTTCACAAGCTTCCCTGCTATTCTGTGCCGCTTA-GTGATGACCATTACTC--CACTTGTATCCCGATCAAGCC--GGTTGGCAAGATGCAATTCCAGAGAAATAGCATCATT-CTTAGCACCT---GAAGTATCTAG-AA-----TTGATCAAACACCA-TCC--ACTTTTAAGTAACAAAAACAAAATTC-GACTTAAAAGGGCAAT--------------------------------------------------------------------------------------------AGGGCAATATCTCAAACAAACACTAACTGTGATC-AAGACCTGTAAATCATGGAGTA
>SS22
------------------------------------------------------------------------------------------------------------------------AAATATCCTCATATGCTTCAACTGTATACCCTTCCAGATCT----TTGAGGATAAGCCTGTACTAGCACTTAGTGAATT-TACATCATCACAG-ACCTGTGTTACCAGAATTTTGTTCTAAGACAACCAAAATTTCTGTTTCTTTAGATTTTCCACAATTTTCTCCTTTCTTTGAGAAAAACATCAAGGA-AAACAACTGTGTATGCTAGGTTTAG-TATC-AAACACCCTAAAGAGAAGAGCATCCATATGCTTCAACTGCCCATTGAGGAAGAGGAGCATACAATTTAACCATTGTC--TGAGTGACTGGATGCTCAAAACAAAGAGACTCTGCATGCAAGGCATGTCTGGCATAAGTTATACCCTTCCAGACATG-GGGTCCTTCATATTTCACATCCCCTCTAATAGGCAATCCCAAGTACTGGCAATGCAATCGGATCTGATGTGTCCTTCCACTTTGAGGATAAGCCCGTACAAGCACTTCATCACTTTTCAGAATATCGGGTG-AATTTACAAAATCACAGACCTGTCCAATGTTCTCAGAATTTTGTTCTAAGACAACCACATTTTCCACACTGGTTCTGTTGAATCATCACCTTC--AAATGTGATAAACTGGCCTTCTCTTGAGTCAAA--AGCAAATTGATCAAAACAATTTTGTGACTCTTCAAAACT--GTTATTTTGTAATT--TCCGGTTTCCATTTACAGATAAGACTCTTAGGCGAGTGGC----CATTTCTCGAACAACAGAACCTTCTGGAAGTACCCTT------CCAACATCTTTCTTAGAATACACACGCCATGCACCAAACTTTGATCTTCC----ATGACCAGATTCAATGTAGACAT--CGCTCCATTTTGGAGCAGGTCCAATGCACAGGGCAAGATAAGT----TTTTCTAACTTTCC------GATCAGTAAATGCCTTCACAAGCTTCCCTGCTATTCTGTGCCGCTTA-GTTATGACCATTACTC--CACTTGTATCCCGATCAAGCC--GGTTGGCAAGATGCAATTCCAGAGAAATAGCATCATT-CTTAGCACCT---GGAGTATCTAG-AA-----TTGATCAAACACCA-TCC--ACTTTTAAGTAACAAAAACAAAATTC-GACTTAAAAGGGCAAT--------------------------------------------------------------------------------------------AGGGCAATATCTCAAACAAACACTAACTGTGATC-AAGACCTGTAAATCATGGA---
>SV36
-------------------------------------------------------------------------------------------------------------------------------------------------------------------------AGATGC--AAAAGGCAATAACAAGCATATTACACACAATCACAGCATCCTCTTTTCT----------------GTATAGAGCAATATT--------ATATTTTTTTGCATTTTCTTTTTTCTTTGA-TAAAACAGTAATGG-GAACAAATGTGTGTGCGAGGGTCTA-CATC-AAACAACCTAAGAAGTGGAACATCCATATGATTCTCTTGTCCACTTTGGAAGAGGAGCATGCAATTTGACCATACAA--CGAGTGACTGGATGCTCAAAACAGAGACTCTCTGCATGCAAAGCATGATTGACATAAGTTATACCCTTCCAGACATG-AGGTCCTTCATATTTAACATCCCCTCTGATAGGCAACCCCAAGTACTGGCAATGCAATCGAATCTGATGTGTCCTTCCACTTTGAGGATAAGCCTGTATTAGCACTTCATCATTCTTTCCAATATCTGGTG-AGTTAGTAGAATCACAGTCTTGTGGAATGTTTTCAAATTTTTGTTCTGTAACAATCAATTTTTCCAAACTA--TCCGACAAGCTGTCACCTTC--AAATGTAATATTTTTATCTTCTCTTGACTCAAA--AGTGAATTGGTCAAAAGAATTTTTTGGTTTGTCAGAACT--GTCATGTTGCAGCC--TCTGGTTTCCATTTACAGACAAAACTTTTAGGTGAGTTGC----CATTTCCCTAACTACAGAGCCTCCTGGAAGTATTCTT------CCAACATCTTTCCTCGAATACACACGCCATGCACCAAACTTTGATCTTCC----ATGTCCGGATTCAATATACACTT--CATTCCATTTTGGAGCAGGTCCAACGCACAGAGCAAGATAAGT----TTTTTTAACTTGCC------GATCAGTAAATGCCTTCACAAGCTTCGCCGCTATTCTGTGCCGCTTA-GTGATGACCATTACTC--CACTTGTGTCTCGATCAAGCC--GGTTAGCAAGATGCAATTCCAGTGTGATAGGATCATT-CTTAGCACCT---GAAGCACCTTG-AA-----TTGATGAAATAGCA-TTC--ATTTTGAAGTAA--------AAACAT-GGCTTAAATGGACATT-------------------------------------------------------------------------------------------------ATTACCATAATGAAACAATGACTGTAAAT-AAGACCTGTAAATAAAGGA---
>TB39
TAAGACTCTTTTTGGCTTCATTTGTTGTCCCTTCTAACCATTGAAATGAAGTATTAAATAGCATTTAATAGCGCAATCTCAATTCAAGCCTCCGTTGTTTGCTGATTG-TTCCAAGGCTCTACC--GTTCATGAATTTCATTTC-TTGTGTCTCCAAGCTA-GTATCTATGATGCATAAAAGGCAATAAGAAGCATATCATACATAGTCACTGTATCTTCTTCACTATTGTCATGTTTCTAGATATGCACCAAAATC--------TAATTTTCTACGATTTTCTCCTTTC---GAGAAAAACATTAAGGG-GAACTAATGTGCATACAAGGGTTCA-AATC-ATATAGCCTAAGAAGTAGAACAACCATATGCCGAAATTGCCCACTGAGGAAGAGAAGCATGCAATTTAACCATATCA--TGAGTGACTGGATGCTCAAAACAGAGACTCTCTGCATGCAAAGTATGATTGGCATAAGTTATACCCTTCCAATCATG-AGGTCCTTCATATTTCACATCTCCTCTAATAGGCAATCCCAAGTACTGGCAATGGAGTCGAATCTGATGTGTCCTTCCACTTTGGGGATAAGCCTGTATTAGCACTTCATCATTCTTCCTGATATCTTGTG-AATTTACACCATCACAGACTTGTCCAATGTTGTCAGAATTTCTCTCTAAGACAACGAATTTTTCCACACTA--TCTGTCAAGTCATTACATTC--AAATGTATTAAGTGGATCTTTTCTTGAGTCAAA--AGCATATTGGTCAAAACAATTTTGTGGCTCTTCAATACT--GTTATGTTGCATTC--TCTGGGTTCCATTTACAGATAAGACTTTTAGGCGAGTTGC----CATTTCTCGAACAACAGAGCCTCCTGGAAGTATCCTT------CCAACATCTTTCCTAGAATACACACGCCATGCACCAAACTTCGATCTTCC----GTGACCGGATTCAATGTAGACTT--CGCTCCATTTTGGAGCAGGTCCAATGCAGAGGGCAAGATAAGA----TTTTCTAACTTTCC------GATCAGTAAATGCCTTCACAAGCTTCGCTGCTATTCTGTGCCGCTTA-GTTATGACCATTACTC--CACTTGTATCCCGATCAAGCC--GGTTGGCAAGATGCAATTCCAATGAAATAGCATCATT-CTTAGCACCT---GAAGTATCTTG-AA-----TTGATCAAATTGCA-TTC--ATTTTAGGGCACAAAAAAAATGAATT------------------------------------------------------------------------------------------------------------AAAAAAAATACCTCAACGAAACACTAACTCTGATC-GAGACCTGTAAATCATGGGGC-
>TC31
---------------------------------------------------------------------------------------------------------------------------------------------------TCATATTCAAATAT-GC------------AAAGTGAAAAGAAAA----------------------------------------------------------------------------ATTTTTTAAGATGTTCTCCTTTC---GA-GAAAATAAT--------------------AAGAGGAGCCA-CATT-AAATAACCT----AGGATGGTATCAGTATGCTTCCATTACCCATTGAGGAAGAGGTGCATGCAGTTTAACCATACTA--CCTGTGACAGGATGCTCAAAGCAGAGACTTTCTGCATGCAAAGCATGATTGGCATAAGTTATACCTCTCCAGGTATG-AGGTCCTTCATACTTCACATCCCCTCTAATAGGCAATCCCATGTATTGGCAGTGCAAACGAATCTGATGTGTTCTTCCACTTTGAGGATAAGCTCGTATTAGCACTTCATCATTATTTCTGATGTTTGGTG-AGTTAGTAGTGTCACAGTCTTGTTCAGCTGCCTTGGCATTTTGTTCTGTGACCACCAATTTTTCAATACTA--TCCATAGAGCCATTATCTCC--AAATGTAACAACACCGTCTTCTTTAAGATCAAA--AACAATATCTTGAGAAGAATTTTGTGCTTTGTCAATGCT--GTCATGCTGCATTC--TATGGTTCCCATTAACAGCTAAGACTTTTAGATGAGTTGC----CATTTCCCTAACAACAGTGCCACCTGGAAGAATCCTT------CCAACATCTGTTCTAGAATACACACGCCATGCACCAAACTTTGATCTTCC----ATGGCCAGACTCAATATGGATAT--TTTTCCATTTTGGAGCAGATCCGATACACAGGGCAAGATAAGT----TTTTCTCACTTTCC------GATCCGTAAATGCCTTCACAAGCTTCCCTGCTATTTTATGAAACTTA-GTAATGACCATTACTC--CACTGGTGTCTCGGTCGAGCC--GGTTGGCAAGATGCAATTCCAGTGGATTAACATTATT-TACAGCACCT---GAATCATCATG-GA-----ATGATCAAATCACA-TTT--GTTTTGAAGAAAAGGGGGGAAATATT---------------------------------------------------------------------------------------------------------ACTAAGAAGACTATCACAATAAAGTACTAGTTGTAAAT-GAGAC-----------------
>TN1
-----------------------------------------------------------------------------------------------------------------------CTACCATGTTCATAAATTCCATTTC-TTTCATCTCCAAGCTA-GTATCTATGATGC--AAAAGGCAATAAGAAGCATATTATACATAGTCACTGTATCCTCTTTGATATTGTCGTGTTTCT--------------------------AATTTTCTAGGGTTTTCTCCTTTCTTTGAGAAAAACATTAAGGG-GAACTACTGTGTGTGCAAGGGTCCA-TACC-AAATAGCCTAAGAAGTAGAACATTCATATGCTGAAATTGCCCATTGAGGAAGAGGAGCACACACTTTAACCATACTA--TGAGTGACTGGATGCTCAAAACAGAGACTCTCTGCGTGCAAAGCATGATTGGCATAAGTTATACCCTTCCAGTCATG-AAGTCCTTCATATTTCACATCCCCTCTAATAGGCAATCCCAAGTACTGGCAATGCAATCGAATCTGATGTGTCCTTCCACTTTGAGGATAAGCCCGTATTAGCACTTCATCAGTCTTCCTGATATCTTGTG-AATTTACACCATCACAGACTGGTCCAATGTTCTCAAAATTTTGTCCTAAAACAACAAATTTTTCCACACTA--TCCGTCGAGCCATTATTTTC--AAATGTCATAAATTGATCTTCTTTTGAGTCAAA--ATTAGATTGGTTAAAACAATTTTGTGGCTCTTCAAAACT--GTTAAGTTGCATTC--TCTGGTTTCCATTTACAGATAAGACTTTTAGGCGAGTGGC----CATTTCTCGAACAACAGAGCCCCCTGGAAGTATCCTT------CCAACATCTTTCCTAGAATACACGCGCCATGCACCATACTTTGATCTTCC----ATGACCAGATTCAATATAGACTT--CGCTCCATTTTGGAGCAGGTCCATAGCACAAGGCAAGATAAGT----TTTTCTAACTTTCC------GATCAGTAAATGCCTTCACAAGCTTCCCTGCTATTCTGTGCCGCTTG-GTGATGACCATTACTC--CACTTGTATCCCGATCAAGCC--GGTTGGCAAGATGCAATTCCAATGAAATAGAATCATT-CTTAGCACCT---GAAATATCTTG-AA-----TTGATCAAATAGCA-TTC--ATTTTAGGGTACGAAAAACAAAATAT-GACTTAAAAGGGCAAT----------------------------------------------------------------------------------------------------ATCTTTATGAAACACTAACTGTGATG-GATACCAGTAAATCATGGAGCA
>TPL03
------------------------------------------------------------------------------------------------------------TTTTTAAGATTCTACAATGATCATACATCCTATTTCATTTAGTCTCCGAATTA-GGTAAGATGATGCAAAAGTTAAAAAAAGAAGCATATGCTATA-AAAGGAATCATGTCCTTTACTGTTTTCTCCTTTCCAGATACAGAGAAATT-----------TATTTTCTAGCATTGTCTTCTTTGTGTGA-GAAAACCTCGAGAG-GAACTGC--TGTATGTGAGAGTACA-CATA-AAAAAAATTACGAATGAGAGTATCCACAAGCTTCTATTGACCATTGAGGAATAGAAGCATGCATTTTAACCATGCTA--TGAGTAACTGGATGTTCAAAACTGAGACTCTCTGCATGTAAAGCATGATTTGCATAAGTTATACCCTTCCAGGTATG-AGGTCCTTCATATTTCACATCCCCTCTGATAGACAATCCCAAGTACTGGCAATGCAATCGAATCTGATGTGTCCTTCCACTTTGAGGATAAGCCCGAATTAATACCTCATCGTTCTTCTTAATATCCAGTG-CATTGAAATCATCACAGTCTTGTCCAATGTTCTCAACATTTTGTTCGCTCACAACTAATTTTTCCATATTG--TCTGTTGAGCTATCACTTTC--ATATGTGATGTATGAATGTTCTCT-----------------TTGGACAATAGAATTTTGGGGCTTTTCAAAAAT--TCCATGTTGCACTT--TTGGGTTTCCATTTACAGACAAGACTTCTAGGCGAGTTGT----CATTTCTCGAACAAAAGAGCCTCCTGGAAGTATCCTT------CCAACATCATTCCTCGAATACACACGCCATGCACCAAATTTTGATCTTCC----ATGACCAGATTCAATGGAAATTT--CACTCCATTTTGGGGCAGGACCAATGCATAAGGCAAGATAAGT----TTTTCTAACTTTCC------TGTCAGTAAATGCCTTCGTGAGTTTCCCTGCTATTTTGTGAAACTTA-GTAACAACCATCACTC--CACTTGTGTCCCGATCAAGCC--GGTTGGCAAGATGCAGTTCCAGTGAACTAGCCTCATT-TTTAGTACCT---GAGGCATCTTG-AA-----TTGATCAAAAAGCA-TTC--AGTTTAAAGTTGCAAAAATAAAATAT-ATAGCTGGTTGGCAAGATGTAGTTCCAGTGAACTAGCATCATTTTATGTACCTAATACATCTTGAATTGATCAAAAAGCATTTGTTTAAAAGTCAATATATAGCTAAAAGAACA---------------------------------------------------
>WN5
---------------------------------------------------------------------------------------------------------------------------------------------------------------------------------------------------------------------------------------------------------------------------------------------------------AAAACGTTAACAG-AAACTACT-TGTATGTTAGGCTCTA-CATC-AAATAACCTAAGAAGAAGAATATCTGTATGCTTCCATTGCCCACTGAGGAATAGAAGCATGCAATTTAACCATAATA--TGAGTAACTGGATGCTCAAAACAGAGACTTTCTGCATGCAAAGCATGCTTGGCATAAGTTATACCTTTCCAGACATG-AGGTCCTTCATATTTCACATCCCCTCTAATAGGCAATCCCAAGTACTGGCAATGCAATCGGATCTGGTGTGTCCTCCCACTTTGAGGATAAGCCCGTACTAGTACTTCGGCATTCTTCCTGACATCAGGTG-AGTTGACATCACCAGACTCTTGTCCAATATTCTCTGAATTTTGTTCTGTAACAACCATTTTTTCCATTCCA--TCTGTCAATCTATCATCTTC--ACATCTAAAAAATGGATCTTCTCCAAAGTCAGA--AGTGACTTGGGAAAAAGAACTCTCTGACTCTTTAGAACT--TTTATCTTGTATTT--TCTGGATTCCATTTACAGACAAGACTTTCAGACAAGTTGC----CATTTCCCGAACAACAGAGCCTCCTGGAAGTATCTTT------CCAACATCTTTCCTAGAATACACACGCCATGCACCAAACTTCGATCTTCC----ATGACCTGATTCAATGTAAATTT--CACTCCATTTGGGAATATGTCCAATGCACAAAGCAATATAAGT----TTTTCTAACTTTCC------GATCAGTAAAAGCCTTCACAAGTTTCCCTGCTATTCTGTGTGATTTA-GTAATGACCATTACTC--CACTTGTGTCCCGATCTAACC--GGTTGGCAAGATGCAGTTCCAGTGAGTTAGCATCATT-CTTGGTACCT---GAAACATCTTG-AA-----TTGATCAAAAAGCA-TTC--ATTTTAGAATAAAAAACATAAAATAT-GACT-AAATGAACAAT----------------------------------------------------------------------------------------------------CTCACAATGAGAAACCAGTCATG----GAGACTTATAAATCATGGA---
>WS10
-------------------------------------------------------------------------------------------------------------------------------------------------------------------------------------------------------------------------------------------------------------------------------------------TCCGTTCTTTGA-AAATACATCGAGGA-AAACGAC----TATGCTAGGTTTAA-TATC-AGATACGCTAATGAGAAGAGCATCCATATGCTTCAACCGCCCATTGAGGAAGAGGAGCATACAATTTAACCATCGTC--TGAGTGACTGGGTGCTCAAAACAAAGAGACTCTGCATGCAAGGCATGACCACTATAAGCTATACCCTTCCAGACATG-GGGTCCTTCATATTTCACGTCCCCTCTAATAGGCAATCCCAAGTACTGGCAATGCAATCGGATCTGATGTGTCCTTCCGCTTTGAGGATAAGCCCGTACTAGCACTTCATCACTTTTCAAGATATCTGGGG-AGTTAACAAAATCACAGACCTGTTCAATGTTCTCAGAATTTTGTTCTAAGACAACCATCTTTTGCTCACTA--TTTGCTGACTCAACACCATC--AAATGTAATAAGCTGA---CCTCTCAAGTCAAA--AGCAAGTTGGTCAAAACAATTTTGTGACTCTCCGGGACA--GTTCTGTTGCGATT--GCTGGTTTCCATTTACAGATAAGACTCTTAAGTGAGTGGC----CATTTCTCGAACAACAGAACCTTCTGGAAGTACCCTT------CCAACATCTTTCCTAGAATACACACGCCATGCACCAAACTTTGATCTTCC----ATGACCAGACTCTATGTAGATTT--CGCTCCATTTTGGAGCAGGTCCAATGCACAGGGCAAGATAAGT----TTTTCTAACTTTCC------GATCAGTAAATGCCTTCCCAAGTTTCCCTGCTATTCTGTGCCTCTTT-GTGATGACCATTACTC--CACTTGTATCCCGATCAAGCC--GGTTGGCAAGATGCAATTCCAGACAAATAGCATCATT-CTTAGCACCT---GAAGTATCTAG-AA-----TTGATCAAAAAGTA-TCC--ACTTTTAAGCGACAGAAAGAAAACATAAATTCAATAGGGCAAT--------------------------------------------------------------------------------------------ACCACAAAATCTCAAACAAACACTGCCTATGATC-AAGTCTAGTAAATCATGAA---
>WW11
-------------------------------------------------------------------------------------------------------------------------------------------------------------------------------------------------------------------------------------------------------------------------------------------TCCGTTCTTTGA-AAATACATCGAGGA-AAACGAC----TATGCTAGGTTTAA-TATC-AGATACGCTAATGAGAAGAGCATCCATATGCTTCAACCGCCCATTGAGGAAGAGGAGCATACAATTTAACCATCGTC--TGAGTGACTGGGTGCTCAAAACAAAGAGACTCTGCATGCAAGGCATGACCACTATAAGCTATACCCTTCCAGACATG-GGGTCCTTCATATTTCACGTCCCCTCTAATAGGCAATCCCAAGTACTGGCAATGCAATCGGATCTGATGTGTCCTTCCGCTTTGAGGATAAGCCCGTACTAGCACTTCATCACTTTTCAAGATATCTGGGG-AGTTAACAAAATCACAGACCTGTTCAATGTTCTCAGAATTTTGTTCTAAGACAACCATCTTTTGCTCACTA--TTTGCTGACTCAACACCATC--AAATGTAATAAGCTGA---CCTCTCAAGTCAAA--AGCAAGTTGGTCAAAACAATTTTGTGACTCTCCGGGACA--GTTCTGTTGCGATT--GCTGGTTTCCATTTACAGATAAGACTCTTAAGTGAGTGGC----CATTTCTCGAACAACAGAACCTTCTGGAAGTACCCTT------CCAACATCTTTCCTAGAATACACACGCCATGCACCAAACTTTGATCTTCC----ATGACCAGACTCTATGTAGATTT--CGCTCCATTTTGGAGCAGGTCCAATGCACAGGGCAAGATAAGT----TTTTCTAACTTTCC------GATCAGTAAATGCCTTCCCAAGTTTCCCTGCTATTCTGTGCCTCTTT-GTGATGACCATTACTC--CACTTGTATCCCGATCAAGCC--GGTTGGCAAGATGCAATTCCAGACAAATAGCATCATT-CTTAGCACCT---GAAGTATCTAG-AA-----TTGATCAAAAAGTA-TCC--ACTTTTAAGCGACAGAAAGAAAACATAAATTCAATAGGGCAAT--------------------------------------------------------------------------------------------ACCACAAAATCTCAAACAAACACTGCCTATGATC-AAGTCTAGTA------------
