# Supplementary material for: Development of a Target Enrichment Probe Set for Conifer (REMcon)
Source: Biology (Basel). 2024 May 22;13(6):361. doi: 10.3390/biology13060361 (PMC11200496; doi:10.3390/biology13060361)
Supplement: Supplementary file 1 [file biology-13-00361-s001.zip › biology-2960267-supplementary/Sup data/MO_orthlogs_alignments/Thupl29381236s0018_1.ortho.selected_stripped.aln.fasta]

>AA3
---------------------------------------------------------CTATTAACCATG------------------------ATAT--AATATAAAT-CC-AGCCAAAAATAAAGCCGCAACCTGAAATTAATACGTT--GTGAAGAAGCAACTT--CAATGGTGGAACCAACAACAAATGCTCCGGATGGAGGAAAAGTAATAACGTTGTTCAAGGTGGCCTTGTCAACATCTATGACCTGGAGAATATCTCCAACCTTGGTGCCGAACAGAGGGGCTTTCTCAACAATAAAGAGCT-GCTCCTTCTCTGTAGTCCACAGCATTCTCCACGTTGCAGAAAGCGAAGAAGAATCTGTGGTAATGCTGTCTGCTCCGAATGCGGCCAGAGCATCCACTGCCTTTATTATTTGCGCGCGCTTTGTTGGATTCCTCTGGG--TCTTCAATCCGCGCTCCTCCTCTGAA---ATCAGATTCATCAGATCATCCCTGGCCAAAATTGCTTCTCGCTGCTTCTTGTGGGTGCACTATCCGAT------GATG---TTGCCTTCAG--CTTTTTCGCG------TTCTTACTGTTGTA---AGTTTCATGTGGGACTCTTGTGA-ATGAATGATGGCAGC---TGCAATAGCGCGAATGCGTGACTACGGTGCGTTC---CATATTAA--AAACCCTACATAATTGCTT------------------------------------------------------------------------------------------------------
>AA60
----ATAGAGTTTTTTAT----------------------------------GCCAATAGATTAAAAAG-GAGTCCACAA-TACTGG--AGCTGAAG--ATACTGAAATTC-GTTTAAGAATGCAACA--AACCTGAAATTTACTCGCT--GTGAAGAAACAATTT--GAATGGTAGAAGCAACAACAAAAGCACCTGATGGCGGGAAAGTGATGACATTGTTCAAGTTGCTTCTGTTAACATCTATGACTTGAAAAATGTCTCCCACTTGGGTGCCAAACAGAGGTGCTTTCTCTATAATGAATAGTT-GTTCCTTCTCTGTGGTCCACATCAATCTCCATGTCCCGGAAA---GCCTAGAATCTGTAGTAACTGTGTCGATTCCGAATGCAGCCAGAGCATCAATTGCGGTTATTATTTGGGAGCGTTTTGAAGGGTTTTTCTGCG--TTTTTAAACCACGCTCCTCGCCTGAA---ATTAGATTTAGAAGATTATTCCTGACTGAAATTGCTTCT--TTGTTTGCTCGGGAAGCAATGTCTGAT------GATGAAATTACTCTAAA--CTTCTTCCTTCTACCAATTCCGTTTGTGTG---GATTCTAAAAGGAATTCCGG-----TTAATCGAGACAGCCATTGCAAGAAGCATAGCATATGAGCGGGTTCTCTAT--CCGCATCCA--TTTGTCA------------------------------------------------------------------------------------------------------------------
>AAR4
---------------------------------------------------------CTATTAACCATG------------------------ATAT--AATATAAAT-CC-AGCCAAAAATAAAGCCGCAACCTGAAATTAATACGTT--GTGAAGAAGCAACTT--CAATGGTGGAACCAACAACAAATGCTCCGGATGGAGGAAAAGTAATAACGTTGTTCAAGGTGGCCTTGTCAACATCTATGACCTGGAGAATATCTCCAACCTTGGTGCCGAACAGAGGGGCTTTCTCAACAATAAAGAGCT-GCTCCTTCTCTGTAGTCCACAGCATTCTCCACGTTGCAGAAAGCGAAGAAGAATCTGTGGTAATGCTGTCTGCTCCGAATGCGGCCAGAGCATCCACTGCCTTTATTATTTGCGCGCGCTTTGTTGGATTCCTCTGGG--TCTTCAATCCGCGCTCCTCCTCTGAA---ATCAGATTCATCAGATCATCCCTGGCCAAAATTGCTTCTCGCTGCTTCTTGTGGGTGCACTATCCGAT------GATG---TTGCCTTCAG--CTTTTTCGCG------TTCTTACTGTTGTA---AGTTTCATGTGGAACTCTTGTGA-ATGAATGATGGCAGC---TGCAATAGCGCGAATGTGTGACTACGGTGCGTTC---CATATT-----------------------------------------------------------------------------------------------------------------------------
>AF1
ATCTTTAAAAACATTTATGAGA---------------------------AGTGACGATTGACTAAGAAG--AACCCAAAA---ATGT--AACTGGGT---TAATATAA-GT-TGACGAAAAATGAATACTAACCTAAAATTAATCCGCT--GTGAAGAAGCTACTT--GAATGGTTGAGTCAACAACAAAAGCCCCTGTTGGAGGGAAAGTGATAACATTGTTCAACGAGGCCTTGCCAACATCAATCACCTGCAAGACATCTCCAACTTGGGTACCAAATAGAGGGGCTTTCTCAATTATAAAAAGTT-GCTCCTTCTCTGTTGTCCACAGCATTCTCCATGTGGCAGAAAGGGAAAAAGAATCTGTAGTAATGATGTCTTCTCCAAATGCAGCAAGAGCATCAATAGCCTTAATTATTTGGGTTCTCTTTGATGGATTGCTTTGAG--TCTTTAGACCACGTTCCTCCCCTGAT---ATGAGATTTAGAAGATCATCTCTTGCCAGAATGGCTTCT--CTGCTTTTTGTGGGTGCAGCACCGGATGGTAACGATGAGATTCCTCTGAA--TTTGTTTTGG---GTATTCTTACTGTTACG---GAATTGGTTTGAGGGTGTAGTGAGATGAAGTGTCGTAGACATTGCCATGGCTGCAGTGAATGAGCATGGCGAGTTT--CCATGTTAG--TTAATTCAC---------------------------------------TGATAATC-TTTTATTATATA-AAATCTT---TATATTAAAACAAACAAAACTTTCAATTTAC----------
>AG2
-TCTTTAAAAACATTTATGAGA---------------------------AGTGACGATTGACTAAGAAG--AACCCAAAA---ATGT--AACTGGGT---TAATATAA-GT-TGACGGAAAATGAATACTAACCTAAAATTAATCCGCT--GTGAAGAAGCTACTT--GAATGGTTGAGTCAACAACAAAAGCCCCTGTTGGAGGGAAAGTGATAACATTGTTCAACGAGGCCTTGCCAACATCAATCACCTGCAAGACATCTCCAACTTGGGTACCAAATAGAGGGGCTTTCTCAATTATAAAAAGTT-GCTCCTTCTCTGTTGTCCACAGCATTCTCCATGTGGCAGAAAGGGAAAAAGAATCTGTAGTAATGATGTCTTCTCCAAATGCAGCAAGAGCATCAATAGCCTTAATTATTTGGGTTCTCTTTGATGGATTGCTTTGAG--TCTTTAGACCACGTTCCTCCCCTGAT---ATGAGATTTAGAAGATCATCTCTTGCCAGAATGGCTTCT--CTGCTTTTTGTGGGTGCAGCACCGGATGGTAACGATGAGATTCCTCTGAA--TTTGTTTTGG---GTATTCTTACTGTTACG---GAATTGGTTTGAGGGTGTAGTGAGATGAAGTGTCGTAGACATTGCCATGGCTGCAGTGAATGAGCATGGCGAGTTT--CCATGTTAG--TTAATTCAC---------------------------------------TGATAATC-TTTTATTATATA-AAATCTT---TATATTAAAACAAACAAAACTTTCAATTTAC----------
>AH26
-----------GATTTGT-------------------------------GCTAGTCAAGATTTAACAA----ACCCACAAA-------------------ATTAGAAG-AG-TGGCCAGAGGTGAATACTGACCTGAAATTTATCCGCT--TTGGGGAAGCAACTT--GGATGGTTGAGGAAACAACAAATGCTCCAGAGGGAGGGAATGTAATCACATTGTTCAAGCTACCATTCTCGACGTCTATGGCCTGCAGAATGTCTCCAACTTTGGTGCCAAAAACATGTGCTTTCTCTACAATGAACAGCT-GTTCTTTCTCTGTAGTCCATAGCATTCTCCAAGTCGCAGACACCGATGAAGCATCTGTAGTAATAGAGTCCTCTCCAAACACAGCGAGAGCATCAATTGCCTTAATTATTTGGTAGTATTTTGACGAGTTGCCCTGCG--TTTTCAGGCCACGGTCCTCGCCTGCA---ATCAGATTCAGCAAATCGTCCCTCGCTAGAAGCGCTTCG--CTGCTCGTTGTTCTTGCTGCGC---------------ACTTTACTCTCGA--CCTCTTTTCC------CCGTTGGCGTAATG---AATCCCTCTTGGGATTCTGCTG--------------------TGCCATCGTTGCCATATATGATAAATTTTGATAAA-AAATAAAACTCCTATCTTGAC----------------------------------------------------------------------------------------------AAAA-------------
>AME1
-------------------------------------------------------------------------------------------------------------GA-CGACTAAAAAAAAAAAAAAACCTGAAATTAATACGCT--GTGAAGAAGCAACTT--CAATGGTGGAACCAACAACAAATGCCCCGGATGGAGGGAAAGTAATAACGTTATTCAAGGTGGCCTTGTCAACATCTATGACCTGGAGAATATCTCCAACATTGGTGCCTAACAGAGGGGCTTTCTCAACAATAAAAAGTT-GCTCCTTCTCTGTAGTCCACAACATTCTCCAAGTTGCAGAAAGCGAAGAAGAATCTGTGGTAACGCTGTCTGCTCCGAAAGCGGCCAGAGCATCCACTGCCTTTATTATTTGCGCGCGCTTTGTTGGATTCTTCTGCG--TCTTCAATCCGCGCTCCTCCTCTGAA---ATCAGATTCAGCAGATCATCCCTGGCCAAAATTGCTTCT-GCTGCTTCTTGTGGGTGCAGTATCCGAT------GATG---TTGCCTTCAG--CTTTTTCATG------TTCTTACTGTTATG---AATTTCATGTGGGGCTCTTGTGA-ATGAATGATGGCAGC--TTGCCACAGCGCGAATGAGTGACCACCGTGCATTC---CATATT-----------------------------------------------------------------------------------------------------------------------------
>AP25
-----------GATTTGT-------------------------------GCTAGTCAAGATTTAACAA----ACCCACAAA-------------------ATTAGAAG-AG-TGGCCAGAGGTGAATACTGACCTGAAATTTATCCGCT--TTGGGGAAGCAACTT--GGATGGTTGAGGAAACAACAAATGCTCCAGAGGGAGGGAATGTAATCACATTGTTCAAGCTACCATTCTCAACGTCTATGGCCTGCAGAATGTCTCCAACTTTGGTGCCAAAAACATGTGCTTTCTCTACAATGAACAGCT-GTTCTTTCTCTGTAGTCCATAGCATTCTCCAAGTCGCAGACACCGATGAAGCATCTGTAGTAATAGAGTCCTCTCCAAACACAGCGAGAGCATCAATTGCCTTAATTATTTGGTAGTATTTTGACGAGTTGCCCTGCG--TTTTCAGGCCACGGTCCTCGCCTGCA---ATCAGATTCAGCAAATCGTCCCTCGCTAGAAGCGCTTCG--CTGCTCGTTGTTCTTGCTGCGC---------------ACTTTACTCTCGA--CCTCTTTTCC------CCGTTGGCGTAATG---AATCCCTCTTGGGATTCTGCTG--------------------TGCCATCGTTGCCATATATGATAAATTTTGATAAA-AAATAAAACTC-------------------------------------------------------------------------------------------------------------------------
>APA47
-------------TTTATGAGA---------------------------AGTAACGATTGACTAAAAAG--AACCCAAAA---ATGT--AAACGGGTT--AAATATAG-AA-TGACGGAAAATGAATACAAACCTAAAATTAATCCGCT--GTGAAGAAACCACTT--GAATGGTTGAATCAACAACAAAAGCCCCTTTTGGAGGGAAAGTGATGACATTGTTCAAGGAGGCATTCTCAACATCAATCACCTGCAAAACATCTCCAACTTGGGTTCGAAATAGAGGGGCTTTCTCAATTATAAAAAGTT-GTTCCTTCTCTGTTGTCCACAGCATTCTCCATGTGGCAGAAAGGGAAGAAGAATCTGTAGTAATGATGTCTTCTCCAAATGCGGCAAGAGCATCAATTGCCTTAATTATTTGGGTTCTCTTTGATGGATTGCTTTGAG--TCTTTAGACCACGTTCCTCCCCTGAT---ATGAGATTCAGAAGATCATCTCTTGCCAGAATGGCTGCT--CTGCTTTGTGTGGGTGCAGCACCTGATGATAATGATGAGGCTACTCTGAA--TTTGTTTTTG---GTATGGTTACTGTTATG---GAATTGGTTTGGGGATGCGGTGAGATGAAGTGTCGTAG--ATTGCCATGGCCGCAGCGAAAGAGCATGCCGTGTTT--CCATGTCAG--TTATTTCAC---------------------------------------TGATAATC-TTCCCAAAAATA-GAACTAT---GCTA--------AAA--------------------------
>AR2
------------------------------------------------------------------------------------------------------------------------------------------------------------------------------TGGAACCAACAACAAATGCCCCGTATGGAGGGAAAGTAATAACGTTATTCAAGGTGGCCTTGTCAACATCTATGACCTGGAGAATATCTCCAACATTGGTGCCTAACAGAGGGGCTTTCTCAACAATAAAAAGTT-GCTCCTTCTCTGTAGTCCACAACATTCTCCAAGTTGCAGAAAGCGAAGAAGAATCTGTGGTAACGCTGTCTGCTCCGAAAGCGGCCAGAGCATCCACTGCCTTTATTATTTGCGCGCGCTTTGTTGGATTCTTCTGCG--TCTTCAATCCGCGCTCCTCCTCTGAA---ATCAGATTCAGCAGATCATCCCTGGCCAAAATTGCTTCT-GCTGCTTCTTGTGGGTGCAGTATCCGAT------GATG---TTGCCTTCAG--CTTTTTCGTG------TTCTTACTGTTATG---AATTT-------------------------------------------------------------------------------------------------------------------------------------------------------------------------------------------------------------
>AS57
--------------TTTTTTAA---------------------------ATAACTAATTGCTTAAAAAG-GAGCCTATAA---CTGT--GGGTGGAG--GGACTGAAA-TG-TGTTTAGAAAGCAACACTTGCCTGAAATTTACTCGCT--GTGAAGAAACAATTT--GAATGGTGGAAGCAACAACAAAAGCACCTGATGGCGGGAAAGTGATGACATTGTTCAAGGTGCTCCTGTTAACATCTATGACCTGCAGAATGTCTCCAACTTGGGTACCAAATAGATGGGCTTTCTCAATAATAAATAGTT-GTTCCTTCTCTGTAGTCCACATCATTCTCCATGTCCCGGAAA---GCCTAGAATCTGTAGTAACTGTGTCTGTTCCAAATGCAGCCAGAGCATCAATCGCGTTTATTATTTGGGAAAATTTTGATGGGTTTTTCTGCG--TTTTTAAACCACGCTCCTCGCCTGAA---ATTAGATTCAGAAGATTATTCCTTGCTGAAATTGCTTCT--TTATTTGCTGTGGGAGCAATGTCTGAT------GATGAAATTACCCTCAA--CTTCTTACTAGTAGCAATTCTATTGCTCTG---AATTTTATATGTAAATCTGG-----TTAATTGTGACAGCCATTGCAATAGCCACAGAGTATGAACAGGGTGTGCAT--CCA---------------------------------------------------------------------------------------------------------------------------------
>ASA51
----------------------------------------------------------------------------------------------------------------TGATAGAAAATGAATACTAACCTAAAATTAATCCGCT--GTAAAGAAGCCACTT--GAATGGTTGAGTCAACAACAAAAGCCCCTGTCGGAGGGAAAGTGATGACATTATTCAAGGAGGCCTTGTCAACATCAATCACCTGCAATACATCTCCAACTTGGGTGCCAAACAGAGGGGCTTTCTCAATTATAAACAGTT-GCTCCTTCTCTGTTGTCCACAGCATTCTCCAAGTGGTAGAAAGGGAAGAAGAATCTGTAGTAATGATGTCTTCTCCAAATACAGCGAGAGCATCAATTGCCTTGATTATGTGGGTTCCCTTTGATGGATTGCTTCGAG--TCTTTAGACCACGCTCCTCCCCTGCT---ATGAGATTTAGAAGATCATCCTTTGCCAGAATGGCTTCT--TTCCTTTTTGTCGGTGCAGCACCTGATGATAATGATGAGATTACTGTGAA--TTTGTTTCTA---GTATTCAAACTGGTATG---GAATTGATTTGGTTGTGTGGTGAGATGAAGTGCCGTAG--ATTGCCATGGCTGCAGTGAATGAGCAGAGTCTGTTT--CCATGTTAA--TTATTTCAC---------------------------------------AGAACATT-CAGTTTTCACTT-AATAGAG---CACATCAAGTT--------TTTCAGATTTTTA---------
>CB35
-------------TTTGT-------------------------------GCTAGTCAAGATTTAACAA----ATCCACAAAT-----------------GATTAGAAG-AG-TGGCCGGGGGTGAATACTGACCTGAAATTGATCCGCT--TTGGGGAAGAAATTT--GGATGGTTGAGGAAACAACAAATGCTCCAGAGGGAGGGAATGTAATAACATTGTTCAAGCTACCCTTCTCAATGTCTATGGCCTGCAGAATGTCTCCTACTTCGGTGCCAAAAACATGGGCTTTCTCTACAATGAACAGTT-GTTCTTTCTCTGTAGTCCATAGCATTCTCCAGGTAGCAGACAACGATGAAGCATCCGTAGTAACAGAGTCCTCTCCAAACACAGCGAGAGCATCGATTGCTTTGATTATTTGGGAGCATTTTGATGAGTTTCCCTGCG--ATTTCAGGCCACGGTCTTCGCCTGCA---ATCAGATTCAGCAAATCGTCCCTCGCTAGAAGCGCTTCG--CTGCTCGTCGTTCGTGCTGCGC---------------ACTTGACTTTCGA--CTTCTTCTTC------CCGTTGGCATGATG---AATCCCACTTGGGATTCTGCT----TGAACTGTGAGAAC-----CCATCGTTGCAATAAATGCATGAATTATGTGTA-TTATATT-----------------------------------------------------------------------------------------------------------------------------
>CD18
-------------------------------------------------------------------------------------------------------------------------------------------------------------------------AATGGAGGAAGAAACAAC-AAAGCACACAATGGTGGAAAAGTGATGGCATTGTTCAATGTGCTTCTGTTAACATCTATGACCTGCAGAACAT----------------AAACAAATGGGCTCTCTCTATAATAAACAGTT-GCTCCTTCTCTGTAGTCCACATCATTCTCCATGTCCCAGACA---GCCTAGAATCTGTAGTAACTGTGTCTGTTTCGAATGCAGCCAGGGCATCAATTGCATTTATTATTTGACAGCGCTTTGATGGATTTTTCTGCATTTTTTTAAACCATGCTCCTCGCCTGAA---ATTAGATCCAGAAGATTATCCCTTGCTAAAATTGCTTCT--TTGTTTGATTGGGTAGCAACATCTGAT------GATGACATTACCCTCAA--CTTCATCCTACTAGCAATTCCATTGCTGTG---AGTTTTATATGGAACTCTGGG---AATGTATCTTA----------------------------ATATATTATTCAT----GTATTCC--TTTTCGTATT---------------------------------------------------------------------------------------------------------------
>CDE34
-------------TTTGT-------------------------------GCTAGTCAAGATTTAACAA----ATCCACAAA-------------------ATTAGAAG-AG-TGGCCAGGGGTGAATACTGACCTGAAATTGATCCGCT--TTGGGGAAGAAATTT--GGATGGTTGAGGAAACAACAAATGCTCCAGAGGGAGGGAATGTAATAACATTGTTCAAGCTACCCTTCTCAACGTCTATGGCCTGCAGAATGTCTCCTACTTCGGTGCCAAAAACATGGGCTTTCTCTACAATGAACAGTT-GTTCTTTCTCTGTAGTCCATAGCATTCTCCAGGTAGCAGACAACGATGAAGCATCCGTAGTAACAGAGTCCTCTCCAAACACAGCGAGAGCATCAATTGCTTTGATTATTTGGGAGCATTTTGATGAGTTTCCCTGCG--ATTTCAGGCCACGGTCTTCGCCTGCA---ATCAGATTCAGCAAATCGTCCCTCGCTAGAAGCGCTTCG--CTGCTCGTCGTTCGTGCTGCGC---------------ACTTGACGTTCGA--CTTCTTCTTC------CCGTTGGCATGATG---AATCCCACTTGGGATTCTGCT----TGAACTGTGAGAAC---TGCCATCGTTGCAATAAATGCATGAATCGTGTGTA-TTATATTATGTTTATTTC------------------------------------------------------------------------------------------------------------------
>CF38
--------TAAATTTTCAAAAA---------------------------ATAACCAATTGGTTTTAAAA--AGCTCATAA-----------ATGGAT--GGGTTGAAA-TG-TGATCAGAAACCAATACTTGCCTGAAATTTACTCGTT--GCGAAGAAACAACTT--GAATAGTGGAAGCAACAACAAAAGCACCTGATGGAGGGAAAGTGATGACATTGTTCAAAGTGCCCCTGTCAACATCTATGACCTGCAGGATATCTCCAACTTGGGTGCCAAACAGATGGGCATTCTCAACAATAAATAGCT-GCTCTTTCTCTGTAGTCCATACCATTCTCCATGTGCCAGAGA---GGGAAGAATCTGTAGTTACTGTGTCTGCTCCAAATACAGCCAGAGCATCAATTGCTTTAATTATTTGGGAGCATTTGGATGGGTTTTTCTGCG--TTCTTAACCCACGTTCCTCGCCTGCA---ATCAGATTCAACAAATCATCCCTTGCTAAAATTGCTTCT--CGGCTTGATGTGGGTACAACACCTGAT------GATGCTGTTACCTTCAA--CTTCTTACCATTACGACTACCATTGCTGTG---AATTTTAGATGGAAATCGGGT-------------------ATTGCCAGAGCCATAATGTCTGAGCAGGGTGGGTTT--CCATATCCA---------------------------------------------------------------------------------------------------------------------------
>CH19
-------TAACTTTTAGTAAAC---------------------------ATAACTAATTGCTTAAAAAG-GAGCCCAT-A---CTGT--GGGTAGAG--GTACTGAAA-TG-TGTTCAGAGTCTAACACTTGCCTGAAATTTACTCGCT--GTGAAGAAACAATTT--GAATGGTGGAAGCAACAACAAAAGCACCCGATGGCGGGAAAGTGATGACATTGTTCAATGTGCTTCTGTTAACATCTATGACCTGCAGAACGTCCCCAACTTGAGTGCCAAACAAATGGGCTTTCTCTATAATAAACAGTT-GTTCCTTCTCTGTAGTCCACATCATTCTCCATGTCCCAGACA---GCCTAGAATCTGTAGTAACTGTGTCTGTTCCGAATGCAGCCAGGGCATCAATTGCGTTTATTATTTGAGAGCGCTTTGATGAGTTTTTCTGCG--TTTTTAAACCACGCTCCTCGCCTGAA---ATTAGATTCAGAAGATTATCCCTTGCTGAAATTGCTTCT--TTGTTTGATGGGGTAGCAACGTCTGAT------GATGACATTACCCTCAA--CTTCTTCCTACTAGCAATTCCATTGCTGTG---AGTTTTATATGGAATTCTGG-----TTAACTGCGACGCCCATTGCAACAGCCATTGCGTAT-----------------------------------------------------------------------------------------------------------------------------------------------------
>CHA37
--------TAAATTTTCAAAAA---------------------------ATAACCAATTGGTTTTAAAA--AGCTCATAA-----------ATGGAT--GGGTTGAAA-TG-TGATCAGAAACCAATACTTGCCTGAAATTTACTCGTT--GCGAAGAAACAACTT--GAATAGTGGAAGCAACAACAAAAGCACCTGATGGAGGGAAAGTGATGACATTGTTCAAAGTGCCCCTGTCAACATCTATTACCTGCAGGATATCTCCAACTTGGGTGCCAAACAGATGGGCATTCTCAACAATAAATAGCT-GCTCTTTCTCTGTAGTCCATACCATTCTCCATGTGCCAGAGA---GGGAAGAATCTGTAGTTACTGTGTCTGCTCCAAATACAGCCAGAGCATCAATTGCTTTAATTATTTGGGAGCACTTGGATGGGTTTTTCTGCG--TTCTTAACCCACGTTCCTCGCCTGCA---ATCAGATTCAACAAATCATCCCTTGCTAAAATTGCTTCT--CGGCTTGATGTGGGTACAACACCTGAT------GATGCTGTTACCTTCAA--CTTCTTACCATTACGACTACCATTGCTGTG---AATTTTAGATGGAAATCGGGTG--ATTAATTACGAGAG--ATTGCCAGAGCCATAATGTCTGATCAGGGTGGGTTT--CCATATCCA--ATTTGTAAT---------------------------------------TAGTACTAATATGTATATGAA-AATGTTATTATATGTTAAA--------------A----TA-----------
>CJ24
-------ATATTTTTTTAAAAC---------------------------ATAACCAACTGCTCAAAAAG-AAGCCCATAAGACCTGT--GGATGGAG--GTACTGAAA-TG-GGTCTACTAAGCAACACTTGCCTGAAATTTACTCGCT--GTGAAGAAACAATTT--GAATGGTGGAGTCAACAACAAAAGAACCTGATGGCGGGAAAGTGATGACATTGTTCAAGGTGCTTCTGTTAACATCTATGACCTGCAGAATGTCTCCAACTTGGGTTCCAAACAGATGGGCTTTCTCAATAATAAATAGTT-GTTCCTTCTCTGTAGTCCACATCATTCTCCATGTCCCGGAAA---GCTTAGAATCTGTAGTAACTGTGTCTGTTCCAAATGCAGCCAGAGCATCAATTGCATTTATTATTTGGGAGCGTTTTGATGGGCTTTTTTGCG--TTTTTAAACCACGCTCCTCGCCTGAA---ATTAGATTCAGAAGATTATCCCTTGCTGAAATTGCTTCT--CTGTTTGCTGAGGGAGCAACGTCTGAT------GATGAAATTACCCTCAA--CTTCTTCTTACTAGCAATTCCATGGCTGTG---AATATTATGTGGAAATCTGG-----TTAATTGCGACAGCCATCGCAATAGCCACAGCGTATGAGCAGGTTGTGTAT--CCATATCCA--TTTGTC-------------------------------------------------------------------------------------------------------------------
>CK7
-------------------------------------------------ATAACCAGTTGTTTAAAAAG-GAGCCCATAA---CTGT--GGGTGAAG--GAACTGAAA-TG-TGTTTAAAAAGCAACACTTGCCTGAAATTTACTCGCT--GCGAAGAAACAATTT--GAATGGTAGAAGCAACAACAAAAGCACCTGATGGCGGGAAAGTGATGACATTGTTCAAGGTGCTCCTGTCAACATCTATGACCTGCAGAATGTCTCCAACTTGGGTGCCAAACAGATGGGCTTTCTCAATAATAAATAGTT-GTTCCTTCTCTGTAGTCCACAACATTCGCCATGTCCCGGAAA---GCCTAGAATCTGTAGTAACTGTGTCTGTTCCAAACGCCGCCAGAGCATCAATTGCGTTTATTATTTGGGAGCATTTTGATGGGTTTTTCTGCG--TTTTTAAACCACGCTCCTCGCCTGAA---ATTAGATTCAGAAGATTACTCCTTGCTGAAATTGCTTCT--TTGTTCACTGAGGGAGCAACGTCCGAT------GATGAAAATACCCTCAA--CTTCTTCCTACTAGCAATTCTATTGCTGTG---AAGTATATATGGAAATCTGGG---ATTAAATGTGACAGCCATTGCAATAGCCATAGCGTATGAGCAAGGTGTGTGT--CCATATCCA--TTTGTC--------------------------------------------ATAGTTTTCCTTATGTCTA-CCCCAT---------------------------------------------
>CL6
ATTTTTATTAATTCCTGAAAAA---------------------------ATAACCAGTTGTTTAAAAAG-GAGCCCATAA---CTGT--GGGTGAAG--GAACTGAAA-TG-TGTTTAAAAAGCAACACTTGCCTGAAATTTACTCGCT--GCGAAGAAACAATTT--GAATGGTAGAAGCAACAACAAAAGCACCTGATGGCGGGAAAGTGATGACATTGTTCAAGGTGCTCCTGTCAACATCTATGACCTGCAGAATGTCTCCAACTTGGGTGCCAAACAGATGGGCTTTCTCAATAATAAATAGTT-GTTCCTTCTCTGTAGTCCACAACATTCGCCATGTCCCGGAAA---GCCTAGAATCTGTAGTAACTGTGTCTGTTCCAAACGCCGCCAGAGCATCAATTGCGTTTATTATTTGGGAGCATTTTGATGGGTTTTTCTGCG--TTTTTAAACCACGCTCCTCGCCTGAA---ATTAGATTCAGAAGATTACTCCTTGCTGAAATTGCTTCT--TTGTTCACTGAGGGAGCAACGTCCGAT------GATGAAATTACCCTCAA--CTTCTTCCTACTACCAATTCTATTGCTGTG---AAGTATATATGGAAATCTGGG---ATTAAATGTGACAGCCATTGCAATAGCCATAGCGTATGAGCAAGGTGTGTGT--CCATATCCA--TTTGTT--------------------------------------------------TTCCTTATCTCTA-CCCCAT---------------------------------------------
>CM9
-----------TTTTTAT----------------------------------GCCAATAGATTAAAAAG-GAGCCCACAA-TACTGG--AGCTGAAG--ATACTGAAATTC-GTTAAAGAATGCAACACTTACCTGAAATTTACTCGCT--GTGAAGAAACAATTT--GAATGGTAGAAGCAACGACAAAAGCACCTGATGGCGGGAAAGTGATGACATTGTTCAAGGTGCTTCTGTTAACATCTATGAACTGAAAAATATCTCCCACTTGGGTGCCAAACAGAGGTGCTTTCTCTATAATGAATAGTT-GTTCCTTCTCTGTGGTCCACATCAATCTCCATGTCCCGGAAA---GCCTAGAATCTGCAGTAACTGTGTCGATTCCGAATGCAGCCAGAGCATCAATTGCGTTTATTATTTGGGAGCGTTTTGAAGGGTCTTTTTGCG--TTTTTAAACCACGCTCCTCGCCTGAA---ATTAGATTCAGAAGATTATTCCTGGCTGAAATTGCTTCT--TTGTTTGCTCGGGAAGCAACGTCTGAT------GATGAAATTACTCTAAA--CTTCTTCCTTTCACCAATTCCATTTGTGTG---GATTCTCAAAGGAATTCCGG-----TTAATCGAGACAGCCATTGCAATAAGCATAGCATATGAGCGGGTTCTCTAT--CCGTATCCA--TTTGTCA------------------------------------------------------------------------------------------------------------------
>CO8
-----------TTTTTAT----------------------------------GCCAACAGATTAAAAAG-GAGCCCACAA-TACTGG--AGCTGAAG--ATACTGAAATTC-GTTTAAGAATGCAACACTTACCTGAAATTTACTCGCT--GTGAAGAAACAATTT--GAATGGTAGAAGCAACAACAAAAGCACCTGATGGCGGGAAAGTGATGACATTGTTCAAGGTGCTTCTGTTAACATCTATGACCTGAAAAATGTCTCCTACTTGGGTGCCAAACAGAGGTGCTTTCTCTATAATGAATAGTT-GTTCCTTCTCTGTAGTCCACATCAATTTCCATGTCCCGGAAA---GCCTAGAATCTGTAGTAACTGTGTCGATTCCGAATGCAGCCAGAGCATCAATTGCGTTTATTATTTGGGAGCGTTTTGAAGGGTTTTTCTGCG--TTTTTAAACCACGCTCCTCGCCTGAA---ATTAGATTCAGAAGATTATTCCTGGCTGAAATTGTTTCT--TTGTTTGCTCGGGAAGCAACGTCTGAT------GATGAAATTACTCTAAA--CTTCTTCCTACTACCAATTCCATTTGTGTG---GATTCTGAAAGGAATTTCGG-----TTAATCGCGACAGCCATTCCAATAAGCAGAGCATATGAGCGGGTTCTCTAT--CCGTATCCA--TTTGTCGCTGTTTTTTGTTCTACATCGACTAGTCTCCCACTTC---ATTCGCAAATTTGTTTCTGTGTA-TATATA---------------------------------------------
>CP161
------ATAACTTTTTATAAAC---------------------------ATAACCAATTGCTTTAAAGG-GAGGCCATAA---CTGT--GGATGAAG--GTACTGAAA-TG-TGTTTAGAGGGCAACACTTGCCTGAAATTTACTCGCT--GTGAAGAAACAATTT--GAATGGTGGAAGCAACAACAAAAGCACCTGATGGCGGAAAAGTGATGACATTGTTCAGTGTGCTTCTGTTAACATCTATGACCTGCAGAATGTCTCCAACTTGAGTGCCAAACAGATGGGCTTTCTCTATAATAAATAATT-GTTCCTTCTCTGTAGTCCACATCATTCTCCATGTCCCGGACA---GCCTAGAATCTGTAGTAACTGTGTCTGTTCCGAATGCAGCCAGAGCATCAATTGCGTTTATTATTTGAGAGCGCTTCGATGGGTTTTTCTGCG--TTTTTAAACCACGCTCCTCGCCTGAA---ATTAGATTCAGAAGATTATCCCTTGCTGAAATTGCTTCT--TTGTTTGCTGGGGTAGCAACGTCTGAT------GATGAAATTACCCTCAA--CTTCTTCCTACCAGCAATTCCATTGCTGTG---AACTTTATATGGAATTCTGG-----TTAATTGTGACACCCATTGCAAAAGCCATAGCGTATGAGCAGGTTGTGTAT--CCATATCCA--TTTGTCGCTACGAT-----------------------------------------------------------------------------------------------------------
>CT15
------ATAACTTTTTATAAAC---------------------------ATAACCAATCGCTTTAACGG-GAGGCCATAA---CTGT--GGATGAAG--GTACTGAAA-TG-TGTTTAGAGAGCAACGCTTGCCTGAAATTTACTCGCT--GTGAAGAAACAATTT--GAATGGTGGAAGCAACAACGAAAGCACCTGATGGCGGAAAAGTGATGATATTGTTCAATGTGCTTCTGTTAACATCTATGACCTGAAGAATGTCTCCAACTTGAGTGCCAAACAGATGGGCTTTCTCTATAATAAACAATT-GTTCCTTCTCTGTAGTCCACATCATTCTCCATGTCCCGGACA---GCCTAGAATCTGTAGTAACTGTGCCTGTTCCGAATGCAGCCAGAGCATCAATTGCATTTATTATTTGAGAGCGCTTTGATGGGTTTTTCTGCG--TTTTTAAACCACGCTCCTCGCCTGAA---ATTAGATTCAGAAGATTATCCCTTGCTGAAATTGATTCT--TTGTTTGCTGGGGTAGCAACGTCTGAT------GATGAAATTACCCTCAA--CTTCTTCCTACTAGCAATTACATTGCTGTG---AATTTTATATGGAATTCTGG-----TTAATTGTGACACCCATTGCAAAAGCCATAGCTTATGAGCAGGTTGTGTAT--CCATATCCA--TTTGTCGCTACGATTAGGTTTATGTGAATTATTTGTTTACTTTAAGATCGATAATTTTCCTCATCTCTA-CGTGTT---------------------------------------------
>DA12
----ATAG-TTTTTTTAT----------------------------------GCCAGCTGCTTAAAAAG-GAGCCCATAA-TCCTGT--AGCTGCAG--ATACTGAAATTC-CGTTTAGAAGGCAATAATTACCTGAAATTTACTCGCT--GTGAAGAAACAATGT--GAATGGTGGAAGCAACAACAAAGGCACCTGATGGTGGGAAAGTGATGACATTGTTCAAGGTGCTTCTGTTAACATCTATGACCTGCAAAATGTCTCCCACTTGGGTGCCAAACAGAGGAGCTTTCTCTATAATGAACAGTT-GTTCCTTCTCTGTAGTCCACATCATTCTCCATGTTCCGGAAA---GCCTAGAATCTGTAGTGACCGTGTCTATTCCGAATGCTGCCAGAGCATCAATTGCGTTTATAATTTGGGCGCGTTTAGATGGGTTTTTCTGCG--TTTTTAAACCACGCTCCTCGCCTGAA---ATTAGATTCAGAAGATTATCCCTTGCTGAAATTGCTTCT--TTGTTTACTGGTGAAGCAACGTCTGAT------GATGAAATTACCCTCAA--CGCCTTCCTTTTGCCAATTCCATTGAAGTG---AATTCTATATGGAATTC--------TTAATCGCGATAGCCATTGCAATAGCCATAGCATATGAGCAGGTTCTCTAT--CCATATCCA--TTTGTC-------------------------------------------------------------------------------------------------------------------
>DB53
-TCTTTAAAAAAATTGATAAGA---------------------------AGTAACGATTGGTCAAAAAG--AACCCAAAA---ATGT--AACTGGGT---TAGTATAG-GA-TGACGAAAAATGTATACTAACCTAAAATTAACCCGCT--GTGAAGAAGCCACTT--GAATGGTTGAGTCAACAACAAAAGCCCCTGTTGGAGGGAAAGTGATGACATTGTTCAAGGAGGCCTTGCCAACATCAATCACCTGCAAGACATCTCCAACTTGGGTGCCAAATAGAGGGGCTTTCTCAATTATAAAAAGTT-GTTCCTTCTCTGTTGTCCACAGCATTCTCCATGTGGCAGAAAGGGAAGAAGAATCTGTAGTGATGGTGTCTTCTCCAAATGCAGCAAGAGCATCAATTGCCTTGATTATTTGGGTTCTCTTTGATGGATTGCTTTGAG--TCTTTAGACCACGTTCCTCCTCCGAT---ATGAGATTTAGAAGATCATCTCTTGCCAGAATGGCTTCT--CTGCTTTTGGTTGGTGCAGCACCTGATGGTAACGATGAGATTGCTTTGAA--CTTGTTTTGA---GTATGCTTACCGTTATG---GAATTGGTTTGGGGGTCTAGTGA-----------------ATTGCCATGGCTGCAGTGAATGAGCATGGCGAGTTT--CCATGTTAGTATTACTTCAC---------------------------------------AGAGGTAA-AATTA--------AAATTAA--------------------------------------------
>DC1
-TCTTTAAAAAAATTGATAAGA---------------------------AGTAACGATTGGTCAAAACG--AATCCAAAA---ATGT--AACTGGGT---TAGTATAG-GA-TGACGAAAAATGTATACTAACCTAAAATTAACCCGCT--GTGAAGAAGCCACTT--GAATGGTTGAGTCAACAACAAAAGCCCCTGTTGGAGGGAAAGTGATGACATTGTTCAAGGAGGCCCTGCCAACATCAATCACCTGCAAGACATCTCCAACCTGGGTGCCAAATAGAGGGGCTTTCTCAATTATAAAAAGTT-GTTCCTTCTCTGTTGTCCACAGCATTCTCCATGTGGCAGAAAGGGAAGAAGAATCTGTAGTGATGGTGTCTTCTCCAAATGCAGCAAGAGCATCAATTGCCTTGATTATTTGGGTTCTCTTTGATGGATTGCTTTGAG--TCTTTAGACCACGTTCCTCCTCCGAT---ATGAGATTTAGAAGATCATCTCTTGCCAGAATGGCTTCT--CTGCTTTTGGTTGGTGCAGCACCTGATGGTAACGATGAGATTGCTGTGAA--CTTGTTTTGA---GTATGCTTACTGTTATG---GAATTGGTTTGGGGGTCTAGTGA-ATGAAGTATTGTAG--ATTGCCATGGCTGCAGTGAATGAGCATGGCGAGTTT--CCATGTTAGTATTATTTCAC---------------------------------------AGAGGTAA-AATTA--------AAATTAA--------------------------------------------
>DD1
---TCTTAAAAAAAAAATTAGA---------------------------AGTAACGATTGACTAAAAAG--AACCCAAAA---ATGT--AACTGGGT---TAGTGTAT-GA-TGACGAAAACTGTATACTTACCTAAAATTAATCCGCT--GTGAAGAAGCCACTT--TAATGGTTGAGTCAACAACAAAAGCCCCTGTTGGAGGGAAAGTGATGATATTGTTCAAGGAAGCCTTGCCAACATCAATCACCTGCAAGACATCTCCAACTTGGGTACCAAATAGAGGGGCTTTCTCAATTATAAAAAGTT-GTTCCTTCTCTGTTGTCCACAACATTCTCCATGTGGCAGAAAGGGAAGAAGAATCTGTAGTAATTGTGTCTTCTCCAAATGCAGCAAGAGCATCAATTGCCTTGATTATTTGGGTTTTCTTTGATGGATTGTTTTGAG--TCTTTAGACCACGTTCCTCCCCTGAT---ATGAGATTTAGAAGATCATCTCTTGCCAGAATGGCTTCT--CTGCTTTTTGTGGGCGCAGCACCCGATGGTAACGATGAGATTGCTGTGAA--TTTGTTTTGA---GTATTCCTACTGTTATG---GAATTGGTTTGGGAGTCTAGTGAGATGAAGTGTTGTAG--ATTGCCATGGCTGCCGCGAATGAGCATGGCGAGTTT--TCATGGTAG--TTATTTCAC---------------------------------------TGATAATC-TAT-------------------------------------------------------------
>DIM50
-TCTTT---AAAAAAAATTAGA---------------------------AGTAACGATTGACTATAAAG--AACCCAAAA---ATGT--AACTGGGT---TAGTGTAT-GA-TGACGAAAACTGTTTACTTACCTAAAATTAATCCGCT--GTGAAGAAGCCACTT--GAATGGTTGAGTCAACAACAAAAGCCCCTGTTGGAGGGAAAGTGATGATATTGTTCAGGGAAGCCTTGCCAGCATCAATCACCTGCAAGACATCTCCAACTTGGGTACCAAATAGAGGGGCTTTCTCAATTATAAAAAGTT-GCTCCTTCTCTGTTGTCCACAACATTCTCCATGTGGCAGAAAGGGAAGAAGAATCTGTAGTAATTGTGTCTTCTCCAAATGCAGCAAGAGCATCAATTGCCTTGATTATTTGGGTTTTCTTTGATGCATTGTTTTGAG--TCTTTAGACCACGTTCCTCCCCTGAT---ATGAGATTTAGAAGATCATCTCTTGCCAGAATGGCTTCT--CTGCTCTTTGTGGGCGCAGCACCCGATGGTAACGATGAGATTGCTGTGAA--TTTGTTTTGA---GTATTCCTACTGTTATG---GAATTGGTTTGGGAGTCTAGTGAGATGAAGTGTTGTAG--ATTGCCATGGCTGCCGTGAATGAGCATGGCGAGTTT--CGATGGTAG--TTATTTCAC---------------------------------------TGATAATC-TATTACTTACCC-ATATCTA---AAAATT-----------------------------------
>EN45
-------------------------------------------------------------------------------------------------------------------------------ACTTACCTGAAATTAACTCGCT--TGGGGGAAGCAACTT--CAATAGTGGAGCTAACCACGAACGCTCCAGACGGAGGGAAAGTGATAACATTGTTCAAGGTAGCCTTGTCGACATCTATAACCTGCAGAATGTCTCCAACTTTGGTACCAAACAGATGGGCTTTTTCTATAATGAACAGCT-GTTCCTTCTCTGTAGTCCAAAGCATTCTCCAAGTACTAGCTA---ATGCAGAGTCTGTAGTAACAGTATCTTCTCCAAACACGGAAAGAACATCAATTGCCTCGATGATTTGTGAGCGTTTCGATGCATTGCCCTGCG--TCTTCAGCCCGCGTTCTTCATCTGAA---ATTAAATTGAGCAAATCATCC---------------------------------------------------------------------------------------------------------------------------------------------------------------------------------------------------------------------------------------------------------------------------------------------------------------------------
>FC13
----ATAGTTTTTTTAAT----------------------------------GCCAGCTGCTTAAAAAT-GAGCCCATAA-TCCTGT--AGCTGAAG--ATACTGAAATTC-CGTTTAGAAGGCAATAATTACCTGAAATTTACTCGCT--GTGAAGAAACAATGT--GAATGGTGGAAGCAACAACAAAGGCACCTGATGGCGGGAAAGTGATGACATTGTTCAAGGTACTTCTGTTAACATCTATGACCTGCAAAATGTCTCCCACTTGGGTGCCAAACAGAGGAGCTTTCTCTATAATGAACAGTTCGTTCCTTCTCTGTAGTCCACATCATTCTCCATGTTCCGGAAA---GCCTAGAATCTGTAGTGACTGTGTCTATTCCGAATGCTGCCAGAGCATCAATTGCGTTTACAATTTGGGCGCGTTTTGATGGGTTTTTCTGCG--TTTTTAAACCACGCTCCTCGCCTGAA---ATTAGATTCAGAAGATTATCCCTTGCTGAAATTGCTTCT--TTGTTTACTGGGGAAGCAACGTCTGAT------GATGAAATTACCCTCAA--CGCCTTCCTTTTGCCAAATCCATTGAAGTG---AATTCTATATGGAATTC----------AATCGCGACAGCCATTGCAATAGCCATAGCATATGAGCAGGTTCTCTAT--CCATATCCA--TTTGTC-------------------------------------------------------------------------------------------------------------------
>FTS1
-TCTTTAAAAAAAATGATAAGA---------------------------ATTAACGATTGGTCAAAAAG--AACC-CTTT---TTGT--AACTGGGT---TAGTATAG-GA-TGACGAAAAATGTATACTAACCTAAAATTAACCCGCT--GTGAAGAAGCCACTT--GAATGGTTGAGTCAACAACAAAAGCCCCTGTTGGAGGGAAAGTGATGACATTGTTCAAGGAGGCCTTGCCAACATCAATCACCTGCAAGACATCTCCAACTTGGGTGCCAAATAGAGGGGCTTTCTCAATTATAAAAAGTT-GTTCCTTCTCTGTTGTCCACAGCATTCTCCATGTGGCAGAAAGGGAAGAAGAATCTGTAGTGATGGTGTCTTCTCCAAATGCAGCAAGAGCATCAATTGCCTTGATTATTTGGGTTCTCTTTGATGGATTGCTTTGAG--TCTTTAGACCACGTTCCTCCTCGGAT---ATGAGATTCAGAAGATCGTCTCTTGCCAGAATGGATTCT--CTGCTTTTTGTTGGTGCAGCACCTGATGGTAACGATGAGATTGCTGTGAA--TTTGTTTTGA---GTATGCTTACTGTTATG---GAATTGGTTTGGGGCTCTAGTGA-ATGAAGTATCGTAG--ATTGCCATGGCTGCAGTGAATGAGCATGGTAAGTTT--CCATGGTAGTATTATTTCAC---------------------------------------TGATAATC-T---------------------------------------------------------------
>FTS2
-TCTTTAAAAAAAATGATAAGA---------------------------ATTAACGATTGGTCAAAAAG--AACCAAAAA---ATGT--AACTGGGT---TAGTATAG-GA-TGACGAAAAATGTATACTAACCTAAAATTAACCCGCT--GTGAAGAAGCCACTT--GAATGGTTGAGTCAACAACAAAAGCCCCTGTTGGAGGGAAAGTGATGACATTGTTCAAGGAGGCCTTGCCAACATCAATCACCTGCAAGACATCTCCAACTTGGGTGCCAAATAGAGGGGCTTTCTCAATTATAAAAAGTT-GTTCCTTCTCTGTTGTCCACAGCATTCTCCATGTGGCAGAAAGGGAAGAAGAATCTGTAGTGATGGTGTCTTCTCCAAATGCAGCAAGAGCATCAATTGCCTTGATTATTTGGGTTCTCTTTGATGGATTGCTTTGAG--TCTTTAGACCACGTTCCTCCTCGGCT---ATGAGATTCAGAAGATCGTCTCTTGCCAGAATGGATTCT--CTGCTTTTTGTTGGTGCAGCACCTGATGGTAACGATGAGATTGCTGTGAA--TTTGTTTTGA---GTATGCTTACTGTTATG---GAATTGGTTTGGGGCTCTAGTGA-----------------ATTGCCATGGCTGCAGTGAATGAGCATGGTAAGTTT--CCATGGTAGTATTATTTCAC---------------------------------------TGATAATC-TATTACTACCCCCAAAGTATCTAAACATT-----------------------------------
>GG1
--TCCATACAATATTTCTAAGGCCATGGCTGCCACAATTCAGTCCTTCCCCATACATTTTGTTCAGTGG--AATTCATAATAAAAGCT---------------------TG-AGAGGCACAGGCGGGAAAAAACGGAGAGTAATGTGTTTAGCAGAGAAGCAATTTTCAAATAGTTAAGGCAGTTGATGCTCTCTCTGTGTTTGGAGAAGGCACCA------TTACTACAGATTCTTCATTGTCAGCTACGTGGAGAATGCTTTGGACTACAG----AGAAAGAACAGTTATTCATTGTACAAAATGCC-CATCTGTTTGGCAAGTTGGAGACATTCTACAGGTTATAGACGTGAAGAAGGGCACATTGAACAATGTTATCACTTTTCCTCCATCCGGAGCATTTGTCGTCGT-------------------------------------TCAACCATCCAAGTTGTTTCACCGAACGGGTCAACTTCAGGCAAGTATTT---------------------------------------------GT--------------------------------------------------------------------------------------------------------------------------------------G-TCA---------------------------------------------------------------------------------------------------------------------------------
>HB41
-TCTTTTAAAAAAATTATGAGA---------------------------AGTAGCCATTGACTAAAGAG--AGCCCCAAA---ATCTTAAAATGGGT---TAATATAT-GA-TGACAGAAAATGAATACTAACCTAAAATTAATCCGCT--GTGAAGAAGCCACTT--GAATAGTTGAGTCAACAACAAAAGCCCCTGTTGGAGGGAAAGTGATGGCATTGTTCAAGGAGGCCTTTTCAACATCAATCACCTGCAATACATCTCCAACTTGAGTTCCAAAAAGAGGGGCTTTCTCAATTATAAACAGTT-GCTCCTTCTCTGTTGTCCACAACATTCTCCATGTGGCAGAAAGGGAAGAAGAATCTGTAGTAACGAGGTCTTTTCCAAATACAGCGAGAGCATCAATTGCCTTGATTATTTGAGTTCTCTTTGATGGATTTCTTTGAG--TCTTTAGACCACGCTCCTCCCCTGAT---ATGAGATTCAGAAGATCATCCTTCGCCAGAATGGCTTCT--CTGCTTTTTGTGGGTGCAGCACCTGATGATAAGGATGAGATTACTGTGAA--TTTGTTTGTT---GTATTCGTACTCTTATG---GAACGGATTT------------------------------ATTGGCATGGCTGCAGTGAATAAGCATGGGATGTTT--CCATGTCAA--TTATTTCGC---------------------------------------TGATAATC-T---------------------------------------------------------------
>JO20
-------TAACTTTTAGTAAAC---------------------------ATAACTAATTGCTTAAAAAG-GAGCCCATA----CTGT--GAATAGAG--GTACTGAAA-TG-TGTTCAAGGTCCAACACTTACCTGAAATTTACTCGCT--GTGAAGAAACAATTT--GAATGGTGGAAGCAACAACAAAAGCACCTGATGGCGGGAAAGTGATGACATTGTTCAATGTGCTTCTGTCAACATCTATGACCTGCCGAACATCTCCAAGTGGAGTGCCAAACAAATGGGCTCTCTCTATAATAAATAGTT-GTTCCTTCTCTGTAGTCCACATCATTCTCCATGTCCCAAATA---GCCTAGAATCTGTAGTAACTGTGTCTGTTCCGAATGCAGCCAGGGAATCGATTGCGTTTATTATTTGAGAGTGCTTTGATGGATTTTTCTGCA--TTTTTAAACCACACTACTCGCCTAAA---ATTAGATTTAGAAGATTATCCCTTTTTTAAATTATTTCT--TTGTTTGATGGGGTAGCAACGTTTGAC------GATGACATTACCCTCAA--TTTCTTCCTACTAGCAATTCAATTGCAGTG---AGTTTTATATAGAATTCTGGG---AATGTATCTTA----------------------------ATATATTATTCAT----GTATCCC--TTTGATTGAT---------------------------------------------------------------------------------------------------------------
>JU21
-------TAACTTTTAGTAAAC---------------------------ATAACTAATTGCTTAAAAAG-GAGCCCTTA----CTGT--GAATAGAG--GTACTAAAA-TG-TGTTCAAGGTCCAACACTTGCCTGAAATTTACTCGCT--GCGAAGAAACAATTT--GAATGGTGGAAGCAACAACAAAAGCACCCGATGGCGGGAAAGTGATGACATTGTTCAATGTGCTTCTGTCAACATCTATGACCTGCCGAACATCTCCAACTAGAGTGCCAAACAAATGGGCTCTCTCTATAATAAATAGTT-GTTCCTTCTCTGTAGTCCACATCATTCTCCATGTCCCAAATA---GCCTAGAATCTATAGTAACTGTGTCTGTTCCGAATGCAGCCAGGGCATCGATTGTGTTTATTATTTGAGAGCGCTTTGATGGATTTTTCTGCA--TTTTTAAACCACGCTCCTCACCTAAA---ACTAGATTCAGAAGATTATCCCTTTCTGAAATTATTTCT--TTGTTTGATGGGGTAGCAACGTTTGAT------GATGACATTACCCTCAA--CTTCTTCCTACTAGCAATTCCATTGCTGTG---AGTTTTATATGGAATTCTGGG---AATGTATCTTA----------------------------ATATAGTATTCAT----GTATCCT--TTTGATTGATT---------TGCATAAACTA------------------------------------------------------------------------------------------
>KE1
------------ATTTGT-------------------------------ACTAGTCAAGATTTAACAA----ACCCTCAAA-------------------ATTAGAAG-AG-TGGCCAGAGGTGAATACTGACCGGAAATTGATCCGCT--TTGGGGAAGCAACTT--GGATGGTTGAGGAAACAACAAATGCTCCAGAGGGAGGGAATGTAATAACATTGTTCAAGCTACCATTCTCAACGTCTATGGCCTGCAGAATGTCTCCAACTTTGGTGCCAAAAATATGGGCTTTCTCTACAATGAACAGCT-GTTCTTTCTCTGTAGTCCATAGCATTCTCCAAGTCGCAGACAACGATGAAGCGTCTGTAGTAACAGAGTCCTCTCCAAACACAGCGAGAGCATCAATTGCCTTGATTATTTGGGAGCATTTTGACGAGTTGCCCTGCG--TTTTCAGGCCACGGTCCTCGCCTGCT---ATCAGATTCAGCAAATCGTCCCTCGCTAGAAGCGCTTCG--CTGCTCGTTGTTAGTGCTGCGC---------------ACTTTACTCTCGA--CTTCTTTTTC------CCGTTGGCGTGATG---AATCCCTCTTGGGATTCTGCTG--------------------TGCCATCGTTGCCATATATG----------------------------------------------------------------------------------------------------------------------------------------------------
>LF2
-TCTTTAATTTCTTTTATGATA---------------------------AGTAATCATTGATTAAAAAG--AGCCCAAAA---CTCT--AACTGGGT---TAAAATGT-GA-TGACGGAAAATGAATACTAACCTAAAATTAATCCGCT--GTGAAGAAGCCACTT--GAATGGTTGAGTCAACAACAAAAGCCCCTGTTGGAGGGAAAGTAATGACATTGTTCAAGGAGGCCTTGTCAACATCAATCACCTGCAATACATCTCCAACTTGGGTGCCAAACAAGGGGGCTTTCTCAATTATAAACAGTT-GCTCCTTCTCTGTTGTCCACAACATTCTCCACGTAGCAGAAAGGGAAGAAGAAT-------------------------------------------------------------------------------------------------------------------------------------------------------------------------------------------------------------------------------------------------------------------------------------------------------------------------------------------------------------------------------------------------------------------------------------------------------------------
>MC0
-----------TTTTGATTTGA---------------------------AGTAGTCATTGACTAAAAAG--AGCCCAAAA---A-GT--ATCTGGGT---TAATATAT-GA-CAACTGAAAATGAATACTAACCTAAAATTAATCCGCT--GTGAAGAAGCCACTT--GAATGGTTGAGTCAACAACAAAAGCTCCACTTGGAGGGAAAGTGATGACATTGTTCAAGGAGGCCTTGTCAACATCAATCACCTGCAATACATCTCCAACTTGGGTGCCAAATAGAGGGGCTTTCTCAATTATAAACAGTT-GTTCCTTCTCTGTCGTCCACATCATTCTCCATGTGGCAGAAAGGGAAGAAGAATCTGTAGTAATGATGTCTTCTCCTAGTACAGCGAGGGCATCAATTGCCTTGATTATTTGGGTTCTCTTTGATGGGTTGCTTTGAG--TCTTTAGACCACGCTCCTCCCCTGAT---ATGAGATTTAGAAGATCATCCCTTGCCAGAATGGCTTCT--CTGCTCTTTGTGGGTGCAGCACCTGATGATAATGTTGAGATTACTGTGAA--CTTGTTTTGG---GTGTTCATTCTTTTGTA---GAATTGATTTCGGGGTGTAGTGAGATGAAGTTTTGTAG--ATTGCCATGGCTGCAGTGAATGAGCATGGCGAGTTT--CCATGTTAA--TTATTTCAC----------------------------------------------------------------------------------------------------------------
>MT0
--------------------------------------------------------ACTGATTGAACTG--AA-ACAAAA---ATAT--AACTGGGTTATTAATATAT-GA-TGAGGGAAAATGAATACTGACTTAAAATTAATCCGTT--GTGAAGAAGCCACTT--GAATGGTTGAGCCAACAACAAAAGCACCTGTTGGAGGGAAAGTGATGACATTGTTCAAGGAGGCCTTATCAACATCAATGACCTGCAACACATCTCCAACTTGGGTGCCAAAGAGAGGGGCTTTCTCAATTATAAAAAGCT-GCTCCTTCTCTGTTGTCCACACCATTCTCCACGTGGCAGAAAGGGAAGAAGAATCTGTAGTGACAATGTCTTCTCCAAATGCAGCAAGAGCATCAATTGCCTTGATTATTTGGCTTCTCTTTGATGGATTGGTTTGGG--TTTTTAGACCACGTTCTTCCCCTGAT---ATGAGATTCAGAAGATCATCTCTTGCCAGAATGGTTTCT--CTGCTTTTTGTGTTTGCAGCACCAGAT------GATGAGATTGGTTTGAG--TTTGTTTTTG---CTGATTTTATTGTTGTG---GAATTG-------------GAAAGATGAAGTTTCATAGCCATTGTCATGGCTGCAGTGAATGAGCATGCTCTGTTT--TCATGTTAA--TTATTTGAC---------------------------------------TGATAATC-TA--------------------------------------------------------------
>NN48
-TCTTTAAAAACATTTATGAGA---------------------------AGTGACGATTGACTAAGAAG--AACCCAAAA---ATGT--AACTGGGT---TAATATAA-GT-TGACGAAAAATGAATACTAACCTAAAATTAATCCGCT--GTGAAGAAGCTAGTT--GAATGGTTGAGTCAACAACAAAAGCCCCTGTTGGAGGGAAAGTGATAACATTGTTCAACGAGGCCTTGCCAACATCAATCACCTGCAAGACATCTCCAACTTGGGTACCAAATAGAGGGGCTTTCTCAATTATAAAAAGTT-GCTCCTTCTCTGTTGTCCACAGCATTCTCCATGTGGAAGAAAGGGAAGAAGAATCTGTACTAATGATGTCTTCTCCAAATGCAGCAAGAGCATCAATAGCCTTAATTATTTGGGTTCTCTTTGATGGATTGCTTTGAG--TCTTTAGACCACGTTCCTCCCCGGAT---ATGAGATTTAGAAGATCATCTCTTGCCAGAATGGCTTCT--CTGCTTTTTGTGGGTGCAGGACCTGATGGTAACGATGAGATTCCTCTGAA--TTTGTTTTGG---GTATTCATACTGTTACG---GAATTGGTTTGGGGGTGTAGTGAGATGAAGTGTCGTAGACATTGCCATGGCTGCAGTGAATGAGCATGGCGAGTTT--CCATGTTAG--TTAATTCAC---------------------------------------TGATAATCTTTTTTTTATATA-AAATCAT---TATATTAAAACAAACAAAACTTTCGATTTACAAAAA-----
>PA42
-TCTTCAAAAAAAAGTATAAGA---------------------------AGTAGCCATTGACTTAATAG--AGCCCAAAA---A-GT--AACTAGGT---TAATATAT-GATTGATGGAAAATGAATACTAACCTAAAATTAATCCGCT--GTAAAGAAGCCACTT--GAATGGTTGAGTCAACAACAAAAGCCCCTGTGGGAGAGAAAGTGATGACATTGTTCAAGGAGGCCTTGTCAACATCAATCACCTGCAATACATCTCCAACTTGGGTACCAAACAGAGGGGCTTTCTCAATTATAAACAGTT-GCTCCTTCTCTGTTGTCCACAGCATTCTCCAGGTGGCAGAAAGGGAAGAAGAATCTGTAGTAATGATGTCTTCTCCAAGTACAGCGAGAGCATCAATTGCCTTGATTATTTGGGTTCTCTTTGATGGATTGCTTTGAG--TCTTTAGACCACGCTCCTCCCCTGAT---ATGAGATTTAGAAGATCATCCTTTGCCAGAATAGCTTCT--TTCCTTTTTGTGGGTGCAGCACCTGA-------GATGAGATTACTGTGAA--TTTGTTTCTA---GTATTCAAACTGTTATG---GAATTGATTAGTTTGTGTAGTGAGATGGAGTGTCGTAG--ATTGCCATGGCTGCAGTGAATGAGCACGGTCTGTTT--CCATGTTAA--GTATTTCAC---------------------------------------CAAGAACA-TTCCATTTGCCTTCATGGAG---CACATCAAGTT--------TTCCAGATTTTTATCCAC----
>PB33
------------------------------------------ATATATTTCTAATTTACTTTTAACAACGACTCCCAAAA-------------------AAAAATTGA-AA-AAGCCAGAGATGAATGCTGACCTGAAATTGATCCGCT--TCGGTGAAGCAACTT--GGATGGTTGAGGAAACAACGAATGCTCCAGAGGGAGGGAATGTAATTACATTGTTCAAGCTGCCCTTCTCAACGTCTATGGCCTGCAGAATGTCTCCAACTTTGGTGCCAAAAACATGGGCTTTCTCTACAATGAACAGCT-GTTCTTTCTCTGTAGTCCATAGCATTCTCCAAGTAGCAGATAAAGATGAAGCATCCGTAGTAACGGAGTCCATTCCAAACACAGCGAGAGCATCGATTGCCCTGGTTATTTGAGAGCATTTTGATGAGTTTCCCTGCG--TTTTCAGGCCACGTTCCTCGTCGCCA---ATCAAATTCAGCAAATCGTCCCTCGCAAGAAGCGCTTCG--CTGCTAGTCGTTCGCGCTGCGC---------------ACTTTAGTCTCGA--CTTCTTCTTC------CCATTGGCATGAAG---AAACCCACTTGGGATTCTGCT-------ATTGTAACAGCCATAGCCAATGC---------------------------------------------------------------------------------------------------------------------------------------------------------------
>PF1
-TCTTTAAAATTTATAATGAGA---------------------------AGTAACGATTAACTGAAAAG--AGCCCAAAA---ATGT--AACTGGGT---TGATATAT-GG-TGACGGAGAATGAATACTAACCTAAAATTAATCCTCT--GCGAAGAGGCCACTT--GAATGGTTGAGTCAACAACAAAAGCCCCTGTTGGAGGGAAAGTGATGACATTGTTCAAGGAGGACTTGTCAACATCAATCACCTGCAAGACATCTCCAACTTGGGTGCCAAATAGAGAGGCTTTCTCAATTATAAAAAGTT-GCTCCTTCTCTGTTGTCCACAGCATTCTCCATGTGGCAGAAAGGGAAGAAGAATCTGTAGTAATGATGTCTTGTCCAAATGCAGCAAGAGCATCAATTGCCTTGATTATTTGAGTTCTCTTTGATGGATTGCTTTGGG--TCTTTAGACCGCGTTCCTCCCCTGAT---ATGAGATTTAGAAGATCATCTCTTGCCAGAATGGCTTCT--CTGCTTCTTGTAGGTGTAGCACCTGATGATAATGATGAGATTACTGTGAA--TTTGTTTTTG---GTATTCTTACTGTTACG---GAATTGGTTTGGGGGTGTGGTGAGATGAAGTGTCGTAG--ATTGCCATGGCTGCACTGAATGAGCATGGTCTGTTT--CCGTGTAAA--TTATTTCAC----------------------------------------------------------------------------------------------------------------
>PFM1
--TCTTTAAAAAAGTCATGAGA---------------------------AGCAGCCATTGATTAAATAG--AACCCAAAA---A-GT--AACTGGGT---TAATATCT-GATTGATAGAAAATGAATACTAACCTAAAATTAATCCGCT--GTAAAGAAGCCACTT--GAATGGTTGAGTCAACAACAAAAGCCCCTGTCGGAGGGAAAGTGATGACATTATTCAAGGAGGCCTTGTCAACATCAATCACCTGCAATACATCTCCAACTTGGGTGCCAAACAGAGGGGCTTTCTCAATTATAAACAGTT-GCTCCTTCTCTGTTGTCCACAGCATTCTCCAAGTGGCAGAAAGGGAAGAAGAATCTGTAGTAATGATGTCTTCTCCAAATACAGCGAGAGCATCAATTGCCTTGATTATGTGGGTTCCCTTTGATGGATTGCTTCGAG--TCTTTAGACCACGCTCCTCCCCTGCT---ATGAGATTTAGAAGATCATCCTTTGCCAGAATGGCTTCT--TTCCTTTTTGTCGGTGCAGCACCTGATGATAATGATGAGATTACTGTGAA--TTTGTTTCTA---GTATTCAAACTGGTATG---GAATTGATTTGGTTGTGTGGTGAGATGAAGTGCCGTAG--ATTGCCATGGCTGCAGTGAATGAGCAGAGTCTGTTT--CCATGTTAA--TTATTTCAC---------------------------------------AGAACATT-CAGTTTTCACTT-AATAGAG---CACATCAAGTT--------TTTCAGATTTTTATCCGC----
>PG28
--------------------------------------------------TTAACAATTCTTTAACAA----AACCAAAGA--------AAATAG----ATTGGAAGA-GG-TGACAATTGGTGAATACTCACCTGAAATTAATCCGCT--TCGGGGAAGCAACCT--GGATGGTTGAGGAAACAACAAATGCTCCAGAGGGAGGGAATGTAATTACATTGTTCAAACTGCCCTTCTCAACGTCTATGGCCTGCAGAATGTCTCCAACTTTGGTGCCAAAAACATGGGCTTTCTCTACAATGAACAGCT-GTTCTTTCTCTGTAGTCCATAGCATTCTCCAAGTAGCAGACAACGATGAAGCATCCGTAGTAACAGAGTCTTCTCCAAACACAGCGAGAGCATCGATTGCCTTGGTTATTTGGGAACACTTTGATGAGTTGCCCTGCG--TTTTCAGGCCACGGTCTTCGCCTGCA---ATCAGATTAAGCAAATCGTCTCTCGCAAGAAGCGCTTCG--CTGCTCGTTGTTCGTGCTGCGC---------------ACTTTACTCTCGA--CTTGTTCTTC------CCGTTGGCACGATGAATAATCCCACTTGGTATTCTGCT-------ATTTTGAGAGC---TGCCATCGTTTCCATAAATG----------------------------------------------------------------------------------------------------------------------------------------------------
>PH2
-TCTTTAAAATTTATAATGAGA---------------------------AGTAACGATTAACTGAAAAG--AGCCCAAAA---ATGT--AACTGGGT---TGATATAT-GG-TGACGGAGAATGAATACTAACCTAAAATTAATCCTCT--GCGAAGAGGCCACTT--GAATGGTTGAGTCAACAACAAAAGCCCCTGTTGGAGGGAAAGTGATGACATTGTTCAAGGAGGACTTGTCAACATCAATCACCTGCAAGACATCTCCAACTTGGGTGCCAAATAGAGAGGCTTTCTCAATTATAAAAAGTT-GCTCCTTCTCTGTTGTCCACAGCATTCTCCATGTGGCAGAAAGGGAAGAAGAATCTGTAGTAATGATGTCTTGTCCAAATGCAGCAAGAGCATCAATTGCCTTGATTATTTGAGTTCTCTTTGATGGATTGCTTTGGG--TCTTTAGACCGCGTTCCTCCCCTGAT---ATGAGATTTAGAAGATCATCTCTTGCCAGAATGGCTTCT--CTGCTTCTTGTAGGTGTAGCACCTGATGATAATGATGAGATTACTGTGAA--TTTGTTTTTG---GTATTCTTACTGTTACG---GAATTGGTTTGGGGGTGTGGTGAGATGAAGTGTCGTAG--ATTGACATGGCTGCACTGAATGAGCATGGTCTGTTT--CCGTGTAAA--TTATTTCAC---------------------------------------TATTTTAT-TTGATATAGATGCATAATAT----------------------TTATTCATTTTTGATG------
>PM29
-------------------------------------------------------------TTAACAA----ACCCACAAAG------AGAACA-----GATTTGAAG-AG-TGCCCAGAAGTGAATACTGACCTGAAGTTGATCCTCT--TTGGGGAAGCAACTT--GGATGGTTGAGGAAACAACAAATGCTCCAGAGGGAGGGAATGTAATTACATTGTTCAAGCTGCCCTTCTCAACGTCTATGGCCTGCATAATGTCTCCAACTTTGCTGCCAAAAACATGGGCTTTCTCTACAATGAACAACT-GTTCTTTCTCTGTAGTCCATAGCATTCTCCAAGTAGCAGATAACGATGAAGCATCCGTAGTAACAGAGTCCTCTCCAAATACGGCGAGTGCATCGATTGCCTTGGTTATTTGGGAGCATTTTGATGAGTTGCCCTGCG--TTTTCAGGCCACGGTCCTCGCCTGCA---ATAAGATTCAGCAAATCGTCCCTCGCTAGAAGCGCTTCG--CTGCTCGTAGTCCGCGCTGCGC---------------TCTTTGCTCTCCA--CTTC---TTC------CAGTTGGGATGATG---AATCCCTCGTGGGATTCTGCT---------------------------------------------------------------------------------------------------------------------------------------------------------------------------------------------
>PS27
-------------------------------------------------------------TTAACAA----AACCAAAGA--------AAATAG----ATTGGAAGA-GG-TGACAATTGGTGAATACTCACCTGAAATTAATCCGCT--TCGGGGAAGCAACCT--GGATGGTTGAGGAAACAACAAATGCTCCAAAGGGAGGGAATGTAATTACATTGTTCAAACTGCCCTTCTCAACGTCTATGGCCTGCAGAATGTCTCCAACTTTGGTGCCAAAAACATGGGCTTTCTCTACAATGAACAGCT-GTTCTTTCTCTGTAGTCCATAGCATTCTCCAAGTAGCAGACAACGATGAAGCATCCGTAGTAACAGAGTCTTCTCCAAACACAGCGAGAGCATCGATTGCCTTAGTTATTTGGGAACACTTTGATGAGTTGCCCTGCG--TTTTCAGGCCACGGTCTTCGCCTGCA---ATCAGATTCAGCAAATCGTCTCTCGCTAGAAGCGCTTCG--CTGCTCGTTGTTCGTGCTGCGA---------------ACTTTACTCTCGA--CTTGTTCTTC------CCGTTGGCACGATGAATAATCCCACTTGGTATTCTGCT-------ATTTTGAGAGC---TGCCATCGTTTCCATAAATGA---------------------------------------------------------------------------------------------------------------------------------------------------
>PS30
------AAAAAAACGTATAAGA---------------------------AGTAGCCATTGACTTAATAG--AGCCCAAAA---A-GT--AACTGGGT---TAATATAT-GATTGATGGAAAATGAATACTAACCTAAAATTAATCCGCT--GTAAAGAAGCCACTT--GAATGGTTGAGTCAACAACAAAAGCCCCTGTGGGAGGGAAAGTGATGACATTGTTCAAGGAGGCCTTGTCAACATCAATCACCTGCAATACATCTCCAACTTGGGTGCCAAACAGAGGGGCTTTCTCAATTATAAACAGTT-GCTCCTTCTCTGTTGTCCACAGCATTCTCCAGGTGGCAGAAAGGGAAGAAGAATCTGTAGTAATGATGTCTTCTCCAAGTACAGCGAGAGCATCAATTGCCTTGATTATTTGGGTTCTCTTTGATGGATTGCTTTGAG--TCTTTAGACCACGCTCCTCCCCTGAT---ATGAGATTTAGAAGATCATCCTTTGCCAGAATAGCTTCT--TTCCTTTTTGTGGGTGCAGCACCTGA-------GATGAGATAACTGTGAA--TTTGTTTCTA---GTATTCAAACTGTTATG---GAATTGATTAGTTTGTGTAGTGA-----------------ATTGCCATGGCTGCAGTGAATGAGCACGGTCTGTTT--CCATGTTAA--GTATTTCAC------------------------------------------------------TTGCCTTCATGGAG---CACATCAAGTT--------TTCCAGATTTTTATCCACAATC
>PSF43
-TCTTTAAAAACATTTATGAGA---------------------------AGTAGCTATTGACTAAGAAG--AACCCAAAA---ATGT--AACTGGGT---TAGTATAT-GT-TGACGAAAAACGAATACTAACCTAAAATTAATCCGCT--GTGAAGAAGCCACTT--GAATGGTTGAGTCAACAACAAAAGCCCCTGTTGGAGGGAAAGTAATGACATTATTCAAGGAGGACTTGTCAACATCAATCACCTGCAAGACATCTCCAACTTGGGTACCAAATAGAGGGGCTTTCTCAATTATAAAAAGTT-GTTCCTTCTCTGTTGTCCACAGCATTCTCCATGTGGCAGAAAGGGAAAAAGAATCTGTAGTAATGATGTCTTCTCCAAATGCAGCAAGAGCATCAATAGCCTTGATTATTTGGATTCTCTTTGCTGGATTGTTTTGAG--TCTTTAGACCACGTTCCTCCCCTGAT---ATGAGATTTAGAAGATCATCTCTTGCCAGAATGGCTTCG--GTGTTTTTTGTGGGTGCAGCACGTGATGGTAACGATGAGATTCCTGTGAA--TTTTTTTTGG---GTATTCTTACAGTTACG---GAATTGGTTTGGGGGTGTAGTGAGATGAAGTATAGTAG--ATTGCCATGGCTGCAGTGAATGAGCATGGCCAGTTT--CCAAGTTTA--TGTTGTTAT---------------------------------------TTCACATG-GACTGATAAATT-ATATTAA---AACA--------AAAAAAACTTTAGACTTACGAAAA-----
>PTA0
-TTTTT-----AAATTATGAGA---------------------------AGTGGCCATTAACTAAAAAG--AGTCCAAAA---A-GT--AACTGGGT---TAATAT--------------AATGAATACTGACCTAAAATTGACCCGCT--GTGAAGAAGCCACTT--GAATGGTTGAGTCAACAACAAAAGCCCCTGTTGGAGGGAAAGTGATGACATTGTTCAAGGAGGCCTTGTCAACATCAATCACCTGCAATACATCTCCAACTTGGGTGCCAAACAGGGGGGCTTTCTCAATTATAAACAATT-GCTCCTTCTCTGTTGTCCACAACATTCTCCACGTGGCAGAAAGGGAAGAAGAATCTGTGGTAATCATATCTTTTCCAAATACAGCGAGAGCATCAATTGCTTTGATTATTTGGCTTCTCTTTGATGGATTGCTTCGAG--TCTTTAGACCACGCTCCTCCCCTGAT---ATGAGGTTCAGAAGATCATCCTTTGCCAGAATGGCTTCT--CTGCTTTTTGTGGGTGCAGCACCTGATGATAATGATGAGATTACTGTTAA--TTTGGTTTTG---GTATTCTTACTGTTATG---GACTTGATTTGGGGGTGTAGCGAGATGAAGTGTCGTA---ATTGCCATGGCTGCAGTGAATGAGCATAGTGTTTTT--CCATGTTAA--GTATTTCAC----------------------------------------------------------------------------------------------------------------
>RC54
-TCTTTAAAAACATTTATGAGA---------------------------AGTAACCATTGACTAAGAAG--AACCCAAAA---ATGT--AACTGGGT---TAATATAA-GA-TGACGAAAAATGAATACTAACCTAAAATTAATCCGCT--GTGAAGAAGCCACTT--GAATGGTTGAGTCAACAACAAAAGCCCCTGTTGGAGGGAAAGTGATAACATTGTTCAAGGAGGCCTTGCCAACATCAATCACCTGCAAGACATCTCCAACTTGGGTACCAAATAGAGGGGCTTTCTCAATTATAAAAATTT-GCTCCTTTTCTGTTGTCCACAGCATTCTCCATGTGGCAGAAAGGGAAAAAGAATCTGTAGTAGTGATGTCTTCTCCGAATGCAGCAAGAGCATCAATAGCCTTAATTATTTGGGTTCTCTTTGATGGATTGCTTTGAG--TCTTTAGACCACGTTCCTCCCCTGAT---ATGAGATTTAGAAGATCATCTCTTGCCAGAATGGCTTCT--CTGCTTTTAGTGCGTGAAGCACCTGATGGTAACGATGAGATGCCTGTGAA--TTTGTTATGG---GTATTCTTACTGTTACG---GACTTGGTTTGGGGGTGTAGTGA-ATGAAGTGTCGTAGACATTGCCATGGCTGCAGTGAATGAGCATGGCGAGTTT--CCATGTTAG--TTAATTCAC---------------------------------------TGATAATC-T---------------------------------------------------------------
>RR55
-TCTTTAAAAACATTTATGAGA---------------------------AGTAACCATTGACTAAGAAG--AACCCAAAA---ATGT--AACTGGGT---TAATATAA-GA-TGACGAAAAATGAATACTAACCTAAAATTAATCTGCT--GTGGAGAAGCCACTT--GAATGGTTGAGTCAACAACAAAAGCCCCTGTTGGAGGGAAAGTGATAACATTGTTCAAGGAGGCCTTGCCAACATCAATCACCTGCAAGACATCTCCAACTTGGGTACCAAATAGAGGGGCTTTCTCAATTATAAAAATTT-GCTCCTTCTCTGTTGTCCACAGCATTCTCCATGTGGCAGAAAGGGAAAAAGAATCTGTAGTAGTGATGTCTTCTCCAAATGCAGCAAGAGCATCAATAGCCTTAATTATTTGGGTTCTCTTTGATGGATTGCTTTGAG--TCTTTAGACCACGTTCCTCCCCTGAT---ATGAGATTTAGAAGATCATCTCTTGCCAGAATGGCTTCT--CTGCTTTTAGTGCGTGAAGCGCCTGATGGTAACGATGAGATTCCTGTGAA--TTTGTTATGG---GTATTCTTACTGCTACG---GAATTGGTTTGGGGGTGTGGTGA-ATGAAGTGTCGTAGACATTGCCATGGCTGCAGTGAATGAGCATGGCGAGTTT--CCATGTTGG--TTAATTCAC---------------------------------------TGATAATC-TTAAAACACACA-AA-------------------------------------------------
>SA1
-TCTTCAAAAGAAAGTATGAGA---------------------------AGTAGCCATCAACTAAATAG--AGCCCAAAA---A-GT--AACTGGGT---TAATATAT-GATTGATGGAAAACGAAAACTAACCTAAAATTAATCCGCT--GTAAAGAAGCCACTT--GAATGGTTGAGTCAACAACAAAAGCCCCTGTAGGAGGGAAAGTGATGACATTGTTCAAGGAGGCCTTGTCAACATCAATCACCTGCAACACATCTCCAACTTGGGTGCCAAACAGAGGGGCTTTCTCAATTATAAACAGTT-GCTCCTTCTCTGTTGTCCACAGCATTCTCCAGGTGGCAGAAAGGGAAGAAGAATCTGTACTAATGATGTCTTCTCCAAATACAGCGAGAGCATCAATTGCCTTGATTATGCGGGTTCTCTTTGATGGATTGCTTTGAG--TCTTTAGACCACGCTCCTCCCCTGAT---ATGAGATTCAGAAGATCATCTCTTGCCAGAATAGCTTCT--TTCCTTTTTGTGGGTGCAGCACCTGATGATAATGATGAGATTACTGTGAA--TTTGTTTCGA---GTATTCGAACTGTTGTG---GAATTGATTAGGTTGTCTGGTGA-ATGGAGTGTCGTAG--ATTGCCGTGGCTGCCGTGAATGAGCACGGCCTGTTT--CCATATTAA--GTATTTCAC----------------------------------------------------------------------------------------------------------------
>SC0
-CTTTAATTTTTATTTATAAGA---------------------------AGTAACGATTGACTAAAAAG--A--CCCGAT---CTGT--AACTGGGT---TAACATAT-GA-TGAGGTAAATTGAATACCAACCTAAAATTAATCCGCT--GTGAAGAAGCCACTT--AAATGGTTGAGCCAACAACAAAATACCCCGTTAGAGGAAAAGTGATGACATTGTTCAAGGAGGCCTTGTCAACATCAATCGCCTGCAACACATCTCCAACTTGGGTGCCAAATAGAGGGGCTTTTTCAATTATAAAAAGTT-GCTCCTTCTCTGTTGTCCACAGCATTCTCCAAGTCGCAGAAAGGGAAGAAGAATCTGTAGTAATGATGTCTTCTCCAAACGCAACGAGAGCATCAATTGCCTTGATTATTTGGCTTCTCTTTGATGGATTGCTTTGAG--TTCTTAGACCATGTACCTCCCCTGAT---ATGAGATTCATAAGATCATCTCTTGCCAGAATGGCTTCT--CTGCTTTTTGTGGGTGCAGCACCTGAT------GATGAGATGTCTCTGAA--TTTGTTTTTG---GTTTTCTTGCTGTTATG---GAATTAGTTTGGGTATGCCGTGAGATGAAGTGTGGTAG--ATTGCCATGGCTGCAGTGAATGAGCATGGAGTGTTT--CTATACTTA--TTTCA--------------------------------------------------------------------------------------------------------------------
>SG23
-ATCTTGAATATTTTTGAAAAC---------------------------ATAACCAATTGATTAAAAAG-GAACCCATAA---CTGT--CGGTGAAG--GGACTGAAA-TG-TGTTTAGAAAGCAACACTTGCCTGAAATTTACTCGCT--GTGAAGAAACAATTT--GAATGGTGGAAGCAACAACAAAAGCACCTGATGGCGGGAAAGTGATGACATTGTTCAAGATGCTCCTGTTAACATCTATGACCTGCAGAATGTCTCCAACTTGGGTGCCAAACAGATGGGCTTTCTCAATAATAAATAGTT-GTTCCTTCTCTGTAGTCCACATCATTCTCCATGTCCCGGAAA---GCCTAGAATCTGTAGTAACTGTGTCTGTTCCGAATGCAGCCAGAGCATCAATCGCGTTTATTATTTGGGATCGTTTCGCTGGATTTTTCTGCG--TTTTTAAACCACGCTCCTCTCCTGAA---ATTAGATTCAGAAGATTATTCCTTGCTGAAATTGCTTCT--TTGGTTGCTAAGGGAGCAACGTCTGAT------GATGAAATTACCCTCAA--CTTCTTACTACTAGCTATTCCATTGCTCTG---AATTTTATTTGGAAATCTGGT----TTAATTGTGACAGCCATTGTAATAGCCACAGAGTATGAGCAGGGTGTGTAT--CCATATCCA--TTCGTCATGAT-------------------------------------CGATAATTTTCCTTAT---------------------------------------------------------
>SS22
----------ATTTTTGAAAAC---------------------------ATAACCAATTGCTTAAAAAG-GAACCCATAA---CTGT--GGGTGGAG--GGACTGAAA-TG-CGTTTAGAAAGCAACACTTGCCTGAAATTTACTCGCT--GTGAAGAAACAATTT--GAATGGTGGAATCAACAACAAAAGCACCTGATGGCGGGAAAGTGATGACATTGTTCAAGGTGCTCCTGTCAACATCTATGACCTGCAGAATGTCTCCAACTTGGGTGCCAAACAGATGGGCTTTCTCAATAATAAATAGTT-GTTCCTTCTCTGTAGTCCACATCATTCTCCATGTCCCGGAAA---GCCTAGAATCTGTAGTAACTGTGTCTGTTCCGAGTGCAGCCAGAGCATCAATCGCGTTTATTATTTGGGAGCGTTTCGATGGGTTTTTCTGCG--TTTTTAAACCACGCTCCTCGCCTGAA---ATTAGATTCAGAAGATTATTCCGTGCTGAAATTGCTTCT--TTGGTTGCTAAGGGAGCAACGTCTGAT------GATGAAATTACCCTCAA--CTTCTTACTACTAGCAATTCCATTGCTCTG---AATTTTATTTGGAAATCTGGT----TTAATTGTGACTGCCATTGCAACGGCCACTGCGTATGAGCAGGGCGTGTATCACCATATCCA--TTCGTC-------------------------------------------------------------------------------------------------------------------
>SV36
-----------------------------------------------------------GATAAAAAAGGCAGTCCATAAA--ATTT------------CCCCTGGAA-AA-TGATCACAAACAAATACTCACCTAAAATTAATCCGCT--GTGAAGAAGCAACTT--CAATGGTGGAACCTACAACAAATGCTCCCGATGGAGGAAAAGTAATAACATTGTTTAAGGTTCCCTTCTCAACACTTATGGCCTGCAGGATATCTCCAACTTTAGTGCCAAACAAATAGGCATTCTCCACAATAAACAGCT-GCTCCTTCTCTGTAGTCCACAACATTCTCCATGTGGAAGACA---GCTTATAATCTGTGGTTACTGTGTCTTCTCCAAATACAGCAAGAGCATCAATTGCCTTGATTATTTGAGACCGCTTTGATGGATTCCCCTGCG--TTTTTAGTCCACGCTCTTCACCTGCA---ATCAGATTTAGCAGATCATCCCTTGCCAGAATTGCGTCTCTCCACTTTTTGCGGGTGCAGCACCTGAT------AATGATATTACTCTTAGGTTTTTTTTCTATTGCTGTTCCCATGGGTATG---AAGTTGATCTGGGGTTCTGCTG--ATGAATTGTGACAGA------CATAGCTGTAGTATGTGAATAAGGTGTGTTT--CCGTATTTG--TTTTAAAAG---------------------------------------TAAATTTATTAAATATTAGCA-----------------------------------AAATT------------
>TA17
ATTTTAATAAATTTTTGTAAAC---------------------------ATAACTCATTGCTTAAAAAG-GAGCCCATAA---CTAT--GGATGGAG--GTACTGAAA-TG-TGTTTAGAATCCAACACTTGCCAGAAATTTACTCGCT--GTGAAGAAACAATTT--GAATGGTGGAAGCAACAACAAAAGCACCCGACGGCGGGAAAGTGATGACATTATTCAATGTGCTTCTGTTAACATCTATGACCTGCAGAATGTCTCCAACTTGAGTGCCGAACAGATGGGCTTTCTCTATAATAAATAGCT-GTTCCTTCTCAGTAGTCCAAATCATTCTCCATGTCCTGGACA---GCCTAGAATCTGTAGTAACTGTGTCTGTTCCGAATGCAGCCAGAGTATCGATTGCGTTTATTATTTGAGAGCGCTTTGAGGAGTTTTTCTGCG--TTTTTAAACCGCGCTCCTCGCATGAA---ATTAGATTCAGAAGATTATCCCTTGCTGAAATTGCTTCT--TTGTTTTCTGGAATAGCAACGTCTGAT------GATGACATAACCCTCAA--CTTCCTCCTGCTAGCAATTCCATTGCTGTG---AGTTTTATATGGAATTCTCGG---ATTAACTGCGAAACCCATTGCAACAGCCATTGCGTATGGACGGGTTGTGTAT--CCATACCCA--TTT----------------------------------------------------------------------------------------------------------------------
>TB39
-------TAAATTTTTGAAAAA---------------------------ATAGTCAATTGCTAAAATAG-AAGCCCATAAA--CTGT--GGATGGAT--GAGGTAAAA-TG-TGATCAGAAACCAATACTTGCCTGAAATTAACTCGCT--GTGAAGAAACAACTT--GAATGGTGGAAGCAACAACAAAAGCACCTGATGGAGGGAAAGTGATGACATTGTTCAAGGTGCCACTGTCAACATCTATAACCTGCAGGATGTCTCCAACTTGGGTGCCAAACAGATGGGCTTTCTCAACAATAAATAACT-GTTCTTTCTCTGTAGTCCATAACATTCTCCATGTGCCAGAGA---GCGAAGAATCTGTAGTAACTGTGTCTGTTCCATATACAGCCAGAGCATCAATTGCCTTGATTATTTGGGATCGTTTTGACGGGTTTTTTTGCG--TTCTTAAGCCTCGCTCCTCGCCTGAA---ATTAGATTCAGCAGATTATCCCTTGTGATAATTGCTTCT--CTGTTTGCTGTGGGTACAACACCTGAT------GATGAAATTACTTTCAA--CTTCTTACTCTTACGACCTCCACTAATATG---AATTTTATTGGAAAATCTGGTG--ATTAATTATGATAGCCATT------------CTATGTCTGCAAGTTCTGCTA--ACAAATTAG--AAAAATAAA---------------------------------------ACAAAGTGTT-----TGAGCA-AACTTACCTACCTAAAAAT--------------------------------
>TC31
------------ATTTGT-------------------------------GCTAGTCAAGATTTAACAA----AACCACAAA-------------------ATTGTAAG-AG-TGGCCAGAGGTGAATACTGACCTGAAATTGATCCGCT--TTGGGGAAGCAACTT--GGATGGTTGAGGAAACAACAAATGCTCCAGAGGGAGGGAATGTAATCACGTTGTTCAATCTACCCTTCTCCACGTCTATGGGCTGCAGAATGTCTCCAACTTTGGTGCCAAAAATATGGGCTTTGTCTACAATGAACAGCT-GTTCTTTCTCTGTAGTCCATAGCATTCTCCAAGTAGCGGACAACGATGAAGCATCGGTAGTAACAGAGTCCTCTCCAAACACAGCGAGAGCATCAATTGCCTTGATTATTTGGGAGCATTTCGATGAGTTGCCCTGCG--TTTTCAGGCCACGGTCCTCGCCTGCA---ATCAAATTCAGCAAATCGTCCCTCGCTAGAAGCGCTTCG--CTAGTCGTTGTTCGTGCTGCGC---------------ACTTTGCTCTCGA--CTTC---TTC------CAGTTGGCGTGATG---AATCTCACTTGGGATTCTGCT----------------------GCCATCGTTGCCATAAAT--------TATGTGTA-TTATATTGTGTTTATTTC------------------------------------------------------------------------------------------------------------------
>TN1
-------TAATTTTTTGAAAAA---------------------------ATAACCAATCCGTACAAAAACAAGGCCGTAA-----------ATGGAT--GAGTTCAAA-TG-TGATGAGAAACTACTACTTGCCTGAAATTAACTCGTT--GTGAAGAAACAACTT--GAATGGTGGAAGCAACAACAAAAGCACCTGATGGAGGGAAAGTTATGACATTGTTCAAGGTGGCACTGTCAACATCAATGACCTGCAGGATGTCGCCAACTTGAGTGCCAAACATAGGGGCTTTCTCAACAATAAACAGCT-GCTCTTTCTCTGTAGTCCATACCATTCTCCATGTGCGAGAAA---GCGAAGAATCTGTAGTAACTGTGCCTGCTCCAAATACAGCCAGAGCATCAATTGCTTTGATTATTTGGGAGCATTTTGATGGGTTTTTCTGCG--TTCTTAAACCACGTTCCTCGCTTGAA---ATTAGATTTAACAGATCATCCCTTGCTAAAATTGCTTCT--CTGCTTGATGTGGGTACAACACCTGAT------GATGATATCACCTTCAA--TTTCATACTATTACGATTCCCATTGCCATG---AATTTTACATGGAGATCTGGTGG-ATTAATTATGGCAGCCATTGCCGGAGCCATGTTGGCTGAGCA-GGCGTGTTT--CCATATCCA--TGTTTAGAAC--------------------------------------TCATAATGTT--------------------------------------------------TGAA---------
>TO14
------ATAGCTTTTTATAAAC---------------------------ATAACCAATTGATTAAAAAG-GAGACCATAA----TGT--GGGTGGAG--GTACTGAAA-TG-TGTTTAAAAAGCAACACTTGCCTGAAATTTACTCGCC--GTGAAGAAACAATTT--GAATGGTGGAAGCAACAACAAAAGCACCTGATGGTGGGAAAGTGATGACATTGTTCAAGGTGCTTCTGTTAACATCTATGACCTGCAGAATGTCTCCAACTTGGGTCCCACATAGATGGGCTTTCTCTATAATAAACAGTT-GTTCCTTCTCTGTAGTCCACATCATTCTCCATGTCCCGGACA---GCTTAGAATCTGTAGTAACCGTGTCTGTTCCGAGTGCAGCCAGAGCATCAATTGCGTTTATTATTTGAGAGCGCTTTGATGGGTTTTTCTGCG--TTTTTAAACCACGTTCCTCGCCTGAA---ATTAGATTCAGAAGATTATCCCTTGCTGAATTTGCTTCT--TTGTTTGCTGGGGGAGCAACGTCTGAT------GATGAAATTACCCTCAA--CTTCTTCCTACAAGCAATTCCATTGCTGTG---AATTTTATATGGAATTCTGGG---ATTAATTGCGACAGCCATTGCAATAGCCATAGCGTATGCGCAGGTTGTGTAT--CCATATACA--TTTGTC--------------------------TTATTTACTTTATGATCGATAACTTTCCTCTTCTCTA-CCCTAT---------------------------------------------
>TPL03
-TCTTTAAAAACATTTATGAGA---------------------------AGTAACTACTGACTAAGAAG--AACCCAAAA---ATGT--AACTGGGTT-GTAGTATAT-GA-TGACGAAAAACGAATACAAACCTAAAATTAATCCGCT--GTGAAGAAGCCACTT--GAATGGTTGAGTCAACAACAAAAGCCCCTCTTGGAGGGAAAGTGATGATATTATTCAAGGTGGCCTTGTCAACATCAATCACCTGCAAGACATCTCCAACTTGGGTACCAAATAGAGGGGCTTTCTCAATTATAAAAAGTT-GCTCCTTCTCTGTTGTCCACAGCATTCTCCATGTGGCAGAAAGGGAAAAAGAATCTGTAGTGATGATGTCTTCTCCAAATGCAGCAAGAGCATCAATAGCCTTGATTATTTGGGTTCTCTTTGATGGATTGCTTTGAG--TCTTTAGACCACGTTCCTCCCCTGAT---ATGAGATTTAGAAGATCATCTCTTGCCAGAATGGCTTCT--CTGCTTTTTGTGGGTGCAGCACCTGGTGGTAACGATGAGATTCCTGTGAA--TTTGTTTTGG---ATATTCTTACAGTTACG---GAATTGGTTTGGGGGTGTAGTGAGATGAAGTGTCGTAG--ATTGCCATGATTGCAGTGAATGAGCATGGCGAGTTT--CCAAGTTTA--TCAAGAGTT---------------------------------------TATATTTT-AATTA----------------------------------------------TATGAAATCATT-
>WN5
------------------------------------------------------------------------------------------------------TTAAAA-AT-TGAAAAAAATAAAGCTGCAACCTGAAATTAGTACGTT--GTGAAGAAGCAACTT--CAATGGTGGAACCAACAACAAATGCTCCGGATGGAGGGAAAGTAATAACGTTGTTCAAGGTGGCCTTGTCAACATCTATGACCTGGAGAATATCTCCAACCTTTTTGCCGAACAGAGGGGCTTTCTCAACAATAAAGAGTT-GCTCCTTCTCTGTAGTCCACAGCATTCTCCACGTTGCAGAAAGCGAAGAAGAATCTGTGGTAACGCTGTCTGCTCCGAATGCGGCCAGAGCAACCACTGCGTTTATTATTTGCGCGCGCTTTGTTGGATTCCTCTGCG--TCTTCAATCCGCGCTCCTCCTCTGAA---ATCAGATTCATCAGATCATCCCTGGCCAAAATTGCTTCTAGCTGCTTCTTGTGGGTGCAGTATCCGAT------GATG---TTGCCTTCAG--CTTTTTCGTG------TTCTTACTGTTGTG---AGTTTCATGTGGGGCTCTTGTGA-ATGAATGATGGCAGC---TGCAACAGCGCGAATGTGTGACCACCGTGCCTTC---CATATT-----------------------------------------------------------------------------------------------------------------------------
>WS10
----ATAG-TTTTTTTAT----------------------------------GCCAGCTGCTTAAAAAG-GAGCCCATAA-TCCTGT--AGCTGAAG--ATACTGAAATTC-CGTTTAGAAAGCAATAATTACCTGAAATTTACTCGCT--GTGAAGAAACAATGT--GAATGGTGGAAGCAACAACAAAAGCACCTGATGGCGGGAAAGTGATGACATTGTTCAAGGTGCTTCTGTTAACATCTATGACCTGCAGAATGTCTCCCACTTGGGTGCCCAACAGTGGGGCTTTCTCTATAATGAATAGTT-GTTCCTTCTCTGTAGTCCACATCATTCTCCATGTTCCGGAAA---GTCTAGAATCTGTAGTAACTGTGTCTATTCCGAATGCAGCCAGAGCATCAATTGCGTTTATTATTTGGGAGCGTTTTGATGGGTTTTTCTGCG--TTTTTAAACCACGCTCCTCGCCTGAA---ATTAGATTCAGAAGATTATCCCTTGCTGAAATTGCTTCT--TTGTTTGCTGGGGAAGCAACGTCAGAT------GACGAAATCACCCTCAA--CTTCTTCCTCTTACCAATTCCATTGATGTG---AATTCTATATGGACTTC--------TTAATCGTGACAGCCATTGCAATAGCCATAGCATATGAGCAGGTTCTCTAT--CCATATCCA--TTTGTC-------------------------------------------------------------------------------------------------------------------
>WW11
------------TTTTAT----------------------------------GCCAGCTGCTTAAAAAG-GAGCCCATAA-TCCTGT--ATCTGAAG--ATACTGAAATTC-CGTTTAGAAAGCAATAATTACCTGAAATTTACTCGCT--GTGAAGAAACAATGT--GAATGGTGGAAGCAACAACAAAAGCACCTGATGGCGGGAAAGTGATGACATTGTTCAAGGTGCTTCTGTTAACATCTATGACCTGCAGAATGTCTCCCACTTGGGTGCCCAACAGTGGGGCTTTCTCTATAATGAATAGTT-GTTCCTTCTCTGTAGTCCACATCATTCTCCATGTTCCGGAAA---GTCTAGAATCTGTAGTAACTGTGTCTATTCCGAATGCAGCCAGAGCATCAATTGCGTTTATTATTTGGGAGCGTTTTGATGGGTTTTTCTGCG--TTTTTAAACCACGCTCCTCGCCTGAA---ATTAGATTCAGAAGATTATCCCTTGCTGAAATTGCTTCT--TTGTTTGCTGGGGAAGCAACGTCAGAT------GACGAAATCACCCTCAA--CTTCTTCCTCTTACCAATTCCATTGATGTG---AATTCTATATGGACTTC--------TTAATCGTGACAGCCATTGCAATAGCCATAGCATATGAGCAGGTTCTCTAT--CCATATCCA--TTTGTC-------------------------------------------------------------------------------------------------------------------
