# Supplementary material for: Development of a Target Enrichment Probe Set for Conifer (REMcon)
Source: Biology (Basel). 2024 May 22;13(6):361. doi: 10.3390/biology13060361 (PMC11200496; doi:10.3390/biology13060361)
Supplement: Supplementary file 1 [file biology-13-00361-s001.zip › biology-2960267-supplementary/Sup data/MO_orthlogs_alignments/Thupl29381242s0003_1.ortho.selected_stripped.aln.fasta]

>AA3
TCAATTGGCTTGGCCAAGGTTTCTTACATTGCAT----CTGACTGTACCAAATCTGACATTAATATTT--TAATGTGATAT----ACAAAAGGCATTTCACATGGCACCAGTTAGATTTTCTGTGTGGAAGAAGGATAAAGGG--T-----CCATCCATTGTACATGTATCACTCTTTGTAACTATAAGTGTTTTCTTACTGTTCATTTTGGCATCTGTAAAGCCTTTCTCAATTTGCAACAATGAGAAAGGATCCTTACAGACACTTCATATCATGGAACAAGAACCTAGCACTGGTGATCAAGTTGGAGGAAATATTGAGAAATTCAATTGCATGAGATGCCCACAATCTGCACCTGTAGTTGCAAACAAGGTTGA-GGGTGTTCGAC--ATCCTTTTTTT--ATCTCCCTTGCT--GACCTTGGTTCACCAGAAAAGCCAAATAGAAATTTCCTTAGGATGCTTAAGGGCAAGCCTTTTCGTAAGCCAGACATATCTCAAACCATCCAGGAAGTGCTAGACAAGCTAGAGACAAATGGCGTAGAATCCAGAAAAGGTATTGTGGTGGACGTTGGCGCAAATGTGGGAATGGCAGCATTTGCAGCTACAGCAATGGGGTATAAGGTAGTAGCTTTTGAGGCAGTCTTTGAGAATTTGCAGAGACTTTGTGATGGGTTGTACCTGAATC--GAGCACTTGATATGGTGACTTTCTACCATGCAGCTGTGTCGGATGTGCCAGGCAATCTGACCATGCATAAGGT--AT-TTTATAT-------TGAA-TTTAATTTTGTGAAATGAAGCAAATATTCTAAATTAGTTT-CTAGTATGCACTTG--TCTTAAAA----GTAT---GCTCTAAGTAGAAACTTAGAGTTGAAATCTG--AAAATCTGCTGAATCTGCTTATCTGAATTTTCTGAAATT---
>AA60
---------------------------------------------------------------------------------------------------------------------------------------------------------------------------------------------------------------------------------------------------------------------------------------------------------------------------TATTGAAAATTTTGATTGTGTAAAAATCCTGTAGGCTTCTCTGGTAGTCTCAAAAAAGGTTGA-GGGTGTTCAAT--ATCCCTTTTTT--ATCTCACTTGCA--AACATGGATTCACCAAAAAAGCCAAATAGGAATTGTGTCATGATTCTTAAGGGCAATCCTTTTTGTAACCTAGACATATCTTATACTATTCAGGAAGTGCTTGCAAAACTAGAGACAAGTGGATTCCAGCCAAGAAAAGGAATTGTTGTTGATGTTGGTGCAAATGTGGGAATGGCAACATTTGCAACTACAGTGATGTGTTACAA-GTTGTGTCAGATGTGCTAGGAAACCCAACTATGCATAAAAGTTGGAATTCAATTCAAATAAACTCATACCAGTGAGTGTAATATCTATAACTCTAGATACCTTGATTGATCAGT--------------------------------------------------------------------------------------------------------------------------------------------------------------------------------------------------------
>AAR4
TC-----------------TTTCTTACATTGCAT----CTGACTGTACCAAATCTGACATTAATATTT--TAATGTGATAT----ACAAAAGGCATTTCACATGGCACCAGTTAGATTTTCTGTGTGGAAGAAGGATAAAGGG--T-----CCATCCATTGTACATGTATCACTCTTTGTAACTATAAGTGTTTTCTTACTGTTCATTTTGGCGTCTGTAAAGCCTTTCTCAATTTGCAACAATGAGAAAGGATCCTTACAGACACTTCATATCATGGAACAAGAACCTAGCACTGGTGATCAAGTTGGAGGAAATATTGAGAAATTCAATTGCATGAGATGCCCACAATCTGCACCTGTAGTTGCAAACAAGGTTGA-GGGTGTTCGAC--ATCCTTTTTTT--ATCTCCCTTGCT--GACCTTGGTTCACCAGAAAAGCCAAATAGAAATTTCCTTAGGATGCTTAAGGGCAAGCCTTTTCGTAAGCCAGACATATCTCAAACCATCCAGGAAGTGCTAGACAAGCTAGAGACAAATGGCGTAGAATCCAGAAAAGGTATTGTGGTGGACGTTGGCGCAAATGTGGGAATGGCAGCATTTGCAGCTACAGCAATGGGGTATAAGGTAGTAGCTTTTGAGGCAGTCTTTGAGAATTTGCAGAGACTTTGTGATGGGTTGTACCTGAATC--GAGCACTTGATATGGTGACTTTCTACCATGCAGCTGTGTCGGATGTGCCAGGCAATCTGACCATGCATAAGGT--AT-TTTATAT-------TGAA-TTTAATTTTGTGAAATGAAGCAAATATTCTAAATTAGTTT-CTAGTATGCACTTG--TCTTAAAA----GTAT---GCTCTAAGTAGAAACTTAGAGTTGAAATCTG--AAAATCTGCTGAATCTGCT-----------------------
>AH26
---------------------------------------------------------------------------------------------------------------------------------------------------------------------------------------------------GCTACTGCTCCTTTTTGTGACTGTAAAGCCTTTTTCAATATGCCATAATGCAAAAGTATCCATGAAAGATTTCCATATTATGA---AGCAACCTACGACTAATGATGGAACTGAGGAAAATATTGAGAAATTCAATTGCATGAGATGCCCACAAGCTGCACCTGTAGTTGCAAACAAGGTTGA-AGGTGTCCGCC--ACCCTTTTTTC--ATCTCACTTGCA--GATCTAGGTTCACCAGAAAAACCAAATCGGAATTTCCTGCGAATGCTCAAGGGCAAACCTTTTCGTAAGCCTGACATCTCTGAGACTATTCAAGAGGTGCTGGAGAAACTAGAGTCAAATGGCTTAGCATCCAAACGAGAAACTGTTGTGGATGTTGGAGCGAATGTTGGAATGGCAGCATTTGCAGCTGCAGCTATGGGCTACAAGGTAGTGGCTTTTGAGGCAGTCTTCGAGAACTTACAAAGACTTTGCGATGGGATGTATCTAAATA--GAGCAGGTGATATGGTGAGTTTCTACCATGCAGCTGTGTCAGATGTGCCCGGTAACCTGACTATGCATAAGGT--ATGCGTATTT-------TGAA-TTTCATTCTGT----TATATTATTTGCTTCAAATTAGTTT---------------------------------------------------------------------------------------------------------------
>AME1
-------------------TTTCTTACATTGCAT----CTGACTGTATGAAATCTGACATTAA--------AATGTGATAT----ACAAA-----------ATGGCACCAGTTAGATTTTCAGTGTGGAAGAAGGATAAAGGG--T-----CCATCTATTGTACGTGCATCACTGTTTGTAACTATAAGTGTTTTCTTACTGTTCATTTTGGTGTCTGTAAAGCCTTTCTCAATTTGCAACAATGAGAAAGGATCCTTACAAACACTTCATATCATGGAACAAGAACCTAGCACTGGTGATCAAGCTGGAGGAAATATTGAGAAATTCAATTGCATGAGATGCCCACAAGCTGCACCTGTAGTTGCAAACAAAGTTGA-GGGTGTTCGAC--ATCCTTTTTTT--ATCTCCCTTGCT--GACCTTGGTTCACCAGAAAAGCCAAATAGAAATTTCCTTAGGATGCTTAAGGGCAAGCCTTTTCGTAAGCCAGACATATCTCAAACCATCCAGGAAGTGCTAGAGAAGCTAGAGACAAATGGCTTAGAATCCAGAAAAGGTATTATGGTGGACGTTGGCGCAAATGTGGGAATGGCAGCATTTGCAGCTACAGCAATGGGGTACAAGGTAGTAGCTTTTGAGGCGGTCTTTGAGAATTTGCAGAGACTTTGTGATGGGTTATACCTGAATC--GAGCAGGTGATATGGTGACTTTCTACCATGCAGCTGTGTCAGATGTGCCAGGCAATCTGACCATGCATAAGGT--AT-TTTATAT-------TGAATTTTAATTTTGTGAAATGAAGCAAATATTATAAACTAGTTT-CTAGTATGTACTTG--TCTTGAAA----GTAT---GCTTTAAGTAGAAACTTATAGTTGAAATCTG--AAAATCTATGGAATCTGCTTATCTGAATTTTCAGAAATTAAA
>AP25
-----------------------------------------------------------------------------------------------------------CCGGCTAGGTTCTCTATGTGGAAGAAAGACAAGGG-----TACGCTGTGCAGTATACGTGTTATTTTTGCTGTAACTATAAGTGTGTTGCTACTGCTCCTTTTTGTGACTGTAAAGCCTTTTTCAATATGCCATAATGCAAAAGTATCCATGAAGGATTTCCATATTATGA---AGCAACCTACGACTAATGATGGAACTGAGGAAAATATTGAGAAATTCAATTGCATGAGATGCCCACAAGCTGCACCTGTAGTTGCAAACAAGGTTGA-AGGTGTCCGCC--ACCCTTTTTTC--ATCTCACTTGCA--GATCTAGGTTCACCAGAAAAACCAAATCGGAATTTCCTGCGAATGCTCAAGGGCAAACCTTTTCGTAAGCCTGACATCTCTGAGACCATCCAAGAGGTGCTGGAGAAACTAGAGTCAAATGGCTTAGCATCCAAACGAGAAACTGTTGTGGATGTTGGAGCGAATGTTGGAATGGCAGCATTTGCAGCTGCAGCTATGGGCTACAAGGTAGTGGCTTTTGAGGCAGTCTTCGAGAACTTACAAAGACTTTGCGATGGGATGTATCTAAATA--GAGCAGGTGATATGGTGAGTTTCTACCATGCAGCTGTGTCAGATGTGCCCGGTAACCTGACTATGCATAAGGT--ATGTGTATTT-------TGAA-TTTCATTCTGT----TATATTATTTGCTTCAAATTAGTTT---------------------------------------------------------------------------------------------------------------
>APA47
---------------------------------AAAGTTTCCTTATGATGCATCG-------------------------------------------ATGTCGGCACGTGCAAATTTTTCTCTGTGGAAGAAGGACAAATGG--TT--TGCTATCTGTCCTATGCATATTTCTATTTGTAGTTATTAGTGTGTTATTATTGTTCATTTTGGTGGCTTTAAAGCCTTTACCCTATTGTGACAATGAGAAAGGAACCTCACATAAATCTCATATGATGGAACAAAAATCTAGTACGGATGTTGAAACCATAGGAAATATTGAGAAATTCAATTGCATGAGATGCCCACAAGCGGCACCTGTTGTTGCAAACAAGGTTGA-GGGTGTTCAGC--ATCCTTTTTTT--ATCTCCCTTGCA--GACCTTGGTTTACCAGAAAAGCCAAACAGGAATTTCCTTAGGATGCTTAAGGGAAAGCCTTTTCGTAAACCAGATATATCTCATACCATCCAGGAAGTGCTTGCAGAAGCAGAGATGAATGGCTTCAAACCCAGTAAAGGAATTGTTGTGGACATTGGTGCAAATGTGGGAATGGCAGCATTTGCAGCTACAGCAATGGGTTACAAGGTTGTAGCCTTTGAAGCGGTCTTTGAGAACTTGCAGAGACTTTGTGATGGGATGTACCTGAATC--GGGCAGTTGATATGGTGACTTTCTACCATGCTGCTGTGTCAGATGTGCATGGCAACCTGACTATGCATAAGGT--AAGCCTATTG-------TGAA-TTTTATCCTA-----TGCAAGATGTATTTCGAATTAGTTT-CTATCATGTTCTTG--TCCTGAAA----ATAG---ATTACAAGGAAAAGCCTGGAATTGGAATCTG--ATGGTGTG--GAATCTGGT---TCTAAATATTGGAAATTAA-
>ASA51
------------------------------------------------------------------------------------------------------TGGCACATGCAAAATATTCTATGTGGAAGAAGGACAAATGG--TT----CTATCTGTCCTATGCATAGTTCTACTTGTAGTTATAAGCGTGTTACTGTTGTTCATTTTGGTGGCTGTAAAGCCTCTATCCAACTGCAACAATGAGAAAGGACCCTTACAAAAATTTCATATGATGGAACAAGAATCTAGCACTTATGATGAAACCACAGGAAATATTGAGAAATTCAATTGCATGAGATGCCCACAAGCTGCACCTGTTGTTGCAAACAAGGTTGA-GGGTGTTCAGC--ATCCATTTTTT--ATCTCCCTTGCA--GACCTTGGTTTGCCAGAAAAGCCAAACAGGAATTTCCTTAGGATGCTTAAGGGCAAGCCTTTTCGTAAACCAGATATATCTCATACCATCCAGGAAGTGCTTGCAGAAGTAGAGATGAATGGCTTCAAAGCCAGAAAAGGAATTTTTGTTGACGTTGGTGCAAATGTGGGAATGGCAGCATTCGCAGCTACAGCAATGGATTACAATGTTATAGCTTTTGAAGCTGTCTTTGAGAACTTGCAGAGACTCTGTGATGGGATGTACCTGAATC--GAGCAGTTAATATGGTGACTTTCTACCATGCTGCTGTGTCAGATGTGCAGGGCAACCTGACTATGCATAAGGT--ATGACTATTG-------TGAA-CTGT---------------------------------------------------------------------------------------------------------------------------------------------------
>CF38
------------------------------------------------------------------------------------------------------TGGCACCAGTTAAATTTCCTATGTGGAAAAAGGACAAAGGG--TTTATGCCATGCGTTGTGCGTGTATTTCTGTTTGTAACTCTATGTGTGTTACTATTGTTTGTTTTGGTGGCTATAAAGCCCCTCTCAATTTGCAATAATGAGAAAGGAACCTTGCAAGATTTTCATAGAATGGAACAAGAACCTCACACTGATGGTCGAACCACAGGACATATTGAGAAATTCAATTGTATGAGATGCCCACAAGCTGCACCTGTAGTTGCAAACAAGGTTGA-GGGCGTTCAGC--GTCCTTTTTTT--ATCTCGCTTGCA--GACCTCGGTTCACCAGACAAGCCAAATAGGAATTTCCTTAGGATGCTTAAGGGAAAGCCTTTTCGTAAGCCAGACATATCTCATACCATCCAGGAAGTACTTGTAAAACTAGAGGCCAATGGCTTGGAATCGAGAAAAGGAATTATTATTGATGTTGGTGCGAATGTGGGAATGGCAGCATTTGCAGCTACAGCAATGGGTTACAAGGTAGTAGCTTTTGAGGCAGTATATGAGAATTTGCAGCGACTTTGTGATGGAATGTACTTGAATC--GAGCAGGTGATTTGGTGACTTTCTACCATGCAGCTGTGTCAGATGCGCCGGGCAACCTAACTATGCATAAGGT--AT-CTTATTG------TTAAA-TTTCATTCTA-----TGCAAGAGATATTTTAAATTAGTTT-TTGTAATGTTCCTACCCCCTGAAA----ATATGGTATTATAGCTA-AAATCTGCTGTTGAAATACG--GAGATTTG--AATTTTGAA-ATCCTAATTTTTGGAAATTGA-
>CHA37
--------------------------------------------------------------------------GTGGTTTGG--CCAAAGCTTACAATGCATGGCACCAGTTAAATTTCCTATGTGGAAAAAGGACAAAGGG--TTTATGCCATGCGTTGTGCGTGTATTTCTGTTTGTAACTCTATGTGTGTTACTATTGTTTGTTTTGGTGGCTATAAAGCCCCTCTCAATTTGCAATAATGAGAAAGGAACCTTGCAAGATTTTCATAGAATGGAACAAGAACCTCACACTGATGGTCGAACCACAGGACATATTGAGAAATTCAATTGTATGAGATGCCCACAAGCTGCACCTGTAGTTGCAAACAAGGTTGA-GGGCGTTCAGC--GTCCTTTTTTT--ATCTCGCTTGCA--GACCTCGGTTCACCAGACAAGCCAAATAGGAATTTCCTTAGGATGCTTAAGGGAAAGCCTTTTCGTAAGCCAGACATATCTCATACCATCCAGGAAGTACTTGTAAAACTAGAGGCCAATGGCTTGGAATCGAGAAAAGGAATTATTATTGATGTTGGTGCGAATGTGGGAATGGCAGCATTTGCAGCTACAGCAATGGGTTACAAGGTAGTAGCTTTTGAGGCAGTATATGAGAATTTGCAGCGACTTTGTGATGGAATGTACTTGAATC--GAGCAGGTGATTTGGTGACTTTCTACCATGCAGCTGTGTCAGATGCGCCGGGCAACCTAACTATGCATAAGGT--AT-CTTATTG------TTAAA-TTTCATTCTA-----TGCAAGAGATATTTTAAATTAGTTT-TTGTAATGTTCCTACCCCCTGAAA----ATATGGTATTATAGCTA-AAATCTGCTGTTGAAATACG--GAGATCTG--AATTTTGAA-ATCCTAATTTGTGGAAATT---
>CJ24
------------------------------------------------------------------------AATTGGTTTGA--A-TGTTTTCTCTGTTTATGGCGCCAACTAAATTTCCTATGTGGAAGAGGGACAAAGGG--TTTATGCCATGCATTGTGCGTGTATTTCTATTTGCAGCTGTATGTGCGTTACTATTGCTTGTTTGGGTGGCTGTAAAGCCCCTTTCACTTTGCAATAATGGGAAAGAATCCTTGCATGGTGTGCATATAATGG---AAGAACCTATTACCGATGGTAAAGCCACAGGAAATATTGAAAAGTTCAATTGTATAAGATGCCCACAAGCTGCTCCTGTAGTTGCGAACAAGGTTGA-GGGTGTTCAGC--ATCCTTTTTTT--ATCTCACTTGCT--GACCTGGGTTCACCAGAAAAGCCAAATAGGAATTTCCTCAGGATGCTTAAGGGAAAGCCTTTTCGTAAGCCAGACATATCTCATACCATTCAGGAAGTGCTTGGAAATCTAGAGACAAGTGGATTTGATTCAAGAAAAGGAATTGTTGTTGATGTTGGTGCAAATGTGGGAATGGCAGCATTTGCAGCTACAGCAATGGGTTACAAGGTAGTGGCTTTTGAGGCTGTCTTTGAGAACTTGCAGCGTCTTTGTGATGGAATGTACCTGAATC--GAGCAGGTGATATGGTGACTTTCTACCATGCAGCTGTGTCAGATGTGCCAGGCAACCTAACTATGCATAAGGT--AT-CTTTTTA-------TCAA-TTTCACTGTA-----TGCAAGAAATATTTTGAATTAATTT-TTGTTATGATCCAA--TCCTGAAA----ATATGCTGTTATAACTTGAAACCTGCA-TTTAAGTAGAGTAAGATCTG--GAATCTGAT--TCCAGAGTTTTGGAAACTGA-
>CK7
-------------------------------------------------------------------------------------------------------GGCGCCAACTAAATTTCCTATGTGGAAGAGGGACAAAGGG--TTTATGCCGTGCATTGTGCGTGTATTTCTATTTGTAACTGTAAGTGTGTTACTATTGTTTGTTTTGGTGGCTGTAAAGCCCCTTTCACTTTGCAATAATGAGAAAGGATCCTTTCAAGATTTGCATATAATGGAACAAGAACCTATTACTGATGGTCGAGCCACAGGAAATATTGAGAAATTCAATTGCATCAGATGCCCACAAGCTGCTCCTGTAGTTGCAAACAAGGTTGA-GGGTGTTCATC--ACCCCTTTTTT--ATCTCACTTGCA--GACTTGGGTTCACCAGAAAAGCCAAATAGGAATTTCCTCAGGATGCTTAAGGGCAAGCCTTTTCGTAAGCCAGACATATCTCATACCATTCAGGAAGTGCTTTTGAAACTGGAGACAAGTGGCTTGGAATCAAGAAAAGGAATTGTTGTTGATGTTGGTGCGAATGTGGGAATGGCAGCATTTGCAGCTACAGCGATGGGTTACAAGGTTGTGGCCTTTGAGGCAGTCTTTGAGAACTTGCAGCGTCTTTGTGATGGAATGTACCTGAATC--GAGCAGGTGATATGGTGACTTTCTACCATGCAGCTGTGTCAGATGTGCCAGGCAACCTAACTATGCACAAGGT--AT-CTTGTTA-------TGAA-TTTCACTCT------TGCAAGAAATATTTTGAATTAGTTT-CTGTTACGTTCCTG--TCCTGAAA----ATATGCTATTATAACTTGAAACCTGTG-TTGAAATAG---AAGATCTG--GAATCTGAT-----------------------
>CL6
-------------------------------------------------------------------------------------------------------GGCGCCAACTAAATTTCCTATGTGGAAGAGGGACAAAGGG--TTTATGCCGTGCATTGTGCGTGTATTTCTATTTGTAACTGTAAGTGTGTTGCTATTGTTTGTTTTGGTGGCTGTAAAGCCCCTTTCACTTTGCAATAATGAGAAAGGATCCTTTCAAGATTTGCATATAATGGAACAAGAACCTATTACTGATGGTCGAGCCACAGCAAATATTGAGAAATTCAATTGCATCAGATGCCCACAAGCTGCTCCTGTAGTTGCAAACAAGGTTGA-GGGTGTTCATC--ACCCCTTTTTT--ATCTCACTTGCA--GACTTGGGTTCACCAGAAAAGCCAAATAGGAATTTCCTCAGGATGCTTAAGGGCAAGCCTTTTCGTAAGCCAGACATATCTCATACCATTCAGGAAGTGCTTTCGAAACTGGAGACAAGTGGCTTGGAATCAAGAAAAGGAATTGTTGTTGATGTTGGTGCGAATGTGGGAATGGCAGCATTTGCAGCTACAGCGATGGGTTACAAGGTTGTGGCCTTTGAGGCAGTCTTTGAGAACTTGCAGCGTCTTTGTGATGGAATGTACCTGAATC--GAGCAGGTGATATGGTGACTTTCTACCATGCAGCTGTGTCAGATGTGCCAGGCAACCTAACTATGCACAAGGT--AT-CTTATTA-------TGAA-TTTCACTCT------TGCAAGAAATATTTTGAATTAGTTT-CTGTTACGTTCCTG--TCCTGAAA----ATATGCTATTATAACTTGAAACCCGTG-TTGAAATAG---AAGATCTG--GAATCTGAT--TCCAAAGTTTTGGAAATTGA-
>CM9
------------------------------------------------------------------------------------------------------------------------------------------------------------------------------------------------------------------------------------------------------------------------------------------------------------------------------------------------------------------------------AAAAAAGGTTGA-AGGTGTTCAAC--ATTCTTTTTTTGAATCTTGCTTGTA--AACCTGGGTTCACCAGAAAAGCCAAATAGCAATTTACTTAGGATGCTTAAGGAAAAACCTTTTCATAAGCCAAAAATATCTCATACCATTCACAAAGTGCTTAAAAATCCGTAGGCAAGTGGATTTGAGTCAAGAAAAGGAATTTTTGTTGATATTGGTGCCCATGTGGGAATGACAACCTTTCTAGCTATACCAATGGGTTACTAGGTAGTTTCTTTTAAGGTGGTCTTTTAGAACTTGTAGTTTCTCCTTGATGGAATGTAACTAAATC--AAGAAACTGATATGGTGACTTTCTACCATGCC-------------TACTATGAATGTCATCCCTTCATATATT--ATTTCTATTT-------TGA---------------------------------------------------------------------------------------------------------------------------------------------------------
>CO8
---------------------------------------------------------------------------------------------------------------------------------------------------------------------------------------------------------------------------------------------------------------------------------------------ATATGTTATTGATGGTGAAGCCAAAGGAAATTTTGAAAAGTTTGATTGTGTAAAATTCCCACAAGATTCTCTTTTAGTTGCAAACAAGGTTGA-GGGTGTTCAACATATTCTTCTTTT--ATCTCACTTGCA--GACTTGGGTTCACCA-AAAATCCAAATAGGAATTTCCTCAAGATGCTTAAGGGCAAGCCTTTTCGTAAGCTAGACATATCTCATACCATTCAAGAAGTGCTTGCAAAAATAGAGACAAGTATATTTGAGTCAAGGTAAGGAATTGTTGTTGATGTTGGTGCAAATGTGGGAATGGCAACATTTGCAACTATCGCAATGGGTTACAAG------------------------------------------------------------------------------CGGT----------------------------------------------------------------------------------------------------------------------------------------------------------------------------------------------------------------------------------------
>CP16
-----------------------------------------ACTATACCAAAAGCCAGAGTCATT----------------------------------------------TTTATTTTCCTATGGGGAAGAGGGATGAAGGG--TTTAAGCCGTGCATTGTGCATGTATTTCTATTTGTAACTGTAAGTGCATTACTATTGCTGGTTTGGGTGGCTGTAAAGCCCCTTTCACTTTACAATAATGGGAAAGAATCCTTGCATGGTGTGCATATAATGG---AAGAACCTATCACTGATGGTCAAACCATAGGAAATATTGA-AAATTCAATTGTATAAAATGCCCACAAGCTGCTCCTGCAGTTGGGAACAAGGTTGT-GGGTGTTCAAC--ATCCCTTTTTA--ACCTCACTTGCA--GACCTGGGTTCACCAAAAAAGCCAAATAGGAATTTCCTTAGGATGCTTAAGGGAGAGCCCTTTCGTAAGCCAAACATATCTCATACCATTCAGGAAGTGTTTGCAAAACTAGAGTCAAGTGGATTTGAATCAAGAAAAGGAATTGTTGTTGATGTTGGTGGAAATGTGAGAATCGCAGCATTTGCACCTACACCGATGGGTTACAAGGTAGTGGCTTTTGAGGTAGTCTTTGAGAACTTGCAGCGTCTTTGTGATGGAATGTACCAGAATT--GAGCAGGTGATATGGTGACTTTCTACCATGCAGCTATGTCAGATGTGCCAGGCAACCTAACTATGCATAAAAG--TTGTCATTCAAGTCCAATGAA-CTAGTACTAGTG---AGAGTAAGATCTATAACTCTAGATA-CAGTGATTAATCAG--TCTCAGCCA---GTA-------------------------TTGATGTGCC--ATGTTCT-----ATATGAA------GATGATGAGAGATTG--
>CP161
-----------------------------------------ACTATACCAAAAGCCAGAGTCATT----------------------------------------------TTTATTTTCCTATGGGGAAGAGGGATGAAGGG--TTTAAGCCGTGCATTGTGCATGTATTTCTATTTGTAACTGTAAGTGCATTACTATTGCTGGTTTGGGTGGCTGTAAAGCCCCTTTCACTTTACAATAATGGGAAAGAATCCTTGCATGGTGTGCATATAATGG---AAGAACCTATCACTGATGGTCAAACCATAGGAAATATTGA-AAATTCAATTGTATAAAATGCCCACAAGCTGCTCCTGCAGTTGGGAACAAGGTTGT-GGGTGTTCAAC--ATCCCTTTTTA--ACCTCACTTGCA--GACCTGGGTTCACCAAAAAAGCCAAATAGGAATTTCCTTAGGATGCTTAAGGGAGAGCCCTTTCGTAAGCCAAACATATCTCATACCATTCAGGAAGTGTTTGCAAAACTAGAGTCAAGTGGATTTGAATCAAGAAAAGGAATTGTTGTTGATGTTGGTGGAAATGTGAGAATCGCAGCATTTGCACCTACACCGATGGGTTACAAGGTAGTGGCTTTTGAGGTAGTCTTTGAGAACTTGCAGCGTCTTTGTGATGGAATGTACCAGAATT--GAGCAGGTGATATGGTGACTTTCTACCATGCAGCTATGTCAGATGTGCCAGGCAACCTAACTATGCATAAAAG--TTGTCATTCAAGTCCAATGAA-CTAGTACTAGTG---AGAGTAAGATCTATAACTCTAGATA-CAGTGATTAATCAG--TCTCAGCCA---GTA-------------------------TTGATGTGCC--ATGTTCT-----ATATGAA------GATGATGAGAGATTG--
>CR44
----------------------------------------------------------------------------------------------------GATGCCACCTGTGAAATTCTCTGCATGGAAGAAGGACAAAGGG--TTTATTCCTTGTATGACACGCCTATTTCTTGCCGTAATGGTAAGCATGTTGCTTTTGTTCATTTTGGTGGCTGTTATGGTGCCTTCAATATGCCATTCCGAGAAAGGATCCTTGCCAACCTTTATTTCTCTGGGTCAAAAACCCAGCTCTGATGGAGGAAGTATGGTTGACTTGGAGAAATTCAATTGCATGACATGTCCACAAGCTGCACCTGTGGCTGCTAACAAGGTTGA-GGGTGTTCAGT--ATCCCTTTTTC--ATCTCACTTGCA--GATCTGGGGTCACCAGAAAAGCCTAATCGGAATTTCCTGCGGATGCTTAAGGGTAAGCTTTTCCGTAAACCAGACATCTCTCAGACTATCCAAGAGGTGTTACAGAAGCTGAAGTCAAATGGCTTAGCAGACAGAAAAGGGCTTGTTGTGGATGTTGGGGCAAATGTGGGAATGGCAACTTTTGCAGCTGCAGCCATGGGCTACAGGGTGGTAGCATTTGAGGCAGTCTTTGAGAACTTGCAAAGACTTTGTGATGGGATGTACTTAAATC--GAGCAGGTGATATTGTGAGTTTCTATCATGCAGCCGTGTCAGATGTGCTGGGAAACCTGACTATGCATAAGGT--ATGCTTAATG-------TGAT-TTA------------TGTAAGAGATATTTTGCATTAGTTTGCCAAGGGTT-----------------------------------------------------------------------------------------------------
>CT15
-----------------------------------------ACTATACCAAAAGCCAGAGTCATTTTT--AATTATGATCTA---AAATAATTTCAAGCTATATACACCAACAAAATTTCCTATGGGAAAGAGGAACAAAGGG--TTCAAGCCCTGCATTTTGCATGTATTTCTATTTTTAACTATAAGTGCATTACTATTGCTTGGTTGGGTGGCTATAAAGCCCCTTTCACTTTGCAATAATGAGAAAGAATCTTTGCATGGTGTGCATATAATGG---AAGAACCTATCATTGATGGTCAAGCCATAGGAAATATTAAAAAATTCAATTGTATAAAATTCCTACAAGCTACTCCTATAGTTGTGAACAAGGTTGA-GGGTGTTCAAC--ATCCCTTTTTT--ATCTCATTTGTA--GACTGAGGTTCACCAGAAAAGCCAAATAGGAATTTACTCAAGATGCTTAAGGGTAAGCCTTTTTGTAAGCCAGATATATCTCATACCATTTAGGATGTGCTTATAAAACTAGAGACAAGTGGTTTTGAATCAAGAAAAGGAATTGTTGTTGATGTTGGTGCGAATGTGGGTATGACAACATTTGCAGCTACACTGATGGCTTACAAGGTAGTGGCTTTTGAGGCAGTCTTTGAGAACTTGCAACATCTCTG-GATGGAATGTACCTGAATC--AAGCAGGTGATATGGTGACTTTCTACCATGCAGCTATGTCAAATGTGCTAGGCAACCTAACTATGCATAAAAG--TTGGCATTCAAGTCCAATGAA-CTAGTACCAGTG---TGTGTAAGATCAATAACTCTAGAAA-CAATTATTGATCAA--TCTCAACTA---GTA-------------------------TTGATGTGCC--ATGTTTTG----ATATGAA------GATGATGAGAGACTGCT
>DB53
TTAATCAGTTTGCCCAATGTTTCTTATGATGCATATGTTCAATTTTACAGAAA---------------------------------------------CTGATGGCACATGCAAATTTTTCTGTGTGGAAGAAGGACAAATGG--TT--TGCCATCTGTCCTATGCATATTTCTATTTGTAGTTATAAGTGTGTTACTGTTGTTCATTTCAGTGGCTTTAAAGCCTCTGTCCAATTGTGACAATGAGAAAGGACCCTTACAAAAATTTGAAATGATGGAACAAGAATCTAGTACTTATGTTGAAACCACAGGAAATATTGAGAAATTCGATTGCATGAGATGCCCACAAGCTGCACCTGTTGTTGCAAATAAGTTTGA-GGGTGTTCAGC--ATCCTTTCTTT--GTCTCCCTTTCA--GACCTTGGTTTACCAGAAAAACCAAACAGGAATTTCCTTAGGATGCTTAAAGGCAAACTTTTTCGTAAACCAGATATATCTCATACCATCCAGGAAGTGCTTGCGGAACTAGAGATGAATGGCTTCAAAGCCAGTAAAGGAATTATTGTGGACGTTGGTGCAAATGTGGGAATGGCAGCATTTGCAGCTACAGCAATGGGTTACAAGGTTGTAGCCTTTGAAGCTGTCTTTGAGAACTTGCAGAAACTTTGTGATGGGATGTACCTTAATC--GAGCAATTGATATGGTGACTTTCTACCATGCTGCTGTGTCAGATGTGTATGGCAACCTGACTATGCATAAGGTACATGCCTATTT-------TGAA-TTTTA-----------------------------------------------------------------------ATTACAAGCAAATACCTGGAATTGGAATCTT--ATAGTGTG--AAATCTGCT---TCTAAATATTGGAAATTAA-
>DC1
TTAATCAGTTTGCCCAATGTTTCTTATGATGCATATGTTCAATTTTACAGAAA---------------------------------------------CTGATGGCACATGCAAATTTTTCTCTGTGGAAGAAGGACAAATGG--TT--TGCTATCTGTCCTATGCATATTTCTATTTGTAGTTATAAGTGTGTTACTGTTGTTCATTTCAGTGGCTTTAAAGCCTCTGTCCAATTGTGACAATGAGAAAGGACCCTTACAAAAATTTCAAATGATGGAACAAGAATCTAGTACTTATGTTGAAACCACAGGAAATATTGAGAAATTCGATTGCATGAGATGCCCACAAGCTGCACCTGTTGTTGCAAATAAGGTTGA-GGGTGTTCAGC--ATCCTTTCTTT--ATCTCCCTTTCA--GACCTTGGTTTACCAGAAAAACCAAACAGGAATTTCCTTAGGATGCTTAAAGGCAAACTTTTTCGTAAACCAGATATATCTCATACCATCCAGGAAGTGCTTGCGGAACTAGAGATGAATGGCTTCAAAGCCAGTAAAGGAATTATTGTGGACGTTGGTGCAAATGTGGGAATGGCAGCATTTGCAGCTACAGCAATGGGTTACAAGGTTGTAGCCTTTGAAGCTGTCTTTGAGAACTTGCAGAAACTTTGTGATGGGATGTACCTTAATC--GAGCAATTGATATGGTGACTTTCTACCATGCTGCTGTGTCAGATGTGTATGGCAACCTGACTATGCATAAGGTACATGCCTATTT-------TGAA-TTTTA-----------------------------------------------------------------------ATTACAAGCAAATACCTGGAATTGGAATCTT--ATAGTGTG--AAATCTGCT---TCTAAATATTGGAAATTAA-
>DD1
---------------TAAGTTGGTTAT------TGTTTCTTCTC---------------------------------------------------------TTGGCACATGCAAATTTTTCTCTGTGGAAGAAGGACAAATGG--TT--TGCTATCTGTCCTATGCATATTTCTATTTGTAGTTATAAGTGTGTTACTGTTGTTCGTTTTGGTGGCTTTAAAGTCTCTATCCAATTGTGACAATGAGAAAGGACCCTTACAAAAATTTCATACAATGGAACAAGAATCTAGTACTTATGTTGAAACCACAGGAAATATTGAGAAATTCGATTGCATGAGATGCCCACAAGCTGCACCTGTTGTTGCAAACAAGGTTGA-GGGTGTTCAGC--ATCCTTTTTTT--ATCTCCCTTTCA--GACCTTGGTTTACCAGAAAAGCCAAACAGGAATTTCCTTAGGATGCTTAAGGGCAAGCTTTTTCGTAAACCAGATATATCTCATTCCATCCAGGAAGTGCTTGCGGAACTAGAGATGAATGGCTTCAAAGCCAGTAAAGGAATTATTGTGGACGTTGGTGCAAATGTGGGAATGGCAGCATTTGCAGCTACTGCAATGGGCTACAATGTTGTAGCCTTTGAAGCTGTCTTTGAGAACTTGCAGAGACTTTGTGATGGGATGTACCTGAATC--GAGCAGTTGATATGGTGACTTTCTACCATGCTGCTGTGTCAGATGTGCATGGCAACCTGACTATGCATAAGGT--ATGCCTATTG-------TGAA-TTTTA----A-----TGCAAGATGTATATCGAATTAGTTT-CTATTGTATATATA--TTTTCTAAAATTATTA---ACTATTTGCAAAAACATAAGAATGATATCAG--AT----------------------------------------
>DIM50
---------------TAAGTTGGTTAT------TGTTTCTTCTCTTTTAACAAGG-------------------------------------------GGTTTGGCACATGCTAATTTTTCTCTGTGGAAGAAGGACAAATGG--TT--TGCTATCTGTCCTATGCATATTTCTATTTGTGGTTATAAGTGTGTTACTGTTGTTCGTTTTGGTGGCTTTAAAGTCTCTATCCAATTGTGACAATGAGAAAGGACCCTTACAAAAATTTCATACAATGGAACAAGAATCTAGTACTTATGTTGAAACCACAGGAAATATTGAGAAATTCGATTGCATGAGATGCCCACAAGCTGCACCTGTTGTTGCAAACAAGGTTGA-GGGTGTTCAGC--ATCCTTTTTTT--ATCTCCCTTTCA--GACCTTGGTTTACCAGAAAAGCCAAACAGGAATTTCCTTAGGATGCTTAAGGGCAAGCTTTTTCGTAAACCAGATATATCTCATTCCATCCAGGAAGTGCTTGCGGAACTAGAGATGAATGGCTTCAAAGCCAGTAAAGGAATTATTGTGGACGTTGGTGCAAATGTGGGAATGGCAGCATTTGCAGCTACTGCAATGGGCTACAACGTTGTAGCCTTTGAAGCTGTCTTTGAGAACTTGCAGAGACTTTGTGATGGGATGTACCTGAATC--GAGCAGTTGATATGGTGACTTTCTACCATGCTGCTGTGTCAGATGTGCATGGCAACCTGACTATGCATAAGGT--ATGCCTATTG-------TGAA-TTTTA----A-----TGCAAGATGTATATCGAATTAGTTT-CTATCATGTTCTTG--TCCTGAAA----ATAG---ATTACAAGCAAAAACCTGGAATTAGAATCTG--ATAGTGTG--GAATCTGCT---TCTAAATATTGGAAATTAA-
>EN45
--------------------------------------------------------------------------------------------------------------------------------------------------------------------------------------------------------------------------------------------------------------------------------------------------------------------------------------------------------------------------------------------------------------------------------------------------------------------------------CTTAAGGGTAAGCTTTTCTGTAAGCCAGCCATCTCTCAGATTATCCAAGAGGTGTTGCAGAAACTAAAGTTAAATGGCTTAGTAGATAGAAAAGGGCTTGTTGTGGATGTTGGGGCAAATGTGGGAATGACAGCTTTTGCAGCTATAACCATGGGCTACAAGGTAGTGGCTTTTGAAGCAGTCTTTAAGAACTTGCAAAGACTTTGTGATGGGATGTACTTAAATC--GAGCAAGTGATATTGTGAGTTTATATCATGTAGTTGTGTCAAATGTACCAGGTAACCTGATTATGCATAAAGT--TTT--------------------------------------------------------------------------------------------------------------------------------------------------------------------------
>FTS1
TCAATCAGTTTGCCCAATGTTTCTTATGATGCATATGTTCAATTTTACAGAA-------------------------------------------------ATGGCACATGCAAATTTTTCTCTGTGGAAGAAGGACAAATGG--TT--TGCTATCTGTCCTATGCATATTTCTATTTGTAGTTATAAGTGTGTTACTGTTGTTCATTTCAGTGGCTTTAAAGCCTCTGTCCAATTGTGACAATGAGAAAGGACCCTTACAAAAATTTCAAATGATGGAACAAGAATCTAGTACTTATGTTGAAACCACAGGAAATATTGAGAAATTCGATTGCATGAGATGCCCACAAGCTGCCCCTGTTGTTGCAAATAAGGTTGA-GGGTGTTCAGC--ATCCTTTCTTT--ATCTCCCTTTCA--GACCTTGGTTTACCAGAAAAACCAAACAGGAATCTCCTTAGGATGCTTAAAGGCAAACTTTTTCGTAAACCAGATGTATCTCATACCATCCAGGAAGTGCTTGCGGAACTAGAGATGAATGGCTTCAAAGCCCGTAAAGGAATTATTGTGGACGTCGGTGCAAATGTGGGAATGGCAGCATTTGCAGCTACAGCAATGGGTTACAAGGTTGTAGCCTTTGAAGCTGTCTTTGAGAACTTGCAGAAACTTTGTGATGGGATGTACCTTAATC--GAGCAATTGATATGGTGACTTTCTACCATGCTGCTGTGTCAGATGTGTATGGCAACCTGACTATGCATAAGGTACATGCCTATTT-------TGAA-TTTTA-----------------------------------------------------------------------ATTACAAGCAAATACCTGGAATTGGAATCTT--ATAGTGTG--AAATCTGCTA-GTCTAAATATTGGAAATTAA-
>FTS2
TCAATCAGTTTGCCCAATGTTTCTTATGATGCATATGTTCAATTTTACAGAA-------------------------------------------------ATGGCACATGCAAATTTTTCTCTGTGGAAGAAGGACAAATGG--TT--TGCTATCTGTCCTATGCATATTTCTATTTGTAGTTATAAGTGTGTTACTGTTGTTCATTTCAGTGGCTTTAAAGCCTCTGTCCAATTGTGACAATGAGAAAGGACCCTTACAAAAATTTCAAATGATGGGACAAGAATCTAGTACTTATGTTGAAACCACAGGAAATATTGAGAAATTCGATTGCATGAGATGCCCACAAGCTGCCCCTGTTGTTGCAAATAAGGTTGA-GGGTGTTCAGC--ATCCTTTCTTT--ATCTCCCTTTCA--GACCTTGGTTTACCAGAAAAACCAAACAGGAATCTCCTTAGGATGCTTAAAGGCAAACTTTTTCGTAAACCAGATGTATCTCATACCATCCAGGAAGTGCTTGCGGAACTAGAGATGAATGGCTTCAAAGCCCGTAAAGGAATTATTGTGGACGTCGGTGCAAATGTGGGAATGGCAGCATTTGCAGCTACAGCAATGGGTTACAAGGTTGTAGCCTTTGAAGCTGTCTTTGAGAACTTGCAGAAACTTTGTGATGGGATGTACCTTAATC--GAGCAATTGATATGGTGACTTTCTACCATGCTGCTGTGTCAGATGTGTATGGCAACCTGACTATGCATAAGGTACATGCCTATTT-------TGAA-TTTTA-----------------------------------------------------------------------ATTACAAGCAAATACCTGGAATTGGAATCTT--ATAGTGTG--AAATCTGCT---TCTAAATATTGGAAATTAA-
>GG1
----------------------------------------------ACTGAATGTCATGTAGCTTTTTCAGGTTGTGATTTGTTCACAAGTAGAGGTTGGGATGCCGCCTGTCAAGTTCTCAGCATGGAAAAAGGACAAAGGGAGTCTATTTCATGTCTCACACGTGTATTTCTTGCTGTAACTTTATGCGTGTTGCTTCTGTTCCTTTTGGCGTCCAGTATGCCTCTTTTAATATGCCGTGCCGAGAAAGGATCCATGACAGATGTTGTGTCTCTAGGTCAAAGATTTAGCTCTGATGGTGGAAATATAGGCAGCCTTGAAAAATTCAATTGCATGACATGTCCACAAGCTGCACCTGTAGTTGCAAACAAGGTTGA-GGGTGTTCGCC--ACCCTTTTTTC--ATCTCACTTGCA--GACCTAGGGACACCAGAAAAGCCAAATCGAAATTTCCTACGGATGCTCAAGGGCAAGCTTTTTCGTAAGCCAGATATCTCTCAAACTATCCAGGAGGTGCTAGAGAAACTAGAATCAAATGGCTTAACATCTCAAAGAGGGCTTGTTGTGGATGTTGGGGCAAATGTGGGGATGGCAACATTTGCAGCTGCAGCTATGGGCTACAAGGTAGTAGCTTTTGAGGCAGTTTTTGAGAACTTGCAGAGACTTTGTGATGGAATGTATCTGAATC--GAGCACGTGATACAGTGAGTTTCTACAATGCAGCTGTTTCCGATATACTGGGCAACCTAACCATGCATAAGGT--ATGCTTATTG-------TGAA-CTCCATTCTGTGAGGTGTGAGAAATATTTTACCTTAGTTTGCAAACAAAGGTCTG-GCCTTACAA----TCAGG-T-------TTGATTACTCAGAGATGAATTGCA--CTGATATATGAAA------------GAGCAATGCAAAGTAAT
>HB41
------------TGTTAGATGTTTTAAGTTGGTT------------------------------------------ATTGT-------TTTTTTGCTGTTTAAGGCACATTCAAAATTTTCTCTGTGGAAGAAGGACAAATGG--TT--TGCTATCTGTCCTATGCATATTTCTATTTGTAGTTATAAGTGTCTTACTGTTGTTCATTTTGGTGGCTGTAAAGCCTCTATCCAATTGCATCAATGAGAAAGGATCCTTACAAAAATTTCATAAGATTGAACAAGAATCTAGCACTTATGATGAAATTACAGGAAATATTGAGAAATTCAATTGCATGACATGCCCACAAGCTGCACCTGTTGTTGCAAACAAGGTTGA-GGGTGTTCAGC--ATCCTTTTTTT--ATCTCCCTTTCA--GACCTTGGTTCACCAGAAAAGCCAAACAGGAATTTCCTTAGGATGCTTAAGGGCAAGCCTTTTCGTAAACCAGATATATCTCATACCATCCAGGAAGTGCTTGTGGAAGTAGAGATGAATGGCTTCAAAGCTAAAAAAGGAATTGTTGTGGACGTTGGTGCGAATGTGGGAATGGCAGCATTTGCAGCTACAGCAATGGGTTACAAGGTTGTAGCTTTTGAAGCTGTCTTTGAGAACTTGCAGAGACTTTGTGATGGAATGTACCTGAATC--GAGCTTTTAATATGGTGACTTTCTACCATGCTGCTGTCTCAGATGTTCAGGGCAACCTGACTATGTATAAGGT--ATGCCTATTG-------TGAA-TTGTATGCTA-----TGAATATGAGATGC--AATTAGTTT-CTACAATGTTCCTG--TCCTGAAA----ATAG---ATTACGAGCAACAACCTGGAGTTGGAATCTT--ATATTGTG--GAATCTGTC---A--AAATATTGGAAATTAA-
>KE1
---------------------------------------------------------------------------------------------------------------------------------------------------TACGCTGTGCATTATACGTGTTATTTTTGCTGTAACTATCAGTGTGTTGCTACTGCTCCTTTTTGTGGCTGTAAAGCCTTTTTCAATATGCCATAATGCAGAAGTATCCACGAAAGATTTCCATATTATGA---AACAATCTAGGACTAATGGTGGAACTAGGGAAAATATTGAGAAATTCAATTGCACGAGATGCCCACAAGCTGCACCTGTCGTTGCAAACAAGGTTGA-AGGTGTTCGGC--ACCCTTTTTTC--ATCTCACTTGCA--GATCTAGGTTCACCAGAAAAACCGAATCGGAATTTCCTGCGAATGCTCAAGGGCAAACCTTTTCGTAAGCCTGACATCTCTGAGACTATCCAAGAGGTGCTGAAGAAACTAGAGTCAAATGGCTTAGCATCCAAAAGAGGAACTGTTGTCGATGTTGGAGCGAATGTTGGAATGGCAGCATTTGCAGCTGCAGCTATGGGCTACAAGGTAGTGGCTTTTGAGGCAGTTTTCGAGAACTTACAAAGACTTTGCGATGGGATGTACCTAAATC--GAGCAGGTGATATGGTTAGTTTCTACCATGCAGCTGTGTCAGATGTGCCTGGTAACCTGACTATGCATAAGGT--ATGCTTAGTA-------TGAA-TTTCATTCTAT----TATATTAGTTGCTTCAAATTAGCTT---------------------------------------------------------------------------------------------------------------
>LF2
-----------------------------------TGTCCAATTTTACAGAAACTGATATA-------------------------------------CAGATGGCACATGCAACACTTTCTATGTGGAAGAAGGATAAATGG--TT--TGCTATCTGTCCTTTGCATATTTCTATTTGTAGTTATAAGTGTGTTACTGTTGTTCATTTTGGTGGCTGTAAAGCCTCTATCCAATTGCAATAATGAGAGAGAACCCTTACAAAAATTTCATATGATAGAACAAGCATCTAGCACTTATGATGAAACCACAGGAAATATTGAGAAATTCAATTGCATGAGATGCCCACAAGCTGCACCTGTTGTTGCAAACAAGGTTGA-GGGTGTTCAGC--ATCCTTTTTTT--ATCTCCCTTGCA--GACCTTGGTTCACCAGAGAAGCCAAACAGGAATTTCCTTAGGATTCTTAAGGGAAAGCCTTTTCGTAAACCAGATATATCTCATACCATCCAGGAAGTGCTTGCGGAAGTGGAGAAGAATGGTTTCAAAGCCAGAAAAGGAATTGTTGTGGACGTTGGTGCAAATGTGGGAATGGCAGCATTTGCAGCTACAGCCATGGGTTACAAGGTTGTAGCTTTTGAAGCTGTCTTTGAGAACTTGCAGAGACTTTGTGATGGGATGTACCTGAATC--GAGCAGCTAATATGGTGACTTTCTACCATGCTGCTGTGTCAGATGTGCAGGGCAACCTGACTATGCATAAGGT--ATGCCTATTG-------TGAA-TTGTGTCCTA-----TGCAAGATGTATATCAAATTAGTTT-CTATCATGTTCATG--TCCTGAAA----ATAT---ATTACAAGCAAAAATCTGGAGTTGGAATCTG--ATGGTGTG--GAATCTG-------------------------
>MC0
-----------------AGTTTCTTATGATGCATATGTCCAAATTT---------------------------TGCACTAT--------------CTTTTGTTGGCACCAGCAAAATTTTCTATATGGAAAAAGGACAAATGT--TT--TGTTATCTGTTCTATGCATATTTCTATTTGCAGTTATCAGTGTGTTACTGTTGTTCATTTTGGTGGCTGTAAATCCTCTATCCAATTGCAACAATGATAAAGGACCCTTACAAAAGTTCAATATGATGGAACAGGAATCTAGCACTTATGATGAAATCACAGGAAACATTGAGAAATTCAATTGCATGAGATGCCCACAAGCTTCACCTGTTGTCGCAAACAAGGTTGA-GGGTGCTCGGC--ATCCTTTTTTT--ATCTCCCTTGCA--GACCTTGGATCACCAGAAAAGCCAAACAGGAATTTCGTCAGGATGCTTAAGGGAAAGCCTTTTCGTAAACCAGATATATCGCATACCATCCAGGAAGTGCTTGCGGAAGCAGAGATGAATGGCTTCAAAGCCAGAAAAGGAATTGTTGTGGACGTTGGCGCAAATGTGGGAATGGCAGCATTTGCTGCTACAGCAATGGGATACAAGGTTGTAGCTTTTGAAGCTGTATTTGAGAACTTGCAGAGACTTTGTGATGGGATGTACCTGAATC--GAGCAGCTAATATGGTGACTTTCTACCATGCTGCTGTGTCAGATGTGCAGGGCAACCTGACTATGCATAAGGT--ATGCCTCTTG-------TGAA-TTGTATCCTA-----TCCAAAATGTATTTCAAATTAGTTT-CTACCACGTTCTTG--TCCTGAAA---TTTAT---ATTACAAGCAAAAACCTGGAGTTGGAATCTG--ATAGCGTG--GAATCT--------------------------
>MT0
----------------------------------------------ACTAGGT---------------------------------------------TGTTTGGCACATGCAAAATTTTCTGTGTGGAAGAAGGGCAAATGG--TT--TGCTACCTGTCCTATCCATTTTTCTATTTGTAGTTATAATTGTGTTACTGTTGTTCATTTTGCTGGCTTTAAAGCCTCTATCCAATTGCGACAATGAGAAAGTACCCTTACAGCAAATTCATATGATGGAACAAGAACCTAGTACTTATGTTGAAACCACAGGAAATACTGAGAAATTCAATTGCATGAGATGCCCACAAGCTGCACCTGTTGTTGCAAACAAGGTTGA-GGGTGTTCAGC--ATCCTTTTTTT--ATCTCCCTTGCA--GACCTTGGGTTACCAGAAAAACCTAACAGGAATTTCCTTAGGATGCTTAAGGGCAAGCCTTTTCGTAAACCAGACATATCTCATACCATCCAGGAAGTGCTTGCGGAAGTAGAGATGAATAGCTTCAAAGCCAGAAAAGGAATTGTTGTGGACGTTGGTGCAAATGTGGGAATGGCGGCATTTGCAGCTACAGCAATGGGTTACAAGGTTGTAGCCTTTGAAGCTGTCTTTGAGAACTTGCAGAGACTTTGTGATGGGATGTACCTGAATC--GAGCAGTTGATATGGTGACTTTCTACCATGCTGCTGTGTCAGATGTGGAGGACAACCTGACTATGCATAAGGT--ATGCCTATTA-------TGAA-TTGTATCCTA-----TGCAAGATGTATTTCGAATTAGTTT-ATATCATGTTCTTG--TCCT-TAA----ATAG---ATTACAAGCAAAAACCTGGAGTTGGAATCTG--ATAGTGTG--GAATCTGTC---T--AAATATT----------
>NN48
--------------TTAGAATTATTAGGACAATT--TGTTTCTCTTAAAATGTGT-------------------------------------------AATATGGCACATGCAAATTTTTCTCTGTGGAAGAAGGACAAATGT--TT--TGCTATCTGTCCTATGCATATTTCTATTTGTAGTCATAAGTGTGTTACTGTTGTTCATTTTGGTGGCTTTAAAGCCTCTATCCAGTTGTGACAATGAGAAAGGACCCTTACAAAAATTTCATATGATGGAACAAAAATCTAGTAGTTATGTTGAAACCACAGGAATTATTGCAAAATTCAATTGCATGAGATGCCCACAAGCTGCACCTGTTGTTGCAAACAGGGTTGA-GGGTGTTCAGC--ATCCTTTTTTT--ATCTCCCTTTCA--GACCTTGGTTTACCAGAAAAGCCAAACAGGAATTTCCTTAGAATGCTTAAGGGCAAGCCTTTTCGTAAGCCAGATATATCTCATACCATCCAGGAAGTGCTTGCGGAAGTAGAGATGAATGGCTTCAAAGCCAGTAAAGGAATTGTTGTGGATGTTGGTGCAAATGTGGGAATGGCAGCATTTGCAGCTACAGCAATGGGTTACAATGTTGTAGCCTTTGAAGCTGTCTTTGAGAACTTGCAGAGACTTTGTGATGGGATGTACCTGAATC--GAGCAGTTGATATGGTGACTTTCTACCATGCTGCTGTGTCGGATGTGCATGGCAACCTGACTATGCATAAGGT--ATGCCTATTG-------TGAA-TTTTACCCTA-----TGCAAGATGTATTTCGAATTAGTTT-CTATCATGTTCTTG--TCCTGAAA----ATAG---ATTAGAAGTGAAAACATGGAATTGGATTCTG--ATAGTGTA--GAATCTGTT---TCTAAATATTGGAAATTAA-
>PA42
TGAATCAGTTTGCCCAAAATTTCTTATGATGTTCATGTCTAATTTTACAGAAA---------------------------------------------TGATTGGCACATGCAAAATATTCTGTGTGGAAGAAGGAAAAATGG--AT----CTATCTGTCCTATGCATAGTTCTACTTGTAGTTATAAGTGTGTTACTGTTGCTCATTTTGGTGGCTGTAAAGCCTCTATCCAACTGCAAAAATGAGAAAGGACCCTTACAAAATTTTCATATGATGGAACAAGAATCTAGCACTTATGATGAAACCACAGGAAATATTGAGAAATTTAATTGCATGAGATGCCCACAAGCTGCACCTGTTGTTGCAAACAAGGTTGA-GGGTGTTCAGC--ATCCATTTTTT--ATCTCGCTTGCA--GACCTTGGTTTGCCAGAAAAGCCAAACAGGAATTTCCTTAGGATGCTTAAGGGCAAGCCTTTTCGTAAACCAGATATATCTCATATCATCCAGGAAGTGCTTGCGGAAGTAGAGATGAATGGCTTCAAAGCCAGAACAGGAATTGTTGTTGACGTTGGTGCAAATGTGGGAATGGCAGCATTTGCAGCTACAGCAATGGGTTACAAGGTTGTAGCTTTTGAAGCTGTCTTTGAGAACTTGCAAAGACTTTGTGATGGGATGTACCTTAATC--GAGCAGTTAATATGGTGACTTTCTACCATGCTGCTGTGTCAGATGTGCAGGGCAACCTGACTATGCATAAGGT--ATGACTATTG-------TGAA-CTGTGTCCTA-----TGCAAAATGTATTTCAAATTAGTTT-TTATCATGTTCTTG--TCCTGAAA----ATAG---ATTACAAGAAAAAACCCAGAGTTGGAATGTG--ATAGTGTG--GAATCTGTC---T--AAATATTAGAAATTAA-
>PB33
-----------------------------------------------------------------------------------------------------------CCAGCTAGGTTCTCTATGTGGAAGAAAGACAAGG--------TGCAGTGCATTGTACTTGTTACTTTTGCTGTAACTATGAGTGTGTTGCTACTGCTCCTTTTTGTGGTTGTAAAGCCTCTTTCAATATGCCCTAATCCGGAGGTATCCTTGAAAGATGTACACATTATGA---AACAACCGAAGACCAGTGGTGGATCTAGGGAAAATATTGAGAAATTTGACTGCATGAGATACCCACAAGCTGCACCTGTTGTTGCAAACAAGGTTGA-AGGTGTTCGGC--ACCCTTTTTTC--ATCTCACTGGCA--GATCTAGGTTCACCAGAAAAGCCGAATCGAAATTTCCTGCGAATTCTTAAGGGCAAACCTTTTCGTAAGCCTGACATCTCTCAGACTGTCCAATATGTGCTGGAGAAACTAGAGGCAAATGGCTTAACATCCAAAAGAGGAACTGTTGTGGATGTTGGAGCAAATGTTGGAATGGCAGCATTTGCAGCTGCAGCCATGGGCTACAAGGTAGTGGCTTTTGAGGCAGTCTTTGAGAACTTACAGAGACTTTGTGATGGGTTGTACCTAAATC--GAGCAGGTGATATGGTGAGTTTCTACCATGCAGCTGTGTCAGATGTCCCCGGTAACCTGACTATGCATAAGGT--ATGCTTATTT-------------------------------------GTTTCAAATCAGTTTGCTATCAGG------------------------------------------------------------------------------------------------------
>PF1
---------TTGTTTCTTTTCTCTTACAATGCATATGTCCAATTTTACAGAAACTCATATACAGATTT--TTTTGCACTAT-------CTTCT--GTTGTGTTGGCACATGCAAAATTTTCTATGTGGAAGAAGGACAAATGG--TT-------TGTGTCCTATGCATATTTCTATTTGTAGTTATAAGTGTGTTACTGTTGTTCGTTTTGGTGGCTTTAAAGCCTCTATCCAATTGTGACAATGAGAAAGGACCCTTACAAAAACTTCATATGATGGAACAAGAATCTAGTACTGATGTTGAAACCACAGGAAATATTGAGAAATTCAATTGCATGAGATGCCCACAAGCTGCACCTGTTGTTGCAAACAAAGTTGA-GGGTGTTCAGC--ATCCTTTTTTT--ATCTCCCTTGCA--GACCTTGGTTCGCCAGAAAAGCCAAACAGGAATTTCCTTAGGATGCTTAAGGGCAAGCCTTTTCGTAAACCAGATATATCTCATACCATCCAGGAAGTGCTTGCGGAAGTAGAGATGAATGTCTTCAAAGCCAGAAAAGGAATTGTTGTGGATGTTGGTGCAAATGTGGGAATGGCAGCATTTGCAGCTACAGCAATGGGTTACAAGGTTATAGCCTTTGAAGCTGTCTTTGAGAACTTGCAGAGACTTTGTGATGGGATGTACCTGAATC--GAGCAGTTGATATGGTGACTTTCTACCAAGCTGCTGTGTCAGATGTGCAGGGCAACCTGACTATGCATAAGGT--ATGCCTATTG-------TGAA-TTGTATCCTA-----TGCAAGATGTATTTCAAATAAGTTT-CTATCATGTTCTTG--TTCTGAAA----AGAG---ATTACTAGCAAAAACCTGGAATTGGAATTGG--ATAGTGTG--GAATCTGTC---T-AAAATATTGGAAATTAA-
>PFM1
-----------------AGTTTCTTATGATGCATATGTCCAATTTTACAGAAA-TGATATACAAATTA--TTCTGTTGTG----------------TTTGTATGGCACATGCAAAATATTCTATGTGGAAGAAGGACAAATGG--TT----CTATCTGTCCTATGCATAGTTCTACTTGTAGTTATAAGCGTGTTACTGTTGTTCATTTTGGTGGCTGTAAAGCCTCTATCCAACTGCAACAATGAGAAAGGACCCTTACAAAAATTTCATATGATGGAACAAGAATCTAGCACTTATGATGAAACCACAGGAAATATTGAGAAATTCAATTGCATGAGATGCCCACAAGCTGCACCTGTTGTTGCAAACAAGGTTGA-GGGTGTTCAGC--ATCCATTTTTT--ATCTCCCTTGCA--GACCTTGGTTTGCCAGAAAAGCCAAACAGGAATTTCCTTAGGATGCTTAAGGGCAAGCCTTTTCGTAAACCAGATATATCTCATACCATCCAGGAAGTGCTTGCAGAAGTAGAGATGAATGGCTTCAAAGCCAGAAAAGGAATTTTTGTTGACGTTGGTGCAAATGTGGGAATGGCAGCATTCGCAGCTACAGCAATGGATTACAATGTTATAGCTTTTGAAGCTGTCTTTGAGAACTTGCAGAGACTCTGTGATGGGATGTACCTGAATC--GAGCAGTTAATATGGTGACTTTCTACCATGCTGCTGTGTCAGATGTGCAGGGCAACCTGACTATGCATAAGGT--ATGACTATTG-------TGAA-CTGT-----A-----TGCAAGATGCATTTCAAATTAGTTT-CTATCATGTTCTTG--TCCTGAAA----ATAG---ATTACAAGCAAAAACCTAGAGTTGGAACGGG--ATAGTGTG--GAATCTGTC---T--AAATATTGGAAATTAA-
>PG28
--------------------------------------------------------------------------------------------------------------GCTAGGTTCTCTATGTGGAAGAAAGACAAGG------TATGCTGTGCATTATACGTGTTATTTTTGTTGTAACTATAAGTGTGTTGCTACTGCTCCTTTTTGTGGCTGTAAAGCCTCTTTCAATATGCTATGATGCAAAGGTATCCTTGAAAGATTTCCATATTATGA---AACAACCTAGGACTTATGCTGGATCCAAGGAAAGTATTGAGAAATCTGATTGCATGAGATGCCCACAAGGTGCACCTGTAGTTGCAAACAAGGTTGA-AGGTGTTCGGC--ACCCATTTTTC--ATCTCACTTGCA--GATCTAGGTTCACCAGAAAAACCGAATCGGAATTTCCTGCGAATGCTCAAGGGCAAACCTTTTCGTAAGCCTAACATCTCTCAGACTGTCCAAGAAGTGCTAGAGAAACTAGAGTCAAATGGCTTAGCATCCAAAAGAGGAACTGTTAAGGATGTTGGAGCAAATGTTGGAATGGCAGCATTTGCAGTTGCAGCAATGGGCTACAAGGTAGTGGCTTTTGAGGCAGTCTTCGAGAACTTACAAAGACTTTGTGATGGGACGTACCTAAATC--GAGCAGGTGATGTGGTGAGTTTCTACCATGCAGTTGTGTCAGATGTGCCTGGTAACCTGACTATGCATAAGGT--G------------------------------GT----TGGACGATTTGAC---------------------------------------------------------------------------------------------------------------------------
>PH2
---------TTGTTTC-------------------------------------------------TTT--TTTTGCACTAT-------CTTC---------TTGGCACATGCAAAATTTTCTATGTGGAAGAAGGACAAATGG--TT-------TGTGTCCTATGCATATTTCTATTTGTAGTTATAAGTGTGTTACTGTTGTTCGTTTTGGTGGCTTTAAAGCCTCTATCCAATTGTGACAATGAGAAAGGACCCTTACAAAAACTTCATATGATGGAACAAGAATCTAGTACTGATGTTGAAACCACAGGAAATATTGAGAAATTCAATTGCATGAGATGCCCACAAGCTGCACCTGTTGTTGCAAACAAAGTTGA-GGGTGTTCAGC--ATCCTTTTTTT--ATCTCCCTTGCA--GACCTTGGTTCGCCAGAAAAGCCAAACAGGAATTTCCTTAGGATGCTTAAGGGCAAGCCTTTTCGTAAACCAGATATATCTCATACCATCCAGGAAGTGCTTGCGGAAGTAGAGATGAATGTCTTCAAAGCCAGAAAAGGAATTGTTGTGGATGTTGGTGCAAATGTGGGAATGGCAGCATTTGCAGCTACAGCAATGGGTTACAAGGTTATAGCCTTTGAAGCTGTCTTTGAGAACTTGCAGAGACTTTGTGATGGGATGTACCTGAATC--GAGCAGTTGATATGGTGACTTTCTACCAAGCTGCTGTGTCAGATGTGCAGGGCAACCTGACTATGCATAAGGT--ATGCCTATTG-------TGAA-TTGTATCCTA-----TGCAAGATGTATTTCAAATAAGTTT-CTATCATGTTCTTG--TTCTGAAA----AGAG---ATTACTAGCAAAAACCTGGAATTGGAATTGG--ATAGTGTG--GAATCTGTC---T-AAAATATTGGAAATTAA-
>PM29
-----------------------------------------------------------------------------------------------------------CCGGCTAGGTTTTCTATGTGGAAGAAAGACAAGGG-----TATGCTGTGCACTATTCGTGTTATTTTTGCTGTAACTATAAGTGTGTTACTACTGTTCCTTTTTGTGGCTGTAAATCCTCTTTCAATATGCCATAATACGAAAGTATCCTTGAAAGATTTCCATATTACCA---GACAACCTAGCACTAATGGTGGAACTAGGGAAAGTATTGAGAAATTTGACTGCATGAGATGCCCACAAGCTGCACCTGTAGTTGCAAACAAGGTTGA-AGGTGTTCGAC--ACCCTTTTTTC--ATCTCACTTGCA--GATCTAGGATCACCAGAAAAGAGGAATCGAAATTTCCTGCGAATACTCAAGGGAAAACCTTTTCATAAACCTGACATCTCTCAGACTGTCGAAGAGGTGCTGGAGAAACTAGAGTCAAATGGGTTACCATCCAAAAGAGGAACTGTTGTTGATGTTGGGGCTGATGTTGGAATGGCAGCATTTGCAGCTGCAGCCATGGGATACAAGGTAGTGGCTTTTGAGGCAGTCTTTGAGAACTTACAGAGACTTTGTGATGGGATGTACCTAAATC--GAGCAGGAGATATGGTGAGTTTCTACCATGCAGCTGTGTCAGATGTGCCTGGTAACCT-CTTGTTCATATTAT--TTACCTGTGA-------TGTT-GCTCCTCATTTAT--GCTCATAGATATTTCTTGCTAA------------------------------------------------------------------------------------------------------------------
>PS27
--------------------------------------------------------------------------------------------------------------------------------------------------------------------------------------------------------------------------------------------------------------------------------TTACGA---AAAAACCTAGGACTTATGCTGGATCTAAGGAAAATATTGAGAAATCCGATTGCATGAGATGCCCACAAGGTGCACCTGTAGTTGCAAACAAGGTTGA-AGGTGTTCGGC--ACCCATTTTTC--ATCTCACTTGCA--GATCTAGGCTCACCAGAAAAACCGAATCAGAATTTCCTGCGAATTCTCAAGGTCAAACCTTTTCGTAAGCCTGACATCTCTCAGACTATCCAAGAAGTGCTAGAGAAACTAGAGTCAAATGGCTTAGCATCCAAAAGAGGAACTATTGTGGATGTTGGAGTAGATGTTGGAATGGCAGCATTTGCAGCTGCAGCAATGGGCTACAAGGTAGTGGCTTTTGAGGCAGTCTTCGAGAACTTACAGAGACTTTGTGATGGGACGTACCTAAATC--AAGCAGGTGATGTGGTGAGTTTCTACCATGTAGCTATGTCAAATGTGCCTGGTAACCTGACTATGCATAAGGT--G------------------------------GT----TGGACGATTTGACAACAGTTA-------------------------------------------------------------------------------------------------------------------
>PS30
----TCAGTTTGCCCAAAATTTCTTATGATGTTCATGTCTAATTTTACAGAAA-TGATATACAAA-----TTTTGTAATG----------------GATGAGTGGCACATGCAAAATATTCTGTGTGGAAGAAGGACAAATGG--TT----CTATCTGTCCTATGCATAGTTCTACTTGTAGTTATAAGTGTGCTACTGTTGCTCATTTTGGTGGCTGTAAAGCCTCTATCCAACTGCAAAAATGAGAAAGGACCCTTACAAAAATTTCATATGATGGAACAAGAATCTAGCACTTATGATGAAACCACAGGAAATATTGAGAAATTTAATTGCATGAGATGCCCACAAGCTGCACCTGTTGTTGCAAACAAGGTTGA-GGGTGTTCAGC--ATCCATTTTTT--ATCTCGCTTGCA--GACCTTGGTTTGCCAGAAAAGCCAAACAGGAATTTCCTTAGGATGCTTAAGGGCAAGCCTTTTCGTAAACCAGATATATCTCATACCATCCAGGAAGTGCTTGCGGAAGTAGAGATGAATGGCTTCAGAGCCAGAAAAGGAATTGTTGTTGACGTTGGTGCAAATGTGGGAATGGCAGCATTTGCAGCTACAGCAATGGGTTACAAGGTTGTTGCTTTTGAAGCTGTCTTTGAGAACTTGCAAAGACTTTGTGATGGGATGTACCTTAATC--GAGCAGTTAATATGGTGACTTTCTACCATGCTGCTGTGTCAGATGTGCAGGGCAACCTGACTATGCATAAGGT--ATGACTATTG-------TGAA-CTGTGTCCTA-----TGCAAAATGTATTTCAAATTAGTTT-TTATCATGTTCTTG--TCCTGAAA----ATAG---ATTACAAGAAAAAACCCAGAGTTGGAATGTG--ATAGTGTG--GAATCTGTC---A--AAATATTAGAAATTAA-
>PTA0
-------------------------------------------------------------------------------------------------------GGCACATGAAAAATTTTCGATGTGGAAGAAGGAAAAATGG--TT--------------------TATTTCTATTTGTAGTTATAAGTGTGTTACTGTTGTTCATTTTGGTGGCTGTAAAGCCTCTATCCAATTGCAATAATGAAAAAGGACCCTTGCAAAAAATTCATATGATGGAACAAGAATCTACCACTTATGATGAAACCACAGGAGACATTGAGAAATTCAATTGCATGAGATGCCCACAAGCTGCACCTGTTGTTGCAAACAAGGTTGA-GGGTGTTCAAC--ATCCTTTTTTT--ATCTCCCTTGCA--GACCTTGGTTCACCAGAAAAGCCAAACAGGAATTTCCTTAGGATGCTTAAGGGAAAGCCTTTTCGTAAACCAGATATATCTCATACCATACAGGAAGTGCTTGCGGAAGTAGAGATGAATGATTTCAAAGCCAGAAAAGGAATTGTTGTGGACATTGGTGCAAATGTGGGAATGGCGACATTTGCAGCTACAGCAATGGGTTACAAGGTCGTAGCTTTTGAAGCTGTCTTTGAGAACTTGCAGAGACTTTGTGATGGGATGTACCTGAATC--GAGCAACTAATATGGTGACTTTCTACCATGCTGCTGTGTCAGATGTGCAGGGCAGCCTGACTATGCATAAGGT--ATGCCTATTG-------TGAA-TTGTATCCTA-----TGCAAGATGTATTTCAAATTATTTT-TTATCATGTTCTTG--TCCTGAAA----ATAG---ATTACAAGCAAAAACCTGGAGTTGGAATCTG--GT--------------------TCTAAATATTGGAAATTGA-
>RR55
--------------TTAGAATTATTAGGATAATT-TGTTTTCTCTTAAAATGTGT-------------------------------------------AATATGGCACATGCAAATTTTTCTCTGTG---GAAGGACAAATGG--TT--TGCTATCTGTCCTATGCAAATTTCTATTTGTAGTCATAAGTGTGTTACTGTAGTTCATTTTGGTGGCTTTAAAGCCTCTATCCAATTGTGACAACGAGAGAGGACCCTTACAAAAATTTCATATGATGGAACAAGAATCTAGTACTTATGTTGAAACCACAGGAATTATGGCAAAATTCAATTGCATGAGATGCCCACAAGCTGCACCTGTTGTTGCAAACAGGGTTGA-GGGTGTTCAGC--ATCCCTTTTTT-AATCTCCCTTTCA--GAACTTGGTTTACCAGAAAAGCCAAACAGGAATTTCCTTAGGGTGCTTAAGGGCAAGCCTTTTTGTAAGCCAGATATATCTCATAACATCCAGGAAGTGCTTGCGGAAGTATAGATGAATGGCTTCAAAGCCAGTAAAGGAATTGTTGTGGACGTTGGTGCAAATGTGGGAATGGCAGCTTTTGCAGCTACAGCAATGGGTTACAATGTTGTAGCCTTTGAAGCTGTCTTTGAGAACTTGCAGAGACTTTTTGATGGGATGTACCTGAATC--GAGTAGTTGATATGGTGACTTTCTACCATGCTGCTGTGTCAGATGTGCATGGCAACCTGACTATGCATAAGGT--ATGCCTATTG-------TGAA-TTTTACCCTA-----TGCAAGATGTATTTCGAATTAGTTT-CTATCATGTTCTTG--TCCTGAAA----ATAG---ATTAGAAGTGAAAACACGGAATTGGAATCTG--ATAGTGTG--GAAT----------------------------
>SA1
GTAATCAGTTTGCCCAAAGTTTCTTATGATGCTCATGTCTAATTTTACAGAAA-TGATATACAAA------------------------------------TTGGCACATTCAAAATATTCTGTGTGGAAGAAGGACAAATGG--TT----CTATCTGTCCTATGCATAGTTCTACTTGTAGTTATAAGTGTGTTACTGTTGTTCATTTTGGTGGCTGTAAAGCCTCTATCCAACTGCAAAAATGAGAAAGGAGCCTTACAAAAATTTTATATGATGGAACAAGAATCTAGCACTTATGATGAAACCACAGGAAATATTGAGAAATTCAATTGCATGAGATGTCCACAAGCTGCACCTGTTGTTGCAAACAAGGTTGA-GGGTGTTCAGC--ATCCATTTTTT--ATCTCGCTTGCA--GACCTTGGTTTGCCAGAAAAGCCAAACAGGAATTTCCTTAGGATGCTTAAGGGCAAGCCTTTTCGTAAACCAGATATATCTCATACCATCCAGGAAGTGCTTGCAGAAGTAGAGATGAATGGCTTCAAAGCCAGAAAAGGAATTTTTGTTGACGTTGGTGCAAATGTGGGAATGGCAGCATTTGCAGCTACGGCAATGGGTTACAAGGTTGTAGCTTTTGAAGCTGTCTTTGAGAACTTGCAGAGACTTTGTGATGGGATGTACCTTAATC--GAGCAGTTAATATGGTGACTTTCTACCATGCTGCTGTGTCAGATGTGCAGGGCAACCTGACTATGCATAAGGT--ATGACTATTG-------TGCA-CTGTGTCCTA-----TGCAAAATGTATTTCAAATTAGTTT-TTATCATGTTCTTG--TCCTGAAA----ATAG---ATTACAAGCAAAAACCCGGAGTTGGAATGTG--ATAGTGTG--GAATCTGTC---T--AAATATTAGAAATTAA-
>SC0
-----------------AGTTTCTTATGATGCATATGTCCAATTTTACAGAAACTGATATACAGATTT--TTTTGCACTAT-------CTTCTGTTGTATTTTGGCACATGCAAAATTTTCTCTGTTGAAAAAGGACAAATGG--TT--TGCCATCTGTCCTATGCATATTTCTATTTGTAGTTATAAGTGTGTTGCTGTTGTTCGTTTTGGTGGCTGTAAAGCCTCTATCCAATTGCAACAATGAGAAGGAACCCTTACAGAAATATCATATGATGGAACAAGAGTCTAGTACTTATGTTGAAACCACAGGAAATATTGAGGAATTCAATTGCATGAGATGCCCACAAGCTGCACCTGTTGTTGCAAACAAGGTCGA-GGGTGTTCGGC--ATACCTTTTTT--ATCTCCCTTGCA--GACCTTGGTTCACCAGAAAAGCCAAACAGGAATTTCCTTAGGATGCTTAAGGGCAAGCCTTTTCGGAAACCAGATATATCTCATACCATCCAGGAAGTGCTTGCAGAAGTAGAGATGAATGGCTT---AGCCAGAAAAGGAATTGTTGTCGATGTTGGTGCAAATGTGGGAATGGCAGCATTTGCAGCTACAGCAATGGGTTACAAGGTTGTAGCTTTTGAAGCTGTCTTTGAGAACTTGCAGAGACTTTGTGATGGGATGTACCTGAATC--GAGCAGTTGATATGGTGACTTTCTACCATGCTGCTGTGTCAGATGTGCAGGGCAACCTGACTATGCATAAGGT--ATGCATATTG-------TGAA-TTGTATCCTA-----TGCAAGATGTATTTCAAATTAGTTT-TTATCATGTTCTTG--TCCTGAAA----ATAG---AT------CAAAAACCTGGAGTTGGAGTCTG--ATAGTGTG--GAATCTGTC---T--AAATATTGGAAATTAA-
>SE46
----------------------------------------------------------------------------------------------------------------------------------------------G--TCTATTCCTTGCATCCCGCATGTAGTTCTTGCTGTCGCTGTAGGTGTGTTGCTCGTGTTCTTTTTGGTGGTTGTGATGCCTCTTTCAGTATGCCATTTAGAGAAAACATCCTTGCCAACCTTTATTTCTCTGGGTCAAAGTCCCAGCTTTGACAGAGTAGGTATAGGAAACTTGGAGAAATTCAACTGCATGACATCTCCACAAGCTGCACCTGTAGTTGCAAACAAGGTCGA-GGGTGTTCAGC--ATCCATTTTTC--ATCTCACTTGCA--GATCTAGGGTCACCAGAAAAGCCCAATCGGAATTTCCTACGCATGCTTAAGGGCAAGCTTTTCCGTAAGCCAGACATCTCTCAGACAATTCAAGAGGTGTTGCAGAAACTGAAGTCAAATGGCTTAGCAGACAGAAAAGGGCTTGTTGTGGATGTTGGGGCAAATGTGGGAATGGCAGCTTTTGCAGCTGCAGCCGTGGGCTACGAAGTAGTAGCTTTTGAAGCAGTCTTTGAGAACTTGCAAAGACTTTGTGATGGGATGTACTTAAATC--GAGCAAGTGATATTGTGAGTTTATATCATGCAGCTGTGTCAGATGTGCCAGGCAACCTGACTATGCATAAGGT--ATGCTTCTTG-------TAAT-TT------------------------TTTTACATTAGTT----------------------------------------------------------------------------------------------------------------
>SS22
-------------------------------------------------------------------------------------------------------------------------------------------------------------------------------------------------------------------------------------------------------------------------------------------------------------------------------------------------------------------------------------------------------------------------------------------------------------------------------------------------------------------------------------------------------------------------------------------------------------------------------------------TTACAAGGAAGTGGCTTTTGAGGCAGTTTTTGAGAACATGCAGCGTCTTTGTGATGGAATGTATCTAAATC--GAGCAGGTGATATGGTGACTTTCTACCATGCAGACGTGTCAGATGTGCTAGGGAGACTAACAATACATAAAAG--TTGGCATTCAATTCTAATGAA-CTCATATCTGTG---AGTGTAAGATCTATAACTCTAGACA-CAATGATTCTTCTG--TCTGAGCTA---GTA-------------------------TTGATGTACA--AGGT---------TATGAA------GATGATGAGAGAAATAA
>SV36
------------------------------------------------------------------------------------------------------TGGCGCCAGCTAAATTTTCTATGTGGAAGAAGGACAAAGGA--TTCATGC-----------ATGATACTTCTGCTTCTATTTTTAAGTGTGTTATTATTGCTCATTTTGATGGCTGTAAATCCTGGCTCAATTTGCAATAATGAGAAAGGATTCTTGCAAAAGTTGCATATGATGGAAGAAGAACCTAGCACTGGCAGTCAAACCACGGAAAAGATTGATAAATTCAATTGCATGAGATGCCCACAAGCAGTACCTGTAGTTGCAAACAAGGTTGA-GGGTGTTCGGT--ACCCTTTTTTA--ATCTCCCTTCAA--GACCTTGGTTCACCAGAAAAGCCAAACAGGAATTTCCTTAGGATGCTTAAGGGTAAGCCTTTTCGTAAGCCAGATATATCTCAGACCATTCAAGAAGTGCTTGAGAAACTAGAGATGAATGGCTTGAAATCCAGAAAAGGAATTGTTGTGGACGTTGGTGCAAATGTGGGAATGGCAGCATTTGCAGCTACATCAATGGGTTACAAGGTTGTAGCTTTTGAGGCAGTCTTTGAGAACTTGCAGAGACTTTGTGATGGGATGTACCTGAATC--GAGCAGGTGATATGGCAACTTTCTATCATGCAGCTGTGTCCGATGTGCCAGGCAACCTGACTATGCATAAGTA--TG-CTAATTG-------TGAA-TTTTATTCTA-----TGCAATAAATATTTTAAATTAGCTC-ATGTTGTGTTCATG--TCCTGAAA----ATATGCTATTATAAGTAGAAACCTGTAGCTGAAATCTG--AATGTCTA--GAATCTAAA---TCTGAATATTGGAAATT---
>TB39
------------------------------------------------------------------------------------------------------TGGCACCAACTAAATTTCCTATGTGGAAGAAGGACAAAGGG--TTTATGCCATGTGTTGTGCGTGTATTTCTCTTTGTAGCTATAAGCATGTTACTACTGTTTGTTTTAGTGGCTATAAAGCCCCTCTCAATTTGCAATAATGAGAAAGGATCCTTGCAAGATTTGCATATAATGGAACAAAAACCTAGCATTGATGGTCGAATGACGGGAAATATTGAGAAATTTAATTGCATGAGATGCCCACAAGCTGCACCTGTAGTTGCAAACAAAGTTGA-AGGTGTTCAAC--ACCCTTTTTTC--ATCTCGCTTGCA--GACCTTGGTTCACCAGAAAAGCCAAATAGGAATTTCCTTAGGATACTTAAGGGAAAACCTTTTCGTAAGCCAGACATATCTCATACCATCCAGGAAGTACTTGCGAAACTAGAGACCAATGGCTTGGAATCGAGAAAAGGAATTTTAATCGACGTTGGTGCGAATGTGGGAATGGCAGCATTTGCAGCTACAGCAATGGGTTACAAGGTGGTAGCTTTTGAAGCAGTCTATGAAAACTTGCAGCGACTTTGTGATGGAATGTACTTGAATC--GAGCAAGTGATATGGTGACTTTCTACCATGCAGCCGTGTCAGATGTTCCAGGCAACCTAACTATGCATAAGGT--ATACTT-----------TGAA-TTTCATTCTA-----TGCAAGAAATATGTTAAAATAGTTT-CTGTTATGCTCTTT--CCCTCAAA----ATATTGCTATTTAACTAGAAACCTGCAGTTGAAATATG--AAGATCTG--GAATCTGAA-ATCCTAATTTTTGGATATTGA-
>TC31
--------------------------------------------------------------------------------------------------------------GCTAGGTTCTCTATGTGGAAGAAAGACAAGGG-----TATGCCGTGCATTATACGTGTTATTTTTGCTGTAACTATGAGTGTGTTGCTACTGCTCCTTTTTGTGGCTATAAAGCCTCTTTCAATATGCCATAATGAAAATGTATCCATGAAAGATTTCCATATTATGA---AACAATCTAGGAGTAATGGTGGAACCAGGGAAAATATTGAGAAATTCAATTGCATGACATGCCCACAAGCTGCACCTGTTGTTGCAAACAAGGTTGA-AGGTGTTCGGC--ACCCTTTTTTC--ATCTCACTTGCG--GATCTAGGTTCACCAGAAAAGCCAAATCGGAATTTCCTGCGAATGCTCAAGGGAAAACCTTTTCGTAAGCCTGACATCTCTGAGACTATCCAAGAGGTGCTGAAGAAACTAGAGTCAAATGGCTTTGCCTCCAAAAGAGGAACTGTTGTGGATGTTGGAGCAAATGTTGGAATGGCAGCATTTGCAGCTGCAGCTATGGGCTACAAGGTAGTGGCTTTTGAGGCAGTCTTTGAGAACTTACAAAGACTTTGCGATGGGTTGTACCTAAATC--GAGCAGGTGATATGGTGAGTTTCTACCATGCAGCTGTGTCAGATGTGCCTGGCAACCTGACTATGCATAAGGT--ATGCTTATTA-------TGAA-TTTCATTCTGT----TAGAGTAGTTGCTTCAAATTAGTTT-----------------TGAAGAAA----ATA-------------------------------------------------------------------------------
>TN1
------------------------------------------------------------------------------------------------------TGGCACCAACTAAATTACCTATGTGGAAGAGGGACAAAGTG--TTTATGCCATGCATTGTGCGTGTATTTCTGTTTGTAACTATAAGTGTGTTACTGCTGTTTGTTTTGGTAGCTTTAAAGCCCCCCTCAATTTGCAATAATGAGAAAGGATCCTTGCAAGATTTACATGTAATGGAACAAGAACCTAGCACTGATGGTCGAACCACTGGAAATATTGAGAAATTCAATTGCATGAGATGCCCACAAGCTGCACCTGTAGTTGCAAACAAGGTTGA-GGGTGTTCGGC--ACCCTTTTTTC--ATCTCGCTTGCA--GACCTTGGTTCACCGGACAAGCCAAATAGGAATTTCCTTAGGATGCTTAAGGGAAAGCCTTTTCGTAAGCCAGACATATCTCATACCATCCAGGAAGTACTTGCAAAACTAGAGACCAGTGGCTTGGAATCGAGAAAAGGAATTATTATCGATGTTGGTGCGAATGTGGGAATGGCAGCATTTGCAGCTACAGCAATGGGTTACAAGGTAGTAGCTTTTGAGGCAGTCTATGAGAACTTGCAGAGACTTTGTGATGGAATGTACCTGAATC--GAGCAGGTGATATGGTGACTTTCTACCATGCTGCTGTGTCAGATGTGCCGGGCAACCTAACTATGCATAAGGT--AT-CTAATTG-------TGAA-TTTCGTTCTA-----TGCAAGAAATATTTTAAATAAGTTT-TTGTTATGTTCCTG--CCCTGAAA----ATATGCTATTATAATTAGGAACCTGCATCTGTAATTTG--ATAATCT-----------------TAATTTTTGGAAATTGA-
>TO14
--------------------------------------------------------------------------------------------------------------------------------------------------------------------------------------------------------------------------------------CTCTTTAATATAACCAGAA-------------------------ATGGTCCACTTATATGGCATTTGTACTAAACATTTATTATGAGTAAGAAGGGTGCAGCTTTGAAGATTCATTCAA-----TTCCTTCTTTTCAGTCAAAATTGATAATTGTTCCAA--TACTTGGTTTCATATCAGGTCTGTAATGGTATATTACCACCAGAAAAGCCAAATAGGAATTTCCTCAAGATGCTTAAGGGCAAGCCTTTTTGTAAGCCAGACATATCTCATACCATTCAGGAAGTGCTTGCAAAACTAGAGACAAGTGGATTTGAACCAAGAAAAGGAATTATTGTTGATATTGGTGCAAATGTGGGAATGGCAGTATTTGCAGCTACATCGATGGGTTACAAGGTAGTGGCTTTTGAGGCAGTCTTTGAGAACTTGCAGCGTCTTTGTGATGGAATGTACCTGAATC--GAGTAGGTGATATGGTGACTTTCTACCATGCAGCTGTGTCAGATGTGCCAGGCAACCTAACTATGCATAAAAG--TTGGCATTCAAGTCCAATGAA-CTCGTACCAGTG---AGTGTAAGATCTATAACTCTAGATA-CAGTGATTGATCAG--TCTCAGCTA---GTA-------------------------TTGATGTGCC--ATGTTCT-----ATATGAA------GATGATGAGAGACT---
>WN5
--AATGGGCTTGGCCAAGGTTTCTTACATTGCAT----CCAACCGTACCAAAATTGACATTTATATTT--TGTTG--------------------------TTGGCACCAGTTAGAATTTCTGTGTGGAAGAAGGATAAAGGG--T-----CCATCCATTGTACGTGCATCACTGTTCGTAACTATAAGTGTTTTCTTACTGTTCATTTTGGCATCCGTAAAGCCTTTCCCAATTTGCAACAATGAGAAAGGATCCTTACAAACAGTTCATATCATGGAACAAGAACCTAGCACTGGTGATCAAGATGGAGGAAATATTGAGAAATTCAATTGCATGAGATGCCCACAAGCTGCACCTGTAGTTGCAAACAAGGTTGA-GGGTGTTCGAC--ATCCTTTTTTT--ATCTCCCTTGCT--GACCTTGGTTCACCAGAAAAGCCAAATAGAAATTTCCTTAGGATGCTTAAGGGCAAGCCTTTTCGTAAGCCTGACATATCTCAAACCATCCAGGAAGTGCTAGAGAAACTAGAGACAAATGGTTTAGAATCTAGAAAAGGTATTATGGTGGACGTTGGCGCGAATGTGGGAATGGCAGCATTTGCAGCTACATCAATGGGGTACAAGGTAGTAGCTTTTGAGGCGGTCTTTGAGAATTTGCAGAGACTTTGTGATGGGTTGTACCTGAATC--GAGCAGGTGATATGGTGACTTTCTACCATGCAGCTGTGTCGGATGTGCCAGGCAATCTGACCATGCATAAGGT--AT-TTTATAT-------TGAA-TTTAATTTTGTGAAATGAAGCAAATATTCTAAATTAGTTT-TTACTATGTACTTG--TCTTGAAG----GTAT---GCTCTAAGTAGAAACTTAGAGTTGAAATCTG--AAAATCTGTTGAATCTGCTTATCTGAATTTTCAGAAATTAA-
