# Supplementary material for: Development of a Target Enrichment Probe Set for Conifer (REMcon)
Source: Biology (Basel). 2024 May 22;13(6):361. doi: 10.3390/biology13060361 (PMC11200496; doi:10.3390/biology13060361)
Supplement: Supplementary file 1 [file biology-13-00361-s001.zip › biology-2960267-supplementary/Sup data/MO_orthlogs_alignments/Thupl29381242s0004_1.ortho.selected_stripped.aln.fasta]

>AA3
------------------------TGAGAGAGCTAGCATGGATGGCGGGCATAGCCACCTGCATAAAGATGCTCCTCATCCCCGCCTACCACAGCACCGACTTTGAAGTCCACAGG-------CATTGGCTGGCCCTCACTCACTCCCTCCCCTTAAACAAATGGTACACAG-----ATGAGACCAGCCCCTGGACACTCGACTACCCGCC-CTTCTTCGCCTGGTTCGAGAAATT-------CCTCTCCATTTT-CGCCTCCCGGGTGGATCCGAAGATTGTGGATATCC-------TCAGCCTCGAT-TACGATGCAGACACGGCAG--TCATATTCCAGAGGG--CCACGGTCATGTGCGC--GGACCTTCTGCTCTATTGGGCCCTCTGGAGGTGCTGCAGA--AATCTC---AGTATCCAGAAGCAGAGGCTCGTTTATGTGGCGGTCGTGTGGTCGCCTGCT-----TTATTGATTGTGGATCATGTGCATTTTCAGTACAATGG--GTTTCTGCTGGGGATTCTTTTGCTGTCTCTCTCTTTTATCCGAGAGGACCGGGATTTGATGGGGGGATTG----GTGTTCGCTGTTCTGCTGTGTTTTAAGCATCTTTTTGCCGTGGCGGCTCCTG--TGTATTTCGTGTATTTG--TTGCGGCATTATTGCAGAGGACGCTACAAGGTCTTGAAATTTTTTGTCTTGGGAGTTTCGGTTTTGGCTGTGGTGCTTCTCGCGTTTGGACCCTTTGTATATTATGGACAGGTGATGCCCTTGTTTTTTGGTGGAGAAATTG-----
>AA60
-GAGAAAGAGGGAAAATAATGGATTTAGGGAGTTATTGTGGATGGCAGGTATAGCCAGCTGCATTAAGGTCCTTTTAATCCCTGCATATCATAGCACAGACTTTGAAGTGCACAGA-------CACTGGATGGCCCTCACCCATTCTCTGCCACTCAACCAGTGGTACACAG-----ACGAGAGCAGCCCATGGACATTGGATTACCCTCC-TTTTTTCGCTTGGTTTGAGAAGTT-------TATTTCTGTGTT-GGGGTTTTGGGTGGATGCCCACATGGTGGATCTGC-------ATATGCACAAC-TACAATGCCCAAACAGTCA--TTGTCTTTCAAAGGA--CAACTGTAATGTTTGC--AGATCTCATGCTCTACTGGGCCTTGTGGAGGTGCTGCAGG--AAGCTC---AACCTGCAGAAGCAGAGGCTAATTTATATTGCTGTTGTTTGGTCGCCTGCT-----CTCTTCATTGTGGACCATATTCACTTCCAGTACAATGG--ATTCCTGTTAGGGATTCTCTTGCTGTCGGTTTCCTATCTTCTCGAGGGTAATGATATAATGGGTGGATTA----GTATTCGCTATTTTGCTGTGTTTTAAGCATCTGTTTGCTGTGGCAGCGCCGG--TGTATTTTGTGTATTTG--TTGAGGCACTATTGTGTAGGTCGTTACAGGGTCTTAAGGTTCTTTGCCTTGGGGGCGGCAGTTTTGTCCGTACTTCTTCTGGCATTCGGACCCTTTCTATATCATAAACAGGTGCGTATCC---TTATCTGCTAAAAC-TTGTGA--
>AAR4
---GCAAAGAAGAAGGGGGCGGGCTGAGAGAGCTAGCATGGATGGCGGGCATAGCCACCTGCATAAAGATGCTCCTCATCCCCGCCTACCACAGCACCGACTTTGAAGTCCACAGG-------CATTGGCTGGCCCTCACTCACTCCCTCCCCTTAAACAAATGGTACACAG-----ATGAGACCAGCCCCTGGACACTCGACTACCCGCC-CTTCTTCTCCTGGTTCGAGAAATT-------CCTCTCCATTTT-CGCCTCCCGGGTGGATCCGAAGATTGTGGATATCC-------TCAGCCTCGAT-TACGATGCAGACACGGCAA--TCATATTCCAGAGGG--CCACGGTCATGTGCGC--GGACCTTCTGCTCTATTGGGCCCTCTGGAGGTGCTGCAGA--AATCTC---AGTATCGAGAAGCAGAGGCTCGTTTATGTGGCGGTCGTGTGGTCGCCTGCT-----TTATTGATTGTGGATCATGTGCATTTTCAGTACAATGG--GTTTCTGCTGGGGATTCTTTTGCTGTCTCTCTCTTTTATCCGAGAGGACCGGGATTTGATGGGGGGATTG----GTGTTCGCTGTTCTGCTGTGTTTTAAGCATCTTTTTGCCGTGGCGGCTCCTG--TGTATTTCGTGTATTTG--TTGCGGCATTATTGCAGAGGACGCTACAGGGTCTTGAAATTTTTTGTCTTGGGAGTTTCGGTTTTGGCTGTGGTGCTTCTCGCGTTCGGACCCTTTGTATATTATGGACAGGTGATGCCCTTGTTTTTTGGTGGAGAAATTG-----
>AF1
-----------------------GTGAGGGAGCTAGCATGGATGGGTGGCATAATGACGTGCGTGAAGATGTTGTTAATGCCAACCTATCACAGAATCGATTTTGAAGTGCATAGG-------CATTGGATGGCACTCACCCATTCCCTCCCCCTCCGTAGATGGTACGCAG-----ACGAGAGCAACCCCTAGACTCTCGATTACCCTCC-TCTCTTTGCATGGTTGGAGAAATT-------CCTTTCTTTCTT-TGCCAAATGGGTGGATCCACAAATGGTGGACGTGAT----GAACAGGCTCGAC-TACAAGGCCCACACGGTCA--TGATATTCCAGAGGA--GCATTGTCATCTTAGC--AAACAAACTACTCTATTGGGCTCTCTGGAGATGCTGCAAG--AATCTC---ACTCTCTGCAAGCAGAGGCTTATTTATATGGCAATCGTATGGTCACCCAGT-----CTCATGATGGTGGATCATATTCATTTTCAGTACAATGG--GTTTCTGTTGGGAATATTGTTGTTATCCCTGTCGTATCTTATGGAGGGGCATGATTTCATGGGGAGAATG----TTGTTTGTAGTTCTATTGTGTTTCAAGCATCTATTTGTAGTGGAAGAACCCG--TGTATTTTGTGTATTTG--TTGAGGCATTATTGCAGGAGTCCTCAAAAGGTCTTGCATTTCATTGCATTAGGGGCTTTGGTTCTAGGCATGTTGCTTCTCGCATTTGGGCCCTTTTTATATTTTGGGCAAGT----------------------------------
>AG2
-----------------------GTGAGGGAGCTAGCATGGATGGGTGGCATAACGATGTGCGTGAAGATGTTGTTAATGCCAACCTATCATAGAATCGATTTTGAAGTGCATAGG-------CATTGGATGGCACTCACCCATTCCCTCCCCCTCCGTAGATGGTACGCAG-----ACGAGAGCAACCCCTAGACTCTCGATTACCCTCC-TCTCTTCGCATGGTTGGAGAAATT-------CCTTTCTTTCTT-TGCCAAATGGGTGGATCCACAAATGGTGGACGTGAT----GAACAGGCTCGAC-TACAAGGCCCACACGGTCA--TGATATTCCAGAGGA--GCATCGTCATCTTAGC--AAACAAACTACTCTATTGGGCTCTCTGGAGATGCTGCAAG--AATCTC---ACTCTCTGCAAGCAGAGGCTTATTTATATGGCAATCGTATGGTCACCCAGT-----CTCATGATGGTGGATCATATTCATTTTCAGTACAATGG--GTTTCTGTTGGGAATATTGTTGTTATCCCTGTCGTATCTTATGGAGGGGCATGATTTCATGGGGAGAATG----TTGTTTGTAGTTCTATTGTGTTTCAAGCATCTATTTGTAGTGGAAGAACCCG--TGTATTTTGTGTATTTG--TTGAGGCATTATTGCAGGAGTCCTCACAAGGTCTTGCATTTCATTGCATTAGGGGCTTTGGTTCTAGGCATATTGCTTCTCGCATTTGGGCCCTTTTTATATTTTGGGCAAGT----------------------------------
>AH26
----------------TAATGGGCTGTCAGAGTTAGCATGGATGGCAGGCATAGCTACTTTGATGAAAGTCCTTCTAATCCCAGCATATCACAGCACAGATTTTGAAGTCCACAGG-------CACTGGCTGGCTCTTACCTATTCCCTGCCCATCGACCGATGGTATTTGG-----ACGAGAGTAGCCCATGGACATTGGATTATCCTCC-ATTGTTTGCCTGCTTCGAGAAATT-------CCTCTCCCTCTT-CGCCGTCTTCGTGGACCCAAAAATCGTAGATCTCAT----AAATGGATTCAAC-TACAAGGCTGAAACCGTGG--TGGTATTCCAGAGAG--TAACGGTCATGTTAGC--GGATCTTGTCTTGTATTTCGCTCTCTGGAGATGCTGCAGG--AAACTG---AGTTTGGAGAAGCAGAGGCTCGTTTACATTGCAATTGTTTGGTCGCCCAGT-----CTGTTAATCATTGATCACATTCATTTTCAGTATAATGG--ATTTCTATTGGGCATTCTTTTGTTGTCACTTTCCTTTCTGAGCGAGGGGCAGGATTTCATGGGTGGATTG----GTATTCGCTGTCTTGCTGTGTTTCAAGCATCTGTTTCTAATTGCTGCTCCCG--TGTATTTTGTGTATTTG--TTGAGACATTACTGCAGAGGTCCTCACAGGATGGCAAGGTTTTTCACATTGGGATTCTCGGTGCTTGCCGTCGTTTTTCTCGCGTTCGGGCCTTTTATTTATTATGGACAGGTACCATTTC--------------------------
>AME1
-------------------TGGGCTGAGAGAGCTAGCATGGATGGCGGGCATAGCCACCTGCATAAAGATGCTCCTCATCCCCGCCTACCACAGCACCGACTTTGAAGTCCACAGG-------CACTGGCTAGCCCTCACTCACTCTCTCCCCTTAAACAAATGGTACACAG-----ATGAGACCAGCCCCTGGACGCTCGACTACCCGCC-CTTCTTCGCCTGGTTCGAGAAATT-------CCTCTCCATTTT-CGCCTCTCGCGTAGATCCAAAGATCGTGGATATCC-------TCAGCCTCGAC-TACGATGCAGACACCGCAG--TCATATTCCAGAGGG--CCACGGTCATGTGCGC--GGACCTTATGCTCTATTGGGCCCTCTGGAGGTGCTGCAGA--AATCTC---AGCATCGAGAAGCAGAGGCTCGTTTATGTGGCGGTTGTGTGGTCCCCTGCT-----TTATTGATTGTGGATCATGTGCATTTTCAGTATAACGG--GTTTCTGCTGGGGATTCTTTTGCTGTCTCTCTCTTTTATCCGAGAGGACCGGGATTTGATGGGGGGACTG----GTGTTTGCTGTTCTGCTGTGTTTTAAGCATCTGTTTGCCGTGGCGGCTCCTG--TGTATTTCGTGTATTTG--TTGCGGCATTATTGCAGAGGACGCTACGGGGTCTTGAAATTTTTTGTCTTGGGAGTTTCGGTTTTGGCTGTGGTGCTTCTCGCGTTCGGACCCTTTGTATATTATGGACAGGTGATGCCCTTGTGTTTTGGCGGAGAAATTG-----
>AP25
----------------TAATGGGCTGTTAGAGTTAGCATGGATGGCAGGCATAGCTACTTTGATGAAAGTCCTTCTAATCCCAGCATATCACAGCACAGATTTTGAAGTCCACAGG-------CACTGGCTGGCTCTTACCTATTCCCTGCCCATCGACCGATGGTATTTGG-----ACGAGAGTAGCCCATGGACATTGGATTATCCTCC-ATTGTTTGCCTGCTTCGAGAAATT-------CCTCTCCCTCTT-CGCCGTCTTCGTGGACCCAAAAATCGTAGATCTCAT----AAATGGATTCAAC-TACAAGGCTGAAACTGTGG--TGGTATTCCAGAGAG--TAACGGTCATGTTAGC--GGATCTTGTCTTGTATTTCGCTCTCTGGAGATGCTGCAGG--AAACTG---AGTTTGGAGAAGCAGAGGCTCGTTTACATTGCAATTGTTTGGTCGCCCAGT-----CTGTTTATCATTGATCACATTCATTTTCAGTACAATGG--ATTTCTATTGGGCATTCTTTTGTTGTCACTTTCCTTTCTGAGCGAGGGGCGGGATTTCATGGGTGGATTG----GTATTCGCTGTCTTGCTGTGTTTCAAGCATCTGTTTCTAATTGCCGCTCCCG--TGTATTTTGTGTATTTG--TTGAGACATTACTGCAGAGGTCCTCACAGGATGGCAAGGTTTTTCACATTGGGATTCTCGGTGCTTGCCGTCGTTTTTCTCGCGTT-------------------------------------------------------------
>APA47
---GCAAGGGGAGGGGTTGGAGATGCAGGGAGCTAGCGTGGATGGGTGGCATAGCGACGTGCGTGAAGATGCTGCTAATGCCAGCGTATCACAGTACGGACTTTGAGGTGCACAGG-------CATTGGATGGCTCTGACCCACTCCCTCCCCCTGCGGTCATGGTACACTG-----ATGAGAGCAGCCCCTGGACTCTGGATTACCCTCC-CCTGTTCGCATGGCTGGAGAAATT-------GCTCTCATTGTT-TGGCAAATGGGTGGATCCGCAAATGGTAGACGTGGT----GGAGGGGGTGGGG-TACAAGGCCGACACGGTGG--TCGTCTTCCAGAGGA--GCACCGTCATCTTCGC--CGACGGACTGCTCTACTGGGCTCTCTGGAGATGCTGCAGG--AATCTC---CCTCCCTCCAAGCAGAGGCTTGTCTACATGGCCGTCCTCTGGTCGCCCACC-----CTCATCATGGTGGATCATATTCATTTTCAGTACAATGG--CTTTCTCCTCGGCATCCTCTTGTTCTCCCTCTCCTATCTCATGGACGGCCATGATTTCATGGGGGGAATG----CTCTTTGCACTTCTTTTGTGTTTCAAGCATCTATTTGCACTCGCAGCGCCCG--TCTATTTTGTCTATTTG--TTCAGGCATTATTGCACCGGTCCTCGCAAGCTCTTGCGTTTCCTTGCATTGGGAGCTTCGGTTCTGGCCGTGTTGCTTCTCGCATTTGGTCCCTTTCTATATTTTGGACAGGT-------------TTAATTAGAAATATGGTGAC-
>AR2
-------------------TGGGCTGAGAGAGCTAGCATGGATGGCGGGCATAGCCACCTGCATAAAGATGCTCCTCATCCCCGCCTACCACAGCACCGACTTTGAAGTCCACAGG-------CACTGGCTAGCCCTCACTCACTCTCTCCCCTTAAACAAATGGTACACAG-----ATGAGACCAGCCCCTGGACGCTCGACTACCCGCC-CTTCTTCGCCTGGTTCGAGAAATT-------CCTCTCCATTTT-CGCCTCTCGCGTGGATCCAAAGATCGTGGATATCC-------TCAGCCTCGAC-TACGATGCAGACACCGCAG--TCATATTCCAGAGGG--CCACGGTCATGTGCGC--GGACCTTATGCTCTATTGGGCCCTCTGGAGGTGCTGCAGA--AATCTC---AGCATCGAGAAGCAGAGGCTCGTTTATGTGGCGGTTGTGTGGTCCCCTGCT-----TTATTGATTGTGGATCATGTGCATTTTCA-----------------------------------------------------------------------------------------------------------------------------------------------------------------------------------------------------------------------------------------------------------------------------------------------------------------
>AS57
-GAGAAAGAGGGAAGATGAGGGAAAGAGGGAGTTATTATGGATGGCAGGCATAGCCAGCTGCATTAAGGTCCTTGCAATCCCTGCTTACCACAGCACAGACTTTGAAGTGCACAGG-------CACTGGATGGCAGTCACCCATTCCCTGCCCATCAGCCAATGGTACACCG-----ATGAGAGCAGCCCATGGACATTGGATTACCCTCC-TTTTTTCGCTTGGTTCGAGAAGTT-------TCTCTCTGTGGT-GGGTGCGTGGGTGGATACCCGCATGGTGGACCTGC-------ATATGCTCAAC-TACAATGCCCAAACAGTCA--TCGTCTTCCAGAGGG--CAACTGTAATCTTTGC--AGATCTCTTGCTCTACTGGGCCCTGTGGAGGTGCTGCAGG--AAGCTC---AGCCTGGAGAAGCAGAGGCTTGTTTATATTGCTGTTGTTTGGTCGCCCGCT-----CTCTTCATTGTGGACCATGTTCACTTCCAGTACAATGG--ATTCCTGTTGGGCATTCTCTTGTTATCGATTTCCTTTCTTCTCGAGGGGAATGATTTGATGGGCGGATTG----CTATTCGCTGTTTTACTGTGTTTTAAGCATCTGTTTGCTGTGGCGGCCCCGG--TTTATTTTGTGTATTTG--TTGAGGCACTATTGCATAGGTCGTTACAGGGTCTTAAGGTTCTTTGCCTTGGGGGCTGCGGTTTTGTCTGTACTTCTTCTGGCATTCGGACCCTTTCTATATCATAAACAGGTGCGTATCC---TTTTCTGCTAAAGCATTGTGAAT
>CB35
-------GAAAGAGAATAATGGGTTGTCAGAGTTAGTATGGATGGCAGCTATAGCTACTTTGATAAAACTCCTGCTAATCCCAGCATACCACAGCACAGATTTTGAAGTCCACAGG-------CATTGGCTGGCTCTTACCCATTCTCTACCCCTCGACCGATGGTATTTGG-----ACGAGAGCAGTCCATGGACATTGGATTATCCTCC-ATTGTTTGCCTTCTTTGAGGAGCT-------CCTCTCCGTCTT-CGCCGCCTGCCTGGACCCCAAAATCGTAGATCTCGT----AAATGGATTCAAC-TATAAGGCTGAAACCGTGG--TGGTATTCCA----------------------------------------------------------------------------------------------------------------------------------------------------------------------------------------------------------------------------------------------------------------------------------------------------------------------------------------------------------------------------------------------------------------------------------------------------------------------------------
>CD18
-CGTAGTGGAGGAGGTTTGCGGAGAGAGGGAGTTGTTATGGATGGCAGGCATAGCTAGCTGCATTAAGGTTCTCTTAATCCCTGCATACCATAGCACAGATTTTGAAGTGCACAGA-------CACTGGATGGCCCTCACCCATTCCCTGCCCCTCAGCCAATGGTACACCG-----ACGAGAGCAGCCCATGGACATTGGATTACCCTCC-TTTTTTCGCCTGGTTCGAGAAGTT-------CCTCTCTGTGCC-GGGTGCGTGGGTGGATGCCCAGATGGTGGATCTGC-------ATATGCACAAC-TACAATGCTCAAACAGTCG--TTGTCTTCCAAAGGG--CAACTGTAATTTTCGC--AGATCTCTTGCTCTACTGGGCCTTGTGGAGGTGCTGCAAG--AAGCTC---AGCCTGGAGAAGCAGAGGCTTGTTTATATTGCCGTTGTTTGGTCGCCCGCT-----CTCTTCATTGTGGACCATGTTCACTTTCAGTACAATGG--ATTTCTGTTAGGGATTCTCTTGATGTCGATTTCTTATCTTCTCGAGGGGAAGGATTTGATGGGTGGATTG----CTATTCGCTGTTTTACTGTGTTTTAAGCATCTGTTTGCTGTAGCGGCCCCGG--TGTATTTTGTGTATTTG--TTGAGGCACTATTGTGTAGGTCGTTACAGGGTCTTAAGGTTCTTTGCCTTGGGAGCTTCGGTTTTGTCTGTACTTCTTCTTGCATTCGGACCGTTTCTATATTATAAACAGGTGCGTATCC---TTTTCTGCCGAAATATTGCGA--
>CDE34
-------GAAAGAGAATAATGGGTTGTCAGAGTTAGTATGGATGGCAGGCATAGCTACTTTGATAAAACTCCTGCTAATCCCAGCATACCACAGCACAGATTTTGAAGTCCACAGG-------CATTGGCTGGCTCTTACCCATTCTCTACCCCTCGACCGATGGTATTTGG-----ACGAGAGCAGTCCATGGACATTGGATTATCCTCC-ATTGTTTGCCTTCTTTGAGGAGCT-------CCTCTCCGTCTT-CGCCGCCTGCCTGGACCCCAAAATCGTAGAACTCGT----AAAT---------------------------------------------------------------------------------------------------------------------------------------------------------------------------------------------------------------------------------------------------------------------------------------------------------------------------------------------------------------------------------------------------------------------------------------------------------------------------------------------------------------------------
>CF38
---------------GAGAAAGAGGGAAGGAGTTGTTATGGATGGCAGGCATAGCTAGCTGCGTAAAGCTCCTAGCAATCCCTGCCTACCACAGCACAGATTTTGAAGTGCACAGG-------CACTGGTTGGCACTCACCCATTCCCTCCCTCTCAACAGATGGTACACAG-----ACGAGAGCAGCCCATGGACATTGGATTACCCTCC-CTTCTTCGCCTACTTCGAGAAGCT-------CCTCTCCATAGT-GGCCGCATGGGTGGATCCCCAAATGCTGGACCTGC-------ATCGCCTCAAC-TATAAGGCACCCACAGCGA--TCATATTTCAGAGGG--CAACTGTAATCATTTC--AGATCTCTTGCTTTACTGGGCACTCTGGAGATGCTGCAGA--AAACTT---AGCCCGGAGAAGCAGAGGCTTGTTTACATTGCTGTTGTATGGTCACCGGCT-----CTCTTCATCGTAGACCATATTCATTTTCAGTACAATGG--ATTCCTGTTGGGGATTCTCTTGCTGTCGCTCTCCTTTCTCCTCGAGGGGCAGGATTTCGTAGGTGGATTG----CTGTTTGCCGTTTTGCTGTGTTTTAAGCATCTATTTGTTATGGCGGCCCCGG--TGTATTTTGTGTATCTG--TTGAGGCATTACTGTACAGGTCGGCACAAGGTCTTGAAGTTCTTTGCACTGGGGGTTTCGGTTTTGTCTGTATTTCTTCTGGCATTCGGACCCTTTTTATATCATAGACAGGTGTGTGTATCC-TTTTCTGCTAAAGCAGTGTGA--
>CH19
-------GAAAGAAGGAAAAGGAGAGAGGGAGTTGTTATGGATGGCAGGCATAGCTAGTTGCATTAAGGTTCTCTTAATCCCTGCATACCATAGCACAGATTTTGAAGTGCACAGA-------CACTGGATGGCGCTCACCCATTCCCTGCCCCTCAGCCAATGGTACACCG-----ACGAGAGCAGCCCATGGACATTGGATTACCCTCC-TTTTTTCGCCTGGTTTGAGAAGTT-------CCTCTCTGTGCC-GGGTGCGTGGGTGGATGCCCAGATGGTGGATCTGC-------ATATGCACAAC-TACAATGCCCAAACAGTCG--TTGTCTTCCAAAGGG--CAACTGTAATTTTTGC--AGATCTCTTGCTCTACTGGGCCTTGTGGAGGTGCTGCAAG--AAGCTC---AGCCTGGAGAAGCAGAGGCTTGTTTATATTGCCGTTGTTTGGTCGCCCGCT-----CTCTTCATTGTGGACCATATTCACTTTCAGTACAATGG--ATTTCTGTTAGGCATTCTCTTGATGTCGATTTCTTATCTTCTCGAGGGGAAGGATTTGATGGGTGGATTG----CTATTCGCTGTTTTACTGTGTTTTAAGCATCTGTTTGCTGTAGCGGCCCCGG--TGTATTTTGTGTATTTG--TTGAGGCACTATTGTGTAGGTCGTTACAGGGTCTTAAGGTTCTTTGCCTTGGGAGCTTCGGTTTTGTCTGTACTTCTTCTTGCATTCGGACCGTTTCTATATTATAAACAGCT----------------------------------
>CHA37
---------------GAGAAAGAGGGAAGGAGTTGTTATGGATGGCAGGCATAGCTAGCTGCGTAAAGCTCCTTGCAATCCCTGCCTACCACAGCACAGATTTTGAAGTGCACAGG-------CACTGGTTGGCACTCACCCATTCCCTCCCTCTCAACAGATGGTACACAG-----ACGAGAGCAGCCCATGGACATTGGATTACCCTCC-CTTCTTCGCCTACTTCGAGAAGCT-------CCTCTCCATAGT-GGCCGCATGGGTGGATCCCCAAATGCTGGACCTGC-------ATCGCCTCAAC-TACAAGGCACCCACAGTGA--TCATATTTCAGAGGG--CAACTGTAATCATTTC--AGATCTCTTGCTTTACTGGGCACTCTGGAGATGCTGCAGA--AAACTT---AGCCCGGAGAAGCAGAGGCTTGTTTACATTGCTGTTGTATGGTCACCGGCT-----CTCTTCATCGTAGACCATATTCATTTTCAGTACAATGG--ATTCCTGTTGGGGATTCTCTTGCTGTCGCTCTCCTTTCTCCTCGAGGGGCAGGATTTCGTGGGTGGATTG----CTGTTTGCCATTTTGCTGTGTTTTAAGCATCTATTTGTTATGGCGGCCCCGG--TGTATTTTGTGTATCTG--TTGAGGCATTACTGTACAGGTCGGCACAAGGTCTTGAAGTTCTTTGCACTGGGGGTTTCGGTTTTGTCTGTATTTCTTCTGGCATTCGGACCCTTTTTATATCATAGACAGGTGTGTGTATCC-TTTTCTGCTAAAGCATTGTGAAT
>CJ24
GAAAGATGATTGTATATGAGGGAGAGAGGGAGTTATTATGGATGGCAGGCATAGCCAGCTGCATTAAGGTCCTTGCAATCCCTGCTTACCATAGCACAGACTTTGAAGTGCACAGA-------CACTGGATGGCGCTCACCCATTCCCTGCCCCTCAGCCAATGGTACGCCG-----ACGAGAGCAGCCCATGGACATTGGATTATCCTCC-TTTTTTCGCATGGTTCGAGAAGTT-------CCTCTCTGTGGC-GGGTGCTTGGGTGGATGCCCATATGGTGGATCTGC-------ATATGCTCAAC-TACAATGCCCAAACTGTCA--TCGTCTTCCAGAGGA--CAACTGTAATCTTTGC--AGATCTCTTACTCTACTGGGCCCTGTGGAGGTGCTGCAGG--AAGCTC---AGCCTGGAGAAGCAGAGGCTTGTTTATATTGCTGTTGTTTGGTCGCCCGCT-----CTCTTCATTGTGGACCATGTTCACTTCCAGTACAATGG--ATTCCTGTTAGGGATTCTCTTGTTATCAATTTCCTATCTTCTCGAGGGAAAGGATTTGATGGGTGGATTG----CTATTCGCTATTTTACTGTGTTTCAAGCATCTGTTTGCTGTGGCGGCCCCGG--TGTATTTCGTGTATTTA--TTGAGGCACTATTGCATAGGTCGTTACAGGGTCTTAAGGTTCTTTGCCTTGGGGGCTTCGGTTTTGTCTGTCCTTCTTCTGGCATTTGGACCCTTTCTATATCATAAACAGGTGCATATCT---TTTTCTGCTAAAGCATTTTGAAT
>CK7
-GAGAAAGAGGGAAGATGAGGGAGAGAGGGAGTTATTATGGATGGCAGGCATAGCCACCTGCATTAAGGTCCTTGCAATCCCTGCTTACCACAGCACAGACTTTGAAGTGCACAGG-------CATTGGATGGCGCTCACCCATTCCCTGCCCCTTACCCAATGGTACACCG-----ATGAGAGCAGCCCATGGACGTTGGATTACCCTCC-TTTTTTCGCTTGGTTCGAGAAGTT-------CCTCTCTGTGGC-GGGTGCGTGGGTAGATACCCACATGGTAGACCTGC-------ATATGCTCAAC-TACAATGCCCAAACAGTCA--TCGTCTTCCAGAGGG--CAACTGTCATCTTTGC--AGATCTCTTGCTCTACTGGGCCCTCTGGAGGTGCTGCAGG--AAGCTC---AGCCTGGAAAAGCAGAGGCTTGTTTATATTGCTGTTGTTTGGTCGCCCGCT-----CTCTTCATTGTGGACCATGTTCACTTCCAGTACAATGG--ATTCCTGTTAGGGATTCTCTTGTTGTCGATTTCGTTTCTTCTCGAGGGGAATGATTTAATGGGCGGATTG----CTATTCGCTGTTTTACTGTGTTTTAAACATCTGTTTGCTGTGGCGGCCCCGG--TGTATTTTGTGTATTTG--TTGAGGCACTATTGCATTGGTCGTTACAGGGTCTTAAGGTTCTTTGCCTTGGGGGCTTCGGTTTTGTCTGTACTTCTTCTGGCATTCGGACCCTTTCTATATCATGGACAGGTGCGCATCC---CTTTCTGCTAAAGCATTGTGAAT
>CL6
-GAGAAAGAGGGAAGATGAGGGAGAGAGGGAGTTATTATGGATGGCAGGCATAGCCACCTGCATTAAGGTCCTTGCAATCCCTGCTTACCACAGCACAGACTTTGAAGTGCACAGG-------CATTGGATGGCGCTCACCCATTCCCTGCCCCTTACCCAATGGTACACCG-----ATGAGAGCAGCCCATGGACGTTGGATTACCCTCC-TTTTTTCGCTTGGTTCGAGAAGTT-------CCTCTCTGTGGC-GGGTGCGTGGGTAGATACCCACATGGTGGACCTGC-------ATATGCTCAAC-TACAATGCCCAAACAGTCA--TCGTCTTCCAGAGGG--CAACTGTCATCTTTGC--AGATCTCTTGCTCTACTTGGCCCTCTGGAGGTGCTGCAGG--AAACTC---AGCCTGGAAAAGCAGAGGCTTGTTTATATTGCTGTTGTTTGGTCGCCCGCT-----CTTTTCATTGTGGACCATGTTCACTTCCAGTACAATGG--ATTCCTGTTGGGGATTCTCTTGTTGTCGATTTCGTTTCTTCTCGAGGGGAATGATTTAATGGGCGGATTG----CTATTCGCTGTTTTACTGTGTTTTAAACATCTGTTTGCTGTGGCGGCCCCGG--TGTATTTTGTGTATTTG--TTGAGGCACTATTGCATTGGTCGTTACAGGGTCTTAAGGTTCTTTGCCTTGGGGGCTTCGGTTTTGTCTGTACTTCTTCTGGCATTCGGACCCTTTCTATATCATAGACAGGTGCGCATCC---TTTTCTGCTAAAGCTTTGTGAAT
>CM9
-GAGAAAGAGGGAAAATAATGGATTTAGGGAGTTATTATGGATGGCAGGTATAGCCAGCTGCATTAAGGTTCTTTTAATCCCTGCATATCATAGCACAGACTTTGAAGTGCACAGA-------CACTGGATGGCCCTAACCCATTCTCTGCCACTCAGCCAGTGGTACACAG-----ACGAGAGCAGCCCATGGACATTGGATTACCCTCC-TTTTTTCGCTTGGTTTGAGAAGTT-------CATTTCCGTGTT-GGGGTTTTGGGTGGATGCCCACATGGTGGATTTGC-------ATATGCACAAC-TACAATGCCCAAACAGTCA--TTGTCTTTCAAAGAA--CAACTGTAATATTTGC--AGATCTCATGCTCTACTGGGCCTTGTGGAGGTGCTGCAGG--AAGCTC---AGCCTGGAGAAGCAGAGGCTAGTTTATATTGCTGTTGTTTGGTCGCCTGCT-----CTCTTCATTGTGGACCATATTCACTTCCAGTACAATGG--ATTCCTGTTAGGGATTCTCTTGCTGTCGGTTTCCTATCTTCTCGAGGGTAATGATATAATGGGTGGATTA----ATATTCGCTATTTTGCTGTGTTTTAAGCATTTGTTTGCTGTGGCAGCCCCGG--TGTATTTTGTGTATTTG--TTGAGGCACTATTGTGTAGGTCGTTACAGGGTCTTAAGGTTCTTTGCCTTGGGGGCGGCAGTTTTGTCTGTACTTCTTCTGGCATTCGGACCCTTTCTATATCATAAACAGGTGCGCATCC---TTATCTGCTGAAAC-TTGTGAAT
>CO8
--AGAAAGAGGGAAAATAATGGATTTAGGGAGTTATTATGGATGGCAGGTATAGCCAGCTGCATTAAGATTCTTTTAATCCCTGCATATCATAGCACAGACTTTGAAGTGCACAGA-------CACTGGATGGCCCTCACCCATTCTCTGCCACTCAGCCAGTGGTACACAG-----ACGAGAGCAGCCCATGGACATTGGATTACCCTCC-TTTTTTCGCTTGGTTTGAGAAGTT-------CATTTCCGTGTT-GGGGTTTTGGGTGGATGACCACATGGTGGATCTGC-------ATATGCACAAC-TACAATGCCCAAACAGTCA--TTGTCTTTCAAAGAA--CAACTGTAATGTTTGC--AGATCTCATGCTCTACTGGGCCTTGTGGAGGTGCTGCAGG--AAGCTC---AGCCTGGAGAAGCAGAGGCTAGTTTATATTGCTGTTGTTTGGTCGCCTGCT-----CTCTTCATTGTGGACCATATTCACTTCCAGTACAATGG--ATTCCTTTTAGGGGTTCTCTTGCTGTCGGTTTCCTATCTTCTCGAGGGTAATGATATAATGGGTGGATTA----GTATTCGCTGTTTTGCTGTGTTTTAAGCATCTGTTTGCTGTGGCAGCCCCGA--TGTATTTTGTGTATTTG--TTGAGGCACTATTGTGTAGGTCGTTACAGGGTCTTAAGGGTCTTTGCCTTGGGGGCGGTAGTTTTGTCTGTACTTCTTCTGGCATTCGGACCCTTTCTATATCATAAACAGGTGCGTATCC---TTATCTGCTAAAAC-TTGTGA--
>CP16
-------------------------------------------------------------------------------------------------------------------------------------------------------------------------------------------------------------------------------------AGAAGTT-------CCTCTCTGTGGC-GGGTGCGTGGTTGGATGCCCACATGGTAGATCTGC-------ATATGCGCAAC-TATATTGCCCAAACAGTCA--TTGTCTTCCAAAGGG--CAACTGTAATTTTTGC--GGATCACTTGCTCTACTGGGCCTTGTGGAGGTGCTGCAGG--AAGCTC---AGCCTGGAGAAGCAGAGGCTTGTTTATATTATTGTTGTTTGGTCGCCCACT-----CTCTTCGTTGTGGACCATATTCACTTCCAGTACAATGG--ATTCCTGTTAGGGATTCTCTTGATGTCGATTTTTTTTCTTCTCGAGGGGAAGGATTTGATGGGTGGATTG----CTATTCGCTATTTTATTGTGTTTTAAGCATCTGTTTGCTGTAGCGGCCCCGA--TGTATTTTGTATATTTG--TTGAGGCACTATTGTGTGGGTCGTTACAAGATCTTAAGGTTCTTTGCCTTGGGGGCTTCGGTTCTGTCTGTTCCCATTCTTGCATTTGGACCCTTTCTATATCATTAACGGGACAAA------------------------------
>CP161
-------------------------------------------------------------------------------------------------------------------------------------------------------------------------------------------------------------------------------------AGAAGTT-------CCTCTCTGTGGC-GGGTGCGTGGTTGGATGCCCACATGGTAGATCTGC-------ATATGCGCAAC-TATATTGCCCAAACAGTCA--TTGTCTTCCAAAGGG--CAACTGTAATTTTTGC--GGATCACTTGCTCTACTGGGCCTTGTGGAGGTGCTGCAGG--AAGCTC---AGCCTGGAGAAGCAGAGGCTTGTTTATATTATTGTTGTTTGGTCGCCCACT-----CTCTTCGTTGTGGACCATATTCACTTCCAGTACAATGG--ATTCCTGTTAGGGATTCTCTTGATGTCGATTTTTTTTCTTCTCGAGGGGAAGGATTTGATGGGTGGATTG----CTATTCGCTATTTTATTGTGTTTTAAGCATCTGTTTGCTGTAGCGGCCCCGA--TGTATTTTGTATATTTG--TTGAGGCACTATTGTGTGGGTCGTTACAAGATCTTAAGGTTCTTTGCCTTGGGGGCTTCGGTTCTGTCTGTTCCCATTCTTGCATTTGGACCCTTTCTATATCATTAACGGGACAAA------------------------------
>CR44
-----------------AATGGACTTGCAGAATTATTATGGATGGCAGCAATAGCCACTTGTGTTAAGCTACTCCTCGTCCCTGCTTACCACAGTACCGATTTTGAAGTACACAGA-------CACTGGCTGGCCCTGACCCATTCTCTACCTGTCAAACAATGGTACTTAG-----ACGAAACCAGCCCGTGGACTCTAGATTATCCTCC-CTTCTTCGCCTGGTTTGAAAAGCT-------CCTTGCTATTTT-TGGAAGCATGGTAGATCCAAAAATGGTAAATCTGGT----AGATGGCTTAAAC-TATAATGCCGAAACAGTGG--TGGTATTCCAGAGGG--CAACGGTTATGTTTGC--AGATCTTATGTTGTACTGGGCTCTGTGGAGATGCTGCAGG--AACCTT---CCTTTGGAAAAACAGAGGCTCGTTTACATTGCGGTTGTTTGGTCTCCGAGT-----CTCTTCATGGTGGATCACATTCATTTTCAGTACAATGG--TTTTCTACTGGGTATTCTGTTATTATCTCTTTCCCTTTTGAGCGAGGGGCAGGATTTGATGGGAGGGATG----GTATTTGCTGTATTGCTGTGTTTTAAGCATCTATTTGCTGTAGCGGGTCCGA--TTTATTTTGTGTACCTG--TTAAGGCATTACTGCAGAGGTCCTTACAAGCTTTTGAGGTTCTTGGTATTGGGAATTTCGGTTATATCTGTGTTTCTTCTCGCATTCGGGCCTTTTATATATCATGGACAGGTA---------------------------------
>CT15
----------------TGAGGGAGAGAGGGAGTTGTTATGGATGGTAGGAATAGCTAGCTGCATTAAGGTTCTTTTAATCCTTGCTTACCATAGCACAGACTTTGAAGTGCATAGA-------CACTGGATGGCGCTCACCCATTCCCTGCCTCTCAGCCAATGGTACATAG-----ATGAGAGCAGCCCATGGACATTGGATTACCCTCC--TTTTTCGCTTGGTTCGAGAAGTT-------CCTCTCTGTGGC-GGGTGCGTGGGTGGATGCCCACATGGTAGATTTGC-------ATATGCACAAC-TACAATGCCCAAACAGTCA--TTGTCTTCCAAAGGG--CAACTGTAATTTTTGT--GGATCTCTTGCTATATCGGGCCTTGTGGAGGTGTTGCTGG--AAGTTC---AGCCTGGAGAAGCAGAGACTTGTTTATATTGCTGTTGTTTGGTCGCCCGCT-----CTCTTCATTGTGGACCATATTCACTTCCAGTACAATGG--ATTCCTGTTAGGAATTCTCTTGATCTTGATTTCTTATCTTCTCGAGGGGAAGGATTTGATGGGTGGATGG----CTATTCGTTGTTTTACTGTGTTTTAAGCATCCGTTAGCTGTAGCGACCCTCG--TGTATTTTGTGTATTTG--TTGAGGCACTATTGTGTAGGTCGTTACAGGGTCTTAAGGTTCTTTGCCTT-GGGGTTTCGGTTTTGTTTGTACTTCTT---GCATTCAGACCCTTTCTATATCATAAATAGG-----------------------------------
>DA12
----------------TGAAGGAATGAGGGAGTTATTATGGATGGCAGGCATAGCCAGCTGCATTAAGGTTCTTTTAATCCCTGCATATCACAGCACAGACTTTGAAGTGCACAGA-------CACTGGATGGCCCTCACCCATTCTTTGCCACTCAGCCAATGGTACACAG-----ATGAGAGCAGCCCATGGACATTGGATTACCCTCC-TTTTTTCGCTTGGTTTGAGAAGTT-------CATCTCTGTGTT-GGGGTTTTGGGTGGATGCCCATATGGTGGATCTGC-------ATATGCACAAC-TACAATGCCCAAACAGTCA--TCGTCTTCCAAAGAG--CAACTGTAATTTTTGC--AGATCTCATGCTCTACTGGGCCTTGTGGAGGTGCTGCAGG--AAGCTC---ACCCTGGAGAAGCAGATGCTAGTTTATATTGCTGTTGTTTGGTCGCCCGCT-----CTCTTCATTGTGGATCATATTCACTTCCAGTACAATGG--ATTCCTGTTAGGGATTCTCTTGCTGTCGATTTCCTATCTTCTCGAGGGTAATGATTTGATGGGTGGATTA----CTATTCGCTGTTTTGCTGTGTTTTAAGCATCTGTTTGCTGTGGCAGCTCCGG--TGTATTTTGTGTATTTG--TTGAGGCACTATTGCGTAGGTCGTTACAGGGTCTTAAGGTTCGTTGCCTTGGGGGCTTCAGTTTTGTCTGTACTTCTTCTGGCATTCGGACCCTTTCTATATCATAAACAGGTGCGTATCC---TTTTCTGCTAAAAC-TTGTGAAT
>DB53
--------GCAAGGAGAGGAGGCGTGAGGGAGCTAGCATGGATGGGTGGCATAGCGACGTGCGTGAAGATGCTGTTAATGCCCGCGTACCACAGCACTGACTTTGAGGTGCACAGG-------CATTGGATGGCTCTCACCCATTCCCTCCCACTCCACAGATGGTACGTGG-----ATGAGAGCAGCCCCTGGACTCTCGACTACCCTCC-TCTGTTCGCATGGTTGGAGAAATT-------GCTGGCTTTCTT-TGGCGAATGGGTGGATCCGCAAATGGTGGACGTGGT----GAAGGGGCTGGAG-TACAAGGCGGAGACGGTGG--TGATATTCCAGAGGA--GCACCGTTATGTTGGC--CGACGGACTGCTCTACTGGGCTCTCTGGAGATGCTGCCGC--AATCTC---TCTCTCTGCAAGCAGAAGCTCGTCTACATGGCAGTCGTATGGTCGCCGAGT-----CTGATGATGGTGGATCACATTCATTTTCAGTACAATGG--GTTTCTGTTGGGAATACTCTTGTTGTCACTGTCGTACCTTATGGAGGGGCACGATTTCATGGGGGCATTG----CTGTTTGCGGTTCTATTGTGTTTCAAGCATCTATTTGCAGTGGCAGCACCCG--TCTATTTTGTGTATTTG--TTGAGGCATTATTGCCGGGGTCCTCGCAAGGTCTTGCGTTTCGTTGCATTGGGTGCTTCGGTTCTGGGCGTGTTGCTGCTCGCTTTTGGGCCCTTTCTCTATTTTGGGCAGGTAAAGA------CCTTAATCAGAAAGATTGTGAC-
>DC1
--------GCAAGGAGAGGAGGCGTGAGGGAGTTAGCATGGATGGGTGGCATAGCGACGTGCGTGAAGATGCTGTTAATGCCCGCGTACCACAGCACTGACTTTGAGGTGCACAGG-------CATTGGATGGCTCTCACCCATTCCCTCCCACTCCACAGATGGTACGTGG-----ATGAGAGCAGCCCCTGGACTCTCGATTACCCTCC-TCTGTTCGCATGGTTGGAGAAATT-------GCTGGCTTTCTT-TGGCGAATGGGTGGATCCGCAAATGGTGGACGTGGT----GAAGGGGGTGGAG-TACAAGGCGGAGACGGTGG--TGATATTCCAGAGGA--GCACCGTCATGTTGGC--CGACGGACTGCTCTACTGGGCTCTCTGGAGATGCTGCCGC--AATCTC---TCTCTCTGCAAGCAGAAGCTCGTCTACATGGCAGTCGTATGGTCGCCCAGT-----CTGATGATGGTGGATCACATTCATTTTCAGTACAATGG--GTTTCTGTTGGGAATACTCTTGTTGTCACTGTCGTACCTTATGGAGGGGCACGATTTCATGGGGGCATTG----CTGTTTGCGGTTCTATTGTGTTTCAAGCATCTATTTGCAGTGGCAGCACCCG--TCTATTTTGTGTATTTG--TTGAGGCATTATTGCAGGGGTCCTCACAAGGTCTTGCGTTTCGTTGCATTGGGTGCTTCGGTTCTGGGCGTGTTGCTGCTCGCTTTTGGGCCCTTTCTCTATTTTGGGCAGGTACAGA------CCTTAATCAGAAAGATTGTGAC-
>DD1
------------------------------------------------------------------------------------------------------------------------------------------------------------------------------------------------------------------------------------------------------------------------------------------------------------------------------------------------------------------------------------------------------------------------------------------------------------------------------------------------TGGTGGATCACATTCATTTTCAATATAATGA--GTTTCTGTTGGGAATATTATTGTTATCCCTATCATATCTTATGGAGGGGCATGATTTCAT-GGGGGAATG----CTCTTTGCAGTTCTATTATGTCTCAAGAATCTATTTGCAGTGGCAACACTTA--TGTATTTTGTGTATTTG--TTGAGGCATTATTATAGGGGTCCTCACAAGTTCTTTCATTTTGTTGCATTAGGGGCTTCAATTCTTGATGTTTTGGTGCTTGTATTTGGGCCCTTTCTCTATTTTGGGTAGGTAA--------------------------------
>DIM50
---------------------------------------------------------------------------------------------------------------------------------------------------------------------------------------------------------------------------------------------------------------------------------------------------------------------------------------------------------------------------------------------------------------------------------------------------------------------------------------------CACTGGTGGATCACATTCATTTTCAATATAATGA--GTTTCTGTTGGGAATATTATTGTTATCCCTATCGTATCTTATGGAGGGGCATGATTTCAT-GGGGGAATG----CTCTTTGCAGTTCTATTATGTCTCAAGAATCTATTTGCAGTGGCAACACCTA--TGTATTTCGTGTATTTG--TTGAGGCATTATTATAGGGGTCCTCACAAGTTCTTTCATTTTGTTGCATTAGGAGCTTCAATTCTTGATGTTTTGGTGCTTGTATTTGGGCCCTTTCTCTATTTTGGGTAGGTAATA-------CCTTATTTAGAAATATTGTGA--
>EN45
-----------------AATGGACTCATGGAATTATCATGGATGGCGGCCATAGCCACCTGTATCAAGCTTCTCCTCATCCCTGCATATCACAGTACAGATTTTGAAGTACACAGA-------CACTGGCTGGCGCTGACCCATTCTCTACCCCTCCAACAATGGTACTTAG-----ACGAAACCAGCCCATGGACCCTGGATTACCCTCC-CTTCTTCGCCTGGTTTGAAAAATT-------CCTTGCTATTTT-TGGAAGCATGGTGGACTCAAAAATGGTAAGCCTGGT----GGATGGCTTAAAC-TACAATGGCGATACGGTGG--TGGTATTCCAGAGGG--TAACGGTTATGTTTGC--AGATCTTGTCTTGTATTGGGCTCTATGGAGGTGCTGCAGG--AAGCTT---CCTCTGGAAAAGCAGAGGCTTGTTTACATTGCGGTTGTTTGGTCTCCCAGC-----CTCTTCATTGTGGATCACATTCATTTTCAGTACAACGG--TTTTCTACTGGGAATTTTATTATTATCTCTTTCCCTTCTGAGCGAGGGGCAGGATTTGATGGGAGGAATG----GTATTTGCTGTATTGCTGTGTTTTAAGCATCTCTTTGCCGTAGCGGGTCCGA--TTTATTTTGTGTATCTG--TTGAGGCATTACT--------------------------------------------------------------------------------------------------------------------------------------
>FC13
----------------TGAAGGAATGAGGGAGTTAGTATGGATGGCAGGCATAGCCAGCTGCATTAAGGTTCTTTTAATCCCTGCATATCACAGCACAGACTTTGAAGTGCACAGA-------CACTGGATGGCCCTCACCCATTCTCTGCCACTCAGCCAATGGTACACAG-----ATGAGAGCAGCCCATGGACATTGGATTACCCTCC-CTTTTTCGCTTGGTTTGAGAAGTT-------CATCTCTGTGTT-GGGGTTTTGGGTGGATGCCCATATGGTGGATTTGC-------ATATGCACAAC-TACAATGCCCAAACAGTCA--TCGTCTTCCAAAGAG--CAACTGTAATGTTTGC--AGATCTCATGCTCTACTGGGCCTTGTGGAGGTGCTGCAGG--AAGCTC---ACCCTGGAGAAGCAGATGCTAGTTTATATTGCTGTTGTTTGGTCGCCCGCT-----CTCTTCATTGTGGATCATATTCACTTCCAGTACAATGG--ATTCCTGTTAGGGATTCTCTTGCTGTCGATTTCCTATCTTCTCGAGGGTAATGATTTGATGGGTGGATTA----CTATTCGCTGTTTTGCTGTGTTTTAAGCATCTGTTTGCTGTGGCAGCTCCGG--TGTATTTTGTGTATTTG--TT-------------------------------------------------------------------------------------------------------------------------------------------------
>FTS1
--------------------GGCGTGAGGGAGGTAGCATGGATGGGTGGCATAGCGACGTGCGTGAAGATGCTGTTAATGCCCGCGTACCACAGCACTGACTTTGAGGTGCACAGG-------CATTGGATGGCTCTCACCCACTCCCTCCCTCTCCACAGATGGTACGTGG-----ATGAGAGCAGCCCCTGGACTCTCGATTACCCTCC-TCTCTTCGCATGGTTGGAGAAATT-------GCTGGCTTTCTT-TGGCGAATGGGTGGATCCGCAAATGGTGGACGTGGT----GAAGGGGGTGGAG-TACAAGGCGGAGACGGTGG--TGATATTCCAGAGGA--GCACCGTCATGTTGGC--CGACGGACTTCTCTACTGGGCTCTCTGGAGATGCTGCCGG--AATCTC---TCTCTCTGCAAGCAGAGGCTCGTCTACATGGCAGTCGTATGGTCGCCCAGT-----CTGATGATGGTGGATCACATTCATTTTCAGTACAATGG--GTTTCTCTTGGGAATACTCTTGTTGTCACTGTCGTACCTCATGGAGGGGCACGATTTCATGGGGGCATTG----CTGTTTGCGGTTCTATTGTGCTTCAAGCATCTATTTGCAGTGGCAGCACCCG--TCTATTTTGTGTATTTG--TTGAGGCATTATTGCAGGGGTCCTCACAAGGTCTTGCGTTTCGTTGCATTGGGTGCTTTGGTTCTGGGCGTGTTGCTGCTCGCTTTTGGGCCCTTTCTCTATTTTGGGCAGGTAAAGA------CCTTAATTAGAAAGATTGTGAC-
>FTS2
--------------------GGCGTGAGGGAGGTAGCATGGATGGGTGGCATAGCGACGTGCGTGAAGATGCTGTTAATGCCCGCGTACCACAGCACTGACTTTGAGGTGCACAGG-------CATTGGATGGCTCTCACCCACTCCCTCCCTCTCCACAGATGGTACGTGG-----ATGAGAGCAGCCCCTGGACTCTTGATTACCCTCC-TCTCTTCGCATGGTTGGAGAAATT-------GCTGGCCTTCTT-TGGCGAATGGGTGGATCCGCAAATGGTGGACGTGGT----GAAGGGGGTGGAG-TACAAGGCGGAGACGGTGG--TGATATTCCAGAGGA--GCACCGTCATGTTGGC--CGACGGACTTCTCTACTGGGCTCTCTGGAGATGCTGCCGG--AATCTC---TCTCTCTGCAAGCAGAGGCTCGTCTACATGGCAGTCGTATGGTCGCCCAGT-----CTGATGATGGTGGATCACATTCATTTTCAGTACAATGG--GTTTCTCTTGGGAATACTCTTGTTGTCACTGTCGTACCTCATGGAGGGGCACGATTTCATGGGGGCATTG----CTGTTTGCGGTTCTATTGTGCTTCAAGCATCTATTTGCAGTGGCAGCACCCG--TCTATTTTGTGTATTTG--TTGAGGCATTATTGCAGGGGTCCTCACAAGGTCTTGCGTTTCGTTGCATTGGGTGCTTTGGTTCTGGGCGTGTTGCTGCTCGCTTTTGGGCCATTTCTCTATTTTGGGCAGGTACAGA------CCTTAATTAGAAAGATTGTGAC-
>GG1
---------------------------GAATATTATACCATTTGAGTCAATCCTCAAGATTTTCCGTGGTGTCATGAAGTGTTTCAGAAAACAGTGCTAAATTTGACCTGGCTAAACACGATCCACAGAGTAAAGCCAACGGCATACCTGTCCGTAATACAAAAATGGGCCGAATCAATGTGAAGAACCTCAAAATCTTATAAGAGCCTCT-GATGCCTCAATAGATACACAAAATATACCGGCCCTGCTACAGC-AAAGAGATGCTTGAAAC--AAAACAGCAAATACCACTGAAGAATACCCAACAC-CACAATGAAGAGACCGGGAGCTGTTTTTCCAAAGGAAAGCACCTCCATAGAGCCCAATACAATCCACCATTTTGGGGTCTACCAAGCTGCCAACTAGGAATCTTTCGAACCAGGCAAACAAGGGGACTTGTTTCAATACCATTGTCGGACGGGTAGGTTAGGGCTAACCAGTGTCTGTGAACTTCAAAATCTGTACTGTGGTAAATTCTATTAGTCCATTCCTTGGAGTCTTTTCCGTTTTCTTAATAAGCTCTTCATCCATTATAGGCAATGAAGAGAAGGCGGCCTCTGATCAAATCTAAGATTTCATTTAATAACGGTTATATTAGATTGTATTTGGAACCTTTGGTTTAAAATATTAATG---AGTTCACTAAATTGATATTTTTGTTTTTGTTTTTTCGTTTTTGGTGTTTTTTTTCTTTTTTCTTTTTCATGA----------------------------------------------------------
>HB41
-----------------AATGGGCTGAGGGAGCTAGCGTGGATGGCTGGCATCGCCACATGCCTGAAGATGCTGTTAATGCCAGCGTATCACAGTACTGATTTTGAGGTGCACAGG-------CACTGGATGGCTCTCACCCACTCGCTCCCCCTGGACACATGGTACGCTG-----ATGAGACCAGCCTCTGGACTTTGGATTACCCTCC-TCTCTTTGCCTACTTCGAGAGATT-------CCTGTCATGGTT-TGGGAAATTTGTGGATCCCCAAATGGTGGACGTGGT----GAAAGGGCTTAAC-TACAATGCCGACACAGTGG--TGATATTCCAGAGGA--GCACAGTCATCTTGAC--AGACGGCCTGCTCTACTGGGCTCTATGGAGATGCTGCAGG--AATCTC---AGCCTCGCCAAGCAGAGGCTCGTGTACATGGCAATTGTATGGTCGCCCAGC-----CTTATGATGGTTGATCATGTTCATTTTCAGTACAATGG--GTTTCTGTTGGGGATATTGTTGTTGTCTCTGTCGTACCTTATGGAGGGGCATGATTTCATGGGGGGGATG----CTGTTTGCAGTTCTGTTGTGTTTCAAGCATCTATTTGCAGTGGCAGCACCTG--TGTATTTTGTGTATTTG--TTGAGACATTATTGCATTGGTCCTCACAAGGTCTTGCGTTTCGTTGCGTTGGGAGCTTCGGTCCTGGGCGTGTTTCTTCTCGCATTTGGACCATTTCTATATTTTGGGCAGGTAAAA--------TTTAATTAGAAAATTTATGAC-
>JO20
----------------TGAGGGAGAGAGGGAGTTGTTATGGATGGCAGGCATAGCTAGCTGCATTAAGGTTCTCTTAATCCTTGCATACCATAGCACAGATTTTGAAGTGCACAGA-------CACTGGATGGTGCTCACCCATTCTCTGCCCCTCAGCCAATGGTACACCA-----ACGAGAGCAGCCCATGGACATTGGATTACCCTCCTTTTTTTTGCTTGGTTCGAGAAGTT-------CCTCTCTGTGCC-GGGTGCTTGGGTGGATGCCTAGATGATGGATCTGC-------ATATGCACAAC-TACAATGCCCAAACAATCG--TTGTCTTCCAAAGGG--CAACTGTAATTTTCGC--AGATCTCTTGCTCTACTGGGCCTTGTGGAGGTGTTGCAAG--AAGCTC---AGTCTGGAGAAGCAGAGGCTTGTTTATATTGCCGTTGTTTGGTCGCCCGCT-----CTCTTCATTGTGGACCATATTCACTTTCAGTACAATGG--ATTTCTGTTAGGGATTCTCTTGATGTTGATTTCTTATCTTCTAGAGGGGAAGGATTTGATGGGTGGATTG----CTATTCGCTATTTTACTGTGTTTTAAGCATTTGTTTGCTGTAGCGGCCCCGA--TGTATTTTGTGTATTTG--TTGAGGCACTATTGTGTAGGTCATTACAGTGTCTTAAGGTTCTTTTCCTTGGGAGCTTCGGTTTTGTCTGTACTTCTTCTTGCATTCAGACCGTTTCTATATTAT------------------------------------------
>JU21
--------------------GGAGAGAGGGAGTTGTTATGGATGGCAGGCATAGCTAGCTGCATTAAGGTTCTCTTAATCCCTGCATACCATAGCACAGATTTTGAAGTGCACAGA-------CACTGGATGGTGCTCATCCATTCTCTGCCCCTCAACCAATGGTACACCT-----ACGAGAGCAGCCCATGGACATTGGATTACCCTCCTTTTTTTTGCTTGGTTCGAGAAGTT-------GCTCTCTGTGCC-GGGTGCTTGGGTGGATGCCTAGATGATGGATCTGC-------ATATGCACAAC-TACAATGCCCAAACAGTCG--TTGTCTTCCAAAGGA--CAACTGTAATTTTCGC--AGATCTCTTGCTCTACTGGGCCTTGTGGAGGTGTTGCAAG--AAGCTC---AGTCTGGAGAAGCAGAGGCTTGTTTATATTGCTGTTGTTTGGTCGCTCGCT-----CTCTTCATTGTGGACCATATTCACTTTCAGTACAATGG--ATTTCTGTTAGGGATTCTCTTGATGTCAATTTCTTATCTTCTAGAGGGGAAGGATTTGATGGGTGGATTG----CTATTCGTTGTTTTACTGTGTTTTAAGCATTTGTTTGCTGTAGCGGCCCCGA--TGTATTTTGTGTATTTG--TTGAGGCACTATTGTGTAGGTCGTTACAGTGTCTTAAGGTTCTTTTCCTTGGGAGCTTCGGTTTTGTCTATACTTCTT------GCATGACCGTTTCTATATTATAAACA-------------------------------------
>MC0
-----------------AATGGGCTGAGCGAGCTAGCGTGGATGGCTGGCATAGCCACATGCCTAAAGATGCTGTTAATTCCAGCGTATCACAGTACCGACTTCGAGGTGCACAGG-------CATTGGATGGCTCTCACCCACTCCCTCACCCTGGAAAGATGGTACGCTG-----ATGAGAGCAGCCCCTGGACTTTGGATTACCCTCC-TCTCTTCGCCTTCTTCGAGAAATT-------CCTGTCTTTGTT-TGGGAAATGGGTGGATCCACAAATGGTGGACGTGGT----GAAGGGGCTTAAT-TACAAGGCCGACACAGTGG--TGATATTCCAGAGGA--GCACAGTCATGTTGGC--AGACGGGTTGCTCTACTGGGCTCTATGGAGATGCTGCAGG--AATCTC---AGTCTGGGCAAGCAGAGGCTCGTGTATATGGCAGTGGTATGGTCGCCCAGT-----CTTATAATGGTGGATCATATTCATTTTCAGTACAATGG--GTTTCTGTTGGGGATTCTGTTGTTGTCACTGTCGTATCTAATGGAGGGGCGTGATTTTATGGGGGGGATC----CTGTTTGCAGTTCTGTTGTGTTTCAAGCATCTATTTGCGGTGGCAGCACCAG--TGTATTTTGTGTATTTG--TTGAGGCATTATTGCAGAGGTCCTCGCAAGGTCTTGCATTTCGTTGCATTGGGAGCTTCAGTTCTGGGCGTGTTGCTTCTCGCATTTGGGCCCTTTCTATATTTTGGGCAGGTAAGAC------CTTTAATTAGAAATATTGTGAC-
>MT0
----------------TAGGGGGTGGGGTGAGCTAGGTTGGATGGGTGGCGTGGCGACGTGCGTGAAGATGCTGCTGATGGCGGCGTATCACAGCACAGACATGGAGGTGCACAGG-------CACTGGATGGCCCTCACGCGCTCCCTCCCCCTCCGCCAATGGTACGCCG-----ACGAGAGCAGCCCCTGGACCCTCGACTACCCCCC-CCTCTTCGCCTGGTGGGAGAAGTT-------CCTCGCCCTCTT-CGCCACATGGGTGGACCCGCAGATGGTGGACGTCGT----CAAGGGCCTCCAC-TACGACGCCCCCACCGTGC--TGCTCTTCCAGAGGA--CCACCGTCATCCTCGC--GGACGGGCTGCTCTACTGGGCCCTCTGGCGATGCTGCAGA--ACCCTC---CCCCCCTCCAAGCAGAGCCTTCTCTATCTCACCGTCGTCTGGTCGCCCACT-----CTCATCATTGTCGACCATATTCATTTTCAGTACAACGG--CTTTCTCTTGGGGATACTGCTCTTCTCCCTCTCCTGTCTTATGGAGGGCCGTGATTTCATGGGGGGGACG----CTCTTTGCAGTCCTACTGTGTTTCAAGCATCTCTTTGCAGTCGCAGCTCCCG--TCTATTTTGTCTATTTG--TTGAGGCATTACTGCCGCGGTCCTCACAAGCTCTTGCGTTTCGTTGCATTGGGGGCTTCCGTTCTGGCCGTCTTGCTTCTCGCATTTGGACCCTTTCTCTATTTTGGCCAGGTAATA-------CCTTAATTACAAAGATTGTGAC-
>NN48
-------------------------------------------------------------CGTGGAGATGTTGTTAATGCCAACCTATCACAGCATCGACTTTGAAGTGCACAGG-------CATTGGATGGCTCTCACCCATTCCCTACCCCTCCACAGATGGTACGCAG-----ACGAGAGCAGCCCCTGGACTCTCGATTACCCTCC-TCTCTTCGCATGGTTGGAGAAATT-------CCTCTCTTTTTTGTGCCAAATGGGTGGATCCACAAATGGTGGATGTGGT----GAACGGGCTCGAA-TACAAGGCCCACATGATCA--TGATATTCCAGAGGA--GCATCGTCATCTTGGC--AGACGGACTGCTCTACTCGGCTCTTTGGAGATGCTGCAGG--AATCTC---ACTCTCTGCAAGCAGAG-------------------------------------------------------------------------------------------------------------------------------------------------------------------------------------------------------------------------------------------------------------------------------------------------------------------------------------------------------------------------------------
>PA42
------------------ATGGGGCGAGGGAGCTGGCGTGGATGGCAGCCGTGGCCACATGCCTGAAGATGCTGATGATGCCAGCGTATTGCAGTACGGACCTGGAGGTGCACCGG-------CACTGGATGGCGCTCACGCACTCCCTGCCCCTCCGCAGATGGTACGCCG-----ACGAGAGCAGCCCATGGACGCTGGACTACCCTCC-TTTCTTCGCCTGGTTGGAGAGGGT-------GCTGTCTGTGGT-GGGGGGGTGGGTGGATCCGCGGATGGTGGACGTGGT----GGGGGGGCTCAAC-TACGACGCCCAGGCAGTGG--TGGTGTTCCAGAGGA--GCACCGTCATCTTGGC--AGACGGAGTGCTCTTCTGGGCTCTCTGGCGGTGCTGCAGG--AATCTC---ACCCTCGCCAAGCAGAGGCTCGTGTACATGGCAGTGCTGTGGTCGCCCGCT-----CTCATGATGGTGGATCATATTCATTTTCAGTACAACGG--GTTTCTGCTGGGGATCCTTTTGTTGTCACTGTCGTATCTGATGGAGGGGCATGATTTCATGGGGGGGGTG----CTGTTTGCAGTTCTATTGTGTTTCAAGCATCTCTTTGCAGTGGCGGCACCCG--TGTATTTTGTGTATTTG--TTGAGGCATTATTGCCGCGGTCCTTACAAGCTCTTGCGCTTCGTTGCATTGGGAGCTTCGGTTCTGGGCGTGTTTCTTCTGGCATTTGGGCCCTTTCTATATTTTGGGCAGGTAAAAA------ATTTAATTACAAATATTGTGAC-
>PB33
----------------TACTGGTTTGTCAGAGTTAGCATGGATGGCAGCCATGGCTACTGTGGTGAAAGTCCTGCTAATCCCAGCATACCATAGCACAGATTTTGAAGTCCACAGA-------CACTGGCTGGCTCTCACCCATTCCCTACCCCTCAACCAATGGTATTTCG-----ACGAGAGTAGTCCATGGACATTGGATTATCCTCC-ACTGTTTGCCTTCTTTGAGAAACT-------CTTATCCCTCTT-CGCCGTCCGCGTAGACCCAAAAATAGTAGATCTCAT----AAATGGACTCAAC-TATAAGGCTGAAACGGTTG--TGGTATTCCAGAGAG--TAACCGTCATGTTAGC--AGATCTTGTCTTGTATTTTTCTCTCTGGAGATGCTGCAGG--AAACTG---AGTTTGGAGAAGCAGAGGCTCGTTTACATCTCAATTGTCTGGTCGCCCAGT-----CTGTTTATCATTGATCACATCCATTTTCAGTACAATGG--ATTTCTGTTGGGC-----------------------------------------------------------------------------------------------------------------------------------------------------------------------------------------------------------------------------------------------------------------------------------------
>PF1
-------------------TGGTGTGAGGGAGTTGGTGTGGATGGGTGGCGTGGCAACATGCGTGAAGATGCTGTTAATGCCTGCATATCACAGCACTGACTTGGAGGTGCACAGG-------CATTGGATGGCTCTCACCCACTCCCTCCCCATGGACAGATGGTACACCG-----ATGAGAGCAGCCCCTGGACTTTGGATTACCCTCC-CCTCTTCGCGTGTTTTGAGAAATT-------CCTCTCCTTTTT-TGGGAAATGGGTGGATCCTGAAATGGTGGACGTGGT----GAGGGGGCTGGAGACAGGAGGCGGAGGCGGTGG--TGGTGTTCCAGAGGG--GCACAGTCGCGGTGGC--GGACGCACTGCTCTACTGGGCTCTCTGGAGATGCTGCAGG--AGTCTC---AGCGTCTGCAAGCAGAGGCTTGTGTTTATGGCAGTCCTATGGTCGCCCACT-----CTCATGATCGTGGATCATATTCATTTTCAGTACAATGG--GTTTCTGTTGGGGATGCTGTTGTTGTCACTGTCGTGTCTTATGGAGGGGCATGACTTTATAGGGGGAGTG----CTGTTTGCAGTTCTATTGTGTTTCAAGCATCTATTTGCAGTGGCAGCACCGG--TGTATTTTGTGTATTTG--TTGAGGCATTATTGCAGGGGCCCTCACAAGGTCTCGCGATTTGTTGCATTGGGAGCTTCGGTTCTGGGCGTGTTGCTTCTTGCATTTGGGCCTTTTCTATATTTTGGGCAGGTATATG------CAATT------------------
>PFM1
-----------------AATGGGGTGAGAGAGCTAGCGTGGATGGCAGGCATCGCCACATGCCTCAAGATGCTGTTGATGCCCGCCTATCACAGCACTGACTTTGAGGTGCACAGG-------CATTGGATGGCTCTCACCCACTCCTTGCCCCTCCACCGATGGTACGCTG-----ACGAGAGCAGCCCTTGGACTTTGGATTACCCTCC-CCTCTTTGCCTTCCTCGAGAAGCT-------CCTGTCTTTGTT-TGGGAGATGGGTGGATCCGCAAATGGTGGACGTGGA----GAAGGGGCTGAAC-TACGAGGGCGAGAGTGTGG--TGATGTTCCAGAGGA--GCACAGTCATCGTCGC--AGACGGAGTGCTGTACTGGGGGCTGTGGCGATGCTGCAGG--AATCTG---AGCGCGGCCAAGCAGAGAGCGGTGTATATGGCAGTGGTGTGGTCGCCCGCT-----CTTATGATGGTGGACCATATTCATTTTCAGTACAACGG--CTTTCTCTTGGGGATACTCCTCTTGTCCCTCTCCTATCTCATGGAGGGGCATGATTTCAGAGGGGCAATG----CTCTTTGCACTTCTATTGTGTTTCAAGCATCTATTTGCAGTGGCGGCACCCG--TGTATTTTGTGTATTTG--TTGAGGCATTATTGCACCGGTCCTTACAAGCTCTTGCGTTTCCTTGGATTGGGAGCTTCGGTTCTGGGCGTCTTTCTTCTCGCATTTGGGCCCTTTCTATATTTTGGGCAGGTAGGCTTTTTCATTTTAATTAGAAAGATTGTGGC-
>PG28
----------------TAATGGTTTCTCAGAGTTAGCATGGATGGCAGGCATGGCTACTTTGATGAAAGTCCTGCTAATCCCAGCATATCATAGCACAGATTTTGAAGTCCACAGG-------CACTGGCTGGCTCTCACCCACTCCCTACCCGTCAACCGATGGTATTTGG-----ATGAGAGCAGCCCATGGACATTGGATTATCCTCC-ATTGTTTGCCTACTTTGAGAAACT-------CCTCTCTCTCTT-CGCCGTCTGCGTAGACCCAAAAATCGTAGATCTCAT----AAATGGATTCAAC-TATAAGGCTGAAACCGTGG--TGGTATTCCAGCGGG--TAACGGTCATGTTAGC--AGATCTTGTCTTGTATTTCTCTCTCTGGAGATGCTGCAGG--AAACTG---AGTTTGGAGAAACAGAGGCTCGTTTACATTTCAATTGTCTGGTCGCCCAGT-----CTGTTTATCATCGATCACATTCATTTTCAGTACAATGG--ATTTTTGTTGGGCATTCTTTTGTTGTCACTTTCCTTTCTGAGAGAGGGGCAGGATTTCATGGGCGGATTG----GCCTTCGCTGTCTTGCTGTGTTTCAAGCATCTGTTTCTAGTAGCTGCTCCCG--TGTATTTTGTGTATTTG--TTGAGACATTACTGCAGAGGTCCTTACAGGATGGTAAAGTTTTTCACGTTGGGAATCTCGGTGCTTGCCGTCATTTTTATAGCGTTCGGACCTTTTATTTATTATGGACAGGTACTTTTCTTTCTTTTTTGCAATGACAT-------
>PH2
-------------------TGGTGTGAGGGAGTTGGTGTGGATGGGTGGCGTGGCAACATGCGTGAAGATGCTGTTAATGCCTGCATATCACAGCACTGACTTGGAGGTGCACAGG-------CATTGGATGGCTCTCACCCACTCCCTCCCCATGGACAGATGGTACACTG-----ATGAGAGCAGCCCCTGGACTTTGGATTACCCTCC-CCTCTTCGCGTGTTTTGAGAAGTT-------CCTCTCCTTTTT-TGGGAAATGGGTGGATCCTGAAATGGTGGACGTGGT----GAGGGGGCTGGAG-GCGGAGGCGGAGGCGGTGG--TGGTGTTCCAGAGGG--GCACAGTCGTGGTGGC--GGACGCACTGCTCTACTGGGCTCTCTGGAGATGCTGCAGG--AGTCTC---AGCGTCTGCAAGCAGAGGCTTGTGTTTATGGCAGTCCTATGGTCGCCCACT-----CTCATGATCGTGGATCATATTCATTTTCAGTACAATGG--GTTTCTGTTGGGGATGCTGTTGTTGTCACTGTCGTGTCTTATGGAGGGGCATGACTTTATAGGGGGAGTG----CTGTTTGCAGTTCTATTGTGTTTCAAGCATCTATTTGCAGTGGCAGCACCGG--TGTATTTTGTGTATTTG--TTGAGGCATTATTGCAGGGGCCCTCACAAGGTCTCGCGATTTGTTGCATTGGGAGCTTCGGTTCTGGGCGTGTTGCTTCTTGCATTTGGGCCTTTTCTATATTTTGGGCAGGTATATG------AAAT-------------------
>PM29
----------------TAATGGTTTGTCAGAGTTAGCATGGATGGCAGGCATAGCTACGGTAATGAAAGTCCTGCTAATCCCATCATACCACAGCACAGATTTTGAAGTCCACAGG-------CACTGGCTGGCTCTCACCCATTCCCTACCCCTCAACCGTTGGTATTTGG-----ACGAGAGCAGCCCATGGACCCTGGATTATCCTCC-ATTTTTTGCCTGCTTTGAGAAATT-------TCTCTCCCTCTT-CGCCGCCTGTGTGGACCCTAAAATCGTAGATCTCAT----AAACGGATTCAAC-TACAAGGCTGAAACCGTGG--TGGTATTCCAGAGGG--TAACGGTCATGCTAGC--AGATCTTGTCTTGTATTTCTCTCTCTGGAGATGTTGTAGG--AAGCTG---AGTTTGGACAAGCAGAGGCTCGTTTACATTGCAATTGTCTGGTCGCCCAGT-----CTGTTTATCATCGATCACATTCATTTTCAGTACAATGG--ATTTCTGTTGGGCATTCTTTTGTTGTCACTTTCCTTTCTGAGCGAGGGGCAGGATTTCATGGGTGGGTTG----ACCTTCGCTGTCTTGCTCTGTTTCAAGCATCTGTTTCTAATAGCTGCGCCCG--TGTATTTTGTGTATTTG--TTGAGACATTACTGCAGAGGTCCTTACAGGATAGTAA--------------------------------------------------------------------------------------------------------------
>PS27
--------------------------------------------------------------------------------------------------------------------------------------------------------------------------------------------------------------------------------------------------------------------------------------------------------------------------------------------------------------------------------------------------CTCTCTGGAGATGCTGCAGG--AAACTG---AGTTTGGAGAAACAGAGGCTCGTTTACATTTCAATTGTCTGGTCGCCCAGT-----CTGTTTATCATCGATCACATTCATTTTCAGTACAATGG--ATTTTTGTTGGGCATTCTTTTGTTGTCACTTTCCTTTCTGGGAGAGGGGCAGGATTTCATGGGCGGATTG----GCCTTCGCTGTCTTGCTGTGTTTCAAGCATCTGTTTCTAGTAGCTGCTCCCG--TGTATTTTGTGTATTTG--TTGAGACATTATTGCAGAGGTCCTTACAGGATGGTAAAGTTTTTCACGTTGGGAATCTCGGTGCTTGCCGTCATTTTTCTAGCGTTCGGACCTTTTATTTATTATGGACAGGTACTTTTCTTTCTTTTTTGCAA-------------
>PS30
-------------------TGGGGCGAGGGAGCTGGCGTGGATGGCAGGCGTGGCCACATGCCTGAAGATGCTGATGATGCCGGCGTATCGCAGTACGGACTTTGAGGTGCACCGG-------CACTGGATGGCGCTCACGCACTCCCTGCCCCTCCGCAGATGGTACGCCG-----ACGAGAGCAGCCCATGGACGCTGGACTACCCTCC-TTTCTTCGCCTGGTTGGAGAGGGT-------GCTGTCTGTGGT-GGGGGGGTGGGTGGATCCGCGGATGGTGGACGTGGT----GGGGGGGCTCAAC-TACGACGCCCAGGCAGCGG--TGGTGTTCCAGAGGA--GCACCGTCATCTTGGC--AGACGGAGTGCTCTTCTGGGCTCTCTGGCGGTGCTGCAGG--AATCTC---ACCCTCGCCAAGCAGAGGCTCGTGTACATGGCAGTGCTGTGGTCGCCCGCT-----CTCATGATGGTGGATCATATTCATTTTCAGTACAACGG--GTTTCTGCTGGGGATCCTTTTGTTGTCACTGTCTTATCTGATGGAGGGGCATGATTTCATGGGGGGAGTG----CTGTTTGCAGTTCTATTGTGTTTCAAGCATCTCTTTGCAGTGGCGGCACCCG--TGTATTTTGTGTATTTG--TTGAGGCATTATTGCCGCGGTCCTTACAAGCTCTTGCGCTTCGTTGCATTGGGAGCTTCGGTTCTGGGCGTGTTTCTTCTGGCATTTGGGCCCTTTCTATATTTTGGGCAGGTAAAAA------ATTTAATTGCAAATATTGTGAC-
>PSF43
-----------------AATGGTGTGAGGGAGCTAGCATGGATGGGTGGCATAGCGACGTGCGTGAAGATGTTGTTAATGGCAACCTATCACAGCACTGACTTTGAAGTGCACAGG-------CATTGGATGGCTCTCACCCACTCCCTCCCCGTCCACAGATGGTACGCTG-----ACGAGAGCAGCCCTTGGACCCTCGATTACCCTCC-TCTCTTCGCATGGCTGGAGAAATT-------CCTCTCTTTCTT-TGCCAAGTGGGTGGATCCACAAATGGTGGACGTGGT----GAACGGGCTCGAC-TACAAGGCCGACACGGTCG--TGATATTCCAGAGGA--GCACCGTCATCTTCGC--AGATGGACTGCTGTACTGGGCTCTCTGGAAATGCTGCAGA--AATCTC---AGCCTCTGCAAGCAGAGGCTTGCTTATATGGCAGTCGTATGGTCGCCCAGT-----CTCATGATGGTGGATCATATTCATTTTCAGTACAATGG--GTTTCTATTGGGAATACTGTTGTTGTCCCTGTCGTATCTTATGGAGGGGCATGATTTCATGGGGGGAATG----CTGTTTGCAGTTCTATTGTGTTTCAAGCATCTATTTGCAGTGGCAGCACCCG--TGTATTTTGTGTATTTG--TTGAGGCATTATTGCAGGGGTCCTCACAAGGTCTTGCGTTTCGTTGCATTGGGGGCGTCGGTTCTGGGCGTGTTGCTTCTCGCATTTGGGCCCTTTCTATATTTTGGGCAGGTAAGAG------ACCTAATTAGAAAGATTGTGAC-
>PTA0
-----AGCAAGGAGTGGGATGGGCTGAGAGAGCTGGCATGGATGGGTGGAATAGCGACATGCGTGAAGATGCTGTTAATGCCGGCGTATCACAGCACAGACTTTGAGGTGCACAGG-------CATTGGATGGCTCTCACGCACTCCCTCGCCCTCCGAACATGGTACGCTG-----ACGAGACCAGCCCTTGGACATTGGACTACCCTCC-TTTCTTCGCCTTCTTCGAGAAATT-------TCTCTCCTTCTT-TGGGAAATGGGTGGATCCCCAAATGGTGGACGTGGT----GAAGGGGCTCAAC-TACGAGGGCGACACGGTGG--TGATATTCCAGAGGA--GCACGGTCATCATGGC--GGACGGGGTGCTCCTCTGGGGGCTATGGAGATGCTGCAGG--AATCTC---ACTCTCGCCAATCAGAGGCTCGTATACATGGCAGTGCTATGGTCGCCCACT-----CTCATGATGCTGGATCATATTCATTTTCAGTACAATGG--CTTTCTCCTGGGGATACTCTTGTTGTCGCTGTCATATCTTATGGAGGGGCATGATTTCATGGGGGGAACG----CTCTTTGCAGTTCTATTGTGTTTCAAACATCTATTTGCACTGGCAGCACCCG--TCTATTTTGTGTATTTG--TTGAGGCATTATTGCACCGGTCCTCGCAAGCTCTTGCGTTTCATTGCATTGGGAGCTTCTGTTCTGGCTGTTTTTCTTCTCGCATTTGGGCCCTTTCTATATTTTGGGCAGGTAAACA------ATTTAATTACAAGGATTGTGAC-
>RC54
--GCAAGGAGAGGAGGCAATGGTGTGAGGGAGCTAGCATGGATGGGTGGCATAGCGATGTGCGTGAAGATGTGGTTAATGCCAACCTATCATAGCATGACTTT-------------------------------------------------------------------------------------------------------------------------------------------------------------------------------------------------GAACGAGCTCGAT-TACAAGGCCCACATGGTCG--TGATATTCCAAAGGA--GCATCATCATCTTGGC--AGATGGACTGCTCTATTACGCTCTTTGGAGATGCTGCACG--AATCTC---ACGCTCTGCAAGTAGAGGCTTGTTTATATGGAAATCGTATGGTTGCCCACT-----CTGGTGATGGTGGATCATATTCATTTTCAGTACAATGG--GTTTCTGTTGGGAATACTGTTGTTGTCCTTATCGTCTCTTATGGAGAGGCATGATTTCATGGGGG-------------------------------------------------------------------------------------------------------------------------------------------------------------------------------------------------------------------------------------
>RR55
---ATGCAAGGAGAGGAAATGGTGTGAGGGAGCTAGCATGGATGGGTGGCATAACGACATGGATGAAGATGTTGTTAATGCCAGCCTATCATAGCATTGACTTTGAAGTGCATAGG-------CATTAGATGGCTCTCACCCATTCCCTCCCCCTCCACAGATGGTACACTG-----ACTAGAGAAGCCCTTGGACTCTCGATTACCCTCC-TTTCTTTGCATGGTTGGAGAAATT-------CCTCTCTTTCTT-TGCCAAATGGGTGGATCCGCAAATGGTGGATATCGT----GAACGGGCTCGAC-TACAAGGCCCACATCGTCG--TGATATTCTAGAGGA--GCAGCATCATCTTGGT--AGACGAACTGCTCTATTGGGCTCTCTGAAGATGTTGTAGG--AATCTC---ACTCTCTGCAAGGAGAGGCTTATTTATATGGCAATCGTAGGGTCACCCACT-----TTGGTGATAGTGGATCATATTCATTTTTAGTACAATGG--GTTTCTGTTGGGAATATTGTTGTTGTCCCTATCATCTCTTATGGAGGGGCATGATTTCATGGGGGGGTTG----C---------------------------------------------------------------------------------------------------------------------------------------------------------------------------------------------------------------------------
>SA1
------------------------TGGGGGAGGTGGCGTGGATGGCAGGCATGGCGACATGCGTGAAGATGCTGTTAATGCCGGCGTATCGCAGTAGCGATTTCGAGGTGCACCGG-------CACTGGATGGCTCTCACGCACTCGCTGCCCCTCCGGCGGTGGTACGCGG-----ACGAGAGCAGCCCCTGGACTCTCGACTACCCGCC-CTTGTTCGCCCTCATGGAGCGGGT-------GCTGGCCGTGTT-TGGGGGATGGGTGGATGCGCGAATGGTGGACGTGGA----GGGCGGGCTCAAC-TACGGGGCCCACACGGCGG--TGGTGTTCCAGCGGA--GCACGGTCATGGTGGC--GGACGGGGTGCTGTACTGGGCGCTCTGGCGGTGCTGCACC--CATCTC---TCCCCCGCCAGGCGGAGGCTCGTCTACATGGCGGTGGTGTGGTCGCCCGCT-----CTTATGATGGTGGATCACATTCATTTTCAGTACAACGG--CTTTCTGTTGGGGATCCTTTTGCTGTCACTGTCGTATCTGATGGAGGGGCGTGATTTCTTGGGGGGGATG----CTGTTTGCAGTGCTGCTGTGTTTCAAGCATCTATTTGCAGTGGCGGCACCCG--TGTATTTTGTGTATTTG--TTGAGGCATTACTGCACCGGTCCTTACAAGGTCTTGCGTTTCGTTGCATTGGGAGCTTCGGTTCTGGGCGTGTTTCTTCTCGCATTTGGGCCCTTTCTATATTTTGGGCAGGT------------TTTAATTAGAAAGGTTATGAC-
>SC0
-------GAGGGGCAAAATTGGTGGGAGGGAGGTAGCGTGGATGGGGGGCATAGCGACGTGCGTGAAGATGCTGTTAATGGCAGCCTATCACAGCACTGACTTGGAGGTGCACAGG-------CATTGGATGGCTCTCACGCACTCCCTGCCTGTGCAGCGATGGTACGTGG-----ATGAGAGCAGCCCCTGGACCCTGGACTACCCTCC-GCTCTTCGCTTGGTTTGAGAAGTT-------GGTGGGTGTGTT-TGGGCAATGGGTGGATCCGCAGATGGTGATGGTGAT----GGGGGGG---GAG-TACACGGGAGAGGCCGTGG--TGATCTTCCAGAGGA--GCAGCGTCATTTTGGC--AGACGCAGTGCTCTACTGGGGTGTATGGCGGTGTTGCAGGCAGGCCTC---TCTCTGCACCACCAGAGGCTCGTCTATATGTTAGTGGTGTGGTCTCCCACT-----CTCATCCTGGTGGATCATATTCATTTTCAGTACAATGG--CTTTCTCTTGGGGATTCTCTTGTTGTCGCTGTCGTCTCTCATGGAGGGGCATGATTTCACCGGGGGGATG----CTCTTTGCACTTCTATTGTGTTTCAAGCATCTATTTGCCGTCGCAGCACCCG--TCTATTTTGTCTATTTG--TTGAGGCATTATTGCACCGGTCCTCGCAAGCTCCTGCGTTTCGTTGCATTGGGAGCTTCGGTTCTGGCCGTCTTTCTTCTCGCATTTGGGCCTTTTCTATATTTTGGGCAGGTA------------TTAATTGCAAAGATTGTGAC-
>SE46
--------------------------------------------------------------------------------------------------------------------------------------------------------------------------------------------------------------------------------GTTTGAAAAATT-------TCTTGCCATTTT-TGGAAGCGCGGTGGACTCAAAAATGGTAAGCCTGGT----GGATGGCTTAAAC-TACAATGGCGATACAGTGG--TGGTATTCCAGAGGA--CAACGGTTATGTTTGC--AGATCTTGTGTTGTATTGGGCTCTTTGGAGATGCTGCAGG--AAGTTT---CCTCTGGAAAAGCAGAGGCTTGTTTACATTGCGGTCGTCTGGTCTCCCAGC-----CTCTTCATTGTGGACCACATTCATTTTCAGTACAACGG--TTTTCTACTGGGAATTTTATTATTATCTCTTTCCCTTCTGAGCGAGGGGCAGGATTTGATGGGAGGAATG----GTATTTGCTGTATTGCTGTGTTTCAAGCATCTCTTTGCCCTAGCGGGTCCGA--TTTATTTTGTGTACCTG--TTGAGGCATTACTGCAGAGGTCCTTATAAGATGTGGAGGTTCTCGGCATTGGGAATTTCGGTTATATCTGTTTTTCTTCTCGCATTTGGGCCGTTTATATATCATGGACAGGTACCTGCTTTCTTGTTTTCCTAAAGAATTTAGCGG
>SG23
----------------TGAGGGAGTGAGGGAGTTATTGTGGATGGCAGGCATAGCCAGCTGCATTAAGGTCCTTGCAATCCCTGCTTACCACAGTACAGACTTTGAAGTGCACAGG-------TATTGGATGGCGGTCACTCATTCTCTGCCCCTCAGTCAATGGTACACCG-----ATGAGAGCAGTCCGTGGACATTGGATTACCCTCC-TTTTTTCGCTTGGTTCGAGAAGTT-------TCTCTCTGTGGC-GGGTGCGTGGGTGGATACCCGCATGGTGGACCTGC-------ATATGCTCAAC-TATAATGCCCAAACAGTCA--TCGTCTTCCAGAGGA--CAACTGTAATCTTTGC--AGATCTCTTGCTCTACTGGTCCCTTTGGAGGTGCTGCAGG--AAGCTC---AGCCTGGAGAAGCAGAGGCTTGTTTATATTGCTGTTGTTTGGTCGCCCGCT-----CTCTTCATTGTGGACCATATTCACTTCCAGTACAATGG--ATTCCTGTTAGGGATTCTCCTGTTATCGATTTCCTTTCTTCTCGAGGGGAAGGATTTGATGGGCGGATTG----CTATTCGCTGTTTTATTGTGTTTTAAGCATCTGTTTGCTGTGGCAGCCCCGG--TGTATTTTGTGTATTTG--TTGAGGCACTATTGCATAGGTCGTTACAGGATCTTAAGGTTCTTTGCCTTGGGGGCTTTGGTTTTGTCTGTGCTTCTTCTGGCATTCGGACCTTTTCTATATCATAGACAGGTGCGTATCT---TTTTCTGCTAAAGCATTGTGAAT
>SS22
--------------------------------------------------------------------------------------------------------------------------------------------------------------------------------------------------------------------------------GTTCGAGAAGTT-------CCTCTCTGTGGC-GGGTGCGTGGGTGGATACCCGCATGGTGGATCTGC-------ATATGCTCAAC-TACAATGCCCAAACAGTCA--TCGTCTTCCAGAGGA--CAACTGTAATCTTTGC--AGATCTCTTGCTCTACTGGTCCCTTTGGAGGTGCTGCAGG--AAGCTC---AGCCTGGAGAAGCAGAGGCTTGTTTATATTGCTGTTGTTTGGTCGCCCGCT-----CTCTTCATTGTGGACCATATTCACTTCCAGTACAATGG--ATTCCTGTTAGGGATTCTCCTGTTATCGATTTCCTTTCTTCTCGAGGGGAAGGATTTGATGGGCGGATTG----CTATTCGCTGTTTTACTGTGTTTTAAGCATCTGTTTGCTGTGGCAGCCCCGG--TGTATTTTGTATATTTG--TTGAGGCACTATTGCATAGGTCGTTACAGGGTCTTAAGGTTCTTTGCCTTGGGGGCTTTGGTTTTGTCTGTACTTCTTCTGGCATTCGGACCTTTTCTATATCATAGACAGGTGCGTATCC---TTTTCTGCTAAAGCATTGTGAAT
>SV36
------------------ATGGCCTAAATGAGCTAGCATGGATCGCAGGCATAGCCACTTGCATCAAACTGCTCCTAATCCCTGCATACCACAGCACGGACTTTGAAGTCCACAGG-------CACTGGTTGGCTCTCACACATTCCCTTCCCCTCAACGAATGGTACACAG-----ACGAGAGCAGCCCATGGACACTAGATTACCCCCC-TTTCTTCGCTTGGTTTGAGAAATT-------ACTCTCTATATT-TGCTTCATGGGTGGACCCCCAAATGGTCGATCTCCT----CAATGGGCTCAAC-TACAAAGCCCAAACGGTAG--TCACATTCCAGAGGG--CAACAGTCATGGTTGC--AGATCTTTTACTCTATTGGGCTCTCTGGAGGTGCTGCAGG--AAACTC---AGTGTGGAGAAGCAGAGACTTGTTTATATTTCAGCTGTTTGGTCGCCCAGT-----CTGTTTATTGTGGACCATATTCATTTTCAGTATAATGG--ATTTCTGTTGGGGATTCTTTTGTTGTCGCTGTCGTTTCTTCTTGAAGGGCAGGATGTGATGGGCGGATTG----CTGTTCGCTGTGTTGATCTGTTTTAAGCATTTATTCGCTGTGGCGGCTCCTG--TGTATTTTGTTTATTTG--TTGAGGCATTATTGCAGAGGTCGTTATAAGGTCTTGAAGTTTTTTGCATTGGGGGTTTCGGTTTTGGTTGTGTTTCTTCTTGCGTTCGGACCCTTTATATATCATAGACAGGTATGTATACT--TTCAATTCTAAAGCATTGAG---
>TA17
-GAGAAAGAAGGAAAATGACGGAGAGAGGGAGTTGTTATGGATGGTAGGCATAGCTAGCTGCATTAAGGTTCTCTTAATCCCTGCTTACCATAGCACAGACTTTGAAGTGCACAGA-------CACTGGTTGGCGCTCACCCATTCCCTGCCGCTCAGCCAATGGTACACCG-----ACGAGAGCAGTCCATGGACATTGGATTACCCTCC-TTTTTTCGCCTGGTTCGAGAAATT-------CCTCTCTTTGGC-GGGTGCGTGGGTGGATGCCCACATGGTAGATCTGC-------ATATGCACAAC-TACAATGCCGAAACAGTCA--TTGTCTTTCAAAGGG--CAACTGTAATTTTTGC--AGATCTCTTGCTCTACTGGGCCCTGTGGAGGTGTTGCAGG--AAGTTT---AGCTTAGAGAAGCAGAGGCTTGTTTATATTGCCGTTGTTTGGTCGCCCGCT-----CTCTTCATTGTGGACCATATTCACTTCCAGTACAATGG--ATTCCTGTTAGGGCTTCTCTTGATGTCGATTTCTTATCTTCTCGAGGGGAAGGATTTGATTGGTGGATTG----CTATTCGCTGTTTTACTGTGTTTTAAGCATCTGTTTGCTGTAGCGGCCCCGG--TGTATTTTGTGTATTTG--TTGAGGCACTATTGTGTAGGTCGTTACAGTGTCTTAAGGTTCTTTGCCTTGGGAGCTTCGGTTTTGTCTGTACTTCTTCTTGCATTCGGACCCTTTCTATATTATAAACAGGTGCGGATTC---TTTTCTGCCAAAACATTGGGAAT
>TB39
-----------------------------GAGTTGTTATGGATGGCTGGCATAGCCAGTTGCTTAAAGTTTCTTGCAATCCCTGCTTACCACAGCACAGATTTTGAAGTGCATAGG-------TACTGGTTGGCACTCACCCATTTCCTTCCCCTCAGCAGATGGTACACAG-----ACGAGAGCAGTCCATGGACATTGGATTACCCTCC-CTTCTTCGCCTGGTTCGAAAAACT-------CCTCTCCATGGC-GGCCGCATGGGTGGATCCCCAAATGCTGGACCTCC-------ATTTACACAAT-TACAGAGCACCCACAGCGA--TCATATTCCAGAGGG--CAACTGTAACCCTTTC--AGATCTCTTGCTTTATTGGGCTTTGTGGAGATGCTGCAGA--AAGCTT---AGCCTGGAGAAGCAGAGGCTTGTTTATGTTGCTGTCGTTTGGTCACCGGCT-----CTTTTCATAGTGGACCATATTCATTTTCAGTACAATGG--GTTCCTGTTGGGGATTCTCTTGCTGTCGCTCTCATTTCTCCTCGAGGGGCATGATATCGTGGGCGGATCG----CTGTTCGCTGTTTTGCTGTGTTTTAAGCATCTTTTTGCTGTGGCGGCGCCGG--TGTATTTTGTGTATCTG--TTGAGACATTATTGTACAGGTCGTCACAAGGTCTTGAGGTTCTTTGCATTGGGGGTTTCGGTTTTGTCTGTATTTCTGCTCGCTTTCGGACCCTTTCTGTATCATAGACAGGCGAGTATATCCTTTTTCTGCTAAAGCATTGCG---
>TC31
-----------------AATGGGCTGTCAGAGTTAGCATGGATGGCAGGCATAGCTACTTTGATGAAAGTCTTGCTAATCCCAGCATACCACAGCACAGATTTTGAAGTCCACAGG-------CACTGGCTGGCTCTTACCTATTCCTTACCTGTCGATCGATGGTATTTGG-----ACGAGAGCAGCCCATGGACATTGGATTATCCTCC-ATTGTTTGCCTGGTTTGAGAAACT-------CCTCTCCCTCTT-CGCCGCCTTCGTGGATCCAAAGATCGTAGATCTCAT----AAATGGATTGAAC-TATAAGGCTGAAACCGTGG--TGGTATTCCAGAGGG--TAACGGTCATGTTAGC--GGATATTGTCTTATATTTTGCTCTCTGGAGATGCTGCAGA--AAACTG---AGCTTGGAGAAGCAGAGGCTCGTTTACATTGCAATTGTTTGGTCACCCACT-----CTGTTTATCATCGATCACATTCATTTTCAGTACAATGG--ATTTCTGTTGGGCATTCTTTTGTTGTCACTTTCCTTTCTGAGCGAGGGGCAGGATTTCATGGGTGGATTG----GCCTTCGCTGTCTTGCTGTGTTTCAAGCATCTGTTCCTAATAGCTGCTCCTG--TATATTTTGTGTATTTG--TTGAGACATTACTGCAGAGGTCCTCACAGGATGGTAAGGTTT---------------------------------------------------------------------------------------------------------
>TN1
---------------GAGAAAGAGGGAAGGAGTTGTTATGGATGGTAGGCATAGCCAGCTGCATAAAACTCCTTGCAATCCCTGCCTACCACAGCACAGATTTTGAAGTGCACAGG-------TACTGGTTGGCACTCACCCATTCCCTACCCCTCAGCAGATGGTACACAG-----ACGAGAGCAGCCCATGGACATTGGATTACCCTCC-CTTCTTCGCTTGCTTCGAGAAGCT-------TCTCTCCATGGC-GGCCGCATGGGTGGATCCCCAAATGCTGGACCTCC-------ATCTCCTCAAC-TACAAGGCACCCACAGTGA--TCATATTCCAGAGGG--CAACTGTAATGATTTC--TGATCTCCTGCTCTACTGGGCGCTCTGGAGATGCTGCAGA--AAACTT---AGCCTAGAGAAGCAGAGGCTTGTTTATATTGCTGTTGTTTGGTCGCCCGCT-----CTCTTCATTGTTGACCATATTCATTTTCAGTACAATGG--GTTCCTGTTGGGTATTCTCTTGCTGTCGCTCTCCTTTCTCCTCGAGGGGCAGGATCTCGTGGGTGGATTG----CTGTTTGCCGTTTTGCTGTGTTTTAAGCATCTATTTGCTGTGGCGGCCCCGG--TTTATTTTGTGTATTTA--TTGAGGCATTATTGCACGGGTCGTCACAAGGTTTTGAGGTTCTTTGCATTGGGCGTTTCGGTTTTGTCTGTATTTCTTCTCGCATTCGGACCCTTTCTCTATCACAGACAGGTGTGTTTATCCTTTTTCTGCTAAAGCATTGTGA--
>TO14
--AGAAAAAGGGAAAATGAGGGAGAGAGGGAGTTGTTATGGATGGCAGGCATAGCCAGCTGCATTAAGTTTCTTTTAATCCCTGCTTATCATAGCACAGACTTTGAAGTGCACAGA-------CACTGGATGGCGCTCACTCATTCCCTGCCTCTCAGTCAATGGTACACTG-----ACGAGAGCAGCCCGTGGACATTGGATTACCCTCC-TTTTTTCGCTTGGTTCGAGAAATT-------CCTCTCTGTGGC-GGGTGCGTTTGTGGATGCCCACATGGTGGATCTGC-------ATATGCACAAC-TACAATGCCCAAACAGTCA--TTGTCTTTCAAAGGA--CAACTGTAATTATCGC--AGATCTCTTGCTCTACTGGGCCCTGTGGAGGTGCTGCAGG--AAGCTC---AGCATGGAGAAGCAGAGGCTTGTTTATATTGCTGTTGTTTGGTCGCCCGCT-----CTCTTCATTGTGGACCATATTCACTTCCAGTACAATGG--ATTCCTGTTAGGGATTCTCTTGTTGTCAATTTCCTATCTTCTCGAGGGGAAGGATTTGATGGGTGGATTC----CTATTCGCCGTTTTACTGTGTTTTAAGCATCTGTTTGCTGTGGCGGCCCCGG--TGTATTTTGTGTATTTG--TTGAGGCACTATTGCGTAGGTCGTTACAGGGTCTTAAGGTTCTTTGTCTTGGGGGCTTCGGTTTTGTCTGTGCTTCTTCTGGCATTCGGACCCTTTCTATATCATAAACAGGTGCGTATAC---TTTTCTGCTAAATCATTGTGAAT
>TPL03
--------AAGGAGAGGAGTGGTGTGAGGGAGCTAGCATGGATGGGTGGCATAGCGACGTGCGTGAAGATGTTGTTAATGGCAGCCTATCGCAGCACTGACTTTGAAGTGCACAGG-------CACTGGATGGCTGTCACGCACTCCCTCCCCCTCGACAGATGGTACGCTG-----ACGAGAGCAGCCCCTGGACTCTCGATTACCCTCC-TCTCTTCGCATGGTTGGAGAAATT-------CCTCTCTTTCTT-TGCCAAATGGGTGGATCCGCAAATGGTGGACGTGGT----GAACGGGCTCGAC-TACAAGGCCCACACGGTCG--TGATATTCCAGAGGA--GCACCGTCATCTTGGC--AGACGGACTGCTCTACTGGGCTCTCTGGAAATGCTGCAGA--AATCTC---ACCCTCTGCAAGCAGAGGCTTGTTTATATGGCAGTCGTATGGTCGCCCAGT-----CTCATGATGGTGGATCATATTCATTTTCAGTACAATGG--GTTTCTGTTGGGAATACTGTTGTTGTCCCTCTCGTATCTTATGGAGGGGCATGATTTCATAGGGGGACTG----CTGTTTGCAGTTCTATTGTGTTTCAAGCATCTATTTGCAGTGGCAGCACCCG--TGTATTTTGTGTATTTG--TTGAGGCATTATTGCAGGGGTCCTCACAAGGTCTTGCGTTTCGTTGCATTGGGGGCTTCGGTTCTGGGCGTGTTGCTTCTCGCATTTGGGCCCTTTCTATATTTTGGGCAGGTAAGAG------ACCTAATTAGAAAGATTGTGAC-
>WN5
------------------------TGAGAGAGCTAGCATGGATGGCGGGCATAGCCACCTGCATAAAGATGCTCCTCATCCCCGCCTACCGCAGCACCGACTTTGAAGTCCACAGG-------AACTGGCTGGCCCTCACTCACTCCCTCCCCTTAAACAAATGGTACACAG-----ATGAGACCAGCCCCTGGACGCTCGACTACCCGCC-CTTCTTCGCCTGGTTCGAAAAATT-------CCTCTCCATTTT-CGCCTCCCGAGTGGATCCGAAGATCGTGGATATCC-------TCAGCCTTGAC-TACGATGCAGACACCGCGG--TCATATTCCAGAGGG--CCACGGTCATGTGCGC--TGACCTTCTGCTCTATTGGGCCCTCTGGAGGTGCTGCAGA--AATCTC---AGCATAGAGAAGCAGAGGATCGTTTATGTGGCGGTCGTGTGGTCGCCTGCT-----TTATTGATTGTGGATCATGTGCATTTTCAGTATAACGG--GCTTCTTCTGGGGATTCTTTTGCTGTCTCTCTCTTTTCTCCGAGAGGACCGGGATTTGATGGGGGGGCTG----TTGTTCGCTGTTCTGCTGTGTTTTAAGCATCTTTTTGCCATGGCGGCTCCTG--TGTATTTCGTGTATTTG--TTGCGGCATTATTGCAGAGGACGCTACAGGGTCTTGAAATTTTTTGTTTTGGGAGTTTCGGTTTTGGCTGTGGTGCTTGTCGCGTTCGGACCCTTTGTATATTATGGACAGGTGATGCCCTTGTTTTTTGGAGGAGAAATTG-----
>WS10
-GAGAAAGAGGGAAAATGAAGGATTGAGGGAGTTATTATGGATGGCAGGCATAGCCAGCTGCATTAAGGTTCTTTTAATCCCTGCATATCACAGCACAGATTTTGAAGTGCACAGA-------CACTGGATGGCCCTCACCCATTCTCTCCCACTCAGCCAATGGTACACAG-----ATGAGAGCAGCCCATGGACATTGGATTACCCTCC-TTTTTTCGCTTGGTTTGAGAAGTT-------CATCTCTGTGTT-GGGTTTTTGGGTGGATGCCCATATGGTCGATCTGC-------ATATGCACAAC-TACAATGCCCAAACAGTCA--TCGTCTTCCAAAGAG--CAACTGTAATGTTTGC--AGATCTCATGCTCTACTGGGCCTTGTGGAGGTGCTGCAGG--AAGTTC---AGCCTAGAGAAGCAGAGGCTAGTTTATATTGCTGTTGTTTGGTCGCCCGCT-----TTCTTCATTGTGGATCATATTCACTTCCAATACAATGG--ATTCCTGTTAGGGATTCTCTTGCTGTCGATTTCCTATCTTCTCGAGGGTAATGATTTAATGGGTGGATTA----CTATTCGCTGTTTTGCTGTGTTTTAAGCATCTGTTTGCTGTGGCAGCCCCGG--TGTATTTTGTGTATTTG--TTGAGGCACTATTGCGTAGGTCGTTACAGGGTCTTAAGGTTCGTTGCCTTGGGGGCTTCAGTTTTGTCTGTACTTCTTCTGGCATTCGGACCCTTTCTATATCATAAACAGGTGCGTATCC---TTTTTTGCCAAATC-TTGTGAAT
>WW11
-GAGAAAGAGGGAAAATGAAGGATTGAGGGAGTTATTATGGATGGCAGGCATAGCCAGCTGCATTAAGGTTCTTTTAATCCCTGCATATCACAGCACAGATTTTGAAGTGCACAGA-------CACTGGATGGCCCTCACCCATTCTCTCCCACTCAGCCAATGGTACACAG-----ATGAGAGCAGCCCATGGACATTGGATTACCCTCC-TTTTTTCGCTTGGTTTGAGAAGTT-------CATCTCTGTGTT-GGGTTTTTGGGTGGATGCCCATATGGTCGATCTGC-------ATATGCACAAC-TACAATGCCCAAACAGTCA--TCGTCTTCCAAAGAG--CAACTGTAATGTTTGC--AGATCTCATGCTCTACTGGGCCTTGTGGAGGTGCTGCAGG--AAGTTC---AGCCTAGAGAAGCAGAGGCTAGTTTATATTGCTGTTGTTTGGTCGCCCGCT-----TTCTTCATTGTGGATCATATTCACTTCCAATACAATGG--ATTCCTGTTAGGGATTCTCTTGCTGTCGATTTCCTATCTTCTCGAGGGTAATGATTTAATGGGTGGATTA----CTATTCGCTGTTTTGCTGTGTTTTAAGCATCTGTTTGCTGTGGCAGCCCCGG--TGTATTTTGTGTATTTG--TTGAGGCACTATTGCGTAGGTCGTTACAGGGTCTTAAGGTTCGTTGCCTTGGGGGCTTCAGTTTTGTCTGTACTTCTTCTGGCATTCGGACCCTTTCTATATCATAAACAGGTGCGTATCC---TTTTTTGCCAAATC-TTGTGAAT
