# Supplementary material for: Development of a Target Enrichment Probe Set for Conifer (REMcon)
Source: Biology (Basel). 2024 May 22;13(6):361. doi: 10.3390/biology13060361 (PMC11200496; doi:10.3390/biology13060361)
Supplement: Supplementary file 1 [file biology-13-00361-s001.zip › biology-2960267-supplementary/Sup data/MO_orthlogs_alignments/Thupl29381257s0007_1.ortho.selected_stripped.aln.fasta]

>AA60
---------------------------------AATGTCAGCCAGTAAAATCAACCCAATTATTTTCCTCAGCTTCTCAATCTGT---------TTGGGCACATTCATTCTTCTTTTGGTTTCTTCTTAC--GGCCTGTGTACCCATTTAAAGACCTCAAGAATTTGGTGATGGTGGCGGGGCATTCTGTGTATAAAGGGGGGAGCAAGTGCGAGAAGG----GAGGAGGAGGCAGCATGGTTTTTGGAGTCGTATCAGAGGCAT--CCAGGTCAGGCTGCTACCTTTGTGAATCACATCAGAGAAGGGATTAACGTGGCGGCCATGGACGAAGCTGCATTGCTCTTGTTCAGTGGAGGTGAGACCAGGAAAGATGCTGGTCCTCGTAGCGAGGCACAGAGTTATTGGAATGTTGCAGACAGACATCAATGGTTTGGTATGTTCTAGCTTCTTGTTT----------------TCTTGGA-----------------------------------------------------------------------------------
>AS57
AA------------------------------------------------------TGTTTCTTTTTCTGTGCTTCTCACTCTGT---------TTGGGCACGTTCATTCTCCTCCTCGTTTCTTTTTAC-GTGGCAGTGTACCCTTTAAAAGACCTCAAGAATTTGGTGATGGTGGCGGGGCATTCTGTGTATAAAGGAGGGAGGAAGTGTGAGAAGG--GGGAGGAGGAGGCGTCGTGGTTCTTGGAGTCGTATCAGAGGCAT--CCGGGTCAGGCTGCTACGTTTGTGGATCACATCAGGGAAGGGATTAACATGGCGGCCATGGACGAGGCTGCATTGCTCTTGTTCAGTGGAGGGGAGACCAGGAAGGACGCTGGTCCTCGCAGCGAGGCACAGAGTTACTGGAATGTTGCAGACACCCACCAATGGTTTGGTATGTTCTAATTTCTCGTTT----------------CATAGGACTCAAACTTAGGATCTTCCATGC----------CTCTTCCAAAATTCTCTTAAATTTTTTGTTTGTTG---------------
>CD18
----------------------------------------------------------------------------------------------------------ATTCTCCTCCTCGTTTCT--------GGACGGTGTACCCATTTAAAGACCTCAAGAATCTGGTGATGGTGGCGGGGCATTCTGTATATAAAGGTGGGAGTAAGTGCGAGAAGG----GAGGAGGAGGCGGCGTGGTACTTGGAGTCATATCAGAGGCAT--CCGGGTCAGGCTGCTACATTTGTGGATCACATCAGGGAAGGTATCAACATGGCGGCCGTGGACGATGCCGCATTGCTCTTGTTCAGTGGAGGAGAGACCAGGAAGGACGCTGGTCCTCGCAGCGAGGCACAGAGTTACTGGAATGTTGCAGACAGACACCAGTGGTTTGGTATGCTCCAATTCCTTGTTT----------------TGTAGGACTCAAACTTAGGATCTCCCATC-------------------------------------------------------------
>CF38
CC-----------AGTAGGCGTGGGGGCACCAAAAT--------GTAAACCCAACCCCCTTCTTTGCCTCTGCCTTTCACTCTGT---------TTCGGCACATTAATTCTCCTCCTCATTGCTTTTTAC--GGGTGGTGTACCCATATGAAAACCTGAAGAATTTGGTCATGGTAGCAGGGCATTCTGTGTACACGGGGGGCAGTAAGTGTGACAAGG--GGGAGGCAGAGGAGGCCTGGTATTTGGAGTCGTATCAGAAGCAC--ACGGGTCAGGCTGCTACGTTTGTGGATCACATCAGGGCAGGGATTGAAAGGGCCGCTATAGACGAGAGGGCGTTGCTCCTATTTAGCGGAGGGGAGACCAGGAAGGATGCTGGTCCTCGCAGCGAAGCGCAGAGTTACTGGAATGTTGCCGACACCCACGAATGGTTTGGTAAGTTATAATTCTGCTTAAA---------------CCTACAACCT--------------------------------------------------------------------------------
>CH19
AT-----------AGCAGGCGAGGGGCCACTAAAAT--------G------TAACCCAATTCTTTTTCTCAGCTTTTCAATCTGT---------TTGGGCACATTCATTCTCCTCCTCGTTTCT--------GGACGGTGTACCCATTTAAAGACCTCAAGAATCTGGTGATGGTGGCGGGGCATTCTGTATATAAAGGTGGGAGTAAGTGCGAGAAGG----GAGGAGGAGGCGGCATGGTACTTGGAGTCATATCAGAGGCAT--CCGGGTCAGGCTGCTACATTTGTGGATCACATCAGGGAAGGTATCAACATGGCGGCCGTCGACGATGCCGCATTGCTCTTGTTCAGTGGAGGAGAGACCAGGAAGGACGCTGGTCCTCGCAGTGAGGCACAGAGTTACTGGAATGTTGCAGACAGACACCAGTGGTTTGGTATGCTCCAATTCCTTGTTT----------------TCTAGGACTCAAACTTAGGATCTCCCATC-------------------------------------------------------------
>CHA37
-------------AGTAGGCGTGGGGGCACCAAAAT--------GTAAACCCAACCCCCTTCTTTGCCTCTGCCTTTCACTCTGT---------TTCGGCACATTAATTCTCCTCCTCATTGCTTTTTAC--GGGTGGTGTACCCATATGAAAACCTGAAGAATTTGGTCATGGTAGCAGGGCATTCTGTGTACACGGGGGGCAGTAAGTGTGACAAGG--GGGAGGCAGAGGAGGCCTGGTATTTGGAGTCGTATCAGAAGCAC--ACGGGTCAGGCTGCTACGTTTGTGGATCACATCAGGGCAGGGATTGAAAGGGCCGCTATAGACGAGAGGGCGTTGCTCCTATTTAGCGGAGGGGAGACCAGGAAGGATGCTGGTCCTCGCAGCGAAGCGCAGAGTTACTGGAATGTTGCCGACACCCACGAATGGTTTGGTAAGTTATAATT--GCTTAAA---------------CCTACAACCTCACAT---------------------------------------------------------------------------
>CJ24
TC-----------AGCAGGCGCGGGGCCTCTAAAATGTCAGGCCTTAAACCCAACCCACTTCTTTTTCTAAGCTTCGTAATCTGT---------TTGGGCACATTCATTCTCCTCCTCGTTTCTTTTTAC-GGGGCGGTGTACCCATTTAAAGACCTCAAGAATTTGGTGATGGTGGCTGGACATTCTGTGTATAAAGGGGGGAGCAAGTGCGAGAAGG----GAGGAGGAGGCGGCGTGGTACTTGGAGTCATATCAGAGGCAT--CCGGGTCAGGCTGCTACGTTTGTGGATCACATCAGGGAAGGAATTAACATGGCAGCCATGGATGAGGCCGCATTGCTTTTGTTCAGTGGAGGCGAGACCAGGAAGGACGCTGGTCCTCGCAGCGAGGCACAGAGTTACTGGAATGTTGCAGACAGCCACCAATGGTTTGGTATGTTCTAAACTCTTGTTT----------------TCTAGGGCTCAAACTTAGCAT----------------------------GAGTTTT----------------------------------
>CK7
-----------------------------------------------AATTTAA-------------------TTTTCATTTCAT---------TTTGGCACCCACATCCATTTCATTTTCACGCTTCTC----------------------------------------------------------------------------------GTTGAAA--CCCTAATCAAAAAGCATAAGTACTTGGAGTCGTATCAGAGGCAT--TCGGGCCAGGCTGCTATGTTTGTGGATTACATCAGGGAAGGGATTAACATGGCGGCCATGGACGAGGCCACATTGCTCTTGTTCAGTGGAGGGGAGACTAGGAAAGACGCTAGTCATCGCAGCGAGGCACAGAGTTACTGGAATGTTACAGACAACCACCAATGGTTTGGTATGTTCTAATTTCTCATTT----------------TCTATGACTTAAATTTAGGATCTTGTAAT------------------AACCTCT------------------------------------
>CL6
GCC-------------------------------------------AAATTTAA-------------------TTTTCATTTCAT---------TTTGGCACCCACATCCATTTCATTTTCACGCTTCTC----------------------------------------------------------------------------------GTTGAAA--CCCTAATCAAAAAGCATAAGTACTTGGAGTCGTATCAGAGGCAT--CCGGGCCAGGCTGCTATGTTTGTGGATCACATCGGGGAAGGGATTAACATGGCGGCCATGGACGAGGCCACATTGCTCTTGTTCAGTGGAGGGGAGACTAGGAAAGACGCTAGTCATCGCAGCGAGGCACAGAGTTACTGGAATGTTACAGACAACCACCAATGGTTTGGTATGTTCTAATTTCTCGTTT----------------TCTATGACTTAAATTTAGGATCTTGTAAT------------------AACCTCTATATAACTAAGG-ATATT------------------
>CM9
TC-----------AGCAGGCGAGGCGCCTCTAAAATGTCAGCCAGTAAAATTAACCCAATTATTTTCCTCAGCTTCTCAATCTGT---------TTGGGCACATTCATTCTCCTTTTGGTTTCTTCTTACAAGGCCTGTGTACCCATTTAAAGACCTCAAGAATTTGGTGATGGTGGCGGGGCATTCTGTGTATAAAGGGGGGAGCAAGTGCGAGAAGG----GAGGAGGAGGCAGCATGGTTTTTGGAGTCGTATCAGAGGCAT--CCAGGTCAGGCTGCTACCTTTGTGGATCACATCAGGGAAGGGATTAACGTGGCGGCCATGGACGAAGCTGCATTGCTCTTGTTCAGTGGAGGTGAGACCAGGAAAGATGCTGGTCCTCGCAGCGAGGCACAGAGTTATTGGAATGTTGCAGACAGACATCAATGGTTTGGTATGTTCTAGCTTCTTCTTT----------------TCTTGGACTCAAACTTAGGATCTTCCACA------------------CGAGTTTT-----------------------------------
>CO8
TC-----------AGCAGACGAGGGGCCTCTAAAATGTCAGCCAGTAAAATCAACCCAATTATTTTCCTCAGCTTCTCAATCTGT---------CTGGGCACATTCATTCTCCTTTTGGTTTCTTCTTAC--GGCCTGTGTACCCATTTAAAGACCTCAAGAATATGGTGATGGTGGCGGGGCATTCTGTGTATAAAGGGGGGAGCAAGTGCGAGAAGG----GAGGAGGAGGCAGCATGGTTTTTGGAGTCGTATCAGAGGCAT--CCAGGTCAGGCTGCGACCTTTGTGGATCACATCAGAGAAGGGATTAACGTGGCGGCCATGGACGAAGCTGCATTGCTCTTGTTCAGTGGAGGTGAGACCAGGAAAGATGCTGGTCCTCGCAGCGAGGCACAGAGTTATTGGAATGTTGCAGACAGACATCAATGGTTTGGTATGTTCTAGCTTCTTGTTT----------------TCTTGGACTCATACTCAGGATCTTCCAGG------------------AATTGTTTCT------------ATGTCACGAGTTTT-------
>CP161
AT-----------AACAGGCGAGGGGCCACTAAAAT--------GTAAACCTAACCCAATTCTTTTTCTCGGCTTCTCAATCTGT---------TTGGGCACATTCATTCTCCTCCTCGTTTCTGCTTCT--GGGCGGTGTACCCATTTAAAGACCTCAAGAATTTGGTGATGGTGGCGGGGCATTCTGTGTATAAAGGGGGGAGCAAGTGCGAGAAAG----GAGGAGGAGGCGGCGTGGTTCTTGGAGTCATATCAGAGGCAT--CCGGGTCAGGCTGCTACGTTTGTGGATCACATCAGGGAAGGCATCAACATGGCGGCCATGGACGAGGCTGCATTGCTCTTGTTCAGTGGAGGAGAGACCAGGAAGGACGCTGGTCCTCGCAGCGAGGCACAGAGTTACTGGAATGTTGCAGACAGACACCAATGGTTTGGTATGCTCCAATTTCTTGTTT----------------TCTAGGACTCAAACTTAGGATCTCCTATC------------------TAAATTCTCTTAAATTGTT---ACGTTGCAGATAC--------
>CT15
AT-----------AGCAGGCGAGGGGCCACTAAAAT--------GTAAACCTAACCCAATTCTTTTTCTCACCTTCTCAATCTGT---------TTGGGCACATTCATTCTCCTCCTCGTTTCTGCTTCT--GGGCGGTGTACCCATTTAAAGACCTCAAGAATTTGGTGATGGTGGCGGGGCATTCTGTGTATAAAGGGGGGAGCAAGTGCGAGAAGG----GAGGAGGAGGCGGCATGGTTCTTGGAGTCATATCAGAGGCAT--CCGGGTCAGGCTGCTACGTTTGTGGATCACATCAGGGAAGGCATCAACATGGCGGCCATGGACGAAGCTGCATTGCTCTTGTTCAGTGGAGGAGAGACCAGGAAGGACGCTGGTCCTCGCAGCGAGGCACAGAGTTACTGGAATGTTGCAGACAGACACCAATGGTTTGGTATGCTCCAATTTCTTGTTT----------------TCTAGGACTCAAACTTAGGATCTCCCAT--------------------------------------------------------------
>DA12
----------------------------------------------AAACCCAACCCAATTCTTTTCCTTAGCTTATCAATCTGT---------TTGGGCACATTCATTCTCCTCCTGGTTTCTTCTTACAAGGGCTTTGTACCCATTTAAAGACCTAAAGAATTTGGTGATGGTGGCGGGGCATTCTGTGTATAAAGGGGGGAGCAAGAGCGAGAAGGGGAAGAGGAGGAGGCAGCATGGTTTTTGGAGTCATATCAGAGGCAT--CCGGGTCAGGCTGCTACTTTTGTGGATCACATCAGAGAAGGAATTAACATGGCGGCCATGGACGAAGCTGCATTGCTCTTGTTCAGTGGAGGGGAGACCAGGAAGGATGCTGGTCCTCGCAGCGAGGCACAGAGTTATTGGAATGTTGCAGACAGACATCAATGGTTTGGTATGTTCTAACTTCTTGTTT----------------TCTAGGACTCAAACTTAGGAGCTTCCATC------------------ACGAGTTTT----------------------------------
>FC13
TC-----------AGCAGGCGAGGGGCCACTAAAAT--------GTAAACCCAACCCAATTCTTTTCCTTAGCTTATCAATCTGT---------TTGGGCACATTCATTCTCCTCCTGGTTTCTTCTTACAAGGGCTTTGTACCCATTTAAAGACCTAAAGAATTTGGTGATGGTGGCGGGGCATTCTGTGTATAAAGGGGGGAGCAAGAGCGAGAAGGGGAAGAGGAGGAGGCAGCATGGTTTCTGGAGTCATATCAGAGGCAT--CCGGGTCAGGCTGCTACTTTTGTGGATCACATCAGAGAAGGAATTAACATGGCGGCCATGGACGAAGCTGCATTGCTCTTGTTCAGTGGAGGGGAGACCAGGAAGGA---------------------------------------------------------------------------------------------------------------------------------------------------------------------------------------------
>GG1
GCTGTTATGATGAAACTTGCCAAGAGCCTTCAAGGC-----------------ATACCCTTTTGCCACCAAGGTTGTAATTATGCATAATTCTGCCTATCAAATCAACCCTTTTCATACTATCCTTTCAT----TCAGTTGACCACTTGAAAATGATCTAG--TTTGATTATAATACCG-----TCTTTTGTTACCAGAATACAGCAGAGCCAAAAACA-AACTTACCGAACCAGCCTTGGGATTCAGCAACGCTCCAATAACTCTGCTGCGGGGGCCAGCTTCCCTCCGAGTCTCTCCTCCACTAAACAACAACAAGGCTTCGTCATCTTTGGCTGCACTTTCAATACCTGCCCGAATATGCTGCAAAAATGTAGCAGCTTGACCCGG---------ATGTTTCTGATACGATTCTAAAAACCATGAATTCTCTGACCCTCCACTGCCCTTCTGCCTGTAATGTGTGAAGATTTTGGTAACAAAGAATCGACGCTCGTAGAGAGCCAGGAGAAAGAAGAAAAGTTGCCAAGGAGAGAT-TCACTTTGTAACGCCGACC----
>HB41
----------------------------------------------------------------------TGCTTCTCCCTGTGT---------TTGGGCACATTCATTCTGCTCCTCATAGCCCTTTAC--GGGCCCTGTACCCCTACAAGGATCTCAAGAATTTGGTGATGGTGGCGGGTCATTCGGTGTACACAGGGAGTGGCAACTGCGACAAAG--GCGACGGGGAAGAGGCCTGGTTTTTGGAGGCCTATCAGAAGCAC--CCAGGGCAGGCGGCGACCTTTGTGGATCATATTCGGGCGGGCATCGAGAGCACAGCGACAGATGAAAGTGCATTGCTGTTATTCAGCGGCGGCGAGACGCGCAAGGATGCAGGGCCCCGGAGCGAAGCTCAGAGTTACTGGAACGTGGCTGATACCCACCAATGGTTTGGTATGTA-------ATCTGGAA--------------TTTCGGAACCAGAAATTACTGTGTTATAGA------------------AATTTTGCTTTGAAATG----AATTTTGAAATGT---------
>JO20
AT-----------AGCAGGCGAGGGGCCACTAAAAT--------G------TAATCCAATTCTTTTTCTCAGCTTTTCAATCTGT---------TTGGGCACATTCATTCTCCTCCTCGTTTCT------------GGTGTACCCGTTTAAAGACCTCAAGAATCTGGTGATGGTGGCGGGGCATTCTGTATATAAAGGTGGGAGTAAGTGCGAGAAGG----GAGGAGGAGGCGGCGTGGTACTTGGAGTCATATCAGAGGCAT--CCGGGTCAGGCTGCTACATTTGTGGATCACATCAGGGAAGGTATCAACATGGCGGCCGTGGACGATGCCGCATTGCTCTTGTTCAGTGGAGGAGAGACCAGGAAGGACGCTGGTCCTCGCAGCGAGGCACAGAGTTACTGGAATGTTGCAGACAGACACCAGTGGTTTGGTATGCTCCAATTCCTTGTTT----------------TCTAGGACTCAAACTTAGGATCTCCCATC-------------------------------------------------------------
>JU21
AT-----------AGCAGGCGAGGGGCCACTAAAAT--------G------TAACCCAATTCTTTTTCTCAGCTTTTCAATTTGT---------TTGGGCACATTCATTCTCCTCCTCGTTTCT------------GGTGTACCCATTTAAAGACCTCAAGAATCTGGTGATGGTGGCGGGGCATTCTGTATATAAAGGTGGGAGTAAGTGCGAGAAGG----GAGGAGGAGGCGGCGTGGTACTTGGAGTCATATCAGAGGCAT--CCGGGTCAGGCTGCTACATTTGTGGATCACATCAGGGAAGGTATTAACATGGCGGCCGTGGACGATGCCGCATTGCTCTTGTTCAGTGGAGGAGAGACCAGGAAGGACGCTGGTCCTCGCAGCGAGGCACAGAGTTACTGGAATGTTGCAGACAGACACCAGTGGTTTGGTATGCTCCAATTCCTTGTTT----------------TCTAGGACTCAAACTTAGGATCTCCCATC-------------------------------------------------------------
>LF2
--------------------------------------------------------------------------------------------------GCACATTCATCATGCTGCTCATTGCCCTCTAC----------TACCCCTACAAGGATCTGAAGAACTTGGTGATGGTGGCGGGGCATTCGGTGTACACAGGGAGTGGCAACTGCGACAAGG--GCGACGGGGAAGAGGCGTGGTATTTGGAGGCGTATCAAAAGCAT--CCGGGTCAGGCGGCGACCTTCGTGGATCATATTCGTGCGGGAATAGAGAGCGCAGCGGCAGACGAAAATGCATTGCTTTTATTCAGCGGCGGTGAAACGCGCAAGGATGCTGGGCCTCGGAGCGAAGCGCAGAGTTACTGGAATGTGGCTGATACCCACCAATGGTTTGGTATGTGCGAAAACTCATGGAA--------------TCTCGGAACGAGAAATTTCTGT---------------------------------------------------------------------
>PTA0
-------------AGCAGACGCGGGGGCACCAAGATG---------AAATTCAACGCCCTTATGGCGGTATGCTTTTCCCTGTGT---------TTGGGCACATTCATCATGCTGCTCATTGCCCTCTA--------GTTTACCCATACAAAAACCTCAAAAACTTGGTTATGGTGGCGGGGCATTCTGTCTACACAGGGAATGGCAACTGCGATAAGG-------GGGGAAGAATCGTGGTATTTGGAGGCGTATCAGAAACAT--CCGGGTCAGGCGGCGACATTTGTCGATCATATTCGGGTGGGCATTGAAAATGCAGCGGCAGATTTGAATGCATTGTTGTTATTCAGCGGCGGTGAGACTCGCAAGGATGCTGGGCCCAGAAGTGAAGCTCAGAGTTACTGGAACGTGGCTGATACCCACCAATGGTTTGGTATGTATAAATATATCTGGAA--------------TTTTGGAATGAGAAATTAGTGGGTAATAAA------------------AATTTGGCTTTGAAATA----CATTTTGAAAGATTTAATTTTG
>SG23
TC-----------AGCAGGCGAGGGGCCAGTAAAATGTCAG-----------------GTTCTTTTTCTCAGCCTCTCACTCTGT---------CTGGGCACATTCATTCTCCTCCTGATTTCGCTTC---TGGGTGGTGTACCCCTTTAAAGATCTCAAGAATTTGGTGATGGTGGCGGGGCATTCTGTGTATAAAGAGGGGAGCAAGTGCGAGAAGGGGGGGAGGAGGAAGCGGCATGGTACTTGGAGTCATATCAGAGGCAT--CCGGGTCAGGCTGCTACGTTCGTGGATCACATCAGGGAAGGGATTAACATGGCGGCCATGGACGAGGCCGCATTGCTCTTGTTCAGTGGAGGGGAGACCAGGAAGGACGCTGGTCCTCGCAGCGAGGCACAGAGTTACTGGAATGTTGCAGACACCCACCAATGGTTTGGTATGTTCTAATTTTTCATTT----------------T-TAGAACTCAAACTTAGGATCTCCCATC--------------TTTCAAAATTCTCTTAAA------------CATGATTT---------
>SS22
TC-----------AGCAGGCGCGGGGCCAGTAAAATGTCAGGCCTTAAACCTAACCCCTTTCTTTTTCTCACCCTCTCACTCTGT---------TTGGGCACATTCATTCTCCTCCTGATTTCGCTTC---TGGGCGGTGTACCCATTTAAAGACCTCAAGAATTTGGTGATGGTGGCGGGGCATTCCGTGTATACAGGGGGGAGCAAGTGCGAGAAGGGGGGGAGGAGGAGGCGGCATGGTACTTGGAGTCGTATCAGAGGCAT--CCGGGTCAGGCTGCTACGTTTGTGCATCACATCAGGGAAGGGATTAACATGGCGGCCATGGACGAGGCCGCACTGCTCTTGTTCAGTGGAGGGGAGACCAGGAAGGATGCTGGTCCTCGGAGCGAGGCACAGAGTTACTGGAATGTTGCAGACACCCACCAATGGTTTGGTATGTTCTAATTTCTCATTT----------------T-TAGGACTCAAACTTAGGATCTCCCATC-------------ATTTCAAAATTCTTTTAAA------------CATGATTT---------
>SV36
-C-----------AACAGCAAGCGGGGCACTAAAAT--------GTAAACCAAACCCCCTACTTCTTCTCTGCTTTTGTCTGTGC---------TTCGGAACATTCATTCTACTACTCATTGCTTTCTAC------GGCGTACCCCTACAGAAATATGAAGAATTTGGTGATGGTGGCGGGACATTCTGTTTATACGGG-----ATAAGTGTGACAAAG--GGGACGGGGAGGAGTCGTGGTACTTGGAGTCGTATCAGAAGCAC--CCGGGGCAGGCTGCGACTTTTGTGGATCATATCAGGGCGGGCATTGAAAGCGCGGCAATGGATGAAAGGGCATTGCTGTTGTTTAGCGGAGGGGAAACCAGAAAGGACGCCGGCCCTCGCAGCGAGGCTCAAAGTTACTGGAACGTGGCAGACACCCACGAATGGTTTGGTAAGTTATAATTC-----------------------------------------------------------------------------------------------------------------
>TA17
AT-----------AGCAGGCGAGGGGCCACTAAAATGT------------------CAATTATTTTTCTCACCTTCTCAATCTGT---------TTGGGCACATTCGTTCTCCTTCTCGTTGCTTCT-----GGGCGGTGTACCCATTCAAAGACCTCAAGAATTTGGTGATGGTGGCGGGGCATTCTGTGTATAAAGGGGGGAGCAAGTGCGAGAAG-----GAGGAGGAGGCAGCGTGGTACTTGGAGTCATATCAGAGGCAT--CCGGGTCAGGCTGCTACATTTGTGGATCACATCAGGGAAGGCATCACCATGGCGGCTATGGACGATGCCGCATTGCTCTTGTTCAGTGGAGGAGAGACCAGGAAGGACGCTGGTCCTCGCAGCGAGGCACAGAGTTACTGGAATGTTGCAGATAGACACCAATGGTTTGGTATGCTCCAATTCATTGTTT----------------TCTAGGACTCAAACTTAGGATCTCCCATC------------------TAAATTCTTTTAAATT---------------------------
>TN1
----------------------------------------------AAACCCCACCCTCTTCTTTTTCTCTGCCTCTCACTCTGT---------TTCGCTACATTCATTCTCCTCTTCATTGCTTTTTACGCTCTTGGTGTACCCATATGAAAACCTGAAGAATTTGGTGATGGTGGCAGGGCATTCTGTGTACACTGGGGGTAATAAGTGCGACAAGG--GCGAGGGAGAGGAGGCCTGGTATTTGGAGTCCTATCAGAGGCAC--CAGGGTCAGGCTGCTACGTTTTTGGATCACATCAGGACAGGGATTGAAAGGGCAGCTCTGGACGAGGGGGCATTGCTCTTGTTCAGTGGAGGCGAGACCAGGAAAGACGCTGGTCCTCGCAGCGAGGCGCAGAGTTACTGGAATGTTGCCGACACCCACGAATGGTTCGGTAAGTTATAATTCTGATTTTA---------------GTTAGGATTCAAACTCAGGA----------------------------------------------------------------------
>TO14
AT-----------AGCAGGCGAGGGGCCACTAAAAT--------GTAAACCTAACCCAATTCTTTTTCTCAGCTTCTCAATCTGT---------TTGGGCACATTCATTCTCCTCCTCGTTTCTGCTTCT--GGGCGGTGTACCCATTTAAAGACCTCAAGAATTTGGTGATGGTGGCGGGGCATTCTGTGTATAAAGGGGGGAACAAGTGCGAGAAGG----GAGGAGGAGGCAGCGTGGTACTTGGAGTCATATCAGAGGCAT--CCAGGTCAGGCTGCTACGTTTGTGGATCACATCAGGGAAGGCATCAACACGGCAGCCATGGACGAGGACGCATTGCTCTTGTTCAGTGGAGGAGAGACCAGGAAGGACGCTGGTCCTCGTAGCGAGGCACAGAGTTACTGGAATGTTGCAGACAGACACCAATGGTTTGGTATGCTCCAATTTCTTGTTT----------------TCGAGGACTCAAACTTAGGATCTCCCATC--------------------AATTCTCTTAAATTGTTTGGACGTTGCAGATAC--------
>WS10
TT-----------AGCAGGCGAGGGGCCACTAAAAT--------GTAAACCCAAATCAATTCTTTTCCTCAGCTTATTAATCTGT---------TTGGGCACATTCATTCTCCTTCTGTTTTCTTCTTAC-GGGGCTGTGTACCCTTTTAAAGACCTCAAGAATTTGGTGATGGTGGCGGGGCATTCTGTGTATAAAGGGGGGAGCAAGTGCGAGAAGG----GAGGAGGAGACAGCATGGTTTTTGGAGTCATATCAGAGGCAT--CCGGGTCAGGCTGCTACTTTTATGGATCACATCAGAGAAGGAATTAACATGGCGGCCATGGACGAAGCTGCATTGCTCTTGTTCAGTGGAGGGGAGACCAGGAAGGATGCTGGTCCTCGCAGTGAGGCACAGAGTTATTGGAATGTTGCAGACAGACATCAATGGTTTGGTATTTTTTAAATTCTTGTTT----------------TCTAGGACTCAAACTTAGGAGCTTCCGTC------------------AGGAGTTTT----------------------------------
>WW11
TT-----------AGCAGGCGAGGGGCCACTAAAAT--------GTAAACCCAAATCAATTCTTTTCCTCAGCTTATTAATCTGT---------TTGGGCACATTCATTCTCCTTCTGTTTTCTTCTTAC-GGGGCTGTGTACCCTTTTAAAGACCTCAAGAATTTGGTGATGGTGGCGGGGCATTCTGTGTATAAAGGGGGGAGCAAGTGCGAGAAGG----GAGGAGGAGACAGCATGGTTTTTGGAGTCATATCAGAGGCAT--CCGGGTCAGGCTGCTACTTTTATGGATCACATCAGAGAAGGAATTAACATGGCGGCCATGGACGAAGCTGCATTGCTCTTGTTCAGTGGAGGGGAGACCAGGAAGGATGCTGGTCCTCGCAGTGAGGCACAGAGTTATTGGAATGTTGCAGACAGACATCAATGGTTTGGTATTTTTTAAATTCTTGTTT----------------TCTAGGACTCAAACTTAGGAGCTTCCGTC------------------AGGAGTTT-----------------------------------
