# Supplementary material for: Development of a Target Enrichment Probe Set for Conifer (REMcon)
Source: Biology (Basel). 2024 May 22;13(6):361. doi: 10.3390/biology13060361 (PMC11200496; doi:10.3390/biology13060361)
Supplement: Supplementary file 1 [file biology-13-00361-s001.zip › biology-2960267-supplementary/Sup data/MO_orthlogs_alignments/Thupl29381331s0018_1.ortho.selected_stripped.aln.fasta]

>RR55
-------------------------------------------------------------------------------AATGCTCT--GTTGGACTGC--AAATG--TAG--TTGTATTATTCAGCAATTGTGATGTG-AAGTAAAA----TGGGTCATATTTATGTTGCAATCCTGCTTATTTC---TGCACAATTAAAATATCTTGATGCAGGAGTTAAATTTTTTTGCAAAAACTGTGGTCAGGAGGGCCATCGAAGGCATTATTGTCCATCATTGAAGGATACACTTGGCAGAAGCTGGTATACCTGTAGGCTATGTGGTGAACCTGGCCACAACCGTAAAACCTGCAAACAAAACAAAGAGAATAGGAAGCATATAACTC------------ATGTGTGTGAAATATGTGGACAAGCTGGTCATAGCTGCAAGAGCTGTCCCCAGTACAACCAAGCAAAAACG-CTGACTGCTCTGCAGAAAGATCAAGACCACATGACTCCAAAATCGGCAGATTTGAAAAATAATGTAAATGTTTTTATTCATCATACTAAGAAGTGCAGCATTTGTCGCAAAGAAGGCCACAATGCTAGGAATTGTCCACATGAGATGAAGCTTGAACACTCCAAA---
>AA3
---TATTGCTTGAGGCTATGTTT--GAACTCTACTACATAAAAAGTTT-ATTTTAATGACTCG----ATTATCAAACTGAATATACT--GTGGGTTTTT--AACTG--CAG--TTTCATTGTTTAGTGATTGTGATATA-AGGTGGTA----TTGGCAATCTGTCTGTGGCAATCCTGCTGACTTG---TGAAGTGTTGCA-CACCTTTATGCAGGAGTTAAATTCTATTGCAAAAACTGTGGTCAAGAGGGCCATCGAAGTCACTATTGTCCATCTTTGAAGGATACAATTGGGCAGAGCTGGTATACTTGTAGCATATGTGGGAAATCTGGTCACAACCGTAAAACATGCAAACAAAGCAGAGAGAACAGGAAGCATAGAACTCATGGTAGGCCACATCATTGTGCAATATGTGGACAAGCTGGCCATAACCATAATACATGTCCACAAAATAACCAAGCAAAAGCT-CTTAATGATCTGCAAAACGATCGACAGTGCATGATTCCAAGATCTAGAGTTTTGATAAATAATGTGAATGGTGTTATTCGTCATACTAGAAAGTGCAGTATTTGTCACCAAGAAGGCCATAATGCTAGGAGCTGCTCACATGGGGTGAGGCTTAAAAACTCCAAA---
>AA60
--------------------CTT--GAACTCTA--------ATATTTT-TCATGGATGACCAA----ATTCTAAAAGTGGGTAGTCT--GTTGGACAGC--AACCG------------TTGTCTTCTAACTCTATTATG-CAGTAAGGAACAAGTGTTATCTCTA-----------CGCTGACTTA---TG--------------CTTCCTGCAGGAATTAAATTTTATTGCCAAAACTGTGGTGAAGAGGGCCACCGAAGTCATTACTGTCCATCTTTGAGGGCTAGAAATGGGCCAATGCAGTATAAATGTGGAATATGTGGAAAGTCCGGGCACAATCGTTTATCTTGCAAACAAAATAGAAAGCATAA---------AAGCAATGGTAGACAACATATATGTAGCATTTGTGGACAAGGTGGCCACAACAGCAAGACATGTCCTCAAAATGACCAAGCAAAAGTT-TTCAGTTGCGAGCATCAGAATATAGAG------------------------TTGCCAAACAATGTAAATATTATTAATCGCCAATCTATTAAGTGCCGCATTTGTTGTGAACGAGGTCATAATGCTAGGAGCTGCTCCAGGCATTTGAAGCTCCAAAACTCAACA---
>AAR4
---TATTGCTTGAGGCTATGTTT--GAACTCTACTACATAAAAAGTTT-ATTTTAATGACTCG----ATTATCAAACTGAATATACT--GTGGGTTTTT--AACTG--CAG--TTTCATTGTTTAGTGATTGTGATATA-AGGTGGTA----GGGGCAATCTGTCTGTGGCAATCCTGCTGACTTG---TGAAGTGTTGCA-CACCTTTATGCAGGAGTTAAATTCTATTGCAAAAACTGTGGTCAAGAGGGCCATCGAAGTCACTATTGTCCATCTTTGAAGGATACAATTGGGCAGAGCTGGTATACTTGTAGCATATGTGGGAAATCTGGTCACAACCGTAAAACATGCAAACAAAGCAGAGAGAACAGGAAGCATAGAACTCATGGTAGGCCACATAATTGTGCAATATGTGGACAAGCTGGCCATAACCATAATACATGTCCACAAAATAACCAAGCAAAAGCT-CTTAATGATCTGCAAAACAATCGACAGTGCATGATTCCAAGATCTAGAGTTTTGATAAATAATGTGAATGGTGTTATTCGTCATACTAGAAAGTGCAGTATTTGTCACCAAGAAGGCCATAATGCTAGGAGCTGCTCACATGGGGTGAGGCTTAAAAACTCCAAA---
>AF1
------TACTTTGGGCAA--CTT--GAACTCTA-TACAT-GAAATATT-TTGCTATTGACTGA----ATTATGAATGTGAATGCTCT--GTTGGACTGC--AAATG--TAG--TTGTATTGTTCAGCAATTGTGATGTG-AAGTAAAA----TGGGTCATATTTATGTTGCAATCCTGCTTATTTC---TGCACAATTAAAATATCTTGATGCAGGAGTTAAATTTTTTTGCAAAAACTGTGGTCAGGAGGGCCATCGAAGGCATTATTGTCCATCATTGAAGGATACACTTGGCAGAAGCCGGTATACCTGTAGGCTATGTGGTGAACCTGGCCACAACCGTAAAACCTGCAAACAAAACAAAGAGAATAGGAAGCATATAATTC------------ATGTTTGTGAAATATGTGGACAAGCTGGTCATAGCTGCAAGAGCTGTCCCCAGTACAACCAAGCAAAAACG-CTGACTGGTCTGCAGAAAGATCAAGACCACATGACTCCAAAATCGGCAGATTTGAAAAATAATGTAAATGCTTTTATTCATCATACTAAGAAGTGCAGCATTTGTCGCAAAGAAGGCCACAATGCTAGGAATTGTCCACATGAGATGAAGCTTGAACACTCCAAAAGC
>AG2
------TACTTTGGGCAA--CTT--GAACTCTA-TACAT-GAAATATT-TTGCTATTGACTGA----ATTATGAATGTGAATGCTCT--GTTGGACTGC--AAATG--TAG--TTGTATTGTTCAGCAATTGCGATGTG-AAGTAAAA----TGGGTCATATTTATGTTGCAATCCTGCTTATTTC---TGCACAATTAAAATATCTTGATGCAGGAGTTAAATTTTTTTGCAAAAACTGTGGTCAGGAGGGCCATCGACGGCATTATTGTCCATCATTGAAGGATACACTTGGCAGAAGCCGGTATACCTGTAGGCTATGTGGTGAACCTGGCCACAACCGTAAAACCTGCAAACAAAACAAAGAGAATAGGAAGCATATAATTC------------ATGTTTGTGAAATATGTGGACAAGCTGGTCATAGCTGCAAGAGCTGTCCCCAGTACAACCAAGCAAAAACG-CTGACTGGTCTGCAGAAAGATCAAGACCACATGACTCCAAAATCGGCAGATTTGAAAAATAATGTAAATGTTTTTATTCATCATACTAAGAAGTGCAGCATTTGTCGCAAAGAAGGCCACAATGCTAGGAATTGTCCACATGAGATGAAGCTTGAACACTCCAAAGAT
>AH26
-----------------------------------------------------------------------------AATATTC------------------------AGCA-------------------------------------------------------------------------------------AAAGTCTTTCTATGAAAGGGGTTAAAATTCATTGCAAGAACTGCGGTCAAGAAGGTCATCGGAGACATTATTGTCCATCTTTGAAGGATGAGATTGGAAAGAGTTGGTATACCTGTAGGATTTGTGGGCAAACTGGTCACAATCGCCAAACTTGTCGACAAAACAAAGAGAATATCAAACATATAAATTACAGTAAACGATATAGTTGTGGAATATGCGGAGAAGCTGATCACAACAGTAGGACACGTCCCCAAAATAACCTTACCAAAAGA-TACAGTGGTCAGCAAAAGGAACAGAAACTGAGGATTCCAACGTCAACAAGCTTGGAGAGTAATGTGAAGA-------------GGGAAAAGAGAACAGCGGTTGTCAGTCA---------------------------------------------------------
>AME1
---TATTGCTTGAGGCTATGTTT--GAACTCTACTACATAAAAAAACT-ATTTTAATGACTTG----ATTATCAAATTGAATATTCT--GTGTGTCTTT--AACTG--TAG--TTGCATTGTTTAGTGATTGTGATATA-AAGTGATA----CGGGCAATCTGTCTGTTGCAATCCTGCTGACTTG---TGGAGTGTTGTA-CACCTTTATGCAGGAGTTAAATTCTATTGCAAAAACTGTGGTCAAGAGGGCCATCGAAGTCACTATTGTCCATCTTTGAAGGATACAATTGGGCAGAGCTGGTATACTTGTAGCATATGTGGGAAATCTGGTCACAACCGTAAAACATGCAAACAAATCAGAGAGAACAGGAAGCATGGAACTCATGGTAGGCCACGTAATTGTGCAATATGTGGACAAGCTGGCCATAACCATAATAAATGTCCACAAAATAACCAAGCAAAAGCT-CTTAATGATCTACAAAACGATCAACAGTGCATGACTCCAAGATCTACAGTTTTGATAAATAATGTGAATGGTGTTATTCGTCATACTAGAAAGTGCAGTATTTGTCACCAAAAAGGCCATAATGCTAGGAGCTGCTCACATGGGGTGAGGCT----------------
>AP25
-----------------------------------------------------------------------------AATATTC------------------------AGCA------------------------------------------------------------------------------AACGAATGAAGTCTTTCTATGAAAGGGGTTAAAATTCATTGCAAGAACTGCGGTCAAGAAGGTCATCGGAGACATTATTGTCCATCTTTGAAGGATGAGATTGGAAAGAGTTGGTGTACCTGCAGGATTTGTGGGCAAACTGGTCACAATCGCCAAACTTGTCGACAAAACAAAGAGAATATCAAACATATAAATTACAGTAAACGATATAGTTGTGGAATATGCGGAGAAGCTGGTCACAAC-------------------------------------------------------------------------------------------------------------------------------------------------------------------------------------------------------------
>APA47
---------TTTAGGCAA--CTT--GAACTCTACTACAT-GAAATATT-TTGCAAATGACTGA----ATTATCAAAGTCAATGCTCT--GTTGGACTGC--AACTG--TAG--TTGTATTGTTCAGCAATTGTGATGTG-AAGTAAAA----TGGGTTATACTTATGTTGCAATCCTGCTGATTTC---TGCACAATTAAAACATCTTGATGCAGGCGTTAAATTTTTCTGCAAAAACTGTGGTCAGGAGGGTCATCGAAGGCATTATTGTCCATCATTGAAGGATAAAGTTGGCAGAAGCTGGTACACTTGTAGGCTATGTGGGGAACCTGGCCACAACCGTAAAACCTGCAAACAAAACGAAGAGAATAGGAAGTATATAACTC------------ATGTTTGTGAAATATGTGGACAAGCTGGTCATAGCTGCAAGACCTGTCCCCAGTACAACCAAGAAAAAAATGCTGAATAGCCTGCAAAAAGATGAAGGGCATATGACACCAAAATCAGCAGATTTGAAAAATAATGTAAATGTTGTTATTCATCATACTAGGAAGT---GCATTTGTCGCAAAGAAGGCCACAATGCTAGGAATTGTCCATGTGAGATGAAGCTTGAAAGCTCCAAA---
>AS57
---AGATTACTTAGTCAATGCTT--GAACTCTA--------GTGTTTT-TCTTACATGACCCA----ATTGTAAAAGTGGGTAGTCT--GTTGGACTGT--AACTG------------TCATCTACTAATTCTGATGTG-CAGTAAGA----ATGATAATCTCTA-----------TGGTGGCTTG---TG--------------CTTCATGCAGGAGTTAAATTTTATTGCCACAACTGTGGTAAAGAGGGCCATCGAAGTCATTACTGTCCAGCTTTGAAGGATACAGTTGGGCAGAAGCGGTATAAATGTAGGATATGTGGAAAGTCCGGTCACAACCGTACAACTTGCAAACAAAAAAGAGGGCATAA---------AAGCCATGGTAGGCCATATAATTGTACTGTTTGTGGACAAGGTGGCCACAACAGCAAAACCTGTCCGCAAAATGATCAAGCAAAAGGT-TTTAGTAGCCAAGATCAGAATCAAGAG------------------------TTGCCAAATAATGTAAATATTGTTAGTCGTCTAACTGTTAAGTGCAGCATTTGTTGCGAACGAGGTCATAATGCTAGGAGCTGCTCCCGTCGGTTGAAGCTTCAAAACACAGAA---
>CB35
----------------------------ATGTACAAGAG-AAAAATAT-GTATCAGTGAAGCAAAAGTACATAAATGTGTA-TTTTA--TCTGGACTAT--CTCCG--TGGA-TGGCATTAACTATTTACATTGATATGGAAGCAAGG--------TAATCTCTA--TTGAAATGTTGCTGACTTATGCTGCTTACTATTGTATTTTTAATGCAGGAGTTAAAATTCATTGCAAGAACTGTGGTCAAGAAGGTCACCGAAGACATTATTGTCCATCTTTGAAGGATGTGATTGGAAAGAGTTGGTATACCTGCAGGATTTGTGGACAAACTGGTCACAACCGTCAAACTTGTCGACAAAACAAAGAGAACATTAAACATAAAACTTACAGTAAACAATATAGTTGTGGAATATGTGGACAAGCTGGTCACAACAGTAGGACATGTCCCCAGAATAACCTTACCAAAAGT-TACAGTGGTCAGAAAAAGGAACAAAAGCCCAGGATTCCAGCTTCAACAAGCTTGGAGAGTAATGTAAAGGTTCTTACACATCGCACTAGCAAGTTCTGTGTTTGTT--------------------------TGCTAACTTGAAATGCATCTGCAGAGAGCAAAGGAA
>CDE34
---------------------------------CAAGAG-AAAAATAT-GTATCAGTGAAGCAAAAGTACATAAATGTGTA-TTTTA--TCTGGACTAT--CTCCG--TGGA-TGGCATTAACTATTTACATTGATATGGAAGCAAGG--------TAATCTCTA--TTGAAATGTTGCTGACTTATGCTGCTTACTATTGTATTTTTAATGCAGGAGTTAAAATTCATTGCAAGAACTGTGGTCAAGAAGGTCACCGAAGACATTATTGTCCATCTTTGAAGGATGTGATTGGAAAGAGTTGGTATACCTGCAGGATTTGTGGACAAACTGGTCACAACCGTCAAACTTGTCGACAAAACAAAGAGAACATTAAACATAAAACTTACAGTAAACAATATAGTTGTGGAATATGTGGACAAGCTGGTCACAACAGTAGGACATGTCCCCAGAATAACCTTACCAAAAGT-TACAGTGGTCAGAAAAAGGAACAAAAGCCCAGGATTCCAACTTCAACAAGCTTGGAGAGTAATGTAAAGGTTCTTACACATCGCACTAGCAAGTTCTGTGTTTGTT--------------------------TGCTAACTTGAAATACATCTGCAGAGAGCAAAGGAA
>CF38
----ATTACTTGATTCTGTGCTC--AAACTTTA--A-AT-GAAAGGAT-TTGTTGTTGACCCA----ATTATAAAAGTTGGTACTCT--CTTGGACTGC--AGTTC--TAG-----------------GTTCTGATATG-TAGCAACA----GGAGTAATCTCTATGTTATAATCCTGTTG-ACTG---TGCAATGTTGTA----CTTTCTGCAGGAGTTAAATTTTATTGCCAAAACTGTGGTCAAGAGGGCCACCGAAGTCATTATTGTCCAGCTTTGAAGGATACAATTGGCCAGAGCTGGTATACTTGTAGGAGATGTGGAAAAGCCGGCCACAACCGTACAACTTGCAAACAAAAAAATGAGAATAGAAAGCTTAAAAGTCATGGTAGGCCATATAATTGTGCAATATGTGGACAAGCTGGCCACAACCGTAAGACATGTCCCCAAAATGACACAGAAAAAAGT-ATTAGTAGTCAGCATAATGATCAAAAGTGCAGGACTCCAAGATCTACAGATTTGCCCAATAATGTAAATTTTGTTAGTCGTCACACTATTAAGTGCATTGTTTGTTGCAAAGAAGGCCATAATCCTAGGAGCTGTTCACATGGGGTGAAACTTAAAAACACAAAA---
>CH19
----ATTACTCAAGTCATTGCTT--GAACTG-----------TGTCTT-TCTTACATGATCCA----ATTCTAAAAGTGGGTAGTCT--GTTGGGCAGC--AACTT------------TCATCTGCTAATTCTAATGTG-CATTAAGGAAGGAGAATAATCTCTG-----------TGCTGACTTGT-ATG--------------CTTCATGCAGGAGTCAAATTTTACTGCCGCAACTGTGGTGAAGAGGGCCATCGAAGCCATTATTGTCCATCTTTGAAGGATAAAATTGGGCCGATGCGGTATAAATGCAGGAGATGTGGAAAGACTGGTCACAATCGTACAACTTGCAAACAAGAAAGAAAGCATAA---------AAGCCATGGTAGAACATATAATTGTAGTGTTTGTGGACAAGGTGGCCACAATAGCAAGACATGTCCTCAAAAGGACCAAGCAAAAGGT-TTCAGTAGCAAACATCTGAATCAAGAG------------------------TTGCTAAGTAATGTAAATATTATTAAACGTCAAACCATTAAGTGCAGCATTTGTTGTGAACGGGGTCATAATGCTCGAAGCTGCTCCCGTCGGGTGAAGCTTCAAAATACAAAA---
>CHA37
----ATTACTTGATTCTGTGCTC--AAACTTTA--A-AT-GAAAGGAT-TTGTTGTTGACCCA----ATTATAAAAGTTGGTACTCT--CTTGGACTGC--AGTTC--TAG-----------------GTTCTGATATG-TAGCAACA----GGAGTAATCTCTATGTTATAATCCTGTTG-ACTG---TGCAATGTTGTA----CTTTCTGCAGGAGTTAAATTTTATTGCCAAAACTGTGGTCAAGAGGGCCACCGAAGTCATTATTGTCCAGCTTTGAAGGATACAATTGGCCAGAGCTGGTATACTTGTAGGAGATGTGGAAAAGCCGGCCACAACCGTACAACTTGCAAACAAAAAAATGAGAATAGAAAGCTTAAAAGTCATGGTAGGCCATATAATTGTGCAATATGTGGACAAGCTGGCCACAACCGTAAGACATGTCCCCAAAATGACACAGAAAAAAGT-ATTAGTAGTCAGCATAATGATCAAAAGTGCAGGACTCCAAGATCTACAGATTTGCCCAATAATGTAAATTTTGTTAGTCGTCACACTATTAAGTGCATTGTTTGTTGCAAAGAAGGCCATAATCCTAGGAGCTGTTCACATGGGGTGAAACTTAAAAACACAAAA---
>CJ24
---TGATTACTTAGTCAATGCTT--GAACTCTA--------ATGTTTT-TCTTACATGACCCA----ATTGTCAAAGTGGGTAGTCT--GTTGGACTGC--AACTG------------TCATCTACTAATTCTGATGTG-CAGTAAGGAAAGGGGATGATCTCTA-----------TGCTGGCTTG---TG--------------CCTCATGCAGGAGTTAAATTTTATTGTCACAACTGTGGTGAAGAGGGCCATCGAAGTCATTATTGTCCATCTTTGAAAGATACGTCTGGACGGAAGAGGTATAAATGCAGATTATGTGGGAAGTCTGGTCACAATCGTACAACTTGCAAACGAAAAAGAGAGCATAA---------AAGCCATGGTAGGCCATATAATTGTACTGTTTGTGGACAAAGTGGCCACAATAGCAAGACCTGTCCTCAAAATGACCAAGCAAAAGGT-TTTAGTAGCCAGCATCAGAATCAAGAG------------------------TTGCCAAATAATGTAAATATTATTAGTCGTCAAACTATTAAGTGCAGCATTTGTTGTGAACGAGGTCATAATGCTAGGAGTTGCTCCCATCGGTTGAAGCTTCAAAACACAAAA---
>CK7
-----TTACTTGAGTCAATGCTT--GAACTCTA--------ATGTTCTAAATTACATGACCCA----ATTTTAGAAGTGTGTAGTCT--GTTAGACTGC--AGCTG------------TCAACTACTGGTTCTGATATG-CAGTAAGG----GGGATAATCTCTA-----------TGCTGGCTTG---TG--------------CTTCTTGCAGGAGTTAAATTTTATTGCCGCACCTGCGGTAAAGAGGGCCATCGAAGTCATTATTGTCCGTCTTTGAAGGATACAATTGGGCAGAAGCGGTATAAATGCAGAATATGTGGGAAGTCCGGTCACAACCGTACAACTTGCAAACAAAAAAAGGAACATAA---------AAGCCATGGTAGTTCATTTAATTGTACAGTTTGTGGACAAGGTGACCACAACAGCGAGACATGTCCTCAAAATGAGGAAGCAAAAGGT-GTTAGTAGCCAGCATAAGATCCAAGAG------------------------TTGCCAAATAATGTAAATATTGTTAGTCGGCACACTATTAAGTGCAGCATTTGTTGCAAACAAGGTCATAATGCTAGGAGCTGCTCCCGTCGGTTGAAGCTGCAAAACCCAAAA---
>CL6
--TGGTTACTTGAGTCAATGCTT--GAACTCTA--------ATGTTCTAAATTACATGACCCA----ATTTTAGAAGTGTGTAGTCT--GTTAGACTGC--AGCTG------------TCATCTACTGGTTATGATATG-CAGTAAGG----GGGATCATCTCTA-----------TGCTGGTTTG---TG--------------CTTCTTGCAGGAGTTAAATTTTATTGCCGCACCTGCGGTAAAGAGGGCCATCGAAGTCATTATTGTCCGTCTTTGAAGGATACAATTGGGCAGAAGCGGTATAAATGCAGAATATGTGGGAAGTCCGGTCACAACCGTACAACATGCAAACAAAAAAAGGAGGATAA---------AAGCCAT---------------------------------GGTGACCACAACAGCGAGACATGTCCTCAAAATGAGGAAGCAAAAGGT-GTTAGTAGCCAGCATAAGATCCAAGAG------------------------TTGCCAAATAATGTAAATATTGTTAGTCGGCACACTATTAAGTGCAGCATTTGTTGCAAACAAGGTCATAATGCTAGGAGCTGCTCCCGTCGGTTGAAGCTTCAAAACCCAAAATGC
>CM9
------------AGTCATTTCTT--GAACTCTA--------ATAGTTT-TCATGGATGACCCA----ATTCTAAAAGTGGGTAGTCT--GTTGGACAGC--AACTG------------TTGTCTTCTAATTCTATTATG-CAGTAAGGAACAAGGGTTATCTCTA-----------CGCTGACTTA---TG--------------CTTCCTGCAGGGGTTAAATTTTATTGCCAAAACTGTGGTGAAGAGGGCCACCGAAGTCATTACTGTCCATCTTTGAGGGCTAGAAATGGGCCAATGCAGTATAAATGTGGAATATGTGGAAAGTCCGGGCACAATCGTTTATCTTGCAAACAAAATAGAGAGCATAA---------AAGCAATGGTAGACAACATATATGTAGCATTTGTGGACAAGGTGGCCACAATAGCAAGACATGTCCTCAAAATGACCAAGCAAAAGTT-TTCAGTTGCGAGCATCAGAATATAGAG------------------------TTGCCAAACAATGTAAATATTATTAATCGCCAATCTATTAAGTGCCGCATTTGTTGTGAACGAGGTCATAATGCTAGGAGCTGCTCCAGGCAGTTGAAGCTCCAAAACTCAACA---
>CO8
------------AGTCATTTCTT--GAACTCTA--------ATGTTTT-TCATGAACAACCCA----ATTCTAAAAGTGAGTGGTCT--GTGGGACAGC--AACTG------------TTGTCTTCTAATTCTATTATG-CAGTAAGGAACAAGGGTTATCTCTA-----------CGCTGACTTA---TG--------------CTTCCTGCAGGAGTTAAATTTTATTGCCAAAACTGTGGTGAAGAGGGCCACCGAAGTCATTACTGTCCATCTTTGAGGGCTAGAAATGGGCCAATGCAGTATAAATGTGGAATATGTGGAGAGTCCGGGCACAATCGTTTATCTTGCAAACAAAATAGAAAGCAAAA---------AAGCAATGGTAGACAACATTTATGTAGCATTTGTGGACAAGGTGGCCACAACAGCAAGACATGTCCTCAAAATGACCAAGCAAAAGTT-TTCAGTTCTGAGCATCAGAATATAGAG------------------------TTGCCAAGCAATGAAAATATTATTAATCGCCAACCTATTAAGTGCCGCATTTGTTGTGAACGAGGTCATAATGCTAGGAGCTGCTCCAGGCAGTTGAAGCTCCAAACCTCAAC----
>CP161
----ATTGCTTAAGTCATTCCTT--GAACTCTA--------ATGTTTT-TCTTACAAGACCC-----ATTCTAAAAGTGGGTAGTCT--GTTGGACATC--AGCTC------------TCATCTGCTAATTCTAATTTG-CAGTAAGGTAGGAGGATAATCTCTA-----------TGCTGACGTG---TG--------------CTTCATGCAGGAGTTAAATTTTATTGCCGCAACTGTGGTGAAGAGGGCCATCGAAGCCATTATTGTCCATCTTTGAAGGATACAATTGGGCCGATGCAGTATAAATGCAGGATATGTGGAAAGACTGGTCACAACCGTACAACTTGCAAACAAAAAAGAAAGCATAA---------AAGCCATGGTAGACCATATAATTGTAGTGTTTGTGGACAAGGTGGCCACAACAGCAAGACATGTCCTCAAAATGACCAAGCAACAGGT-TTCAGTAGCCAGCATCAGAATCAAGAG------------------------TTGCCAAATAATGTAAATATTATTAGTCGTCAAACTATTAAGTGCAGCATTTGTTGTGAACGAGGTCATAATGCTAGGAGCTGCTCCCGTCGGGTGAAGCTTCAAAACACAAAA---
>CT15
----ATTACTTAAGTCATTACTT--GAACGCTA--------ATGTTTT-TCTTACAAGACCCA----ATTCTAAAAGTGGGTAGTCT--GTTGGACAGC--AGCTC------------TCATCTGCTAATTCTAATTTG-CAGTAAGGAAGGAGGATAATCTATA-----------CGCTGACGTG---TG--------------CTTCATGCAGGAGTTAAATTCTATTGCAACAACTGTGGTGAAGAGGGCCATCGAAGCCATTATTGTCCATCTTTGAAGGCTACAATTGGGCCGATGCAGTATAAATGTAGGATATGTGGAAAGACTGGTCACAACCGTACAACTTGCAAACAAAAAAGGAAGCATAA---------AAGCCATGGTAGACCATATAATTGTAGTGTTTGTGGACAAGGTGGCCACAACAGCAAGACATGTCCTCAAAATGACCAAGCAACAGGT-TTCAGTAGCCAGCATCAGAATCAAGAG------------------------TTGCCAAATAATGTAAATATTATTAGTCGTCGAACTATTAAATGCAGCATTTGTTGTGAACGAGGTCATAATGCTAGGAGCTGCTCCCGTCGGGTCAAGCTTCAAAACACAAAA---
>DA12
-----------TAGTCATTTCTT--GAACTCTA--------ATATTTT-TAGTACATGACCCA----ATTCTAAAAGTAGGTAGTCT--GTTGGACAGC--AACTG------------TTGCATTCTTATTCTATTGTG-CAGTAAGGAAGGAGGATAATCTCTA-----------CGCTGACTTA---TG--------------CTTCATGCAGGAGTTAAATTTTATTGCCACAGCTGTGGTGAAGAGGGTCATCGAAGTCATTACTGTCCATCTTTGAGGGCTAGAACTGGGCCAATTCAGTATAAATGTGGAATATGTGGAAAGTCGGGTCATAATCGTGCATCTTGCAAACAAAATAGAAAGCATAA---------AAGGCATGCTAGACAATATAAGTGTAGCATTTGTGGAGAAGGTGGCCACAACAGCAAGACATGTCCTCAAAATGACCAAGCAAAAGTT-TTCAGTTGCGAGCATCAGAATATAGAG------------------------TTGCCAATTAATGTAAATATTATTAATCATCAATCTATTAAGTGCCGCATTTGTTGTGAACGAGGTCATAATGCTAAGAGCTGCTCCAGTCAGTTGAAGCTCCAAAAGACAAGAC--
>DB53
---TATTGCTTTAAGCAA--CTT--GAACTCTACTACAT-GAAATGTT-TTTCTAACGACTGA----ATTATCAAAGTGAATGCTTT--GTTGGACTGC--ACCTG--TAG--TTGAATTGTTCAGCAATTGTGATGTG-AAGTAAAT----CAGGTCATATTTATGTTGCAATCCTGCTGATTTC---TGCACAATTAAAACATCTTGATGCAGGAGTTAAATTTTTCTGCAAAAACTGTGGTCAGGAGGGCCATCGAAGGCATTATTGTCCATCATTGAAGGATACAGTTGGTAGAAGCTGGTATAACTGCAGGCTATGTGGGAAACCTGGCCACAACAGTAAAACCTGCAAACAAAACAAAGAGAATAGGAAGCCTATAACTC------------ATGTTTGTGAAATATGTGGACAAGCTGGTCATAGCTGCAAGACCTGTCCCAATTACAACAAAGCAAAAACG-CTGAATGGTCTGCAAAAAGATCAAGAACACATGACACCAAAATTGGCAGATTTGAAAAATAATGTAAATGTTGTTATTCATCATACTAAGAAGTGCAGCATTTGTCGCAAAGGCGGCCACAATGCTAGGAATTGTCCACATGGGATGAAGCTTGAACAC---------
>DC1
--------CTTTAAGCAA--CTT--GAACTCTACTACAT-GAAATGTT-TTGCTAATGACTGA----ATTATCAAAGTGAATGCTTT--GCTGGACTGC--ACCTG--TAG--TTGAATTGTTCAGCAATTGTGATGTG-AAGTAAAT----TAGGTCATATTTATGTTGCAATCCTGCTGATTTC---TGCACAATTAAAACATCTTGATGCAGGAGTTAAATTTTTCTGCAAAAACTGTGGTCAGGAGGGCCATCGAAGGCATTATTGTCCATCATTGAAGGATACAGTTGGTAGAAGCTGGTATACCTGCAGGCTATGTGGGAAACCTGGCCACAACTGTAAAACCTGCAAACAAAACAAAGAGAATAGGAAGCATATAACTC------------ATGTTTGTGAAATATGTGGACAAGCTGGTCATAGCTGCAAGACCTGTCCCAATTACAACAAAGCAAAAACG-CTGAATGGTCTGCAAAAAGATCAAGAACACATGACACCAAAATTGGCAGATTTGAAAAATAATGTAAATGTTGTTATTCATCATACTAAGAAGTGCAGCATTTGTCGCAAAGGCGGCCACAATGCTAGGAATTGTCCACATGGGATGAAGCTTGAACACTCCAAA---
>DD1
----ATTGCTTTAAGCAG--CTT--CAACTCTACTACAT-GAAATGTT-TTGCTAATGACTGA----ATTATCAAAGTGATTGCTCT--GTTGGACTGC--ACCTG--TAG-----------------------------------GC----CTTGGATTATTTATGTTGCAATCCTGCTGATTTA---TGCACAATTAAAACATCTTGATGCAGGAATCAAATTTTTCTGCAAAAACTGTGGTCAGGAAGGCCATCGAAGGCATTATTGTCCATCATTGAAGGATACAGTTGGTAAAAGCTGGTATACCTGTAGGCTATGTGGGGAACATGGCCACAACCGTAAAACCTGCAAACAAAACAAAGAGAATAGGAAGCATATAACTC------------ATGTTTGTGAAATATGTGGACAAGCTGGTCATAGCTGCAAGACCTGTCCCAAGTACAACCAAGCAAAAACG-CTGAAAGGTCTGCAAAAAGATCAAGAGCACATGACACCAAAATTGGCAGATTTGAAAAATAATGTAAATTTTGTTATTCATCATACTAAGAAGTGCAGCATTTGTCGCAAAGGCGGCCACAATGCTAGGAATTGTCCACATGGGATGAAGCTTGAACACTCCAAACAA
>DIM50
---TATTGCTTTAAGCAA--CTT--CAACTCTACTACAT-GAAATATT-TTGCTAATGACTGA----ATTATCAAAGTGATTGCTCT--GTTGGACTGC--ACCTG--TAG-----------------------------------GC----TGTGGATTATTTATGTTGCAATCCTGCTGATTTA---TGCACAATTAAAACATCTTGATGCAGGAGTCAAATTTTTCTGCAAAAACTGTGGTCAGGAGGGCCATCGAAGGCATTATTGTCCATCATTGAAGGATACAGTTGGTAGAAGCTGGTATACCTGTAGGCTATGTGGGGAACATGGCCACAACCGTAAAACCTGCAAACAAAACAAAGAGAATAGGAAGCATATAACTC------------ATGTTTGTGAAATATGTGGACAAGCTGGTCATAGCTGCAAGACCTGTCCCAAGTACAACCAAGCAAAAACG-CTGAAAGGTCTGCAAAAAGATCAAGAGCACATGACACCAAAATTGGCAGATTTGAAAAATAATGTAAATGTTGTTATTCATCATACTAAGAAGTGCAGCATTTGTCGCAAAGGCGGCCACAATGCTAGGAATTGTCCACATGGGATGAAGCTTGAACACTCCCAA--A
>FC13
-----------TAGTCATTTCTT--GAACCCTA--------ATATTTT-TAGTACATGACCCA----ATTCTAAAAGTGGGTTGTCT--GTTGGACAGC--AACTG------------TTGCATTCTAATTCTATTGTG-CAGTAAGGAAGGAGGATAATCTCTA-----------CGCTGACTTA---TG--------------CTTCATGCAGGAGTTAAATTTTATTGCCACAGCTGTGGTGAAGAGGGTCATCGAAGTCATTACTGTCCATCTTTGAGGGCTAGAACTGGGCCAATTCAGTATAAATGCGGAATATGTGGAAAGTCGGGTCATAATCGTGCATCTTGCAAACAAAATAGAAAGCATAA---------AAGGCATGGTAGACAATATAAGTGTAGCATTTGTGGAGAAGGTGGCCACAACAGCAAGACATGTCCTCAAAATGACCAAGCAAAAGTT-TTCAGTTGCGAGCATCAGAATATAGAG------------------------TTGCCAATTAATGTAAATATTATTAATCATCAATCTATGAAGTGCCGCATTTGTTGTGAACGAGGTCATAATGCTAAGAGCTGCTTCAGTCAGTTGAAGCTCCAAACGACAGAA---
>FTS1
---TATTGCTTTAAGCAA--CTT--GAACTCGACTACAT-GAAATGTT-TTGCTAATGACTGA----ATTATCAAAGTCAATGCTTT--GTTGGACTGC--ACCTG--TAG--TTGAATTCTTCAGCAATTGTGATGTG-AAGTAAAT----TAGGTCATATTTATGTTGCAATCCTGCTGATTTC---TGCACAATTAAAACATCTTGATGCAGGAGTTGAATTTTTCTGCAAAAACTGTGGTCAGGAGGGCCATCGAAGACATTATTGTCCATCATTGAAGGATACAGTTGGTAGAAGCTGGTATACCTGTAGGCTATGTGGGAAACCTGGCCACAACCGTAAAACCTGCAAACAAAACAAAGAGAATAGGAAGCATATAACTC------------ATGTTTGTGAAATATGTGGACAAGCTGGTCATAGCTGCAAGACCTGTCCCAATTACAACAAAGCAAAAACG-CTGAATGGTCTGCAAAAAGATCAAGAGCACATGACACCAAAATTGGCAGATTTGAAAAATAATGTAAATGTTGTTATTCATCATACCAAGAAGTGCAGCATTTGTCGCAAAGGCGGCCACAATGCTAGGAATTGTCCACATGGGATGAAGCT----------------
>FTS2
---------------------------------CTACAT-GAAATGTT-TTGCTAATGACTGA----ATTATCAAAGTCAATGCTTT--GTTGGACTGC--ACCTG--TAG--TTGAATTCTTCAGCAATTGTGATGTG-AAGTAAAT----TAGGTCATATTTATGTTGCAATCCTGCTGATTTC---TGCACAATTAAAACATCTTGATGCAGGAGTTGAATTTTTCTGCAAAAACTGTGGTCAGGAGGGCCATCGAAGACATTATTGTCCATCATTGAAGGATACAGTTGGTAGAAGCTGGTATACCTGTAGGCTATGTGGGAAACCTGGCCACAACCGTAAAACCTGCAAACAAAACAAAGAGAATAGGAAGC---------------------------------------------------------------------------------------------------------------------------------------------------------------------------------------------------------------------------------------------------------------------
>GG1
GG----------------------AAAATCTTACTAAA--GGATGTGT-ATTCTTGCAACCAA----AACATGAAACTAGGTTCTCA--GCTGGACTAG--AGCTG--TGA--GATCTTTTATGAGTAGTGCAGAGGAGATGGTTAGA----AAGGGGAGGTCAATAGCTAG---CTGCTGATTTC---TGAACTATGTTT-TATTACTGTGCAGGTGTTAAATTTTACTGCAGCAACTGTGGACAAGAGGGTCATCGAAGGCATTATTGTCCATCATTGAAGGATACAGTTCAACATTTTCAGTATACCTGTGGAATATGTGGTCAAGTTGGTCACAACCGTAAAACCTGCCGACAAAACAAAGAGAGCAGGAAGCATAGAAGTT---------TGAGGAATTGCAGAATATGTGGACAAGCTGGTCACAATCGTAAGACATGCCCCCAGAGTAACCAATCATAAAGT--ATGGTGGTGGACAGACAAAATGAGAGTGCAGCATGCCAAGAGTTGGTAACTCGCATAATAATGTAAATG----------TCGAACTTAGAATTGTAGTTTTTGCAGCAATGAAGGTCATTATGCTAGAACCTGTCTACATGAAGTGAGGCTCAATAACTATGAAGAC
>HB41
------------AGGCAA--CTT--GAGCTCTACTACAT-GAAATGTT-TTGCTAATGACTGA----ATTAACAAAGTGGATACTCT--GTTGGACTGC--AACTG--TAGA-TTGTATTGTTTAACAATTTTGATGTG-AAGTAAAA----TGGGTCATGTGTATGTTGTAATCCTGATGACTTC---TGCGCAATTAAAACATCTTGATGCAGGAGTTAAATTTTTCTGCAAAAACTGTGGTCAGGAGGGTCATCGAAGGCATTACTGCCCATCATTAAAGGGTACAGTTCGCAGGAGCTGGTA---CTGTAGATGCTGTGGGAAACCTGGCCACAACTGTAAAACTTGCGAAGAAAACAAAGAGAATAAAAAGCATGTAATTC------------ATGTTTGTGAAATATGTGGACAAGCTGGTCATAGCTGTAAGACATGTCCCCAATACAACCAAGCAAAAACT-CTGAATAGTCTGCAAAGAGATCAACAGCACATCACACCAAATTCTGTAGATTTGAAAAATAATGTAAATGTTGTTATTCATCATACTAGGAAGTGCAGCATTTGTCGCAAAGAAGGCCACAATGCGAGGAATTGTCCACATGGGATGAAGCTTGAACACTCCAAA---
>JO20
----ATTACTCAAGTCATTGCTT--AAACTC-----------TGTTTT-TCATACATGATTCA----ATTCTAAAAGTGGGTAGTCT--GTTGGGCAGC--AACT---------------GTCTGCTAATTCTAATGTG-CAGAAAGGAAGGAGAATAATCTCTA-----------TGCTGACTTG---TG--------------CTTCATGCAGGAGTCAAATTTTACTGCCGCAACTGTGGTGAAGAGGGTCATCGAAGCCATTATTGTCCATCTTTGAAGGATAAAATTGGGTCGATGCGGTATAAATGCAGGAGATGTGGAAAGACTGGTCACAATCGTACAACTTGCAAACAAAAAAGAAAGCATAA---------AAGCCATCGTAGAACATATAATTGTAGTGTTTGTGGACAAGGTGGCCACAACAGCAAGACATGTCCTCAAAAGGACCAAGCAAAAGGT-TTCAGTAGCGAACATCAGAACCAAGAG------------------------TTGCTAAATAATGTAAATATTATTAAACGTCAAACCATTAAGTGCAGCATTTGTTGGGAACGGGGTCATAATGCTCGAAGCTGCTCCCGTCGGGTGAAGCTTCAAAATACAAAA---
>JU21
---TATTACTCAAGTCATTGCTT--GAACTC-----------TGTTTT-TCATACATGATTCA----ATTCTAAAAGTGGGTAGTCT--GTTGGGCAGC--AACT---------------GTCTGCTAATTCTAATGTG-CAGAAAGGAAGGAGAATAATCTCTA-----------TGCTGACTTG---TG--------------CTTCATGCAGGAGTCAAATTTTACTGCCGCAACTGTGGTGAAGAGGGTCATCGAAGCCATTATTGTCCATCTTTGAAGGATAAAATTGGGTCGATGCGGTATAAATGCAGGAGATGTGGAAAGACTGGTCACAATCGTACAACTTGCAAACAAAAAAGAAAGCATAA---------AAGCCATCGTAGAACATATAATTGTAGTGTTTGTGCACAAGGTGGCCACAACAGCAAGACATGTCCTCAAAAGGACCAAGCAAAAGGT-TTCAGTAGCGAACATCAGAACCAAGAG------------------------TCGCTAAATAATGTAAATATTATTAAACGTCAAACCATTAAGTGCAGCATTTGTTGTGAACGGGGTCATAATGCTCGAAGCTGCTCCCGTCGGGTGAAGCTTCAAAATACAAAATGC
>KE1
--------------------------------------------ACAT-GTATT--------------------TTGTATATTCTTGACTCTAGATTCT--TTGTGTTAGCA-AAGCTTTATCTATTTACTTTGATATGGAAACAAGG--------TAATCTCTA--TTTAAATGTTGCTGATGTATGTTGCTTACTATTGTATTTTTAATGCAGGGGTTAAAATTCATTGCAAGAACTGTGGTCAAGAAGGTCATCGGAAACATTATTGTCCATCTTTGAAGGATGAGATTGGAAAGAGTTGGTATACCTGCAGGATTTGTGGGCAAACTGGTCACAACCGTCAAACTTGTCGACAAAACAAAGAGAACATCAAACATATAAATTATAGTAAACGATATAGTTGTGGAGTATGCGGAGAGGCTGGTCACAACAGTAGGACATGTCCCCAAAATAACCTTACCAAAAGA-TACAGTGGTCAGCAAAAGGAACAGAAGCCGAGGATTCCAGCTTCAACAAGCTTGGAGAGTAATGTAAAGGTTCTTACACTTCGCACTAGCA-----------------------------------------------------------------------------
>LF2
--------------------------------------------------------------------------------ATAATCT--GTTGGACTGC--AACTG--TAGA-TTGCATTGTTCAGCAATTGTGATGTGAAAGTAAAA----TGGGTCATATCTATTTTGTTATCCTGCTGACTTC---CGCACAATTAAAACACATTGGTGCAGGAGTAAAATTTTTCTGCAAAATCTGTGGTCAGGAGGGCCATCGAAGGCATTATTGTCCATCATTGAAGGATACAGTTTGCAGAAGCTGGTATACCTGTAGGCTATGTGGGAAACCTGGCCACAACCGTAAAACTTGCGAAAAATTCAAAGAGAACAGGAAGCATATAACTC------------ATGTTTGTGAAATATGTGGACAAGCTGGTCATAGCTGTAAGACATGTCCCCAATACAACCTACCAAAAACT-CTGAATGGTCTGCAAAAAGATCAACAGCACATGATACCAAAATCTGCAGATTTGAAAAATAATGTAAGTGTTGTTATTCATCATGCTAGGAAGTGCAGAATTTGTCGCGAAGAAGGTCACAATGCTAGGAATTGTCCACATGGGATGAAGCTCGAATTCTCCAAA---
>MC0
---TATTGCTTTGGTCAA--CTT--GAACTCTACTACAT-GAAATGTT-TTGCTAATGACTGA----ATTATCAAAGTGGATACTCT--GTTGGACTGC--AACTG--TAGA-TGGTATTGTTTAGCAATTTTGATGTG-AAGTAGAA----TGGGTCATATGAATGTTCTAATCCTGCTTAATTC---TGCACAATTAAAACATCTTGATGCAGGAGTTAAATTTTTCTGCAAAAACTGTGGTCAGGAGGGCCATCGAAGGCATTATTGTCCATCATTGAAGGACACAGTTTGCAGAAGCTGGTATACCTGTAGGCTATGTGGGAAACCTGGCCACAACCGTAAAACTTGCAAAAAAGCGAAAGAGAATAGGAAGAATATAACTA------------ATGTTTGTGAAAAATGTGGACAAGTTGGTCATAGCTTTAAGACATGTTCCCAGTGCGACCAAGCAAAAACT-TTGAATGGTCTGCAAAAAGATCAACAGCACTTGACACCAAAATCTGCAAATTTGAAACATAATGTAAATGTTGTTATTCATCATACTAAGAAGTGCAGCATTTGTCGCAAAGAAGGCCACAATGCTAGGAATTGTCCGCATGGGATGAAGATTGAACACTCTAAA---
>MT0
---TATTGCTTTAGGTAA--CTT--GAATTCTACTACAT-GAAATGTT-TTGCTAATGACTGA----ATTATCAAAGTGAATGCTCT--GTTGGACTGC--AACTG--TAG--TTGTATTGTTCAGCAATTGTGATTTG-AAGTAAAA----TGGGTCATATTTATGTTGCAATCCTGCTGATCTC---TGCACAATTAAAACATCTTGATGCAGGAATTAAATTTTTCTGCAAAAACTGTGGTCAGGAAGGCCATCGAAGGCATTATTGTCCATCATTGAAGGATACAGTTGGCAGAAGTTGGTATACCTGTAGGCTATGTGGGGAACCTGGCCACAACCGTAAAACCTGCAAACGAAACAAAGAGAATAGGAAGAGTGTAACCC------------ATGTTTGTGAAATATGTGGACAAGCTGGTCATAGCTGCAAGTCCTGTCCCCAGTACAACGAAGCAAAAACT-CTGGATAGTCTGCAAAAAGATCAACAGCACATGACACCAAAATCTACCAATTTGAAAAATAATGTGAATGTTGTTATTCATCATACTAATAAGTGCAGCATTTGTCACCAAGAAGGCCACAATGCTAGGAATTGTCCACATGGGATGAAGCTTGAACACTCCAAA---
>NN48
-------------------------------------AT-GAAATATT-TTACTAATGACTGA----ATTATGAAAGTGAATGCTCT--GTTGGACTGC--AAATG--TAG--TTGTGTTGTTCAGCAATTGTGATGTG-AAGTAAAA----TGGGTCATATTTATGTTGCAATCCTGCTTATTTC---TGCACAATTAAAATATCTTGATGCAGGAGTTAAATTTTTTTGCAAAAACTGTGGTCAGGAGGGCCATCGAAGGCATTATTGTCCATCATTGAAGGATACACTTGGCAGAAGCTGGTATACCTGTAGGCTATGTGGTGAACCTGGCCACAACCGTAAAACCTGCAAACAAAACAAAGAGAATAGGAAGCATATAACTC------------ATGTTTGTGAAATATGTGGGCAAGCTGGTCATAGCTGCAAGAGCTGTCCCCAGTACAACCAAGCAAAAACG-CTGACTGGTCTGCAGAAAGATCAAGACCACATGACTCCAAAATCGGCAGATTTGAAAAATAATGTAAATGTTTTTATTCATCATACTAAGAAGTGCAGCATTTGTCGCAAAGAAGACCACAATGCTAGGAATTGTCCACATGAGATGAAGCTTAAACACTCCAAA---
>PA42
---TATTGCTTTCGGCAA--CTT--TAACTCTACTACAT-GAAATGTT-TTGCTAATGACTGA----ATTATCGAAGTGGATACTCT--GTTGGACGGC--AAATG--TATA-TTGTATTGTTTAGCAATTGTGATGTG-AAGTAAAA----TTGGTCATATGTATGCTGTAATCCTGCTGACTTC---TGCACAATTAAAACATCTTGATGCAGGAGTTAAATTTTTCTGCAAAAACTGTGGTCAGGAGGGCCATCGAAAGCATTATTGTCCATCTTTGAAGGATACAGTTCGCAAAAGCTGGTATACCTGTAGCCTATGTGGGCAACCTGGCCACAATTGTAAAACTTGTGAAAAAAACAAAGAGAATAGGAAGCTTATAACTC------------ATGTTTGTGAAATATGTGGACTAGCTGGTCATAGATGTAAGACATGTCCCCAATACATCCAAGAAAAAACT-CTGAATGGTCTGCAAAAATATCAACAGCACATGACACCAAAATCTGCAGATTTGAAAAATAATATAAATGTTGTTATTCATCATACTAGGAAGTGCAGCATTTGTCACAAAGAAGGCCACAATGCTAGGAATTGTCCGCAAGGGATGAAGCTTGAACACTCCAATGCT
>PB33
-------------------------------------------------------------------------------------------------------------AGA-TGGCGTTATATATTTAATTTGATATGGAAGCAAGG--------TATTCTCTT--TTAAAATATTTCTGACTTATGTTGTTTACTATTGCATTTCCAATGCAGGAGTTAAAATTCATTGTACAAACTGTGGTCAAGAAGGCCATCGGAGACATTATTGTCCATCTTTGAAGGATGTAATTGGCAAGAGTTGGTATACCTGCAGGATATGTGGAAAAACTGGTCATAACCGTCAATCTTGTCGACGAAACAAAGAGAACATCAAGCGTAAAACTTCCAGTAAACGAAATAGTTGTGGAATTTGCGGAGAAGCTGGTCACAATAGTAGGACATGTCCCCAGAATAACCTAACCAAAAAT-TACAGTGGTCAGCGGAAGGAAAAAAGGCCCAGGATTCCAACTTCAACAAGCTTTGAGAGTAATGTAAATGTTCTTACACATCGCACGAGCAATGGCAGTGTTTGTTTCATATATCCTTCTTGCATCA----TTGCTAACTTGAGATTCATCTGCAGAGAGCAAAGGAA
>PF1
---TATTGCTATAGACAA--CTT--AAACTCTACTACAT-GAAATGTT-TTTCTAATGACTGA-ATTATTATCAAAGTGAATGCTCT--GTTGGACTGC--CACTG--TAGA-TTTTATTGTTCAGCAATTGTGATGTG-AAGTAAAA----TGGGTAATATTTATGTTGCAATCCTGCTGATTTC---TGCACAATCAAAACATCTTGATGCAGGAGTTCAATTTTTCTGCAAAAACTGTGGTCAAGAGGGCCATCGAAGGCATTATTGTCCATCATTGAAGGATACAGTTGGCAGAAGCTGGTACACCTGTAGGCTATGTGGGGAACCTGGCCACAACCGTAAAACCTGCAAACAAAACAAAGAGAATAGGAAGCATATAACTC------------ATGTTTGTGAAATATGCGGAAAAGCTGGTCATAGCTGCAAGACCTGTCCCCAGTACAACCAAGAAAAAACT-CTGAATGGTCTGCAAAAAGATCAACAGCACATGACACCAAAATCTGCAGATTTGAAAAATAATGTAAATGTTGTTATTCATCATACTAAGAAGTGTAGCATTTGTCGCAAAGAAGGCCACAATGCTAGGAATTGTCCACATGGGATGAAGTTTGAACACTCCAAA---
>PFM1
---TATTGTTTTAGGCAA--CTT--GAAC----CTACAT-GAAATGTT-TTGCTAATGACTGA----ATTATCAAAGTGGATACTCT--GTTGGACTGC--AAATG--TATA-TTGTATTGTTTAGCAATTGTGATTTG-AAGTAAAA----TTGGTC-----TATGCTGTAATCCTGCTGACTTC---TGCACAATTAAAACATCCTGATGCAGGAGTTAAATTTTTCTGCAAAAACTGTGGTCAGGAGGGCCATCGAAGGCATTATTGTCCATCATTGAAGGATACAGTTCGCAAAAGCTGGTATACCTGTAGGCTATGTGGGCAACCTGGCCACAACCGTAAAACTTGTGAAAAAAACAAAGAGAATAGGAAGCATATAACTC------------ATGTTTGTGAAATATGTGGACTAGCTGGTCATAGCTGTAAGACATGTCCCCAATACAACCAAGAAAAAACT-CTGAATGTTCTGCAAAAATATCAACAGCACATGACACCAAAATCTGTAGATTTGAAAAATAATATAAATGTTGTTATTCATCATACTAGGAAGTGCAGCATTTGTCACAAAGGCGGCCACAATGCTAGGAATTGTCCAC-----------------------------
>PG28
-TCAAATTTATAACAAAGGATTTGAACTTTCTACAAGAG-AAAAATAT-GTAGAAGCGAAGCAAAAGTACAAGAAAGTGTGTTTTTA--TCTAGACTAT--CTCCG--TGGA-TGGAATTATCTATTTACTTTGATATGGAAGCAAGG--------TAATCTCTA--TTGAAATGTTTCTGAATTATGTTGCTTACTATTGCATTTTTAATGCAGGAATTAAAATTCGTTGCACAAACTGTGGTCAAGAAGGTCATCGGAGACATTATTGTCCATCTTTGAAGGATGTGATTGGCAAGAGTTGGTATACCTGCAGGATATGTGGACAAACTGGTCACAACCGTCAAACTTGTCGACAAAACAAAGAGAACATCAAGCATAGAACTTACAGTAAACGATATAGTTGTGGAATTTGTGGAGAAGCTGGTCACAACAGTAGGACATGTCCCCAGAATAACCTAACCAAAAGT-TACAGTGGTCAGCAAAAGGAACAAAAGCCCAGGATTCCAACTTCAACGAGCTTAGAGAATAATGTAATGGTTCTTACACATTGCACTAGCAAGTGCAGTGTTTGTT-------------------------CTGCTAACTTGAAATTCATCTGCAGAGAGCAAAGGAA
>PH2
----------ATAGACAA--CTT--AAACTCTACTACAT-GAAATGTT-TTGCTAATGACTGA-ATTATTATCAAAGTGAATGCTCT--GTTGGACTGC--CACTG--TAGA-TTTTATTGTTCAGCAATTGTGATGTG-AAGTAAAA----TGGGTAATATTTATCTTGCAATCCTGCTGATTTC---TGCACAATCAAAACATCTTGATGCAGGAGTTCAATTTTTCTGCAAAAACTGTGGTCAGGAGGGCCATCGAAGGCATTATTGTCCATCATTGAAGGATACAGTTGGCAGAAGCTGGTACACCTGTAGGCTATGTGGGGAACCTGGCCACAACCGTAAAACCTGCAAACAAAACAAAGAGAATAGGAAGCATATAACTC------------ATGTTTGTGAAATATGCGGAAAAGCTGGTCATAGCTGCAAGACCTGTCCCCAGTACAACCAAGAAAAAACT-CTGAATGGTCTGCAAAAAGATCAACAGCACATGACACCAAAATCTGCAGATTTGAAAAATAATGTAAATGTTGTTATTCATCATACTAAGAAGTGTAGCGTTTGTCGCAAAGAAGGCCACAATGCTAGGAATTGTCCACATGGGATGAAGTTTGAACACTCCAAA---
>PM29
------------------------------------GAC-AAAAATTT-GTACGAGTGAAGTAAAAGTACATGAAAGTGCATTTTTA--TTTGGACTAT--CTCCA--TGGA-TGGCATTGTCTATTTACTTTGATATGGAAGCAAGG--------TAATTTCTA--TTGAAATATTGCTAACTTGTGTTGCTTACTATTGTCATTTTAATGCAGGAGTGAAAATTCATTGCACAAACTGTGGTCAACAAGGTCATCGCAGACATTATTGTCCATCTTTGAAGGATGTGATTGGCAAGAGTTGGTATACCTGCAGGATATGTGGACAAACTGGTCACAACCGTCAAACTTGTGGACGAAACAAAGAGAACATCAAGTATAGAACTTACAGTAAACGATATAGTTGTGGAATTTGTGGAGAAGCTGGTCACAACAGTAGGACATGTTCCCAGAATAGCCTAACCAAAGGT-TACAGTGGTCAGCAAAAAGAACACAAGCCCAGGATTCCGACTTCAACAAGCATGGAGAGTAATGTAAAGGTTCTTACTCATTGCAATAGCAAGCACAGTGTTTGTT--------------------------------------------------------------
>PS27
--------------------------------ACAAGAG-AAAAATAT-GTAGAAGTGAAGCAAAAGTTCAAGAAAGTGCGTTTTTA--TCTAGACTAT--CTCCG--TGGA-TGGAATTATCTATTTACTTTGATATGGAAGCAAGG--------TAATCTCTA--TTGAAATGTTTCTGAATTATGTTGCTTACTATTGCATTTTTAATGCAGGAATTAAAATTCGTTGCACAAACTGTGGTCAAGAAGGTCATCGGAGACATTATTGTCCATCTTTGAAGGATGTGATTGGCAAGAGTTGGTATACCTGCAGGATATGTGGACAAACTGGTCACAACCGTCAAACTTGTCGACAAAACAAAGAGAACATCAAGCATAGAACTTACAGTAAACGATATAGTTGTGGAATTTGTGGAGAAGCTGGTCACAACAGTAGGACATGTCCCCAGAATAACCTAACCAAAAGT-TACAGTGGTCAGCAAAAGGAACAAAAGCCTAGGATTCCAACTTCAACGAGCTTAGAGAATAATGTAATGGTTCTTACACATTGCACTAGCAAGTGCAGTGTTTGTT--------------------------TGCTAACTTGAAATTCATCTGCAGAGAGCAAAGG--
>PS30
----------------AA--CTT--TAACTCTACTACAT-GAAATGTT-TTGCTAATGACTGA----ATTATCGAAGTGGATACTCT--GTTGGACTGC--AAATG--TATA-TTGTATTGTTTAGCAATTGTGATGTG-AAGTAAAA----TTGGTCATATTTATGCTGTAATCCTGCTGACTTC---TGCACAATTAAAACATCTTGATGCAGGAGTTAAATTTTTCTGCAAAAACTGTGGTCAGGAGGGCCATCGAAAGCATTATTGTCCATCTTTGAAGGATACAGTTCGCAAAAGCTGGTATACCTGTAGCCTATGTGGGCAACCTGGCCACAATTGTAAAACTTGTGAAAAAAACAAAGAGAATTGGAAGCTTATAACTC------------ATGTTTGTGAAATATGTGGACTAGCTGGTCATAGCTGTAAGACATGTCCCCAATACAACCAAGAAAAAACT-CTGAATGGTCTGCAAAAATATCAACAGCACATGACACCAAAATCTGCAGATTTGAAAAATAATATAAATGTTGTTATTCATCATACTAGGAAGTGCAGCATTTGTCACAAAGAAGGCCACAATGCTAGGAATTGTCCGCAAGGGATGAAGCTTGAACACTCCAATGCT
>PSF43
---------------------------------CTACAT-GAAATATT-TTGCTAATGACTGA----ATTATGAAAGTGAATGCTCT--GTTGGACTGC--AAATG--TAG--TTGTATTGTTCAGCAATTGTGATGTG-AAGTAAAA----TGGGTCATATTTATGTTGCAATCGTGCTTATTTC---TGCACAATTAAAATATCTTGATGCAGGAGTTAAATTCTTTTGCAAAAACTGTGGTCAGGAGGGCCATCGAAGGCATTATTGTCCATCATTGAAGGATACACTTGGCAGAAGCTGGTATACCTGTAGGCTATGTGGGGAACCTGGCCACAACCGTAAAACCTGCAAACAAAAGAAACAGAATAGGAAGCATATAACTC------------ATGTTTGTGAAATATGTGGACAAGCTGGTCATAGCTGCAAGAGCTGTCCCGAGTACAACCAAGCAAAAACG-CTGACTGGTCTGCAGAAAGATCAAGATCACGTGACTCCAAAATCGGCAGATTTGAAAAATAATGTAAA-----ATGATAGAAATTTTGAAGGTGATAATGTTTGGTTATGGGAAAGTCATCATGAGGATAAAGGTAAACATGGAAAAT--------------------
>PTA0
------TGCTGTAGGCAA--CTT--GAACTCTACTATAT-GAATTGTA-TTGCTAATGACTGA----AATATCGAAGTGGATACTCT--GTTGGACTGC--AACTG--TAGATTTGTATTGTTTAGCAATTGTGATGCG-AAGTAAAA----TGGGTCATATGCATGTTGTAATATTGCTGACTTC---TGCACAATTAAAACATCTTGATGCAGGAGTTAAATTTTTCTGCAAAAACTGTGGTCAGGAGGGCCACCGAAGGCATTATTGTCCATCACTGAAGGATACAGATTGCAGAAGCTGGTATACCTGTAGGCTATGTGGGAAACCTGGCCACAACCGTAAAACTTGCAAAAACAACAAAGAGAATAAGAAGTTTATAACTC------------ATGTTTGTGAAATATGTGGACAAGCTGGTCATAGCTTTAAGACTTGTCCCCAATACAACAAAGCAAAAACT-CTGAATGGTCTGCAAAAAGATCAACAGCACATGATACAAAAATGTACAGATTTGAAAGATAATGTAAATGTTGTTATTCATCATACTAGGAAGTGCAGCATTTGTCGCAAAGAAGGTCACAATGCTAGGAATTGTCCACAT---------------------------
>RC54
-----------------------------TGTTTTACAT-GAAATATT-TTGCTAATGACTGA----ATTATGAAAGTGAATGCTCT--GCTGGACTGC--AAATG--TAG--TTGTATTATTCAGCAATTGTGATGTG-AAGTAAAA----TGGGTCATATTTATGTTGCAATCCTGCTTATTTC---TGCACAATTAAAATATCTTGATGCAGGAGTTAAATTTTTTTGCAAAAACTGTGGTCAGGAGGGCCATCGAAGGCATTATTGTCCATCATTGAAGGATACACTTGGCAGAAGCTGGTATACCTGTAGGCTATGTGGTGAACCTGGCCACAACCGTACAACCTGCAAACAAAACAAAGAGAATAGGAAGCATATAACTC------------ATGTGTGTGAACTATGTGGACAAGCTGGTCATACATGCAAGAGCTGTCCCCAGTACAACCAAGCAAAAACG-CTGACTGGTCCGCAGAAAGATCAAGACCACATGACTCCAAAATCGGCAGATTTGAAAAATAATGTAAATGTTTTTATTCATCATACTAAGAAGTGCAGCATTTGTCGCAAAGAAGGCCACAATGCTAGGAATTGTCCACATGAGATGAAGCTTGAACACTCCAAAA--
>SA1
---TATTGCTTTACGCAA--CTT--GA------CTACAT-GAAATGTT-TTGCTAATGACTGA----ATTATCGAAGTGGATACTCT--GTTGGACTGC--AAATG--TATA-TTGTATTGTTTAGCACTTGTGATGTG-AAGTAAAA----TTGATCATATGTATATTGTAATCATGCTGACTTC---TGCACAATTAAAACATCT---TGCAGGAGTTAAATTTTTCTGCAAAAACTGTGGTCAGGAAGGCCATCGAAGGCATTATTGTCCATCATTGAAGGATAAAGTTCGCAAAAGCTGGTATACCTGTAGGCTATGTGGGCAACCTGGCCACAACCGTAAAACTTGTGAAAAAAACAAAGAGAATAGGAAGCTTATAACTC------------ATGTTTGTGAAATATGTGGACTAGCTGGTCATAGCTGTAAGACATGTCCCCAATACAACCAAGAAAAAACT-CTGGATGATCTGCAAAAATATCAACAGCACATGACACCAAAATCAGCAGATTTGAAAAATAATATTAATCTTGTTATTCATCATACTCGGAAGTGCAGCATTTGTCACAAAGAAGGCCACAATGCTCGGAATTGTCCGCAAGGGATGAAGCTTGAACACTCCAATGCT
>SC0
---------------------------------CTGCAT-GAAATGTT-TTGCTAATGACTGA----ATTATCAAAGTTGATGCTCT--GTTGGACTGC--AACTG--TAG--TTGTATTGTTCAGCAATTGTGATGTG-AAGTAAAA----TGGGTCATATTTATGTTGCAATCCTGCTGATATC---TGCACAATTGAAACATCTTGATGCAGGAGTTAAATTTTTCTGCAAAAACTGTGGTCAGGAGGGCCATCGAAGGCATTATTGTCCATCATTGAAGGAAACAGTTGGCAGAAGGTGGTATACCTGTAGGCTATGTGGGGAACATGGCCACAACCGTAAAACCTGCAAACAAAACAAAGAGAATAGGAAGCATATAACTC------------ATGTTTGTGAAATATGTGGACAAGCTAGTCATAGCCGCGACACCTGTCCCCAGTACAACCAAGCAAATTCT-CTGAATGATCGGCAAAAAGATCAATAGCAC--GACACCAAAATCTGTAGATTTGAAAAATATTGTAAATGTTGTTATTCATCATACTAAGAAGGGCAGCTTTTGTTGCACAGAAGGCCATAATGCTAGGAGTTGTCTACATGGGATGAAGCTTGAACGCTCCAAA---
>SG23
TGGATATTACTTAGCCAATGCTT--GAGCTCTA--------ATGTTTT-TCTTACATGACCCA----ATTGTAAAAGTGGGTAGTCT--GTTGGACTGC--AACTG------------TCATCTACTAATTTTGATGTG-CAGTAAGG-----TGATAATCTCTA-----------TGTTGGCTTG---TG--------------CTTCATGCAGGAGTTAAATTTTATTGCCACACCTGTGGTGAAGAGGGCCATCGAAGTCATTATTGTCCATCTTTGAAGGATACAATTGGGGAGACGCGGTATAAATGCAGGATATGTGGAAAGTCCGGTCACAACCGTACAACTTGCAAACAAAAAAGAGAACATAA---------AAGCCATGGTAGGCCACATAATTGTACTGTTTGTGGACAAGGTGGCCACAACAGCAAGACATGTCCTCAAAATGACAAAGCAAAAGGT-TTTAGTAGCCAGCATCAGAATCAAGAG------------------------TTGCCAAATAATGTAAATATTGTTAGCCATCAAACTACTAAATGCAGCATTTGTTGCAAACGAGGTCATAATGCTAGGAGCTGCTCCCGTCGGTTGAAGCTTCAAAACACAAA----
>SS22
--GGAATTACTTAGCCAATGCTT--GAGCTCTA--------ATGTTTT-TCTTAGATGACCCA----ATTGTAAAAGTGGGTAGTCC--GTTGGACTGC--AACTG------------TCATCTACTAATTTTGATGTG-CAGTAAGG-----GGATAATCTCTA-----------TGTTGGCTTG---TG--------------CTTCATGCAGGAGTTAAATTTTATTGCCACACCTGTGGTGAAGAGGGCCATCGAAGTCATTATTGTCCATCTTTGAAGGATAAAATTGGGCAGAAGTGGTATAAATGCAGGATATGTGGAAAGTCCGGTCACAACCGTACAACTTGCAAACAAAAAAGAGAACATAA---------AAGCCATGGTAGGCCATATAATTGTACTATTTGTGGACAAGGTGGCCACAACAGCAAGACATGTCCTCAAAATGACAAAGCAAAAGGT-TTTAGTAGCCAGCATCAGAATCAAGAG------------------------TTGCCAAATAATGTAAATATTGTTAGCCATCAAACTATTAAATGCAGCATTTGTTGCAAACGAGGTCATAATGCTAGGAGCTGCTCCCGTCGGTTGAAGCTTCAAAACACAGAA---
>SV36
---TATTACTTGAGGCTATATGCAAGAACTCTA-TACAT-GAAAGGAT-TTGTTG---------------ATAAAAGTGGGTACTCT--GTTGCGCTGC--AGCGG--TGGGTTTGCGTCGTCTACAAATTCTGATATG-CAGTAATA----AGGGTGGTC-------CATAAACCTGCTGACTTC---TGTACTGTTGTA----CTTTATGCAGGAATTAAATTTTACTGCAAAAACTGTGGTCAAGAGGGACATCGAACTCATTATTGTCCATCTTTGAAGGATAAAATTGGCCGGAGCTGGTATACTTGTAGGATATGTGGGCAATCTGGTCACAACCGTACAACTTGCAAACA---TAAAGAGAACAGAGAGCATAAAAGTGATAGTAGGCGATATAATTGTGCAATTTGTGGACAAGCTGGCCACAACCGTCAGACATGTCCTCAAAATAACCAAGCAAATACT-CTTACTGTTCAGCAAAAAGATAAAAAATCCAGGACTCCAATATCTGCAGACTTGACGAGCAATGTAAATATTATTAGTCGTAACACTATTAAGTGCAGTGTGTGTCGCAAAGAAGGCCATAATGCTAGGAGCTGCCCACATGGGACGAACCTTAAAAACTCCGAA---
>TA17
------TACTCAAGTCATTGCTT--GAACTC-----------TGTTTT-TCTTAAATGACCCA----ATTCTAAAAGTGGGTAGTCT--ATTCGGTAGCAAAACTG------------TCTTCTGCTAATTCTAACGTG-TATTAAGGAAGGAGAATAATCTCTC-----------TGCTGACTTG---TG--------------CTTCATGCAGGAGTTAAATTTAGCTGCCACAACTGTGGTGAAGAGGGCCATCGAAGCCATTATTGTCCATCTTTGAAGGATAAAATTGGGCCAATGCAGTATAAATGCAGGATATGTGGAAAGACTGGTCACAATCGTACAACTTGCAAACAAAAAAGAAAGCATAA---------AAGCCATGGTAGAACATATAATTGTAGTATTTGTGGTCAAGGTGGCCACAACAGCAAGACATGTCCTCAAAAGGACCAAGCAAAAGGT-TTCAGTAGCAATAATCAGAATCAAGAG------------------------TTGCCAAATAATGTAACTATTATTAGTCATGAAACTATTAAGTGCAGCATTTGTTGTGAATGGGGTCATAATGCTAGAAACTGCTCCCACCGGGTGAAGCTTCAAAATGCAAAA---
>TB39
----ATTACTTGATTCTATGCTT--GAACTCTA--ACAC-GAAATTAT-ATGTTAATGACCCA----ATTACAAAAGTTCGTACTGT--GTTGGACTGC--AGCTC--TAG--TTACTTCATTTACCAATTCTGAGATA-CGGCGTTG-----GGGTAATCTCTATATTATAATCCTGTTCACTTG---TGAACTGTTGTA----CTTTTTGCAGGAGTTAAATTTAACTGCCAAAACTGTGGTCAAGAGGGCCATCGAAGTCATTATTGTCCATCTTTGAAGGATACAATTGGCCGGAGCTGGTATACTTGTAGTATATGTGGGGAATCTGGTCACAACCGTACAACTTGCAATCGAAAAAAAGAGAATAAGAAGCCAATAAGTCAGGGGAGGGTGTTTAATTGTGTTATATGTGAACAAGCTGGCCACAACCGTAATACATGTCCCCAAAACGACGAAGTGAAAATT-CCTACTAGTCAGCATAAGGATAAAAAGTGCAGGACTCCAAGATCTACAGATTTGCCTAATAATGAAAATGTTGTTATTCGTCACACTATTAAGTGCAGTGTTTGTGGCAAAGAAGACCATAATGCTAGGAGCTGCTCATCTGGGGTGAATCTTAGATACACAAAA---
>TC31
-----------------------------------------------------------------------------TGCATTTTTA--TCTGGACTAT--CTCCA--TGGA-TGGCATTATCTA-TTACTTTGATATGGAAGCAACG--------CAATCCCCA--TTGAAATTTTGCTGACTTATGTTGCTTACTATTGTATTTTTAATTCAGGAGTTAAAATTTATTGCAAGAACTGTGGTCAAGAAGGTCATCGGAGACATTATTGTCCATCTTTGAAGGATACAATTGGAAAGAGCTGGTATACCTGCAGGATTTGTGGGAAAACTGGTCACAACCGTCAAACTTGTCGACAAAACAAAAAGAACATCAAACATATAACTTACAGAAGAAAATATAGTTGTCGAATATGCGGAGAAGCTGGTCATAACATTAGGACATGTCCCCAGAGTAACCTTACTAAAAGA-TTCAGTGCTCAGCAAAAGGAACACAAGCCCAAGATTCCAACTTCAGCAAGCTTGGAGAGTAATGTAAGGGTTCTTATACTTCGCATTAGCAAGTGCAGTGTTTGTTATACTTCTTGCATCA----------TTGCTAACTTGAAATGCATCTGCAGA-----------
>TN1
------TACTTGATTCTATGCTT--GAACTCTG--ACAT-GAAAGGAT-TTATTGATGACCT-----ATTATAACCGTGAGTACTCT--GTCGGACTGC--AGCTC--TAG--TTGCATCATCTACTTATTCTGATATG-CAGTAGTA-----GGGGAATCTCTATGTTTAAATCCTGTTGAATTG---TGCACTGTTTTA----CTTTATGCAGGAGTTAAATTTTATTGCCGAAACTGTGGTCAAGAGGGCCATCGAAGTCATTATTGTCCATCTTTGAAGGATACAGTTGGCCAGAGCTGGTATACTTGCGGGATATGTGGGAAATCAGGTCACAACCGTACAACTTGCAAACAAAAAAAAAAGAATAGGAAACATAAAAGTCGTGGTAGGCCATATAATTGTGCAATATGTGGACAAGCTGGCCATAACTGTAAGACATGTCCCCAAAATGACGAATTAAAATGT-ATTAGTAGTCAGCATAAGGATCAAAAGTTCAGGAATCCAAGATCTACAGATATGCCAAATGATGTGAATGTTGGTAGTCGTCACATTATTAAGTGCAGTGTTTGTTGCAAAGAAGGCCATAATGCTTGGAGCTGCTCACATGGGATGAGGCTTAGAGACACAGAA---
>TO14
--TGATTACTTAAGTCATTGCTT--TAACTCTA--------ATGTTTT-TCTTACAAAACCCA----ATTCTAAAAATGGGTAGTCT--GTTGGACTGC--AGCTC------------TCATCTACCTATTCTAATATG-CAGTAATGTAGGAGGATAATCTCTA-----------TGTTGGCTTG---TG--------------CTTCCTGCAGGAGTTAAATTTTATTGCCACAACTGTGGTGAAGAGGGCCATCGAAGCCATTATTGTCCATCTTTGAAGGATACAATTGGACTGATGCGGTATAAATGCAGGATATGTGGAAAGACTGGTCACAATCGTACAACTTGCAAACAAAAAAGAAAGCATAA---------AAGCCAGGGTAGAACATATAATTGTAGTGTTTGTGGACAAGGTGGTCACAACAGAAAGACATGTCCTCAAAATGACCAAGCAAAAGGT-TTCAGTAGCCAGCATCAGAATCAGGAG------------------------TTGTCAAATAATGTCAATATTATTAGTCGTCAAACTATTAAGTGCAGCATTTGTTGTGAACGAGGTCATAATGCTAGGAGCTGCTCCCGTCGATTGAAGCTTCAAAACGCAAAA---
>TPL03
--GTATTGCTTTGGGCAA--CTT--GAACTCTACTACAT-GAAATATT-TTGCTAATGACTGA----ATTATGAAAGTGAATGCTCT--GTTGGACTGC--AAATG--TAG--TTGTATTGTTCAGCAATTGTGATGTG-AAGTAAAA----TGGGTCATATTTATGTTGCAATCGTGCTTATTTC---TGCACAATTAAAATATCTTGATGCAGGAGTTAAATTTTTTTGCAAAAACTGTGGTCAGGAGGGCCATCGAAGGCATTATTGTCCATCATTGAAGGATACACTTGGCAGAAGCTGGTATACCTGTAGGCTATGTGGGGAACCTGGCCACAACCGTAAAACCTGCAAACAAAACAAAGAGAATAGGAAGCATATAACTC------------ATGTTTGTGAAATATGTGGACAAGCTGGTCATAGCTGCAAGAGCTGTCCCCAGTACAACCAAGCAAAAACG-CTGACTGGTCTGCAGAAAGATCAAGATCACGTGACTCCAAAATCGGCAGATTTGAAAAATAATGTAAATGTTTTTATTCATCATACTAAGAAGTGCAGCATTTGTCGCAAAGAAGGCCACAATGCTAGGAATTGTCCACATGAGATGAAGCTTGAACACTCCAAA---
>WN5
---TATTGCTTGAGGCTATGTTT--GAACTCTA--GATTTTTAAAATT-ATTTTAATGACTCA----ATTATCAAACTGAATATTGT--GTGGGTCTTT--AACTG--TAG--TTGCATTGTTTAGTGATTGTGATATA-AGGTGATA----GGGGCAATCTGTCTGTGGCAATCCTGCTGACTTG---TGGAGTGTTGTA-CACCTTTACGCAGGAGTTAAATTCTATTGCAAAAACTGTGGTCAAGAGGGCCATCGAAGTCACTATTGTCCATCTTTGAAGGATACAATTGGCCAGAGCTGGTATACTTGTAGCATATGTGGGAAATCTGGTCACAACCGTAAAACATGCAAACAAAGCGGAGAGAACAGGAAGCATAGAACTCATGGTAGGCCACGTAATTGTGCAATATGTGGAAAATCTGGCCATAACCATAATACATGTCCACAAAATAACCAAGCAAAAGCT-CTTAATGATCTACAAAACGATCAACAATGCATGACTCCAAGATCTAAAGTTTTGATAAATAATGTGAATGGTGTTATTCGTCATACTAGAAAGTGCAGTATTTGTCACCAAAAAGGCCATAATGCTAGGAGCTGCTCACATGGGGTGAGGCTTAAAAACTCCAAA---
>WS10
---------------------TT--GAACTCTA--------ATATTTT-TCATTCACGACCCA----ATTCTAAAAGTGGGTAGTCT--GTTGGACTGC--AACTG------------TCGTCTTCTAATTCTATTGTG-CAGTAAGGAAGGAAGATAATCTCTA-----------GGCTGACTGA---TG--------------CTTAATGCAGGAATTAAATTTTATTGCCACAACTGTGGTGAAGAGGGTCATCGAAGTCATTACTGTCCATCTTTGAGGGCTAGAACTGGGCCAATGCAGTACAAATGCGGAATATGTGGAAAGTCCGGTCACAATCGTGCATCTTGCAATCATAATAGAAAGCATAA---------AAGCCCTGGTAGACAATACAAGTGTAGCATATGTGGAGAAGGCGGTCACAACAGCAAGACATGTCCTCAAAATGACCAAGCAAAAAAT-TTCAGTTGCGAGCATCAGAATATAGAG------------------------TTGCCAAACAATATAAATATTATTAAGCGTCAATCTATTAAGTGCCGCATTTGTTGTGAACGAGGTCATAATGCCACGAGCTGCTCCAGTCAGTTGAACCTCCAAAAGACA------
>WW11
---------------------TT--GAACTCTA--------ATATTTT-TCATTCACGACCCA----ATTCTAAAAGTGGGTAGTCT--GTTGGACTGC--AACTG------------TCGTCTTCTAATTCTATTGTG-CAGTAAGGAAGGAAGATAATCTCTA-----------GGCTGACTGA---TG--------------CTTAATGCAGGAATTAAATTTTATTGCCACAACTGTGGTGAAGAGGGTCATCGAAGTCATTACTGTCCATCTTTGAGGGCTAGAACTGGGCCAATGCAGTACAAATGCGGAATATGTGGAAAGTCCGGTCACAATCGTGCATCTTGCAATCATAATAGAAAGCATAA---------AAGCCCTGGTAGACAATACAAGTGTAGCATATGTGGAGAAGGCGGTCACAACAGCAAGACATGTCCTCAAAATGACCAAGCAAAAAAT-TTCAGTTGCGAGCATCAGAATATAGAG------------------------TTGCCAAACAATATAAATATTATTAAGCGTCAATCTATTAAGTGCCGCATTTGTTGTGAACGAGGTCATAATGCCACGAGCTGCTCCAGTCAGTTGAACCTCCAAAAGACAGAA---
