# Supplementary material for: Development of a Target Enrichment Probe Set for Conifer (REMcon)
Source: Biology (Basel). 2024 May 22;13(6):361. doi: 10.3390/biology13060361 (PMC11200496; doi:10.3390/biology13060361)
Supplement: Supplementary file 1 [file biology-13-00361-s001.zip › biology-2960267-supplementary/Sup data/MO_orthlogs_alignments/Thupl29381387s0005_1.ortho.selected_stripped.aln.fasta]

>AA3
-----------------------------------------------------------------------------------TTCCTTGCTGACAGTATCTGATCCTTTCACCAGAATGTATTCTACAATGATTTCAGGGATCCCATGGCTAGTGACTATAGTAAGCCAATCATCAATTGGGTCAACAACCAAAAAGATGAGGCACTTGAAAAATGGAAGGCCATAATAGCTGCTGGCTTTAAAAAGAAACAACGAGCATTGCTTCAGGATTCTTTTCCATCAGATCGACTTCCATGTTTCAGGGCTGTGGACATGTCTAAAATTTGCTTTGCTGATTTATGGTTTCGGTTGGGTGTTCGGTACCTTTATTGTCACCAGGTATGAGT--CATATAAATAAAT--TAAATGTATCGAATTGGGT-T--CCCT-AGACAGAT-TTTAAGACT-AAGAAATGCTATAATGAC---ATGTTTTGGGTTTTGAAA--ACTTTGTTGT--GTAGTTGTTCTTTTAGGTTCTTGTTCATGGGTTTATTTGTTTCA-CAGTGTAAATTATCCATAC-TAT--CAAAAGGTTCAAT-GTCTGTCTTCTTCATGTGTCATTAT-GC-TT-GAGTGTA-ATA-GTTTTAACTTTTCTTTGTTGTACTGATATTGATCTTCC----ATGCAATCTC--TTCAGGGTGATTGTAAACATGGAATAGTTATAAGGGATATGCGATTAATTCATCCAGAAGATAATCAAAATAAGGCAGCC---TACCCTCTATTAACATTTCAGCCACGTGTCCGTCATAGAAAATGCACCATCTGTGATATCTATCGAGCAAAGAAGATCAC--------TTATGATGACAAATGGGCTCCAGGAAATCCATCCTTCTTTTGTGAAAATTGTTACTATCTTCTACACTACAATCAGGACGGAACTCTTATGTATGATGGCTTCAGGGTCTATGATTA--CTATCATGAAT-AG-CTCCTGGTA--ATAGACCT-GTACATGTATGT-AACATTTCCGTATAT-----ATGGTATATG---TTTTTGAGATGCACACAG--TG--AAGGC--AGATAT----CCAGAAA--AGAGTACCAA-----------------AGTCGTAG-ATACATCCATGCTGCATGCCACAAGACATCTTG--ATTGCCA------------
>AA60
-----------------------------------------------------------------------------------TTTGCTAGTAACAGTTCTTGATCCTTGGAACAGAATGTGTTCTACAATGATTTCAGGGATCCAATGGCTCGTGATTATAGCAAGCCAATCATCAATTGGTTCAACAATCAAAGAGGTGAAGCGCTTGAAAAGTGGAAAGCCATAGTAGCGGCTGGCTTTAAAAAGAAACAAAGAGTGTTGTTTCAAGAATCTTTGCCATCAGATCAAATTCCTTTCTTCAGGAGTACCAACATGTCTACAACTTGTTTTGCTGATTTACAGTTTCAGTTAGGTGTTCGGTACCTGTATTGTCACCAGGTATAATG--CTTCAAGATAAAC--TAAGCATGACAGTTTGGGTAA--ACAT-GGACTGAC-TTAATATTCGGCAAAATGCTAGCATCA---TTGGGT---------------TTTTTGTTGCAAATTGTT---CCTTCAGTTTCTTAATTGC--------TCAGATTC---------------------TAT--TAAAAGATGCAAT-TTCAATTTTCTTC----ATTTGATG-CT-TT-AATTTTC-ACTGAAGTTCTGGAATTTTCATTGGCCTGTGATTGTTGT--------TATGGTATG--ATCAGGGTGATTGTAAGCATGGAATTGTTATAAGGGATATGCGGTTAATTCATCCGGAAGATGTTCAAAATAAGTTTGCC---TACCCACTATTGACATTTCAGCCTCGTGTGCGTCATAGAAAATGTACCATCTGTGATATCTATCGTGCGAAGAAGATCAC--------TTATGATGACAAATGGGCTCCGGAAAACCCATCATTCTTTTGTGAGAATTGTTATTATCTTCTACACTACGATCGGGATGGAACTCTGATGTACGATGACTTCAGTGTTTTTGATTA--CCATCATGAAT-AA-ATTAGGATA--TAGCATC--CAGCATTTACTTTTTTA-------------------------------------------------------------------------------------------------------------------------------------------------------------------------
>AAR4
-----------------------------------------------------------------------------------TTCCTTGCTGACAGTATCTGATCCTTTCACCAGAATGTATTCTACAATGATTTCAGGGATCCCATGGCTAGTGACTATAGTAAGCCAATCATCAATTGGGTCAACAACCAAAAAGATGAGGCACTTGAAAAATGGAAGGCCATAATAGCTGCTGGCTTTAAAAAGAAACAACGAGCATTGCTTCAGGATTCTTTTCCATCAGATCGACTTCCATGTTTCAGGGCTGTGGACATGTCTAAAATTTGCTTTGCTGATTTATGGTTTCGGTTGGGTGTTCGGTACCTTTATTGTCACCAGGTATGAGT--CATATAAATAAAT--TAAATGTATCGAATTGGGT-T--CCCT-AGACAGAT-TTTAAGACT-AAGAAATGCTATAATGAC---ATGTTTTGGGTTTTGAAA--ACTTTGTTGT--GTAGTTGTTCTTTTAGGTTCTTGTTCATGGGTTTATTTGTTTCG-CAGTGTAAATTATCCATAC-TAT--CAAAAGGTTCAAT-GTCTGTCTTCTTCATGTGTCATTAT-GC-TT-GAGTGTA-ATA-GTTTTAACTTTTCTTTGTTGTACTGATATTGATCTTCC----ATGCAATCTC--TTCAGGGTGATTGTAAACATGGAATAGTTATAAGGGATATGCGATTAATTCATCCAGAAGATAATCAAAATAAGGCAGCC---TACCCTCTATTAACATTTCAGCCACGTGTCCGTCATAGAAAATGCACCATCTGTGATATCTATCGAGCAAAGAAGATCAC--------TTATGATGACAAATGGGCTCCAGGAAATCCATCCTTCTTTTGTGAAAATTGTTACTATCTTCTACACTACAATCAGGACGGAACTCTTATGTATGATGGCTTCAGGGTCTATGATTA--CTATCATGAAT-AG-CTCCTGGTA--ATAGACCT-GTACATGTATGT-AACATTTCCGTATAT-----ATGGTATATG---TTTTTGAGATGCACACAG--TG--AAGGC--AGATAT----CCAGAAA--AGAGTACCAA-----------------AGTCGTAG-ATACATCCATGCTGCATGCCACAAGACATCTTG--ATTGCCA------------
>AF1
CCTTCAGGATATTTTATGATCGAGGTAAATTATAAGTTTTTGAGAATTGATATGTTCATGGTTCATTAGT------------TTTCCTTGCTGACAAGACATGATCCTTTCACCAGAATGTGTTCTACAATGATTTCAGGGATCCGGCTGCTATCAACTATAGTAGGCCAATTATCAGCTGGGTCCAAAACCAAAAAGACGAGGCACTTGAAAAATGGAAGGCCATAATAGCTGCTGGGTTGAAAAAGAAACAGAGAGCTTTGCTTCAGGATTCTTTGCCATCAGATCAACTTCCGCATTTCAAGGCTGCTGACATGTCTAAAACTTGCTTTGCTGATTTAAAGTTTCGTTTGGGTGTTCGGTACCTTTATTGTCACCAGGTACGAGG--TCTA-AAATAAAT--TAAATATAATGGAACGGG------TAT-AAACAGA--CTTAAGATTAGGAAGGAGCTAGAATCAC-TTGGGTTTTGTTGCTTAAAC--TTTCTG-TTAAAGTTCTTGCTCTCTCAGGTTTTTGCGTACTAGGTTCTTTGTTTAC-CATAACA----GTCTATAC-ATT--TATAAGATTCAAT-TTCTGTCTTCCTTAAATGCCTTAAT-GA-TT-GAGTGTA-ATTTGATTTCTCTTTACTTTGATGTGCTGATATTGATCTGAT----ATAC--TTTT--TTCAGGGTGATTGTAAACATGGAATTGTTATAAGGGACATGCGGTTAATCCATCCAGAAGATAATCAAAATAAGCTAGCC---TACCCTCTATTAACATTTCAACCCCGTGTGCGGCACAGAAAATGCACCATTTGTGATATCTATCGTGCAAAAAAGATCAC--------TTATGATGACAAATGGGCTCCAGCGAATCCATCCTTTTTCTGCGAAAATTGCTACTATCTTCTGCACTACAATCAGGATGGAGCTCTCATGTATGATGGATTCAGGGTCTATGATTA--CTACCATGAGT-AG-CTTTTGGTT--ATAGATT--TAACATATATGT-CATGTTTGTATGTCA-----TTATTACATG---TTTTTGAGATGATCAAAG--TT--AAGGT--AGATAT----CCAAGGA--AGAAGTTCCGTATCTCCTTGATAGGG-AGTCTTGA-ATGCATCCATGTTACATTCTACATGGTATTGTT--GTAGCCACTGG--------
>AG2
CCTTCAGGATATTTTATGATCGAGGTAAATTATAAGTTTTTGAGAATTGATATGTTCATGGTTCATTAGT------------TTTCCTTGCTGACAAGACATGATCCTTTCACCAGAATGTGTTCTACAATGATTTCAGGGATCCGGATGCTATCAACTATAGTAGGCCAATTATCAGCTGGGTCCAAAACCAAAAAGACGAGGCACTTGAAAAATGGAAGGCCATAATAGCTGCTGGGTTCAAAAAGAAACAGAGAGCTTTGCTTCAGGATTCTTTGCCATCAGATCAACTTCCGCATTTCAAGGCTGCTGACATGTCTAAAACTTGCTTTGCTGATTTAAAGTTTCGTTTGGGTGTTCGGTACCTTTATTGTCACCAGGTACGAGG--TCTA-AAATAAAA--TAAATATAATGGAACGGG------TAT-AAACAGA--CTTAAGATTAGGAAGGAGCTAGAATCAC-TTGGGGTTTGTTGCTTAAAC--TTTCTG-TTAAAGTTCTTGCTCTCTCAGGTTTTTGCGTACTAGGTTCTTTGTTTCC-CATAACA----GTCTATAC-ATT--TATAAGATTCAAT-TTCTGTCTTCCTTAAATGCCTTAAT-GA-TT-GAGTGTA-ATTTGATTTCTCTTTACTTTGATGTGCTGATATTGATCTGAT----ATAC--TTTT--TTCAGGGTGATTGTAAACATGGAATTGTTATAAGGGACATGCGGTTAATCCATCCAGAAGATAATCAAAATAAGCTAGCC---TACCCTCTATTAACATTTCAACCCCGTGTGCGGCACAGAAAATGCACCATTTGTGATATCTATCGTGCAAAAAAGATCAC--------TTATGATGACAAATGGGCTCCAGCGAATCCATCCTTTTTCTGCGAAAATTGCTACTATCTTCTGCACTACAATCAGGATGGAGCTCTCATGTATGATGGATTCAGGGTCTATGATTA--CTACCATGAGT-AG-CTTTTGGTT--ATAGATT--TAACATATATGT-CATGTTTGTATGTCA-----TTATTACATG---TTTTTGAGATGATCAAAG--TT--AAGGT--AGATAT----CCAAGGA--AGAAGTTCCATATCTCCTTGATAGGG-AGTCTTGA-ATGCATCCATGTTACATTCTACATGGTATTGTT--GTAGCCACTGG--------
>AH26
----------------------------------------------------------------------------------TTTTCTTACTGACCTTACCTGATCCTTTGACCAGAATATATTCTACAATGATTTAAGGGATCGTTTTGCTAGTGATTACAGCAGGCCAATCATTGACTGGGTCAATTACAATAAAGATGAGGCACTTGAAAAATGGAAGGCCATTGTAGCTGCTGGTTTCAAGAAGAAACAGCGGGCATTGCTCCAGGGTTCTTTACCATCTGATCGACTTCCTTTCTTCAGGGCTGCTAACATGGCTTCAACTTGCTTTGCTGATTTACAACTTCGGTTAGGTGTTCAGTACCTTTATTGTCACCAGGTATGAGG--TTTAATGGTGAAC--TTTAAAATATGTGGCTGAT-A--ATTT-TGA-----------------GGAATTGCCTGCGATAC--TGTTTTAGGTTTCTTGCAA--CTTTTGTTGTAAATCAGTGCTATTCTAGATTCTTGTTCACTGAGTT--TGATCTTC-CAGAATTAATTGTGCAAGC-AAT--TATAAGACTCCAT-TCCTGATTCCTTCAAGCTTCAAGAT-GG-TT-AAGCATA-ATTTGCCTACTGGATTCTCCATTGCTCTACAGTTGATTCCTATTTCATGT-GATCT--TTCAGGGTGATTGTAAACATAGCATTGTGATAAGGGATATGCGGTTAATTCATCCTGAAGATGTTCAAAACAAAGCAGCC---TACCCTTTATTAACATTTCAACCACGTGTCCGACATAGAAAATGCAGCATCTGTGATATCTATCGAGCAAAGAAGGTCAC--------CTATGATGATAAATGGGCTCCAACAAATCCATCCTTCTTCTGTGAAAATTGTTACTACCTGCTACACTACTCTCAGAGTGGAACTCTCATGTATGATGACTTCAGGGTCTACGACTA--CTATCATGAAT-AG-GACATGGTT--ATTTATTC-TGACATGTATTATATGAATTGTATATTA--ACATATTTATTTG---TATTTTAGATAATCTAGC--TG--AAGGT--AAATAA----TTGCAAAG-AGGGATCCCTGCCTATCTTAATGGAAG---------------------------------------------------------------
>AME1
---------------------------------------------------------------------------------------------------------------------------------------------------------------------------------------------------------------------------------------------------------------------------------------------------------------------------------------------------------------------------------------------------------------------------------------------------------------------------------------------------------------------------------TCTTTTAGGTTCTTGTTCATGGGGCTATTTGTTTCC-CAGCGTAAATTATCCATAC-TAT--CAAAAGGTTCAATGTCCTGTCTTCTTCATGTGTCATTAT-GC-TT-AAGTGTA-ATATTTTTTAACTTTTATTTGTTGTACTGATATTGATCTTCC----ATTCAATCTC--TTCAGGGTGATTGTAAACATGTAATAGTTATAAGGGATATGCGATTAATTCATACAGAAGATAATCAAAATAAGGCAGCC---TACCCTCTATTAACATTTCAGCCGCGTGTCCGTCATAGAAAATGCACCATCTGTGATATCTATCGAGCTAAGAAGATCAC--------ATATAATGACAAATGGGCTCCAGCAAATCCATCCTTCTTTTGTGAAAATTGTTACTATCTTCTACACTACAATCAGGACGGAACTCTTATGTATGATGGCTTCAGGGTCTATGATTA--CTATCATGAAT-AG-CTCCTGGTA--ATAGACCT-GTACATGTATGT-AACATTTCCGTATAT-----ATGGTATATG---TTTTTGAGATGCACACAG--TG--AAGGT--AGATAT----CCAGAAA--AGAGTACCAA-----------------AGTCGTAG-ATACATCCATGC------------------------------------------
>AP25
----------------------------------------------------------------------------------TTTTCTTACTGACCTTACCTGATCCTTTGACCAGAATATATTCTACAATGATTTAAGGGATCGTTTTGCTAGTGATTACAGCAGGCCAATCATTGACTGGGTCAATTACAATAAAGATGAGGCACTTGAAAAATGGAAGGCCATTGTAGCTGCTGGTTTCAAGAAGAAACAGCGGGCATTGCTCCAGGGTTCTTTACCATCTGATCGACTTCCTTTCTTCAGGGCTGCTAACATGGCTTCAACTTGCTTTGCTGATTTACAACTTCGGTTAGGTGTTCAGTACCTTTATTGTCACCAGGTATGAGG--TTTAATGGTGAAC--TTTAAAATATGTGGTTGAT-A--ATTT-TGA-----------------GGAATTGCCTGCAATAC--TGTTTTAGGTTTCTTGCAA--CTTTTGTTGTAAATCAGTGCTATTCTAGATTCTTGTTCACTGAGTT--TGATCTTC-CAGAATTAATTGTGCAAGC-AAT--TATAAGACTCCAT-TCCTGATTCCTTCAAGCTTCAAGAT-GG-TT-AAGCATA-ATTTGCCTACTGGATTCTCCATTGCTCTACAGTTGATTCCTATTTCATGT-GATCT--TTCAGGGTGATTGTAAACATAGCATTGTGATAAGGGATATGCGGTTAATTCATCCTGAAGATGTTCAAAACAAAGCAGCC---TACCCTTTATTAACATTTCAACCACGTGTCCGACATAGAAAATGCAGCATCTGTGATATCTATCGAGCAAAGAAGGTCAC--------CTATGATGATAAATGGGCTCCAACAAATCCATCCTTTTTCTGTGAAAATTGTTACTACCTGCTACACTACTCTCAGAGTGGAACTCTCATGTATGATGACTTCAGGGTCTACGACTA--CTATCATGAAT-AG-GACATGGTT--ATTTATTC-TGACATGTATTATATGAATTGTATATTA--ACATATTTATTTG---TATTTTAGATAATCTAGC--TG--AAGGT--AAATAT-----------------------------CTTAATGGAAGAGGCTTGC-TAGCATGCTTGTTCTACGCTACAAGACATCCTA-GGTAGCCATT----------
>APA47
CCTTCAGGATATTTTATGATTGAGGTAAATTAGAAGCTTTTGAGAATTGATATATTCATGTTTCATTAGT-----GCTATAATTTCCTTGCTGACAATACATGATCCTTTCACCAGAATGTGTTCTACAATGATTTCAGGGATCCTGCTGCTATCAACTATAGCAGGCCAATCATCAGCTGGGTCCAAAACCAGAAAGATGAGGCACTTGAAAAATGGAAGGCCATAATAGCTGCTGGGTTCAAAAAGAAACAGCGAGCTTTGCTTCAGGATTCTTTGCTATCAGATCAACTTCCTCATCTCAAGGCTGCTGACATGTCTAAAACTTGCTTTGCTGATTTACAGTTTCGTTTGGGTGTTCGGTACCTTTATTGTCACCAGGTACTGGT--TCTA-AAATAAAT--TAAATATAATGGAATGAAT-C--ATAT-AAACAGA--CTTAAGATTAGGAAGGAGCTAGAATCAC-TTGGGGTTTGTTGCTTAAAC--TTCTTGTTTTAAGTTCTTGTT------------------TCAGGTTTTTTGTTTCC-CATAACA----GTCTATAC-AAT--TTTAAGATTCAAT-TTCTGTCTTCTCTGAATAACTTGAT-GA-TT-GAGTGTA-ATTTGACTTCTCTTTACTTTGATGAGTTGATATTGATCTGAT----ATAC-TTTTT--TTCAGGGTGATTGTAAACATGGAATCGTTATAAGGGATATGCGGTTATTACATCCAGAAGATAATCAAAATAAGCTCGCC---TACCCTCTATTAACATTTCAACCCCGTGTGCGGCATAGAAAATGCACCATTTGTGATATTTATCGTGCAAAGAAGATTAC--------GTATGATGACAAATGGGCTCCAGCGAATCCATCCTTTTTCTGTGAAAATTGTTACTATCTTCTGCACTACAATCAGGATGGAACTCTTATGTATGATGGATTCAGGGTCTATGATTA--TTACCATGAGT-AG-GTTTTGGTT--ACAGATT--TAACATATATGT-CATGTTTGTTTGTCA-----TTATTACATG---TTTTTAAGATGATCAAAG--TT--AAGGT--AGATGT----CCAGGAA--AGAAGTTCCATATCCCCTTGATGGGG-TGTCTAGA-ATGCATCCATGTTACATTCTACATGGTATCGTT--ATAGCCACTGGTCATATCT
>AS57
--------------------------------------------------------------------------------------------------------------------------------------------------------------------------------------------------------------------------------------------------------------------------------------------------------------------------------------------------------------------------------------------------------------------------------------------------------------------------------------------------------------------------------------------------------------------------------------------T--AAAAAAATGCAAT-TTGTATTTTCCTCAAGTGTTATGAATGC-TTTAATTTTGCACTCAATTTCTGGAATTTTTGTTGACTTGCGATTGATCT--------TACTGCACA--ATCAGGGTGATTGTAAGCATGGAATTGTTATAAGGGATATGCGGTTAATTCACCCAGAAGATGTTCAAAATAAGTTTGCC---TACCCTCTATTGACTTTTCAACCTCGTGTGCGCCATAGAAAATGTACCATCTGTGATATCTATCGTGCAAAGAAGATCAC--------TTATGATGACAAATGGGCTCCGGAAAACCCATCATTCTTTTGTGAGAATTGTTACTATCTCCTACACTACAATCAGGATGGAACTCTTATGTATGACGACTTCAGTGTCTTTGATTA--CCATCATGAAT-AG-ACTGGGATA--TAGCATC--TTATATGCACAT--ATTTTTTTATATAT--ATAGTTATGAGTA---CATTTAAGATGTTCAAAG--TCAGAAGGT--TGAGATATC-TAAGGGA--ATAGGATCTATCTCCTTTTAATGGAGCA--------------------------------------------------------------
>ASA51
---------------------------------------------------------------------------------------------------------------------ATGTGTTCTACAATGATTTCAGGGATCCCGCTGCTATCAACTATAGTAGGCCAATCATCAACTGGGTCCAAAACCAAAAAGATGAGGCCCTTGAAAAATGGAAGGCCATAATAGCTGCTGGGTTCAAAAAGAAACAGCGAACTTTGCTTCAGGATTCTTTGCCATCAGATCAACTTCCTCATTTCAAGGCTGCTGACATGTCTGCAACTTGCTTCACTGATTTACAGTTTCGTTTGGGTGTTCGGTACCTTTATTGTCACCAGGTACAAGG--TTTA-AAATAAAT--TAAATATAATGGAATGGGT-C--ATAT-AAAAAGG--CTT---------------------------------------------------------------------------------------------------------TAGGATATATTGTCCATAC-AAT--TATAAGATTCAAT-TTCTTTCTTCCTTAAATGCCTTGAT-GA-TT-GAGTGTT-ATTTGACTTCTCTTTACTTTGATGTGCTGATATTTAACTGAT---AATAC-GCTTT--TTCAGGGTGATTGTAAACATGGAATTATTATAAGGGATATGCGGTTAATTCATCCAGAAGATAATCAAAATAAGCTAGCG---TACCCTCTATTAACATTTCAACCCCGTGTGCGGCACAGAAAATGCACCATTTGTGATATCTATCGTGCAAA---------------------------------------------------------------------------------------------------------------------------------------------------------------------------------------------------------------------------------------------------------------------------------------------------------------------------------------------------------------------
>CB35
----------------------------------------------------------------------------------TTTTCTTACTGACCGTAACTGATCCTTTGACCAGAATGTATTCTACAATGATTTAAGGGATCGCATGGCTATTGACTACAGCAGGCCAATCATTGACTGGGTCAATTACAATAAAGATGAGGCACTTGAAAAATGGAAGGCCATTGTAGCTGCTGGTTTCAAGAAGAAACAGCGGGCATTGCTCCAGGGTTCTTTACCATCTGATCGACTTCCTTCCTTCAGGGCTGCTAACATGGCTTCAACTTGCTTTGCTGATTTGCGCTTTCGGTTGGGTGTTCGGTACCTTTATTGTCACCAGGTATGAGG--TTTAATGGTCAAC--TTAAAAATATGGGGTTGAT-A--ATTT-TGA-----------------GGAAGTGGCTGCA------------------CTAGCAA--CCTTTGTTGTAAGTCACTGCTATTCGAGATTCTTGTTCACTGAGTT--TGATCTTC-CAGAATTAATTGTGCAAGC-AAG--TCTAAGACAACAT-TCCTGATTCCTTCAACCTTCAAGAT-GG-TT-AAGCGTG-ATTTGCCTACTGGATTCTCCATTTCACTACAGTTGATTCCTATTTCATGT-GATCT--TTCAGGGTGATTGTAAACATAGCATTGTGATAAGGGATATGCGGTTAATTCATCCTGAAGATGTTCAAAACAAAGCAGCC---TACCCTTTATTAACATTTCAGCCGCGTGTCCGACATAGAAAATGCAGCATCTGTGATATCTATCGCGCAAAGAAAGTCAC--------CTATGATGATAAATGGGCTCCAACAAATCCATCCTTCTTCTGTGAAAATTGTTACTACCTGCTACACTACTCTCAGAGTGGAACTCTCATGTATGATGACTTCAGGGTCTATGACTA--CTATCATGAAT-AG-GACTTGGTT--ATTTATTC-TGACATGTATTATATGAGTTGTATAATA--TCA--TTTATTTG---TATTTTAGATAATCTAGC--TG--AAGGT---GATAA----TTGCAAAA-AGGGATCCCTGCCTATCCTAATGGAGGAGGCTTGA-TAACATGCTTTTTCTATGCTACAAGACATCCTA-GGTAG---------------
>CD18
------------------------------------------------------------------------------------------------------------------------------------------------------------------------------------------------------------------------------------------------------------------------------------------------------------------------------------------------------------------------------------------------------CTT--------------------------------------------------------------------------------------------------------------------------------TATCTTATTCCC--------TTGTTTCCCCAGAACAAATCTTACACGT-AAT--TAAAAGATGCAAT-TT-AATTTTCTTCTAGTATTTTGTT-TCTAAGAGTTTTG-ACTGAGTTTCTGGAATTTTTATTGATCTATGATTATTCT--------TACTGAATA--ATCAGGGTGATTGTAAGCATGGAATTGTTATAAGGGATATGCGGTTAATTCATCCAGAAGATGTTCAAAATAAATTTGCC---TACCCTCTACTGACATTTCAGCCTCGTGTGCGTCATAGAAAATGTACCATCTGTGATATCTATCGTGCAAAGAAGATCAC--------TTACGATGACAAATGGGCTCCTGAAAACCCATCATTCTTTTGTGAGAATTGTTACTATCTCCTACACTACAATCAGGATGGAACTATCATGTACGATGACTTCAGTGTCTTTGACTA--CCATCATGAAT-AG-ACTGGGATA--TAGCATC--TTATATGTACAT-----------------------------------GTTGTAGATGGTTGGAA--TC--GTCAA--AAATATCTATTAAGGGA--ATATGGTATATTTCCTTTTAATGGAGCAGTTTTGA-TTATATCTATGGTGCTTTAAGCGACGCATCAAGCGATAGCC-------------
>CDE34
----------------------------------------------------------------------------------TTTTCTTACTGACCGTAACTGATCCTTTGACCAGAATGTATTCTACAATGATTTAAGGGATCGCATGGCTATTGACTACAGCAGGCCAATCATTGACTGGGTCAATTACAATAAAGATGAGGCACTTGAAAAATGGAAGGCCATTGTAGCTGCTGGTTTCAAGAAGAAACAGCGGGCATTGCTCCAGGGTTCTTTACCATCTGATCGACTTCCTTCCTTCAGGGCTGCTAACATGGCTTCAACTTGCTTTGCTGATTTGCGCTTTCGGTTGGGTGTTCGGTACCTTTATTGTCACCAGGTATGAGG--TTTAATGGTCAAC--TTAAAAATATGGGGTTGAT-A--ATTT-TGA-----------------GGAAGTGGCTGCA------------------CTAGCAA--CCTTTGTTGTAAGTCACTGCTATTTGAGATTCTTGTTCACTGAGTT--TGATCTTC-CAGAATTAATTGTGCAAGC-AAG--TCTAAGACAACAT-TCCTGATTCCTTCAACCTTCAAGAT-GG-TT-AAGCGTG-ATTTGCCTACTGGATTCTCCATTTCACTACAGTTGATTCCTATTTCATGT-GATCT--TTCAGGGTGATTGTAAACATAGCATTGTGATAAGGGATATGCGGTTAATTCATCCTGAAGATGTTCAAAACAAAGCAGCC---TACCCTTTATTAACATTTCAGCCGCGTGTCCGACATAGAAAATGCAGCATCTGTGATATCTATCGTGCAAAGAAAGTCAC--------CTATGATGATAAGTGGGCTCCAACAAATCCATCCTTCTTCTGTGAAAATTGTTACTACCTGCTACACTACTCTCAGAGTGGAACTCTCATGTATGATGACTTCAGGGTCTATGACTA--CTATCATGAAT-AG-GACTTGGTT--ATTTATTC-TGACATGTATTATATGAGTTGTATAATA--TCA--TTTATTTG---TATTTTAGATAATCTAGC--TG--AAGGT---GATAA----TTGCAAAA-AGGGATCCCTGCCTATCCTAATGGAGGAGGCTTGA-TAACATGCTTGTTCTATGCTACAAGACATCCTA-GGTAG---------------
>CF38
-------------------------------------------------------------------------------------------------------------------------------------------------------------------------------------------------------------------------------------------------------------------------------------------------------------------------------------------------------------------------------------------------------------------------------------------------------------------------------------------------------------TTACTGTTGTAAATTGGTG-CTCTTTAGTTTCTTATTCATGCAGTTTTTCGTTTCC-CAAAACAAATTGTGCATAC-AAT--TAAAAGATTCGAT-TTCTGTTTCCCTTGAGTGTTATGAT-AC-TT-TATTGT--ATTTGACTTCTGGGTTTTTTATTGTTCTGATATTGATCTTCT----ATACAATCTT--TTCAGGGTGATTGTAAACATGGAATTGTTATAAGGGATATGCGGTTAATTCATCCAGAAGATGTTCAAAATAAGATTGCC---TACCCTCTATTAACATTTCAGCCACGTGTACGGCATAGAAAATGCACTATCTGTGATATCTATCGTGCAAAGAAGATCAC--------TTATGATGACAAGTGGGCTCCAGAAAACCCATCCTTCTTTTGTGAAAATTGTTACTATCTTCTACACTACAATCAGGATGGAACTCTTATGTATGATGGCTTCAGGGTCTATGATTA--CCATCATGAAT-AG-CACATGGGT-TAAGAATC--TTATATACATAT-AACAACCGTGTATAT--ATATTAGTACA-----TTTTTTAGATGTTCCAAG--TC--AAGGT--CGATAG----CCGGGAA--AGAGGATCTTTTTCCTTTCAATGGAGGAATTTTGA-TTACATCCATGGTACATGTGGTATGGCATTTAG--A------------------
>CH19
----------------------------------------------------------------------------------TTTTCTTACTAACAATACCTTATCCTTCCAAAAGAATGTGTTCTACAATGATTTCAGGGATCCCATGGCTAATGACTATAGCAGGCCAATCATCAACTGGTTCAATAATGAAAGACGTGAAGCACTTGAAAAGTGGAAAGCCATAGTAGCAGCTGGCTTTAAAAAGAAACAAAGAGTGTTGCTTCAGGAATCTTTGCCATCAGATCAACTTCCTTTCTTCAGGTCTACCGACATGTCTACAACTTGTTTTGCTGATTTACAATTTCAGTTAGGTGTTCGGTACCTTTACTGTCACCAGGTATGAGA--CTTAATGATAAAC--TAAGCATGAAAGATTAGGT-A--GCAA-AGTCTGAC-TCTAAGCTTTAGGAAGTGCTAGCATCA---TTGGGCTTT-TGTTTGGAA--GATTCGTTGTTAATTGATGCTCTT----TATCTTATTCGC--------ATGTTTTC---------------------------------CGTTTC-TTGTTTCTTCTTCTAGTATTTTGTT-TT-TTCAGTTTTG-ACTGAGTTTCTGGAATTTTTATTGACCTATGATTATTCT--------TACTGCACA--ATCAGGGTGATTGTAAGCATGGAATTGTTATAAGGGATATGCGGTTAATTCATCCAGAAGATGTTCAAAATAAATTTGCC---TACCCTCTATTGACATTTCAGCCTCGTGTGCGTCATAGAAAATGTACCATCTGTGATATCTATCGTGCAAAGAAGATCAC--------TTACGATGACAAATGGGCTCCTGAAAACCCATCATTTTTTTGTGAGAATTGTTACTATCTCCTCCACTACAATCAGGATGGAACTATCATGTACGATGACTTCAGTGTCTTTGACTA--CCATCATGAAT-AG-ACTGGGATA--TAGCATC--TTATATGTACTT-------------------------------------TGTAGATGGTTGGAA--TC--GGTTA--AAAATATCT-GAAGGGA--TTATGGTAGATTTCCTTTTAATGGAGCAGTTTTGA-TTATATCCATGGTGCTTTATGCGACGCATCCAGCGATAGCC-------------
>CHA37
-----------------------------------------------------------------------------------------------------------------------------------------------------------------------------------------------------------------------------------------------------------------------------------------------------------------------------------------------------------------------------------------------------------------------------------------------------------------------AAATGCTGGCATCAC---------------TTGGGTTTTTACTGTTGTAAATTGGTG-CTCTTTAGTTTCTTATTCATGC-GTTGTTCGTTTCC-CAAAACAAATTGTGCATAC-AAT--TAAAAGATTCGAT-TTCTGTTTCCCTTGAGTGTTATGAT-AC-TT-TATTGT--ATTTGACTT------------TTGTCCTGATATTGATCTTCT----ATACAATCTT--TTCAGGGTGATTGTAAACATGGAATTGTTATAAGGGATATGCGGTTAATTCATCCAGAAGATGTTCAAAATAAGATTGCC---TACCCTCTATTAACATTTCAGCCACGTGTACGGCATAGAAAATGCACTATCTGTGATATCTATCGTGCAAAGAAGATCAC--------TTATGATGACAAGTGGGCTCCAGAAAACCCATCCTTCTTTTGTGAAAATTGTTACTATCTTCTACACTACAATCAGGATGGAACTCTTATGTATGATGGCTTCAGGGTCTATGATTA--CCATCATGAAT-AG-CACATGGGT-TAAGAATC--TTATATACATAT-AACAACCGTGTATAT--ATATTAGTACA-----TTTTTTAGATGTTCCAAG--TC--AAGGT--CGATAG----CCGGGAA--AGAGGATCTTTTTCCTTTCAATGGAGGAATTTTGA-TTACATCCATGGTACATGTGGTATGGCATTTAG--ATAGC--------------
>CJ24
CCTTCAGGATATTTTCTTATTGAGG---------------TAACTATTGTCATTTTCATAATTCATCAAT-----TCTATATTTTTGTTACTAACAGTTCCTGATCCTTCCAACAGAATGTGTTCTACAATGACTTCAGGGATCCAATGGCTAGTGACTATAGCAGGCCAATCATCAACTGGTTCAATAATCAAAGAGGTGAGGCGCTTGAAAAGTGGAAGGCCATAATAGCTGCTGGCTTTAAAAAGAAACAAAGAGTGCTGCTTCAGGAATCTTTGCCATCAGATCAACTTCCTTTCTTCAGGACTACCAACATGTCTACAACTTGTTTTGCTGATTTACAGTTTCAGTTAGGTGTTCGGTACCTTTATTGTCACCAGGTATGAGG--CTTTAAGATAAAT--TAAGCATGACAGGTTAGGTAA--ACAT-AGACTGAC-GTTAAGATTCAGGAAATGCTAGCATCA---TTGGGTTTT-TGTTTGGAA--ACTTTGTTGTAAATTATTAC-CTTTCAGTTTCTTATTCAC--------TTGTTTCC-CAGAACAAATTGTACACAC-AAT--TAAAAGATGCAAT-TTCGATTTTCTTCAAGTGCTATGAT-GC-TTTAATTTTGCACTGAATTTTTGGAATTTTTATTGACCTATGATTGATCT--------TACTGCACA--ATCAGGGTGATTGTAAGCATGGAATTGTTATAAGGGATATGCGGTTAATTCATCCAGAAGATGTTCAAAATAAGTATGCC---TACCCTCTATTGACATTTCAGCCTCGTGTGCGTCATAGAAAATGTACCATCTGTGATATCTATCGTGCAAAGAAGATCAC--------TTACGACGACAAATGGGCTCCAGAAAACCCATCATTTTTTTGTGAGAATTGTTACTATCTCCTACACTACAATCAGGATGGAACTCTTATGTATGATGACTTCAGTGTCTTTGATTA--CCACCATGAAT-AG-ACTGGGATA--TAATATC--TTATATGTACTTAAATTGTTTTGTATAT--ATTGTTATGAGTA---CA-TGAAGATGTTCGAAG--TC--AAGGT--CAAGATACC-TAAGGGA--ATAGGATCTATCTCCTTTTAATGGAGCAGTTTTGG-TTACATCCATTGTACTTTTTGCAATGCATTGAG--ATAACC-------------
>CK7
-----------------------------------------------------------------------------------TTTGTTACTAACAGTACCCAATCCTTCCAACAGAATGTGTTCTACAATGATTTCAGGGATCCAATGGCTAGTGACTATAGCAGGCCAATCATCAACTGGTTCAATAATCAAAGAGGTGAGGCACTTGAAAAGTGGAAGGGCATAATAGCTGCTGGCTTTAAAAAGAAACAACGAGTGCTACTTCAGGAATCTTTACCATCAGATCAACTTCCCTTTTTCAGGACTACCAACATGTCTACAACTTGCTTTGCTGATTTACAGTTTCAGTTAGGTGTTCGGTACCTTTTTTGTCACCAGGTAGGAGG--CTTAAAGATAAAT--TAAGCATGACAGATTAGGT-A--ACAT-AGACTGAC-TTTAGGACTTATGAAATGCTAGCATCA---TTGGGTTTTGTGTTTGGAA--ACTTTGTTGTAAATTGTTGCTCTTTCAGTTTCTTGTTCAC--------TTGTTTCC-CAGAACAAATTGTGCACAC-AAT--TAAAAGATGCAAT-TTCTATTTTCTTCAAGTGTTATGAT-CT-TT-AGTTTTGCACTTGACTAATGAATTTTTTGTTGTCCTAATATTGATCT--------TACCACACAATATCAGGGTGATTGCAAGCATGGAATTGTTATAAGGGATATGCGGTTAATTCATCCAGAAGATGTTCAAAATAAGTTTGCC---TACCCTCTATTGACGTTTCAGCCTCGTGTGCGTCATAGAAAATGTACCATCTGTGATATCTATCGTGCAAAGAAGATCAC--------TTATGATGACAAATGGGCTCCGGAAAACCCATCATTCTTTTGTGAGAATTGTTACTATCTCCTACACTACAATCAGGATGGAACTCTTATGTATGATGACTTCAGTGTCTATGATTA--CCATCACGAAT-AG-ACTGGGATA--TAGCATC--TTATATGTATAT-AAATTTTTTGTATAT--AT---------------ATTTTAGATGTTCAAAG--TA--AAGGT--CCAGATATC-CAGGGAA--ATAGGATCTATCTCCTCTTAATGGAGCAGTTTTGA-TTACATCCATGGTGCTTGCTGCAAGGCATTGAG--ATGGCCATTGATGATATTT
>CL6
-----------------------------------------------------------------------------------TTTGTTACTAACAGTACCCGATCCTTCCGACAGAATGTGTTCTACAATGATTTCAGGGATCCAATGGCTAGTGACTATAGCAGGCCAATCATCAACTGGTTCAATAATCAAAGAGGTGAGGCACTTGAAAAGTGGAAGGGCATAATAGCTGCTGGCTTTAAAAAGAAACAACGAGTGCTACTTCAGGAATCTTTACCATCAGATCAACTTCCCTTTTTCAGGACTACCAACATGTCTACAACTTGCTTTGCTGATTTACAGTTTCAGTTAGGTGTTCGGTACCTTTATTGTCACCAGGTAGGAGG--CTTAAAGATAAAT--TAAGCATGACAGATTAGGT-A--ACAT-AGACTGAC-TTTAGGACTTATGAAATGCTAGCATCA---TTGGGTTTTGTGTTTGGAA--ACTTTGTTGTAAATTGTTGCTCTTTCAGTTTCTTGTTCAC--------TTGTTTCC-CAGAACAAATTGTGTACAC-AAT--TAAAAGATGCAAT-TTCTATTTTCTTCAAGTGTTATGAT-CT-TT-AGTTTTGCACTTGACTAATGAATTTTTTGTTGCCCTAATATTGATCT--------TACCACACAATATCAGGGTGATTGCAAGCATGGAATTGTTATAAGGGATATGCGGTTAATTCATCCAGAAGATGTTCAAAATAAGTTTGCC---TACCCTCTATTGACGTTTCAGCCTCGTGTGCGTCATAGAAAATGTACCATCTGTGATATCTATCGTGCAAAGAAGATCAC--------TTATGATGACAAATGGGCTCCGGAAAACCCATCATTCTTTTGTGAGAATTGTTACTATCTCCTACACTACAATCAGGATGGAACTCTTATGTATGATGACTTCAGTGTCTATGATTA--CCATCACGAAT-AG-ACTGGGATA--TAGCATC--TTATATGTATAT-AAATTTTTTGTATAT--AT---------------ATTTTAGATGTTCAAAG--TC--AAGGT--CCAGATATC-CAGGGAA--ATAGGATCTCTCTCCTCTTAATGGAGCAGTTTTGA-TTACATCCATGGTGCTTGCTGCAAGGCATTGAG--ATGGCCATTGATGATATTT
>CM9
-----------------------------------------------------------------------------------TTTGCTACTAACAGTTCTTGATCCTTGGAACAGAATGTGTTCTACAATGATTTCAGGGATCCAATGGCTCGTGATTATAGCAAGCCAATCATCAATTGGTTCAACAATCAAAGAGGTGAAGCGCTTGAAAAGTGGAAAGCCATAGTAGCGGCTGGGTTTAAAAAGAAACAAAGAGTGTTGTTTCAAGAATCTTTGCCATCAGATCAAATTCCTTTCTTCAGGAGTACCAACATGTCTACAACTTGTTTTGCTGATTTACAGTTTCAGTTAGGTGTTCGGTACCTCTATTGTCACCAGGTATAATG--CTTCAAGATAAAC--TAAGCATGACAGTTTGGGT-A--ACAT-GGACTGAC-TTAATATTGGGCAAAATGCTAGCATCA---TTGGGT---------------TTTTTGTTGCAAATTGTT---TCTTCGGTTTCTTAATTGC--------TCAGGTTC---------------------TAT--TAAAAGATGCAAT-TTCAATTTTCTTC----GTTTGATG-CT-TT-AATTTTT-ACTGAATTTCTGGAATTTTCATTGGCCTGTGATTGTTGT--------TACGGTATG--ATCAGGGTGATTGTAAGCATGGAATTGTTATAAGGGATATGCGGTTAATTCATCCGGAAGATGTTCAAAATAAGTTTGCC---TACCCACTACTGACATTTCAGCCTCGTGTGCGTCATAGAAAATGTACCATCTGTGATATCTATCGTGCGAAGAAGATCAC--------TTATGATGACAAATGGGCTCCGGAAAACCCATCATTCTTTTGTGAGAATTGTTATTATCTTCTACACTACGATCGGGATGGAACTCTGATGTACGATGACTTCAGTGTTTTTGATTA--CCATCATGAAT-AA-ATTAGGATA--TAGCATC--CAGCATTTACTTTTTAA------------------------------------GATGGTTGAAG--TT--AAGGT--CAAGATTTC-TAAAGTA--TTATGATGTATCTCGTTTTAATGGAGCAGTTTTGG-TTATGGTCATGGTGCCTTTTGCAACGCACTGAT--ATTGCC-------------
>CO8
CCTTCAGGATATTTTCTTATCGAGGTAACT--GACATTTATAACCATTGCTACGTTCATTATGCATTAGT-----TTTATATTTTTGCTACTAACAGTTCTTGATACTTGGAACAGAATGTGTTCTACAATGATTTCAGGGATCCAATGGCTCGTGATTATAGCAAGCCAATCATCAATTGGTTCAACAATCAAAGAGGTGAAGCGCTTGAAAAGTGGAAAGCCATAGTAGCAGCTGGCTTTAAAAAGAAACAAAGAGTGTTGTTTCAAGAATCTTTGCCATCAGATCAAATTCCTTTCTTCAGGAGTACGAACATGTCTACAACTTGTTTTGCTGATTTACAGTTTCAGTTAGGTGTCCGGTACCTCTATTGTCACCAGGTATAATG--CTTCAAGATAAAC--TAAGCATGGCAGTTTGGGT-A--ACAT-GGACTGAC-GTAATATTGGGCAAAATGCTAGCATCA-----------------------------------------------------TATTTAATTGC--------TCAGATTC---------------------TAT--TAAAAGATGCAAT-TTCAATTTTCTTC----GTTTGATG-CT-TT-AATTTTT-ACTTAAGTTCTGGAATTTTCATTGGCCTGTGATTGTTGT--------TACGGTATG--ATCAGGGTGATTGTAAGCATGGAATTGTTATAAGGGATATGCGGTTAATTCATCCGGAAGATGTTCAAAATAAGTTTGCC---TACCCACTATTGACATTTCAGCCTCGTGTGCGACATAGAAAATGTACCATCTGTGATATCTATCGTGCGAAGAAGATCAC--------TTATGATGACAAATGGGCTCCGGAAAACCCATCATTCTTTTGTGAGAATTGTTATTATCTTCTACACTACGATCGGGATGGAACTCTGATGTACGATGACTTCAGTGTTTTTGATTA--CCATCATGAAT-AA-TTCAGGATA--TAGCATC--CAGCATTTACTTTTT---------------------------------------------------------------------------------------------------------------------------------------------------------------------------
>CP16
-CTTCAGGATATTTTCTTATTGAGGTAACT--GAGAAGTATAACCATTGTCATGTTCATAATCCATTAGT-----TCTATAATTTCGTTTCTAACAGTACCTTATCCTTCCAACAGAATGTGTTCTACAATGATTTCAGGGATCCAATGGCTCGCGACTATAGCAGGCCAATCATCAACTGGTTCAATAATCAAAGAGGTGAAGCAATTGAAAAGTGGAAAGCCATAGTAGCAGCTGGCTTTAAAAAGAAACAAAGAGTGTTGCTTCAGGAATCTTTGCCATCAGATCAACTTCCTTTCTTCAGGACTACCGATATGTCTACAACTTGTTTTGCCGATTTACAGTTTCAGTTAGGTGTTCGCTACCTTTACTGTCACCAGGTATGAGG--CTTAAAGATAAAT--TAAGCATGAAAGGTTAGGT-A--ACAT-AGGCTGAC-TTTAAGATTTAGGAAATGCTAGCATCA---TTGGGCTTT-TGTTTGGAA--GATTTGTTGTAAATTGTT--TCTTTCAGTTTCTTATTCGC--------TTTTTTTCCCAGAACAAATCTTACACAC-AAT--TAAAAGATGCAAT-TTCAATTTTCTTCTAGTGTTTTGTG-CT-TT-AATTTTG-ACTGAATTTCTGGAATTTTTATTGATCTATGATTGTTCT--------TACTGCACA--ATCAGGGTGATTGTAAGCATGGAATTGTTATAAGGGATATGCGGTTAATTCATCCAGAAGATGTTCAAAATAAGTTTGCC---TACCCTCTATTGACATTTCAGCCTCGTGTGCGTCATAGAAAATGTACCATCTGTGATATCTATCGAGCAAAGAAGATCAC--------TTACGATGACAAATGGGCTCCGGAAAACCCCTCATTCTTTTGTGAGAATTGTTACTATCTCCTACACTACAATCAGGATGGAACTCTTATGTACGATGACTTCAGTGTCTTTGATTA--CCATCATGAAT-AG-ACTGGGATA--TAGCATC--TTATATGTAATTAATTTTTTTTGTTT--------------GTA---TATTGTAGATGGTCGAAA--TC--GGTCA--AAATATCTA-TAAGGGA--ATACGATATATCTCCTTTTAATGGATCAGTTTTGA-TTACATCCAAGGCGCTTTTTGCAACGCATTGAG--ATAGCCATATATGATATTT
>CR44
--------------------------------------------------------------------------------------------------------------------------------------------------------------------------------------------------------------------------------------------------------------------------------------------------------------------------------------------------------------------------------------------------------------------------------------------------------------------------------------------------------------------------------------CAGTATGCTTGTCATTGTGCT--TGTTTTTTCAAGAGCA------------------TGCAGAATTCCAA-GCCTCGCCT-------TGCCAAGAT-AG-AT---------GTGCTTATTCAGGTTTCTTTGTTGTCACAAATTTGATGATTCTTTAAT----------TTCAGGGTGACTGTAAGCATGGAATTGTAATAAGAGACATGCGTTTAATTCATCCAGATGATGTTCAAAATAAAGCAGCC---TACCCTCTTTTAACATTTCAACCACGTATACGACATAGAAAATGCAGTATCTGTGATATCTATCGTGCAAAGAAGGTGAC--------CTACGATGATAAATGGGCTCCTACAAATCCTTCCTTCTTTTGTGAAAATTGTTACTACCTGCTACACTATTTTGATGATGGGACTCTCATGTATGATGACTTTAGTGTTTATGATTA--CTATCATGAGT-AG-GTCTTGATT--ATAGGTTTCTTTCATGTATTATATGTTCTA-ATATAA--AAA--------------ATTTTGGATAA------------AGGAT-------------------------------TTTCCTTCT-----------------------------------------------------------------------
>CT15
-CTTCAGGATATTTTCTTATTGAGGTAACT--GAGAAGTATAACCATTGTCATGTTCATAATCCATTAGT-----TCTATAATTTTGTTTCTAACAGTACCTTATCCTTCCAACAGAATGTGTTCTACAATGATTTCAGGGATCCAATGGCTCGCAACTATAGCAGGCCAATCATCAACTGGTTCAATAATCAAAGAGGTGAAGCACTTGAAAAGTGGAAAGCCATAGTAGCAGCTGGCTTTAAAAAGAAACAAAGAGTGTTGCTTCAGGAATCTTTGCCATCAGATCAACTTCCTTTCTTCAGGACTACCGACATGTCTACAACTTGTTTTGCTGATTTACAGTTTCAGTTAGGTGTTCGCTACCTTTACTGTCACCAGGTATGAGG--CTTAAAGATAAAT--TAAGCATGAAAGGTTAGGT-A--ACAT-AGGCTGAC-TTTAAGATTCAGGAAATGCTAGCATCA-----GGGCTTT-TGTTTGGAA--GATTTGTTGTAAATTGTTGCTCTTTCAGTTTCTTATT-----------TTGTTTTCCCAGAACAAATCTTACACAC-AAT--TGAAAGATGCAAT-TTCAATTTTCTTCTAGTGTTTTGTG-CT-TT-AATTTTG-ACTGAATTTCTGGAATTTTTATTGATCTATGATTGTTCT--------TACTGCGCA--ATCAGGGTGATTGTAAGCATGGAATTGTTATAAGGGATATGCGGTTAATTCATCCAGAAGATGTTCAAAATAAGTTTGCC---TACCCTCTATTGACATTTCAGCCTCGTGTGCGTCATAGAAAATGTACCATCTGTGATATCTATCGAGCAAAGAAGATCAC--------TTACGATGACAAATGGGCTCCGGAAAACCCATCATTCTTTTGTGAGAATTGTTACTATCTACTACACTACAATCAGGATGGAACTCTTATGTACGATGACTTCAGTGTCTTTGATTA--CCATCATGAAT-AG-ACTGGGATA--TAGCATC--TTATATGTAATTGAT---------------------------------TTGTAGAAGGTTGAAA--TC--GGTCA--CATTATCTA-TAAGGGA--ATACGATATATCTCCTTTTAATGGAGCAGTTTTGA-TTA-ATCCATGGTGCTTTTCTCAACGCATTGAG--ATAGCC-------------
>DA12
-----------------------------------------------------------------------------------TTTGCTACTAACAATTATTGATCTTTGGAACAGAATGTGTTCTACAATGATTTCAGGGATCCAATGGCTCACGATTATAGCAAGCCAATCATCAATTGGTTCAACAATCAAAGAGGTGAAGCACTTGACAAGTGGAAAGCCATAGTAGCTGCTGGCTTTAAAAAGAAACAAAGAGTGTTGTTTCAAGAATCTTTGCCATCAGATCAAATTCCTTTTTTCAGGAGTACCAACATGTCTACAACTTCTTTTGCTGATTTACAGTTTCAGTTAGGTGTTCGGTACCTCTATTGTCACCAGGTATGATG--CTTCAAGATAAAC--TAAGCATTACAGGTTGGAT-A--ACAT-GGACTGAA-TTTAATATTTGGGAAATGCTAGCATCA---TGGGTT---------------TCTTTGTTGTAAATTGCT---CCTTAAGTTTCTTAATTGC--------TTACATAC-------------------C-CAT--TAAAAGAAGCTAT-TTCAATTTTCTT----------------------------------------GAATTTTTATTAGCCTATGATTGTTGT--------TACTGCACG--ATCAGGGTGATTGTAAGCATGTAATTGTCATACGGGATATGCGGTTAATTCATCCAGAAGATGTTCAGAATAAGTTTGCC---TACCCACTATTGACATTTCAGCCTCGTGTGCGTCATAGAAAATGCACAATCTGTGATATCTATCGTGCGAAGAAGATTAC--------TTACGATGACAAATGGGCTCCGGAAAACCCATCATTCTTTTGTGAGAATTGTTACTATCTCCTACACTACAATCGGGATGGAACTCTTATGTACGATGACTTCAGTGTTTTTGATTA--CCATCACGAAT-AA-ATTGGGATA--TAGCATC--CTCCATTTACTTTTTTATATCT------------------------TAATTAAGATGGTCGAAG--TT--AAGGT--CAAGATTTC-TAAGGAA--TTACGATGTATCTCCTTATAATGGAGCAGTTTTGA-TTATAGTCATGGTGCCTTTTGCAACGCATTGAG--ATAGCC-------------
>DB53
CCTTCAGGATATTTTATGATCGAGGTAAATTAGAAGTTCTTGACAATTGATATGTTCATGGTTCATTAGC-----G------CTATATTTCTGACAATACATGATCCTTTCACCAGAATGTGTTCTACAATGATTTCAGGGATCCGGCTGCTATTGACTATAGTAGGCCAATCATCAGCTGGGTCCAAAACCAGAAAGATGAGGCACTTAAAAAATGGAAGGACATAATAGCTTCTGGATTCAAAAAGAAACAGCGAGCTTTGCTTCAGGATTCTTTGCCATCAGATCAACTTCCTCATCTCAAGGCTGCTGACATGTCTAAAACTTGCTTTGCTGATTTACAGTTTCGTTTGGGTGTTCGGTACCTTTACTGTCACCAGGTACGAGG--TCTA-AAATAAAT--TAAATATAGTGGAACGGGT-CAAATAT-AAACAGA--CCTAAGATTAGTAAGGAGCTAGAATCAC-TTGGAGTTTGTCGCTTAAAC--TTTCTGTTTTAAGTTCTCGCTCTCTCAGGGTTTTGCTCACTAGGTTTTTTGTCTCC-CATA-----------ACAC-AAT--TAGAAGATTCAAT-TTGTGTCTTCCTTAAATGCCTTGAT-GA-TT-TAGTATA-ATTTGACTT-TCTTTACTTTTATGTTCTGATATTGATCTGATA--------CTTTT--TTCAGGGTGATTGTAGACATGGAATTGTTATAAGGGATATGCGGTTAATCCATCCAGAAGATAATCAAAATAGGCTAGCC---TACCCTCTGTTAACATTTCAGCCCCGTGTGCGGCACAGAAAATGCACCATTTGTGATATCTATCGTGCAAAAAATTTCAC--------CTATGACGACAAATGGGCTCCAGCGAATCCATCATTTTTCTGTGAAAATTGTTACTATCTTCTGCACTACAATCATGATGGAACTCTTATGTATGATGGATTCAGGGTCCATGATTA--TTACCATGAGT-AG-CTTTTGGTT--ATAGATT--TAACATATATAT-CATGTTTGTATGTCA-----TTA----------------------------------AAGGT--AGAAAT----CGAAGCA--AGAAGTTACATATCTCCTTGGTAGGG-AGTCTTGA-ATGCATCCATGTTACATTCTACATGGAATTGTT--ATAGCCACTCGTCATACCT
>DC1
-CTTCAGGATATTTTATGATCGAGGTAAATTAGAAGTTCTTGACAATTGATATGTTCATGGTTCATTAGT-----GC-----TATAATTTCTGACAATACATGATCCTTTCACCAGAATGTGTTCTACAATGATTTCAGGGATCCGGCTGCTATCGACTATAGTAGGCCAATCATCAGCTGGGTCCAAAACCCGAAAGATGAGGCACTTAAAAAATGGAAGGACATAATAGCTTCTGGATTCAAAAAGAAACAGCGAGCTTTGCTTCAGGATTCTTTGCCATCAGATCAACTTCCTCGTCTCAAGGCTGCTGACATGTCTAAAACTTGCTTTGCTGATTTACAGTTTCGTTTGGGTGTTCGGTACCTTTACTGTCACCAGGTACGAGG--TCTA-AAATAAAT--TAAATATAATGGAACGGGT-CAAATAT-AAACAGA--CCTAAGATTAGGAAGGAGCTAGAATCAC-TTGGAGTTTGTCGCTTAAAC--TTTCTGTTTTAAGTTCTTGCTCTCTCAGGGTTTTACTCACTAGGTTTTTTGTCTCC-CATA-----------ACAC-AAT--TGGAAGATTCAAT-TTGTGTCTTCCTTAAATGCCTTGAT-GA-TT-TAGTATA-ATTTGACTT-TCTTTACTTTTATGTTCTGATATTGATCTGATA--------CGTTT--TTCAGGGTGATTGTAAACATGGAATTGTTGTAAGGGATATGCGGTTAATCCATCCAGAAGATAATCAAAATAGGCTAGCC---TACCCTCTGTTAACATTTCAGCCCCGTGTGCGGCACAGAAAATGCACCATTTGTGATATCTATCGTGCCAAAAATTTCAC--------CTATGACGACAAATGGGCTCCAGCAAATCCATCATTTTTCTGTGAAAATTGTTACTATCTTCTGCACTACAATCATGATGGAACTCTTATGTATGATGGATTCAGGGTCCATGATTA--TTACCATGAGT-AG-CTTTTGGTT--ATAGATT--TAACATATATAT-CATGTTTGTATGTCA-----TTA----------------------------------AAGGT--AGAAAT----CGAAGCA--AGAAGTTCCATATCTCCTTGGTAGGG-AGTCTTGA-ATGCATCCATGTTACATTCTACATGGAATTGTT--ATAGCCACTGGTCATACCC
>DD1
----------------------------------------------------------------------------------TTTCATTGCTGACGATACATGATCCTTTCACCAGAATGTGTTCTACAATGATTTCAGGGATCCGGCTGCTATCGACTATAGCAGGCCAATCATCAGCTGGGTCCAAAACCAAAAAGATGAGGCTCTTAAAAAATGGAAGGACATAATAGCTGCTGGGTTCAAAAAGAAACAGCGAGCTTTGTTTCAGGATTCTTTGCCATCAGATCATCTTCCTCATCTCAAGGCTGCTGACATGTCTAAAACTTGCTTTGCCGGTTTACAGTTTCGTTTGGGTGTTCGGTACCTTTATTGTCACCAGGTACGAGG--CCTA-AAATAAAT--TAAATATAATGGAACGGGT-C--ATTT-AAACAGA--CTTAAGACTAGGAAGGAGCTAGAACCAC-TTGGAGTTTGTTGCTTAAAC--TTTCTGTTTTAAGTTCTTGCTCTCTCAGGGTTTTGCTCGCTAGGTTTTTTGTTTCC-CATAACA--------ATAC-AAT--TATAAGATTCAAT-TTCTGTCTTCCTTAAATGCCTTGAT-GA-TC-GAGTATA-ATTTGACTTTTCTTTACTTTGATGTGCTGATATTGATCTGAT----ATGC--TTTT--TTCAGGGTGATTGTAAACATGGAATTGTTATAAGAGATATGCGGTTAGTCCATCCAGAAGATAATCAAAATAGGCTAGCC---TACCCTCTATTAACATTTCAACCCCGTGTGCGGCACAGAAAATGCACCATTTGTGATATCTATCGTGCAAAAAATTTCAC--------CTATGACAACAAATGGGCTCCAGCGAATCCATCCTTTTTCTGTGAAAATTGTTACTACCTTTTGCACTACAATCATGATGGAACTCTGATGTATGATGGATTCAGGGTCCACGATTA--TTACCATGAGT-AG-CTTTTGGTT--ATAGATT--TAACATATATGT-CATTGTTACATGTA-------------------TTTTTGGGATGATCGAAG--TT--AAGGT--AGATTT----CCAAGAA--AGAAGTTCCATATCTCCTTGATAGGG-AGTCTTGA-ATGCATCCATGTTACGTTCTACATGGTATTGTT--ATAG---------------
>DIM50
----------------------------------------------------------------------------------TTTCATTGCTGACAATACATGATCCTTTCACCAGAATGTGTTCTACAATGATTTCAGGGATCCGGCTGCTATCGACTATAGCAGGCCAATCATCAGCTGGGTCCAAAACCAAAAAGATGAGGCTCTTAAAAAATGGAAGGACATAATAGCTGCTGGGTTCAAAAAGAAACAGCGAGCTTTGTTTCAGGATTCTTTGCCATCAGATCATCTTCCTCATCTCAAGGCTGCTGACATGTCTAAAACTTGCTTTGCTGATTTACAGTTTCGTTTGGGTGTTCGGTACCTTTATTGTCACCAGGTACGAGG--CCTA-AAGTAAAT--TAAATATAATGGAACGGGT-C--ATTT-AAACAGA--CTCAAGACTAGGAAGGAGCTAGAACCAC---GGAGTTTGTTGCTTAAAC--TTTCTGTTTTAAGTTCTTGCTCTCTCAGGGTTTTGCTCGCTAGGTTTTTTGTTTCC-CATAACA--------ATAC-AAT--TATAAGATTCAAT-TTTTGTCTTCCTTAAATACCTAGTT----TT-GAAC----ATTTGACTTTTCTTTACTTTGATGTGCTGATATTGATCTGAT----ATAC--TTTT--TTCAGGGTGATTGTAAACATGGAATTGTTATAAGAGATATGCGGTTAGTCCATCCAGAAGATAATCAAAATAGGCTAGCC---TACCCTCTATTAACATTTCAACCCCGTGTGCGGCACAGAAAATGCACCATTTGTGATATCTATCGCGCAAAAAATTTCAC--------CTATGACGACAAATGGGCTCCAGCGAATCCATCCTTTTTCTGTGAAAATTGTTACTATCTTCTGCACTACAATCATGATGGAACTCTTATGTATGATGGATTCAGGGTCCACGATTA--TTACCATGAGT-AG-CTTTTGGTC--ATAGATT--TAACATATATGT-CA---------------------------------TTTGGGATGATCGAAG--TT--AAGGT--AGATTT----CCAAGAA--AGAAGTTCCATATCTCCTTGATAGGG-AGTCTTGA-ATGCATCCATGTTACATTATACATGGTATTGTT--ATAGCCACTGGACATACCT
>EN45
-----------------------------------------------------------------------------------------------------------------------------------------------------------------------------------------------------------------------------------------------------------------------------------------------------------------------------------------------------------------------------------------------------------------------------------------------------------------------AAATTCTAGCATCAC--------------------------------------------CTCCTATGCTTTTGTTAACTG----------------------------------------------------------------------------------------------CCAAGATTTGTGGTTTCTTTGCTGTTGCAAGTTTGACCATTCTTTA------------ATCAGGGTGACTGCAAGCATGGAATTGTCATAAGAGACATGCGGTTAATTCATCCAAATGATGTTCAAAATAAAGCAGCC---TACCCTCTGTTAACATTTCAACCGCGTATACGACATAGAAAATGCACTATCTGTGATATCTATCGTGCAAAGAAGGTGAC--------CTATGATGATAAATGGGCTCCTACGAATCCTTCCTTCTTTTGTGAAAACTGTTATTATCTGCTACACTATTTTGAGGATGGGACTCTCATGTATGATGACTTTAGGGTTTATGATTA--CTATCATGAGT-AG-ATCTTGATT--ATATGTTTGTTTCATGTATTATAAATTTTATGT------------------------------------------------------------------------------------------------------------------------------------------------------------------
>FC13
-----------------------------------------------------------------------------------TTTGCTACTAACAGTTATTGATCCTTGGAACAGAATGTGTTCTACAATGATTTCAGGGATCCAATGGCTCGTGATTATAGCAAGCCAATCATCAATTGGTTCAACAATCAAAGAGGTGAAGCACTTGACAAGTGGAAAGCCATAGTAGCTGCTGGCTTTAAAAAGAAACAAAGAGTGTTGTTTCAAGAATCTTTGCCATCAGATCAAATTCCTTTCTTCAGGAGTACCAACATGTCTACAACTTGTTTTGCTGATTTACAGTTTCAGTTAGGTGTTCGGTACCTCTATTGTCACCAGGTATGATG--CTTCAAGATAAAC--TAAGCATTACAGGTTGGGT-A--ACAT-GGACTGAA-TTTAATATTTGGGAAATGCTAGCATCA---TGGGTT---------------TCTTTGTTGTAAATTGTT---CCTTAAGTTTCTTAATTGC--------TTACATAC-------------------C-CAT--TAAAAGATGCTAT-TTCAATTTTCTT----------------------------------------GAATTTTTATTGGCCTATGATTGTTGT--------TACTGCACG--ATCAGGGTGATTGTAAGCATGTAATTGTCATACGGGATATGCGGTTAATTCATCCAGAAGATGTTCAGAATAAGTTTGCC---TACCCACTATTGACATTTCAGCCTCGTGTGCGTCATAGAAAATGTACAATCTGTGATATCTATCGTGCGAAGAAGATCAC--------TTACGATGACAAATGGGCTCCGGAAAACCCATCATTCTTTTGTGAGAATTGTTACTATCTCCTACACTACAATCGGGATGGAACTCTTATGTACGATGACTTCAGCGTTTTTGATTA--CCATCACGAAT-AA-ATTGGGATA--TAGCATC--CTCCATTTACTTTTTTATATCT------------------------TAATTAAGATGGTCGAAG--TT--AAGGT--CAAGATTTC-TAAGGAA--TTACGATGTATCTCCTTTTAATGGAGCAGTTTTGA-TTATAGTCATAATGCCTTTTGCAACGCATTGAA--ATAGCCTTTTG--------
>FTS1
---------------------------------------------------------------------------------------TTTCTGACAATACATGGTCCTTTCACCAGAATGTGTTCTACAATGATTTCAGGGATCCGGCTGCTATCGACTATAGTAGGCCAATCATCAGCTGGGTCCAAAACCAGAAAGATGAGGCACTTAAAAAATGGAAGGACATAATAGCTTCTGGATTCAAAAAGAAACAGCGAGCTTTGCTTCAGGATTCTTTGCCATCAGATCAACTTCCTCATCTCAAGGCTGCTGACATGTCTAAAACTTGCTTTGCTGATTTACAGTTTCGTTTGGGTGTTCGGTACCTTTATTGTCACCAGGTACGAGG--TCTA-AAATAAAT--TAAATATAATGGAACGGGT-CAAATAT-AAACAGA--CTTAAGATTAGTAAGGAGCTAGAATCAC-TTGGAGTTTGTTGCTTAAAC--TTTCTGTTTTAAGTTCTTGCTCTCTCAGGGTTTTGCTCACTAGGTTTTTTGTTTCC-CATAAGA--------ATGC-AAT--TATAAGATTCAAT-TTGTGTCTTCCTTAAATGCCTTGAT-GA-TT-GAGTATA-ATTTGACTT-TCTTTACTTTTATGTTCTGATATTGATCTGATA--------CTTTT--TTCAGGGTGATTGTAAACATGGAATTGTTATAAGGGATATGCGGTTAATCCATCCAGAAGATAATCAAAATAGGCTAGCC---TACCCTCTGTTAACATTTCAGCCCCGTGTGAGGCACAGAAAATGCACCATTTGTGATATCTATCGTGCAAAAAATTTCAC--------CTATGACGACAAATGGGCTCCAGCGAATCCATCATTTTTCTGTGAAAATTGTTACTATCTTCTGCACTACAATCATGATGGAACTCTTATGTATGATGGATTCAGGGTCCATGATTA--TTACCATGAGT-AG-CTTTTGGTT--ATAGATT--TAACGTATATAT-CATGTTTGTATGTCA-----TTA----------------------------------AAGGT--AGAAAT----CGAAGCA--AGAAGTTCCATAGCTCCTTGATAGGG-AGTCTTGA-ATGCATCCATGTTACATTCTACATGGAATTGTT--ATAGCCTTGGGACATACCT
>FTS2
------------------------------------------------------------------------------------------------------------------------------------------------------------------------------------------------------------------AAAAATGGAAGGACATAATAGCTTCTGGATTCAAAAAGAAACAGCGAGCTTTGCTTCAGGATTCTTTGCCATCAGATCAACTTCCTCATCTCAAGGCTGCTGACATGTCTAAAACTTGCTTTGCTGATTTACAGTTTCGTTTGGGTGTTCGGTACCTTTATTGTCACCAAGTACGAGG--TCTA-AAATAAAT--TAAATATAATGGAACGGGT-CAAATAT-AAACAGA--CTTAAGATTAGTAAGGAGCTAGAATCAC-TTGGAGTTTGTTGCTTAAAC--TTTCTGTTTTAAGTTCTTGCTCTCTCAGGGTTTTGCTCACTAGGTTTTTTGTTTCC-CATAAGA--------ATGC-AAT--TATAAGATTCAAT-TTGTGTCTTCCTTAAATGCCTTGAT-GA-TT-GAGTATA-ATTTGACTT-TCTTTACTTTTATGTTCTGATATTGATCTGATA--------CTTTT--TTCAGGGTGATTGTAAACATGGAATTGTTATAAGGGATATGCGGTTAATCCATCCAGAAGATAATCAAAATAGGCTAGCC---TACCCTCTGTTAACATTTCAGCCCCGTGTGAGGCACAGAAAAT-------------------------------------------------------------------------------------------------------------------------------------------------------------------------------------------------------------------------------------------------------------------------------------------------------------------------------------------------------------------------------------------------
>GG1
--------------------------------------------------------------------------------------------------------------------------TTCTATTATGAGAAGGAGAAGCCTCTCTCTA--AGTTACAACATTCCCAAAATTGATTAA------------------------------------------------------GGGTTCTAGAACAAATA--------------------------------------------------------------------------------------------TACAATTGCATATATGCTACAATCCATATAAACACAGGAAAGGA-CCTCTAATCAAAG--TATTCATGATAATAATCAT-A-----------------------------------------------------------------------CACTGTAAAATCATCATACATGAGAGTCCCATCCTCAAAA-------------TAGTGTAGCAGGTAGTAAC-AATTGAAGAAGGATGGAT-TT---------------------GT-------AGGGGCCCATTTATCGTCATAAGTCACCTTCTTGGCACGATAGATGTCAC--AGATGGTGCATT-TTCTATGACGGACACGGGGTTGAAATGTTAACAGAGGGTA---GGCTGCTTTATTCTGAACATCTTCTGGATGAATCAACCGCATGTCTCTTATGACAATTCCATGTGTACAGTCACCCTGGAAAGACCA-----------------CATTCAAGCAGAATCAAAACTGGGATAACAACGAAATGAGAACTC------------------------AAAACTTCTATAGCCTTAAGCTGAGCCACC----TTAAGACCTTAAGAAAACAGAACTTGGGGCTGATAATTATGCCAGCCCAAATAACTTTTCTAAT----------------------------------------------------------CTCTGGAAAGGGAAAATG-CTGGAGAAGTGGAGAAGCCATATGGGAAA--AGGAAAGAGACTTTGATTTAAGAAAAAGGGCAACAGAGACAACTTCCGCATATTTAA---------------------------------
>HB41
----------------------------------------------------------------------------------TTTCCTTGCTGACAATACATGATCCTTTCACCAGAATGTGTTCTACAATGATTTCAGAGATCCCGCTGCTATCAACTATAGTAGGCCAATCATCGATTGGATCCAAAACCAAAAAGACGAGGCACTTGAAAAATGGAAGGCCATAATAGCTGCTGGGCTCAAAAAGAAACAGCGAACTTTGCTTCAGGATTCTTTACCATCAGATCAACTTCCTTATCTCAAGGTTGCTGACATGTCTACGACTTGCTTTGCTGATTTACGGTTTCGTTTGGGTGTTCGGTACCTTTATTGTCACCAGGTACGGGG--TTTA-AAATAAAT--AAAATATAATGGACTGGGT-C--ATAT-AAACGGG--CTTAAGATTTGGAAGGAGCTAGAATAAC--TGGGGTTTGTTGCTTAATC--TTTTTATTTTAAGTTCGTG-TATTTCAGGTTTTTTTTCACTGGGTTTTCTGTTTCC-CAGAATAGATTGTGTATAC-AAT--TAGAAGATTCAAT-TTCTGTCTTCCTTAAATGCCTTGAT-GA-TT-GATTGCA-ATTTGACTTCTCTTTATTTTGATATGCTGATATTTATCTGAT----ATAT-ACCTT--TTCAGGGTGATTGTAAACATGGAATTGTTATAAGGGATATGCGGTTAATTCATCCAGAAGATAATCAAAATAAGCTAGCA---TACCCTCTGTTAACATTTCAACCCCGTGTGCGGCACAGAAAATGCACTATTTGTGATATCTATCGTGCAAAAAAGATAAC--------TTATGATGACAAATGGGCTCCAGCGAATCCATCCTTTTTCTGTGAAAATTGTTACTATCTTCTGCACTACAATCAGGATGGAATTCTTATGTATGATGGATTCAGGGTCTATGATTA--TTACCACGAGT-AG-CTTTTGGTT--ACAGATT--TTACATATATGT-GATGTTTGTATATCA-----TTGGGATATG---TTTTTGAGATGATCGAAG--TT--AAGGT--AGATAT----TCAGGAA--AGAAGTTCCATATTCCCTTGATAGGT-ATTTTGAT-------------------------------------------------------
>JO20
----------------------------------------------------------------------------------TTTTCTTACTAACAATACCTTATCCTTCCAACAGAATGTGTTCTACAATGATTTCAGGGACCCCATGGCTAATGACTATAGCAGGCCAATCATCAACTGGTTCAATAATGAAAGACGTGAAGCACTTGAAAAGTGGAAAGCCATAGTAGCAGCTGGCTTTAAAAAGAAACAAAGAGTGTTGCTTCAGGAATCTTTGCCATCAGATCAACTTCCTTTCTTCAGGTCTACCGACATGTCTACAACTTGTTTTGCTGATTTACAGTTTCAGCTAGGTGTTCGGTACCTTTACTGTCACCAGGTATGAGA--CTTAATGATAAAC--TAGGCATGAAAGATTAGGT-A--GCAA-AGTCCGAC-TTTAAGCTTTAGGAAATGCTAGCATCAC--TTGGGCTTT-TGTTTGGAA--CATTCGTTGTTAATTGATGCTCTT----TATCTTATTCGC--------TTGTTTCC---------------------ACG--GAACAAATCTCAA-TTTAATTTTCTTCTAGTATTTTGTT-TT-TTCAGTTTTG-ACTGAGTTTCTAGAATTTTTATTGACGTATGATTATTCT--------TACTGCACA--ATCAGGGTGACTGTAAGCATGGAATTGTTATAAGGGATATGCGGTTAATTCATCCAGAGGATGTTCAAAATAAATTTGCC---TACCCTCTACTGACATTTCAGCCTCGTGTGCGTCATAGAAAATGTACCATCTGTGATATCTATCGTGCAAAGAAGATCAC--------TTACGATGACAAATGGGCTCCTGAAAACCCATCATTCTTTTGTGAGAATTGTTACTATCTCCTACACTACAATCAGGATGGAACTATCATTTACGATGACTTCAGTGTCTTTGACTA--CCATCATGAAT-AG-ACTGGGATC--TAGCATC--TTATATGTACTTCACTGTTTTT---------------TGTGTA---TATTATAGATGGTTGGAA--TC--GGTCA--AAAATATCT-TAAGGGGATATATGGTATATTTCCTTTTAATGGAGCAGTTTTGA-TTATATCCATGGGGCTTTATGCGACGCATCCAGCGATAG---------------
>JU21
CTTACAGT-----------------------CCTGAGAGATAAGTTATATTGCTTAACGGATCAGTTGATGCTTGCCTTCTGTTTTCTTACTAACAATACCTTATCCTTCCAACAGAATGTGTTCTACAATGATTTCAGGGACCCCATGGCTAATGACTATAGCAGGCCAATCATCAACTGGTTCAATTATGAAAGACGTGAAGCACTTGAAAAGTGGAAAGCCATAGTAGCAGCTGGCTTTAAAAAGAAACAAAGAGTGTTGCTTCAGGAATCTTTGCCATCAGATCAACTTCCTTTCTTCAGGTCTACCGACATGTCTACAACTTGTTTTGCTGATTTACAATTTCAGCTAGGTGTTCGGTACCTTTACTGTCACCAGGTATGAGA--CTTAATGATAAAC--TAGGCATGAAAGATTAGGT-A--GCAA-AGTCCGAC-TTTAAGCTTTAGGAAATGCTAGCATCAC--TTGGGCTTT-TGTTTGGAA--GATTCGTTGTTAATTGATGCTCTT----TATCTTATTCGC--------TTGTTTCC---------------------ACG--GAACAAATCTCAA-TTTAATTTTCTTGTAGTATTTTGTT-TT-TTCAGTTTTG-ACTGAGTTTCTGGAATTTTTATTGACGTATGATTATTCT--------TACTGCACA--ATCAGGGTGACTGTAAGCATGGAATTGTTATAAGGGATATGCGGTTAATTCATCCAGAGGATGTTCAAAATAAATTTGCC---TACCCTCTACTGACATTTCAGCCTCGTGTGCGTCATAGAAAATGCACCATCTGTGATATCTATCGTGCAAAGAAGATCAC--------TTACGATGACAAATGGGCTCCTGAAAACCCATCATTCTTTTGTGAGAATTGTTACTATCTCCTACACTACAATCAGGATGGAACTATCATGTACGATGACTTCAGTGTCTTTGACTA--CCATCATGAAT-AG-ACTGGGATA--TAGCATC--TTATATGTACTTCACTGTTTTT---------------TGTGTA---TATTATAGATGGTTGGAA--TC--GGTCA--AAAATATCT-CAAGGGGATATATGGTATATTTCGTTTTGATGGAGCAGTTTTGA-TTATATCCATG-------------------------------------------
>KE1
----------------------------------------------------------------------------------TTTTCTTACTAACCTTACCTGATGCTTTGACCAGAATGTATTCTACAATGATTTAAGGGATCGCTTTGCTATTGATTACAGCAGGCCAATCATTGACTGGGTCAATTACAATAAAGATGAGGCACTTGAAAAATGGAAGGCCATTGTAGCTGCTGGTTTCAAGAAGAATCAGCGGGCATTGCTCCAGGGTTCTTTACCATCTGATCGACTTCCCTTCTTCAGGGCTGCTAACATGGCTTCAACTTGCTTTGCTGATTTACACTTTCGGTTGGGTGTTCGGTACCTTTATTGTCACCAGGTATGAGG--TCTAATTGTGAAC--TTAAAAATATGTGTTTGAT-A--ATAT-TG------------------GGAATTGCCTGCA------------------CTTGCAA--CCTTTGCTGTAAATCAGTGCTATTCTAGATTCCTGTTCACTCAGTC--TGAACTTC-CAGAATTAATTTTGCAAGA-AAT--TATAAGACTCCAT-TCCTGATTCCTTCAAGCTTCAAGAT-GG-TT-AAGCATA-ATTTGCCTGCTGGATTCTCCATTGCTCTACAGTTGATTCCTATTTCATGT-GATCT--TTCAGGGTGATTGTAAACATAGCATTGTGATAAGGGATATGCGATTAATTCATCCTGAAGATGTTCAAAACAAAGCAGCC---TACCCTCTATTAACATTTCAACCACGTGTCCGACATAGAAAATGCAGCATCTGTGATATCTATCGTGCAAAGAAGGTCAC--------CTATGATGATAAATGGGCTCCAACAAATCCATCCTTCTTCTGTGAAAATTGCTACTATCTGCTACATTACTCTCAGAATGGAACTCTCATGTATGATGACTTCAGGGTCTACGACTA--CTATCATGAAT-AG-GACTTGGTT--ATCTATTC-TGATATGTATTATA-------TATATTA--GCATATTTA-----------TTAGATAATCTAGC--TA--AAGGT--AGATAA----TTGCAAAG-AGGGATCCCTGCATATCTTAATGGAGGAGGCTTCATTAACATGCTTGTTCTACGCTACAAGACATCGTA-GG------------------
>LF2
--------------------------------------------------------------------------------------------------------------------------------------------------------------------------------------------------------------------------------------------------------------------------------------------------------------------------------------------------------------------------------------------------------------------------------------------------------------------------------------------------------------------------------------------------------------------------------------------------------------------TTCCTTAAATGCCTTGAT-GA-TT-GAGTGCA-A------TAGTTTGAACTTTGA-----CGATATGTATCTGAT----ATAC-ACTTT--TTCAGGGTGATTGTAAACATGGAATTGTTATAAGGGATATGCGGTTAATTCATCCAGAAGATAATCAAAATAAGCTAGCG---TACCCTCTATTAACATTTCAACCTCGTGTGCGGCACAGAAAATGCACCATTTGTGATATCTATCGGGCAAAAAAGATCAC--------TTATGATGACAAATGGGCTCCAGCGAATCCATCCTTCTTCTGTGAAAATTGTTACTATCTTCTGCACTACAACGAGGATGGAGCTCTTATGTACGATGGATTCAGGGTCTATGATTA--TTACCACGAGT-AG-CTTTTTGTT--ATAGATT--TGACATGTATGT-CAAGTTTGTCTATCA-----TTAGTACATG---TTTTTGAGATGATAGAAG--TT--AAGGT--AGATAT----CCAGGAA--AGAAGTTCCATA------------------------------------------------------------------------------
>MC0
----------------------------------------------------------------------------------TTTCCTTGCTGACAATGCATGATCCTTTCACCAGAACGTGTTCTACAATGATTTCAGGGATCCTGCTGCTATCGACTATAGTTGGCCAATCATCAACTGGGTCCAAAGTCAAAAAGACGAGGCACTTGAAAAATGGAAGGCCATAATAGCTGCTGGGTTCAAAAAGAGCCAGCGAGCATTGCTTCAGGATTCTTTGCCATCAGATCAACTTCCTCACCTCAGAGCTGCTGACATGTCTAGAACTTGCTTTGCTGATTTACAGTTTCGTTTGGGTGTTCGGTATCTTTATTGTCACCAGGTATGAGG--TTTA-AAATAAATTATAAATATAATGGAATGGGT-C--TTAT-AAACAGA--CTTAAGACTAGGAAGGAGCCAGAAGCAC-TTGGGTTTTGTTGCTTAAAC--TCTTTGTTTTAAGATCATGCTCTTTTTGGTATTTGCTCGCAGAGTTTTCTGTTTCC-CAGAACAGAATGTGTATAC-AAT--TAGAAGACTCAAT-TTCTGTCTTCCTTAAATG-CGTGAC-GA-TT-AAGTGT--ATTTGACTTCTCTTGACTTTGATATGCTGATATTGATCTGAT----CTAC-ACTTT--TTCAGGGTGATTGTCAACATGGAATTGTTATAAGGGATATGCGGTTAATTCATCCAGAAGATAATCAAAATAAGCTAGCC---TACCCTCTATTAACATTTCAACCCCGTGTGCGGCACAGAAAATGCACAATCTGTGATATCTATCGTGCAAAAAAGATCAC--------TTATGATGACAAATGGGCTCCAGCAAATCCATCCTTTTTCTGTGAAAATTGTTACTATCTTCTGCACTACAATCAGGATGGAGTTCTTATGTATGATGGATTCAGGGTCTATGATTA--TTACCATGAGT-AG-CTTTTGTTT--ATAGATTC-TCACATCTATGT-CACATTTGTATATCT-----GTAGTATATG---TTTTTGAGATGATCAAAG--TC--AAGCT--AGATAT----CCAGGAA--AGAAGTTCCATTTCCCCTTGATAGGG-AGTCTTGA-ATGCATTCATCTTACATTCTACAAGATACCGTT--ATAGCCACTGG--------
>MT0
----------------------------------------------------------------------------------TTTCCTTGCTGACAATACATGATCCTTTCACCAGAATGTGTTCTACAATGATTTCAGGGATCCTGCTGCTATCAACTATAGTAGGCCAATCATCAGCTGGGTCCAAAACCAAAACGACGAGGCACTTGAGAAATGGAAGGCCATAATAGCTGCTGGGTTCAAAAAGAAGCAGCGAGCTTTGCTTCAGGATTCTTTGCCATCGGATCGACTTCCTCATCTTAAGGCTGCTGACATGTCTAAAACATGCTTTGCTGATTTGCAGTTTCGTTTGGGTGTGCGGTATCTTTATTGTCATCAGGTACGAGG--TCTA-AAATAAAT--TAAATATAATGGAACAGGT-C--ACAT-AAACAGA--TTTAAGATTATGAAGGAGCTAGAATCAC-TTGGGGTTTGTTGCTTAAAC--TTTTTGTTTCAAGTTCTTGCTCTCTCAGATTTTTGCCTACTAGGTTTTTTGTTTCC-CAGAACA----GCCTAAAC-AAT--TATAAGATTCAAT-TTCTGTCTTCCCTAAATGCCTTGGT-GA-GT-GAGTGTT-ATTTGACTTCTCTTTACTTTGATGTGCTGATAGTGATCTGAT----ATTC-TTTTT--TTCAGGGTGATTGTAAACATGGAATTGTTATAAGGGATATGCGGTTAATCCATCCAGAAGATAATCAAAATAAGCTAGCC---TACCCTTTATTAACATTTCAACCCCGTGTGCGGCACAGAAAATGCACCATTTGTGATATCTATCGTGCAAAAAAGATCAC--------TTATGATGACAAATGGGCTCCAGCTAACCCATCCTTTTTCTGTGAAAATTGTTACTATCTTCTGCACTACAATCAGGATGGAACTCTTATGTATGATGGATTCCGGGTCTATGATTA--TTACCATGAGT-AG-CTTTTGGTT--ATAGATG--TAACATACATGT-CATGTTTGTATGTCA-----TTATTACATG---TTTTTGAGATGAGCGAAG--TT--AAGGT--AGATAT----CCAGGAA--AGAAGTTCCATATCCCCTTGATAGGG-AGTCTTGA-ATGCATCCATTTTACATTGTACATGGTACCGTT--GTAGCCACTGG--------
>NN48
----------------------------------------------------------------------------------TTTCCTTTCTGACAATACATGATGCTTTCACCAGAATGTGTTCTACAATGATTTCAGGGATCCGGCTGCTATCAACTATAGTAGGCCAATTATCAACTGGGTCCAAAACCAAAAAGACGAGGCACTTGAAAAATGGAAGGCCATAATAGCTGCTGGGTTCAAAAAGAAACAGAGAGCTTTGCTTCAGGATTCTTTGCCATCAGATCAACTTCCTCATTTCAAGGCTGCTGACATGTCTAAAACTTGCTTTGCTGATTTACAGTTTCGTTTGGGTGTTCGGTACCTTTATTGTCACCAGGTACGAGG--TCTA-AAATAAAT--TAAATATAATGGAACGGG------TAT-AAACAGA--CTTAAGATTAGGAAGGAGCTAGAATCAC-TTGGGGTTTGTTGCTTAAAC--TTTCTG-TTAAAGTTCTTGCTCTCTCAGAT--------ACTAGGTTCTTTGTTTCC-CATAACA----GTCTATAC-AAT--TATAAGATTCAAT-TTCTGTCTTCCTTAAATGCCTTAAT-GA-TT-GAGTGTA-ATTTGATTTCTCTTTACTTTGATGTGCTGATATTGATCTGAC----ATAC--TTTT--TTCAGGGTGATTGTAAACATGGAATTGTTATAAGGGACATGCGGTTAATCCATCCAGAAGATAATCAAAATAAGCTAGCC---TACCCCCTATTAACATTTCAACCCCGTGTGCGGCACAGAAAATGCACCATTTGTGATATCTATCGCGCAAAAAAGATCAC--------TTATGATGACAAATGGGCTCCAGCGAATCCATCCTTTTTCTGTGAAAATTGCTACTATCTTCTGCACTACAATCAGGATGGAGCTCTCATGTATGATGGATTCAGGGTCTATGATTA--TTACCATGAGT-AG-CTTTTGGTT--GTAGATT--TAACATATATGT-CATGTTTGTATGTCA-----TTATTACATG---TTTTTGAGATGATCAAAG--TT--AAGGT--AGATAT----CCAAGGA--AGAAGTTCCATATCTCCTTGATAGGG-AGTCTTGA-ATGCATCCATGTTACATTCTACTTGGTATTGTT--GTAGCCACTGG--------
>PA42
CCTTCTGGATATTTTATGATCGAGGTAAATTAGAAGTTTTTGAGAATCCATATGTTCATGTTTCATTAGA------------TTTCCTTGCTGACAATACATGATCCTTTCACCAGAATGTCTTCTACAATGATTTCAGGGATCCCGCTGCTATCAACTATAGTAGGCCAATCATCAACTGGGTCCAAAACCAAAAAGATGAGGCACTTGAAAAATGGAAGGCCATAATAGCTGTTGGGTTCAAAAAGAAACAGCGAACTTTGCTTCAGGATTCTTTGCCATCAGACCAACTTCCTCATTTCAAGGCTGCTGACATGTCTGTAACTTGCTTCGCTGATTTGCAGTTTCGTTTGGGTGTTCGGTACCTTTATTGCCACCAGGTACAAGG--TTTG-AAATAAAT--TAAATATAATGGACTAGGT-C--ATAT-AAAAAGACTTTTAAGACTAGGAAAGAGCTAGAATCGC-TTGGGGTTTGTTGCTTAAAC--CTTTTGTTTTAAGTTCTTGCTCTTTCAGGTTTTTGTTGACTGGGTTTTCTGTTTCA-CAGGACATATTGTACATAC-AAT--TAGAAGATTCAAT-TTCTGTCTTCCTTAAATGCCTTGAT-GATTT-GAGTGTA-ATTCGACTTCTCTTTACTTTGATGTGCTGATATTTAACTGAT---AATAC-ACTTT--TTCAGGGTGATTGTAAACATGGAATTATTATAAGGGATATGCGGTTAATTCATCCAGAAGATAATCAAAATAAGCTAGCG---TACCCTCTATTAACATTTCAACCCCGTGTGCGGCACAGAAAATGCACCATTTGTGATATCTATCGTGCAAAAAAGATCAC--------TTACGATGACAAATGGGCTCCAGCGAATCCATCCTTTTTCTGTGAAAATTGTTACTATCTTCTGCACTATAATCAGGATGGAACTCTTATGTATGATGGATTCAGGGTCTATGATTA--TTACCATGAGT-AG-CTTTTGGTT--ATAGATT--TTACATATATAA-CACATTTGTATATCA-----TTTGTACATG---GTTTTGAGATGATCGAAG--TT--AAGGC--AGATAT----CCAGGAA--AGAAGTTCCATATCCCCTTGAGAGGG-AATCTTGA-ATGCATCCATGTTACATTCTACAAGGTATCGTT--ATAGCCA------------
>PB33
----------------------------------------------------------------------------------TTTTCTTACTGACCTTA-CTGATTCTTTCACCAGAATGTGTTCTACAATGATTTAAGGGATCGCATGGCTGTTGATTACAGCAGGCCAATCATTGACTGGGTCAATTACAATAAAGATGAGGCACTTGAGAAATGGAAGGTCATTGTGGCTGCTGGTTTCAAGAAGAAACAGCGAGCATTGCTCCAGGGTTCTTTACCATCTGATCAACTTCCTTTCTTCAAGGCTGCTAACATGGCTTCAACGTGTTTTGCTGATTTACGCTTCCGATTGGGTGTTCGGTACCTTTACTGTCACCAGGTATGAGG--TTTAACAATGAAC--TT-AAAATAAGCAGTTGAT-A--ATTT-CGACAAATGTTTCAGATT--GGAAGTGCCTGCAATAC--------------CTTGCAA--CCTTTGTTGTAAATCAGTGC-----------CTTGTTCACTGAGTT--TGATCTTC-TAGAATTAATTGTGCAAGC-AAT--TATAAGACTCCAT-TCCCGATTCCATCAAGCTTCAAGAT-AG-TT-AAGCATA-AT---GCTATTGAACTTTGCCTAGTGCTTCATT------------------GCCCT--TTCAGGGTGACTGTAAACATAGCATTGTGATAAGGGACATGCGGTTAATTCATCCTGAAGATAATCAAAACAAGGCAGCC---TACCCTTTATTAACATTCCAACCACGTGTCCGACATCGAAAATGCAGCATCTGTGATATCTATCGTGCAAAGAAGGTCAC--------CTATGACGATAAATGGGCTCCAACAAATCCATCCTTCTTCTGTGAAAACTGTTACTACCTGTTACACTACTCTCAGAGTGGAACTCTTATGTATGATGACTTCAGAGTCTACGACTA--CTATCATGAAT-AG-GACTTGGCT--ATTTTTTC-TGACATGTATTATATGAATTGTATATTA--ACACATTTATTTGTATTTTTTTAGATAATCCAGG--TG--AAGGT--AGATAA----TTGCAAAA-AGCAATCCCTGCCTATCTTAATGGAGGAGGTTCGA-TAACATGCTTGTGCTATGCTACAATACATCCTA-GGTAGTC-------------
>PF1
------------------------------------------------------------------------------------------------------------------------------------------------------------------------------------------------------------------------------------------------------------------------------------------------------------------------------------------------------------------------------------------------------------------------------------------------------------------------------------------------------------------------------------------------------------------------------------------------------------------------------------------------------------------------------------------------------------------------------------GATTTGTTATAAGGGATATGCGGTTAATCCATCCAGAAGATAATCAAAATAAGCTAGCC---TACCCTCTATTAACATTTCAACCCCGTGTGCGGCACAGAAAGTGCACCATTTGTGATATCTATCGTGCAAAAAAGATTAC--------TTATGACGACAAATGGGCTCCAGCGAATCCATCCTTTTTCTGTGAAAATTGTTACTATCTTCTGCACTACAGTCAGGATGGAACTCTTATGTATGATGGTTTCAGGGTCTATGATTA--TTACCATGAGT-AG-CTTTTGGCT--ATAGATT--TAAGATATATGT-TATGTTTGTATGTCA-----TTATTACATG---CTTTTGAGATGATCAAAG--TT--AAGGT--AGATAT----CCAGGAA--AGAAGTTTCATGTCTCCTTGATAGGG-AGTATTGA-ATGCATCCATGTTACATTCAACATGGTATCGTT--ATAGCCACTGG--------
>PFM1
----------------------------------------------------------------------------------------------------------------------------------------------------------------------------------------------------------------------------------------------------------------------------------------------------------------------------------------------------------------------------------------------ACAAGG--TTTA-AAATAAAT--TAAATATTATGGAATGGGT-C--ATAT-AAAAAGG--CTT---------------------------------------------------------------------------------------------------------TAGGATATATTGTCCATAC-AAT--TATAAGATTCAAT-TTCTTTCTTCCTTAAATGCCTTGAT-GA-TT-GAGTGTT-ATTTGACTTCTCTTTACTTTGATGTGCTGATATTTAACTGAT---AATAC-GCTTT--TTCAGGGTGATTGTAAACATGGAATTATTATAAGGGATATGCGGTTAATTCATCCAGAAGATAATCAAAATAAGCTAGCG---TACCCTCTATTAACATTTCAACCCCGTGTGCGGCACAGAAAATGCACCATTTGTGATATCTATCGTGCAAAAAAGATCAC--------TTATGATGACAAATGGGCTCCAGCGAATCCTTCCTTTTTCTGTGAAAATTGTTATTATCTTCTGCACTACAATCAGGATGGAACTCTTATGTATGATGGATTCAGGGTCTATGATTA--TTACCATGAGT-AG-CTTTTGGTT--A-GAATT--TTACATATATAA-CACATTTGTATATCA-----TTTGTACATG---CTTTTGAGATTGTCGAAG--AT--AAGGT--AGATAT----CCAGGGA--CGAAGTTCCATATTCCCTTGATAGGG-AGTCTTGA-ATGCATCCGTGTTACATTCTACAAGGTATCGTT--ATAGCCACTGG--------
>PG28
----------------------------------------------------------------------------------TTTTCTTATTGACCCTACCTGATCCTTTCACCAGAATGTATTCTACAATGATTTAAGGGATCGCATGGCTAGTGATTACAGCAGGCCAATCATTGACTGGGTCAATTACAATAAAGATGAGGCACTTGAAAAATGGAAGGCCATTGTAGCTGCTGGTTTCAAGAAGAAACAGCGGGCATTGCTCCAGGGTTCTTTACCATCTGATCAACTTCCTTTCTTCAGGGCTGCTAACATGGCTTCAACTTGCTTTGCTGATTTACGCTTTCGGTTGGGTGTTCGGTACCTTTATTGTCACCAGGTATGAGG--TTTAATGGTGAAC--TTAAAAATAAGTGGTTGAT-A--ATTT-TGA-----------------GGAAGTGCCTGCA------------------CTTGCAG--CCTTTGTTGTAAATCAGTGCTATTCTAGATTCTTGTTCACTGAGTT--TGATCTTC-CAGAATTAATTGTGCAAGC-AAT--TATAAGACTCCAT-TCCGGATTCCTTCAAGATTCAAGAT-GG-TT-GAACTTA-ATTTGCCTACTGGATTCTCCATTGC----------------------------CCT--TTCAGGGTGACTGTAAACATAGCATTGTGATAAGGGACATGCGGTTAATTCATCCCGAAGATGTTCAAAACAAAGCAGCA---TACCCTTTGTTAACATTTCAACCGCGTGTCCGACATCGAAAATGCAGCATCTGCGATATCTATCGTGCAAAGAAGGTCAC--------CTATGACGATAAATGGGCTCCAACAAATCCATCCTTCTTCTGTGAAAACTGTTACTACCTGCTACACTACTCTCGGAGTGGAACACTTATGTATGATGACTTCAGGGTTTACGACTA--CTATCATGAAT-AG-GACTTGGTT--ATTGATTT-TGACATGTATTATA-------TATATTA--ACATATTTAT--------TTTTAGATAATCTAGC--TG--AATGTACAGATAA----TTGCAAA--AGCATTCCCTGCTTATCTTAATGGAGGAGGCTTGA-TAGCATGCTTGTTATAAGCTACAAGACATCCTA-GGTAGCCA------------
>PH2
----------------------------------------------------------------------------------TTTCCTTGCTGACAATACATGCTCCTTTCACCAGAATGTGTTCTACAATGATTTCAGGGATCCCGCTGCTATCAACTATAGTAGGCCAATCATTAGCTGGGTCCAAAACCAAAAAGACGAGGCTCTTGAAAAATGGAAGGCCATAATATCTGTTGGGTTCAAAAAGAAACAGCGATCTTTGCTTCAGGATTCTTTGCCATCAGATCAACTTCCTCATCTCAAGGCTGCTGACATGTCTAAAACTTGCTTTGCTGATTTACAGTTTCGTTTGGGTGTTCGGTATCTTTATTGTCACCAGGTACGAGG--TCTA-AAATAAAT--TAAATATAATGGAACGGGT-C--ATAT-AAACAGA--CTTAAGATTAGGAAGGAGCAAGAATCACGTTGGGGTTTGTTGCTTAAAC--TTTTTGTTTTAAGTTCTTGCTATCTCAG---------------GTTTTTTCTTTCC-CATAACA----GTCTATAC-AATTATATAAGATTCAAT-TTCTGTCTTCCTTAAATGCATTGAT-GA-TT-GAGTGTA-ATTTAACTTCTCTTTACGTCGATGTGCTGATATTGATCTGAT----ATGC-TTTTT--TTTAGGGTGATTGTAAACATGGATTTGTTATAAGGGATATGCGGTTAATCCATCCAGAAGATAATCAAAATAAGCTAGCC---TACCCTCTATTAACATTTCAACCCCGTGTGCGGCACAGAAAGTGCACCATTTGTGATATCTATCGTGCAAAAAAGATTAC--------TTATGACGACAAATGGGCTCCAGCGAATCCATCCTTTTTCTGTGAAAATTGTTACTATCTTCTGCACTACAGTCAGGATGGAACTCTTATGTATGATGGTTTCAGGGTCTATGATTA--TTACCATGAGT-AG-CTTTTGGCT--ATAGATT--TAAGATCTATGT-TATGTTTGTATATCA-----TTATTACATG---CTTTTGAGATGATCAAAG--TT--AAGGT--AGATAT----CCAGGAA--AGAAGTTTCATATCTCCTTGATAGGG-AGTATTGA-ATGCATCCATGTTACATTCTACATGGTATCGTT--ATAGTCACT----------
>PS27
----------------------------------------------------------------------------------TTTTCTTATTGACCCTACCTGATCCTTTCACCAGAATGTATTCTACAATGATTTAAGGGATCGCATGGCTAGTGATTACAGCAGGCCAATCATTGACTGGGTCAATTACAATAAAGATGAGGCACTTGAAAAATGGAAGGCCATTGTAGCTGCTGGTTTCAAGAAGAAACAGCGGGCATTGCTCCAGGGTTCTTTACCATCTGATCAACTTCCTTTCTTCAGGGCTGCTAACATGGCTTCAACTTGCTTTGCTGATTTACGCTTTCGGTTGGGTGTTCGGTACCTTTATTGTCACCAGGTATGAGG--TTTAATGGTGAAC--TTAAAAATAAATGGTTGAT-A--ATTT-TGA-----------------GGAAGTGCCTGCA------------------CTTGCAG--CCTTTGTTGTAAATCAGTGCTATTCTAGATTCTTGTTCACTGAGTT--TGATCTTC-CAGAATTAATTGTGCAAGC-AAT--TATAAGACTCCAT-TCCGGATTCCTTCAAGATTCAAGAT-GG-TT-GAACTTA-ATTTGCCTACTGGATTCTCCATTGC----------------------------CCT--TTCAGGGTGACTGTAAACATAGCATTGTGATAAGGGACATGCGGTTAATTCATCCCGAAGATGTTCAAAACAAAGCAGCA---TACCCTTTGTTAACATTTCAACCGCGTGTCCGACATCGAAAATGCAGCATCTGCGATATCTATCGTGCAAAGAAGGTCAC--------CTATGACGATAAATGGGCTCCAACAAATCCATCCTTCTTCTGTGAAAACTGTTACTACCTGCTACACTACTCTCAGAGTGGAACACTTATGTATGATGACTTCAGGGTTTACGACTA--CTATCATGAAT-AG-GACTTGGTT--ATTGATTT-TGACATGTATTATA-------TATATTG--ACATATTTAT--------TTTTAGATAATCTAGC--TG--AATGTACAGATAA----TTGCAAAA-AGCATTTCATGCTTATCTTAATGGAGGAGGCTTGA-TAGCATGCTTGTTATAAGCTACAAGACATCCTA-GGTAGCCA------------
>PS30
----------------------------------------------------------------------------------TTTCCTTGCTGACAATACATGATCCTTTCACCAGAATGTGTTCTACAATGATTTCAGGGATCCCGCTGCTATCAACTATAGTAGGCCAATCATCAACTGGGTCCAAAACCAAAAAGATGAGGCACTTGAAAAATGGAAGGCCATAATAGCTGTTGGGTTCAAAAAGAAACAGCGAACTTTGCTTCAGGATTCTTTGCCATCAGACCAACTTCCTCATTTCAAGGCTGCTGACATGTCTGCAACTTGCTTCGCTGATTTGCAGTTTCGTTTGGGTGTTCGGTACCTTTATTGTCACCAGGTACAAGG--TTTG-AAATAAAT--TAAATATAATGGACTAGGT-C--ATAT-AA-------------------AAAGAGCTAGAATCAC-TTGGGGTTTGTTGCTTAAAC--CTTTTGTTTTAAGTTCTTGCTCTTTCAGGTTTTTGTTGACTGGGTTTTCTGTTTCA-CAGGACATATTGTACATAC-AAT--TAGAAGATTCAAT-TTCTGTCTTCCTTAAATGCCTTGAT-GATTT-GAGTGTA-ATTTGACTTCTCTTTACTTTGATGTGCTGATATTTAACTGAT---AATAC-ACTTT--TTCAGGGTGATTGTAAACATGGAATTATTATAAGGGATATGCGGTTAATTCATCCAGAAGATAATCAAAATAAGCTAGCG---TACCCTCTATTAACATTTCAACCCCGTGTGCGGCACAGAAAATGCACCATTTGTGATATCTATCGTGCAAAAAAGATCAC--------TTACGATGACAAATGGGCTCCAGCGAATCCATCCTTTTTCTGTGAAAATTGCTACTATCTTCTGCACTATAATCAGGATGGAACTCTTATGTATGATGGATTCAGGGTCTATGATTA--TTACCATGAGT-AG-CTTTTGGTT--ATAGATT--TTACATATATAA-CACATTTGTATATCA-----TTTGTACATG---GTTTTGAGATGATCGAAG--TT--CAGGT--AGATAT----CCAGGAA--AGAAGTTCCATATCCCCTTGATAGGG-AGTCTTGA-ATGCATCCATGTTACATTCTACAAGGTATCGTT--ATAGCCA------------
>PSF43
----------------------------------------------------------------------------------TTTCCTTGCTAACAATACATGATCCTTTTTCCAGAATGTGTTCTACAATGATTTCAGGGATCCGGCTGCTATCAACTATAGTAGGCCAATCATCAGCTGGGTCCAAAACCAAAAAGATGAGGCACTTGAAAAATGGAAGGCCATAATAGCTGCTGGGTTCAAAAAGAAACAGCGAGCTTTGCTTCAGGATTCTTTGCCATCAGATCAACTTCCTCATTTCGAGGCTGCTGACATGTCTAAAACTTGCTTTGCTGATTTGCAGTTTCGTTTGGGTGTTCGGTACCTTTATTGTCACCAGGTACGAGGTCTCTA-AAATAAAT--TAAATATAATGGAACGGG------TAT-AAACAGA--CTTAAGATTAGAAAGGAGCTAGAATCAC-TTGGGGTTTGTTGCTTAAAC--TTTCTG-TTTAAGTTCTTGCTCTCTCAG---------------GTTCTTTGTTTCC-CATAACA----GTCTATAC-CAT--TATAAGATTCAAT-TTCTGTCTTCCTTGAATGCCTTGAT-AA-TT-GAGTGTA-A--TGAATTCTATTTACTTTGATGTTCTGATATTGATCTGAT----ATAC--TTTT--TTCAGGGTGATTGTAAACATGGAATTGTTATAAGAGACATGCGGTTAATCCATCCAGAAGATAATCAAAATAAGCTAGCC---TACCCTCTATTAACATTTCAACCCCGTGTGCGGCACAGAAAATGCACTATTTGTGATATCTATCGTGCAAAAAAGATCAC--------TTATGATGACAAATGGGCTCCAGCGAATCCATCCTTTTTCTGTGAAAATTGTTACTATCTTCTGCACTACAATCAGGATGGAACTCTCATGTATGATGGATTCAGGGTCTATGATTA--TTACCATGAGT-AG-CTTTTGGTT--ATAGATT--TAACATATATGT-CATGTTTGTATGTCA-----TTATTACAGG---TTTTTGAGATGATCAAAG--TT--AAGGT--AGATAT----CCAAGGA--AGAAGTTCCATATCTCCTTGATAGGG-AGTCTTGA-ATGCATCCATGTTACATTCTACATGGTATTGTT--ATAGCCAATGG--------
>PTA0
----------------------------------------------------------------------------------TTTCCTTGCTGACAATACATGATCCTTTCACCAGAATGTGTTCTACAATGATTTCAGGGATCCCGCTGCTATCAACTATAGTAGGCCAATCATCAACTGGGTCGAAAACCAAAAGGATGAGGCACTTGAAAAATGGAAGGCCATAGTAGCTTCTGGGTTCAAAAAGAAACAGCGAGCTTTGCTTGAGGAGTCTTTGCCATCAGATCAACTTCCACATTTCAAGGCTGCAGACATGTCTGCAACTTTCTTTGCTGATTTACAGTTTCGTTTGGGTGTTCGGTACCTTTATTGTCACCAGGTATGAGG--TTTA-AAATAAAT--TAAATATAATGGACTGGGT-C--ATAT-AAACAGA--CTTAAGACTAGGAAGGAACTAGAATCAC-TTGGGGTTTGTTGCTTGAAC--TTTTTGTTTTATGATCTTGCTCTTCCAGGTTTTTGTTCACTGGGTTTTCTGTTTCC-CAGAACAGATTGTCTATAC-AAT--TAGAAGATTCAAT-TTCAGGCTTCCTTAAATGCCTTGAT-GATTT-GAGTATA-ATTTGACTTTTCTTTACTTTTATGTGCTGATATATTTCTGAT----ATAT-ACTTT--TTTAGGGTGATTGTAAACATGGAATTGTTATAAGGGATATGCGGTTAATTCATCCAGAAGATAGTCAAAATAAGCTAGCG---TACCCTCTGCTAACATTTCAACCCCGTGTGCGGCACAGAAAATGCACCATTTGTGATATCTATCGTGCAAAAAAGATCAC--------TTATGATGACAAATGGGCTCCAGCGAATCCATCCTTCTTCTGTGAAAATTGTTACTATCTTCTGCACTACAATCAGGATGGAGCCCTTATGTATGATGGATTCCGGGTCTATGATTA--TTACCATGAGT-AG-CATTTGGTT--ATAGATT--TTACATATATGT-CACGTCTGTATATCA-----TTAGTACATG----TTTTGAGATGATCGAAG--TT--AAGGT--AGAAAT----TCAGGAA--AGAAGTTCCATATCCCCTTGATAGGG-AGTCTTGA-ATGCATCTATGTTACATTGTACAAGGTATTGTT--ATAGCCACTGG--------
>RC54
CCTTCAGGATATTTTATGATCGAGGTAAATTATAAGTTTTTGAGAATTGATATGTTCATGGTTCATTAGT-----GCTATAATTTCCTTGCTGACAATACATGATCCTTTCACCAGAATGTGTTCTACAATGATTTCAGGGATCCGGCTGCTATCAACTATAGTAGGCCAATTATCAGCTGGGTCCAAAACCAAAAAGACGAGGCACTTGAAAAATGGAAGGCCATAATAGCTGCTGGGTTCAAAAAGAAACAGAGAGCTTTGCTTCAGGATTCTTTGCCATCAGATCAACTTCCTCATTTCAAGGCTGCTGACATGTCTAAAACTTGCTTTGCTGATTTACAGTTTCGTTTGGGTGTTCGGTACCTTTATTGTCACCAGGTACGAGG--TCTA-AAATAAAT--TAAATATAATGGAATGGG------TATAAAACAGA--CTTAAGATTAAGAAGGAGCTAGAATCAC-TTGGGTTTGTTGCTTAAAAC--TTTCTA-TTTACGTTCTTGCTCTCTCAGGTTTTTGCGCACTA-GTTCTTTGTTTCC-CATAACA----GTCTATAC-AAT--TATAAGATTCAAT-TTCTGTCTTCCTTAAATGCCTTGAT-GA-TT-GAGTGTA-ATTTGATTTCTCTTTACTTTAATGTGCGGATATTGATCTGAT----ATAT--TTTT--TTCAGGGTGATTGTAAACATGGAATTGTTATAAGGGACATGCGGTTAATCCATCCAGAAGATAATCAAAATAAGCTAGCC---TACCCTCTATTAACATTTCAACCCCGTGTGCGGCACAGAAAATGCACCATTTGTGATATCTATCGTGCAAAAAAGATCAC--------TTATGATGACAAATGGGCTCCAGCGAATCCATCCTTTTTCTGCGAAAATTGCTACTATCTTCTGCACTACAATCAGGATGGAACTCTCATGTATGATGGATTCAGGGTCTATGATTA--TTACCATGAGT-AG-CTTTTGGTT--ATAGATT--TAAGATAGATGT-CATGTTTGTATGTCA-----TTA-----------TTTTGAGATGATCGAAGTTTT--AAGGT--AGATAT----CCAAGGA--AGAAGTTCCATATCTCCTTGATAGGG-AGTCTTGA-ATGCATCCATGTTACATTCTACATGGTATTGTT--CTAGCCA------------
>RR55
----------------------------------------------------------------------------------TTTCCTTGCTGACAATACATGATCCTTTCACCAGAATGTGTTCTACAATGATTTCAGGGATCCGGCTGCTATCAACTATAGTAGGCCAATTATCAGCTGGGTCCAAAACCAAAAAGACGAGGCACTTGAAAAATGGAAGGCCATAATAGCTGCTGGGTTCAAAAAGAAACAGAGAGCTTTGCTTCAGGATTCTTTGCCATCAGATCAACTTCCTCATTTCAAGGCTGCTGACATGTCTAAAACTTGCTTTGCTGATTTACAGTTTCGTTTGGGTGTTCGGTACCTTTATTGTCACCAGGTACGAGG--TCTA-AAATAAAT--TAAATATAATGGAATGGG------TAT-AAACAGA--CTTAAGATTAGGAAGGAGCTAGAATCAC-TTGGGTTTGTTGCTTAAAAC--TTTCTA-TTTACGTTCTTGCTCTCTCAGGTTTTTGCGCACTAGGTTCTTTGTTTCC-CATAACA----GTCTATAC-AAT--TATAAGATTCAAT-TTCTTTCTTCCTTAAATGCCTTGAT-GA-TT-GAGTGTA-ATTTGATTTCTCTTTACTTTAATGTGCGGATATTGATCCTAT----ATAT--TTTT--TTCAGGGTGATTGTAAACATGGAATTGTTATAAGGGACATGCGGTTAATCCATCCAGAAGATAATCAAAATAAGCTAGCC---TACCCTCTATTAACATTTCAACCCCGTGTGCGGCACAGAAAATGCACCATTTGTGATATCTATCGTGCAAAAAAGATCAC--------TTATGATGACAAATGGGCTCCAGCGAATCCATCCTTTTTCTGCGAAAATTGCTACTATCTTCTGCACTACAATCAGGATGGAACTCTCATGTATGATGGATTCAGGGTCTATGATTA--TTACCATGAGT-AG-CTTTTGGTT--ATAGATT--TAACATAGATGT-CATGTTTGTATGTCA-----TTATTACATG---TTTTTGAGATGATCGAAG--TT--AAGGT--AGATAT----C--------------------------------------------------------------------------------------------------
>SA1
-CTTCTGGATATTTTATGATCGAGGTAAATTAGAAGTTTTTGAGAATCGATATGT---------------------------TTTCCTTGCTGACAATACATGATCCTTTCACCAGAATGTGTTCTACAATGATTTCAGGGATCCCACTTCTATCAACTACAGTAGGCCAATCATCAACTGGGTCCAAAACCAAAAAGATGAGGCACTTGAAAAATGGAAGGCCATAATAGCTGTTGGGTTCAAAAAGAAACAGCGAACTTTGCTTCAGGATTCTTTGCCATCAGATCAACTTCCTCATTTCAAGGCTGCTGACATGTCTGCAACTTGCTTCGCTGATTTACAGTTCCGTTTGGGTGGTCGCTACCTTTATTGTCACCAGGTACAAGG--ATTA-AAATAAAT--TAAATATAATGGACTGGGT-C--ATAT-AAAAAGACTCTTAAGACTAGGAAAGAGCTAGAAT----TTGGGGTTTGTTGCTTATTT--TCTTTGTTTTAAGTTCTTGCTCATTCAGGTTTTTGTTGACTGGGTTTTCTGTTTCA-CATGGCATATGGTCCATAC-AAT--TAGAAGATTCAAT-TTCTGTCTTCCTCAAATGCCTTGAT-GA-TT-GAGTGTA-ATTTGACTTGTCTTTACTTTGTTGTGCTGATATTTAACTGAT---AATAC-ACTTT--TTCAGGGTGATTGTAAACATGGAATTATTATAAGGGATATGCGGTTAATTCATCCAGAAGATAATCAAAATAAGCTAGCG---TACCCTCTATTAACATTTCAACCCCGTGTGAGGCACAGAAAATGCACCATTTGTGATATCTATCGTGCAAAAAAGATCAC--------TTACGATGACAAATGGGCTCCAGCGAATCCATCCTTTTTCTGTGAAAATTGTTACTATCTTCTGCACTACAATCAGGATGGAACTCTTATGTATGATGGATTCAGGGTCTATGATTA--TTACCACGAGT-AG-CTTTTGGTT--ATAGATT--TTACATATATAA-CACATTTGTATATCA-------------------TTTTGAGATGATTGAAG--TT--AAGAT--AGACAT----CCAGGAA--AGAAGTTCCATATCCTCTTGATAGGG-AGTCTTGA-ATGCATCCATGTTACATTCTACAAAGTATCGTT--ATAGCCATTGGGCATACCT
>SC0
CCTTCAGGATATTTTATGATTGAGGTAAATTAGAAGTTTTTGAGAATTGATATGTTCATGGTTCATTAG-------------TTTGCTTGCTGACAATACATGATCCTTTCACCAGAATGTGTTCTACAATGATTTCAGGGATCCTGCTGCTATCAACTATAGTAGGTCAATCATCAGCTGGGTCCAAAATAAAAAGGACGAGGCACTTGAAAAATGGAAGGCCATAATAGCTGCTGGGTTCAAAAAGAAGCAGCGAGCTTTGCTTCAGGATTCTTTGCCATCAGATCAACTTCCTCATCTAAAGGCTGCTGACATGTCTAAAGCTTCCTTTGCTGATTTACAATTACGTTTGGGTGTTCGGTACCTTTATTGTCACCAGGTATGAGG--TTTG-AAATAAAT--TAAATATAATGGAACGGTT-C--ATAT-AAAGAGA--CTTAAGACT-GGAAGGAGCTAGAATAAC-TTGGGGTTTGTT-CTTAAAC--GTTTTGTGTTAAATTCTTGCTCTCTCAGG-TTTTACTCACTAGGTTTTCTGTTTCC-CATAAC---------------AT--TATAAGATTTAAT-T--TGACTTCCTTAAATGCCTCGAT-GA-TT-GAGTGTA-ATTTGGCTTCTCTTTACTTTGATGTGCTGATATTGATCTGAT----ATAC-TTTTT--TTCAGGGTGATTGTAAACATGGAATTGTTATAAGGGATATGCGGTTAATCCATCCAGAAGATAATCAAAATAAGCTAGCC---TACCCTCTATTAACATTTCAACCTCGTGTGCGACACAGAAAATGCACCATTTGTGATATCTATCGTGCAAAAAAGATCAC--------TTATGACGACAAATGGGCTCCAGCAAATCCAGCCTTTTTCTGTGAAAATTGTTACTATCTTCTGCACTACAATCAGGATGGAACTCTTATGTATGATGGATTCAGGGTCTATGATTA--TTACCATGAGT-AG-CTTTTGGTT--ATAGATT--TAACATATGT----------------CA-----TTATTAGATA---TTTTT---------------------------------------------------------------------------------------------------------------------------------------
>SE46
--------------------------------------------------------------------------------------------------------------------------------------------------------------------------------GATTGGGTGAGGAATAAAAAAGATGAAGCACTTGAAAAATGGAAAGCCATAACATCTGCTGGCTTTAAAAAGAAACAGCGAGCTTTACTTCAGGGCTCTGGACCATATGACCAACTGCCATACTTTAGGGCCGCTGACATGGATACAACTTGCTTTGCCGATTTACAGTTCCGGTTGGGTGTGCAATACCTTTATTGTCACCAGGTATGAAA--ATTATAGGCAAAT----------------------G--ATTT-AAACTAA--TTTTGGATTGGTAA--------------------------TTTTTGGAA--AATATATGGTGATCAGTACTTGCTCTGTGCTTTTGTTGACTGGTTAT---------------------------------------------------------------------------------TACTGCA-AAATATTTTGCGGTTTCTTTGCTGTTATAAATTTCACTATTCTTTAATGTGCTCTT--TACAGGGCGACTGCAAGCATGGAATTGTCATAAGGGACATGCGGTTAATTCATCCAAATGATGTTCAAAATAAAGCAGCC---TATCCTCTGTTAACATTTCAACCGCGTATACGACATAGAAAATGCTCTATCTGTGACATCTATCGTGCAAAAAAAGTGAC--------CTATGATGATAAATGGGCTCCTACGAATCCTTCCTTCTTTTGTGAAAACTGTTACTATCTGCTACACTATTTTGAGGATGGGAGTCTCATGTATGATGACTTTAGGGTTTATGATTA--CTACCATGAG-------------------------------------------------------------------------------------------------------------------------------------------------------------------------------------------------------------------
>SG23
-----------------------------------------------------------------------------------TTTGTTACTAACAGTACTTGATCCTTCCAACAGAATGTGTTCTACAATGATTTCAGGGATCCAATGGCTAGTGACTATAGCAGGCCAATCATCGACTGGTTCAATAATCAAAGAGGTGAGGCACTTGAAAAGTGGAAGGCCATAATAGCTGCTGGCTTTAAAAAGAAACAAAGAGTGCTGCTTCAGGAATCTTTGCCATCAGATCAACTTCCTTTCTTCAGGACTACCAACATGTCTACAACTTGCTTTGCTGATTTACAGTTTCAGTTAGGTGTTCGGTACCTTTACTGTCACCAGGTATGAGG--CTTAAAGATAAAT--TAAGCATGACAGGTTAGGT-A--ACGT-AGATTGAC-TTTAAGACTTAGGAAATGCTAGCATTA---TATTTTATG-TTTCTGGTA--ACTTTGTTGTAAATTGTTGC-CTTTCGGTTTCTGATTTAC--------TTGTTTCC-CAGAACAAATTGTATGCAC-AAT--TAAAAGATGCAAT-TTCTGTTTTCTTCAACTGTTATTAT-TT-TTTAATTTTGCACTCAATTTCTGGAATTTTTATTGACCTATGATTGATCT--------TACTGCACA--ATCAGGGTGATTGTAAACATGGAATTGTTATAAGGGATATGCGGTTAATTCATCCAGAAGATGTTCAAAATAAGTTTGCC---TACCCTCTGTTAACATTTCAGCCTCGTGTGCGTCATAGAAAATGTACCATCTGTGATATCTATCGTGCAAAAAAGATCAC--------TTATGATGACAAATGGGCTCCGGAAAACCCATCATTCTTTTGTGAGAATTGTTACTATCTCCTACACTACAATCAGGATGGAACTCTTATGTATGATGACTTCAGAGTCTTTGATTA--CCATCATGAAT-AG-ACTGGGATA--TAGCATC--TTCTATGTACAT-AATTTTTTTGTATAT--ATAGTTATGAGTA---CATTTGAGATGTTCGAAG--TC--AAGAT--CAAGATATC-TAAGGGA--ATATGATCAATCTCCTTTTAATGGAGCAGTTTTGA-TTACATCCATGGTGCTTGCTGCAATGCATTGAG--ATAGC--------------
>SS22
CCTTCAGGATATTTTCTTATTGAGG-------------TATAACCATTGTCATGTTCATGATTCATTAGT-----TCTATA-GTTTGTTACTAACAGTACTTGATCCTTCCAACAGAATGTGTTCTACAATGATTTCAGGGATCCAATGGCCAGTGACTATAGCAGGCCAATCATCGACTGGTTCAATAATCAAAGAGGTGAGGCACTTGAAAAGTGGAAGGCCATAATAGCTGCTGGCTTTAAAAAGAAACAAAGAGTGCTGCTTCAGGAATCTTTGCCATCAGATCAACTTCCTTTCTTCAGGACTACCAACATGTCTACAACTTGCTTTGCTGATTTACAGTTTCAGTTAGGTGTTCGGTACCTTTATTGTCACCAGGTATGAGG--CTTCAGGATAAAT--TAAGCATGACAGGTTAGGT-A--ACGT-AGACTGGC-TTTAAGACTTAAGAAATGCTAGCATCA---TTGGATTTT-TGTTTGGAA--ACTTTGTTGTAAATTGTTGCTCTTTCGGTTTCTTATTTAC--------TTGTTTCC-TAGAACAAATTGTACGCAC-AAT--TAAAAGATGCAAT-TTCTATTTTCTTCAAGTGTTATTAC-TT-TTAAATTTTGCTCTCAATTTCTGGAAATTTTATTGACCTATGATTGATTT--------TACTGCACA--ATCAGGGTGATTGTAAACATGGAATTGTTATAAGGGATATGCGGTTAATTCATCCAGAAGATGTTCAAAATAAGTTTGCC---TACCCTCTATTGACATTTCAGCCTCGTGTGCGTCATAGAAAATGTACCATTTGTGACATCTATCGTGCGAAGAAGATCAC--------TTATGATGACAAATGGGCTCCGGAAAACCCATCATTCTTTTGTGAGAATTGTTACTATCTCCTACACTACAATCAGGATGGAACTCTTATGTATGACGACTTCAGTGTCTTTGATTA--CCATCATGAAT-AG-ACTGGGATA--TAGCATC--TTATATGTACAT-AATTTTTTTGTATAT--ATAGTTATGAGTA---CATTTAAGATGTTCGAAG--TC--AAGGT--CAAGATATC-TAAGGGA--ATAAGATCTATCTCCTTTTAATGGAGCAGTTTTGA-TTACATCCATGGTGCTTGCTGCAACGCATTGAG--ATAGCC-------------
>SV36
----------------------------------------------------------------------------------TTTCCTTGCTGACACTGCCTGATACTTTCACCAGAATGTGTTCTACAATGATTTCAGGGATCCTATGGCTATTGACTATAGTATACCAATCATCAACTGGGTCTCTAACAAAAAAGATGAGGCACTTGAAAAATGGAAGGCCATAATAGCTGCTGGCTTCAAAAAGAAACAACGAGTTTTGCTTCAGGATGCTTTTCCATCAGATCAACTTCCTTTCTACAGGAATGCTGACATGTCTTCAACTTGCTTTGCTGATTTACGGTTTCGTTTGGGTGTTCGGTACCTTTATTGTCACCAGGTATGAGG--GTTATAAATAAGT--TAAACATAGTTGATTAAGT-C--ACAT-AGGCTGAC-TTTAAGACT--AGAAGTACTGGAATGAC-ATTG-------TGGTTGAAA--ACTTCACTTAAAATTGGTGTCTTTTAAGTTTCTTGTTCATAGGATT-TTTGTTTCC-CAAAACAAATTGTTTATAC-AAA--TTACAGATT-----TTCCCTCTTCTTCAAGTGTCATGAT-GC-TT-GATTGTG-ATTCAACTTCTGGTGTCTTTGATGTCCTGATATAGATCTTCT----ATGCAATCTT--TTCAGGGTGATTGTAAACATGGAATTGTTATAAGGGATATGCGGTTAATTCATCCGGAAGATGCTCAAAATAAGGTAGCC---TACCCTCTATTAACATTTCAACCCCGTGTGCGGCATAGAAAATGTACCATCTGTGACATATATCGTGCAAAGAAGATCAC--------TTATGATGACAAATGGGCTCCAGCAAATCCATCCTTCTTTTGTGAAAATTGTTACTATCTTCTACACTACAATCAGGATGGAACTCTTATGTACGATGGCTTCAGGGTCTATGATTA--CTATCATGAAT-AG-CTATTGGTTATAAGAATT--GTATATATATAT----------ATATAT--ATATTAGTGCA-----TGTTTGAGATGA--AAGT--CT--AAGGC--AGATAT----CCAAGAA--AGAGGATCCATTTCCCTTACAT--------------------------------------------------------------------
>TA17
-----------------------------------------------------------------------------------TTTGTTACTAACAGTACCTTATCCTTCCAACAGAATGTGTTCTACAATGATTTCAGGGATCCAATGGCTCATGATTATAGCAGGCCAATCATCAACTGGTTCAATAATCAAAGAGGTGAAGCACTTGAAAAGTGGAAAGTCATAGTAGCAGCTGGATTTAAAAAAAAACAAAGAGTGTTGCTTCAAGAATCTTTGCCATCAGATCAACTTCCTTTCTTCAGGTCTACCGACATGTCTACAACTTGTTTCGCTGATTTACAGTTTCAGTTAGGTGTTCGGTACCTTTACTGTCACCAGGTATGAGA--CTTAAAGATAAAC--TAAGCATGAAAGATTAGGT-A--GCAA-ATTCCTAC-TTTAAGCTTTAGGAAATGCTAGCATCA-----------------TGGAA--GATTTGTTGTTTATTGTTGC-TATTGAGCATCTTATTCGC--------ATGTTTTC-----------TGTTTTCAA-AAT--TAAAAGAAGCAAT-TTCAATTTTCTTGTAGTATTTTGTT-CT-TT-AATTTTG-ACCGAGCTTCTGAAATTTTTATTGATCTATGATTATTCT--------TACTGCACA--ATCAGGGTGATTGCAAGCATGGAATTGTTATAAGGGATATGCGTTTAATTCATCCAGAAGATAATCAAAATAAGTTTGCC---TACCCTCTACTGACATTTCAGCCACGTGTGCGTCATAGAAAATGTACCATCTGTGATATCTATCGTGCAAAGAAGATCAC--------TTACGATGACAAATGGGCTCCGGAAAACCCATCATTTTTTTGTGAGAATTGTTACTATCTCCTACACTACAATCAGGATGGAACTATCATGTACGATGACTTCAGTGTCTTTGATTA--CCATCATGAAT-AG-ACTGGGATA--TAGCATC--TTATATGTATAATGTTTTTTTTGTTTATAAAAAGTTGCGAGCA---TGTTGTAGATGGTCGAAA--TT--GGTCA--AAATATCTA-TAAGAGA--ATATGGTATATTTCCTTTTAAAGAAGCAGGTTTGA-ATATATCTATGGTGCTTTATGCAATGTATTGAG--ATAGCC-------------
>TB39
----------------------------------------------------------------------------------TTTTTTTGCTGACTGTATCTGATCCTTTCAACAGAATGTATTCTACAATGATTACAGGGATTCCATGGCTAGTGACTATAGTAGGCCAATCATCAACTGGGTCCATAACCAAAAAAACGAGGCACTTGAAAAGTGGAAGGCTATAATAGCCGCTGGCTTTAAAAAGAAACAACGAGTGTTGCTTCAGGATTCTTTGCCGTCAGATCGACTTCCTTTCTTCAGGGCTGCTGACATGTCAACAACTTGCTTCACTGATTTACAGTTTCGGTTAGGGGTTCGCTACCTTTATTGTCACCAGGTATGAGG--CTTATAGATAAAT--GAAGAATAACTGATTAGGT-A--ACAT-AGACCGAC-TTTAAGGATTAAGAAATGCTAGCATCAC---------------TTAAAA--CCTTTGTTGTAAAT-GGTGCTCTTTTAGTTTCTTATTCTCATGGTTTTTTGTTTCC--CCCAAACATTGTGCATTC-TAT--TAAAAGATCTGAT-TTCTGTTTTCCTCAAGTGTTATGAT-GC-TT-TATTAT--ATTTGGCTTCTGGGGCTTTAATTGTCCTGATATTGATCTTCT----GTACAATCTT--TTCAGGGTGATTGTAAGCATGGAATGGTTATAAGGGATATGCGATTAATTCATCCAGAAGATGTTCAAAATAAGTTTGCC---TACCCTCTATTAACATTTCAGCCCCGTGTGCGGCATAGAAAATGCACCATCTGTGATATCTATCGTGCAAAGAAGATCAC--------TTATGACGACAAGTGGGCTCCGGAAAACCCATCCTTTTTTTGTGAAAATTGTTACTATCTTCTACACTACCATCAGGATGGAACTCTTATGTATGATGGCTTCAGGGTCTATGACTA--CCATCATGAAT-AG-CACGTGGGTATAAGTATC--TTGTAAGTATAT-AACAACCGTGTATAT--ATGTTAGTACATT---TATTTTATATGTTCAAAG--TC--AAAGT--AGATAT----CCAAGAA--AGAGTATCTATTTCTTTTTAATGGAGAAGTTTTGA-TTGCATCCACTGTACGTGCTGCAAGGCATTTAG--ATAGCTA------------
>TC31
------------------------------------------------------------------------------------TTCTTAATGACCTTGTCTGATCCCTTGACCAGAATGTATTCTACAATGATTTGAGGGATCGCTTTGCTAGTGATTACAGCAGGCCAATCATTGACTGGGTCAATTACAATAAAGATGAGGCATTTGAAAAATGGAAGGCCATTGTAGCTGCTGGTTTCAAGAAGAATCAGCAGGCATTGCTCCAGGGTCCTTTACCATCTGATCGACTTCCTTCCTTCAGGGCTGCTAACATGGCTGCAACTTGCTTTGCTGATTTACACTTTCGATTGGGTGTTCGGTACCTTTATTGTCACCAGGTACGAGG--TTTAATGGTGAAC--TTAAAAATAGGGATTTACT------------------------------GCAATGCATTAC------------------CTTGCAA--CCTTTGTTGTGAATCAGTGCTATTCTAGATTCTTGTTCACTGAGTT--TGATCTTC-CAGAATTAATTGTGCGATCAAAT--TATAAGACTCCAT-TCCTGATTCCTTCAAGCTTCAAGAT-GG-TT-AAGCCTA-ATTTGCTTACTGGATTCTCCATTGCTCTAGAGTTGATTCCTATTTCATGT-GATCT--TTCAGGGTGATTGTAAACATAGCATTGTGATAAGGGACATGCGGTTAATTCATCCTGAAGATGTTCAAAACAAAGCAGCC---TACCCTTTATTAACATTTCAACCGCGTGTCCGACATAGAAAATGCAGCATCTGTGATATCTATCGTGCAAAGAAGGTCAC--------CTATGATGATAAATGGGCTCCAACAAATCCATCCTTTTTCTGTGAAAATTGTTACTACCTGCTACACTACTCTGAGAGTGGAACTCTCATGTATGATGACTTCAGGGTCTACGACTA--CTATCATGAAT-AG-GACTTGGTT--ATTTATTC-TGGCATGTATTATAAGAATTGTATATTA--ACATAT------------TTTTAGATAATCTAGC--TG--AAGTT--AGATAA----TTGCAAAA-AGGGATTTCTTCTTATCTTAATGGAGAAGGGTTAA-TAACATGCTTGTTCTAAGCTACAAGACATCCCA-GGTAGCCA------------
>TN1
---------------------------------AAAACTTAAATCGTTGGCATGTTCACAGTTCAATTGT-----CCTATAAATTCGTTGCTGACAGTACCTGATTCTCTCAACAGAATGTATTCTACAATGATTACAGGGATCCCATGGCTAGTGACTATAGTAGGCCAATCATCAACTGGGTTTATAACCAAAAAGACGAGGCACTTGGAAAGTGGAAGGCCATAATAGCTGCTGGCTTTAAAAAGAAGCAACGAGTGCTGCTTCAGGATGCTCTGCCATCAGATCGACTACCTTTTTTCAGAGCTGCTAACATGTCAGCAACTTGCTTCGCTGATTTACAGTTTCGGTTAGGTGTTCGGTACCTTTATTGTCACC------------------------------------------AGGT-A--ACAT-AGACTGAC-TTTAAGACTTAGGAAATGCTAGCATCAC---------------TTTAAA--ACTTTGTTGTAAATT-----TATTTTAGTTTCTTATTCACGCTGTTTTTTGTTTCT-CAAAACAA---GTGCATAC-AAT--TAAAAGATTCGAT-TTCTGTTTTCCTCGAGTGTAATGAT-AC-TT-CATTGT--ATTTGACTTGTGGGTTTTTAATTGTCCTGATATTG----------------ATCTT--TTCAGGGTGATTGTAAACATGGAATTGTTATAAGGGATATGCGGTTAATTCATCCAGAAGATGTTCAAAATAAGATTGCC---TACCCTCTATTAACATTTCAGCCCCGTGTGCGGCATAGAAAATGTTCCATTTGTGATATCTATCGTGCAAAGAAGATCAC--------TTATGATGACAAGTGGGCTCCTGAAAACCCATCCTTCTTTTGTGAAAATTGTTACTATCTTCTACACTACAATGAAGATGGAAATCTTATGTATGATGGCTTCAGTGTCTATGATTA--CCATCATGAAT-AG-TACATGGGT-ATAGCATC--TTATATTTATAT-GACAACTGTGTGTAT--ATA---------------------------------------------------------------------------------------------------------------------------------------------------------
>TO14
-----------------------------------------------------------------------------------TTTTTTACTAACACCACCTGATGCTTCCAACAGAATGTGTTCTATAATGATTTCAGGGATCCAAAAGCTAGTGACTATAGCAGGCCAATCATCAGCTGGTTTAATAATCAAAGAGGTGAAGCGCTTGAAAAGTGGAAAGCCATAGTAGCTGCCGGCTTTAAAAAGAAACAAAGAGTGCTGCTTCAGGAATCTTTGCCTTCGGATCAACTTCCTTTCTTCAGGACAACCAACATGTCTTCAACTTGTTTTGCTGATTTACAGTTCCAGTTAGGTGTTCGGTACCTTTACTGTCACCAGGTATGAGG--ATTAAAGATAAAT--TAAGCATGACTGGTTAGGT-A--ACAT-AGACTGAC-TTTAAGATTTAGGAAATGCTAGCATCA---TTGGGT------TTTGGAA--ACTTTGTTGTAAATTGTTGCTCTGTCAGTTTCTTACTCAC--------TTGTTTCC--AGAACAAATCGTACATTC-ATT--TAAAAGATGCAAT-TTCAATTTTCTTCAAGTGTTTTAGG-GT-TT-AATTTTG-ACCGAATTTCTGGAATCTTTGTTGACCTATGATTGTTCT--------TACTGCACA--TTCAGGGTGATTGTAAGCATGGAATTGTTATAAGGGATATGCGGTTAATTCATCCAGAAGATGTTCAAAATAAGTTTGCC---TATCCACTATTGACATTTCAGCCTCGTGTGCGTCATAGAAAATGCACCATCTGTGATATCTATCGTGCAAAGAAGATCAC--------TTACGATGACAAATGGGCTCCGGAAAATCCAACATTCTTTTGTGAGAACTGTTACTATCTCCTACACTATAATCAGGATGGAACTCTTATGTATGATGACTTCAGTGTCTTTGATTA--CCATCATGAATAAG-ACTGGGCTA--TAGCATT--TTCTATGTACTTCAATTTTTTTGTATAT--ATAGTTATGAGTA---CATTGAAGATGTTCGAAG--TC--AAGGT--CAAGATATC-TAAGGGA--ATACGATATATCTCCTTTTAATGAAGCAGTTTTGA-TTATATCGCTGGTGCTTTTTGCAACGCCTTGAG--ATAGCC-------------
>TPL03
--------------TATGATTGAGGTAAATTAGAAGTTTTTGAGAATTGATATGTTC-------------------------TTTCCTTGCTGACAAGACATAATCCTTTCACCAGAATGTGTTCTACAATGATTTCAGGGATCCGGCTGCTATCAACTATAGTAGGCCAATCATCAGCTGGGTCCAAAACCAAAAAGATGAGGCACTTGAAAAATGGAAGGCCATAATAGCTGCTGGGTTCAAAAAGAAACAGCGAGCTTTGTTTCATGATTCTTTGCCATCAGATCAACTTCCTCATTTCAAGGCTGCTGACATGTCTAAAACTTGCTTTGCTGATTTACAGTTTCGTTTGGGTGTTCGGTACCTTTATTGTCACCAGGTACGAGG--TCTA-AAATAAAT--TAAATATAATGGAACGGG------TAT-AAAGAGA--CTTAAGATTAGGAAGGAGCTTGAATCAC-TTGCGGTTTGTTGCTTTAAC--TTTCTG-TTTAAGTTCTTGCTCTCTTAG---------------GTTCTTTGTTTCC-CATAACA--------ATAC-AAT--TATAAGATTCAAT-TTCTGTCTTCCTTAAATGCCTTGAT-AA-TT-GAGTGTA-ATTTGATTTCTATTTACTTTGATGTGCTGATATTGATCTGAT----ATAC--TTTT--TTCAGGGTGATTGTAAACATGGAATTGTTATAAGGGACATGCGGTTAATCCATCCAGAAGATAATCAAAATAAGCTAGCC---TACCCTCTATTAACATTTCAACCCCGTGTGCGGCACAGAAAATGCACCATTTGTGATATCTATCGTGCAAAAAAGATCAC--------TTATGATGACAAATGGGCTCCAGCGAATCCATCCTTCTTCTGTGAAAATTGTTACTATCTTCTGCACTACAATCAGGATGGAACTCTCATGTATGATGGATTCAGGGTCTATGATTA--TTACCATGAGT-AG-CTTTTGGTT--ATAGATT--TAAAATATATGT-CATGTTTGTATGCCA-----TTATTACATA---TTTTTGAGATGATCGAAG--TT--AAGGT--AGATAT----CCAAGGA--AGAAGTTCAATATCTCCTTGATAGGG-AGTCTTGA-ATGCATCCATGTTACAT-------GCTATTGTT--ATAGCCACTGG--------
>WN5
---------------------------------------------------------------------------------------------------------------------------------------------------------------------------------------------------------------------------------------------------------------------------------------------------------------------------------------------------------------------------------------------------------------------------------------------------------------------------------------------------------------------------------TCTTTTAGGTTCTTGTTCATGGGGTTATTTGTTTCC-CAGCATAAATTATCCATAC-TAT--CAAAAGGTTCAAT-GTCTGTCTTCTTCATGTGTCATTAT-GC-TC-GAGTGTA-ATA-TTTTTATCTTTTATTTGTTGTACTGATATTGATCTTCC----ATGCAATCTC--TTCAGGGTGATTGTAAACATGGAATAGTTATAAGGGATATGCGATTAATTCATCCAGAAGATAATCAAAATAAGGCAGCC---TACCCTCTATTAACATTTCAGCCACGTGTCCGTCATAGAAAATGCACCATCTGTGATATCTATCGAGCTAAGAAGATCAC--------GTATGATGACAAATGGGCTCCAGCAAATCCATCCTTCTTTTGTGAAAGTTGTTACTATCTTCTACACTACAATCAGGACGGAACTCTTATGTATGATGGCTTCAGGGTCTATGATTA--CTATCATGAAT-AG-CTCCTGGTA--ATAGACCT-GTACATGTATGT-AACATTTCCGTATAT-----AGGGTATATG---TTTTTGAGATGCACACAG--TG--AAGGC--AGATAT----CCAGAAA--AGAGTACCAA-----------------AGTCGTAG-ATACATCCATGCTGCATGCCACAAGACATCTTG--ATTGCCA------------
>WS10
------------TTGCTTAACGGATCAGTT--------------------GATGCTCAAGGCTGAACAAC-----ATGTTCTTTTTGCTGCTAACAGTTCTTGATCCTTTGAACAGAATGTGTTCTACAATGATTTCAGGGATTCAATGGCTCGTGATTACAGCAAGCCAATCATCAATTGGTTCAACAATGAAAGAGGTGAAGCACTTGAAAAGTGGAAAGCCATAGTAGCTGCTGGCTTTAAAAAGAAACAAAGAGTGTTGTTTCAAGAATCTTTGCCATCAGATCAAATTCCTTTCTTCAGGAGTACCGACATGTCTACAACTTGTTTTGCTGATTTACAGTTTCAGTTAGGTGTTCGGTACCTCTATTGTCACCAGGTATGATG--CTTCAAGATAAAC--TAAGCATAACAGGTTGGGT-A--ACAT-GGACTGAC-TT--ATATTTGGGAAATGCTAGCATCT---TGGGTT---------------TCTTTGTTGTAAATCGTT---CCTTCAGTTTCTTAATTGC--------TTACATAC-------------------C-CAT--TAAAAGATGCAAT-TTCATTTTTCTTCAAGTGTTTGATG-CT-TT-AAATTTC-ACTAAATATCTGGAATTTTTATTGGCATATGATTATTGT--------TACTGCATG--ATCAGGGTGATTGTAAGCATGGAATTGTTATAAGGGATATGCGGTTAATTCATCCAGAAGATGTTCAGAATAACTTTGCC---TACCCAGTATTGACATTTCAGCCTCGTGTGCGTCATAGGAAATGTACAATCTGTGATATCTATCGTGCGAAGAAGATCAC--------TTACGATGACAAATGGGCTCCGGAAAACCCCTCATTCTTTTGTGAGAATTGTTACTATCTCCTACACTACAATCGGGATGGAACTCTTATGTACGATGACTTCAGTGTTTTTGATTA--CCATCATGAAT-AA-ATTGGGATA--TAGCATC--CTCCATTTACTTTTTCATATCT------------------------TAATTAAGATAGTCGAAG--TT--AAGGT--CAATACTTC-TAAGGAA--TTACGATGTATTTCCTTTTAATGGAGCAGTTTTAA-TTATAATCATGGTGTCTTTTGCAACGCAATGAC--ATAGCCT------------
>WW11
--------------------------------------------------------------------------------------------------------------------------------------------------------------------------------------------------------------------------------------------------------------------------------------------------------------------------------------------------------------------------------------------------------------------------------------------------------------------------------------------------------------CTTTGTTGTAAATCGTT---CCTTCAGTTTCTTAATTGC--------TTACATAC-------------------C-CAT--TAAAAGATGCAAT-TTCATTTTTCTTCAAGTGTTTGATG-CT-TT-AAATTTC-ACTAAATATCTGGAATTTTTATTGGCATATGATTATTGT--------TACTGCATG--ATCAGGGTGATTGTAAGCATGGAATTGTTATAAGGGATATGCGGTTAATTCATCCAGAAGATGTTCAGAATAACTTTGCC---TACCCAGTATTGACATTTCAGCCTCGTGTGCGTCATAGGAAATGTACAATCTGTGATATCTATCGTGCGAAGAAGATCAC--------TTACGATGACAAATGGGCTCCGGAAAACCCCTCATTCTTTTGTGAGAATTGTTACTATCTCCTACACTACAATCGGGATGGAACTCTTATGTACGATGACTTCAGTGTTTTTGATTA--CCATCATGAAT-AA-ATTGGGATA--TAGCATC--CTCCATTTACTTTTTCATATCT------------------------TAATTAAGATAGTCGAAG--TT--AAGGT--CAATACTTC-T--------------------------------------------------------------------------------------------------
