# Supplementary material for: Development of a Target Enrichment Probe Set for Conifer (REMcon)
Source: Biology (Basel). 2024 May 22;13(6):361. doi: 10.3390/biology13060361 (PMC11200496; doi:10.3390/biology13060361)
Supplement: Supplementary file 1 [file biology-13-00361-s001.zip › biology-2960267-supplementary/Sup data/MO_orthlogs_alignments/Thupl29381436s0016_1.ortho.selected_stripped.aln.fasta]

>AA3
---------------------------------------------------------------------------------------------------------------------ATATTTCTTGTATAT--TTTCTCTCCTTCAGCCTTCCATTGATGAGGATTCA--AAGGATTTCCTTGCTTCAGAGTGTCCTCGAATTGGTGT--AAACCCA-----CC---TACAACTCGTTATAGAGGGGTATTGATTCCTAGGGAAGCCCTCCCGGGTATTGTGTTAGATGCACTAGTTGTTGAAGATATAGATCCAAATACATGGGCCACTCA--TGCAGCTCCCAGGCTTGAGACATTGAGGAAAAATGGAAA-TATTGAG--CCCAACAAAATACCTAAAGCTGAGCTA--TTTAGACTTGCTTTTGTTGAAAGAGACGAACGACTGGCTCCAAAAAGAGCAAAGAATGCAAGGCAACACCAGAGAC---GGGCAGAGAAAGAATTGATTAAATACAGTACTGGAGCAAAGTCTCTCTTTCTGGCTTCTTTGGCACAGAAATCACTTCGGAGATAAC-ATATCAAT-------------------------------------------------------------------------------------------------
>AA60
-------------------------------------------------------------------------------------------CATATTTTGTTCTTATACTG------ACATTTTCTGTGAAT----TTGT-TCTCCAGCCTTCCATAGATGAAAATTCA--AGGAATTACCTTACTGTTGAGTGTCCTCAAATCTGTGT--TAATCCA-----CC---TACTTCTCTTTATAGAGGAGTATGGGTTCCTAGGGAAGCTCTTCGAGGAATTGTATTAGATGCACCAGTTGTTGAGGATATAGACCCAACCACATGGGCGGTTTA--TGCAGCTCCTAAGCTTCAAACATTGAAGGAGACTGCAAA-ATTTGAG--CCCAATATAATACCAAAGTCTGAGTTA--TTTAGACTTGCTTTCCTGGAAAGAGATGAGCGGCTTGCTGCTAAAAGAGCAAAGAACGTGAGGCAACATCTAAGGC---GGGCAGAGAAGGAATTTATCAAATACAGTACTGGTGCAAAGTCTCATTTTTTGGCTCACTTGGCACAAAAATCGCTCCAGAGATAGG-GCAATTCT-----ATGTTTCT-GAATTCATA---TCACTT-CCATGTATGCA----------AACAGTTTTCTATTTTTGGCCAATGCCTGGTAAGAATAT----
>AAR4
------------------------------------------------------------------------------TGGACATCAATATATATATTTTCTCTTTTTTTGT----TATATTTCTTGTATAT--TTTCTCTCCTTCAGCCTTCCATTGATGAGGATTCA--AAGGATTTCCTTGCTTCAGAGTGTCCTCGAATTGGTGT--AAACCCA-----CC---TACAACTCGTTATAGAGGGGTATTGATTCCTAGGGAAGCCCTCCCGGGTATTGTGTTAGATGCACTAGTTGTTGAAGATATAGATCCAAATACATGGGCCACTCA--TGCAGCTCCCAGGCTTGAGACATTGAGGAAAAATGGAAA-TATTGAG--CCCAACAAAATACCTAAAGCTGAGCTA--TTTAGACTTGCTTTTGTTGAAAGAGACGAACGACTGGCTCCAAAAAGAGCAAAGAATGCAAGGCAACACCAGAGAC---GGGCAGAGAAAGAATTGATTAAATACAGTACTGGAGCAAAGTCTCTCTTTCTGGCTTCTTTGGCACAGAAATCACTTCGGAGATAAC-ATATCAAT-TGGCGTATTTTC-GGGCTTTAAGTTCCATTT-ATAGATATTT------------------------------------------------------
>AF1
TA---------------GGTTAGTGGCTATTTATCATTTTTTTGTTTTGTTAA------------------------------ATTTGAGTTTCAATGATCCTTAAGCCTA------ATATTCCTCGTGTATTTTGTTTCTTGTCCAGCCTTCAATTGACGAGGACTCG--AAGGATTTCCTCGCTGTGGAGTGTCCTCGAATTGTTGT--AAATCCA-----CCTAATACAGCTCGTTACAGAGGAATGTTAGTACCCAGGGAAGCCCTCCCAAGTATAGCGTTGGATGCATTGTTTGTTGAAGATATAGATCCAAAGACATGGGCCATTCA--TGCAGCTCCCAAACATCGAACATCAAGGGAAAACACAAA-TTCTGAG--TCCACTATAATACCTAAAGCTGAGCTA--TTTAGGCTTGCTTTTGTTGAGAGAGATGAACGTCTAGCTCCTAAAAGAGCAAAGAATATGAGGCAGCATCAAAGAC---GGGCAGAGAAAGAATTGCTTCAATACAGTACTGGGGCAAAGTCCCTTTTTTTGGCTTCTCTGTTACAGAAATCACTGAGGAGATAAAAGTATGTAT----------------TATGATA---GCATGG------------------------GAAGCAGATATATCCAGAAACACATTTTAAATTTAATTTT-
>AG2
TA---------------GGTTAGTGGCTATTTATCATTTTTTTGTTTTGTTAA------------------------------ATTTGAGTTTCAATGATCCTTAAGCCTA------ATATTCCTCGTGTATTTTGTTTCTTGTCCAGCCTTCAATTGACGAGGACTCG--AAGGATTTCCTCGCTGTGGAGTGTCCTCGAATTGTTGT--AAATCCA-----CCTAATACAGCTCGTTACAGAGGAATGTTAGTACCCAGGGAAGCCCTCCCAAGTATAGCGTTGGATGCATTGTTTGTTGAAGATATAGATCCAAAGACATGGGCCATTCA--TGCAGCTCCCAAACATCGAACATCAAGGGAAAACACAAA-TTCTGAG--TCCACTATAATACCTAAAGCTGAGCTA--TTTAGGCTTGCTTTTGTTGAGAGAGATGAACGTCTAGCTCCTAAAAGAGCAAAGAATATGAGGCAGCATCAAAGAC---GGGCAGAGAAAGAATTGCTTCAATACAGTACTGGGGCAAAGTCCCTTTTTTTGGCTTCTCTGTTACAGAAATCACTGAGGAGATAAAAGTATGTAT-------------------------------------------------------------------------------------------------
>AH26
-------------------------------------------CTATC-------------------------------------ATCCTTATACAATAATGTTACTCATG------ATATCT-TTGCCTATTTTGGTTCTTCTTCAGCCGTCCATTGACCGGGATTCA--AATGATTGCCTTAATTTGGAGTGCCCTCGAATCAGCAT--CAACCCA-----TC---TACTCTTTGTTACAGAGGGGTATCAGTTCCGAGGGAAGCTCTACCAGGAATAGTTTTAGATGCGCTAGTTGTTGAAGACATAGATCCAAAGACATGGACCATTAA--TGCAGCTCCAAGGCTCAGAACTTTGAATGCAATAAAAAG-TTCTGAG--CCTGGCATGTTACCTAAAGCTGAGTTA--TTTCGGCTCGCGTTTGTTGAAAGAGATGAACGCCTTGCACCTAAAAGAGCAAAGAACATGAGGCAACATCAGAGAC---GGGCAGAGAGAGAATTTATAAGATCCGACACAGGGGCAAAGTCTCTATTCTTGGCTTCTTTGGCACAGAAATCACTCCGGAAGTAGG-GATTGGTT-TGAAACTTTT----------AA---CTGTAT-ATGCAGATATTC----------------------------------------------------
>AME1
---------------------------------------------------------------------------------------------------------------------ATATTTCTTGTATGT--ATTCTCTCCTTCAGCCTTCCATTGATGAGGATTCA--AAGGATTTCCTTGCTTCAGAGTGTCCTCGAATCGGTGT--AAACCCA-----CC---TACAGCTCGTTATAGAGGGGTATTGATTCCTAGGGAAGCCCTCCCGGGTATAGTGTTAGATGCGCTAGTTGTTGAAGATATAGATCCAAAGACATGGGCCACTCA--TGCAGCTCCCAGGCTTGAGACATTGAGGGAAAATGGAAA-TATTGAG--CCCAACAAAATACCTAAAGCTGAGCTA--TTTAGACTTGCTTTTGTTGAAAGAGACGAACGACTGGCTCCTAAAAGAGCAAAGAATGCGAGGCAACACCAGAGAC---GTGCAGAGAAAGAATTGATTAAATACAGTACTGGAGCAAAGTCTCTCTTTCTGGCTTCTTTGGCACAAAAATCACTTCGGAAATAAC-ATATCAAT---------------------------TATTT-ATAGATATTT------------------------------------------------------
>AP25
-------------------------------------------CTATC-------------------------------------ATCCTTATACAATAATGTTACTCATG------ATATCT-TTGCTTATTTTGGTTCTTCTTCAGCCGTCCATTGACCGGGATTCA--AATGATTGCCTTAATTTGGAGTGCCCTCGAATCAGCAT--CAACCCA-----TC---TACTCTTTGTTACAGAGGGGTATCAGTTCCAAGGGAAGCTCTACCAGGAATAGTTTTAGATGCGCTAGTTGTTGAAGACATAGATCCAAAGACATGGACCATTAA--TGCAGCTCCAAGGCTCAGAACTTTGAATGCAATAAAAAG-TTCTGAG--CCTGGCATGTTACCTAAAGCTGAGTTA--TTTCGGCTCGCGTTTGTTGAAAGAGATGAACGCCTTGCACCTAAAAGAGCAAAGAACATGAGGCAACATCAGAGAC---GGGCAGAGAGAGAATTTATAAGATCCGACACAGGGGCAAAGTCTCTATTCTTGGCTTCTTTGGCACAGAAATCACTCCGGAAGTAGG-GATTGGTT-TGAAACTTTT----------AA---CTGTAT-ATGCAGATATTCAA---------------------------AATTTCAATGTAAT---------
>APA47
---------------------------TATTTATCA-TTTTATGTTTTGTTAA------------------------------GTTTGAGTTTCTATGAT-CTTAAGCATA------ATATTCCTTTTGGATTTTGTTTCTTGTCCAGCCTTCAATTGATGAGGTCTCG--AAAGCTTTCCTCATTGTGGAGTGTCCTCGAATTATTGT--AAATCCA-----CCTAATACAGCTCGTTACAGAGGGATGTTAGTACCCAGGGAAGCCCTCCCAAGTATAGTGTTGGATGCATTGTTTGTTGAAGATATAGATCCAAAGACATGGGCCATTCA--TGCAGCTCCCAAACATAGAACATCAAGGGAAAACGCAAA-GTCTGAG--TCCAGTATAATACCTAAAGCTGAGCTA--TTTAGGCTCGCTTTTGTTGAGAGAGATGAGCGCCTAGCTCCTAAAAGAGCAAAGAACATGAGGCAGCATCAAAGAC---GGGCAGAGAAAGAATTGCTTGAATACAGTACTGGGGCAAAGTCTCTTTTTTTGGCTTCTCTATTACAGAAATCACT---GAGATAAA-GTATGCAT-GGACTT-------CTCATCAGA---GTATTT-ATGATAGCATG-----------GAAAGTAGATATATCCAGAACCTCATTTTAAATTTTA-----
>AS57
-----------------------------------------------------------------------------------------------------------------------------TGTAAAT----TTGTCTCTCCAGTTTTTCATTGATGAGAATTCA--AGGAATTACCTTACTTTGGAGTGTCCTCAAATCAGTGT--TAACCCA-----CC---TAGGCCTCGTTATAGAGGAGTACCAGTTCCTAGGGAAGCCCTTCCAGGTATTGTCTTAGATGCACTGGTTGTTGAAGATATAGACCCAAACGCATGGGCAGTTTA--TGCAGCTCCCAGGCTTAAAACATTGAAGGAAAATGCAAA-ATTTGAG--CCCAATATAATACCAAAGTGTGAGCTA--TTTAGGCTTGCTTTTGTGGAAAGAGATGAACGCCTAGCTGCTAAAAGAGCAAAGAACATGAGGCAAAATCTAAGGC---GGGCAGAGAAAGAATTTCTCAAATACAGCAGTGGGGCTAAGTCTAATTTTTTGGCTCATTTGGCGCAGAAATCACTCCAAAGATAAG-GTAATTCT--------TTCTT-GGATTCAAA---TCATTT-GTATATAT--------------------------------------------------------
>CB35
---------------------------------------------ATCTTTAAC-----------------------------AGACATTTATACAATAATGTTGCTTATG------ACATTTCTTGTATATTTTGGTGCTTCTTCAGCCTTCCATTGATGAGGATTCA--AATGATTGCCTTAATTTGGAGTGCCCTCGAATCAGTGT--CAACCCA-----TC---TACACTTTGTTACAGAGGGGTATCAGTTCCAAGGGAAGCTCTACCAGGTATAGTTTTAGATGCACTAGTTGTTGAAGACATAGATCCAAAGACATGGACCGTTAA--TGCAGGTCCAAGGCTCAGAACTTTGAGTGCAACACAAAA-TTCTGTG--CCTGGCATGTTACCTAAAGCTGAGCTA--TTTCGGCTTGCTTTTGTTGAGAGAGATGAACGCCTTGCACCTAAAAGAGCAAAGAACATGAGGCAACATCAGAGAC---GGGCAGAGAGAGAATTTATAAGATCCGATACAGGGGCAAAATCTCTATTCTTGGCTTCTTTGGCACAGAAATCACTCCGGAAGTAGG-GACTGGTT-TGGAAATTTTTC------GAAA---CTGTAT-ATGTAGATATTCAA--------TGAAATGGCA--------------------------------
>CDE34
-------------------------------------------------------------------------------------------------TAATGTTGCTTATG------ATATTTCTTGTATATTTTGGTGCTTCTTCAGCCTTCCATTGATGAGGATTCA--AATGATTGCCTTACTTTGGAGTGCCCTCGAATCAGTGT--CAACCCA-----TC---TACACTTTGTTACAGAGGGGTATCAGTTCCAAGGGAAGCTCTACCAGGTATAGTTTTAGATGCACTAGTTGTTGAAGACATAGATCCAAAGACATGGACCGTTAA--TGCAGGTCCAAGGCTCAGAACTTTGAGTGCAACACAAAA-TTCTGAG--CCTGGCATGTTACCTAAAGCTGAGCTA--TTTCGGCTTGCTTTTGTTGAGAGAGATGAACGCCTTGCACCTAAAAGAGCAAAGAACATGAGGCAACATCAGAGAC---GGGCAGAGAGAGAATTTATAAGATCCGATACAGGGGCAAAATCTCTATTCTTGGCTTCCTTGGCACAGAAATCACTCCGGAAGTAGG-GACTGGTT-TGGAAATTTTTC------GAAA---CTGTAT-ATGTAGATATTCAA--------TGAAATGGCAAGAGCAAAAAATTTCAATACAGT---------
>CF38
------------------------------------------------------------------------------------------------------TATTACTTG------ATATTTCTTGTATTT-----TTTCTCTCCAGCCTTCCATTGACGAGAATTCA--AAGGATTACCTTACTGTGGAGTGTCCTCGAATAAGTGT--AAACCCA-----CC---TCCACCTCGTTATAGAGGGGTTCCAGTTCCTAGGGAAGCCTTTCCAGGTATGGTGTTAGATGCACTGGTTGTTGAAGATATAGACCCAAATGCATGGGCTGTTCA--TGCAACTCCTGGGCTTAAAACATTGAAAGAAAATTCAAA-ATTTGAG--CCCAATATAATACCGAAATCTGAGCTA--TTTAGGCTTGCTTTTGTTGAGAGAGATGAACGCCTAGCTACTAAAAGAGCAAAGAACATGAGGCAACATATGAGAC---GAGCAGAGAAAGAATTTATCAAATACAGTAGAGGAGCAAAGTCT--ATTTTTGGCTGATTTGGCACAAAAGTAACTCCGGAGATAGG-GGTATTAT----CAGATGCTC-AAGATCAAA---TTATTT-GTGTATA---------------------------------------------------------
>CHA37
------------------------------------------------------------------------------------------------------TATTACTTG------ATATTTCTTGTATTT-----TTTCTCTCCAGCCTTCCATTGACGAGAATTCA--AAGGATTACCTTACTGTGGAGTGTCCTCGAATAAGTGT--AAACCCA-----CC---TCCACCTCATTATAGAGGGGTTCCAGTTCCTAGGGAAGCCTTTCCAGGTATGGTGTTAGATGCACTGGTTGTTGAAGATATAGACCCAAATGCATGGGCTGTTCA--TGCAACTCCTGGGCTTAAAACATTGAAAGAAAATTCAAA-ATTTGAG--CCCAATATAATACCGAAATCTGAGCTA--TTTAGGCTTGCTTTTGTTGAGAGAGATGAACGCCTAGCTACTAAAAGAGCAAAGAACATGAGGCAACATATGAGAC---GAGCAGAGAAAGAATTTATCAAATACAGTAGAGGAGCAAAGTCT--ATTTTTGGCTGATTTGGCACAAAAGTAACTCCGGAGATAGG-GGTATTAT----CAGATGCTC-AAGATCAAA---TTATTT-GTGTATATGGCTAG--------------------TTTTGGCCAGCACCTAGAAAAAAGGTTTTA
>CJ24
---------------------------AGCTGGACA-GTAAGGACATTACTAACAGTCCTCACACACTTCGCTGG---CTAACATGGGGATGT--TTTTGTTCTTATACTGA-----ACATGTTCTGTAAAT----TTGTCTCTCCAGTTTTCCATTGATGAGAATTCA--AGGTATTACCTTGCAGTGGAGTGTCCTCAAATCAGTGT--TAACCCA-----CC---TGCACCTCGTTATAGAGGAGTACCGGTTCCTAGGGAAGCCCTTCCAGGTATTTTATTGGATGCACTGGTTGTTGAAGATATAGACCCAAACGCATGGGCAGTTTA--TGCAGCTCCCAAGCTTAAAACATTGAAGGAAAATGCAAA-ATTTGAG--CCCAATATAATACCAAAGTCTGAGCTA--TTTAGGCTTGCTTTTGTGGAAAGAGATGAGCGCCTAGCTGCTAAAAGAGCAAAGAACATGAGGCAACATCTAAGGC---GTGCAGAGAAAGAATTTATCAAATACAGCAGTGGAGCAAAATCTCATTTTTTGGCTCATCTGGCACAAAAATCGCTCCAGAGATAGG-GTAATTCT-----ATGTTCTT-GAATTTAAG---TCATTTTGTATATAT--------------------------------------------------------
>CK7
------------------------------------------------------------------------------------------------------CTTATACTTA-----ACATGTTCTGTAAAT----TTGTCTCTCCAGTTTTCGATTGATGAGAATTCA--AGGGATTACCTTACTGTGGAGTGCCCTCAAATCAGTGT--TAACCCA-----CC---TACGCCTCGTTATAGAGGAGTACCAGTTCCTAGAGAAGCCCTTCCAGGTATTGTGTTAGATGCACTGGTTGTTGAAGATATAGACCCAAACACATGGGCAGTTTA--TGCAGCTCCCAGGCTTAGAACATTGAAGGAAAATGCAAA-ATTTGAG--CCCAATATAATACCGAAATCTGAGCTG--TTTAGGCTTGCTTTTGTGGAACGAGATGAACGCCTAGCTACTAAAAGAGCAAAGAACATGAGGCAACATCTGAGAC---GGGCAGAGAAAGAATTTATCAAATACAGCAGTGGGGCAAAGTCTCATTTTTTGGCTCATTTGGCACAGAAATCACTTCAGAGATAGG-CTAATTCTGATCCAGATTCTT-GGATTCAAA---TCATTT-GTATATATT-------------------------TTCATGGC----------------------
>CL6
------------------------------------------------------------------------------------------------------CTTATACTTA-----ACATGTTCTGTAAAT----TTGTCTCTCCAGTTTTCCATTGATGAGAATTCG--AGGGATTACCTTACTGTGGAGTGCCCTCAAATCAGTGT--TAACCCA-----CC---TACGCCTCGTTATAGAGGAGTACCAGTTCCTAGAGAAGCCCTTCCAGGTATTGTGTTAGATGCACTGGTTGTTGAAGATATAGACCCAAACACATGGGCAGTTTA--TGCAGCTCCCAGGCTTAGAACATTGAAGGAAAATGCAAA-ATTTGAG--CCCAATATAATACCGAAATCTGAGCTA--TTTAGGCTTGCTTTTGTGGAACGAGATGAACGCCTAGCTACTAAAAGAGCAAAGAACATGAGGCAACATCTGAGAC---GGGCAGAGAAAGAATTTATCAAATACAGCAGTGGGGCAAAGTCTCATTTTTTGGCTCATTTGGCACAGAAATCACTTCAGAGATAGG-GTAATTCTGATCCAGATTCTT-GGATTCAAA---TCATTT-GTATATATT-------------------------TTCATGGC----------------------
>CM9
-------------------------------------------ACATTTCTAACAGTCCTCACACACTTCGCTGG---ATAACATGGGGATGTTTTATTTATCTTATACTG------ACATGTTCTGTGAAT----TTGTCTCTCCAGCCTTCCATAGATGAAAATTCA--AGGAATTACCTTACTGTTGAGTGTCCTCAAATCTGTGT--TAATCCA-----CC---TACTTCTCTTTATAGAGGAGTATGGGTTCCTAGGGAAGCCCTCCGAGGCATTGTATTAGATGCACCAGTTGTTGAGGATATAGACCCAAACACATGGGCGGTTTA--TGCAGCTCCTAAGCTTCAAACATTGAAGGAGAATGCAAA-ATTTGAG--CCCAATATAATACCAAAGTCTGAGTTA--TTTAGATTAGCTTTTCTGGAAAGAGATGAGCGGCTTGCTGCTAAAAGAGCAAAGAACGTGAGGCAACATCTAAGGC---GGGCAGAGAAAGAATTTATCAAATACAGCACTGGTGCAAAGTCTCATTTTTTGGCTCATTTGGCACAAAAATCGCTCCAGAGATAGG-GCAATTCT-----ATGTTTCT-GAATTCATA---TCACTT-CCATGTATGCA----------AACGATTTTCTATTTTTGGCCAATGCCTGGTAAAAATATTTCA
>CO8
---------------------------------------------------------------------------------------------------------------------------------------------------GCCTTCCATAGATGAAAATTCA--AGGAATTACCTTGATGTTGAGTGTCCTCAAATCTATTT--TAATCCA-----CC---TACTTCTCTTTATAGAGGAGTATGGGTTCCTAGGCAAGCCCTTTGAGGCATTGTATTAGATGCATCAATTGTTGAGGATATAGACCCAAACACATGGGCAGTTTA--TGCAGCTCCTAAGCTTCAAACATTGAAGGAGAATGCAAA-ATTTGAG--CCCAATATAATACCAAAGTCTGGGTTA--TTTAGACTATATTTTCTGGAAAGAGATGAGCGGCTTGTTGCTAAAAGAGCAAAGAATGTGAGGCAACATCTAAGGC---AGGCAGAGAAATAATTTATCAAATATGGCATTGGTGCAAAGTCTCATTTTTTGGCTCATTTGGCACAAAAATTTCTCCAGAGATACG-GCAATTCT-----ATGTTTCT-AAATTCATA---TCACTT-CCATGTATT-------------------------ATTTAATTAATTTGCTTAAATTAAATTTGA
>CP16
------------------------------TGGACA-GTAAGGACATTTCTAACAGTCCTCACACACTTCGGTGG---ATAACATGGGGATGTTTTTGTTATCTTATACTG------ACGTGTTCTGTAAAT----TTGTCTCTCCAGTTTTCCATTGATGAGAATTCA--AGGAATTACCTTACTGTGGAGTGTCCTCAAATCTGTGT--TAACCCA-----CC---TACACCTCGTTATAGAGGAGTACCGGTTCCTAGGGAGGCCCTTCCAGGTATTATATTAGATGCACTGGTTGTTGAAGATATAGACCCAGACACATGGGCAGTTTA--TGCAGCTCCCAAGCTTAAAACATTGAAGGAAAATGCAAA-AGTTGAG--CCCAATATAATACCAAAGTCTGAGCTA--TTCAGGCTTGCTTTTCTGGAAAGAGATGAACGCCTAGCTGCTAAAAGAGCAAAGAACATGAGGCAACATCTAAGGC---GGGCAGAGAAAGAATTTATCAAATACAGCAGTGGGGCAAAGTCGCAATTTTTGGCTCATTTGGCACAGAAATCGCTCCACAGATAGG-GTAATTGT-----ATGTTCTT-GATTTCAAA---TCATTG-GTATGTTAT-------------------------TTTTGGCCCATTCCTGGTAAATATATTTCA
>CR44
----------------------------------------------------------------------------------------------------------------------------------------------------CCTTCCATTGATGAGGATTCA--TTGGAGAGCCTTACGGTGGAGTGCCCTCGTATTATTGT--CAACCCAAGCCTTC---TCCATTTGGTTACAGGGGGCTATCAGTACCGAGGGAAGCATTTCCTAATATAGTGTTAGATGATCCAGCAGTTGAAGATATAGATCCAAGGACATGGGCCATCAG--TGCTGCTCCAAGGTTCAAAACATTGCCTACAATCACTAA-TTCTGAG--CCTGCTTTATTGCCAATAGCTGAGCGA--TTTAGGCTTGCCTTTGTCGAGAGAGATGAACGTCTAGCACCTAAGAGAGCAAAGAACATGAGGCAACACCAGAGAC---GGGCAGAGAGAGAACTGATGAAATCGGATACAGGTGCAAAGTCTTTGTTTTTAGCTGCTTTGGCCCATAAGTCACTCCGAAAGTAGG-T--------------------------CCAA---TTACTT-GCGTTGAT--------------------------------------------------------
>CT15
------------------------------TGGACA-GTAAGGACATTTCTAACAGTCCTCACACACTTCGTTGG---ATAACATGGGGATGTTTTTGTTATCTTATACTG------ACGTGTTCTGTAAAT----TTGTCTCTCCAGTATTCCATTGATGAGAATTCA--AGGAATTACCTTACTGTGGAGAGTCCTCAAATCTGTGT--TAACCCA-----CC---TACACCTCGTTATAGAGGAGTACCGGTTCCTAGGGAGGCCCTTCCAGGTATTATATTAGATGCACTGGTTGTTGAAGATATAGACCCAAACGCATGGGCAGTTTA--TGCAGCTCCCAAGCTTAAAACATTGAAGGAAAATGCAAA-AGTTGAG--CCCAATATAATACCAAAGTCTGAGCTA--TTCAGGCTTGCTTTTCTGGAAAGAGATGAACGCCTCGCTGCTAAAAGAGCAAAGAACATGAGGCAACATCTAAGGC---GGGCAGAGAAAGAATTTATCAAATACAGCAGTGGGGCAAAGTCGCAATTTTTGGCTCATTTGGCACAGAAATCGCTCCACAGATAGG-GTAACTGT-----ATGTTCTT-GATTTCAAA---TCATTG-GTATAT----------------------------------------------------------
>DA12
---------------------------------------TAAAAGATTTCTAGT----------------------------CATCGATTCCGTATTTTGTTCTTATACTG------ACATGTTCTGTGAAT----TTGTCTGTCCAGTTTTCCATTGATGAAAATTCA--AGGAATTACCTTACTGTCGAGTGTCCTCAAATCTGTGT--TAATCCA-----TT---TACTTCTCGTTATAGAGGTGTATGGGTTCCTTGGGAAGCCCTTCGAGGTATTGTATTAGATGCACTGGTTGTTGAGGATGTAGACCCAAACACATGGGCAGTTTA--TGCAGCTCCCAAGCTTCAAACGTTGAAGGAGAATGCAAA-ATTTGAG--CCCAATATAATACCAAAGTCTGAGTTA--TTTAGACTTGCTTTTCTGGAAAGGGATGAGCGGCTTGCCGCTAAAAGAGCAAAGAATGTGAGGCAACATCTAAGGC---GGGCAGAGAAAGAATTTGTCAAATACAACACTGGTGCAAAGTCTCATTTTTTGGCTCATTTGGCACAAAAATCGCTCCAGAGATAGG-GCGATTAT-----ATGTTCTT-GAATTCATA---CCACTT-CCATGTAT--------------------------------------------------------
>DB53
---------------------------TATTTATCA-TTTTTTCTTTTGATAA------------------------------ATTTGAGTTTCTATGATCCTAAAGCCTA------ATATTCCTCGTGTATTTTGTTTCTTATCCAGCCTTCAATTGATGAGGACTCG--AAGGATTTCCTTGCTGTAGAGTGTCCTCGAATTGTTTT--AAATCCA-----CCTAATACAGCTCGTTACAGAGGGATGTTAGTACCCAGGGAAGCCCTCCCAAGTATAGCGTTGGATGCATTGGTTGTTGAAGATATAGATCCAGAGACATGGGCCATTCA--TGCAGCTCCGAAACATCGAATATCAAGGGAAAACACAAA-TTCTGAG--TCCACTATAATACCTAAAGCTGAGCTA--TTTAGGCTTGCTTTTGTTGAAAGAGATGAACGTCTAGCTCCTAAAAGAGCAAAGAATATGAGGCAGCATCAAAGAC---GGGCAGAGAAAGAATTGCTTCAATACAATACTGGGGCAAAGTCCCTTTTTTTGGCTTCTCTTTCACAGAAATCACTGAGGAGATAAAAGTATGTAT-------------------------------------------------------------------------------------------------
>DC1
TA---------------GGTTAGTGGCTATTTATCA-TTTTTTCTTTTGATAA------------------------------ATTTGAGTTTCTATTATCCTAAAGCCTA------ATATTCCTCGTGTATTTTGTTTCTTATCCAGCCTTCAATTGATGAGGACTCA--AAGGATTTCCTTGCTGTAGAGTGTCCTCGAATAGTTGT--CAATCCA-----CCTAATACAGCTCGTTACAGAGGGATGTTAGTACCCAGGGAAGCCCTCCCAAGTATAGCGTTGGATGCATTGGTTGTTGAAGATATAGATCCAGAGACATGGGCCATTCA--TGCAGCTCCGAAACATCGACTATCAAGGGAAAACACAAA-TTCTGAG--TCCACTATAATACCTAAAGCTGAGCTA--TTTAGGCTTGCTTTTGTTGAGAGAGATGAACGTCTAGCTCCTAAAA----------------------------------------------------------------------------------------------------------------------------------------------------------------------------------------------------------------------------------
>DD1
---------------------------TATTTATCA-TTTTTTGTTTTGTTAG------------------------------ATTTGAGTTTCTATGATCCTTAAGCCTA------ATATTCTTCGTGTATTTTGTTTCTTATCCAGCCTTCAATTGATGAGGACTCA--AAGGATTTCCTTGCTGTGGAGTGCCCTCGAATTGTTGT--AAATCCA-----CCTAATACAGCTCGTTACAGAGGGATGTTAGTACCCAGGGAAGCCCTCTCAAGTATAGCGTTAGATGCATTGGTTGTTGAAGATATAGATCCAAAGACATGGGCCATTCA--TGCAGCTCCCAAACATCGAACATCAAGGGAAAACGCAAA-TTCTGAG--TCCAATATAATACCTAAAGCTGAGCTA--TTTAGGCTTGCTTTTGTTGAGAGAGATGAACGTCTAGCTCCTAAAAGAGCAAAGAATTTGAGGCAGCATCAAAGAC---GGGCAGAGAAAGAATTGCTTCAATACAATACCGGGGCAAAGTCCCTTTTTTTGGCTTCTCTGTTACAGAAATCACTGAGGAGATGAAAGTGTGTAT----------------GGACAGG---CTTTTC-ATCAGAGTATT-----------------------------------------------------
>DIM50
TA---------------GGTTAGTGGCTATTTATCA-TTTTTTGTTTTGTTAG------------------------------ATTTGAGTTTCTATGATCCTTAAGCCTA------ATATTCTTCGTGTATTTTGTTTCTTATCCAGCCTTCAATTGATGAGGACTCG--AAGGATTTCCTTGCTGTGGAGTGCCCTCGAATTGTTGT--AAATCCA-----CCTAATACAGCTCGTTACAGAGGGATGTTAGTACCCAGGGAAGCCCTCTCAAGTATAGCGTTAGATGCATTGGTTGTTGAAGATATAGATCCAAAGACATGGGCCATTCA--TGCAGCTCCCAAACATCGAACATCAAGGGAAAACGCAAA-TTCTGAG--TCCAATATAATACCTAAAGCTGAGCTA--TTTAGGCTTGCTTTTGTTGAGAGAGATGAACGTCTAGCTCCTAAAAGAGCAAAGAATTTGAGGCAGCATCAAAGAC---GGGCAGAGAAAGAATTGCTTCAATACAATACCGGGGCAAAGTCCCTTTTTTTGGCTTCTCTGTTACAGAAATCACTGAGGAGATGAAAGTGTGTAT----------------GGACAGG---CTTTTC-ATCAGAGTATTATGGTAGCATTGGAAGTAGATATATCCAGAAACACGTTTTAAATTTAATTGT-
>EN45
--------------------------------------------------------------------------------------------------------------------------------------------------------------------------------------------------------------------------------------------------------------------GGGAAGCATTTCCAAGTATAGTGTTAGATGATCCAGCAGTTGAAGATATAGATCCAAGGACATGGGCCATCGG--TGCTGCTCCAAGGCTAAAGACTTTGACTACAATCACTAA-TTCTGAG--CCTGTCTTATTGCCAATAGCTGAGCGA--TTTAGGCTTGCCTTTGTTGAGAGAGATGAACGTCTAGCACCTAAGAGAGCAAAGAACATGAGGCAACATCAGAGAC---GGGCAGAGAGAGAACTGATGAAATCAGATACAAGTGCAAAGTCTATATTTTTAGCTGCTTTAGCCCATAAATCACTCCGGAAGTAGG-GCATTT---------------------CCAA---TTGCTG---------------T------A------------------------------------------
>FC13
------------------------------TGGACA-GTAAGGACATTTCTAACAGTCCTCACACACTTCGCTGG---ATAACATGGGGATGTTTTTGTTATCTTATACTG------ACATGTTCTGTGAAT----TTGTCTCTCCAGTTTTCCATTGATGAAAATTCA--AGGAATTACCTTACTGTCGAGTGTCCTCAAATCTGTGT--TAATCCA-----TC---TACTTCTCGTTATAGAGGTGTATGGGTTCCTAGGGAAGCCCTTCGAGGTATTGTATTAGATGCACTGGTTGTTGAGGATGTAGACCCAAACACATGGGCAGTTTA--TGCAGCTCCCAAGCTTCAAACATTGAGGGAGAATGCAAA-ATTTGAG--CCCAATATAATACCAAAGTCTGAGTTA--TTTAGACTTGCTTTTCTGGAAAGGGATGAGCGGCTTGCCGCTAAAAGAGCAAAGAATGTGAGGCAACATCTAAGGC---GGGCAGAGAAAGAATTTGTCAAATACAGCACTGGTGCAAAGTCTCATTTTTTGGCTCATTTGGCACAAAAATCGCTCCAGAGATAGG-GCGATTAT-----ATGTTCTT-GAATTCATA---CCACTT-----------------------------------------------------------------
>FTS1
TA---------------GGTTAGTGGCTATTTATCA-TTTTTTCTTTTGATGA------------------------------ATTTGAGTTTCTATGATCCTAAAGCCTA------ATATTCTTCGTGGATTTTGTTTCTTATCCAGCCTTCAATTGATGAGGACTCG--AAGGATTTCCTAGCTGTAGAGTGTCCTCGAATTGTTGT--AAATCCA-----CCTAATACAGCTCGTTACAGAGGGATGTTAGTACCCAGGGAAGCCCTCCCAAGTATAGCGTTGGATGCATTGGTTGTTGAAGATATAGATCCAGAGACATGGGCCATTCA--TGCAGCTCCCAAATATCGAATATCAAGGGAAAACACAAA-CTCTGAG--TCCACTATAATACCTAAAGCTGAGCTA--TTTAGGCTTGCTTTTGTTGAGAGAGATGAACGTCTAGCTCCTAAAAGAGCAAAGAATATGAGGCAGCATCAAAGAC---GAGCAGAGAAAGAATTGCTTCAATACAATACTGGGGCAAAGTCCCTTTTTTTGGCTTCTCTTTTACAGAAATCAGTGAGGAGATAAAAGTATGTAT----------------TATGACA---GCATGG------------------------AAAGGAAATATATCCAGAGATACATTTTAAATTTAATTCTA
>FTS2
TA---------------GGTTAGTGGCTATTTATCA-TTTTTTCTTTTGATGA------------------------------ATTTGAGTTTCTATGATCCTAAAGCCTA------ATATTCTTCGTGTATTTTGTTTCTTATCCAGCCTTCAATTGATGAGGACTCG--AAGGATTTCCTAGCTGTAGAGTGTCCTCGAATTGTTGT--AAATCCA-----CCTAATACAGCTCGTTACAGAGGGATGTTAGTACCCAGGGAAGCCCTCCCAAGTATAGCGTTGGATGCATTGGTTGTTGAAGATATAGATCCAGAGACATGGGCCATTCA--TGCAGCTCCCAAATATCGAATATCAAGGGAAAACACAAA-CTCTGAG--TCCACTATAATACCTAAAGCTGAGCTA--TTTAGGCTTGCTTTTGTTGAGAGAGATGAACGTCTAGCTCCTAAAAGAGCAAAGAATATGAGGCAGCATCAAAGAC---GAGCAGAGAAAGAATTGCTTCAATACAATACTGGGGCAAAGTCCCTTTTTTTGGCTTCTCTTTTACAGAAATCACTGAGGAGATAAAAGTATGTAT-------------------------------------------------------------------------------------------------
>GG1
-------------AAATGATAAGATGGCCATCGAAA-TTGCGGATATTACAAAC----TTGTTGCATTCCACTAGGCACCAAATTGAATATGCATTGAAGCTCCAACCCCAGGATGTCTAGCCCCTGTATTTGATTCTTCTCTCTCTGCTCGTCTCTGATGTTGCCTCGCTTGGAGCTGCACTGATGGCCCATGTCCTTGGATCTATATCCTGGATCA-----TC---TAACACTATACCTGGCAAAGCTTCCCTCGGAACTAATACTCCTCTGTATACAGTTTTTGATGGATCTG-GGTTGAGGA---AAATCCGAGGCCACTCCACTTTAAGGTTCTCCTCTAAATAATGGAAGGCTGAAGGAGAACCAAAA-ACTTGAGAACCCAAGATGATGCAGGAATTTCGATCAAGTCTAGCCCAGATCATATTGGGAAATTAAAGTAT------GCACAGGGAAAACATTTCCTCAGGCCATATCAAGAAATTAGCATACGGAAAACATTTCCTTAGTTTATTGTAATGAAACACTTGCAGATCAT-----------------AATAAATATAAAAATATA-A--------------------------------------------------------------------------------------------------------
>HB41
-------------------------------------ATTTATCATTTTTTAA------------------------------ATTCAGGTTTCTATGATCCTTAAGCCTA------ATATTCCTTCTATATTTTGTTTCATGCGCAGTTTTCAATTGATGAGGATTCG--AAGGATTTCCTCACTGTGGAGTGTCCTCGAATTATTGT--AAATCCA-----CCTAATATAGCTCGTTATAGAGGGATGTTAGTACCTAGGGAAGCCCTCCCAGGTATAGTGTTGGATGCATTGTTTGTTGAAGATATAGATCCAAAGACATGGGCCATTCA--TGGAGCTCCCAGACCTAGAACATCAAGGGAAAACACAAA-TTCTGAG--TCCAGTATAATACCTAAAGCTGAGCTA--TTTAGGCTTGCTTTTGTTGAGAGAGACGAACGTCTGGCTCCTAAAAGAGCAAAGAACATGAGGCAGCATCAAAGAC---GGGCAGAGAAAGAATTGCTTCAATACAGCACTGAGGCAAAGTCCCTTTTTTTGGCTTCTAAGTTACAGAAATCACAGAAGAGATGAA-GTATGTAT----------------CATGAAA---TTGCTT-GTGTA-----------------------------------------------------------
>KE1
-----------------------------------------------------------------------------------------------------------------------------------------------------------------------------------------------------------------------------------------------------------------------------------------------------------------------------------------------------------------------------------------------------------------------------------------------GAAACATATGAGTGCCTTGCACATAAAAGAGTGAAGAACACGAGGCAACATCAGAGAC---GTACATAGAGGGAATTTATAAGATCAGACAGAGGGGCAAAGTCTCTATTGTTGGCTTCTTTGGCATAGAAATCACTCCGGAAAC---------------------------------------TTTTT-ATGTAGATATTCAA--------TGAAATGGCA--------------------------------
>LF2
--------------------------------------TTTTTGATTTGTTAA------------------------------ATGTAGCCTTTTATGAT-CTTGTGCCTA------ATATTCCATATGAATTTTGTTTCTTGTCCAGCTTTCAATTGATGAGGACTCA--AAGGATTTCCTCACTGTGGAGTGTCCTCGAATTATTGT--AAATCCA-----CCTAATACATCTCGTTACAGAGGGATGTTAGTACCAAGGGAAGCCCTCCCGGGTATAGTGTTGGATGCATTGTTTGTTGAAGATATAGACCCAAAGACATGGGCCATTCT--TGCAGCTCCCAAACCTAGAACATCAAAGGAAAACACAAA-TTCTGAG--TCGAGTATAATACCTAAAGCTGAGCTA--TTTAGGCTTGCTTTTGTTGAGAGAGATGAACGTCTAGCTCCTAAAAGAGCAAAGAACATGAGGCAGCATCAAAGAC---GGGCAGAGAAAGAATTGCTTCAAT-------------------------------------------------------------------------------------------------------------------------------------------------------------------------
>MC0
----------------------------ATTTATTA-TTTTTTGATTTGTTAA-----------------------------------AGTTTCTATGATCCTTGAGCCTA------ATATTCCTTGTGTATTTTGTTTCTTGATCAGTTTTCAATTGATGAGGATTCG--AAGGATTTCCTCACTGTGGAGTGTCCTCGAATTATTGT--AAATCCA-----CCTAATACAGCTCGTTACAGAGGGATGTTAGTGCCTAGGGAAGCCCTCCCAGATATAGTCTTGGATGCATTGTTTGTTGAAGATATAGATTCAAAGACATGGGCCATTCA--TGCAGCTCTCAAACCTAGAACATCAAGGGAAAACACACA-TTCTGAG--TCCAGTATAATACATAAAGCTGAGCTA--TTTAGGCTTGCTTTTGTTGAGAGAGATGAACGTCTAGCTCCTAAAAGAGCAAAGAACATGAGGCAGCATCAAAGAC---GGGCAGAGAAAGAATTGCTTCAATACAATACTGGGGCAAAGTCTCTTTTTTTGGCTTCTCGCTTACAGAAATCACAGAAGAGATGAA-GTATGTAT----------------CATGAAA---TTGCTT-GTGTAGAT--------------------------------------------------------
>MT0
---------------------------------------------TTTGTTAA------------------------------ATTTGAGTTTCTATGATCCTTAAGCCTA------ATATTCCTTGTGTATTTTGTTTCTTGTCCAGCCTTCAATTGATGAGGACTCG--AAGGATTTCCTCACTGTGGAGTGTCCTCGAATTATTGT--AAATCCA-----CCTAATACAGCTCGTTACAGAGGTATGTTAGTACCCAGAGAAGCCCTCCCAAGTATAGCTTTGGATGCATTGTTTGTTGAAGATATAGATCCAAAGACATGGGCGATTCA--CACAGCTTCGAAACATAGAACATCAAGGGAAAACACAAA-TTCTGAG--TCCAGTATAATACCTAAAGCTGAGCTA--TTTAGGCTTGCTTTTGTTGAGAGAGAGGAACGTCTAGCTCCTAAAAGAGCAAAGAACATGAGGCAGCATCAAAGAC---GGGCAGAGAAAGAATTGCTTCAATACAGTTCCGGGGCAAAATCTCTTTTTTTGGCTTCTCTGTTACAGAAATCACT---GAGATAAA-GTGTGTAT-GGGAAGACTTCTTGACATCAAA---GTATTA-AGGTGTATAGCATG--------GAAAGTATATGTATCCAGAGACACATTTTAAGTTTAATTCCA
>NN48
TA---------------GGTTAGTGGCTATTTATCA-ATTTTTGTTTTGTTAA------------------------------ATTTGAGTTTCGATGATCCTTAAGCCTA------ATATTCCTCGTGTATTTTGTTTCTTGTCCAGCCTTCAATTGACGAGGACTCG--AAGGATTTCCTCGCTGTGGAGTGTCCTCGAATTGTTGT--AAATCCA-----CCTAATACAGCTCGTTACAGAGGAATGTTAGTACCCAGGGAAGCCCTCCCAAGTATAGCGTTGGATGCATTGTTTGTTGAAGATATAGATCCAAATACATGGGCCATTCA--TGCAGCTCCCAAACATCGAACATCAAGGGAAAACACAAA-TTCTGAG--TCCACTATAATACCTAAAGCTGAGCTA--TTTAGGCTTGCTTTTGTTGAGAGAGATGAACGTCTAGCTCCTAAAAGAGCAAAGAATATGAGGCAGCATCAAAGAC---GGGCAGAGAAAGAATTGCTTCAATACAGTACTGGGGCAAAGTCCCTTTTTTTGGCTTCTCTGTTACAGAAATCACTGAGGAGATAAAAGTATGTAT-------------------------------------------------------------------------------------------------
>PA42
----------------------------ATTTATCA--TTTTTGATTTGTTAA------------------------------ATCTTAGTTTTTATGATCCTTAAGCCTA------ATATTCCTTATTTATTTTGATTTTTGTCCAGCTTTCTATTGATGAGGACTCG--AAGGATTTCCTCACTGTGGAGTGTCCTCGAATTATTGT--AAATCCA-----CCTAATACAGCTCGTTACAGAGGGATGTTAGTACCCAGGGAAGCCCTCCCAGGTATAGTGTTGGATGCATTAATTGTAGAGGATATAGATCCAAAGATATGGGCCATTCC--TGCAGCTCTCAAACCTAGAACATCAAGGGAAAACACAAA-TTCTGAG--TCTGGTATAATACCTAAAGCTGAGCTA--TTTAGGCTTGCTTTTGTTGAGAGAGAGGAACGTCTAGCTCCTAAAAGAGCAAAGAACATGAGGCAGCATCAAAGAC---GGGCAGAGAAAGAATTGCTACAATACAGTACTGGGGCGAAGTCTCTTTTTTTGGCTTCTCGGTTACAGAAATCACTGAAGAAATGAA-GTATGTAT----------------CATGAAA---TTGCTT-GTGTAGAT--------------------------------------------------------
>PB33
---------------------------------------------ATCTTTAACA----------------------------------------GACATTTATACAAATT------ATATTTCTTGTGTATTTTGG---TTCATCAGCCTTCAATTGACAAGGATTCA--AGTGATTGCCTTAATTTGGAGTGCCCTCGAATCAGTGT--CAACCCA-----TC---TACACTTTGTTACAGAGGGGTATCAGTTCCAAGGGAAGCTCTACCGGGTATAGATTTAGATGCACAAATTGTTGGAGACATAGATCCAAAGACATGGACAATTAA--TGCAGCTCCAAGGCTCAAAACTTTGAATGAAAAAAAAGG-TTCTGAG--CCTGGCATGTTACCTAAAGCTGAGCTA--TTTAGGCTAGCTTTTGTTGAGAGAGATGAACGCCTTGCACCTAAAAGAGCAAAAAACATGAGGCAACACCAGAGAC---GGGCAGAGAGAGAATTCATAAGATCTGATACAGGGGCAAAGTCTTTATTCTTGGCTTCTTTAGCACAGAAATCACTCCGGAAGTAGG-GCATTGGTTTGAAACATTTTC------GAAA---CTGTTT-TTGTAGATATTCAA--------TAAAATGGCAC-------------------------------
>PF1
TG---------------GGTTAGTGGCTATTTATCA-TTTTTTGTTTTGATAA------------------------------ATTTGAGTTTCTATGATCCTTAAGCCCA------ATATTCCTTGTGTATTTTGTTTCTTGTCCAGCCTTCAATTGATGAGGACTCG--AAGGATTTCCTCACTGTGGAGTGTCCTCGAATTATCGT--AAATCCA-----CCTAATACAGCTCGTTACAGAGGGATGTTAGTACCCAGGGCAGCCCTCCCAAGTGTAGTGTTGGATGTATTGTTTGTTGAAGATATAGATCCGAAGACATGGGCCATTCA--TGCAGCTCCCAAACATAGAACATCAAGGGAAAACACAAA-TTCTGAG--TCTATTACAATACCTAAAGCTGAGCTA--TTTAGGCTTGCTTTTGTTGAGAGAGATGAACGTCTAGCTCCTAAAAGAGCAAAGAACATGAGGCAGCATCAAAGAC---GGGCAGAGAAAGAATTGCTTCAATACAGTAGTGGGGCAAAGTCTCTTTTTTTGGCTTCTCTGTTACAGAAATCACTGAGGAGATAAA-ATATGTAT----------------CATCAGA---GTATT------------------------------------------------------------------
>PFM1
-----------------------------TTTACCA-TTTTTTTAATTGTTAA------------------------------ATTTAAGTTTCTATGATCCTTGAGCCTA------ATATTCCTTATGTATTTTGTTTCTTGTCCAGATTTCAATTGATGAGGACTCG--AAGGATTTCCTCACTGTGGAGTGTCCTCGCATTATTGT--TAATCCA-----CCTAATACAACTCGTTACAGAGGGATGTTAGTACCCAGGGAAGCCCTTCCAGGTACAGTGTTGGATGCATTAATAGTTGAAGATATAGATCCAAAGACATGGGCCATTCA--TGCAGCTCCCAAACCTAGAACATCAAGGGAAAACACAAA-TTCTGAG--TCTGGTATAATACCTAAAGCTGAGCTA--TTTAGGCTTGCTTTTGTTGAGAGAGATGAACGTCTAGCTCCTAAAAGAGCAAAGAACATGAGGCAGCATCAAAGAC---GGGCAGAGAAAGAATTGCTTCAATACAGTACTGGGGCGAAGTCTCTTTTTTTGGCTTCTCGGTTACAGAAATCACTGAAGAGATGAA-GTATGCAT-GGGCAGGCTTC----TTGAAAA---TTGTTT-GTGTAGAT--------------------------------------------------------
>PG28
------------------------------------------------------------------------------------------------------TTACTCATG------ATATTTCTTGTGTATTTTGGTTCTTCTTCAGCCTTCAATTGACGAGGATTCA--AATGATTGCCTTAATTTGGAGTGCCCTCGAATCAGCGT--CAACCCA-----TC---TACACTTTGTCACAGAGGGGTATCAGTTCCAAGGGAAGCTCTACCAGGTATAGTTTTAGATGCACAAGTTGTTGAAGACATAGATCCAAAGACGTGGACAATTAA--TGCAGCTCCAAGGCTGAGAACTTTGAATGAAAAAAAAGG-TTCTGAG--CCTGGCATGTTACCTAAAGCTGAGCTA--TTTAGGCTCGCTTTTGTTGAGAGAGATGAACGCCTTGCACCAAAAAGAGCAAAGAACATGAGGCAACATCAGAGAC---GGGCGGAGAGAGAATTCATAAAATCCGATACAGGGGCAAAGTCTCTATTCTTGGCTTCTTTAGCACAGAAATCACTCCGGAAGTAGG-GCATTTTT-----------------TTGAAA---CTGTTT-ATGTAGATATTCAA--------TGAAATGGCAAGAGC-AAAAATTTCAATGTAATGGCAATTTA
>PH2
TG---------------GGTTAGTGGCTATTTATCA-TTTTTTGTTTTGATAA------------------------------ATTTGAGTTTCTATGATCCTTAAGCCCA------ATATTCCTTGTGTATTTTGTTTCTTGTCCAGCCTTCAATTGATGAGGACTCG--AAGGATTTCCTCACTGTGGAGTGTCCTCGAATTATCGT--AAATCCA-----CCTAATACAGCTCGTTACAGAGGGATGTTAGTACCCAGGGCAGCCCTCCCAAGTGTAGTGTTGGATGTATTGTTTGTTGAAGATATAGATCCGAAGACATGGGCCATTCA--TGCAGCTCCCAAACATAGAACATCAAGGGAAAACACAAA-TTCTGAG--TCTATTACAATACCTAAAGCTGAGCTA--TTTAGGCTTGCTTTTGTTGAGAGAGATGAACGTCTAGCTCCTAAAAGAGCAAAGAACATGAGGCAGCATCAAAGAC---GGGCAGAGAAAGAATTGCTTCAATACAGTAGTGGGGCAAAGTCTCTTTTTTTGGCTTCTCTGTTACAGAAATCACTGAGGAGATAAA-ATATGTAT----------------CATCAGA---GTATTT-ATGATAGCATG-----------GGAAGTAGATATATCCGGAAACACATTTTAAATTTAATTCTA
>PM29
-------------------------------------------------------------------------------------------------TAATGTTACTCATG------AGATTTCTTGTGTATTTTGGTTCCTCTTCAGCCTTCCATTGATGAAGATTCA--AATGATTGCCTTAATTTTGAGTGCCCTCGAATCAGCGT--CAACCCT-----TC---TACACTTTGTTACAGAGGGGTATCAGTTCCGAGGGAAGCTCTACCAGGTATAGATTTAGATGCAGAAATTGTTGAAGACATAGATCCAAAGACATGGAACATTAA--TGCAGCTCCAAGGCTCAGAACTTTGAATGCAATAAAAAG-TTCTGAG--CCTGGCATGTTATCTAAAGCTGAGCTA--TTTAGGCTTGCTTTTGTTGAGAGAGATGAACGCCTTGCACCTAAAAGAGCAAAGAACATGAGGCAACATCAGAGAC---GGTCAGAGAGAGAATTTATAAGATCCGATACAGGAGCAAAGTCCCTATTCTTGGCTTCTTTGGCACAGAAATCACTCCGGAAGTAGG-CCATTGGA-----------------GACTAA---CTGTTT-ATGTAGATATTCAA--------TGAAATGGCA--------------------------------
>PS27
TATAATCCTAAAGATCTTAATGCTGTACATACATCAATGCCTAGCATCTTTAAC-----------------------------AGACATTTATACAATAACGTTACTCATG------ATATTTCTTGTGTATTTTGGTTCTTCTTCAGCCTTCAATTGACGAGGATTCA--AATGATTGCCTTAATTTGGAGTGCCCTCGAATCAGCGT--CAACCCA-----TC---TACACTTTGTCACAGAGGGTTATCAGTTCCAAGGGAAGCTCTACCAGGTATAGTTTTAGATGCACAAGTTGTTGAAGACATAGATCCAAAGACGTGGACAATTAA--TGCAGCTCCAAGGCTCAGAACTTTGAATGAAAAAAAAGG-TTCTGAG--CCTGGCATGTTACCTAAAGCTGAGCTA--TTTAGGCTCGCTTTTGTTGAGAGAGATGAACGCCTTGCACCAAAAAGAGCAAAGAACATGAGGCAACATCAGAGAC---GGGCAGAGAGAGAATTCATAAAATCCGATACAGGGGCAAAGTCTCTATTCTTGGCCTCTTTAGCACAGAAATCACTCCGGAAGTAGG-GCATTTTT-----------------TTGAAA---CTGTTT-ATGTAGATATTCAA--------TGAAATGGCA--------------------------------
>PS30
----------------------------ATTTATCA-TTTTTTGATTTGTTAA------------------------------ATTTTAGTTTTTATGATCCTTGAGCCTA------ATATTCCTTATTTATTTTGATTTTTGTCCAGCTTTCAATTGATGAGGACTCG--AAGGATTTCCTCACTGTGGAGTGTCCTCGAATTATTGT--AAATCCA-----CCTAATACAGCTCGTTACAGAGGGATGTTAGTACCCAGGGAAGCCCTCCCAGGTATAGTGTTGGATGCATTAATTGTAGAAGATATAGATCCAAAGACATGGGCCATTCC--TGCAGCTCCCAAACCCAGAATATCAAGGGAAAACACAAA-TTCTGAG--TCTGGTATAATACCTAAAGCTGAGCTA--TTTAGGCTTGCTTTTGTTGAGAGAGAGGAACGTCTAGCTCCTAAAAGAGCAAAGAACATGAGGCAGCATCAAAGAC---GGGCAGAGAAAGAATTGCTACAATACAGTACTGGGGCGAAGTCTCTTTTTTTGGCTTCTCGGTTACAGAAATCACTGAAGAAATG-----ATGTAT----------------CATGAAA---TTGTTT-GTGTAGAT--------------------------------------------------------
>PSF43
TA---------------GGTTAGTGGCTATTTATCA-TTTTTTGTTTTGTTAA------------------------------ATTTGAGTTTCGATGATCCTTAAGCCTA------ATATTCCTCGTGTATTTTGTTTCTTGTCCAGCCTTCAATTGACGAGGACTCG--AAGGAATTCCTTGCTGTGGAGTGTCCTCGAATTGTTGT--AAATCCA-----CCTAATACAGCTCGTTACAGAGGGATGTTAGTACCCAGGGAAGCCCTCCCAAGTATAGCGTTGGATGCATTGTTTGTTGAAGATATAGATCCAAAGACATGGGCCATTCA--TGCAGCTTCCAAACATCGAACATCAAGGGAAAACACAAA-TTCTGAG--TCCACTATAATACCTAAAGCTGAGCTA--TTTAGGCTTGCTTTTGTTGAGAGAGATGAACGTCTAGCTCCTAAAAGAGCAAAGAATATGAGGCAGCATCAAAGAC---GGGCAGAGAAAGAATTGCTTCAATACAGTACTGGGGCAAAGTCCCTTTTTTTGGCTTCTCTGTTACAGAAATCACTGAGGAGATAAAAGTATGTAT-------------------------------------------------------------------------------------------------
>PTA0
----------------------------ATTTATCA-GTTTTTATTTTTTTAA------------------------------ATTTAAGTTTCTATGATCCTCGAGCCTA------ATATTCCTTGTGTATTTTGTTAACTGTCCAGCTTTCAATTGATGAGGACTCA--AAGGATTTCCTCACTGTGGAGTGTCCTCGAATAATTGT--AAATCCA-----CCTAGTACAGCCCGTTACAGAGGGATGTTAGTACCCAGGGAAGCCCTCCCAGATATAGTGTTGGATGCATTGTTTGTTGAAGATATAGATCCAAAGACATGGGCTATTCA--TGCAGCTCCCAAACCTAGAACATCAAGGGCAAACACAAA-TTCTGAG--TCCAATACAATACATAAAGCTGAGTTA--TTTAGGCTTGCATTTGTTGAGAGAGACGAACGTCTAGCTCCTAAAAGAGCAAAGAACATGAGGCAGCATCAAAGAC---GAGCAGAGAAAGAATTGCTTCAATACAGTACTGGTGCAAAGTCTCTTTTTTTGGCTTCTCAGTTACAGAAATCACAGAAGAGATGAA-GTATGTAT-GGGCAGGTTTCT-CACATGAAA---TTGTTT-GTATAG----------------------------------------------------------
>RC54
---------------------------TATTTATCA-TTTTTTGTTTTGTTAA------------------------------ATTTGAGTTTCAATGATCCTTAAGCCTA------ATATTCCTCGTGTATTTTGTTTCTTGTCCAGCCTTCAATTGACGAGGACTCA--AAGGATTTCCTCGCTGTGGAGTGTCCTCGAATTGTTGT--AAATCCA-----CCAAATACAGCTCGTTACAGAGGGATGTTAGTACCTAGGGAAGCCCTCCCATGTATAGCGTTGGATGCGTTGTTTGTTGAAGATATAGATCCAAAGACATGGGCCATTCA--TGCAGCTCCCAAACATCGAACATCAAGGGAAAACACAAA-TTCTGAG--TCCACTATAATACCTAAAGCTGAGCTA--TTTAGGCTTGCTTTTGTTGAGAGAGATGAACGTCTAGCTCCTAAAAGAGCAAAGAATATGAGGCAGCATCAAAGAC---GTGCAGAGAAAGAACTGCTTCAATACAGTACTGGGGCAAAGTCCCTTTTTTTGGCTTCTCTGTTACAGAAATCACTGAGGAGATAAAAGTATGTAT-------------------------------------------------------------------------------------------------
>RR55
---------------------------------------TTTTGTTTTGTTAA------------------------------ATTTGAATTTCAATGATCCTTAAGCCTA------ATATTCCTCGTGTATTTTGTTTCTTGTCCAGCCTTCAATTGACGAGGACTCA--AAGGATTTCCTCGCTGTGGAGTGTCCTCGAATTGTTGT--AAATCCA-----CCTAATACAGCTCGTTACAGAGGGATGTTAGTACCTAGGGAAGCCCTCCCATGTATAGCGTTGGATGCATTGTTTGTTGAAGATATAGATCCAAAGACATGGGCCATTCA--TGCAGCTCCCAAACATCGAACATTAAGGGAAAACACAAA-TTCTGAG--TCCACTATAATACCTAAAGCTGAGCTA--TTTAGGCTTGCTTTTGTTGAGAGAGATGAACGTCTAGCTCCTAAAAGAGCAAAGAATATGAGGCAGCATCAAAGAC---GTGCAGAGAAAGAACTGCTTCAATACAGTACTGGGGCAAAGTCCCTTTTTTTGGCTTCTCTGTTACAGAAATCACTGAGGAGATAAAAGTATGTAT--------------GTAACTATG---TATTTC-ATAAGAACATA----------------------------------TATATTAAGTTCTATG---
>SA1
----------------------------ATTTATCA-TTTTTTGATTTGTTGA------------------------------ATTCAAGTGTCTATGATCCTTGAGCCTA------ATATTCCATATTTATTTTGTTTCTTGTCCAGCTTTCAATTGATGAGGACTCG--AAGGATTTCCTTACTGTGGAGTGTCCTCGAATTATTGT--AAATCCA-----CCTAATACAGCTCGTTACAGAGGGATGTTAGTACCCAGGGAAGCCCTCCCAGGTATAGTGTTGGATGCATTAATTGTTGAAGATATAGATCCAAAGACATGGGCCATTCC--TGCAGCTCCCAAACCTAGAACATCAAGAGAAAACACAAA-TTCTGAG--TCTGGTATGATACCTAAAGCTGAGCTA--TTTAGGCTTGCTTTTGTTGAGAGAGACGAACGTCTAGCTCCTAAAAGAGCAAAGAACATGAGGCAGCATCAAAGAC---GGGCGGAGAAAGAATTGCTACAATACAGTACTGGGGCGAAGTCTCTGTTTTTGGCTTCTCGGTTACAAAAATCACTGAAGAAATGAA-GTATGTAT----------------CATGAAA---TTGTTT-GTGTAGAT--------------------------------------------------------
>SC0
---------------------------------------------TTTGTTAA------------------------------ATTTGAGTTTCTATGA--CTTAAGCCTA------ATATTCATTGTGTATTTTGTTTCTTGTCCAGCCTTCAATTGATGAGGACTCG--AAGGATTTCCTCACTGTGGAGTGTCCTCGAATTATTGT--AAATCCA-----CCTAATACAGCTCGTTACAGAGGGATGTTAGTACCCAGGGAAGCCCTCCCAAGTATAGTGTTGGATGCGTTGTTTGTTGAAGATATAGATCCAAAGACATGGGCCGTTCA--TGCAGCTCCCAAACATAGAACATCAAGGGAAAATACAAA-TTCTGAG--TCCAATATAATTCCTAAAGCTGAGCTA--TTTAGGCTTGCTTTTGTTGAGAGAGATGAACGTCTAGCTCCTAAAAGAGCAAAGAACATGAGGCAACATCAAAGAC---GGGCAGAGAAAGAACTGCTTGAATACAGTTCTGGGGCAAAGTCTCTTTTTTTGGCGTCTCTGTTGCAGAAATCACTAAGGAGATAAA-GTACGTAT----------------CATGAAA---TTGTTT-GTGTAGAT--------------------------------------------------------
>SE46
-------------------------------------------------------------------------------------------------------------------------------------------------------------------GATTCA--TTGGAAAGTCTTACTACGGAGTGCCCTCGTATCATTGT--CAATCCAAGCCTTC---TCAATTCGGTTACCGAGGGCTATCTGTTCCCAGGGAAGCATTTCCGAATATAGTGTTAGATGATCCAGCAGTTGAAGATATAGATCCAAGGACATGGGCCATTGG--TGCTGCTCCAAGGCTCAAGACTTTGACTACAATCAGTAA-TTCTGAG--CTGGTCTTATTGCCAATAGCTGAGAGA--TTTAGGCTTGCCTTTGTTGAGAGAGATGAACGTCTAGCACCTAAGAGAGCAAAGAACATGAGGCAACATCAGAGAC---GAGCAGAGAGAGAACTGATGAAATCAGATACAAGTGCAAAGTCTATATTTTTAGCTGCTT-------------------------------------------------------------------------------------------------------------------------------------
>SG23
-----------------------------------------------------TAGTC------------------------CATCAATTTCTTATTTTATTCTTATACTGA-----ACATATTCTGTAAAT----TTGTCTCTCCAGTTTTCCATTGATGAGAATTCA--AAGAATTACCTTACCGTGGAGTGTCCTCAAATCAGTGT--TAACCCA-----CC---TAAACCTCGTTATAGAGGTGTACCAATTCCTAGGGAAGCTCTTCCAGGTATTGTGTTAGATGCACTGGTTGTTGAAGATATAGACCCAAACGCATGGGCAGTTTA--TGCAGCTCCCAGGCTTAAAACATTGAAGGAAAATGCAAA-ATTTGAG--CCCAATATAATACCGAAGGCAGAGCTA--TTTAGGCTTGCTTTTGTGGAAAGAGATGAACGCCTAGCCGCTAAAAGAGCAAAGAACATGAGGCAACATCTAAGGC---GGGCAGAGAAAGAATTTATCAAATACAGCAGTGGGGCAAAGTCTCATTTTTTGGCTCATTTGGCACAGAAATCACTCCAGAGATAGG--TAATTCTGATCCATATTCTT-GGATTCAAA---TCATTT-GTGTGTGTT-------------------------TTTTGGCCAATTCCTGGTAAATATATTTCG
>SS22
-----------------------------------------------------TAGTC------------------------CATCAGTTTCTTATTTTATTCTTATACTGA-----ACATGTTCTGTAAAT----TTGTCTCTCCAGTTTTCCATTGATGAGAATTCA--AAGACTTACCTTACCGTGGAGTGTCCTCAAATCAGTGT--TAACCCA-----CC---TAAACCTCGTTATAGAGGTGTACCAGTTCCTAGGGAAGCCCTTCCAGGTATTGTGTTAGATGCACTGGTTGTTGAAGATATAGACCCAAACACATGGGCAGTTTA--TGCAGCTCCCAGGCTTAAAACATTGAAGGAAAATGCAAA-ATTTGAG--CCCAATATAATACCAAAGGCAGAGCTA--TTTAGGCTTGCTTTTGTGGAAAGAGATGAACGCCTAGCTGCTAAAAGAGCAAAGAACATGAGGCAACATCTAAGGC---GGGCAGAGAAAGAATTTATCAAATACAGCAGTGGGGCAAAGTCTCATTTTTTGGCTCATTTGGCACAGAAATCACTCCAGAGATAGG-GTAATTCTGATCCATATTCTT-GGATTCAAA---TCATTT-GTGTGTGT--------------------------------------------------------
>SV36
------------------------------TGGATA-GCAAGGACATCACTAACAGT-------------------------GCTCACTCTCTTCGCTGGCTTATATCTTG------ATGTTTCTTCTATAT---TTTGGTTATTCAGCCTTCCATTGATGAGGATTCA--AAGGATCGCCTTATTGTGGAGTGCCCTCGAATCAGTGT--AAACCCA-----CT---TACACCTCGTTATAGAAGGGTGTCAGTTCCTAGGGAAGCCCTTCCAGGCATAGTATTAGATGCACTAGTTGTTGAAGATATAGATCCAAAGACATGGGCCATTCA--TGCAGCTCCCAGGCCTAAAACATTGAAGGAGAATGCAAA-TTCTAAG--CCTGATATAATACCCAAAGCTGAGCTA--TTTAGACTTGCTTTTGTCGAGAGAGACGAACGCCTAGCTCCTAAAAGAGCGAAGAATGCAAGGCAACATCAAAGAC---GGGCAGAGAAAGAATTGATTCAATACAGTAGCGGGGCAAAGTCTCTATTTTTGGCTTCTTTGGCACACAAATCACTTCGGAAATAGG-GTATTAAA-TTACCAAATTTC-AGAATCAAT---TTGTTT-GTCTAGATTT------------------------------------------------------
>TB39
------------------------------TGGATA-GTAAGGACATTACTAATAGTCCTAGCACACTTCGCTGG---CTAACA-------------TTGTTATGATCTTA------ACATGTCTTGTATCT---TTTGGCTCTCCAGGCTTCCATCGACAAGAATTCA--AAGGATTATGTTACCAAGGAGTGTCCTCGAATCAGCAT--AAACCCA-----CT---TCCATCTCAATATAGAGGGGTACCAGTTCCTAGGGAAGCCTTTCCAGGTATTGTGTTAGATGCGCTGGTTGTTGAAGATATAGACCCCAATACATGGGCCATTCA--TGCAGTTCCGAGGCTTAAAACATTGAACGAAAATGCGGA-CTCTGAG--CCCAATATAATACCAAAATCTGAGCTA--TTTAGGCTTGCTTTTATTGAGAGAGATGAGCGCCTAGCTACTAAAAGAGCAAAGAACATGAGGCAACATATGAGAC---GGGCAAAGAGAGAATCTATCAAATACAGTAGTGGGGAAAAGTCTCTATTTTTGGCGGATTTGGCACAGAAGTCACTCCGGAGGTAGA-GATATTAT----CAGATGCTC-GCAATCAAA---TTTGTT-GTGCATAT--------------------------------------------------------
>TC31
---------------------------------------------------------------------------------------------------TGGATAGCAAGG------ACATTACTACACTTCGTTGGT--TAATATGGCCTTCCATTGATCCGGATTCA--AATGATTGCCTTAGTTTGGAGTGTCCTCGAATCAGCGT--CAACCCA-----TC---TACTCCTTGTTACAGAGGGGTATCAGTTCCGAGGGAAGCTCTACTAGGTATAGTTTTAGATGTGCTAGTTGTTGAAGACATAGACCCAGACACATGGATCGTTAA--TGCAGCTCCAAGGCCAAGAACATTGAATGCAAAAAAAAATTTCTGAG--CCTGGCATGTTACCTAAAGCTGAGTTA--TTTCGGCTTGCTTTTGTTGAAAGAGATGAACGCCATGCACCTAAAAGAGCAAAGAACATGAGGCAACATCAGAGAC---GAGCAGAAAGAGAATTTATAAGATCTGACACAGGGGCAAAGTCTCTATTCTTAGCTTCTTTGGCACAGAAATCACTCCGGAAGTAAG-GTTTATGC-AAAAA----------------------GGAC-ATGCCGTTGCTCTT--------AGTAAGGACCATGTT-GCAAGCTGCATAGAAGAAAGAATCGA
>TO14
-----------------------------------------------------TAGTC------------------------CATCAATTTCTTATTTTGTTCTTATACTG------ACATGTTCTGTAAAC----TTGTCTCTCCAGCTTTCCATTGATGAGAATTCA--AGGAATTACCTTACTGTGGAGTGTCCTCAAATCTGTGT--TAACCCA-----CC---TACACCTCGTTATAGAGGAGTACTGGTCCCTAGGGAAGCCCTTCCACGTATTGAATTAGATGCACTGGTTATTGAAGATATAGACCCAAACGCATGGGCAGTTTA--TGCAGCTCCCAAGCTTAAAACATTGAAGGAAAATGCAAA-AGTTGAG--CCCAATATAATACCAAAGTCTGAGCTA--TTTAGGCTTGCTTTTCTGGAAAGAGATGAACGCCTAGCTGCTAAAAGAGCAAAGAACATGAGGCAACATCTAAGGC---GAGCAGAGAAAGAATTTATCAAATACAGCAGTGGGGCAAAGTCTCAATTTTTGGCTCATTTGGCACAGAAATCGCTCCAGAGATAGG-ATAGTTAT-----ATGTTCTT-GATTTCAAA---TAATTG-GTGTATAT--------------------------------------------------------
>TPL03
TA---------------GGTTAGTGGCTATTTATCA-TTTTTTGTTTTGTTAA------------------------------ATTTGAGTTTCGATGATCCTTAAGCCTA------ATATTCCTCGTGTATTTTGTTTCTTGTCCAGCCTTCAATTGATGAGGACTCG--AAGGATTTCCTCGCTGTGGAGTGTCCTCGAATTGTTGT--AAATCCA-----CCTAATACAGCTCGTTACAGAGGAATGTTAGTACCCAGGGAAGCCCTCCCAAGTATAGCGTTGGATGCATTGTTTGTTGAAGATATAGATCCAAAGACATGGGCCATTCA--TGCAGCTCCCAAACATCGAACATCAAGGGAAAACACAAA-TTGTGAG--TCCACTATAATACCTAAAGCTGAGCTA--TTTAGGCTTGCTTTTGTTGAGAGAGATGAACGTCTAGCTCCTAAAAGAGCAAAGAATATGAGGCAGCATCAAAGAC---GGGCAGAGAAAGAATTGCTTCAATACAGTACTGGGGCAAAGTCCCTTTTTTTGGCTTCTCTGTTACAGAAATCACTGAGGAGATAAAAGTATGTAT-------------------------------------------------------------------------------------------------
>WN5
---------------------------------------------------------------------------------------------------------------------ATATTTGTTGTATGT--ATTCTCTCCTTCAGCCTTCCATTGATGAGGATTCA--AAGGATTTCCTTGCTTCAGAGTGTCCTCGAATTGGTGT--AAACCCA-----CC---TACAACTCGTTATAGAGGGGTATTGATTCCTAGGGAAGCCCTCCCGGGTATAGTGTTAGATGCGCTAGTTGTTGAAGATATAGATCGAAAAACATGGGCCACTCA--TGCAGCTCCCAGGCTTGAGACATGGAGGGAAAATGGAAA-TATTGAG--CCCAACGAAATACCTAAAGCTGAACTA--TTTAGACTCGCTTTTGTTGAAAGAGACGAACGACTGGCTCCTAAAAGAGCAAAGAATGCGAGGCAACACCAGAGAC---GCGCAGAGAAAGAATTGATTAAATACAGTACTGGAGTAAAGTCTCTTTTTCTGGCTTCTTTGGCACAGAAATCACTTCGGAAATAAC-ATATCAAT-TGGCATATTTTC-G------------TATTT-ATAGATATTT------------------------------------------------------
>WS10
------------------------------------------------------------------------------------------------------CTTATACTG------ACATGTTCTGTGAAT------TTTTCTCTAGTCTTCCATTGATGAAAATTCA--AGGAATTACCTTACCATCGAGTGTCCTCAAATCTGTGT--TAATCCG-----CC---TTCTTCTCGTTATGGAGGAGCATGGGTTCCTAGGGAAGCCCTTCAAGGCATTGTATTAGATGCACAGGTTGTTGAGGATGTAGACCCAAACACATGGGCAGTTTA--TGCAGCTCCCAAGCTTCAAGCATTGAAGGAGAATGCGAA-ATTTGAG--CGCAATATAATACCAAAGTCTGAGTTA--TTTAGACTTGCATTTCTGGAAAGAGATGAGCGTCTTGCTGCTAAAAGAGCAAAGAATGTGAGGCAACATCTAAGGC---GGGCAGAGAAAGAATTTATCAAATACAACACTGGTGCAAAGTCTCATTTTTTGGCTCATTTGGCACAAAAATCGCTCCAGAGATAGG-GTGATTTT-----ATGTTCTT-GAATTCATA---TCACTT-CTATGTATT--------------CTCTTTGATGTGCTTGGCTGGTTCACCGAAATC--ATTGCA
>WW11
------------------------------------------------------------------------------------------------------CTTATACTG------ACATGTTCTGTGAAT------TTTTCTCTAGTCTTCCATTGATGAAAATTCA--AGGAATTACCTTACCATCGAGTGTCCTCAAATCTGTGT--TAATCCG-----CC---TTCTTCTCGTTATGGAGGAGCATGGGTTCCTAGGGAAGCCCTTCAAGGCATTGTATTAGATGCACAGGTTGTTGAGGATGTAGACCCAAACACATGGGCAGTTTA--TGCAGCTCCCAAGCTTCAAGCATTGAAGGAGAATGCGAA-ATTTGAG--CGCAATATAATACCAAAGTCTGAGTTA--TTTAGACTTGCATTTCTGGAAAGAGATGAGCGTCTTGCTGCTAAAAGAGCAAAGAATGTGAGGCAACATCTAAGGC---GGGCAGAGAAAGAATTTATCAAATACAACACTGGTGCAAAGTCTCATTTTTTGGCTCATTTGGCACAAAAATCGCTCCAGAGATAGG-GTGATTTT-----ATGTTCTT-GAATTCATA---TCACTT-CTATGTATAAT-----------TCTCTTTGATGTGCTTGGCTGGTTCACCGAAATC--ATTGCA
