# Supplementary material for: Development of a Target Enrichment Probe Set for Conifer (REMcon)
Source: Biology (Basel). 2024 May 22;13(6):361. doi: 10.3390/biology13060361 (PMC11200496; doi:10.3390/biology13060361)
Supplement: Supplementary file 1 [file biology-13-00361-s001.zip › biology-2960267-supplementary/Sup data/MO_orthlogs_alignments/Thupl29381478s0001_1.ortho.selected_stripped.aln.fasta]

>RR55
------------------------------------------------GATGCTTGCGTAATC-TTAAGGACCTAGACTGATAAACTCCTT-AATTGCTTTGAG---ATCAGGCCAAGTATGTAACTTCAAAGGGAGATGG--CGAGTATGTTCAAACAACAGGAATTTCTTCCATGGAAAAGATTTTCCGAATTAGAGGAATAAAAATTGCGTTCAGTATCTGGGATTTCGGTGG--TAACTAACGTC-TCCATC--TGTCCAC-AATATTTCTATTT-AGGTATCC---TATT-----GGCCTTGACTAATATGTCCACTGTTATCTTTTGAA--TTGCAGGCCATTTGCAGTTCACAGATGTTGTTCCCACAGCTTGTCAGGATGCTGCAGCCATCTTGATTATGTTCGATCTTACAAGCAGATCAACCCTTAACAAGTAA-TTTTGCATTGATTAG--CAAAAA--CAAAGTCC--TTCACA-TACCCAAATATTCGAAA-TTC--TGCTCTC--TAACAT-ATGTCT--GTCTT--TG-TGAACAGTGCAATGGA------------------------------------------------------------------------------------------------------------------------
>AA3
GAGGAATTGAATGCATT--------------------GAACTTAACTAGATTGATTCTCATAC-TCTCAAGCCTGTATTGACAAACGACTT-AACTGTTTTGAA---ACCAGGCGAAGTATGTAAATTCGGAGGGAAACGG--CGAGTACGTGCAAACAACAGGAGTTTCTTGCACGGATAAAGTTTTCCGTATCAGAGGAGTGAAAATTGCTTTTAATATCTGGGATTTCGGTGG--TAAGATCCCC------------------AAAACTGCGGTGT-GAGTTGTG--------------------------TATTTGTTTGTTTCTTTTGGA--TTTCAGGTCATTTGCAGTTCACAGACGTTGTTCCGAGGGCTTGCCAGGATGCTGCAGCGATCTTGATTATGTTTGACCTTACAAGCAGATCAACACTGAACAAGTAA-GTCTTTGAAGTTTTC--ATCGAA--TATGACAT--GAGAAT-TATCC-AATTCTGGAAA-TTA--CGGTAAC--TGATGG-TGATCACGGTGTT--TG-TGAACAGTGTCATGGACTGGTACCAACAGGCACGACAAAGCAACCAGGTAGGTACCTTCAGCCTATC-AAGTTTGACATTTT-CTACACAGGACAAAGATGATACTTCTTTG------------------------
>AAR4
GAGGAATTGAATGCATT--------------------GAACTTAACTAGATTGATTCTCATAC-TCTCAAGCCTGTATTGACAAACGACTT-AACTGTTTTGAA---ACCAGGCGAAGTATGTAAATTCGGAGGGAAACGG--CGAGTACGTGCAAACAACAGGAGTTTCTTGCACGGATAAAGTTTTCCGTATCAGAGGAGTGAAAATTGCTTTTAATATCTGGGATTTCGGTGG--TAAGATCCCC------------------AAAACTGCGGTGT-GAGTTGTG--------------------------TATTTGTTTGTTTCTTTTGGA--TTTCAGGTCATTTGCAGTTCACAGACGTTGTTCCGAGGGCTTGCCAGGATGCTGCAGCGATCTTGATTATGTTTGACCTTACAAGCAGATCAACACTGAACAAGTAA-GTCTTTGAAGTTTTC--ATCGAA--TATGACAT--GAGAAT-TATCC-AATTCTGGAAA-TTA--CGGTAAC--TGATGG-CGATCAGGGTGTT--TG-TGAACAGTGTCATGGACTGGTACCAACAGGCACGACAAAGCAACCAGGTAGGTACCTTCAGCCTATC-AAGTTTGACATTTT-CTACACAGGACAAAGATGATTCTTTTTTG------------------------
>AF1
GAAGAATTGAAGATGG-TTTAGGCT-TAAGTATT---CTGACTTGTTAGATGCTTGCGTGATT-TTAAGGACCTAGACTGATAAACTCCTT-AATTGCTTTGAG---ATCAGGCCAAGTATGTAACTTCAAAGGGAGATGG--CGAGTATGTTCAAACAACAGGAATTTCTTCCATGGAAAAGATTTTCCGAATTAGAGGAATAAAAATTGCGTTCAGTATCTGGGATTTCGGTGG--TAACTAACGTC-TCCATC--TGTCCAC-AATGTTTCTATTT-AGGTATTC---TATT-----GGCCTTGACTAGTATGTCCGCTGTTATCTTTTGGA--TTGCAGGCCATTTGCAGTTCACAGATGTTGTTCCCACAGCTTGTCAGGATGCTGCAGCCATCTTGATTATGTTCGATCTTACAAGCAGATCAACCCTTAACAAGTAA-TTTTGCATTGATTAG--CAAAAA--CAAAGTAC--TTCACA-------AATATTCGAAA-TTC--TGGTCTC--TAACAT-ATGTCT--GTCTT--TG-TGAACAGTGCAATGGATTGGTATCAACAGGCAAGACAATTCAACCAGGTAGGTATCCCCTGCCTATC-AAGTTTGAAATTTTTCAAACCTATGACAT---GATTCTCCTTTCATT---CCCGCACTAAACAATAGA
>AG2
---GAATTGAAGATGG-TTTAGGCT-TAAGTATT---CTGACTTGTTAGATGCTTGCGTGATT-TTAAGGACCTAGACTGATAAACTCCTT-AATTGCTTTGAG---ATCAGGCCAAGTATGTAACTTCAAAGGGAGATGG--CGAGTATGTTCAAACAACAGGAATTTCTTCCATGGAAAAGATTTTCCGAATTAGAGGAATAAAAATTGCGTTCAGTATCTGGGATTTCGGTGG--TAACTAACGTC-TCCATC--TGTCCAC-AATGTTTCTATTT-AGGTATTC---TATT-----GGCCTTGACTAGTATGTCCGCTGTTATCTTTTGGA--TTGCAGGCCATTTGCAGTTCACAGATGTTGTTCCCACAGCTTGTCAGGATGCTGCAGCCATCTTGATTATGTTCGATCTTACAAGCAGATCAACCCTTAACAAGTAA-TTTTGCATTGATTAG--CAAAAA--CAAAGTAC--TTCACA-------AATATTCGAAA-TTC--TGGTCTC--TAACAT-ATGTCT--GTCTT--TG-TGAACAGTGCAATGGATTGGTATCAACAGGCAAGACAATTCAACCAGGTAGGTATCCCCTGCCTATC-AAGTTTGAAATTTTTCAAACCTATGACAT---GATTCTCCTTTCATT---CCCGCACTAAACAAT---
>AH26
------TTGATGAAATTCTAAA-TT-ATAATGTTGG-CCATCATTAAAAATCATGCTCTACAC-TGCACATT-TGTACTAATAGATGGATT-TGTTGTATTGAA---ATCAGGTAAAGTATGTATCTTCAGAGAGAGATGA--TAAATATGTTCAAACAGTGGGAATTTCTTGTAAGGACAAAGTTATCCGTATCAGAGGTGCTAAAATTGCGTTTAGCATTTGGGATTTTGGTGG--TAATCTTTCCT-ACTCTT--TCTCTGG-TTTATTTACAGAAT-AAAAGCT--GTATG-----GTCACAGAGT----------------TTATTTT--CATTTCAGGGCATCAGCAGTTCACAGGCATTGTGCCAATTGCTTGCCAGGACGCTGCAGCCATCTTGATCATGTTCGATCTTACAAGAAGATCAACCCTCAACAGGTAA---------------------------------------------------------------------------------------T--GTGGT--TT-TGAACAGTGTAATGGACTGGTATCAACAGGCACGACAGTGCAACCAGGTGGGTACCTA---CTTATC-ATGCTTGGTTTTCT-TGAATC-AGGACAA---GATCCTCCTTTGAC-ATACACATAGTGACCAA----
>AME1
-----------------------------------------------------ATTCTCAAACTCTCGGAGCCTGTATTGATAAACGACTT-AACTGTTTTGAA---ACCAGGCGAAGTACGTAAATTCGGGGGGAAACGG--CGAGTACGTGCAAACAACAGGAGTTTCTTGCATGGATAAAGTTTTCCGTATCAGAGGAGTGAAAATTGCTTTCAATATCTGGGATTTCGGTGG--TAAAGACCCCT-CTTTTTG---------AAAACTGCGGTGT-GAGTTGTG-TGTATT-----TCCATTCA-------TAATTTCGGTTTCTTTTGGA--TTTCAGGTCACTTGCAGTTCACAGACATTGTTCCGAGGGCTTGCCAGGATGCTGCAGCGATCTTGGTTATGTTTGACCTTACAAGCAGATCAACGCTGAACAAGTAA-GTCT-TGAAGTTCTA--ATCAAA--CATGACAT--GGGAAT-TATCC-ATTTCTGAAAA--TA--CGGTAAC--TGA---------------TT--TG-TGAACAGTGTCATGGATTGGTACCAACAGGCAAGACAAATCAACCAGGTAGGTACCTTCAGCCTATCAAAGTTTGACATTTT-AAAGCACAGAAAAC---GATTCCTCTTTG------------------------
>AP25
------TTGATGAAATTCTAAA-TT-ATAATGTTGG-CCATCATTAAAAATCATGCTCTACAC-TGCACATT-TGTACTAATAGATGGATT-TGTTGTATTGAA---ATCAGGTAAAGTATGTATCTTCAGAGAGAGATGA--TAAATATGTTCAAACAGTGGGAATTTCTTGTAAGGACAAAGTTATCCGTATCAGAGGTGCTAAAATTGCGTTTAGCATTTGGGATTTTGGTGG--TAATCTTACCT-ACTCTT--TCTCTGG-TGTATTTACAGAAT-AAAAGCT--GTATG-----GTCACAGAGT----------------TTATTTT--CATTTCAGGGCATCAGCAGTTCACAGGCATTGTGCCAATTGCTTGCCAGGACGCTGCAGCCATCTTGATCATGTTCGATCTTACAAGAAGATCAACCCTCAACAGGTAA---------------------------------------------------------------------------------------T--GTGGT--TT-TGAACAGTGTAATGGACTGGTATCAACAGGCACGACAGTGCAACCAGGTGGGTACCTACTGCTTATC-ATGCTTGGTTTTCT-CGAATC-AGGACAA---GATCCTCCTTTGAC-ATACACATAGTGACCAA----
>APA47
GAAGAATTGAAGGTGTTTTTAAGCT-TAAGTGCT---CTGACTTGTTATATGCTAGTGTAATC-TTAAGGACCTAGACTGATAAACTCCTT-AATTGCTTTGAGATTATCAGGCCAAGTATGTAAATTCAAAGGGAGATGG--GGACTACGTTCAAACAACAGGAGTTTCTTGCATGGATAAGATTTTTCGCATCAGAGGAATACAAATTGTGTTCAGTATCTGGGACTTCGGTGG--TAACAAACGCC-TCCATC--TGTCCAC-AATGTTTCTATTT-TAGTATTG---TGTT-----GACTTTGAGTA--ATATTCGCTGT----TTTTGGA--TCTCAGGTCATTTACAGTTCACAGATGTTGTTCCTACAGCTTGCCAGGATGCTGCAGCCATCTTGATTATGTTCGATCTTACAAGCAGATCAACCCTTAACAAGTAA-TTTTGCATTGATTAG--CAAAAA--CAAAGCAG--TTCACA-TATCC-AATATTCGAAA-TTC--TGGTACC--TAACAT-ATGTCT--GTCTTA-TG-TGAACAGTGCAATGGATTGGTACCAACAGGCAAGACAATTCAACCAGGTACGCATACCCTGCCTATC-AAGTTTGAAATTTT-CAAACCTATGACAT---GATCCTTTCATTCCC-----CCCACTAAACAATAGA
>AS57
---------------------------------------------------------GCAAGA-ATGGGATAATTAAATCAAACATGA-------TATTTTTGA---TTCAGGCTAAGTATGTAACATCAGAAAGAAATGA--AGGCTACATTCAAACAACGGGAGTTTCTTGCATGCATAAAGTTTTCGGTATCAAAGGAGTGAAAATTGCGTTTAGCATTTGGGATTTTGGGGG--TAATGTCCTCC-ATCTGG--CAGCT-------TTCCTGCAT---GCATTT---CGGT-----TCTCCTCT----------TTTTCTCGTTTGTGGAACAAGCCAGGTCATCTGCAGTTCACAGACGTTGTTCCAAGGGCTTGCCAGGATGCTGAAGCCATCTTGATTATGTTCGATCTCACAAGCAGATCAACGCTTAACAGGTAT-TGCA----AAATTTT----------CATGGCAC--ATTGCA-TATGC-CAAA-TTGAATGTTT-----GAACTATTATAT-GGGTCA----ATT--TG-CCAACAGTGTAACGGAATGGTACCAACAAGCACGACGTTTCAACCAGGTAGAGTCTGTCTCCTAACA-TCTTTCA-------------------------------------------------------------
>CB35
------TTGATTGAATTATAAATTT-ATAATGTTGG-GCATCATTAAAGAGCATGTTCTACAC-TGCACATTATGTACTGATAGATGGATT-TGTTGTACTGAA---ATCAGGTGAAGTATGTATCCTCGGAGAAAAATGA--TAAATATGTTCAGACAGTGGGAGTTTCTTGTAAGGACAAAGTTATCCGTATCAGAGGTGCTAAAATTGCGTTTAGCATTTGGGATTTTGGTGG--TAATCTTGCCT-GCACTT--TCTCTGA-TTTAATTGCGGAAT-AAAAGCT--GTATG-----GTCATC-----------------------------TTTCTCAGGGCATCAGCAGTTCACAGACATTGTGCCAATTGCCTGCCAGGATGCTGCAGCCATCTTGATCATGTTCGATCTTACGAGAAGATCAACCCTCAACAGGTAA-TTTG-------------GGATTT--TGGGCAAC----------------------------------------------------TT--GTGGT--TT-TGAACAGTGTAATGGACTGGTATCAGCAAGCACGACAGTGCAACCAGGTGTGTACCTACT--CTATC-ATTCTTGATTTTCT-CGAATC-AGGACAA---GAATCTCCTTTGACAATACGCATAGTGGCCAATATA
>CDE34
------TTGATTGAATTATAAATTT-ATAATGTTGG-GCATCATTAAAGAGCATGTTCTACAC-TGCACATTATGTACTGATAGATGGATT-TGTTGTACTGAA---ATCAGGTGAAGTATGTATCCTCGGAGAAAAATGA--TGAATATGTTCAGACAGTGGGAGTTTCTTGTAAGGACAAAGTTATCCGTATCAGAGGTGCTAAAATTGCGTTTAGCATTTGGGATTTTGGTGG--TAATCTTGCCT-GCACTT--TCTCTGA-TTTAATTGCGGAAT-AAAAGCT--GTATG-----GTCATC-----------------------------TTTCTCAGGGCATCAGCAGTTCACAGACATTGTGCCAATTGCTTGCCAGGATGCTGCAGCCATCTTGATCATGTTCGATCTTACGAGAAGATCAACCCTCAACAGGTAA-TTTG-------------GGATTT--TGGGCAAC----------------------------------------------------TT--GTGGT--TT-TGAACAGTGTAATGGACTGGTATCAGCAAGCACGACAGTGCAACCAGGTGTGTACCTACTGCCTATC-ATTCTTGATTTTCT-CGAATC-AGGACAA---GATTCTCCTTTGACAATACGCATAGTGGCCAATATA
>CF38
AAAATTCTCACTGTCAATT---ACTCTTAATATAGAAATATACTCTCTTATAATTCATTAGT------GATTGTTAAATTGGAAATAAT----AGGGGTTATGA---TTCAGGCCAAGTATGTAACATCAGAAAGAAATGA--GGAGTACATTCAAACGATGGGAGTTTCTTGCATGGATAAAGTTTTCCGTGTGAAAGGAGTAAAAATTGCGTTTAGCATTTGGGATTTCGGGGG--TAACGTCTCCT-TATATC--GTCTCT--CTCATGGATGACA-CATTAATG---TACG-----GGCATTTG----------CAGTTAATTTGACTGGACATCTCAGGGCATCTGCAGTTCACAGACGTTGTTCCGAGGGCTTGCCAGGACGCCGCGGCCATCTTAATTATGTTCGATCTTACAAGCAGATCAACGCTTAACAGGTAT-TGCTTAAAAAAAATT----------CATGGCAC--ATTTAC-AACAT------TCGAATGTT------------TAATGC-GGGTCG---TGTT--TT-GGAACAGTGTTACGGAGTGGTATCGACAGGCACGACAGTTCAACCAGGTACATATCTACTTATGCTC-TTCTTTGACATTTT-C----------------------------------------------------
>CH19
-----------------------------------------------------------------------------------------------TATTGTTGA---TTCAGGCAAAGTATGTAAGATCAGAAGGAAATGA--AGAGTACATTCAAACAAGGGGAGTTTCTTGCATGCGTAAAGTTTTGGGTGTGAAAGGAGTTAAAATTGCGTTTAGCATTTGGGATATTGGGGG--TAATTAGTCTC-GTTTTC--CACT--------GTGATGAATCAAAACAAT---TAGT-----TACATCTT--------TGTTGTTATGTTTGTGGAA------AGGTCATCTGCAGTTCACAGACGTTGTTCCGAGGACTTGTGAGGATGCGGCAGCCATCTTCATCATGTTCGATCTCACTAGCAGATCAACGCTTAACAGGTAA-TTAT---------------------TATTATTCACTTTCAC-ATTGC-CAAAATGGGTTGTTC-----C----------------------------------------------------------------------------------------------------------------------------------------------------------------------
>CHA37
---------------------------------------------TCTTATAATTCATTAGT------GATTGTTAAATTGGAAATAAT----AGGGGTTATGA---TTCAGGCCAAGTATGTAACATCAGAAAGAAATGA--GGAGTACATTCAAACGATAGGAGTTTCTTGCATGGATAAAGTTTTCCGTGTGAAAGGAGTAAAAATTGCGTTTAGCATTTGGGATTTCGGGGG--TAACGTCTCCA-GCTATG--GTCTCT--CT--CTCATGACA-CATTAATG---CACG-----GGAATTTG----------CAGTTAATTTGACTGGACATCTCAGGGCATCTGCAGTTCACAGACGTTGTTCCGAGGGCTTGCCAGGACGCCGCGGCCATCTTAATTATGTTCGATCTTACAAGCAGATCAACGCTTAACAGGTAT-TGCTTAAAAAAAATT----------CATGGCAC--ATTTAC-AACAT------TCGAATGTT------------TAATGC-GGGTCG---TGTT--TT-GGAACAGTGTAACGGAGTGGTATCGACAGGCACGACAGTTCAACCAGGTACATATCTACTTATGCTC-TTCTTTGACATTTT-C----------------------------------------------------
>CJ24
---------------------------------------------------------------------------------TAAATTAACA-TGATATTTTTGA---TTCAGGCTAAGTATGTAAAGTCAGAAAGAAATGAAGAGAGTACATTCAAACAAGGGGTGTTTCTTGCATGAACAAAGTTTTGGGTATCAAAGGAGTGAAAATTGCGTTTAGCATTTGGGATTTTGGGGG--TAACGTATTGT-CTCATT--TGCTAAA---TCTTGATCTATCTGGTAATG--GTAAT-----AGGTTCTT----------------TGCTTTTGCAT--TTGCAGGTCATCTGCAGTTCACAGAAGTTGTTCCAAGGACTTGCCAGGATGCCGCAGCCATCTTGATTATGTTCGACCTCACTAGCAGATCAACGCTTAACAGGTAG-GTAGGTATTG---------------CAAAACAT-AATTGTA-ATTCT-CAAA-TGGGATGCTT--------------------------GCATTT--------------------------------------------------------------------------------------------------------------------------------------------
>CK7
-----------------------------------------------------TTGTGCGAGA-ATAGGATAATTAAATTAAACATGA-------TATTTTTGA---TTCAGGCAAAGTATGTAACATCAGAAAGAAATGA--CGAGTACATTCAAACAACGGGAGTTTCTTGCATGGATAAAGTTTTCGGTATCAAAGGAGTGAAAATTGCGTTTAGCATTTGGGATTTTGGGGG--TAACGTCTCA---TTTTC--CAC-------------------------AC---TACA-----TATTTCTT----------TTCTTA------------AACACAGGTCATCTGCAGTTCACAGACGTTGTTCCGAGGGCTTGCCAAGATGCCGAAGCCATCTTGATTTTGTTCGATCTCACAAGCAGATCAACGCTTAACAGGTAT-TGC-----AAATTTT----------CATGGCAT--ATTGAATTATGC-CAAA-TGGGATG-TT-----TAAC--TTATAT-GGGTCA----ATT--TG-CCAACAGTGTAACGGAATGGTACCAACAAGCACGACGGTTCAACCAGGTAGACCTGTTTCCTA-------------------------------------------------------------------------
>CL6
-----------------------------------------------------TTGTGCGAGA-ATAGGATAATTAAATTAAACATGA-------TATTTTTGA---TTCAGGCTAAGTATGTAACATCAGAAAGAAATGA--CGAGTACATTCAAACAACGGGAGTTTCTTGCATGGATAAAGTTTTCGGTATCAAAGGAGTGAAAATTGCGTTTAGCATTTGGGATTTTGGGGG--TAACGTCTCA---TTTTC--CAC-------------------------AC---TACA-----TATTTCTT----------TTCTTA------------AACACAGGTCATCTGCAGTTCACAGACGTTGTTCCGAGGGCTTGCCAAGATGCCGAAGCCATCTTGATTTTGTTCGATCTCACAAGCAGATCAACGCTTAACAGGTAT-TGC-----AAATTTT----------CATGGCAT--ATTGAATTATGC-CAAA-TGGGATG-TT-----TAAC--TTATAT-GGGTCA----ATT--TG-CCAACAGTGTAACGGAATGGTACCAACAAGCACGACGGTTCAACCAGGTAGACCTGTTTCCTATATC------------TTT------------------------------------------------------
>CM9
GAAAAGATCAAAATCTTTAGT----------------TAATTAATGCTTGCCCTTAATCAAGA-ACAGGAT-----GTTTATAGATAA-------TATTTTTGA---TTCAGGCAAAATATGCAAGGTCAGAAAGAACCGA--AGAGTACATTCAAACAACGGGAGTTTCTTGCATGCATAAAGTTTTAGATATCAGAGGAGTGAAAATTGCGTTTAGCATTTGGGATTTTGGTGG--TAATGTCTCT--TTATTC--CACT--------CTGATGAAA-CAATACCT---TACC-----TACATCTG-----------ATTGTTGTTTGTGGAA------AGGTCATCTGCAGTTCACAGAGGTTGTTCCAAGGACTTGCCGGGATGCCGCAGCCATTTTGATTATGTTCGATCTCACGAGCAGATCAACGCTTAACAGGTAT-TAC-----AATTGCA----------CATTGCAT--ATAGCA-ATTGC-CAAA-TGGGATTTTC--TAGTAAC--TTATGT-GGATTT---------T--GCAACAGTGTAACTGAATGGTACAAACAAGCACGACGGATCAACCAGGTAGATCTCTTTTAGTATAA-TTTTT----ATTTTTGGGCTAGGTAACAA---AAATAGTTTCTTATAT--------------------
>CO8
----------------------------------------TTAATGCTTGCCCTTCATCAAGA-ACAGGAT-----GTTTATAGATAA-------TATTTTTGA---TTCAGGCAAAATATGCAAGGTCAGAAAGAACCGA--AGAGTACATTCAAACAACGGGAGTTTCTTGCATGCATAAAGTTTTGGATATCAGAGGAGTGAAAATTGCGTTTAGCATTTGGGATTTTGGTGG--TAATTTCTCT--TTATTC--CACT--------CCGATGAAA-CAATACAT---TACC-----TACATCTG-----------ATTGTTGTTTGTGAAA------AGGTCATCTGCAGTTCACAGAGGTTGTTCCAAAGACTTGCCAGGATGCCGCAGCCATTTTGATTATGTTCGATCTCACGAGCAGATCAACGCTTAACAGGTAT-TAT-----AATTGCA----------CATTGCAT--ATACCA-ATTGC-CAAA-TGGGATTTTC--TAGTAAC--TTATGT-GGATTT---------T--GCAACAGTGTAACTGAATGGTACAAACAAGCACGACGGATCAACCAGGTAGATCTTT-------------------------------------------------------------------------------
>CP16
-----------------------------------------------TTGCCCTTAATCAAGA-ATAGGGTAATTAAATTATGCACGA-------TATTGTTGA---TTCAGGCTAAGTATGTAAGATCGGAAGGAAATGA--AGAGTACATTCAAACAAGGGGAGTTTCTTGCATGCATAAAGTTTTGGGTATGAAAGGAGTGAAAATTGCGTTTAGCATTTGGGATATTGGGGG--TAATGTCTCT--TTTTCC--CATT--------CTGATGAAA-CAGTACCT---TACC-----TACATCTT---------TTGTTCTTGTTTGTGGAA------AGGTCATTTGCAGTTCACAGACGACGTTCCGAGGACTTGCCAGGATGCCGCAGCCATCTTCATTATGTTCGATCTCACAAGCAGATCAACGCTTAACAGGTAT-TATTGTTATTATTAC----------TATTGCAC--ATTCAC-ATTGT-CAAA-TGGGATGTTT------AAC--TTATGT-GGGTCA----ATT--TG-CAAACAGTGTAACGGAATGGTACCAACAAGCACGACGGTTCAACCAGGTACACCTCTTTACTACTTT-CTGCTCA-------------------------------------------------------------
>CP161
-----------------------------------------------TTGCCCTTAATCAAGA-ATAGGGTAATTAAATTATGCACGA-------TATTGTTGA---TTCAGGCTAAGTATGTAAGATCGGAAGGAAATGA--AGAGTACATTCAAACAAGGGGAGTTTCTTGCATGCATAAAGTTTTGGGTATGAAAGGAGTGAAAATTGCGTTTAGCATTTGGGATATTGGGGG--TAATGTCTCT--TTTTCC--CATT--------CTGATGAAA-CAGTACCT---TACC-----TACATCTT---------TTGTTCTTGTTTGTGGAA------AGGTCATTTGCAGTTCACAGACGACGTTCCGAGGACTTGCCAGGATGCCGCAGCCATCTTCATTATGTTCGATCTCACAAGCAGATCAACGCTTAACAGGTAT-TATTGTTATTATTAC----------TATTGCAC--ATTCAC-ATTGT-CAAA-TGGGATGTTT------AAC--TTATGT-GGGTCA----ATT--TG-CAAACAGTGTAACGGAATGGTACCAACAAGCACGACGGTTCAACCAGGTACACCTCTTTACTACTTT-CTGCTCA-------------------------------------------------------------
>CT15
---------------------------------------------------------TCAAGA-ATAGGGTAATTAAATTATGCACGA-------TATTGTTGA---TTCAGGCAAAGTATGTAAGATCGGAAGGAAATGA--AGAGTACATTCAAACAAGGGGAGCTTCTTGCATGCATAAAGTTTTGGGTATGAAAGGAGTGAAAGTTGCGTTTAGCATTTGGGATATTGGGGG--TAATGTCTCT--TTTTTC--CATT--------CTGATGAAA-CAATACCT---TACC-----TACATCTT---------TTGTTCTTGTTTGTGGAA------AGGTCATTTGCAGTTCACAGACGTTGTTCCGAGGACTTGCCAGGATGCCGCAGCCATCTTCATCATGTTCGATCTCACAAGCAGATCAACACTTAACAGGTAT-AATT---ATTATTAC----------TATTGCAC--ATTCAC-ATTGC-CAAA-TGGGATGTTT------AAC--TTATGT-GGGTCA----ACT--TG-CAAACAGTGTAACGGAATGGTACCAACAAGCACGACGGTTCAACCAGGTACACCTCTTTACTACTTT-CTGCTCA-------------------------------------------------------------
>DA12
---------------------------AAGTGGTGAAGATATAATGTTTGCCCTTAATCAAGA-ACAGGAT-----ATTTATAGATAA-------TATTTTTGA---TTCAGGCAAAGTATTTAAGGTCAGAAAGAACTGA--AGAGTACATTCAAACAACGGGAGTTTCTTGCATGCATAAAGTTTTGGGTATCAGAGGAGTGAAAATTGCGTTTAGCATTTGGGATTTTGGGGG--TAATTTCTCT--TTATTT--TTCT--------CTGATGAAG-CAATACCT---TACC-----TACATCTG-----------ATTGTTGTTTGTGGAA------AGGTCATCTGCAGTTCACAGAGGTTGTTCCAAGGACTTGCCAGGATGCCGCAGCCATTTTGATTATGTTCGATCTCACAAACAGATCAACGCTTAACAGGTAT-TAT-----AATTGCA----------CA------------------------------------------AAC--TTATAT-GGGTTT---------TG-GAAACAGCGTAACTGAATGGTACAAACAAGCACGATGCTTCAACCAGGTACATCTCT-------------------------------------------------------------------------------
>DB53
GGAGATTTGAAGATTG-TTTAAGCT-TATGTGCT---CTGACTATTTAGATGCTTGTGTAATCTTTAAGGACCTAGACTGATAAACTCCTT-AATTGCTTTGAGATCATCAGGCCAAGTATGTAACATCAAAGGGAGATGG--GGAATACGTTCAAACAACAGGGGTTTCTTCCATGGATAAGATTTTCCGCATTAGGGGAATAAAAATTGCTTTCAGTATCTGGGATTTCGGTGG--TAACTAACGTC-TCCATC--AGTCTAC-AATGTTTCTATTT-AGGTATTC---TATT-----GGCCTTGACTA--ATGTCCTG------TTTTTGGA--TCGCAGGTCATTTGCAGTTCACAGATGTTGTTCCCACAGCTTGCCAGGATGCTGCAGCCATCTTGATCATGTTCGATCTTACAAGCAGATCAACCCTTAACAAGTAA-TTTTGCATTGATTAG--AAAAAA--CAAAGCAC--TTCACA-TACCCAAATATTTGAGA-TTC--TGGTCCC--TAACAT-ATGTCT----CTG--TG-TGAACAGTGCAATGGATTGGTACCAACAGGCAAGACAATTCAACCAGGTAGGTATCCCCGGCCTATC-AAGTTTGAAATTTT-CAAATGGATCACAT---GATTTTCCTTTCATT--GCCCCACTAA---------
>DC1
GAAGATTTGAAGATTG-TTTAAGCT-TATGTGCT---CTGACTTGTTAGATGCTTGTGTAATCTTTAAGGACCTAGACTGATAAACTCCGT-AATTGCTTTGAGATCATCAGGCCAAGTATGTAACATCAAAGGGAGTTGG--GGAATACGTTCAAACAACAGGGGTTTCTTCCATGGATAAGATTTTCCGCATTAGAGGAATAAAAATTGCTTTCAGTATCTGGGATTTCGGTGG--TAACTAACGTC-TCCATC--AGTCTAC-AATGTTTCTATTT-AGGTATTC---TATT-----GGCCTTGACTA--ATGTCCTG------TTTTTGGA--TCGCAGGTCATTTGCGGTTCACAGATGTTGTTCCCACAGCTTGCCAGGATGCTGCAGCCATCTTGATCATGTTCGATCTTACAAGCAGATCAACCCTTAACAAGTAA-TTTTGCATTGATTAG--AAAAAA--CAAAGCAC--TTCACA-TACCCAAATATTTGAGA-TTC--TGGTCCC--TAACAT-ATGTCT----CTG--TG-TGAACAGTGCAATGGATTGGTACCAACAGGCAAGACAATTCAACCAGGTAGGTATCCCCTGCCTATC-AAGTTTGAAATTTT-CAAAT------------------------------------------------
>DD1
GAAGAATTGAAGATTG-TTTAAGCT-TAAGTGCT---CTGACTTGT------------TAATC-TTAAGGACCTAGACTAATAAACTCCTT-AATTGCTTTGAGATCATCAGGCCAAGTATGTAACTTCAAAGGGAGATGG--GGAATACGTTCAAACAACAGGAGTTTCTTGCATGGATAAGATTTTCTGCATTAGAGGAATAAAAATTGCGTTCAGTATCTGGGATTTCGGTGG--TAACTAACGTC-TCCATC--TGTCCACAAATATTTCTATTT-AGGTATTA---TATT-----GGCCTTGACTA--ATGCCCG-------CTTTTGGA--TCGCAGGTCATTTGCAGTTCACAGATGTTGTTCCCACAGCTTGCCAGAATGCTGCAGCCATCTTGATTATGTTCGATCTTACAAGCAGATCAACCCTTAACAAGTAA-TTTTGCATTGATTAG--AAAAAG-ACAAAGCAC--TTCACA-TACCCAAATATTTGAAA-TTC--TGGTCCC--TAACAT-ATGTAT--GTCTG--TG-TGAACAGTGCAATGGATTGGTACCAACAGGCAAGACAATTCAACCAGGTAGGTATCCCCTGCATATC-AACTTTGAAATTTT-TAAACCTATG-------------------------------------------
>DIM50
GAAGAATTGAAGATTG-TTTAAGCT-TAAGTGCT---CTGACTTGT------------TAATC-TTAAGGACCTAGACTAATAAACTCCTT-AATTGCTTTGAGATCATCAGGCCAAGTATGTAACTTCAAAGGGAGATGG--GGAATACGTTCAAACAACAGGAGTTTCTTGCATGGATAAGATTTTCTGCATTAGAGGAATAAAAATTGCGTTCAGTATCTGGGATTTCGGTGG--TAACTAACGTC-TCCATC--TGTCCACAAATATTTCTATTT-AAGTATTA---TATT-----GGCCTTGACTA--ATGTCCG-------CTTTTGGA--TCGCAGGTCACTTGCAGTTCACAGATGTTGTTCCCACCGCTTGCCAGAATGCTGCAGCCATCTTGATTATGTTCGATCTTACAAGCAGATCAACCCTTAACAAGTAA-TTTTGCATTGATTAG--AAAAAG--CAAAGCAC--TTCACA-TACCCAAATATTTGAAA-TTA--TGGTCCC--TAACAT-ATGTCT--GTCTG--TG-TGAACAGTGCAATGGATTGGTACCAACAGGCAAGACAATTCAACCAGGTAGGTATCCTCTGCCTATC-AAGTTTGAAATTTT-CAAACCTATGAAAT---GATTCTCCTTTCATTC-CCCCCCACTAAACAATAGA
>FC13
GAAAAGATCAAAATATTTAGT-----TAAGTGGTGAAGATATAATGTTTGCCCTTAATCAAGA-ACAGGAT-----ATTTATAGATAA-------TATTTTTGA---TTCAGGCAAAGTATTTAAGGTCAGAAAGAACTGA--AGAGTACATTCAAACAACGGGAGTTTCTTGCATGCATAAAGTTTTGGGTATCAGAGGAGTGAAAATTGCGTTTAGCATTTGGGATTTTGGGGG--TAATTTCTCT--TTATTT--TTCT--------CTAATGAAG-CAATACCT---TACC-----TACATCTG-----------ATTGTTGTTTGTGGAA------AGGTCATCTGCAGTTCACAGAGGTTGTTCCAAGGACTTGCCAGGATGCCGCAGCCATTTTGATTATGTTCGATCTCACAAACAGATCAACGCTTAACAGGTAT-TAT-----AATTGCA----------CA------------------------------------------AAC--TTATAT-GGGTTT---------TG-GAAACAGCGTAACTGAATGGTACAAACAAGCACGATGCTTCAACCAGGTACATCTCT-------------------------------------------------------------------------------
>FTS1
GAAGAATTCAAGATTG-TTTAAGCT-TATGTGCT---CTGGAGT-CTGAATGCTTGTGTAATC-TTAAGGACCTAGACTGATAAACTCCTT-AATTGCTTTGATATCATCAGGCCAAGTATGTAACTTCAAAGGAAGATGG--GGAATACGTTCAAACAACAGGAGTCTCTTGCATGGATAAGATTTTCCGCATCAGAGGAATAAAAATTGCGTTCAGTATCTGGGATTTCGGTGG--TAACTAACGTG-TCCATC--TGTCCAC-AATGTTTCTATTT-AAGTATTC---TATT-----GGCCTTGACTA--ATATCCG-------CTTTTGGA--TCGCAGGTCATTTGCAGTTCACAGATGTTGTTTCCACAGCTTGCCAGGATGCTGCAGCCATCTTGATTATGTTCGATCTTACAAGCAGATCAACCCTTAACAAGTAA-TTTTTCATTGATTAG--GAAAAA-ACAAAGCAC--TTCACA-TACCCAAATATTTGAGA-TTC--TGGTCCC--TAACGT-ATGTCT--GTCTG--TA-TGAACAGTGCAATGGATTGGTACCAACAGGCAAGACAATTCAACCAGGTAGGTATCACCTGCCTATC-AAGTTTGAAATTTT-CAAACCTATGACAT---GATTCTCCTTTCATT--CCCCCCACTAAACAACA--
>FTS2
----------------------------------------------------------------------ACCTAGACTGATAAACTCCTT-AATTGCTTTGATATCATCAGGCCAAGTATGTAACTTCAAAGGAAGATGG--GGAATACGTTCAAACAACAGGAGTCTCTTGCATGGATAAGATTTTCCGCATCAGAGGAATAAAAATTGCTTTCAGTATCTGGGATTTCGGTGG--TAACTAACGTG-TCCATC--TGTCCAC-AATGTTTCTATTT-AAGTATTC---TATT-----GGCCTTGACTA--ATATCCA-------CTTTTGGA--TCGCAGGTCATTTGCAGTTCACAGATGTTGTTTCCACAGCTTGCCAGGATGCTGCAGCCATCTTGATTATGTTCGATCTTACAAGCAGATCAACCCTTAACAAGTAA-TTTTTCATTGATTAG--GAAAAACACAAAGCAC--TTCACA-TACCCAAATATTTGAGA-TTC--TGGTCCC--TAACAT-ATGTCT--GTCTG--TA-TGAACAGTGCAATGGATTGGTACCAACAGGCAAGACAATTCAACCAGGTAGGTATCACCTGCCTATC-AAGTTTGAAATTTT-CAAACCTATGACAT---GATTCTCCTTTCATT--CCCCCCACTAAACAACA--
>GG1
-----------------------------------------------------------------TTGTACCTTATAATGATTAGTGAGTT-GATTCTACTGA----ATTAGGTTAAGTACGTGTCTTCAGAGAGGAATGA--GAACTATGTTCAGACAGTGGGAGTTTCTTGCATGGAAAAAATTTTCAGGATCAGAGGTGCTAAAATTGCTTTTAGCATTTGGGATCTTGGTGG--TAATGGCACTT-GAACCC--AACCTCT-GTAGTTTTAGCTT-TAGAACAC-GATGTCGATATATTCTTCAGTG--TCGTTCTCATTGGTTATTATTA--TTTCAGGGCATCAGCAATTCTTGAACTTGGTACCCATTGCTTGCCAGGATGCTGCAGCCATCTTGATCATGTTTGATCTCACTAGCAGATCAACCCTTAACAGGTAA-TTAT-------------TGGGAA--TGCATTTT--TTACTATTGTTG-TGAATTCGATAATTT------------------GGGTAT------------TTACCAGACTAAC---------------------------------------------------------------------------------------------------------------------------
>HB41
GAAGAAGTGAAGATGGTTTTAAGCT-TAAGTGCT---CTGACTTGTTAGATGCTAGCGAAATC----AGGACTTAGTCTGATAAACCACTTAAATTGCTTTGAAATCATCAGGCCAAGTATGCAACTTCACAGGAAAATGG--GGAATACGTTCAAACAACGGGAGTTTCTTGCATGGCTAAGATTTTCCGCATTAGAGGAATAAAAATTGCGTTCAGCATCTGGGATTTCGGTGG--TAACGAACGTC-TCCATC--TCTCCAT-CATGTTTCTGTTT-TAGTATTT---TATT-----AGCCTTCACTA--ATGTTCGTTGTTATCTTTTGGA--TTTCAGGTCATTTGCAGTTCACAGATGTTGTTCCCACAGCTTGTCAGGATGCTGCAGCCATCTTGATTATGTTCGATCTTACAGGCAGATCAACGCTTAACAAGTAA-TTTTGCATTCACTAT--CAAAAA--CAAGGCAG--GCCACA-TATCC-AATATTAGAAA-ATT--TCGCACC--TAACAT-ATGTCT-TGTCTC--TG-TGAACAGTGTAATGGATTGGTACCAACAGGCAAGACAATTCAACCAAGTAGGTATCCCCTGCCTATC-AAGCGTGACATTTT-TAAAATTATGA-AC---GATTCTCCTTTGAC----------------------
>JO20
-----------------------------------------------------------------------------------------------TATTGTTGA---TTCAGGCAAAGTATGTAAGATCAGAAGGAAATGA--AGAGTACATTCAAACAAGGGGAGTTTCTTGCATGCGTAAAGTTTTGGGTGTGAAAGGAGTTAAAATTGCGTTTAGCATTTGGGATATTGGGGG--TAATTTGTCTC-CTTTTC--CACT--------GTGATGAATCAAAAGAAT---TACT-----TACATCTT--------TGTTATTATGTTTGTGGAA------AGGTCATCTGCAGTTCACAGAGGTTGTTCCGAGGACTTGTGAGGATGCGGCAGCCATCTTCATCATGTTCGATCTCACCAGCAGATCAACGCTTAACAGGTAA-TTAT---------------------TATTGCAT---TTCAC-ATTGC-CAAA-TGGG------------AAC--TTCTGT-GGGTCA----ATT--TG-CAAACAGTGTAACGGAATGGTACCAACAAGCACGAAGATTCAACCAGGTACACCTCTACAA-------AGTTATGAAATGTT----------------------------------------------ATATAAGA
>JU21
--------------------------ATGATTCCGCCAAGATTGAATTTGGCCTTAAATTA------------------TGCATATGG-------TATTGTTGA---TTCAGGCAAAGTATGTAAGATCAGAAGGAAATGA--AGAGTACATTCAAACAAGGGGAGTTTCTTGCATGCGTAAAGTTTTGGGTGTGAAAGGAGTTAAAATTGCGTTTAGCATTTGGGATATTGGGGG--TAATTTGTCTC-CTTTTC--CACT--------GTGATGAATCAAAAGAAT---TACT-----TACATCTT--------TGTTGTTATGTTTGTGGAA------AGGTCATCTGCAGTTCACAGAGGTTGTTCCGAGGACTTGTGAGGATGCGGCAGCCATCTTCATCATGTTCGATCTCACCAGCAGATCAACGCTTAACAGGTAA-TTAT---------------------TATTGCAA-------------------------------------AC--TTCTGT-GGGTCA----ATT--TG-CAAACAGTGTAACGGAATGGTACCAACAAGCACGAAGATTCAACCAGGTACACCTCT-------------------------------------------------------------------------------
>KE1
-----------------------------ATGTTGG-GCATCATTTAAAATCATGCTCTACAC-TTCACATTCTGTACTAATAGATGGATT-TGTCGTATTGAA---ATCAGGTGAAGTATGTATCTTCAGAGGGAAATGA--AAATTATGTTCAAACAGTGGGAATTTCTTGTAATGACAAAGTTATCCGAATCAGAGGCGCTAAAATTGCGTTTAGCATTTGGGATTTTGGTGG--TAATCTTGCCT-ACTCTT--TCTCTGA-TTTAATTGCAGAAT-AAAAGCT--GTATG-----GCCAC---------------------TGACTTT--CAATTCAGGGCATCAGCAGTTCACAGACATTGTGCCAGTTGTCTGCCAGGATGCTGCAGCCATCTTGATCATGTTCGATCTTACAAGAAGATCAACCCTCAACAGGTAA---------------------------------------------------------------------------------------T--GTGTT--TT-TGAACAGTGTAATGGACTGGTATCAACAGGCACGACAGTGTAACCAGGTTGGTACCTG---CCTATC-ATCCTTGATTTTCT-CGA--------------------------------------------------
>MC0
-----------------TTTAAGCT-TAACTGCT---CTGACTTGTTAGATGCTAGTGCAATC-AGAAGGGCCTAGTCTGATAAACTACTT-AATTGCTTTGATATCATCAGGCCAAGTATGTAACTTCACAGGGAAATGG--GGAGTACGTTCAAACAACGGGAGTTTCTTGCATGGATAAGATTTTCCGCATTAGAGGAATAAAAATTGCGTTCAGCATCTGGGATTTCGGTGG--TAACTAACGTC-TCCATC--TGTC----CATGTTTCTGTTT-TAGTCTTT---TATA-----GGCCTTCACTA--ATGCTCGTTGTTATCTTTTGGA--TCTCAGGTCATTTGCAGTTCACAGATGTTGTTCCCACAGCTTGCCAGGATGCTGCAGCCATCTTGATTATGTTCGATCTTACAAGCAGATCAACGCTTAACAAGTAA-TTTTTTATTGGTTAT--CAAAAT--CAAAGCAC--ACCACA-TATCC-AATATTCCAAA-TTT--TGGTACC--TAACAT-ATGTCT--GTCTC--TG-TGAACAGTGCAATGGATTGGTACCAACAGGCAAGACAATTCAACCAAGTAGGTATCCCCTGCCTATC-CAGTTTGACATTTT-CAAAACTC-GACGA---GATTCTCCTGTGAC----------------------
>MT0
-------TGAAGATGGTTGTAAGCT-TAAGTTCT---CTGACTTGTTAGATGTTAGTGTAATC-CTAAGGACCTAGACTGATAAACTCCTT-AATTGCTTTGAGATCATCAGGCCAAGTATGTAACTTCAAAGGGAGATGG--GGAGTACGTTCAAACAACAGGGGTTTCTTGCATGGATAAGATTTTCAGCATTAGAGGAATAAAAATTGCGTTCAGCATCTGGGATTTCGGTGG--TAACTAACGTC-TCCATCTGTGTCCAC-AATGTTTCTGTTT-TAGTATTC---TATA-----GGCCTTGACTA--ATGTCCGCTATAATCTTTTGGA--TTTCAGGTCATTTACAATTCACAGATGTTGTTCCCACAGCTTGCCAGGATGCTGCAGCCATCTTGATTATGTTCGATCTTACAAGTAGATCAACGCTTAACAAGTAA-TTTTGCATTGATTAC--CAAAAA--CAAAGCAC-TTTCACA-TATCC-AATATTCCAAA-TCC--TGGTCCC--TAACAT-ATGTCT--GTCTG--TGTTGAACAGTGCAATGGATTGGTACCAACAGGCAAGACAATTCAACCAGGTAGGTATCCCCTGCCTATC-AAGTTTGAAATCAT-TGTACCTATGACAC---GATTCTCCTTTGATT--CTCCCCACTAAACAA----
>NN48
---------------------------------------------------------------------GACCTAGACTGATAAACTCCTT-AATTGCTTTGAG---ATCAGGCCAAGTATGTAACTTCAAAGGGAGATGG--CGAGTATGTTCAAACAACAGGAATTTCTTCCATGGAAAAGATTTTCCGAATTAGAGGAATAAAAATTGCGTTCAGTATCTGGGATTTCGGTGG--TAACTAACGTC-TCCATC--TGTCCAC-AATGTTTCTATTT-AGGTATTC---TATT-----GGCCTTGACTAGTATGTCCGCTGTTATCTTTTGGA--TTGCAGGCCATTTGCAGTTCACAGATGTTGTTCCCACAGCTTGTCAGGATGCTGCAGCCATCTTGATTATGTTCGATCTTACAAGCAGATCAACCCTTAACAAGTAA-TTTTGCATTGATTAG--CAAAAA--CAAAGTAC--TTCACA-TAACCAAATATTCGAAA-TTC--TGGTCTC--TAACAT-ATGTCT--GT------------------------------------------------------------------------------------------------------------------------------------------------
>PA42
GAACATGTGAAGATGATTTTAACCT-CAAATGCT---GTGACTCGTTAGATGCTAGCGTAATC-ATAAGGACCTAGGCTGATAAACTACTT-AATTGCTTTGAGATCATCAGGCCAAGTATGTAACTTCACAGGCAAATGG--GGAGTACGTTCAAACGACGGGAGTTTCTTGTATGGATAAGATTTTCGGCATTAGAGGAATAAAAATTGCGTTCAGCATCTGGGATTTCGGTGG--TAAGTAACGTC-TTCCTC--TGTGCAT-CATGTTTCTGTTA-TAGTATTT---TATT-----GGCCTTCACTA--ATGTTCGTAGTTATCTTCTGGA--TCTCAGGTCATTTGCAGTTCACAGATGTTGTTCGCACAGCTTGCCAGGATGCCGCAGCCATCTTGATTATGTTCGATCTTACAAGCAGATCAACGCTCAACAAGTAA-TTTTGCATTGATTAT--AAAAAT--TAAAGCAC--GCCACA-TATCC-AATATTGGAAA-TTT--TGGAACC--TAACAC-ATGTCT----ATC--TG-TGAACAGCGCAATGGATTGGTACCAACAGGCACGGCAATTCAACCAGGTAGGTATTCCCTGCCTATC-AAGTTTGACACTTT-CAAAATTGTGACAC---GATTCTCTGTTGAC----------------------
>PB33
-----------------------------------------------------------------------------------------------------------TTATGGTAAAGTATGTATCTTCAGAGAGAAATGA--GAAGTATGTTCAAACAGTGGGAATTTCTTATAAGGACAAAGTTATCCATATCAAAGGTGCTAAAATTATGTTTAGCATTTGGGATTTTGGT------------------------------------------------------------------------------------------------------------GGGCATCAGTAGTTCACAGTCATTGTGCCAATTGCTTGCCAAGATGCTACAACCATCTTGATCATGTTCGATCTTACAAGAAGATCAACTCTCAACAG---------------------------------------------------------------------------------------------------------------TGTAATGGACTAGTATCAGAGCCAAAGGTAGGAAAGAAGGGT-----------------------------------------------------TCCTCTTCTAGT---GGGAGCAATGGTAAAAGGT
>PF1
GAAGAATTGAAGATGGTTTTAAGCTCTAAGTGCT---CTGACTTGTTAGATGCCAGCGTAATC-TTAAGTACCCAGACTGATAAACTCCTT-AATTGGTTTGAGATCATCAGGCCAAGTATGTAACTTCAAAGGGAGACGG--GGAGTACGTTCAAACAACAGGAATTTCTTGCATGGATAAGATTTTCCGCATTAGAGGAATAAAAATTGCGTTCAGTATCTGGGATTTCGGTGG--TAACAAACGTC-TCCATC--TGTCCTC-AATGTTTCTGTTC-AAGTATTT---TATT-----GGCCTCGACTA--ATGTTTGATGTTATATTTTGGA--TCTCAGGTCATTTGCAGTACACAGATGTTGTTCCCACAGCTTGCCAGGATGCTGCAGCCATCTTGATTATGTTCGATCTTACAAGCAGATCAACCCTTAACAAGTAATTTTTGCATTGATTAG--CAAAAA--CAAAACAC--GTCACA-TATCC-AGTATTCGAAATTTT--TGTTCCC--TAACAT-ATGTCT--GTCTG--TG-TGAACAGTGCAATGGATTGGTACCAACAGGCAAGGCAATTCAACCAGGTAGGTATCCCCTGCCTATC-AAGTTTGAAATTTT-CAAA-------------------------------------------------
>PFM1
GAACAAGTGAAGATGATTTTAAGCT-CAAATGCT---CTTACT------------------TC-ATAAGGACCTACGCTGATAAAGTGTTT-AATTGCTTTGAGATCATTAGGCCAAGTATGTAAATTCACAGGCAAATGG--GGAGTACGTTCAAACGACTGGAGTTTCTTGCATGGATAAGATTTTCGGAATTAGAGGAATAAAAATTGCGTTCAGCATCTGGGATTTCGGTGG--TAACTAACGTC-TCCATC--TGTCCAT-CTTGTTTCTATTT-TAATATTT---TATT-----GACCTTTACTA--ATATTCGTAGTTATCTGTTGGA--TCTCAGGTCATTTGCGGTTCACAGATGTCGTTCCCACAGCTTGCCAGGATGCTGCAGCTATCTTGATTATGTTCGATCTTACAAGCAGATCAACGCTCAACAAGTAA-TTTTGCATTGATTAT--AAAAAA--TAAAGCGT--GCCACA-TATCC-AATATTCGAAA-TTT--CGGTACC--TAACAT-ATGTCT----CTC--TG-TGAACAGTGCAATGGATTGGTACCAACAGGCAAGACAATTCAACCAGGTAGGTAATCCCTGCCTATC-AAGTTTGACACTTT-CAAAACTCTGACAC---GATTCTTCTTT-------------------------
>PG28
----------------------------------------TCATTAAAAATCATGCTCTGCAC-TGCACAAACTCTACTGATAGATGGATT-TGTTATATTGAA---ATCAGGTAAAGTATGTATCTTCAGAGAGAAATGA--GAAGCATGTTCAAACAGTGGGAGTTTCTTGTAGGGACAAAGTTATCCGTATCAGAGGCGCTAAAATTGCGTTTAGCATTTGGGATTTTGGGGG--TAATCTTGCCT-GCTCTT--TCTCTGA-TTTGATTGCAGAAT-AAAAGCT--GTAGG-----GCCATC-----------------------------TGTTTCAGGGCATCAGCAGTTCACAGACATTGTGCCAATTGCTTGCCAGGACGCTGCAGCCATCTTGATCATGTTCGATCTTACGAGAAGATCAACCCTCAACAGGTAA-TTTTGGGGCCTTTGG--GAAATT--TAAATTAG--GCCTC--CATTT-GGTTTTTGGGAGTCT--GGAATTC--AAATGT-ATTGTT--GTGGT--TT-TGAACAGTGTAATGGACTGGTATCAACAGGCACGACAGTACAACCAGGTGGGTACCTACTGCATATA-ATGCTTGATTTTCT-CGAATC-AGGACAA---TATTCTCCTTTGAC-ATATGCATAGTGGCCAATATA
>PH2
------------------TTAAGCTCTAAGTGCT---CTGACTTGTTAGATGCCAGCGTAATC-TTAAGTACCCAGACTGATAAACTCCTT-AATTGGTTTGAGATCATCAGGCCAAGTATGTAACTTCAAAGGGAGACGG--GGAGTACGTTCAAACAACAGGAATTTCTTGCATGGATAAGATTTTCCGCATTAGAGGAATAAAAATTGCGTTCAGTATCTGGGATTTCGGTGG--TAACAAACGTC-TCCATC--TGTCCTC-AATGTTTCTGTTC-AAGTATTT---TATT-----GGCCTCGACTA--ATGTTTGATGTTATATTTTGGA--TCTCAGGTCATTTGCAGTACACAGATGTTGTTCCCACAGCTTGCCAGGATGCTGCAGCCATCTTGATTATGTTCGATCTTACAAGCAGATCAACCCTTAACAAGTAATTTTTGCATTGATTAG--CAAAAA--CAAAACAC--GTCACA-TATCC-AGTATTCGAAATTTT--TGTTCCC--TAACAT-ATGTCT--GTCTG--TG-TGAACAGTGCAATGGATTGGTACCAACAGGCAAGGCAATTCAACCAGGTAGGTATCCCCTGCCTATC-AAGTTTGAAATTTT-CAAA-------------------------------------------------
>PM29
---GATTTGATTGAAT---------------------------TCATCATAGGTGCTCTACAC-TGCACAATCTCTACTGATAGATGAATT-TATTGTATTGAA---ATCAGGTGAATTATGTATCTGCAGAGAAAAATGA--TAACTATGTTCAAACAGTGGGCGTCTCTTGCAGAGACAAAGTTATCCGTATCAGAGGTGCTAAAATTGCATTTAGCATTTGGGATTTTGGAGG--TAATCTTGCCT-ACTCTT--TCTCTAT-TTAGGTGCAGAATT-AAAAGCT--GTATG-----GTCATC-----------------------------TTTTTCAGGGCATCAGCAGTTCACAGACATTGTACCAATTGCTTGCCAGGATGCTGCAGCTATCTTGATCATGTTCGATCTTACAAGAAGATCAACCCTCAACAGGTAA-TTGG-------------GAACTT--CAAATCAG--GCCTC--CATTT-TGTTTTTGGAAGTGT--GGAATTC--AAATGT-ATCGTT--GTTGT--TT-TGAACAGTGTAATGGACTGGTATCAACAGGCACAACAGTACAACCAGGTGGGTACCTACTGCATATC-GTGGCTGATTTTCT-TGAATC-AGGACAA---TATTCTCCTTTGAA-ATACGCGTAGTGGCCAATATA
>PS27
----------------------------------------TCATTAAAAATCATGCTTTACAC-TGCACAAACTCTACTGATAGATGGATT-TGTTATATTGAA---ATCAGGTAAAGTATGTATCTTCAGAGAGAAATGA--GAAGCATGTTCAAACAGTGGGAGTTTCTTGTAGGGACAAAGTTATCCGTATCAGAGGCGCTAAAATTGCGTTTAGCATTTGGGATTTTGGGGG--TAATCTTGCCT-ACTCTT--TCTCTGA-TTTGATTGCAGAAT-AAAAGCT--GTAGG-----GCCATC-----------------------------TGTTTCAGGGCATCAGCAGTTCACAGACATTGTGCCAATTGCTTGCCAGGACGCTGCAGCCATCTTGATCATGTTCGATCTGACGAGAAGATCAACCCTCAACAGGTAA-TTTTGGGGCCTTTGG--GAAATT--TAAATTAG--GCCTC--CATTT-GGTTTTTGGGAGTCT--GGAATTC--AAATGT-ATTGTT--GTGGT--TT-TGAACAGTGTAATGGACTGGTATCAACAGGCACGACACTACAACCAGGTGGGTACCTACTGCATATA-ATGCTTGATTTTCT-CGAATC-AGGACAA---TATTCTCCTTTGAC-ATATGCATAGTGGCCAATATA
>PS30
GAACATGTGAAGATGATTTTAACCT-CAAATGCT---GTGACTTGTTAGATGCTAGCGTAATC-ATAAGGACCTAGGCTGATAAACTACTT-AAATGCTTTGAGATCATCAGGCCAAGTATGTAACTTCACAGTCAAATGG--GGAGTACGTTCAAACGACGGGAGTATCTTGTATGGATAAGATTTTCGGCATTAAAGGAATAAAAATTGCGTTCAGCATCTGGGATTTCGGTGG--TAAGTAACGTC-ATCATC--TGTGCAT-CATGTTTCTGTTG-TAGTATTT---TATT-----GGCCTTCACTA--ATGTTCGTAGTTATCTTTTGGA--TCTCAGGTCATTTGCAGTTCACAGATGTTGTTCGCACAGCTTGCCAGGATGCCGCAGCCATCTTGATTATGTTCGATCTTACAAGCAGATCAACGCTCAACAAGTAA-TTTTGCATTGATTAT--AAAAAT--TAAAGCAC--GCCACA-TATCC-AATATTGGAAA-TTT--TGGAACC--TAACAT-ATGTCT----CTC--TG-TGAACAGCGCAATGGATTGGTACCAACAGGCACGACAATTCAACCAGGTAGGTATTCCCTGCCTATC-AAGTTTGACACTTT-TAAAACTGTGACAC---GTTTCTCCGTTGAC----------------------
>PSF43
-----------------------------GTTCT---CTGACTTGTTAGATGCTTGCGTAATC-TTAAGGACCTAGACTGATAAACTCCTT-AATTGCTTTGAG---ATCAGGCCAAGTATGTAACTTCAAAGGGAGATGG--CGAGTACGTTCAAACAACAGGAATTTCTTCCATGGATAAGATTTTCCAAATTAGAGGAATAAAAATTGCGTTCAGTATCTGGGATTTCGGTGG--TAACTAACGTC-TCCATC--TGTCCAC-AATGTTTCTATTT-AGGTATTC---TATTGG---GGCCTTGACTAATATGTCCTCTGTTATCTCTTGGA--TTGCAGGCCATTTGCAGTTCACAGATGTTGTTCCCACAGCTTGTCAGGATGCTGCAGCCATCTTGATTATGTTCGATCTTACAAGCAGATCAACCCTTAACAAGTAA-TTTTGCATTCATTAG--CTAAAA--CAAAGCAC--TTCACA-TACCCAAATATTCGACA-TTC--TGGTCTC--TAACAT-ATGTCT--GTCTG--TG-TGAACAGTGCAATGGATTGGTACCAACAGGCAAGACAATTCAACCAGGTAGGTATCCCCTGCCTATC-AAGTTTGAAAATTT-CAAACCTATGACAT---GATTCTCCTTTCA-----------------------
>PTA0
GAAGAAGTGAAGATGGTTTTGAGCT-AAAGTGTT---GTGTCTTGGTAGCTGCTAGCGTAATC-ATAAGGACCTAGGCTGATAAACTAACA-AATTGTTTTGAGATCATCAGGCCAAGTATGTAACTTCACATGGAAATGG--GGAGTACGTTCAAACAACAGGAGTTTCTTGCATGGACAAGATTTTCCGAATTAGAGGAATAAAAATTGCCTTCAGCATCTGGGATTTCGGTGGTTTAACTAACGTC-TCCCTC--TACCCAT-CATGTTTCTGTTT-CAGGATTT---TATT-----GACCTTCACTA--ATGTTTGTTGTTATCTTTTGGA--TCTCAGGTCATTTGCAGTTCACAGATGTTGTTCCCACAGCTTGCCAGGATGCTGCAGCCATCTTGATTATGTTCGATCTTACAGGCAGATCAACGCTTAACAAGTAA-TTTTGCATTGATTAG--CAAAAA--CAAAGCAT--GTCCAA-TATCC-AATATTCTAAA-CTT--TGGTTCT--TAACAT-TTGTCT--GTCTC--TG-TGAACAGTGCAATGGATTGGTACCAGCAGGCGAGACAATTCAATCAGGTAGGTATCCCCTGCCTATC-AAGTTTGACACTTT-CAAAACTCTGGCAA---GATTCTCCTTTGACC--CCACTAA------------
>RC54
------------------------------------------------------------------------------------------------------------------------------------GGGAGATGG--CGAGTATGTTCAAACAACAGGAATTTCTTCCATGGAAAAGATTTTCCGAATTAGAGGAATAAAAATTGCGTTCAGTATCTGGGATTTCGGTGG--TAACTAACGTC-TCCATC--TGTCCAC-AATATTTCTATTT-AGGTATCC---TATT-----GGCCTTGACTAATATGTCCGCTGTTATCTTTTGAA--TTGCAGGCCATTTGCAGTTCACAGATGTTGTTCCCACAGCTTGTCAGGATGCTGCAGCCATCTTGATTATGTTCGATCTTACAAGCAGATCAACCCTTAATAAGTAA-TTTTGCACTGATTAG--TAAAAA--CAAAGTAC--TTCACA-TACCCAAATATTCGAAA-TTC--TGCTCTC--TAACAT-ATGTCT--GTCTT--TG-TGAACAGTGCAATGGATTGGTACCAACAGGCAAGACAATTCAACCAGGTAGGTATCCCCTGCCTATC-AACTTTGAAATTTT-CAAACCTATGACAT---GATTCTCCTTTCATC---------------------
>SA1
GAACAAGTGAAGATGATTTTAAGCT-CAAACGC-----TGGCTTTTTAGATGCTAGTGTAATC-ATAAGCACCTAGGCTGATAAACTGCTT-AATTGCTTTGAGATCATCAGGCCAAGTATGTAACTTCACAGGCAAATGG--GGAGTACGTTCAAACGACGGGAGTTTCTTGCATGGATAAGATTTTCGGCATTAGAGGAATAAAAATTGCGTTCAGCATCTGGGATTTCGGTGG--TAACTAACGTC-TCCATC--TGTCCAT-CATGTTTTTGTTT-TAGTATTT---TACT-----GGCCTTCACTA--ATGTTCGTAGTTATCTTTTGGA--TCTCAGGTCATTTGCAGTTCACAGATGTTGTTCGCACAGCTTGCCAGGATGCTGCAGCCATCTTGATTATGTTCGATCTTACAAGCAGATCAACGCTCAACAAGTAA-TTTTGCATTGATTAT--AAAAAA--TTAAGCAC--GCCACA-TATCC-AATATTGGAAA-TTT--TGGTACC--TAACAT-ATGTCT----TTC--TG-TGAACAGCGCAATGGATTGGTACCAACAGGCAAGACAATTCAATCAGGTAGGTATTCCCTGCCTATC-AAGTTTGACACTTT-CAAAAATCTGACTC---GATTCTCCTTTGACTGTCTCCCCACTTAACAATACA
>SC0
GAAGAATTGAAGATGGTTTTAAACTTAAAGAGTT---CTGATTTGCTAGATGCC----TAATC-ATAAGGAACTAGACTGATAAACTCATT-AATTGCTTTGAGATCATCAGGCCAAGTATGTAGCTTCAAAGGGAGATGG--GGAGTACGTTCAAACAACAGGAATTTCTTGCATGGACAAGATTTTTAGCATTAGAGGAATAAAAATTGCGTTCAGTATCTGGGATTTCGGTGG--TAACAAACGTC-TCCATC--TGTCCAC-AATGTTTCTGTTT-TATCATTT---TATT-----GCCATTGACTA--ACGTTCCCTGTTATCTTTTGGA--TCTCAGGTCATTTGCAGTTCACAGATGTTGTTCCCACAGCTTGCCAGGATGCTGCAGCCATCTTGATTATGTTCGATCTTACAAGCAGATCAACTCTTAACAAGTAA-TTTTGCATTGATTAGAAAAAAAA--CAAAGCAT--GTCACA-TATCC-AATATTCGAAA-TTT--TGGTCCC--TAACAC-ATGTCT--GTCTAACTG-TGAACAGTGCAATGGATTGGTACCAACAGGCAAGACAATTCAATCAGGTCGGTATCCCCTGCCTATC-AAGTTTGAAATTTT-CAAAACTCTGACAC---GATTCTTATTTGATT--CTCCCAATAAAAAATAGAA
>SG23
-----------------------------------------------------TTGTGCAAGA-ATAGGATAATTAAATTAAACATGAT----ACTATTTTTGA---TTCAGGCTAAGTATGTAACATCAGAGAGAACTGA--CGACTACATTCAAACGACGGGAGTTTCTTGCATGCATAAAGTTTTGGGTATCAAAGGAGTGAAAATTGCGTTTAGCATTTGGGATTTTGGGGG--TAACGTCTCG---TTTTC--CACA--------CTAGCAG---------AT---TTGC-----CATCGCAT----------ATTGTGTTTTTGTCGAACAACCCAGGTCATCTGCAGTTCACAGACGTTGTTCCAAGGGCTTGCCAGGATGCCGCAGCCATCTTGATTATGTTCGATCTGACAAGCAGATTAACGCTTAACAGGTAT-TGC-----AAATTTT----------CATGCCAC--ATTTCG-TAGGG-CAAG-TTGGATGTTT-----TTAC--TTATAT-GGGTCA----ATT--TC-CCAACAGTGTAACGGACTGGTACCAACAAGCACGACGGTTCAACCAGGTAAACCTGTC------------------------------------------------------------------------------
>SS22
-----------------------------------------------------TTGTTCAGGA-ATAGGATAATTAAATTAAACATGA-------TATTTTTGA---TTCAGGCTAAGTATGTAACATCAGAAAGAAATGA--CGACTACATTCAAACAACGGGAGTTTCTTGCATGCATAAAGTTATCGGTATCAAAGGAGTGAAAATTGCGTTTAGCATTTGGGATTTTGGGGG--TAACGTCTCA---TTTTC--CACT--------CTGATGAAG------CAC---TACC-----TACATCTT----------TTTCTGTTTTTGTCGACCAACCCAGGTCATCTGCAGTTCACAGACGTTGTTCCAACGGCTTGCCAGGATGCCGCAGCCATCTTGATTATGTTCGATCTGACAAGCAGATCAACGCTTAACAGGTAT-TGC-----ACATTTT----------CATGGCAC--ATTGCA-TAGGC-CAAA-TGGGATGTTT-----TTAC--TTATAT-GGGTCA----ATT--TG-CCAACAGTGTAACGGAATGGTACCAACAAGCACGACGGTTCAACCAGGTAAACCTGTCCCTTAACAT--CTTTCA-------------------------------------------------------------
>SV36
------TTGAT-----------------------------------------------------TGCATTGAACTTACTGATAGATGACTG-ATCTGCATTTGA---TGCAGGCGAAGTATGTAACTTCAGAGAGAAACGA--GGAATACGTTCAAACCACGGGAGTTTCTTCTATGGATAAAGTTTTCCGTATCAGAGAAGTCAAAATTGCGTTTAGCATTTGGGATATCGGTGG--TAATGTTCTCT-ATTTCC--TCCCTCT--------------------------------------------------GCTTGTTTTTTTTTTTACAA--TCTCAGGACACCTGCAGTTTACAGAAGAAGTTCCGAGGGCTTGCCACGATGCTGCAGCCATCTTGATTATGTTTGATCTTACAAGCAGATTAACGCTCAACAGGTAC----AGGAAAATTTGT--GGTAAA--TATGACAT--ACGCAA-TCTCC-AAGATTTGGAATGTT--TACTAAC--TTTTTC-TTGGTC--GTGTT--TG-TGTACAGTGTAATGGATTGGTATCAACAGGCACGACAATTCAATCAGGTAGAGCTCTACT------------TTGACATGTTGCAAACA-----------GATTCTCCTTTGACCT--------------------
>TA17
-----------------------------------------------------------------------------------------------------------------------------GATCGGAAGGAAATGA--AGAGTATACTCAAACAAGGGGAGTTTCTTGCATGCGGAAAGTTTTGGGTGTGAAGGGAGTGAAAATTGCGTTTAGTATTTGGGATATTGGGGG--TAATTAAGTCTCGTTTTC--CACT--------CTGATGAATCAAACAGCTTTATAAC-----AACATCTT--------TGTTGTTATGTCTGTGGAA------AGGTCATCTGCAGTTCACAGACGTTGTTCCGAGGACTTGTGAGGATGCGGCAGCCATCTTTATTATGTTCGATCTCACAAGCAGATCAACGCTTAACAGGTAT-TTT-----TTATTAG----------TATTGCAC--TTTCAC-AGTAT-TGGA------------TCATTTAC--TCATGC-GAGTTC----ATT--TG-AAAACAGTGTAACAGAATGGTACCAACAAGCTCG------------------------------------------------------------------------------------------------------
>TC31
-------TGATTAAATTATAA--TT-ATAATGTTGG-GCATCATTAAGAATCATGCTCTACAC-TGCACATTCTGTTCTAATAGATGGATT-TGTTGTATTGAA---ATCAGGTAAAGTATGTATCTTCAGAGGGAGATGA--TAAGTATGTTCAAACAGTGGGAGTTTCTTGCAAGGACAAAGTTATCCGTATCAGAGGTGCTAAAATTGCGTTCAGCATTTGGGATTTTGGTGG--TAATCTTGCCT-ACTCTT--TCTCCGA-TTTATTTGCAGACTAAAAAGCT--GTATG-----TCCACCGAGTT--ATTGATTCTCACATCAATTCAACCTTTCAGGGCATCAGCAGTTCACAGACATTGTGCCAATTGCTTGCCACGATGCTGCAGCTATCTTGATCATGTTCGACCTTACAAGAAGATCAACCCTCAACAGGTAA---------------------------------------------------------------------------------------T--GTGGT--TT-TGAACAGTGTAATGAACTGGTACAAACAGGCGCGACAGTGCAACCAGGTGCGGATCTACTGCCTATT-ATGCTTGATTTTCT-CGAATC-AGGATAA---GATTCTCCTTTGAC-ATATGCATGGTTGCCAATATA
>TO14
--------------------------ATAATGCTACCAAGAATAATTTTGCCCTTAAGCAAAA-ATAGGTTAATTGAATTATACATGA-------TATTGTTGA---TTCAGGCTAAGTATGTAAGATCGGAAGGAAATGA--AGAGTACATTCAAACAAGGGGGGTTTCTTGCATGCATAAAGTTTTGGGTATGAAAGGAGTGAAAATTGCGTTTAGCATTTGGGATATTGGGGG--TAATGTCTCT--ATTTTC--CACT--------ATGATGAAAGTAATACCT---TACC-----TACATCTT-------------TGTTGTTTGTGGAA--ATGAAGGTCATCTGCAGTTCACAGACGTTGTTCAGAGGACTTGCCAGGATGCCGCAGCCATCTTCATTATGTTCGATCTCACAAGCAGATCAACGCTTAACAGGTAT-TATT------ATGAC----------TATTGCAC-AATTCAC-ATTGC-CAAA-TGAGGTGTTCGGTAACAAC--TAATGTGGGGTCA----ATT--TG-GAAACAGTGTAAAGGAATGGTACCAACAAGCACGACGCTTCAATCAGGTACACCTCT-------------------------------------------------------------------------------
>TPL03
-----------------------------------------------------------------------------CTGATAAACTTCTT-AATTGCTTTGGG---ATCAGGCCAAGTATGTAACTTCAAAGGGAGATGG--CGCGTACATTCAAACAACAGGAATTTCTTCCATGGATAAGATTTTCCAAATTAGAGGAATAAAAATTGCGTTCAGTATCTGGGATTTCGGTGG--TAACTAACGTC-TCCATT--TGTCCAC-AATATTTCTATTT-AGGTATTC---CATT-----GGCCTTGACTAATATGTCCGCTGTTATCTTTTGGA--TTGCAGGCCATTTGCAGTTCACAGATGCTGTTCCCACAGCTTGTCAGGATGCTGCAGCCATCTTGATTATGTTCGATCTTACAAGCAGATCAACCCTTAACAAGTAA-TTTTGCATTGATTAG--CAAAAA--CAAA-TAC--TTCACA-TACTCAAATATTCGAAA-TTC--TGGTCTC--TAACAT-ATGTCT--GTCTG--TG-TGAACAGTGCAATGGATTGGTACCAACAGGCAAGACAATTCAACCAGGTAGGTATCCCCTGCCTATC-AAGTTTGAAATTTT-CAAAC------------------------------------------------
>WN5
GAGGAATTGAATTCATT--------------------GAACTTAACTAGATTGATTCTCATATTCTCCGAGCCTTTATTGACAAACGGCTT-AACTGTTTTGAA---ACCAGGCCAAGTATGTAAATTCGGAGGGAAACGG--CGAGTACGTGCAAACAACAGGAGTTTCTTGCATGGATAAAGTTTTCCGTATCAGAGGAGTGAAAATTGCTTTCAATATCTGGGATTTCGGTGG--TAAGGTCCCCT-CTTTTTG---------AAAACTGCGGTGT-GAGTTGTG-TGTATT-----TCCATTCA--------TATGTTTGTTTCTTTTGGA--TTTCAGGTCACTTGCAGTTCACAGACATTGTTCCGAGGGCTTGCCAGGATGCTGCAGCGATCTTGATTATGTTTGACCTTACAAGCCGATCAACGCTGAACAAGTAA-GTCT-TGAAGTTTTA--ATCAAA--CATGACAT--GGGAAT-TATCT-GAATCTGAAAA-TTA--CGGTAAC--TGAT--------------TT--TG-TGAACAGTGTCATGGATTGGTACCAACAGGCACGACAAATCAACCAGGTAGGTACCTTCAGCTATCA-AAGTTTGACACTTT-AAA--------------GATTCTTCTTTG------------------------
>WS10
-------------------------------------GAGATGATGTTTGCCCTTAATTAAGA-ACAGGAC-----ATTTATAGATAA-------TATTTTTGA---TTCAGGCAAAGTATGTAAGGTCAGAAAGAACGGA--AGAGTACATTCAAACAGCGGGAGTTTCTTGCATGCATAAAGTTTTGGGTATCAGAGGAGTGAAAATTGCGTTTAGCATTTGGGATTTTGGGGG--TAATTTCTCT--TTATTC--CACT--------CTGATGAAA-CAATACCT---TACC-----TACATCTG-----------ATTGTTGTTTGTGGAA------AGGTCATCTGCAGTTCACAGAGGTTGTTCCAAAGACTTGCCAGGATGCCGCAGCCATTTTGATTATGTTCGATCTCACAAGCAGATCAACGCTTAACAGGTAT-TAT-----AATTGCA----------CATTGCAT--TTGCCA-TATGC-CAAA-TGGGATTT-------TAAC--TTATGT-GGGTTT---------TG-GAAACAGCGTAACTGAATGGTACAAACAAGCACGACGCTTCAATC-------------------------------------------------------------------------------------------
>WW11
-----------------------------------------TGATGTTTGCCCTTAATTAAGA-ACAGGAC-----ATTTATAGATAA-------TATTTTTGA---TTCAGGCAAAGTATGTAAGGTCAGAAAGAACGGA--AGAGTACATTCAAACAGCGGGAGTTTCTTGCATGCATAAAGTTTTGGGTATCAGAGGAGTGAAAATTGCGTTTAGCATTTGGGATTTTGGGGG--TAATTTCTCT--TTATTC--CACT--------CTGATGAAA-CAATACCT---TACC-----TACATCTG-----------ATTGTTGTTTGTGGAA------AGGTCATCTGCAGTTCACAGAGGTTGTTCCAAAGACTTGCCAGGATGCCGCAGCCATTTTGATTATGTTCGATCTCACAAGCAGATCAACGCTTAACAGGTAT-TAT-----AATTGCA----------CATTGCAT--TTGCCA-TATGC-CAAA-TGGGATTT-------TAAC--TTATGT-GGGTTT---------TG-GAAACAGCGTAACTGAATGGTACAAACAAGCACGACGCTTCAATCAGGTATATCTCT-------------------------------------------------------------------------------
