# Supplementary material for: Development of a Target Enrichment Probe Set for Conifer (REMcon)
Source: Biology (Basel). 2024 May 22;13(6):361. doi: 10.3390/biology13060361 (PMC11200496; doi:10.3390/biology13060361)
Supplement: Supplementary file 1 [file biology-13-00361-s001.zip › biology-2960267-supplementary/Sup data/MO_orthlogs_alignments/Thupl29381522s0008_1.ortho.selected_stripped.aln.fasta]

>AA3
---------------------------------------------------------------------------AAATGGG-ATTTTTGGGATCCTGGTATTCTTTTTGTAAA-CAGAAATAAGCATATTCGTTACCTC--ATTTTACACCAGTTATTGTACAGATTGGTCTTGTTGATGCACCTGATCGTGTTG--CTTTAACTGATGCTT--GGAAACTTTGGATGGAGGAGCACATAGCCA--CAACCGGCAAGGTTCCCCCTGGAAATGAATCTGGCAACACCACATGGGTAAAGAAGCAGAGACGAGCAAAACCCGATCTTCGACTTACGCCTGGTCGGGATGTGCAGCTGACGGTGCCTTTGGAGCAATTGATTGACAAACTAGTAAAGGAGAATGAGGTGGTAGTCTTCATTAAA--GGTTCAAGAACAGCTCCACAATGTGGATTTTCTCACAAGGTCTTAAC-GATATTGAATGAGCAAGGAGTTGATT----ATGAATCAGTTAATGTTTTTGATGAAGAATACAATCCTGGATTAAGGGAGACCCTTAAGGTATACAGTGGTTGGCCAACATTCCCTCAAGTGTTTGTCCGTGGAGAGTTAATAGGGGGTGCTGATATCTTATCTGAAATGGCAGAGAAGGGGGAGCTCC----AGGAGCTTCTTAAGACTAAGAAAT----AT-GTTTTTATGAAAAGGAAT---GGAAAAGAGGCATGC-GAATTAGAGAGGGA---TTTTGGTGAC--TTATGCAAGTTTTGAATGTTA---------------TTTTCCTCAAGGCACAAGAACTGATTCCCT-GTTTTG--ACTACTGTCTG--GTATCAGCTAATGGGTATATTGGTTTAA---
>AA60
---------------------------------------------------------------------------AAAAGTG-GGGTTTTGGATCCTGGGATT-TATTTGTAAA-GTCAGTCTATTGTCTTCGCCACCTCATGTTTTGCACCAGTTACTTTACAGATTGCTCTTGTCAATGCACCTGATCGTGCTG--CATTGACTGACGCAT--GGAAGCTTTGGATGGAGGAGCATGTAGCTG--TTAATGGAAAGGTTCCTCCTGGAAATGTATCTGGGAACAACACATGGGTAAAGAAGCAGACACGGGCCAAGCCTGATCTTCGACTCACACCTGGCCGACATATGCAGCTGACGGTTCCTTTGGAGCAATTGATTGACAAATTAGTAAAGGAGAATGAGGTGGTAGTCTTTATTAAA--GGTTCAAGAACTGCTCCACAATGTGGTTTTTCTCACAAAGTCTTGAC-AATATTGAATGAGCAAGGAGTAGATT----ATGAGTCGGTCAATGTTTTTGATGAAGAGTACAACCCTGGATTAAGGGAGACCATGAAAGCATACAGTGGTTGGCCTACATTCCCTCAAGTGTTTGTTCAGGGAGAATTGATAGGGGGTGCCGATATCTTATCTGAGATGGCGGCAAAAGGGGAACTTC----AGGACCTTTTTAGGATTAAGAA------AT-GTTTTAATGTAAAGTATT---GGAAAAGAAACATGC-AAACAAGAGAGAGA---TTGCAATGAC--T-------ATGTT----GTTGTTCAGTGATTAGT--TATTTTTTAAG------------------------------------------------------------------------
>AAR4
--------------------------AAT-GTAAAAAGTTGAATGTCCTT----ATCAGGTTTTAT---------AAATGGG-ATTTTTGGGATCCTGGTATTCTTTTTGTAAA-CAGAAATAAGCATATTCGTTACCTC--ATTTTACACCAGTTATTGTACAGATTGGTCTTGTTGATGCACCTGATCGTGCTG--CTTTAACTGATGCTT--GGAAACTTTGGATGGAGGAGCACATAGCCA--CAACTGGCAAGGTTCCCCCTGGAAATGAATCTGGCAACACCACATGGGTAAAGAAGCAGAGACGAGCAAAACCCGATCTTCGACTTACGCCTGGTCGGGATGTGCAGCTGACGGTGCCTTTGGAGCAATTGATTGACAAACTAGTCAAGGAGAATGAGGTGGTAGTCTTCATTAAA--GGTTCAAGAACAGCTCCACAATGTGGATTTTCTCACAAGGTCTTAAC-GATATTGAATGAGCAAGGAGTTGATT----ATGAATCAGTTAATGTTTTTGATGAAGAATACAATCCTGGATTAAGGGAGACCCTTAAGGTATACAGTGGTTGGCCAACATTCCCTCAAGTGTTTGTCCGTGGAGAGTTAATAGGGGGTGCTGATATCTTATCTGAAATGGCAGAGAAGGGGGAGCTCC----AGGAGCTTCTTAAGACTAAGAAAT----AT-GTTTTTATGAAAAGGAAT---GGAAAAGAGGCATGC-GAATTAGAGAGGGA---TTTTGGTGAC--TTATGCAAGTTTTGAATGTTA---------------TTTTCCTCAAGGCACAAGAACTGATTCCCT-TTTTTG--ACTACTGTCTG--GTATCAGCTAATGGGTATATTGGTTTAA---
>AF1
T----------------------ACTAGTATTCAGAATCTGAAAATATTT----ACTAGATTCTAT--------AAAATGGGTATTTTTTGAATCCTGGTATT-TATTTGTGAT-GTAAAATGAGTATATTCATTACCTTA----TTATACCACTCACTCTACAGATTGCACTTGTTGATGTACCTGATCGTGCTG--CTTTGACTAATGCAT--GGAAGCTTTGGATGGAGGAGCACATAGCCG--TTACTGGCAAGGTTCCTCCAGGAAATGAATCTGGAAACACCACATGGGTGAAGAAGCAGAAACAAGCAAAGCCTGATCTTCGACTAACACCTGGTCGACATGTGCAGTTGACAGTGCCTTTAGAGCAATTGATTGACAAATTAGTAAAGGAGAATGAGGTGGTAGTTTTTATAAAA--GGTTCCAGAACAGCTCCTCAGTGTGGATTTTCTCACAAAGTCTTGAC-AATATTAAATGAGCAAGGAGTAGACT----ATGAATCGATTAATGTGTTTGATGAAGAGCACAATCCTGGATTAAGGGAAACCCTGAAGATATATAGTGGTTGGCCCACATTCCCTCAAGTTTTTGTACGTGGAGAGTTGATAGGGGGTGCTGATATCATATCTGAGATGTCAGAGAAAGGGGAGCTCC----AAGAACTCCTTAAGTCTAGGAA------AT-TGTTATTTACAA----------AAAATGAAGTACGT---AAAATAGAGGGA---ACCTGATGAC--TCATGCAAGTG---AA-TTTTCA-----ATCAG---TTCACCTTAAGGTGCAGGAACAAACCCCTT--TGTTC--ACTACTGGCTC--ATACAAGCTAATGGGGTTAATGTTTAA----
>AG2
T----------------------ACTAGTATTCAGAATCTGAAAATCTTT----ACCAGATTCTAT--------AAAATGGGTATTTTTTGAATCCTGGTATT-TATTTGTGAT-GTAAAATGAGTATATTCATTACCTTT----TTATACCACTCACTCTACAGATTGCACTTGTTGATGTACCTGATCGTGCTG--CTTTGACTAATGCAT--GGAAGCTTTGGATGGAGGAGCACATAGCCG--TTACTGGCAAGGTTCCTCTAGGAAATGAATCTGGAAACACCACATGGGTGAAGAAACAGAAACAAGCAAAGCCTGATCTTCGACTAACACCTGGTCGACATGTGCAGTTGACAGTGCCTTTAGAGCAATTGATTGACAAATTAGTAAAGGAGAATGAGGTGGTAGTTTTTATAAAA--GGTTCCAGAACAGCTCCTCAGTGTGGTTTTTCTCACAAAGTCTTGAC-AATATTAAATGAGCAAGGAGTAGACT----ATGAATCGATTAATGTGTTTGATGAAGAGCACAATCCTGGATTAAGGGAAACCCTGAAGATATATAGTGGTTGGCCCACATTCCCTCAAGTTTTTGTACGTGGAGAGTTGATAGGGGGTGCTGATATCATATCTGAGATGTCAGAGAAAGGGGAGCTCC----AAGAACTCCTTAAGACTAGGAA------AT-TGTTATTTACAA----------AAAATGAAGCACGT---AAAATAGAGGGA---ACCTGATGAC--TCATGCAAGTG---A-----------------------------AAGGTGCAGGAACAAACCCCTT--TGTTC--ACTACTGGCTC--ATACAAGCTAATGGGGTTAATGTTTAA----
>AH26
------------------------TAAAA-TTAAAAAGCTAAATTTTTTA----ATGGAATCCTAC------GTAAAAGCGGAACTTTTTTGATGTGAGAATA-TATCTA-------AATTTAAGCATGTTTG---CCTC--ATCCAAAACCTGTCGCTTTACAGATCGCTCTTGTCGATGCACCTGATCGCACTG--CTTTGACTGATGCAT--GGAAGGTTTGGATGGAGGAGCTCATAAATG--CTACTGGTAAGGTTCCTCCTGGAAATGAATCTGGTAACACCACATGGGTAAAGA---AGAGACAGGCCAAGCCTGATCTTCGTCTTACACCTGGTCGGCATGTGCAACTGACAGTTTCTTTGGAACAATTGATTGACAAATTGGTAAAGGAGAATGAGATAGTCATCTTTATTAAA--GGTTCAAGAACGGCTCCACAATGTGGATTTTCTCACAAAGTATTGAC-AATTTTGAATGAACAAGGGGTAGATT----ATGAATCGGTGAATGTGCTAGATGAAGATTACAACCCTGGTTTGAGGGAAACATTGAAAGTTTACAGTGGTTGGCCTACATTCCCTCAAGTGTTTGTGCAGGGAGAGTTGGTAGGGGGTGCTGATATTTTAACGGAGATGGCAGAGAAAGGGGAGCTCC----AAGAACTCCTTAAGAGTAAGAA------AT-ATGTTCTTATAGAAGGGATGTAGAAGAGAGGTATAG--AAGTAGAGAAGGA---TTGCTATGGCTATTATCTATATTTTTAG----------TGATAATTTTTCTTTCTCAAGGTGGTAGAATTGATTCCCT-TGCTTC--ATTAGTTTGT--------AGCGAATGGGTGTAA-ATTTTATTTA
>AME1
--------------------------------------TTGAACATCCTT----ATCAGGTTTTATT-------AAAATGGG-ATTTTTGGGATCCTGGTATT-CTTTTGTAAA-CAGAAATAAGCATTTTCGTTACCTT--ATTTTACACCAGTTATTGTACAGATTGGTCTCGTTGATGCACCTGATCGTGCTG--CTTTAACTGATGCTT--GGAAACTTTGGATGGAGGAGCACATAGCCA--CAACTGGCAAGGTTCCCTCTGGAAATGAATCTGGCAACACCACATGGGTAAAGAAGCAGAGACAAGCAAAACCTGATCTTCGACTTACGCCTGGTCGGCATGTGCAGCTGACGGTGCCTTTGGAGCAATTGATTGACAAACTAGTAAAGGAGAATGAGGTGGTAGTCTTCATTAAA--GGTTCAAGAACAGCTCCACAATGTGGATTTTCTCACAGGGTCTTAAC-GATATTTAATGAGCAAGGAGTTGATT----ATGAATCAGTTAATGTTTTTGATGAAGAATACAATCCTGGATTAAGGGAGACCCTTAAGGTATACAGTGGTTGGCCAACATTCCCTCAAGTGTTTGTCCGTGGAGAGTTGATAGGGGGTGCTGATATCTTATCTGAAATGGCAGAGAAGGGGGAGCTGC----AGGAGCTTCTTAAGACTAAGAAAT----AT-GTTTTTATGAAAAGGAAT---GGAAAAGAGGCATGC-AAATAAGAGAGGGA---TTATGGTGAC--TTATGCAAGTTTTGAATGTTA---------------TTTTCCTCAAGGCACAAAAACTGATTCCCT-TAATTG--ACTACCGTCTG--GTATCAGCTAATGGGTATATTGGTTTAA---
>AP25
------------------------TAAAA-TTAAAAAGCTAAATTTTTTA----ATGGAATCCTAC------GTAAAAGCGGAACTTTTTTGATGTGAGAATA-TATCTA-------AATTTAAGCATGTTTG---CCTC--ATCCAAAACCTGTCGCTTTACAGATCGCTCTTGTCGATGCACCTGATCGCACTG--CTTTGACTGATGCAT--GGAAGGTTTGGATGGAGGAGCTCATAAATG--CTACTGGTAAGGTTCCTCCTGGAAATGAATCTGGTAACACCACATGGGTAAAGA---AGAGACAGGTCAAGCCTGATCTTCGTCTTACACCTGGTCGGCATGTGCAACTGACAGTGGCTTTGGAACAATTGATTGACAAATTGGTAAAGGAGAATGAGATAGTCATCTTTATTAAA--GGTTCAAGAACGGCTCCACAATGTGGATTTTCTCACAAAGTATTGAC-AATTTTGAATGAACAAGGGGTAGATT----ATGAATCGGTGAATGTGCTAGATGAAGATTACAACCCTGGTTTGAGGGAAACGTTGAAAGTTTACAGTGGTTGGCCTACATTCCCTCAAGTGTTTGTGCAGGGAGAGTTGGTAGGGGGTGCTGATATTTTAACGGAGATGGCAGAGAAAGGGGAGCTCC----AAGAACTCCTTAAGAGTAAGAA------AT-ATGTTCTTATAGAAGGGATATAGAAGAGAGGTATAG--AAGTAGAGAAGGA---TTGCTATGGC--TCATCTATATTTTTAG----------TGATAATTTTTCTTTCTCAAGGTGGTAGAATTGATTCCCT-TGCTTC--ATTAGTTTGT--------AGCGAATGGGTGTAA-ATTTTATTTA
>APA47
T----------------------ACTAGT-ATTCAGAATTGAAAATCTTT----ACCAGAATCTAT--------AAAATGG--GTTTTTTTAATCCTGTTATT-TATGTGTGAT-GTAAAATGAGCATATTCATTACCTTA----TTATACCACTTACTCTACAGATTGCTCTTGTTGATGTACCTGATCGTGCTG--CTTTGACTAATACAT--GGAAGCTTTGGATGGAGGAGCACATAGCAG--TTACTGGCAAGGTTCCTCCAGGAAATGAATCTGGAAACACCACATGGCTAAAGAAGCAGAAACAAGCAAAGCCTGATCTTCGACTAACACCTGGTCGACATGTCCAGCTGACAGTGCCTTTAGAGCAATTGATTGACAAATTAGTAAAGGAGAATGAGGTAGTAGTCTTTATAAAA--GGTTCCAGAACAGCTCCTCAATGTGGGTTTTCTCACAAAGTCTTGAC-AATATTAAATGAGCAAGGAGTAGACT----ATGAATCGATTAATGTGTTTGATGAAGAGCACAATCCTGGATTAAGGGAAACCCTGAAGATATATAGTGGTTGGCCCACATTCCCTCAAGTTTTTGTACGTGGAGAGTTGATAGGGGGTGCTGATATCATATCTGAAATGTCAGAAAAAGGGGAGCTCC----AAGAACTCCTTAAGACTAGGAA------AT-TGTTATTTACAA----------AAAATGAAGGTTGT---AACAAAGAGGGA---ACCTGATTAC--TCATGCAAGTG---AA-GCTAAGAAATGATCAG---TTCACCTCAAAGTGCAGGAATAAACCCCGT--TGTTC--ACTACTATCTC--ATATAAGCTAATTGGGTTAATGTTTAA----
>AR2
-----------------------------------------------------------------------------------------------------------------------------------------------------ACCAGTTATTGTACAGATTGGTCTCGTTGATGCACCTGATCGTGCTG--CTTTAACTGATGCGT--GGAAACTTTGGATGGAGGAGCACATAGCCA--CAACTGGCAAGGTTCCCCCTGGAAATGAATCTGGCAACACCACATGGGTAAAGAAGCAGAGACAAGCAAAACCTGATCTTCGACTTACGCCTGGTCGGCATGTGCAGCTGACGGTGCCTTTGGAGCAATTGATTGACAAACTAGTAAAGGAGAATGAGGTGGTAGTCTTCATTAAA--GGTTCAAGAACAGCTCCACAATGTGGATTTTCTCACAGGGTCTTAAC-GATCTTT------------------------------------------------------------------------------------------------------------------------------------------------------------------------------------------------------------------------------------------------------------------------------------------------------------------------------------------------------------------------------------------------------------------
>AS57
-----------------------------------------AAAA---TT----TTCAGATTATAT--------AAAAGTAG-GATTTTTGGATCCTGGGATT-TATTTGTAAA-GTAAAACTAGCATATTCGCCACCTC--ATTTTACACCAGTTACTTTACAGATTGCTCTTGTCGATGCACCTGATCGTGCTG--CTTTGACTGACGCAT--GGAAGCTTTGGATGGAGGAGCACATAGCTG--TTAATGGAAAGGTTCCTCCTGGAAATGAATCTGGGAACACCACATGGGTAAAGAAGCAGAGACGAGCCAAGCCTGATCTTCGACTTACACCCGGTCGACATATGCAGCTGACAGTGCCTTTGGAGCAATTGATTGACAAATTAGTAAAGGAGAACGAGGTGGTAGTGTTTATTAAA--GGTTCAAGAACTGCTCCGCAATGTGGATTTTCTCACAGAGTCTTGAC-AATATTGAATGAGCAAGGAGTAGATT----ATGAGTCGGTTAATGTTTTTGATGAAGAGTACAATCCCGGATTAAGGGAGACAATGAAGATATATAGTGGTTGGCCTACATTCCCTCAAGTGTTTGTTCGAGGAGAGTTGATAGGGGGTGCTGATATCTTATCTGAGATGGCAGAAAAAGGGGAACTCC----AGGACCTTTTTAAGATAGAGAA------AT-GTTTTTATGAAAAGGATT---GGAAAAGAAGCATGT-AAACAAGATAGGGA---TTGCAATGTC--T-------GTGTTGAATGTTGTTTAGTGATCAGT--TATTTCTCAAGCTGCAACAAT--------------------------------------------------------------
>CB35
-----------------------TAGAAT-TCAGAAAGGTAAATTTTTTG----ATGGAATCCTAC------CTAAAAGCGGAACTTTTTTGATATGAGAATA-TATCTA-------AATTTAAGCATGTTTG---CCTC--ATCCAAAATCTGTCACTTTACAGATTGCTCTTGTCGATGCACCTGATCGCACTT--CTTTGACTGATGCAT--GGAAGGTTTGGATGGAGGAGCTCATAAATG--CAACTGGTAAGGTTCCTCCTGGAAATGAATCTGGTAACACCACATGGGTAAAGA---AGAGACAGGCTAAGCCTGATCTTCGTCTTACACCTGGTCGGCATGTGCAACTGACAGTGACTTTGGAACAATTAATTGACAAATTGGTAAAGGAGAATGAGATTGTAGCCTTTATTAAA--GGTTCAAGAGTGGCTCCACAATGTGGATTCTCTCACAAAGTATTGAC-AATTTTGAATGAACAAAGGGTAGATT----ATGAATCGGTGAATGTGCTGGATGAAGATTACAACCCTGGTTTGAGGGAAGCATTGAAAGTCTACAGTGGTTGGCCTACATTCCCTCAAGTGTTTGTGCAGGGAGAGCTTGTGGGAGGTGCTGATATTTTAACGGAGATGGCAGAGAAAGGGGAGCTCC----AAGAACTCCTTAAGAGTAAGAA------AT-ATGCTCTTATAGAAAGGATGTAAAAGAGAGGCATAT--AAGTAGAGAATGA---TTGT----------------------------------TGATCAGTTTTGTTTATCAAGGTGCTAGAATGGACTCCCT-TGCTTC--ATTAGTTTGTG-GCTACCAGAGAATGGGTGTAA-ATTTTATTTA
>CD18
-----------------------------------------------------------------------------------------------------------------------------------TGCCACCTC--ATTTTGCACCAGTTACTTTACAGATTGCTCTGGTCAATGCACCTGATCGTGCTG--CTTTGACTGACGCAT--GGAAGCTCTGGATGGAGGAGCAAATAGCTG--TCAATGGAAAGGTTCCTCCTGGAAACGAATCTGGGAACAACACATGGGTAAAGAAGCAAAGACGAACCAAGCCCGATCTCCGACTTACGCCCGGCCCACATATGCAGCTGACAGTTCCTTTGGAACAATTGATCGACAAATTAGTAAAGGAGAACGAGGTTGTAGTCTTTATTAAA--GGTTCAAGAACTGCTCCACAATGTGGTTTTTCTCACAAAGTCTTGAC-AATATTGAACGAGCAAGGAGTGGATT----ATGAGTCAGTTAATGTTTTTGATGAAGAGTACAATCCGGGATTAAGGGAGATCATGAAAGTATATAGCGGTTGGCCTACATTCCCTCAAGTGTTTGTTCGGGGAGAATTGATAGGTGGTGCTGATATCTTATCTGAGATGGAAGAAAAAGGGGAACTCC----AGGACCTTTTTAGGATTAAGAA------AT-GTTAATATTTAAAGTATT---GGAAAAGAAGCATGC-AAATTAGAGAGAGA---TTGCAATGAC--T-------ATGTTGAA------CATTAGATCAGT--TATTTTTCAAGCTG---------------------------------------------------------------------
>CDE34
-----------------------TAGAAT-TCAAAAAGGTAAATTTTTTG----ATGGAATCCTAT------CTAAAAGCGGAACTTTTTTGATATGAGAATA-TATCTA-------AATTTAAGCATGTTTG---CCTC--ATCCAAAATCTGTCACTTTACAGATTGCTCTTGTCGATGCACCTGATCGCACTT--CTTTGACTGATGCAT--GGAAGGTTTGGATGGAGGAGCTCATAAAAG--CAACTGGTAAGGTTCCTCCTGGAAATGAATCTGGTAACACCACATGGGTAAAGA---AGAGACAGGCTAAGCCTGATCTTCGTCTTACACCTGGTCGGCATGTGCAACTGACAGTGACTTTGGAACAATTAATTGACAAATTGGTAAAGGAGAATGAGATTGTAGCCTTTATTAAA--GGTTCAAGAGTGGCTCCACAATGTGGATTCTCTCACAAAGTATTGAC-AATTTTGAATGAACAAAGGGTAGATT----ATGAATCGGTGAATGTGCTGGATGAAGATTACAACCCTGGTTTGAGGGAAGCATTGAAAGTCTACAGTGGTTGGCCTACATTCCCTCAAGTGTTTGTGCAGGGAGAGCTTGTGGGAGGTGCTGATATTTTAACGGAGATGGCAGAGAAAGGGGAGCTCC----AAGAACTCCTTAAGAGTAAGAA------AT-ATGCTCTTATAGAAAGGATGTAAAAGAGAGGCATAT--AAGTAGAGAATGA---TTGT----------------------------------TGATCAGTTTTGTTTATCAAGGTGCTAGAATGGACTCCCT-TGCTTC--ATTAGTTTGTG-GCTACCAGAGAATGGGTGTAA-ATTTTATTTA
>CF38
-------------------------------TGAAAAGTTCAAAA---TT----TTCAGATTATAT--------AAAAGTGG-ATTTTTTGGATCCTGGGGTT-TGTTTGTAAA-GTAAAACCAGCATATTCGTTCCCTC--ATTTTACACCAGTTGCTTTACAGATTGCTCTTGTCGATGCAACTGATCGTGCCG--CTTTGACTGATGCAT--GGAAGCTTTGGATGGAGGAGCACATAGCCA--TTAATGGTAAGGTTCCTCCTGGAAATGAATCTGGGAACACCACATGGGTAAAGAAGCAGAGACGAGCCAAGCCTGATCTTCGACTTACGCCTGGTCGGCATGTGCAGCTGACGGTGCCTTTGGAGCAATTGATTGACAAATTAGTAAAGGAGAATGAGGTGGTAGTCTTTATTAAA--GGTTCAAGAACTGCTCCACAATGTGGATTTTCTCACAGAGTCTTGAC-AATATTGAATGAACAAGGAGTAGATT----ATGAGTCAGTTAATATTTTTGATGAAGAGTTCAATCCTGGATTAAGGGAGACAATGAAGGTATATAGTGGCTGGCCTACATTCCCTCAAGTGTTTGTCCGAGGAGAGTTGATAGGGGGTGCTGATATCTTATCTGAGATGGCAGAAAAAGGGGAGCTCC----AGGACCTCCTTAAGATTAAGAA------AT-GTTTTAATGAAAAGGAAT---GGAAAAGAAGCGTGT-AAGTAAGAGAGGGA---TTGTGATAAC--TTGTACAAATGTTGAA-GTTG-TTAGTGATCAGT--GTTTTCTCAAGGTGCAACAACCTACTCC-------------------------------------------------------
>CH19
------------------------------------------------------------------------------------------------------A-TCTTTCTATT-CCAAAATTAG--AATCTGCCACCCC--ATTTTGCACTAGTTACTTTACAGATTTCTCTAGTCACTGCACCTAATTGTGCTG--CTCTGACTGATGCAT--GGAAGCTCTGGATGGAGGATCAAATAGCTG--TCAATGGAAAGGTTCCTCCTGGAAACGAATCTGGGAATGACACATGGGTCAAGAAGCAAAGACGAGCCAAGCCCGATCTCCGACTTACGCCCGGCCCACATATGCAGCTGACAGTTCCTTTGGAACAATTGATTGACAAATTAGTAAAGGAGAACGAGGTTGTAGTCTTTATTAAA--GGTTCAAGAACTGCTCCACAATGTGGTTTTTCTCACAAAGTCTTGAC-AATATTGAATGAGCAAGGAGTGGATT----ATGAGTCGGTTAATGTTTTTGATGAAGAGTACAATCCGGGATTAAGGGAGACCATGAAAGTATATAGCGGTTGGCCTACATTCCCTCAAGTGTTTGTTCGGGGAGAATTGATAGGTGGTGCTGATATCTTATCTGAGATGGAAGAAAAAGGGGAACTCC----AGGACCTTTTTAGGATTAAGAA------AT-GTTAATGTTTAAAGTATT---GGAAAAGAAGCATGCAAAATTAGAGAGAGA---TTGCAATGAC--T-------ATGTTGAA-GTTGTTAAGTGATCAGT--TATTTTTCAAGCTGTGACAATCTTTTCCCT-CAGTTT--GCCAATGCCTGCACTACCAGCTAAAGATCGTAATAATTTAATAA
>CHA37
-------------------------------TGAAAAGTTCAAAA---TT----TTCAGATTATAT--------AAAAGTGG-ATTTTTTGGATCCTGGGGTT-TGTTTGTAAA-GTAAAACCAGCATATTCGTTCCCTC--ATTTTACACCAGTTGCTTTACAGATTGCTCTTGTCGATGCAACTGATCGTGCCG--CTTTGACTGATGCAT--GGAAGCTTTGGATGGAGGAGCACATAGCCA--TTAATGGTAAGGTTCCTCCTGGAAATGAATCTGGGAACACCACATGGGTAAAGAAGCAGAGACGAGCCAAGCCTGATCTTCGACTTACGCCTGGTCGGCATGTGCAGCTGACGGTGCCTTTGGAGCAATTGATTGACAAATTAGTAAAGGAGAATGAGGTGGTAGTCTTTATTAAA--GGTTCAAGAACTGCTCCACAATGTGGATTTTCTCACAGAGTCTTGAC-AATATTGAATGAACAAGGAGTAGATT----ATGAGTCAGTTAATATTTTTGATGAAGAGTTCAATCCTGGATTAAGGGAGACAATGAAGGTATATAGTGGCTGGCCTACATTCCCTCAAGTGTTTGTCCGAGGAGAGTTGATAGGGGGTGCTGATATCTTATCTGAGATGGCAGAAAAAGGGGAGCTCC----AGGACCTCCTTAAGATTAAGAA------AT-GTTTTAATGAAAAGGAAT---GGAAAAGAAGCGTGT-AAGTAAGAGAGGGA---TTGTGATAAC--TTGTACAAATGTTGAA-GTTG-TTAGTGATCAGT--GTTTTCTCAAGGTGCAACAACCTACTCC-------------------------------------------------------
>CJ24
C----------------------CAGAAT-GTGAAAATTTTAAAA---AA----TTCAGATTATGT--------AAAAGTAG-GATTTTTGGATCCTGGGATT-TATTTGTAAT-GTAAAACTAGCATATTCGCCACCTC--ATTTTGCACCAGTTACTTTACAGATTGCTCTTGTTGATGCACCTGATCGTGCTG--CTTTGACTGACGCAT--GGAAGCTTTGGATGGAGGAGCACATAGCTG--TTAATGGAAAGGTTCCTCCTGGAAATGAATCTGGGAACAACACATGGGTAAAGAAGCAGAGACAAGCCAAGCCTGATCTTCGACTTACACCTGGTCAACATATGCAGCTAACGGTGCCTTTGGAGCAATTGATTGACAAATTAGTAAAGGAGAATGAGGTGGTAGTCTTTATTAAA--GGTTCAAGAACTGCTCCGCAATGTGGTTTTTCTCACAAAGTCTTGAC-AATATTGAATGAGCAAGGAGTAGATT----ATGAGTCGGTTAATGTTTTTGATGAAGAGTACAATCCTGGATTAAGGGAGACTATGAAGGTATATAGTGGTTGGCCTACATTCCCTCAAGTGTTTGTTCGAGGAGAGTTGATAGGAGGTGCTGATATCTTATCTGAGATGGCAGAAAAAGGGGAACTCC----AGGACCTTTTTAGGGTTAAGAA------AT-GTTTTTATGTAAAATATT---GGAAAAGAAGCATGC-AAACAAGAGAGGGA---TTGCAATCGC--T-------ATGTTGAA----------TGATCAGT--TATTTCTCAAGCCGCGACAATCTTTTCCCT-CAGTTT--GCCAGTGTCTG--CTACTAGCTACAGGGTGTAATAATTTAATTA
>CK7
--------------------------------------TTCAAAA---TT----TTCAGATTATAT--------AAAAGTGG-GATTTTTGAATCCTGGGATT-TATTTGTAAA-GTAAAACCAGCATATTCACCACCTC--ATTTTACATGAGTTACTTTACAGATTGCTCTTGTCAATGCACCTGATCGTGCTG--CTTTGACTGATGCAT--GGAAGCTTTGGATGGAGGAGCACATAGCCG--TTAATGGAAAGGTTCCTCCTGGAAATGAATCTGGGAACAACACATGGGTAAAGAAGCAGAGACGAGCCAAGCCTGATCTTCGACTTACGCCCGGTCGACATATGCAGCTGACAGTGCCTTTGGAGCAATTGATTGACAAATTAGTAAAGGAGAATGAGGTGGTAGTCTTTATTAAA--GGGTCAAGAACTGCTCCGCAATGTGGATTTTCTCACAGAGTCTTGAC-AATATTGAATGAGCAAGGAGTAGAGT----ATGAGTCGGTTAATGTTTTTGATGAAGAGTACAATCCTGGATTAAGGGAGACCATGAAGGTATATAGTGGTTGGCCTACATTCCCTCAAGTGTTTGTTCGAGGAGAGTTGATAGGGGGTGCCGATATCTTATCTGAGATGGCGGAAAAAGGGGAACTCC----AGGACCTTTTTAAGATTAAGAA------AT-GTT-TTATGAAAAAGATT---GGAAAAGAAGCATGT-AAATAAGAGAGGGA---TTGCAATGAC--TTGTGCGAGTGTTGAA-GTTGTTTAGTGATCAGT--TATTTGTC-----------------------------------------------CTAGATA---------------------
>CL6
--------------------------------------TTCAAAA---TT----TTCAGATTATAT--------AAAAGTGG-GATTTTTGGATCCTGGGATT-TATTTGTAAA-GTAAAACCAGCATATTCACCACCTC--ATTTTACATGAGTTACTTTACAGATTGCTCTTGTCAATGCACCTGATCGTGCTG--CTTTGACTGATGCAT--GGAAGCTTTGGATGGAGGAGCACATAGCCG--TTAATGGAAAGGTTCCTCCTGGAAATGAATCTGGGAACAACACATGGGTAAAGAAGCAGAGACGAGCCAAGCCTGATCTTCGACTTACGCCCGGTCGACATATGCAGCTGACAGTGCCTTTGGAGCAATTGATTGACAAATTAGTAAAGGAGAATGAGGTGGTAGTCTTTATTAAA--GGGTCAAGAACTGCTCCGCAATGTGGATTTTCTCACAGAGTCTTGAC-AATATTGAATGAGCAAGGAGTAGAGT----ATGAGTCGGTTAATGTTTTTGATGAAGAGTACAATCCTGGATTAAGGGAGACCATGAAGGTATATAGTGGTTGGCCTACATTCCCTCAAGTGTTTGTTCGAGGAGAGTTGATAGGGGGTGCCGATATCTTATCTGAGATGGCGGAAAAAGGGGAACTCC----AGGACCTTTTTAAGATTAAGAA------AT-GTT-TTATGAAAAAGATT---GGAAAAGAAGCATGT-AAATAAGAGAGGGA---TTGCAATGAC--TTGTGCGAGTGTTGAA-GTTGTTTAGTGATCAGT--TATTTGTC-----------------------------------------------CTAGATA---------------------
>CM9
--------------------------------------TTCAAAA---TT----TTCAGATTCGAT--------AAAAGTG--GGGTTTTGGATCCTGGGATT-TATTTGTAAA-GTCAATCTATCATCTTCGCCACCTCATATTTTGCACCAGTTACTTTACAGATTGCTCTTGTCAATGCACCCGATCGTGCTG--CATTGACTGACGCAT--GGAAGCTTTGGATGGAGGAGCATGTAGCTG--TTAATAGAAAGGTTCCTCCTGGAAATGTATCTGGGAACAACACATGGGTAAAGAAGCAGACACGAGCCAAGCCTGATCTTCGACTTACACCTGGCCGACATATGCAGCTGACAGTTCCTTTGGAGCAATTGATTGACAAATTAGTAAAGGAGAATGAGGTGGTAGTCTTTATTAAA--GGTTCAAGAACTGCTCCACAATGTGGTTTTTCTCACAAAGTCTTGAC-AATATTGAATGAGCAAGGAGTAGATT----ATGAGTCGGTCAATGTTTTTGATGAAGAGTACAACCCTGGATTAAGGGAGACCATGAAAATATACAGCGGTTGGCCTACATTCCCTCAATTGTTTGTTCGGGGAGAATTGATAGGGGGTGCCGACATCTTATCTGAGATGGCAGCAAAAGGGGAACTTC----AGGACCTTTTTAGGATTAAGAA------AT-GTTTTTATGTAAAGTATT---GGAAAAGAAACATGC-AAATAAGAGAGAGA---TTGCAATGAC--T-------ATGTT--------------GATCAGT--TATTTTTTAAGCTGCAACGAT------------------------------------AGCTATGGGTTGTAATAATTTAACTA
>CO8
-----------------------------------------AAAA---TT----TTCAGATTC--------------------GATTTTTGGATCGTGGGATT-TATTTGTAAA-GTCAATCTATCATCTTCGCCACCTCATATTTTGCACCAGTTACTTTACAGATTGCTCTTGTCAATACGCCTGATCGTGCTG--CATTGACTGACACAT--GGAAGCTTTGGATGGAAGAGCATGTAGCTG--TTAATGGAAAGGTTCCTCCTGGAAATGTATCTGGGAACAACACATGGGTAAAGAAGCAGACACGAGCCAAGCCTGATCTTCGACTTACACCTGGCCGACATATGCAGCTGACAGTTCCTTTGGAGCAATTGATTGACAAATTAGTAAAGGAGAATGAGGTGGTAGTCTTTATTAAA--GGTTCAAGAATTGCTCCACAATGTGGTTTTTCTCACAAAGTCTTGAC-AATACTGAATGAGCAAGGAGTAGATT----ATGAGTCGGTCAATGTTTTTGATGAAGAGTACAACCCTGGATTAAGGGAGACCATGAAAGTATACAGCGGCTGGCCTACATTCCCTCAAGTGTTTGTTCGGGGAGAATTGATAGGGGGTGCCGATATTTTATCTGAGATGGCAGCAAAAGGGGAACTTA----AGGACCTTTTTAGGATTAAGAA------AT-GTTTTTATGTAAAGTATT---GGAAAAGAAACATGC-AAACAAGAGAGAGA---TTGGAATGAC--T-------ATGTT----GTTGTTCAGTGATCAGT--TATTTTTTAAGCTGCAACAATCTTTC---------------------------------------------------------
>CP161
-------------------------------CCAAAATTTGAAAA---TT----TTCAGATTATAT-------------------TTTTTGGATCCTGGGATT-TGTTTGTAAA-GTAAAACTAGCATATTTGCCACCTC--ATTTTGCACCAGTTACTTTACAGATTACTCTGGTCAATGCACCTGATCGTGCTG--CTTTGACTGACGCAT--GGAAGCTTTGGATGGAGGAGCACATAGCTG--TCAATGGAAAGGTTCCTCCTGGAAATGAATCTGGGAACAACACATGGGTAAAGAAGCAAAGACGAGCCAAGCCCGATCTCCGACTTACGCCTGGCCAACATATGCAGCTGACAGTTCCTTTGGAGCAATTGATCGACAAATTAGTAAAGGAGAACGAGGTGGTAGTCTTTATTAAA--GGTTCAAGAACTGCTCCACAATGTGGTTTTTCTCACAAAGTCTTGAC-AATATTGAATGAGCAAGGAGTAGATT----ATGAGTCGGTTAATGTTTTTGATGAAGAGTACAATCCTGGATTAAGGGAGACCATGAAAGTATATAGCAGTTGGCCTACATTCCCTCAAGTGTTTGTTCGGGGAGAATTGATAGGGGGTGCTGATATCTTATCTGAGATGGCAGAAAAAGGGGAACTTC----AGGACCTTTTTAGGATTAAGAA------AT-GTTTTTATTTGAAGTATT---GGAAAAGAAGCATGC-AAACAAGAGAGGGA---TTGCAATGAC--C-------ATGTTGAA-GTTGTTCATTGATCAGT--TATTTTTGAAGCTCCGACAATCTTTTCCCT-CAGTTC--GCCAATGTCTG--CTACCAGCTACAGGGTGTAATAATTTAATTA
>CR44
--------------------------------------------------------------------------------------------------------AACCTGAAAT----------------------------------------ATATTCGGCAGATTGATTTTGTAAATTTGTTTGATATGGTTGAAATCCAACGAACGTTTCAGGAAGTTATGGATGGAAGAGCACATAGAGG--CTACTGGTAAGGTTCC-CCTGGAAATGAATCTAGGAACACCATGTGGATAAGGAAGCAGGGATGAGCCAAGCAAGATCTTCAGCTAACACTTGGTCTGCATGTGAAGCTGAACCTGTCTTTGGAACAATTGATAGACAAGTTGGTAAAGGAGAATGAGGTAGTAGTCTTCATTATGCCTGTTGATGAACTGGATCGCAC---------------------------AACTCTGACTG---------------------------------------------------------------------------------------------------------------------------------------------------------------------------------------------------------------------------------------------------------------------------ATGTAGTGGA----------------AG-------------------------------------------------------------------------------------------------------
>CT15
-------------------------------CCAAAATGTGAAAA---TT----TTCAGATTATAT--------AAAAGTAG-GATTTTTGGAACCTGGGATT-TGTTTGTAAA-GTAAAACTAGCATACTCGCCACCTT--ATTTTGCACTAGTTACTTTACAGATTGCTCTGATCAATGCACCTGATCGTGCTG--CTTTGACTGACGCAT--GGAAGCTTTGGATGGAGGAGCACATAGCTG--TCAATGGAAAGGTTCCTCCTGGAAATGAATCTGGGAACAACACATGGGTAAAGAAGCAAAGACGAGCCAAGCCTGATCTCCGACTTACTCCGGGCCGACATATGCAGCTGACAGTTCCTTTGGAGCAATTGATTGACAAATTAGTAAAGGAGAACGAGGTGGTAGTCTTTATTAAA--GGTTCAAGAACTGCTCCACAATGTGGTTTTTCTCACAAAGTCTTGAC-AATATTGAATGAGCAAGGAGTAGATT----ATGAGTCGGTTAATGTTTTTGATGAAGAGTACAATCCTGGATTAAGAGAGACCATGAAAGTATATAGCGGTTGGCCTACATTTCCTCAAGTGTTTGTTGGGGGAGAATTGATAGGGGGTGCTGATATCTTATCTGAGATGGCAGAAAAAGGAGAACTTC----AGGACCTTTTTAGGATTAAGAA------AT-GTTTTTATTTAAAGTATC---GGAAAAGAAGCATGC-AAACAAGAGAGGGA---TTGCAATGAC--C-------ATGTTGAA-GTTGTTCATTGATCAGT--TATTTTTGAAGCTGCGACAATCTTTTCCCT-CAGTTC--GCCAATGTCTG--CTACCAGCTACAGGGTGTAATAATTTAATTA
>DA12
--------------------------AAT-TAGAAAAGCTCAAAA---AT----TTCAGATTCTAT--------AAAAGTGG-GGTTTTTGGATCCTGGGATT-TATTTGTAAA-GTCAGTCTATCATATTCGCCAGCTCATATTTTGCACCAGTTACTTTACAGATTGCTCTCGTCAATGCACCTGATCGTGCTG--CATTGACCGACGCAT--GGAAGCTTTGGATGGAGGAGCATATAGCTG--TTAATGGAAAGGTTCCTCCTGGAAATGTATCTGGGAACAACACATGGGTAAAGAAGCAGACACGAGCCAAGCCTGATCTTCGACTTACTCCTGGCCGACATATGCAGCTGACAGTTCCTTTGGAGCAATTGATTGACAAATTAGTAAAGGAGAATGAGGTGGTAGTCTTTATTAAA--GGTTCAAGAACTTCTCCACAATGTGGTTTTTCTCACAAAGTCTTGAC-AATATTGAATGAGCAAGGAGTAGATT----ATGAGTCAGTTAATGTTTTTGATGAAGAGTACAACCCTGGATTAAGGGAGACCATGAAAGTATACAGTGGTTGGCCTACATTCCCTCAAGTGTTTGTTCGGGGAGAATTGATAGGGGGCGCTGATATCTTATCTGAGATGGCAGCAAAAGGGGAACTCC----AGGACCTTTTTAGGATTAAGAA------AT-GTTTTTATGTAAAGTATT---GAAAAAGAAACATGC-AAACAAGAGAGAGA---TTGCAATGAC--T-------ATGTT-----TTATTTAGTGATCAGT--TATTTTTCAAGCTGCAACAATCTTTTCCCT-CAGTTT--GCCAGTGTCTC--CTACCAGCTATGGGTTGTGATAATTTAATTA
>DB53
------------------------AGAAT-TTGGAAATCTGAAAATCTTT----ACCAGAGTCTAT--------AAAATGGGTAATTTTTGAATCCTGGTATT-TATTTGTGAT-GTAAAATGAGTATATTCGTTACCTTA----TTATACCATTCACTCTACAGATTGCTCTCGTTGATGTACCTGATCGTGCTG--CTTTGACTAATGCAT--GGAAGCTTTGGATGGAGGAGCACATAGCCG--TTACTGGCAAGGTTCCTCCAGGAAATGAATCTGGAAACACCGCATGGATGAAGAAGCAGAAACAGGCAAAGCCTGATCTTCGACTAACACCTGGTTGACATGTGCAGTTGACAGTGCCTTCAGAGCAAT--------------------------------------------------------------------------------------------------------------------------------TGAATCGATTAATGTGTTTGATGAAGAGCACAATCCTGGATTAAGGGCAACCCTAAAGATATATAGTGGTTGGCTCACATTCCCTCAAGTTTTTGTACGTGGAGAGTTGATAGGAGGTGCTGATATCATATCTGAGATATCAGAGAAAGGAGAGCTCC----AAGAACTCCTTAAGACTAGGAG------AT-TGTTATT----------------AAATAAAGTATGT---AAAAAAGAGGGA---ACCTGATGAC--TCATGCAAGTG---AA-TTTTCA-----ATCAG---TTCACCTTAAGGTGCA-------------------------------------------------------------------
>DC1
---------------------------------------------------------------------------------------------------TATT-TATTTGTGAT-GTAAAATGAGTATATTCGTTACCTTA----TTATACCATTCACTCTACAGATTGCTCTCGTTGATGTACCTGATCGTGCTG--CTTTGACTAATGCAT--GGAAGCTTTGGATGGAGGAGCACATAGCCG--TTACTGGCAAGGTTCCTCCAGGAAATGAATCTGGAAACACCGCATGGATGAAGAAGCAGAAACAGGCAAAGCCTGATCTTCGACTAACACCTGGTTGACATGTGCAGTCGACAGTGCCTTCAGAGCAAT--------------------------------------------------------------------------------------------------------------------------------TGAATCGATTAATGTGTTTGATGAAGAGCACAATCCTGGATTAAGGGAAACCCTAAAGATATATAGTGGTTGGCTCACATTCCCTCAAGTTTTTGTACGTGGAGAGTTGATAGGGGGTGCTGATATCATATCTGAGATATCAGAGAAAGGGGAGCTCC----AAGAACTCCTTAAGACTAGGAG------AT-TGTTATT----------------AAATAAAGTATGT---AAAAAAGAGGGA---ACCTGATGAT--TCATGCAAGTG---AA-----------GATCAG---TTCACCTTAAGGTGCAGAAACAAA-CCCTT--TGTTC--ACTATTGTCTC--ATACAAGCTAGTGGGGTTAATGTTT------
>DD1
-----------------------------------------------TTC----ATCAGATTCTAT--------AAAATGGGTATTTTTTGAATCCTGGTATT-TATTTGTGAT-GTAAAATGAGTATATGCATTACCTTA----TCATACCACTCGCTCTACAGATTGCTCTTGTTGATGTACCTGATCGTGCTG--CTTTGACTAATGCAT--GGAAGCTTTGGATGGAGGAGCACATTGCCG--TTACTGGCAAGGTTCCTCCAGGAAATGAATCTGGAAACACCACATGGGTAAAGAAGCAGAAACAAGCAAAGCCTGATCTTCGACTCACACCTGGTCGACATGTGCAGTTGACAGTGCCTTTAGAGCAATTGATTGACAAATTAGTAAAGGAGAATGAGGTGGTAGTTTTCATAAAA--GGTTCCAGAACAGCTCCTCAGTGTGGATTTTCTCACAAAGTCTTAAC-AATATTAAATGAGCAAGGAGTAGACT----ATGAATCGATTAATGTATTTGATGAAGAGCACAATCCTGGATTAAGGGAAACCCTGAAGATATATAGTGGTTGGCCCACATTCCCTCAAGTTTTTGTACGTGGAGAGTTGATAGGGGGTGCTGATATCATATCTGAGATGTCAGAGAAAGGGGAGCTCC----AAGAACTCTTTAAGACTAGGAA------AT-TGTTATTTACAA----------AAAATGAATTATGT----AAAAAGGGGGA---ACCTGATGAC--TTATGCAAGTG---AA-TTTTCA-----ATCAG---TTCACCTTCAGGTGCAGGAACAAACCCCTT--TGTTC--ACTATTGTCTC--ATACAAGCTAATGGGGTTAATGTTTAA----
>DIM50
T----------------------AAGAAT-GTGAAAATCTGAAAATCTTC----ATCAGATTC--------------------ATTTTTTGAATCCTGGTATT-TATTTGTGAT-GTAAAATGAGTATATGCATTACCTTA----TCATACCACTCGCTCTACAGATTGCTCTTGTTGATGTACCTGATCGTGCTG--CTTTGACTAATGCAT--GGAAGCTTTGGATGGAGGAGCACATTGCCG--TTACTGGCAAGGTTCCTCCAGGAAATGAATCTGGAAACACCACATGGGTAAAGAAGCAGAAACAAGCAAAGCCTGATCTTCGACTCACACCTGGTCGACATGTGCAGTTGACAGTGCCTTTAGAGCAATTGATTGACAAATTAGTAAAGGAGAATGAGGTGGTAGTTTTCATAAAA--GGTTCCAGAACAGCTCCTCAGTGTGGATTTTCTCACAAAGTCTTAAC-AATATTAAATGAGCAAGGAGTAGACT----ATGAATCGATTAATGTGTTTGATGAAGAGCACAATCCTGGATTAAGGGAAACCCTGAAGATATATAGTGGTTGGCCCACATTCCCTCAAGTTTTTGTACGTGGAGAGTTGATAGGGGGTGCTGATATCATATCTGAGATGTCAGAGAAAGGGGAGCTCC----AAGAACTCTTTAAGACTAGGAA------AT-TGTTATTTACAA----------AAAATGAATTATGG----AAAAAGGGGGA---ACCTGATGAC--TTATGCAAGTG---AA-TTTTCA-----ATCAG---TTCACCTTCAGGTGCAGGAACAAACCCCTT--TGTTC--ACTATTGTCTC--ATACAAGCTAATGGGGTTAATGTTTAA----
>EN45
-----------------------ATCAAT------------------TTG----ATTTAGTTCTCT------CTGAAATTGG-GATTTTTAAACGAGCCTAAT-TGTTTGTAATCGGAATCTGAGCTTACATAGTTCCTT--ATCCTTAACTTGTGGGTTTTCAGATTGCTATTGTTGATGCACCTGATCGTACAG--CTTTGACTGATGCAT--GGAAGTCATGGATGGAGGAACACATAGAGG--TTACAGGTAAAGTCCCCCCAGGAAATGAGTCTGGGAACACAACGTGGATAAGGAAGCAGAGACAAGTCAAGCCAGATCTTCGGCTAACACCTGGTCGGCATGTGCAACTGACTCTGTCCTTGGAACAATTGATAGACAAATTGGTAAAGGAGAACGAGGTGGTAGTCTTCATTAAA--GGTTCAAGAACAGCTCCACAATGTGGATTTTCTCACAAAGTCTTAAC-AATTTTGAATGACCATGGGGTAGATT----ATGAATCGGTAAATGTGTTTGATGAAGAGTACAACGCTGGTTTGAGAGAGGCACTAAAGAAATACAGCAATTGGCCTACGTTCCCTCAGGTGTTTGTGCATGGAGAATTAATTGGGGGTGCTGATATCTTGACTGAAATGGCAGAGAAAGGGGAGCTGA----AGAAACTCTACAATT----------------------------------------------------------AGATAGGGG---TTGTGATGGC--TTATCCA------------------ATGATCTACCATTCTCCTCAGGGTTCTAGAGTTGATTCCCTGCAGTTG--AATAGCATCTG-ATACCCAGCTAATGTGTGTAA-----------
>FC13
-----------------------------------------AAAA---AT----TTCAGATTCTAT--------AAAAGTGG-GGTTTTTGGATCCTGGGATT-TATTTGTAAA-GTCAGTCTATCATATTTGCCACCTCATATTTTGCACCAGTTACTTTACAGATTGCTCTCATCAATGCACCTGATCGTGCTG--CATTGACCGACGCAT--GGAAGCTTTGGATGGAGGAGCATATAGCTG--TTAATGGAAAGGTTCCTCCTGGAAATGTATCTGGGAACAACACATGGGTAAAGAAGCAGACACGAGCCAAGCCTGATCTTCGACTTACTCCTGGCCGACATATGCAGCTGACAGTTCCTTTGGAGCAATTGATTGACAAATTAGTAAAGGAGAATGAGGTGGTAGTCTTTATTAAA--GGTTCAAGAACTGCTCCACAATGTGGTTTTTCTCACAAAGTCTTGAC-AATATTGAATGAGCAAGGAGTAGATT----ATGAGTCAGTTAATGTTTTTGATGAAGAGTACAACCCTGGATTAAGGGAGACCATGAAAGTATACAGTGGTTGGCCTACATTCCCTCAAGTGTTTGTTCGGGGAGAATTGATAGGGGGCGCTGATATCTTATCTGAGATGGCAGCAAAAGGGGAACTCC----AGGACCTTTTTAGGATTAAGAA------AT-GTTTTTATGTAAAGTATT---GAAAAAGAAACATGC-AAACAAGAGAGAGA---TTGAAATGAC--C-------ATGTT---------------ATCAGT--TATTTTTCAAGCTGCAACAATCTTTTCCCT-CAGTTT--GCCAGTGTCTC--CTACCAGCTACGGGTTGTGATAATTTAATTA
>FTS1
--------------------------AAT-GTGAAAATCTGAAAATCTTT----ACCAGATTCTAT--------AAAATGGGTAATTTTTGAATCCTGGTATT-TATTTGTGAT-GTAAAATGAGTATATTCATTACGTTA----TTATACCATTCACTCCACAGATTGCTCTTGTTGATGTACCTGATCGTGCTG--CTTTGACTAATGCAT--GCAAGCTTTGGATGGAGGAGCACATAGCCG--TTACTGGCAAGGTTCCTCCAGGAAATGAATCTGGAAACACCACATGGATGAAGAAGCAGAAACAAGCAAAGCCTGATCTTCGACTAACACCTGGTCGACATGTGCAGTTGACAGTGCCTTCAGAGCAATTGATTGACAAATTAGTAAAGGAGAATGAGGTGGCAGTTTTTATAAAA--GGTTCCAGAACAGCTCCCAAGTTTGGG-TTTCTCACAAAGTCTCGACAAATATTAAATGAGCAAGGAGTAGGCT----ATGAATCGATTAATGTGTTTGATGAAGAGCACAATCCTGGATTAAGGGAAACCCTAAAGATATATAGTGGTTCGCTCACATTCCCTCAAGTTTTTGTACGTGGAGAGTTCATAGGGGGTGCTGATATCATATCTGAGATATCAGAGAAAGGGGAGCTCC----AAGAACTCCTTAAGACTAGGAG------AT-TGTTATT----------------AAATAAAGTATGT---AAAAAAGAGGGA---ACCTGATGAC--TCGTGCAAGTG---AA-TTTTCA-----ATCAG---TTCACCGTAAGGTGCAGAAACAAACCCCTT--TGTTC--ACTATTGTCTC--ATACAAGCTAATGGGTTTAATGTT-------
>FTS2
--------------------------AAT-GTGAAAATCTGAAAATCTTT----ACCAGATTCTAT--------AAAATGGGTAATTTTTGAATCCTGGTATT-TATTTGTGAT-GTAAAATGAGTATATTCATTACGTTA----TTATACCATTCACTCCACAGATTGCTCTTGTTGATGTACCTGATCGTGCTG--CTTTGACTAATGCAT--GCAAGCTTTGGATGGAGGAGCACATAGCCG--TTACTGGCAAGGTTCCTCCAGGAAATGAATCTGGAAACACCACATGGATGAAGAAGCAGAAACAAGCAAAGCCTGATCTTCGACTAACACCTGGTCGACATGTGCAGTTGACAGTGCCTTCAGAGCAATTGATTGACAAATTAGTAAAGGAGAATGAGGTGTCAGTTTTTATAAAA--GGTTCCAGAACAGCTCCCAAGTTTGGG-TTTCTCACAAAGTCTCGACAAATATTAAATGAGCAAGGAGTAGGCT----ATGAATCGATTAATGTGTTTGATGAAGAGCACAATCCTGGATTAAGGGAAACCCTAAAGATATATAGTGGTTCGCTCACATTCCCTCAAGTTTTTGTACGTGGAGAGTTCATAGGGGGTGCTGATATCATATCTGAGATATCAGAGAAAGGGGAGCTCC----AAGAACTCCTTAAGACTAGGAG------AT-TGTTATT----------------AAATAAAGTATGT---AAAAAAGAGGGA---ACCTGATGAC--TCGTGCAAGTG---AA-TTTTCA-----ATCAG---TTCACCGTAAGGTGCAGAAACAAACCCCTT--TGTTC--ACTATTGTCTC--AT-----------------------------
>GG1
GAGGAAAATTGGTCACTAATTAACATGATAACTAAATACTCAATATCAAAATAGGTGTAATTGTTTTAATGGAAAACAATGCAATTCTCTACTTCTTTAGGAG-TGTTTGTAGC-------------TCCCCGTTTTCTTC----CATATCCGCACCCCCGATTAATATGTTTTTAGAGTATTCTTCATCAAACAC--ATTAACCGATTTTGT--CAAGACTTTGTGAGAAAACCCACATAGTGGAACTACCACCTCATTCTCCTTTACCAATTTGTCTATCAACTAATTGCATGTGCCGA-CCAGGGGTGAGCCGAAGATCGCCCTTCACTCGTTTCTGCTTCATATGCCATGTGG----------------TATTGCCAGATTCATTTCCACAGGGAACCTTACCAGTGACCCCTATGTGCTCCTTCCATGCATCAGTCAAAGCCGTGCGATC-----AGGTGCATCAAC-AACAGCAACCTGCAAAGTGACGGCTTTAGGATGAGGAACCTAATTTGATCAGAAATAAACAATTACCGTCATCAAAAAGTCCTTTAATAAACTGAAATGACCAAACTTCTAGCTTCCCAACTTTCCACCGGTTACCAAATAAACCTAACAGTGAACTCGTTAAACAAATTATGAAAGAATTGAACCATCCATAATAACCCCTTCGTGTTTCAGTAATCTGAAT----------------------TACTGAAAAACACAT------------------TCGTGTTCACA------------------------------------------------------------------------------------------------------------------------
>HB41
------------------------------ATTCGGAATTTGGTTTTTTG--AAACCAAATTCTAT--------AAATGGG--GTTTTTTGAAACCTGGTATT-TATTTGCGAT-TTAAAATGAGCATATTCATTACCTCA----TTACACCACTTACTCTACAGATTGCTCTTGTTGATGCACCTGATCGTACTG--CTTTGACTAATGCAT--GGAAGCTTTGGATGGAGGAGCACGTAGCCG--CTACTGGCAAGTTTCCTCCAGGAAATGAATCTGGAAACACGACATGGGTAAAAAAGCAGAAACAAGCAAAGCCTGATCTTCGACTAACACCTGGTCAACATGTGCAGCTGACAGTGCCTTTAGAGCAATTGATTGACAAATTAGTAAAGGAGAATGAGGTGGTAGTCTTTATTAAA--GGTTCCAGAACAGCTCCTCAATGTGGATTTTCTCACAAAGTCTTGAC-AATATTAAATGAGCAAGGAGTAGACT----ATGAATCAGTTAATGTGTTTGATGAAGAGCACAATCCTGGATTAAGGGAGACTCTGAAGATGTATAGTGGTTGGCCCACATTCCCTCAAGTTTTTGTCCGTGGAGAGTTGATAGGGGGTGCTGATATCTTATCTGAGATGTCAGAGAAAGGGGAGCTCC----AAGAATTCCTTAAGTCTAAGAA------AT-TGTTATTTATA-----------AAAGTGAAGTATGT---AAGAAAGGGGGA---ACCTGATGAC--TCATGCAAGTG---AA-GTTGTCA-ATGACCAG---TTTTCCTTAAGGTGCAGGAACCAACCCCTT--TGTTC--ACTACTGTATG--ATATAAGCTAATGTGTTTAATGTTTAA----
>JO20
-------------------------------------------------------TCAGATTATATT----ATAAAAAGCAG-GATTTTAGGATCCTGGGATT-TGTTTGTAAA-GTAAAACTAGCATATTCGCCACCTC--ATCTTGCACCAATTACTTTACAGATTGCTCTGGTCAATGCACCTGATCGTGCTG--CTTTGACTGATGCAT--GGAAGCTCTGGATGGAGGAGCAAATAGCTG--TCAATGGAAAGGTTCCTCCTGGAAACGAATCTGGGAATGACACATGGGTCAAGAAGCAAAGACGAGCCAAGCCTGATCTCCGACTTACACCTGGCCCACATATGCAGCTGACAGTTCCTTTGGAACAATTGATCGACAAATTAGTAAAGGAGAACGAGGTTGTAGTCTTTATTAAA--GGTTCAAGAACTGCTCCACAATGTGGTTTTTCTCACAAAGTCTTGAC-AATATTGAATGAGCAAGGAGTGGATT----ATGAGTCGGTTAATGTTTTTGATGAAGAGTACAATCCGGGATTAAGGGAGACCATGAAAGTATATAGCGGTTGGCCTACATTCCCCCAAGTGTTTGTTCGGGGAGAATTGATAGGTGGTGCTGATATCTTATCTGAGATGGAAGAAAAAGGGGAACTCC----AGGACCTTTTTAGGATTAAGAA------AT-GTTAATATTTAAAGTATT---GGAAAAGAAGCATGCAAAATTAGAGACAGA---TTGCAATGAC--T-------ATGTT----GTTGTTAAGTGATCAGT--TTTTTTTAAAGCTGTGACAATCTTTTCCCT-CAGTTT--GCCAATGCCTGCACTACCAGCTAAAGATTGTAATAATTTAA---
>JU21
-----------------------------------------------------------------------ATAAAAAGCAG-GATTTTAGGATCCTGGGATT-TGTTTGTAAA-GTAAAACTAGCATATTCGCCACCTC--ATCTTGCACCAATTACTTTACAGATTGCTCTGGTCAATGCACCTGATCGTGCTG--CTTTGACTGATGCAT--GGAAGCTCTGGATGGAGGAGCAAATAGCTG--TCAATGGAAAGGTTCCTCCTGGAAACGAATCTGGGAATGACACATGGGTCAAGAAGCAAAGACGAGCCAAGCCCGATCTCCGACTTACGCCTGGCCCACATATGCAGCTGACAGTTCCTTTGGAACAATTGATCGACAAATTAGTAAAGGAGAACGAGGTTGTAGTCTTTATTAAA--GGTTCAAGAACTGCTCCACAATGTGGTTTTTCTCACAAAGTCTTGAC-AATATTGAATGAGCAAGGAGTGGATT----ATGAGTCGGTTAATGTTTTTGATGAAGAGTACAATCCGGGATTAAGGGAGACCATGAAAATATATAGCGGTTGGCCTACATTCCCTCAAGTGTTTATTCGGGGAGAATTGATAGGTGGTGCTGATATCTTATCTGAGATGGAAGAAAAAGGGGAACTCC----AGGACCTTTTTAGGATTAAGAA------AT-GTTAATATTTAAAGTATT---GGAAAAGAAGCATGCAAAATTAGATAGAGA---TTGCAATGAC--T-------ATGGTGAA-GTTGTTAAGTGATCAGT--TATTTTTCAAGCTGTGACAATCTTTTCCCT-CAGTTT--GCCAATGCCTGCACTACCAGCTAAAGATCGTAATAATTTAA---
>KE1
-------------------------------------------------------------------------------------------------------------------------------------------------------------------AGATCGCTCTTATTGATGCACCTAATCAAACTT--CTTTAATT-------------------GATGGAGGAGCTCATAAATG--CCATTGGTGAGGTTCCTCCTAGAAATGAATATGATAACACCACATGGGTAAAGA---AGAGACAGGTCAAGCCTGATCTTCGTATTACACCTAGTCAACATGTGCAACTAACAATGACTTTGGAATAATTGATTGACAAATTGGTAAAGGAGAATGAGATGGTCGTCTTTATTTAA--AAACAAA---------------------------------------------------------------------------------------------------------------------------------------------------------------------------------------------------------------------------------------------------------------------------------------------------------------------------------------------------------------------------------------------------------------------------TTTGT----------------------------------
>MC0
------------------------------CTAAAAAGCTGAAAATTGTT----ACCAGGTTCTAT-------------------TTTTTGAATCCTGGTATT-TATTTGCAAT-TTAAAATGAAGATATTCATTACCTCA----TTATACCAAATACTCTACAGATTGCTCTTGTTGATGTACCTGATCGTGCTG--CTTTGACTAATGCAT--GGAAGCTTTGGATGGAGGAGCACATAGCCG--CTACTGGCAAGGTTCCTCCAGGAAATGAATCTGGAAACACCACATGGGTAAAAAAGCAGAAGCAAGCAAAACCTGATCTTCGACTAATGCCTGGTAGACATGTGCAGCTGACAGTGCCTTTAGAGCAATTGATTGACAAATTAGTAAAGGAGAATGAGGTGGTAGTCTTTATTAAA--GGTTCCAGAACAGCTCCTCAATGTGGATTTTCTCACAAAGTCTTGAC-AATATTAAACGAGCAAGGAGTAGACT----ATGAATCGGTTAATGTGTTTGATGAAGAGCACAATCCCGGATTAAGGGAGACCCTGAAGATATATAGTGGTTGGCCTACATTCCCTCAAGTTTTTGTCCGTGGAGAGTTGATAGGAGGTGCTGATATCATGTCTGAGATGTCAGAGAAAGGGGAGCTCC----AAGAACTCCTTAAGACTAAGAA------ATATGTTATTTACA-----------AAAATGAAGTATTT---TAAAAAGAGGGA---ACCTGATGAT--TCATACAAGTG---AA-GTTGTGA-ATGGTCAG---ATTTCCTCAAGGTACAGGAACCAACCCCTT--TGTTG--ACTATTGTCTC--ATA----------------------------
>MT0
---------------------------------------------------------------------------------------------------------------------------------------------------------------------------------------------------------------------------------------------------------------------------------------------------------------------------------------------------------------------------------------------------------------------------------------------------------CTCAATGTGGGTTTTCTCACAAAGTCTTGAC-AATATTAAATGAGCAAGGAGTAGACT----ATGAATCAATTAATGTGTTTGATGAAGAGCACAATCCTGGATTAAGGGAAACCCTGAAGATATATAGTGGTTGGCCCACATTCCCTCAGGTTTTTGTACGAGGAGAGTTGATAGGGGGTGCTGATATCATATCTGAGATGTCCGAGAAAGGGGAGCTCC----AAGAACTCCTTAAGACTAGGAA------TT-TGTTATCTATAA----------AAAATGAAGTATTT---AAAAAGGAGGGA---ACCTGATGCC--TCAT-------------------------------------------------------------------------------------------------------------------
>NN48
------------------------CTAGTATTCAGAATCTGAAAATATTT----ACTAGATTCTAT--------AAAATGGGTATTTTTTGAACCCTGGTATT-TATTTGTGAT-GTAAAATTAGTATATTCGTTACCTTA----TTATACCACTCACTCTACAGATTGCACTTGTTGATGTACCTGATCGTGCTG--CTTTGACTAATGCAT--GGAAACTTTGGATGGAGGAGCACATAGCTG--TTACTGGCAAGGTTCCTCCAGGAAATGAATCTGGAAACACTACATGGGTGAAGAAGCAGAAACAAGCAAAGCCTGATCTTCGACTAACACCTGGTCGACATGTGCAGTTGACAGTGCCTTTAGAGCAATTGATTGACAAATTAGTAAAGGAGAATGAGGTGGTAGTTTTTATAAAA--GGTTCCAGAACAGCTCCTCAGTGTGGGTTTTCTCACAAAGTCTTGAC-AATATTAAATGAGCAAGGAGTAGACT----ATGAATCGATTAATGTGTTTGATGAAGAGCACAATCCTGGATTAAGGGAAACCCTGAAGATATATAGTGGTTGGCCCACATTCCCTCAAGTTTTTGTACGTGGAGAGTTGATAGGGGGTGCTGATATCATATCTGAGATGTCAGAGAAAGGGGAGCTCC----AAGAACTCCTTAAGACTAGGAA------AT-TGTTATTTACAA----------AAAATGAAGTACGT---AAAAAAAAGGGA---ACCTGATGAC--TCAT-------------TTTTCA-----ATCAG---TTCACCTTAAGGTGCAGGAACAAACCCCTT--TGTTC--ACTACTGGCTC--ATACACGCTAATGGGGTTAATGTTTAA----
>PA42
T----------------------ACTAGTATTCAGA--ATGAAAATCTTT----ACCGGATTGTAT--------AAATGGG--GTTTTTTGAATCCCGGTATT-TATTTGTGAT-GTAAAATGAGCATATTCATTACCTTA----TTATACCACTTACTCTACAGATTGCTCTTGTTGATGTACCTGATCGTGCTG--CATTGACCAATGCAT--GGAAGGTTTGGATGGAGGAGCACATAGCCA--CTACTGGCAAGGTTCCTCCAGGAAATGAATCTGGAAACACCACATGGGTTAAAAAGCAGAAACAAGCAAAGCCTGATCTTCGACTAACACCTGGTCGACATGTGCAGCTGACAGTGCCTTTAGAGCAATTGATTGACAAATTAGTAAAGGAGAATGAGGTGGTAGTCTTTATTAAA--GGTTCCAGAACTGCTCCTCAATGTGGGTTTTCTCACAAAGTATTGAC-AATATTAAACGAGCAAGGAGTAGACT----ATGAATCGATTAATGTGTTTGATGAAGAGCACAATCCTGGACTAAGGGAGACCCTGAAGGTATATAGTGGTTGGCCTACATTCCCTCAAGTTTTTGTCCGCGGAGAGTTGATAGGGGGTGCTGATATCATATCTGAGATGTCAGAGAAAGGGCAGCTCC----AAGAACTCTTTATGACTAAGAA------AT-TGTTATT----------------AAATGATGT--------AAAAAAAGGGA---ACCCGATGAC--TCA---------------TTGTCA-TTGATCAG---TTTTC---------CAGGACCCAACCCTTT--TGTTC--ACTACTGTCTC--GTATAAGCTAATGGGTTTAATGCTTAA----
>PB33
-----------------------TACAAT-TCAAAAAGCTAAAATTTTTG----ATGGAATTCTAT------CTAAAAGCGGAACTTCTTTGATGTGAGAATA-TATCTA-------AATTTAAGCATGTTTG---CCTC--ATCCAAAACCTGTCGCTTTACAGATTGCTCTTGTTGATGTACCCGATCGCACTG--CTTTGACTGATGCAT--GGAAAGTTTGGATGGAGGAGCACATAAATG--CTATAGGTAAGGTTCCTCCTGGAAATGAATCTGGTAACACCACATGGGTAAAGA---AGAGACAGACCAAGCCTGATCTTCGTCTTACACCTGGTCGGCATGTGCAACTGACAGTGACTTTGGAACAATTGATTGACAAATTGGTAAAGGAGAATGAGATAGTAGTCTTTATTAAA--GGTTCAAGAATGGCCCCACAGTGTGGATTTTCTCACAAAGTTTTGAC-AATATTGAATGAACACGGGTTAGATT----ATGAATCGGTTAATATTCTAGATGAAGATTACAACCCTGGTTTGAGGGAAACATTAAAAGTCTACAGTAGTTGGCCTACATTCCCTCAAGTGTTTATAAAGGGAGAGTTTGTAGGGGGTGCTGATATTCTAACAGAGATGGCAGAGAAAGGGGAGCTCC----AAGAATGCCTTAAGAGTAAGAA------AT-ATTTTCTTATAGAAGGGATGTAGGACAGAGGCAGAC--AAGTTGAGAATGA---TTATTATGGT--TTACCTTTATTTTTAG----------TAATCATTTCTATTTTTTAAGGTGCTAGAATTGAGTCCCT-CGCTTC--ATTAGTTTGT--ATTACTAGCGAATGAGTTTGA-----------
>PF1
---------------------------------------TGAAAATCTTT----ACCAGATTCTAT--------AAAATGG--TGTTTTTGAAACCTGGTATT-TATTTGTGAT-ATAAAATGAGCATATTTATTACCTCA----TTATACCACTTACTCTACAGATTTCTCTTGTTGATGTACCTGATCGTGCTG--CTTTGACTGATGCAT--GGAAGCTTTGGATGGAGGAGCACATAGCCG--TTACTGGCAAGGTTCCTCCAGGAAATGAATCTGGAAACACCACATGGGTAAAGAAGCAGAAACAAGCAAAGCCTGATCTCCGACTAACACCTGGTCAACATGTGCAGCTGACAGTGCCTTTAGAACAATTGATTGACAAATTAGTAAAGGAGAATGAGGTGGTAGTCTTTATAAAA--GGTTCCAGAACAGCTCCTCAATGTGGATTTTCTCACAAAGTCTTGAC-AGTATTAAATGAGCAAGGAGTAGACT----ATGAATCGATTAATGTGTTTGATGAAGAGCACAATCCTGGATTAAGGGAAACCCTGAAGATATATAGTGGTTGGCCCACATTCCCTCAAGTATTTGTACGTGGAGAGTTGATAGGGGGTGCTGATATCATATCGGAGATGTCAGAGAAAGGGGAGCTCC----AAGAACTCCTTAAGACTAGCAA------AT-TGTTATTTACAA----------AAAATAAAGTATGT---AAAAAAGAGGGA---ACTTGATGAC--TTATGCAAGTG---AG-TTTTCA--ATGATCAG---TTCACCTTAAGGTGCAGGAACACACCCCTT--TGTTCCTACTACTGTCTC--ATATAAGCTAATGGG----------------
>PFM1
---------------------------------------TGAAAATTTTT----ACCGGCTTCTAT--------AAATGGG--G-GTTTTGAATCCTGGTACT-TATTTGCAAT-GTAACATGAGCATATTCATTACATTA----TTATACCACTTACTCTACAGATTGCTCTTGTTGATGTACCTGATCGTGCTG--CGTTGACCAATGCAT--GGAAGCTTTGGATGGAGGAGCACATAGCCA--CTACTGGCAAGGTTCCTCCAGGAAATGAATCTGGAAACACCACATGGGTAAAAAAGCAGAAACAAGCAAAGCCTGATCTTCGACTAACACCTGGTCGACATGTGCAGCTGACAGTGCCTTTAGAGCAATTGATTGACAAATTAGTAAAGGAGAATGAGGTGGTGGTCTTTATTAAA--GGTTCCAGAACAGCTCCTCAATGTGGATTTTCTCATAAAGTCTTGAC-AATATTAAACGAGCAAGGAGTAGACT----ATGAATCGATTAATGTGTTTGATGAAGAGCACAATCCTGGATTAAGGGAGACCCTGAAGGAATATAGTGGTTGGCCCACATTCCCTCAAGTTTTTGTCCGTGGAGAGTTGATAGGGGGTGCTGATATCATATCTGAGATGTCAGAGACAGGGAAGCTCC----AAGAACTCCTTGTGACTAAGAA------AT-TGTTATTTACA-----------AAAATGATGT--------AAAAAGAGGGA---ACCTGATGAC--TCATGCAAGTG---AA-GTTGTCA-ATGATCAG---TT---------------------------------------------------------------------------------
>PG28
-----------------------TAGAAT-TCGAAAAGCTATTTTTTTTG----ATGGAATCCTAT------CTAAAAGCGGAACTTTTTTGATGTGAGAATA-TATCTA-------AATTTAAGCATGTTTG---CCTC--ATCCAAAACCTGTCGCTTTACAGATTGCTCTTGTTGATGCACCTGATCGCACTG--CTTTGACTGATGCAT--GGAAGGTTTGGATGGAGGAGCACATAAATG--CTATAGGTAAGGTTCCTCCTGGAAATGAATCTGGTAACACCACATGGGTAAAGA---AGAGACAGGCCAAGCCTGATCTTCGTCTTACACCTGGTCGGCATGTGCAATTGACAGTGACTTTGGAACAATTGATTGACAAATTGGTAAAGGAGAATGAGATAGTAATCTTTATTAAA--GGTTCAAGAACGGCTCCACAGTGTGGATTTTCTCACAAAGTATTGAC-AATATTGAATGAACAAGGGGTAGATT----ATGAATCCGTTAATGTGCAAGATGAAGATTACAACCCTGGTTTGAGGGAAACATTGAAAGTCTACAGTAGTTGGCCTACATTCCCTCAAGTGTTTGTGCAAGGAGAGTTTGTAGGGGGTGCTGATATTCTAACAGAGATGGCAGAGAAAGGGGAGCTCC----AAGAACGCCTTAAGAGTAAGAG------AT-ATGTTATTATAGAAGGGATGTAGAAGAGAGGCATAT--AAACAGAGAATGA---TTATTATATC--TAA-----------------------TGATCATTTTTATTTCTCAAGGTGCTAGAATTGACTCCCT-TGCTTC--ATTAGTTTGTG-GTTACTAGTGAATGGGTTTAA-ATTTTATTTA
>PH2
---------------------------------------TGAAAATCTTT----ACCAGATTCTAT--------AAAATGG--TGTTTTTGAAACCTGGTATT-TATTTGCGAT-ATAAAATGAGCATATTCGTTACCTCA----TTATACCACTTACTCTACAGATTGCTCTTGTTGATGTACCTGATCGTGCTG--CTTTGACTGATGCAT--GGAAGCTTTGGATGGAGGAGCACATAGCCG--TTACTGGCAAGGTTCCTCCAGGAAATGAATCTGGAAACACCACATGGGTAAAGAAGCAGAAACAAGCAAAGCCTGATCTCCGACTAACACCTGGTCGACATGTGCAGCTGACAGTGCCTTTAGAACAATTGATTGACAAATTAGTAAAGGAGAATGAGGTGGTAGTCTTTATAAAA--GGTTCCAGAACAGCTCCTCAATGTGGATTTTCTCACAAAGTCTTGAC-AATATTAAATGAGCAAGGAGTAGACT----ATGAATCGATTAATGTGTTTGATGAAGAGCACAATCCTGGATTAAGGGAAACCCTGAAGATATATAGTGGTTGGCCCACATTCCCTCAAGTATTTGTACGTGGAGAGTTGATAGGGGGTGCTGATATCATATCGGAGATGTCAGAGAAAGGGGAGCTCC----AAGAACTCCTTAAGACTAGCAA------AT-TGTTATTTACAA----------AAAATAAAGTATGT---AAAAAAGAGGGA---ACTTGATGAC--TCATGCAAGTG---AG-TTTTCA--ATGATCAG---TTCACCTTAAGGTGCAGGAACACACCCCTT--TGTTCCTACTACTGTCTC--ATATAAGCTAATGGGGTTACTGTTTA-----
>PM29
-----------------------TAGAAT-TCAGAAAGCTAAATTTCTTG----ATGGAATCCTA-------GTCAAAGGGGTACTTTTTTGATGTCAGAATA-TATCTA-------AATTTAAGCATGTTTG---CCTC--ATCGAAAACCTGTCGCTTTACAGATTGCTCTTGTTGATGCACCTGATCGCACTG--CTTTGACTGATGCAT--GGAAGGTTTGGATGGAGGAGCACATAAATG--CTATCGGTAAGGTTCCTCCTGGAAATGAATCTGGTAACACCACATGGGTAAAGA---AGAGACAGGCCAAGCCTGATCTTCGTCTTACACCTGGTCGGCATGTGCAACTGACAGTGACTTTGGAACAATTGATTGATAAATTGGTAAAGGAGAATAAGATAGTAATCTTTATTAAA--GGCTCAAGAACAGCTCCACAATGTGGATTTTCTCATAAAGTATTGAC-AATATTGAATGAACAAGGGGTAGATT----ATGAATCGGTTAATGTGCTAGACGAAGATTACAACCCTGGTTTGAGGGAAACTTTGAAAGTCTACAGTGGTTGGCCTACATTCCCTCAAGTGTTTGTGCAGGGAGAGCTTGTAGGGGGTGCTGATATTCTAATGGAGATGTCAGAGAAAGGGGAGCTCC----AAGAACTCCTTAAGAGTAAGAA------AT-ATGTTCTTATAGAAGAGATATAGAAGAGAGGCATAT--AAGTAGGGAACGA---TTATTATGGC--CTACCTTTATTTTTAG----------TGATCATTTTTCTTTCTCAAGGTGCTAGAATTGTCTCCCT-TGCTTC--ATTATTTTGTG-ATTACCAGTGAATGGGTGTAA-ATTTTATTTA
>PS27
-----------------------TAGAAT-TCGAAAAGCTATTTTTTTTG----ATGGAATCCTAT------CTAAAAGCGGAACTTTTTTGATGTGAGAATA-TATCTA-------AATTTAAGCATGTTTG---CCTC--ATCCAAAACCTGTCGCTTTACAGATTGCTCTTGTCGATGCACCTGATCGCACTG--CTTTGACTGATGCAT--GGAAGGTTTGGATGGAGGAGCACATAAATG--CTATAGGTAAGGTTCCTCCTGGAAATGAATCTGGTAACACCACATGGGTAAAGA---AGAGACAGGCCAAGCCTGATCTTCGTCTTACACCTGGTCGGCATGTGCAACTGACAGTGACTTTGGAACAATTGATTGACAAATTGGTAAAGGAGAATGAGATAGTAATCTTTATTAAA--GGTTCAAGAACGGCTCCACAATGTGGATTTTCTCACAAAGTATTGAC-AATATTGAATGAACAAGGGGTAGATT----ATGAATCCGTTAATGTGCTAGATGAAGATTACAACCCTGGTTTGAGGGAAACATTGAAAGTCTACAGTAGTTGGCCTACATTCCCTCAAGTGTTTGTGCAAGGAGAGTTTGTAGGGGGTGCTGATATTCTAACAGAGATGGCAGAGAAAGGGGAGCTCC----AAGAACGCCTCAAGTGTAAGAG------AT-ATGTTCTTATAGAAGGGATGTAGAAGAGAGGCATAT--AAACAGAGAATGA---TTATTATGTC--TAACCTTTATT---------------TGATCATTTTTATTTCTCAAGGTGCTAGAATTGACTCCCT-TGCTTC--ATTAGTTTGTG-GTTACTAGTGAATGGGTTTAA-ATTTTATTTA
>PS30
T----------------------ACTAGTATTCAGA--ATGAAAATCTTT----ACCGGATTCTAT--------AAATGGG--GTTTTTTGAATCCCGGTATT-TCTTTGTGAT-GTAAAATGAGCATATTCATTACCTTA----TTATACCACTTACTCTACAGATTGCTCTTGTTGATGTACCTGATCGTGCTG--CATTGACCAATGCAT--GGAAGCTTTGGATGGAGGAGCACATAGCCA--CTACTGGCAAGGTTCCTCCAGGAAATGAATCTGGAAACACCACATGGGTTAAAAAGCAGAAACAAGCAAAGCCTGATCTTCGACTAACACCTGGTCGACATGTGCAGCTGACAGTGCCTTTAGAGCAATTGATTGGCAAATTAGTAAAGGAGAATGAGGTGGTAGTCTTTATTAAA--GGTTCCAGAACTGCTCCTCAATGTGGATTTTCTCACAAAGTATTGAC-AATATTAAACGAGCAAGGAGTAGACT----ATGAATCGATTAATGTGTTTGATGAAGAGCACAATCCTGGACTAAGGGAGACCCTGAAGGTATATAGTGGTTGGCCTACGTTCCCTCAAGTTTTTGTCCGTGGAGAGTTGATAGGGGGTGCTGATATCATATCTGAGATGTCAGAGAAAGGGGAGCTCC----AAGAACTCCTTATGACTAAGAA------AT-TGTTATT----------------AAATGATGT--------AAAAAAAGGGA---ACCCAATGAC--TCATGCAAGTG---AA-GTTGTCA-TTGATCGG---TTTTC---------CAGGACCCAACCCTTT--TGTTC--ACTACTGTCTC--GTATAAGTTAATGGGTTTAATGCTTAA----
>PSF43
T----------------------ACTAGTATTCAGAATCTGAAAATCTTT----ATCAGATTC--------------------ATTTTTGGCATCCTGGTATT-TATTTGTGAT-GTAGAATGAGTATATTCATTACCTTA----TTATACTACTCACTCTACAGATTGCACTTGTTGATGTACCTGATCGTGCTG--CTTTGACTAATGCGT--GGAAGCTTTGGATGGAGGAGCACATAGCCG--TTACTGGCAAGGTTCCTCCAGGAAATGAATCTGGAAACACCACATGGGTGAAGAAGCAGAAACAAGCAAAGCCTGATCTTCGACTAACACCTGGTCGACATGTGCAGTTGACAGTGCCTTTAGAGCAATTGATTGACAAATTAGTAAAGGAGAATGAGGTGGTAGTTTTTATAAAA--GGTTCCAGAACAGCTCCTCAGTGTGGGTTTTCTCACAAAGTCTTGAC-AATATTAAATGAGCAAGGAGTAGACT----ATGAATCGATTAACGTGTTTGATGAAGAGCACAATCCTGGATTAAGGGAAACCCTGAAGATATATAGTGGTTGGCCCACATTCCCTCAAGTTTTTGTACGTGGAGAGTTGATAGGGGGTGCTGATATCATATCTGAGATGTCAGAGAAAGGGGAGCTCC----AAGAACTGCTTAAGACTAGGAA------AT-TGTTATTTACAA----------AAAATGAAGTATGT---TAAAAAGAGGGA---ACCTGATGAC--TCATGCAAGTG---AA-TTTTCA-----ATCAG---TTCACCTTAAGGTGCAGGAACAAACCCCTT--TGTTC--ACTACTGTCTC--ATACAAGCTAAAGGGGTTAATGTTTAA----
>PTA0
T----------------------ACTAGT-ATTCAGAATTGATAATCTTT----ACCAGATTCTAT--------AAATGAG--TTTTTTTGAATCCTGGTATT-TATTTGTGAT-GTAAAATGAACATATACATTACCTCA----TTATACCACTTACTCTACAGATTTCTCTTGTTGATGTACCTGATCGTGATG--CTTTGACTAATGCAT--GGAAGCTTTGGATGGAGAAGCACATAGCTA--CTGCTGGCAAGGTTTCTCCAGGAAATGAATCTGGAAACACCACTTGGGTAAAAAAGAAGTAACAAGCAAAGCCTGATCTTAGACTAACGCCTGGTCAACATGTGCAGCTGACAGTGCCTTTAGAGCAATTGATTGACAAATTAGTAAAGGAGAATAACGTGGTAGTCTTTATTAAA--GGTTCCAGAACAGCACCTCAATGTGGATTTTCGCACAAAGTCTTGAC-AATATTAAACGAGCTAGGAGTAGACT----ATGAATCGGTTAATGTGTTTGATGAAGAGCACAATCCTGGATTAAGGGAGACCCTGAAGATATATAGTGGTTGGCCCACATTCCCTCAAGTTTTTGTCCGTGGAGAATTGATAGGGGGTGCTGATATCATGTCTGAGATGTCAGAGAAAGGGGAGCTCC----AAGAACTCCTTAAGACTAAGAA------AT-TGTTATTTACAATTGTTTTG-GAAAATGAAGGATGT---GAAAAAGAGGGA---ACCTGATGAC--TCATGCAAGTG---AA-------------------------------------------------------------------------------------------------------
>RC54
------------------------------TTCAGAACCTGAAAATATTT----ACTAGATTCTAT--------AAAATGGGAATTTTTTGAATCCTGGTATT-TATTTGTGAT-GTAAAATGAGTATATCCATTACCTTA----TTATACCACTCACTCGACAGATTGCACTTGTTGATGTACCTGATCGTGCTG--CTTTGACTAATGCAT--GGAAGCTTTGGATGGAGGAGCACATAGCCG--TTACTGGCAAGGTTCCTCCAGGAAATGAATCTGGAAACACCACATGGGTGAAAAAGCAGAAACAAGCAAAGCCTGATCTTCGACTAACACCTGGTCGACATGTGCAGTTGACAGTGCCTTTAGAGCAATTGATTGACAAATTAGTAAAGGAGAATGAGGTGGTAGTTTTTATAAAA--GGTTCCAGAACAGCTCCTCAGTGTGGGTTTTCTCACAAAGTCTTGAC-AATATTAAATGAGCAAGGAGTAGACT----ATGAATCGATTAATGTGTTTGATGAAGAGCACAATCCTGGATTAAGGGAAACCCTGAAGATATATAGTGGTTGGCCCACATTCCCTCAAGTTTTTGTACGTGGAGAGTTGATAGGGGGTGCTGATATCATATCTGAGATGTCAGAGAAAGGGGAGCTCC----AACAACTCCTTAAGACTAGGAA------AT-TGTTATTTACAAATGTTTTG-GAAAATGAAGTACGT---AAAAAAGAGGGA---ACCTGATGAC--TCATGCAAGTG---AA-TTTTCA-----ATCAG---TTCACCTTAAGGTGCAGGAACAAACCCCTT--TGT------------------------------------------------
>RR55
-------------------------------------------------------------------------------------TTTTTGAATCCTGGTATT-TATTTGTGAT-GTAAAATGAGTATATCCATTACCTTA----TTATACCACTCACTCTACAGATTGCACTTGTTGATGTACCTGATCGTGCTG--CTTTGACTAATGCAT--GGAAGCTTTGGATGGAGGAGCACATAGCCG--TTACTGGCAAGGTTCCTCCAGGAAATGAATCTGGAAACACCACATGGGTGAAAAAGCAGAAACAAGCAAAGCCTGATCTTCGACTAACACCTGGTCGACATGTGCAGTTGACAGTGCCTTTAGAGCAATTGATTGACAAATTAGTAAAGGAGAATGAGGTGGTAGTTTTTATAAAA--GGTTCCAGAACAGCTCCTCAGTGTGGGTTTTCTCACAAAGTCTTGAC-AATATTAAATGAGCAAGGAGTAGACT----ATGAATCGATTAATGTGTTTGATGAAGAGCACAATCCTGGATTAAGGGAAACCCTGAAGATATATAGTGGTTGGCCCACATTCCCTCAAGTTTTTGTACGTGGAGAGTTGATAGGGGGTGCTGATATCATATCTGAGATGTCAGAGAAAGGGGAGCTCC----AACAACTCCTTAAGACTAGGAA------AT-TGTTATTTACAAATGTTTTG-GAAAATGAAGTACGT--AAAAAAAGAGGGA---ACCTGATAAC--TCATGCAAGTG---AA-TTTTCA-----ATCAG---TTCACCTTAAGGTGCAGGAACAAACCCCTG--TGTTC--ATTACTGTCTC--ATACAAGCTAATGGGGTTAATGTTTAAT---
>SA1
---------------------------------------TGAAATTCTTA----ACCGGATTCTAT--------AAATGGG--GTTTTTTGAATCCCGGTATT-TATTTGTGAT-GTAAAATGAGCATATTCATTACCTTA----TTATACCACTTACTCTACAGATTGCTCTTGTTCATGTACCTGATCGTGCTG--CGTTGACCAATGCAT--GGAAGCTTTGGATGGAGGAGCACATAGCCA--GTACTGGCAAGGTTCCTCCAGGAAATGAATCTGGAAACACCACATGGGTAAAAAAGCAGAAACAAGCAAAGCCTGATCTTCGACTAACACCTGGTCGACATGTGCAGCTGACAGTGCCTTTAGAGCAATTGATTGACAAATTAGTAAAGGAGAATGAAGTGGTAGTCTTTATTAAA--GGTTCCAGAACTGCTCCTCAATGTGGATTTTCTCACAAAGTATTGAC-AATATTAAACGAGCAAGGAGTAGACT----ATGAATCGATTAATGTGTTTGATGAAGAGCACAATCCTGGATTAAGGGAGACCCTGAAGGTATATAGTGGTTGGCCCACATTCCCTCAAGTTTTTGTCCGTGGAGAGTTGATAGGGGGTGCTGATATCATATCTGAGATGTTGGAGAAAGGGGAGCTCC----AAGAACTCCTTATGACTAAGAA------AT-TGTTATTTACA------------AAATTATGTA-----AAAAAAAGAGGGA---ACCTGATGAC--TCATGCAAGTG---AA-GTTGTCA-TTTATCAG---TTTTC---------GAGGAATCAACCCTTT--TGTTC--ACTACTGTCTC--ATATAAGCTAATAGGTTTAATGCTTAA----
>SC0
--------------------------AAT-GTGAAAAGCTGAAAATCTTT----ACCAGATTCTAT--------AAAATGGG-TTTTTTTGAATCCTGGTCTT-TATTTGCAAT-TTAAAACGAGCATATTCATTGCCTCA----TTATACCACTTACTCTACAGATTGCTCTTGTTGATGTACCTGATCGTACTG--CTTTGACTAATGCAT--GGAAGCTTTGGATGGAGGAGCACATAGCCG--TTACTGGCAAGGTTCCTCCAGGAAATGAATCTGGAAACACTACATGGGTTAAGAAGCAGAAACAAGCAAAGCCCGATCTTCGACTAACCCCTGGTCGACATGTGCAGCTGACAGTGCCTTTAGAGCAATTGATTGACAAATTAGTAAAGGAGAATGAGGTGGTAGTCTTTATAAAA--GGTTCCAGAACAGCTCCTCAATGTGGGTTTTCTCACAAAGTCTTGAC-AATATTAAATGAGCAAGGAGTAGACT----ATGAATCAATTAATGTCTTTGATGAAGAGTACAATCCTGGATTAAGGGAGACCCTGAAGATATATAGTGGTTGGCCCACATTCCCTCAAGTTTTTGTACGTGGAGAGTTGATAGGGGGTGCTGATATCATATCTGAGATGTCAGAGAAAGGGGAGCTCC----AAGAACTCCTTAAGACTAGGAA------AT-TGTTATTTACAA----------AAAATGAAGTATGC---AAAAAAGAGGGA---ACCTGATGAC--TCATGCAAGTG---AA-T----G-----ATCAG---TTCACCTTAAGGTGCAGGAAAGAACCCCTT--TGTTC--ACTACTGTCTC--ATTTAAGCTAAT-GGGTTAATGTTTAA----
>SE46
-----------------------------------------------TTG----ATTTAGTTCTCT------CTGAAAATGG-GATTTTTGAA----------------------------TGAGCCTATTCAGTTCCTT--ATCCTGAACTTGTGGTTTTGCAGATTGCTGTAGTTGATGCACCTGATCGTACAG--CTTTGACTGACGCAT--GGAAGTTATGGATGGAGGAACATATAGAGG--TTACAGGTAAGGTTCCCCCGGGAAATGAATCTGGGAACACAACTTGGATAAGGAAGCAGAGACAAGTCAAGCCAGATCTTAGGCTAACACCTGGTCGGCATGTGCAACTGACTCTGTCCTTGGAACAATTAATAGACAAATTGGTAAAGGAAAATGAGGTGGTGGTCTTCATTAAA--GGCTCAAGAACAGCTCCACAATGTGGATTTTCTTACAAAGTCTTAAA-AATCTTGAATGACCTCGGGGTAGATT----ATGAATCTGTAAATGTGTTCGATGAAGAGTACAATGCTGGTTTGAGAGAGGCATTAAAGAGATACAGCAATTGGCCTACTTTTCCTCAGGTGTTTGTGCGTGGAGAATTAATTGGGGGTGCTGATATATTGACTGAAATGGCGGAGAAAGGGGAATTGA----AAAAACTCTTCAAGG----------------------------------------------------------GAACACAGACATATACAATTAG-------------------------------------------------------------------------------------------------------------------------
>SG23
--------------------------------------TTCAAAA---TT----TTCATATTATAT--------AAAAGTAG-GATTTTTGGATCCTGGGATT-TATTTGTAAA-GTAAAACTAGCATAATCGCCACCTC--ATTTTACACCAGTTACTTTACAGATTGCTCTTGTCAATGCACCTGATCGTGCTG--CTTTGACTGACACAT--GGAAGCTTTGGATGGAGGAGCACATAGCTG--TTAATGGAAAGGTTCCTCCTGGTAATGAATCTGGGAACAGCACATGGGTAAAGAAGCAGAGACGAGCCAAGCCTGATCTTCGACTTACACCAGGTCGACATATGCAGCTGACGGTGCCTTTGGAGCAATTGATTGACAAATTAGTAAAGGAGAATGAGGTGGTAGTCTTTATTAAA--GGTTCAAGAACTGCTCCACAATGTGGATTTTCTCAGAGAGTCTTGAC-AATATTGAATGAGCAAGGAGTAGATT----ATGAGTCGGTTAATGTTTTTGATGAAGAGTACAATCCCGGATTAAGGGAGACAATGAAGGTATATAGTGGTTGGCCTACATTCCCTCAAGTGTTTGTTCGAGGAGAGTTGATAGGGGGTTCTGATATCTTATCTGAGATGGCAGAAAAAGGGGAACTCC----AGGACCTTTTTAAGATTAAGAA------AT-GTTTTTATGAAAAGGATT---GGAAATGAAGCATGT-AAACAAGACAGGGAT-TTTGCAATGAC--T-------GTGTTGAA-GTTGTTTAGTGATCAGT--TATTTCTCAAGCTGAAACAATCTTTTCCCT-CAGTTT--GCCAGAGTCTA--GTACCAGCTACTGGGTGTAATAATTTAATTA
>SS22
-------------------------------------------AA---TT----TTTATATTATAT--------AAAAGTAA-GA-TTTTGGATCCTGGGATT-TATTTGTAAA-GTAAAACAAGCATATTCGCCACCTC--ATTTTACACCAGTTACTTTACAGATTGCTCTTGTCAATGCACCTGATCGTGCTG--CTTTGACTGACGCAT--GGAAGCTTTGGATGGAGGAGCACATAGCTG--TTAATGGAAAGGTTCCTCCTGGAAATGAATCTGGGAACAGCACATGGGTAAAGAAGCAGAGACGAGCCAAGCCTGATCTTCGACTTACACCGGGTCGACATATGCAGCTGACGGTGCCTTTGGAGCAATTGATTGACAAATTAGTAAAGGAGAATGAGGTGGTAGTCTTTATTAAA--GGTTCAAGAACTGCTCCACAATGTGGATTTTCTCAGAGAGTGTTGAC-AATATTGAATGAGCAAGGAGTAGATT----ATGAGTCGGTTAATGTTTTTGATGAAGAGTACAATCCCGGATTAAGGGAGACAATGAAGGTATATAGCGGTTGGCCTACATTCCCTCAAGTGTTTGTTCGAGGAGAGTTGATAGGGGGTTCTGATATCTTATCTGAGATGGCAGAAAAAGGGGAACTCC----AGGACCTTTTTAAGATTAAGAA------AT-GTTTCTATGAAAAGGATT---GGAAATGAAGCATGT-AAACAAGATAGGGA---TTGCAATGAC--T-------GTGTTGAA-GTTGTTTAGTGATCAAT--TATTTCTCAAGCTGAAACAATCTTTCCCCT-CAGTTT--ACCAGAGTCTA--GTACCAGCTACTGGATGTAATAATTTAATT-
>SV36
--------------------------AAT-GTAAAAAGCTGAAAGCCTTA----ATCACATTCTAT--------AAAAAGGG-CTTTTTTGGATCCTGGTATT-TGTTAGTAAA-GTCAAATCAGCATATTGGTTACCTC--ATTCTCCACCAGTTACTTTACAGATTTCTCTTGTTGATGCACCCGATCGTGCTG--CACTGACTGATGCAT--GGAAGCTTTGGATGGAGGAGCACATAGCCA--CCACTGGCAAAGTTCCTCCAGGAAATGAATCTGGGAACACCACATGGGTAAAAAAGCAGAGACAAGCCAAGCCTGATCTTCGACTTACGCCAGGTCGGCATATGCAACTAACAGTGCCCTTGGAGCAATTGATTGACAAATTAGTAAAGGAAAATGATGTGGTAGTCTTTATTAAA--GGTTCAAGAACAGCTCCACAATGTGGATTTTCTCACAGAGTTTTGAC-AATATTGAATGAGCAGGGAGTAGATT----ATGAATCAGTTAATGTTTTCGATGAAGAGTTCAACCCTGGGTTGAGGGAGACCCTGAAGGTATATAGTGGTTGGCCCACATTTCCTCAAGTCTTTGTCCGTGGAGAGTTGATAGGGGGTGCTGATATTTTATCTGAGATGGCAGAGAAAGGGGAGCTTC----AGGAACTTCTTCAGATTAAGAA------ATAGATTTTATAAAAAATAAAT--GGAAAAGAAGGGTGT-AAGTAAGAGAGGGA---TTGTGATGAC--TTATGTGATCTTTGAA----------TGGTCAG----------------------ATCTATTCCCT-CAGTTC--ACTAGTGTCTG--GTGCCAGCTAATGGGTGCAAAGTTTTAA---
>TA17
C----------------------CAAAAT-GTGAAAATTTAAGAT---AT----TTCAGATTATATT----ATAAAAAGTAG-GATTTTAGGATCCTGGGATT-TGTTTGTTAA-GTAAAACTAGCAAATTCGCCAACTC--ATTTTGCACCAGTTACTTTACAGATTGCTCTGGTCAATGCACCTGATCGTGCTG--CTTTGACTGATGCAT--GGAAGCTTTGGATGGAGGAGCACATAGCTG--TCAATGGAAATGTTCCTCCTGGAAATGAATCTGGGAACAACACATGGGTAAAGAAGCAAAGACGAGCCAAGCCGGATCTCCGACTGACGCCCGGCCCACATATGCAGCTGACAGTTCCTTTGGAACAATTGATCGACAAATTAGTAAAGGAGAACGAGGTGGTAGTCTTTATTAAG--GGTTCAAGAACTGCTCCACAATGTGGTTTTTCTCACAAAGTCTTGAC-AATATTGAATGAGCAAGGAGTGGATT----ATGAGTCGGTTAATGTTTTCGATGAAGAGTACAATCCTGGATTAAGAGAGACCATGAAAGTATATAGTGGTTGGCCTACATTCCCTCAAGTGTTTGTTCGGGGAGAATTGATAGGTGGTGCTGACATCTTATCTGAAATTGCAGAAAAAGGGGAACTCC----AGGACCTTTTTAGGATTAAGAA------AT-GTTTATATTTAAAGTATT---GGAAAAGAAGCATGC-AAATTAGAGAGGGA---TTCCAATGAC--T-------ATGTTGAA-GTTGTTAAGTGATCAGT--TATTTTTCAAGCTCTGACAATCTTTTCCCT-CAGTTT--GCCAATGTCTG--CTACCAGCAAAAGAGCGTAGTAATTTAATTA
>TB39
--------------------------------------TTCAAAA---TT----TTCAGATTATAT----------AAGTG--AATCTTTTGGACCTGGGATA-TGTTTCTCAA-GTAAAATCTGCATATTTGTTCCCTC--ATTTTACCCCAGTTACTTTACAGATTGCTCTTGTGGATGCACCTGATCGTGCTG--CTTTGACTGATGCAT--GGAAGCTTTGGATGGAGGAGCACATAGCCA--TTAATGGCAAGGTTCCTCTTGGAAATGAATCTGGGAACACCACATGGGTAAAGAAGCAGAGACGAGCCAAGCCTGATCTTCGACTTACGCCCGGTCAGCATGTGCAGCTGACTGTGCCTTTGGATCAATTGATTGACAAATTAGTAAAGGAGAATGAGGTGGTAGTCTTTATTAAA--GGTTCAAGAACTGCTCCGCAATGTGGATTTTCTCACAGAGTCTTGAC-AATATTGAATGAACAAGGAGTAGATT----ATGAGTCAGTTAATGTTTTTGATGAAGAGTACAATCCTGGATTAAGGGAGACCATGAAGGTATATAGTGGTTGGCCCACATTCCCTCAAGTGTTTGTCCGAGGAGAGTTGATAGGGGGTGCTGATATCTTATCGGAGATGGCAGAAAAAGGGGAGCTCC----AAGACCTCCTTAAGATTAAGAA------AT--TTGTCATGAAAAGGAAT---GGAAAAGAAGCATGT-----AATAGAGGGC---TTGCGATGAT--TTTTGCGACTGTTGAA-GTTG-TTAGTGATCAGT--TTTTTCTCAAGTTGCAACAACCTATTCCCT-CAGTTC--ACTAGCGGCTG--GTTCCAGCTAATAGGTGTAGTAGTTTAA---
>TC31
A----------------------TTAGAA-TTCAAAAGCAATTTTTTTCG----ATGGAATCCTAT------GTAAAAGTGGAACTTTTTTGATGTGAGAATA-TATCTA-------AATTTAAGCATGTTTG---CCTC--ATCCAAAACCTGTCGCTTTACAGATTGCTCTTGTCGATGCACCTGATCGCACTG--CTTTGACTGATGCAT--GGAAGGTTTGGATGGAGGAGCTCATAAATG--CTACGGGTAAGGTTCCTCCTGGAAATGAATCTGGTAACACCACATGGGTTAAGA---AGAGACAGGCCAAGCCTGATCTTCGACTTACACCTGGTCGGCATGTGCAACTGACAGTGACTTTGGAACAATTGATTGACAAATTGGTAAAGGAGAATGAGATAGTTGCCTTTATTAAA--GGTTCAAGAATGGCTCCACAATGTGGGTTTTCTCACAAAGTATTGAC-AATCTTGAATGAACAAGGGGTAGATT----ATGAATCAGTGAATGTGCTAGATGAAGATTACAACCCTGGCTTGAGGGAAACATTGAAAGTTTACAGTGGTTGGCCTACATTCCCTCAAGTGTTTGTGAAGGGAGAGTTGGTAGGGGGTGCTGATATTTTAACGGAGATGTCAGAGAAAGGGGAGCTCC----AAGAACTCCTTAAGAGTAAGAA------AT-ATGCTTTTATAGAAGGGATGTAGAAGAGAGGCATAG--AAGTAGAGAAGGA---TTGTTATGCC--TTACCTATATTTGT------------TAGTGATTATTTTTCCCCAAGGTGCTAGAATTGTCTCCCT-TCCTTC--ATTAGTTTGTG-ACTATCGGTGAATGGGTGTAATATTTTATTTA
>TN1
--------------------------------------TTCAAAA---AT----TTCACATTGT--------------------GTTTTTTGGATCTTGGATT-TGTTTGTAAA-GTAAAATCAGCATATTCGTTACCTC--ATTTTACACCAGTTACTTTACAGATTGCTCTTGTTGATGCACCTGATCGTGCCG--CTTTGACTGATGCAT--GGAAGCTTTGGATGGAGGAGCACATAGCTG--TTAATGGCAAGGTTCCTCCTGGAAATGAATCTGGGAACTCCACGTGGGCAAAGAAGCAGAGACGAACCAAGCCTGACCTTCGACTTACGCCTGGTCAGCATATGCAGCTGACAGTGCCTTTGGAGCAATTGATTGACCAATTAGTAAAGGAGAATGAGGTGGTAGTCTTTATTAAA--GGTTCAAGAACTTCTCCGCAATGTGGATTTTCTCACAGGGTCTTGAC-AATATTGAATGAGCAAGGGGTGGATT----ATGAGTCGGTTAATGTTTTTGATGAAGAGTATAATCCTGGGTTAAGGGAGACCATGAAGGTATATAGTGGTTGGCCCACATTCCCTCAAGTGTTTGTACGAGGAGAGTTGATAGGGGGCGCTGATATCTTATCTGAGATGGCAGAAAAAGGGGAGCTCC----AGGACCTCCTTAAGGTTAAGAA------AT-GTT-TCATGAGAAGGAAT---GGATTAGAAGCATAT-AAAGAAGAGAGGGA---TTGTGATGAC--TTGTGGGAGTCTTGAA-GTTTTTTAATGATCAGT--TTTTTTTTCAAGGTGAAA-----------------------------------------------------------------
>TO14
--------------------------------------TTAAAAA---AT----TTCAGATTATAT--------AAAAGTAG-GATTTTTGGATCCTGGGATC-TATTTGTAAA-GTAAAACTAGCATATTCGCCACCTC--ATTTTGCACCAGTTACTTTACAGATTGCTCTGATCAATGCACCTGATCGTGCTG--CTTTGACTGACGCAT--GGAAGCTTTGGATGGAGGAGCACATAGCTG--TTAATGGCAAGGTTCCTCCTGGAAATGAATCTGGGAACAACACATGGGTAAAGAAGCACAGACGAGCCAAGCCTGATCTTCGACTTACACCCGGCCGACATATGCAGCTGACAGTTCCTTTGGAGCAATTGATTGACAAGTTAGTAAAGGAGAACGAGGTGGTAGTCTTTATTAAA--GGTTCAAGAACTGCTCCACAATGTGGTTTTTCTCACAAAGTCTTGAC-AATATTGAATGAGCAAGGAGTAGAAT----ATGAGTCGGTTAATGTTTTTGATGAAGAGTACAATCCTGGATTAAGGGAGACCATGAAAGTATATAGCGGCTGGCCTACATTCCCGCAAGTGTTTGTTCGGGGAGAATTGATAGGGGGAGCTGATATCTTATCTGAGATGGCAGAAAAAGGGGAACTAC----AGGACCTTTTTAGGATTAAGAA------AT-GTTTTTATATAAAGTATT---GGAAAAGAAGCATGC-AAACAAGAGAGGGA---TTGTAATGAC--T-------ATGTTGAA-GTTGTTTAGTGATCAGT--TATTTTTCAAGCCGTGACAATCTTTTCCCT-CAGTTT--ACCAGTGTCTG--CTACCAGCTACAGGGTGTAATAATTTAATTA
>TPL03
---------------------------------------TGAAAATCTTT----ATCAGATTCTAT--------AAAATGGGTATTTTTTGAATCCTGGTATT-TATTTGTGAT-GTAAAATGAGTATATTCATTACTTTA----TTATACCACTCACTCTACAGATTGCACTTGTTGATGTACCTGATCGTGCTG--CTTTGACTAATGCGT--GGAAGCTTTGGATGGAGGAGCACATAGCCG--TTACTGGCAAGGTTCCTCCAGGAAATGAATCTGGAAACACCACATGGGTGAAGAAGCAGAAACAAGCAAAGCCTGATCTTCGACTAACACCTGGTCGACATGTGCAGTTGACAGTGCCTTTAGAGCAATTGATTGACAAATTAGTAAAGGAGAATGAGGTGGTAGTTTTTATAAAA--GGTTCCAGAACAGCTCCTCAGTGTGGGTTTTCTCACAAAGTCTTGAC-AATATTAAATGAGCAAGGAGTAGACT----ATGAATCGATTAACGTGTTTGATGAAGAGCACAATCCTGGATTAAGGGAAACCCTGAAGATATATAGTGGTTGGCCCACATTCCCTCAAGTTTTTGTACGTGGAGAATTGATAGGGGGTGCTGATATCATATCTGAGATGTCAGAGAAAGGGGAGCTCC----AAGAACTCCTTAAGACTAGGAA------AT-TGTTATTTACAA----------AAAATGAAGTATGT---AAAAAAGAGGGA---ACCTGATGAC--TCATGCAAGTG---AA-TTTTCA-----ATCAG---TTCACCTTAAGGTGCAGGAACAAACCCCTT--TGTTC--ACTACTGTCTC--ATACAAGCTAATGGGGTTAATGTTTAAT---
>WN5
----------------------------------------------------------------------------------------------------------TTTGTAAA-CAGAAATAAGCATTTTCGTTACCTC--ATTTTACACCAGTTATTGTACAGATTGGTCTCGTTGATGCACCTGATCGTGCTG--CTTTAACTGATGCTT--GGAAACTTTGGATGGAGGAGCACATAGCCA--CAACTGGCAAGGTTCCCCCTGGAAATGAATCTGGCAACACCACATGGGTAAAGAAGCAGAGACAAGCAAAACCTGATCTTCGACTTACGCCTGGTCGGCATGTGCAGCTGACGGTGCCTTTGGAGCAATTGATTGACAAACTTGTAAAGGAGAATGAGGTGGTACTCTTCATTAAA--GGTTCAAGAACAGCTCCACAATGTGGATTTTCTCACAAGGTCTTAAC-GATATTCAATGAGCAAGGAATTGATT----ATGAATCAGTTAATGTTTTTGATGAAGAATACAATCCTGGATTAAGGGAGACCCTTAAGGTATACAGTGGTTGGCCAACATTCCCTCAAGTGTTTGTCCGTGGAGAGTTGATAGGGGGTGCTGATATCTTATCTGAAATGGCAGAGAAGGGGGAGCTCC----AGGAGCTTCTTAAGACTAAGAAAT----AT-GTTTTTATGAAAAAGAAT---GGAAAAGAGGCATGC-GAATAAGAGATGGA---TTATGGTGAC--TTATGCAAGATTTGAATGTTA---------------TTTATCTCAAGGCACAAAAACTGATTCCCT-TAATTG--ACTACTGTCTG--GTATCAGCTAATGGGTATATTGGTTTAA---
>WS10
---------------------------------------------------------------------------AAAATGG-GGTTGTTGGATCCTGGAATT-TATTTGTAAA-GTCAGTCTATCATATTCGCCACCTCATATTTTGCACCAGTTACTGTACAGATTGCTCTCGTCAATGCACCTGATCGTGCTG--CATTGACCAACGCAT--GGAAGCTTTGGATGGAGGAACATATAGCTG--TTAATGGAAAGGTTCCCCCTGGAAATGCATCTGGGAACAACACATGGGTAAAGAAGCAGACACGAGCCAAGCCTGATCTTCGACTTACTCCTGGCCGACATATGCAGCTGACAGTTCCTTTGGAGCAATTGATTGACAAATTAGTAAAGGAGAATGAGGTGGTAGTCTTTATTAAA--GGTTCAAGAACTGCTCCACAATGTGGTTTTTCTCACAAAGTCTTGAC-AATATTGAATGAGCAACGAGTAGATT----ATGAGTCAGTTAATGTTTTTGATGAAGATTACAACCCTGGATTACGGGAGACCATGAAAGTATACAGCAGTTGGCCTACATTCCCTCAAGTGTTTGTTCGGGGAGAATTGATAGGGGGCGCTGATATCTTATCTGAGATGGAAGCAAAAGGGGAACTCA----AGGACCTTTTTAGGATTAAGAA------AT--TTTTTATGTAAAATATT---GGAAAAGAAACATGC-AAACAAGAGAGAGA---TTGCAATGAC--T-------ATATT---------------ATCAGT--TATTTTTCAAGCTGAAAAAATCTTTTCCCT-CAGTTT--GCCAGTGTCTC--CTACCAGCTATGGGTTGTGATAATTTAA---
>WW11
------------------------------------------AAA---AT----TTCAGATTC--T--------AAAAATGG-GGTTGTTGGATCCTGGAATT-TATTTGTAAA-GTCAGTCTATCATATTCGCCACCTCATATTTTGCACCAGTTACTGTACAGATTGCTCTCGTCAATGCACCTGATCGTGCTG--CATTGACCAACGCAT--GGAAGCTTTGGATGGAGGAACATATAGCTG--TTAATGGAAAGGTTCCCCCTGGAAATGCATCTGGGAACAACACATGGGTAAAGAAGCAGACACGAGCCAAGCCTGATCTTCGACTTACTCCTGGCCGACATATGCAGCTGACAGTTCCTTTGGAGCAATTGATTGACAAATTAGTAAAGGAGAATGAGGTGGTAGTCTTTATTAAA--GGTTCAAGAACTGCTCCACAATGTGGTTTTTCTCACAAAGTCTTGAC-AATATTGAATGAGCAAGGAGTAGATT----ATGAGTCAGTTAATGTTTTTGATGAAGATTACAACCCTGGATTACGGGAGACCATGAAAGTATACAGCGGTTGGCCTACATTCCCTCAAGTGTTTGTTCGGGGAGAATTGATAGGGGGCGCTGATATCTTATCTGAGATGGAAGCAAAAGGGGAACTCA----AGGACCTTTTTAGGATTAAGAA------AT--TTTTTATGTAAAATATT---GGAAAAGAAACATGC-AAACAAGAGAGAGA---TTGCAATGAC--T-------A--------------------------------------------------------------------------------------------------------------
