# Supplementary material for: Development of a Target Enrichment Probe Set for Conifer (REMcon)
Source: Biology (Basel). 2024 May 22;13(6):361. doi: 10.3390/biology13060361 (PMC11200496; doi:10.3390/biology13060361)
Supplement: Supplementary file 1 [file biology-13-00361-s001.zip › biology-2960267-supplementary/Sup data/MO_orthlogs_alignments/Thupl29381542s0002_1.1to1ortho.selected_stripped.aln.fasta]

>AH26
-ACTCTTCTTTCCTTTTGCAAT--------ATAT------TGGGCTAAACTGATAGAAT--TAATCAAGTAGAATAATAGACAGATTCATAGATTGGCTATATACCGAATAACAGGCAAGGAATTCTCCTTGTATAGCACAAGAAAAAATCAAAACGACAA---TCTACTGTACTTACATCAAATGCATTGTAAGTTGCTTCAAGTGATTCCCCAGGAATCAACACAACAGGAATACTCCATCTTCCAACAATTTTTTTAACACAATTTACAACTTGCTGGTTGGGTGCGACTGGCACAATGGCACTTATGTCATAAAAAGTGTCTTTTAATAGCTCCAGAGTGCAGCCAAATATAGGCAGTATGCGATTGACCTCTTGCAGTCTACTCCCTGGAAGCATGGCAATAATATTTGTGCCTACATCACACACAATGCCATAAGATGGGTCTGCCCTGTCAGTCATAACCAAAGAACTTCTTAAAACATTGCA--TGCAAGAATTTTAGAG-GCAAGCTG-TGTGCATGAAACTTTAAAATA--ATG-CTGAAATCCATTTCAATTCTGAGGATGCCTTAATAT------------
>AP25
-ACTCTTCTTTCCTTTTGCAAT--------ATAT------TGGGCTAAACTGATAGAAT--TAATCAAGTAGAATAATAGACAGATTCATAGATTGGCTATATACCAAATAACAGGCAAGGAATTCTCCTTGTATAGCACAAGAAAAAATCAAAACGACAA---TCTACTGTACTTACATCAAATGCATTGTAAGTTGCTTCAAGTGATTCCCCAGGAATCAACACAACAGGAATACTCCATCTTCCAACAATTTTTTTAACACAATTTACAACTTGCTGGTTGGGTGCAACTGGCACAATGGCACTTATGTCATAAAAAGTGTCTTTTAATAGCTCCAGAGTGCAGCCAAAAATAGGCAGTATGCGATTGACCTCTTGCAGTCTACTCCCTGGAAGCATGGCAATAATATTTGTGCCTACATCACACACAATGCCATAAGATGGGTCTGCCCTGTCAGTCATAACCAAAGAACTTCTTAAAACATTGCA--TGCAAGAGTTTTAGAG-GCAAGCTG-TGTGCATGAAACTTTAAAATA--ATG-CTGAAATCCATTTCAATTCTGAGGATGCCTTAATAT------------
>CB35
--------------------------------------------------------------------------------------------------------------------------------------------AAGAAAAAATCAAAATGGCAA---TCTAGTGTACTTACATCAAATGCATTGTAAGTCGCTTCAAGCGATTCCCCAGGTATCAACACAACAGGAATTCTCCATCTTCCAACATTTTTTCTGACACAACTTGCAACTTGCTGGTTGGGTGCAACGGGAATAACTGCATTTAAGTCATAAAAAGTGTCTTTTAATAGCTCTAGTGTGCAGCCAAAAATAGGAAGTATGCGATCAACCTCTTGCAGTCTGCTCCCAGGAAGCATGGTGATAATATTTGTGCCTGCATCACACACATTGCCATAAGATGGGTCTTCCCTGTGAGTCATAACCAAAGAA---GTTAAAACATTGTA--TGCAAGAGTTTTAAAG-ACAAGCTGATGTGCATGCAATTTTAAAATA--ATG-CTGAAATCCATTTCAATTCTGAGGATGCCTTAATATATGAAATGCTCA
>CDE34
-------------TTTTGCAATAGCATATGATTTCTTTTGTGGGTTAAATCGATAAAAT--TAACCAAATAGAATGATACACAGATTCATAGATTGGTGAAATACATAACAATAGGCAAATTTTTCTCCTTGTATAACACAAGAAAAAATCAAAATGGCAA---TCTAGTGTACTTACATCAAATGCATTGTAAGTTGCTTCAAGCGATTCCCCAGGTATCAACACAACAGGAATTCTCCATCTTCCAACATTTTTTCTGACACAACTTGCAACTTGCTGGTTGGGTGCAATGGGAATAACTGCATTTAAGTCATAAAAAGTGTCTTTTAATAGCTCTAGTGTGCAGCCAAAAATAGGAAGTATGCGATCAACCTCTTGCAGTCTGCTCCCAGGAAGCATGGTGATAATATTTGTGCCTGCATCACACACATTGCCATAAGATGGGTCTTCCCTGTGAGTCATAACCAAAGAA---GTTAAAACATTGTA--TGCAAGAGTTTTAAAG-ACAAGATGATGTGCATGCAATTTTAAAATA--ATG-CTGAAATCCATTTCAATTCCGAGGATGCCTTA----------------
>GG1
------------------------------------------------ATTAACACCAT-------AAACAGATTCACACCTGTACCAAAAGACCTACTCAGATTCTTGCAGGCATCAAAGAAATCTTATTCTATATTGTGACAAGCACTGAAAATGGAAA---TTCAGTGTACATACATTGAAAGCATTGTAGCTTGCTTCTACCGACCCTCCAGAGATCAACACAACAGGATTAGTCCATCTTTCTACAATTTTTTCTATACATTTTGAAACTTGTTGATTAGGCGCCACTGGAATGACAGCAGTTAAGTCATAAAATGTGTCCTTCAGTAGTTCCAGAGTGCAACCAAAAATAGGCAGCATGCGATTGACCTCTTGCATTCTGCTCCCAGGAAGCAAGGTGATTATGGTTGAATCTGTAACACACA---TCACCAAAAATGGGTCTGATTAGTAACAGAAACTAAAGCGCTAAACAATTAAATTGTA--GGTGAGGTTTCTAAAACATGAGCAA-ACAGCCTGCAAGTGTGGTAAA--ATGAGCTGAATCTATTTTGCCTCAGAGGATGCCCTCATCTGTTAAATTCCCC
>KE1
----------------------------------------TGGGCTAAATTGATAGAAT--TACTCGAATAGAATAATAGACA-ATTCATGGATTGGCTATATACCTAATAACAGGCAAGGAATTCTCCTTGTATAGCACAAGAAAAAATCAAAATGGCAA---TCTACTGTACTTACATCAAATGCATTGTAAGTTGCTTCAAGCGATTCACCAGGTATCAACACAACAGGATTACTCCATTTTCCAACAATTTTTCTAACACAATTTGCGACTTGCCGGTTGGGTGCGACTGGAATAACAGCACTTAATTCATAAAAAGTGTCTCTTAATAGCTCCAGAGTGCAGCCAAAGATAGGCAGCATGCGATCAACCTCTTGCAGTCTGCTCCCAGGAAGCATGGTGATAATATTTGTGCCTACATCACATACAATGCCATAAGACGGGTCTGCCCTGTGAGTCATAACCAAAGAACTTCTTAATCTATTGCA--TGCAAGAGTTTTATAG-------------------------------------------------------------------------------------
>PB33
------------ATTTTGCAATAGGATACGATTTCATTTGTGGGATAAATTTATCGAAT--TAACCAACTAGATTAATGGACAGATTCATAGATTGGCTATATATCT-GTAGCAGGCAAACAATTCTCCTTGTCTAATACAAGAAACAATCAAAATGGCAATATTCTAGTGTACTTACATCAAATGCACTGTAAGTTGCTTCAAGAGATTCCCCAGGTATCAACACAACAGGATTACTCCATCTTCCAACGATGTTTCTGACACAATTCACAACCTTCTGGTTGGGTGCAACTGGAATAACTGCACTTAAGTCATGAAAAGTATCTTTTAGTAGCTCCAGAGTGCAGCTAAAAATAGGCAGCATGTGATCAACCTCTTGCAGTCTGCTCCCAGGAAGCAAGGTGATAATAGGTGTGCCTGTATCACACACATTCTCATAAGATGTGCCAGCCCTGTAAGTCGTAACCAAAGAACATCTTAAAACATAGTATCTGCAAAAAATTTAAAG-GCATGCTG-TGTGCCTGCAACTTTACAATA--ATG-CTAAAATCTATTTCAATTCTGAGGCTGCCTTAATAT------------
>PG28
----------------------------------------TGGGCTAAATTGATAG-AT--TAACCAAATAGAATAATAGAAAGATTCATAGTTTGGCTATATACCT-ATAACAGGCAAAGAATTCTCCTTGTATAACACAAGAAACAATCAAAATGGCAA---TCTAGTGTACTTACATCAAATGCATTGTAAGTTGCTTCAAGAGATTCCCCGGGTATCAACACAACAGGATTACTCCATCTTCCCACAATTTTTCTGACACAATTTGCAACTTGCTGGTTGGGTGCAACTGGAATAACTGCACTTAAGTCATAAAAAGTGTCTTTTAATAGCTCCAGAGTGCAGCCAAAAATAGGCAGTATGCGACCGACCTCTTGCAGTCTGCTCCCAGGAAGCAAGGTGATAATATTTGTGCCTGTATCACACACATTGCCATAAGAT-GGTCTTCCCTGTGAGTCATAACCAAAAAACGTCTTAAAACATTGTT--TGCAAGATTTTTAAAG-ACAAGCTG-TGTGCATGCAACTTTACAATA--ATG-CTGAAATCCATTTCAATTCTGAGGATGCGTTAATAT------------
>PM29
AACTCTTCTTTCCTTTTGCAATAGCATATGACTTCTT------GCTAAATTGATAGAATAATAACCAAATAGAATAATAGACAGATTCATAGACTGGCCAGGTACCT-ATAACAGGCAAAGA----TTTGTGTATAACACAAGCAACAATCAAAATGGAAA---TCTAGTGTACTTACATCAAATGCATTATAAGTTGCTTCAAGTGATTCCCCAGGTATTAACACAACACGATTACTCCATCTTCCAACAATTTTTCTGACACAATTCGAAACATGCTGGTTGGGTGCGACTGGAATAACTGCACTTAAGTCATAAAAAGTGTCTTTTAATAGCTCCAGAGTGCAGCCAAAAATAGGCAGCATGCAATCAACCTCTTGCACTCTGCTCCCAGGAAGCAAGGTTACAATATTTG-----------------------------------------------------------------------------------------------------------------------------------------------------------------------------------
>PS27
AACTATTCTATCCCTTTGCAATAACATATGATTTCTTTTGTGGGCTAAATTGATAG-AT--TAACCAAATAGAATAATAGAAAGATTCATAGTTTGGCTATATACCT-ATAACAGGCAAAGAATTCTCCTTGTATAACACAACAAACAATCAAAATGGCAA---TCTAGTGTACTTACATCAAATGCATTGTAAGTTGCTTCAAGAGATTCCCCAGGTATCAACACAACAGGATTACTCCATCTTCCCACAATTTTTCTGACACAATTTGCAACTTCCTGGTTGGGTGCAACTGGAATAACTGCACTTAAGTCATAAAAAGTGTCTTTTAATAGCTCCAGAGTGCAGCCAAAAATAGGCAGTATGCGACCGACCTCTTGCAGTCTGCTCCCAGGAAGCAAGGTGATAATATTTGTGCCTGTATCACACACATTGCCATAAGAT-GGTCTTCCCTGTGAGTCATAACCAAAAAACGTCTTAAAACATTGTT--TGCAAGATTTTTAAAG-ACAAGCTG-TGTGCATGCAACTTTACAATAATATG-CTGAAATCCATTTCAATTCTGAGGATGCGTTAATAT------------
>TC31
--CTCTTCTTTCCATTTGCAAT--------ACATTTTCTGTGGGCTAAATTGATACAAT--TAACCAAATAGAATAATAAACAGGTTCATAGATTGGCTATATTCCTCAAAACAGGCAAGGAATTTTCCTTGTATAGCA-AAAGAAAAATCAAAATGGGGA---TCTACTGTACTTACATCAAATGCATTGTAAGTTGTTTCAAGCGATTCCCCAGGTATCAACACAACAGGATTACTCCATCTTCCAACAATTTTTCTAACACAATTTGCAACTTGCTGGTTGGGGGCGACTGGAATAACAACACTTGCTTCATAAAAAGTGTCTTTTAATAGCTCCAGGGTGCAGCCAAAAATAGGCAGTATGCGATCCACCTCTTGCAGTCTGCTCCCAGGAAGCATGGTGATAATATTCATGCCTGCATCACACACATTCCCATAAGATGGGTCTGCCCTGTTAGTCATAACCAAAGAAAATCTTAAAACAATGCA--TGCAAGAGTTTTAAAG-GCAAGCTG-TGTGCATGCAACTTTACAATA--ATA-CTGAAATCCATTTCAATTCTGAGGATACCTTAATATA-----------
