# Supplementary material for: Development of a Target Enrichment Probe Set for Conifer (REMcon)
Source: Biology (Basel). 2024 May 22;13(6):361. doi: 10.3390/biology13060361 (PMC11200496; doi:10.3390/biology13060361)
Supplement: Supplementary file 1 [file biology-13-00361-s001.zip › biology-2960267-supplementary/Sup data/MO_orthlogs_alignments/Thupl29381542s0002_2.ortho.selected_stripped.aln.fasta]

>AA3
TCA---TATAATACGATATCTAATTTCAAAATATGGAGTCACTCATAG--AAACAGCC---AATTAGCATGATAGGTAGA----TTTTAATATCGAC--CATATAAATAAAAGAATTATAGAAAGCT--AACTCTGTTATAAGATAGGCATTGAACAAGGCAAATCAAA--GTGTATATACATCAAAAGCATTGTAAGTCGCTTCTAAAGACTCCCCGGATATTAACACAACAGGAATACTCCAGCTTTCAACAATTTTTCTCACAGATTTTGCAACTTGTTTATTAGGAGCAACTGGAATGGCTGCAGTCAGTCCATTAAAAGTGCCTTTTAATTGCTCCATAGCACAACCAAAAATAGGCAGCATGCGGTCAACCTCTTGCGTACGGCTCCCAGGAAGCAAGCTGATTACAGGTATATCTGTATCACAAACATTGCC--ATAAGATGGA-CTGCCCCATAAGCAGT--CTTCTG--AACTTAATAAAATATCATATGGCATTTT-AC-AACATAAACAGCAAGCAGAAAATGAAATGGAAAAGCC-----AAAA----TCTTCCACTATCAGGATGCCTTAGTTTTG-AAAATCTCTCACTAG--
>AA60
-----------------------------------------------------------------------------------------------------------------------------------------------------------------------------ATGCTTGCATCAAAAGCATTGTATATTGATTCCAAGGACTCTCCAGATACTAATACAATAGGTACAGTCCATATTTCAATAATTCTTCTGACAGATTTTGCAACCTGTTGATTTGGAGCAACCTGAATAGCTGCAGTTAGCTCATTAAAATTGTCTGTCAATTCCTCCAAAGTATTGCCGAAAATAGGCAGCATACAATCAACTTCTTGCTTTCGGCTCCCAGGAAGCAAGCTGATGATATTTGCATCTGTATTGTAAACATTATC--AGAAGATAG-TCTT-CTCATTTGAACTGACTTTAG---ATTTAATG-TATTGCATATGGCTTTTT-AC-AGCAAAACAAGGAAGAATTGAGTATAATAAAATAATT-----CAAAATCCATTTCACTGATCAGGATGCCT--------------------------
>AAR4
-------ACTCTTTTTCTAGTCATTATAGAATTTGGAGTCACTCATAG--AAACAGCC---AATTAGCATGATAGGTAGA----TTTTAATATCGAC--CATATAAATAAAAGAATTATAGAAAGCT--AACTCTGTTATAAGATAGGCATTGAACAAGGCAAATCGAA--GTGTACATACATCAAAAGCATTGTAAGTCGCTTCTAAAGACTCCCCGGATATTAACACAACAGGAATACTCCAGCTTTCAACAATTTTTCTCACAGATTTTGCAACTTGTTTATTAGGAGCAACTGGAATGGCTGCAGTCAGTCCATTAAAAGTGCCTTTTAATTGCTCCATAGCACAACCAAAAATAGGCAGCATGCGGTCAACCTCTTGCGTACGGCTCCCAGGAAGCAAGCTGATTACAGGTATATCTGTATCACAAACATTGCC--ATAAGATGGA-CTGCCCCATAAGCAGT--CTTCTG--AACTTAATAAAATATCATATGGCATTTT-AC-AACATAAACAGCAAGCAGAAAATGAAATGGAAAAGCC-----AAAA----TCTTCCACTATCAGGATGCCTTAGTTTTG-AAAATCTCTCACTAG--
>AF1
TAATGGAAAAATCAAAATAGTAAACAACAACACAAGGAAAACTGATAG--GATCTGCC---AATGAGCATGACGGGCAAC----TT---GCATTGAT--CATATAAATATAGCTAATAGAAAACCCA--AATTCTGTTATAAAACAAT----AAATGAGGC-AATTAAT--GTGTGCATACATCAAAAGCATTGTAAGTCGCTTCCAAGGATTCACCAGGTACTAACACAACAGGAGTGCTCCATCTTTCAACAATTTTTCTGACAGATTGTGCAACTTCTCTATTGGGAGCAACTGGAACAACTGCAGTTAAATCACTGAAAGTGCTTCTCAATTGCTCCAGGGTGCAACCAAAAATAGGCAGCAGGCGATCAACTTCTTGAAGTCGGCTCCCAGGAAGCAAGCTAATTATAGTGGTATCTGTATCACAAGGATTACC--ATAAGATGGATCTGCCCCATAAGAAGTACCTTCAG--AATATACTG-AACTTTATATGGTATTTT-CC-AAGAAAAATAGAAAGCACT--CTGTAATATGAAAAGT----AAAAAATATGGTTCATCTAGTAGGATGTCTTAAT-----GAAAATACTCACTA---
>AG2
-----------------------------------GGAAAACTGATAG--GATCTGCC---AATGAGCATGACGGGCAAC----TT---GCATTGAT--CATATAAATATAGCTAATAGAAAACCCA--AATTCTGTTATAAAACAAT----AAATGAGGC-AATTAAT--GTGTGCATACATCAAAAGCATTGTAAGTCGCTTCCAAGGATTCACCAGGTACTAACACAACAGGAGTGCTCCATCTTTCAACAATTTTTCTGACAGATTGTGCAACTTCTCTATTGGGAGCAACTGGAACAACTGCAGTTAAATCACTGAAAGTGCTTCTCAATTGCTCCAGGGTGCAACCAAAAATAGGCAGCAGGCGATCAACTTCTTGAAGTCGGCTCCCAGGAAGCAAGCTAATTATAGTGGTATCTGTATCACAAGGATTACC--ATAAGATGGATCTGCCCCATAAGAAGTACCTTCAG--ACTATACTG-AACTGTATATGGTATTTT-CC-AAGAAAAATAGAAAGCACT--CTGTAATATGAAAAGT----AAAAAATATGGTTCATCTAGTAGGATGTCTTAAT-----GAAAATACTCACTA---
>AME1
-------------------------------------GTAACTGAAAG--AAAAAGCC---AATTA----GATAGGTAGA-----TTTACTATCGAC--CATATAACTAAAACAATTATAGAAAGGT--AACTCTTTTATAAGATAGGCATTGAACAAGGCAAATCAAA--GTGTACATACATCAAAAGCATTGTAAGTCGCTTCTAAGGACTCCCCAGATATTAACACAACAGGAATACTCCAGCTTTCAACAATTTTTCTCACAGATTTTGCAACTTGGTTATTAGGAGCAACTGGAATGGCTGCAGTCAGTCCATTAAAAGTGCCTTTTAATTGCTCCATAGCACAACCAAAAATAGGCAGCATGCGGTCAACCTCTTGCATACGGCTCCCAGGAAGCAAGCTGATTACAGGTATATCTGTATCACAAAGATTGCC--ATAAGATGGA-CTACCCCATAAGCAGT--CTTCTG--AACTTAATAAAATATCATATGGCATTTT-AC-AACATAAACAGCAAGCAGAAAACGAAATGGAAAAACC-----AA-------CTTCCACTATCAGGATGCCTTAGTTTTG-AAAAT------------
>APA47
------AAAAATCAAAATAGTTAACCAAAAATAATAGAAAACTAAAAG--GAGCTGCC---AATGAGACTTACAGGAAAC----TTTTAGCATTGAT--AATATA---------AATAAAAAACTCA--ACTTCTGTTATAAAACAAG----AGACAAGGC-AATAAAT--GTGTGCATACATCAAAAGCATTGTAAGTCGCTTCCAAGGAATCACCAGGTATTAACACAACAGGAGTGCTCCATCTTTCAACAATTTTTCTGACAGATTTTGCAACTTCTCTATTGGGAGCAACTGGAACAGCTGCAGTTAGATCACTGAAAGTGCTTCTCAATTGCTCCAGAGTGCAACCAAAAATAGGGAGCAGGCGATCAACTTCTTGAAGTCGGCTCCCAGGAAGCAAGCTAATTATAGTTGTATCTGTATTACAAGCATTACC--ATAAGATGGATCTGCCCCATAAGAAGTACCTTCAG--AATCTACTG-AACTGTAAATGGTATTTT-CCAAAAAAAAATAGAAAGCACTAACTGTAATATGATAAGT-AAAAAAAAATCTGGTTCACTTACTAGGATGTCTTAAT-----GAAAATACTTACAA---
>AS57
---------------------------------------------------------------TTAGGATGGTTGATATATT--TTTCAACACTGGCCACATATCTACATAAGTGTTGGAGAAAGCA--ACTTATGTTAGAAGATGAGCATTCAACAAGGC-AACCAAA--GTATACATACATCAAAAGCATTGTATGTTGATTCTAAGGACTCTCCAGATAGTAAGACAACAGGAACAGTCCATCTTTCAGTAATTTTTCTGACAGACTTTGCAACTTGTCGATTAGGAGCAACTGGAATAGCTGCAGTTAGGTCATTAAAATTGTCTTTCAATTCCTCCAGAGTGTGGCCAAAAATGGGTAGCATACGATCAACTTCTTGCATTCGGCTCCCAGGAAGCAAGCTGATTACAGTCGCATCTGTCTCACCAACATTATC--ATAAGATAGATCTT-CTCATGTGCATTAACTTTAA---AACTAATA-TATTGCATATGGCATTTT-AC-AGCATAACCAGCAAGCATTAAGTATAACAAGATAATT-----CAAAATCCATTTCACTGACCTGGATGCCTTAGTTT--------------------
>ASA51
------------------------------------------------------------------------------------------------------------ATAGCTAGTAGAAAACCCA--ACTTCTGTTATAAAACAAA----AAACAAGGC-AATTAAT--GTGTGCATACATCAAAAGCATTGTACGTCGCTTCCAAGGATTCACCAGGTATTAACACAACAGGAGTGCTCCATCTTTCAACAATTTTTCTGACAGATTTTGCAACTTCTCTATTGGGAGCAACTGGAACAGCTGCAGTTAGATCACTGAAAGTGCTTCTCAATTGCTCCAGAGTACAACCAAAAATAGAC-----------------------------------------------------------------------------------------------------------------------------------------------------------------------------------------------------------------------------------------------------
>CD18
-----------------------------------------------------------------------------------------------------------------------------------------------------------------------------------ACATCAAAAGCATTGTATATTGATTCTAAGGATTCTCCAGATAGTACCACAACAGCTATAGTCCACCTTTCAGTAATTTTTCTAACAGGCTTTGCAACTTGTCGATTTGGAGCAACTGGAATAGCAGAAGTTAGGTCATTAAAATTGTCTTTCAATTCCTCCAAAGCATGGCCAAATATAGGTAGCATACGATCAACTTCTTGCATCCGGCTCCCAGGAAGCAAGCTGATTATATTTGCATCTGTATCGCAAACATTATC--ATAAGATAGATCTT-TTCATGTAAATTGACTTCAT---ATTTAACA-TACTGCATATGCCCTTTT-AC-AGAAAAACCAGCAAGAATAAAGTATAATAAGATAATT-----CAAAATCCATTTCCTTGACCAGGATGCCTTAGTTT--------------------
>CF38
------AACTATTTTCCCAGTCATTTAGGATTTGGGCTAAATTTATAG--AAAGGGTC---ATTTAGCATGATAGTTGGA----TTTTAACGTTGACCACATACCTACACAATAATTGGAGGAA-CT--ACTTCTGTTATAAAACAAG-----AACAAGCC-AATCAAA--GTGTACATACCTCGAAAGCATTGTATGTCGCTTCTAAGGATTCTCCAGATAGTAACACAACAGGAATACTCCATCTTTCAATAATTTTTCTGACAGATTTTGCAACTAGTCGATTAGGAGCAACTGGGATAGCTGCAGTAAGGTCATTAAAAGTATCTTTTAATTCCTCCAAAGCGCAACCAAAAATAGGCAGCATGCGATCAACTTCTTGCATTCGACTCCCAGGAAGCAAGCTGATTACAGTTGTATCTGTATCACAACCATTACA--ATAAGATGGATCTTCCCCATGAGCAGTAAGCACAT--AA---------------------GTTTT-AC-AGCATACCCAGCAAGTATTAGGTATAATACAATAAGC-----CAAAATCCATTTCACCAACTAGGATGACTTAGTTTCT-GAAAACAGACACTAG--
>CH19
-------------------------------------TAAATTAATAT--TAATGGCC---ATTTAGGATGGTTTATAGA----TTTCAACACTGACCACATAACTACACAAGTGTTGGAGAAAGCA--ACTTCTTATATACTGCGAGCATTCAACAAGGA-AACCAGA--ATATACATACATCAAAAGCATTGTATATTGATTCTAAGGATTCTCCAGATAGTACAACAACAGGTACAGTCCACCTTTCAGTAATTTTTCTGACAGACTTTGCAACTTGTTGATTTGGAGCAGCTGGAATAGCTGCAGTTAGGTCATTAAAATTGTCTTTCAATTCCTCCAAAGCATGGCCAAATATAGGTAGCATACGATCAACTTCTTGCATCCGGCTCCCAGGAAGCAAGCTGATTATATTTGCATCTGTATCGCAAACATTATC--ATAAGATAGATCTT-TTCATGTAAATTGACTTCAT---ATTTAACA-TACTGCATATGCCCTTTT-AC-AGAAAAACCAGCAAGAATAAAGTATAATAAGATAATT-----CAAAATCCATTTCCTTGACCAGGATGCCTTAGTTT--------------------
>CHA37
------AACTATTTTCCCAGTCATTTAGGATTTGGGCTAAATTTATAG--AAAGGGTC---ATTTAGCATGATAGTTGGA----TTTTAACGTTGACCACATACCTACACAATAATTGGAGGAA-CT--ACTTCTGTTATAAAACAAG-----AACAAGCC-AATCAAA--GTGTACATACCTCGAAAGCATTGTATGTCGCTTCTAAGGATTCTCCAGATAGTAACACAACAGGAATACTCCATCTTTCAATAATTTTTCTGACAGATTTTGCAACTAGTCGATTAGGAGCAACTGGGATAGCTGCAGTAAGGTCATTAAAAGTATCTTTTAATTCCTCCAAAGCGCAACCAAAAATAGGCAGCATGCGATCAACTTCTTGCATTCGACTCCCAGGAAGCAAGCTGATTACAGTTGTATCTGTATCACAACCATTACA--ATAAGATGGATCTTCCCCATGAGCAGTAAGCACAT--AA---------------------GTTTT-AC-AGCATACCCAGCAAGTATTAGGTGTAATACAATAAGC-----CAAAATCCATTTCACCAACTAGGATGACTTAGTTTCT-GAAAACAGACACTAG--
>CJ24
-------AATATGATATTCA---------AAGTGAGCTAAATTCATAT--TAATAGCC---ATTTAGAATGGTTGATATA----TTTCAACACTGACCACATACCTACATAAGTTTTGGAGAAAGCA--ACTTCTATTCTCAGACAAGTATTCAACAAGGT-TATCAAA--GTATACATACATCAAAAGCATTGTATATTGATTCTAAGGACTCTCCAGATAGTAAGACAACAGGAACAGTCCATCTTTCAGTAAATTTTTTGACAGACTTTGCAACTTGTTCATTAGGAGCAACTGGAATAGCTGCAGTTAGGTCATTAAAATTGTGTTTCAATTCACCCAAAGCTTGGCCAAAAATGGGTAGCATATGATCAACTTCTTGTATTCGGCTCCCAGGAAGCAAGCTGATTATAGTTGCATCTGTATCACAAAGATTATC--ATAAGATAGATCTT-CTCATGTGAATTAACTTCAG---ATTTAATA-TATTGCATATGGCAGAT--AC-TCTAAAAATTAAAAACAATAATTGGAATATTATCAAC-----TTAA---CAAATTAAGAATTAAAATGATAGATTTTCATGAAAACATTTGGAAG--
>CK7
-------------ATTTTCACAGCCTGGTAGGTGAGCTAAATTCATAG--AAATAGCC---ATTTAGGATGGTTGATATA----TTTCAATACTGACCACATATCTACACAAGGATTGGAGAAAGCA--ACTTCTGTTATAAGACAAGCATTCAACAAGGC-AATCAAA--GTATACATACATCAAAAGCATTGTATGTTGATTCTAAGGACTCTCCAGATAGTAAGACAACAGGAACAGTCCACCTTTCAGTAATTTTTCTGACAGACTTTGCAACTTGTTGATTAGGAGCAACTGGAATAGCTGCAGTTAGGTCATTAAAATCATCTTTCAATTCCTCCAAAGTGTGGCCAAAAATCGGTAGCATGCGATCAACTTCTTGCATTCGGCTCCCAGGAAGCAAGCTGATTATAGTTGCATCTGTATCACAAACATTGTC--ATAAGATAGATCTT-CTCATGAGCATTAACTTCAG---AATTAATATTGTTGCACATGGCATTTT-AC-AGCATATCCAGCAAGCATTAACTGTAATACAATAAGT-----CAAAATCCATTCCACTGACCAGGATGCCTAAGTTT--------------------
>CL6
-------------ATTTTCACAGCCTGGTAGGTGAGCTAAAGTCATAG--AAACAGCC---ATTTAGGATGGTTGATATA----TTTCAATACTGACCACATATCTACACAAGGATTGGAGAAAGCA--ACTTCTGTTATAAGACAAGCATTCAACAAGGC-AATCAAA--GTATACATACATCAAAAGCATTGTATGTTGATTCTAAGGACTCTCCAGATAGCAAGACAACAGGAACAGTCCACCTTTCAGTAATTTTTCTGACAGACTTTGCAACTTGTTGATTAGGAGCAACTGGAATAGCTGCAGTTAGGTCATTAAAATCATCTTTCAATTCCTCCAAAGTGTGGCCAAAAATCGGTAGCATGCGATCAACTTCTTGCATTCGGCTCCCAGGAAGCAAGCTGATTATAGTTGCATCTGTATCACAAACATTGTC--ATAAGATAGATCTT-CTCATGAGCATTAACTTCAG---AATTAATATTGTTGCACATGGCATTTT-AC-AGCATATCCAGCAAGCATTAACTGTAATACAATAAGT-----CAAAATCCATTCCACTGACCAGGATGCCTAAGTTTAA-AACATTGCA--------
>CM9
--------------------------------------AAAGTCATAT--TAATAGCT---ACATAGAATAGTTGATAGA----TTTCAATACTGAGCACATG-ATACATGAGTGTTGGAGAAATTT--TTTT-TGTTATAGTACCAGCATTCAACAAGAA-AATCAAA--GTATACTTACATCAAAAGCATTGTATATTGATTCCGAGGACTCTCCAGATACTAATACAACAGGTACAGTCCATCTTTCAGTAATTCTTCTGACAGATTTTGCAACTTGTTGATTTGGAGCAACCTGAATAGCTGCAGTTAGCTCATTAAAATTGTCTGTCAATTCCTCCAAAGTATTGCCAAAAATAGGCAGCATACGATCAACTTCTTGCTTTCGGCTCCCAGGAAGCAAGCTGATGATATTTGCATCTGTATTGTAAACATTATC--AGAAGATAG-TCTT-CTCGTGTGAACTGACTTTAG---ATTTAATG-TATTGCATATGGCCTTTT-AC-AGCAAAACAAGGAAGAATTGAGTATAATAAGATAATT-----CAAAATCCATTTCACTAATCAGGATGCCTTAGTTTAT-GAAAAAAAAAAACAAT-
>CO8
-------------------------------------------------------------------------------A----TTTCAACA----------------AAGACTGTTGGAGAAAGAA--AAAT-TGTTATAGTGCGAACATTCAACAAGAA-AATCAAT--GTATACTAACATCAAAAGCATTGTATATTGATTCCAAGGACTCTCCAGATACTAATACAACAGGTACAGTCCATCTTTCAGTAATTCTTCTGACAGATTTTGCAACTTGTTGATTTGGAGCAACCTGAATAGCTGCAGTTAGCTCATTAAAATTGTCTGTCAATTCCTCCAAAGTATTGCCAAAAATAGGCAGCATACGATCAACTTCTTGCTTTCGGCTCCCAGGAAGCAAGCTGATGATATTTGCATCTGTATTGTAAACATTATC--AGAAGATAG-TCTT-CTTGTGTGAACTGACTTTAG---ATTTAATG-TATTGCATATGGCCTTTT-AC-AGAAAAACAAGGAAGAATCAAATATAATAAGATAATT-----CAAAATCCATTTCACTGATCAGGATACCTTAGTTT--------------------
>CP16
------TAATATGATATTCA---------AAGTGACCTAAATTCATAT--TAATGGCC---ATTTAGGAGGGTTGATAGA----TTTCAACACTGACCACATAACTACATAAG---TGGAGAAAGCA--ACTTCTGTTATAATACGAGCATTCAACAAGGA-AATCAGA--GTATACGTACATCAAAAGCATTGTATATTGATTCTAAGGATTCTCCAGATAGTAAGACAACAGGTACAGTCCATCTTTCAGTAATTTTTCTGACAGACTTTGCAACTTGTCGATTTGGAGCAACTGGAATAGCTGCAGTTAGGTCATTAAAATTGTCTTTCAATTCCTCCAAAGCATGGCCAAAAATAGGTAGCATACGATCAACTTCTTGCATCCGGCTTCCAGGAAGCAAGCTGATTATATTTGCATCTGTATCGCAAAAATTATC--ATAAGATAGATCTT-CTCGTGTGAATTGACTTCAG---ATTTAATA-TATTGCATATGCCCTTTT-AC-AGCAAAACCAGCAAGAATGAAGTATAATAAGATAATT-----AAAAATCCATTTCCCTGACCAGGATGCCTTAGTTT-----AAAATTAAAAACTAT
>CT15
------TAATATGATATTCA---------AAGTGACCTAAATTCATAT--ATATGGCC---ATTTAAGATGGTTGATAGA----TTTCAACACTGACCACATAACTAAATAAGTGTTGGAGAAAGTA--ACTTCTGTTATAATATTACCATTCAACAAGGA-AATCAGA--GTATACGTACATCAAAAGCATTGTATATTGATTCTAAGGATTCTCCAGATAGTAAGACAACAGGTACAGTCCATCTTTCAGTAATTTTTCTAACAGACTTTGCAACTTGTCGATTTGGAGCAACTGGAATAGCTGCAGTTAGGTAATTAAAATTGTCTTTCAATTCCTCCAAAGCATGGCCAAAAATAGGTAGCATACGATCAACTTCTTGCATCCGGCTTCCAGGAAGCAAGCTGATTATATTTGCATCTGTATCACAAAAATTATC--ATAAGATAGATCTT-CTCGTGTGAATTGACTTCAG---ATTTAATA-TATTGCATATGCCCTTTT-AC-AGGAAAACAAGCAAAAATGAAGTATAATAACATAATT-----AAAAATCCATTTCCCTGACCAGGATGCCTTAGTTT--------------------
>DA12
-------AATATGATATTCA---------AAGTGAGTTAAACTCATAT--TAATAGCC---ACTTAGGATGGTTCATAGA----TTTCAATACTGAACACATAGATACATAAGTGTTGGAGAAAGAA--AATA-TTTTATAGTACGAGCATTAAACAAGAA-AATCAAA--GTATACATACATCAAAAGCATTGTACATTGATTCCAAGGACTCTCCAGATACTAAGACAACAGGTACAGTCCATCTTTCAGTAATTCTTCTGACAGATTTTGCAACTTGTTGATTTGGAGCAACTGGAATAGCTGCAGTAAGCTCATTAAAATTGTCTTTCAATTCCTCCAAAGTATTGCCAAAAATAGGCAGCATACGATCAACTTCTTGCTTTCGGCTCCCAGGAAGCAAGCTGATGATATTTGCATCTGTATCGTAAATATTATC--AGAAGATAG-TCTT-TTCATGTGGACTGACTTTAG---ATTTAATG-TATTGCATATGGCCTTTT-AT-AGCAAAACCAGCAAGAATGGACTATAATAAGATAATT-----CAAAATCCATTTCATTGATCAGGATGCCTTAGTTTTC-AAAGG------------
>DB53
--------------------------------TGTGGCTAACTGATAG--GATCTGCC---AATGAGCATGACAGGCAAC----TTTTAGCATTGAT--AATATAAATATAGTTAATAGACAACCCA--AATTCTGTTATAAAACAAG----AAACAAGGC-AATTAAT--GTGTGCATACATCAAAAGCATTGTAAGTCGCCTCCAAGGATTCACCAGGTACTAACACAACAGGAGTGCTCCATCTTTCAACAATTTTTCTGACAGATTTCACAACTTCTCTATTGGGAGCAACTGGAACAGCTGCTGTTAGATCACTGAAAGTACTTCTCAATTGCTCCAGAGTGCAACCAAAAATAGGCAGCAGGCGATCAACTTCTTGAAGCCGACTCCCAGGAAGCAAGCTAATAATAGTTGTATCTGTATTACAAGCATTATC--ATAAGATGGATCTGCCCCATAAGAAGTATCTTCAG--AATCTAGTG-AACTGTATATGGTAATTT-CC-AAGAAAATTAGAAAGCAGTAACTGTAATATGATATGT--AAAAAAAATCCGGTTCATCTACTAGGATGTCTTAAT-----GAAAATACTCAC-----
>DC1
--------------------------------------------ATGG--GACT-----------------------------------------AG--AAAATACATATAGTTAATAGACAACCCA--AATTCTGTTATAAAACAAG----AAACAAGGC-AATTAAT--GTGTGCATACATCAAAAGCATTGTAAGTCGCTTCCAAGGATTCACCAGGTACTAACACAACAGGAGTGCTCCATCTTTCAACAATTTTTCTGACAGATTTCACGACTTCTCTATTGGGAGCAACGGGAACAGCTGCTGTTAGATCACTGAAAGTACTTCTCAATTGCTCCAGAGTGCAACCAAAAATAGGCAGCAGGCGATCAACTTCTTGAAGCCGACTCCCAGGAAGCAAGCTAATAATAGTTGTATCTGTATTACAAGCATTATC--ATAAGATGGATCTGCCCCATAAGAAGTATCTTCAG--AATCTAGTG-AACTGTATATGGTAATTT-CC-AAGAAAATTAGAAAGCAGTAACTGTAATATGATATGT--AAAAAAAATCCGGTTCATCTACTAGGATGTCTTAAT-----GAAAATACTCACGAC--
>DD1
---------------------------------GGGGAAAACTGATAG--GATCTGCC---AATGAGCATGACAGGCAAC----TTTTAGCGTTGAT--CATATAAATATAGCTAATAGAAAACCCA--AATTCTGTTACGAAACAAG----AAACAAGGA-AATTAAT--GTGTGCATACATCGAAAGCATTGTAAGTCGCTTCCAAGGATTCACCAGGTACTAACACAACAGGAGTGCTCCATCTTTCAACAATTTTTCTGACAGATTTAGCAACTTCTGTATTGGGGGCAACTGGAACAGCTGCAGTTAGATCACTGAAAGTGCTTCTCAATTGCTCCAGAGTACAACCAAAAATTGGCAGCAGGCGATCAACTTCTTGAAGTCGGCTCCCAGGAAGCAAGCTAATTATAGTTGTATCTGTATTACAAGCATTACC--GTTAAATGGATCTGTCCCATAAGAAGTACCTTCAG--AATCTACTG-AGCTATATA--------------------------------------------------------------------------------------------------------------
>DIM50
---------------------------------GGGGAAAACTGATAG--GATCTGCC---ATTGAGCATGACAGCCAAC----TTTTGGCGTTGAT--CATATAAATATAGCTAATAGAAAACCCA--AATTCTGTTACAAAACAAG----AAACAAGGA-AATTAAT--GTGTGCATACATCAAAAGCATTGTAAGTCGCTTCCAAGGATTCACCAGGTACTAACACAACAGGAGTGCTCCATCTTTCAACAATTTTTCTGACAGATTTAGCAACTTCTGTATTGGGGGCAACTGGAACAGCTGCAGTTAGATCACTGAAAGTGCTTCTCAATTGCTCCAGAGTACAACCAAAAATTGGCAGCAGGCGATCAACTTCTTGAAGTCGGCTCCCAGGAAGCAAGCTAATTATAGTTGTATCTGTATTACAAGCATTACC--GTTAAATGGATCTGTCCCATAAGAAGTACCTTCAG--AATCTACTG-AGCTATATATGTTATTTT-CC-AAGAAAAATAGAAAGCACTAACTGTATTATGATAATT--TAAAAAAATCTGGTTCATGTACTAGGATGTCTTAAT-----GAAAATACTCGCTA---
>FC13
------------------------------------------------------------------------------------------------------------------------------------------------------------AAGAA-AATCAAA--GTATACATACATCAAAAGCATTGTATATTGATTCCAAGGACTCTCCAGATACTAAGACAACAGGTACAGTCCATCTTTCAGTAATTCTTCTGACAGATTTTGCAACTTGTTGATTCGGAGCAACTGGAATAGCTGCAGTAAGCTCATTAAAATTGTCTTTCAATAACTCCAAAGTATTGCCAAAAATAGGCAGCATACGATCAACTTCTTGCTTTCGGCTCCCAGGAAGCAAGCTGATGATATTTGCATCTGTATCGTAAATATTATC--AGAAGATGG-TCTT-TTCATGTGAACTGACTTTAG---ATTTAATG-TATTGCATATGACCTTTT-AT-AGCAAAACCAGGAAGAATGGACGATAATAAGATAATT-----CAAAATCCATTTCATTGATCAGGATGCCTTAGTTT--------------------
>FTS1
---------------------------------------AACTGATAG--GATCTGCC---AATGAGCATGACAGGCAAC----TTTAAGCATTGAT--AATATAAATATAGTTAATAGACAACCCA--AATTCTGTTATAAAACAAG----AAACAAGGC-AATTAAT--GTGTGCATACATCAAAAGCATTGTAAGTCGCTTCCAAGGATTCACCAGGTACTAACACAACAGGAGTGCTCCATCTTTCAACAATTTTTCTGACAGATTTCACAACTTCTCTATTGGGAGCAACTGGAACAGCTGCTGTTAGATCACTGAAAGTACTTCTCAATTGCTCCAGAGTGCAACCAAAAATAGGCAGCAGACGATCAACTTCTTGAAGCCGGCTCCCAGGAAGCAAGCTAATAATAGTTGTATCTGTATTACAAGCATTACC--ATAAGATGGATCTGCCCCATAAGAAGTATCTTCAG--AATCTAGTG-AACTGTATATGGTAATTT-CC-AAGAAAATTAGAAAGCACTAACTGTAATATGATATGT--AAAAAAAATCCGGTTCATCTACTAGGATGTCTTAAT-----GAAAATACTCACTAC--
>FTS2
--------------------------------TGTGGCTAACTGATAG--GATCTGCC---AATGAGCATGACAGGCAAC----TTTTAGCATTGAT--AATATAAATATAGTTAATAGACAACCCA--AATTCTGTTATAAAACAAG----AAACAAGGC-AATTAAT--GTGTGCATACATCAAAAGCATTGTAAGTCGCTTCCAAGGATTCACCAGGTACTAACACAACAGGAGTGCTCCATCTTTCAACAATTTTTCTGACAGATTTCACAACTTCTCTATTGGGAGCAACTGGAACAGCTGCTGTTAGATCACTGAAAGTACTTCTCAATTGCTCCAGAGTGCAACCAAAAATAGGCAGCAGACGATCAACTTCTTGAAGCCGGCTCCCAGGAAGCAAGCTAATAATAGTTGTATCTGTATTACAAGCATTACC--ATAAGATGGATCTGCCCCATAAGAAGTACCTTCAG--AATCTAGTG-AACTGTATATGGTAATTT-CC-AAGAAAATTAGAAAGCACTAACTGTAATATGATATGT--AAAAAAAATCCGGTTCATCTACTAGGATGTCTTAAT-----GAAAATACTCACTA---
>GG1
--------------------------------------------------------------ATTAACACCATAAACAGATTCACACCTGTACCAAT--CAGATTCTTGCAGGCATCAAAGAAATCT--TATTCTATATTGTGACAAGCACTGAAAATGGA-AATTCA---GTGTACATACATTGAAAGCATTGTAGCTTGCTTCTACCGACCCTCCAGAGATCAACACAACAGGATTAGTCCATCTTTCTACAATTTTTTCTATACATTTTGAAACTTGTTGATTAGGCGCCACTGGAATGACAGCAGTTAAGTCATAAAATGTGTCCTTCAGTAGTTCCAGAGTGCAACCAAAAATAGGCAGCATGCGATTGACCTCTTGCATTCTGCTCCCAGGAAGCAAGGTGATTATGGTTGAATCTGTAACACA--CATCACCA---AAAATGGGTCTG-ATTAGTAACAGAAACTAAAGCTAAACAATTA-AATTGTAGGTGAGGTTTCTAAAACATGAGCAAACAGCCTGCAAGTGTGGTAAAATGAGC------TGAATCTATTTTGCCTCAGAGGATGCCCTCATCTGT-TAAAAATGTTCTTCCC-
>HB41
---------TCTCACGAATAT-----------GATTGTAAACTGATAG--GAGCTGCC-ATAATGAGCATGACAAGAAAC----TTTTAACATTGATTCAATATAAATATAGCTAACAAAAAACCCAATACTTCTTTCATAAAACAAG----AAACAAGGC-AATTAAT--GTGTGCATACATCAAACGCATTGTAAGTTGCTTCCAAGGATTCACCGGGTATTAACACAACAGGAGTGCTCCATCTTTCAACAATTTTTCTCACAGATTTTGCAACTTCTCTATTGGGAGCAACTGGAACAGCTGCAGTTAGATCACTAAAAGTGCTTCTCAATTGCTCCAGAGTGCAACCAAAAATAGGCAACAGACGATCAACTTCTTGAAGCCGGCTCCCAGGAAGCAAGCTAATTATAGTTGTATCTGTATTACAAGCATTACC--GTAAGATGGATTTTCCCCATGAGAAGTACATTCAG--AATTTACTG-AACTTTATATGGTATTTT-CC-AAGAGAAATAGAAATCAGCAACTGCAGTATGATAAGT--AAAACAAATCCAGTACACCTATTAGGACATCCTACT-----GAACATACTCAC-----
>JO20
-------AATATGATATTCA---------TAGTGACCTAAATTCATAT--TAATGGCC---ATTTAGGATGGTTTATAGA----TTTCAACACTGACCACATAACTACACAAGTGTTGGAGAAAGCA--ACTTCTTATATAGTACGAGCATTCAACAAGGA-ATTCAGA--ATATACATACATCAAAAGCATTGTATATTGATTCTAAGGATTCTCCAGATAGTACAACAACAGGTACAGTCCACCTTTCAGTAATTTTTCTGACAGACTTTGCAACTTGTCGATTTGGAGCAACTGGAATAGCTGCAGTTAGGTCATTAAAATTGTCTTTCAAATCCTCCAAAGCATGGCCAAATATAGGTAGCATACGATCAACTTCTTGCATCCGGCTCCCAGGAAGCAAGCTGATTATATTTGCATCTGTATCACAAATGTTATC--ATATGATAGATCTT-TTCATGTAAATTGACTTCAT---ATTTAACA-TACTGCATATGCCCTTTT-AC-AGAAAA---AGAAAGAATAAGGTATAATAAGATAATT-----CAAAATCCATTTCCTTGACCAGAATGCCTTAGTTT--------------------
>JU21
----------------------------------------ATTCATAT--TAATGGCC---ATTTAGGATGGTTTATAGA----TTTCAACACTGACCACATAACTACACAAGTGTTGGAGAAAGCA--ACTTCTTATATAGTACGAGCATTCAACAAGGA-ATTCAGA--ATATACATACATCAAAAGCATTGTATATTGATTCTAAGGATTCTCCAGATAGTACAACAACAGGTACAGTCCACCTTTCAGTAATTTTTCTGACAGACTTTGCAACTTGTCGATTTGGAGCAACTGGAATAGCTGCAGTTAGGTCATTAAAATTGTCTTTCAAATCCTCCAAAGCATGGCCAAATATAGGTAGCATACGATCAACTTCTTGCATCCGGCTCCCAGGAAGCAAGCTGATTATATTTGCATCTGTATCACAAACGTTATC--ATATGATAGATCTT-TTCATGTAAATTGACTGCAT---ATTTAACA-TACTGCATATGCCCTTTT-AC-AGAAAA---AGAAAGAATAAGGTATAATAAGATAATT-----C------------------------------------------------------
>MC0
----------------------ACTCATGAATATGATTAAACTAATAG--GAGCTTCC---AATGAGTATGACGAGCAAC----TTTTAACATTAAT--AATATAAATATAGCTAATAG-AAACCCA--ACTTCTGTTATAAAATAAG----AAACAAAGC-AATTAAT--GTGTGCATACATCAAAAGCATTGTAAGTCGCTTCCAAAGATTCACCAGGGATTAACACAACAGGAGTGCTCCATCTTTCAACAATTTTTCTGACAGATTTTCCAACTTCTCTATTGGGAGCAACTGGAACAGCTGCAGTTAAATCACTGAAAGTGCTTCTCAATTGCTCCAGAGCGCAACCAAAAATAGGCAACAGGCGATCAACTTCTTGAAGTCGGCTCCCAGGAAGCAAGCTAATTATAGTTGTATCTGTATTACAAGCATTACA--ATAAGATGG----GCCCCGTGAGAAGTACCTTCAG--AATTTACTG-AACTGTATATGACATTTTTCC-AAGAGAAATAGAAAGCATCAACTGCAATATGATAAGTAAAAAAAAAATCCAGTTCACCTATTAGGATGTCTTA------------------------
>MT0
------------------------------------GAAGACTGATAG--GAGCTGCC---AATGACCATGACAGGTAAC----TTTTAACATGCAT--CATATGA--ATAGCTAATAGAAAACCCA--ACTTATGTTATAAAACAAG----AAACAAGGC-AATTAAT--GCGTGCATACATCAAAAGCATTGTAAGTTGCTTCCAACGATTCACCAGGTACTAACACAACAGGAGTGCTCCATCTTTCAACAATTTTTCTGACAGATTTCGCAACTTCTCTATTGGGAGCAACTGGAACAGCTGCAGTTAGATCACTGAAAGTGCTTCTCAATTGCTCCAGAGTACAACCAAAAATAGGCAGTAGGCGATTAACTTCTTGAAGTCGGCTCCCAGGAAGCACGCTGATTATAGTTGTATCTGTATTACAAGCATTATC--ATAAGATGGATCTGCCCCATAAGAAGTACCTTCGG--AATCTTCTG-AACTGTACATGGTATTTT-CC-AAGAAAAAGAGAGAGCACTAAATGCAATATGATAAGT--AAAAAAAATCTGGTTCACCTACTAGGATGTCTTAAT-----GAAAATACTTAGTA---
>NN48
-----------------------------------GGAAAACTGATAC--GATCTGCC---AATGAGCATGACAGGCAAT----TT---GCATTGAT--CATATAAATATAGCTAATAGAAAACCCA--AATTCTG-TATAAAACAAT----AAATGAGGC-AATTAAT--GTGTGCATACATCAAAAGCATTGTAAGTCGCTTCCAAGGATTCACCAGGTACTAACACAACAGGAGTGCTCCATCTTTCAACAATTTTTCTGACAGATTGTGCAACTTCTCTATTGGGAGCAACTGGAACAACTGCAGTTAGATCACTGAAAGTGCTTCTCAATTGCTCCAGAGTGCAACCAAAAATAGGCAGCAGGCGATCAACTTCTTGAAGTCGGCTCCCAGGAAGCAAGCTAATTATAGTGGTATCTGTATCACAAGGATTACC--ATAAGATGGATCTGCCCCATAAGAAGTACCTTCAG--AATATACTG-AAATGTATATGGTATTTC-CC-AAGAAAAATAGAAAGCACTAACTGTAATATGATAAGT----TAAAAATATGGTTCATCTAGTAGGATGTCTTAAT-----GAAAATACTCACTA---
>PA42
---------ACTCAAGAATGCAGTTC---------------CTTGTGA--AATTTTGTTTTGATAAAAAGAAAGAAAATA----TATTAATGTCCACAAATGACCAAAATAGCTAGTAGAAAACCCA--ACTTCTGTTATAAAACATG----AAACAAGGC-AATTA------GCGCATACATCAAAAGCATTGTAAGTTGCTTCCAAAGATTCACCAGGTATCAACACAACAGGAGTGCTCCATCTTTCAACAATTTTTCTGACAGATTTTGCAACTTCTCTATTGGGAGCAACTGGAACAGCTGCAGTTATATCACTGAAAGTGCTTCTCAATTGCTCCAGAGTGCAACCAAAAATAGGTAACAGGCGATCAACTTCTTGAAGTCGGCTCCCAGGAAGCAAGCTAATTATAGTTGTATCTGTATTACAAGCATTACCAGATAAGATGGATCTGCCCCATGAGAAGTACCTTCAG--AATTTACTG-AACTGTATATGGTATTTT-CC-AAGAGAAATAGAAAGCTTCAACTGCAATATGATAG----TAAAAAAATCCAGTTCACCTATTAGGATGTCTTAAT-----GAAAATACTCACTA---
>PF1
---------TCTCACAAAAATG-------ATTTGTGGAAAACTGATAG--GAGCTACC---AATGAGCTTGACAGGCAAC----TTTTAACATTGAT--CATATAAATATAGCTAATAGAAACCCCA--ACTTCTGTTATAAAACAAG----AAACAAGGC-AATTAAT--GTGTGCATACATCAAAAGCATTGTAAGTCGCTTCCAAGGATTCACCAGGTATTAACACAACAGGAGTGCTCCATCTTTCAACAATTTTTCTGACCGATTTCGCAACTTCTCTATTGGGAGCAACTGGAACAGCTGCAGTTAGATCCCTGAAAGTGCTTCTCAATTGCTCCAGAGTGCAACCAAAAATAGGCAGCATGCGATCAACTTCTTGAACTCGGCTCCCAGGAAGCAAGCTAATTACAGTTGTACCTGTATTACAAGCATTACC--ATAAGATGGATCTACCCCATAAGAAGTACCTTCAG--AATCTAATG-AATTGTGTATGGTATTTT-CC-AAGAAAAGTAGAAAGCAGTAACAGCAATATGATAAGT--AGAAAAAATCTGGTTCACCTACTAGGATGTCTTAAT-----GAAAATACTCACTA---
>PFM1
------------------------------TGTTTGGTAAACTAATAG--GAGCTCCC---AATGAGCATGACAGGCTAC----TTTTTACATTGAT--AATATAAATATAGCTAGTAGAAAACCCA--ACTTCTGTTATAAAACAAA----AAACAAGGC-AATTAAT--GTGTGCATACATCAAAAGCATTGTACGTCGCTTCCAAGGATTCACCAGGTATTAACACAACAGGAGTGCTCCATCTTTCAACAATTTTTCTGACAGATTTTGCAACTTCTCTATTGGGAGCAACTGGAACAGCTGCAGTTAGATCACTGAAAGTGCTTCTCAATTGCTCCAGAGTACAACCAAAAATAGGCAACAGGCGATTAACTTCTTGAAGTCGGCTCCCAGGAAGCAAGCTAATTATAGTTGTATCTGTATTACAAGCACTACC--ATATGATGGATATGCCCCATGAGAAGGACCTTCAG--AAATTACTG-AACTGTATATGATATTTTAGC-AAGAGAAATAGAAAGCTTCAACTGCAATATGATAAGT----AAAAAATCCAGTTCACCTGTTAGGATGTCTTAAT-----GAAAATACTCACT----
>PH2
---------TCTCACAAAAATGATTTTCAATGGGTGGAAAACTGATAG--GAGCTACC---AATGAGCTTGACAGGCAAC----TTTTAACATTGAT--CATATAAATATAGCTAATAGAAACCCCA--ACTTCTGTTATAAAACAAG----AAACAAGGC-AATTAAT--GTGTGCATACATCAAAAGCATTGTAAGTCGCTTCCAAGGATTCACCAGGTATTAACACAACAGGAGTGCTCCATCTTTCAACAATTTTTCTGACAGATTTCGCAACTTCTCTATTGGGAGCAACTGGAACAGCTGCAGTTAGATCCCTGAAAGTGCTTCTCAATTGCTCCAGAGTGCAACCAAAAATAGGCAGCATGCGATCAACTTCTTGAACTCGGCTCCCAGGAAGCAAGCTAATTACAGTTGTACCTGTATTACAAGCATTACC--ATAAGATGGATCTACCCCATAAGAAGTACCTTCAG--AATCTAATG-AATTGTGTATGGTATTTT-CC-AAGAAAAGTAGAAAGCAGTAACAGCAATATGATAAGT--AGAAAAAATCTGGTTCACCTACTAGGATGTCTTAAT-----GAAAATACTCACTA---
>PS30
---------------------------------------------------------------------TAAAAAGTAGT-----------------------TTTATAATGTTGATACAAAACCCA--ACTTCTGTTATAAAACAAG----AAACAAGGC-AATTA------GCGCATACATCAAAAGCATTGTAAGTTGCTTCCAAAGATTCACCAGGTATTAACACAACAGGAGTGCTCCATCTTTCAACAATTTTTCTGACAGATTTTGCAACTTCTCTATTGGGAGCAACTGGAACAGCTGCAGTTAGATCACTGAAAGTGCTTCTCAATTGCTCCAGAGTGCAACCAAAAATAGGCAACAGGCGATCAACTTCTTGAAGTCGGCTCCCAGGAAGCAAGCTAATTATAGTTGTATCTGTATTACAAGCATTACCAGATAAGATGGATCTGCCCCATGAGAAGTGCCTTCAG--AATTTACTG-AACTGTATATGGTATTTT-CC-AAGAGAAATAGAAAGCTTCAACTGCAATATGATAG----TAAAAAAATCCAGTGCACCTATTAGGATGTCTTAAT-----GAAAATACTCACTAC--
>PSF43
-------------------------TTCAATGGGTGGAAAACTGATAG--GATCTCCC---AATGAGCATGACAGGCAAC----TTTTAGCATTGAT--CATATAAATATAGCTAATAGAAAACCCA--AATTCTGTTACAAAACAAG----AAACGAGGC-AATTAAT--GTGTGCATACATCAAAAGCATTGTAAGTCGCTGCCAAGGATTCACCAGGTACTAACACAACAGGAGTGCTCCATCTTTCAACAATTTTTTTGACAGATTTTGCAACTTCTCTATTGGGAGCAACTGGAACAGCTGCAGTTAGATCACTGAAAGTGCTTCTCAATTGCTCCAGAGTGCAACCAAAAATAGGCAGCAGACGATCAACTTCTTGAACTCGGCTCCCAGGAAGCAAGCTAATTATAGTTGTATCTGTATCACAAGCATTACC--ATAATATAGATCTGCCCCATAAGAAATACCTTCAG--AATCTACTG-AACTGTATATGGTATTTT-CC-AAGAAAAATAGAAAGCAATAACTGTAATATGATAAGT--AAAAAAACTCTGGTTCATCTAGTAGGATGTCTTAAT-----GAAAATACTCAC-----
>PTA0
-------------------------------------------------------------------------AGGCAAC----TTTTAACATTGAT--AATATAAATATAGTTAATAGAAAACTCA--ACTTCTGTTATAAAACAAG----AAACAAGGC-AATTAAT--GTGTACATACATCAAAAGCATTATAAGTCGCTTCCAAAGATTCACCGGGTACTAACACAACAGGAGTGCTCCATCTTTCAACAATTTTTCTCACAGATTTTGCAACTTCTCTATTGGGAGCAACTGGAACAGCTGCAGTTAGATCACTGAATGTGCTTCTCAATTGCTCCAGAGTGTAACCAAAAATAGGCAGCAGGCGATCAACTTCTTGAAGTCGGCTCCCTGGAAGCAAGCTAATTATAGTTGTATCTGCATTACAAGCGTTACT--ATAAGATGGATGTAGCCCATGAGAAGTACCTTCCA--AATTTACTG-AACTGTATACGTTATTTT-CC-AAGAGAAATAGAAAGCATCAACTGCACTATGATAAGT--AAAAAAAATCCAGTTCACCTATTAGGATGTCTTAAT-------AAATACTCACTA---
>RC54
-----------------------------------GGAAAACTGATAG--GATCTGCC---AATGAGCATGACAGGCAAC----TT---GTGTCGAT--CATATACATATAGCTAATAGAAAACCCA--AATTCTGTTATAAAACAAG----AAATGAGGC-AATTAAT--G-GTGCATACATCAAAAGCATTGTAAGTCGCTTCCAAGGATTCACCAGGTACTAACACAACAGGAGTGCTCCATCTTTCAACAATTTTTCTGACAGATTTTGCAACTTCTCTATTGGGAGCAACTGGAACAGCTGCAGTTAGATCACTGAAAGTGCTTCTCAATTGCTCCAGAGTGCAACCAAAAATAGGCAGCAGGCGATCAACTTCTTGAAGTCGGCTCCCAGGAAGCAAGCTAATTATAGTGGTATCTGTATCACAAGCATTACC--ATAAGATGGATCTGCCCCATAAGAAGTACCTTCAG--AATATACTG-AACTGTATATGCTATTTT-CC-AAGAAAAATAGAAAGCACTAACTG-------------------------------------------------------------------------
>RR55
-----------------------------------GGAAAACTGATAG--GATCTGCC---AATGAGCATGACAGGCAAC----TT---GCATCGAT--CATATACATATAGCTAATAGAAAACCCA--AATTCTGTTATAAAACAAG----AAATGAGGC-AATTAAT--G-GTGCATACATCAAAAGCATTGTAAGTCGCTTCCAAGGATTCACCAGGTACTAACACAACAGGAGTGCTCCATCTTTCAACAATTTTTCTGACAGATTTTGCAACTTCTCTATTGGGAGCAACTGGAACAGCTGCAGTTAGATCACTGAAAGTGCTTCTCAATTGCTCCAGAGTGCAACCAAAAATAGGCAGCAGGCGATCAACTTCTTGAAGTCGGCTCCCAGGAAGCAAGCTAATTATAGTGGTATCTGTATCACAAGCATTACC--ATAAGATGGATCTGCCCCATAAGAAGTACCTTCAG--AATATACTG-AACTGTATATGCTATTTT-CC-AAGAAATATAGAAAGCACTAACTGTAATATGATAAGT--AAAAAAAATCTGGTTCATCTAGTAGGATGTCTTAAT-----GAAAATACTCACTA---
>SA1
------------------AAT--------ATGATTGGTAAACTAATAG--GAGCTCCC---AATGAGCATGACAGGCAAC----TTTTTACATTGAC--AATATAAATATAGCTAGTAGAAACCCCA--ACTTCTCTTATAAAACAAG----AAACAAGGC-AAGTAAT--GTGTGCATACATCAAAAGCATTGTAAGTCGCTTCCAAGGATTCACCAGGTATTAACACAACAGGAGTGCTCCATCTTTCAACAATTTTTCTGACAGATTTTGCAACTTCTCTATTGGGAGCAACTGGAACAGCTGCAGTTAGATCACTGAAAGTGCTTCTCAATTGCTCCAGAGTGCAACCAAAAATAGGCAACAGGCGATCAACTTCTTGAAGTCGGCTCCCAGGAAGCAAGCTAATTATAGTTGTATCTGTATTACAAGCATTACCAGATAAGATGGATCTGCCCC------AGTACCTTCAG--AATTTACTG-AACTGTATATGGTATTTT-CC-AAGAGAAATAAAAAGCTTCAACTGCAATAAGATAAGT--AAAAAAAATCCAGTTCACCTATTAGGATGTCTTAAT-----GAAAATACTCGCTA---
>SC0
---------TCTCACAAATAT-----------GATTGTGAACTGATAG--GAGCTGCC---AATGAGAATGACAGGCAAC----TTTTAACATTGAT--CATATAAATATAGCTAATAGAAAACCCA--ACTTCTGTTATAAAACAAG----AAAGAAGGC-AATTAAT--GTGTTCATACATCAAAAGCATTGTAAGTCGCTTCCAAGGATTCACCAGGTATTAGCACAACAGGAATGTTCCATCTTTCAACAATTCTTCGGACAGATTTTGCAACTTCTCTATTGGGAGCAACTGGAACAGCTGCAGTTAGATCACTGAAAGTGCTTCTCAATTGCTCCAGAGTGCAACCAAAAATAGGCAGCAGGCGATCAACTTCTTGAAGTCGGCTACCAGGAAGCAAGCTAATTATAGTTGTATCTGTATTACAAACATTACC--ATAAGATGGATCTGCCCCATAAGAAGTACATTCAG--AATTTACTG-AACTGTATATGGTATTTT-CC--AGAAACATAGAAATCATCAACTGTAATATGATAAGT--ACAAAAAAACTAGCTCGCCTACTACGATGTCTTAAT-----GAAAATACTCACTA---
>SG23
--------------------------------TGAGCTAAATTCATAT--TAATAGGC---ATTAAGGATGGTTAATATA----TTTCAACACTGACCACATATCTACATAAGTGTTGGAGAAAGCA--ACTTCTGTTATAAGATGAGCATTCAACAAGGC-AATCAAA--GTATACATACATCAAAAGCATTGTATGTTGCTTCTAAGGACTCTCCAGATAGTAGGACAACAGGAAAAGTCCATCTATCAGTAATTTTTCTGACAGACTTTGCAATTTGTCGATTAGGAGCAACTGGAATAGCTGCAGTTAGGTCATTAAAATTGTTTTTCAATTCCTCCAAAGTGTGGCCAAAAATGGGTAGCATACGATCAACTTCTTGCATTCGGCTCCCAGGAAGCAAGCTGATTATAGTTGCATCTGTATCACAAACACTATC--ATAAGATAGATCTT-CTCATGTGCATTAGCTTCAG---GATTAATA-TATTGCATATGGCATTTT-AT-AGCATAACCAGCAAGCATTAAGTATAATAAGAAAATT-----CAAAATTTATTTCACTGACCAGGAAGCCTTAGTTT--------------------
>SS22
--------------------------------TGAGCTAAATTCATAT--TAATAGGC---ATTAAGGATGGTTGATATA----TTTCAACACTGACCAAATATCTACATAAGTGTTGGAGAAAGCA--ACTTCTGTTATAAGATGAGCATTCAACAAGGC-AATCAAA--GTATACATACATCAAAAGCATTGTATGTTGCTTCTAAGGACTCTCCAGATAGTAGGATAACAGGAACAGTCCATCTATCAGTAATTTTTCTGACAGACTTTGCAACTTGTCGATTAGGAGCAACTGGAATAGCTGCAGTTAGGTCATTAAAATTGTTTTTCAATTCCTCCAAAGTGTGGCCAAAAATGGGTAGCATACGATCAACTTCTTGCACTCGGCTTCCAGGAAGCAAGCTGATTATAGTTGCATCTGTATCACAAACATTATC--ATAAGATAGATCTT-CTCATGTGCATTAGCTTCAG---GATTAATA-TATTGCATATGGCATTTT-AC-AGCATAACCAGCAAGCGTTAAGTATAATAAGAACATT-----CAAAATTTATTTCACTGACCAGGAAGCCTTAGTTT--------------------
>SV36
ACT--------------------------------------TCCTCAT--TAATAGGA---ATTGAGC----TAAATTGA----TACGATCATTGAC--CATATCTAATGGAGCATTAGAGAAACCT--ACTTCTGTTAAAAGATGAGCATTCATTAAGGC-CATCAAA--GTGTACATACATTGAAAGCGTTGTAAGTTGCATCTAAGGATTCCCCAGGTATTAACACAACAGGAACACTCCATCTTTCTACAATTTTTCTGACAGATTTTGCAACTTGTCGATTAGGAGCCACAGGAATAACAGCAGTTAGGTCATTAAAAGTGTCCTTCAATTCTTCCAAAGTGCACCCAAAAATAGGCAGCATACGATCAACTTCTTGCATCCGACTCCCAGGAAGCAAGCTGATTATAGTCGTATCTGTGACACAAGCATTACC--ATAAGATGGATCTACCCCATGAGCTATAACTAGAG--AACTTAATA-AATTGTGTATAGCGTTCC-------------AGCAAGCATCCAGAGTAAAACAATAAGT-----CAAAATCCATTCCACCTACCAGAATGTCTAAATTTCA-CAG--------------
>TA17
-------AATATGATATTCA---------AAGTGACCTAAATTCATAT--TAATGGTC---ATTTAGGATGGTTGATAGA----TTTCAAAACTGACCACATAACTACACAAGTGTTGGAGAAAGCA--ACTTCTGT------------------CAAGGA-AACCGGA--GTATACGTACATCAAAAGCATTGTATATCGATTCTAAGGATTCTCCAGCTAGTAACACAACAGGTACAGGCCATCTTTCAGTAATTTTTCTGACAGACTTTGCAACTTGTCGATTTGGAGCAACTGGAATAGCTGCAGTTAGGTCATTAAAATTGTCTTTCAATTCCTCCAAAGCATGGCCAAAAATAGGTAGCATACGATCAACTTCTTGTATCCGGCTCCCAGGAAGCAAGCTGATTATATTTGCATCTGTATTGCAAACATTAAG--ATAAGATAGATCTT-CTCATGTAAATT-------------------------------------------------------------------------------------------------------------------------------------------
>TB39
------AACTATTTTCCCAATTGTTTAGCATTTGGGCTAAATTTATAGAAGAAAAGCC---ATCTAGCATAATAGTTGGA----TTTTAACATTGACCACATACCTAAAAAGCAATTGCAGAAAACT--GCTTCTGTCATAAAACGAGCATTAAACAAGGC-AATCAAA--GTATACATACATCAAAAGCATTGTATGTCGCTTCTAAGGATTCCCCAGACAGTAACACAACAGGAATACTCCATCTTTCAATAATTTTGCTGACAGATTTTGCAACTTGCCGATTAGGAGCGACTGGAATAGCTGCAGTAAGATCATTAAAAAAATTCTTCAATTCCTCCAAAGTGCGACCAAAAATAGGCAGCATGCGATCAACTTCTTGCATACGGCTCCCAGGAAGCAAGCTGATTATAATTGCATCTGTATCAAAAACATTACA--ATAAGATGGATCTTCCCGATGAGCAGTAACTTCAG--AAGCTAATA-CACTGTGCAAGGCATATT-AC-AGCATATCCAGAAAGCATTGGGTGTAATACAATAAGC-----CAAAATCAATT--------------GCCTTTGTTTTT-GAAAAT-----------
>TN1
------AACTATTTTTCCCATCTCTTAGGATTTGGGTTAAATTCATAG--AAACAGCC---ATTTAGCATGAAATTTGGA----TTTTAATATTGAACACATACCCACACAGCAATTGGAGAAAGCT--ACTTCTGTTATAAAATGAGCATAAAACAAGGA-AATCAAA--GTGCACATACATCGAAAGCATTGTATGTTGCTTCTAAGGATTCACCGGATAGTAACACAACAGGAATACTCCATCTTTCAATAATTTTTCTGACCGAATTTGCAACTTGTCGATTAGGAGCGACTGGAATAGCTGCAGTTAGGTCATCAAAAGTATCTTTCAATTCCTCCAAAGTGCGACCAAAAATAGGCAGCATGCGATCAACTTCTTGCATTCGGCTCCCAGGAAGCAAGCTGATTATAGTTGTATCTGTATCACAAGCATTACA--ATAAGATGGGTCTTCCCCATGAGCAGTAACTTCAG--AAGTTAATA-AATTTCACAAGGCATTTT-GC-AGCATAGCAAGCAAGCATTAAGTGTAATACGATAAGC-----CAAAATCCATTCCACCAACCAGGATGCCATAGTTTTT-GAAAACAGACACTAG--
>TO14
--------------------------------TGAGCTAAATTCATAT--TAATGACC---ATTTAGGATGGTTGATAGA----TTTCAACACCAACCACATAACTACATAAGTGTTGGAGAAAGGG--ACTTCTGTTATAATACGAGCATTCAACAAGGC-AACCAGAGTGTATACGTACATCAAAAGCATTGTATATTGATTCTAAGGATTCTCCAGATAGTAAGACAACAGGTACAGTCCATCTTTCAGTAATTTTTCTGACAGACTTTGCAACTTGTTGATTTGGAGCAACTGGAATAGCTGCAGTTAGGTCATTAAAATTGCCTTTCAATTCCTCCAAAGCATGGCCAAAAATAGGTAGCATACGATCAACTTCTTGCATCCGGCTCCCAGGAAGCAAGCTGATTATATTTGCATCTGTATCGCAAACATTATC--ATAAGATAGATCTT-CTCATGTGAATTGACTTCAG---ATTTAATA-TATTGCATATGCCCTTGT-AC-AGAAAAACCAGCAAGAATGAGGTATAATAAGATAAAT-----CAAAATCCATTTCCCTGACCAGGATGCCTTATTTTAC-AAAAAATTAAAAACTAT
>TPL03
------------------------------TGGGTGGAAAACTGATAG--GATCTGCC---AATGAGCATGACAGGCAAC----TTTTAGCATTGAT--CATATAAATATAGCTAATAGAAAACCCA--AATTCTGTTAATAAACAAG----AAACGAGGC-AATGAAT--GTGTGCATACATCAAAAGCATTGTAAGTCGCTTCCAAGGATTCACCAGGTACTAACACAACAGGAGTGCTCCATCTTTCAACTATTCTTTTGACAGATTTTGCAACTTCTCTATTGGGAGCAACTGGAACAGCTGCAGTTAGATCACTGAAAGTGCTTCTCAATTGCTCCAGAGTACAACCAAAAATAGGCAGCAGGCGATCAACTTCTTGAAGTCGGCTACCAGGAAGCAAGCTAATTATAGTTGTATCTGTATCACAACCATTACC--ATAAGATAGAACTGCCCCATAAGAAGTACCTTCAG--AATCTACTG-AACTGTATATGGTATTTT-CC-AAGAAAAATAGAAAGCAATAACTGTAATATGATAAGT--AAAAAAAATCTGGTTCATCTAGTAGGATGTCTTAAT-----GAAAATACTCACTA---
>WN5
---------AACTCTTTTTCTAGTCATTAATAGAATTGTAACTCATAG--AAACAGCC---AATTAGCATGATAGGTAGA----TTTTACTATCGAC--CATATAACTAAAACAATTATAGAAAGCT--AACTCTTTTATAAGATAGGCATTGAACAAGGCAAATCAAA--GCGTACATACATCAAAAGCATTGTAAGTCGCTTCTAAGGACTCCCCAGATATTAACACAACAGGAATACTCCATCTTTCAACAATTTTTCTCACAGATTTTGCAACTTGTTTATTAGGAGCAACTGGAATGGCTGCAGTCAGTCCATTAAAAGTGCCTTTTAATTGCTCCATAGCACAACCAAAAATAGGCAGCATGCGGTCAACCTCTTGCGTACGGCTCCCAGGAAGAAAGCTGATTACAGGTATATCTGTATCACAAATATTGCC--ATAAGATGGA-CTACCCCATAAGCAGT--CTTCTG--AACTTAATAAAATATCATATGGCATTTT-AC-AACATAAACAGCAAGCAGAAAACGAAATGGAAAAGCC-----AAAA----TCTTCCACTATCAGGATGCCTTAGTTTTG-AAAATCTCTCACTAG--
>WW11
----------------------------------------ACTCATAC--TAATAGCC---ACTTAGGATAGTTGATAGA----TTCCAATACTGAACACATAGATACATAAGTGTTGGAGAAAGAA--AATC-TTTTATAGTACGAGCATTCAACAAGAA-AATCAAA--GTATACATACATCAAAAGCATTGTATATTGATTCCAAGGACTCTCCAGATACTAAGACAACAGGTATAGTCCATCTTTCAGTAATTCTTCTAACAGATTTTGCAACTTGTTGATTTGGAGCAACTGCAATAGCTGCAGTTAGCTCATTAAAATTGTCTGTCAATTCCTCCAAAGTATTGCAAAAAATAGGCAGCATACGATCAACTTCTTGCTTTCGGCTACCAGGAAGCAAAGTGATGATATTTGCATCTGTATCATAAACATTATC--AGAAGATAT-TCTT-CTCGTGTGAACTGACTTTAG---ATTTAATG-TATTGCATATGGCCTTTT-AT-AGCAGAACCAGCAAGAATGGAGTATAATGAGATAATT-----CAAAATCCATTTCATTGATCAGGATGCCTTAGTTT--------------------
