# Supplementary material for: Development of a Target Enrichment Probe Set for Conifer (REMcon)
Source: Biology (Basel). 2024 May 22;13(6):361. doi: 10.3390/biology13060361 (PMC11200496; doi:10.3390/biology13060361)
Supplement: Supplementary file 1 [file biology-13-00361-s001.zip › biology-2960267-supplementary/Sup data/MO_orthlogs_alignments/Thupl29381554s0005_1.ortho.selected_stripped.aln.fasta]

>AA3
-----------------------------------------AAAGAAGAGAAATTGCACCTGTTGAGATACATATACAGCAAAGAAGGACATCCACCACCAATTGTTGGGATACCTCCTCCTCATGTCAGCAAACCGCCAGTCTTCTCTGGCACCCCATTGCCATTCTTCTCTCCTGAAATAATTGTGTGTAAGACGAATGCTCCAAACCCATGTCAG-AACCGTCACAATACTCGATCTCCATAGATTCATTTGAGAGTATGGATGAGTAGAATAATAGTGAGCCATCATCACAGGCAATACAGTCCAGTACAAGTCTATCAA--CCATGTGTTTTTCTGCAATAGGTTGATGACCCAGAAAAGTATATTCACATTGAGGAAAAATAAAGCGTTTGCAAGGGCAATGGGATGAGCGGAACACCATCTCCAGATCTCTGAGG--------------------------
>AAR4
-----------------------------------------AAAGAAGAGAAATTGCACCTGTTGAGATACATATACAGCAAAGAAGGACATCCACCACCAATTGTTGGGATACCTCCTCCTCATGTCAGCAAACCGCCAGTCTTCTCTGGCACCCCATTGCCATTCTTCTCTCCTGAAATAATTGTGTGTAAGACGAATGCTCCAAACCCATGTCAG-AACCGTCACAATACTCGATCTCCATAGATTCATTTGAGAGTATGGATGAGTAGAATAATAGTGAGCCATCATCACAGGCAATACAGTCCAGTACAAGTCTATCAA--CCATGTGTTTTTCTGCAATAGGTTGATGACCCAGAAAAGTATATTCACATTGAGGAAAAATAAAGCGTTTGCAAGGGCAATGGGATGAGCGGAACACCATCTCCAGATCTCTGAGG--------------------------
>AF1
---------TACAAGAAAT---TCATGGCAAC---------AATTTCAAAGAATGGCACCTGCTGAGATACATATACAGCAAAGAAGGACATCCACCACCAGTTATTGGGATAACGCTTTCGCAAGTCAGCAAATCTCCAATCCTCCCTAGCACCCCATTGCCACTCTTCTCTTCTAAAATAATTGTGGGTGAGGCGAATGCTCCACACCCATGTCAA-AATGATCACAAACCTCGATCTCCATAGATTTGTCTGAGAATAGGGGTGAGTAGAGTAATAGTGAGCCATCATCACAGGCAATACAGTCCAGTACAAATCTATTAA--CCATGTGTTTTTTTGCAGTAAGCTGATGACCCAGAATGCTATGTCCACATTGATGAAGAACAATGCATTGGCAAGAGCAATGGGGTGAGCAGAACACCACCTCCATATGTCTGAGGA----GATTGAGGAATGCAATG----
>AG2
---------TACAAGAAAT---TAATGGCAAC---------AATTTCAAAGAATGGCACCTGCTGAGATACATATACAGCAAAGAAGGACATCCACCACCAGTTATTGGGATAACGCTTTCGCAAGTCAGCAAATCTCCAATCCTCCCTAGCACCCCATTGCCACTCTTCTCTTCTGAAATAATTGTGGGTGAGGCGAATGCTCCACACCCATGTCAA-AATGATCACAAACCTCGATCTCCATAGATTTGTCTGAGAATAGGGGTGAGTAGAGTAATAGTGAGCCATCATCACAGGCAATACAGTCCAGTACAAATCTATTAA--CCATGTGTTTTTTTGCAGTAAGCTGATGACCCAGAATGCTATGTCCACATTGATGAAGAACAATGCATTGGCAAGAGCAATGGGGTGAGCAGAACACCACCTCCATATGTCTGAGGA----GATTGAGGAATGCAATG----
>AH26
---TTAATAATAATAAATG---GCATAGTAAAACATT---GGAATAAAGAGTACTGTACCTGCTGACAGACATATACAGCAAAAAATGACATCCACCACCAATGCTTGGCATAGCGCTTTCGCAGATCAGCGAATCTCCAGTCCTCCCTGGCTCCCCACTGCCATTCTTCCCTTCTGAAATAATTGTGTGTGAGACGAATGCTCCATACCCATGTCAG-AAATATCACGACCCTCGATCTCCATATATTTGTATGAGAGTAGGGATGAGTAGCATAATAGTGAGCCATCATCACAGGCAATACGGTCCAGTACAAATCTATTAA--CCAAGTGCTGTTTTGCAGTAAGCTGATGATCCAGAAAATGACATCC------------------------------------------------------------------------------------------------
>AME1
---------------------------------------------------AATTGCACCTGTTGAGATACATATACAGCAAAGAAGGACATCCACCACCAATTGTTGGGATACCTCCTCCTCATGTCAGCAAATCGCCAGTCTTCTCTGGCACCCCATTGCCATTCTTCTCTCCTGAAATAATTGTGTGTAAGACGAATGCTCCAAACCCATGTCAG-AAACGTCACAATCCTCGATCTCCATGGATTCTTTTGACAGTATGGATGAGTAGAATAATAGTGAGCCATCATCACAGGCAATACAGTCCAGTACAAGTCTATCAA--CCATGTGCTTTTCTGCAATAGGCTGATGACCCAGAAAAGTACATTCACATTGAGGAAAAATATAGCGTTTGAAAGAGCAATGGGATGAGCGGAACACCATCTCCAGATCTCTGAGG--------------------------
>AP25
---TTAATAATAATAAATG---GCATAGTAAAACATT---GGAATAAACAGTACTGTACCTGCTGAGAGACATATACAGCAAAAAATGACATCCACCACCAATGCTTGGCATAGCGCTTTCGCAGATCAGCGAATCTCCAGTCCTCCCTGGCTCCCCACTGCCATTCTTCCCTTCTGAAATAATTGTGTGTGAGACGAATGCTCCATACCCATGTCAG-AAATATCACAACCCTCGATCTCCATATATTTGTATGAGAGTAGGGATGAGTAGCATAATAGTGAGCCATCATCACAGGCAATACGGTCCAGTACAAATCTATTAA--CCAAGTGCTGTTTTGCAGTAAGCTGATGATCCAGAATATGACATCCACATTGAAGAAAAATAATACATTTAGGAGAGAAATAGGATGAGCAGAACACCATTTCCATATTTCCCAAG--------------------------
>APA47
--------------------------------------------------GAATGGCACCTGCTGAGATACATATACAGCAAAGAAGGACATCCACCACCAGTTATTGGAATAACGCTTTCGCAAGTCAGCGAATCTCCAATCCTCTCTAGCACCCCATTGCCACTCCTCTCTTCTGAAATAATTGTGCGTGAGGCGAATGCTCCACGCCCATGTTAG-AATGATCACAACCCTCGATCTCCATAGATTTGTCTGAGAATAGGGGTGAGTAGAGTAATAGTGAGCCATCATCACAGGCAGCACAGTCCAGTACAAATCTATCAA--CCATGTGGTTTTTTGCAATAAGCTGATGACCCAGAATGTTATGTCCACATTGATGAAGAACAATACATTCGCAAGAGCAATGGGATGAGCAGAACACCACCTCCATATGTCTGAGG--------------------------
>ASA51
-------------------------TACAAGT---------AATTTATGGGAATGGCACCTGCTGAGATACATATACAGCAAAGAAGGACATCCACCACCAATTATTGGGATAACGCTTTCGCAAGTCAGCGAATCTCCAATCCTCTCTAGCACCCCATTGCCATTCTTCTCTTCTGAAATAATTGTGCGTAAGGCGAATGCTCCACGCCCATGCCAA-AATGATCACAACCCTAGATCTCCACAGGTTTGTCTGAGAGTAGGGATGAGTAGAGTAATAGTGAGCCATCATCACAGGCAGCACAGTCCAGTACAAATCTATCAA--CCAAGTGCTTTTTTGCAGTAAGCTGATGACCCAGAAGAGTATGTCCACATTGATGAAGAACATTGCATTGGCAAGAGCAATGGGATGAGCACAACACCACCTCCATATGTCTGAGGA----GATTGAGAAATGCAATG----
>CB35
----TAATAATATCAGATG---GCATAGTAAAACATT---GGAATAA--AGTACTGTACCTGCTGAGAGACATACACAGCAAAAAAGGACATCCACCACCAATGCTTGGCATAGCGCTTTCGCAGATCAGCGAATCTCCAGTCCTCCCTGGCTCCCCACTGCCATTCTTCCCTTCTGAAGTAATTGTGTGTGAGACGAATGCTCCATAGCCATGTCAG-AAATACCACAACCCTCGATCTCCATATATTTGTATGAGAGTAGGGATGAGTGGCATAATAGTGAGTCATCATCACAGGCAACACAGTCCAGTACAAATCTATCAA--CCAAGTGCTGTTCTGCAGTAAGCTGATGATCCAGAATATGACATTCACATTGATGAAAAATAATACATTTAAGAGAGAAATAGGATGAGCAGAACACCATTTCCATAACTCCCAAG--------------------------
>CD18
------AAACTATTAAATGGTAAAATATTAA------------------GAATTTGCACCTGCTGAGACACATATACAACAAAGAAGGACATCCACCACCAGTTGTTGGGATACTTCTTTCGCATGTCAGCGAATCTCCAATCCTCTCTAGCGCCCCATTGCCATTCTTCTCTTCTAAAATAATTATGTGTGAGACGAATGCTCCACACCCATGTCAG-AATAATAACAATCCTTGATCTCCATAGATTTGTTTGAGAATAGGGATGGGAAGAATAATAGTGAGCCATCATCACAGGCAACACAGTCCAGTACAAGTCTATCAA--CCAAGTGCTGTTTTGCAGTAAGCTGATGACCCAAAAGAGTATATCCACGTTGACGAAAAATAACGCATTGGCAAGAGCAATGGGGTGAGCCCAACACCATCTCCAGATCTCTGAAGTA--AGTTTGAGGAATACAAT-----
>CDE34
----TAATAATATCAGATG---GCATAGTAAAACATT---GGAATAA--AGTACTGTACCTGCTGAGAGACATATACAGCAAAAAAGGACATCCACCACCAATGCTTGGCATAGCGCTTTCGCAGATCAGCGAATCTCCAGTCCTCCCTGGCTCCCCACTGCCATTCTTCCCTTCTGAAGTAACTGTGTGTGAGACGAATGCTCCATAGCCATGTCAG-AAATACCACAACCCTCGATCTCCATATATTTGTATGAGAGTAGGGATGAGTGGCATAATAGTGAGCCATCATCACAGGCAACACAGTCCAGTACAAATCTATCAA--CCAAGTGCTGTTCTGCAGTAAGCTGATGATCCAGAATATGACATTCACATTGATGAAAAATAATACATTTAAGAGAGAAATAGGATGAGCAGAACACCATTTCCATAATTCCCAAG--------------------------
>CF38
--------------------------------------------------GAATTGCACCTGCTGAGACACATATACAGCAAAGAAGGACATCCACCACCAGTTGTTGGCATACTTCCTTCGCATGTCAGCAAATCTCCAGTCCTCTCTGGCACCCCATTGCCATCCTTCTCTTCTGAAGTAATTATGTGTAAGACGAATGCTCCACACCCATGTCAG-AATAATTACCATACTTGATCTCCATAGATTTGTTTGAGAGTAGGGATGCGTAGAATAATAGTGAGCCATCATCACAGGCAACACAGTCCAGTACAAGTCTATCAA--CCAAGTGCTGTTTTGCAGTAAGCTGATAATCCAGAAAAGTATATCCACATTGAAGAAAAATAATGTATTCACAAGAGCAATGGGATGAGCACAACTCCATCTCCAGATCTCTGAAGT---AGCTTTAGGAATGCAATG----
>CH19
------AAACTATTAAATGG---AATATTAA------------------GAATTTGCACCTGCTGAGACACATATACAACAAAGAAGGACATCCACCACCAGTTGTTGGGATACTTCTTTCGCATGTCAGCGAATCTCCAATCCTCTCTAGCGCCCCATTGCCATTCTTCTCTTCTAAAATAATTATGTGTGAGACGAATGCTCCACACCCATGTCAG-AATAATAACAATCCTTGATCTCCATAGATTTGTTTGAGAATAGGGATGGGAAGAATAATAGTGAGCCATCATCACAGGCAACACAGTCCAGTACAAGTCTATCAA--CCAAGTGCTGTTTTGCAGTAAGCTGATGACCCAAAAGAGTATATCCACGTTGACGAAAAATAACGCATTGGCAAGAGCAATGGGGTGAGACCAACACCATCTCCAGATCTCTGAAGTA------------------------
>CHA37
--------------------------------------------------GAATTGCACCTGCTGAGACACATATACAGCAAAGAAGGACATCCACCACCAGTTGTTGGCATACTTCCTTCGCATGTCAGCAAATCTCCAGTCCTCTCTGGCACCCCATTGCCATCCTTCTCTTCTGAAGTAATTATGTGTAAGACGAATGCTCCACACCCATGTCAG-AATAATTACCATACTTGATCTCCATAGATTTGTTTGAGAGTAGGGATGCGTAGAATAATAGTGAGCCATCATCACAGGCAACACAGTCCAGTACAAGTCTATCAA--CCAAGTGCTGTTTTGCAGTAAGCTGATAATCCAGAAAAGTATATCCACATTGAAGAAAAATAATGTATTCACAAGAGCAATGGGATGAGCACAACTCCATCTCCAGATCTCTGAAGT---AGCTTTAGGAATGCAATG----
>CK7
------AAACTAATAAATG---GAACATCAAG---------AAAATAGGGAAATTGCACCTGCTGAGACACATATACAGCAAAGAAGGACATCCACCACCAGTTGTTCGCATACTTTCTTCGCATGTCAGCAAATCTCCAATCCTCTCTGGCACCCCATTGCCATTCTTCTCTTCTGAAATAATTATGTGTGAGACGAATGCTCCACACCCATGTCAG-AATAATCACAATCCTTGATCTCCATAGATTTGTTTGAGAGTAGGGATGGGTAGAATAATAGTGAGCCATCATCACAGGCAACACAGTCCAGTACAAGTCTATCAA--CCAGGTGCTGTTTTGTAGTAAGCTGATGACCCAAAAAAGTATATCCACGTTGAAGAAAAATAATGCATTTGCAAGAGCAATGGGATGAGCCCAACACCATCTCCAGATCTCTGAAGTA--AGTTTCAGGAATACAATGC---
>CL6
------AAACTAATAAATG---GAACATCAAG---------AAAATAGGGAAATTGCACCTGCTGAGACACATATACAGCAAAGAAGGACATCCACCACCAGTTGTTCGCATACTTTCTTCGCATGTCAGCAAATCTCCAATCCTCTCTGGCACCCCATTGCCATTCTTCTCTTCTGAAATAATTATGTGTGAGACGAATGCTCCACACCCATGTCAG-AATAATCACAATCCTTGATCTCCATAGATTTGTTTGAGAGTAGGGATGGGTAGAATAATAGTGAGCCATCATCACAGGCAACACAGTCCAGTACAAGTCTATCAA--CCAGGTGCTGTTTTGTAGTAAGCTGATGACCCAAAAAAGTATATCCACGTTGAAGAAAAATAATGCATTTGCAAGAGCAATGGGATGAGCCCAACACCATCTCCAGATCTCTGAAGTA--AGTTTCAGGAATACAATGC---
>CP16
-----------AATATATA---AAATATCAAG---------AAAATAGTGGAATTGCACCTGCTGAGACACATATACAGCAAAGAAGGACATCCACCACCAGTTGTTGGGATACTTATTTCGCATGTCAGCAAATCTCCAATCCTCTCTGGCGCCCCATTGCCATTCTTCTCTTCTGAAATAATTATGTGTGAGACGAATGCTCCACACCCATGTCAG-AATAATCACAATCCTTGATCTCCATAGATTTGTTTGAGAGTAGGGATGGGTAGAATAATAGTGAGCCATCATCACAGGCAACACGGTCCAGTACAAGTCTATCAA--CCAAGTGCTGTTTTGCAGTAAGCTGATGACCCAAAAAAGTATATCCACGTTGACGAAAAAGAACGCATTTGCAAGAGCAATAGGGTGAGCCCAACACCATCTCCAGATCTCTGAAGTA--AGTTTTAGGAATACTACAT---
>CR44
--------------------------------------------------AATTTCCACCTGCTGAGAGACATAAACAGCGAAGAAGGACATCCACCACCAGTGTTCGGCATACCGTTTCCGCAGATCAGCAAATCTCCAGTCCTCTCTAGCTCCCCATTGCCATTCTTCTCTCCTGAAATAATTGTGAGTGAGACGAATGCTCCATACCCATGTGAG-ACAAATGACCACCCTTGATCTCCATACGTTGGTCTGACAATAGGGATGGGTGGAATAATAGTGAGCCATCATCACAGGCAACACGGTCCAATACAAGTCTATCAA--CCAAGTGCTCTTCTGCAGCAAGCCGATGATCCAGAAGATGACATCCACATTGAAGAAGAATA--------------------------------------------------------------------------------
>CT15
------AAACTAGTAAATGGGAAAATTTCAAG---------AGAATAGGGGAATTGCACCTGCTGAGACACATATACAGCAAAGAAGGACATCCACCACCAGTTGTTGGGATACTTCTTTCGCATGTCAGCAAATCTCCAATCCTCTCTGGCACCCCATTGCCAATATTCTCTTCTGAAATAATTATGTGTGAGCCGAATGCTCCACACCCATGTCAG-AATAATCACAATCCTTGATCTCCATAGATTTGTTTGAGAGTAAGGATGGGTAGAATAATAGTGAGCCATCATCACAGGCAACACGGTCCAGTACAAGTCTATCAA--CCAAGTGCTGTTTTGAAGTAAGCTGATAACCCAAAAAAGTATATCCACGTTGACGAAAAAGAACGCATTTGCAAGAGCAATGGGGTGAGCCCAACACCATCTCCAGATCTCTGAAGTA--AGTTTTAGGAATACAATG----
>DB53
---------TACAAGAAAT---TCATCGGAAC---------AATTTCAAAGAATGGCACCTGCTGAGATGCATAAACAGCAAAGAAGGACATCCACCACCAGTTATTGGGATAACGCTTTCGGAGGTCAGCAAATCTCCAATCCTCCCTAGAGCCCCATTGCCACTCTTCTCTTCTGAAATAATTGTGTGTGAGGCGAATGCTCCACACCCATGTCAA-AATGATCACAACCCTCGATCTCCATAGATTTGTGTGAGAGTAGGGGTGAGTAGAATAATAGTGAGCCATCATCACAGGCAGTACAGTCCAGTACAAATCTATCAA--CCATGTGCTTTTTTGCAGTAAGCTGATGACCCAGAATGCTATGTCCACATTGATGAAGAACAATGTATTGGCAAGAGCAATGGGATGAGCAGAACACCACCTCCATATGTCTGAGGAA--AGATTGAGAAATGCAATG----
>DC1
---------TACAAGAAAT---TCATGGAAAT---------AATTTCAAAGAATGGCACCTGCTGAGATACATAAACAGCAAAGAAGGACAGCCACCACCAGTTATTGGTATAACGCTTTCGCAAGTCAGCAAATCTCCAATCCTCCCTAGAACCCCATTGCCACTCTTCTCTTCTGAAATAATTGTGCGTGAGGCGAATGCTCCACACCCATGTCAA-AATGATCACAACCCTCGATCTCCATAGATTTGTGTGAGAGTAGGGGTGAGTAGAATAATAGTGAGCCATCATCACAGGCAGTACAGTCCAGTACAAATCTATCAA--CCATGTGCTTTTTTGCAGTAAGCTGATGACCCAGAATGTTATGTCCACATTGATGAAGAACAATGCATTGGCAAGAGCAATGGGATGAGCAGAACACCACCTCCATATGTCTGAGGAA--AGATTGAGAAATGCAATGA---
>DD1
---------TACAAAAAAT---TGAAGGGAAC---------AATTTCAAAGAATGGCACCTGCTGAGATACATATACAGCAAAGAAGGACATCCACCACCAGTTATTGGGATAACACTTTCGCAAGTCAGCAAATCTCCAATCCTCCTTAGCACCCCATTGCCACTCTTCTCTTCTGAAATAATTGTGCGTGAGGCGAATGCTCCACACCCATGTCAA-AATGATCACAACCCTCGATCTCCATAGATTTGTCTGAGAGTAGGGGTGAGTAGAATAATAGTGAGCCATCATCACAGGCAGTATAGTCCAGTACAAATCTATCAA--CCATGTGTTTTTTTGAAGTAAGCTGATGACCCAGAATATTATGTCCACATTGATGAAGAACAATGCATTGGCAAGAGCAATGGGATGAACAGAACACCAGCTCCATATGTCTGAGGA----GATTGAGGAATGCAATG----
>DIM50
---------TACAAGAAAT---TGATGGGAAC---------AATTTCAAAGAATGGCACCTGCTGAGATACATATACAGCAAAGAAGGACATCCACCACCAGTTATTGGGATAACGCTTTCGCAAGTCAGCAAATCTCCAATCCTCCTTAGCACCCCATTGCCACTCTTCTCTTCTGAAATAATTGTGCGTGAGGCGAATGCTCCACACCCATGTCAA-AATGATCACAACCCTCGATCTCCATAGATTTGACTGAGAGTAGGGGTGAGTAGAATAATAGTGAGCCATCATCACAGGCAGTATAGTCCAGTACAAATCTATCAA--CCATGTGTTTTTTTGAAGTAAGCTGATGACCCAGAATGTTATGTCCACATTGATGAAGAACAATGCATTGGCAAGAGCAATGGGATGAGCAGAACACCAGCTCCATATGTCTGAGGA----GATTGAGGAATGCAATGC---
>EN45
---------------------------------------------------------ACTTGCTGAGAAACATAAACAATGAAGAAGGACATCTACCATTAGTGTTTACCATACCATTTTTACATATAAGAAAATCTCCGATCCTCTCTAGCTCCCCATTGACGTTACTCTCTCATGAAATAATTATGAGTGAAGTGGATGCTCCATACCCATGTGGGAAAAAATGACTACCCTTGATCTCTAT-------------AATAGGAATGAGTGGAATAATAATGAGTTAAAATAATAGGTAACACAGTTTAATACAAATATATCAA--TTAATTATTTTTCTCTAGTAGGCTAACAATCTAGAAGATGCCATCCATATCGTAGAAGAAGAGTGCATTTGCAAGTGTAATAGGATGGGTCACATACCATCTCCATATCTCCAAAGA----GGATGA---------------
>FTS1
---------TATAAGAAAT---TCATGGGAAT---------AATTTCAAAGAATGGCACCTGCTGAGATACATAAACAGCAAAGAAGGATATCCACCACCAGTTATTGGGATAACGCTTTCGCAAGTCAGCAAATCTCCAATCCTCCCTAGAACCCCATTGCCACTCTTCTCTTCTGAAATAATTGTGCGTGAGGCGAATGCTCCACACCCATGTCAA-AATGATCACAACCCTCGATCTCCATAGATTTGTCTGAGAGTAGGGGTGAGTAGAATAGTAGTGAGCCATCATCACAGGCAGTACAGTCCAGTACAAATCTATCAA--CCATGTGCTTTTTTGCAGTAAGCTGATGACCCAGAATGTTATGTCCACATTGATGAAGAACAATGCATTGGCAAGAGCAATGGGATGAGCAGAACACCACCTCCATATGTCTGAGGAA--AGATTGAGGAATGCAATG----
>FTS2
---------TATAAGAAAT---TCATGGGAAT---------AATTTCAAAGAATGGCACCTGCTGAGATACATAAACAGCAAAGAAGGATATCCACCACCAGTTATTGGGATAACGCTTTCGCAAGTCAGCAAATCTCCAATCCTCCCTAGAACCCCATTGCCACTCTTCTCTTCTGAAATAATTGTGCGTGAGGCGAATGCTCCACACCCATGTCAA-AATGATCACAACCCTCGATCTCCATAGATTTGTGTGAGAGTAGGGGTGAGTAGAATAATAGTGAGCCATCATCACAGGCAGTACAGTCCAGTACAAATCTATCAA--CCATGTGCTTTTTTGCAGTAAGCTGATGACCCAGAATGTTATGTCCACATTGATGAAGAACAATGCATTGGCAAGAGCAATGGGATGAGCAGAACACCACCTCCATATGTCTGAGGAA--AGATTGAGGAATGCAATG----
>GG1
TTTAAATTACTGATAAATGT--TTATAGCGAAACATTGGAAAGAAGTAGAAAATCTCACCTGCTGAGAAACATATACAGCAAAGAAGGACATCCACCACCAGTGTTTAGTATAACGCTTCCGTAGATCAGCAAATCTCCAATCCTCTCTGGCTCCCCATTGCCATTCTTCTCTTCTAAAGTAATTGTGTGTGAGACGAATGCTCCACACCCATGTCAG-AATAATGACAACCCTTGATCTCCACATATTGGATTGCGAATAAGGATGAATGGAATAATAGTGGGCCATCATCACAGGCAACACAGTCCAATACAAGTCTATCAACTCCATGTACTGTTCTGCAGCAAGCTGATAATCCAGAAGATAACAGTGACATTTAAGAAAAATAATACATTTGCGAGAGCAATAGGATGGGTAGAACACCATTCCCATATCTCCAAAGATGGAGATTGATGAACGCAATGT---
>HB41
--------------------------------------------------GAATGGCACCTGCTGGGACACATATACAGCCAAGAAGGACATCCACCACCAGTTATTGAGATAACGCTTTCGCAGATCGGCAAATCTCCAATCCTCTCTAGCACCCCATTGCCACTCTTCTCTTCTGAAATAATTGTGGGTGAGGCGAATGCTCCACGCCCATGTCAA-CATGATCACAACCCTGGATCTCCATAGATTTGTCTGGGAGTAGGGATGGGTAGAGTAATAGTGAGCCATCATCACAGGCAGTACAGTCCAGTACAAATCTATCAA--CCAGGTGCTTTTTTGCAGTAAGCTGATGAACCAGAACATGATGTCCACATTGATGAAGAACAATGCATTGGCAAGAGCAATGGGATGAGCAGAACACCATCTCCATGTGGGTGAGG--------------------------
>JO20
------AAACTATTAAATGGTAAAATATTAAG--------AAAATAGGGGAATTTGCACCTGCTGAGACACATATACCACAAAGAAGGACATCCACCACCAGTTGTTCGGATAATACTTTCGCATGTCAGCGAATCTCCAATCCTCTCTAGCGCCCCATTGCCATTCTTCTCTTCTAAAATAATTATGTGTGAGACGAATGCTCCACACCCATGTCAG-AATAATAACAATCCTTGATCTCCATAGATTTGTTTGAGAATAGGGATGGGAAGAATAATAGTGAGCCATCATCACAGGCAACACAGTCCAGTACAAGTCTATCAA--CCAAGTGCTGTTTTGCAGTAAGCTGATGACCCAAAAGAGTATATCCACGTTGACGAAAAATAACGCATTGGCAAGAGCAATGGGGTGAGCCCAACACCATCTCCAGATCTCTGAAGTA--AGTTTGAGGAATACAATC----
>JU21
------AAACTATTAAATGGTAAAATATTAAG--------AAAATAGGGGAATTTGCACCTGCTGAGACACATATACAACAAAGAAGGACATCCACCACCAGTTGTTGGGATAATACTTTCGCATGTCAGCGAATCTCCAATCCTCTCTAGCGCCCCATTGCCATTCTTCTCTTCTAAAATAATTATGTGTGAGACGAATGCTCCACACCCATGTCAG-AATAATAACAATCCTTGATCTCCATAGATTTGTTTGAGAATAGGGATGGGAAGAATAATAGTGAGCCATCATCACAGGCAACACAGTCCAGTACAAGTCTATCAA--CCAAGTGCTGTTTTGCAGTAAGCTGATGACCCAAAAGAGTATATCCACGTTGACGAAAAATAACGCATTGGCGAGAGCAATGGGGTGAGCCCAACACCATCTCCAGATCTCTGAAGTA--AGTTTGAGGAATACAATT----
>KE1
---TTAATAATAATAAATA---GCATAGTAAAACATT---GGAATAAAGAGTATAGTACCTGCTGAGAGACATATACAGCGAAAAAGGACATCCACCAACAATGCTTGGCATACTGCTTTCGCAGATCAGCGTATCTCCAGTCCTCCCTGGCTCCCCACTGCCATTCTTCCCTTCTGAAGTAACTGTGTGTGAGACGAATACTCCATACCCATGTCAG-AAATATCACAACCCTCGATCTCCATATATTTGTGCGGGAGTAGGGATGAGTGGCATAATAGTGAGCCATCATCACAGGCAATACAGTCCAGTACAAATCTATCAA--CCAAGTGCTCTTCTGCAGTAAGCTGATGATCCAGAATATGACATTCACGT--------------------------------------------------------------------------------------------
>LF2
---------------------------------------------------AATGGCACCTGCTGAGATACATATACAGCAAAGAAGGACATCCACCACCAGTTATTGAGATAACGCTTTCGCAAGTCAGCGAATCTCCAATCCTCTCTAGCACCCAATTGCCACTCTTCTCTTCTGAAATAATTGTGCGTCAGGCGAATGCTCCAAGCCCACGTCAA-AATTATCACAACCCTGGATCTCCATAGATTTGTGTGAGAGTAGGGATGAGTAGAGTAATAATGAGCCATCATCACAGGCAGTACAGTCCAGTATAGATCTATCAA--CCAAGTGCTTTTTTGCAGCAAGCTGATGACCCAGAAAATTATATCCACATTGATGAAGAACAATGCATTTGCAAGAGCAATGGGATGTGCAGAACACCACCTCCATAGCTCTAAGGA----GATTGAGGAATGCAATG----
>MC0
------------AAGTAAT---TTATGGGAGCATA-C---AAAGTGAAAAGAACGGCACCTGTTGAGATACATATACAGCAAAAAAGGACATCCACCACCAGTTATGTAGATAACGCTTTCGCAAGTCGGCGAATCTCCAATCCTCTCTAGCACCCCATTGCCAATTTTCTCTTCTGAAATAACTGTGCGTGAGGCGAATGCTCCACGCCCATGTCAA-AACTATCACAACCCTCGATCTCCATCGATTTGTCTGAGAGTAGGGATGGGTAGAGTAATAGTGAGCCATCATCACAGGCAGTACAGTCCAGTACAAATCTATCAA--CCATGTGCTGTTTTGCAGTAAACTGATGACCCAGAACATTATGTCCACATTGATAAAGAATAATGCATTGGCAAGAGCAATGGGGTGTGCAGAGCACCATTTCCATAGGTCTGAGGCTCTGAGCTGAT--------------
>MT0
----TATTTCACATCAATG---GAAGAAAAAT---------AAATATACAGAATGGCACCTGCTGAGAGACATATACAGCAAAGAAGGACATCCACCACCAGTTACTGGGATACCGCTTTCGCAAGTCAGTGAATCTCCAATCCTCTCTAGCACCCCATTGCCACCCTTCTCTTCTGAAATAATTGTGCGTGAGGCGAATGCTCCACGCCCATGTCAA-AACGATTACAACCCTCGATCTCCATGGATTTGTCTGAGAGTAGGGGTGAGCAGAATAATAGTGAGCCATCATCACAGGCAGTACAGTCCAGTACAAATCTATCAA--CCATGAGTTGTTTTGCAGTAAACTGATGATCCAGAATGTTATGTCCACATTGATGAAGAAGAATGCATTTGCAAGAGCAATGGGATGAGCAGAACACCACCTCCATATGTGTGAGGA----A--------------------
>NN48
---------TACAAGAAAA---TCATGGGAAC---------AATTTCAAAGAATGGCACCTGCTGAGATACATATACAGCAAAGAAGGACATCCACCACCAGTTATTGGGATAACGCTTTCGCAAGTCAGCAAATCTCCAATCCTCCCTAGCACCCCATTGCCACTCTTCTCTTCTGAAATAATTGTGGGTGAGGCGAATGCTCCACACCCATGTCAA-AATGATCACAACCCTCGATCTCCATAGATTTGTCTGAGAGTAGGGGTGAGTAGAGTAATAGTGAGCCATCATCACAGGCAGTACAGTCCAGTACAAATCTATCAA--CCATGTGCTTTTTTGCAGTAAGCTGATGACCCAGAATGTTATGTCCACATTGATGAAGAAGATTGCATTGGCAAGAGCAATGGGATGAGCAGCACACCACCTCCATATGTCTGAGGA----GATTGAGGAATGCAATGC---
>PA42
-------------------------TACAAGT---------AATTTATGGGAATGGCACCTGCTGAGATACATATACAGCAAAGAAGGACATCCACCACCAGTAATTGGGATAACGCTTTCGCAAGTCAGTGAATCTCCAATCCTCCCTAGCACCCCATTGCCACTCTTCTCTTCTGAAATAATTGTGCGTAAGGCGAATGCTCCATGCCCATGTCAA-AATTATCACAACCCTCGATCTCCATAGGTTTGTCTGAGAGTAGGGATGGGTAGAGTAATAGTGAGCCATCATCACAGGCAGCACAGTCCAGTACAAATCTATC-A--CCATGTGCTTTTTTGCAGTAAGCTGATGACCCAGAACAGTATGTCCACATTGATGAAGAACAATGCATTGGCAAGAGCAATTGGGTGAGCAGAACACCACCTCCATATCTGTGAGGA----GATTGAGGAATGCAATG----
>PB33
----------TTAAAAACA---ATAGATTAAAACATT---CGAATAAAGAGTATTGTACCTGCTGAGAGACATATACAGCAAAAAAGGACATCCACCACCAATGCTTGGCATAGCGCTTTCGCAGATCAGCGAATCTCCAGTCCTCCCTGGCTCCCCACTGCCATTCTTCCCTTCTAAAGTAACTGTGTGTGAGACGAATGCTCCATACACATGTCAA-AAATATCACAACCCTCGATCTCCATATATTCGTCTGAGAGTAGGGATGAGTAGCATAATAGTAAGCCATCATCACAGGCAATACAGTCCAGTACAAATCTATCAA--CCAAGTGCTCTTCTGCAGTAAGCTGATGATCCAGAATATGATATCCACATTGAAGAA-------------------------------------------------------------------------------------
>PF1
---------------------------------------------------AATGGCACCTGCTGAGATACATATACAGCAAAGAAGGATATCCACCACCACTTAGTGAGATAACCGTTTCGCATTTCAGCGAATCTCCAATCCTCTCTGGCACCCCATTGCCACTCTTCTCTTCTGAAATAATTGTGCGTGAGGCGAATGCTCCACACCCATGTCAA-AATGATCACAATCCTCGATCGCCATAGATTTGTCTGAGAATAGGGGTGAGTAGAGTAATAGTGAGCCATCATCACAGGCAGTACAGTCCAGTACAGATCTATCAA--CCAGGTACTTTTTTGCAGTAAGCTGATGACCCAGAACATAATGTCGACATTGATGAAGAACAATGTATTCGCAAGAGCAATGGGATGAGCAGAACACCACCTCCATATATCTGAGG--------------------------
>PFM1
-------------------------TACAAGT---------AATTTATGGGAATGGCACCTGCTGAGATACATATACAGCAAAGAAGGACATCCACCACCAATTATTGGGATAACGCTTTCGCAAGTCAGCGAATCTCCAATCCTCTCTAGCACCCCATTGCCATTCTTCTCTTCTGAAATAATTGTGCGTAAAGCGAACGCTCCACGCCCATGTCAA-AATGATCACAACCCTAGATCTCCACAGGTTTGTCTGAGAGTAGGGATGAGTAGAATAATAGTGAGCCATCATCACAGGCAGCACAGTCCAGTACAAATCTATCAA--CCAAGTGCTTTTTTGCAGTAAGCTGATGACCCAGAAGAGTATATCCACATTGATGAAGAACATTGCATTGGCAAGAGCAATGGGATGAGCACAACACCACCTCCATATGTCTGAGGA----GATTGAGAAATGCAATGA---
>PG28
---TTAACAATAATAGATG---GCATAGTGAAACATT---GGAATAAAGAGTATTGTACCTGCTGAGAGACATATACAGCGAAAAAGGACATCCACCACCAATGCTTGGCATAGCGCTTTCGTAGATCAGCGAATCTCCAGTCCTCCCTGGCTCCCCACTGCCAGTCTTCCCTTCTGAAGTAACTGTGTGTGAGACGAATGCTCCATACACATGTTAG-AAATATCACAACCCTCGATCTCCATATATTTGTATGAGAGTAGGGATGAGTGGCATAATAGTAAGCCATCATCA-------------------------------------------------------------------------------------------------------------------------------------------------------------------------------
>PH2
---------------------------------------------------AATGGCACCTGCTGAGATACATATACAGCAAAGAAGGATATCCACCACCACTTAGTGAGATAACCCTTTCGCATTTCAGCGAATCTCCAATCCTCTCTGGCACCCCATTGCCACTCTTCTCTTCTGAAATAATTGTGCGTGAGGCGAATGCTCCACACCCATGTCAA-AATGATCACAACCCTCGATCGCCATAGATTTGTCTGAGAATAGGGGTGAGTAGAGTAATAGTGAGCCATCATCACAGGCAGTACAGTCCAGTACAGATCTATCAA--CCAGGTAGTTTTTTGCAGTAAGCTGATGACCCAGAACATAATGTCGACATTGATGAAGAACAATGTATTCGCAAGAGCAATGGGATGAGCAGAACACCACCTCCATATGTCTGAGGATTTAAGTTTTAGAGAGCAAT-----
>PM29
----TAACATTAACATATG---GCATAGTAAAATATT---GGAATAAAGAGTATTGTACCTGCTGAGAGACATATACAGCAAAAAAGGACATCCACCACCAATGCCTGGCATAGCGCTTTCGCAGATCAGCGAATCTCCAGTCCTCCCTGGCTCCCCACTGCCATTCTTCCCTTCTGAAGTAACTGTGTGTGAGACGAATGCTCCATACCCATGTCAG-AAATATCACAACCCTCGATCTCCATATATTTGTCTGAGAGTCGGGATGAGAGGCATAATAGTGAGCCATCATCACAGGCAATACAGTCCAGTACAAGTCTATCAA--CCAAGTGCTATTCTGCAGTAAGCTGATGATCCAGAATATGACATCCACATTGAAGAAAAATAATATATTTAGAAGAGAAATAGGATGACCAGAACACCATTTCCAAATTTC-------------------------------
>PS27
---TTAACAATAATAGATG---GCATAGTGAAACATT---GGAATAAAGAGTATTGTACCTGCTGAGAGACATATACAGCGAAAAAGGACATCCACCACCAATGCTTGGCATAGCGCTTTCGTAGATCAGCGAATCTCCAGTCCTCCCTGGCTCCCCACTGCCAGTTTTCCCTTCTGAAGTAACTGTGTGTGAGACGAATGCTCCATACACATGTTAG-AAATATCACAACCCTCGATCTCCATATATTTGTATGAGAGTAGGGATGAGTGGCATAATAGTAAGCCATCATCACAGGCAAAACAGTCCAGTACAAATCTATCAA--CCAAGTGCTCTTCTGCAGTAAGCTGATGATCCAGAATATGATATCCACATTG------------------------------------------------------------------------------------------
>PS30
-------------------------TACAAGT---------AATTTAT-GGAATGGCACCTGCTGAGACACGTATACAGCAAAGAAGGACATCCACCACCAGTTCTCGGGATAACGCTTTCGCAAGTCAGCGAATCTCCAATCCTCTCTAGCACCCCATTGCCACTCTTCTCTTCTGAAATAATTGTGCGTAAGGCGAATGCTCCATGCCCATGTCAA-AATGATCACAACCCTCGATCTCCATAGGTTTGTCTGAGAGTAGGGATGGGTAGAGTAATAGTGAGCCATCATCACAGGCAGCACAGTCCAGTACAAATCTATC-A--CCATGTGCTTTTTTGCAGTAAGCTGATGACCCAGAACAGTATGTCCACATTGATGAAGAACAATGCATTGGCAAGAGCAATGGGGTGAGCAGAACACCACCTCCATATCTGTGAGG--------------------------
>PSF43
--------------------------TACAAG---------AAATTCATGGAATGGCACCTGCTGAGATACATATACAGCAAAGAAGGACATCCACCACCAGTTATTGGGATAACGCTTTCGCAAGTCAGCAAATCTCCAATCCTCCCTAGCACCCCATTGCCACTCTTCTCTTCTGAAATAATTGTGGGTGAGGCGAATGCTCCACGCCCATGTCAA-GATGATCACAACCCTCGATCTCCATAGATTTGTCTGAGAGTACGGGTGCGTAGAGTAATAGTGAGCCATCATCACAGGCAGTACAGTCCAGTACAAATCTATTAA--CCATGTGTTTTTTTGCAGTAAACTGATGACCCAGAATGTTATGTCCACATTGATGAAGAACAATGCATTGGCAAGAGCAATGGGATGAGCAGAACACCACCTCCATATGTCTGAGG--------------------------
>PTA0
--------------------------------------------------------CACTTGCTGAGATACATATACACCA---ATGGACATCCACCATCAGTTATTGAGATAA--CTTTCACAAGTCAGCGAATCTCGAATCCTCTCTAGCACCCCATTGCCACTCTTCTCTTCTGAAATAATTGTGGGTGAGGCGAATGCTCCAAACCCATGTCAA-AATGATCATAACCCTCGATATCCATACATTTGTCTAAGAGTAGGGATGAGTAGAGTAATAGTGAGCCATCATCACAGGCAGCACAGTCCAGTACAGATCTGTCAA--CCATGTGCTTTTTTGCAGTAAGCTGATGACCCAGAACATTATGTCCATATTGATGAAGAACAGTGCATTCGCAAAAGCAATGGGATGAGCAGAACACCACCTCCATATGTCTGAGGA----GATTGAGAAATGCAATGT---
>RC54
---------TACAAGAAAT---TCATGGGAAC---------AATTTCAAAGAATGGCACCTGCTGAGATACATATACAGCAAAGAAGGACATCCACCACCAGTTATTGGGATAACGCTTTCGCAAGTCAGCAAATCTCCAATCCTCCCTAGCACCCCATTGCCACTCTTCTCTTCTGAAATAATTGTGGGTGAGGCGAATGCTCCACACCCATGTCAA-AATGATCACAACCCTCGACCTCCATAGATTTGTCTGAGAGTAGGGGTGAGTAGAGTAATAGTGAGCCATCATCACAGGCAGTACAGTCCAGTACAAATCTATCAA--CCATGTGGTTTTTTGCAGTAAGCTGATGACCCAGAATGTTATGTCCACATTGATGAAGAACAATGCATTGGCAAGAGCAATGGGATGAGCAGAACACCAACTCCATATGTCTGAGGA----GATTGAGGAATGCAATGT---
>RR55
---------CACAAGAAAT---TCATGGGAAC---------AATTTCAAAGAATGGCACCTGCTGAGATACATATACAGCAAAGAAGGACATCCACCACCAGTTATTGGGATAACGCTTTCGCAAGTCAGCAAATCTCCAATCCTCCCTAGCACCCCATTGCCACTCTTCTCTTCTGAAATAATTGTGGGTGAGGCGAATGCTCCACAACCATGTCAA-AATGATCACAACCCTCGATCTCCATAGATTTGTCTGAGAGTAGGGGTGAGTAGAGTAATAGTGAGCCATCATCACAGGCAGTACAGTCCAGTACAAATCTATCAA--CCATGTGTTTTTTTGCAGTAAGCTGATGACCCAGAATGTTATGTCCACATTGATGAAGAACAATGCATTGGCAAGAGCAATGGGATGAGCAGAACACCACCTCCATACGTCTGAGGA----GATTGAGGAATGCAATG----
>SA1
----------------------------AAGT---------AATTTATGGGAATGGCACCTGCTGAGATACATATACAGCAAAGAAGGACATCCACCACCAGTTGTTGCGATAACGCTTTCGCAAGTCAGCGAATCTCCAATCCTCTCTAGCACCCCATTGCCACTCTTCTCTTCTGAAATAATTGTGCGTAAGGCGAATGCTCCACGCCCATGTCAA-AATGATCACAACCCTCGATCTCCATAGGTTTGTCTGAGAGTAGGGATGAGTGGCGTAACAGTGAGCCATCATCACAGGCAGCACAGTCCAGTACAAATCTATC-A--CCATGTGCTTTTTTGCAGTAAGCTGATGACCCAGAAGAGTATGTCCACATTGATGAAGAACAATGCATTGGCAAGAGCAATGGGGTGAGCAGAACACCACCTCCATATTTGTGAGGA----GATTGAGGAATGCAATG----
>SC0
-------------------------TACAAGA---------AATTTATGGGAATGGTACCTGCTGAGATACATATACAGCAAAGAAGGACATCCACCACCAGTTATTGGGATAACGCTTTCGCAAGTCAGCGAATCTCCAATCCTCTCTAGCGCCCCATTGCCACTCTTCTCTTCTGAAATAACTATGTGTGAGGCGAATGCTCCATATCCACGTCAA-AATGATCACAACTCTCGATCTCCATAGATTTGTGTGAGAGTAGGGGTGAGTAGAGTAATAGTGAGCCATCATTACAGGCAGTACAGTCCAGTACAAATCTATCAA--CCATGTGCTTTTTTGCAGTAAGCTGATGAGCCAGAAGATGATGTTGACATTGATGAAGAAGAATGCATTGACAAGAGCAATTGGATGAGCAGAACACCATCTCCATATGTACGAGGTA--AAGTTTTTGAGAGCAATAG---
>SE46
---------------------------------------ATACATGAAAATAAATACACCTGCTGAGACACATAAACAGCGAAGAACGACATCCACCACCGGTGTTTGCCAGACCACTTTTGCATATCAGCAAATCTCCAATCCTCTCTAGCTCCCCATTGCCATTCTTCTCTTCTTAAATAATTATGAGTAAGGTGAATGCTCCATATCCATGTGAG-AAAAATGACTACCCTTGATCTCCATACATTGCTTTGACAATAGGGATGGGTGGAATAATAGTGTGCCATCATTATAGGCAAGACAGTCCAACACAAATCTATCAA--CCAAATGTTTTTCTACAGTAGGCTGATAATCCAAAAGATGACATCCACATTGAAGAAGAATAACGCATTTACGAGTGCGATAGGATGGGCGGAACACCATCTCCATATCGC-------------------------------
>SG23
----------------------------AAAC---------TAATAAATGGAATTGCACCTGCTGAGACACATATACAGCAAAGAAGGACATCCACCACCAGTTGTTGGCATACTTCCTTCGCATGTCAGCAAATCTCCAATCCTCTCTCGCGCCCCATTGCCATTCTTCTCTTCTAAAATAATTGTGTGTGAGACGAATGCTCCACACCCATGTCAG-AATAATCACAATCCTTGATCTCCATAGATTTGTTTGAGAGTAGGGATGAGAAGAATAGTAGTGAGCCATCATCACAGGCAACACAGTCCAGTACAAGTCTATCAA--CCAAGTGCTGTTTTGCAGTAAGCTGATGACCCAGAAAAGTACATCCACGTTGAAGAAAAAGAACGCATTTGCAAGAGCAATGGGATGAGCCCAACACCATCTCCAGATCTCTGAAGTA--AGTTTTAGGAATACAATG----
>SS22
----------------------------AAAC---------TAATAAATGGAATTGCACCTGCTGAGACACATATACAGCAAAGAAGGACATCCACCACCAGTTGTTGGCGTATTTCCTTCGCATGTCAGCAAATCTCCAATCCTCTCTGGCGCCCCATTGCCATTCTTCTCTTCTAAAATAATTATGCGTGAGACGAATGCTCCACACCCATGTCAG-AATAATCACAATCCTTGATCTCCATAGATTTGTTTGAGAGTAGGGATGGGAAGAATAGTAGTGAGCCATCATCACAGGCAACACCGTCCAGTACAAGTCTATCAA--CCAAGTGCTGTTTTGCAGTAAGCTGATGACCCAGAAAAGTATATCCACGTTGAAGAAAAAGAACGCATTTGCAAGAGCAATGGGATGAGCCCAACACCATCTCCAGATCTCTGAAGTA--AGTTTTAGGAATACAATG----
>SV36
-------------------------TAACATT----A---AGAAAGAGGGAAATTACACCTGTTGAGATACATAAACCGCAAAAAAGGACATCCACCACCAGTTGTTGGCATATCGCTTTCGCATGTCAGCAAATCTCCAATCTTCTCTGGCACCCCACTGCCATTCTTCTCTTCTGAAATAATTATGCGTGAGACGAATGCTCCACACCCATGTCAG-AATCATCACAACCCTTGACCTCCATAGATTTGTTTGAGAGTAGGGATGAGTAGAAAAATAGTGAGCCATCATCACAGGCAATACAGTCCAGAACAAGTCTATCAA--CCATGTGCTGTTTTGCAGTAAGCTGATGACCCAGAAAATTATATCCACATTTAAGAAAAACAATGCATTTGCAAGAGCAATGGGATGATCACAACACCATCTCCAGATCTCCGAAG----AGTTTAAGGAATGCAAT-----
>TA17
-------AACTAGTAAATGGTAAAATATTAA-------------------GAATTGAACCTGCTGAGACACGTATGCAGCAAAGAAGGACATCCACCACCAGTTGTTGGGATACTTCTTTCGCATGTCAGCGAATCTCCAATCTTCTCTGGCGCCCCATTGCCATTCTTCTCTTCTGAAATAATTATGTGTGAGACGAATGCTCCACACCCATGTCAG-AATAATCACAACCCTTGATCTCCATAGATTTGTTTGAGAGTAGGGATGGGAAGAATAATAGTGAGCCATCATCACAGGCAACACAGTCCAGTACAAGTCAATTAA--CCAAGTGCTCTTTTGAAGTAAGCTGATGAGCCAAAAAAGTATATCCACGTTGACGAAAAATAACGCATTTGCAAGAGCAATGGGGTGAGCCCAACACCATCTCCAGATCTCTGAAGCA--AGTTTTAGGAATACAAAT----
>TB39
----AGAGACCAAAAAAAA---AGACATCAAT----A---GAATTATATTGAATTGCACCTGCTGAGACACATACACGGCAAAGAAGGACATCCACCACCAGTTGTTAGCGTATTTTCTTCGCATATCAGCAAATCTCCAGTCTTCTCTGACACCCCATTGCCATTCTTCTCTTCTGAAGTAATTATGGGTGAGACGAATACTCCACACCCATGTCAG-AATAATCACAATCCTTGATCTCCACAGATTTGTTTGAGAGTAAGGATGGGTAGAATAATAGTGAGCCATCATCACAGGCAACACAGTCCAGTACAAGTCTATCAA--CCAAGTGCTGTTTTGCAGTAAGCTGATGACCCAGAAGAGTAAATCCACGTTGAAGAAAAATAGTGCATTTACAAAAGCAATAGGATGAACCCAACACCATCTCCAGATTTCTGAAGT-------------------------
>TC31
-----AATAATAATAGATG---GCATAGTAAAACATT---GGAATA---AGTATTGTACTTGCTGAGAGACATATACAGCAAAAAAGGACATCCACCACCAATGCTTGGCATAGTGCTTTCGCAGATCAGTGAATCTCCAGTCCTCCCTGTCTCCCCACTGCCATTCTTCCCTTCTGAAGTAATTGTGGGTGAGACGAATGCTCCATACCCATGTCAG-AAATATCACAACCCTCGATCTCCATATATTTGTATGAGAGTAGGGATGAGTGGCATAATAGTGAGCCATCATCACAGGCAATACAGTCCAGTACAAATCTATCAA--CCAAGTGCTGTTCTGCAATAAGCTGATGATCCAGAATATGACATCCACATTGAAGAAAAATAATACATTTAGGAGAGAAAGAGGATGAGCAGAACACCATTTCCATATTTCCCAAG--------------------------
>TN1
---------------------------------------------------AATTGCACCTGCTGAGATACATATACAGCAAAGAAGGACATCCACCACCAGTTGTTGGCATACTTCCTTCGCATGTCCGAAAATCTCCAATCCTCTCTGGCACCCCATTGCCATTCTTCTCTTCTGAAGTAATTATGTGTGAGACGAATGCTCCACACCCATGTCAG-AATAATCACAATCCTTGATCTACATAGATTTGTTTGAGAGTAGGGATGAGTAGAATAATAGTGAGCCATCATCACAGGCAACACAGTCCAGTACAAGTCTATCAA--CCAAGTGCTATTTTGCAGTAAGCTGATGACCCAGAAAAGTATATCCACATTGAAGAAAAACAATGCATTTGCAAGCGCAATGGGATGAGTCCAACACCATTTCCAGATCTCTAAAGT---AGTTTTAGGAATGCAATG----
>TO14
------AAAATAGTAAATGGGAAAATATCAA-------------------GAACTGCACCTGCTGAGACACATATGCAGCAAAGAAGGACATCCACCACCAGTTGTTGGGATACTTCTTTCGCATGTCAGCAAATCTCCAATCCTCTCTGGCACCCCATTGCCATTCTTCTCTTCTGAAATAATTATGTGTGAGGCGAATGCTCCACACCCATGTCAG-AATAATCACAATCCTTGATCTCCATAGATTTGTTTGAGAGTAGGGATGGGAAGAATAATAGTGAGCCATCATCACAGGCAACACAGTCCAGTACAAGTCTATCAA--CCAAGTGCTGTTTTGCAGTAAGCTGATAACCCAAAAAAGTATATCCACGTTGACGAAAAAGAACGCATTTGCAAGAGCAATGGGGTGAGCCCAACACCATCTCCAGATCTCTGAAGTA--AGTTTTAGAAATACAATG----
>TPL03
-------------------------TACAAGA---------AATTCATGGGAATGGCACCTGCTGAGATACATATACAGCAAAGAAGGACATCCACCACCAGTTATTGGGATAACGCTTTCGCAAGTCAGCAAATCTCCAATCCTCCCTAGCACCCCATTGCCATTCTTCTCTTCTGAAATAATTGTGGGTGAGGCGAATGCTCCACGCCCATGTCAA-GATGATCACAACCCTCGATCTCCATAGATTGGTCTGAGAGTACGGGTGAGTAGAGTAATAGTGAGCCATCATCACAGGCAGTACAGTCCAGTACAAATCTATTAA--CCATGTGTTTTTTTGCAGTAAGCTGATGACCCAGAATGTTACGTCCACATTGATGAAGAACAAGGCATTGGCAAGAGCAATCGGATGAGCAGAACACCACCTCCATATGCCTGAGGA----AAATAATTAAGAAAATTAATA
>WN5
---------------------------------------------------AATTGCACCTGTTGAGATACATATACAGCAAAGAAGGACATCCACCACCAATTGTTGGGATACCTCCTCCTCATGTCAGCAAACCGCCAGTCTTCTCTGGCACCCCATTGCCATTCTTCTCTCCTGAAATAATTGTGTGTAAGACGAATGCTCCAAACCCATGTCAG-AACCGTCACAATCCTCGATCTCCATAGATTCTTTTGAGAGTATGGATGAGTAGAATAATAGTGAGCCATCATCACAGGCAATATAGTCCAGTACAAGTCTATCAA--CCATGTGCTTTTCTGCAATAGGCTAATGACCCAGAAAAGTATATTCACATTGAGGAAAAATAAAGCGTTTGCAAGAGCAATGGGATGAGCGGAACACCATCTCCAGATCTCTGAGG--------------------------
