# Supplementary material for: Development of a Target Enrichment Probe Set for Conifer (REMcon)
Source: Biology (Basel). 2024 May 22;13(6):361. doi: 10.3390/biology13060361 (PMC11200496; doi:10.3390/biology13060361)
Supplement: Supplementary file 1 [file biology-13-00361-s001.zip › biology-2960267-supplementary/Sup data/MO_orthlogs_alignments/Thupl29381594s0017_1.ortho.selected_stripped.aln.fasta]

>AA3
-GACAAGA-TAACA-------TTTTTCTCTTGATAACCCTGCCAT------TTTTT--ATAGGCTTAAATTCTTGTGAAACAT-TTGAGTTCTCTGTT----TTTTGGTC-TTGATCAATAACTCT-ATTAACTGATATAATTGTTTTACAGATATGGACTACTGAGGACTACGTTACGAGCACCTGCTCTCGGTTGGATGATGTACAATGTCCTTGTTAGTAACCAGAAAAGCATTGAATCACAGTATAAATCTCATGTCTATGCTGATTCAAGCAATGTAACTCCATCATTAGTTGAAAGCAGGTATGCTTTGACAAAAAGGGAAGGTGCTCGTTATGCACCAGCAGCGTTCTTGACAGGCCTGCTAGATCCTGTTCAGTCAAGAGAGGAATTTTTGGCACTATTTGCTGAATTAGAAAACAAAATTCCTAT-TTTTGTTATATCAACAAAGGACGCACCAAAGCGATCCAAAGCTGAAATGGAGGCTCTTCAAGGTGCCAAGGGGGTTACTAGATTTGTCGAAGTACCAGGTGCTCTCCTTCCACAAGAGGAATACCCATACACTGTTACAGATGAGCTATATGAATTCATAAAAGAACTGTAAGTGAAAGTTCTGATGAT-TAGTTTGTGATTTTTTCCCATG--ATTGC--ATGCAAATTTTCTTTTATATTTACATTTTACTATTGGAACAA-----
>AA60
----------------------------------------ATTGT---TAGTAATT--GTAGGCTGGGATTATTCTGGAGGAT-ACGAGTCCTCTGTTTCCATTTTGATT-TGGATTAATATCGCT-AATAATTATT-GGCTGTTTTTACAGATATGGACTGTTGAGGACCACCTTACGGACACCTGCCCTTGGCTGGATGATGTATAATGTTCTTGTTAGCAATCAGAAAAGCATCGAATCACAATATAAATCCCATGTGTATGCTGATTCCAAGAATGTGACTCCATCCTTGGTTGAAAGCAGGTATGCTTTGACGAAAAAGGAAGGTGCACGCTATGCACCAGCAGCTTTCTTGACTGGCCTCCTAGATCCTGTTCTGTCAAGAGAGGAATTTTTGGCCCTCTTTGCTGGCCTAGAAGGCAAGGTTCCTAC-ATTGGTTATATCAACAACGAATTCACCAAAGAGATCTAAAGCTGAGATGGAGGCTCTTAAAAGTGCCAAGGGGGTTTCCAAATTTGTAGAAATACCGGGTGCCCTTCTCCCACAAGAGGAATACCCATCCTCAGTTTCAGTTGAATTACTAAAATTTATAAATGAATTATAAGTAAAAGCTTTTTT-----TAGCT------------------------------------------------------------------------
>AAR4
-GACAAGA-TAACA-------TTTTTCTCTTGATAACCCTGCCAT------TTTTT--ATAGGCTTAAATTCTTGTGAAACAT-TTGAGTTCTCTGTT----TTTTGGTC-TTGATCAATAACTCT-ATTAACTGATATAATTGTTTTACAGATATGGACTACTGAGGACTACGTTACGAGCACCTGCTCTCGGTTGGATGATGTACAATGTCCTTGTTAGTAACCAGAAAAGCATTGAATCACAGTATAAATCTCATGTCTATGCTGATTCAAACAATGTAACTCCATCATTAGTTGAAAGCAGGTATGCTTTGACAAAAAGGGAAGGTGCTCGTTATGCACCAGCAGCGTTCTTGACAGGCCTGCTAGATCCTGTTCAGTCAAGAGAGGAATTTTTGGCACTATTTGCTGAATTAGAAAACAAAATTCCTAT-TTTTGTTATATCAACAAAGGACGCACCAAAGCGATCCAAAGCTGAAATGGAGGCTCTTCAAGGTGCCAAGGGGGTTACTAGATTTGTCGAAATACCAGGTGCTCTCCTTCCACAAGAGGAATACCCATACACTGTTACAGATGAGCTATATGAATTCATAAAAGAACTGTAAGTGAAAGTTCTGATGAT-TAGTTTGTGATTTTTTCCCATG--ATTGC--ATGCAAATTTTCTTTTATATTTACATTTTACTATTGGAACAA-----
>AF1
-GACGAGT-TCCCT-------TGGTTTCCTTCTTAATGATACCA-----TTTAACT--TCTGTGTTAGATACTTCTGAAACAT-TTGGATCCTCTAAAC-TATTTTGTGT-CAAATTGGC---TTA-TATAATAAAT-GGTT-ATCTGACAGATATGGACTGTTGAGGACTACCTTGCGAGCACCTGCCCTTGGTTGGATGATGTACAATGTTCTTGTTAGTAACCAGAAAAGCATTGAATCACAATATAAATCGCATGTCTATGCTGATTCCAATAATGTGACTCCATCCTTAGTTGAAAGCAGGTATGCTTTGACAAAAAGGGAAGGTGCTCGATATGCACCAGCAGCTTTCTTGACAGGTCTGCTAGATCCTGTTGAGTCAAGAGAGGGATTTTTGGCACTATTTGCTGAATTAGAAAGCAAAATTCCTGT-TTTGGTTATATCAACAAAGGACTCACCTAAGCGATCTAAAGCTGAAATGGAGGCTCTTAAAGGTGCCAAGGGGGTTTCTAAATTTGTAGAAGTACCAGGTGCCCTTCTTCCGCAAGAGGAATATCCATACTCTGTTTCAGATGAACTATATGAATTTCTAAAAGAGCTATGAGTGAAAGCT---------------------------------------------------------------------------------------
>AG2
--------------------------------TTAATGATACCA-----TTTAACT--TCTGTGTTAGATACTTCTGAAACAT-TTGGATCCTCTAAAC-TATTTTGTGT-CAAATTGGC---TTA-TATAATAAAT-GGTT-ATCTGACAGATATGGACTGTTGAGGACTACCTTGCGAGCACCTGCCCTTGGTTGGATGATGTACAATGTTCTTGTTAGTAACCAGAAAAGCATTGAATCACAATATAAATCGCATGTCTATGCTGATTCCAATAATGTGACTCCATCCTTAGTTGAAAGCAGGTATGCTTTGACAAAAAGGGAAGGTGCTCGATATGCACCAGCAGCTTTCTTGACAGGTCTGCTAGATCCTGTTGAGTCAAGAGAGGGATTTTTGGCACTATTTGCTGAATTAGAAAGCAAAATTCCTGT-TTTGGTTATATCAACAAATGACTCACCTAAGCGATCTAAAGCTGAAATGGAGGCTCTTAAAGGTGCCAAGGGGGTTTCTAAATTTGTAGAAGTACCAGGTGCCCTTCTTCCGCAAGAGGAATATCCATACTCTGTTTCAGATGAACTATATGAATTTCTAAAAGAGCTATGAGTGAAAGCTTTCATGGT---AGTTTCAGATTCTTAGTATT--TTTGC-AATTTAAATTTGCTCATA---TTATATTTCACCATTGAAACAACAGAA
>AH26
---CAAGA-TTCTA--------TTTTATCCTGTCATCTGTTT-ACT--TTGTTTTT--ATGCGATCAGCTTCTGCTAAACAAT-CGGATTTCTCT-------AATTGATC-TTTATCAATGTCTCT-AA---CTGAT-CAAT-CTTTCACAGGTATGGATTCTTGAGGACTACCTTACGAGCACCTGCCCTTGGTTGGATGATGTACAATTTTTTAGTGAGTAACCAGAAAAGTATCGAGTCACAATATAAATCTCATGTCTATGCTGATTCCCAGAATGTGACTCCATCTCTTGTTGAGAGCAGATACTCTTTGACAAAAAGAGAAGGTGCTCGTTATGCACCTGCGGCCTTTTTGACAGGCATGCTAGATCCTGTTCAATCAAGGGAGGAGTTTTTGGAACTATTTGCTGAATTAGAAAGTAAGATTCCTGT-TTTGGTTATATCAACAAAGGATGCTCCGAAACGCTCAAAGGCTGAGATGGATGCTCTTCGTGGTGCTAAAGGGGTTTCTAAATTTGTTGAAGTTCCAGGTGCTCTTCTTCCACAAGAAGAATACCCTGGGTCAGTTTCAGATGAACTGTTTGAGTTTCTGAAAGAATTATAAGTAAC-----TGATGTT-TTATTTCAGGATATTGCACGAGCCCTTAC--ACACAAATTGTGTTATATTATTTACTTTGAAA---------------
>AME1
----------------------------------------------------TTTT--ATAGGCTTAAATTCTTGTGAAACAT-TTGAGCTCTCTGTT----TTTCGGTCTTTGATTAATAACTCT-ATTAACTGATATAATTGTTTTACAGATATGGACTACTGAGGACTACGTTACGAGCACCTGCTCTTGGTTGGATGATGTACAATGTCCTTGTTAGTAACCAGAAAAGCATTGAATCACAGTATAAATCTCATGTTTATGCCGATTCCAACAATGTAACTCCATCATTAGTTGAAAGCAGGTATGCTTTGACAAAAAGGGAAGGTGCTCGTTATGCACCGGCAGCGTTCTTGACAGGCCTGCTAGATCCTGTTCAGTCAAGAGAGGAATTTTTGGCACTATTTGCTGAATTAGAAAACAAAATTCCTAT-TTTTGTTATATCAACAAAGGACGCACCAAAGCGATCCAAAGCTGAAATGGAGGCTCTTCAAGGTGCCAAGGGGGTTACTAGATTTGTCGAAGTACCAGGTGCTCTCCTTCCACAAGAGGAATACCCATACACTGTTACGGATGAGCTATATGAATTCTTAAAAGAACTGTAAGTGAAAGTTTTGATGAT-TAGTTTGTGATTTTTTCCCAGG--ATTGC--GTGCAAATGTTCTTTTATATTTACATTTTACTATTGGAACAA-----
>AP25
---CAAGA-TTCTA--------TTTTATCCTGTCATCTGTTT-ACT--TTGTTTTT--ATGCGATCAGCTTCTGCTAAACAAT-TGGATTTCTCT-------AATTGATC-TTTATCAATGTCTCT-AA---CTGAT-CAAT-CTTTCACAGGTATGGATTCTTGAGGACTACCTTACGAGCACCTGCCCTTGGTTGGATGATGTACAATTTTTTAGTGAGTAACCAGAAAAGTATCGAGTCACAATATAAATCTCATGTCTATGCTGATTCCCAGAATGTGACTCCATCTCTTGTTGAGAGCAGATACTCTTTGACAAAAAGAGAAGGTGCTCGTTATGCACCTGCGGCCTTTTTGACAGGCATGCTAGATCCTGTTCAATCAAGGGAGGAGTTTTTGGAACTATTTGCTGAATTAGAAAGTAAGATTCCTGT-TTTGGTTATATCAACAAAGGATGCTCCGAAACGCTCAAAGGCTGAGATGGATGCTCTTCGTGGTGCTAAAGGTGTTTCTAAATTTGTTGAAGTTCCAGGTGCTCTTCTTCCACAAGAAGAATACCCTGGGTCAGTTTCAGATGAACTGTTTGAGTTTCTGAAAGAATTATAAGTAAC-----TGATGTT-TTATTTCAGGATATTGCACGAGCCCTTAC--ACACAAATTGCGTTATATTATTTACTTTGAAA---------------
>APA47
-------------C-------AAGTTCCCTTGTTAATGATGTCA-----TTTTACT--TCTGTGTTAGATTCTTCTGAAACAT-TTGAACCTTC------------------------------TA-TATAATAAAT-GGTT-ATCTGACAGATATGGATTGTTGAGGACTACCTTACGAGCACCTGCCCTTGGTTGGATGATGTACAATGTTCTTGTTAGTAATCAGAAAAGCATTGAATCACAATATAAATCGCATGTCTATGCTGATTCCAATAATGTGACTCCATCCTTAGTTGAAAGCCGGTATGCTTTGACAAAAAGAGAAGGTGCTCGATATGCACCAGCAGCTTTCTTGACAGGTCTGCTAGATCCTGTTCAGTCAAGAGAGGGATTTTTGGCACTATTTGGTGAATTAGAAAGCAAATTTCCTGT-TTTGGTGATATCAACAAAGAACTCACCAAAGCGATCTAAAGCTGAAATGGAGGCTCTTAAAGGTGCCAAGGGGGTTACTAAATTTGTAGAAGTACCAGGTGCCCTTCTTCCACAAGAGGAATATCCCTACTCTGTTTCAGATGAACTATATGAATTTCTAAAAGAACTATGAGTGAAACCTTTCATGAT-AGAGTTTCAGATTCTTAGTAT----------ATTTAAATTTGCCCATA---TTATATTTCACCATTGAAACAACAG--
>AS57
-GACAAGA-TTCAA-------CTG-TT----------TCTATTGT---TTGTCATT--GTAGGCTTGAATTTTACTGAAGCAT-ATGAGCTCTCTATTT--ATTTTGGCC-TTGATTAATATCGCT-AATAATTTAT-TGGTTGTTTTACAGATATGGACTGTTGAGGACCACCCTACGGGCACCTGCCCTTGGTTGGATGATGTATAATGTTCTTGTTAGTAACCAGAAAAGCATTGAATCACAATATAAATCCCATGTGTATGCTGATTCCAAGAACGTGACTCCATCCTTAGTTGAAAGCAGGTATGCTTTGACAAAAAGGGAAGGTGCTCGCTATGCACCAGCAGCTTTCTTGACTGGCCTGCTAGATCCTGTTCAGTCAAGAGAGGAATTTTTGGCACTCTTTGCTGAACTAGAAGGCAAGGTTCCTAC-TTTGGTTATATCAACGACAGATTCACCAAAGCGATCTAAAGCTGAGATGGAGGCTCTTAAAGGTGCCAAGGGGGTTTCTAAATTTGTAGAAGTACCAGGTGCTCTTCTTCCACAAGAGGAATACCCATCTTCGGTTTCAGTTGAACTATTAAAATTTATAAATGAATTATAAGTAAAAGCTTTGTTGTT-TTAGTTTGTGATTCTTCATAAG--CTTGC--AGACAAATTTTCTTATCTG-TTACATTTTACACTTGAAATAAAGGAA
>ASA51
--ACAAGT-TCCCT-------TTTTTCCCTTGTTAACAATGTCA-----TTTTGCT--TTTGTGTCAGATTCTCCTAAGACAT-TTGAACTCTCTAA----------TTT-CAACTTGAC---TTT-TATAATAAAT-GGTT-GTCTGACAGATATGGACTATTGAGGACTACCTTACGAGCACCTGCCCTTGGTTGGATGATGTATAATGTTCTTGTTAGTAACCAGAAAAGCATTGAATCACAATATAAATCACACGTCTATGCTGATTCCAATAATGTGACTCCATCCTTAGTTGAAAGCAGGTATGCTTTGACAAAAAGGGAAGGTGCTCGATATGCACCGGCAGCTTTTTTGACAGGTCTGCTGGATCCCGTTGAGTCAAGAGAAGGTTTTTTGGCATTATTTGCTGAATTAGAAAGCAAAATTCCTAT-TTTGGTTATATCAACAAAGGACTCACCAAAGCGATCGAAAGCTGAAATGGAGGCTCTTAAAGGTGCCAAGGGGGTTACTAAATTTGTAGAACTACCAGGTGCCCTTCTTCCGCAAGAGGAATATCCATACTCTGTTTCAGATGAACTATATGAATTTCTAAAAGAACTATGAGTGAAAGGTTTCACGAT-AAAGTTTAAGATTCTTAGTATT--TTTGC-AATGTAAATTTGCTCATATA-TTATATTTCACCATTGGAACAACACA-
>CB35
----------------------------------------------------------------------------------------------------------------------------------------------------------------------------------------------------------------------------------------------------------------------------------------TGAGTCCATCTCTCGTTGAGAGCAGATATTCTTTGACAAAGAGAGAAGGTGCTCGTTATGCACCCGCAGCCTTTTTGACAGGCATGCTAGATCCTGTTCAATCAAGGGAGGAGTTCTTGGCACTATTTGCTGAATTAGAAAGTAAGATTCCTGT-TTTGGTTATGTCAACAAAGAATGCTCCGAAACGTTCAAAAGCTGAGATGGATGCTCTTCGTGGCACTAAAGGGGTTTCTAAATTTGTTGAAGTTCCAGGTGCTCTTCTTCCACAAGAGGAATACCCTGAGTCAGTTTCAGATGAACTATTTGAATTTCTGAAAGAATTATAAGTAAC---TGTGATGTT-TTAATTCTGGATACTATACGAG--CTTAC--ACACAAATTTTGTTATATTAATTTTTAGTAT----------------
>CD18
------------------------------------------------------------------------------AGGAT-TTGAGCTCTCTATTTCCATTTTGATC-TTGATTAATATCTCT-AATAATCATT-GGATGTTTTTACAGATATGGACTGTTGAGGACCACTCTTCGGGCACCTGCTCTCGGTTGGATGATGTATAATGTTCTTGTTAGTAACCAGAAAAGCATTGAGTCACAATATAAATCCCATGTGTATGCTGATTCCAAGAATGTGACTCCATCCTTAGTTGAAAGCAGGTACGCTTTGACAAAAAGGGAAGGTGCGCGCTACGCGCCAGCAGCTTTTCTGACTGGTCTCCTAGATCCTGTTCAGTCAAGAGAGGAATTTTTGGCACTCTTTGCTGACCTAGAAGGCAAGGTTCCCAC-TTTGGTTATATCAACGACAAATTCACCAAAGCGATCTAAAGCCGAGATGGAGGCTCTTAAAGGTGCCAAGGGGGTTTCTAAATTTGTAGAAGTACCGGGTGCTCTTCTTCCACAAGAGGAATACCCATCCTCAGTTTCAGTTGAACTGCTAAATTTCATAAATGAAATATAAGTAAAAGCTATGTT-TT-TTAGTATGTGATCTTTCATAAG--CTTGC--AGACAAATTTTCTGATCTG-TTACATTTTACATGAGAAATAAAA---
>CDE34
TCACAAGA-TTCTA--------TTTTACCCTGTCAACCGTTT-ACC--TTGTTTTC--ATGCAATCA----CTCCTAAACAAT-TGAGGTTCTCT-------AATTGCTC-TTGATCAATGTCTCT-AACAGCTGAT-TGAT-CTTTTACAGGTACGGATTCTTGAGGACTACCTTACGAGCACCTGCCCTTGGTTGGATGATGTACAATGTTCTAGTGAGTAACCAGAAAAGTATTGAGTCACAATATAAATCTCATGTCTATGCTGATTCCAAGAATGTGAGTCCATCTCTCGTTGAGAGCAGATATTCTTTGACAAAGAGAGAAGGTGCTCGTTATGCACCCGCAGCCTTTTTGACAGGCATGCTAGATCCTGTTCAATCAAGGGAGGAGTTCTTGGCACTATTTGCTGAATTAGAAAATAAGATTCCTGT-TTTGGTTATGTCAACAAAGAATGCTCCGAAACGTTCAAAAGCTGAGATGGATGCTCTTCGTGGCACTAAAGGGGTTTCTAAATTTGTTGAAGTTCCAGGTGCTCTTCTTCCACAAGAGGAATACCCTGAGTCAGTTTCAGATGAACTATTTGAGTTTCTGAAAGAATTATAAGTAAC---TGTGATGTT-TTAATTCTGGATACTATACGAG--CTTAC--ACACAAATTTTGTTATATTAATTT-----------------------
>CF38
--------------------------------ATAACTCTATTGT---TTGTCATAGTAAAAGCTTGGATTCTTCTGAAACAT-TTGAACTTGTTAT-----TTTTGGCA-TTCATTTATATCTCT-ATTAACTGAT-CGGTTGTTTCACAGATACGGATTGTTGAGGACTACCTTACGCGCACCTGCCCTTGGTTGGATGATGTACAATGTTCTTGTTAGTAACCAGAAAAGCATCGAATCACAGTATAAGTCTCATGTCTATGCTGATTCCAAGAATGTGACTCCATCCTTAGTTGAAAGTAGGTATGCTTTGACAAAAAGGGCAGGTGCCCGTTATGCACCGGCAGCTTTCTTGACCGGCCTTCTAGATCCTGTTCAGTCAAGAGAGGAATTTTTGGCACTATTTACTGACTTAGAAGGCAAGGTTCCTAC-CTTGGTTATATCAACAAAGGACTCACCAAAGCGATCCAAAGCTGAGATGGAGGCTCTTAAAGGTGCCAAGGGGGTTTCCAAATTTGTTGTAGTACCAGGGGCTCTTCTTCCACAAGAGGAGTACCCATGTTCGGTTTCAGATGAACTATTTGAATTTATAAAAGAACTATAAGGAAAAGCTTTGATGTT-TAGGTTTGTGATACTTCACAAG--CTTGT-------------------------------------------------
>CH19
-GACGAGA-TTCAA-------CTA-AT----------TCTATTGT---TTGTTATTA-ATAGGTTTGGATTCTTCTTAAGGAT-TTGAGCTCTCTATTTCCATTTTGATC-TTGACTAATATCTAT-AATAATCATT-GGTTGTTTTTACAGATATGGACTGTTGAGGACCACTCTTCGGGCACCTGCCCTCGGTTGGATGATGTATAATGTTCTAGTTAGTAACCAGAAAAGCATTGAGTCACAATATAAATCCCATGTGTATGCTGATTCCAAGAATGTGACTCCATCCTTAGTTGAAAGCAGGTACGCTTTGACAAAAAGGGAAGGTGCGCGCTACGCTCCAGCAGCTTTTCTGACTGGCCTCCTAGATCCTGTTCAGTCAAGAGAGGAATTTTTGGCACTCTTTGCTGACCTGGAAGGCAAGGTTCCCAC-TTTGGTTATATCAACGACAAATTCACCAAAGCGATCTAAAGCTGAGATGGAGGCTCTTAAAGGTGCCAAGGGGGTTTCTAAATTTGTAGAAGTACCGGGTGCTCTTCTTCCACAAGAGGAATATCCATCCTCTGTTTCAGTTGAACTGCTAAATTTCATAAATGAAATATAAGTAAAAGCTTTGTT-TT-TTAGTAT-----------------------------------------------------------------------
>CHA37
-GACAAGA-TTACAT------TTTTTTTATTGATAACTCTATTGT---TTGTCATAGTAAAAGCTTGGATTCTTCTGAAACAT-TTGAACTTGTTAT-----TTTTGGCA-TTCATTTATATCTCT-ATTAACTGAT-CGGTTGTTTCACAGATATGGATTGTTGAGGACTACCTTACGCGCACCTGCCCTTGGTTGGATGATGTACAATGTTCTTGTTAGTAACCAGAAAAGCATCGAATCACAGTATAAGTCTCATGTCTATGCTGATTCCAAGAATGTGACTCCATCCTTAGTTGAAAGTAGGTATGCTTTGACAAAAAGGGCAGGTGCCCGTTATGCACCGGCAGCTTTCTTGACCGGCCTTCTAGATCCTGTTCAGTCAAGAGAGGAATTTTTGGCACTATTTACTGACTTAGAAGGCAAGGTTCCTAC-CTTGGTTATATCAACAAAGGACTCACCAAAGCGATCCAAAGCTGAGATGGAGGCTCTTAAAGGTGCCAAGGGGGTTTCCAAATTTGTTGTAGTACCAGGGGCTCTTCTTCCACAAGAGGAGTACCCATGTTCGGTTTCAGATGAACTATTTGAATTTATAAAAGAACTATAAGGAAAAGCTTTGATGTT-TAGGTTTGTGATACTTCACAAG--CTTGT--GCACATTTTTTCTTGTCTA-TCACATTATACACTTGAAACAAAGGAA
>CJ24
-GACAAGA-TTCAA-------CTC-TT----------TCCTTTGT---TTGTTATT--GTAGGTTTGGATTCTTCTGAAGCAT-TTGAAATCTCTATTTCCATTTTGGTC-TTGATTAATATCTCT-AATAATATAT-TGATTGTTTTACAGATATGGACTGTTAAGGACCACCCTATGGGCACCTGCCCTTGGTTGGATGATGTATAATGTTCTTGTTAGTAACCAGAAAAGCATTGAATCACAATATAAATCCCATGTGTATGCTGATTCCAAGAATGTGACTCCATCCTTAGTTGAAAGCAGGTATGCTTTGACAAAAAGGGAAGGTGCCCGCTATGCACCAGCCGCTTTCTTGACTGGCCTCCTAGATCCTGTTCAGTCAAGGGAGGAATTTTTGGCACTCTTTGCTGGTCTAGAAGGCAAGGTTCCTAC-TTTGATTATATCAACGACAAATTCACCAAAGCGGTCTAAAGCCGAGATGGAGGCTCTTAAAGGTGCCAAGGGGGTTTCCAAATTTGTAGAAGTACCAGGTGCTCTTCTTCCACAAGAGGAATACCCATCCGCTGTTTCAGTTGAACTACTAAAGTTTATAAATGAATTATAAGTAAAGGCTTTGTTGTT-TTACTTTATGTTTTTTCATAAG--CTTGC--AGACAAATTTTCTTATCTG-TTACATTTTACACTTGAAATAAAGGAA
>CK7
-GACAAGA-TTCAA-------CTGTTTACAACTTAACTCTATTGT---TTGTTATT--GTAGACTTGGGTTCTTCTGAAGCAT-TTGAGCTCTCTATTT--ATTTTGGCC-TTGATTAATATCTCT-AATAATTTAT-TGGTTGTTTTACAGATACGGACTGTTGAGGACTAGTCTACGGGCTCCTGCCCTTGGTTGGATGATGTATAATGTTCTTGTTAGTAACCAGAAAAGCATTGAATCACAATATAAGTCCCATGTGTATGCTGATTCCAAGAACGTGACTCCAACCTTAGTTGAAAGCAGGTATGCTTTGACAAAAAGGGAAGGTGCCCGCTATGCACCGGCAGCTTTCTTGACCGGCCTGCTAGATCCGGTTAAGTCAAGAGAGGAATTTTTGGCACTCTTTGCTGACCTAGAAGGCAAGGTTCCTAC-CTTAGTTATATCAACAATGGATTCGCCAAAGCGATCTAAAGCTGAGATGGAGGCTCTTAAAGGTGCCAAGGGCGTTTCTAAATTTGTAGAAGTACCAGGTGCTCTTCTTCCACAAGAGGAATACCCATCCTCAGTTTCAGTTGAACTACTTAAATTTATAAATGAATTATAAGTAAAAGATTTGTTGTT-TTAGTTTGTGATTTGTCACAAG--CTTGC--AGACAAATTTTCTTATCTG-ATATATTTTACACTTGAAATAAAGGA-
>CL6
-GACAAGA-TTCAA-------CTGTTTACAACTTAACTCTATTGT---TTGTTATT--GTAGACTTGGGTTCTTCTGAAGCAT-TTGAGCTCTCTATTT--ATTTTGGCC-TTGATTAATATCTCT-AATAATTTAT-TGGTTGTTTTACAGATACGGACTGTTGAGGACTAGTCTACGGGCTCCTGCCCTTGGTTGGATGATGTATAATGTTCTTGTTAGTAACCAGAAAAGCATTGAATCACAATATAAGTCCCATGTGTATGCTGATTCCAAGAACGTGACTCCAACCTTAGTTGAAAGCAGGTATGCTTTGACAAAAAGGGAAGGTGCCCGCTATGCACCGGCAGCTTTCTTGACCGGCCTGCTAGATCCGGTTAAGTCAAGAGAGGAATTTTTGGCACTCTTTGCTGACCTAGAAGGCAAGGTTCCTAC-CTTAGTTATATCAACAATGGATTCGCCAAAGCGATCTAAAGCTGAGATGGAGGCTCTTAAAGGTGCCAAGGGCGTTTCTAAATTTGTAGAAGTACCAGGTGCTCTTCTTCCACAAGAGGAATACCCATCCTCAGTTTCAGTTGAACTACTTAAATTTATAAATGAATTATAAGTAAAAGATTTGTTGTT-TTAGTTTGTGATTCGTCACAAG--CTTGC--AGACAAATTTTCTTATCTC-ATATATTTTACACTTGAAATAAAGGA-
>CM9
---------TTCAAT-----TCTA-AT----------TCTATTGT---TAGTAATT--GTAGGCTGGGATTATTCTGGAGGCT-ACGAGTCCTCTGTTTCCATTTTGATT-TTGATTAATATCGCT-AATAATTATT-GGCTGTTTTTACAGATATGGACTGTTGAGGACCACCTTACGGGCACCTGCCCTTGGCTGGATGATGTATAATGTTCTTGTTAGCAATCAGAAAAGCATCGAGTCACAATATAAATCCCATGTGTATGCTGATTCCAAGAATGTGACTCCATCCTTGGTTGAAAGCAGGTATGCTTTGACGAAAAAGGAAGGTGCACGCTATGCACCAGCAGCTTTCTTGACTGGCCTCCTAGATCCTGTTCAGTCAAGAGAGGAATTTTTGGCCCTCTTTGCTGGCCTAGAAGGCAAGGTTCCTAC-ATTGGTTATATCAACAACGAATTCACCAAAGAGATCTAAAGCTGAGATGGAGGCTCTTAAAGGTGCCAAGGGGGTTTCCAAATTTGTAGAAATACCGGGTGCCCTTCTCCCACAAGAGGAATACCCATCCTCAGTTTCAGTGGAATTACTAAAATTTATAAATGAATTATAAGTAAAAGCTTTTTT-----AAGCTTCTCATCTTTCTTAAG--CTTGC--AGATAAATTTTCTTATCTG-TTATTTTTAACACCTGAAATAAAGGAA
>CO8
-----CTT-TTCAAT-----TCTA-AT----------TCTATTGT---TATTAATT--GTAGGCTGGGATTATTCTGGAGGAT-ACGAGTCCTCTGTTTCCATTTTGATT-TTGATTAATATAGCT-AATAATTATT-GGCTGTTTTTACAGATATGGACTGTTGAGGACCACCTTACGGGCACCTGCCCTTGGCTGGATGATGTATAATGTTCTTGTTAGCAATCAGAAAAGCATCGAATCACAATATAAATCCCACGTGTATGCTGATTCCAAGAATGTGACTCCATCCTTGGTTGAAAGCAGGTATGCATTGACGAAAAAGGAAGGTGCACGCTATGCACCAGCAGCTTTCTTGACTGGCCTCCTAGATCCAGTTCTGTCAAGAGAGGAATTTTTGGCCCTCTTTGCTGGCCTAGAAGGCAAGGTTCCTAC-ATTGGTTATATCAACAACGAATTCACCAAAGAGATCTAAAGCTGAGATGGAGGCTCTTAAAGGTGCCAAGGGGGTTTCCAAATTTGTAGAAATACCGGGTGCCCTTCTCCCACAAGAGGAATACCCATCCTCAGTTTCAGTTGAATTACTAAAATTTATAAATGAATTATAAGTAAAAACTTTTTT-----AAGCTTCTCATCTTTCTTAAG--CTTGC--AGATAAATTTTCTTATCTG-TCATTTTTAACACCTGAAATAAAGGAA
>CP16
-GACAAGA-TTCAA-------CTA-TT----------TCTATTGT---TTGTTATT--ATAGGCTTGGATTCTTCTGAAGGAT-TTGAGCTCTGTATTTCCATTTTGGTC-TTGATTAATATCTCT-AATAATCACT-GATTGTTATTACAGATATGGACTGTTGAGGACCACTCTACGGGCACCTGCCCTTGGTTGGATGATGTATAATGTTCTTGTTAGTAACCAGAAAAGCATTGAATCACAATATAAATCCCATGTTTATGCTGATTCCAAGAATGTGACTCCATCCTTAGTTGAAAGCAGGTATGCTTTGACAAAAAGGGAAGGTGCGCGCTACGCGCCGGCAGCTTTCCTGACTGGTCTCCTAGATCCTGTTCAGTCAAGAGAGGAATTTTTGGCACTCTTTGCTGGCCTAGAAGGCAAGGTTCCTAC-TTTGGTCATATCAACGATGAATTCACCAAAGCGATCGAAAGCTGAGATGGAGGCTCTTAAAGGTGCCAAGGGGGTTTCCAAATTTGTAGAAGTACCGGGTGCTCTTCTTCCACAAGAGGAATACCCATCCTCAGTTTCAGTTGAACTACTAAATTTTATAAATGAATTATAAGTAAAAGCTTTTTT-----TAGTTTGTGGTCTTTCATAAG--CTTGC--AGACAAATTTTCATATTTG-TTACATTTTACACTTGAAATAAAGGAA
>CR44
---------TTGGACC-----------------------------------------------------TTCGTCCGTTAAAT-TTATCCCTTCATATT--TTTTCTCAA-GTAGTTGATATATAT-AAGAACTAAA-TGCT-CTTTTACAGGTATGGACTCTTACGGAGCACATTACGAGCACCTGCCCTTGGTTGGATGATGTACAATGTTCTTGTAAGTAATCAGAAAAGCATCAAATCACAATATGAATCTCATGTATACGCTGATCCCAAGAATGTGACTCCAGCTATAGTTGAAAGCAGATATGCATTGACAAAACGCGAAGGTGCTCGATATGCACCAGCAGCCTTCTTGACAGGGCTGCTAGATCCTGTTTGGTCAAGGGAGGAATTTTTGGCACTATTTGCCGAATTAGAAAGCAAGGTTCCTAT-TTTGGTTATGTCTACAAAGAACTCTCCAAAGCGGTCAAAGGCTGAGATGGAAGCCCTTAAAGGAGCCAAGGGGGTGTCTAAGTTTGTGGAAGTACCTGGTGCCCTTCTTCCACAAGAGGAATACCCACAATTAGTTTCAGATGAGCTATTTGAATTTTTAAAAGAGCTACCGTCTAAAGCTGCTATTTG-AATTTTTG----------------------------------------------------------------------
>CT15
-GACAAGA-TTCAA-------CTA-TT----------TCTATTGT---TTGTTATT--ATAGGCTTGGATTCTTCTGAAGGAT-TTGAGCTCTTTATTT--ATTTTGGTC-TTGATTAATATCTCT-AATAATCACT-GGTTGTTGTTACAGATATGGATTGTTGAGGACCACCCTACGGGCACCTGCCCTCGGTTGGATGATGTATAATGTTCTTGTTAGTAACCAGAAAAGCATTGAATCACAATATAAATCCCATGTTTATGCTGATTCCAAGAATGTTACTCCATCCTTAGTTGAAAGCAGGTATGCTTTGACAAAAAGGGAAGGTGCGCGCTACGCCCCGGCAGCTTTCCTGACTGGTCTCCTAGATCCTGTTCAGTCAAGAGAGGAATTTTTGGCACTCTTTGCTGGCCTAGAAGGCAAGGTTCCTAC-TTTGATTATATCAACGATGAATTCACCAAAGCGATCTAAAGCTGAGATGGAGGCTCTTAAAGGTGCCAAGGGGGTTTCCAAATTTGTAGAAGTACCGGGTGCTCTTCTTCCACAAGAGGAATACCCATCCTCAGTTTCAGTTGAACTAATAAATTTTATAAATGAATTATAAGTAAAAGCTTTTTT----ATGGTTTGTGGTCTTTCATAAG--CTTGC--AGACAGATTTTCTTATCTG-TTACATTTTACACTTGAAATAAACGAA
>DA12
---------TCTAG-------TTG-CT----------GATTCTGT---TCAATGTT--CAAGTATTTAGTA-------------TTTAGCATTTGCAATCCATTTTGGTC-TTGATTAATATCTCT-AATAATGATT-GGCTGTTTTTACAGATATGGACTGTTGAGAACCACCCTACGGGCACCTGCCCTTGGCTGGATGATGTATAATGTTCTTGTTAGCAATCAGAAAAGCATCGAATCACAATATAAATCCCATGTGTATGCTGATTCCAAGAATGTGACTCCATCCTTAGTTGAAAGCAGGTATGCTTTGACAAAAAAGGAAGGTGCGCGCTATGCACCAGCAGCTTTCTTGACTGGCCTCCTAGATCCTGTTCAGTCAAGAGAGGAATTTTTGGCCCTCTTTGCTGGCCTAGAAGGCAAGGTTCCTAC-ATTGGTTATATCAACAAGGAATTCACCAAAGAGATCTAAAGCTGAGATGGAGGCTCTTAAAGGTGCCAAGGGGGTTTCCAAATTTGTGGAAGTACTGGGTGCTCTTCTTCCACAAGAGGAATACCCATCCTCGGTTTCAGTTGAACTACTAAAATTTATAAATGAATTATAAGTAGAAGATTTTTT-----TAGCTTGTCATCTTTCATAAG--CTTGC--AGATAAAATTTCTTATCTG-TTATTTATTACACTCGAAATAAAGGAA
>DB53
-GACAAGT-TCCCT-------TGTTTTCCTTGTTAACGATGTCA-----TTTAACT--TCTATGGTAGATACTTCTGAAACAT-TTGAATCCTCTAAAC-TA--TTGTGT-CAAATTGGC---TTA-TATTATAAAT-GCTT-ATCTGACAGATATGGACTTTTGAGGACTACCTTGCGAGCACCTGCCCTTGGTTGGATGATGTACAATTTTCTTGTTAGTAACCAGAAAAGCATTGAATCGCAATATAAATCGCATGTCTATGCTGATTCCAATAATGTGACTCCATCGTTAGTTGAAAGCAGGTATGCTTTGACAAAAAGGGAAGGTGCTCGATATGCACCAGCAGCTTTCTTGACGGGTCTGCTAGATCCTGTTGAGTCAAGAGAGGGATTTTTGGCACTATTTGCTGAATTAGAAGGCAAAATTCCTGT-TTTGGTTATATCAACAAAGGACTCACCAAAGCGATCTAAAGCTGAAATGGAGGCTCTTAAAGGTGCCAAGGGGGTTACTAAATTTGTAGAAGTACCAGGTGCCCTTCTTCCGCAAGAGGAATATCCATACTCTGTTTCAGATGAACTATATGAATTTCTAAAAGAACTATGAGTGAAAACTTTCATGAT-AGAGTTTCAGATTCCTAGTATT--TTTGC-AATTTAAATTTGCTTATA---TTATATTTCACCATTGAAACAAAAGAA
>DC1
-GACAAGT-TCCCT-------TGTTTTCCTTGTTAACGATGTCA-----TTTAACT--TCTGTGGTAGATACTTCTGAAAAAT-TTGAACCTTCTAAAC-TA--TTGTGT-CAAATTGGC---TTA-TATAATATAT-GGTT-ATCTGACAGATATGGACTGTTGAGGACTACCTTGCGAGCACCTGCCCTTGGTTGGATGATGTACAATGTTCTTGTTAGTAACCAGAAAAGCATTGAATCACAATATAAATCGCATGTCTATGCTGATTCCAATAATGTGACTCCATCCTTAGTTGAAAGCAGGTATGCTTTGACAAAAAGGGAAGGTGCTCGATATGCACCAGCAGCTTTCTTGACAGGTCTGCTAGATCCTGTCGAATCAAGAGACGGATTTTTGGCACTATTTGCTGAATTAGAAAGCAAAATTCCTGT-TTTGGTTATATCAACAAAGGACTCACCAAAGCGATCTAAAGCTGAAATGGAGGCTCTTAAAGGTGCCAAGGGGGTTACTAAATTTGTAGAAGTACCAGGTGCCCTTCTTCCGCAAGAGGAATATCCATACTCTGTTTCAGATGAACTATATGAATTTCTAAAAGAACTATGAGTGAAAACTTTCATGCT-AGGGTTTCAGATTCTTAGTATT--TTTGC-AATTTAAATTTGCTCATA---TTATATTTCACCATTGAAACAACAGAA
>DD1
-GACAAGT-TCCCT-------TGTTTTCCTTGTTAACGATATCA-----TTTAACT--TCTGTGGTAGATACTTCTGAAACAT-TTGAAACCTCTAAAC-TA--TTGTGT-CAAATTGAC---TTA-TATAATAAAT-GGTT-GTCTGACAGATATGGACTATTGAGGACTACCTTGCGAGCACCTGCCCTTGGTTGGATGATGTACAATGTTCTTGTTAGTAACCAGAAAAGCATTGAATCACAATATAAATCGCATGTCTATGCTGATTCCAATAATGTGACTCCATCCTTAGTTGAAAGCAGGTATGCTTTGACAAAAAGGGAAGGTGCTCGATATGCACCAGCAGCTTTCTTGACAGGTCTGCTAGATCCTGTTGAGTCAAGAGAGGGATTTTTGGCACTATTTGCTGAATTAGAAAGCAAAATTCCTGT-TTTGGTTATATCAACAAAGGACTCACCAAAGCGATCAAAAGCTGAAATGGAGGCTCTTAAAGGTGCCAAGGGGATTACTAAATTTGTTGAAGTACCAGGTGCCCTTCTTCCGCAAGAGGAATATCCATACTCTGTTTCAGATGAATTATATGAATTTCTAAAAGAAGTATGAGCGTGAGCTTTCATGGTAAGAGTTTCAGATTCTTAGTATT--TTTGC-AATTTAAATTTGCTCATA---TTATATTTCACCATTGAAACAACAGAA
>DIM50
-GACAAGT-TCCCT-------TGTTTTCCTTGTTAACGATATCA-----TTTAACT--TCTGTGGTGGATACTTCTGAAACAT-TTGAACCCTCTAAAC-TA--TTGTGT-CAAATTGGC---TTA-TATAATAAAT-GGTT-ATCTGACAGATATGGACTATTGAGGACTACCTTGCGAGCACCTGCCCTTGGTTGGATGATGTACAATGTTCTTGTTAGTAACCAGAAAAGCATTGAATCACAATATAAATCGCATGTCTATGCTGATTCCAATAATGTGACTCCATCCTTAGTTGAAAGCAGGTATGCTTTGACAAAAAGGGAAGGTGCTCGATATGCACCAGCAGCTTTCTTGACAGGTCTGCTAGATCCTGTTGAGTCAAGAGAGGGATTTTTGGCACTATTTGCTGAATTAGAAAGCAAAATTCCTGT-TTTGGTTATATCAACAAAGGACTCACCAAAGCGATCGAAAGCTGAAATGGAGGCTCTTAAAGGTGGCAAGGGGATTACTAAATTTGTTGAAGTACCAGGTGCCCTTCTTCCGCAAGAGGAATATCCATACTCTGTTTCAGATGAATTATATGAATTTCTAAAAGAAGTATGAGCGTGAGCTTTCATGGTAAGAGTTTTAGATTCTTAGTATT--TTTGC-AATTTAAATTTGCTCATA---TTATATTTCACCATTGAAACAACAGAA
>EN45
------------------------------------------------------------------------------------------------------------------------------------------------------------------------------------------------------ATGGTGTATAATGTTCTCGTAAGTAATCAGAAAAGCATCCAGTCACAATATGAATCTCATGTATATGCTAATCCCAAGAATGTGACCCCGTCTATAGTTGAAAGCAGATATGCTTTGACGAAACGAGAAGGTGCTCGTTATGCACCGGCAGCCTTCTTGACAGGCCTGCTAGATCCTGTTCAATCAAGGGAGGAATTTTTGGCACTATTTGCTGAATTAGAAAACAAGGTTCCTAT-TTTGGTGATGTCAACAAAGAATGCTCCAAAGCGATCAAAAGCTGAGATGGAAGCTCTTCAAGGAGCCAAAGGGGTTTCTAAATTTGTGGAAGTACCTGGTGCTCTTCTTCCACAAGAGGAATACCCACACTCAGTTTCAGATGAACTGTTTGAATTTTTGAAAGAACTATTGGTCAAAGCTGCTATTTG-AAATTTTCAAAGAACCAAAGGTGACTAGC-TATATGAAGTTGC-----------------------------------
>FC13
-------------------------------------TCTATTGT---TTGTTATT--GTAGGCTTGGATTCTTCTGGAGGAT-ATGAGCTCTCTGTTTCTATTTTGGTC-TTGATTAATATCTCT-AATAATGATT-GGCTGTTTTTACAGATATGGACTGTTGAGAACCACCCTACGGGCACCTGCCCTTGGCTGGATGATGTATAATGTTCTTGTTAGTAATCAGAAAAGCATCGAATCACAATATAAATCCCATGTGTATGCTGATTCCAAGAATGTGACTCCATCCTTAGTTGAAAGCAGGTATGCTTTGACAAAAAAGGAAGGTGCGCGCTATGCACCAGCAGCTTTCTTGACTGGCCTCCTAGATCCTGTTCAGTCAAGAGAGGAATTTTTGGCCCTCTTTGCTGGCCTAGAAGGCAAGGTTCCTAC-ATTGGTTATATCAACAAGGAATTCACCAAAGAGATCTAAAGCTGAGATGGAGGCTCTTAAAGGTGCCAAGGGGGTTTCCAAATTTGTAGAAGTACCGGGTGCTCTTCTTCCACAAGGGGAATACCCATCCCCGGTTTCAGTTGAACTACTAAAATTTATAAATGAATTATAAGTAAAAGATTTTTT-----AAGCTTATCATCTTTCATAAG--CTTGC--AGATAAAATTTCTTATCTG-TTATTTATTACACTTGAAATAAAGGAA
>FTS1
-GACAAGT-TCCCT-------TGTTTTCCTTGTTAACGATGTCA-----TTTAACT--TCTGTGGTAGATACTTCTGAAACAT-TCGAACCTTCTAGAC-TA--TTGTGT-CAAATTGGG---TGA-TATAATATAT-GGTT-ATCTGACAGATATGGACTGTTGAGGACTACCTTGCGAGCACCTGCCCTTGGTTGGATGATGTACAATGTTCTTGTTAGTAACCAGAAAAGCATTGAATCACAATATAAATCGCATGTCTATGCTGATTCCAATAATGTGACTCCATCCTTAGTTGAAAGCAGGTATGCTTTGACAAAAAGGGAAGGTGCTCGATATGCACCAGCAGCTTTCTTGACAGGTCTGCTAGATCCTGTCGAGTCAAGAGAGGGATTTTTGGCACTATTTGCTGAATTAGAAAGCAAAATTCCTGT-TTTGGTTATATCAACAAAGGACTCTCCAAAGCGATCTAAAGCTGAAATGGAGGCTCTTAAAGGTGCCAAGGGGGTTAGTAAATTTGTAGAAGTACCAGGTGCCCTTCTTCCACAAGAGGAATATCCATACTCTGTTTCAGATGAACTATATGAATTTCTAAAAGAACTATGAGTGAAAACTTTCATGAT-AGGGTTTCAGATTCTTAGTATT--TTTGC-AATTTAAATTTGCTCCTA---TTATATTTCACCATTGAAACAAC----
>FTS2
-GACAAGT-TCCCT-------TGTTTTCCTTGTTAACGATGTCA-----TTTAACT--TCTGTGGTAGATACTTCTGAAACAT-TCGAACCCTCTAGAC-TA--TTGTGT-CAAATTGGG---TGA-TATAATATAT-GGTT-ATCTGACAGATATGGACTGTTGAGGACTACCTTGCGAGCACCTGCCCTTGGTTGGATGATGTACAATGTTCTTGTTAGTAACCAGAAAAGCATTGAATCACAATATAAATCGCATGTCTATGCTGATTCCAATAATGTGACTCCATCCTTAGTTGAAAGCAGGTATGCTTTGACAAAAAGGGAAGGTGCTCGATATGCACCAGCAGCTTTCTTGACAGGTCTGCTAGATCCTGTCGAGTCAAGAGAGGGATTTTTGGCACTATTTGCTGAATTAGAAAGCAAAATTCCTGT-TTTGGTTATATCAACAAAGGACTCTCCAAAGCGATCTAAAGCTGAAATGGAGGCTCTTAAAGGTGCCAAGGGGGTTTGTAAATTTGTAGAAGTACCAGGTGCCCTTCTTCCACAAGAGGAATATCCATACTCTGTTTCAGATGAACTATATGAATTTCTAAAAGAACTATGAGTGAAAACTTTCATGAT-AGGGTTTCAGATTCTTAGTATT--TTTGC-AATTTAAATTTGCTCCTA---TTATATTTCACCATTGAAACAACGGAA
>GG1
-GCTTTGAATCCTTTTCTGTTTTATTCCTCCCCCGTCTCGGT------CTCTTACT--CTCATTACTCCACTCCATGTACATT-TTGAACATATTTGT----TAATGGGT-CTAACTAATATCTTT-AACAACTGAT-GGTT-CATTTACAGGTATGGACTCTTAAGGAGCACCTTACGTACACCTGCCCTGGGTTGGATGATGTACAATATTCTTGTTAGCAACCAGAAAAGCATCCAGTCACAATATGAATCTCATGTATATGCTGATCCCAAAAATGTGACTCCAACTATAGTTGAAAGCAGATATGCTTTGACAAAACGAGAAGGTGCACGCTATGCTCCGGCAGCCTTCTTGACAGGCCTACTAGATCCTGTTGAGTCAAGGGAGGAATTTTTGGCACTATTTGCTGATTTAGAAAGCAAGGTTCCTAT-TCTGGTTATGTCGACAAAGAACTCTCCCAAACGTTCAAAAGCTGAGATGGAGGCTCTACAAGAAGCCAAAGGGGTTTCTAAATTTGTGGAAGTGCCAGGTGCTCTACTTCCCCAAGAGGAATATCCAGGCCCTGTTTCAGATGAACTATTTGAATTTTTGAAAGAATTGTAGGTAAAAGCTGTGGTGCTTTTAGTTCATTGTAGTTCATAA---TGTGC--ACACAATTTATTC----------------------------------
>HB41
--ACAAGT-TCCCT-------TTTTTTCT----------TGTTA-----ATTTGCT--TTTGTGTCAGATTCTTCTGAAATGT-TTGAGCTCTCTAATC-TA-TTTATTT-CAACTTGAC-TATTA-TTTAATAAAT-TGTT-GTCTGACAGATATGGACTATTGAGGACTACCTTACGAGCACCTGCCCTTGGTTGGATGATGTATAACGTTCTTGTTAGTAACCAGAAAAGCATTGAATCACAATATAAATCACACGTCTATGCTGATTCCAATAATGTGACTCCATCCTTAGTTGAAAGCAGGTATGCTTTGACAAAAAGGGAAGGTGCTCGATATGCACCAGCAGCTTTCTTGACAGGTCTGCTAGATCCTGTTCAGTCAAGAGAAGGTTTTTTGGCACTATTTGCTGAATTAGAAAGCAAAATTCCTAT-TTTGGTTATATCAACAAAGGATTCACCAAAGCGATCTAAAGCTGAAATGGAGGCTCTTAAGGGTGCCAAGGGGGTTACTAAATTTGTAGAAGTAGCAGGTGCCCTTCTTCCGCAAGAGGAATATCCATACTCTGTTTCAGATGAACTATATGAATTTCTTAAAGAACTATGAGTGAA-----CCATTAT-AGAGTTTAAGATTC-TAGTATT--TTTAC-AATGTAAATCTGCTTATATA-TTATATTTCAGCTTTGGAACAACACA-
>JO20
-GACAAGA-TTCAA-------CTA-AT----------TCTATTGT---TTTTTATTA-ATAGATTTGGATTCTTCTGAAGGAT-TTGAGCTCTCTATT----TTTTGATC-TTGACTAATATCTCT-AATAATCATT-GGTTGTTTTTACAGATATGGACTGTTGAGGACCACTCTTTGGGCACCTGCCCTCGGTTGGATGATGTATAACGTTCTTGTTAGTAACCAGAAAAGCATTGAGTCACAATATAAATCCCATGTGTATGCTGATTCCAAGAATGTGACTCCATCCTTAGTTCAAAGTAGGTATGCTTTGACAAAAAGGGAAGGTGCGCGCTACGCGCCAGCAGCTTTTCTGACTGGCCTCCTAGATCCTGTTCAGTCAAGAGAGGAATTTTTGGCACTCTTTGCTGACCTAGAAGGCAAGGTTCCCAC-TTTGGTTATATCAACGACAAATTCACCAAAGCGATCTAAAGCTGAGATGGAGGCTCTTAAAGGTGCCAAGGGGGTTTCTAAATTTGTAGAAGTACCGGGTGCGCTTCTTCCACAAGAGGAATACCCATCCTCAGTTTCAGTTGAACTGCTAAATTTCATAAATGAAATTTAAATAAAAGCTTTGTT-TT-TTAGTATGTGATCTTTCATAAG--CTTGC--AGACAAATTTTCTGATCTG-TTACATTTTACACGAGAAATAAAAGAA
>JU21
-GACGAGA-TTCAA-------CTA-AT----------TCTATTGT---TTTTTATTA-ATAGATTTGGATTCTTCTGAAGGAT-TTGAGCTCTCTATT----TTTTGATC-TTGACTAATATCTCT-AATAATCATT-GGTTGTTTTTACAGATATGGACTGTTGAGGACCACTCTTTGGGCACCTGCCCTCGGTTGGATGATGTATAATGTTCTTGTTAGTAACCAGAAAAGCATTGAGTCACAATATAAATCCCATGTGTATGCTGATTCCAAGAATGTGACTCCATCCTTAGTTCAAAGTAGGTATGCTTTGACAAAAAGGGAAGGTGCGCGCTACGCGCCAGCAGCTTTTCTGACTGGCCTCCTAGATCCTGTTCAGTCAAGAGAGGAATTTTTGGCACTCTTTGCTGACCTAGAAGGCAAGGTTCCCAC-TTTGGTTATATCAACGACAAATTCACCAAAGCGATCTAAAGCTGAGATGGAGGCTCTTAAAGGTGCCAAGGGGGTTTCTAAATTTGTAGAAGTACCGGGTGCGCTTCTTCCACAAGAGGAATACCCATCCTCAGTTTCAGTTGAACTGCTAAATTTCATAAATGAAATTTAAATAAAAGCTTTGTT-TT-TTAGTATGTGATCTTTCATAAG--CTTGC--AGACAAATTTTCTGATCTG-TTACATTTTACACGAGAAATAAAAGAA
>KE1
--------------------------------------------------------------------------CTAA----------------T-------TGCCGATC-TTCATCAATGTCTCT-AACAGCTGAT-TGCT-CTTTTACAGGTATGGATTCTTGAGGACTACCTTACGAGCACCTGCCCTTGGTTGGATGATGTACAATTTTTTAGTGAGTAACCAGAAAAGTATTGAGTCACAATATAAATCTCATGTCTATGCTGATTCCCAGAATGTGACTCCATCTCTTGTTGAGAGCAGATATTCTTTGACAAAAAGAGAAGGTGCTCGTTATGCACCTGCGGCCTTTTTGACAGGCACACTAGATCCTGTTCAATCAAGGGAGGAGTTTTTGGAACTATTTGCTGAATTAGAAAGTAAGATTCCTGT-TTTGGTTATCTCAACAAAGAATGCTCCGAAACGCTCAAAGGCTGAGATGGAAGCTCTTCGTGGTGCTAAAGGGGTTTCAAAATTTGTCGAAGTTCCAGGTGCTCTTCTTCCACAAGAAGAATACCCTGGGTCAGTCTCAGATGAACTCTTTGAGTTTCTGAAAGAATTATAAGTAAC-----TGATGTT-TTATTTCAGGATACTGCACGAG--CTTAC--ACACAAATTGTGTTATATTATTTACTTTTGAAA--------------
>MC0
-------------------------------------------------TTTTGCT--TTTGTGTTTGATTCTTCTGCAATAT-TTGAACTCTCT---C-TATTTTATGT-CAACTTGAC---TTA-TATGATAAAC-GATT-GTCTGACAGATATGGACTATTGAGGACCACCTTACGAGCACCTGCCCTTGGTTGGATGATGTATAATGTTCTTGTTAGTAACCAGAAAAGCATTGAATCACAATATAAATCACATGTCTATGCTGATTCCAATAATGTTACTCCATCCTTAGTTGAAAGCAGGTATGCTTTGACAAAAAGGGAAGGTGCTCGATATGCACCAGCAGCTTTCTTGACAGGTCTGTTAGATCCTGTTCAGTCAAGAGAGGGGTTTTTGGCACTATTTGCTGAATTAGAAACCAAAATTCCAAT-TTTGGTTATATCAACAAAGGAATCACCAAAGCGATCTAAAGCTGAAATGGAGGCTCTTAAAGATGCCAAGGGTGTTACTAAATTTGTGGAAGTACCAGGTGCCCTTCTTCCGCAAGAGGAATATCCATACTCTGTTTCAGATGAACTATATGAATTTCTAAAAGAAC--TGAGTGAAAGCTTTCATGAT-AGAGTTTAATATTCTTAGTATC--TTTGC-AATGTAAATTTGCTCATCCA-TC-------------GGAACAA-----
>MT0
-GACAAGT-TCCCT-------TGTTTTGGTTGTTAACAATGTCA----TTTTAACT--TATGTGTTAGATTCTTCTGAAACAT-TAAAACCCTCTGAAC-TATTTTATGT-C-AATTGAC---TTA-TATAATAAAT-GGTT-GTCTGACAGATATGGACTGTTGAGGACTACCTTACGTGCACCTGCCCTTGGTTGGATGATGTACAACGTGCTTGTTAGTAACCAGAAAAGCATTGAATCACAATATAAATCACATGTCTATGCTGATTCCAATAATGTGACTCCATCTTTAGTTGAAAGCAGGTATGCTTTGACAAAAAGGGAAGGTGCTCGATATGCACCGGCAGCTTTCTTGACAGGTTTGCTAGATCCTGTTCAGTCAAGGGAGGGATTTTTGGCACTATTTGCTGAATTAGAAAGCAAAATTCCTGT-TTTGGTTATTTCAACAAAGAACTCACCAAAACGATCTAAAGCTGAAATGGAGGCTCTTAAAGGTGCCAAGGGGGTTACTAAATTTGTAGAAGTACCAGGTGCCCTTCTTCCGCAAGAGGAATATCCATGCACTGTTTCGGATGAACTATGTGAATTTCTAAAAGAACTATGAGTGAAAGCTCTCATGAT-AGAGTTTCAGATTCTAAGTATT--TCTGC-AGTGTAAATTTGCTCATA---TTATATTTCACCATAGGAACAACAGAA
>NN48
-------------------------------------------------------T--TCTGTGTTAGATACTTCTGAACCAT-TTGGACCCTCTAAAC-TATTTTGTGT-CAATTTGGA---TTA-TATAATAAAT-GGTT-ATCTGACAGATATGGACTGTTGAGGACTACCTTGCGAGCACCTGCCCTTGGTTGGATGATGTACAATGTTCTTGTTAGTAACCAGAAAAGCATTGAATCACAATATAAATCGCATGTCTATGCTGATTCCAATAATGTGACTCCATCCTTAGTTGAAAGCAGGTATGCTTTGACAAAAAGGAAAGGTGCTCGATATGCACCAGCAGCTTTCTTGACAGGTCTGCTAGATCCTGTTGAGTCAAGAGAGGGATTTTTGGCACTATTTGCTGAATTAGAAAGCAAAATTCCTGT-TTTGGTTATATCAACAAAGGACTCACCTAAGCGATCTAAAGCTGAAATGGAGGCTCTTAAAGGTGCCAAGGGGGTTACTAAATTTGTAGAAGTACCAGGCGCCCTTCTTCCGCAAGAGGAATATCCATACTCTGTTTCAGATGAACTATATGAATTTCTAAAAGAGCTATGAGTGAAAGCTTTCATGGT---AGTTTCAGATTCTTAGTATT--TTTGC-AATTTAAATTTGCTCATA---TTATATTTCACCATTGAAAAAACA---
>PA42
-GATAAGT-TCCC--------TTTTTTCCTTGTTAACAATGTCA-----TTTTG----CTTGTGTCTGATTCTTCTGAGACAT-TTGAACTCTCTAA----------TTT-CAACTTGAC---TTT-TATAATGAAT-GTTT-GTCTGACAGATATGGACTATTGAGGACTACCTTACGAGCACCTGCCCTTGGTTGGATGATGTATAATGTTCTTGTTAGTAACCAGAAAAGCATTGAATCACAATATAAATCACACGTCTATGCTGATTCCAATAATGTGACTCCATCCTTAGTTGAAAGCAGGTATGCTTTGACAAAAAGGGAAGGTGCTCGATATGCACCAGCAGCTTTTTTGACGGGTGTGCTAGATCCTGTTGAGTCAAGAGAGGGTTTTTTGGCATTATTTGCGGAATTAGAAAGCAAAATTCCTAT-TTTGGTTATATCAACAAAGGACTCACCAAAGCGATCGAAAGCTGAAATGGAGGCTCTTAAAGGTGCCAAGGGGGTTACTAAATTTGTAGAACTACCAGGTGCCCTTCTTCCACAAGAGGAATATCCATACTCTGTTTCAGATGAACTATATGAATTTCTAAAAGAACTATGAGTGAAAGCTTTCATGATAAGAGTCTAAGATTCTTAGTATT--TTTGC-AATGTAAATTTGGTCATATA-TTATATTTCACTATTGGAACAACACA-
>PB33
---CAAAA-TTCTA--------TTTTATCCTGTCATCTATTT-ATTTGTCATGCTG--TTGCAATCAACTTCTCCTAAACAAT-TAATATTCTCT-------AATTGATC-TTGATGAATGTCTCT-AACAGCTAGT-TGAT-CTTTTACAGGTATGGATTCTTGAGGACTGCCTTGCGAGCACCCGCCCTTGGTTGGATGATGTACAATGTTCTAGTGAGTAACGAGAAAAGTATCGAGTCACAATATAAATCTCATGTCTACGCTGATGCCAATAACGTTAGTTCCTCTCTTGTTGAGAGCAGATATTCCTTGACAAAAAGAGAAGGTGCTCGTTATGCACCTGCGGCCTTTTTGACGGGCATGCTAGATCCTGTTCAAACAAGAGAGGAGTTTTTGGCACTGTTTGCTGAATTGGAAAGTAAGATTCCTGT-TTTGGTCGTGTCAACAAAGAATGCTCCGAAACGATCAAAAGCTGAGATGGATGCTCTTCGTGGCGCTAAGGGGATTTCTAAGTTTGTTGAAGTTCCAGGTGCTCTTCTTCCACAAGAGGAATACCCTGGGTCAGTTTCAGATGAACTGTTTGTGTTTCTGAAAGAATTATAGGTAAA----GTGATGCT-TTAGTTCAGGGTACTGCACAAG--TTTAC--ACACGATTTGCATTATACTATTACCATTGAA----------------
>PF1
-GACAAGT-CCCTT-------TGTTTTCCCTATTAAGGATGTCA-----TTTAACT--TTTGTGTTAGATTCTTCTGAAACAT-CTGAACCCTCTAAAC-TATTTTATAT-CAAATGGAC---TTA-TATAATAAAT-GGTT-GTCTGACAGATATGGACTCTTGAGGACTACCTTACGAGCACCTGCCCTTGGTTGGATGATGTACAATGTTCTTGTTAGTAACCAGAAAAGCATTGAATCACAATATAAATCACATGTCTATGCTGATTCCAATAATGTGACTCCATCCTTAGTTGAAAGCAGGTATGCTTTGACAAAAAGGGAAGGTGCTCGATATGCACCGGCAGCTTTCTTGACAGGTCTGCTAGATCCTGTTCAGTCAAGAGAGGGATTTTTGGCACTATTTGCTGAATTAGAAAGCAAAATTCCTGT-TTTGATTATATCAACGAAGGACTCACCAAAGCGATCTAAAGCTGAAATGGAGGCTCTTAAAGGCGCCAAGGGGGTTACTAAATTTGTAGAAGTACCAGGTGCTCTTCTTCCGCAAGAAGAATATCCATACTCCGTTTCAGATGAACTATATGAATTTGTAAAAGAACTATGAGTGAAAGCTTTCATTAT-AGAGTTTCAGATT-GTAGTATT--TTGGC-AATTTATATTTGCTCATA---TTATATTTCACCATTGGAAAAACAGA-
>PFM1
--ACAAGT-TCCCT-------TTTTTCCCTTGTTAACAATGTCA-----TTTTGCT--TTTGTGTCAGATTCTCCTAAGACAT-TTGAACTCTCTAA----------TTT-CAACTTGAC---TTT-TATAATAAAT-GGTT-GTCTGACAGATATGGACTATTGAGGACTACCTTACGAGCACCTGCCCTTGGTTGGATGATGTATAATGTTCTTGTTAGTAACCAGAAAAGCATTGAATCACAATATAAATCACACGTCTATGCTGATTCCAATAATGTGACTCCATCCTTAGTTGAAAGCAGGTATGCTTTGACAAAAAGGGAAGGTGCTCGATATGCACCGGCAGCTTTTTTGACAGGTCTGCTGGATCCCGTTGAGTCAAGAGAAGGTTTTTTGGCATTATTTGCTGAATTAGAAAGCAAAATTCCTAT-TTTGGTTATATCAACAAAGGACTCACCAAAGCGATCGAAAGCTGAAATGGAGGCTCTTAAAGGTGCCAAGGGGGTTACTAAATTTGTAGAACTACCAGGTGCCCTTCTTCCGCAAGAGGAATATCCATACTCTGTTTCAGATGAACTATATGAATTTCTAAAAGAACTATGAGTGAAAGGTTTCACGAT-AAAGTTTAAGATTCTTAGTATT--TTTGC-AATGTAAATTTGCTCATATA-TTATATTTCACCATTGGAACAACACA-
>PG28
-------------------------------------------------------------------ATTGATCTTGAATAATATTCCTAATTT----------CTGATC-TTGATCAATGTCTCT-AACAGTTAAT-TGAT-CTTTTACAGGTATGGATTCTTGAGGACTACTTTACGAGCACCTGCCCTTGGTTGGATGATGTACAATGTTCTAGTGAGTAACCAGAAAAGTATCAAGTCACAATATAAATCTCATGTCTATGCTGATTCCAAGAATGTGAGTTCATCTCTTATTGAGAGCAGATATTCTTTGACGAAAAGAGAAGGTGCTCGTTATGCACTTGCGGCCTTTTTGACAGGCATGCTAGATTCTCTTCAATCAAGGGAGGAGTTTTTTGCACTATTTGTTGAATTAGAAAGTAAGGTCCATGT-TTTGGTTATGACAACAAAGAATGCTCCAAAACGCTCAAAAGCTGAGATGGATGCTCTTC---------------------------------TTCCAAGTGCTCTTCTTCCACAAGAGGAATACCCTGGGTCAGTTTCAGATGAACTACTTGAGTTTCTGAAAGAACTATAAGTAAA---TGTGATGTT-TTAGTTTAGGATACTGCACAAG--CTTAC--ACACAATTTGCATCCTATTAATTTTTAGTAT----------------
>PH2
--ACAAGT-CCCTT-------TGTTTTCCCTATTAAGGATGTCA-----TTTAACT--TTTGTGTTAGATTCTTCTGAAACAT-CTGAACCCTCTAAAC-TATTTTATAT-CAAATGGAC---TTA-TATAATAAAT-GGTT-GTCTGACAGATATGGACTCTTGAGGACTACCTTACGAGCACCTGCCCTTGGTTGGATGATGTACAATGTTCTTGTTAGTAACCAGAAAAGCATTGAATCACAATATAAATCACATGTCTATGCTGATTCCAATAATGTGACTCCATCCTTAGTTGAAAGCAGGTATGCTTTGACAAAAAGGGAAGGTGCTCGATATGCACCGGCAGCTTTCTTGACAGGTCTGCTAGATCCTGTTCAGTCAAGAGAGGGATTTTTGGCACTATTTGCTGAATTAGAAAGCAAAATTCCTGT-TTTGATTATATCAACGAAGGACTCACCAAAGCGATCTAAAGCTGAAATGGAGGCTCTTAAAGGCGCCAAGGGGGTTACTAAATTTGTAGAAGTACCAGGTGCTCTTCTTCCGCAAGAAGAATATCCATACTCCGTTTCAGATGAACTATATGAATTTGTAAAAGAACTATGAGTGAAAGCTTTCATTAT-AGAGTTTCCGATT-GTAGTATT--TTGGC-A-----------------------------------------------
>PM29
----AAGA-TTCTA--------TTTTATCCTGTCATCTGTTTAATT--TTGTTTTC--ATGCGATCAGCTT---CTAAACAAT-TGGAATTCTC----------TAATTC-CTGATCAATGTCTCT-AACAGCTGAT-TGAT-CTTTCACAGGTATGGACTCTTGAGGACTACCTTACGAGCACCTGCCCTTGGTTGGATGATGTACAATGTTCTAGTGAGTAACCAGAAAAGTATCGAGTCACAATATAAATCTCATGTCTATGCTGATTCCAACAATGTGAGTCCATCTCTTGTTGAGAGCAGATATTCTTTGACTAAAAGAGAAGGTGCTCGTTATGCACCTGCGGCCTTTTTGACAGGCATGCTAGATCCTGTTCAATCGAGGGAGGAGTTTTTGGAACTATTTGCTGAATTAGAAAGTAAGATTCCTGT-TTTGGTTATTTCAACAAAGAATGCCCCAAAACGCTCAAAGGCTGAGATGGAAGCTCTTCGTGGTGCTAAAGGGGTTTCTAAATTTGTTGAAGTTCCAGGAGCTCTTCTTCCACAAGAGGAATACCCTGGCTCTGTTTCAGATGAACTATTTGAGTTTCTGAAGGAGTTATAAGTAAA---TGTGATGTT-TTAGTTCAGGATACTGTACAAG--CTTAC--ACACA--TTGTGTTAAATTATTTTCTATTGAAATGCAC---------
>PS27
---------------------------------------------------------------------------------------CTAATTT----------CTGATC-TTGATCAATGTCTCT-AACAGTTAAT-TGAT-CTTTTACAGGTATGGATTCTTGAGGACTACTTTACGAGCACCTTCCCTTGGTTGGATGATGTACAATGTTCTAGTGAGTAACCAGAAAAGTATCAAGTCACAATATAAATCTCATGTCTATGCTGATTCCAAGAATGTGAGTTCATCTCTTATTGAGAGCAGATATTCTTTGACGAAAAGAGAAGGTGCTCGTTATGCACTTGCGGCCTTTTTGACAGGCATGCTAGATTCTCTTCAATTAAGGGAGGAGTTTTTTGCACTATTTGTTGA--------------------------------------------------------------------------------------------------------------------------------------------------------------------------------------------------------------------------------------------------------------------------------------------------
>PS30
-GATAAGT-TCCCT-------TTTTTTCCTTGTTAACAATGTCA-----TTTTTCT--TTTGTGACTGATTCTTCTGAGACAT-TTGAACTCTCTAA----------TTT-CAACTTGAC---TTT-TATAATGAAT-GTTT-GTCTGACAGATATGGACTTTTGAGGACTACCTTACGAGCACCTGCCCTTGGTTGGATGATGTATAATGTTCTTGTTAGTAACCAGAAAAGCATTGAATCACAATATAAATCACACGTCTATGCTGATTCCAATAATGTGACTCCATCCTTAGTTGAAAGCAGGTATGCTTTGACAAAAAGGGAAGGTGCTCGATATGCACCAGCCGCTTTTTTGACAGGTGTGCTAGATCCTGTTGAGTCAAGAGAGGGTTTTTTGGGATTATTTGCGGAATTAGAAGGCAAAACTCCTAT-TTTGGTTATATCAACAAAGGACTCACCAAAGCGATCGAAAGCTGAAATGGAGGCTCTTAAAGGTGCCAAGGGGGTTACTAAATTTGTAGAACTACCAGGTGCCCTTCTTCCGCAAGAGGAATATCCATACTCTGTTTCAGATGAACTATATGAATTCCTAAAAGAACTATGAGTGAAAGCTTTCATGAT-AGAGTTTAAGATTCTTAGTATT--TTTGC-AATGTAAATCTGGTCATATA-TTATATTTCACCATTGGAACAACACA-
>PSF43
-GACAAGT-TCACT-------TGTTTTCCTTGTTAATTATATCA-----TTTAACT--TCTGTGTTAGATACTTCTGAAACAT-TTGGACCCTCTAAAC-TATTTTGTGT-CAAATTGGC---TTA-TATAATAAAT-GGTT-ATCTGACAGATATGGACTGTTGAGGACTACCTTGCGAGCACCTGCCCTTGGTTGGATGATGTACAATGTTCTTGTTAGTAACCAGAAAAGCATTGAGTCACAATATAAATCGCATGTGTATGCTGATTCCAATAATGTGACTCCATCCTTAGTTGAAAGCAGGTATGCTTTGACAAAAAGGGAAGGTGCTCGATATGCACCAGCAGCTTTCTTGACAGGTCTGCTAGATCCTGTTGAGTCAAGAGAGGGATTTTTGGCACTATTTGCTGAATTAGAAAGCAAAATTCCAGT-TTTGGTTATATCAACAAAGGACTCACCTAAGCGATCTAAAGCTGAAATGGAGGCTCTTAAAGGTGCCAAGGGGGTTACTAAATTTGTAGAAGTACCAGGTGCCCTTCTTCCACAAGAGGAATATCCATATTCTGTTTCAGATGAACTATATGAATTTGTAAAAGAACTATGAGTGAAAGCTTTCATGAT-AGAGTTTCAGATTCTTAGTATT--TTTGCAAATTTAAATTTGCTCATA---TTATATTTCACCATTGAAACAACAGAA
>PTA0
-GACAAGT-TCCTT-------TTTTTTTTCTT-----------------TTTTCTT--TTTAATTCTGATTCTTCTGAAACAT-TTGAACTCTCTAATC-TATTTTCTTT-CAATTTGAC---TTA-TATTATAAAT-GGTT-TTCTGACAGATATGGACTATTAAGGACTACCTTACGAGCACCTGCCCTTGGTTGGATGATGTATAATGTTCTTGTTAGTAACCAGAAAAGCATTGAATCACAATATAAATCACACGTCTATGCTGATTCTAATAATGTGACTCCATCCTTAGTTGAAAGCAGGTATGCTTTGACAAAAAGGGAAGGAGCTCGATATGCACCTGCAGCTTTCTTGACAGGTCTGCTAGATCCTGTTCAGTCAAGAGATGGTTTTCTGGCACTATTTGCTGAATTAGAAAGCAAAATTCCTAT-TTTGGTTATATCAACAAAGGATTCACCAAAGCGATCTAAAGCTGAAATGGAGGCTCTTGAAGGTGCCAAGGGGGTTACTAAATTTGTAGAAGTACCAGGTGCCCTTCTTCCGCAAGAGGAATATCCATACTCTGTTTCAAATGAACTCTATGAATTTCTAAAAGAACTATGAGTGAAAGCTTTTAT-AT-AGAGTTTAAGATTCTTAGTATT--TTTGC-AACGTAAATTTGCTCATATA-TTATAGTTCA-----------------
>RC54
-------------------------------------------------------T--TGTGTGTTA-ATACTTCTGAAACAT-TTGGACCCTCTAAAC-TGTTTTGTGT-CAAATTGGC---TTA-TATAGTAAAT-GGTT-ATCTGACAGATATGGACTATTGAGGACTACCTTGCGAGCACCTGCCCTTGGTTGGATGATGTACAATGTTCTTGTTAGTAACCAGAAAAGCATTGAATCACAATATAAATCGCATGTCTATGCTGATTCCAATAATGTGACTCCATCCTTAGTTGAAAGCAGGTATGCTTTGACAAAAAGGGAAGGTGCTCGATATGCACCAGCAGCTTTCTTGACAGGTCTGCTAGATCCTGTTGAGTCAAGAGAGGGATTTTTGGCACTATTTGCTGAATTAGAAAGCAAAATTCCTGT-TTTGGTTATATCAACAAAGGACTCACCTAAGCGATCTAAAGCTGAAATGGAGGCTCTTAAAGGTGCCAAGGGTGTTACTAAATTTGTAGAAGTACCAGGTGCCCTTCTTCCGCAAGAGGAATATCCGTACTCTGTTTCAGATGAACTATATGAATTTCTAAAAGAATTATGAGTGAAAGCTTTCATGAT-AAGAGTTTCAGATTTTAGTATT--TTTGC-AATTTAAATTTGCTCATG---TTATATTTCACCATTGAAACAACAGAA
>RR55
-----------------------------------------------------------------------------AAACAT-TTGGACCCTCTAAAC-TGTTTTGTGT-CAAATTGGC---TTA-TATAATAAAT-GGTT-ATCTGACAGATATGGACTATTGAGGACTACCTTGCGAGCACCTGCCCTTGGTTGGATGATGTACAATGTTCTTGTTAGTAACCAGAAAAGCATTGAATCACAATATAAATCGCATGTCTATGCTGATTCCAATAATGTGACTCCATCCTTAGTTGAAAGCAGGTATGCCTTGACAAAAAGGGAAGGTGCTCGATATGCACCAGCAGCTTTCTTGACAGGTCTGCTAGATCCTGTTGAGTCAAGAGAGGAATTTTTGGCACTATTTGCTGAATTAGAAAGCAAAATTCCTGT-TTTGGTTATATCAACAAAGGACTCACCTAAGCGATCTAAAGCTGAAATGTTGGCTCTTAAAGGTGCCAAGGGGGTTACTAAATTTGTAGAAGTACCAGGTGCCCTTCTTCCGCAAGAGGAATATCCGTACTCTGTTTCAGATGAACTATATGAATTTCTAAAAGAACTATGAGTGAAAGCTTTCATGAT-AAGAGTTTCAGATTTTAGTATT--TTTGC-AATTTAAATTTGCTCATG---T--------------------------
>SA1
GGACAACT-TCCCT-------TTTTTTCCTTGTTAACAATGTCA-----TTTTGCT--TTTGTGTCTGATTCTTCTGAGATAT-TTGAACTTTCTTT----------TTT-CAACTTGAC---TTT-TATAATGAAT-GGTT-GTTCGACAGATATGGACTATTGAGGACTACCTTACGAGCACCTGCCCTTGGTTGGATGATGTATAATGTTCTTGTTAGTAACCAGAAAAGCATTGAATCACAATATAAATCACATGTCTATGCTGATTCCAATAATGTGACCCCATCCTTAGTTGAAAGCAGGTATGCTTTGACAAAAAGGGAAGGTGCTCGATATGCACCAGCAGCGTTTTTGACAGGTGTGCTGGATCCTGTTGAGTCAAGAGAGGGGTTCTTGGCATTATTTGCTGAATTAGAAAGCAAAATTCCTAT-TTTGGTTATATCAACAAAGGACTCACCAAAGCGATCCAAAGCTGAAATGGAGGCTCTTAAAGGTGCCAAGGGGGTCACTAAATTCGTTGAACTACCAGGTGCCCTTCTTCCGCAAGAGGAATATCCAAACACTGTTTCAGATGAACTATATGAATTTCTAAAAGAACTATGAGTGAAAGCGTTCATGAT-AGAGTTTAAGATTCTTAGTATT--TTTGC-AATGTAAATTTGGTCATATATTTATATTTCACCATTGGAACAACACA-
>SC0
------GT-TCCCT-------TCTTTTCCTTGTTAACGATGTCA-----TTTAATG--TTTCTGTTAGATTCTTCTGAAACAT-TTGAATTTTCTAAAC-TGTTTTATGT-C-TATTGAC---TTG-TATAATAAAT-GGTT-GTCTGACAGATATGGACTGTTGAGAACTACCTTACGTGCACCTGCCCTTGGTTGGATGATGTACAATGTTCTTGTTAGTAACCAGAAAAGCATTGAATCACAATATAAATCACACGTCTATGCTGATTCCAATAATGTGACTCCATCCTTAGTTGAGAGCAGGTATGCTTTGACAAAAAGGGAAGGTGCTCGATATGCACCAGCAGCTTTCTTGACAGGTTTGCTAGATCCTATTCAGTCAAGAGAGGGATTTTTGGCACTATTCGCTGAATTAGAAAGCAAAATTCCTGT-TTTGGTTATATCAACAAAGGACTCACCAAAGCGATCTAAAGCTGAAATGGAGGCTCTTAAAGGTGCTAAGGGGGTTACTAAATTTGTAGAATTACCAGGCGCCCTTCTTCCGCAAGAGGAATATCCATACTCTGTTTCAGATGAAATATATGAATTTCTAAAAGAATTATAAGTGAGAGCTTTCATGAT-AGAGTTTCAGATTCTTAGTACT--TATGC-GATGTAAATTTACTCATA---TTATATTTCACCATTGGAACAACAGAA
>SE46
---------------------------------------------------------------------------------------------------------------GTAGTTAATATCTTT-ACGAACTAAT-TGCT-CTTTTACAGGTATGGACTCTTAAGAAGCACCTTACGAGCGCCTGCACTTGGTTGGATGGTGTACAATGTTCTTGTAAGTAATCAGAAAAGCATCCAGTCACAATATGAATCTCATGTATATGCTGATCCCAAGAATGTGACCCCGTCTATAGTTGAAAGCAGATATGCTCTGACAAAACGAGAAGGTGCTCGTTATGCGCCGGCAGCCTTCTTGACAGGCCTACTAGATCCTGTTCAATCAAGGGAGGAATTTTTGGCACTATTTGCTGAATTAGAAAGCAAGGTTCCTAT-TCTGGTTATCTCAACAAAGAATGCTCCAAAGCGGTCAAAAGCTGAGATGGAAGCTCTTCGAGGGGCCCAAGGCGTTTCTAAATTTGTGGAAGTGCCTGGTGCTCTTCTTCCACAAGAGGAATACCCACACTCAGTTTCAGATGAACTGTTCGAATTTTTGAAAGAACTATTGGTCAAAGCTACCATTTG-AAATTTT-----------------------------------------------------------------------
>SG23
TGACAAGA-TTTAA-------CTGTTT----------TCTATTGT---TTGATATT--GTAGGCTTGGATTTTTCTGAAGCTT-TTGAG---TCTATCT--ATTTTGGTC-TTTATTAATATCTCT-AATAATTTAT-TGGTTGGTTTACAGATATGGACTGTTGAGAACCACCCTACGGGCGCCTGCCCTTGGTTGGATGATGTATAATGTTCTTGTTAGTAACCAGAAAAGCATTGAATCACAATATAAATCCCATGTGTATGCTGATTCCAAGAATGTGACTCCATCCTTAGTTGAAAGCAGGTATGCTTTGACAAAAAGGGAAGGTGCCCGCTATGCACCGGCAGCTTTCTTGACTGGCCTGCTAGATCCTGTTCAGTCAAGAGAGGAATTTTTGGCACTCTTTGCTGATCTAGAAGGCAAGGTTCCTAC-TATGGTTATATCAACGACAGATTCACCAAAGCGATCTAAAGCCGAGATGGAGGCTCTTAAAGGTGCCAAGGGGGTCTCTAAATTTGTAGAAGTACCAGGTGCTCTTCTTCCACAAGAGGAATACCCATCCTCTGTTTCAGTTGAACTACAAAAATTTATAAATGAATTATAAGTAAAAGCTTTGTTGTT-TAAGTTTGTGATTCTTCATAAG--CTTGC--CGACAAATTTTCTTATCTG-TTACTTTTTACACTTGAGATAAAGGAA
>SS22
TGACAAGA-TTCAA-------CTGTTT----------TCTATTGT---TTGTTATT--GTAGGCTTGGATTCTTGTGAAGCTT-TTTAG-TCTCTATCT--ATTTTGTCC-TTGATTAATATCTCT-AATAACTTAT-TGGTTGGTTTACAGATATGGACTGTTGAGGACCACCCTACGGGCACCTGCCCTTGGTTGGATGATGTATAATGTTCTTGTTAGTAACCAGAAAAGCATTGAATCACAATATAAATCCCATGTGTATGCTGATTCCAAGAACGTAACTCCATCCTTAGTTGAAAGCAGGTATGCTTTGACAAAAAGGGAAGGTGCCCGCTATGCACCGGCAGCTTTCTTGACTGGCCTGCTAGATCCTGTTCAGTCAAGAGAGGAATTTTTGGCACTCTTTGCTGATCTAGAAGGCAAGGTTCCTAC-TATGGTTATATCAACGACAGATTCACCAAAGCGATCTAAAGCCGAGATGGAGGCTCTTAAAGGTGCCAAGGGGGTCTCTAAATTTGTAGAAGTACCAGGTGCTCTTCTTCCACAAGAGGAATATCCATCCTCTGTTTCAGTTGAACTACAAAAATTTATAAATGAATTATAAGTAAAAGCTTTGTTGTT-TAAGTTTGTGATTCTTCATAAG--CTTGC--CGACAAATTTTCTTATCTG-TTACTTTTTACACTTGAGATAAAGGAA
>SV36
----AAAACTCCAT-------TTTTTTCCTTCTAAACACTATTGTT--TTCTTTTC--GTAGGCTTAGATTCTTCTGAAACAT-TTGAACTCTCTGT-----TTTTGTTC-TTGATTAATATATCTAAACAACTTCT-TGTTTGTTTTACAGATATGGACTCTTGAGGACTACCTTACGAGCACCTGCCCTTGGCTGGATGATGTATAATGTTCTTGTTAGTAACCAGAAAAGTATTGAATCACAGTATAAATCTCATGTCTATGCTGATTCCAAGAATGTGACACCATCCTTAGTTGAAAGTAGGTATGCTTTGACAAAAAGGGAAGGTGCTCGTTACGCACCGGCAGCTTTCTTGACAGGCTTGCTAGATCCCGTTCAGTCAAGAGAGGAATTTTTGGCACTGTATGCTGAATTAGAAAGCAAGGTTCCTAT-TTTCGTTATATCAACAAAGGATGCACCAAAGCGATCCAAAGCTGAGATGGAGGCTCTCAAAGGTGCTAAAGGGGTTTCCAAATTTGTAGAAGTACCAGGTGCTCTTCTTCCACAAGAGGAATACCCATACTTGGTTTCAGATGAACTGTTTGAATTTATAAAAGAATTATAAGTAAAAGACTTGACGTT-TTAATTTGTGATTCTTCACAAG--CTTGC--ACAAAAATTTG------------------------------------
>TA17
-----AGA-TTCAA-------CTA-AT----------TCTATTGT---TTGTTATT--ATAGGTTTGGACTCTTCTGAAGGAT-TTGAGCGCT-TATTTCCATTTTGGTC-TTGATTAATATCTCT-AATCATCATT-GGTTGTCATTACAGATATGGACTTTTGAGGACCACCCTACGGGCACCTGCCCTTGGTTGGATGATGTATAATGTTCTTGTTAGTAACCAGAAAAGCATTGAATCACAATATAAATCTCATGTGTATGCTGATTCCAAGAATGTGACTCCATCCTTAGTTGAAAGCAGGTATGCTTTGACAAAAAGGGAAGGTGCGCGCTATGCGCCAGCAGCTTTCCTGACTGGTCTCCTAGACCCTGTTCAGTCAAGAGAGGAATTTTTGGCACTCTTTGCTGACCTAGAAGGCAAGGTTCCTAT-TTTGGTTATATCAACGACAAATTCACCAAAGCGATCAAAAGCCGAGATGGAGGCTCTGAAAGGTGCCAAGGGGGTTTCCAAATTTGTAGAAGTACCGGGTGCTCTTCTTCCACAAGAGGAATACCCAGCCTTAGTTTCAGCTGAACTACTAAACTTCATAAATGAAATATAAGTAAAGTTTTGGTT--T-TTAGTATGTGATCTTTCATAAG--CTTGC--AGACA----TTTTCTTCTG-TTATATTTTAC----------------
>TB39
-GACATTA-TTACA-------TTTTTTCCTTGATAACTCTATTGT---TGGTTATT--GTAGGTTTTGATTCTTCTGAAACA--TTGAACATTTTAT-----TTTTGGCA-TTAATTAATATCTCT-AATAACTGAT-TGTTTGTTTTACAGATACGGATTGTTGAGGACTACCTTACAGGCACCTGCCCTTGGTTGGATGATGTACAATGTTCTTGTTAGTAACCAGAAAAGCATCGAATCACAGTATAAGTCTCATGTCTATGCTGATTCCAAGAATGTGACTCCATCCTTAGTTGAAAGCAGGTATGCTTTGACAAAAAGGCAAGGTGCCCGTTATGCACCGGCAGCTTTCTTGACTGGCCTGCTAGACCCTGTTCAGTCAAGAGAGGAATTTTTGGCACTGTTTGCTGACTTAGAAGGCAAGGTTCCTAC-CTTGGTTATATCAACAAAGAACTCACCAAAGCGATCTAAAGCTGAGATGGAGGCTCTTAAAGGTGCCAAGGGGGTTTCTAAATATGTTGAAGTACCAGGTGCTCTTCTTCCACAAGAGGAATACCCATCTTCTGTTTCAGATGAACTATTTGAATTTATAAAAGAAC-ATAAATAAAAGCTTTGATGCT-TGGGTATGTGATTCTTCACAAG--CTTGC--ACAATATTTTTCTTATC-----ACAGTACATGTTTGAAACAAAGGAA
>TC31
---CAAGA-TTCTA--------TTTTGTCCTGTCATCTGCTT-ACT--TTGTTTTC--ATGCGATCAGCTTCTGCTAAACAAT-TGGATTTCTC----------TTGATC-TTGGTCAATGTCTCT-AACAGCTGAT-TGAT-CTTTTACAGGTATGGATTCTTGAGGACTACTTTACGAGCACCTGCCCTTGGTTGGGTGATGTACAATGTTCTAGTGAGCAACCAGAAAAGTATCGAGTCACAATATAAATCTCATGTCTATGCTGATTCCAATAATGTGAGTCCATCTCTTGTTGAGAGCAGATATTCTTTGACAAAAAGAGAAGGTGCTCGTTATGCACCTGCTGCCTTTTTGACAGGTATGCTAGATCCTGTTCAATCAAGGGAGGAGTTTTTGGAACTATTTGCTGAATTAGAAAGTAAGATTCCTAT-TTTTGTTATGTCAACAAAGAATGCTCCAAAACGCTCAAAGGCTGAGATGGACGCCCTTCGTGGTGCTAAAGGGGTTTCTAAATTTGTTGAAGTTCCAGGTGCTCTTCTTCCGCAAGAGGAATACCCTGGGTCAGTTTCAGATGAACTATTTGAGTTTCTGAAAGAATTATAAGTAAC---TGTGATGTT-TTATTTCA-GATACTGCACGAG--CTTAA--ACACAA-TTGTGTTATATTTATTTTTAGTATTTTACTGAAA------
>TN1
TGACAAGAT-----------------------------------T----------------------------------ACAT-TTGGATTTTGTTTTTTCCATTTAGCC-TTTATTAATATCTCT-AAGAACTGAT-TGGTTGTTTTACAGATACGGATTGTTGAGGACTACTTTACAGGCACCTGCCATTGGTTGGATGATGTACAATGTTCTTGTTAGTAACCAGAAAAGCATTGAATCGCAATATAAGTCTCATGTCTATGCTGATTCCAAGAATGTGACACCATCCTTAGTTGAAAGCAGATATGCTTTGACAAGAAGGGAAGGTGCCCGTTACGCACCGGCAGCTTTCTTGACTGGTCTACTAGATCCTGTCCGGTCAAGAGAGGAATTTTTGGCATTATTTGCCGACTTAGAAAGCAAGGTTCCTGT-TTTTGTTATATCAACAAAGGACTCCCCAAAGCGATCTAAAGCTGAGATGGAGGCTCTTAAAGGTGCGAAGGGGGTTACCAAATTTGTTGAAGTACCAGGTGCTCTTCTTCCACAAGAGGAATACCCATGCTCGGTTTCAGATGAACTATTTGAATTTATAAAAGAACTGTAAGTAAAAGCTTCGATGTT-TTAGTATGTGATTCTTCACAAA--CTGGC--ATACTTTTTTTATTATCTA-TTACATTATTCAC--------------
>TO14
---CAAGA-TTCAA-------CTA-TT----------TCTATTGT---TTGTTATT--GTAGGCTTGGATTCTTCTGAGGGAT-TTGAGTTCTCTATTT--ATTTTGGTC-TTGATTAATATCTCT-AATAATTATT-GGTTGTTATTACAGATATGGACTGTTGAGGAACACCCTACGGGCACCTGCCCTTGGTTGGATGATGTATAATGTTCTTGTTAGTAACCAGAAAAGCATTGAATCACAATATAAATCTCATGTGTATGCTGATTCCAAAAATGTGACTCCATCCTTAGTTGAAAGCAGGTATGCTTTGACAAAAAGGGAAGGTGCGCGCTACGCGCCGGCAGCTTTCCTGACTGGCCTCCTAGATCCTGTTCAGTCAAGAGAGGAATTTTTGGCACTCTTTTCTGGCCTAGAAGGCAAGGTTCCTAC-TTTGGTTATATCAACAACGAATTCACCAAAGCGGTCTAAAGCCGAGATGGAGGCTCTTAAAGGTGCTAAGGGGGTTTCCAAATTTGTAGAAATACCGGGTGCTCTTCTTCCACAAGAGGAATACCCATCCTCAGTTTCAGTTGAACTACTAAATTTTATAAATCAATTATAAGTAAAAGCTTTTTT-----AAGTTTGTGAACTTTCATAAG--ATTTC--AAACAAATTTTCGTATCTG-TTACTTTTTACACTTGAAATAAAGGAA
>TPL03
--ACAAGT-TCCCT-------TGTTTTCCTTGTTAACGATATCA-----GTTAACT--TCTGTGTTAGATACTTCTGAAACAT-TTGGACCCTCTAAAC-TATTTTGTGT-CAAATTGGC---TTA-TATAATAAAT-GGTT-GTCTGACAGATATGGACTGTTGAGGACTACCTTGCGAGCACCTGCCCTTGGTTGGATGATGTACAATGTTCTTGTTAGTAACCAGAAAAGCATTGAATCGCAATATAAATCGCATGTCTATGCTGATTCCAATAATGTGACTCCATCCTTAGTTGAAAGCAGGTATGCTTTGACAAAAAGGGCAGGTGCTCGATATGCACCAGCAGCTTTCTTGACAGGTCTGCTAGATCCTGTTGAGTCAAGAGAGGGATTTTTGGCACTATTTGCTGAATTAGAAAGCAAAATTCCTGT-TTTGGTTATATCAACAAAGGACTCACCTAAGCGATCTAAAGCTGAAATGGAGGCTCTTAAAGGTTCCAAGGCGGTTACTAAATTTGTAGAAGTACCAGGTGCCCTTCTTCCGCAAGAGGAATATCCATATTCTGTTTCAGATGAACTATATGAATTTCTAAAAGAACTATGAGTGAAAGCTTTCATGAT-AGAGTTTCAGATTCTTAGTATT--TTTGC-AATTTAAATTTGCTCATA---TTATATTTCA-----------------
>WN5
------------------------------TGATAGCCCTGCCAT------TTTTT--ATTGGCTTAAATTCTTGTGAAACAT-TTGAGCTCTCTGTT----TTTTGGTC-TTGATCAATAACTCT-ATTAACTGATATAATTGTTTGACAGATATGGACTACTGAGGACTACGTTACGAGCACCTGCTCTTGGTTGGATGATGTACAATGTCCTTGTTAGTAACCAGAAAAGCATTGAATCACAGTATAAATCTCATGTTTATGCCGATTCCAACAATGTAACTCCATCATTAGTTGAAAGCAGGTATGCTTTGACAAAAAGGGAAGGTGCTCGTTATGCACCAGCAGCCTTCTTGACAGGCCTGCTAGATCCTGTTCAGTCAAGAGAGGAATTTTTGGCACTATTTGCTGAATTAGAAAACAAAATTCCTAT-TTTTGTTATATCAACAAAGGATGCACCAAAGCGATCCAAAGCTGAAATGGAGGCTCTTCAAGGTGCCAAGGGGGTTACTAGATTTGTCGAAGTACCAGGTGCTCTCCTTCCACAAGAGGAATACCCATACACCGTTACGGATGAGCTATATGAATTCTCAAAGGAACTGTAAGTGAAAGTTCTGATGAT-GAGTTTGTGATTTTTTCCCATG--ATTGC--ATGCAAATTTTCTTTTATATTTACAT---------------------
>WS10
---------------------------------------------------------------------------------------------------------------------------------------------------------------------------------------------------------------------------------TAGAAAAGTTTCCAATCA------AAATACCATGTGTATGATGATTCCAAGAATGTGATTCCACCCTTAGTTGAAAGCAAGTATACTTTGACAAAAAAGGAAGGTGTACACTATGCATCAGCATCTTTCTTTATTGGCCTCCTAGATCCTGCTCAGTCAAGAGAGGGATTTTCGGCCCTCTTTGCTAGCCTAGAAGGGAAGGTTCCTACATTTGGTTATCTCAACAAGGAATTCACCAAAGAGATCTAAAGCTAATATGGAGGCTCTTATAGGTACCAGGGGGGTTTCCAAATTTGTAGAAGTATAAGATGCTCTTCTTCCACAAGAGGAATACCCATCCTCGATTTTACTTGAAATGCT----------------------------------------------------------------------------------------------------------------------
>WW11
---------------------------------------------------------------------------------------------------------------------------------------------------------------------------ACCGTACTAGCACCTGCTCTTGGTTGGATGATCTATAATGTTCTTGTTAGTAATTAGAAAAGTTTCCAATCA------AAATACCATGTGTATGATGATTCCAAGAATGTGATTCCACCCTTAGTTGAAAGCAAGTATACTTTGACAAAAAAGGAAGGTGTACACTATGCATCAGCATCTTTCTTTATTGGCCTCCTAGATCCTGCTCAGTCAAGAGAGGGATTTTCGGCCCTCTTTGCTAGCCTAGAAGGGAAGGTTCCTACATTTGGTTATCTCAACAAGGAATTCACCAAAGAGATCTAAAGCTAATATGGAGGCTCTTATAGGTACCAGGGGGGTTTCCAAATTTGTAGAAGTATAAGATGCTCTTCTTCCACAAGAGGAATACCCATCCTCGATTTTACTTGAAATGCTAAAATTTATAAATGAATT----------------------------------------------------------------------------------------------------
