# Supplementary material for: Development of a Target Enrichment Probe Set for Conifer (REMcon)
Source: Biology (Basel). 2024 May 22;13(6):361. doi: 10.3390/biology13060361 (PMC11200496; doi:10.3390/biology13060361)
Supplement: Supplementary file 1 [file biology-13-00361-s001.zip › biology-2960267-supplementary/Sup data/MO_orthlogs_alignments/Thupl29381599s0007_1.ortho.selected_stripped.aln.fasta]

>RR55
-----------------------------------------------------CAGATACATGACAAAAA-AACA-TATTACCTGATTATAGAT--GGAGCTTACAAGTGTGGCTGCACCATGAACATATTCAAAAGCAGGGAGACCAAATTTCCACCCCGGATTCAGGCTAACTGCTACTCTTCCCAGCCATTCAAACATCCCACCTAAACTAGCAACCCATTTCCACATATGCATGCAAATCATTGATTCCACTTTAACCTGCAAACCCTGTCTGTGAACTGCTAAAAAATTCACAACATTAATGAGATCTAGATTTGGCATCTGCCCATTAGATGCCTCTGCATGAACATTCAGATTGTCTTTATCAGGTTTTATC--CAACTTTCCTTTACTTGAAAAACCAAACCAGCAGCAATAGTTCCAGCATGTCGAATGTCACCTAGTGTGTTATAATCACTCTGTTCAATAGAAAACT--CTATTTTCTCGGCAAGATTCTGGCCATCAATAGGTGAGTCAGACTTCAAGAATGCATATGGATCATAGAATTCAGGCTCATGGTAGTCTTTAAGCCATGCTGCAACAGCTGCATCAGCCCCGTACTTTGAATCTGCAGCCAACCACAAAATATCTTTGGCAAGCCAAACTGTTCTGCTAAGTAGATGGAACAATGAAAATCCAAGCCCTAAAGACACAGCATCCCCTATCCCAATACTGTCTGAGCGAAAAGGTGTAACCAGTACAATTGCTTCTTTCCCATCACCACGCGGTGCTCTTATTATCCCAACTGCATTTACACCTGGGACATCTGAACTATTGGTACTATACTCTTTTGGCTTGGAGTAAGACGAATCTATAAAGAAATTTGACGGTTTAAAATTCTTATCTTGAGGGAGAAATTTGTGAATATATACGTCTCCACCAATTTCATACATGCGTTTCACTAATAACCTCTGAATCTCTCTGCAAG-AAATAAAAGATACCA
>AA3
---------------------------------------------------ATTAGATAATGGACAAAAATAACA--ATTACCTGGTTAATGAT--GGAGCTTGCAAGTGTTGCAGCACCATCGACATACTCAAAAGCTGGTAGACCAAATTTCCAGTCTGGATTCAGGATACCTGCCATTTTTCCTAGCCATTCCAACATCCTGCCTAGACCAGCAACCCATTTCCATCTAAGCATGCAAGCCACAGATTCCACTTTCACCTGTAACCCTTGTCGGTGAGTTGCCAAATTGTTCACCACATTAATCAGGTCTAGATTTGGCATCTGTCCATTAGATGCCTCAGCATAAACATTCAGCTTGTCTTTATCAAGTTTGGGC--CAACTCTCCCTTATTTGAAACACCAAACCAGCAGCAATAGTTCCAGCACGTTGAAAGTCACCTAGTATGTTATGATTAGTCTGTTCGAAAGAAAATT--CTCTTTTCTCTTCAGGATTTTGGATGTCGGTAGGTAGGTCGGACTTCAAAAATGCAGGTGAATAATAAAATGAAGGTTCATGGTAATCTTTAAGCCATGCTTCAACTGCTGTGTAAGCCCCATACTTTGAATCTGCAGTCAACCACACAATATCCTTGGCAAGCCAAACAGTTCTGCTAAGTAACTGGAATAATGAAAATCCAAGCCCTAAAGATAGAGCATCCCCAATATCAACAGTGTCTTCGTGAAAAGGTGTAACCAATACAATAGCTTCTTTACCATCACCACGTGGTGCTCTTAGTATCCCAACTAGATTTACACCTGGGACAACTGAGCTGTTGCTAATGTACCCATTTCGCTTGGAGTATGAAGAATCTATGAAAAAACTTGATGGTTCAAAATTCTTATCTGGAGGAAGAAATTTGTGAAAATATACATCTGCACCTGTTTCATACATGTGTTGTGCTAATAATCTGTGAATTTCCCTGCATC-AAATAAATAAACCA-
>AA60
-------AAAATAAGAGTAAAAG---TTAATGTACCAGGACTTA--AAAAGATCAGACACAGTAGTGAGAAAATAGGATCACCTGACGATATAT--AGAACTTGCAAGGGTGGCAGCACCATGAAGATACTCAAAAGCAGGGAGACCAAATTTCCAGCCAGGGTTCAGGCGACCTACTAAATTACCCAACCATTCCAAGATCTCACCTAATAAAGCAAGCCATTTCCACCTAAGCATGTGAGATATTAAATCCACTCTCACCTGTAACCCTTGTCTGTGAACTGCCAAGAAATTCACCACATTAATCAGATCTAAATTTGGCATCTGTCCATTACATCCCTCAGCATAAACATCAAGCCTGTCTTTATCAAGTTTGATC--TTAGCTTCCTTCACTTGAAAAACCAACCCCGCAGCAATAGTTCCAGCACGCTTAAAGTCATCTGCCTTCCT------AATCTGTTCGAAAGTAAGTT--TCCCTTTCTCTGCAGGATTCTGGTTGTTAATATGTGAGGAAGACTTCATAAAAGCAGAAGAGTAATAAAATTCAGGCTCATGGTAGTCTTTAAGCCATGCAGCAAGAGCTGCATGAGCCCCATACTTTGAATCTGCAGCCAACCAAACAATATCTTTGGCAAGCCAGATTGTTCTACTAAACATAAGGAATAATGAAAACCCAAGCCCTAAAGACAGAGCATCACCTACATCAACATTGTCAGAGCAGAAAGGTGTAACCAATACAATTGCTTCTTTACCATCACCACGTGGTGCTCTTATTATTCCAACAACATTTACACCCAGTGTAGATGAGTTTATGCTATTAAACTCTCTTTTCTTGGAATAAGAAGAATCTATGAAAAAACTTGAAGGTTCAAAAGTATTGACTGGAGGTAGAAACTTGTGAAAATACAAATCTCCAGCAGCATCATACATGTGTTGCATTAACAAGTTTTGAATTGCCCTGCATC-AAAAGGAAA------
>AAR4
---------------------------------------------------ATTAGATAACGGACAAAAATAACA--ATTACCTGGTTAATGAT--GGAGCTTGCAAGTGTTGCAGCACCATCGACATACTCAAAAGCTGGTAGACCAAATTTCCAGTCTGGATTCAGGATACCTGCCATTTTTCCTAGCCATTCCAACATCCTGCCTAGACCAGCAACCCATTTCCATCTAAGCATGCAAGCCACAGATTCCACTTTCACCTGTAACCCTTGTCGGTGAGTTGCCAAATTGTTCACCACATTAATCAGGTCTAGATTTGGCATCTGTCCATTAGATGCCTCAGCATAAACATTCAGCTTGTCTTTATCAAGTTTGGGC--CAACTCTCCCTTATTTGAAAGACCAAACCAGCAGCAATAGTTCCAGCACGTTGAAAGTCACCTAGTATGTTATGATTAGTCTGTTCGAAAGAAAATT--CTCTTTTCTCTTCAGGATTTTGGATGTCGGTAGGTAGGTCGGACTTCAAAAATGCAGGTGAATAATAAAATGAAGGTTCATGGTAATCTTTAAGCCATGCTTCAACTGCTGTGTAAGCCCCATACTTTGAATCTGCAGTCAACCACACAATATCCTTGGCAAGCCAAACAGTTCTGCTAAGTAACTGGAATAATGAAAATCCAAGCCCTAAAGATAGAGCATCCCCAATATCAACAGTGTCTTCGTGAAAAGGTGTAACCAATACAATAGCTTCTTTACCATCACCACGTGGTGCTCTTAGTATCCCAACTAGATTTACACCTGGGACAACTGAGCTGTTGCTAATGTACCCATTTCGCTTGGAGTATGAAGAATCTATGAAAAAACTTGATGGTTCAAAATTCTTATCTGGAGGAAGAAATTTGTGAAAATATACATCTGCACCTGTTTCATACATGTGTTGTGCTAATAATCTGTGAATTTCCCTGCATC-AAATAAATAAACCA-
>AF1
---------------------------------------------------ATCAGATACAGGACAAAAA-AACA-TATTACCTGGTTATAGAT--GGAGCTTACAAGTGTGGCTGCACCATGAACATATTCAAAAGCAGGGAGACCAAATTTCCACCCCGGATTCAGGCTAACTGCTACTTTTCCCAGCCATTCAAACATCCCACCTAAACTAGCAACCCATTTCCACCTATGCATGCAAATCATTGATTCCAGTTTAACCTGCAAACCCTGTCTGTGAACTGCTAAAAAATTCACAACATTAATGAGATCTAGATTTGGCATCTGCCCATTAGATGCCTCTGCATGAACATTCAGATTGTCTTTATCAGGTTTTATC--CAACTTTCCTTTACTTGAAAAACCAAACCAGCAGCAATAGTTCCAGCACGTCGAATGTCACCTAGTTTGTTATAATCACTCTGTTCAATAGAAAACT--CTATTTTCTCTGCAAGATTCTGGCCGTCAATAGGTGAGTCAGACTTCAAGAATGCATATGGATCATAGAATTCAGGCTCATGGTAGTCTTTAAGCCATGCTGCAACAGCTGCATCAGCCCCATACTTTGAATCTGCAGCCAACCACACAATATCTTTGGCAAGCCAAACTGTTCTGCTAAGTAGATGGAACAACGAAAATCCAAGCCCTAAAGACACAGCATCCCCTATCCCAATACTGTCTGAGCGAAAAGGTGTAACCAGTACAATTGCTTCTTTCCCATCACCACGCGGTGCTCTTATTATCCCAACTGCATTTACACCTGGGACAGCTGAGCTATTGGTACTATACTCTTTTGGCTTGGAGTAAGACGAATCTATAAAGAAATTCGACGGTTTAAAATTCTTATCTTGAGGTAGAAATTTGTGAATATATACATCTCCACCAATTTCATACATGCGGTTCACTAATAACCTCTGAATCTCCCTGCAAG-AAATAAAAGAGA---
>AG2
---------------------------------------------------ATCAGATACAGGACAAAAA-AACA-TATTACCTGGTTATAGAT--GGAGCTTACAAGTGTGGCTGCACCATGAACATATTCAAAAGCAGGGAGACCAAATTTCCACCCCGGATTCAGGCTAACTGCTACTTTTCCCAGCCATTCAAACATCCCACCTAAACTAGCAACCCATTTCCACCTATGCATGCAAATCATTGATTCCAGTTTAACCTGCAAACCCTGTCTGTGAACTGCTAAAAAATTCACAACATTAATGAGATCTAGATTTGGCATCTGCCCATTAGATGCCTCTGCATGAACATTCAGATTGTCTTTATCAGGTTTTATC--CAACTTTCCTTTACTTGAAAAACCAAACCAGCAGCAATAGTTCCAGCACGTCGAATGTCACCTAGTTTGTTATAATCACTCTGTTCAATAGAAAACT--CTATTTTCTCTGCAAGATTCTGGCCGTCAATAGGTGAGTCAGACTTCAAGAATGCATATGGATCATAGAATTCAGGCTCATGGTAGTCTTTAAGCCATGCTGCAACAGCTGCATCAGCCCCATACTTTGAATCTGCAGCCAACCACACAATATCTTTGGCAAGCCAAACTGTTCTGCTAAGTAGATGGAACAACGAAAATCCAAGCCCTAAAGACACAGCATCCCCTATCCCAATACTGTCTGAGCGAAAAGGTGTAACCAGTACAATTGCTTCTTTCCCATCACCACGCGGTGCTCTTATTATCCCAACTGCATTTACACCTGGGACAGCTGAGCTATTGGTACTATACTCTTTTGGCTTGGAGTAAGACGAATCTATAAAGAAATTCGACAGTTTAAAATTCTTATCTTGAGGTAGAAATTTGTGAATATATACATCTCCACCAATTTCATACATGCGGTTCACTAATAACCTCTGAATCTCCCTGCAAG-AAATAAAAGAGA---
>AH26
--------------------------------------------TCGAAAAATCAGATACAGGAGCAAAAGAAAT--ATAACCTGGTGATAAAT--AGAGCTAGCAAGACCAGCGGCACCCTGAACATATTCCACAGAAGGAAGACCAAATTTCCACTCTGGGTTTAGATTAGATGCTACTTTTCCCAACCATTCCAATATTTCACCTAAAACAGCCAGCCATTTCCAACTAAGCATGAAAAGCAAGGATTCCACTCTTGTATGCAACCCTTGTCTGTGAACTGCCAAATAATTCACAACATTAATCAGGTCTAAATTTGGCATTTGTCCATTAGACGCCTCTGCATAAACATTCAGGTTATCTTTATCAGTTTGGATC--TGATTTTCCTGAACTTTAAAGACTAAAGCAGCAGCAATAGTTCCAGCACGTTGAAAGTCATCTAGTGTATTATAATCAGTCTGTTTATAACAAGGTCCTCTCTTTCCTCTACAGGATGCAGGCTATCAACAAGTGATTCGGACTTCAAAAATGAAGATGAGTGATAAAATATAGGTTCATGATAGTCCTTTAGCCATGCTGCAACAGCAGCATGAGTGCCATATTTTGAGTCTGCAGCCAGCCACACGAAATCTTTGGCAAGCCAAATAGTTCTGCTGAATAAGCGGAATAATGAATATCCCAGACCTAAAGATAAAGCATCTCCTATATGAATGTTGTCTGACTGAAATGGTGTGACGAATACAATTGCTTCTTTCCCATCACCACGAGGTGCTCTTATTATCCCAATTGCATTTACACCTGGAACAACTGAGCTGTTTTTACTGTACTCTTCAAGGTTG--------AGAATCTATGAAAAAACGTGATGGTTTGAAAGTCTTGTCTGGAGGAAGAAATTTGTGAAAATATACATCTCCACCACTTTCAGACATGTGTTGAACTAATAAACTCTGAATGCCCCTGCATG-AAATAAAAAAA----
>AME1
---------------------------------------------------ATTAGATAACGGACAAAAATGACA-TATTACCTGGTTATAGAT--GGAGCTGGCAAGTGTTGCAGCACCATCGACATACTCAAAAGCTGGTAGACCAAATTTCCAGTCTGGATTCAGGATGCCTGCCATTCTTCCTAGCCATTCCAACATCCTGCCCAGGTCAGCTACCCATTTCCATCTAAGGATGCAAGCCACAGATTCCACTTTCACCTGTAACCCTTGTCTGTGAGTTGCCAAATTATTCACCACATTAATCAGGTCTAGATTTGGCATCTGTCCATTAGATGCCTCAGCATAAACATTCAGCTTGTCTTTATCAAGTTTGGGC--CAACTATCCCTTATTTGAAAGACCAAACCAGCAGCAATAGTTCCAGCACGCTGAAAGTCACCTAGTATGTTATAATTGGTCTGTTTGAAAGAAAATT--C---TTTTTCTTCAGGATTTTGGATGTCAGTACGTAGGTTCGACTTCAAAAATGCAGGTGAATAATAAAATGAAGGTTCATGGTAATCTTTAAGCCATGCTTCAACCGCTGTGTAAGCCCCATACTTTGAATCTGCAGCCAACCACACAATATCCTTGGCAAGCCAAACAGTTCTGCTAAGTAGCTGGAATAATGAAAATCCAAGCCCTAAGGATAGAGTATCCCCAATATCAACAGTGTCTTCATGAAAAGGTGTAACCAATACAATAGCTTCTTTACCATCACCACGTGGTGCTCTTAGTATCCCAACTACATTTACACCTGGGACACCTGAGCTGTTGCTAATGTACCCATTTTGCTTGGAGTATGAAGAATCTATGAAAAAACTTGATGGTTCAAAATTCTTATCTGGAGGAAGAAATTTGTGAAAATATACATCTGCACCTGTTTCATACATGTGTTGTGCTAATGATCTGTGAATTCCCCTGCATC-AAATAAATAAACCA-
>AP25
---------------------------------------------------ATCAGATACAGGAGCAAAAGAAAT--ATAACCTGGTGATAAAT--AGAGCTAGCAAGACCAGCGGCACCCTGAACATATTCCACAGAAGGAAGACCAAATTTCCACTCTGGGTTTAGAGTAGATGCTACTTTTCCCAACCATTCCAATATTTCACCTAAAACAGCCAGCCATTTCCAACTAAGCATGAAAAACACGGATTCCACTCTTGTATGTAACCCTTGTCTGTGAACTGCCAAATAATTCACAACATTAATCAGGTCTAAATTTGGCATTTGTCCATTAGACGCCTCTGCATAAACATTCAGGTTATCTTTATCAGTTTGGATC--TGATTTTCCTGAACTTTAAAGACTAAAGCAGCAGCAATAGTTCCAGCACGTTGAAAGTCATCTAGTGTGTTATAATCAGTCTGTTTATAACAAGGTCCTCTCTTTCCTCTACAGGATGCAGGCTATCAACAAGTGATTCAGACTTCAAAAATGAAGATGAGTGATAAAATATAGGTTCATGATAGTCCTTTAGCCATGCTGCAACAGCAGCATGAGTGCCATATTTTGAGTCTGCAGCCAGCCACACGAAATCTTTGGCAAGCCAAATAGTTCTGCTGAATAAGCGGAATAACGAATATCCCAGACCTAAAGATAAAGCATCTCCTATATGAATGTTGTCTGACTGAAATGGTGTGACGAATACAATTGCTTCTTTCCCATCACCACGAGGTGCTCTTATTATCCCAATTGCATTTACACCTGGAACAACTGAGCTGTTTTTACTGTACTCTTCAAGGTTG--------AGAATCTATGAAAAAACGTGATGGTTTGAAAGTCTTGTCTGGAGGAAGAAATTTGTGAAAATATACATCTCCACCACTTTCAGACATGTGTTGAACTAATAAACTCTGAATGCCCCTGCATG-AAATAAAAAAA----
>APA47
-------GAAGTGAAATTCA----------------AAAATCAA-AGCAAAATCAGAAACAGGACAAAAA-AA---CATTACCTGGTTATAGAT--GGAGCTGACAAGTGTGGCTGCACCATGAACATACTCAAAAGCAGGGAGACCAAATTTCCAGTCTGGATTCAGGCTAACTGCTGCTTTTCCCAGCCATTCAAACATTCTACCTAAAATAGCAACCCATTTCCACCTATGCATGCAAGTCATTGATTCCACTTTAACCTGCAAACCCTGTCTGTGAACTGCTAAAAAATTCACAACATTAATGAGATCTAGATTTGGCATCTGCCCGTTAGATGCCTCTGCATGAACATTCAGATTGTCTTTATCAGGTTTGATC--CAACTTTCCTTTACTTGAAAGACCAAACCAGCAGCAATAGTTCCAGCACGTCGAAAGTCACCTAGTGTGTTATAATCAATCTGTTCAATAGAAAACT--CTATTTTCTCTGCAGGATGCTGGCTGTCAATAGGTGAGTCAGACTTCAAAAATGCATGTGGATCATAAAATTCAGGCTCATGGTAGTCTTTAAGCCATGCTGCAACAGCTGCATCAGCCCCGTACTTTGAATCTGCAGCCAACCACACAATATCTTTGGCAAGCCAAACTGTTCTGCTAAGTAGATGGAACAATGAAAATCCAAGCCCTAAAGACACAGCATCCCCTATCCCAATACTGTCTGAGCGAAAAGGTGTAACCAGTACGATTGCTTCTTTCCCATCACCACGTGGTGCTCTTATTATCCCAACTGCATTTACACCTGGGGCAGCTGAGCTGTTGGTACTATACACTTTTGGCTTGGAGTAAGACGAATCTATGAAGAAAGTCGATGGTTTAAAATTCTTATCTTGAGGGAGAAATTTGTGAATATATGCATCTCCACCAGTTTCATACATGCGTTTTACTAATAACCTCTGAATCTCCCTGCAAG-TAATAAAGAAACCA-
>AS57
---------------------------------------------------ATCAGATACAGTACCAAAAGAATA--ATTACCTGATGATAGAT--AGAGCTGGCAAGGGTGGCCGCACCATGAAGATATTCAAAAGCAGGGAGACCAAATTTCCAACCAGGATTCAGGCTACCCGCTACATTACCCAGCCATTCCAATATCCCACCTAAAAAAGAAAGCCATTTCCACCTAAGCATGTGAGATATTGAATCCACTCTCACCTGTAACCCTTGTCTGTGAACTGCCAAAAAATTCACCACATTAATCAGATCTAAATTTGGCATCTGTCCATTACATCCCTCAGCATAAACATCCAGCCTGTCTTTATCAGTTTGGATC--CAAGTTTGCTTCACTTGAAAGACCAAGCCAGCAGCAATAGTTCCAGCTCGCTGAAAGTCACCTGCTTTCTTATAGTCAATCTGTTTAAAAGTAAGTT--CTTTATTCTCTGCAGGATTATGGCCGTTAATAGGCGAGTAAGACTTTAAAAATGCAGAAGAAAAATAAAATTCAGGCTCATGGTAGTCTTTTAGCCATGCTGCAACAGCTGCATGAGCCCCATACTTTGAATCTGCAGCCAACCAAACAATATCTTTGGCAAGCCAGATGGTTCTGCTCAACATAGAGAATAGTGAAAATCCAAGCCCTAAAGACAGAGCATCACCTATATCAACATTGTCAGAGCGGAAAGGTGTAACCAATACAATTGCTTCTTTACCATCACCATGTGGTGCTCTTATTATTCCAACTACATTTACACCTAAGGCAGATGAGTTTATGCTATTATACTCTTTTCGCTTGGAGTACGAAGAATCTATGAAAAAACTTGATGGTTCAAAAGTATTAACTGGAGGGAGAAAGTTGTGAAAATACACATCTCCAGCAATTTCATACATGTGTTTCATTAACAAGCTTTGTATTGCCCTGCATG-AAATAAGGAA-----
>ASA51
-----------------------------------------------------------------------------ATTACCTGGTTAAAGAT--GGAGCTGACAAGTGTGGCTGCACCATGAACGTACTCAAAAGCAGGGAGACTAAATTTCCAGTCTGGATTCAGGCTAACTGCTACTTTTCCCAGCCATTCAAACATCCTACCTAAAATAGCAACCCATTTCCACCTACGCATGCAAGTCATTGATTCCACTTTGACCTGTAAACCCTGTCTGTGAACTGCTAAAAAATTCACAACATTAATGAGATCTAGATTTGGCATCTGCCCATTAGATGCCTCTGCATGAACATTCAGATTGTCTTTATCAAATTCGTTC--CAACTTTCCTTTACTTGAAAGACCAAACCAGCAGCAATAGTTCCAGCACGTTGAAAGTCACCTAGT-------------------------------------------------------------------------------------------------------------------------------------------------------------------------------------------------------------------------------------------------------------------------------------------------------------------------------------------------------------------------------------------------------------------------------------------------------------------------------------------------------------------------------------------------------------
>RC54
------------AAAATTTG----------------AAAAT------C-AAATCAGATACAGGACAAAAA-AACA-TATTACCTGATTATAGAT--GGAGCTTACAAGTGTGGCTGCACCATGAACATATTCAGAAGCAGGGAGACCAAATTTCCACCCCGGATTCAGGTTAACTGCTACTCTTCCCAGCCATTCAAACATCCCACCTAAACTAGCAACCCATTTCCACATATGCATGCAAATCATTGATTCCACTTTAACCTGCAAACCCTGTCTGTGAACTGCTAAAAAATTCACAACATTAATGAGATCTAGATTTGGCATCTGCCCATTAGATGCCTCTGCATGAACATTCAGATTGTCTTTATCAGGTTTTATC--CAACTTTCCTTTACTTGAAGAACCAAACCAGCAGCAATAGTTCCAGCACGTCGAATGTCACCTAGTGTGTTATAATCACTCTGTTCAATAGAAAACT--CTATTTTCTCGGCAAGATTCTGGCCGTCAATAGGTGAGTCAGACTTCAAGAATGCATATGGATCATAGAATTCAGGCTCATGGTAGTCTTTAAGCCATGCTGCAACAGCTGCATCAGCCCCGTACTTTGAATCTGCAGCCAACCACACAATATCTTTGGCAAGCCAAACTGTTCTGCTAAGTAGATGGAACAATGAAAATCCAAGCCCTAAAGACACAGCATCCCCTATCCCAATACTGTCTGAGCGAAAAGGTGTAACCAGTACAATTACTTCTTTCCCATCACCACGCGGTGCTCTTATTATCCCAACTGCATTTACACCTGGGACATCTGAACTATTGGTACTATACTCTTTTGGCTTGGAGTAAGACGAATCTATAAAGAAATTTGACGGTTTAAAATTCTTATCTTGAGGGAGAAATTTGTGAATATATACGTCTCCACCAATTTCATACATGCGTTTCACTAATAACCTCTGAATCTCTCTGCAAG-AAATAAAAGAGACC-
>CB35
---------------------------------------------------------------------------------------------------------------AGCAAAACCCTGAACATATTCCACAGAAGGAAGACCAAATTTCCACTCTGAATTTAGGGTAAATACTACTTTTCCCAACCATTCCAATATTTCACCTAAAACAGCCAGCCATTTCCAACTAAGCATAAAAAACAATGATTCCACTCTTGTATGTAACCCTTGTCTGTGAACTGCCAAAAAATTCACAACATTAATCAGGTCTAAATTTGGCATTTGCCCATTGGATGCCTCTGCATAAATATTCAGGCTATCTTTATCACTTTGGATC--TGATTTTCTTGAACTTTAAAGACTAAAGCAGCAGCAATAGTTCCAGCACGTTGAAAGTCATCTAGTGTGTTATAATTCGTCTGTTTATTAGAAGCTC--CTTTTTCTTCTGCAGGATGCAGGCCATCAACAAGTGATTCAGACTTAAAAGATGAACACGGGTGATAAAATATAGGTTCGTGATAGTCCTTTAGCCATGCTGCAACAGCAGCATGAGTCCCATATTTTGAGTCTGCAGCCAGCCACACAAAATCTTTAGCAAGCCAAATAGTTCCGCTGAATAAGCGGAATAATGAATATCCCAGTCCTAAAGATAAAGCATCCCCTATATGAATGTTGTCTGACTGAAATGGTGTAACCAATACAATTGCTTCTTTCCCATCACCACGAGGTGCTCTTATTATACCAATTGCATTTACACCTGGAACAACAGAGTTGTTTTTACTGTACTCTTCATGGTTG--------AGAATCTATGAAAAAACGTGATGGTTGGAAACCCTTATCTGGAGGAAGAAATTTGTGAAAATATACATCTCCACCAGTTTGAGACATATGCTGAACTAATAAACTCTGAATGCCCCTGCATG-AAATAAAGAAACCA-
>CD18
-------GAAATAAGAATTAAAA---ATAATATTCTAGGACTTA----------AGATACAGCAGTGAAAGAATA--ATTACCTGGTGATAGAT--AGAGCTGGCAAGGGTGGCAGCACCATGGAGATACTCAAAAGCAGGGAGACCAAATTTCCAACCAGGATTCAGGCCACCCACTACATTACCCAACCATTCCAATATCTCACCTAATAAAGCAAGCCATTTCCATCCAAGCATCTGAGATATTAAATCCACTCTCACCTGTAAACCTTGTCTGTGAACTGCCAAAAAATTCACCACATTAATCAGATCTAAATTTGGCATCTGTCCATTACATCCCTCAGCATAAACATCCAACCCGTCTTTATCAATTTTGATC--TTAGTTTCCTTCACTTGAAAAACCAAGCCAGCAGCAATAGTTCCAGCACGCTGAAAGTCACCTGCTTTCAT------AATCTGTACGAAAATAAGTT--TTTCTTTCTCAACAGGATTCTGATTGCTAATAGGTGAGGAAGACTTCATAAATGCAGAAGAATAATGAAATTCAGGCTCATGGTAGTCTTTAAGCCATGCAGCAACAGCTGCATGAGCCCCATACTTTGAATCTGCAGCCACCCAAACAATATCTTTGGCAAGCCAGATTGCTCTACTAAACATATGGAATAATGAAAATCCCAGCCCTAAAGACAGAGCATCACCTATATCAACATTGTCAGAGCGGAAAGGTGTAACCAAAACAATTGCTTCTTTACCATCGCCACGTGGTGCTCTTATTATTCCAACTACATTTACACCTAGGGCAGATGAGTTTATGCTATTAAACTCTCTTTTCTTGGAGTAAGAAGAATCTAAGAAAAAACTGGACGGTTCAAAAGTATTAACTGGAGGTAGAAATTTGTGAAAATACACATCTCCAGCAGTTTCATACATGTATTGCATTAACAAGCTTTGGATTGCCCTGCATC-AAAAGGAAA------
>CDE34
---------------------------------------------------ATCAGATACAGGAGGAAAAGA----TATAACCTGGTGATAAAT--AGAGCTCGCAAGGCCAGCAAAACCCTGAACATATTCCACAGAAGGAAGACCAAATTTCCACTCTGGATTTAGGGTAAATACTACTTTTCCCAACCATTCCAATATCTCACCTAAAACAGCCAGCCATTTCCAACTAAGCATAAAAAACAATGATTCCACTCTTGTATGTAACCCTTGTCTGTGAACTGCCAAAAAATTCACAACATTAATCAGGTCTAAATTTGGCATTTGCCCATTGGATGCCTCTGCATAAATATTCAGGCTATCTTTATCACTTTGGATC--TGATTTTCTTGAACTTTAAAGACTAAAGCAGCAGCAATAGTTCCAGCACGTTGAAAGTCATCTAGTGTGTTATAATCCGTCTGTTTATTAGAAGCTC--CTTTTTCTTCTGCAGGATGCAGGCCATCAACAAGTGATTCAGACTTAAAAGATGAACACGGGTGATAAAATATAGGTTCGTGATAGTCCTTTAGCCATGCTGCAACAGCAGCATGAGTCCCATATTTTGAGTCTGCAGCCAGCCACACAAAATCTTTAGCAAGCCAAATAGTTCCGCTGAATAAGCGGAATAATGAATATCCCAGTCCTAAAGATAAAGCATCCCCTATATGAATGTTGTCTGACTGAAATGGTGTAACCAATACGATTGCTTCTTTCCCATCACCACGAGGTGCTTTTATTATACCAATTGCATTTACACCTGGAACAACAGAGCTGTTTTTACTGTACTCTTCATGGTTG--------AGAATCTATGAAAAAACGTGATGGTTGGAAACCCTTATCTGGAGGAAGAAATTTGTGAAAATATACATCTCCACCAGTTTGAGACATATGCTGAACTAATAAACTCTGAATGCCCCTGCATG-AAATAAAGAAACCA-
>CF38
--------GAAGAGAGAATAAAA---ATAAAGTATCAGAACTT--------ATCAAATACAGGACCCAAAGAATA--ATTACCTGGTGAAAGAT--GGAGCTGGCAAGGGTGGCGGCACCATGAACATACTCCAAAGCAGGAAGACCAAATTTCCAACCTGGATTCAAGATACCTGCTACTTCACCCAGCCATTCCAATATTCCACCTAAAACAGAGAGCCATTTCCACCTAAGCATGTGAGATATTGATTCCACTCTCACCTGTAGCCCTTGTCTGTGAACTGCCAAAAAATTCACAACATTAATCAGATCTAAATTTGGCATCTGTCCATTACATCCCTCTGCATAAACATTCAGCTTGTCTTTATCAGTTTGAATC--CAAGTTTCCTTCACTTGAAAGACCACACCAGCAGAAATAGTTCCAGCACGCTGAAAGTCATCCAGTTTGTTATAATCTGTCTGTTCAAAAGAAATTT--CTTTTTTCTCTGCAGGATTCAGGCTATCAATAGGTGAGTATGACTTCAAAGATGTAGAAGAACAATAAAATTCAGGCTCGTGGTAGTCTTTAAGCCAAGCTGCAACAGCTGCGTGAGCCCCATACTTTGAATCTGCAGCCAGCCAAACAATATCTTTGGCAAGCCAAACAGTTCTGCTAAATAGACGGAATAATGAAAACCCAAGCCCTAAAGACAGAGCATCCCCCAAATTAATATTGTCTGAGTGGAAAGGTGTAACCAATACAATTGCTTCTTTACCATCACCATGTGGTGCTCTTATTATCCCAATTGCATTTACACCTAGGACAGATGAGTTGTTGCTATTATACTCTTTTCGATTGGCGTAAGAAGCGTCTATGAAAAAACTTGATGGGTCAAAAGTCTTATCTGGAGGGAGAAATTTGTGAAAGTACACATCTCCACCAGTTTCATACATGCGTTGCACTAATAAGCTCTGGATTGCCCTGCATC-AAATAAAGA------
>CH19
-------GAAATAAGAATTAAAA---ATAATATTCTAGGACTTA----------AGATACAGCAGTGAAAGAATA--ATTACCTGGTGATAGAT--AGAGCTGGCAAGGGTGGCAGCACCATGGAGATACTCAAAAGCAGGGAGACCAAATTTCCAATCAGGGTTCAGGCCACCCACTACATTACCCAACCATTCCAATATCTCACCTAATAAAGCAAGCCATTTCCATCTAAGCATCTGAGATATTAAATCCACTCTCACCTGTAAACCTTGTCTGTGAACTGCCAAAAAATTCACCACATTAATCAGATCTAAATTTGGCATCTGTCCATTACATCCCTCAGCATAAACATCCAGCCCGTCTTTATCAATTTTGATC--TTAGTTTCCTTCACTTGGAAAACCAAGCCAGCAGCAATAGTTCCAGCACGCTGAAAGTCACCTGCTTTCAT------AATCTGTTCGAAAACAAGTT--TTTCTTTCTCAAAAGGATTCTGATTGCTAATAGGTGAGGAAGACTTCATAAATGCAGAAGAATAATGAAATTCAGGCTCATGGTAGTCCTTAAGCCATGCAGCAACAGCTGCATGAGCCCCATACTTTGAATCTGCAGCCACCCAAACAATATCTTTGGCAAGCCAGATTGCTCTACTAAACATATGAAATAATGAAAATCCCAGCCCTAAAGACAGAGCATCACCTATATCAACATTGTCAGAGCGGAAAGGTGTAACCAAAACAATTGCTTCTTTAACATCGCCACGTGGTGCTCTTATTATTCCAACTACATTTACACCTAGGGCAGATGAGTTTATGCTATTAAACTCTCTTTTCTTGGAGTACGAAGAATCTATGAAAAAACTGGACGGTTCAAAAGTATTGACTGGAGGTAGAAATTTGTGAAAATACACATCTCCAGCAGTTTCATACATGTATTGCATTAACAAGCTTTGGATTGCCCTGCATC-AAAAGGAAA------
>CHA37
--------GAAGAGAGAATAAAA---ATAAAGTATCAGAACTT--------ATCAAATACAGGACCCAAAGAATA--ATTACCTGGTGAAAGAT--GGAGCTGGCAAGGGTGGCGGCACCATGAACATACTCCAAAGCAGGAAGACCAAATTTCCAACCTGGATTCAAGATACCTGCTACTTCACCCAGCCATTCCAATATTCCACCTAAAACAGAGAGCCATTTCCACCTAAGCATGTGAGATATTGATTCCACTCTCACCTGTAGCCCTTGTCTGTGAACTGCCAAAAAATTCACAACATTAATCAGATCTAAATTTGGCATCTGTCCATTACATCCCTCTGCATAAACATTCAGCTTGTCTTTATCAGTTTGAATC--CAAGTTTCCTTCACTTGAAAGACCACACCAGCAGAAATAGTTCCAGCACGCTGAAAGTCATCCAGTTTGTTATAATCTGTCTGTTCAAAAGAAATTT--CTTTTTTCTCTGCAGGATTCAGGCTATCAATAGGTGAGTATGACTTCAAAGATGCAGAAGAACAATAAAATTCAGGTTCGTGGTAGTCTTTAAGCCAAGCTGCAACAGCTGCGTGAGCCCCATACTTTGAATCTGCAGCCAGCCAAACAATATCTTTGGCAAGCCAAACAGTTCTGCTAAATAGACGGAATAATGAAAACCCAAGCCCTAAAGACAGAGCATCCCCCAAATTAATATTGTCTGAGTGGAAAGGTGTAACCAATACAATTGCTTCTTTACCATCACCATGTGGTGCTCTTATTATCCCAATTGCATTTACACCTAGGACAGATGAGTTTTTGCTATTATACTCTTTTCGATTGGCGTAAGAAGCGTCTATGAAAAAACTTGATGGGTCAAAAGTCTTATCTGGAGGGAGAAATTTGTGAAAGTACACATCTCCACCAGTTTCATACATGCGTTGCACTAATAAGCTCTGGATTGCCCTGCATC-AAATAAAGAAA----
>CJ24
-------GAAATAAGAGTAAAAA---ATAATGTACCAGGACTT--------ATCAGATACAGTACTGAAAGAATA--ATTACCTGATGATAGAT--AGAGCTGGCAAGGGTGGCCGCACCATGAAGATATTCAAAAGCAGAGAGACCAAATTTCCAACCAGGATTCAGGCCACCCACTACGTTACCCAGCCATTCCAACATCCTACCTAAACAAGCAAGCCATTCCCAACTAAGCATGTGAGATATTGAATCCACTCTCACCTGTAACCCTTGTCTGTGAACTGCTAAAAAATTCACCACATTAATCAGATCTAAATTTGGCATCTGTCCATTACATCCCTCAGCATAAATATCCAGCCTGTCTTTATCAATTTGGATC--CCAGTTTCCTTCACTTGAAAGACCAAACCAGCAGCAATAGTTCCAGCACGCTGAAAGTCACCTGCTTTCTTATAGTTAATCTGTTTGAAAGTAAGTT--TTTTTGTCTCTGCAGGATTTTGGCTGTTAATAGGTGAGGAAGACTTCAAAAATTCAGAAGAATAATAAAATACAGGCTCATGGTAGTCTTTAAGCCATGCAGCAACAGCTGCATAAGCCCCATACTTTGAATCTGCAGCCAACCAAACAATATCTTTGGCAAGCCAGATGGTTCTACTAAACATACGGAATAATGAGAATCCAAGCCCTAAAGACAGAGCATCACCTATATCAACATTGTCAGAGCGGAAAGGTGTAACCAATACAATTGCCTCTTTACCATCACCATGTGGTGCTCTTATTATTCCAACTACATTTACGCCTAGGGCAGATGAGTTTATGCTTTTAAACTCTTTTCGCTTGGAGTAGGAAGAATCTATGAAAAAACTTGATGGTTCAAAAGTATTAACTGGAGGTAGAAAGTTATGAAAATACACATCTTCAGCTGTTTCATACATGTGTTGCATTAACAAGCTTTGAATTGCCCTGCATT-AAGTAAGGAAA----
>CK7
-ATCGTAGAAATAAGAGTTAAAA---ATAATATACCAGGTCTT--------ATCAGATACAGTACTGAACAAATA--ATTACCTGATGATAGAT--AGAGCTGGCAAGGGTGGCAGCACCATGAACATATTCAAAAACAGGGAGACCAAATTTCCAACCAGGATTCAGGGTACCTGCTACATTACCCAGCCATTCCAATATTCCACCCAAAAATTCAAGCCATTTCCACCTAAGCATGTGAGATATTGAATCCACTCTCACCTGTAACCCTTGTCTGTGAACTGCTAAAAAATTCACCACATTAATCAGATCTAAATTTGGCATCTGTCCATTACATCCTTCAGCATAAACATTCAGCCTGTCTTTATCAGTTTGGACC--AAAGTTTCCTTCACTTGAAAGACCAAGCCAGCAGCAATAGTTCCAGCACGCTGAAAGTCATCTGCTCTCTTA---TCAGTCTGTTCAAAAGTAAGTT--TTTTTTTCTCTGCAGGATTGTGGCTGTTAATAGGTGAGTAAGACTTCAAAAATGCGGAAGAATAACAAAATTCAGGCTCATGGTAGTCTTTAAGCCATGCTGCAACAGCTGCATGAGCCCCATACTTTGAATCTGCAGCCAACCAAATAATATCTTTGGCAAGCCAGATGGTTTTGCTAAACATACGGAATAGTGAAAATCCAAGCCCTAAAGACAGAGCATCACCTATATCAACATTGTCTGAGCGGAAAGGTGTAACCAATACGATTGCTTCTTTACCATCACCACGTGGTGCTCTTATTATTCCAACTACATTTACACCTAGGGCAGAAGAGTTTATGCTATTATACTCTTTTTGCTTGGAGTAAGAAGAATCCATGAAAAAACTTGATGGTTCAAAAGTATTAGCTGGAGGGAGAAAGTTGTGAAAATACACATCTCCAGCAGTTTCAAACATGTGTTGCATTAAAAGGCTTTGGATCGACCTGCATC-AAATAAGGAAA----
>CL6
-ATCGTAGAAATAAGAGTAAAAA---ATAATATACCAGGTCTT--------ATCAGATACAGTACTGAACAAATA--ATTACCTGATGATAGAT--AGAGCTGGCAAGGGTGGCAGCACCATGAACATATTCAAAAACAGGGAGACCAAATTTCCAACCAGGATTCAGGGTACCTGCTACATTACCCAGCCATTCCAATATCCCACCTAAAAATTCAAGCCATTTCCACCTAAGCATGTGAGATATTGAATCCACTCTCACCTGTAACCCTTGTCTGTGAACTGCTAAAAAATTCACCACATTAATCAGATCTAAATTTGGCATCTGTCCATTACATCCTTCAGCATAAACATTCAGCCTGTCTTTATCAGTTTGGACC--AAAGTTTCCTTCACTTGAAAGACCAAGCCAGCAGCAATAGTTCCAGCACGCTGAAAGTCACCTGCTCTCTTA---TCAGTCTGTTCAAAAGTAAGTT--TTTTTTTCTCTGCAGGATTGTGGCTGTTAATAGGTGAGTAAGACTTCAAAAATGCGGAAGAATAACAAAATTCAGGCTCATGGTAGTCTTTAAGCCATGCTGCAACAGCTGCATGAGCCCCATACTTTGAATCTGCAGCCAACCAAATAATATCTTTGGCAAGCCAGATGGTTTTGCTAAACATACGGAATAGTGAAAATCCAAGCCCTAAAGACAGAGCATCACCTATATCAACATTGTCTGAGCGGAAAGGTGTAACCAATACGATTGCTTCTTTACCATCACCACGTGGTGCTCTTATTATTCCAACTACATTTACACCTAGGGCAGAAGAGTTTATGCTATTATACTCTTTTTGCTTGGAGTAAGAAGAATCCATGAAAAAACTTGATGGTTCAAAAGTATTAGCTGGAGGGAGAAAGTTGTGAAAATACACATCTCCAGCAGTTTCAAACATGTGTTGCATTAAAAGGCTTTGGATCGACCTGCATC-AAATAAGGAAA----
>CM9
--------AAATAAAAGTTAAAG---TTAATGTACCAGGACTTA--AAAAGATCAGATACAGTACTGAGAAAATAGGATCACCTGACGATAGAT--AGAGCTCGCAAGGGTGGCAGCACCATGAAGGTACTCAAAAGCAGGGAGACCAAATTTCCAGCCAGGGTTCAGGCGACCCACTAAATTACCCAACCATTCCAAGATCTCACCTAATAAAGCAAGCCATTTCCACCTAAGCATGTGAGATATTGAATCCACTCTCACTTGTAACCCTTGTCTGTGAACTGCCAAGAAATTCACCACATTAATCAGATCTAAATTTGGCATCTGTCCATTACATCCCTCAGCATAAACATCAAGCCTCTCTTTATCAAGTTTGATC--TTAGCTTCCGTCACTTGAAAAACCAACCCAGCAGCAATAGTTCCAGCACGCTTAAAGTCATCTGCTTTCTT------AATCTGTTCGAAAGTAAGTT--TCCCTTTCTCTGCAGGATTCTGGTGGTTAATATGCGAGGAAGACTTCATAAATGCAGAAGGGTAATAAAATTCAGGCTCATGGTAATCTTTAAGCCATGCAGCAATAGCTGCATGAGCCCCATACTTTGAATCTGCAGCCAACCAAACAATATCTTTGGCAAGCCAGATTGTTCTACTAAACATAAGGAATAATGAAAACCCAAGCCCTAAAGACAGAGCATCACCTACATCAACATTGTCAGAGCGGAAAGGTGTAACCAATACAATTGCTTCTTTACCATCACCACGTGGTGCTCTTATTATTCCAACTACATTTACACCCAATGCAGATGAGTTTATGCTATTAAACTCTCTTTTCTTGGAATAAGAAGAATCTATGAAAAAACTTGATGGTTCAAAAGTATTGACTGGAGGTAGAAACTTGTGAAAATACAAATCTCCAGCAGCATCATACATGTGTTGCATTAACAAGTTTTGAATTGCCCTGCATC-AAAAGGAAAAATTTG
>CO8
--------AAATAAGAGTAAAAG---TTGATGTACCAGGACTTA--AAAAGATCAGATAAAGTAGTCAGAAAATAGGATCACCTGACGATAGAT--AGAGCTCGCAAGGGTGGCAGCACCATGAAGATACTCAAAAGCAGGGAGACCAAATTTCCAGCCAGGGTTCAGGCGACCCACTAAATTACCCAACCACTCCAAGATCTCACCTAATAAAGCAAGCCATTTCCACCTAAGCATGTGAGATATCGAATCCACTCTCACCTGTAACCCTTGTCTGTGAACTGCCAAGAAATTCACCACATTAATCAGATCTAAATTTGGCATCTGTCCATTACATCCCTCAGCATAAACATCAAGCCTGTCTTTATCAAGTTTGATC--TTAGCTTCCTTCACTTGAAAAACCAACCCAGCAGCAATAGTTCCAGCACGCTTGAAGTCATCTGCTTTCTT------AATCTGTTCGAAAGTAAGTT--TCCCTTTCTCTGCAGGATTCTGGTTGTTAATATTCGAGGAAGACTCCATAAATGCAGAAGAGTAATAAAATTCAGGCTCATGGTAGTCTTTAAGCCATGCAGCAATAGCTGCATGAGCCCCATATTTTGAATCTGCAGCCAACCAAACAATATCTTTGGCAAGCCAGATTGTTCTACTAAACATAAGGAATAATGAAAACCCAAGCCCTAAAGACAGAGCATCACCTACATCAACATTGTCAGAGTGGAAAGGTGTAACCAATACAATTGCTTCTTTACCATCACCACGTGGTGCTCTTATTATTCCAACTACATTTACACCCAGTGCAGATGAGTTTATGCTATTAAACTCTCTTTTCTTGGAATAAGAAGAATCTATGAAAAAACTTGATGGTTCAAAAGTATTGACTGGAGGTAGAAACTTGTGAAAATACAAATCTCCAGCAGCATCATACATGTGTTGCATTAACAAGTTTTGAATTGCCCTGCATC-AAAAGGAAAC-----
>CP161
-------GAAATAAGAGTTAAAA---ATAATGTACCAGGACTTA-------ATCAGATACAGTACTGAAAGAATA--ATTACCTGATGATAGAT--AGAGCTGGCAAGGGTGGCAGCACCATGAAGATACTCAAAAGCAGGGAGACCAAATTTCCAACCAGGGTTCAGGCCACCCACTATATTACCCAACCATTCCAATATCCCACCTAATAAAGCAAGCCATTTCCATCTAAGCATTTGAGATATTGAATCCACTTTCACCTGTAACCCTTGTCTGTGAACTGCCAAAAAATTCACCACATTAATCAGATCTAAATTCGGCATCTGCCCATTACATCCCTCAGCATAAACATCCAGCCTGTCTTTATCAATTTCGATC--TTAGTTTCCTTCACTTGAAAAACCAAGCCAGCAGCAATAGTTCCAGCACGCTGAAAGTCACCTGCTTTCAT------AATCTGTTCTAAAATAAGTC--TTTCTTTCTCAGCAGGATTCTGGTTGTTAATAGGTGAGGAAGACTTCATAAATGCAGAAGAAAAATAAAATTCAGGCTCATGGTAGTCTTTAAGCCATGCAGCAACAGCTGCATGAGCCCCATACTTTGAATCTGCAGCCAACCAAACAATATCTTTGGCAAGCCAGATGGTTCTACTAAACATACGAAATAACGAAAACGCTAGCCCTAGAGACAGAGCATCACCTATATCAACATTGTCAGAGCGGAAAGGTGTAACCAATACAATTGCTTCTTTACCATCACCACGTGGTGCTCTTATTATTCCAACTACATTTACACCTAGGGCAGATGTGTTTATGCTCTTAAACTCTCTTTGCCTGGAGTAAGAAGAATCTATGAAAAAACTTGACGGTTCAAAAGTATTAACTGGAGGTAGAAATTTGTGAAAATACACATCTCCAGCAGTTTCATACATGTGTTGCATTAACAAGCTTTGGATTGCCCTGCATC-AAAAGGAAA------
>CR44
--------------------------------------------------------ATCATTTAAAAGTGAACTA--AATACCTGGTTATAAAT--AGAGCTTGCAAGGGTTGCAGCACCTTGAACATACTCCAAAGCAGGAAGACCAAATTTCCATTCTGGGTTCAGGGTACCCACTACATTTCCCATCCATTCCAATATCCTGCCCACAGCAATAAGCCATCCCCAGCTAAGCATACAAAACATGGATTCCACTGTCATCTGCAATCCTTGTCTATGAACCGCCAAGTAATTAACAATGTTTATCAGGTCCAAATTTGGCATCTGTCCATTAGATGCCTCTGCATAAATATTCAGATTATCTTTTTCAGTTTCCATC--TGACATGCATGCACCTGAAAAACCACAGCAGCAGCAATAGTTCCAGCCCGTTGAAAGTTTTCTGGAGAGTTGTGATTAGTTTGCTTATAAAAATCTC--CCTTTTCCACTGCCATCTGCTGACCATCACTAAGTAACTCGGGCTTCAA---------------ATAAAATACAGGCTCATGGTAGTCTCTAAGCCATGCTGCAACAGCAGCATGGGCCCCATACCGGGAGTCTGCTGCCAACCACACAATATCTTTGGCAAGCCAATCAGCTCTGCTCAGGAGATGGAATACTGAAAACCCCAGCCCTAAAGACAGAGCATCCCCAATATGAAGGTTCTCAGACTGGAAATGTGTAACCAATACAATTGATTCTTTACCATCACCACGCGGTGCTCTTATTATCCCAACTGTGTTTAGACCTGGAACAACTGAGCTGTTGCTATTGTACTCTTTTATCTTAAGGTGAGAAGAATCAGTTAAAAAGTATAATGGCTCAAACTTGTCATTTGAAGGAAGAAATTTGTGAAAGTACACATCTGCACCAGTTTCAAGCATGTATTGAAGTAATAAACTCGGAACTGCCCTGCATG-AAATAAACTAACC--
>CT15
-------GAAATAAGAGTTAAAC---ATAATGTACCAGGACTTA-------ATCAGATACAGTACTGAAAGAATA--ATTACCTGATGATAGAT--AGAGCTGGCAAGGGTGGCAACACCATGAAGATACTCAAAAGCAGGGAGACCAAATTTCCAACCAGGGTTCAGGCCACCCACTACATTACCCAACCATTCCAATATCCTACCAAATAAAGCAAGCCATTTCCATCTAAGCATTTGAGATATTGAATCCACTTTCACCTGTAACCCTTGTCTGTGAACTGCCAAAAAATTCACCACATTAATCAGATCTAAATTCGGCATCTGTCCATTACATCCCTCAGCATAAACATCCAGCCTGTCTTTATCAATTTCGATC--TTAGTTTCCTTCACTTGAAAAACCAAGCCAGCAGCAATAGTTCCAGCACGCTGAAAATCACCTGCTTTCAT------AATCTGTTCGAGAATAAGTT--CTTCTTTCTCAGCAGGATTCTGGTTGTTAATAGGTGAGGAAGATTTCATAAATGCAGAAGAATAATAAAATTCAGGCTCATGGTAGTCTTTAAGCCATGCAGCAACAGCTGCATGAGCCCCATACTTTGAATCTGCAGCCAACCAAACAATATCTTTGGCAAGCCAGATGGTTCTACTAAACATACGGAATAATGAAAATCCTAGCCCTAGAGACAGAGCATCACCTATGTCAACATTATCAGAGTGGAAAGGTGTAACCAATACAATTGCTTCTTTACCATCACCACGTGGTGCTCTTATTATTCCAACTACATTTACACCTAGGGCAGATGTGTTTATGCTATTAAACTCTCTTTGCCTGGAGTAAGAAGAATCTATGAAAAAACTTGACGGTTCAAAAGTATTAACTGGAGGTAGAAATTTGTGAAAATACACATCTCCAGTAGTTTCATACATGTGTTGCATTAACAAGCTTTGGATTTCCCTGCATC-AAAAGGAAA------
>DA12
-----------------------------------------------------------------------------------------------------------------------------------------------------------------------------------------------------------------------------------------------------------------------------------------------------------------------------------------------------------------------------------------------------------------------------------------------------------------------------------------------------------------------------------------------------------------------------------------------------------------------------------------------CAAACAATATCTTTGGCAGGCCAGATGGTTCTACTAAACATACGGAATAATGAAAACCCAAGCCCTAAAGACAGAGCATCACCTACATCAACATTGTCAGAGCGGAAAGGTGTAACCAATACAATTGCTTCTTTACCATCACCACGTGGTGCTCTTATTATTCCAACTACATTTACACCCAGTGCAGATGAGTTTATGCTATTAAACTCTTTTTCCTTGGAGTAAGAAGAATCTATGAAAAAACTTGACGGTTCAAAAGTATTGACTGGAGGTAGAAACTTGTGAAAATACGAATCTCCGTCAGTTTCATACATATGTTGCATTAACAAGCTTTGAATTGCCCTGCATC-AAAAGGAAA------
>DB53
-------GAGGTGAAATTCG----------------AAAAT------C-AAATCAGATACGGGAC-ACAA-AACA-TATTACCTGGTTGTAGAT--GGAGCTTACAAGTGTGGCTGCACCATGAACATACTCAGAAGCAGGGAGACCAAATTTCCAATCCGGATTCAGGCTAACTGCTACTTTTCCCAGCCATTCAAACATCCCACCTAAAATAGCAACCCATTTCCACCTATGCATGTAAGTCACTGAGTCCACTTTAACCTGCAAACCCTGTCTGTGAACTGCTAAAAAATTCACAACATTAATGAGATCTAGATTTGGCATCTGCCCATTAGATGCCTCTGCATGTACATTCAGATTGTCTTTATCAGGTCTTATC--CAACTTTCCTTTACTTGAAAGACCAACCCAGCTGCAATAGTTCCAGCACGTCGAAGGTCACCTACTGTGTTATAGTCACTCTGTTCAATAGAAAACT--CTATTTTCTCTGGAGGATTGTGGCTGTCAATACGTGAGTCAGACTTCAAAAATGCATATGGATCATAGAATTCAGGCTCATGGTAGTCTTTAAGCCATGCTGCAACAGCTGCATCAGCCCCGTACTTTGAATCTGCAGCCAACCACACAATATCTTTGGCAAGCCAAACTGTTCTGCTAAGTAGATGGAACAATGAAAATCCAAGCCCTAAAGACACAGCATCCCCTATCCCAATACTTTCTGAGCGAAAAGGTGTAACCAGTACAATTGCTTCTTTCCCATCACCACGTGGTGCTCTTATTATCCCAACTGCATTTACACCTGGGACAGTGGAGTTGTTGGTACTATGCTCTTTTGGCTTGGAGTAAGACGAATCTATGAAGAAATTTGACAGTTTAAAATTCTTATCTTGAGGGAGAAATTTGTGAATGTATACATCTCCACCAATTTCATACATGCGTTTCATTAATAACCTCTGAATCTCCCTGTAAG-AAACAAAAGAAACCA
>DC1
-------GAGGTGAAATTCG----------------AAAAT------C-AAATCAGATACGGGAC-AAAA-AACA-TATTACCTGGTTGTAGAT--GGAGCTTACAAGTGTGGCTGCACCATGAACATACTCAGAAGCAGGGAGACCAAATTTCCAATCCGGATTCAGGCTAACTGCTACTTTTCCCAGCCATTCAAACATCCCACCTAAAATAGCAACCCATTTCCACCTATGCATGTAAGTCACTGATTCCACTTTAACCTGCAAACCCTGTCTGTGAACTGCTAAAAAATTCACAACATTAATGAGATCTAGATTTGGCATCTGCCCATTAGATGCCTCTGCATGTACATTCAGATTGTCTTTATCAGGTCTTATC--CAACTTTCCTTTACTTGAAAGACCAACCCAGCTGCAATAGTTCCAGCACGTCGAAGGTCACCTACTGTGTTATAGTCACTCTGTTCAATAGAAAACT--CTATTTTCTCTGGAGGATTGTGGCTGTCAATACGTGAGTCAGACTTCAAAAATGCATATGGATCATAGAATTCAGGCTCATGGTAGTCTTTAAGCCATGCTGCAACAGCTGCATCAGCCCCGTACTTCGAATCTGCAGCCAACCACACAATATCTTTGGCAAGCCAAACTGTTCTGCTAAGTAGATGGAACAACGAAAATCCAAGCCCTAAAGACACAGCATCCCCTATCCCAATACTTTCTGAGCGAAAAGGTGTAACCAGTACAATTGCTTCTTTCCCATCACCACGTGGTGCTCTTATTATCCCAACTGCATTTACACCTGGGGCAGTGGAGTTGTTGGTACTATACTCTTTTGGCTTGGAGTAAGACGAATCTATGAAGAAATTCGACAGTTTAAAATTCTTATCTTGAGGGAGAAATTTGTGAATGTATACATCTCCACCAATTTCATACATGCGTTTCATTAATAACCTCTGAATCTCCCTGCAAG-AAACAAAAGAAACCA
>DD1
---TATTGAGGCGAAATCCG----------------AAAAT------CAAAATCAGATACAGGAC-AAAA-AACA-TATTACCTGGTTATAGAT--GGAGCTTACAAGTGTGGCTGCACCATGAACATACTCAAAAGCAGGGAGACCAAATTTCCACTCCGGATTCAGGCTAACAGCTACTTTTCCCAGCCATTCAAACATCCCGCCTACAATAGCAACCCACTTCCACCTATGCATGCAAGTCATTGATTCCACTTTAACCTGCAAACCCTGTTTGTGAACTGCTAAAAAATTCACAACATTAATGAGATCTAGATTTGGCATCTGCCCATTAGATGCCTCTGCATGAACATTCAGATTGTCTTTATCAGGTTTTATC--CAACTTTCCTTTACTTGAAAGACCAAACCAGCAGCAATAGTTCCAGCACGTCGAAGGTCACCTAGTGTGTTATAATAACTTTGTTCAATAGAAAACT--CTATTTTCTCTGCAGGATTCTGGCTGTCAACAGTCGAGACAGACTTCAAAAATGCGTATGGATCATAGAATTCAGGCTCATGGTAGTCTTTAAGCCATGCTGCAACAGCTGCATCAGCCCCGTACATTGAATCTGCAGCCAACCACACAATATCTTTGGCAAGCCAAACTGTTCTGCTAAGTAGATGGAACAATGAAAATCCAAGCCCTAAAGACACAGCATCCCCTGTCCCAATATTGTCTGAGCGAAAAGGTGTAACCAGTACAATTGCTTCTTTCCCATCACCACGTGGTGCTCTTATTATCCCAACTGCATTTACACCTGGGACAGCCGAGCTGTTGGTACTATACTCTTTTGGCTTGGAGTAAGACGAATCAATGAAGAAATTCGACGGTTTAAAATTCTTATCCTGAGGAAGAAATTTGTGAATATATACATCTCCACCAATTTCATACATGCGTTTCACTAATAACCTCTGAATCTCCCTGCAAG-AAATAAAGGAAACCA
>DIM50
------------------CA----------------AAAAT------CAAAATCAGAAACAGGAC-AAAA-AACA-TATTACCTGGTTATAGAT--GGAGCTTACAAGTGTGGCTGCACCATGAACATACTCAAAAGCAGGGAGACCAAATTTCCACTCCGGATTCAGGCTAACAGCTACTTTTCCCAGCCATTCAAACATCCCGCCTACAATAGCAACCCATTTCCACCTATGCATGCAAGTCATTGATTCCACTTTAACCTGCAAACCCTGTTTGTGCACTGCTAAAAAATTCACAACATTAATGAGATCTAGATTTGGCATCTGCCCATTAGATGCCTCTGCATGAACATTCAGATTGTCTTTATCAGGTTTTATC--CAACTTTCCTTTACTTGAAAGACCAAACCAGCAGCAATAGTTCCAGCACGTCGAAGGTCACCTAGTGTGTTATAATAACTTTGTTCAATAGAAAACT--CTATTTTCTCTGCAGGATTCTGGCTGTCAACAGGCGAGACAGACTTCAAAAATGCATATGGATCATAGAATTCAGGCTCATGGTAGTCTTTAAGCCATGCTGCAACAGCTGCATCAGCCCCGTACATTGAATCTGCAGCCAACCACACAATATCTTTGGCAAGCCAAACTGTTCTGCTAAGTAGATGGAACAATGAAAATCCAAGCCCTAAAGACACAGCATCCCCTGTCCCAATATTGTCTGAGCGAAAAGGTGTAACCAGTACAATTGCTTCTTTCCCATCACCACGTGGTGCTCTTATTATCCCAACTGCATTTACACCTGGGACAGCCGAGCTGTTGGTACTATACTCTTTTGGATTGGAGTAAGACGAATCAATGAAGAAATTCGACGGTTTAAAATTCTTATCCTGAGGAAGAAATTTGTGAATATATACATCTCCACCAATTTCATACATGCGTTTCACTAATAGCCTCTGAATCTCCCTGCAAG-AAATAAAGGAAACCA
>EN45
---------------------------------------------------------------------------------------------------------------------------------------------------------------------------------------------------------------------------------------------------------------------------------------------------------------------------------------------------CTCCGCATAAATATTCAGATTATCTTTTACAGTTTCCATC--TGATGTTCCCTCACATGAAAGACCATGGCAGCAGCGATAGTGCCAGCACGTTGAAAGTTTTCTAGAGAGTTATAATCACTCAGCTTGTAAAAAGCTA--CATTTTCCCCTGCCAGACATTGACGATCACTAACTAAGTCAGGCTTCAA---------------ATAAAATACAGGCTCGTGGTAGTCTCTAAGCCATGCTGCAACAGCAGCATGGGCCCCATATCGGGAGTCTGCTGCCAGCCACACAATATCTTTGGCAAGCCAATCTGCTCTGCTAAGGAGATGGAATAATGAAAACCCCAGGCCTAAAGACAAAGCATCCCCAATATGAAGGTCGTCTGACCGAAAATGTGTGACCAATACAATTGCTTCTTTACCATCACCCCGTGGTGCTCTTATTATCCCAACTGCATTTACACCTGGAACAACTGAACTGTTGCTATTGAACTCTTTTATCTTGGGGTGAGAAGAATCAGTTAAAAAGCGTAACGGCTCAAAAGTGTCATCTGAAGGAAGAAATCTGTGAAAATACACATCTGCACCAGCTTCAAGCATGTGCTGCATTAATAAACTCGGAACTGCTCTGCATC-AAACAAA--------
>FC13
--------AAATAAGAGTAAAAA---ATAATGTAACAGGAATTT--AAAATATCAGATACAGAACTGAGAAAATAGGATCACCTGACGATAGAT--AGAGCTGGCAAGGGTGGCAGCACCATGAAGATACTCGAAAGCAGGGAGACCAAATTTCCAACTAGGATTCAGGCCACCCACTAAATTACCCAACCATTCCAAGATCTCGCCTAATAAAGCAAGCCATTTCCACCTAAGCATGTGAGATATTGAATCCACTCTCACCTGTATCCCTTGTCTGTGAACTGCCAAAAAATTCACCACATTGATCAGATCTAAATTTGGCATCTGTCCATTACATCCCTCAGCATAAACATCAAGCCTGTCTTTATCAAGTTCGATC--TTAGCTTCCTTCACTTGAAAAACCAACCCAGCAGCAATAGTTCCAGCACGCTGAAAGTCATCTGCTTTCTT------AATCTGATAGAAAGTAGGTT--TCCCTTTCTCTGCAGGATTCTGGTTGTTAATATGCGAGGAAGACTTCATAAATGCAGAAGAATAATAAAACTCAGGCTCGTGGTAGTCTTTAAGCCACGCAGCAACAGCTGCATGAGCCCCATACTTTGAATCTGCAGCCAACCAAACAATATCTTTGGCAGGCCAGATGGTTCTACTAAACATACGGAATAATGAAAACCCAAGCCCTAAAGACAGAGCATCACCTACATCAACATTGTCAGAGCGGAAAGGTGTAACCAATACAATTGCTTCTTTACCATCACCACGTGGTGCTCTTATTATTCCAACTACATTTACACCCAGTGCAGATGAGTTTATGCTATTAAACTCTTTTTCCTTGGAGTAAGAAGAATCTATGAAAAAACTTGACGGTTCAAAAGTATTGACTGGAGGTAGAAACTTGTGAAAATACGAATCTCCGTCAGTTTCATACATATGTTGCATTAACAAGCTTTGAATTGCCCTGCATC-AAAAGGAAA------
>FTS1
--TTGTTGAGGTGAAATTCG----------------AAAAT------C-AAATCAGATACGGGAC-AAAA-AACA-TATTACCTGGTTATAGAT--GGAGCTTACAAGTGTGGCTGCACCATGAACATACTCAGAAGCAGGGAGACCAAATTTCCACTCCGGATTCAGGCTAACTGCTACTTTTCCCAGCCATTCAAACATCCCACCTAAAATAGCAACCCATTTCCACCTATGCATGTAAGTCGCTGATTCCACTTTAACCTGCAAACCCTGTCTGTGAACTGCTAAAAAATTCACAACATTAATGAGATCTAGATTTGGCATCTGCCCATTAGATGCCTCTGCATGTACATTCAGATTGTCTTTATCAGGTCTTATC--CAACTTTCCTTTACTTCAAAGACCAACCCAGCTGCAATAGTTCCAGCACGTCGAAGGTCACCTACTGTGTTATAGTCACTCTGTTCAATAGAAAACT--CTATTTTCTCTGGAGGATTGTGGCTGTCAATACGTGAGTCAGACTTCAAAAATGCATATGGATCATAGAATTCAGGCTCATGGTAGTCTTTAAGCCATGCTGCAACAGCTGCATCAGCCCCGTACTTTGAATCTGCAGCCAACCACACAATATCTTTGGCAAGCCAAACTGTTCTGCTAAGTAGATGGAACAACGAAAATCCAAGCCCTAAAGACACAGCATCCCCTATCCCAATACTTTCTGAGCGAAAAGGTGTAACCAGTACAATTGCTTCTTTCCCATCACCACGTGGTGCTCTTATTATCCCAACTGCATTTACACCTGGGACAGTGGAGTTGTTGGTACTATACTCTTTTGGCTTGGAGTAAGATGAATCTATGAAGAAATTCGACAGTTTAAAATTCTTATCTTGAGGGAGAAATTTGTGAATGTATACATCTCCACCAATTTCATACATGCGTTTCATTAATAACCTCTGAATCTCCCTGCAAG-AAACAAAAGAAACCA
>FTS2
--TTGTTGAGGTGAAATTCG----------------AAAAT------C-AAATCAGATACGGGAC-AAAA-AACA-TATTACCTGGTTATAGAT--GGAGCTTACAAGTGTGGCTGCACCATGAACATACTCAGAAGCAGGGAGACCAAATTTCCACTCCGGATTCAGGCTAACTGCTACTTTTCCCAGCCATTCAAACATCCCACCTAAAATAGCAACCCATTTCCACCTATGCATGTAAGTCGCTGATTCCACTTTAACCTGCAAACCCTGTCTGTGAACTGCTAAGAAATTCACAACATTAATGAGATCTAGATTTGGCATCTGCCCATTAGATGCCTCTGCATGTACATTCAGATTGTCTTTATCAGGTCTTATC--CAACTTTCCTTTACTTCAAAGACCAACCCAGCTGCAATAGTTCCAGCACGTCGAAGGTCACCTACTGTGTTATAGTCACTCTGTTCAATAGAAAACT--CTATTTTCTCTGGAGGATTGTGGCTGTCAATACGTGAGTCAGACTTCAAAAATGCATATGGATCATAGAATTCAGGCTCATGGTAGTCTTTAAGCCATGCTGCAACAGCTGCATCAGCCCCGTACTTTGAATCTGCAGCCAACCACACAATATCTTTGGCAAGCCAAACTGTTCTGCTAAGTAGATGGAACAACGAAAATCCAAGCCCTAAAGACACAGCGTCCCCTATCCCAATACTTTCTGAGCGAAAAGGTGTAACCAGTACAATTGCTTCTTTCCCATCACCACGTGGTGCTCTTATTATCCCAACTGCATTTACACCTGGGACAGTGGAGTTGTTGGTACTATACTCTTTTGGTTTGGAGTAAGATGAATCTATGAAGAAATTCGACAGTTTAAAATTCTTATCTTGAGGGAGAAATTTGTGAATGTATACATCTCCACCAATTTCATACATGCGTTTCATTAATAACCTCTGAATCTCCCTGCAAG-AAACAAAAGAAACCA
>GG1
---------------------AACGTCTTACATGCCTTGTTTTG--TCTAGATTCAGTAGACTTAACCAAGGATT--AATCTTTGGTGATATTTTCAGGGTTTGCTAATGCGGC----------ACATGCTTGAGACTGGTGCAGATGTGTACCTGCACAAATTTCTTCCTCCAGATAACACTTTTGAACCATTAACAAACCCTTCCCTGAAGGTAAAAACAGCTCGGTTGGCCTGGGTGTAAATGTGATTGGAATAACGAGAGCAGCACATA-------------AGAAGTTTGGTTACACCGTTTCAGTCTGAG---AACATTCGTATAGGGGATGCCCTATCTTTAGGGCTGGGGTTTTCTATATTCCGTCTTCTCAGCCAGTTTGGCTTGCCAAAGATATTGTATGGTTGGCAGCAGACTCGCAATATGGAACTTATGCTGCTGTTGCAGCATGGCTTAGAGACTACCACGAGC--CTGTATTTTATGGATCGTCGGACTCTCTGAAGTCTTACATAGCTGGGGATGACCAGCATGCAGAAGAGAAAAAAGGGCTTTCTTATAAGCTGAACGATTATAACAAACTAGAGGACTTTCAACGTGCTGGGACTATTGCTGCTGCAGTGGTCTTTCAGGTGCAGGAAAGT------CAAAGCAAAACTGGAAAAGATTATCTGAATGTGTACGCAGAAGCATCCAATGGACAGATGCCAAAT------TTAGACCTGATCAACACTGTGAATTATTTGGCAGTTCATAGACAAGGGTTGCAGATGAGAGTTGAATCGATAGTTTCTAT-GCTGAGTTGGAGGTGGCTCACTATTGTAGGTGGAA--TATTGGAATGGCTGGGAAAATTTTTTGGTTC-----CCTGAGCCCAGAATGGAAATTTG---------GTCTTCCGAGTATGTTCAAGGTAGTGCAATCCTTGCAAGCTCTGTTTATCACCAGGTA-ATCTAGCTTAACTAT
>HB41
---------------------------------------------------ATCAGACACAGGCCAACAA-AACA-TATTACCTGGTTATAGAT--AGAACTGACAAGTGTGGCTGCACCATGAACATACTCAAAAGCAGGGAGACTAAATTTCCAGTCTGGATTCAGGCTAACTGCTACTTTTCCCAGCCATTCAAACATCCCACCTAAAATAGCAACCCATTTCCATCTATGCATGCAAGTCACTGATTCCACTTTAACCTGTAAACCCTGCCTGTGAACTGCTAAAAAATTCACAACATTAATGAGATCTAGATTTGGCATTTGCCCATTAGATGCCTCTGCATGAACATTCAGATTATCTTTATCAGGTTTAGTC--CCACTTTCCTTTACTTGAAAGACTAAACCAGCAGCAATAGTTCCAGCACGTCGAAAGTCTCCTAGTGTGTTATAATCACTCTGTTCAATAGAAAACT--CTATTTTCTCTGCAGGATTCTGGCTGTCAATAGGTGAGTCAGACTTCAAAAATGCATATGGATCATAAAAGTCGGGCTCATGGTAGTCTTTAAGCCATGCTGCAACAGCTGCATCAGCCCCATACTTCGAATCTGCAGCCAACCACACAATATCTTTGGCAAGCCAAATTGTTCTGCTGAGTAGACGGAACAATGAAAATCCAAGCCCTAAAGACAGAGCATCCCCGATGCCAACACTGTCTGAGCAAAAAGGTGTAACCAGAACAATTGCTTCTTTCCCATCACCATGTGGTGCTCTTATTATCCCAACAGCATTTACACCCGGGACAGCTGAGCTGTTGGTACTATAATCTTTTGCCTTGGAGTAAGAAGAATCCATGAAAAAACTTGATGGTTTAAAATTCTTATCTGGAGGGAGAAATTTGTGAACATATACATCTCCACCAGTTTCATACATGCGTTTCACTAATAACCTCTGAATCTCCCTGCAAT-AAATAAAGAAATCA-
>JO20
-------GAAATAAGAATTAAAA---ATAATATTCTAGGACTTA----------AGATACAGCAGTGAAAGAATA--ATTACCTGGTGATAGAT--AGAGCTGGCAAGGGTGGCAACACCATGGAGATACTCAAAAGCAGGGAGACCAAATTTCCAATCAGGGTTCAGGCCACCCACTACATTACCCAAACATTCCAATATCTCACCTAATAAAGCAAGATATTTCCATCTAAGCATCTGAGATATTAAATCCACTCTCACCTGTAAACCTTGTCTGTGAACTGCCAAAAAATTCACCACATTAATCAGATCTAAATTTGGCATCTGTCCATTACATCCCTCAGCATAAACATCCAGCCCATCTTTATCAATTTGAATC--TTAGTTTCCTTCACTTGAAAAACCAAGCCAGCAGCAATAGTTCCAGCACGCTGAAAGTCACCTGCTTTCAT------AATCTGTTCGAAAATAAGTT--TTTCTTTCTCAACAGGATTCTGATTGCTAATAGGTGAGGAAGACTTCATAAATGCAGAAGAATAATGAAATTCAGGCTCATGGTAGTCTTTAAGCCATGCAGCAACAGCTGCATGAGCCCCATACTTTGAATCTGCAGCCACCCAAACAATATCTTTGGCAAGCCAGATTGCTCTACTAAACATATGAAATAATGAAAATCCCAGCCCTAAAGACAGAGCATCACCTATATCAACATTGTCAGAGCGGAAAGGTGTAACCAAAACAATTGCTTCTTTACCATCACCACGTGGTGCTCTTAGTATTCCGACTACATTTACACCTAGGGCAGATGAGTTTATGCTATTAAACTCTCTTTTCTTGGAGTAAGAAGAATCTATGAAAAAACTGGACGGTTCAAAAGTATTAACTGGAGGTAGAAATTTGTGAAAATACACATCTCCAGCAGTTTCATACATGTATTGCATTAACAAGCTTTGGATTGCCCTGCATC-AAAAGGAAA------
>JU21
-------GAAATAAGAATTAAAA---ATAATATTCTAGGACTTA----------AGATACAGCAGTGAAAGAATA--ATTACCTGGTGATAGAT--AGAGCTGGCAAGGGTGGCAACACCATGGAGATACTCAAAAGCAGGGAGACCAAATTTCCAATCAGGGTTCAGGCCACCCACTACATTACCCAACCATTCCAATATCTCACCTAATAAAGCAAGATATTTCCATCTAAGCATCTGAGATATTAAATCCACTCTCACCTGTAAACCTTGTCTGTGAACTGCCAAAAAATTCACCACATTAATCAGATCTAAATTTGGCATCTGTCCATTACATCCCTCAGCATAAACATCCAGCCCATCTTTATCAATTTGGATC--TTAGTTTCCTTCACTTGAAAAACCAAGCCAGCAGCAATAGTTCCAGCACGCTGAAAGTCACCTGCTTTCAT------AATCTGTTCGAAAATAAGTT--TTTCTTTCTCAACAGGATTCTGATTGCTAATAGGTGAGGAAGACTTCATAAATGCAGAAGAATAATGAAATTCAGGCTCATGGTAGTCTTTCAGCCATGCAGCAACAGCTGCATGAGCCCCATACTTTGAATCTGCAGCCACCCAAACAATATCTTTGGCAAGCCAGATTGCTCTACTAAACATATGAAATAATGAAAATCCCAGCCCTAAAGACAGAGCATCACCTATATCAACATTGTCAGAGCGGAAAGGTGTAACCAAAACAATTGCTTCTTTACCATCACCACGTGGTGCTCTTATTATTCCGACTACATTTACACCTAGGGCAGATGAGTTTATGCTATTAAACTCTCTTTTCTTGGAGTAAGAAGAATCTATGAAAAAACTGGACGGTTCAAAAGTATTAACTGGAGGTAGATATTTGTGAAAATACACATCTCCAGCAGTTTCATACATGTATTGCATTAACAAGCTTTGGATTGCCCTGCATC-AAAAGGAAA------
>KE1
-----------------------------------------------------------------------------ATAACATGGTGATAAAT--AGAGCTGGCAAGACCAGCAGCACCCTGAACACATTCCACAGAGGGAAGACCAAATTTCCACTCTGGATTTAGGGTAGATGCTACTTTTCCCAACCATTCCAATGTTTCACCTAAAACAGCCAGTCATTTCCAACTAAGCATGAAAAACAAAGATTCCACTCTTGTATGTAACCCTTGTCTGCAAACTGCCAAATAATTCACAACATTAATCAGGTCTAAATTTGGTATTTGTCCATTGGACGCCTCTGCATAAACATTCAGGTTATCTTTATCAGTTTGAATC--TGATATTCCTGAACTTTTAAGACTGAAGCAGCATCAATGGTTCTAGCACGTTGAAAGTCATCTAGTGTGTTAT-ATCAGTCTGTTTATAACAAGGTC--CTCTTTCCTCTGCAGGATGCAGGCTATCAACAAGTGATTCAGACTTCAAAAATGAAGATGAGTGATAAAATATAGGTTCATGATAGTCCTTTAGCCATGCTGTAACAGCAGCATGAGTCCCATATTTTGAGTCTGCAGCCAGCCACACGAACTCTTTGGCAAGCCCAATAGTTCTGCTGAATAAGCGGAATAATTAATATCAGAGACCCAAAGATAAAGCATCCCCTATATGAATGTTGTCTGACTGGAATGGTGTGACCAATACGATTGTTTCTTTCCCGTCACCATGAGGTGCTCTTATTATCCCAATTGCATTTACACCTGGGACAACTGAGCTGGTTTTACTGTACTCTGTAAGGTTG--------AGAATCTATGAGAAAGCGTGATGTTTTGAAAGTCTTTCCTGGAGGAAGAAATTTGTGAAAATATACATCTTCACCACTTTCAGACATATGTTGAACTAATAAACTCTGAATGCCCCTGCATG-AAATAAA--------
>LF2
----------------------------------------------------------------------------------CTGGTTATATAT--GGAGCTAACAAGTGTAGCTGCACCATGAACATACTCAAGAGCAGGGAGGCTAAATTTCCAGTCTGGATTCAGGCTAGCTGCTACTCTTCCCAGCCATTCAAACATCCCACCTAAAATAGCAACCCATTTCCACCTAAGCATGCAAGTCATTGATTCCACTTTAACTTGTAAACCCTGTCTGTGAACTGCTAAAAAATTCACAACATTAATGAGATCCAGATTTGGCATCTGCCCGTTAGATGCTTCTGCATGAACATTCAGATTATCTTTATCAGGTTTGGTC--CAACTTTCCTTTATTTGAAAGACCAAACCAGCAGCAATAGTTCCAGCACGTCGAAAGTCACCTAGTGTTTTATAATCACTCTGTTCTATAGAAATCT--CTATTTTCTCTGCAGGATTCTGGCTGTCAATAGGTGAGTCAGACTTCAAAAAACCATATGGATCGTAAAATTCAGGCTCATGGTAGTCTTTAAGCCATGCAGCAACAGCTGCATCAGCCCCATACTTTGAATCTGCAGCCAACCACACAATATCTTTGGCAAGCCAAATTGTTCTGCTAAGTAGATGGAACAATGAAAATCCGAGCCCTAAAGACAGAGCATCCCCTATCCCAACACTGTCTGAGCAAAAAGGTGTAACCAGTACGATTGCTTCTTTCCCATCACCATGTGGTGCTCTTATTATCCCAACTGCATTTACACCTGGGCCAGATGAGCTGTTCGTACTATACTCTTTTGCCTTCGAGTAAGAAGAATCTATGAAAAAAGATGATGGTTTAAAATTCTTATCTGGAGGGAGAAATTTGTGAATATATACATCTCCACCAATT-----------------------------------------------------------
>MC0
--TTGTTGAGGCAAAATTCAAAAT-TTTAACATCTCAAAGC------C-AAAAAAGATAGAAAGAAAGAA-AAGA-TATTACCTGGTTATAGAT--AGAGCTGACAAGTGTGGCTGCACCATGAACATAGTCAAAAGCAGGGAGACTAAATTTCCAGTCTGGATTCAGGCTAAGTGCTACTTTTCCCAGCCACTCAAACATTCCACCTAAAATAGCAACCCATTTCCACCTATGCATGCAAGTCATTGATTCCACTTTAACCTGCAAACCATGTTTGTGAACTGCTAAAAAATTCACAACATTGATAAGATCTAGATTTGGCATCTGCCCGTTAGATGCCTCTGCATGAACAATCAGATTGTCTTTGTCAGGTTTGGTC--CAACTTTCCTTTACTTGAAAGACCAAACCAGCAGCAATAGTTCCAGCACGTTCAAAGTCACCAAGTGTGCTATAATCACTCTGTTCGATAGAAAACT--CTATTTTCTCTACAGGATTCTGGTTGTCAATAGGTGAATCAGACTTCAAAAATGCAGATGGGTCATAAAATTCGGGCTCATGGTAGTCTTTAAGCCATGCTGCAACAGCTGCATCAGCCCCATACTTTGAATCTGCAGCCAACCACACAATATCTTTGGCAAGCCAATTTGTTCTGCTAAGTAGATGGAACAATGAAAATCCAAGCCCTAAAGACAGAGCATCCCCTATCCCAACACTGTCTGAGCGAAAAGGTGTAACCAGTACGATTGCTTCTTTCCCATCACCATGTGGTGCTCTTATTATCCCAACTGCATTTACACCTGGTACAGCTGACCTGTTGGTACTATACTCTTTTGGCTTCAAGTAAGAAGAATCTATGAAAAACGTCGATGGTTTAAAATTCTTATCTGGACGGAGAAATTTGTGAATATATACATCTCCACCAGTTTCATACATGCGTTTCACTAATAACCTCTGAATCTCCCTGCAAG-AAATAAAGAAACCA-
>MT0
-ACTGTTGAGGCGAAATTCG----------------AAAAT------C-AAATCAGATACAGGAC-AAAA-AGCA-TATTACTTGGTTATAGAT--AGAGCTGACAAGTGTGGCTGCACCATGAACATAGTCAAAAGCAGGGAGACCAAATTTCCAGTCCGGATTCAGGCTAACTGCTACTTTTCCCAGCCATTCAAACATACCACCTAAAATAGCAACCCATTTCCACCTATGCATGCAAGTCGCTGATTCCACTTTAACCTGCAAACCCTGTCTGTGAACTGCTAAAAAACTCACAACGTTAATGAGATCTAGATTTGGCATCTGCCCGTTAGATGCCTCTGCATGAACATTCAGATTGTCTTTATCAGGTTTGATC--CAACTTTCCTTCACTTGAAAGACCAAACCAGCGGCAATAGTTCCAGCACGTCGAAAGTCACCTAGTGTGTTATAATCACTCTGTTCAATAGAAAACT--CTTTTTCCTCTGCAGAATTCTGGCTGTTAATAGGTGAGTCAGACTTAAAAAATGCATATGGATCATAAAATTCTGGTTCATGGTAGTCTTTAAGCCATGCTGCAACAGCTGCATCAGCCCCGTACTTTGAATCTGCAGCCAACCACACAATATCTTTGGCAAGCCAAACTGTTCTGCTAAGTAGACGGAACAATGAAAATCCAAGCCCTAAAGACAGAGCATCCCCTATCTCAATACTGTCTGAGCGAAAAGGTGTAACCAGTACAATTGCTTCTTTCCCATCACTACGTGGTGCTCTTATTATCCCAACTGCATTTACACCTGGGAGAGCTGAACTGTTGGTCCTATACTCTTTTGGCTTGGAGTAAGACGAATCTATGAAAAAAGTTGAAGGTTTAAAATTCTTATCTTGAGGGAGAAATTTGTGAATATATATATCTCCACCAGTTTCATACATGCGTTTCACTAACAGCCTTTGAATCTCCCTGCAAG-AAATAAAGAAC----
>NN48
---------------------------------------------------ATCAGATACAGGACAAAAA-AACA-TATTACCTGGTTGTAGAT--GGAGCTTACAAGTGTGGCTGCACATTGAACATATTCAAAAGCGGAAAGACCAAATTTCCACCCCGGATTCAGGCTAACTGCTACTTTTCCCAGCCATTCAAACATCCCACCTAAACTAGCAACCCATTTCCACCTATGCATGCAAATCATTGATTCCACTTTAACCTGCAAACCCTGTCTGTGAACTGCTAAAAAATTCACAACATTAATGAGATCTAGATTTGGCATCTGCCCATTAGATGCCTCTGCATGAACATTCAGATTGTCTTTATCAGGTTTCATC--CAACTTTCCTTTACTTGAAAAACCAAACCAGCAGCAATAGTTCCAGCACGTCGAATGTCACCTAGTGTGTTATAATCACTCTGTTCAATAGAAAACT--CTATTTTCTCTGCAAGATTCTGGCTGTCAATAGGTGAGTCAGACTTCAAGAATGCATATGGATCATAGAATTCAGGCTCATGGTAGTCTTTAAGCCATGCTGCAACAGCTGCATCAGCCCCATACTTTGAATCTGCAGCCAACCACACAATATCTTTGGCAAGCCAAACTGTTCTGCTAAGTAGAGAGAACAATGAAAATCCAAGCCCTAAAGACACAGCATCCCCTATCCCAATACTGTCTGTGCGAAAAGGTGTAACCAGTACAATAGCTTCTTTCCCATCACCACGCGGTGCTCTTATTATCCCAACTGCATTTACACCTGGGACAGCTGAGCTATTGGTAGTATACTCTTTTGGCTTGGAGTAAGACGAATCTATAAAGAAATTCGATGGTTTAAAATTCTTATCTTGAGGTAGAAATTTGTGAATATATACATCTCCACCAATTTCATACATGCGGTTCACTAATAACCTCTGAATCTCCCTGCAAG-AAATAAAAGAGACCA
>PA42
-ATTATTGAGGAAAAATCC----------------------------AAAAATCAAATATAGGAC-AAAA-AACA-TATTACCTGGTTATAGAT--GGAGCTGACAAGTGTGGCTGCACCATGAACATACTCAAAAGCAGGGAGACCAAATTTCCAGTCTGGATTCAGGCTAACTGCTATTTTTCCGAGCCATTCAAACATCCCACCTAAAATAGCAACCCATTTCCACCTACGCATGCAAGTCATTGATTCCACTTTAACCTGTAAACCCTGTCTGTGAACTGCTAAAAAATTCACAACATTAATGAGATCTAGATTTGGCATCTGCCCATTAGATGCCTCTGCATGAACATTCAGGTTGTCTTTATCAGATTCTGTC--CAACTTTCCTTTACTTGAAAGACCAAACCAGCAGCAAGAGTTCCAGCACGTTGAAAGTCACCTAGTGTGTTATAATCACTCTGTTCAACAGAAAACT--CTATTTTATCTGCAGGATTCTGGCTGACAATAGGTGAGTCAGACTTCAAAAATGCATATGGATCATAAAATTCAGGTTCATGGTAGTCTTTAAGCCATGCTGCAACAGCTGCATCAGTCCCGTACTTTGAATCTGCAGCCAACCACACAATATCTTTGGCAAGCCAAATTGTTCTGCTAAGTAGATGGAACAATGAAAATCCAAGCCCTAAAGACAGAGCATCCCCTATCCCAACACTGTCTGAGCGAAAAGGTGTAACCAGTACGATTGCTTCTTTCCCATCACCATGTGGTGCTCTTATTATCCCAACTGCATTGACACCTGGGACAGCTGAGCTGTTGGTATAATATTCTTTTGCCTTGGAGTAAGAAGAATCTATGAAAAAAGTTGATGGTTTAAAATTCTTATCTGGAGGGAGAAATTTGTGAACATAAACATCTCCACCAGTTTCATACATGTGTTTCACTAATAACCTCTGAATCTCCCTGCAAG-AAATAAAGAAACCA-
>PB33
---------------------------------------------------ATCAGATACAGAGGGA----------AAAACCTGGTGATATAT--AGAGCTAGCAAGACCTGCAGCTCCCTGAACGTACTCTTCAGAAGGAAGACCAAATTTCCACTCTGGGTTTAGGGTAAATGCTATTTTTCCCAACCATTCCAATATCCCACCTAAAACAGACAGCCATTTCCAACTGAGCATGAAAAACAATGATTCCACTCTTGTATGTAACCCTTGTCTGTGAACTGCCAAAAAATTCACAACATTAATCAGGTCTAAATTTGGCATTTGTCCATTGGATGCTTCTGCATAAATATTCAGGCTATCTTTATCAGTTTGGATC--TGATTTTCCTGAACTTTAAAGACTAATGCAGCAGCAATAGTCCCTGCACGTTGAAAGTCATCTAGTGTGTTATAATCAATCTGTTTATAAGAAGGTC--CTTTTTCCACTGTAGGATGCAGGCCATCAACAAGTGAATCAGACTTCAGAAACGAAGATGTGTGATAAAATATAGGTTCATGATAGTCCTTTAGCCATGCTGCAACAGCAGCATGAGTGCCATATTTTGAGTCTGCAGCCAACCACACAAAATCTTTGGCCAGCCAAATAGTTCTGCTGAATAAATAGAATAGTGAATAGCCCAGACCTAAAGAAAACGCATCCCCTATACGAATGTTGTCTGACAGAAAAGGTGTGACCAACACAATTGCTTCTTTCCCATCACCATGAGGTGCTCTTATTATCCCAACTACATTTACACCTGGAACAACTGAGCTGTTTTTGCTGGACTCTTCAAAGTTG--------AGGATCTACGAAAAAACGTGATGGCTTGAAAGTCTTATCTGGAGGAAGAAATTTGTGAAAATATACATCTCCACCAACTTCAGACATATGCTCAAATAATAAACTCTGAACACCCCTGCATG-AGATTAAAAAACC--
>PF1
-ATTGTTGAAGAAAAATTCG----------------AAAAG-----AAAAGATCAGATACAGGACAAAAA-AACA-TATTACCTGATTATAGAT--GGAGCTGACAAGTGTGGCTGCACCATGAACATACTCAAAAGCAGGTTGACCAAATTTCCAATCCGGATTCAGGCTAACTGCTAATTTTCCCAGCCATTCAAACATCCCACCTAAACTAGCAACCCATTTCCACCTATGCATGCCAGTCATTGATTCCACTTTAACCTGCAAACCCTGTCTGTGAACTGCTAAAAAATTCACAACATTAATGAGATCTAGATTTGGCATCTGCCCATTAGATGCCTCTGCATGAACATTCAGATTGTCTTTATCAGGTTTGATC--CAACTTTCCTTTACTTGAAAGACCAAACCAGCAGCAATAGTTCCAGCACGTCGAAAGTCACCTAGTGAGTCACAATCACTCTGTTCAATAGAAAAAT--CTATTTTCTCTGCAGGATTCTGGCTGTCAATAGGTGAGACAGACTTCAAAAATGCACATGGATTATAAAATTCAGGCTCATGGTAGTCTTTAAGCCATGCTGCAACAGCTGCATCAGCCCCATACTTTGAATCTGCAGCCAACCACACAATATCTTTGGCAAGCCAAACTGTTCTGCTAAGTAGATGGAACAATGAAAATCCAAGCCCTAATGACAGAGCATCACCTATCCCAATAATATCTGAGTGAAAAGGTGTAACCAGTACGATTGCTTCTTTCCCATCACCACGTGGTGCTCTTATTATCCCAACTGCATTTACACCTGGGGCAGCTGAGCTGTTGGTACTATACTCTTTTGGCATGGAGTAAGACGAATCTATGAAAAATGTTGATGGTTTAAAATTCTTATCTGGAGGGAGAAATTTGTGAATGTATACATCTCCACCAGTTTCATACATGCGTTTCACTAATAACCTCTGAATCTCCCTGCAAG-AAATAAAGAAACCA-
>PFM1
---------------------------------------------------ATCCAATATAGGACAAAAA-AACA-TATTACCTGGTTAAAGAT--GGAGCTGACAAGTGTGGCTGCACCATGAACGTACTCAAAAGCAGGGAGACTAAATTTCCAGTCTGGATTCAGGCTAACTGCTACTTTTCCCAGCCATTCAAACATCCTACCTAAAATAGCAACCCATTTCCACCTACGCATGCAAGTCATTGATTCCACTTTGACCTGTAAACCCTGTCTGTGAACTGCTAAAAAATTCACAACATTAATGAGATCTAGATTTGGCATCTGCCCATTAGATGCCTCTGCATGAACATTCAGATTGTCTTTATCAAATTCGTTC--CAACTTTCCTTTACTTGAAAGACCAAACCAGCAGCAATAGTTCCAGCACGTCGAAAGTCACCTAGTGTGTTATAATCACTCTGTTCAACAGAAAACT--CTATTTTATCTGCAGGATTCTGGCTGTCAATAGGTGAGTCGGACTTCAAAAATGCATATGGATCATAAAATTCAGGTTCATGGTAGTCTTTAAGCCATGCTGCAACAGCTGCATCAGTCCCGTACTTTGAATCTGCAGCCAACCACACAATATCTTTGGCAAGCCAAATTGTTCTGCTAAGTAGATGGAACAATGACAATCCAAGCCCTAAAGACAGAGCATCCCCTATCCCAACACTATCTGAGCGAAAAGGCGTAACCAGTACAATTGCTTCTTTCCCATCACCATGTGGTGCTCTTATTATCCCAACTGCATTTACACCTGGGACAGCTGAGCTGTTGGTACTATATTCTTTTGCCTTGGAGTACGAAGAATCTATGAAAAAAGTTGATGGTTTAAAATTCTTATCTGGAGGGAGAAATTTATGAACATATACATCTCCACCAGTTTCTTACATG--------------------------------------------------
>PG28
AGGAATGACAAGAGAGTCCATGA--ACTAATCC------------------TTCAGATACAAGAAGAAAACA-------AACCTGGTGATAAAT--AGAGCTAGCAAGACCTGCAGCACCCTGAACATATTCCTCAGAAGGAAGACCAAATTTCCACTCTGGGTTTAGAGTAAATGCTACTTTTCCCAACCATTCCAATATCTCACCTAAAACAGACAGCCATTTCCAACTGAGCATGAAAAAAAATGATTCCACTCTAGTGTGTAACCCTTGTCTGTGAACTGCCAAAAAGTTCACAACGTTAATCAGGTCTAAATTTGGCATTTGTCCATTGGATGCCTCTGCATAAACATTCAGGTTATCTTTATCACTTTGGATC--TGATTTTCCTGAACTTTAAAGACTAAAGCAGCAGCAATAGTCCCTGCACGTTGAAAGTCATCTAGTGTGTTATAATCGGTCTGTTTATAAGAAGGTC--CTTTTTCCTCTGTAGGATGCAGGTCATCAACAAGTGATTCAGACTTCAAAAATGAAGACGAGTGATAAAATATAGGTTCATGATAGTCCTTTAGCCATGCTGCAACAGCAGCATGAGTCCCATATTTTGAGTCTGCAGCCAGCCACACAAAATCTTTGGCAAGCCATATAGTTCTGCTGAATAATTGGAATAGTGAATATCCCAGACCTAAAGAAAAAGCATCCCCTATATGAATGTTTTCTGATAGAAAAGGTGTAACCAATACAATTGCTTCTTTCCCATCACCATGAGGTGCTCTTATTATCCCAACTGCATTTACACCTGGAACAACTGAGTTGTTTTTGCTGTACTCTTCAAAGTTG--------AGAATCTATGAAAAAACGTGATGGTTTGAAAGTCTTATCTGGAGGAAGAAATTTGTGAAAATATACATCTCCACCAGTTTCAGACATACGCTGAATTAATAAACTCTGAATGCCCCTGCATG-AGATAAAGAAACCA-
>PH2
-ATTGTTGAAGCAAAATTCG----------------AAAAG-----AAAAGATCAGATACAGGACAAAAA-AACA-TATTACCTGATTATAGAT--GGAGCTGACAAGTGTGGCTGCACCATGAACATACTCAAAAGCAGGTAGACCAAATTTCCAATCCGGATTCAGGCTAACTGCTAATTTTCCCAGCCATTCAAACATCCCACCTAAACTAGCAACCCATTTCCACCTATGCATGCCAGTCATTGATTCCACTTTAACCTGCAAACCCTGTCTGTGAACTGCTAAAAAATTCACAACATTAATGAGATCTAGATTTGGCATCTGCCCATTAGATGCCTCTGCATGAACATTCAGATTGTCTTTATCAGGTTTGATC--CAACTTTCCTTTACTTGAAAGACCAAACCAGCAGCAATAGTTCCAGCACGTCGAAAGTCACCTAGTGAGTCACAATCACTCTGTTCAATAGAAAAAT--CTATTTTCTCTGCAGGATTCTGGCTGTCAATAGGTGAGTCAGACTTCAAAAATGCACATGGATCATAAAATTCAGGCTCATGGTAGTCTTTAAGCCATGCTGCAACAGCTGCATCAGCCCCATACTTTGAATCTGCAGCCAACCACACAATATCTTTGGCAAGCCAAACTGTTCTGCTAAGTAGATGGAACAATGAAAATCCAAGCCCTAATGACAGAGCATCACCTATCCCAATAATATCTGAGTGAAAAGGTGTAACCAGTACGATTGCTTCTTTCCCATCACCACGTGGTGCTCTTATTATCCCAACTGCATTTACACCTGGGGCAGCTGAGCTGTTGGTACTATACTCTTTTGGCATGGAGTAAGACGAATCTATGAAAAATGTTGATGGTTTAAAATTCTTATCTGGAGGGAGAAATTTGTGAATGTATACATCTCCACCAGTTTCATACATGCGTTTCACTAATAACCTCTGAATCTCCCTGCAAG-AAATAAAGAAACCA-
>PM29
--------------------TAA--AAATACCTACCATGTCT---------TTCAGATACTAGAGGAAAAAA-----ACAACCTGGTGATAAAT--AGAGCTAGCAAGACCTGCAGAACCCTGAACATATTCTGCAGAAGGAAGACCAAATTTCCACTCTGGATTTAGGGTAAATGCTACTTTTCCCAACCATTCCAATATCTCACCTAAAACAGCCAGCCATTTCCAACTAAGCATGAAAAACAATGATTCCACTCTTGTATGTAACCCTTGTCTGTGAACTGCCAAAAAGTTCACAACATTAATCAGGTCTAGATTTGGCATTTGTCCATTGGATGCCTCTGCATAAATATTCAGGCCATCTTTATCAGTTTGGATC--TGATTTTTCTGAACCTCAAAGATTAAAGCGGCAGCAATAGTCCCTGCACGTTGAAAGTCGTCTAGTGTGTTATAATCAATCTGTTTATAAGAAGGAC--CCTTTTTCTCCAC---------CCCATCAACAAGTGATTCAGACTTCAAAAATGATGACGAGTGATAAAATATAGGTTCATGATAATCCTTTAGCCATGCTGCAACAGCAGCATGAGTCCCATATTTTGAGTCTGCAGCCAGCCACACAAAATCTTTGGCAAGCCAAATAGTTCTGCTGAATAAGCGGAATAGTGAATATCCCAGACCTAAAGAAAATGCATCCCCTATATGAATGTCATCTGACTGAAAAGGTGTAACCAATACGATTGCTTCTTTCCCATCACCATGAGGTGCTCTTATTATACCAACTGCATTTACACCTGGAACAACTGAGCTGTTTTTACTGTACTCTTCAAGGTTG--------AGAATCTATGA-------------------------------------------------------------------------------------------------------------------------------
>PS27
-----------------------------------------------------CAGATACAAGAAGAAAAGA-----ACAACCTGGTGATAAAT--AGAGCTAGCAAGACCTGCAGCACCCTGAACATATTCCTCAGAAGGAAGACCAAATTTCCACTCTGGGTTTAGAGTAAATGCTACTTTTCCCAACCATTCCAATATCTCACCTAAAACAGACAGCCATTTCCAACTGAGCATGAAAAAAAATGATTCCACTCTAGTGTGTAACCCTTGTCTGTGAACTGCCAAAAAGTTCACAACGTTAATCAGGTCTAAATTTGGCATTTGTCCATTGGATGCCTCTGCATAAACATTCAGGTTATCTTTATCACTTTGGATC--TGATTTTCCTGAACTTTAAAGACTAAAGCAGCAGCAATAGTCCCTGCACGTTGAAAGTCATCTAGTGTGTTATAATCGGTCTGTTTATAAGAAGGTC--CTTTTTCCTCTGTAGGATGCAGGTCATCAACAAGTGATTCAGACTTCAAAAATGAAGACGAGTGATAAAATATAGGTTCATGATAGTCCTTTAGCCATGCTGCAACAGCAGCATGAGTCCCATATTTTGAGTCTGCAGCCAGCCACACAAAATCTTTGGCAAGCCATATAGTTCTGCTGAATAATTGGAATAGTGAATATCCCAGACCTAAAGAAAAAGCATCCCCTATATGAATGTTTTCTGATAGAAAAGGTGTAACCAATACAATTGCTTCTTTCCCATCACCATGAGGTGCTCTTATTATCCCAACTGCATTTACACCGGGAACAACTGAGTTGTTTTTGCTGTACTCTTCAAAATTG--------AGAATCTATGAAAAAACGTGATGGTTTGAAAGTCTTATCTGGAGGAAGAAATTTGTGAAAATATACATCTCCACCAGTTTCAGACATACGCTGAATTAATAAACTCTGAACGCCCCTGCATG-AGATAAAGAAACCA-
>PS30
--TTATTGAGGCAAAATTC----------------------------GAAAATCAGATATAGGACAAAAA-AACA-TATTACCTGGTTATAGAT--GGAGCTGACAAGTGTGGCTGCACCATGAACATACTCAAAAGGAGGGAGACCAAATTTCCAGTCTGGATTCAGGCTAACTGCTATTTTTCCCAGCCATTCAAATATCCCACCTAAAATAGCAACCCATTTCCACCTACGCATACAAGTCATTGATTCCACTCTAACCTGTAAACCCTGTCTGTGAACTGCTAAAAAATTCACAACATTAATGAGATCTAGATTTGGCATCTGCCCATTAGATGCCTCTGCATGAACATTCAGGTTGTCTTTATCAGATTCTATC--CAACTTTCCTTTACTTGAAAGACCAAACCAGCAGCAATAGTTCCAGCACGTTGAAAGTCACCTAGTGTGTTATAATCACTCTGTTCAACAGAAAACT--CTATTTTATCTGCAGGATTCTGGTTGACAATAGGTGAGTCAGACTTCAAAAATGCATATGGATCATAAAATTCAGGTTCATGGTAGTCTTTAAGCC----------------------------------------------------------------------------------------------------------------------------------------------------------------------------------------------------------------------------------------------------------------------------------------------------------------------------------------------------------------------------------------------------------------------------
>PSF43
---------------------------------------------------ATCAGTTACAGGACAAAAA-AACA-TATTACCTGGTTATAGAT--GGAGCTTACAAGTGTGGCTGCACCATGAACATACTCAAAAGCAGGGAGACCAAATTTCCACCCCGGATTCAGGCTAACTGCTACTTTTCCCAGCCATTCAAACATCCCACCTAAAATAGCGACCCATTTCCACCTATGCATGTAAATCATTGATTCAACTTTAACCTGCAAACCCTGTCTGTGAACTGCTAAAAAATTCACAACATTAATAAGATCTAGATTTGGCATCTGCCCATTAGATGCTTCTGCATGAACATTCAGATTGTCTTTATCAGGTTTTATC--CAACTTTCCTTTACTTGAAAAACCAAACCAGCAGCAATAGTTCCAGCACGTCGAATGTCACCTAGTGTGTTATAATCACTCTGTTCAATAGAAAACT--CTATTTTCTCTGCAAGATTCTGGACGTCAATAGGTGAGTCAGACTTCAAAAATGCATATGGATCATAGAATTCAGGCTCATGGTAGTCTTTAAGCCATGCTGCAACAGCAGCATCAGCCCCGTACTTTGAATCTGCAGCCAACCACACAATATCTTTGGCAAGCCAAACTGTTCTGCTAAGTAGATGGAACAATGAAAATCCAAGCCCTAAAGACACAGCATCCCCTATCCCAATACTGTCTGAGCGAAAAGGTGTAACCAGTACAATTGCTTCTTTCCCATCACCACGCGGTGCTCTTATTATCCCAACTGCATTTACACCTGGGGCAGCTGAGCTATTGGTACTATACTCTTTTGGCTTGGAGTAAGATGAATCTATAAAGAAATTCGACGGTTTAAAATTCTTATCTTGAGGGAGAAATTTGTGAATATATACATCTCCACCAATTTCATATATGCGTTTCACTAATAACCTCTGAATCTCCCTGCAAG-AAATAAAAGAGACCA
>PTA0
-ATTGTTGAGGCAAAATTC----------------------------AAAAATCAGATGCAGGACAAAAA-AA----ATTACCTGGTTATAGAT--GGAGCTGGCAAGTGTGGCTGCACCATGAACATACTCCAAAGCAGGGAGACTAAATTTCCAGTCTAGATTTAGGCTAACTGCTACTTTTCCCAGCCATTCAAACATCCTACCTAAAATAGCAACCCATTTCCACCTATGCATGCAAGTCATTGATTCCACTTTAACCTGTAAACCCTGTCTGTGAACTGCTAAAAAATTCACAACATTGATGAGATCTAGATTTGGCATCTGCCCATTAGATGCCTCTGCATGAACATTCAAATTATCTTTATCAAGTTTAGTC--CAACTTTCCTTAATTTGAAAGACCAAACCAGCAGCAATAGTTCCAGCGCGTCGAAAGCCACCTAGAGTGTTATAATCACTCTGACCTATAGAAAACT--CTATTTTCTCTACAGGATTCTGACTGTCAATAGGTGAGTCAGACTTCAACAATCCATGCGGATCATAAAATTCAGGATCATGGTAATCTTTAAGCCATGCTGCAACAGCTGCATCAGCCCCATACTTTGAATCTGCAGCCAACCACACAATATCTTTGGCAAGCCAAATTGTTCTGCTAAGTAGATGGAAAATTGAAAAACCAAGCCCTAAAGAAAGAGCGTCCCCTATCCCAACACTGTCTGAGCGAAAAGGTGTAACCAGTACAATTGCTTCTTTCCCATCACCATGTGGTGCTTTTATTATCCCAACTACATTTACACCTGGGAGAGCTGAGCTGTTGGTACTATACTCTTTTGCCTTGGAGTAAGAAGAATCAATGAAAAAAGTTGATGGTTTAAAATTCTTATCTGGAGGGAGAAATTTGTGAATATATACATCTCCACCAGTTTCATACATGTGTTTCACTAATAACCTCTGAATCTCCCTGCAAG-AAATA----------
>SA1
---------------------------------------------------ATCTGACATAGGGCAAAAA-AACA-TATTACCTGGTTATAGAT--GGAGCTGACAAGTGTGGCTGCACCATGAACATACTCAAAAGCAGGGAGACCAAATTTCCAGTCTGGATTCAGGCTAACTGCTACTTTTCCCAGCCATTCAAACATCCCACCTAAAATAGCAACCCATTTCCACCTACGCACGCAAGTCACTGATTCCACTTTAACCTGTAAACCCTGTCTGTGAACTGCTAAAAAATTCACAACATTAATGAGATCTAGATTTGGCATCTGCCCATTAGATGCCTCTGCATGAACATTCAGATTGTCTTTATCAGATTCGGTC--CAACTCTCCTTTACTTGAAAGACCAAACCAGCAGCAATAGTTCCAGCACGTCGAAAGTCACCTAGTGTGTTATAATCACTCTGTTCAACAGAAAACT--CTATTTTATCTGCAGGATTCTGGCTGTCAATAGGTGAGTCAGACTTCAAAAAAGCATATGGATCATAAAATTCAGGTTCATGGTAGTCTTTAAGCCATGCTGCAACAGCTGCATCAGTCCCGTACTTTGAATCTGCAGCCAACCACACAATATCTTTGGCAAGCCAAATTGTTCTGCTAAGTAGATGGAACAATGAAAATCCAAGCCCTAAAGACAGAGCATCCCCTATCCCAACACTGTCTGAGCGAAAAGGTGTAACCAGTACGATTGCTTCTTTCCCATCACCATGTGGTGCTTTTATTATCCCAACTGCATTTACACCTGGGACAGCTGAGCTATTGGTACAATATTCTTTTGCCTTGGAGTTAGAAGAATCTATGAAAAAAGTTGATGGTTTAAAATTCTTATCTGGAGGGAGAAATTTGTGAACATAAACTTCTCCACCAGTTTCATACATGTGTTTCACTAATAACCTCTGAATCGCCCTGCAAG-AAATAAAGAAACCAA
>SC0
---------------------------------------------------ATCAGACAGGACAA-AAAA-AATA-TATTACCTGGTTATAGAT--GGAGCTGAAAAGTGTGGCTGCACCATGAACATACTCAAAAGCAGGGAGACCAAATTTCCAGTCCGGATTCAGGCTAACCACTACTTTTCCCAGCCATTCAAACATCCCACCTAAAACAGTAACCCATTTCCACCTATTCATGCAAGTCATTGATTCCACTTTAACCTGCAAACCCTGTCTGTGAACAGCTAAAAAATTCACAACATTAATGAGATCTAGATTTGGCATCTGCCCATTAGATGCCTCTGCATGAATATTCAGATTGTCTTTATCAGGTTTGATC--CAACTTTCCTTTACTTGAAAGACTAAACCAGCAGCAATAGTTCCAGCACGTCGAAAGTCACCCAATGTGTTATAATCACTCTGTTCAATAGAAAACT--CTATTTTCTCCCCAGGATTCTGGCTGCCAATAGGTGAGTCAGACTTCAAAAATGCATATGGATCATAAAATTCAGGCTCATGGTAGTCTTTAAGCCATGCTGCAACAGCTGCATCAGCCCCATACTTTGAATCTGCAGCCAACCACACAATATCTTTGGCAAGCCAAACTGTTCTGCTAAGTAGATGGAACAATGAAAATCCAAGCCCTAAAGACAGAGCATCCCCTATCCCAATACTGTCTGAGCGAAAAGGTGTAACCAGTACAATTGCTTCTTTCCCATCTCCACGTGGTGCTCTTATTATCCCAACTGCATTTACACCTGGGATAGCTGAGTTGTTGGTACTATACTCTTTTGGCTTGGAGTAAGACAAATCTGTGAAAAAAGTTGATGGTTTAAAATTCTTATCTGGAGGGAGAAATTTGTGAATATATACATCTCCACCAGTTTCATACATGCGTTTCACTAATAACTTCTGAATCTCCCTGCAAG-AAATAAAGAAACTAA
>SE46
---------------------------------------------------------------------------------------------------------------------------------------------------------------------------------------------------------------------------------CCAACTATTCACGCTAAACATGGATTCCACCGTCACATGCAACCCTTGTCTATGAACTGCCAAATAATTAACAATGTTTATCAGGTCCAAATTTGGCATCTGTCCATTACATGCCTCTGCATATATATTCAGATTATCTTTTACAGTTCCCATC--TGATGTTCCCTCACATGAAAGACCACTGCAGCAGCGATAGTACCAGCACGTTGAAAGTCTTCTAGAGAGTTATAATTGCTCATCTTGTAAAAAGCCA--CGTTTTCCACTGTAACACGTTGACCATCACTAACTACGTCAGGCTTCAA---------------ATAAAATACAGGCTCATGGTAGTCTTTAAGCCATGCTGCAACAGCAGCATAGGCCCCATATCGGGAGTCTGCAGCCAGCCACACAATATCTTTGGCAAGCCAATCTGCTCTACTAAGCAGATGGAATAATGAAAACCCCAGGCCTAAAGACAACGCATCCTCAATATGAAGCTTGTCTGACCGAAAATCTGTGACCAATACAATTGCTTCTTTACCATCACCCCGTGGTGCTCTTATTATCCCAACTGCATTTACGCCTGGGACAACTGAGTTGTTGCTATTGAACTCTTTTATCTTAGGGAGAGAAGAATCAGTTAAAAAGCATAATGGCTCAAAAGTGTTATCTGAAGGAAGAAATCTGTGAAAATACACATCTGCACCAGTTTCAAGCATGTGCTGAATTAATAAACTTTGAACTGCTCTGCATC-AAACAAA--------
>SG23
------------AAGAGAAAAAA---ATAATGTACCAGGACTTA-------ATCCGATACAGTACCAAAAGAATA--ATTACCTGATAATAGAT--AGAGCTGGCAAGGGTGGCAGCACCATGAAGATATTCAAAGGCAGGGAGACCAAATTTCCAACCAGGATTCAGGCTACCCGCTACATTACCCACCCATTCCAACATCCCACCCAAAAAAGCAAGCCATTTCCACCTAAGCATGTGAGAAATTGAATCCACTCTCACCTGTAACCCTTGTCTGTGAACTGCCAAAAAATTCACCACATTAATCAGATCTAAATTTGGCATCTGTCCATTACATCCCTCAGCATAAACATCCAGCCTGTCTTTATCAGTTTGGATC--CAAGTTTCCTTCACTTGAAAGACCAAGCCAGCAGCAATAGTTCCAGCACGCTGAAAGTCACCTGCTTTCTTATAGTCAATCTGTTCAAAAGTAAGTC--TTTTTCTCTCTGCAGGACTCTGGCTGTTAATAGGTGAGTAAGACTTCAAAAATGCAGAAGAATAATAAAATTCAGGCTCGTGGTAGTCTTTAAGCCATGCTGCAACAGCTGCATGAGCCCCATACTTTGAATCTGCAGCCAACCAAACAATATCTTTGGCAAGCCAGATGGTTCTGCTAAACATACGGAATAGTGAAAATCCAAGCCCTAAAGACAGAGCATCACCTATATCAACATTGTCGGAGCGGAAAGGTGTAACCAATACAATTGCTTCTTTACCATCACCATGTGGTGCTCTTATTATTCCAACTACATTTACACCTAGGGCAGATGAGTTTATGCTATTATATTCTTTTCGCTTGGAATAAGAAGAATCTATGAAAAACCTTGATGGTTCAAAAGTATTAACTGGAGGGAGAAAGTTGTGAAAATACACATCTCCAGTAGTTTCATAAATGTGTTGCATTAACAAGCTTTGGATTGCCCTGCATC-AAATAAGGAAATAAT
>SS22
--------AAATAAGAGTAAAAA---ATAATGTACCAGGACTTA-------ATCAGATACAGTACCAAAAGAATA--ATTACCTGATGATAGAT--AGAGCTGGCAAGGGTGGCAGCACCATGAAGATATTCAAAGGCAGGGAGACCAAATTTCCAACCAGGATTCAGGCTACCCGCTACATTACCCACCCATTCCAACATCCCACCAAAAAATGCAAGCCATTTCCACCTAAGCATGTGAGAAATTGAATCCACTCTCACCTGTAACCCTTGTCTGTGAACTGCCAAAAAATTCACCACATTAATCAGATCTAGATTTGGCATCTGTCCATTACATCCCTCGGCATAAACATCCAGCCTGTCTTTATCGGTTTGGATC--CAAGTTTCCTTCACTTGAAAGACCAAGCCAGCAGCAATAGTTCCAGCACGCTGAAAGTCACCTGCTTTCTTATAGTCAATCTGTTCAAAAGTAAGTT--TTTTTCTCTCTGCGGGATTCTGGCTGTTAATAGGTGAGTAAGACTTCAAAAATGCGGAAGAATAATAAAATTCAGGCTCATGGTAGTCTTTAAGCCATGCCGCAACAGCTGCATGAGCCCCATACTTTGAATCTGCAGCCAACCAAACAATATCTTTGGCAAGCCAGATGGTTCTGCTAAACATATGGAATAGTGAAAATCCAAGCCCTAAAGACAGAGCATCACCTATATCAACATTGTCGGAGTGGAAAGGTGTAACCAATACAATTGCTTCTTTACCATCACCATGTGGTGCTCTTATTATTCCAACTACATTTACACCTAGGGCAGATGAGTTTATGCTATTATATTCTTTTCGCTTGGAGTAAGAAGAATCTATGAAAAAACTTGATGGTTCAAAAGTATTAACTGGAGGGAGAAAGTTGTGAAAATACACATCTCCAGCAGTTTCATACATGTGTTGCATTAACAAGCTTTGGATTGCCCTGCATC-AAATAAGGAAAAAT-
>SV36
-AGGAATATGCGAGAAAGTAAGA---GTAATCTATCAGGTCCT-----------AGAAAGAATGC-AAGAAAAGG--ATAACCTGGTGATAGAT--GGAGCTGGCAAGGGTGGAAGCACCATCAACATACTCAAAGGCAGGGAGACCAAATTTCCAATCCGGATTCAGAATAACTGCTACTTTCCCCAGCCATTCTAATATCCCACCTAAAATAGCAAGCCATTTCCACCTAAGCATGTGAGATATTGATTCCACTCTTACCTGTAACCCTTGTCGGTGAACTGCCAAAAAGTTCACAACATTAATCAGATCTAAGTTTGGCATCTGTCCATTAGATCCCTCTGCATATATGTTTAGCTTGTCTTTATCAATTTTGGTC--CGACTTTCCTTCACTTGAAAGACCAAACCAGCAGCAATAGTCCCAGCACGTTGAAAGTCACCCAGTCTGTTATAATCTAACTGTTTAAAAGAAAGAT--CTCTTTTCTCTGCAGGATTCTGGCTGTCAATGTGTGAGTCGGAATTTACAAATGCAGATGAATAATAAAATGTAGGCTCATGGTAGTCTTTAAGCCATGCTGCCACAGCTGCATAAGCCCCATACTTGGAATCTGCGGCCAGCCAAACGATATCCTTGGCAAGCCAAACAGTTCTACTAAGTAGATGGAATAACGAAAATCCAAGCCCTAAAGACAAAGCATCCCCTACATCAACATTGTCTGACCAGAAAGGTGTAACTAATACAATTGCTTCTTTACCATCACCACGTGGTGCTCTTATTATCCCAACTGCATTTACACCTGGGACAGCTGAGCTATTGCTGCTATACTCTTTTTGCTTGGAATAAGAAGAATCTAAGAGAAATCCCGATGGTGAGAGAGACTTTTGTGGAGGGATAAACTTGTGAAAATATACATCTGCACCAGTTCCATACATGCGTTGTGCTAATAAGCTCTGAATTGCCCTGCATATAAATAAAGAAACCAT
>TA17
-------GAAATAAGGGTCAAAA---ATAATGTACTAGGACTTA----------AGATACAGCAGTGAAAGAATA--ATTACCTGCTGATAGAT--AGAGCTAGCAAGGGTGGCAGCACCATGGAGATATTCAAAAGCAGGAAGGCCAAATTTCCAATCAGGGTTCAGACCACCCACTACATTACCCAACCATTCCAATATCTCACCTAATAAAGCAAGCCATTTCCATTTAAGCATTTGAGATATCAAATCCACTCTCACCTGTAAACCTTGTCTGTGAACTGCCAGAAAATTCACCACATTAATCAGATCTAAATTTGGCATCTGTCCATTACATCCCTCAGCATAAATATCCAGCCCGTCTTTATCAATTTTGATC--TTAGTTTCCTTCACTTGAAAAACCAAGCCAGCAGCAATAGTTCCAGCACGCTGAAAGTCACCTGCTTTCAT------AATCTGTTCAAAAATAAGTT--TTTCTTTCTCAACAGGACTCTCATTACTAATAGGTGAGGAAGACTTCTTAAATGCAGAAGAATAGTAAAATTCAGGCTCGTGGTAGTCTTTAAGCCATGCAGCAACAGCTGCATGAGCCCCATACTTCGAATCTGCAGCCAACCAAACAATATCTTTGGCAAGCCAGATTGCTCTACTAAACATATGGAATAATGAAAATCCCAGCCCTAAAGACAGAGCATCAACTATATCAACATTGTCAGAGTGGAAAGGTGTAACCAAAACAATTGCTTCTTTACCATTGCTGCGTGGTGCTCTTATTATTCCAACTACGTTCACACCTAGGGCAGATGAGTTTACACTATTAAACTCCCTTTTCTTGGAGTAAGAAGAATCTACAAAAAAACTGGACGGTTCAAAAGTATTAACTGGAGGTAGAAATTTGTGAAAATACACATCTCCAGCAGTTTCATACATGTATTGCATTAACAAGTTTTGGATTGCCCTGTATC-AAAAGAAAA------
>TB39
--------AAATGAGAACTAGAAA----AATGTATCACGTATTA-------ATCATATGTAAAACCCAATGAATA----TACCTGGTGATAGAT--GGAGCTGGCAAGGGTAGCAGAACCATGAACATACTCAAAAGCAGGGAGACCAAATTTCCAATCTGGATTCAGGATAGCTGCTACTTTACCCAGCCATTCAAGTATTCCACCTAAAACAGAAAGCCATTTCCACCTAAGTATGTGAGATATTGATTCCACTTTCACCTCTAACCCTTGTCTGTGAACTGCTAAAAAATTCACAACATTAATCAGATCTAAATTTGGCATCTGTCCATTGCATCCCTCTGCATAAACATTCACTTTGTCTTTATCGGTTTGGATC--CAAGTGTCCTTCACTTGAAAAACCAAGCCGGCGGCAATAGTTCCAGCACGCTGAAAGTCATCTAGTCTGTTATAATCAGTCTGTTCAAAAGAAATTT--CTTTTTTCTCTGAAGGATTCTGGCTGTCAATAGGTGAGTAAAACTTCAAAGATGCAGAAGAATAATAAAATTCAGGCTCGTGGTAGTCTTTGAGCCATGCAGCAACAGCTGTATGAGTCCCATACTTTGAATCCGCAGCCAGCCAAATGATATCTTTGGCAAGCCAAACAGTTCTGCTAAATAGGCGGAATAATGAAAACCCAAGCCCTAAAGACAAAGCATCCCCAATATCAACATTGTCCGAGTGGAAAGGTGTAACCAATACAATTGCTTCTTTACCATCACCATGTGGTGCTCTTATTATCCCAACTACATTTACACCTGGGAAAGATGAGTCGCTGCTATTATACTCTTTTCGCTTGGAGTAAGAAGAGTCTATGAAAAAACTTGATGGTTCAAAAGTATTATCTGGAGGGAGAAATTTGTGAAAATACACATCTCCGCCAGTTTCATACATGTATTGCACTAATAAGCTTTGGATCGCCCTGCATC-AAATAAAGAAATCA-
>TC31
----TTTATACGAGAGTCCATGA--ACTAATTTTTTACATTTTCAAGAAAAATCAGATACAGGA-------------ATAACCTGGTGATAAAT--AGAGCTAGCAAGACCAGCTGCACCCTGAACATATTCCACAGAAGGAAGACCAAATTTCCACTCTGGATTTAGGGTAGATGCTATTTTTCCCAACCATTCCAATATTTCACCTAAAACAGCCAGCCATTTCCAACTAAGCATGAAAAAAAATGATTCCACTCTTGTATGTAACCCCTGTCTGTGAACTGCCAAATAATTCACAACATTAATCAGGTCTAAGTTTGGCATTTGTCCATTGGAGGCCTCTGCATAAACATTCAAGTTATCTTTATCAGTTTGGATC--TGATTTTCCTGAAATTCAAGGACTAAAGCAGCAGCAATAGTTCCAGCACGTTGAAAGTCATCTAGTGTGTTATAATCAGTCTGTTTATAAGAAGGTC--CTTTTTCCTCTGCAAGATGCAGGCTATCAACAAGTGATTCAGACTTCAAAAATGAAGATGAGTGATAAAATATAGGTTCATGATAGTCCTTTAGCCATGCTGCAACAGCAGCATGAGTCCCATATTTTGAGTCCGCAGCTAGCCATACAAAATCTTGGGCAAGCCAAATAGTTCTGCTGAATAAGCGGAATAATGAATATCCCAGACCTAAAGATAAAGCATCCCTTAAATGAATGTTGTCTGACTGAAATGGTGTGACCAATACAATTGCTTCTTTCCCATCACCACGGGGTGCTCTTATTATCCCAATTGCATTTACACCTGGAACAACTGAGCTGTTTTTACTTAACTCTTCAAGGTTG--------AGAATCTATGAAAAAGCGTGATGGTTTGAAAGTCTTATCTGGAGGAAGAAATTTGTGAAAATATACATCACCACCACTTTCAGACATATGTTGAACTAATAAACATTGAATGCCCCTGCATG-AAAAAAGAAACCA--
>TN1
----------AGTGAGAATAAAA---ATAATGTATCA--------------ATCCGATACATGATCAAAAGAAT---ATTACCTGTTGATAAAT--GGAACTGGCAAGGGTGGCAGCACCATGAACATACTCAAATGCAGGGAGACCAAATTTCCAATCTGGATTCAGGACACCTGCTACTTTACCCAGCCATTCCAGTATTCCACCTAAAACAGAAAGCCATTTCCACCTAAGCATGTAAGATATTGATTCCACTCTCACCTGTAACCCTTGCCTGTGAACGGCCAAAAAATTCACAACATTAATCAAATCTAAATTTGGCATCTGTCCATTAGATCCCTCTGCGTAGACATTCAGCTTGTCTTTATCAGTTTGGAAC--CTAGTTTCCTTCACTTGAAATACCAAGCCAGCAGCAATAGTTCCAGCACGCTGAAAGTCGCCTAGTCTATTATAATCAGTCTGTTCAAAATCAAATT--CATTTTTCTCTGTGGGATTCTGGCTTTCAATAGGTGAGAAAGACTGCAAAGATGCAGAAGAATAATAAAATTCAGGTTCATGGTAGTCTTTAAGCCATGCTGCAACAGCTGCATGAGCCCCATACTTTGAATCTGCGGCCAGCCAAACAATATCTTTTGCAAGCCAAACGGTTCTGCTAAATAGACAGAATAATGAAAACCCAAGCCCTAAAGACAGCGCATCCCCTATATCAACATTGTCCGAGCGGAAAGGTGTCACCAATACAATTGCTTCTTTACCATCACCACGCGGTGCTCTTATTATCCCAACTACATTTACACCTAGGACAGATGAGTTGTTGCTGTTATAGTCTCTTCGCTTGGAGTAAGAAGAGTCGATGAAAAAACTTGATGGTTCAAACGTCTTCTCTGGAGGGAGAAATTTGTGAAAATACACATCTCCACCAATTTCATACATGTGTTCCACTAATAATTGCTGGATCGCCCTGCATC-AAATGAAGAAACCA-
>TO14
-------GAAATAAGAGTAAAAA---ATAATGTGCCATGCTTAA--AAAAGATCAGATACAGTACTGAAAGAATA--ATTACCTGATGATAGAT--AGAGCTGGCAAGGGTGGCAGCACCATGAAGATACTCAAAAGCAGGGAGACCAAATTTCCACCCAGGGTTCAGGCCCCCCACTACATTACCCAACCATTCCAATATCCCACCTAATAAAGCAAGCCATTTCCATCTAAGCATGTGAGATATTGAATCCACTCTCACCTGTAACCCTTGTCTGTGAACTGCCAAAAAATTCACCACATTAATCAGATCTAAATTTGGCATCTGTCCATTACATCCCTCAGAATAAACATCCAGCCTGTCTTTATCAATTTCAATC--TTAGTTTCCTTCACTTGAAAAACCAAGCCAGCAGCAATAGTTCCAGCACGCTGGAAGTTGCCTGCTTTCTT------AATCTGTTTAAAACTAAGTT--TTTCTTTCTCTGCAGGATACTGGTTGTTAATAGGTGAGGAAGACTTCATAAATGCAGAAGAATAATAAAATTCAGGCTCATGGTAGTCTTTAAGCCATGCAGCAACAGCTGTATGAGCCCCATACTTTGAATCTGCAGCCAACCAAACAATATCTTTGGCAAGCCAGATGGTTCTACTAAACATACGGAATAATGAAAATCCAAGCCCTAAAGACAGAGCATCACCTATATCAACATTGTCAGAGCGGAAAGGTGTAACCAATACAATTGCTTCTTTACCATCACCACGTGGTGCTCTTATTATTCCAACTACATTTACACCTAGGGCAGATGAGTTTATGCTATTAAACTCTTTTTGCTTGGAGCAAGAAGAATCTATGAAAAAACTTGACGGTTCAAAAGTATTAAGTGGAGGTAGAAATTTGTGAAAATACACATCTCCAGCAGTTTCGTACATGTGTTGCATTAACAAGCTTTGGATTGCCCTGCATC-AAAACGAAA------
>TPL03
---------------------------------------------------AAAATTCGAAAATCAAATC-AGAT-AATTACCTGGTTATAGAT--GGAGCTTACAAGTGTGGCTGCACCATGAACATACTCAAAAGCAGGGAGACCAAATTTCCACCCCGGATTCAGGCTAACAGCTACTTTTCCCAGCCATTCAAACATCCCACCTATAATACCGACCCATTTCCACCTATGCATGCAAATCATTGATTCCACTTTAACCTGCAAACCCTGTCTGTGAACTGCTAGAAAATTCACAACATTAATGAGATCTAGATTTGGCATCTGCCCATTAGATGCTTCTGCATGAACATTCAGATTGTCTTTATCAGGTTTTATC--GAACTTTCCTTTACTTGAAAAACCAAACCAGCAGCAATAGTTCCAGCACGTCGAATGTCACCTAGTGTGTTATAATCACTCTGTTCAATAGAAAACT--CTATTTTCTCTGCAAGATTCTGGCCGTCAATAGGTGAGTCAGACTTCAAAAATGCATATGGATCATAGAATTCAGGCTCATGGTAGTCTTTAAGCCATGCTGCAACAGCTGCATCAGCCCCATACTTTGAATCTGCAGCCAACCACACAATATCTTTGGCAAGCCAAACTGTTCTGCTAAGTAGATGGAACAATGAAAATCCAAGCCCTAAAGACACAGCATCCCCTATCCCAATACTGTCTGAGCGAAAAGGTGTAACCAGTACAATTGCTTCTTTCCCATCACCACGCGGTGCTCTCATTATCCCAACTGCATTTACACCTGGGGCAGCTGAGCTATTGGTACTATACTCTTTTGGCTTGGAGTAAGACGAATCTATAAAGAAATTCGACGGTTTAAAATTCTTATCTTGAGGGAGAAATTTGTGAAAATATACATCTCCACCAATTTCATATATGCGTTTCACTAATAACCTCTGAATCTCCCTGCAAG-AAATAAAAGAGACCA
>WN5
---------------------------------------------------ATTAGATAACGGACAATAATAACA-TATTACCTGGTTATAGAT--GGAGCTGGCAAGTGTTGCAGCACCATCGACATACTCAAAAGCTGGTAGACCAAATTTCCAGTCTGGATTCAGGATACCTGCCATTTTTCCTAGCCATTCCAACATCCTGCCTAGATCAGCTACCCATTTCCATCTAAGCATGCAAGCCACAGATTCCACTTTCACCTGTAACCCTTGTCTGTGAGTTGCCAAATTATTCACCACATTAATCAGGTCTAGATTTGGCATCTGTCCATTAGATGCCTCGGCATAAACATTCAGCTTGTCTTTATCAAGTTTGGGC--CAACTCTCCCTTATTTGAAAGACCAAACCAGCAGCAATAGTTCCAGCACGTTGAAAGTCACCTAGTATGTTATAATTGGTCTGTTTGAAAGAAAATT--C---TTTTTCTTCAGGATTTTGGATGTCGGTAGGTAGGTTGGACTTCAAAAATGCAGGTGAATAATAAAATGAAGGTTCATGGTAATCTTTAAGCCATGCTTCAACTGCTGTGTAAGCCCCATACTTTGAATCTGCTGCCAACCACACAATATCCTTGGCAAGCCAAACAGTTCTGCTAAGTAACTGGAATAATGAAAATCCAAGCCCTAAAGATAGAGTATCCCCAATATCAACAGTGTCTTCGTGAAAAGGTGTAACCAATACAATAGCTTCTTTACCATCACCACGTGGTGCTCTTAGTATCCCAACTAGATTTACACCTGGGACAACTGAGCTGTTGCTAATGTACCCATTTTGCTTGGAGTATGAAGAATCTATGAAAAAACTTGATGGTTCAAAATTCTTATCTGGAGGAAGAAATTTGTGAAAATATACATCTGCACCTGTTTCATACATGTGTCGTGCTAATAATCTGTGAATTTCCCTGCATC-AAACAAATAAACCA-
>WS10
-------AAAATAAGAGTAAAAA---ATAATGTACTAGGACTTT--AAAAGATCAGATACAGAACTGAGAAAATAGGCTCACCTGACGATAGAT--AGAGCTGGCAAGGGTGGCAGCACCATGAAGATACTCGAAAGCAGGGAGACCAAATTTCCAACTAGGGTTCAGGCCACCCACTAAATTACCCAACCATTCCAAGATCTCACCTAATAAAGCAAGCCATTTCCACCTAAGCATGTGAGATATTGAATCCACTCTCACCTGTAACCCTTGTCTGTTAACTGCCAAAAAATTCACCACATTGATCAGATCTAAATTTGGCATCTGTCCATTACATCCCTCAGCATAAACATCAAGCCTGTCTTTATCAAGTTCGATC--TTAGCTTCCTTCACTTGAAAAACCAACCCAGCAGCAATAGTTCCAGCACGCTGAAAGTCATCTGCTTTCTT------AATCTGATCGAAAGTAAGTT--TCCCTTTCTCTGCAGGATTCTGGTTGTTAGTATGTGAGGAAGACTTCATAAATGCAGAAGAATAATAGAACTCAGGCTCGTGGTAGTCTTTAAGCCATGCAGCAACAGCTGCATGAGCCCCATATTTTGAATCTGCAGCCAACCAGACGATATCTTTGGCAGGCCAGATGGTTCTACTAAACATACGGAATAATGAAAACCCAAGCCCTAAAGACAGAGCATCACCTATATCAACATTGTCAGAGCGGAAAGGTGTAACCAATACAATTGCTTCTTTACCATCACCACGTGGTGCTCTTATTATTCCAACTACATTTACACCCAGCGCAGATGAGTTTATGCTATTAAACTCTTTTTCCTTGGAGTAAGAAGAATCTATGAAAAAACTTGACGGTTCAAAAGTATTGACTGGAGGTAGAAACTTGTGAAAATATGAATCTCCGTCAGTTTCATACATATGTTGCATTAACAAGCTTTGA-----------------------------
>WW11
-------AAAATAAGAGTAAAAA---ATAATGTACTAGGACTTT--AAAAGATCAGATACAGAACTGAGAAAATAGGCTCACCTGACGATAGAT--AGAGCTGGCAAGGGTGGCAGCACCATGAAGATACTCGAAAGCAGGGAGACCAAATTTCCAACTAGGGTTCAGGCCACCCACTAAATTACCCAACCATTCCAAGATCTCACCTAATAAAGCAAGCCATTTCCACCTAAGCATGTGAGATATTGAATCCACTCTCACCTGTAACCCTTGTCTGTTAACTGCCAAAAAATTCACCACATTGATCAGATCTAAATTTGGCATCTGTCCATTACATCCCTCAGCATAAACATCAAGCCTGTCTTTATCAAGTTCGATC--TTAGCTTCCTTCACTTGAAAAACCAACCCAGCAGCAATAGTTCCAGCACGCTGAAAGTCATCTGCTTTCTT------AATCTGATCGAAAGTAAGTT--TCCCTTTCTCTGCAGGATTCTGGTTGTTAGTATGTGAGGAAGACTTCATAAATGCAGAAGAATAATAGAACTCAGGCTCGTGGTAGTCTTTAAGCCATGCAGCAACAGCTGCATGAGCCCCATATTTTGAATCTGCAGCCAACCAGACGATATCTTTGGCAGGCCAGATGGTTCTACTAAACATACGGAATAATGAAAACCCAAGCCCTAAAGACAGAGCATCACCTATATCAACATTGTCAGAGCGGAAAGGTGTAACCAATACAATTGCTTCTTTACCATCACCACGTGGTGCTCTTATTATTCCAACTACATTTACACCCAGCGCAGATGAGTTTATGCTATTAAACTCTTTTTCCTTGGAGTAAGAAGAATCTATGAAAAAACTTGACGGTTCAAAAGTATTGACTGGAGGTAGAAACTTGTGAAAATATGAATCTCCGTCAGTTTCATACATATGTTGCATTAACAAGCTTTGAATTTCCCTGCATC-AAAAG----------
