# Supplementary material for: Development of a Target Enrichment Probe Set for Conifer (REMcon)
Source: Biology (Basel). 2024 May 22;13(6):361. doi: 10.3390/biology13060361 (PMC11200496; doi:10.3390/biology13060361)
Supplement: Supplementary file 1 [file biology-13-00361-s001.zip › biology-2960267-supplementary/Sup data/MO_orthlogs_alignments/Thupl29381716s0007_1.ortho.selected_stripped.aln.fasta]

>RR55
--------------------------------------ATGCT--TTTCTACT------TTGGAAAAA-----------ATTCT-CATTTTATCCATATACAAAC-AAAATCAAATTGT-TCAGTAAC-AGCTCATT---TAAGCTCACCTCACCATCAGATCCCAGCACCACTGTATGATACTTCGCTGCAGAAACAGCTATTAAAAGTTTGCCTTTTAAAGACTCAACAGCTCGGGGAACATAATTTGAAGCAGAATTGGATGTCCCGTAACCAAGTTGG--CCTTCCCTGTTGCATCCCCATGTATAGACTTCCCCAAGCTCAGTTACTGCTGCACTATGCTTATTTGCTGCTGCAACTGCAATGACTCTCGACTTAAGGGAACTAACACGACGTGGTGTTGGCTGTGTATCTACAGCAGGATACCCAAGCTGACCCTCTGAAATAGGAGGTGAAA-----------------------------------------------------------------
>AA3
-------------------------------AAAATAAATATAG---------------TTAGTTATT-----------------CACTGCCTAC-----------TAAAGCAATCAGC-TCAGTAAT-----CATTT--CAAGCTTACCTCTCCATCAGATCCCAGCACAACTGTATGATACTTTGCTGCGGAAACTGCTACAAAACATTTTCCTTTTAAAGACTCAACAGAACGAGGAACATAATTTGATGCTGAATTGGAAGTTCCATAACCAAGTTGG--CCTTCCCTGTTGCACCCCCAGGTATAGACTTCTCCAGCCTCAGTTACCACTGCGCTATGTTTATTTGCTGCCGCAACTGCCATGACTCTTGTTTTGAGAAAACTAACACGGCGAGGTGTTGGTTGTGTATCAACTGCAGGGTAACCTAGCTGACCCTCTGAAATAAGAAAAAAAAGCAA------CAAACTGCAACTTTAA---CTCAAATATGATATTTCAAA----------------
>AA60
---TAACAAAAC--------------------------------------------------------------------------------TAAATTTTGTGAT-TTCAACAATCCTT-TCAGTAAC-AACTGATTC--TAGACTCACCTCCCCATCAGATCCCAGTGCAACTGTATGATACTTTGCTGCAGAAACTGCCACAAAACATTTTCCTTTTAAAGCCTCAACAGCACGGGGAACATAATTTGATGCAGAATTGGAAGTGCCATAACCAAGTTGG--GCTTCTCTGTTACAACCCCAAGTATATATTTCTCCAGGCTCAGTTACTGCTGCGCTATGCTTATTTGCTGCTGCGACTGCAATGACTCTTGTCTTGAGAAAGCTAACACGGCGAGGTGTTGGTTGTGTATCAACTGCGGTATACCCCAGCTGACCCTCTGAATGAAGAAGAGATGATTT-------------------TAT---TCAAATTTTAAGGTTTAGAAGTAT------------
>AAR4
------------------------------AAAAATAAATATAGAGTTTTACT------TTGGATATT-----------------CACTGCCTAC-----------TAAAGCAATCAGC-TCAGTAAT-----CATTT--CAAGCTTACCTCTCCATCAGATCCCAGCACAACTGTATGATACTTTGCTGCGGAAACTGCTACAAAACATTTTCCTTTTAAAGACTCAACAGAACGAGGAACATAATTTGATGCTGAATTGGAAGTTCCATAACCAAGTTGG--CCTTCCCTGTTGCACCCCCAGGTATAGACTTCTCCAGCCTCAGTTACCACTGCGCTATGTTTATTTGCTGCCGCAACTGCCATGACTCTTGTTTTGAGAAAACTAACACGGCGAGGTGTTGGTTGTGTATCAACTGCAGGGTAACCTAGCTGACCCTCTGAAATAAGAAAAAAAAGCAA------CAAACTGCAACTTTAA---CTCAAATATGATATTTCAAA----------------
>AF1
--------------------------------------ATGCT--TTTCTACT------TAGGAAAAAATTTGTG----ATTCT-CATTTTATCCATATACAAAC-AAAATCAAATTGT-TCAGTAAC-AGCTCATT---TAAGCTCACCTCACCATCAGAGCTCAGCACCACTGTATGATACTTCGCTGCAGAAACAGCTATTAAAAGTTTGCCTTTTAAAGACTCAACAGCTCGGGGAACATAATTTGAAGCAGAATTGGATGTCCCGTAACCAAGTTGG--CCTTCCCTGTTGCATCCCCATGTATAGACTTCCCCAAGCTCAGTTACTGCTGCACCATGCT-----------------------------------------------------------------------------------------------------------------------------------------------------------------------------------
>AG2
--------------------------------------ATGCT--TTTCTACT------TAGGAAAAAATTTGTG----ATTCT-CATTTTATCCATATACAAAC-AAAATCAAATTGT-TCAGTAAC-AGCTCATT---TAAGCTCACCTCACCATCAGAGCTCAGCACCACTGTATGATACTTCGCTGCAGAAACAGCTATTAAAAGTTTGCCTTTTAAAGACTCAACAGCTCGGGGAACATAATTTGAAGCAGAATTGGATGTCCCGTAACCAAGTTGG--CCTTCCCTGTTGCATCCCCATGTATAGACTTCCCCAAGCTCAGTTACTGCTGCACTATGCTTATTTGCTGCTGCAACTGCGATGACTCTTGACTTTAGTGAACTAACACGACGAGGTGTTGGTTGTGTATCTACAGCAGGATACCCAAGCTGACCCTCTGAAATAGGAGGTGAAA-----------------------------------------------------------------
>AH26
----------------------------------------------------------------------------------------------------------------------T-TGAATCAT-TACTCGCCTCGGACTTACACCGCTCCATCTGATCTCAGAACCAATGTATGATACTTCGCTGCAGAGACTGCCACAAGGCATTGACCTTTCAAAGACTCAACTACACGGGGAACATAATTCGACGCAGAATTGGAAGTGCCATAACCA------------TTTTCTTTCACCGCAGAATTTGAATTCTACTAAATTCA------------------------------------------------------------------------------------------------------------------------------------------------------------------------------------------------------
>AME1
---------------------------------------------------CT------TTGGATATT-----------------CACTGCCTAC-----------AAAAGCAATCAGG-TCAGTTAT-AGTTCATTC--CAAGCTTACCTCTCCATCAGATCCCAGCACAACTGTATGACACTTTGCTGCAGAAACTGCTACAAAACATTTGCCTTTTAAAGACTCAACAGAACGAGGAACATAATTTGATGCTGAATTGGAAGTTCCATAACCAAGTTGG--CCTTCCCTGTTGCACCCCCAGGAAAACACTTCTCCGGCCTCAGTTACCACTGCACTATGTTTATTTGCTGCCGCAACTGCAGTGACTCTTGCTTTGAGAGAACTAACACGGCGAGGTATTGGTTGTGTATCAACTGCAGGGTAACCTAGCTGACCCTCTGAAATAAGATAAAAAAACAA------CAAACTGCAACTTTAA---CACAAATATGA-------------------------
>APA47
----------------------------------------------TTCTACC------TTGGAAAAA-----------ATTTT-CATTTTATCCATATACAAAC-AAAAGCAAATTGT-TCAGTAAC-AGCTTATT---TAAGCTCACCTCACCATCAGATCCCAGCACCACTGTATGATACTTTGCTGCAGAAACAGCTATTAAGCATTTGCCTTTTAAAGACTCAACAGCTCGGGGAACATAATTTGAAGCAGAATTGGAAGTCCCATAACCAAGTTGG--CCTTCCCTGTTGCATCCCCATGTATAGACTTCCCCAAGCTCAGTTACTGCTGCACTATGCTTATTTGCTGCCGCAACTGCAATGACTCTCGACTTATGGGAACTAACACGACGAGGTGTTGGTTGTGTATCTACAGCAGGATACCCAAGCTGACCCTCTGAAATAGGAGGCGAAA-----------------------------------------------------------------
>AS57
------------------------------------------------------------TAGCAATA------------------ATTGTGTGAGTAACAAGCC-AAAAGCAATATTG-TCAGTAAC-AGCTGATTC--TAATCTCACCTCTCCATCAGAACCCAGTGCCACTGTATGATACTTTGCTGCAGAAACTGCCACAAAACATTTTCCTTTTAAAGCCTCGACAGCACGGGGAACATAATTTGATGCAGAATTAGAAGTGCCATAACCAAGTTGG--GCTTCTCTGTTACACCCCCAAGTATATATTTCTCCAGGTTCACTTACTGCTGCACTATGCTTATTTGCTGCTGCAACTGCAATGACTCTTGTCTTGAGAAAACTAACACGGCGAGGTGTTGGTTGTGTATCAACTGCAGTATACCCCAGCTGACCCTCTGGAATTAAGAAAGAAAGAA--------------------------------------------------------------
>ASA51
----------------------------------------------TTTTACT------TTGGAAAAA-----------ATTCT-CATTTTATCCATACACAAAC-AAAAGCAAATAAT-TCAGTAAC-AGCTCATT---TAAGCTCACCTCACCATCAAATCCCAGCACCACTGTATGATACTTTGCTACAGAAACAGCTACTAACGATTTGCCTTTTAAAGACTCAACAGCTCGGGGAACATAATTTGAAGCAGAATTGGAAGTCCCATAACCAAGTTGG--CCTTCCCTGTTGCATCCCCATGTATAGACTTCCCCGACCTCAGTTACTGCTGCACTATGCTTATTTGCTGCTGCAATTGCGATAACTTTCGACTTAAGGGAACTAACTCGACGAGGAGTTGGTTGTGTATCTACTGCAGGATACCCAAGCTGACC-------------------------------------------------------------------------------------
>CB35
---------------------------------AATACATGAG--CTGTGACT------TTGGAAATAATTAATTTAGCAT----TATTATCCATTGT----------------------------AC-AGCGCACTT--TAGGCTCACCTCTCCATCTGATCTCAGAACCACTGTATGATACTTCGCTGCAGAAACTGCCACAAGGCATTGACCTTTCAAAGACTCAACTGCACGGGGAACATAATTTGATGCAGAATTGGAAGTGCCATAACCAAGTTGA--CCTTCCCTGTTGCATCCCCATGTATAGACTTCTCCAGACTCAGTTACTGCTGCACTATGCTTATTAGCTGCTGCCACCGCAATGACTCTTGTCTTGAGAGAACTAACCCGGCGAGGCGTTGCTTGCGTATCAACTGAGGTATATCCAAGCTGACCCTCTGAAACAAGGAGAAG-AAAAC---AAATAAACCATAACTCTATTCATCAACATGAAAAT----GAGAAGT------------
>CD18
-------------------------------------------------------------------------------------------------------------AGCAATCTTT-TCTGTAAC-AGCTGATTC--TAATCTCACCTCTCCATCAGATCCCAGTGCCACTGTATGATACTTCGCAGCAGAAACTGAAACAAAACATTTTCCTTTTAAAGCCTCAACAGCACGGGGAACATAATTTGATGCAGAATTGGAAGTGCCATAACCAAGTTGG--GCTTCTCTGTTACAACCCCAAGTATATATTTCTCCAGGCTCAGTTACTGCTGCACTATGTTTATTTGCTGCTGCAACTGCAATGACTCTTGTCCTGAGAAAACTAACACGGCGAGGTGTTGGTTGCGTATCAACTGCAGTATACCCCAGCTGACCCTCTGAAATGAAGAAAGAAATTA---------------------AT---TCAAATGTTAA-------------------------
>CDE34
---------------------------------AATACATGAG--CTGTGACT------TTGGAAATAATTAATTTAGCAT----TATTATCCATTGT----------------------------AC-AGCGCACTT--TAGGCTCACCTCTCCATCTGATCTCAGAACCACTGTATGATACTTCGCTGCAGAAACTGCCACAAGGCATTGACCTTTCAAAGACTCAACTGCACGGGGAACATAATTTGATGCAGAATTGGAAGTGCCATAACCAAGTTGA--CCTTCCCTGTTGCATCCCCATGTATAGACTTCTCCAGACTCAGTTACTGCTGCACTATGCTTATTAGCTGCTGCCACCGCAATGACTCTTGTCTTGAGAGAACTAACCCGGCGAGGCGTTGCTTGCGTATCAACTGAGGTATATCCAAGCTGACCCTCTGAAACAAGGAGAAG-AAAAC---AAATAAACCATAACTCTATTCATCAACATGAAAAT----GAGAAGT------------
>CF38
---------------------------------AATGCATTCAC-TTTTTAGT------TTGGGCATA------------------AT-----------------------TAATCATT-TCAGTAAC-AGCTAATTT--TAAGCTCACCTCTCCATCAGACCCCAGTGCCACTGTATGATACTTCGCTGCAGAAACAGCCACAAAATTTTTTCCTTTTAAAGACTCAACCGCACGGGGAACATAATTTGACGCAGAATTGGAAGTCCCATAACCAAGTTGG--CCTTCCTTGTTGCATCCCCATGTATATACTTCTCCAGTCTCAGTTACTGCTGCGCTATGCTTATTTGCTGCTGCAACTGCAATGACTCTTGTCTTGAGAAAACTAACACGGCGAGGTGTTGGTTGTGTATCAACTGCCGTATACCCAAGCTGGCCCTCTGAAATAAGAAAGAAAGAA---------------------------------------------------------------
>CH19
----------------------------------------------------------------CATA------------------ATTGTGTGGGTAGAAAGCC-AAAAGCAATATTT-TCTGTAAC-AGCTGATTC--TAATCTCACCTCTCCATCAGATCCCAGTGCCACTGTATGATACTTCGCAGCAGAAACTGCAACAAAACATTTTCCTTTTAAAGCCTCAACAGCACGGGGAACATAATTTGATGCAGAATTGGAAGTGCCATAACCAAGTTGG--GCTTCTCTGTTACAACCCCAAGTATATATTTCTCCAGGCTCAGTTACTGCTGCACTATGTTTATTTGCTGCTGCAACTGCAATGACTCTTGTCCTGAGAAAACTAACACGGCGAGGTGTTGGTTGTGTATCAACTGCATTATACCCCAGCTGACCCTCTGAAATGAAGAAAGAAATTA---------------------AT---TCAAATG-----------------------------
>CHA37
---------------------------------AATGCATTCAC-TTTTTAGT------TTGGACATA------------------A------------------------TAATCATT-TCAGTAAC-AGCTAATTT--TAAGCTCACCTCTCCATCAGATCCCAGTGCCACTGTATGATACTTCGCTGCAGAAACAGCCACAAAATTTTTTCCTTTTAAAGACTCAACCGCACGGGGAACATAATTTGACGCAGAATTGGAAGTCCCATATCCAAGTTGG--CCTTCCTTGTTGCATCCCCATGTATATACTTCTCCAATCTCAGTTACTGCTGCGCTATGCTTATTTGCTGCTGCAACTGCAATGACTCTTGTCTTGAGAAAACTAACACGGCGAGGTGTTGGTTGTGTATCAACTGCCGTATACCCAAGCTGGCCCTCTGAAATAAGAAAGAAAGAA---------------------------------------------------------------
>CJ24
---------------------------------AATGCATGCA--TTTTTACT------CTAGCCATA------------------ATTGTGTGAGTTGCAAGCC-AAAAGCAATCCAT-TCAGTAAC-AGCTGATTC--TAATCTCACCTCTCCATCAGATCCCAGGGCCACTGTATGATACTTTGCTGCAGAAACTGCCATAAAACATTTTCCTTTTAGAGCCTCGACAGCACGGGGAACATAATTTGATGCAGAATTGGAAGTGCCATAACCAAGTTGA--GCTTCTCTGTTACACCCCCAAGTATATATTTCTCCAGGCTCAGTTACTGCTGCACTATGCTTATTTGCTGCTGCAACTGCAATGACTCTTGTCTTGAGAAAACTAACACGGCGAGGTGTTGGTTGTGTATCAACTGCAGTATACCCCAGCTGACCCTCTGAAA-----------------------------------------------------------------------------
>CK7
------------------------------TACAATGCATGCA--CTTTTACT------CTGGCAATA------------------ATTGT--------------------CAATATGT-TCAGTAAT-AGCTGATTC--TAATCTCACCTCTCCATCAGATCCCAGTGCCACTGTATGATACTTTGCTGCAGAAACTGCCACAAAACGTTTTCCTTTTAAAGCCTCAACAGCACGGGGAACATAATTTGATGCAGAATTGGAAGTGCCATAACCAAGTTGT--GCTTCTCTGTTGCACCCCCAAGTATAAACTTCTCCAGGCTCAGTTACTGCTGCACTATGCTTATTTGCTGCTGCGACTGCAACGACTCTTGTCTTGAGAAAACTAACACGGCGAGGTGTTGGTTGTGTATCAACTGCGGTATACCCTAGCTGACCCTCTGAAATAAGAAAGGAAGAA---------------------------------------------------------------
>CL6
------------------------------TACAATGCATGCA--CTTTTACT------CTGGCAATA------------------ATTGT--------------------CAATATGT-TCAGTAAT-AGCTGATTC--TAATCTCACCTCTCCATCAGATCCCAGTGCCACTGTATGATACTTTGCTGCAGAAACTGCCACAAAACGTTTTCCTTTTAAAGCCTCAACAGCACGGGGAACATAATTTGATGCAGAATTGGAAGTGCCATAACCAAGTTGT--GCTTCTCTGTTGCACCCCCAAGTATAAACTTCTCCAGGCTCAGTTACTGCTGCACTATGCTTATTTGCTGCTGCGACTGCAACGACTCTTGTCTTGAGAAAACTAACACGGCGAGGTGTTGGTTGTGTATCAACTGCGGTATACCCTAGCTGACCCTCTGAAATAAGAAAGGAAGAATA--TTGGAAACCAACAAATTTAT---TCACACAGTCCTAGAATCAGACAAA-----TTTGCA
>CM9
---------------------------------------------------------------------------------------------------------------CAATCCTT-TCAGTAAC-AGCTGATTC--TAAACTCACCTCCCCATCAGATCCCAGTGCAACTGTATGATACTTTGCTGCAGAAACTGCCACAAAACATTTTCCTTTTAAAGCCTCAACAGCACGGGGAACATAATTTGATGCAGAATTGGAAGTGCCATAACCAAGTTGG--GCTTCTCTGTTACAACCCCAAGTATATATTTCTCCAGGCTCAGTTACTGCTGCGCTATGCTTATTTGCTGCTGCGACTGCAATGACTCTTGTCTTGAGAAAGCTAACACGGCGAGGTGTTGGTTGTGTATCAACTGCAGTATACCCCAGCTGACCCTCTGAAATGAAGAAGAGAAAG-----CAATGAAATGTGATTTTAT---TCAAATTTTAAGCTTTAGAA----------------
>CO8
------------------------------------------A--TTGTTACA--CGCCTTGGGCTTA----------------------------------------------------------------CCATTT--TGTAGCCACCTCCCCATCAGATCCCACTGCAACTGTATGATACTTTGCTGCAGAAACTGCCACAAAACATTTTCCTTTTAAAGCCTCAACAACACAGGGAACATAATTAGATGCAGAATCGGAAGTGCCATAACCAAACTGG--GCTTCTCTGTTACAACCCCAAGTAGATATTTCTCCAGCCTCAGTTACTGCTGCTGTATGCTTATTTTCTGCTGCGACTGCAATGACTCTTGTCTTGAGGAAGCTAACATGGCGAGGTGTTGGTTGTGTATCAACTGCAGTATACCCCAGCTGACCCTCTATTGAATTTGCTACAGATTCCACAAATCA----------------------------------------------------
>CP16
---TGTCAAA------------------TAAAAAATTGAAAAA--ATTTTACT------GTGGCCATA------------------ATTGTGTGAGTAGCAAGCT-AAAAGCAATCTTT-TCAGTAAC-AGCTGATTC--TAATCTCACCTCTCCATCAGATCCGAGTGCCACTGTATGATACTTTGCTGCAGAAACTGCAACAAAACATTTTCCTTTTAAAGCCTCAACAGCACGGGGAACATAATTTGATGCAGAATTGGAAGTGCCATAACCAAGTTGG--GCTTCTCTGTTACAACCCCAAGTATATATTTCTCCAGGCTCAGTTACTGCTGCACTATGCTTATTTGCTGCTGCGACTGCAATGACTCTTGTCTTGAGAAAACTAACACGGCGAGGTGTTGGTTGTGTATCAACTGCAGTATACCCCAGCTGACCCTCTGAAATGAAAAAAGAAGAA---------------------------------------------------------------
>CP161
---TGTCAAA------------------TAAAAAATTGAAAAA--ATTTTACT------GTGGCCATA------------------ATTGTGTGAGTAGCAAGCT-AAAAGCAATCTTT-TCAGTAAC-AGCTGATTC--TAATCTCACCTCTCCATCAGATCCGAGTGCCACTGTATGATACTTTGCTGCAGAAACTGCAACAAAACATTTTCCTTTTAAAGCCTCAACAGCACGGGGAACATAATTTGATGCAGAATTGGAAGTGCCATAACCAAGTTGG--GCTTCTCTGTTACAACCCCAAGTATATATTTCTCCAGGCTCAGTTACTGCTGCACTATGCTTATTTGCTGCTGCGACTGCAATGACTCTTGTCTTGAGAAAACTAACACGGCGAGGTGTTGGTTGTGTATCAACTGCAGTATACCCCAGCTGACCCTCTGAAATGAAAAAAGAAGAA---------------------------------------------------------------
>CR44
---------------------------------------------ATACAACT------------------------------------------TGCCCAAACT-GATGAAATATAGA-TCAGTTAC-AGCTCAATT--TAAACTCACCTCTCCATCAACTCCCAGAACTACAGTATGATACTTTGCTGCAGAAACTGCCACAAATCGTTTGCCTTTCAAATATTCAACTGCTCGAGGAACATAATTTGATGCTGAATTGGAAGTCCCATAACCAAGCTGA--CCATCCTTGTTGCAACCCCATGTATAAACTTCTCCAAATTCAGTTACTACTGCACTATGCTTATTTGCAGCTGCAACTGCAACAACTCTGATCTTGAGGAGACTAACGCGGCGTGGTGTCGGTTGAGTGTCAACTGAAGTATAACCAAGCTGACCCTCTGAAATACAGAAAGGAAAA---------------------------TCAGCATGCAATTTCCCAA-----------------
>CT15
---------------------------------AATGCATAGA--GTTTTACT------GTGGCCATA------------------ATTGTGTGAGTAGCAAGCT-AAAAGCAA-CTTT-TCAGGAAC-AGCTGATTT--TAATCTCACCTCTCCATCAGATCCGAGTGCCACTGTATGATACTTTGCTGCAGAAACTGCCACAAAACATTTTCCTTTTAAAGCCTCAACAGCACGGGGAACATAATTTGATGCAGAATTGGAAGTGCCATAACCAAGTTGG--GCTTCTCTGTTACAACCCCAAGTATATATTTCTCCAGGCTCAGTTACTGCTGCACTATGCTTATTTGCTGCTGTGACTGCAATGACTCTTGTCTTGAGGAAACTGACACGGCGAGGTGTCGGTTGTGTATCAACTGCAGTATACCCCAGCTGACCCTCTGAAATGAAAAAAGATAAAA--------------------------------------------------------------
>DA12
---TAAAAAACAAAAATTTAGTGA---TTTCAAAATTTATGCA--CTTTTACT------GTGGCAATT------------------ATTGT-------------------CCAATCCTT-TCAGTAAC-AGCTGTTTC--TAAACTCACCTCCCCATCAGATCCCAGTGCAACTGTATGATACTTTGCTGCAGAAACTGCCACAAAACATTTTCCTTTTAAAGCCTCAACAGCACGGGGAACATAATTTGATGCAGAATTGGAAGTGCCATAACCAAGTTGG--GCTTCTCTGTTACAACCCCAAGTATATATTTCTCCAGGCTCAGTTACAGCTGCACTATGCTTATTTGCTGCTGCGACTGCAATGACTCTTGACTTGAGAAAGCTAACACGGCGAGGTGTTGGTTGTGTATCAACTGCAGTATACCCCAGCTGACCCTCTGAAATAAAGAAGAGAAAT-----CAAAGAAATGTGACTTTAT---TCAAATTTTAA-------------------------
>DB53
-------------------------------------CATGCT--TTTCTTCT------TTGGAAAAG-----------ATTCT-CATTTTATCCATATAGAAAC-AAACACAAATTGT-TCGATAAC-AGCTCATA---TAAGCTCACCTCACCATCAGATCCCAAAACCACTGTATGATACTTCGCTGCAGAAACAGCTATTAAAAGTTTGCCTTTTAAAGTCTCAACAGCTCGGGGAACATAATTTGAAGCAGAATTGGATGTCCCGTAACCAAGTTGG--CCTTCCCTGTTGCATCCCCATGTATAGACTTCCCCAAGCTCAGTTACTGCTGCACTATGCTTATTTGCTGCCGCAACTGCAATGACTCGAGGCTTAAGGGAACTAACACGACGAGGTGTTGGTTGTGTATCCACAGCAGGATACCCAAGCTGACCCTCTGAAATAGGAGGGGAAA-----------------------------------------------------------------
>DC1
-------------------------------------CATGCT--TTTCTTCT------TTGGAAAAG-----------ATTCT-CATTTTATCCATATAGAAAC-AAACACAAATTGT-TCGATAAC-AGCTCATA---TAAGCTCACCTCACCATCAGATCCCAAAACCACTGTATGATACTTCGCTGCAGAAACAGCTATTAAAAGTTTGCCTTTTAAAGTCTCAACAGCTCGGGGAACATAATTTGAAGCAGAATTGGATGTCCCGTAACCAAGTTGG--CCTTCCCTGTTGCATCCCCATGTATAGACCTCCCCAAGCTCAGTTACTGCTGCACTATGCTTATTTGCTGCCGCAACTGCAATGACTCGAGGCTTAAGGGAACTAACACGACGAGGTGTTGGTTGTGTATCCACAGCAGGATACCCAAGCTGACCCTCTGAAATAGGAGGGGAAA-----------------------------------------------------------------
>DD1
---------------------------------------------------CT------TTGGAAAAG-----------ATTCT-CATTTTATTCATATAGAAAC-AAAAGCAAATTTT-TCAGTAAC-AGCTCATT---TAAGCTCACCTCACCATCAGATCCCAGCACCACTGTATGATACTTCGCTGCAGAAACAGCTATTAAAAGTTTGCCTTTCAAAGACTCAACAGCTCGGGGAACATAATTTGAAGCAGAATTGGACGTCCCGTAACCAAGTTGG--CCTTCCCTGTTGCATCCCCATGTATAGACTTCCCCAAGCTCAGTTACTGCTGCACTATGTTTATTTGCTGCTGCAACCGCAATGACTCTCGACTTAAGGGAACTAACACGACGAGGTGTTGGTTGTGTATCCACAGCAGGATACCCAAGCTGACCCTCTGAAATAGGAGGGGAAATT----TCATAGTGTCTAGAAACCAA---------------------------------------
>DIM50
---------------------------------------------------CT------TTGGAAAAG-----------ATTCT-CATTTTATTCATATAGAAAC-AAAAGCAAATTTT-TCAGTAAC-AGCTCATT---TAAGCTCACCTCACCATCAGATCCCAGCACCACTGTATGATACTTCGCTGCAGAAACAGCTATTAAAAGTTTGCCTTTCAAAGACTCAACAGCTCGGGGAACATAATTTGAAGCAGAATTGGACGTCCCGTAACCAAGTTGG--CCTTCCCTGTTGCATCCCCATGTATAGACTTCCCCAAGCTCAGTTACTGCTGCACTATGTTTATTTGCTGCTGCAACCGCAATGACTCTCGACTTAAGGGAACTAACACGACGAGGTGTTGGTTGTGTATCCACAGCAGGATACCCAAGCTGACCCTCTGAAATAGGAGGGGAAATT----TCATAGTGTCTAGAAACCAA---------------------------------------
>EN45
-------------------------------------------------------------------------------------------------------------------------CAATCAT-AACACGCCTCGTAGCCCATACTCCCCATCAACTCCCAGAATCACTGTATAATATTTGGTTACAGAAACTGTGACAAATTATTTACCTTTCAAATATTCAACTACTCGAGGAACATAATTTGACGCTGAGTTGGAAGTCCCATAACCAAGCTGA--CCATCCTTGTTGCAACCCCATGTGTAGACTTCTCTAGATTTAGTTACTACTGCACTATGCTTATTTGCTGTTGCAACTGCTATGATTTTGATCTTAAGAAAATCCACCCAGCGTGGTGTTGGTTGAGTATCAACTGAAGTATATCCAAGCTGACCCTCTGAAATATATGAGAAATCAAA---TATTAATGTGTGAAGATAAATGTCAGCATACAACTTCCCAAGAAA-------------
>FC13
---TAAAAAACAAAAATTTAGTGA---TTTCA------ATGCA--CTTTTACT------GTGGCAATT------------------ATTGT-------------------CCAATCCTT-TCAGTAAC-AGCTGTTTC--TAAACTCACCTCCCCATCAGATCCCAGTGCAACTGTATGATACTTTGCTGCAGAAACTGCCACAAAACATTTTCCTTTTAAAGCCTCAACAGCACGGGGAACATAATTTGATGCAGAATTGGAAGTGCCATAACCAAGTTGG--GCTTCTCTGTTACAACCCCAAGTATATATTTCTCCAGGCTCAGTTACAGCTGCACTATGCTTATTTGCTGCTGCGACTGCAATGACTCTTGACTTGAGAAAGCTAACACGGCGAGGTGTTGGTTGTGTATCAACTGCAGTATACCCCAGCTGACCCTCTGAAATAAAGAAGAGAAAAAT---CAAAGAAATGTGACTTTAT---TCAAATTTTAA-------------------------
>FTS1
-------------------------------------CATGTT--TTTCTTCT------TTGGAAAAG-----------ATTCT-CATTTTATCCATATAGAAAC-AAACGCAAATTGT-TCAATAAC-AGCTTATA---TAAGCTCACCTCACCATCAGATCCCAACACCACTGTATGATACTTCGCTGCAGAAACAGCTATTAAAAGTTTGCCTTTTAACGTCTCAACAGCTCGGGGAACATAATTTGAAGCAGAATTGGATGTCCCGTAACCAAGTTGG--CCTTCCCTGTTGCATCCCCATGTATAGACTTCCCCAAGCTCAGTTACTGCTGCACTATGCTTATTTGCTGCCGCAACTGCAATGACTCGAGGCTTAAGAGAACTAACACGACGAGGTGTTGGTTGTGTATCCACAGCAGGATACCCAAGCTGACCCTCTGAAATAGGAGGGGAAA-----------------------------------------------------------------
>FTS2
-------------------------------------CATGTT--TTTCTTCT------TTGGAAAAG-----------ATTCT-CATTTTATCCATATAGAAAC-AAACGCAAATTGT-TCAATAAC-AGCTTACA---TAAGCTCACCTCACCATCAGATCCCAACACCACTGTATGATACTTCGCTGCAGAAACAGCTATTAAAAGTTTGCCTTTTAACGTCTCAACAGCTCGGGGAACATAATTTGAAGCAGAATTGGATGTCCCGTAACCAAGTTGG--CCTTCCCTGTTGCATCCCCATGTATAGACTTCCCCAAGCTCAGTTACTGCTGCACTATGCTTATTTGCTCCCGCAACTGCAATGACTCGAGGCTTAAGAGAACTAACACGACGAGGTGTTGGTTGTGTATCCACAGCAGGATACCCAAGCTGACCCTCTGAAATAGGAGGGGAAA-----------------------------------------------------------------
>GG1
---TACATACACCTATTCTGGAGACTTTTTCGATAAGCATACAAGCTATTGCTTT----GAGATAATAATTTACTGATCATACA-TTATATGCATTGTCCAAGCT-AAAGACAATTTGTATTAATCAC-AACTAATT---TAATTTCACCTCTCCATCAGCTCCCAGAACTACTGTATGATACTTTGCTGCAGACACTGCCACAAAACGTTTGCCTTTCAAAGATTCAACTGCACGAGGAATATAATTTGATGCGGAATTGGAAGTCCCATAACCAAGCTGG--CCATCCCTGTTGCAACCCCATGTATAGACTTCCCCAGGTTCAGTTACTACCGTGCTATGTTTATTTGCTGCTGCAACTGCAATGACTCTTGTCTTGAGAGAACTGACCCGGCGTGGTGTCGATTGAGTGTCAACTGAAGTATATCCAAGCTGACCCTCTGAATAAGGGAGAAAAAATAA--ACATTAAGGTATGACCATAG-CACAAACATGCAACATACTGAAAGAA----CATTTC--
>HB41
--------------------------------------------------------------------------------------------------------------------------------------------------------------------------------------------------------------------------------------------------GGGAATTTTGGCCGAATTTTATGTCAAATCACCAAACTTGCACCACTTTTGTTGTATCCCCATGTATAGACTTCACAAAGATCAGTTGTTGCTGCACTACGCTTATTTGCTGCTGCAACTATGATGGCTCTT---TTAAGGGAACTAACACGTCAAGGTGTTGGTTGTGTATCTACTGCAGGATACCCAAGCTGACCCTCTGAAATAGGAGGGGAAA-----------------------------------------------------------------
>JO20
----------------------------------ATGCATGGA--GTTTTACT------GTGGCCATA------------------ATTGTGTGGGTAGAAAGCC-AAAAGCAATCTTT-TCTGTAAC-AGCTGATTC--TAATCTCACCTCTCCATCAGATCCCAGTGCCACTGTATGATACTTCGCAGCAGCAACTGCAACAAAACGTTTTCCTTTTAAAGCCTCAACAGCACGGGGAACATAATTTGATGCAGAATTGGAAGTGCCATAACCAAGTTGG--GCTTCTCTGTTACAACCCCAAGTATATATTTCTCCAGTCTCAGTTACTGCTGCACTATGTTTATTTGCCGCTGCAACTGCGATAACTCTTGTCCTGAGAAAACTAACACGGCGAGGTGTTGGTTGCGTATCAACTGCAGTATACCCCAGCTGACCCTCTGAAATGAAGAAAGAAATTA---------------------AC---TCAAATG-----------------------------
>JU21
---TGTCAAAAAAATAT----------GAACAAAATGCATGGA--GTTTTACT------GTGGCCATA------------------ATTGTGTGGGTAGAAAGCC-AAAAGCAATCTTT-TCTGTAAC-AGCTGATTC--TAATCTCACCTCTCCATCGGATCCCAATGCCACTGTATGATACTTCGCAGCAGCAACTGCAACAAAACGTTTTCCTTTCAAAGCCTCAACAGCACGGGGAACATAATTTGATGCAGAATTGGAAGTGCCATAACCAAGTTGG--GCTTCTCTGTTACAACCCCAAGTATATATTTCTCCAGTCTCAGTTACTGCTGCACTATGTTTATTTGCTGCTGCAACTGCGATAACTCTTGTCCTGAGAAAACTAACACGGCGAGGTGTTGGTTGCGTATCAACTGCAGTATACCCCAGCTGACCCTCTGAAATGAAGAAAGAAATAAT--------------------AA---TTAAGCCTTTTGTTC---------------------
>KE1
---CACATAAA-------------------CTATATACATGAG--ATGTGGCA------TTGGAAAAAAATCATATAGCAT----TATTATCCATTGT----------------------------AC-AACTCACTT--TAGGCTCACCTTTCCATACGATCTTTGCACCATTGTATGATAATTCACTACGGAGACTTCCACAAGGCATTGGCCTTTC-AAGACTCAACTATATGGGGAACATAATTAAATGCAGAATTGGAAGTTCCATAACCAACTTGA--CAGTTCCTGTTGCAT-CATATGTATAGACTTCTCTAGACTTAGTTATTGCTGCACTATGCTTATTTGTTGCTGGCACTGCAATGACTCTTGTCTTGAGTGAAGTAACCTGACAAGGTGTTTCTTGCATATCAATTGAGGTATATTAGAGATGATTCTCTAAAACAAGGAGAAGAAAAAC---AAATAAAGTGTAACTCTATTCATCAACGTGCAAAT----GAGAAGTGCTCCACTCT--
>MC0
--------------------------------------ATGCA---TTTTACT------TTGGAAAAA-----------ATTCT-CATTCTATCCATACAC-AAC-ATAAGCAAATAAT-TCAGTAAC-AGCTCGTT---TAAGCTCACCTCACCATCAGATCCCAGCACCACTGTATGATACTTTGCTGCAGAAACAGCTATTAAAGATTTGCCTTTTAAAGACTCAACAGCTCGAGGAACATAATTTGAAGCAGAATTGGAAGTCCCATAACCAAGTTGG--CCTTCCCCGTTGCATCCCCATGTATAGACTTCCCCAAGCTCAGTTACTGCTGCACTATGCTTATTCGCTGCGGCAACTGCAATGACTCTTGTCTTAAGAGAACTAACACGACGAGGTGTTGGTTGTGTATCTACTGCGGGATACCCAAGCTGACCCTCTGAAATAGAAGGGGAAAAA----GCAACAAACTTCAACTTCAA---TTTAATCATTTCAG--------------GATGTC--
>MT0
-----------------TTAA------TTTGTAAAAATATGCT--TTTCTACT------TTGGAGAAAACT--------ATGCA-TTCTCATTTTATATGCAAAC-AAAAGCAAATTGT-TCAGTAAC-AGCTCATT---TAAGCTCACCTCACCATCGGATCCCAGCACCACTGTATGATACTTTGCTGCAGAAACAGCTATTAAAAATTTGCCTTTTAAAGACTCAACAGCTCGGGGAACATAATTTGAAGCAGAATTGGAAGTCCCATAACCAAGTTGA--CCTTCCCTGTTGCATCCCCATGTATAGACTTCCCCAAGCTCAGTCACTGCTGCACTATGCTTATTTGCTGCTGCAACTGCGATGACTCTCGTCTTAAGGGAACTAACACGACGAGGTGTTGGTTGTGTATCTACTGCGGGATACCCAAGCTGGCCCTCTGAAATAGGAGGGGAAAAA----GCAACAAACTTCAACTTAAA---TTTAATCATTTCCT----------------------
>NN48
--------------------------------------ATGCT--TTTCTACT------TAGGAAAAA-----------ATTCT-CATTTTATCCATATACAAAC-AAAATCAAATTGT-TCAGTAAC-AGCTCCTT---TAAGCTCACCTCACCATCAGATCCCAGCACCACTGTATGATATTTCGCTGCAGAAACAGCTATTAAAAGTTTGCCTTTTAATGACTCAACAGCTCGGGGAACATAATTTGAAGCAGAATTGGATGTCCCGTAACCAAGTTGG--CCTTCCCTGTTGCATCCCCATGTATAGACTTCCCCAAGCTCAGTTACTGCTGCACTATGCTTATTTGCTGCTGCAACTGCGATGACTCTCGACTTTAGGGAACTAACACGACGAGGTGTTGGTTGTGTATCTACAGCAGGATACCCAAGCTGACCCTCTGAAATAGGAGGTGAAATT----TCAGAGTGTCTAGAAACCAA---------------------------------------
>PA42
--------------------------------------ATGCA--TTTTTACT------TTGGAAATA-----------ATTCT-CATTTTATCCGTACACAAAC-AAAAGTAAATCAT-TCAGTACC-AGCTCATT---TAAGCTCACCTCACCATCAAATCCCAACACCACTGTATGATACTTTGCTACAGAAACAGCTACTAACGATTTGCCTTTTAAAGACTCAACAGCTCGGGGAACATAATTTGAAGCAGAAATGGAAGTCCCATAACCAAGTTGG--CCTTCCCTGTTGCATCCCCATGTATAGACTTCCCCAACCTCAGTTACTGCTGCACTGTGCTTATTCGCTGCTGCAATTGCGATCACTCTCGACTTAAGGGAACTAACTCGACGAGGAGTTGGTTGTGTATCTACTGCAGGATACCCAAGCTGACCCTCTGAAATAGAAGGGGAAA-----------------------------------------------------------------
>PB33
--------------------------------------------------------------------------TTAGCAT----TATTATCCATTGTACAAGCC-GAAGCCAACAAGT-TCAGTCAC-AGCTCCCTT--TAAGCTCACCTCTCCATCTGAATTCAGAACCACTGTATGATACTTTGCTGCAGAGACTGCAACAAGACATTGACCTTTCAGAGAGTCAACTGCACGAGGAACATAATTTGATGCAGAATTGGAAGTGCCATAACCAAGTTGA--CCTTCCTTGTTGCATCCCCATGTATAGACTTCTCCAGACTCGGTTACTGCTGCACTATGCTTATTAGCCGCTGCCACTGCAATGACTCTTGTCTTGAGAGAACTAACCCGGCGAGGTGTTGCTTGAGTATCAACTGAGGTATATCCAAGCTGACCCTCTGAAACAAGAAAAAG-AAAAC---AAATAATCCATGA--ATATTTATCAACATGCAATT----GAGAAGTCCTCCACTCT--
>PF1
AACAACATGTACTGGATTTA--------------------------TTCTACT------CTGGAAAAA-----------ATTCT-CATTTTATCCATATAAAAACAAAAAGTAAAATGT-TCAGTAAC-AGCTCATT---TAAGCTCACCTCACCATCAGATCCCAGCACAACTGTATGATACTTTGCTGCAGAAATAGCTATTAAAAATTTGCCTTTTAAAGACTCAACAGCTCGGGGAACATAATTTGAAGCAGAATTGGAAGTCCCGTAACCAAGTTGG--CCTTCCCTGTTGCATCCCCATGTATAGACTTCCCCAAGCTCAGTTACTGCTGCACTATGCTTATTTGCTGCTGCAACTGCAATGACTCTCGTCCTAAGGGAACTAACACGACGAGGTGTTGGTTGTGTATCTACTGCAGGATACCCAAGCTGACCCTCTGAAATAGGAGGGGAAA-----------------------------------------------------------------
>PFM1
----------------------------------------------TTTTACT------TTGGAAAAA-----------ATTCT-CATTTTATCCATACACAAAC-AAAAGCAAATAAT-TCAGTAAC-AGCTCATT---TAAGCTCACCTCACCATCAAATCCCAGCACCACTGTATGATACTTTGCTACAGAAACAGCTACTAACGATTTGCCTTTTAAAGACTCAACAGCTCGGGGAACATAATTTGAAGCAGAATTGGAAGTCCCATAACCAAGTTGG--CCTTCCCTGTTGCATCCCCATGTATAGACTTCCCCGACCTCAGTTACTGCTGCACTATGCTTATTTGCTGCTGCAATTGCGATAACTTTCGACTTAAGGGAACTAACTCGACGAGGAGTTGGTTGTGTATCTACTGCAGGATACCCAAGCTGACCCTCTGAAATAGGAGGGGAAAATAA--TCAGAGTCTCTAGAAACCAA---------------------------------------
>PG28
----------------------------------ATACATGAG--ATGTGAC--------TGGAAATAATTAA-TTAGCAT----TATGATCCATTGTACAAGCT-GAAGCCA-------------AC-AGCTCACTT--TAGGCTCACCTCTCCATCTGATCTCAGAACCACTGTATGATACTTCGCTGCAGAGACTGCAACAAGGCAATGGCCTTTCAAAGACTCGACGGCACGGGGAACATAATTCGATGCAGAATTGGAAGTGCCATAGCCAAGTTGA--CCTTCCCTGTTGCATCCCCATGTATAGACTTCTCCAGACTCAGTTACTGCTGCACTATGCTTATTAGCCGCTGCCACTGCAATGACTCTTGTCTTGAGAGAACTAACCCGGCGAGGTGTTGCTTGCGTATCAACTGAGGTATATCCAAGCTGACCCTCTGAAACAAGGAGAAG-AAAAC---AAATAAACCATGA--CTATTCATCAACATGCAAAT----GAAAAGTCCTCCATTCT--
>PH2
AACAACATGTACTGGATTTA------------------ATGCT--TTTCTACT------CTGGAAAAA-----------ATTCT-CATTTTATCCATATAAAAACAAAAAGTAAAATGT-TCAGTAAC-AGCTCATT---TAAGCTCACCTCACCATCAGATCCCAGCACAACTGTATGATACTTTGCTGCAGAAATAGCTATTAAAAATTTGCCTTTTAAAGACTCAACAGCTCGGGGAACATAATTTGAAGCAGAATTGGAAGTCCCGTAACCAAGTTGG--CCTTCCCTGTTGCATCCCCATGTATAGACTTCCCCAAGCTCAGTTACTGCTGCACTATGCTTATTTGCTGCTGCAACTGCAATGACTCTCGTCCTAAGGGAACTAACACGACGAGGTGTTGGTTGTGTATCTACTGCAGGATACCCAAGCTGACCCTCTGAAATAGGAGGGGAAATT----TCAGAGTGTCTAGAAACCAA---------------------------------------
>PM29
----------------------------------ATACATGAC--CTATGAAT------TTGGAAAAAATCAACTTAGCAT----TATTATCCATTGTACAAGCT----GCCAACGAAT-TCAATCAC-AGCTCATTT--TGGGCTTACCTCTCCATCTGATCTCAGAACCATTGTATGATACTTTGCTGTAGAGACTGCCACAAGGCATTGACCTTTCAAAGACTCAACTCCATAGGGAACATAATTCGATGCAAAATTGGAAGTGCCATAACAAAGTTGA--CCTTCCCTGTTGCATCCCCATGTATAGAATTCTCCAAACTCGGCTATTGATGTACTATGCTTATTAGGTACTGCCACTGCAATGAGTCTTGTCTTGAGAGAACTAACCCTTCTAGGTGTTGCTTGCATATCAACTGAGGTATATCCAAGTTGACCCTATGAAACAACAAGAAGAAAAAT---AAATAAACCATGGATTTATTCATCAACTTGCAAAT----GAGAATTCCTACAACCT--
>PS27
----------------------------------ATACATGAG--ATGTGAC--------TGGAAATAA------TAGCAT----TATGATCCATTGTACAAGCT-GAAGCCA-------------AC-AGCTGACTT--TAGGCTCACCTCTCCATCTGATCTCAGAACCACTGTATGATACTTTGCTGCAGAGACTGCAACAAGGCAATGGCCTTTCAAAGACTCGACGGCACGGGGAACATAATTCGATGCAGAATTGGAAGTGCCATAGCCAAGTTGA--CCTTCCCTGTTGCATCCCCATGTATAGACTTCTCCAGACTCAGTTACTGCTGCACTATGCTTATTAGCCGCTGCCACTGCAATGACTCTTGTCTTGAGAGAACTAACCCGGCGAGGTGTTGCTTGTGTATCAACTGAGGTATATCCAAGCTGACCCTCTGAAACAAGGAGAAG-AAAAC---AAATAAACCATGA--CTATTCATCAACATGCAAAT----GAAAAGTCCTCCATTCT--
>PS30
--------------------------------------ATGCA--TTTTTACT------TTGGAAATA-----------ATTCT-CATTTTATCCATACACAAAC-AAAAGTAAATCAT-TCAGTACC-AGCTCATT---TAAGCTCACCTCACCATCAAATCCCAACACCACTGTATGATACTTTGCTACAGAAACAGCTACTAACGATTTGCCTTTTAAAGACTCAACAGCTCGGGGAACATAATTTGAAGCAGAATTGGAAGTCCCATAACCAAGTTGG--CCTTCCCTGTTGCATCCCCATGTATAGACTTCCCCAACCTCAGTTACTGCTGCACTGTGCTTATTCGCTGCTGCAATTGCGATCACTCTCAACTTAAGGGAACTAACTCGACGAGGAGTTGGTTGTGTATCTACTGCAGGATACCCAAGCTGACCCTCTGAAATA---------------------------------------------------------------------------
>PSF43
-------TGTACTTGATTTAAT-----TTGT----AAAATGCT--TTTCTACT------TTGGAAAAA-----------ATTCT-CATTTTATCCATATACAAAC-AAAAGCAAATTGT-TCAGTAAC-AGCTCATT---TAAGCTCACCTCACCATCAGATCCCAGCACCACTGTATGATACTTCGCTGCAGAAACAGCTATTAATAGTTTGCCTTTTAAAGACTCAACAGCTCGGGGAACATAATTTGAAGCAGAATTGGATGTCCCGTAACCAAGTTGG--CCTTCCCTGTTGCATCCCCATGTATAGACTTCCCCAAGCTCAGTTACTGCTGCACTATGCTTATTTGCAGCTGCAACTGCGATGACTCTTGACTTAAGGGAACTAACACGACGAGGTGTTGGTTGTGTATCTACGGCAGGATACCCAAGCTGACCCTCTGAAATAGGAGGTGAAATT----TCAGAGTTTCTAGAAA-------------------------------------------
>RC54
-------------TGATTTAAT-----TTGTAAAAATAATGCT--TTTCTACT------TTGGAAAAA-----------ATTCT-CATTTTATCCATATACAAAC-AAAATCAAATTGT-TCAGTAAC-AGCTCATT---TAAGCTCACCTCACCATCAGATCCCAGCACCACTGTATGATACTTTGCTGCAGAAACAGCTATTAAAAGTTTGCCTTTTAAAGACTCAACAGCTCGGGGAACATAATTTGAAGCAGAATTGGATGTCCCGTAACCAAGTTGG--CCTTCCCTGTTGCATCCCCATGTATAGACTTCCCCAAGCTCAGTTACTGCTGCACTATGCTTATTTGCTGCTGCAACTGCGATGACTCTCAACTTAAGGGAACTAACACGACGAGGTGTTGGCTGTGTATCTACAGCAGGATACCCAAGCTGACCCTCTGAAATAGAAGGTGAAA-----------------------------------------------------------------
>SA1
--------------------------------------ATGCA--TTTTTAAT------TTGGAAAGA-----------ATTCT-CATTTTATCCATACACAAAC-AGAAGTAAATCAT-TCAGTAAC-AGCTCATT---TAAGCTCACCTCGCCATCAAATCCCAACACCACTGTATGATACTTTGCTACAGAAACAGCTACTAACGATTTGCCTTTTAAAGACTCAACAGCTCGGGGAACATAATTTGAAGCAGAATTGGAAGTCCCATAACCAAGTTGG--CCTTCCCTGTTGCATCCCCATGTATAGACTTCCCCGACCTCAGTAACTGCTGCACTATGCTTATTCGCTGCTGCAATTGCGATGACTCTTGACTTGAGGGAACTAACTCGACGAGGAGTTGGTTGTGTATCTACTGCAGGATACCCAAGCTGACCCTCTGAAATA---------------------------------------------------------------------------
>SE46
-------------------------------------------------------------------------------------------------------------------------------------------------------------------CTAAAACCATTGTATGATATTTTACTGTAGAAAATGTGACAAAATGTTTGATTTTCAAATATTTAACTACTCAAGGAACATAATTTGATGCTGAGTTGGAAGTCCCATAACCAAGTTGA--CCATCCTTGTTGTAACCCCATGTATAGACTTCTCCAAATTCAGTTACTATTGCACTATGCTTA----------------------------------------------------------------------------------------GATTCCTTAAGCTCAGTGCAG------------------------------------------------------------------T-
>SG23
---------------------------------AATGCATGCA--TTTTTACA------CTGGCCATA------------------ATTGTGCGAGTAGCAAGCC-AAAAGCAATCTGT-TCAGTAAC-AGTTGATTC--TACTCTCACCTCTCCATCAGATCCCAGTGCCACTGTATGATACTTCGCTGCAGAAACTGCCACAAAACATTTTCCTTTTAAAGCCTCAACAGCACGGGGAACAGAATTTGATGCAGAATTGGAAGTGCCATAACCAAGTTGG--GCTTCTCTGTTACACCCCCAAGTATATATTTCTCCAGGTTCAGTTACTGCTGCACTATGCTTATTTGCTGCTGCGACTGCAATGACTCTTGTCTTGAGAAAATTAACACGGCGAGGTGTTGGTTGTGTATCAACTGCAGTATACCCCAGCTGACCCTCTGAAATTAAGAAAGAAAGAA--------------------------------------------------------------
>SS22
----AGAAAA------------------TTAAAAATGCATGCA--TTTTTACA------CTGGCCATA------------------ATTGT--------------------CAATCTGT-TCAGTAAT-AGTTGATTC--TAATCTCACCTCTCCATCAGATCCCAGTGCCACTGTATGATACTTTGCTGCAGAAACTGCCACAAAACATTTTCCTTTTAAAGCCTCAACAGCACGGGGAACATAATTTGATGCAGAATTGGAAGTGCCATAACCAAGTTGG--GCTTCTCTGTTACACCCCCAAGTATATATTTCTCCAGGCTCAGTTACTGCTGCACTATGCTTATTTGCTGCTGCGACTGCAATGACTCTTGTCTTGAGAAAACTAACACGGCGAGGTGTTGGTTGTGTATCAACTGCAGTATACCCCAGCTGACCCTCTGAAATTAAGAAAGAAAGAA--------------------------------------------------------------
>SV36
------------CAACTTCAATGATTTTGAGTAGAAAAATGCA---TGTTACT------TTGGACTTA-----------GTCTTATATCAATTGC-----------CCAAGCTATTAGC-GCAGTTAC-AGCTCATT---CGAGCTCACCTCTCCATCAGATCCCAGTGCCATTGTATGGTACTTTGCTGCAGAAACCGCCAAAAAATGTTTTCCTTTTAAAGACTCGACAGCACGGGGAACATAATTTGATGCAGAATTCGAAGTCCCATAACCAAGTTGG--CCCTCCCTGTTGCATCCCCATGTATAGACTTCCCCAGGCTCAGTTACTGCCGCGCTATGTTTATTTGCTGCTGCAACTGCAATGACTCTTGTCTTGAGAAAACTAACACGGCGAGGTGTTGCTTGCGTATCAACTGCAGTATACCCAAGCTGGCCCTCTGAAATAAGGGGAAAGAATAACTCAAATAAACTTGAAACCAAA---TTTAATTACTTTTTCTTTAGGATGACATAATTCA--
>TA17
----------------------------------ATGCATGGA--GTTCTACT------GTGGCCATA------------------ATTGT--------------------CAATCTTT-TCAGTAAC-AGCCGATTC--TAAACTCACCTCTCCATCAGATCCCAGTGCCACTGTATGATACTTTGCTGCAGAAACTGCCACAAAACATTTTCCTTTTAAAGCCTCAACAGCACGAGGAACGTAATTTGATGCAGAATTGGAAGTGCCATAACCAAGCTGG--GCTTCTCTGTTACAACCCCAAGTATATATTTCTCCAGGCTCAGTTACTGCTGCACTATGTTTATTTGCTGCTGCAACTGCAATGACTCTTGTCCTGAGAAAACTGACACGGCGAGGTGTTGGTTGTGTATCAACTGCAGTATACCCCAGCTGACCCTCTGAAATGAAGAAAAGAAATTT--------------------AT---TCAAATGTTAA-------------------------
>TB39
---GAAGAAAATTAAATTCAATGAC--TTTCAAGTTGCGTGCA--TTTTTACCTTGGAGTTGGACATA------------------CTTGTGTGATTAGCAAGCT-AAAAGC-ATCATT-TCAGTATCAAGCTAATTT--TAAACTCACCTCTCCATCAGATCCCAGTGCCACTGTATGATATTTTGCTGCAGAAACTGCCACAAAACTTTTTCCTTTTAAAGATTCAACAGCACGGGGAACATAATTTGATGCAGAATTGGAAGTCCCATAACCAAGTTGA--CCTTCCTTGTTGCAACCCCATGTATAAACTTCTCCAGACTCAGTTACTGCCGCGCTGTGCTTATTTGCTGCTGCAACTGCAATGACTCTTGGCTTGAGAAAACTGACACGGCGAGGTGTTGGTTGTGTATCAACTGCAGTATACCCAAGCTGACCCTCTGAAATAGGCAAGGAAAAA---------------------------------------------------------------
>TC31
----------------------------------ATACATGAG--CTGTGACA------TTGGAAATAATTAATTTAGAAT----TATTATCCATTGT----------------------------AC-AGCTGACAT--TAAGCTCACCTCTCCATCTGATCTCAGAACCACTGTGTGATACTTTGCTGCAGAGACTTCCACAAGGCATTGGCCTTTCAAAGACTCCACTGCACGGGGAACATAATTTGATGCAGAATTGGAAGTGCCATAACCAAGTTGA--CCTTCCCTGTTGCATCCCCATGTATATACTTCTCCAGACTCAGTTACTGCTGCACTATGCTTATTAGCTGCTGCCACTGCAATGACTCTTGTTTTGAGTGAACTAACCCGGCGAGGTGTTGCTTGCGTATCAACTGAGGTATATCCAAGCTGACCCTCTGAAACAAGGAGAAGAAAAAC---AAATAAACTGTGACTCTATTCATCAATGTACAAAT----GAGAACCTCAGAAATAT--
>TN1
------------------------------TACAATGCATGCA--TTTTTACT------TTGGACATA------------------ACTGTATGAATAGTGAGCT-AAAAGCAATCATT-TCAGCAAC-AGCTAATTT--TAAGCTCACCTCTCCATCAGATCCCAGTGCCACAGTATGATACTTTGCTGCAGAAACTGCCACAAAACTTTTTCCTTTTAAAGACTCAACAGCACGGGGAACATAATTTGATGCAGAATTGGAAGTCCCATAACCAAGTTGG--CCTTCCTTGTTGCATCCCCATGTATAGACTTCTCCAGACTCAGTTACTGCTGCACTATGCTTGTTTGCTGCTGCAACTGCGATGACCCTTGTCTTGATAAAACTAACACGGCGAGGTGTTGGTTGTGTATCAACTGCAGTATACCCAAGCTGACCCTCTGAAATAAGAAAGAAAGAAAA--GCAAAAAACAGCAACTTAAA---TCAAATGACAAATTTGA-------------------
>TO14
------AACA------------------AAATCAATGCATGGA--GTTTTACT------GTGGCCATT------------------ATTGT--------------------CAATCTTT-TCAGTAAC-AGCTGATTC--TAATCTCACCTCTCCATCAGATCCCAGTGCCACTGTATGATACTTTGCTGCAGAAACTGCCACAAAACATTTTCCTTTCAAAGCCTCAACAGCACGGGGAACATAATTTGATGCAGAATTGGAAGTGCCATAACCAAGTTGG--GCTTCTCTGTTACAACCCCAAGTATATATTTCTCCAGGCTCAGTTACTGCTGCACTATGCTTATTTGCTGCTGCGACTGCAATGACTCTTGTCTTGAGAAAACTAACACGGCGAGGTGTTGGTTGTGTATCAACTGCAGTATACCCCAGCTGACCCTCTGAAA-----------------------------------------------------------------------------
>TPL03
----------------------------TTATAAAAGTATGCT--TTTCTACT------TTGGAAAAA-----------ATTCT-CATTTTATCCATATACAAAC-AAAAACAGATTGT-TCAGTAAC-AGCTCATT---TAAGCTCACCTCACCATCAGATCCCAGCACCACTGTATGATACTTCGCTGCAGAAACAGCTATTAAAAGTTTGCCTTTTAAAGACTCAACAGCTCGGGGAACATAATTTGAAGCAGAATTGGATGTCCCGTAACCAAGTTGG--CCTTCCCTGTTGCATCCCCATGTATAGACTTCCCCAAGCTCAGTTACTGCTGCACTATGCTTATTTGCTGCTGCAACTGCGATGACTCTTGACTTAAGGGAACTAACACGACGAGGTGTTGGTTGTGTATCTACAGCAGGATACCCAAGCTGACCCTCTGAAATAGGAGGTGAAA-----------------------------------------------------------------
>WN5
--------------------------------AAATAAATATGG-TTTTTACT------TTGGATATT-----------------CACTGCCTAC-----------AAAAGCAATCAGC-TCAGTAAC-AGTTCATTT--CAAGTTTACCTCTCCATCAGATCCCAGCACAACTGTATGACACTTTGCTGCAGAAACTGCTACAAAACATTTGCCTTTTAAAGACTCAACAGAACGAGGAACATAATTTGATGCTGAATTTGAAGTTCCATAACCAAGTTGG--CCTTCCCTGTTGCACCCCCAGGAATAGACTTCTCCGGCCTCAGTTACCACTGCGCTATGTTTATTTGCTGCCGCAAGTGCAGTGACTCTTGCTTTGAGAGAACTAACACGACGAGGTGTTGGTTGTGTATCAACAGCAGGGTAACCTAGCTGACCCTCTGAAATAAGAAAAAA-------------------------------------------------------------------
>WS10
----------------------------------------------TTTTACT------GTGGCCATT------------------ATTGT-------------------CCAACCCTT-TCAGTAAC-AGCTGTTTC--TAAACTCACCTCCCCATCAGATCCCAGTGCAACTGTATGATACTTTGCTGCAGAAACTGCCACAAAACATTTTCCTTTTAAAGCCTCAACAGCACGGGGAACATAATTTGATGCAGAATTGGAAGTGCCATAACCAAGTTGG--GCTTCTCTGTTACAACCCCAAGTATATATTTCTCCAGGCTCAGTTACTGCTGCACTATGCTTATTTGCTGCTGCGACTGCAATGACTCTTGACTTAAGAAAGCTAACACGGCGAGGTGTTGGTTGTGTATCAACTGCAGTATACCCCAGCTGACCCTCTGAAATAAAGAAGAGAAAT----------------GACTTTAT---TCAAATTTTAAGT-----------------------
>WW11
---T--AAAAACTAAATTTAGTGA---TTTCA-------------ATTTTACT------GTGGCCATT------------------ATTGT-------------------CCAACCCTT-TCAGTAAC-AGCTGTTTC--TAAACTCACCTCCCCATCAGATCCCAGTGCAACTGTATGATACTTTGCTGCAGAAACTGCCACAAAACATTTTCCTTTTAAAGCCTCAACAGCACGGGGAACATAATTTGATGCAGAATTGGAAGTGCCATAACCAAGTTGG--GCTTCTCTGTTACAACCCCAAGTATATATTTCTCCAGGCTCAGTTACTGCTGCACTATGCTTATTTGCTGCTGCGACTGCAATGACTCTTGACTTAAGAAAGCTAACACGGCGAGGTGTTGGTTGTGTATCAACTGCAGTATACCCCAGCTGACCCTCTGAAATAAAGAAGAGAAAT----------------GACTTTAT---TCAAATTTTAAGT-----------------------
