# Supplementary material for: Development of a Target Enrichment Probe Set for Conifer (REMcon)
Source: Biology (Basel). 2024 May 22;13(6):361. doi: 10.3390/biology13060361 (PMC11200496; doi:10.3390/biology13060361)
Supplement: Supplementary file 1 [file biology-13-00361-s001.zip › biology-2960267-supplementary/Sup data/MO_orthlogs_alignments/Thupl29381726s0008_1.ortho.selected_stripped.aln.fasta]

>AA3
AAGAGTAATAATGGATTCTAACCTTAGACTAAAA----TAAGAAAAATATTTAGTGGATTGTTGGAGTTTT-AATCTTGCTTTTGCCACACAGATACCCGGTCCTCCCCCACAAAAAGCTAAGCTGATAGAACACCAAAAATCAATTGGGCTATGGTCATTGAAGTTACCCTCATCGGATGCAATTGTTGTTCGAAGAACACAAGCCTTGTTGGCAGAGAATCCACATGGCTTGCCTGGTGCCAGCGAGAACACTGATTTGGAGGTGAAGAGGAAGAATTTCTGGTCAGAGGTGAAGCCTCTCCATTATGGTGTCAATGTAGGGTACAAATCTCTGTGGAGTATTCCTGGGGTAATTTTCATCGGATTGATGGTGTTATTGTTAGGCAACTTTAAGTGGGGACGTTCACTACTTCTCAAATATCCAGAAATTTTCACTCTTGGACTGTTCAAGAAGACAGGCCCCACAGAGGAAGAGGTGAGAAGTGCCTCCTTCAAGATGTGGTTTGCAGGTCATGGCTACAGTGACGAGAGTCATCTTTTACAGCATGGATCAAAGCCAAATATGGAAGTGGTGACCAGAATTTCAGGGCCTGAGATTGGTTATGTGACGACTCCCATCACTCTTGTGCAGTGTGCTCTCATTGTGATGGATCAACGTCATAGTTTACCCAAGGGAGGTGTTCTTCCTCCTGGCATTGTGTTTGGTTCAGCAGGTTTGCAAGAACGCTTGGAAAAAAATGGCATATCATTTGAACTTGTCAGCAAGCGCACTATTTCA--TAGTAGTTATGTCTAT------TAACT-CTGGCTGTT-----------------------------------------TTTGAGGTAATTGCAATTTA-------------------------------------------------------------------------------TGTGGGTGCATTACATCTTATGTCAAAT-------
>AA60
-------------------------------------------------------------------------GTATTGCCTTTTGCATGCAGGTACCTGGACCTCCTGCATCCAAAGCTAAGACGATAGAACACCAAAACTCTATTGGTCTGTGGGCACTGAAGTTACCCTCATCAGATGCAGCTGTTGTTCGAAGAACTCAAGCTTTGTTGGCGGAGAATCCACATGGTTTGCCTGCTGTCAATGAGAACTCTGACTTGGAAGAAAAGAGGAGGAAATTCTGGTCAGAAGTGAAGCCTGTTTATTTTGGTGTTTACTACGGTTCTAAAAGTTTGTGGAGCATACCTCGGACAATCTGTATTGGGTTGATGGTGGTCCTATTAGGCAGATTTGGCTGGGGCCGCTCACTTCTTCTCAAATACCCAGAAATTTTCACTCTTGGACAGTTCACTAAGAGGGGTCCGACGGAAGAAGAGGTTAGAAGTGCTTCGTTTAAGATGTGGTTTCTTGGTCATGGCTTTAGTGATGAGAATCGTCTTCTGCAACAAGGATCAAAGCCAAATGTGGAAGTGCTGACTAGAATTTCAGGGCCTGAGATTGGTTATGCAACGACTCCCATCGTTCTCGTTCAGTGTGCCCTCCTTGTGATGGATCAACGGCAAATTTTACCAAAGGGAGGTGTTTTTCCTCCTGGGATTGTGTTTGGGCCTACAGATTTGCAAGAGCGCCTAGAAAAAAGGGGCATATTGTTTGAACTTATCAGCAAAAAG-------------------------------------------------------------------------------------------------------------------------------------------------------------------------------------------------------------------------------
>AAR4
-------------------AACCTTAGACTAAAA----TAAGAAAAATATTTAGTGGATTGTTGGAGTTTT-AATCTTGCTTTTGCCACACAGATACCCGGTCCTCCCCCACAAAAAGCTAAGCTGATAGAACACCAAAAATCAATTGGGCTATGGTCATTGAAGTTACCCTCATCGGATGCAATTGTTGTTCGAAGAACACAAGCCTTGTTGGCAGAGAATCCACATGGCTTGCCTGGTGCCAGCGAGAACACTGATTTGGAGGTGAAGAGGAAGAATTTCTGGTCAGAGGTGAAGCCTCTCCATTATGGTGTCAATGTAGGGTACAAATCTCTGTGGAGTATTCCTGGGGTAATTTTCATCGGATTGATGGTGTTATTGTTAGGCAACTTTAAGTGGGGACGTTCACTACTTCTCAAATATCCAGAAATTTTCACTCTTGGACTGTTCAAGAAGACAGGCCCCACAGAGGAAGAGGTGAGAAGTGCCTCCTTCAAGATGTGGTTTGCAGGTCATGGCTACAGTGACGAGAGTCATCTTCTACAGCATGGATCAAAGCCAAATATGGAAGTGGTGACCAGAATTTCAGGGCCTGAGATTGGTTATGTGACGACTCCCATCACTCTTGTGCAGTGTGCTCTCATTGTGATGGATCAACGTCATAGTTTACCCAAGGGAGGTGTTCTTCCTCCTGGCATTGTGTTTGGTTCAGCAGGTTTGCAAGAACGCTTGGAAAAAAATGGCATATCATTTGAACTTGTCAGCAAGCGCACTATTTCA--TAGTAGTTATGTCTAT------TAACT-CTGGCTGTT-----------------------------------------TTTGAGGTAATTGCAATTTA-------------------------------------------------------------------------------TGTGGGTGCATTACATCTTATGTCAAAT-------
>AF1
------CACCATTCTAATCAAGCTGAAACTAGAAAAGAAATTAGTTATTAACGTG-GATTATTGAAGTTCTGAATATTTCTTTTGGCCTTAAGATACCTGGTCCTCCTGCAAGGAAAGCTAAGATGATGGAACACCAAAAATCTATTGGGTTATGGTCAATGAAGTTACCCTCATCGGATGCAATTGTTGTTCGAAGAACGCAGGCTTTGTTGGCAGAGAATCCACATGGCTTGCCTGGTATAAGTGAGAACTCCGACTCGGAGGCTAAGAGGAAGAGTTTCTGGTCAGAGGTGAAGCCTCTCCATTTTGGGGTTTATGTAGGCTACAAATCACTTTGGAGTGTTCCTCGAACAATTTTTATGGGGTTGATGGTATTATTGCTAGGCCAATTTAGGTGGGGACGTTCACTTCTGATCAAATATCCAGAAATTTTCACTCTTGGACTGTTCAAGAAGACAGGCCCCACAGAGGAAGAGGTAAGAAGTGCTTCCTTCAAGATGTGGTTTCTAGGTCGTGGGTACAGTGATGAGAATCATCTTTTGCAGCAAGGATCAAAGCCAAATATGGAAGTGGTGACCAGAATTTCAGGGCCTGAGATTGGTTATGCAACAACTCCAATCACTCTTGTGCAGTGTGCTTTGATTGTGATCAATCAACGCCATAATTTACCCAAGGGAGGTGTTTTACCTCCGGGAATCGTGTTTGGTTCGACTGATTTGCAAGAACGTTTAGAAAGAAATGGCATATCATTTGAACTTGTGAGTAAAAAGACCATCTGA--TAGTGGTAGTGCAATCGAAA----ACT-TTGTCATCC-----------------------------------------ATTAACTTGATAGCTGTTT-------------------------------------------------------------------------------------------------------------------
>AG2
------CACCATTCTAATCAAGCTGAAACTAGAAAAGAAATTAGTTATTAACGTG-GATTATTGAAGTTCTGAATATTTCTTTTGGCCTTAAGATACCTGGTCCTCCTGCAAGGAAAGCTAAGATGATGGAACACCAAAAATCTATTGGGTTATGGTCAATGAAGTTACCCTCATCGGATGCAATTGTTGTTCGAAGAACGCAGGCTTTGTTGGCAGAGAATCCACATGGCTTGCCTGGTATAAGTGAGAACTCCGACTCGGAGGCTAAGAGGAAGAGTTTCTGGTCAGAGGTGAAGCCTGTCCATTTTGGGGTTTATGTAGGCTACAAATCACTTTGGAGTGTTCCTCGAACAATTTTTATGGGGTTGATGGTATTATTGCTAGGCCAATTTAGGTGGGGACGTTCGCTTCTGATCAAATATCCAGAAATTTTCACTCTTGGACTGTTCAAGAAGACAGGCCCCACAGAGGAAGAGGTAAGAAGTGCTTCCTTCAAGATGTTGTTTCTAGGTCGTGGGTACAGTGATGAGAATCATCTTTTACAGCAAGGATCAAAGCCAAATATGGAAGTGGTGACCAGAATTTCAGGGCCTGAGATTGGTTATGCAACAACTCCAATCACTCTTGTGCAGTGTGCTTTGATTGTGATCAATCAACGCCATAATTTACCCAAGGGAGGTGTTTTATCTCCGGGAATCGTGTTTGGTTCGACTGATTTGCAAGAACGTTTAGAAAGAAATGGCATATCATTTGAACTTGTGAGTAAAAAGACCATCTGA--TAGTAGTAGTGCAATCGAAA----ACT-TTGTCATCC-----------------------------------------ATTAACTTGATCGCTGTTTC----------------------------------------------------------ATTGATTTTTATTTGAATGATTAGA-------------------------------
>AH26
--------------TTTTCTGATTGAGACTAA------AACAAAGAATTTTAGTGAACTCCTTAAAGTTCTAAGATTCATCTCTGGAATGCAGATACCTGGTCCTCCTGCCAGGAAAGCTAAGTTGATAGAACACATAAGTTCATTGGGATTATGGGCACTGAAGTTACCCTCCTCAGATGCGATTGTTGTTCGAAGAACACAAAATTTCACGGCAGAAGATCCACATGGCTTGCCTGGTGTGAATGAGAACTCCGATTTTACAGAAAAGAGGAAGAAATTATGGTCGGAGGTTAAGCCTCTCCATTATGGTGTTTACATAGGCTATAAGTCTCTCTTGAGTGTAGCTGGGACAATTTTCACTGGGTTGAATGTGTTACTGCTGGGCCGCTTTGGGTGGGGACGTTCACTTCTTTTGAAATACCCTGAAATTTTTACTCTTGGACTCTTCAAGAAGACAGGCCCCACGGAAGAAGAGATAAAGAGCGCTTCATTCAAGATGACTTTTTTAGGTCGTGGGTACAGTGATGAGAGTTGTCTTTTGCAGCAAAAGTCAAAACCGGATATGGAGATAGTGACCAGAATCTCAGGGCCTGAAGTTGGTTACGTAACAACTCCGATCAGTCTTGTGCAGTGTGCTCTCATTCTGATTGACCAACGTCATAATTTGCCAAAGGGAGGGGTTTTTCCTCCTGGCATTGTGTTTGGTCCAACAGATTTGCAAGAACGCTTGGAGAAAAATGGCATATTATTTGAAGTCCTCAGCAAACGCACAATCTCA--TAGTAATATTGTACACAAAC---AACT-ATGCCAATT---------------------------------------CTCTTAACTGGAT---------------------------------------------------------------------------------------------------------------------------
>AME1
---------------------------------------AAGAAAAATATTTAGTGGATTGTTGGAGTTCT-AATCTTGCTTTTGCCACACAGATACCCGGTCCTCCCCCACAAAAAGCTAAGCTGATAGAACACCAAAAATCAATTGGGTTATGGTCATTGAAGTTACCCTCATCAGATGCAATTGTTGTTCGTAGAACACAAGCCTTGTTGGCAGAGAATCCACATGGCTTGCCTGGTGCCAGTGAGAACACTGATTTGGAGGTGAAGAGGAAGAATTTCTGGTCAGAGGTGAAGCCTCTCCATTATGGTGTCAATGTAGGGTACAAATCTCTGTGGAGTATTCCTGGGGTAATTTTCATTGGATTGATGGTGTTATTGTTAGGCAACTTTAAGTGGGGACGTTCACTACTTCTCAAATATCCAGAAATTTTCACTCTTGGACTGTTCAAGAAGACAGGCCCCACAGAGGAAGAGGTGATAAGTGCCTCCTTCAAGATGTGGTTTGTAGGTTATGGCTACAGTGACGATAGTCATCTTTCACAGCATGGATCAAAGCCAAATATGGAAGTGGTGACCAGAATTTCAGGGCCTGAGATTGGTTATGTGACGACTCCCATCACTCTTGTGCAGTGTGCTCTCATTGTGATGGATCAACGTCATAGTTTACCCAAGGGAGGTGTTCTTCCTCCTGGCATTGTGTTTGGTTCAGCAGGTTTGCAAGAACGCTTGGAAAAAAATGGCATATCATTTGAACTTGTCAGCAAGCGCACCATCTCA--TAGTAGTTATGTCTAC------TAACT-CTGGCTGTTGGAAAGAGTAGTTTGAAATTCATGATATGAATCAGTTGGCGTTGAGGATGATTGCAATTTA-------------------------------------------------------------------------------TGTGGGTGCATTACATCTTAT--------------
>AP25
----------------TTCTGATTGAGACTAA------AACAAAGAATTTTAGTGAAATCCTTAAAGTTCTAAGATTCATCTCTGGAATGCAGATACCTGGTCCTCCTGCCAGGAAAGCTAAGTTGATAGAACACATAAGTTCATTGGGATTATGGGCACTGAAGTTACCCTCCTCAGATGCGATTGTTGTTCGAAGAACACAAAATTTCACGGCAGAAGATCCACATGGCTTGCCTGGTGTGAATGAGAACTCCGATTTTGCAGAAAAGAGGAAGAAATTATGGTCGGAGGTTAAGCCTCTCCATTATGGTGTTTACATAGGCTATAAGTCTCTCTTGGGTGTAGCTGGGACAATTTTCACTGGGTTGAATGTGTTACTGCTGGGCCGCTTTGGGTGGGGACGTTCACTTCTTTTGAAATACCCTGAAATTTTTACTCTTGGACTCTTCAAGAAGACAGGCCCCACGGAAGAAGAGATAAAGAGCGCTTCATTCAAGATGACTTTTTTAGGTCGTGGGTACAGTGATGAGAGTTGTCTTTTGCAACAAAAGTCAAAACCGGATATGGAGATAGTGACCAGAATCTCAGGGCCTGAAGTTGGTTACGTAACAACTCCGATCAGTCTTGTGCAGTGTGCTCTCATTCTGATTGACCAACGTCATAATTTGCCAAAGGGAGGGGTTTTTCCTCCTGGCATTGTGTTTGGTCCAACAGATTTGCAAGAACGCTTGGAGAAAAATGGCATATTATTTGAAGTCCTCAGCAAACGCACAATCTCA--TAGTAATATTGTACACAAAC---AACT-ATGCCAATT---------------------------------------CTCTTAACTGGAT---------------------------------------------------------------------------------------------------------------------------
>APA47
-----------TTCTGATCAAACTGAAACTAAAAAAGAAATCAGTTATTAATGTG-GATTATTGAAATTCTCAATATTTCTTTTGGCCTTCAGATACCTGGTCCTCCTGCAAGGAAAGCTAAGATGATGGAACACCAAAAATCTATTGGATTATGGTCAATGAAGTTACCCTCATCAGATGCAATTGTTGTTCGAAAAACACAGGCCTTGTTGGCAGAGAATCCACATGGCTTGCCTGGTATAAGTGAGAACTCCAACTCGGAAGCTAAGAGGAAGAGTTTCTGGTCAGAGGTGAAGCCTCTCCATTTTGGTGTTTATGTAGGCTACAAATCTCTTTGGAGTGTTCCTCGAACAATTTTTATGGGGTTGATGGTAGTATTGCTAGGCCAATTCAGGTGGGGACGTTCACTTCTGATCAACTATCCAGAAATTTTCACTCTTGGACTGTTCAAGAAGAGAGGCCCCACAGAGGAAGAGGTGAGAAGTGCTTCCTTCAAGATGTGGTTTCTAGGTCGTGGGTACAGTGATGAGAGTCATCTTTTGCAACAAGGATCAAAGCCAAATATGGAAGTGGTGACCAGAATTTCAGGGCCTGAGATTGGTTATGCAACAACTCCAATCACTCTTGTGCAGTGTGCTCTGATTGTGATCAATCAACGCCATAATTTACCCAAGGGAGGTGTGTTGCCTCCGGGAATTGTGTTTGGTTCGACTGATTTGCAAGATCGTTTAGAAAGAAATGGCATATCGTTTGAACTTGTCAGTAAAAAGACCATCTGA--TAGTAGTAGTGCTATTGAAA----ACT-TTGTCATCC-----------------------------------------ATTAACTTGATCGCTGTTTGT-------------------------GGATAATTGCGATTCATATGTAAGTTTTCTTTATTGATTTTTATTTGAATGATTAGAACTTTCTTGCATCATATGCTAATTGTTAGTG
>AS57
-------CTTTCTGTGATA-GCCCGGGAGTAG------ATCAAGAAGTTTAGAAT-GACTTGAGGGATTTTAAGTATTGCTTTTTGCATGCAGATACCTGGCCCTCCTGCATCGAAAGCTAAGTCAATTGAACACCAAAAATCAATTGGACTATGGGCACTGAAGTTACCCGATGAAGACACAGCTGTTGTTCGAAGAACACAAGCCTTGTTGGTGGAGAATCCACATGGTTTGCCTGCTGTCAATGAGAACTCTGACTTGGAGGAAAAGAGGAGGAAATTCTGGTCAGAAGTGAAGCCTCTTTATTTTGGTGTTTACTTAGGTTTTAAAAGTTTCTGGGGTATACCTCGGACAATTTGTTTAGGGTTGATGGTGTTGCTACTAGGCAGATTCAGCTGGGGACGCTCACTTCTTGTCAAGTACCCTGAAATTTTCACTCTTGGACAGTTCAACAAGACAGGCCCCACGGAAGAAGAGGTTAGAAGTACTTCATTCAAGCTGTGGTTTCTAGGTCACGGCTATAGTGATGAGAGTCGTCTTCTGCAGCAAGGATCAAAGCCAAATATGGAAGTGGTGACTAGAGTTTCAGGGCCTGAGATTGTTTATGCAACAACTCCTATCACTCTTGTTCAGTGTGCTCTCATTGTGATGGATCAACGCCAAAGTTTACCAAAGGGAGGTGTTTTCCCTCCAGGGATTGTGTTTGGTCCTACAGATTTGCAAGAGCGCCTAGAAAAAAGGGGCATATTGTTTGAACTAATCAGCAAAAAGACTATCTCA--GAGTAGTCATATACCTAATG--CA-----TTTCTTCT-----------------------------------------GTTAACCGACTAGCTGTTT-------------------------------------------------------------------------------------------------------------------
>ASA51
-----------------------------------------------------------------AGTCATTAATATTTCTTTTGGCCTTCAGATCCCTGGTCCTCCTGCAAGGAAAGCTAAGCTGATAGAACACCAAAAATCTATTGGGCTATGGTCACTGAAGTTACCCTCAGCGGATGCAATTGTTGTTCGAAGAACACAGGCCAAGTTGGCAGAGAGTCCACATGGGTTGCCTGGTGTGAGTGAGAACTCTGACTCAGAGGCTAAGAGGAAGAATTTCTGGTCAAAGGTCAAGCCTCTCCATTTTGGTGTTTATGTAGGCTACGAATCTCTTTGGAGCATTCCTCAAACAATTTTTATTGGGTTGAGGGTATTATTGCTAGGCAAATTCAGTTGGGGACGTTCACTACTGATTAAATATCCAGAAATTTTTACTCTTGGACTGTTCAAGAAGACAGGCCCCACAGAGGAAGAGGTAAGAAGTGCTTCCTTCAAGATGTGGTTTCTGGGTCGTGGGTACAGTGATGGGAGTCATCTTTTACAGCAAGGATCAAAGCCAAATATGGAAGTGGTCACCAGAATTTCAGGGCCTGAGATTGGTTATGCAACAACTCCAATCACTCTTGTGCAGTGTGCTCTGATTGTGATCAATCAACGACATAATTTACCCAAGGGAGGTGTTTTCCCTCCTGGAATCGTGTTTGGTTCAACTGATTTGCAAGAACATTTAGAAAGAAATGGTATATCGTTTGAACTTGTCAGTAAAAAGACCATCTCA--TAGTAGTAGAGCAATTGAAA----ACT-TTGTCATCC-----------------------------------------ATTAACTTGATTTCTGTTT---ATGAAATACAACAGTTAGCCTTG-----------------------------------------------------------------------------------------
>CB35
AAAG--AAT-----------------------------------------------AGTCTTATTAATTC-----CTCATTTTTGGGATGCAGATACCTGGCCCCCCTGCAAGAAAAGCTAAGCTGATAGAGCACATAAGTTCTATTGGATTATGGGCACTGAAGTTACCTTCCTCAGATGCAATTGTTGTTCGAAGAACACAAACCTTCCTGGCAGAAGATCCACATGGCTTGCCTGGTGTGAATGAGAACTCTGATTTTGCGGAAAAGAGGAAGAATTTATGGTCGGAGGTTAAGCCTCTCCATTTTGGTGTTTACATAGGCCTTAAAACTCTCTTGAGTGTTGCTGGGACAATTTTCACTGGGTTGAATGTGTTACTGCTTGGCAGTTTTGGGTGGGGTCGCTCACTTCTTTTGAAATACCCAGAAATTTTTACTGTTGGAATATTCAGGAAGACAGGCCCCACTGAGGAAGAGATAAAGAGCGCTTCATTCAAGATGACATTTTTAGGACGTGGTTACAGTGATGAGAGTCGTCTTTTGCAGCAAAAGTCAAAACCGGATATGGAGATAGTGACTAGAATCTCAGGGCCTGAAGTTGGTTATGTAACAACTCCAATCACTCTTGTGCAATGCGCTCTCGTTCTGATTAATCAACGTGATAGTTTGCCAAAGGGAGGGGTTTTTCCTCCAGGCATTGTGTTTGGTCCAACAGATTTGCAAGAACGCTTGGAGAAAAATGGCATATTATTTGAAGTTGTCAGCAAACGCACAATCTCA--TAGTATAGTGTTAACTGGAT---AG-------------------------------------------------------------------------------------------------------------------------------------------------------------------------------------------
>CD18
------------------------------------------------------------------------------------------------------------------------------------------------------------------------------TCAGATGCAGTTGTTGTTCGAAGAATACTAGCCTTGTTGGCAGAAAATCCACATGGTTTGCCTGCTGTCAATGAGAACTCTGAGTTGGTGGAAAAGAGGAGGAAATTCTGGTCAGAAGTGAAGCCTCTTTATTTTGGTGTTTACTTAGGTTCTAAAAGTTTCTGGAGCATTCCTCGGACAATTTGTATTGGTTTGATGGTTGTCCTACTAGGCAGATTTAGCTGGGGTCGCTCACTACTTCTCAAATATCCAGAAATTTTCACTCTTGGACAATTCAAGAAGAGGGGTCCCACGGAAGAAGAGGTTAGAAGTGCTTCGTTCAAGATGTGGTTTCTTGGTCATGGTTACAGTGATGAGAGTCGTCTTCTGCAACAAGATTCAAAGCCAAATATGGAAGTGGTGACTAGAATTTCGGGGCCTGAGATTGGTTATGCAACAACTCCTATCACTCTTGTTCAGTGTGCTCTCCTTGTGATGGATCAACGTCAAGGTTTACCCAAGGGAGGTGTTTTGCCTCCAGGGATTGTGTTTGGTCCTACAGACTTGCAAGAGCGTCTAGAAAAAAGGGGCATATTGTTTGAACTTATCAGCAAAAAGACTATCTCA--TAGTAATCATACACTAAAAA--CAGTC-TT--------------------------------------------------------------------------------------------------------------------------------------------------------------------------------------
>CDE34
--------------------------------------------------------------------------------TTTTGGGATGCAGATACCTGGCCCCCCTGCAAGAAAAGCTAAGCTGATAGAGCACATAAGTTCTATTGGATTATGGGCACTGAAGTTACCTTCCTCAGATGCAATTGTTGTTCGAAGAACACAAACCTTCCTGGCAGAAGATCCACATGGCTTGCCTGGTGTGAATGAGAACTCTGATTTTGCGGAAAAGAGGAAGAATTTATGGTCGGAGGTTAAGCCTCTCCATTTTGGTGTTTACATAGGCCTTAAAACTCTCTTGAGTGTTGCTGGGACAATTTTCACTGGGTTGAATGTGTTACTGCTTGGCAGTTTTGGGTGGGGTCGCTCACTTCTTTTGAAATACCCAGAAATTTTTACTCTTGGAATATTCAGGAAGACAGGCCCCACTGAGGAAGAGATAAAGAGCGCTTCATTCAAGATGACATTTTTAGGACGTGGTTACAGTGATGAGAGTCGTCTTTTGCAGCAAAAGTCAAAACCGGATATGGAGATAGTGACTAGAATCTCAGGGCCTGAAGTTGGTTATGTAACAACTCCAATCACTCTTGTGCAATGCGCTCTCGTTCTGATTAATCAACGTGATAGTTTGCCAAAGGGAGGGGTTTTTCCTCCAGGCATTGTGTTTGGTCCAACAGATTTTCAAGAACGCTTGGAGAAAAATGGCATATTATTTGAAGTTGTCAGCAAACGCACAATCTCA--TAGTATAGTGTTAACTGGAT---AG-------------------------------------------------------------------------------------------------------------------------------------------------------------------------------------------
>CF38
------------TCTGATC---CTGGGAGTAGAA----GAAGAAAAGTTTATAAT-GAATTATGGAGTTCTAAGTATTGCTTTTGGCATGCAGATACCTGGCCCTCCTGCACGGAAAGCTAAGCCAATAGAACACCAAAAATCGATTGGACTATGGTCATTGAAGTTACCTTCATCAGATGTAGCAGTTGTTCGAAGAACACAAACCTTGTTGGCAGAGAATCCACATGGTTTGCCTGTTGTGAGTGAGAACTCTGACTTGGAGGAGAAGAGGAAGAATTTCTGGTCAGAGGTGAAGCCTCTTTATTTTGGGGTTTACATAGGATATAAATCTCTCTGGAGTATTCCCAGGACAATTTGCATCGGGTTGATGGTGTTCCTGCTAGGCAAATTTAGTTGGGGACGCTCACTTCTTGTCAAATACCCAGAAATTTTCACTCTTGGACAGTTCAAGAAGATGGGCCCTACAGAGGAAGAGGTTAAAAGTGCTTCCTTCAAAATGTGGTTTCTAGGCCGTGGCTATAGTGATGAGACTTATCTTTTGCAGCAAGGATCAAAGCCAAATATGGAAGTGGTGACCAGAATTTCAGGGCCTGAGATTGGTTACGCAACAACTCCCATCACTCTTGTTCAGTGCGCTCTCATTGTGATGGATCAACGGCATAGTTTACCAAAGGGAGGTGTTTTGCCTCCTGGGATTGTTTTTGGTCCTACAGATTTACAAGAGCGCTTAGAAAAAAGTGGCATATTATTTGAACTTCTCAGCAGAGAAACCATCTCT--TAGTAATCATATACACATGG--CAACT-ATGTCTTCC-----------------------------------------ATTAATT-------------------------------------------------------------------------------------------------------------------------------
>CH19
---------------------------------------------------------------------------------------------------------------------------------------------------------------------------------------GCTGTTGTTCGAAGAACACAATCCTTGTTGGCAGAAAATCCACATGGTTTGCCTGCTGTCAATGAGAACTCTGAGTTGGTGGAAACGAGGAGGAAATTCTGGTCAGAAGTGAAGCCTCTTTATTTTGGTGTTTACTTAGGTTCTAAAAGTTTCTGGAGCATTCCTCGGACAATTTGTATTGGGTTGATGGTGGTCCTACTAGGCAGATTTAGCTGGGGTTGCTCACTACTTCTCAAATATCCAGAAATTTTCACTCTAGGACAGTTCAAGAAGAGGGGTCCCACGGAAGAAGAGGTTAGAAGTGCTTCGTTCAAGATGTGGTTTCTTGGTCATGGTTTCAGTGATGAGAGTCGTCTTCTGCAACAAGGATCAAAGCCAAATATGGAAGTGGTGACTAGAATTTCGGGGCCTGAGATTGGTTATGCAACAACTCCTATCACTCTTGTACAGTGTGCTCTCCTTGTGATGGATCAACGTCAAAGTTTACCAAAGGGAGGTGTTTTTCCTCCAGGGATTGTGTTTGGTCCTACAGACTTGCAAGAGCGTCTAGAAAAAAGGGGCATATTGTTTGAACTTATCAGCAAAAAGACTATCTCA--TAGTAATCATACACTAAAAA--CAGTC-TT--------------------------------------------------------------------------------------------------------------------------------------------------------------------------------------
>CHA37
----------------------------------------------------------------------------------------------------------------------------------------------------------------TGAAGTTACCTTCATCAGATGTAGCAGTTGTTCGAAGAACACAAACCTTGTTGGCAGAGAATCCACATGGTTTGCCTGTTGTGAGTGAGAACTCTGACTTGGAGGAGAAGAGGAAGAATTTCTGGTCGGAGGTGAAGCCTCTTTATTTTGGGGTTTACATAGGATATAAATCTCTCTGGAGTATTCCCAGGACAATTTGCATCGGGTTGATGGTGTTCCTGCTAGGCAAATTTAGTTGGGGACGCTCACTTCTTGTCAAATACCCAGAAATTTTCACTCTTGGACAGTTCAAGAAGATGGGCCCTACAGAGGAAGAGGTTAAAAGTGCTTCCTTCAAAATGTGGTTTCTAGGCCGTGGCTATAGTGACGAGACTTATCTTTTGCAGCAAGGATCACAGCCAAATATGGAAGTGGTGACCAGAATTTCAGGGCCTGAGATTGGTTACGCAACAACTCCTATCACTCTTGTTCAGTGCGCTCTCATTGTGATGGATCAACGGCATAGTTTACCAAAGGGAGGTGT-----------------------------------------------------------------------------------------------------------------------------------------------------------------------------------------------------------------------------------------------------------------------------------------------------------------------
>CJ24
----------------------------------------------------------------------------TTGCTTTTTGCATGCAGGTACCTGGCCCTCCTGCCTCGAAAGCTAAGTCAATAGAACACCAAAAATCGATTGGATTATGGGCACTGAAGTTACCCTCATCAGATGCAGCTGTTGTTCGAAGAACACAAGTCTTGTTGTCGGAGAATCCACATGGTTTGCCTGCTGTCAATGAGAACTCTGACTTGGTGGAAAAGAGGAGGAAATTCTGGTCCGAAGTGAAGCCTCTTTATTTTGGTGTTTACTTAGGTTCTAAAAGTCTCTGGAGTATACCTCGGACAATTTGTATAGGCTTGATGGTGGTCCTATTAGGCAGATTTAGCTGGGGCCGCTCACTTCTTCTCAAATACCCAGAGATTTTCACTCTTGGACAGTTCAATAAGATGGGTCCCACAGAAGAAGAGGTTAGAAGTGCGTCGTTCAAGATGTGGTTTCTGGGTCATGGCTATAGTGATGGGAGTCGTCTTCTGCAACAAGGATCAAAGCCAAATATGGAAGTGGTGACTAGAATTTCAGGGCCTGAGATTGGTTATGCAACAACTCCTATCACTCTTGTTCAGTGTGCTCTCCTTGTGATTGATCAACGCCAAAGTTTACCAAAGGGAGGTGTTTTCCCTCCAGGGATTGTGTTTGGTCCTACAGATTTGCAAGAGCGCCTAGAAAAAAGGGGCATATTGTTTGAACTTATCAGCAAAAAGACTCTCTCA--TAGTAGTCATGCATCAAAAG--CAAGT-ATGTCTTCC-----------------------------------------ATTAACTGAATAGCCGTT--------------------------------------------------------------------------------------------------------------------
>CK7
-------CTTTCTGTTATC-ACCTAGGAGTAG------AACAAGAAGTTTATAAT-GACTTATGGAA-TTTAAATATTGCTTTTGGCATGCAGATACCTGGCCCTCCTGCACCGAAAGCCAAGTCAATAGAACACCAAAAATCGATTGGACTATGGGCACTGAAGTTACCCTCAGCAGATGCAGCTGTTGTTCGAAGAACACAAGCCTTGTTGGCAGAGAATCCACATGGTTTGCCTATCGTCAACGAGAACTCTGACTTGGTGGAGGAGAGGAGGAAATTCTGGTCAGAAGTGAAGCCTCTTTATTTTGGTGTTTACATAGGTTATAAATATTTCTGGAGTATACCTCGCACAATTTTTATTGGGTTGATGGTGTTCCTACTAGGCAAATTTAGGTGGGGACGCTCACTTCTTGTCAAATACCCAGAAATTTTTACTCTTGGACAGTTCAAGAAGATGGGCCCCACAGAAGAAGAGGTTAGAAGTGCTTCATTCAAGATGTGGTTTCTAGGTCATGGCTATAGTGACGAGAGTCATCTTCTGCAGCAAGGATCAAAGCCAAATATGGAAGTGGTGACTAGAATTTCAGGCCCTGAGATTGGTTATGCAACAACTCCTATCACTCTTGTTCAGTGTGCTCTCCTTGTGATGGATCAACGCCAAAGTTTACCAAAGGGGGGTGTTCTCCCTCCAGGGATTGTGTTTGGTCCTACAGATTTGCAAGAGCGCCTAGAAAAAAGGGGCATATTGTTTGAGCTTCTCAGCAAAAAGACTATCTCA--TAGTAGTCAT----------------------------------------------------------------------------------------------------------------------------------------------------------------------------------------------------------
>CL6
-------CTTTCTGTTATC-ACCTAGGAGTAG------AACAAGAAGTTTATAAT-GACTTATGGAA-TTTAAATATTGCTTTTGGCATGCAGATACCTGGCCCTCCTGCACCGAAAGCCAAGTCAATAGAACACCAAAAATCGATTGGACTATGGGCACTGAAGTTACCCTCAGCAGATGCAGCTGTTGTTCGAAGAACACAAGCCTTGTTGGCAGAGAATCCACATGGTTTGCCTATCGTCAACGAGAACTCTGACTTGGTGGAGGAGAGGAGGAAATTCTGGTCAGAAGTGAAGCCTCTTTATTTTGGTGTTTACATAGGTTATAAATATTTCTGGAGTATACCTCGGACAATTTTTATTGGGTTGATGGTGTTCCTACTAGGCAAATTTAGGTGGGGACGCTCACTTCTTGTCAAATACCCAGAAATTTTTACTCTTGGACAGTTCAAGAAGATGGGCCCCACAGAAGAAGAGGTTAGAAGTGCTTCATTCAAGATGTGGTTTCTAGGTCATGGCTATAGTGACGAGAGTCATCTTCTGCAGCAAGGATCAAAGCCAAATATGGAAGTGGTGACTAGAATTTCAGGCCCTGAGATTGGTTATGCAACAACTCCTATCACTCTTGTTCAGTGTGCTCTCCTTGTGATGGATCAACGCCAAAGTTTACCAAAGGGGGGTGTTCTCCCTCCAGGGATTGTGTTTGGTCCTACAGATTTGCAAGAGCGCCTAGAAAAAAGGGGCATATTGTTTGAGCTTCTCAGCAAAAAGACTATCTCA--TAGTAGTCATAGACCATTGA--CAAGT-ATGTCTTCC-----------------------------------------ATTAACTGAATAGCTTTTTCATA----------------------------------------------------------------------ATTTCTAAATATTTACTTGTGTCCTAAATAAATTG-----A
>CM9
-------------------------------G------AACAAAAAGTTTACAAT-GAGTTACGCGATTTTAAGTATTACTTTTTGCATGCAGGTACCTGGACCTCCTGCATCCAAAGCTAAGACAATAGAACACCAAAAATCTATTGGTCTGTGGGCACTGAAGTTACCCTCATCAGATGCAGCTGTTGTTCGAAGAACTCAAGCCTTGTTGGCGGAGAATCCAAATGGTTTGCCTGCTGTCAATGAGAACTCTGACTTGGAAGAAAAGAGGAGGAAATTCTGGTCAGAAGTGAAGCCTGTTTATTTTGGTGTTTACTACGGTTCTGAAAGCTTGTGGAGCATACCTCGAACAATTTGTATCGGGTTGATGGTGGTCCTATTAGGCAGATTTAGCTGGGGCCGCTCACTTCTTCTCAAATACCCAGAAATTTTCACTCTTGGACAGTTCAATAAGAGGGGTCCCACGGAAGAAGAGGTTAGAAGTGCTTCGTTTAAGATGTGGTTTCTTGGTCATGGCTATAGTGATGAGAGTCGTCTTCTGCAACAAGGATCAAAGCCAAATGTGGAAGTGCTGACTAGAATTTCAGGGCCTGAGATTGGTTATGCAACGACTCCCATTGTTCTCGTTCAGTGTGCCCTCCTTGTGATGGATCAACGGCAAATCTTACCAAAGGGAGGTGTTTTTCCTCCTGGGATCGTGTTTGGGCCTACAGATTTGCAAGAGCGCCTAGAAAAAAGGGGTATATTGTTTGAACTTATCAGCAAAAATACTATGTCA--TAGTGTTCATGCACCAAATG--CAAGT-ATGCCTTTT-----------------------------------------ATTTA---------------------------------------------------------------------------------------------------------------------------------
>CO8
-------------------------------G------AACAAAAAGTTTAGAAT-GAGTTGCGCAATTTTAAGTATTGCCTTTTGCATGCAGGTACCTGGACCTCCTGCATCCAAAGCTAAGACAATAGAACACCAAAAATCTATTGGTCTGTGGGCACTGAAGTTACCCTCATCAGATGCAGCTGTTGTTCGAAGAACTCAAGCCATGTTGGCGGAGAATCCACATGGTTTGCCTGCTGTCAGTGAGAACTCTGACTTGGAAGAAAAGAGGAGGAAATTCTGGTCAGAAGTGAAGCCTGTCTATTTTGGTGTTTACTACGGTTCTAAAAGCTTGTGGAGCATACCTCGGACAATCTATATTGGGTTGA------------------------------------------------------------------------------------------------------------------------------------------------------------------------------------------------------------------------------------------------------------------------------------------------------------------------------------------------------------------------------------------------------------------------------------------------------------------------------------------------------------------------------------------------------------------------------------------------------------------------------------------------
>CP16
------------------A-ACCTGGGAGTAG------AACAAGAAGTTTAGAAT-GGCTTATGGGATTTTAAGTATTACTTTTTGCATGCAGGTACCTGGCCCTCCTGCATCGAAAGCTAAGTCAATTGAACACCAAAAATCGATTGGACTATGGGCACTGAAGTTACCCTCAGCAGATGCAGCTGTTGTTCGAAGAACACAAGCCTTGTTGGCGGAGAATCCACACGGTTTGCCTGCTGTCAATGAGAACTCTGACTTGGTGGAAAAGAGGAGGAAATTCTGGTCAGAAGTAAGGCCTCTTTATTTTGGTGTTTACTTAGGTTCTAAAAGTTTCTGGAGCATACCTCGGACAATTTGTATTGGGTTGATGGTGGTCCTACTAGGCAGATTTAGCTGGGGCCGCTCACTTCTTATCAACTACCCAGAAATTTTCACTCTTGGACAGTTCATGAAGAGGGGTCCCACGGAAGAAGAGGTTAGAAGTGCTTCATTCGAGATGTGGTTTCTTGGTCATGGCTATAGTGACGAGAGTCGTCTTCTGCAACAAGGATCAAAGCCAAATATGGAAGTGGTGACAAGAATTTCAGGGCCTGAGATTGGTTATGCAACAACTCCTATCACTCTCGTTCAGTGTGCTCTCCTTGTGATGGATCAACGCCAAAGTTTACCAAAGGGAGGTGTTTTCCCTCCAGGGATCGTGTTTGGTCCTACAGATTTGCAAGAGCGCCTAGAAAAAAGGGGCATATTGTTTGAACTTATCAGCAAAAAGACTATCTCA--TAGTAGTTAT--------------------GTCTTCC-----------------------------------------ATTAACTGAATAGCCGTTTA---------------------------------------------------------------------------TTCTAAATAATTACTTGTGCCCTACGTAGATTG-----A
>CR44
-------------------------------------------------AATGAA-ATCCTTGGCAGTTCTAACTATTGTTTTTTGCATGCAGATACCTGGTCCTCCTCCCACGAAACCTAAACTGATAGAGCACCAAAAGTCAATCGGACTATGGGCACTGAAGCTTCCTTCCTCAGATGCTGTTGTTGTTCGGAGAACACTCACGTTACTTGCAGAGAATCCAGATGGTTTGCCTGGTGTGGACGAGAGCTCAGAACAGGCTGAGAAGAGGAAAAATTTCTGGTCAAAAGTGAAGCCTCTCCATTTTGGTGTTTACATAGCCCATAAATCTATCTGGAGCATCCTGCAGATAATGTTCATTGGTTTGATGATTTACTTGCTAGGTAAATTTCAGTTGGGACGTTCACTTCTTCTGAAATACCCAGAAATTTTCACGCTTGGACAGTTCAAGAAGAGAGGACCCACCGAGGAAGAGATAAGAAGTGCTTCTTTCAAGATGTTGTTTTTAGGGCACGGCTATAGTGATAAGAATCGACTTTCACAGCAACAGATGAAGCCAGATATGGAGGTGGTGACTAAAATCACAGGGCCTGAAATTGGGTATGCAACTACTCCCACCGTTCTTGTGCAGTGTGCCCTCATTGTGATGGATCAACGCAATAGTTTACCAAAGGGGGGTGTTTTCACTCCTGGCATTGTGTTTGGTCCAGCAGATCTTCAAGAACGCCTTGAGAAAAATGGCATATCATTTGAACTTCTCAGCAAATGCACCAGATCA--TAGGAATCATG---------------------------------------------------------------------------------------------------------------------------------------------------------------------------------------------------------
>CT15
--------------------ACCTGGGAGTAG------AACAAGAAGTTTAGAAT-GGCTTATGGGATTTTAAGTATTACTTTTTGCATGCAGGTACCTGGCCCTCCTGCATCGAAAGCTAAGTCAATTGAACACCAAAAATCAATTGGACTATGGGCACTGATGTTACCCTCAGCAGATGCAGCTGTTGTTCGAAGAACACAAGCCTTGTTGGCGGAGAATCCACACGGTTTGCCTGCTGTCAATGAGAACTCTGACTTGGTGGAAAAGAGGAGGAAATTCTGGTCAGAAGTAAGGCCTCTTTATTTTGGTGTTTACTTAGGTTCTAAAAGTTTCTGGAGCATACCCCGAACAATTTGTATCGGGATGATGGTGGTCCTCCTAGGCAGATTTAGCTGGGGCCGCTCACTTCTTATCAAATACCCAGAAATTTTCACTCTTGGACAGTTCATGAAGAGGGGTCCCACGGAAGAAGAGGTTACAAGTGCTTCATTCGAGATGTGGTTTCTTGGTCATGGCTATAGTGACGAGAGTCGTCTTCTGCAACAAGGATCAAAGCCAAATATGGAAGTGGTGACAAGAATTTCAGGGCCTGAGATTGGTTATGCAACAACTCCTATTACTCTCGTTCAGTGTGCTCTCCTTGTGATGGATCAACGCCAAAGTTTACCAAAGGGAGGTGTTTTCCCTCCAGGGATCGTGTTTGGTACTACAGATTTGCAAGAACGCCTAGAAAAAAGGGGCATATCGTTTGAACTTATCAGCAAAAAGACTATCTCA--TAGGAGTTATACA-----------------GTCTTCC-----------------------------------------ATTAACTGAATAGCCGTTT-------------------------------------------------------------------------------------------------------------------
>DA12
--------------------------------------------------------AATTTTTAAAAATGTAAGTATTGTCTCTTGCATGCAGGTACCTGGCCCTCCTGCATCGAAAGCTAAGACAATAGGACACCAAAAATCTATTGGACTATGGGCACTGATGTTACCCTCATCAGATGCAGCTGTTGTTCGAAGAACACAAGCCTTGTTGGCGGAGAATCCACATGGTTTGCCTGCTGTCAATGAGAACTCTGACTTGGCAGAAAAGAGGAGGAAATTCTGGTCAGAAGTGAAGCCTGTTTATTTTGGTGTTTATTATGGTTCTAAAAGTTTCTGGAGCATACCTCGATCAATTTGTTTTGGGTTGATGGTGGTCATATTAGGCAGATTTAGCTGGGGCCGCTCGCTTCTTCTCAAATACCCAGAAATTTTCACTCTTGGACAGTTCAACAAGAAGGGTCCCACGGAAGAAGAGGTTAGAAGCGCTTCGTTCAAGATGTGGTTTCTTGGTCATGGCTATAGTGATGAGAGTCGTCTTCTGCAACAAGGATCAAAGCCAAATGTGGAAGTAGTGACTAGAATTTCAGGGCCTGAGATTGGTTATGCAACAACTCCCATCATTCTCGTTCAGTGTGCTCTCCTTGTGATAGATCAACGCCAAATTTTACCAAAGGGAGGTGTTTTAACTCCAGGGATCGTGTTTGGTCCTACAGATTTGCAAGAGCGCCTAGAAAAACGGGGCATATTGTTTGAACTTACCAGCAAAAAGACTATATCA--TAGTGTTCATACACCAAATG--CAAGT-ATGCCTTTT-----------------------------------------GTTAACTGAATAGTGGTT--------------------------------------------------------------------------------------------------------------------
>DB53
-------------------AAGCTGCAACTAGAAAAGAAATTAGTTATTTATATG-GATTATTGAAGTTTTCAATATTTCTTTTGGCATTCAGATACCTGGTCCTCCAGCAAGGAAAGCTAAGATGATGGAACACCAAAAATCTATTGGGTTATGGTCAATGAAGTTACCCTCATCAGATGCAATTGTTGTTCGAAGAACACAGGCCTTGTTGGTAGAGAATCCACATGGCTTGCCTGGTATAAGTGAGAACTCAGACTCGGAGGCTAAGAGGAAGGATTTCTGGTCAGAAGTGAAGCCTCTCCATTTTGGTGTTTATGTAGGCTATAAATCACTTTGGAGTGTTCCTCGAACAATTTTTATGGGGTTGATGGTATTATTGTTAGGCCAATCCAGTTGGGGACGTTCACTTCTGATCAAATATCCGGAAATTTTCACTCTTGGACTGTTCAAGAAGACAGGCCCCACAGAGGAAGAGGTGAGAAGTGCTTCCTTCAAGATGTGGTTTCTAGGTCGTGGATACAGTGAAGAGAGTCATCTTTTGCAGCAAGGATCAAAGCCAAATATGGAAGTGGTGACCAGAATTTCAGGGCCTGAGATTGGTTATGCAGCAACTCCAATCACTCTTGTGCAGTGTGCTTTGATTGTGATCAAACAACGTCATAATTTACCCAAGGGAGGCGTTTTACCTCCAGGAATCGTGTTTGGTTCGACTGATTTGCAAGAACGTTTAGAAAGAAATGGCATATCATTTGAACTTGTCAGTAAAAAGACCATCTGA--TAGCAGTAGTGCGATTAAAA----ACTTTTGTCATCC-----------------------------------------ATTAACTTGATCGCTGTGT-------------------------------------------------------------------------------------------------------------------
>DC1
-------------------AAGCTGAAACTAGAAAGGAAATTAGTTATTTATGTG-GATTATTGAAGTTTTCAATATTTCTTTTGGCATTCAGATACCTGGTCCTCCAGCAAGGAAAGCTAAGATGATGGAACACCAAAAATCTATTGGGTTATGGTCAATGAAGTTACCCTCATCAGATGCAATTGTTGTTCGAAGAACACAGGCCTTGTTGGTAGAGAATCCACATGGCTTGCCTGGTATAAGTGAGAACTCAGACTCGGAGGCTAAGAGGAAGAATTTCTGGTCAGAAGTGAAGCCTCTCCATTTTGGTGTTTATGTAGGCTATAAATCACTTTGGAGTGTTCCTCGAACAATTTTTATGGGGTTGATGGTATTATTGTTAGGCCAATCCAGTTGGGGACGTTCACTTCTGATCAAATATCCGGAAATTTTCACTCTTGGACTGTTCAAGAAGACAGGCCCCACAGAGGAAGAGGTGAGAAGTGCTTCCTTCAAGATGTGGTTTCTAGGTCGTGGATACAGTGATGAGAGTCATCTTTTGCAGCAAGGATCAAAACCAAATATGGAAGTGGTGACCAGAATTTCAGGGCCTGAGATTGGTTATGCAGCAACTCCAATCACTCTTGTGCAGTGTGCTTTGATTGTGATCAAACAACGTCATAATTTACCCAAGGGAGGCGTTTTACCTCCAGGAATCGTGTTTGGTTCGACTGATTTGCAAGAACGTTTAGAAAGAAATGGCATATCATTTGAACTTGTCAGTAAAAAGACCATCTGA--TAGCAGTAGTGCGATTAAAA----ACTTTTGTCATCC-----------------------------------------ATTAACTTGATCTCTGTGT----------------------------------------------------------------------------TGATTAGAACTTTCTTGCATCATATGCTAATTGTTAGTG
>DD1
----------------------CTGAAACTAGAAAAAAATTTAGTTATTAATGTG-GATTATTGAAGTTCACAATATTTATTTCGGCCTTCAGATACCTGGTCCTCCAGCAAGGAAAGCTAAGATGATGGAACACCAAAAATCTATTGGGTTATGGTCAATGAAGTTACCCTCATCAGATGCAATTGTTGTTCGAAGAACACAGGCCTTGTTGGCAGAGAATCCACATGGCTTGCCTGGTATAAGTGAGAACTCAGACTCAGAGGCTAAGAGGAAGAATTTCTGGTCAGAAATGAAGCCTCTCCATTTTGGTGTTTATGTAGGCTACAAATCACTTTGGAGTGTTCCTCGAACAATTTTTATGGGGATGATGGTATTATTGCTAGGCCAATTGAGGTGGGGACGTTCACTTCTAATCAAATATCCGGAAATTTTCACTCTAGGACTGTTCAAGAAGACGGGCCCCACAGAGGAAGAGGTGAGAAGTGCTTCCTTCAAGATGTGGTTTCTAGGTCGTGGATACAGTGATGAGAGTCATCTTTTGCAGCAAGGATCAAAGCCAAATATGGAACTGGTGACTAGAATTTCAGGGCCTGAGATTGGTTATGCAACAACTCCAATCACACTTGTGCAGTGTGCTTTGATTGTGATCAATCAACGCCATAATTTACCCAAGGGAGGTGTTTTACCTCCGGGAATTGTGTTTGGTTCGACTGATTTGCAAGAACGTTTAGAAAGAAATGGCATATCATTTGAACTTGTCAGTAAAAAGACCATCTGA--TAGTAGTAGTGCAATTAAAA----ACT-TTGTCATCC-----------------------------------------ATTAAATTGATCGCTGTTT-------------------------------------------------------------------------------------------------------------------
>DIM50
----------------------CTGAAACTAGAAAAAAATTTAGTTATTAATGTG-GATTATTGAAGTTCACAATATTTATTTCGGCCTTCAGATACCTGGTCCTCCAGCAAGGAAAGCTAAGATGATGGAACACCAAAAATCTATTGGGTTATGGTCAATGAAGTTACCCTCATCAGATGCAATTGTTGTTCGAAGAACACAGGCCTTGTTGGCAGAGAATCCACATGGCTTGCCTGGTATAAGTGAGAACTCAGACTCAGAGGCTAAGAGGAAGAATTTCTGGTCAGAAATGAAGCCTCTCCATTTTGGTGTTTATGTAGGCTACAAATCACTTTGGAGTGTTCCTCGAACAATTTTTATGGGGATGATGGTATTATTGCTAGGCCAATTCAGGTGGGGAAGTTCACTTCTAATCAAATATCCGGAAATTTTCACTCTAGGACTGTTCAAGAAGACGGGCCCCACAGAGGAAGAGGTGAGAAGTGCTTCCTTCAAGATGTGGTTTCTAGGTCGTGGATACAGTGATGAGAGTCATCTTTTGCAGCAAGGATCAAAGCCAAATATGGAAGTGGTGACTAGAATTTCAGGGCCTGAGATTGGTTATGCAACAACTCCAATCACACTTGTGCAGTGTGCTTTGATTGTGATCAATCAACGCCATAATTTACCCAAGGGAGGTGTTTTACCTCCGGGAATTGTGTTTGGTTCGACTGATTTGCAAGAACGTTTAGAAAGAAATGGCATATCATTTGAACTTGTCAGTAAAAAGACCATCTGA--TAGTAGTAGTGCAATTAAAA----ACT-TTGTCATCC-----------------------------------------ATTAAATTGATCGCTGTTT-------------------------------------------------------CTTCATTGATTATTATTTGAATG--TAAGTGTTTTTTGAATAATATGCTAATTATCTCTC
>EN45
--------------------------------------------------------------------------------------------------------------------------------------------------------------------------------------------------------------------------------------------------------------------------------------------------------------------------------------------------------------------------------------------------------------------------------------------------------------------------AGGACCCACCGAGGAAGAGGTAAGTAGTGCTTCTTTTAAGATGTGACTTTTAGGGTGTGGCTACAGTGATGAGAATCATCTTTCACAGTAATAGATAAAACCAAATATAGAGGTGATGACTAGAATCACAGGGCCTAAAGTTGGGTATGCAACTACTCCTATTACTTTAGTGTAGTGTTCTCTCATTATGATGGATCAACATAATAGTTTACCCAAGGGGGGTGTTCTCCCTCCTGGCATTGTGTTTGGTCTAACAGATCTATAAGAGCACCTTGAGAAGAATGGCATATCATTTAAACTCCTCAGCAAATGTACTACATCA--TGGTAGGCATGTCCTA--------------TTTTTTT-----------------------------------------TTCAACTATATCCCTATT--------------------------------------------------------------------------------------------------------------------
>FC13
--------------------------------------------------------AATTTTTAAAAATGTAAGTATTGTCTTTTGCATGCAGGTACCTGGCCCTCCTGCATCGAAAGCTAAGACAATAGGACACCAAAAATCTATTGGACTATGGGCACTGCTGTTACCCTCATCAGATGCAGCTGTTGTTCGAAGAACACAAGCCTTGTTGGCGGAGAATCCACATGGTTTGCCTGCTGTCAATGAGAACTCTGACTTGGCTAAAAACAGGAGGAAATTCTGGTCAGAAGTGAAGCCTGTTTATTTTGGTGTTTATTATGGTTCTAAAAGTTTCTGGAGCATACCTCGATCAATTTGTTTTGGGTTGATGGTGGTCATATTAGGCAGATTTAGCTGGGGCCGCTCGCTTCTTCTCAAATACCCAGAAATTTTCACTCTCGGACAGTTCAACAAGAAGGGCCCCACGGAAGAAGAGGTTAGAAGCGCTTCGTTCAAGATGTGGTTTCTTGGTCATGGCTATAGTGATGAGAGTCGTCTTCTGCAACAAGGATCAAAGCCAAATGTGGAAGTGGTGACTAGAATTTCAGGGCCTGAGATTGGTTATGCAACAACTCCCATCATTCTCGTTCAGTGTGCTCTCCTTGTGATAGATCAACGCCAAATTTTACCAAAGGGAGGTGTTTTAACTCCAGGGATCGTGTTTGGTCCTACAGATTTGCAAGAACGCCTAGAAAAAAGGGGCATATTGTTTGAACTTATCAGCAAAAAGACTATATCA--TAGTGTTCATACACCAAATG--CAAGT-ATGCCTTTT-----------------------------------------GTTAACTGAATAGTGGTT--------------------------------------------------------------------------------------------------------------------
>FTS1
----------------------CTGAAACTAGAAAAGAAATTAATTATTTATGTG-GATTATTGAAGTCTTCAATATTTCTTTTGGCATTCAGATACCTGGTCCTCCAGCAAGGAAAGCTAATATGATGGAACACCAAAAATCTATTGGGTTATGGTCAATGAAGTTGCCCTCATCAGATGCAATTGTTGTTCGAAGAACACAGGCCTTGTTGGCAGAGAATCCACATGGCTTGCCTGGTATAAGTGAGAACTCAGACTCGGAGGCTAAGAAGAAGAATTTCTGGTCAGAAGTGAAGCCTCTCCATTTTGGTGTTTATGTAGGCTATAAATCACTTTGGAGTGTTCCTCGAACAATTTTTATGGGGTTGATGGTATTATTGCTAGGCCAATCCAGGTGGGGACGTTCACTTCTGATCAAATATCCGGAAATTTTCACTCTTGGACTGTTCAAGAAGACAGGCCCCACAGAGGAAGAGGTGAGAAGTGCTTCCTTCAAGATGTGGTTTCTAGGTCGTGGATACAGTGATGAGAGTCATCTTTTGCAGCAAGGATCAAAGCCAAATATGGAAGTGGTGACCAGAATTTCAGGGCCTGAGATTGGTTATGCAACAACTCCAATCACTCTTGTGCAGTGTGCTTTGATTGTGATCAATCAACGCCATAATTTACCCAAGGGAGGCGTTTTACCTCCAGGAATCGTGTTTGGTTCTACTGATTTGCAAGAACGTTTAGAAAGAAATGGCATATCATTTGAACTTGTCAGTAAAAAGACCATCTGA--TAGCAGTAGTGCCATTAAAA----ACTCTTGTCATCC-----------------------------------------ATTAACTTGATCGCTGTTT--------------------------------------------------------------------------------------------------------AATTGTTAGTG
>FTS2
----------------------CTGAAACTAGAAAATAAATTAATTATTTATGTG-GATTATTGAAGTCTTCAATATTTCTTTTGGCATTCAGATACCTGGTCCTCCAGCAAGGAAAGCTAATATGATGGAACACCAAAAATCTATTGGGTTATGGTCAATGAAGTTGCCCTCATCAGATGCAATTGTTGTTCGAAGAACACAGGCCTTGTTGGCAGAGAATCCACATGGCTTGCCTGGTATAAGTGAGAACTCAGACTCGGAGGCTAAGAGGAAGAATTTCTGGTCAGAAGTGAAGCCTCTCCATTTTGGTGTTTATGTAGGCTATAAATCACTTTGGAGTGTTCCTCGAACAATTTTTATGGGGTTGATGGTATTATTGCTAGGCCAATCCAGGTGGGGACGTTCACTTCTGATCAAATATCCGGAAATTTTCACTCTTGGACTGTTCAAGAAGACAGGCCCCACAGAGGAAGAGGTGAGAAGTGCTTCCTTCAAGATGTGGTTTCTAGGTCGTGGATACAGTGATGAGAGTCATCTTTTGCAGCAAGGATCAAAGCCAAATATGGAAGTGGTGACCAGAATTTCAGGGCCTGAGATTGGTTATGCAACAACTCCAATCACTCTTGTGCAGTGTGCTTTGATTGTGATCAATCAACGCCATAATTTACCCAAGGGAGGCGTTTTACCTCCAGGAATCGTGTTTGGTTCTACTGATTTGCAAGAACGTTTAGAAAGAAATGGCATATCATTTGAACTTGTCAGTAAAAAGACCATCTGA--TAGCAGTAGTGCCATTAAAA----ACTCTTGTCATCC-----------------------------------------ATTAACTTGATCGCTGTTT--------------------------------------------------------------------------------------------------------AGT-------G
>GG1
---------TATCTGCAAGGAGTAGAAAAAGGAAAGCTAATTTGATTTAAATGTGAGATTCTTGCAATACTAAATATTGCTTTTTGTGTGCAGATACCTGGTCCTCCTGCGAGGAAAGCTAAGCATATAGAGCACCAAGAGTCAATTGGACTATGGGCACTGAAATTACCCTCATCAGATGCAATTGTTGTTCGAAGAACACAGACCTTACTGGCAGAGAATCCACATGGCTTGCCTGGTGTCAATGAGACCTCCGACCTGGCAGAGAAGAGGAAAAATTTCTGGTCGGAGGTGAAGCCTCTCCATTTTGGTGTTTACATAGGCTATAAATCACTCTGGAACATTCCACGGATAATTTTCTTAGGATTGATGGTATCCCTGCTTAGCAAATTTGGATTGGGACGTTCACTTCTTATAAAATACCCTGAAATTTTCACTCTTGGACAGTTCAGGAAGACAGGTCCCACAGATGAAGAGGTGAGAAGTGCTTCTTTCAAGATGTGGTTTTTAGGGCACGGCTACAGCGATGAAAGTCGTCTTTTGCAGCAACAAATGAACCCAGATATGGAGGTGGTCACAAGAATTACAGGGCCTGAAATTGGCTATGCAACTACTCCCATCACTCTTGTGCAATGTGCTCTCATTTTGATGGATCAACGCCATAGTTTACCCAAGGGAGGTGTTCTCCCTCCTGGCATTGTGTTTGGTCCTACAGATCTGCAAGAACGACTGGAGAAGAATGGGATATGTTTTGAACTCATCAGCAAACGCACAATCTCC--TAGTAATACTGATAGAAAAC----------------------------------------------------------ATTAACTGTATGCTGGTCCTATATAAATCTGAATGTATGATACTGATAACACTAGCAGTTATGGTA-AAGTGTTTCTCGAAGGTGCTACCCTGAACATCAGGGATTTTCCTGAGTCT-----------------
>HB41
-------------------AAACTGAAACTACAAAAGAAATTAGTTATAAATGTG-GATTATGGGATTTCTCAATATTTCTTTTGGCCTTCAGATACCTGGTCCTTCTGCAAGGAAAGCTACGCTTATAGAACACCAAAAATCTATTGGACTATGGTCAATGAAGTTACCCTCATCGGATGCAATTGTTGTTCGAAGAACACAGGCCTTGTTGGCAGAGAATCCACATGGCTTGCCTGGTATTCGTGAGAACCCTGACTCGGAGGCTAAGAGGAAGAATTTCTGGTCAGAGGTGAAGCCTCTCCATTTTGGTGTTTATGTAGGCTATGAATCTCTTTGGAGTATTCCTGGAACAATTTTTATGGGATTGATGGTATTATTGCTAGGCAAATTCGGGTGGGGACGTTCACTGCTGATCAAATATCCAGAAATTTTCACTCTTGGACTGTTCAAGAAGACAGGCCCCACAGAGGAAGAAGTAAGAAGTGCTTCCTTCAAGATGTGGTTTGTGGGTCGTGGGTACAGTGATGAGAGTCATCTTTTGCATCAAGGATCAAAGCCAAATATGGAAGTGGTGACAAGAATTTCAGGGCCTGAGATTGGTTACGCAACAACTCCAATTGCTCTTGTGCAGTGTGCTCTGATTGCCATCAATCAACGCCATAATTTACCCAAGGGAGGTGTTTTGCCTCCCGGAATCGTGTTTGGTTCAACAGATTTGCAAGAACGCTTAGAAAGAAATGGCATATCGTTTGAACTTGTCAGCAAAAAGACCATCTCA--TAGTAGTAGTGCAATTGAAA----ACT-TTGTCATCC-----------------------------------------ATTAACTTGATCGCTGTTA-------------------------------------------------AGTCTCCTTCATTGATTTTTA---------------------------------------------
>JO20
---------------------CCTGGGAGCAG------AACAAGAAGTTTAGAAT-GAC--ATGGAATATTAAGTATTGTTTTTTGCATGCAGGTACCTGGCCCTCCTGCATCGAAAGCTAAGTCAATAGAACACCAAAAATCGATTGAACTATGGGCACTGAAGTTGCCCTCATCAGATGCAGCTGTTGTTCGAAGAACACAAGCCTTGTTGGCAGAAAATCCACATGGTTTGCCTGCTGTCAATGAGAACTCTGAGTTGGTGGAAACGAGGAGGAAATTCTGGTCAGAAGTGAAGCCTCTTTATTTTGGTGTTTACTTAGGTTCTAAAAGTTTCTGGAGCATTCCTCGGACAATTTGTATTGGGTTGATGGTGGTTCTACTAGGCAGGTTTAGCTGGGGTCGCTCACTACTTCTCAAATATCCAGAAATTTTCACTCTAGGACAGTTCAAGAAGAGGGGTCCCACGGAAGAAGAGGTTAGAAGTGCTTCGTTCAAGATGTGGTTTCTTGGTCATGGTTTCAGTGATGAGAATCGTCTTCTGCAACAAGGATCAAAGCCAAATATGGAAGTGGTGACTAGAATTTCGGGGCCTGAGATTGGTTATGCAACAACTCCTATCACTCTTGTCCAGTGTGCTCTCCTTGTGATGGATCAACGTCAAAGTTTACCAAAGGGAGGTGTTTTTCCTCCAGGGATTGTGTTTGGTCCTACAGACTTGCAAGAGCGTCTAGAAAAAAGGGGCATATTGTTTGAACTTATCAGCAAAAAGACTATCTCA--TAGTAATCATACACTAAAAA--CAGTC-TT--------------------------------------------------------------------------------------------------------------------------------------------------------------------------------------
>JU21
---------------------CCTGGGAGCAG------AACAAGAAGTTTAGAAT-GAC--ATGGAATATTAAGTATTGTTTTCTGCATGCAGGTACCTGGCCCTCCTGCATCGAAAGCTAAGTCAATAGAACACCAAAAATCGATTGAACTATGGGCACTGAAGTTGCCCTCATCAGATGCAGCTGTTGTTCGAAGAACACAAGCCTTGTTGGCAGAAAATCCACATGGTTTGCCTGCTGTCAATGAGAACTCTGAGTTGGTGGAAACGAGGAGGAAATTCTGGTCAGAAGTGAAGCCTCTTTATTTTGGTGTTTACTTAGGTTCTAAAAGTTTCTGGAGCATTCCTCGGACAATTTGTATTGGGTTGATGGTGGTTCTACTAGGCAGGTTTAGCTGGGGTCGCTCACTACTTCTCAAATATCCAGAAATTTTCACTCTAGGACAGTTCAAGAAGAGGGGTCCCACGGAAGAAGAGGTTAGAAGTGCTTCGTTTAAGATGTGGTTTCTTGGTCATGGTTTCAGTGATGAGAATCGTCTTCTGCAACAAGGATCAAAGCCAAATATGGAAGTGGTGACTAGAATTTCGGGGCCTGAGATTGGTTATGCAACAACTCCTATCACTCTTGTCCAGTGTGCTCTCCTTGTGATGGATCAACGTCAAAGTTTACCAAAGGGAGGTGTTTTTCCTCCAGGGATTGTGTTTGGTCCTACAGACTTGCAAGAGCGTCTAGAAAAAAGGGGCATATTGTTTGAACTTATCAGCAAAAAGACTATCTCA--TAGTAATCATACACTAAAAA--CAGTC-TT--------------------------------------------------------------------------------------------------------------------------------------------------------------------------------------
>KE1
----------------------------------------------------------------------------------------------------------------------------------------------------------------------------------------------------------------------------------------------GTGTGAATGAGAACTCCGATTTTGCAGAAAAGAGGAAGAATTTATGGTCTGAGGTTAAGCCTCTCCATTATGGTGTTTACATAGGCTATAAATCTCTCTTGAGTGTAGCCGGGACAATTTTCACTGGGTTGAATGTGTTACTGCTGGGCAGTTTTCGGTGGGGACGCTCACTTCTTTTGAAATACCCAGAAATTTTTACTCTTGGACTCTTCAAGAAGACAGGCCCTACGGAGGAAGAGATAAAGAGCGCTTCATTCAAGATGACTTTTTTAGGTCGTGGGTACAGTGATGAGAGTTGTCTTTTGCAGCAAAAGTCAAAACCGGATATGGAGATAGTGACTAGAATCTCAGGGCCTGAAGTTGGTTACGCAACAACTCCGATCACTCTTGTGCAGTGCGCTCTCATTCTGATTGACCAACGTCATAATTTGCCAAAGGGAGGGGTTTTTCCTCCTGGCATTGTGTTCGGACCAACAGATTTGCAAGAACGCTTGGAGAAAAACGGCATATTATTTGAAGTCCTCAGCAAACGCACAATCTCA--TAGTAATA------------------------------------------------------------------------------------------------------------------------------------------------------------------------------------------------------------
>LF2
----------------------------------------------------GTG-GATTATTGGAGTTCTC--TATTTCTTTTGGCCTTCAGATACCTGGTCCTCGTGCGAGGAAAGCTAAGCTTATAGAACACCAAAAATCTATTGGGTTATGGTCAATGAAGTTACCCTCAGCAGATGCAATTGTTGTTCGAAGAACACAGGCCTTGTTGGCAGAGAATCCACATGGCTTGCCTGGCATGAGTGAGGACTCTGACTCAGAGGCTAAGAGGAAGAATTTCTGGTCAGAGGTGAAGCCTCTCCATTTTGGTGTTTATGTAGGCTACAAATCTCTTTGGAGTATCCCTGGAACAATTTTTCTTGGGTTGATGGTATTATTACTAGGCAGATTCAGATGGGGACGTTCACTTCTGATCAAATATCCAGAAATTTTCACTCTTGGACTGTTCAAGAAGTCAGGCCCCACAGAGGAAGAGGTGAGAAGTGCTTCCTTCAAGATGTGGTTTCTGGGTCGTGGGTACAGCGATGAGAGTCGTCTTTTGCAGCAAGGATCAAAGCCAAATATGGAAGTGGTGACCAGAATTTCAGGGCCTGAGATTGGTTATGCAACAACTCCAATCGCTCTTGTGCAGTGTGCTCTGATTGTGATCAATCAACGACGTAATTTACCCAAGGGAGGTGTTTTCCCTCCTGGAATCGTGTTTGGTTCGACTGATTTGCAAGAACGTTTAGAAAGAAATGGCATATCATTTGAACTTGTCAGTAAAAAGACCATCTCA-----TAATAGTGCAATTGAAA----ACT-CTGTCGTCC-----------------------------------------TTTAATTCGGTATTTGT---------------------------------------------------------------------------------------------------------------------
>MC0
------CATCATTCTGATCAAGCTGAAACTACAAAAGAAATTAGTTATTAATGTG-GATTATTAGAGTTCTCAATATTTCTTTTGGCCTTCAGATACCTGGTCCGCCTGCAAGGAAAGCTAAGCTTATAGGGCACCAAAAATCTATCGGGCTATGGTCAATGAAATTACCCTCAGCGGATGCAATTGTTGTTCGGAGAACACAGGCCCTGTTGGCAGAGAATCCACATGGTTTGCCTGGTGTGAGTGAGAACTCTGACTCGGAGGCTGAGAGGAAGCATTTCTGGTCAGAGGTGAAGCCTCTGCATTTTGGTGTTTATATGGGCTACGAATCTCTTTGGAGTATTCCTGGAACAATTTTTCTTGGGTTGATGGTATTATTGTTAGGCAAATTTAGTTGGGGACGTTCACTTCTAATCAAATATCCAGAAATTTTCACTCTTGGACTTTTCAAGAAGACAGGCCCTACAGAGGAAGAGGTGAGAAGTGCTTCCTTCAAGATGTGGTTTCTGGGTCGTGGGTATAGTGATGAGAGTCATCTTTTACAGCAAGGATCAAAGCCAAATATGGAAGTGGTGACCAGAATTTCAGGGCCTGAGGTTGGTTATGCAGCAACTCCAATCACTCTTGTGCAGTGTGCTCTGATTGTGATCAATCAACGCCATAATTTACCGAAGGGAGGTGTTTTCCCTCCCGGAATCGTGTTTGGTTCGACTGATTTGCAAGAACGTTTAGAGAGAAATGGCATACTGTTTGAACTTGTCAGTAAAAAGACCATCTCG--TAGTAGTAGTGCAATTGAAA----AC--TTGTCATCC-----------------------------------------ATTAACTTGATGGCTGTTT-------------------------------------------------------------------------------------------------------------------
>MT0
------TCATATCATAGTAAAGCTGAAACTCCAAAAG-AATCAGCTATTAACGTG-GATTATTTGAGTTCTCAATATTTATTTTGGCCTTCAGATACCTGGTCCTCCTGCAAGGAAAGCTAAGACAATGGAACACCAAAAATCTATTGGGCTATGGTCATTCAAGATACCCTCATCGGATGCAGTTGTTGTTCGAAGAACACAGGCCTTGTTGGCAGAGAATCCACATGGCTTGCCTGGTACGAGTGAGAACTCTGACTCGGAGGCTAAAAGGAAGAATTTCTGGTCAGAGGTGAAGCCTCTCCATTTTGGTGTTTATTTTGGCTACAAATCTCTTTGGAGTGTTGCTCGAACAATTTTTATGGGCTTGATGGTATTATTGCTTGGCAAATTCAGGTGGGGACGTTCACTTCTGATCAAATATCCAGAAATTTTCACTCTTGGACTGTTCAAGAAGACAGGCCCCACAGAGGAAGAGGTGAGAAGTGCTTCCTTCAAGATGTGGTTTATGGGTCGTGGTTACAGTGATGAGAGTCATCTTTTGCAGCAAGCATCAAAGCCAAATATGGAATTGGTGACCAGAATTTCAGGGCCTGAGGTTGGTTATGCAGCAACTCCAATCATTCTTGTGCAGTGTGCTCTGATTGTGATCAATCAACGCCATAATTTACCCAAGGGAGGTGTTTTACCTCCAGGAATCGTGTTTGGTTCGACTGATTTGCAAGAACGTTTAGAAAGAAATGGCATATCGTTTGAAGTTGTCAGTAAAAAGACCATCTGA--TAGTTGTAGTGCAAGTAAAA----ACT-TCGTCATGC-----------------------------------------ATTAAATTTATCACTGTTT--------------------------------------------------------------------------------TATAAGTTTCTTGCATCATATAATAATTGTTAGTG
>NN48
------CACCATTCTAATCAAGCTGAAACTAGAAAAGAAATTAGTTATTAACGTG-GATTATTGAAGTTCTGAATATTTCTTTTGGCCTTAAGATACCTGGTCCTCCTGCAAGGAAAGCTAAGATGATGGAACACCAAAAATCTATTGGGTTATGGTCAATGAAGTTACCCTCATCGGATGCAATTGTTGTTCGAAGAACGCAGGCTTTGTTGGCAGAGAATCCACATGGCTTGCCTGGTATAAGTGAGAACTCCGACTCGGAGGCTAAGAGGAAGACTTTCTGGTCAGAGGTGAAGCCTTTCCATTTTGGGGTTTATGTAGGCTACAAATCACTTTGGAGTGTTCCTCGAACAATTTTTATGGGGTTGATGGTATTATTGCTAGGCCAATTTAGGTGGGCACGTTCACTTCTGATCAAATATCCAGAAATTTTCACTCTTGGACTGTTCAAGAAGACAGGCCCCACAGAGGAAGAGGTAAGAAGTGCTTCCTTCAAGATGTGGTTTCTAGGTCGTGGGTACAGTGATGAGAATCATCTTTTGCAGCAAGGATCAAAGCCAAATATGGAAGTGGTGACCAGGATTTCAGGGCCTGAGATTGGTTATGCAACAACTCCAATCACTCTTGTGCAGTGTGCTTTGATTGTGATCAATCAACGCCATAATTTACCCAAGGGAGGTGTTTTACCTCCGGGAATCGTGTTTGGTTCGACTGATTTGCAAGAACGTTTAGAAAGAAATGGCATATCATTTGAACTTGTGAGTAAAAAGACCATCTGA--TAGTAGTAGTGCAATCGAAA----ACT-TTGTCACCC-----------------------------------------ATTAACTTGATCGCTGTTTT----------------------------------------------------------------------------GATTAGAACTTTCTTGCATCATATG-------------
>PA42
-------------------AAGCTGAAACCACAAAAGAAATTAGTTATCAATGTG-TATTATTGGAGTCATCAATATTTCTTTTGGCCTTCAGATACCTGGTCCTCCTGCAAGGAAAGCTAAGCTGATAGAACACCAAAAATCTATTGGGGTATGGTCACTGAAGTTACCCTCAGCGGATGCAATTGTTGTTCGAAGAACACAGGCCATTTTGGCAGAGAGTCCACATGGGTTGCCTGGTGTGAGGGAGAACTCTGACTCAGAGGCTAAGAGGAAGAATTTCTGGTCAACGGTCAAGCCTCTCCATTTTGGTGTTTACGTAGGCTACAAATCTCTTTGGAGTATTCTTCGAGCAATTTTTATTGGGTTGATGATATTATTACTAGGCAAATTCAGGTGGGGGCGTTCACTGCTGATCAAATATCCAGATATTTTTACTCTTGGACTGTTCAAGAAGACAGGCCCCACAGAGGAAGAGGTGAGAAGTGCTTCCTTCAAGATGTGGTTTGTGGGTCGTGGGTACAGTGATGACAGTCATCTTTTGCAGCAAGGATCAAAGCCAAATATGGAAGTGGTCACCAGAATTTCAGGGCCTGAGATTGGTTATGCAACAACTCCAATCACTCTTGTGCAGTGTGCTCTGATTGTGATCAATCAACGACATAATTTACCCAAGGGAGGTGTTTTCCCTCCTGGAATCGTGTTTGGTTCGACTGATTTGCAAGAACATTTAGAAAGAAATGGCATATCGTTTGAACTCGTCAGTAAAAAGACCATCTCA--TAGTAGTAGTGCAATTGAAA----ACT-TTGTCATCC-----------------------------------------ATTAACTTGATCGCTGTTTGAAATGAAATACAACAGTCATCCTTGTGGATAACTTCGATTCAGATGTAAGTTTCCTTCAT---------------TGATTATAAGTTTCTCGCATCATATACTAATTGTTTATT
>PF1
------CACCATTCTGATCAAGCTGAAACTAAAAAAGAAACTAGTTATTGATGTG-GATTATTGAAGTTCTCAATATTTCTTTTGGCCTTCAGATACCTGGTCCTCCTGCAAGGAAAGCTAAGTTGATGGAACACCATAAATCTATTGGGTTATGGTCTATGAAGTTACCCTCATCGGATGCAATTGTTGTTCGAAGAACACAGGCCTTGTTGGCAGAGAATCCACATGGCTTGCCTGGTATGAATGAGAACTCTGACTCGGAGGCTAAGAGGAAGAATTTCTGGTCAGAGGTGAAGCCTCTCCATTTTGGTGTTTATGTAGGCTACAAATCTCTTTGGAGTGTTCCTGGAACAATTTTTATGGGGTTGATGGTATTATTGCTAGGCCAATTCGGGTGGGGACGTTCACTTCTGATCAAATATCCAGAAATTTTCACTCTTGGACTCTTCAAGAAGACAGGCCCCACAGAGGAAGAGGTGAGAAGTGCTTCCTTCAAGATGTGGTTTCTAGGTCGTGGGTACAGTGATGAGAGTCATCTTTTGCAGCAAGGATCAAAGCCAAATATGGAAGTGGTGACCAGAATTTCAGGGCCTGAGATTGGTTATGCGACAACTCCAATCACTCTTGTGCAGTGTGCTCTGATTGTGATCGATCAACGCCATAATTTACCCAAGGGAGGTGTTTTACCTCCGGGAATCGTGTTTGGTTCAACTGATTTGCAAGAACGTTTGGAAAGAAATGGCATATCGTTTGAACTTGTCAGTAAAAAGACCATCTGA--TGGTAGTAGTGCAATTGAAA----ACT-TTGGTATCC-----------------------------------------ATTATCTTGATCGCTGTTTAT--------------------------------------------------------------------------TGATTAGAAGTTTCGTGCATCATATGTTAATTGTTG---
>PFM1
-----------TTCTGATCAAGCTGAAACCACAAAAGAAATTAGTTATCAATGTG-TATTATTAGAGTCATTAATATTTCTTTTGGCCTTCAGATCCCTGGTCCTCCTGCAAGGAAAGCTAAGCTGATAGAACACCAAAAATCTATTGGGCTATGGTCACTGAAGTTACCCTCAGCGGATGCAATTGTTGTTCGAAGAACACAGGCCAAGTTGGCAGAGAGTCCACATGGGTTGCCTGGTGTGAGTGAGAACTCTGACTCAGAGGCTAAGAGGAAGAATTTCTGGTCAAAGGTCAAGCCTCTCCATTTTGGTGTTTATGTAGGCTACGAATCTCTTTGGAGCATTCCTCAAACAATTTTTATTGGGTTGATGGTATTATTGCTAGGCAAATTCAGTTGGGGACGTTCACTACTGATTAAATATCCAGAAATTTTTACTCTTGGACTGTTCAAGAAGACAGGCCCCACAGAGGAAGAGGTAAGAAGTGCTTCCTTCAAGATGTGGTTTCTGGGTCGTGGGTACAGTGATGGGAGTCATCTTTTACAGCAAGGATCAAAGCCAAATATGGAAGTGGTCACCAGAATTTCAGGGCCTGAGATTGGTTATGCAACAACTCCAATCACTCTTGTGCAGTGTGCTCTGATTGTGATCAATCAACGACATAATTTACCCAAGGGAGGTGTTTTCCCTCCTGGAATCGTGTTTGGTTCAACTGATTTGCAAGAACATTTAGAAAGAAATGGTATATCGTTTGAACTTGTCAGTAAAAAGACCATCTCA--TAGTAGTAGAGCAATTGAAA----ACT-TTGTCATCC-----------------------------------------ATTAACTTGATTTCTGTTTGAAATGAAATACAACAGTTAGCCTTGTGGATAATTGCGATTCAGATGTAAGTTTCCTTAATTGG-TTTTATTTGAATGATTATAAGTTTCTTGCATCATATACTAATTGTTTATG
>PH2
-----------TTCTGATCAAGCTGAAACTAAAAAAGAAACTAGTTATTGATGTG-GATTATTGAAGTTCTCAATATTTCTTTTGGCCTTCAGATACCTGGTCCTCCTGCAAGGAAAGCTAAGTTGATGGAACACCATAAATCTATTGGGTTATGGTCTATGAAGTTACCCTCATCGGATGCAATTGTTGTTCGAAGAACACAGGCCTTGTTGGCAGAGAATCCACATGGCTTGCCTGGTATGAATGAGAACTCTGACTCGGAGGCTAAGAGGAAGAATTTCTGGTCAGAGGTGAAGCCTCTCCATTTTGGTGTTTATGTAGGCTACAAATCTCTTTGGAGTGTTCCTGGAACAATTTTTATGGGGTTGATGGTATTATTGCTAGGCCAATTCGGGTGGGGACGTTCACTTCTGATCAAATATCCAGAAATTTTCACTCTTGGACTCTTCAAGAAGACAGGCCCCACAGAGGAAGAGGTGAGAAGTGCTTCCTTCAAGATGTGGTTTCTAGGTCGTGGGTACAGTGATGAGAGTCATCTTTTGCAGCAAGGATCAAAGCCAAATATGGAAGTGGTGACCAGAATTTCAGGGCCTGAGATTGGTTATGCGACAACTCCAATCACTCTTGTGCAGTGTGCTCTGATTGTGATCGATCAACGCCATAATTTACCCAAGGGAGGTGTTTTACCTCCGGGAATCGTGTTTGGTTCAACTGATTTGCAAGAACGTTTGGAAAGAAATGGCATATCGTTTGAACTTGTCAGTAAAAAGACCATCTGA--TGGTAGTAGTGCAATTGAAA----ACT-TTGGTATCC-----------------------------------------ATTATCTTGATCGCTGTTTAT--------------------------------------------------------------------------TGATTAGAAGTTTCGTGCATCATATGTTAATTGTTG---
>PS30
-------------------AAGCTGAAACCACAAAAGAAATTAGTTATCAATGTG-TATTATTGGAGTCATCAATATTTCTTTTGGCCTTCAGATACCTGGTCCTCCTGCAAGGAAAGCTAAGCTGATAGAACACCAAAAATCTATTGGGGTATGGTCACTGAAGTTACCCTCAGCGGATGCAATTGTTGTTCGAAGAACACAGGCCATTTTGGCAGAGAGTACACATGGGTTGCCTGGTGTGAGGGAGAACTCTGACTCAGAGGCTAAGAGGAAGAATTTCTGGTCAACGGTCAAGCCTCTCCATTTTGGTGTTTATGTAGGCTACAAATCTCTTTGGAGTATTCTTCGAGCAATTTTTATTGGGTTGATGATATTATTGCTAGGCAAATTCAGGTGGGGACGTTCACTGCTGATCAAATATCCAGATATTTTTACTCTTGGACTGTTCAAGAAGACAGGCCCCACAGAGGAAGAGGTGAGAAGTGCTTCCTTCAAGATGTGGTTTGTGGGTCGTGGGTACAGTGATGAGAGTCATCTTCTGCAGCAAGGATCAAAGCCAAATATGGAAGTGGTCACCAGAATTTCAGGGCCTGAGATTGGTTATGCAACAACTCCAATCACTCTTGTGCAGTGTGCTCTGATTGTGATCAATCAACGTCATAATTTACCCAAGGGAGGTGTTTTCCCTCCCGGAATCGTGTTTGGTTCAACTGATTTGCAAGAACATTTAGAAAGAAATGGCATATCGTTTGAACTTGTCAGTAAAAAGACCATCTCA--TAGTAGTAGTGCAATTGAAA----ACT-TTGTCATGC-----------------------------------------ATTAACTTGATCGCTGTTTGAAATGAAATACAACAGTTGGCCTTGTGGATAACTTCGATTCAGATGTAAGTTTCCTTCAT---------------TGATTATAAGTTTCTTGCATCGTATACTAATTGTTTATG
>PSF43
-----------------------TGAAACTAGAAAAGAAATTAGTTATTAATGTG-GATTATTGAAGTTCTCAATATCTCTTTTGGCCTTAAGATACCTGGTCCTCCTGCAAGGAAAGCTAAGATAATGGAACACCAAAAATCTATTGGGTTATGGTCAATGAAGTTACCCTCATCGGATGCAATTGTTGTTCGAAGAACGCAGGCCATGTTGGCAGAGAATCTACATGGCTTGCCTGGTATAAGGGAGAACTCCGACTCGGAGGCTAAGAGGAAGAGTTTCTGGTCAGACGTGAAACCTCTCCATTTTGGGGTTTATGTAGGCTACAAATCACTTTGGAGTGTTCTTCGAACAATGTTTATGGGGTTGATGGTATTATTGCTAGGCCAATTTAAGTGGGGACGTTCACTTCTGATTAAATATCCAGAGATTTTCACTCTTGGACTGTTCAAGAAGACAGGCCCCACAGAGGAAGAGGTCAGAAGTGCTTCCTTCAAGATGTGGTTTCTAGGTCGTGGGTACAGTGATGAGAGTCGTCTTTTGCAGCAAGGATCAAAGCCAAATATGGAAGTGGTGACCAGAATTTCAGGGCCTGAGGTTGGTTATGCAACAACTCCAATTACTCTTGTGCAGTGTGCTTTGATTGTGATCAATCAACGCCATAATTTACCCAAGGGAGGTGTTTTACCTCCGGGAATCGTGTTTGGTTCGACTGATTTGCAAGAACGTTTAGAAAGAAATGGCATATCATTTCAGCTTGTCAGTAAAAAGACCATCTGA-----TAGTAGTGCATTCGAAA----ACT-TTGTCATCC-----------------------------------------ATTAACTTGATCGCTGTGTGAAATGAAATGTAACAGTTAACCTTGTGGATAATTGCGATTCATATGTAAGTTTCCTTCATTTATTTTTATTTGAATGATTAGAACTTTCTTGCATCATATGCTAATTGTTAGTG
>PTA0
------CATCATTCTGATCAAGCTGAAACTACAAAAGAAATTAGCTATTTATGTG-GATTATTGGATTTCTCAATATTTCTTTTGGCCTTCAGATACCTGGTCCTCGTGCAAGGAAAGCTGAGCTGATAGAACACCAAAAATCTATTGGGCTATGGTCACTGAAGTTACCCTCATCGGATGCAATTGTTGTTCGAAGAACACAGGCCTTGTTGGTAGATAATCCACATGGGTTGCCTGGTATGAGTGAGAACTCTGACTCGGAGGCTAAGAGGAAGAATTTCTGGTCAGAGGTGAAGCCTCTCCATTTTGGTGTTTATGTAGGCTACGAATCTCTCTGGAGTATTCCTCAAACAATTTTTATTGGGTTGATGGTATTATTGCTAGGCAAATTCAGTTGGGGACGTTCACTTCTGATCAAATATCCAGAAATTTTCACTCTTGGACTGTTCAAGAAGACAGGTCCCACAGAGGAAGAGGTGAGAAGTGCTTCCTTCAAGATGTGGTTTCTGGGTCGTGGGTACAGTGATGAGAGTCATCTTTTGCAGCAAGGATCAAAGCCAAATATGGAAGTGGTGACCAGAATTTCGGGGCCTGAGATTGGATATGCAACAACTCCAATCACTCTTGTGCAATGTGCTCTGATTGTGATCAATCAACGCCATAATTTACCCAAAGGAGGTGTTTTCCCTCCCGGAATTGTGTTTGGTTCGACTGATTTGCAAGAACGTTTAGAAAAAAATGGCATATCGTTTGAACTTGTCAGTAAAAAGGCCATCTCA--TCGTAGTAGTGCAGTTGAAA----AGA-ACACCATGT-----------------------------------------ATTTTTCTGAT-------------GAAATACAACGGTTAGCCTTGTGGATAATTGTGATTCATATGTAAGTTTTCTTCATTGATTTTTATTTGAATTTTTAGAAGTTTCTTGTATCAT----------------
>RC54
------CACCATTCTAATCAAGCTGAAACTAGAAAATAAATTAGTTATTAATGTG-GATTATTGAAGTTCTCAATATTTCTTTTGGCCTTAAGATACCTGGTCCTCCTGCAAGGAAAGCTAAGATGATGGAACACCAAAAATCTATTGGGTTATGGTCAATGAAGTTACCCTCATCGGATGCAATTGTTGTTCGAAGAACGCAGGCCTTGTTGGCAGAGAATCCACATGGCTTGCCTGGTATAAGTGAGAACTCTGACTCGGAGGCTAAGAGGAAGGGTTTCTGGTCAGAGGTGAAACCTCTCCATTTTGGGGTTTATGTAGGCTACAAATCACTTTGGAGTGTTCCTCGAACAATTTTTATGGGGTTGATGGTACTATTGCTAGGCCAATTTAAGTGGGGACGTTCACTTCTGATCAAATATCCGGAGATTTTCACTCTTGGACTGTTCAAGAAGACAGGCCCCACAGAGGAAGAGGTCAGAAGTGCTTCCTTCAAGATGTGGTTTCTTGGTCGTGGGTACAGTGATGAGAGTCATCTTTTGCGGCAAGGATCAAAGCCAAATATGGAAGTGGTGACCAGAATTTCAGGGCCTGAGATTGGTTATGCAACAACTCCAATCGCTCTTGTGCAATGTGCTTTGATTGTGATCAATCAACGCCATAATTTACCCAAGGGAGGTGTTTTACCTCCGGGAATCGTGTTTGGTTCGACTGATTTGCAAGAACGTTTAGAAAGAAATGGCCTATCATTTGAACTTGTCAGTAAAAAGACCATCTGA--TAGTAGTAGTGCAATTGAAA----ACT-TTGTCATCC-----------------------------------------ATTAACTTGATCGCTGGTTT---------------------------------------------ATAAGTTTCCTTCATTGATTTTTATTTGAGTGAT-----------------------------------
>RR55
-------------------AAGCTGAAACTAGAAAATAAATTAGTTATTAATGTG-GATTATTGAAGTTCTCAATATTTCTTTTGGCCTTAAGATACCTGGTCCTCCTGCAAGGAAAGCTAAGATGATGGAACACCAAAAATCTATTGGGTTATGGTCAATGAAGTTACCCTCATCGGATGCAATTGTTGTTCGAAGAACGCAGGCCTTGTTGGCAGAGAATCCACATGGCTTGCCTGGTATAAGTGAGAACTCTGACTCGGAGGCTAAGAGGAAGGGTTTCTGGTCAGAGGTGAAACCTCTCCATTTTGGGGTTTATGTAGGCTACAAATCACTTTGGAGTGTTCCTCGAACAATTTTCATGGGGTTGATGGTACTATTGCTAGGCCAATTTAAGTGGGGACGTTCACTTCTGATAAAATATCCGGAGATTTTCACTCTTGGACTGTTCAAGAAGACAGGCCCCACAGAGGAAGAGGTCAGAAGTGCTTCCTTCAAGATGTGGTTTCTTGGTCGTGGGTACAGTGATGAGAGTCATCTTTTGCGGCAAGGATCAAAGCCAAATATGGAAGTGGTGACCAGAATTTCAGGGCCTGAGATTGGTTATGCAACAACTCCAATCACTCTTGTGCAGTGTGCTTTGATTGTGATCAATCAACGCCATAATTTACCCAAGGGAGGTGTTTTACCTCCGGGAATCGTGTTTGGTTCGACTGATTTGCAAGAACGTTTAGAAAGAAATGGCATATCATTTGAACTTGTCAGTAAAAAGACCATCTGA--TAGTAGTAGTGCAATTGAAA----ACT-TTGTCATCC-----------------------------------------ATTAACTTGATCGCTGGTTT-----------------------------------------------------------------------------------GATTTCTTGCATCATATGC------------
>SA1
------CATCATTCTGATCAAGCTGAAACCACAAAAAAAATTAGTTATCAATGTG-TATTATTGGATTCATCGATATTTCTTTTGGCCTTCAGATACCTGGTCCTCCTGCAAGGAAAGCTAAGCTGATAGAACACCAAAAATCTATTGGGGTATGGTCACTGAAGTTACCATCAGCGGATGCAATTGTTGTTCGAAGAACACAGGCCATTTTGGTAGAGAATCCACATGGGTTGCCTGGTGTGAGTGAGAACTCTGACTCAGAGGCTAAGAGGAAGAATTTCTGGTCAGAGGTGAAGCCTCTCCATTTTGGTGTTTATGTAGGCTACAAATCTTTTTGGAGTATTCTTCGAGCAATTTTTATTGGGTTGATGATATTCTTGCTAGGCAACTTCAGGTGGGGACGTTCACTGCTGATCAAATATCCAGAAATTTTTACTCTTGGACTTTTCAAGAAGACAGGCCCCACAGAGGAAGAGGTGAGAAGTGCTTCCTTCAAGATGTGGTTTCTGGGTCGTGGGTACAGTGATGAGAGTCATCTTTTGCAGCAAGGATCCAAGCCAAATATGGAAGTGGTCACCAGAATTTCAGGACCTGAGATTGGTTATGCAACAACTCCAATCGCTCTTGTGCAGTGTGCTCTGATTGTGATCAATCAACGACATACTTTACCCAAGGGAGGTGTTTTCCCTCCCGGAATCGTGTTTGGTTCGACTGAGTTGCAAGAACGTTTAGAAAGAAATGGCATATCGTTTGAACTTGTCAGTAAAAAGACGATCTCA--TAGTAGTAGTGCAATTGATA----ACT-TTGTTATCC-----------------------------------------ATTAACTTGATCGCCGTTTGAAACGAAGTACAACAGTTAGCCTTGTGGATAACTTTGATTCAGATGTAAGTTTCCTTCATTGATTTTTATTTCAATGATTATAAGTTTCTTGCATCATATACTAATTGTTTATG
>SC0
------------------------------------------------------G-GATTATTGAAGTTCTCAGTATTTCTTTTGGCCTTCAGATACCTGGTCCTCCTGCAAGGAAAGCTAAGATGATGGAACACCAAAAATCTATTGGGCTATGGTCAATGAAGTTACCCTCATCGGATGCGATTGTTGTTCGAAGAACACAGGCCTTGCTAGCAGAAAATCCACATGGCTTGCCTGGTATGAGTGAGAACTCTGACTCAGAGGCTAACAGGAAGAATTTCTGGTCAGAGGTGAAGCCTCTCCATTTTGGTGTTTATGTAGGCTACGAATCTCTTTGGAGCATTCCTCGAACAATTTTTCTTGGATTGATGGTATTATTGCTAGGCAAATTCAGTTGGGGACGTTCACTTCTGATCAAATATCCAGAAATTTTCACTCTTGGACTGTTCAAGAAGACAGGCCCCACAGAAGAAGAGGTGAGAAGTGCTTCCTTCAAGATGTGGTTTCTGGGTCGTGGGTACAGTGATGAGAGTCATCTTTTACAGCAAGGATCAAAGCCAAATATGGAAGTGGTGACCAGAATTTCAGGGCCTGAGATTGGTTATGCAACAACTCCAATCACTCTTGTGCAGTGTGCTCTGATTGTGATCAATCAACGCCATAATTTACCCAAGGGAGGTGTTTTACCTCCAGGAATCGTGTTTGGTTCGACCGATTTGCAAGAACGTTTAGAAAGAAATGGCATATCGTTTGAGCTTGTCAGTAAAAAGACCATCTGA--TAGTAGTAGTGCTATTGAAA----ACT-TTGTCATCC-----------------------------------------ATTAACTTGATCGCTGTTTCTG-----------------------TGGATAAT-----------TGTAAGTTTTCTTCATTGAGTTTTATTTGAATAATTAGAAGTTTCTTGCATCATATGCTAATTGTTAGTG
>SE46
-------------------------------------------------------------------------------------------------------------------------------------------------------------------------------------------------------------------TTGTTGAAAATCCACATGGCTTGCCTGGAGTCGATGAGAATTCAGAGTTGGCTGAGAAAAAGAAGAATTTCT---------------------------------------------------------------------------------------------------------AATTTGTGTTGGGACATTCAGTTCTAGTGAAATATTCAGGTATTTTCACTCTTGGGCAATTCAAGAGGACAGGTCCCACCAAGAAAGAGGTAAGAAGTGCTTCTTTCAAGATGTGGTTTTTAGGGTGTGGCTACAATGATGAGAATCATCTTTCACAATAATAGATGAAACTGGATATGGAGGTGATGACTAGAGGTATAGGGCCTAAAGTTGGGTATGCAACCACTCCCATTACCC---------------------------------------------------------------------------------------------------------------------------------------------------------------------------------------------------------------------------------------------------------------------------------------------------------------------------------------------------------------------------------
>SG23
---------------------CCTGGGAGTAG------AACAAGAAGTTTAGAAT-GACTTATGGGATTTTAAGTATTGCTTTTTGCATGCAGATACCTGGCCCTCCTGCATCAAAAGCTAAGTCAATAGAACACCAAAAATCGATTGGACTATGGGCACTGAAGTTACCCTCATCAGATGCAGCTGTTGTTCGAAGAACACAAGCCTTGTTGGCAGATAATCCACATGGTTTGCCTGCTGTCAATGAGAACTCTGACATGGTGGAAAAGAGGAGGAAATTCTGGTCAGAAGTGAAGCCTCTTTATTTTGGTGTTTACTTAGGTTATAAAGGTTTCTGGAGTATACCTCGGACAATCTGTATTGGGTTGATGGTGGTCGTGCTAGGCAGATTTAGCTGGGGACGCTCACTTCTTGTCAAATACCCAGAAATTTTCACTCTTGGACAGTTCAAGAAGACGGGCCCCACGGAAGAAGAGGTTAGAAGTGCTTCATTCAAGATGTGGTTTCTAGGTCATGGCTATAGTGATGAGAGTCATCTTCTGCAGCAAGGATCAAAGCCAAATATGGAAGTGGTGACTAGAATTTCAGGGCCTGAGATTGGTTATGCAACAACTCCTATCACTCTTGTTCAGTGTGCTCTCCTTGTGATAGATAAACGCCAATGTTTACCAAAGGGAGGTGTTTTCCCTCCAGGGATTGTGTTTGGTCCTACAGACTTGCAAGAGCGCCTAGAGAAAAGGGGCATATTGTTTGAACTTATCAGCAAAAAGACTATCTCA--TATTAGTCATATACCAAAAG--CAATT-ATGTCTTCC-----------------------------------------ATTAACTGAATAACTGTTT-------------------------------------------------------------------------------------------------------------------
>SS22
---------------------CCTGGGAGTAG------AACAAGAAGTTTAGAAT-GACTTCTGGGATTTTAAGTATTGCTTTTTGCATGCAGATACCTGGCCCTCCTGGATCAAAAGCTAAGTCAATATAACACCAAAAATCGATTGGACTATGGGCACTGAAATTACCCTCATCAGATGCAGCTGTTGTTCGAAGAACACAAGCCTTGTTGGCGGAGAATCCACATGGTTTGCCTGCTGTCAATGAGAACTCTGACTTGGTGGAAAAGAGGAGGAAATTCTGGTCAGAAGTGAAGCCTCTTTATTTTGGTGTTTACTTAGGTTATGAAGGTTTCCGGAGTATACCTCGGACAATTTGTATTGGGTTGATGGTGTTCCTACTAGGCAGATTTAGCTGGGGACGCTCACTTCTTGTCAAATACCCAGAAATTTTCACTCTTGGACAGTTCAAGAAGACGGGCCCCACGGAAGAAGAGGTTAGAAGTGCTTCATTCAAGATGTGGTTTCTAGGTCATGGCTATAGTGATGAGAGTCATCTTCTGCAGCAAGGATCAAAGCCAAATATGGAAGTGGTGACTAGAATTTCAGGGCCTGAGATTGGTTATGCAACAACTCCTATCACTCTTGTTCAGTGTGCTCTCCTTGTGATGGATCAACGCCAATGTTTACCAAAGGGAGGTGTTTTCCCTCCAGGGATTGTGTTTGGTCCTACAGACTTGCAAGAGCGCCTAGAGAAAAGGGGTATATTGTTTGAACTTATCAGCAAAAAGAATATCTCA--TAGTAATCATAGACCAAAAG--CAAGT-ATGTCTTCC-----------------------------------------ATTAACTGAGTAACTGTTT-------------------------------------------------------------------------------------------------------------------
>SV36
----------TTTCTGATCAACCTTAGAGTAGAA---------------CAAATG-ACATATCGGAGTTCTAAGCATTTCTTTTTCCATGCAGATACCTGGTCCTCCTGCACGGAAAGCTAAGGTGATAGAACACCAAAAGTCGATTGGACTTTGGTCACTGAAATTACCCTCGTCCGATGCAATTGTTGTTCGAAGAACACAAACCTTGTTGGCAGAGAATCCACATGGCTTGCCTGGTGTCAGTGAAAACTTGGACGTGGAGGAGAAGAGGAAGAAATTCTGGTCAGAGGTGAAGCCTCTCCATTTTGGTGTTTACATAGGCTATAAATCTCTCTGGAGTATTCCTCGGACAATTTTCATTGGGTTGACAGTGCTCCTCCTAGGCAAATTTAGTTGGGGACGTTCACTTCTTGTCAAATACCCAGAATTTTTCACTCTCGGACAGTTCAAGAAGTCTGGGCCCACAGAGGAAGAGGTGAGAAGTGCTTCCTTCAAGATGTGGTTTCAAGGGCATGGCTATAGTGACGAGAGTCGTCTCTTGCAGCAAGAATCAAAGCCAAATATGGAAGTGGTGACAAGAATTTCAGGGCCTGAGATTGGCTATACAACAACTCCCATCACTCTAGTGCAGTGCGCTCTCATTGTGATGGATCAACGCCACAGTTTACCTAAGGGAGGGGTTTTCCCTCCTGGCATTGTGTTTGGTGCAACAGATTTGCAAGATCGCCTAGAAAAAAATGGCATATCGTTTGAACTTCTGAGAAAAGACATCATATCA--TAATAATCATATAGCCATGA--CAACTATCGTCTTCC-----------------------------------------GCTAACTGTATGGCTGTTT-------------------------------------------------------------------------------------------------------------------
>TA17
--------------------------GAGTAG------AACAAGAAGTATAGAAT-GAC--ATGGGACATTAAGTATTGCTTTTTGCATGCAGGTACCTGGCCCTCCTGCATCAAAAGCTAAGTCAATAGAACACCAAAAATCGATTGGACTATGGGCACTGAAGTTACCCTCATCAGATGCAGCTGTTGTTCGAAGATCACAGGCCTTGTTGGCAGAAAATCCTCATGGTTTGCCTGCTGTCAATGAGAACTCTGCGTTGGTGGAAAAGAGGAGGAAGTTCTGGTCGGAAGTGAAGCCTGTTTATTTTGGTGTTTACTTAGGTTCTAAAAGTTTCTGGAGCATTCCTCGGACAATTTGTATTGGGTTGATGGTGGTCCTACTAGGCAGATTTAACTGGGGTCGCTCACTACTTGTCAAATATCCAGAAATTTTCACTCTTGGACAATTCAAGAAGAGGGGTCCTACAGAAGAAGAGGTCAGAAGTGCTTCATTCAAGATGTGGTTTCTTGGTCATGGTTACAGTGATGAGAGTCGTCTTCTGCAGCAAGGATCAAAGCCAAATATGGAAGTGGTGACTAGAATTTCGGGGCCTGAGGTCGGTTATGCAACAACTCCTATCACTCTCATTCAGTGTGCTCTCCTTGTGATGGATCAACGCCAAAGTTTACCGAAGGGAGGTGTTTTTCCTCCAGGGATTGTGTTTGGTCCTACAGATTTGCAAGAGCGTCTAGAAAACAGGGGCATTTTGTTTGAACTTATCAGCAAAAAGACTATCTCATTTAGTAATCATACACTAAACA--TTTAT-----------------------------------------------------------------------------------------------------------------------------------------------------------------------------------------
>TB39
---------CTTTCTGATC-ACCTGGGAGTAGAA----CAAGATAAATTTCTATC-TCATTATGGAGTTCTAAGTATTGCTTTTGGCATGCAGATACCTGGCCCTCCTGCACAGAGAGCTAATCCAATAGAACACCAGAAATCGATTGGACTATGGGCACTGAAATTACCCTCGTCAGATGTAGCAGTTGTTCGAAGAACACAAATCTTGTTAGCAGAGAATCCGCATGGTTTGCCTGTCGCGAGTGAGAACTCTGACTTTGAGGAGAGGAGGAGGAATTTCTGGTCAGAGGTGAAGCCTCTCTACTTTGGTGTTTATATAGGTTATAAATCTCCCTGGAGCATTCCTCGGGCAATTTGCATTGGGTTGATGGTGTTCCTGCTAGGCAAATCTACGTGGGGACGTTCACTTCTCCTCAAATACCCAGAAATTTTCAGTTTCGGACAGTTTAAGAAGATTGGCCCCACAGAAGAAGAGGTTAGAAGTGCTTCCTTCAAGATGTGGTTTGTAGGTCGTGGCTATAGTGATGAGAGTTCTCTTTTGCCGCAAGGATCAAAGCCAAATATGGAAGTGGTGACTAGAATTTCAGGACCTGAGATCGGTTATTCAACAACTCCTATCACTCTTGTTCAATGCGCTCTCATTGTGATGGATCAACGTCATAGTTTACCTAAGGGAGGTGTTTTGACTCCCGGGATTGTGTTTGGTCCTACAGATTTGCAAGAGCGCTTAGAAAAAAATGGCATATCGTTTGAACTTATCAGCAAAGAAATCATCTCA--TAGTAATCATATACACATGG--CAACC-ATTTCTTTC-----------------------------------------ATTCATTGTATGGATGTTT-------------------------------------------------------------------------------------------------------------------
>TN1
------CACCTTTCTGATC-------------------ACCTGGGAGTAGAATTT-GAATGTTGGAGTTTTAAATATTGCTTTTGGCATGCAGATACCTGGCCCTCCTGCACGGAAAGCTAAACCAATAGAACACCAAAAATCGATTGGACTATGGGCAATGAAGTTACCCTCATCAGATGTAGCAGTTGTTCGAAGAACCCAAACCTTGCTGGCAGAGAATCCACATGGTTTGCCTGTTGTCAGTGAGAACTCTGATTTGGAGGAGGAGAGGAGGAATTTCTGGTCAGAGGTGAAGCCTCTTTATTTTGGTGTTTACATAGGATATAAATCTTTCTGGAGTATTCCTCGGACAATTTGCATTGGGTTGATGGTGTTCCTGTTAGGCAAATTTAGGTGGGGACGTTCACTTCTTGTCAAATACCCAGAAATTTTCACTCTTGGACAGTTCAAGAAGGCGGGCCCCACAGAGGAAGAGGTTAGAAGTGCTTCCTTCAACATGTGGTTTGAAGGACGTGGCTATAGCGATGAGAGTTATCTTTGGCAGCAAGGATCAAAGCCAAATATGGAAGTGGTGACTAGAATTTCAGGCCCTGAGATTGGTTATGCAACAACTCCTATCACTCTTGTTCAGTGCGCTCTCATTGTGATGGATCAACGCCATAGTTTACCTAAGGGAGGTGTTTTAACTCCCGGGATTGTTTTTGGTCCTACAGATTTGCAAGAGCGCTTAGAAAAAAATGGCATATCATTTGAACTTCTCAGCAAAGAAACCATCTCA--TAGTAATCATATACACATGG--CAAC---CGTCTTCC-----------------------------------------ATTAATTGTATGGCTGTTT-------------------------------------------------------------------------------------------------------------------
>TO14
------------------------GAGAGTAA------AACAAGAAGTTTAGAAT-GGCTTATGGGATTTTAAGTATTGCTTTTTGCATGCAGGTACCTGGCCCTCCTGCATCGAAAGCTAAGTCAATAGAACACCAAAAATCGATTGGACTATGGGCACTGAAGTTACCCTCAGCAGATGCAGCTGTTGTTCGAAGAACACAAGCCCTGTTGGCAGAGAATCCACACGGTTTGCCTGCTGTCAATGAGAACTCTGACTTGGTGGAAAAGAGGAGAAAATTCTGGTCAGAAGTGAAGCCTCTTTATTTTGGTGTTTACTTAGGTTCTAAAAGTTTCTTGAGCATACCTAGGACAATTTGTATTGGGTTGATGGTGGTCCTACTAGGCAGATTTAGCTGGGGCCGCTCACTTCTTATCAAATACCCAGAAATTTTCACTCTTGGACAGTTCAAGAAGAGGGGTCCCACAGAAGAAGAGGTTAGAAGTGCTTCGTTCAAGATGTGGTTTCTTGGTCATGGCTATAGTGATGAGAGTCGTCTTCTGCAACAAGGATCAAAGCCAAATATGGAAGTGGTGACTAGAATTTCAGGGCCTGAGGTTGGTTATGCAACAACTCCTATCACTCTCGTTCAGTGTGCTCTCCTTGTGATGGATCAGCGCCAAAGTTTACCAAAGGGAGGTGTTTTCCCTCCAGGGATCGTGTTTGGTCCTACAGATTTGCAAGAGCGCCTAGAAAAAGGGGGCATTTTGTTTGAACTTATCAGCAAAAAGACTATCTCA--TAGTAGTCATACACCAAAAG-----AT-GTGTCTTCC-----------------------------------------ATTAACTGAATAGCCGTTT-------------------------------------------------------------------------------------------------------------------
>TPL03
------CACCATTCT----GATCTGAAACTAGAAAAGAAATTAGTTATTAATGTG-GATTATTGAAGTTCTCAATATCTCTTTTGGCCTTAAGATACCTGGTCCTCCTGCAAGGAAAGCTAAGATGATGGAACACCAAAAATCTATTGGGTTATGGTCAATGAAGTTACCCTCATCGGATGCAATTGTTGTTCGAAGAACGCAGGCCATATTGGCAGAGAATCTACATGGCTTGCCTGGTATAAGGGAGAACTCCGACTCGGAGGCTAAGAGGAAGAGTTTCTGGTCAGAGGTGAAACCTCTCCATTTTGGGGTTTATGTAGGCTACAAATCACTTTGGAGTGTTCCTCAAACAATTTTTATGGGGTTGATGGTATTATTGCTAGGCCAATTTAAGTGGGGACGTTCACTTCTGATTAAATATCCAGAGATTTTCACTCTTGGACTGTTCAAGAAGACAGGCCCCACAGAGGAAGAGGTCAGAAGTGCTTCCTTCAAGATGTGGTTTCTAGGTCGTGGGTACAGTGATGAGAGTCATCTTTTGCAGCAAGGATCAAAGCCAAATATGGAAGTGGTGACGAGAATTTCAGGGCCTGAGGTTGGTTATGCAACAACTCCAATTACTCTTGTGCAGTGTGCTTTGATTGTGATCAATCAACGCCATAATTTACCCAAGGGAGGTGTTTTACCTCCGGGAATTGTGTTTGGTTCGACTGATTTGCAAGAACGTTTAGAAAGAAATGGCATATCATTTGAACTTGCCAGTAAAAAGACCATCTGA-----TAGTAGTGCATTCGAAA----ACT-TTGTCATCC-----------------------------------------ATTAACTTGATCGCTGTTT-----------------------------------------CATATGTAAGTTTCCTTCATTGATTTTTATTTGAATGAT-----------------------------------
>WN5
-------------------AACCTTAGACTAAAA----TAAGCAAAATATTTAGTGGATTGTTGGAGTTCT-AATCTTGCTTTTGCCACACAGATACCCGGTCCTCCCCCACAAAAAGCTAAGCTGATAGAACACCAAAAATCAATTGGGCTATGGTCATTGAAGTTACCCTCATCAGATGCAATCGTTGTTCGAAGAACACAAGCCTTGTTGGCAGAGAATCCACATGGCTTGCCTGGTGCCAGCGAGAACACTGATTTGGAGGTGAAGAGGAAGAATTTCTGGTCAGAGGTGAAGCCTCTCCATTATGGTGTCAATGTAGGGTACAAATCTCTGTGGAGTATTCCTGGGGTAATTTTCATTGGATTGATGGTGTTAATGTTAGGCAACTTTAAGTGGGGACGTTCACTACTTCTCAAATATCCAGAAATTTTCACTCTTGGACTGTTCAAGAAGACAGGCCCCACAGAGGAAGAGGTGAGGAGTGCCTCCTTCAAGATGTGGTTTGTAGGTCATGGCTACAGTGACGAGAGTCATCTTTTACAGCATGGATCAAAGCCAAATATGGAAGTGGTGACCAGAATTTCAGGGCCTGAGATCGGTTATGTGACGACTCCCATCACTCTTGTGCAGTGTGCTCTCATTGTGATGGATCAACGTCATAGTTTACCCAAGGGAGGTGTTCTTCCTCCTGGCATTGTGTTTGGTTCAGCAGGTTTGCAAGAACGCTTGGAAAAAAATGGCGTATCATTTGAACTTGTCAGCAAGCGCACCATCTCA--TAGTAGTTATAAATTCATGATATGATT-CAGCTGGCC-----------------------------------------TTGAGGATGATTGCAATTTA-------------------------------------------------------------------------------TGTGGGTGCATTACATCTTATGTCAAAT-------
>WS10
------------------------------------------------------------------ATTTTAAGTATTGTCTTTTGCATGCAGGTACCTGGCCCTCCTGCATCGAAAGCTAAGACAATAGGACACCAAAAATCTATTGGACTATGGGCACTGATGTTACCCTCGTCTGATGCAGCTGTTGTTCGAAGAACACAAGCCTTGTTGGCGGAGAATCCACATGGTTTGGCTGCTGTCAATGATAACTCTGATTTGGCAGAAAAGAGGAGAAAATTCTGGTCAGAAGTGAAGCCTGTTTATTTTGGTGTTTATTATGGTGCTAAAAGTTTCTGGAGTATACCTCGATCAATTTGTTTTGGGTTGATGGTGGTCATATTAGGCAGATTTAGCTGGGGCCGCTCACTTCTTCTCAAATACCCTGAAATTTTCACTCTTGGACAGTTCAACAAGAGGGGTCCCACGGAAGAAGAGGTTAGAAGTGCTTCGTTCAAGATGTGGTTTCTTGGTCATGGCTATAGTGATGAGAGTCGTCTTCTGCAACAAGGATCAAAGCCAAATGTGGAAGTGGTGACTAGAATTTCAGGGCCTGAGATTGGTTATGCAACAACTCCCATCATTCTCGTTCAGTGTGCTCTCCTTGTGATGGATCAACGCCAAATTTTACCAAAGGGAGGTGTTTTAACTCCAGGGATCGTGTTTGGTCCTACGGATTTGCAAGAGCGCCTAGAAAAAAGGGGCATATTGTTTGAACTTATCAGCAAAAAGACTATATCA--TAGTGTTCATACACCAAATG--CAA-------------------------------------------------------------------------------------------------------------------------------------------------------------------------------------------
>WW11
--------------------------------------AACATGAAGTTTTGAAT-GACTTGCGGGATTTTAAGTATTGTCTTTTGCATGCAGGTACCTGGCCCTCCTGCATCGAAAGCTAAGACAATAGGACACCAAAAATCTATTGGACTATGGGCACTGATGTTACCCTCGTCTGATGCAGCTGTTGTTCGAAGAACACAAGCCTTGTTGGCGGAGAATCCACATGGTTTGGCTGCTGTCAATGATAACTCTGATTTGGCAGAAAAGAGGAGAAAATTCTGGTCAGAAGTGAAGCCTGTTTATTTTGGTGTTTATTATGGTGCTAAAAGTTTCTGGAGTATACCTCGATCAATTTGTTTTGGGTTGATGGTGGTCATATTAGGCAGATTTAGCTGGGGCCGCTCACTTCTTCTCAAATACCCTGAAATTTTCACTCTTGGACAGTTCAACAAGAGGGGTCCCACGGAAGAAGAGGTTAGAAGTGCTTCGTTCAAGATGTGGTTTCTTGGTCATGGCTATAGTGATGAGAGTCGTCTTCTGCAACAAGGATCAAAGCCAAATGTGGAAGTGGTGACTAGAATTTCAGGGCCTGAGATTGGTTATGCAACAACTCCCATCATTCTCGTTCAGTGTGCTCTCCTTGTGATGGATCAACGCCAAATTTTACCAAAGGGAGGTGTTTTAACTCCAGGGATCGTGTTTGGTCCTACGGATTTGCAAGAGCGCCTAGAAAAAAGGGGCATATTGTTTGAACTTATCAGCAAAAAGACTATATCA--TAGTGTTCATACACCAAATG--CAA-------------------------------------------------------------------------------------------------------------------------------------------------------------------------------------------
