# Supplementary material for: Development of a Target Enrichment Probe Set for Conifer (REMcon)
Source: Biology (Basel). 2024 May 22;13(6):361. doi: 10.3390/biology13060361 (PMC11200496; doi:10.3390/biology13060361)
Supplement: Supplementary file 1 [file biology-13-00361-s001.zip › biology-2960267-supplementary/Sup data/MO_orthlogs_alignments/Thupl29381749s0005_1.ortho.selected_stripped.aln.fasta]

>AA3
-------------------------AGG----------------------------AAAAAAGAGCTCTG-CATGGGTTCATCAAACTAAAAATCAGTTTCTATTGTTTAATGGTTTTCTAAGGTACCTGAGAAAGTTCCACATGACAGTTGAGATAAAAAACATGATGGCTCCAACAATAATAGCATATTTAATGCCAAGATTTACCAGTAAATTCACAAGCAGCCCTGCCAAAACCACCCCAAAGAAATTGGCAGAGAGAGCATCCCAGAAAGGCATATCTAAGAGTGTGGCTGCAAAGGCTCCGGTCCAGGCCCC-AGTTCC-AGGGAAGGGAACAGCTACAAACAACATCAACCCAAGCCACTGGAACTCCTCTATGGGTCCCGCCTTTCTCCTTGTTCCTTCGAATAGATTTTGTAGGAGGTTTGAAGCCACGGAGCTTCTTTTTCCCACAAAATTTGCAAGCTGTCTCAAATAGAG-CAGAATGAAAGGAATAGGGATCATGTTTCTGC-AAG-ACAATTTAATTAATTAATATTACAG--TTGGTTGAAAGAT--GAAATATG-TTTTAA-TAGACAGCTAAATGATAGCCCATGGTTTATTGGATCTATTTGGATT---
>AA60
----------------------------------------------------------------------------------------------------ATATTGTTTGATGGCTTCCTAAGGTACCTGAGGAAGCTCCACATGACAGTTGAGACAAAAAATAAAATGGCCCCAACAGCAATAGCATATTTCATGCCAACATTCACCAGTAGGTTAACGAGCAATCCTGCAAAAACAACCCCAATGAAATTGGCAGAAAGAGCATCCCAGAAAGGCATATCTAATATGGTAGCTGCAATGGCTCCAGACCATGCTCC-AGTTCC-AGGGAAGGGAACAGCCACAAACAACATCAAGCCAAGCCATCGGAACTCCTCTATAGGACCTGCCTTTTTTCTTGTTCTTTCAACTAGTATTTGCAGGATGCTTGAAGCAACAGAGCTCCTCTTTGCCACAAAATCTGTGATCTGTTTTAAATAGAG-TAAAATGAAAGGAATAGGCACCATGTTTCTGCAAAG-ACAATTTAATTAATCAAT-TCAAAA--ATAGCTAAAACTT--GAAACTTA-ATTTGA-TAGACAGCTAAATGAAAGAATAC---TCATTCTGCTAGTTTGGATTT--
>AAR4
-------------------------AGG----------------------------AAAAAAGAGCTCTG-CA--GGTTCATCAAACTAAAAATCAGTTTCTATTGTTTAATGGTTTTCTAAGGTACCTGAGAAAGTTCCACATGACAGTTGAGATAAAAAACATGATGGCTCCAACAATAATAGCATATTTAATGCCAAGATTTACCAGTAAATTCACAAGCAGCCCTGCCAAAACCACCCCAAAGAAATTGGCAGAGAGAGCATCCCAGAAAGGCATATCTAAGAGTGTGGCTGCAAAGGCTCCGGTCCAGGCCCC-AGTTCC-AGGGAAGGGAACAGCTACAAACAACATCAACCCAAGCCACTGGAACTCCTCTATGGGTCCCGCCTTTCTCCTTGTTCCTTCGAATAGATTTTGTAGGAGGTTTGAAGCCACGGAGCTTCTTTTTCCCACAAAATTTGCAAGCTGTCTCAAATAGAG-CAGAATGAAAGGAATAGGGATCATGTTTCTGC-AAG-ACAATTTAATTAATTAATATTACAG--TTGGTTGAAAGAT--GAAATATG-TTTTAA-TAGACAGCTAAATGATAGCCCATGGTTTATTGGATCTATTTGGATT---
>AF1
----TCTGCAAGCCCAATTCATGAAAAATATCAC---------------------------------------AAGGTTCATCCAAAC--ATATCAATTTGTATTGTTTAATGGTTTTCTTAGGTACCTGAGGAAGCTCCACATGACACTTGAAATAAAAAATAAGATTGCTCCGACAATAAGAGCATATTTCAGGCCAAGATTAACCAGTAAATTCACAAGCAGTCCAGCAAAAACCACCCCAACGAAATTGGCAGTAACAGCATCCCAAAAAGGCATATCTAATATTGTCGCTGCAATGGCTCCAGACCATGCCCC-AGTTCC-AGGGAAGGGAACAGCAACAAACAACATCAGCCCTAGCCACTTAAACTCCTCAATAGGACCTGCCTTTTTCCTTGTTATTTCGTATATATTTTGTAGCAAGTTTGAAGCAACAGAACTTCTCTTTCCCAAAAAAATTGTAAGTTGTTTCAAATACAG-CAGAATGAAAGGAACAGGGACCATGTTGCTGC-AAG-ACAATTTAATAAATCAATATCACAG--TTGGCTAAAACTT--GAAACACA-TTTTAA-TAGACAGCTAAATGAGGGAAGGTAGTTTATTCTGGCA-CTTGGAT----
>AG2
---------------------------------------------------------------------------GGTTCATCCAAAC--ATATCAATTTGTATTGTTTAATGGTTTTCTTAGGTACCTGAGGAAGCTCCACATGACACTTGAAATAAAAAATAAGATTGCTCCGACAATAAGAGCATATTTCAGGCCAAGATTAACCAGTAAATTCACAAGCAGTCCAGCAAAAACCACCCCAACGAAATTGGCAGTTACAGCATCCCAAAAAGGCATATCTAATATTGTCGCTGCAATGGCTCCAGACCATGCCCC-AGTTCC-AGGGAAGGGAACAGCAACAAACAACATCAGCCCTAGCCACTTAAACTCCTCAATAGGACCTGCCTTTTTCCTTGTTATTTCGTATATATTTTGTAGCAAGTTTGAAGCAACAGAGCTTCTCTTTCCCAAAAAAATTGTAAGTTGTTTCAAATACAG-CAGAATGAAAGGAACAGGGACCATGTTGCTGC-AAG-ACAATTTAATAAATCAATATCACAG--TTGGCTAAAACTT--GAAACACA-TTTTAA-TAGACAGCTAAATGAGGGAAGGTAGTTTATTCTGGCA-CTTGGAT----
>AME1
---------------------------------------------------------------------------GGTTCATCAAAGTAAAAATCAGTTTCTATTGTTTAATGGTTTTCTAAGATACCTGAGAAAGCTCCACATGACAGTTGAGATGAAAAATAAGATGGCTCCAAAAATTATAGCATATTTAATGCCCAGATTAACCAGTAAATTCACAAGCAGCCCTGCCAAAACCACCCCAAAGAAATTGGCAAAGAAAGCATCCCAGAAAGGCATATCTAATAGTGTGGCTGCAAAGGCTCCGGTCCAAGCCCC-TGTTCC-AGGGAAGGGAACAGCTACAAACAACATCAGCCCAAGCCACTGGAACTCCTCTATGGGTCCTGCCTTTTTCCTTGTTCCTTCGAATAGATTTTGTAGGAGGTTTGAAGCCACAGAGCTTCTTTTTCCCACAAAATTTGCAAGCTGTCTCAAATAGAG-CAGAATGAAAGGAATAGGAACCATGTTTCTGC-AAG-ACAATTAAATTTATTATTATCACAG--TTGGTTGAAAGCT--GAAATACG-TTTTAA-TAGGCAGCTAAATGATGGGCCATGGTTTATTGGATCTATTTGG------
>APA47
----------------------------------------------------------------------------GTTCACGCAAAC--AAATCACTTCATATTGTTTAATGGTTTTCTTAGGTACCTGAGGAAGCTCCACATGACACTTGAAATGAAAAATAAGATTGCTCCGACAATAAGAGCATATTTCAGGCCAAGATTAACCAGTAAATTCACAAGCAATCCAGCGAAAACCACCCCAACGAAATTGGCAGTAACAGCATCCCAGAAAGGCATATCTAATATTGTGGCTGCAATGGCTCCAGACCATGCCCC-AGTTCC-AGGGAAGGGAACAGCAACAAACAACATCAGCCCTAGCCACTTAAACTCCTCAATAGGACCTGCCTTTTTCCTTGTTATTTCATATATATTTTGTAGCAAGTTTGAAGCAACAGAACTTCTCTTTCCCAAAAAAATTGTAAGCTGTTTCAAATACAG-CAGAATGAAAGGAACTGGGACCATGTTTCTGC-AAG-ACAATTTAATCAATCAATATCACAG--TTGGTTAAAACTT--GATACACA-TTTTAA-TAGACAGCTAAATGAGGGGAGGTAGCTTATTCTGCAA-CCTGGAT----
>AS57
-----------------------------------------------------------------------------TTCAGCCGGTT-ACAATTAGTTAATATTGTTTGATGGTTTCCTAAGGTACCTGAGGAAGCTCCACATGACAGTTGAAACAAAAAATAAAATGGCTCCAACAACAATGGCATATTTGATGCCAAGATTCACCAGTAAATTAACTAGCAGTCCTGCAAAAACAACCCCAAAGAAATTGGCAGAAAGAGCATCCCAGAAAGGCATATCTAATATTGTGGCTGCAATCGCTCCAGACCATGCCCC-AGTTCC-AGGGAAGGGAACCGCCACAAACAACATCAGGCCAAGCCATTGGAACTCCTCTATTGGACCTACTTTTTTCCTTGTTATTTCAACTAGAGTTTGGAGGAAGCTTGAAGCAACAGAACTCCTCTTTCCCACAAAATCTGTGATCTTTTTCAAATAGAG-TAAAATGAAAGGAATAGGCACCATGTTTCTGCAAAG-ACAATTTAATTGATCAATGTTATAA--TTAACTGAAACTT--GAAACATA-TTTCAA-TAGACAGTAAAACGAGGGGATAT---TGATTCTGCCAATTTGGATTT--
>ASA51
---------------------------------------------------------------------------GGTTCTTGCAAGT--AAATCAGTTTGTACTGTTTAATGGTTTTCTAAGGTACCTGAGGAAGCTCCACATGACACTTGAAATGAAAAATAGGATTGCTCCAACAATAAGAGCATATTTGAAGCCAAGATTGACTAGTAAATTCACAAGCAGTCCAGCAAAAACCACCCCAACGAAATTGGCAGAAACAGCATCCCAGAAAGGCATATCTAATATTGTTGCTGCAATGGCTCCAGACCATGCCCC-AGTTCC-AGGGAAGGGAACAGCAACAAACAACATCAGCCCTAACCACTGAAACTCCTCAATAGGACCTGCCTTTTTCCTTGTTATTTTGTATATATTTTCTAGCAAGTTTGAAGCAACAGAGCTTCTCTTTCCCAAAAAATTTGTAAGTAGTTTCAAATACAT-CAG---------------------------------------------------------------------------------------------------------------------------------------------
>CB35
-----------TTTAAAATTAAGAAAATGACAGAACACCATCATTATTTCAACGCATCATCATTATTTTCGGAATTGTTTATCGAAAT-AATCTCACTTTACATTGTTTTGGGGTTTTCTGATGTATCTAAGGAAGCTCCACATGACAGTGGACACGAAAAATAAGATGGCTCCAACAATAACCGCATATTTGATGCCAAGATTAACCAGTAAATTCACTAGCAACCCTGCAAAGACCACTCCAAAGAAATTGGCCGACACAGCCTCCCAAAAAGGCATATCAAGTACTGTGGCTGCAATGGCTCCAGACCATGCTCC-AGTCCC-CGGGAAGGGAACGGCAACAAACAACATCAGCCCAAGCCACTGGAATTCCTCTATCGGACCTGCCTTCTTCTTTGTTATTTCAATCAGCTTGTCCAGAAAGCTGGAAGCAACTGAACTCCTCTTTCCCAAAAAGCCCACAAGCTGTTTCAAATATAG-CAAAATAAATGGTACAGGTACCATGTTTCTGC-AAG-GCAATCCAACTTCATGTCA-CACAA--CTGAG----------TAAACAAG-TTTTAA--GGAAAATTCAGCGTGGGTTTGG-TTTGCTTGTGTCATTTTGGGTT---
>CD18
------------------------------------------------------------------------------------------------------------TGATGGTTTCCTAATATACCTGAGGAAGCTCCACATAATAGTTGATACAAAAAATAAAATGACTCCAACAGCAATAGCATATTTGATGCCAAGATTCACCAATAAATTAACTAGCAATCCTGCAAAAACAACCCCAAAGAAATTGGCAGAAAGAGCTTCCCAGAAAGGCATGTTTAATACTGTGGCTGCAATGGCTCCAGACCATGCCCC-AGTTCC-AGGGAAAGGAACAGCCACAAACAACATCAGGCCAAGCCATTGGAACTCCTCTATAGGCCCTGCTTTTTTCCTTGTTCTTTCAACTAGTTTTTGCAGAAAGCTTGAAGCAACAGAACTCCTCTTTCCCACAAAATCCGTGATCCGTTTCAAATAGAG-TAAAATGAAAGGAATAGGCACCATGTTTCTGCAAAG-ACAATTTAATTGATCAAT-----------------------------------------------------------------------------------------
>CDE34
----------------------------------------------------------------------------GTTTATCCAAAT-AATCTCACTTTACATTGTTTTGGGGTTTTCTGATGTATCTAAGGAAGCTCCACATGACAGTGGACACGAAAAATAAGATGGCTCCAACAATAACCGCATATTTGATGCCAAGATTAACCAGTAAATTCACTAGCAACCCTGCAAAGACCACTCCAAAGAAATTGGCCGACACAGCCTCCCAGAAAGGCATATCAAGTACTGTGGCTGCAATGGCTCCAGACCATGCTCC-AGTCCC-CGGGAAGGGAACGGCAACAAACAACATCAGCCCAAGCCACTGGAATTCCTCTATCGGACCTGCCTTCTTCTTTGTTATTTCAATCAGCTTGTCCAGAAAGCTGGAAGCAACTGAACTCCTCTTTCCCAAAAAGCCCACAAGCTGTTTCAAATAGAG-CAAAATAAATGGTACAGGTACCATGTTTCTGC-AAG-GCAATCCAACTTCATGTCA-CACAA--CTGAG----------TAAACAAG-TTTTAA--GGAAAATTCAGCGTGGGTTTGG-TTTGCTTGTGCCATTTTGGGTT---
>CF38
-----------------------------------------------------------------------------TTCAGGCAGTT-ACAATCAGTTTATATTGCTTGATGGTTTTCTAAGGTACCTAAGGAAGCTCCACATGACAGTTGAGACAAAAAATAAAATGGCTCCAACAACAATAGCATATTTGATACCAAGATTCACCAGTAGATTAACTAGCAGTCCTGCAAAAACAACCCCAAAGAAATTGGCAGAAAGAGCATCCCAGAAAGGCATATCTAATATTGTGGCTGCAATGGCTCCAGACCATGCCCC-AGTTCC-AGGGAAGGGAACAGCCACAAACAACATCAGGCCAAGCCACTGGAACTCCTCTATAGGACCTGCCTTTTTCCTTGTTCTTTCAACTACAATTTGCAGGAAGTTTGAAGCAACGGAACTCCTCTTCCCCACAAAATTTAAGATCTGTTTCAAATAGAG-TAAAATGAAAGGAACAGGGACCATGTTTCTGC-AAG-ATAATTTGAGTAATCAATGTTATAATTTTGACTGAAGCTT--GAAAC--------TA-TAGACAGATAAATGA-AGACTGT---TGATTC-----------------
>CH19
------------------------------------------------------------------------------------------------------------------------------------------------AATAGTTGATACAAAAAATAAAATGACTCCAACAGCAATAGCATATTTGATACCAAGATTCACCAATAAATTAACTAGCAATCCTGCAAAAACAACCCCAAAGAAATTGGCAGAAAGAGCTTCCCAGAAAGGCATATCTAATACTGTGGCTGCAATGGCTCCAGACCATGCCCC-AGTTCC-AGGGAAAGGAACAGCCACAAACAACATCAGGCCAAGCCATTGGAACTCCTCTATAGGCCCCGCTTTTTTCCTTGTTCTTTCAACTAGTTTCTGCAGAAAGCTTGAAGCAACAGAACTCCTCTTTCCCACAAAATCCGTGATCCGTTTCAAATAGAG-TAAAATGAAAGGAATAGGCACCATGTTTCTGCAAAG-ACAATTTAATTGATCAATGTTACAA--TTAACTGATACTT--GAAACATA-ATTAAA-TAGAGAGCTAAATGAGAGGATAT---TGGTTCTGCCAATAAGGATTT--
>CHA37
GTTATTTGGACCTCTATTTATTGCACAATGTTGTGGATGGTCTCCCCCTTTGAG-CAGAAATCAATAAAAGCTCAATTTCAGGCAGTT-ACAATCAGTTTATATTGCTTGATGGTTTTCTAAGGTACCTAAGGAAGCTCCACATGACAGTTGAGACAAAAAATAAAATGGCTCCAACAACAATAGCATATTTGATACCAAGATTCACCAGTAGATTAACTAGCAGTCCTGCAAAAACAACCCCAAAGAAATTGGCAGAAAGAGCATCCCAGAAAGGCATATCTAATATTGTGGCTGCAATGGCTCCAGACCATGCCCC-AGTTCC-AGGGAAGGGAACAGCCACAAACAACATCAGGCCAAGCCACTGGAACTCCTCTATAGGACCTGCCTTTTTCCTTGTTCTTTCAACTACAATTTGCAGGAAGTTTGAAGCAACGGAACTCCTCTTCCCCACAAAATTTAAGATCTGTTTCAAATAGAG-TAAAATGAAAGGAACAGGGACCATGTTTCTGC-AAG-ATAATTTGAGTAATCAATGTTATAATTTTGACTGAAGCTT--GAAAC--------TA-TAGACAGATAAATGA-AGACTGT---TGATTCTACCAATTTGGATTT-A
>CJ24
-----------------------------------------------------------------------------TTCAGCCGGTT-ACAATTAGTTAATATTGTTTGATGGTCTCCTAAGGTACCTGAGGAAGCTCCACATTACAGTAGAGACAAAAAATAAAATGGCTCCAACAGCAATAGCATATTTGATTCCAAGATTCACCAATAAATTAACTAGCAATCCTGCAAAAACAACCCCAAAGAAATTGGCAGAAAGAGCATCCCAGAAAGGCATATCTAATATCGTAGCTGCAAAGGCTCCAGTCCATGCCCC-AGTTCC-AGGGAAGGGAACAGCCACAAACAACATCAGGCCAAGCCATTGGAACTCTTCTATAGGACCTGCTTTTTTCCTTGTTCTTTCAACTAGATTTTGCAGGAAGCTTGAAGCAACAGAACTCCTCTTTCCCACAAAATCTGTGATCCGTTTCAAATAGAG-TAAAATGAAAGGAATAGGCACCATGTTTCTGCAAAG-ACAATTTAATTGATCAATGTTATAA--TTAACACAAACTT--GAAACATA-ATTAAA-TAGACAGCTAAATGAGGGAAAAT---TGATTCTGCCGATTTGGATTT--
>CK7
-----------------------------------------------------------------------------TTCAGCCAGTT-ACAATTAGTTAATATTGTTTGATGGTTTCCTAAGGTACCTGAGAAAGCTCCACATGACAGTCGAGACAAAAAATAAAATGGCTCCAACAACAATAGCATATTTGATGCCAAGATTCACCAATAAATTAACTAGCAGTCCTGCAAAAACAACCCCAAAGAAATTGGCAGAAAGAGCGTCCCAGAAAGGCATATCTAATATTGTGGCTGCAATGGCTCCAGTCCATGCCCC-AGTTCC-AGGGAAAGGAACAGCCACAAACAACATCAGGCCAAGCCATTGGAACTCCTCTATAGGACCTACTTTTTTCCTTGTTCTTTCAACTAGATTTTGCAGGAAGCTTGAAGCAACAGAACTCCTCTTTCCCACAAAATTTGTGATCTGTTTCAAATAGAG-TAAAATGAAAGGAATAGGCACCATGTTTCTGCAAAG-ACAATTTCACTGATCAATGTTGCAA--TTAACTGAAACTT--GAAACATA-TTTCAA-TAGACAACTAAATGAGGGAATAT---TGGTTCTACCAATTTGGATTT--
>CL6
-----------------------------------------------------------------------------TTCAGCCAGTT-ACAATTAGTTAATATTGTTTGATGGTTTCCTAAGGTACCTGAGAAAGCTCCACATGACAGTCGAGACAAAAAATAAAATGGCTCCAACAACAATAGCATATTTGATGCCAAGATTCACCAATAAATTAACTAGCAGTCCTGCAAAAACAACCCCAAAGAAATTGGCAGAAAGAGCATCCCAGAAAGGCATATCTAATATTGTGGCTGCAATGGCTCCAGTCCATGCCCC-AGTTCC-AGGGAAAGGAACAGCCACAAACAACATCAGGCCAAGCCATTGGAACTCCTCTATAGGACCTACTTTTTTCCTTGTTCTTTCAACTAGATTTTGCAGGAAGCTTGAAGCAACAGAACTCCTTTTTCCCACAAAATTTGTGATCTGTTTCAAATAGAG-TAAAATGAAAGGAATAGGCACCATGTTTCTGCAAAG-ACAATTTCATTGATCAATGTTACAA--TTAACTGAAATTT--GAAACATA-TTTCAA-TAGACAACTAAATGAGGGAATAT---TGGTTCTACCAATTTGGATTT--
>CM9
-----------------------------------------------------------------------------TTGATCCAATT-ACAATCAGTTAATATTGTTTGATGGTTTCCTAAGGTACCTGAGGAAGCTCCACATGACAGTTGAGACAAAAAATAAAATGGCTCCAACAGCAATAGCATATTTCATGCCAACATTCACCAGTAGATTAACGAGCAATCCTGCAAAAACAACCCCAATGAAATTGGCAGAAAGAGCATCCCAGAAAGGCATATCTAATATGGTAGCTGCAATGGCTCCAGACCATGCTCC-AGTTCC-AGGGAAGGGAACAGCCACAAACAACATCAAGCCAAGCCATTGGAACTCCTCTATAGGACCTGCCTTTTTTCTTGTTCTTTCAACTAGTATTTGCAGGAAGCTTGAAGCAACAGAGCTCCTCTTTGCCACAAAATCTGTGATCTGTTTTAAATAGAG-TAAAATGAAAGGAATAGGCACCATGTTTCTGCAAAG-ACAATTTAATTAATCAAT-TTAAAA--ATAGCCAAAACTT--GAAACTTA-ATTTAA-TAGACAACTAAATGAAAGGATAT---TCATTCTGCTAGTTTGGATTT--
>CO8
-----------------------------------------------------------------------------TTGATCCAATT-ACAATCAGTTAATATTGTTTGATGGTTTCCTAAGGTACCTGAGGAAGCTCCACATGACAGTTGAGACAAAAAATAAAATGGCTCCAACAGCAATAGCATATTTCATGCCAACATTCACCAGTAGATTAACGAGCAATCCTGCAAAAACAACCCCAATGAAATTGGCAGAAAGAGCATCCCAGAAAGGCATATCCAATATGGTAGCTGCAATGGCTCCAGACCATGCTCC-AGTTCC-AGGGAAAGGAACAGCCACAAACAACATCAAGCCAAGCCATTGGAACTCCTCTATAGGACCTGCCTTTTTTCTTGTTCTTTCAACTAGTATTTGCAGGAAGCTTGAAGCAACAGAGCTCCTCTTTGCCACAAAATCTGTGATCTGTTTTAAATAGAG-TAAAATAAAAGGAATAGGCACCATGTTTCTGCAAAG-ACAATTTAATTAATCAAT-ATAAAA--ATAGCCAAAACTT--GAAACTTA-ATTTGA-TAGACAGCTAAATGAAAGAATAT---TCATTCTGCTAGATTGGATTT--
>CP16
-----------------------------------------------------------------------------TTGAGCCGGTT-ACAATTAGTTAATATTGTTTGATGGTTTCCTAAAATACCTGAGGAAGCTCCACATGATAGTTGAGACAAAAATTATAATGAATCCAACAGCAATAGCATATTTGATGCCAAGGTTCACCAATAAATTAACTAGCAATCCTGCAAAAACAACCCCAAAGAAATTGGCAGAAAGAGCTTCCCAAAAAGGCATATCTAATACTGTGGCTGCAATGGCTCCAGTCCATGCCCC-AGTTCC-AGGGAAGGGAACAGCCACAAACAACATCAGGCCAAGCCATTGGAACTCCTCTATAGGCCCTGCTTTTTTCCTTGTTCTTTCGATTAGTTTTTGCAGAAAGCTTGAAGCAACAGAACTCCTCTTTCCCAAAAAATCTGTGATCCCTTTCAAATAGAG-TAAAATGAAAGGAATAGGCAACATGTTTCTGCAAAG-AGAATTTAATTGATCAATGTTACAA--TTAACTGAAACTT--GAAACATA-ATTAAA-TAGACAGCTAAATGAGAGAATAT---TGGTTCTGCCAATATGGATTT--
>CP161
-----------------------------------------------------------------------------TTGAGCCGGTT-ACAATTAGTTAATATTGTTTGATGGTTTCCTAAAATACCTGAGGAAGCTCCACATGATAGTTGAGACAAAAATTATAATGAATCCAACAGCAATAGCATATTTGATGCCAAGGTTCACCAATAAATTAACTAGCAATCCTGCAAAAACAACCCCAAAGAAATTGGCAGAAAGAGCTTCCCAAAAAGGCATATCTAATACTGTGGCTGCAATGGCTCCAGTCCATGCCCC-AGTTCC-AGGGAAGGGAACAGCCACAAACAACATCAGGCCAAGCCATTGGAACTCCTCTATAGGCCCTGCTTTTTTCCTTGTTCTTTCGATTAGTTTTTGCAGAAAGCTTGAAGCAACAGAACTCCTCTTTCCCAAAAAATCTGTGATCCCTTTCAAATAGAG-TAAAATGAAAGGAATAGGCAACATGTTTCTGCAAAG-AGAATTTAATTGATCAATGTTACAA--TTAACTGAAACTT--GAAACATA-ATTAAA-TAGACAGCTAAATGAGAGAATAT---TGGTTCTGCCAATATGGATTT--
>CR44
--------------------------------------------------------------------------------ATGCAAAT--AAATCAGCTCGAGTTTTTTAGTGGTTTTTTGATGTACCTAAGAAAGCTCCACATGATAGTAGAGACAAAAAATAAAATGCCCCCAACAATAATAGCATATTTCAGGCCAAGATTCACCAGTAAATTCACTAACAGTCCTGCCAAGATGACCCCAAAGAAATTAGCAAAAATAGCCTCCCAGAAAGGCATATTTAATATTGAAGCTGCAATGGCTCCAGTCCATGCCCC-AGTTCC-AGGGAAGGGAACTGCAACAAACAACATTAGACCAAGCCATTGAAACTCCTCTATAGGGCCTGCCTTTTTTCTTGTTCTTTCAAATAGCCTGTCCAGAAAGCTTGAAGCACCAGGACTACTCTTGCCCAAAAAATTGGCAATTCTTTTCAGATAGAG-CAAAATAAAAGGTACAGGTACCATGTTCCTGC-ATG-GCAATTCAGTTTAATAAGT-GAGAA--T-------------------------------------------------------------------------------
>CT15
-----------------------------------------------------------------------------TTCAGCCGGTT-ACAATTATTTAATATTGTTTGATGGTTTCCTAATATACCTGAGGAAGCTCCACATGATAGTTGAGACAAAAAATAAAATGGCTCCAACAGCAATAGCATATTTGATGCCAAGGTTCACCAATAAATTAACTAACAATCCTGCAAAAACAACCCCAAAGAAATTGGCAGAAAGAGCTTCCCAGAAAGGCATATCTAATACTGTGGCCGCAATGGCTCCAGTCCATGCCCC-AGTTCC-AGGAAAGGGAACAGCCACAAACAACATCAGGCCAAGCCATTGGAACTCCTCTATAGGCCCTGCTTTTTTCCTTGTTCTTTCAACTAGCTTTTGCAGAAAGCTTGAAGCAACAGAACTCCTCTTTCCCACAAAATCTGTGATCCCTTTCAAATAGAG-TAAAATGAAAGGAATAGGCACCATGTTTCTGGAAAG-ACAATTTAATTGATCAATGTTACAA--TTAACTGAGACTT--GAAACATA-ATTAAA-TAGACAGCTAAATGAGAGAATAT---TGGTTCTGTCAATATGGATTT--
>DA12
-----------------------------------------------------------------------------TTGAGCCGATT-ACAATCAGTTAATATTGTTTGATGGTTTCCTAAGGTACCTGAGGAAGCTCCACATGACAGTTGAGACAAAAAATAAAATGGCTCCAACAGCAATAGCATATTTCATGCCAACATTCACCAGTAGATTAACTAGCAATCCTGCAAAAACAACCCCAAAGAAATTGGCAGAAAGAGCATCCCAGAAAGGCATATCTAATATGGTGGCTGCAATGGCTCCAGACCATGCTCC-AGTTCC-AGGGAAGGGAACAGCCACAAACAACATTAAGCCAAGCCATTGGAACTCCTCTATAGGACCTGCTTTTTTCCTTGTTCTTTCAACTAGTTCTTGCAGGAAGCTTGAAGCAACAGAGCTCCTCTTTGCCATAAAATCTGTGATCTTTTTCAAATAGAG-TAAAATGAAAGGAATAGGAACCATGTTTCTGCAAAG-ACAATTTAATTGATCAAT-TTAAAA--ATAGCCGAAACTT--GAAACATA-ATTTGA-TAGACAGCTAAATGAAAGAATAT------TTCTGCCAGTTTGGATTT--
>DB53
----------------------------------------------------------------------------GTTCATGCAAAC--AAATCAATTTCTATTGTTTAATGGTTTT---------CTGAGGAAGCTCCACATGACACTGGAAATTAAAAACAAGATTACTCCGACAATAAGAGCATATTTCTGGCCAAGATTAACCAGTAAATTCACAAGCAGTCCAACAAAAAATACCATAAAGAAATTGGCTATAACAACATCTCAGAAATACATCTCCAATAATATGGCTGCAATGGCTCCAGACCATGCTCG-AGTTCCAAGGGAAGGGAACAACAACAAACAATATCAGCCCTAGCCACTTAAACTCCTCAATTGGACCTGCCTTTTTCCTTATTATTTCAAATATATTTTGCAGCAAGTTTGAAGCAACAGAACTTCTCTTTCTCAAAAACCTTGCAAGCTGTTTCAAATACAA-AAAAATGAATAAATGTATAGCCAAACTCATGG-GAG-CTTTACAAGATGGTATGCA-TCCAA--CAAAAAGTAATTG--AAAATGGT-TTTTA---------------------------------------------------
>DC1
---------------------------------------------------------------------------GGTTTATGCAAAC--AAATCAATTTGTATTGTTTAATGGTTTT---------ATGAGGAAGCTCCACATGACACTGGGAATTAAAAACAAGATTACACCAACAATAAGAGCATATTTCTGGCCAAGATTAACCAGTAAATTCACAAGCAGTCCAACAAAAAACACCATAAAGAAATTGGCTATAACAACATCTCAGAAATACATCTCCAATAATATGGCTGGAAATGCTCCAGACCATGCTCG-AGTTCCAAGGAAAGGGAACAACAACGAACTGTATCAGCCCTAGCCACTTAAACTCCTCAATAGGACCTGCCTTTTTCCTTGTTATTTCGAATATATTTTGCACCAAGTTTGAAGCAACAGAACTTCTCTTTCTCAAAAACCTTGCAAGTTGTTTCAAATACAAAAAAAATGAATAAATGTAAAGCCAAACTCATGG-GAG-CTTTACAAGATGGTATGCA-TCCAA--CAAAAAGTAATTG--AAAATGGT-TTTTAT-GGTTTTTATTATACAGGTTGTGTATGCTCTGCTCCAAACTTCAAATTTA
>DD1
---------------------------------------------------------------------------GGTTAATGCAAAC--AAATTAGTTTGTATTGTTTAATGGTTTTCTTAGGTACCTAAGGAAGCTCCACATGACACTTGAAATGAAAAATAAAATTTCTCCAACAATAAGAGCATATTTTAGGCCAAGATTAACCAGTAAATTCACAAGCAGTCCAACAAAAACCACCCCAACAAAATTGGCAGTAATAGCATCCCAGAAAGGCATATCCAATATTGTAGTTGTAATGGCTCCAGACCATGCCCCAAGTTCC-AGGGAAGGGAACAACAACAAACAACATCAACCCTAGCCACTTAAACTCCTCAATAAGACCTGCCTTTTTCCTTGTTATTTCGTATATATTTTGTAGCAAGTTTGAAGCAACATAACTTCTCTTTCCCAAAAAAATTGTAAGTTGTTTCAAATACAA-CATAATGAAAGGAACAAGGACCATGTTGCTGC-AAG-ATAATTTAATCAATCAATATCACAA--TTGGCTAAAACTT--GAAAAAAA-AATTAA-TATACAACTAAATGAGGGGAGGTAGTTTATTCTGCAA-CTTGGAT----
>DIM50
---ATTTGGAAGCCCAATTCATGA---------------------------------------------------GGTTAATACAAAC--AAATCAATTTGTATTGTTTAATGGTTTTCTTAGGTACCTAAGGAAGCTCCACATGACACTTTAAATGAAAAATAAAATTTCTCCAACAATAAGAGCATATTTCAGGCCAAGATTAACCAATAAATTCACAAGCAGTCCAACAAAAACCACCACAACAAAATTGGCAGTAACAGCATCCCAGAAAGGCATATCCAATATTGTAGTTGCAATGGCTCTAGACCATGCCCC-CGTTCC-AGGGAAGGGGACAACAACAAACAACATCAACCCTAGCCACTTAAACTCCTCAATAAGACCTACCTTTTTCCTTGTTATTTCGTACATATTTTGTACCATGTTTGATA-AACATAACTTCTCTTTCCCAAAAAAATTGTAAGTTGTTTCAAATACAA-CATAATGAAAGGAACAAGGACCATGTTGATGC-AAG-ATAATTTAATCAATTAATATCATAA--TTGGCTAAAACTT--GAAAAACA-TTTTAA-TATATAGCTAAATGAGGGGAGGTAGTTTATTCTACAA-CTTGGAT----
>EN45
------------------------------------------------------------------------------------------------------------------------GATGTACCTCAGAAAGCTCCACATGATGGTAGAGACAAAAAATAAAATGGCTCCAACAATAATGGCATATTTCAGGCCAAGATTCACCAGTAAATTCACTAACAACCCTGCCAAGGCCACCCCAACAAAATTGGCAGAAACGGCCTCCCAGAAAGGCATATCTAATATTGAAGCTGCAATCGCTCCAGTCCATGCCCC-AGTTCC-TGGGAAGGGAACGGCAACAAACAACATCAGACCCAGCCATTGAAACTCCTCTATAGGGCCTACCTTTTTTCTTGTTCTTTCAAATAGCCTGTCCAGAATCCTTGCAGCACCAGGGCTCCTATTGCCCAAAAAATTGGCAATTCTTTTCAAATAGAG-CAAAATGAAAGGTACAGGTAGCATATTCCTGC-AAG-GCAACTCAGTTTAATA-------------------------------------------------------------------------------------------
>FC13
-----------------------------------------------------------------------------TTGAGCCAATT-ACAATCAGTTAATATTGTTTGATGGTTTCCTAAGGTACCTGAGGAAGCTCCACATGACAGTTGAGACAAAAAATAAAATGGCTCCAACAGCAATAGCATATTTCATGCCAACATTCACCAGTAGATTAGCTAGCAACCCTGCAAAAACAACCCCAAAGAAATTGGCAGAAAGAGCATCCCAGAAAGGCATATCTAATATGGTGGCTGCAATGGCTCCAGACCATGCTCC-AGTTCC-AGGGAAGGGAACAGCCACAAACAACATTAAGCCAAGCCATTGGAACTCCTCTATAGGACCTGCTTTTTTCCTTGTTCTTTCAACTAGTTCTTGCAGGAAGCTTGAAGCAACAGAGCTCCTCTTTGCCATAAAATCTGTGATCTTTTTCAAATAGAG-TAAAATGAAAGGAATAGGAACCATGTTTCTGGGAAG-ACAATTTAATTGATCAAT-TTAAAA--ATAGCCGAAACTT--GAAACATA-ATTTGA-TAGACAGCTAAACGAAAGAATAT------TTCTGCCAGTTTGGATTT--
>FTS1
---------------------------------------------------------------------------GGTTCATGCAAAC--AAATCAGTTTGTATTGTTTAATGGTTTT---------CTGAGGAAGCTCCCCATGACACTGGAAATTAAAAACAAGATTAATCCAACAATAAGAGCATATTTCTGGCCAAGATTAACCAGTAAATTCACAAGCAGTCCAACAAAAACCACCATAAAGAAATTGGCTATAAAAACATCCCAGAAAGACATCTCCAATAATATGGCAGCAATGGCTCCAGACCATGCCCA-ACTTCCAAGGGAAGGGAACAACAACAAACAATATCAGCCCTAGCCACTTAAACTCCTCAATAGGACCTGCCTTTTTCCTTGTTATTTTGTATATATTTTGCAGCAAGTTTGAAGCAACAGAACTTCTCTTTCTCAAAATCCTTGCAAGTTGTTTCAAATACAA--AAAACGAATAAATGTAAAGCCAAACTCATGG-GAG-CTTTACAAGATGGTATGCA-TCCAA--CAAAAAGTACTTG--AAAATGGT-TTTTAT-CGA----------------------------------------------
>FTS2
-------------------------------------------------------------------------ATGGTTCATGCAAAC--AAATCAGTTTGTATTGTTTAATGGTTTT---------CTGAGGAAGCTCCACATGACACTGGAAATTAAAAACAAGATTAATCCAACAATAAGAGGATATTTCTGGCCAAGATTAACCAGTAAATTCACAAGCAGTCCAACAAAAAACACCATAAAGAAATTGGCTATAACAACATCTCAGAAATACATCTCCAATAATATGGCTGCAATGGCTCGGGACCATGCTCG-AGTTCCAAGGGAAGGGAACAACAACAAACAATATCAGCCCTAGCCACTTAAACTCCTCAACAGGACCTGCCTTTTTCCTTGTTATTTTGTATATATTTTGCAGCAAGTTTGAAGCAACAGAACTTCTCTTTCTCAAAAACCTTGCAAGTTTTTTCGAATACAA-AAAAATGAA-----------CCAAATTCATGG-GAG-CTTTACAAGATGGTATGCA-TCCAA--CAAAAAGTAATTG--AAAATGGT-TTTTA---------------------------------------------------
>GG1
---------------ATTTTAAGCAAAAATCAACCTGGACTC-----------------------------AATTGATTTACGCAAAC--AAATTAGCTCAAGTTGTTTAGTGGTTTCCTGATGTACCTAAGGAAGGTCCACATGATGGTAGAGACAAAAAATAAGATGGCTCCGACAATAATAGCATATTTCAGTCCAAGATTCACCAGTAAATTCACTAACAGCCCAGCAAACACCACCCCGAAGAAATTGGCAGAAACAGCCTCCCAAAAAGGCATATCTAATATTGCAGCTGCAATGGCACCAGTCCATGCCCC-AGTTCC-AGGGAACGGAACGGCAACAAACAACATCAACCCAAGCCATTGGAACTCCTCTATAGGGCCTGCTTTCTTCCTTGTTCTTTCAAATAGCCTGTCCAGAAAGGTGGAAGCCCCAGGGATCCTTTTGCCCAAAAAACTGGCGACCCTTTTCAAATAGAG-CAAAATAAATGGTACAGGGACCATATTCCTGC-AAT-ATAACTTATTTTAATGAAATAGCAA---TAACAAGCATGC--AAGAAAAT-TCATTT-CAAACAAAATGATAATAGAGGGCATTCAAGAAAATAGATTTTGAAAA-A
>HB41
GGCATTTGGAAGTCCAATTCACGAAAAATATCACATAAAATAACTGCCTTTGAG-----------------CATTGGTTCACGCAAGT--AAATTAGTTTGTATTGTTTAATGGTTTTCTAAGGTATCTGAGGAAGCTCCACATGACACTTGAAATGAAAAGTAAGATTGCACCAACAATAAGAGCATATTTGAGGCCAAGATTGACCAGTAAATTCACAAGCAGTCCAGCAGAAACCACCCCAAAGAAATTGGCAGAAACAGCATCCCAGAAAGGCATATCTAATATTGTGGCTGCAATGGCTCCAGACCATGCCCC-AGTTCC-AGGGAAGGGAACAGCAACAAACAACATCAGCCCTAGCCACTGAAACTCCTCAATGGGACCTGCCTTTTTCCTTGTTATTTTGTATAGATTTTGTAGCAAGTTTGAAGCAACAGAACTTCTCGTTTCCAAAAAATTTGCAAGTTGTTTCAAATACAG-CAGAATGAAAGGAACAGGCACCATGTTGCTGC-AAG-ACAATTTAATCAATCAATATCACAG--TTGGCTAAAACTT--GAAACACA-TTTCAA-TAGACAGCTAAATGAGGGAAGGTAGTTTATTCTGTAAAATTGGAT----
>JO20
-----------------------------------------------------------------------------TTCAGCCGGTT-ACAATTAGTTAATGTTGTTTGACGGTTTCCTAATATACCTGAGGAAGCTCCACATAATAGTTGATACTAAAAATAAAATGACTCCAACAGCAATAGCATATTTGATGCCAAGATTCACCAATAAATTAACTAGCAATCCTGCAAAAACAACCCCAAAGAAATTGGCAGAAAGAGCTTCCCAGAAAGGCATATCTAATACTGTGGCTGCAATGGCTCCAGACCATGCCCC-AGTTCC-AGGGAAAGGAACAGCCACAAACAACATCAGGCCAAGCCATTGGAACTCCTCTATAGGCCCTGCTTTTTTCCTTGTTCTTTCAACTAGTTTTTGCAGAAAGCTTGAAGCAACAGAACTCCTCTTTCCGACAAAATCCGTGATCCGTTTCAAATAGAG-TAAAATGAAAGGAATAGGCACCATGTTTCTGCAAAG-ACAATTTAATTGATCAATGTTACAA--TTAACTGATACTT--GAAACATA-ATTAAA-TAGAGAGCGAAATGAGAGGATAT---TGGTTCTGCCAATATGGATTT--
>JU21
-----------------------------------------------------------------------------TTCAGCCGGTT-ACAATTAGTTAATGTTGTTTGACGGTTTCCTAATATACCTGAGGAAGCTCCACATAATAGTTGATACTAAAAATAAAATGACTCCAACAGCAATAGCATATTTGATGCCAAGATTCACCAATAAATTAACTAGCAATCCTGCAAAAACAACCCCAAAGAAATTGGCAGAAAGAGCTTCCCAGAAAGGCATATCTAATACTGTGGCTGCAATGGCTCCAGACCATGCCCC-AGTTCC-AGGGAAAGGAACAGCCACAAACAACATCAGGCCAAGCCATTGGAACTCCTCTATAGGCCCTGCTTTTTTCCTTGTTCTTTCAACTAGTTTTTGCAGAAAGCTTGAAGCAACAGAACTCCTCTTTCCCACAAAATCCGTGATCCGTTTCAAATAGAG-TAAAATGAAAGGAATAGGCACCATGTTTCTGCAAAG-ACAATTTAATTGATCAATGTTACAA--TTAACTGATACTT--GAAACATA-ATTAAA-TAGAGAGCTAAATGAGAGGATAT---TGGTTCTGCCAATATAGATTT--
>LF2
-----------------------------------------------------------------------------------------------------------------------------------------------------TTGAAATGAAAACTAAAATTGCTCCTACAATAAGAGCATATTTGAGGCCAAGATTGACAAGTAAATTCACAAGCAGTCCAGCAAAAACCACCCCACAGAAGTTGGCAAAAACAGCATCCCAGAAAGGCATATCTAATATTGTGGCTGCAATTGCTCCAGACCATGCCCC-AGTTCC-AGGGAAAGGAACAGCAACAAACAACATCAACCCTAGCCACTGAAACTCCTCAATAGGACCTGCCTTTTTCCTTGTTACTTTGTATATATTTTGTAGCAAGTTTGAAGCAACAGAGCTTCTCTTTTCCAAAAATATTGTAAGTTGTTTCAAATACAG-CAGAATGAAAGGAACAGGGACCATGTTGCTGC-AAG-ACAATTTAATCAATCAGTATCACAG--TTGGCTAAAACTT--GAAACACA-TTTTAA-TATA-AGCTAAATGAGGGGAGGTAGTTTATTCTGCAA-ATTGGAT----
>MC0
GTTATCTAGTTATTTATTTT---------------------------------------------------GGTTGATTCATGCGAGT--AGATCAGTTTGTATTGTTTAATGGTTTTCTAAGGTACCTGAGGAAGCTCCACATGACACTTGAAATGAAAAATAAGATTGCTCCAACAATAAGAGCATATTTCAGGCCAAGATTGACTAGTAAATTCACAAGCAATCCAGCAAAAACCACCCCAATGAAATTGGCAGAAACAGCATCCCAGAAAGGCATATCTAATATTGTCGCTGCAATGGCTCCAGACCATGCCCC-AGTTCC-AGGGAAGGGAACAGCAACAAACAACATCAGCCCGAGCCACTGAAACTCCTCAATAGGACCTGCCTTTTTCCTTGTTATTTTGTATACAGTTTGTAGCAAGTTTGAAGCAACAGAACTTCTCTTTTCCAAAAAAATTGTAAGTTGTTTCAAATACAG-CAGAATGAAAGGAACAGGTACCATGTTTCTGC-AAG-ACAAGTTAATCAATCAATATCACAG--TTGGCTAAAACTT--GAAACACA-TTTTAA-TAGACAGCTAAATGAGGGAAGGTAA-TTATTCTGCA-------------
>MT0
GGCATCTGGAAGCCCAATTCATGAAAAATATCACACA----------------------------------AAATGGTTCATGCAAGC--AATTCAGTTTGTATTGTTTAATGGTTTTCTTAGGTACCTGAGGAAGCTCCACATGACACTTGAAATGAAAAATAAGATTGCTCCAACAATAAGAGCATATTTCACGCCAAGATTAACCAGTAAATTCACAAGCAGTCCAGCAAAAACCACCCCAACGAAATTGGCAGAAACAGCATCCCAGAAAGGCATATCTAATATTGAGGCTGCAATTGCTCCAGTCCATGCCCC-AGTTCC-AGGGAAGGGCACAGCAACAAACAACATCAGCCCTAGCCACTGAAACTCCTCAATAGGACCTGCCTTTTTCCTTGTTTTTTCGTATAGATTTTGTAGCAAGTTTGAAGCAACAGAACTTCTCTTTCCCAAAAAAATTGTAAGTTGTTTCAAATACAG-CACAATGAAAGGAACAGGGACCATGTTGCTGC-AAG-ACAATTTAATCAATCAATATCACAG--TTGGCTAAAACTT--GAAACACA-TTCTAA-TAGACAGCTAAATGACAGGAGGTACTTTATTCTGCAA-CTTGGATTT-T
>NN48
---------------------------------------------------------------------------GGTTCATGCAAAC--ATATCAATTTGTATTGTTTAATGGTTTTTTTAGGTACCTGAGGAAGCTCCACATGACACTTGAAATAAAAAATAAGATTGCTCCAACAATAAGAGCATATTTCAGGCCAAGATTAACCAGTAAATTCACAAGCAGTCCAGCAAAAACCACCCCAACGAAATTGGCAGTAACAGCATCCCAAAAAGGCATATCTAATATTGTCGCTGCAATGGCTCCAGACCATGCCCC-AGTTCC-AGGGAAGGGAACAGCAACAAACAACATCAGCCCTAGCCACTTAAACTCCTCAATAGGACCTGCCTTTTTCCTTGTTATTTCGTATATATTTTGTAGCAAGTTTGAAGCAACAGAACTTCTCTTTCCCAAAAAAATTGTAAGTTGTTTCAAATACAG-CAGAATGAAAGGAACAGGGACCATGTTGCTGC-GAG-ACAATTTAATAAATCAGTATCACAG--TTGGCTAAAACTT--GAAACACA-TTTTAA-TAGACAGCTAAATGAGGGAAGGTAGTTTATTCTGGCA------------
>PA42
---------------------------------------------------------------------------GGTTCTTGCAAGT--AAATCAGTTTGTATTTGTTAATGGTTTTCTAAGGTACCTGAGGAAGCTCCACATGACACTTGAAATGAAAAATAGGATTGCTCCAACAATAAGAGCATATTTGAAGCCGAGATTGACCAGTAAATTCACAAGCAGTCCAGCAAAAACCACCCCAACAAAATTGGCAGAAACAGCATCCCAGAAAGGCATATCTAATATTGTGGCTGCAATGGCTCCAGACCATGCCCC-AGTTCC-AGGGAAGGGAACAGCAACAAACAACATCAGCCCTAGCCACTGAAACTCCTCAATAGGACCTGCCTTTTTTCTTGTTATTTTGTATAGATTTTTTAGCAAGTTTGAAGCAACAGAGCTTCTCTTTTCCAAAAAATTTGTAAGTTGTTTCAAATACAT-CAGAATGAAAGGAACAGGTACCATGTTCCTGC-AAG-ACAAATTAATCAATCAATATCCCAG--TTGGCTAAAAATTACAAGACACA-TCTTAA-TAGAATGCTAAATGAGAAGACGTAATTTATTCTTCAA-CTTGGAT----
>PB33
-------------------------------------------------------------------------------------------------TTTAAATTTTTTGGGGCTTTTTTGCTATATCTAAGAAAGATCCACATGACAGTGGACAC-CCATATCAAATGGCTCCAACAATAACAAAATGTTTGATTTTAAGATTAACCAATAAATTCACTAACAACCCTACAAAGACCACTCCAAAGAAATTGGCCAAAACATCCTCCCA-AAAGGAATATCTATTATTGTGGCTACAATGGCTCCAGACCATGCGAT-AATCCC-CGAGAAGGGAATGGAAACAAACAACATCAAATCAAGCCATTGGAACTCCTTTATGGGGTCTTCTTTCTTCCTTACTATTTCAGTTAGCTTATCCAAAAATCTAGAAGCAATTGAACTCCTTTTTCCCACATAATTCACAAGTTGTTTTAAATAGAG-TAAAATAAATGGTACAAGTACCAAGTTTCTGC-GAA-GAAATCCAATTTAATGTTA-CACAA--TTGGGT---------AAACAATG-TTTGAT-CCAACAATTAGAT------------------------------------
>PF1
---------------------------------------------------------------------------GGTTCATGCAAGC--AAATCAGTTTGTATTGTTTAATGGTTTTCTTAGGTACCTGAGGAAGCTCCACATGACACTTGAAATGAAAAATAAGATTGCTCCAACAATAAGAGCATATTTCAGGCCAAGATTAACCAGTAAATTCATAAGCAGTCCAGCGAAAACCACCCCAACGAAATTGGCTGAAACAGCATCCCAGAAAGGCATATTTAATATTGTGGCTGCAATGGCTCCAGACCATGCCCC-AGTTCC-AGGGAAGGGAACAGCAACAAACAACATCAGCCCTAGCCACTGAAACTCCTCAATAGGACCTGCCTTTTTCCTTGTTATTTCGTATAGATTTTGAAACAAGTTTGAAGCAACAGAACTTCTCTTTCCCAAAAAAATTGTAAGTTGTTTCAAATACAG-CAGAATGAGAGGAACAGGGACCATGTTGCTGC-AAG-ACAATTTAATCAATCAATATCACAG--TTGGCTAAAACTT--GAAACACA--TTTAA-TAGACAGCTAAATGAGGG-AGGTAGTTTATTCTGCAA-CTTGGAT----
>PFM1
---------------------------------------------------------------------------GGTTCTTGCAAGT--AAATCAGTTTGTACTGTTTAATGGTTTTCTAAGGTACCTGAGGAAGCTCCACATGACACTTGAAATGAAAAATAGGATTGCTCCAACAATAAGAGCATATTTGAAGCCAAGATTGACTAGTAAATTCACAAGCAGTCCAGCAAAAACCACCCCAACGAAATTGGCAGAAACAGCATCCCAGAAAGGCATATCTAATATTGTTGCTGCAATGGCTCCAGACCATGCCCC-AGTTCC-AGGGAAGGGAACAGCAACAAACAACATCAGCCCTAACCACTGAAACTCCTCAATAGGACCTGCCTTTTTCCTTGTTATTTTGTATATATTTTCTAGCAAGTTTGAAGCAACAGAGCTTCTCTTTCCCAAAAAATTTGTAAGTAGTTTCAAATACAT-CAGTATGAAAGGAACAGGTACCATGTTCCTGC-AAGAAAAAATTAATCAATCAATATCACAG--TTGGCTAAAACGT--GAAACACA-TTTTAA-TAGACAGCTAAATGAGGGGAGG---------------------------
>PG28
----------------------------------------------------------------------------GTTTACCCAAAT-AGTCTCACTTTAAATTGTTTGGTGGTTTTCTGATGTGTCTAAGGAAGCTCCACATGACAGTGGACACGAAAAATAAGATGGCTCCAACAATAACAGCATATTTGATGCCAAGATTAACCAGTAAATTCACTAGCAGCCCCGCAAAGACCACTCCAAAGAAATTGGCAGAAACAGCCTCCCAAAAAGGCATATCCAGTATTGTGGCTGCAATGGCTCCAGACCATGCCCC-AGTCCC-TGGGAAGGGAACGGCAACAAACAACATCAACCCAAGCCATTGGAACTCCTCTATAGGACCTGCCTTCTTCCTTGTTATTTCAATCAGCCTATCCAGAAAGCTGGAAGCAACTGAACTCCTCTTTCCCGCATATGTCACAAGCTGTTTCAAATAGAG-CAAAATAAATGGTACAGGTACCATGTTTCTGC-AAG-GCGATCCAACTTAATGTTA-TACAA--TTGGG----------TAAACAAG-TTTTGA-TTGAAAATTCAGCCAGGGTTTGG-TTTGAT-------------------
>PH2
-------GGAAGCCCAATTCATGAAAAGTATCACACAAA--------------------------------ATATGGTTCATGCAAGC--AAATCAGTTTGTATTGTTTAATGGTTTTCTTAGGTACCTGAGGAAGCTCCACATGACACTTGAAATGAAAAATAAGATTGCTCCAACAATAAGAGCATATTTCAGGCCAAGATTAACCAGTAAATTCATAAGCAGTCCAGCGAAAACCACCCCAACAAAATTGGCTGAAACAGCATCCCAGAAAGGCATATTTAATATTGTGGCTGCAATGGCTCCAGACCATGCCCC-AGTTCC-AGGGAAGGGAACAGCAACAAACAACATCAGCCCTAGCCACTGAAACTCCTCAATAGGACCTGCCTTTTTCCTTGTTATTTCGTATAGATTTTGAAACAAGTTTGAAGCAACAGAACTTCTCTTTCCCAAAAAAATTGTAAGTTGTTTCAAATACAG-CAGAATGAGAGGAACAGGGACCATGTTGCTGC-AAG-ACAATTTAATCAATCAATATCACAG--TTGGCTAAAACTT--GAAACACA--TTTAA-TAGACAGCTAAATGAGGG-AGGTAGTTTATTCTGCAA-CTTGGATTC-C
>PM29
----------------TTTAAAATAAAGAGCAGAACAAAATCATTCTTT----------TCAACAATTATAGTTAAGTTTAACCAGAT-AATCTCAGTTATTAATCTTTGGTGATTTTTTGATGTATCTAAGGAAGTTCCACATGACAGTGGACACAAAAAATAAGATGGCTCCGACAATAACAGCATATTTGATGCCAAGATTAACCAGTAAATTCACTAGCAGCCCCGCAAAGACTACTCCAAAGAAATTGGCCGAAACAGCCTCCCAGAAAGGCATATCCAGTATTGTGGCTGCAATGGCTCCAGACCATGCCCC-AGTACC-CGGAAAGGGAACTGCAACAAACAACATCAACCCAAGCCATTGGAACTCCTCTATTGGACCCGCCTTCTTCCTTGTTATTTCAATCAACCTGTCCAGAAAGCTGGAAGCAACTGAACTCCTCTTTCCCGCATAGGTCACAAGCTGTTTCAAATAGAG-CAAAATAAATGGTACAGGTACCATGTTTCTGC-AAG-GCAGTCCAATTTAATATAA-CACAA--TTGAG----------TAAACAAG-TTTTCATTTGAAAATTCAGCTTGGGCTTGG-TTTGATTGTCTCGTTTTGGGTT---
>PS27
----------------------------------------------TTT----------TCAACAATTATAGTTAAGTTTACCCAAAT-AGTCTCACTTTAAATTGTTTGGTGGTTTTCTGATGTGTCTAAGGAAGCTCCACATGACAGTGGACACGAAAAATAAGATGGCTCCAACAATAACAGCATATTTGATGCCAAGATTAACCAGTAAATTCACTAGCAGCCCCGCAAAGACCACTCCAAAGAAATTGGCCGAAACAGCCGCCCAAAAAGGCATATCCAGTATTGTGGCTGCAATGGCTCCAGACCATGCCCC-AGTCCC-TGGGAAGGGAACGGCAACAAACAACATCAACCCAAGCCATTGGAACTCCTCTATAGGACCTGCCTTCTTCCTTGTTATTTCAATCAGCCTATCCAGAAAGCTGGAAGCAACTGAACTCCTCTTTCCCGCATATGTCACAAGCTGTTTCAAATAGAG-CAAAATAAATGGTACAGGTACCATGTTTCTGC-AAG-GCAATCCAACTTAATGTTA-CACAA--TTGGG----------TAAACAAG-TTTTGA-TTGAAAATTCAGCCAGGGCTTGG-TTTGAT-------------------
>PS30
------------------------------------------------------------------------------------------------------------TAATGGTTTTCTAAGGTACCTGAGGAAGCTCCACATAACACTTGAAATGAAAAATAGGATTGCTCCAACAATAAGAGCATATTTGAAGCCAAGATTGACCAGTAAATTCACAAGCAGTCCAGCAAAAACCACCCCAACAAAATTGGCAGAAACGGCATCCCAGAAAGGCATATCTAATATTGTGGCTGCAATGGCTCCAGACCATGCCCC-AGTTCC-AGGGAAGGGAACAGCAACAAACAACATCAGCCCTAGCCACTGAAACTCCTCAATAGGACCTGCCTTTTTTCTTGTTATTTTGTATAGATTTTGTAGCAAGTTTGAAGCAACAGAGCTTCTCTTTTCCAAAAAAATTGTAAGTTGTTTCAAATACAT-CAGAATGAAAGGAACAGGTACCATGTTCCTGC-AAG-ACAAATTAATCAATCAATATCCCAG--TTGGCTAAAACTT--GAAACACA-TCTTAA-TAGACAGCTAAATGAGAAGACGTAATTTATTCTTCAA-CTTGGAT----
>PSF43
---------------------------------------------------------------------------GGTTCATGCAAAC--AAATCAATTCGTATTGTTTAATGGTTTTCTTAGGTACCTGAGGAAGCTCCACATGACACTTGAAATGAAAAATAAGATTGCTCCGACAATAAGCGCATATTTCAGGCCAAGATTAACCAGTAAATTCACAAGCAGTCCAGCAAAAACCACCCCAACGAAATTGGCAGTAACAGCATCCCAAAAAGGCATATCTAATATTGTCGCTGCAATGGCTCCAGACCATGCCCC-AGTTCC-AGGGAAGGGTACAGCAACAAACAACATCAGCCCTAGCCACTTAAACTCCTCAATAGGACCTGCCTTTTTCCTTGTTATTTCGTATATATTTTGTAGCAAGTTTGAAGCAACAGAATTTTTCTTTCCCAAAAAAATTGTAAGTTGTTTCAAATACAG-CAGAATGAAAGGAACAGGGACTATGTTGCTGC-AAG-ACAATTTAATCAATCAATATCACAG--TTGGCTAAAACTT--GAAACACA-TTTTAA-TAGACAGCTAAATGAGGGAAGGTAGTTTATTCTGGCA-CTTGGA-----
>PTA0
----------------------------------------------------------------------------GTTCATGCAAGT--AAATTAGTTTGTATTGTTTAATGGTTTTCTAAGGTACCTGAGGAAGCTCCACATGACACTTGAAATGAAAAATAAGATTGCTCCGACAATAAGAGCATATTTGAGGCCAAGATTGACCAGTAAATTCACAAGAAGTCCAGCAAAAACCACGCCAAAGAAATTGGCCGAAACACCATCCCAGAAAGGCATATCTAATATTGTGGCTGCAATTGCTCCAGACCATGCCCC-AGTTCC-AGGGAAGGGAACAGCAACAAACAACATCAGCCCTAGCCACTGAAACTCCTCAATAGGACCTGCCTTTTTCCTTGTTATTTTGTATATATTTTGTAGCAAGTTTGAAGCAACAACACTTCTCTTTTCCAAAAAAATTGTAAGTTGTTTCAAATACAA-CAATATGAAAGGAACAGGTACCATGTTGCTGC-AAG-ACAATTTAATCAATCAGTATCACAG--TTGGCTAGAATTT--GAGACACA-TTTTAA-TAGACATCTAAATGAGGAGAGAGAGTTTATTCTGTAA-ATTGGAT----
>RC54
---------------------------------------------------------------------------GGTTCATGCAAAC--ATATCAATTTGTATTGTTTAATGGTTTTCTTAGGTACCTGAGGAAGCTCCACATGACACTTGAAATAAAAAATAAGATTGCTCCGACAATAAGAGCATATTTCAGGCCAAGATTAACCAGTAAATTCACAAGCAGTCCAGCAAAAACCACCCCAACGAAATTGGCAGTAACAGCATCCCAAAGAGGCATATCTAATATTGTCGCTGCAATGGCTCCAGACCAAGCCCC-AGTTCC-AGGGAAGGGAACAGCAACAAACAACATCAGCCCTAGCCACTTAAACTCCTCAATAGGACCTGCCTTTTTCCTTGTTATTTCGTATATATTTTGTAGCAAGTTTGAAGCAACAGAACTTCTCTTTCCCAAAAATATTGTAAGTTGTTTCAAATACAG-CAGAATGAAAGGAACAGGGACCATGTTGCTGC-AAG-ACAATTTAATAAATCAATATCACAG--TTGGCTAAAACTT--GAAACACA-TTTTAA-TAGACAGCTAAATGAGGGAAGGCAGTTTATTCTGGCA-CTTGGAT----
>RR55
---------------------------------------------------------------------------GGTTCATGCAAAC--ATATCAATTTGTATTGTTTAATGGTTTTCTTAGGTACCTGAGGAAGCTCCACATGACACTTGAAATAAAAAATAAGATTGCTCCGACAATAAGAGCATATTTCAGGCCAAGATTAACCAGTAAATTCACAAGCAGTCCAGCAAAAACCACCCCAACGAAATTGGCAGTAACAGCATCCCAAAAAGGCATATCTAATATTGTCGCTGCAATGGCTCCAGACCATGCCCC-AGTTCC-AGGGAAGGGAACAGCAACAAACAACATCAGCCCTAGCCACTTGAACTCCTCAATAGGACCTGCCTTTTTCCTTGTTATTTCGTATATATTTTGTAGCAAGTTTGAAGCAACAGAACTTCTCTTTCCCAAAAATATTGTAAGTTGTTTCAAATACAG-CAGAATGAAAGGAACAGGGACCATGTTGCTGC-AAG-ACAATTTAATAAATCAATATCACAG--TTGGCTAAAACTT--GAAACACA-TTTTAA-TAGACAGCTAAATGAGGGAAGGTAGTTTATTCTGGCA-CTTGGAT----
>SA1
--------------------------------------------------ATAA-----------------AAAAGGTTCTTGCAAGT--AACTCAGTTTGTATTGTTTAATGGTTTTCTAAGGTATCTGAGGAAGCTCCACATGACACTTGAAATGAAAAATAGGATTGCTCCAACAATAAGAGCATATTTGAAGCCAAGATTGACCAGTAAATTCACAAGCAGTCCAGCAAAAACCACCCCAACGAAATTGGCAGAAACAGCATCCCAGAAAGGCATGTCTAATATTGTGGCTGCAATGGCTCCAGACCATGCCCC-AGTTCC-AGGGAAGGGAACAGCAACAAACAACATCAGCCCTAGCCACTGAAACTCCTCAATAGGACCTGCCTTTTTCCTTGTTATTTTGTATACATTTTGTAGCAAGTTTGAAGCAACAGAGCTTCTCTTTTCCAAAAAATTTGTAAGTTGTTTCAAATACAT-CAGAATGAAAGGAACAGGTACCATGTTCCTGC-AAG-ACAAATTAATCAATCAATATCCCAG--TTGGCTACAACTT--GAAACACA-TTTGAA-TAGACAGCTAAATGAGACGAGGTAATTTATTCTGCAA-CTTGGAT----
>SC0
---ATCTGGAAGCCCAATTCATGAAAAATATCGCACAAAATATCCACCTTCAAG-----------------CATTGGTTCATG-AATC--AAATCAGTTTGTATTGTTTAATGGTTTTCTTAGGTACCTGAGGAAGCTCCACATGACACTTGAAATGAAAAACAAGATTGCTCCAACAATAAGAGCATATTTCAGGCCAAGATTAACCAGTAAATTCACAAGCAGTCCAGCAAAAACCACCCCAAAGAAATTAGCAGAAACAGCATCCCAGAAAGGCATATCTAATATCGTGGCTGCAATGGCTCCAGACCATGCCCC-AGTTCC-AGGGAAGGGAACAGCAACAAACAACATCAGCCCTAGCCACTTAAACTCTTCAATAGGACCTGCCTTTTTCCTTGTTACTTCGTATACTTTTTGTAGCAAGTTTGAAGTAACAGAACTTCTCTTTTCCAAAAAAATTGTAAGTTGTTTCAAATACAG-CAGAATGAAAGGAACAGGGACCATATTGCTGC-AAG-ACAATTCAATCAATCAGTATCACAG--TTGTCTAAAACTT--GAAACACATTTTTAA-TAGACAGCTAAATGAGGGGAGATAGTTTAGTCTGCAA-CTTGGAT----
>SE46
------------------------------------------------------------------------------------AAAT--AAATCAATTTGAGTTTTTTAGTGGTTTTTTGATGTACCTAAGAAAGCTCCACATGATGGTGGAGGCAAAAAATAAAATGGCTCCAACAATAATAGCATATTTCAGGCCAAGATTCACCAGTAAATTCACTAACAACCCTGCGAAGGCCACCCCGACAAAATTGGCAGTAAAGGCCTCCCAGAAAGGCATATCTAATATTGAAGCTGCAATCGCACCAGTCCATGCCCC-AGTTCC-AGGGAAGGGAACGGCAACAAACAACATCAGACCCAGCCATTGAAACTCCTCTATTGGGCCTGCCTTTTTTCTCGTTCTTTCAAATAGCCTGTCTAGAATCCTTGCAGCGCTAACACTCCTATTGCCTAGAAACTTGGCAATTCTCTTCAAATAGAG-CAAAATGAAAGGTACAGGTAGCATATTTCTGC-AAG-GCAACTCAGTTTAATAT------------------------------------------------------------------------------------------
>SG23
--------GAACTCTCTTTCTTGAAAAATCATGTTGATGGTCTTCCCTT----------------------------TTGAGCAGTGAAAGAATTAGTTAAGATTGTTTGATGGTTTCCTAAGGTACCTAAGGAGGCTCCACATGATAGTTGAGACAAAAAATAAAATGGCTCCAACAACAATGGCATATTTGATGCCAAGATTCACCAATAAATTAACTAGCAGTCCTGCAAAAACAACCCCAAAGAAATTGGCAGAAAGAGCATCCCAGAAAGGCATATCTAATATTGTGGCTGCAATGGCTCCAGACCATGCCCC-AGTCCC-AAGGAAGGGAACCACCACAAACAACATCAGGCCAAGCCATTGGAACTCCTCTATAGGACCTACTTTTTTCCTTGTTCTTTCAACTAGATTTTGCAGGAAGCTTGAAGCTACAGAACTCCTCTTTCCCGCAAAATCTGTGATCTGTTTCAAATAGAG-TAAAATGAGATGAATAGGCACCATGTTTCTGCAAAG-ACAGTTTAATTGATCAATTTTAGGA--TTAACTGAAACTT--GAAACATA-TTTCAA-TAGACAGCTAAATGAGGGAATAT---TGATTCTGCCAATTTGGATTT--
>SS22
-----------------------------------------------------------------------------TTCAGCTGGTT-ACAATTAGTTAATATTGTTTGATGGTTTCCTAAGGTACCTGAGGAAGCTCCATGTGACAGTTGAGACAAAAATTAAAATGGCTCCAACAACAATGGCATATTTGATGCCAAGATTCACCAATAAATTAACTAGCAGTCCTGCAAAAACAACCTCAAAGAAATTGGCAGAAAGCGCATCCCGGAAAGGCATATCTAATATTGTGGCTGTAATGGCTCCAGACCATGCCCC-AATTCC-AGGGAAGGGAACCGCTGCAAACAACATCAGGCCAAGCCATTGGAACTCCTCTATAGGACCTACTTTTTTCCTGGTTCTCTCAACTAGATTTTGCAAGAAGCTTGAAGATACAGAACTCCTCTTCCCCACAAAATCTGCAATCTATTTCAAATAGAG-TAAAATGAAAGGAATAGGCACCATGTTTCTGTAAAG-ACAATTTAATTGATCAATTTTAAGA--TTAACTAAAACTT--AAAACATA-TTTTAA-TAGACAGCTAAACAAGGGAATAT---TGATTCTGCCAATTTGGATTT--
>SV36
--------------AATTTGTTGCAAAA----------------------------ACAAAGAACAATGCAATTGAATTGCAACGCCA-CTTATCAATTTATATTGTTTAATGGTTTTCTAAGGTACCTAAGGAAGTTCCACATGACAGTCGAAATGAAAAATAAGATGGCTCCAACAACAATAGCATATTTGATGCCAAGATTCACCAATAAATTCACTAGCAGTCCTGCCAAAACAACACCAAAGAAATTGGCAGAAAGAGCATCCCAGAAAGGCATATCTAATACTGTGGCTGCAATGGCTCCAGACCATGCCCC-AGTTCC-AGGGAAGGGAACAGCCACAAACAACATCAAGCCAAGCCATTGGAACTCCTCTATAGGACCTGCATTTTTCCTTGTTCTTTCAACTATTTTTTGCAGCAAGTTTGAAGCAACAGAA---CTCTTTCCCACGAAATTTGTGAGATGTTTCAAAAAGAG-CAAAATGAAAGGAATAGGAACCATGTTTCTGC-AAG-ACAATTTATTTAATCAATGTTTCAA--TTCACTAAAAATT--TAAAGACA-TTTCAA-CAGGCAGCTAGATAAGGGACTGTGGTTAATTGTACCAATTTGGATTT--
>TA17
TTTATTTAGAAGTTCATTT--AAAAAAAATAAATTTGTGGTCTTCCCTTTTCAG-CAAAGTCAATAAAAGTTCAAAGTTCAGCTGGTT-ACAATTAGTTAATATTGTTTGATGGTTTCCTAATATACCTGAGGAAGGTCCACATGATAGTTGAGACAAAAAATAAAATGACTCCAACAGCAATAGCATATTTGATGCCAAGATTCACCAATAAATTAACTAGCAATCCTGCAAAAACAACACCAAAGAAATTGGCAGAAAGAGCTTCCCAGAAAGGCATATCTAATACTGTGGCTGCAATGGCTCCAGACCATGCCCC-AGTTCC-AGGGAAGGGAACAGCCACAAACAACATCAGGCCAAGCCATTGGAACTCCTCTATAGGCCCTGCTTTTTTCCTTGTTCTTTCAACTAGTTTTTGCAGAAAGCTTGAAGCAACAGAACTTCTCTTTCCCACAATATCTGTGATCCGTTTCAAATAGAG-TAAAATGAAAGGAATGGGCACCATATTTCTGCAAAG-ACAATTTAATTGATCAATGTTACAA--TTAACTGAAACTT--GAAACATA-AGTATA-TAGACAGCTAAATGAGAGAACAT---TAGTTCTACTAATATGGAT----
>TB39
GTTATTTGAACCTCTACTTTTGACATAATGTTGTGGATAGTCTCCCCCTTTTTG-CATTGATAGAAATTAATAAAAGTTCAGGAAGTT-AAAATCAGTTTATGTTGTTTGCTGGCTTTCTAAGGTACCTAAGGAAGCTCCACATGACACTCGAGACAAAAAATAAAATGACTCCAACAGCAATAGCATACTTGATGCCAAGATTAACCAGTAAATTAACTAGCAGTCCTGCCAAAACAACCCCAATGAAATTGGCAGAAAGAGCATCCCAGAAAGACATATCTAATATTGTGGCTGCAATGGCTCCAGACCATGCCCC-AGTTCC-AGGGAAGGGAACAGCCACAAACAACATCAGACCAAGCCACTGGAACTCCTCTATTGGACCTGCCTTTTTCCTTGTTCTTTCGACTACAATTTGCAAGAAGTTTGAAGCAACAGAACTCCTCTTTCCCACAGAATTTAAGAGCTTTTTCAAATAGAG-AAAAATGAAAGGAACAGGGACCATGTTTCTGC-AAG-ACAATTTAATTAATGAATATTACAA--TTGACTGAAACTT--GAAACACA-TTTCAA-TAGACAGCTAAAAAATGGGCTCT---TGATTCCTCCAATTTGGATTT--
>TN1
GTTATTTGGGCCTCTATTTCTTCGAAAACGTTGTTGGTAGTGCCCTCTTTTA----GAAAATAGTTACAATCTTAATTTCAGGCAGTT-ACAATCAGTTTAAATTGTTTGATGGTTTTCTAAGGTACCTAAGGAAGCTCCACATAACAGTTGAGACAAAAAATAAAATGCCTCCAACAACAATAGCATATTTGATGCCAAGATTCACTAGTAAATTAACTAGCAGTCCTGCGAAAACAACCCCAAAAAAATTGGCAGAAAGAGCCTCCCAAAAAGGCATATCTAATATTGTGGCTGCAATGGCTCCAGACCATGCCCC-AGTTCC-AGGGAAAGGAACAGCCACAAACAACATCAAGCCAAGCCACTGGAACTCCTCTATAGGACCTGCATTTTTCCTTGTTCTTTCAACTACAACTTGCAGAAAGTTTGAAGCAACGGAATTCCTCTTTCCCACAAAATTTAAGAGCTGTTTCAAATAGAG-TAAAATGAAAGGAACAGGCACCATGTTTCTGC-ATG-ACAATTTAATTAATCAATGTTAAAT--TTGACTGAAACTC--AAAACA-A-TTTCAA-TAGAAAGCTAAATAATGGACTG---------------------------
>TO14
-TTATTTGGAAATCTATTTCTTAGAAAATGCTGTGGAGAGTCTTCCCTTTTCAG-CAAAGTCAATA-------AAAGTTCAGCCAGTT-ACAATTAGTTAATATTGTTTGATGGTTTCCTAATATACCTGAGGAAGCTCCACATGATAGTTGAGACAAAAAATAAAATGGCTCCAACAGCAATAGCATATTTGATGCCAAGATTCACCAATAAATTAACTAGCAATCCTGCAAAAACAACCCCAAAGAAATTGGCAGAAAGAGCTTCCCAGAAAGGCATATCTAATACTGTTGCTGCAATGGCTCCAGACCATGCCCC-AGTTCC-AGGGAAGGGAACAGCCACAAACAACATCAGGCCAAGCCATTGGAACTCCTCTATAGGCCCTGCTTTTTTCCTTGTTCTTTCAACTAGCTTTTGCAGAAAGCTTGAAGCAACAGAACTCCTCTTTCCCACAAAATCTGTGATCCGTTTCAAATAGAG-TAAAATGAAAGGAATAGGCACCATGTTTCTGCAAAG-ACAATTTAATTGATCAATGTTACAA--TTAACTGAAACTT--GAAACATA-ATTAAA-TTGACAGATAAACGAGAGAATAT---TGATTCTGCCAATATGGATTT--
>TPL03
---------------------------------------------------------------------------GGTTCATGCAAAC--AAATCAATTTGTATTGTTTAATGGTTTTCTTAGGTACCTGAGGAAGCTCCACATGACACTTGAAATGAAAAATAAGATAGCTCCGACAATAAGAGCATATTTCAGGCCAAGATTAACCAGTAAATTCACAAGCAGTCCAGCAAAAACCACCCCAACGAAATTGGCAGTAACAGCATCCCAAAAAGGCATATCTAATATTGTCGCTGCAATGGCTCCAGACCATGCCCC-AGTTCC-AGGGAAGGGAACAGCAACAAACAACATCAGCCCTAGCCACTTAAACTCCTCAATAGGACCTGCCTTTTTCCTTGTTATTTCGTATATATTTTGTAGCAAGTTTGAAGCAACAGAACTTCTCTTTCCCAAAAAAATTGTAAGTTGTTTCAAATACAG-CAGAATGAAAGGAACAGGGACCATGTTGCTGC-AAG-ACAATTTAATCAATCAATATCACAG--TTGGCTAAAACTT--GAAACACA-TTTTAA-TAGACAGCTAAATGAGGGAAGGTAGTTTATTCTGGCA-CTTGGAT----
>WN5
------TAATATCTACCTTTAGGCAAAA----------------------------AAAAAGAAAAGCTC-AAATGGTTCATCAAAGTAAAAATCAGTTTCTATTGTTTAATGGTTTTCTAAGGTACCTGAGAAAGCTCCACATGACAGTTGAGATGAAAAATAAGATGGCTCCAAAAATAATAGCATATTTAATGCCCAGATTAACCAGTAAATTCACAAGCAGCCCTGCCAAAACCACACCAAAGAAATTGGCAAAGAGAGCATCCCAGAAAGGCATATCTAATAGTGTGGCGGCAAAGGCTCCAGTCCAAGCCCC-AGTTCC-AGGGAAGGGAACAGCTACAAACAACATCAGCCCAAGCCACTGGAACTCCTCTATGGGTCCTGCTTTTTTCCTTGTTCCTTCGAATAGATTTTGTAGGAGGTTTGAAGCCACAGAGCTTCTTTTTCCCACAAAATTTGCAAGCTGTCTCAAATAGAG-CAGAATGAAAGGAATAGGGACCATATTTCTGC-AAG-ACAATTATAT-------------------------------------------------------------------------------------------------
>WS10
----------------------------------------------------------TATTTTACAAGTAAATAAATTGAGCCAATT-ACAATCAGTTAATATTGTTTGATGGTTTCCTAAGGTACCTGAGGAAGCTCCACATGACAGTTGAGACAAAAAATAAAATGGCTCCAACAGCAATAGCATATTTCATGCCAACATTCACCAGTAGATTAACTAGCAATCCTGCAAAAACAACCCCAAAGAAATTGGCAGAAAGAGCATCCCAGAAAGGCATATCTAATATAGTGGCTGCAATGGCTCCAGACCATGCTCC-AGTTCC-AGGGAAGGGAACAGCCACAAACAACATTAAGCCAAGCCATTGGAACTCCTCTATAGGACCTGCTTTTTTCCTTGTTCTTTCAACTAGTTTTTGCAGGAAGCTTGAAGCAACAGAGCTCCTCTTTGCCATAAAATCTGTGATCTTTTTCAAATAGAG-TAAAATGAAAGGAATAGGCACCATGTTTCTGCAAAG-ACAATATAATTGAT-AAT-TTAAAA--AGAGCCGAAACTT--GAAACAGA-ATTTGA-TAGACAGCTAAATGAAAGAATAT------TTCTGCCAGTTTGGATTT--
>WW11
-----------------------------------------------------------------------------TTGAGCCAATT-ACAATCAGTTAATATTGTTTGATGGTTTCCTAAGGTACCTGAGGAAGCTCCACATGACAGTTGAGACAAAAAATAAAATGGCTCCAACAGCAATAGCATATTTCATGCCAACATTCACCAGTAGATTAACTAGCAATCCTGCAAAAACAACCCCAAAGAAATTGGCAGAAAGAGCATCCCAGAAAGGCATATCTAATATAGTGGCTGCAATGGCTCCAGACCATGCTCC-AGTTCC-AGGGAAGGGAACAGCCACAAACAACATTAAGCCAAGCCATTGGAACTCCTCTATAGGACCTGCTTTTTTCCTTGTTCTTTCAACTAGTTTTTGCAGGAAGCTTGAAGCAACAGAGCTCCTCTTTGCCATAAAATCTGTGATCTTTTTCAAATAGAG-TAAAATGAAAGGAATAGGCACCATGTTTCTGCAAAG-ACAATATAATTGAT-AAT-TTAAAA--AGAGCCGAAACTT--GAAACAGA-ATTTGA-TAGACAGCTAAATGAAAGAATAT------TTCTGCCAGTTTGGATTT--
