# Supplementary material for: Development of a Target Enrichment Probe Set for Conifer (REMcon)
Source: Biology (Basel). 2024 May 22;13(6):361. doi: 10.3390/biology13060361 (PMC11200496; doi:10.3390/biology13060361)
Supplement: Supplementary file 1 [file biology-13-00361-s001.zip › biology-2960267-supplementary/Sup data/MO_orthlogs_alignments/Thupl29381795s0009_1.ortho.selected_stripped.aln.fasta]

>AA3
CGCAGAGTGAGTATTGTGAAGATCAAAAAAGTGATTGATTGATTTTGCAGGACTTCAAGCAGAGCTTACCTTCTAAAAAATAGAAC-----------------------------CTAGA-CCCTATCTTAAA---CTTATAAAACATTATTGGTTG--ATTGTGCAGGAGTGCAGGCAGAGCTACTTTTGGGAAAAATAGCAAATCGAGAAGAGGGTAAACAGAATACTAAGTATCTAGATCAGCGAGTGCTGTTAAGTGAAGACAGGCTGATGGATGAAGAAGGGAAAGGGGTCATGATGTCTTGGGAGA------GTCCCTTGATGGAGGCCCATGCAAGGGCTGTCTGCAGTGCAGGTGAAGGTGCACGTATTCTCAATGTCGGTTTTGGTATGGGTCTTGTAGATGTGG----CTATACAAAAATATAATCCTGCATCCCACACCATCATTGA-AGCTCATCCAGATGTTTATGCTCGAATGCAAGCAACAGGGTGGGGAGAGAAGGCCAACGTGAAAATCGTATTCGGCCGATGGCA--AGATGTTCTTCCTCAGTTAGA----CTCCTATGATGGTATTATA-----TACTATTC--TCAAATTACCTCC-AAA-CTG---ATGTGAGTCTGCT-----TTCATTTTAGAAGA--ACTTGCACT---GGAATGTGGTT------------
>AA60
------------------------------------------------------------------AATTTAGGAATAAATGCTAAATCATTC------TATTTAGATAATATAATTGAA-AAATGTCTGGGT---CAAAATATCAGTGACTCGTTG--GTTGTGCAGGGCTGCAGGCAGAGCTTGTTTTGGGAAGAATAGCAATTCGCGACAAGAGTAATTTTAGTACTGACTACCTGGAGCAACGAGTGCTCTATAGTGAGGATAGGTTGATGGATGAAGAGGGAAAAGGGGTTATGATGGCTTGGGAGA------AACCCTTGATGGAGGCCCATGCTCGAGCAGTCTGTGGTGGGGGTGAAGGTGGGCACATACTTAATGTGGGGTTTGGTATGGGTCTTGTAGACACAG----CTATACAGAAGTATAATCCTGCATCTCATACCATTATAGA-GGCTCACCCAGATGTTTATGCTCGAATGCAAGAGGCAGGTTGGGCAGACAAGCACAATGTCAAAATCATATTTGGCAGATGGCA--AGATGTGCTTCCTCAGCTAGA----GTCTTATGATGGTATTATGGACA-TTCTCTTC--CTTTTTAACATCC-AAA-ATTG-TATTTCTGTCTGC------TTAATTT--------------------------------------------
>AAR4
CGCAGAGTGAGTATTGTGAAGATCAAAAAAGTGATTGATTGATTTTGCAGGACTTCAAGCAGAGCTTACCTTCTAAAAAATAGAAC-----------------------------CTAGA-CCCTATCTTAAA---CTTATAAAACATTATTGGTTG--ATTGTGCAGGAGTGCAGGCAGAGCTACTTTTGGGAAAAATAGCAAATCGAGAAGAGGGTAAACAGAATACTAAGTATCTAGATCAGCGAGTGCTGTTAAGTGAAGACAGGCTGATGGATGAAGAAGGGAAAGGGGTCATGATGTCTTGGGAGA------GTCCCTTGATGGAGGCCCATGCAAGGGCTGTCTGCAGTGCAGGTGAAGGTGCACGTATTCTCAATGTCGGTTTTGGTATGGGTCTTGTAGATGTGG----CTATACAAAAATATAATCCTGCATCCCACACCATCATTGA-AGCTCATCCAGATGTTTATGCTCGAATGCAAGCAACAGGGTGGGGAGAGAAGGCCAACGTGAAAATCGTATTCGGCCGATGGCA--AGATGTTCTTCCTCAGTTAGA----CTCCTATGATGGTATTATA-----TACTATTC--TCAAATTACCTCC-AAA-CTG---ATGTGAGTCTGCT-----TTCATTTTAGAAGA--ACTTGCACT---G----------------------
>AF1
GGGAGAGCTAGTTTCGGGAA-AAAAAATAAAGGATTGGTTGAATGCATAGAAGTGCAGAAAGAGCTTGTTTTGAAAATAATA--------------------------AAAGTCACAAAA-AAATGCTAGGTT-----ATAAAACAATGGGTCCTTG--ATTGTGCAGGAGTGCAGGCAGAACTTGTTTTGGGAAGAATCGCAAGTCTTGAAAGGGGTAA---GAATACTGAATATCTGGATCAACGAGTGCTATATAGTGAGGACAGGTTGATGGATGAAGAGGGCAAAGGGGTTATGATGGCTTGGGAGA------AGCCTTTGATGGAGGCCCATGCAAGGGCCATCTGTAGCGGGGATGAATGTGGACACATACTCAATGTGGGGTTTGGTATGGGTCTCATAGACATTG----CGATACAAAAATATAAGCCTGCATCTCATACTATCATCGA-AGCTCATCCAGATGTTTATGCTCGAATGCAAGCAACGGGTTGGGGAGACAAGCCAAACGTCAAAATCATATTTGGCCGATGGCA--GGATGTGCTTCCTCAGCTTGA----ATCTTATGATGGTATTTTTGATA-CCCTACAT--ATAAATTACTTTG-AAA-TTGTATGTG--AATCTGCA-----TTAATCTTAGAAGA--ACCAGCACTGTTGAATTGGTTTTT-----------
>AG2
----------------------AAAAATAAAGGATTGGTTGAATGCATAGAAGTGCAGAAAGAGCTTGTTTTGAAAATAATA--------------------------AAAGTCACAAAA-AAATGCTAGGTT-----ATAAAACAATGGGTCCTTG--ATTGTGCAGGAGTGCAGGCAGAACTTGTTTTGGGAAGAATCGCAAGTCTTGAAAGGGGTAA---GAATACTGAATATCTGGATCAACGAGTGCTATATAGTGAGGACAGGTTGATGGATGAAGAGGGCAAAGGGGTTATGATGGCTTGGGAGA------AGCCTTTGATGGAGGCCCATGCAAGGGCCATCTGTAGCGGGGATGAATGTGGACACATACTCAATGTGGGGTTTGGTATGGGTCTCATAGACATTG----CGATACAAAAATATAAGCCTGCATCTCATACTATCATCGA-AGCTCATCCAGATGTTTATGCTCGAATGCAAGCAACGGGTTGGGGAGACAAGCCAAACGTCAAAATCATATTTGGCCGATGGCA--GGATGTGCTTCCTCAGCTTGA----ATCTTATGATGGTATTTTTGATA-CCCTACAT--ATAAATTACTTTG-AAA-TTGTATGTG--AATCTGCA-----TTAATCTTAGAAGA--ACCAGCACTGTTGAATTGGTTTTTGTGGGATTAAA
>AH26
------------------------------------------------------------------------------------------------------------------------------------------------------------------------------------------------------------------------------------------------------------------------------------------------------------------GGGAGA------AGCCATTAATGGAGGCCCATGCAAGGGCGGTGTGTAGCGGAGGTAAAGTTGGGCACATACTCAATGTTGGGTTCGGCATGGGTCTGGTTGACGAGG----CTATACAGAAGTATAATCCTGCATCTCACACTATAATCGA-AGCTCACCCAGATGTCTATGCTCGAATGCAAGCAAGGGGATGGATGGAGAAGCCCAATGTGAAGATCGTATTTGGCCGATGGCA--AGATGTTCTTCCTCAGCTGGA----TACTTATGATGGTATAGTT-ATG-CCCATTTA--AAAAAT-------------------------------------------------------------------------------------AG
>AME1
----------------------TCAAAAAAGTGATTGATTGATTTTGCAGGACTTCAAGCAGAGCTTACGTTCTAAAAAATAGAAC-----------------------------CTAGA-CCCTATCTTAAA---CTTATAAAACATTATTGGTTG-AATTGTGCAGGAGTGCAGGCAGAGCTACTTTTGGGAAGAATAGCAAATCGAGAAGAGGGTAAACAGAATACTAAGTATCTAGATCAGCGAGTGCTGTTAAGTGAAGACAGGCTGATGGATGAAGAAGGGAAAGGGGTCATGATGTCTTGGGAGA------GTCCCTTGATGGAGGCCCATGCAAGGGCTGTCTGCAGTGCAGGTGAAGGTGCACATATTCTCAATGTCGGTTTTGGTATGGGTCTTGTAGACATGG----CTATACAAAAATATAATCCTGCGTCCCACACCATCATTGA-AGCTCATCCAGATGTTTATGCTCGAATGCAAGCAACAGGGTGGGGAGATAAAGCCAATGTGAAAATCATATTCGGCCAATGGCA--AGATGTTCTTCCTCAGTTAGA----CTCCTATGATGGTATTATA-----CACTATTC--TCAGATTACCTCC-AAA-CTG---ATGCGTGTCTGCT-----TTCA-TTTAGAAGA--ACTTGCACT---G----------------------
>AP25
-------------------------------------------------------------------ATTTTGATTCCGATGGCTTTACACCCGG--------------------------CCATTCTCAGGTCGT-------TCAATGCTTGCTGG--ACTCTGCAGGAATGCGGGCAGAGCTAGTTTTAGGAAAAATAGCAAGCCCCCAA------AACTCTAACACAGAATATCTCAAACAGCGAGTTCTTTATAGTGAAGACAAGCTCGTGGACGAGGAGAAAAAAGGCGTTATGATGGCTTGGGAGA------AGCCATTAATGGAGGCCCATGCAAGGGCGGTGTGTAGCGGAGGTAAAGTTGGGCACATACTCAATGTTGGGTTCGGCATGGGTCTGGTTGACGAGG----CTATACAGAAGTATAATCCTGCATCTCACACTATAATCGA-AGCTCACCCAGATGTCTATGCTCGAATGCAAGCAACGGGATGGATGGAGAAGCCCAATGTGAAGATCGTATTTGGCCGATGGCA--AGATGTTCTTCCTCAGCTGGA----TACTTATGATGGTATGGTT-ATG-CCCTTTTT--CGATTTTTTTTGT-TTT-TCGTTTTTATTTTTTAGGG-----TTTAAATTGAAAAA--ATAG-------------------------------
>APA47
GGGAGAGCTAGTTT--------CAGAAAGAAAGATTGGTTGAATCCATAGAAGTGCAGAAAGAGCTAGTTTTGAGAATAATAATACCTAAAAC---GTTCTGGCACTTAAAGTCACAAAG-AAATGCTTGGTT----CATAAAACAATGGGTCCTTG--ATTGTGCAGGAGTGCAGGCAGAGCTTGTTCTGGGAAGAATAGCCAGTCGTGAAAGGGGTAACTGTAATACTGAATATCTGGATCAACGAGTGCTATACAGTGAGGACAGGTTGATGGATGAAGAGGGCAAAGGGGTTATGATGGCTTGGGAGA------ATCCTTTGATGGAGGCTCATGCAAGGGCTATCTGTAATGGGGGTGAATGTGGACGCATACTCAATGTGGGGTTTGGTATGGGCCTCATAGACATCG----CGATACAAAAATATAAGCCTGCATCTCACACTATCATTGA-AGCTCATCCAGATGTTTATGCTCGAATGCAATCAACGGGTTGGGGACACAAGCCAAATGTCAAAATCATATTTGGCCGATGGCA--GGATGTCCTTCCTCAGCTTGA----ATCTTATGATGGTATTTTCGAAA-CCCTATAT--ATAAATTACTTTC-AAA-CTGTATGTGACAATCTGCA-----TTAATCTTAGAAGA--ACCAGCACT-TTGAATTCGTTTTT-----------
>AR2
------------------------------------------------------------------------------------------------------------------------------------------------------------------------------------------------------TAGCAAATCGAGAAGAGGGTAAACAGAATACTAAGTATCTAGATCAGCGAGTGCTGTTAAGTGAAGACAGGCTGATGGATGAAGAAGGGAAAGGGGTCATGATGTCTTGGGAGA------GTCCCTTGATGGAGGCCCATGCAAGGGCTGTCTGCAGTGCAGGTGAAGGTGCACATATTCTCAATGTCGGTTTTGGTATGGGTCTTGTAGACATGG----CTATACAAAAATATAATCCTGCGTCCCACACCATCATTGA-AGCTCATCCAGATGTTTATGCTCGAATGCAAGCAACAGGGTGGGGAGATAAAGCCAATGTGAAAATCATATTCGGCCG----------------------------------------------------------------------------------------------------------------------------------------------------------------
>AS57
--------------------------------------------------------------------------AATAAATGATAAACCAATC------TGTGTAGATA--ATAATTGAA-ATATGTCTGGAT---CAAAATATTAATGACTGATCG--ATTGTGTAGGATTGCAGGCAGAGCTTGTTTTGGGAAAAATAGCAATTCGTGAAAAGAGTAACTGCAGTGCTGACTACCTGGAGCAACGAGTGCTCTACAGTGAGGATAGGTTGATGGATGAAGAAGGAAAAGGGGTCATGATGGCTTGGGAGA------AACCCTTGATGGAGGCACATGCACGGGCAGTCTGTGGTGGGGGTGAAGGTGGGCACATACTCAATGTGGGGTTTGGTATGGGGCTCGTAGACACAG----CTATACAGAAGTATAAACCTGCATCTCATACCATAATTGA-GGCTCACCCAGATGTTTATGCTCGAATGCAAGCTACGGGTTGGGGAGACAATCCCAATGTCAAAATCATATTTGGCCGATGGCA--AGATGTGCTTCCTCAGCTAGA----AGCTTATGATGGTATTATGGATA-TTCTCTTC--TTTTATTACATCC-AAA-TTGTTTATGTCTGTTTGC------TTAATTTTAGAAAA--GGCTGCTCTCATAGA--------------------
>ASA51
--------------------------------------------------------------------------------------------------ATGGACACTTAAAGTCAGAAAG-AAATGCTTGGTT------TAAAACAACAAGTCCTTG--ATTGTGCAGGAGTGCAGGCAGAGCTTGTTCTGGGAAGAATAGCAAGTCGTGGAAGGGGTAACTTTAATACTGAATATCTGGATCAACGAGTGCTATACAGCGAGAACAGGTTGATGGATGAAGAGGGCAAAGGGGTTATGATGGCTTGGGAGA------AGCCTTTGATGGAGTCCCATGCAAGGGCCATCTGTAATGGGGGTGAATGTGGACACATACTCAATGTGGGGTTTGGTATGGGTCTCATAGACATTG----CAATACAAAAGTACAAGCCTGCATCTCATATTATCATTGA-AGCTCATCCAGATGTTTATGCTCGAATGCAAGCAATGGGCTGGGGAGACAAGCCAAACGTCAAAATCATATTCG--------------------------------------------------------------------------------------------------------------------------------------------------------------------
>CB35
--------------------------------------------------------------------TTTTGATTCAAATGGCTTTACACCCGG--------------------------GCATTCTCAGATCGT-------TCAATGCTTGCTTG--ACTCTGCAGGAATGCGGGCAGAGCTCATTTTAGGAAAGATAACAAGGCCCCAG------AACTCTAACACAGAATATCTCGAACACCGAGTTCTTTATAGTGAAGATAAGCTCCTGGACGAGGGGAATAAAGGCGTTATGATGGCTTGGGAGA------AGCCATTGATGCAGGCCCATGCAAGGGCGGTGTGTAGCGGAGGTGAAGTTGGGCACATACTAAATGTTGGGTTCGGCATGGGTTTGGTTGATGAGG----CCATACAGAAGTATAAACCTGCATCTCACACTATAATTGA-AGCTCACCCGGATGTCTATGGTCGAATGCAAGCAACGGGATGGATGGACAAGCCCAATGTGAAGATCATATTTGGCCGATGGCA--AGATGTTCTTCCTCAGCTGGA----AACTTATGATGGTATGCAT-ATG-TTCTCTTC--CAGGATTTTTTTC-CTT-TTTTTTCATTT----------------------------------------------------------------
>CD18
------------------------------------------------------------------AACTTAGGAATAAATGCTAAACCAATC------TTTTTAGATAGTATA-TTTGA-AAATATCTGGAT---CAAAATATTAATGACTGATTG--ATCATGCAGGACTGCAGGCAGAGCTTGTTTTGGGAAGAATAGCAATTCACGACAAGAGTAATTGCAGTGCTGATTACCTGGAGCAACGAGTGCTCTACAGTGAGGATAGGTTGATGGACGAAGAGGGAAAAGGGGTCATGATGGCTTGGGAGA------ATCCCTTGATGGAGGCGCATGCTCGGGCGGTCTGTGGTGGGGGTGAAGGTGGGCACATACTCAATGTGGGGTTTGGTATGGGGCTTGTAGACACAG----CTATACAAAAGTATAATCCTGCATCTCATACCATAATTGA-GGCTCATGCAGATGTTTATGCTCGAATGCAAGCAACAGGCTGGGGAAACAAGCACAATGTCAAAATCATATTTGGCCGATGGCA--AGACGTGCTTCCTCAGCTAGA----ATCTTATGATGGTATTATGGATA--TCTCTTC--TTTTATTACATCC-AAA-TT-TTTGTGTCTGTCTTCT-----TTTATTTCAGAAAA-AGTCTGCCCTTCTAAAATGTAGTTCTT---------
>CDE34
--------------------------------------------------------------------TTTTGATTCAAATGGCTTTACACCCGG--------------------------GCATTCTCAGATCGT-------TCAATGCTTGCTGG--ACTCTGCAGGAATGCGGGCAGAGCTCATTTTAGGAAAGATAACAAGGCCCCAG------AACTCTAACACAGAATATCTCGAACACCGAGTTCTTTATAGCGAAGATAAGCTCCTGGACGAGGAGAATAAAGGCGTTATGATGGCTTGGGAGA------AGCCATTGATGCAGGCCCATGCAAGGGCGGTGTGTAGCGGAGGTGAAGTTGGGCACATACTAAATGTTGGGTTCGGCATGGGTTTGGTTGATGAGG----CCATACAGAAGTATAAACCTGCATCTCACACTATAATTGA-AGCTCACCCGGATGTCTATGGTCGAATGCAAGCAACGGGATGGATGGACAAGCCCAATGTGAAGATCATATTTGGCCGATGGCA--AGATGTTCTTCCTCAGCTGGA----AACTTATGATGGTATGCAT-ATG-TTCTCTTC--CAGGATTTTTTTC-CTT-TTTTTTCACTT-TTTAGGG-----TTTTAATTGAAAAA--ATGTTT-----------------------------
>CF38
---------------------------------------------------------------------------ATTAATCCTATAC-------------------CAATATGATTTAA-GCATGTCTGGAA---TAAAAAATAAATGATTGATTG--ATTGTGCAGGAGTGCAGGCAGAGCTAGTTTTGGGAAGAATAGCAATTCATGAAAAGAGTAATTGCGCAGCTGGCTATCTGGAGCAGCGACTTCTCTACAGCGAGGACAGACTGATGGATGAAGAGGACAAAGGGGTCATGATGGCTTGGGAGA------AGCCCTTGATGGAGGCCCATGCAAGGGCTGTCTGTAGTAGGGGTGAAGGTGGGCACATACTTAATGTGGGGTTTGGTATGGGGCTTGTAGACACAG----CTATACAGCAATATAAGCCTGCATCTCACACCATTATTGA-GGCTCACGCAGATGTTTATGCTCGAATGCAAGCAACAGGTTGGGGAGACAAGCCGAATGTCAAAATCATATTTGGACGATGGCA--AGATGTGCTTCCTCAACTAGA----ATCTTATGATGGTATTTTGGTTAATCCTCTTC--TGAAATTACTTCC-AAA-CTGTTTACGTCTATCTGC------TTCATCTTAGAAAA--GGTTGCTCTCATAGAATGTGGTT------------
>CH19
------------------------------------------------------------------AACTTAGGAATAAATGCTAAACCAATC------TTTTTAGATAGTATA-TTTGA-AAATATCTGGAT---CAAAATATTAATGATTGATTG--ATCATGCAGGACTGCAGGCAGAGCTTGTTTTGGGAAGAATAGCAATTCACAACAAGAGTAATTGCAGTGCTGATTACCTGGAGCAACGAGTGCTCTACAGTGAGGATAGGTTGATGGATGAAGAGGGAAAAGGGGTCATGATGGCTTGGGAGA------ATCCCTTGATGGAGGCACATGCTCGGGCGGTCTGTGGTGGGGGTGAAGGTGGGCACATACTCAATGTGGGTTTTGGTATGGGACTTGTAGACACAG----CTATACAAAAGTATAATCCTGCATCTCATACCATAATTGA-GGCTCATCCAGATGTTTATGCTCGAATGCAAGCAACAGGCTGGGGAGACAAGCACAATGTCAAAATCATATTTGGCCGATGGCA--AGACGTGCTTCCTCAGCTAGA----ATCTTATGATGGTATTATGGATA--TCTCTTC--TTTTATTACATCC-AAA-TT-TTTGTGTCCGTCTTCT-----TTTATTTTAGAAAA-AGTCTGCCCTTTTAAAATGTAGTTCTTTCTATT---
>CHA37
---------------------------------------------------------------------------ATTAATCCTATAC-------------------CAATATGATTGAA-GCATGTCTGGAA---TAAAAAATAAATGATTGATTG--ATTGTGCAGGAGTGCAGGCAGAGCTAGTTTTGGGAAGAATAGCAATTCATGAAAAGAGTAATTGCGCAGCTGGCTATCTGGAGCAGCGACTTCTCTACAGCGAGGACAGGCTGATGGATGAAGAGGACAAAGGGGTCATGATGGCTTGGGAGA------AGCCCTTGATGGAGGCCCATGCGAGGGCTGTCTGTAGTAGGGGTGAAGGTGGGCACATACTTAATGTGGGGTTTGGTATGGGGCTTGTAGACACAG----CTATACAGCAATATAAGCCTGCATCTCACACCATTATTGA-GGCTCACGCAGATGTTTATGCTCGAATGCAAGCAACAGGTTGGGGAGACAAGCCGAATGTCAAAATCATATTTGGACGATGGCA--AGATGTGCTTCCTCAACTAGA----ATCTTATGATGGTATTTTGGTTAATCCTCTTC--TGAAATTACTTCC-AAA-CTGTTTACGTCTATCTGC------TTCATCTTAGAAAA--GGTTGCTCTCATAGAATGTGGTT------------
>CJ24
--------------------------------------------------------------------------------TGCTAAGCCAATC------TTTTTAGATTATATAATTGAA-AAATGTATGGAT---CAAAATATTAATGACCGATTG--ATTGTGCAGGACTGCAGGCAGAACTTGTTTTGGGAAGAATAGCAATTCGTGAAAAGGGTAATTGCAGTTCTGACTACCTGGAGCAACGAGTACTCTACAGTGAGGATAGGTTGATGGATGAAGAGGGAAAAGGGGTCATGATGGCTTGGGAGA------AACCCTTGATGGAGGCCCATGCACGAGCGGTCTGTGGTGGGGGTGAAGGTGGGCATATACTCAATGTGGGGTTTGGTATGGGGCTTGTAGACACAG----CTATACAGAAATATAAACCTGCATCTCATAGTATAATTGA-GGCTCATCCAGATGTTTATGCTCGAATGCAAGCAACAGGTTGGGGAGACAAGCACAATGTCAAAATCATATTTGGCCGATGGCA--AGATGTGCTTCCTCAGCTAGA----ATCTTATGACGGTATCATGGATA-TTCTCTTC---TTCTTTACATCC-AAA-TTGTTTATGTCTGGCTGC------TTAATTTTAGGAAA--GTCTGCTATCATAGAAT------------------
>CK7
-------------------------------------------------------------------------AAATAAATGTTAAACCGATC------TGTTTAGATAATATAATTGAA-AAATCTAGGGAT---CAAAATATTAATGACTGATTG--ATTGTGCAGGACTGCAGGCAGAGCTTGTTTTGGGAAGAATAGCAATTCATGAAAAGAGTAACTGCAGTGCTGACTACCTGGAGCAACGAGTGCTCTACAGTGAGGACAGGTTGATGGATGAAGAAGGAAAAGGTGTCATGATGGCTTGGGAGA------AACCCTTGATGGAGGCCCATGCACGGGCGGTCTGTGGTGGGGGTGAAGGTGGGCACATACTCAATGTGGGGTTTGGTATGGGGCTTGTAGACACGG----CTATACAGAAGTATAAACCTGCATCTCATACCATAATTGA-GGCTCACCCAGATGTTTATGCTCGAATGCAAGCAACGGGTTGGGGAGACAAGCACAATGTCAAAATCATATTTGGCCGATGGCA--AGATGTGCTTCCTCAGCTAGA----ATCTTATGACGGTATTATGGATA-TTCTCT-----TTTATTACATCC-AAT-TTGTTTATGTCTGTCTGC------TTAATTTTAGATAA--GGCTGCTCTCATAGAATATGGTTCCTT--------
>CL6
--------------------------------------------------------------------------AATAAAGGTTAAACCAATC------TGTTTACATAATATAATTGAA-AAATCTAGGGAT---CAAAATATTAATGACTGATTG--ATTGTGCAGGACTGCAGGCAGAGCTTGTTTTGGGAAGAATAGCAATTCATGAAAAGAGTAACTGCAGTGCTGACTACCTGGAGCAACGAGTGCTCTACAGTGAGGACAGGTTGATGGATGAAGAAGGAAAAGGTGTCATGATGGCTTGGGAGA------AACCCTTGATGGAGGCCCATGCACGGGCGGTCTGTGGTGGGGGTGAAGGTGGGCACATACTCAATGTGGGGTTTGGTATGGGGCTTGTAGACACGG----CTATACAGAAGTATAGACCTGCATCTCATACCATAATTGA-GGCTCACCCAGATGTTTATGCTCGAATGCAAGCAACGGGTTGGGGAGACAAGCACAATGTCAAAATCATATTTGGCCGATGGCA--AGATGTGCTTCCTCAGCTAGA----ATCTTATGACGGTATTATGGATA-TTCTCT-----TTTATTACATCC-AAT-TTGTTTATGTCTGTCTGC------TTAATTTTAGAAAA--GGCTGCTCTCATAGAATATGGTTCCTT--------
>CM9
------------------------------------------------------------------AATTTAGGAATAAATGCTAAATCATTC------TATTTAGATAATATAATTGAA-AAATGTCTGGGT---CAAAATATCAGTGACTCATTG--GCTGTGCAGGACTGCAGGCAGAGCTTGTTTTGGGAAGAATAGCAATTCGCGACAAGAGTAATTTTAGTGCTGACTACCTGGAGCAACGAGTGTTCTATAGTGAGGATAGGTTGATGGATGAAGAGGGAAAAGGGGTTATGATGGCTTGGGAGA------AACCCTTGATGGAAGCCCATGCTCGAGCAGTCTGTGGTGGGGGTGAAGGTGGGCACATACTCAATGTGGGGTTTGGTATGGGTCTTGTAGACACAG----CTATACAGAAGTATAATCCTGCATCTCATACCATTATAGA-GGCTCACCCAGATGTTTATGCTCGAATGCAAGAGGCAGGTTGGGCAGACAAGCTCAATGTCAAAATCATATTTGGCCGATGGCA--AGATGTGCTTCCTCAGCTAGA----GTCTTATGATGGTATTATGGACA-TTCTCTTC--CTTTTTAACATCC-AAA-ATTGTTATATTTGTCTGC------TTAATTTCAGAAAA--ATCTGCTCTTGTAGAATGTTATGTTGATTTGTCAT
>CO8
------------------------------------------------------------------AATTTAGGAATAAATGCTAAATCATTC------TATTTAGATAATATAATTGAA-AAATGTCTGGGT---CAAAATATCAGTGACTCATTG--GTTGTGCAGGACTGCAGGCAGAGCTTGTTTTGGGAAGAATAGCAATTCGCGACAAGACTAATTTTAGTGCTGACTACCTGGAGCAACGAGTGCTCTATAGTGAAGATAGGTTGCTGGATGAAGAGGGAAAAGGGGTTATGATGGCTTGGGAGA------AACCTTTGATGGAGGCCCATGCTCGAGCAGTCTGTGGTGGGGGTGAAGGTGGGCACATACTCAATGTGGGGTTTGGTATGGGTCTTGTAGACACAG----CTATACAGAAGTATAATCCTGCATCTCATACTATTATAGA-GGCTCACCCAGATGTTTATGCTCGAATGCAAGAGACAGGTTGGGCAGACAAGCACAATGTCAAAATCATATTTGGCCGATGGCA--AGATGTGCTTCCTCAGCTAGA----GTCTTATGATGGTATTATAGACA-TTCTCTTC--CTTTTTAACATCC-AAA-ATTG-TATTTCTGTCTGC------TTAATATTAGAAAA--ATCTGCTCTTATAGAATGCTTTTTTAAAGTTATGC
>CP16
------------------------------------------------------------------AACTTAGGAATAAATGCTAAACCGATC------CTTTTAGATAATATATTTGAA-AAATGTCTGGAT---CAAAATATCAATGACTGATTG--ATTGTGCAGGACTGCAGGCAGAGCTTGTTTTGGGAAGAATAGCAATTCATGACAAGGGTAATTGCAGTGCTGACTACCTGGAGCAACGAGTGCTCTACAGTGAGGATAGGTTGATGGATGAAGAAGGAAAAGGGGTCATGATGGCTTGGGAGA------AGCCCTTGATGGAGGCCCATGCTCGGGCGGTCTGTGGTGGGGGTGAAGGTGGGCACATACTCAACGTGGGGTTTGGTATGGGGCTTGTAGACACAG----CTATACAGAAGTATAATCCTGCATCTCATACCATAATTGA-GGCTCACCCAGATGTTTATGCTCGAATGCAAGCAACAGGCTGGGGAGACAAGCATAATGTCAAAATCATATTTGGCCGATGGCA--AGATGTGCTTCCTCAGCTAGA----ATCTTATGATGGTATTATTGATA--TCTCTTC--TTTTATAACATCT-AAA-TTGTTTATGTCTGTCTGC------TTAATTTTAGAAAA-AATCTGCTCTTTTAGAATGTTTTTTTAACTTCTGTA
>CP161
------------------------------------------------------------------AACTTAGGAATAAATGCTAAACCGATC------CTTTTAGATAATATATTTGAA-AAATGTCTGGAT---CAAAATATCAATGACTGATTG--ATTGTGCAGGACTGCAGGCAGAGCTTGTTTTGGGAAGAATAGCAATTCATGACAAGGGTAATTGCAGTGCTGACTACCTGGAGCAACGAGTGCTCTACAGTGAGGATAGGTTGATGGATGAAGAAGGAAAAGGGGTCATGATGGCTTGGGAGA------AGCCCTTGATGGAGGCCCATGCTCGGGCGGTCTGTGGTGGGGGTGAAGGTGGGCACATACTCAACGTGGGGTTTGGTATGGGGCTTGTAGACACAG----CTATACAGAAGTATAATCCTGCATCTCATACCATAATTGA-GGCTCACCCAGATGTTTATGCTCGAATGCAAGCAACAGGCTGGGGAGACAAGCATAATGTCAAAATCATATTTGGCCGATGGCA--AGATGTGCTTCCTCAGCTAGA----ATCTTATGATGGTATTATTGATA--TCTCTTC--TTTTATAACATCT-AAA-TTGTTTATGTCTGTCTGC------TTAATTTTAGAAAA-AATCTGCTCTTTTAGAATGTTTTTTTAACTTCTGTA
>CR44
-------------------------------------------------------------------------------------------------------------------------ATTAGCTCAGTTT-------TGTGAATGATTGACTG-ATGCATGCAGGAGTGCAAGCTGAGCTGGTACTGGGAACGATAGCACGGCATGAAAAACATAGTTGTAATACACAATACTTGGAACAACGAGTATTGTACAGTGAGGGCAAGCTTTTGGATGGAGAAAGCAAAGGTGTTATGATGGCTTGGGAGA------AGCCCCTAATGGAGGCCCAAGCAAAGGCAGTGTGTAGTGGAGGTGAAGGAGGGCATATATTAAATGTTGGGTTTGGTTTGGGTCTTGTAGACACAG----CCATACAACAATATAAGCCTGCATCACACACTATAATTGA-AGCACACCCAGATGTCTATGCTCGAATGCAAGCCACTGGCTGGGGGGACAAGCCAAATGTCAATATCATATTTGGCCGTTGGCA--GGATGTTCTTCCTCAACTAGA----ATCATATGATGGTATTTTCGTTG-TCCTGCTC--TTAAACCCTTTTC-AAA-------ATGTCCATCTGTA-----TTAGTTTTAAAGCA--AGT--------------------------------
>CT15
------------------------------------------------------------------AACTTAGGAATAAATGCTAAACCAATC------CTTTTAGATGATATATTTGAA-AAATGTCTGGAT---CAAAATATCAATGACTGATTG--ATTGTGCAGGACTGCAGGCAGAGCTTGTTTTGGGAAGAATAGCAATTCATGACAAGGGTAATTGCAGTGCTGACTACCTGGAGCAACGAGTGCTCTACAGTGAGGATAGGTTGATGGATGAAGAGGGAAAAGGGGTCATGATGGCTTGGGAGA------AACCCTTGATGGAGGCCCATGCTCGGGCAGTCTGCGGTGGGGGTGAAGGTGGGCACATACTCAATGTGGGGTTTGGTATGGGGCTCGTAGACACAG----CTATACAGAAGTATAATCCTGCATCTCATACCATAATTGA-GGCTCACCCAGATGTTTATGCTCGAATGCAAGCAGCAGGCTGGGGAGACAAGCATAATGTCAAAATCATATTTGGCCGATGGCA--AGATGTGCTTCCTCAGCTAGA----ATCTTATGATGGTATTATGGATA--TCTCTTC--TTTTATAACATCT-AAA-TTGTTTATGTCTGTCTGC------ATAATTTTAGAAAA-ATTCTGCTCTTTTAGAATGCAGTTCTT---------
>DA12
------------------------------------------------------------------AACTTCGGAATAAATGCTAAATCATTC------TATTTAGATAATATAATTGAA-AAATGTCTGGAT---CAAAATATCAGTGACTCATAA--ATTGTGCAGGACTGCAGGCAGAGCTTGTTTTGGGAAGAATAGCAATTCGTGACGAGAGTAATTGTAGTGCTGACTACCTACAGCAACGAGTGCTTTACAGTGAGGATAGGTTGATGGATGAAGACGGAAAAGGGGTTATGATGGCTTGGGAGA------AACCCTTGATGGAGGCCCATGCTCGTGCAGTCTGTAGTGGGGGTGAAGGTGGGCACATACTCAATGTGGGGTTTGGTATGGGTCTTGTAGACACAG----CTATACAGAAGTATAATCCTGCATCTCATACCATAATTGA-GGCTCACCCAGATGTTTATGCTCGAATACAAGAAGCAGGTTGGGGAGACAAGCACAATGTCAAAATCATATTTGGCCGATGGCA--AGATGTGCTTCCTCAGCTAGA----GTCTTATGATGGTATTATGGATA-TTTTCTTC-TTTTTTTTACATCC-AAA-ATCG-TATTTCTGTCTGC------TTAATTTCAGAAAA--ATCTGCTCTTATAGAATGCAGTTGTTATGTTAAAA
>DB53
GGGAGAGCTAGTTTCGGAAAGAGAAAATAAAGGATTGTTTGCATGCATAGAAGTGCAGAAAGAGCTTGTTTTGAAATTAAAAATATCTAAACC----GTCAGGCATTTAAAGTCACAAAG--AATGCTTGGTT-----ATAAAACAATGGGTCCTTG--ATTGTGCAGGAGTGCAGGCAGAGCTTGTTTTGGGAAGAATAGCAAGTCGTGAAAGGGGTAA---GAATACTGAATATCTGGATCAACGAGTGCTATACAGCGAGGACAGGTTGATGGATGAAGAGGGTAAAGGGGTTATGATGGCTTGGGAGA------AGCCTTTGATGGAGGCCCATGCAAGGGCCATCTGTAGTGGGAGTGAATGTGGACACATACTCAATGTGGGGTTTGGTATGGGTCTCATAGACATTG----CAATACAAAAATATAAGCCTGCATCTCATACTATCATCGA-AGCTCATCCAGATGTTTATGCCCGAATGCAAGCAACGGGTTGGGGAGACAAGCCAAACGTCAAAATCATATTTGGCCGATGGCA--GGATGTGCTTCCTCAGCTTGA----ATCTTATGATGGTATTTTCGATA-CCCTACAT--GTAGATTACTTTGAAAA-TTGTATGTG--AATCTGCA-----TTAATCTTAGAAGA--ACCAGCACT-TTGAATTGGTTTTTGTGGCATTAAA
>DC1
--------------------------ATAAAGGATTGTTTGCATGCATAGAAGTGCAGAAAGAGCTTGTTTTGAAAATAACAATATCTAAACC----GTCAGGCATTTAAAGTCACAAAG--AATGCTTAGTT-----ATAAAACAATGGGTCCTTG--ATTGTGCAGGAGTGCAGGCAGAGCTTGTTTTGGGAAGAATAGCAAGTCGTGAAAGGGGTAA---GAATACTGAATATCTGGATCAACGAGTGCTATACAGTGAGGACAGGTTGATGGATGAAGAGGGTAAAGGGGTTATGATGGCTTGGGAGA------AGCCTTTGATGGAGGCCCATGCAAGGGCCATCTGTAGTGGGAGTGAATGTGGACACATACTCAATGTGGGGTTTGGTATGGGTCTCATAGACGTTG----CAATACAAAAATATAAGCCTGCATCTCATACTATCATCGA-AGCTCATCCAGATGTTTATGCCCGAATGCAAGCAGCGGGTTGGGGAGACAAGCCAAACGTCAAAATCATATTTGGCCGATGGCA--GGATGTGCTTCCTCAGCTTGA----ATCTTATGATGGTATTTTTGATA-CCCTACAT--GTAAATTACTTTGAAAA-TTGTATGTG--AATCTGCA-----TTAATCTTAGAAGA--ACCAGCACT-TTGAATTGGTTTTTGTGGCATTAAA
>DD1
----------------------AAAAATAAAGGATTGGTTGAATGCAAAGAAGTGCATAAAGAGCTTGTTTTG-----------------------------------------------------------------ATAAAACAATGGGTCCTTG--ATTGTGCAGGAGTGCAGGCAGAGCTTGTTTTGGGAAGAATAGCAAGTCGTGAAAGGAGTAA---GAATACTGAATATCTGGATCAACGAGTGCTATACAGTGAGGACAGGTTGATGGATGAAGAGGGTAAAGGGGTTATGATGGCTTGGGAGA------AGCCTTTGATGGAGGCCCATGCAAGGGCCATCTGTAGTGGGAGTGAATGTGGACACATACTCAATGTGGGGTTTGGTATGGGTCTCATAGACAATG----CGATACAAAATTATAAACCTGCATCTCATACTATCATCGA-AGCTCATCCAGATGTTTATGCTCGAATGCAAGCAACGGGTTGGGTAGACAAGCCAAACGTCAAAATCATATTTGGCCGATGGCA--GGATGTGCTTCCTCAGCTTGA----ATCTTATGATGGTATTTTCGATA-CCCTACAT--GCAAATTACTTTGAAAA-TTGTATGTG--AATCTGCA-----TTAATCTTAGAATA--ACCAGCACT-TTGAATTGGTTATT-----------
>DIM50
----------------------AAAAATAAAGGATTGGTTGAATGCATAGAAGTGCAGAAAGAGCTTGTTTTGAAAATAATAATATCTAAAC-------CAGGCACTTAAAATCACAAAG--AATGCTTGTTTTGTTCATAAAACAATGGGTCCTTG--ATTGTGCAGGAGTGCAGGCAGAGCTTGTTTTGGGAAGAATAGCAAGTCGTGAAAGGAGTAA---GAATACTGAATATCTGGATCAACGAGTGCTATACAGTGAGGACAGGTTGATGGATGAAGAAGGTAAAGGGGTTATGATGGCTTGGGAGA------AGCCTTTGATGGAGGCCCATGCAAGGGCCATCTGTAGTGGGAGTGAATGTGGACACATACTCAATGTGGGGTTTGGTATGGGTCTCATAGACAATG----CGATACAAAATTATAAGCCTGCATCTCATACTATGATCGA-AGCTCATTCAGATGTTTATGCTCGAATGCAAGCAACGGGTTGGGGAGACAAGCCAAACGTCAAAATCATATTTGGCCGATGGCA--GGATGTGCTTCCTCAGCTTGA----ATCTTATGATGGTATTTTCGATA-CCCTACAT--GCAAATTACTTTGAAAA-TTGTATGTG--AATCTGCA-----TTAATCTTAGAAGA--ACCAGCACT-TTGAATTGGTTTTTGTGGCATTAAA
>EN45
-------------------------------------------------------------------------------------------------------------------------------------------------AATGATTGATTG-ATGCGTGCAGGGGTGCAGGCTGAGCTGGTACTGGGAACAATAGCATGACGTGAAAAGCATAATTGTAATACACAATACTTGGAACAACGAGTGTTGCACACTGAGGGCAAACTTATGGATGGAGAAAGCAAAGCTGTTATGATGGCTTGGGAGG------AGCCCCTGATGGAAGCCCATGCAAAGGCAGTGTGTAGTGGAGGTGAAGGAGGGCATATATTAAATGTTGGGTTTGGTCTGGGTCTTGTGGATACAG----CTATACAACAGTATAAGCCTGCATCCCACACTATAATTGA-AGCACACCCAGATGTCTATGCTAGGATGCAAGCCACAGGCTGGGGAGACAAGCCTAATGTGAATATCATATTTGGCCGGTGGCA--GGATGTTCTTCCTCAACTGGA----ATCTTATGATGGTATTTTAGACA-ACCTTTTC--TCAATTCACATTT-AAAACCACATATTGTGATTGATA-----TTAGTTTTAAACAA--AGT--------------------------------
>FC13
----------------------------TATGTGTAATTTTTATCTATTTTTATGGAAAA-----AAACTTTGGAATAAATGCTAAACCATTC------TATTTAGATAATATAATTGAA-AAATGTCTGGAT---CAAAATATCAGTGACTCATTA--ATTGTGCAGGACTGCAGGCAGAGCTTGTTTTGGGAAGAATAGCAATTCGTGACAAGAGTAATTGCAGTGCTGACTACCTACAGCAACGAGTGCTTTACAGTGAGGATAGGTTGATGGATGAAGAGGGAAAAGGGGTTATGATGGCTTGGGAGA------AACCCTTGATGGAGGCCCATGCTCGTGCATTCTGTAGTGGGGGTGAAGGTGGGCACATACTCAATGTGGGGTTTGGTATGGGTCTTGTAGACACAG----CTATACAGAAGTATAATCCTGCATCTCATACCATAATTGA-GGCTCACCCAGATGTTTATGCTCGAATGCAAGAAGCAGGTTGGGGAGACAAGCACAATGTCAAAATCATATTTGGCCGATGGCA--AGATGTGCTTCCTCGGCTAGA----GTCTTATGATGGTATTATGGATA-TCTTCTTCTTTTTTTTTACATTC-AAA-ATCG-TATTTGTGTCTGC------TTAATTTCAGAAAA--ATCTGCTCTCATAGAATGTTTTAAACTTATGCAAG
>FTS1
GGGAGAGCTAGTTTCGGAAAGATGAAATAAAGGATTGATTGAATGCATGGAAGTGCAGAAAGAGCTTGTTTTGAATATAATAATATCTAAAC-------CAGGCATTTAAAGTCACAAAG--AATGCTTGGTT-----ATAAAACAATGGGTCCTTG--ATTGTGCAGGAGTGCAGGCAGAGCTTGTTTTGGGAAGAATAGCAAGTCGTGAAAGGGGTAA---GAATACTGAATATCTGGATCAACGAGTGCTATACAGTGAGGACAGGTTGATGGATGAAGAGGGTAAAGGGGTTATGATGGCGTGGGAGA------AGCCTTTGATGGAGGCCCACGCAAGGGCTATCTGTAGTGGGAGTGATTGTGGACACATACTCAATGTGGGGTTTGGTATGGGTCTCATTGACATTG----CAATACAAAAATATAAGCCTGCATCTCATACTATCATCGA-AGCTCATCCAGATGTTTATGCCCGAATGCAAGCAACGGGTTGGGGAGACAAGCCAAACGTCAAAATCATATTTGGCCGATGGCA--AGATGTGCTTCCTCAGCTTGA----ATCTTATGATGGTATTTTCGATA-CCCTACAT--GTAAATTAC----------TGTATGTG--AATCTGCA-----TTAATCTGAGAAGA--ACCAGCACT-TTGAATTGGTTTTTGTGGCATTAAA
>FTS2
------------------------------------------------------------------------------------------------------------------------------------------------------------------------------AGGCAGAGCTTGTTTTGGGAAGAATAGCAAGTCGTGAAAGGGGTAA---GAATACTGAATATCTGGATCAACGAGTGCTATACAGTGAGGACAGGTTGATGGATGAAGAGGGTAAAGGGGTTATGATGGCGTGGGAGA------AGCCTTTGATGGAGGCCCACGCAAGGGCTATCTGTAGTGGGAGTGATTGTGGACACATACTCAATGTGGGGTTTGGTATGGGTCTCATTGACATTG----CAATACAAAAATATAAGCCTGCATCTCATACTATCATCGA-AGCTCATCCAGATGTTTATGCCCGAATGCAAGCAACGGGTTGGGGAGACAAGCCAAACGTTAAAATCATATTTGGCCGATGGCA--AGATGTGCTTCCTCAGCTTGA----ATCTTATGATGGTATTTTCGATA-CCCTACAT--GTAAATTAC----------TGTATGTG--AATCTGCA-----TTAATCTGAGAAGA--ACCAGCACT-TTGAATTGGTTTTTGTGGCATTAAA
>GG1
-----------------------------------------------------------------------------------------------------------------------A-AAAGGTCTAGAA---GAGTCCATTTACAACACATTG--TTGATTCAAGATT---------------TTTAAGACAAGCTCAAAAGCTTGTT--GGTTCGTGGCAGTGATCCATCCACGAGATCACTAAGGCCCTACAAATTACCTTCGTATACAAATGCTTGCAATTTTAAATTTATGGGAGCTTTTAGAAATTAATAGCCCAGTATCATAGGACACAACCAGGAGATTTTGAAAGAGATTTGAGATGATGTCATCCACAAT--------TACCATCATTCTAGCTGAGGAAGAACATCTTGCCAGCGACCAAATATGATATTGACATTGGGCTTGACTCCCCAGCCTGTGGCTTGCATTCGAGCATAGACATCTGGGT-GAGCTTCAATTATAGTGTGGAACGCAGGCTTATATTGTTGTATTATATGTCCACCTTCACCTCCAATACATCATAACACGTTGTTCCAAGTA-CTCTGTGT--TTTGCTATTGTTCCCAA-TACTAAGAAACGATCAACAGGTCATTACTTTGGGAAAAAAATCTGTGTTCATTTACCATTAAATGTTACGCCAGT
>HB41
GGTAGAGCTAGTTTGAGAAAGACAAAATAAAGGATTTGTTGATTGCACAAAAGTGCAGCAGGAGCTAGTCTTGAGAATAATAATACCTAAGCCATCGGACAGGCACTTAAAA-----------------GTTA-----ATAAAACAATGGGTCCTTG--ATTGTGCAGGCGTGCAGGCAGAGCTTGTTCTGGGAAGAATAGCAAGTCGTGAAATGGGTAGTTGTAATACTGAATATCTGGATCAACGAGTGCTATACAGTGAGGACAGGTTGATGGATGAAGAGGGCAAAGGGGTTATGATGGCTTGGGAGA------AGCCTTTGATGGAGGCCCATGCAAGGGCCATCTGTAGTGTGGGTCAATGTGGACACATACTCAATGTGGGATTTGGTATGGGTCTCATAGACATCG----CGATACAAAAATACAAGCCTGCATCTCATACTATCATTGA-AGCTCACCCAGATGTTTACGCTAGAATGCAAGCAATGGGTTGGGGAGACAAACCAAATGTAAAAATCATATTTGGCCGATGGCA--GGATGTGCTTCCTCAGCTAGA----ATCTTATGATGGTATTATCAACA-ACCTATTT--ATAAATTATTTTC-AAA-CTGTATGTG--AATCTGCA-----TTCATCTTAAAAGA--ACTAGCACT-TTGAATTTGTTTT------------
>JO20
------------------------------------------------------------------AACTTAGGAATAAATGCTAAACCAATC-----TTTTTTAGATGGTATA-TTTGA-AAATATCTGGAT---CAAAATATTAATGACTGATTG--ATCATGCAGGACTGCAGGCAGAGCTTGTTTTGGGAAGAATAGCAATTCACGACAAGAGTAATTGCAGTGCTGATTACCTGGAGCAACGAGTGCTCTATAGTGAGGATAGGTTGATGGATGAAGAGGGAAAAGGGGTCATGATGGCTTGGGAGA------ATCCCTTGATGGAGGCGCATGCTCGGGCAGTCTGTGGTAGGGGTGAAGGTGGGCACATACTCAATGTGGGTTTTGGTATGGGGCTTGTAGACACAG----CTATACAAAAGTATAATCCTGCATCTCATACCATAATTGA-GGCTCATCCAGATGTTTATGCTCGAATGCAAGCAACAGGCTGGGGAGACAAGCACAATGTCAAAATCATATTTGGCCGATGGCA--AGACGTGCTTCCTCAGCTAGA----ATCTTATGATGGTATTATGGATA--TCTCTTC--TTTTATTACATCC-AAA-TT-TTTGTGTCCGTCTTCT-----TTTATTTTAGAAAA-AGTCTGCCCTTTTAAAATGTATATCTTTCTATT---
>JU21
------------------------------------------------------------------AACTTAGGAATAAATGCTAAACCAATC------TTTTTAGATGGTATA-TTTGA-AAATATCTGGAT---CAAAATATTAATGACTGATTG--ATACTGCAGGCATGCAGGCAGAGCTTGTTTTGGGAAGAATAGCAATTCACGACAAGAGTAATTGCAGTGCTGATTACCTGGAGCAACGAGTGCTCTATAGTGAGGATAGGTTGATGGATGAAGAGGGAAAAGGGGTCATGATGGCTTGGGAGA------ATCCCTTGATGGAGGCGCATGCTCGGGCAGTCTGTGGTAGGGGTGAAGGTGGGCACATACTCAATGTGGGTTTTGGTATGGGGCTTGTAGACACAG----CTATACAAAAGTATAATCCTGCATCTCATACCATAATTGA-GGCTCATCCAGATGTTTATGCTCGAATGCAAGCAACAGGCTGGGGAGACAAGCACAGTGTCAAAATCATATTTGGCCGATGGCA--AGACGTGCTTCCTCAGCTAGA----ATCTTATGATGGTATTATGGATA--TCTCTTC--TTTTATTACATCC-AAA-TT-TTTGTGTCCGTCTTCT-----TTTATTTTAGAAAA-AGTCTGCCCTTTTAAAATGTATTTCTTTCTATT---
>KE1
-----------------------------------------------------------------CTATTTTGATTCCGATGGCTTTACACCCGG--------------------------CCATTCTCAGGTCGT-------TCAATGCTTGCTGG------TGCAGGAATGCGGGCAGAACTAGTTTTAGGAAAAATAGCAAGGTCCCAG------AACTCTAACACAGAATATCTCGAACAGCGAGTTCTGTATAGTGAAGATAAGCTCGTGGACGAGGATAAAAAAGGCGTTATGATGGCTTGGGAGA------AGCCATTAATGGAGGCCCATGCAAGGGCGGTGTGTGGCGGAGGTGAAGCTGGGCACATACTCAATGTTGGTTTCGGCATGGGTCTGGTTGATGAGG----CTATACAGAAGTATAAGCCTGCATCTCACACTATAATCGA-AGCTCACCCAGATGTGTATGCTCGAATGCAAGCAACGGGATGGATGGACAAGTCCAATGTGAAGATCGTATTTGGCCGATGGCA--AGATGTTCTTACTCAGCTGGA----TTCTTACGATGGTATGCTT-ATG-CCCTCCTT--CGGATTTTGTTCT-TTT-CGTTTTTGACTTTTTAGGT-----TTTAAATTGAAAAC--ATGGTTGTT--------------------------
>LF2
-----------------------------------------------------------------------------TAATAATATCTAAACT-----ATGGGCATTTAAAGTTACAAAG-AAATGCTTGGTT-----CTAAAACAACGGGTCCTTG--ATTTTGCAGGAGTACAGGCAGAGCTTGTTCTGGGACGAATAGCAAGTCGTGAAAAGGGTAACTGTAATACTGAATATCTGGATCAACGAGTGCTATACAGTGAGGACAGGTTGATGGATGAAGAGGGCAAAGGGGTTATGATGGCTTGGGAGA------AGCCTTTGATGGAGGCCCATGCAAGGGCCATCTGTAGTGTGGGTGAATGTGGACACATACTCAATGTGGGGTTTGGTATGGGTCTCATAGACACCG----CGATTCAAAAGTAAAAGCCTGCAT---------------------------------------------------------------------------------------------------------------------------------------------------------------------------------------------------------------------------------------------------------------
>MC0
GGGAGAGCTAGTTTGGGAAAGAATAAATAAAGGATTGATTGATTGCACAGGAGTGCGGAAAGAGCTAGTTTTGAGAATAATAATACCTAAACTATCGGATGGGCACTTAAAGTCACAAAG-AAATGCTTGGTT------TAAAACAATGGGTCCTTA--ATTGTGCAGGAGTGCAGGCAGAGCTTGTTCTAGGAAGAATAGCAAGTCGTGAAAGGGGTAACTGTAATACTGAATATCTAGATCAACGAGTGCTATATAGTGAGGACAGGTTGATTGATGAAGAGGGCAAAGGGGTTATGATGGCTTGGGAGA------ACCCTTTGATGGAGGCCCATGCAAGGGCTATCTGTGGTGGGGGTGAATGTGGACACATACTCAATGTGGGGTTTGGTATGGGTCTCATAGACATCG----CTATACAAAAGTACAAGCCTGCATCTCATACTATTATTGA-AGCTCATCCAGATGTTTATACTCGAATGCAAGAAATGGGTTGGGGAGACAAGCCAAATGTCAAAATCATATTTGGCCGATGGCA--GGATGTGCTTCCTCAGCTAGA----ATCTTATGATGGTATTTTTGACA-CTCTGTTT--ATAAATTACTTTC-AAA-CTGTATGTG--AATCTGCA-----TTCATCTTAGAAGA--ACTAGCACT--------------------------
>MT0
GGGAGAGCTAGTTTCCAAAAGAAAAAATAAAGGATTGGTTGAATGCATAGAAGTGCAGAAAGAGCTAGTTTTGAGAATGATAATACTTAAACC---GTTCTGGCACTTAAGGTCACAAAG-AAATGCTTGGTT-----ATATAACAATGGGTCCTTG--ATTGTGCAGGAGTGCAGGCAGAGCTTGTTCTGGGAAGAATAGCAAGTCGTGAAAGGGGTAACTGTAATACTGAATATCTGGATCAACGATTACTATACAGTGAGGACAGGTTGATGGATGAAGAGGGCAAAGGGGTTATGATGGCTTGGGAGA------AGCCTTTGATGGAGGCCCATGCAAGGGCCATCTGTAATGGGGATGAATGCGGACACATACTCAATGTGGGGTTTGGTATGGGTCTGATAGACATTG----CAATACAAAAATATAAACCTGCATCTCATACTATCATTGA-AGCTCATCCAGATGTTTATGCTCGAATGCAAGCAACGGGTTGGGGAGACAAGCCAAATGTCAAAATCATATTTGGCCGATGGCA--GGATGTTCTTCCTCAACTTGA----ATCTTATGATGGTATTTTCAATA-CCCTATAT--ATAAATTACTTTC--AA-CTGTATGTA--AATCTGCA-----TTAATCTTAGAAGA--ACCAGCACT-TTGAATTTGTTTCT-----------
>NN48
--------------------------------GATTGGTTGCATGCATAGAAGTGCAGAAAGAGCTTGTTTTGTAAATAATAATAACCTAA---------------TCAAAGTCACAAAA-GAATGCTAGGTT-----ATAAAACAATGGGTCCTTG--ATTGTGCAGGAGTGCAGGCAGAACTTGTTTTGGGAAGAATTGCAAGTCTTGAAAGGGGTAA---GAATACTGAATATCTGGATCAACGAGTACTATACAGTGAGGACAGGTTGATGGATGAAGAGGGCAAAGGGGTTATGATGGCTTGGGAGA------AGCCTTTGATGGAGGCCCATGCAAGGGCCATCTGTAGCGGTGATGAATGTGGCCACATACTCAATGTGGGGTTTGGTATGGGTCTCATAGACATTG----CGATACAAAAATATAAGCCTGCATCTCATACTATCATCGA-AGCTCATCCAGATGTTTATGCTCGAATGCAAGCAACGGGTTGGGGAGACAAGCCAAACGTCAAAATCATATTTGGCCGATGGCA--GGATGTGCTTCCTCAGCTCAA----ATCTTATGATGGTATTTTCGATA-CCCTACAT--ATAAATTACTTTG-AAA-TTGTATGTG--AATCTGCA-----TTAATCTTAGAAGA--ACCAGCACTGTTGAATTGGTTTTTGTGGCATTAAA
>PA42
--------------------------------GATTGGCTGATTGCACAGAAATGGAGAAAGAGCTAGTTTTGAGAATAA------------------TCGGGCACTTAAAGTCACAAAG-AAATGCTTGGTT------TAAAACAATGGGTCCTTG--ATTGTGCAGGAGTGCAGGCAGAGCTTGTTCTGGGAAGAATAGCAAGTCGTGAAAGGGGTAACTGTAATACTGAATATCTGGATCAACGAGTGCTATACAGCGAGGACAGGTTGATGGATGAGGAGGGCAAAGGGGTTATGATGGCTTGGGAGA------AGCCTTTGATGGAGTCCCATGCAAGGGCCATCTGTAGTGGGGGTGAATGTGGACACATACTCAATGTGGGGTTTGGTATGGGTCTCATAGACATTG----CAATACAAAAGTACAAGCCTGCATCTCATACTATCATTGA-AGCTCATCCAGATGTTTATGCTCGAATGCAAGCAATGGGTTGGGAAGACAAGCCAAACGTCAAAATCATATTTGGCCGATGGCA--GGATGTGCTTGCTCAGCTAGA----ATCTTATGATGGTATTTTCAACA-CCCTATTT--ATAAATTATTCTC-AAA-CTGTATTTT--AATCTGCA-----CTCATCTTAGAAGA--ACTAGCACTGTTGAATTGGTTTT------------
>PB33
-------------------------------------------------------------------ATTTTGATTCAGATGGCTTTACACCCGG--------------------------CCATTCTCAGGTCGT-------TCAATGCTTGCTGGAATTTCTGCAGGAATGCGGGCAGAGCTAGTTTTAGGAAAAATAACGAGGCCCCAA------AACTCTAACACAGAGTATCTCGAACATCGAGTTCTTTATAGTGAAGACAAGCTCCTGGACGAGGAGGACAAAGGCGTTATGATGGCTTGGGAGA------AGCCATTAATGGAGGCACATGCGAGGGCGGTGTGTAGCGGGGGTGAAAGTGGGCACATTCTCAATGTTGGGTTCGGCATGGGTCTGGTTGATGAGG----CTATACAGAAGTATAAACCTGCATCTCACACTATAATTGA-AGCTCACCCAGATGTCTATGCTCGTATGCAAGCAACAGGATGGGGAGACAAGCCCAATGTGAAGATCATATTTGGCCGATGGCA--AGATGTTCTTCCTCAGCTGGA----ATCTTATGATGGTATGCTT-ATG-CCTTCTTC--TAGGATTACATTT-TTT-TTAACTT-----CTTGGGT-----TTT------------------------------------------------
>PF1
GGGAGAGCTAGTTTCGGTATGATGTAATAAAGGATTTCTTGA------------------------AGTTTCGAAAATAATAATACCTAAAC-------------CGTAAAGTCACTAAG-AAATGCTTGGTT-----ATAAAACAATGGGTCCTTG--ATTGTGCAGGAGTGCAGGCAGAGCTTGTTCTGGGAAGAATAGCAAGTCGTGAAAGGGGTAACTGTAATTCTGAATATCTGGATCAACGAGTGCTATACAGTGAGGACAGGTTGATGGATGAAGAGGGCAAAGGGGTTATGATGGCTTGGGAGA------AGCCTTTAATGGAGGCCCATGCAAGGGCCATCTGTAGTGGGGATGAATGTGGACACATACTCAATGTGGGGTTTGGTATGGGTCTCATAGACATTG----CGATACAAAAATATAAGCCTGCATCTCATACTATCATTGA-AGCTCATCCAGATGTTTATGCTCGAATGCAAGCAACGGGTTGGGGAGACAAGCCAAATGTCAAAATAGTATTTGGCCGATGGCA--GGATGTGCTTCCTCAGCTCGA----ATCTTATGATGGTATTTTCGATA-CCCTATAT--ATAAATTACTTTC-AAA-ATGTATATG--AATCTGCT-----TTAATCTTAGAAGA--ACCAGCAGT-TTGAATTGGTTTTT-----------
>PFM1
--------------------------------GATTGGTTGAGTGCACAGAAATGCAGAAAGAGCTAGTTTTGAGAATAATAATATCTAATC------CAGGACACTTAAAGTCAGAAAG-AAATGCTTGGTT------TAAAACAACAAGTCCTTG--ATTGTGCAGGAGTGCAGGCAGAGCTTGTTCTGGGAAGAATAGCAAGTCGTGGAAGGGGTAACTTTAATACTGAATATCTGGATCAACGAGTGCTATACAGCGAGAACAGGTTGATGGATGAAGAGGGCAAAGGGGTTATGATGGCTTGGGAGA------AGCCTTTGATGGAGTCCCATGCAAGGGCCATCTGTAGTGGGGGTGAATGTGGACACATACTCAATGTGGGGTTTGGTATGGGTCTCATAGACATTG----CAATACAAAAGTACAAGCCTGCATCTCATATTATCATTGA-AGCTCATCCAGATGTTTATGCTCGAATGCAAGCAATGGGCTGGGGAGACAAGCCAAACGTCAAAATCATATTCGGCCGATGGCA--GGATGTGCTTCCTCAGCTAGA----ATCTTATGATGGTATTTTCAGCA-CCCTATTT--ATAAATTATTTTC-GAA-CTTTATGTT--AATCTGCA-----TTCATTTTAG-----------------------------------------
>PG28
-------------------------------------------------------------------ATTTTGATTCAGATGGCTTTACACCCGG--------------------------CCATTCTCAGGTCGT-------TCAATGCTTGCTGG-ATTTCTGCAGGAATGCGGGCAGAGCTAGTTTTAGGAAAAATAACAAGGTCCCAA------AACTCTAACACAGAATATCTCGAACAGCGAGTTCTTTATAGTGAAGATAAGCTCCTGGACGAGGAGAACAAAGGCGTTATGATGGCCTGGGAGA------AGCCATTAATGGAAGCTCATGCAAGGGCGGTGTGTAGCGGAGGTGAAAGTGGGCACATTCTCAATGTTGGGTTCGGCATGGGTCTGGTTGATGAGG----CTATACAGAAGTATAAACCTGCTTCTCACACTATAATTGA-AGCTCACCCGGATGTCTATGCTCGAATGCACGCAACGGGATGGGGAGACAAGCCCAATGTGAAGATAATATTTGGCCGATGGCA--AGATGTTCTTCCTCAGCTGGA----ATCTTATGATGGTATGCTT-ATG-CCCTCTTG--TAGGATCACTTTC-TTT-TAATTT---------------------------------------------------------------------
>PH2
GGGAGAGCTAGTTTCGGTATGATGTAATAAAGGATTTCTTGA------------------------AGTTTCGAAAATAATAATACCTAAAC-------------CGTAAAGTCACTAAG-AAATGCTTGGTT-----ATAAAACAATGGGTCCTTG--ATTGTGCAGGAGTGCAGGCAGAGCTTGTTCTGGGAAGAATAGCAAGTCGTGAAAGGGGTAACTGTAATTCTGAATATCTGGATCAACGAGTGCTATACAGTGAGGACAGGTTGATGGATGAAGAGGGCAAAGGGGTTATGATGGCTTGGGAGA------AGCCTTTAATGGAGGCCCATGCAAGGGCCATCTGTAGTGGGGATGAATGTGGACACATACTCAATGTGGGGTTTGGTATGGGTCTCATAGACATTG----CGATACAAAAATATAAGCCTGCATCTCATACTATCATTGA-AGCTCATCCAGATGTTTATGCTCGAATGCAAGCAACGGGTTGGGGAGACAAGCCAAATGTCAAAATAATATTTGGCCGATGGCA--GGATGTGCTTCCTCAGCTCGA----ATCTTATGATGGTATTTTCGATA-CCCTATAT--ATAAATTACTTTC-AAA-ATGTATATG--AATCTGCT-----TTAATCTTAGAAGA--ACCAGCAGT-TTGAATTGGTTTTT-----------
>PM29
--------------------------------------------------------------------TTTCGATTCAGATGGCTTTACACCCGG--------------------------CCATTCTCAGGTCCT-------TCAATGCTTGCTGGAGATTTTGCAGGAATATCGGCAGAATTAGTTTTAGGAAAAATAACAAGGTCCCAA------AACTCCAATACAGAATATCTTGAACAGCGAGTTCTTTATAGTGAAGATAAGCTCCTGGACGAGGAGAACAAAGGCGTTATGATGGCTTGGGAGA------AACCATTAATGGAGGCCCATGCAAGAGCGGTGTGTAGTGGAGGTGAAGGTGGACATATACTCAATGTTGGGTTCGGCATGGGTCTGGTTGATGAAG----CCATACAGAAGTATAAACCTGCATGCCACACTATAATTGA-AGCTCATCCGGATGTCTATGCTCGAATGCAAGCAACGGGATGGGGAGAGAAGCCCAATGTGAAGATCATATTTGGCCGATGGCA--AGATGTTCTTCCTCAACTGGA----GCCTTATGATGGTATGCTT-CTA-ACCTCTTC--GAAGTTTAGTTTT-TTA-GGTTTTTAA---------------------TGGAAAGA--ATGAATT----------------------------
>PS27
-----------------------------------------------------------------CTATTTTGATTCAGATGGCTTTACACCCGG--------------------------CCATTCTCAGGTCGT-------TCAATGCTTGCTGG-ATTTCTGCAGGAATGCGGGCAGAGCTAGTTTTAGGGAAAATAACAAGGTCCCAA------AACTCTAACACAGAATATCTCGAACAGCGAGTTCTTTATAGTGAAGATAAGCTCCTGGACGAGGAGAACAAAGGCGTTATGATGGCGTGGGAGA------AGCCATTAATGGAAGCTCATGCAAGGGCGGTGTGTAGCGGAGGTGAAAGTGGGCACATTCTCAATGTTGGGTTCGGCATGGGTTTGGTTGATGAGG----CTATACAGAAGTATAAACCTGCTTCTCACACTATAATTGA-AGCTCACCCGGATGTCTATGCTCGAATGCACGCAACGGGATGGGGAGACAAGCCCAATGTGAAGATAATATTTGGCCGATGGCA--AGATGTTCTTCCTCAGCTGGA----ATCTTATGATGGTATGCTT-ATG-CCCTCTTG--TAGGATCACTTTC-TTT-TAACTT------CTTAGGT-----TTTTAATTGAAAAT--ATGATT-----------------------------
>PS30
--------------------------------GATTGGTTGATTGCACAGAAATGCAGAAAGAGCTAGTTTTGAGAATAA------------------TCGGGCACTTAAAGTCACAAAG-AAATGCTTGGTT------TAAAACAATGGGTCCTTG--ATTGTGCAGGAGTGCAGGCAGAGCTTGTTCTGGGAAGAATAGCAAGTCGTGGAAGGGGTAACTGTAATACTGAATATCTGGATCAACGAGTGCTATACAGCGAGGACAGGTTGATGGATGAGGAGGGCAAAGGGGTTATGATGGCTTGGGAGA------AGCCTTTGATGGAGTCCCATGCAAGGGCCATTTGTAGTGGGGGTGAATGTGGACACATACTCAATGTGGGGTTTGGTATGGGTCTCATAGACATTG----CAATACAAAAGTACAAGCCTGCATCTCATACTATCATTGA-AGCTCATCCAGATGTTTATGCTCGAATGCAAGCAATGGGTTGGGAAGACAAGCCAAATGTCAAAATCATATTTGGCCGATGGCA--GGATGTGATTCCTCAGCTAGA----ATCTTATGATGGTATTTTCAACA-CCCTATTT--ATAAATTATTTTC-AAA-CTGTATTTT--AATCTGCG-----CTCATCTTAGAGGA--ACTAGCACT-TTGAATTGGTTTT------------
>PSF43
--------------------------------GATTTGTTGAATGCATAGAAGTCCAGAAAGAGCTTGTTTTGAAAATAATAATAACCTAAAC------CTGGCACTTAAACTCACAAAGAAAATGCTAGGTT-----ATAAAACAATGGGTCCTTG--ATTGTGCAGGAGTGCAGGCAGAACTTGTTTTGGGAAGAATAGCAAGTCGTGAAAGGGATAA---GAATACTGAATATCTGGATCAACGAGTGCTATACAGTGAGGACAGGTTGATGGATGAAGAGGGCAAAGGGGTTATGATGGCTTGGGAGA------AGCCTTTAATGGAGGCCCATGCAAGGGCCATATGTAGTGGGGGTGAGTGTGGACACATGCTCAATGTGGGGTTTGGTATGGGTCTCATAGACAATG----CGATACAAAAATATAAGCCTGCATCTCATACTATCATCGA-AGCTCATCCAGATGTTTATGCTCGAATGCAAGCAACGGATTGGGGAGATAAGCCAAACGTCAAAATCATATTTGGCCGGTGGCA--GGATGTGCTTCCTCAGCTTGA----ATCTTATGATGGTATTTTCGATA-CCCTACAT--ATAAATTACTTTG-AAA-TTGTATGTG--AATCTGCA-----TTAATCTTAGAAGA--ACCAGCACT-TTGAATTGGTTTTTGTGGCATTAAA
>PTA0
-----------------------------------------ATTATGCAAGAGTTGAGGTAGAGCTAGTTTGGGAAAGAAAAAACCATGAAAGCCAAATTGTACACTTAAAGTCACAAAT-AAATGCTTGGTT------TAAAACAATGGGTTCTTG--ATTGTGCAGGAGTGCAGGCAGAACTTGTTCTGGGACGAATAGCAAGTCGTGAAAGGGGAAACTGTAATACTGAATATCTGGATCAACGAGTGCTATACAGTGAGGACAGGTTGATGGATGAAGAGGGCAAAGGGGTTATGATGGCTTGGGAGA------AGCCTTTGATGGAGGCCCATGCAAGGGCCATCTGTAGTGGGGCTGAATGTGGACACATACTCAATGTGGGGTTTGGTATGGGTCTCATAGACACCG----CAATACAAAAGTACAAGCCTGCATGTCATACCATCATTGA-AGCTCATCCAGATGTTTATGCTCGAATGCAAGCAATGGGTTGGGGAGACAAGCCAAATGTCAAAATCATATTTGGCCGATGGCA--GGATGTGCTTCCTCAGCTAGA----ATCTTATGATGGTATTTTCGACA-CCCTATTT--ATAAATTACTTTC-AAA-TTATCTGTG--AATCTGTA-----TTCATCTTAGAAGA--ACTAGCACT--------------------------
>RC54
-------------------------------------------TGCATAGAAGTGCAGAAAGAGCTTGTTTTGAAAATAATAAGAACCTAAAC------CTGGCACTTAAAGTCACAAAG-AAATGCCCGGTT-----ATAAAACAATGGGTCCTTG--ATTGTGCAGGAGTGCAGGCAGAACTTGTTTTGGGAAGAATAGCAAGTCTTGAAAGGGGTAA---GAATACTGAATATCTGGATCAACGAGTGCTATACAGTGAGGACAGGTTGATGGATGAAGAGGGCAAAGGGGTAATGATGGCTTGGGAGA------AGCCTTTGATGGAGGCCCATGCAAGGGCCATCTGTAGCGGGGGTGAATGTGGACACATACTCAATGTGGGGTTTGGTATGGGTCTCATAGACATTG----CGATTCAAAAATATAAGCCTGCATCTCATACTATCATCGA-AGCTCATCCAGATGTTTATGCTAGAATGCAAGCAACGGGTTGGGGAGACAAGCCAAACGTCAAAATCATATTTGGCCGATGGCA--GGATGTGCTTCCTCAGCTTGA----ATCTTATGATGGTATTTTCGATA-CCCTACAT--ATAAATTACTTTG-AAA-TTGTATGTG--AACCTGCA-----TTAATCTTAGAAGA--ACCAGCACTGTTGAATTGGTTTTT-----------
>RR55
---------------------------------------------------------------------------------------------------CTGGCACTTAAAGTCACAAAG-AAATGCCAGGTT-----ATAAAACAATGGGTCCTTG--ATTGTGCAGGAGTGCAAGCAGAACTTGTTTTGGGAAGAATAGCAAGTCTTGAAAGGGGTAA---GAATACTGAATATCTGGATCAACGAGTGCTATACAGTGAGGACAGGTTGATGGATGAAGAGGGCAAAGGGGTAATGATGGCTTGGGAGA------AGCCTTTGATGGAGGCCCATGCAAGGACCATCTGTAGCGGGGGTGAATGTGGACACATACTCAATGTGGGGTTTGGTATGGGTCTCATAGACATTG----CGATACAAAAATATAAGCCTGCATCTCATACTATCATCGA-AGCTCATCCAGATGTTTATGCTCGAATGCAAGCAACGGGTTGGGGAGACAAGCCAAACGTCAAAATCATATTTGGCCGATGGCA--GGATGTGCTTCCTCAGCTTGA----ATCTTATGATGGTATTTTCGATA-CCCTACAT--ATAAATTACTTTG-AAA-TTGTATGTG--AACCTGCA-----TTAATCTTAGAAGA--ACCAGCACTGTTGAATTGGTTTTTGTGGCATTAAA
>SA1
--------------------------------GATTGGTGGATTGCACAGGAATGCAGAAAGAGCTAGTTTTGAGAATAA------------------TCGGGCAATTAAAGTCACAAAG-AAATGCTTGGTT----TATAAAACAATGGGTCCTTG--ATTGTGCAGGAGTGCAGGCAGAGCTTGTTCTGGGAAGAATAGCAAGTCGTGGAAGGGGTAACTGTAATGCTGAATATCTGGATCAACGAGTGCTATACAGCGAGGACAGGTTGATGGATGAGGAGGGCAAAGGGGTTATGATGGCTTGGGAGA------AGCCTTTGATGGAGTCCCATGCAAGGGCCATCTGTAGTGGGGCTGAATGTGGACACATACTCAATGTGGGGTTTGGTATGGGTCTCATAGACATTG----CGATACAAAAGTACAAGCCTGCATCTCATACTATCATTGA-AGCTCATCCAGATGTTTATGCTCGAATGCAAGCAATGGGTTGGGGAGACAAGCCAAACGTCAAAATCATATTTGGCCAATGGCA--GGATGTGCTTCCTCAGCTAGA----ATCTTATGATGGTATTTTCAACA-CCCTATTT--ATAAATTATTTTC-AAA-CTGTATTTT--AATCTGCA-----TTCATCTTAGAAGA--ACTAGCACT--------------------------
>SC0
----------------------AAAAATAAAGGATTAGTTGATTGCATAGAAGTGCAGAAAGAGCTAGTTTTGAGCATAAT-----------------------------AGTTACAAAG-AAATGCTTGGTT-----ATAAAACAATTTGTTATTG--ATTGTACAGGAGTGCAGGCAGAGCTTGTTCTGGGAAGAATAGCAAGTCGTGAAAGGGGTAACTGTAATACTGAGTATCTGGATCAACGAGTGCTGTACAGTGAGGATAGGTTGATGGATGAAGAGGGCAAAGGGGTTATGATGGCTTGGGAGA------AGCCTTTGATGGAAGCCCATGCAAGGGCCATCTGTAGTGGGGGTGAATGTGGACACATACTCAATGTGGGGTTTGGTATGGGTCTCATAGACATGG----CGATACAAAAATATAAGCCTGCGTCTCATACTATCATTGA-AGCTCATCCAGATGTTTATGCTCGAATGCAAGCTACAGGTTGGGGGGACAAGCCAAACCTCAAAATCATATTTGGCCGATGGCA--GGATGTGCTACCTCAGCTTGA----ATCTTATGATGGTATTTTCGACA-CCCTATTT--ATAAATTACTTTC-AAA-CTGTATGTG--AATCAGCA-----TTAATATTAGAAGA--ACCAGCACT-TTGAATTGGTTTTT-----------
>SE46
-------------------------------------------------------------------------------------------------------CAGTCACACCACCTCAA-ATTAGCTTTGTTT-------TGTGAATGATTGATTG-ATGTATGCAGGGGTGCAGGCTGAGCTGATACTGGGCACAATTTGGCGCCGTGAAAAGCATACTTGTAATACACAATACTTGGAGCAACGAGTGTTACACACTGAGGGCAATCTTATGGATGGAGAAAACAAAGCTGTTATGATGGCTTGGGAGA------AGCCCCTGATGGAAGCCCATGCAAAGGCAGTGTGTAGTGGGGGTGAAGAAGCGCATATATTAAATGTTGGGTTTGGTTTGGGTCTTGTGGATACAG----CTATACAACAGTATAAACCTGCATCCCACACTATAATTGA-AGCACACCCAGATGTCTATGCTAGGATGCAATCCACGGGCTGGGGAGACAAGCCTAATGTGAATATCATGTTTGGTCGGTGGCA--GGATGTTCTTTCTCAACTGGA----ATCTTATGATGGTATTTTAGAAA-ACCTTTTC--TCAATTCACGTT---------------------------------------------------------------------------------
>SG23
---------------------------------------------------------------------TTAGGAATAACTTTTAGACCAATC------TTTTTAGATAATATAATTGAA-AAACATCTGGAT---CAAAATACTAATGACTGATTG--ATTGTGCAGGACTGCAGGCAGAACTTGTTTTGGGAAGAATAGCAATTCGTGAAAAGAGTAATGGTAGTGCTGACTACCTGGAGCAACGAGTGCTCTACAGTGAGGATAGGCTAATGGATGAAGAGGGAAAAGGGGTCATGATGGCTTGGGAGA------AACCCTTGATGGAGGCCCATGCACGGGCAGTCTGTGGTGGGGGTGAAGGTGGGCACATACTCAATGTGGGGTTTGGTATGGGGCTTGTAGACACAG----CTATACAGAAGTATAAACCTGCGTCTCACACCACAATTGA-GGCTCATCCAGATGTTTATGCTCGAATGCAAGCAACAGGTTGGGGAGACAAGCGCAATGTCAAAATCATATTTGGCCGATGGCA--AGATGTGCTTCCTCAGCTAGA----ATCTTATGATGGTATTATGGATA-TTCTCTTCTGTTTTATTACATCC-AAA-TTGTTTATGTCTGTCTGC------TTAATTTTAGAAAA--GTCTGCTCTCATAGAATGTGGTTCCTT--------
>SS22
---------------------------------------------------------------------TTAGGAATAACTTCTAGACCAATC------TTTTTACATGATATAATTGAA-AAATATCTGGAT---CAAAATACTAATGACTGATTG--ATTGTGCAGGACTGCAGGCAGAACTTGTTTTGGGAAGAATAGCAATTCGTGAAAAGAATAATGGTGGTGCTGACTACCTGGAGCAACGAGTGCTCTATAGTGAGGATAGGCTAATGGATGAAGAGGGAAAAGGGGTCATGATGGCTTGGGAGA------AACCCTTGATGGAGGCCCATGCACGGGCAGTCTGTGGTGGGGGTGAAGGTGGGCACATACTCAATGTGGGGTTTGGTATGGGGCTCGTAGACACAG----CTATACAGAAGTATAAACCTGCGTCTCACACCATAATTGA-GGCTCATCCAGATGTTTATGCTCGAATGCAAGCAACAGGTTGGGGAGACAAGCGCAATGTCAAAATCATATTTGGCCGATGGCA--AGATGTGCTTCCTCAGTTAGA----ATCTTATGATGGTATTATGGATA-TTCTCTTCTGTTTTATTACATCC-AAA-TTGTTTATGTCTGTCTGC------TTAATTTTAGAAAA--GTCTGCTCTCATAGAATGTGGTTCCTT--------
>SV36
-------------------------------------------------------------------------------------------------------------------------------CTAAAC---TCTAATATTTTTGATTGGTTG-------GCAGGAGTGCAGGCAGAGCTAGTTTTGGGAAGAATAGCAATCCGTGATAAGAGTAAGTGCGGTGCTGAATATCTAGAACAGCGTGTGCTGTACAGTGAGGACAGGCTGATGGATGAGGAAGGCAAAGGGGTCATGATGGCTTGGGAGA------AGCCCTTGATGGAGGCCCATGCAAGGGCTGTCTGTAATGGGGGCGAAGGTGGACATATACTCAATGTGGGGTTTGGTATGGGCCTTGTAGACACAG----CAATTCAGCAGTACAAGCCTGCATCTCACACCATCATTGA-AGCTCACCCTGACGTTTATGCTCGGATGCAAACAACGGGTTGGGGAGACAAGCCCAATGTCAAAATCATATTTGGCCTATGGCA--AGATGTGCTTCCTCAGCTAGG----GTCTTATGATGGTATGCTG-----CCCTCTTC--TCAAATTACTTCC-AAA-CTGTCTATTTCTTTCACT------ATA------------------------------------------------
>TA17
----------------------------------------------------------------------------------------------------------ATATAATATGTTGA-AAATTTCTGAAT---CAAAATAACAATGGCTGATGG--ATTGTGCAGGACTGCAGACAGAGCTTGTTTTGGGAAGAATAGCAATCCATGACAAGAGTAACTGCAATGCTGACTACCTTGAGCAACGAGTGCTCTACAGTGAGGATAGGTTAACGGATGAAGAGGGAAAAGGGGTCATGATGTCTTGGGAGA------AGCCCTTGATGGAGGCCCATGCTCGGGCAGTCTGTGGTGGGGGTGAAGGTGGGCACATACTCAATGTGGGGTTTGGTATGGGGCTTATAGACACAG----CTATACAGAAGTATAATCCTGCATCGCATACCATAATTGA-GGCTCACCCAGATGTTTATGCTCGAATGCTAGCAACAGGCTGGGGAGACAAGCACAATGTCAAAATCATTTTTGGCCGATGGCA--AGATGTGCTTCCTCAGCTAGA----ATCTTATGATGGTATTATGGATA--TCTCTTC--TTTTATTATATCC-AAG-TT-TTTATGTGCATCTGC------TTAATTTTAGAAAA-AGTCTGCTCTTTTAGAATG-----------------
>TB39
-------------------------------------------------------------------------------------------------------------------GTAAA-ACAGTATGGACT---CAAAAAAGAAATGATTAATTG--ATTGTGCAGGAGTGCAGGCAGAGCTAGTTTTGGGAAGAATAGCATTTCATGAAAAGAGTAATAGCAGTGCTGGTTATCTGGAGCAACGAGTGCTTTACAGTGAGGACAGGCTGATGGATGAAGAGGACAAAGGTGTCATGATGGCTTGGGAGA------AGCCCTTGATGGAGGCTCATGCAAGGGCGGTCTGTAGTGGGGGTGAAGGTGGGAGCATACTCAATGTGGGGTTTGGTATGGGGCTTGTAGACATGG----CTATGCAGCAGTACAAGCCTGCATCTCACACCATCGTTGA-GGCTCATCCAGATGTTTATGCTCGAATGCAAGCAACGGGTTGGGGAGACAAGCCCAATGTCAAAATCATATTTGGCCGATGGCA--AGATGTGATTCCTCAGCTAGA----ATCGTATGATGGTATTTTGGATAATGCTCTTC--TGAAATTACTTTC-AAA-CTGTTTATGTCTATCTGC------TTTAACTTGAAAAT--GAATGCTATCATAGAATGTGATT------------
>TC31
-------------------------------------------------------------------ATTTTGATTCCAATG----------CGG--------------------------CCATTCTCAGGTCGT-------TCAATGCTTGCTGG--ACTCTGCAGGAATGAGGGCAGAGCTAGTTTTAGGAAAAATAACAAAGTCCCAA------AACTCTAACACAGAATATCTCGAACAGCGAGTTCTTTATAGTGAAGATAAGCTTGTGGACGAGGAGAAAAAAGGCGTTATGATGGCTTGGGAGA------AGCCATTAATGGAGGCCCATGCAAGGGCGGTGTGTAGCGGAGGTGAAGTTGGACACATACTCAATGTTGGGTTCGGCATGGGTTTGGTTGATGAGG----CTATACAGAAGTATAAGCCTGCATCTCACACTATAATTGA-AGCTCACCCAGATGTCTATGCTCGAATGCAAGCAACGGGATGGATGGACAAAACCAATGTGAAGATCGTATTTGGCCGATGGCA--AGATGTTCTTCCTCAGCTGGA----TTCTTATGATGGTATGCTT-TTG-CCCTCTTT--AAGGATTACTTAT-CTT-TTTTTTTAACTTTTTAAGG-----TTTTTAATTGAAAA--ACTA-------------------------------
>TN1
------------------------------------------------------------------------------------------------------------AATATGATTGAA-AAAAGTATGGAC---TCAAAAATAAATTATCGATTG--ATTTTGCAGGAGTGCAGGCAGAGTTAGTTTTGGGAAGAATAGAAATTCGTGAAAAGAGTAATTGCAGCACTGGCTATCTGGAGCAACGAGTGCTCTACAGTGAGGACAGGCTGATGGATGAAGATGCCAAAGGGGTCATGATGGCTTGGGAGA------ACCCCTTAATGGAGGCCCATGCGAGGGCTGTCTGTAATAGGGGTGAAGGTGGGCACATACTCAATGTGGGGTTTGGTATGGGGCTCGTAGACACTG----CTATACAGCAGTATAAGCCTGCATCTCACACCATCATTGA-GGCCCACCCAGATGTTTATACTCGAATGCAAGCAACAGGTTGGGGAGACAAGTCCAATGTCAAAATCATATTTGGCCGATGGCA--AGATGTGCTTCCTCAGCTAGA----ATCTTATGATGGTATTTTGGATAATGCTTTTC--TGAAAATACTTAC-AAA-CTGTTTATGTCTATCTGC------ATCATCTTTGAAAA--GGTTTCTCTCATAGAATGTGGTTCCTT--------
>TO14
------------------------------------------------------------------AACTTAGGAATAAATGCTAAACCAATC-------TTTTAGATAATATATTTTAA-AAATATCTGGAT---CAAAATATCAATCACTGATTG--ATTGTGCAGGACTGCAGGCAGAGCTTGTTTTGGGAAGAATAGCAATTCATGACAAGAGTAATTGCAATGCTGACTACTTGGAGCAACGAGTGCTCTACAGTGAAGATAGGTTGATGGATGAAGAGGGAAAAGGGGTCATGATGGCTTGGGAGA------AACCCTTAATGGAGGCCCATGCTCGGGCGGTCTGCAGTGTGGGTGAAGGTGGGCACATACTCAATGTGGGGTTTGGTATGGGGCTTGTAGACACAG----CTATACAGAATTATAATCCTGCATCTCATACCATAATCGA-GGCTCACCCAGATGTTTATGCTCGAATGCAAGCAACAGGCTGGGGAGACAAGCACAATGTCAAAATCATATTTGGCCGATGGCA--AGATGTGCTTCCTCAGCTAGA----ATCTTATGATGGTATTATGGATA-TTCTCTTC--TTTAATTACATCC-AAA-TTGTTTATGTCTGTCTGC------TTAATTTTAGAAAA-AGTCCGCTCTTATAGAATG-----------------
>TPL03
------------------------AAATAAAGGATTGGTTGAATGCATAGAAGTGCAGAAAGAGTTTGTTTTGAAAATAATAATAACCTAAAC----------CACTTAAAGTGACAAAG-AAATGCTAGGTT-----ATAAAACAATGGGTCCTTG--ATTGTGCAGGAGTGCAGGCAGAACTTGTTTTGGGAAGAATAGCAAGTCGTGAAAGGGATAA---GAATACTGAATATCTGGATCAACGAGTGCTATATAGTGAGGACAGGTTGATGGATGAAGAGGGCAAAGGGGTTATGATGGCTTGGGAGA------AGCCTTTAATGGAGGCCCATGCAAGGGCCATCTGTAGTGGGGGTGAGTGTGGACACATACTCAATGTGGGGTTTGGTATGGGTCTCATAGACATTG----CGATACAAAAATATAAGCCTGCATCTCATACTATCATCGA-AGCTCATCCAGATGTTTATGCTCGAATGCAAGCAACGGGTTGGGGAGATAAGCCAAACGTCAAAATCATATTTGGCCGGTGGCA--GGATGTGCTTCCTCAGCTTGA----ATCTTATGATGGTATTTTCGATA-CCCTACAT--ATAAATTACTTTG-AAA-TTGTATGTG--AATCTGCA-----TTAATCTTAGAAGA--ACCAGCACT-TTGAATTGATTTTT-----------
>WN5
---------------------TTCAAAA-------TATTTAATTT-------------------CATAAATTCTAGACCCTACATT-----------------------------CTAAG-GTCTATCTTAAA---CTTATAATACATTATTGGTTG--ATTGTGCAGGAGTGCAGGCAGAGCTACTTTTGGGAAGAATAGCAAATCGGGATGAGGGTAAACAGAATACTAAGTATCTAGATCAGCGAGTGCTGTTAAGTGAAGACAGGCTGATGGATGAAGAAGGGAAAGGGGTCATGATGTCTTGGGAGA------GTCCCTTGATGGAGGCCCATGCAAGGGCTGTCTGCAGTGCAGGTGAAGGTGCACATATTCTCAATGTCGGTTTTGGTATGGGTCTTGTAGATGTGG----CTATACAAAAATATAATCCTGCGTCCCACACCATCATTGA-AGCTCATCCAGATGTTTATGCTCGAATGCAAGCAACAGGGTGGGGAGATAAGGCCAATGTGAAAATCATATTCGGCCGATGGCA--AGATGTTCTTCCTCAGTTAGA----CTCCTATGATGGTATTATA-----CACTATTC--TCAAATTACCTCC-AAA-CTG---ATGCGAGTCTGCT-----TTCA-TTTAGAAGA--ACTTGCACT---GGAATGTGGTT------------
>WS10
------------------------------------------------------------------AACTTCGGAATAAATGCTAAACTATTC------TATTTGGATAATATAATTGAA-AAATGTCTGGAT---CAAAATATCAGTGACTCATTG--ATTGTGCAGGACTGCAGGCAGAGCTTGTTTTGGGAAGAATAGCAATTGGTGACAAGAGTAATTGCAGTGCTGACTACCTACAGCAACGAGTGCTTTACAGTGAGGATAGGTTGATGGATGAAGAGGGAAAAGGGGTTATGATGGCTTGGGAGA------AACCCTTGATGGAGGCCCATGCTCGTGCAGTCTGTAGTGGGGGTGAAGGTGGCCACATACTCAATGTGGGGTTTGGTATGGGTATTGTAGACACAG----CTATACAGAAGTACAATCCTGCATTTCATACCATAATTGA-GGCTCACCCAGATGTTTATGCTCGAATGCAAGAAGCAGGTTGGGGAGACAAGCACAATGTCAAAATCATATTTGGCCGATGGCA--AGATGTGCTTTCACAGCTAGA----GTCTTATGATGGTATTATGGATA-TTTTCTTC--TTTTTTTACATCC-AAA-ATCG--ATTTCTGTCTGC------TTAATTTCAGAAA------TGCTCTTATAGAATG-----------------
>WW11
-------------------------------------------------------CACTA-----TAACTTCGGAATAAATGCTAAACTATTC------TATTTGGATAATATAATTGAA-AAATGTCTGGAT---CAAAATATCAGTGACTCATTG--ATTGTGCAGGACTGCAGGCAGAGCTTGTTTTGGGAAGAATAGCAATTGGTGACAAGAGTAATTGCAGTGCTGACTACCTACAGCAACGAGTGCTTTACAGTGAGGATAGGTTGATGGATGAAGAGGGAAAAGGGGTTATGATGGCTTGGGAGA------AACCCTTGATGGAGGCCCATGCTCGTGCAGTCTGTAGTGGGGGTGAAGGTGGCCACATACTCAATGTGGGGTTTGGTATGGGTATTGTAGACACAG----CTATACAGAAGTACAATCCTGCATTTCATACCATAATTGA-GGCTCACCCAGATGTTTATGCTCGAATGCAAGAAGCAGGTTGGGGAGACAAGCACAATGTCAAAATCATATTTGGCCGATGGCA--AGATGTGCTTTCACAGCTAGA----GTCTTATGATGGTATTATGGATA-TTTTCTTC--TTTTTTTACATCC-AAA-ATCG--ATTTCTGTCTGC------TTAATTTCAG-----------------------------------------
