# Supplementary material for: Development of a Target Enrichment Probe Set for Conifer (REMcon)
Source: Biology (Basel). 2024 May 22;13(6):361. doi: 10.3390/biology13060361 (PMC11200496; doi:10.3390/biology13060361)
Supplement: Supplementary file 1 [file biology-13-00361-s001.zip › biology-2960267-supplementary/Sup data/MO_orthlogs_alignments/Thupl29382023s0011_1.ortho.selected_stripped.aln.fasta]

>RR55
GTTTTGCATCATTTCAGGAAGTTTTGTATA-TTGTCTTTGCTTT----CCCCGATCACAAATGCCA--TATATCTTGA---------------ATTGAATTGTTGCCTTTCTGATGACTTTGGCTTTGA----------------CCTGAACACTTTGGAGAGCATTATCTCAACCATATTATGCTTCCT------TTGTTTTTATCTGCACTTGGAGACAATGTTGGAAATCTTAATATGCCTTCTAGTTGTGAATCACGAA-TTAG----GCACT-ACAGGTCTGAAACC--AAAATCGGCAGTGGCTGAGAGACTGTCTGTTATGTGTGTGCTTCCACTTCTGCTTACTGGGGTATTAGGTGTTGCTA-GCAGGGAAGCACAACTTGCTGACTATTTAAGGTCATTGATTCT-ACGGAGCACACTTAAGCATGGTGCTTGGACCCCGTCTAATACTCCTGAGCTGATTGATGCTGTGCGCTTTCTCTGGTA---TTTGTTTTGTTTGCTTT------C-ATTTC--AAAACAATGCTTCAAAATT---GAGAT--AGTTCAAGCTATTTATGCTC-TTTATGATGGATGCAGTACCTTTGAA--GAGCACCATAGAAACATCATCAATGTACTTTGGGAGATGGTTGTCAGCACAAA-------TGCAAATGTCAAAATCAGTGCTGCTAATCTCTTGAAAGTTCTTG------------------TATGTATACCA-TTCTATACCCTTTAAATCAGGAGTTTTGTTTGAA--TTTTT--ATAATTT--CCATTAA-TTACTTTTG-CTTCCTGTGTTCCTCAGGTGGCTTATGTGGATATGAAGGTT-GCTTCAACACAAATTTTACCTGCTTTGGTAACACTTGGTTCTG--ATCCAAATCTTATTGTGAAGCACTCCAGTATAGATGCATTTGGTGCTGTCGCTCAACACTTCAAGAATGATGTGGTACATTA---AGATTGTGGACAAAATTCGTGTC--CAAATGGATGCCTTTTTAGAAGATGGA---TCACATGAAGC--AGCAGTTGCTGTTGTTCGTGCTCTAGCTGTAGCAGTGCCACTCACAACAGACAGATTGCGGGAATATATCTTCTTCATAAGCTACTCCAGCTTACAACAGCTCA-GGCACCTGGATCTGATTTGGT------ACGACGACGTGAGAGATTTAATGCCTTCTGCGAAGCAATTT--GTGCTTTGGATGCTACAGGTAAAGAGGGCTTTTT----
>AA3
---------------------------------------AATCT----TTCTGTTCACTTATGTCATTTCCAGCTTGCTTAATGC-TCTCTTCATT-------------------------------------------------TCTGATCATTTTGGGGAACAGTATCTAAACAACATTATGTTTCCA------TTGTTTTTTACTTCACTTGGAGATAATGTTGGCACCCTGCATATGCCTTATAGTTGTGAATATCAAA-TTA-----GGATT-GCAGGTTTGAAACC--AAAAACAGTAGTGGCTGAGTGATTGTCTATTATGTGTGTGCTTCCACTACTACTTATAGGAGTGTTAGGTATTCCTA-GTAGGGAAGCACAACTTGTTGACTATTTAAGATCATTGATTTT-ATGAAGCACACTTAAGCATGGTGCTTGGACCTCATCTAATTCTTCTGAGCTAATTGATGTTTTGTGCTTTCTTTGGTA---TTTGTTTTATTTTCATAT-----TAAGTTC--AAAATTATGTTGAAACTTA--AGATTT--GATTCTACCTGTTAATGTTGGTTTACTCTATATGCAGTACCTTTGAA--AAGCATCATAAATTCATTATCAATGTACTATGGGAGATGGTTGTCAGCATAAA-------TGCAAATGTCAAAATCACTGCTGCTAATCTCTTGAAAGTTCTCG------------------TATGTATAGTG--TCTGTAGCATTTCAATTAGGGGTTTTAATTGTG-GAATTC--ATTATTT--AGGTTAA-TTAATTTTA-CTTGCTATGCACATCAGGTGGCTTATGTGGACACAAAGGTT-GTATCAACCCAAATTTTACCTGCTTTGGTAACACTTGGTTTTG--ATCCAGATCTTAACATCAAGTACTCTAGTATAGATGCATTTGGTGTTGTTGCTCAATACTTCAAGAGTGAAGTGGTATGTT----AGATTGTGTATAAAATTTGTATC--CAAATGGATGCTTTTATGGAAGATGGA---TCACATGAAGC--TGTAGTTGCTATAGTTCATGCTCTAGCTGTAGCTATGCCACTCACAATAGATAGACTATGGGATTATATC-----------------------------------------------------------------------------------------------------------------------------------------------
>AAR4
-----------------------------------------------------------TATGTCATTTCCAGCTTGCTTAATGC-TCTCTTCATTTATCTAATACCTTGAAT------TTGATT-TAATGACCTTGACTT-AAATTTGATCATTTTTGGGAATAGTATCTAAACAACATTATGTTTCCA------TTGTTTTTTACTTCACTTGGAGATAATGTTGGCACCCTGCATATGCCTTATAGTTGTGAATCTCAAA-TTA-----GGATT-GCAGGTTTGAAACC--AAAAACAGTAGTGGCTGAGTGATTGTCTATTATGTGTGTGCTTCCACTACTACTTATAGGAGTGTTAGGTGTTCCTA-GTAGGGAAGCACAACTTGTTGACTATTTAAGATCATTGATTTT-ATGAAGCACACTTAAGCATGGTGCTTGGACCTCATCTAATTCTTTTGAGCTGATTGATGTTGTGTGCTTTCTTTGGTA---TTTGTTTTATTTTCATAT-----TAAGTTC--AAAATTATGTTGAAACTTA--AGAGTT--GATTCTACCTGTTAATGTTGGTTTACTCTATATGCAGTACCTTTGAA--AAGCATCATAAAATCATTATCAATGTACTATGGGAGATGGTTGTCAGCATAAA-------TGCAAATGTCAAAATCACTGCTGCTAATCTCTTGAAAGTTCTCG------------------TATGTATAGTG--TCTGTAGCATTTCAATTAGGGGTTTTAATTGTG-GAATTC--ATTATTT--AGGTTAA-TTAATTTTA-CTTGCTATGCACATCAGGTGGCTTATGTGGACACAAAGGTT-GTATCAACCCAAATTTTACCTACTTTGGTAACACTTGGTTTTG--ATCCAGATCTTAATGTCAAGTACTCTAGTATAGATGCAATTGGTGTTGTTGCTCAACACTTCAAGAGTGAAGTGGTATGTT----A----------------------------------------------------------------------------------------------------------------------------------------------------------------------------------------------------------------------------------------------------------------------------------------
>AF1
GTTTTGTCTCATTTCAGGAAGTTTTGTATA-TTGTCTTTGCTTT-----CCCGATCACAAATGCCA--TA-----TGAATAATGC-TTTTTCGATTGAATTGTTGCCTTGTGA------TTGGTTCTGAGGACTTTGGCTTTGAGTCTGAAAACTTTGGAGAGCACTATCTCAACCATATTATGCTTCCT------TTGTTTTTATCTGCACTTGGAGACAATGTTGGAAATCTTAATATGCCTTCTAGTTGTGAATCACGAA-TTAG----GCAAT-ACAGGTCTGAAACC--AAAATCGGCAGTGGCTGAGAGACTGTCTGTTATGTGTGTGCTTCCACTTCTGCTTACTGGGGTATTAGGTGTTGCTA-GCAAGGAAGCACAACTTGCTGACTATTTAAGGTCATTAATTCT-ACGGAGCACACTTAAGCATGGTGCTTGGACCCCGTCTAATACTCCTGAGCTGATTGATGCTGTGCGCTTTTTCTGGTA---TTTGTTTTGTTTCCTTT------C-ATTTC--AAAACAATGCTTCAAAATT-GAGAGAT--AGTTCAAGCTATTTATGCTCTTTTATGATGGGTGCAGTACCTTTGAA--GAGCATCATAGAATCATCATCAATGTACTTTGGGAGATGGTTGTCAGCACAAA-------TGCAAATGTCAAAATCAGTGCTGCTAATATCTTGAAAGTTCTTG------------------TATGTATACCA-CTCTATACCATTTAAATCAGAAGTTTTGTTTGAA-TTTTTT--ATAATTT--CCATTAA-TTACTTTTG-CTTCCTGTGTTCCTCAGGTGGCTTATGTGGATATGAAGGTT-GCTTCAACACAAATTTTACCTGCTTTGGTAACACTTGGTTCTG--ATCCAAATCTTATTGTGAAGCATTCCAGTATAGATGCATTTGGTGCTGTTGCTCAACACTTCAAGAATGATGTGGTACATTA---AGATTGTGGACAAAATTCGTGTC--CAAATGGATGCCTTTTTAGAAGATGGA---TCACATGAAGC--AGCAGTTGCTGTTGTTCGTGCTCTTGCTGTAGCAGTGCCACTCACAACAGACAGATTGCGGGAATATATCTTCTTCATAAGCTACTCCAACTTACAACAGCTCA-GGCACCTGGATCTGATTTGGT------ACGACGACGTGAGAGATTTAATGCCTTTTGTGAAGCAATTC--GTGCTTTGGATGCTACAGGTAAAGAGGGCTTTTT----
>AG2
---------CATTTCAGGAAGTTTTGTATA-TTGTCTTTGCTTT-----CCCGATCACAAATGCCA--TA-----TGAATAATGC-TTTTTCGATTGAATTGTTGGCTTGTGA------TTGGTTCTGA-----------------CTGAAAACTTTGGAGAGCACTATCTCAACCATATTATGCTTCCT------TTGTTTTTATCTGCACTTGGAGACAATGTTGGAAATCTTAATATGCCTTCTAGTTGTGAATCACGAA-TTAG----GCAAT-ACAGGTCTGAAACC--AAAATCGGCAGTGGCTGAGAGACTGTCTGTTATGTGTGTGCTTCCACTTCTGCTTACTGGGGTATTAGGTGTTGCTA-GCAAGGAAGCACAACTTGCTGACTATTTAAGGTCATTAATTCT-ACGGAGCACACTTAAGCATGGTGCTTGGACCCCGTCTAATACTCCTGAGCTGATTGATGCTGTGCGCTTTTTCTGGTA---TTTGTTTTGTTTCCTTT------C-ATTTC--AAAACAACGCTTCAAAATT-GAGAGAT--AGTTCAAGCTATTTATGCTCTTTTATGATGGGTGCAGTACCTTTGAA--GAGCATCATAGAATCATCATCAATGTACTTTGGGAGATGGTTGTCAGCACAAA-------TGCAAATGTCAAAATCAGTGCTGCTAATATCTTGAAAGTTCTTG------------------TATGTATACCA-CTCTATACCATTTAAATCAGAAGTTTTGTTTGAA-TTTTTT--ATAATTT--CCATTAA-TTACTTTTG-CTTCCTGTGTTCCTCAGGTGGCTTATGTGGATATGAAGGTT-GCTTCAACACAAATTTTACCTGCTTTGGTAACACTTGGTTCTG--ATCCAAATCTTATTGTGAAGCATTCCAGTATAGATGCATTTGGTGCTGTTGCTCAACACTTCAAGAATGATGTGGTACATTA---AGATTGTGGACAAAATTCGTGTC--CAAATGGATGCCTTTTTAGAAGATGGA---TCACATGAAGC--AGCAGTTGCTGTTGTTCGTGCTCTTGCTGTAGCAGTGCCACTCACAACAGACAGATTGCGGGAATATATCTTCTTCATAAGCTACTCCAACTTACAACAGCTCA-GGCACCTGGATCTGATTTGGT------ACGACGACGTGAGAGATTTAATGCCTTTTGTGAAGCAATTC--GTGCTTTGGATGCTACAGGTAAAGAGGGCTTTTT----
>AH26
------------------------------------------------------------------------------------------------------------------------------------------------------------CGGGGAAAAATATCTCAGTGGCATTATGCTTCCA------GTATTTTTAACTATCGTTGGAGACAATGTTGACACACTACTAATGCCTTCCAGTTTTGATTCCCGAT-TG------------AGAGGTTTGAAACCA-AAAAAAAGTAGTGGCTGAGCGACTAGCTGTGATGTGTGTTCTTCCATTACTACTTACAGGGATATTAGGATTTCACA-GTAGACAAGCACAATTTGCTGAATATTTAAGGTCATTGATTCT-ACGCAGCACTCTTAAGCATGGTGCTTGGACGCCTTCTCATACACCTGAGCTGATTGAGGCTATCCGCTTTCTCT--------------------------------------------------------------------------------------------------------GTACCTTTGAG--GAGCATCATGAAATCATTGTCAGTGTACTTTGGGAAATGGTTGTCCACACAAA-------TGCAAATGTCAAAACCAGTGCTGCCAGCCTTTTCAAAGTTCTT----------------------------------------------------------------------------------------------------------------------GTTGCTTATGTGGACGTGAAATTT-GCTTCAACCCAAATTTTACCTACTTTGATTACACTGGGTTCTG--ATCCAAATCTTAATATCAAATATTCGAGTATTGATGCATTTGGAGCTGTTGCTCAATACTTTAAAAATGAAGT-------------GATTGTTGATAAAATTCGTGTT--CAGATGGATGCTTTTCTGGAAGATGGA---TCCCATGAAGC--TTCAATTGTTGTTGTCTGTGCTTTGGCTGTAGTTGTTCCCCTCACAATAGACAGACTGCGAGACT----------------------------------------------------------------------------------------------------------------------------------------------------
>AME1
-------------------------------------------------------CATTTATGCCGTTTGCAGCT----------------------------------------------------------------------TCTGAACATTTTGGGGAGCACTATCTAAACAACATTATGTTTCCA------TTGTTTTTGACTGCACTTGGAGATAATGTTGGCACCCTGCATATGCCTTCTAGTTGTGAATCTCGAA-TTAG----GGACT-GCAGGTTTGAAACC--AAAAACAGCAGTGGCTGAGCGATTGTCTATTATGTGTGTGCTTCCACTACTGCTTACAGGAGTGTTAGGTTTTCCTA-GTAGGGAAGCACAGCTTGCTGACTATTTAAGATCATTGATTTT-ACGAAGCACACTTAAGCATGGTGCTTGGACCTCATCTAATTCTTCTGAGCGGATTGATGCTGTGCGCTTTCTTTGGTA---TTTGTTTTATTTCCATCT--TAAAAAGTTC--AAAACTATGTTGAAACTTA-GAGAGTT--GGTTCTACCTGTTAATGTTAGTTTACCCTGGATGCAGTACCTTTGAA--GAGCATCATAAAATTGTTATCAATGTACTCTGGGAGATGGTTGTCAGCACAAA-------TGCAAATGTCAAAATCACTGCTGCTAATCTCTTGAAAGTTCTCG------------------TATGTATAGTG--TCCGTAGCGTTTCAATTATGGGTTTCATTTGCG-GCATTC--ATTATTT--AGGTTAA-TTACTTTTG-CTTGCTATGCACATCAGGTGGCTTATGTGGACACAAAGGTT-GTATCAACCCAAATTTTACCTGCTTTGGTAACACTTGGTTCTG--ATCCAGATCTTAATGTCAAATACTCTAGTATAGATGCATTTGGTGCTGTTGCTCAACACTTCAAGAGTGAAGTGGTACGTT----AGATTGTGGATAAAATTCGTATC--CAGATGGATGCTTTTCTGGAAGATGGA---TCACATGAAGC--TGCAGTTGCTGTTGTTCGTGCTCTAGCTGTAGCTGTGCCACTCACAACAGATAGACTGCGGGACTATATCTTCTTCATAAACTGCTTCAGCTTACAGCAGCTCT-AGCACCTGGATCTGATTTGGT------GCGGCGCCGTGAAAGAGTCAATGCCTTTTGTGAAGCAATTC--GTGCTTTGGATGCCACAGGTAAAAT-------------
>AP25
----------------------------------------------------------------------------------------------------------------------------------------------------------TTCGGGGAAAAATATCTCAGTGGCATTATACTTCCA------GTATTGTTAACTGTCATTGGAGACAATGTTGACACACTACTAATGCCTTCCAGTTTTGATTCCCGAT-TG------------AGAGGTTCGAAACCAAAAAAACAGCAGTGGCTGAGCGACTAGCTGTGATGTGTGTTCTTCCATTACTGCTTACAGGGATATTAGGATTTCACA-GTAGACAAGCACAACTTGCTGAATATTTAAGGTCGTTGATCCT-ACGCAGCACTCTTAAGCATGGTGCTTGGACGCCTTCTCATACACCTGAGCTGATTGAGGCTATCTGCTTTCTCT--------------------------------------------------------------------------------------------------------GTACCTTTGAG--AAGCATCATGGAATCATTGTCAGTATACTTTGGGAAATGGTTGTAAGCACAAA-------TGCAAATGTCAAAATCAGCGCTGCCAGCCTTTTCAAAGTTCTT----------------------------------------------------------------------------------------------------------------------GTTGCTTATGTGGACGTGAAAGTT-GCTTCAACCCAGATTTTACTTGCTTTGATTACACTGGGTTCTG--ATCGAAATCTTAATGTCAAATATTCGAGTATTGATGCATTTGGAGCTGTTGCTCAGCACTTTAAAAATGAAGT-------------GATGGTTGATAAAATTCGTGTT--CAGATGGATGCTTTTCTGAAAGATGGA---TCCCATGAAGC--TTCAGTTGTTGTTGTCCGTGCTTTGGCTGCAGTTGTTCCCCTCACAACAGACAGACTGCGAGACT--ATCTTCTGCATAAGCTATTGCAGCTTACCACAACCAC-AACACAGGGAAATGATAAAAC------CCAACA-TGTAAGTGATTCG-------------------------------------------------------------
>APA47
------------------------------------------------------------ATGCGA--TACAGCTTGAATAATGC-TT---------AATTGTTGCGTTGGGA------TTGGTTCTGA----------------TCTGAACACTTTGGAGAGCACTATCTCAACCATATTATGCTTCCT------TTGTTTTTATCTGCACTTGGAGACAGTGTTGGAAATCTTCATATGCCTTCTAGTTGTGAATCACGAA-TTAG----GCACT-ACAGGTCTGAAACC--AAAATCGGCTGTGGCTGAGAGACTGTCTGTTATGTGTCTGCTTCCACTTCTGCTTACAGGGGTATTAGGTGTTCCTA-GCAAGGAAGCACAACTTGCTGACTATTTAAGGTCGTTGATTAT-ACGGAGCACACTTCAGCATGGTGCTTGGACCCCATCTAATACTCCTGAGCTGATTGATGCTTTGCGCTTCCTCTGGTA---TTTGTTTTGTTTCCTTT------CAATTTT--GAAACAATGCTTCAAAATT-GAGAGAT--AGTTCAAGCCATTTATGCTC-TTTATGATGGATGCAGTACCTTTGAA--GAGCATCATAGAATCATTATCAATGTACTTTGGGAGATGGTTGTCAGCGCAAA-------TGCAAATGTTAAAATCAGTGCTGCTAATCTCTTGAAAGTTCTTG------------------TATGTATACCA--TCCATACCATTTAAATCAGGAATTTTGTTTGAA-TTTCTT--ATTCTTC--CCATTAA-TTGCTTATA-CTT---GTGTTCCTCAGGTGGCTTATGTGGATATGAAGGTT-GCTTCAACACAAATTTTACCCGCTTTGGTAACACTTGGTTCTG--ATCCCAATCTTATTGTGAAGCACTCCAGTATAGATGCATTTGGTGCTGTTGCTCAACACTTCAAGAATGATGTGGTACATTA---AGATTGTCGACAAAATTCGTGTC--CAAATGGATGCTTTCTTAGAAGATGGA---TCACATGAAGC--AGCAGTTGCTGTTGTTCGTGCTCTAGCTGTAGCAGTGCCACTCACAACAGACAGATTGCGGGAATATATCTTCTTCATAAGCTACTCCAGCTTACAACAGCTCA-GTCACCTGTATCTGATTTGGT------ACGGCGACGTGAGAGATTTAATTCCTTTTGTGAAGCAATTC--GTGCTTTGGATGCTACAGGTAAAATTAGGGCTTTTTC-
>AR2
--------------------------------------------------------------------------------------------------------------------------------------------------CTGAACGTTTTGGGGAGCACTATCTAAACAACATTATGTTTCCA------TTGTTTTTGACTGCACTTGGAGATAATGTTGGCACCCTGCATATGCCTTCTAGTTGTGAATCTCGAA-TTAG----GGACT-GCAGGTTTGAAACC--AAAAACAGCAGTGGCTGAGCGATTGTCTATTATGTGTGTGCTTCCACTACTGCTTACAGGAGTGTTAGGTTTTCCTA-GTAGGGAAGCACGGCTTGCTGACTATTTAAGATCATTGATTTT-ACGAAGCACACTTAAGCATGGTGCTTGGACCGCATCTAATTCTTCTGAGCGGATTGATGCTGTGCGCTTTCTTTGGTA---TTTGTTTTATTTCCATCT--TAAAAAGTTC--AAAACTATGTTGAAACTTA-GAGAGTT--GGTTCTACCTGTTAATGTTAGTTTACCCTGGATGCAGTACCTTTGAA--GAGCATCATAAAATTGTTATCAATGTACTCTGGGAGATGGTTGTCAGCACAAA-------TGCAAATGTCAAAATCACTGCTGCTAATCTCTTGAAAGTTCTCG------------------TATGTATAGTG--TCCGTAGCGTTTCAATTATGGGTTTCATTTGCG-GCATTC--ATTATTT--AGGTTAA-TTACTTTTA-CTTGCTATGCACATCAGGTGGCTTATGTGGACACAAAGGTT-GTATCAACCCAAATTTTACCTGCTTTGGTAACACTTGGTTCTG--ATCCAGATCTTAATGTCAAATACTCTAGTATAGATGCATTTGGTGCTGTTGCTCAACACTTCAAGAG-----------------------------------------------------------------------------------------------------------------------------------------------------------------------------------------------------------------------------------------------------------------------------------------------------------
>AS57
-------------------------------------------------------------------------------------------------------------------------------------------------------------------------------------------------------------------------------------------------------------------------CT-----TGACT-ACAGATCTGAAACC--AAAAACAATGGTGGCGGAACGACTGTCTGTTATATGTGTACTTCCACTACTGCTTACAGGGGTATTAGGTGTTTCTA-TCAGGGAAGCACAGCTAGCTGATTATTTACGGTCATTGATTCT-AAGAAGCACACTTAAGCATGGTGCTTGGACCTCATCTACTAGTCCTGAGTTGATTGATGCTGTGCGCTTTCTTTGGTA---TTTGTTTTGCATCC-----------AATTC--AGAACTATCATTAAAACTT--ATAGTT--GTTTGGACTGGATTATGGT-CTTTTTTCTGGATGCAGTACCTTTGTA--GAGCATCATAGAATTATTATCAGTGTACTTTGGGAGATGGTTGTCAGCACAAA-------TGCAAATGTCAAGATCACTGCTGTCAATCTCTTGCAAGTTCTTG------------------TATGTATGATA--TTTATGGTATTTCAGTTAGGGGCTTCCTTTGCA-GCTTCT--ATCATTAA-TCATCAA-TTCCTTTTA-CTTGCTGTGTGCTTCAGGTGCCTTATGTGGACATGAAGGTT-GCTTCAGCACAAATTTTACCTGCTTTAGTAACTCTGGGCTCTG--ATCCAAATCTTATTGTTAAACACTCTAGCATATCTGCATTTGGAACTGTTGCTCAACACTTCAAGAATGAAGTGGTAAATT-----GATTGTGGATAAAATTCGTATC--CAGATGGATGCTTTTCTTGAAGATGGA---TCACATGAGGC--TGCAGTTGCTGTTGTTCGTGCTCTAGCTGTAGCTGTGCCTCTTACAACAGAGAAACTGCGGGACTATATCTTCTTCAAAATATACTCCAGCTTACAACAGCTCC-AGTGCATGGATCTGATCTGGT------TCGTCGCCGTGAGAGAGTTAATGCCTTTTGTGAAGCAATTC--GTGCTTTGGATGC-------------------------
>ASA51
----------------------------------------------------------------------------------------------------------------------------------------------------------------------------------------------------------------------------------------------------------------------------C--TGCACT-ACAGGTCTGAAACC--AAAAACAGCAGTGGCTGAGAGACTCTCTGTTATGTGTGTGCTTCCACTTCTGCTTACAGGGGTATTAGGTGTTCCTA-TCAGGAAAGCACAACTTGCTGACTATTTAAGGTCATTGATTCT-ACGGAGCACACTTAAGCATGGTCCTTGGACCCCATCTAATACTCCTGAGCTGATTGATGCTGTGCGCTTCCTCTGGTA---TTTGTTTTGTTTCCTTT------CAATTTG--AAAACAATGCTTCAAAGTT-GAGAGAT--ATTTCAAGCCATTTATGCTCTTTTATGATGGATGCAGTACCTTTGAA--GAGCATCATGGAATCATTATCAATGTACTTTGGGAGATGGTTGTCAGCACAAA-------TGCAAATGTCAAAATTAGTGCTGCTAATCTCTTGAAAGTTCTTG------------------TATGTATACTG-GTCCATACCATTTAAATCAGGAATTTTTTGTGAG-ATTTTT--ATTATTT--CCATTAA-TTACTTTTG-CTTCCGGTGT-----------------------------------------------------------------------------------------------------------------------------------------------------------------------------------------------------------------------------------------------------------------------------------------------------------------------------------------------------------------------------------------------------------------------------------------------------------
>CB35
-------------------------------------------------------------------------------------------------------------------------------------------------------------------------------------------------------------------------------------------------------------------------------TTGACT-GCAGGTTTGAAACC--GAAAACAACAGTGGCCGAGCGACTGGCTGTGATGTGTGTGCTTCCGCTATTGCTTACAGGCATATTAGGATTTCACA-GTAGACAAACACAACTTGCTGAGTATTTAAGGTCTTTGATTCT-ACGCAGCACTATTAAGCATGGTGCTTGGACCCCATCTCATACTCCTGAGCTGATTGATGCTGTCCGCTTTCTCTGGTT---CGTGTTTAATTT-----------CCAATTCAA-------------------------------------------------------TCTGGATGCAGTACCTTTGAG--GAGCATCATGGAATTATTGTCAGTGTACTTTGGGAGATGGTTGTTAGCACAAA-------TGCCAATGTCAAAATCAGTGCTGCCAGCCTTTTCAAAGTTCTTG------------------TATGTAAAGCA--TTTGGAGTATTTCAACAATGTGTTTACTTTGTA-GCTGGT--GTTAGTTA-TTATAAA-GTCCATTTA---TTTGTTGTGCTCTAGGTTGCTTATGTGGACATGAAGGTT-GCCTCAGCGCAAATTTTACCTGCTTTGATAACACTGGGTTCTG--ATCCAAATCTTAATGTCAAATATTCAAGTATTGATGCATTTGGAGCTGTTGCTCAACACTTCAAGAATGAAGTGGTATGCT----AGATTGTTGATAAAATTCGTGTT--CAGATGGATGCTTTTCTGGAAGATGGA---TCACATGAAGC--TGCAGTTGCTGTTGTCCGTGCTTTGGCTGTAGCTGTCCCCCTCACAACAGACAGACTGCGGGATTATATCTTCTGCATAAGCTATTCCAGCTTACCACAACCAC-AACACAGGGGACTGATTTAAT------TCGTCGGCGTGAGAGAGCCAATGCCTTTTGCGAAGCAATGC--GTGCTTTGGATGCTACAGGTA-----------------
>CDE34
------------------------------------------------------------------------------------------------------------------------------------------------------------------AAACTATCTCAGTGGCATTATGCTTCCA------GTGTTTTTAACTGTAGTTGGAGACAATGTTGGCACAGTGCTTATGCCTTCCAGTTTTGATACACGAT-------TTTGACT-GCAGGTTTGAAACC--GAAAACAGCAGTGGCCGAGCGACTGGCTGTGATGTGCGTGCTTCCGCTATTGCTTACAGGCATATTAGGATTTCACA-GTAGACAAACACAACTTGCTGAGTATTTAAGGTCTTTGATTCT-ACGCAGCACTATTAAGCATGGTGCTTGGACCCCATCTCATACTCCTGAGCTGATTGATGCTGTCCGCTTTCTCTGGTT---CGTGTTTAATTT-----------CCAATTCAA-------------------------------------------------------TCTGGATGCAGTACCTTTGAG--GAGCATCATGGAATTATTGTCAGTGTACTTTGGGAGATGGTTGTTAGCACAAA-------TGCCAATGTCAAAATCAGTGCTGCCAGCCTTTTCAAAGTTCTTG------------------TATGTAAAGCA--TTTGGAGTATTTCAACAATGTGTTTACTTTGTA-GCTGGT--ATTAGTTA-TTATAAA-GTCCATTTA---TTTGTTGTGCTCTAGGTTGCTTATGTGGACATGAAGGTT-GCCTCAACGCAAATTTTACCTGCTTTGATAACACTGGGTTCTG--ATCCAAATCTTAATGTCAAATATTCAAGTATTGATGCATTTGGAGCTGTTGCTCAACACTTCAAGAATGAAGTGGTATGCT----AGATTGTTGATAAAATTCGTGTT--CAGATGGATGCTTTTCTGGAAGATGGA---TCACATGAAGC--TGCAGTTGCTGTTGTCCGTGCTTTGGCTGTAGCTGTCCCCCTCACAACAGACAGACTGCGGGATTATATCTTCTGCATAAGCTATTTCAGCTTACCACAACCAC-AACACAGGGGACTGATTTAAT------TCGTCGGCGTGAGAG------------------------------------------------------------------
>CF38
----------------------------------------------------------------------------------------------------------------------------------------------------------------------------------------------------------------------------------------------------------------------------------------------------------------------------------------------------------------------------------------------------------------------------------------------AGAATGGTGTTTGAGCCTCATCGACAACTCCTGAGATAATTGATGTTGTGTGATTTTATT-------------------------------------------------------------------------------------------------------TATACCTTTGAA--GAGCATCATAGAATTATTCTCAATGTGCTTTGGGAGATGGTTGTGAGTAGAAA-------TACAAATGTCAAGATTAGTGTTGCTAATCTATTGAAAGTTCTTG----------------------------------------------------------------------------------------------------------------------TGGCTTATGTGAACATGAAAGTT-GCTTCAACATAAATTTTAC--GCCTTGGTAACACTTGGTTCTG--ATCCAAATCTTATTGTCAAAAACTTTAGTATATATGCATTTCATGCTATTGCTCGACACTTCAAGAATGAAGT-------------GATTGAGGATAAAATTTGTATC--CAGATGGGTGCTTTTCTAGAA-------------------------------------------------------------------------------------------------------------------------------------------------------------------------------------------------------------------------------------------
>CH19
-------------------------------------------------------------------------------------------------------------------------------------------------------------------------------------------------------------------------------------------------------------------------------------------------------------------------------------ATATGTGTACTTCCACTACTGCTTACTGGAGTACTAGATGTTTCTA-GTAGGGAAGCACAGCTTGCTGACTATTTGTGACCATTGATTTT-ATGAAGTACACTTAAGCATGGTGCTTGGACCTCATCTACTAGTCCTGAGTTGATTGATGCTGTGCGCTTTCTTTGGTA---TTTGTTTTGCATCCCTGTCTTAGGAAATTC--AGAGCTATAATTAAAAC-T--ATAGTT---TTTAGACTGGATTATGGT-C--TTTTCTGGATGCAGTACCTTTGAA--GAGCATCACAGAATTATTATCAGTGTGCTTTGGGAGATGGTTGTCAGCACGAA-------TGCAAATGTCAAGATCAGTGCTGTTAATCTCTTACAAGTTCTTG------------------TATGTATAGAG--GATATGGTATTTCTCTCAGGATCTTTTTTGGAA-GCTTCC--ATCATTAT-TTATTAA-TTCCTTTT-----------------------------------------------------------------------------------------------------------------------------------------------------------------------------------------------------------------------------------------------------------------------------------------------------------------------------------------------------------------------------------------------------------------------------------------------------------------------
>CHA37
--------------------------------------------------------------------------------------------------------------------------------------------------------------------------------------------------------------------------------------------------------------------------------------------------------------------------------------------------------------------------------------AGGGAAGCACAACTTGCTGACTTTTTATAGTCATTGATTCT-ATGAAGCATGCTTAAGAATGGTGTTTGAGCCTCATCGACAACTCCTGAGCTAATTGATGTTGTGTGATTTTATT-------------------------------------------------------------------------------------------------------TATACCTTTGAA--GAGCATCATAGAATTATTCTCAATGTGCTTTGGGAGATGGTTGTGAGTAGAAA-------TACAAATGTCAAGATTAGTGTTGCTAATCTATTGAAAGTTCTTG----------------------------------------------------------------------------------------------------------------------TGGCTTATGTGAACATGAAAGTT-GCTTCAACATAAATTTTAC--GCTTTGGTAACACTTGGTTCTG--ATCCAAATCTTATTGTCAAAAACTTCAGTATATATGCATTTCATGCTATTGCTCGACACTTCAAGAATGACGT-------------GATTGAGGATAAAATTTGTATC--TAGATGGGTGCTTTTCTGGAAGATGGA---ACACATGAAGC--TACAATTATTATTTTTCATGCTCTAGTTGTAGTAGTGCCACTCACATCAGAGAGACTGTGGTATC--ATCATCTTCATAAGATACTCTATCTTACAATGGCTCC-AGTACATGGATCTGATCTAGT------GCGGCACCATGAGAGGGCCAATGCCTTTCATGAAGAAATTT-------TTGGATGCCATAGA-------------------
>CJ24
----------------------------------------------------------------------------------TGT-TCTTTTCAATAGTCCAATTCTTTACAA------TTGATTATAATAACTTTGGCTT---CTCTGAGCTCTTTGGGGAGTACTATGTCAACAATATTATGCTTCCA------TTGTTTTTAACTGCTCTTGGAGACAATGTTGGCACTCTGCATGTGCCTTCTAGCTGTGAATCTCGAA-TCT-----TGACT-ACAGATCTGAAACC--AAAAACAACAGTGGCGGAGCGACTGTCTGTCATATGTGTACTTCCACTGCTGCTTACAGGGGTATTAGGTGTCTCTA-GTAGAGAAGCACAGCTTGCTGACTATTTACGGTCATTGATTCT-ACGAAACACACTTAAGCATGGTGCTTGGACCTCATCTACTAGTCCTGAGTTGATTGATGCTGTGCGCTTTCTTTGGTA---TTTTTTTTGCATCCCTGTCTTAAAAAATTC--AGAACTATTATTAAAAC-T--ATAGTT---TTTAGACTGGATTCTGGT-CACTTTTCTGGATGTAGTTCCTTTGAA--GAGCATCATAGAATTGTTATCAGTGTACTTTGGGAGATGGTTGTCAGCACGAA-------TGCGAATGTCAAGATCACTGCTGTTAATCTCTTGCAAGTTCTTG------------------TATGTATAGAG--TTTATGGTATTTCACTTCGGGGCTTTGTTTGCA-GCTTCT--ATCATTAT-TCATTAA-TTTCTTTTA-CTTGCTGTGTGCTTCAGGTGCCATATGTAGACATGAAAATT-GCTTCAACACAAATTTTACCTGCTTTAGTAACACTGGGTTCTG--ATCCAAATCTTATTGTTAAATACTCCAGCATAGATGCATTCGGAACTGTTGCTCAACACTTCAAGAATGAAGTGGTAAATT-----GATCATTGACAAAATTCGTATC--CAGATGGATGCTTTTCTTGAAGATGGA---TCACATGAGGC--TGTAGTTGCTGTTGTTCGTGCTCTATCTGTAGCTGTGCCACTTACAACAGAGAGACTGCGGGACTATATCTTCTTCAAAAGCTACTACAGCTTACAGCAGCTCC-AGTGCATGGATCTGATCTGGT------TCGGCGCCGTGAGAGAGTTAATGCCTTTTGTGAAGCAATTC--GTGCTTTGGATGCCACAGGTGAAGTATAGGGCTTTTTT
>CK7
--------------------------------------------------------------------------------------------CAATA--CTGATTCTTTACAA------TTAAT--------ATTTGGCTTCAATTCTGAGCTCTTTGGGGAGCACTATGTCAACAATATTATGCTTCCA------TTGTTTTTAACTGCTCTTGGAGACAATGTTGGCACTCTCCATGTGCCTTCTAGTTGTGAATCTCGAA-TCT-----TGACA-ACAGATCTGAAACC--AAAAACAACAGTGGCAGAGCGACTGTCTGTTATATGTGTACTTCCACTACTGCTTACAGGGGTATTAGGTGTTTCTA-GTAGGGAAGCACAGCTTGCTGACTATTTACGGTCATTGATTCT-ACGAAACACACTTAAGCATGGTGCTTGGACCTCATCTACTAGTCCTGAGCTGATTGACGCTGTGCGCTTTCTTTGGTA---TTTGTTTTGTATCCCTGTCTAAGGAAATTC--AGAACAATCATTAAAAC-T--AGAGTT--GGTTAGACTGGATTATGGT-CTTTTTTCTGGATGCAGTACCTTTGAA--GAGCATCATAGAATTATTATCAGTGTACTTTGGGAGATGGTTGTCAGCACAAA-------TGCAAATGTCAAGATCAGTGCTGTTAATCTCTTGAAAGTTCTTG------------------TATGTATGGTG--TTTATGGTATTTCACTTAGGGTCTTTCTTTGCA-GCTTCTCAATCATCAA-TCCTCAA-TTCCTTTTA-CTTGCTGTATGCTTCAGGTGCCTCATGTGGACATGAAAGTT-GCTTCAACACAAATTTTACCTGCTTTAGTAACACTTGGTTCTG--ATCCAAATCTTATTGTCAAATACTCTAGCATAGATGCATTTGGAACTGTGGCTCAACACTTCAAGAATGAAGTGGTAAATT-----GATTGTGGACAAAATTCGTGTC--CAGATGGATGCTTTTCTTGAAGATGGA---TCACACGAGGC--TGCAGTTGCTGTTGTTCGTGCTCTAGCTGTAGCTGTGCCACTCACAACAGAGAGACTGCGGGACTATATCTTCTTCAGAAGTTACTCCAGCTTACAGCAGCTCC-AGTGCATGGATCTGATCTGGT------TCAGCGCCGTGAGAGAGTTAATGCCTTTTGCGAAGCAATTC--GTGCTTTGGATGCCACAGGTAAAAGT------------
>CL6
--------------------------------------------------------------------------------------------------------------------------AT--------ATTTGGCTTCAATTCTGAGCTCTTTGGGGAGCACTATGTCAACAATATTATGCTTCCA------TTGTTTTTAACTGCTCTTGGAGACAATGTTGGCACTCTCCATGTGCCTTCTAGTTGTGAATCTCGAA-TCT-----TGACA-ACAGATCTGAAACC--AAAAACAACAGTGGCAGAGCGACTGTCTGTTATATGTGTACTTCCACTACTGCTTACAGGGGTATTAGGTGTTTCTA-GTAGGGAAGCACAGCTTGCTGACTATTTACGGTCATTGATTCT-ACGAAACACACTTAAGCATGGTGCTTGGACCTCATCTACTAGTCCTGAGCTGATTGACGCTGTGCGCTTTCTTTGGTA---TTTGTTTTGTATCCCTGTCTAAGGAAATTC--AGAACAATCATTAAAAC-T--AGAGTT--GGTTAGACTGGATTATGGT-CTTTTTTCTGGATGCAGTACCTTTGAA--GAGCATCATAGAATTATTATCAGTGTACTTTGGGAGATGGTTGTCAGCGCAAA-------TGCAAATGTCAAGATCAGTGCTGTTAATCTCTTGAAAGTTCTTG------------------TATGTATGGTG--TTTATGGTATTTCACTTAGGGTCTTTCTTTGCA-GCTTCTCAATCATCAA-TCCTCAA-TTCCTTTTA-CTTGCTGTATGCTTCAGGTGCCTCATGTGGACATGAAAGTT-GCTTCAACACAAATTTTACCTGCTTTAGTAACACTTGGTTCTG--ATCCAAATCTTATTGTCAAATACTCTAGCATAGATGCATTTGGAACTGTTGCTCAACACTTCAAGAATGAAGTGGTAAATT-----GATTGTGGACAAAATTCGTGTC--CAGATGGATGCTTTTCTTGAAGATGGA---TCACACGAGGC--TGCAGTTGCTGTTGTTCGTGCTCTAGCTGTAGCTGTGCCACTCACAACAGAGAGACTGCGGGACTATATCTTCTTCAGAAGTTACTCCAGCTTACAGCAGCTCC-AGTGCATGGATCTGATCTGGT------TCAGCGCCGTGAGAGAGTTAATGCCTTTTGCGAAGCAATTC--GTGCTTTGGATGCCACAGGTAAAAGT------------
>CM9
--------------------------------------------------------------------------------------------------------------------------------------------------------------------------------------------------------------------------------------------------CCTCTAGTTGTGAATCTCGAA-TCT-----TGACC-GCAGGTCTGAAACC--AAAAACAACAGTGGCGGGGCAACTGTCTATCATATCTGTACTTCCATTGCTGCTTACAGGAGTATTAGGTGTTTCTA-GTAGGGAAGCACAGCTAGCTGACTATTTACAGTCATTGATTCT-ACGCAACACACTTAAGCATGGTGCTTGGACTTCATCTACTAGTCCTGAGCTGATTAATGCTGTGCGATTTCTGTGGTA---TTTTTTTTCATCC---GTCTTAGGAAATTC--AGAACTATTATTAAAACTT--ATAGTT---TTTAGACTGTTTTATGGT-CTGTTTTCTGGATACAGTACCTTCGAA--GAACATCATAGAATTGTCATTAGTGTACTTTGGGAGATGGTTGTCAGCACAAA-------TTCAAATGTCAAGATCACTGCTGTTAATCTCTTGCAAGTTCTTG------------------TACGTATAGTA--TTTATCGTATTTCCCTTGGGGGCTTT-TTTTTA-CCTTCT--ACCATTAT-TCATTAA-TTCCTTATA-CTTGCTGTGTGCTTCAGGTACCATATGTAGACATGAAAGTT-GCTTCAACACAAATTTTACCTGCTCTAGTAACACTGGGTTCCG--ATCCAAATCTTATTGTTAAATATTCTAGCATAGACGCATTTGGAACTGTTGCTCAACATTTCAAGAATGAAGTGGTAAATT-----GATCATAGACAAAATTCGTGTC--CAGATGGATGCTTTTCTTGAAGATGGA---TCACATGAGGC--TGCAGTAGCTGTTGTTCGTGCTCTATCTGTAGCTGTGCCACTTACAACAGATAGACTGCGTGATTATATCTTCTTCAAAAACTACTACGGCTTACAGCAGTGCC-AGTGCATGGGTCCGATTTGGT------TCAACGTCGTGAGAGGGTCAATGCCTTTTGTGAAGCAATTC--GTGCTTTGGATGCCACAGGTGAAGTATAGGTCTTTT--
>CO8
------------------------------------------------------------------------------------------------------------------------------------------------------------------------------------------------------------------------------------------------------------------------------------C-GCAGATCTGAAACC--AAAAACAACAGTGGCGGAGCGACTGTCTAACATAGCTGTACTTCCCTTGCTGCTTACAGGAGTATTAGGTGTTTCTA-GTAGGGAAGCACAGCTAGCTGACTATTTACAGTCATTGATTCT-ACGCAACACACTTAAGCATGGTGCTTGGACTTCATCTACTAGTCCTGAGTTGATTAATGCTGTGCGATTTCTGTGGTA---TTTTTTTCATCC-------------AATTC--AGAACTATTATTAAAACTT--ATAGTT---TTTAGACTGTTTTATGGT-CTGTTTTCTGGATACAGTACCTTCGAA--GAACATCATAGAATTGTTATTAGTGTACTTTGGGAGATGGTTGTCAGCACAAA-------TTCAAATGTCAAGATCACTGCTGTTAATCTCTTGCAAGTTCTTG------------------TATGTATAGTA--TTTATGGTATATCCTTCGGGAGCTTT-TTTTCA-TCTTCT--ACCATTAT-TCATTAA-TTCCTTTTA-CTTGCTGTGTGCTTCAGGTACCATATGTAGACATGAAAGTT-GCTTCAACACAAATTTTACCTGCTCTAGTAACACTGGGTTCTG--ATCCAAATCCTATTGTTAAATACTCTAGCATAGACGCATTTGGAACTGTTGCTCAACATTTCAAGAATGAAGTGGTAAATT-----GATCGTAGACAAAATTCGTGTC--CAGATGGATGCTTTTCTTGAAGATGGA---TCACATGAGGC--TGCTGTAGCTGTTGTTCGTGCTCTATCTGTAGCTGTGCCACTTACAACAGATAGACTGCGTGATTATATCTTCTTCAAAAACTACTACGGCTTACAGCAGTGCC-AGTGCATGGGTCCGATTTGGT------TCAACGTCGTGAGAGGGTCAATGCCTTTTGTGAAGCAATTC--GTGCTTTGGATGCCACAGGTGAAGT-------------
>CP16
-------------------------------------------------------------------------------------------------------------------------------------------------TCTGAGCTCTTTGGGGAGTACTATGTTAACAATATTATGCTTCCA------TTGTTTCTAACTGCTCTTGGAGACAATGTTGGCACTCTGCATGTGCCTTCTAGTTGTGAATCTCGAA-T-----------T-GCAGATCTGAAACC--AAAAACAACAGTGGCAGAGCGATTGTCTGTCATATGTGTACTTCCACTGCTGCTTACAGGAGTATTAGGTGTTTCTA-GTAGGGAAGCACAGCTTGCCGACTATTTACGGTCATTCATCCT-ACGAAACACACTTAAGCATGGTGCTTGGACCTCATCTACTAGTCCCGAGTTGATTGATGCTGTGCGCTTTCTTTGGTA---TTTGTTTTGCATCCCTGTCTTAGGAAATTC--AGAACTATCATTAAAAC-T--ATAGTT---TTTAGACTGGATTATGGT-CTTTTTTCTGGATGCAGTACCTTTGAA--GAGCATCATAGAATTATTATCAGTGTACTTTGGGAGATGGTTGTCAGCACAAA-------TGCGAATGTCAAGATCAGTGCTGTTAATCTATTGCAAGTTCTTG------------------TATGTATAGAG--TTTATGGTATTTCTCTCAGGGGCTTTCTTTGCA-GCTTCT--ATCATTAT-TCATTAA-CTCCTTTTA-CTTGCTGTGTGCTTCAGGTGCCATATGTAGACATGAAAGTT-GCTTCAACACAAATTTTACCTGCTTTAGTAACATTGGGTTCTG--ATCCAAATCTTATTGTTAAATACTCTAGCATAGATGCGTTCGGAACTGTTGCTCAACACTTCAAGAATGAAGTGGTAAATT-----GATGGTGGACAAAATTCGTATC--CAGATGGATGCTTTTCTTGAAGATGGA---TCACATGAGGC--TGCAGTTGCTGTTATTCGTGCTCTATCTGTAGCTGTGCCACTTACAACAGAGAGACTGCGGGACTATATCTTCTTCAAAAGCTACTACAGCTTACAGCTGCGCC-AGTGCATGGATCCGATCTGGT------TCGACGCCGTGAGAGAGTCAATGCCTTTTGTGAAGCAATTC--GTGCTTTGGATGCCACAGGTGAATTATAGGTCTTTTCT
>CR44
------------------------------------------------------------------------------------------------------------------------------------------------------------------------------------------------------------------------------------------------------------------------------------------GTTTGAAACC--AAAGACACTGGTGGCGGAGCGACTCGCCATTATGTGTGTGCTTCCACTATTACTTACGGGCGTGTTAGGTGTTCCTA-GTAGGCAAGAGCAGCTTGCTGAATATTTGAGATCATTGGTACT-ACGGAGTACGCTGAAACATGGTGCTTGGACACCATCACATTCTCCGGAGCTGATTGATGCCATTCGCTTTCTTTGGTC---TGTGATTGGCTTCCATT------CAA---------------------------ACAGTT-----------TGTTGACAAA-ACTTATTCTGGATGCAGTACCTTTGAA--GAGCATCATGGAATTGTTGTCAGTGTATTATGGGAGATGGTCGTCAGCACAAA-------TGCGAATGTCAAAATCAGTGCTTCTAATCTTTTGAAAGTTCTTG------------------TGAGTA----G--GCTATAGCATTTCAACTAGGTGTTTATTTTGAA-GCTTGC----CACTTATTTATCCA------CTTC-TTTTCTGTGCTCTCCAGGTAGCATATGTAGATGTGAAGGTT-GCTTCCACACAAATTTTGCCTGCTTTGGTAACACTGGGTTCTG--ATCCAAATCTTAATGTCAAATACTCGAGTATTGATGCATTTGGAGCTGTTGCTCAGCATTTCAAAAATGAAGTGGTATGCT----AGATTGTGGATAAAATTCGTGTT--CAGATGGATGCATTTCTTGAAGATGGT---TCCCAGGAAGC--TGCGGTTGCTGTTGTCCGTGCACTTGCTGTTGCCGTGCCTCTTACAACAGAGAGGCTGCGGGACTAT--------------------------------------------------------------------------------------------------------------------------------------------------
>CT15
---------------------------------------------------------------------------------------------------------------AA------TTGATTATTATAACTTTGGCTTCAACTCTGAGCTCTTTGGGGAGTACTATGTTAACGATATTATGCTTCCA------TTGTTTCTAACTGCTCTTGGAGACAATGTTGGCACTCTGCACGTGCCTTCTAGTTGTGAATCTCGAA-TCT-----TAATT-GCAGATCTGAAACC--AAAAACAACAGTGGCAGAGCGATTGTCTGTCATATGTGTACTTCCACTGCTTCTTACAGGAGTATTAGGTGTTTCTA-GTAGGGAAGCGCAGCTTGCTGACTATTTACGGTCATTCATTCT-ACGAAACACACTTAAGCATGGTGCTTGGACCTCATCTACTAGTCCTGAGTTGATTGATGCTGTGCGCTTTCTTTGGTA---TTTATTTTGCATCCCTGTCTTAGGAAATTC--AGAACTATCATTAAAAC-T--ATAGTT---TTTAGACTGGATTATGGT-CTTTTTTCTGGATGCAGTACCTTTGAA--GAGCATCATAGAATTATTATCAGTGTACTTTGGGAGATGGTTGTCAGCACAAA-------TGCGAATGTCAAGATCAGTGCTGTTAATCTATTGCAAGTTCTTG------------------TATGTATAGAG--TTTATGGTATTTCTCT--GGGGCTTTCTTTGCA-GCTTCT--ATCATTAT-TCATTAA-CTCCTTTTA-CTTGCTGTGTCCTTCAGGTGCCATATGTAGACATGAAAGTT-GTTTCAACACAAATTTTACCTGCTTTAGTAACATTGGGTTCTG--ATCCAAATCTTATTGTTAAATACTCTAGCATAGATGCCTTCGGAACTGTTGCTCAACACTTCAAGAATGAAGTGGTAAATT-----TGCTGACA--------------------------------------------------------------------------------------------------------------------------------------------------------------------------------------------------------------------------------------------------------------------------------
>DA12
-------------------------------------------------------------------------------------------------------------------------------------------------TCTGAGCTATTCGGGGAGTCCTATGTTGACAATATTATGCTTCCA------TTATTTCTAATTGCTCTGGGAGACAATGTTAGTACTCTGCGTGTGCCTTCTCGTTGTGAATCTCGAA-TCT-----TGACT-GCAGATCTGAAACC--AAAAACAAGAGTGGCGGAGCGACTGTCTATCATATCTGTACTTCCATTGCTGCTTACAGGAGTATTATGTGTTTCTA-GTAGGGAAGCACAGCTTGCTGACTATTTGCGGTCATTGATTCT-ACGAAACACACTTAAGCATGGTGCTTGGACTTCATCTACTAGTCCTGAGTTGATTAATGCTGTGCGATTTCTTTGGTA---TGT-TTTTGCATCCCTGTCTTAGGAAATTC--AGAACTATCATCAAAACCT--ATAGTT---TTTAGACTGTTTTATGGT-CTGTTTTCTGGATGCAGTACCTTTGAA--GAGCATCATAGAATTGTTATTAGTGTACTTTGGGAGATGGTTGTCAGCACAAA-------TGCGAATGTCAAGATCACTGCTGTTAATCTCTTGCAAGTTCTTG------------------TACGTATTATT--TTTATGGTATTTTCCTCAGGAGCTTT-TTGGCA-GCTTCT--ACCATTAT-TTATTAA-TTTCTTTTA-CTTTCTGTGTGCTTCAGGTGCCATACGTAGACATGAAAGTT-GCTTCAACACAAATTTTACCTGCTTTAGTAACACTGGGTTCTG--ATCCAAATCTTATTGTTAAATACTCTAGCATCGACGCATTTGGAACTGTTGCTCAGCACTTCAAGAATGAAGTGGTAAATTT---AGATCGTAGACAAAATTCGCGTC--CAGATGGATGCTTTTCTTGAAGATGGA---TCACATGAGGC--TGCAGTTGCTGTTGTTCGTGCTCTATCTGTAGCTGTGCCACTTACAACAGAGAGACTGCGGGATTATATCTTCTTCAAAAACTACTACGGCTTACAGCAGTACC-AGTGTATGGGTCTGATCTGGT------TCAACGTCGTGAGAGGGTCAATGCCTTTTGTGAAGCAATTC--GTGCTTTGGATGCCACAGGTGAAGTATAGGTCTTTT--
>DB53
---------CATTTCAGGAAGTTTTCTATA-TTGTATTTGCTTC----TCCCAACCACAAATGCCA--TTCAGCTTGAATAATGC-TTTTTTGATTGAATTGTTGCCTTGTGA------TTGGTTCTGA----------------TCTGAACACTTTGGAGAGCACTACCTCAACAATATTATGCTTCCT------TTGTTTTTATCTGCACTTGGAGACCATGTTGGAAATCTTAATATGCCTTCTAGTTGTGAATCACGAA-TTAG----GCACT-ACAGGTCTGAAACC--AAAATCGGCAGTGGCTGAGAAACTGTCTGTAATGTGTGTGCTTCCACTTCTGCTTACTGGGGTATTAGGTGTTCCTC-GCAGGGAAGCACAACTTGCTGACTATTTAAGGTCATTGATTCT-ACGGAGCACACTTAAGCATGGTGCTTGGACTCCGTCTAATACTCCTGAGCTGATTGATGCAGTGCGCTTCCTCTGGTA---TTTGGTTTGTTTCCTTT------CAATTTC--AAAACAATGCTTCAGAA-T-GAGAGAT--AGTTCAAGCCATTTATGCTCTTTTATGATGGATGCAGTACCTTTGAA--GAGCATCATAGAATCATCATCAATGTACTTTGGGAGATGGTTGTCAGCACAAA-------TGCAAATGTCAAAATCAGTGCTGCCAATCTCTTGAAAGTTCTTG------------------TATGTATACCA--TCTATACCATTTAATTTGGGAATTTTGTTTGAA-TTTTTT--ATAATTT--CCATTAA-TTACTTTTG-CTTCCGGTGTTCCTCAGGTGGCTTATGTGGATATGAAGGTT-GCTTCAACGCAAATTTTACCTGCTTTGGTAACACTTGGTTCTG--ATCCAAATCTTATTGTGAAGCACTCAAGTATAGATGCATTTGGTGCTGTTGCTCAGCACTTCAAGAATGATGTGGTACATTA---AGATTGTGGACAAAATTCGTGTC--CAAATGGATGCCTTTTTAGAAGATGGA---TCACATGAAGC--AGGAGTTGCTGTTGTTCGTGCTCTAGCTGTAGCAGTGCCACTCACAACAGACAGATTGCGGGAATATATCTTCTTCATAAGCTACTCCAGCTTACAGCAGCTCA-GGCACCGGTATCTGATTTGGT------ACGTCGACGTGAGAGATTTAATGCCTTTTGTGAAGCAATTC--GTGCTTTGGATGCTACAGGTAAAGTAGGGCTTTT----
>DC1
-------------------------------------------------------CACAAATGCCA--TTCAGCTTGAATAATGC-TTTTTTGATTGAA-----------------------------------------------CTGAACACTTTGGAGAGCACTACCTCAACAATATTATGCTTCCT------TTGTTTTTATCTGCACTTGGAGACCATGTTGGAAATCTCAATATGCCTTCTAGTTGTGAATCACGAA-TTAG----GCACT-ACAGGTCTGAAACC--AAAATCGGCAGTGGCTGAGAAACTGTCTGTAATGTGTGTGCTTCCACTTCTGCTTACTGGGGTATTAGGTGTTCCTA-GCAGGGAAGCACAACTTGCTGACTATTTAAGGTCATTGATTCT-ACGGAGCACACTTAAGCATGGTGCTTGGACTCCGTCTAATACTCCTGAGCTGATTGATGCAGTGCGCTTCCTCTGGTA---TTTGGTTTGTTTCCTTT------CAATTTC--AAAACAATGCTTCAAAA-T-GAGAGAT--AGTTCAAGCCATTTATGCTCTTTTATGATGGATGCAGTACCTTTGAA--GAGCATCATAGAATCATCATCAATGTACTTTGGGAGATGGTTGTCAGCACAAA-------TGCAAATGTCAAAATCAGTGCTGCCAATCTCTTGAAAGTTCTTG------------------TATGTATACCA--TCTATACCATTTAATTCGGGAATTTTGTTTGAA-TTTTTT--ATAATTT--CCATTAA-TTACTTTTG-CTTCCGGTGTTCCTCAGGTGGCTTATGTGGATATGAAGGTT-GCTTCAACGCAAATTTTACCTGCTTTGGTAACACTTGGTTCTG--ATCCAAATCTTATTGTGAAGCACTCAAGTATAGATGCATTTGGTGCTGTTGCTCAGCACTTCAAGAATGATGTGGTACATTA---AGATTGTGGACAAAATTCGTGTC--CAAATGGATGCCTTTTTAGAAGATGGA---TCACACGAAGC--AGGAGTTGCTGTTGTTCGTGCTCTAGCTGTAGCAGTGCCACTCACAACAGACAGATTGCGGGAATATATCTTCTTCATAAGCTACTCCAGCTTACAGCAGCTCA-GGCACCGGTATCTGATTTGGT------ACGTCGACGTGAGAGATTTAATGCCTTTTGTGAAGCAATTC--GTGCTTTGGATGCTACAGGTAAAGTAGGGCTTTT----
>DD1
-TACTATCTCATTTCAGGAAGTTTTGTGTA-TTGTCTTTGCTTT----TCCTGTTCACAACTGCTA--TACAACTTGAGTAAGTC-TTTCATGATTGAATTTTTGCCTTTTGA------TTAGTTCTGATGACTTTGTCTTTGA-TCTGAACACTTTGGAGAGCACTATCTCAACCATATTATGCTTCCT------TTGTTTTTATCTGCACTTGGAGAAAATGTTGGAAATCTTAATATGCCTTCTAGTTGTGAATCGCGAA-TTAG----GCACTCACAGGTCTGAAACC--AAAATCGGCAGTGGCTGAGAAACTGTCTGTTATCTGTGTGCTTCCACTTCTGCTGACTGGGGTATTAGGTGTTCCTA-GCAGGGAATCCCAACTTGCTGACTATTTAAGGTCATTGATTCT-ACGGAGTACACTTAAGCATGGTGCTTGGATCCCGTCTAATACTCCTGAGCTGATTGATGCTGTGCGCTTCCTCTGGTA---TTTGTTTTGTTTCCTTT------CAATTTT--GAAACAATGCTTTGAA----GAGAGTT--AGTTCAAGCCATTTATGCTCTTTTATGATGATTGCAGTACTTTTGAA--GAGCATCATAGAATCATCATCAATGTACTCTGGGAGATGGTTGTCAGCACAAA-------TGCAAATGTCAAAATTAGTGCTGCTAATCTCTTGAAAGTTCTTG------------------TATGTATAGCA--TCTATACCATTTAAATCAGGAATTTTGTTTGAA-TTTTTT--ATAATTT--CCATTAA-CTACTTTTG-CCTCCGGTCTTCGTCAGGTGGCTTATGTGGATATGAAGGTT-GCTTCAACACAAATTTTACCTGCTTTGGTAACACTTGGTTCTG--ATCCAAATATTATTGTGAAGCACTCCAGTATAGATGCATTTGGTGCTGTTGCTCAACACTTCAAGAATGATGTGGTACATTA---AGATTGTGGACAAAATTCGTGTC--CAAATGGATGCTTTTTTAGAAGATGGA---TCACATGAAGC--AGCAGTTGCAGTTGTTCGTGCTCTAGCTGTAGCAGTGCCACTCACAACAGACAGATTGCGGGAATATATCTTCTTCATAAGCTACTCCAGCTTACAACAGCTCA-GGCACCTGTATCTGATTTGGT------ACGACGACGTGAGAGATTTAATGCCTTTTGTGAAGCAATTC--GTGCTTTGGATGCTACAGGTAAAGT-------------
>DIM50
GTACTATCTCATTTCAGGAAGTTTTGTGTA-TTGTCTTTGCTTT----TCCTGTTCACAACTGCCA--TACAACTTGAGTAAGTC-TTTCATGCTTGAATTTTTGCCTTTTGA------TTAGTTCTGA----------------TCTGAACACTTTGGAGAGCACTATCTCAACCATATTATGCTTCCT------TTGTTTTTATCTGCACTTGGAGAAAATGTTGGAAATCTTAATATACCTTCTAGTTGTGAATCGCGAA-TTAGC--TGCACTCACAGGTCTGAAACC--AAAATCGGCAGTGGCTGAGAAACTGTCTGTTATCTGTGTGCTTCCACTTCTGCTGACTGGGGTATTAGGTGTTCCTA-GCAGGGAATCCCAACTTGCTGACTATTTAAGGTCATTGATTCT-ACGGAGTACACTTAAGCATGGTGCTTGGATCCCGTCTAATACTCCTGAGCTGATTGATGCTGTGCGCTTCCTCTGGTA---TTTGTTTTGTTTCCTTT------CAATTTT--GAAACAATGCGTTAAACTT-GAGAGAT--AGTTCAAGCCATTTATGCTCTTTTATGATGGATGCAGTACTTTTGAA--GAGCATCATAGAATCATCATCAATGTACTCTGGGAGATGGTTGTCAGCACAAA-------TGCAAATGTCAAAATTAGTGCTGCTAATCTTTTGAAAGTTCTTG------------------TATGTATAGCA--TCTATACCATTTAAATCAGGAATTTTGTTTGAA-TTTTTT--ATAATTT--CCATTAA-GTACTTTTG-CCTCCGGTGTTTGTCAGGTGGCTTATGTGGATATGAAGGTT-GCTTCAACACAAATTTTACCTGCTTTGGTAACACTTGGTTCTG--ATCCAAATATTATTGTGAAGCACTCCAGTATAGATGCATTTGGTGCTGTTGCTCAACACTTCAAGAATGATGTGGTACATTA---AGATTGTGGACAAAATTCGTGTC--CAAATGGATGCTTTTTTAGAAGATGGA---TCACATGAAGC--AGCAGTTGCAGTTGTTCGTGCTCTAGCTGTAGCAGTGCCACTCACAACAGACAGATTGCGGGAATATATCTTCTTCATAAGCTACTCCAGCTTACAACAGCTCA-GGCACCTGTATCTGATTTGGT------ACGACGACGTGAGAGATTTAATGCCTTTTGTGAAGCAATTC--GTGCTTTGGATGCTACAGGTAAAGT-------------
>FC13
-------------------------------------------------------------------------------------------------------------------------------------------------TCTGAGCTCTTTGGGGAGTCCTATGTTGACAATATTATGCTTCCA------TTATTTCTAATTGCTCTTGGAGACAATGTTAGTACTCTGCGTGTGCCTTCTCGTTGTGAATCTCGAA-TCT-----TGACT-GCAGATCTGAAACC--AAAAACAATAGTGGCGGAGCGACTGTCTATCATTTCTGTACTTCCATTGCTACTTACAGGAGTATTATGTGTTTCTA-GTAGGGAAGCACAGCTTGCTGACTATTTGCGGTCATTGATTCT-ACGAAACACACTTAAGCATGGTGCTTGGACTTCATCTACTAGTCCTGAGTTGATTAATGCTGTGCGATTTCTTTGGTA---TGT-TTTTGCATCCCTGTCTTAGGAAATTC--AGAACTATCATCAAAACCT--ATAGTT---TTTAGACTGTTTTATGGT-CTGTTTTCTGGATGCAGTACCTTTGAA--GAGCATCATAGAATTGTTATTAGTGTACTTTGGGAGATGGTTGTCAGCACAAA-------TGCGAATGTCAAGATCACTGCTGTTAATCTCTTGCAAGTTCTTG------------------TACGTATAGTT--TTTATGGTATTTTCCTCAGGAGCTTT-TTGGCA-GCTTCT--ACCATTAT-TCATTAA-TTTCTTTTA-CTTTCTGTGTGCTTCAGGTGCCATACGTAGACATGAAAGTT-GCTTCAACACAAATTTTACCTGCTTTAGTAACACTGGGTTCTG--ATCCAAATCTTATTGTTAAATACTCTAGCATCAACGCATTTGGAACTGTTGCTCAGCACTTCAAGAATGAAGTGGTAAATTT---AGATCGTAGACAAAATTCGCATC--CAGATGGATGCTTTTCTTGAAGATGGA---TCACATGAGGC--TGCAGTTGCTGTTGTTCGTGCTCTATCTGTAGCTGTGCCACTTACAACAGAGAGACTGCGGGATTATATCTTCTTCAAAAACTACTACGGCTTACAGCAGTACC-AGTGTATGGGTCTGATCTGGT------TCAACGTCGTGAGAGGGTCAATGCCTTTTGTGAAGCAATTC--GTGCTTTGGATGCCACAGGTGAAGTATAGGTCTTTT--
>FTS1
GTATTGTCTCATTTCAGGAAGTTTTCTATA-TTGTATTTACTTT----TCCCAACCACAAATGCCA--TGCAGCTTGAATAATGC-TTTTTTGATTGAATTGTTGCCTTGTGA------TTGGTTCTGA----------------TCTGAACACTTTGGAGAGCACTACCTCAACCATATTATGCTTCCT------TTGTTTTTATCTGCACTTGGAGACCATGTTGGAAATCTTAATATGCCTTCTAGTTGTGAATCACGAA-TTAGC--TGCACT-ACAGGTCTGAAACC--AAAATCGGCAGTGGCTGAGAGACTGTCTGTAATGTGCGTGCTTCCACTTCTGCTTACTGGGGTATTAGGTGTTCGTA-GCAGGGAAGCACAACTTGCTGACTATTTAAGGTCATTGATTCT-ACGGAGCACACTTAAGCATGGTGCTTGGACTCCGTCTAATACTCCTGAGCTGATTGATGCAGTGCGCTTCCTCTGGTA---TTTGGTTTGTTTCTTTT------CAATTTC--AAAACAATGCTTCAAAA-T-GAGAGAT--AGTTCAAGCCATTTATGCTCTTTTATGATGGATGCAGTACCTTTGAA--GAGCATCATAGTATCATCATCAATGTACTTTGGGAGATGGTTGTCAGCACAAA-------TGCAAATGTCAAAATCAGTGCTGCCAATCTCTTGAAAGTTCTTG------------------TATGTATACCG--TCTATACCATTTAATTCGGGAATTTTGTTTGAA-TTTTTT--ATAATTT--CCATTAA-TTACTTTTG-CTTCGGGTGTTCCTCAGGTGGCTTATGTGGATATGAAGGTT-GCTTCAACACAAATTTTACCTGCTTTGGTAACACTTGGTTCTG--ATCCAAATCTTATTGTGAAGCACTCAAGTATAGATGCATTTGGTGCTGTTGCTCAGCACTTCAAGAATGATGTGGTACATTA---AGATTGTGGACAAAATTCGTGTC--CAAATGGATGCCTTTTTAGAAGATGGA---TCACATGAAGC--AGCAGTTGCTGTTGTTCGTGCTCTAGCTGTAGCAGTGCCACTCACAACAGACAGATTGCGGGAATATATCTTCTTCATAAGCTACTCCAGCTTACAACAGTTCA-GGCACCGGTATCTGATTTGGT------ACGTCGACGTGAGAGATTTAATGCCTTTTGTGAAGCAATTC--GTGCTTTGGATGCTACAGGTAAAGTAGGGCTTTT----
>FTS2
GTATTGTCTCATTTCAGGAAGTTTTCTATA-TTGTATTTACTTT----T------------------------------------------------AATTGTTGCCTTGTGA------TTGGTTCTGA----------------TCTGAACACTTTGGAGAGCACTACCTCAACCATATTATGCTTCCT------TTGTTTTTATCTGCACTTGGAGACCATGTTGGAAATCTTAATATGCCTTCTAGTTGTGAATCACGAA-TTAGC--TTCACT-ACAGGTCTGAAACC--AAAATCGGCAGTGGCTGAGAGACTGTCTGTAATGTGCGTCCTTCCACTTCTACTTACTGGGGTATTAGGTGTTCGTA-GCAGGGAAGCACAACTTGCTGACTATTTAAGGTCATTGATTCT-ACGGAGCACACTTAAGCATGGTGCTTGGACTCCGTCTAATACTCCTGAGCTGATTGATGCAGTGCGCTTCCTCTGGTA---TTTGGTTTGTTTCTTTT------CAATTTC--AAAACAATGCTTCAAAA-T-GAGAGAT--AGTTCAAGCCATTTATGCTCTTTTATGATGGATGCAGTACCTTTGAA--GAGCATCATAGTATCATCATCAATGTACTTTGGGAGATGGTTGTCAGCACAAA-------TGCAAATGTCAAAATCAGTGCTGCCAATCTCTTGAAAGTTCTTG------------------TATGTATACCG--TCTATACCATTTAATTCGGGAATTTTGTTTGAA-TTTTTT--ATAATTT--CCATTAA-TTTCTTTTG-CTTCGGGTGTTCCTCAGGTGGCTTATGTGGATATGAAGGTT-GCTTCAACACAAATTTTACCTGCTTTGGTAACACTTGGTTCTG--ATCCAAATCTTATTGTGAAGCACTCAAGTATAGATGCATTTGGTGCTGTTGCTCAGCACTTCAAGAATGATGTGGTACATTA---AGATTGTGGACAAAATTCGTGTC--CAAATGGATGCCTTTTTAGAAGATGGA---TCACATGAAGC--AGCAGTTGCTGTTGTTCGTGCTCTAGCTGTAGCAGTGCCACTCACAACAGACAGATTGCGGGAATATATCTTCTTCATAAGCTACTCCAGCTTACAACAGCTCA-GGCACCGGTATCTGATTTGGT------ACGTCGACGTGAGAGATTTAATGCCTTTTGTGAAGCAATTC--GTGCTTTGGATGCTACAGGTAAAGTAGGGCTTTT----
>GG1
-------------------------------TCATC--------------------------------------------------TTTTCAAGTCCATAAAGATCCTTTCAA------TTATCT--------------------TCTGTATCATACATAACATCACCTCTCATCAACACAAAGATTCCAGAAAAATTATACCTTGGCATCCAAAGCACGAATTGCTACAGAATGCATTTGCCCTCTCACGGCGACGCATCAAATCAGT--TCCATGAGAAGATGTGAGACA-----------AGTCAAGAAGCAAAAAATAAAAGATTGTAGTATCTCAATATGATAGACATGTAAACCAGATATTATAATGAAGATATAAACAACAAAGAATCTATATTTTATTTTACTCTAG-AAGTGGAACAGCAATAGATAGTGCACGGACAACAGCAAC--------AGCAGCTTCATGGGATCCATCTTCTAGAAAAGCATCCATCTGAACACGAATTTTCCACAATCT---GATAGAAAGCATGAAACAT--ATAGTC--------ATGCCTTTGAATAAAGATCCACTGGATAGAGAGATTTTAAA---------ATGGCTCTAAAATCAGTGCATCTT----------TGACAAGACCAAAATTTCTTGGGCATGTCAGAACTAGCATACCACTTCATTTTTGAAGTGTTGAGCAACAGAATGCATCAATACTTTATTTG--ACATTAAGATTTGGATCAGAACCCAGTGTTACT-AAATGTG----------TCGAAGATGTCTACATA-TGCTACCTGCAGCACAAAGCATATAGATAAATACAAAGGTTAGCTTCAAAGTAAACAACCCATTTCAATAAAACATTTGCATTTGTCATCCAAAACTCGTGTTATTAAATAGAAGGCTGTAATCAGTTAGAACCCATTTTCAAAGATACTGCAAGATGGCAAGATTTACTACTGAGTTTGAGCAAGAATAGTTTTGACAGATGGAAACT------GAACACAGA---CCATAGAAAGCGGAGTATGAGACGGTGTCCAAGCACCATGCTTAAGGGTACTTTGTAGAACCAATGATCTCAGATATT---------CAGCAAGTTGTTCTTGCCTACTAGGAAACC-CCTACACACATGATAGCGAGTCGCCGCCCACTGCTGTTTTAGGTTTCAATCCTGTGATCAGATTATTG--GTCAGGTGTAATCCAAAAGTACAACATAGAATCCTTAC
>HB41
--------------------------------------------------------------------------------------------------------------------------------------------------CTGAACACTTTGGAGAGCACTATCTCAACCATATTATGCTTCCT------TTGTTTTTATCTGCACTCGGAGACAATGTTGGAAATCTTTATGTGCCTTCTAGTTGTGAATCACGAA-TTAGATGTTCTTT-ACAGGTCTGAAACC--AAAAACAGCACTGGCTGAGAGACTGTCTGTTATGTGTGTGCTTCCACTTCTGCTTACAGGGGTATTAGGTGTTCCTA-GCAAGGAAGCACAACTTGCTGACTATTTAAGGTCATTGATTCT-ACGGAGTGCACTTAAGCATGGTGCTTGGATCCCATCTAATACTCCTGACCTTATTGATGCTGTGCGCTTCCTCTGGTA---TTTGTTTTGTTTCCTTTCTTTAACAATTTC--AAAACAATGCTTAAAAATT--AGAGTT--AGTTCAAGCCCTTTATGCTCTTTTATGATGGATGCAGTACCTTTGAA--GAGCACCATAGAATCATTATCAATGTACTTTGGGAGCTCGTTGTCAGCACAAA-------TGCAAATGTCAAAATCAGTGCCGCTAATCTCTTGAAAGTTCTTG------------------TATGTATACTG--TCCATGCCATTTAAATCAGGAATTTTGTTTGAA-ATTAAT--ATTATTT--CTGTTAA-TTACTTTTG-CTTGTGGTGTCCCTTAGGTGGCTTATGTGGACATGAAGGTT-GCTTCAACACAAATTTTACCTGCTTTGGTAACGCTTGGTTCTG--ATCCAAATCTTATTGTCAAACACTCCAGTATAGATGCATTTGGAGCTGTTGCTCAACACTTCAAGAATGATGTGGTACATTA---AGATTGTGGACAAAATTCGTGTC--CAAATGGATGCGTTTCTAGAAGATGGA---TCACATGAAGC--AGCAGTGGCTGTTGTTCGTGCTCTAGCTGTAGCAGTGCCACTCACAACAGACAGATTGCGGGAATATATCTTCTTCATAAGCTACTCCAGCTTACAACAGCTCT-GGCACCTGTATCTGATTTGGT------ACGGCGACGTGAAAGATTTAATGCCTTTTGTGAAGCAATTC--GTGCTTTGGATGCTACGGGTAAAGTAGGGCTTTTT---
>JO20
------------------------------------------------------------------------------------------------------------------------------------------------ATCTGAACTGTTTGGAGAATACTATGTTAACAATATTATGCTTCCA------TTGTTTCTAACTGCTCTTGGAGACAATGTTGGCACTCTGCATGTGCCTTCTAGTTGTGAATCTCGAA-TCT-----TGACT-GCAGATCTGAAACC--AAAAACAAAAGTGGCAGAGCGATTGTCTGTCATATGTGTACTTCCACTGCTGCTTACAGGAGTATTAGGTGTTTCTT-GTAGGGAAGCACAGCTTGCTGACTATCTACGATCATTGATTCT-ACGAAACACACTTAAGCATGGTGCTTGGACCTCATCTACTAGTCCTGAGTTGATTGATGCTGTGCGCTTTCTTTGGTA---TTTGTTTTGCATCCCTGTCTTAGGAAATTC--AGAACCATAATTAAAAC-T--ATAGT----TTTAGACTGGATTGTGGT-C--TTTTCTGGATGCAGTACCTTCGAA--GAGCATCACAGAATTATTATCAGTGTGCTTTGGGAGATGGTTGTCAGCATGAA-------CGCAAATGTCAAGATCAGTGCTGTTAATCTCTTACAAGTTCTTG------------------TATGTATAAAG--GTTATGGTATTTTTTTCAGGATTTTTTTTGGAA-GCTTCC--ATCATTAT-TTATTAA-TTCCTTTTA-CTTGCTGTATGCTTCAGGTGCCATATGTAGACATGAAAGTT-GCTTCAACACAAATTTTACCTGCTTTAGTAACACTGGGTTCTG--ATCCAAATCTTATGGTTAAATACTCTAGCGTAGATGCATTTGGAACTGTTGCTAAACACTTCAAGAATGAAGTGGTAATTTG---AGATTGTGGACAAAATTCGTATC--CAGATGGATGCTTTTCTTGAAGATGGA---TCACATGAGGC--TGCAGTTGCTGTTGTTCGTGCTCTATCTGTAGCTGTGCCACTTACAACAGAGAGACTGCGGGACTATATCTTCTTCAAAAGCTACTACAGCTTACAGCTGCACC-AGTGCATGGATCCGATCTGGT------TCGACGCCGTGAGAGAGTCAATGCCTTCTGTGAAGCAATTC--GTGCTTTGGATGCCACAGGTGAATT-------------
>JU21
---------------------------------------------------------------TGTAAAATATTTGTAATCGTTT-TCTTTTCAATAGTCTGATTCTTTACTA------TTGATTATTATAATGTTGGCTTCAATTCTGAACTCTTTGGAGAATACTATGTTAACAATATTATGCTTCCA------TTGTTTCTAACTGCTCTTGGAGACAATGTTGGCACTCTGCATGTGCCTTCTAGTTGTGAATCTCGAA-TCT-----TGACT-GCAGATCTGAAACC--AAAAACAAAAGTGGCAGAGCGATTGTCTGTCATATGTGTACTTCCACTGCTGCTTACAGGAGTATTAGGTGTTTCTT-GTAGGGAAGCACAGCTTGCTGACTATCTACGATCATTGATTCT-ACGAAACACACTTAAGCATGGTGCTTGGACCTCATCTACTAGTCCTGAGTTGATTGATGCTGTGCGCTTTCTTTGGTA---TTTGTTTTGCATCCCTGTCTTAGGAAATTC--AGAACTATAATTAAAAC-T--ATAGT----TTTAGACTGGATTGTGGT-C--TTTTCTGGATGCAGTACCTTCGAA--GAGCATCACAGAATTATTATCAGTGTGCTTTGGGAGATGGTTGTCAGCATGAA-------TGCAAATGTCAAGATCAGTGCTGTTAATCTCTTACAAGTTCTTG------------------TATGTATAAAG--GTTATGGTATTTTTTTCAGGATTTTTTTTGGAA-GCTTCC--ATCATTAT-TTATTAA-TTCCTTTTA-CTTTCTGTATGCTTCAGGTGCCATATGTAGACATGAAAGTT-GCTTCAACACAAATTTTACCTGCTTTAGTAACACTGGGTTCTG--ATCCAAATCTTATGGTTAAATACTCTAGCATAGATGCATTTGGAACTGTTGCTAAACACTTCAAGAATGAAGTGGTAATTTG---AGATTGTGGACAAAATTCGTATC--CAGATGGATGCTTTTCTTGAAGATGGA---TCACATGAGGC--TGCAGTTGCTGTTGTTCGTGCTCTATCTGTAGCTGTGCCACTTACAACAGAGAGACTGCGGGACTATATCTTCTTCAAAAGCTACTACAGCTTACAGCTGCACC-AGTGCATGGATCCGATCTGGT------TCGACGCCGTGAGAGAGTCAATGCCTTTTGTGAAGCAATTC--GTGCTTTGGATGCCACAGGTGAATT-------------
>KE1
-------------------------------------------------------------------------------------------------------------------------------------------------------------------------------------------------------------------------------------------------------------------------------------------------------------------------------------------------------------------------------------------------------------------------------------------------------------------------------------------------------------------------------------------------------------------------------------------------------TCTTTTTTGCAGGTTCTCCGAAGTGAGTATCATGGAATCATTGTCAGTATACTTTGCGAGATGGTTGTCAGCACAAA-------TGCAAATGTCAAAATCAGTGTTGTCAAAATTTTCAAAGTTCTT----------------------------------------------------------------------------------------------------------------------ATTGCTTATGTGGATATGAAAGTT-GCTTTAACCCAACTTTTACCCGCTTTAATAACACTGGGTTCTG--ATCCAAATCTTAATGTCAAATATCCAAGTATCGATGCATTTGAAGTTGTTGCTCAACACTTCAAGA------------------------------------------------------------------------------------------------------------------------------------------------------------------------------------------------------------------------------------------------------------------------------------------------------------
>LF2
-----------------------------------------------------------------------------------------------------------------------------------------------------------------------------------------------------------------------------------------------------------------------------------------GGTCTGAAACC--AAAAACAGCAGTGGCTGAGAGACTCTCTGTTATGTGTGTGCTTCCACTTCTGCTTACGGGGGTATTAGGTGTTCCTA-GCAGGGAAGCACAACTTGCTGACTATTTAAGGTCATTGATTCT-GCGGAGCACACTTAAACATGGTGCTTGGACCCCATCTAATACTCCTGAGTTGATTGATGCTGTGCGCTTCCTCTGGTA---TCTGTTTTGTTTCCTTT------CAATTTC--AAAACAATGCTTCAAAATT-CACTAGT-------AAGCCATTTATGCTCTTTTATGATGGATGCAGTACCTTTGAA--GAGCATCATAGAATCATTATCAATGTACTTTGGGAGATGGTTGTCAGCACAAA-------TGCAAATGTCAAAATCAGTGCTGCTAATCTCTTGAAAGTTCTTG------------------TATGTATATTG--TCTATACCATTTAAATAAGAATTTTTGTTTGAA-ATTTTT--ATTATTT--CCACTAA-TTGCTATTG-CTTCCGGTGTTCCTCAGGTGGCTTACGTTGACATGAAAGTT-GCCTCAACACAAATTTTACCCGCTTTGGTAACACTTGGTTCTG--ATCCAAATCTTCTTGTGAAGCACTCCAGCATAGATGCATTTGGAGCTGTTGCTCAACACTTCAAG-------------------------------------------------------------------------------------------------------------------------------------------------------------------------------------------------------------------------------------------------------------------------------------------------------------
>MC0
---------------------------------------------------------------------------------ATAT-CATTTCAAGGAATTTGTATATTTTTCT------TTGCTTTTTCTG--------------TCTGAGCACTTTGGAGAGCACTATCTGAATCATATTATGCTTCCT------TTGTTTTTATCTGCGCTTGGAGACAATGTTGGAAATCTTCATATGCCTTCTAGTTGTGAATCACGAA-TTAGC--TGCACT-ACAGGTCTGAAACC--AAAAACAGCAGTGGCCGAGAGACTGTCTGTTATGTGTGTGCTTCCACTTCTGCTTACAGGGGTATTAGGTGTACCTA-GCAGGGAAGCACAACTTGCAGACTATTTAAGGTCATTGATTCT-ACGGAGCACACTTAAGCATGGTGCTTGGACCCCATCTAATTCTCCTGAGCTGATTGATGCTGTGCGCTTCCTCTGGTA---TTTGTTTTGTTTCCTTT------CAATTTC--AAAGCAAGGCTTCAAAATT-GAGAGAT--AGTTCAAGCCATTTATGCTCTTTTATGCTGGATGCAGTACCTTTGAA--GAGCATCATAGGATTATTATCAATGTATTTTGGGAGATGGTTGTCAGCACAAA-------TGCAAATGTCAAAATCAGTGCTGCTAATCTTTTGAAAGTTCTTG------------------TATGTATACTG--TCCATACCATTAAAATCAGGAATTTTGTTTGAA-ATTTTA--ATTATTTTGTCATTAA-TTACTTTTG-CTTCCGGTGTTCCTCAGGTGGCTTATGTGGACGTGAAGGTT-GCATCAACACAAATTTTACCTGCTTTGGTTACACTCGGTTCTG--ATCCAAATCTTATTGTGAAACACTCCAGCATAGATGCGTTTGGAGTTGTTGCTCAACACTTCAAGAATGATGTGGTACATTA---ATGATG------ACTTTTTCAAG--CAGCAGTCAGTACTGCTAATATTTGCAGTTTCTAATTAGTC--TTTATAACCTTTTATATGTTTTGTATCTTTTAT------------------------------------------------------------------------------------------------------------------------------------------------------------------------------------
>MT0
ATATTATCTCATTTCAGGAAGTTTTGTATA-TCGTCTTTGCATT----TCCTGTTCACAAATGCCA--TATAGCTTGAATAATTC-TCTTTTGATTGAATTGTTGACTTGTGA------TTGGTTCTGATGTCTATGCCTTTGA-TCTGAACACTTTGGAGAGCACTATCTCGACAATATTATGCTTCCT------TTGTTTTTATCTGCACTTGGAGATGATGTTGGAAATCTTCATATGCCTTCGAGTTGTGAATCACAAA-TTAGC--TGCACT-ACAGGTCTGAAACC--AAAATCGGCAGTGGCTGAGAGACTGTCTGTTATGTGTGTGCTTCCACTTCTGCTTACAGGGGTATTAGGTGTCCCTA-GCAGGGAAGCACAACTTGCTGACTATTTAAGGTCAATGATTCT-ACGTAGGACACTTAAGCATGGTGCTTGGATCCCGTCTAATACTCCCGAGCTGATTGATGCTGTGCGCTTCCTCTGGTA-TGTTTGTTTTGTTTCCTTT------CAATTTC--AAAACAATGCTTCAAAATT-GAGAGAT--AG-TCAAGCCATTTATGTTC-ATTATTATGAATGCAGTACCTTTGAA--GATCATCATAGAATCATTATCAATGTACTTTGGGAGATGGTTGTCAGCACAAA-------TGCAAATGTCAAAATCAGTGCTGCTAATCTCTTGAAAGTTCTTG------------------TATGTATACCG--TCTATACCATTTAAATCTGGAATTTTGTTTGAA-TTTTTT--ATTATTT--CCACTAA-TTACTTTTG-CTTCCGGTGTTCCTCAGGTGGCTTACGTGGATATGAAGGTT-GCTTCAACACAAATTTTACCCGCTTTGGTAACACTTGGTTCTG--ATCCAAATCTTATTGTGAAGCATTCCAGTATAGATGCATTTGGTGCTGTTGCTCAACACTTCAAGAATGATGTGGTACATTA---AGATTGTGGACAAAATTCGTGTC--CAAATGGATGCTTTTTTAGAAGATGGA---TCACATGAAGC--AGCAGTTGCTGTTGTTCGTGCTCTAGCTGTAGCAGTGCCACTAACAACAGACAGATTGCGGGAATATATCTTCTTCATAAGCTACTCCAGCTTACAACAGCTCA-GGCGCCTGTATCCGATTTGGT------ACGGCGACGTGAGAGATTTAATGCCTTTTGTGAAGCAATTC--GTGCTTTGGATGCTACGGGTAAAGTACAGGGCTTTTTC
>NN48
GTTTTGTCTCATTTCAGGAAGTTTTGTATA-TTGTCTTTGCTTT----CCCCAATCACAAATGCCA--TATATCTTGAATAATGC-TTTTTCGATTGAATTGTTGCCTTGTGA------TTGGTTCTGA----------------TCTGAACACTTTGGCGAGCACTATCTCACCCATATTATGCTTCCT------TTGTTTTTATCTGCACTTGGAGACAATGTTGGAAACCTTAATATGCCTTCTAGTTGTGAATCACGAA-TTAGC--TGCAAT-ACAGGTCTGAAACC--AAAATCGGCAGTGGCTGAGAGACTGTCTGTTATGTGTGTGCTTCCACTTCTGCTTACTGGGGTATTAGGTGTTGCTA-GCAGGGAAGCACAACTTGCTGACTATTTAAGGTCATTGATTCT-ACGGAGCACACTTAAGCATGGTCCTTGGACCCCGTCTAATACTCCTGAGCTGGTTGATGCTGTGCGCTTTCTCTGGTA---TTTGTTTTGTTTCTTTT------C-ATTTC--AAAACAATGCTTCAAAATT-GAGAGAT--AGTTCAAGCTATTTATGCTCTTTTATGATGGGTCCAGTACCTTTGAA--GAGCATCATAGAATCATCATCAATGTACTTTGGGAGATGGTTGTCAGCACAAA-------TGCAAATGTCAAAATCAGTGCTGCTAATCTCTTGAAAGTTCTTG------------------TATGTATACCA-CTCTATACCATTTAAATCCGAAGTTTTGTTGAAT-TTTTTT--ATAATTT--CCATTAA-TTACTTTTGCCTTCCTGTGTTCCTCAGGTGGCTTATGTGGATATGAAGGTT-GCTTCAACACAAATTCTACCTGCTTTGGTAACACTTGGTTCTG--ATCCAAATCTTATTGTGAAGCATTCCAGCATAGATGCATTTGGTGCTGTTGCTCAACACTTCAAGAATGATGTGGTACATTA---AGATTGTGGACAAAATTCGTGTC--CAAATGGATGCCTTTTTAGAAGATGGA---TCACATGAAGC--AGCAGTTGCTGTTGTTCGTGCTCTTGCTGTAGCAGTGCCACTCACAACAGACAGATTGCGGGAATATATCTTCTTCATAAGCTACTCCAGCTTACAACAGCTCA-GGCACCTGGATCTGATTTGGT------ACGACGACGTGAGAGATTTAATGCCTTTTGTGAAGCAATTC--GTGCTTTGGATGCTACAGGTAAAGAGGGCTTTTT----
>PA42
GTATTATGTCATTTCAGGCAATTTGTATAT-TTGTCTTTGCTTT----TCCTCTTCATAATTTCCA--TACAGCCTGAATAATGC-TTTTTTGATTGAATTGTTGCCTTGCGA------TTGGTTCTGATGA-------------ACTGAACACTTTGGAGAGCACTATCTCAATCATATTATGCTTCCT------TTGTTTTTATCTGCACTTGGAGACAATGTTGAAAATCTTCATGTGCCTTCTAGTTGTGAATCACGAA-TTAG----GCACT-ACAGGTCTGAAACC--AAAAACAGCAGTGGCTGAGAGACTGTCTGTTATGTGTGTGCTTCCACTTCTGCTTACAGGGGTTTTAGGTGTTCCTA-GCAGGGAAGCACAGCTTGCTGACTATATAAGGTCATTGATTCT-ACGCAGCACACTTAAGCATGGTCCTTGGACCCCATCTAATACTCCCGAGCTGATTGATGCTGTGCGCTTCCTCTGGTA---TTTGTTTTGTTTCCTTT------CAATTTG--AAAACAATGCTTCAAAGTT-GAGAGAT--ATATCAAGTCATTTATGCTCTTTTATGATGGATGCAGTACCTTTGAA--GAGCATCATAGAATCATTATCAATGTACTTTGGGAGATGGTTGTCAGCACAAA-------TGCAAATGTCAAAATCAGTGCTGCTAATCTCTTGAAAGTTCTTG------------------TATGTATACTG-GTCTATACCATTTAAATCAGGAATTTTGTTTGAG-ATTTTT--ATTATTT--CCATTAA-TTACTTTTG-CTTCCGGTGTTCCTCAGGTGGCTTACGTAGACATGAAGCTT-GCTTCAACACAAATTTTACCTGCTTTGGTAACACTTGGTTCTG--ATCCAAATCTTATTGTGAAACACTCCAGCATAGATGCATTTGGAGCTGTTGCTCAACACTTCAAGAATGATGTGGTACATTC---AGATTGTGGACAAAATTCGTGTC--CAAATGGATGCTTTTCTAGAAGATGGA---TCACATGAAGC--AGCAGTTGCTGTTGTTCGTGCTCTAGCTGTAGCAGTGCCACTCACAACAGACAGATTGCGGGAATATATCTTCTTCATAAGCTACTCCAGCTTACAACAGCTCT-GGCTCCTGGATCTGATTTGGT------ACGGCGACGTGAGAGATTTAATGCCTTTTGTGAAGCAATTC--GTGCTTTGGATGCTACAGGTAAAGTAGGGCTTTTTT--
>PB33
----------------------------------------------------------------------------------------------------------------------------------------------------------------------------------------------------------------------------------------------GTGCCTTCCAGTTTTGAATCTCGAA-------TTTGACT-GCAGGCTTACAACC--CAAAACAGCAGTGGCTGAGCGACTGGCTGTGATGTGCGTGCTTCCGCTACTGCTTGCAGGGATATTAGGGTTTCACA-GTAGGCAAGCACAGCTTGCTGAGTATTTAAGGTCATTGATTCT-ACGCAGTACTCTTAAGCATGGCGCTTGGACCCCATCTCATACTCCTGAGCTGATTGATGCTGTCCGCTTTCTCTGGTC---TGTGTTTTACTT-----------TCAATTCAGCACATTCTCATTGAAATTT--AGAGTC--------TTTTCTGAGTATAGTCATATTCTTGATGTAGTACATTTGAG--GAGCATCATGGAACCATTGTCGGTGTACTTTGGGAGATGGTTGTCAGCACAAA-------TGCAAATGTCAAAATCACTGCTGCCAGTCTTTTCAAAGTTCTTG------------------TATGTAATGCA--TTTGGAGAATTTCAAC--TGTGTTTACTTTGTA-AGCGGT--ATAATTTT-TTTTTAA-AGTCTTTTT-ATTTTGTTGTGCTCTAGGTTGCTTATGTGGACATGAAGGTT-GCTTCAACACAAATTTTACCTGCTTTGATAACACTGGGTTCTG--ATCCAAATCTTAATGTCAAATATTCAAGTATTGATGCATTTGGAGCTGTTGCTCAACACTTCAAGAATGAAGTGGTATGCT----AGATTGTTGATAAAATTCGTGTT--CAGATGGATGCTTTTCTGGAAGATGGA---TCACATGAAGC--TGCACTTGCTGTTGTCCGCGCCTTGGCTATTGCTGTCCCTGTCACAACAGACAGACTGCGAGAATATATCCT---------------------------------------------------------------------------------------------------------------------------------------------
>PF1
GTATAATCTCATTTCAGGAAGTTTTGTATA-TTGTCTTTGCTTT----TCCCATTCACAAATGCCA--TACAGCTTGAATAATGC-TT---------AATTGTTGCCTTGCAA------TTGGTTCTTATAA-------------CCTGAACACTTTGGAGAGCACTATCTAGACCATATTATGCTTCCT------TTGTTTTTATCTGCACTTGGAGACAATGTTGGAAATCTTCATATGCCTTCGACCTGTGAATCACGAA-TTAG----GCACT-ACAGGTCTGAAACC--AAAATCAGCGGTGGCTGAGAGACTGTCTGTTATGTGTGTGCTTCCACTTCTGCTTACAGGGGTATTAGGTGTTCCTA-GCAGGGAAGCACAACTTGCTGACTATTTAAGGTCATTGATTCT-ACGGAGCACACTTAAGCATGGCGCTTGGATGCCGTCTAATACTCCTGAGCTGATTGATGCTGTGCGCTTCCTATGGTA---TTTGTTTTGTTTCCTTT------CAATTTC--AAAGCAATGCTTCAAAATT-GAAAGAT--AGTTCAAGCCACTAATGTTCTTTTATGATGGATGCAGTACCTTTGAA--GAGCATCATAGAATCATTATCAATGTACTTTGGGAGATGGTTGTCAGCACAAA-------TGCAAATGTCAAAATCAGTGCTGCTAATCTGTTGAAAGTTATTG------------------TATGTATACCA--TTTATACCATTTAAATCAGGAAATTTGTTTGAATTTTTTT--ATTTTTT--CCATTAA-TTAGTTTTG-CTTCTGGTATTCCTCAGGTGGCTTACGTGGATATGAAGACT-GCTTCAACCCAAATTTTACCCGCTTTGGTAACACTTGGTTCTG--ATCCAAATCTTATTGTGAAGCACTCCAGTATAGATGCATTTGGTGCTGTTGCTCAACACTTCAAGAATGATGTGGTACGTTA---AGATTGTGGACAAAATTCGTGTT--CAAATGGATGCTTTTTTAGAAGATGGA---TCGCATGAAGC--AGCAGTTGCTGTAGTTCGTGCTCTAGCTGTAGCAGTGCCACTCACAACAGACAGATTGCGGGAATATATCTTCTTCATAAGCTACTCCAGCTTACAACAGCTCA-GGCACCTGGATCTGATTTGGT------ACGACGACGTGAGAGATTTAATGCCTTCTGTGAAGCAATTC--GTGCTTTGGATGCTACGGGTAAAGTAGGGCTTTTTC--
>PFM1
----------ATTTCAGGAAATTTGTATAT-TTGTCTTTGTTTT----GCCTGTTCACAATTTCCA--TACAGCCTGAATAATTC-TTTTTTAATTGAATTGTTGTCTTGCGA------TTGGTTCTGA----------------TCTGAACACTTTGGAGAGCACTATCTCAATCATATTATGCTTCCT------TTGTTTTTATCTGCACTTGGAGACAATGTTGAAAATCTTCATGTGCCTTCTGGTTGTGAATCACGAA-TTAGC--TGCACT-ACAGGTCTGAAACC--AAAAACAGCAGTGGCTGAGAGACTCTCTGTTATGTGTGTGCTTCCACTTCTGCTTACAGGGGTATTAGGTGTTCCTA-TCAGGAAAGCACAACTTGCTGACTATTTAAGGTCATTGATTCT-ACGGAGCACACTTAAGCATGGTCCTTGGACCCCATCTAATACTCCTGAGCTGATTGATGCTGTGCGCTTCCTCTGGTA---TTTGTTTTGTTTCCTTT------CAATTTG--AAAACAATGCTTCAAAGTT-GAGAGAT--ATTTCAAGCCATTTATGCTCTTTTATGATGGATGCAGTACCTTTGAA--GAGCATCATGGAATCATTATCAATGTACTTTGGGAGATGGTTGTCAGCACAAA-------TGCAAATGTCAAAATTAGTGCTGCTAATCTCTTGAAAGTTCTTG------------------TATGTATACTG-GTCCATACCATTTAAATCAGGAATTTTTTGTGAG-ATTTTT--ATTATTT--CCATTAA-TTACTTTTG-CTTCCGGTGTTCCTCAGGTGGCTTACGTAGACATGAAGCTT-GCTTCAACACAAATTTTACCCGCTTTGGTAACACTTGGTTCTG--ATCCAAATCTTATTGTGAAACACTCCAGCATAGATGCATTTGGAGCTGTTGCCCAACACTTCAAGAATGATGTGGTA-ATTA---AGATTGTGGACAAAATTCGTGTC--CAAATGGATGCTTTTCTAGAAGATGGA---TCACATGAAGC--AGCAGTTGCTGTTGTTCGTGCTCTAGCTGTAGCAGTGCCACTCACAACAGACAGATTGCGGGAATATATCTTCTTCATAAGCTACTCCAGCTTACAACAGCTCT-GGCTCCTGTATCTGATTTGGT------ACGGCGACGTGAGAGATTTAATGCCTTTTGTGAAGCAATTC--GTGCTTTGGATGCTACAGGTAAAGAGGGCTT-------
>PG28
--------------------------------------------------------------------------------------------------------------------------------------------------CTAAGAACTTTGGGGAAAGTTATCTCAATGGCATTATGCTTCCA------GTGTTTTTAACTGTAGTTGGAGACAATGTTGGTACAATACTCATGCCTTCCAGTTTTGAATCCCGAA-------TTTGACT-GCAGGTTTGAAACC--AAAAACATCAGTGGCTGAGCGACTGGCTGTGATGTGCGTGCTTCCACTATTGCTTACAGGGATATTAGGATTTCACA-GTAGACAAGCACAGCTTGCTGAGTATTTAAGGTCATTGATTCT-ACGCAGTACTCTTAAGCATGGCGCTTGGACCCCATCCCATACTCCTGAGCTGATTGATGCTGTCCGCTTTCTCTGGTC---TGTGTTCAAATTT----------CCAATTCAGGACATTGTGATTGAAATTT--AGAGTA--------TTTTCTGAGTATGGTCTTATTCTGAATGCAGTACCTTTGAG--GAGCATCATGGAATCATTGTCAGTGTACTTTGGGAGATGGTTGTCAGCACAAT-------TGCAAATGTCAAAATCAGTGCTGCCAGCCTTTTCAAAGTTCTTG------------------TATGTAATGCA--TTTGGAGTATTTCAACAATGTCTTTACTTTGTA-GCTGGT--GTTCTTTA-TTATAAA-ATCCTTTTG--TTTTGTTGTGCTCTAGGTTGCTTATGTGGATGTGAAGGTT-GCTTCAACGCAAATTTTACCTGCTTTGATAACACTGGGTTCTG--ATCCAAATCTTAATGTCAAATATTCGAGTATTGATGTATTTGGAGCTGTTGCTCAACACTTCAAGAATGAAGTGGTATACT----AGATTGTTGATAAAATTCGTGTT--CAGATGGATGCTTTTCTTGAAGATGGA---TCACATGAAGC--TGCACTTGCCGTTGTCCGTGCTTTGGCTGTAGCTGTCCCCCTCACAACAGACAGACTGCGGGACTATATCTTCTGCATAAGCTATTTCAGCTTACCACAACCACAAACACAGGGAACTGATTTGAT------TCGCCGGCGTGAGAGAGCCAATGCCTTTTGTGAAGCGATTC--GTGCTTTGGATGCAACAGGT------------------
>PH2
GTATAATCTCATTTCAGGAAGTTTTGTATA-TTGTCTTTGCTTT----TCCCATTCACAAATGCCA--TACAGCTTGAATAATGC-TT---------AATTGTTGCCTTGCAA------TTGGTTCTTATAA-------------CCTGAACACTTTGGAGAGCACTATCTAGACCATATTATGCTTCCT------TTGTTTTTATCTGCACTTGGAGACAATTTTGGAAATCTTCATATGCCTTCGACCTGTGAATCACGAA-TTAG----GCACT-ACAGGTCTGAAACC--AAAATCAGCGGTGGCTGAGAGACTGTCTGTTATGTGTGTGCTTCCACTTCTGCTTACAGGGGTATTAGGTGTTCCTA-GCAGGGAAGCACAACTTGCTGACTATTTAAGGTCATTGATTCT-ACGGAGCACACTTAAGCATGGCGCTTGGATGCCGTCTAATACTCCTGAGCTGATTGATGCTGTGCGCTTCCTATGGTA---TTTGTTTTGTTTCCTTT------CAATTTC--AAAGCAATGCTTCAAAATT-GAAAGAT--AGTTCAAGCCACTAATGTTCTTTTATGATGGATGCAGTACCTTTGAA--GAGCATCATAGAATCATTATCAATGTACTTTGGGAGATGGTTGTCAGCACAAA-------TGCAAATGTCAAAATCAGTGCTGCTAATCTGTTGAAAGTTATTG------------------TATGTATACCA--TTTATACCATTTAAATCAGGAAATTTGTTTGAATTTTTTT--ATTTTTT--CCATTAA-TTAGTTTTG-CTTCTGGTATTCCTCAGGTGGCTTATGTGGATATGAAGACT-GCTTCAACCCAAATTTTACCCGCTTTGGTAACACTTGGTTCTG--ATCCAAATCTTATTGTGAAGCACTCCAGTATAGATGCATTTGGTGCTGTTGCTCAACACTTCAAGAATGATGTGGTACGTTA---AGATTGTGGACAAAATTCGTGTT--CAAATGGATGCTTTTTTAGAAGATGGA---TCGCATGAAGC--AGCAGTTGCTGTTGTTCGTGCTCTAGCTGTAGCAGTGCCACTCACAACAGACAGATTGCGGGAATATATCTTCTTCATAAGCTACTCCAGCTTACAACAGCTCA-GGCACCTGGATCTGATTTGGT------ACGACGACGTGAGAGATTTAATGCCTTCTGTGAAGCAATTC--GTGCTTTGGATGCTACGGGTAAAGTAGGGCTTTTTC--
>PM29
-------------------------------------------------------------------------------------------------------------------------------------------------------------------------------------------------------------------------------------------------------------TGATCAAAAT-------ATTAACT-GCAGGTTTGAAGCC--AAAAACGGCAGTGTCTGAGCGATTGGCTGTGATGTGCGTGCTTCCGCTATTGCTTACAGGGATATTAGGATCTCACA-GTAGACAAGCACAGCTTGCTGAGTATTTAAGATCATTGATTCT-ACGCAGTACTCTTAAACATGGTGCTTGGACCCCATCTCATACTCCTGAGCTGATTGACGCTGTCCGCTTTCTCTGGTT---TGTGTTTGAATTTGCCTC-ATTTCAAATTCAGGACATTGTCATGGAAATTT--A---------------------------------TCTGGATGCAGTACCTTTGAG--GAGCATCATGGAATCATTGTCGGTGTACTTTGGGAGATGGTTGTCAGCACGAT-------TGCAAATGTCAAAATCAGTGCTGCCAGCATTTTCAAAGTTCTTG------------------TATGTAATGCA--TTTGGAGTAATTCAACAATATGTTTACCTTATA-GTTGGT--ATTATTTA-TTATAAA-GTCCTT--A---TTTGTTGTGTTCTAGGTTGCTTATGTGGACACAAAGGTT-GCTTCGACGCAAATTTTACCTGCTTTGATAACACTGGGTTCTG--ATCCAAATCTTCATGTCAAATATTCAAGTATTGATGCATTTGGAGCTGTTGCTCAACACTTCAAGAATGAAGTGGTATGCT----AGATCGTTGATAAAATTCGTGTT--CAGATGGATGCTTTTCTGGAAGATGGA---TCGCATGAAGC--TGCAGTCGCTGTTGTCCGGGCTTTGGCTGTAGCTGTACCCCTCACAACAGACAGACTACGAGACTATATCTCCTGCATAAGCTATTTCAGCTTACCACAACCAC-AACACAGGGAACTGATTTGAT------TCGCCGACGTGAGAGAGCCAATGCCTTTTGTGAAGCGATTC--GTGCTTTGGATGCT------------------------
>PS27
----------------------------------------------------------------------------------------------------------------------------------------------------------------------------------------------------TGTTTTTTAACTGTAGTTGGAGACAATGTTGGTACAATACTCATGCCTTCCAGTTTTGAAATCCCGA-----------ATA-AGAGGTTTGAAACC--AAAAACATCAGTGGCTGAGCGACTGGCTGTGATGTGCGTGCTTCCACTATTGCTTACAGGGATATTAGGATTTCACA-GTAGACAAGCACAGCTTGCTGAGTATTTAAGGTCATTGATTCT-ACGCAGTACTCTTAAGCATGGCGCTTGGACCCCATCCCATACTCCTGAGCTGATTGATGCCGTCCGCTTTCTCTGGTC---TGTGTTCAAATTT----------CCAATTCAGGACATTGTGATTGAAATTT--AGAGTA--------TTTTCTGAGCATGGTCTTATTCTGAATGCAGTACCTTTGAG--GAGCATCATGGAATCATCGTCAGTGTACTTTGGGAGATGGTTGTCAGCACAAT-------TGCAAATGTCAAAATCAGTGCTGCCAGCCTTTTCAAAGTTCTTG------------------TATGTAATGCA--TTTGGAGTATTTCAACAATGTCTTTACTTTGTA-GCTGGT--GTTCTTTA-TTATAAA-ATCCTTTTG--TTTTGTTGTGCTCTAGGTTGCTTATGTGGATGTGAAGGTT-GCTTCAACGCAAATTTTACCTGCTTTGATAACACTGGGTTCTG--ATCCAAATCTTAATGTCAAATATTCGAGTATTGATGTATTTGGAGCTGTTGCTCAACACTTCAAG-------------------------------------------------------------------------------------------------------------------------------------------------------------------------------------------------------------------------------------------------------------------------------------------------------------
>PS30
GTATTATGTCATTTCAGGCAATTTGTATAT-TTGTCTTTACTTT----TCCTCTTCACAATTTCCA--TACAGCCTGAATAATGC-TT---------AATTGTTGCCTTGCGA------TTGGTTCTGATGA-----------A-TCTGAACACTTTGGAGAGCACTATCTCAATCATATTATGCTTCCT------TTGTTTTTATCTGCACTTGGAGACAATGTTGAAAATCTTCATGTGCCTTCTAGTTGTGAATCACGAA-TTAG----GCACT-ACAGGTCTGAAACC--AAAAACAGCAGTGGCTGAGAGACTGTCTGTTATGTGTGTGCTTCCACTTCTGCTTACAGGGGTTTTAGGTGTTCCTA-GCAGGGAAGCACAGCTTGCTGACTATATAAGGTCATTGATTCT-ACGCAGCACACTTAAGCATGGTCCTTGGACCCCATCTAATACTCCCGAGCTGATTGATGCTGTGCGCTTCCTCTGGTA---TTTGTTTTGTTTCCTTT------CAATTTG--AAAACAATGCTTCAAAGTT-GAGAGAT--ATATCAAGTCATTTATGCTCTTTTATGATGGATGCAGTACCTTTGAA--GAGCATCATAGAATCATTATCAATGTACTTTGGGAGATGGTTGTCAGCACAAA-------TGCAAATGTCAAAATCAGTGCTGCTAATCTCTTGAAAGTTCTTG------------------TATGTATACTG-GTCTGTACCATTTAAATCAGGAATTTTGTTTGAG-ATTTTT--ATTATTT--CCATTAA-TTACTTTTG-CTTCCGGTGTTCCTCAGGTGGCTTACATAGACATGAAGCTT-GCTTCAACACAAATTTTACCCGCTTTGGTAACACTTGGTTCTG--ATCCAAATCTTATTGTGAAACACTCCAGCATAGATGCATTTGGAGCTGTTGCTCAACACTTCAAGAATGATGTGGTACATTC---AGATTGTGGACAAAATTCGTGTC--CAAATGGATGCTTTTCTAGAAGATGGA---TCACATGAAGC--AGCAGTTGCTGTTGTTCGTGCTCTAGCTGTAGCAGTGCCACTCACAACAGATAGATTGCGGGAATATATCTTCTTCATAAGCTACTCCAGCTTACAACAGCTCT-GGCTCCTGGATCTGATTTGGT------ACGGCGACGTGAGAGATTTAATGCCTTTTGTGAAGCAATTC--GTGCTTTGGATGCTACAGGTAAAGTAGGGCTTTTT---
>PSF43
---------------------------------------------------------------------------------------------------------GCTTGAAT------AATGCTTTTT----------------TCTGAACACTTTGGAGAGCACTATCTCAACCATATTATGCTTCCT------TTGTTTTTATCTGCACTTGGAGACAATGTTGGAAATCTTAATATGCCTTCTAGTTGTGAATCACGAA-TT------GCACT-ACAGGTCTGAAACC--AAAATCGGCAGTGGCTGAGAGACTGTCTGTTATGTGTGTGCTTCCACTTCTGCTTACTGGGGTATTAGGTGTTCCTA-GCAGGGAAGCACAACTTGCTGACTATTTAAGGTCATTGATTCT-ACGGAGCACACTTAAGCATGGTGCTTGGACCCCGTCTAATACTCCTGAGCTGATTGATGCTGTGCGCTTTCTCTGGTA---TTTGTTTTGTTTCCTTT------CAATTTC--AAAACAATGCTTCAAAATT-GAGAGAT--AGTTCAAGCTATTTATGCTCTTTTATGATGGATGCAGTACCTTTGAA--GAGCATCATAGAATCATCATCAATGTACTTTGGGAGATGGTTGTCAGCACAAA-------TGCAAATGTCAAAATCGGTGCTGCTAATCTCTTGAAAGTTCTCG------------------TATGTATACCG--TCTATATCATGTAAATCAGGGGTCTTGTTTGAA-TTTTTT--ATAATTT--CCATTAT-TTACTTTTG-CTTCCTTTGTTCCTTAGGTGGCTTATGTGGATATGAAGGTT-GCTTCAACACAGATTTTACCTGCTTTGGTAACACTTGGTTCTG--ATCCAAATCTTATTGTGAAGCACTCCAGTATAGATGCATTTGGTGCTGTTGCTCAACACTTCAAGAATGATGTGGTACATTA---AGATTGTGGACAAAATTCGTGTC--CAAATGGATGCCTTTTTAGAAGATGGA---TCACATGAAGC--AGCAGTTGCTGTTGTTCGTGCTCTAGCTGTAGCAGTGCCACTCACTACAGACAGATTGCGGGAATATATCTTCTTCATAAGCTACTCCAGCTTACAACAGCTCA-GGTAACTGGATCTGATTTGGT------ACGACGACGTGAGAGATTTAATGCCTTTTGTGAAGCAATTC--GTGCTTTGGATGCTACAGGTAAAGTAGGGCTTTTT---
>PTA0
--------------------------------------------------------------------------------------------------------------------------------------------------CTGAAAACTTTGGAGAGCACTATCTCAACCATATTATGCTTCCT------TTGTTTTTATCTGCACTTGGAGACAATGTTGGAAATCTTCATATGCCTTCTAGTTGTGAATCACGAA-TTAG----GCACT-ACAGGTTTGAAACC--AAAAACAGCAGTGGCTGAGAGACTGTCTGTTATGTGTGTGCTTCCACTTCTGCTTACAGGGGTATTAGGTGTTCCTA-GCAGAGAAGCACAACTTGCTGACTATTTAAGGTCATTGATTCT-ACGGAGCACACTTAAGCATGGTGCTTGGACACCATCTAATACTCCTGAGCTGATTGATGCTGTGCGCTTCCTCTGGTA---TTTGTTTTGTTTCCTTT------CAATTTATCAAAACAATGCTGTGAAATT-GAGAGAT--AGTTCAAGCAATCTATTCTC-TTTATGATGGATGCAGTACCTTTGAA--GAGCATCATAGAATCATTATCAATGTACTTTGGGAGATGGTTGTCAGCACAAA-------TGCAAATGTCAAAATCAGTGCGGCCAATCTCTTGAAAGTTCTTG------------------TATGTATACTG--TCTATATCATTTAAATCAGGAATTTTGTTTGAA-GTTTTT--ATTATTT--GCATTAA-TTACTTTTG-CTTCCGGTGTTCCTCAGGTGCCTTACGTGGACATGAAGGTT-GCTTCAACACAAATTTTACCTGCTTTGGTAACACTTGGTTCTG--ATCCAAATGTTATTGTGAAACACTCCAGCATAGATGCATTTGGAGCTGTTGCTCAACACTTCAAGAATGATGTGGTACGTTA---AGATTGTGGACAAAATTCGTGTC--CAAATGGATGCTTTTCTAGAAGATGGA---TCCCATGAAGC--AGCAGTTGCTGTTGTTCGTGCTCTAGCTGTAGCAGTGCCACTCACGACAGACAGATTGCGGGAATATATCTTCTTCATAAACTACTCCAGCTTACAACAGCTCT-GGCACCTGGATCTGATTTGGT------AAGGCGACGTGAGAGATTTAATGCGTTTTGTGAAGCAATTC--GTGCTTTGGATGCTACAGGTAAAGT-------------
>RC54
GTTTTGCATCATTTCAGGAAGTTTTGTATA-TTGTCTTTGCTTT----CCCCGATCTCAAATGCCA--TATATCTTGAATAATGCTTTTTTTGATTGAATTGTTGCCTTGTGA------TTGGTTCTGA----------------TCTGAACACTTTGGAGAGCATTATCTCAACCATATTATGCTTCCT------TTGTTTTTATCTGCACTTGGAGACAATGTTGGAAATCTTAATATGCCTTCTAGTTGTGAATCACGAA-TTAGC--TGCACT-ACAGGTCTGAAACC--AAAATCGGCAGTGACTGAGAGACTGTCTGTTATGTGTGTGCTTCCACTTCTGCTTACTGGGGTATTAGGTGTTGCTA-GCAGGGAAGCACAACTTGCTGACTATTTAAGGTCATTGATTCT-ACGGAGCACACTTAAGCATGGTGCTTGGACCCCGTCTAATACTCCTGAGCTGATTGATGCTGTGCGCTTTCTCTGGTA---TTTGTTTTGTTTGCTTT------C-ATTTC--AAAACAATGCTTCAAAATT-GAGAGAT--AGTTCAAGCTATTTATGCTC-TTTATGATGGATGCAGTACCTTTGAA--GAGCATCATAGAATCATCATCAATGTACTTTGGGAGATGGTTGTCAGCACAAA-------TGCAAATGTCAAAATCAGTGCTGCTAATCTCTTGAAAGTTCTTG------------------TATGTATACCA-TTCTATACCCTTTAAATCAGGAGTTTTGTTTGAA-TTTTTT--ATAATTT--CCATTAA-TTACTTTTG-CTTCCTGTGTTCCTCAGGTGGCTTATGTGGATATGAAGGTT-GCTTCAACACAAATTTTACCTGCTTTGGTAACACTTGGTTCTG--ATCCAAATCTTATTGTGAAGCACTCCAGTATAGATGCATTTGGTGCTGTTGCTCAACACTTCAAGAATGATGTGGTACATTA---AGATTGTGGAAAAAATTCGTGTC--CAAATGGATGCCTTTTTAGAAGATGGA---TCACATGAAGC--AGCAGTTGCTGTTGTTCGTGCTCTAGCTGTAGCAGTGCCACTCACAACAGACAGATTGCGGGAATATATCTTCTTCATAAGCTACTCCAGCTTACAACAGCTCA-GGCACCTGGATCTGATTTGGT------ACGACGACGTGAGAGATTTAATGCCTTTTGTGAAGCAATTC--GTGCTTTGGATGCTACAGGTAAAGAGGGCTTTTT----
>SA1
GTATTATCTCATTTCAAGTAATTTGTATAT-TTGTCTTTGCTTT----TCCTCTTCACAATTTTGA--TACAGCCTGAATAATGC-TTTTTTTATTGAATTTTTGCCTTGCGA------TTGGTTCTGATGAATTTGGCTTTGA-TCTGAACACTTTGGAGAGCACTATCTCGATCATATTATGCTTCCT------TTGTTTTTATCTGCACTTGGAGACAATGTTGAAAATCTTCATGTGCCTTCTAGTTGTGAATCACGAA-TTAG----GCACT-ACAGGTCTGAAACC--AAAAACAGCAGTGGCTGAGAGACTGTCTGTTATGTGTGTGCTTCCACTTCTGCTTACAGGGGTATTAGGTGTTCCTA-GTAGGGAAGCACAACTTGCTGACTATTTAAGGTCATTGATTCT-ACGCAGCGCACTTAAGCATGGTCCTTGGACCCCATCTAATACTCCTGAGCTGATTGATGCTGTGCGCTTCCTCTGGTA---TTTCTTTTGTTTCCTCT------CAATTTG--AAAACAATGCTTCAAAGTT-GAGAGAT--ATTTCAAGTCATCTATGCTTTTTTATGATGGATGCAGTACCTTTGAA--GAGCATCATAGAATCATTATCAATGTACTTTGGGAGATGGTTGTCAGCACAAA-------TGCAAATATCAAAATCAGTGCTGCTAATCTCTTGAAAGTTCTTG------------------TATGTATACTGAGTCTATACTATGTAAATCAGGAATTTTGTTTGAT-ATTTTT--ATTATTT--CCATTAA-TTACTTTTG-CTTGTGGTGTTCCTCAGGTGGCTTACGTAGACATGAAGCTT-GCTTCAACACAAATTTTACCCGCTCTGGTAACACTTGGTTCTG--ATCCAAATCTTATTGTGAAACACTCCAGCATAGATGCATTTGGAGCTGTTGCTCAACACTTCAAGAATGATGTGGTAAATTA---AGATTGTGGACAAAATTCGTGTC--CAAATGGATGCTTTTCTAGAAGATGGA---TCACATGAAGC--AGCAGTTGCTGTTGTTCGTGCCCTAGCTGTAGCAGTGCCACTCACAACAGACAGATTGCGGGAATATATCTTCTTCATAAGCTACTCCAGCTTACAACAGTTCT-GGCTCCTGGATCTGATTTGGT------ACGGCGACGTGAGAGATTTAATGCCTTTTGTGAAGCAATTC--GTGCTTTGGATGCCACAGGTAAAGTAGGGCTTTTTC--
>SC0
----------ATTTCAGGAAGTTCTCTATATTTGTCTTTGCTTT----TCCCTTTCACAAATGCCA--TACAGGTTGAATAATGC-TTTTTTGATGGAATTGTTGCCTTGCGA------TTGGTTCTGA----------------TCTGAACACTTTGGAGAGCACTATCTTAACCATATTATGCTTCCT------TTGTTTTTATCTGCACTTGGAGACAATGTGGGAAATTTTCATGTGCCTTCTAGTTGTGAATCACGAA-TTAGC--TGCATG-ACAGGTCTGAAACC--AAAATCGGCAGTGGCTGAGAGACTGTCTGTTATGTGCGTGCTTCCTCTTCTACTTACAGGGGTATTAGGTGTTCCTA-GCAGGGAAGCACAACTTGCTGACTATTTAAGATCATTGATTCT-ACGGAGCACACTTAAGCATGGTGCTTGGACCCCGTCTAATACTCCTGAGCTAATTGATGCTGTGCGCTTCCTCTGGTA---TTTGTTTTGTTTCCTTT------CAATTTC--AA-----------AAGTCA-GACAGAT--AGTTCAAGCCATTTATGCTCTTTTATGATGGATGCAGTTCCTTTGAA--GAGCATCATAGAATCATTATCAATGTACTTTGGGAGATGGTTGTCAGCACAAA-------TGCAAATGTCAAAATCAGTGCTGCTAATCTCTTGAAAGTTCTTG------------------TATGTATACCG--TCTATGCCATTAAAATCAGATATTTTGTTTTTA-TTTTTT--ATTATTT--ACATTAATTTACTTTTG-CTTCCACTGTTCTTCAGGTGGCTTACGTGGATATGAAGGTT-GCTTCAACACAAATTTTACCCGCTTTGGTAACACTTGGTTCTG--ATCCAAATCTTATTGTGAAGCACTCCAGTATAGATGCATTTGGTGCTGTTGCTCAACACTTCAAGAATGATGTGGTACATTA---AGATTGTGGACAAAATTCGAGTC--CAAATGGATGCTTTTTTAGAAGATGGA---TCACATGAAGC--AGCAGTTGCTGTTGTTCGTGCTCTAGCTGTAGCTGTGCCACTCACAACAGACAGATTGCGGGAATATATCTTCTTCATAAGCTACTCCTGCTTACAACAGTTCA-GGTACCAGGATCTGATTTGGT------ACGGCGACGTGAGAGATTTAATGCCTTTTGTGAAGCAATTC--GTGCTTTGGATGCTACAGGTAAAGT-------------
>SE46
------------------------------------------------------------------------------------------------------------------------------------------------------------------------------------------------------------------------------------------------------------------------------------------------------------------------------------------------------------------------------------------------------------------------------------------------------------------------------------------------------------------------------------------------------AATTTTCAACATTT--AGAATG--ATTTTTGACTTATTAGTCT-TCTTTTTCTGGATGCAGCACCTTTGAA--GAACATCATGGAATTGTTGTTGGTGTTCTATGGGAGATGGTTGTCAGCGTGGA-------TGCAAATGTCAAAATCAGTGCTTCTAATCTTTTCAAAGTTCTTG------------------TAAGTA----G--CCCATAGTATTTCAATGGGGTATTTATTTTGAA-GGCTGT----CATTTATTTGTCCA------TTTG-TTGGTTTTGCCGTTCAGGTTGCATATGTGGATGTGAAGGTT-GCTTCCACACAAATTTTGCCTGCCTTGGTAACGCTGGGTTCTG--ATCCAAATCTTAATGTTAAATACTCGAGTATTGATGCATTTGGAGCTGTTGCGCAACACTTTAAAAATGAAGTGGTATG----------TATTTATAAAATTTGCGTT--GA--------------------------------------------------------------------------------------------------------------------------------------------------------------------------------------------------------------------------------------------------------------
>SG23
---------------------------------------------------------------------------------------CTTTTTAATAGTCTGATTCCTTACAA------TTAA----------------TT---ATCTGAGCTCTTTGGGGAGTACTATGTCAACAATATTATGCTTCCA------TTGTTTTTAACTGCTCTTGGAGACAATGTTTGCACTCTGCATGTGCCTTCTAGTTGTGAATCTCGAA-TCT-----TGACT-ACAGATCTGAAACC--AAAAACAACAGTGGTGGAGCGACTGTCTGTTATATGTGTACTTCCACTACTGCTTACAGGGGTATTAGGTGTTTCTA-GTAGGGAAGCACAGCTTGCTGACTATTTACGGTCATTGATTCT-ACGAAGCACACTTAAGCATGGTGCTTGGACCTCATCTACTAGTCCCGAGTTGATTGACGCTGTGCGCTTTCTTTGGTA---TTTGTTTTGCATCCCTGTCTTAGGAAATTC--ATAACTATCATTAAAACTT--ATAGTT--GTTTAAACTGGATTATGGT-CTTTTTTCTGGATGCAGTACCTTTGAA--GAGCATCATAGAATTATTATCAGTGTACTTTGGGAGATGGTTGTCAGCACGAA-------TGCAAATGTGAAGATCACTGCTGTTAATCTCTTGCAAGTTCTTG------------------TATGTATAGTG--TTTATGGTATTTCACTCAGGGGCTTTCTTTGCA-GGTTCT--ATCATTAA-TCATCAA-TTCCTTTTA-CTTGCTGTGTGCTTCAGGTGCCCTATGTGGACATGAAAGTT-GCTTCAACACAAATTTTACCTGCTTTAGTAACAATGGGTTCTG--ATCCAAATCTTATTGTTAAATACTCTAGCATAGGTGCATTTGGAACTGTTGCTCAACACTTCAAGAATGAAGTGGTAAATT-----GATTGTGGACAAAATTCGTATC--CAGATGGATGCTTTTCTTGAAGATGGA---TCACATGAGGC--TGCAGTTGCTGTTGTTCGTGCTCTAGCTGTAGCTGTGCCACTTACAACAGAGAGACTGCGGGACTATATCTTCTTCAAAAGCTACTCCAGCTTACAGCAGCTCC-GGTGCATGGATCCGAATTGGT------TCGGCGCCGTGAGAGAGTTAATGCATTTTGTGAAGCAATTC--GTGCTTTGGATGCCACAGGTGAAGT-------------
>SS22
-----------------------------------------------------------GTTCTGTTAAATATTTGTAATCATGT-TCTTTTTAACAGTCTGATTCCTTACAA------TTAATTATAATAACTTTGGCTT---ATCTGAGCTCTTTGGGGAGTACTATGTCAACAATATTATGCTTCCA------TTGTTTTTAACTGCTCTTGGAGACAATGTTGGCACTCTGCATGTGCCTTCTAGTTGTGAATCTCGAA-TCT-----TGACT-ACAGATCTGAAACC--AAAAACAACAGTGGCGGAGCGACTGTCTGTTATATGTGTACTTCCACTACTGCTTACAGGGGTATTAGGTGTTTCTA-GTAGGGAAGCGCAGCTTGCTGACTATTTACGGTCATTGATTCT-ACGAAGCACACTTAAGCATGGTGCTTGGACCCCATCTACTAGTCCCGAGTTGATTGACGCTGTGCGCTTTCTTTGGTA---TTTGTTTTGCATCCCTGTCTTAGGAAATTC--ATAACTATCGTTAAAACTT--ATAGTT--GTTTAAACTGGATTATGGT-CTTTTTTCTGGATGCAGTACCTTTGAA--GAGCATCATAGAATTATTATCAGTGTACTTTGGGAGATGGTTGTCAGCACGAA-------TGCAAATGTCAAGATCACTGCTGTTAATCTCTTGCAAGTTCTTG------------------TATGTATAGTG--TTTATGGTATTTCACTTAGGGGCTTTCTTTGCA-GGTTCT--ATCATTAA-TCATCAA-TTCCTTTTA-CTTGCTGTGTGCTTCAGGTGCCCTATGTGGACATGAAAGTC-GCTTCAACACAAATTTTACCTGCTTTAGTAACACTGGGTTCTG--ATCCAAATCTTATTGTTAAATACTCTAGCATAGATGCATTTGGAACTGTTGCTCAACACTTCAAGAATGAAGTGGTAAATT-----GATTGTGGACAAAATTCGTATC--CAGATGGATGCATTTCTTGAAGATGGA---TCACATGAGGC--TGCAGTTGCTGTTGTTCGTGCTCTAGCTGTAGCTGTGCCACTTACAACAGAGAGACTGCGGGACTATATCTTCTTCAAAAGCTACTCCAGCTTACAGCAGCTCC-AGTGCATGGATCCGATCTGGT------TCGGCGCCGTGAGAGAGCTAATGCATTTTGTGAAGCAATTC--GTGCTTTGGATGCCACAGGTGAAGT-------------
>SV36
-------------------------------CTGTTATAACCCTTTGATTCTGTTCACATATGCTATCTACGGTGTAAATGATGT-CTTTTTAATTGATATGTTGACTTACAA-------------------------------TTCTGAACACTTTGGGGAGCACTATCTCAACAATATTATGCTTCCA------TTGTTTTTAATGGCACTTGGAGACAATACTGCCACTCTGCATATGCCTTCTAGATGTGAAACTCAAA-TTAGC--TTGACT-GCAGGTTTGATACC--AAAAACAGCAGTGGCTGAGCGATTGTCTGTCATGTGTGTGCTTCCACTACTGCTTACAGGGGTATTGGGTGTTCCTA-GTAGGGAAGCACAGCTTGCTGACTATTTGAGGTCATTGATTCT-ACGAACCACACTTAAGCATGGTGCTTGGACCTCATCTAATATTCCTGAGCTTATTGACGCCGTGCGATTTCTCTGGTA---TTAGTTTTGTTTCT--------GCAACTTC--AGAACTATCATTGAAACATAGAGAGTTGCATTTTCACATGATTATAGA-CTGTTTTCTGGATGTAGTACCTTTGAA--GAGCAGCATAGAATCATTCTCAGTGTACTTTGGGAGATGGTTGTCAGCACAAA-------TGCAAATGTCAAAATAACTGCTGCTAATCTTTTCAAAGTTCTTG------------------TATGTGTTGTG--TTTATGGTCTTTCAGTTAGATGTCTTCTTTGCA-GCTTTT--ATTTTTAT-TCATTAA-GTCATTTTA-CTTGCTGGGTGCTTCAGGTGGCTTATGTGGACATGAAAGTT-GCTTCAACACAAATTTTACCTGCTTTGGTAACACTTGGTTCTG--ATCCAAATCTTGATGTAAAACATTCCAGTATAGATGCATTTGGAGCTGTTGCACAACATTTCAAGAATGAAGTGGTATGTT----AGATCGTGGACAAAATTCGAATC--CAGATGGATGCTTTTCTGGAAGATGGA---TCACATGAAGC--CGCAGTTTCTGTTGTTCGTGCTCTAGCTGTTGCAGTGCCACTGACATCAGACAGATTGCGGGATTATATCTTCTTCATAAGATACTCCAGCTTACAGCAGCTCC-AGTACATGGATCTGATTTGGT------GCGGCGCCGTGAGAGAGTCAATGCCTTATGTGAGGCAATTC--GTGCTTTGGATGCCACAGGTAAAGT-------------
>TA17
----------------------------------------------------------------------------------------------------------------------------------------------------------------------------------------------------------------------------------------CTGCATGTGCCTTCCAGTTGTGAATCTCGAA-TCT-----TGACT-GCAGATCTGAAACC--AAAAACAAAAGTGGCAGAGCGATTGTCTGTTATATGTGTACTTCCACTGCTGCTTACAGGAGTATTAGGTGTTTCTA-GTAGGGAAGCACAGCTTGCTGACTATTTACGATCATTGATTCT-ACGAAACACTATTAAGCATGGTGCTTGGACCTCATCTACTTGTCCTGAGTTGATTGATGCTGTGCGCTTTCTTTGGTA---TTTTCTTTGCATCC-----------AATTG--AGAAATATCTTAAAAATTT--ATAGTT---TTTACACTAGATTGTGGT-CTTTT-----GATGCAGTACCTTTGAA--GAACATCATAGAATTATTATCAGTGTGCTTTGGGAGATGGTTGTCAGCACAAA-------TGCAAATGTCAAGATTAGTGCTGTCAATCTCTTGCAAGTTCTTG------------------TATGTATAGAG--GTTATGGTATTTCTCTAGGGAGCTGTTTTTGAA-GCTTCT--ATCGTTAT-TTATTAA-TTCCTTTTA-CTTGCTGTATGCTTCAGGTGCCATATGTAGACATGAAAGTT-GCTTCAACTCAAATTTTACCTGCTTTAGTAACACTGGGTTCTG--ATCCAAATCTTATTGTTAAATACTCTAGCATAGATGCATTCGGAACTGTTGCTAAACACTTCAAGAATGAAGTGGTAAAGT-----GATTGTGGACAAAATTCGTATC--CAGATGGATGCTTTTCTTGAAGATGGA---TCACATGAGGC--TGCAATTGCTGTTGTTCGTGCTCTATCTGTAGCTGTGCCACTTACAACAGACAGATTGCGGGACTATATCTTCTTCAAAAGCTACTACAGCTTACAGCTGCACC-AGTGCATGGATCTGATCTGGT------TCGACGCCGTGAGAGAGTCAATGCCTTTTGTGAAGCAATTC--ATGCTTTGGATGCCACAGGTGAATTATAGGTCTT----
>TB39
-------------------------------------------------------------------TTTGCAGCCGATTCATTT-TCTTTTCATTAATTTGATGCCT-------------------------------------TATGAGCACTTTGGGGAGCACTATCTCAATAATATTATGCTTCCG------TTGTTTTTAACCGCACTTGGAGACAATGTTGGCATTCTGCATGTGCCTTCAAGTTGTGAATCTCGAA-TTT-----TGACT-GCAGATCTGAAACC--AAAAACAGCAGTGGCTGAGCGACTGTCTATTATGTGTGTGCTTCCACTACTGCTTAAAGGGGTATTAGGTGTCTCTA-GTAGGGAAGCACAGCTTGCTGACTTTTTACGGTCATTGATTTT-ACGAAGCACACTTAAGCATGGTGCTTGGACCTCATCTACTACTCCTGAGCTGATTGATGCTGTTCGCTTTCTTTGGTA---TTTGTTTTCTATAC-----------AATTC--AAAATTATCATCGAAACTC-AAGAGTT--TGTTTTACCAGATGATGGT-CTTTTTTCTGGATGCAGTACCTTTGAA--GAGCATCATAGAATTATTATCAGTGTACTTTGGGAGATGGTTGTCAGCACAAA-------TGCAAATGTCAAGATCAGCGCTGCTAATCTCTTGAAAGTTCTTG------------------TATGTATTATG--TTTGTGACATTTCAATTAGCAGTTTCTTTT-CA-GCTTCT--ATAATTTA-TCATTAA-TTCCTTTTA-CTTGCTGCGTGCTTCAGGTCGCATATGCAGACATTAAAGTT-GCTTCAACACAAATTTTACCTGCTTTGGTAACACTTGGTTCTG--ATCCAAATCTTATTGTCAAATACTCCAGTATAGATGCATTTGGAGCTGTTGCTCAACACTTCAAGAATGAAGTGGTAATTA----AGATTGTCGATAAAATTCGTATC--CAGATGGATGCTTTTCTGGAAGATGGA---TCACATGAAGC--TGCTGTTGCTGTTGTTCGTGCTCTAGCTGTTGCAGTGCCTCTCACATCAGAGAGACTGAAGGACTATATCTTCTTCATAAGCTGCTCCAGCTTACAGTGGCTCA-AGCACATGGATCTGATCTTGT------CCGGCGCCGTGAGAGAGTTAATGCCTTTTGTGAAGCAATTC--GTGCTTTGGATGCCACAGGTAAAGTAAAGATTTTTTGG
>TC31
--------------------------------------------------------------------------------------------------------------------------------------------------CTAAGAACTTTGGGGAAAATTATCTCAGTGGCATTATGCTTCCA------GTATTTTTAACTGTAGTTGGAGACAATGTTGGCACACTACTCGTGCCTTCCAGTTTTGATTCCCGAA---------TGACT-GCAGGTTTGAAACC--AAAAACAGCAGTGGCTGAGCGACTGGCTATGTTGTGCGTGCTTCCGTTATTGCTTACAGGGATATTAGGATTTCACA-GTAGACAAGCACAGCTTGCTGAATATTTAAGGTCATTGATTCT-ACGTAACACCCTTAAGCATGGTGCTTGGACCCCATCTGACACTCCTGAGCTGATTGATGCTGTCCGCTTTCTCTGGTT---GGTGTTTAATTC----------------------------------------------A--------AGCACTGATTATGATCTCTTTCTGGATGCAGTACCTTTGAG--GAGCATCATGGAATCATTGTCAGTGTACTTTGGGAGATGGTTGTCAGCACAAA-------TGCAAATGTCAAAATCAGTGCTGCCAGCCTTTTCAAAGTTCTTG------------------TATGTAATGCA--TTTGGATTATTTCGATAATATGTTTACTTTGTA-GATGGT--ATTATATT-TTATAAA-GTCCATTTA---TTTGTTGTGCTCTAGGTTGCTTATGTGGACATGAAAGTT-GCTTCAACACAAATTTTACCTGCTTTGATAACACTGGGTTCTG--ATCCAAATCTTAATGTCAAATATTCGAGTATTGATGCATTTGGAGCTGTTGCTCAACACTTCAAGAATGAAGTGGTATGCT----AGATTGTTGATAAAATTCGTGTT--CAGATGGATGCTTTTCTGGAAGATGGA---TCGCATGAAGC--TGCAGTTGCTGTTGTCCGTGCTTTGGTTGTAGCTGTCCCCCTCACAACAGACAGACTGCGGGACTATATCTTCTGCATAAGCTATATCAGCTTACCACAACGAC-AACACAGGGAACTGATTTGAT------TCGTCGGCGTGAGAGAGCCAATGCCTTTTGTGAAGCAATTC--GTGCGTTGGATGCTACAGGTAATAATAGAGCTGTTGT-
>TN1
------------------------------------------------------------------------AGCTGATTCATGT-TCTTTTCAATAATTTAATGCCTTACAA------TTGATTGTAATGACTTTGGGTTTAATTCTGAGCATTTTGGGGAGCACTATCTCAATAATATTATGCTTCCA------TTGTTTCTAACTGCACTTGGAGACAATGTTGGCACTCTGCATATGCCTTCTAGCTGTGAATCTCGAATTCT-----TGACT-GCAGGGCTCAAACC--CAAAACCGTAGTGGCTGAGCGACTGTCTGTTATGTGTGTGCTTCCTCTACTGCTTACAGGGTTATTAGGTGTTTCTG-GTAGGGAAGCACAGCTTGCTGACTTTTTACAGTCATTGATTCT-ACGAAGCACACTCAAACATGGTGCTTGGACCTCATCTACTACTCCTGAGCTGATTGATGCTGTGCGCTTTCTTTGGTA---TTTTTTTTGTATGCCTGTCTTAGGAAATTC--AACACTATCATTAAAG-----AGAGTT--GGTTCTACTGGATTATGGT-CTTTTTTCTCAATGTAGTACCTTTGAA--GAGCATCATAAAATTATTATCAGTGTACTTTGGGAGATGGTTGTCAGCACAAA-------TGCAAATGTCAAGATCAGTGCTGCTAATCTCTTGAAAGTTCTTG------------------TATGTATAGTG--TTCATGGCATTTAAATTAGGGGTTTTCTTTGTA-GCTTCT--ATAATTCA-TCATCAA-TTCCTTTTA-CTTGCTGTGTGCTTCAGGTGGCTTATGTGGACATGAAATTT-GTTTCAACGCAAATTTTACCTGCTTTGGTAACACTTGGTTCTG--ATCCAAATCTTATTGTCAAATACTCCAGTATAGATGCATTTGGAGCTGTTGCTCAACACTTCAAGAATGAAGCGGTAAATTA---AGATCGTGGATAAAATTCGTATC--CAGATGGATGCTTTTCTGGAAGATGGA---TCACATGAAGC--TACAGTTGCTGTTGTTCATGCTCTAACTGTAGCAGTGCCTCTCACATCAGACAGGCTGCGGGATTATATCTTCTTCACAAGATACTCCAGCTTACAGCGGCTCC-AGCACATGGATCTGATCTAGT------GCAGCACCATGAGAAAGTTAATGGCTTTTGTGAAGCAATTC--GTGCTTTGGATGCCACAGGTAAAGT-------------
>TO14
---------------------------------------------------------------------------------------------------------------------------------------------------------------------------------TGTGATGTCCCCA--------------------------------------------------------------------------TCA-----------ATGAGCATGAGATG--------------------------------------------------------------------------------GTGAGAAGATCAGTAAGCCCGAATATCAATGGACAATGATTTTAACAAGACACACTTAAGCATGGTGCTTGGATCTCATCTACTAGTCCTGAGTTGATTGATGTTGTGCGCTTCCTTT--------------------------------------------------------------------------------------------------------GTACCAGTGAA--GAGCATCATAGAATTATTATCAGTGTACTTTGGGAGATGGTTGTCAGCACAAA-------TGTGAATGTCAAGATTAGTGTTGCTAATCTCTTGCAAGTTCTTG----------------------------------------------------------------------------------------------------------------------TGCCATATGCAGACATGAAAGTT-GCTTCAACACAAATTTTACCCGCTTTAGTGACACTGGGTTTTG--ATCCAAATCTTATTGTTAAATAATCTAGCATAGATGCATTCGAAACTGTTGCTCAACACTTTGAGAATGAAGT-------------GATCGTGGACAAAATTTGTATC--CAGATGGATGCTTTTCTCGAAGATGGA---TCACATGAGGC--TGCAGTTGTTGTTGTTCGTGCTCTGTCTGTTGATGTGACACTTACAACAGAGAGACTGCGTGACT--ATCTTTTTCAAAAGCTACTACAGCTTACGGTTCCACC-AGTACATGGATCCGATATGGT------TCGAGGCCGTGAGAGAGGCAATGCCTTTTGTGAAGCAATTCTGATGCATTGGGTG--------------------------
>TPL03
---------CATTTCAGGACGTTTTGTATG-TTGTCTTTGCTTT----TCCCGATCACAAATGCCA--TATAGCTTGAATAATGC-TTTTTTGATTGAATTGTTGCCTTGTGA------TTGGTTCTGA----------------TCTGAACACTTTGGAGAGCACTATCTCAACCATATTATGCTTCCT------TTGTTTTTATCTGCACTTGGAGACAATGTTGGAAATCTTAATATGCCTTCTAGTTGTGAATCACGAA-TT------GCACT-ACAGGTCTGAAACC--AAAATCGGCAGTGGCTGAGAGACTGTCTGTTATGTGTGTGCTTCCACTTCTGCTTACTGGGGTATTAGGTGTTCCTA-GCAGGGAAGCACAACTTGCTGACTATTTAAGGTCATTGATTCT-ACGGAGCACACTTAAGCATGGTGCTTGGACTCCGTCTAATACTCCTGAGCTGATTGATGCTGTGCGCTTTCTCTGGTA---TTTGTTTTGTTTCCTTT------CAATTTC--ATAACAATGCTTCAAAATT-GAGAGAT--AGTTCAAGCTATTTATGCTCTTTTATGATGGATGCAGTACCTTTGAA--GAGCATCATAGAATCATCATCAATGTACTTTGGGAGATGGTTGTCAGCACAAA-------TGCAAATGTCAAAATCGGTGCTGCTAATCTCTTGAAAGTTCTTG------------------TATGTATACCG--TCTATACCATATAAATCAGGGGTTTTGTTTGCA-TTTTTT--ATAATTT--CCATTAA-TTACTTTTG-CTTCCTGTGTTCCTTAGGTGGCTTATGTGGATATGAAGGTT-GCTTCAACACAGATTTTACCTGCTTTGGTAACACTTGGTTCTG--ATCCAAATCTTATTGTGAAGCACTCCAGTATAGATGCATTTGGTGCTGTTGCTCAACACTTCAAGAATGATGTGGTACATTA---AGATTGTGGACAAAATTCGTGTC--CAAATGGATGCCTTTTTAGAAGATGGA---TCACATGAAGC--AGCAGTTGCTGTTGTTCGTGCTCTAGCTGTAGCAGTGCCACTCACTACAGACAGATTGCGGGAATATATCTTCTTCATAAGCTACTCCAGCTTACAACAGCTCA-GGCACCTGGATCTGATTTGGT------ACGACGACGTGAGAGATTTAATGCCTTTTGTGAAGCAATTC--GTGCTTTGGATGCTACAGGTAAAGTTAGGGCTTTTTC-
>WN5
--------------------------------------------------------------------------------------------------------------------------------------------------CTGAACATTTTGGGGAGCACTATCTAAACAACATTATGTTTCCA------TTGTTTTTGACTGCACTTGGAGATAATGTTGGCACCCTGCATATGCCTTCTAGTTGTGAATCTCGAA-TTAG----GGACT-GCAGGTTTGAAACC--AAAAACAGCAGTGGCTGAGCGATTGTCTATTATGTGTGTGCTTCCACTACTGCTTACAGGAGTGTTAGGTTTTCCTA-GTAGGGAAGCACAGCTTGCTGACTATTTAAGATCGTTGATTTT-ACGAAGCACACTTAAGCATGGTGCTTGGACCTCATCTAATTCTTCTGAGCTGATTGATGCTGTGCGCTTTCTTTGGTA---TTTGTTTTATTTCCATCT--TAAAAAGTTC--AAAGCTATGTTGAAACTTA-GAGAGTT--GGTTCTACCTGTTAATGTTGGTTTACCCTGGATGCAGTACCTTTGAA--GAGCATCATAAAATCATTATCAATGTACTCTGGGAGATGGTTGTCAGCACAAA-------TGCAAATGTCAAAATCACTGCTGCTAATCTCTTGAAAGTTCTCG------------------TATGTATAGTG--TCTGTAGCATTTCAATGAGGGGTTTCGTTTGCG-GCATTC--AATATTT--AGGTTAA-TTACTTTAA-CTTGCTATGCACATCAGGTGGCTTATGTGGACACGAAGGTT-GTATCAACCCAAATTTTACCTGCTTTGGTAACACTTGGTTCTG--ATCCAGATCTTAATGTCAAATACTCTAGTATAGATGCATTTGGTGCTGTTGCTCAACACTTCAAGAGTGAAGTGGTACGTT----AGATTGTGGATAAAATTCGTATC--CAGATGGATGCTTTTCTGGAAGATGGA---TCACATGAAGC--TGCAGTTGCTGTTGTTCGTGCTCTAGCTGTAGCTGTGCCACTCACAACAGACAGACTGCGGGACTATATCTTCTTCATAAACTGCTTCAGCTTACAGCAGTTCC-AGCACCTGGATCTGATTTGGT------GCGGCGCCGTGAAAGAGTCAATGCCTTTTGTGAAGCAATTC--GTGCTTTGGATGCCACGGGTAAA---------------
>WS10
--------------------------------------------------------------------------------------------------------------------------------------------------------------------------------------------------------------------------------------------------------------------AAT-CCT-----TGACT-GCAGATCTGAAACC--AAAAACAACAGTGGCGGAGCGACTGTCTATCATATCTGTACTTCCATTGCTGCTTACAGGAGTATTATGTGTTTCTA-GTAGGGAAGGACAGCTTGCTGACTATTTGCGGTCATTGATTCT-ACGAAACACACTTAAGCATGGTGCTTGGACTTCAACTACTAGTCCTGATTTGATTAATGCTGTGCGATTTCTTTGGTA---TTT-TTTTGCATCCCTGTCTTAGGAAATTC--ATAACTATCATCAAAACTT--ATAATT---TTTAGACTGTTTTATGAT-CTGTTTTCGGGATGCAGTACCTTTGAA--GAGCATCATAGAATTGTTATTAGTGTACTTTGGGAGATGGTTGTCAGCACAAA-------TGCGAATGTGAAGATCACTGCTGTTAATCTCTTGCAAGTTCTTG------------------TACGTATAGTT--TTTATTGTATTTTCCTCGGGAGCTTT-TTGGCA-GCTTCT--ACCATTAT-TCATTAA-TTTCTTTTA-CTTTCTGCGTGCTTCAGGTGCCATATGTAGACATGAAAGTT-GCTTCAACACAAATTTTACCTGCTTTAGTAACACTGGGTTCTG--ATCCAAATCTTATTGTTAAATACTCTAGCATAGACGCATTCGGAACTGTTGCTCAACACTTCAAGAATGAAGTGGTAAATTT---AGATCGTAGACAAAATTCGTGTC--CAGATGGATGCTTTTCTTGAAGATGGA---TCACATGAGGC--CACAGTTGCTGTTGTTCGTGCTCTATCTGTAGCTGTGCCACTTACAACAGAGAGACTGCGGGATTATATCTTCTTCAAAAACTACTACGGCTTACAGCAGCGAC-AGTGCATGGGTCTGATCTGGT------TCATCGTCGTGAGAGGGTCAATGCCTTTTGTGAAGCAATTC--GTGCTTTGGATGCCACAGGTGAAGTATAGGTCTT----
>WW11
--------------------------------------------------------------------------------------------------------------------------------------------------------------------------------------------------------------------------------------------------------------------------------------------------------------------------GACTGTCTATCATATCTGTACTTCCATTGCTGCTTACAGGAGTATTATGTGTTTCTA-GTAGGGAAGGACAGCTTGCTGACTATTTGCGGTCATTGATTCT-ACGAAACACACTTAAGCATGGTGCTTGGACTTCAACTACTAGTCCTGATTTGATTAATGCTGTGCGATTTCTTTGGTA---TTT-TTTTGCATCCCTGTCTTAGGAAATTC--ATAACTATCATCAAAACTT--ATAATT---TTTAGACTGTTTTATGAT-CTGTTTTCGGGATGCAGTACCTTTGAA--GAGCATCATAGAATTGTTATTAGTGTACTTTGGGAGATGGTTGTCAGCACAAA-------TGCGAATGTGAAGATCACTGCTGTTAATCTCTTGCAAGTTCTTG------------------TACGTATAGTT--TTTATTGTATTTTCCTCGGGAGCTTT-TTGGCA-GCTTCT--ACCATTAT-TCATTAA-TTTCTTTTA-CTTTCTGCGTGCTTCAGGTGCCATATGTAGACATGAAAGTT-GCTTCAACACAAATTTTACCTGCTTTAGTAACACTGGGTTCTG--ATCCAAATCTTATTGTTAAATACTCTAGCATAGACGCATTCGGAACTGTTGCTCAACACTTCA---------------------------------------------------------------------------------------------------------------------------------------------------------------------------------------------------------------------------------------------------------------------------------------------------------------
