# Supplementary material for: Development of a Target Enrichment Probe Set for Conifer (REMcon)
Source: Biology (Basel). 2024 May 22;13(6):361. doi: 10.3390/biology13060361 (PMC11200496; doi:10.3390/biology13060361)
Supplement: Supplementary file 1 [file biology-13-00361-s001.zip › biology-2960267-supplementary/Sup data/MO_orthlogs_alignments/Thupl29382039s0004_1.ortho.selected_stripped.aln.fasta]

>AA3
----GTACCTCATTGTATGTATGAGGAGAATCAACAACCATCCTTTGAACCTGGCAAAATAAGCAGCTTTAGAAGTTCCACTTATGAT-AAATATTTTGT----ATTGACACATTTGGTAATACTTC---------TTTAGATGTTCTA-ATAAGCATTTCACAG-----TCAAGTAAAGAAATGGCCATACCTTTTCATTGAAATAATCTTGTACAACAGATCGTGTTTGACCCCGAGGCATAGCTCTATGCAAAAGTACTGGAACTGCACCTTCAACACCCTTTTCCGCAGCAATAACAGCAGCTTTCGCATGTTCAACTATGTCTTTCCAGGTTTCCATCAATCCTGTCAAATCTTTCTG-AAGTTCCTCATAAGAGTGA-CCATCAGCAGCTGTCCGCAGTGTCAAACCAAAACCTTGATGCTGCAG--CATTTTTGCAATCTCTTTTAATCTTTTACGTTCATTTCCTTTTATGCTTTGGGAAACTCCAACTCTGTTACTTCGAGGTAATAGTACCTGCAATCAGA---TAAAT--TCTTCATGTAATATAAGGCAATTATGG-A--------------------------------------------TATTGGCATTC------AAAAATGTGTAACTTTCAACTGC-AAAAAAATGGA----ACAACATATGAC
>AAR4
TGTTGTACCTCATTGTATGTATGAGGAGAATCAACAACCATCCTTTGAACCTGGCAAAATAAGCAGCTTTAGAAGTTCCACTTATGAT-AAATATTTTGT----ATTGACACATTTGGTAATACTTC---------TTTAGATGTTCTA-ATAAACATTTCACAG-----TCAAGTAAAGAAATGGCCATACCTTTTCATTGAAATAATCTTGTACAACAGATCGTGTTTGACCCCGAGGCATAGCTCTATGCAAAAGTACTGGAACTGCACCTTCAACACCCTTTTCCGCAGCAATAACAGCAGCTTTCGCATGTTCAACTATGTCTTTCCAGGTTTCCATCAATCCTGTCAAATCTTTCTG-AAGTTCCTCATAAGAGTGA-CCATCAGCAGCTGTCCGCAGTGTCAAACCAAAACCTTGATGCTGCAG--CATTTTTGCAATCTCTTTTAATCTTTTACGTTCATTTCCTTTTATGCTTTGGGAAACTCCAACTCTGTTACTTCGAGGTAATAGTACCTGCAATCAGA---TAAAT--TCTTCATGTAATATAAGGCAATTATGG-A--------------------------------------------TATTGGCATTC------AAAAATGTGTAACTTTCAACCAA-CATATGAC-------------------
>AF1
---TATACCTCATGGTATGTATGAGGAGAATCAACAACCATTCTCCGGACCTGGTAAGAGAAGCAATTTT-GAAGTAACACATGTAAC-ATTCTTCTATTTT-CAATAGCACATTGACAGATTGTTTGATAATAC-TTAAGATGTTATA--TGAACCACTGACACTCAGTTTCACCAATCAAATTGTTTTACCTCTTCATTAAAATAATCTTGTACAACAGAGCGTGTTTGGCCCTTAGGCATAGCCCTATGCAAAAGTACTGGAATTGCACCTTTAACACCCTTTTCTGCAGCCAAGACAGCCGATTTTGCATGTTCAACGATCTCTCTCCAGGTTCCCATCAACCCTGTCAGATCTTTCTG-AAGTTCCTCGTAAGAGTGA-CCATAAGCAGCTGTTCGCACTGTCAAACCAAAATCTGGAGGCTGCAA--CATCTCTGCAATCTTTTTTAACCTTTTACGTTCTTCTCCCTTAATATTATGGGAAACTCCAACTCTGTTTTTTCGTGTTAGCAGAACCTGCAATAA------------ACTACAAACAATATAAAACTTTCATGG-AATCC----------AATCTTGTTATGAAAATAGGAAATT-----CACTTCAGTGC---------AATAGGTCATATCCTAA-------------------------------
>AG2
----------------------------------------TTCTCCGGACCTGGTAAGAGAAGCAATTTT-GAAGTAACACATGTAAC-ATTCTTCTATTTT-CAATAGCACATTGACAGATTGTTTGATAATAC-TTAAGATGTTATA--TGAACCACTGACACTCAGTTTCACCAATCAAATTGTTTTACCTCTTCATTAAAATAATCTTGTACAACAGAGCGTGTTTGGCCCTTAGGCATAGCCCTATGCAAAAGTACTGGAATTGCACCTTTAACACCCTTTTCTGCAGCCAAGACAGCCGATTTTGCATGTTCAACGATCTCTCTCCAGGTTCCCATCAACCCTGTCAGATCTTTCTG-AAGTTCCTCGTAAGAGTGA-CCATAAGCAGCTGTTCGCACTGTCAAACCAAAATCTGGAGGCTGCAA--CATCTCTGCAATCTTTTTTAACCTTTTACGTTCTTCTCCCTTAATATTATGGGAAACTCCAACTCTGTTTTTTCGTGTTAGCAGAACCTGCAATAA------------ACTACAAACAATATAAAACTTTCATGG-AATCC----------AATCTTGTTATGAAAATAGGAAATT-----CACTTCAGTGC---------AATAGGTCATATCCTAA-------------------------------
>AH26
--TTGTACCTCATGGTAGGTACGAGGAGAATCAACTACCATCCTTTGCACCTGGGACGAAAAGCATATTAAGAATTTCCATGTGTAAC-ATAGAATTTAG----CATTGCACACCACGAAAT--------------TTTACACTTTCTC--GTAAGTCCTTGC----------AGTCAACCAAAAGATTTACCTTTTCATTAAAATCATCTTGTACAATGGCGAGTGTTTGACC------CATAGCTCTATGCAAAATTACTGGAACTGCACCTTCAACTCCCTCTTGTGCTGCTAGGAAAGCAGATTTTGCGTGTTCAACTATCTCTTTCCAAGTTT--------------------------------------------------------------------------------------------------------------------------------------------------------------------------------------------------------------------------------------------------------------------------------------------------------------------------------------------------------
>AME1
----------------------------------CAACCATCCTTTGAACCTGGCCAAATAAGCAGCTTTAGAAGTTCCACTTATGAC-AAATATTTTGT----ATTGACACATTTGGTAATACTTC---------TTTAGATGTTCTA-ATAAGCATTTCGCAA-----TCAAGTAAAGAAGTAGTCATACCTTTTCATTAAAATAATCTTGTACAACAGATCGTGTTTGACCCCTAGGCATAGCTCTATGCAAAAGTACTGGAACTGCGCCTTCAACACCCTTTTCTGCAGCAATAACAGCAGCTTTTGCATGTTCAACTATGTCTTTCCAGGTTTCCATCAATCCTGTCAAATCTTTCTG-AAGTTCCTCATAAGAGTGA-CCATCAGCAGCTGTCCGCAGTGTCAAACCAAAACCTTGTTGCTGCAG--CATTTTTGCAATCTCTTTTAATCTTTTACGTTCATTTCCTTTTATGCTTTGGGAAACTCCAACTCTGTTACTTCGAGGTAATAGTACCTGCAATCAGA---TAAAT--TCTTCATGTAATATAAGGCAATTATGG-ACCAAAATTAC-TTCGGACTTCTTACAACAAAGGGTAATT-----TATTGGCATTC------AAAATTGTGCAACTTTTCAACTA-CAAAAAA--------------------
>AP25
--TTGTACCTCATGGTAGGTACGAGGAGAATCAACTACCATCCTTTGCACCTGGGAAGAAAAGCATATTAAGAATTTCCATGTGTAGC-ATAGAATTTAG----CATTGCACACTACGAAAT--------------TTTACACTTTCTC--GTAAGTCCTTGC----------AGTCAACCAAAAGATTTACCTTTTCATTAAAATCATCTTGTACAATGGCGAGTGTTTGACC------CATAGCTCTATGCAAAATTACTGGAACTGCACCTTCAACTCCCTCTTGTGCTGCTAGGAAAGCAGATTTTGCGTGTTCAACTATCTCTTTCCAAGTTTCCAACAATCTTGTTAGATCCTTTTG-AAGTTCCTCAAAAGAATGA-CCCGCGGCAACTGTCCGCACAGTCAAACCAATATTAGGAGGCTGCAA--CGTCTTTGCAATAAGTTTTAACCTTGTGCGTTCAGGTCCTGATACATTTCTTGAAACTCCAACCACGTTACTTTGTGTTAACAGTACCTGTAAGTAAA---TAACA--ACTACACCTAATGTAAGACGTTCAATT-----------------------------------------------ATTTGGATTCACTA-----------------------------------------------------
>APA47
TGTTGTACCTCATGGTATGTATGAGGAGAATCAACAACCATTCTCCTGACCTGGTAAGAGAAGTAATTTT-GAAGTACCAAATGTAAC-ATTCTTCTATTTT-CAATAGCACATTAACAGATTGTTTGATAATACTTTAAGATGTTATA--TAAACCACTGACACTCAA-TTCACCAATCAAATTGTTTTACCTTTTCATTAAAATAATCTTGTACAACAGAGCGCGTTTGGCCCTTAGGCATAGCCCTATACAAAAGTACTGGAATTGCACCTTTAACACCCTTTTCTGCAGCCAAGACAGCCGATTTTGCATGTTCAACAATCTCTCTCCAGGTTTCCATCAACCCTGTCAGATCTTTCTG-AAGTTCCTCACAAGAATGA-CCATAAGCAGCTGTTCGCACTGTCAAACCAAACTCTGGCGGCTGCAA--CGTTTTAGCAATCTTTTTTAACCTTTTACATTCTTCTCCCTTAATATTTTGGGAAACTCCAACTGCGTTATTTTGTGTTGACAGAACCTGCAATAA------------ACTACACACGATATAAAACTTTCATGGAAATCC----------AATCTTGTTATGAA-------------------------------------ATAGGCCATATCCTAA-------------------------------
>AR2
-----------------------------------------------------------------------------------------------------------------------------------------------------------------------------------------GTCATACCTTTTCATTAAAATAATCTTGTACAACAGATCGTGTTTGACCCCTAGGCATAGCTCTATGCAAAAGTACTGGAACTGCGCCTTCAACACCCTTTTCTGCAGCAATAACAGCAGCTTTTGCACGTTCAACTATGTCTTTCCAGGTTTCCATCAATCCTGTCAGATCTTTCTG-AAGTTCCTCATAAGAGTGA-CCATCAGCAGCTGTCCGCAGTGTCAAACCAAAACCTTGTTGCTGCAG--CATTTTTGCAATCTCTTTTAATCTTTTACGTTCATTTCCTTTTATGCTTTGGGAAACTCCAACTCTGTTACTTCGAGGTGATAGTACCTGCAATCAGA---TAAAT--TCTTCATGTAATATAAGGCAATTATGG-ACCAAAATTAC-TTCGGACTTCTTACAACAAAGGGTAATT-----TATTGGCATTC------AAAATTGTGCAACTTTTCAACCA-AAAAAAT--------------------
>AS57
-------------------------------------------------CCTGGTAAGAGAAGCAATCTTAGAAGTTCCATGTGTAAC-AGAACCTTAC-----ATAGGCACATTAACAAAAAGCT-------------------------TTAACCTTTTACAGTCAGGCCATGTAAATCAGAATTTTTACCTCTTCATTAAAATAATTTTGTACAACAGAAAGTGTTTGGTT------CATAGCTCTATGTAAAATTACTGGAACGGAACCTTCAACACCCTCTTTTGCAGCTAGGCATGCAGATTTTGCGCATGTGACTATCTCTTTCCAGGTTTCCATCAACATTGTGAAATCTTTAAG-AAGTTCCTCAAAAGGGTGA-CCAGCAGCAACTGTCCGCACAATCAAACCAAAGTCACAAGGCTTCAG--TGTCTCTGCAATCAGCGATAACCTTTTGCGTTCAAGTCCTGCTATCTTCTGAGAAACTCCAACTGTGTTACTTCCTGGTAATAGTGCCTGAACTCAGA---TAAAA-AACTACACACGCTATAAGACCTTCATGT-AACAT-------GCCCACCATTTTTTATTTTAGAAAAATT-----TATTTGTACCTTC----TTTAATGTGTTATGTCTTAACAA-CTAAAAAATT------CAATAGAA---
>CB35
--TTGTACCTCATGGTAGGTACGAGGAGAATCAACCACCATCCTTTGGACCTGG---GGAAAGCATGTTCAAGACTTCCATGTATTAG-ATAGAATTTAG----CATTGCACATTAAGAAAT---------------------TTTCTT--GCAACTCCTTAC----------AGTCACCCAAAATATTTACCTTCTCATTAAAATCATCTTGTACAATGGCAAGTGTTTGACC------CATAGCTCTATGCAAAATTACTGGAACTGCACCTTCAACTCCCTCTTGTGCTGCTAGGAAAGCAGATTTCGCGTGTTCAACTATCTCTTTCCAAGTTTCCAACAATCTTGTTAGATCCTTCTG-AAGTTCCTCAAAAGAATGA-CCCGCAGCTACTGTCCGCACAGTCAAACCAACATTCGGAGGCTGCAG--TGTCTTTGCAATAAGTTTTAACCTTGTGCGTTCAGGTCCTATTACATTTCTTGAAACCCCAACCACATTACTTTGTGTTAACAGTACCTGTAAGTAGA---TAACA--ATTACACCTAACGTAAGACC--------------------------------------------------------TTGGACTCACTA-----------------------------------------------------
>CD18
--------------------------------------------------------------------------------------AC-GGTACTTTAC-----ATAGGAAAATTAACAAA----------------TCAGATTTTATA--GTAACCTTTGACGGTCAGGCCAAGCAAATGAGAAATTTTACCTCTTCATTAAAATAATTTTGTACAACAGAAAGTGTTTGGCC------CATAGCCCTATGTAAAATTACTGGAACTGCACCCTCAACACCCTCTGCTGCAGCTAGACTTGCAGATCTTGCACATGTCACTATCTCTTTCCATGTTTCCATCAAACTTGTGAAATCTTTAAG-AAGTTCCTCAAAAGAGTGA-CCAGCAGCAGCAGTCCGCACAATCAAACCACAGTCAGAAGGCTTCAA--TGTCTGTGCAATCTTTGTTAATCTTTTGCGTTCAAGTCCAGCTATCTTCTGAGAAACTGCAACCATATTACCTCCCGGGAACAGTGCCTGAAATCAGA---TAAGA-AACTACACACAATATAAGACCTTGATAG-AACAT--------ACCACCTTTTATTATTT-----------------------------------------------------------------------------------
>CDE34
--TTGTACCTCATGGTAGGTACGAGGAGAATCAACCACCATCCTTTGGACCTGG---GAAAAGCATGTTCAAGACTTCCATGTGTTAG-ATAGAATTTAG----CATTGCACATTAAGAAAT---------------------TTTCTT--GCAACTCCTTAC----------AGTCACCCAAAATATTTACCTTCTCATTAAAATCATCTTGTACAATGGCAAGTGTTTGACC------CATAGCTCTATGCAAAATTACTGGAACTGCACCTTCAACTCCCTCTTGTGCTGCTAGGAAAGCAGATTTCGTGTGTTCAACTATCTCTTTCCAAGTTTCCAACAATCTTGTTAGATCCTTCTG-AAGTTCCTCAAAAGAATGA-CCCGCAGCTACTGTCCGCACAGTCAAACCAACATTCGGAGGCTGCAG--TGTCTTTGCAATAAGTTTTAACCTTGTGCGTTCAGGTCCTATTACATTTCTTGAAACCCCAACCACATTACTTTGTGTTAACAGTACCTGTAAGTAGA---TAACA--ATTACAGCTAACGTAAGACTAAA---------------------------TTGAAAGTTCATTT----------ACTTGGACTAAAAA------ATACATGATGAACTTCA------------------------------
>CH19
-------------------------------------------------------------------------------------------------------------------AACAAA----------------TCAGATTTTATA--GTAAACTTTGACAGTCAGGCCAAGCAAATGAGAAATTTTACCTCTTCGTTAAAATAATTTTGTACAACAGAAAGTGTCTGGCC------CATAGCCCTATGTAAAATTACTGGAACTG---------CACCCTCTGCCGCAGCTAGACTTGCAGATTTTGCACATGTCACTATCTCTCTCCATGTTTCCATCAAACTTCTGAAATCTTTAAG-AAGTTCCTCAAAAGAGTGA-CCAGCAGCAGCAGTCCGCACAATCAAACCACAGTTAGAAGGCTTCAA--TGTCTGTGCAATCTTTGTTAATCTTTTGCGTTCAAGTCCACCTATCTTCCGAGAAACTGCAACCCTATTACCTCCTGGGAACAGTGCCTGAAATCAGA---TAAGA-AACTACACACAATATAAGACCTTCATAG-AA------------CCACCCTTTTTTATTTTAGAAAAATC-----TATTTGTACCTTC----TTTAATGTGCCTGAAATCAGACA----AGAAACTACA-CACGATAGAA--C
>CJ24
--TTGTACCTCATGGTAGGTATGTGGAGAATCAACTACCATTCTTTCGACCTGGTAAGAGAACTAGACTTAGAAGTTCCATGTGTAAC-AGAACCTTAC-----ATAGGGACATTAACAAATTAACTTT-------TTCAGATTCTATA--ATAACCTTTTAAGGTCAGGCCAAGCAAATCAGAAATTTTACCTCTTCATTAAAATGATTTTGTACAACAGAAAGTATTTGGCC------CATAGCCCTATGTAAAATCACTGGAACTGCACCTTCAACACCCTCTTTTGCAGCTAGGCTTGCAGATTTTGCACATGTGACTATCTCTTTCCAGGTTTCCATCAAACCTATGAAATCTTTTTG-AAGTTCCTCATAAGAGTGA-CCAGCAGCAACGGTCCGCACAATCAAACCACAGTCAAAAGGCTTCAG--TGTCTGGGCAATCTGTATTAACCTTTTGCGTTCAAGTCCTGTTATCTTTAGAGAAACTGCAGCTCTGTTCTTTCCTGGTAATAGTGCCTGAAATCAGA---TAAAA-AACTACACACAATATAAGACATTGATGG-AAACA-----T-GCCCACCATTTTCTATTTTAGAAAAAAT-----TATTTGTACCTTC----TTTAATGTGTTATGTCCTAACAA-CCGAAAAATT------CAATA------
>CK7
--------------------------AGAATAAACTACTTT---------------------------------------------------------------TTTTGCTCAATAACCAA------------------ATGTCCTCCA-TAGAAATGTCTGCTCTCATAGTAGGTATGTGGAGA-----ACCTTTTCA--AAAATAATTTTGTACAACAGAAAGCGTTTGGCC------CATAGCCCTATGTAAGATTACTGGAACTGCAATTTCAACCTCCTCTTTAGCAGCTAGGCTAGCAGATTTTGAACATGTGACTATCTCTTTCCAAGTTTCCATC----------AATCTTTAAG-AGGTTCTTCATGAGAGTGCTTTAGCAGCAACTATCTGCAAAAT-----------------------------------------------------------------------------------------------------------------------------------------------------------------------------------------------------------------------------------------------------------------------------------
>CL6
---------------------------------------------------------------------------------------------------------TTTGCTCAATAACCAA------------------ATGTCCTACA-TAGAAATGTCTGCTCTCATAGTAGGTATGTGGAGA-----ACCTTTTCA--AAAATAATTTTGTACAACAGAAAGTGTTTGGCC------CATAGCCCTATGTAAGATTACTGGAACTGCAATTTCAACCTCCTCTTTAGCAGCTAGGCTAGCAGATTTTGAACATGTGACTATCTCTTTCCAAGTTTCCATC----------AATCTTTAAG-AGGTTCTTCATGAGAGTGATTTAGCAGCAACTATCTGCAAAATAAAAAGACAGTC-AAAGGCTTCGG--TGTCAGTGCATTCTGGATTATATCTTTTCAGGC-----------------------------------------------------------------------------------------------------------------------------------------------------------------------------------------------------------------------C
>CM9
----------TAGTATGTGTATGTGGAGAA-----------------------------------------------------GTAAT-ACTACAATAGCTA--------ACACTATGAAATTTCAA---------TTCAAATTTTATA---AAACCTCTTATGGTCAGGCCAA--AAACCAGAAATTTTACCTTTTCATTAAAATAATTTTGTAGAACATAAAGCGTTTGGTG------CATAGCCCCATGTAAAAGTACTGGAACTGCATTTTTAACACCTTCCGATGTAGCCAGTTTTGCATATTTTGCACGTGTACATATCCTTTCCCAAGTTTCCATCAAACCTAACAAATCTTTGAGAAAGTTCGTCATAGGAGTGA-CCAGCAGCAGCAGCCCGCACATCCAAACCATAGTGAGAAGGCTTCAAAGTGCCCGTGCAATCTGTTGTAACCTTCTACGTTCAGGTACTGCTATCTTATGAGAAACTCCATAATTGTTGCTTCCTGGGAATAGTACCTGAAATCAGA---AAGAAAACCTACACACGACATAAGAACTTGATGA-AAACC-ACAAT-ATGCCACTATTTTTATTTTAGAAAATTT-----TACGTGTACCTTC----TTAGATACGTGTTATGTCATACAACTCAAAAAAT------CAATAGAA---
>CO8
--------------------------------AACCACCATTCTTTGGACCTGGAAAGAGGAGCAGCTTTAGAAGTTTCACATGCAAG-AGAACTTTAC-----ATGGGCACTTAAACA-----------------TTCAAATTTTATA---AAACCTCTTATGCCCAGGCCAA--AAACCAGAAATTTTACCTTTTCATTAAAATAATTTTGTAGAACATAAAGCGTTTGGTG------CATAGCTCCATGTAAAAGTACTGGAACTGAATTTTTAACACCTTCCGATGCGGCTAG------------------TCTAGATATCCCTTCCCAAGTTTCCGTTAAACCTTTAAAATCTTTGAG-AAGTTCCTCATAGGAGCGA-CCAGCAGCAGCAGTCCGCACAACAAAACCATAATGAGAAGACGTCAG--TGCCCGTGCAATCTGTCCTAACCTTTTGCGTTCACGTTTTGCTATCTTATGAGAAACTGCATGATGGTTGCTTCCGGGGAATAGTACCTGAAATCAGA---TTTTTAAACTACACACGGCATATGACCTTGATTA-AAACC-ACAAC-ATGCCACTATTTTTATTTTAGAAAATTT-----TACTTGTACCTTC----TTCGATACATATTATGTCATAAA----------------------------
>CP16
---TGTACCTCATGGTAGGTATGTGGAGAATCAACCACCATTCTTTGGACCTGGTAAGATTAGCAGCTTTAGAAGTTCAATATGTTAC-AGAACTTTAC-----ATAGGCACATTAACAAATAG------------TTCAGATTTTATA--ATAAACTTTTACAGTCAGGCCAAGCAAACGAGAAATTTTACCTCTTCATTAAAATAATTTTGTACAACAGCAAGTGTTTGGCC------CATAGCCCTATGTAAAATTACTGGAACTCCACCTTCATCACCCTCTGTTGCAGCTTGACTTGTGGATTTTGCACATGTGACTATCTCTTTCCATGTTTCTATCAAACCTGTGAAATCTTTAAG-AAGTTCCTCAGAAGAGTGA-CCAGCAGCAACAGTCCGCACAATCAAACCACAGTCAAAATGCTTCAA--TGTCTGTGCAATCTGTGTTAACCTTTTGCGTTCAAGTCCTGCTATCTTCTGAGAAACTCGAACTATGTTACCTCCCGGGAATAGTGTCTGAAATCAGA---TAAAA-CACTACACACAATATAAGACCTTGATGG-AACAT--------ACCACCATTTTTTATTTTAGAAACTTT-----TATTTGTACCTTC----TTTAATGTGTTATGTCATACAA--CTGAGAAATT------CAATAGAA---
>CR44
--TTGTACCTCATGATAAGTCCGGGGAGAATCAACCACCATCCTCTGGACCTGGGATGACGAGCATTT---GGAATTTCATACATGAC-ACATTCTTTTTGAGATTAGGCACACAAAAAGA------------------------------CACATTTTTGAAAATTCCACATAGTATCAGGAAAAAACTACCTTCTCATTAAAATAGTCTTGTACAATGGAGAGTGTTTGACC------CCTTGCTCTATGCAAAATCACTGGCACTGCGCCTTCAACTCCCTCTTCTGCAGCCAGGACAGCAGCTTTTGCATGTTCAACAATTTCCTTCCAGGTTTCCAACAATCCTGTCAAATCCTTCTG-TAGTTCATCAAACGAGTGA-CCAGCTGCAACTGTCCGCACAGTCAAGCCAATGCCTGGAGGCTGCAA--TGTCTTTGCAATGAGTTTTAACCTTGTACGCTCAACTCCTGATATTTTTCTGGAAACCCCAACTATATTAAGCCGGGGCGCCAATACCTGCAAAACAT---CTAAT--GAAATATTTAACAGAA-------------------------------CATGAAGGGACTTGAACAACTG---GGAAATTTATTTACTGT-ATAAATGT-------------------------------------------
>CT15
---TGTACCTCATGGTAGGTATGTGGAGAATCAACCACCATTCTTTGGACCTGGTAAAAGAAGCAGGCTTAGAAGTTCAATATGTCAC-AGAACTTTAC-----ATAGGCACATTAACAAATAG------------TTCAGATTTTATA--ATAAACTTTTACGGTCAGGCCAAGCAAACAAGAAATTTTACCTCTTCATTAAAATAATTTTGTACAACAGCAAGTGTTTGGCC------CATAGCCCTATGTAAAATTACTGGAACTGCACCTTCATCACCCTCTGTTGCAGCTTGACTTGCAGATTTTGCACATGTGACTATCTCATTCCATGTTTCCATCAAACCTGCGAAATCTTTATA-AAGTTCCTCGTAAGAGTGA-CCAGCAGCAACAGTCCGCACAATCAAACCACAGTCAAAATGCTTCAA--TGTCTGTGCAATCTGTGTTAACCTTTTGCGTTCAAGTCCTGCTATCTTCTGAGAAACTCGAACTATGTTACCTCCCGGGAATAGTGTCTGAAATCAGA---TAAAA-AGCTACACAATATATAAGACCTTGATGG-AACAT--------ACCACCATTTTTTATTTTAAAAAATTT-----TATTTGTACCTTC----TTTAATGTGTTATGTCATACAA--CTGAGAAATT------CAATAGAA---
>DA12
TGTTGTACCTCATGGTAGGTATGAGGAGAATCAACCACCATTCTTTGGACCTGGTAAGAGAAGCAGCTTTAGAAGTTTCACGTGTAAC-AGAACTTTAA-----TTAGGCACATTAACAGATAG------------TTCAAATTTTATA--ATAACCTTTTATGCTCAGGCCA---AAGCCAGAAATTTTACCTTTTCCTTAAAATAATTTTGTACAACATAAAGCATTTGGCC------TGCAGCCCTATGTAAAAGTATTGGAACTGCATCTTCAACACCCTCCGATGCAGCTAGTCTTGCAGATTTTGCACATGTGTCTATCCCTTCCCAAGTTTCCAGCAAACCTGTCAAATCTTTGCA-AAGTTCCTCATAAGAGTGA-CCAGCAGCAGCAGTCCGCACAATCAAACCATAGTCAGAAGGCTTCAG--TGCCTGTGCAATCTGAGTTATCCTTTTGCGTTCAGGTCCTGCTATCTTCTGAGAAACTCCAAAAGTTTTACTTCCCGGGAATAGTACCTGAAATCACA---AAAAAAAACT--ACACAACATAAGACCTTGATGA-AAAAT-ACAAC-ATGCCACCATTTTTATTTTAAAAAAATT-----TATTTGTACTCTC-----TTAATGTGTTATGTCATACAA--CTAAAAAATC------CAATAGAA---
>DB53
------------TGGTATGTATGAGGAGAATCAACAACCATTCTCCGGACCTGGTAAGAGAAGCAATTTT-GAAGTACCACATGTAAC-ATTCTTCTATTTC-CAATAGCACATTGACAGATTGTTTGATAATAC-TTAACATGTTATA--CAGACCACTGACACTCAA-TTCACCAATCAAATTGTTTTACCTTTTCATTAAAATAATCTTGCACAACAGAGCGTGTTTGGCCCTTAGGCATAGCCCTATGCAAAAGTACTGGAATTGCACCTTTAACACCCTTTTCTGCAGCCAAGACAGCTGATTTTGCATGTTCAACAATCTCTCTCCAGGTTTCCATCAACCCTGTCAGATCTTTCTG-AAGTTCCTCATAAGAGTGA-CCATAAGCAGCTGTTCGCACTGTCAAACCAAAATCTGGAGGCTGCAA--CATCTTTGCGACCTTTTTTAACCTTTCACGTTCTTCTCCCTTAATATTATGGGAAACTCCAACTCTGCTATTTCGTGTTCGCAGAATCTGCAATAA------------ACTACAAATGATATAAAACTTTCATGG-ATTGCAGATACAAAGAATCTTGTTATGAA-------------------------------------ATAGGCCATATCCTAA-------------------------------
>DC1
---------------------------------------------------------GAGAAGCAATTTT-GAAGTACCACATGTAAC-ATTCTTCTATTTC-CAATAGCACATTGACAGATTGTATGATAATAC-TTAACATGTTATA--CAGACCACTGACACTCAA-TTCACCAATCAAATTGTTTTACCTCTTCATTAAAATAATCTTGCACAACAGAGCGTGTTTGGCCCTTAGGCATAGCCCTATGCAAAAGTACTGGAATTGCACCTTTAACACCTTTTTCTGCAGCCAAGACAGCTGATTTTGCATGTTCAACAATCTCTCTCCAGGTTTCCATCAACCCTGTCAGATCTTTCTG-AAGTTCCTCATAAGAGTGA-CCATAAGCAGCTGTTCGCACTGTCAAACCAAAATCTGGAGGCTGCAA--CATCTTTGCGACCTTTTTTAACCTTTTACGTTCTTCTCCATTAATATTATGGGAAACTCCAACTCTGCTATTTCGTGTTAGCAGAATCTGCAATAA------------ACTACACATGATATAAAACTTTCATGG-AATGCAGACACAAAGAATCTTGTTATGAA-------------------------------------ATAGGCCATATCCTAA-------------------------------
>DD1
--------------------------------------------------------------------------------------------------------------------------------------------------------------------------------AATCAAATTGTTTTACCTCTTCATTAAAATAATCTTGTACAACAGAGCGTGTTTGGCCCTTAGGCATAGCCCTATGCAAAAGTACTGGAATTGCACCTTTAACACCCTTTTCTGCAGCCAAGACAGCTGATTTTCCATGTTCAACAATCTCTCTCCAGGTTTCCATCAACCCTATCAGATCTTTCTG-AAGTTCCTCATAAGAGTGA-CCATAAGCAGCTGTCCGCACTGTCAAACCAAATTCTGGAGGCTGCAA--CGTCTTTGCAATCTTTTTTAACCTTTTACGTTCTTCTCCCTTAATATTTTGGGAAACTCCAACTCTATTATTTCGTGTTAGCAGAACCTGCAATAA------------ACTACACACGATATAAAGCTTTCATGG-AATCC----------AATCTTGTTATGAA-------------------------------------ATAGGCCATATCCTAATTT-TAAAAGCA-------------------
>DIM50
TGTTGTACCTCATGGTATGTATGAGGAGAATCAACAACCATTCTCCGGACCTGGTAAGAGAAGCAATTTT-GAAGTACCACATGTAAG-ATTCTTCTATTTT-T------------ACAGATTGTTTGATAGTAC-TTAAGATATTATA--TATTCCACTGACACTTGA-TTCACCAATCAAATTGTTTTACCTCTTCATTAAAATAATCTTGTACAACAGAGCGTGTTTGGCCCTTAGGCATAGCCCTATGCAAAAGTACTGGAATTGCACCTTTAACACCCTTTTCTGCAGCCAAGACAGCTGATTTTCCATGTTCAACAATCTCTCTCCAGGTTTCCATCAACCCTATCAGATCTTTCTG-AAGTTCCTCATAAGAGTGA-CCATAAGCAGCTGTCCGCACTGTCAAACCAAATTCTGGAAGCTGCAA--CGTCTTTGCAATCTTTTTTAACCTTTTACGTTCTTCTCCCTTAATATTTTGGGAAACTCCAACTCTATTATTTCGTGTTAGCAGAACCTGCAATAA------------ACTACACATGATATAAAGCTTTCATGG-AATCC----------AATCTTGTCATGAA-------------------------------------ATAGGCCATATCCTAATTT-TAAA-----------------------
>EN45
-------CCTCGTGATATATTCAGAGAGAATCAACCACCATCCTCTGGACCTGGGAAGACAAGCATTTTCAGCAGTTTCATACATGAC-ACAATCCTTCAG-----------------------------------TTCACACATCTTA-AAATTCCATTTAG-------------TAGCAGAAAAGAATACCTTCTCATTAAAAGAATCTTGTACAACAGAGAGTGTTTGTCC------CATAGCTCTATGCAAAATCACTGGAACTGCACCTTCAACTCCCTCTTCTGCAGCCAGGACAGCAGATTTTGCATGTTCAACAATTTCCTTCCAGGTTTCCAACAGGCCTGTCAAATCCTTCTG-AAGTTCCTCAAACGAGTGA-CCAGCAGCAACTGTCCGCACAGTCAAGCCAACACCTGGAGGCTGCAG--TGTCTTCGCAATGAGTTTTAGCCTTGTACGTTCAACCCCTGATATTTTTCTGGAAACTCCAACTATATTAAGTCGGGGTGCCAATACCTGCCGACAGA---TAGCA--AAAATATCTAAT------------------------------------TTTCACAATCTTGAATAACTG---GAAATTTAATTTTCTAA-CTAAATGT-------------------------------------------
>FC13
-GTTGTACCTCATGGTAGGTATGAGGAGAATCAACCACCATTCTTTGGACCTGGTAAGAGAAGCAGCTTTAGAAGTTTCACGTGTAAC-AGAACTTTAC-----TTAGGCACATTAACAGATAG------------TTCAAATTTTATA--ATAACCTTTTATGCTCAGGCAA---AAACCAGAAATTTTACCTTTTCATTAAAATAATTTTGTACAACATAAAGCATTTGGCC------TGCAGCCCTATGTAAAAGTACTGGAACTGCATCTTCAACACCCTCCGATGCAGCTGGTCTTGCAGATTTTGCACATGTGTCTATCCCTTCCCAAGTTTCCATCAAACCTGTCAAATCTTTGCA-AAGTTCCTCATAAGAGTGA-CCAGCAGCATCAGTCCGCACAATCAAACCATAGTCAGAAGGCTTCAG--TGCCTGTGCAATCTGAGTTATCCTTTTGCGTTCAGGTCCTGCTATCTTCTGAGAAACTCCAAAAGTTTTACTTCCCGGGAATAGTACCTGAAATCACA---AAAAAAAACTACACACAACA-AAGACCTTGATGA-AAAAT-ACAAC-ATGCCACCATTTTTATTTTATTTTAAAT-----TATTTGTACCCTC-----TTAATGTGTTATGTCATACAA--CTAAAAAATT------CAATAGAA---
>FTS1
TGTTGTACCTCATGGTATGTATGAGGAGAATCAACAACCATTCTCCGGACCTGGTAAGAGAAGCAATTTT-GAAGTACCACATGTAAC-ATTCTTCTATTTC-CAATAGCACATTGACAGATTGTTTGATAATAC-TTAACATGTTATA--CAGACCACTGACACTCAA-TTCACCAATCAAATTGTTTTACCTCTTCATTAAAATAATCTTGTACAACAGAGCGTGTTTGGCCCTTAGGCATAGCCCTATGCAAAAGCACTGGAATTGCACCTTTAACACCCTTTTCTGCAGCCAAGACAGCTGATTTTGCATGTTCAACAATCTCTCTCCAGGTTTCCATCAACCCTGTCAGATCTTTCTG-AAGTTCCTCATAAGAGTGA-CCATAAGCAGCTGTTCGTACTGTCAAACCAAAATCTGGAGGCTGCAA--CATCTTTGCGACCTTTTTTAACCTTTTACGTTCTTCTCCCTTAATATTTTGGGAAACTCCAACTCTGTTATTTCGTGTTAGCAGAATCTGCAATAA------------ACTACACATGATATAAAACTTTCATGG-AATCC----------AATCTTGTCATGAA-------------------------------------ATAGGCCATATCCTAA-------------------------------
>FTS2
--------------------------------------------------------------------TT-GAAGTACCACATGTAAC-ATTCTTCTATTTC-CAATAGCACATTGACAGATTGTTTGATAATAC-TTAACATGTTATA--CAGACCACTGACACTCAA-TTCACCAATCAAATTGTTTTACCTCTTCATTAAAATAATCTTGTACAACAGAGCGTGTTTGGCCCTTAGGCATAGCCCTATGCAAAAGCACTGGAATTGCACCTTTAACACCCTTTTCTGCAGCCAAGACAGCTGATTTTGCATGTTCAACAATCTCTCTCCAGGTTTCCATCAACCCTGTCAGATCTTTCTG-AAGTTCCTCATAAGAGTGA-CCATAAGCAGCTGTTCGTACTGTCAAACCAAAATCTAGAGGCTGCAA--CATCTTTGCGACCTTTTTTAACCTTTTACGTTCTTCTCCCTTAATATTTTGGGAAACTCCAACTCTGTTATTTCGTGTTAGCAGAATCTGCAATAA------------ACTACACATGATATAAAACTTTCATGG-AATCC----------AATCTTGTCATGAA-------------------------------------ATAGGCCATATCCTAA-------------------------------
>GG1
TCTTGTACCTCATGATAAGTCCGAGGAGAATCAACTACCATCCTCTGGACCTGTGGAGACAAGT-GCTTCAGTACTTGCTAATGTGAT-ACAACTTTTTAGG-ATTGGATGAACAAAAAAATCACTTGACTTCAA-TTTACACTTTCCA-AAGAATCTTTCATA--CCAGTCAAAATAACAAAATATTTTACCTTATCATTAAAATCATCTTGTACAACAGAAAGTGTCTGTCC------CATAGCTCTGTGTAAAATCACCGGAACTGCACCTTCAACTCCCTCTTCTGCAGCCAGGACAGCAGATTTTGCATGTTCAACTATCTCCTTCCATGTTTGCAGCAATCCTTTCAAATCCTTCTC-TAGCTCCTCAAATGAGCGA-CCAGCAGCAACTGTCCGCACAGTCAAGCCAACATCTGGAGGCTGCAG--TGTCTTTGCAATAAGTCTTAACCTTGTGCGCTCAACTCCTGATATATTTCTCGAAACTCCAACTGTATTTATTCGAGGTGCCAATACCTGCAAGGACA---TGTA---ATAAAATCTAGTTATAGAGTTTGACAC-AACAT---------GTTTTAGCCAAAAACTAAAATTAAGTTCTGTTGCCTTTGCCTTCC---ATGGACATGTAACATATCCTACGAATTTCAACATA---TTCAGTACACA-A
>HB41
---------------------------------------------------TGGTAAGAGAAGCAATTTT-GAAGTGCCACATGTAAC-ATTATTTTCTTTG-CAATAGCACATTAATAGATTGTTT---------TTAGGATGCTATACTTAAACCACTGATACGCAA-TTCACCAATC-AATTGTTTTACCTCTTCATTAAAATAATCTTGTACAACAGAGCGTGTTTGGCCCTTAGGCATAGCCCTATGCAAAAGTACTGGAATTGCATCTTTAACACCCTTTTCTGCAGCCAAGGAAGCTGATTTTGCATGTTCAACAATCTCTTTCCAGGTTTCCATCAACCCTGTCAGATCTTTCTG-AAGTTCCTCATACGAGTGA-CCATAAGCAGCTGTTCGCACTGACAAACCAAAATCTGGAGGCTGCAA--CATCTCTGCAATCATTCTTAACCTTTTACGTTCACGTCCCCTAATATCTAGGGAAACTTCAAGTTTGTTACTTCGTGTTAACAGAACCTGCAATAA------------ACTACGCACGATATAAGACTTTCATGG-AATCC----------AATATTCTTATGATAAG---------------------------------------------------------------------------------
>JO20
------ACCTCATGGTAGGTATGTGGAGAATCAACCACCATTCTTTGGACCTGGTAAAAGAAGCTGCTTTAGAAGTTCCATGTATCAC-GGTACTTTAC-----ATAGAAAAATTAACAAA----------------TCAGA--TTATA--GTAACCTTTGACAGTCAGGCCAAGCAAATGAGAAATTTTACCTCTTCGTTAAAATAATTTTGTACAACAGAAAGTGTCTGGCC------CATAGCCCTATGTAAAATTACTGGAACTGCACCCTCAACACCCTCTGCTGCAGCTAGACTTGCAGATTTTGCACATGTCACTATCTCTGTCCATGTTTCCCTCAAACTTGTGAAATCTTTTTG-AAGTTCCTCATCAGAGTGA-CCAGCAGCGGCAGTCCGCACAATCAAACCACAGTCAGAAGGCTTCAA--TTTCTGTGCAATATTTGTTAATCTTTTGCGTTCAAGTCCACCTATCTTCTGAGAAACTGCAGCCATATTACCTCCTGGGTACAGTGCCTGAAATCAGA---TAAGA-AATTACACCCAATATAAGACCTTGATAG-AACAT--------ACCACCTTTTTTTATTTTAGAAAAAAT-----TATTTGTACCTTC----TTTAATGTGTCTGAAATCAGATA----AGAAACTACA-CACGATAGAA---
>JU21
------ACCTCGTGGTAGGTATGTGGAGAATCAACCACCATTCTTCGGACCTGGTAAAAGAAGCTGCTTTAGAAGTTCCATGTATCAC-GGTACTTTAC-----ATAGGAAAATTAACAAA----------------TCAGA--TTATA--GTAACCTTTGACAGTCAGGCCAAGCAAATGAGAAATTTTACCTCTTCGTTAAAATAATTTTGTACAACAGAAAGTGTCTGGCC------CATAGCCCTGTGTAAAATTACTGGAACTGCACCCTCAACACCCTCTGCTGCAGCTAGACTTGCAGATTTTGCACATGTCACTATCTCTGTCCATGTTTCCCTCAAACTTGTGAAATCTTTTTG-AAGTTCCTCATCAGAGTGA-CCAGCAGCGGCAGTCCGCACAATCAAACCACAGTCAGAAGGCTTCAA--TTTCTGTGCAATATTTGTTAATCTTTTGCGTTCAAGTCCACCTATCTTCTGAGAAACTGCAGCCATATTACCTCCCGGGTACAGTGCCTGAAATCAGA---TAAGA-AATTACACACAATATAAGACCTTGATAG-AACAT--------ACCACCTTTTTTAATTTTAGAAAAATT-----TATTTGTACCTCC----TTTAATGTGCCTGAAGTCGGATA----AGAAACTACA-CACGATAGAA---
>KE1
-----------------------------------------------------------------TGTGAAGAAGTTCCGTGTGTAAC-ATAGAATTTAG----CATTGCCCATTAAGAAAT--------------TTTAGACTTTCTT--GTAAGTCCTTGC----------AGTCAACCAAAAGATTTACCTTCTCATTAAAATCATCTTGTACAATGGCGAGTGTTTGACC------CATAGCTCTATGCAAAATTACTGGAACTGCACCTTCAACTCCCTCTTGTGCTGCTAGGAAAGCAGATTTTGCGTGTTCAACTATCTCTTTCCAAGTTTCCAACAATCTTGTTAGATCCTTCTG-AAGTTCCTCAAAAGAATGA-CCCGCAGCAACTGTCCGCACAGTTAAACCAACATTAGGAGGCTGCAA--CGTCTTTGCAATAAGTTTTAACCTTGTGCGTTCAGGTCCTGATACATTTCTTGAAACTCCAACAATGTTACTTTGTGTTAACAGTACCTGTAAGTAGA---TAACA--ACTACACCTAATGTCAGAGTAACAAAT-ATAAC-TCAAC-AAACCCTAAATCAAAATTTCATTT----------ACTTGGATTCACTA-----------------------------------------------------
>MC0
TGTTGTACCTCATGATATGTATGAGAAGAATCAACAACCATTCTTCGGACCTGGTAAGAGAAGCAATTTT-GAAGTGCCACATTTATC-ATTCTTTTCTTTG-CAAAAGCACATTGACAGATTG-------ATAC-TTAAGATGCTATA--TAAACCACTGACACTAAA-TTCACCAAT-AAATTGTTTTACCTTTTCATTAAAATAATCTTGTACAACAGAGCGTGTTTGGCCCTTAGGCATAGCCCTATGCAAAAGTACTGGAATTGCACCTTTAACACCCTTTTCGGCAGCCAAGACAGCTGATTTTGCATGTTCAAAAATCTCTTTCCAGGTTTCCATCAACCCTGTCAGGTCTTTCTG-AAGTTCCTCATAAGAGTGA-CCATCAGCAGCTGTTCGCACGGTCAAACCAAAATCTGGAGGCTGCAA--CAACTTTGCAATCTTTTTTAACCTTTTACGTTCACCGCCCTTAATATTTTGGGAAACTCCGACTGTGTTACTTCGTGTTAACAGAACCTGCAATAA------------ACTACACACAATATAAGATTTTCATGG-AATCC----------AATCTCCTTATAA-------------------------------------------------------------------------------------
>MT0
TGTTGTACCTCATGGTATGTATGAGGAGTATCAACAACCATTCTCCCGACCTGGTAAGAGAAGCAATTTC-GAAGTACCACATTTAAC-ATTCTTCTCTTTT-CAATAGCACATTGACAGATTGTTTGATAATAC-TTAAGAT-TTATA--TAAACCACTGACACTCAA-TTCACCAATCCAATTGTTTTACCTTTTCATTAAAATAATCTTGTACAACAGAGCATGTTTGGCCCTTAGGCATAGCCCTATGCAAAAGTACTGGAATTGCACCTTTAACACCTTTTTCTGCAGCCAAGACAGCTGATTTTGCATGTTCAACAATCTCTCTCCAGGTTTCCATCAACCCTGTCAGATCTTTCTG-TAGTTCCTCATAAGAGTGA-CCATAAGCAGCTGTTCGCACAAGCAAACCAAAATCTGGAGGCTGCAA--CATCTTTCCAATCTTATTTAACCTTTCACGTTCTGCTCCCTTAATTTCTTGGGAAACCCCAACTACATTATTTCGAGTCAACAGAACCTGCAATAA------------ACTACACACAATATAAAACTTTCATGG-AATCC----------AATCTTGTTATGAA-------------------------------------ATAGGCCATATCCTAA-------------------------------
>NN48
---TATACCTCATTGTACGTATGAGGAGAATCAACAACCATTCTCCGGACCTGGTAAGAGAAGCAATTTT-GAAGTACCACATCTAAC-ATTCTTCTATTTT-CAATAGCACATTGACAGATTGTTTGATAATAC-TTAAGATGTTATA--TGAATCACTGACAATCAG-TTCACCAATCAAATTGTTTTACCTCTTCATTAAAATAATCTTGTACAACAGAGCACGTTTGGCCCTTAGGCATAGCCCTATGCAAAAGTACTGGAATTGCACCTTTAACACCCTTTTCTGCAGCCAAGACAGCCGATTTTGCATGTTCAACGATCTCTCTCCAGGTTTCCACTAATCCTGTCAGATCTTTCTG-AAGTTCCTCATAAGAGTGA-CCATAAGCAGCTGTTCGCACTGTCAAACCAAAATCTGGAGGCTGCAA--CATCTCTGCAATCTTTTTTAACCTTTTACGTTCTTCTCCCTTTATATTATGGGAAACTCCAACTCTGTTTTTTCGTGTTAGCAGAACCTGCAATAA------------ACTACACACAATATAAAACTTTCATGG-AATCC----------AATCTTGTTATGAATATAGGAAATT-----CACTTCAGTGC---------AATAGGTCATATCCTAA-------------------------------
>PA42
TGTTGTACCTCATGGTATGTATGAGGAGAATCAACAACCATTCTCCGGACCTGGTAAGAGAAGCAAATTT-GAAGTGCTTCATGAAAC-ATTCTTTTGTTTT-CAATAGCACATTGACAGATTGTT-----ATAC-TTAAGATGTTATA--TAAACCACTGACACTCAA-TTCACCAATCAAATTGTTTTACCTTTTCATTAAAATAATCTTGTACAACAGAGCGTGTTTGGCCCTTAGGCATAGCCCTATGCAAAAGTACTGGAATTGCACCTTTAACACCCTTTTCTGCAGCCAAGACAGCTGATTTTGCATGTTCAACAATCTCTTTCCAGGTTTCCATCAACCCTGTCAGATCTTTCTG-AAGTTCCTCATAAGTGTGA-CCATAAGCAGCTGTTCGCACTGTCAAACCAAAATGTGGAGGCTGCAA--CATCTTTGCAATATTTCTTAACCTTGCACGTTCACCTCCCTTGATATTTTGGGAAACTCCAACTCTGTTACATCGTGTTAATAGAACCTGCAATAA------------ACTACACACGATATAAGACTTTCATGG-AATCC----------AATCTTCTTATGATAAGGAGTGATT-----TATTAGGACCC----------ATGTACAAT--------------------------------------
>PB33
--TTGTACCTCATAGTAGGTTCGAGGAGAATCAACCACCATCCTCTGGACCTGGGAGGAAAAGCATATTTAGAAGTTCCATGTGTGAC-ACAGAATTTAG----CATTGCGCAATAAGAAATCGCTT---------TTTACACTTTATT--CTAAAGCCTTGC----------AGTCG-CCAAATTATTTACCTTCTCATTAAAATCATCTTGTACAATGGCAAGTGTTTGACC------CATAGCTCTATGCAAAATTACTGGAACTGCACCCTCCACTCCCTCTTGTGCTGCCAGGAAAGCAGACTTTGCATGTTCAACTATCTCTTTCCAAGTTTCCAACAATCTTGATAGATCCTTCTG-AAGTTCCTCAAAAGGGTGA-CCTGCAGCAACTGTCCGCACAGTCAAACCAACATTTGGAGGTTGCAG--CGTCTTTGCGATGAGTTTTAACCTTTTGCGTTCAGGTCCTGATACATTTCTTGAAACTCCAACCACATTACTTTGTGTTAAGAGTACCTGTAAGTAGA---TAACA--ACAGCAACCAACATAAGGCAAACTTAG-AT--------------------------------------------------------------------------------------------------------------T
>PF1
TGTTGTACCTCATGGTATGTATGAGGAGAATCAACAACCATTCTCTGGACCTGGTAAGAGAAGCAATTTT-GAAGTACCACATGTAAT-ATTTTTCTCTTTT-CAATAGCACATTGAC----TGTTTGATAATAC-TTAAGATGTTATA--TAAACCACTGACACTCAA-TTCACCAATCAAATTGTTTTACCTTTTCATTAAAATAATCTTGTACAACAGAGAGTGTTTGGCCCTTAGGCATAGCCCTATGCAGAAGTACTGGGATTGCACCTTTAACACCCTTTTCTGCAGCCAAGACAGCCGATTTTGCATGCTCAACAATCTCTCTCCAGGTTTCCATCAACCCTGTCAGATCTTTCTG-AAGTTCGTCATAAGAGTGG-CCATAAGCAGCTGTTCGCACTGTCAAACCAAAATCTGGAGGCTGCAA--CATCTTTGCAATCTTTTTTAACCTTTTACGCTCTTCTCCATTAATATTTTGGGAAACTCCAACTCTGTTTTTTCGTGTTAACAGAACCTGCAATGA------------ACTAGACACAATATAAAACTCTCATGG-AATCC----------AATCCTGTTATGATTCAGTTT-----------------------------AATAGGCCATATACTAAC------------------------------
>PFM1
TGTTGTACCTCATGGTATGTATGAGGAGAATCAACAACCATTCTCCGGACCTGGTAAGAGAAGCAATTTT-GAAGTACCTCATGTAAC-ATTCTTTTGTTTT-CAAAAGCACATTGACAGATAGTTCAATAATAC-TTAAGATGTTATA--TAAACCACTGACACTCAA-TTCACCAATCAAATTGTTTTACCTTTTCATTAAAATTATCTTGTACAACAGACCGTGTTTGGCCCTTCGGCATAGCCCTATGCAAAAGTACTGGAATTGCACCTTTAACACCCTTTTCTGCAGCCAAGACAGCCGATTTTGCATGTTCAACAATCTCTTTCCAGGTTTCCATCAACCCTGTCAGATCTTTCTG-AAGTTCCTCATAGGTGTGA-CCATAAGCAGCTGTTCGCACTGTCAAACCAAAATCTGGAGGCTGCAA--CATCTTTGCAATATTTTTTAACCTTTTACGTTCATCTCCCTTGATATTTTGGGAAACTCCAACTCTGTTACATCGTGTTAATAGAACCTGCAATAA------------ACTAAACACAATATAAGACTTTCCTGG-AATCC----------AATCTTCGTATAATAGA---------------------------------------CCATATCCTAA-------------------------------
>PG28
--TTGTACCTCATGGTAGGTACGAGGAGAATCAACCACCATCCTCTGGACCTGGGAGGAAAAGCATGTTTAAAAGTTCCATGTGTGAC-ATAGAATTTAG----CATTGCACAATAAGAAATCGCT----------TTTACACTTTCTT--GTAACTCCTTGC----------AATTGACCAAAAGATTTACCTTCTCATTAAAATCATCTTGTACAATGGCGAGTGTTTGACC------CATAGCCCTATGCAAAATTACTGGAACTGCACCCTCAACTCCCTCTTGTGCTGCTAGGAAAGCAGACTTTGCATGTTCAACTATCTCTTTCCAAGTTTCCAACAATCTTGATAGATCCTTCTG-AAGTTCCTCAAAAGAGTGA-CCCGCAGCAACTGTCCGCACAGTCAAACCAACATTTGGAGGCTGCAG--CGTCTTCGCAATAAGTTTTAACCTTGTGCGTTCAGGTCCTAATACATTTCTTGAAACTCCAACCACGTTACTTTGTGTTAACAGTACCTGTAAGTAGA---TAACA--ACTACACCTAACATAAGACC--------------------------------------------------------TTGGATTCACTA-----------------------------------------------------
>PH2
TGTTGTACCTCATGGTATGTATGAGGAGAATCAACAACCATTCTCTGGACCTGGTAAGAGAAGCAATTTT-GAAGTACCACATGTAAT-ATTTTTCTCTTTT-CAATAGCACATTGAC----TGTTTGATAATAC-TTAAGATGTTATA--TAAACCATTGACACTCAA-TTCACCAATGAAATTGTTTTACCTTTTCATTAAAATAATCTTGTACAACAGAGAGTGTTTGGCCCTTAGGCATAGCCCTATGCAGAAGTACTGGAATTGCACCTTTAACACCCTTTTCTGCAGCCAAGACAGCCGATTTTGCATGCTCAACAATCTCTCTCCAGGTTTCCATCAACCCTGTCAGATCTTTCTG-GAGTTCGTCATAAGAGTGG-CCATAAGCAGCTGTTCGCACTGTCAAACCAAAATCTGGAGGCTGCAA--CATCTTTGCAATCTTTTTTAACCTTTTACGCTCTTCTCCGTTAATATTTTGGGAAACTCCAACTCTGTTTTTTCGTGTTAACAGAACCTGCAATGA------------ACTAGACACAATATAAAACTCTCATGG-AATCC----------AATCCTATTATGATTCAGTTT-----------------------------AATAGGCCATATACTAAC------------------------------
>PM29
---TGTACCTCATGGTAGGTACGAGGAGAATCAACCACCATCCTTTGGACCTGGGAGGAAAAGCATGTTTAGGAGTTCCATGTGTAACAATTGAATTTTG----CATTGTACAGTTAGAAAT--------------TTTACACTTTCTT--GTAACTTCTTGT----------AGTCGACCAAAAGATTTACCTTCTCATTAAAATCATCTTGTACAATGGCTAGTGTTTGACC------CATAGCTCTATGCAAAATTACTGGAACTGCACCTTCAACTCCCTCTTGTGCTGCTAGGAAAGCAGATTTTGCGTGTTCAACTATCTCTTTCCAAGTTTCCAACAATCTTGTTAGATCCTTCTG-AAGTTCCTCAAAAGAGTGA-CCTGCAGCAACTGTCCGCACAGTCAAACCAACATTTGGAGGCTGCAG--CGTCTTTGCAATAAGTTTTAACCTTGTGCGTTCAGGTCCTAATACATTTCTTGAAACTCCAACCACGCTATTTTGTGTTAACAGTACCTGTAAGTAGA---TAACA--ACTACACCTAACATAAGACA------------------------------ATAAAAGTTCATTT----------ACTTGGATTCATTAAAAAAAATACATAATAAATTTCACAAGATAAAATCAGTGCT-----------T
>PS27
--TTGTACCTCATGGTAGGTACGAGGAGAATCAACCACCATCCTCTGGACCTGGGAGGAAAAGCATGTTTAAAAGTTCCATGTGTGAC-ATAGAATTTAG----TATTGCACAATAAGAAATCGCT----------TTTACACTTTCTT--GTAACTCCTTGC----------GATTGACCAAAAGATTTACCTTCTCATTAAAATCATCTTGTACAATGGCGAGTGTTTGACC------CATAGCCCTATGCAAAATTACTGGAACTGCACCCTCAACTCCATCTTGTGCTGCTAGGAAAGCAGACTTTGCATGTTCAACTATCTCTTTCCAAGTTTCCAACAATCTTGATAGATCCTTCTG-AAGTTCCTCAAAAGAGTGA-CCCGCAGCAACTGTCCGCACAGTCAAACCAACATTTGGAGGCTGCAG--TGTCTTCGCAATAAGTTTTAACCTTGTGCGTTCAGGTCCTAATACATTTCTTGAAACTCCAACCACGTTACTTTGTGTTAACAGTACCTGTAAGTAGA---TAACA--ACTACACCTAACGTAAGACC--------------------------------------------------------TTGGATTCACTA-----------------------------------------------------
>PS30
-------------------TATGAGGAGAATCAACAACCATTCTCCGGACCTGGTAAGAGAAGCAAATTT-GAAGTGCTTCATGTAAC-ATTCTTTTGTTTT-CAATAGCACATTGACAGATTGTT-----ATAC-TTAAGATGTTATA--TAAACCACTGACACTCAA-TTCACCAATCAAATTGTTTTACCTTTTCATTAAAATAATCTTGTACAACAGAGCGTGTTTGGCCCTTAGGCATAGCCCTATGCAAAAGTACTGGAATTGCACCTTTAACACCCTTTTCTGCAGCCAAGACAGCCGATTTTCCATGTTCAACAATCTCTTTCCAGGTTTCCATCAACCCTGTCAGATCTTTCTG-AAGTTCCTCATAAGTGTGA-CCATAAGCAGCTGTTCGCACTGTCAAACCAAAATGTGGAGGCTGCAA--CATCTTTGCAATATTTCTTAACCTTGCACGTTCACCTCCCTTGATATTTTGGGAAACTCCAACTCTGTTACATCGTGTTAATAGAACCTGCAATAA------------ACTACACACGATATAAGACTTTCATGG-AATCC----------AATCTTCTTATGA-------------------------------------------------------------------------------------
>PSF43
---TATACCTCATGGTATGTATGAGGAGAATCAACAACCATTCTCCGGACCTGGTAAGAGAAGCAATTTT-GAAGTACCACATGTAAC-ATTCTTCTATTTT-CAATAGCACATTGACAGATTGTTTGATAATAC-TTAAGATGTTATA--TGAATCACTGACACTCAA-TTCACCAATCAAATTGTTTTACCTCTTCATTAAAATAATCTTGTACAACAGAGCGTGTTTGGCCCTTAGGCATAGCCCTATGCAAAAGTACTGGAATTGCACCTTTAACACCCTTTTCTGCAGCCAAGACAGCCGATTTTGCATGTTCAACAATCTCTCTCCAGGTTTCCATCAACCCTGTCAGATCTTTCTG-AAGTTCCTCATAAGAGTGA-CCATAAGCAGCTGTTCGCACTGTCAAACCAAAATTTGGAGGCTGCAA--CGTCTCTGCAATCTTTTTTAACCTTTGACGTTCTTCTCCCTTAATATTATGGGAAACTCCAACTCTGTTTTGTCGTGTTAGCAGAACCTGCAATAA------------ACTACACACTATATAGAACTTTCATGG--ATCC----------AATCTTGTTATGAAAATAGGACATT-----CACTTCAGTAC---------AATA--------------------------------------------
>PTA0
-------------------------------------------TCCCGACCTGGTAAAAGAAGAAATTTT-GAAGTGCCACATGTAAC-ATTGTTTTCTTTG-CAATAGCACATTGATAGATTGTT------TAC-TTAAGATGCTATA--TAAACCACTGACACTCAA-TTCACCAATCAAA-TGTTTTACCTTTTCATTAAAATAATCTTGTACAACAGAGTGTGTTTGGCCCTTAGGCATAGCCCTGTGCAAAAGTACTGGAATTGCACCTTTAACACCTTTTTCTGCAGCCAAGATAGCCGATTTTGCATGTTCAACAATCTCCTTCCAGGTTTCGATCAACCCTGTCAGATCTTTTTG-AAGTTCCTCATAAGAATGG-CCCTCAGCAGCTGTTCGCACTGTCAATCCGAAATCTGGAGGCTGCAA--CATCTTTGCAACCAAACGTAACCTTTTACGTTCATCTCCCTTGATATTATTGGAAACTCCAATTTTGTTACTTCGTGGTAACAAAACCTACAATAA------------ACTACACACAATATAAGAATTTCATGG-A--------------AATCTTCTTATGATAAAATGTGATT-----TTT---------------AGGATAGGCCATTTATTAA-------------------------------
>RC54
---TATACCTCATGGTATGTATGAGGAGAATCAACAACCATTCTCCGGACCTGGTAAGAGAAGCAATTTT-GAAGTACCACATGTAAC-ATTCTTCTATTTT-CAATAGCACATTGACAGATTGTTTGATAATAC-TTAAGATGTTATA--TGAACCACTGACACTCAG-TTCACCAATCAAATTGTTTTACCTCTTCATTAAAATAATCTTGTACAACAGAGCGTGTTTGGCCCTTAGGCATAGCCCTATGCAAAAGTACTGGAATTGCACCTTTAACACCCTTTCCTGCAGCCAAGACAGCCGATTTTGCATGTTCAACAATCTCTCTCCAGGTTTCCATCAACCCTGTCAGATCTTTCTG-AAGTTCCTCATAAGAGTGA-CCATAAGCAGCTGTTCGCACTGTCAAACCAAAATCTGGAGGCTGCAA--CATCTCTGCAATCTTTTTTAACCTTTTACGTTCTTCTCCCTTAATATTATGGGAAACTCCAACTCTGTTTTTTCGTGTTAGCAGAACCTGCAATAA------------ACTACACAATATATAAAACTTTCATGG-AATCC----------AATCTTGTTATGA-------------------------------------------------------------------------------------
>RR55
-------CCTCATGGTATGTATGAGGAGAATCAACAACCATTCTCCGGACCTGGTAAGAGAAGCAATTTT-GAAGTACCACATGTAAC-ATTCTTCTATTTT-CAATAGCAGATTGACAGATTGTTTGATAATAC-TTAAGATGTTATA--TGAACCACTGACACTCAG-TTCACCATTCAAATTGTTTTACCTCTTCATTAAAATAATCTTGTACAACAGAGCGTGTTTGGCCCTTAGGCATAGCCCTATGCAAAAGTACTGGAATTGCACCTTTAACACCCTTTTCTGCAGCCAAGACAGCCGATTTTGCATGTTCAACAATCTCTCTCCAGGTTTCCATCAACCCTGTCAGATCTTTCTG-AAGTTCCTCATAAGAGTGA-CCATAAGCAGCTGTTCGCACTGTCAAACCAAAATCTGGAGGCTGCAA--CATCTCTGCAATCTTTTTTAACCTTTTACGTTCTTCTCCCTTAATATTATGGGAAACTCCAACTCTGTTTTTTCGTGTTAGCAGAACCTGCAATAA------------ACTACACACTATATAAAACTTTCATGG-AATCC----------AATCTTGTTATGAAAATAGGACATT-----CACTTCAGTGC---------AATAGGTCATATCCTAA-------------------------------
>SA1
TGTTGTACCTCATGGTATGTATGAGGAGAATCAACAACCATTCTCCGGACCTGGTAAGAGAAGCAATTTT-GAAATGCCTTATGTAAC-ATTCTTTTGTTTT-CAATAGCACATTAAAAGATCGTT-----ATAC-TTAAGTTGTTATA--TAAACCACTGACACTCAA-TTCACCAATCAAATTGTTTTACCTTTTCATTAAAATAATCTTGTACAACAGATCGTGTTTGGCCCTTAGGCATAGCCCTATGCAAAAGTACTGGAATTACACCTTTAACACCCTTTTCTGCAGCCAAGACAGCCGATTTTGCATGTTCAACAATCTCTTTCCAGGTTTCCATCAACCCTGTCAGATCTTTCTG-AAGTTCCTCATAAGTGTGA-CCATAAGCAGCTGTCCGCACTGTCAAACCAAAATGTGGAGGCTGCAA--CATCTTTGCGATATTTTTTAACCTTGTACGTTCAACCCCCTTGATATTTTGGGAAACTCCAACTCTGTTACACTGTGTTAATAGAACCTGCAATAA------------ACTACACACAATATAAGACTTTCATGG-AATCC----------AATCTTCTTATGATAAGGAGTGATT-----TCTTAGGACCA---------------------------------------------------------
>SC0
TGTTGTACCTCATGGTATGTATGAGGAGAATCAACAACCATTCTCCGGACCTGGTAAGAGAAACAATTTT-GAAGTGCCATATGTAAC-ATTCTTCTCTTTT-CAATAGCACATTGATAGA--------TAATAC-TTGAGATGTTAGA--TAAACCACTGACACTCAA-TTCACCAATCAAATTGTTTTACCTTTTCATTAAAATAATCTTGTACAACAGAGCGTGTTTGGCCCTTAGGCATAGCCGTATGCAAAAGTACTGGAATTGCACCTTTAACACCCTTTTCTGCAGCCAAGACAGCCGATTTTGCATGTTCAACAATCTCTCTCCAGGTTTCCATCAACCCTGTCAAATCTTTCTG-AAGTTCCTCATAAGAGTGA-CCATCAGCAGCTGTACGCACTGTCAAACCAAAATCTGGAGGCTGCAA--CTTCTTTGCAATCTTTCTTAACCTTTCACGTTCAGCTCCCTTAATATTTTGGGAAACACCAACTTTGTTTCTTCGTGTTGACAGAACCTGCAATAA------------ACTACACACAATATAAGACTTTCATGG-AATCC----------AATCTTCTTATGAAAAGAAGTGAT--------------------------------------------------------------------------
>SE46
---------------------------------------------------TGGGAAAACAATCATTTCCAGGCGTTTCATTCATTTC-ACAATCCTTCAG-----------------------------------TTCACACATCTTA-AAATTCCTTTTAGTATCACAGAAGAATAAAAGAAGATCCTACCTTTTCATTAAATGAGTCTTGTACAACAGAGAGTGTTTGTCC------CATAGCTCTATGCAAAATCACTGGAACTGCACCTTCGACTCCCTCTTCTGCAGCCAGGACAGCAGATTTTGCATGTTCAACAATTTCCTTCCAGGTTTCCAACAGTCCTGTCAAATCCTTCTG-AAGTTCCTCAAATGAGTGA-CCAGCAGCAACTGTCCGCACGGTCAAGCCAAAACCCGGAGGCTGCAG--TGTCTTTGCAATGAGTTTTAGCCTTGTACGTTCAACCCCTGATATTTTTCTGGAAACTCCAACTATATTAAATCGAGGTGCCAATACCTGGCAACAGA---TAGCA--AAAATATCTCATGGAATTACTACCAGG--------------------CTTTCACAATCTTGAATAACTG---GAAATTTAATTTTCTAA-CTAAATGT-------------------------------------------
>SG23
----GTACCTCATGGTAGGTATGTGAAGAATCAACTACCATTCTTTGGACCTGGTAAGAGAAGCGGCTTTAGAAGTTCCATGTGTAAC-AGAACTTTAC-----ATAAGCACATTAACAAA---------------TTTCAGATTTATA--ATAGCCTTTTACAGTCAGGCCAAGTAAATCAGAAGTTTTACCTCATCATTAAAATAATCTTGTACAACAGAAAGTGTTTGGCC------CATAGCCCTATGTAAAATTACTGGAACTGCACCTTCAATGCCCTCTTTTGCAGCTAGGCTCGCAGATTTTGCACATGTGACTATCTCTTTCCAGGTTTCAATCAACCCTGTGAAATCTTTAAG-AAGTTCCTCATAACAGTGA-CCAGCAGCAACTGTCCGCACAATCAAACCACAGTCAATAGGCTTCAG--TGTCTCTGCAATCTGTATTAACCTTTTGCGTTCAAGTCCTCCTATCTTCTGAGAAACTGCAACTGTGTGATTTCCTGGTAATAGTGCCTGAAATCAGA---TAAAA-AACTACACACACTGTAAGACCTTGATGG-AA-----------CCCACCTTTTTTTATTTTAGAAAAATT-----TATTTGTACCTTC----TTTAATGTGTTATGTCTTAACAA-CTGAACAAAT------CAATGGAA---
>SS22
----GTACCTCATGGTAGGTATGTGAAGAATCAACTACCATTCTTTGGACCTGATAAGAGAAGCGGCTTTAGAAGTTCCATGTGTAAC-AAAACTTTAC-----ATAAGCACATTAACAAA---------------TTTCAGATTTATA--ATAGCCTTTTACAGTCAGGCAAAGTAAATCAGAAGTTTTACCTCATCATTAAAATAATCTTGTACAACAGAAAGTGTTTGGCC------CATAGCCCTATGTAAAATTACTGGAACTGCACCTTTAACACCCTCTTTTGCAGCTAGGCTCGCAGATTTTGCACATGTGACTATCTCTTTCCAGGTTTCCATCAACCCTGTGAAATCTTTAAG-AAGTTCCTCATAACAGTGA-CCAGCAGCAACTGTCCTTACAATCAAACCACAGTCAATAGGCTTCAG--TGTCTCTGCAATCTGTATTAACCTTTTGCGTTCAAGTCCTCCTATCTTCTGAGAAACTGCAACTGTGTGACTTCCTGGTAATAGTGCCCAAAATCTAC---TGAAG-GAGATGTAGTTACTTTAGGCCCCTTTTT-ACCAA--------GGTCCTCTTTGATAACTTGAACTATGA-----TCTGTGTTCCCTT----TTCAACATGAATTGGCTCAA-------------------------------
>SV36
TGCTGTACCTCATGGTAGGTATGAGGAGAATCAACAACCATCCTTTGGACCTGGAAAGGGAAGTAGTTTCAAAAGTTTCATGTGTGAC-AATTATATGC-----ATTGGCACATTAACAAATCGCTT---------TTCAGATGTTCTA--ATAAACTTTTACAGACAAGTAAAGTAAATCAAAAGCATTACCTCTTCATTAAAATAATTTTGTACAACAGAGAGTGTTTGACC------CATAGCCCTGTGCAAAATTACAGGAACTGCTCCTTCAACACCCTCTTCTACAGCAAGGACAGCGGAATTTGCACATTCAACTATCTCTTTCCAGGTTTCGATCAATCTTGTCAAATCTTTCAG-AAGTTCCTCAAAAGAGTGA-CCAGCAGCAACTGTCCGCACAATCAAACCACAGTCTGGAGGCTGCAA--TGTCTTTGCAATCTGCCTTAACCTTGTACGTTCACCACTTGATATCTTTAGGGAAACTGAAACTGTGCTTCTTAGGGGTAATAGTACCTGCAATCAGA---TAAAA--TCTATACAT-ACATAAGACTTTGATGG-AATCC-------------ATTCTTAAAGTAGAAAATAATT-----TGTCTGTACCTTC----TTCAGTATGCAATTTCTTGACAA-CCAAAAA--------------------
>TA17
------ACCTCATGGTAGGTATGTGGAGAATCAACCACCATTCTTTGGACCTGGTAAGAGAAGCAGTTTTAGAAGTTCCATGTGTCAC-AGTACTTTAC-----ATAAGAGCATTACCAAA----------------TCAGATTTTATG--GTAACCTTCTAGAGTCAGGCCAAGCAAATAAGTAATTTTACCTCTTCGTTAAAATAATTTTGTACAACAGAAAGTGTCTGGCC------CATAGCCCTATGTAAAATTACTGGTACAGCACCTTCAACACCCTCTGCTGCAGCTACACTTGCTGATTTTGCACGTGTGACTATCTCTTTCCACGTTTCCATCAACCTTGTGAAATCTTTACA-AAGTTCCTCATAAGAGTGA-CCAGCAGCAACAGTCCGCACAATCAAACCAAAGTCAGAAGGCTTCAA--TGTCTGTGCAATCTGTGCTAGCCTTTTGCGTTCAAGTCCAACTATCTTCTGAGAAACTGCAACCATATTACCTCCCGGGAAAAGTGCCTGAAATCAGA---TAATA-AACTACACACAATATAAGACCTTGACAG-AA---------------------------------------------------------------------------------------------------------------
>TB39
---TGTACCTCATGGTAGGTGTGTGGAGAATCAACCACCATCCTTTGGACCTGGTAAGAGAAGCAGCTTTAGAAGTTCCATATGTGAC-A-AGTTTTCC-----ATGGTCGCATTAACAAAT--------------TTTATATTTTCAA--AAAAACTTTAACAGTCGGGCCAAGTAAATTAAAAAATTTACCTCTTCATTAAAATAATTTTGTACAACAGAAAGTGTTTGACC------CATAGCCCTATGTAAAATTACTGGAACTGCACCTTCAGTGCCCTCTTCTGCAGCTAGGATAGCAGATTTTGCACATTTGATTATCTCTTTCCAGGTTTCCATCAATCCTGTCAAATCTTTCAG-AAGTTTTTCATAAGAGTGA-CCAGCAGCAACTGTTCTCACAGTCAAACCACAGTCAAAAGGCTTCAA--TGTCTCTGCAATCTGTATTAACCTTTTACGTTCAACTCCTGCTATCTTATGGGAAACTCCAACTATGTTACTTCCAGGTAATAGTACCTGCAATCAGA---TAAAA--ACTACATGCAGTATAAGTCCTTGATAG-AA------------------------------------------------GTAACTTC----TTTAATGTGTAAGGTTTTAACTA-CTGAAAATATG-----CAATTTAA--C
>TC31
--TTTTACCTCATGGTAGGTACGAGGAGAATCAACCACCATCCTTTGAACCTGGGAAGAAAAGCATGTTAAGGAATTCCATGTGTAAC-ATATAATTTAG----CATTGCATATTAAGAAATCGCTC----------------------------------------------AGTCAACCAAAAGATTTACCTTCTCATTAAAAGCATCTTGTACAATGGCGAGTGTTTGACC------CATAGCTCTATGCAAGATTACTGGAACTGCACCTTCAACTCCCTCTTGTGCTGCTAGAAAAGCAGATTTTGCCTGTTCAACTATCTCTTTCCAAGTTTCCAACAATTTTGTTAGATCCTTCTG-AAGTTCCTCAAAAGAATGA-CCCGCAGCAACTGTCCGCACAGTCAAACCAACACTAGGAGGCTGTAA--CGTCTTTGCAATAAGTTTTAACCTTGTGCGTTCAGGTCCTGATACATTTCTTGAAACTCCAACCACTTTACTTTGTGTCAACAGTACCTGTAAGTAAA---TGAAG-CAACTCATACAATTCAAACTCGATTATG-GTAAA---------------TCATACAATTCAAACT--------CGACTTGGATTCACT------------------------------------------------------
>TN1
-----------------------------------------------------GTAAGGGAAGCAGCTTTAGAAGTTCCATATGTGAC-A-AATTTCCC-----ATGGGCGCATTAACAAATTACTT---------TAGGTTTTCTTAA--ATAACCTTTTACAGTCTAGCCAAGTAAATAAGAAAATTTACCTCTTCATTAAAATAATTTTGTACAACAGAAAGTGTTTGACC------CATAGCCCTATGTAAGATTACTGGAGCTGCACCTTCAACACCCTCTTTTGCAGCTAGGATAGCAGATTTTGCACATTTTACTATCTCTTTCCAAGTTTCCATCAACCCTGTCAAATCTTTAAG-AAGTTCCTCATAAGACCGA-CCAGCAGCAACTGTCCGCACAGTCAAACCACAATCATAAGGCTTCAG--TGTCTCTGCAATCTGTATTAACCTTTTACGTTCAACTCCTGTTATCTTTTGGGAAACTCCAACCATGTTACTTCCAGGTGATAGTACCTGCAGTCAGA---TAAAA--ACTACACATAATATAAGATCTTCATGG-------------ACCCACCTTCTTGAATTATAGATTAATT-----TATCCATACC-------TTTAATGTGTAATGTCTTAACGA-CTGAAAAAATG-----CAATA------
>TO14
-GCTGCA-----------GTGTTTGTGCAATCAATGACCA------------------------------------------------------------------------------------------------AGTATCCTCCATT--AGAAATGTTTACTCTCATGGTAGGTATGTGGAGAATTGGACCTCTTCATTAAAATAATTTTGTACAACAGAAAGTGTTTGGCC------CATAGCCCTATGTAAAATTACTGGAACTGCACCTTCAACACCCTTTGTTGCAGCTAGACTTGCAGATTTTGAACATGTGACTATCTTATTCCATGTTTCCATCAACCATGTGAAATCTTTAAG-AAGTATCTCATAAGAGTGA-CAAGCAGCAACAGTCCGCATAATCAAACCACATTCAGAAGGCTTCAA--TGTCTGACCAATCTGTGTTAACCTTTTGCGCTTAAGTCCATATATCTTCTGAGAAACACCAACTGTGTTACCTCCTGGCAACAGTGCCTGAAATCAGA---TAAAA--AACATCTAAACTTAAATCTGTTTGCCA---------------------------------------------------------------TTTATGATATAACACGTC---------------------------------
>TPL03
---TATACCTCATGGTATGTATGAGGAGAATCAACAACCATTCTCCGGACCTGGTAAGAGAAGCAATTTT-GAAGTACCACATGTAAC-ATTCTTCTATTTT-CAATAGCACATTGACAGATTGTTTGATAATAC-TTAAGATGTTATA--TGAATCACGGACACTCAG-TTCACCAATCAAATTGTTTTACCTCTTCATTAAAATAATCTTGTACAACAGAGCGTGTTTGGCCCTTAGGCATAGCCCTATGCAAAAGTACTGGAATTGCACCTTTAACACCCTTTTCTGCAGCCAAGACAGCCGATTTTGCATGTTCAACAATCTCTCTCCAGGTTTCCATCAACCCTGTCAGATCTTTCTG-AAGTTCCTCATAAGAGTGA-CCATAAGCAGCTGTTCGCACTGTCAAACCAAAATCTGGAGGCTGCAA--CGTCTCTGCAATCTTTTTTAACCTTTTACGTTCTTCTCCCTTAATATTATGGGAAACTCCGACTCTGTTTTTTCGTGTTAGCAGAACCTGCAATAA------------ACTACACACTATATAGAACTTTCATGG-AATCC----------AATCTTGTTATGAAAATAGGACATT-----CACTTCAGTAC---------AATAGGTCATATCCTAA-------------------------------
>WN5
TGTTGTACCTCATTGTATGTATGAGGAGAATCAACAACCATCCTTTGAACCTGGCCAAATAAGCAGCTTTAGAAGTTCCACTTATGAC-AAATATTTTGT----ATTGACACATTTGGTAATACTTC---------TTTAGATGTTCTA-ATAAGCATTTCGCAA-----TCAAGTAAAGAAATAATCATACCTTTTCATTAAAATAATCTTGTACAACAGATCGTGTTTGACCCCTAGGCATGGCTCTATGCAAAAGTACTGGAACTGCGCCTTCAACACCCTTTTCTGCAGCAATAACAGCAGCTTTCGCATGTTCAACTATGTCTTTCCAGGTTTCCATCAATCCTGTCAAATCTTTCTG-AAGTTCCTCATAAGAATGA-CCATCAGCAGCTGTCCGCAGTGTCAAACCAAAACCTTGTTGCTGCAG--CATTTTTGCAATCTCTTTTAATCTTTTACGTTCATTTCCTTTTATGCTTTGGGAAACTCCAACTCTGTTACTTCGAGGTAATAGTACCTGCAATCAGA---TAAAT--TCTTCATGTAATATAAGGAAATTATGG-ACCAAAATTAC-TTCGGACTTTTTACAACAAAGGGTAATT-----TATTGGCATTC------AAAAATGTGCAACTTGTCAAC------------------------------
>WS10
-----------------------------------------------------------------------------------------------------------------TTAACAGATAGCATT--------TTCAAATTTTATT--ATAACCTTTTATGCTCAGGCCA---AAACCAGAAATTTTACCTTTTCATTAAAAAAATTTTGTACAACATAAAGTGTTTGGGC------TGTAGCCCTATGTAAAAGTACTGGAACTGCATCTTCAACACCCTCCGATGCAGCTTGTCTTGCAGATTTTGCACATGTGTCTATCCCTTCCCAAGTTTCCATCAATCCTGTCAAATCTTTGTA-AAGTTCCTCATAAGAGTGA-CCAACAGCACCAGTCCGCACAATCAAACCATAGTCAGAAGGCTTCAG--TCCCTGTGCAATATGAGTTAACCTTTTGCGTTCAGGTCCTGCTATCTTCTGAGATACTCCAAAAGTGTTACTTCCCGGGAATAGTACCTGAAATCACATTTTAAAA--ACTACACACAACATAAGACCTTGATGA-AAAAT-ACAAC-ATGCCACCATTTTTATTTTGAAAAAAAT-----TATTTGTACCCTC-----TTAATGTGTTATGTCATACAA--CTGAAAAATT------CAATAGAA---
>WW11
------------------------------------------------------------------------------------------------------------GCACATTAACAGATAGCATT--------TTCAAATTTTATT--ATAACCTTTTATGCTCAGGCCA---AAACCAGAAATTTTACCTTTTCATTAAAAAAATTTTGTACAACATAAAGTGTTTGGGC------TGTAGCCCTATGTAAAAGTACTGGAACTGCATCTTCAACACCCTCCGATGCAGCTTGTCTTGCAGATTTTGCACATGTGTCTATCCCTTCCCAAGTTTCCATCAATCCTGTCAAATCTTTGTA-AAGTTCCTCATAAGAGTGA-CCAACAGCACCAGTCCGCACAATCAAACCATAGTCAGAAGGCTTCAG--TCCCTGTGCAATATGAGTTAACCTTTTGCGTTCAGGTCCTGCTATCTTCTGAGATACTCCAAAAGTGTTACTTCCCGGGAATAGTACCTGAAATCACATTTTAAAA--ACTACACACAACATAAGACCTTGATGA-AAAAT-ACAAC-ATGCCACCATTTTTATTTTGAAAAAAAT-----TATTTGTACCCTC-----TTAATGTGTTATGTCATAC-------------------------------
