# Supplementary material for: Development of a Target Enrichment Probe Set for Conifer (REMcon)
Source: Biology (Basel). 2024 May 22;13(6):361. doi: 10.3390/biology13060361 (PMC11200496; doi:10.3390/biology13060361)
Supplement: Supplementary file 1 [file biology-13-00361-s001.zip › biology-2960267-supplementary/Sup data/MO_orthlogs_alignments/Thupl29382266s0004_1.ortho.selected_stripped.aln.fasta]

>RR55
----------------------------------------------------------------------------------------------GTCTCTCAGCAA---------GCCGAGGCC----AAGAAGGCTGTTCACGTTCCAGACGAGCTTGACGATGT--GATTGATGACGAAGAAGATGATGCCTGGAAAGAATGGGGAAAACCCAAATCTAAGACC---CCACTCCCATTTGATCCACCCC---CAGATTTCACAGACATGGATCCGTCCCAGATCCAGGCCGAGATGCTAAAGAGACAT----TTTGGCCCCTCCATTGGGTTCGTCAAGCTTGTCCTCGACGTGCCTAGGATAAGGGTAGGCATTTA-TACTCAAAA-GT----------ATTGAATTCT----------------------------------------------------------------------------------------------------
>AA3
---------AGAGACAAAAATCACAGATCTGCCTGAGGAAG-AAAAATGAAGTATATACTCATTGTGTATATTGTATTTCTAT------GTATCACAGAGCAGGGTAAAAGCATTGCAGAGGCC----AAAAAGGCTGTTCACATTCCGGACGAGCTAGACGATGT--GGTGGATGACGAAGAAGACGAGGCATGGAAAGAATGGGGGAAACGCAAATCCAAGCCC------CCACCGTTTGACCCACCTC---CGGATTTCACCGGGATGGACCCTTCGCAGATGCAGGCCGAGATGCTGAAGAGACAT----TTTGGCCCCTCCATTGGATTTGTTAAGCTGCGCCTCGATGTGCCTCGTACAAAGGTATATATGT------------------CCATTGAATGAATTCTAGGTGT----------------------------------------------------------------------------------------------
>AA60
-----------------------------------------------------------------------------------------------------------CCAATATTGCAGAGGCC----AAGAAGGTT----TCATTCCAGACGAGCTAGACGACGT--GGTAGATGATGAAGAAGATGAAGAGTGGAAAGAATGGGGCAAACCCAAGCGAAAAATC------GAACCATTTGACCCGCCGC---CAGATCTCACGGGTATGGACCCTTCTAAGATTCAGGCTGAGATGTTGAAGAGACAT----TCTGGCCCTTCAATTGGTTTTGTCAAGCTTCGCCTTGATGTGCCTCGCACAAGGGTATGCATATTATACACGCA---AA--TCCAAGGATTGAATTCTTGATTGGT---------TGCA-------GAAAAGTTTTTGCTAGTAAGCGCATTATATA--------TAGCTAATAGCTTGGTGATTGG-----------
>AAR4
TATGTGACTGGAGACAAAAATCACAGATCTGCCTGAGGAAG-AAAAATGAAGTATATACTCATTGTGTATATTGTATTTCTAT------GTATCACAGAGCAGGGTAAAAGCATTGCAGAGGCC----AAAAAGGCTGTTCACATTCCGGACGAGCTAGACGATGT--GGTGGATGACGAAGAAGACGAGGCATGGAAAGAATGGGGGAAACGCAAATCCAAGCCC------CCCCCGTTTGACCCACCTC---CGGATTTCACCGGGATGGACCCTTCGCAGATGCAGGCCGAGATGCTGAAGAGACAT----TTTGGCCCCTCCATTGGATTTGTTAAGCTGCGCCTCGATGTGCCTCGTACAAAGGTATATATGT------------------CCATTGATTGAATTCTAGGTGTGT-----------------------TAGGTTCT-------------------------------------------------------------
>AF1
GTGCATCCAAGA--------------TTACATCCAAACGAA-GAATATGAAGTATATACACATTGTGTATATATCACTTCTACTCTGCGGTCTTGTCTCTCAGCAA---------GCTGAGGCC----AAGAAGGCTGTCCACGTTCCAGACGAGCTTGACGATGT--GGTTGATGACGAAGAAGATGATGCCTGGAAAGAATGGGGAAAACCCAAATCTAAGACC---CCACCCCCATTTGATCCACCCC---CAGATTTCACAGACATGGATCCGTCCCAGATCCAGGCCGAGATGCTAAAGAGACAT----TTTGGCCCCTCCATTGGGTTCGTCAAGCTTGTCCTCGACGTGCCTAGGATAAGGGTATGTATTTA-TATTCAAAGTAT----------ATTGAATTCTA---------------------------------------------------------------------------------------------------
>AH26
-------------------------GATCTGTTACCCGAGC-GACAATGAAACTCTTATGGATTGTGTATCTATCACTTCTGC--------TTGACCATACAAGTCAAGAATGTTGCAGAGGCG----AAGAAGGCGATCCACATCCCAGACGAGCTAGACGATGT--GGTTGATGATGAAGAAGACGAAGAATGGAAAGAATGGGGAAAGCCCAAATCAAAGAGC---CCACCACCCTTTGACCCTCCTC---CGGATATCACAGGGATGGATCCTTCTCAGATCCAGTCCGAGATGCTCCAGAGACAT----GTTGGCCCTTCTATTGGCTTTGTCAAGTTACGGTTAGACGTGCCTCGTACACAGGTAT--------------------------------------------------------------------------------------------------------------------------------------------
>AME1
------AGTGGAGACAAAAATCGCAGGTCTGCCAAAGGAAG-AAAGATGAAGTATATACTCATTGTGTATATATTATTTCTAT------GTATCACGGAGCAGGGTAAAAGCTTTGCAGAGGCC----AAAAAGGCTGTTCACATTCCGGACGAGCTAGACGATGT--GGTGGATGACGAAGAAGACGAGGCATGGAAAGAATGGGGGAAACGCAAATCCAAGCCC------CCACCGTTTGACCCACCTC---CGGATTTCAGCGGGATGGACCCTTCGCAGATGCAGGCCGAGATGCTGAAGAGACAT----TTTGGCCCCTCCATTGGATTTGTTAAGCTGCGCCTCGATGTGCCTCGTACAAAGGTATATATGT------------------CCATTGATTGAATTCTAGATG-----------------------------------------------------------------------------------------------
>AP25
-------------------------GATCTGTTACCCGAGC-GACAATGAAACTCTTATGGATTGTGTATCTATCACTTCTGC--------TTGTCCATACAAGTCAAGAATGTTGCAGAGGCG----AAGAAGGCGATCCACATCCCAGACGAGCTAGACGATGT--GGTTGATGATGAAGAAGACGAAGAATGGAAAGAATGGGGAAAGCCCAAATCAAAGAGC---CCACCACCCTTTGACCCTCCTC---CGGATATCACAGGGATGGATCCTTCTCAGATCCAGTCCGAGATGCTCCAGAGACAT----GTTGGCCCTTCTATTGGCTTTGTCAAGTTACGGTTAGACGTGCCTCGTACACAGGTAT--------------------------------------------------------------------------------------------------------------------------------------------
>APA47
GTGCATACAAG---------------ATATATCTATATGAACGAAGATGAGGTATATACACATTGTGTATATATCATTTCTACTCTGCGGTCTCGTCTCTCAGCAA---------GGCGAGGCC----AAGAAGACTGTCCACGTTCCAGACGAGCTTGACGATGT--GGTTGATGACGAAGAAGATGATGCCTGGAAAGAATGGGGAAAACCCAAATCTAGAACC---CCACCCCCATTTGATCCACCCC---CAGATTTCACAGACATGGATCCCTCCCAGATCCAGGCCGAGATGTTTAAGAGACAT----TTTGGCCCCTCCATTGGCTTCGTCAAGCTTGTTCTCGACGTGCCTCGCAGAAGGGTATGCATTTA-TAC-------------CCACTGATTGAATTCTATCTGTGT--------------------------------------------------------------------------------------------
>AS57
----TACAGAAGACAACAAATCGCTGATTTGTCAGAGAAAC-AAAGATGAAGTTTATACTCATTGTGTATATCTTATCATTACTAT---GTCTGACCCTGCAGAAGAGCAATGTTGCAGAGGCCT--GAAGAAGGTC----CAATTCCAGACGAGCTAGACGATGT--GGTAGATGACGAAGAAGATGAAGAATGGAAAGAATGGGGAAAACCCAAGCCAAAAATC------CAACCGTTTGACCCACCAC---CAGACATGACCGGTATGGAACCTTCTCAGATCCAGGCTGAGATGTTTAAGAGACAT----TCCGGCCCCTCAATTGGTTTTGTCAAGCTTCGCCTTGATGAGCCTCGCACAAGGGTATGAACATTATACACTCAAAGAA--TCCAACTATTGAATTCATGATTTGT----------------------ATTGGTTCTTCTGGTCCAACGATTGAA---------------------TTCTTGATTTGTATT-------
>ASA51
--------------------------------------------------------------TTGTGTATATATCATTCCTACTCTGCAGTCTCGTCCTTCAGCAA---------GCCGAGGCG----AAGAAGGCTCTCCACATTCCCGACGAGCTTGATGATGT--GGTTGATGACGAAGAAGATGATGCCTGGAAAGAATGGGGAAAATCCAAACCGAAAACC---CCACCCCCATTTGATCCACCCT---CAGATCTCACAGACATGGATCCCGCGCAGATTCAGGCCGAGATGCTAAAGAGGCAT----TTTGGCCCCTCCATTGGGTTCGTCAAGCTTGATCTCGGCGTGTCTCGCAGAAGGGTATGCATTTA-TGC-------------------ATTGAATTCTCTCTGTGT--------------------------------------------------------------------------------------------
>CB35
---------------------------------------AC-GACAATGAAAATTGTACTGATTGTGTATATATCACTGTTGC--------TTGACCATACAAGTCAAGAATGTTGCAGAGGCG----AAGAAGGCTATCCACATTCCAGACGAGCTAGACGATGT--GGTTGATGATGAAGAAGACGAAGAGTGGAAAGAATGGGGAAAGCCCAAATCAAAAAGC---CCACCACCCTTTGACCCTCCTC---CGGATATCACAGGGATGGATCCTTCTCAGATCCAGTCCGAGATGCTCCAGAGACAT----ATTGGCCCTTCTATTGGCTTTGTCAAGTTACGGCTAGATGTGCCTCGAACAAAGGTATGCAATATATATGA----------CATAGTTTATGGATTGTAAACAGTTGTGAGAACTCATA------------------GATTGCACATT--------------------------------------------------
>CD18
------------------AACCGCTGATCTGTCAGAGAAAG-AAAGATGAAGCTTGTATACATCGTTTACATCTTATCATTACTAT---GTCTGATCCTGCAGAAGCGCAATATTGTAGAGGCC----AAGAAGGTT----TCGTTCCAGACGAGCTGGACGATGT--GGTAGATGACGAAGAAGATGAAGATTGGAAAGACTGGGGAAAACCCAAGCCAAAAATC------CAACCGTTTGACCCACCGC---CAGACATCACCGGCATGGATCCTTCTCAGATCCAGGCTGAGATGTTGAAGAGACAT----TCCGGCCCCTCAATTGGTTTTGTCAAGCTTCGCCTTGATGTGCCTCGCACGAGGGTATGCATATT------------------CAAGGATTGAATTTTTGATTTGT--------------------------------------------------------------------------------------------
>CDE34
---------------------------------------AC-GACAATGAAAATTGTACTGATTGTGTATATATCACTGTTGC--------T-----------------AATGTTGCAGTGGCG----AAGAAGGCTATCCACATTCCAGACGAGCTAGACGATGT--GGTTGATGATGAAGAAGACGAAGAGTGGAAAGAATGGGGAAAGCCCAAATCAAAAAGC---CCACCACCCTTTGACCCTCCTC---CGGATATCACAGGGATGGATCCTTCTCAGATCCAGTCCGAGATGCTCCAGAGACAT----ATTGGCCCTTCTATTGGCTTTGTCAAGTTACGGCTAGATGTGCCTCGAACAAAGGTATGCAATATATATGA----------CATAGTTTATGGATTGTAAACAGTTGTGAGAACTCATA------------------GATTGCACATT--------------------------------------------------
>CF38
------------AAAATAAATCACTGATCTGCTAGAGAAAT-GAAGATGAAGTCCATAATTTTTGTGTATATATTCTTGTTACTAT---GGCTGAACCTGCATAAGTCTAATATTGTTGAGGCC----AAGAAGGTTGTCCGCGTTACAGACGACCTAGATGATGT--GGTAGATAATGAAGAAGACGAAGAATGGAAAGAGTGGGGGAAACCCAAGTCCAAAACC---CCACCACCATTTGACCCACCTC---CAGATTTCACTGGCATGGACCCTTCTCGGATCCAGGCTGAGATGTTGAAGAGGCAT----TTTGGCCCCTCCATTGGTTTTGTCAAGCTTCGACTTGACATGCCTCGTACAAGGGTATGTATGTA------------------------TTGAATTTTATCTGTGT-----------------------TAGGTTCTATTAGTAATTCCTGAATAGA--------TAGCCCAT-------------------------
>CH19
--------GTGGAAAACGAATCGCTGATCTGTCAGAGAAAG-AAAGATGAAGTTTATATACATTGTCTACATCTTATCATTACTAT---GCCTGATCCTGCAGAAGACCAATATCATAGAGGCC----AAGAAGGTT----TCGTTCCAGACGAGCTGGACGATGT--GGTAGATGACGAAGAAGATGAAGATTGGAAAGACTGGGGAAAACCCAAGCCAAAAATC------CAACCATTTGACCCACCGC---CAGACATCACCGGCATGGATCCTTCTCAGATCCAGGCTGAGATGTTGAAGAGACAT----TCCGGCCCCTCAATTGGTTTTGTCAAGCTTCGCCTTGATGTGCCTCGCACGAGGGTATGCATATTATAAACGCAAAGAA---TCAAGGATTGAATTCTTGATTTGT----------------------ATAGGTTCTTCGAGTAAGCCCATTTTTGA--------TAGCTAGTAGCTTGGAGATTGGCAATTGGGCT-
>CHA37
------------AAAATAAATCACTGATCTGCTAGAGAAAT-GAAGATGAAGTCCATAATTTTTGTGTATATATTCTTGTTACTAT---GGCTGAACCTGCATAAGTCTAATATTGTTGAGGCC----AAGAAGGTTGTCCGCGTTACAGACGACCTAGATGATGT--GGTAGATGATGAAGAAGACGAAGAATGGAAAGAGTGGGGGAAACCCAAGTCCAAAACC---CCACCACCATTTGACCCACCTC---CAGATTTCACTGGCATGGACCCTTCTCGGATCCAGGCTGAGATGTTGAAGAGGCAT----TTTGGCCCCTCCATTGGTTTTGTCAAGCTTCGACTTGACATGCCTCGTACAAGGGTATGTATGTA------------------------TTGAATTTTATCTGTGT-----------------------TAGGTTCTATTAGTAATTCCTGAATAGA--------TAGCCCAT-------------------------
>CJ24
------ATAAAGAAGACAAATCGCTGATCTGTCAGGGAAAG-AAAGATGAAGTGTATACTCATCGTGTATGTCTTATCATTACTAT---GTCTGAACCTGCAGAAGGCCAATATTGCAGAGGCC----AAGAAGGTTGTTCACATTCCAGACGAGCTAGACGATGT--GGTAGATGATGAAGAAGACGAAGAATGGAAAGAATGGGGGAAACCCAAGCCAAAAATC------CAACCATTTGACCCACCGC---CAGACTTTAACGGCATGGATCCTTCTCAGATCCAGGCTGAGATGTTGAAGAGACAT----TCTGGCCCCTCAATTGGTTTTGTCAAGCTTCGCCTTGATGTGCCTCGCATGAAGGTATGCATATTATACACGCAAAGAATGTCCTAGGCTTCATTTCTTGATTTGT----------------------ATAGGTTCTTCTAGTGA--------------------------------------TTGGCAATTGGGCTC
>CK7
---------------ACAAATCGCTGATCTGTCAGAGAAAC-AAAGATGAAGTTTGTACACATTGTGTATATCTTATCATTACTAT---GTCTGACCCTGCAGAAGACCAAGATTGCAGAGGCC----AAGAAGGTTGTTCACATTCCAGACGAGCTGGACGATGT--GGTAGATGACGAAGAAGATGATGAATGGAAAGAATGGGGAAAACCCAAATCAAAAATC------CAACCATTTGACCCACCTC---CAGATTTCACCGGCATGGATCCTTCTAAGATCCAGGCGGAGGTGTTGAAGAGACAT----TCTGGCCCCTCTATCGGATTTGTCAAGCTTCGCCTTGATGAGCCTCGCACAAGGGTATGTATATTATACATGCATAGAA--TCCAACGATTGAATCCTTGATTTGT----------------------ATAGGTTCTACTAGTAATCCCATTATAGA--------TAGC-----------------------------
>CL6
-----------GAAGACAAATCGCTGATCTGTCAGAGAAAC-AAAGATGAAGTTTGTACACATTGTGTATATCTTATCATTACTAT---GTCTGACCCTGCAGAAGACCAAGATTGCAGAGGCC----AAGAAGGTTGTTCACATTCCAGACGAGCTGGACGATGT--GGTAGATGACGAAGAAGATGAAGAATGGAAAGAATGGGGAAAACCCAAATCAAAAATC------CAACCATTTGACCCACCTC---CGGATTTCACCGGCATGGATCCTTCTAAGATCCAGGCGGAGGTGTTGAAGAGACAT----TCTGGCCCCTCTATCGGATTTGTCAAGCTTCGCCTTGATGAGCCTCGCACAAGGGTATGTATATTATACATGCATAGAA--TCCAACGATTGAATCCTTGATTTGT----------------------ATAGGTTCTACTAGTAATCCCATTATAGA--------TAGC-----------------------------
>CM9
-TATGCCTGGGGAAAACGAATCACTGATCTGTCAGCAAAAC-AAAGATGAAGTTGATATGCATTGTCTACATCTTATCACTACTAT---GTCTGATCCTGCAGAAAATCAATGTTGCAGAGGCC----AAGAAGGTT----TCATTCCAGACGAGCTAGACGATGT--GGTAGATGACGAAGAAGATGAAGAGTGGAAAGAATGGGGAAAACCCAAGCGGCAAATC------GAACCATTTGACCCGCCGC---CAGATCTCACGGCCATGGATCCTTCTAAGATTCAGGCTGAGATGTTGAAGAGGCAT----TCTGGCCCTTCAATCGGTTTTGTCAAGCTTCGCCTTGATGTGCCTCGCACAAGGGTATGCATATTATACACGCA---AA--TCCAAGGATTGAATTCTTGATTGGT---------TGCA-------GAATAGTTTTTGGTAGTAATCGTATTATGTA--------TAGCTAATAGCTTGGTGATTGGCAATTGGGCTT
>CO8
-TATGCCTGGGGAAAACGAATCACTGATCTGTCAGCAAAAC-AAAGATGAAGTTAATATGCATTGTCTACATCTTATCACTGCTAT---GTCTGATACTGCAGAAAACCAATATTGCAGAGGCC----AAGAAGGTT----TCATTCCAGACGAGCTAGACGATGT--GGTAGATGACGAAGAAGATGAAGAGTGGAAAGAATGGGGAAAACCCAAGCGGAAAATC------GAACCATTTGACCCGCCGC---CAGATCTAACGGCCATGGATCCTTCTAAGATTCAGGCTGAGATGTTGAAAAGACAT----TCTGGCCCTTCAATTGGTTTTGTCAAGCTTCGCCTTGATGTGCCTCGCACAAGGGTATGCATAT-----------------TCCAAGGATTGAATTCTTGATTGGC---------TGCA-------GAATAGTTTTTCCTAGTAAGCGCATTTTATA--------TAGCTAATAGCTTGGTGATTGTAAATTGGGCTT
>CP16
--ATCAGTGTATAAGACGAATCGCTGATCTGTCAGAGAAAG-AAAGATGAAGTTTATATACATCGTCTATATCTTATCATTACTAT---GTCTGACCCTGCAAAAGACCAATATTGCAGAGGCC----AAGAAGGTT----TCATTCCAGACGAGCTAGACGATGT--GGTAGATGACGAAGAAGATGAAGAGTGGAAAGAATGGGGAAAGCCCAAGCCAAAAATC------CAACCATTTGACCCACCGC---CAGACATCACCGGCATGGATCCTTCTCAGATCCAGGCTGAGATGTTGAAGAGACAT----TCCGGCCCCTCAATTGGTTTTGTCAAACTTCGCCTTGATGTGCCTCGCACAAGGGTATGCATTTTATACACGCAAAGAA---CCAAGGATTGAATTCTTGATTTGT----------------------ATAGGTTCTTCTAG-AAGCCCATTTTAGA--------TAGCCTATAGCTTGGAGATTGGCAATT------
>CR44
---------------------------------------------GATGAGGACGATACTACTTGTATCTGTATTGATC--------------------------------TGTTGCAGAGGGT----AAGAAGACAATCCATATTTCGGACGATCTGGACGACGT--GGTGGACGATGAAGAAGACGATGCGTGGAAGCAATGGGGGAAGCCCAAACCCAAAGAT---CCGCCTCCCTTTGACCCCCCTT---CAGATATCACAGGCATGGATCCTTCTCAAATGCAGGCCGAAATGTTAAAGAGGCAT----TTTGGTCCATCCTTTGGTTTTGTCAAGCTACGTCTCGATGTACCTCGTACGAAGGTATGCATATA---------------GTCCATTGATTGGAGT------------------------------------------------------------------------------------------------------
>CT15
-----AGTGTATAAGACGAATCGCTTATTTGTCAGAGAAAG-AAAGATGAAGTTTATATACATTATCTACATCTTAATATTACTAT---GTCTGACCCTGCAAAAGATCAATATTGCAGAGGCC----AAGAAGGTT----TCATTCCAGACGAGCTAGACGATGT--GGTAGATGACGAAGAAGATGAGAAGTGGAAAGAATGGGGAAAACCCAAGCCAAAAATC------CAACCATTTGACCCACCGC---CAGACATCACCGGCATGGATCCTTCTCAGATCCAGGCTGAGATGTTGAAGAGACAT----TCCGGCCCCTCAATTGGTTTTGTCAAACTTCGTCTTGATGTGCCTCGCACAAGGGTATGCATTTTATACACGCAAAGAA--TCCAAGGATTGAATTCTTGATTTGT----------------------ATAGGTTCTTCTAGTAAGCCCAATTTAGA--------TAGCCAATAGCTTGGAGATTGTCAATTGGGCTC
>DA12
-TATGCTTGGGGAAAACGAATCACTGATCTGTCAGAGAAAC-AAAGATGAAGTTAATATGCATTGTCTATATCCTATCATTACTAT---GTTTGACTCTGCAGAAAACCAATATTGCAGAGGCC----AAGAAGGTT----TCATTCCAGACGACCTAGACAATGT--GGTAGATGACGAAGAAGATGAAGAATGGAAAGAATGGGGAAAACCCAAGCGAAAAATC------GAACCATTTGACCCACCGC---CAGATTTCACCGGCGTGGATCCTTCTAAGATCCAGGCTGAGATGTTGAAGAGACAT----TCCGGCCCCTCAATTGGTTTTGTCAAGCTTCGCCTTGATGTGCCGCGCACAAAGGTATGCATAT-----------------TCCAAGGATTGAATTCTTGATTGGT---------TGCA-------GAATAGTTTTTGGCAGTAAGCGCATTATAGA--------TAGCTAATAGCTTGGTGATTGGCAATTGGGCTT
>DB53
GTGCATACAAG---------------GCACATCCAAAAGAA-CAATATGAAGTATATATACATTGTGTATATCTCTCTTCTGCTCTGCTGCCTCGTCTCTCAGCAA---------GGCGAGGCC----AAGAAGGCTGTCCACGTTCCAGACGAGCTTGACGATGT--GGTTGATGACGAAGAAGATGATGCTTGGAAAGAATGGGGAAAACCCAAATCTAGAACA---CCACCCCCATTTGATCCACCCC---CAGATTTCACAGATATGGATCCGTCGCAAATCCAGACCGAGATGCTAAAGAGACAT----TTTGGCCCCTCCATTGGTTTCGTCAAGCTTGTCCTCGACGTACCTAGGATGAGGGTATGCATTTA-TAT-------------CCACTAGTTGAATTCTCTCTGTGT--------------------------------------------------------------------------------------------
>DC1
-------------------------------------AGAA-CAATATGAAGTATATATACATTGTGTATATCTCTCTTCTGCTCTGCTGCCTCGTCTCTCAGCAA---------GGCGAGGCC----AAGAAGGCTGTCCACGTTCCAGACGAGCTTGACGATGT--GGTTGACGACGAAGAAGATGACGCTTGGAAAGAATGGGGAAAAGCCAAATCTAGAACA---CCACCCCCATTTGATCCACCCC---CAGATTTCACAGATATGGATCCATCGCAAATCCAGACCGAGATGCTAAAGAGACAT----TTTGGCCCCTCCATTGGTTTCGTCAAGCTTGTCCTCGACGTACCTAGGATGAGGGTATGCATTTA-TAT-------------CCACTAGTTGAATTCTCTGTGTGT--------------------------------------------------------------------------------------------
>DD1
GTGCATACCAGG--------------TAACATCCAAATGTA-CAATATGAAGTATATACACATTGTGTATATATCACTTCTACTCTGCTGCCTCGTCTCTCAGCAT---------GCCGAGGCC----AAGAAGACTGTCCACGTTCCAGACGAGCTTGACGATGT--GGTGGATGACGAAGAAGATGATGCGTGGAAAGAATGGGGAAAACCCAAATCTAAGACC---CCACCTCCATTTGATCCACCCC---CAGATTTCACAGACATGGATCCGTCCCAGATCCAGGCCGAGATGCTAAAAAGACAT----TTTGGTCCCTCCATTGGATTCGTCAAGCTTGTCCTCGACGTGCCTAGGATAAGGGTATGCATTTA-T---------------CCACTGATTGAATTTTATCTGTGT--------------------------------------------------------------------------------------------
>DIM50
GTGCATACCAGG--------------TAACATCCAAATGTA-CAATATGAAGTATATACACATTGTGTATATATCACTTCTACTCTGCTGCCTCGTCTCTCAGCAT---------GCCGAGGCC----AAGAAGACTGTCCACGTTCCAGACGAGCTTGACGATGT--GGTGGATGACGAAGAAGATGATGCGTGGAAAGAATGGGGAAAACCCCAATCTAAGACC---CCACCTCCGTTTGATCCACCCC---CAGATTTCACAGACATGGATCCGTCCCAGATCCAGGCCGAGATGCTAAAAAGACAT----TTTGGTCCCTCCATTGGATTCGTCAAGCTTGTCCTCGACGTGCCTAGGATAAGGGTATGCATTTA-T---------------CCACTGATTGAATTTTATCTGTGTATTCAATCCTAATTGTGTGGACTTAGATT---------------------------------------------------------------
>FC13
-TATGCTTGGGGAAAACGAATCACTGATCTGTCAGAGAAAC-AAAGATGAAGTTAATATGCATTGTCTATATCCTATCATTACTAT---GTTTGACTCTGCAGGAAACCAATATTGCAGAGGCC----AAGAAGGTT----TCATTCCAGACGAGCTAGACGATGT--GGTAGATGACGAAGAAGATGAAGAATGGAAAGAATGGGGAAAACCCAAGCGAAAAATC------GAATCATTTGACCCACCGC---CAGATTTCACCGGCGTGGATCCTTCTAAGATCCAGGCTGAGATGTTGAAGAGACAT----TCCGGCCCCTCAATTGGTTTTGTCAAGCTTCGCCTTGATGTGCCTCGCACAAGGGTATGCATAT-----------------TCCAAGGATTGAATTCTTGATAGGT---------TGCA-------GAATAGTTTTTTGTAGTAAGCACATTATAGA--------TAGCTAATAGCTTAGTGATTGGCAATTGGGCTT
>FTS1
----------------------------------AAATGAA-GAATATGAAGTATATACACATTGTGTATATCTCTCTTATACTCTGCTGCCTCGTCTCTCAGCAA---------GCCGAGGCC----AAGAAGGCTGTCCACGTTCCAGACGAGCTCGACGATGT--GGTTGATGACGAAGAAGATGATGCCTGGAAAGAATGGGGAAAACCCAAATCTGGAACA---CCACCCCCATTTGATCCACCCC---CAGACTTCACAGATATGGATCCATCGCAGATCCAGGCCGAGATGCTGAAGAGACAT----TTTGGCCCCTCCATTGGTTTCGTCAAGCTTGTCCTCGACGTGCCTAGGATGAGGGTATGCATTTA-TATTCAAAGAAA---TCCACTAATTGAATTCT----------------------------------------------------------------------------------------------------
>FTS2
GTGCATACAAG---------------ATACATCCAAATGAA-GAGTATGAAGTATATACACATTGTGTATATCTCTCTTATACTCTGCTGCCTCGTCTCTCAGCAA---------GCCGAGGCC----AAGAAGGCTGTCCACGTTCCAGACGAGCTCGACGATGT--GGTTGATGACGAAGAAGATGATGCCTGGAAAGAATGGGGAAAACCCAAATCTGGAACA---CCACCCCCATTTGATCCACCCC---CAGACTTCACAGATATGGATCCATCGCAGATCCAGGCCGAGATGCTGAAGAGACAT----TTTGGCCCCTCCATTGGTTTCGTCAAGCTTGTCCTCGACGTGCCTAGGATGAGGGTATGCATTTA-TATTCAAAGAAA---TCCACTAATTGAATTCT----------------------------------------------------------------------------------------------------
>GG1
---------------------------TCTACC-CATAAAC-TAAGCTTCAACAGATAAACTCTCCATATAAATACAGACCATTTTGT-AAGCTTCTGTATATACGACCTATATGACAGGTTTCACCAATGGGCTATAGGCACATCCAGACGTAGCTTTACAAAACCAACTGGATCTGAGAAGGATCTATGTCTGTGATGTCTGGAGGTGGATCAAATGCAGGTGG---GTTTTTGGATTTGGGCTTTCCC---CATTCTTTCCATGCATCATCTTCTTCATCATCCACCACATCGTCTAGATCATCCGTAATGTGCAGCTTTTTCTTGGCCTCTGCCAGACTAAACTCCTCAACATAGCATACGAAGGAGGGTACATG-TGGGCACCATGG---TGCACGAGATGAGGTCTGAATGTTTTGTTTGTAGGAAA-------TAGTATGTCTTCGCTGTATTTTTTCAAAGGAATTTACTTGAATCCATAGAATAGGAC---------------
>HB41
--------------------------------TCTGTTAGA-TAGCAATGTGTGTATACACATTGTGTATATATCATTCCTACTCTGCGGTCTCGTCTTTCAGCAA---------GCCGAGCCC----AAGAAAAGACTGCACATTCCAGACGAGCTTGATGATGT--GGTTGATGACGAAGAAGATGATGCCTGGAAAGAATGGGGAAAACTCAAATCGAAAACC---CCACCCCCATTTGATCCGCCTC---CAGATTTCACAGAGGTGCATCCATCCCGGATCCAGCAAGAGATGCTAAAGAGGCAT----TCTGGCCCCTCCATTGGGTTCGTCAAGCTTGTCCTAGACATGCCTCGCACAAGGGTACGCATTTA-TTCTCAAAGT------ATATGTTTTGGATTTAGAGTTG----------------------------------------------------------------------------------------------
>JO20
--------GTGGAAAACGAATCGATGATCTATCAGAAAAAG-AAAGATGAAGTTTATATACGTCGTCTACATCTTATCATTACTAT---GTCTGATCCTGCAGAAGACCAATATTGTAGAGGCC----AAGAAGGTT----TCGTTCCAGACGAGCTTGACGATGT--GGTAGATGACGAAGAAGATGAAGATTGGAAAGACTGGGGAAAACCCAAGCCAAAAATC------CAACCATTTGACCCACCGC---CAGACATCACCGGCATGGATCCTTCTCAGATCCAGGCTGAGATGTTGAAGAGACAT----TCCGGCCCCTCAATTGGTTTTGTCAAGCTTCGCCTCGATGTGCCTCGCACGAGGGTATGCATATTATAAACGCATAGAA---TCAAGGATTGAATTCTTGATTTGT----------------------ATAGGTTCTTCGAGTAAGACCATTTTTTA--------TAGCTAGTAGCTTGGAGATTGGCAATT------
>JU21
-----TCCGTGGAAAACGAATCGATGATCTATCAGAGAAAG-AAAGATGAAGTTTATATACATCGTCTACATCTTATCATTACTAT---GTTTGATCCTGCAGAAGACCAATATTGTAGAGGCC----AAGAAGGTT----TCGTTCCAGACGAGCTGGACGATGT--GGTAGATGACGAAGAAGATGAAGATTGGAAAGACTGGGGAAAACCCAAGCCAAAAATC------CAACCATTTGACCCACCGC---CAGACATCACCGGCATGGATCCTTCTCAGATCCAGGCTGAGATGTTGAAGAGACAT----TCCGGCCCCTCAATTGGTTTTGTCAAGCTTCGCCTCGATGTGCCTCGCACGAGGGTATGCATATTATAAACGCATAGAA---TCAAGGATTGGATTCTTGATTTGT----------------------ATAGGTTCTTCGAGTAAGCCCATTTTTGA--------TAGCTAGTAGCTTGGAGATTGGCAATT------
>KE1
-TGAGCTTT------AGATATAATTGATCTGTTACGCCGAT-GACAATGAAACTGATACGGATTGTGTATCTATCACTGCTGC--------TTGACCATAAAAGTCAAGAATGTTGCAGAGGCG----AAGAAGGCGATCCACATCCCAGACGAGCTAGACGATGT--GGTTGATGATGAAGAAGACGAAGAATGGAAAGAATGGGGAAAGCCCAAATCAAAGAGC---CCACCACCCTTTGACCCCCCGC---CGGATATCACAGGGATGGATCCTTCTCAGATCCAGTCCGAGATGCTCCAGAGACAT----ATTGGTCCTTCTATTGGCTTTGTAAAGTTACGGCTAGATGTGCCTCGTACAAAGGTATGGAATATGAG-----------------------AACTCATAGATTACCCAT-----------------------------------------------------------------------------------------
>LF2
---------------------AGTGCGTGCAAATCCAAGAA-CAAGATGAAGAAGATACACATTGTGTATATGTCATTCATGCTCT--------GTCTTTCTGCAA---------CTCGAGGCC----AAGAAAGCTCTCCACATTCCGGACGAGCTTGATGATGT--TGTTGATGACGAAGAAGATGATGTTTGGAAAGAATGGGGAAAACCCAAACCAAAAAAT---CCGCCTCCATTTGATCCTCCCC---CAGATTTCACAGACATGCATCTCTCCGAGATGCAGGCCGAGATGCTGAAGAGACAT----TTTGGCCCCTCAATTGGCTTCGTCAAGCTTGTCCTCGACGTGCCTCGCCTAAGGGTATGTATTTA-TCC-------------------ATTGAATTCTATCTGTGT--------------------------------------------------------------------------------------------
>MC0
GTGCAAGCAGG---------------ATATATCTAA---AA-CAAGATGAAGTGTATACACATTGTGTATATATTTTTACTGCTCTGCAGTCTCGTTTTTCAGCAA---------GCCGAGGCG----AAGAAGGCACTCCACATTCCAGACGAGCTTGATGATGT--GTTTGATGACGAAGAAGATGATACCTGGAAAGAATGGGGAAAACCCAAATCGAAAGCC---CCACCCCCATTTGATCCACCAC---CAGATTTCACAGACTTGGATCCCTCCCAGATGCAGGCCGAGATGCTAAAGAGACAT----TCTGGCCCCTCCATTGGGTTCGTCAAGCTTGTCCTCGACGTGCCCCGCAGAAGGGTATGCATTTA-TACTTAAAGT------CCACTGATTGAATTCTA---------------------------------------------------------------------------------------------------
>NN48
--------------------------ATCAGTCCAAATGAA-GAAGATGAAGTATATACACATTGTGTATATATCACTTCTACTCTGCGGTCTCGTCTCTCGGCAA---------GCTGAGGCC----AAGAAGGCTGTGCACGTTCCAGACGAGCTTGACGATGT--GGTTGATGACGAAGAAGATGATGCCTGGAAAGAATGGGGAAAACCCAGATCTAAGACC---CCACCCCCATTTGATCCACCCC---CAGATTTCACAGACATGGATCCGTCCCAGATCCAGGCCGAGATGCTAAAGAGACAT----TTTGGCCCCTCCATTGGGTTCGTCAAGCTTGTCCTCGACGTGCCTAGGATAAGGGTATGTATTTA-TATTCAAAGTAT----------ATTGAATTCTAAGTTTATATA-----------------------------------------------------------------------------------------
>PA42
GTGCAAG-------------------GTCTATCCAAATGGA-CCAGATGAAGTATATACACTTTGTGTATATATCATTCATACTCTGCAGTCTCGCCCTTCAGCAA---------GCGGAGGCG----AAGAAGGCTCTCCACATTCCCGACGAGCTCGATGATGT--GGTCGATGACGAAGAAGATGATGCCTGGAAAGAATGGGGAAAACCCAAACCGAAAACC---CCGCCCCCATTTGATCCACCCCCCTCAGATTTCACAGACATGGATCCCGCGCGGATCCAGGCCGAGATGCTGAAGAGACAT----TTTGGCCCCTCCATTGGGTTCGTCAAGCTTGTCCTCGACGTTCCTCGCAAAAGGGTATGCATTTA-TACACAAAGT------------ATTGAATTCTATCTGTGTAGTTAAGTTTTGA-------------------------------------------------------------------------------
>PB33
--GAGCTCCAGATATAATTACTGTAGATCTGCCACACGGAT-GACAATGAAGTTCACATTCTTTCTGTATATGTCA---------------TTGACTACACAATTCAAGAATGCTGCAGAAGCG----AAGAAGCCGATCCACATTCCAGACGAGCTAGACGATGT--GGTTGATGATGAAGAAGACGAAGAATGGAAAGAATGGGGCAAGCCCAAATCAAAAAGC---CCACCACCATTTGACCCCCCTC---CGGATATCACAGGGATGGATCCTTCTCAGATCCAGTCCGAGATGCTCAAGAGACAT----ATTGGCCCTTCTTTTGGCTTTGTCAAGTTACGCTTAGATATGCCTCGTACAAGGGTATGGATTATATATG-------------------ATGAATTGTAGACAATTGTGT----------------------------------------------------------------------------------------
>PG28
-------------------------GATCTGCCACACAGAC-AACAATGAAAATCATACCCATTGTGTATATATTGCTGCTGCTGC---AATTGACCACAGTAGTCAAGAATGCTGCAGAAGCG----AAAAAAACGATCCACATTCCAGACGAGCTAGACGATGT--GGTTGATGATGAAGAAGACGAAGAATGGAAAGAGTGGGGAAAGCCCAAATCAAAAAGC---CCACCACCCTTTGACCCCCCTC---CGGATATCACAGGGATGGATCCTTCTCAGATCCAGTCCGAGATGCTCCAGAGACAT----TTTGGCCCTTCTATTGGCTTTGTCAAGTTACGCCTAGATGTGCCTCGTACAAAGGTATGGAATATATG-----------------------GGATTGTAAACAATTGT------------------CATCTAGTTTGGGTTCTAGTTTATTTACTGA--------GAACATATA------------------------
>PH2
GTGCATGCGAGAAA------------ATCTATC---------CAAGATGAAGTATATACACATTGTGTATATATCATTTCTACT----------GTGTTTCAGCAG---------GCCGAGGCC----AAGAAGGCTCTCCACGTTACAGACGAGCTTGACGATGT--GGTTGACGACGAAGAAGATGAAGCGTGGAAAGAATGGGGAAAACCCAAATCCAGAGCC---CCACCCCCCTTCGATCCACCCC---CAGATATGACAGACATGGATCCCTCCCAGATCCAGGCCGAGATGCTAAAGAGACAT----TTCGGCCCCTCCATTGGGTTCGTCAAGCTTATCCTCGACGTGCCTCGAACAAGGGTATGCATTTA-T---------------CCACTGACTGAGTTTTATCTGTGT--------------------------------------------------------------------------------------------
>PM29
-TGCGTGC--------GACACTCTAGATCTGCCACACGGAC-GATGATGAAAGGCATAGTTATTGTGTATATATCACTGCTGCTGC---TATTCACCCTACAAAGCAAGAGTGTTGCAGAGGCA----AAGAAAGCGATTCACATTCCAGACGAGCTAGATGATGT--AGTCGATGATGAAGAAGACGAAGAATGGAAAGAATGGGGAAAACCCAAATCAAAAAGC---CCACCACCCTTTGATCCCCCTC---CGGATATCACAGGGATGGATCCTTCTCAGATCCAGTCGGAGATGCTTCAGAGACAT----TTTGGCCCTTCTATTGGTTTTGTCAAGTTACGCTTAGATGTGCCTCGTACAAAGGTATGGAATATATATG-------------------ATGGATTGTACACAAGTGTGTATTT------------------------------------------------------------------------------------
>PS27
-------------------------GATCTGCCACACGGAC-AACAATGAAAATCATACCCATTGTGTATATATTGCTGCTGCTGC---AATTGACCACAGTAGTCAAGAATGCTGCAGAAGCG----AAAAAAACGATCCACATTCCAGACGAGCTAGACGATGT--GGTTGATGATGAAGAAGACGAAGAATGGAAAGAGTGGGGAAAGCCCAAATCAAAAAGC---CCACCACCCTTTGACCCCCCTC---CGGATATCACAGGGATGGATCCTTCTCAGATCCAGTCCGAGATGCTCCAGAGACAT----TTTGGCCCTTCTATTGGTTTTGTCAAGTTACGCCTAGATGTGCCTCGTACAAAGGTATGGAATATATG-----------------------GGATTGTAAACAATTGTGAATATATACATGTGCT-CATCTAGTTTGGGTTCTAGTTTATTTACTGA--------GAACATATA------------------------
>PS30
GTGCAAG-------------------GTCTATCTAAATGGA-CCAGATGAAGTATATACACATTGTGTATATATCATTCCTACTCTGCAGTCTCGCCCTCCAGCAA---------GCCGAGGCG----AAGAAGGCTCTCCACATTCCCGACGAGCTCGATGATGT--GGTTGATGACGAAGAAGATGATGCCTGGAAAGAATGGGGAAAACCCAAACCGAAAACC---CCGCCCCCATTTGATCCACCCCCCTCAGATTTCACAGACATGGATCCCACGCGGATCCAGGCCGAGATGCTAAAGAGACAT----TTTGGCCCCTCCATTGGGTTCGTCAAGCTTGTCCTCGACGTTCCTCGCAAAAGGGTATGCATTTA-TACGCAAAGT------------ATTGAATTCTATCTGTGT--------------------------------------------------------------------------------------------
>PSF43
GTGCATACAAGA--------------TTACATCCAAATGAA-GAATATGAAGTATATACACATTGTGTATATATCACTTCTACTCTGCGGTCTCGTCTCTCAGCAA---------GCCGAGGCC----AAGAAGGCTTTCCACGTTCCAGACGAGCTTGACGATGT--GGTTGATGACGAAGAAGATGATGCGTGGAAAGAATGGGGAAAACCCAAATCTAAGACC---CCACCCCCTTTCGATCCACCCC---CAGATTTCACAGACATGGATCCGTCCCAGATCCAGGCCGAGATGCTAAAGAGACAT----TTTGGCCCCTCAATTGGGTTCGTCAAGCTTGTCCTCGACGTGCCTAGGATAAGGGTATGTATTTC-TATTCAAAGTAT------------------------------------------------------------------------------------------------------------------------
>PTA0
GTGCGTGCAAG---------------ATATGTCTAAACGAA-CAAGATGAAGAATATACACATTGTGTATATATCATTAATACTCTGCGGTCTCATCTTTCTGCAA---------GCCGAAGCC----AAGAAGGCTGTACACATTTCAGACGAGCTCGATGATGT--GGTTGATAACGAAGAAGATGATGCCTGGAAAGAATGGGGGAAACCCAAACCCAAAACC---CCGCCCCCATTCGATCCACCCC---CAGATTTCATAGACATGGATCCATCCCGGATCCAGGCCGAAATGCTAAAGAGACAT----TTTGGCCCCTCCATTGGGTTCGTCAAGCTTTTTCTCAACGTGCCTCGCAGAAGGGTATGCATTTA-TTC-------------CCACTGATTTAATTCTA---------------------------------------------------------------------------------------------------
>RC54
GTCCATACAAGA--------------TTACATCCCAATTAA-GAATATGAAGTTTATACACATTGTGTGTATAGCACTTCTACTCTGCGGTCTCGTCTCTCAGCAA---------GCCGAGGCC----AAGAAGGCTGTTCACGTTCCAGACGAGCTTGACGATGT--GGTTGATGACGAAGAAGATGATGCCTGGAAAGAATGGGGAAAACCCAAATCTAAGACC---CCACCCCCATTTGATCCACCCC---CAGATTTCACAGACATGGATCCGTCCCAGATCCAGGCTGAGATGCTAAAGAGACAT----TTTGGCCCCTCCATTGGGTTCGTCAAGCTTGTCCTCGGCGTGCCTAGGATAAGGGTAGGCATTTA-TACTCAAAA-GT----------ATTGAATTCTATGTGTGT--------------------------------------------------------------------------------------------
>SA1
GTGCAAGGTCT---------------ATCTATCTAAATGGA-CCAGATGAAGTGTATACACATTGTGTATATATCATTCCTACTCTGCAGTCTCGTCCTTCAGCAA---------GCCGAGGCG----AAGAAGGCTCTCCACATTCCCGACGAGCTTGATGATGT--GGTTGATGACGAAGAAGATGATGCCTGGAAAGAATGGGGAAAACCCAAACCCAAAACC---CCGCCCCCATTTGATCCACCCCCCTCAGATTTCACAGACATGGATCCCGCGCAGATGCAGGCCGAGATGCTAAAGAGACAT----TTTGGCCCCTCCATTGGGTTCGTCAAGCTTGTTCTCGGCGTGCCTCGCATAAGGGTATGCATTTA-TAC-------------CCACGCATTGAATTCTATGTGTGT--------------------------------------------------------------------------------------------
>SC0
GTGCATACAAG---------------ATATATC---------TAAGATGAAGTTTATACACATTGTGTACATATCATTTCTACTCT--------GTCTTTCAGCAA---------GAGGAGGCC----AAGAAGACTGTCCACGTTCCAGACGAGCTTGATGATGT--GGTTGATGACGAAGAAGATGATGCGTGGAAGGAATGGGGAAAACCCAAATCAAAAAAC---CCATCTTCATTCGATCCACCCC---CAGATTTCACAGACATGGATCCCTCCCAGATGCAGGCCGAGATGCTAAAAAGACAT----TTTGGCCCCTCTATTGGCTTTGTCAAGCTTCTCCTCGACGTGCCTCGCACAAAGGTATGCATTTA-TACTCAAAAG-----TCCACTGATTGAATTCTA---------------------------------------------------------------------------------------------------
>SG23
-----------GAAGACAAATCACTGATCTGTCAGAGAAAC-AAAGATGAAGTATATACTCATTGTGTATATCTTATTGTTACTAT---GTCTGACCCTGCAGAAGAGCAATATTGCAGAGGCC----AAGAAGGTC----CAATTCCGGACGAGCTAGACGATGT--GGTAGATGACGAAGAAGATGAAGAATGGAAAGAATGGGGAAAACCCAAGGCAAAAATC------GAACCGTTTGACCCACCGC---CAGACTTCACCGATATGGATCCTTCTCAGATCCAGGCTGAGATGTTCAAGAGACAT----TCCGGCCCCTCAATTGGCTTCGTCAAGCTTCGCCTTGATGTGCCTCGCACAAGGGTATGCATATTATACACGCA---AA--TCCAATGATTGAATTCTTGATTTGT----------------------ATAGGTTCTTCTAGTAACCCCATTATAGA--------TAGCCCAT-------------------------
>SS22
CACCCTTCCAGGAAGACAAATCACTGATCTGTCAGAGAAAC-AAAGATGAAGTATATACTCATTGTGTATATCTTATTGTTACTAT---GTCTGACCCTGCAGAAGATCAATATTGCAGAGGCCA--GAAGAAGGTC----CAATTCCGGACGAGCTAGACGATGT--GGTAGATGACGAAGAAGATGAAGAATGGAAAGAATGGGGAAAACCCAAGGCAAAAATC------GAACCGTTTGACCCACCCC---CAGACTTCACCGATATGGATCCTTCTCAGATCCAGGCTGAGATGTTCAAGAGACAT----TCCGGCCCCTCAATTGGTTTCGTCAAACTTCGCCTTGATGTGCCTCGCACAAGGGTATGCATAT-----------------TCCGATGATTGAATTCTTGATTTGT----------------------ATAGGTTCTTCTAGTAACCCCATTATAGA--------TAGCCCAT-------------------------
>SV36
-------GTGGGGACAAAATACACTGATCTGCCAGAAGAAC-GAAGATGAAGTTGATAATCACCGTGTATATATTGTTCCTATGGT--------ATCCAGCAGGGAAAGAATATTGCGGAGGCC----AAGAAGGTTGTCCATATTTCAGACGAGCTAGATGATGT--GGTAGACGATGAGGAAGATGAAGAATGGAAAGAATGGGGGAAACCCAAATCAAAATCCAAACCCCCACCTTTTGATCCACCTC---CAGATTTCACGGGGATGGATCCAACGCAGATCCAGGCCGAGATGTTAAAGAGACAT----TCTGGTCCCTCCATTGGGTTTGTCAAGCTCCGCCTTGATGTGCCTCGTACAAGGGTATGTCTATA-TACACACAGTGA---TATATACATTG----------------------------------------------------------------------------------------------------------
>TA17
------------AAAACGAATCGCTGATCTGTCAGAAAAAG-AGAGATGGAGTTTATATACATTGTCTACATCTTATCACTCCTAT---GTCTGATCCTGCAGAAAACCAATATTGTAGAGGCT----AAGAAGTTT----TCATTCCAGACGAGCTGGACGATGT--GGTAGATGACGAAGAAGATGAAGAGTGGAAAGAATGGGGAAAACCCAAGCCAAAAATC------CAACCATTTGACCCACCGC---CAGACATCACGGGCATGGATCCTTCTCAGATCCAGGCTGAGATGTTGAAGAGACAT----TCCGGCCCCTCAATTGGTTTTGTCAAGCTTCGCCTTGATGTGCCTCGCACAAGGGTATGCATATTATAAACGCAAAGAA--TCCAAGGATTGAATTCTTGGTTTAT----------------------ATAGGTTCTTCTGGTAAGCCCATTTTAGA--------TAGCTAGTAGGTTGGAGATTGGCAATT------
>TB39
TATGTCAAAATCAAAACATATTACCGATCTGCCATA-GAAC-GAATATGAAGTTCAGACTCACTGTGTATATATTATTGTTATTAT---GTATGATCCTGAAGAAGGTCAATATTGTTGATGCC----AAGAAGCCTGTCCGCATTACAGACGACCTAGACGATGT--GGTAGATGATGAAGAAGATGAAGAATGGAAAGAATGGGGGAAACCGAAGACAAAAATC------CCACCATTTGACCCACCTC---CAGATATCACTGACATGGATCCTTCTCGAATCCAGGCTGAGATGTTGAAGAGACAT----TATGGCCCCTCCATTGGTTTTGTTAAGCTTCGCCTTGATGTGCCTCGTACAAGGGTACGTATATA-CGCAAATAGTAAAT-----GTAATTGAATTCCGTATATAT--------GTGCA-------CGATAGGTTCTTTTAGTAATCCTAGAGCAGA--------TAACCCATTTTTTGGGGAATTCAATATTGG---
>TC31
-TGAGAGT--------GACACGGTAGATCTGTTACGCGGAC-GACAATGAAACTCATACAGATTGTGTATATATCACTGCTGC--------TTGACCATACAATTCAAGAATGTTGCAGAGGCG----AAGAAGGCGATCCACATTTCAGACGAGTTAGACGATGT--GGTTGATGACGAAGAAGACGAAGAATGGAAAGAATGGGGAAAGCCCAAATCAAAAAGC---CCACCACCCTTTGACCCCCCTC---CGGACATCACAGGGATGGATCCTTCTCAGATCCAGTCCGAGATGCTCCAGAGACAT----ATGGGTCCTTCTATTGGCTTTGTCAAGTTACGGCTAGATGTGCCTCGTACAAAGGTATTGAATTTATG-----------------------GGATTGCAAACAAGTGTTAAGGATGAT--------------------TTCGTCCGGT--------------------------------------------------
>TN1
AAAATTTTCCATAAGTAAATTCAATGATCTGCCAGAGAAAC-GAAGATGAAGCTCATATTCATTGTATATATATTGTTAGTAT------ACTCGACCCTACAGAAGTCCAATAATGTTGAGGCC----AAAAAGGTTGTCCGCGTTCCAGACGAGCTGGATGATGT--GGTAGACGACGAAGAAGATGAAGAATGGAAAGAATGGGGGAAACCCAAGTCCAAAATC------CCACCATTTGATCCACCTC---CAGATTTCACTGGCATGGATCCTTCTCGGATCCAGGCTGAGATGTTGAAGAGACAT----TTTGGCCCCTCCATTGGTTTTGTCAAGCTTCGCCTTGATGTGCCTCGTACAAGGGTATGTATCCA--------------------GTGATTGAATTCTA--------------------------------GGTTCTGCTTGTAATCATAGTATAGA--------TAGCCCAT-------------------------
>TO14
--------GTGTAAGACGAATTGCTGATCTGTCAGAGAAGG-AAAGATGAAGTTTATATACATTGTCTACATGTTATCATTACTAT---GTCTTATCCTGCAGAAGATCGATATTGCAGAGGCC----AAGAAGGTT----TCATTCCAGACGAGCTAGACGATGT--GGTAGATGACGAAGAAGATGAAGAGTGGAAAGAATGGGGAAAACCCAAGCCAAAAATC------GAACCATTTGACCCACCGC---CAGACTTTATCGGCATGGATCCTTCTCAGATCCAGGCTGAGATGTTGAAGAGACAT----TCTGGCCCCTCAATTGGTTTTGTCAAGCTTCGCCTTGATGTGCCTCGCACAAGGGTATGCATATTAT---------------CCAAGGATTGAATTCTTGATTTGT----------------------ATAGTTTCTTCTAGTAAGCCCATTATAGA--------TAGCCAATAGCTTGGAGATTGGCAATTGGGCT-
>TPL03
-------------------------------------------------------------------------------------------------------------------------------------------------------------------------GTTGATGAAGAAGAAGATGATGCGTGGAAAGAATGGGGAAAACCCAAATCTAAGACC---CCACCCCCATTTGATCCACCCC---CAGATTTCACAGACATGGATCCGTCCCAGATCCAGGCCGAAATGCTAAAGAGACAT----TTTGGCCCCTCAATTGGGTTCGTCAAGCTTGTCCTCGACGTGCCTAGGATAAGGGTATGTATTTC-TATTCAAAGTATA--GCCACTGATTGAATTCTATCTGTGT--------------------------------------------------------------------------------------------
>WN5
----------------AAAATCACAGATCTGCCAGAGGAAG-AAAGATGAAGTATATACTCATTGTGTATATAGTATTTCTAT------GTATCACAGAGCAGGGTAAAAGCATTGCAGAGGCC----AAAAAGGCTGTTCACATTCCAGACGAGCTAGACGATGT--GGTGGATGACGAAGAAGACGAGGCATGGAAAGAATGGGGGAAACGCAAATCCAAGCCC------CCACCGTTTGACCCACCTC---CGGATTTCACCGGGATGGACCCTTCGCAGATGCAGGCCGAGATGCTGAAGAGACAT----TTTGGTCCCTCCATTGGATTTGTTAAGCTGCGCCTCGATGTGCCTCGTACAAAGGTATATATGTA-TATACACAAAG----TCCATTGATTGAATTCTAGGTGTAT-----------------------TAGGTTCT-------------------------------------------------------------
>WS10
-TTTACTGGGAGAAAACGAATCACTGATCTGTCAGAGAAAC-AAAGATGAAGTTAATATGTATTGTCTATACCCTATCATTACTAT---GTCTGACCCTGCAGCAAACCAATATTGCAGAGGCC----AAGAAGGTT----TCATTCCAGACGAGCTAGACGATGT--GGTAGATGACGAAGAAGATGAAGAATGGAAAGAATGGGGAAAACCCAAGCGAAAAATC------GAACCATTTGAACCACCGC---CAGATTTCACCGGCATGGATCCTTCTAAGATCCAGACTGAGATGTTGAAGAGACAT----TCCGGCCCCTCAATCGGTTTTGTCAAGCTTCGCCTTGATGTGCCTCGCACAAGGGTATGCATAT-----------------TCCAAGGATTGAAATCTTGATTGGT---------TGCA-------GAATAGGTTTTGGTAGTAAGCGCATTATAGA--------TAGCTAGTAGCTTGGTGATTGACAATTGGGCTT
>WW11
-TTTACTGGGAGAAAACGAATCACTGATCTGTCAGAGAAAC-AAAGATGAAGTTAATATGTATTGTCTATACCCTATCATTACTAT---GTCTGACCCTGCAGCAAACCAATATTGCAGAGGCC----AAGAAGGTT----TCATTCCAGACGAGCTAGACGATGT--GGTAGATGACGAAGAAGATGAAGAATGGAAAGAATGGGGAAAACCCAAGCGAAAAATC------GAACCATTTGAACCACCGC---CAGATTTCACCGGCATGGATCCTTCTAAGATCCAGACTGAGATGTTGAAGAGACAT----TCCGGCCCCTCAATCGGTTTTGTCAAGCTTCGCCTTGATGTGCCTCGCACAAGGGTATGCATAT-----------------TCCAAGGATTGAAATCTTGATTGGT---------TGCA-------GAATAGGTTTTGGTAGTAAGCGCATTATAGA--------TAGCTAGTAGCTTGGTGATTGACAATTGGGCTT
