# Supplementary material for: Development of a Target Enrichment Probe Set for Conifer (REMcon)
Source: Biology (Basel). 2024 May 22;13(6):361. doi: 10.3390/biology13060361 (PMC11200496; doi:10.3390/biology13060361)
Supplement: Supplementary file 1 [file biology-13-00361-s001.zip › biology-2960267-supplementary/Sup data/MO_orthlogs_alignments/Thupl29382280s0002_1.ortho.selected_stripped.aln.fasta]

>AA3
ATCTGCTTCAAAAGCTGCTTTCGATAAGGTATAAGGATTGTCTTAAGACCTGCTTCAAGATCCAAATAAATTTCTAGC-CGGTC--AAGAAATTACAGTGTTTGTTTATATATGTATATTTT-TAA-GCTTAAAGAAAAAGGAACT--------------------------AAAAACTCTACCTTTTATACACATTAATCTGTATGTCTCAGCTATATGGGAATT--CCCATTAGTCATTGTCTGAT--TCTTCTCCAAGCATTCAAGAAAAGCAAGATCTGCCTTCAACATATCTGCTTGATCATGTGTGTCATAACCAACATCATGACAGTAACAG--CAATAGTCTAGCCAATCAATTGGTTTTTTATCCCAGATAAGAGCACCGCCGTCCTTTCCACTGGACCAATTTGGTCCACAGTAGTTACCAT----------ACCGAGGAAACATCTGAGAAAGAAAAGCTCTAGGACCTGAATGCC-----AAGGTATCTTGGCCATGTAAGGTTTGAATTTAGGAATAACACATCCAGATCCCACTAT--------TTCAAACTCTTCTGTTTCTGCATTTTTGAATGG---------------GTTCCATGGAAGATTCATCTGTTGAACACGATCCCAAATTCCGAACCTATCCAGTGGAGAT--TTATGGTTCTCTATTTTTC-GATT--------------------------------------------------------------------------------------------
>AA60
-----------AAGCTGTTTACGGTAGGGTATAAGTACTGTCTTAAGACCTGTTTCAAAATCCAAACA--TATCTATC-CAATC--AGGAAATTACATAGTTTTATTG-ATAGCTGCAAGTT-TTA--CCTAATGAAA--AGAA-A------TCCCATAGA----------TGGAAGAGATACCTGTTATACACATTGATCTGTATGCTTCAGCTGCACGAGGAAA--CTTATTCTTTGACACCCAAG--ATTTTTCCAAGCAGTCAAGAAAAGCGAGATCTGCTTTCAACATTTCAGCTTGATCATGTGTGTCATAGCCAATATCATGACAGTAACAG--CAATAGTCTAGCCAATCAATCGGTTTTTTATCCCAGAGGAAACCACCATGATCTTTCCCACTGGACCAGTTTGGTCCACAATAATTACCGT----------ACCGAGGAAACATCTGAGAAAGAAAAGCTCTAGGACCTGTATGCC-----AAGGTACGCTGGCCATGTAAGGGGTGAATTTAGGAACAGTACATCCAGATTCCA------------TTCAAGCTGATTTGTTTCAGTATTTGTGGTTTGTTTACCATGTTTAGCATTCCATGGAAGTTTTATTTGCTGGACATTCTCCCACACTTTCAACAGATCCTGTAAAGGG--TTATTGTTCTCTAT---TC-CATT--------------------------------------------------------------------------------------------
>AAR4
ATCTGCTTCAAAAGCTGCTTTCGATAAGGTATAAGGATTGTCTTAAGACCTGCTTCAAGATCCAAATAAATTTCTAGC-CGGTC--AAGAAATTACAGTGTTTGTTTATATATGTATATTTT-TAA-GCTTAAAGAAAAAGGAACT----------------------------------TACCTTTTATACACATTAATCTGTATGCCTCAGCTATATGGGAATT--CCCATTAGTCATTGTCTGAT--TCTTCTCCAAGCATTCAAGAAAAGCAAGATCTGCCTTCAACATATCTGCTTGATCATGTGTGTCATAACCAACATCATGACAGTAACAG--CAATAGTCTAGCCAATCAATTGGTTTTTTATCCCAGATAAGAGCACCGCCGTCCTTTCCACTGGACCAATTTGGTCCACAGTAGTTACCAT----------ACCGAGGAAACATCTGCGAAAGAAAAGCTCTAGGACCTGAATGCC-----AAGGTATCTTGGCCATGTAAGGTTTGAATTTAGGAATAACACATCCAGATCCCACTAT--------TTCAAACTCTTCTGTTTCTGCATTTTTGAATGG---------------GTTCCATGGAAGATTCATCTGTTGAACATGATCCCAAATTCCGAACCTATCCAGTGGAGAT--TTATGGTTCTCTATTTTTC-GATTCTTGCTGCTTCAATTTGATTT--TTGCGCCAGAAA---------------------------------------------------------
>AF1
ATCTGCTTCAAAAGCTGCTGCCTATAAGGTATAAGGACTGTCTTCAGACCTGCTTGAAG-TAGAAACA--TCTTTAGC-GAGTC-AAAAGACTTACACATATTGGTTG-GTATTTGTATATT-TAA-GCTACAAAAAAC-AAAACTT---TAGCCAAAAGA-TAAGGGGG-AAAAATCTTTACCTGTTATGCACATTGACCTGTATGCTTCAGCTAAATGAGAATT--CCCATTCTTTGCTATTTGTG--TTTTTCCCAAGCATTCGAGAAAAGCAAGATCTGCTTTCAGCAGTTCTGCTTGATCATGTGTGTCATAACCAATATCATGGCAGAAACAA--CAATAATCTAGAAAATCAATTGGCTTTTTGTCCCAGAGAAGAGCACCTTGGTTCTTTCCGCTGGACCAATTCGGTCCACAATAGTTGCCAT----------ATCGAGGAAATAACTGAGAAAGAAAAGCTCTAGCTCCAGTATGCC-----AAGGTATCTTGGCCATGTATGGAGTGAATTTAGGAATAGCACACCCAGATTCCAATAT--------TTCAAACTCATCTGTTTCCTTGTTTTTGGATTG---------------ATTCCAGGGTAAAC---TATGTTGGATACGTCGCCAAATTCTGAACAGATCTTGGTAAGGC--TTATTCTTCTCTGCTTGTAGTATGCTTGCGGTTTCAATTTCATTT--CTTTTCCAAC--------------------CTATCTTGGAATGGCTCGCCAATCTCTGTTTTTCCTTT-
>AG2
ATCTGCTTCAAAAGCTGCTGCCTATAAGGTATAAGGACTGTCTTCAGACCTGCTTGAAG-TAGAAACA--TCTTTAGC-GAGTC-AAAAGACTTACACATATTGGTTG-GTATTTGTATATT-TAA-GCTACAAAAAAC-AAAACTT---TAGCCAAAAGA-TAAGGGGG-AAAAATCTTTACCTGTTATGCACATTGACCTGTATGCTTCAGCTAAATGAGAATT--CCCATTCTTTGCTATTTGTG--TTTTTCCCAAGCATTCGAGAAAAGCAAGATCTGCTTTCAGCAGTTCTGCTTGATCATGTGTGTCATAACCAATATCATGGCAGAAACAA--CAATAATCTAGAAAATCAATTGGCTTTTTGTCCCAGAGAAGAGCACCTTGGTTCTTTCCGCTGGACCAATTCGGTCCACAATAGTTGCCAT----------ATCGAGGAAATAACTGAGAAAGAAAAGCTCTAGCTCCAGTATGCC-----AAGGTATCTTGGCCATGTATGGAGTGAATTTAGGAATAGCACACCCAGATTCCAATAT--------TTCAAACTCATCTGTTTCCTTGTTTTTGGATTG---------------ATTCCAAGGTAAAC---TATGTTGGATATGTCGCCAAATTCTGAACAGATCTTGGTAAGGC--TTATTCTTCTCTGCTTGTAGTATGCTTGCGGTTTCAATTTCATTT--CTTTTCCAAC--------------------CTATCTTGGAATGGCTCGCCAATCTCTGTTTTTCC----
>AH26
------------------------------------------------------------------------------------------------------------------------------------ATAGAAT-AGAACTT---ACTGCAAGGAC-A---AGGG--GAAAAAACTACCTGTCAGACACATTGATATGTAAGCTTCGGCAATGCGAGGATT--TCCTTTTGTCTTCATCCGAG--TTTTCTCCAAGCATTCAAGAAAAGCAATATCTGCTTTCAACATCTCAGCTTGATCATGTGTATCATAACCAATATCATGACAATAACAG--CAATAGTCCAACCAATCAATTGGTTTCCTGTCCCAGAGAAGATCACCTCGGTCCTTCCCACTTGACCAATTCGGCCCACAATAGTTACCAT----------AACGAGGAAACAGTTGTGACAGAAATGCTCTGGGACCTCCATGCC-----AGGGTAGTTTGGCCATGTAAGGTGTGAATGAAGACATGGAAAATTCAGAATCTACTAC--------TTCAAGCTGTTTTGATTCCACCTTTCTGGCTTGTTCGCCGGATTTAGCATTCCATGGAAGACTCATCTCCTGAATATGTTCCCAAATCCCAAGCCTGTCTTTCTGAGGC--TCTCTGTTCTTTATTCTTC-CGT--------TTTCAATTTGATGT--ATCTGCCAAAAATGTTCCCAAACTCCAAACCTTTTCTGTGGAGGCTTGCTGCTATTTTCTTTTACCCAA
>AME1
------------------------------------------TTAAGACCTGCTTCAAGATCCAAATAAATTTCTAGC-TGGTC--AAGAAATTACAGTGTTTGTTTATATATGCATATTTT-TAA-GCTTAAAGAAAAAGGAACTT---ATGTGAGAACAGAGGGCAAA-GAAAAGCTCTACCTCTTAGACACATTAATCTGTATGCCTCAGCTATATGGGAATT--CCCATTATTCATTGTCTGGT--TCTTCTCCAAGCATTCAAGAAAAGCAAGATCTGCCTTCAACATCTCTGCTTGATCATGTGTGTCATAACCAATATCATGACAGTAACAG--CAATAGTCTAGCCAATCAATTGGTTTTTTGTCCCAGATAAGAGCACCGCCTTGCTTTCCACTGGACCAATTTGGTCCACAATAGTTACCAT----------ACCGAGGAAACATCTGAGAAAGAAAAGCTCTAGGACCTGTATGCC-----AAGGTATCTTGGCTATGTAAGGTTTGAATTTAGGAATAACACATCCAGATCCCACTAT--------TTCAAACTCTTCTGTTTCTGCATTTTTGAATGG---------------GTTCCATGGAAGATTCATCTGTTGAATACGATCCCAAATTCCGAACCTATCCACTGGAGAC--TCATGGTTCTCTATTTTTC-GATT--------------------------------------------------------------------------------------------
>AP25
-----CTTCAAATGCT----------AGGTGATATGAACCCATTATGACCACCT------TTCAGGTG--ACAGTTGT-TGCAA--AGATTATTGAAGGTTTTTGTTG-GAC-ATGAAACACATTT-AGATTATAGAAC-AGAACTT---ACTGCAAAGAC-A---AGGG--AAAAAAACTACCTGTCAGACACATTGATATGTAAGCTTCGGCAATGCGAGGATT--CCCTTTTGTCTTCATCCGAG--TTTTCTCCAAGCATTCAAGAAAAGCAATATCTGCTTTCAACATCTCAGCTTGATCATGTGTATCATAACCAATATCATGACAATAACAG--CAATAGTCCAACCAATCAATTGGTTTCCTGTCCCAGAGAAGATCACCTCGGTCCTTCCCACTTGACCAATTCGGCCCACAATAGTTACCAT----------AACGAGGAAACAGTTGTGACAGAAATGCTCTGGGACCTCCATGCC-----AGGGTAGTTTGGCCATGTAAGGTGTGAATGAAGACATGGAAAATTCAGAATCTACTAC--------TTCAAGCTGTTTTGATTCCACCTTTCTGGCTTGTTCGCCGGATTTAGCATTCCATGGAAGACTCATCTCCTGAATATGTTCCCAAATCCCAAGCCTGTCTTTCTGAGGC--TCTCTGTTCTTTATTCTTC-CGT--------TTTCAATTTGATGT--ATCTGCCAAAAATGTTCCCAAACTCCAAACCTTTTCTGTGGAGGCTTGCTGCTATTTTCTTTTACCCAA
>APA47
ATCTGCTTCAAAAGCTGCTGCCTATAAGGTATAAGGACTGTCTTCAGACCTGGTTGAAG-TAGAAACA--TCTTTAGC-AAGTC-AAAAAAATTACAGATATTGGTTG-GTATTTGTGTATT-TGA-GCTAGAAAAAG--AAAACTT---TAGCCAAAAGA-TGAGGGG--AAAAATCTTTACCTGTTATGCACATTGACCTGTATGCTTCAGCTAAACGGGAATT--CCAATTCTTTGCTATCTGTG--TTTTTCCCAAGCATTCAAGAAAAGCAAGATCTGCTTTCAGCAATTCTGCTTGATCGTGTGTGTCATAACCAATATCATGGCAGAAACAA--CAATAATCTAGAAAATCAATTGGCTTTTTGTTCCAGATAAGAGCACCTTGGTTCTTTCCGCTGGACCAATTTGGTCCACAATAGTTGCCAT----------ATCGAGGAAATAACTGAGAAAGAAAAGCTCTAGCTCCGGTATGCC-----AAGGTATCTTGGCCATGTATGGAGTGAATTTAGGAATAGCACACCCAGATTCCAATAT--------TTCAAACTCATCTGTTTCCTTGTTTTTGGATTG---------------ATTCCACGGTAAAC---TATGCTGGATATGTTGCCAATTTCTGAACAGATCTTGGTAAGTC--TTATTCTCCTCTGGTTGTATAGTGTTTGCGATTTCAATTTCATTT--CTTTTCCA-------------------------------------------------------------
>AS57
------------------------------------------------------------TCCAAACA--TCTCTAGC-CAGTC--AGGAAATTACGTGGTTTTGTTG-GTAGCTGCATTTT-TTA-ACCTAAGGAAA--AGAATA------GCCAATAGA----------TGGAAGAAATACCTGTTATACACATCGATCTGTATGCTTCAGCTGCACGAGGAAA--CCTATTATTTGGCACCCAAG--ATTTTTCCAAGCATTCAAGAAAAGTGATATCTGCTTTCAACATGTCAGCTTGATCATGTGTGTCATAGCCAATATCATGACAGTAACAA--CAATAGTCTAGCCAATCAATCGGTTTTTTATCCCAGAAAAGACCACCTCCATCTTTCCCACTGGACCAGTTTGGTCCACAATAATTGCCAT----------ACCGAGGAAACATCTGAGAAAGAAAAGCCCTAGAACCTGTATGCC-----AAGGTATGGTGGCCATGTAAGGGGTGAATTTAGGAATAGTACATCCAGATTCCAGAGT--------TTCAAACTCATTTATTTCAGTATTTTTGGCTTGTTCACCATGTTTAGCATCCCATGGAAGTTTTATTTGCTGGACATTTTCCCAAATTCT-----------------------------------------------------------------------------------------------------------------------------------------
>ASA51
ATCTGCTTCAAAAGCTGCTGCCTATAAGGTATAAGGACAGTCTTCAGGCCTGTTTGAAG-TAGAAACA--TCTTTAAC-CAGTC-AAAAAAATTACAGGTATTGGTTG-GTATTTGTATATT-TAA-ACTAAAA------AAAACTT---TAGCCGAAAGA-TAAGGGGA-ATAAAGCTTTACCTGTTATGCACATTGACCTGTATGCTTCAGCTAAACGGGAATT--ACCATTCTTCACCATTCGTG--TTTTTAACAAGCATTCAAGAAAAGCAAGATCTGCTTTCAACAGTTCTGCTTGATTGTGTGTATCATAACCAATATCATGACAGAAACAA--CAATAATCTAGCAAATCAATTGGCTTTTTGTCCCAGAGAAGATCACCTTGGTTCTTGCCACTGGACCAATTTGGTCCACAATAGTTGCCAT----------ACCGAGGAAATATCTGAGAAAGAAAAGCTCTAGGTCCAGTATGCC-----AAGGTATCTTGGCCATGTATGGAGTGAATTTAGGAATAGCACACCCAGATTCTAATAC--------TTCAAACTCATCTGTTTCTCTGTTTTTGGATTG---------------ATTCCATGGGAGAC---TGTGCTCGATATGTTGCCAAATTCTGAACATATGTTGGTAAGGC--TTAT----------------------------------------------------------------------------------------------------------------
>CB35
-----CTTCAAACGC-------------TACATATGAACACATTATGACTACCA------TTCATGTG--ACAGTTGT-TGCAA--AGATTATTGAAGGTTTTTGTTG-GACTATGTAATACATTC-AGATTATAGAAC-AGAACTC---ACTGCACGACA-A---GGGA-AAAAAAAGCTACCTGTTATACACATTGATATGTAAGCTTCTGCAATAAGAGGATT--TCCTTTTGTCTTCGTCTGAT--TTTTCTCCAAGCATTCAAGAAAAGCAATATCTGCTTTCAACATCTCAGCTTGATCATGTGTGTCGTAACCGATATCATGGCAATAACAG--CAATAGTCCAACCAATCAATTGGTTTCTTGTCCCAGAAAAGATCACCGCGGTCCTTCCCACTTGACCAATTCGGCCCACAATAGTTACCAT----------AACGAGGAAACAGCTGTGAAAGAAATGCTCTGGGACCTCTATGCC-----AAGGTAGCTTGGCCATGTAAGGTGTGAATGAAGGCATGGAAAATTCAGAATCTACTAC--------TTCAAGCTGTTTTGATTCCACCTTTCTGGCTTGTTCACCAGATTTAGTGTTCCATGGAAGACTCATCCCCTGGATATGTTCCCAAACCCCAAGCCTGTCTTTCCGAGGC--TTGCTGTTCTTTGTTCTTC-CGT--------TTTCAATTTGATGT--ATCTGCCAAATATGTTCCCATACTCCGAACCTTGTCTGTGGAGGCTTGCTGCTATTTTCTTTTACCCAA
>CD18
-------------------------------------------------------------------------------------------------------------GTAGCTGCATTTT-TTA-ACCTGATGAAA--AGAACA------TCTAATAGA----------TGGAAGAAATACCTGTTATACACATTGATCTATAGGCTTCGGCTGCACGAGGAAA--CTTATTCTTTGACACCCAAG--ATTTTTCCAAGCATTCAAGAAAAGTGATATCTGCTTTCAGCATGTCAGCTTGATCATGTGTGTCATAGCCAATATCATGACAGTAACAG--CAATAGTCTAGCCAATCAATCGGTTTTTTATCCCAGAGAAGACCACCATTATCTTTCCCGCCGGACCAGTTAGGTCCACAATAATTACCAT----------ACCGAGGAAACATCTGAGAAAGAAAAGCCCTAGGACCTGTATGCC-----AAGGTATGCTGGCCATGTAAGGGGTGAATTTAGGAACAGTACATCCAGATTCCAGTGTTTCAA--ATTCAAGCTTATTTGTTTCAGCATTTTTAGCCT---------GTTTAACATTCCATGGAAGTTTTATTTGCTGGACATTTTCCCAAACTCTCAACAGATCCTGTAGAGGC--TTATTGTTCTCTATC-----------------------------------------------------------------------------------------------------
>CDE34
-----CTTCAAACGC-------------TACATATGAACACATTATGACTACCA------TTCATGTG--ACAGTTGT-TGCAA--AGATTATTGAAGGTTTTTGTTG-GACTATGTAATACATTC-AGATTATAGAAC-AGAACTC---ACTGCACGACA-A---GGGA-AAAAAAAGCTACCTGTTATACACATTGATATGTAAGCTTCTGCAATAAGAGGATT--TCCTTTTGTCTTCGTCTGAT--TTTTCTCCAAGCATTCAAGAAAAGCAATATCTGCTTTCAACATCTCAGCTTGATCATGTGTGTCGTAACCGATATCATGGCAATAACAG--CAATAGTCCAACCAATCAATTGGTTTCTTGTCCCAGAAAAGATCACCGCGGTCCTTCCCACTTGACCAATTCGGCCCACAATAGTTACCAT----------AACGAGGAAACAGCTGTGAAAGAAATGCTCTGGGACCTCTATGCC-----AAGGTAGCTTGGCCATGTAAGGTGTGAATGAAGGCATGGAAAATTCAGAATCTACTAC--------TTCAAGCTGTTTTGATTCCACCTTCCTGGCTTGTTCACCAGATTTAGTGTTCCATGGAAGACTCATCCCCTGGATATGTTCCCAAACCCCAAGCCTGTCTTTCTGAGGC--TTGCTGTTCTTTGTTCTTC-CGT--------TTTCAATTTGATGT--ATCTGCCAAATATGTTCCCAAACTCCGAACCTTGTCTGTGGAGGCTTGCTGCTATTTTCTTTTACCCAA
>CF38
ATCTGCTTCAAAAGCTGCTGCCGATAAGGTATAAGGACTGTCTTAAGACCTGCTTTGAGATTCAAACA--ACTCTAGC-CAGTT--AAGAAATTACATGGTTTTGTTG-GTGTCTGTATTTT-TTA-ATCTAATGAAAA-ATAACT------AGCAATAGA-T---GAAA-ACAAAACACTACCTGTTATACACATTGATCTGTATGCTTCAGCTGCACGAGAATT--CTCGGTATTTGACACCCAAG--TTTTCTCCAAGCATTCAAGAAAAGCAATATCTGCTTTCAACATCTCACCTTGATCATGTGTATCATATCCAATATCATGACAGTAACAG--CAATAGTCTAGCGAATCAATTGGTTCTTTGTCCCAAAGAAGATGGCCTTGGTCCTTCCCACTGGACCAATTTGGTCCACAATAGTTACCGT----------ACCGAGGAAATATCTGAGAAAGGAAAGCCCTAGGACCTGTATGCC-----AAGGTATGCTGGCCATGTAAGGGGTGAATTTAGGAATAGCACATCCAGATCCAACTGT--------TTCAAACTCATTTGTTTTTGCATTTTCAGCTTG----------TTAGCATTCCATGGAAGATTCATCTGCTGGATATGTTCCCACATTCTGAACATATTCTGCCGAAGC--ATATTGTTCTCTATTTTTC-CGTTCTTGTGGTTTCATTTTGCTTT-----------------------------------------------------------------------
>CH19
-----------AAGCTGCTGCCGGTAGGGTATAAGTACTGTCTTAAGACCTGTTCCAAG------ACA--TCTCTAAC-TAGTC--AGGAAATTACATGGTTTTGTAG-GTAGCTGCATTTT-TTA-ACCTAATGAAA--AGAACA------TCTAATAGA----------TGGAAGAAATACCTGTTATACACATTGATCTATAGGCTTCGGCTGCACGAGGAAA--CTTATTCTTTGACACCCAAG--ATTTTTCCAAGCATTCAAGAAAAGTGATATCTGCTTTCAGCATGTCAGCTTGATCATGTGTGTCATAGCCAATATCATGACAGTAACAG--CAATAGTCTAGCCAATCAATGGGTTTTTTATCCCAGAGAAGGCCACCATTATCTTTCCCACTGGACCAGTTGGGTCCACAATAATTACCAT----------ACCGAGGAAACATCTGAGAAAGAAAAGCCCTAGAACCTGTATGCC-----AAGGTATGCTGGCCATGTAAGGGGTGAATTTAGGAACAGTACATCCAGATTCCAGTGTTTCAA--ATTCAAGCTTATTTGTTTCAACATTTTTAGCTT---------GTTTAACATTCCATGGAAGTTATATTTGCTGGACATTTTCCCAAACTCTCAATGGATCCTGTAGAAGC--TTATTGTTCTCTGTCATTC-CATTCTCGCAGTTTCATTTTGATTT--ATCTGCCAAAAA---------------------------------------------------------
>CHA37
ATCTGCTTCAAAAGCTGCTGCCGATAAGGTATAAGGACTGTCTTAAGACCTGCTTTGAGATTCAAACA--ACTCTAGC-CAGTT--AAGCAATTACATGGTTTTGTTG-GTGTCTGTATTTT-TTA-ATCTAATGAAAA-ATAACT------AGCAATAGA-T---GAAA-ACAAAACACTACCTGTTATACACATTGATCTGTATGCTTCAGCTGCACGAGAATT--CTCGGTATTCGACACCCAGG--TTTTCTCCAAGCATTCAAGAAAAGTAATATCTGCTTTCAACATCTCACCTTGATCATGTGTATCGTATCCAATATCATGACAGTAACAG--CAATAGTCTAGCGAATCAATTGGTTCTTTGTCCCAAAGAAGATGGCCTTGGTCCTTCCCACTGGACCAATTTGGTCCACAATAGTTACCGT----------ACCGAGGAAATATCTGAGAAAGGAAAGCCCTAGGACCTGTATGCC-----AAGGTATGCTGGCCATGTAAGGGGTGAATTTAGGAATAGCACATCCAGATCCAACTGT--------TTCAAACTCATTTGTTTTTGCATTTTCAGCTTG----------TTAGCATTCCATGGAAGATTCATCTGCTGGATATGTTCCCACATTCTGAACATATTCTGCCGAAGC--ATATTGTTCTCTACTTTTC-TGTTCTTGTGGTTTCATTTTGCTTT--ATCTGCCATAAAACTTTCCAAACACCAAACCAGTCCTGCAGCGGCTTCTTGTTCTCTATTTTT------
>CJ24
-TTTGATTTAAAAGCTGCTTCCGGTAGGGTATAAGTACTGTCTGAAGACCTGTTTCAAGATCCAAACA--TCTCTAGC-CAGTC--AGGAAATTACATGGTTTTGTTG-TTAGCTGCATTTT-ATA-ATGTAATGGAA--AGAATA------GCCAATAGC----------TGGAAGAAATACCTGTTATACACATTGATCTGTAAGCTTCAGCTGCACGAGAAAT--CTTATTATTTGACCCCCAAG--ATTTTTCCAAGCACTCAAGAAAAGTGATATCTGCTTTCAACATGTCAGCTTGATCATGTGTATCATAGCCAATATCATGACAGTAACAG--CAATAGTCTAGCCAATCAATCGGTTTTTTATCCCACAGAAGACCACCTTGATCTTTCCCACTGGACCAGTTTGGTCCACAATAATTACCAT----------ACCGAGGAAACATCTGAGAAAGAAAAGCCCTAGGACCTGTATGCC-----AAGGTACGGTGGCCATGTAAGGGGTGAATTTAGGAATAGTACATCCAGATTCCAGTGTTTCAA--ATTCAAGCTCATTTGTTTCAGTATTTGTGGCTTGTTCACCGTGTTTAGCATTCCATGGAAGTTTTATTTGTTGAACATTTTCCCAAATTATTAACAGATCCTGTAGAGGT--TTATTGTTCTCTATTAATT-CATTCTCGCAGTTCCATTTTGATTT--ATCTGCCAAAAAGCTTTCCAGACACTAAACCTGTCACTCAGAGGCTTCATGGTCTCTAATTTTTC----
>CK7
-TTTGCTCTAAAAGCTGCTTCCGGTAGGGTATAAGTACTGTCTTAAGACCTGTTTCATGATCCAAACA--TCCCCAGC-CAGTC--AGGAAATTACGTGGTTTTGTTG-GTAACTGCATTTT-TTA-ACCTAATGAAT--AGAAGA------GCCAATTGA----------TGAAAAAAATACCTGTTATACACATTGATCTGTATGCTTCAGCTGCACGAGAAAT--CCTATTATTTGACACCCAAG--TTTTTTCCAAGCATTCAAGAAAAGTGATATCTGCTTTCAACATCTCAGCTTGATCATGTGTGTCATAGCCAATATCATGACAGTAACAA--CAATAATCTAACCAATCAATTGGCTTTTTATCCCAGAGAAGACCACCTCGATCTGTCCCGCTGGACCAGTTTGGTCCACAATAATTACCAT----------ACCGAGGAAACATCCGAGAAAGAAAAGCCCTAGAACCTGTATGCC-----AAGGTATGCTGGCCATGTAAGGGGTGAATTTAGGAATAGTACATCCAGATTCCAGAGT--------TTCAAGCTCATTTGTTTCAGTATTTTTCACTTGTTCACCATGTTTAGCATTCCATGGAAGTTTCATCTGCTGGACATTTTCCCAAATTCTCAACAGATCCTGTTGAGGC--TTATTGTTCTCTATTATTC-CATTCTTGCAATTTCATGTTGATTT--ATCTG----------------------------------------------------------------
>CL6
-TTTGCTCTAAAAGCTGCTTCCGGTAGGGTATAAGTACTGTCTTAAGACCTGTTTCATGATCCAAACA--TCCCCAGC-CAGTC--AGGAAATTACGTGGTTTTGTTG-GTAACTGCATTTT-TTA-ACCTAATGAAT--AGAATA------GCCAATCGA----------TGAAAAAAATACCTGTTATACACATTGATCTGTATGCTTCAGCTGCACGAGAAAT--CCTATTATTTGACACCCAAG--TTTTTTCCAAGCATTCAAGAAAAGTGATATCTGCTTTCAACATCTCAGCTTGATCATGTGTGTCATAGCCAATATCATGACAGTAACAA--CAATAATCTAACCAATCAATTGGCTTTTTATCCCAGAGAAGACCACCTCGATCTGTCCCGCTGGACCAGTTTGGTCCACAATAATTACCAT----------ACCGAGGAAACATCCGAGAAAGAAAAGCCCTAGAACCTGTATGCC-----AAGGTATGCTGGCCATGTAAGGGGTGAATTTAGGAATAGTACATCCAGATTCCAGAGT--------TTCAAGCTCATTTGTTTCAGTATTTTTCACTTGTTCACCATGTTTAGCATTCCATGGAAGTTTCATCTGCTGGACATTTTCCCAAATTCTCAACAGATCCTGTCGAGGC--TTATTGTTCTCTATTATTC-CATTCTTGCAATTTCATTTTGATTT--ATCTGCC--------------------------------------------------------------
>CM9
-----------AAGCTGTTTACGGTAGGGTATAAGTACTGTCTTAAGACCTGTTTCAAAATCCAAACA--TCT----A-CAATC--AGGAAATTACATAGTTTTGTTG-ATAGCTGCAAGTT-TTA--CCTAATGAAA--AGAATA------TCCAATAGA----------TGGAAGAGATACCTGTTATACACATTGATCTGTATGCTTCGGCTGCATGAGGAAA--CTTATTCTTTGACACCCAAG--ATTTTTCCAAGCATTCAAGGAAAGCAATATCTGCTTTCAACATTTCAGCTTGATCATGTGTGTCATAGCCAATATCATGACAGTAACAG--CAATAGTCTAGCCAATCAATCGGTTTTTTATCCCAGAGGAAACCACCTTGATCTTTCCCACTGGACCAGTTTGGTCCACAATAATTACCAT----------ACCGAGGAAACATCTGAGAAAGAAAAGCCCTAGGACCTGTATGCC-----AAGGTATGCTGGCCATGTAAGGGGTGAATTTAGGAACAGTACATCCAGATTCCA------------TTCAAGCTGATTTGTTTCAGTATTTGTGGTCTGTCTACCATGTTTAGCATTCCATGGAAGTTTTATTTGCTGGACATTTTCCCACACTTTCAACAGATCCTGTAAAGGG--TTATTGTTCTCTATGATTC-CATTCTAGCAGTTCCACTTTGATTT--ATCTGCCAAAAAAAACTCCAGACACTGAACCTCTCATTCAGGGGTTTCATGGTCTCTAGATTTTCCTT-
>CO8
-----------------------GTAGGGCATAAGTACTGTCTTAAGACCTGTTTCAAAATCCAAACA--TCTCTAAC-CAATC--AGAAAATTACATAGTTTTGTTG-ATAGCTGCAAGTT-TTA--CCTAATGAAA--AGAATA------TCCAATAGA----------TGGAAGAGATACCTGTTATACACATTGATCTGTATGCTTCGGCTGCACGAGGAAA--CTTATTCTTTGACACCCACG--ATTTTTCCAAGCATTCAAGAAATCTGATATCTGCTTTCAACATTTCAGCTTGATCATGTGTGTCATAGCCAATATCATGACAGTAACAA--CAGTAATCTAGCCAATCAATTGGTTTTTTATCCCAGAGGAAACCACCGTGATCTTTCCCACTGGACCAGTTTGGTCCACAATAATTACCAT----------ACCGAGGAAACATCTGAGAAAGAAAAGCCCTATGACCTGTATGCC-----AAGGTATGCTGGCCATGTAAGGGGTGAATTTAGGAACAGTACATCCAGATTCCA------------TTCAAGCTGATTTGTTTCAGTATTTGTGGTCTGTTTACCATGTTTAGCATTCCATGGAAGTTTTATTTGTTGGACATTTTCCCACACTTTCAACAGATCATGTAAAGGG--TTATTGTTCTCGATGATTC-CATT----CAGTTCCACTTTGATTT--ATCTGCCAAAAAA--------------------------------------------------------
>CP16
---------------------------------------------------------------------------------------------------------------AGATGCATTTT-TTG-ACCTAATG--------------------------------------AAAAGAATACCTATTATACACATTGATTTGTATGCTTCGGTTGTACAAGGAGA--CTTATTATTTGGCATCCAAG--ATTTCTCCAAGAATTCAATAAAAGTGATATCTCCTTTCAACATGTCAGCTTGATCATGTGTGTCATGGTCAATATCATGATAGTAATTGTTCAATAGTCTAGCCAATCAGTCAATTTTTTATCCTAGAGAAGACCACATTGATCTTTTCCACTGGACTAGTTTGGTCCACAATAATTACCAT----------ATAGAGGAAACATCTGAGAAAGAAAAGCCCTAGGACTTATATGCC-----AAGGTACACTAGCCATGTAAGGGGTGAATTTAGGAATATTACATCTAGATTCCA------------TTCAAGCTTATTTATTTCAACATTTGTAGCTTGTTTACCATGTTTAACATCTCATGGAATTTTTATTTGCAAGACATTTTCCCAAACTCTCAGCAGATCCTGTAAAGGC--TTATTA-TCTCTATCATTC-CATTCTCGTAGTTCCATTTTGATTT--ATCTGCCAAAAAAAATTCCAGACACTAAACATGTCATTCAGAGGCTTCGTGCTCTCTAATTCTTTT---
>CR44
----------------------------------------------------------------GGTA--AAAGAAAT-AGCCA--TGAATGGTGCAAGATTTTGTTA-----ATGTGGTTCTTTA-AATTAATAAAAC-AGACCTTT--GAAGGAAAAAT-A---AAGA-AACAAAAAATACCTGCTATACACATTGATCTATAAGCTTCAGCCACACGGGGATT--TCCCTTGGGCGTAATACGAG--TTCTCTCCAAGCAATCAAGAAAAGCAATATCTGCTTTCAACATTTCTGCCTGATCATGTGTGTCATAACCAATATCATGCCAGTAACAG--CAGAAATCTAGCTGATCGATCGGTCTCTTGTCCCACAGAAGAGCACCACGGTCCTTCCCGCTTGACCAGTTTGGCCCACAATAGTTACCAT----------ACCGAGGAAACAGCTGAGAAAGAAAAGCTCTGGCTCCTGTATGCC-----AAGGTATCTTGGCCATGTAAGGTGTGAACGAAGGAATAGCACATCCAGCTTCTACTAT--------TTCATGCTCGTTTTCATTTGCCTTTTTGGCTTGTTCTTCAGACTTAGAATTCCATGGAAGATTCATCTTGCAGATCTGTTCCCAAATTCCTGGTCCAGCTTGGTGAAAT--TTACCGATCGCCGTTTTT--------------------------------------------------------------------------------------------------
>DA12
-TTTGCTGTATAAGCTGTTTCCGGTAGGGTATAAGTACTGTCTTAAGACCTGTTTCAAAATCCAAACA--TATCTATC-CAGTC--AGGAAATTACATAGTTTTGTTG-GTAGCTGCAATTT-TTA--CCTAATGAAA--AGAATG------TCCAATAGA----------TGGAAGAGATACCTGTTATACACATTGATCTGTATGCTTCGGCTGCACGAGGAAA--CTTGTTCTTTGACACCCAAG--ATTTTTCCAAGCATTCAAGAAAAGTGATATCTGCTTTCAACATGTCAGCTTGATCATGTGTGTCATAGCCAATATCATGACAGTAACAG--CAATAGTCTAGCCAATCAATCGGTTTTTTATCCCAGAGGAGAGCACCTTGATCTTTCGCACTGGACCAGTTTGGTCCACAATAATTACCAT----------ACCGAGGAAACATCTGAGAAAGAAAAGCCCTAGGACCTGTATGCC-----AAGGTATGCTGGCCATGTAAGGGGTGAATTTAGGAACAGTACATCCAGATTCCAGTGTTTCAA--ATTTAAGCTGATTTGCTTCAGTATTTGTTGCTTGGTTACCATGTTTAGCATTCCATGAAAGTTTTATTTGCTGGACATTTTCCCAAACTTTCAACAGATCCTGTAAAGGG--TTATTGTTCTCTATAATTC-CGTTCTAGCAGTTCCACTTTGATTT--ATCTGCCAAAAA---------------------------------------------------------
>DB53
ATCTGCTTCAAAAGCTGCTGCCTATAAGGTATAAGGACTGTCTTCAGACCTGCTTGAAG-TAAAAGCA--TCTTTAGCAAAGTA-AAAAAAATTACACATATTGGCTT-GTATTTGTATATT-TAA-GGTAGAAAACAC-AAATCTT---TAGCCAAACGA-TAAGGAGGAGAAAATCTTTACCCATAATGCACATTGACCGGTATGCTTCAGCTACACGGAAATT--GCCATTCTTCACTATTTGTG--TTTTTTCCAAGCATTCAAGAAAAGCAAGATCTGCTTTCAGCAGTTCTCCTTGATCGTGTGTGTCATACCCAATATCATGGCAAAAACAA--CAATAATCTAGAAAATCAATTGGCTTTTTGTCCCAGAGAAGAGCACCTTGGTTCTTTCCGCTGGACCAATTTGGTCCACAATAGTTGCCAT----------ATCGAGGAAATAACTGAGAAAGAAAAGCTCTAGCTCCAGTATGCC-----AAGGTATTTTGGCCATATATGGAGTGAATTTAGGAATAGCATACCCAGATTCCAATAT--------TTCAAACTCATCTGTTTCCTTCTCTTTGGATTG---------------ATTCCATTGTAAAC---TATGTTGGATATGTTGCCAAATTCTCATCAGTTCTTGGTACGGC--CAATTCTTCTCTGCTCGTAGTGTGCTTGTGGTTTCAATTTCATTT--CTTTTCCAGT--------------------TCCATTTCCAAGCACCAAACATTTCTTGAAGAGACCTAT
>DC1
---------------------------------AGGACTGTCTTCAGACCTGCTTGAAG-TAAAAGCA--TCTTTAGCAAAGTA-AGAAAAATTACACATATTGGCTT-GTATTTGTATATT-TAA-GCTAGAAAACAC-AAATCTT---TAGCCAAACGA-TAAGGAGGAGAAAATCTTTACCCATAATGCACATTGACCGGTATGCTTCAGCTACACGGAAATT--GCCATTCTTCACTATTTGTG--TTTTTCCCAAGCATTCAAGAAAAGCAAGATCTGCTTTCAGCAGTTCTCCTTGATAGTGTGTGTCATACCCAATATCATGGCAGAAACAA--CAATAATCTAGAAAATCAATTGGCTTTTTGTCCCAGAGAAGAGCACCTTGGTTCTTTCCGCTCGACCAATTTGGTCCACAATAGTTGCCAT----------ATCGAGGAAATAACTGAGAAAGAAAAGCTCTAGCTCCAGTATGCC-----AAGGTATTTTGGCCATGTATGGAGTGAATTTAGGAATAGCATACCCAGATTCCAATAT--------TTCAAACTCATCTGTTTCCTTCTTTTCGGATTG---------------ATTCCATGGTAAAC---TATGTTGGATATGTTGCCAAATTCTCATCAGTTCTTGGTACGGC--CAATTCTTCTCTGCTCGTAGTGTGCTTGTGGTTTCAATTTCATTT--CTTTTCCAAC--------------------CTATCTTGTGATGGCTTGCCAATCTCCGTGTTTCCTTT-
>DD1
------------------------------ATAAGGACTGTCTTCAGACCTGCTTGAAG-TAGAAACA--TTTTTAGC-AAGTC-AAAAAAA-TTCACGTATTGGTTG-GTATTTGTATATT-TAA-GCTAGAAAAAAC-AAAACTT---TAGCCAAAAGA-TAAGGCAGAAAAAATCTTTACCTATTATGCACATTGACCTGTATGCTTCAGCTAAACTGGAATT--CCCATTCTTCACTATTTGTG--ATTTTCCCAAGCATTCAAGAAAAGCAAGATCTGCTTTCATCAGTTCTCCTTGATCGTGTGTGTCATAACCAATATCATGGCAGAAACAA--CAATAATCTAGAAAATCAATTGGCTTTTTGTCCCAGAGAAGAGCACCTTGGTTCTTTCCGCTGGACCAATTTGGTCCACAATAGTTGCCAT----------ATCGAGGAAATAACTGAGAAAGAAAAGCTCTAGCTCCAGTATGCC-----AAGGTATCGTAGCCATGTATGGAGTGAATTTAGGAATAGCACACCCAGATTCCAATAT--------TTCAAACTCATCTGTTTCCTTGTTTTTGGATTG---------------ATTCCACGGTAAAC---TATGCTGGATATGTTGCCAAATTCTCAACAGATCCTGGTAAGGC--TTATTCTTCTCTGCTTGTAGCGTGCTTGTGGTTTCAATTTTATTT--CTTTTCCAAC--------------------CTATCTTGTGATGGCTTGCCAATCTCTGTGTTTCCT---
>DIM50
ATCTGCTTCAAAAGCTGCTGCCTATAAGGTATAAGGACTGTCTTCAGACCTGCTTGAAG-TAGAAACA--TCTTTAGC-AAGTC-AAAAAAA-TACACTTATTGGTTG-GTATTTGTATATT-TAA-GCTAGAAAAATCAAAAACTT---TAGCCAAAAGA-TAAGGCAG-AAAAATCTTTACCTATTATGCACATTGACCTGTATGCTTCAGCTAAACTGGAATT--CCCATTCTTCACTATTTGTG--ATTTTCCCAAGCATTCAAGAAAAGCAAGATCTGCTTTCAGCAGTTCTCCTTGATCGTGTGAGTCATAACCAATATCATGGCAGAAACAA--CAATAATCTAGAAAATCAATTGGCTTTTTGTCCCAGAGAAGAGCACCTTGGTTCTTTCCGCTGGACCAATTTGGTCCACAATAGTTGCCAT----------ATCGAGGAAATAACTGAGAAAGAAAAGCTCTAGCTCCAGTATGCC-----AAGGTATCGTAGCCATGTATGGAGTGAATTTAGGAATCGCACACCCAGATTCCAATAT--------TTCAAACTCATCTGTTTCCTTGTGTTTGGATTG---------------ATTCCACGGTAAAT---TATGCTGGATATGTTGCAAAATTCTCAACAGATCCTGGTAAGGT--TTATTCTTCTCTGCTTGTAGCGTGCTTGTGATTTCAATTTCATTT--CTTTTCCAAC--------------------CTATCTTGTGATGGCTTGCCAATCTCTGTGTTTCCTTT-
>EN45
--------------------------------------------------------------------------------------------TTGTATATCT-------ATGTAATTAATTCTTTC-AATTAATAAAAT-AAAACTTTGG----------------AAGA-AGAAACAAATACCTGCTATACACATTGCTTTGTAAGCTTCAGCCACACGGGGATT--TCCCTTGGGGTTGATGCGAG--TTCTCTCCAAACAATCAAGAAAAGCAATATCTGCTTTCAACATCTCGGCCTGATCATGTGTGTCATAACCAATATCATGGCAGTAACAG--CAGAAGTCTAGCTGGTCAATTGGTCTCTTGTCCCACAGAAGGGCACCTCTGTCCTTCCCGCTCGACCAATTAGGTCCGCAGTAGTTACCAT----------ACCGAGGAAACAGCTGAGAAAGAAAAGCTCTGGCTCCTGTATGCC-----AAGGTATCTTGGCTATGTAAGGTGTGAACGAAGGAATAGCACATCCAGACTCTACCATT------------------------------------------------------------------------------------------------------------------------------------------------------------------------------------------------------------------------------------------
>FC13
-TTTGCTGTATAAGCTGTTTCCGGTAGGGTATAAGTACTGTCTTAAGACCTGTTTCAAAATCCAAACA--TATCTATC-CAGTC--AGGAAATTACATAGTTTTGTTG-GTAGCTGCAATTT-TTA--CCTAATGAAA--AGAATG------TCCAATAGA----------TGGAAGAGATACCTGTTATACACATTGATCTGTATGCTTCAGCTGCACGAGGAAA--CTTGTTCTTTGACACCCAAG--TTTTTTCCAAGCATTCAAGAAAAGTGATATCTGCTTTCAACATGTCAGCTTGATCATGTGTGTCATAGCCAATATCATGACAGTAACAG--CAATAGTCTAGCCAATCAATCGGTTTTTTATCCCAGAGGAGAGCACCTTGATCTTTCGCACTGGACCAGTTTGGTCCACAATAATTACCAT----------ACCGAGGAAACATCTGAGAAAGAAAAGCCCTAGGACCTGTATGCC-----AAGGTATGCTGGCCATGTAAGGGGTGAATTTAGGAACAGTACATCCAGATTCCAGTGTTTCAA--ATTCAAGCTGATTTGTTTCAGTATTTGTTGCTTGTTTACCATGTTTAGCATTCCATGAAAGTTTTATTTTCTGGACATTTTCCCAAACTTTCAACAGATCCTGTAAAGGG--TTATTGTTCTCTATAATTC-CGTTCTAGCAGTTCCACTTTGATTT--ATCCGCCAAAAA---------------------------------------------------------
>FTS1
----------------GCTGCCTATAAGGTATAAGGACTGTCTTCAGACCTGCTTGAAG-TAGAAGCA--TCTTTAGCAAAGTC-AAAAAAATTACA--CATTGGTTT-GTATTTGTATATT-TAA-GCTAGAAAACAC-AAATCTT---TAGCCAAAAGA-TAAGGAGGAGAACATCTTTACCTATTATGCACATTGACATGTATGCTTCAGCTACACCGGAATT--GCCATTCTTCACTATTTGTG--TTTTTCCCAAGCATTCAAGAAAAGCAAGATCTGCTTTCAGCAGTTCTGCTTGATCGTGTGTGTCATACCCAATATCATGGCAGAAACAA--CAATAATCTAGAAAATCAATTGGCTTTTTGTCCCAGAGAAGAGCACCTTGGTTCTTTCCGCTGGACCAATTTGGTCCACAATAGTTGCCAT----------ATCGAGGAAATAACTGAGAAAGAAAAGCTCTAGCTCCAGTATGCC-----AAGGTATCTTGGCCATGTACGGAGTGAATTTAGGAATAGCATACCCAGATTCCAATAT--------TTCAAACTCATCTGTTTCCTTCTTTTTGGATTG---------------ATTCCACGGTAAAC---TATGCTGGATATGTTGCCAAATTCTCATCAGTTCTTGGTAAGGC--TTATTTTTCTCTGCTCGTAGTGTGCTTGCGGTTTCAATTTCATTT--CTTTTCCA-------------------------------------------------------------
>FTS2
ATCTGCTTCAAAAGCTGCTGCCTATAAGGTATAAGGACTGTCTTCAGACCTGCTTGAAG-TAGAAGCA--TCTTTAGCAAAGTC-AAAAAAATTACA--CATTGGTTT-GTATTTGTATATT-TAA-GCTAGAAAACAC-AAATCTT---TAGCCAAAAGA-TAAGGAGGAGAACATCTTTACCTATTATGCACATTGACATGTATGCTTCAGCTACACCGGAATT--GCCATTCTTCACTATTTGTG--TTTTTCCCAAGCATTCAAGAAAAGCAAGATCTGCTTTCAGCAGTTCTGCTTGATCGTGTGTGTCATACCCAATATCATGGCAGAAACAA--CAATAATCTAGAAAATCAATTGGCTTTTTGTCCCAGAGAAGAGCACCTTGGTTCTTTCCGCTGGACCAATTTGGTCCACAATAGTTGCCAT----------ATCGAGGAAATAACTGAGAAAGAAAAGCTCTAGCTCCAGTATGCC-----AAGGTATCTTGGCCATGTACGGAGTGAATTTAGGAATAGCATACCCAGATTCCAATAT--------TTCAAACTCATCTGTTTCCTTCTTTTTGGATTG---------------ATTCCACGGTAAAC---TATGCTGGATATGTTGCCAAATTCTCATCAGTTCTTGGTAAGGC--TTATTTTTCTCTGCTCGTAGTGTGCTTGCGGTTTCAATTTCATTT--CTTTTCCACCAAGCAC--------CAAGACCTATCTTGTGATGGTTT----------------------
>GG1
---------AAAAACAGAGACCAGTAAG---------CCTCACCGAGATAGGTTTGGAATTTGGGATC-ATATCCAGC-------------------------------AGATAAATCTGCCATGG--------------AATACTA---AATCTGATAAA----CAAGC-CAAAAAGACAAACGCAAATGAGCTTGAAATAGTAGAATCTGGATGTGCTATACCT--TCATTCACACCTTATATGGCCAAAATACCATGGCATACGGGAGCAAGAGCTTTTCTCTCTCAGATGTTTCCTCGGT----------ATGGTAACTACTGTGGGCCAAATTG--GTCGAGCGGGAAGGACCGAGGTGGTCTTCTCTGGGACAAAAAACCGATTGATTGGCTGGATTTTTGCTGTTACTGCCATGATATTGGCTATGATACACATGACCAGGCCGAGATGTTGAAAGCAGATATTGCTTTTCTTGAATGCTTGGAGAAAATTCGTATGCCTCCCAAGGGGAATCCTCAAGTGGCTGAAGCTTACAAATCAATGTGTATAGCAGGTAGGTTATTTTAGCAAAAGCTTTGTTCTATTAATTCCAGGTACTTCTTATAATAAAAAAATTGCATCGTTCATGGCCACACCTTTCACCCAATGATCATGATGAAGTAGTTGCTATCCTTTAAATTTT-TAATCTGTAAGTTTCAATACTGCCTTGACTTGCCGGAGATA-------------------------------------------------------
>HB41
ATCTGCTTCAAAAGCTGCTGCCTATAAGGTATAAGGCCTACCGTCAGACCTGATTGAAG-TTGAAACG--TCTTTAGC-CAGTC-AAAAAAATTACAGATATTGGTAG-GTATTTGCATATT-CAA-GCTTAAAA--AC-AAAACTT---TTGCCAAAAGATTAAGGGGA-AAAAAGTTTTACCTGTTATGCACATTGACCTGTACGCTACAGCTAAACGGGAATTTCCCCATTCTTCACCGTCTGTG--TTTTTAACAAGCATTCAAGAAAAGCAAGATCCGCTTTCAGCAATTCTGCTTGGTCGTGTGTGTCATAACCAATATCATGGCAGAAACAA--CAATAATCTAGCAAATCAATTGGTTTTTTGTCCCAGAGAAGAGCACCTTCGTTCTTTCCACTTGACCAATTCGGTCCACAATAATTGCCAT----------ACCGAGGAAATAACTGAGAAAGAAAAGCTCTAGATCCACTATGCC-----AAGGTACCTTGGCCATGTATGGAGTGAATTTAGGAATAGCACACCCAGATTCCAACAT--------TTCAAACTCATCTGTTTCCTTGTTTTTGGATTG---------------ATTCCATGGGAAAC---TATGCTGGAGATGTTGCCAAATTCTGAACAGATCTTGGTAAGGC--TTCTTCTTCTCTGGTTGTAGCATGCTTGCAGTTTCAATTTCATTT--CTTTTCCAAC--------------------CTATCTTGTAATGGCTTGCCAATCTCTGTTTTTCCT---
>JO20
-TTTGCTTTAAAAGCTGCTGCCGGTAGGGTATAAGTACTGTCTTAAGACCTGTTCCAAG------ACA--TCTCTAAC-TAGTC--AGGAAATTACATGATTTTGTAG-GTAGCTGCAATTT-TTA-ACCTAATGAAA--TAAACA------TCTAATAGA----------TGGAAGAAATACCTGTTATACACATTGATCTATAGGCTTCAGCTGCACGAGGAAA--CTTATTCTTTGACACCCAAG--ATTTTTCTAAGCATTCAAGAAAAGTGATATCTGCTTTCAGCATGTCAGCTTGATCATGTGTGTCATAGCCAATATCATGACAGTAACAG--CAATAGTCTAGCCAATCAATCGGTTTTTTATCCCAGAGAAGACCACCATTATCTTTCCCACTGGACCAGTTAGGTCCACAATAATTACCAT----------ACCGAGGAAACATCTGAGAAAGAAAAGCCCTAGGACCTTTATGCC-----AAGGTATGCTGGCCATGTAAGGGGTGAATTTAGGAACAGTACATCCAGATTCCAGTGTTTCAA--ATTCAAGCTTATTTGTTTCAGCATTTTTAGCTT---------GTTTAACATTCCATGGAAGTTTTATTTGCTGGACATTTTCCCAAACTCTCAACAGATCCTGTAGAGGC--TTAATGTTCTCTATCATTC-CATTCTCGCAGTTTCATTTTGATTT--ATCTGCCAAAAA---------------------------------------------------------
>JU21
ATTTGCTTTAAAAGCTGCTGCCGGTAGGGTATAAGTACTGTCTTAAGACCTGTTCCAAG------ACA--TCTCTAAC-TAGTC--AGGAAATTACATGATTTTGTAG-GTAGCTGCAATTT-TTA-ACCTAATGAAA--TAAACA------TCTAATAGA----------TGGAAGAAATACCTGTTATACACATTGATCTATAGGCTTCAGCTGCACGAGGAAA--CTTATTCTTTGACACCCAAG--ATTTTTCTAAGCATTCAAGAAAAGTGATATCTGCTTTCAGCATGTCAGCTTGATCATGTGTGTCATAGCCAATATCATGACAGTAACAG--CAATAGTCTAGCCAATCAATCGGTTTTTTATCCCAGAGAAGACCACCATTTTCTTTCCCACTGGACCAGTTAGGTCCACAATAATTACCAT----------ACCGAGGAAACATCTGAGAAAGAAAAGCCCTAGGACCTGTATGCC-----AAGGTATGCTGGCCATGTAAGGGGTGAATTTAGGAACAGTACATCCAGATTCCAGTGTTTCAA--ATTGAAGCTTATTTGTTTCAGCATTTTTAGCTT---------GTTTAACATTCCATGGAAGTTTTATTTGCTGGACATTTTCCCAAACTCTCAACAGATCCTGTAGAGGC--TTAATGTTCTCTATCCTTC-CATTCTCGCAGTTTCATTTTGATTT--ATCTGCCAAAAAACATTCCAGACACCAAACCTGTCATTCAGAGACTTCATAGTCTCTAATTTTCCTTT-
>KE1
-----CTTCAAATGCT----------AGGTGATACCAACCCATTTTGACTCCCT------TTCAGGTG--ATCATTGT-TGCAA--AGAGTATTGAAGGTTTTTGTTA-GACTATGTAATACATTC-ACATTATAGAAA-ATAACTT---ACTGCAAAGGC-A---AGGG---AAAAAACTACCTGTTATACAAATTGATATGTAAGCTTCGGCAATGTGAGGGTT--TCCTTTTGTCTTCATCCGAG--TTTTCTCCAAGTATTCAAGAAAAGCAATATCTGCTTTCAACATCTCAGCTTGATCATGTGTATCATAACCAATATCATGGCAATAATAA--CAACAGTCTGGCCAATCAATTGTTTTATTTTCCCGGAGAAGAGCACATCAGTCCTTCCCACTTGACCAATTCTGCCCACAATAGTTACCAT----------AATGAGGAAACAGCTGTGAAAGAAATGCACTGGGACCTCTATGCC-----AAGGCAGTTTGGTCCTGTAAGGCGTGAATGAAATCATGGAAAATTTAGAATCTACTAC--------TTCAAGTTGTTTTGATTCCACCTTTCTGGCTTGTTTACCAGATTTAGCATTCCATGGAAGACTCATCTCCCAGATATGTTCCCAAATCCCAAGCCTGTCTTTCTGAGGC--TCTCTGTTCTTTTTTCTTC-CGT---------------------------------------------------------------------------------------------
>LF2
---------------------------------------------------------------AAACA--TCTTTAGC-CAGTC-AAATCCGTCACAGGTATTGGTTG-GTATTTGTATATT-TCA-GCTTAAAA-AAC-AAAACTT---TAGCCAAAAGA-TAAGGGGA-AAAAAGCTTTACCTGTTATGCACATTGACCTGTATGCTTCAGCTAAACGGGAATT--CCCATTCTTCCCCATTTGTG--TTTTTTCCAAGCATTCAAGAAAAGAAAGATCTGCTTTCAGCAGTTCTGCTTGATCGTGTGTGTCATAACCAATATCATGGCAAAAACAA--CAATAATCTACCACATCAATTGGCTTTTTTTCCCAGAGAAGATCACCTTGGGCCTTTCCACTGGACTAATTTGGTCCACAATAGTTGCCAT----------ATCGAGGAAATAACTGAGAAAGAAAAGCTCTAGGTCCAGTATGCC-----AAGGTATCTTGGCCATGTATGGAGTGAATTTAGGAATGGCACACCCAGACTCCAATAT--------TTCAAACTCATCTG-TTCCGTGCTTTTGGATTG---------------ATTCCCTGGGAAAC---TATGCTGGATATGTTGCCAAATTCTGAACAGATCTTGGTAAGGC--TTACTCTTCTCTGGTTGACGCGTGCTTGCGGTTTCAATTTCATTT--CTTTTCCAGA--------------------TA-------------------------------------
>MC0
-TCTGGTTCAAAAGCTGCTGCCTATAAGGTATAAGGACTGTCTTGAGACCTGCTTGACA-TAAAAACA--TCTTTAAC-CAGTC-AAAGAAATTACAGGTGTTGGTTG-GTATTTGTATATT-TAA-GCTAACAA-AAC-AAAACCT---TAGCCAACAGA-TAAGGGGA-AAGGAGTTTTACCTGTTATGCACATTGACCTGTATGCTTCAGCTAAACGGGAATT--TCCATTCTTCACCTTTTGTG--ATTTTAACAAGCATTCAAGAAAAGCAAGATCTGCTTTCAGCAGTTCTGCTTGATCGTGTGTATCATAGCCAATATCATGGCGAAAACAA--CAATAATCTAGCAAATCAATTGGCTTTTTGTCCCAGAGAAGAGCACCTTGGTTCTTTCCACTGGACCAATTTGGTCCACAATAGTTGCCGT----------ACCGAGGAAATAACTGAGAGAGAAAAGCTCTAGGTCCAGTATGCC-----AAGGTATCTTGGCCATGTATGGAGTGAATTTAGGAATAGCACACCCAGATTCCAATAT--------TTCAAACTCATCTGTTTCCTTGTTTTTGGATTG---------------ATTCCATGAGAAAC---TATGCTGGATATGCTGCCAAAATCTGAACAGATCCTGGTAAGGC--TTATTCTTGTCTGGTTGTAATATGCTTGAAGTTTCAATTTCGTCT--CTTTTCCAGT--------------------TAAATTTCCAAGCACCAAACATTTCTTGAAGAGGCCTAT
>MT0
A------------------------------------------------------------------------------------AAACAAATTACAGGTATTGTTTG-GTATTTGTCTATT-TAA-GCTAAAAAA----AAAACTT---TAAGCAAAAGA-TAAGGGGA-AGAAATCTTTACCTGTTATGCACATTGACCTGTATGCTTCAGCTAAATGAGAATT--CCCATTCTTCACTGATTGTG--ATTTTCCCAAGCATTCAAGAAAAGCAAGATCTGCTTTCAGCAGTTCTGCTTGATCGTGTGTGTCATATCCAATATCATGGCAGAAACAA--CAATAATCTAAAAAATCAATTGGCTTTTTGTCCCACAGAAGAGCACCTTGGTTCTTTCCGCTGGACCAATTTGGTCCACAATAGTTGCCAT----------ATCGAGGAAATAACTGAGAAAGAAAAGCTCTAGGTCCAGTATGCC-----AAGGTATCTTGGCCATATATGGAGTGAATTTGGGAATAGCACACCCAGATTCCAATAT--------CTCAAACTCATCTGTTTCCTTGTTTTTGGATTG---------------ATTCCATGGGAAAC---TATGCTGGATCTGTTGCCAAATTCTGAACAGATCTTGGTAAGGC--TTATTCTTTTCTGGTTGTAGCATGCTCGCAGTTTCAATTTCATTT--CTTTTCCAAT------------------------CTTGTGATGGCTTGCCAATCTCTGTTTTTCCTGT-
>NN48
ATCTGCTTCAAAAGCTGCTGCCTATAAGGTATAAGGACTGTCTTCAGACCTGCTTGAAG-TAGAAACA--TCTTTAGC-GAGTC-AAAAGACTTACACATATTGGTTG-GTATTTGTATATT-TAA-GCTACACAAAAC-AAAACTT---TAGCCAAAAGA-TAAGGGGG-AAAAATCTTTACCTGTTATGCACATTGACCTGTATGCTTCAGCTAAAAGAGAATT--CCCATTCTTTGCTATTTGTG--TTTTTCCCAAGCATTCAAGAAAAGCAAGATCTGCTTTCAGCAGTTCTGCTTGATGATGTGTGTCATAACCAATATCATGGCAGAAACAA--CAATAATCTAGAAAATCAATTGGCTTTTTGTCCCAGAGAAGAGCACCTTGGTTCTTTCCGCTGGACCAATTCGGTCCACAATAGTTGCCAT----------ATCGAGGAAATAACTGAGAAAGAAAAGCTCTAGCTCCAGTATGCC-----AAGGTATCTTGGCCATGTATGGAGTGAATTTAGGAATAGCACACCCAGATTCCAATAT--------TTCAAACTCATCTGTTTCCTTGTTTTTGGATTG---------------ATTCCAAGGTAACT---TATGTTGGATATGTCGCCAAATTCTGAACAGATCTTGGTAAGGC--TTATTCTTCTCTGCTTGTAGTATGCTTGCGGTTTCAATTTCATTA--CTTTTCCAGT--------------------TCAATTTCCAAGCACCAAACATTTCTTGAAGAGACCTAT
>PA42
ATCTGCTTCAAAAGCTGCTGCCTATAAGGTATAAGGACTGTCTTCAGGCCTGCTTGAAG-TAGAAACA--TCTTTAGC-CAGTCAAAAAAAATTACAGGTATTGGTTG-GTATTTGTATATT-TAA-GCTAAAAA-----AAAACTT---TAGCCAAAAGA-TAAGGGGT-AAAAAGCTTTACCTGTTATGCACATTGACCTGTATGCTTCAGCTAAACGGAAATT--CCCATTCTTCACCATTTGTG--TTTTTAACAAGCATTCAAGAAAAGCAAGATCTGCTTTCAACAGTTCTGCTTGATCGTGCGTGTCATAACCAATATCATGGCAGAAACAA--CAATAATCTAGCAAATCAATTGGCTTTTTGTCCCAGAGAAGAGCACCTTGGTTCTTTCCACTGGACCAATTTGGTCCACAATAGTTGCCAT----------ACCGAGGAAATATCTGAGAAAGAAAAGCTCTAGGTCCAGTATGCC-----AAGGTATCTTGGCCATGTATGGAGTGAATTTAGGAATAACACACCCAGATTCTAATAT--------TTCAAACTCATCTGTTTCCTTGTTTTTGGATTG---------------ATTCCATGGGAGAC---TCTGCTGGATATGTTGCCAAATTCTGAACATATCTTGGTAAGGC--TTATTCTTCTCTGCTTGTTGTATGCTTGCGGTGTCAATTTCATTT--CTTTTCCAAC--------------------CTATCTTGTGATGGCTTGCCAATCTCTGTTTTTCCTTT-
>PB33
---------------T----------AGGTGGTATGAACCCATGATGACTA-TT------TTTAGGTT--ATAGTTGT-TGCAA--AGATTATCGAAGGTTTTTGTTG-GACTAT------TAATC-ATATTAGAGAAC-AGAACCT---ATTGCAAAGAA-G---AGAA-AAAAAAGACTACCTGTTATACACATTGTTATGTAAGCTTCAGCAATGAGAGGATT--TCCTTTTGTCTTCATCTGAG--TTTTCTCCAAGCATTCAAGAAAAGCAGTATCTGCTTTCAACATCTCAGCTTGATCATGTGTATCATAACCCATATCATGGCAATAACAG--CAATAGTCCAACCAATCAATTGGTTTCTTGTTCCAAAGAAGATCACCTCGGTCCTTCCCACTTGACCAATTCGGCCCACAATAGTTACCAT----------AACGAGGAAACAGTTGTGAAAGAAATGCTCTGGGACCTCTATGCC-----ATGGTAGCTTGGCCATGTAAGGTGTGAATGGAGGCATAGAAAATTCTGAATCTACTAC--------TTCAGGTTGTTTTAATTCCACCTTTCTGGCGTGTTCGCCAGATTTAGCGTTCCATGGATGACTCATCCCTTGAATATGTTCCCAGATCCCAAGCCTATCCTTCTGAGGT--CTGCTGTTCTTTGTTCTTC-CAT--------TTTCGATTTGAGGT--ATCTGCCAAAAATGTTCCCAAACTACAATTTTTTTCTGTGGTGGCTTGCTGCTATTTTCTTTTACCGA-
>PF1
------------------------------------------------------------------------------------------------------------------------------------------------------------------------AA-AATTGGGGATATTACATATGCACATTAACCTGTATGCTTCAGCTAAGCTGGAATT--CCCATTCTCCACTATTTTTA--TTTTTCCCAAGCATTCAAGAAAAGCAAGATCTGCTTTCAGCAGTTTTGCTTGATCATGTGTGTCATAACCAATATCATGGTGGAAACAA--CAATAATCTAGAAAATCAATTGGC-TTTTGTCCCAGAGAAGAGCACCTTGGTTCTTTCCGCTGGACCAATTTGGTCCATAATAGTTGCCAT----------ATCGAGGAAATAACTGAGAAAGAAAAAATCTAGGTCCAGTATGCC-----AAGGTATCATGGACATGTATGGAGTGAAATTAGGAATAGCACACCCAGATTCCAATAT--------ATCAAACTCATCTATTTCCTTGTTTTTGCATTG---------------ATTCCATGGTAAAC---TATGTTGTATATGTTGCCAAATTCTGAACAGATCTTGGTAAGGC--TTTTTCTTCGTTGGTTGTAGTACGCTTGGGGTTTCAATTTTATTT--CTATTCCACCAA----------------ACATTTCTTGAAGAGACCTAT--------------------
>PFM1
----------------------------GTATAAGGACAGTCTTCAGGACTGTTTGAAG-TAGAAACA--TCTTTAAC-CAGTC-AAAAAAATTACAGGTATTGGTTG-GTATTTGTATATT-TAA-ACTAAAA------AAAACTT---TAGCCGAAAGA-TAAGGGGA-ATAAAGCTTTACCTGTTATGCACATTGACCTGTATGCTTCAGCTAAACGGGAATT--ACCATTCTTCACCATTCGTG--TTTTTAACAAGCATTCAAGAAAAGCAAGATCTGCTTTCAACAGTTCTGCTTGATTGTGTGTATCATAACCAATATCATGACAGAAACAA--CAATAATCTAGCAAATCAATTGGCTTTTTGTCCCAGAGAAGATCACCTTGGTTCTTGCCACTGGACCAATTTGGTCCACAATAGTTGCCAT----------ACCGAGGAAATATCTGAGAAAGAAAAGCTCTAGGTCCAGTATGCC-----AAGGTATCTTGGCCATGTATGGAGTGAATTTAGGAATAGCACACCCAGATTCTAATAC--------TTCAAACTCATCTGTTTCTCTGTTTTTGGATTG---------------ATTCCATGGGAGAC---TGTGCTCGATATGTTGCCAAATTCTGAACATATGTTGGTAAGGC--TTATTCTTCTCTGGTTGTTTTATGCTTGCAGTTTCAGTTTCATTT--CTTTTCCAAC--------------------CTATCTTGTGATGGCTTGCCAATCTCTGCTTTTCCCTT-
>PG28
-------------------------------ATAC-GAACCATGATGACTACCT------TTCAGGCG--ACAGTTGT-TGCAA--AGATTATTCAAGGTTTTTGTGG-GACTATGTAATACATTC-AGATTATAGAAC-AGAACTT---ATTGCAAAGAC-A---AGGG-GGGAAAAGCTACCTGTTATACACATTGATATGTAAGATTCGGCAATGAGAAGATT--TCCTTTTGTCTTCATCTGAG--TTTTCTCCAAGCATTCAAGAAAAGCAATATCTGCTTTCAACATCTCAGCTTGATCATGTGTATCATAACCAATATCATGGCAATAACAG--CAATAGTCCAACCAATCAATTGGTTTCTTGTCCCAGAGAAGAGCACCTCGGTCCTTCCCACTTGACCAATTCGGCCCACAATAGTTACCAT----------AACGAGGAAACAGTTGTGAAAGAAATGCTCTGGGACCTCTATGCC-----AAGGTAGCTTAGCCATGTAAGGTGTGAATGATGGCATGGAAAATTCTGAATCTACTAC--------TTCAAGCTGTTTCAATTCCACCTTTCTGGCTTGTTCGCCAGATTTAGCGTTCCATGGAAGACTCATCCCCTGGATATGTTCCCAAATCCCAAGCCTACCTTTCTGAGGT--TTTCTGTTCTTTGTTCTTC-CAT--------TTTCGATTTGATGT--ATCTGCCAAAAATGTTCCCAAACTCCAAACCTTTTCTGTGGAGGCTTGCTGCTATTTTCTTTTACCCAA
>PH2
--------------------------------------------------------------------------------------------------------------------------------------------------------------------------------------------------------CTGTATGCTTCAGCTAAACTAGAATT--CCTATTTTCCACTATTTTTA--TTTTTCCCAAGCATTCAAGAAAAGCAAGATCTTCTTTCAGCAGTTCTGCTTGATCATGTGTGTCATAACCAATATCATGGCGGAAACAA--CAATAATCTAGAAAATCAATTGGC-TTTTGTCCCAAAGAAGAGCACCTTGGTTCTTTCCGCTGGACCAATTTGGTCCACAATAGTTGCCAT----------ATCGAGGAAATAACTGAGAAAGAAAAGCTCTAGGTCCAGTATGCC-----AAGGTATCTTGGACATGTATGGAGTGAATTTAGGAATAACACACCCAGATTCCGATAT--------TTCAAACTCCTCTGTTTCCTTGTTTTGGCATTG---------------ATTCCATGGTAAAC---TATGCTGTATATGTTGCCAAATTTTGAACAGATCTTGGTAAGGG--TTTTTCTTCTTTGGTTGTAGTATGCTTGGGGTTTCAATTTTGCTT--CTATTCCAAAAG--------------AGACCTATCTTGTGATGGCTTGCCAATCTCTGTGTTTCCTTT-
>PM29
----------------------------TAGGTGATAACCCATGATAACTACCT------TTCAGGTG--ACAGTTGT-TACAA--ATATTATTGAAGGTTTTTGTTG-GACTATGTAATACATTC-AGATTATAGAAC-AGAACTT---ATTGGAAAGAT-A---AGGG-AAAAAAAGATACCTGTTATACACATTGATATGTAAGCTTCGGCAATGAGAGGATT--TCCTTTTGTCTTCATGTGAG--TTTTCTCCAAGCATTCAAGAAAAGCAATATCTGCTTTCAACATCTCAGCCTGCTCATGTGTATCATAACCGATGTCATGGCAATAACAG--CAATAGTCCAACCAATCAATTGGTTTCTTATCCCAGAGAAGAGCACCCTGGTCCTTCCCACTAGACCAATTTGGCCCACAATAGTTACCAT----------AACGAGGAAACAGCTGTGAAAGAAATGCTCTGGGACCACTATGCC-----AAGGTAGCTTGGCCATGTAAGGTGTGAACGAAGGCATGGAAAGTTCTGAATCTACTAC--------ATCAAGCTGCTTTGATTCCACCTTTCTGGTTCGTTCGCCAGATTTAGCATTCCATGGAAGACTTGTCCCCTGGATATGATCCCAAATCCCGAACCTGTCTTTCTGAGGC--TTGCTGTTCTTTGTTCTTC-CAT--------TTTCGATTTGATGC--ATCTGCCAAAAATGTCCCCAAACCCCGAACCTTTTCTGTGGAAGTTTGCTGCTATTTTCTTTTACCCAA
>PS27
-------------------------------ATAC-GAACCATGATGACTACCT------TTCAGGCG--ACAGTTGT-TGCAA--AGATTATTCAAGGTTTTTGTGG-GACTATGTAATACATTC-AGATTATAGAAC-AGAACTT---ATTGCAAAGAC-A---AGGG-GGGAAAAGCTACCTGTTATACACATTGATATGTAAGATTCGGCAATGAGAGGATT--TCCTTTTGTCTTCATCTGAG--TTTTCTCCAAGCATTCAAGAAAAGCAATATCTGCTTTCAACATCTCAGCTTGATCATGTGTATCATAACCAATATCATGGCAATAACAG--CAATAGTCCAACCAATCAATTGGTTTCTTGTCCCAGAGAAGAGCACCTCGGTCCTTCCCACTTGACCAATTCGGCCCACAATAGTTACCAT----------AACGAGGAAACAGTTGTGAAAGAAATGCTCTGGGACCTCTATGCC-----AAGGTAGCTTAGCCATGTAAGGTGTGAATGATGGCATGGAAAATTCTGAATCTACTAC--------TTCAAGCTGTTTCAATTCCACCTTTCTGGCTTGTTCGCCAGATTTAGCGTTCCATGGAAGACTCATCCCCTGGATATGTTCCCAAATCCCAAGCCTACCTTTCTGAGGT--TTTCTGTTCTTTATTCTTC-CAT--------TTTCGATTTGATGT--ATCTGCCAAAAATGTTCCCAAACTCCAAACCTTTTCTGTGGAGGCTTGCTGCTATTTTCTTTTAC----
>PS30
ATCTGCTTCAAAAGCTGCTGCCTGTAAGGTATAAGGACTGTCTTCAGGCCTGCTTGAAG-TAGAAACA--TCTTTAGC-CAGTCAAAGACAATTACAGGTATTGGTTG-GTATTTGTATATT-TAA-GCTAAAAA-----AAAACCT---TAGCCAAAAGA-TAAGGGGT-AAAAAGCTTTACCTGTTATGCACATTGACCTGTATGCTTCAGCTAAACCGAAATT--CCCATTCTTCACCATTTGTG--TTTTTAACAAGCATTCAAGAAAAGCAAGATCTGCTTTCAACAGTTCTGCTTGATCGTGTGTGTCATATCCAATATCATGGCAGAAACAA--CAATAATCTAGCAAATCAATTGGCTTTTTGTCCCAGAGAAGAGCACCTTGGTTCTTTCCACTGGACCAATTTGGTCCACAATAGTTGCCAT----------ACCGAGGAAATATCTGAGAAAGAAAAGCTCTTGGTCCAGTATGCC-----AAGGTATCTTGGCCATGTATGGAGTGAATTTAGGAATAACACACCCAGATTCTAATAT--------TTCAAACTCATCTGTTTCCTTGTTTTTGGATTG---------------ATTCCATGGGAGAC---TCTGCTGGATATGTTGCCAAATTCTGAACATATCTTGGTAAGGC--TTATTCTTCTCTGCTTGTTGTATGCTTGCGGTGTCAAATTCATTT--CTTTTCCAAC--------------------CTGTCTTGTGATGGCTTGCCAATCTCTGTTTTTCCTTT-
>PSF43
ATCTGCTTCAAAAGCTGCCGCCTATAAGGTATAAGGACTGTCTTTAGACCTGCTTGAAG-TAGAAACA--TCTTTAGC-AAGAA-AAAAAACTTACCCGTATTGGTTG-GTAGTTGCATATT-TAA-GCTAGAAAAAAC-AAAACCT---TAGCCAAAAGA-TAAGGGGG-GAAAATATTTACCTGTTATGCACATTGACCTGTATGCTTCAGCTAAACGAGAATT--ACCATTCTTTGCTATTTGTG--TTTTTCCCAAGCATTCAAGAAAAGCAAGATCTGCTTTCAGCAGTTCTGCTTGATCATGTGTGTCATAACCAATATCATGGCAGAAACAA--CAATAATCTAGAAAATCAATTGGCTTTTTGTCCCAGAGAAGAGCACCTTGGTTCTTTCCGCTGGACCAATTTGGTCCACAATAGTTGCCAT----------ATCGAGGAAATAACTGAGAAAGAAAAGCTCTAGCTCCAGTATGCC-----AAGGTATCTTGGCCATGTATGGAGTGAATTTAGGAATAGCACACCCAGATTCCAATAT--------TTCAAACTCATCTGCTTCCTTGTTTTTCGATTG---------------ATTCCACGGTAAAC---TCTGCTGGATATGTTGCCAAATTCTGAACAGATCTTGGTAAGGC--TTATTCTTCTCTGCTTGTAGTATGCTTGCGGCTTCAATTTCATTT--CTTTTCCAAC--------------------CTATCTTGGAATGGCTTGCTAATCTCTGTTATTCCTTT-
>PTA0
---------------------------------------------------------------AAACA--TTTTTAGC-CAGTC-AAAACAATTACAGGCATTGGTTG-GTATTTGTATATT-TAA-GCTTAAAA-TAC-AAAACTT---TAGCCAAATGA-TTAGGGGA-AAAAATCTTTACCTGTTATGCACATTGACCTGTATGCTTCAGCTTGACGGGAATT--CCCATTCTTCGCCATTTGTG--TTTTTAACAAGCATTCAAGAAAAGCAAGATCTGCTTTCAGCAGTTCTGCTTGATCGTGTGTGTCATAACCAATATCATGGCGATAACAA--CAATAATCGAGCAAATCAATTGGCTTTTTGTCCCACAGGTGAGCACCTTGGTTCTTACCACTGGACCAATTTGGTCCACAATAGTTGCCAT----------ATCGAGGAAATAACTGAGAAAGAAAAGCTCTAGGTCCAGTATGCC-----AAGGTATCTTGCACACGTATGGAGTGAATTTAGGAATAACACACCCAGATTCCAATAT--------TTCAAACTCATCTGTTTTCTTGTTTTTGGATTG---------------ATTCCATGGGAAAC---TATGTTGGATATGTTGCCAAATTCTGAGCAGATCTTGGTGAGGC--TTATTCTTCTCTGGTCGTAGTATGCTTGAGGTTTCAATTTCATTT--CTTTTCCCCAAG----------CACCAAACATGTCTTGAAGAGACCT----ATCTCTGTTTTTC-----
>RC54
ATCTGCTTCAAAAGCTGCTGCCTATAAGGTATAAGGACTGTCTTCAGACCTGCTTGAAG-TAGAAACA--TCTTTAGC-AAGTC-AAAAAACTTACACGTATTGGTTG-GTATTTGTATATT-TAA-GCTAGAAAAAAC-AAAACTT---TAGCCAAAAGA----------AAAAATCTTTACCTGTTATGCACATTGACCTGTATGCTTCAGCTAAACGGGAATT--CCCATTCTTCACTATTTGTG--TTTTTCCCAAGCATTCAAGAAAAGCAAGATCTGCTTTCAGCAGTTCTGCTTGATTGTGTGTGTCATAACCAATATCATGGCAGAAACAA--CAATAATCTAGATAATCAATTGGCTTTTTGTCCCAGAGAAGAGCACCTTGGTTCTTTCCGCTGGACCAATTTGGTCCACAATAGTTGCCAT----------ATCGAGGAAATAACTGAGAAAGAAAAGCTCTAGCTCCAGTATGCC-----AAGCTATCTTGGCCATGTAAGGAGTGAATTTAGGAATAGCACACCCAGATTCCAATAT--------TTCAAACTCATCTGTTTCCTTGTTTTTGGATTG---------------ATTCCAAGGTAAGC---TATGCTGGATATGTCGCCAAATTCTGAACAGATCTTGGTAAGGC--TTATTCTTCTCTGCTTGTAGGATGCTTGCGGTTTCAATTTCATTT--CTTTTCCA-------------------------------------------------------------
>RR55
--------------------------------------------------------AAG-TAGAAACA--TCTTTAGC-AAGTC-AAAAAACTTACACGTATTGGTTG-GTATTTGTATATT-TAA-GCTAGAAAAAAC-AAAACTT---TAGCCAAAAGA----------AAAAATCTTTACCTGTTATGCACATTGACCTGTATGCTTCAGCTAAACGGGAATT--CCCATTCTTCACTATTTGTG--TTTTTCCCAAGCATTCAAGAAAAGCAAGATCTGCTTTCAGCAGTTCTGCTTGATCGTGTGTGTCATAACCAATATCATGGCAAAAACAA--CAATAATCTAGATAATCAATTGGCTTTTTGTCCCAGAGAAGAGCACCTTGGTTCTTTCCGCTGGACCAATTTGGTCCACAATAGTTGCCAT----------ATCGAGGAAATAACTGAGAAAGAAAAGCTCTAGCTCCAGTATGCC-----AAGCTATCTTGGCCATGTAAGGAGTGAATTTAGGAATAGCACACCCAGATTCCAATAT--------TTCAAACTCATCTGTTTCCTTGTTTTTGGATTG---------------ATTCCAAGGTAAGC---TATGCTGGATATGTCGCCAAATTCTGAACAGATCTTGGTAAGGC--TTATTCTTCTTTGCTTGTAGTATGCTTGCGGTTTCAATTTCATTT--CTTTTCCA-------------------------------------------------------------
>SA1
ATCTGCTTCAAAAGCTGCTGCCTATAAGGTATAAGGACTGTCTTCAGGCCTGCTTGAAG-TAGAAACA--TCTTTAGC-TAGCCAAAAAAAAGTAGAGGTATTGGTTG-GTATTTGTATATT-TAA-GCTAAAAA-----AAAACTT---TAGCCAAAAGA-TAAGGGGA-AAAAAGTGTTACCTGTTATGCACATTGACCTGTATGCTTCACCTAAACGGGAAGT--CCCATTCTTCATCATTTGTG--TTTTTAACAAGCATTCAAGAAAAGCAAGATCTGCTTTCAACAGTTCTGCTTGATCGTGTGTGTCATAACCAGTATCATGGCAGAAACAA--CAATAATCTAGCAAATCAATTGGCTTTTTGTCCCAGAGAAGATCACCTTGGTTCTTTCCACTGGACCAATTTGGCCCACAATAATTGCCAT----------ACCGAGGAAATATCTGAGAAAGAAAAGCTCTAGGTCCAGTATGCC-----AAGGTATCTTGGCCATGTATGGAGTGAATTTAGGAATAGCACACCCAGATTCTAATAT--------TTCAAACTCATCTGTTCCCTTGTTTTTGGATTG---------------ATTCCATGGGAGTC---TGTGCTGGATATGCTGCCAAATTCTGAACATATCTTGGTAAGGC--TTATTCTTCTCTGGTTGTTGTATGCTTGCAGTTTCAATTTCATTT--CTTTTCCAAC--------------------CTATCTTGTGATGGCTTGCCAATCTCTGTTTTTCCTTT-
>SC0
------------------------------------------------------------------------------------------------------------------------------------------------------------------------------------------------------------------------AGCGGGAATT--CCCTTTTTTCACCATTTGTGTCTTTTTTCCAAGCATTCAAGAAAGGCAAGATCTGCTTTCAGCAGTTCTGCTTGATTGTGTGAGTCATAACCGATATCATGACAGAAACAA--CAATAATCTAGCAAATCAATTGGCTTTTTGTCCCAAAGAAGATCACCTTGGTCCTTTCCACTGGACCAATTTGGTCCACAATAGTTGCCAT----------ATCGAGGAAATAACTGAGAAAGAAAAGCTCTAGGTCCATTGTGCC-----AAGGTATCTTGGCCATGTATGGAGTGAATTTAGGAATAGCACACCCGGATTCCAATAT--------TTCAAACTCATTTGTTTCCTTGTTTTTGGATTG---------------ATTCCATGGGAAAC---TACGCTGGATGTGTTGCCAAACTCTGAACAGATCTTGGTGGGGC--TTATTCTTCTTTGGTTGTAGTATGCTTGTGGTTTCAATTGCATTT--CTTTTCCAAA--------------------CAAATTTCCAAGCACCAAACATTTCTTGAAGAGACCTAT
>SE46
----------------------------------------------------------------------------------------------------------------------------------------------------------------------------GAAACAAATACCTGCTATACACATTGCTTTGTAAGCTTCAGCCACACGGGGATT--TCCCTTGGGGTTTATGCGAG--TTCTCTCCAAACAACCAAGAAAAGCAATATCTGCTTTCAGCATCTCGGCCTGATCATGTGTGTCATACCCAATATCATGCCAGTAGCAA--CAGAAGTCTAGCTGATCAATCGGTCTCTTGTCCCAGAGAAGGACACCTCTGTCCTTTCCACTAGACCAATTAGGTCCGCAGTAGTTACCAT----------ATCGGGGAAACAGCTGAGAAAGAAAAGCTCTGGCTCCCGTATGCC-----AAGGTATCTTTGCCATGTAAGGTGTGAACGAAGGA------------------------------------------------------------------------------------------------------------------------------------------------------------------------------------------------------------------------------------------------------------------
>SG23
-TTTGCTGTAAAAGCTGCTTCCGATAGGGTATAAGTACTGTCTTAAGACCTGTTTCAAGATCCAAACA--TCTCTAGC-CAGTC--AGGAAATTACGTGGTTTTGTTG-GTAGCTGCATTTT-TTA-ACCTAATGAAA--AGAATA------GCCAATAGA----------TGGAAGAATTACCTGTTATACACATTGATCTGTATGCTTCGGCTGCACGAGAAAA--CCTATTATTTGACACCCAAG--ATTTTTCCAAGCATTCAAGAAAAGCAATATCTGCTTTCAACATGTCAGCTTGATCATGTGTGTCATAGCCAATATCATGACAGTAACAG--CAATAGTCTAGCCAATCAATTGGTTTTTTGTCCCAGAGAAGACCACCTTGATCTTTCCCACTGGACCAGTTTGGTCCACAATAATTACCAT----------ACCGAGGAAACACCTGAGAAAGAAAAGCCCTAGGACCTGTATGCC-----ATGGTACACTGGCCATGTAAGGGGTGAATTTAGGAATAGTACATCCAGATTCCAGTGT--------TTCAAGCTCATTTGTTTCAGTATTTTTGGCTTGTTCACCATATTTAGCATTCCATGGAAGTTTTATTTGCTGGACATTTTCCCAAATTCTCAACAGATCCTGTCGAGGC--TTATTGTTCTCTATTATTC-CATTCTCGCACTTTCATTTTGATTT--ATCTGCCAAAAAACTTTCCAGACATTAAACCTGTCATCTAGAGGCTTCTTGATCTCTATTTTTTCTTT-
>SS22
-TTTGATTTAAAAGCTGCTTCCGATAGGGTATAAGTACTGTCTTAAGACCTGTTTCAAGATCCAAACA--ACTTTAGC-CAGTC--AGGAAATTACGTAGTTTTGTTG-GTAGCTGCATTTT-TTA-ACCTAATGAAA--AGAATA------GCCAATAGA----------TGGAAGAATTACCTGTTATACACATTGATCTGTATGCTTCGGCTGCACGAGAAAA--CCTATTATTTGACACCCAAG--ATTTTTCCAAGCATTCAAGAAAAGCAATATCTGCTTTCAACAAGTCAGCTTGATCATGTGTGTCATAGCCAATATCATGACAGTAACAG--CAATAGTCTAGCCAATCAATTGGTTTTTTGTCCCAGAGAAGACCACCTTGATCTTTCCCACTGGACCAGTTTGGTCCACAATAATTACCAT----------ACCGAGGAAAGATCTGAGAAAGAAAGGCCCTAGGACCTGTATGCC-----ATGGTACACTGGCCATGTAAGGGGTGAATTTAGGAATAGTACATCCAGATTCCAGTGT--------TTCAAGCTCATTTGTTTCAGTATTTTTGGCTTGTTCACCATATTTAGCAATCCACGGAAGTTTTATTTGCTGGACATTTTCCCAAATTCTCAACAGATCCTGTCGAGGC--TTATTGTTCTCTATTATTC-CATTCTCGCAGTTTCATTTTGATTT--ATCTGCCAAAAAACTTTCCAGACACTAAACCTGTCATCTAGAGGCTTCTTGATCTCTATTT--------
>SV36
ATCTGCTTCAAAAGCTGCTTCCTATAAGGTATAAGGACTGTCTTAAGACCTGCTTCAAGATTCAAACACGTCTTTAGC-CCGT---AAGAAATTATAGGATTTTATTG-GTATCTGTATTGT-TTA-AGCTAATAAAAACAGAACTT---ATGCCAAAAGA----GGGGG-AAAAAACTCTACCTGTTACACACATCGATATGTATGCTTCAGCTACACGAGAATT--CCCATTATTTGTCATCCTAG--TTTTCTCCAAGCATTCAAGAAAAGCAATATCTGCTTTTAACATATCAGCTTGATCATGGGTGTCATAACCAATATCATGACAGTAACAG--CAATAGTCTAAGCAATCAATTGGTTTTTTATCCCAGAAAAGAGAACCTTGGTTCTTCCCACTGGACCAATTTGGTCCACAATAGTTTCCAT----------ATCGAGGAAACAATTGAGAAAGAAAAGCTCTATGACCTGAATGCC-----AAGGTACCTTGGCCATGTAAGGTGTGAATTTAGGGTTACCCAATCCAGGTGCCACTAT--------TTCAAGCTCATTTGTTTCCACAATTTTCGCTTGTTCACCATATTTAGCATTCCATGGAAGATTCATCTGTTGGATGTGTTCCCAAATTCCGAACCTATCCTGTCGAGGC--TTACTGGTCTCTGTTTTCC-CATT-TTGTGGTTTCAGTTTGATTT--ATCTTCCAGAAA----------------ACCTGTCCTGTAGCAGCTTACCGTTCTCTATTTTTCCATTT
>TA17
-TTTGCTTTAAAAGCTGCTGCCGGTAGGGTATAAGTACTGTCTTAAGACCTGTTCCAAG------ACA--TCTCTTCT-CAGTT--AGGAAA-TACATGGTTTTAATG-GTAGCTGCATTTT-TCA-ACTCAATGAAA--AGAATA------TCTAATAGA----------TGGAAGAAATACCTGTTATACACATTGATCTATAGGCTTCGGCTGCACGAGGAAA--CTTATTCTTTGACACCCAAG--ATTTTTCCAAGCATTCGAGAAAAGTGATATCTGCTTTCAACATGTCAGCTTGATCATGTGTATCATAGCCAATATCATGACAGTAACAG--CAATAGTCTAGCCAATCAATTGGTTTTTTATCCCAGAGAAGACCACCATTATCTTTCCCACTGGACCAGTTTGGTCCACAATAATTACCAT----------ACCGAGGAAACATCTGAGAAAGAAAAGCCCTAGGACCTGTATGCC-----AAGGTATGCTGGCCATGTAAGGGGTGAATTTAGGAACAGTGCATCCAGATTCCAGTGTTTCAA--ATTCATGCTTATTTGTTTCAGCATTTTTAGCTTGTTTACCACGTTTAACATTCCATGGAAATTTTATTTGCTGGACATTTTCCCAAACTCTCAACACATCCTGTAGAGGC--TTCTTGTTCTCTATCATTC-CATTCTCGCAGTTCCATTTTGATTT--ATCTGCCAAAAA---------------------------------------------------------
>TB39
ATCTGCTTCAATAGCTGCTTCCGATAAGGTATAAGAACTGTTTTAAGACCTGTTTCAAGATCCAAACA--TCTCTAGC-CAGTC--AAGAAATGAAATGGTTT--TTG-GTATCTGTATTTT-TTG-ATCTAATGAAAA-AGAACT------GGCAATAGA-T--GGGGG-AAAAAAAACTACCTGTTATACACATTGATCTGTATGCTTTAGCTGCACGAGAATT--CGCATTATTCAACACCCAAG--TTTTTTCCAAGCAATCAAGAAAAGCAATATCCGCTTTCAACATCTCACCTTGATCATGTGTATCATAGCCAATATCATGACAGTAACAG--CAATGGTCTAGCAAATCAATTGGTTTTTTGTCCCAGAGAAGACTTCCTCCGTCCTTTGCACTTGACCAATTTGGTCCACAATAGTTACCAT----------ACCGAGGAAACATCTGAGAAAGGAAAGCCCTAGGACCTGTATGCC-----AAGGTAAGCTGGCCTTGTAAGGCGTGAATTTAGGAATAGCATATCCAGATCCCACTAT--------TTCAAGCTCATTTGTTTCCACATTTTTGGCTTGTTCGCCATTCTTAGCATTCCATGGAAGATTCAACTGCTGGATATGTTCTAACATTCTGAACTTAATCGGTCTAGGC--TTATTTTTCTCTATTTTTC-CATTCTTGTGGTTTCATTTTTGTTT--ATCTGCCAGAAAACATTCCAAACACCAAACCTGTCCTGCAGCTGCTTCTTGTTCTCTGTTTTTTCATT-
>TC31
--------------------------AGGTGATATGAACCCATTATGACTACCT------TTCTGGTG--ACAATTGT-TGCAG--AGATTATTGAAGGTTTTTTTTG-GACTATGTAATACAGTC-AGATTATAGAAC-AGAACTT---ACTGCAAAGAC-A---AGGG-GAAAAAA--TACCTGTCATACACATTGATATATAAGCTTCGGCAATGCGAGGATT--TCCTTTTGTCTTCATCCGAG--TTTTCTCCAAGCATTCAAGAAAAGCAATGTCTGCTTTCAACATCTCAGCTTGATCATGTGTATCGTAACCAATATCATGGCAATAACAG--CAATAGTCCAACCAATCAATTGGTTTCTTGTCCCAAAGAAGGCCTCCTTGATCCTTCCCACTTGACCAATTCGGCCCACAATAGTTACCAT----------AACGAGGAAACAGCTGTGAAAGAAATGCTCTGGGACCTTTATGCC-----AAGGTAATTTGGCCATGTAAGGTGTGAATGAAGGCATGGAAAATTCAGAATCTACTAT--------TTCAAACTGTTTTGAGTTCACCTTCCTGGCTTGTTCACCAGATTTAGTGTTCCATGGAAAACTCATCCCCTGTATTTGTTCCCAAATCCCAAGCCTGTCTTTCTGAGGC--TCTATGTTCTTTGTTCTTC-CGT--------TTTCAATTTGATGT--ATCCGCCAAAAATGTTCCCAAACTCCAAACCTTTTCTGTGGGGACTTGCTGCTATTTTCATTTAC----
>TN1
ATCTGCTTCAATAGCTGCTTCCGATAAGGTATAAGGACTGTCTTAAGACCTGCTTCAAAATCCAAACA--TCTCTAGC-CAGTC--AAGAAATTACATGGTTTTGTTG-GTATCTTTATCTTGTTT-ATCTAATGAAAA-AGAACT------GGCAATAGA-T---GAAA-AAAAAACACTACCTGCAATGTAAATTGATCTGTATGCTTCAGCTGCACGAGAATT--TCCATTATTCGACGCCCAAG--TTTTCTCCAAGCATTCAAGAAAAGAAATGTCCGCTTTCAACATCTCACCTTGATCATGTGTATCATAGCCAATATCATGACAGTAGCAG--CAATGGTCTAGAAAATCAATTGGTGCTCTGTCCCAGAGAAGACTACCTCGGTCCTTCCCACTAGACCAATTTGGTCCACAATAATTACCAT----------ACCGAGGAAATATCTGAGAAAGGAAAGCCCTAGGACCTGTATGCC-----AAGGTATGCTGGCCATGTAAGGGGTAAACTTAGGAATAGCACATCCAGATCCCACTTT--------TTCAAGCTCATTCGTTTCTACATTTTTGGCTTGTTCACCA---TTATTATTCCATGGAAGATTGATCTGCTGGATGTGTTCCCACAGTGTGAACATATTCAGCCGCGGC--TTATTGTTCTCTATTTTTC-TGT--TTGCGGTTTCGCTTTGATTT--ATCTGCCATAAAACTTTCCAAACACCAAACCTGTCCTGCAGCGCCTTCTTGTTCT--------------
>TO14
-TTTGCTTTAAAAGCTGCTGCCGGTAGGGTATGATTACTGTCTTAAGACCTGTTCCAAGATCCAAACA--TCTCTACC-CAGTC--AGGAAATTACATGGTTTTGTTG-ATAACTGCATTTT-TTA-ACCTAAAGAAA--AGAATA------CCTAATAGA----------TGAAAGAAATACCTGATATACACATTGATCTGTATGCTTCGGCTGCACGAGGAAA--CTTATTGTTTGACACCCAAG--ATTTTTCCAAGCATTCAAGAAAAGTGATATCTGCTTTCAACATGTCAGCTTGATCATGTGTGTCATAGCCAATATCATGACAGTAACAG--CAATAGTCTAGCCAATCAATCGGTTTTTTATCCCAGAGAAGACCACCTCCTTCTTTCCCACTGGACCAGTTTGGTCCACAATAATTACCAT----------ACCGAGGAAATATCTGAGAAAGAAAAGCCCTAGGACCTGTATGCC-----AAGGTACGCTGGCCATGTAAGGGGTGAATTTAGGAATAGTACATCCAGATTCCAGTGTTTCAA--ATTCAAGCTTATTTGTGGC------------TTGTTTACCATGTTTAACATTCCATGAAAGTTTTATTTGCTGAACATTTTCCCAAACTCTCAACAGATCCTGTAGAGGC--TTATTGTTCTTTATCATTC-CATTCTTGCAGTTCCTTTTTGATTT--ATCTGCCAAAAAACTTTCCAGATACTAAACCTGTCATTCAGAGGCTTCATGGTCTCTAATTTTTCTTTA
>TPL03
-TCTGATTCAAAAGCTGCTGCCTATAAGGTATAAGGACTGTCTTCAGACCTGCTTGAAG-TAGAAACA--TCTTTAGC-AAGTC-AAAAAACTTACACGTATTGGTTG-GTATTTGTATGTA-TAA-GCTAGAAAAAAC-AAAACTT---AAGCCAAAAGA-TAAGGGGG-AAAAATCTTTACCTGTTATGCACATTGACCTGTATGCTTCAGCTAAACGGGAATT--CCCATTCTTTGCTATTTGTG--TTTTTCCCAAGCATTCAAGAAAAGCAAGATCTGCTTTCAGCAGTTCTGCTTGATCGTGTGTGTCATAACCAATATCATGGCAGAAACAA--CAATAATCTAGAAAATCAATTGGCTTTTTGTCCCAGAGAAGAGCACCTTGGTTCTTTCCGCTGGACCAATTTGGTCCACAATAGTTGCCAT----------ATCGAGGAAATAACTGAGAAAGAAAAGCTCTAGCTCCAGTATGCC-----AAGGTATCTTGGCCATGTATGGAGTGAATTTAGGAATAGCACACCCAGATTCCAATAT--------TTCAAACTCATCTGTTTCCTTGTTTTTGGATTG---------------ATTCCACCGTAAAC---TCTGCTGGATATGTTGCCAAATTCTGAACAGATCTTGGTAAGGC--TTATTCTTCTCTGCTTGTAGTATGCTTGCGGCTTCAATTTCATTT--CTTTTCCAAC--------------------CTATCTTGGAATGATTTGCTAATCTCTGTTTTTCCTTT-
>WN5
ATCTGCTTCAAAAGCTGCTTCCGATAAGGTATAAGCATTGTCTTAAGACCTGCTTCAAGATCCAAATAAATTTCTAGC-TGGTC--AAGAAATTACAGTGTTTGTTTATATATGTATAATTT-TAA-GCTTAAAGAAAAAGGAACTT---ATGCGAGAACAGAGAGCAAA-GAAAAGCTCTACCTTTTATACACATTAATCTGTATGCCTCAGCTATATGGGAATT--CCCATTATTCATTGTCTGAT--TCTTCTCCAAGCATTCAAGAAAAGCAAGATCTGCCTTCAACATCTCTGCTTGATCATGTGTGTCATAACCAACATCATGACAGTAACAG--CAATAGTCTAGCCAATCAATTGGTTTTTTGTCCCAGATAAGAGCACCGCCTTGCTTTCCACTGGACCAATTTGGTCCACAATAGTTACCAT----------ACCGAGGAAACATCTGGGAAAGAAAAGCTCTAGGACCTGTATGCC-----AAGGTATCTTGGCCATGTAAGGTTTGAATTTAGGAATAACACATCCAGATCCCACTAT--------TTCAAACTCTTCTGTTTCTGCATTTTTGAATGG---------------GTTCCATGGAAGATTCATCTGTTGAACACGACCCCAAATTCCGAACCTATCCAGTGGAGAC--TCATGGTTCTCTATTTTTC------TTGCTGCTTCAATTTGATTT--TTGCGCCAGAAA---------------------------------------------------------
>WS10
-TTTGCTGTATAAGCTGTTTCCGGTAGGGTATAAGTACTGTCTTGAGACCTGTTTCAAAATCCAAACA--TCTCTATC-CAGTC--AGGAAATTACATAGTTTTGTTG-GTAGCTGCAATTT-TTATTTTTAATGAAA--AGAATA------TCCAATAGA----------TGGAAGAGATACCTGTTATACACATTGATCTGTATGCTTCGGCTGCACGAGGAAA--CTTGTTCTTTGAGACCCAAG--ATTTTTCCAAGCATTCAAGAAAAGTGATATCTGCTTTCAACATGTCAGCTTGATCATGTGTGTCATAGCCAATATCATGACAGTAACAG--CAATAGTCTAGCCAATCGATCGGTTTTTTATCCCAGAGGAAACCACCTTGATCTTTCCCACTGGACCAGTTTGGTCCACAATAATTACCAT----------ACCGAGGAAACATCTGAGAAAGAAAAGCCCTAGGACCTGTATGCC-----AAGGAATGCTGGCCATGTAAGGGGTGAATTTAGGAACAGTACATCCAGATTCCAGTGTTTCAA--ATTCAAGCTGATTTGTTTCAGTATTTGTAGCTTGTTTACCATGTTTAGCATTCCATGGAAGTTTTATTTGCTGGACATTTTCCCAAACTTTCAACAGATCCTGTAAAGTG--TTATTGTTCTCTATAATTC-CGTTCTAGCAGTTCCACTTTGATTT--ATCTGCCAAAAAACTTTCCACACACTAAACCCGTCATTCAGGGGCTTTGTGGTCTCTAGTTTTTCTTTA
>WW11
--------------------------------------------------------------------------------------------TTACATAGTTTTGTTG-GTAGCTGCAATTT-TTATTTTTAATGAAA--AGAATA------TCCAATAGA----------TGGAAGAGATACCTGTTATACACATTGATCTGTATGCTTCGGCTGCACGAGGAAA--CTTGTTCTTTGAGACCCAAG--ATTTTTCCAAGCATTCAAGAAAAGTGATATCTGCTTTCAACATGTCAGCTTGATCATGTGTGTCATAGCCAATATCATGACAGTAACAG--CAATAGTCTAGCCAATCGATCGGTTTTTTATCCCAGAGGAAACCACCTTGATCTTTCCCACTGGACCAGTTTGGTCCACAATAATTACCAT----------ACCGAGGAAACATCTGAGAAAGAAAAGCCCTAGGACCTGTATGCC-----AAGGAATGCTGGCCATGTAAGGGGTGAATTTAGGAACAGTACATCCAGATTCCAGTGTTTCAA--ATTCAAGCTGATTTGTTTCAGTATTTGTAGCTTGTTTACCATGTTTAGCATTCCATGGAAGTTTTATTTGCTGGACATTTTCCCAAACTTTCAACAGATCCTGTAAAGTG--TTATTGTTCTCTATAATTC-CGT---------------------------------------------------------------------------------------------
