# Supplementary material for: Development of a Target Enrichment Probe Set for Conifer (REMcon)
Source: Biology (Basel). 2024 May 22;13(6):361. doi: 10.3390/biology13060361 (PMC11200496; doi:10.3390/biology13060361)
Supplement: Supplementary file 1 [file biology-13-00361-s001.zip › biology-2960267-supplementary/Sup data/MO_orthlogs_alignments/Thupl29382414s0010_1.ortho.selected_stripped.aln.fasta]

>AA3
----------------------------------------------------------------------------------------------------------GTGATGTTTTGGTGCCTTCTTGCGCATGTCGGGCAATTTTCTCCTCAACAGTCTGCAGACACTCAGACCTTGTCACAACAAATA-GAAAT-----GACAAGAA--AGCTATGCAAC-----TATAACTCCTGC------------GTATG---AAAAAAATGGTGGAAGCTCTACAGA--TTG-GTATC--TTGCAC-ATATTTT---------------ACCTCACGTCTCTGAATGGTGCCACCATATCCTGTAGCTTGGCAGAACTTCCGATACAGAGGAACTGCAGCATAAGTGGAACCCACCATTGCAACTACCAGTGCAAGAAGATACAAAAGTGTAGCCTGTGATTTCTTCCCCCCCACTTGTGCTGCTGAAAACTTCCGACAAGTAGACCATCTAAAAGGCTCTGGACTGAAATGAGATGCAGGCTGCCCAAACCTTCGAGTACCAAATTCAGCTATTTTAAAAGAATTCCAAGACTGCCCTCTGATGAATGAAGTTTCATACTTAGAGTTTTGATGCAAACAGTCTTTGAAATTCTGGACTGGTCCAAGCATTGCAGCATATTGACGAGTT--GGTTCAAAAACAGAAATTGGAATGGTCATAGCAAACTCTCGTTCC--TCATTACATGTGTATGGTTTCATAGTAGGTGATCTCAGCAAGCAATTCTTGTCTCT--TAAAGAATGTTCAGTATGTATGT----------------------------------
>AA60
----------------------------------------------------------------------------------------------------------------------------------------------------CCTCAACAGTCTGCAGAGACTCAGACCTTGTCACGACAAATA-AACATAC--AGACAAGAA--ATCTATTCAAC-----AAGAATTCTTCC-------------------------------ATGATACCTACATA--TTC-A-ATA--TGTGCT-AAATCTT---------------ACCTCGCGCCTCTGGACAGTGCCACCATATCCTGTTGCTTGGCAAAACTTCCGATACAGAGGAACTGCAGCATAAGTGGAACCCACCATTGCCACAACCAGTGCAAGGAGATAGAGGAGTGTAGCTTGTGATTTATTACCACCAGATTGGCCTGCTAATAACTTCTG------AGACCCTTTGCTAGTATCTG---------------------------ACCTTTGAGTACTATATGCAGCCACTTTACATGAAGTCCATGGTTGTGTCATCCTGGATAGAGTTCTATAATTGCACTTTTTATACAGAGACTCTTCGAATTTCAAAACTGATCCAAGCATAAAAGGATATTGACGAGCT--CCTTCAGTAACACAAGTGGGAGTGATCA--------------------------------------------------------------------------------------------------------------------------------------
>AAR4
-----------------------------------------------------------------------CGAAATACAAACAA--CTTTCTTG--TCACATACCGTGATGTTTTGGTGCCTTCTTGCGCATGTCGGGCAATTTTCTCCTCAACAGTCTGCAGACACTCAGACCTTGTCACAACAAATA-GAAAT-----GACAAGAA--AGCTATGCAAC-----TATAACTCCTGC------------GTATG---AAAAAAATGGTGGAAGCTCTACAGA--TTG-GTATC--TTGCAC-ATATTTT---------------ACCTCACGTCTCTGAATGGTGCCACCATATCCTGTAGCTTGGCAGAACTTCCGATACAGAGGAACTGCAGCATAAGTGGAACCCACCATTGCAACTACCAGTGCAAGAAGATACAAAAGTGTAGCCTGTGATTTCTTCCCCCCCACTTGTGCTGCTGAAAACTTCCGACAAGTAGACCATCTAAAAGGCTCTGGACTGAAATGAGATGCAGGCTGCCCAAACCTTCGAGTACCAAATTCAGCTATTTTAAAAGAATTCCAAGACTGCCCTCTGATGAATGAAGTTTCATACTTAGAGTTTTGATGCAAACAGTCTTTGAAATTCTGGACTGGTCCAAGCATTGCAGCATATTGACGAGTT--GGTTCAAAAACAGAAATTGGAATGGTCATAGCAAACTCTCGTTCC--TCATTACATGTGTATGGTTTCATAGTAGGTGATCTCAGCAAGCAATTCTTGTCTCT--TAAAGAATGTTCAGTAT----------------------------------------
>AF1
-----------AAATATGTACAATCCATTTTCATTCAC--TATTAGATCAATTACA--TTAGCAAAACAAATAAAATGAAGACAA--ATTTATTG--TCACATACCGTGAGGTTTTAGTGCCTTCTTGTGCATGTCGTGCAATTTTCTCCTCAACAGTCTGCAGACACTCAGACCTTGTCACAACAAATA-GCAATGC--AGGCAAGAA--AGCCATGC--------TGTAACTTCTCCCAAAAGCAG-AAGCATG-----AAAAACATATTATGCCCCACAGA--CTG-GTATC--AAACAG-ATATCCT---------------ACCTCTCGTCTCTGAACAGTGCCACCGTAGCCTGTAGCTTGGCAGAATTTTCGATACAGAGGAACGGCAGCGTAAGTGGAACCCACCATTGCAACTACCAGTGCAAGAAGATACAGAAGTGTAGCCTGCGATTTCTTTCCTTCTGCTTGGCTTGCTGAAAATTGCCTGTATGTATATCCTCTGAAAGTATCTGGGCGGAATTGAGATGCAGACTTTACAAACACTTGAGTACTGAATTCAGCTATTTTAACCGAATTCCATGTTTGTGCTCTGCAGAATGAAGTTTTATATTTGGAATTTTGATACGAACATGCTTTGAATTTCTGCAATGATCCAAGCAATGAGGCATATTGCCGACTC--GGTTCTGAAACAGAAATTGAAATGGCCATAGCCAACTCTCCTTGC--TGATGATATGCATACGGTTTTACAGTTTGTAATTTCACCAAGCAATTCCTGTTGCTTCTAAAGAATGCTCAGTATGCAT--------GTGTCACAAGAGCAATTCTTC-------
>AG2
--------------------------------------------AGATCAATTACA--TTAGCAAAACAAATAAAATGAAGACAA--ATTTATTG--TCACATACCGTGAGGTTTTAGTGCCTTCTTGTGCATGTCGTGCAATTTTCTCCTCAACAGTCTGCAGACACTCAGACCTTGTCACAACAAATA-GCAATGC--AGGCAAGAA--AGCCATGC--------TGTAACTTCTCCCAAAAGCAG-AAGCATG-----AAAAACATATTATGCCCCACAGA--CTG-GTATC--AAACAG-ATATCCT---------------ACCTCTCGTCTCTGAACAGTGCCACCATATCCTGTAGCTTGGCAGAATTTTCGATACAGAGGAACGGCAGCGTAAGTGGAACCCACCATTGCAACTACCAGTGCAAGAAGATACAGAAGTGTAGCCTGCGATTTCTTTCCTTCTGCTTGGCTTGCTGAAAATTGCCTGTATGTATATCCTCTGAAAGTATCTGGGCGGAATTGAGATGCAGACTTTACAAACACTTGAGTACTGAATTCAGCTATTTTAACCGAATTCCATGTTTGTGCTCTGCAGAATGAAGTTTTATATTTGGAATTTTGATACGAACATGCTTTGAATTTCTGCAATGATCCAAGCAATGAGGCATATTGCCGACTC--GGTTCTGAAACAGAAATTGAAATGGCCATAGCCAACTCTCCTTGC--TGATGATATGCATACGGTTTTACAGTTTGTAATTTCACCAAGCAATTCCTGTTGCTTCTAAAGAATGCTCAGTATGCAT--------GTGTCACAAGAGCAATTCTT--------
>AH26
--------------------------------------------AAGTGATCTCCA-------AAAAAACATAAAATGTAGGGCA--ATCTCTCC--ATAGATACCGTGATGTTTTGGTGCCTTCTTGTGTATGCCGAGCAATTTTCTCCTCAACAGTCTGCAGAGACTCAAACCTTGTCACAAAAGAATAAAAATGC--AGACAAGAA--AGGTGTGCAA------AATAACCACTAC----------------------------TTTTTCAAAACTACAGA--TCAAATAGC--TTTGAA-ATATCAC---------------ACCTCGCGCCGTTGAACAGTGCCACCATATCCTGTAGCTTGGCAGAACTTCCGATAAAGAGGTACTGCTGCATAGGAAGAACCCACCATCGCAACTACCAGTGCAAGAAGATACAAAAGTGTGGCCTGCGATTTGTCACCAGCAGCTTGGCCTGTTGAAAACTTCTGGGAAACAGACCCTCCAATAGTCTGTCGACTAACTTGAGGTACAGATTTTCCAAACTTCTGAGTACTGAATTCAGCTATTTTACATGAGCTCCAAGGATGTGGTCTGTTGAATAAATTCTTATATTTAGAACTTCCATACAAACTTTCTTTCAACTTCTGGACTGATCCAAGCATTAAAATAGATTGTTGAGTT--CGTCCTGAAGTGATCCTGGGCATGGTCATAGCAAACTCTCCTGGC--TGATGATATGTGTATGGTTTCACGGTTTGCAATCTCAAAAAAGAATTCTCGTTCCTTACAGAAGTAGCCTGCTTAGTGAATTCCTGCCCACCAAAGTAG-AATAATTAGTGGATT
>AME1
-----------------------------------------------------------------------------------------------------------------------------------------------------------------------------------------------------------------------------------------------------------GTATG---AAAAAAATGGTGGAAGCTCTACAGT--TTG-TTGTC--TTGCAC-ATATTTT---------------ACCTCACGTCGCTGAATGGTGCCACCATATCCTGTAGCTTGGCAGAACTTCCGATACAGAGGAACTGCAGCGTAAGTGGAACCCACCATTGCAACTACCAGTGCAAGAAGATACAGAAGTGTAGCCTGTGATTTCTTTCCCCCCACTTGTGTTGCTGAAAACTTCCGACAAGTAGACCATCTAAAAGGCTCTGGACTGAAATGAGATGCAGGCTTCCCAAACCTTTGAGTACCAAATTCAGCTATTTTAAAAGAACTCCAAGACTGCCCTCTGATGAATGAAGTTTCACATTTAGAGTTTTGATGCAAACAGTCTTTGCAATTCTGGACTGGTCCAATCATTGCAGCATATTGGCAAGTT--GGTTCAAAAACAGAAATTGGAATGGTCATAGCAAACTCTCGTTCC--TCATTACATGTGTATGGTTTCATAGTAGGTAATCCCAGCAAGCAATTCTTGTCTCT--TAAAGAATGTTCAGTATGTATGT----------------------------------
>AP25
-----------ATACATGAACAATTTATTTTCATTTATA-GAAAAAGTGATCTCCA-------AAAAAACATAAAATGTAGGGCA--ATCTCTCC--ATAGGTACCGTGATGTTTTGGTGCCTTCTTGTGTATGCCGAGCAATTTTCTCCTCAACAGTCTGCAGAGACTCAAACCTTGTCACAAAAAAATAAAAATGC--AGACAAGAA--AGGTGTGCAA------AATAACCACTAC----------------------------TTTTTCAAAACTACAGA--TCAAATAGC--TTTGAA-ATATCAC---------------ACCTCACGCCGTTGAACAGTGCCACCATATCCTGTAGCTTGGCAGAACTTCCGATAAAGAGGTACTGCTGCATAGGAAGAACCCACCATCGCAACTACCAGTGCAAGAAGATACAAAAGTGTGGCCTGCGATTTGTCACCAGCAGCTTGGCCTGTTGAAAACTTCTGGGAAACAGACCCTCCAATAGTCTGTCGACTAACTTGAGGTACAGATTTTCCAAACTTCTGAGTACTGAATTCAGCTATTTTACATGATCTCCAAGGATGTGGTCTGTTGAATAAATTCTTATATTTAGAACTTCCATACAAACTTTCTTTCAACTTCTGGACTGATCCAAGCATTAAAATAGATTGTTGAGTT--CGTCCTGAAGTGATCCTGGGCATGGTCATAGCAAACTCTCCTGGC--TGATGATATGTGTATGGTTTCACGGTTTGCAATCTCAAAAAAGAATTCTCGTTCCTTACAGAAGTAGCCTGCTTAGTGAATTCCTGCCCTCCAAAGTAG-AATAATTAGTGGATT
>APA47
------------AAAATGTAGAATCCATTTTCATTCAC--TATTAGATAAATTACA--TTAGCAAAATAAATAAAATGAAGACAT--ATCTATTG--TCACGTACCGTGAGGTTTCAGTGCCTTCTTGTGCATGTCGTGCAATTTTCTCCTCAACAGTCTGCAGACACTCAGACCTTGTCACAACAAATA-GCAATGC--AGGCAAGAA--AGCCATGC--------TGTAACTTCTCCCAAAAGCAG-AAGCATG-----AACAAAATGTAAAGCCCCACAGA--CAG-GTATC--CTACTG-ATATCCT---------------ACCTCTCGTCTCTGAACAGTGCCACCATATCCTGTAGCTTGGCAGAATTTTCGATACAGAGGAACAGCAGCGTACGTGGAACCCACCATTGCAACTACCAGTGCAAGAAGATACAGAAGTGTAGCCTGTGATTTCTTTCCTTCTGCTTGGCTTGCTGAGAATTTCCTGTATGTATATCCTCTGAGAGTATCTGGGCGGAATTGAGATGTAGACTTTTCAAACACTTGTGTACTGAATTCAGCTATTTTAACCGAATTCCATGATTGTGCTCTGCAGAATGAAGTTTTATATTTGGAATGTTGATACAAACATGCTTTGAATTTCTGCAATGATCCAAGCAATGGGGCATATTGCCGACTC--GGTTCTGAAACAGAAATTGACATGGCCATAGCCAACTCTCCTTGC--TGATGATATGCATACGGTTTCATAGTTCGTAATTTCACCAAGCAATTCCTGTTGCTTCTAAAGAATGCTCAGTATGCAT--------GTGTAA----------------------
>AS57
---------------ACATAGAATT--TTTTCATTAATGTCATC-AAAGCTTCCTA--ATGACAAACAAACTGAAATCCAAAAAA--ATCTCT----CCACATACCGTGATGTTTTGGTGCCTCCTTCTGCATGTCGAGCAATTTTTTCCTCAACAGTCTGCAGAGACTCAGACCTTGTCACAACAAATG-AACATAC--AGACAAGAA--ATCCATTCAAC-----AAGAATCCCTCC----------------------------TGTATGCAACCTACATA--CTG-GTATA--TACGCT-AAATCTT---------------ACCTCGCGCCTCTGAATAGTGCCACCATATCCGGTAGCTTGGCAAAACTTCCGATACAGAGGAACTGCAGCATAAGTGGAACCCACCATTGCCACTACCAGTGCAAGAAGATACAGGAGTGTAGCCTGTGATTTATTACCCCCAGCTTGGCCTGCTGATAACTTCTG------AGATCCTTTCATAGTAGCTG---------------------------ACCTTTGAGTACTAAATGCAGCTACTTTACATGAATTCCAAGGCTGTGTCATTCTGAATGAAGTTTTATAATTGGAATGTTCATACAGACACTCATTGAATTTCCAAACTGATCCAAGCATTAAAGGATATTGACGAGCT--CCTTCAGGAACACGAGTGGGAGTGATCATAGACACTTTTCCTGCC--TGATGATATGTGTATAGTTTCATAGTCTGTAATCTCATGAAATAATGTTCAGTCCT-----------------------------------------------------------
>CB35
----------------------------ATAAA-----G-GAACAATTTATTTGCA---ATTATAGAAACATAAAATGTAGAGCA--ATTTCTCC--ATAGATACCGTGATGTTTTGGTGCCTTCTTGTGCATGCCGAGCAATTTTCTCCTCAACAGTCTGCAGAGACTCAAACCTTGTCACAAAAAAATAAAAATGC--AGACAAAAA--AG-------T------ATAAATCTCATC------------------------------TATCAAAACTACAGA--TTGAATAGC--TTTGAG-ATATCAC---------------ACCTCACGCCGTTGAACAGTGCCACCATATCCTGTAGCTTGGCAGAACTTCCGATAAAGAGGAACTGCTGCATAGGAAGAACCCACCATCGCAACTACCAGTGCAAGAAGATACAAAAGTGTGGCCTGCGATTTGTCACCCGTAGCTTGGCCTGTTGAAAACTTCTGTGAAACAGAACCTCCAATAGTCTGTCGACTAAGTTGAGGTACAGAATTTCCAAACTTCTGAGTACTGAATTCAGCTATTTTACTTGAATTCCAAGGATGTGGTCTGTTGAATAAATTATTATACTTATAACTTCCATACAAACGTTCTTTCAATTTCTGGACTGATCTAGGCACTAAAATAGATTGTTGAGTT--CGTCCTGAAGTGTTCATGGGCATGGTCATAGTACATTCTCGTGCC--TGATGA------TATGGTTTTGCTGTTTGCAATCTCAACAAAGAATCCTCATTCCTTTTGATGAATG------------------------------------------------
>CD18
--------------------------------------------------------------------------------------------------------------------------------------------------------------------------------------------------------AGACAAGAA--ATCCTT-----------------------------------------------------ATGATACGTAAAAA--CTC-GTATA--TATGATAAAAACTT---------------ACCTCACGCCTCTGGACGGTGCCACCATATCCTGTAGCTTGGCAAAACTTCCGATACAGAGGAACAGCAGCATAAGTGGAACCCACCATTGCCACAACCAATGCAAGAAGATACAGGAGTGTAGCTTGTGATTTTTTGCCACCAGCTTGGTGTGCCAATAACTTCTG------AGACCCTTTAATAGTATCTG---------------------------ACCTTTGAGTACTAAATGGAGCCACTTTACATGAATTCCAAGGTTGTGTCATTCTGAATGAAGTTTTATAATTGGAGGTTTCATACAGAAACTCTTTGTATTTCAAAACTGATCCAAGCATTAAAGGATACTGAAAAGTT--CCTCCAAGAACATGAGTGGGAGTGATCATAGCAAACTTTCCTGTC--TGATGATATGTGT------------------------------------------------------------------------------------------------------
>CDE34
----------------------------ATAAA-----G-GAACAATTTATTTGCA---ATTATAGAAACATAAAATGTAGAGCA--ATTTCTCC--ATAGATACCGTGATGTTTTGGTGCCTTCTTGTGCATGCCGAGCAATTTTCTCCTCAACAGTCTGCAGAGACTCAAACCTTGTCACAAAAAAATAAAAATGC--AGACAAAAA--AG-------T------ATAAATCTCATC------------------------------TATCAAAACTACAGA--TTGAATAGC--TTCGAG-ATATCAC---------------ACCTCACGCCGTTGAACAGTGCCACCATATCCTGTAGCTTGGCAGAACTTCCGATAAAGAGGAACTGCTGCATAGGAAGAACCCACCATCGCAACTACCAGTGCAAGAAGATACAAAAGTGTGGCCTGCGATTTGTCACCCGTAGCTTGGCCTGTTGAAAACTTCTGTGAAACAGAACCTCCAATAGTCTGTCGACTAAGTTGAGGTACAGAATTTCCAAACTTCTGAGTACTGAATTCAGCTATTTTACTTGAATTCCAAGGATGTGGTCTGTTGAATAAATTATTATACTTATAACTTCCATACAAACATTCTTTCAATTTCTGGACTGATCTAGGCACTAAAATAGAATGTTGAGTT--CGTCCTGAAGTGTTCATGGGCATGGTCATAGTACATTCTCGTGCC--TGATGA------TATGGTTTTGCTGTTTGCAATCTCAACAAAGAATTCTCATTCCT-----------------------------------------------------------
>CF38
-----------------------------------------------------------------------TGAAATCCTAACAA--CTTTCT----TTACATACCGTGATGTTTTGGTGCCTCCTTGTGCATGTCGAGCGATTTTTTCCTCAACAGTCTGCAGAGACTCAGACCTTGTCACAACAGATG-AAAAAGC--AGACAAGAA--TGCTATTCAAC-----AATAATCCCTCCGTATG-----------C---AAAACACATGTATGAAGCCTACATA--TTC-ATATC--TTTAAT-ATATATT---------------ACCTCACGCCTCTGAACAGTGCCACCATATCCTGTAGCTTGGCAGAACTTCCGATACAGAGGAACTGCAGCATAAGTGGAACCCACCATTGCAACTACCAGTGCAAGAAG------------------------------------------------------------------------------------------------------------------------------------------------------------------------------------------------------------------------------------------------------------------------------------------------------------------------------------------------------------------------------------------------------------------------------
>CH19
-TCACAAAGCAAAACAAGTAAGA-A--ATTTCATGAATGTCATC-AAA-CTTTCTC--ATGACAAAAAAAGTGAAATCCAAACAA--CTCTCT----CCACATACCGTGATGTTTTGGTCCCTCCTTCTGCATGCCGCGCAATTTTTTCCTCAACAGTCTGCAGAGACTCAGACCTTGTCACAACAAATG-AACAT----AGACAAAAA--ATCCTT-----------------------------------------------------ATGATATGTACAAA--CTC-GTATA--TATGCTAAAAATTT---------------ACCTCACGCCTCTGGACAGTGCCACCATATCCTGTAGCTTGGCAAAACTTCCGATACAGAGGAACTGCAGCATAAGTGGAACCCACCATTGCCACAACCAGTGCAAGAAGATACAGGAGTGTAGCTTGTGATTTTTTACCACCAACTTCGCGTGCTGATAACTTCTG------AGACCCTTCAATAGCATCTG---------------------------ACCTTTGAGTACTAAATGGAGCCACTTTACATGAATTCCAAGGTTGTGTCATCCTGAATGAAGTTTTATAATTGGAGGTTTCATACAGAAACGCTTTGTATTTCAAAACTGATCCAAGCATTAAAGGATACTGAGAAGTT--CCTAC-------------------------------------------------------------------------------------------------------------------------------------------------------------
>CHA37
-------ATA-AAACATGTAGAATTTATTTTCATGAATGTCATC-AAATCTTTCTAACACAGAAAAAAAACTGAAATCCTAACAA--CTTTCT----TTACATACCGTGATGTTTTGGTGCCTCCTTGTGCATGTCGAGCGATTTTTTCCTCAACAGTCTGCAGAGACTCAGACCTTGTCACAACAGATG-AAAAAGC--AGACAAGAA--TGCTATTCAAC-----AATAATCCCTCCGTATG-----------C---AAAACACATGTATGAAGCCTACATA--TTC-GTATC--TTTAAT-ATATATT---------------ACCTCACGCCTCTGAACAGTGCCACCATATCCTGTAGCTTGGCAGAACTTCCGATACAGAGGAACTGCAGCATAAGTGGAACCCACCATTGCAACTACCAGTGCAAGAAGATACAGAAGTGTAGCCTGTGATTTCTTACCCCCAGCTGGGCCTGCTGGTAACTTATA------AGACCCTCTCATAGTATCTAATTTGAATTGAGATACAGGCTTCTCAAACCTTTGAGTACTAAATGCAGCTACTTTAAATGAATTCCAAGGTTGTGTTGTGCTGAATGAAGTTTTATAATTGGAACTTTCATACAAACACTCTTTGAATTTCCAAACTGATCTAAATAATAAGGCATATTGACGAGTT--GGTTTTGGCACACGAGTGGGAGTGATCATAATCATCTCTTCTGCA--TGATGATATGTGTGTGGTTTCATAGCCTTTAATCTCATCAAACAATTATCATTCCT--TAAGGAATGCTCAGTTCAACTTTAA--------------------------------
>CJ24
-ACACACAGG-AAACATGTAGAATT--TTTTCATTAATGTCGTC-AAAGCTTTCTA--ATGACAAAAAAAAAGAAATTCAAACAA--CTCTCT----CCACATACCGTGATGTTTTGGTGCCTCCTTCCACATGCCGCGCAATTTTTTCCTCAACAGTCTGCAGAGACTCAGACCTTGTCACAACAAATG-AACATAC--AGACAAGAA--ATCCATTCAAC-----AAGAATCCCTCCCCAAA--------------------TCATTCATGATACCTACATA--CTG-GTATA--TATGCT-AAATCTT---------------ACCTCACGCCTCTGAATGGTGCCACCATATCCCGTAGCTTGGCAAAACTTCCGATACAGAGGAACTGCAGCGTAAGTGGAACCCACCATTGCCACAACCAGTGCAAGAAGATATAGGAGTGTAGCTTGTGATTTATTACTGCCAGCTTGGCCTGCTGATAACTTCTG------AGACCCTTTAATAGTATCTG---------------------------ACCTCTGAGTACTAAATCCAGCTACTTTACATGAATTCCAAGATTGTCTCATCCTGAATGAAGTTCTATAATTGGAACTTTCATACAGAGACTCTTTGAATTTCAAAACTGATCCAAGCATTAAAGGATATTTATGAGTT--CCTTCAGGAACACGAGTGGGAGTGATCATAGCGAACTTTCCTGTC--TGATGGTATGTGTATAGTTTCATTGTCTGTAATCTCATCAAATAATGTTCATTCCT--TAAGGAACACTTAATTCAACTGTAA--------------------------------
>CK7
-ACACAGATG-AAATATGTAGAATT--TTTCCACTAAT-TCATC-AAAGATTTATA--ATGATGAAAAAACTGAAATCCAAACAA--CTCTCT----CCACATACCGTGATGTTTTGGTGCCTCCTTCTGCATGTCGAGCAATTTTTTCCTCAACAGTCTGCAGAGACTCAGACCTTGTCACAACAAATG-AAAATAC--AGACAAGAA--ATCCATTCAAC-----AATAATCCCTCCCCAAA-----------------------TCAATGAAACCTACATA--CTG-GTATA--TATGCT-AAATCTT---------------ACCTCACGCCTCTGAATAGTGCCACCATATCCTGTAGCTTGGCAAAACTTCCGATACAGAGGAACTGCAGCATAAGTGGAACCCACCATTGCCACTACCAGTGCAAGAAGATACAGGAGCGTAGCTTGTGATTTATTACCCCCAGCTTGGACTGCTGATAACTTCTG------AGACCCTTTCATAGTATCTG---------------------------ACCTTTGAGTACTAAATGCAGCTACTTTACATGAATTCCAAGGTTGTGTCATCCTGAATGAAGATTTATAATTGGATTTTTCATACAGACATTCTTTGAATTTCCAAACTGATCCAAGCATTAAAGGATATTGACGAATT--GGTTCAGGAACATGAGTGGGAGCAATCATAGCCAACTTTCCTGCC--TGATGATATGTGTATGGTTTCCCAGTCTGTAATCTCATCAAATAATTTTCATTCCT--TAAGGAACACTCGGTTCAACTTTAA--ATACTTCAAGAG------------------
>CL6
-ACACAGATG-AAATATGTAGAATT--TTTCCACTAAT-TCATC-AAAGATTTATA--ATGATGAAAAAACTGAAATCCAAACAA--CTCTCT----CCACATACCGTGATGTTTTGGTGCCTCCTTCTGCATGTCGAGCAATTTTTTCCTCAACAGTCTGCAGAGACTCAGACCTTGTCACAACAAATG-AAAATAC--AGACAAGAA--ATCCATTCAAC-----AATAATCCCTCCCCAAA-----------------------TCAATGAAACCTACATA--CTG-GTATA--TATGCT-AAATCTT---------------ACCTCACGCCTCTGAATAGTGCCACCATATCCTGTAGCTTGGCAAAACTTCCGATACAAAGGAACTGCAGCATAAGTGGAACCCACCATTGCCACTACCAGTGCAAGAAGATACAGGAGCGTAGCTTGTGATTTATTACCCCCAGCTTGGACTGCTGATAACTTCTG------AGACCCTTTCATAGTATCTG---------------------------ACCTTTGAGTACTAAATGCAGCTACTTTACATGAATTCCAAGGTTGTGTCATCCTGAATGAAGATTTATAATTGGAATTTTCATACAGACATTCTTTGAATTTCCAAACTGATCCAAGCATTAAAGGATATTGACGAATT--GGTTCAGGAACATGAGTGGGAGCAATCATAGCCAACTTTCCTGCC--TGATGATATGTGTATGGTTTCCCAGTCTGTAATCTCATCAAATAATTTTCATTCCT-----------------------------------------------------------
>CM9
-------------ACATGTATAATG--TTTTCATTAGT-------AGAGCTTTCTA--ATGACTGAAAAAGTGAAATCCAAACAA--CTCTCT----CCACATACCGTGATGTCTTGGTGCCTCCTTCCACATGCCGTGCAATTTTTTCCTCAACAGTCTGCAGAGACTCAGACCTTGTCACGACAAATG-AA-------AGACAAGAA--ATCTATTCAAC-----AAGAATTCTTCC-------------------------------ATGATACCTACATA--TTC-A-ATA--TGTGCT-AAATCTT---------------ACCTCACGCCTCTGGACAGTGCCACCATATCCTGTTGCTTGGCAAAACTTCCGATACAGAGGAACTGCAGCATAAGTGGAACCCACCATTGCCACAACCAGTGCAAGGAGATACAGGAGTGTAGCTTGTGATTTATTACCACCAGGTTGGCCTGCTAATAACTTCTG------AGACCCTTTACTAGTATCTG---------------------------ACCTTTGAGTACTATATGCAGCCACTTTACATGAATTCCATGGTTGTGTCATCCTGAATAGAGTTCTATAATTGCAATTTTTATACAGAGACTCTTCGAATTTCAAAACTGATCCAAGCATAAAAGGATACTGACGAGCT--CCTTCAGTAACACAAGTGGGAGTGATCACACAAAGCTTTGTTGTG--TGATGATATGTGTACGGTTTCATTGTCTGAAATCTCATCAAAAAATGTTCATTCCT-----------------------------------------------------------
>CO8
---------------------AATAAATTCTCATTTG-------------------------------------------------------------------------------------------------------------------------------------------------------------------AGACAAGCA--CCTTCCTTAACCCGTTACTAACGTCTTT--------------------------------------GCACATT--CTT-ATATA--AATGTT-GTGCAATTTTTTTTTCTCAACAGTCTCACGCCTCTGGACAGTGCCACCATATCCTGTTGCTTGGCAAAACTTCCGATACAAAGGAACTGCAACATAAGTGGAACCCACCATTGCCACAACCAGCGCAAGGAGATACAGGAGTGTAGCTTGTGATTTATTACCACCAGATTGGCCTGCTAATAACTTTTG------AGACCCTTTACTAGTATCTG---------------------------ACCTTTGAGTACTATATGCAGCCACTTTACATGAATTCCATGGTTGTGTCATCATGAATAGAGTTCTATAATTGCAATTTTTATACAAAGACTCTTCACATTTCCAAACTGATCCAAGCATAAAAGGATATTGACGAGCT--TCTTCAGTAACACAAGTGGGAGTGATCACACAAAGCTTTGTTGTG--TGATGATATGTGTACGGTTTCATTGTCTGAAATCTCATCAAAAAATGTTCATTCCT-----------------------------------------------------------
>CP161
AACACACAGG-AAACATGTAGAATT--TTTTCATGAATGTCATC-AAAGCTTTCTA--ATGAAAGAAAAAGTGAAATCCAAACAACTCTCTCT----CCATATACCGTGATGTTTTGGTCCCTCCTTCCGCATGCCGTGCAATTTTTTCCTCAACAGTCTGCAGAGACTCAGACCTTGTCACAACAAATG-AACATAC--AGACAAGAA--ATCCTT-----------------------------------------------------ATGATACCTAGAAA--CTC-GTATA--TATGCT-AAACCTT---------------ACCTCACGCCTCTGGACGGTGCCACCATATCCTGTAGCTTGACAAAACTTTCGATACAGAGGAACTGCAGCGTAAGTGGAACCCACCATTGCCACAACCAGTGCAAGAAGATACAGGAGTGTAGCTTGTGATTTATTACCACCAGCTTGGCCTGCTGATAACTTCTG------AGACCCTTTAATAGTATCTG---------------------------ACCTTTGAGTACTAAATGAAGCCACTTTACATGAATTCCAAGGTTGTGTCGTCCTGAATGAAGTTTTATAATTGGAGGTTTTATACAGAGACTCTTTGTATTTCAAAACTGATCCAAGCATTAAAGGATACTGACAAGTT--CCTTCAAGAACACGAGTGGGGGTGATCATTGCAAACTTTCCTGTC--TGATGATATGTGTACGTTTTCATTGTCTGTAATCTCATCAAACAATGTCCATTCCT--TAAAGAACACTCAATTCA---------------------------------------
>CR44
T------ATG-AAACTTGTAAAAGTTTTCTTCTTTCAT---ATGAGATGAATTTCC--ATGTCTAGAAACCCTAAGTCCAAAGTTAATTCTCTCC--CTACATACCTTGATGTGTTGGTGCCTTCTTGTGCATGTCGAGCAATTTTCTCCTCAACAGTCTGCAGACA--CAGGTCTTGTCACAAAAAATG-AAAATGC--ATAAAAATT--ATGTATGC---------------------------------------------------ATGAAATCCACTGG--TTT-GTAAC--TTTGAA-ATGCCCT---------------ACCTCACGCCTCTGAACGGTGCCGCCATACCCTGTAGCTTGGCAGAACTTTCGATACAGAGGAACAGCTGCATAAGTAGACCCCACCATCGCAACTACCAATGCAACAAGATACAAGAGTGTAGCCTGTGATTTGTCACTCCCAGCTTGGCGGACAGCAAACTTCTGAAAAGCAGGTCCTCTCATAGTCT---GACTGAACTGAGATACAGGCTGCTCAGACTTTTGTGTACTAAATTCAGATATTTTACATAGATTCCAAGGTTGCACTCTGCTGAATAAAATCTTTGACCGAGAACTTCCATATAAACATTCTTTAATTTTCTCAATTGAACCAAGCATATAAGG---------------------------------------------------------------------------------------------------------------------------------------------------------------------------------
>CT15
-ACACACAGG-AAACATGTAGAATT--TTTTCATGAATG-CATC-AAAGCTTTCTA--ATGAAAGAAAAAGTGAAATCCAAACAACTCTCTCT----CCACATACCGTGATGTTTTGGTCCCTCCTTCCACATGCCGCGCAATTTTTTCCTCAACAGTCTGCAGAGACTCAGACCTTGTCACAACAAATA-AACATAC--AGACAAGAA--ATCCTT-----------------------------------------------------ATGATACCCACAAA--CTC-GTATA--CATGCT-AAACTTT---------------ACCTCACGCCTCTGGACAGTACCACCATATCCTGTAGCTTGACAAAACTTTCGATACAGAGGAACTGCAGCGTAAGTGGAACCCACCATTGCCACAACCAGTGCAAGAAGATACAGGAGTGTCGCTTGTGATTTATTACCACCAGCTTGGCCTGCTGATAACTTCTG------AGACCCTTTAATAGTATCTG---------------------------ACCTTTGAGTACTAAATGAAGCCACTTTACATGAATTCCAAGGTTGTGTCATCCTGAATGAGGTTTTATAATTGGAGGTTTCATACAGAGACTCTTTGTATTTCAAAACAGATCCAAGCATTAAAGGATACTGACAAGTT--CCTTCAAGAACACGAGTGGGAGTGATCATAGCAAACTTTCCTGTC--TGATGATATGTGTACATTTTCATTGTCTGTAATCTCATCAAACAATGTCCATTCCT--TAAAGAACACTCAATTCA---------------------------------------
>DB53
-------------ATATGTAGAATCCATTCTCATTCA-------AGATCAATTACA--TTACCAAAACAAATAAAATGAAGACAA--GTCTATTG--TCACGTACCGTGAGGTTTTAGTCCCTTCTTGTGCATGTCGTGCAATTTTCTCCTCAACAGTCTGCAGACACTCAGACCTTGTCACAACAAATA-GCAATGC--AGGCAAGAA--AGACATGC--------TGTTACTTCTCCCAAAAGCAG-AAGCATG----AAAATAAATGTTAAGCCCCACAGA--CCA-GTATC--CTACAG-ATATCCT---------------ACCTCTCGTCTCTGAACAGTGCCACCATATCCTGTAGCTTGGCAGAATTTTCGATACAGAGGGACAGCAGCGTAAGTGGAACCCACCATTGCAACTACCAGTGCAAGAAGATACAGAAGTGTAGCCTGTGATTTATTTCCTTCTGCTTGGCTTGCTGAAAATTGCCTGTATGTGTGTCCTCTGAAAGTATCTGGGCGGAATTTACATGCAGATTTTTCAAACACTTGTGTACTGAATTCAGCTATTCTAACCGAATTCCATGTTTGTGCTCCACAGATAGAAGTTTTATATTTGGAATTTTGATGCAAACATGCTTTGAAGTTCTGCAATGATCCATGCAATGAGGCATATTGCCGACTC--GGTTCTGAAACTGAAATTGAAATGGCCATACCCAACTCTCCTTGC--TGATGATATGCATGCGGTTTCAAAGTTTGTAATTTCACCAAGCAATTCCTGTTGCTTCTAAAGAATGCTCAGTATGCAT--------GTGTCA----------------------
>DC1
-------------ATATGTAGAATCCATTCTCATTCA-------AGATCAATTACA--TTACCAAAACAAATAAAATGAAGACAA--GTCTATTG--TCACGTACCGTGAGGTTTTAGTGCCTTCTTGTGCATGTCGTGCAATTTTCTCCTCAACAGTCTGCAGACACTCAGACCTTGTCACAACAAATA-GCAATGC--AGGCAAGAA--AGCCATGC--------TGTTACTTCTCCCAAAAGCAG-AAGCATG----AAAATAAATGTTAAGCCCCACAGA--CCG-GTATC--CTACAG-ATATCCT---------------ACCTCTCGTCTCTGAACAGTGCCACCATATCCTGTAGCTTGGCAGAATTTTCGATAGAGAGGGACAGCAGCGTAAGTGGAACCCACCATTGCAACTACCAGTGCAAGAAGATACAGAAGTGTAGCCTGTGATTTATTTACTTCTGCTTGGCTTGCTGAAAATTGCCTGTATGTGTGTCCTCTGAAAGTATCTGGGCGGAATTTAGATGCAGATTTTTCGAACACTTGTGTACTGAATTCAGCTATTCTAACCGAATTCCATGTTTGTGCTCCACAGATAGAAGTTTTATATTTGGAATTTTGATGCAAACATGCTTTGAATTTCTGCAATGATCCATGCAATGACGCATATTGCCGACTC--GGTTCTGAAACTGAAATTGAAATGGCCATACCCAACTCTCCTTGC--TGATGATATGCATGCGGTTTCAAAGTTTGTAATTTCACCAAGCAATTCCTGTTGCTTCTAAAGAATGCTCACTATGCAT--------GTGTCA----------------------
>DD1
-----------AAATATGTAGAATCCATTTTCATTCA-------AGATCAACTACA--TTAACAAAAAAAACAAAATGAAGATAA--ATCCATTG--TCATGTACCGTGAGGTTTTAGTGCCTTCTTGTGCATGTCGTGCAATTTTCTCCTCAACAGTCTGCAGACACTCAGACCTTGTCACAACAAATA-GCAATGC--AGGCAAGAA--AGCCATGC--------TGTAACTTCTCCCAAAAGCAG-AAGCATG---AAAAAAAAACGTTAAGCCCCACAGA--CTG-GTACC--CTACAG-ATATCCT---------------ACCTCTCGTCTCTGAACAGTGCCACCATATCCTGTAGCTTGGCAGAATTTTCGATACAGAGGAACAGCAGCGTAAGTGGAACCCACCATTGCAACTACCAGTGCAAGAAGATACAGAAGTGTAGCCTGCGATTTCTTTCCTTCTGCTTGGCTTGCTGAAAATTGCCTGTATGTATATCCTCTGAAAGTATCTGGGCGGAATTGAGATGCAGACTTTTTGAACACTTGTGTACTGAATTCAGCTATTTTAACCGAATTCCATGTTTGTGCTTTACAGAACGAAGTTTTATATTTGGAATTTTGATGCAAACATGCTTTGAATTTCTGCAATGATCCAAGCAATGAGACATATTTCTGATTT--GGTTCTGAAACAGAAATTGAAATGGCCATAGCCAACTCTCCTTGC--CGATAATATGCATACGGTTTCATTGTTTGTAATTTCACCAAGCGATTACTGTTGCTTCTAAAGAATGCTTAGTATGCAT--------GTGTCA----------------------
>DIM50
-------------------------------------------------------------------------------------------------------------------------------------------------------------------------------------CAACAAATA-GCAATAC--AGGCAAGAA--AGCCATGC--------TGTAACTTCTCCCAAAAGCAG-AAGCATG---AAAAAAAAACGTTAAGCCCTACAGA--ATG-GTACC--CTACAG-ATATCCT---------------ACCTCTCGTCTCTGAACAGTGCCACCATATCCTGTAGCTTGGCAGAATTTTCGATACAGAGGAACAGCAGCGTAAGTGGAACCCACCATTGCAATTACCAGTGCAAGAAGATACAGAAGTGTAGCCTGCGATTTCTTTCCTTCTGCTTGGCTTGCTGAAAATTGCCTGTATGTATATCCTCTGAAAGTATCTGGGCGGAATTGAGATGCAGACTTTTTGAACACTTGTGTACTGAATTCAGCT-----------------------------------------------------------------------------------------------------------------------------------------------------------------------------------------------------------------------------------------------------------------------------------------
>EN45
-----------------------------------------ATGAGATGAGTACCA--ATGTCAAGAAACACTAAGTCCAAGTTTCATTCTCTCC--CTACATACCTTGATGTGTCAGTGCCTTCTTGTGCATGTCGAGCAATTTTCTCCTCAACAGTCTGCAGAGA--GAGGTCTTGTCACAAAAAATG-AAAATGC--AGACGAGAA--AAATACAC--------CCCACGCATAAC-----------------------AATTATATACGAAGCCTACTGG--TTT-GTAAC--TTTGAA-TTATCTT---------------ACCTCGCGCCTTTGAACAGTACCACCATACCCTGTAGCTTGGCAGAACTTTCGATACAGAGGAACAGCTGCATAAGTAGACCCCACCATCGCAACTACCAATGCAACAAGATACAAGAGTGTGGCCTGTGATTTGTCACCCCCAGCTTGGTGGACTGCAAGCTTCTGGAAAGTAGGTCCTCTTGTACTCT---GCCTGAACTGAGGTACAGACCGTTCAAACTTTTGTGTACTAAATTCACATATTCTACATTGATTCCAGGGTTGTGCTCTGATCAGT-----------------------------------------------------------------------------------------------------------------------------------------------------------------------------------------------------------------------------------------------------
>FTS1
-------------ATATGTAGAATCCATTTTCATTCA-------AGATCAATTACA--TTACCAAAACAAATAAAATGAAGACAA--ATCTATTG--TCACGTACCGTGAGGTTTTAGTGCCTTCTTGTGCATGTCGTGCAATTTTCTCCTCAACAGTCTGCAGACACTCAGACCTTGTCACAACAAATA-GCAATGC--AGGCAAGAA--AGCCATGC--------TGTTACTTCTCCCAAAAGCAG-AAGCATG----AAAATAAATGCTAAGCCTCACAGA--CCG-GTATC--CTACAG-ATATCCT---------------ACCTCTCGTCTCTGAACAGTGCCACCATATCCTGTAGCTTGGCAGAATTTTCGATACAGAGGGACAGCAGCGTAAGTGGAACCCACCATTGCAACTACCAGTGCAAGAAGATACAGAAGTGTAGCCTGCGATTTCTTTCCTTCTGCTTGGCTTGCTGCAAATTGCCTGTATGTGTGTCCTCTGAAAGTATCTGGGCGGAATTTAGATGCAGATTTTTCGAACAGTTGTGTACTGAATTCAGCTATTCTAACCGAATTCCATGTTTGTGCTCCACAGAAAGAAGTTTTATATTTGGAATTTTGATGCAAACATGCTTTGAATTTCT------------GCAATGAGGCATATTGCCGACTC--GGTTCTGAAACTGAAATTGAAATGGCCATACCCAACTCTCCTTGC--TGATGATATGCATGCGGTTTCAAAGTTTGTAATTTCACCAAGCAATTCCTGTTGCTTCTAAAGAATGCTCAGTATGCAT--------GTGTCA----------------------
>FTS2
-------------ATATGTAGAATCCATTTTCATTCA-------AGATCAATTACA--TTACCAAAACAAATAAAATGAAGACAA--ATCTATTG--TCACGTACCGTGAGGTTTTAGTGCCTTCTTGTGCATGTCGTGCAATTTTCTCCTCAACAGTCTGCAGACACTCAGACCTTGTCACAACAAATA-GCAATGC--AGGCAAGAA--AGCCATGC--------TGTTACTTCTCCCAAAAGCAG-AAGCATG----AAAATAAATGCTAAGCCTCACAGA--CCG-GTATC--CTACAG-ATATCCT---------------ACCTCTCGTCTCTGAACAGTGCCACCATATCCTGTAGCTTGGCAGAATTTTCGATACAGAGGGACAGCAGCGTAAGTGGAACCCACCATTGCAACTACCAGTGCAAGAAGATACAGAAGTGTAGCCTGCGATTTCTTTCCTTCTGCTTGGCTTGCTGCAAATTGCCTGTATGTGTGTCCTCTGAAAGTATCTGGGCGGAATTTAGATGCAGATTTTTCGAACAGTTGTGTACTGAATTCAGCTATTCTAACCGAATTCCATGTTTGTGCTCCACAGAAAGAAGTTTTATATTTGGAATTTTGATGCAAACATGCTTTGAATTTCT------------GCAATGAGGCATATTGCCGACTC--GGTTCTGAAACTGAAATTGAAATGGCCATACCCAACTCTCCTTGC--TGATGATATGCATGCGGTTTCAAAGTTTGTAATTTCACCAAGTAATTCCTGTTGCTTCTAAAGAATGCTCAGTATGCAT--------GTGTCA----------------------
>GG1
------------------------------------------------------TA--GACATGCTGAATCCAAAGTTCAAATTG--TTTTAACC-AATATATACCTCGATGTGTTGGTGCCCTCTTCTGCATGCCGAGCAATTTTTTCCTCAACAGTCTGCAGAGACTCAGGCCTTGTCATACGAAATGAAAAATGCTAAGACAAGATA-AAATATGCAAC-----AAAGCCCTCCCCATAAATCAG-CGATGCATAAAATACCTATGCATGAAGCCTATAGG--TCT-GAAAC--TTTTAC-TTAGCCT---------------ACCTCGCGCCTTTGAACAGTGCCACCATATCCTGTAGCTTGGCAGAACTTTCGATACAGAGGTACTGCTGAATAAGTGGCTCCCACCATAGCAACCACCAATGCAACAAGATACAAAAGTGTGGCCTGTGACTTGTCACCCCCAGCTTGGCGGACTGCAAGTCTCTGAAAACTAGAACCCCTCGCAGTCTGTGGACTGAATTGAGGGATAGACTTCTC------------------------------------------------------------------------------------------------------------------------------------------------------------------------------------------------------------------------------------------------------------------------------------------------------------------
>HB41
TACCTAAAAT-AAATATGTAGAATCCATTTTCAT------------ATCAATTACA--TTAGTAAAACTAATAAAATGAAGACAA--ATCTATTA--TCACCTACCGTGAGGTATTAGTGCCTTCTTGTGCATGTCGAGCAATTTTCTCCTCAACAGTCTGCAGAAACTCAGACCTTGTCACAACAAATA-CCAATGC--A--CAAAAA--AGCCAGGC--------TGTAACGTCTCCCAAAAGCAG-AAGCATG----AAAAAATATGTTAAGCCCTACAGA--CTG-G--------------TATCCT---------------ACCTCTCGTCTCTGAACAGTGCCACCATATCCTGTAGCTTGGCAGAATTTTCGATACAGAGGAACTGCAGCATAAGTGGAACCCAACATTGCAACAACCAGTGCAAGAAGATACAGAAGTGTAGCCTGTGATTTCTTTCCTTCTGCTTGGCTTGCTGAAAATTGCCTGCATGTATACCCTCTGAAAGTATCTGGGCGGAATTGAGATGCAGACTTTTGAAACACTTGAGTACTGAATTCAGCCATTTTAACCGAATTCCATGTTTGTGCTCTGCAGAATGAAGTTTTAGATTTCGAATTTTGATACAAACATGCTTTGAATTTCTGCAATGATCCAAGCAATGAGACATATTGCCGACTT--GGTTCTGAAACAGAAGTTGAAATGGTCATAGCCAACTCTCCTTGC--TGATGATATGAATAAGGTTTCATAGTTTGTAATCTCACCAAGCAATTCCTGTTACTTCTAAAGAATGCTCAGTATACAT--------GTGTCAAAACAAAATGAAGATAAA----
>JO20
-----------------------------TTCATGAATGTCATC-AAAGCTTTCTC--ATGACAAAAAAAGTGAAATCCAAACAA--CTCTCT----CCACATACCGTGATGTTTTGGTCCCTCCTCCTGCATGCCGCGCAATTTTTTCCTCAACAGTCTGCAGAGACTCAGACCTTGTCACAACAAATG-AACATAC--AGACAAAAA--ATCCTT-----------------------------------------------------ATGATATGTACAAA--CTC-GAATA--TATGCTAAAAACTT---------------ACCTCACGCCTCTGGACAGTGCCACCATATCCTGTAGCTTGGCAAAACTTCCGATACAGAGGAACTGCAGCATAAGTGGAACCCACCATTGCCACAACCAGTGCAAGAAGATACAGGAGTGTAGCTTGTGATTTTTTACCACCAACTTCGCGTGCTGATAACTTCTG------AGACCCTTTAATAGCATCTG---------------------------ACCTTTGAGTACTAAATGGAGCCACTTTACATGAATTCCAAGGTTGTGTCATCCTGAACGAAGTTTTATAATTGGAGGTTTCATACAGAAACACTTTGTATTTCAAAACTGATCCAAGCATTAAAGGATACTGACAAGTT--CCTCCAAGAACATGAGTGGGAGTGATCATAGCAAATTGTCCTGTC--TGGTGATATGTGTACAGTTTCATTGTCTGTAATCTCATGAAACAATGTTCATTCCT--TAAATAATGTTAAATTCAGCTTTAA--ATACTTCAAGATCCAAATAATTTCATTCTT
>JU21
-----------AAAGAAGTAAAA-A--ATTTCATGAATGTCATC-AAAGCTTTCTC--ATGACAAAAAAAGTGAAATCCAAACAA--CTCTCT----CCACATACCGTGATGTTTTGGTCCCTCCTTCTGCATGCCGCGCAATTTTTTCCTCAACAGTCTGCAGAGACTCAGACCTTGTCACAACAAATG-AACATAC--AGACAAAAA--ATCCTT-----------------------------------------------------ATGATATGTACAAA--CTC-GAATA--TATGCTAAAAACTT---------------ACCTCACGCCTCTGGACAGTGCCACCATATCCTGTAGCTTGGCAAAACTTCCGATACAGAGGAACTGCAGCATAAGTGGAACCCACCATTGCCACAACAAGCGCAAGAAGATACAGGAGTGTCGCTTGTGATTTTTTACCACCAACTTCGCGTGCTGATAACTTCTG------AGACCCTTTAATAGCATCTG---------------------------ACCTTCGAGTACTAAATGGAGCCACTTTACATGAATTCCAAGGTTGTGTCATCCTGAACGAAGTTTTATAATTGGAGGTTTCATACAGAAACACTTTGTATTTCAAAACTGATCCAAGCATTAAAGGATACTGACAAGTT--CCTCCAAGAACATGAGTGGGAGTGATCATAGCAAATTGTCCTGTC--TGGTGATATGTGTACAGTTTCATTGTCTGTAATCTCATGAAACAATGTTCATTCCT--TAAATAATGTTAAATTCAGCTTTAA--ATACTTCAAGATCCAAATAATTTCATTCTT
>KE1
-----------------------------------------AAAAAGTGATCTCC---------AAAAACATAAAATGTACGGCA--ATCTCTCCATATAGATACCGTGATGTTTTGGTGCCTTCTTGTGCATGCCGAGCAATTTTCTCCTCAACAGTCTGCAGAGACTCAAACCTTGTCACAAAAAAAT-AAAATGC--AGACAAGAA--AAGTGTGCAA------AATAACTACTAC------------------------------TATCAAAACTACAGA--TCGAATAGC--TTTGAG-ATATCAC---------------ACCTCACGCCGTTGAACAGTGCCACCATATCCTGTAGCTTGACAGAACTTCCGATAAAGAGGTACTGCTGCATAGGAAGAACCCACCATCGCAACTACCAGTGCAAGAAGATACAAAAGTGTGGCCTGCGATTTGTCACCAGCAGCTTGGCCTGTTGAAAACTTCTGGGAAACAGACCCTCCAATAGTTTGTCGACTAACTTGAGATACAGATTTTCCAAACTTCTGAGTACTGAATTCAGCTATTTTACATGAATTCCAAGGATGTGGTCTGTTGAATAAATTCCTATATTTAGAACTTCCATACAAACTTTCTTTCAATTTCTGGACTGATCCAAGCACTAAAATAGATTGTTGAGTT--CGTCCTGAAGTGTTCATGGGCATTGTCATAGCAAACTCTCCTGCTGATGATGATATGTGTATGGTTTCATGGTTTGCAATCTCCACAAAGAATTCTCGTTCCTGCAAAGAAAT-------------------------------------------------
>MC0
AATAGAAACA-AAATATATAGAATCCATTTTCATTCA---------ATCAATTACA--TTACTTAAACAAATAAAATGAAGACAA--ATCTACTG--TCACGTACCGTGAGGTTTTAGTACCTTCTTGTGCATGTCGAGCAATTTTCTCCTCAACAGTCTGCAGACACTTAGACCTTGTCACAAAAAATG-GTAATGC--AGACAAGAA--AGCCATGC--------TGTATCTTCTCCCAAAAGCAG-GCATGAA----AAAAAAAATGTTAAGACCCCCAAG--CTG-ATATC--TTAGAG-CTATCCT---------------ACCTCTCGTCTCTGAACGGTGCCACCATATCCTGTAGCTTGGCAGAATTTTCGATACAGAGGAACTGCAGCATAAGTGGAACCCACCATTGCAACTACCAGTGCAAGAAGATACAGAAGCGTGGCCTGTGATTTCTTTACTCCTGCTTGGCTTGCTGAAAACTGCCTGCTTGTATACCCTCTGAAAGCATCTGGGCGGAATTGAGATGCTGACTTTTCAAACACTTGAGTACTGAATTCAGCTATTTTAACCGAATTCCATGTTTGCGCTCTGCAGAATGAAGTTTTATATTTGGAATTTTGATACAAACATGCTTTGAATTTAT------------GCAATGAGCCATATTGCCGACTT--GGTTCTGAAACAGATATTGAAATGGTCATAGCCAACTCTCCTTGC--TGATGATATGCATAAGGTTTCATAGTTTGTAATCTCACCAAGCGATTCCTGTTGCTTCTAAAGAATGCTCAACATGTGTCA-----TGTGT------------------------
>MT0
AATGAAAATA-AAATATGTAGAATCTATTTTCATTCA-------AGATCAATTACA--TTAGCAAAGCAAATAAAATGAATACAA--ATCTATTG--TCACTTACCGTGAGGTTTTAGTGCCTTCTTGTGCATGTCGAGCAATTTTCTCCTCAACAGTCTGCAGACACTCAGACCTTGTCATAACAAATA-GCAATGC--AGGCAAGAG--AGACATGC--------TGTAACTTCTCCCAAAAGCAG-AAGCATG---AAAAAATATTGTGAAGCCCCACAGA--CTG-GTATC--CTAAAG-ATATCCT---------------ACCTCTCGTCTCTGAACAGTGCCACCATATCCTGTAGCTTGGCAGAATTTTCGATACAAAGGAACAGCAGCATACGTGGAACCCACCATTGCAACTACCAGTGCAAGAAGATACAAAAGTGTAGCCTGTGATTTCTTTCCTTCTGCTTGGCTTGCTGAAAATTGCCTGTATGCATACCCTCTGAAAGTATCTGGGCGGAATTGAGATGCAGACTTTTCAAACACTTGCGTACTGAATTCAGCTATTTTAACCGAATTCCATGTTTGTGCTCTGCAGAATGAAGTTTTATATTTGGAATTTTTATACAAACATGTTTTGAATTTTGGCAATGATCCAAGCAATGAGGCATATTGCCGACTC--GGTTCTGAAACAGAAATTGAAATGGTCATAGCCAACTCTCCTTGC--TGATGATATGCATACGGTTTCATAGTTTGGAGTTTCACCAAACAATTCCTGTTGCTTCTAAAGAATGTTCAGTATGCAT--------GTGTCA----------------------
>NN48
-ATAAAAACA-AAATATGTACAA-CCATTTTCATTCAG--TATTAGATCAATTACA--TTAGCAAAACAAATAAAATGAAGACAA--ATTTATTG--TCACATACCGTGAGGTTTTAGTGCCTTCTTGTGCATGTCGTGCAATTTTCTCCTCAACAGTCTGCAGACACTCAGACCTTGTCACAACAAATA-GCAATGC--AGGCAAGAA--AGTCATGC--------TGTAACTTCTCCCAAAAGCAG-AGGCATG-----AAAAAAATATTATGCCCTACAGA--CTG-GTATC--CTACAG-ATATCCT---------------ACCTCTCGTCTCTGGACAGTGCCACCATATCCTGTAGCTTGGCAGAATTTTCGATACAGAGGAACGGCAGCGTAAGTGGAACCGACCATTGCAACTACCAGTGCAAGAAGATACAGAAGTGTAGCCTGCGATTTCTTTCCTTCTGCTTGGCTTGCTGAAAATTGCCTGTATGTATATCCTCTGAAAGTATCTGGGCGGAATTGAGATGCAGACTTTAAAAACACCTGAGTACTGAATTCAGCTATTTTAACCGAATTCCATGGTTGTGCTCTGCAGAATGAAGTTTTATATTTGGAATTTTGATACAAACATGCTTTGAATTTCTGCAATGATCCAAGCAATGAAGCATATTGCCAACTC--GGTTCTGAAACAGAAATTGAAATGGCCATAGCCAACTCTCCTTGC--TGATGATATGCATACGGTTTTATAGTTTGTAATTTCACCAAGCAATTCCTGTTGCTTCTAAAGAATGCTCAGTATGCAT--------GTGTCAATAAAACAATAACCATAAC---
>PA42
-----------AAAAATGTAGAATTCATTTTCATTCA----AATAGATCAATTACA--TTAGTAAAACAAATCAAATGAAGACAA--ATCTATAA--TCACTTACCGTGAAATTTTAGTGCCTTCTTGTGCATGTCGAGCAATTTTCTCCTCAACAGTCTGCAGACACTCAGACCTTGTCACAACAAATG-GCAATGC--AGACAAGAA--AGCCTTGC--------TGTATCTTCTCCCAAAAGCAG-AAGCATG-----AAAAAAATGTTAAGCCCCACAGA--CTA-TTATC--CTACAG-CTATCCT---------------ACCTCTCGTCTCTGAACAGTGCCACCATATCCGGTAGCTTGGCAGAATTTTCGATACAGAGGAACTGCAGCATAAGTGGAACCCACCATTGCAACTACCAGTGCAAGAAGATACAGAAGCATAGCCTGCGATTTCTTTCCTTCTGCTTGGCTTGCTGAAAAGTGCCTGTATGTATACCCTCTGAAAGTACGTGGGCGGAATTGAGATATGGACTTTTCAAATATTTGAGTACTGAATTCAGCTATTTTAACCGAATTCCATGTTTGTGCTCTGCAGAATGAAGTTTTATATTTGGAATTTTGAGACAAGCATGCTTTGAAATTCT------------GCAATGAGGCATATTGCCGACTT--GGTTCTGAAACAGAAATTGAAATGGTCGTAGCCAACTCTCCTTGC--TGATGATATGCATAAGGTTTCAGAGTTTGTAATCTCACCAAGCAATTCCTGTTGCTTCTAAAGAATGCTCAGTATGCAT--------GTGTCATCCATAAAACAATAAC------
>PB33
---------------------AATTTATTTACATTCACA-GAATAAGTCAACTCC--------CAAAAACATAAAATGTAGAGCA--GTTTCGCC--ATAGATACCGTGATGTTTTGGTGCCTTCTTGTGCATGCCGAGCAATTTTCTCCTCAACAGTCTGCAGAGACTCAAACCTTGTCACAAAAAATA-AAAATGC--AGACAAGAA--AGATGTGCAA------AATAACCTCTAC------------------------------TATCAAACCTACAGA--TTAAAGAGC--TTTGAG-ATATCAC---------------ACCTCGCGTCTTTGAACAGTGCCACCATATCCTGTAGCTTGGCAGAACTTCCGATAAAGAGGAACTGCTGCATAGGAAGAACCCACCATTGCAACTACCAGTGCAAGAAGATACAAAAGTGTGGCCTGTGATTTGTCACCCGCAGCTTGGCTTGTTGAAAACTTTTTGGAAAATGACCCTCGAATGGTCTGTTGACTAACTTGAGGTACAGTTTTTCCAAACTTCTGGGTACTGAATTGAGCTATTTTACATGAATCCCAGGGATGTAAACCATTGAATAAATTCTTATAATTAGAACTTCCATACAAGCATACTTTCAACTTATGGACTGATCCAAGCACTAAAACTGACTGTTGTGTT--CGCACTGAAGTGTTCATAGGCGTGGTCATAGCAAACTCTCCTGCC--TGATGACATGTGTATTGTTTTATGGTTTGAAATCTCAACAAAGAATTCTCATTCCTGCAAAGAA---------------------------------------------------
>PF1
AATAAAAACA-AAATATGTAGAATCCATTTTAATTCA-------AGATAAATTACA--TTATCAAAACAAATAAAATGAAGACAA--ATCTTTTG--TCACATACCGTGAGGTTTTAGTGCCTTCTTGTGCATGTCGAGCAATTTTCTCCTCAACAGTCTGCAGACACTCAGACCTTGTCACAACAAATA-GCAATGC--AGGCAAGAA--AGCCATGC--------TGTAGCTTCTCCCAAAAGCAG-AAGCAT------AAAAAAATATTAAGCCGCACAGA--TTG-G--------------TATCAT---------------ACCTCTCGTCTCTGAACAGTGCCACCATATCCTGTAGCTTGGCAGAATTTTCGATACAGAGGAACAGCAGCGTAAGTGGAACCCACCATTGCAACTACCAGTGCAAGAAGATACAGAAGTGTAGCCTGTGATTTCTTTCCTTCTGCTTGGCTTGCTGAAAATTGCCTGTATGTATATCCTCTGAAAGTATCTGGGCGGAATTGAGATGCAGACTTTTCAAAAACTTGTGTACTGAATGCAGCTTTTTTAACTGAATTCCATGTTTGTGCTCTACATAATGAAGTTTTATATTTGGAATTTTGATACAAACATGGTTTGAATTTCTGCAATGATCCAAGCAATGAGGCATATTGCCGACTC--TGCTCTGAAACAGAAATTGAAACGGTCATAGCCAACTCTCCTTGC--TGATGATATACATATGGTTTCATAGTTTGTAATTTCCCCAAGCAATTCCTGTTGCTTCTAAAGAATGCTTAGTATGCAT--------GTGTCAATAAAACAATAACCATAAC---
>PFM1
------------AATATGTAGAATTCATTTTCATTAA------TAGATCAATTACA--TCAGTAAAACAAATAAAATGAAGACAA--ATCTAT----TCACTTACCGTGAGGTTTTAGTGCCTTCTTGTGCATGTCGAGCAATTTTCTCCTCAACAGTCTGCAGACACTCAGACCTTGTCACAACAAATG-GCAATGC--AGACAAGAA--AGCCATGC--------TGTAAATTCTCCTAAAAGCAG-AAGCATG----AAAAAAAATGTTAAGCTCCACGGT--CTA-TTATC--CTACAG-TTATCCT---------------ACCTCTCGTCTCTGAACAGTTCCACCATATCCTGTAGCTTGGCAGAATTTTCGATACAGAGGAACTGCAGCATAAGTGGAACCCACCATTGCAACTACCAGTGCAAGAAGATACAGAAGCATAGCCTGTGATTTCTTTCCTTCTGCTTGGCTTGCTGAAAATTGCCTGCATGTATACCCTCTGAAAGTACGTGGGCAGAATTGAGATGCAGACTTTTCAAATATTTGAGTACTGAATTCAGCTATTTTAACCGAATTCCATGTTTGTGCTCTGCAGAATGAAGTTTTATATTTGGAATTTTGAGACAAACATGCTTTGAATTTCTGCAATGATCCAAGCAATGAGGCATAGTGCTGACTT--GGTTCTGAAACAGAAATTGAAATGGTCATAGCCAACTCTCCTTGC--TGATGATATGCATAAGGGTTCATAGTTTGTGATCTCACCAAGCAATTCCTGTTGCTTCTAAAGAATGCTCAGTATACAT--------GTGTCA----------------------
>PG28
--------------CAGGAACAATTTATTTACATTTATA-GAAAAAGTCATCTCCA-------AAAAAACATAAAATATAGAGCA--GTCTCTCC--ATAGATACCGTGATGTTTTGGTGCCTTCCTGTGCATGCCGAGCAATTTTCTCCTCAACAGTCTGCAGAGACTCAAACCTTGTCACACAAAAAT-TAAATGC--AGACAAGAA--AGATGTGCAA------AATAACCACTAC------------------------------TATCAAACCTACAGA--TTGAAAAAC--TTTAAG-ATATCAC---------------ACCTCACGCCTTTGAACAGTGCCACCATATCCTGTAGCTTGGCAGAACTTCCGATAAAGAGGAACTGCTGCGTAGGAAGAACCCACCATTGCAACTACCAATGCAAGAAGATACAAAAGTGTGGCCTGTGATTTGTCACCCGCAGCTTGGCCTGTTGAGAACTTCTGGGAAACAGACCCTCGAATAGTCTGTCGACTAACTTGAGGTAAAGATTTTCCAAACTTATGAGTACTGAATTGAGCTATTTTACATGAATTCCAAGGATGTGATCTGTTGAATAAATTCTTATATTTGGAACTTCCATACAAACATTCTTTCAACTTCTGGACTGATCCAAGCACTAAAATAGATTGTTGAGTT--CGTACTGAAGTGATCATGGGCATGGTCATAGCAAACTCTCCTGCC--TGATGATATGTGCACGGTTTCATGGTTTGCAATCTCAACAAAGAATTCTCATTCCTTTTTGTAGTGAATT------------CCTGCACTCCAAAGTAGAAATAATTAATGGATT
>PH2
AATAAAAACA-AAATATGTAGAATCCATTTTAATTCA-------AGATAAATTACA--TTATCAAAACAAATAAAATGAAGACAA--ATCTTTTG--TCACATACCGTGAGGTTTTAGTGCCTTCTTGTGCATGTCGAGCAATTTTCTCCTCAACAGTCTGCAGACACTCAGACCTTGTCACAACAAATA-GCAATGC--AGGCAAGAA--AGCCATGC--------TGTAGCTTCTCCCAAAAGCAG-AAGCAT------AAAAAAGTATTAAGCCGCACAGA--TTG-G--------------TATCAT---------------ACCTCTCGTCTCTGAACAGTGCCACCATATCCTGTAGCTTGGCAGAATTTTCGATACAGAGGAACAGCAGCGTAAGTGGAACCCACCATTGCAACTACCAGTGCAAGAAGATACAGAAGTGTAGCCTGTGATTTCTTTCCTTCTGCTTGGCTTGCTGAAAATTGCCTGTATGTATATCCTCTGAAAGTATCTGGGCGGAATTGAGATGCAGACTTTTCAAAAACTTGTGTACTGAATGCAGCTATTTTAACTGAGTTCCATGTTTGTGCTCTACATAATGAAGTTTTATATTTGGAATTTTGATACAAACATGGTTTGAATTTCTGCAATGATCCAAGCAATGAGGCATATTGCCGAGTC--TGCTCTGAAACAGAAATTGAAACGGTCATAGCCAACTCTCCTTGC--TGATGATATACATATGGTTTCATAGTTTGTAATTTCCCCAAGCAATTCCTGTTGCTTCTAAAGAATGCTTAGTATGCAT--------GTGTCAATAAAACAATAACCATAAC---
>PM29
----------------------AATTTATTACATTTATG-GAAAAAGTCATCTCCA-------AAAAAAAATAAAATGTAGAGCA--GTCTCCCC--ATAGATACCGTGATGTTTTGGTGCCTTCTTGTGTATGCCGTGCAATTTTCTCCTCAACAGTCTGCAGAGACTCAAACCTTGTCACAAAAAGAT-AAAATGC--AGACAAAAA--AGGTGTGCAG------AATAACTACTAC---------------------GTATAAATTTATCAAACCTACAGA--TAGAATAGC--TTTGAG-ATATCAC---------------ACCTCACGCCTTTGTACAGTGCCACCATATCCTGTAGCTTGGCAGAACTTCCGATAAAGAGGAACTGCTGCATAGGAAGAACCCACCATCGCAACTACCAGTGCAAGAAGATACAAAAGTGTGGCCTGCGATTTGTCACCCGCAGTTTGACCTGTTGAGGACTTCTGGGAAATAGACCCTCCAATAGTCTGTCGACTAACTTGAGGTATAGATTTTCCAAACTTCTGACTACTGAATTCAGCTATTTTACACAAATTCCAAGGATGTGATCTGTTGAATAAATTCTTATATCTAGAATTTCCATACAAACATTCTTTCAACTTCTGGACTGATCCAAGCACTAAAATAGATTGTTGAGTT--CGTACTGAAGTGTTCATGGGCATGGTCATAGCAAACTCTCCTGCC--TGATGATATGTGTATGGTTTCATGGTTTGCATTCTCAACAAAGAATTCTCGTTCCTGCAAAGAAAT-------------------------------------------------
>PS27
-----------------------------------------------------------------------------ATAGAGCA--GTCTCTCC--ATAGATACCGTGATGTTTTGGTGCCTTCCTGTGCATGCCGAGCAATTTTCTCCTCAACAGTCTGCAGAGACTCAAACCTTGTCACA-AAAAAT-TAAATGC--AGACAAGAA--AGATGTGCAA------AATAACCACTAC------------------------------TATCAAACCTACAGA--TTGAAAAAC--TTTAAG-ATATCAC---------------ACCTCACGCCTTTGAACAGTGCCACCATATCCTGTAGCTTGGCAGAACTTCCGATAAAGAGGAACTGCTGCGTAGGAAGAACCCACCATCGCAACTACTAGTGCAAGAAGATACAAAAGTGTGGCCTGTGATTTGTCACCCGCAGCTTGGCCTGTTGAGAACTTCTGGGAAACAGACCTTCGAATAGTCTGTCGACTAACTTGAGGTACAGATTTTCCAAACTTCTGAGTACTGAATTGAGCTATTTTACATGAATTCCAAGGATGTGATCTGTTGAATAAATTCTTATATTTGGAACTTCCATACAAACATTCTTTCAACTTCTGGACTGATCCAAGCACTAAAATAGATTGTTGAGTT--GGTAATGAAGTGTTCATGGGCATGGTCATAGCAAACTCTCCTGCC--TGATGATATGTGCACGGTTTCATGGTTTGCAATCTCAACAAAGAATTCTCATTCCTAGAAATAATTAAT-----------------------------------------GGATT
>PS30
AATAACAACA-AAATATGTAGAACCCATTTTCATTCA----AATAGATCAATTACA--TTAGTAAAAAAAATCAAATGAAGAAAA--ATCTATAA--TCACTTACCGTGAGGTTTTAGTGCCTTCTTGTGCATGTCGAGCAATTTTCTCCTCAACAGTCTGCAGACACTCAGACCTTGTCACAACAAATG-GCAATAC--AGACAAGAA--AGCCTTGC--------TGTATCTTCTCCCAAAAGCAG-AAGCATG-----AAAAAAATGTTAAGCCCCACAGA--CTA-TTATC--CTACAG-CTATCCT---------------ACCTCTCGTCTCTGAACAGTGCCACCATATCCGGTAGCTTGGCAGAATTTTCGATACAGAGGAACTGCAGCATAAGTGGAACCCACCATTGCAACTACCAGTGCAAGAAGATACAGAAGCATAGCCTGCGATTTCTTTCCTTCTGCTTGGCTTGCTGAAAATTGTCTGTATGTATACCCTCTGAAAGTACGTGGGCAGAATTGAGATGCAGACTTTTCAAATATTTGAGTACTGAATTCAGCTATTTTAACCGAATTCCATGTTTGTGCTCTGCAGAATGAAGTTTTATATTTGGAATTTTGAGACAAACATGCTTTGAAATTCT------------GCAATGAGGCATATTGCCGAATT--GGTTCTGAAACAGAAATTGAAATGGTTGTAGCCAACTCTCCTTGC--TGATGATATGCATAAGGTTTCAGAGTTTGTAATCTCACCAAGTAATTCCTGTTGCTTCTAAAGAATGCTCAGTATGCAT--------GTGCCA----------------------
>PSF43
--------------------------------------------------------------------------------------------------------------------------------------------------------------------------------------------TA-GCAATGC--AGGCAAGAA--AGCCATGA--------TGTAACTTCTCCCGAAAGCAG-AAGCAGG-----AAAAAAATGTCATGCCCCACAGA--CTG-GTATA--CTACAG-ATATCCT---------------ACCTCTCGTCTCTGAACAGTGCCACCATATCCTGTAGCTTGGCAGAATTTTCGATACAGAGGAACAGCAGCGTAAGTGGAACCGACCATTGCAACTACCAATGCAAGAAGATACAGAAGTGTAGTCTGCGATGTCTTTCCTTCTGCTTGGCTTGCTGAAAATTGCCTGTATGTATATCCTCTGAAAGTATCTGGGCGGAATTGAGATGCAGACTTTTCAAACACTTGTGTACTGAATTCAGCTATTTTAACCGAATTCCATGTTTGTGCTCTGCAGAATGAAGTTGTATATTTGGAATTTTGATACAAACATGCTTTGAATTTCTGCAATGAT------------GCATATTGCCGACTT--GGTTCTGAAACAGAAATTGAAATGGCCATAGCCAACTCTCCTTGC--TGATGATATGCATACGGTTTCATAGTTTGTAATTTCACCAAGCAATTCCTGTTGCT-CTAAAGAATGCTCAGTATGCAT--------GTGTCACAAAAGCAATT-----------
>PTA0
------------------------------------------------------------------------------------------------------------------------------------------------------------------------------------------------TCAGGA--AGACAAGAA--AGCCAAAC--------TGTAGCTTCTCCCAAAAGAAG-AAACATG---AAAAAAAAATGTTAAGCCCGACAGA--ACG-GTATCCGCTACAG-CTATCCT---------------ACCTCTCGTCTCTGAACAGTTCCACCATATCCTGTAGCTTGGCAGAATTTCCGATACAGAGGAACTGCAGCATAAGTGGAACCCACCATTGCAACTACCAGTGCAAGAAGATACAAAAGCGTAGCCTGTGATTTTTTTCCTTCTGCTTGGCCTGCTGAAAATTGCCTGCATGTATAGCCTCTGAAAGTATCTGGGCGGAATTGAGATGCAGACTTTTCAAACACTTGAGTACTGAATTCAGCTATTTTAACCGAATTCCATGTTTGTGCTCTACAGAATGAAGTTTTATATTTGGAATTTTGATACAAACATGCTTTGAATTTCTGCAATGATCCAAGCAATGAGGCATATTGCTGACTT--GGTTCTGAAGCAGAAATTGAAATGGTGATAGCCAACTCTCCTTGC--TGATGATATAAATAAGGTTTTATAGTTTGTAATCTCGCCAAGCAATTCCTGTTGCTTCTAAAGAATGCTCAGTATGCAT--------GTGTCA----------------------
>RC54
---------------------------------------------------------------------------------------------------------------------------------------------------------------------------------------------------GGA--AGGCAAGAA--AGCTATGC--------TGTAACTTCTCCCAAAAGCAG-AAGCATG-----AAAAAAATGTTATGCCCCACAGA--CTG-GTATC--CTACAG-ATATCCT---------------ACCTCTCGTCTCTGAACAGTGCCACCATATCCTGTAGCTTGGCAGAATTTTCGATACAGAGGAACGGCAGCGTAAGTGGAACCCACCATTGCAACTACCAGTGCAAGAAGATACAGAAGTGTAGCCTGCGATTTCTTTCCTTCTGCTTGGCTTGCTGAAAATTGCTTGTATGTATATCCTCTGAAAGTATCTGGGTGGAATTGAGATGCATACTTTACAAACACTTGTGTACTGAATTCAGCTATTTTAACCGAATTCCATGATTGTGCTCTGCAGAATGAAGTTTTATATTTCGAATTTTGATACAAACATGCTTTGAATTTCTGCAATGATCCAAGCAATGAGGCATATTGCCGACTC--GGTTCTGAAACAGAAATTGAAATGGCCATAGCCAACTCTCCTTGC--TGATGATATGCATACGGTTTTATAGTTTGTAATTTCACCAAGCAATTCCTGTTGCTTCTAAAGAATGCTCAGTATTCAT--------GTGTCACAAGAGCAATTC----------
>RR55
--------------TATGTACAATCCATTTTCATTCA-------AGATCAATTACA--TTAGCAAAACAAATAAAATGAAGACAT--ATCTATTG--TCACATACCGAGAGGTTTTAGTGCCTTCTTGTGCATGTCGTGCAATTTTCTCCTCAACAGTCTGCAGACACTCAGACCTTGTCACAACAAATA-GCAATGC--AGGCAAGAA--AGCCATGC--------TGTAACTTCTCCCAAAAGCAG-AAGCATG-----ACAAAAATGTTATGCCCCACAGA--CTG-GTATC--CTACAG-ATATCCT---------------ACCTCTCGTCTCTGAACAGTGCCACCATATCCTGTAGCTTGGCAGAATTTTCGATACAGAGGAACGGCAGCATAAGTGGAACCCACCATTGCAACTACCAGTGCAAGAAGATACAGAAGTGTAGCCTGCGATTTCTTTCCTTCTGCTTGGCTTGCTGAAAATTGCCTGTATGTATATCCTCTGAAAGTATCTGGGCGGAATTGAGATGCAGACTTTACAAACACTTGTGTACTGAATTCAGCAACTTTAACCGAATTCCATGTTTTTGCTCTGCAGAATGAAGTTTTATATTTGGAATTTTGATACAAACATGCTTTGAATTTCTGCAACGATCCAAGCAATGAGGAATATTGCCGACTC--GGTTCTGAAACAGAAATTGAAATGGCCATAGCCAACTCTCCTTGC--TGATGATATGCATACGGTTTTATAGTTTGTAATTTCACCAAGCAATTCCTGTTGCTTCTAAAGAATGCTCAGTATGCAT--------GTGTCAAAGAG-CAAT------------
>SA1
AATAAACAAC-AAATATGTAGAATTGATTTTCATTCA-------AGATCAGTTACA--TTAGT-AAACAAATCAAATGAAGACAA--ATCTATAG--TCACTTACCGTGAGGTTTTAGTGCCTTCTTGTGCATGTCGAGCAATTTTCTCCTCAACAGTCTGCAGACACTCAGACCTTGTCACAACAAATG-GCAAAGC--AGACAAGAA--AACCATGC--------TGTATCTTCTCCCAAAAGCAGCAAGCACG-----AAAAAAATGTTAAGCCCCACAGA--ATA-TTATC--CTACAG-CTATCCT---------------ACCTCTCGTCTCTGAACAGTGCCACCATATCCTGTAGCTTGGCAGAATTTTCGATAGAGAGGAACTGCAGCATAAGTGGAACCCACCATTGCAACTACCAGTGCAAGAAGATACAGAAGCATAGCCTGTGATTTCTTTCCTTCTGCTTGGCTTGCTGAAAATTGCCTGCATGTATAGCCTCTGAAAGTACACGGGCAGAATTGAGATGCAGACTTTTCAAATATTTGAGTACTGAATTCAGCTATTTTAACCGAATTCCATGTTTGTGCTCTGCAAAATGAAGTTTTATATTTGGAATTTTGAGACAAACATGCTTTGAATTTCT------------GCAATGAGGCATATTGCCGACTT--GGTTCTGAAACAGAAATTGAAATGGTAGAAGCCAACTCTCCTTGC--TGATGATATGCATAGGGTTTCATAGTTTGTAATCTCACCAAGCAATTCCTGTTACTTCTAAAGAATGCTCAGTATGCAT--------GTGTCATCAATGAAACAATAAC------
>SC0
----------------TGTAGAATTTATTCTCATTCA-------AGATCAATTACA--TTAGCAAAACAAATAAAATGAAGACAA--ATCTATTG--TCACACACCTTGAGGTTTCAGTGCCTTCTTGTGCATGTCGAGCAATTTTCTCCTCAACAGTCTGCAGACACTCAGACCTTGTCACAACAAATA-GCAATGC--AGGCAAGAA--AGCCAAGC--------TATAACTTCTCCCAAAAGCAG-GCATGA------AAAAAAATGTTAAGCC--------------------CTACAG-ATATCCT---------------ACCTCTCGTCTCTGAACAGTGCCACCATATCCTGTAGCTTGGCAGAATTTTCGATACAGAGGAACTGCAGCATAAGTGGAACCCACCATTGCAACTACCAGTGCAAGAAGATACAGAAGCGTAGCCTGCGATTTCTTTCCTTGTGCTTGCCTTGCTGAAAATTGCCTGTATGTATACCCTCTGAAAGTATGTGGGTAGAATTGAGATGCAGACTTTTTGAACACTAGAGTACTGAATTCAGCTATTTTAACCGAATTCCATGTTTGTGCACTGCAGAAAGAAGTTTTATATTTGGAATTTTGATACAAACATGGTTTGAATTTCT------------GCAATGAGGCATATTGCAGACTT--GGTTCTGAAACAGAAATTGAATTGGTCATAGCCAACTGTCCTTGC--TGATGATATGCATACAGTCCCATGGTTTGTATTCTCAACAAGCAATTCCTGTTGCT--TAAAGAATGTTCAGTTTGCAT--------ATGTCAAATTTAAAACAATAAACATAAC
>SE46
-----------------------------------------ATGAGATGAGTACCA--ATGTCAAGAATTAGTAAGTCCTAGTTTCATTCTCT----CTACATACCTTGATATGTCAGTGCCTTCTTGGGCATGTCGAGCAATTTTCTCCTCAACAGTCTGCAGAGA--CGGGTCTTGTCACAAAAAATG-AAAATGC--AGACACGAA--AAAAATACAA------AATACCCACACC-----------------------CCTCAAACTCGGCAAATGCTAAACTCT-GAAAC--TTTGAA-TCCACTT---------------ACCTCACGCCTTTGAACGGTACCACCATACCCTGTAGCTTGGCAGAACTTTCGATACAGAGGAACAGCTGCATAAGTAGACCCCACCATCGCAACTACCAATGCAACAAGATACAAGAGTGTAGCCTGTGATTTGTCACTCCCAGGTTGGTGAACTGCAAGCTTCTGGAAAGTAGGTCCTCTTGTACTCT---GCCTGAACAAAGGTACAGACCGTTCAGACTTTTGTGTACTAAATTCACATATTTTACAGTGATTCCAGGGTTGTGCTTTGTTCAATAAATTCTCATATGGAGAACTTCCATACAAATATTCTTTTATTTTTGAGA----------------------------------------------------------------------------------------------------------------------------------------------------------------------------------------------------
>SG23
AGCAAAAGCA-AAATACATATAACT--TTTTCATTAATG-CATC-AAAGCTTTCTA--ATGACTAAAAAACTGAAATCCAGACAA--CTCTCT----CCACATACCGTGATGTTTTGGTGCCTCCTTCTGCATGTCGAGCAATTTTTTCCTCAACAGTCTGCAGAGACTCAGACCTTGTCACAACAAATG-AACATAC--AGACAAGAA--ATCCATTCAAC-----AAGAATCCCTCC-------------------------------ATTAAACCTACATA--CTG-GTATA--TATGCT-AAATCTT---------------ACCTCACGTCTCTGAATGGTGCCACCGTATCCTGTAGCTTGGCAAAACTTCCGATACAGAGGAACTGCAGCATAAGTGGAACCCACCATCGCCACGACCAGTGCAAGAAGATACAGGAGCATAGCTTGTGATTTATCACCCCCAGCTTGGCTTACTGATAACTTCTG------CGACCCTTTAACAGTATCTG---------------------------ACCTTTGAGTGCTAAATGCAGCTACTTTACATGAATTCCAAGGTTGTGTCATCCTGAATGGAGTATTATAATTGGAATTTTCATACAGAGACTTTTTAAATTTCAAAACTGATCCAAGCATTAAAGGATAATGACAAGTT--CCTTCAGGAACACGAGTGGGAGTGATCAGAGCAAGCTTTCCTGCC--TGATGATATGTGTATAGTTTCATTGTCTGTAATCTCATCAAATAATGTTCATTCCT-----------------------------------------------------------
>SS22
------------------TATAACT--TTTTAATTAATG-CATC-AAAGCTTTCTA--ATGACTAAAAAACTGAAATCCAAACAA----CTCT----CCACATACCGTGATGTTTTGGTGCCTCCTTCTGCATGTCGAGCAATTTTTTCCTCAACAGTCTGCAGAGACTCAGACCTTGTCACAACAAATG-AACATAC--AGACAAGAA--ATCCATTCAAC-----AAGAATCCCTCC-------------------------------ATTAAACCTAGATA--CTG-GTATA--TATGCT-ATATCTT---------------ACCTCGCGTCTCTGAATGGTGCCACCGTATCCTGTAGCTTGGCAAAACTTCCGATACAGAGGAACTGCAGCATAAGTGGAACCCACCATCGCCACGACCAGTGCAAGAAGATACAGGAGCATAGCTTGTGATTTCTTACCCCCAGCTTGGCCTGCTGATAACTTCTG------CGACCCTTTAATAGTATCTG---------------------------ACCTTTGAGTACTAAATGCAGCTACTTTATATGAATTCCAAGGTTGTGTCATCCTGAATGAAGTTTTATAATTGGAATTTTCATACAGAGACTTTTTGAATTTCAAAACTGATCCAAGCATTAAAGGATAATGACAAGTT--CCTTCAGGAACACGAGTGGGAGTGATCAGAGCAAACTTTCCTGCC--TGATGATATGTGTATAGTTTCATTGTCTGTAATCTCATCAAATAATGTTCATTCCT---AAGGAACACTCAGTTCAACTTTGC------TTCAAGAG------------------
>SV36
-------ATG-AAACATGTAGAACTTTTTGCCATTTATGA-----GATCAATCCTG--ATACTGCAAAAACTGAAATCCAAACAA--TTTGCT----CCTCATACCGTGATGTTTGGGTGCCTTCTTGTGCATGTCGAGCAATTTTTTCCTCAACAGTCTGCAGAGACTCAGACCTTGTCACAACAAATA-AAAATGC--AGACAAAAAACATCTATCCAAC-----AATAATCACTCC------------------------------TATGAAGCCAACATA--GTG-GTGTC--TTTGAA-ATATCTT---------------ACCTCACGCCTCTGAACAGTGCCACCATATCCTGTAGCTTGGCAGAACTTCCGATATAGAGGCACTGCAGCATAAGTAGAACCCACCATTGCAACTACCAATGCAAGAAGATACAGAAGCGTAGCCTGTGACTTCTTACCCCCAGTATGGCCTGCTGAAAACTTTGG------AGACCCACCGATAGTCTCTGGGCTGGATTGAGATACAGTCTTTTCAATCCTTTGAGTACTAAATGCAGCTATTTTCAATGAGTTCCATGGCTGTTCTCTTCTTAATGAAGTTTTATATTTGGAACTGGTATTCAAACAGTCTTTGAATTTCCAGAAAGGACCAAGTATTAACGCATATTGTTGAGTT--GGTTCTGAGACACGAGCGGGAATGATCATACCCAACTTCCCTGCC--TGATGATATGCATATGGTCTCACAGTCTGTAATCTCAACAAATAATTTTCATTCCT--TAACGAATGCCAAGCTCAACTTTAA--ATGTTTTTAGCACCAAATAATTCCAATGTT
>TA17
-----------AAACATGTAAAA-C--TTTTCATGAATGTCATC-AAAGCTTTCTA--ATGACAAAAAAAGTGAAATCCAAACAACTCTCTCT----CCACATACCGTGATGTCTTGGTCCCTCCTCCTGCATGCCGCGCAATTTTTTCCTCAACAGTCTGCAGAGACTCAGACCTTGTCACAAAAAATG-AACATTC--AGACAAGAA--ATCCTT-----------------------------------------------------ATGATATGTACAAA--CTC-ATATA--TATGCTAAAAACTT---------------ACCTCACGCCTCTGGACAGTGCCACCATATCCTGTAGCTTGGCAAAACTTCCGATAGAGAGGAACTGCAGCATAAGTGGAACCCACCATTGCCACCACCAGTGCAAGAAGATACAAGAGTGTAGCTTGTGATTTTTTACCACCAGCTTGGCCTGCTGATAACTTCTG------AGACTCTTTAATAGAATCTG---------------------------ACCTTTGAGTACTAAATGGAGCCACTTTACACGAATTCCAAGGCTGTGTCATCCTGAATGAAGTTTTATAATTGGAGGTTTCATACAGAAACTCTTTGTATTTCAAAACTGATCCAAGCAGTAAAGGATACTGACAAGTT--CCTCCAAGAACACGAGTGGGAGTGATCATAGCAAACTTTCCTGTC--TGATGATATGTGTACAGTTTGATTGTCTGTAATCTCATCAAACAATGTTCATTCCT-----------CTCAATTCAGCTTTAA--ATGCTTCAATATCCAAACAATTTCATTCTT
>TB39
AACATATATG-AAATATGAAGAAATTATTTTTATTTATGTCATCAAAAGCTTTCTA--ATAGCGAAATAACTGAAATCCAAACAA--TTCTCT----CCACATACCGCGATGTTTTGGTGCCTCCTTGTGCATGTCGAGCAATTTTTTCCTCAACAGTCTGCAGAGACTCAGACCTTGTCACAACAGATG-AAAATGC--AGACAAGAA--AGCTAGTCAAC-----AGTAAACCCTTC----------------C---CAAATTAGTGTATGAAGCCTGTATA--TTA-GTATA--TTTGAT-GTATCTT---------------ACCTCGCGCCTCTGAACAGTGCCACCATATCCTGTTGCTTGGCAGAACTTCCTATACAGAGGAACTGCAGCATAAGTGGAACCCACCATTGCGACTACCAGTGCAAGAAGATACAGAAGCATAGCCTGTGATTTCTTCCCCCCAGCTTGACCTGCTGATAACTTCTG------AGACCCTTTCATAGGATCTGATTTGAATTGAGATACAGACTTCTCAAAACTTTGAGTACTAAATGCAGCTACTTTAAATGAATTCCAAGGTTGTCTTGTGCTGAATGAAGTTTTATAATTGGAACTTTCATACAAACACTCTTTGAATTTCAAAACTGATCCAAGCATTAAGGCATATTGACAAGTT--GGCTCTGGAACACAAGTGTGAGTGATCACAGCCAACTCTCCTGCA--TGACGATGTGTGTATGGTTTCAATGTCTGTAACTTCGTCATACAATTATCATTCCT--G--------------------------------------------------------
>TC31
--------------------CAATTTCAATACA-----G-GAACAATTTATTTCCA---TTTATAGAAACATAAAATGTAGAGCA--ATCTCTCG--ATATATACCGTGATGTTTTGGTGCCTTCTTGTGCATGCCGAGCAATTTTCTCCTCAACAGTCTGCAGAGACTCAAACCTTGTCACAAAAAAAG-TAAAAAT--GCACAAGAA--AGGTGTGCAA------AATAACCACTACT-------------ATATAAATTATAATTCTATCAAAACTACAGA--TTGAATAGC--TTTGAG-ATATCAC---------------ACCTCGCGCCTTTGAACAGTGCCACCATATCCTGTAGCCTGGCAGAACTTCCGATAAAGAGGAACTGCTGCATAGGAAGAACCCACCATCGCAACTACCAGTGCAAGAAGATACAAAAGTGTGGCCTGCGATTTGTCACTGGCAGCTTGGCCTGTTGAAAACTTCTGGGAAACAGACCCTCCAATAGTCTGTCGATTAACTTGAGATACAGATTTTCCAAACTTGTGAGTACTGAATTCAGCTATTTTACATGAATTCCAAGGATGTGGTCTGTTGAATAAATTCCTATATTTAGAACTTCCATACAAACTTTCTCTCAACTTCTGGACTGATCCAAGCACTAAAATTGATTGTTGAGCC--TGTCCTGAAGTGTTCATGGGCATGGTCATAGCAAACTCTCCTGCC--TGATGATATGTGTATGGCTTCGTGGTTTGCAATTTCAACAAAGAATTCTCGTTCCT-----------------------------------------------------------
>TN1
-----------AAGTATGTACAATTTATTTTCATTAAT---ATC-AAAGATTTCTA--ATACCGAAAAAACTAAAATTCAAACAA--CTCTCT----CCACATACCGAGATGTTTTGGTGCCTCCTTCTGCATGTCGAGCAATTTTTTCCTCAACAGTCTGCAGAGACTCAGACCTTGTCACAACAAATG-AAAATGC--AGACAAGAA--AGCCATTCAACC----AATAATCCCTCC------------------------------TATGAAGCCTACATA--TTG-GTATC--TTTGAT-ATATCTT---------------ACCTCGCGCCTCTGAACAGTGCCACCATATCCTGTAGCTTGACAGAACTTCCGATACAGAGGAACTGCAGCATAAGTGGAACCAACCATTGCGACTACCAGTGCAAGAAGATACAGAAGTGTAGCCTGTGATTTCCTACCCCCAGCTCGGCTTGCTGATAACTTCTG------TGAACCTCTCATAGTATCTGACTTGAATTGAGATACAGAATTCTCAAACCTTTGACTGCTAAATGCAGCTACTTTAAATGAATTCCAAGGATGTGCTCTGCAGGATGAAGTTTTATAATTGGAACTTTCATCAGAACACTCTTGGAATTTCCAAACTGATCTAAGCATTAAGGCATATTGACAAGTT--GGTTCTGGAACACAAATGGGAGTGATCATAGCCAACTCTCCTGCC--TGATGATATGCATATGGTTTCATAGTCTGTAATCTCATCAAACAATTTTCATTCCT-TTAAGGAATGCTTAGTTCATCTTT----------------------------------
>TO14
-ACACACAGG-AAACATGTAGAA-T--TTTTCATTTATATCATC-AAATCTTTCTA--ATGACAGAAAAAGTGAAATCCAAACAACTCTCTCT----CCACATACCGTGATGTTTTGGTGCCTCCTTCCGCATGCCGCGCAATTTTTTCCTCAACAGTCTGCAGAGACTCAGACCTTGTCACAACAAATA-AACATAC--AGACAAGAA--ATCCTT-----------------------------------------------------ATGATA-CTACAAA--CTT-GTATA--TATGCT-AAACCTT---------------ACCTCACGCCTCTGGACTGTGCCACCATATCCTGTAGCTTGGCAAAACTTCCGATACAGAGGAACTGCAGCATAAGTGGAACCCACCATTGCCACAACTAGTGCAAGAAGATACAGGAGTGTAGCTTGTGATTTATTAGCGCCAGCTTGGCCTGCTGATAACTTCTG------AGATCCTTTAATAGTATCTG---------------------------ACCTTTGAGTACTAAATGCAGCCACTTTACAAGAATTCCAAGGTTGTGTCATCCTGAATGAAGTTTTATAATTGGAGGCTTCATACAGAGACTCTTTGTATTTTAAAACTGATCCAAGCATTAAAGGATACTGACAAGTT--CCTTCAAGAACACGACTGGGAGTGATCGTAGCAAACTTTCCTGTC--GGATGATATGTGTACAGTTTCATTGTCTGTAATCTCATCAAATAATGTTCACTCCT--TAAAGAACGCTCAATTCAGCTTTAA--ATGCTTCAAGAG------------------
>TPL03
-----------------------------------------------------------------------------------------------------------------------------------------------------------------------------------------------------A--AGGCAAGAA--AGCCATGC--------TGTAACTTCTCCAGAAAGCAG-AAGCATG-----AAAAAAATGTTATGCCCCACAGA--CTG-GTATC--CTACAG-ATATCCT---------------ACCTCTCGTCTCTGAACAGTGCCACCATATCCTGTAGCTTGGCAGAATTTTCGATACAGAGGAACGGCAGAATAAGTGGAACCCACCATTGCAACTACCAGTGCAAGAAGATACAGAAGTGTAGCCTGCGATTTCTTCCCTTCTGCTTGGCTTGCTGAAAATTGCCTGTATGTATATCCTCTGAAAATATCTGGGCGGAATTGAGATGCAGACTTTTCAAACACTTGTGTACTGAATTCAGCTATTTTAACCGAATTCCATGTTTGTGCTCTGCAGAATAGAGTTGTATATTTGGAATTTTGATACAAACATGCTTTGAATTTCTGCAATGATCCAAGCAATGAGGCATATTGCCGACTC--GGTTCTGAAACAGAAATTGAAATGGCCATAGCCAACTCTCCTTGC--TGATGATATGCATACGGTTTCATAGTTTGTAATTTCACCAAGCAATTCCTGTTGCTTCTAAAGAATGCTCAGTATGCAT--------GTATCA----------------------
>WN5
---------------------------------------------GATCATTTCCA--GCATTGAAAGAAACGAAACACAAACAA--CTTTCTTG--TCACATACCGTGATGTTTTGGTGCCTTCGTGCGCATGTCGAGCAATTTTCTCCTCAACAGTCTGCAGACACTCAGACCTTGTCACAACAAATA-GAAATG---AGACAAGAA--AGCTATAC--------TATAACTCCTGC------------GTATG---AAAAAAATGGTGGAAGCTCTACAGT--TTG-TTATC--TTGCAC-ATATTTT---------------ACCTCACGTCTCTGAATGGTGCCACCATATCCTGTAGCTTGGCAGAACTTCCGATACAGAGGAACTGCAGCATAAGTGGAACCCACCATTGCAACTACCAGTGCAAGAAGATACAGAAGTGTAGCCTGTGATTTCTTTCCCCCCACTTGTGCTGCTGAAAACTTCCGACAAGTAGACCATCTAAAAGGATCTGTACTGAAATGAGATGCAGGCTTCCCAAACCTTCGAGTACCAAATTCAGCTATTTTAAAAGAATTCCAAGACTGCCCTCTGATGAATGAAGTTCCATACTTAGAGTTTTGATGCAAACAGTCTTTGAAATTCTGGACTGGTCCAAGCATTGCAGCATATTGGCGAGTT--GGTTCAAAAACAGAAATTGGAATGGTCATAGCAAACTCTCGTTCC--TCATTACATGTATATGGTTTCATAGTAGATAATCTCAGCAAGCAATTCTTGTCTCT--TAAAGAATGTTCAGAAT----------------------------------------
>WS10
--------------------------------------------------------------------------------------------------------CCGTAATGTCTTGGTGCCTACTTCCGCATGCCGCGCAATTTTGTTCTCAACGTCCTGCAGAGACTCAG----------------------------------------------------------------------------------------------------------------------------------------------------------ACCTCGCATCTCTGAACAGTGCCACCATATCATGTCGCTTGACAAAACTTTTGATACAGAGGAACT-----ATAAGTGGAAACTAGCATTGCCACAACTACTGCAAGAAGATACAGAA-TGTAGCTTGTGATTTATTACCACCAGCTTGGCCTGCTGATAACTTCTG------AGACCCTTTAATAGTATCTA---------------------------ACCCTTCAGTACTATATGCAGCCACTTTACATTAATTCTAAGGTTGTGTCATCCTGAATAGAGTTTTACAAATGCAATTTTCATACAAAGACTCTTTGAATTTCCAAACCGATCCAAGAATTAAAGGATACTGACAAGATTAGTTCTTCAGTAACGAGTGGGAGTGATCATAG-----------------------------------------------------------------------------------------------------------------------------------
>WW11
--------------------------------------------------------------------------------------------------------CCGTAATGTCTTGGTGCCTACTTCCGCATGCCGCGCAATTTTGTTCTCAACGTCCTGCAGAGACTCAG----------------------------------------------------------------------------------------------------------------------------------------------------------ACCTCGCATCTCTGAACAGTGCCACCATATCATGTCGCTTGACAAAACTTTTGATACAGAGGAACT-----ATAAGTGGAAACTAGCATTGCCACAACTACTGCAAGAAGATACAGAA-TGTAGCTTGTGATTTATTACCACCAGCTTGGCCTGCTGATAACTTCTG------AGACCCTTTAATAGTATCTA---------------------------ACCCTTCAGTACTATATGCAGCCACTTTACATTAATTCTAAGGTTGTGTCATCCTGAATAGAGTTTTACAAATGCAATTTTCATACAAAGACTCTTTGAATTTCCAAACCGATCCAAGAATTAAAGGATACTGACAAGAT--------------------------------------------------------------------------------------------------------------------------------------------------------------------
