# Supplementary material for: Development of a Target Enrichment Probe Set for Conifer (REMcon)
Source: Biology (Basel). 2024 May 22;13(6):361. doi: 10.3390/biology13060361 (PMC11200496; doi:10.3390/biology13060361)
Supplement: Supplementary file 1 [file biology-13-00361-s001.zip › biology-2960267-supplementary/Sup data/MO_orthlogs_alignments/Thupl29382435s0001_1.ortho.selected_stripped.aln.fasta]

>RR55
----------------------------------------------------------------------------------------------------------------------------GCTTCCTCTTCTTTTGGCTGAACCAGTCGTGCTTAGGAGGTTTCCACTCTTCGTTTCTGTAAGGAGCCAAC-------------CATACTGAT---------------------------------------------------------------------------------------------------TCAAGTCCTTGTCATCAGTCATCAAAAC-------CTCCTC-----AGCTATCAAAAAGCAGTTTCTCTCTAAGTGAAATTCTCCCCTTGCGCCGCTTCTTATTCGTAGGAGTCCCCTCCTCTCCTTCAATACCTATTTCTTCATTGGCCCTATCATCAACGTCCATAAC-----------------------TCA--------TCTTCCTCTTCTTTTTCACGATTTTCTTCATCTTCTTCTCCA----CCCCATCTTCATCTGGGTCCTCGTGATCCAATATCTTTTTCTCCTTGAGGCTCTCCCTCGCCGCAGCAAACCC---CTTTGATTGCCTTCCATCCCATCCGCTAGGGAGCCCCATAAGCTCATCCTCTGCATCAAAATTAGGTTTTTCCAGGTCATCCAAATC--ATACCCTTCAAAATTCTCTTCTGCATCCTCCGCCCCATAGTACCCATCCCCAAAGGCCTCCCTCATCTTCCGATCATAATCCTCAGGATCAAACTCCTCCTCAAGATCGTCTTCCCCAAGCAA--ATTACCATCATCATTCTTTATCCCTGCAACCTGCCTAATCTTCTCCAACTTCTCCAAAATCTCCTTCTTCTTAATATTCTTCAGATGCTTCAGCTCCTCCTTTCTCTCAAACTCAACCTGCGCCAATCTCTCCTCCTTATTCTCTCTCTGTTGTTTTCTAGCATTGGGTTTCTTCCTAATCGACCCCTCGGTAAACCTAGCATACCCCAAAACCTGGTCTCCCGTCCCTTCCTCAAACCTAAAATTATA-TTTGGCCTCAAACTTCTCCTGCTTCTCCACCTCCTCC-TCGTCCTCGGAAACCCCCACAAAATCCTCGTAACCCAGAATCCCTTACACTCATCTCTATCTATCCACCCCTTATTCAACAAATAACTCTTCAAAAACCTTTCATTCTCATCCAGCTCATCATCCCCGCCGAAATACTCCTCCAATTTTCTTGCCACGTCGGCATCCTTTGCTCGCTGCTCGGTTTCCTTAATTGCCTCCTCCTCTTCCTTCTTCTCCCTCCGAAGCTCCTCCGCGCTCTTTTTCTTCACAGTCAGCAGCTTCC--CGCCATCGTCGTCATCATCC---GTGCCGGCCTCCATCAGGAACGCCCTCTTCAGCTCGTCCTGCTCCTCCGCGTAGCTCT--------------------------------------------------------------------------CTTTCCCCTTCTTCTCATCCTCCTTCGTAGA----------------------------------------------------------------------------GCAATCTATGGAGGGCCTCGCGCTGC-----TCCATCACCATCGGATTCTCCCAAAAGATCTCGCT--------------------
>AA3
----------------------------------------ACTTTCTTTCTTCACCCTTCCTTTTGCTATTTGACTTTTTCATTCCTTTTGCAAATT--------------AGCAAAGCTATTCTCTTCCTCTTTTTTTGGCTGAACCTATGGTGCTTAGGAGGCTTCCACTCTTCAGTTCTATAAGGAGCTAATTTTTTAATTGAAACGTACTGATTCAATTCCTTGTCATCTGTAATCAAAATCTCTTCAGCAGTCAAACCATAAGTGTTAGATGGCACTTCCCTATACTTGAAACGAGTTGGAAGATCTCCTATCATATCCTCATAATCCAATTTGTAATA-------TTCTTCTAACTGCTTGTCAAATGTCAGCTTCTCTCTGAGTGAAATTCTTCCCTTGCGCTTTTTCTTGTTTTTAGAAGCCCCCTCTCCTTC---AATAACCACA------------------------------------------------------------------TCCTCCGCTTCTTCTTCAAGTGATCCTCCTCCTCTG-----AA--TCACCATCTTCAACCTGGTCCTCATCATTCAGTTTCCGACCTTCTTTCAACTTCTCCCTTGCTTCAGCAAACCC---CTTAGATTCCGTTCCATCCCAACCCTTGGGAAGGCCCAAGAGCTCATCCTCGGCATCAAAATCAGGTTTCTCCAAGTCACATAAATC--ATAACCCTCAAAATTCTCGTCTGGATCCTCTGCCCCGTAGTACTCGTCCCCAAAAGCTTTCCTCATCTTCCTATCATAGTCCTCGGGATCAAACTCCTCCTCTAGGTCCTCCTCATCAAGCAA--ATTCCCCTCATCATCCTTGATCCCGGCAATCTGCCTTATCTTCTCGAGCTTCTCCATGATTTCCCTCTTCTTGATGTTCTTCAGCTGTTTCAACTCCTCCTTCCTCTCAAACTCAGCCTGAGCCAGCCTTTCCCTTTTATTCTCCCTTTGTTGTTTCCTTGCATTCGGTTTCTTTCTCACCGACCCCTCCATAAACCTGGCATGCCCCAAAACCTGGTCCCCCGCACCCTCCTCAAACCTAAAGTTGTA-ATCAGCCTCAAACCTGTCCTGCTTCTCCAACTCCTCC-TCGTCCTGCGACACATCAATCTCGTCCTCATACCCCCAC--CCTGCTTTCTGATCCTTCTCGATCCACCCCTTATTCAACAGATAACTCTTCAAAAACCTTTCATTTTCATCAAGGTCATCATCCCTACCGAAATACTCGTCCAATTTCTTCGCAATATCAGCATCCTTGGCACGCTGCTCCGCCTCCTTAATTGCCTCGCGTTCCTCCTCTTTCTCCCGCCTGAGCTCCTCTGCACTCTTCTTCTTCACAGTCAGCAAACCCC---------GCTATCATTTTCATCATCGCCAGCCTCTAACAAGAACGCCCTCTTCAGCTCCTCCTGCTCCTCGGCATAACTCT-----------------------------------------------GCTTCTTCTTCTTCGTCTTCTTCCCAGACTTGTCCTCCTGTTCTTCTTCTTCCTCGTCTCTGCGTCATCATACAGCTTTGCATCCTTCTGGTAAATTGAGGGGTCC----TTCCTCGTCTTCTTCTTCGTCTT-CCAATCGGTGAAGAGCCTCCCGCTGC------------------------------------------------------------
>AA60
TTTTCTTTTGAGGCTATTATCCTGACTGTTCAAATATTGACTATGTATGC-TCACCTTTACTTTCCCGGCTCAAC--------------------------------------------------TTTCCTCTTCTTTTGACTGAATCTATTGTGTCTTGGAGGCTTCCATTCTTCATTCCTGTAAGGAGCTAACTTCTTAATTGAAACATACTGATTCAATTCCTTATCATCTGTCACTAAAACCTCTTCAGTGGTTAAACCATAGTTGTTTAATGGAACTTCCCTATACTTAAAACGGGTAGGAAGATCACCTATCATGTCCTCGTAATCCAACTTATAATA-------TTCTTCAAGCTGCTTGTCCAATAACAGTTTCTCTCTAAGTGAAACTCTCCCTTTACGCCTTTTCTTAGTTCTAGAATCTTCGTCTGTTTC---AATCCCTGTATTATTTTCAATATCATTGACATCCTCTCGAGCTTCT-------TCTTCTTCTTCTTCTTCT--TCTTCTTCTTCTTCTTCTTCGCCATCTTCTTCTTCACCGCTATCA---------TCACCAACTGGATCATCAGAATTCAGTTTCTTATATGTGTTAACATTTTCCCTCACTGCAGCAAAACCCTGCTTGGATCCCGTCCCATCCCAACCTTTGGGAAGACTCAGAAGTTCATCTTCTGCGTCAAAATCTGGTTTCTCCAAATCCAATTCATC--ACAGCCCTCAAAGTTCTCGTCTCTATCTTGACCACCGTAATACTCATCACCAAAAGCTTCTTTCATCTTCATATCATAATCATCCGGATCAAAGTCCTCGTCAAGGTCCATTTCAGCCAACAT--ATTACCCTCATCATCCTTTATCCCAGCAACCTGTTTAATCTTCTCAACCTTTTCCATGATCTCTTTCTTCTTTATATTCTTCAGATGTTTCAATTCTTCCTTCCTCTCGAATTCGGCTTGCAGCAACCTCTCCTTCTTCTTCTCTCTCTGTTGCTTCCTTGCATTTGGCTTCTTCCTCACTGACCCCTCCATAAACCTGGCATGCCCAAGCACCTGATCACCTGCCCCTTCCTCAAACCTAAAATTATA-GTCTGCCTCAAACCTATCCTGCCTCTCCAATTCTTCC-TCATCCTCCGAAATATCCACA---TCCCCATATCCCGAA--CTCCCCTTCTCCTCCCGCTCAATCCAACCTTTATTCAACAAATAGCTCTTCAAAAACTTCTCATTCTCATCTAAATCATCATCCTTGCCAAAATAGTCCTCCAGCCGACGGGCAATATCTTTATCCTTGGCCCGCTGCTCGGCCTCCTTAACAGCCTCTTCTTCCTCCTCCTTTTCCCGCTTAATCTCCTCTGCAGTCTTTTTCTTTACTGTTAGCAAACCCC--CATCATCGCTATCATCATCATTATCCTCCACACCCATCAGAAAAGCCCTTTTTAGCTCATCCTGCTCTTCAGCATAGCTCT-CCATTCTCAAGCAAATGCTGAGCCATCACATCT------------------TTCTTCTTACCTTTGTCCTTTTTCTTTTCGTCAATCTCTTCTTCTACATTGTGTCGTCATCATCGTAAAGCTTTACATCCTTCTCG-------------------TTCGTCTTCTTCCTCTTCTTCAGAGCAATCTGTGAAGTGCCTCCCGCTGC------------------------------------------------------------
>AAR4
----------------------------------------ACTTTCTTTCTTCACCCTTCCTTTTGCTATTTGACTTTTTCATTCCTTTTGCAAATT--------------AGCAAAGCTATTCTCTTCCTCTTTTTTTGGCTGAACCTATGGTGCTTAGGAGGCTTCCACTCTTCAGTTCTATAAGGAGCTAATTTTTTAATTGAAACGTACTGATTCAATTCCTTGTCATCTGTAATCAAAATCTCTTCAGCAGTCAAACCATAAGTGTTAGATGGCACTTCCCTATACTTGAAACGAGTTGGAAGATCTCCTATCATATCCTCATAATCCAATTTGTAATA-------TTCTTCTAACTGCTTGTCAAATGTCAGCTTCTCTCTGAGTGAAATTCTTCCCTTGCGCTTTTTCTTGTTTTTAGAAGCCCCCTCTCCTTC---GATAACCACA------------------------------------------------------------------TCCTCCGCTTCTTCTTCAAGTGATCCTCCTCCTCTG-----AA--TCACCATCTTCAACCTGGTCCTCATCATTCAGTTTCCGACCTTCTTTCAACTTCTCCCTTGCTTCAGCAAACCC---CTTAGATTCCGTTCCATCCCAACCCTTGGGAAGGCCCAAGAGCTCATCCTCGGCATCAAAATCAGGTTTCTCCAAATCACATAAATC--ATAACCCTCAAAATTCTCGTCTGGATCCTCTGCCCCGTAGTACTCGTCCCCAAAAGCTTTCCTCATCTTCCTATCATAGTCCTCGGGATCAAACCCCTCCTCTAGGTCCTCCTCATCAAGCAA--ATTCCCCTCATCATCCTTGATCCCGGCAATCTGCCTTATCTTCTCGAGCTTCTCCATGATTTCCCTCTTCTTGATGTTCTTCAGCTGTTTCAACTCCTCCTTCCTCTCAAACTCAGCCTGAGCCAGCCTTTCCCTCTTATTCTCCCTTTGTTGTTTCCTTGCATTCGGTTTCTTTCTCACCGACCCCTCCATAAACCTGGCATGCCCCAAAACCTGGTCCCCCGCACCCTCCTCAAACCTAAAGTTGTA-ATCAGCCTCAAACCTGTCCTGCTTCTCCAACTCCTCC-TCGTCCTGCGACACATCAATCTCGTCCTCATACCCCCAC--CCTGCTTTCTGATCCTTCTCGATCCACCCCTTATTCAACAGATAACTCTTCAAAAACCTTTCATTTTCATCAAGGTCATCATCCCTACCGAAATACTCGTCCAATTTCTTCGCAATATCAGCATCCTTGGCACGCTGCTCCGCCTCCTTAATTGCCTCGCGTTCCTCCTCTTTCTCCCGCCTGAGCTCCTCTGCACTCTTCTTCTTCACAGTCAGCAAACCCC---------GCTATCATTTTCATCATCGCCAGCCTCTAACAAGAACGCCCTCTTCAGCTCCTCCTGCTCCTCGGCATAACTCT-----------------------------------------------GCTTCTTCTTCTTCGTCTTCTTCCCAGACTTGTCCTCCTGTTCTTCTTCTTCCTCGTCTCTGCGTCATCATACAGCTTTGCATCCTTCTGGTAAATTGAGGGGTCC----TTCCTCGTCTTCTTCTTCGTCTTCCCAATCGGTGAAGAGCCTCCCGCTGC------------------------------------------------------------
>AF1
------------------------------------------------------------------------------------------------------------------------------------------------------------------------------------------------------------------------------------------------------------------------------------------------------------------------CCTATCATATCCTCGTAATCCAATTTATAATA-------CTCTTCCAGCTGCTTATCAAAGACCAGTTTCTCTCTAAGTGAAATTCTCCCCTTACGCCTCTTCTTATTCGTAGGAGGCCCCTCCTCTCCTTCAATACCTATTTCTTCATTGGCCCTATCAACAACATCCATAACAGGT-------CCCTGATCG--------------CCTTCCTCTTCTTTTTCATGATTTTCTTCATCTTCTTC-------------TCTTCAACTGCGTCCTCATGATCCAATATCTTTTTCTCCTTGAGGCTCTCCCTCGCCGCAGCAAAACC---CCGTGATTGCCTCCCATCCCATCCGCTGGGGAGCCCCATAAGCTCATCCTCTGCATCAAAATCAGGCTTCTCCAGGTCATCCAAATC--ATACCCTTCAAAATTCTCATCTGCATCCTCCGCCCCATAGTACCCATTCCCAAAGGCCTCTCTCATCTTCCGATCATACTCCTCAGGATCAAACTCCTCCTCAAGATCCTCTTCCCCAAGCAA--ATTACCATCATCATCCTTTATCCCTGCAATCTGCCTAATCTTCTCCAACTTCTCTAAAATCTCCTTCTTCTTAATATTCTTCAGATGCTTCAGCTCCTCCTTTCTCTCAAACTCAACCTGCGCCAATCTCTCCTTCTTATTCTCTCTCTGTTGTTTTCTAGCATTGGGTTTCTTCCTAATGGACCCCTCGGTAAACCTAGCATACCCCAAAACCTGGTCTCCCGTCCCTTCCTCAAACCTAAAATTATA-TTTGGCCTCAAACTTCTCCTGCTTCTCCACCTCCTCC-TCGTCCTCGGAAACCCCCACAACATCCTCGTAACCCAGAATCCCTTACCCTCATCTCTATCGATCCACCCCTTATTCAACATATAACTCTTCAAAAACCTTTCATTCTCATCCAGATCATCATCCCCGCCAAAATACTCCTCCAATTTTCTTGCCACGTCGGCATCCTTAGCTCGCTGCTCGGCTTCTTTAATTGCCTCCTCCTCTTCCTTCTTTTCCCTCCGAAGCTCCTCCGCGCTCCTTTTCTTCACAGTCAGCAGCTTCC--CGCCATCATCGTCATCGTCC---------TCCTCCATCAGAAACGCCCGCCTCAGCTCGTCCTGCTCCTCCGCGTAGCTCT---------------------------------------------------------------------------TTTCTCCTTCTTCTCATCCTCCTTCGTAGA----------------------------------------------------------------------------GCAATCTATGGAGGGCCTCGCGCTGC--------------------TTCTCCCAAAAGATCTCGCTGCCACCCCATTAACTAACCA
>AG2
------------------------------------------------------------------------------------------------------------------------------------------------------------------------------------------------------------------------------------------------------------------------------------------------------------------------CCTATCATATCCTCGTAATCCAATTTATAATA-------CTCTTCCAGCTGCTTATCAAAGACCAGTTTCTCTCTAAGTGAAATTCTCCCCTTACGCCTCTTCTTATTCGTAGGAGGCCCCTCCTCTCCTTCAATACCTATTTCTTCATTGGCCCTATCAACAACATCCATAACAGGT-------CCCTGATCG--------------CCTTCCTCTTCTTTTTCATGATTTTCTTCATCTTCTTC-------------TCTTCAACCGGGTCCTCATGATCCAATATCTTTTTCTCCTTGAGGCTCTCCCTCGCCGCAGCAAAACC---CCGTGATTGCCTCCCATCCCATCCGCTGGGGAGCCCCATAAGCTCATCCTCTGCATCAAAATCAGGCTTCTCCAGGTCATCCAAATC--ATACCCTTCAAAATTCTCATCTGCATCCTCCGCCCCATAGTACCCATTCCCAAAGGCCTCTCTCATCTTCCGATCATACTCCTCAGGATCAAACTCCTCCTCAAGATCCTCTTCCCCAAGCAA--ATTACCATCATCATCCTTTATCCCTGCAATCTGCCTAATCTTCTCCAACTTCTCTAAAATCTCCTTCTTCTTAATATTCTTCAGATGCTTCAGCTCCTCCTTTCTCTCAAACTCAACCTGCGCCAATCTCTCCTTCTTATTCTCTCTCTGTTGTTTTCTAGCATTGGGTTTCTTCCTAATGGACCCCTCGGTAAACCTAGCATACCCCAAAACCTGGTCTCCCGTCCCTTCCTCAAACCTAAAATTATA-TTTGGCCTCAAACTTCTCCTGCTTCTCCACCTCCTCC-TCGTCCTCGGAAACCCCCACAACATCCTCGTAACCCAGAATCCCTTACCCTCATCTCTATCGATCCACCCCTTATTCAACATATAACTCTTCAAAAACCTTTCATTCTCATCCAGATCATCATCCCCGCCAAAATACTCCTCCAATTTTCTTGCCACGTCGGCATCCTTAGCTCGCTGCTCGGCTTCTTTAATTGCCTCCTCCTCTTCCTTCTTTTCCCTCCGAAGCTCCTCCGCGCTCCTTTTCTTCACAGTCAGCAGCTTCC--CGCCATCATCGTCATCGTCC---------TCCTCCATCAGAAACGCCCGCCTCAGCTCGTCCTGCTCCTCCGCGTAGCTCT---------------------------------------------------------------------------TTTCTCCTTCTTCTCATCCTCCTTCGTAGA----------------------------------------------------------------------------GCAATCTATGGAGGGCCTCGCGCTGC------------------------------------------------------------
>AME1
GTTTCTT-----------------------------TTGAACTTCCTCACTTTACCTTTTCTTTTGCTGTTTGACTTCTTCATTACTTTTGCAAATTTGAATTCCCGACCCAGCAAAGCTATTCTCTTCCTCTTTTTTTGGCTGAACCTATGATGCTTAGGAGGCTTCCACTCTTCA-------------CTAATTTTTTAATTGAAACGTACTGATTCAATTCCTTGTCATCTGTCATCAAAATCTCTTCAGCAGTCAAACCATAAGTGTTAGATGTCACTTCCCTATACTTGAATCGAGTTGGAAGATCTCCTATCATATCCTCATAATCCAATTTGTAATA-------TTCTTCCAACTGCTTGTCAAATGTCAGCTTCTCTCTGAGTGAAATTCCTCCCTTGCGCCTTTTCTTATTTTTCGAAGCCCCCTCTCCTTC---AATAACCATA------------------------------------------------------------------TCCTCCGCTTCTTCTTCAGGTAATCATCCTCCTCTG-----AA--TCACCATCTTCAACCTGGGCCTCATCA------------------TTCAATTTCTCCCTTGCTTCAGCAAACCC---CTTAGATTCCGTTCCATCCCAACCCTTGGGAAGGCCCAAGAGCTCATCCTCGGCATCAAAATCAGGTTTCTCCAAGTCACATAAATC--ATAACCCTCAAAATTCTCGTCTGGATCCTCTGCCCCATAGTACTCGTCCCCAAATGCCTTCCTCATCTTCCTATCATAGTCCTCGGGATCAAACTCCACCTCGAGGTCCTCCTCATCAAGCAA--ATTCTCCTCATCATCCTTGACCCCGGCAATCTGCCTTATCTTCTCGAGCTTCTCCATAATCTCCCTCTTCTTGATGTTCTTCAGCTGTTTCAACTCCTCCTTCCTCTCAAATTCAGCCTGAGCCATCCTTTCCCTCTTATTCTCCCTTTGCTGTTTCCTTGCATTCGGTTTCTTTCTCACCGACCCCTCCATAAACCTGGCATGCCCCAAAACCTGGTCTCCCGCACCCTCCTCAAACCTAAAATTGTA-ATCAGCCTCAAACCTGTCCTGCTTCTCCAACTCCTCC-TCGTCCTGTGACACATCAATCTCGTCCTCATAACCCCAC--CCTGTTTGCTGATCCTTGTCGATCCACCCCTTGTTCAACAGATAACTCTTCAAAAACCTTTCATTTTCATCGAGGTCATCATCCCTACCGAAATACTCATTCAATTTCTTCGCAATATCAGCATCCTTGGCACGCTGCTCCGCCTCCTTAATTGCCTCGCGTTCCTCCTCTTTCTCCCGCCTGAGCTCCTCCGCACTCTTCTTCTTCACAGTCAGCAAACCCC---------GCTATCATTTTCATCATTGCCGGCTTCTAACAAGAACGCCCTCTTCAGCTCCTCCTGCTCCTCGGCATAACTCT-----------------------------------------------GCTTCTTCTTCTTCGTTTTCTTCTCAGACTTGTCCTCCTGTTCTTCTTCCTCCTCCTGTCTGCGTCATCATACAGTTTTGCATCCTTCTGGTAAATTGAGGGGTCC---TTT-----TCTTCTTCTTCGTCTTCCCAATCGGTGAAGGGCCTCCCGCTTC------------------------------------------------------------
>APA47
-------------------------------------------------------------------------------------------------------------------------------------------------------------------------------------------------------------------------------------------------------------------------------------------------------AACGGGTGGGAAGATCCCCTATCATATCCTCGTAATCCAATTTATAATA-------CTCTTCCAACTGCTTATCAAATACCAGTTTCTCCCTAAGTGAAATTCTCCCCATGCGCCTCTTCTTATTCGTAGGAATCCCCTCCTCTCCTTCAATACCTATTTCATC---------ATTATCAACATCCATAACATGT-------CCCTGATCGTCTTCA--------TCTTCCTCTTCTTTTTTATTATTTTCTTCATCTTCTTC------------TTCTTCAACTGGGTCCTCATGATCCAATATTTTTTTCTCCTTGGCGCTCTCCCTCGCCGCAGCAAACCC---CTGGGATTGCCTCCCATCCCGTCCGCTAGGGAGCCCCAGAAGCTCATCCTCTGCATCAAAATCAGGCTTTTCCAGATCATCAAAATC--ATTCCCCTCAAAATTCTCATCTGCATCCTCTGTCCCATAGTACCCATCCCCAAAGGCCTCCCTCATCTTCCGATCATACTCCTCAGGATCAAACTCCTCGTCAAGATCCTCTTCCCCAAGCAA--ATTACCACCATCATCCTTCACCCCTGCAATCTGCCTAATCTTCTGTAACTTCTCCGAAATCTCCTTCTTCTTAATATTCTTCAGATGCTTCAGCTCCTCCTTTCTCTCAAACTCAGCCTGCGCCAATCTCTCCTCCCTATTCTCCCTCTGTTGTTTTCTAGCATTGGGTTTCTTCCTGATGGACCCCTCGCTAAACCTCGCATACCCCAAAACCTGATCTCCCTTCCCTTCCTCAAACCTAAAATTATA-TTCAGCCTCAAACTTCTCCTGCTTCTCCACCTCCTCC-TCGTCCTCAGAAACCCCCACAAAGCCCTCGTAACCCAGT--CCCTTACCCTGATCTCTATCTATCCACCCCTTATTCAACAAATAATTCTTCAAAAACCTTTCATTCTCATCCAGCTCATCATCCCCGCCAAAATACTCCTCCAATTTTCTGGCCACGTCGGCATCCTTGGCTCGCTGCTCGGCTTCCTTAATTGCCTCCTCCTCTTCCTTCTTCTCCCTCCGAAGCTCTTCCGCGCTCTTTTTCTTCACAGTCAGCAGATTACCTCATCATCAGATTCTTCGTCCTCCCTGCCGGCCTCCATCAGGAAGGCCCGCTTCAGCTCGTCCTGCTCCTCCGCATAGCTCT---------------------------------------------------------------------------CTGCTTCTTCCCATCCTCCTC--------------------------------------------------------------------------------------CAATCGATGGAGGGCCTCACGCTGC--CTCTCCATCACCATCGTATTCTCCCAAAAGGTCTCGC---------------------
>AR2
--------------------------------------------------------------------------------------------------------------------------------------------------------------------------------------------------------------------------------------------------------------------------------------------------------------------------------------------------------------------------------------------------------------------------------------------------------------------------------------------------------------------------------------------------------------------------------------------------------------------------------------ATTTCTCCCTTGCTTCAGCAAACCC---CTTAGATTCCGTTCCATCCAAACCCTTGGGAAGGCCCAAGAGCTCATCCTCGGCATCAAAATCAGGTTTCTCCAAGTCACATAAATC--ATAACCCTCAAAATTCTCGTCTGGATCCTCTGCCCCATAGTACTCGTCCCCAAATGCCTTCCTCATCTTCCTATCATAGTCCTCGGGATCAAACTCCACCTCGAGGTCCTCCTCATCAAGCAA--ATTCTCCTCATCATCCTTGACCCCGGCAATCTGCCTTATCTTCTCGAGCTTCTCCATAATCTCCCTCTTCTTGATGTTCTTCAGCTGTTTCAACTCCTCCTTCCGCTCAAATTCAGCCTGAGCCATCCTTTCC-------------------------------------------------------------------------------------------------------------------------------------------------------------------------------------------------------------------------------------------------------------------------------------------------------------------------------------------------------------------------------------------------------------------------------------------------------------------------------------------------------------------------------------------------------------------------------------------------------------------------------------------------------------------------------------------------------------------------------------------------------------------------------------------------
>AS57
CTTTCTTCTGAGGTTATTATCCTGACCATTCAAACGTCGACCATGTATGC-TCACCT------------------------------------------------------------------------------------------------------------------------------------------------------------------------------------------------------------------------------------------------------------TTGCTCTTTCTGCTATCTTTATCCAACTTATAATA-------TTCTTCAAGCTGCTTGTCCAATAATAGTTTCTCTCTGAGCGAAATTCTGCCTTTGTGCCTTTTCTTACTTTTAGAAGCTTCCTCTGCTTC---AGACCCTGCATTATCCTCAACATCATCAACATGCTCTCGAGTTTTT-----CTTCTTCCTCCTCTTCT-----TCTACTTCCTCCTCTTCTT----------------------------------CTCATCAACTGGATCTTCAGGATTCAATTTCTTATGTTTATTGACATTTTCCCTTACTGCAGCAAAACCCTCCTTGGATCCCCTTCCATCCCATCCTTTGGGAAGATCCAAAAGTTCATCTTCTGCGTCAAAATCTGGTTTCTCCAAATCAAATTCATC--ATAGCCCTCAAAGTTCTCATCCACATCTTGAGCACCATAGTACTCGTCTCCAAAAGCTTTTCTCATCTTCATATCATATTCATCCGGATCGAAATCCTCATCAAGGTCCCCTTCATCCAACAC--ATTACCCTCATCATCCTTTACCCCAGCAACCTGTCTGATCTTCTCAAGTTTCTGCATGATCTCCTTCTTCCTGATATTCTTGAGATGTTTCAATTCTTCCTTCCTCTCGAATTCACTTTGCACCAATCTCTCCTTCTTCTTCTCTCTCTGCTGCTTCCTTGAATTTGGCTTCTTCCTCACCGACCCCTCCGTAAACCTGGCATGCCCGAGCACCTGATCACCTACCCCTTCCTCAAACCTAAAATTATA-ACCTGCCTCAAACCTATCCTGCTTCTCCAGTTCCTCC-TCATCCTCCGAAATCCCCACA---TCCCCATACCCCAAA--CTACCCTTCTCCTCCCGCTCAATCCACCCTTTACTCAACAAATAGCTCTTCAAAAACCTGTCATTTGCATCCAAATCATCATCCTTCCCAAAATAGTCGTCCAACCGACGTGCAATATCTGCATCCTTAGCCCGCTGCTCTGCCTCCTTAACAGCCTCCTCTTCCTCCTGCTTTTCGCGCTTAATCTCCTCTGCACTCTTCTTCTTCACTGTTAGCAAACCTC--CATCATCGCTATCATCATCACTATCCTCGACACCCATTAAAAAAGCCCTCTTGAGCTCATCTTGCTCCTCAGCGTAGCTCT-CCATTCTCAAGCAAATGCTGAGCCATAACATCTTTCAAATACAGTGCCTTTTTCTTCTTGCCTTCGTCCTTTCTCTTCTCTTCAATCTCTTCTTCGCC-----GTCGTCATCGTCATAA-------------------------------------TTCGTCTTCTTCCTCGTCTTCAGAGCAATCTGTGAAGCGCCTCCCGCTGCGCCTTCTCCTCGCCATC-------------------------------------------
>ASA51
-------------------------------------------------------------------------------------------------------------------------------------------------------------------------------------------------------------------------------------------------------------------------------------------------------------------------------------------------------------------------------------------------------------------------------------------------------------------------------------------------------------------------------------------------------------------------------------------------------TCCTCATTTTCCAATTTCTTTATCTGCTTGAGGCTCTCCCTTGCCGTAGCAAACCC---CTTGGGCTGTGTTCCATCCCATCTGCTGGGGAGCCCTAGAAGCTCATCCTCTGCATAAAAATTAGGCTTCTCAAGCTTATCCAAATC--ATACCCCTCAAAATTTTCATTCGCATCTTCTGCCCCATAGTACTCATCTCCAAAGGCCTCCCTCATCTTCTGATCATACTCATCAGGATCAAAATCCTCCTCAAGCTCCTCTTCCCTGAGAAA--ATTACCCTCATCATCCTTTATCCCTGCAATCTACTTAATCTTCTCCAACTTCTCCAAAATCTCC----------------------------------------------------------------------------------------------------------------------------------------------------------------------------------------------------------------------------------------------------------------------------------------------------------------------------------------------------------------------------------------------------------------------------------------------------------------------------------------------------------------------------------------------------------------------------------------------------------------------------------------------------------------------------------------------------------------------------------------------------------------------------------------------------------------------------------------------------------------------
>CD18
CTTTCTTCTGAGACTG------TTATCATTCAAACGTCGACCATGTATGC-TCACCTTTACTTTCCCTGCTAGACTTTTTCATCCCTTTTGCAAATCTGGATTGACCATCATGCAAAGCTGTTTTTTTCCTCTTCTTCTGACTGAATCTATTGTGCATTGGAGGCTTCCATTCTTCAC------------------------------------------------------------------------------------------------------------------------------------------TCATGTCCTCATAATCCAGCTTATAATA-------CTCTTCAAGCTGCTTCTCTAATAACAGTTTTTCTCGGAGAGAAATTCTGCCTTTATGCCTTTTCTTTGTTTTAGAAGCTTCCTCCGTTTC---ACTCCCTGTATTATTCTCAACATTATCGACATAGTCTTGAGCTTTT-----CTTCTTCCTCCTCTTCTTCCCTTCTACTTCCTCTTCTTCTTTGCCGTCTTCTTCTTCACCGCTGTC---------ATCATCAACTGGATCTCCAGGATTCAATTTCTTATGTCTGTTGACATTTTCCCTTACTGCATCAAAACCATGCTTGGATCCCCTTCCATCCCAACCTGTGGGGAGACCCAAAAGTTCATCTTCTGCGTCAAAATCTGGTTTCTCCAAATCAAATTCATC--ATAGCCCTCAAAGTTTTCATCTACATCCTGAGCACCATAGTACTCGTCTCCAAAGGCTTCTCTCATCTTCCGATCATATTCATCCGGGTCGAAGTCCTCGTCAAGGTCCCTTTCATCCAGCAT--ATTACCCTCATCATCCTTTATCCCACCTACCTGTCTAATCTTCTCAAGCTTCTCCATGATCTCTCTCTTCTTGATATTTTTTAGATGTTTCAATTCTTCCTTCCTCTCGAATTCAGTTTGCAGCAACCTCTCTTTCTTCTTATCTCTCTGCTGCTTCCTTGAATTCGGCTTCTTCCTCACTGACCCCTCCGCAAACCTGGCATGCCCCAGCACCTGATCACCTGCCCCTTCCTCAAACCTAAAATTATA-GTCTGCCTCAAACCTATCCTGCTTCTCCAGTTCCTCC-TCATCCTCCGAAACCCCCACA---TCCCCATAGCCCAAA--CTCCCCTTCTCCTCCCGCTCAATCCACCCTTTATTCAATAAATAGCTCTTCAAAAACCTGTCATTATCATCCAAATCATCATCCTTGCCAAAATAGTCCTCCAACCGACGGGCAATATCTGCGTCCTTCGCCCGCTGCTCTGCCTCCATAACGGCTTCCTCTTCCTCCTGCTTTTCGCGTTTAATCTCCTCCGCACCCTTCTTCTTCACTGTTAGCAAACCTC--CATCATCGCTATCATCATCATTCTCATCGACACCCATTAAAAAAGCCCTCTTAAGCTCGTCTTGCTCTTCAGCGTAGCTCT-CCATTCTCAAGCAAATGCTGAAACGTAACATCTTTCAAATACATGGCCTTTTTCTTCTTGGCTGCGTCCTTTCTCTTCTCATCAATCTCTTCTTCTACGTGGTGATATCATCATCGTAAAGTTTTACATCTTTCT---------------------------TTCGTCTTCGTCCTCTTCGCAATCTGTGAAGCGCCTCCCGCTGC------TCCTCGGCATCAGAGTCTCCTAGCAAATCCATTTCACGCCTAGTCAGTAACAT-
>CF38
---------------------------------------------------------------------------------------------------------------------------------------------------------------------------------------------------------------------------------------------------------------------------------------------------------------------------------------------------------------------------------------------------------------------------------------------------------------------------------------------------------------------------------------------------------------------------------------------------------------------------------------------------------------------------------------------------------------------------------------------------------------------------------------------------------------------------------------------------------------------------------------------------------------------------------------------------------------------------------------------------------------------------------------------------------------------------------------------------------------------------------------------TATA-ACCTGCCTCGTACCTATCTTGCTTCTCCAATTCTTCC-TCGTCATCGGAAACCTCCACA---TCGCCATACCCCAAA--CTCCCCTTCTCCTCCCTCTCAATCCACCCTTTGTTCAACAAATAGCTCTTCAAAAACCTCTCATTGTCATCCAAATCATCATCCTTGCCAAAATAGTCCTCCAGCCTACGCGCAATATCTGCATCCTTAGTCCTCTGCTCTGCCTCTTTAACTGCCTCCTCTTCCTCCTGTTTTTCACGCTTAAGCTCTTCTGCAGTCTTCTTTTTCACTGTAAGCAACCCCC--CATCATCGCTGTCATCATC---GTCCTGGATACCCATCAAAAAA----------------------------------------------------------------------------------------------------------------------------------------------------------------------------------------------------------------------------------------------------------------------------------------------------------------
>CH19
CTTTCTTCTGAGACTG------TTATCATTCAAACGTTGAACATGTATGC-TCACCTTTACTTTCCCTGCTAAACTTGTTCATCCCTTTTGCAAATCTAGATTGACCATCATGCAAAGCTGTTTTTTTCCTCTTCTTCTGACTGAATCTATTGTG------------------------------------------------------------------------------------------------------------------------------------------------------------------------CCTATAATCCAGCTTATAATA-------CTCTTCAAGCTGCTTCTCTAATAACAGTTTTTCTCGGAGAGAAACTCTGCCTTTATGCCTTTTCTTAGTTTTAGAAGCTTCC-------------------------TCTCAACATTATCGACATACTCTTGAGCTTTT-----CTTCTTCCTCCTCTTCTTCC------CTTCCTCTTCTTCTTTGCCGTCTTCTTCTTCACCGCTATCA--------ATCATCAACTGGATCTCTAGGATTCAATTTCTTATGTCTGTTGACATTTTCCCTTACTGCATCAAAACCATGCTTAGATCCCCTTCCATCCCAACCTGTGGGGAGACCCAAAAGTTCATCTTCTGCGTCAAAATCTGGTTTCTCCAAATCAAATTCATC--ATAGCCCTCAAAGTTTTCATCTACATCTTGAGCACCATAGTACTCGTCTCCAAAGGCTTCTCTCATCTTCCGATCATATTCATCCGGGTCGAAGTCCTCATCAAGGTCCCTTTCATCCAGCAT--ATTATCCTCATCATCCTTTATCCCACCTACCTGTCTAATCTTCTCAAGCTTCTCCATGATCTCTTTCTTCTTGATATTTTTTAGATGTTTCAATTCTTCCTTCCTCTCGAATTCAGTTTGCAGCAACCTCTCTTTCTTCTTCTCTCTCTGCTGCTTCCTTGAATTCGGCTTCTTCCTCACTGACCCCTCCGCAAACCTGGCATGCCCCAGCACCTGATCACCTGCCCCTTCCTCAAACCTAAAATTATA-GTCTGCCTCAAACCTATCCTGCTTCTCCAGTTCCTCC-TCATCCTCCGAAACCCCCACA---TCCCCATAGCCCAAG--CTCCCCTTCTCCTCCCGCTCAATCCACCCTTTATTCAATAAATAGCTCTTCAAAAACCTGTCATTATCATCCAAATCATCATCCTTGCCAAAATAGTCCTCCAACCGACGGGCAATATCTGCGTCCTTAGCCCGCTGCTCTGCCTCCATAACGGCCTCCTCTTCCTCCTGTTTTTCGCGTTTAATCTCCTCCGCACCCTTCTTCTTCACTGTTAGCAAACCTC--CATCATCGCTATCATCATCATCCTCATCGACACCCATTAAAAAAGCCCTCTTAAGCTCGTCTTGCTCTTCAGCGTAGCTCT-CCTTTTTC----------------------------------------------TTCTTGCCTTCGTCCTTTCTCTTCTCATCAATCTCTTCTTCTACGTCGTGACATCATCATCGTAAAGTTTTACATCTTTCTTATAAATCAAGGGATCCTTTCTTCGTCTTCGTCCTCTTCTTCAGAGCAATCTGTGAAGCGCCTCCCGCTGC--CTTCTCCTCGCCATCAGAGTCCCCTAGCAAATC-------------------------
>CHA37
-----------------------------------------------------------------------------------------------------------------------------------------------------------CTTAGGAGGCTTCCACTCTTCAGTTCGATAAGGAGCTAACTTCTTCAGTGAAACAAATTGATTCAATTCCTTGTCATCTATCGATAAAATCTCTTCAGTGCTTAAACTGTAGTTATTTGATGGAACTTCCCTATACTTAAAACGAGTGGGAAGATCTCCTATCATGTCCTCGTAATCCAATTTATAATA-------TTCTTCGAGCTGCTTGTCAAATGACAGCTTCTCTCTCAGTGAAATTCTGCCTTTCCGCTTTTTCTTATTTTTAGAAGCCTCCTCCGATTC---AGTCCCCGTTATATCCTCAACGGCATCTTCTTCTTCTTCTTCCTCC----CCTCTTCTTCCTCCTCTTCCTCTTCCTCCTCCTCCTCCTCCTCCTCCTCCTCCTCTTCCTCTTCCTCTT---CCTTCTCATCAACTGCATCTTCAGGATTCAATTTCTTATGTTCCTTGGCATTCTCCCTTGCTGCAGCAAAGCCACTCTTTGATTCCCTTCCATCCCAACCTTTGGGAAAACCCAAAAGATCATCCTCTGCATCAAAATCTGGTTTTTCCAGATCATATTCATC--ATAGCCCTCAAAGTTCTCATCTGCATCCTGATCCCCATAGTATTTGTCTCCAAAAGCCTCTCTCATCTTCTTATCATATTCATCAGGATCAAAGTCTTCATCAAGGTCCTCTTCATCCAATAC--ATTACCCTGATCATCCTTTACACCCGCAACCTGCCTAATCTTCTCGAGCTTCTCCATGATCTCCTTCTTCTTGATATTCTTTAGATGCTTCAACTCTTCCTTCCTCTCAAACTCCGCCTGAGCCAGCCTCTCCTTCTTCTTCTCCCTCTGCTGCTTCCTCGAATTCGTCTTCTTCCTCACAGATCCGTCAGTAAACCTGGCGTGTCCCAACACCTGATCACCTGCGCCCTCCTCAAACCTAAAATTATA-ACCTGCCTCGTACCTATCTTGCTTCTCCAATTCTTCC-TCGTCATCGGAAACCTCCACA---TCGCCATACCCCAAA--CTCCCCTTCTCCTCCCTCTCAATCCACCCTTTGTTCAACAAATAGCTCTTCAAAAACCTCTCATTGTCATCCAAATCATCATCCTTGCCAAAATAGTCCTCCAGCCTACGCGCAATATCTGCATCCTTAGTCCTCTGCTCTGCCTCTTTAACTGCCTCCTCTTCCTCCTGTTTTTCACGCTTAAGCTCTTCTGCAGTCTTCTTTTTCACTGTAAGCAACCCCC--CATCATCGCTGTCATCATC---GTCCTGGATACCCATCAAAAAAGCCCTCTTCAGCTCATCTTGCTCCTCGGCATAGCTCT-----------------------CCATAACATCTTTCAAATACATCGCCTTTTTTTTCTTCCCTTCTTCATTTCTCTTCTCTTCTACCTCTTC-----------ATCATCGTCGTCATAAAGTTTAACATCTTTCTTAAAAATTAAT----------------------------------GCAATCTTTGAAGGGCCTCACGCTGC--GTTCTCCTCGCCATCA------------------------------------------
>CJ24
ATTTCTTCTGAGATTATTATCATGACCGTTCAAACGTCGACCATTTACGC-TCACCTTTACTTTCTCTGCTAAACTT-------------------------------------------------------------------------------------------------------------------------------------------------------------------------------------------------------------------------------------------------------------TCCAGCTTATAATA-------TTCTTCAAGCTGCTTGTCCAATAACAGTTTCTCTCTGAGTGAAATTCTGCCTTTGTGCCTTTTCTTACTTCTAGAAGCTTCCTC------------------------CTCAACATCATCAACATGCTCTCGAGCTTTG---TCTTTCTTCTTCTTCTTCTTCTCTTCTTCTTCCTCTTCTTCTTTGCCGTCTTCTTCTTCACTGCTATCAA--------TCATCAACTGGATTTTCAGGATTCAGTTTCTTATGTTTATTAACATTTTCCCTTACTGCAGCAAAACCCTGCTTGGATTCCCTGCCATCCCAACCTTTGGGAAGACCCAAAAGTTCATCTTCTGCGTCAAAATCTGGTTTCTCTGAATCAAATTCATC--ATAGCCCTCGAAGTTCACATCTGCATCTTGAGCACCATAGTACTCATCTCCAAAAGCTTTTCTCATCTTCATATCATATTCATCCGGATCGAAGTCCTCATCAAGGTCCCTTTCATCCAACAC--GTTACCCTCATCATCCTTTACCCCAGCAACCTGTCTGACCTTCTCAAGCTTCTGCATGATCTCCTTCTTCTTGATATTCTTGAGATGTTTCAATTCCTCCTTCCTCTCAAATTCAGATTGCAACAATCTCTCCTTCTTCTTCTCTCTCTGCTGCTTCCTTGAATTTGGCTTCTTCCTCACTGACCCCTCCGTAAACCTGGCATGGCCCAGCACCTGATCACCTGCCCCTTCCTCAAACCTGAAATTAAA-GCCTGCCTCAAACCTATCCTGCTTCTCCAGTTCCTCC-TCATCCTCCGAAATCCCCACA---TCCCCATACCCCAAA--CTCCCCTTCTCCTCCCGGTCAATCCACCCTTTATTCAACAAATAGCTCTTCAAAAACCTTTCATTATCATCCAAATCATTATCCTTGCCAAAATAGTCATCCAACCGACGTGCAATATCTGCATCCTTAGCACGCTGCTGTGCTTCCTTAACAGCCTCCTCTTCCTCCTGCTTTTCGCGCTTAATCTCCTCTGCACTCTTCTTCTTCACTGTTAGCAAACCTC--CATCATCGCTATCATCATCATTATCCTCGACACCCATTAAAAAAGCCCTCTTAAGCTCATCTTGCTCTTCAGCGTAGCTCT-CCATTCTCCAGCAAATGCTGAGCCACAACATCTTTCAAATACAGCGCCTTTTTCTTTTTGCCTGCTTCCTTTCTCTTCTCGTCAATCTCTTCTTCTTCTTCGTATCGTCATCATCATATAGTTTTACATCTTTC----------------------CTCATCTTCTTCCTCGTCTTCAGAGCAATCTGTGAAGCGCCTCCCGCTGCCCCTTCTCCTCACCATCAGAGTCTCCCAGCAAGTCCATTTCTGACCTAGATAACTTAAGA
>CK7
--------------------------------------------------------------------------------------------------------------------------------------------------------------------------------------------------------------------------------------------------------------------------------------------------------------------------------------------------------------------------------------------------------------------------------------------------------------------------------------------------------------------------------------------------------------------------------------------------------------------------------------------------------------------------------------------------------------------------------------------------------------------------------------------------------------------------------------------------------------------------------------------------------------------------------------------------------------------------------------------------------------------------------------------------------------------------------------------------------------------CCTACCACTTTTTCAAATCTAAAATTATAGGCCTACCTCAGGCCTATCTTGCTTCTCCAAT---TCC-TCATCCTCTAAAACCCCCACA---TCCCGATACCCCAAA--CTCCCCTTCTCCTCCCACTCAATCCACCCTTTATTCAACAAATAGCTCTTCAAAAACCGGTCATTATCATCCAAATCATCATCCTTGCCAAAATAGTTGTCCAACCAACGTGCAATATTTGCATCCTTAGCCCATTGCTCTGCCTCCTTAACAGCCTCCTCTTCCTCCTACTTGTCACACTTAATCTCCAATGCACTCTTCTTCTTCATTGTTAGCAAATC---------TCGCTATCATCATCATTATCCCCAACACCCATCGAAAAAGCCCTCTTAAGCTCATCTTGCTCCTCAACATAGCTCT-----------------------CCATAACATCTTTCAAATACAGTGCCTTTTTCTTCTTACCTTCGTCCTTTCTCTTCTCTTAAATCTCTTCCTCGTTGTC--ATCATCATCATCATAGAGTTTTACATATTTCTTATAAATTAACAAATC--TTTTTCGTCTTCTTCCTCATCTTCAAGGCAATTTGTGAAGTGCCTCTCCATGC------------------------------------------------------------
>CL6
-------------------------------------------------------------------------------------------------------------------------------------------------------------------------------------------------------------------------------------------------------------------------------------------------------------------------------------------------------------------------------------------------------------------------------------------------------------------------------------------------------------------------------------------------------------------------------------------------------------------------------------------------------------------------------------------------------------------------------------------------------------------------------------------------------------------------------------------------------------------------------------------------------------------------------------------------------------------------------------------------------------------------------------------------------------------------------------------------------------------ACCTACCACTTTTTCAAATCTAAAATTATAGGCCTACCTCAGGCCTATCTTGCTTCTCCAAT---TCC-TCATCCTCTAAAACCCCCACA---TCCCCATACCCCAAA--CTCCTCTTCTCCTCCCACTCAATCCACCCTTTATTCAACAAATAGCTCTTCAAAAACCGGTCATTATCATCCAAATCATCATCCTTGCCAAAATAGTTGTCCAACCAATGTGCAATATTTGCATCCTTAGCCCATTGCTCTGCCTCCTTAACAGCCTCCTCTTCCTCTTGCTTGTCACACTTAATCTCCAATGCACTCTTCTTCTTCATTGTTAGCAAACC---------TCGCTATCATCATCATTATCCCCAACACCCATCGAAAAAGCCTTCTTAAGCTCATCTTGCTCCTCAGCATAGCTCT-CC--------------------CCATAACATCTTTCAAATACAGTGCCTTTTTCTTCTTACCTTCGTCCTTTCTCTTCTCTTAAATCTCTTCCTCATTGTC--ATCATCATCATCAT---------------------------------------TTCGTCTTCTTCCTCATCTTCAAGGCAATTTGTGAAGTGCCT--------------------------------------------------------------------
>CM9
-------------------------CTGTTCAAATATTGACTATGTATGC-TCACCTTTACTTTCCCTGCTAAACTTTTTCATACCTTTTGCAAATTTGGATTGAGCATCATGCAAAGCTGTTTTTTTCCTCTTCTTTTGACTGAATCTATTGTGTCTTGGAGGCTTCCATTCTTCACTCCTGTAAGGAGCTAAC------------------------------------------------------------------------------------------------------------------------------TCCTCGTAATCCAACTTATAATA-------TTCTTCAAGCTGCTTGTCCAATAACAGTTTCTCTCTAAGTGAAACTCTCCCT------------TTAGTTCTAGAATCTTCATCTGT---------------------------ATCATTGACATCCTCTCGAG-----------TTCTTCTTCTTCTTCTTCT--TCTTCTTCTCCTCCTCCTTTGCCATCTTCTTCTTCACCGCTATCAA--------TCATCAACTGGATCATCAGAATTCAGTTTCTTATATGTATTAACATTTTCCCTTACTGCAGCAAAACCCTGCTTGGATCCCCTTCCATCCCAACCTTTGGGAAGACTCAGAAGTTCATCTTCTGCGTCAAAATCTGGTTTCTCCAAATCCAATTCATC--ACAGCCCTCAAAGTTCTCGTCTCTATCTTGACCACCATAATACTCATCACCAAAAGCTTCTTTCATCTTCATATCATAATCATCCGGATCAAAGTCCTCATCAAGGTCCATTTCAGCCAACAT--ATTACCCTCGTCATCCTTTACACCAGCAACCTGTTTAATCTTCTCAACCTTTTCCTTGATCTCTTTCTTCTTTATATTCTTCAGATGTTTCAATTCTTCCTTCCTCTCAAATTCAGCTTGTTGCAACCTCTCCTTCTTCTTCTCTCTCTGTTGCTTCCTTGCATTTGGCTTCTTCCTCACTGACCCCTCCATAAACCTGGCATGCCCAAGCACCTGATCACCTGCTCCTTCCTCAAACCTAAAATTATA-GTCTGCCTCAAACCTATCCTGCCTCTCCAATTCTTCC-TCATCCTCCGAAATACCCACA---TCCCCATATCCCGAA--CTCCCCTTCTCCTCCCGCTCAATCCAACCTTTATTCAACAAATAGCTCTTCAAAAACTTCTCATTCTCATCTAAATCGTCATCCTTGCCAAAATAGTCCTCCAGCCGACGGGCAATATCTTTATCCTTGGCCCGCTGCTCTGCCTCCTTAACAGCATCTTCTTCCTCCTTCTTTTCCCGCTTAATTTCCTCTGCAGTCTTTTTCTTCACTGTTAGCAAACCCC--CATCATCGCTATCATCATCATTATCCTCCACGCCCATCAGAAAAGCCCTTTTTAGCTCATCCTGCTCTTCAGCATAGCTCT-CCATTCTCAAGCAAATGCTGAGCCATTACATCT------------------TTCTTCTTACCTGTGTCCTTTTTCTTTTCGTCAATCTCTTCTTCTACATTGTGTCGTCGTCATCGTAAAGCTTTACATCCTTCTCATAAATTAACGG--------ATCTTCGTCTTCTTCCTCTTCTTCGCAATCTGTGAAGTGCCTCCCGCTGCACCTTCTCTTCACCATCA------------------------------------------
>CO8
------------------------------------------------------------------------------------------------TTGGATTGAGCATCATGCAAAGCTGTTTTTTTCCTCTTCTTTTGACTGAATCTATTGTGTCTTGGAGGCTTCCATTCTTCACTCCTGTAAGGAGCTAAC----------------------------------------------------------------------------------------------------------------GATCACCTATCATGTCCTCGTAATCCAACTTATAATA-------TTCTTCAAGCTGCTTGTCCAATAACAGTTTCTCTCTAAGTGAAACTCTCCCTTTACGCCTTTTCTTAGTTCTAGAATCTTCGTCCGT---------------------------ATCATTGACATCCTCTCGAGCTTCT-----TTTCTTCTTCTTCTTCTTCT--TCTTCTTCTCCTCCTCCTTTGCCATCTTCTTCTTCACCGCTATCAA--------TCATCAACTGGATCATCAGAATTCAGTTTCTTATATACATTAACATTTTCCCTTACTGCAGCAAAACCCTGCTTGGATCCCCTTCCATCCCAACCTTTGGGAAGAGTCAGAAGTTCATCTTCTGCGTCAAAATCTGGTTTCTCCAAATCCAATTCATC--ACAGCCCTCAAAGTTCTCGTCTCTATCTTGACCACCATAATACTCATCACCAAAAGCTTCTTTCATCTTCGTATCATAATCATCCGGATCAAAGTCCTCATCAAGGTCCATTTCAGCCAACAT--ATTACCCTCGTCATCCTTTACCCCAGCAACCTGTTTAATCTTCTCAACCTTTTCCATGATCTCTTTTTTCTTTATATTCTTCAGATGTTTCAATTCTTCCTTCCTCTCAAATTCAGCTTGCACCAACCTCTCCTTCTTCTTCTCTCTCTGTTGCTTCCTTGCATTTGGCTTCTTCCTCACTGACCCCTCCATAAACCTGGCATGCCCAAGCACCTGATCACCTGCCCCTTCCTCAAACCTAAAATTATA-GTCTGCCTCAAACCTATCCTGCCTCTCCAATTCTTCC-TCATCCTCCGAAATACCCACA---TCCCCATATCCCGCG--CTCTCCTTCTCCTCCCGCTCAATCCAACCTTTATTCAACAAATAGCTCTTCAAAAACTTCTCATTCTCATCTAAATCATCATCCTTGCCAAAATAGTCCTCCAGACGACGGGCAATATCTTTATCCTTGGCCCGCTGCTCTGCCTCCTTAACAGCCTCTTCTTCCTCCTCCTTTTCCCGCTTAATCTCCACCGCAGTCTTTTTCTTCACTGTTAGCAAACCCC--CATCATCGCTATCATCATCATTATCTTCCACACCCATCAGAAAAGCCCTTTTTAGCTCATCCTGCTCTTCAGCATAGCTCTTCCATTCTCAAGCAAATGCTGAGCCATTACATCT-----------------TTTCTGCTTGCCTGTGTCCTTTTTCTTTTCGTCAATATCTTCTTCTACATTGTGTCGTCATCATCGTAAAGCTTTACATCCTTCTCATAAATTAACGG--------ATCTTCGTCTTCTTCCTCTTCTTCGCAATCTGTGAAGTGCCTCCCGCTGCTCCTTCTCTTCAC-----------------------------------------------
>CP16
CTTTCTTCTGAGACTATTATCCTTATCATTCAAACGTCGACCATGTATGC-TCACCTTTACTTTCCCTGCTAAACTTTTTCATCCCTTTTGCAAATCTGGATTGACCATCGTGCAAAGCTGTTTTTTTCCTCTTCTTCTGACTGAATCTATTGCGCATTGGAGGCTTCCATTCTTCACTCCTGTAAGGAGC----------------------------------------------------------------------------------------------------------------------TAACCTATCATGTCCTCATAATCCAACTTATAATA-------TTCTTCAAGCTGCTTGTCCAATAACAATTTTTCTCGGAGTGAAACTCTGCCTTTGTGCCTTTTCTTAGTTCTAGAAGCTTCCTCTGTTTC---ACTCCCTGTATTA-TCTTAACATCATCGACATGCTCTCGAGCTTTT-----CTTCTTCCTCTTCTTTTTCCCTTCTTCTTCCTCTTCTTCTTTGCCGTCTTCTTCTTC------------------ATCATCAACTGGAACTCCAGGATTCAATTTCTTATGTTTATTGACATTTTCCCTTACTGCAGCAAAACCATGCTGGGATTCCCTTCCATCCCAACCTTCGGGGAGACCCAAAAGTTCATCTTCTGCGTCAAAATCTGGTTTCTCCAAATCCAATTCATC--ATAGCCCTCAAAGTTCTCATCTACATCTTGAGCACCATAGTACTCGTCTCCAAAAGCTTCTCTCATCTTCCGATCATATTCATCCGGATCGAAGTCCTCATCAAGGTCCCTTTCATCCAGCAC--ATTACCCTCTTCATCCTTTACCCCAGCTACCTGTCTAATCTTCTCAAGCTTCTCCATGATCTCTTTCTTCTTGATATTCTTGAGATGTTTCAATTCTTCCTTCCTCTCAAATTCAGTTTGCAGCAACCTCTCCTTCTTCTTCTCTCTCTGCTGCTTCCTTGAATTCGGCTTCTTCCTCACTGACCCCTCCGTAAACCTGGCATGCCCCAGCACCTGATCACCTGCCCCTTCCTCAAACCTAAAATTATA-GTCTGCCTCAAACCTATCCTGCTTCTCCAGCTCCTCC-TCATCCTCCGAAACCTCCACA---TCCCCATAGCCCAAA--CTCCCCTTCTCCTCCCGCTCAATCCACCCTTTATTTAACAAATAGCTCTTCAAAAAACTCTCATTATCATCCAAATCATTATCCTTGCCAAAATAGTCCTCCAACCGACGGGCAATATCTGCATCCTTAGCCCTCTGCTCTGCCTCCTTAACGGCCTCCTCTTCCTCCTGTTTTTCGCGCTTAATCTCATCTGCACTCTTCTTCTTCACTGTTAGCAAACCTC--CATCATCGCTATCATCATCATTATCATCGACACCCATCAAAAAAGCCCTCTTAAGCTCGTCTTGCTCTTCAGCGTAGCTCT-TCATCCTCAAGCAAATGCTGAGCCATAACATCTTTCAAATACATGGCCTTTTTCTTCTTTCCTGCGTCCTTTCTCTTCTCGTCAATCTCTTCTTCTACGTCGTGTCATCATCATCGT---------CATCTTTCTTATAAATCAACGGATCCTTTTTTCGTCTTCTTCCACTTCTTCAGAGCAATCTGTGAAGCGCCTCCCGCTGCACCTTCTCCTCCCCATCAGAGTCTCCTAGCAAGTCCATTTCACACCTAGATAACAAATA-
>CR44
------------------------------------------------------------------------------------------------------------------------------------------------------------------------------------------------------------------------------------------------------------------------------------------------------------------------------ATATCCTCATAGTCCAACTTGTAATA-------TTCTTCTAAATGTTTGTCAAAAGCCAATTTCTCTCGAAGTGAAATTCTGCCTTTCAACTTTCTTTCACTTTTGGCAATCTCCTCTACCTCAGCAACATCGTGTTCCGCCGAACTCCCATTCTTA-GCATCTGAATCCCTG-A--------------------------TTGTTTCTTATCCTTCTCCTCTGT----------------------CGGTCCTCGTTTTCTG------------------CTTTAAGTCGTTTGGCCTTCATTCTCGCTGCAGCAAACCCTTCCTTACCTTCTAGTCCATCCCAACCCTTGGGAAGCCCCAACAGTTCGTCCTCTGCATCAAAGTTAGGCTTTTCTAGCCCATCCATATC--ATAGCCCTGAAAGTTTTCATCCGCATCATCTGCATCATAGTATTCATCTCCGAAGGTCTCTCTCATCTTCCGGTCATATTCCTCGGGATCGAAATCTGCATCGAGATCTTCCTCGTCCAACAA--CTGACAATGCTGAGACCCTACCCCCGCAACATTTCTGATCTTTTCAAGCTTTTCCAGAATGTCCCTTTTCTTAATATTCTTCAGGTGTTTCAGCTCTTCTTTCCGCTCGAACTCGGCTAAAGCGAGGCGTGACTGTTTGTTCTCCCTCTGAACCTTCCTTGCATTTGGCTTCTTCCTCACAGAACCTTCAGTGAACCTGGCATGGCCCAACACCTGGTCGCCCGCGCCTTCTTCAAACCTGAAGTTGTA-TTCTGCCTCGAACTTGTCCTGTTTATCTATCTCCTCC-TCGTCCTCTGAAATCCCTTGAATGTCATCATAGGAAATT--TTTGCCTGCTGCTCCCTGTCAATCCAACCTTTATTCAACAGATAACCCTTCAAAAACTTTTCATTCTCGTCCAAATCGTCATCTCTGCCAAAGTAATCGTTTAATCTCCGCACAATGTCGGCATCCTTGGCACGTCTTTCGGCTTCTGCAATCGCTTCTTCTTCCTCTTTTTTCTCCTGGACAAGTTCTTCCGCGGTCTTCTTCTTGACTGTCAGGAACCCCC--CGCCATCCTCATCAGAACC-----CTTGAGCGCCGAGCCAGAACGCCCTTTTCAGCTCATCTTGCTCCTCGGCATAACTCT-TTATCCTGCTCCTCGTGA------------------------------------------------------------------------------------------------------------------------------------------------------------------GCAACCGATGCAAAGCCTCTCGCTGT-CTCCCTCTTCGCTGTCAGAATCCCCTAACAAGTCCCGATTTCGCCCCCGC---------
>CT15
CTTTCTTCGGAGACTAGTATCCTTATCATTCAAACGTCGACCATGTATGC-TCACCTTTACTTTCCCTGCTAAACTTTTTCATCCCTTTTGCAAATCTGGATTGACCATCATGCAAAGCTGTTTTTTTCCTCTTCTTCTGACTGAA------------TGGAGGCTTCCATTCTTCACTCCTGTAAGG---------------------------------------------------------------------------------------------------------------------------------------------------------------------------------------------------------------------------ACCTTTTCTTAGTTCTAGAAGCTTCCTCTGTTTC---ACTCCCTGTATTATTCTCAACATCATCGACATGCTCTCGAGCTTTT-----CTTCTTCCTCTCCTTCTTCTCTTCTTCTTCCTCTTCTTCTTTGATGTCTTCTTCTTCAC-----------------TCATCAACTGGATCTCCAGGATTCAATTTCTTATGTTTATTGACATTTTCCCTTACTGCAGCAAAACCATGCTGGGACTCCTTTTCATCCCAACCTTTGGGGAGACCCAAAAGTTCATCTTCTGCGTCAAAATCTGGTTTCTCCAAATCCAATTCATC--ATAGCCCTCAAAGTTCTCATCTACATCTTGAGCACCATAGTACTCGTCTCCAAAAGCTGCTCTCATCTTCCTATCATATTCATCCGGATCGAAGTCCTCATCAAGGTCCCTTTCATCCACCAC--ATTACCCTCTTCATCCTTTACCCCAGCTACCTGTCTAATCTTCTCAAGCTTCTCCATGATCTCTTTCTTCTTGATATTCTTGAGATGTTTCAATTCTTCCTTCCTCTCAAATTCAGTTTGCAGCAACCTCTCCTTCTTCTTCTCTCTCTGCTGCTTCCTTGAATTCGGCTTCTTCCTCACTGACCCCTCCGTAAACCGGGCATGCCCCAGCACCTGATCACCTGCCCCTTCCTTGAACCTAAAATTATA-GTCTGCCTCAAACCTATCCTGCTTCTCCAGTTCCTCC-TCATCCTCCGAAACCTCCACA---TCCCCATAGCCCAAA--TTCCCCTTCTCCTCCCGCTCAATCCACCCTTTATTCAACAAATAGCTCTTCAAAAACCTCTCCTTATCATCCAAATCATCATCCATGCCAAAATAGTCCTCCAACCGACGGGCAATATCTGCATCCTTAGCCCGCTGCTCTGCCTCCTTAACGGCCTCCTCTTCCTCCTGCTTTTCGCGCTTAATCTCCTCTGCACTCTTCTTCCTCACTGTTAACAAACCTC--CATCATCGCTATCATCGTCATTATCATCGACACTCATCGAAAAAGCCTTCTTAAGCTCGTCTTGCTCTTCAGCGTAGCTCT-TCCTTTCTCTTCTCGTCGCAATCTGTGA-------------------------------------------------------------------------------------------------------------------------------------------------------------------AGCGCCTCCCGCTGC------------------------------------------------------------
>DA12
----------------------------------------------------------------------------------------------------------------------------------GCCTCTTCTTTTTCGATTTGCTTTCC-------ACTTCATTACTTTTTTCTTCTGCATGACTACCTGACTATTCAAATGATACTGGTTCAATTCCTTATCATCTGTCATTAAAATCTCTTCAGTGGTTAAACCATAAGTATTTAATGTAACTTCCCTATACTTAAAACGTGTAGGAAGATCGCCTATCATGTCCTCGTAATCCAACTTATAATA-------TTCTTCAAGCTGCTTGTCCAATAACAGTTTCTCTCTAAGTGAAACTCTACCTTTACGCCTTTTCTTAGTTCTAGAATCTTCCTCTGTTTC---AGTATCTGTATTATTCTCAAAATCATTGACATGCTCTCGAGCTTTTTCCCTCCTCTTCTTCTTCCTCCTCT--TCTTCCTCCTCTTCTCCTTTGCCGTCTTCTTCTTCACCACTATCAC-------TTCATCAACTGGATCATCAGGATTCAGTTTCTTGTTTGTATTTACATTTTCCCTTACTGCAGCAAAACCCTGCTTGGATCCCCTTCCATCCCAACCTTGGGGAAAACCCAAAAGTTCATCTTCTGCATCAAAATCTGGTTTTTCCAAATCCAATTCATC--ACAGCCCTCGAAGTTCTCGTCTACATCTTGAGCCCCATAATACCCGTCTCCAAAAGCTTCTCTCATCTTCATATCATATTCATCCGGATTGAACTCCTCATCAAGGTCCATTTCATCCAACAT--ATTACCCTCATCATCCTTTACCCCAGCAACCTGTTTAATCTTCTCAAGCTTTTCCATGATCTCTTTCTTCTTGATATTCTTCAGATGTTTCAATTCTTCCTTCCTCTCAAATTCAGCTTGCAGCAACCTCTCCTTCTTATTCTCTCTCTGTTGCTTCCTTGCATTTGGCTTCTTCCTCACTGACCCCTCCATAAACCTGGCATGCCCAAGCACCTGATCGCCTGCCCCTTCCTCAAACCTAAAATTATA-GTCTGCCTCAAACCTATCCTGCTTCTCCAATTCCTCC-TCATCCTCCGAAATATTCACA---TCCCCATACCCCAAA--CTCCCCTTCTCCTCCCGCTCAATCCACCCTTTATTCAACAAATAGCTCTTCAAAAACTTCTCATTCTCATCTAAATCATCATCCTTGCCAAAATAGTCCTCCAGTCGACGGGCAATATCTTTATCCTTAGCCCGCTGCTCTGCCTCTTTAACAGCCTCCTCTTCCTCCTTCTTTTCCCTCTTAATCTCCTCTGCACTCTTCTTCTTCACTGTTAGCAAACCCC--CATCATCGCTATCATCATCATTATCCTCCACACCCATCAAAAAAGCCCTTTTTAGTTCATCCTGCTCTTCAGCATAGCTCT-CCGTTCTCAAGCAAATGCTGAGCCATAACATCT------------------TTCTTCTTGCCTGCGTCCTTTCTCTTTTCGTCAATCTCTTCTTCTACATTGTGTCATCATCATCGTAAAGCTTTACATCCTTCTTATAAATTAACGGAT-----CTTTTTCGTCTTCTTCCTCTTCTTCGCAACCTGTGAAGTGCCTCCCGCTGC------------------------------------------------------------
>DB53
---------------------------------------------------------------------------------------------------------------------------------------------------------TTCTTGAGAGGCTTCCACTCTTCAGTTCTGTAAGGAGCCAACTTCTTTATAGAAACATACTGATTCAACTCCTTGTCATCTGTGACCAAAACCTCCTCAGCTGTTAATCCGTAACTATTAGATGGAACTTCCCT------------------CAGATCCCCTATCATATCCTCATAATCCAATTTATAATA-------CTCTTCCAACTGCTTATCAAAGAACAGTTTCTCTCTAAGTGAAATTCTTCCCTTGCGCCTCTTCTTATTCGTAGGAGCCCCCTCCTCTCCTTCAATACCTATTTCTTCATTGGCACTATCATCAACATCCATACCATGT-------CTCTGATCGTTTTTG--------TCTTCCTCTTCTTTG------------------------------------TCTTCATCGGGGTCCTCATGATCCAATATCTTTTTCTCCTTGAGGCTCTCCCTCGCCGCAGCAAACCC---CTGTGATTGCCTCCCATCCCATCCGCTGGGGAGTCCCATAAGCTCATCATCTGCATCAAAATAGGGCTTCTCCAGGTCATCCAAATC--ATACCCTTCAAAATTCTCATCTGCATCCTCCGCCCCATAGTACTCATCCCCAAAGGCCTCCCTCATCTTCCGATCATACTCCTCAGGATCAAACTCCTCCTCGAGATCCTCTTCCCCAAGCAA--ATTACTATCATCATCCTTTACCCCTGCGATCTGCCTAATCTTCTCCAACTTCTCCAAAATCTCCTTCTTCTTTATATTCTTCAAATGCTTCAGCTCCTCCTTTCTCTCAAACTCAACCTGCACCAATCTCTCCTTCTTCTTCTCTCTCTGTTCTTTTCTAGCATTGGGTTTCTTCCTAATGGCCCCCTCGGTAAACCTAGCATACCCCAAAACCTGGTCTCCCGTCCTTTCCTCAAACCTAAAATTATA-TTGGGCCTCAAACTTCTCCTGCTTCTCCACCTCTTCC-TCGTCCTCTGAAACCCCCACAATATCCTCGTAACCCAGAATCCCATACCCTCATGCCTATCTATCCACCCCTTATTCAACAAATAGCTCTTCAAAAACCTTTCATTCTCATCCAGGTCATCATCCCCGCCAAAATACTCCTCCAATTTTCTTGCCACGTCAGCATCCTTGGCTCGTTGTTCGGCTTCCTTAATTGCCTCCTCCTCTTCCTTCTTCTCCCTGCGAAGCTCTTCCGCGCTCTTCTTCTTCACAGTCAGCAGCTTCCCCCGCCGTCGTCGTCTTCGTCATCCGTGCCAGCCTCCATCAGGAACGCCCGCTTCAGCTCGTCCTGCTCCTCCGCGTAGCTC-----------------------------------------------------------------------------TTCTCCTTCTTCCCATCC----TCGTAG-----------------------------------------------------------------------------ACAATCTATGGAGGGCCTCGCGCTGC------------CCATCGGATTCTCCCAAAAGG---------------------------
>DC1
---------------------------------------------------------------------------------------------------------------------------------------------------------TTCTTGAGAGGCTTCCACTCTTCGGTTCTGTAAGGAGCCAACTTCTTTATAGAAACATATTGATTCAACTCCTTGTCATCTGTGACCAAAACCTCCTCAGCTGTTAATCCGTAACTATTAGATGGAACTTCCCTATACTTGAAACGGGTGGGCAGATCCCCTATCATATCCTCATAATCCAATTTATAATA-------CTCTTCCAACTGCTTATCAAAGAACAGTTTCTCTCTAAGTGAAATTCTCCCCTTGCGCCTCTTCTTATTAGTAGGAGCCCCCTCCTCTCCTTCAATACCTATTTCTTCATTGGCACTATCCTCAACATCCATACCATGT-------CTCTGATCGTTTTCA--------TCTTCCTCTTCTTTGTGATGGTTTTTTTCATCT------------------TCTTCAACGGGGTCCTCATGATCCAATATCTTTCTCTCCTTGAGGCTCTCCCTCGCCGCAGCAAACCC---CTGTGATTGCCTCCCATCCCATCCGCTGGGGAGTCCCATAAGCTCATCATCTGCATCAAAATCGGGCTTCTCCAGGTCATCCAAATC--ATACCCTTCAAAATTCTCATCTGCATCCTCCGCCCCATAGTACTCATCCCCAAAGGCCTCCCTCATCTTCCGATCATACTCCTCAGGATCAAACTCCTCCTCGAGATCCTCTTCCCCAAGCAA--ATTACCATCATCATCCTTTACCCCTGCGATCTGCCTAATCTTCTCCAACTTCTCCAAAATCTCCTTCTTCTTTATATTCTTCAAATGCTTCAGCTCCTCCTTTCTCTCAAACTCAACCTGCACCAATCTCTCCTTCTTCTTCTCTCTCTGTTCTTTTCTAGCATTGGGTTTCTTCCTAATGGACCCCTCGGTAAACCTAGCATACCCCAAAACCTGGTCTCCCGTCCTTTCCTCAAACCTAAAATTATA-TTGGGCCTCAAACTTCTCCTGCTTCTCCACCTCTTCC-TCGTCCTCTGAAACCCCCACAATATCCTCGTAACCCAGAATCCCATACCCTCATGCCTATCTATCCACCCCTTATTCAACAAATAGCTCTTCAAAAACCTTTCATTCTCATCCAGGTCATCATCCCCGCCAAAATACTCCTCCAATTTTCTTGCCACGTCAGCATCCTTGGCTCGTTGTTCGGCTTCCTTAATTGCCTCCTCCTCTTCCTTCTTCTCCCTGTGAAGCTCTTCCGCGCTCTTCTTCTTCACAGTCAGCAGCTTCCCCCGCCGTCGTCGTCTTCGTCATCCGTGCCAGCCTCCATCAGGAACGCCCGCTTCAGCTCGTCCTGCTCCTCCGCGTAGCTC-----------------------------------------------------------------------------TTCTCCTTCTTCCCATCCTCCTTCGTAG-----------------------------------------------------------------------------ACAATCTATGGAGGGCCTCGCGCTGC-----TCCATCACCATCGGATTCTCC----------------------------------
>DD1
---------------------------------------------------------------------------------------------------------------------------------------------------------------------------------------------------------------------------------------------------------------------------------------------------------------------------------------------------------------------------------------------------------------------------------------------------------------------------------------------------------------------------CTTCA--------TCTTCCTCTTCTTTTTGATGATTTTATTCTTCTTCTCCACT-----CCCCATCTTCAAGTGGGTCCTCATGATCCAAAATATTTTTCTCCTTGAGGCTCTCCCTTGCCATAGCAAACCC---TTGTGATTGCCTCCCATCCCATTTGTTGGGGAGCCCCATAAGCTCATCCTCTGCATCAAAATCAGGTTTCTCTAGGTCATCCAAATC--ATACCCTTCAAAATTCTCATTTTCATTCTCCAACCCATAGTACTCATCCCCAAAGGCCTCCTACATCTTCCAATCATACTCCTTAGGATCAAACTCATCCTCAATATCCTCTTCCCCAAGAAA--ATTACCATCATCATCCTTTATCCCTGCAATCTACCTAATCTTCTCCAACTTCTCCAAAATCTCCTTCTTCTTAATATTCTTCAGATGCTTTAGCTCCTCCTTTCTCTCAAATTCAACTTGTGTCAGTCTCTCCTTC---TTCTCTCTATGTTATTTTCTAGCATTGGGTTTCTTCCTAATGGAGCCCTCAGTAAACCTAGCATACCCCAAAACCTGGTCTCTCGTCCTTTCCTCAAACCTAACATTATA-TTGGGTCTCAAACTTCTCCTGCTTCTCCACCTCCTCC-TCATCCTCGAAAACCCCCACAATGTCCTCGTAACCCACAGTCCCTTACCCTCATCCCTGTCGATCCACCCTTTATTCAACAAATAACTCTTCAAAAATCTTTCATTCTTATCCAGGTCATCATCCCCACCAAAATAATCCTCCAATTTTCTCACCACGTCAGCATCCTTGGCTCGCTGCTCAGCTTCCTTAATTGTCTCCTCCTCTTCCTTATTCTCCCTCCAAAGGTCTTCCACACTCTTTTTCTTCATAATCA-----------------------------------------------------------------------------------------------------------------------------------------------------------------------------------------------------------------------------------------------------------------------------------------------------------------------------------------------------------------------
>DIM50
-------------------------------------------------------------------------------------------------------------------------------------------------------------------------------------------------------------------------------------------------------------------------------------------------------------------------------------------------------------------------------------------------------------------------------------------------------------------------------------------------------------------------------------------------------------------------------------------------------------------------------------------------------------------------------------------------------------------------------------------------------------------------------------------------------------------------------------------------------------------------------------------------------------------------------------------------------------------------------------CTCCTCCTTTCTCTCAAATTCAACTTGCGTCAATCTCTCCTTC---TTCTCTCTATGTTATTTTCTAGCATTGGGTTTCTTCCTAATGGAGCCCTCGGTAAACCTAGCATACCCCAAAACTTGGTCTCCCATCCTTTCCTCAAACCTAAAATTATA-TTGGGTCTCAAACTTCTCCTACTTCTCCACCTCCTCC-TCGTCCTCGGAAACCCCTACAATGTCCTTGTAACCCACAGTCCCTTACCCTCATCGCTGTCGATCCACCCTTTATTCAACAAATAACTCTTCAAAAATCTTTCATTCTCATCCAGGTCATCATCCCCACCAAAATAATCCTCCAATTTTCTCACCACATCAGCATCCTTGGCTTGCTGCTCGGCTTCCTTAATTGTCTCCTCCTCTTCCTTCTTCTCCCTCCGAAGCTCTTCCGCGCTCTTTTTCTTCACAGTCA---------------ATCGTCGTCCTCATCCTCCATGTCAGCCTCCATCAAGAATGTTTGCTTCAACTCATCCTACT------------------------------------------------------------------------------------------------------------------------------------------------------------------------------------------------------------------------------------------------------------------------------------------
>EN45
-----------------------------------------------------------------------------------------------------------------------------------------------------------------------------------------------------------------------------------------------------------------------------------------------------------------------------------------------------------------------------------------------------------------------------------TAGCGACCTCCTCCTCTGCCTCAGCACTGTTGTGTTCAGCCACACTGCAATCTTCA-CCATCAGAATCACTG-A--------------------------TTGTTTCTC----------------------------------------------------------------------------------------------------------AAACCCTCGTCCATTTTTTGTCCATCCCAGCCCTTGGGAAGCCCCAACAACTCATCCTCCGCATCAAAATCGGGTTTTTCTAGCCCATCCGGATC--GTAGCCATGGAAATTTGCATCCGCATCATCTGCATCATAGTATTGATCCCCAAAGGCCACTCTCATCTTCCTATCATATTCCTCGGGATTGAAATCCTCATCAAGATCTTCCTCATCCAGCAA--TTGACCATGGTCAGACGTTACCCCTGCAACGCTTCTGATCTTTTCAAGCTTCTCCATAATTTCCTTTTTCTTAATGTTCTTCAACTGTTTCAGCTCCTCTTTCCGCTCAAACTCAGCTAATGCAACACGTGCCTGTTTGCTCTCTCTCTGAAGCTTTCTTGCATTTGGCTTCTTCCTAACAGACCCTTCAGTGAACCTGGCATGACCCAGCACCTGATCGCCCGCACCTTCTTCAAACCTGAAATTGTA-CTCTGCCTCAAACCTGTCCTGTTTATCCAACTCCTCC-TCATCTTCCGAAATCCCCTCTATGCCTTGATAAGAAAAT--TTGGTCTGCTTCTCTTTGTCAATCCAACCCTTATTCAAGAGATAATCCTTCAAAAACTTTTCATTCTCATCCAAATCATCATCTTTCCCAAAGTACTCGTTCAATCTCCGCACAATGTCTGCATCCTTGGCACGTCTTTCAGCTTCTGCGACTGCTTCTTCTTCCTCTTTTTTCTCTCGGAGAAGTTCTTCTGCAGACTTCTTCTTCACCGTAAGGAACCCAC--CTCCATCATCATCATCAGAACC--CTTGAGCGCTGAGCCAAAATGCCCTTTTCAGCTCATCCTGCTCCTCAACATAACTCT-------------------------------------------------------------------------------------------------------------------------------------------------------------------------------------GCAACCGATGCAAAGCCTCCCGCTGTTCTCCCTCTTCACTATCAGAATCTGCTAATAAATCACGATCTGGCCCCCGC---------
>FC13
----------------------------------------------------------------------------------------------------------------------------------------------------------------------------------------------------------------------------------------------------------------------------------------------------------------------------------------------------------------------------------------------------------------------------------------------------------------------------TCAAAATCATTGACATGCTCTTGAGCT----------TCTTCTTCCTCCTCCTCT--TCTTCCTCCTCTTCTCCTTTGCCGTCGTCTTCTTCACCACTATCAA-------TTCATCAACTGGATCATCAGGATTCAGTTTCTTGTTTGTATTTACATTTTCCCTTATTGCAGCAAAACCCTGCTTGGATCCCCTTCCATCCCAACCTTGGGGAAAACCCAAAAGTTCATCTTCTGCATCAAAATCTGGTTTTTCCAAATCCAATTCATC--ACAGCCCTCGAAGTTCTCGTCTACATCTTGAGCACCATAATACCCGTCTCCAAAAGCTTCTCTCATCTTCATATCATATTCATCCGGATTGAAGTCCTCATCAAGGTCCATTTCATCCAACAT--ATTACCCTCATCATCCTTTACCCCAGCAACCTGTTTAATCTTCTCAAG--------------------------------------------------------------------------------------------------------------------------------------------------------------------------------------------------------------------------------------------------------------------------------------------------------------------------------------------------------------------------------------------------------------------------------------------------------------------------------------------------------------------------------------------------------------------------------------------------------------------------------------------------------------------------------------------------------------------------------------------------------------------------------------------------------------------------------------------------------------------------------------
>FTS1
---------------------------------------------------------------------------------------------------------------------------------------------------------------------------------------------------------------------TGATTCAACTCCTTGTCATCTGTCATCAAAACCTCCTCAGCTGTTAATCCGTAACTATTAGATGGAACTTCCCTATACTTGAAACGGGTCGGCAGATCCCCTATCATATCCTCGTAATCCAACTTATAATA-------CTCTTCCAACTGCTTATCAAAGAACAGTTTCTCTCTAAGTGAAATTCTCCCCTTGC---------------------CCCCCTCCTCTCCTTCAATACCTATTTCTTCATTGGCACTATCATCAACATCCATACCATGT-------CTCTGATCGTTTTCA--------TCTTCCTCTTCTTTTTGATGGTTTTTTTCATCTTCTC-------------CTCTTCAACGGGGTCCTCATGATCCAATATCTTTTTCTCCTTCAGGTTCTCCCTCGCCACAGCAAACCC---CTGTGATTGCCTCCCATCCCATCCGCTGGGGAGTCCCATAAGCTCATCATCTGCATCAAAATCAGGCTTCTCTAGGTCATCCAAATC--ATACCCTTCAAAATTCTCATCTGCATCCTCCGCCCCATAGTACTCATCCCCAAAGGCCTCCCTCATCTTCCGATCATACTCCTCAGGTTCAAACTCCTCCTCGAGATCCTCTTCCCCAAGCAA--ATTACCATCATCATCCTTTAGCCCTGCGATCTGCCTAATCTTCTCCAACTTCTCCAAAATCTCCTTCTTCTTTATATTCTTCAAATACTTCAGCTCCTCCTTTCTCTCAAACTCAACCTGCGCCAATCTCTCCTTCTTCTTCTCTCTCTGATCTTTTCTAGCATTGGGTTTCTTCCTAATGGACCCCTCGGTAAACCTAGCATACCCCAAAACCTGGTCTCCCGTCCTTTCCTCAAACCGAAAATTATA-TTGGGCCTCAAACTTCTCCTGCTTCTCCACCTCTTCC-TCGTCCTCTGAAACCCCCACAATATCCTCGTAACCCAGAGTCCCATACCCTCATGCCTATCGATCCACCCCTTATTCAACAAATAGCTCTTCAAAAACCTTTCATTCTCATCCAGGTCAACATCACCGCCAAAATACTCCTCCAATTTTCTTGCCACATCAGCATCCTTGGCTCGCTGCTCGGCTTCCTTAATTGCCTCCTCCTCTTCCCTCTTCTCCCTGCGAAGCTCTTCCGCGCTCTTCTTCTTCACAGTCAGCA--------CGCCGTCGTCGTCGTCGTCATCTGTGCCAGCCTCCATCAGGAACGCCCGCTTCAGCTCGTCCTGCTCCTCCGCGTAGCTCT---------------------------------------------------------------------------TTTCTCCTTCTTCCCATCCTCCTTCGTAG-----------------------------------------------------------------------------ACAATCTATGGAGGGCCTCGCGCTGCACCTCTCCATCACAATCGGATTCTCC----------------------------------
>FTS2
---------------------------------------------------------------------------------------------------------------------------------------------------------------------------------------------------------------------TGATTCAACTCCTTGTCATCTGTCATCAAAACCTCCTCAGCTGTTAATCCGTAACTATTAGATGGAACTTCCCTATACTTGAAACGGGTCGGCAGATCCCCTATCATATCCTCGTAATCCAACTTATAATA-------CTCTTCCAACTGCTTATCAAAGAACAGTTTCTCTCTAAGTGAAATTCTCCCCTTGC---------------------CCCCCTCCTCTCCTTCAATACCTATTTCTTCATTGGCACTATCATCAACATCCATACCATGT-------CTCTGATCGTTTTCA--------TCTTCCTCTTCTTTTTGATGGTTTTTTTCATCTTCTCCA-----------CTCTTCAACTGGGTCCTCATGATCCAATATCTTTTTCTCCTTCAGGTTCTCCCTCGCCACAGCAAACCC---CTGTGATTGCCTCCCATCCCATCCGCTGGGGAGTCCCATAAGCTCATCATCTGCATCAAAATCAGGCTTCTCTAGGTCATCCAAATC--ATACCCTTCAAAATTCTCATCTGCATCCTCCGCCCCATAGTACTCATCCCCAAAGGCCTCCCTCATCTTCCGATCATACTCCTCAGGTTCAAACTCCTCCTCGAGATTCTCTTCCCCAAGCAA--ATTACCATCATCATCCTTTAGCCCTGCGATCTGCCTAATCTTCTCCAACTTCTCCAAAATCTCCTTCTTCTTTATATTCTTCAAATACTTCAGCTCCTCCTTTCTCTCAAACTCAACCTGCGCCAATCTCTCCTTCTTCTTCTCTCTCTGTTCTTTTCTAGCATTGGGTTTCTTCCTAATGGACCCCTCGGTAAACCTAGCATACCCCAAAACCTGGTCTCCCGTCCTTTCCTCAAACCGAAAATTATA-TTGGGCCTCAAACTTCTCCTGCTTCTCCACCTCTTCC-TCGTCCTCTGAAACCCCCACAATATCCTCGTAACCCAGAGTCCCCTACCCTCATGCCTATCGATCCACCCCTTATTCAACAAATAGCTCTTCAAAAACCTTTCATTCTCATCCAGGTCAACATCACCGCCAAAATACTCCTCCAATTTTCTTGCCACATCAGCATCCTTGGCTCGCTGCTCGGCTTCCTTAATTGCCTCCTCCTCTTCCCTCTTCTCCCTGCGAAGCTCTTCCGCGCTCTTCTTCTTCACAGTCAGCA-----------CGTCGTCGTCGTCGTCATCTGTGCCAGCCTCCATCAGGAACGCCCGCTTCAGCTCGTCCTGCTCCTCCGCGTAGCTCT---------------------------------------------------------------------------TTTCTCCTTCTTCCCATCCTCCTTCGTAG-----------------------------------------------------------------------------ACAATCTATGGAGGGCCTCGCGCTGC-CCTCTCCATCACAATCGGATTCTCC----------------------------------
>GG1
-----------------------TGCCATTTGAACGTGGAACAAATTAGCATTACCTTTATCTTTACTCTTAAACTTGTCCATGCCCTTTGATTGTCCGAATTCACCATTCTGCAAAGCCACTCTTTTTCTCTGTTTTTGGCTCAATCTATGGTGTTTAGGAGCCTCCCATTCTTTGGTCCTATAAGGAGCTAGTTTTTTTATCGAAACATACTGGTTCAACTCTTTGTCATCTGTCATTAATATGTCTTCTACAGTCAACCCATAATTGTTAGATGGCACTTGCCTGTACTTGAATCTAGTGGGCAGATCCCCTATTACATCCTCATAGTCTAATTTGTAGTA-------TTCTTCTAGCTGCTTGTCAAAAGCAAGCTTTTCTCGCAGTGAAATCCTGCCTTTCCGTCTTTTCCTGTTTTTCACAGTCTCCCCTGGTTCGGTGGCCTCATCCTCTACAATGTCACCGTCCCGACATATCTGAATCTCTA-A--------------------------TTGTCTCTTATCCTCCTCC--------------------------ATCATCCTCAGATTCTATTCCAATGGGATTAGATTTCAGCAATTCTTTTGCCTTCACCCTTACAGAAGCAAAACCCTCCTGGGATTTGTCTCCATCCCAACCCTTAGGAAGCCCCAACAGCTCATCCTCTGCATCAAAATCGGGTTTTTCTACCTCATCCATATC--ATAACCCTGAAAGTTTGCATCTGCATCTTCTGCGCCATAGTATTCCTCCCCAAAGGCCTCTCTCATCTTCCTGTCATATTCCACAGGATCAAAGTCTTCATCAAGGTCTTCCTCATTCAGCAA--GTGATCTTGATCAGATCCTATCCCTGCAACATTTCTGATCTTTTCAAGCTTCTCTAGAATCTCCTTTTTTTTTATATTCTTCAGCTGCTTCAACTCTTCTTTCCTCTCAAACTCAGCTAAAGCCAACCTTTCCTGTTTATTCTTTCTCTGAAGCTTTCTTGCATTAGGCTTCTTCCTCACAGACGCATCAGTAAATCTGGCATGGCCCAATACCTGATCGCCAGCACCTTCTTCAAACCTGAAATTGTA-TTCTGCCTCAAACTTGTCCTGAGCCTCCAACTCCTCC-TCCTCATCAGAAACCCCAACAATGTCCTCATATGAAAAA--TGTTTCTGCTGCTCTTTGTCTATCCAACCTTTGCTCAGAAGATAACCCTTCAAAAACTTCTCATTCTCATCCAAATCATCATCTCTCCCAAAATAATCATTCAATCTCCGTTCAATTTCGGCATCCTTTGCACGTTTTTCTGCTTCTGCAATCGCCTCCTCTTCCTCTTGTTTCTCACGGCGAAGTTCTTCTGCAGTCTTCTTCTTCACAGTTAGCAGCCCGCCTCACCATCGTCGTCATCATCATCATCATCATTATC--------------------------------------------------------------------------------------------------------------------------------------------------------------------------------------------------------------------------------------------------------------------------------------------------------------------------
>HB41
------------------------------------------------------------------------------------------------------------------------------------------------------------------------------------------------------------------------------------------------------------------------------------------------------------------------------------------------------------------------------------------------------------------------------------------------------------------------CTCTCCTTCAATACCATCAACATCCATAACATGT-------TCCTGATCATCTTCC--------TCTTCCTCTTCTTTTTGATGATCTTTTTCTTC------------------ATCTTCGACTGGGTCCTCATGATCCAATGTCTTTTTCTTCGTGAGGCTCTTCCTCGCCGTAGCAAACCC---CTGGGGCTACCTCCCATCCCATCCGCTGGGGAGACCCAGCAGCTCATCCTCTGCATCAAAATTAGACTTCTCGATGTCATCCAAATC--ATACCCCTCAAAATCATCATTTGGGTCCTCCGCCCCATAGTACTCATCGCCAAATGCCTCCCTCATCTTCCGATCATACTCCTCAGGATCAAACTCCTCCTCAAGATCCTCTTCCCCAATAAA--ATTACCCTCATCGTCC---ATCCCTGCAATCTGCCTAATCTTCCCCAACTTCTCCAAAAGCTCTATCTTCTTAATATTCTTTAGCTGCTTCAGCTCCTCCTTTCTCTCAAACTCAGCCTGTGCCAATCTCTCCTTCTTCTTCTCTCTCTGTTGTTTTCTCACATTGGGTTTCTTCCTAATTAACCCTTTCGTAAACCTAGCATAGCCCAAAACCTGGTCTCCCGCCCCTTCCTCAAACCTAAAATTATA-TTTCGCCTCAAACTTCTCCTGCTTCTCCACGTCCTCC-TCATCCTCAGAAACCCCCACAAATTCCTTGTAACCCAAA--CCCTTACCCTGATCCCTATCTATCCACCCCTTATTCATCAAATAACTCTTCAAAAACCTTTCATTCTCATCAATCTCATCATCCCTGCCA---------------------------------------------------------------------------------------------------------------------------------------------------------------------------------------------------------------------------------------------------------------------------------------------------------------------------------------------------------------------------------------------------------------------------------------------------------------------------------------------------
>JO20
CTTTCTTCTGAGACTG------TTGTCATTCAAACGTCGACCATGTATGC-TCACCTTTACTTTCC--------------CATCCCTTTTGCAAATCTGGATTGACCATCATGCAAAGCTGTTTTTTTCCTCTTCTTCTGACTGAATCTATTGTGCATTGGAGGCTTCCATTCTTCACTCCTGTAAG--------------------------------------------------------------------------------------------------------------------------TCACCTATCATGTCCTCATAATCCAGCTTATAATA-------CTCTTCAAGCTGCTTCTCTAATAACAGTTTTTCTCGGAGAGAAACTCTGCCTTTATGCCTTTT--------------CTTCCTCCGTTTC---ACTCCCAGTATTATTCTCAACATTATTGACATACTCTTGAGCTTTT-----CTTCTTCCTCCTCTTCTTCCCTTCTTCTTCCTCTTCTTCTTTGTCGTCTTCTTCTTCACCGCTATCA--------ATCATCAACTGGATCTCTAGGATTCAATTTCTTATGTCTGTTGACATTTTCCCTTACTGCATCAAAACCACGCTTCGATCCCCTTCCATCCCAACCTGTTGGGAGACCCCAAAGCTCATCTTCGGCATCAAAATCTGGTTTCTCCAAATCAAATTCATC--ATAGCCCTCAAAGTTTTCATCTACATCTTGAGCACCATAGTACTCGTCTCCAAAGGCTTCTCTCATCTTCCGATCATATTCATCCGGGTCGAAGTCCTCGTCAAGGTCCCTTTCATCCAGCAT--ATTACCCTTGTCATCCTTTATCCCACCTACCTGTCTAATCTTCTCAAGCTTCTCCATGATCTCTTTCTTCTTGATATTTTTGAGATGTTTCAATTCTTCCTTCCTCTCAAATTCAGTTTCCAGCAACCTCTCTTTCTTCTTTTCTCTCTGCTGCTTCCTTGAATTCGGCTTCTTCCTCACTGAACCCTCCGCAAACCTGGCATGCCCCAGCACCTGATCACCTGCCCCTTCCTCAAACCTAAAATTATA-GTCTGCCTCAAACCTATCCTGCTTCTCCAGTTCCTCC-TCATCCTCCGAAACCCCCACA---TCCCCATAGCCCAAA--CTCCCCTTATCCTCCCGCTCAATCCACCCTTTATTCAATAAATAGCTCTTCAAAAACCTGTCATTATCATCCAAATCATCATCCTTCCCAAAATAGTCCTCCAACCGACGGGCAATATCTGCGTCCTTAGCCCGCTGCTCTGCCTCCATAACGGCCTCCTCTTCCTCCTGCTTTTCGCGTTTAATCTCCTCCGCACCCTTCTTCTTCACTGTTAGCAAACCTC--CATCATCGCTATCATCATCATTCTCATCGACACCCATTAAAAAAGCCCTCTTAAGCTCGTCTTGTTCTTCAGCGTAACTCT-CCATTCTCAAGCAAATGCTGAAACGTAACATCTT--------------------TTCTTGCCTGCGTCCTTTCTCTTCTCATCAATCTCTTCTTCTACGTCGTGACGTCATCATCGTAAAGTTTTACGTCTTTCTTATAAA-------------------TCTTCGTCTTCGTCCTCTTCGCAATCTGTGAAGCGCCTCACGCTGC------------------------------------------------------------
>JU21
----------------------------------------------------------------------------------------------------------------------------------------------------------------------------------------------------------------------GGTTCAATTCCTTATCATCTGTCATTAGAATCTCTTCAGTGCTTAAACCGTAGGTATTTAATGGAACTTCCCTATATTTAAAACGAGTAGGAAGATCACCTATCATGTCCTCATAATCCAGCTTATAATA-------CTCTTCAAGCTGCTTCTCTAA-----------CTCGGAGAGAAACTCTGCCTTTATGCCTTTTCTTAGTT-------------------------------TATTATTCTCAAGATTATTGAAATACTCTTGAGCTTTT-----CTTCTTCCTCCTCTTCTTCC------TCTTCTTCTCCCCTTTGTCGTCTTCTTCTTCACCGCAATC---------ATCATCAACTGGATCTCTAGGATTCAATTTCTTATGTCTGTTGACATTTTCCCTTACTGCATCAAAACCACGCTTCGATCCCCTTCCATCCCAACCTGTTGGGAGACCCAAAAGTTCATCTTCGGCATCAAAATCTGGTTTCTCCAAATCAAATTCATC--ATAGCCCTCAAAGTTTTCATCTACATCTTGAGCACCATAGTACTCGTCTCCAAAGGCTTCTCTCATCTTCCGATCATATTCATCCGGGTCGAAGTCCTCGTCAAGGTCCCTTTCATCCAGCAT--ATTACCCTCGTCGTCCTTTATCCCACCTACCTGTCTAATCTTCTCAAGCTTCTCCATGATCTCTTTCTTCTTGATATTTTTAAGATGTTTCAATTCTTCCTTCCTCTCAAATTCAGTTTGCAGCAACCTCTCTTTCTTCTTCTCTCTCTGCTGCTTCCTTGAATTCGGCTTCTTCCTCACTGAACCCTCCGCAAACCTGGCATGCCCCAGCACCTGATCACCTGCCCCTTCCTCAAACCTAAAATTATA-GTCTGCCTCAAACCTATCCTGCTTCTCCAGTTCCTCC-TCATCCTCCGAAACCCCCACA---TCCCCATAGCCCAAA--CTCCCCTTGTCCTCCCGCTCAATCCACCCTTTATTCAATAAATAGCTCTTCAAAAACCTGTCATTATCATCCAAATCATCATCCTTCCCAAAATAGTCCTCCAACCGACGGGCAATATCTGCGTCCTTAGCCCGCTGCTCTGCCTCCATAACGGCCTCCTCTTCCTCCTGCTTTTCGCGTTTAATCTCCTCCGCACCCTTCTTCTTCACTGTTAGCAAACCTC--CATCATCGCTATCATCATCATTCTCATCGACACCCATTAAAAAAGCCCTCTTAAGCTCGTCTTGTTCTTCAGCGTAGCTCT-------------------------------------------------------------------------------TCATCAATCTCTTCTTCTACGTCGTGACGTCATCATCGTAAAGTTTTACATCTTTCTTATAAATCAAGGGATCCTTCTCTCGTCTTCGTCCTCTTCTTCACTGCAATCTGTGAAGCGCCTCACGCTGC-CCTTCTCCTCACCATCAGA----------------------------------------
>LF2
------------------------------------------------------------------------------------------------------------------------------------------------------------------------------------------------------------------------------------------------------------------------------------------------------------------------------------------------------------------------------------------------------------------------------------------------------------------------------------------------------------------------------------------------------------------------------------------------AACTGGGTCCTCATGATCCAATGTCTTTTTCTCCTTGAGGCTCTCCCTTGCCGCAGCAAAACC---CTGAGGCTGCCTCCCATCCCATCCACCGGTGAGCCCCAGAAGCTCATCCTCTGCATCAAAATCAGGCTTCTCGAGCTCATCCAAATC--ATACCCCTCAAAATCCTCATCTGCGTCCTCCGCCCCATAGTACTCATCCCCGAAGGCCTCCCTCATCTTCCGATCATATTCCTCAGGATCAAACTCCTCCTCAAGATCCTCTTCCCCAACCAA--ATTACCCTCATCTTCCTTTATCCCTGCAATCTGCCTAATTTTCTCCAACTTCTGCAAAATCTCCATCTTCTTAATATTCTTCAGATGCTTCAGCTCCTCCTTTCTCTCAAACTCCACCTGCGCCAACCTCTCCTTCTTGCTCTCTCTCTGCTCTTTTCTAGCATTGGGTTTCTTCCTAATAGACCCCTCTGTAAACCTAGCATAACCCAAAACCTGGTCTCCCGTCCCTTCCTCGAACCTAAAATTATA-TTCGGCCTCAAACTTCTCCTGCTTCTCCACCTCCTCC-TCATCCTCAGAAACCCCCACAAAGTCCCCATAACCCAAA--CTCTTACCCTGATCCCTATCGATCCATCCCTTATTCAACAAATAACTCTTTAAAAACTTCTCATTCTCATCTATTTCATCATCCTTACCAAAGTACTCCTCCAATTTCCTCGCGACGTTGGCATCCTTGGCGCGCTGCTCCGCTTCCTTAATCGCCTCCTCCTCTTCCTTTTTCTCCCTCCGAAGCTCCTCCGCGC-----------------------------------------------------------------------------------------------------------------------------------------------------------------------------------------------------------------------------------------------------------------------------------------------------------------------------------------------------------------------------------------
>MC0
-------------------------------------------------------------------------------------------------------------------------------TCCTCTTTTTTTGGCTGAACCACTGGTTTTTTAAAGGTTTCCACTCCTCATTTCTGTAAGGAGCCATCTTCTTTACGGAAACATACTGATTCAACTCCTTGTCATCTGTCACC------------------AACCCATAATTATTAGATGGAACCTCCCT----------------GGAAGATCCCCTATCATATCCTCATAATCCAATTTATAATA-------CTCTTCCAACTGCTTATCAAATACCAGCTTCTCTCTAAGCGAAATTCTCCCCCTACGCCTCATCTTATTCTTAGGAATTTCCTCCTCTCCTTCAATATTCATTTTATGATTGGCCCTATCATCGACATCCATATCCTTT-------CCCTGATCATCTTCC------TTTCCTCCTCTTCTTTTTTATCATCATCATCTTCTTCTTC-----------TTCCTTCAACTGGATCCTCGTGATTCATTGTCTTTTTGCCCTTAAGGCTCTCCCTTGCAGCAGCAAATCC---CTGAGCCTGCCTCCCATCCCATCCGCTGGGGATCCCCAGAAGCTCATCCTCCGCATCAAAATCAGGCTTCTCGAGGTCATCGAAATC--ATACCCCTCAAAATTCTCATCTGCATCCTCCGCCCCATAGTACCCATCCCCAAAGGCCTCCCTCATCTTCCGATCATACTCCTCAGGATTAAACTCCTCTTCAATATCCTCTTCCCCAATCAA--ATTACCCTCATCATCCTTTATCCCTGCAATCAGCCTAATCTTCTGCAACTTCTCCAAAATCTCCGTCTTCTTAACATTCTTCAGATGCTTCAACTCCTCCTTTCTCTCAAACTCGGCCTGGACCATTCTCTCCTTCTTCTTCTCTCTCTGCTGTTTTCTAGCATTGGGCTTCTTCCTTATTGTCCCCTCGGTAAACCTAGCATAGCCCAAAACCTGATCTCCCCTCCCTTCCTCAAACCTAAAATTATA-TTCCGCCTCAAACTTCTCCTGCTTCTCCACCTCCTCC-TCGTCCTCAGAAACCCCCACAAAACCCTCGTAACCAAAA--TCCTTGCCCTGATCCCTATCGATCCACCCCTTATTCAACAAATAGCTCTTCAAAAACTTTTCGTTCTCATCCAGCTCATCATCCCTCCCAAAATACTCCTCCAATTTCCTCGCCACGACAGCATCCTTGGCGCGCTGTTCTGCTTCCCTAATCGCCTCTTCCTCTTCTTTTTTGTCCCTCCCAAGCTCCTCCACGCTCTTTTTCTTCAGAGTCAGCAGATTTC--CGCCGTCTTCGTCCTCCTCATCGCTGCCCGCCTCCACCATAAACGCCCGCTTCAGCTCGTCCTGCTCCTCCGCGTAGCTTT---------------------------------------------------------------------------TTTCTGCTTCTTCTCGTCGTCC------------------------------------------------------------------------------------GCAACCGATGGAGTGCCTCGCGCTGC------------CCATCGGATTCTCCCAAAAGGTCTCGCTGCGACCCCATT---------
>MT0
-----------------------------------------------------------------------------------------------------------------------------------------------------------CTTGAAGGGTATCCACTCTTCGGTTCTGTAAGGAGCCAACTTCTTTATAGAAACATACTGATTCAACTCCTTATCATCTGTGACCAAAACCTCCTCAGCTGTTAATCCATAATTGTTAGATGGAACTTCCCTGTACTTGAAACGGGTGGGAAGATCCCCTATCATATCCTCGTAATCCAATTTGTAATA-------CTCTTCCAACTGCTTATCAAAGAACAGTTTCTCTCTAAGTGAAATTCTCCCCTTGCGCCTCTTCTTATTTGTAGGCTTCTCCTCCTCTCCTTCAATACCTATGTCCTCACTGGCCCTATCATCAACATCCATAACATCT-------TCT--------------------TCTTTCTCTTCTATTTGATGATTTTCTTCATCTTCTTCTC------CCCCATCTTCAACTGGGTCCTGGT-----TACATCTCTTTCTCCTTCAGGCTCTCCCTCGCAGCAGCAAACCC---CTGGGGTTGCCTCCCATCCCATCCGCTGGGGAGCCCCAAAAGCTCATCCTCCGCATCAAAATCAGGCTTATCCACTTCATCAAAATC--ATACCCCTCAAAACCCTCATCTGCATCCTCCGCCCCATAATACTCATCCCCAAATGCCT-CCTCATCTTCCGATCATACTCCTCAGGATCAAACTCCTCCTCAAGATCCTCTTCCCCAAGCAA--ATTCCCATCATCATTCTTCACCCCTGCAATCTGCCTAATCTTCTCCAACTTCTCCAAAATCTCCTTCTTCTTAATATTCTTTAGATGCTTCAGCTCCTCCTTTCTCTCAAACTCAGCCTGCGCCAATCTCTCCTTCTTCTTCTCTCTCTGTTGTTTTCTAGCATTGGGTTTCTTCCTAACAGACCCCTCAGTAAACCTAGCATACCCCAAAACCCTATCTCCCCTCCCTTCTTCAAACCTAAAATTATA-TTCGGCCTCAAACTTCTCCTGCTTCTCCACCTCCTCCTTCCTCCTCCTCAATCCCCACAACGTCCTCATAACCCACT--GCCTTACCCTCATCCCTATCCATCCACCCTTTGTTCAACAAACAACTCTTCAAAAACCTTTCATTCTCATCTATCTCCTCATCCCGCCCAAAATACTCCTCCAATTTTCTCGCCACCTCAGCATCCTTGGCTCGCTGTTCAGCTTCCTTCACAGCCTCCTCCTCTTCCTTCTTCTCCCTCCGAAGCTCTTCAGCGCTCCTTTTCTTCACAGTGAGCAGATCT-----------------TCGTCTTCGTCTTCGGCCCCCATGAGAAACGCTTTCTTCAGATCGTCCTGCTCCTCCGGATAGCTCT-------------------------------------------------------------------------CCTTTCTCCTTGTGCTCATCTTCCTC----------------------------------------------------------------------------------GCAATCGATGGAGGGCCTCGCGCTGC------------------------------------------------------------
>NN48
-------------------------------------------------------------------------------------------------------------------GAGCCATTCGCTTCCTCTTCTTTTGGCTGAACCAGTGGTGCTTGGGAGGTTTCCACTCTTCGGTTCTGTAAGGAGCCAACTTCTTTATAGATACATACTGATTCAACTCCTTGTCATCAGTCATCAAAACCTCCTCAGCTGTTAATCCATAATTGTTAGATGGAACTTCCTTATACTTGAAA---------------CCTATCATATCCTCGTAATCCAATTTATAATA-------CTCTTCCAGCTGCTTATCAAAGACCAGCTTC---------------CTTCCCTTACGCCTCTTCTTATTCGTAGGAGTCCCCTCCTCTCCTTCAATACCTATTTCTTCATTGGCCCTATCAACAGCATCCATAAGAGGT-------CCCTGATCG--------------TCTTCCTCTTCTTTTTCATGATTTTCTTCATCTTCTTC-------------TCTTCAACTGGGTTCTCATGATCCAATATCTTTTTCTCCTTGAGGCTCTCCCTCGCCGCAGCAAACCC---CCGTGATTGCCTCCAATCCCATCCGCTGGGGAGCCCCATAAGATCATCTTCTGCGTCAAAATCAGGCTTCTCCAGGTCATCAAAATC--ATACCCTTCAAAATTCTTATCTGCATCCTCCGCCCCATAGTACCCATCCCCAAAGGCCTCCCTCATCTTCCGATCATACTCCTCAGGATCAAACTCCTCCTCAATATCCTCTTCCCCAAGCAA--ATTACCATCATCATCCTTTATCCCTGCAATCTGCCTAATCTTCTCCAACTTCTCTAAAACCTCCTTCTTCTTAATATTCTTCAGATGCTTCAGCTCCTCCTTTCTCTCAAACTCAACCTGCGCCAATCTCTCCTTCTTATTTTCTCTCTGTTGTTTTCTAGCATTGGGTTTCTTCCTAATGGACCCCTCGGTAAACCTAGCATACCCCAAAACCTGGTCTCCCATCCCTTCCTCAAACCTAAAATTATA-TTTGGCCTCAAACTTCTCCTGCTTCTCCACCTCCTCC-TCGTCCTCGGAAACCCCCACAACATCCTCGTAACCCAGAATCCCTTACCCTCATCTCTATCGATCCACCCCTTATTCAACATATAACTCTTCAAAAACCTTTCATTCTCATCCAGATCATCATCCCCGCCAAAATACTCCTCCAATTTTCTTGCCACGTCGGCATCCTTGGCTCGCTGCTCGGCTTCTTTAATTGCCTCCTCCTCTTCCTTCTTTTCCCTCCGAAGCTCCTCCGCGCTCCTTTTCTTCACAGTCAGCAGCTTCC--CGCCATCATTGTCATCGTCC------TCGGCCTCCATCAGAAACGCCCGCTTGAGCTCGTCCTGTTCCTCCGCGTAGCTCT---------------------------------------------------------------------------TTTCTCCTTCTTCTCATCCTCCTTCGTAGA----------------------------------------------------------------------------GCAATCTATGGAGGGCCTCACGCTGC--------------------TTCTCCCAAAAGATCTCGCTGCCACCCCATT---------
>PA42
--------------------------------------------------------------------------------------------------------------------------------------------------------------------------------------------------------------------------CAACTCCTTGTCATCTGTCTCCAAAATTTCCTCAGCGGTTAATCCATAATTGTTAGATGCCACTTCCCTATACCTGAAA---------------CCTATCATATCCTCATAATCCATTTTATAATA-------CTCTTCCAACTGCTTATCAAAGACCAGCTTCTCTATCAATGAAATTCCCCCCTTGCGCCTCTTCTTATTCTTATGAGTCCCCACCTCTCCTTCAATATCTGTTTCATCTTCGGCCCTATCATCAGCATCCATAAAGTGT-------CCCTGATCATCTTCA------TCTCTTCATCTTCCTCTTC---------------------------------TTCTTCAGTTGGGTCTTCATGTTCCAATGTCTTTATCTCCTTGAGGCTCTTCCTTGCCGCAGCAAACCC---CTTGGACTGCGTCCCATCCCATCCGCTGGGGAGCCCCAGAAGCTCATCCTCTGCATCAAAATCAGGCTTCTCGAGGTCATCCAAATC--ATACCCCTCAAAATTCTCATCCACATCCTCCGCCCCATAGTACTCATCCCCAAAGGCCTCCCTCATCTTCAGATCATACTCCTCAGGATCAAACTCCTCCTCAAGATCCTCTTCCCCAAGCAA--ATTGCCCTCATCACCCTTAATCCCTGCAATCTGCTTAATCTTCTCCAACTTCTCCAAAATCTCCTTCTTCTTAATATTCTTCAGATGCTTCAGCTCCTCCTTTCTCTCAAACTCAGCCTGCGCCAATCTCTCCTGCTTATTCTCTCTCTGTTGTTTTCTAGCATTGGATTTCTTCCTAACGGACCCGTCTGTAAACCTAGCATAGCCCAAAACCTGGTCTCCCATCCCTTCCTCAAACCTAAAATTATA-TTCGGCCTCAAACTTCTCCTGCTTCTCCACCTCCTCC-TCATCCTCAGAAACCCCAACAAAGTCCTCGTAACCCAAA--CCCTTACCCTGATCCCTATCGATCCACCCCTTATTCAACAAGTAACTCTTCAAAAACTTTTCATTTTCATCCAGGCCATCGTCCCTGCCAAAATACTCCTCTAATTTCCTAGCCACATCAGCATCCTTGGAGCGCTGCTCAGCTTCCTTAACCGCCTCCTCCTCTTCCTTCTTCTCCCTCCGAAGCTCCTCCGCGCTCTTTTTCTTCACGGTCAGCAGGTTCC--CGCCGTCTTCGTCTTCGTCATCCCCGTCGGCCTCCATGAGGAACGCCCGCTTTAGCTCGTCCTGCTCCTCCGCGTAGCTCT----------------------------------------------------------------------------TTCTCTTTCTTCTCATCCTCCTC----------------------------------------------------------------------------------GCAATCGATGGAGGGCCTCGCGCTGC-CCTCTCCATCACCATCGGATTCTCCCAAAAGGTCTCGTTGCGACCCCATTAAAAACCGC
>PF1
----------------------------------------------------------------------------------------------------------------------------------------------------------------------------------------------------------------------------TCTTCTTCTTTTTTAATTCAGAATCTGGTTCTCCATTTGTTTCTTGGCCATT-----CAATCCTCCAACGTTGATCACCTTTGCTTTGATCCCCTATCATATCCTCGTAATCCAATTTATAATA-------CTCTTCCAACTGCTTATCAAAGAACAGCTTC-------------CTCTCCCCTTGCGCCTCTTCTTATTCGTCCTAGTCCCCTCCTCTCCTTCAATACCCATTTCATCACTGGCCGTATCATCAACATCCATATCATTC-------CCCTCATCATCTTCA--------TCCCCCTCTTCTTTTTTATCACTTTCTTCATC-----------------TTCTTCCAACTGGGTCCTCACAATCCAATATCTTTTTCTCCTTGAGCCTCTCCCTCACAGCAGCAAACCC---CTGGGATTGCTT------------------------CATAAGCTCATCCTCTGCATCAAAATCAGGCTTCTCCACCTCATCCAAATC--ATACCCCTCAAAATTCTCATCTGCATCCTCCGCCCCATAATACTCATCCCCAAAGGCCTCCCTCATCTTCCGATCATACTCCTCAGGATCAAACTCCTCCTCAAGATCCTCTTCCCCAAGCAA--ATTACCCTCATCCTCCTTCACCCCAGCAATCTGCCTAATCTTCACCAACTTCTCCAAAATCTCCTTCTTCTTAATATTCTTCAGATGCTTGAGCTCCTCCTTTCTCTCAAACTCAGCCTGCTCCAATCTCTCCTTCTTCTTCTCTCTCTGCTGTTTTCTAGCATTGGGTTTCTTCCTAATCGACCCCTCCGTAAACCTAGCATACCCTAAAACCTGGTCTCCCTTCCCCTCCTCGAACCTAAAATTATA-TTCTGCCTCGAACTTCTCCTGCTTCTCCACCTCCTCC-TCGTCCTCAGAAACCTCCACAAGGTCAAAATAACCCAAT--CCCTTGCCCTGTTCCCTATCAATCCACCCTTTATTCAACAAATAACTCTTCAAAAACTTCTCATTCTCATCCAAAACATCGTCGCCGCCAAAATACTCCTCCAATTTTCTGGCAATGTCAGCATCCTTGGCCCGCTGCTGGGCTTCCTTAATTGCCTCCTCCTCTTCCTTCTTCTCCCTCCGAAGCTCCTCCGCGCTCTTTTTCTTCACATAGAGCAGGTTGT--------CGTCGTCATCTTCTTCGTCCTCGGCCTCCATGAGGAAAGCGCGCTTCAGCTCGTCCTGCTCCTCATCGTAGCTCT---------------------------------------------------------------------------TTTCTCCGTCTTCTCGTCCTC--------------------------------------------------------------------------------------CAATCGATGGAGGGCCTCGCGCTGCTCCTCCCCATCACCATCGGATTCTCCCAAAAGGTCTCGCTGCGACACCATTGACTAACCA
>PFM1
-------------------------------------------------------------------------------------------------------------------------------------------------------------------------------------------------------------------------------------------------------------------------------------------------------------------------------------------------------------------------------------------------------------------------------------------------------------------------------------TCGTCAACATCCATAACATGT-------CCCTGATCATGTTCA--------TCTTCATCTTCCTCTTC---------------------------------TTTTTGGTGATGCTCCTCATTTTCCAATTTCTTTATCTGCTTGAGGCTCTCCCTTGCCGTAGCAAACCC---CTGGGGCTGTGTTCCATCCCATCTGCTGGGGAGCCCTAGAAGCTCATCCTCTGCATAAAAATTAGGCTTCTCAAGCTTATCCAAATC--ATACCCCTCAAAATTTTCATTCGCATCTTCTGCCCCATAGTACTCATCTCCAAAGGCCTCCCTCATCTTCTGATCATACTCATCAGGATCAAAATCCTCCTCAAGCTCCTCTTCCCTGAGAAA--ATTACCCTCATCATCCTTTATCCCTGCAATCTACTTAATCTTCTCCAACTTCTCCAAAATCTCCTTCTTCTTAATATTCTTCAAATGCTTTAGCTCCTCCTTTCTCTCAAAATCGGCATGTGCCAATCTCTCCTGCTTATTCTCTCTTTATTGTTTTCTAGCATTGGATTTCTTCCTAACAGACCCCTCTGTAAACCTAGCATAGCCCAAAACTTGGTTGGTAATCCCTTCCTCAAACCTAAAATTATA-TTCGGCCTCAAAATTCTCCTGCTTCTCCA---CCTCC-TCATCCTCAGAAATCCACACAAAGTCCTTGTAACCCAAA--CCCTTACCCTAATCCCTATTGATCCACCCCTTATTCAACAAATAACTCTTCAAAAAATTTTCATTTTCATCCAAATCACCATCCCTACCAAAATACTCCTCCAATTTCCTAGCCACATCAGCATCCTTGGCACACTACTCAGCTTCCATAATCACCTCCTCCTCTTGCTTCTTCTCCCTTTGACGCTCCTCGGTGCTCTTTTTCTTCACTATTAGCAAGTTCT--CACCATCTTCTTCTTCATCATCCATGTCAGCCTCCATCAGAAATGCCCACTTTAGATAGTCCTGCACCTCTGTGTATCTCT---------------------------------------------------------------------------TC----------------------------------------------------------------------------------------------------------------------------------------------------------------------------------------------
>PH2
--------------------------------------------------------------------------------------------------------------------------------------------------------------------------------------------------------------------------------------------------------------------------------------------------------------------------------------------------------------------------------------------------------------------------------------------------------------------------------------------TCTTCTTCTTTTTT-------AATTCAGAATCTGGT--------TCTCCATTTGTTTCTTGGCCATTCAATCCTCCAACGTTGATCACCTTTGCTTTTTCAACTGGGTCCTCACAATCCAATATCTTTTTCTCCTTGAGCCTCTCCCTCACAGCAGCAAACCC---CTGGGATTGCTT------------------------CATAAGCTCATCCTCTGCATCAAAATCAGGCTTCTCCACCTCATCCAAATC--ATACCCCTCAAAATTCTCATCTGCATCCTCCGCCCCATAATACTCATCCCCAAAGGCCTCCCTCATCTTCCGATCATACTCCTCAGGATCAAACTCCTCCTCAAGATCCTCTTCCCCAAGCAA--ATTACCCTCATCCTCCTTCACCCCAGCAATCTGCCTAATCTTCACCAACTTCTCCAAAATCTCCTTCTTCTTAATATTCTTCAGATGCTTGAGCTCCTCCTTTCTCTCAAACTCAGCCTGCTCCAATCTCTCCTTCTTCTTCTCTCTCTGCTGTTTTCTAGCATTGGGTTTCTTCCTAATCGACCCCTCCGTAAACCTAGCATACCCTAAAACCTGGTCTCCCTTCCCCTCCTCAAACCTAAAATTATA-TTCTGCCTCGAACTTCTCCTGCTTCTCCACCTCCTCC-TCGTCCTCAGAAACCTCCACAAGGTCAAAATAACCCAAT--CCCTTGCCCTGTTCCCTATCAATCCACCCTTTATTCAACAAATAACTCTTCAAAAACTTCTCATTCTCATCCAAAACATCGTCGCCGCCAAAATACTCCTCCAATTTTCTGGCAATGTCAGCATCCTTGGCCCGCTGCTGGGCTTCCTTAATTGCCTCCTCCTCTTCCTTCTTCTCCCTCCGAAGCTCCTCCGCGCTCTTTTTCTTCACATAGAGCAGGTTGT--------CGTCGTCATCTTCTTCGTCCTCGGCCTCCATGAGGAAAGCGCGCTTCAGCTCGTCCTGCTCCTCATCGTAGCTCT---------------------------------------------------------------------------TTTCTCCGTCTTCTCGTCCTC--------------------------------------------------------------------------------------CAATCGATGGAGGGCCTCGCGCTGCTCCTCCCCATCACCATCGGATTCTCCCAAAAGGTCTCGCTGCGACCCCATTGACTAACCA
>PS30
--------------------------------------------------------------------------------------------------------------------------------------------------------------------------------------------------------------------------CAACTCCTTGTCATCTGTCTCCAAAATTTCCTCAGCGGTTAATCCATAATTGTTAGATGCCACTTCCCTATACCTGAAA---------------CCTATCATATCCTCATAATCCATTTTATAATA-------CTCTTCCAACTGCTTATCAAAGACCAGCTTCTCTATCAATGAAATTCCCCCCTTGCGCCTCTTCTTATTCTTATGAGTCCCCACCTCTCCTTCAATACATGTTTCATCTTCGGCCCTATCATCAGCATCCATAAAGTGT-------CCCTGATCATCTTCT------TCTCTTCATCTTCCTCTTC--------------------------------TTTCTTCAGTTGGGTCTTCATGTTCGAATGTCTTTATCTCCTTGAGGCTCTCCCTTGCCGCAGCAAACCC---CTTGGACTGCGTCCCATCCCATCCGCTGGGGAACCCCAGAAGCTCATCCTCTGCATCAAAATCAGGCTTCTCGAGGTCATCCAAATC--ATACCCCTCAAAATTCTCATCCACATCTTCCGCCCCATAGTACTCATCCCCAAAGGCCTGCCTCATCTTCCGATCATACTCCTCAGGATCAAACTCCTCCTCAAGATCCTCTACCCCAAGCAA--ATTGCCCTCATCACCCTTAATCCCTGCAATCTGCTTAATCTTCTCCAACTTCTCCAAAATCTCCTTCTTCTTAATATTCTTGAGATGCTTCAGCTCCTCCTTTCTCTCAAACTCAGCCTGCGCCAATCTCTCCTGCTTATTCTCTCTCTGTTGTTTTCTAGCATTGGATTTCTTCCTAACGGACCCGTCTGTAAACCTAGCATAGCCCAAAACCTGGTCTCCCATCCCTTCCTCGAACCTAAAATTATA-TTCGGCCTCAAACTTCTCCTGCTTCTCCACCTCCTCC-TCATCCTCAGAAACCCCAACAAAGTCCTCGTAACCCAAA--CCCTTACCCTGATCCCTATCTATCCACCCCTTATTCAACAAATAACTCTTCAAAAACTTTTCATTTTCATCCAGGTCATCGTCTCTGCCAAAATACTCCTCCAATTTCCTAGCCACATCAGCATCCTTGGAGCGCTGCTCAGCTTCCTTAATGGCCTCCTCCTCTTCCTTCTTCTCCCTCCGAAGCTCCTCCGCGCTCTTTCTCTTCACGGTCAGCAGGTTCC--CGCCGTCTTCGTCTTCGTCATCCCCGTCGGCCTCCATCAGAAACGCCCGCTTCAGCTCGTCCTGCTCCTCCGCGTAGCTCT----------------------------------------------------------------------------TTCTCTTTCTTCTCATCCTCCTC----------------------------------------------------------------------------------GCAATCGATGGAGGGCCTCGCGCTGC-CCTCTCCATCACCATCGGATTCTCCCAAAAGGTCTCGTTGCGACCCCATTAAAAACGGC
>PSF43
---------------------------------------------------------------------TTAGA--------------------------------------------------------------------------------------------------------------------------------------------------------------------------------------------------------------------------------------------------------CTTCTTAGTCCCATTTGGAAAGCTGGAT-CTCTTCCAGCTGCTTATCAAAGACCAGTTTTTCTCTAAGTGAAATTCTCCCCTTGCGCCGCTTCTTATTCATAGGAGTCCCCTCCTCTCCTTCAATACCAATT---TCATCGGCCCTATCATCAACATCCATACCAAGT-------CCCTGATCGTCTTCA--------TCTTCCTCTTCTTTTTCATGATTTTCTTCATCTTCTTC------------TTCTTCAACTGGGTCCTCATGATCCAATATCTTTTTCTTCTTGAGGCTCTCCCTCGCCGCAGCAAACCC---CTGTGATTGCCTCCCATCCCATCCGCTGGGAAGCCCCATAAGCTCATCCTCTGCATCAAAATCAGGCTTCTCCAGGTCATCCAAATC--ATACCCTTCAAAATTCTCATCTGCATCCTCCGCCCCATAGTACTCATCCCCAAAGGCCTCCCTCATCTTCCGATCATACTCCTCAGGATCAAATTCCTCCTCAAGATCCTCTTCCCCAAGCAA--ATTACCATCATCATCCTTCATCCCTGCAATCTGCCTAATCTTCTCCAACTTCTCCAAAATCTCCTTCTTCTTAATATTCTTCAGATGCTTCAGCTCCTCCTTTCTCTCAAACTCAGCCTGCGCCAATCTCTCCTTCTTATTCTCTCTCTGTTGTTTTCTTGCATTGGGTTTCTTCCTAATGGACCCCTCGGTAAACCTAGCATACCCCAAAACCTGGTCTCCCGTCCCTTCCTCAAACCTGAAATTGTA-TTTGGCCTCAAACTTCTCCTGCTTCTCAACCTCCTCC-TCGTCCTCGGAAACTCCAACAACGTCCTCGTAACCCAGCGTCCCTTATCCTCATCTCTATCGATCCACCCCTTATTCAACAAATAACTCTTCAAAAACCTTTCATTCTCATCCAGATCATCATCCCCGCCAAAATACTCCTCCAATTTTCTCGCCACGTCAGCATCTTTGGCTCTCTGCTCGGCTTCCTTAATTGCCTCCTCCTCTTCCTTTTTCTCCCTCCGAAGCTCCTCCGCGCTCTTTTTCTTCACAGTCAGCAGCTTTC--CCCCGTCATCGTCATCGTCC---TCGTCGGCCTCCATCAGGAACGCCCGCTTCAGTTCGTCCTGCTCCTCCGCGTAGCTCT---------------------------------------------------------------------------TTTCTCCTTCTTCTCATCCTCCTTCGTAGA----------------------------------------------------------------------------GCAATCTATGGAGGGCCTCGCGCTGC--------------------TTCTCCCAAAA-----------------------------
>PTA0
--------------------------------------------------------------------------------------------------------------------------------------------------------------------------------------------------------------------------------------------------------------------------------------------------------------------------------------------------------------------------------------------------------------------------------------------------------------------------------------------------------------------------------------------------------------------------------------------------------CCTCCTGATCCAATGTATTTTTCTTCTTGAGGCTCTCCCTTGCGGCAGCAAAACC---CTGGGGCTGCTTCCCATCCCATCGACTGGGGAGCCCCAAAAGCTCATCCTCTGCATTAAAATCAGGCTTCTCAAGGTCATCCAAATC--ATACCCCTCAAAATTCTCATCTGCATCCTCCGCCCCATAGTACTCATCCCCAAAGGCCTCCCTCATCTTCCTATCATACTCCTCAGGATCAAACTCCTCCTCAAGATCCTCTTCCCCAAGCAA--ATTACCCTCATCATCCTTTAACCCCGCAATCTGCCTAATCCTCTCCAACTTCTCCAAAATCTCCGTCTTCCTAATATTCTTCAGATGCTTCAGCTCCTCCTTTCTCTCAAACTCAGCCTGCGCCAATCTCTCCTTCTTCTTATCCCTCTGTTGTTTTCTAGCATTGGGTTTCTTCCTAACTGTCCCTTCAGTAAACCTAGCATAGCCCAAAACCTGGTCTCCCTTCCCTTCCTCAAACCTAAAATTATA-TTCAGCCTCAAACTTCTCCTGCTTCTCCACATCCTCC-TCATCCTCAGAAACACCCACAAAATCCGCGTACCCCAAT--CCCTTATCCTGATCCCTATCGATCCACCCTTTATTCAACAAATAACTCTTCAAAAACTTTTCATTCTCATCCAAATCATCATCCCTGCCAAAATACTCCTCCAATTTCCTTGACACATCAACATCCTTGGCGCGCTGATCAGCTTCCTTAATCGCCTCCTCTTCTTCCTTTTTCTCCCTCCGAAGCTCCTCCGCGCTCTTTTTCTTCACAGTCAGCAGATTTC--CCCCATCTTCGTCATCATCATCGCTGTCGGCCTCCATCAAAAACGCCCGCTTCAGCTCATCCTGCTCCTCAGCGTAGGTTT---------------------------------------------------------------------------TTTCTCCTTCTCCTCCTCCT----------------------------------------------------------------------------------------------------------------------------------------------------------------------------
>RC54
---------------------------------------------------------------------TTAGA--------------------------------------------------------------------------------------------------------------------------------------------------------------------------------------------------------------------------------------------------------CTTCTTGGTCCCATTTGGAAAGCTGGATACATCACCCTCTGCTTATCAAAGAGCAGTTTCTCTCTAAGTGAAATTCTCCCCTTGCGCCGCTTCTTATTCGTAGGAGTCCCCTCCTCTCCTTCAATACCTATTTCTTCATTGGCCCTATCATCAACGTCCATAACATGT-------CCATCATCGTCTTCA--------TCTTCCTCTTCTTTTTCACGATTTTCTTCATCTTCTTC--------------CTTCATCTGGGTCCTCATGATCCAATATCTTTTTCTCCTTAAGGCTCTCCCTCGCCGCAGCAAACCC---CTTTGATTGCCTCCCATCCCATCCGCTAGAGAGCCCCATAAGCTCATCCTCTGCATCAAAATCAGGCTTTTCCAGGTCATCCAAATC--ATACCCTTCAAAATTCTCATCTGCATCCTCCGCCCCATAGTACCCATCCCCAAAGGCCTCCCTCATCTTCCGATCATACTCCTCAGGATCAAACTCCTCCTCAAGATCGTCTTCCCCAAGCAA--ATTACCATCATCATCCTTTATCCCTGCAACCTGCCTAATCTTCTCCAACTTCTCCAAAATCTCCTTCTTCTTAATATTCTTCAGATGCTTCAGCTCCCCCTTTCTCTCAAACTCAACCTGCGCCAATCTCTCCTTCTTATTCTCTCTCTGTTGTTTTCTAGCATTGGGTTTCTTCCTAATCGACCCCTCGGTAAACCTAGCATACCCCAAAACCTGGTCTCCCGTCCCTTCCTCAAACCTAAAATTATA-TTTGGCCTCAAACTTCTCCTGCTTCTCCACCTCCTCC-TCGTCCTCGGAAACCCCCACAACATCCTCGTAACCCAGAATCCCTTCCACTCATCTCTATCGATCCACCCCTTATTCAACAAATAACTCTTCAAAAACCTTTCATTCTCATCCAGCTCATCATCCCCGCCGAAATACTCCTCCAATTTTCTTGCCACGTTGGCATCCTTTGCTCGCTGCTCGGCTTCCTTAATTGCCTCCTCCTCTTCCTTCTTCTCCCTCCGAAGCTCCTCCGCGCTCTTTTTCTTCACAGTCAGCAGCTTCC--CGCCATCGTCGTCATCGTCC------TCGGCCTCCATCAGGAACGCCCGCTTCAGCTCGTCCTGCTCCTCCGCGTAGCTCT--------------------------------------------------------------------------CTTTCCCCTTCTTCTCATCCTCCTTCGTAGA----------------------------------------------------------------------------GCAATCTATGGAGGGCCTCGCGCTGC----CTCCATCACCATCGGATTCTCCCAAAAGATCTC-----------------------
>SA1
------------------------------------------------------------------------------------------------------------------------------------------------------------------------------------------------------------------------------------------------------------------------------------------------------------------------CCTATCATATCCTCATAATCCAATTTATAATA-------CTCTTCCAACTGCTTATCAAAGACCAGCTTCTCCATCAATGAAATTCCCCTCTTGCGCCTCTTCTTATTCTTACGAGTCCCCTCATCTTCTTCAATACCTATTTCATTATCGGCCCTATCATCAACATCCATAAGGTGT-------CCCTGATCATCTTCG--------TCTTCATCTTCCTCTTC--------------------------------TTTCTTCAGTTGGGTCCTCATGTTCCAATGTCTTTCTCTCCTTGAGGCTCTTCCTTGCCGCAGCAAACCC---CTTGGACTGCGTCCCATCCCATCCGCTGGGGAGCCCCAGAAACTCATCCTCTGCATCAAAATCAGGCTTCTCGAGGTCATCCAAATC--ATACCCCTCAAACTTCTCATCCGCATCCTCCGCCCCATAGTACTCATCCCCAAAGGCCTCCCTCATCTTCCGATCATACTCCTCAGGATCAAACTCCTCCTCAAGATCCTCTTCCCCAAGCAA--ATTACCCTCCTCATCCTTAATCCCCGCAATCTGCTTAATCTTCTCCAACTTCTCCAAAATCTCCTTCTTCTTAATATTCTTCAGATGCTTCAGCTCCTCCTTTCTCTCAAACTCAGCCTGCGCCAATCTCTCCTGCTTATTCTCTCTCTGCTGTTTTCTAGCATTGGATTTCTTCCTAACGGACCCATCTGTAAACCTAGCATACCCCAAAACCTGATCTCCCATCCCTTCCTCGAACCTAAAATTATA-TTCGGCCTCAAACTTCTCCTGCTGCTCCACTTCCTCC-TCGTCCTCAGAAACCCCAACCAGGTCCTCGTAACCCAAA--CTCTTACCCTGATCCCTATCGATCCACCCCTTATTCAACAAATAACTCTTCAGAAACTTTTCATTTTCATCCAGGCCATCATCCCTGCCAAAATACTCCTCCAATTTCCTGGCCACAACAGCATCCTTGGAGCGCTGCTCAGCTTCCTTAATCGCCTCCTCCTCTTCCTTCTTCTCCCTCCGGAGCTCCTCCACGCTCTTTTTCTTCACAGTCAGCAGGTTTT-----CATCTTCGTCTTCGTCGTCCACGTCTGCCTCCATCAGGAACGCTCGCTTCAGCTCGTCCTGCTCCTCCGCGTAGCTCT---------------------------------------------------------------------------TTTCTCCTCCTTCTC-------------------------------------------------------------------------------------------GCAATCGATGGAGGGCCTCGCGCTGC---TCTCCATCACCATCGGATTCTCCCAAAAGGTCTCGTTGCGACCCCATTAAATAAGGC
>SC0
-----------------------------------------------------------------------------------------------------------------------------------------------------------------------------------------------------------------------------------------------------------------------------------------------------------------------------------------------------------------------------------------------------------------------------------------------------------------------------------------------------------------------------------------------------------------------------------------------------------------CCAATG-----------------------------------------------------------------------------GCCAGAAGCTCGTCATCTGTATCAAATTCAGGTTTTTTT---TCATCCAAATCATATATCCCTCAAAATTCTCATCTGCATCCTCCGCCCCATAGTAGCCATCCCCAAAGGCCTCCTTCATCTTTTTATCATACTCCTCAGGATCAAACTCCTCCTCAAGATCCTCTTCCCCAAGCAAATATTACCATCATCCTCCTTTATCCCTGCAATCTGCCTAATCTTCTCCAACTTGTCCAAAATCTCCTTCTTCTTAATATTCTTGAGCTGCTTCAGCTCCTCCTTTCTCTCAAACCCAGCCTGCGCCAACCTCTCCTTCTTATTCTCCCTCTGCTGTTTTCTAGCATTGGGTTTCTTCCTAATAGACCCGTCAGTAAACCTAGCATACCCCAAAACCTGGTCTCCCTTCCCTTCCTCATACCTAAAATTATA-CTGAGCCTCAAACTTCTCCTGCTTCTCCACCTCCTCC-TCATCCTCAGAAACCACTACAGAATCCTCATAACCAAACCCTTATTATTCTGCTCTCTATCAATCCACCCTTTATTACACAAATAGCTTTTCAAAAACCTTTCATTCTCATCCAACTCATCATCGCCACCAAAATACTCCTCCAATTTTCTCGCCACATCAGCATCCTTGGCGCGCTGCTCGGCTTCTTTTATCGCCTCCTCCTCTTCTTTTTTCTCCCTCCGAAGCTCTTCTTTGGTCTTTTTTTTCACTGTCAGCAGATCG-----------TCTTCGTCGTCGCTGCCTTGGGCCTCCTTCAGAAACGCCCTTTTCAGCTCGTCTTGTTCTTCTGCATAGCTTT----------------------------------------------------------------------------------TTCTTCTCATCCTCTTCCTCGTAG---------------------------------------------------------------------------ACAATCGATGAAGGGCCTCACGCTGC------------------------------------------------------------
>SE46
-------------------------------------------------------------------------------------------------------------------------------------------------------------------------------------------------------------------------------------------------------------------------------------------------------------------------------CATCCTCATAGTCCAAATTGTAATA-------TTCTTCCAAATTTTTGTCAAATGCCAGCTTCT------------------------------------TAGTGGCCTCCCCCTCTGCTTCGGCACTCTCATCTTGAGCCACACCGCCATCTTCG-GCATTGGAATCACTG-A--------------------------TTGTTTCTC----------------------------------------------------------------------------------------------------------AAACCCTCCTCGGCTTTTAGTCCATCCCAGCCCTTGGGAAGCCCCAACAGTTCATCCTCCACATCAAAATCAGGTTTTTCTAGCCCATCCGGATC--ATAGCCTTGAAAATCCGCATCCGCATCATCTGCCTCATAATACTCATCCCCAAAGGCCAAGCTCATCTTCCTGTCATACTCCTCAGGATCGAAATCCTCATCAAGGTCTTCCTCATCCAGCAA--CTGACCGTGCTCAGACCCCACCCCTGCAACATTTCTGATCTTTTCAAGCTTCTCCATAATTTCCTTCTTCTTAATGTTCTTCAACTGTTTCAGCTCCTCTTTCCGTTCAAACTCAGCCAGAGCAACCCGTGCCTTCTTGCTCTCCCTCTGAAACTTTCTTGCATTAGGCTTCTTCCTAACGGACCCTTCAGTGAACCTAGCATGACCCTGCACCTGATCGCCCGCGCCTTCTTCAAATCTGAAATTGTA-GTCTGCCTCAAACCTGTCCTGTTTATCCAACTCCTCC-TCATCTTCCAAAACCCCCTCTATGCCTCGATAAGAAAA-----------CTTCTCTTTGTCAATCCAACCCTTATTCAAGAGATAATCCTTCAAAAACTTCTCATTCTCATCCAAGTCATCATCTTTTCCAAAGTAGTCATTCAATCTCCGCACAATGTCCGCATCCTTGGCACGCCTTTCAGCTTCTGCGACCGCTTCTTCCTCCTCCTCCTTCTCCTGGAGAAGTTCTT-----------------------------------------------------------------------------------------------------------------------------------------------------------------------------------------------------------------------------------------------------------------------------------------------------------------------------------------------------------------------------------------------
>SG23
CTTTCTTCTGAGGTTACTATCCTGACCGTTCAAAGGTCGC-----------CCACCTTTACTTTTGCTG--------------------------------------------------------CTTCCTCTTCTTTTGACTGAATCTATTGTGCATAGGAGGCTTCCATTCTTCA-----------------------------------------------------------------------------------------------------------------------------------------------------------CAACTTATAATA-------TTCTTCGAGCTGCTTATCCAATAACAGTTTCTCTCTGACTGAAATTCTGCCTTTGTGCCTTTTCTTACTTTTAGATGCTTCCT-------------------------CTCAACGTCATCAACATGCTCTAGAGCTTTC-----TTCTTCCCTCTTCTTCTTCCCCTCTTCTTCCTCCTCTTCTTCTTCCTCTTCTTCTTCACCACTATCAA--TCCTTCTCATCACCTGGCTCTTCAGGATTCAATTTCTTATGTTCATTGACATTTTCTCTTGCTGCAGCAAAACCCTGCTTGGATCCCCTTCCATCCCAACCTTTAGGAAGACCCAGAAGTTCATCTTCTGCATCAAAATCTGGTTTTTCGAAATCATATTCATC--ATAGCCCTCAAAGTTCTCATCTACATCTTGTGCACCATAGTACTCGTCTCCAAAAGCTTTTTTCATCTTCATATCATATTCATCCGGATCAAAGTCCTCATCAAGGTCCCCTTCATCCAACAC--ATTACCCTGATCATCATTTACCCCAGCAACCTGTCTGATCTTCTCAAGCTTCTGCATGATCTCCTTCTTCTTGATATTCTTGAGATGTTTCAATTCTTCCTTCCTCTCAAATTCAGATTGCTCTAACCTCTCCTTCTTCTTTTCCCTCTGCTGCTTCCTCGAATTTGGCTTCTTCCTCACCGACCCCTCCGTAAACCTGGCATGCCCCAGCACCTGATCACCTGCCCCTTCCTCAAACCTAAAATTATA-GCCTGCCTCAAACTTATCCTGCTTCTCCAGTTCCTCC-TCATCCTCCGAAACCCCCACA---TCCCCATACCCCAAA--CTCCCCTTCTCCTCCCGCTCAATCCACCCTTTATTCAACAAATAGCTCTTCAAAAATCTGTCATTATCATCCAAATCATCATCCTTACCAAAATAGTCGTCCAACCGACGGGCAATATCTACATCCTTAGCCCGCTGCTCTGCCTCCTTAATAGCCTCCTCTTCCTCCTGCTTTTCACGCTTAATCTCCTCTGCGCTCTTCTTCTTCACTGTTAGCAAACCTC--CATCATCGCTGTCATCGTCATTATCCTCGACACCCATTAAAAAAGCCCTCTTAAGCTCGTCCTGCTCCTCAGAGTAGCTCT-CCATTCTCAAGCAAATGCTGAGCCATAACATCT---------------------TTCTTACCTTCGTCCTTTCTCTTCTCTCCAATCTCTTC-----------GTCATCATCATCAT---------------------------------------TTCGTCTTCTTCCTCGTCTTCAGAGCAATCTATGAAGCGCCTCCCGCTGC--CTTCTCCTCGCCATCAGAATCTCCTA--------------------------------
>SS22
-----------------------------------------------------------------------------------------------------------------------------------------------------------------------------------------------------------------------------------------------------------------------------------------------------------------------------------------ATCCAACTTATAATA-------TTCTTCGAGTTGCTTATCCAATAACAGTTTCTCTCTGACTGAAATTCTGCCTTTGTGCCTTTTCTTACTTTTAGATGCTTCCTCTGTTTC---AGTCCCTGTATTATCCTCAACGTCATCAACATGCTCTAGAGCTCTC-----TTCTTCTTTCTTCTTCTTCTCTTCTTCTTCTTCTTCTTCTTCTTCTTCTTCTTCTTCACCACTATCAA--TCCTTCTCATCACCTGGCTCTTCAGGATTCAATTTCTTGTGTTCATTGGCATTTTCTCTTGCTGCAGCAAAACCCCGCTTGGATCCCCTTCCATCCCAACCTTTGGTAAGACCCAGAAGTTCATCTTCTGCATCAAAATCTGGTTTTTCCAAATCATATTCATC--ATAGCCCTCAAAGTTCTCATCTACATCTTGAGCGCCATAGTACTCATCTCCAAAAGCTTTTTTCATCTTCATATCATATTCATCCGGATCAAAGTCCTCATCAAGGTCCCCTTCATCCAACAC--ATTACCCTCGTCA---TTTACCCCGGCAACCTGTCTGATCTTCTCAAGCTTCTGCATGATCTCCTTCTTCTTGATATTCTTGAGATGTTTCAATTCTTCCTTCCTCTCAAATTCAGATTGCTCTAACCTCTCCTTCTTCTTTTCCCTCTGCTGCTTCCTCGAATTTGGCTTCTTCCTCACCGACCCCTCCGTAAACCTGGCATGCCCAAGCACCTGATCACCTGCCCCTTCCTCAAACCTAAAATTATA-GCCTGCCTCAAACTTATCCTGCTTCTCCAGCTCCTCC-TCATCCTCCGAAACCCCCACA---TCCCCATACCCCAAA--CTCCCTTTCTCCTCCCGCTCAATCCATCCTTTATTCAACAAATAGCTCTTCAAAAACCTGTCATTATTATCCAAATCATCATCCTTACCAAAATAGTCGTCCAACCGACGGGCAATATCTGCATCCTTAGCCCGCTGCTCTGCCTCCTTAACAGCCTCCTCTTCCTCCTGCTTTTCGCGCTTAATCTCCTCTGCGCTCTTCTTCTTCACTGTTAGCAAACCTC--CATCATCGCTGTCATCGTCATTATCCTCGACGCCCATTAAAAAAGCCCTCTTAAGCTCATCCTGCTCCTCGGAGTAGCTCT-CCTTCGTT------------------------------------------------------------CTTTCTCTTCTCTTC-------------------------------------------------------------------------------------------------GCAATCTCTGAAGGGCCTCCCGCTGC-----CTCCTCGCCATCAGAATCTC-----------------------------------
>SV36
--------------------------------------------------------------------------------CATTCCCTTTCCAAAGCCTGAGTCACCATCCTGCAAAGCTATTCTCTTCCTTTTCTTTTGGCTGAATCTACTGTACTTAGGAGCCTTCCATTCTTCACTTCTATAAGGAGCTAACTTCTTAATCGAAACATACTGATTCAATTCCTTGTCATCTGTCATTAAAATCTCCTCCGTGCTTAAGCCATAAGTGTTTGACCGAACTTCCCTGTACTTAAAACGAGTTGGAAGATCTCCTATCATATCCTCATAATCCAACTTGTAATA-------TTCTTCCAGCTGCTTGTCAAAAGACAGCTTCTCTCTAAGTGAAATTCTTCCTTTTCGCCTTTTCTTGTTTTTCAAACTCTCCTCTGGTTCAATAGCCTCCATGCATCT-----------------GCTGCTGAGCTTCT---TCTTTCTTCTTCTTCTCCGTCGC-TCATCCTCCTCTTCCTCTTCATCTTCTTCTTCTTCTTCACCTCCAA--CGCTCATCCTCCTCTGAATCTTCAGGGTCCAATTTCTCTTTTTCTTTTAAATTCTGCCTTGCTGCAGCAAACCC---CTTGGATTCCCTCCCATCCCAACCTTTGGGAAGCCCCAAAAGCTCATCCTCCATATCAAAATCAGGCTTCTCCAAATCATACTCCTC--GTACCCCTCAAAATTTTCATCAGCATCCGGGGCCCAATAGTAATCATCCCCAAAAGCCTCTCTCATCTTCCTATCGTACTCCTCGGGATCAAAGTCGTCATCAAGGTCCTCTTCATCCACCAC--ATTGCCCATATCATCCTTGATCCCCGCGATCTGCCTGATCTTCTCAAGCTTCTTCATAATCTCCTCCTTCTTGATATTCTTCAAATGCTTCAACTCCTCCTTCCTCTCAAATTCAACGTGGGCGATCCTCTCCTTTTTATTCTCTCGCTGCTGCTTCCTAGCATTGGGCTTCTTTCTGACCGACCCTTCTGTAAATCTAGCGTGTCCTAAAACCTGATCCCCTGCACCTTCCTCAAATCTGAAATTATA-ACTAGCCTCAAACTTATCCTGCTTTAACAATTCCTCC-TCATCCTCGGAAACCCCCACAATATCATCATACCCAAAG--CCCCCATTTTTCTCGCTGTCAATCCACCCTTTATTCAACAAATAGCTCTTCAAAAATCTGTCCTTCTCATCCAAATCATCGTCCTTGCCAAAATAGTCTTCCAATCTGCGTGCAATATCTGCATCCTTAGCACGCAGTTCTGCCTCTTTGATGGCCTCCTCTTCCTCTTTTTTTTCACGGCGAAGCTCCTCAGCAGTCTTCTTTTTCACCGTAAGCAAACC----------------CATCATCTGTCTCCTCGGCGCCCATCAAAAATTCCCTCTTCAGCTCGTCTTGTTCCTCTGCATAAGTCT-CCATTCTCCAGCAAATGCTGCGCCGTAACATCCTTTAGATACATTGCCTTTTTCCTCTCGGTT------TTCTTCTTTTCTGTCACTTCCTCTTCTTCTTCTTATCATCATCATCATAGTGCCAT--------------------------------------TCGTCTTCTTCTTCTTCGCAAGCGATGAAGTGCCTCGCGCTGC------------------------------------------------------------
>TA17
CTTTCTTCTGAGACTA------TTATCATTCAAACGTGTACCATGTATGC-TCACCTTCACTTTCCCTGCTAAACTTTTTCATCCCTTTTGCAAATCTGGATTGACCATCATGCACAGCTGTTTTTTTCCTCTTCTTCTGACTGAATCTATTGCGCATTGGAGGCTTCCATTCTTCACTCCTGTAAGGAGCTAAC---------------------TTCAATTCCTTATCATCTGTCATTAGAAT----------------------------------------------------------------------------------------------------------CTCTTCAG-----------------------------------------------------------------------TCCTCCGTTTC---TCTCCCTGAATTATTCTCAACATCATCGACATGCTCTTGAGCTTTT-----CTTCTTCCTCTTCTTCTTCCC-TCTTCTTCCTCTTCTTCTTTGCCGTCTTCTTCTTCACCGCTATGAA-----TCTTCATCAACTGGATCTCCACGATTCAATTTCTTATGTTTGTTGACATTTTCCCTTACTGCATCAAAACCATGTTTCGATCCCCTTCCATCCCAACCTATGGGCAGACCCAAAAGTTCATCTTCTGCGTCAAAATTTGGTTTCTCCAAATCAAATTCATC--ATAGCCCTCAAAGTTCTCATCTACATCTTCAGCACCATAATACTCGTCTCCAAAGGCTTCTGTCATCTTCCTATCGTATTCATCCGGGTCGAAGTCCTCGTCAAGGTCCCTTTCATCCAGCAT--ATTACCCTCATCATCCTTTATCCCGCCTACCTGTCTGATTTTCTCGAGCTTCTCCATAATCTCTTTCTTCTTGATATTCTTGAGATGTTTCAATTCTTCCTTCCTCTCAAATTCAGTTTGCAGCAACCTCTCCTTTTTCTTCTCTCTCTGCTGCTTCCTTGAATTCGGCTTCTTTCTCACTGACCCCTCCGTAAACCTAGCATGCCCTAGCACCTGATCACCTTCCCCTTCCTCGAACCTAAAATTATA-TTCTGCCTCAAACCTATCTTGCTTCTCCAGTTCCTCC-TCATCCTCCGAAACCCCTACA---TCCCCATAGCCCAAA--CCTCTCTTCTCCTCTCGCTCAATCCACCCTTTATTCAACAAATAGCTCTTCAAAAACCTGTCATTATCATCCAAATCATCATCCTTGCCAAAATAGTCCTCCAACCGACGGGCAATATTTGCGTCCTTGGCCCGCTGCTCTGCCTCCTTAACGGCCTCCTCTTCCTCCTGCTTTTCGCGCTTAACCTCATCTGCACTCTTCTTCTTCACTGTTAGCAAACCCC--CATTATCGCTATCATCATCATTCTCATCGACACTCATTAAAAAAGCCCTCTTAAGCTCGTCTTGCTCTTCAGCGTAGCTCT--------------------------------------------------------------------CCTTTCTCTTCATATCAATCTCTTCTTCTA--------CGTCATCATCGTAAAGTTTTACATCTTTCTTATAAATCAAGGG--------ATCCTTTTCGTCTTCTTCCTCTTCGCAATCTGTGAAGCGCCTCCCGCTGC------------------------------------------------------------
>TB39
-----------------------------------------------------------------------------------------------------------------------------------------------------------------------------------------------------------------------------------------------------------------------------------------------------------------------------------------------------------------------------------------------------------------------------------------------------------------------------------------------------------------------------------------------------------------------------------------------------------------------------------------------------------------------------------------------------------------------------------------------------------------TTCAAAGTTTTCATCTGCATCTAGAGACCCATAGTATTTGTCTCCAAAAGCCTCTCTCATCTTCCCATCATACTCATCCGGATCAAAGTCCTCATCCAGATCCTCTTCGTCCAATAC--CTTAACCTGATCATCCTTTATCCCCGCAACTTGCCTGATCTTCTCAAGCTTCTCCATAATCTCCTTCTTCTTGATATTCTTCAAATACTTCAACTCTTCCTTCCTTTCAAATTCAGCATGAGCCAGCCTATCCTTCTTCTTCTCCCTCTGCTGCTTCCTCACATTCGGCTTCTTCCTCACAGTTCCCTCAGTAAACCTGGCATGTCCCAACACCTGATCACCTGCACCCTCCTCAAACCTAAAATTATA-ACCTGCCTCAAACCTCTCCTGCTTCTCCAATTCCTCC-TCATCCTCGGAAATCCCCACA---TCCCCATACCCCAAA--CTCCCCTTCTCCTCCCTCTCAATCCACCCTTTAGTCAACAAATAGCTCTTCAAAAACCTCTCATTGTCGTCTAAATCATCATCCTTGCCAAAATAATCCTCCAGCCTCCGCGCAATATCTGCGTCCTTAGCCCGCTGCTCAGCCTCCTTAACAGCCTCATGTTCCTCCTGTTTTTCACGCTTAAGCTCCTCTGCACTCTTCTTTTTCACTGTAAGCAAACCTC--CATCATCGCTGTCATCATC---ATCCTCGACACCCATCAAAAAAGCCCTCTTTAGCTCATCTTGCTCCTCGGCATAGCTCC-CCGTTTTCCAGTAAATGCTGAGCCACAACATCTTTCAAATACATTACCTTTTTCTTCTTACCTACTTCATTTTTCTTCTCTTCCATCTCTTC-----------ATCGTCATCGTCATAAAGCTTCACATCTTTCTCGTAAATTAATGGGTCCTTTCTTCGTCTTCTTCTTCTTGTCTTAGG-----------------------------ATTCATCATCATCAGAAGCACCAGCTAAACCC------------------------
>TN1
---------------------------------------------------TGACCTTTACCCTTGCTGTAAACCTTCTTCATTCCCTTTGCAAA-------------------------------------------------------------------------------------------------GCCTTCTTCAGTGAAACATACTGATTCAATTCTTTGTCATCTGTCAATAAAATCTCTTCAGTGCTCAATCTGTAGTTATTTGATGGAACTTCCCTATACTTAAAACGAGTAGGAAGATCTCCTATCATATCCTCATAATCCAATTTATAATA-------TTCTTCAAGCTGCTTGTCAAATGACAGCCTCTCTCTCAGTGAGATTTTTGCTTTCCGCCTTTTCCTATTTTTAGAAGCCTCCTCTGGATC---AGTCCCCATATTATCCTGAAAAGTATCACCATATCCTTGACTCTCC-----TTCCTCCTCCTCTCCTTCTTCTTCCTCCTCCTCCTCCTCATCCTCCTCCTGTCCTTCCTCCTCCTCCT----CCTCCTCTTCTGTTCTCCTCTTCTTTTAAAATTCTTAAGTTTCTTGACATTCTCCCTTACTGCAGCAAAACCCCCCTTTGATTCCCTTCCATCCCAACCTTTGGGAAGACCCAAAAGGTCATCCTCTGCATCGAAATCCGGTTTCTCCAAATCATATTCATC--ATACCCCTCAAAGTTCTCATCTGGATCTAGAGTCCCATAGTATTTGTCTCCAAAAGCCTCTCTCATCTTCCTATCATACTCATCAGGATCAAAGTCCTCATCAAGGTCATCTCCCTCCAATAC--ATTACCCTGATCATTCCTTATCCCCGCAACGTGTCTGATCCTCTCAAGCTTCTCCATGATCTCCTTCTTCTTGATGTTCTTCAGCTGCTTCAACTCTTCCTTCCTCTCAAATTCAGCCTGAGCCAGCCTCTCCTTCTTCTTCTCCCTCTGTTGCTTCCTTGAATTTGGCTTCTTCCTTACGGATCCATCAGTAAACCTGGCATGTCCCAACACCTGATCGCCTGCGCCCTCCTCAAACCTAAAATTATA-ACCTGCCTCAAACCTGTCCTGCTTCTCCAATTCCTCC-TCGTCCTCGGAAACCCCCACA---TCGCCATATCCCAAA--CTCCCCTTCTCCTCCCTCTCAATCCACCCTTTATTCAACAAATAGCTCTTCAAAAACCTGTCGCTGTCATCCAAATCATCATCCTTGCCAAAATAATCATCCAGCCTCCTCGCAATATCTGCATCTTTAGCCCTCTGCTCTGCCTCCTTACCTGCCTCCTCTTCCTCCTTTTTTTCACGCTTGAGCTCCTCTGCAGTCTTCTTTCTCACTGTAAGCAATCCCC--CGTCATCACTATCATCATC---ATCCTGAACACCAATCAGAAAAGCCCTCTTCAGCTCATCTTGCTCTTCAGCATAGCTCC------------------------CATAACATCTTTCAAATACAATGTCTTTTTTTTCTTCCCTTCTTCAGTTCTCTTTTCTTCTACCTCTTCGTC--------ATCATCGTCCTCGTATAGTTTTACATCTTTCTT-------------------CTTCGTCTTCTTCTTCATATCCTCAGCAATTTGTGAAGGGCCTCGCGCTGCCATCTTTTACCACGTTCGA-----------------------------------------
>TO14
CTTTCTTGTGAGACTATTATCGTGTCCGTTCAAACGTCGACCATGCATGC-TCACCTTTACT------------------------------------------------------------------------------------------------------CTTCCATTCTTCACTCCTGTAAGGAGCTAACTTCTTAAGTGAAACAAACTGATTCAATTCCTTATCATCTGTCATTAAAATTTCTTCAGTGCTTAAACCATAGGTATTTAACGGAACTTCCCTATACTTAAAACGAGTAGGAAGATCGTCTATCATGTCCTCGTAATCCAACTTATAATA-------TTCTTCAAGCTGCTTGTCCAATAACAGTTTCTCTCTGAGAGAAACCCTACCTTTGTGCCTTTTCTTAGTTCTAGAAGCTTCCTCTGTTTC---AGTCCCTGTATGATTCTCAACATCATCGACATGCTCTCGAGCTTCT----TCTTCTTCTTCTTCTTCTTCCCATTTTCGTCATCTTCTTCTTCGCCGTCTTCTTCTTCACTGCTATCAA-----TTTTCATCAAATGGATCTTCAGGATTCAATTTCTTATGTTTATTGACATTTTCCCTTACTGCAGCAAAACCCTGCTTGGATCCCCTTCCGTCCCAACCTTTTGAAAAACCCAAAAGTTCATCTTCTGCGTCAAAATCTGGTTTCTCCAAATCCAATTCATC--ATAGCCCTCAAAGTTATCATCTACATCTTGAGCACCATAGTACTCGTCTCCAAAAGATTCTCTCATCTTCCTATCATATTCATCCGGATCGAAGTCTTCATCAAGGTCCCTTTCATCCAGCAT--ATTACCCTCATCATCCTTTACCCCGGCTATCTGTCTAATCTTCTCAAGCTTCTCCATGATCTCTTTCTTCTTGATATTCTTGAGATGTTTCAATTCTTCCTTCCTCTCAAATTCAGTTTGCAGCAACCTCTCCTTCTTCTTCTCTCTCTGCTGCTTCCTTGAATTTGGCTTCTTCCTCACTGACCCCTCCGTAAACCTGGCATGCCCCAGCACCTGATCACCTGCCCCTTCCTCGAACCTAAAATTATA-GTCTGCCTCAAACCTATCCTGCTTCTCCAGCTCCTCC-TCGTCCTCCGAAATCCCCACA---TCCCCATAGCCCAAA--CTCCCCTTCTCCTCCCGCTCAATCCACCCTTTACTCAACAAATAGCTCTTCAAAAACCTGTCATTATCATCCAAATCATCATCCTTGCCAAAATAGTCCTCCAACCGACGGGCAATATCTGCATCCTTAGCCCGCTGCTCTGCCTCCTTAACGGCCTCCACTTCCTCCTGCTTTTCGCGCTTAATCTCCTCTGCACTCTTCTTCTTCACTGTTAGCAAACCTC--CATCATCGCTATCATCATCATTATCCTCCACACTAGTCAAAAAAGCCCTCTTAAGCTCATCTTGCTCTTCGGCGTAGCTCT--CATTCTCAAGCAAATGCTGAGCCATAACATCTTTCAAATACAGTACCTTTTTCTTCTTACCTGCGTCCTTTCTCTTCTCGTCAATCTCTTCTTCTACGCCTTGTCGTCGTCATCGTAAAGTTTTACATCTTTCT---------------------TTCGTCTTCTTCCTCTTCTTCGAGGCAATCTGTGAAGCGCCTCCCGCTGCACCTTCTCCTCACCATCAGAGTCTCCTGGCAAGTCCATTTCACTCCTAGATAACAAATA-
>TPL03
--------------------------------------------------------------------G----------------------------------------------------------------------------------------------------ACTTCTTAGTCCCATTTGGAA-------------------------------------------------------------AGCTG------------------------------------------GATTGGGAAGATCCCCTATCATATCCTCGTAATCCAATTTATAATA-------CTCTTCCAGCTGCTTATCAAAGACCAGTTTCTCTCTAAGTGAAATTCTCCCCTTGCGCTTCTTCTTATTCATAGGAGTCCCCTCCTCTCCTTCAATACCAAT--------TGGCCCTATCATCAACATCCATACCAAGT-------CCCTGATCGTCTTCA--------TCTTCCTCTTCTTTTTCATGATTTTCTTCATCTTCTTC------------TTCTTCAACTGGGTCCTCATGATCCAATATCTTTATCTTCTTGAGGCTCTCCCTCGCCGCAGCAAACCC---CTGTGATTGCCTCCCATCCCATACGCTGGGGAGCCCCATAAGCTCATCCTCTGCATCAAAATCAGGCTTCTCCAGGTCATCCAAATC--ATACCCTTCAAAATTCTCATCTGCATCGTCCGCCCCATAGTACTCATCCCCAAAGGCCTCCCTCATCTTCCGATCATACTCCTCAGGATCAAACTCCTCCTCAAGATCCTCTTCCCCAAGCAA--ATTACCATCATCATCCTTCATCCCTGCAATCTGCCTAATCTTCTCCAACTTCTCCAAAATCTCCTTCTTCTTAATATTCTTCAGATGCTTCAGCTCCTCCTTTCTCTCAAACTCAGCCTGCGCCAATCTCTCCTCCTTATTCTCTCTCTGTTGTTTTCTAGCATTGGGTTTCTTCCTAATGGACCCCTCGGTAAACCTAGCATACCCCAAAACCTGGTCTCCCGTCCCTTCCTCAAACCTAAAATTATA-TTTGGCCTCAAACTTCTCCTGTTTCTCAACCTCCTCC-TCGTCCTCGGAAACTCCCACAACATCCTCGTAACCCAGAGTCCCTTACCCTCATCTCTATCGATCCACCCCTTATTCAACAAATAACTCTTCAAAAACCTTTCATTCTCATCCAGACCATCATCCCCGCCAAAATACTCCTCCAATTTTCTCGCCACGTCAGCATCCTTGGCTCGCTGCTCGGCTTCCTTAATTGCCTCCTCCTCTTCCTTCTTCTCCCTCCGAAGCTCCTCCGCGCTCTTTTTCTTCACAGTCAGCAGCTTCC--CCCCGTCATCGTCATCGTCATCG-------------------------------------------------------------------------------------------------------------------------------------------------------------------------------------------------------------------------------------------------------------------------------------------------------------------------------------
>WN5
GTTTCTT-----------------------------TTGAACTTCCTCACTTTACCTTTGCTTTTGCTGTTTGACTTCTTCATTCCTTTTGCAAATT------------------AAGCTATTCTCTTCCTCTTTTTTTGGCTGAACCTATGATGCTTAGGAGGCTTCCACTCTTCA-------------CTAATTTTTTAATTGAAACGTACTGATTCAATTCCTTGTCATCTGTCATCAAAATCTCTTCAGCAGTCAAACCATAAGTGTTAGATGTCACTTCCCTATACTTGAAACGAGTTGGAAGATCTCCTATCATATCCTCATAATCCAATTTGTAATA-------TTCTTCTAACTGTTTGTCAAATGTCAGCTTCTCTCTGAGTGAAATTCCTTCCTTGCGCCTTTTCTTATTTTTAGAAGTCCACTCTCCTTC---AATAACCATA------------------------------------------------------------------TCCTCCGCTTCTTCTTCAAGTAATCATCCTTCT------------------TCTTCAACCTGGGCCTCATCATTCAATTTCCGGCATTCTTTCAATTTCTCCCTTGCTTCAGCAAACCC---CTTAGATTCCGTTCCATCCCAACCCTTGGGAAGGCCCAAGAGCTCATCCTCGGCATCAAAATCAGGTTTCTCCAAGTCACATAAATC--ATAACCCTCAAAATTCTCGTCTGGATCCTCTGCCCCATAGTACTCGTCCCCAAAAGCCTTCCTCATCTTCCTATCATAGTCCTCGGGATCAAACTCCTCCTCTAGGTCCTCCTCATCAAGCAA--ATTCCCCTCATCATCCTTGACCCCGGCAATCTGCCTTATCTTCTCAAGCTTCTCCATGATCTCCCTCTTCTTGATGTTCTTCAGCTGTTTCAACTCCTCCTTCCTCTCAAACTCAGCCTGAGCCAGCCTTTCCCTCTTATTCTCCCTTTGCTGTTTCCTTGCATTCGGTTTCTTTCTCACCGACCCCTCCATAAACCTGGCATGCCCCAAAACCTGGTCCCCCGCACCCTCCTCAAACCTAAAATTGTA-ATCAGCCTCAAACCTGTCCTGCTTCTCCAACTCCTCC-TCGTCCTGCGACACATCAATCTCGTCCTCATACCCCCAC--CCTGTTTTCTGGTCCTTGTCGATCCACCCCTTATTCAACAGATAACTCTTCAAAAACCTTTCATTTTCATCGAGGTCATCATCCCTACCGAAATACTCGTTCAATTTCTTCGCAATATCAGCATCCTTGGCACGCTGCTCCGCCTCCTTAATTGCCTCGCGTTCCTCCTCTTTCTCCCGCCTGAGCTCCTCCGCACTCTTCTTCTTCACAGTCAGCAAACCCC---------GCTATCATTTTCATCATTTCCGGCCTCTAACAAGAACGCCCTCTTCAGCTCCTCCTGCTCCTCGGCATAACTCT-TATCTTC---------------------------------------GCTTCTTCTTCTTCGTCTTCTTCTCAGACTTGTCCTCCTGTTCTTCTTCTTCCTCCTGTCTGCGTCATCATACAGTTTTGCATCCTTCTGGTAAATTGAGGGGTCC---TTTCCTCGTCTTCTTCTTCGTCTTCCCAATCGTTGAAGGGCCTCCCACTGC------------------------------------------------------------
>WS10
--------------------------------------------------------------------------------------------------------------------------------CCGCCTCTTCTTTTTTGATTTGCTTTCC-------ACTTCATTACTTTTTTCTTCTGCATGGCTATCTTCTTAATTGAAACATACTGGTTCAATTCCTTATCGTCTGTCATTAAAATCTCTTCAGTTGTTAAACCATAAGTATTTAATGTAACTTCCCTATACTTAAAACGTGTAGGAAGATCGCCTATCATGTCCTCATAATCCAACTTATAATA-------TTCTTCAAGCTGCTTGTCCAATAACAGTTTCTCTCTAAGTGAAACTCTGCCTTTACGCCTTTTCTTAGTTCTAGAATCTTCCTCTGTTTC---AGTATCTGTATTATTCTCAAAATCATTGACATGCTCTCGAGCTTTT-------TCCTCCTCCTCCTCCTCT--TCTTCCTCCTCTTCTCCTTTGCCGTCATCTTCTTCACCGCTATCAA-----TTTTCATCAACTCGATCATCAGGATTCAGTTTCTTATTTGTATTGACATTTTCCCTTACTGCAGCAAAACCCTGCTTGGATCCGCGTCCATCCCAACCTTGGGGAAAACCCAAAAGTTCATCTTCTGCGTCAAAATCTGGTTTTTCCAAATCCAATTCATC--ACAGCCCTCGAAGTTCTCGTCTACATCTTGAGCTCCATAATATTCGTCTCCAAAAGCTTCTCTCATCTTCATATCATATTCACCCGGATTGAAGTCCTCATCAAGGTCCATTTCATCCAACAT--ATTACCCTCATCATCCTTTACCCCAGCAACCTGTTTAATCTTCTCAAGCTTTTCCATGATCTCTTTCTTCTTGATATTCTTCAGATGTTTCAATTCTTCCTTCCTCTCAAATTCAGCTTGTAGCAACCTCTCCTTCTTCTTCTCTCTCTGTTGCTTCCTTGCATTTGGCTTCTTCCTTACTGACCCCTCCATAAACCTGGCATGCCCAAGCACCTGATCACCTGCCCCTTCCTCAAACCTAAAATTATA-GTCTGCCTCAAACCTATCCTGCTTCTCCAATTCCTCC-TCATCCTCCGAAATATTTACA---TCCCCATACCCCAAA--CTCCCCTTCTCCTCCCGATCAATCCACCCTTTATTCAACAAATAGCTCTTCAAAAACTTCTCATTCTCATCTAAATCATCATCCTTGCCAAAATAGTCCTCCAGTCGACGAGCAATATCTTTATCCTTAGCCCGCTGCTCTGCCTCCTTAACAGCCTCCTCTTCCTCCTTCTTTTCCCTCTTAATCTCCTCTGCACTCTTCTTCTTCACTGTTAGCAAACCCC--CATCATCGCTATCATCATCATTATCCTCCACACCCATCAAAAAAGCCCTTTTTAGCTCATCCTGCTCTTCAGCATAGCTCT-CCGTCCTCAAGCAAATGCCGAGCCATAACATCT---------------------TTCTTACCTGCGTCCTTTCTCTTTTCGTCAATCTCTTCTTCTACATTGTGTCATCATCATCATAAAGCTTTACATCCTTCTTATAAATTAACGGAT-----CTTTTTCGTCTTCTTCCTCTTCTTCGCAACCTGTGAAGTGCCTCCCGCTGC-CCTTCTCCTCGCCATCAGAGTCTCCCAGCAAATC-------------------------
>WW11
--------------------------------------------------------------------------------------------------------------------------------CCTCTTCTTCTGACTGAATCTATTGTGCCTTGGAGGCTTCCATTCTTCACTCCTATAAGGAGCTAACTTCTTAATTGAAACATACTGGTTCAATTCCTTATCGTCTGTCATTAAAATCTCTTCAGTTGTTAAACCATAAGTATTTAATGTAACTTCCCTATACTTAAAACGTGTAGGAAGATCGCCTATCATGTCCTCATAATCCAACTTATAATA-------TTCTTCAAGCTGCTTGTCCAATAACAGTTTCTCTCTAAGTGAAACTCTGCCTTTACGCCTTTTCTTAGTTCTAGAATCTTCCTCTGTTTC---AGTATCTGTATTATTCTCAAAATCATTGACATGCTCTCGAGCTTTT-------TCCTCCTCCTCCTCCTCT--TCTTCCTCCTCTTCTCCTTTGCCGTCATCTTCTTCACCGCTATCAA-----TTTTCATCAACTCGATCATCAGGATTCAGTTTCTTATTTGTATTGACATTTTCCCTTACTGCAGCAAAACCCTGCTTGGATCCGCGTCCATCCCAACCTTGGGGAAAACCCAAAAGTTCATCTTCTGCGTCAAAATCTGGTTTTTCCAAATCCAATTCATC--ACAGCCCTCGAAGTTCTCGTCTACATCTTGAGCTCCATAATATTCGTCTCCAAAAGCTTCTCTCATCTTCATATCATATTCACCCGGATTGAAGTCCTCATCAAGGTCCATTTCATCCAACAT--ATTACCCTCATCATCCTTTACCCCAGCAACCTGTTTAATCTTCTCAAGCTTTTCCATGATCTCTTTCTTCTTGATATTCTTCAGATGTTTCAATTCTTCCTTCCTCTCAAATTCAGCTTGTAGCAACCTCTCCTTCTTCTTCTCTCTCTGTTGCTTCCTTGCATTTGGCTTCTTCCTTACTGACCCCTCCATAAACCTGGCATGCCCAAGCACCTGATCACCTGCCCCTTCCTCAAACCTAAAATTATA-GTCTGCCTCAAACCTATCCTGCTTCTCCAATTCCTCC-TCATCCTCCGAAATATTTACA---TCCCCATACCCCAAA--CTCCCCTTCTCCTCCCGATCAATCCACCCTTTATTCAACAAATAGCTCTTCAAAAACTTCTCATTCTCATCTAAATCATCATCCTTGCCAAAATAGTCCTCCAGTCGACGAGCAATATCTTTATCCTTAGCCCGCTGCTCTGCCTCCTTAACAGCCTCCTCTTCCTCCTTCTTTTCCCTCTTAATCTCCTCTGCACTCTTCTTCTTCACTGTTAGCAAACCCC--CATCATCGCTATCATCATCATTATCCTCCACACCCATCAAAAAAGCCCTTTTTAGCTCATCCTGCTCTTCAGCATAGCTCT-CCGTCCTCAAGCAAATGCCGAGCCATAACATCT---------------------TTCTTACCTGCGTCCTTTCTCTTTTCGTCAATCTCTTCTTCTACATTGTGTCATCATCATCATAAAGCTTTACATCCTTCTTATAAATTAACGGAT-----CTTTTTCGTCTTCTTCCTCTTCTTCGCAACCTGTGAAGTGCCTCCCGCTGC--CTTCTCCTCGCCATCAGAGTCTCCCAGCAAATC-------------------------
