# Supplementary material for: Development of a Target Enrichment Probe Set for Conifer (REMcon)
Source: Biology (Basel). 2024 May 22;13(6):361. doi: 10.3390/biology13060361 (PMC11200496; doi:10.3390/biology13060361)
Supplement: Supplementary file 1 [file biology-13-00361-s001.zip › biology-2960267-supplementary/Sup data/secapr_alignments_paralogs/0.fasta]

>AA3
---------------------------------------------------CACCACTTACTTCAAATCCCTTGGATCAAATGGTAAGGTTCATTATGGGATTTCCTTGGCTTATGATGTGAAACCCTTGCTTCCCACCACATTCCTCAATGGATAGTTTTTGACTCTTAATTGCCCTATATTTTG----TATTATAATTGTGTTACTGAAATTTCAAACAAGTGGTGCATATTATAGTTGATGTACATTGTGTGCAGCGGAGCTTCTTACTACAAACAAACTCTCAGAACTAGCATGCTTAGCGTTATATTTGATGTATGAGAAAAAACAAGGCAAAGAATCTTTTTGGCGCCCATTCATCCGTGAGCTCGATCGACAGCGAGGAAGAGGACAACTGGCCGTCGAATCTCCACTTCTATGGTCATCAGAGGAGCTAAAATATTTTACTGGTAGTCCAATGAAGGTATCACATCTGAAGTGGCTTATACTTATCATTTAGTTGGTATTAATAGAGGTTTCTGTTTACACACATGGCCTTCT------------TTGAATAATTTCTTTGATATGTCCTGCCCATTCTGGATTCAAATTTAATAAACTCATCAGTATGAAAACAGGCCCTGTTATTGACATAATATCCCTGATTGAGTTGGTGCAGGAAGTTGTGTTAGAAAGGTTTGCAGGCATTAAGAGGGAATACGAAGAGCTTGATACAGTTTGGTTTATGGCGGGTTCTTTGTTTAAGGTCATCTTCCTTGTTGTGATTAACTTTTTGACATGGCTAGTTTGTGAGTGACAAAAGATTGTTGTACTTGACCATCCTCTGGACAAATTTGGCAGTTTATATAATTTTAAAGCTAAAGTAAATTTTGGTTCTTTTAGATTCCATTTTTTCACATAATTTATTTGATATATTCTGCAGCAATACCCCTATGATATACCGACTGAGGCTTTTTCATTTGAAATTTTCAAGCAAGCATTTGTTGCAGTTCAGTCATGTGTTGTGCATTTGCAGGTAATATTCTTGTAAAATTGTCTAGCCATGATATAGCACGAGTATATATGATTTGAATAGGGCTTAA----AGAAAATTGTCTCTATATTTTCTATATTATTTCTGAGAGTATTTATTGTTAGATTTAAGGGTGGAAATGTTTTGGTATCAAACAATCTTAATTGAGATATGGTACATGATGGTTGCTTGCAGTCCTCTTC
>AA60
ATTGTTTTCCTATTGAGGAAACCACATTTTATACCTACTTTGTTGCATTTTATGGCCCATCACAAAAACAAGTTTCTTAGGCAACCTACTAT---ATGGATGTGCTTAAAACACTGATTTGACATTGAGATATTTTGGTTTATGCATTTTCCAAGAGGTCTACATTATAG---TTCCTATAGTTTG-CATGACAATCAAGT-GTTATGGAGATCTGGAATAACTTGCTTACTGT--GGCACATATAAAT--TCTGCAGCGGAGTTGCTTACTACAAACAAACTCTCAGAACTGGCTTGCTTGGCATTATATTTGATGTATGAGAAAAAGCAAGGAAAGGAGTCTTTTTGGTATCCTTTCATCCGTGAGCTTGATCGGCAACGAGGAAGAGGACAGCTGGCAGTTGAATCTCCACTTTTATGGTCATCTGAGGACCTAAAGTATTTTACTGGGAGTCCAATGAAGGTATTATATTTGAAGCAGTTTATT-TTGTCATCATTTGATTAGT----ATTACTTCCGTTTTTGTGCAAGACCTT--TTGGAATAATTGATATCAAATTTCTGTGATGTGTCCTGGTTACTTTAGTCCAGAAAACCTATTTG---------------------ACTTTGTTGATATAGAATACTTGATCTGGTTTGTGCAGGAAGTTGTGTTAGAAAGGAGCGCAGGGATTAAGAGGGAATATGAAGAGCTTGATACTGTTTGGTTTATGGCTGGTTCTTTGTTTCAGGTTGTTTTCTTTTGCAATAATTTATGTTTGACACGGCTGATTTATCTACAACAC-AAATTGTTGTAGTTGA------------CCAATGTCACAG-TTGCATGTTAAAATATTCAAAA-GAATTCTGGCTGTTTTGTATTCCTCATTCTCATTTAAGTAATTATATATGCTCTGCAGCAATACCCCTATGATATACCCACAGAGGCTTTTCCATTCGAAATTTTCAAGCAAGCATTTGTTGCAGTTCAGTCATGTGTTGTACATTTGCAGGTATCACTTTCTTAACCTTTGGAACCTTGCTTTCTAGCTAACTTGCAGTTGGTG-CATATTACTTAATTAAAAATATATGATATTGAAGAAGAATAATTTT-TTTAATTCAAATTTTGTTAGAAGTTGAGAATGCATTCCTATTATAAATTGGGCCTTACAAGCTTTTGGCAGGCCATAATCAATTGTTAATTTGTTTG--
>AAR4
AAGGTTCACCTGTGATTTAAGCCTTGTTTCCTGTATGAGCTCCTTGTTCATCACCACTTACTTCAAATCCCTTGGATCAAATGGTAAGGTTCATTATGGGATTTCCTTGGCTTATGATGTGAAACCCTTGCTTCCCACCACATTCCTGGACTGATAGTTTTTGACTCTTAATTGCCCTATATTTTG----TATTATAATTGTGTTACTGAAATTTCAAACAAGTGGTGCATATTATAGTTGATGTACATTGTGTGCAGCGGAGCTTCTTACTACAAACAAACTCTCAGAACTAGCATGCTTAGCGTTATATTTGATGTATGAGAAAAAACAAGGCAAAGAATCTTTTTGGCGCCCATTCATCCGTGAGCTCGATCGACAGCGAGGAAGAGGACAACTGGCCGTCGAATCTCCACTTCTATGGTCATCAGAGGAGCTAAAATATTTTACTGGTAGTCCAATGAAGGTATCACATCTGAAGTGGCTTATACTTATCATTTAGTTTGTATTAATAGAGGTTTCTGTTTACACACATGGCCTTCT------------TTGAATAATTTCTTTGATATGTCCTGCCCATTCTGGATTCAAATTTAATAAACTCATCAGTATGAAAACAGGCCCTGTTATTGACATAATATCCCTGATTGAGTTGGTGCAGGAAGTTGTGTTAGAAAGGTTTGCAGGCATTAAGAGGGAATACGAAGAGCTTGATACAGTTTGGTTTATGGCGGGTTCTTTGTTTAAGGTCATCTTCCTTGTTGTGATTAACTTTTTGACATGGCTAGTTTGTGAGTGACAAAAGATTGTTGTACTTGACCATCCTCTGGACAAATTTGGCAGTTTATATAATTTTAAAGCTAAAGTAAATTTTGGTTCTTTTAGATTCCATTTTTTCACATAATTTATTTGATATATTCTGCAGCAATACCCCTATGATATACCGACTGAGGCTTTTTCATTTGAAATTTTCAAGCAAGCATTTGTTGCAGTTCAGTCATGTGTTGTGCATTTGCAGGTAATATTCTTGTAAAATTGTCTAGCCATGATATAGCACGAGTATATATGATTTGAATAGGGCTTAA----AGAAAATTGTCTCTATATTTTCTATATTATTTCTGAGAGTATTTATTGTTAGATTTAAGGGTGGAAATGTTTTGGTATCAAACAATCTTAATTGAGATATGGTACATGATGGTTGCTTGCAGTCCTCTTC
>AF1
AAATCTCTTGTTTATTTATCTGCATTTTTTATGTTACTTTCATATATTTTTATGATTCATTGCAGAATAGAG-TTCTGAGATGAGGACATGCACTTATGATATGCATGAATTCATGCTTATATATTGAGATTTTCGTCTTTGTGAATTTCTTAATAGTTCCACATTGTTTGTTGCC-TATATTTTTATGGTATAAATGTGTGACGATGGAAATCCTGAATGACCGGCATATGCTA-GACTAACATACATTGTATTCAGCGGAGCTTCTTACAACAAACAAACTCTCGGAGCTAGCTTGCTTAGCCCTATATTTGATGTATGAGAAAAAGCAAGGCAAAGAATCTTTTTGGTACCCCTTTATCCGAGAGCTTGATAGGCAACGCGGAAGAGGGCAACTGGCTGTTGAGTCTCCACTTTTATGGTCATCAGAGGATCTGCAATATTTTACTGGAAGTCCAATGAAGGTATCATATTTGAAGCACCTTCTATATTCTCATTTTTGGACATCAATAGAGGCTTCTGTTTACATGCGTGGGCCTTCTTCAAAGAACTGATATTGAATTTATCTGGTGAATCTTGGCCATTCCAGATTAAAGCCTAGTATTCCTTCAGATATGGAAACAGGCCTTGTTATTGCCATTAAATAATTGATTGAGTTGGTGCAGGAAGTTGTGTCAGAAAGGAATGCAGGCATTAAGAGAGAGTATGAAGAGCTTGATACAGTTTGGTTTATGGCTGGTTCTTTGTTTAAGGTCATATTCATAGTT-AAATTTTATGTTTGGCATGGTTAATTTTTGAGAGACAAGAAATTTTTATGCTTGATCAGTGTCTGGACAAGTATTCTATTGTGTATATTTTAAAGCCAAGAAACTTTTTTAATCCTTTACGATTCCATATTTATATGTAGTTTGTTTGATATGTTTTGCAGCAATATCCTTATGATATACCCACTGAGGCTTTTCCATTTGAGATTTTCAAGCAAGCATTTGTTGCAGTTCAGGCATGTGTTGTGCATTTGCAGGTAATGTTCTCATAGCATTGTGTTTCACTGTCATGTCACTAATATAGATGATTTGCAT-AAGCATTTGAAGAAAAACATGTCTCAGTATTTGTTGTACTTTTTCTGAGATAACTCACTTAAGTGTTGAAAGATCTTGGCAGCCTATAAAC-AAATAATGTGTTTGAGGAATAGTTCATAACATCTACTTGTACTCTTGCAA
>AG2
---------------------------------------TCATATATTTTTATGATTCATTGCAGAATAGAG-TTCTGAGATGAGGACATGCACTTATGATATGCATGAATTCATGCTTATATATTGAGATTTTCGTCTTTGTGAATTTCTTAATAGTTCCACATTGTTTGTTGCC-TATATTTTTATGGTATAAATGTGTGACGATGGAAATCCTGAATGACCGGCATATGCTA-GACTAACATACATTGTATTCAGCGGAGCTTCTTACAACAAACAAACTCTCGGAGCTAGCTTGCTTAGCCCTATATTTGATGTATGAGAAAAAGCAAGGCAAAGAATCTTTTTGGTACCCCTTTATCCGAGAGCTTGATAGGCAACGCGGAAGAGGGCAACTGGCTGTTGAGTCTCCACTTTTATGGTCATCAGAGGATCTGCAATATTTTACTGGAAGTCCAATGAAGGTATCATATTTGAAGCACCTTCTATATTCTCATTTTTGGACATCAATAGAGGCTTCTGTTTACATGCGTGGGCCTTCTTCAAAGAACTGATATTGAATTTATCTGGTGAATCTTGGCCATTCCAGATTAAAGCCTAGTATTCCTTCAGATATGGAAACAGGCCTTGTTATTGCCATTAAATAATTGATTGAGTTGGTGCAGGAAGTTGTGTCAGAAAGGAATGCAGGCATTAAGAGAGAGTATGAAGAGCTTGATACAGTTTGGTTTATGGCTGGTTCTTTGTTTAAGGTCATATTCATAGTT-AAATTTTATGTTTGGCATGGTTAATTTTTGAGAGACAAGAAATTTTTATGCTTGATCAGTGTCTGGACAAGTATTCTATTGTGTATATTTTAAAGCCAAGAAACTTTTTTAATCCTTTACGATTCCATATTTATATGTAGTTTGTTTGATATGTTTTGCAGCAATATCCTTATGATATACCCACTGAGGCTTTTCCATTTGAGATTTTCAAGCAAGCATTTGTTGCAGTTCAGGCATGTGTTGTGCATTTGCAGGTAATGTTCTCATAGCATTGTGTTTCACTGTCATGTCACTAATATAGATGATTTGCAT-AAGCATTTGAAGAAAAACATGTCTCAGTATTTGTTGTACTTTTTCTGAGATAACTCACTTAAGTGTTGAAAGATCTTGGCAGCCTATAAAC-AAATAATGTGTTTGAGG---------------------------------
>AH26
--------------------------------------CTGAGGCAATGACTCATTCTGTATTATATGTGCAAGCATATGCTTGTTACATGC----AGCATCAATTTTATATTGTCTCTGGGAATTTTGCTGTTTCTGAATTTTGATAACTTGACAAGTCTATCTTATTTATTTGTACCCCTTTTT-C--ACAATGTATACGATTGTTTAGATCCAGAGCCACTCATAATGTGCATTTTGGTTTGTAAAT-TGTCTAGCGGAGCTGCTTACTACAAACAAGCTTTCAGAGCTAGCCTGCTTAGCATTATATTTGATGTATGAGAAAAAGCAAGGCAAACAGTCTTTTTGGCGTCCTTTCATCCGTGAGCTTGATCGGCAGCGAGGAAGAGGACAGCTAGCTGTTGAGTCCCCACTTTTATGGTCATCTGAGGAGTTAAAATGCTTTACTGGTAGTCCAATGAAGGTAGCATTTTTAGGCAGCTTATAGTTTCATAGTATTCAGTGTTTAATGGGGACTTCTATTGATACAAGTGGACCTT-TTTGAAGAATGAATTTTGCATTTTTTTGATGCTTCTTTTCTATTACAAATTCAAGCCCATTGGCTTTTTGGGAGTTAAAATAGGCACTGTTATTGAC-TGGTAGCTTTTTTGAATGTGATGCAGGAAATTGTGCTGGAAAGGAATGCAGGCATTAAAAGGGAATATGAAGAGCTTGATACTGTTTGGTTTATGGCTGGTTCATTGTTTAAGGTGGTCCTCTTTCCAGTTCATTGATTTTTTACACAGCTAATGTGTGAGAATGATGAAATTGTTGCACTTGCCCGCTCTTTGGACAACTATCTCAGTATGTTTTTGTTTAAAACTATGGTAGATTTTGGCTCTTTCAGATTGCAGATATCAACAGGATTTGATTGATTTGTTTTGCAGCAATACCCCTATGACATACCTACCGAGGCTTTTTCATTTGAAATCTTCAAGCAAGCATTTGTCGCAGTTCAGTCTTGTGTTGTACACTTACAGGTAGTTTATCTTAACTATTTCTGAGCCTTGCACTTGATA---TCTCAAGGATATAAGTGGCTCACATACAGGAAAGCATGCTTTAGTATTTGTCATATCATTACTGAGAATGCTTTC--GCTCTAAATTTGAGCCAAAGACATCCAAACCAATGTTTAATAATTTCTTTGAATCACATAGCATATGGAATTGTTTTTACCC
>AME1
------------------------------------------------------------------------------------------------------------------------------------------------------------------AACTCTTAATTGCCCTATATTTTG----TATTATAATTGTGTTACTGAAATTTCAAACAAGCGGTGCATATTATAGTTGATGTACGTTGTGTGCAGCGGAGCTTCTTACTACAAACAAACTCTCAGAACTAGCATGCTTAGCGTTATATTTGATGTATGAGAAAAAGCAAGGCAAAGAATCTTTTTGGCGCCCATTCATCCGTGAGCTCGATCGGCAGCGAGGAAGAGGACAGCTGGCCGTTGAATCTCCACTTCTATGGTCATCAGAGGAGCTAAAATATTTTACTGGTAGTCCAATGAAGGTATCGCATCTGAAGTGGCTTATACTTATCATTTTGTTGGTATTAATAGAGGATTCTGTTTACACACATGGTC-------------------------TTCTTTGATGTGTTCTGCCCATTCTGGATTCAAATTTAATAAATTCATCAGTATGAAAACAGGCCCTGTTATTGACATAGAATGCCTGATTGAGTTGGTGCAGGAAGTTGTGTTAGAAAGGTTTGCGGGCATTAAGAGGGAATACGAAGAGCTTGATACAGTTTGGTTTATGGCGGGTTCTTTGTTTAAGGTCATCCTCCTTGTTGTGATTAATTTTTTAACATGGCTAGTTTGTGAGTGACAAAAGATTGTTATACTTGACCATCCTCTGGAGAAATTTGGCAGTTTATATAATTTTAAAGCTAAAGTAAATTTTGGTTTTTTCAGATTCCATTTTTTCACATAATTTATTTGACATGTTCTGCAGCAATACCCCTATGATATACCGACTGAGGCTTTCTCATTTGAAATTTTCAAACAAGCATTTGTTGCAGTTCAGTCATGTGTTGTTCATTTGCAGGTAATATTCTTGTAAAATTGTCTAGCCATGATATAGCACAAGTATATATGATTTGAATAGGGCTTAA----AGATAAATGTCTCTATATTTGCTATATTATTTCTGAGAGTATTTATTGTTAGATTTAAGGGTGGAAATGTTTTGGTATCAAACAAATTTAATTGAGATATGGTACATG-------CTTGCAGTCCTCTTC
>AP25
TCAAAGTTGCAATTATGTATGACATTCACTAAATAGTTCCGAGGCAATGACTCATTCTGTATTATATGTGCAAGCATATGCTTGTTACATGC----AGCATCAATTTTATATTGTCTCTGGGAATTTTGCTGTTTCTGAATTTTGATAACTTGACAAGTCTATCTTATTTATTTGTCCCCCTTTTT-C--ACAATGTATACGATTGTTTAGATCCAGAGCCACTCATAATGTGCATTTTGGTTTGTAAAT-TGTCTAGCGGAGATGCTTACTACAAACAAGCTTTCAGAGCTAGCCTGCTTAGCATTATATTTGATGTATGAGAAAAAGCAAGGCAAACAGTCTTTTTGGCGTCCTTTCATCCGTGAGCTTGATCGGCAGCGAGGAAGAGGACAGCTAGCTGTTGAGTCCCCACTTTTATGGTCATCTGAGGAGTTAAAATGCTTTACTGGTAGTCCAATGAAGGTAGCATTTTTAGGCAGCTTATAGTTTCATAGTATTCAGTGTTTAAT-GGGACTTCTATTGATACAAGTGGACCTT-TTTGAAGAATGAATTTTGCATTTTTTTGATGCTTCTTTTCTATTACAAATTCAAGCCCATTGGCTTTTTGGGAGTTAAAATAGGCACTGTTATTTACTTGGTAACTTTTTTGAATGTGATGCAGGCAATTGTGCTGGAAAGGAACGCAGGCATTAAAAGGGAATATGAAGAGCTTGATACTGTTTGGTTTATGGCTGGTTCATTGTTTAAGGTGGTCCTCTTTCCAGTTCATTGATTTTTTACACAGCTAATGTGTGAGAATGATGAAATTGTTGCACTTGCCCACTCTTTGGACAACCATCTCAGTATGTTTTTGTTTAAAACTATGGTAGATTTTGGCTCTTTCAGATTGCAGATATCAACAGGATTTGATTGATTTGTTTTGCAGCAATACCCCTATGACATACCTACCGAGGCTTTTTCATTTGAAATCTTCAAGCAAGCATTTGTCGCAGTTCAGTCTTGTGTTGTACACTTACAGGTAGTTTATCTTAACTATTTCTGAGCCTTGCACTTGATA---TCTCAAGGATATAAGTGGCTCACATACAGGAAAGCATGCTTTAGTATTTGTCGTATCATTACTGAGAATGCTTTC--GCTCTAAATTTGAGCCAAAGACATCCAAACCAATGTTTAATAATTTCTTTGAATCACATAGCA-------------------
>APA47
--------TGTTTATTTATCTGCAATTTTTATGTTACTTTCTTCTATTTTTATGATTCATTGCAGAAGAAGC-TTCTGAGATGAGGACATCCACTTATGATATGCATTAACTCATGCTTATATATTGAGATTTTTGTCTTTGTAAATTTCTTAATAGTTCCGCAGTAGTCATTGCCCTATATTTTTGTGGTATAAACTTGAGATGATGGAAATCCCAAATGATCAGCATATGCTA-GACTAACATACATTGTATTCAGCGGAGCTTCTTACCACGAACAAACTCTCAGAGCTAGCTTGCTTAGCCCTATATTTGATGTATGAGAAAAAGCAAGGCAAAGAGTCTTTTTGGTACCCCTTTATCCGTGAGCTTGATAGGCAACGTGGAAGAGGGCAACTGGCTGTTGAGTCGCCGCTTTTATGGTCATCAGAGGATCTGAAATATTTTACTGGAAGTCCAATGAAGGTATCATATTTGAAGGACCTTTTGTATTGTCATTTTTGGACATCAATAGAGGCCTCTGTTTACATGTATAGGTCTTCTTCAAAGAACTGATATTGAATTTATCTGGTGAATCTTGGCCATTCCTGATTCAAGCCCAGTATCCTTTTAGATATGGAATCAGGCCTTGTTATTGACATTGGATAATTGATTGAGTTGGTGCAGGAAGTCGTGTTAGAAAGGAATGCAGGCATTAAGAGAGAGTATCAAGAGCTTGATACAGTTTGGTTTATGGCTGGTTCTTTGTTTAAGGTCATATTCATAGTT-AAATTTTATGTTTGGCATGGTTAATGTTTGAGAGAAAAGAAATTTTTGTGCTTTATCATTGTCTGGACAAGCATTCTATCATGTATATTTTAAAGCCAAGAAAAAAATTTAATCCTTTAAGGTTCCATATTTATATGTAGTTTGTTTGATGTGTTTTGCAGCAATATCCTTATGATATACCCACTGAGGCTTTTCCATTTGAGATTTTCAAGCAAGCATTTGTTGCAGTTCAGTCATGTGTTGTGCATTTGCAGGTAATGTTATCATAGCATTGTGTTTCACTGTGATGTCAGTAATATGGATGATTTGCAA-AAGCATTTGAACAAAAA--CGTCTCAGTATTTGTTATATTTTTTCTGAGATAACTCAC----GTGTTGAAATGTTTTGGCAGCCTATAAAA-AAATAATGTATTTGAGTAATAGTTTATAACATCTACTTGTACTCCTGCAA
>AS57
-----------------------------------------------------------TCACAGAAAACAGTTTCCAAGATGACATGCTAT---ATGAATGTGCTAAAACATATAATTCTACATTGAGATATTTTGGTTTATGCAGTTTCTAATAGGTCTACATCATTAAGTGTTCTATAGTTTG-TATGATAGTCAAGTAATTATGGAGATCCTGAATGACTTGCTTACACTATCACAAATATAAATTGTGTGCAGCGGAGCTGCTTACTACCAACAAACTCTCAGAGCTAGCTTGCTTAGCATTATATTTGATGTATGAGAAAAAACAAGGAAAAGAGTCTTTTTGGTATCCCTTCATCCGTGAGCTTGATCGGCAACGAGGAAGAGGACAGCTGGCAGTTGAGTCTCCACTTTTGTGGTCATCTGAGGACCTAAAGTATTTTATTGGCAGTCCAATGAAGGTATTATATTTGAAGCAGTTTATATTTATCATTATTCAAGTATTAATAGAGACTTCTGATTTTGTGCACATGCCTTTTTGGAAGAATTGATATCGAATTTCTGTGATGTGTCCTGTCTATTCCAGATTATGAAGTCTAGTG----------------------AACTTATTGATGTAGGATATTTGATTGGGTTGGTGCAGGAAGTTGTGTTAGAAAGGAGTGCAGGGATTAAAAGGGAATATGAAGAGCTTGATACTGTTTGGTTTATGGCTGGTTCTTTGTTTAAGGTTGTTTCCTTTGCAGATAATTTATGTTTGACATGGTTGATTTGTGTGCGAGAT-AAATTGTTCTACTTGACAACTCTCTGGTTAAATGTTGCAG-TTACATTTTTAAACATTAAAAATAGATTCTGGTTCTTTCAGATTCCTTATTTTCACGTAAGTAATTATATATGCTCTGCAGCAATACCCGTATGATATACCCACTGAGGCTTTTCCATTTGAAATTTTCAAGCAAGCGTTTGTTGCAGTTCAGTCATGTGTTGTACATTTGCAGGTATT----------------------------------------------------------------------------------------------------------------------------------------------------------------------------------------------------
>ASA51
----------------------------------------------------------------------------------------------------------------------------------------------------------------------------------------------------------------------------------------------------------------------------TACTACAAACAAACTCTCTGAGCTAGCTTGCTTAGCCCTATATTTGATGTATGAGAAAAAGCAAGGCAAAGAGTCTTTTTGGTACACCTTTATCCGTGAGCTTGATCGACAACGTGGAAGAGGGCACTTGGCTGTTGAGTCTCCACTTTTATGGTCATCAGAGGAGCTGAAATATTTTACTGGAAGTCCAATGAAGGTATCATATTTGAAGCACCTTTTATGTTGTTATTTTTGGACATCAATAGAGGCTTCTGTTTACATTCACGGGCCTTCTTCAAAGAACTGATATTGAATTTATCTGGTGGATCTTTGCCATTCCAGATTCAAGACTAGTATACTTTTGGATATGGAAACAGGCCTTGTTATTGACATTGGA---------------------------------------------------------------------------------------------------------------------------------------------------------------------------------------------------------------------------------------------------------------------------------------------------------------------------------------------------------------------------------------------------------------------------------------------------------------------------------------------------------------------------------------------------------------------------------------------------
>CB35
------------------------------------------------------------------------------------------------CGATTTTATAGTTTCTTGAATTTTAAGTTTTAACTGTTTCTGAATTTTGATGGCTTGATAAGTCTATATTAGTTCTTTTGCCCTCTTTTT-TTCTCAAAGCATATGATTGTTTAGATCCCAAGTCAGTCATAATGTGCATTTTGGTTTGTAAAT-TGTCTAGCGGAGCTGCTTACTACAAACAAGCTTTCAGAACTAGCCTGCTTAGCATTATATTTGATGTATGAGAAAAAACAAGGCAAACGGTCTTTCTGGCGCCCCTTCATCCGTGAGCTTGATCGGCAGCGAGGAAGAGGACAACTAGCTGTTGAGTCACCACTTTTATGGTCATCCGAGGAGTTAAAATACTTTACCGGTAGTCCAATGAAGGTAGTATTTTTAGGCAGCTC--------AGAGTATTCAGTGTTTAATAGGGACTTCTATTGACACAACTGGACCTT-TTAGAAGAATGAATTTTATA-TTGTTTGATGCTTCTTTTCTATTAAAAATTCAAGCCCATTGGATTTTTCAATGATAAAACAGGCACTGTGATTCACTTGGTAGCATTTTTGAATTTGATGCAGGAAATTTTGTTGGAAAGGAATGCAGGCATTAAGAGGGAATATGGAGAACTTGATACTGTTTGGTTTATGGCTGGTTCATTGTTTAAGGTGGTCCTCTTTGTAGTTCATTGATTTTTTACACAGCTAATGTGAGAATGATATGAAACTGTTGTACTCGGCTGCTCTCTGGACAACTATTGCAGTATGTTTTTGTTTAAAGCTAAGGTAGATTTTGGCTCTTTCAATTTGCAGATACCAACAGGATTTTATTGATTTTTTTTGCAGCAATACCCCTATGACATACCTACCGAGGCTTTTCCGTTTGAAATTTTCAAGCAAGCTTTTGTCGCAGTTCAGTCTTGTGTCGTACACTTGCAGGTAGTTTATCTTAATTATT-----GCCCTACACTTGACA---TCTCAAGGATATAAATGGCTGATATACATGAAAGCATGCCTTAGTATTCGTCATATCATCAC-------------------------------------------------------------------------------------------------
>CD18
----------------------------------------------------------GTCACAGAAAACAGTTTCCAAGGTGACCTACTAT---ATGAATGTGCTAAAATATATAATTCCACATTAAGATATTTTGGTTTATGCAGTTTCCAATGGGTTTACATCATTAAGTGTCCTATAGTTTG-CATGATAATCAAGT-TTTATGGAGATCCTGAATGACTTGCTTATCCTGTTGCAAATATAAATTCTCTGTAGCGGAGCTGCTTACTACAAACAAACTCTCAGAGCTAGCTTGCTTAGCATTATATTTGATGTATGAGAAAAAGCAAGGAAAAGAGTCTTTTTGGTATCCCTTCATCCGTGAGCTTGATCGGCAGCGAGGAAGAGGACAGATGGCAGTTGAGTCTCCACTTTTATGGTCATCTGAGGACCTAAAGTATTTTACTGGCAGTCCAATGAAGGTA------TAATA----------------------------------TATACTTCTGATTTTGTGCACATGACTT-TCAGAAGAATTGATATTAAACTTCTGTGATGTGTCCTGGTTATTCCAAATCACAAAATCTAGTGA---------------------ACTTTATTGATATAGGATACTTGATTGGGTTTATGCAGGAAGTTGTGTTAGAAAGGAGTGCAGGGATTAAGAGGGAATACGAAGAGCTTGATACTGTTTGGTTTATGGCAGGTTCTCTGTTTAAGGTGGTCTTCCTTACTGATAATTTATGTTTGACATGGCTGATTGGTGTG----AC-AAATTGTTGTAGTTGAC--ATCTGTGGATGAATGTCACAG-TTGCATTTTAAATATTTAAA---AGATTCTGGTTCTTTCAAATTCCTCATTTTCATCTAAGTAATTATATATGCTCTGCAGCAATACCCCTATGATATACCCACTGAGGCTTTTCCATTTGAAATTTTCAAGCAAGCATTTGTTGCAGTTCAATCATGTGTTGTACATTTGCAGGTATTGTTTACTTAACCTTTGTAACCCTAATTTCTAGCTAACTTGCAATGTTGTGCATAGCACTTAAATAAAAATATATGCTATTGAAGTAGAATATAATTTATTTATTAATATTTTCTGAGAAGTTGAGAGTGCACTCCTCTGATAAATTAAACCTTACAAGCTTTTGGTAGCCCATGTTCAATTGTTTGTGTAATGACT
>CDE34
-----------------------------------------------TTTCTGAGGCAACAATTCATTCTATATCATATGCTTGTTATGTGCAGCTCAATTTTATAGTCTCTTGAATTTTAAGTTTTAACTGTTTCTGAATTTTGATGGCTTGATAAGTCTACATTAGTTCTTTCGCCCTCTTTTT-TTCTCAAAGCATATGATTGTTTAGATCCCAAGTCAGTCATAATGTGCATTTTGGTTTGTAAAT-TGTCTAGCGGAGCTGCTTACTACAAACAAGCTTTCAGAACTAGCCTGCTTAGCATTATATTTGATGTATGAGAAAAAACAAGGCAAACGGTCTTTCTGGCGCCCCTTCATCCGTGAGCTTGATCGGCAGCGAGGAAGAGGACAACTAGCTGTTGAGTCACCACTTTTATGGTCATCCGAGGAGTTAAAATACTTTACCGGTAGTCCAATGAAGGTAGTATTTTTAGGCAGCTC--------AGAGTATTCAGTGTTTAATAGGGACTTCTATCGACACAACTGGACCTT-TTAGAAGAATGAATTTTATA-TTGTTTGATGCTTCTTTTCTATTAAAAGTTCAAGCCCATTGGATTTTTCAATGATAAAACAGGCACTGTGATTCACTTGGTAGCATTTTTGAATTTGATGCAGGAAATTTTGTTGGAAAGGAATGCAGGCATTAAGAGGGAATATGGAGAACTTGATACTGTTTGGTTTATGGCTGGTTCATTGTTTAAGGTGGTCCTCTTTCTAGTTCATTGATTTTTTACACAGCTAATGTGAGAATGATATGAAACTGTTGTACTTGGCTGCTCTCTGGACAACTATTGCAGTATGTTTTTGTTTAAAGCTAAGGTAGATTTTGGCTCTTTCAATTTGCAGATACCAACAGGATTTTATTGATTTGTTTTGCAGCAATACCCCTATGACATACCTACCGAGGCTTTTTCGTTTGAAATTTTCAAGCAAGCATTTGTCGCAGTTCAGTCTTGTGTCGTACACTTGCAGGTAGTTTATCTTAATTATT-----GCCCTACACTTGACA---TCTCAAGGATATAAATGGCTGATATACATGAAAGCATGCCTTAGTATTCGTCATATCATCACTGATAATGCTTTCCCATTCTAAATTTGAGCCATGGACATCAAAACCAGTGTTTAATAATTACTTTGAATCAGATAGCATATGGAAGTGTTCTTACTT
>CF38
----------------------------ATGCCCTATGTTATTGTAATTTTATGATTTGTCGCAGAAGACAGTTTCTGAGATGATGATGTGCTGTATGAATGTGCTAAATTGTGTACTTCGACATTGAGATTTTTTGATATATGCATTTTCTAATAGGTCT-TATTATCAAGTGTCCTATATTTTG-CATGTTAAGTTTGTAATCATGGAGATCCTGAATGATTAGCGTACATTATGGCAAATGTAAATTGCGTGCAGCGGAGCTTCTTACTACAAACAAACTCTCAGAGCTTGCTTGTTTAGCATTATATTTGATGTATGAAAAAAAGCAAGGAAAAGAGTCTTTTTGGCATCCCTTCATCCGCGAGCTTGATCGGCAGCGAGGAAGAGGACAGCTGGCTGTTGAGTCTCCACTTTTGTGGTCACCCGAGGATCTAAAGCATTTTTCTGGCAGTCCTATGAAGGTATTATATTTGAAGTAGTTCATATTTATCATTTTTCTGGTATCAATAGAGGTTTTTGATTACATGCATGCACCCTTTTTGAAGAATTGATATTGACTTTTTGTGACATGTCCTGTTTGTTTCAGATTCAATCATAGTGGACTTTTGGGTGTGAAAACAAGGCTTCTTATTGACATAGGATGGTTGATTGGGTTGTTGCAGGAAGTTGTGTTAGAAAGGAGTGTAGGCATTAAGAGGGAATATGAAGAGCTTGATACTGTTTGGTTTATGGCCGGTTCTTTGTTTAAGGTTATTTTCTTTTTAGTTAGTTTATGGTCGACATGGCGGATTTGTGTGTGATAA-AAATTGTTATACTTGACGACTTTCTGGAAAAATATTGCAGTTTGTGTTTTTTTAAAGCCAAAA--------GCTTCTTTCAGATTCCGTATTTTCATATCGTTTATTTGATATGTTTTGCAGCAATACCCCTATGATATACCTACCGAGGCTTTTCCATTTGAAATTTTCAAGCAAGCATTTGTTGCAGTTCAGTCATGTGTTGTGCATTTGCAGGTAGTGTTTTTTCAACTTTTGTAACCTTG----------------------------------------------------------------------------------------------------------------------------------------------------------------------------
>CH19
-----------------------------------------------------------TCACAGAAAACAGTTTCCAAGGTGCCATACTAT---ATGAATGTGCTAAAATATCTAAT-CCACATTAAGATATTTTGGTTTATGCAGTTTCCAAAGGGTTTACATCATAAAGTGTCCTATAGTTTG-CATGATAATCAAGT-TTTATGGGGATCCTGAATGACTTGCTTACACTGTGGCAAATATAAATTCTCTGTAGCGGAGCTGCTTACTACAAACAAACTCTCAGAGCTAGCTTGCTTAGCATTATATTTGATGTATGAGAAAAAGCAAGGAAAAGAGTCTTTTTGGTATCCCTTCATCCGTGAGCTTGATCGGCAGCGAGCAAGAGGACAGATGGCAGTTGAGTCCCCACTTTTATGGTCATCTGAGGACCTAAAGTATATTACTGGCAGTCCAATGAAGGTATTATACTTGAAGCAGTCAATA------------------------GATACTTCTGATTTTGTGCACATGACTT-TCAGAAGAATTGATATCAAACCTCTGTGATGTGTCCTGGTTATTCCAGATCACAAAATCTAGTGG---------------------ACTTTATTGATATAGGATACTTGATTGGGTTTGTGCAGGAAGTTGTGTTAGAAAGGAGTGCAGGGATTAAGAGGGAATACGAAGAGCTTGATACTGTTTGGTTTATGGCAGGTTCTCTGTTTAAGGTGGTCTTCCTTACTGATAATTTATGTTTGACATGGCTGATTGGTGTGCAATAC-AAATTGTTATAGTTGACATAACTATGGATTAATGCCACAG-TTGCGTTTTAAATATTTAAA---AGACTCTAGTTCTTTCAAATTCCTCATTTTCATCTAAGTAATTATATATGCTCTGCAGCAATACCCCTATGATATACCCACTGAGGCTTTTCCATTTGAAATTTTCAAGCAAGCTTTTGTTGCAGTTCAATCATGTGTTGTACATTTGCAGGTATTGTTTACTTAACCTTTGTAACCCTAATTTCTAGCTGACTTGCAATGTTGCGCATAGCGCTTAAATAAAAATATATGCTATTGAAGAAGAATATAATTTTTTTATTAATATCTTCTGAGAAG-TGAGAGCACACTCCTATGATAAATTAAGCCTTACAAGCTTTTGGTAGCCCATGTTCAATTGTTTGTGTT------
>CHA37
GTTTACCTTATTTATGAATTCACATTTTATGCCCTATTTTATTGTAATTTTATGATTTGTCGCAGAAGACAGTTTCTGAGATGATGATGTGCTGTATGAATGTGCTAAATTGTGTACTTCGACATTGAGATTTTTTGATTTATGCATTTTCTAATAGGTCT-TATTATTAAGTGTCCTATATTTTG-CATGTTAAGTTTGTAATCATGGAGATCCTGAATGATTAGCGTACATTATGGCAAATGTAAATTGCGTGCAGCGGAGCTTCTTACTACAAACAAACTCTCAGAGCTTGCTTGTTTAGCATTATATTTGATGTATGAAAAAAAGCAAGGAAAAGAGTCTTTTTGGCATCCCTTCATCCGCGAGCTTGATCGGCAGCGAGGAAGAGGACAGCTGGCTGTTGAGTCTCCACTTTTGTGGTCACCCGAGGATCTAAAGCATTTTTCTGGCAGTCCTATGAAGGTATTATATTTGAAGTGGTTCATATTTATCATTTTTCTGGTATCAATAGAGGTTTTTGATTACATGCATGCACCCTTTTCGAAGAATTGATATTGACTTTTTGTGACATGTCCTGTTTGTTTCAGATTCAATCATAGTGGACTTTTGGGTGTGAAAACAAGGCTTCTTATTGACATAGGATGGTTGATTGGGTTGTTGCAGGAAGTTGTGTTAGAAAGGAGTGTAGGCATTAAGAGGGAATATGAAGAGCTTGATACTGTTTGGTTTATGGCCGGTTCTTTGTTTAAGGTTATTTTCTTTTTAGTTAGTTTATGGTCGACATGGCGGATTTGTGTGTGATAA-AAATTGTTATACTTGACTACTTTCTGGAAAAATATTGCAGTTTGTGTTTTTTTAAAGCCAAAA--------GCTTCTTTCAGATTCCGTATTTTCATATCGTTTATTTGATATGTTTTGCAGCAATACCCCTATGATATACCTACCGAGGCTTTTCCATTTGAAATTTTCAAGCAAGCATTTGTTGCAGTTCAGTCATGTGTTGTGCATTTGCAGGTAGTGTTTTTTTAACTTTTGTAACCTTGATTTCTAGAA-AATATAGATGATTTGAATAGCGCTTATGGAAAAATGTCAATTATTGGAGTCATAATATTT--TTATATTTTGTTTCT----------GAGATTGTGTTTCTATTGTAAATTAAGCCTTGAAATCTTTTGGCAGCCCATAAACAATTGTATTCTAGTCATGA
>CJ24
ATTGTTTTGCTAAGAAGGAATTCACATTTTATACCTACTTTGTTGCATTTTATAGTTTGTCGCAGTAAACAGTTTCCAAGATGATCTGCTAT---ATGAATGTGCTAGAACATATAATTCTACATTGAGATATTTTGGTTTATGCAGTTTCTAATAGGTCTACATCATTATGTGTCCTATTGATTA--------------------TGAAGATCCTGAATGACTTGCTTACACT-----AAATATAAATTGTCTGCAGCGGAGTTGCTTACTACCAACAAACTCTCCGAGCTAGCCTGCTTAGCATTATATTTGATGTATGAGAAAAAGCAGGGAAAAGAGTCTTTTTGGTACCCCTTCATCTGTGAGCTTGATCGGCAACGAGGAAGAGGACAGCTGGCAGTTGAGTCTCCACTTTTGTGGTCGTCTGAGGACCTAAAGTATTTTACTGGCAGTCCAATGAAGGTATTATATTTGAAGCAGTTTATATTTTTCATTGCTCGAGTATTAAT-AGATAGATTGATTTTGTGCACATGCCTGTTTGGAAGAATTGATATCAAATTTCTGTGATGTGTCCTGGATATTCCAGATTACAAAGTCTAGTG----------------------ACTTTATTAATATAGGATACTTGATTGGGTTGGTGCAGGAAGTTGTGTTAGAAAGGAGTGCAGGGATTAAGAGAGAATATGAAGAGCTTGATACTGTTTGGTTTATGGCTGGTTCTTTGTTTAAGGTTGTTTTCTTTGCAAATAATTTATATTTGTCATGGCTAATTCGTGTGCAACAC-AAATTGTTGTAGTTGACAACTCTATGGATAAATGTCACAG-TTGCATTTTAAAAACTTAAA---AGATTCTGGTGCTTTCAGATTCCTTATTTTCATGTAAGTAATTATATATGCTCTGCAGCAATATCCCTATGATATACCCACTGAGGCTTTTCCATTTGAAATTTTCAAGCAAGCGTTTGTTGCAGTTCAGTCATGTGTTGTACATTTGCAGGTATTGTTTTCTTAACCTTTGCAATTTTAATTTCTAGCTAATTTGCAATGTTCTCGATAGCACTTAAATAAAAACATATGTTATTAAAGAAGTATATTATTTATTTATTTATTC------------TGAGAATGCATTCTTATAATAAAT---------------------------------------------------
>CK7
--------------------------------------------------TATGGTTTGTCACAGAAAACAGGTTCCAAGATGACATGCTAT---ATGAATGTGCTAAAACATATAACTCTACATTGAGATAACTTGGTTTATGCAGTTTCTAATAGGTCTACATCATTAAATGTCATATAGTCTG-CATGATAATCAAGTGATTGTGGAAATTCCGAATGACTAGCTTACACTATGGAAAATATAAATTGTGTGCAGCGGAGTTGCTTACTACCAACAAACTCTCAGAGCTAGCTTGCTTAGCATTATATTTGATGTATGAGAAAAAGCAAGGAAAAGAGTCTTTTTGGTATCCCTTCATCCGTGAGCTTGATCGGCAACGAGGAAGAGGACAGCTGGCAGTTGAGTCTCCACTTTTGTGGTCACCTGAGGACCTAAAGTATTTTATTGGCAGTCCAATGAAGGTATTATATTTGAAGCAGTTTATATTTTTCATTGTTTCAGTACTAATAGAGACTTCTGATTACGTGCACATGCCTTTTTGGAAAAATTAATATCAAATTTCTGTGATGTGTCCTGTTTATTCTAGATTACAAGTCTAGTGGA--------------------CTTTTTATTGATATGGGATGCTTTATTGGGTTGGTGCAGGAAGTTGTGTTAGGAAGGAATGCAGGGATTAAGAGGGAATACGAAGAGCTTGATACTGTTTGGTTTATGGCTGGTTCTTTGTTTAAGGTTGTTTTCTTTGCAGATAATTTATGTTTGACATGGCTGATTTATGTGAGACAG-AAATCATTGTACTTGACAGCTCTCTGGATAAATGTTGCAG-TTGCATTTTTTAAAATTAAAAATAGATTCTGGTTCTTTCAGATTCCTTATTTTCATGTATGTACTTTTATATGCTCTGCAGCAATACCCCTATGATATACCCACTGAGGCTTTTCCATTTGAAATTTTCAAGCAAGCATTTGTTGCAGTTCAGTCATGTGTTGTACATTTGCAGGTATTGTTTTCTTAACCTTTGTAATCTTAATTTCTAGCTAATTTGCAATGTGCATAATATT----------AATTTTTTCTTTTTTCCTTAGAACGTGTTCCTATCATAAATTAAGCCTTAAAGCTTTTGGCAGTCTATAAACAATTGTTTGTGTTATGACTCATGATGGTTGTTTGTGGTAGCCCATTTCTAATTGTATA
>CL6
ATTGTTTTGCTAAC----CTTTTTTATTCTATACCTACTTTGTTGCATTTTATGGTTTGTCACAGAAAACAGGTTCCAAGATGACATGCTAT---ATGAATGTGCTAAAACATATAACTCTACATTGAGATAATTTGGTTTATGCAGTTTCTAATAGGTCTACATCATTAAATGTCATATAGTTTG-CATGATAATCAAGTGATTGTGGAAATTTCGAATGACTAGCTTACACTATGGCAAATATAAATTGTGTGCAGCGGAGTTGCTTACTACCAACAAACTCTCAGAGCTAGCTTGCTTAGCATTATATTTGATGTATGAGAAAAAGCAAGGAAAAGAGTCTTTTTGGTATCCCTTCATCCGTGAGCTTGATCGGCAACGAGGAAGAGGACAGCTGGCAGTTGAGTCTCCACTTTTGTGGTCATCTGAGGACCTAAAGTATTTTATTGGCAGTCCAATGAAGGTATTATATTTGAAGCAGTTTTTATTTATCATTGTTTCAGTACTAATAGAGACTTCTGATTACGTGCACATGCCTTTTTGGAAAAATTAATATCAAATTTCTGTGATGTGTCCTGTTTATTCTAGATTACGAGTCTAGTGGA--------------------CTTTTTATTGATATAGGATGCTTTATTGGGTTGGTGCAGGAAGTTGTGTTAGAAAGGAATGCAGGGATTAAGAGGGAATACGAAGAGCTTGATACTGTTTGGTTTATGGCTGGTTCTTTGTTTAAGGTTGTTTTCTTTGCAGATAATTTATGTTTGACATGGCTGATTTGTGTGAGACAG-AAATCGTTGTACTTGACAGCTCTCTGGATAAATGTTGCAG-TTGCATTTTTAAAAATTAAAAATAGATTCTGGTTCTTTCAGATTCCTTATTTTCATGTATGTACTTTTATATTGCCTGCAGCAATACCCCTATGATATACCCACTGAGGCTTTTCCATTTGAAATTTTCAAGCAAGCATTTGTTGCAGTTCAGTCGTGTGTTGTACATTTGCAGGTATTGTTTTCTTAACCTTTGTAATCTTAATTTCTAGCTAATTTGCAATGTGCATAATATT----------AATTTTTTCTTTTTTCCTTAGAACGTGTTCCTATCATAAATTAAGCCTTAAAGCTTTTGGCAGTCTATAAACAATTGTTTGTGTTATGACTCATGATGGTTGTTTGTGGTAGCCCATTTCTAATTGTATA
>CM9
AAAACTGAGACGCCGGGCTTCTATTAGGAAGCAACAAATTCGCCTCAACTCCTAAATTGTGGCTTCCTAGTTCACCAGTATTCGGTAAGCATCATTTGGGAGTTCGTTCATATCCGTTGAGGGCGAGAAATGTCTTGAGTGGTGTACGATGATGTGGATTTGAAGTCTTGGATGTCTTCCCCCTTGAGAGAAAGGGCGTCAAAAGATGGGAAACATAAACCTATACACTACGTTGCTGCCAGCGAAAATCTACAGTCCCGGAGTTGCTTACTACAAACAAACTCTAAGAACTAGCTTGCTTAGCATTATATTTGATGTATGAGAAAAAGAAAGGAAAGGAGTCTTTTTGGTATCCTTTCATCCGTGAGCTTGACCGGCAATGAGAAAGAGGACAACTGGCAATTGAGTCTCCACTTTTATGGTCATCTGAGGACCTAAAGTATTTTACTGGCAGTCCAATGAAGGAAGTTGTGTTAGAAAGGAGTGCAGTTAAGAGGGAATATGAAGAGCTTGATACTGTTTGGTTTATGGCTGGTTCTTTTTTAAGCAATACCCCTATGATATACCAACAGAGGCTTTTCCATTCGAAATTTTCAAGCAGCATTTGTTGTAGTTCAGTCATGTGTTGTACATTTTAGAATGTCGTTTGGCATGGAGGTTTGCTTTGGTTCCTCTAGGGCCACCTCTTTTAGCTTACAAGAACACCTGTGAGGCGATGTTGAAAGTTGTGAGTGACTTTGTTCAATTGGAAGTGGATCATGCATACAAAGCAGGGGAGTCCATTGTTGTCTGGTGTGGTCCTCAGCAAAATGAAAGATTGTTATTGAACTATGGTTTTGTGGACGAGGATAACCCCTATG-----------ACCGCCTTGTAGTTCAGGTAAGTCCATGTACGAAAGAGTTGTTTTAGATCAGTTATCTAGGTACTTCAAAGAACGACTTGTTGGCTATCCATCAACTACTAGCAAAGATGAAAGAGTTCTTGCAGACCCAAGTACAAACAGTAAAAGGCAGGTGGCAACACTCTTGGTATGAATTGAGAAGAAAATGTTG-AATGTAGGCCTACGTGCAGGCCCACGTCCAGGCCCACAGGCCACAATGTAGGCCTAAAATCAAAGTTCTCAAATGAATGCAGGCCCAATGAGCAGAAGCCTGTTATGACCTGTGCAGGCCCTCACTCTTCCGCTTCAT-----------------------
>CO8
-----------------------------------------------CTTGGTGATTAATCTCCAATGGCAATTTTCCA-------------------ACTATGCTTAAAACACTAATTTGACATTGAGATATTTTGATTTATGCATTTTACAAGAGGTCTACATTATTGAGGTTCCTATAGTTTG-CATGACAATCAAGGGATTATGGAGATCTGGAATAACTTGCTTACTGT--GGCACATATAAAT--TCTGCAGCGGAGTTGCTTACTACAAACAAACTCTCAGAACTGGCTTGCTTAGCATTATATTTGATGTATGAGAAAAAGCAAGGAAAGGAGTCTTTTTGGTATCCTTTCATCCGTGAGCTTGATCGGCAACGAGGAAGAGGACAGCTGGCAGTTGAGTCTCCACTTTTATGGTCATCTGAGGACCTAAAGTATTTTACTGGAAGTCCAATGAAGGTATTATATTTGAAGCAGTTTATT-TTGTCATCGCTTGATTATT----ATTACTTCTGTTTTTGTGCAAGACCT---TTTGAATAATTGATATCAAATTTCCGTGATGTATCATGGTTACTTTAGTCCAGAAAACCTATTGG---------------------ACTTCGTTGATATAGAATACTTGATCTGGTTTGTGCAGGAAGTTGTGTTAGAAAGGAGTGCAGGGATTAAGAGGGAATATGAAGAGCTTGATACTGTTTGGTTTATGGCTGGTTCTTTGTTTAAGGTTGTTTTCTTTTTCAATAATTTATGTTTGACGTGGCTGATTTATCTACAACAC-AAATTGTTGTAGTTGA------------CCAATGTCACAG-TTGCATGTGAAAATATTTAAAA--AATTCTGTCTGTTTTGTATTCCTCATTTTCATTTAATTAATTATATATGCTCTGCAGCAATACCCCTATGATATACCCACAGAGGCTTTTCCATTCGAAATTTTCAAGCAAGCATTTGTTGCAGTTCAGTCATGTGTTGTACATTTGCAGGTATCATTTTCTTGACCTTTGGAACTCTACAAGCTTTTGGATAATCAATTGTT---AATTTGTTTGTGTTATGATTCAGGATGGTTGTTTGTACAAGCTCA-TTTCTTTTGAATATTTCTGTTGATTGCTGTTAACGTATTTTTACTGCAGCCAGGATATACATGATTGATGGGCCAAGTAT-------------------
>CP16
ATTGTTTTGCTATTAAGGAAATCACATTTTATACCTACTTTGTTGCATTTTATGGTTTGTCACAGAAAACAGTTTACAAGGTGACCTACAAT---ATGAATGTGCTAAAACATATAATTCTACATTAAGATATTTTGGTTTATGCAGTTTCCAATAGGTCTACATCATTAAGTGTCCTATAGTTTG-CATGATAATCAAGTGATTATGGAGATCCTGAATGACTTGCTTACACTATGGCAAATATAAATTCTCTGCAGCGGAGCTGCTTACTACAAACAAACTCTCAGAGCTAGCTTGCTTAGCATTATATTTGATGTATGAGAAAAAGCAAGGAAAAGAGTCTTTTTGGTATCCCTTCATCTGTGAGCTTGATCGGCAGCGAGGAAGAGGACAGCTGGCAGTCGAGTCTCCACTTTTATGGTCATCTGAGGACCTAAAGTATTTTACTGGCAGTCCAATGAAGGTATTATATTTGAAGCAGTTAATA------------------------GATACTTCTGATTTTGTGCACATGACTT-TTGCAAGAATTGATATCAAATTTCTGT-ATGTGTCCTGGTTATTCCAGATCACAAAATCTAGTGG---------------------ACTTCATTGATATGGGATACTTGATCGGGTTTGTGCAGGAAGTTGTGTTAGAAAGGAGTGCAGGGATTAAGAGGGAATACGAAGAGCTTGATACTGTTTGGTTTATGGCTGGTTCTTTGTTTAAGGTTGTTTTCTTTGCTGATAATTTTTGTATGACATTGCTGGTTTGTGTGCAACGC-AAATTGTTGTAGTTGACAACTCTATGGATTAATGTCACAG-TTGCATTTTTAATAGTTAAA---AGATTCTGGTTCTTTAAGATTCCTCATTTTCATCTAAGTAATTATATATGCTCTGCAGCAATACCCCTATGATATACCCACTGAGGCTTTTCCATTTGAAATTTTCAAGCAAGCATTTGTTGCAGTTCAATCATGTGTTGTACATTTGCAGGTATTGTTTTCTTAACCGTTGCAACCTTATTTTCTAGCTAATTTGCAATGTTGTGCATAGCACCTAAATAAAAATATATGTTATTGAAGAAGAATATAATTTATTTATTAATATTTTCTGAGAAGTTGAGAGCGCACTCCTATTACAAATTAAGCCTTAGAAGCTTTTGGCAGCCCATAATC-------------------
>CP161
ATTGTTTTGCTATTAAGGAAATCACATTTTATACCTACTTTGTTGCATTTTATGGTTTGTCACAGAAAACAGTTTACAAGGTGACCTACAAT---ATGAATGTGCTAAAACATATAATTCTACATTAAGATATTTTGGTTTATGCAGTTTCCAATAGGTCTACATCATTAAGTGTCCTATAGTTTG-CATGATAATCAAGTGATTATGGAGATCCTGAATGACTTGCTTACACTATGGCAAATATAAATTCTCTGCAGCGGAGCTGCTTACTACAAACAAACTCTCAGAGCTAGCTTGCTTAGCATTATATTTGATGTATGAGAAAAAGCAAGGAAAAGAGTCTTTTTGGTATCCCTTCATCTGTGAGCTTGATCGGCAGCGAGGAAGAGGACAGCTGGCAGTCGAGTCTCCACTTTTATGGTCATCTGAGGACCTAAAGTATTTTACTGGCAGTCCAATGAAGGTATTATATTTGAAGCAGTTAATA------------------------GATACTTCTGATTTTGTGCACATGACTT-TTGCAAGAATTGATATCAAATTTCTGT-ATGTGTCCTGGTTATTCCAGATCACAAAATCTAGTGG---------------------ACTTCATTGATATGGGATACTTGATCGGGTTTGTGCAGGAAGTTGTGTTAGAAAGGAGTGCAGGGATTAAGAGGGAATACGAAGAGCTTGATACTGTTTGGTTTATGGCTGGTTCTTTGTTTAAGGTTGTTTTCTTTGCTGATAATTTTTGTATGACATTGCTGGTTTGTGTGCAACGC-AAATTGTTGTAGTTGACAACTCTATGGATTAATGTCACAG-TTGCATTTTTAATAGTTAAA---AGATTCTGGTTCTTTAAGATTCCTCATTTTCATCTAAGTAATTATATATGCTCTGCAGCAATACCCCTATGATATACCCACTGAGGCTTTTCCATTTGAAATTTTCAAGCAAGCATTTGTTGCAGTTCAATCATGTGTTGTACATTTGCAGGTATTGTTTTCTTAACCGTTGCAACCTTATTTTCTAGCTAATTTGCAATGTTGTGCATAGCACCTAAATAAAAATATATGTTATTGAAGAAGAATATAATTTATTTATTAATATTTTCTGAGAAGTTGAGAGCGCACTCCTATTACAAATTAAGCCTTAGAAGCTTTTGGCAGCCCATAATC-------------------
>CR44
-----------------------------------------------------------------------------------------------------TGCC---------ATATTTATTATTGTGTTTTCCTTGTTTCTTGA-AATTCTGTATTTTTGCCACACTCTGGGCTTGCTGTATATGTTTTTCCGCCATTCAATGAGACTTATTTTGAGCAAGTCACCACATTTTGATTAGAAATGTATATTGCGTAGCGGAGCTGCTTACTACAAACAAGTTGTCAGAGCTTGCCTGCCTAGCATTATATTTGATGTATGAGAAAAAACAAGGCAAACAATCTTTCTGGTACCCTTTTATCCGTGAGCTTGATCGGCAGCGAGGGAGAGGACAGCTAGCTGTTGAGTCCCCACTGTTGTGGTCATCAGAGGAGTTGAAATATTTTACTGGCAGCCCAATGAAGGTACTAGCTGTGAGGAACTTTGG--AGTTTTTTAATATCTGTTTGATGGTTGCTGCTGTTCACACAAATTAGCCTTTTAGAATAGACTGGATTTAGAGTTGTATGATGCTTTCTGTGTACTTTAGATTCAAACCT------------------------------------------------------------------------ATTGGATTTTCAGATTCTTGGAAAGGAAGACACCATTAATGGCTT---------------------------------------------------------------------------------------------------------------------------------------------------------------------------------------------------------------------------------------------------------------------------------------------------------------------------------------------------------------------------------------------------------------------------------------------------------------------------------------------------------------------------
>CT15
ATTGTTTTGCTATTAAGGAAATCACATTTTATACCCACTTTGTTGCAGTTTATGGTTTGTCACAGAAAACAGTTTACAAGGTGACCTACAATA--AAAAATGTGCTAAAACATATAATTCCACATTAAGATATTTTGGTTTATGCAGTTTCCAATAGGTCTACATCATTAAGTGTCCTATAGTTTG-CATGATAATCAAGTGATTATGGAGATCCTGATTGACTTGCTTACACTACGGCAAATATAAATTCTCTGCAGCGGAGCTGCTTACTACAAACAAACTCTCAGAGCTAGCTTGCTTAGCATTATATTTGATGTATGAGAAAAAGCAAGGAAAAGAGTCTTTTTGGTATCCCTTCATCTGTGAGCTTGATCGGCAGCGAGGAAGAGGACAGCTGGCAGTCGAGTCTCCACTTTTATGGTCATCTGAGGACCTAAAGTATTTTACTGGCAGTCCAATGAAGGTATTATATTTGAAGCAGTTAATA------------------------GACACTTCTGATTTTGTGCACATGACTT-TTGGAAGAATTGATATCAAATTTCTCTGATGTGTCCTGTTTATTCCACATCACAAAATCTAGTGG---------------------ACTTTATTGATATAGGATACTTGATCGGGTTGGTGCAGGAAGTTGTGTTAGAAAGGAGTGCAGGGATTAAGAGGGAATACGAAGAGCTTGATACTGTTTGGTTTATGGCTGGTTCTTTGTTTAAGGTTGTTTTCTTTGCTGATAATTTATGTTTGACATGGCTGATTTGTGTGCAATGC-AAATTTTTGTAGTCGACAACTCTATGAATTTATGTCACAG-TTGCATTTTAAATACTTAAA---AGATTCTGGTTCTTTCAGGTTCCTCATTTTCATCTAAGTAATTATATATGCTCTGCAGCAATACCCCTATGATATACCCACTGAGGCTTTTCCATTTGAAATTTTCAAGCAAGCATTTGTTGCAGTTCAATCATGTGTCGTACATTTGCAGGTATTGTTTTCTTAACCTTTGCAACCTTATTTTCTAGCTAATTTGCAATGTTGTGCATAGCACCTAAATAAAAATATATGTT-----------------------------------------------------------------------------------------------------------------------
>DA12
AATGTTTTTCTATTAAGGAAATCACATTTTATACCTACTTTGTTGCATTTTATGGCTTGTCACAAAAAGTAGTTTCCAAGGTGACCTACTAT---ATGGATGTGCTTAAAACATTAATTTGACATTGAAATATCTTGGTTTATGCATTTTCCAAGAGGTCTACATTATTAAGTTTCCTATAGTTTG-CATGACAATCAAGTGATTATGGAGATCTGCAATGACTTTTTTACACTATGGCACATATAAAT--TCTGCAGCGGAGTTGCTTACTACAAACAAACTCTCTGAGCTGGCTTGTTTAGCATTATATTTGATGTATGAGAAAAAGCAAGGAAAGGAGTCTTTTTGGTATCCTTTCATCCGTGAGCTTGATCGGCAACGAGGAAGAGGACAGCTGGCAGTTGAGTCTCCACTTTTATGGTCATCTGAGGACCTAAAGTATTTTACTGGGAGTCCAATGAAGGTATTATATTGGAAGCAGTTTATT-TTCTCATCACTTGATTATTAAT-ATTACTTCTGTTTTTGTGCACATGGCTTTTTGGAAGAATTGATATCAAATTTCTGTGATGTGTCCTGGTTATTTTAGTTCAGAAAATCTAGTGG---------------------ACTTTGTTGATATAGGATACTTGATCTGGTTTGTGCAGGAAGTTGTGTTAGAAAGGAGTGCAGGGATTAAGAGGGAATATGAAGAGCTTGATACTGTTTGGTTTATGGCTGGTTCTTTGTTTAAGGTTGTTTTCTTTGCA-TTAATTTATGTTTGACATGGCTGATTTATATACAACAC-AAATTGTTGTGGTTGA------------CCAATGCCACAG-TTGCCTTTTAAATATTAAAA---AAATTCTGGCTGTTTCAGATTCCTTCTTTTCATCTAAGTAATTATATATGCTCTGCAGCAATACCCCTATGATATACCCACGGAGGCTTTTCCATTTGAAATTTTCAAGCAAGCATTTGTTGCAGTTCAGTCATGTGTTGTACATTTGCAGGTACCGTTTTCTTAACCTTTGCAACCTTGATTTCTAGATAACTTGCAATTTTGTGCATATTATTTAATTAGATATATATGAAATTGAAGAGTCAAATTTTTTTTTCTTTTAAATATTTTAATTGATGGGCGAAGTATCAAGAAAAGAAATCTTGCTTTGCTGTCATTGTGATATAATCTTG--------------------
>DB53
----------------------------------------------------TGATTCATTGCAGAGCAGAG-TTCTGAGATTAGGACATGCACTTATGATATGCATGAACTCATGCTTATATATTGAGATTTTTGTCTTTGTAAATTTCTTAATAGTTACACATTGCTTGTTGCCTTATTTTTTTGTGGTATAAATGTGTGATGATGGAAATCCGAAATGACCAGTATATGCTA-GACTAACATACATTGTATTCAGCGGAGCTTCTTACAACAAACAAACTATCAGAGCTAGCTTGCTTAGCCCTATATTTGATGTATGAGAAAAAGCAAGGCAAGGAGTCTTTTTGGTACCCCTTTATCCGTGAGCTTGATAGGCAACGTGGAAGAGGGCAACTGGCTGTTGAGTCTCCACTTTTATGGTCATCAGAGGATCTGAAATATTTTACTGGAAGTCCAATGAAGGTATTGTATTTGAAGCACCTTTTATATTCTCATTGTTGGGCATCAATAGAGGCTTCTGTTTACGTGCATGGGGCTTCTTCAAAGAACTGATATTGAATTTATCTGGTGAATCTTGGCCATTCCGGATTCAAGCCTAGTATTCTTTCAGATATGGAAAAAGGCCTTGTTATTGACATTCGATAATTGATTGAATTGGTGCAGGAAGTCGTGCTAGAAAGGAATGCAGGCATTAAGAGAGAGTATGAAGAGCTTGATACAGTTTGGTTTATGGCTGGTTCTTTGTTTAAGGTCATATTCATAGTT-AAATTTTATGTTTGGCATGGTTAATTTTTGAGAGACAAGAAACTTTTATGCTTGATCACTGTCTGGACAAGCATTCTATTGTGTATATTTTAAAGCCAAGAAACTTTTTTAATCCTTTAGGATTCCATATTTATATGTAGTTTGTTTGATGTG-CTTGCAGCAATATCCTTATGATATACCCACTGAGGCTTTTCCATTTGAGATTTTCAAGCAAGCATTTGTTGCAGTTCAGTCGTGTGTTGTGCATTTGCAGGTAATGTTCTCATAGCATTGTGTTTCACTGTCGTGTCACTTATATGGATGATTTGCAT-AAGCATTTGAAGAAAAACATGTCGCAGTATTTTTTACACTTTTTCGGAGGTAACTCAGTTATGTGTTGAAAGATTTTGGCAGCCTATAAAC-AAATAATGTATTTGAGTAATAGTTCATAACATCTACTTGTAC--------
>DC1
--------------------------------------------------------------------AGAG-TTCTGAGATTAGGACATGCACTTATGAGATGCATGAACTCATGCTTATATATTGAAATTTTTGTCTTTGTAAATTTCTTAATAGTTACACATTGTTTGTTGCCTTATTTTTTTGTGGTATAAATGTGTGATGATGGAAATCCGGAATGACCAGTATATGCTA-GACTAACATACATTGTATTCAGCGGAGCTTCTTACAACAAACAAACTATCAGAGCTAGCTTGCTTAGCCCTATATTTGATGTATGAGAAAAAGCAAGGCAAAGAGTCTTTTTGGTACCCCTTTATCCGTGAGCTTGATAGGCAACGTGGAAGAGGGCAACTGGCTGTTGAGTCTCCACTTTTATGGTCATCAGAGGATCTGAAATATTTTACTGGAAGTCCAATGAAGGTATTGTATTTGAAGCACCTTTTATATTCTCATTGTTGGACATCAATAGAGGCTTCTGTTTACGTGCATGTGCTTTCTTCAAAGAACTGATATTGAATTTATCTGGTGAATCTTGGCCATTCCGGATTCAAGCCTAGTATTCTTTCAGATATGGAAAAAGGCCTTGTTATTGACATTCGATAATTGATTGAATTGGTGCAGGAAGTCGTGCTAGAAAGGAATGCAGGCATTAAGAGAGAGTATGAAGAGCTTGATACAGTTTGGTTTATGGCTGGTTCTTTGTTTAAGGTCATATTCATAGTT-AAA-TTTATGTTTGGCATGGTTAATTTTTGAGAGACAAGAAACTTTTATGCTTGATCACTGTCTGGACAAGCATTCTATTGTGTATATTTTAAAGCCAAGAAACTTTTTTAATCCTTTAGGATTCCATATTTATATGTAGTTTGTTTGATGTG-CTTGCAGCAATATCCTTATGATATACCCACTGAGGCTTTTCCATTTGAGATTTTCAAGCAAGCATTTGTTGCAGTTCAGTCGTGTGTTGTGCATTTGCAGGTAATGTTCTCATAGCATTGTGTTTCACTGTCGTGTCACTTATATGGATGATTTGCAT-AAGCATTTGAAGAAAAACATGTCGCAGTATTTTTTACACTTTTTCGGAGGTAACTCAGTTACGTGTTGA-AGATTTTGGCAGCCTATAAAC-AAATAATGTATTTGAGTAAT------------------------------
>DD1
--------------------------------------CTCTTCTATTTTTATGATTCATTGCAGAACAGAG-TTCTGAGATGAGGACATCCACTTATGATATGCATGAAATCATGCTTATATATTGAGATTTTTGTCTTTGTAAATTTCTTAATAGTTACACATTGTTTGTTGCCCAATATTTTTGTGGTATA-ATGTGTGATGATGGAAATCCCGAATGACCTGTATATGTTA-GACTAACATACATTGTATTCAGCGGAGCTTCTTACAACAAACAAACTCTCGGAGCTAGCTTGCTTAGCCCTATATTTGATGTATGAGAAAAAGCAAGGCAAAGAGTCTTTTTGGTACCCCTTTATCCGTGAGCTTGATAGGCAACGTGGAAGAGGGCAACTGGCTGTTGAGTCTCCACTTTTATGGTCATCAGAGGATCTGAAATATTTTACTGGAAGTCCAATGAAGGTATTGTATTTGAAGCACCTTTTATATTCTCATTTTTGGACATCAATAGAGGCTTC---------------------TTCAAAGAACTGATATTGAATTTATCTGGTGAATCTTGGCCATTCCAGATTCAAGCCTAGTATTCTTGCAGATATGGAAACAGGCCTTGTTATTAACATTGGATAATTGATTGAGTTGGTGCAGGAAGTCGTGTTAGAAAGGAATGCAGGCATTAAGAGAGAGTATGAAGAGCTTGATACAGTTTGGTTTATGGCTGGTTCTTTGTTTAAGGTCATATTCATAGTT-AAATTTTATGTTTGGCATGGTTAATTTTTGAGAGACAAGAAATTTTTATGCTTGATGACTGTCTGGACAAGCATTCTATTGTGTATATTTTAAAGCCAAGAAACTTTTGTAATCCTTTAGGATTTCATATTTATATGTAGTTTGTTTGATGTG-TTTGCAGCAATATCCTTATGATATACCCACTGAGGCTTTTCCATTTGAGATTTTCAAGCAAGCATTTGTTGCAGTTCAGTCGTGTGTTGTGCATTTGCAGGTAATGTTCTCATAGCATTGTGTTTCACTGTTGTGTCACTAATATGGATGACTTGCAT-ATGCATTGGAAGAAAAACATGTCTCAGTATTTGTTATAGCTTTGCTGAGATAACTCACTTAAGTGTTGAAAGATTTTGGCAGCCTATAAAC-AAATAATGTATTT-------------------------------------
>DIM50
AAATCTCTTGTTTATTTATATGCAA--TTTATGTTATTCTCTTCTATTTTTATGACTCATTGCAGAACAGAG-TTCTGAGATGAGGACATCCACTTATGATATGCATGAAATCATGCTTATGTATTGAAATTCTTGTCTTTTTAAATTTCTTAATAGTTACACATTGTTTGTTGCCCAATAATTTTGTGGTATAAATGTGTTATGATGGAAATCCTGCATGACCTGTATATGTTA-GACTAACATACATTGTATTCAGCGGAGCTTCTTACAACAAACAAACTCTCGGAGCTAGCTTGCTTAGCCCTATATTTGATGTATGAGAAAAAGCAAGGCAAAGAGTCTTTTTGGTACCCCTTTATCCGTGAGCTTGATAGGCAACGTGGAAGAGGGCAACTGGCTGTTGAGTCTCCACTTTTATGGTCATCAGAGGATCTGAAATATTTTACTGGAAGTCCAATGAAGGTATCATATTTGAAGCACCTTTTA----CTCATTTTTGGACATCAATAGAGGCTTC---------------------TTCAAAGAACTGATATTGAATTTATCTGGTGAATCTTGGCCATTCCGGATTCAAGCCTAGTATTCTTTCAGATATGGAAACAGGCCTTGTTATTAAGATTGGAAAATTGATTGAGTTGGTGCAGGAAGTCGTGTTAGAAAGGAATGCAGGCATTAAAAGAGAGTATGAAGAGCTTGATACAGTTTGGTTTATGGCTGGTTCTTTGTTTAAGGTCATATACATTGTC-AAATTTTATGTTTGGCATGGTTAATTTTTGAGAGACAAGAAAATTTTATGCTTGATCGCTGTCTGGACAAGCATTCTATTGTGTATATTTTAAAGCCAAGAAACTTTTTTAATCCTTTAAGATTTCATATTTATATGTAGTTTGTTTGTTGTG-TTTTCAGCAATATCCATATGATATACCCACTGAGGCTTTTCCATTTGAGATTTTCAAGCAAGCATTTGCTGCAGTTCAGTCGTGTGTTGTGCATTTGCAGGTAATGTTCTTATAGCATTGTGTTTCACTGTCGTGTCACTAATATGGATGATTTGCAT-ATGCATTGGAAGAAAAACATGTCTCAGTATTTGTTATAGTTTTTCTGAGATAACTCACTTAAGTGTTGAAAGATTTTGTCAGTCTATAAAC-AAATAATGTATTTCACTAGTAGTTCA------------------------
>EN45
-----------------------------------------------------------------------------------------------------AATT-------------------------------------------CTATATTTTGGCTATATCCTGGGATTGCTTTGCATGTT-TTCCTACCATACAGTGTGGCTCTGATTTTGAGCTAGTCATTGTATTTTGACTAGGCATCTAAATTGTGTAGCGGAGCTTCTTACTACAAATAAGCTGTCAGAGCTGGCCTGCTTAGCATTATATTTGATGTATGAAAAGAAACAAGGCAAGCAATCTTTCTGGTACCCCTTCATCCGTCAGCTTGATCGGCAGCGAGGAAGAGGACAGCTAGCTGTTGAGTCCCCACTTTTATGGTCATCTGAGGAGTTGAAATATGTTACTAGTAGCCCATTGAAGGAAGTTGTTCTA---------------------------------------------------------------------------------------------------------------------------------------------------------------------------------------------------------GAAAGGAGTGAAGGTATTAAGAGGGAATATGAAGAGCTTGATACTATCGGGTTTATGGCTGGTTCATTATTCAAG---------------------------------------------------------------------------------------------------------------------------------------------------------------------------------CAATACCCCTTTGACATACCTACTGAAGCTTTTCCATTTCAGATTTTCAAACAAGCTTTTGTTGCAGTTCAATCATGTATTGTGCATTTGCAGAATGTTGGTTTAGTGTGAAGATTTGCTTTAGTGCCACTG---GGACCACCCCTTTTATCTTACAAGAGTAATAAAGCATGTTGTAGGTTGTAAGCGATTTTGTTCAACT--------------------------------------------------------------------------------------------
>FC13
ATTGTTTTTCTATTAAGGAAATCACATTTTATACCTACTTTGTTGCATTTTATGGCTTGTCACAAAAAGTAGTTTCCAAGGTGACCTACTAT---ATGGATGTGCTTAAAACATTAATTTGACATTGAGATATCTTGGTTTATGCATTTTCCAAGAGGTCTACATTATTAAGTTTCCTATAGTTTG-CATGACAATCAAGTGATTATGGAGATCTGCAATGACTTGCTTACACTATGACACATATAAAT--TCTGCAGCGGAGTTGCTTACTACAAACAAACTCTCTGAGCTGGCTTGCTTAGCATTATATTTGATGTATGAGAAAAAGCAAGGAAAGGAGTCTTTTTGGTATCCTTTCATCCGTGAGCTTGATCGGCAACGAGGAAGGGGACAGCTGGCAGTTGAGTCTCCACTTTTATGGTCATCTGAGGACCTAAAGTATTTTACTGGGAGTCCAATGAAGGTATTATATTGGAAGCAGTTCATT-TTCTCATCACTTGATTATTAAT-ATTACTTCTGTTTTTGTGCACATGGCTTTTTGGAAGAATTGATATCAAATTTCTGTGATGTGTCCTGGTTATTTTAGTTCAGAAAATCTAGTGG---------------------ACTTTGTTGATATAGGACACTGGATCTGGTTTGTGCAGGAAGTTGTGTTAGAAAGGAGTGCAGGGGTTAAGAGGGAATATGAAGAGCTTGATACTGTTTGGTTTATGGCTGGTTCTTTGTTTAAGGTTGTTTTCTTTGCA-TTAATTTATGTTTGACATGGCTGATTTACATACAACAC-AAATTGTTGTGGTTGA------------CCAATGCCACAG-TTGCCTTTTAAATATTAAAA---AAATTCTGGCTGTTTCAGATTCCTCCTTTTCATCTAAGTAATTATATATGCTCTGCAGCAATACCCCTATGATATACCCACGGAGGCTTTTCCATTTGAAATTTTCAAGCAAGCATTTGTTGCAGTTCAGTCATGTGTTGTACATTTGCAGGTACCGTTTTCTTAACCTTTGCAACCTTGATTTCTAGATAACTTGCAATTTTGTGCATATTATTTAATTAGATATATATGAAATTGAAGAAGAATATATTT-TTTTATTCAAATTTT------------------------------------------------------------------------------------
>FTS1
-----------------------------------------------------------------------G-TTCTGAGATTAGGACATGCACTTATGATATGCATGAGCTCATGCTTATATATTGAGATTTTTGTCTTTGTAAATTTCTTAATAGTTACACATTGTTCGTTGCCCTATTTTTTTGTGGCATAAATGTGTGATGATGGAAATCTCGAATGACCGGTATATGCTA-GACTAACATACATTGTATTCAGCGGAGCTTCTTACAACAAACAAACTGTCGGAGCTAGCTTGCTTAGCCCTATATTTGATGTATGAGAAAAAGCAAGGCAAAGAGTCTTTTTGGTACCCCTTTATCCGTGAGCTTGATAGGCAACGTGGAAGAGGGCAACTGGCTGTTGAGTCTCCACTTTTATGGTCATCAGAGGATCTGAAATATTTTACTGGAAGTCCAATGAAGGTATCATATTTGAAGCACCTTTTATATTCTCATTTTTGGACATCAATAGAGGCTTCTGTTTACGTGCATGGGCCTTCTTCAAAGAACTGATATTGAATTTATCTGGTGAATCTTGGCCATTCCGGATTCAAGCCTGGTATTCTTTCAGATATGGAAACAGGCCTTGTTGTTGACATTGGATAATTGATTGAGCTGGTGCAGGAAGTCGTGTTAGAAAGGAATGCAGGCATTAAGAGAGAGTATGAAGAGCTTGATACAGTCTGGTTTATGGCTGGTTCTTTGTTTAAGGTCATATTGATAGTT-AAATTTTAAGTTTGGCATGGTTAATTTTTGAGAGACAAGAAACTTTTATGCTTGATCACTGTCTGGACAAGCATTCTATTGTGTATGGTTTAAAGCCAAGAAACTTTTTTAATCCTTTAGGATTCCATATTTATATGTAGTTTGTTTGATGTG-CTTGCAGCAATATCCTTATGATATACCCACTGAGGCTTTTCCATTTGAGATTTTCAAGCAAGCATTTGTTGCAGTTCAGTCGTGTGTTGTGCATTTGCAGGTAATGTTCTCATAACATTGTGTTTCACTGTCGTGTCACTAATATGGATGATTTGCAT-AAGCATTTGAAGAAAAACATGTCTCAGTATTTGTTACACTTTTTCTGAGATAACTCATTTA---------------------------------------------------------------------------------
>FTS2
--------------------------------------------------------------------------------------------------------------------CTTATATATTGAGATTTTTGTCTTTGTAAATTTCTTAATAGTTACACATTGTTCGTTGCCCTATTTTTTTGTGGCATAAATGTGTGATGATGGAAATCTCGAATGACCGGTATATGCTA-GACTAACATACATTGTATTCAGCGGAGCTTCTTACAACAAACAAACTGTCGGAGCTAGCTTGCTTAGCCCTATATTTGATGTATGAGAAAAAGCAAGGCAAAGAGTCTTTTTGGTACCCCTTTATCCGTGAGCTTGATAGGCAACGTGGAAGAGGGCAACTGGCTGTTGAGTCTCCACTTTTATGGTCATCAGAGGATCTGAAATATTTTACTGGAAGTCCAATGAAGGTATCATATTTGAAGCACCTTTTGTATTCTCATTTTTGGACATCAATAGAGGCTTCTGTTTACGTGCATGGGCCTTCTTCAAAGAACTGATATTGAATTTATCTGGTGAATCTTGGCCATTCCGGATTCAAGCCTGGTATTCTTTCAGATATGGAAACAGGCCTTGTTGTTGACATTGGATAATTGATTGAGCTGGTGCAGGAAGTCGTGTTAGAAAGGAATGCAGGCATTAAGAGAGAGTATGAAGAGCTTGATACAGTCTGGTTTATGGCTGGTTCTTTGTTTAAGGTCATATTCATAGTT-AAATTTTATGTTTGGCATGGTTAATTTTTGAGAGACAAGAAACTTTTATGCTTGATCACTTTCTGGACAAGCATTCTATTGTGTATGTTTTAAAGCCAAGAAACTTTTTTAATCCTTTAGGATTCCATATTTATATGTAGTTTGTTTGATGTG-CTTGCAGCAATATCCTTATGATATACCCACTGAGGCTTTTCCATTTGAGATTTTCAAGCAAGCATTTGTTGCAGTTCAGTCGTGTG-----------------------------------------------------------------------------------------------------------------------------------------------------------------------------------------------------------------------
>GG1
AATATTTATACTTTAATGCATTTGTATTTGGATTTCTTTTGTGGAAGATTGTTCTCTACATAGTTATTAGTGATTTGTTCTTTTTTATATGGCTTTTACATAATTGTTGTGTATGTTCTGCGTGACATGGCAATTATATTGTTCTCTATTCTCCTTGCCTTTCAATATGTTTTGTTCAGTCTGTTG-CATAATGTTTATATGATGATGTAGATTGTGAGGAAGTCTTTGAGCACATTTTGATTAGTCACATTTTGCAGCGGAGCTGCTTACTACAAACAAGCTCTCAGAGCTAGCCTGTTTAGCATTATATTTGATGTATGAGAAAAAGCAAGGCAAGCAGTCTTTCTGGCGCCCCTTCATCCAGGAGCTCGATCGGCAGCGAGGAAGAGGACAGCTAGCTGTTGAGTCCCCACTATTGTGGTCATCCGAAGAGCTAAAATATTTTACTGGCAGCCCAATGAAGGTAGCAGCTCTGAGGAATCTGTCAGGTTTTTAACTTCAGTTTCTATTTGTCGCTA----TTACTTAAATTGACCTT-AATATGAAATGAATTTCAGAAATGTTTGATGCTTCCTGTTTATTTTAGATTCAAGCCTGTTAGATTTGCAGGTGAAAGAAAAGGCACTATTAATGACTGAGTAGCTTGATTAAATCCGATGCAGGAAGTGGTGTTAGAAAGAAATGAAGGCATTAAGAGGGAATATGAAGAACTTGATACTGTTTGGTTTATGGCCGGTTCATTGTTTAAGGTCCTTCTCTTTCCAGTGCATTGATATTTTATACAGCTCATATGTACTGCTGATGAAATTGTTGTAGTTGTCTAGTCCATGCACAAGTGTTGTAGCCTTTGTTTCTTTAAAACTAGGAATTTTTTTGGTTCTTTCACTTCCAAAGTTTAAGTCTGGTTCTTTCTGTGTATTTTGCAGCAATACCCCTATGATATACCTACCGAGGCTTTTCCATTTGAAATTTTCAAGCAAGCTTTTGTTGCAGTTCAGTCATGTGTTGTGCATTTACAGGTGCTTTTCCT-AACTATGGTTGAGCTATGTACTAGACCACAATTCAGATATGCAGAAAATTATCATAGTGGAAAGCCTAGTGGAAACCTGTTTCCAGAATTTTGTGAGATGTTTCCACTGTTTCCCATAGATGTTTCTGTACTGGAAACTTATTGGAATGGCACTTTCAATACATGTGTTTTATAAGATTAATCTTGTTT
>HB41
GGAGTTCAAATCCCGAATACACTGATGTTGGCTCATAGAGAGTGAGAGCAAAAAGAAGCGCGTGGTGAAAGAGGCGAATGAGGTGAATTTGAAGTGTGGATGCATACGACCTCCCGCTTTGCAAGGTCGATCTTTGGGAAAGGTCGTAGATGGGAAACTTTTCTCCATTCAGTATGTTGTTGCCAGGATCTTCAGCCAAGTGACATAGCATTTTTCGTTCCAAGCTCACTTGTCGTCATGCTCGAAAGAGTACAATCGCGGAGCTTCTTACTACAAACAAACTCTCAGAGCTAGCTTGCTTGGCCCTATATTTGATGTATGAGAAAAAGCAAGGCAAAGAATCTTTTTGGTACCCCTTTATCCATGAGCTTGATAGGCAATGTGGAAGAGGGCAACTAGATGTTGAGTCTCCACTTTTATGGTCATCAGAGGAGCTGAAATATTTTACTGGAAGTCCAATGAAGG---------------------------------------------------------------------------------------------------------------------------------------------------------------------------------------------------------AAGTTGTGTTAGAAAGGAATGCAGGCATTAAGAGAGAGTATGAAGAGCCTGATACAGTTTGGTTTATGGATGGTTCTTTGTTTAAGCAATATCT--------GTATGATATACCAATTGAGGCTTTTCCATTTGAGATTTCAAGCAAGCATT---------------------TGTTGCAGTTCAGTCAT---------------------------GTGTTGTGCATTTGCATATAAAACTTTTAACTCAATTAAATTATGGTAGGGGCTTCATGTTAGAAGTACATGTTCTATACAAGAAACTAAACTTTGATGAAGTATGGGTGTTTATTCATTTTCCTTGACAAACTTACAACCTCAATAAATTATCATAAATGAGGTATAATTTTTAAAA---AAGAAAAAGGGGGAATAGTTATTATCATATTTTATC----TCTATCATTGACATT--------------------------------------------------------------------------------------------------------
>JO20
----------------------------------------------------------------------------------------------------------------------------------TATTTTGGTTTATGCAGTTTCCAATGGGTTTACATCAGTAAGTGTCCTATAGTTTGTCATGATAATCAAGT-TTTATGGGGATCCTGAATGACTTGCTTGCACTGTGCCAAATATAAATTCTCTGTAGCGGAGCTGCTTACTACAAACAAACTCTCAGAGCTAGCTTGCTTAGCATTATATTTGATGTATGAGAAAAAGCAAGGAAAAGAGTCTTTTTGGTATCCCTTCATCCGTGAGCTTGATCGGCAGCGAGGAAGAGGACAGATGGCAGTTGAGTCTCCACTTTTATGGTCATCTGAGGACCTAAAGTATATTTCTGGCAGTCCAATGAAGGTATTATACTTGAAGCAGTTAATA------------------------GATACTTCTGATTTTGTGCACAGACTT--TCAGAAGAATTGATATCAAACTTCTGTGATGTGTCCTGGTTATTCCAGACCACAAAATCTAGTGG--------------------AAATTTATTGATATAGGATACTTGATTGGGTTTGTGCAGGAAGTTGTGTTAGAAAGGAGTGCAGGGATTAAGAGGGAATATGAAGAGCTTGATACTGTTTGGTTTATGGCGGGTTCTCTGTTTAAGGTGGTCTTCCTTACTGATAATTTATGTTTGGCATGGCTGATTGTTGTGCAATAC-AAATTGTTATAGTTGACATAACTATGGATTAGTGTCACAG-TTGCGTTTTAATTATTTAAA---AGATTCTGGTTCTTTCAAATTCCTCATTTTCATCTAAGTAATTATATATGCTCTGCAGCAATACCCCTATGATATACCCACTGAGGCTTTTCCATTTGAAATTTTCAAGCAAGCTTTTGTTGCAGTTCAATCATGTGTTGTACATTTGCAGGTATTGTTTACTTAACCTTTGTAACCCTAATTTCTAGCTAACTTGCAATGTTGTGCATAGTGCTTAAATAAAAATATGTGCTATTGCAGAAGAATATAATTTTTTTGTTAATATTTTCTGAGAAG-TGAGAGCGGACTCCTATGATAAATTAAGCCTTACAAGCTTTTGGTAGCCCATATTCAATTGTTTGTGTTATGA--
>JU21
--------------------------------------------GCATTTTATGGTTTGTCACAGAAAACAGTTTCCAAGGTGACATACTAT---ATGAATGTGCTAAAATAAACAAT-CTACACTAAGATATTTTGGTCTATGCAGTTTCCAATGGGTTTACATCATTAGGTGTCCTATAGTTTGTCATGATAATCAAGT-TTTATGGGGATCCTGAATGACTTGCTTACACT--GGCAAATATAAATTCTCTGTAGCGGAGCTGCTTACTACAAACAAACTTTCAGAGCTAGCTTGCTTAGCATTATATTTGATGTATGAGAAAAAGCAAGGAAAAGAGTCTTTTTGGTATCCCTTCATCCGTGAGCTTGATCGGCAGCGAGGAAGAGGACAGATGGCAGTTGAGTCTCCACTTTTATGGTCATCTGAGGACCTAAAGTATATTACTGGCAGTCCAATGAAGGTATTATACTTGAAGCAGTTAATA------------------------GATACTTCTGATTTTGTGCACAGACTT--TCAGAAGAATCGATATCAAACTTCTGTCACGTGTCCTGGTTATCCCAGATCACAAAATCTAGTGG---------------------ACTTTATTGATATAGGATACTTGCTTGGGTTTGTGCAGGAAGTTGTGTTAGAAAGGAGTGCAGGGATTAAGAGGGAATATGAAGAGCTTGATACTGTTTGGTTTATGGCGGGTTCTCTGTTTAAGGTGGTCTTCCTTACTGATAATTTATGTTTGACATGGCTGATTGGTGTGCAATAC-AAATTGTTATAGTTGACATAACTATGGATTAATGTCACAG-TTGCGTTTTAAATATTTAAA---AGATTCTGGTTCTTTCAAATTCCTCATTTTCATCTAAGTAATTATATATGTTCTGCAGCAATACCCCTATGATATACCCACTGAGGCTTTTCCATTTGAAATTTTCAAGCAAGCTTTTGTTGCAGTTCAATCATGTGTTGTACATTTGCAGGTATTGTTTACTTAACCTTTGTAACCCTAATTTCTAGCTAACTCGCAATGTTGTGCATAGTGCATAAATACAAATATATGCTATTGCAGAAGAATATAATTTTTTTATTAATATCTTCTGAGAAG-TGAGAGCGGACTCCTATGATAAATTAAGCCTTACAAGCTTTTGGTAGCCCATATTCAACTGTTTGTGTTATGACT
>KE1
--------------------------------------------------------------------------------------------------------------------------------------------------------------------------------------------------------TGATTGTTTAGATCCGAAGCCACGCATAATGTGCATTTTGGTTTGTAAAT-TGTCTAGCGGAGCTGCTTACTACAAACAAGCTTTCAGAGCTAGCCTGCTTAGCATTATATTTGATGTATGAGAAAAAGCAAGGTAAACGGTCTTTCTGGCGCCCTTTCATCCGTGAACTTGATCGGCAGCGAGGAAGAGGACAGCTAGCTGTTGAGTCCCCACTTTTATGGTCACCTGAGGAGTTAAAATGCTTTACTGGTAGTCCAATGAAGGTAGCATTTTTAGGCAGCTT--------AGAGTATTTAGTGTTTAATGGGGACTTCTATTTATGCAAGTGGACCTT-TTTGAAGAATGAATTTTGTATTTTTTTGATGCTTCTTTTCTATTACAAATTCAAGTCCATTGGCTTTTTGGGAGATAAAATAGGCACTGTTATTCAC-TGGTAGCTTTTTTGAATGTGATGCAGGAAATTGTGCTGGAAAGGAATGCAGGCATTAAGAGGGAATATGAAGAGCTTGATACTGTTTGGTTTATGGCTGGTTCATTGTTTAAGGTGGTCCTCTTTCCAGTTCATTGATTTTTTACACAGCTAATG---------------------------------------------------------------------------------------------------------------------------------------------------------------------------------------------------------------------------------------------------------------------------------------------------------------------------------------------------------------------------------------------------------------------------------------------
>LF2
-----------------------------------------------------------------------------------------------------GTTC-----------------CACATTATTCTTTGTCTTTGTAAA-TTCTTAATAGTTCCACATTATTCATTTTCCTGTATATTTGTGGTACAAACGTGTGATGAT---AATCCCAAATGACTAGCATATGCTA-GACTGACATTCATTGTATTCAGCGGAGCTTCTTACTACAAACAAACTCTCGGAGCTAGCTTGCTTAGCCCTGTATTTGATGTATGAGAAAAAGCAAGGCAAAGAGTCTTTTTGGTACCCCTTTATCCGTGAGCTTGATCGACAACGTGGAAGAGGGCAATTGGCTGTTGAGTCTCCACTTTTATGGTCATCAGAGGAGCTGAAATATTTTACTGGAAGTCCAATGAAGGCATCGTATTTGAAGCACCTTTTATATTGTTATTTTTGGACATCAATAGAAGCTTCTCTTTACATGCATGGGCTTTCTTCAAAGAACTGATATTGAATTTATCTGTTTTTTTTTTTATATTCCAGATTCAAGACTAGTATACTTTTGGAT--------------------------------------------------------------ATGGAA-------------------------------------------------------------------------------------------------------------------------------------------------------------------------------------------------------------------------------------------------------------------------------------------------------------------------------------------------------------------------------------------------------------------------------------------------------------------------------------------------------------------------------------------------------------
>MC0
-----------------------------------------------------GTTTATGAGATGAGGACATCTTCTGTATGATATGTGTCTTCTTATGATATGCATGAACCCGTGCTTACATATTGAGATTTTTGTCTTTGTAAA-TTCTTGACAGTTCCGCACTATTCATTGCCCTATATTTTTTTAGTGTAAACATGTGATGATGTAAATCCCGAATGAATAGCATATGCTA-GACTAACATACATTGTAATCAGCGGAGCTTCTTACTACGAACAAACTCTCGGAGCTAGCTTGCTTAGCCCTATATTTGATGTATGAGAAAAAACAAGGCAAAGAGTCTTTTTGGTACCCCTTTATCCGTGAGCTTGATCGGCAACGTGGAAGAGGGCAACTGGCTGTTGAGTCTCCACTTTTATGGTCATCAGAGGATCTGAAATATTTTACCGGAAGTCCAATGAAGGTATCATATTTGAAGCACCTTTCATATTGTCATTTTTAGACATCAATAGAGGCTCCTGTTTACATGCACGGGCCTTCTTCAAAGAACTGATATTTTATTTATCTGGTGGATCTTGGCCATTCCAGATTCAAGCGTAGTATATTTTTGGATATGGAAACAGGCCTTGTTATTGACACTGGATAATTGATTGAGTC-GTGCAGGAAGTCGTGTTAGAAAGGAATGCAGGCATTAAGAGAGAGTATGAAGAGCTTGATACAGTTTGGTTTATGGCTGGTTCTTTGTTTAAGGTCATATTCATAGTT-AAATTTTATGTTTGGCATGGTTAATTTTCGAGAGACCAGAGAATTTTATAATTGACAGCTGTCTGGATTAACATTGTATTGTGTTTATTTTAAAGCCAATAATATTTTTTAATCCCTTAGGATTCCATATTTATATGTAGTTTGTTTGATGTGTTCTGCAGCAATATCCTTATGATATACCCACTGAGGCTTTTCCATTTGAGATTTTCAAGCAAGCATTTGTTGCAGTTCAGTCATGTGTTGTGCATTTGCAGGTAATGTTATCGTAGCATTGTTTTTCACTGTTATGTTACTAATATGGATGATTTGCAT-AAACATTTTAAGACAAA--CGTTTCAGTATTTGTTATAATTCTTCTGAGATAACACACTTAAGTGTTGAAAGGTTTTGGCAGCCTATAAAC-AAATAATGTATTTGAGAGTAAGTGTATAACATCTGCTTGTAGTCCTGTAA
>MT0
----------------------------------------------------------------------------------------------------------------------------------------------------------------------------------------------------------------------------------------------------TACATTGTATTCAGCGGAGCTTCTTACTACAAACAAACTGTCGGAGCTAGCTTGCTTAGCCCTATATTTGATGTATGAGAAAAAGCAAGGCAAAGAGTCTTTTTGGTACCCCTTTATCTGTGAGCTTGATCGGCAACGTGGAAGAGGGCAACTGGCTGTTGAGTCTCCGCTTTTATGGTCAGCAGAGGAGCTAAAATATTTTACTGGAAGTCCAATGAAGGTATCATATTTGTGGCACTTTTTATATTGTCATTTTTGGACATCAATAGAGGCTTCTGTTTACATGCATGGGCCTTCTCCAAAGAACTGATATTGAAGTTATCTGGTGAATCTTGTCCATTCCAGATTCAAGCCTGGTATTCTTTTGGATATGGAAACAGGCCTTGTTGTTGACATTGGATAATTTATTGAGTTTGTGCAGGAAGTCGTGTTAGAAAGGAATGCAGGCATTAAGAGAGAGTATGAAGAGCTTGATACAGTTTGGTTTATGGCTGGTTCTTTGTTTAAGGTCATATTCATAGTT-AAATTTTATGTTTGGCATGGTTAATTTTTGAGAGACAAATTTTTTTTATGCTTGATCTCCGTCTGGACAAGCATTCTATTTTGTGTATTTTAAAGCCAAGAAAAAAATTTAATCCATTAGGATTTCATATTTATGAGTACTTTGTTTGATGTGTTCTGCAGGAATATCCTTATGATATACCGACCGAGGCTTTTCCATTTGAGATTTTCAAGCAAGCATTTGTTGCAGTTCAGTCATGTGTTGTGCATTTGCAGGTAATGTTCTCATAGCATCGTGTTTCACTGTTATGTCTCTAATAAGGATGATTTGCAT-AAGCATTTGAAGAAAAATAGGTCTCAGTATTTGTTATAC-----------A--------TAAGTGTTGAAAGGTTTTGGCAGCTTATAAACAAAATAATATGTTTGAGTAATAGTTTATAACATCTGCTTGTACGCCTGTAA
>NN48
--------------------------------------------------------------------------------------------------------------------GAAATAAATCAAGTTTTTGGGTAGTACAAA----------------TCATATTAAAAGGGTAATGAATTGGAGGGATTCGAATACACTAAGTACTTTCACTTAACAAAGTATGCTCTCACTTTTGTGCTTCAAGCGATCCTAAGTGACTTCTTACAACAAACAAACTCTCGGAGCTAGCTTGCTTAGCCCTATATTTGATGTATGAGAAAAAGCAAGGCAAAGAATCCTTTTGGTACCCCTTTATCCGTGAGCTTGATAGGCAACGCGGAAGAGGGCAACTAGCTGTTGAGTCTCCACTTTTATGGTCATCAGAGGATCTGCAATATTTTACTGGAAGTCCAATGATGGTATCATATTTGAAGCACCTTCTATATTCTCATTTTTGGACATCAATAGAGGCTTCTGTTTACATGCGTGGGCCTTCTTCAAAGAACTGATATTGAATTTATTTGGTGAATCTTGGCCATTCCAGATTAAAGCCTAGTATTCCTTCAGTTATGGAAACAGGCCTTGTTATTGACATTAAATAATTGATTGAGTTGGTGCAGGAAGTTCTGTCAGAAAGGAATGCAGGCATTAAGAGAGAGTATGAAGAGCTTGATACAGTTTGGTTTATGGCTGGTTCTTTGTTTAAGGTCATATTCATAGTT-AAATTTTATGTTTGGCATGGTTAATTTTTGAGATACAAGAAATTTTTATGCTTGATCAGTGTCTGGACAAGTATTCTATTGTGTATATTTTAAAGCCAAGAAACCTTTTTAATCCTTTAGGATTACATATTTATAAGTAGTTTGTTTGATATGTTTTGCAGCAATATCCTTATGATATACCCACTGAGGCTTTTCCATTTGATATTTTCAAGCAAGCATTTGTTGCAGTTCAGTCATGTGTTGTGCATTTGCAGGTAATGTTCTCATAGCATTGTGTTTCACT-TCATGTCACTAATATGGATGATTTGCAT-AAGCATTTGAAGAAAAAAATGTCTCAGTATTTGTTATACTTTTTCTGAGATAACTCACTTAAG-------------------------------------------------------------------------------
>PA42
TGAAATCTCGTGTGTTTATCTACAATTTTTATGCTACTTTCTTGTACTTTTATGATTCATTGCAGAAATAAATTTCTGGGATGACGACATCCACTTACAATATGCAAGAACTTGTGCTTATATATTGAGATTTTTGTCTTTGTAAA-TTCGTAATAGTTCCACATTATTCATTGCCTTATATTTTTGTGGTATAAACATGTGATGATGGAAATCCCAAATGACTAGCATATGCTA-GACTGACATACATTGTATTCAGCGGAGCTTCTTACTACAAATAAACTCTCGGAGCTAGCTTGCTTAGCCCTATATTTGATGTATGAGAAAAAGCAAGGCAAAGAGTCTTTTTGGTACCCCTTTATCCGTGAGCTTGATCGACAACGTGGAAGAGGGCAATTGGCTGTTGAGTCTCCACTTTTATGGTCATCAGAGGAGCTGAAATATTTTACTGGAAGTCCAATGAAGGTATCATATTTGAAGCACCTTTGATGTTGTTATTTTTGGACATCAATAGAGGCTTCTGTTTACATTCATGGGCCTTCTTCAAAGCACCGATACTGAATTTATCTGGTGGACCTTGGCCATTCCAGATTCAAGACTAGTGTACTTTTGGATATGGAAACAGGCCTTGTTATTGACATTGGATAATTGATTGAGTTGGTGCAGGAAGTTGTGTTAGAAAGGAATGCAGGCATTAAGAGAGAGTATGAAGAGCTTGATACAGTTTGGTTTATGGCTGGTTCTTTGTTTAAGGTCATAGTT-------AAATTTTATGTTTGGCATGGTTAATTTTGGAGAGAAAAGCAATATTTATACTTGACTACTGTCTGGACAAACATTATATTCTGTGTATTTTTAAGCCAAGAAAAAAATTTAATCCTTTAGGACTCCATATTTATATGTAGTTTGTTTG-TGTGTTCTGCAGCAATATCCTTATGATATACCAACTGAGGCTTTTCCATTTGAGATTTTCAAGCAAGCATTTGTTGCAGTTCAGTCATGTGTTGTGCATTTGCAGGTAATTTTATCATAGCATTTGCAAGTAATGTTATCATAG-----------------------CATTCAAAGAAAAACATGTCTCAGTATTTGTTGTACTTTATCTGATATAACTTAC-TAAGTGTTGAAAGGTTTTGGTGGCCTATAAAC-AAATAATACATTTGATTAATAGCGTATAACATCTGCTTGTACTCCCGTAC
>PB33
------------------------------------------------------------------TCTAGAAGCATATGCTTGTTACATGC----AGCATCATTTTTATCTTGTCTCCGGGATCTTTGCTGTTTCTGAATTTTGATAACTTGATAAGTCTATATTGTTTATTTGTCCACCTTTTT-TT-GCAAAGTATGTGATTGTTTAGATCCCAAGTCGCTCATAATATGCATTTTGGTTTGTAAAT-TGTCTAGCGGAGTTGCTTACTACAAACAAGCTTTCAGAGTTAGCCTGCTTAGCATTATATTTGATGTATGAGAAAAAGCAAGGCAAACAGTCTTTCTGGCACTGTTTCATCCGTGAGCTTGATCGGCAGCGAGGAAGAGGGCAGCTAGCTATTGAGTCCCCGCTTTTATGGTCATCAGAGGAGTTAAAATATTTTACTGGTAGTCCAATGAAGGTAGTATTTTTAGGCAGCTTA-------GAGTATTTCAGTGCTTAATAGGCACTTCTATTGACACAAGTGGACCTT-TTTAAAGAATGAATTTTGTATTTGTTTGATGCTTCTTTTCTATTGCAGATTCAACCCCAAAAGATTCTTGGAAGATAAAACAGGCATTGTTATTCACTTGGTAGCTTCTTTGAATGTGATGCAGGAAATTGTGTTGGAAAGGCGTGCAGGCATTAAGAGAGAATATGAAGAGCTTGATACCATCTGGTTTATGGCGGGTTCATTGTTTAAGGTGGTCCT-------------------------------------------------------------------------------------------------------------------------------------------------------------------------------------------------------------------------------------------------------------------------------------------------------------------------------------------------------------------------------------------------------------------------------------------------------------------------------
>PF1
---------------------------------------------------------CATTGTAGATGAAAGTTTCTGAGATGAAGACATCCACTTATGAAATGCATGAACTCGTGCTTATATATTGAGATTTTTGTCTTTTAAAATAAGTCCTACATTATTCGTTGCCCTATATTTTTGTCTTATAAACAATAAATGTGTGATGATGGAAATCCCAAATGACCAGCATATGCTA-GACTAATATACATTGTATTCAGCGGAGCTTCTTACTACAAACAAACTATCGGAGTTAGCTTGCTTAGCCCTATATTTGATGTATGAGAAAAAGCAAGGCAAAGAGTCTTTTTGGTACCCCTTTATCCGTGAGCTTGATCGGCAACGTGGAAGAGGGCAACTGTCTGTTGAGTCTCCTCTTTTATGGTCATCAGAGGATCTGAAATATTTTACTGGAAGTCCAATGAAGGTATAATATTTGAAGCACCTTTTATATTGTCATTTTGGAACATCAATAGAGGCTTCTGTTTACATGCATGGCCCTTCTTCAAAGAACTG--ATTGAATTTATCTGGTGAATCTTGGCCATTCTAGATTCAAGCCTAGTATTCTTTTGGATATGGAAACAGGCCTTGTTATTGACATTGGATAATTGATTGAGTTGGTGCAGGAAGTCGTGTTAGAAAGGAATGCAGGAATTAAGAGAGAGTATGAAGAGCTTGATACAGTTTGGTTTATGGCTGGTTCTTTGTTTAAGGTCATATTCATAGTT-AAATTTTATGTTTGGCATGGTTAATTTTTTAGAGACAAGAAACTTTTATGCTCGATCACTGTCTGGACAAGCATTCTATTGTGTGTATTGTAAAGCCAAGAAAAAAATTTAATCCTTTAGGATTCCATATTTATGAGTAGTTTGTTTTATGTGTTCTGCAGCAATATCCTTATGATATACCCACTGAGGCTTTTCCATTTGAGATTTTCAAGCAAGCATTTGTTGCAGTCCAATCATGTGTTGTGCATTTGCAGGTAATGTTCTCATGGCATTGTGTTTCACTATCATGTCACTAATAAGGATGATTTGCAT-AAGCACTTGAAGAAAAACATGTCTCAGTATTTGTTATACTTTTTCTGAGATAACTCATTTAAGTGTTGAAAGGTTTTGGCAGCCTATAAAC-AAATAATCTATTTGAGTAATAGTTTATAACATCTCCTCTTACTCCTATAA
>PFM1
AAATCTTTTGTTTGTTTATCTGCAATTTTTATTCTGCTTTCTTGTATTTTTTTTATTCATTGCAGAAGAAAGTTTCTGAGATGAGGACATCCACTTATGATATGCATCAACTTGTGCTTATATATTGAGAGTTTTGTCTCTTAAA--TCCTTAATAGTTCCACATTATTCATTGCCTTATATTTTTGTGGTATAAACATGTGATGATGGAAATCCCAAATGACTAGCACATGCTA-GACTGACATACATTGTATTCAGCGGAGCTTCTTACTACAAACAAACTCTCTGAGCTAGCTTGCTTAGCCCTATATTTGATGTATGAGAAAAAGCAAGGCAAAGAGTCTTTTTGGTACCCCTTTATCCGTGAGCTTGATCGACAACGTGGAAGAGGGCACTTGGCTGTTGAGTCTCCACTTTTATGGTCATCAGAGGAGCTGAAATATTTTACTGGAAGTCCAATGAAGGTATCATATTTGAAGCACCTTTTATGTTGTTATTTTTGGACATCAATAGAGGCTTCTGTTTACATTCACGGGCCTTCTTCAAAGAACTGATATTGAATTTATCTGGTGGATCTTTGCCATTCCAGATTCAAGACTAGTATACTTTTGGATATGGAAACAGGCCTTGTTATTGACATTGGATAATTGATTGGGTTGATGCAGGAAGTCATGTTAGAAAGGAATGCAGGCATTAAGAGAGAGTATGAAGAGCTTGATACAGTTTGGTTTATGGCTGGTTCTTTGTTTAAGGTTATATTCATAGTT-CAATTTTATGTTTGGCATGGTTAATTTTTGAGAGACAAGCAATATTTATACTTGACTACTGTCTCGACAAACATTGTATTCTGTGTATTTTCAAGCCTAGAAAACAATTTAATCCTTAAGAATTCCATATTTATATGTGGTTTGTTTGATGTGTTCTGCAGCAATATCCTTATGATATACCCACTGAGGCTTTTCCATTTGAGATTTTCAAGCAAGCATTTGTTGCAGTTCAGTCATGTGTTGTGCATTTGCAGGTA------------------------ATGTTATCATAG-----------------------CATATGAAGAAAAACATGTCTCAGTATTTGTTGTACTTTTTCTGAGATAACTCACTTAACTGTTGAAAGCTTGTGGTGGCCTATAAGC-AAATAATGTATTTGATTAATAGTGTATAACATCTGCTTGTACTCCTGTAA
>PG28
TTGTAGTTGCAATTATGTATGACATTCAATAAATAGTTCTGAGGCAATCACTCATTCTGTATTATATGTAGAAGCATATGCTTGTCACGTGC----AGCATCCATTTTATATTGTCTCTGGGATCTTTGCTGTTTCTGAATTTTGATAACTTGATAAGTCTATATTATTTATTTGTCCTCCTTTTT-TCCGCAAAGTATATGATTGTTTATATCCTGAGTCACTCATAATGTGCATTTTGATTTGTAAAT-TGTCTAGCGGAGCTGCTTACTACAAACAAGCTTTCAGAGCTGGCCTGCTTAGCATTATATTTGATGTATGAGAAAAAACAAGGAAAACAGTCTTTCTGGCGCCCTTTCATCCGTGAACTGGATCGGCAGCGAGGAAGAGGACAGCTAGCTGTTGAGTCCCCACTTTTATGGTCATTGGAGGAGTTAAAATACTTTACTGGTAGTCCAATGAAGGTAGTATTTTTAGGCAGCTTA-------GAGTATTTAAGTGTTTAATAGAGACTTCTATTGACACAAGTGGACCTT-TTTGAAGAATGAATTTTGTATTTGTTTGATGCTTCTTTTCTATTACAGATTCAAGCCCATTGGATTTTTGGAAGATAAAACAGGCACTGTTATTCACTTGGTAGCTTTTTGAAATTTGACGCAGGAAATTGTGTTGGAAAGGAATTCAGGCATTAAGAGGGAATATGAAGAGCTTGATACTGTTTGGTTTATGGCTGGTTCATTGTTTAAGGTGGTCCTCTTTCCAGTTCATTGATTTTTTACACAGCTAATGTGTGAGAATGTTGAAACTGTTGTACTTGGTCGCTCTCTGGACAACTATCGCAGTATG-TTTTGTTTAAAGCTGAGGTAGATTTTGGCTTTTTCA-ATTGCAGATATCAACAGGATTTGATTGATTTGTTTTGCAGCAATACCCCTATGACATCCCTACTGAGGCTTTTCCGTTTGAAATTTTCAAGCAAGCATTTGTCGCAGTTCAGTCGTGTGTTGTACACTTGCAGGTAGTTTATCTTATCTATTGCTGAGCCCTACATTTGATA---TATCAAGGATATAAATGGATG-CATACAGGAAAGCATTGCTTAGTATTCGTCGTATCATTACTGAGAATGCTTTCCCATTCTCAGTTTGAGCCATGGACATTCAAACCAGTGTTTAATAATTACTTTGAATCATATAGCACATGGTACTGTTTTTATGT
>PH2
--------------------------------------------------------------------------------ATGAAGACATCCACTTATGAAATGCATGAACTTGTGCTTATATATTGAGATTTTTGTCTTTCAAAATTAAGTCCTACATTATTCTTGCCCTATATTTTAGTCTTATAAACAATAAATGTGTGATGATGGAAATCCCAAATGACTGGCATATGCTA-GACTAATATACATTGTATTCAGCGGAGCTTCTTACTACAAACAAACTGTCAGAGTTAGCTTGCTTAGCCCTATATTTGATGTATGAGAAAAAGCAAGGCAAAGAGTCTTTTTGGTACCCCTTTATCCGTGAGCTTGATCGGCAACGTGGAAGAGGGCAACTGTCTGTTGAGTCTCCTCTTTTATGGTCATCAGAGGATCTGAAATATTTTACTGGAAGTCCAATGAAGGTATAATATTTGAAGCACCTTTTATATTGTCATTTTGGAACATCAATAGAGGCTTCTGTTTACATGCATGGCCCTTCTTCAACTGATTG------AATTTATCTGGTGAATCTTGGCCATTCTAGATTCAAGCCTAGTATTCTTTTGGATATGGAAACAGGCCTTGTTATTGACATTGGATAATTGATTGAGTTGGTGCAGGAAGTCGTGTTAGAAAGGAATGCAGGAATTAAGAGAGAGTATGAAGAGCTTGATACAGTTTGGTTTATGGCTGGTTCTTTGTTTAAGGTCATATTCATAGTT-AAATTTTATGTTTGGCATGGTTAATTTTTTAGAGACAAGAAACTTTTATGCTCGATCACTGTCTGGACAAGCATTCTATTGTGTGTATTGTAAAGCCAAGAA-AAAATTTAATCCTTTAGGATTCCATATTTATGAGTAGTTTGTTTTATGTGTTCTGCAGCAATATCCTTATGATATACCCACTGAGGCTTTTCCATTTGAGATTTTCAAGCAAGCATTTGTTGCAGTCCAATCATGTGTTGTGCATTTGCAGGTAATGTTCTCATGGCATTGCGTTTCACTATCATGTCACTAATAAGGATGATTTGCAT-AAGCACTTGAAGAAAAACATGTCTCAGTATTTGTTATACTTTTTCTGAGATAACTCATTTAAGTGTTGAAAGGTTTTGGCAGCCTATAAAC-AAATAATCTATTTGAGTAATAGTTTATAACATCTCCTCTTACTCCTGTAA
>PM29
--------------------------------------------------------------------CAGAAGCATATGCTTGTTATATGC----AGCTTCAAT--TTTATAGTCTCTGGGATCTTTGATGTTTGTGAATTTTTATAACTTAATAAGTCTATGTTATATATTTGTCCGCCTTGTT-TT-GCAAAGTATATGATTGTTTAGATCC-----CACTTATAATGTGCATTTTGGTTTGTAAAT-TGTCTAGCGGAGCTGCTTACTACAAACAAGCTTTCGGAGCTAGCCTGCTTAGCATTATATTTGATGTATGAGAAAAAGCAAGGAAAACGGTCTTTCTGGCGGCCTTTCATCCGTGAGCTTGATCGGCAGCGAGGAAGAGGACAGCTAGCTGTTGAGTCCCCACTTTTATGGTCATCTGAGGAGTTAAAATACTTTACTGGTAGTCCAATGAAGGTAGTATTTTTAGGCAGCTTA-------GAGTATTTCAGTGTTTAATATGGACTTCTATTGACACAAGTGGACCTT-TTTGAAGAATGAATTTGGTATATGTTTGATGCTTCTTTTCTTTTACAAATTCAAGTCCTTTGGATTTTAGGAAGATAAAACAGGCACTGTAATTCACTTGGTAGATTTTTTGAATTTGATGCAGGAAATTGTGCTGGAAAGGAATGCTGGCATTAAGAGGGAATATGAAGAGCTTGATACTGTTTGGTTTATGGCTGGTTCATTGTTTAAGGTGGTCCTTCTTCCAGTGTATTGATTTTTTACATGGTTAATGTGTGAGAAT---GAAACTGTTGTACTTGGCTTCTGTCTGGACAGATGTTGCAGCATGTGTTTTGTTAAAGCTAAGGTAGATTTTGGCTCTTTCAGATTGCAGATATCAACAGGATTTGATTGATTTGTTTTGCAGCAATACCCCTATGACATACCTACTGAGGCTTTCTCATTTGAAATTTTCAAGCAAGCATTTGTTGCAGTTCAGTCTTGTGTCGTGCACTTGCAGGTAATTTATCTTAACTATTGTTGAGCCCTATACTTGATA---TCTGGAGGATATAGATGACTGACATGCAGGAAAGCATGCCTTAGTATTCGTCATATTATTACTAAGAATACTTTCCCATTCTAAATTTAAGCTATAAATTAA---------------------------------------------------------
>PS27
-------------------------------------------------------------TTATATGCAGAAGCATATGCTTGTCACGTGC----AGCATCCATTTTATATTGTCTCTGGGATCTTTGCTGTTTCTGAATTTTGATAACTTGATAAGTCTATATTATTTATTTCTCCTCCTTTTT-TTCGCAAAGTATATGATTGTTTATATCCTGAGTCACTCATAATGTGCATTTTGGTTTGTAAAT-TGTCTAGCGGAGCTGCTTACTACAAACAAGCTTTCAGAGCTGGCCTGCTTAGCATTATATTTGATGTATGAGAAAAAACAAGGAAAACAGTCTTTCTGGCGCCCTTTCATCCGTGAACTGGATCGGCAGCGAGGAAGAGGACAGCTAGCTGTTGAGTCCCCACTTTTATGGTCATCGGAGGAGTTAAAATACTTTACTGGTAGTCCAATGAAGGTAGTATTTTTAGGCAGCTTA-------GAGTATTTAAGTGTTTAATAGAGACTTCTATTGACACAAGTGGACCTT-TTTGAAGAATGAATTTTGTATTTGTTTGATGCTTCTTTTCTATTACAGATTCAAGCCCATTGGATTTTTGGAAGATAAAACAGGCACTGTTATTCACTTGGTAGCTTTTTGAAATTTGACGCAGGAAATTGTGTTGGAAAGGAATTCAGGCATTAAGAGGGAATATGAAGAGCTTGATACTGTTTGGTTTATGGCTGGTTCATTGTTTAAGGTGGTCCTCTTTCCAGTTCATTGATTTTTTACACAGCTAATGTGTGAGAATGTTGAAACTGTTGTACTTGGTCGTTCTCTGGACAACTATCGCAGTATG-TTTTGTTTAAAGCTGAGGTAGATTTTGGCTTTTTCA-TTTGCAGATATCAACAGGATTTGATTGATTTGTTTTGCAGCAATACCCCTATGACATCCCTACTGAGGCTTTTCCGTTTGAAATTTTCAAGCAAGCATTTGTCGCAGTTCAGTCGTGTGTTGTACACTTGCAGGTAGTTTATCTTATCTATTGCTGAGCCCTACATTTGATA---TATCAAGGATATAAATGGATG-CATACAGGAAAGCATTGCTTAGTATTCGTCGTATCATTACTATGG--------------------------------------------GCTTGATGTACACTGCAGGTAGTTTATCTTA-----------------
>PS30
---------------------------------------------ACTTTTATGATTCATTGCAGAAGAAAATTTCTGGGATGAGGACATCCACTTATGATATGCATGAACTTGTGCTTATATATTGAGATTTTTGTCTTTGTAAA-TTCGTAATAGTTCCACATTATTCATTGCCTTACATTTTTGTGGTATAAACATGTGATGATGGAAATCCCAAATGACTAGCATATGCTA-GACTGACATACATTGTATTCAGCGGAGCTTCTTACTACAAATAAACTCTCGGAGCTAGCTTGCTTAGCCCTATATTTGATGTATGAGAAAAAGCAAGGCAAAGAGTCTTTTTGGTACCCCTTTATCCGTGAGCTTGATCGACAACGTGGAAGAGGGCAATTGGCTGTTGAGTCTCCACTTTTATGGTCATCAGAGGAGCTGAAATATTTTACTGGAAGTCCAATGAAGGTATCATATTTGAAGCACCTTTGGTGTTGTTATTTTTGGACATCAATAGAGGCTTCTGTTTACATTCATGGGCCTTCTTCAAAGCACCGATACTGAATTTATCTGGTGGACCTTGGCCATTCCAGATTCAAGACTAGTGTACTTTTGGATATGGAAACAGGCCTTGTTATTGACATTGGATAATTGATTGAGTTGGTGCAGGAAGTCGTGTTAGAAAGGAATGCAGGCATTAAGAGAGAGTATGAAGAGCTTGATACAGTTTGGTTTATGGCTGGTTCTTTGTTTAAGGTCATATTT-------AAATTTTATGTTTGGCATGGTTAATTTTGGAGAGGAAAGCAATATTTATACTTGACTACTGTCTGGACAAACATTGTATTCTGTGTATTTTCTAGCCAAGAAATTTTTTTAATCCTTTAGGACTCCATATTTAAATGTAGTTTGTTTGATGTGTTCTGCAGCAATATCCTTATGATATACCAACTGAGGCTTTTCCATTTGAGATTTTCAAGCAAGCATTTGTTGCAGTTCAGTCATGTGTTGTGCATTTGCAGGTAATTTTATCATAGCATTTGCAAGTAATGTTATCGTAG-----------------------CATTCGAAGAAAAAAATGTCTCAGTATTTGTTGTACTTTATCTGATACAAATCAC-TAAGTGTTGAAAGGTTTTGGTGGCCTATAAAC-AAATAATGTATTTGATTAATAGCGTATAACATCTGCTTGTACTCCCGTAC
>PSF43
AAATCTCTTATTTATTTATATGCAATTTTTATGTTACTTTCATATATATTTATGATTCATTGCAGAATAGAG-TTCTGAGATGAGGACATGCACTTACGATATGCACAAATTCATGCTTATATATTGAGATTTTTGTCTTTGTAAATTTCTTAATAGTTCCACATTGTTTGTTGCC-TATGTTTTTATGGTATAAATGTGTGATGATGGAAATCCTGAATGACCGGCATATGCTG-GACTAACATACATTGTATTCAGCGGAGCTTCTTACAACAAACAAACTCTCGGAGCTAGCTTGCTTAGCCCTATATTTGATGTATGAGAAAAAGCAAGGCAAAGAATCTTTTTGGTACCCCTTTATCCGTGAGCTTGATAGGCAACGCGGAAGAGGGCAACTGGCTGTTGAGTCTCCACTTTTATGGTCATCAGAGGATCTGAAATATTTTACTGGAAGTCCAATGAAGGTATCATATTTGAAGCACCTTTTATATTCTCATTTTTGGACATCAATAGAGGCTTCTGTTTTCATGCATGGGCCTTCTTCAAAGAACTGATATTGAATTTATCTGGTGAATCTTGGGCATTCCAGATTAAAGCCTAGTATTCTTTCAGATATGGAAACAGGCCTTGTTATTGACATTAAATAATTGATTGAGTTGGTGCAGGAAGTCATGTTAGAAAGGAATGCAGGCATTAAGAGAGAGTATGAAGAGCTTGATACAGTTTGGTTTATGGCTGGTTCTTTGTTTAAGGTCATATTCATAGTT-AAATTTTATGTTTGGCATGGTTGATTTTTGAGAGACAAGAAATTTTTATGCTTGATCACTGTCTGGACAAGTATTCTATTGTGTATATTTTAAAGCCAAGAAACTGTTTTAATCCTTTAGGATTCCATATTTATATGTAGTTTGTTTGATATGTTTTGCAGCAATATCCTTATGATATACCCACTGAGGCTTTTCCATTTGAGATTTTCAAGCAAGCATTTGTTGCAGTTCAGTCATGTGTTGTGCATTTGCAGGTAATGTTCTCATAGCATTGTGTTTCACTGTCATGTCACTAATATGGATGATTTGCATAAAGCATTTGAAGAATACCATGTCTCAGTATTTGTTATACTTTTTCTGAGATAACTCACTTAAGTGTTGAAAGATCTTGGCAGCCTATAAAC-AAATAATGTGTTTGAGGATTAGTTCATAACATCTTCTTGTTCTCCTGCAA
>PTA0
----------------------------------------------------------------------------------------------------------------------------------------------------------------------------------------TTGTGGTATAAATGTGCGATGAT---AATCCCAAATGACTAGCATATGCTA-GACTGACATTCATTGTATTCAGCTGAGCTTCTTACAACAAACAAACTCTCGGAGCTAGCTTGCTTAGCGCTATATTTAATGTATGAGAAAAAGCAAGGCAAAGAGTCTTTTTGGTATCCCTTTATCCGTGAGCTTGATCGACAACGTGGAAGAGGACAATTGGCTGTTGAGTCTCCACTTTTATGGTCATCAGAGGAGCTGAAATATTTTACTGGAAGTCCAATGAAGGTGTCATATTTGAAGCACCTTTTATATTGTTATTTTTGGACATCAATAGAGGATTCTGTTTACATGCATGGGTCTTCTTCAAAGGACTGTTATTGAATTTATCTGGTGGATCTTGACCATTCCAGATTCAATAGTAGTATACTTTTGGATATGGAAACATGCCTCGTTATTGACATTGGATAATTGATTGAGTTGGTGCAGGAAGTCGTGTTAGAAAGGAATGCAGGCATTAAGAGAGAGTATGAAGAGCTTGATACAGTTTGGTTTATGGCTGGTTCTTTGTTTAAGGTCATATTCAAAGTT-AAATTTTATGTTTGGCATGGTTAGTTTTTGGGAGACAAGCAATATTTATACTTGACCACTGTCTGGACAAACATTGTATTGTGTGTATTTTCGAAGCCAAGAAAAAATTTAATCCTTTAGGATTCCATATTTACATGTAGTTTGTTTGATGTGTTCTGCAGCAATATCCTTATGATATACCCACTGAGGCTTTTCCATTTGAGATTTTCAAGCAAGCATTTGTTGCAGTTCAGTCATGTGTTGTACATTTGCAGGTAATGTTATCATATCATTGTGTTTCACTGTTTTGTCACTAATATGGATGATTTGCAC-AAGTATTTGAAGAAAAACATGTCTCAGTATTTGTTATTCTTTTTCTGAGATAACTCACTTAAGTGTTGAAAGGTTTTGGTGGATTGTAAAC-AAATAATGTATTTGA-----------------------------------
>RC54
--------------------------------------------------------------------------------ATGAGGACATGCACTTATGATATGCATGAATCCATGCTTATATATTGAGATTTTTGTCTTTGTAAATTTCTTAATAGTTCCACATTGTTTGTTGCC-TATATTTTTATGGTATAAATGTGTGATGATGGAAATCCCGAATGACCGGCATATGCTA-GACTAACATACATTGTATTCAGCGGAGCTTCTTACAACAAACAAACTCTCGGAGCTAGCTTGCTTAGCCCTATATTTGATGTATGAGAAAAAGCAAGGCAAAGAATCTTTTTGGTACCCCTTTATCCGTGAACTTGATAGGCAACGTGGAAGAGGGCAACTGGCTGTTGAGTCTCCACTTTTATGGTCATCAGAGGATCTGAAATATTTTACTGGAAGTCCAATGAAGGTATCATATTTGAAGCACCTTTTATATTGTCGTTGTTGGACATCAATAGAGGCTTCTGTTTACATGCATGGGCCTTCTTCAAAGAACTGATATTGAATTTATCTGGTGAATCTTGGCCATTCCAGATTAAAGCTTAGTATTCTTTCAGATATGGAAACAGGCCTTGTTATTGACAGTAAATAATTGATTGAGTTGGTGCAGGAAGTCATGTCAGAGAGGAATGCAGGCATTAAGAGAGAGTATGAAGAGCTTGATACAGTTTGGTTTATGGCTGGTTCTTTGTTTAAGGTCATATTCATAGTT-AAATTTTATGTTTGGCATGGTTAATTTTTGAGAGACAACAAATTTTTATGCTTGATCACTGTCTGGACAAGTATTCTATTGTATATATTTTAAAGCCAACAAACCTTTTTAATCCTTTAGGATTCCATATTTATATGTAGTTTGTTTGATATGTTTTGCAGCAATATCCTTATGATATACCCACTGAGGCTTTTCCATTTGAGATTTTCAAGCAAGCATTTGTTGCAGTTCAGTCATGTGTTGTACATTTGCAGGTAAT-----------------TTTCACTGTCATGTCACTAATATGGATGATTTGGAT-AAGCATTTGAAGAAACA--TGTCTCGGTATTTGTTATACTTTTTCTGAGATAATTCAAGTG---------------------------------------------------------------------------------
>RR55
--------------------------------------------------------------------------------------------------------------------------------------------------------------------TTGTTTGTTGCC-TATATTTTTATGGTATAAATGTGTGATGATGGAAATCCTGAATGACCGGCATATGCTA-GACTAACATTCATTGTATTCAGCGGAGCTTCTTACAACAAACAAACTCTCGGAGCTAGCTTGCTTAGCCCTATATTTGATGTATGAGAAAAAACAAGGTAAAGAATCTTTTTGGTACCCCTTTATCCGTGAACTTGATAGGCAACGTGGAAGAGGGCATCTGGCTGTTGAGTCTCCACTTTTATGGTCATCAGAGGATCTGAAATATTTTACTGGAAGTCCAATGAAGGTATCATATTTGAAGCACCTTTTATATTCTCATTGTTGGACATCAATAGAGGCTTCTGTTTACATGCATGGGCCTTCTTCAAAGAACTGATATTGAATTTATCTGGTGAATCTTGGCCATTCCAGATTAAAGCCTAGTATTCTTTCAGATATGGAAACAGGCCTTGTTATTGACATTAAATAATTGATTGAGTTGGTGCAGGAAGTCGTGTCAGAGAGGAATGCAGGCATTAAGAGAGAGTATGAAGAGCTTGATACAGTTTGGTTTATGGCTGGTTCTTTGTTTAAGGTCATATTCATAGTT-AAATTTTATGTTTGGCATGGTTAATTTTTGAGAGACAATAATTTTTTATGCTTGATCACCGTCTGGACAAGTATTCTATTGTGTATATTTCAAAGCCAACAAACCTTTTTAATCCTTTAGGATTCCATATTTATATGTAGTTTGTTTGATATGTTTTGCAGCAATATCCTTATGATATACCCACTGAGGCTTTTCCATTTGAGATTTTCAAGCAAGCATTTGTTGCAGTTCAGTCATGTGTTGTGCATTTGCAGGTAATTTTCTCATAGCATTGTGTTTCACTGTCATGTCACTAATATGGATGATATGGAT-AAGCATTTGAAGAAAAACATGTCTCAATATT---------------------------------------------------------------------------------------------------------------
>SA1
AAATCTCTTGTTTGTTTATCTGCAATTTTTATACTACTTTCTTGTATTTTTATGATTCATTGCAAAAGAAAATTTCTGAGATGAGGACATCTATTTATGATATGCATGAACTTGTGCTTATATATTAAGATTTTTGTCTTTGTAAA-TTCATAATAGTTCCACATTATTCATTGCCTTGTATTTTTGTTGTATAAATATGTGATGATGGAAATCCCAAATGACTAGCATATGCTA-GACTGACATACATTGTATTCAGCGGAGCTTCTTACTACAAATAAACTCTCAGAGCTAGCTTGCTTAGCCCTATATTTGATGTATGAGAAAAAGCAAGGCAAAGAGTCTTTTTGGTACCCCTTTATCCGTGAGCTTGATCGACAACGTGGAAGAGGACAATTGGCTGTCGAGTCTCCACTTTTATGGTCATCAGAGGAGCTGAAATATTTTACTGGAAGTCCAATGAAGGTATCATATTTGAAGCACCTTTTATCTGTTAAGTTTTGAACATCAATAGAGGCTTCTGTTTACGTTCATGGGCCTTCTTCAAAGAACTGATATTGAATTTATCTGGTG---------CATTCCAGATTCAAGACTAGTATACTTTTGGATATAGAAACAGGCCTTGTTATTGACATTGGATAATTGATTGAGTTGGTGCAGGAAGTCATGTTAGAAAGGAATGCAGGCATTAAGAGAGAGTACGAAGAGCTTGATACAGTTTGGTTTATGGCTGGTTCTTTGTTTAAGGTCATAGTT-------AAATTTTATGTTTGGCATGGTTAAATTTGGAGAGGAAAGAAATATTTATACTTGACTACTGTCTGGACAAACATTGTATTCCGTGTATTTTCAAGCCAAGAAAAAAATTTAATTCTTAAGGATTCCATATTTATATGTAGTTTGTTTGATGTGTTCTGCAGCAATATCCTTATGATATACCTACTGAGGCTTTTCCATTTGAGATTTTCAAGCAAGCATTTGTTGCAGTTCAGTCATGTGTTGTGCATTTGCAGGTAATTTTATCATAGCATTTGCAAGTAATGTTAGCATAG-----------------------CATTTGAAGAAAAACATGTCTCAGTATTTGTTGTACTTTATCTGAGATAATTCACTTAATGTTGAAAGGTT--------------------------------------------------------------------
>SC0
-------------------------------------------------TAATGAATCATTGCAGAAGAAAGTTTCTGAGATGAGGACATCCTCTTATTATATGCATGAACTCATGCTTTTATATTGAGATTTTTGTCTTCATATA-TTCTTAATAGTTCCACATTATTTGTTACCCTATATTTTTGTGGTATATATATGTGATGATGGAAATCCCAAATGACCAACATATGCTA-GACTAACATATATTATATTCAGCGGAGCTTCTTACTACAAACAAACTCTCGGAGCTAGCTTGCTTAGCCCTATATTTGATGTATGAGAAAAAACAAGGCAAAGAGTCTTTTTGGTACCCCTTTATCCATGAGCTTGATCGGCAACGTGGAAGAGGGCAACTGGCTGTTGAGTCTCCGCTTTTATGGTCATCAGAGGACCTGAAATATTTTACTGGAAGTCCAATGAAGGTATCATATTTGAAGCACCTTTTATATTGTCATTTTTGGACATCAATAAGGGTTTCTGTTTACATGCATGGCCTTTCTTCAAAGAACTGATATTGAATTTATCTGGTGAATCTTGGCTATTCCATGTTCAAACCTACTATTCTTTTGGATATGGAAACAGGCCTTGTTATTGACATTGAATAATTGATTGAGTTGGTGCAGGAAGTTGTGTTAGAAAGAAATGCAGGCATTAAGAGAGAGTATGAAGAGCTTGATACAGTTTGGTTTATGGCTGGTTCTTTGTTTAAGGTCATATTCATAGTT-AAAGTTTATGTTTGGCATGGTTAATTTTGGAGAGTCAAGAAACTTTTATGCTTGATCACTGTCTGGACAAGCATTCTATTTTGTATTTTATTAAGCCAAGATTTTTTTTTAATCCTTTAGGATTCCATATTTATATGTATTTTGA----TGTGTTCTGCAGCAATATCCTTATGATATACCCACTGAGGCTTTTCCATTTGAGATTTTCAAGCAAGCATTTGTTGCAGTTCAGTCATGTGTTGTGCATTTGCAGGTAATGTTCTCATAGCATTGCGTTTCACAGTCATATCACTAATATGGATGATTTGCAT-AAGCATTTGAAGAAAAA--CACCTCAGTATTCGGTTTTTT---TCTGAGATAACTCACTTAAGTGTTGAAAGGTTTTGGCAGCCTATAAAC-AAATAATGTATTTGAGTAATGGTTTATAACATCTGCTTGTACTGCTGTAA
>SE46
-----------------------------------------------------------------------------------------------------------------------------------------------------------------------------GTATTCCTACCAT-----------ACGGTGTAGCTCTGATTTTGAGCTAGTCACTGTATTTTGATTAGGCATCTAAATTGTGTAGCGGAGCTTCTTACTACAAATAAGTTGTCAGAGCTGGCCTGCTTAGCATTATATTTGATGTATGAAAAGAAACAAGGCAAGCAATCTTTCTGGTACCCTTTCATCCGTGAGCTTGATCGGCAGCGAGGAAGGGGACAGCTGGCTGTTGAGTCCCCACTTTTATGGTCATCTGAGGAGCTGAAATATGTTACTGGTAGCCCATTGAAGGTATTAGC--------------------------------------------------------------------------------------------------------------------------------------------------------------------------------------------------------------------------------AGTGAGGAGGTTTGGGATTTTTTAGCATCTGTTTTATGAATGCT----------------------------------------------------------------------------------------------------------------------------------------------------------------------------------------------------------------------GATGTTATACATTAACTATTGTCGAATAGAGTGGATTTAGAGTTAATTGATGCTTTTG-------------------------------------------------------------------------------------------------------------------------------------------------------------------------------------------------------------------
>SG23
------------------AATTCACATTTTATACCTACTTTGTTGCATTTTATGGTTTGTCACAGAAAACAGTTTCCAAGATGACATGCTAT---ATGAATGTGCTAAAACATATAGTTCTACATTGAGATATTTTGGTTTCTGCAGTTTCTAATAGGTCTACATCATTAAGTGTCCTATAGTTTG-CATGATACTCAAGTGATTATGGAGATCCTGAATGACTTGCTTACACTATGGCAAATATATATTGTGTGCAGCGGAGCTGCTAACTACCAACAAACTCTCAGAGCTAGCTTGCTTAGCATTATATTTGATGTATGAGAAAAAGCAAGGAAAAGAGTCTTTTTGGTATCCCTTCATCTGTGAGCTTGATCGGCAACGAGGAAGAGGGCAGTTGGCAGTTGAGTCTCCACTTTTGTGGTCATCTGAGGACCTAAATTATTTTATTGGCAGTCCAATGAAGGTATTATATTCGAAGCAGTTTATATTTATCATTGTTCGAGTATTAATAGAGACTTCTGATTTTGTGCACATGCCTTTTTGGAAAAATTGATATCGAATTTCTGTGATGTGTCCTGTTTATTCCAGATTACAAAGTCTAGTG----------------------AACTTATTGATATAGGATACTTGATTGGGTTGGTGCAGGAAGTTGTGTTAGAAAGGAGTGCAGGGATTAAGAGGGAATACGAAGAGCTTGATACTGTTTGGTTTATGGCTGGTTCTTTGTTTAAGGTTGTTTTCTTTGCAGATAATTTATGTTTGACATGGCTGATTTGTTTTTAACATAAAATTGTTGTACTTGACAACTCTCTGGAGAAATGTTGCAG-TTGCATTAATAAAAATTAAAAATAGATTCTGGTTCTTTCAGATTCCTTATTTTCATGTAAGTAACTATATATGCTCTGCAGCAATATCCCTATGATATACCCACTGAGGCTTTTCCATTTGAAATTTTCAAGCAAGCATTTGTTGCAGTTCAGTCATGTGTTGTACATTTGCAGGTATTGTTTTCTTAACCTTTGCAACCTTAATTTCTAGCTAATTTGCAATGTTGTGCATAGCACTTAAATAAAAACATATGTTTTATTCTGAGAATGCATTCCAATTATAAATTAAGCCTTACAAGCTTTTGGCAGCCATAAACAATTGTTTGTGTTATGACTCATGATGGTTGTTCACTTGTTTGTACTAACCCATTTCTA
>SS22
ATGGTTTTGCTAAAAAGTAATTCACATTTTACACCTACTTTGTTGCATTTTATGGTTTGTCACAGAAAACAGTTTCCTAGATGACATGCTAT---ATGAATGTGCTAAAACATATAATTCTATATTGAGATATTTTGGTTTATGCAGTTTCTAATGGGTTTACATCATTAAGTGTCCTATAGTTTG-CATGATACTCAAGTGATTATGGAGATCCTGAATGACT----TACACTATGGCAAATATAAATTGTGTGCAGCGGAGCTGCTTACTACCAACAAACTCTCAGAGCTAGCTTGCTTAGCATTATATTTGATGTATGAAAAAAAGCAAGGAAAAGAGTCTTTTTGGTATCCCTTCATCCGTGAGCTTGATCGGCAACGAGGAAGAGGACAGCTGGCAGTTGAGTCTCCACTTTTGTGGTCTTCTGAGGACCTAAAGTATTTTATTGGCAGTCCAATGAAGGTATTATATTTGAAGCAGTTCATATTTATAATTGTTGAAGCATTAATAGAGACTTCTGATTTTGTGCACATGCCTTTTTCGAACAATTGATATTGAATTTCTGTGATGTGTCCTGTTTATTCCAGATTACAAAATCTAGTG----------------------AACTTATTGATATAGGATACTTGATTGGGTTGGTGCAGGAAGTTGTGTTAGAAAGGAGTGCAGGGATTAAGAGGGAATACGAAGAGCTTGATACCGTTTGGTTTATGGCCGGTTCTTTGTTTAAGGTTGTTTTCTTTGCAGATAATTTATGTTTGACATGGCTGATTTGTGTGCAACAT-AAATTGTTGTACTTGACAACTCTCTGGATAAATGTCGCAG-TTGGATTCTTAAAAATTAAAAATAGATTCTGGTTCTTTCAAATTCCTTATTTTCATGTAAGTAATTGTATATGCTCTGCAGCAATACCCCTATGATATACCCACTGAGGCTTTTCCATTTGAAATTTTCAAGCAAGCGTTTGTTGCAGTTCAGTCATGTGTTGTACATTTGCAGGTATTGTTTTCTTAACCTTTGCAACCTCAATTTC-AGCTGATTTGCAATGTTGTGCATAGCACTTAAATAAAAACATATGTTTTATTCTGAGAACACATTCCAATTATAAATTAAGCCTTACAAGCTTTTGGCAGCCCTAAACAATTGTTTATGTTATGACTCAGGATGGTTGTTTGTACTAACCCATTTCCAATTGGATA
>SV36
TTGGTCTGGTTATTTGAAACTGCATTTAATGCCCTACTTTGTTGTATTTGTATGATTTATTGCAGAAGACAGTTTCTGTGATGATGACATGTGCTTATGATGTGC-------------ATGGCACTCATGTACCTTAACATTTACAGTTTCTGATAGGTCTACAATATTAAATACCCCATATTTGC---------ATGTGTGATTATGGAGATCCCAAACGACTAGTGTACATTACGGTTATTGTAAATTGTGTGCAGCGGAGCTGCTTACTACAAACAAACTCTCAGAGCTAGCTTGCTTAGCGTTATATCTGATGTATGAGAAAAAACAAGGCAAAGAGTCTTTTTGGCATCCCTTCATCCGTGAGCTTGATCGGCAACGGGGAAGAGGACAACTGTCCGTTGAGTCTCCACTTTTGTGGTCATCAGAGGAGCTAAAATATTTTACTGGTAGTCCAATGAAGGTATTATATTTGAATCAGCTTATATTTTATCATTTTGTGGGATCAGTAGAGGCTTCTA-TTACATGCATGGGCCTTATTTGAAGAACTGATATCAAATATCTGTGATGAGTCCTATCCATTCTACATTTAAGCCTAGTGGATTTTTGAGTGTGAAA-CAGGTCTTTTTATTGACATAGGATTCTTGATTGAGTTGGTGCAGGAAGTTGTGTTAGAAAGAAGTGCAGGCATCAAGAGGGAATATGAAGAGCTTGATACTGTTTGGTTTATGGCTGGTTCATTGTTTAAGGTAGTTTTCTTTGTAGCTATGTTATGTTTGACATGGCTAATTTGTGAGTGACAAGAAATCAATGTTTTTGATCATTTTCTGGGAAAATATCGCAGGTTGCATTTTTGCAAAGGCAT---AGATTTTGGTTCTTTCAGATTCCATATTTATACATAATTTGTTTGATATGTTCTTCAGCAATATCCCTATGATATACCCACCGAGGCTTTTCCATTTGAAATTTTCAAGCAAGCATTTGTTGCAGTTCAGTCATGTGTAGTGCATTTGCAGGTATTGTTTTTGCAACATTTGTATCCTTTGATATCAAATTGATAAAGATGATTTGTATAAAATTTAAGGAAAAACATGTGTAAATATTTGTTATCTGAGAATTTTTTCATAGTAAACTTAAGACTCGAAAGTTTTTGGCACCCTAT-------------------------------------------------------
>TA17
ATTTTTTTGCTATTAAGGAAATCATATTTTAT----ACATTGTTGCATTTTATGGTTTGTCACAGAAAACAGTTTCCAAGGTGACCTACTAT---ATGAATGTGGTAAAATATGTAATCCCACATTAAGATATTTTGGTTTATGCAGTTTCCAATCGGTTCACATCATTAAGTGTCCTATAGTTTG-CATGATAATAAAGTGATTATGGAGATCCTGAATGACTTGCTTACACTCTGGCAAATATAAATTCTCTGTAGCGGAGCTTCTTACCACAAACAAACTCTCAGAGCTGGCTTGCTTAGCATTATATTTGATGTATGAGAAAAAGCAAGGAAAAGAGTCTTTTTGGTATCCCTTCATCCGTGAGCTTGATCGGCAGCGAGGAAGAGGACAGATGGCAGTTGAGTCTCCGCTTTTATGGTCATCTGAGGACCTAAAGTATTTTACTGGCAGTCCAATGAAGGTATTATACTTGAAGCAGTTAATA------------------------GATACTTCTGATTTTGTGCACATGACTT-TCAGAAGAATTGATATCAAACTCCTGTGATGTGTCCTTGTTATTCTAAATCACAAAATTTGGCGG---------------------ACTTTATTGATATAGGATACTTGATTGGGTTTGTGCAGGAAGTTGTGTTAGAAAGGAGTGCAGGGATTAAGAGGGAATATGAAGAGCTTGATACTGTTTGGTTTATGGCAGGTTCTCTGTTTAAGGTGGTCTTCCTTACTGATGATTTATGTTTGACATGGCTGATTTGTGTGCAATAC-AAATTGTTATAGTTGAC--AACTATGGATTAATGTCACAG-TTGCATTTTAAATATTT-------TGCTCTGGTTATTTCAAATTCCTCATTTTCATCTAAGTAAT----TATGCTCTGCAGCAATACCCCTATGATATACCCACTGAGGCTTTTCCATTTGAAATTTTCAAGCAAGCATTTGTTGCAGTTCAGTCATGTGTTGTACATTTGCAGGTATTGTTTACTTAACCTTTGTAACCGTTATTTCTAGCTAACTTGCAATGTTGTGCATAGGACTTAAATAAAAATATGTGCTATTGAAGAAGAATATAACTTATTTATTCATATTTTCTGAGAAGTTGAGAGCACACTCCTATGATAAGTTAAGCCTCACAAGCTTTTGGTAGCCCATGTTCAATTGTTTGTGTTATGAGT
>TB39
------------------------------GCCTTACTTTATTGTATTTTTATGATTTGTCACAGAAGACAGTTTCTGAGATGATGATGTGCTGTATGGATGTGTTAAAATGTGTACT---ACATTGAGATTTATTGATTTATGCAGTTTTCAAGATGTCTACATTATTAAGTTTCCTATAGTTTG-CATGATAAGTGTGTGATTATGGAGATCCTGAATGACTGATGTACATTATGGCAAATGTAAATTGTGTGAAGCGGAGCTGCTAACTACAAACAAACTCTCAGAGCTAGCTTGCTTAGCATTATATTTGATGTATGAGAAAAAGCAAGGAAAAGAGTCTTTTTGGCACCCCTTCATCCGTGAGCTTGATCGACAACGAGGAAGAGGACAGCTGGCCGTTGAGTCTCCACTTTTATGGTCATCCGAGGACCTAAAATATTTTACTGGCAGTCCAATGAAGGTACCATATATGAAGAAGTTTGTTTTTATCATTTCTCTGGTATCAATAGAGGCTTCTGATTACATGCATGTGCCCTTTTCGAAGAATTGATATCGAATTTCTGTGACATTTTATGTTTATCTCAGATTCAAGCCTAGTGGACTTGTGGGTGTGAAAACAGGACTTGTTATTGACATAGGATGCTTGATTGGGATGTTGCAGGATGTTGTGTTAGAAAGGAGTGCAGGCATTAAGAGGGAATATGAAGAGCTTGATACTGTTTGGTTTATGGCCGGTTCTTTGTTTAAGGTTGTTTTTCTGGTAGTTAATTTATGTTTGACATGGCTTATTTGTGTGTGCAAAGAAATTGTTATACTTGACTACTCTGTGGAATTATATTGCAGTTTATATTTTTTAAAAGTGAAAATAGATTTTGGTTATTTCAGGTTCCATATTTTCATACAGTTTATGC--TTTTAATTGCAGCAATACCCCTATGATATACCCACCGAGGCTTTTCCATTTGTAATTTTCAAGCAAGCATTTGTCGCAGTTCAGTCATGCGTTGTGCATTTGCAGGTAGTGTTCTTGTAACTTTTGCAACCCTGATTTCTAGCT-AATATAGTTGATTTGAATAGAGCTTA--ATGAAAAACATGTTAT---------------------------------------------------------------------------------------------------------------------
>TC31
TTATTTTATCTACTCAAAATTGCAATATGTATGCCATTCAGTAATTTGTTTCTAAGAAATGACTCATTCTGAAGCATATGCTTGTTACATGC----AGCATCAATTTTATATTGTCTCTGGGAGTTTTGCTGTTTCGGAACTTTGATAACTTGATAAGTCTTTATTATTTATTTTCCCCCTTTTTT-C--ATGAAGTATATGAATGTTTAGGTCCCGAGCCACTCATAATGTGCATTTTGATTTGTAAAT-TGTCTAGCGGAGCTGCTTACTACAAACAAGCTTTCAGAGCTAGCCTGCTTAGCATTATATTTGATGTATGAGAAAAAGCAAGGCAAACGGTCTTTCTGGCGCCCTTTCATCCGTGAGCTTGATAGGCAGCGAGGAAGAGGACAGCTTGCTGTTGAGTCCCCACTTCTATGGTCATCTGAGGAGTTGAAATGCTTTACCGGTAGTCCAATGAAGGTAGCATTTTTAGGCAGCTT--------AAAGTATTTAGTATTTAATAGGGACTTCTATTGACACAAGTGGACCTT-TTTGAAGAATGAATTTTGTATTTTTTTGATGCTTCTTTTCTATTACAAATTCAAGCCCATTGGACTTTTGGAAGATAGA-------CTGTTACTCACTTGGTGGGTTTTTTGAATGTGATGCAGGAAATTGTGTTGGAAAGGAATGCAGGCATTAAGAGGGAATATGAAGAGCTTGATACTGTTTGGTTTATGGCTGGTTCATTGTTTAAGGTGGTCCTCTTTCCAGTTCATTGATTTTCTATACAGATAACATGTGGGAATGATGAAACTGTTGTACTTGGCCGCTCTCTGGACAACGATCTCCGTATGTTTTTGTTTAAAACTAAGGTAGATTTTTTCTCTTTCAGATTGCAGATATCAACAGGATTTGATTGATTTTTTTTGCAGCAATACCCCTATGACATACCTACTGAGGCTTTTTCATTTGAAATCTTCAAGCAAGCATTTGTTGCAGTTCAGTCTTGTGTTGTACACTTGCAGGTAGTTTATCTTAACTATCTCTGAGCCCTACACTTGATA----ACTCAGGATATAAATGACTGACATACAGGAAAGCATGCCTTAGTATTTATCATATAATTACTGAGAATGCTTTCCAACTCTAAATTTGAGGCATGGACATCCAAACGAGTGTTTA-------------------------------------------
>TN1
GTTTGTTTACCTTATGAATTCACATTTTATGCCCTACGTTATCGTAATTTTATGATTTTTCGCAGAAGACAGTTTCTGAGATGGCAATGTGCTGTATGAATGTGCTGCAATGTGTACTTCTACATTAAGATTTTTTGGTTTTTGCAGTTTCTAATAGGTTTAAATTATTAAGTGTTCTATAGTTTT-CATGATATGCATGTTATTACGGAGATCCTGAATGACTAGTGTACATTATGGCAACTGTAATTTGCATACAGCGGAGCTGCTTACGACAAACAAACTCTCAGAGCTAGCTTGCTTAGCATTATATTTGATGTATGAGAAAAAGCAAGGAAAAGAGTCTTTTTGGCACCCCTTCATCCGCGAGCTTGATCGGCAGCGAGGAAGAGGACAGCTGGCTGTTGAGTCTCCACTTTTGTGGTCATCGGAGGACCTAAAATATTTTACTGGCAGTCCAATGAAGGTATTATATTTGAAGTGGTTCATATTTATCATTTTTCTGGTATCAATAGAGGCTTCTGATTACAT-CATGTCCCTTTTTTGAAGAGCTGATATCAAATTTCTGTGATGTGTTGTGTTTATTCCAGATTCAAGCCTAGTGGACTTTTGGGTGTGAAAACAGGACTTGTTATTGACATAGGATGCTTGATTGGGTTGGTGCAGGAAGTTGTGTTAGAAAGGAGTGCAGGCATTAGGAGGGAATATGAAGAGCTCGATACTGTTTGGTTTATGGCTGGTTCTTTGTTTAAGGTTGTTTTCTTTGTATTAAATTTTTGTCTGACATGGCTGATATGTTTGTGACAA---GAAATTGTTATACTTTACTCTCTGGAACAATATTACAGTTTGCATTTTTTTAAAGCCAAAATAGAATTTGTTTATTTCAGATTCTGTATTTTCATATAATTTATTTGATATGTTTTGCAGCAATACCCCTATGATATACCGACTGAGGCTTTTCCATTTGAAATTTTCATGCAAGCATTTGTTGCAGTTCAGTCATGTGTTGTGCATTTGCAGGTAGCGTTCGTTTAACTTTTGTAACCTTGATTTCTAGCT-AATATAGATGATTTGAATGGCGCTTA--AAAAAACACATGTTATTGGAATCACGATATATA-TTATATTTTTTTTCT----------GAGAATGTGTTTCTATTGTAAATTAAGTCATGAAATATTTTGTCAGTCCATAAACAAT----------------
>TO14
---------------------------------------------TATTTTATGGTTTGTCACAGAAAACGGTTTCCAAGGTGACCACTTAT---ATGAATGTGCTAAAACATATAATTCTAGATTGATATATTTTGGTTTATGCAGTTTCCAATAGGTCTACATCATTAAGTGTCCTATAGCTTG-CATGATAATCAAGTGATTACAGAGATCCTGAATGACTTGCTTACACT--GGCAAATATAAATTCTCTGCAGCGGAGCTGCTTACTACAAACAAACTCTCAGAGCTAGCTTGCTTGGCATTATATTTGATGTATGAGAAAAAGCAAGGAAAAGAGTCTTTTTGGTATCCCTTCATCTGTGAGCTTGATCGGCAACGAGGAAGAGGACAGCTGGCAGTTGAGTCTCCACTTTTATGGTCATCTGAGGACCTAAAGTATTTTACTGGCAGTCCAATGAAGGTATAATATTTGAAGCAGTTATTA------------------------GATACTTCTGATTTTGTGCACGGCTTT--TTGGAAGAATTGATATCAAATTTCTGTGATGTGTCCTGGTTATTCCAGATCACAAAATGTAGTGG---------------------ACTTTATTGATATAGGATACTTGATTGGGTTTGTGCAGGAAGTTGTGTTAGAAAGGAGTGCAGGGATTAAGAGGGAATATGAAGAGCTTGATACTGTTTGGTTTATGGCTGGTTCTTTGTTTAAGGTTGTTTTCTTTGCAGATAATTTATGTTTGACATGGCTGATTTGTGTGCAACAC-AAATCGTTGTAGTTGACAACTGTATGGATTAATGCCACAG-TTGCTTTTTAAATAGTTAAA---AGATTCTGGTTCTTTCAGACTCCTCATTTTCATCTGAGTAATTATATATGCTCTGCAGCAATATCCCTATGATATACCCACTGAGGCTTTTCCATTTGAAATTTTCAAGCAAGCATTTGTTGCAGTTCAATCATGTGTTGTACATTTGCAGGTATTGTTTTCTTAACCTTTGCAACCTTA-ATTCTATCTAATTTGCAATGTTGTGAATAGCACTTAAATAAAAAT------------------------------------------------------------------------------------------------------------------------------
>TPL03
---------------------------------------------------ATGATTCATTGCAGAATAGAG-TTCTGAGATGAGGACATGCACTTATGATATGCATGAATTCATGCTTATATATTGAGATTTTCGTCTTTGTAAATTTCTTAATAGTTCCACATTGTTTGTTGCT-TATATTTTTATGGTATAAATGTGTGATGATGGAAATCCTGAATGACTGGCATA---------TAACATACATTGTATTCAGCGGAGCTTCTTACAACAAACAAACTCTCGGAGCTAGCTTGCTTAGCCCTATATTTGATGTATGAGAAAAAGCAAGGCAAAGAATCTTTTTGGTACCCCTTTATCCGTGAGCTTGATAGGCAACGTGGAAGAGGGCAACTAGCTGTTGAGTCTCCACTTTTATGGTCATCAGAGGATCTGAAATATTTTACTGGAAGTCCAATGAAGGTATCATATTTGAAGCACCTTTTATATTCTCATTTTTGGACATCAATAGAGGCTTCTGTTTTCATGCATGGGCCTTCTTCAAAGAACGGATATTGAATTTATCTGGTGAATCTTGGGCATTCCAAATTAAAGCCTAGTATTCTTTCAGATATGGAAACAGGCCTTGTTATTGACATTAAATAATTGATTGAGTTGGTGCAGGAAGTCATGTCAGAAAGGAATGCAGGCATTAAGAGAGAGTATGAAGAGCTTGATACAGTTTGGTTTATGGCTGGTTCTTTGTTTAAGGTCATATTCATAGTT-AAATTTTATGTTTGGCATGGTTGATTTTTGAGAGACAAGAAATTTTTATGCTTGATCACTGTCTGGACAAGTATTCTATTGTGTATATTTTAAAGCCAAGAAACTTTTTT-ATCCTTTAGGATTCCATATTTATATGTAGTTTGTTTGATATGTTTTGCAGCAATATCCTTATGATATACCCACTGAGGCTTTTCCATTTGAGATTTTCAAGCAAGCATTTGTTGCAGTTCAGTCATGTGTTGTGCATTTGCAGGTAATGTTCTCATAGCATTGTGTTTCACTGTCATGTCACTAATATGGATGATTTGCAT-AAGCATTTGAAGAAAACCATACACCGGAGCACGCTCCGGATTTTGGGGGAGGCGCTCCGGACGTTTCGGCGAATCGGGAGCGGCGGAGCGG-TCGGCGGGCGGCCACGACTGACCCGATTCTCCGGAGCGGCGAGC--AAAA
>WN5
TATAGCAAGCTACACAAGTATCGACCTAGGTCCATGCATTTCATAATTTTTACCTTTTCCTCCAAGTTTCCTTATGGCTCTCCAAGATGCCCTGCTATGGATTGGCTTGGCTTATGATGTGAAATCCTTGCTTCCCACCACATTCCTAGACTGATAGGTTTTAAATCTTAATTGCCCTATATTTTG----TATTATAATTGTGTTACTGAAATTTCAAACAAGCGGTGCATATTATAGTTGATGTACATTGTGTGCAGCGGAGCTTCTTACTACAAACAAACTCTCAGAACTAGCATGCTTAGCATTATATTTGATGTATGAGAAAAAGCAAGGCAAAGAATCTTTTTGGCGCCCATTCATCCGTGAGCTCGATCGGCAGCGAGGAAGAGGACAACTGGCCGTTGAATCTCCACTTCTATGGTCATCAGAGGAGCTAAATTATTTTACTGGTAGTCCAATGAAGGTATCGCATCTGAAGTGGCTTATACTTATCATTTTGTTGGTATTAATAGAGGCTTCTGTTTACACACATGGCC-------------------------TTCTTTGATGTGTCCTGCCCATTCTGGATTCAAATTTAATAAACTCGTCAGTATGAAAACAGGCCCTGTTATTGACATAGAATGCCTGATTGAGTTGGTGCAGGAAGTTGTGTTAGAAAGGTTTGCGGGCATTAAGAGGGAATATGAAGAGCTTGATACAGTTTGGTTTATGGCTGGTTCTTTGTTCAAGGTCATCCTCCTTGTTGTGATTAATTTTTTAACATGGCTAGTTTGTGAGTGACAAAAGATTGTTATACTTGACTATCCTCTGGACAAATTTGGCAGTTTATATAATTTTAAAGCTAAAGTAAATTTTGGTTTTTTCAGATTCCATTTTTTCATATTATTTATTTGATATGTCCTGCAGCAATACCCCTATGATATACCGACTGAGGCTTTCTCATTTGAAATTTTCAAGCAAGCATTTGTTGCAGTTCAGTCATGTGTTGTGCATTTGCAGGTAATATTCTTGTAAAATTGTCTAGCCATGATGGAGCACAAGGATATATGATTTGATTAGGGCTTAA----AGAGAAATGTCTTTATATTTGCTATATTATTTCTGAGAGTATTAATTGTTAGATTTAAGGGTGGAAATGTTTTGGTATCAAACAAACTTAATTGAGATATGGTACATG-------CTTGCAGTCCTCTTA
>WS10
ATTGTTTTTCTATTAAGGAAATCCCATTTTATACCTACTTTGTTGCATTTTATGGCTTGTCACAAAAAGTAGTTTCCAAGGTGACCTACTAT---ATGGATGTGCTTAAAACATTAATTCGACATTGAGATATCTTGGTTTATGCATTTTCCAAGAGGTCTACATTATCAAGTTTCCTATAGTTTG-CATGACAATCAAGTGATTATGGAGATCTGCAATGACTTGCTTACTCTATGGCACATATAAAT--TCTGCAGCGGAGTTGCTTACTACAAACAAACTCTCAGAGCTGGCTTGCTTAGCATTATATTTGATGTATGAGAAAAAGCAAGGAAAGGAGTCTTTTTGGTATCCTTTCATCCGTGAGCTTGATCGGCAACGAGGAAGAGGACAGATGGCAGTTGAGTCTCCACTTTTATGGTCATCTGAAGACCTTAAGTATTTTACTGGGAGTCCAATGAAGGTATTATGTTGGAAGCAGTTTATT-TTCTCATTGCTTGGTTATTAAC-ATTACTTCTG-TTTTGCGCACATGGCTTTTTGGAAGAATTGATATCGAATTTCTGTGATGTGTCCTGGTTATTTTAGTTCAGAAAATCTAGTGG---------------------ATTTTGTTGATATAGGATACTTAATCTGGTTTGTGCAGGAAGTTGTGTTAGAAAGGAGTGCAGGGATTAAGAGGGAATATGAAGAGCTTGATACTGTTTGGTTTATGGCTGGTTCTTTGTTTAAGGTTGTTTTCTTTGCA-TTGATTTATGTTTGACATGGCTAATTTATATACAACAC-AAATCGTTGTGGTTGA------------CCAATGCTACAG-TTGCCTTTTAAATATTAAAA---AAATTCTGGCTGTTTCAGATTCCTCCTTTTCATCTAAGTAATTAGATATGCTCTGCAGCAATACCCCTATGATATACCCACGGAGGCTTTCCCATTTGAAATATTCAAGCAAGCATTTGTTGCAGTTCAGTCATGTGTTGTACATTTGCAGGTATCGTTTTGTTAACCTTTGCAACCTTGATTTCTAGATAACTTGCAGTTTTGTGCATTAC---------------------TT---------------------------------------------------------------------------------------------------------------------
>WW11
---------------------------------------------------------------------------CCAAGGTGACCTACTAT---ATGGATGTGCTTAAAACATTAATTCGACATTGAGATATCTTGGTTTATGCATTTTCCAAGAGGTCTACATTATCAAGTTTCCTATAGTTTG-CATGACAATCAAGTGATTATGGAGATCTGCAATGACTTGCTTACTCTATGGCACATATAAAT--TCTGCAGCGGAGTTGCTTACTACAAACAAACTCTCAGAGCTGGCTTGCTTAGCATTATATTTGATGTATGAGAAAAAGCAAGGAAAGGAGTCTTTTTGGTATCCTTTCATCCGTGAGCTTGATCGGCAACGAGGAAGAGGACAGATGGCAGTTGAGTCTCCACTTTTATGGTCATCTGAAGACCTTAAGTATTTTACTGGGAGTCCAATGAAGGTATTATGTTGGAAGCAGTTTATT-TTCTCATTGCTTGGTTATTAAC-ATTACTTCTG-TTTTGCGCACATGGCTTTTTGGAAGAATTGATATCGAATTTCTGTGATGTGTCCTGGTTATTTTAGTTCAGAAAATCTAGTGG---------------------ATTTTGTTGATATAGGATACTTAATCTGGTTTGTGCAGGAAGTTGTGTTAGAAAGGAGTGCAGGGATTAAGAGGGAATATGAAGAGCTTGATACTGTTTGGTTTATGGCTGGTTCTTTGTTTAAGGTTGTTTTCTTTGCA-TTGATTTATGTTTGACATGGCTAATTTATATACAACAC-AAATCGTTGTGGTTGA------------CCAATGCTACAG-TTGCCTTTTAAATATTAAAA---AAATTCTGGCTGTTTCAGATTCCTCCTTTTCATCTAAGTAATTAGATATGCTCTGCAGCAATACCCCTATGATATACCCACGGAGGCTTTCCCATTTGAAATATTCAAGCAAGCATTTGTTGCAGTTCAGTCATGTGTTGTACATTTGCAGGTATCGTTTTGTTAACCTTTGCAACCTTGATTTCTAGATAACTTGCAGTTTTGTGCATTACTTAATTAGAAATATATATGTTATTGAAGAAGAATATATTT-TTTTATTCAAATTTTGTGAGAACTTGAGAATGCATTCTAAATATAAATTGAGCCTTACAAGCTTTTGGCAGG---------------------------
