# Supplementary material for: Development of a Target Enrichment Probe Set for Conifer (REMcon)
Source: Biology (Basel). 2024 May 22;13(6):361. doi: 10.3390/biology13060361 (PMC11200496; doi:10.3390/biology13060361)
Supplement: Supplementary file 1 [file biology-13-00361-s001.zip › biology-2960267-supplementary/Sup data/secapr_alignments_paralogs/1.fasta]

>AA3
AGTTTCTAGTAAGATTTACCTCTTTCAAATGTCACTAGCATTTTGAAATGGTTCTAAGTGCATACATGTTTTTAATATTCGATTGGATTTGCAGGGAAATTTGCGGTATAATATCAGAGTTTTATTGCCTTTAAAAATTTCGTCAAAGTCATTTATACGACAAAGTAGTTATACTTCAAGAAAGAAGACCAACCTAGTTGTGTCAGCAGGGTGGAGTTTGGGTGATGAGAATATAGGTGGTCCTATTGATCCTCCACCATATACTTCCTATATAGACTCTAATACCGGGGAACCAGTGCCAGCAATGGGTGCTCGCCCAAGTATACCGGACAAAAAATTTTGGTCAGAAGACACAGCTATTCGCATGAGGTCTGCACAAACTTCTTTCCCTTTGGACAAGTCTGTAAGTACATCAAAACCGTCCTATGGTCAAAAGCCAGGAAGCAGGAGAAAGAAGTTCAGAGAGCGTGCTGCAGTCCGTGAATCTTCACCTGGAGAAACTGTTGATGATGAATCTATAGTGGAATATTCAAATTATTCATCTGAAGAAGTGGAGGACATATCAACTTCACATGTTATTTATGAACCAGAAACAGATGAAAAGACAATTGATGCTGAAGAAATGGCCAGGGAATATGGAGAACCTCACCCTTTTGTTCACCCATCAGGGGGAAAGTCATCACAACTGTTAAATGAAGAACTATGGTGGAACTGGCGTAAGCCTCCACCAGGCAAGGAGCGATGGTCTGAGTGGAAGAAGAGAGCTCCAGATATAGATTCAGTATG-TAGTTATAAATGTAGTACCTTTTATAATGAGAAGTGTCATCTACGCTCTGAATATTGTGAAAACTTGATACACTT-AAAGTTTTTTTCTTCTAAAATTGGTTGTATGGGATTGAAATGGGCCCCATATGTATTAAATGATTGGGTTGCTGTTGTATCTCACTGAA
>AA60
-------------------------------------------------------------------------------------------------------------------------------------------------------------------------------------------------------------------------------------------------------------------------------------------------------------------------------------------------------------------------------------------------------------------------------------------------------------------GGTGAAAGTGGCAACCATGAATTTACAACAGAATCTTCAGCCACAGAAACCGCTAACGATGAATTTATGCTAGAATCTTCAAATTATTCATCTGAAGAAGATGAAGAAAGTTCAACACCACATGTTACTCAGGAACTGAAAACAGATGAGGAGATACTTGATGCTGAAGAAATTGCTAGGAAATATGGAGAACCTCACCCTTTTTATCATAAAAGATTAGAAAAATACACACAACTTCCAAACGAGGATTTATGGTGGAACTGGCGTAAGCCTCCAATTGGAATGGAGACGTGGTCAGATTGGAAGAAGGTTCCTCCAAGTGGAGATGCGGTATGCAATGTGTAACTGCAATACCTTATATAGTGGAAAGTG---ACTAGGCTCTGAATATAGTGGAAAATTGATTATTCTCCTATCAATTTATTTGTCACAGTAG-TTTATATTTGTGACATACACAACAAATTTAGTCCAG----------------------------
>AAR4
AGTTTCTAGTAAGATTTACCTCTTTCAAATGTCACTAGCATTTTGAAATGGTTCTAAGTGCATACATGTTTTTAATATTCGATTGGATTTGCAGGGAAATTTGCGGTATAATATCAGAGTTTTATTGCCTTTAAAAATTTCGTCAAAGTCATTTATACGACAAAGTAGTTATACTTCAAGAAAGAAGACCAACCTAGTTGTGTCAGCAGGGTGGAGTTTGGGTGATGAGAATATAGGTGGTCCTATTGATCCTCCACCATATACTTCCTATATAGACTCTAATACCGGGGAACCAGTGCCAGCAATGGGTGCTCGCCCAAGTATACCGGACAAAAAATTTTGGTCAGAAGACACAGTTATTCGCATGAGGTCTGCACAGACTTCTTTCCCTTTGGACAAGTCTGTAAGTACATCAAAACCGTCCTATGGTCAAAAGCCAGGAAGCAGGAGAAAGAAGTTCAGAGAGCGTGCTGCAGTCCCTGAATCTTCACCTGGAGAAACTGTTGATGATGAATCTATAGTGGAATATTCAAATTATTCATCTGAAGAAGTGGAGGACATATCAACTTCACATGTTATTTATGAACCAGAAACAGATGAAAAGACAATTGATGCTGAAGAAATGGCCAGGGAATATGGAGAACCTCACCCTTTTGTTCACCCATCAGGGGGAAAGTCATCACAACTGTTAAATGAAGAACTATGGTGGAACTGGCGTAAGCCTCCACCAGGCAAGGAGCGATGGTCTGAGTGGAAGAAGAGAGCTCCAGATATAGATTCAGTATG-TAGTTATAAATGTAGTACCTTTTATAATGAGAAGTGTCATCTACGCTCTGAATATTGTGAAAACTTGATACACTT-AAAGTTTTTTTCTTCTAAAATTGGTTGTATGGGATTGAAATGGGCCCCATATGTATTAAATGATTGGGTTGCTGTTGTATCTCACTGAA
>AF1
AGTTCCTGGTCAGATTTGTTTCTTTGGAATGTCATTAGCATTCAGATATGGTTCTGCATATAAATGCATATTTATTATTTATTGGATTTCACAGGGAAACTTGCAAGACAATATCAGAGTTTCGGTTCCTTTTAAATTATCTATGAAATCATTTATAGGACAAATTGGTTATCCCTCAAGAAAGAAGACCAACCTTGTTGTATTAGCGGGGTGGAGCCTGGGTGATGAGAATATTGGTGATTCTATGGGGCCTCCACAATATACTTCATATATAGACTCTAATACTGGCGAACCAGTGCCAACAATGGGTGCTCGACCAAGTATACCTGATAAGAAGTTCTGGTCTGAAGACAGCGCTCTCCGCATGAGGTCTGCACAAACATCTTTTCCTTCAGGCAAGCTTGCAAGTACATCAAAACCATCCAATGGTCAAAAGCCAGGAAGCAGGAGGAAAAATTTCAGGGAGCGTGCTGCAGTGCGAAAATCATCAGCTGAAGAAACTGTTGACAATGAACCTGAACTGGAAAATTCAAATTATTCATCTGAAGAAG---TGGTGGAGACATCAGCTCATGTTATTTATGAACCAGAAACAGATGAAGAGACAGTTGATGCTGAAGAATTGACCAGGAAATATGGAGGACCTCACTCTTTTGTTCGCCCTTCAGGGAAACAGTTATCACGATTGTCAAATGAGGAGCTATGGCCGCACTGGCGTAAGCCCCCACCGGGCAAGGAGCGGTGGTCTGAGTGGAAGAAGAGGGCTCCTCATTCAGATACAGTATGTTTTTTATAATCGCAATACCTTCTACCATGGCATGTGCTTATCTGAGCTTGAATTCTGTACAAACTTGATACTGTTGCAGTAAATTTACTTATCTAATTTTATTTGCTTTTCTAACATGGTCAATGAATTTTATGGAGATTTTTGTAGAATTTATATCTTAGGATG
>AG2
AGTTCCTGGTCAGATTTGTTTCTTTGGAATGTCATTAGCATTCAGATATGGTTCTGCATATAAATGCATATTTATTATTTATTGGATTTCACAGGGAAACTTGCAAGCCAATATCAGAGTTTCGGTTCCTTTTAAATTATCTATGAAATCATTTATAGGACAAATTGGTTATCCCTCAAGAAAGAAGACCAACCTTGTTGTATTAGCGGGGTGGAGCCTGGGTGATGAGAATATTGGTGATTCTATGGAGCCTCCACAATATACTTCATATATAGACTCTAATACTGGCGAACCAGTGCCAACAATGGGTGCTCGACCAAGTATACCTGATAAGAAGTTCTGGTCTGAAGACAGCGCTCTCCGCATGAGGTCTGCACAAACATCTTTTCCTTCAGGCAAGCTTGCAAGTACATCAAAACCATCCAATGGTCAAAAGCCAGGAAGCAGGAGGAAAAATTTCAGGGAGCGTGCTGCAGTGCGAAAATCATCAGCTGAAGAAACTGTTGACAATGAACCTGAACTGGAAAATTCAAATTATTCATCTGAAGAAG---TGGTGGAGACATCAGCTCATGTTATTTATGAACCAGAAACAGATGAAGAGACAGTTGATGCTGAAGAATTGACCAGGAAATATGGAGGACCTCACTCTTTTGTTCGCCCTTCAGGGAAACAGTTATCACGATTGTCAAATGAGGAGCTATGGCCGCACTGGCGTAAGCCCCCACCGGGCAAGGAGCGGTGGTCTGAGTGGAAGAAGAGGGCTCCTCATTCAGATACAGTATGTTTTTTATAATCGCAATACCTTCTACCATGGCATGTGCTTATCTGAGCTTGAATTCTGTACAAACTTGATACTGTTGCAGTAAATTTACTTATCTAATTTTATTTGCTTTTCTAACATGGTCAATGAATTTTATGGAG----------------------------
>AH26
AGCGTCCAGTAAGTTATATTTCTTTTAGGGAAAATGCGTGCTGTTGAGGGTTTTTTTTAACAGTTATATATTTATTTTG-ATTGGACATTGCAGGGAAATCTGCTGAACAATACTATGCTTTCATTGCCCTTAAAAGATCCAGTGCAATCATTTGTACGATTGACCAATTACCCTATGAAAAAGAAGAACAGATTGGTTGTATCTGCAGGATGGCGTCCAGGGGATGAAAGAATAAATGGTCCTATTGAATTCCCTCCATATGATTCCTATATAGACTGTAATACTGGTGAACCAGTGCCGGCTATGGGTGCTCGTTCAAGTATACCTGATAAGGAGTTCTGGTCTGAAGACACGATTCTTCGTGTGAGGTCTGCACAATCATCTTTGCCTTTAGATAAGCCTGTCTCTTCATCACATCCTTCTTACGGCCAACACCCAGGAAGCAGGAGGAAAAAGTTCAAGGGTAGTGCATCAATGACAGAGTCTTCATCTGGAGAAACTGTTGACAATGAATCTACTCTGGAAGATGCAAATTATTCACGTGAAGAAGCAGAAGACACATCAAAACCATATGTTATTCGGGAACCAGAAACAAAT---GGGACAGTTGATGCCGAAGAATTAGCAAGGAAATATGGAGAGCCTCACTCCTTTGTTCGCCAAACTTCAGAGAAAAAATGGCAACTGCCAAATGAAGATCTGTGGTGGAACTGGCGTAAGCCCCCAATAGGCAAGGAGACATGGTCTGAATGGCAGAAGAGACCACCAGATGTAGATACGGTATGCATTTTGTAGCTACACCACTTTCCATAATGGAAAGTCTTTGGCTAATCTCAGTGTTTTTACTAGCCTTCATTTTATTTCCTCAAGTGACATCTATGATGAAACTGGAGTAAATTGCAGAGCATCTTTCCCTGGGATTCCA--TTTTTAATAACATTATATCCTCTC
>AME1
AGTTTCTAGTAAGATTTGCCCCTTTCGAATGTCACTAGCATTTTGAAATGGTTCTAAGTGCATACATGTTTTTAATATTGGATTGGATTTGCAGGGAAATTTGCGGTATAATATCAGAATTTTATTGCCTTTAAAAATTTCGGCAAAGTCATTTATACGACAAAATAGTTATACTTCAATAAAGAAGACCAACCTAGTTGTGTCAGCAGGGTGGAGTTTGGGTGATGAGAATATAGGTGGTTCCATTGATCCTCCACCATATACTTCCTATATGGACTCTAATACCGGGGAACCAGTGCCAGCAATGGGTGCTCGCCCAAGTATACCGGACAAAAAATTTTGGTCTGAAGACACAGCTATTCGCATGAGGTCTGCACAAACTTCTTTCCCTTCGCACAAGTCTGTAAGCACATCAAAACCGTCCTATGGTCAAAAGCCAGGAAGCAGGAGGAAGAAGTTCAGAGAGCATGCTGCAGTCCCTGCATCTTCACCTGGAGAAACTGTCGATGATGAATCTACAGTGGAATATTCACATTATTCATCTGAAGAAGTGGAGGATATATCAACTTCACATGTTATTTATGAACCAGAAACAGATGAAAAGACAATTGACACTGAGGAATTGGCCAGGGAATATGGAGAACCTCACCCTTTTGTTCACCCTTCAGGGGAAAAGTCATCACAATTGTTAAATGAAGAACTATGGTGGAACTGGCGTAAGCCTCCACCAGGCAAGGAGCGATGGTCTGAATGGAAGAAGAGAGCTCCAGATATAGATTCAGTATGTAGTTTATAAATGCAGTACCTT-TATAATGAAGAGTGTTTTCTACGCTCTGAATATTGTGAAAACTTGATACAGTT-AAAGTTATTTTCTTTTAAAATTGGTTGTATGGGATTGGAATGGGCCCCATATG------------------------------------
>AP25
AGCGTCCAGTATGTTATATTTCTTTTAGGGAAAATGCGTGCTGTTGAGGGTTTTTTTTAACAGTTATATATTTATTTTG-ATTGGACATTGCAGGGAAATCTGCTGAACAATACTATGCTTTCATTGCCCTTAAAAGATCCATTGCAATCATTTGTACGATTGACCAATTACCCTATGAAAAAGAAGAACAGATTGGTTGTATCTGCAGGATGGCGTCCAGGGGATGAAAGAATAAATGGTCCTATTGAATTCCCTCCATATGATTCCTATATAGACTGTAATACTGGTGAACCAGTGCCGGCTATGGGTGCTCGTTCAAGTATACCTGATAAGGAGTTCTGGTCTGAAGACACGATTCTTCGTGTGAGGTCTGCACAATCATCTCTGCCTTTAGATAAGCCTGTCTCTTCATCACATCCTTCTTACGGCCAACACCCAGGAAGCAGGAGGAAAAAGTTCAAGGGGAGTGCATCAATGACAGAGTCTTCATCTGGAAAAACTGTTGACAATGAATCTACTCTGGAAGATGCAAATTATTCATGTGAAGAAGCAGAAGACACATCAAAACCATATGTTATTCGGGAACCAGAAACAAAT---GGGACAGTTGATGCAGAAGAATTGGCAAGGAAATATGGAGAGCCTCACTCCTTTGTTCGCCAAACTTCAGAGAAAAAATGGCAACTGCCAAATGAAGATCTGTGGTGGAACTGGCGTAAGCCCCCAATAGGCAAGGAGACATGGTCTGAATGGCAGAAGAGACCACCAGATGTAGATACGGTATGCATTTTGTAGCTACACCACTTTCCATAATGGAAAGTCTTTGGCTAATCTCAGTGTTTTTACTAGCCTTCATTTTATTTCCTCAAGTGACATCTATGATGAAACTGGAGTTAATTGCAGAGCATTTTTCCCTGGGATTCCA-TTTTTTAATAACATTATATCCTCTC
>APA47
AGTTTCTGGTAAGATTTGTCTCTTTGGAATGTCGTTAGCATTCAGACATGGTTTTGCTTATAAATGCATATTTATTATTTATTGGATTTCACAGGGAAACTTACAGCACAATATCAGAGTTTCAGTTCCTTTTAAATTATCTATGAAATCGTTTGTAGGACAAATCGGTTATCCCTCAAGAAAGAAGACCAACCTTCTTGTGTCAGCGGGGTGGAGCCTGGGTGATGAGAATATTGGTGATTCTGTGGAGCCTCCACAATATACTTCATATATAGACTCTAATACTGGGGAACCGGTGCCAACAATGGGTGCTCGACCAAGTATACCTGATAAGAAGTTCTGGTCTGAAGACTCGGTTCTCCGCATGAGGTCTGCACAAACATCTTTTCCTTCAGGCAAGTCTTCAAGTACATCAAAACCATCTAAAGGTCAAAAGCCAGGAAGCAGGAGGAAAAATTTCAGGGAGCATGCTGCAAAGCTAGAGTCTCCAGCTGAAGAAATTGTTGTCAATGAACCTGAACTGGAAAATTCAAATGATTCATCTGAGGAAGAAGTGATGGAGACATCACCTTATGTTATTTATGAACCAGAAACAGATGAAGAGACAGTTGATGCTGAAGAATTGGCCAGGAAATATGGAGAACCTCACCCTTTTGTTCCTCCTTCAGGGAAACAGTTATCACGATTGTCAAATGAGGAACTATGGCCGCACTGGCGTAAGCCCCCACCAGGCAAGGAGCGATGGTCTCAGTGGAAGAAGAGGGCTCCTCATTCAGATACAGTATGTTTTTTGTAATTGCAATACCTTCTACCATGGAATGTGCTTAGCTGAGCTTGAATTCTGTTCAAACTTGATACTGTTGCAGTAAATTTAATCATCTAATTTTGTTTGGTTCTCTAACATGGTCAACGAATTTTATGGACATTTTTGTAGAATTCATATCTTAGGATG
>AR2
----------------------------------------------------------------------------------------------------------TATAATATCAGAATTTTATTGCCTTTAAAAATTTCGGCAAAGTCATTTATACGACAAAATAGTTATACTTCAATAAAGAAGACCAACCTAGTTGTGTCAGCAGGGTGGAGTTTGGGTGATGAGAATATAGGTGGTTCCATTGATCCTCCACCATATACTTCCTATATAGACTCTAATACCGGGGAACCAGTGCCAGCAATGGGTGCTCGCCCAAGTATACCGGACAAAAAATTTTGGTCTGAAGACACAGCTATTCGCATGAGGTCTGCACAAACTTCTTTCCCTTCGCACAAGTCTGTAAGCACATCAAAACCGTCCT-----------------------------------------------------------------------------------------------------------------------------------------------------------------------------------------------------------------------------------------------------------------------------------------------------------------------------------------------------------------------------------------------------------------------------------------------------------------------------------------------------------------------------------------------
>AS57
------------------------------------------------------------------------------------------------------------------------T------------AAAATTCCAGTGAGTTCATTTGTAGGACAAAATCTTAATCCCTTAAGAAAGAAGAGCAAACTGATTGTGTCAGCAGGCTGGAGCCTGGGAGATCAGGATATAGATAGTCCTGATGAGCGCCCACCATATGATTCCTATATAGACTCTAATACTGGGGAACTAGTCCCAGCAAGGGGGGCTCGCCCAAGTATACCTGATAGGGATTTCTGGTCTGAAGAC---ACCATCCGTGCAAGGCGTGGACAAACTCCTTTGGCTTCAGACAAGCCTGCAAACACATTAAAACCATCCAATGGTCAAAATCCAGGAAGCAGGAGGAAGAAGTCTAGGGCACGTGCAGCAATACCAGAATCTTCAGCTGGAGAAACTGCTGACAATGAATTTACAGCAGAACCTTCAAATTATTCATCTGAAGAAGAGGAAGAGACTCCAACGCCACATGTTATTCATGAACTGAAAACAGATAAGGAGATAGTTGATGCTGAGGAATTGGCAAGGAAATATGGAGAGCCTCACCCTTTTGTTCGTCGAAGATCAGAAAAGTGGTCACCACTATTAAATGAGGATCTATGGTGGAACTGGCGTAAGCCTCCAATGGGAATGGAACGATGGACTGAATGGAAGAAGACTCCTCCAAGTGGAGATGCGGTATGTAGTGTATAATTGCAATACCTTCTATAATGGGAAGTGTCTGCTAGGCTCTGAATATAGTGAAAACTGGATATTGGTCCTATCAATTTATTTGCTACACTAATTCTTTATTTGTGACATGCATAACAAATTCAGTGTAGATCTATGTGGAGTATCTGTCTTTCTTGG
>ASA51
--------------------------------------------------------------------------------------------------------------------------------------------------------------------------------------------------------------------------------------------GTGGTTCTATGGAGCCTCCACCATATACTTCCTATATAGACTCTAATACTGGGGAACCGGTGCCAGCAATGGGTGCTCGACCAAGTATACCTGATACGAAGTTCTGGTCTGAAGACACGGTTCTCCGCATGAGATCTGCACAAACATCGTTTCCTTCAGGCAAGTCTGCAAGTACATCAAAACCATCAAATGGTCAAAAGCCAGGAAGCAGGAGGAAAAAGTTCAGGGAGCGTGCTGCAATGCCAGAATGTTCAGCTGAAGAAACTGTTGACAATGAACCTGAACTAGAAAATTCAAATGATTCATCTGAAGAAGTGGAGGAGACTTCAAATCCTCATGTTATTTATGAACCAGAAACAGATGAAGAGACAGTTGATGCCGAAGAATTAGCCAGGAGATATGGAGAACCTCACCCTTTCGTTCGCCCTTCAGGGAAACAGTCATCACGATTGTTAAACGAGGAATTATGGTGGCACTAGCGTAAG---------------------------------------------------------------------------------------------------------------------------------------------------------------------------------------------------------------------------------------
>CB35
AGCTTCCAGTAAGTTATATTTCTACTAGAGAAAATGTGTGCTATTGGGGTTTTT----AACAGTTATATTTTTATTTTG-ATTGGATACTGCAGGGAAATCTGCTGAACAGTACTATATTATCATTGCCTTTAAAACACCCAGTGCAATCGTTTGTACGATTGACTAATTACTCGGTAAGAAAGAAGAACAGATTGGTTGTATCTGCAGGATGGCGTCCGGGGGATGAAAGAGTAAATGGTCCTATTGAATTCCCTCCATATGATTCCTATATAGATTCTAATACTGGTGAACCAGTGCCAGCTATGGGTGCTCGTTCAAGTATACCTAATAAGGAGTTCTGGTCTGAAGACACGATTCTTCGTGTGAGGTCTGCACAAGCATCTTTGCCTTTGGATAAGTCCATCTCTTCATCACATCCTTCTTATGGCCAACAGCCGGGAAGCAGGAGGAAAAAGTTCAAGGAGCGTGCATCAATGACAGAATCTTCAGCTGGAGAAACTGTTGACAATGAGTCTACTCTGGAGGATGCAAACTATTCATGTGAAGAAGCAGAAGACACACCAATGCCATATGTTATTAGGGAACCAGAAACAAAT---GGGACAGTTGATGCTGAAGAATTGGCGAGGAAATATGGAGAGCCTCACTCCTTTGTTCGCCAAACTTCAGAGAAAAAATGGCAACTGCCAAATGAAGATCTGTGGTGGAACTGGCGTAAGCCCCCAATAGGCAAGGAGACATGGTCTGAATGGCAGAAGAGACCACCGGATGTAGATACGGTATGCATTTTGTAACTACACCACTTTCCATAATGGAAAGTCTTTGGCTACGCTCAGTGTTTTTATTAGCCTTTGTTTTATTTCCTCAAGTGACATCTATGATGAAACTGGAGTAAATTGCAGAAAATCTTTCCCTGGGACTCGT--CTATCAATAACATTATATCCTCCC
>CD18
-----------------------------AGTCACCATAATTTTGAAACGGTTCTTCTTTTTGATACATATTTATAGTTTATCAGTGTTTGCATTGAAACTTGCAGGACAATATCATATTTTTGTTACCATTTAAAATCCCAGCGATTACATTTCAAGGACAAAATTTGTATCCCTTGAGAAAGAAGAGCACCCTGATTGTGTCAGCAGGGTGGAGCCTCGGAGATCAGGATATAGATAGTCCTGATGAGCGCCCACCATATGATTCCTATATAGACTCTAATACTGGTGAGCTTGTCCCAACAAGGGGGGCTCGACCAAGTATACCTGATAGAGATTTCTGGTCCGAAGACACAACTATCCATGCACGGCGTGGACAAATTCCTTTGGCTTCAGACAAATTAGAAAACACAATAAAACCATCCAATGGTCAAAATCCAGGAAGCAGGAGGAAGAAGTCTAGGGTGAATGCAGCAATACCAGAATCTTCAGCTGGAGAAACTACTGACAATGAATTTACACCAGAATCTTCAAATTATTCATTGGAAG--------------------------------------------------------------------------------------------------------------------------------------------------------------------------------------------------------------------------------------------------------------------------------------------------------------------------------------------------------------------------------------------------------------------
>CDE34
AGCTTCCAGTAAGTTATATTTCTACTAGAGAAAATGTGTGCTATTGGGGCTTTT----AACAGTTATATTTTTATTTTG-ATTGGATACTGCAGGGAAATCTGCAGAACAGTACTATATTATCATTGCCTTTAAAACACCCAGTGCAATCGTTTGTACGATTGACTAATTACTCGGTAAGAAAGAAGAACAGATTGGTTGTATCTGCAGGATGGCGTCCAGGGGATGAAAGAGTAAATGGTCCTATTGAATTCCCTCCATATGATTCCTATATAGATTCTAATACTGGTGAACCAGTGCCAGCTATGGGTGCTCGTTCAAGTATACCTAATAAGGAGTTCTGGTCTGAAGACACGATTCTTCGTGTGAGGTCTGCACAAGCATCTTTGCCTTTGGATAAGTCCATCTCTTCATCACATCCTTCTTATGGCCAACAGCCGGGAAGCAGGAGGAAAAAGTTCAAGGAGCGTGCATCGATGACAGAATCTTCAGCTGGAGAAACTGTTGACAATGAGTCTACTCCGGAGGATGCAAACTATTCATGTGAAGAAGCAGAAGACACACCAATGCCATATGTTATTAGGGAACCAGAAACAAAT---GGGACAGTTGATGCTGAAGAATTGGCGAGGAAATATGGAGAGCCTCACTCCTTTGTTCGCCAAACTTCAGAGAAAAAATGGCAACTGCCAAACGAAGATCTGTGGTGGAACTGGCGTAAGCCCCCAATAGGCAAGGAGACATGGTCTGAATGGCAGAAGAGACCACCGGATGTAGATACGGTATGCATTTTGTAACTACACCACTTTCCATAATGGAAAGTCTTTGGCTACGTTCAGTGTTTTTATTAGCCTTTGTTTTATTTCCTCAAGTGACATCTATGATGAAACTGGAGTAGATTGCAGAAAATCTTTCCCTGGGACTCGT--CTATCAATAACATTATATCCTCCC
>CF38
AGTTCCATGTAAGTTTTCTCGCTTGGGAATGTCATTAACATTTTGAAATGGTTCTGCTTATAAATATATTTTTATATTTTATCATATTTTGCAGGGAAACTTGCAGGACAAGATCAGATTTTTGTTGCCTTCCAAAATCCCAGCGAATTCATTTATAGGACAAATTGGTTATCCTTTAAGAAAGAAGGCCAGCCTCGTTGTGTCAGCGGGGTGGAGCCTGGGAGATCAGAATATTGATAGTCCTAATGAGCGTCCACCATATGATTCCTATAGAGACTCTAATACTGGGGACCTAGTCCCAGCAAGGGGTGCTCGACCGAGTATACCTGATAAAGATTTCTGGTCTGAAGAC---ACTATGCGCACGAAGCCTGGACAAGCTCCTTTGGTTTCAAGCAAGTCTGTAAGCACATCGAAACCATCTTATGGTCAAAATCCAGGAAGCAGAAGGAAGAAATCTAGGGGGCATGCAGCAATCCCAGAAACGTCAGCTGGAGAAACTGGTGACGACAAATTTACACCGGAGCCATCAAACTATTCATCCGAAGAAGTGGAAGAGACTTCAACTGCACAAGTTATTCAGGAACCGAAAACAGATGAGGAAATTTTTGCTGCTTATGAATTGGCTAGGAAATATGGAGAACCTCACTCTTTTGTTCCTCCAACCAAAAAAAAAACTTCGCCACTGTTAAACGAGGAGCTATGGTGGAACTGGCGTAAAGCCCCAAAAGGAATGGAGCGATGGACTGAGTGGAAGAAGATTACTCCGAGTTCAGAGGCGGTATGTAGTGTGTAATTGCAGTACCTTCTACAATTTAAAGTGTATGCTCGGCTCTGAAAATTGTGAAAACTTGATATTGAATCAATCAATTTTTTTGCTAGCCTAATTTTTTAGTTGTAACATGCATAATGAATTTGGTGGATATCTATGTAGAATATTTTCTCATCTTGG
>CH19
AGCCTGTTGTAAGTTTTAAATCTTGGGAGAGTCACCATTATTTTGAAACGGTTCTTCTTTTTGATACATATTTATAGTTTATCAGTGTTTGCACTGAAACTTGCAGGGCAAGATCGTATTTTTGTCACCATTTAAAATCCCAGTGATTACATTTCAAGGACAAAATTTGTATCCCTTGAGAAAGAAGAGCACCCTGATTGTGTCAGCAGGGTGGAGCCTCGGAGATCATGATATAGATAGTCCTGATGAGCGCCCACCATATGATTCCTATATAGACTCTAATACTGGTGAGCTTGTCCCAACAAGGGGGGCTCGACCAAGTATACCTGATAGAGACTTCTGGTCTGAAGACACAACTATCCGTGCACGGCGTGGACAAATTCCTTTGGCTTCAGACAAATTAGAAAACACAATAAAACCATCCAATGGTCAAAATCCAGGAAGCAGGAGGAAGAAGTCTAGGGCGAATGCAGCAATACCAGAATCTTCAGCTGGAGATACTACTGACAATGAATTTACACCAGAATCTTCAAATTATTCATTGGAAGAAGACGAAGAAATTTCAACAC---ATGTAATTCAGGAACTGAAACCTAATGAGGAGATAGTCGATGCTGAAGATTTTGCTAGGAAATATGGAGAACCTCACCCATTTTTTCGTAAAAGAACAGAAAAATTCACACCACTTCCAAATGAGGATTTATGGTGGAACTGGCGCAAGCCTCC----------------------------------------------------------------------------------------------------------------------------------------------------------------------------------------------------------------------------------
>CHA37
AGTTCCATGTAAGTTTTCTCGCTTGGGAATGTCATTAACATTTTGAAATGGTTCTGCTTATAAATATATTTTTATATTTTATCATATTTTGCAGGGAAACTTGCAGGACAAGATCAGATTTTTGTTGCCTTCCAAAATCCCAGCGAATTCATTTATAGGACAAATTGGTTATCCTTTAAGAAAGAAGGCCAGCCTCGTTGTGTCAGCGGGGTGGAGCCTGGGAGATCAGAATATTGATAGTCCTAATGAGCGTCCACCATATGATTCCTATAGAGACTCTAATACTGGGGACCTAGTCCCAGCAAGGGGTGCTCGACCGAGTATACCTGATAAAGATTTCTGGTCTGAAGAC---ACTATGCGCACGAAGCCTGGACAAGCTCCTTTGGTTTCAAGCAAGTCTGTAAGCACATCGAAACCATCTTATGGTCAAAATCCAGGAAGCAGAAGGAAGAAATCTAGGGGGCATGCAGCAATCCCAGAAACGTCAGCTGGAGAAACTGGTGACGACAAATTTACACCGGAGCCATCAAACTATTCATCCGAAGAAGTGGAAGAGACTTCAACTGCACAAGTTATTCAGGAACCGAAAACAGATGAGGAAATTTTTGCTGCTTATGAATTGGCTAGGAAATATGGAGAACCTCACTCTTTTGTTCCTCCAACCAAAAAAAAAACTTCGCCACTGTTAAACGAGGAGCTATGGTGGAACTGGCGTAAAGCCCCAAAAGGAATGGAGCGATGGACTGAGTGGAAGAAGATTACTCCGAGTTCAGAAGCGGTATGTAGTGTGTAATTGCAGTACCTTCTACAATTTAAAGTGTATGCTAGGCTCTGAAAATTGTGAAAACTTGATATTGAATCAATCAATTTTTTTGCTAGCCTAATTTTTTGGTTGTAACACGCATAATGAATTTGGTGGATATCTATGTAGAATATTTTCTCATCTTGG
>CJ24
AAGTTCTTGTAAGTTTTATGTCTTGGGAGTGTCGCCATCATTTTGAAATGATTCTTCTTTTAAAGATATGTTTATATTTTATTTGATTTTGCATTGAAACTTGCAGGACAAGATCAGATTTTTGTTGCCTTCTAAAATCCCAGTGAGTTCATTTCAAGAACAAAATCTTTATCCCTTGAGAAAGAAGAGCAATCTGATTGTGTCAGCAGGGTGGAGCCTGGGAGATCAGGATATAGATAGTCCTGATGAGCGCCCACCATATGATTCCTATATAGACTCTAATACTGGGGAACTGGTCCCAGCAAGAGGGGCCCGCCCAAGTATACCTGATAGGGATTTCTGGTCTGGAGACACAGCTATCCGTGCACGGCGTGGACAAACTCTTTTGCCTTCACACAAGTCTCCAAATACCTTAAAACCATCCAGTGGTCAAAATCCAGGAAGCAGGAGGAAGAAGTCTAGGGTGCGCGCGGCAATACCAAAATCTTCAGCTGGAGAAACAGCTGACAATGAATTTACACCAGAACCTTCAAATTATTCATCTGAAGAAGAGGAAGAGACTTCAACACCAAATGTTATTCAGGAACTGAAAACAGAT---GAGATAGTTGATGCTGAAGAATTGGCTAGGAAATATGGGGAGCCTCACCCTTTTGTTCGTAAAAGATCAGAAGAGTTTACACCACTATTAAATGAGGAACTATGGTGGAACTGGCGTAAGCCTCCAATAGGAATGGAGCGATGGACAGAATGGAAGAAGACTGCTCCAAGTTCAGATGCGGTATGTAGTGTGTAATTGCAACACCTTCTATAATGGAAAGTG---GCTAGGCTCTGAATATAGTGAAAACTTGATTATACTCTTATCAATTAATTTACTACATTAATTTTTTATTTGTGGCACGTGTAACAAATTTGGTGTAGATCTATGTGGATTATCTGCCTTTATTGG
>CK7
AATTTCTTGTAAGTTTTATCTCTTCAGAGTATCATCATTGTTTTGAAATGGTTCTTCATTTAAATATATTTTTGTATTTTATTGGATCTTGCATTGAAACTTGCAGGACAAGGTCAGATTTTCATTGCCTTTTAAAATCCCAGTGAATTCATTTGTAGGACAAACTCTCTATCCCTTAAGAAAGAAGAGCAACCTGATTGTGTCAGCAGGGTGGAGCCTGGGAGATGAGAATATACAGAGTCCTAATGAGCGCCCACCATATGATTCCTATATAGACTCTAATACTGGGGAACTAGTCCCAGCAAGGGGTGCTCGCCCAAGTATACCTGATAGGGATTTCTGGTCTGAAGACACGACTATCCGTGCAAGGCGTGGACAAACTCCTTTGGCTTCAGACAAGTCTGCAAGCACATTAAAACCATCCAATGGTCAAAATCCAGGAAGCAGGAGGAAGAAGTTTAGGGGGCATGCAGCAATACCAGAATCTTCAGCTGGAGAAACTTCTGACAATGAATTTACACCGGAAGCTTTGAATTATTCATCTGAAGAAGATGAAGAGACTTCAACACCATATGTTATTCAGGAATTGAAAACAGATGAGGAGATAGTTGATGCTGAGGAATTGGCTAGGAAATATGGAGAGCCACACCCTTTTATTCCTAAAACATCAGAAAAAAAGTCACCACTATCAAATGAGGAGCTATGGTGGAATTGGCGTAAGCCTCCAATAGGAATGGAGCGATGGACTGAGTGGAAGAAGACTCCTCCAAGTTCAGAGGCGGTATGTAGTTTGTAATTGCAATACCTTCTACAATGGAAAGTGTGTTCTAGGCTCTGAATATAGTGAAAACTTGATATTGATCATATCAATTTATTTACTACACTAATTTTTCATTTCTGACATGCATAACAAATTTAGTGT------------------------------
>CL6
AATTTCTTGTAAGTTTTATCTCTTCAGAGTATCATCATTGTTTTGAAATGGTTCTTCATTTAAATATATTTTTGTATTTTATTGGATCTTGCATTGAAACTTGCAGGACAAGGTCAGATTTTCATTGCCTTTTAAAATCCCAGTGAATTCATTTGTAGGACAAACTCTCTATCCCTTAAGAAAGAAGAGCAACCTGATTGTGTCAGCAGGGTGGAGCCTGGGAGATGAGAATATACAGAGTCCTAATGAGCGCCCACCATATGATTCCTATATAGACTCTAATACTGGGGAACTAGTCCCAGCAAGGGGTGCTCGCCCAAGTATACCTGATAGGGATTTCTGGTCTGAAGACACGACTATCCGTGCAAGGCGTGGACAAACTCCTTTGGCTTCAGACAAGTCTGCAAGCACATTAAAACCATCCAATGGTCAAAATCCAGGAAGCAGGAGGAAGAAGTTTAGGGGGCATGCAGCAATACCAGAATCTTCAGCTGGAGAAACTTCTGACAATGAATTTACACCGGAAGCTTCGAATTATTCATCTGAAGAAGATGAAGAGACTTCAACACCATATGTTATTCAGGAATTGAAAACAGATGAGGAGATAGTTGATGCTGAGGAATTGGCTAGGAAATATGGAGAGCCACACCCTTTTATTCCTAAAACATCAGAAAAAAAGTCACCACTATCAAATGAGGAGCTATGGTGGAATTGGCGTAAGCCTCCAATAGGAATGGAGCGATGGACTGAGTGGAAGAAGACTCCTCCAAGTTCAGAGGCGGTATGTAGTTTGTAATTGCAATACCTTCTACAATGGAAAGTGTGTTCTAGGCTCTGAATATAGTGAAAACTTGATATTGATCATATCAATTTATTTACTACACTAATTTTTCATTTCTGACATGCATAACAAATTTAGTGTAGATCTATGTGGAGCATTTGCCTTTCTTGG
>CM9
-----------------------------------------------ATGGTTGTTCTTTCTAATATATATTCATATTTTATT--ATTTTACATTGAAACTTGCAGGACAAGATCAGAATTTTGTTACCTTTTAAAATCCCAGTTTGTTCATTTCGACGCCACATTCTGTATCCCATGAGAAAGAAGAGCAACTTGATTGTGTCAGCAGGGTGGAGTATGGGAGACCAGTATATCGATAGTCCTGATGACTGCCCACCATATGATTCCTATATAGACTCAAATACTGGGGAACGAGTCCCAGCAAGGGGAGCTCGCCCAAGTATACCTGACATGGATTTCTGGTCCAGAGACACAACTCTCCGTGCACGTCGTGGACAAATTCCTTTTTCTACAGACGAG---GGAAACACGTTCAAACCATCCAATGGTCAAAATCCAGGAAGCAGGAGGAAGAATTCTAGGATGCATCAAGCAATACCAGAATCTTCATCGGGAGAAACTGGCAACAATAAATTTACACGAGAATCTTCAAATTATTCATCTGAAGAAGATGAAGAAAATTCAACACCACATGTTACTCAGGAACTGAAAACAGATGAGGAGACACTTGATGCTGAAGAAATTGCTAGGAAATATGGAGAACCTCACCCTTTTTTTCGTAGAAGATCAGAAAAATTCACACAACTTCCAAACGAGGATTTATGGTGGAACTGGCGTAAGCCTCCAATTGGAATGGAGACGTGGTCAGATTGGAAGAAGGTTCCTCCAAGTGGAGATGCAGTATGTAATGTGTAGCTGCAATACCTT------------------------------ATATAGTGGAAAATTAATTATTTTCCTATCAATTAATATGTCACAGTAG-TTTATATTTGTGACATACACAACAAATTTAGTCCAGATATATCTCACCAGTCTTGAAATCTCAA
>CO8
--------------------------------------------------------------------------------------TTTTACATTGAAACTTGCAGGACAAGATTAGAATTTTGTTACCTTTTAAAATCCCAGGTTGTTCATTTCGAGGACACATTCTGTATCCCATGAGAAAGAAGAGCAACTTGATTGTGTCAGCAGGGTGGAGTATGGGAGACCAGAATATCGATAGTCCTGATGAGTGCCCACCATATGATTCCTATATAGACTCAAATACTGGGGAACGAGTCCCAGCAAGGGGAGCTCGCCCAAGTATACCTGACATGGATTTGTGGTCCAGAGACACAACTCTCCGTGCACGTCGTGGACAAATCCCTTTTTCTACAGAC---------------------------------------------------------------------------------------------------------------------------------------------------------------------------------------------------------------------------------------------------------------------------------------------------------------------------------------------------------------------------------------------------------------------------------------------------------------------------------------------------------------------------------------------------------------------------
>CP16
AATCTGTTGTAAGTTCTATATCTTGGGAGAGTCACCATTAATTTGAAATGGTTCTTCTTTTTAATATATATTTATATTTTATTAGATTTTGCATTGAAACTTGCAGGACAATATCAGATTTTTGTCACCTTTTAAAATTCCAGTGAGTTCATTTCAAGGACAAAATCTTTATTCCTTGAGAGAGAAGAGCATCCTGATTGTGTCAGCAGGGTGGAGCCTGGGAGATCAGGATATAGATAGTCCCGATGAGTGCCCACCTTATGATTCTTATATAGACTCTAATACTGGGGAACTAGTCCCAACAAGGGGGGCTCGACCAAGTATACCTGATAGGGATTTCTGGTCTGGAGACACAACTATCCGTGCACGGCGTGGACGAACTCCTTTGGCTTCAGACAAGTCTGCAAACACATTAAAACCATCCAATGGTCAAAATCCTGGAAGCAAGAGGAAGAAGTCTAGGGTGAATGCAGCAATACCAGAATCTTCAGCTGGAGAAACTACTGACAATGAATTTACACCAGAATCTTCAAATTATTCATCTGAAGAAGATGAAGAAACTTCAACAC---ATGTTATTCAGGAACTGAAAACAGATGAGGAGATAGTTGATGCTGAAGAATTGGCTAGGAAATATGGAGAACCTCACCCTTTTTTTCGTAAAAGATCAGAAAAATTCACACCACTTCCAAATGCTGATTTATGGTGGAACTGGCGTAAGCCTCCTATAGGAATGGAGACATGGTCAGAATGGAAGAAGATTCCTCCAAGTGGAGATGCGGTATGTAGTGTGTAACTGCAACACCTTATATGATGGAAAGTG---ACTAGGCTCTGAATATAGTGAAAAATTGATTATTCTCCTATCAATTTATTTGACAGACTAGTTTTTTATTTGTGACATGCATAACAAATTTAGTGCAGATCTATGTGGATTATCTGCCTCTCTTGG
>CP161
AATCTGTTGTAAGTTCTATATCTTGGGAGAGTCACCATTAATTTGAAATGGTTCTTCTTTTTAATATATATTTATATTTTATTAGATTTTGCATTGAAACTTGCAGGACAATATCAGATTTTTGTCACCTTTTAAAATTCCAGTGAGTTCATTTCAAGGACAAAATCTTTATTCCTTGAGAGAGAAGAGCATCCTGATTGTGTCAGCAGGGTGGAGCCTGGGAGATCAGGATATAGATAGTCCCGATGAGTGCCCACCTTATGATTCTTATATAGACTCTAATACTGGGGAACTAGTCCCAACAAGGGGGGCTCGACCAAGTATACCTGATAGGGATTTCTGGTCTGGAGACACAACTATCCGTGCACGGCGTGGACGAACTCCTTTGGCTTCAGACAAGTCTGCAAACACATTAAAACCATCCAATGGTCAAAATCCTGGAAGCAAGAGGAAGAAGTCTAGGGTGAATGCAGCAATACCAGAATCTTCAGCTGGAGAAACTACTGACAATGAATTTACACCAGAATCTTCAAATTATTCATCTGAAGAAGATGAAGAAACTTCAACAC---ATGTTATTCAGGAACTGAAAACAGATGAGGAGATAGTTGATGCTGAAGAATTGGCTAGGAAATATGGAGAACCTCACCCTTTTTTTCGTAAAAGATCAGAAAAATTCACACCACTTCCAAATGCTGATTTATGGTGGAACTGGCGTAAGCCTCCTATAGGAATGGAGACATGGTCAGAATGGAAGAAGATTCCTCCAAGTGGAGATGCGGTATGTAGTGTGTAACTGCAACACCTTATATGATGGAAAGTG---ACTAGGCTCTGAATATAGTGAAAAATTGATTATTCTCCTATCAATTTATTTGACAGACTAGTTTTTTATTTGTGACATGCATAACAAATTTAGTGCAGATCTATGTGGATTATCTGCCTCTCTTGG
>CR44
--------------------------------------------------------------------------------------------------------------------------------------------------------------------------------------------------------------------------------------------------CTATTGAGGATCCTCCCTATTACACGTATATAGACCCTCATACTGGTGAACCAACTCCAACATTTGGTTCTCGCTCCAGTATACCCAGTAAGGAATTTTGGTCTGAAGACACGGCAATTCGTGTGAGGTCTGCACAAGCTGGTTTACCTTCAGATAAGTCTATTGTTACATCCACACCATCTTATGGAAGAAAACCAGGAAGTAGGAGGAGAAAGTTCAAGGAGCGCACAAAAGTTTCAGAATCTTCGGATGGAAAAACTGTTGGCAGTGATTTGGCATCTAGTCAGTCAAATTATTTGTCTGAAGAAGAAGAAGATGCATCAACAGATCCTGTTATTGAGCAGCCAGAAACAAGTAAGGTCACAATTGATGAGGAAGAATTGGCTAGGAAATATGGAGAGCCTCACCCTTTTATTCATCCCAACTCGAAGAAAAAGGGGCAGCTGTCAAATGAAGAGTTGTGGTGGAACTGGCAAAAGAACCCAGATGGCAAGGAGCCATGGTCTGCATGGCACAAACCGCGTGGAGAT------------------------------------------------------------------------------------------------------------------------------------------------------------------------------------
>CT15
AATCTGTTGTAAGTTCTATATCTTGGGAGAGTCACCATATATTTGAAATGGTTCTTCTTTTTAATAAATATTTATATTTTATTAGATTTTGCATTGAAACTTGCAGGACAATATCAGATTTTTGTCACCTTTTAAAATCCCAGTGAGTTCATTTCAAGGACAAAATCTTTATCCCTTGAGAGAGAAGAGCATCCTGATTGTGTCAGCAGGGTGGAGCCTGGGAGATCAGGATATAGATAGTCCTGATGAGTGCCCACCATATGATTCCTATATAGACTCTAATACTGGGGAACTAGTCCCAACAAGGGGGGCTCGACCAAGTATACCTGATAGGGATTTCTGGTCTGGAGACACAACTATCCGTGCACGGCGTGGACGAACTCCTTTGGCTTCAGACAAGTCTGCAAACACATTAAAACCATCCAATGGTCAAAATCCTGGAAGCAAGAGGAAGAAGTCTAGGGTGAATGCAGCAATACCAGAATCTTCAGCTGGAGAAACTTCTAACAATGAATTTACACCAGAATCTTCAAATTATTCATCTGAAGAAGAGGAAGAAACTTCAACAC---ATGTTATTCAGGAACTGAAAACAGATGAGGAGATAGTTGATGCTGACGAATTTGCTAGGAAATATGGAGAACCTCACCCTTTTTTTCGTAAAAGATCGGAAAACTTCACACCACTTCCAAATGCTGATTTATGGTGGAACTGGCGTAAGCCTCCTATAGGAATGGAGCAATGGTCAGAATGGAAGAAGATTCCTCCAAGTGGAGAAGCGGTACGTAGTGTGTAACTGCAACACCATATATGATGGAAAGTG---ACTAGGCTCTGAATATAGTGAAAAATTGATTATTTTCCTATCAATTTATTTGACAGACTAGTTTTTTATTTGTGACATGCATAACAAATTTAGTGCAGATCTATGTGGATTATCTGCCTCTCTTGG
>DA12
------------------------------ATCACCATCATTTTGAAATGGTTCTTCTTTTTAATAAATATTTATATTTTATTAGATTTTACATTGAAACTTGCAGGACAAGATCAGAATTTTGTTACCTTTTAAAATCCCTGTTTGTTCATTTCAAGGACAAATTCTTTTTCCCTTGAGAAAGAAGAGCAACCTGATTGTGTCAGCAGGGTGGAGCCTGGGAGACCAGAATATCGATAGTCCTGATGAGTGCCCACCGTATGATTCCTATATAGACTCAAATACTGGGGAACTAGTCCCAACAAGGGGGGCTCGCCCAAGTATACCTGACAGGGATTTCTGGTCCAGAGACACAACTCTCCGTGCACGTCGTGGACAAATTCCTTTGTCTTCAGACAAGTCTGGAAACACATTAAAACCATCCAATGGTCAAAATCCAGGAAGCAGGAGGAAGAATTCTAGGATGCGTCCAGCAATACCGGAATCTTCATCGGGAGAAACTGCCAACAATGAATTTACACCAGAATCTTCAAATTATTCATCTGAAGAAGATGAAGAAACTTCAACACCACATGTTACCCAGGAACTGAAAACAGATGAGGAGATAGTTGATGCTGAAGAATTTGCTAGGAAATATGGAGAGCCTCACCCTTTTTTTCGTAAAAGACCAGAAAAATTCACACCACTTCCAAATGAGGATTTATGGTGGAACTGGCGTAAGCCTCCGATTGGAATGGAGACGTGGTCAGATTGGAAGAAGATTCCTCCAAGTGGAGATGCGGTATGTAATGTGTAATTGCAACAGCTTATATAGTGGAAAGTG---ACTAGGCTATGAATATAGTGGAAAATTGATTATTCTCCTATCAATTTATTTGTCACACTAGTTTTTAATTTGTGACATGAACAACAAATTTAGTCCAGATTTATCTCACCAGTCATGAAATCTCAA
>DB53
-------------------------------------------------------------------------------------ATTTCACAGGGAAACTTGCAGGACAATATCAGAGTTTCAGTTGCTTTTAAATTCTCTATCAAATCATTTATAGGGCAAATTGGTTATCCCTCAAGAAAGAAGAACAACCTTGTTGTGTCAGCGGGGTGGAGCCTGGGTGATGAGAATATTGGTGATTCTATGGAGCCTCCACCATATACTTCATATATAGACTCTAACACTGGGGAACCGGTTCCAACAATGGGTGCTCGACCAAGTATACCTGATAAGAAGTTCTGGTCTGAAGACTCGACTCTCCGCATGAGGTCTGCACAGGCATCCTTTCCTTCAGGCAAGCTTGCAAGTACATCAAAACCATCCAATGGTCAAAAGCCAGGAAGCAGGAGGAAAAATTTCAGGGACCGTGCTTCAATGCGAGAATCTGCAGCTGAAGAAACTGTTGACACTGAACCTGAACTGGAAAATTCAAATTATTCATCTGAAGAAGAACTGGTGGAGACATCAACCCATGTTATTTATGAATCAGAAACAGATGAAGAGACAGTTGGTGCTGAAGAATTGGCCAGGAAATATGGAGAACCTCACTCTTTTGTTCGCCCATCAGGGAAACAGTTATCACGATTGTCAAACGAAGAGCTATGGCCGCACTGGCGTAAGCCCCCACCAGGCAAGGAGCAATGGTCTGAATGGAAGAAGAGGGCTCCTCATTCAGATACAGTATGTGTTTTATAATTGCAATACCTTATACCATGGAATGTGCTTATCTGAGCTTGAATTCGGTACAAACTTGATACTGTGGCAGTAAATTTACTTATCTAATTTTATTTTGCTTTTTAACACGGTCAATGAATTTTATGGAGA---------------------------
>DC1
AGTTCTTGGTCAGATTTGTTTCTTTGGAATGTCATTAGCGTTTAGACATGGTTCTGCATATAAATGCATATTTATTATTCATTGGATTTCACAGGGAAACTTGCAGGACAATATCAGAGTTTCAGTTGCTTTTAAATTATCTATCAAATCATTTATAGGGCAAATTGGTTATCCCTCAAGAAAGAAGAACAACCTTGTTGTGTCAGCGGGGTGGAGCCTGGGTGATGAGAATATTGGTGATTCTATGGAGCCTCCACCATATACTTCATATATAGACTCTAACACTGGGGAACCGGTTCCAACAATGGGTGCTCGACCAAGTATACCTGATAAGAAGTTCTGGTCTGAAGACTCGACTCTCCGCATGAGGTCTGCACAGACATCTTTTCCTTCAGGCAAGCTTGCAAGTACATCAAAACCATCCAATGGTCAAAAGCCAGGAAGCAGGAGGAAAAATTTCAGGGAGCGTGCTTCAATGCAAGAATCTGCAGCTGAAGAAACTGTTGACACTGAACCTGAACTGGAAAATTCAAATTATTCATCTGAAGAAGAACTGGTGGAGACATCAACACATGTTATTTATGAATCAGAAACAGATGAAGAGACAGTTGGTGCTGAAGAATTGGCCAGGAAATATGGAGAACCTCACTCTTTTGTTCGTCCATCAGGGAAACAGTTATCACGATTGTCAAACGAGGAGCTATGGCCGCACTGGCGTAAGCCCCCACCAGGCAAGGAGCGATGGTCTGAATGGAAGAAGAGGGCTCCTCATTCAGATACAGTATGTGTTTTATAATTGCAATACCTTATACCATGGAATGTGCTTATCTGAGCTTGAATTCTGTACAAACTTGATACTGTGGCAGTAAATTTACTTATCTAATTTTATTTTGCTTTTTAACACGGTCAATGAATTTTATGGAGATTTTTGTAGAATTTATATTTTAGGGTG
>DD1
-------------------------------------------------------------------------------------------------------------------------------------------------------------------ATTGGTTACCCCTCAAAAAAGAAGACCAACTTTGTTGTGTCAGCGGGGTGGAGCCTGGGTGATGAGAATATTGGTGATTCTATGGACCCTCCACCATATACTTCATATATAGACTCTAATACTGGGGAACCGGTGCCAACAATGGGTGCTCGACCAAGTATACCTGATAAGAAGTTCTGGTCTGAAGACTCGGCTCTCCGCATGAGATCTGCACAAACATCTTTTCCTTCAGGCAAGCTTGCAAGTACATCAAAACCATCCAATGGTCAAAAGCCAGGAAGCAGGAGGAAAAATTTCAGGGAGCGTGCTGCGAGTAGAGAATATTCAGCTAAAGAAACTGTTGACAATGAACCTGAACTGGAAAATTCAAATTATTTATCTGAAGAAGAAGTGGTGGAGACATCAGATCATGTTATTTATGAACCAGAAACAGATGAAGAGATAGTTGATGCTGAAGAATTGGCCAGGAAATATGGAGAACCTCACTCTTTTGTTCGTCCTTCAGGGAAACAGTTATCACGATTGTCAAATGAGGAGCTATGGGCGCACTGGCGTAAGCCCCCACCAGGCAAGGAGCGATGGTCTGAGTGGAAGAAGAGGGCTCCTCATTCAGATACAGTATGTTTTTTGTAACTGCAATACCTTCTACCATG-AATGTGCTTATCTGAGCTTGAATTCTGTACGAACTTGATATTGT-GCAGTAAATTTACTTATCTAATTTTGTTTACTTTTCTAACATGGTCAATGAATTTAATGGAGTTTTTTTTAGAGTTTATATCTTAGGATG
>DIM50
AGTTCCTGGTCAGATTTGTTTCTTTGAAATGTCATTAGCATTCAGACATGGTTCTGCATATAAATGCATATTTATTATTTATTGGATTTCACAGGGAAACTTGCACGATAATATCAGAGTTTCAGTTCCTTTTAAATTATCTATGAAATCATTTATAGGAAAAATTGGTTATCCCTCAAAAAAGAAGACCAACATTGTTGTGTCAGCGGGGTGGAGCCTGGGTGATGAGAATATTGGTGATTCTATGGACCCTCCACCATATACTTCATATATAGACTCTAATACTGGGGAACCGGTGCCAACAATGGGTGCTCGACCAAGTATACCTGATAAGAAGTTCTGGTCTGAAGACTCGGCTCTCCGCATGAGATCTGCACAAACATCTTTTCCTTCAGGCAAGCTTGCAAGTACATCAAAACCATCCAATGGTCAAAAGCCAGGAAGCAGGAGGAAAAATTTCAGGGAGCATGCTGCGATTAGAGAATATTCAGCTAAAGAAACTGTTGACAATGAACCTGAACTGGAAAATTTAAATTATTTATCTGAAGAAGAAGTGGTGGAGACATCAGATCATGTTATTTATGAACCAGAAACAGATGAAGAGATAGTTGATGCTGAAGAATTGGCCAGGAAGTATGGAGAACCTCACTCTTTTGTTCGTCCTTCAGGGAAACAGTTATCACGATTGTCAAATGAGGAGCTATGGCCGCACTGGCGTAAGCCCCCACCAGGCAAGGAGCGATGGTCTGAGTGGAAGAAGAGGGCTCCTCATTCAGATACAGTATGTTTTTTGTAACTTCAATACCTTCTACCATG-AATGTGCTTATCTGAGCTTGAATTCTGTACGAACTTGATATTGT-GCAGTAAATTTACTTATCTAATTTTGTTTACTTTTTTAACATGGTCAATGAATTTAATGGAGTTTTTTGTAGAATTTATATCTTAGGATT
>FC13
AACCCCTTGTAAGTTTTGTATCTTGGGAGGATCACCGTCATTTTGAAATGGTTCTTCTTTTTAATATATATTTATATTTTATTAGATTTTACATTGAAACTTGCAGGACAAGATCAGAATTTTGTTACCTTTTAAAATCCCAGTTTGTTCATTTCAAGGACAAATTCTTTTTCCCTTGAGAAAGAAGAGCAACCTGATTGTGTCAGCAGGGTGGAGCCTGGGAGACCAGAATATCGATAGTCCTGATGAGTGCCCACCGTATGATTCCTATATAGACTCAAATACTGGGGAACTAGTCCCAACAAGGGGGGCTCGCCCAAGTATACCTGACAGGGATTTCTGGTCCAGAGACACAACTCTCCGTGCACGTCGTGGACAAATTCCTTTGTCTTCAGACAAGTCTGGAAACACATTAAAACCATCCAATGGTCAAAATCCAGGAAGCAGGAGGAAGAATTCTAGGATGCGTCCAGCAATACCAGAATCTTCATCGGGAGAAACTGCCAACAATGAATTTACACCAGAATCTTCAAATTATTCATCTGAAGAAGATGAAGAAACTTCAACACCACATGTTACTCAGGAACTGAAAACAGATGAGGAGATAGTTGATGCTGAAGAATTTGCTAGGAAATATGGAGAGCCTCACCCTTTTTTTCGTAAAAGACCAGAAAAATTCACACCACTTCCAAATGAGGATTTATGGTGGAACTGGCGTAAGCCTCCGATTGGAATGGAGACGTGGTCAGATTGGAAGAAGATTCCTCCAAGTGGAGATGCGGTATGTAGTGTGTAATTGCAACACCTTATATAGTGGAAAGTG---ACTAGGCTATGAATATAGTGGAAAATTGATTATTCTCCTATCAATTTATTTGTCACACTAGTTTTTAATTTGTGACATGCACAACAAATTTAGTCCAGATTTATCTCACTAGTCATGAAATCTCAA
>FTS1
-------------------------------------------------------GCATATAAATGCATATTTATTATTCATTGGATTTCACAGGGAAGCTTGCAGGACAATATCAGAGTTTCAGTTCCTTTTAAATTATCTATCAAATCATTTATAGGGCAAATTGGTTATCCCTCAAGAAAGAAGACCAACCTTGTTGTGTCAGCGGGGTGGAGCCTGGGTGATGAGAATATTGGTGATTCTATGGAGCCTCCACCATATACTTCATATATAGACTCTAACACTGGGGAACCGGTTCCAACAATGGGTGCTCGACCAAGTATACCTGATAAGAAGTTCTGGTCTGAAGACTCGACTCTCCGCATGAGGTCTGCACAGACATCTTTTCCTTCAGGCAAGCGTGCAAGTACATCAAAACCATCCAATGGTCAAAAGCCAGGAAGCAGGAGGAAAAATTTCAGGGAGCGTGCTTCAATGCGAGAATCTGCAGCTGAAGAAACTGTTGACAATGAACCTGAACTGGAAAATTCAAATTATTCATCTGAAGAAGAATTGGTGGAGACATCACCACATGTTATTTATGAACCAGAAACAGATGAAGAGACAGTTGGTGCTGAAGAATTGGCCAGGAAATATGGAGAACCTCACTCTTTTGTTCGTCCATCAGGGAAACAGTTATCACGATTGTCAAACGAGGAGCTATGGCCGCACTGGCGTAAGCCCCCAACAGGCAAGGAGCGATGGTCTGAGTGGAAGAAGAGGGCTCCTCATTCAGATACAGTATGTGTTTTATAATTGCAATACCTTATACCATGGAATGTGCTTATCTGAGCTTGAATTCTGTACAAACTTGATACTGTGGCAGTAAATATACTTATCTAATTTTATTTTG-----------------------------------------------------------
>FTS2
AGTTCTTGGTCAGATTTATTTCTTTAGAATGTCATTAGCATTCAGACATGGTTCTGCATATAAATGCATATTTATTATTCATTGGATTTCACAGGGAAGCTTGCAGGACAATATCAGAGTTTCAGTTCCTTTTAAATTATCTATCAAATCATTTATAGGGCAAATTGGTTATCCCTCAAGAAAGAAGACCAACCTTGTTGTGTCAGCGGGGTGGAGCCTGGGTGATGAGAATATTGGTGATTCTATGGAGCCTCCACCATATACTTCATATATAGACTCTAACACTGGGGAACCGGTTCCAACAATGGGTGCTCGACCAAGTATACCTGATAAGAAGTTCTGGTCTGAAGACTCGACTCTCCGCATGAGGTCTGCACAGACATCTTTTCCTTCAGGCAAGCGTGCAAGTACATCAAAACCATCCAATGGTCAAAAGCCAGGAAGCAGGAGGAAAAATTTCAGGGAGCGTGCTTCAATGCGAGAATCTGCAGCTGAAGAAACTGTTGACAATGAACCTGAACTGGAAAATTCAAATTATTCATCTGAAGAAGAATTGGTGGAGACATCACCACATGTTATTTATGAACCAGAAACAGATGAAGAGACAGTTGGTGCTGAAGAATTGGCCAGGAAATATGGAGAACCTCACTCTTTTGTTCGTCCATCAGGGAAACAGTTATCACGATTGTCAAACGAGGAGCTATGGCCGCACTGGCGTAAGCCCCCACCAGGCAAGGAGCGATGGTCTGAGTGGAAGAAGAGGGCTCCTCATTCAGATACAGTATGTGTTTTATAATTGCAATACCTTATACCATGGAATGTGCTTATCTGAGCTTGAATTCTGTACAAACTTGATACTGTGGCAGTAAATATACTTATCTAATTTTAT---------------------------------------------------------------
>GG1
-------------------------------------------------------------------------------------------------------------------------------------AGGTGGCCAGGACAATCACATGTGGGGGGAATTGGTTACCCCCTAAGCAAGAAGACTAGCTTGTTATTGCCAGTAAGATGCAATTGGCAGAGTGATGCAATAGATGGTCCTATTGAGGATCGTCCATATTCTACCTATATAGATTCTAACACAGGTGAACCAGTACCAGCAATGGGTGCTCGCCCCAGCATACCTGGTAAAGAATATTGGACTGAGGACACAGTTATTCGTGTAAGGTCTGCACATGCTGCTCTACCATCAGATGAGCCTATTGTTACAGCAAAACCTTCTTATGGCCAAAAGCCAGGAAGTAGAAGGAAGAAGTTCAAGGTGCAATCAGCAGCATCTGAGTCGTCTGTTGGGAAATCTGTTGACAGTGATGCCACACCTAAAGATTCGGATTTATTATCAGAGGAAATAGAAGATGTATCAACAAAGCATGTTATTCGGCAATCGGATGCAAATGAGGACCCCATCGATGAGGAGGAGTTGGCTAGGAAATATGGCGAACCTCACCCGTTTATTCGTCAAAACTCAGAGAAAAAGTAAACACTCTCTAATGAAGAGTTGTGGTGGAACTGGCGAAAGTTCCCAGAAGGCAAAGAGCCGTGGTCTGCATGGCACAAGCGAGCCC-----------------------------------------------------------------------------------------------------------------------------------------------------------------------------------------
>HB41
AGTTCCTGGTAAGAATTGTCTCTTTGGAATGCCATTAGCATTTGATTTGGTTTATGCACATAAATGTATATTTATTGCTGATTGGATTTCACAGGGAAACTTACAGGACAATATCAGAGTCTCGCTTCCTTTAAAATTCTCTATGAAATCATCTATAAGACAAATTTGTTATCCCTCAAGAAAGAAGACCAACCTAGTTGTTTCAGCAGGGTGGAGCCTGGGTGATGAGAATATCGGTGGTCCTATGGAACCTCCACCATATACTTCATATATAGACTCCAATACTGGGGAGCCGGTGCCAGCAATGGGTGCTCGACCAAGTATACCTGATAAGAAGTTGTGGTCTGAAGACACAGCTCTCCGCATGAGGTCTGCACAAACATCTTTTCCTTCAGGCAAGTCTGCAAGTACATCAAAACCATCCAATGGGCAAAAGCCAGGAAGCAGGAGGAAAAAGTTCAGGGAGCATGCTGCAATGGCAGAATCTTCAGCTGAAGAAACTGTTGACAATGAACCTGAACTGGAAAATTCAAATTATTTATCTGAAGAAGTGGAGGAGACATCAACTTCTCATGTTATTTATGAACTGGAAACAGATGAAGATACAGTTGATGCTGAAGAATTGGCTAGGAAATATGGAGAACCTCACCCATTCATTCGCCCTTCAGGGAAACAGTCATCACGATTGTTAAACGAGGAGCTATGGGGGCACTGGCGTAAGCCCCCACCAGGCAAGGAGCGATGGTCTGAGTGGAAGAAGAGGGCTCCTGATTCAGATACAGTATGTTGTTTGTAATTGCAATACCTTCTACCATGAATTTTATTGAGCAGTTTCTTTGTAGAATTTATATCTTAGGACACTACTATGCTCAATATTGCATCATTTCCCTGCAAAGCTTCATGTATATTTTGCTATCTAGAAATCATCT-----------------------
>JO20
-----------------------------------------TTTGAAATGGTTCTTCTTTTTGATACATATTTATAGTTTATCAGTGTTTGCATTGGAACTTGCAGGACAAGCTCGTATTTTTGTCATCATTTAAAATCCCCGTGATTACATTTGAAGGACAAAATTTGTATCCCTTGAGAAAGAAGAGCACTCTGATTGTGTCAGCAGGGTGGAGCCTCGGAGATCAGGATATAGATAGTCCTGATGAGCGCCCACCATATGATTCCTATATAGACTCTAATACTGGTGAGCTTGTCCCAACAAGGGGGGCTCGACCAAGTATACCTGATAGAGATTTCTGGTCTGAAGACACAACTATCCGTGCACGGCGTGGACAAATTCCTTTGGCTTCAGACAAATTAGAAAACACAATACAACCATCCAATGGTCAAAAGCCAGGAAGCAGGAGGAAGAAATCTAGGGCGAATGCAGCAATACCAGAATCTTCAGCTGGAGAAAATACTGACAATGAATTTACACCAGAATCTTCAAATTATTCATTGGAAGAAGACGAAGAAACTTCAACAC---ATGTAATTGAGGAACTGAAACCTAATGAGGAGATAGTTGATGCTGAAGATTTGGCTAGGAAATATGGAGAACCTCACCCATTTTTTCGTAAAAGAACAGAAAAATTCACACCACTTCCAAATGAGGATTTATGGTGGAACTGGCGCAAGCCTCCAATAGGAATGGAGCAATGGTCAGAATGGAAGAAGATTCTGCCAAGTGGAGATGCGGGATGTAGTGTGTAACTACAACACCTTATATAATGGAAAGTG---ACTAGGCTCTGAATATAGTGAAAAATTGATTATTCTCCTATCAACTCATTTGGCAGACTAGTTTTTTATTTTCTACATTCATAACAAATTTAGTGCTGATCTATGTGGATTATCTGCCTTTCTTGA
>JU21
--------------------------------------------------------------------------------------------------------AGGACAAGATCGTATTTTTGTCACCATTTAAAATCTCCGCGATTACATTTGAAGGACAAAATTTGTATCCCTTGAGAAAGAAGAGCACCCTGATTGTGTCAGCAGGGTGGAGCCTTGGAGATCAGGATATAGATAGTCCTGATGAGCGCCCACCATATGATTCCTATATAGACTCTAATACTGGTGAGCTTGTCCCAACAAGGGGGGCTCGACCAAGTATACCTGATAGAGATTTCTGGTCTGAAGACACAACTATCCGTGCACGGCGTGGACAAATTCCTTTGGCTTCAGACAAATTAGAAAACACAATACAACCATCCAATGGTCAAAAGCCAGGAAGCAGGAGGAAGAAATCTAGGGCGAATGCAGCAATACCAGAATCTTCAGTTGGAGAAACTACTGACAATGACTTTACACCAGAATCTTCAAATTATTCATTGGAAGAAGACGAAGAAACTTCAACAC---ATGTAATTGAGGAACTGAAACCTAATGAGGAGATAGTTGATGCTGAAGATTTGGCTAGGAAATATGGAGAACCTCACCCATTTTTTCGTAAAAGAACAGAAAAATTCACACCACTTCCAAATGAGGATTTATGGTGGAACTGGCGCAAGCCTCCAATAGGAATGGAGCAATGGTCAGAATGGAAGAAGATTCCTCCAAGTGGAGATGCGGTATGTAGTGTGTAACTACGACACCTTATATAATGGAAAGTG---ACTAGGCTCTGAATATAGTGAAAAATTGATTATTTTCCTATCAACTCATTTGGCAGACTAGTTTTTTATTTTTGACATGCATAACAAATTTAGTGCCAATCTATGTGGATT---------------
>KE1
AGCATCCAGTAAGTCATATGTCTTTTAGGGAAATTGTGTGCTGTTGAGGGTTTT----AACAATTATATATTTATTTTG-ATTGGATATTGCAGGGAAATCTGCAGAACAATACTATGTTTTCATTGCCCTTAAAAGACCCAGTGCAATCATTTGTACGATTAACCAATTACCCTGTGAAAAAGAAGAACAGATTGGTTGTGTCTGCAGGATGGCGTCCAGGGGATGAAAGAGTAAATGGTCCTATTGAATTCCCTCCATATGATTCCTATATAGACTCTAATACTGGTGAACCAGTGCCAGCTATGGGTGCTCGTTCAAGTATACCTGATAAGGAGTTCTGGTCTGAAGACACGATTCTTCGTGTGAGGTCTGCACAATCCTCTTTGCCTTTAGATAAGCCCGTCTCTTCATCACATCCTTCTTATGGCCAACACCCAGGAAGCAGGAGGAGAAAGTTCAAGGAGTGTGCATCAATGACAGAGTCTTCATCTGGAGAAACTGTTGACAATGAATCTACTCCGGAAGATGCAAATTATTCATGTGAAGAAGCAGAAGACACACCATTGCCATATGTTATTCGGGAACCAGAAACAAAT---GTGACAGTTGATGCCAAAGAATTGGCAAGGAAATATGGAGAACCTCACTCCTTTGTTCGCCAATCTTCAGAGAAAAAATGGCAACTGCCAAATGAAGATCTGTGGTGGAACTGGCGTAAGCCCCCAATAGGCAAGGAAACATGGTCTGAATGGCACAAGAGACCACCAGATGTAGATACGGTATGCATTTTGTAATTACATCACTTTCCATAATGGAAAGCCCTTGGTTAAGCTCAGTGTTTTTACTAGCCTTCATTTTGTTTCCTCCAGTGACATCTATGATGAAACTGGAATAAATTGCAGAATATCTTTCCCTGGCATTTCATTCTATTAATAACATTATATCCTCTC
>MC0
AGTTCCTGGTAAGAATTGTCTGTTTGGGATGTCATTTGCACTCAGACACGGTTATGGATATAAACATATATTTATTGCTGATTGGATTTCACAGGGAAACATACAGGACAGTATCAGAGTTTCACTTCCTTTAAAATTCTCTACGAAATCATTTATTGGACAAATTGGTTATCCCTCGAGAAAGAAGAACAACCTAGTTGTGTCAGCAGGGTGGAGCCTGGGTGATGAGAATATCGGTGATTCTATAGAGCCTCCACCATATACTTCATATATAGACTCTAATACTGGGGAACCAGTGCCAGCAATGGGTGCTCGACCAAGTATACCTGATAAGAAGTACTGGTCTGAAGACACAGTTCTCCGCATGAGGTCTGCACGAACTTCTTTTCCTTCAGGCAAGTCTGCAAGTACATCAAAACCATCCAATGGTCAAAAGCCAGGAAGCAGGAGGAAAAAGTTTAGGGAGCGTGCTGCAATGCCAGAATCTTTAGCTGAAGAAATTGTTGACAATGAACCTGAACTGGAAAATTCAAATTATTCATCTGAAGAAGAAGTGGAGGAGACATCAACTCATGTTACTTATCAACAAGAAACAGATCAAGAGACTGTTGACGCTGAAGAATTGGCCAGAGAATACGGAGAACCTCACCCTTTTATTCGCCCTTCAGGGAAACAGTCATCACGATTGTTAAATGAGGAGCTATGGTGGCACTGGCGTAAGCCCCCACCAGGAAAGGAGCGATGGTCTGAGTGGAAGAAGAGGGCTCCTGATTCAGACACAGTATGTTGTTTGTAATTGAAATACCTTCTACCATGAAATGTGTTTATCTAAGCTTGAATACTGTACAAACTTGATACTGTTGCTATCAATTTACTTATATAATTTTATTTGCTTCTCTAACATTTGATGGAACAGTTTTTTTGAATTC----------ATATGTTAGGATG
>MT0
AGTTGCTGGTAAGATTTTTCTCTTTGGAATATCATTAGCATTCAGACATGGTTATGCATATAAATGGATATTTAGTATTTATTGGATTTCACAGGGAAATTTACAGTACAATATCAGAGTTTCACTTCCTTTTAAACTATCTATGAAATCATTTATAGGACAAATTGGTTATCCCTCAAGAAAGAATACCAACCTAGTTGTGTCAGCGGGGTGGAGCCTGGGTGATGAGAATATTGGTGATTCTATGGAGCCTCCACCATATACTTCATATATAGACTCTAATACTGGGGAACCTGTGCCAGCGACGGGTGCTAGACCAAGTATACCTGATAAGAAGTTCTGGTCTGAAGACACGGCTCTCCGCATGAGGTCTGCACAAACGTCTTTTCCTTCAGGAAAGCCTGCAAGTACATCAAAACCATCCAATGGTCAAAATCCAGGAAGCAGGAGGAAACATTTCAGAGAGCGTGCTGTAATGCGAGAATCTTCAGCTGAAGAAACTATTGACAATGAACCTGAACTGGAAAATTCAGATTATTCATCTGAAGAAGAAGTGGAGGAGACATCAGGTCATGTTATTTATGAACCAGAAACAGATGAAGAGACAGTTGATGCTGAAGAATTGGCCAGGAAATATGGAGAACCTCACCCTTTCGTTCGCTCTTCAGGGAAACAGTCATCACAATTGTCAAATGAGGAGCTATGGTGGCACTGGCGTAAGCCCCCACCAGGCAAGGAGCGATGGTCCGAGTGGAAGAAGAGGGCTCCTGATTCAGATACAGTATGTTGTTTTGAATTGCAATACCTTCGACCATGAAATGTGCTTATATAAGCTTGAATACTGTACAAACTTGATACTGTTGCAATCAATTTACTCATCTAGTTTTATTTTCTTCTATAACTAGGTTAATGAATTTTATGGAGATGTTAGTAGAATTTGTATCCTAGGAAG
>NN48
-------------------------------------------------------------------------------------------------------------------------------------------------------------------------------------------------------------------------------------------------------------------------------------------------------------------------------------------------TTCTGGTCTGAAGACAGCGCTCTCCGCATGAGGTCTGCACAAACATCTTTTCCTTCAGGCAAGCTTGCAAGTACATCAAAACCATCCAATGGTCAAAAGCCAGGAAGCAGGAGGAAAAATTTCAGGGACCGTGCTGCAGTGCGAGAATCATCAGCTGAAGAAACTGTTGACAATGAACCTGAACTGGAAATTTCAAATTATTCATCTGAAGAAG---TGGTGGAGACATCAGCTCATGTTATTTATGAACCAGAAACAGATGAAGAGACAGTTGATGCTGAAGAATTGACCAGGAAATATGGAGAACCTCACTCCTTTGTTCGCCCTTCAGGGAAACAGTTATCACGATTGTCAAATGAGGAGCTATGGCCACACTGGCGTAAGCCCCCACCGGGCAAGGAGCGGTGGTCTGAGTGGAAGAAGAGGGCTCCTCATTCAGATACAGTATGTTTTTTATAATCGCAATACCTTCTATCATGGAATGTGCTTATCTGAGCTTGAATTCTGTACAAACTTGATACTGTTGCAGTAAATTTACTTCTCTAATTTTATTTGCTTTTCTAAAATGGTCAATGAATTTTATGGAGATTTTTGTAGAATTTATATCTTAGGATG
>PA42
AGTTCCTGGTAAGATTTGTCTCTTTGGAATGTTATTAGCATTCAGACATGGTTATGCATGTAAATGTATATTTATTGCTGATTAGATTTCACAGGGAAACTTGCAGGACAATATCAGAGTTTCACTTCCTTTAAAATTCTCTATGAAATCATTTATAGGACAAATTGGTTATCCCTCAAGAAAGAAGACCAACCTAGTTGTGTCGGCAGGGTGGAGCCTAGGTGATGAGAATATTGGTGGTCCTATGGAGCCTCCACCATATACTTCATATATAGACTCTAATACTGGGGAACCGGTGCCAGCAAGGGGTGCTCGACCAAGTATACCTGATAAGAAGTTCTGGTCTGAAGACACGGTTCTCCGCATGAGGTCTGCATAAACATCGTTTCCTTCAGGCAAGTCTACAAGTACATCAAAACCATCCAATGGTCGAAAGCCAGGAAGCAGGAGGAAAAAGTTCAGGGAGCGTGCTGCAATACCAGAATGTTCAGCTGAAGAAACTGTTGACAATGAACTTGAACTGGAAAATTCAAATTATTCATCTGAAGAAGTGGAGGAGACTTCAAATCCTCATGTTATTTATGAACCAGAAACAGATGAAGAGACAGTTGATGCTGAAGAATTAGCCAGGAAATACGGAGAACCTCACCCTTTCATTCGGCCTTCAGGAAAACAGTCATCACGATTGTTAAACGAGGAGCTATGGTGGCACTGGCGTAAGCCCCCACCAGGCAAGGAGCGATGGTCCGAGTGGAAGAAGAGGGCTCCTGATTCAGATACAGTATGTTGTTTGTAATTGCAATGCCTTATACTATGAAATGTGTTTATCTAAGCTTGAATACTGTACAAACTTTATTCTGTTGCTATCAATTTACTTACCTAATTTTATTTGCTTCTCTAACATGGTCAATCAATTTTATGAAGTTTTTTGTAGAATTTATACCTTAGGATG
>PB33
AGTTTCCAGTAAGTTGTTGTATTTCTTCAAAAAATTTGTACTTTTGGTGGCTTT----AACATCCACATTTTAACTTTT-GCTGGACATTGCAGGGGAATCTACCGAACAATATGATATATTCATTGCCTTTAAAAGATCCAGTGCAATTGTTTGTACGATTGACTAATTATCCTGTAAGAAAGAAGAACAGATTGGTTGTATCAGCAGGATGGCGGCCAGGGGGTGAAAGAATAAATGGTCCCATTGAATTCCCCCCTTATGATTCTTATATAGACTCTAATACCGGTGAACCGGTGCCGGCTATGGGTGCCCGTTCAAGTATACCTAATAAGGAGTTTTGGTCTGAAGACACAGTTCTTCGTGTGAGGTCTGCACAAGCATCTTTGCCTTTAGACAAGTCTGTCTCTTCATCACATCCTTCTTTTGGCCAACAGCCAGGAAGCAGGAGGAAGAAGTTCAAGAAGCATGCATCAATGACAGAATCTTCCGCTGGAGAAACTGTTGACAATGAATCTACTCTGGAAGATGCAAATTCTTCATCTGATGAAGCAGAAGACACATCAATGCCATATGTTATTCGGGAACCAGAAACAAAT---GAGACAGTTGATGCTGAAGAATTGGCAAGGAAATATGGAGAGCCTCATTCCTTTGTTCGCCAAACGAAAGGGAAAAATCGGAAACTGCCAAATGAAGATCTGTGGTGGAACTGGCGTAAGCCCCCAATAGGCAAGGAAACATGGTCAGAATTTGCAAAAAGAGCACCCGATGTAGATACGGTATAGATTTTGGAATTACACTGCTCTCCATAATGGGAAATCTTTGGATAAGCTTGGTGTTTTCA-TAACCTTTGTTTTATTTCCTTGAGTGACGTCTATGATAAAATTGGAATAAATTGCAGAA-GTCTTTCCCTGGGATTCCA-TTTATCAATAACATTCTATCTTAAC
>PF1
AGTTCCTGGTAAGATTTGTCTCTTTGGAATGTCATTAGCATTCAGACGTGGTTATGCATATAAATGCATATTTATTAGTTATTGGATTTCACAGGGAAAGTTACAGGACAATACCAGAGTTTCACTTCCTTTTAAATTATCTATGAAATCGTTTATAGGACAAATTGGTTATCCCTCAAGAAAGAAGACCAACCTAGTTGTGTCAGCGGGGTGGAGCCTGGGAGATGAGAATGTTGGTGATTCTATGGAGCCTCCACCATATACTTCATATATAGACTCTAATACTGGGGAACCGGTGCCAGCAATGGGTGCTCGACCAAGTATACCTGATAAGAAGTTCTGGTCTGAAGACACGGCTCTCCGCATGAGGTCTGCACAAACATCTTTTCCTTCAGGCAAGCCTGCAAGTACATCAAAACCATCCAATGGTCAAAAGCCAGGAAGCAGGAGGAAAAATTTCAGGGAGCGTGCTGCAATGCGAGAATCTTCAGTTGAAGAAACTGTTGACAGTGAACCTGAACTGGAAAATTCAAATTATTCATCTGAAGAAG---AAGTGGAAACACCAGCTTATGTTATTTATGAATCAGAAACAGATGAAGAGACAGTTGATGCTGAAGAATTGGCCAGGAAATATGGAGAACCTCACCCTTTTATACCCCCTTCAGGAAAACCGTTATCACGATTGTCAAATGAGAAGCTATGGTCGCATTCGCGTGAGCCTCCACCAGGCAAGGAGCGATGGTCTAAGTGGAAGAAGAGGCTTCCTGATTTAGATACAGTATGTTGTTTCTAATTGCAATACCTTCTACCATGAAATGTGCTTATCTATGATTGAATACTGTACAAACTTGATACTGTTGCAGTCAATCTACTTATCTAATTTTATTTGCTTCTCTAACATGGTCAATGGATTTTATGTAGATGCTTGTAGAATTTATATCTTGGAATG
>PFM1
AGTTCCTGGTAAGATTTGTCTCTTTGGAATGTCATTAGCATTCAGACATGGTTATGCATATAAATGTATATTTATTGCTGATTGGATTTCACTGGGAAACTCACAGGATAACATCGGAGTTTCACTTCCTTTAAAATTCTCTGTGAAATCATTTATAGGAAAAATTGGTTATCCCTCAAGAAAGAAGAACAACCTAGTTGTGTCGGCAGGGTGGAGCCTGGGTGATGAGAATATTGGTGGTTCTATGGAGCCTCCACCATATACTTCCTATATAGACTCTAATACTGGGGAACCGGTGCCAGCAATGGGTGCTCGACCAAGTATACCTGATACGAAGTTCTGGTCTGAAGACACGGTTCTCCGCATGAGATCTGCACAAACATCGTTTCCTTCAGGCAAGTCTGCAAGTACATCAAAACCATCAAATGGTCAAAAGCCAGGAAGCAGGAGGAAAAAGTTCAGGGAGCGTGCTGCAATGCCAGAATGTTCAGCTGAAGAAACTGTTGACAATGAACCTGAACTAGAAAATTCAAATGATTCATCTGAAGAAGTGGAGGAGACTTCAAATCCTCATGTTATTTATGAACCAGAAACAGATGAAGAGACAGTTGATGCCGAAGAATTAGCCAGGAGATATGGAGAACCTCACCCTTTCGTTCGCCCTTCAGGGAAACAGTCATCACGATTGTTAAACGAGGAACTATGGTGGCACTGGCGTAAGCCCCCACCAGGCAAGGAGCGATGGTCTGAGTGGAAGAAGAGGGCTCCTGATTCAGATACAGTATGTTGTTTGTAATTGCATTACCTTCTAGTATGAAATGTGTTTATCCAAGCTTGAATACTGTACAAACTTGATACTGTTGCTATCAATTTACTTATGTAATTTTATTTTCTTCTCTAACATGGTCAATGAATTTTATGGAGATTTTTGTAGAATTTATATCTTAGGATG
>PG28
AGCGTCCAGTAAGTTATATTTCATTTAGGGAAAATGTGTACTTCTGGAGGCTTT----ACAGTTAGATGTTTATTTTTG-GTTGGACATTGCAGGGAAATCTTCAGAACAATACTATATATTCATTGCCTTTAAAAGACCCAGTCCAATTGTTTGTACGATTGACCAATTACCCTGTAAGAAAAAAGAACAGATTGGTTGTATCTGCAGGATGGCGTCCAGGGGATGAAAGAATAAATGGTCCCATTGAATTCCCTCCTTATGATTCCTATATAGACTCTAATACTGGTGAACCAGTGCCTGCTATGGGTGCTCGTTCAAGTATACCTAATAAAGAGTTCTGGTCTGAAGATACAATTCTTCGTGTGAGGTCTGCACAAGCATCTTCGCCTTTAGACGAGTCTGTCTCTTCATCACATCCTTCTTTTGGCCAACAGCCAGGAAGCAGGAGGAAGAAGTTCAAGGAGCGTGCATCAATGACAGAATCTTCAGCTGGAGAAACTGTTGACGATGAATCCACTCCGGAAGATGCAAATTATTCATCTGATGAAGCAGAAGACACACCAATGCCATACGTTATTCGGGAACCAGAAACCAAT---GAGACAGTTGATGCTGAAGAATTGGCAAGGAAATATGGAGAGCCTCATTCTTTTGTTCGCCAAACTTCCAAGAAAAATTGGCAACTGCCAAATGAAGATCTGTGGTGGAACTGGCGTAAGCCCCCAATAGGCAAGGAGACATGGTCAGAATGGCAAAAAAGACCACCGGATGTTGATACGGTATAGATTTTTTAATTACACTGCTTTCCATAATGGGAAGTATTTGGCTAAGCTTGGTGTTTTTACTAGCCTTTGTTTTATTTCCTTGAGTGACATCTATGATGAAATTGGAGGAAATTGCAGAA-ATCTTTCCCAGGGATTCCATTCTATCAATAACATTCTATCTTCCC
>PH2
AGTTCCTGGTAAGATTTGTCTCTTTGGAATGTCTTTAGCATTCAGACGTGGTTATGCATATAAATGCATATTTATTAGTTATTGGATTTCACAGGGAAAGTTACAGGACAATACCAGAGTTTCACTTCCTTTTAAATTATCTATGAAATCGTTTATAGGACAAATTGGTTATCCCTCAAGAAAGAAGACCAACCTAGTTGTGTCAGCGGGGTGGAGCCTGGGTGATGAGAATGTTGGTGATTCTATGGAGCCTCCACCATATACTTCATATATAGACTCTAATACTGGGGAACCGGTGCCAGCAATGGGTGCTCGACCAAGTATACCTGATAAGAAGTTCTGGTCTGAAGACACGGCTCTCCGCATGAGGTCTGCACAAACATCTTTTCCTTCAGGCAAGCCTGCAAGTACATCAAAACCATCCAATGGTCAAAAGCCAGGAAGCAGGAGGAAAAATTTCAGGGAGCGTGCTGCAATGCGAGAATCTTCAGTTGAAGAAACTGTTGACAGTGAACCTGAACTGGAAAATTCAAATTATTCATCTGAAGAAG---AAGTGGAAACACCAGCTTATGTTATTTATGAATCAGAAACAGATGAAGAGACAGTTGATGCTGAAGAATTGGCCAGGAAATATGGAGAACCTCACCCTTTTATACCCCCTTCAGGAAAACCATTATCACGATTGTCAAATGAGAAGCTATGGTCGCATTCACGTGAGCCTCCACCAGGCAAGGAGCGATGGTCTAAGTGGAAGAAGAGGCTTCCTGATTTAGATACAGTATGTTGTTTCTAATTGCAATACCTTCTACCATGAAATGTGCTTATCTATGATTGAATACTGTACAAACTTGATACTGTTGCAGTCAATCTACTTATCTAATTTTATTTGCTTCTCTAACATGGTCAATGGATTTTATGTAGATGCTTGTAGAATTTATATCTTGGAATG
>PM29
GGCTTCCAGTAAGTTATATTTCTTTTAGGGAAATTGTGTACTGTTCGGGGATTT----GACAGTTATATATTTATTTTG-ATTGGATATTGCAGGGAAATCTGCGGAACAATACTATATATTCGTTGCCTTTAAAAGATCCAGTGCAATTGTTTGTACGATTGACCAATTACCCTGTAAGAAAGAAGAACAGATTGGTTGTATCTGCAGGATGGCGTCCAGGGGATGAAAGAATAAATGGTCCCATTGAATTCCCTCCATATGATTCCTATATAGACCCTCATACTGGTGAACCAGTGCCAGCTATGGGTGCTCGTTCAAGTATACCGGATAAAGAGTTCTGGTCTGAAGACACAATTCTTCGTGTGAGGTCTGCACAAGCATCTTTGCCTTTAGACAAGTCTGTCTCTTCATCACATCCTTCTTTTGGCCAACAGCCGGGAAGCAGGAGGAAAAAGTTTAAGGAGCGTGTATCAGTGACAGAATCTTCAGCTGGAGAAACTGTGGACAATGAATCTACTCCGGAATATGCAAACAATTCATCTGATGAAGCGGAAGACACACCAATGCCATATGTTATTCGGGAACCAGAAACAAAT---GAGACAGTTGATGCCGAAGAATTGGCAAGGAAATATGGAGATCCTCATTCCTTTGTTCGGCAAACATCGGAGAA--ACTGGAAACTGCCAAATGAAGATCTGTGGTGGAACTGGCGTAAGCCCCCCATAGGCAAGGAGACATGGTCTGAATGGCAAAAGAGAGCACCGGATGTAGATACGGTATAGATTTTATAATTACACTGCTTTCCATAATGGAAAGTCTTTGGCTAAGCTCGGTGTTGTTACTAGCCTCTGTTTTATTTTCTCGATTGACATCTATGATGAAACAGGAGTAAATTGCAGAACATCTTTCCCTGGGATTCCATTCTATCAATAACATTCTATCTTCCT
>PS27
AGCGTCCAGTAAGTTATATTTCATTTAGGGAAAATGTGTACTTCTGGAGGCTTT----ACAGTTATATGTTTATTTTTG-GTTGGACATTGCAGGGAAATCTTCAGAACAATACTATATATTCATTGCCTTTAAAAGACCCAGTCCAATTGTTTGTACGATTGACCAATTACCCTGTAAGAAAAAAGAACAGATTGGTTGTATCTGCAGGATGGCGTCCAGGGGATGAAAGAATAAATGGTCCCATTGAATTCCCTCCTTATGATTCCTATATAGACTCTAATACTGGTGAACCAGTGCCTGCTATGGGTGCTCGTTCAAGTATACCTAATAAAGAGTTCTGGTCTGAAGACACAATTCTTCGTGTGAGGTCTGCACAAGCATCTTCGCCTTTAGACGAGTCTGTCTCTTCATCACATCCTTCTTTTGGCCAACAGCCAGGAAGCAGGAGGAAGAAGTTCAAGGAGCGTGCATCAATGACAGAATCTTCAGCTGGAGAAACTGTTGACGATGAATCCACTACGGAAGATGCAAATTATTCATCTGATGAAGCAGAAGACACACCAATGCCATATGTTATTCGGGAACCAGAAACCAAT---GAGACAGTTGATGCTGAAGAATTGGCAAGGAAATATGGAGAGCCTCATTCTTTTGTTCGCCAAACTTCCAAGAAAAATTGGCAACTGCCAAATGAAGATCTGTGGTGGAACTGGCGTAAGCCCCCAATAGGCAAGGAGACATGGTCAGAATGGCAAAAAAGACCACCGGATGTTGATACGGTATAGATTTTTTAATTACACTGCTTTCCATAATGGGAAGTATTTGGCTAAGCTTGGTGTTTTTACTAGCCTTTGTTTTATTTCCTTGAGTGACATCTATGATGAAATTGGAGGAAATTGCAGGA-ATCTTTCCCAGGGATTCCATTCTATCAATAACATTCTATCTTCCC
>PS30
AGTTCCTGGTAAGATTTATCTCTTTGGAATGTCATTAGCATTCAGACATGGTTATGCATATAAATGTATATTTATTGCTGATTGGATTTCACAGGGAAACTTGCAGGACAATATCAGAGTTTCACTTCCTTTAAAATTCTCTATGAAATCATTTATAGGACAAATTGGTTATCCCTCAAGAAAGAAGACCAACCTAGTTGTGTCGGCAGGGTGGAGCCTGGGTGATGAGAATATTGGTGGTCCTATGGAGCCTCCACCATATACTTCATATATAGACTCTAATACTGGGGAACCGGTGCCAGCAAGGGGTGCTCGACCAAGTATACCTGATAAGAAGTTCTGGTCTGAAGACACGGTTCTCCGCATGAGATCTGCACAAACATCGTTTCCTTCAGGCAAGTCTACAAGTACATCAAAACCATCCAATGGTCAAAAGCCAGGAAGCAGGAGGAAAAAGTTCAGGGAGCGCGCTGCAATACCAGAATGTTTAACTGAAGAAACTGTTGACAATGAACTTGAACTGAAAAATTCAAATTATTCATCTGAAGAAGTGGAGGAGACTTCAAATCCTCATGTTATTTATGAATCAGAAACAGATGAAGAGACAGTTGATGCTGAAGAATTAGCCAGGAAATATGGAGAACCTCACCCTTTCATTCGGCCTTCAGGGAAATAGTCATCACGATTGTTAAACGAGGAGCTATGGTGGCACTGGCGTAAGCCGCCACCAGGCAAGGAGCGATGGTCCGAGTGGAAGAAGAGGGCTCCTGATTCAGATACAGTATGTTGTTTGTAATTGCAATACCTTATACTATGAAGTGTGTTTATCAAAGTTTGAATACTGTACGAACTTGATTTTGTTGCTATCAATTTACTTATCTAATTTTATTTGCTTCTCTAACATGGTCAATCAATTTTATGTAGTATGT-----------------------
>PSF43
-GTTC-------------------------------------------------TGGATATAAATGCATATTTATTATTTATTGGATTTCACAGGGAAACTTGCAAGACAATATCAGAGTTTCGGTTCCTTTTAAATTATATATGAAATCATTTATAGGACAAATTGGTTATCCCTCAAGAAAGAAGACCAACCTTGTTGTGTCAGCGGGGTGGAGCCTGGGTGATGAGAATATTGGTGATTCTATGGAGCCTCCACAATATACTTCATATATAGACTCTAATACTGGGGAACCGGTGCCAACAATGGGTGCTCGACCAAGTATACCTGATAAGAAATTCTGGTCTGAAGACAGCACGCTCCGTATGAGGTCTGCACAAGCATCTTTTCCTTCAGGCAAGCTTGCAAGTACATCAAAACCATCCAATGGTCAAAAGCCAGGAAGCAGGAGGAAAAATTTCAGGGAGCGTGCTGCAGTGCGCGAATCATCAGTTGAAGAAACTGTTGACAATGAACCTGAACTGGAAAATTTAAATTATTCATCTGAAGAAG---TGGTGGAGACATCAGCTCATGTTATTTATGAACCAGAAACAGATGAAGAGACAGTTGATGCTGAAGAATTGACCAGGAAATATGGAGAACCTCACTCTTTTGTTCGCCCTTCAGGGAAACAGTTATCACGATTGTCAAATGAGGAGCTATGGCCGCACTGGCGGAAGCCCCCACCAGGCAAGGAGCGATGGTCTGAGTGGAAGAAGAGGGCTCCTCATTCAGATACAGTATGTTTTTTGTAATCGCAATACCTTCTACCATGGAATGTGCTTATCTGAGCTTGAATTCTGTACAAACTTGATACTGTTGCAGTAAATTTACTTATCTAATTTTACTTGCTTTTCTAAAATGGTCAATGAATTTCTTTGAGATTGTTGTAGAATTTATATCTTAGGATG
>PTA0
-------------------------------------------------------------------------------------------------------------------------------------------------------------------------------------------------------------------------------------------------GATGTGGATCCTCCACCATATACTTCATATATTGACCCTAATACTGGGGAACCGGTTCCAGCAATGGGTGCTCGACCAAGTATACCTGATAAGGAGTTCTGGTCTGAAGACATGACTCTCCGAATGAGGTCTGCAAAAACGTCTTTTCCTTCAGGCAAGTCTGCAAGTACATCAAAACCATCCAATGGTCAAAAGCCAGGAAGCAGGAGGAAAAAGTTCAGGGAGCGTGCTGCAATGCCAGAATCTCCAGCTGAAGAAACTGTTGACAATGAACCTGAACTAGAAATTTCAAATTATTCATCTGAAGAAGTGGAGGAACCATCAACTACTCATGTTATTTATGAACCAGAAACAGATGAAGAGACGGTTGATGCTGAAGAATTGGCCAGGAAATATGGAGAACCTCACCCTTTTGTTCCCCCTTCAGGGAAACAGTCATCACGATTGTTAAATGAGGAGCTATGGTGGCACTGGCGTAAGCCCCCACCAGGCAAGGAGCGATGGTCTGAGTGGAAGAAGAGGGCTCCTGATTCAGATACAGTATGTTGTTTGTAATTGCAATACCTTCTACCATGAAATGTTGTT------------------------------------GCTATCAATTTACTTATCGAATTTTATTTGCTTCTCTAACATGGTCAATGAATTTTATGGCGCTTTT-----------------------
>RC54
----------------------------------------------------------------------------------------------------------------------------------------------------------------------------------------------------------------------------------------------------------------------------------------------------------------------------------------------------------------------------ATGAGGTCTGCACAAACATCTTTTCCTTCAGGCAAGCTTGCAAGTACATCAAAACCATCCAATGGTCAAAAGCCAGGAAGCAGGAGGAAACATTTCAGGGAGCGTGCTGCAGTACGAGAATCATCAGCTGAAGAAACTGTTGACAATGAACCTGAACTGGAAAATTCAAATTATTCATCTGAAGAAG---TGGTGGAGACATCAGCTCATATTATATATGAACCAGAAACAGATGAAGAGACAGTTGATGCTGAAGAATTGACCAGGAAATATGGAGAACCTCACTCTTTTGTTCGCCCTTCAGGGAAACAGTTATCACGATTGTCAAATGAGGAGCTATGGCCGCACTGGCGTAAGCCCCCACCAGGCAAGGAGCGGTGGTCTGAGTGGAAGAAGAGGGCTCCTCATTCAGATACAGTATGCTTATTATAATCGCAATACCTTCTATCATGGAATTGGCTTATCTGAGCTTGAATTCTGTACAAACTTGACACTGTTGCAGTAAATTTACTTATCTAATTTTATTTTCTTTTCTAACATGGTCAATGAATTTTATGGAG----------------------------
>RR55
AGTTCCTGGTCAGATTTGTTTCTTTGGAGTGTCATTAGCATTCAGATATGGTTCTGCATATAAATGCATATTTATTATTTATTGGATTTCACAGGGAAACTTGCAAGACAATACCAGAGTTTCGGTTCCTTTTAAATTATCTATGAAATCATTTATAGGACAAATTGGTTATCCCTCAAGAAAGAAGACCAACCTTGTTGTGTCGGCGGGGTGGAGCCTGGGTGATGAGAATATTGGTGATTCTATGGAGCCTCCACAATATACTTCATATATAGACTCTAATACTGGGGAACCGGTGCCAACAATGGGTGCTCGACCAAGTATACCTGATAAGAAGTTCTGGTCTGCAGACAGCGCTCTCCGCATGAGGTCTGCACAAACATCTTTTCCTTCAGGCAAGCTTGCAAGTACATCAAAACCATCCAATGGTCAAAAGCCAGGAAGCAGGAGGAAAAATTTCAGGGAGCGTGCTGCAGTGCGAGAATCATCAGC----------------------------------------------------------------------------------------------------------------------------------------------------------------------------------------------------------------------------------------------------------------------------------------------------------------------------------------------------------------------------------------------------------------------------------------------------------------------------
>SA1
AGTTCCTGGTAAGATTTGTCTCTTTGAAATGTCATTAGCATTCGGACATGTTTATGCATATAAATGTATATTTATTGCTGATTGGATTTCACAGGGAAACTTGCAGGACAATATCAGAGTTTCATTTCCTTTAAAATTCTCTATGAAATCAT---TAGGACAAATTGGTTATCCCTCAAGAAAGAAGACCAACCTAGTTGTGTCGGCAGGGTGGAGCCTGGGTGATGAGAATATTGGTGGTCCTATGGAGCCTCCACCATATACTTCATATATAGACTCTAATACTGGGGAACCGGTGCCGGCAAGGGGTGCTCGACCAAGTATACCTGATAAGAAGTTCTGGTCTGAAGACACGGTTCTCCGCATGAGGTCTGCACAAACGTCGTTTCCTTCAGGCAAGTCTGCAAGTACATCAAAACCATCCAATGGTCAGAAGCCAGGAAGCAGGAGGAAAAAGTTCAGGGAGCGTGCTGCAATACCAGAATGTTCAGCTGAAGAAACTATTGACAATGAACCTGAACTGGAAAATTCAAATTATTCATCTGAAGAAGTGGAGGAGACTTCAAATCCTCATGTTATTTATGAACCAGAAACAGATGAAGAGACAGTTGATGCTGAAGAATTAGCCAGGAAATATGGAGAACCTCACCCTTTCATTCGACCTTCAGGGAAACAGTCATCACGATTGTTAAACGAGGAGCTATGGTGGCACTGGCGTAAGCCCCCACCAGGCAAGGAGCGATGGTCTGAGTGGAAGAAGAGGGCTCCTGATTCAGATACGGTATGTTGTTTGTAATTGCAATACCTTATGCTATGAAATGTGTATATCTAAGCTTGAATACTCTACAAACTT-ATGGTGTTGCTATCAATTTACTTATCTAATTTTATTTGCTTCTTTAACATGGTCAATCAATTTTATTTAGATGTTTGTAGAATTTATATCTCAGGATG
>SC0
AGTTCTTGGTAAGATTTGTCTTTCTGGAATGTTATTAGCATTCAGACATGGTTATGCATTTAAATGCATATTTATTATTTATTGTATTTCACAGGGAAACATGCAGGACAATATAAGAGTTTCACTTCCTTTTAAATTATCTATGAAATCATTTATAGGACAAATTGGTTGTCCCTCAAGAAAGAAGACCAACCTAGTTGTGTCAGCGGGGTGGAGCCTTGGTGATGAGAGTATTGGTGATTCTATGGAGCCTCCACCATATTCTTCATATATAGACTC---TACTGGGGAAGCGGTGCCAGCAATGGGTGCTCGGCCAAGTATACCTGATAAGAAGTACTGGTCTGAAGACATGACTCTACGCATGAGGTCTGCACAAACGTCTTTTCCTTCAGGCAAGCCTTCAAGTACATCAAAACCATCCAATGGTCAAAAGCCAGGAAGCAGGAGGAAAAATTTCAGGGAGCGTGCTGCAGTGCGAGAATCTTTAGTTGAAGAAATTGTTGACAATGAACCTGAACTGAAAAATTCAAATTATTTATCTGAAGAAGAAGTGGAGGAGACATCGACTCATGTTATTTATGAACCAGAAACAGA---AGAGACACTTGATGCTGAAGAATTGGCCAGGAAATATGGAGAACCACACCCTTTCGTTCGCCCTTCAGGGAAACAGTCATCACCATTGTTAAATGAGGAACTATGGTGGCACTGGCGTAAGCCCCCACCAGGCAAGGAGCGATGGTCTGAGTGGAAGAAGAGGGCTCCTGATTCAGATACAGTATGTTGTTTGTAATTGCAATACCTTCTACCATG-AATGTGGTTATCTAAGCTTGAATACTGTACAAACTTGATACTGTTGCAGTCAATTTACTTATCTAATTTCATTTGCTTCTCTAACATGGTCAATGAATTTTATGGAGAGTTTTGTAGAATTTATATCTTAGGATG
>SE46
-----------------------------------------------------------------------------------------------------------------------------------------------------------------------------------------------------------------------------------------------------------------------------------------------------------------------------------------------------------------------------------------------------------------------------------------ACGGAAAAAACCCTGGAAGCAGGAGGAAAAGGTTCAAGGAGCGCACAAAAGCTTCAGAATCCTCGGCTGGAAAAACTGTTGACCATGAATCTACATCTAAATATTCAAATTATTTGTCTGAAGAAGTAGACAATACATCAACAGAGCCTGTTATTCAGCAACCGGAAACAAGTGAGGCCAAAATTGATGAGGAAGAATTGGCTAGGAAATATGGAGAGCCTCACCCCTTTGTTCGTCCCAACTCGGAGAAAAAAGGGAAGCTGGCAAATGAAGAGTTGTGGTGGAACTGGCAAAAGAGCCCAGATGGCA--------------------------------------------------------------------------------------------------------------------------------------------------------------------------------------------------------------------------
>SG23
AATTTCTTGTAAGTTTTATCTCTTGGGAGTGTCATCATCATTTTGAAATGGTTCATCTTTTTAATATATATTTACAATTTATTGGATTTTGCATTGAAACTTGCAGGGCAAGATCAGATTTTTGTTGCCTTTTAAAACCCCAGTGAATTCATTTGTAGGACAAAATATTTGTCCCTTAAGAAAGAAGAGAAACCTGATTGTGTCAGCAGGGTGGAGCCTGGGAGATCAGGATATAGATAGTCCTGATGAGCGACCACCATATGATTCCTATATAGACTCTCATACTGGGGAACTAGTCCCAGCAAGGGGTGCTCGCCCAAGTATACCTGATAGGGATTTCTGGTCTAGAGACACGACTCTCCGTGCAAGGCGCGGACAAACTCATTTGGTATCAGACAAGTCTGCAAACACGTTAAAACCATCCAATGGTCAAAAGCCAGGAAGCAGAAGGAAGAAGTCTAGGGTGCGTGCAGCAATGCCAGAATCTTCAGCTGGAGAAACTGCTGACAATGAATTTACACTAGAACCTTCAAATTATTCATCTGAAGAAGAGGAAGAGGCTTCAACACCATATGTTATTCAGGAACTGAAAACAGATGAGGAGATAGTTGATGCTGAAGAATTGGCTAGGAAATATGGAGAGCCTCACCCTTTTGCTCGTCTAAGATCAGAAAAAAGCTCACCACTATTAAACGAGGAACTATGGTGGAACTGGCGTAAGCCTCCAATAGGAATGGAGCGATGGACTGAATGGAAGAAGACTCCTCCAAGTTCAGATGCAGTATGTAGTGTGTAATTGCAATACCTTTTATAATGGAAAGTGTGTGCTAGGCTTTGAATATAGTGAAAAATTGATATTGGTCCTATCAATTTATTTGCTGCAA---TTTTTTATTTGTGAAATGCATAACACATTTGGTATAGATCTATGTGGAGTATCTGCCTTTCTTGG
>SS22
AATTTCTTGTAAGTTTTATCTCTTGGGAGTGTCATCATCATTTTGAAATGGTTCATCTTTTTAATATATATTTATATTTTATTGGATTTTGCATTGAAACTTGCAGGGCAAGATCAGATTTTTGTTGCCTTTTAAAATCCCAGTGAATTCATTTGTAGGACAAAATATTTGTCCCTTAAGAAAGAAGAGAAACCTGATTGTGTCAGCAGGGTGGAGCCTGGGAGATCAGGACATAGATAGTCCTGATGAGCGCCCACCATATGATTCCTATATAGACTCTCATACTGGGGACCTAGTCCCAGCAAGAGGTGCTCGCCCAAGTATACCTGATAGGGATTTCTGGTCTGGAGACACGACTATCCGTGCAAGGCGCGGACAAACTCCTTTGGTATCACACAAGCCTGCAAACACGTTAAAACCATCCAATGGTCAAAAGCCAGGAAGCAGGAGGAAGAAGTCTAGGGTGCGTGCAGCAATACCAGAATCTTCAGCTGGAGCAACTGCTGACAATGAATTTACACTAGAACCTTCAAATTATTCATCTGAAGAAGAGGAAGAGGCTTCAACACCATATGTTATTCAGGAACTGAAAACAGACGAGGAGATACTTGATGCTGAAGAATTGGCTAGGAAATATGGAGAGCCTCACCCTTTCGCTCGTCTAAGATCAGAGAAAAGCTCACCACTATTAAATGAGGACCTATGGTGGAACTGGCGTAAGCCGCCAATAGGAATGGAGCGATGGACTGAATGGAAGAAGACTCCTCCAAGTGGAGATGCAGTATGTAGTGTGTAACATCAATACCTTTTATAATGGAAAGTGTGTGCTAGGCTTTGATTATAGTGAAAACTTGATATTGGTCCTATCAATTTATTTGCTACAA---TTTTTTATTTGTGACATGCATAACAAATTTAGTGTAGATCTATGTGGAGTATCTGCCTTTCTTGG
>SV36
AGATCCTAGTAAGCTTTAAATCTTGGGAATGTTGTTAGCATTTTGAAATGGTTCTGCATATAAATATATTTTAATATTTTGTCAGATATTGCAGGGAAACTTGCGGTGCAAGATCAAATTTTCATTGCCTATAAAAATTCCAGGGAAGTCTTTTGTAGGACAAACTGGTTATTCCTTAAGAAAGAAAACCAACCTGGTTGTGTTAGCAGGTTGGAGCCTGGGTGAT------------GGTCCTTTGGAGCGCCCACCATATGATTCCTATATAGACTCTAATACTGGGGAACCAGTTCCAGCAAGGGGTGCTCGCCCAAGTATACCTGATAAGGATTTCTGGACTGATGACACAACTTTCCACACGAGGTCTGGACAAGCTCCTTCGCCTCCAGACAAGTCTGTAAGTACATCGAAACCATCATATGGTCGAAATCCAGGAAGCAGGAGGAAG---TTCAGAGGCAATGCAGCAATCCCGGAATCTGCAGCTGGAGAAACTGTTGACACTGAATCTACACCTGAACATTCAAGTTACTCATCTGAAGAAGAGGGAGACACATCAATTCCACATGTTATTCACAAACCAATAACAGATGAGGAGAAATCTGATGTTGAAGAATTGGGTAGGAAATATGGAGATCCTCACCCCTTTGTTCGTCCAAGATTGGAAAAAAAATCGCCACTGTTAAATGAGGAGCTATGGTGGAATTGGCAAAAGCCTCCAATAGGCATGGAACGATGGTCTACGTGGAAGACTAGGGCGCCAGATTCAGATACTGTATGTAGTTTGTAAATGCAGTACCTTCTAGAATGGAGAGTGTTTAACTAAGCACTGAATATTGTAAAACTTGATACTGGTCCTATCAATTTACTTACTGGCCTAATTTTTTATTTGAACATTTCTTGATGAATTTGACATGGACCTATGTAGAATGTATTCCTTAGGATT
>TA17
-------------------ATCTAGGGAAAGTCACCATTGTATTGAAATTGTTCTTCTTTTTGATATATGTTTATAATCTTTCCATGTTTGCATTGAAAATTGCAGGACAAAATCGTATTTTTGTCACCTTTTAAAACACCAGCAATTTCGTTTCAAGGACAAAATTTTCATCCCTTGAGAAAGAAGAGCGTCCTGATTGTGTCAGCAGGTTGGAGCCTGGGAGATCCGGATATAGATAGTCCTGATGAGCACCCACCATATGATTCCTATATAGACTCTAATACTGGTGAGCTCGTCCCATCAAGGGGGGCTCGACCAAGTATACCTGATAGGGATTTCTGGTCTGAAGACACAACTATCCGTGCACAGCGTGGACAAATTCCTTTGGCTTCAGACAAGCCTGGAAACACAATAAAATCATCCAATGGTCAAAATCCAGGAAGCAGGAGGAAGAAGTCTAGGGCGAATGCAGCAATACCAGAGTCTTCAGCTGGAGAAACTACTGACAATGAATTTACACCAGAATCTTCAAATTATTCTTCAGAAGAAGATGAAGAAACTTCAACAC---ATGTTATTGAGGAACTGAAACCAAACGAGGAGATAGTTGATGCTGAAGATTGGGCTAGGAAATATGGAGAGCCTCACCCATTTTTTCATAAAAGACCAGAAAAATTCACACCACTTCCAAATGAGGATTTATGGTGGAACTGGCGCAAGCCTCCAATAGGAATGGAGCAATGGTCAGAATGGAAGAAGATTCCTCCAAGTGGAGATGTGGTATGTAGTGTGTAACTACAACATCTTATACAATGGAAAGTT---ACTAGGCTCTGAATATAGTGAAGAATTGATTATTTTCCTATCAATTCAGTTGGCAGACTAG-TTTTTGTCTGTGACATGCATAACAAATTTAGTGTCGATCTATGTGGATTATCTGCCTTTCTTGA
>TB39
AGTTTCTTGTAAGTTTTATCTCTTTGGAATGTCATGAGAATTTTGAAAAGGTTATGCTT--ATAAATGTCTTCATATTTTATCCGATTTTGCCGGGAAACATGCAGGACAAAATCAGATTTTCGTATCCTTTCAAAATCCCGGTGAATTCTTTTGTAGGACAAACTGGTTATCCCTTAAGAAGGAAGACCAGCCTGGTTGTGTCAGCAGGGTGGAGCCTGGGAGATCATAATATAGATAGTCCCAATGAGCGCCCACCATATGATTCCTATATAGACTCCAATACTGGGGATCTAGTCCCAGCAAGAGGTGCTCGCCCAAGTATACCTGATAAGGAATTCTGGTCTGAAGACACGACTATCCGGGTGAGGCGTGGGCGAGCTCCTTCGGCTTCAGACAAGTCCGTAAGCACATCGAAACCATCTTATGGTCAAAATCCAGGAAGCAGAAGGAAAAAGTTTAGGGGGCAAGCAGCAATGCCAGAATCTTCAGCTGGAGAAACTGCTGACAATGAATTTACACCCGAACCTTCAGAAAATTCATCTGAAGAAGTTGAAGATACTTCCACTCCACATGTTATACAGGAATTGAAAACAGATGAGCAGATGGTTGATGCTGAAGAATTGGCGAGAAAATATGGAGAGCCTCATCCTTTTGTTCGTCAAACTTCAGAAAAAAAGTCACCACTTTTAAATGAAGATCTATGGTGGAATTGGCGTAAGCCCCCAATAGGAATGGAGCGATGGACTGAGTGGAAGAAGAGTCCTCCGAGTTCAGAAGCGGTATGTAGTGTGTAATTGCAGTACCTTCTACAATGGAAAGTGTATGGCTAATTCTGAATATTGTGAAAATCTTATTGA--TCTAGCCAATTTATTTGCTAGCCTAATTTTTTATTTGTGACATGCATAATGAAATTAGTGGAGATCTTTGTAGAATATTTTCTCATCTTTG
>TC31
AGCTTCCAGTAAGTTATATTTCTTTTAGGGCAAATGTGTGCTGTTGAGGGTTTT----AACAGTTATATACTTATATTG-ATTGGATATTGCAGGGAAATCTGGAGAACAATACTATGTTTTCATTGCCTTTAAAAGACCCAGTGCAATCGTTTGTACGATTGACCAATTACCCTGTGAGAAAGAAGAACAGATTGGTTGTATCTGCAGGATGGCGTCCAGGGGATGAAAGAATAAACGGTCCTATTGAATTCCCTCCATATGATTCCTATATAGACTCTAATACTGGTGAACCAGTGCCGGCTATGGGTGCTCGTACAAGTATACCTGATAAGGAGTTCTGGTCTGAAGACACGGTTCTTCGTGTGAGGTCTGCACAAGCATCTTTGCCTTTCGAAAAGTCTGTCTCTGCATCACATCCTTCTTATGGCCAACACCCGGGAAGCAGGAGGAAAAAGTTCAAGGAGCGTGCATCAATGACAGAATCTTCAGCTGGAGAAACTGTTGACAATGAATCTACTGCGGAAGATGCAAATTATTCATGTGAAGAAGCAGATGACACACCAATGCCATATGTTATTCGGGAACCAGAAACAAAT---GGGACAGTTGATGCCGAAGAATTGGCAAGGAAATATGGAGAACCTCACTCCTTTGTTCGCCAAACTTCAGAGAAAAAATGGAAACTGCCAAATGAAGATCTGTGGTGGAACTGGCGCAAGCCCCCAATAGGCAAGGAGACATGGTCTGAATGGCAAAAGAGGCCACCGGATGTAGATACGGTATGCATTTTGTAATTACACCACTTTCCATAATGGAAAGTCTTTGGCTAAGCTCAGTGTTTTTACTAGTTTTCATTTTATTTTCTCAAGTGACATCTATGATGAAACTGGAGTAAATTGCAGAATATCTTTCTCTGGGATTCCATTCTATTAATAACATTATATCCTACC
>TN1
--------------------------------------------------------------ACTATATTTTTATATTTTATCAGATTTTGCAGGGAAACTTGCGGGACAAGGTCAGATTTTCATTGCCTTTCAAAATCCCAGTGAATTCATTTGTAGGACAAATTGGTTATCCCTTAAGAAAGAAGACCAACCTGGTTGTGTCAGCAGGGTGGAGCCTGGGCGATCCGAATATAGATAGTCCTAATGAGCAGCCCCCATATGATTCCTATATAGACTCTAATACTGGGGAACTAGTCCCAGCAAGGGGTGCTCGCCCGAGTATACCTGCTAGGGAATTCTGGTCTAAAGACACGACTATCCGCGCAAGGCGTGGACAAGTTCCTTTGGCTTCAGGCAAGTCTGTAAGCACATCGAAACCATCTTATGGTCAAAATCCAGGAAGCAGGAGGAAGAAGTTTAGGGGGCGTGCAGCAATCCCGGAATCTTCAGCTGGAGAAATTGCTGACAATGAATTTACATCAGAACCTTCAAACTATTCATCCGAAGAAGAGGAAGAGACGTCAACTCCACGTGTTATTCAGGAACTGAAAACAGACGAGGAGATTGTTGATGTTGAAGAATTGGCTAGGAAATATGGAGAGCCTCACCCTTTTGTTCGTCGAACTTCAGAAAAAAAGTCACCATTGTTAAACGAGGAGCTATGGTGGAACTGGCGTAAGCCCCCAATAGGAATGGAGCGATGGACTGAGTGGAAGAAGACTCCTCCGAGTTCAGAAGCGGTATGTAGTGTGTAATTGCAGTACTTTCTACAACGGGAAGTGTATGCCAGGCTTTGAATATTATGAAAACTTGAAATTGATCCAGTCAATTTATTTGGTAGCCTGATTTTTTATTTGTGACATGCATAATGAATTTGGTGGAGATATATGTAGAATATTTGCCCATCTTGG
>TO14
------------------------------GTCACCATCATTTTGAAATGGTTCTTCTTTTTAATATATATTTATATTTTATCTGATTTTGCATTGAAACTTGCAGGACAAGATCAGATTTTTGTTACCTTTTAAAATCCCAGTGAGTTCATTTCAAGGACAAAATCTTTATCTCTTGAGAAAGAAGAGCATCATGATTGTGTCAGCAGGGTGGAGCTTGGGAGATCAGTATATAGATAGTCCTGATGAGCGCCCACCATATGATTCCTATATAGATTCTAATACTGGGGAACTAGTCCCAACAAGGGGGGCTCGCCCAAGTATACCTGATAGGGATTTCTGGTCTGCAGACACAACTATCCGTGCACGGCGTGGACAAACTCCTTTGGCTTCAGACAAGTCTGCAAACACATTAAAACCATCCAATGGTCAAAATCCAGGAAGCAGGAGGAAGAAGTCTAGGGCGAGTGCAGCAATACCAGAAACTTCTGCTGGAGAAACTACTGACAATGAATTTACACCAGAATCTTCAAATTATTCATCTGAAGAAGATGAAGAAACTTCAACAC---ATGTTATTCAGGAACTGAAATCAGATGAGGAGATAGTTGATGCTGAAGAATTGGCTAGGAAATATGGAGAACCTCACCCTTTTTTCCGTAAAAGATCAGAAAAATTCACACCACTTCCAAATGAGGATTTATGGTGGAACTGGCGTAAGCCTCCAATAGGAATGGAGCAATGGTCAGAATGGAAGAAGATTCCTCCAAGTGGAGATGCGGTATGTAGTGTGTAATTGCAACACCTTATATAATGGAAAGTG---ACTAGGCTCTGAATATAGTGAAAAATTGATTATTCTCCTATCAATTTATTTGGCAGACTAGTTTTTTATTTGTCACATGCATAACAAATTTAGTGCAGATCTATGTGGATTTTCTGCCTTTCTTGG
>TPL03
AGTTCCTGGTCAGATTTGTTTCTTTGGAATGTCATTAGCATTCAGATATGGTTCTGCATATAAATGCATATTTATTATTTATTGGATTTCACAGGGAAACTTGCAAGACAATATCAGAGTTTCGGTTCCTTTTAAATTATCTATGAAATCATTTATAGGACAAATAGGTTATCCCTCAAGAAAGAAGACCAACCTTGTTGTGTCAGCGGGGTGGAGCCTGGGTGATGAGAATATTGGTGATTCTATGGAGCCTCCACAATATACTTCATATATAGACTCTAATACTGGGGAACCGGTGCCAACAATGGGTGCTCGACCAAGTATACCTGATAAGAAATTCTGGTCTGAAGACAGCACTCTCCGCATGAGGTCTGCAAAAGCATCTTTTCCTTCAGGCAAGCTTGCAAGTACATCAAAACCATCCAATGGTCAAAAGCCAGGAAGCAGGAGGAAAAATTTCAGGGAGCGTGCTGCAGTGCGAGAATCATCAGTCGAAGAAACTGTTGACAATGAACCTGAACTGGAAAATTTAAATTATTCATCTGAAGAAG---TGGTGGAGACATCAGCTCATGTTATTTATGAACCAGAAACAGATGAAGAGACAGTTGATGCTGAAGAATTGACCAGGAAATATGGAGAACCTCACTCTTTTGTTCGCCCTTCAGGGAAACAGTTATCACGATTGTCAAATGAGGAGCTATGGCCGCACTGGCGTAAGCCCCCACCAGGCAAGGAACGATGGTCTGAGTGGAAGAAGAGGGCTCCTCATTCAGATACAGTATGTTTTTTGTAATCGCAATACCTTCTACCATGGAATGTGCTTATCTGAGCTTGAATTCTGTACAAACTTGATACTGTTGCAGTAAATTTACTTATCTAATTTTACTTGCTTTTCTAACATG-----------------------------------------------
>WN5
AGTTTCTAGTAAGATTTGCCCCTTTCGAATGTCACTAGCATTTTGAAATGGTTCTAAGTGCATACATGTTTTTAATATTCGATTGGATTTGCAGGGAAATTTGCGGTATAATATCAGAATTTTATTGCCTTTAAAAATTTCAGCAAAGTCATTTATACGACAAAATAGTTATACTTCAAGAAATAAGACCAACCTAGTTGTGTCAGCAGGGTGGAGTTTGGGTGATGAGAATATAGGTGGTCCCATTGATCCTCCACCATATACTTCCTATATAGACTCTAATACCGGGGAACCAGTGCCAGCAATGGGTGCTCGCCCAAGTATACCGGACAAAAAATTTTGGTCTGAAGACACAGCTATTCGCATGAGGTCTGCACAAACTTCTTTCCCTTCGGACAAGTCTGTAAGCACATCAAAACCGTCCTATGGTCAAAAGCCAGGAAGCAGGAGGAAGAAGTTCAGAGAGCATGCTGCAGTCCCTGAATCTTCACCCGGAGAAACTGTTGATGATGAATCTACAGTGGAATATTCAAATTATTCATCTGAAGAAGTGGAGGATATATCAACTTCACATGTTATTTATGAACCCGAAACAGATGAGAAGACAATTGACACTGAAGAATTGGCCAGGGAATATGGAGAACCTCACCCTTTTGTTCACCCTTCAGGGGAAAAGTCATCACAATTGTTAAATGAAGAACTATGGTGGAACTGGCGTAAGCCTCCACCAGGCAAGGAGCGATGGTCTGAGTGGAAGAAGAGAGCTCCAGATATAGATTCAGTATGTAGTTTATAAATGCAGTACCTT-TATAATGAAGAGTGTTTTCTACACTCTGAATATTGTGAAAACTTGATACAGTTAAAAGTTATTTTCTTTTAAAATTGGTTGTATGGGATTGAAATGGGCCCTATATGTATTAAATGATTGGATTGCTGTCGTATCTCACTGAA
>WS10
----------------------------------------------AATGATTCTTCTTTTTAATATATCTTTATATTTTATTAGATTTTACATTGAAACTTGCAGGACAAGATCAGAATTTTGTTACCTTTTAAAATCCCAGTTTTTTCATTTCAAGGACAAATACTTTATCCCTTGAGAAAGAAGAGCAACCTGATTGTGTCAGCAGGGTGGAGCCTGGGAGACCAGAATATCGACAGTCCTGATGAGTGCCCACCGTATGATTCCTATATAGACTCAAATACTGGGGAACTAGTCCCAGCCAGGGGGGCTCGCCCAAGTATACCTGACAGGGATTTCTGGTCCAGAGACACAACTCTCCGCGCACGTCGTGGACAAATTCATTTTTCTTCAGACAAGTCTGGAAACACATTAAAACCATCCAATGGTCAAAATCCAGGAAGCAAGAGGAAGAATTCTAGGATGCATCCAGCAATACCAGAATCTTCATCGGGAGAAACTGCCAAC------------------------------------------------------------------------------------------------------------------------------------------------------------------------------------------------------------------------------------------------------------------------------------------------------------------------------------------------------------------------------------------------------------------------------------------------------------
>WW11
----------------------------------------------------------------------------------------------TGAAACTTGCAGGACAAGATCAGAATTTTGTTACCTTTTAAAATCCCAGTTTTTTCATTTCAAGGACAAATACTTTATCCCTTGAGAAAGAAGAGCAACCTGATTGTGTCAGCAGGGTGGAGCCTGGGAGACCAGAATATCGACAGTCCTGATGAGTGCCCACCGTATGATTCCTATATAGACTCAAATACTGGGGAACTAGTCCCAGCCAGGGGGGCTCGCCCAAGTATACCTGACAGGGATTTCTGGTCCAGAGACACAACTCTCCGCGCACGTCGTGGACAAATTCATTTTTCTTCAGACAAGTCTGGAAACACATTAAAACCATCCAATGGTCAAAATCCAGGAAG----------------------------------------------------------------------------------------------------------------------------------------------------------------------------------------------------------------------------------------------------------------------------------------------------------------------------------------------------------------------------------------------------------------------------------------------------------------------------------------------------------------------------
