# Supplementary material for: Development of a Target Enrichment Probe Set for Conifer (REMcon)
Source: Biology (Basel). 2024 May 22;13(6):361. doi: 10.3390/biology13060361 (PMC11200496; doi:10.3390/biology13060361)
Supplement: Supplementary file 1 [file biology-13-00361-s001.zip › biology-2960267-supplementary/Sup data/secapr_alignments_paralogs/10.fasta]

>AA3
CAATTATGAGATGAAGCAGTCAATGAAAAGATGCAGTTAACAAGGTGAAGTGGAAAGAAAATTAAATTTCATACTTGTAAATGTACAGGGTGTATATACATTTGATGCAGAAAAGAGGGCTATTCAAGTCGATACATTTTGTGTTCATGGCAGTCCGGATGGGTATATTACCGGTATAAGAGGAAAAGTTCAATGCCTTGATGATGCAGAACTTGAAAAGGTAGAAACTGAGATAGAAAGAAAGGAAATGATTAGAGGGAAGTGTTATCTTCGCTTTCCAACACTTCCTTTCATACCTAAGGAGCCATATGATGTAATTGCAACAGACTATGATAATTTTGCTCTTGTATCAGGAGCCAAAGACAAAAGTTTTATTCAGGTAATCTTTCTTTCTGGTAAAATCATTTGCAAGTGTTGCAATTTGCACCTGGACATCATTGTTTAACGTCGTCCTTTTTAATTAGAGAAGCTTTGTACTAAACAAAAAAAATGAAGAAAAAAATTGTATCAAGC
>AA60
TGAATACAAATGAACTAAATCATTAGAAAGATTAAAAAT--TGAGTGAATTGGAGGAAAAATTAAATTTCATAATTGTAAATGCACAGGGTATATATTCATTCGATGCCAAAAATCGGGCTATTCAAGTTGATACATTTTGTGTTCATGGCAGTCCAGATGGGTACATTACTGGTATAAGAGGGAAAGTTCAATGCCTAAGTGAGGCACAAACCGAGAAGCAAGAGACTGAGATAGAGAGACAAGAAATGATTAAAGAGAAATGTTTTCTCCGCTTTCCTACAATTCCTTTTATACCTAAGCTGCCGTATGATGTGATTGCAACAGACTATGATAATTTTGCTATTATATCAGGAGCAAAAGACAGGAGTTTTGTTCAGGTATGATATACTTTTGATTAGACTAATTTCAAATGTTGTGATTTATATGTGAGCATCTTCAACTAAAATCATTTTCCCTTGTTTATGAATAGATGCAAATTTGCTTAAGAAAATGAAATTACAAAATTGCTGCA
>AAR4
CAATTATGAGATGAAGCAGTCAATGAAAAAATGCAGTTAACAAGGTGAAGTGGAAAGAAAATTAAATTTCATACTTGTAAATGTACAGGGTGTATATACATTTGATGCAGAAAAGAGGGCTATTCAAGTCGATACATTTTGTGTTCATGGCAGTCCGGATGGGTATATTACCGGTATAAGAGGAAAAGTTCAATGCCTTGATGATGCAGAACTTGAAAAGGTAGAAACTGAGATAGAAAGAAAGGAAATGATTAGAGGGAAGTGTTATCTTCGCTTTCCGACACTTCCTTTCATACCTAAGGAGCCATATGATGTAATTGCAACAGACTATGATAATTTTGCTCTTGTATCAGGAGCCAAAGACAAAAGTTTTATTCAGGTAATCTTTCTTTCTGGTAAAATCATTTGCAAGTGTTGCAATTTGCACCTGGACATCATTGTTTAACGTCGTCCTTTTTAAATAGAGAAGCTTTGTACTAAACAAAAAAGATGAAGAAAAAAATTGTATCAAGC
>AF1
TAATAATGAGTTATATCACTCGAGGAGAAAATATAGTTAGTTGAATTGATGGGAAAGAAAACTAAATCTCATATATGTAAATGCACAGGGTGTGTACACATTTGATGAAGAAAAAAAGGCCCTTCAAGTTGATACATTTTGTGTTCATGGTGGTCCAGATGGGTATATTACTGGTATAAGAGGCAAAGTTCAATGCATAAATGATGTAGAACTTGTAAAGAAAGAAACTGAGATCGAAAGACAAGAACCGATTAAAGAAAAATGCTATCTTCGTTTTCCCACACTTCCTTTTATACCCAAGGAACCATATGATGTGATTGCAACAGACTATGACAGTTATGCTCTTGTGTCAGGAGCCACAGACAAGGGTTTTGTTCAGGTATGCTATCCGTCTGACAAAATTATATTCAAGCATTGCAATTTACACCTGAACAACTTCATTTAACATCATTTTTAAGGTTTATGCAATTTTTACAGTTTGTGTGTCAACTCTGTTGAATTAAGTTCCCTGTA
>AG2
TAATAATGAGTTATATCACTCGAGGAGAAAATATAGTTAGTTGAATTGATGGGAAAGAAAACTAAATCTCATATATGTAAATGCACAGGGTGTGTACACATTTGATGAAGAAAAAAAGGCTCTTCAAGTTGATACATTTTGTGTTCATGGTGGTCCAGATGGGTATATTACTGGTATAAGAGGCAAAGTTCAATGCATAAATGATGTAGAACCCGTAAAGAAAGAAACTGGGATCGAAAGACAAGAACTGATTAAAGAAAAATGCTATCTTCGTTTTCCCACACTTCCTTTTATACCCAAGGAACCATATGATGTGATTGCAACAGACTATGACAGTTATGCTCTTGTGTCAGGAGCCACAGACAAGGGTTTTGTTCAGGTATGCTATCTGTCTGACAAAATTATATTCAAGCATTTCAATTTACACCTGAACAACTTCATTTAACATCATTTTTAAGGTTTATGCAATTTTTACAGTTTGTGTGTCAACTCTTTTGAATTAAGTTCCCTGTA
>AH26
-----------------------------------------------------------------ATTTCATACGTGCAAATGTGCAGGGTGTGTACACTTTTGATGCAGAGAATCGTAATATTCAAGTTGATACATTTTGTGTTCATGGCAGTCCAGATGGATATATTACTGGAATACGAGGAAAAGTTCAATGCCTAAATAATGCAGATCTTGAAAAGGAAGAGACTGAAGTAGAGAGACAAGAAATGATTAGAGAAAAATGCTATCTTCGGTTTCCTTACCTTCCATTTATTCCAAAGGAGCCATATGACGTGATTGCAACAGACTATGATAATTATGCTCTTGTATCAGGAGCAAAAGACAAGAGTTTTGTTCAGGTACGCAAGCTG-------CAAATTGTTTCAACTATTGCAATTTGCAGATGCCCACCTTCTTGTCTCAATATCATTTCATGATAGGCATTATCATTTCTTTCTAATTCATGATCTTGAACATGGAATGTAGATT
>AME1
GAACAATGAGATGAAGCAGTTAATGAGAAGATGCAGTTAACAAGGTGAAGTGGAAAGAAAATTAAATTTCATACTTGTAAATGTACAGGGTATATATGCATTTGATGCAGAAAAGAGGGCTATTCGAGTTGATACATTTTGTGTTCATGGCGGTCCGGATGGTTATATTACCGGTATTAGAGGAAACGTTCAATGCCTTGATGATGCAGAACTTGAAAAGGCAGAAACTGAGATAGATAGAAAGGGAATGATTAGAGGGAATTGTTATCTTCGCTTTCCGACACTTCCTTTTATACCTAAGGAGCCATATGATGTAATTGCAACAGACTATGATAATTTTGCTCTTGTATCAGGAGCCAAAGACACAAGTTTTATTCAGGTAATCTTTCTTTCTGATAAAATCATTTTCAAGTGTTGCGATTTGCACCTGGACATCATTGTTTAACATCATCCTTTCTAATTAGAGGAGCTTTGTACTCAACAAAAAAGATGAAGAAAAAAATTGTATCAAGC
>AP25
TCAGTGCAAATAAATATTATGGATGAAAAGATTGGACAGAGAAAATTTCCAAGGGTCAGAAAAAAATTTCATACGTGCAAATGTGCAGGGTGTGTACACTTTTGATGCAGAGAATCGTACTATTCAAGTTGATACATTTTGTATTCATGGCAGTCCAGATGGATATATTACTGGAATACGAGGAAAAGTTCAATGCCTAAATAATGCAGATCTTGAAAAGGAAGAGACTGAAGTAGAGAGACAAGAAATGATTAGAGAAAAATGCTATCTTCGCTTTCCTACGCTTCCATTTATTCCAAAGGAGCCATATGACGTGCTTGCAACAGACTATGATAATTATGCTCTTGTATCAGGAGCAAAAGACAAGAGTTTTGTTCAGGTACGCAAGCTG-------CAAATTGTTTCAACTATTGCAATTTGCAGGTGCCCACCTTCTTGTCTCAATATCATTTCATGATAGGCATTATCATTTCTTTCTAATTCATGATCTTGAACATGGAATGTAGATT
>APA47
TAATAATGAATTATAGCACCCAAAGAGAAAATATAGTTAGTTGAATTGATGGAAAAGAAAACTAAATTCCATGTATGTAAATGCACAGGGTGTGTACACATTTGATGAAGAAAAAAGGGCTATTCAAGTTGATACATTTTGTGTTCATGGCGGTCCAGATGGGTATATTACTGGTATAAGAGGCAATGTTCAATGCATAAATGATGCAGAACTTGTAAAGAAAGAAACTGAGATCGAAAGACAAGAACTGATTAAAGAGAAATGTTATCTTCGTTTTCCAACACTTCCATTTATACCCAAGGAACCATATGATGTGATTGCAACAGACTATGACAACTATGCTCTTGTGTCAGGAGCCACAGACAAGGGTTTTGTTCAGGTATGCTATCTGTCTGACAAGATTATTTTCAAGCATTGCAATTTACACCTGAACAACTTCATTTAACATCATTTTTAAGTTTTATGCAAATTTTGCAGTT----------------------------------
>AR2
---------------------------------------------------------------------------------------------------------------------------TCGAGTCGATACATTTTGTGTTCATGGCGGTCCGGATGGTTATATTACCGGTATTAGAGGAAACGTTCAATGCCTTGATGATGCAGAACTTGAAAAGGAAGAAACTGAGATAGATAGAAAGGGAATGATTAGAGGGAAGTGTTATCTTCGCTTTCCGACACTTCCTTTTATACCTAAGGAGCCATATGATGTAATTGCAACAGACTATGATAATTTTGCTCTTGTATCAGGAGCCAAAGACACAAGTTTTATTCAGGTAATCTTTCTTTCTGATAAAATCATTTTCAAGTGTTGCGATTTGCACCTGGACATCATTGTTTAACATCATCCTTTCTAATTAGAGGAG--------------------------------------------
>AS57
TTAATATAATGTGAACCAATCTTTAAGAAGACTAAAAGTTCTAATTGAGTTAGCAGAAAAATTAAATTTCATACTTGTAAATGCACAGGGTGTGTATTCATTCGATGCCAAAAATCGGGCTATTCAAGTTGATACATTTTGTGTTCATGGCAGTCCAGATGGGTACATTACTGGTATAAGAGGAAAAGTTCAATGCCTAAATGAGGCAGAAACGAAGAAGACAGAAACTGCGATAGAGAGAAAAGAAATGATTAGAGAGAAATGTTATCTTCGCTTTCCTACAATTCCTTTTATACCTAAGCTGCCATATGATGTGATTGCAACAGACTATGATAATTTTGCTATTATATCAGGAGCAAAAGACAAGGGTTTTGTTCAGGTATGATATCCTTTTGATTAAAATAATTTCAAACATTGTGATTTGTACTTGAGCATCTTCACCTCATATTGTTGTCTCTTTTATTTTAATTTCAG---------------------------------------
>ASA51
TAATAATGAATTGTAGCACTCAAGGAGAAAATATAGTTAGTTAAATTGATGTGAAAGAAAACAAAATTTAATATATGTAAATGCACAGGGTGTGTACACTTTTGGTGAAGAAAAAAGGGTTATTCAAGTTGATACCTTTTGTGTTCATGGCGGTCCAGATGGGTATATTACTGGTATAAGAGGCAATGTTCAATGTATAAATGATGCAGAACTTGCAAAGAAAGAAACTGAGATAGAAAGACTAGAAATGATTAAAGAGAAATGTTATCTTCGTTTTCCTACACTTCCTTTTATACCCAAGGAACCATATGATGTGATTGCAACAGACTATGAAAATTATGCTCTTGTATCGGGATCCAAAGACAAGAGTTTTGTTCAGGTATGCCATC----------------------------------------------------------------------------------------------------------------------------
>CB35
TCAGTGCGAATAAATATTATGGCTGAAAGGATTGGACAAAGAACTTTTCCAAGGGTTGGAAAAAAATTTTGTACCTGCAAATGTGCAGGGTGTGTACACCTTCGATGCAGAGAGTCGTGCTATTCAAGTTGATACATTTTGTGTTCATGGCAGTCCAGATGGATATCTTACTGGAATAAGAGGAAAAGTTCAATGCCTAAATGATGTAGATCTTGAAAAGGAAGAGACTGACGTAGAGAGACAAGAAATGATTAGAGAAAAATGCTATCTTCGCTTTCCTACACTTCCATTTATTCCAAAGGAGCCATATGACGTGATTGCAACAGATTATGATAATTATGCTCTCGTATCGGGAGCAAAAGACAAGAGTTTTGTTCAGGTATGTAACCATTCTGCCGAAATTGTTTTCAACCATGGCAATTTGCAGGTGACCTTCCCCCTGCTTTGATATCATTTCTTGATAGGCATTATCATTGCTTTCTAATATATGATCTTTAACATGAAATGTATATT
>CD18
----------ATGCACCAATCATTGAGAAGATTAAAAGTTCTAAGTGAATTGGAGGAAACATTAAATTTCATACTTGTAAATGCACAGGGTGTGTATTCATTCGATGCCAAAAATCGGGCTATTCAAGTTGATACATTTTGTGTTCATGGCAGTCCAGATGGGTATATTACTGGTATAAGAGGAAATGTCCAATGCCTAAATGAGGCAGAAATTGGGAAGGCAGAGACTGATCTGGAGAGACAAGAAATGATTAGAGAGAAATGTTTTCTTCGCTTTCCTACAATTCCTTTTATACCTAAGCTTCCATATGATGTGATTGCAACAGACTATGATAATTTTGCTATTATATCAGGAGCAAAAGACAAGGGTTTTGTTCAGGTATGATATCCTTTTGATTATGATAATTTCAAATAATGTGATTTGTACCTGAGCATCTTTTCCTAACATCATTGCCCCTTGTATTTTAATTGCAGTAGATTTTCATAAATAAATAAAATTACAAAGTTCCTGCA
>CDE34
TCAGTGCGAATAAATATTATGGCTGAAAGGATTGGACAAAGAACTTTTCCAAGGGTTGGAAAAAAATTTTGTACCTGCAAATGTGCAGGGTGTGTACACCTTCGATGCAGAGAGTCGTGCTATTCAAGTTGATACATTTTGTGTTCATGGCAGTCCAGATGGATATCTTACTGGAATAAGAGGAAAAGTTCAATGCCTAAATGATGTAGATCTTGAAAAGGAAGAGACTGACGTAGAGAGACAAGAAATGATTAGAGAAAAATGCTATCTTCGCTTTCCTACACTTCCATTTATTCCAAAGGAGCCATATGACGTGATTGCAACAGATTATGATAATTATGCTCTCGTATCGGGAGCAAAAGACAAGAGTTTTGTTCAGGTATGTAACCATTCTGCCGAAATTGTTTTCAACCATGGCAATTTGCAGGTGACCTTCCCCCTGCTTTGATATCATTTCTTGATAGGCATTATCATTGCTTTCTAATATATGATCTTTAACATGAAATGTATATT
>CF38
TGAATATGAGGTGATGTATTTAGTGAGAAAATGATATTAATTGAATTGAAGTGAAGGAAAAAAAAATTTCATACTTGTAAATGCACAGGGCGTGTATACATTCGATCCTGAAAATCGCGCTATTCAAGTTGATACATTTTGTGTTCATGGCGGTCCAGATGGGTACATTACTGGCATAAAAGGAAACGTTCAATGCCTAAATGAGGCAGAATTTGAAAAGGCAGAGACTGAGGTAGAGAGACAAGAAATGATTAAAGAGAAATGTTATCTTCGCTTTCCTACAATTCCTTTTATACCTAAGGAGCCATACGATGTGATTGCAACAGACTACGATAATTTTGCTCTCATATCAGGAGCAAAAGACAAGAGTTTTGTTCAGGTATGATATCTTCA-----AAATTATTTCCAAGCATTGGGATTTGCTCCTGTCCATCTTCAGCTAACATCATTG-TCCTTTTTTTTTAATTGCATAGGTTTGTAAAAATAA-----------------------
>CH19
TGAATATAAGATGCACCAGTCATTGAGAAGATTAAAAGTTCTAAGTGAATTGGAGGAAACATTAAATTTCATACTTGTAAATGCACAGGGTGTGTATTCATTCGATGCCAAAAATCGGGCTATTCAAGTTGATACATTTTGTGTTCATGGCAGTCCAGATGGGTACATTACCGGTATAAGAGGAAATGTCCAATGCCTAAATGAGGCAGAAATTGGGAAGCAAGAGACTGATGTGGAGAGACAAGAAATGATTAGAGAGAAATGTTTTCTTCGCTTTCCTACAATTCCTTTTATACCTAAGCTTCCATATGATGTGATTGCAACAGACTACGATAATTTTGCTATTATATCAGGAGCAAAAGACAGGAGTTTTGTTCAGGTATGATATCCTTTTGATTATGATAATTTCAAATAATGTGATTTGTACCTGAGCATCTTTGCCTAACATCATTTCCCCTTGTATTTTAATTGCAGTAGATTTTCATAAATAAATAAAATTACAAAGTTCCTGCA
>CHA37
TGAATATGAGGTGATGTATTTAGTGAGAAAATGATATTAATTGAATTGAAGTGAAGGAAAAAAAAATTTCATACTTGTAAATGCACAGGGCGTGTATACATTCGATCCTGAAAATCGCGCTATTCAAGTTGATACATTTTGTGTTCATGGCGGTCCAGATGGGTACATTACTGGCATAAAAGGAAACGTTCAATGCCTAAATGAGGCAGAATTTGAAAAGGCAGAGACTGAGGTAGAGAGACAAGAAATGATTAAAGAGAAATGTTATCTTCGCTTTCCTACAATTCCTTTTATACCTAAGGAGCCATACGATGTGATTGCAACAGACTACGATAATTTTGCTCTCATATCAGGAGCAAAAGACAAGAGTTTTGTTCAGGTATGATATCTTCA-----AAATTATTTCCAAGCATTGGGATTTGCTCCTGTCCATCTTCAGCTAACATCATTG-TCCTTTTTTTTTAATTGCATAGGTTTGTAAAAATAAAAAGAAATTACAATTTTCTGCCA
>CJ24
TGAATATAAGATGAACCAATCATTAAGAAGATTAAAAGTTCTAAGTGAATTGGAGGAAAAATAAAATTTCATACTTGTAAATGCACAGGGTGTGTATTCATTCGATGCCAAAAATCGGGCTATTCAAGTTGATACGTTTTGTGTTCATGGCAGTCCAGATGGGTACATTACTGGTATAAGAGGAAACGTTCAGTGCCTAAATGAGGCAGAAATCAAGAAGGCAGAGACTAAGCTAGAGAGACAAGAAATGATTAGAGAGAAATGTTTTCTTCGCTTTCCTACAATTCCTTTCATACCTAAGCTGCCATATGATGTGATTGCGACAGATTATGATAATTTTGCTATTATATCAGGAGCAAAAGACAGGAGTTTTGTTCAGGTATGATATCCTTTTGATTAAGATAATTTCAAACATTGTGATTTGTAGCTGAGCATCTTCACCTAACATTGTTGTCCCTTGTATTTTAATTGCAGTAGATTTGTAAAAATAAATAAAATTACAAAGTTGCTGAA
>CK7
TGAGTATAATGTGAAGCAATCTTTGAGAAGACTAATAGTTCTAATTGAATTGGAGGAAAAATTAAATTTCATACTTGTAAATGCACAGGGTGTGTATTCATTCGATGCCAAAAATCGGGCTATTCAAGTTGATACGTTTTGTGTTCATGGCAGTCCAGACGGGTATATTACTGGTATAAGAGGAAAAGTTCAATGCCTAAATGAGGTAGAAACTGAGAAGGCAGAGACTGGGATAGAGAGACAAGTAATGTTTAAAGAGAAATGCTTTCTTCGATTTCCTACGATTCCTTTTATACCTAAGTTGCCATACGATGTTATTGCAACAGACTATGATAATTTTGCTCTCATATCAGGAGCAAAAGACAAGAGTTTTATTCAGGTATGATATCCTTCTGATCAAAATAATTTCGAACATTGTGATTTGTACCTGACCATCTTCACCTAACATCATTGTCCTTTGTTTTTTAATTGCAGTAGATTTGTAGAAATAACAAGAAATTACAAATTCGCTAC
>CL6
TTAGTATAACGTGAAGCAATCTTTGAGAAGACTAATAGTTCTAATTGAATTGGAGGAAAAATTAAATTTCATACTTGTAAATGCACAGGGTGTGTATTCATTCGATGCCAAAAATCGGGCTATTCAAGTTGATACGTTTTGTGTTCATGGCAGTCCAGATGGGTATATTACTGGTATAAGAGGAAAAGTTCAATGCCTAAATGAGGTAGAAACTGCGAAGGCAGAGACTGAGATAGAGAGACAAGTAATGTTTAAAGAGAAATGCTTTCTTCGATTTCCTACGATTCCTTTTATACCTAAGTTGCCATACGATGTTATTGCAACAGACTATGATAATTTTGCTCTCATATCAGGAGCAAAAGACAAGAGTTTTATTCAGGTATGATATCCTTCTGATCAAAATAATTTCGAACATTGTGATTTGTACCTGACCATCTTCACCTAACATCATTGTCCTTTGTTTTTTAATTGCAGTAGATTTGTAAAAATAACAAGAAATTACAAATTCGCTAC
>CM9
TGAATACAAATGAACCAAATCATTAGAAAGATTAAAAAT--TGAGTGAATTGGAGGAAAATTTAAATTTCATAATTGTAAATGCACAGGGTATATATTCATTCGATACCAAAAATCGGGCTATTCAAGTTGATACATTTTGTGTTCATGGCAGTCCAGATGGGTACATTACTGGTATAAGAGGAAAAGTTCAATGCCTAAGTGAGGCACAAACCGAGAAGCAAGAGACTGAGATAGAGAGACAAGAAATGATTAAAGAGAAATGTTTTCTCCGCTTTCCTACAATTCCTTTTATACCTAAGCTGCCATATGATGTGATTGCAACAGACTATGATAATTTTGCTATTATATCAGGAGCAAAAGACAGGAGTTTTGTTCAGGTATGATATACTTTTGATTAGAATAATTTCAAACGTTGTGATTTATATGTGAGCATCTTCAACTAAAATCATTTCCCCTTGTATTTGAATTGATGCAAATTTGCTCAAGAAAATGAAATTACTAAATTGCTGCA
>CO8
TGAATACAAATGAACCAAATCATTAGAAAAATTAAAAAT--TGAGTGAATTGGAGGAAAATTTAAATTTCATAATTGTAAATGCACAGGGTATATATTCATTCGATGCAAAAAATCGGGCTATTCAAGTTGATACATTTTGTGTTCATGGCAGTCCAGATGGGTACATTACTGGTATAAGAGGAAAAGTTCAATGCCTAAGTGAGGCACAAACCGAGAAGCAAGAGACTGAGATAGAGAGACAAGAAATGATTAAAGAGAAATGTTTTCTCCGCTTTCCTACAATTCCTTTTATACCTAAGCTGCCGTATGATGTGATTGCAACAGACTATGATAATTTTGCTATTATATCAGGAGCAAAAGACAGGAGTTTTGTTCAGGTATGATATACTTTTGATTAGAATAATTTCAAACGTTGTGATTTATATGTGAGCATCTTCCACTAAAATCATTTCCCCTTGTATTTGAATTGATGCAAATTTGCTTAAGAAAATGAAATTTCAAAATTGCTGCA
>CP16
TGAATATAAGATGCACCAATCATTGAGAAGATTAAAAGTTCTAAGTGAATTGGACAAAAAATTAAATTTCATACTTGTAAATGCACAGGGTGTGTATTCATTCGATGCCAAAAATCGGGCTATTCAAGTTGATACATTTTGTGTTCATGGCAGTCCAGATGGGTACATTACTGGTATAAGAGGAAATGTTCAATGCCTAAATGAGACAGAAACTAAGAAGGCAAAGACTGCGCTGGAGAGACAAGAAATGATTAGAGAGAAGTGTTTTCTTCGCTTTCCTACAATTCCTTTTATACCTAAGCTGCCATATGATGTGATTGCAACAGACTATGATAATTTTGCTATTATATCAGGAGCAAAAGACATGAGTTTTGTTCAGGTATGATATCCTTTTGATTATGATAATTTCAAATGATGTGATTTGTACCTGAGCATCTTCACCTAACATCATTGTTCCTTGTATTTTAATTGCAGTAGATTTTCAAAAATAAATAAAATTGCAAAGTTGCTGCA
>CP161
TGAATATAAGATGCACCAATCATTGAGAAGATTAAAAGTTCTAAGTGAATTGGACAAAAAATTAAATTTCATACTTGTAAATGCACAGGGTGTGTATTCATTCGATGCCAAAAATCGGGCTATTCAAGTTGATACATTTTGTGTTCATGGCAGTCCAGATGGGTACATTACTGGTATAAGAGGAAATGTTCAATGCCTAAATGAGACAGAAACTAAGAAGGCAAAGACTGCGCTGGAGAGACAAGAAATGATTAGAGAGAAGTGTTTTCTTCGCTTTCCTACAATTCCTTTTATACCTAAGCTGCCATATGATGTGATTGCAACAGACTATGATAATTTTGCTATTATATCAGGAGCAAAAGACATGAGTTTTGTTCAGGTATGATATCCTTTTGATTATGATAATTTCAAATGATGTGATTTGTACCTGAGCATCTTCACCTAACATCATTGTTCCTTGTATTTTAATTGCAGTAGATTTTCAAAAATAAATAAAATTGCAAAGTTGCTGCA
>CR44
----------------------------------------------------------------------------------------------------------------------------------------------GTTCATGGTGGCCCTGATGGATATGTGACTGGTATACGAGGGAAGGTTCAATGCCTCGCTGATGCAGATCTTGAAAATGCAGAGACTGAATTAGAGAGACAGGAAATGATAAAAGAAAAATGTTATCTTCGCTTTCCTACGCTACCCTTTATTCCTAAGGAGCCATATGATGTCATTGCCTCAGATTATGATAATTTTGCTATTGTATCGGGAGCAAAAGACAAGAGTTTTGTTCAGGTATAAATTCTTTCTTGCAAAGTTTCTTTCAGTCA---------AATGCA----------------------------TTTTTATGCATGA--------TCTATGGCATAGGTGGCCCATCTGACCACCTCCCT
>CT15
TGAATATAAGATGCACCAATCATTGAGAAGATTAAAAGTTCTAAGTGAATTGGAGGAAAAATTAAATTTCATACTTGTAAATGCACAGGGTGTGTATTCATTCGATGCCAAAAATCGGGCTATTCAAGTTGATACGTTTTGTGTTCATGGCAGTCCGGATGGGTACATTACTGGTATAAGAGGAAAAGTTCAATGCCTAAATGAGGCAGAAACTAAGAAGGCAGAGACTGCAGTGGAGAGACAAGAAATGATTAGAGAGAAGTGTTTTCTTCGCTTTCCTACAATTCCTTTTATACCTAAGCTGCCATATGATGTGATTGCAACAGACTATGATAATTTTGCTATTATATCAGGAGCAAAAGACAGGAGTTTTGTTCAGGTATGATATCCTTTCGATTATGATAATTTCAAATGATGTGATTTTTAGCTGAGCATCTTTACCTAACATCATTGTTCCTTGTATTTTAATTGCAGTAGATTTTCAAAACTAAATAAAATTACAAAGTTGCTGCA
>DA12
TGAATATAAATGAACCAAATCATCAGAAATATAAAAAGTTGTGAATGAATTGGAGGAAAAATTAAATTTCATACTTGTAAATGCACAGGGTGTGTATTCATTCGATGCCAAAAATCGGGCTATTCAAGTTGATACATTTTGTGTTCATGGCAGTCCAGATGGGTACATTACTGGTATAAGAGGAAAAGTTCAATGCCTAAATGTGGCACAAACTGAGAAGCAAGAGACTGAGCTAGAGAGACAAGAAATGATTAGAGAGAAATGTTTTCTCCGCTTTCCTACAATTCCTTTTATACCTAAGCTGCCATATGATGTGATTGCAACAGACTATGATAATTTTGCTATTATATCAGGAGCAAAAGACAAGAGTTTTGTTCAGGTATGATATCCTTTTGATTAGAATAATTTCAAACATTGTGATTTATATCCGAGCATCTTCACCTAAAATCATTGCACCTTGTATCTGAATTGCCGTAAATTTGCATAAGAAAATGAAAGTACAAAATTGCTGAC
>DB53
CAATAATGAGTTATAG----CAAGTAGAAAATATAGTTAGATGAACTGATGGGAAAGAAAACTAAATTTCATATATGTAAATACACAGGGTGTGTACACATTTGATGAAGAAAAGAAGGCTATTCAAGTTGATACATTTTGTGTTCATGGCGGTCCAGATGGGTATATTACTGGTATAAGAGGCAAAGTTCAATGCATAAATGATGCAGAACTTGTAAAGAAAGAAACTGATATCGAAAGACAAGAAATGATTAAAGAAAAATGCTATCTTCGTTTTCCAACACTTCCATTTATTCCCAAGGAACCGTATGATGTGATTGCAACAGACTATGACAATTATGCTCTTGTGTCAGGAGCCACAGACAAGAGTTTTGTTCAGGTATCCTATCAGTCTGACAAAATTATTTTCAAGCATTTTCATT-ACACCTGAAC---TTCATTTAACATCATTTTTTAGGTTTGTACAATTTTTACAGTTTGTGTGTCAACTCTTTTGAATTAAGTTCCCTATA
>DC1
CAATAATGAGTTATAGCACTCAAGTAGAAAATATAGTTAGATGAACTGATGGGAAAGAAAACTAAATTTCATATATGTAAATACACAGGGTGTGTACACATTTGATGAAGAAAAGAAGGCTATTCAAGTTGATACATTTTGTGTTCATGGCGGTCCAGATGGGTATATTACTGGTATAAGAGGCAAAGTTCAATGCATAAATGATGCAGAACTTGTAAAGAAAGAAACTGATATCGAAAGACAAGAAATGATTAAAGAAAAATGCTATCTTCGTTTTCCAACACTTCCATTTATTCCCAAGGAACCGTATGATGTGATTGCAACAGACTATGACAATTATGCTCTTGTGTCAGGAGCCACAGATAAGAGTTTTGTTCAGGTATCCTATCAGTCTGACAAAATTATTTTCAAGCATTTTAATTTACACCTGAAC---TTCATTTAACATCATTTTTTAGGTTTGTACAATTTTTACAGTTTGTGTGTCAACTCTTTTGAATTAAGTTCCCTATA
>DD1
TAATAATGAGTTATAGCACTCAAGGTGAAAATATAGTTAGTTGAACTGATGCGAAAGAAAACTAAATTTCATATATTTAAATACACAGGGTGTGTACACATTTGATGAAGAAAAAAAGGCTATTCAAGTTGATACATTTTGTGTTCATGGCGGTCCAGATGGGTATATTACTGGTATAAGAGGCAAAGTTCAATGCATAAATGATGCAGAACTTGTAAATAAAGAAACTGAGATCGAAAGACAAGAAATGATTAAAGAAAAATGCTATCTTCGTTTTCCAACACTTCCATTTATACCCAAGGAACCTTATGATGTGATTGCAACAGACTATGACAATTATGCTCTTGTGTCAGGATCCACAGACAAGAGTTTTGTTCAGGTATGCTATCTGTCTGACAAAATTATTTTCAAGCATTGCAATTTACACCTGAAT----------AACTTCATTTTTTAGGTTTATGCAATTTTTACAGTTTGTGTGTCAACTCTTTTGAATTAAGTTCCCTGAA
>DIM50
TAATAATGAGTTATAGCACTCAAGGAGAAAATATAGTTAGTTGAACTGATGCGAAAGAAAACTAAATTTCATATATTTAAATACACAGGGTGTGTACACATTTGATGAAGAAAAAAAGTCTATTCAAGTTGATACATTTTGTGTTCATGGCGGTCCAGATGGGTATATTACTGGTATAAGAGGCAAAGTTCAATGCATAAATGATGCAGAACTTGTAAATAAAGAAACTGAGATCGAAAGACAAGAAATGATTAAAGAAAAATGCTATCTTCGTTTTCCAACACTTCCATTTATACCCAAGGAACCTTATGATGTGATTGCAACAGACTATGACAATTATGCTCTTGTGTCAGGATCCACAGACAAGAGTTTTGTTCAGGTATGCTATCTGTCTGACAAAATTATTTTCAAGCATTGCAATTTACACCTGAAT----------AACCTCATTTTTTAGGTTTATGCAATTTTTACAGTTTGTGTGTCAACTCTTTTGAATTAAGTTCCCTGTA
>EN45
-----------------------------------------------------------------------------------------------ACACCTTTGATGTCGAAAATCGCGCTATTCAGGTCGATACACTTTGTGTTCATGGTGGCCCGGATGGATATGTGACTGGTATACGAGGGAAGGTTCAATGCCTCACTGATGCAGATCTTGAAAAGGCAGCGACTGAAGTAGAGAGACAGGAAATGATTCAACAAAAATGCTATCTTCGCTTTCCTACACTACCATTTATTCCTAAGGAGCCATATGATGTCATTGCCACAGATTATGACAATTTTGCTATTGTATCAGGAGCAAAAGACAAGAGTTTTGTTCAGGTATGCGTCCTTTCTTGCAAAGTTACTGTCAACCA---------AATGCC----------------------------TTCTTATGCATGA--------TCTATGGCATAGAAGGCCCATCTGACCATCTCGCT
>FC13
TGAATATAAATGAACCAAATCATCAGAAATATTAAAAGTTGTGAATCAATTGGAGGAAAAATTAAATTTCATACTTGTAAATGCACAGGGTGTGTATTCATTCGATGCCAAAAATCGGGCTATTCAAGTTGATACATTTTGTGTTCATGGCAGTCCAGATGGGTACATTACTGGTATAAGAGGAAAAGTTCAATGCCTAAATGTGGCACAAACTGAGAAGCAAGAGACTAAGCTAGAGAGACAAGAAATGATTAAAGAGAAATGTTTTCTCCGCTTTCCTACAATTCCTTTTATACCTAAGCTGCCATATGATGTGATTGCAACAGACTATGACAATTTTGCTATTATATCAGGAGCAAAAGACAGGAGTTTTGTTCAGGTATGATATCCTTTTGATTAGAATAATTTCAAACATTGTGATTTATATCCGAGCATCTTCACCTAATATCATTGCCCCTTGTATCTGAATTGCCATAAATTTGCATAAGAAAATGAAATTACAAAATTGCTGCA
>FTS1
TAATAATGAGTTATAGCACTCAAGTAGAAAATATAGTTAGATGAACTTATGGGAAAGAAAACTAAATTTCATATATGCAAATACACAGGGTGTGTACACATTTGATGAAGAAAAGAAGGCTATTCAAGTTGATACATTTTGTGTTCATGGCGGTCCAGATGGGTATATTACTGGTATACGAGGCAAAGTTCAATGCATAAATGATGCAGAACTTGTAAAGAAAGAAACTGATATCGAAAGACAAGAAATGATTAAAGAAAAATGCTATCTTCGTTTTCCAACACTTCCATTTATACCCAAGGAACCGTATGATGTGATTGCGACAGACTATGACAATTATGCTCTTGTGTCAGGAGCCACAGACAAGAGTTTTGTTCAGGTATGCTATCAGTCTGACAAAATTATTTTCAAGCATTTTAATTTACACCCG---AACTTCATTTAACATCATTT------------------------------------------------------------
>FTS2
TAATAATGAGTTATAGCACTCAAGTAGAAAATATAGTTAGATGAACTTATGGGAAAGAAAACTAAATTTCATATATGCAAATACACAGGGTGTGTACACATTTGATGAAGAAAAGAAGGCTATTCAAGTTGATACATTTTGTGTTCATGGCGGTCCAGATGGGTATATTACTGGTATAAGAGGCAAAGTTCAATGCATAAATGATGCAGAACTTGTAAAGAAAGAAACTGATATCGAAAGACAAGAAATGATTAAAGAAAAATGCTATCTTCGTTTTCCAACACTTCCATTTATACCCAAGGAACCGTATGATGTGATTGCGACAGACTATGACAATTATGCTCTTGTGTCAGGAGCCACAGACAAGAGTTTTGTTCAGGTATGCTATCAGTCTGACAAAATTATTTTCAAGCATTTTAATTTACACCCGAAC---TTCATTTAACATCATTTTTTAGGTTTGTACAATTTTTACAGTTTGTGTGTCAACTCTTTTGAATTAAGTTCCCTGTA
>GG1
TAGAAGACTAATTCTATTCTGGCTGGTGCGATTGCATAGACATAGCTTTGACAGTAATAAAATAAATTTAATA--TGTGTGTGTGCAGGGTGTGTACACTTTTGATGCAGACAATCGTGCTATCCAGGTTGATACATTTTGTGTTCATGGTAGTCCAGATGGATATATAACTGGGATACGAGGGAAAGTTCAATGCGTCGGTGATGCAGAGCTTGAAAAAGAAGAGACTGAAGTAGAGAGAAAAGAAATGATTAAAGAGAAATGTTATCTTCGCTTTCCTACACTTCCATTTATTCCAAAGGAGCCATATGATGTGATTGCAACAGATTATGATAATTTTGCTCTTGTATCAGGGGCAAAAGACAAGAGTTTTGTTCAGGTATGCATTCTTTATAGCCAAAGGCTTTTCAACCATTCCACCTGATCATGCTACAGGCATATGTGGTTTAGTCATACATGCTCCACGAACATGGAAGGTATTTGTAAAATGGAATGTATGTTAGATTATATTTA
>HB41
CAATAATGTATTGCAGCACTCAAGGAGTAAATATAGTTAGTTGAATTGATGCGAACGAAAACTGAATTTCATATA-TCTAATGCACAGGGTGTGTACACATTTGATGAAGAAAAAAGGGCTATTCAAGTAGATACATTTTGTGTTCATGGCGGTCCAGATGGGTATATTACTGGTATAAGAGGCAAAGTTCAATGCGTAATTGATGCAGAACTTGCAAAGCAAGAAACTGAGGTAGAAAGACAAGAAATGGTTAAAGAGAAATGTTATCTTCGTTTTCCAACACTTCCTTTTATACCCAAGGAACCATATGATGTGATTGCAACAGACTATGACAATTTTGCTCTTGTATCAGGATCCAAAGACAAGAGTTTTGTTCAGGTATGCTACCTGTCTGACAAAATTATTTTCAAGCATTGGAATTTACACCTGAACAACTTCATTTAACATCATTTTAAAGGTTTTTGCATTTTTTGCAGTTTGTGCCCTTACTCCTTTGAATTATGTTGCCTGTA
>JO20
TGAACATAAGATGCACCAATCATTTTGAAGATTAAAAGTTCCAAGTGAATTGGAGGAAACATTAAATTTCATACTTGTAAATGCACAGGGTGTGTATTCATTCGATGCCAAAAATCAGGCTATTCAAGTTGATACATTTTGTGTTCATGGCAGTCCAGATGGGTACATTACTGGTATAAGAGGAAAAGTCCAATGCCTAAATGAGGCAGAAATTGGGAAGGCACAGACTGATCTGGAGAGACAAGAAATGATTAGAGAGAAATGTTTTCTTCGCTTTCCTACAATTCCTTTTATACCTAAGCTTCCATATGATGTGATTGCAACAGACTATGATAATTTTGCTATTATATCAGGAGCAAAAGACAGGGGTTTTGTTCAGGTATGACATCCTTTTGATTATGATAATTTCAAATAATGTGATTAGTGCCTGAGCATCTTTGCCTATCATCATTGCCCCTTGTATTTTAATTGGAGTCGATTTTCATAAATAAATAAAACTACAAAGTTCCTGCA
>JU21
TGAACATAAGATGCACCAATCATTGAGAAGATTAAAAGTTCCAAGTGAATTGGAGGAAACATTAAATTTCATACTTGTAAATGCACAGGGTGTGTATTCATTCGATGCCAAAAATCGGGCTATTCAAGTTGATACATTTTGTGTTCATGGCAGTCCAGATGGGTACATTACTGGTATAAGAGGAAAAGTCCAATGCCTAAATGAGGCAGAAATTGGGAAGGCACAGACTGATCTGGAGAGACAAGAAATGATTAGAGAGAAATGTTATCTTCGCTTTCCTACAATTCCTTTTATACCTAAGCTTCCATATGATGTGATTGCAACAGACTATGATAATTTTGCTATTATATCAGGAGCAAAAGACAGGGGTTTTGTTCAGGTATGACATCCTTTTGATTATGATAATTTCAAATAATGTGATTAGTGCCTGAGCATCTTTGCCTATCATCATTGCCCCTTGTATTTTAATTGGAGTCGATTTTCAAAAATAAATAAAACTACAAAGTTCCTGCA
>KE1
---GTGCAAATAAATATTATGGATGAAAAGATTGGACAGAGAAAATTTCCAAGGGCCAGAAAAAAATTTCATACCTGCAAATGTGCAGGGTGTGTACACTTTTGATGCAGAGAATCGTACTATTCAAGTTGATACATTTTGTGTTCATGGCAGTCCAGATGGATATCTTACTGGAATACGAGGAAAAGTTCAATGCCTAAATAATGCAGATCAAGAAAAGGAAGAAACTGAAGTAGAGAGACAAGAAATGATTAGAGGAAAATGCTATCTTCGCTTTCCTACGCTTCCATTTATTCCAAAGGAGCCATATGATGTGATTGCAACAGACTATGATAATTATGCTCTTGTATCAGGAGCAAAAGACAAGAGTTTTGTTCAGGTATGCAACCATTCTGCTGAAATTGTTTTCAACTATTGCAATTTGCAGGTGCCCACCTTCTTGTCTCAATATCATTTCTTGATAGGCATTATCATTGCTTTCTAATTCATGATCTTGAACATGGAATGTAGATT
>LF2
TAATAATGAATTGTAGCACTCAAGGAGAAAATATAGTTAGTTGAATTGATGCGAAAGAAAACAAAATTTCATATATGTAAATGCACAGGGTGTGTACACATTTGATGAAGAAAAAAGGGTTATTCAAGTTGACACATTTTGTGTTCATGGCGGTCCAGATGGGTATATTACTGGTATAAGGGGCAAAGTTCAATGCATAAATGATTCAGAACTTGCAAAGGAAGAAACTGAAGTAGAAAGACTAGAAATGATTAAAGAGAAATGTTATCTTCGTTTTCCTACACTTCCTTTTATACCCAAGGAACCGTATGATGTGATTGCAACAGACTATGACAATTTTGCTCTTATATCAGGATCCAAAGACAAGAGTTTTGTTCAGGTATGCTATCTGTCTGATAAAATTATTTTCAAGCATTACAATTTACACCTTAACGACTTTATTTAACATAATTTCTAGGGTTTATGCAAGTTTTGCAGTTTGTG--------TTGTTGAATTAA----------
>MC0
TACTAATGAATTGTAGCACTCAAGGAGAAAATATAATTAGTTGAACTGATGAGAAAGAAAACTAAATTTCATATATGTAAATACACAGGGTGTGTACACATTTAACGAAGAAAAACGGGCTATTCAAGTTGATACATTTTGTGTTCATGGCGGTCCAGATGGGTATATTACTGGTATAAGAGGCAATGTTCAATGCATAGAGGATGCAGAACTTGCAAAGGCAGAAACTGAGATAGAAAGACTAGAAATGATTAAAGAGAAATGTTATCTTCGTTTTCCAACACTTCCTTTTATACCCAGGGAACCATATGATGTGATTGCAACAGACTACGACAATTTTGCTCTTATATCAGGATCCAAAGACAAGAGTTTTGTTCAGGTATGCTATCTGTCTGACAAAATTATTTTGAAGCGTTGCAATTTACACCTGAACAACTTCATTTAACATCATGT-TAAGGTTTATGCAATTTTTGCAGTTTGTGTGTTAACTCTTTCGAATTAAGTTGCCTGTA
>MT0
TAATAATGAATTATAGTACTCAAGGAGAAAATATAGTTAGTTGAATTGATGGGTAAGAAAACTAAATTTCATATATGTAAATGCACAGGGTGTGTACACATTTGATGAAGAAAAAAGGGCTATTCAAGTTGATACATTTTGTGTTCATGGCGGTCCAGATGGGTATATTACTGGTATAAGAGGCAAAGTTCAATGCGTAACTGATGCAGAACTTGTAAAGAAAGAAACTGAGGTCGAAAGACAAGAAATGATTAAAGAGAAATGTTATCTTCGTTTTCCTCTACTTCCTTTTATACCCAAGGAACCATATGATGTGATCGCGACAGACTATGACAATTATGCTCTTGTATCAGGATCCAAAGACAAGGGTTTTGTTCAGGTATGCTATCTGTCTGACAAAATTATTTTTGAACATTGCAATTTACACCTGAACAACTTCATTTAACATCATTTTTAAGGTTTATGCAAATTTTGCAGTTTGTGTGTTAACTCTTTTGCATTAAGTTGCCTGTG
>NN48
TTATAATGAGTTATATCACTCAAGGAGAAAATATAGTTAGTTGAATTGATGGGAAAGAAAACTAAATTTCATATATGTAAATGCACAGGGTGTGTACACATTTGATGAAGAAAAAAAGGCTCTTCAAGTTGATACATTTTGTGTTCATGGTGGTCCAGATGGGTATATTACTGGTATAAGAGGCAAAGTTCAATGCATAAATGATGTAGAACTTGTAAAGAAACAAACTGAGATCGAAAGACAAGAACTGATTAAAGAAAAATGCTATCTTCGTTTTCCCACACTTCCTTTTATACCCAAGGAACCATATGATGTGATTGCAACAGACTATGACAATTATGCTCTTGTGTCAGGATCCACAGACAAGAGTTTTGTTCAGGTATGCTATCTGTCTGACAAAATTATATTCAAGCATTGCAATTTACACCTGAGCAACTTCATTTAACATCATTTTTAAGGTTTATGCAATTTTTACAGTTTGTGTGTCAGCTCTTTTGAATTAAGTTCCCTGTA
>PA42
TAATAATGAATTGTAGCACTCAAGGAGAAAATATAGTTAGTTGAATTGATGCGGAAGAAAACAAAATTTAATATATGTAAATGCACAGGGTGTATACACTATTGATGAAGAAAAAAGGGCTATTCAAGTAGATACATTTTGTGTTCATGGTGGTCCAGATGGGTATATTACTGGTATAAGAGGCAATGTTCAATGCATAAATGATGCAGAACTTGTAAAAGAAGAAACTGAGATAGAAAGACAAGAACTGATTAAAGAGAAATGTTATCTTCGTTTTCCTTCACTTCCTTTTATACCCAAGGAACCATATGATGTGATTGCAACAGACTATGACAATTATGCTCTTGTATCAGGATCCAAAGACCAGAGTTTTGTTCAGGTATGCTATCTGTCTGAAAAAATCATTTTCAAGCATTGCAATTTACACTTGTGCAACTCCATTGAACATCATTTTTAAGGTCTATGCAATTTTTGCAGTTTGTGTGTTAACTGTTTTGAATTAAGTTGCCTGTA
>PB33
TTAATGTGAGTAGATGTTGTGGCCAAAAGTATTGGACAAAGAAAATTTCCAAGGGTCAGAAAAAAATTTAATACCTGAAAATGCGCAGGGTGTGTACACCTTCGATGCTGAGAATCGTACAATTCAAGTTGATACATTTTGTGTTCATGGCAGTCCAGATGGATATCTTACTGGAATACGAGGAAAAGTTCAATGCTTGAATAATGCAGATCTTAAAAAGGAAGAGACTGAAGTTGAAAGACAAGAAATGATTAGAGAAAAATGCTATCTTCGCTTTCCTACACTTCCATTTATTCCAAAGGAGCCATATGATGTGATTGCAACAGACTATGATAATTATGCCCTTGTGTCAGGGGCAAAAGACAAGAGTTTTGTTCAGGTATGCAATCATTCTGCCTAAATTAATTTCAACCA-TGCAATTTCCAGGTGATCACCTTCTTCTCTCAATATCATTTCTTGATAGGCGTTATCACTGCTTTCTAATATATGATCTTTAACATGAATTTTAGTAT
>PF1
TAATAATGAATTATAGGACTCAAGGAGAAAATATAGTTTGTTGAATTGATGGGAAAGAAAGCTAAATTTCATATATGTAAATGCACAGGGTGTGTACACGTTTGATGAAGAAAAAAGGGCTATTCAAGTTGATACATTCTGTGTTCATGGCGGTCCAGATGGGTATATTACTGGTATAAGAGGCAACGTTCAATGCATAAATAATGCAGAACTTGTAAAGAAAGAAACTGAGATTGAAAGACAAGAAATGATTAAAGAGAAATGTTATCTTCGTTTTCCTCAACTTCCATTTATACCCAAGGAACCATATGATGTGATTGCAACAGACTATGACAATTATGCTCTTGTATCAGGAGCTGCAGACAAGAGTTTTGTTCAGGTATGCTATCTGACAGAAAAAATTATTTTCAAGCGTTGCAATTTACACCTGAACAACTTCATTTAACATTATTTTTAAGGTTTATGCAATTTTTGCAGTTTGTGTTTTAACTCTTTTGAATTAAGTTTTCTGTA
>PFM1
TAATAATGAATTGTAGCACTCAAGGAGAAAATATAGTTAGTTAAATTGATGTGAAAGAAAACAAAATTTAATATATGTAAATGCACAGGGTGTGTACACTTTTGGTGAAGAAAAAAGGGTTATTCAAGTTGATACCTTTTGTGTTCATGGCGGTCCAGATGGGTATATTACTGGTATAAGAGGCAATGTTCAATGTATAAATGATGCAGAACTTGCAAAGAAAGAAACTGAGATAGAAAGACTAGAAATGATTAAAGAGAAATGTTATCTTCGTTTTCCTACACTTCCTTTTATACCCAAGGAACCATATGATGTGATTGCAACAGACTATGAAAATTATGCTCTTGTATCGGGATCCAAAGACAAGAGTTTTGTTCAGGTATGCCATCTGTCTGAAAAAATTATTTTCAAACGTTGCAATTTACACTTGTGCAACTTCATTTAACATCATTTTAAAGGTTTATAAAATTTTTGCAGTTTGTGTGTTAACTCTTTTGAATTAAGTTACTTGTA
>PG28
TCAGTGTGAGTAAATATTGTGGCTGAAAGGATTGGACAAAGAAAATTTCCAAGGGTCAGAAAAAAATTTCATACCTGAAAATGTGCAGGGTGTGTACACCTTCGATGCTGAGAATCGCACTATTCAAGTTGATACATTTTGCGTTCATGGCAATCCAGATGGATATCGTACTGGAATACGAGGAAAAGTTCAATGCCTAAATAACACAGATCTTGAAAAGGAACAGACTGAAGTTGAAAGACAAGAAATGATTAGAGAAAAATGCTATCTTCGCTTTCCTTCACTTCCATTTATTCCAAAGCAGCCATATAATGTGATTGCAACAGACTATGACAATTATGCTCTTGTATCAGGAGCAAAAGACAAGAGTTTTGTTCAGGTATGCAACTATTCTGCCTAAATTAATTTCAACCATTGCAATTTGCAGGCGACCACCTTCTTGTCTCGATATCATTTCTTGATAGGCATTATCACTGCTTTCTAATATATGATCTTTAACATGGATTGTAGAAT
>PH2
TAATAATGAATTATAGCACTCAAGGAGAAAATATAGTTTGTTGAATTGATGGGAAAGAAAGCTAAATTTCATATATGTAAATGCACAGGGTGTGTACACGTTTGATGAAGAAAAAAGGGCTATTCAAGTTGATACATTCTGTGTTCATGGCGGTCCAGATGGGTATATTACTGGTATAAGAGGCAACGTTCAATGCCTAAATTATGCAGAACTTGTAAAGAAAGAAAGTGAGATTGAAAGACAAGAAATGATTAAAGAGAAATGTTATCTTCGTTTTCCTCAACTTCCATTTATACCCAAGGAACCATATGATGTGATTGCAACAGACTATGACAATTATGCTCTTGTATCAGGAGCTGCAGACAAGAGTTTTGTTCAGGTATGCTATCTGACAGAAAAAATTATTTTCAAGCGTTGCAATTTACACCTGAACAACTTCATTTAACATTATTTTTAAGGTTTATGCAATTTTTGCAGTTTGTGTTTTAACTCTTTTGAATTAAGTTTTCTGTA
>PM29
TCGGTGTGATTAAAGATTGTGGCTGAAAGGATTGGACAAAGTGAATTTCCAAGGGTCAGAAAAGAATTTCATACCTGAAAATGCGCAGGGTGTCTACACCTTCGATGCTGAGAATCGTGCTATTCAAGTTGATACATTTTGTGTTCATGGCAGTCCAGATGGATATCTTACTGGGATACGAGGAAAAGTTCAATGCCTAAGTGTTACAGATCTTGAAGAAAAAGAAACTGAAGTTGAAAGACAAGAAATGATTAGAGAAAAATGCTATCTTCGCTTTCCTACGCTTCCATTTATTCCAAAAGAGCCATATGACGTGCTTGCAACAGACTATGATAACTACGCTCTTGTATCAGGAGCAAAAGACAAGAGTTTTGTTCAGGTATGCAACCATTCTGCCAATATTATTTTCAACCATTGCAATTTGCAGGTGACCACCTTTTTATCTTGATATGATTTCTTGATAGGCATCATCACTGCTTTCTAATATATGATCTTTAACATGGAATGTAGAAT
>PS27
TCAGTGTGAGTAAATATTGTGGCTGAAAGGATTGGACAAAGAAAATTTCCAAGGGTCAGAAAAAAATTTCATACCTGAAAATGTGCAGGGTGTGTACACCTTCGATGCTGAGAATCGCACTATTCAAGTTGATACATTTTGCGTTCATGGCAATCCAGATGGATATCGTACTGGAATACGAGGAAAAGTTCAATGCCTAAATAACACAGATCTTGAAAAGAAACAGACTGAAGTTGAAAGACAAGAAATGATTAGAGAAAAATGCTATCTTCGCTTTCCTTCACTTCCATTTATTCCAAAGCAGCCATATGATGTGATTGCAACAGACTATGATAATTATGCTCTTGTATCAGGAGCAAAAGACAAGAGTTTTGTTCAGGTATGCAACTATTCTGCCTAAATTAATTTCAACCATTGCAATTTGCAGGCGACCACCTTCTTGTCTCGATATCATTTCTTGATAGGCATTATCACTGCTTTCTAATATATGATCTTTAACATGGATTGTAGAAT
>PS30
TAATAATGAATTGTAGCACTCAAGGAGAAAATATAGTTAGTTGAATTGATGCGGAAGAAAAAAAAATTTAATATATGTAAATGCACAGGGTGTGTACACTATTGATGAAGAAAAAAGGGCTATTCAAGTAGATACATTTTGTGTTCATGGTGGTCCAGATGGGTATATTACTGGTATAAGAGGCAATGTTCAATGCATAAATGATGCAGAACTTGTAAAAGAAGAAACTGAGATAGAAAGACAAGAAATGATTAAAGAGAAATGTTATCTTCGTTTTCCTTCACTTCCTTTTATACCCAAGGAACCATATGATGTGATTGCAACAGACTATGACAATTATGCTCTTGTATCAGGATCCAAAGACAAGAGTTTTGTTCAGGTATGCTATCTGTCTGACAAAATCATTTTCAAGCATTGCAATTTACACTTGTCCAACTCCATTGAACATCATTTTTAAGGTTTATGCAATTTTTGCAGTTTGTGTGTTAACTCTTTTGAATTAAGTTGCCTGTA
>PSF43
TAATAATGAGTTATAGCACTCAAGGAGAAAATATAGTTAGTTGAATTGATGGGAAAGAAACTTAAATTTCATATATGTAAATGCACAGGGTGTGTACACATTTGATGAAGAAAACAAGGCTCTTCAAGTTGATACATTTTGTGTTCATGGCGGTCCAGATGGGTATATTACTGGTATAAGAGGCAAAGTTCAATGCATAAATGATGTAGAACTTGTAAAGAAAGAAACTGAGATCGAAAGACAAGAATTGATTAAAGAAAAATGCTATCTTCGTTTTCCCACACTTCCTTTTATACCCAAGGAACCATATGATGTGATTGCAACAGACTATGACAATTATGCTCTTGTGTCAGGAGCCACAGACAAGGGTTTTGTTCAGGTATGCTATCTGTCTGACAAAATTAT-TTCAAGCATTGCAATTTACACCTGAACAACTTCATTTAACATCATTTTTAAGGTTTATGCAATTTTTACAGTTTGTGTGTCAATTCTTTTGAATTAAGTTCCCTGTA
>PTA0
---------------------------------------------------------------------------------------------------------------------------------------ATTTTGTGTTCATGGAGGTCCAGATGGGTATATTACTGGTATAAGAGGCAATGTTCAATGCATAAATGATGCAGAATCTGTAAATAAAGAAACTGAGATAGAAAGACAAGAAATGATTAAAGAGAAATGTTATCTTCGTTTTCCTACACTTCCTTTTATACCCAAGGAACCATATGATGTGATTGCAACAGACTATGACAATTTTGCTCTTATATCAGGAGCCAAAGACAGGAGTTTTGTTCAGGTATGCTATCTGCCTGACAAAATTATTTTCAATCATTGCAATTTACACATGAACAACTTCATTTACCATAATTTTTAAGGTTTCTGCAATTTTTGCAGTTTGTGTGTTAACTCTGTTTAATTAAGTTGCCTGTA
>RC54
------TGAGTTATAGCTCTCAAGGAGAAAATATAGTTACTTGAATTGATGGGAAAGAAAACTAAATTTCATATATGTAAATGCACAGGGTGTGTACACATTTGATGAAGAAAAAAAGGCTCTTCAAGTTGATACATTTTGTGTTCATGGCGGTCCAGATGGGTATATTACTGGTATAAGAGGCAAAGTTCAATGCATAAATGATGTAGAACTTGTAAAGAAAGAAACTGAGATCGAAAGACAAGAAATAATTAAAGAAAAATGCTATCTTCGTTTTCCCACACTTCCTTTTATACCCAAGGAACCATATGATGTGATTGCTACAGACTATGACAATTATGCTTTAGTGTCAGGAGCCACAGACAAGGGTTTTGTTCAGGTATGCTATCTGTCTGACAAAATTATTTTCAAGCATTGCAATTTACACCTGAACAACTTCATTTAACATCATTTTTAAGCTTTATGCAATTTTTACAGTTTGTGTGTCAACTCTTTTGAATTAAGTTCCCTGTA
>RR55
TAATAATGAGTTATAGCACTCAAGGAGAAAATATAGTTACTTGAATTGATGGGAAAGAAAACTAAATTTCATAAATGTCAATGCACAGGGTGTGTACACATTTGATGAAGAAAAAAAGGCTCTTCAAGTTGATACATTTTGTGTTCATGGCGGTCCAGATGGGTATATTACTGGTATAAGAGGCAAAGTTCAATGCATAAATGATGTAGAACTTGTAAAGAAAGAAACTGAGATCGAAAGACAAGAAATAATTAAAGAAAAATGCTATCTTCGTTTTCCCACACTTCCTTTTATACCCAAGGAACCATATGATGTGATTGCAACAGACTATGACAATTATGCTTTAGTGTCAGGAGCCACAGACAAGGGTTTTGTTCAGGTATGCTATCTGTCTGACAAAATTATTTTCAGGCATTGCAATTTACACCTGAACAACTTCATTTAACATCATTTTTAAGCTTTATGCAATTTTTACAGTTTGTGTGTCAACTCTTTTGAATTAAGTTCCCTGTA
>SA1
TAATAAAGAATTGTAGCACTCAAGGAGAAAATATAGTTAGTTAAATTGATGTGAAAGAAAACAAACATTAATAAATGTAAATGCACAGGGTGTGTACACATTTGATGAAGAAAAAAGGGCTATTTGAGTTGATACATTTTGTGTTCATGGCGGTCCAGATGGGTATATTACTGGTATAAGAGGCAATGTTCAATGCATAAATGATGCAGAATTTGTAAAGGAAGAAACTGAGATAGAAAGACTAGAAATGATTAAAGAGAAATGTTATCTTCGTTTTCCTACACTTCCTTTTATACCCAAGGAACCATATGATGTGATCGCAACAGACTATGATAATTATGCTCTTGTATCAGGAGCCAAAGACAAGAGTTTTGTTCAGGTATGCCATCTTTCTGACAAAATTATTTTAAAGCATTGCAATTTACACTTGCACAACTTCAATTAACATCATTTTAAAGGTTTATTCAATTTTTGCAGTTTGTGTCTTAACTCTTTTGAATTAAGTTGCTTGTA
>SC0
TAATAATGAATCATAGCACTCAAGGAGAAAATATAGTTAGTTGAATTGATGGGAAAGAAAACTAAATTTCATATATGTAAATGCACAGGGTGTGTACACATTTGATGAAGAAAAAAGGGCTATTCAAGTTGATACATTTTGTGTTCATGGCGGTCCAGATGGGTATATTACTGGTATTAGAGGCAAAGTTCAATGCATAGCTGATGCAGAACTTGTAAAGAAAGAAACTGAGATCGAAAGACAAGAAATGATTAAAGAGAAATGTTATCTTCGTTTTCCTCTACTACCTTTTATACCCAAGGAACCATATGATGTACTTGCAACAGACTATGACAATTTTGCTCTTGTATCAGGAGCCACAGACAAGGGTTTTGTTCAGGTATTGTATCTGTCTGACAAAATTATTTTCAAGCATTGCAATTTACACCTGAACAACTTCATTTAACATCATTTTTAAGGTTTATGTATTTTTTGCAGTTTGTGTGTTAACTCTTTTGAATTAAGTTGCCTGTA
>SE46
------------------------------------------------------------------------------------------------------------GGAAAATCGCGCTATTCAGGTTGATACATTCTGTGCTCATGGTGGCCCAGATGGATATGTGACTGGTATACGAGGGAAGGTTCAATGCCTCACTGACGCAGATCTTGAAAAGGCAGAGACTGAAGTAGAGAGACAGGAAATGATCCAACAAAAATGCTTTCTACGCTTTCCTACACTACCATTTATTCCGAAGGAGCCATATGATGTCATTGCCACAGATTATGACAATTTTGCTATTGTATCAGGAGCAAAAGACAAGAGTTTTGTTCAGGTACATATTCTTTCTTTCAAAGTTACTGTCAACCA---------ATTGTC----------------------------TTCTTATGCATGA-------------------------------------------
>SG23
TTAATATAAGGTGAAGCAATCATTAAGAAGACTAAAAGTTCTAACTGAATTGGAGGAAAGATTAAATTTCATACTTGTAAATGCACAGGGTTTGTATTCATTCGATGCCAAAAGTCGGGCTATTCAAGTTGATACATTTTGTGTTCATGGCAGTCCAGATGGGTACATTACTGGTATAAGAGGAAAAGTCCAATGCCTAAATGAGGCACAAATCAAGAAGACAGAGACTGAGATAGAGAGACAAGAAATGATTAGAGAGAAATGTTTTCTTCGCTTTCCTACAATTCCTTTTATACCTAAGCTGCCATATGATGTGATTGCAACAGACTATGATAATTTTGCTATTATATCAGGAGCAAAAGACAGGAGTTTTGTTCAGGTATGATATCCTTTTGATTTAAATAATTTCAAGCATTGTGATTTGTACCTGAGCATCTTCACCTAACATTGTCGTCCCCTGTATTTTAATTGCAGTAGATTTGTAAAAATAAAAATAAATTCAAAAGTTGGTGC
>SS22
TTAATATAAGGTGAAGCAATCATTAAGAAGACTAAAAGTTCTAATTGAATTGGAGGAAAAATTAAATTTCATACCTGTAAATGCACAGGGTTTGTATTCATTCGATGCCGAAAATCGGGCTATTCAAGTTGATACGTTTTGTGTTCATGGCAGTCCAGATGGGTACATTACTGGTATAAGAGGAAAAGTTCAATGCCTAAATGAGGCAGAAATCAAGAAGAAAGAGACTGAGATAGAGAGACAAGAAATGATTAAAGAGAAATGTTTTCTTCGCTTTCCTACAATTCCTTTTATACCTAAGCTGCCATATGATGTGATTGCAACAGACTATGATAATTTTGCTATTATATCAGGAGCAAAAGACAAGAGTTTTGTTCAGGTATGATATCCTTTTGATTTAAATAATTTCAAGCATTGTGATTTGTACCTGAGCATCTTCACCTAACATTGTTGTCCCTTGTATTTTAATTGCAGTAGATTTGCAAAAATAAAAAGAAATTATAAAGTTGCTGC
>SV36
TGAGAAGTAAAGAGTCAAATTCAATGAGAAATGCTATTAATTGAGCTGAAGTGGAAGAATGTTAAACTCCATACCTGTAAATGCACAGGGTGTGTACTCATTCGATGCAGAAAACCGCGCTATTCAAGTTGATACATTTTGTGTTCATGGCAGTCCGGATGGATATATTACTGGTATAAGAGGAAAAGTGCAATGCCTAAATGACACAGAATTGGAAAAGATGGACACTGACGTAGAGAGACAGGAAATGATTAAAGAGAAATGCTATTTACGCTTTCCTACACTTCCTTTTATACCTAAGGAGCCATATGATGTGATTGCAACAGACTATGATAATTTCGCTCTTGTATCAGGAGCAAAAGACAAGAGTTTTGTTCAGGTATACTATCTTTCTAAACAAAATTATTTTAAGTATTACGATTTGCAACTGAACATTTTCACCTATCATCATTGATAGGTTTTTATCAAGTATCAAAAAATATTAATATTCTACGAGGTAGCAAAGTTCTGATA
>TA17
TGAATATAAGATGCACCAATCATTGAGAAGATTAAAAGTTCTGAGTGAATTGGAGAAAAAATTAAATTTTATTCTTGTAAATGCACAGGGTGTGTATTCATTCGATGCCAAAAATCGGGCTATTCAAGTTGATACATTTTGTGTTCATGGCAGTCCAGATGGGTACATTACTGGTATAAGAGGAAAAGTCCAATGCCTAAATGAGGCAGAAATCAGGAAGGCAGAGACTGATCTGGAGAGACAAGAAATGATTAGAGAGAAATGTTTTCTTCGCTTTCCTACAATTCCTTTTATACCTAAGCTTCCATATGATGTGATTGCAACAGACTATGATAATTTTGCTATTATATCAGGAGCAAAGGACAGGAGTTTTGTTCAGGTATGATACCCTTTTGATCATAATAATTTCAAATAATGTGATTTGTACCTGAGCATATTCACCTAACTTCATTGTCCCTTGTATTTTAATTGCAGTAGATTTTCATTTATAAATAAAATTACAAAGTTGCTGTG
>TB39
TGA-------------TATGATGTGAGAAAATTGAATAAGTGAAGCAAAATA-----------AAATTTCATGCTTGTAAATGCACAGGGTGTGTATACATTCAATCCTGATAATCGGGCTATTCAAGTTGATACATTTTGTGTTCATGGCGGTCCAGATGGGTACATTACTGGTATAAGAGGAAAAGTTCAATGCCTAAATGAGGCAGAATTTGAAAAGGCAGAGACTGAGATAGAGAGACGAGAAGTGATTAAAGAGAAATGTTATCTTCGCTTTCCTACACTTCCTTTTATACCTAAGGAGCCATATGACGTGATTGCAACAGACTATGATAATTATGCTCTCATATCAGGAGCAAAAGACAGGAGTTTTGTTCAGGTATGATGCTCTTCCAATCAAATTATTTTTGAGCATTGTGATTTACACCTGACCATCTTCAGCTGACAAAATTGTCCCTTTTTTTTAATTGCAGTAGATTTGTAAAAATTAAAGGAAATTACCAATTTTTGCCA
>TC31
TCAATGCAAACAAATATCATGGCTGAAAGGATTGGAC-AAAGAAAAATCCAGGGGTCAGAAAAAAATTTCATACCTGAAACTGTGCAGGGTTTGTACACTTTCGATGAAGAGAACCGTACTATTCAAGTTGATACATTTTGTGTCCATAACAGTCCGGATGGATATCGGACTGGAATACGAGGAAAAGTTCAATGCTTAAATGATGTAGATCTTGAAAAGGAAGAGACTGAAGTAGAGAGACAAGAAATGATTAGAGAAAAATGCTATCTGCGCTTTCCTACGCTTCCATTTATCCCAAAGGAGCCATATGATGTGATTGCAACAGACTATGATAATTACGCTCTTGTATCAGGAGCAAAAGACAAGAGTTTTGTTCAGGTATGCAACCATTCTGCTGAAATTGTTTTCAACCATTGAAATTTGCAGGTGCCCACCTTCTTGTCTCGATATCATTTCTTGATAGGCATTGTCATTGCTTTCTAGTATATGATCTTTAACATGGAATGTAAATT
>TN1
TATGAATG---TGAAGTATTCAGTGAGAAAATGCTATTAAATGAGTTCAAGTGGAGGAAAAATAAATTTCGTACTTGTAAATGCACAGGGTGTGTATACATTTGATGCCGAAAATCGGGCTATTCAAGTTGATACATTTTGTGTTCATGGCAGTCAAGATGGGTATATTACTGGTATAAGAGGAAAAGTTCAATGCCTAAATGAGGCAGATTTTGAAAAGGCAGAGACTGAGATAGAGAGACAAGAAATGATTAAAGAGAAATGTTATCTTCGCTTTCCTACTATTCCTTTTATACCTAAGGAGCCATACGATGTGATTGCAACAGACTATGATAATTATGCTCTCGTATCAGGAGCAAAAGACAGGAGTTTTGTTCAGGTATGAAATTCTTCTATCAAAATTATTTTCAAGCATTGTGATTTGCACCTGATCATTTTCAAAAAGTAATAATGTCTCATTTTCTAAAAATAAAATAA-TAGTATTAAAATAAAAAGTAATTTTAAATACTTCA
>TO14
TGAATATAAGAAACACCAATCATTGAGAAGATTAAAAGTTCTAAGTGAATCGGAGGAAAAATTAAATTTCATGTTTGTAAATGCACAGGGTGTGTATTCATTCGATGCCAAAAATCGGGCTATTCAAGTTGATACGTTTTGTGTTCATGGCAGTCCAGATGGGTACATTACTGGTATAAGAGGAAAAGTTCAATGTGTAAATGAGGCAGAAATCAAGAAAGCAGGGACTGAGGTGGAGAGACAAGAAATGTTTAGAGAGAAATGTTTTCTTCGCTTTCCTACAATTCCTTTTATACCTAAGCTGCCATATGATGTGATTGCAACAGACTATGATAATTTTGCTCTTATATCAGGAGCAAAAGACAGGAGTTTTGTTCAGGTATGATAT-CTTTTGATTATGATAATTTCAAATATTGTGATTTGTACCTGAGCATCTTCACCTAACATTATTGTCCCTTGTATTTTAATTGCAGTAAATTTTCAAAAATAATTAAAATCACAAAGTTGCTGCA
>TPL03
TAATAATGAGTTATAGCACTCAAGGAGAAAATATAGTTAGTTGAATTGATGGGAAAGAAAACTAAATTTCATATATGTAAATGCACAGGGTGTGTACACATTTGATGAAGAAAAAAAGGCTCTTCAAGTTGATACATTTTGTGTTCATGGCGGTCCAGATGGGTATATTACTGGTATAAGAGGCAAAGTTCAATGCATAAATGATGTAGAACTTGTAAAGAAAGAAACTGAGATCGAAAGACAAGAAATAATTAAAGGAAAATGCTATCTTCGTTTTCCCACACTTCCTTTTATACCCAAGGAACCATATGATGTGATTGCAACAGACTATGACAATTATGCTCTTGTGTCAGGAGCCACCGACAAGGGTTTTGTTCAGGTATGCTATCTGTCTGACAAAATTATTTTCAAGCATTGTAATTTACACCTGAACAAGTTCATTTAATATCATTCTTAAGGTTTATGCAATTTTTACAGTTTGTGTGTCAACTCTTTTGAATTAAGTTCCCTGTA
>WN5
GATTAATGAGATGAAGCAGTTAATGAGAAGATGCAGTTAAGAAGGTGAAGTGGAAAGAAAATTAAATTTCATACTTGTAAATGTACAGGGTATATATGCATTTGATGCAGAAAAGAGGGCTATTCGAGTCGATACATTTTGTGTTCATGGCAGTCCGGATGGGTATATTACCGGTATTAGAGGAAACGTTCAATGCCTTGATGATGCAGAACTTGAAAAGGCAGAAACTGAGATAGAAAGAAACGGAATGATTAGAGGGAAGTGTTATCTTCGCTTTCCGACACTTCCTTTTATACCTAAGGAGCCATATGATGTAATTGCAACAGACTATGATAATTTTGCTCTTGTATCAGGAGCCAAAGACACAAGTTTTATTCAGGTAATATTTCTTTCTGATAAAATCATTTTCTAGTGTTGCAATTTGCACCTGGACATCATTGTTTAACATCATCCTTTCTAATTAGAGGAGCTTTGTACTCAACAAAAAAGATGAAGAAAAAAATTGTATCAAGC
>WS10
TGAATATAAATGAACCAAATCATTAGAAAGAGTAAAAGTTGTGAGTGAATTGGAGGAAAAATTAAATTTCATACTTGTAAATGCACAGGGTGTGTATTCATTCGATGCCAAAAATCGGGCTATTCAAGTTGATACATTTTGTGTTCATGGCAGTCCAGATGGGTACATTACTGGTATAAGAGGAAAAGTTCAATGCCTAAATGTGGCACAAACTGAGAAGCAAGAGACTGAGCTAGAGAGACAAGAAATGATTAGAGAGAAATGTTTTCTCCGCTTTCCTACAGTTCCTTTTATACCTAAGCTGCCATATGATGTGATTGCAACAGACTATGACAATTTTGCTATTATATCAGGAGCAACTGACATGAGTTTTGTTCAGGTATGATATCCTTCTTATTAGAATAATTTCAAACATTGTGATTTATATCCGAGCATCTTCACCTAATATCATTGCCCCTTGTATCTGAATTTCCATAAATTTGCATAAGAAAATGAAATTTCAAAACTGCTGCA
>WW11
TGAATATAAATGAACCAAATCATTAGAAAGAGTAAAAGTTGTGAGTGAATTGGAGGAAAAATTAAATTTCATACTTGTAAATGCACAGGGTGTGTATTCATTCGATGCCAAAAATCGGGCTATTCAAGTTGATACATTTTGTGTTCATGGCAGTCCAGATGGGTACATTACTGGTATAAGAGGAAAAGTTCAATGCCTAAATGTGGCACAAACTGAGAAGCAAGAGACTGAGCTAGAGAGACAAGAAATGATTAGAGAGAAATGTTTTCTCCGCTTTCCTACAGTTCCTTTTATACCTAAGCTGCCATATGATGTGATTGCAACAGACTATGACAATTTTGCTATTATATCAGGAGCAACTGACATGAGTTTTGTTCAGGTATGATATCCTTCTTATTAGAATAATTTCAAACATTGTGATTTATATCCGAGCATCTTCACCTAATATCATTGCCCCTT------------------------------------------------------
