# Supplementary material for: Development of a Target Enrichment Probe Set for Conifer (REMcon)
Source: Biology (Basel). 2024 May 22;13(6):361. doi: 10.3390/biology13060361 (PMC11200496; doi:10.3390/biology13060361)
Supplement: Supplementary file 1 [file biology-13-00361-s001.zip › biology-2960267-supplementary/Sup data/secapr_alignments_paralogs/11.fasta]

>AA3
-----------------------------------------------------------------------AGCTTCAAATTTCATTTGAATTTTTAATTTCACATGGTTACATCTTATTGCAACTCTGAAGCCTTGGATTTTTCATCATTATGTGTATATTTTTTGTGCTATTATTAAGGTTAATGATGTCTGTATTCAGATTTCATAGAGGAGAGAAAGGGGACAATATGGAGGCTTAATGACTGGGGCATGCGGAGATTAGCATATAAAATCAGAAAAGCCAGAAGAGCAAATTATATCTTGATGAATGTCGAAATTCCAGCTGAAGATATTAATTACTTGAAGGATTTATTAGACAAGGATGAGAGGATCATCAGACATTTGGCAATAAAGCAAAAGCAAGCTATAACTGAAGACTGTCCGCCACCTCCAGAGTACAGGCCATATTCCTCCCTTAGTGATGAGGAAGATATGGAGGAAGAGGAAGATATGGATGAAACTGATGAATATGACCAGATGGAAGGTGAACTGGAAGAATTGGAGGAGGAAGAAGAAGAAGATGATGA---GGAAGATGGTGATGACGATGACTATAATGAAGAAGAGTGGGCAGAACAG------------------------------------------------------------------------------------------------------------------------------
>AA60
---------------------------------------------------------------------------------------------------------------TACCCCCCTGCGACTCTGAATTCTTATGTTTTTCATATATTTCTT-ACACCATATGAATTTA----ATTGATATCTC---TGCGTATCAGGTTTCATAGAGGAGAGAAAAGGAAAAATATGGAGACTCAACGACTGGGGCATGAGGACATTAGCATATAAAATCAAGAAAGCGAAAAAAGCAAACTATATTTTGATGAATTTTGAAATTGGAAGAGAACATATTAATGGGCTGAAGGATTTATTAAACAAGGATGAGAGAGTCATCAGGCATTTGGCACAAAAACGAGACAAAGCCATAACTGAAGATTGTCCACCTCCTCCAGAATATAAAGACATTGCCACCCTTTATGATGAAGGACCTATGGATGACTACGATGAATATGAGAAGGATACAGATGAAGATGAACTAG---AAGAAT-----------------------------------------------------------------------------------------------------------------------------------------------------------------------------------------------------------------------
>AAR4
TGGGATTTAATTTTGGGTGTGGAAGGTGCAAGTGAAAATACAGAATGTAGCTGTTTAGATATATGAATTATTTTTTCTAGATATATTTGAATTTTTAATTTCACATGGTTACATCTTATTGCAACTCTGAAGCCTTGGATTTTTCATCATTATGTGTATATTTTTTGTGCTATTATTAAGGTTAATGATGTCTGTATTCAGATTTCATAGAGGAGAGAAAGGGGACAATATGGAGGCTTAATGACTGGGGCATGCGGAGGTTAGCATATAAAATCAGAAAAGCCAGAAGAGCAAATTATATCTTGATGAATGTCGAAATTCCAGCTGAAGATATTAATTACTTGAAGGATTTATTAGACAAGGATGAGAGGATCATCAGACATTTGGCAATAAAGCAAAAGCAAGCTATAACTGAAGACTGTCCGCCACCTCCAGAGTACAGGCCATATTCCTCCCTTAGTGATGAGGAAGATATGGAGGAAGAGGAAGATATGGATGAAACTGATGAATATGACCAGATGGAAGGTGAACTGGAAGAATTGGAGGAGGAAGAAGAAGAAGATGATGA---GGAAGATGGTGATGACGATGACTATAATGAAGAAGAGTGGGCAGAACAGGAAGAGGAGGAAGAAAAATGGGAAGAAAAAGATGATGATGACAGCAACGAAGACACAGAAGATGACGACGATGAAGAAGAAAAAGAATGGGTAGAACAAGAA------------------------
>AF1
CAATGAACATTCATTAACGTTAAATTCAAAGTCTAAAGTATAGTTGTTCAGGTGCCTTATTTGCTTTTGCTAGCTTCGAACTTCAATTGGATGTTTAGGTTCACATTTTTACTCCTTTGCACAACTCAGAACCCTTGGATTTTCTATCATGATATATTTACTTTTTCTACTAATACTATAATTACCGATGTTCATATTCAGGTTTCATTGAGGAGAGGAAGGGGACAATATGGAGGCTCAATGACTGGGGTATGCGGAGGTTAGCATATAAAATTAAAAAGGCCAGAAGAGCAAATTATATCTTGATGAATATTGAAATTCCATCTGAAGATATTAATGACTTGAAAGATTTATTAGACAAGGATGAGAGAATCATTAGGCATTTGACAATAAAACAAAAGCAAGCCATCACTGAAGATTGTCCACCACCTCCAGAGTACAGGCCATACACGTCCCTTAGTGATGATGAAGATATGGATGAAACTGAAGACATGGATGAAGCTGATTATGAATATCAGTTGGAAGGAGAACTAAAAGAATTGGAAGAATTAGAAGAGGAAGAAGAAGAAGAAGATGATGATGATGATGATGATGAAGATGAAGAAGATAGGGAAGAAGAAGAATACAAAGATGAATTAGAAGAAGAAGAAGAAGATTTGGAGAAAGAGGTTGAGTTCGAAAGTGCAAAACAGGAGGATGCCAAAAAATTATCTTGGAGGTAGCTTCAACCAATGAACATTTTCTGC
>AG2
-------------------------------------------------------------------------------------ATTGGATGTTTAGGTTCACATTTTTACTCCTTTGCACAACTCAGAACCCTTGGATTTTCTATCATGATATATTTACTTTTTCTACTAATACTATAATTACCGATGTTCATATTCAGGTTTCATTGAGGAGAGGAAGGGGACAATATGGAGGCTCAATGACTGGGGTATGCGGAGGTTAGCATATAAAATTAAAAAGGCCAGAAGAGCAAATTATATCTTGATGAATATTGAAATTCCATCTGAAGATATTAATGACTTGAAAGATTTATTAGACAAGGATGAGAGAATCATTAGGCATTTGACAATAAAACAAAAGCAAGCCATCACTGAAGATTGTCCACCACCTCCAGAGTACAGGCCATACACGTCCCTTAGTGATGATGAAGATATGGATGAAACTGAAGACATGGATGAAGCTGATTATGAATATCAGTTGGAAGGAGAACTAAAAGAATTGGAAGAATTAGAAGAGGAAGAAGAAGATCATGATGATGATGATGATGATGATGAAGATGAAGAAGATAGGGAAGAAGAAGAATACAAAGATGAATTAGAAGAAGAAGAAGAAGATTTGGAGAAAGAGGTTGAGTTCGAAAGTGCAAAACAGGAGGATGCCAAAAAATTATCTTGGAGGTAGCTTCAACCAATGAACATTTTCTGC
>AH26
------------------------------------------------------------------------------------------------------------------------------GTTAATCCTATATTGTACTATTGTGAAAATAATCTTATTTTCAATGG----ATGAAACGTTG--------TGCAGATTTTGTAGAGGAGAAAAAGGGGAAAATATGGAGGCTTAATGACTGGGGCATGCGGAGGCTAGCATATAAAATTAAAAAAGCCAAAAAGGCAAATTATATCTTGATGAATATTGAAATGGGAGCTGAACATATCAATGACTTGAAGACATTATTTGATAAGGATGAGAGAGTAATCAGGCATTTGGTAATAAACCAAAAGAAAGCAATAACTGAAGATTGTCCACCACCTCCAGAGTTCAAGTCATCTTTAACTCTTACCGACGAGGAAGACATGGATGAGGGTCCTGATTATGTCGATGAACCGGAAGACGAATTAGAAGAAGATTTGGAAGAAGAGTTGGACGAGCTGGAAAGTGAAGAACAGGAGAT---GGAGTTAACTCCACGATAAGTGTATCATCATTTTTCAGTATTTGTTGTACATCTTTGT-----ATGACCATGGTCATA-TTCAATGCCGGGGAACCCAATTTTTACCTCGTTG-GGAGTTCTGATGTTCGGAGTAGCGTGATCGTATGTTTCAAATTTTGTTTTGTATTGAT
>AME1
----------------------------------------------------------------------------------------------------------GGTTACATCATACTGCAACTCTGAAGCCTTGTTTCTTTCATTATGATGTGGGTATTTTTTATTCTATTATTAAAGTTACTGGTGTCAGTTTTCAGATTTCATAGAGGAGAGAAAGGGAACAATATGGAGGCTTAATGACTGGGGTATGCGGAGGTTAGCATATAAAATCAGAAAAGCCAGAAGAGCAAATTATATCTTGATGAATGTTGAAATTCCAGCAGAAGATATTAATTACTTGAAGGATTTATTAGACAAGGATGAGAGAATCATCAGACATTTGGCAATAAAGCAAAAGCAAGCTATAACTGAAGACTGTCCGCCACCTCCAGAGTACAGGCCATATTCCTCCCTTAGTGATGAGGAAGATAGGGAGGAAGAGGAAGATATGGATGAAACTGATGAATATGACCAGATGGAAGGTGAACTTGAAGAATTGGAGGAGGAGGAAGAAGAAGATGATGA---CGAAGATGGCGATGATGATGACTATAATGAAGAAGAGTGGGCAGAACAGGAAGAGGAGGAAGAAAAATGGGAAGAAAAAGATGATGATGACAGCAACAAAGACACAGAAGATGATGACGATGAAGAAGAAAAAGAATGGGT----------------------------------
>AP25
-----------------------------------------------------------------------------------------------------------------------------TGTCGTTTTTTATATGCATCATTGTTAATCCCATATTATTTTCAATGG----ATGAAACGTTG--------TGCAGATTTTGTAGAGGAGAAAAAGGGGAAAATATGGAGGCTTAATGACTGGGGCATGCGGAGGCTAGCATATAAAATTAAAAAAGCCAAAAAGGCAAATTATATCTTGATGAATATTGAAATGGGAGCTGAACATATCAATGACTTGAAGACATTATTTGATAGGGATGAGAGAGTAATCAGGCATTTGGTAATAAACCAAAAGAAAGCAATAACTGAAGATTGTCCACCACCTCCAGACTTCAAGTCATCTTTAACTCTTACCGACGAGGAAGACATGGATGAGGGTCCTGATTATGTCGATGGACCGGAAGATGAATTAGAAGAAGATTTGGAAGAAGAGTTGGACGAGCTGGAAAGTGAAGAACAGGAGGT---GGAGTTAACTCCACGATAAGTGTATCACCATTTTTCAGTATTTGTTGTACATCTTTGTAAATTATGACCATGGTCATA-TTCAATGCCGGGGAACCCAATTTTTACCTCATGG-GGAGTTCTGATGTTCGGAGTAGCGTGATCGTATGTTTCAAATTT--------------
>APA47
---------------AATTCAAAGTCGAAACTCTAAAGTATAGTTGTTCAGGTCCCTTAATTGCTTTTGCTAGCTTCAAACTTCAATTGGATGTTTAGGTTCACATTTTTACTTCTTTGCACGACTCAGAACCCTTGGATTTTCTATCATGATATATGTACTTTTTCTACTAATACTATAGTAACTGATGTTCATATTCAGATTTCATAGGGGAGAGAAAGGGGACCATATGGAGGCTCAATGACTGGGGTATGCGGAGGTTAGCATATAAAATTCAAAAAGCCGGAAGAGCAAATTATATCTTGATGAATATTGAAATTCCATCTGAAGATATTAATGCCTTAAAGGATTTATTAGACAAGGATGCGAGAATCATCAGGCATTTGACAGTAAAACAAAAGCAAGCCATCACTGAAGATTGTCCACCACCTCCAGAGTACAGGCCATACACATCCCTCATTGATGATGAAGAAGATATG---------------GATGAAACTGATCATGATGATCAGGTGGAAGGAGAATCAGAAGATTTGGAAGAATTGGAAGAATTAGAAGAGGACGATGATGAAGATGAAGATGAAGATGAAGATGAAGAAGACATGGAAGAAGAAGATTACGAAGATGAATTAGAAA---AAGAAGAAGATTCAGAGAAAGAGGTTTGAGTTGGAAAATGTAAAACAGGAGATGCCAAAAAGTTATCTTGGAGATAGCTTCAACCAATGACCATTTTTTGC
>AS57
--------------------------------------------CATCCTACTAT-------------------------------------------------------------------AACTCTGAATCGTTATATTTTCCATTTTTTTTTT-ACACCATTTGAATCTA----ACTGATGTCTA-----TGTTTCAGATTTCATAGAGGAGAGAAAAGGCAAAATATGGAGGCTCAATGACTGGGGCATGCGGAGGTTAGCATATAAAATTAAAAAAGCCAAAAAAGCAAACTATATCTTGATGAATTTTGAAATTGGAACAGAACATATTAATGAGTTGAAGGATTTATTAGATAAGGATGAGAGAGTCATCAGACATTTGGTAGTAAAACAAAAGGCAGCCATAACCGAAGATTATCTACCACCTCCAGAATATAGGGACACTTCCACCCTTAGCGATGACGAAGATATGGATGACACTGATGCTTATGAGAAGGATATGAATGAAAATGAATTAGTAGAAGAATGGGAGGAAGTAATTGAGGGCGATGAGGAAGA------TATGGATGGGATTGCAGAACATGATGATCAAGTGGAAGGCAAATTAGAAATAAAGGTTGAGGGTGATGAAGAAGATATGGAGGGGCCTGATGGATACAATGATCAAGTTGAAAGTGCAAAACAAGAGAATGTGAAACAGTTAGCTCATCGGTAGCTCTTAACTGTGATCATTTTT---
>ASA51
------------------------------------------------------------------------------------------------------------------CTTTGTATGACTCAGAACCCTTGGATTTTCCATCATAATATATGTACTTTTTCTACTAATACTATAATTACTGATGTTTATATTCAGATTTCATAGAGGAGAGGAAGGGGATAATATGGAGGCTCAATGACTGGGGTATGCGGAGGCTAGCATATAAAATTAAAAAAGCCAGAAGAGCAAATTATATCTTGATGAATATTGAAATTCCATCTGAAAATATTAATGACTTGAAGAATTTATTAGACAAGGATGAGAGAATCATCAGGCATTTGACAGTAAAACAAAAGCATGCCATCACTGAAGATTGTCCACCACCTCCAGAGTACAGGACATACACGTCCCTCAGTGATGATGAAGATATGGA------CGAAGATATGGATGAAACTGATTATGATGATCAGGTGGAAGGAGAACTAGAAGAATTGGAAGAATTAGAAGAGGAAGAAGATGA---TGATGATGATGAAGACAAAGAAGAAGATGAAGAAGACAGGG--------------------------------------------------------------------------------------------------------------------------------------
>CB35
---------------------------------CTTCACGTGTAATTTTTTTTCTTTCTGAAGCTTTGAAAGTTTTGGCTATTCCATTATGCAAAAATGTTGGTGTTGTTTATTTAATGCATCATTGCTAATCCTATATTATACTATCATGAAAAGAATCTTATTTTCTATGG----ATGAAATGTTG--------TGCAGATTTTGTAGAGGAGAAAAGGGGGAAAATATGGAGGCTTAATGACTGGGGCATGCGGAGGTTGGCATATAAAATTAAAAAAGCAAAAAAGGCAAATTATATCTTGATGAATATTGAAATGGGAGCTGAACATATCAATGATTTGAAGACCTTATTTGATAAGGATGAGAGAATAATCAGGCATTTGGTAATAAAACAAAAGAAAGCAATAACTGAAGATTGTCCACCACCTCCAGAGTTCAAGTCATATTCAACTCTTACCGGCGAGGATGACATGGAGGAGGGTCCTGATTATGTTGATGAATTGGAAGATGAATTAGAAGAAGAATTGGAAGAAGAGTTTGACGAGCTGGAAAGTGAAGAACAGAAGATGGAGGAGTTAGCTCCACGATAAGTGTATGATCGTTTTTCAGTATTTGTTGTACATCTTTGTAAATTATGACTATGGTCATATTTCAATGTTAGGGAACTCAATTTTTACCTTGTGGAGAAGTTCTGATGTTCAGAGTATTAAGGATAGTGTGATCAGCATATGTTTCAAAATTTT
>CD18
---------------------------------------------------------------------------------------TCAAGACTGACATGGACTTGGAAACA---ACTCGTCATTATGAGATAATGTATTTAATCCATGATGATA-ATGCGAATGAAGTTGAGGTCAAGTTGTTTCA---GTGGTTAAAGGCTTCATAGAGGAGAGAAAGGGCAAAATATGGAGACTCAACGACTGGGGCATGAGGAGGTTAGCATATAAAATTAAAAAGGAAAGAAAGGCAAACTATATTTTGATGAATTTTGAAATTGGAAAAGAGAATATTAATGCATTGAAGGAATTATTAGACAAGGATGAGAGAGTCATCAGGCATTTTCTAACAAAACAAGAGGCAGCCATAACTAAAGATTATCCACCATCTCTGAAATACTGGAACATTTCCACCCATGGTGATAAGGAAGC------------------------------------------------------------------------------------------------TATGAATAGGATTCCAGATTAAGATGATCAAGTTAAAGTCAAATTAGAA---------------------------------------------------------------------------------------------------------------------------------
>CDE34
------------------------------------------------------------------------------------------------------------------------------GCTAATCCTATATTATACTATCATGAAAAGAATCTTATTTTCTATGG----ATGAAATGTTG--------TGCAGATTTTGTAGAGGAGAAAAGGGGGAAAATATGGAGGCTTAATGACTGGGGCATGCGGAGGTTGGCATATAAAATTAAAAAAGCAAAAAAGGCAAATTATATCTTGATGAATATTGAAATGGGAGCTGAACATATCAATGATTTGAAGACCTTATTTGATAAGGATGAGAGAATAATCAGGCATTTGGTAATAAAACAAAAGAAAGCAATAACTGAAGATTGTCCACCACCTCCAGAGTTCAAGTCATATTCAACTCTTACCGGCGAGGATGACATGGAGGAGGGTCCTGATTATGTTGATGAATTGGAAGATGAATTAGAAGAAGAATTGGAAGAAGAGTTTGACGAGCTGGAAAGTGAAGAACAGAAGATGGAGGAGTTAGCTCCACGATAAGTGTATGATCGTTTTTCAGTA------------------------------------------------------------------------------------------------------------------------------------
>CF38
---------------------ACACTGATTCCACAGCATAGATTTGTCTAGTTATATAA-ATGTGTTTGCTGGTTTCAAATTCCAATAGAGTGTTCAATTCTACATTTTCACATTTTTCTGCAGCTCTGAATCCTTGGATTTTCCAGGCATATTTTTATACTATATGAAAATA----ACAGATGTTTA---TTTTTTTCAGATTTTGTAGAGGAGAGAGAGGGGAAAATATGGAGGCTCAATGACTGGGGTATGCGGAATCTAGCATATAAAATTAAAAAAGCCACAAAAGCAAATTATGTGTTGATGAATTTTGAAATTGGAGCTGAACATATCAATGAGCTGAAGAATTTATTAGACAAGGATGAGAGAGTCATCAGGCATTTGGTAATAAAACGAAAAGCAGCCATAACTGAAGATTGTTCACCACCTCCAGCATTCAGGTCAATTTC---------TGATGAGGAATTTATGGATGACGCTGATGCATATGA---GGACATGGATGGATACAATGATC---AAGTGGAAGGCGAATTAGAAGAATGGGAAGAAGTGGTTGAGGGTATGGAAGGGGCTAATGGATATGATGACCAAGTTGAAGATGAACGAGAAGAAGATTGGGAAGAAGAGGTTGAGGAGTTAGAAAGTGCAGAACGGGAGGATGC-------AAAACAGTTGGCTCAGAAGTAGCTTTAGCCTGTGATCATTATTCAGAGTTGCTGTACATTTTTGTAAGT
>CH19
CAAACAAAGTTTG--AGTAAGACATTGATTGGACAGCATAGG-TTCTCTAAAGATACAATATATTCTTTGTAGTTTAAAATTTCAATTGGGTGATTAATTCTATATTTTTACA-CCCCCTGCAACTCTGAACCGTTATATTTTCCATATTTTCTTT-ATACCATATGAATCTA----ATTGATGTCTC---TGTGTATCAGGCTTCATAGAGGAGAGAAAGGGCAAAATATGGAGACTCAACGACTGGGGCATGAGGAGGTTAGCATATAAAATTAAAAAAGCAAGAAAGGCAAACTATATTTTGATGAATTTTGAAATTGGAAAAGAGCATATTAATGCATTGAAGGAATTATTAGACAAGGATGAGAGAGTCATCAGGCATCTGGTAACAAAACAAGAGGCAGCCATAACTGAAGATTATCCACCACCTCCGGAATACTGGAACATTTCCACCCATGGTGATGAGGAAGCTATGGATGACCATGATGCATATGAGAAGGATACGGATGAAGATGAATTAG---AAGAATGGGAAGAAGTAATTATGGTTGATGAGGAAGA------TATGAATGGGATTTCA------------------------------------------------------------------------------------------------------------------------------------------------------------------
>CHA37
CGAACAAACATTGAGACTAGGACACTGATTCCACAGCATAGATTTGTCTAGTTATATAA-ATGTGTTTGCTGGTTTCAAATTCCAATAGAGTGTTCAATTCTACATTTTCACATTTTTCTGCAGCTCTGAATCCTTGGATTTTCCAGGCATATTTTTATACTATATGAAAATA----ACAGATGTTTA---TTTTTTTCAGATTTTGTAGAGGAGAGAGAGGGGAAAATATGGAGGCTCAATGACTGGGGTATGCGGAATCTAGCATATAAAATTAAAAAAGCCACAAAAGCAAATTATGTGTTGATGAATTTTGAAATTGGAGCTGAACATATCAATGAGCTGAAGAATTTATTAGACAAGGATGAGAGAGTCATCAGGCATTTGGTAATAAAACGAAAAGCAGCCATAACTGAAGATTGTTCACCACCTCCAGCATTCAGGTCAATTTC---------TGATGAGGAATTTATGGATGACGCTGATGCATATGA---GGACATGGATGGATACAATGATC---AAGTGGAAGGCGAATTAGAAGAATGGGAAGAAGTGGT------------------------------------TGAGGGGGATGTGGAATATATGGAAGGGGCTAATGGATATGATGACCAAGTT------------------------------------------------------------------------------------------------
>CJ24
-------------------------------------ATAGG-TTGTCTAAATATATAATTTGTTTTCCCCAGCTTAAAATTCCAATTGAGTGATTAATTCTATAGTTTTACATCCTACTGCAACTCTGAATTGTTATATTTTCCATATATTTTTT-ATACCAGAAGGATCTA----ACTAATGTCTA---CGTGTTTCAGGTTTCATAGAGGAGAGAAAGGGCAAAATATGGAGAGTCAATGACTGGGGTATGCGGAGGTTAGCATATAAAATTAAAAAAGCAAAAAAAGCAAATTATATCTTGATGAATTTTGAAATTGGAACAGAACATATTAATGAGTTGAAGGATTTGTTAGACAAGGATGAGAGAGTCATCAGGCATTTGGTAACAAAACAAAAGGAAGCCATAACTGAAGATTGTCCACCACCTCCAGCATATAGGGACATTTCCACTCTTAGTGATGAGGAAGCTATGGATGA---TGATGCATATGAGAAGGATACGAATGAAGATGAATTAG---AAGAATGGGAAGAAGTAATTATGGTTGATGAGGAAGA------TATGAATGGGATTGCAGAATATGATGATCAAGTGGAAGTCAAATCAGAAGGAAAGGTTGAGGGTGATAAGGAAGATATGGAGGGGGCTGATAAATACAGTGATCAAATTGAAAGTACAAAGCAAAAAGATGCGAAACAGCTCATTGGTAGCTCTTAGTCT------ATCATTTCTCAG
>CK7
-------CATTGAGCAATGGGACATTGATTCCACAGCATAGG-TTTTCTAGATATATAACTTTTTTTACCTAGCTTAAAATTCCAATTGAGCGGTTAATTCTACATTTTTACATCCTACTGCAGCTCTGAATCGTTGAATTTTCCATATATATTTT-ATACCATATGAATCTA----ACTGATGTTTA---TGTATTTCAGGTTTCATAGAGGAGAGAAAGGGCAAAATATGGAGGCTCAATGACTGGGGCATGCGGAGGTTAGCATATAAAATTAAAAAAGCCAAAAAAGCAAACTATATCTTGATGAATTTTGAAATTGGAACAGAACATATTAATGAGTTGAAGAATTTATTAGACAAGGATGAGAGAATTATCAGGCATTTGGTAGTAAAACAAAAGGAAGCCATAACCGAAGATTATCTGCCACCTCCAGCATATAGGACCATTGCCACCCTTAGTGATGAGGAAGATATGGATGACACTAATGCATATGAAAAGGATATGAATGAAGACGAATTAGAAGAAGAATGGGAAGAAGTAATTGAGGGTGATGAGGAAGA------TATGGATGGGATTGCAGAATATGATGTTCAAGTGGAAGGCAAATTAGAAGGAAAGGTTGAGGGTGATGAGGAAGATACGGAGGGGGCTGATGGATACAATGATAAAGTTGAAGGCAAAATGGAAGAAGATTGGGAAGAATAGGTTCAAGACTCAGAAAGTCAGAA-------------
>CL6
-----------------------ATTGATTCCACAGCATAGG-TTGTCTAGATATATAACTTTTTTTACCTAGCTTAAAATTCCAATTGAGCGGTTAATTCTACATTTTTACATCCTACTGCAGCTCTGAATCGTTGAATTTTCCATATATATTTT-ATACCATATGAATCTA----ACTGATGTTTA---TGTATTTCAGGTTTCATAGAGGAGAGAAAGGGCAAAATATGGAGGCTCAATGACTGGGGCATGCGGAGGTTAGCATATAAAATTAAAAAAGCCAAAAAAGCAAACTATATCTTGATGAATTTTGAAATTGGAACAGAACATATTAATGAGTTGAAGAATTTATTAGACAAGGATGAGAGAATTATCAGGCATTTGGTAGTAAAACAAAAGGAAGCCATAACCGAAGATTATCTGCCACCTCCAGCATATAGGACCATTGCCACCCTTAGTGATGAGGAAGATATGGATGACACTGATGCATATGAAAAGGATATGAATGAAGACGAATTAGAAGAAGAATGGGAAGAAGTAATGGAGGGTGATGAGGAAGA------TACGGAGGGGGCTGATGGATACAATGATAAAGTTGAAGGCAAAATGGAAGAAGATTGGGAAGAAGAGGTTCAAGACTCAGAAAGTGCAGA------------------------------ACAGGAGGATGTGAAACAGTTAGCTCGTCGGT--------------------------
>CM9
AAACAAACTGTAAACAGTAGGACATTGAATCTACAGTATAGG-TTCTCTAAATGTATAATATGTCCTTTGGAGCTTGAAATTCCAAGTGGCTGACTAATTCTATATTTTTGTACCCCCTTGCAACTCTGAATTCTTATGTTTTTCATATATTGCTT-ACACCATATGAATTTA----ATTGATATATC---TGTGTATCAGGTTTCATAGAGGAGAGAAAAGGAAAAATATGGAGACTCAACGACTGGGGCATGAGGAGGTTAGCATATAAAATCAATAAAGCGAAAAAAGCAAACTATATCTTGATGAATTTTGAAATTGGAAGAGAACATATTAATGAGCTGAAGGGTTTATTAGACAAGGATGAGAGAGTCATCAGGCATTTGGTACAAAAACGAGACGAAGCCATAACTGAAGATTGTCCAGCTCCTCCAGAATATAGAGACATTGCCACCTTTTATGATGA---ACCTATGGATGACTACGATGGATCTGAGAAGTATACAAATGAAGATGAACTAG---AAGAATGGGAAGAAGTAATCATGGTTGATGGGCAAGA------TATCAATGGTATTGCAGAATATGGTGATCAAGTGGAAGTCAAATTACCAAAAAAGGTTGA-GGCGACAAAGGAAAAGACAGAGAAGAAGAGGCTCAGGACT---------------------TAAAGAGTACATAATAGTTAGCTCATTGGTAACTCTTATTGGTGATCATTTCTCAG
>CO8
------------------------------------------------------------------------------------------------------------------------GCAACTCTGAATTATTATATTTTTCATATATTTCTT-ACACCATATGAATTTA----ACTGATATCTG---TGTGTATCAGGTTTCATAGAGGAGAGAAAAGGAAAAATATGGAGACTCAATGACTGGGGCATGAGGAGTTTAGCATATAAAATCAAGAAAGCGAAAAAAGCAAATTATATCTTGATGAATTTTGAAATTGGAAGAGAACATATTAATGAGCTGAAGGATTTATTAGACAAGGATGAGAGAGTCATCAGGCATTTGGTACAAAAACGAAACGAGGCCATAACTGAAGATTGTCCGCCTCCTCCAGAATATAAATACATTGCCACCCTTTATGATGAAGAATCTATGGATGACTACGATGGATTTGAGAACGATACAAATGAAGATGAACTAG---AAGAATGGGAAGAAGTAATCATGGTTGATGGGCAAGA------TATGAATGGTATTGCAGAATATGATGATCAAGTGGAAGTCAAATTACCAAAAAAGGTTGA----------------------------------------------------------------------AGTG--------------------------------------------
>CP16
AAACAAAGTTTGAGCAGTAGGACATTGATTCCAAAGCATAGG-CTCTCTAAATATATAATATGTTCTTTGTAGTTTAAAATTTCAATTGAGTGATTTTTTCTATATTTTTACACCCCCCTGCAAGTATGAACTGTTATATTTTGCATATATTTTTTTATATCATATGATGCTA----ATTGATGTCGA---TGTGTATCAGGTTTCATAGAGGAGAGAAAGGGCAAAATATGGAGACTCAATGACTGGGGCATGAGGAGGTTAGCATATAAAATTAGAAAAGCAAAAAAAGCTAACTATATCTTGATGAATTTTGAAATTGGAAAAGAACATATTAATGAGTTGAAGGCTTTATTAGACAAGGATGAGAGAGTCATCAGGCATTTGGTAACAAAACAAGATAGAGCCATAACTGAAGATTATCCACCACCTCCAGAATTTAGGAACATTTCCACCCTTGCTGATGA---------GGATGACCATGATGCATATGAGAAGGATACGAATGAAGATGAACTAG---AAGAATGGGAAGAAGTAATTATGGTTGATGAGGAAGA------TATGAATGGGATTGCAAAATAAGATGACCAAGTGGAAGTCAAATTAGAAGAAAAGGTTGAGGGCGGTGAGGAAGAAGACTGGGAAGAAGAGGCTCAGGACTC--------ACAGTGCAAAACAAGAGGATGCGAAACAGTTAGCTTATTGGTAGCTCTTATCTATGATCATTTCTCAG
>CP161
AAACAAAGTTTGAGCAGTAGGACATTGATTCCAAAGCATAGG-CTCTCTAAATATATAATATGTTCTTTGTAGTTTAAAATTTCAATTGAGTGATTTTTTCTATATTTTTACACCCCCCTGCAAGTATGAACTGTTATATTTTGCATATATTTTTTTATATCATATGATGCTA----ATTGATGTCGA---TGTGTATCAGGTTTCATAGAGGAGAGAAAGGGCAAAATATGGAGACTCAATGACTGGGGCATGAGGAGGTTAGCATATAAAATTAGAAAAGCAAAAAAAGCTAACTATATCTTGATGAATTTTGAAATTGGAAAAGAACATATTAATGAGTTGAAGGCTTTATTAGACAAGGATGAGAGAGTCATCAGGCATTTGGTAACAAAACAAGATAGAGCCATAACTGAAGATTATCCACCACCTCCAGAATTTAGGAACATTTCCACCCTTGCTGATGA---------GGATGACCATGATGCATATGAGAAGGATACGAATGAAGATGAACTAG---AAGAATGGGAAGAAGTAATTATGGTTGATGAGGAAGA------TATGAATGGGATTGCAAAATAAGATGACCAAGTGGAAGTCAAATTAGAAGAAAAGGTTGAGGGCGGTGAGGAAGAAGACTGGGAAGAAGAGGCTCAGGACTC--------ACAGTGCAAAACAAGAGGATGCGAAACAGTTAGCTTATTGGTAGCTCTTATCTATGATCATTTCTCAG
>CR44
-------------------------------------------------------------TTGTTATTCTGGTCCAAATTCTACGCATATATATTGGTAACATTTCATTCTACTATCTTTG-----------------------------------AAAGAACTGATGCTTATTTTAACTATATAAAACCATTTGTGCAGATTTCATAAATGAAAGAAAAGGAAAAATATGGAGGTTGAATGACTGGGGTCTGCGGAGACTGGCATATAAAATTAAGAAAGCCAAAAGAGCAAATTATGTCTTGATGAACATTGAATTAGGATCAGAAGCTATCAATGACTTGAAAACCTTATTAGATAAGGATGAAAGAGTCATCAGGCATTTGGTGATGAAACAAAAGAAAGCCATAACTGAAGATTGCGAGCCACCTCCAGAGTACAAGTCACATTCAACTCAAAGTGATGACGAAGAAATAGAGGGGAGTGATGATGAAAGTGAGCTGCAGTTGGAAGGTGAATTAGAAGAGGAATCAGAGGGCGAGTTCAAAGATGAATTGGAAAATAAAATAGAGAAGAATGTCAAAGAGTTATCTCGACGATAGCTCTAATCTGT-------------------------------------------------------------------------------------------------------------------------------------
>CT15
------------------------------------------------------------------------------ACTATGAACTGTTATATTTTGCATATATTTTTACATCCCCCTGCAACTATGAACTGTTATATTTTGCATATATATTTTTATACCATATGATTCTA----ATTGATGTTGA---TGTGTATCAGGTTTCATAGAGGAGAGAAAGGGAAAAATATGGAGACTCAATGACTGGGGCATGAGGAGGTTAGCATATAAAATTAGAAAAGCAAAAAAAGCTAACTATATCTTGATGAATTTTGAAATTGGAAAAGAACATATAAATGAGTTGAAGGGTTTATTAGACAAGGATGAGAGAGTCATCAGGCATTTGGTAACAAAACAAGATAGAGCCATAACTGAAGATTATCCACCACCTCCAGAATATAGGAACATTTCCACCCTTGCTGATGA---------GGATGACCATGATGCATATGAGAAGAATACGAATGAAGATGAACTAG---AAGAATGGGAAGAAGTAATTATGGTTGATGAGGAAGA------TATGAATGGGATTGCAGAATAAGATGATCAAGTGGAAGTCAAATTAGAAGAAAAGGTTGAGGGCGGTGAGGAAGAAGACTGGGAAGAAGAGGCTTG----------------------------------------------------------------------------------
>DA12
AAACAAACATTAAGCAGTAGGACATTGATTCCACAGCATAGG-TTCTCTACATGTATAATATGTACTTTGGAGCTTGAAATTCCTATTGGCTGATTAATTCTATATTTTTGTACCCCCCTGCAACTCTGAATTCTTATGTTTTTCATATATTTCTT-ACTCCTTGTGGATTTA----ATTAACATCTC---TGTGTATCAGGTTTCATAGAGGAGAGAAAGGGCAAAATATGGAGACTCAATGACTGGGGCATGAGGAGGTTAGCATATAAAATCAAGAAAGCAAAAAAAGCAAACTATATCTTGATGAATTTTGAAATTGGAAGAGAACATATTAATGAGCTGAAGGATTTATTAGACAAGGATGAAAGAGTCATCAGGCATTTGGTACAAAAACGAGACGAAGCCATAACTGAAGATTATCCACCACCTCCAGAATATAGGGACATTTCCACCATTGATGATGAAGAAGCTATGGATGACTACGATGGATATGAGAAGGATGCAAATGTAGATGAAGTAG---AAGTATGGGAAGAAGTAATTATGGTTGATGGGGAAGA------TATGAATGGGATTGCAGAATATGATGATCAAGTGGAGGTCAAATTAGAAAAAAAGGTTGA-GGCAATGAGGAAAAAGACAGAGAAGAAGAGGCTCAGGATT---------------------TCGAGAGTGCAAAACAGTTAGCTCATTGGTAACTCTTATCGGCGATCATTTCTCAG
>DB53
------------------------------------ATTATAGTTATTCAGGTGCCTTACTTGCTTTTTCTAGCTTCAGACTTCAATTGGATGTTTAGGTTCACATTTT--CTCCTTTGCACGACTCAGAACCCTTGGATTTTCTATCATGATATATGTACATTTTCTACTAATACTATAATTACTGATGTTCATATCCAGGTTTCATAGAGGAGAGGAAGGGGACGATATGGAGGCTCAATGACTGGGGTATGCGGAGGTTAGCATATAAAATTAAAAAAGCCAGACGAGCAAATTATATCTTGATGAATGTTGAAATTCCATCTGAAGTTACTAATGACTTGAAGGATTTATTAGACAAGGATGAGAGAATCATTAGGCATTTGACAATAAAACAAAAGCAAGCCATCACTGAAGATTGTGCACCACCTCCAGAGTACAGGCCATACACGTCCCTCAGTGATGACGAAGATATGGATGAAACTGAAGACATGGATGAAGCTGATCTTGAATATCAGTTGGAAGGAGAACTCAAAGAATTGGAAGAATTAGAAGAGGAGGAAGAAGATGAAGATGAAGAAGATGAAGATGATGAAGATGAAGAAGACAGGGAAGAAGAAGAGTATGAAGATGAATTGGAAAAAGAAGAAGAAGATTTGGAGAAAGAGGTGGAGTTGAAAAGTGCAAAACAGGATGATTTCAAAAAGCTATCTTGGAGGTAGCTTCAA-CAGTGAGTAGTTTCTGC
>DC1
---------------AACATTAAATTCTAAGTCTAAATTATAGTTATTCAGGTGCCTTATTTGCCTTTTCTAGCTTCAGACTTCAATTGGATGTTTAGGTTCACATTTTTACTCCTTTGCATGACTCAGAACCCTTGGATTTTTGATCATGATATATGTACTTTTTCTACTAATACTATAATTACTGATGTTCATATCCAGGTTTCATAGAGGAGAGGAAGGGGACGATATGGAGGCTCAATGACTGGGGTATGCGGAGGTTAGCATATAAAATTAAAAAAGCCAGACGAGCAAATTATATCTTGATGAATATTGAAATTCCATCTGAAGTTACTAATGACTTGAAGGATTTATTAGACAAGGATGAGAGAATCATTAGGCATTTGACAATAAAACAAAAGCAAGCCATCACTGAAGATTGTGCACCACCTCCAGAGTACAGGCCATACACGTCCCTCAGTGATGACGAAGATATGGATGAAACTGAAGACATGGATGAAGCTGATCTTGAATATCAGTTGGAAGGAGAACTTAAAGAATTGGAAGAATTAGAAGAGGAGGAAGAAGAAGATGAAGATGAAGATGAAGATGATGAAGATGAAGAAGACAGGGAAGAAGAAGAGTATGAAGATGAATTGGAAAAAGAAGAAGAAGATTTGGAGAAAGAGGTGGAGTTGGAAAGTGCAAAACAGGATGATTTCAAAAAGCTATCTTGGAGGTAGCTTCAACCAGTGAGTATTTTCTTC
>DD1
------ACATTCATTAACATTAAATTCAAAGTCTAAATTATAGTTGTTCAGGTGCCTTATTTGCTTTTTTTCGCTTCAAACTTCAATTGGATGTCTAGGTTCACATTTTAACTCCTTTGCATGACTCAGAACCCTTGGATTTTCTATCATGATACATGTACTTCTTCTACTAATACTATAATTACTGATGTTCATATTCAGGTTTCATAGAGGAGAGGAAGGGTACGACATGGAGGCTTAATGACTGGGGTATGCGGAGGTTAGCATATAAAATTAAAAAAGCCGGAAGAGCAAATTATATATTGATGAATATTGAAATTCAATCTGAAGATATTAATGACTTGAAGGATTTATTAGACAAGGATGAGAGAATCATTAGGCATTTGACAATAAAACAAAAGCAAGCCATCACTGAAGATTGTCCACCACCTCCAGAGTACAGGCCATACACCTCCCTCAGTGATGATGAAGATATGGATGAAACTGAAGACATGGATGAAGCTGATCATGAATATCAGTTGGAAGGAGAACTTAAAGAATTGGAAGAATTAGAAGAGGAAGAAGAAGA---------------------TGATGATGATGAAGAAGACAGGGAAGAAGAAGAGTACGAAGACGAATTAGAACAAGAAGAAGATGATTCGGAGAAAGAGGTTGAGT-----------------------------------------------------------------------
>DIM50
---------------------------------------------GTTCAGGTGCCTTATTTGCTTTTTCTCGCTTCAAACTTCAATTGGATGTTTAGGTTCACATTTTAACTCCTTTGCATGACTCAGAACCCTTGGATTTTCTATCATGATATATGTACTTTTTCTACTAATACTGTAATTACTGATGTTCATATTCAGGTTTCATAGAGGAGAGGAAGGGTACGATATGGAGGCTTAATGACTGGGGTATGCGGAGGTTAGCATATAAAATTAAAAAAGCCAGAAGAGCAAATTATATCTTGATGAATATTGAAATTCAATCTGAAGATATTAATGACTTGAAGGATTTATTAGACAAGGATGAGAGAATCATTAGGCATTTGACAATAAAACAAAAGCAAGCCATCACTGAAGATTGTCCACCACCTCCAGAGTACAAGCCATACACCTCCCTCAGTGATGATGAAGATATGGATGAAACTGAAGACATGGATGAAGCTGATCATGAATATCAGTTGGAAGGAGAACTTAAAGAATTGGAAGAATTAGAAGAGGAAGAAGAAGA---TGATGATGATGATGATGAAGATGAAGATGAAGAAGACAGGGAAGAAGAAGAGTACGAAGATGAATTAGAACTAGAAGAAGATGATTCGGAGAAAGAGGTTGAGTTGGAAAGTGCAAAACAGGAGGATTCCAAAAAACTATCTTGGAGGTAGCTTCAACCAATGACCATTTTCTGC
>EN45
-------------------------------------------------------CCTTCAATTAGAGAGTGTTATGTATTTTGAAATAGCTCGTCACTATGAGATTATGTATTAATCCATG-----------------------------------AAAATAATGCTAACAAAGATAAGATATCATTACAAAGGTTAAAGATTTCATAAATAAGAGAAAAGAAAAAATATGGAGGTTGAATGACTAGGGTATGCAGAGACTAGCATATAAAATTAAGAAAGCCAAAAAAGTAAATTATATCTTGATGAATATTAAATTAGGATTAGAAGTTATCAATGATTTTAAAACATTATTAGACAAGGATGAAAAAATTATTAGGCATTTGGTGATAAAACAAAAGAAAGCCATAACTGAAGATTGTCCACCTCCTCCAGAGTACAAGTTATGTTCAACTCAAAGTGATGATGAAGAAATAGAGGGGAGTAAGGATGAAAGTCAGCTCAAGTCTGAAGGAGAATTAGAAGAGGAATTAGAGGGCGAGTTTAATGATGAATTAGAAAATAATGTAGAGAAGAATATTAAAGAGTT-------------------------------------------------------------------------------------------------------------------------------------------------------------
>FC13
AAACAAACATTAAGCAGTAGGACATTGATTCCTCAGCATAGG-TTCTCTACATGTATAATATGTACTTTGGAGCTTGAAATTCCTATTGGCTGATTAATTCTATATTTTTGTACCCCCCTGCAACTCTGAATTCTTATGTTTTTCATATATTTCTT-ACTCCTTATGCATTTA----ATTGACATCTC---TGTGTATCAGGTTTCATAGAGGAGAGAAAGGGCAAAATATGGAGACTCAATGACTGGGGAATGAGGAGGTTAGCATATAAAATCAAGAAAGCAAAAAAAGCAAACTATATCTTAATGAATTTTGAAATTGGAAGAGAACATATTAATGAGCTGAAGGATTTATTAGACAAGGATGAGAGAGTCATCAGGCATTTGGTACAAAAACGAGACGAAGCCATAACTGAAGATTATCCACCACCTCCAGAATATAGGGACATTTCCACCATTGATGATGAAGAAGCTATGGATGACTACGATGGATATGAGAAGGATGCAAATGTAGATGAAGTAG---AAGTATGGGAAGAAGTAATTATGGTTGATGGGGAAGA------TATGAATGGCATTGCAGAATATGATGATCAAGTGGAGGTCAAATTAGAAAAAAAGGTTGA-GGCAACGAGGAAAAAGACAGAGAAGAAGAGGCTCAGGACT---------------------TCGAGAGTGCAAAACAGTTAGCTCATTGGTAACTCTTATCAGCGATCATTTCTCAG
>FTS1
--------------------------------------------------------------------------------------------------------------ACTCCTTTGCACGACTCAGAACCCTTGGATTTTCTATGATGATATATGTACTTTTTCTATTAATACTATAATTACTGATGTTCATATTCAGGTTTCATAGAGGAGAGGAAGGGGACGATATGGAGGCTCAATGACTGGGGTATGCGGAGGTTAGCATATAAAATTAAAAAAGCCAGACGAGCAAATTATATCTTGATGAATATTGAAATTCCATCTGAAGTTATTAATGACTTGAAGGATTTATTAGACAAGGATGAGAGAATCATTAGGCATTTGACAATAAAACAAAAGCAAGCCATCACTGAAGATTGTCCACCACCTCCAGAGTACAGGCCATACACGTCCCTCAGTGATGATGAAGATATAGATGAAACCGAAGACATGGATGAAGCTGATCATGAATATCAGTTGGAAGGAGAACTTAAAGAATTGGAAGAATTAGAAGAGGACGAGGAAGATGATGATGATGATGAAGATGAAGATGACGATGAAGAAGACAGGGAAGAAGAAGAGTACGAAGATGAATTGGAAAAAGAAGAAGAAGATTTGGAGCAAGAGGTGGAGTTGGAAAGTGCAAAACAGGAGGATTTCAA-------------------------------------------
>FTS2
---------------------------------------------------GTGCCCTATTTGCTTTTTCTAGCTTCAGACTTCAATTGGATGTTTAGGTTCACATTTTTACTCCTTTGCACGACTCAGAACCCTTGGATTTTCTATGATGATATATGTACTTTTTCTACTAATACTATAATTACTGATGTTCATATTCAGGTTTCATAGAGGAGAGGAAGGGGACGATATGGAGGCTCAATGACTGGGGTATACGGAGGTTAGCATATAAAATTAAAAAAGCCAGACGAGCAAATTATATCTTGATGAATATTGAAATTCCATCTGAAGTTATTAATGACTTGAAGGATTTATTAGACAAGGATGAGAGAATCATTAGGCATTTGACAATAAAACAAAAGCAAGCCATCACTGAAGATTGTCCACCACCTCCAGAGTACAGGCCATACACGTCCCTCAGTGATGATGAAGATATAGATGAAACCGAAGACATGGATGAAGCTGATCATGAATATCAGTTGGAAGGAGAACTTAAAGAATTGGAAGAATTAGAAGAGGACGAGGAAGATGATGATGATGATGAAGATGAAGATGACGATGAAGAAGACAGGGAAGAAGAAGAGTACGAAGATGAATTGGAAAAAGAAGAAGAAGATTTGGAGCAAGAGGTGGAGTTGGAAAGTGCAAAACAGGAGGATTTCAAAAAGCTATCTTGGAGGTAGCTTCAA------------------
>GG1
AAGAAAATAGTTTGAACAAAAAGAACCAATTAATGGAACAAGATGTTGTCTAGATATTTCCTTTTTCACCTAACATGAATTCTCGGTTGAGATCTAAGTCATGTAATTTTATGTCTTTGTGTGCCTTTGAATCCTTGGACCTTCCATTGTGATTTTTATACTATTGTTGAAAGAACTATGTTCATTTTTCAACACATGCAGATTTTATAAATGAAAGGAAAGGGAAAATATGGAGGTTGAATGACTGGGGTATGCGTAGATTGGCTTATAAAATTCAGAAGGCCAAAAAAGCAAATTATGTTTTGATGAATATTGAAGTAGGATCTGAAGCTATTAATGATTTGAAGATCTTATTAGATAAGGATGAAAGAGTCATTAGGCATTTGGTAATAAAACAAAAGAAAGCCATAACTGAGGAGTGTCCACCACCTCCAGAGTACAAGTCATATTCAACACTTAGTGACGAAGAAGATATGGATGGGATTGATGATCAAAGCGATCAGGAGTTGGAAGGTGAATTAGAACAGGAATCAGAAGGCGAGTTC---TTGGAGTTGGAAACCGAGGCACAGGAGGATGTCAAAGAGTTAGCTCGTCGATAGCTTTTGTTTATGGCAATTGTTTAGTATACTACCAAAAGCAAGTTTGAAGAAGAGAGAAAAATGAGGCATGGGAGGGCTGACCAGATTGATGGTAGCTTTATCTATTGTTCTTGTTTAGTTTTTAGTTACATTCATGTAAATTAC
>HB41
GGGTTGAAATGGGTGTACATTGATATTCGAGTAGCAATGATCATTGATGAAACATTAAATTCAAGCTTTCTAGCTTCAAATTTCAATTGGATGTTTAGATTTGCGTTTT-ACTTCTTTGCATGACTCAGAACCCTTGGATTTTCTATTATGATATATGTACTTTTTCTATTAATACTATAATTACTGATTTTCATGTTCAGATTTCATAGTGGAGAGGAAGGGGACAATATGGAGGCTCAATGACTGGGGTATGCGGAGGCTAGCATATAAAATTAAAAAAGCCAAACAAGCAAATTATATCTTGATGAATATTGAAATTCTATCTAAAGATATTAATGACTTGAAGGATTTATTAGACAAGGATGAGAGAATCATCAGGCATTTGACAGTAAAACAAAAGCAAGCCATTACTGAAGATTGTCCAGCACCTCCAGAGTACAGGCCATACACGTCCCTCAGTGATGATGAAGATATGGAT---GATGAAGATATGGATGAAACAGATTATGATGATCAGGTGGAAGCAGAATTAGAAGAATTGGAACAATTAGAAGAGGAAGAAGAAAATGACAATGATGAAGATGAAGAAGAGATGGAAGAAGAAGAAGAAGAAGAAGCAGATGACAATGATGAAGATGAAGAATACAGGGATGATGAAGAAGAAGAAGAAGCAGATGACAATGATGAAGATGAAGAATACAAGGATGAAGAAGATGACAATGATGAAATGAAGAAGACATGGAAG
>JO20
-----------------------------------GTTCCAA-CTTTGCAGATGAAGAAGAGCTAGTAAAATCTCTAGAACTTCAATTCGAGACTGACATGGACTTGGAAACA---ACTTGTCACTATGAGATTATGTATTTAATCCATGAGGATA-ATGAAAAAAAAGTTGAGG--AAGTTTTTTTA---GTGGTTAAAGGCTTCATAGAGGTGAGAAAGGGAAAAATATAGAGACTCAATGACTAGGGCATGAGGAGGTTAGCATATAAAATTAAAAAAGAAAGAAAGAAAAACTATATTTTGATGAATTTTGAAATTGGAAAAGAGCATATTAATGCATTGAAGGAATTATTAGACAAGGATGAGAGAGTCATCAAGAATTTGGTAACAAAACAAGAGGCAGCCATAACTGAAGATTATCCACCATCTCCGGAATACTAGAACATTTCCACCCATGGTGATGAGGAAGCTATGGATGACCACGATGCATATGAGAAGGATACAGATGAAGATGAATTAG---AAGAATGGGTAGAAGTAATTATTGTTGATGAGGAAGA------TATGAATGAGATTCTAGATTAAGATGATCAAGTGGAAGTCAAATTAGAAGAAAAGGTTTATGGTAGAGAAAAGAAGGAACCCCACGCAAGGGAGGTAGGAC-----------------------------------------------------------------------------
>JU21
-------------------GGACTTTGATTGGACAGCATAGG-TTCTCTAAAGATGCAATATATTCTTTGTAGTTTAAAATTTCAATTGGGTGCTTAATTCTATATTTTTACA-CTCCCTGCAACTCTGGACTGTTATATTTTCCATATTTTCTTT-ATACCATATGAATCTA----ATTGATGTCTC---TGTGTATCAGGCTTCATAGAGGAGAGAAAGGGTAAAATATGGAGACTCAACGACTGGGGCATGAGGAGGTTAGCATATAAAATTAAAAAAGCTAGAAAGGCAAACTATATTTTGATGAATTTTGAAATTGGAAAAGAGCATATTAATGCATTGAAGGAATTATTAGACAAGGATGAGAGAGTCATCAGGCATTTGGTAACAAAACAAGAGGCAGCCATAACTGAAGATTATCCACCACCTCCGGAATACTGGAACATTGCCACCCATGGTGATGAGGAAGCTATAGATGACCATGATGCATATGAGAAGGATACAGATGAAGATGAATTAG---AAGAATGGGAAGAAGTAATTATGGTTGATGAGGAAGA------TATGAATGGGATTCCAGATTAAGATGATCAAGTGGAAGTCAAATTAGAAGAAAAGGTTTAGGGCGGTGAGGAAGAAGACTGGGGAGAAGAGGCTCAGTACT---------AGAGTGCAAAACAAAAGGACGCAAAACAGTTAGCTCATTGGTATCT----------------------
>KE1
---------------------------------------------------------------------------------------------------------------------------------------------------TGTGAAAATAGTCTTATTTTCAATGG----ATGAAACATTG--------TGCAGATTTTGTAGAGGAGAAAAAGGGGAAAATATGGAGGCTTAATGACTGGGGCATGCGGAGGCTGGCATATAAAATTAAAAAAGCCAAAAAGGCAAATTATATCTTGATGAATATTGAAATGGGAGCTGAATATATCAATGACTTGAAGACATTATTTGATAAGGATGAGAGAATAATCAGGCATTTGGTAATAAAACAAAAGAAAGCAATAACTGAAGATTGTCCACCACCTCCAGAGTTCAAGTCATATTCAACTCTTACCGACGAGGAAGACATGGATGAGGGTCCTGATTATGTTGATGAACTGGAAGATGAATTAGAAGAAGATTTGGAAGAAGAGTTGGACGAGCTGGAAAGTGAAGAACAGGA----------------------------------------------------------------------------------------------------------------------------------------------------------------------------------
>MC0
CAATGAATATTCATTAACATTATTTTCAAAGTCTAAAGTGTACTTTTTCATGTACCTTGTTTGTGTTTGCTAGCTTCAAGTTTCAAATGGATGTTCAGGTTCACAATTTTACTTCATTGCACGACTCAAAACCCCTAGATTTTCTATCATGAGATATACATGTTTTCTACTAATATTATTTATAGTGATGTTCATATTCAGATTTCATAGAGGAGAGGAAGGGGACAATGTGGAGGCTCAATGACTGGGGTATGCGGAGGCTAGCATATAAAATAAAAAAAGCTAGAAGAGCAAATTATATCTTGATGAATATTGAAATTCCATCTGAAGATATTAATGACTTGAAGGAGTTATTAGACAAGGATGAGAGAATCATCAGGCATTTGACAGTGAAACAAAAGCAAGCCATCACTGAAGATTGTCCACCACCTCCAGAGTACAGGCCATACACATCCCTCAGTGACGATGAAGATATGGAT---GAAGAAGATGTAGATGAAACTGATTATGATGATCAGTTGGAAGGAGAACTAGAAGATTTGAAAGAATTAGAAGAGAAAGAAGAAGA---------------TGACACTGATGAAGATGAAGAAGACAGGGCAGAAGAGGAATATGAAGATGAATTAGAAA---AAGAAGAAGATTCAGAGAAAGAAGTTGAGTTGGGAAGTGCAAACCAGGAGGATGCCAAAAACGTATCTTGGAGGTAGCTT---------------------
>MT0
CAATGAATATTCATTTACATTAAATTCAAAGTCTAAAGTATAGTTGTTCAGGTACCTTATTTGCTTTTTCTACCTTCATACTTCAACTGGATGTTTAGGTTCACATTTTTACTTCTTTGCACAACTCAGAACCCTTGGATTTTCTATCATGATATACGTAC-TTTTTTACTAATACTATAATTACTGATGTTCATATTCAGATTTCATAGAGGAGAGGAAGGGGACGATATGGAGGCTCAATGACTGGGGTATGCGGAGGTTAGCATATAAAATTAAAAAAGCCACAAGAGCAAATTATATCTTGATGAATATTGAAATTCCAGCTGAAGATATTAATCTCTTGAAGGATTTATTAGAAAAGGATGAGAGAATCATTAGGCATTTGGCAATAAAACAAAAGGAAGCCATCACTGAAGATTGTCCACCACCTCCAGAGTACAGTTCATTCATGTCCCTCGATGATGATGAAGATATGGATGATGAGGAAGATATGGATGATGATGATTATGATGATCAGGTGGAAGGAGATCTAGAAGAATTGGAAGAATTAGAAGAGGGAGAAGAAGATGATGATGAAGATGAAGACGAAGATGATGATGATGAAGATGAATACGAATATGAATATGAATATGAATACGAAGATGATGATGATGAAGATGAAGATGAAGATGAAGAAGACACGGAAGAAGAAGAATACGAAGACGAATTGGAAGAC------------------------------
>NN48
-----------------------------------------------------------------------------GAACTTCAATTGGATGTTTAGCTTCACATTTTTACTCCTTTGCACGACTCAGAACCCTTGGATTTTCTATCATGATATATTTACTTTTTCTACTAATACTATAATTACTGATGTTCATATTCAGGTTTCGTAGAGGAGAGGAAGGGGACGATATGGAGGCTCAATGACTGGGGTATGCGGAGGTTAGCATATAAAATTAAAAAGGCCAGAAGAGCAAATTATATCTTGATGAATATTGAAATTCCATCTGAAGATATTAATGACTTGAAAGATTTATTAGACAAGGATGAGAGAATCATTAGGCATTTGACAATAAAACAAAAGCAAGCCATCACTGAAGATTGTCCACCACCTCCGGAGTACAGGCCATACACATCCCTTAGTGATGATGAAGATATGGATGAAACTGAAGACATGGATGAAGCTGATCATGAATATCAGTTGGAAGGAGAACTAAAAGAATTGGAAGAATTAGAAGAGAAAGAAGAAGA-TTAGAAGAGGAGGAAGAAGAAGATGATGATGATGAAGATGATGA----TG-------------------------------------------------------------------------------------------------------------------------------
>PA42
CAATGAACATTCATTAACATTAAATTCAAAGTTTAAAGTGTAGTTGTTCGTGTACCTTATTTGCTTTTCCTAGCTTCAAATTTCGATTGGATGTTTAGGTTCACATTTTTACTTTTTTGCATGACTCAGAACCCTTGGATTTTCTATCATGATATATGTACTTTTTCTACTAATACTATAATTACTGATGTTCATATTCAGATTTCATAGAGGAGAGGAAGGGGACAATATGGAGGCTCAATGATTGGGGTATGCGGAGGCTAGCATATAAAATTAAAAAAGCCGGAAGAGCAAATTATATCTTGATGAATATTGAAATTCCATCTGAAAATATTAATGACTTGAAGAATTTATTAGACAAGGATGAGAGAGTCATCAGGCATTTGACAGTAAAACAAAAGCAAGCCATCACTGAAGATTGTCCACCACCTCCAGAGTACAGACCATACACGTCCCTCAGTGACGATGAAGATATGGAT------------------GAAACTGATTATGATGATCAGGTGGAAGGAGAACTAGAAGAATTGGAAGAATTAGAAGATGAAGAAGATGA------------TGTTGATGAAGACGAAGATGAAGAAGACAGGGCAGAAGAAGAATACGAAGACGAATTAGAAA---AAGAAGAAGATTCAGAGAAAGAGGTTGAGTTGGAAAGTGCAAAACAAGAGGATGCAAAAAAGTTATCTTGGAGGTAGCTTCAACCAATGACCATTTTCTGC
>PB33
--------ATTTGATGAAATCTCAATTTGAATACTCGATATTGTAATGTTATTTTTTTCCCAAGCTTTGAATATTTGGCAATTCCATTATTCAAAAATGTTGGTATTGTTTTTTGTATGCATCATTGCTAATCCTATATTGTACTATTATGAAAATAATCTTATTTTCAATGG----ATGAAACATTG--------TGCAGATTTTGTAGAGGAGAAAAGGGGGAAAATATGGAGGCTTAATGACTGGGGCATGCGGAGGCTAGCATATAAAATTAGAAAAGCCAAAAATGCAAATTATATCTTGATGAATATTGAAATGGGATCTGAACATATCAATGACTTGAAGACCTTATTTGACCAGGATGAAAGAATAATCAGGCATTTGGTAGTAAAACAAAAGAAAGCCATAACCGAAGATTGTCCACCACCTCCGGAGTTCAAGTCATATTCAACTCTCACCGATGAGGAAGACATGGATGAGGGTCCTGATTATGTTGATGAATTGGAAGATGATTTAGAAGAAGATTTAGAAGAAGAGTTTGACGAGCTGGAAACTGAAGACCAGCAGATGAAGGAGTTAGCTCCAAGATAAATGTATGA---------AGTATTTGTTGTACATCTTTGTAAATTATGGTCATGGTCATATTTCAATACCAGGGA-------------------------------------------------------------------------------
>PF1
CAATGAACATTTGTTAACATTAAATTCAAAGTCTGAAGTATAGTTGTTCAGGTGCCTTACTTGCTTTTGCTAGCTTCCAACTTCAATTGGATGTTTACATTCACATTTTTACTTCTTTGCACAACTCAAAACCCTTGAATTTTCTATCATGATATATGCACTTTTTCTACTAATACTATAATTGCTGA---TCATATTCAGATTTCATAGGGGAGAAGAAGGGGACGATATGGAGGCTCAATGACTGGGGTATGCGGAGGTTAGCATATAAAATTAAAAAAGCCAGAAGAGCAAATTATATCTTGATGAATATTGAGATTCCATCTGAAGATGTTAATGACTTGAAGAATTTATTAGATAAGGATGAGAGAATCATCAGGCATTTGACAATAAAACAAAAGCAAGCAATCACTGAAGATTGTCCGCCACCTCCAGAGTACAGGCCATACACATCCCTCAGTGATGATGAAGATATGGAT------------------GAAACTGAGCATGATGATCAGGTGGACGGAGAACTAGAAGAATTGGAAGAATTAGAAGAGGAAGAAGAATA---CGATGATGATGAATATGAAGACGAAGATGAAGAAGACAGGGAAGAAGAAGAATATGAAGACGAACTAGAAAAGGAAGAAGAAGATTTAGAGCAAGAGGCTGAGTTGGAAAGTGCATAACAGGAGGATGCCAAAAAG---------------------------------------
>PFM1
CAATGAACATACATTAACATTGAATTCAAAGTCT-AAGTGTAGTTGTTCATGTACCTTATTTACTTTTGCTAGCTTCAAATTTCGATTAG-TGTTTAGGTTCACTTTTTACCTTCTTTGTATGACTCAGAACCCTTGGATTTTTCATCATAATATATGTACTTTTTCTACTAATACTATAATTACTGATGTTTATATTCAGATTTCATAGAGGAGAGGAAGGGGATAATATGGAGGCTCAATGACTGGGGTATGCGGAGGCTAGCATATAAAATTAAAAAAGCCAGAAGCGCAAATTATATCTTGATGAATATTGAAATTCCATCTGAAAATATTAATGACTTGAAGAATTTATTAGACAAGGATGAGAGAATCATCAGGCATTTGACAGTAAAACAAAAGCATGCCATCACTGAAGATTGTCCACCACCTCCAGAGTACAGGCCATACACGTCCCTCAGTGATGATGAAGATATGGA------CGAAGATATGGATGAAACTGATTATGATGATCAGGTGGAAGGAGAACTAGAAGAATTGGAAGAATTAGAAGAGGAAGAAGATGA---TGATGATGATGAAGACAAAGAAGAAGATGAAGAAGACAGGGCAGAAGAAGAATACGAAGATGAATTAGAAA---AAGAAGAAGATTCAGAGAAAGAGGTTGAGTTGGAAAGTGCAAAACAAGAGGATGCAAAAAAGTTATCTC--------------------------------
>PG28
AAATGCACATAACAGCACTGAACAGTGTAACTGTAACAATATGGACGCTTGAGCAGAGTTGTTGTTTGATAGGTTGAAACCTCAATTGGAATATCCACTTTGTAATTTTCTTCCTTTCTGAAGCTTTCAATATTTTGGCAATCCGATTATGCATAAAATCTTGGTGTCATTTTTTGTATGAAACATTG--------TGCAGATTTTGTAGAGGAGAAAAAGGGGAAAATATGGAGGCTTAATGACTGGGGCATGCGGAGGCTAGCATATAAAATTGAGAAAGCCAAAAAGGCAAATTATATCTTGATGAATATTGAAATGGGAGCTGAACATATCAATGACTTGAAGACCTTATTTGACAAGGATGAGAGAGTAATCAGGCATTTGGTAATGAAACAAAAGAAAGCGATAACTGAAGATTGCCCACCACCTCCAGAGTTCAATTCATCTTCAACTCTGACCGATGAGGAAGATATGGATGAGGGTCCTGATTATGTTGATGAATTGGAAGATGAATTAGAAGAAGAATTGGACGAAGAGTTTGATGACCTGGAAAGTGAAGGACAGGAGATGAAGGAGTTAGCTCCACGATAACTGTATTATCATTTTTCAGTATTTGTTGTACATCTTTGTAAATTATGGTCATGGTCATATTTTAATGCCAAGGAAC-----------------------------------------------------------------------------
>PH2
CAATGAACATTTGTTAACATTAAATTCAAAGTCTGAAGTATAGTTGTTCAGGTGCCTTACTTGCTTTTGCTAGCTTCCAACTTCAATTGGATGTTTACATTCACATTTTTACTTCTTTGCACAACTCAAAACCCTTGAATTTTCTATCATGATATATGCACTTTTTCTACTAATACTATAATTGCTGA---TCATATTCAGATTTCATAGGGGAGAAGAAGGGGATGATATGGAGGCTCAATGACTGGGGTATGCGGAGGTTAGCATATAAAATTAAAAAAGCCAGAAGAGCAAATTATATCTTGATGAATATTGAGATTCCATCTGAAGATGTTAATGACTTGAAGAATTTATTAGATAAGGATGAGAGAATCATCAGGCATTTGACAATAAAACAAAAGCAAGCAATCACTGAAGATTGTCCGCCACCTCCAGAGTACAGGCCATACACATCCCTCAGTGATGATGAAGATATGGAT------------------GAAACTGAGCATGATGATCAGGTGGACGGAGAACTAGAAGAATTGGAAGAATTAGAAGAGGAAGAAGAATA---CGATGATGATGAATATGAAGACGAAGATGAAGAAGACAGGGAAGAAGAAGAATATGAAGACGAACTAGAAAAGGAAGAAGAAGATTTAGAGCAAGAGGCTGAGTTGGAAAGTGCATAACAGGAGGATGCCAAAAAGTTATCTTGGAGGTAGCTTCAACCAATGTCCATTTTCTGC
>PM29
--------------------------------------------------------------------------------------------------------------------------------------------------TTCTGAAAATAATCTTCTTTTCAATGG----ATGAAACATTG--------TGCAGATTTTGTAGAAGAGAAAAAGGGGAAAGTATGGAGGCTTAATGACTGGGGCATGCGGAGGCTAGCATATAAAATTAAAAAAGCCAAAAAGGCAAATTATATCTTAATGAATATTGAAATGGGAGCTGAACATATCAATGACTTGACAACCTTATTTGATAAGGATGAGAGAGTAATCAGGCATTTGGTAATGAAACAAAAGAAAGCCATCACTGAAGATTGTCCACCACCTCCAGAGTTCAAGTCATATTCAACTCTCACCGATGAGGAAGACATGGATGAGGGTCCTGATTATGTTGATGAATTAGAAGAAT---------------CGGAAGAAGAGTTTGACGAGTTGGAAAGTGAAGAACAGGAAATGAAGGAGTTAGCTCCACGATAAGTGTATGATAATTTTTCAGTATTTGTTGTACATCTTTGTAAATTATGGCCATGGTCATACTTCAATGCAAGGGAACTCAATTTTTACCTTGTGGAGAAATTCTGATGTTTGGA--AGTATTAATAATGTGATCAGCATATGTTTCAAAACTTC
>PS27
GAATGCACATAACAGCACTGAACAGTGTAACTGTAACAATATGGACGCTTGAGCAGAGTTGTTGTTTGATAGGTTGAAACCTCAATTGGAATATCCACTTTGTAATTTTCTTCCTTTCTGAAGCTTTCAATATTTTGGCAATCCGATTATGCATAAAATCTTGGTGTCATTTTTTGTATGAAACATTG--------TGCAGATTTTGTAGAGGAGAAAAAGGGGAAAATATGGAGGCTTAATGACTGGGGCATGCGGAGGCTAGCGTATAAAATTGAGAAAGCCAAAAAGGCAAATTATATCTTGATGAATATTGAAATGGGAGCTGAACATATCAATGACTTGAAGACCTTATTTGACAAGGATGAGAGAGTAATCAGGCATTTGGTAATGAAACAAAAGAAAGCGATAACTGAAGATTGCCCACCACCTCCAGAGTTCAATTCATCTTCAACTCTTACCGATGAGGAAGATATGGACGAGGGTCCTGATTATGTTGATGAATTGGAAGATGAATTAGAAGAAGAATTGGAAGAAGAGTTTGATGACCTGGAAAGTGAAGAACAGGAGATGGAGGAGTTAGCTCCACGATAACTGTATGATCATTTTTCAGTATTTGTTCTACATCTTTGTAAATTATGGTCATGGTCATATTTTAATGCCAAGGAACTCAATTTTTACCATGTGG-AGAAGTTTCTGATGTTCGGAAGTATTAACAGTGTGATCAGCATTTGTTTCA-------
>PS30
-----------------------------------AAGTGTAGTTGTTCGTGTACCATATTTGCTTTTCCTAGCTTCAAATTTCTATTGGATGTTTAGGTTCACATTTTTACTTTTTTGCATGACTAAGAACCCTTGGATTTTCTATCATGATATATGTACTTTTTCTGCTAATTCTATAATTACTGATGTTCATATTCAGATTTCATAGAGGAGAGGAAGGGGACAGTATGGAGGCTCAATGACTGGGGTATGCGGAGGCTAGCATATAAAATTAAAAAGGCCGGAAGAGCAAATTATATCTTGATGAATATTGAAATTCCATCTGAAAATATTAATGACTTGAAGAATTTATTAGACAAGGATGAGAGAGTCATCAGGCATTTGACAGTAAAACAAAAGCAAGCCATCACTGAAGATTGTCCACCACCTCCAGAGTACAGACCATACACGTCCCTCAGTGACGATGAAGATATGGAT------------------GAAACTGATTATGATGATCAGGTGGAAGGAGAACTAGAAGAATTGGAAGAATTAGAAGATGAAGAAGATGA------------TGTTGATGAAGACGAAGATGAGGAAGACAGGGCAGAAGAAGAATACGAAGACGAATTAGAAA---AAGAAGAAGATTCAGAGAAAGAGGTTGAGTTGGAAAGTGCAAAACAAGAGGATGCAAAAAATTTATCTTGGAGGTAGCTTCAACCAATGACCATTTTCTGC
>PSF43
TCTCATAAATTAACAAATATAGTGGTTCCTCTCTAAGAGACTATTATTTCTCTTCTCAATATCTCTCTTACAACCTTTCTATCAACCTAGATTTTTTGGTTCACATTTTTACTCCTTTGCACGAATCAGAACCTTTGGATTTTCTATCATGATATATGTACTTTTTCTACTAATACTATAATTACTGATGTTCATATTCAGGTTTCATAGAGGAGAGGAAGGGGACGATATGGAGGCTCAATGACTGGGGTATGCGGAGGTTAGCATATAAAATTAAAAAAGCCAGAAGAGCAAATTATATCTTGATGAATATTGAAATTCCATCTGAAGATATTAACGACTTGAAGAATTTATTAGACAAGGATGAGAGAATCATTAGGCATTTGACAATAAAACAAAAGCAAGCCATCACTGAAGATTGTCCACCACCTCCAGAGTACAGGCCATACACGTCCCTCAGTGATGATGAAGATATGGATGAAACTGAAGACATAGATGAAGCTGATCATGAATATCAGTTGGAAGGAGAACTAAAAGAATTGGAAGAATTAGAAGAGGAAGAAGAGGAAGAAGATGAAGATGAAGATGTAGATGAAGATGATGAAGATAGGGAAGAAGAAGAATACGAAGATGAATTAGAAAAAGAAGAAGAAGATTTGGAGAAAG--------------------------------------------------------------------------------
>PTA0
------------------------------GTCTAAAGTGTACTTGTTCAAGTACCTTATTCGCTTTTGCTAGCTTCAAATTTCAATTGGATGTTTAGGTTCACATTAAAAGTTCTTTGCACAACTCAGAAGCCACGGATTTTCTATCATGATATATTTACTTTCTCTACTAATCCTATAATTACTGATGTTCATATTCAGATTTCATAGAAGAGAGGAAGGGTACAATATGGAGGCTCAATGACTGGGGTATGCGGAGGCTAGCATATAAAATTAAGAAAGCCAGAAGAGCAAATTATATCTTGATGAATATTGAAATTCCATCTGAAGATATTAATGACTTGAAGGATTTATTAGAGAAGGATGAGAGAATCATTAGGCATTTGGCAGTAAAAGAAAAGAAAGCCATCACTGAAGATTGTCCTCCACCTCTAGAGTACAGGCCATACTTGTCCCTCAGTGACGATGAAGATGAAGATGAAGATGAAGATATGGACGAAACTGAATATGATGATCAGGTGGAAGGAGAACTAGAAGAATTGGAAGAATTAGAAGAAGGAGAAGATGA-------GATGAAGATGATGAAGATGAAGATGAAGAAGGTGAAGATG-----------------------------------------------------------------------------------------------------------------------------------
>RC54
------------------------------------------------------------------------------AACTTCAATTTGATGTTTAGGTTCACATTTTTACTCCTTTGCACGACTCAGAACCCTTGGATTTTCTATCATGATATATTTACTTTTTCTACTAATACTATAATTACTGATGTTCATATTCAGGTTTCATAGAGGAGAGGAAGGGGACGATATGGAGGCTCAATGACTGGGGTATGCGGAGGTTAGCATATAAAATTAAAAAGGCCAGAAGAGCAAATTATATCTTGATGAATATTGAAATTCCATCTGAAGATATTAATGACTTGAAGGATTTATTAGACAAGGATGAGAGAATCATTAGGCATTTGACAATAAAACAAAAGCAAGCCATCACTGAAGATTGTCCACCACCTCCAGAGTACAGGCCATACACTTCCCTTAGTGATGATGAAGATATGGATGAAACTGAAGACATGGATGAAGCTGATCATGAATATCAGTTGGAAGGAGAACTAAAAGAATTGGAAGAATTAGAAGAGGAAGAAGAAGATGATGATGATTATGATGATGAAGATGAAGATGAAGAAGATAGGGAAGAAGAAGAATACGAAGACGAATTAGAAGAAGAAGAAGAAGATTTGGAGAAAGAGGTTGAGTTGGAAAGTGCAAAACAGGAGGATGAAAAAAAATTATCTTGGAGGTAGCTTCAACCA---------------
>RR55
-------------------------------------------------------------------------------------ATTGGATGTTTAGGTTCACAGTTTTACTCCTTTGCACGACTCAGAACCCTTGGATTTTCTATCATGATATATTTACTTTTCCTACTAATACTATAATTACTGATGTTCATATTCAGGTTTCATAGAGGAGAGGAAGGGGACGATATGGAGGCTCAATGACTGGGGTATGCGAAGATTAGCATATAAAATTAAAAAGGCCAGAAGAGCAAATTATATCTTGATGAATATTGAAATTCCATCTGAAGATATTAATGACTTGAAGGATTTATTAGACAAGGATGACAGAATTATTAGGCATTTGACAATAAAACAAAAGCAAGCCATCACTGAAGATTGTCCACCACCTCCAGAGTACAGGCCATACACGTCCCTTAGTGATGATGAAGATATGGATGAAACTGAAGACATGGATGAAGCTGATCATGAATATCAGTTGGAAGGAGAACTCAAAGAATTGGAAGAATTAGAAGAGGAAGAAGAAGATGATTATGATGATGATGATGAAGATGAAGATGAAGAAGATAGGGAAGAAGAAGAATACGAAGATGAATTAGAAG---AAGAAGAAGATTTCGAGAAAGAGGTTGAGTTGGAAAGTGCAAAACAGGAGGATGACAAAAAATTATCTTGGAGGTAGCTTCAACCAATGAACATTTTCTGC
>SA1
CAATGAACATTCATTAACATTAAATTCAAAGTCTAAAGTGTAGTTGTTCATGTACCTTATTTGCTTTTGCTAGCTTCAAATTTCGATTGGATGCTTAGGTTCGCATTTTTACTTCTTTGCATGACTCAGAACCCTTGGATTTTCTATTATGATATATGTACTTTTTCTACTAATACTATAATTACTGATGTTCATATTCAGATTTCATAGAGGAGAGGAAGGGGACAATATGGAGGCTTAATGATTGGGGTATGCGGAGGCTAGCATATAAAATTAAAAAGGCCGGAAGAGCAAATTACATCTTGATGAATATTGAAATTCCATCTGAAAATATTAATGACTTGAAGAATTTATTAGACAAGGATGAAAGAGTCATCAGGCATTTGACAGTAAAACAAAAGCAAGCCATCACTGAAGATTGTTCACCACCTCCAGAGTACAGGCCATACACGTCCCTCAGTGAGGATGAAGATATGGAT------------------GAAACTGATTATGAAGATCAGGTGGAAGGAGAACTAGAAGAATTGGAAGAATTAGAAGAGGAAGAAGATGA------TGATGATGAAGACGAAGACGAAGATGAGGAAGACAGGGCAGAAGAAGAACATGAAGATGAATTAGGAA---AAGAAGAACATTCAGAGAAAGAGGTTGAGTTGGAAAGAGCAAAACAAGAGGATGCAAAAAAGTTATCTTGGAGGTAGCTTCAACCAATGACCATTTTCTGC
>SC0
-------------TTAACATTAAATTCAAAGTCTAAAATATAGGTGTTCAGGTGCCTTATTTGCTTTTG----------------------------------------------CTAGCTTCAATTAGAACCCTTGGATTTTCTATCATGATCTATGTACTGTTTGTACGAATACTATAATTACTGAGGTTCATATTCAGATTTCATAGGGGAGAGGAAGGGGACTATATGGAGGCTCAATGACTGGGGTATGCGGAGGTTAGCGTATAAAATTAAAAAAGCCAGAAGTGCAAATTATATCTTGATGAATATTGAAATTCCATCTGAAGGTATTAATGACTTGAAGGATTTATTAGACAAGGATGGGAGAATCATCAGGCATTTGACAATAAAACAAAAGCAAGCCATCACTGAAGATTGTCCACCACCTCCAGAGTACAGGCCGTACGCATCCCTCAGTGATGATGATGATGAAGATGAAGATGAAGATGAAGATGAAAATGAAAATGATGATCAGGTGGAAGGAGAACTAGAAGAATTGGAAGAATTAGACGAGGAAGAAGAGGATGATGATGACGATGAAGATGAGGACGAAGATGACGAAGACAGGGAAGAAGAAGAATACGAGGATGGATTAGAAACAGAAGAAGAT---------------------------------------------------------------------------------------------
>SE46
---------------------------------------------------------------------TTGGTCTAAATTCTGTATTTATATATTGGTAATATTTCATTTTACTATATTTG-----------------------------------AAAGAATTGATATTTATTTTAACAATGCAAAATCATTTGTGCAGATTTCATAAATGAGAGAAAAGGAAAAGTATGGAGGTTGAATGACTGGGGTATGCGGAGACTGGCATATAAAATCAAGAAAACCAAGAAAGCAAATTATGTCTTGATGAACATTGAATTAGGATCAGAAGCTATCAATGATTTGAAAACATTATTAGACAAGGATGAAAGAGTTATTAGGCATTTGGTGATGAAACAAAAGAAAGCCATAACTGAAGATTGTCCCCCCCCTCCAGAGTACATGTCGCGTTCAACTCAAAGTGACGATGAAGAAACAGAGGGGAGTGATGATGAAAGTGAGCTTGAGTCTGAAGGAGAATTAGAAGAGGAATCGGGAGGTGGGTTCAATGAGGAATTGGAAAATAATGCAGAGAAGAATATCAAAGAGCTATCTCGACGGCAGCTCCAATCTATATGATGTTTGTTCAGTGCT----------------------------------------------------------------------TGTTCAGTGTCGTAGTGTACATTTGTTAAATTACAATCATGGGC
>SG23
CAAACAAACATTG--AGCAGGAGATTGATTCCACAGCAAAGG-TTGTCTTGATATATAATTTATATTTCCTAGCTTAAAATTCCTGTTGAGTGGTTAAGTCTACATTTTAAAA-------TCAACTATCAATCGTTATATTTTCCATATATTTTTT-ATAACATATGAATCTA----ACTGATGTCTA---TGTGTTTCAGGTTTCATAGAGGAGAGGAAGGGCAAAATATGGAGGCTCAATGACTGGGGCATTCGGAGGTTAGCATATAAAATTAAAAAAGCCAAAAAAGCAAACTATATCTTGATGAATTTTGAAATTGGAACAGAACATATTAATGAGTTGAAGAATATGTTAGACAAGGATGAGAGAGTCATCAGGCATTTGGTAATGAAACAAAAGGCAGCCATAACCGAAGATTGTCCACCACCTCCAGAATATAGGGGCATTTCCACCTATGGTGATGAGGAAGCTATGGATGACACTGATGCAAATGAGAAGGATATGAATGAAGATGAATTAGAAGAAGAATGGGAAGAAGTAATTGAGGGCGATGAGGAAGA------TATGGATGGAATTGCAGAATATGATGATCAAGTGGAAGGCAAATTAGAAGGAAAGTTTGAGGGTGATGAGGAAGATATGGAGGGGGCTGATGGATACAATGATCAAGTTGAAAGTGCAAAACAAGAGGATGTGAAACAGTTAGCTCGTCGGTAGCTCTTTTCTGTGATCATTTTCC--
>SS22
CAAACAAACATTG--AGCAGGAGATTGATTCCACAGCATAGG-TTGTCTTGATATATGATTTATTTTTCCTAGCTTAAAATTTCTATTGAGTGGTTAAGTCTACATTTTTACATCTTACTGTAACTATCAATCGTTGTATTTTCCATATATTTTTT-ATACCATATGAATCTA----ACTGATGTCTA---TGTGTTTCAGGTTTCATAGAGGAGAGAAAGGGCAAAATATGGAGGCTCAATGACTGGGGCATGCGGAGGTTAGCATATAAAATTAAAAAAGCCAAAAAAGCAAACTATATCTTGATGAATTTTGAAATTGGAACAGAACATATTAATGAGTTGAAGAATTTGTTAGACAAGGATGAGAGAGTCATCAGGCATTTGGTAATAAAACAAAAGGCAGCCATAACCGAAGATTGTCCACCACCTCCAGAATATAGGGGCATTTCCACCTTTAGTGATGAGGAAGCTATGGACGACACACATGCATATGAGAAGGATATGAATGAAGATGAATTAGAAGAAGAATGGGAAGAAGTAATTGAGGGCGATGAGGAAGA------TATGGATGGGATTGCAGAATATGATGATCAAGTGGAAGGCAAATTAGATGGAAAGCTTGAGGGTGATGAGGAAGATATGGAGGGGGCTGATGGATACAATGATCAAGTTGAAAGTGCAAAACAAGAGGATGTGAAACAGTTAGCTCGTCGGTAGCTCTTT--TCTGATCATTTTTCAG
>SV36
TAATTTAAATTAACATATTCTCGCTTTGTCTCATTTCATAGCATCTCCCAAGTGTGAAAGTTCAATACTGTGATTTTGGTTTTCTACTCAACTATAACTCTCCTATCCTAGTCAATTTTAATGGATTGTTTAATTTGACATTTTTACATCGATTCTTAAACTGGATATCTCAACATGGTTTATATTTGTGTTTATATTCAGATTTCATAGAAGAGAGGAAGGGGAAAATATGGAGGCTCAATGATTGGGGTATGCGGAAGCTAGCATATAAAATCAAGAAGACCACAAAAGCAAATTATATCTTGATGAATTTTGAAATTGGAGCCGAGTATATTAATGAGTTGAAGAATTTATTAGACAAGGATGAGAGAATCATCAGGCATTTGGTAATTAATCAGAAAGAAGCCATAACTGAAGATTGTCCGCCACCTCCAGAGATTGATTATGATGATGGGTCCAATATGGATGAATATGATGATGATATGGATGAATACGACGATGAGGTGGAAGGATATGAAGAATATGAAGAGGAGGAGGAAGGTGATGAGGAAGATATGGAGGTGACTGAGGAGGAAGACGAATCAGAAGAAGAAGATGGGGAGTTAGAAAGTGAAGAACTGGAGGGCGTGAAAGAGTTAGCTGGGCGGTAGCTTCTGTCTACGATCATTGTTCAGCGTAGGGCCATGAACTTGGTGCTTGCCTTGTAGGGTTATGATGGTGAGAATTATAAGATTATTGAGACCGGG
>TA17
--------------------------------------------------------------------TGTAGTTTAAAATTTCAATTGAGTGATTAATTCTATATTTTCACATCGCCCTGCAACTCTGAACTGTTATATTTTGCATATTTT-TTA-ATACCATATAAATCTA----ATTGATGTCTC---TGTGTATCAGGTTTCATAGAGGAGAGAAAGGGCAAAATATGGAGACTCAATGACTGGGGCATGAGGAAGTTAGCATATAAAATTAAGAAAGCAAGAAAGGCAAACTATATCTTGATGAATTTTGAAATTGGAAAAGAGCATATTAATGCGTTGAAGGATTTATTAGACAAGGACGAGAGAGTCATCAGGCATCTGGTAACGAAACAAGAGGCAGCCATAACTGAAGATTATCCACCACCTCCAGAATACTGGAACATTTCCACCCTTGGTGATGAGGAAGCTATGGATGACCATGATGCATATGAGAAGGATAGGAATGAAGATGAATTAG---AAGAATGGGAAGAAGTAATTATGGTTGATGAGGAAGA------TATGAATGGGGTTGTATATTAAGATGATCAAGTCGAAGTCAAATTAAAAGAAAAGGTTGAGGGTGGTGAGGAAGAAGACTGGGAAAAAGAGGCTCAGGACTC--------AGAGTGCATAACAAGATGATGCAAAACAGTTAG-----------------------------------
>TB39
TGAACAAACATTGAGAATGGGACATTGAGGCCACAGCATAGATTTGTCTAGATATATTA-TTTATTTTGCTAGC--------------AAGTGTTCAATTTTACAATTTCACATCTTTCTGCAACTCTGCATCGTTGGATTTTTCATATAT--TTTTGTACCATGTGAAAAAA----ATTGATGTCTATATTTGTTTCCAGATTTTGTAGAGGAGAGAAAGGGAAAAACATGGAGGATCAATGACTGGGGTATGCGAAGGTTGGCATATAAAATTCAAAAAGCCACAAAAGCAAATTATATCTTAATGAATTTTGAATTTGGTGCTGAACATATCAATGAGTTGAAGAATTTATTAGATAAGGATGAGAGAGTCATCAGGCATTTGGTATTAAAACGAGATGCAGCCATAACTGACAATTATCCACCACCTCCAGCATTCAGGTCAATTTC---------TGATGAG------------------------------GACGATGTGGATGAATACGATGATC---AGATGGAAGGTGAATTAGATGAAGAATGGGAAGAAGT------------------------------------TGTT------------------------------------------------------------------------------------------------------------------------------------------------
>TC31
CAATGGAATCTTGAGTAGTTATCTGTTAGCTTGTAGAATAATTGTAATTTTCTCTTTCTGAAGCTTCAATTTATTTGGCTATTCCATTATGCATAAATGTTGGTGTCGTGTTTGGTATGCATCATTGCTAATCCTATATTGTACTATTGTGAAAATGATCTTATTTTGAATGG----ATAAAACGTTG--------TGCAGATTTTATAGAGGAGAAAAAGGGGAAAATATGGAGGCTTAATGACTGGGGCATGCGGAGGCTAGCGTATAAAATTAAAAAAGCCAAAAAGGCAAATTACATCTTGATGAATATTGAAATGGGAGCTGAACATATCAACGACTTGAAGACCTTATTTGATAAGGATGAGAGAGTAATCAGGCATTTGGTAATGAAACAAAAGAAAGCAATAACTGAAGATTGTCCACCACCTCCAGAGTTCAACTCAGATTCAACTCTTACCGACGAGGAAGACATGGATGAGGGTCCTGATTATGTTGATGAATTGGACGATGAATTAGAAGAAGATTTGGAAGAAGAGTTTGACGAGCTGGAAAGTGAAGATCAGGAGATGAAGGAGTTAGCTTCACGATAAGTGTATGAACA-TTTTCAGTAATTGTTGTAAATCTTTGTAAATTATGACCATCGTCATA-TTCAATGCCAGGGAACTCAATT-----------------------------------------------------------------------
>TN1
--------------------------------ACAGTATAGATTTGTCGAGATATATAATTTATTTTTGCTAGCTTCAAATTTCAATCTAGTTTTCAATTCTACATTTTCACATCTTTCTGCAAATATGAATCCTTGGATTTTCCATATT-------ATACCACATGAAAGTA----ATCAATGTTTA---TTTTTTTCAGATTTCATAGAGGAGAGAAAGGGGAAATTATGGAGGGTCAATGACTGGGGTATGCGGAGGCTAGCATATAAAATTAAAAAAGCCACAAAAGCAAATTATATCTTGATGAATTTTGAGTTTGGAGCTGAACATATCAACGACTTGAAAAATTTGTTAGACAAGGATGAGAGGGTCATCAGGCATTTGGTAATGAAACGAGATGCAGCTATTACTGAAGATTATCCATCACCTCCAGCATTCAGATCAATTTC---------CGATGAGGAATATATGGATGATGCTGATGCATATGAGGTGGACATGGATGAATACGAGGATC---AGGTGGAAGGCGATTCAGGAGAAGAATGGGAAGAAGT------------------------------------GGTTGAGGGTGAACAAGAAAAATATTGGGAAGAAGAGGTTGAGGAGTTAGAAAGTGCAGAACAGGAGGATGC-------AAAACAGTTAGCTTGGCGGTAGCTTCAGTCTATGATCATTATTTGTACAT-------------------
>TO14
CAAACAAGTTTGAGCAGTAGGACATTGATTCCACAGCATAGG-CTCTCTAAATATATAATATGTTCTTCGTAGTTTAAAATTTCAATTGAGTGATTAATTCTATATTTTTACACCCCCCTGCAACTCTGAACTATTATATTTTCCATAGATTTTTTTATACCATATGAATCTC----ATTGATGTCTA---TGTGTATCAGGTTTCATAGAGGAGAGAAAGGGCAAAATATGGAGACTCAACGACTGGGGCATGAGGAGGTTAGCATATAAAATTAAAAAAGCAAAAAATGCAAACTATATCTTGATGAATTTTGAAATTGGAAGAGAACATATTAATGGGTTGAAGTATTTATTAGACAAGGATGAGAGAGTCATCAGGCATTTGGTAACAAAACAAGAGAAAGCCATAACTGAAGATTATCCACCACCTCCAGAATATTGGAACATTTCCGCCCTTGCTGATGAGGAAGCTATGGATGACCATGATGCATATGAGAAGGATACGAATGAAGATGAATGGG---AAGAATGGGAAGAAGTAATTATGGTTGATGAGGAAGA------TATGAATGTGATTGCAGAATAAGAT-ATGAAGTGCAAGTCAAATTAGAAGAAAAGGTTGAGGGCGGTGAGGAAGAAGACTGGAAAGAAGAGGCTAAGGACTC--------AGAGTGCAAAACAAGAGGATGTGAAACAGTTAGCTCATTGGTAGCTCTTATCTGTGATCATTTCTCAG
>TPL03
CAATGAACATTCATTAACATTAAATTCAAAGTCTAAAGTATTGTTGTTCAGGTGCCTTATTTGCTTTTGCTAGCTTCAAACTTCAATTGGATGTTTAGGTTCACATTTTTACTCCTTTGCACGACTCAGAACCTTTGGATTTTCTATCATGATATATGTACTTTTTCTACTAATACTATAATTACTGATGTTCATATTCAGGTTTCATAGAGGAGAGGAAGGGGACGATATGGAGGCTCAATGACTGGGGTATGCGGAGGTTAGCATATAAAATAAAAAAAGCCAGAAGAGCAAATTATATCTTGATGAATATTGAAATTCCATCTGAAGATATTAATGACTTGAAGGATTTATTAGACAAGGATGAGAGAATCATTAGGCATTTGACAATAAAACAAAAGCAAGCCATCACTGAAGATTGTCCACCACCTCCAGAGTACAGGCCATACACGTCCCTCAGTGATGATGAAGATATGGATGAAACTGAAGACATAGATGAAGATGATCATGAATATCAGTTGGAAGGAGAACTAAAAGAATTGGAAGAATTAGAAGAGCAAGAAGAAGATGATGATGATGATGATGATGAAGATGAAGATGAAGATGAAGATGAAGATGAAGATGAAGATGAAGATGAAGATGAAGATGATGAAGTTGAAGATGAAGATGAAGATGTAGAAGATAGGGAAGAAGAAGAATACGAAGATGAAT-----------------------------------
>WN5
--------------------------------------------------------TGAATTATTTTTTCTAGCTTCAAATTTCATTTGAATGTTTAATTTCACATGGTTACATCATACTGCAACTCTGAAGCCTTGTTTCTTACATTATGATGTGGGTATTTTTTATCCTATTATTAAAGTTACTGGTGTCTGTATTCAGATTTCATAGAGGAGAGAAAGGGAACAATATGGAGGCTTAATGACTGGGGTATGCGAAGGTTAGCATATAAAATCAGAAAAGCTAGAAGAGCAAATTATATCTTGATGAATGTTGAAATTCCAGCAGAAGATATTAATTACTTGAAGGATTTATTAGACAAGGATGAGAGAATCATCAGACATTTGGCAATAAAGCAAAAGCAAGCTATAACTGAAGACTGTCCGCCACCTCCAGAGTACAGGCCATATTCCTCCCTTAGTGATGAGGAAGATATGGAGGAAGAGGAAGATATGGATGAAACTGATGAATATGACCAGATGGAAGGTGAACTGGAAGAATTGGAGGAGGAAGAAGAAGATGATGACGA------AGATGGCGATGACAATGACTATAATGAAGAAGAGTGGGCAGAACAGGAAGAGGAGGAAGAAAAATGGGAAGAAAAAGATGATGATGACAGCCACGAAGACACAGAAGATGACGACGATGAAGAAGAAAAAGAATGGGTAGAACAAGAACAAGAACAACTGACTGTCCTTGGC
>WS10
------------------------------------------------------------------------GCTTGAAATTCCAATTGGCTGATTAATTCTATATTTTTGTACCCCCCTGCAGCTCTCAATTCTTATGTTTTTCATAAATTTCTT-ATACCATATGAATTTA----ATTGACATCTC---TGTGTATCAGGTTTCATAGAGGAGAGAAAGGGCAAAATATGGAGACTCAATGACTGGGGCATGAGGAGGCTAGCATATAAAATCAAGAAAGCAAAAAAAGCAAACTATATCTTGATGAATTTTGAAATTGGAAGAGAACATATTAATGACCTGAAGGATTTATTAGACAAGGATGAGAGAGTCATTAGGCATTTGGTTCAAAAACGAGATGAAGCTATAACTGAAGATTATCCACCACCTCCAGAATATAGGGACATTTCCACCCTTCATGATGAAGAAGCTATGGATGACTATGATGAATATGAGAAGGATACAAATGTAGATGAAGTAGAAGAAGAATGGGAAGAAATAATTATGGTTGATAGGGAAGA------TATGAATGGGATTG--------------------------------------------------------------------------------------------------------------------------------------------------------------------
>WW11
----------TGAGCAGGAGGACATTGATTCCACAGCATAGG-TTCTCTACATGTATAATATGTCCTTTGGCGCTTGAAATTCCAATTGGCTGATTAATTCTATATTTTTGTACCCCCCTGCAGCTCTCAATTCTTATGTTTTTCATAAATTTCTT-ATACCATATGAATTTA----ATTGACATCTC---TGTGTATCAGGTTTCATAGAGGAGAGAAAGGGCAAAATATGGAGACTCAATGACTGGGGCATGAGGAGGCTAGCATATAAAATCAAGAAAGCAAAAAAAGCAAACTATATCTTGATGAATTTTGAAATTGGAAGAGAACATATTAATGACCTGAAGGATTTATTAGACAAGGATGAGAGAGTCATTAGGCATTTGGTTCAAAAACGAGATGAAGCTATAACTGAAGATTATCCACCACCTCCAGAATATAGGGACATTTCCACCCTTCATGATGAAGAAGCTATGGATGACTATGATGAATATGAGAAGGATACAAATGTAGATGAAGTAGAAAAAGAATGGGAAGAAATAATTATGGTTGATAGGGAAGA------TATGAATGGGATTGCAGAATATGATGATCATGTGGAGTTCAAATTAGAAAAAAAGGTTGA-GGCAACAAGGAAAAAGACAGAGAAGAAGATGCTCAGGACT---------------------TCGAGAGTGTAAAAC-----------------------------------------
