# Supplementary material for: Development of a Target Enrichment Probe Set for Conifer (REMcon)
Source: Biology (Basel). 2024 May 22;13(6):361. doi: 10.3390/biology13060361 (PMC11200496; doi:10.3390/biology13060361)
Supplement: Supplementary file 1 [file biology-13-00361-s001.zip › biology-2960267-supplementary/Sup data/secapr_alignments_paralogs/12.fasta]

>AA3
----------------------------------------------------------------------------------------------------------------------------------------------TGAAAACTTATCATGCTC-----TTGTTTTCGTAATATTAAATATGATGGGTTA-AATGTTGCT--TTTTTGCAGGTTGATGACGCAATTTATGTTGAGTCCATCAAAAGTTACATTGAACAGTATTTTGGACAAACTTTCTTGCCCACTTCTTTTGCTTTGGGGAGATTTGGATCCTTGGGTGGGTCCAAGTAAAGCAATCAAGATCAAGGAGATATATCCTAATTCTTCACTTGTACATCTGCAAGCAGGGCATTGCCCTCATGATGAGGTCCCTGAACTTGTAAATGAAGCCTTGCTCGATTGGGCATTGCCTTTGAGTTCTTCAATTTCATCCCAGACAATTTAGTGCTTCACATTGTAACTGTAACATAAAGTACTCCAAAT------TACACCATAGCATGCACGTTTCACAATGATGAAGGAAAATATTCT---------------------------TGTAGAAAAATATAGAATCTGTTGTATCAGTAGTCCGCCTAATTGGGCTGTATTAAATGTACATCGGGTTTCTTTTCATAATGCATATTATAGGAATTAATCTTA
>AA60
-----TGACACCATTTAGTTCTCTGAATAAATATATTTTATCAGTTGCGATTTCTCAAAATAAAACACCACTACATATCTGGAATTGGATGCAGAATGTTGGATGATAAAAATA------AAAGCAAATCATTAAATTTCTTTAATATCCTATCTTCCTGTTTATTTTGTCCCATAGTATAACACCTGACAGTATTCAATGTTACTTTATTTTGCAGGTTGATGACACAATTTATGTTCAATCCAGCAAGAGTTACGCTGAACAGTATTTTTGAGAAACTTTCATGCCCACTTCTTTTGCTTTGGGGAGATTTGGATCCATGGGTGGGTCCAGGTAAAGCCAACAAAATAAAGGAGATATATCCTAATTCTTCGATCATACATTTGCAAGCAGGACATTGCCCACACGATGAGGTTCCAGAACTTGTAAATGAAGCCTTGTTAAATTGGGCATTGCCTTTGAGCTCTCAAGCTTCAACTACAACAATATAGTGTTTCTGCTTTTCATATTAGAACACAACAGCTATTGTATTTAGTAGCCTTAAACCAAACAGCAATTTCAAAATACATAACAATGTTTTCCATTTTAGG-----------------GGCAGCTTTTCTTAA------------------------------------------------------------------------------------------
>AAR4
----------------------------------GCCACTTATTACTTTGAATGATTTATTTTTGTGGGTGACTAATTCTGGAATTGGATATAGAATTATGAATGTTGAAACCATAGAATAAAATGAAATATTAACTTTCTTTGAAAACTTATCATGCTC-----TTGTTTTCGTAATATTAAATATGATGGGTTA-AATGTTGCT--TTTTTGCAGGTTGATGACGCAATTTATGTTGAGTCCATCAAAAGTTACATTGAACAGTATTTTGGACAAACTTTCTTGTCCACTTCTTTTGCTTTGGGGAGATTTGGATCCTTGGGTGGGTCCAAGTAAAGCAATCAAGATCAAGGAGATATATCCTAATTCTTCACTTGTACATCTGCAAGCAGGGCATTGCCCTCATGATGAGGTCCCTGAACTTGTAAATGAAGCCTTGCTCGATTGGGCATTGCCTTTGAGTTCTTCAATTTCATCTCAGACAATTTAGTGCTTCACATTGTAACTGTAACATAAAGTACTCCAAAT------TACACCATAGCATGCACGTTTCACAATGATGAAGGAAAATATTCT---------------------------TGTAGAAAAATATAGAATCTGTTGTATCAGTAGT-------------CC--------------------------------------------------------
>AF1
TTTCAATTTCATATGTAATTTATCCAATTTTTGTGTATAGCCACTTATTACTCCAAAATTCCAAATGTATTTGTTTTACAAATACAAAATACCATCAACTCCTTTTCCAAATTAGATGTGGATTTTGAATGGTAAAACGAATTGAAAACCTAC----------------------------TCACATGATGGCATTTACTTTTACC--TTTTTGCAGGTTGATGACACAATTTATGTTCAATCGATCAAATGTTACGTTGAACATTGTTTTGGAGAAACTGTCTTGTCCCCTTCTTTTGCTTTGGGGAGACTTGGATCCTTGGGTTGGCCCAAGTAAAGCCAACAAGATAAAAGAGATATATGCTAATTCTTCACTTGTACATTTGCAAGCGGGGCATTGCCCTCATGATGAGGTTCCAGAACTTGTAAATGAAGCCCTAATAAACTGGGCATTGCCTTTGAGTTCTCCAATGTCGTCTCAAACAATTTAGAGGTTCTTATATTGTCTGTTACATATATCCTCTAGATTACACAGTAATATTCAATTGCCAGGCTTAGGAGAAATAATTCTTGAGTTTAGAGTTCCCAGAAAAAGCACATTCATGGGGGGAAAATACGAGATCAATTGTATTAATATTCAAAGCCTATTTGAACTGTAATATATGTACATTAGGTTTCTCTTCACAGTGTATTATTTGGCAACTATTCTAAC
>AG2
TTTCAATTTCACATGTAATTTATCTAATTTTTGTGTATAGCCACTTATTACTCCAAAATTCCAAATGTATTTGTTTTACAAATACAAAATACCATCAACTCCTTTTCCAAATTAGATGTGGATTTTGAATGGTAAAACGAATTGAAAACCTAC----------------------------TCACATGATGGCATTTACTTTTACC--TTTTTGCAGGTTGATGACACAATTTATGTTCAATCGATCAAATGTTACGTTGAACATTGTTTTGGAGAAACTGTCTTGTCCCCTTCTTTTGCTTTGGGGAGACTTGGATCCTTGGGTTGGCCCGAGTAAAGCCAACAAGATAAAAGAGATATATGCTAATTCTTCACTTGTACATTTGCAAGCGGGGCATTGCCCTCATGATGAGGTTCCAGAACTTGTAAATGAAGCCCTAATAAACTGGGCATTGCCTTTGAGTTCTCCAATGTCGTCTCAAACAATTTAGAGGTTCTTATATTGTCTGTTACATATATCCTCTAGATTACACAGTAATATTCAATTGTCAGGCTTAGGAGAAATAATTCTTGAGTTTAGAGTTCCCAGAAAAAGCACATTCATGGGGGGAAAATACGAGATCAATTGTATTAATATTCAAAGCCTATTTGAACTGTAATATATGTACATTAGGTTTCTCTTCACAGTGTATTATTTGGCAACTATTCTAAC
>AH26
TTGTTCTCGTGGTTAGCCACACTCGTCACTCTGAATGATTTCATTTCATTGATGATCAACTCTGTTTACTCGTGGGTTTTGGCCTTGAACGCAGAGGGGAGGATTAGAAAAGCAA----TGAAATAAAATGTTAAAAACTCTGTTT-CAAAATATGTCCTATTATTTATTCTCTTGATGCCTTTCATGATGTTATTT-ATTTAACT--TTATTGCAGGTTGATAACACAATTTATGCTCAGTCCATCAAAAGTTACATTGAATGACAGTTTAGAGAAACTTTCGTGCCCACTTCTTCTGCTGTGGGGAGATTTGGATCCTTGGGTTGGTCCAAGTAAAGCTGAAAAGATCAAGGAGATCTATCCTAATTCTTCCCTCGTACATTTGCAAGCAGGGCATTGCCCTCATGATGAGGTTCCAGATCTTGTTAATGAAGCCTTGTTAAACTGGGCACTGCCTCTCAGCTCTCCAATTTCATCACAAGCAATATAATGGACCTAATTTTTACTGTAACACAGAGTCCTCAATATTG----CACCATGTA------------------------------------------------------------------------------------------------------------------------------------------------------------------------
>AME1
--------------------------------------------------------------------------------------GGATATAGTATTATGAATGTTGAAACCATAGAATAAAATGAAATATTAACTTTCTTTGAGAACTTGTCATGCTCTTCATTTGTTTTCGTAATATTAAACATGACTGGTTA-AATGTTGGT---TTTTGCAGGTTGATTACACAATTTATGTTGAGTCCTTCAAAAGTTACATTGAACAGTATTTTGGAGAAACTTTCTTGCCCACTTCTTTTGCTTTGGGGAGATTTGGATCCTTGGGTGGGTCCAAGTAAAGCAAACAAGATCAAGGAGATATATCCTAATTCTTCACTTGTACATCTGCAAGCCGGGCATTGCCCTCACGATGAGGTCCCTGAACTTGTAAATGAAGCCTTGCTCAAC-----------------------------------------------------------------------------------------------------------------------------------------------------------------TGGGCACTGCCTCTGAGTCCTTCAATTTCATCTCAGACAATTTAGTGCTTCACATTGTAACTGTAACATAAAGTACTCCAAATTACACCATAGCATGCAAATTTC
>AP25
---------------------------------------------------------------------------------------------------------------------------------------------------------------TATTATTTATTCTCTTGATGCCTTTCATGATGTTATTT-ATTTAACT--TTATTGCAGGTTGATAACACAATTTATGCTCAGTCCATCAAAAGTTACATTGAATGACAGTTTAGAGAAACTTTCGTGCCCACTTCTTCTGCTGTGGGGAGATTTGGATCCTTGGGTTGGTCCAAGTAAAGCTGAAAAGATCAAGGAGATCTATCCTAATTCTTCCCTCGTACATTTGCAAGCAGGGCATTGCCCTCATGATGAGGTTCCAGATCTTGTTAATGAAGCCTTGTTAAACTGGGCACTGCCTCTCAGCTCTCCAATTTCATCACAAGCAATATAATGGACCTAATTTTTACTGTAACACAGAGTCCTCAATATTG----CACTATGTATTTCCAATTC--AAGAAAAATAATCCTTGAGAT-TTAAATAGAAAAAAGATTT----------ATTAAAAAATTCATTCGCCTGTATT--------------------------------------------------------------------------------
>APA47
TTTCAATTTCTTATGTGATTTACCTAATTTTTGTGTATAGCCACTTATTAT--------TTTAAATGTATTTGTTTTAGAAATACAAAATACCATGAACTCCTTTTCCAAATCAGATGTAGATTTTGAATGGTAAAACTAATTGAAAACCTACCTTGCTCTAAATATTCATTCATAGTTTTCCACTTGATGGTATTTACTTTTACC--TTTTTGCAGGTTGATGACACAATTTTTGTTCAATCCATCAAATGTTACGTTGAACAGTGTTTTGGAGAAACTTTCTTGTCCCCTTCTTTTGCTTTGGGGAGACTTGGATCCTTGGGTTGGCCCAAGTAAAGCAAACAAGATAAAAGAGATATATGCTAATTCTTCACTCGTACATTTGCAAGCAGGGCATTGCCCTCATGATGAGGTTCCAGAACTTGTAAATGAAGCCCTAATAAACTGGGCATTGCCTTTGAGTTCTCCAATATCCTCTCAAACAATTTAGAGGTTCTTGTATTGTCTGTAACATATATCCTCCACATTACCCTGTAATATTCAGTTTTCAGGCTTAGGAAGAAGAATTCTTGAGTTTAGAGTCCCCAGAAAAAGCACATTCATGGGGGGAAAATATGAGATAAATTATATTAATATTCAAAGCCTACTTGAACTGTAATATATGTACATTATGTTTCTCTT------------------------------
>AR2
----------------------------------------------------------------------------------------------------------------------------------------------------------------------------------ATTAAACATGACTAGTTA-AATGTTGGT--TTTTTGCAGGTTGATTACACAATTTATGTTGAGTCCTTCAAAAATTACATTGAACAGTATTTTGGAGGAACTTTCTTGCCCACTTCTTTTGCTTTGGGGAGATTTGGATCCTTGGGTGGGTCCAAGTAAAGCAAACAAGATCAAGGAGATATATCCTAATTCTTCACTTGTACATCTGCAAGCAGGGCATTGCCCTCACGATGAGGTCCCTGAACTTGTAAATGAAGCCTTGCTCAAC-----------------------------------------------------------------------------------------------------------------------------------------------------------------TGGGCACTGCCTCTGAGTCCTTCAATTTCATCTCAGACAATTTAG------------------------------------------------------------
>AS57
----------------------------------------------------------------------------------------------------------------------------------------C-----------------------TTTATGTTATTTCGTAGTATTCCACCTGAGTGTATTTAGTTTTACTTTGTTTTGCAGGTTGATGACACAATTTATGTTCAATCCAGCAAGAGTTACCTTGAACAGTATTTTTGAGAAACTTTCTTGCCCACTTCTTTTGCTTTGGGGAGATTTGGATCCTTGGGTGGGTCCAAGTAAAGCCAACAAGATCAAGGAGATATATCCCAATTCTTCAATCATACATTTGCAAGCAGGACATTGCCCACATGATGAGGTTCCAGAACTTGTAAATGAAGCCTTGCTAAATTGGGCATTACCTTTGAGTTCTCAAGCTTAAAGTAAAACAATACAGTGTTTCTTCTTGTAATATTAGAGCATACCACGTATTGTATT---TTGCTGTAAATCAACCAGCTTTTTTTTGTAATTTTTCCATTTTAG--------TGGCAAATTTTTATTTACATTTAACCTGTTTAACTAATATTTTATATGT--------TAATCAGTGCC--------------------------------------------------------
>ASA51
-------------------------------------------------------------------------------------------------------------------------------ACTGGTAAAACTAATTGAAAACCTACCTTGCTCTGTATATTCATTCACAGTATTCCACATGATGGTATTTACTTTTACCTTTTTTTGCAGGTTGATGACACAATTTATGTTCAATCCATCAAATGTTACGTTGAACAGTGTTTTGGAGAAACTTTCTTGTCCCCTTCTTTTGCTTTGGGGAGACTTGGATCCTTGGGTTGGCCCAAGTAAAGCCAACAAGATAAAAGAGATATATGCTAATTCTTCACTTGTACATTTGCAAGCGGGGCATTGCCCTCATGATGAGGTTCCAGAACTTGTAAATGAAACCCTAATAAACTGGGCATTGCCTTTGAGTTCTCCAATGCCCTCTCAAACAATTTAGAGCTTCTTATATTGACTGTAACATATGTCCTCCAGATTACACTGTAATATGCAATTTTCAGACTTAGGAATAAGAAT--TTGAGTTTAGAGTTC-----------------------------TATTAGATCAAT--------------------------------------------------------------------------------------
>CB35
-----------------------GACCCATATTTCTTTTGCCATCCTAGATTGTAGTCATGCTCCCCTCTTTTGAGTTATGGCTACCTTTTCTGGATCCCTTGTTCTCGTGGTGC--AATGAAATAAATTGTTAAAAACTCTCTTTAAGATATATATCCTATTATTTATTCTCATAATATAATTCGTGATGGTCTTT-ATTTAACT--TCATTGCAGGTTGATAACACAATTTATGTTCAGTCCATCAAAAGTTACAATGAATGACAGTTTAGAGAAACTTTCGTGCCCCCTTCTTCTTCTATGGGGAGATTTGGATCCTTGGGTGGGTCCAAGTAAAGCTGAAAAGATCAAGGAGATCTATCCTAATTCTTCCCTCGTACATTTGCAAGCAGGGCATTGCCCTCATGACGAGGTTCCAGATCTTGTTAATGAAGCCTTGTTAAACTGGGCACTGCCTCTCAGCTCCCCAGTTTCAGCTCAGGCAATATAATGGACCTCATTTCTACTGTAACATATAGTCCTCAATATTG----TACCATGTATTTTCCAATT-CCAGAGAAAGAATCTTCGAGATTTTAAACAGAAAAAAGATTC----------ATCAAAAAAGTTATTCGGTTGTATTCCTAGTCAG-AACCAGTGGGGCTGCTATCAG-------------------------------------------------
>CD18
--------------------------------------------------------------------------------------------------------------------------------------------------------------------------------------------------------------------------------------TTTATGTTCAATCCAGCAAGAGTTACCCTGAACAGTATTTTTGAGAAACTTTCCTGCCCACTTCTTTTGCTTTGGGGAGATCTGGATCCTTGGGTGGGTCCAAGTAAAGCAAACAAAATCAAGGAAATATATCCTAATTCTTCAATCGTACATTTGCAAGCAGGACATTGTCCACATGATGAGGTTCCAGAACTTGTAAATGAAGCTTTGCTAAATTGGGCATTGCCTTTGAGGTCTCAAGCTTCAACTAAAACAATATAGTGTTTCTTTTTGTCATATAAGAACATACCACCTATTGTATT---TAGCCGTAAATCAACCAGCATTTTTGAAATATTTTGCAATGTTCTGC--------------------------TTCAACAAGCTAACCACAATTTTATACGA------CTCATTTAGGTTGGCCTTATTATGTGTTGGAATACCATACTAAATTAAAGACCTCAT------------
>CDE34
GCTATCTTTGCAATAGATATGACGACCCATATTTCTTTTGCCATCCTAGATTGTAGTCATGCTCCCCTCTTTTGAGTTATGGCTACCTTTTCTGGATCCCTTGTTCTCGTGGTGC--AATGAAATAAATTGTTAAAAACTCTCTTTAAGATATATATCCTATTATTTATTCTCATAATATAATTCGTGATGGTCTTT-ATTTAACT--TCATTGCAGGTTGATAACACAATTTATGTTCAGTCCATCAAAAGTTACAATGAATGACAGTTTAGAGAAACTTTCATGCCCCCTTCTTCTTCTATGGGGAGATTTGGATCCTTGGGTGGGTCCAAGTAAAGCTGAAAAGATCAAGGAGATCTATCCTAATTCTTCCCTCGTACATTTGCAAGCAGGGCATTGCCCTCATGACGAGGTTCCAGATCTTGTTAATGAAGCCTTGTTAAACTGGGCACTGCCTCTCAGCTCCCCAGTTTCAGCTCAGGCAATATAATGGACCTCATTTCTACTGTAACATATAGTCCTCAATATTG----TACCATGTATTTTCCAATT-CCAGAGAAAGAATCTTCGAGATTTTAAACAGAAAAAAGATTC----------ATCAAAAAAGTTATTCGGTTGTATTCCTAGTCAG-AACCAGTGGGGCT---------------------------------------------------------
>CF38
---------------------------------------------------------------------------------------------------------------------------------------------------------------------TTTCTTCCATAATATTCCATGTGATGGTATCTAATTCTACT--TTGTTACAGGCTGATGACACAATTTATGTTCAATCCACCAAGAGTTACGCTGAACAGTATTTTTGAAAAACTTTCTTGCCCACTGCTTTTGCTTTGGGGAGATTTGGATCCTTGGGTGGGCCCAAGTAAAGCCAGCAAGATTAAGGAGATATATCCCAATTCTTCAATCATACATTTGCAAGCAGGGCATTGCCCTCATGATGAGGTTCCAGAACTTGTAAATGAAGCCTTGCTAAATTGGGCATTGCCTTTGAGCTCTCAAATTTCATCTCAGACAATATAGTGCTTCTTGTTATCACTGTAACATGGAGTCCTCAAGGT------TACACTGCTGTATGCAATATTCTGTCTTATAAAGGACAATACCTGAG-------------------------TTGAGAGTCCCTCAAAATA--------------------------------------------------------------------------------------
>CH19
----------------------------------------------------------------------------------------------------------------------------------------------------------------CTTTATTTTCCCCCTAATATTCCACCTGACAGTAATTAATTTTTCCTTGTTTTGCAGGTTGATGACACAATTTATGTTCAGTCCAGCAAGAGTTACCCTGAATAGTATTTTTGAGAAACTTTCCTGCCCACTTCTTTTGCTTTGGGGAGATCTGGATCCTTGGGTGGGTCCAAGTAAAGCAAACAAAATAAAGGAAATATATCCTAATTCTTCAATCGTACATTTGCAAGCAGGACATTGTCCACATGATGAGGTTCCAGAACTTGTAAATGAAGCTTTGCTAAATTGGGCATTGCCTTTGAGCTCTCAAGTTTCAACAAAAACGATATAGTGTTTCTTCTTGTCATATAAGAACATACTACCTATTGTATT---TAGCCGTAAATCAACCAGCATTTTAAAAATATTTTGCAATGTTCTGC-------------------------TTCAACATGTTTAACTACAGTTTTATACGA------CTCATTTAGGTTGGCGTTATTATGTGTTGGAATACCATACTAAATTAA---------------------
>CHA37
---------------------------------------------GGTCACAATTCTAAACACAGATACCACCTTTTTTCGGAATCGGATGCAGAATGATGGATGCTGAAAAAAA----TCAAATAAAACATTAAATTTATTTGAAAACCTACCTTGCTCTTTATTTTCTTCCATAATATTCCATGTGATGGTATCTAATTCTACT--TTGTTACAGGCTGATGACACAATTTATGTTCAATCCACCAAGAGTTACGCTGAACAGTATTTTTGAAAAACTTTCTTGCCCACTGCTTTTGCTTTGGGGAGATTTGGATCCTTGGGTGGGCCCAAGTAAAGCCAGCAAGATTAAGGAGATATATCCCAATTCTTCAATTATACATTTGCAAGCAGGGCATTGCCCTCATGATGAGGTTCCAGAACTTGTAAATGAAGCCTTGCTAAATTGGGCATTGCCTTTGAGCTCTCAAATTTCATCTCAGACAATATAATGCTTCTTGTTATCACTGTAACATGGAGTCCTCAAGGT------TACACTGCTGTATGCGATATTCTGTCTTATAAAGGACAATACCTGAG-------------------------TTGAGAGTCCCTCAAA-----------------------------------------------------------------------------------------
>CJ24
TTTATGTCAGCCACT--AGTACTTTAAATAATTTTATTTGTCAATCATTATTTCTCAAGACAAAATACCACCACATTTCTGGAATTGGATGCAGAGTGTTGAGTGATAAAAATAA----TGAAACAAAACATTGAATTTCTTTGATATCCTATCGTTCTCTTTATTTTTTTTCATGGTATTCCACCTGACAGTATTTAGTTTTACTTTGTTTTGCAGGTTGATGACACAATTTATGTTTAATCCATCAAGAGTTACACTGAACAGTATTTTTGAGAAACTTTCTTGCCCACTTCTTTTGCTTTGGGGAGATTTGGATCCTTGGGTGGGTCCAAGTAAAGCCAACAAGATCAAGGAGATATATCCCAATTCTTCAATCATACATTTGCAGGCAGGACATTGCCCACATGATGAGGTTCCAGAACTTGTAAATGAAGCCTTGCTAAATTGGGCATTGCCGTTGAGCTCTCAAGCTTCAACTAAAACAATATAGTTTTTCTTGTTGTCATATTAGAGCATACCACCTATTGTGTT---TAGCCGTAAATCAACCAGCTTTTTTGAAATATTTTATAATGTTTTCCATTTTAGTGGCAGTTTTTTTG----TTGACATTCCTTCTGCTTTAACATATTTAACTGAGACTCATTTAGGTTGGCCTCATTATGTGTTGGAGTACCGTGCTAAATTAAAGATCTCTTCTACTT------
>CK7
----------------------------------------------------------------------------------------------------------------------------------------T---------AGAGCCTCAGGAAGAGGCCAGTGTTCCTTGTTGGAGAATTTGATAGTATTTAGTTCTACTTTGTTTTGCAGGTTGATGACACAATTTATGTTCGATCCATCAAGAGTCACACTAAACAATATTTTTGAGAAACTCTCTTGCCCACTTCTTTTGCTTTAGGGAGATTTGGATTCTTGTGTGGGTCCAAGTAAAGCCAACAAGATCAAGGAGATATATCCCAATTCTTCAATCATACATTTGCAAGAAGGACATTGCCCACATGATGAGGTTCCAGAACTTGTAAATGAAGCTTTAATAAATTGGGCATTGCCTTTGAGCACTCAAGCTTCATCTAAAACAAT--AGTGTTTCTTCATGTCATATTAGAGAATACTAGCTATTGTGTT---TAGTTGTAAAGAAAACACCT-------------------------------------------------------------------------------------------------------------------------------------------------------------
>CL6
---------------------------------------------------------------------------------------------------TAGATGTTGAAAATAA----TAAAACAAAACATCAAATTTCTTTGATAGCCTAACTTTCTCTTTATTTTCTTCCATAGTATTCCACCTAAAAGTATTTAGTTTAACTTTGTTTTGCAGGTTGATGACACAATTTATGTTCAACCCATCAAGAGTTACACTAAACAATATTTTTGAGAAAATCTCTCACCCACTTCTTTTGCTTTGGGGAGATTTGGATCCTTCGGTGGGTCCAAGTAAAGCCAACAAGATCAAGGAGATATATCCCAATTCTTCAATCATACATTTGCAAGTAGGACATTGCCCACATGATGAGGTTCCAGAACTTGTAAATGAAGCTTTGATAAATTGGGCATTGCCTTTGAGCACTCAAGCTTCAACTAAAACAATATAGTGTTTCTTCATGCCATATTAGTGTTAGGGTTAGCTGACATA---AGATATCAATTAAATTCAAATAAAGATTAAATAGAGGAATAAAATACACAGAA-------------------ATAATAATAGCAAGAGACAATTTTAACGT----------------------------------------------------------------------------
>CM9
TTCATTGACGCCATTTAGTTCTCTGAATAAATATATTTTATCGGTTGCGATTTCTCAAAATAAAA---CACTACATATCTGGAATTGGATGCAGAATGTTGGATGATAAAAATA------AAAACAAATCATTAAATTTCTTCGATATCCTACCTTCCTGTTTATTTTGTCCCATAGTATAACACGTGACAGTACTCAATTTTACTTTATTTTGCAGGTTGATGACACAATTTATGTTCAATCCAGCAAGAGTTACGCTGAACAGTATTTTTGAGAAACTTTCATGCCCACTTCTTTTGCTTTGGGGAGATTTGGATCCATGGGTGGGTCCAGGTAAAGCCAACAAAATAAAGGAGATATATCCTAATTCTTCAATCATACATTTGCAAGCAGGACATTGCCCACACGATGAGGTTCCAGAACTTGTAAATGAAGCCTTGTTAAATTGGGCGTTGCCTTTGAGCTCTCAAGCTTCAACTACAACAATATAGTGTTTCTGCTTGTCATATTAGAACACACCTGCTATTGTATTTAGTAGCCTTAAACCAAACAACAATTTCAAAATACATAACAATGTTTTCCATTTTAGGGGCAGCTTTTG------TTAACGTTTCTTCTTGCTTATTTCCCATGT-----TCAACTAGCATCTTATGCAGTGTAACATGGGGATGTGTTACTAGTTTGAGATTTGCACTGATTCATCACC
>CO8
---------------------------------------------------------------------------------------------------------------------------------------------------------------------------------TATAACATCTGACAGTCTTCAATTTTACTTTATTTTGCAGGTTGATGACACAATTTATGTTCAATCCAGCAAGAGTTACGGTGAACAGTATTTTTGAGAAACTTTCATGCCCACTTCTTTTGCTGTGGGGAGATTTGGATCCATGGGTGGGTCCAAGTAAAGCCAACAAAATAAAGGAGATATATCCTAATTCTTCAATCATACATTTGCAAGCAGGACATTGCCCACACGATGAGGTTCCAGAACTTGTAGATGAAGCCTTATTAAATTGGGCATTGCCTTTGAGCTCTCAAGCTTCAACTACAACAATATAGTGTTTCTGCTTGTCATATTAGAACACACCAGCTATTGTATTTAGTAGCCTTAAACCAAACAGCAATTTCAAAATACATAACAATGTTTTCCATTTTAGGGACAGTTTTTG------TTAACGTTTCTTCTTGCTTCTTTCCCATGT-----TCACCTAGCAGCTTATGCAATGTAACATGGGGACATGTAACTA---------------------------
>CP16
TTTATGTCAGCCACTTAGTTCCCTCAATAAATATATTTTGTCAGTCACTATTTCTCAATACAGAATACCACCAAATTTGTGGAATTGGATGCAGAATGTTGGATGATAAAAATT------GAAAGAAAACATCAATTTTCTTTGATATTCTCCCTCTC--TTTATTTTTTCCCGTAATATTCCACCTGACAGTTTTTAGTTTTACTTTGTTTTGCAGGTTGATGACACAATTTATGTTCAATCCAGCAAGAGTTACGCTGAACAGTGTTTTTGAGAAACTTTCCTGCCCACTTCTTTTGCTTTGGGGAGATCTGGATCCTTGGGTGGGTCCAAGTAAAGCCAACAAAATCAAGGAAATATATCCTAATTCTTCAATCATACATTTGCAAGCAGGACATTGCCCACATGATGAGGTTCCAGAACTTGTAAACGAAGCCTTGCTAAATTGGGCATTGCCTTTGAGCTCTCAAGCTTCAACTAAAACAATATAGTGTTTCTTCTTGCCATATTAGAACA-ACTACCTATTGTATT---TAGCCTTAAATCAACGAGGTCTTTTGAAATATTTTACAATGTTTTGCATTTTAGTGACAGTTTTTTGTGGACTTAACAACGTTTAACTACAATTTAATATGACTCACTCTCATTTAGGTTGGCCTTATTATGTGTTGGAGTACCATACTAAATTAAAGATCTCATCTATTTGTAGAA
>CP161
--------------TTAGTTCCCTCAATAAATATATTTTGTCAGTCACTATTTCTCAATACAGAATACCACCAAATTTGTGGAATTGGATGCAGAATGTTGGATGATAAAAATT------GAAAGAAAACATCAATTTTCTTTGATATTCTCCCTCTC--TTTATTTTTTCCCGTAATATTCCACCTGACAGTTTTTAGTTTTACTTTGTTTTGCAGGTTGATGACACAATTTATGTTCAATCCAGCAAGAGTTACGCTGAACAGTGTTTTTGAGAAACTTTCCTGCCCACTTCTTTTGCTTTGGGGAGATCTGGATCCTTGGGTGGGTCCAAGTAAAGCCAACAAAATCAAGGAAATATATCCTAATTCTTCAATCATACATTTGCAAGCAGGACATTGCCCACATGATGAGGTTCCAGAACTTGTAAACGAAGCCTTGCTAAATTGGGCATTGCCTTTGAGCTCTCAAGCTTCAACTAAAACAATATAGTGTTTCTTCTTGCCATATTAGAACA-ACTACCTATTGTATT---TAGCCTTAAATCAACGAGGTCTTTTGAAATATTTTACAATGTTTTGCATTTTAGTGACAGTTTTTTGTGGACTTAACAACGTTTAACTACAATTTAATATGACTCACTCTCATTTAGGTTGGCCTTATTATGTGTTGGAGTACCATACTAAATTAAAGATCTCATC-----------
>CT15
--------------------------------------------------------------------CATCAAATTTCTGGAATTGGATGCAAAATGTTGGATGATAAAAATC------GAAAGAAAACATCAATTTTCTTTGATATCCTCCCTCTCTCTTTGAATTTTCCCGTAATATTCCACCTGACAGTATTTAGTTTTACTTTGTTTTGCAGGTTGATGACACAATTTATGTTCAATCCAGCAAGAGTTACGCTGAACAGTGTTTTTGAGAAACTTTCCTGCCCACTTCTTTTGCTTTGGGGAGATCTCGATCCTTGGGTGGGCCCAAATAAAGCCAACAAAATCAAGGAAATATATCCTAATTCTTCAATCATACATTTGCAAGCAGGACATTGCCCACATGATGAGGTTCCAGAACTTGTAAATGAAGCCTTGCTAAATTGGGCATTGCCTTTGAGCTCTCAAGCTTCAACTAAAACAATATAGTGTTTCTTCTTGTCATATTAGAACA-ACCACCTATTGTATT---TAGCCTTAAATCAACCAGCTCTTTTGAAATATTTTACAATGTTTTGCATTTTAGTGGCAGTTTTTTGTTGACTTGACAACGTTTAACTACAATTTAATATGACTCACTCTCATTTAGGTTGGCCTTATTATGTGTTGGAGTACCATACTAAATTAAAGACCTCATCTATTTGTAGAA
>DA12
----------------------------------------TCAGTCACTATTTCTCAAGAAAGAATACCACTGCATATCTGGAATTGGATGCAGAATGTTGGATGATAAAAATA------GAAACAAATCATTAAATTTCTTTGATATCCTATCTTTCTGTTTATATTGTCCCATAGTATAACACCTGACAGT-TTCAGTTTTACTTTGTTTTGCAGGTTGATGACACAATTTATGTTCAATCCAGCAAGAGCTACGCTGAACAGTATTTTTGAGAAACTTTCATGCCCACTTCTTTTGCTTTGGGGAGATCTCGATCCTTGGGTGGGTCCAAGTAAAGCCAACAAAATCAAGGAGATATATCCTAATTCTTCAATCATACATTTGCAAGCAGGACATTGCCCACACGATGAGGTTCCAGAACTTGTAAATGAAGCCTTGCTAAATTGGGCATTGCCTTTGAGCTCTCAAGCTTCAACTAAAACAATATAGTATTTCTGCTTGTCATATTAGAACACACCACCTATTGTATTTAGTAGCCCTAAACCAAACAGCAATTTCAAAATACATAACAATGTTTTCCATTATAGTGGCTGTTTTTG------TTAACATTTCTTCTTTCTGCTTTAACATGT-----GCAACTAACATCTTATGCGGTGTAGCATGGGGATGTGTAACTTGTTTTAGATTTGCACTGATTCATTGCC
>DB53
---------------------------------------------------------------------------------ATATAAAATACCATCAACTCCTTTTCCAAATCAGATCTGGATTATGAATGGTAAAATTAATTGAAA----ACCTAGCTCTGTATATTCATTCATAGTATTCCACATGATGGCCTTTACTTTTACC--TTTTTGCAGGTTGATGACACAATTTATGTTCAATCGATCAAATGTTACGCTTAACAGTGTTTTGGGGAAACTTTCTTGCCCCCTTCTTTTGCTTTGGGGAGACTTGGATCCTTGGGTTGGCCCGAGTAAAGCCAACAAGATAAAAGAGATATATGCTAATTCTTCACTCGTACTTTTGAAAGCAGGGCATTGCCCTCATGATGAGGTTCCAGAACTTGTAAATGAAGCCCTAATAAACTGGGCATTGCCTTTGAGTTCTCCAATGTCCTCTCAAACAACTTAGAAGTTCTTCTATTGTCTGTTACATATATCCTCCAGATTGCACAGTAATATTCAATTTTTAGGCTTAGAAAGAAGATTTCTTGAGTTTAGAGTTCCCAGAAGAGGCACATTCATG-GGGGAAAATATGAGATCAATCGTATTAATACTAAAAGCCTATTTGAACTGTAATATATGTACATTATATTTCTCTTCACAATGTATTATTTGGTAACTTTTATTTG
>DC1
--------------------TATCAAATTTTCATCTATAGCCACTTATTAC--------TCCAAATGTATTTGTTTTACGAATATAAAATACCATCAACTCCTTTTCCAAATCAGATCTGGATTATGAATGGTAAAATTAATTGAAA----ACCTTGCTCTGTATATTCATTCATAGTATTCCACATGATGGCATTTACTTTTACCTTTTTTTGCAGGTTGATGACACAATTTATGTTCAATCGATCAAATGTTACGCTTAACAGTGTTTTGGGGAAACTTGCTTGCCCCCTTCTTTTGCTTTGGGGAGACTTGGATCCTTGGGTTGGCCCGAGTAAAGCCAACAAGATAAAAGAGATATATGCTAATTCTTCACTTGTACTTTTGAAAGCAGGGCATTGCCCTCATGATGAGGTTCCAGAACTTGTAAATGAAGCCCTAATAAACTGGGCATTGCCTTTGAGTTCTCCAATGTCCTCTCAAACAATTTAGAAGTTCTTCTATTGTCTGTGACATATATCCTCCAGATTGCACAGTAATATTCAATTTTCAGGCTTAGAAAGAAGATTTCTCGAGTTTAGAGTTCCCAGAAGAGGCACATTCATG-GGGGAAAATATGAGATCAATCGTATTAATACTAAAAACCTATTTGAACTGTAATATATGTACATTATATTTCTCTTCACAATGTATTAATTGGTAACTTTTATTTG
>DD1
TTTCAATTTTATATGTGATTTATCTAATTGTTGTCTATAGCCACTTATTCC--------CCCAAATTTATTTTTTTTTCAAATAAAAAATACCATCACCTCTATTTCCAAATTAGATGTTGATTTTGAATGGTAAAACTAATTGAAAACCTACCTTGCTCTGTATATTCATTCATAGTATTCCACAACATGATATTTACTTTTACC--TTTTTGCAGGTTGATGACACAATTTATGTTCAATCCATCAAATGTTACGTTGAACAGTGTTTTGGGGAAACTTTCTTGTCCCCTTCTTTTGCTTTGGGGAGACTTGGATCCTTGGGTTGGCCCGAGTAAAGCCAACAAGATTAAAGAGATATACGCAAATTCTTCACTCGTACATTTGAAAGCAGGGCATTGCCCTCATGATGAGGTTCCAGAACTTGTAAATGAAGCCCTAATAAACTGGGCATTGCCTTTGAGTTCTCCAATGTCCTCTCAAACAATTTAGAGGTTCTTATATTGTCTGTTACATAAATCCTCTAGATTATACAGAAATTTTCAATTTTCAGGCTTAGGAAGAAGAAGTCTTGAGTTTAGAGTTCCCAGAAAAGGCACATTCACG-GTGGAAAATATCAGATCAACCGCATTAATATTCAAA----------------------------------------------------------------------
>DIM50
TTTCAATTTCATATGTGATTTATCTAATTTTTGTCTATAGCCACTTACTAC--------TCCAAATGTATTTGTTTTACAAATACAAAATACCAGCAACTCCTTTTGCAAATCAGATGTGGATTTTGAATGGTAAAACTAATTGAAAACCTACCTTGCTCTGTATATTCATTCATAGTATTCCACAACATGATATTTACTTTTACC--TTTTTGCAGGTTGATGACACAATTTATGTTCAATCCATCAAATGTTACGTTGAACAGTGTTTTGGGGAAACTTTCTTGTCCCCTTCTTTTGCTTTGGGGAGACTTGGATCCTTGGGTTGGCCCGAGTAAAGCCAACAAGATTAAAGAGATATACGCTAATTCTTCAGTCGTACATTTGAAAGCAGGGCATTGCCCTCATGATGAGGTTCCAGAACTTGTAAATGAAGCCCTAATAAACTGGGCATTGCCTTTGAGTTCTCCAATGTCGTCTCAAACAATTTAGAGGTTCTTATATTGTCTGTTACATATATCCTCTAGATTATACAGAAATTTTCAATTTTCAGGCTTAGGAAGAAG---TCTTGAGTTTAGAGTTCCCAGAAAAGGCACATTCACG-GTGGAAAATATCAGATCAACCGTATTAATATTCAAAACCTATTTGAACTGTAATATATGTACATTATGCTTCTCTTCACAATGTATTGTTTGATAACTATTCTGTG
>EN45
-------------------------------------------------------------------------------------------------------------------------------------------------------------------------------------------ATATGGTTGATATTTTATT--CTGTTGCAGGCTGATGACACAGTTCATGTTCAGTCCATCAAAAGTTACATTAGATGGTATTCTAGAGAAACTTTCTTGCCCGCTTCTTTTGCTGTGGGGAGATTTGGATCCTTGGGTTGGTCCAGGAAAAGCGAACAAGATCAAGGAGTTGTATCCCAATTCTTCTATTGTGCATTTGAATGCAGGACATTGCCCTCATGATGAAGTTCCAGATCTTGTTAATGAAGCCTTGCTTGATTGGGCATTGCCTCTGCAATCTCAAGTCTCATCTCAGAGTGTATAGACCTGATCATA---------------------------------CTTACTGCACCATATGTTCTCCTAAGATTTAAAAGAGCGG--------------------------------------TCACATAGA------------------------------------------------------------------------------------------
>FC13
---------------------------------------------------------------------------TATCTGGAATTGGATGCAGAATGTTGGATGATAAAAATA------GAAACAAATCATTAAATTTCTTTGATATCCTATCTTTCTGTTTATATTGTCCCATAGTATAACACCTGACAGT-TTCAGTTTTACTTTGTTTTGCAGGTTGATGACACAATTTATGTTCAATCCAGCAAGAGTTACGCTGAACGGTATTTTTGAGAAACTTTCATGCCCACTTCTTTTGCTTTGGGGAGATCTCGATCCTTGGGTGGGTCCAAGTAAAGCCAACAAAATCAAGGAGATCTATCCTAATTCTTCAATCATACATTTGCAAGCAGGACATTGCCCACACGATGAGGTTCCAGAACTTGTAAATGAAGCCTTGCTAAATTGGGCATTGCCTTTGAGCTCTCAAGCTTCAAGTAAAACAATATAGTATTTCTGCTTGTCATATTAGAACACACCACCTATTGTATTTAGTAGCCCTAAACCAAACAGCAATTTCAAAATACATAACAATGTTTTCCATTATAGTAGCAGTTTTTG------TTAACATTTCTTCTTTCTGCTTTAACATGT-----GCAACTAACATCTTATGCGATGTAGCATGGGGATGTGTAACTTGTTTGAGATTTG---------------
>FTS1
-----------------------------TTTGTCTGTAGCCACTTATTAC--------TCCAAATGTATTTGTTTTACGAATATAAAATACCATCAACTCCTTTTCCAAATCAGATCTGGATTATGAATGGTAAAATTAATTGAAA----ACCTTGCTCTGTATATTCATTCATAGTATTCCACATGATGGCATTTACTTTTACC--TTTTTGCAGGTTGATGACACAATTTATGTTCAATCGATCAAATGTTACGCTTAACAGTGTTTTGGGGAAACTTTCTTGCCCCCTCCTTTTGCTTTGGGGAGACTTGGATCCTTGGGTTGGCCCTAGTAAAGCCAACAAGATAAAAGAGATATATGCTAATTCTTCACTCGTACTTTTGAAAGCAGGGCATTGCCCTCATGATGAGGTTCCAGAACTTGTAAATGAAGCCCTAATAAACTGGGCATTGCCTTTGAGTTCTCCAATGTCCTCTCAAACAATTTAGAAGTTCTTCTATTGTCTGTTACATATATCCTCCAGATTGCACAGTAATATTCAATTTTCAGGCTTAGAAAGAAGATTTC--GAGTTTAGAGTTCCCAGAAGAGGCACATTCATG-GGGGAAAATATGAGATCAATCGTATTAATACTAAAAGCCTATTTGAACTGTAATATATGTACAT------------------------------------------
>FTS2
TTTCAATTTCATATGTGATTTATCTAATTTTTGTCTGTAGCCACTTATTAC--------TCCAAATGTATTTGTTTTACGAATATAAAATACCATCAACTCCTTTTCCAAATCAGATCTGGATTATGAATGGTAAAATTAATTGAAA----ACCTTGCTCTGTATATTCATTCATAGTATTCCACATGATGGCATTTACTTTTACC--TTTTTGCAGGTTGATGACACAATTTATGTTCAATCGATCAAATGTTACGCTTAACAGTGTTTTGGGGAAACTTTCTTGCCCCCTCCTTTTGCTTTGGGGAGACTTGGATCCTTGGGTTGGCCCTAGTAAAGCCAACAAGATAAAAGAGATATATGCTAATTCTTCACTCGTACTTTTGAAAGCAGGGCATTGCCCTCATGATGAGGTTCCAGAACTTGTAAATGAAGCCCTAATAAACTGGGCATTGCCTTTGAGTTCTCCAATGTCCTCTCAAACAATTTAGAAGTTCTTCTATTGTCTGTTACATATATCCTCCAGATTGCACAGTAATATTCAATTTTCAGGCTTAGAAAGAAGATTTCTTGAGTTTAGAGTTCCCAGAAGAGGCACATTCATG-GGGGAAAATATGAGATCAATCGTATTAATACTAAAAGCCTATTTGAACTGTAATATATGTACATTATATTTCTCTTCACAAT------------------------
>GG1
GCGCTCACTTTTCACAAAGTGGTGCTGAACTTGAAAGGAGTCTTGTTGCCGTAATTTAGAAGGGCCGTTCTCTTTGCTTTTTTGTTTTTTATAATACAAAGGTCTATTTATTCAGATGTGCAGTATAACTTATGTGCACCTATAAGGAGTTTGAATGCTCTTTTTCTGTTCTAATTCTATGTGGAACAATGACAACTTATTTTCTT--TCATTGCAGGTTGATGACGCAATTCATGTTCAGTCCATCAAAAGTAACATTAGATGGTCTTTTAGAGAAACTTTCTTGCCCACTTCTTTTGCTCTGGGGAGATTTGGATCCTTGGGTGGGTCCAAGTAAAGCCAACAAGATTAAGGAGTTGTATCCAAATTCTTCCCTTGTAAATTTGAAAGCAGGGCATTGTCCTCATGATGAGGTTCCGGAACTTGTTAACGAAGCCTTGATTAATTGGGCATTGCCTCTGGGTTCTCCAGTTCCATCGCAAGGCATATATAGCTCCTGATAACGACCATATTACCCTGTACCCACTTTCAT---CTCAAGGCACATTGTACTCAATACTACAGTGTATGTGTAT---------------------------------TTTTATTGGTTTGT------------------------------------------------------------------------------------------
>HB41
----------------------------TTTTGTGTATAGCCACTTATTAC--------TTCAAATGTATTTCTTTTACAAATACAAAATACCATCAATTCCTTTTCTAAATCATATGCAGATTTTGAATGGTAAAACTAATTGAAAACCTACCTTGCTCTGGATATTCAAACAGAGTATTTCAGATGATGGTATTTACTTTTACC--CTTTTGCAGGTTGATGACACAATTTATGTTCAATCCATCAAATGTTACGTTGAACAGTGTTTTGGAGAAACTTTCTTGTCCTCTTCTTTTGCTTTGGGGAGACTTGGATCCTTGGGTTGGCCCAAGTAAAGCCAACAAGATAAAAGAAATGTATGCTAATTCTTCACTCATACATCTGCAAGCGGGACATTGCCCTCATGATGAGGTTCCAGAACTTGTAAATGAATCCCTAATAAACTGGGCATTGCCTTTGAGCTCTCCATTGTCCTCTCAAACAATTTAGAGCTTTTTATATTGACTGTAAACTATATCCTCCAGATTACACTGTAATATGCAATTTTCAGACTGAGGAAGAAGA----TTGATTTTAGAGTTCCAAGAAACAGCACATTCATGGGGGGAAAATATGAGATCAATTGTATTAATATTCAAAGCCCACTTGAGCTGTAATATATGTACATTATGTTTCTCTTCATAATGTATTATATGGTCACTTTTCTTAC
>JO20
--------------------------------------------------------------------------------------------------------------------------ATGGAAACAACAAATTTCTTTAATATCCCACTTTTCT-CTTTATTTTCCCCCTAATATTCCACCTGACAGTATTTAATTTTACCTTGTTTTGCAGGTTGATGACACAATTTATGTTCAATCCAGCAAGAGTTACGCTGGATAGTATTTTTGAGAAACTTTCCTGCCCACTTCTTTTGCTTTGGGGAGATCTGGATCCTTGGGTGGGTCCAAGTAAAGCAAACAAAATCAAGGAAATATATCCTAATTCTTCAATCGTACATTTGCAAGCAGGACACTGTCCACACGATGAGGTTCCAGAACTTGTAAATGAAGCTTTGCTAAATTGGGCATTGCCTTTGAGCTCTCAAGCTTCAACTAAAACAATATAGTGTTTCTTCTTGTCATATAAGAACATACTACCTATTGTATT---TAGCCGTAAATCAACCAGCGTTTTAAAAATATTTTGCAATGGTCTGC-------------------------TTCAGCATGTTTAACTACAGTTTTA--------------------------------------------------------------------------------
>JU21
-------------------------------------------------------------------------------------------------------------------------------------------------------------------------CCCCCTAATATTCCACCTGACAGTATTTAATTTTACCTTGTTTTGCAGGTTGATGACACAATTTATGTTCAATCCAGCAAGAGTTACGCTGGATAGTATTTTTGAGAAACTTTCCTGCCCACTTCTTTTGCTTTGGGGAGATCTGGATCCTTGGGTGGGTCCAAGTAAAGCAAACAAAATCAAGGAAATATATCCTAATTCTTCAATCGTACATTTGCAAGCAGGACATTGTCCACACGATGAGGTTCCAGAACTTGTAAATGAAGCTTTGCTAAATTGGGCATTGCCTTTGAGCTCTCAAGCTTCAACTAAAACAATATAGTGTTTCTTCTTGTCATATAAGAACATACTACCTATTGTATT---TAGCCGTAAATCAACCAGCGTTTTTTAAATATTTTGCAATGGTCTGC-------------------------TTCAGCATGTTTAACTACAGTTTTATACGA------CTCATTTAGGGTGGCCTTATTATGTGTTGGAATACCATACTAATTAAAGATCTCATCT-ATTTGTAGAA
>KE1
-------------------------------------------------------------------------------------------------------------------------------------------------------------------------------------------------------TTTAACT--TTATTGCAGGTTGATTACACAATTTATGCTGGGTCCATCAAAAGTTACATTGAATGACAGTCTAGAGAAACTTTCGTGCCCACTTCTTCTGCTGTGGGGAGATTTGGATCCTTGGGTGGGTCCAAGTAAAGCTGAAAAGATCAAGGAGATGTATCCTAATTCTTCCCTCGTACATTTGCAAGCAGGGCATTGCCCTCATGACGAGGTCCCAGATCTTGTTAACGAAGCCTTGTTAAACTGGGCACTGCCTCTCAGCTCTCCAATTTCATCTCAGGCAATATAATGGACTTCATTTTTGCTGTAACATAAAGTCCTCAAGATTG----TACCATGTATTTCCAACCG--AAGTAAAAGAATCCTTGAGATTTTAAATAGAAAAAAGATTC----------ATCAAAAAATTCATTCGGTTGTATTACTAGTCAG-ATCCAGTTGGGCTGCTATCAGTATACATTGAGTT------------------------------------
>LF2
-----------------------------------------------------------------------------------------------------------------AGATGCCAATTTTGAATGGTAAAACTAATTGAAAACCTACCTTGCTCTGTATATTCATTCATAGTATTCCACATGATGGTATTTAGTTTTACC--TTTTTGCAGGTTGATGACGCAATTTATGTTTGATCGATCAAATGTTACGTTGAATAGTGTTTTGGAGAAACTGTCTTGTCCCCTTCTTTTGCTTTGGGGAGACTTGGATCCTTGGGTTGGCCCAAGTAAAGCCAACAAGATAAAAGAGATATACGCTAATTCTTCGCTTGTACATTTACAAGCGGGGCATTGCCCTCATGACGAGGTTCCAGAACTTGTAAATGAAACCCTAATAAACTGGGCATTGCCTTTGAGTTCTCCAATGTCCTCTGAAACAATTTAGAGCTTCTTATATTGACTGTAGCACATATCCTTCCGATTACACTGTAATATGCAATTT--------------------------------------------------------------------------------------------------------------------------------------------------------------------
>MC0
TTTCAATTTCATTTATGATTTCTCTAATTTTTGTGTATAGACTATACCCACTTATT-ACTCCAAATGTATTTGTCTTACAAATACAAAATATCATCAATTCCTTTTCCAAATCAGATTCGGATTTTGAATTGTAAAATTAATTGAAAACCTATCTTGCTTTGTATATTAATTCATAG-ATTCCACATGATGGTATTTACTTTTACC--TTTTTGCAGGTTGATGACACAATTTATGCTCAATCGATCAAATGTTACGTTGAACAGTGTTTTGGAGAAACTTTCTTGTCCCCTTCTTTTGCTTTGGGGAGACTTGGATCCTTGGGTTGGCCCAAGTAAAGCCAACAAGATAAGGGAGATATATGCTAATTCTTCACTCGTACATTTGCAAGCAGGGCATTGCCCTCATGATGAGGTTCCAGAACTTGTAAATGAAGCCCTAATAAACTGGGCATTGCCTTTGAGTTTTCCAATGGCCT-------------------------------------------------------------------------------------------------------------------------------------------------------------------------------------------------------------------------------------------
>MT0
TTTTAATTTCATATTTGATTTATCTAATTTTTGT-----GCCACTTATTAC--------TGCAAATGTATTTGTTTTACAAATACAAAATGCCATCAACTCCTTTTACAAATCAGATGTGGATTGTGAATGGTAAAACTAATTGAAAACCTACCTTGCTCTGTATATTCATTCATAGTATTCCACATGATGGTATTTACTTTTACC--TTTTTGCAGGTTGATGACACAATTTATGTTCAATCCGTCAGATGTTACATTGAACAGTGTTTTGGAGAAACTTTCTTGTCCCCTCCTTTTGCTTTGGGGAGACTTGGATCCTTGGGTTGGCCCAAGTAAAGCCAACAAGATAAAAGAGATATATGCTAATTCTTCACTCGTACATTTGCAAGCAGGGCATTGCCCTCATGATGAGGTCCCAGAACTTGTAAATGAAGCCCTAATAAACTGGGCATTGCCTTTGAGTTCTCCAATGCCCTCTCAAACAATTTAGACGTTCTTCTATTGACTGTAACATATATCCTCCAGATTGCACTGTAATATGCAATTTTCAGGCTTAGGAAAATATATGCTTGAGTTTAGACTCCCCAGAAAAAGCACATTCATGAGGGGGAATAATGAGATCAATTGTATTAATATTCAAAG---------------------------------------------------------------------
>NN48
----------------AATTTATCTAATTTTTGTGTATAGCCACTTATTACTCCAAAATTCCAAATGTATTTGTTTTACAAATACAGAATACCATCAACTCCTTTTCCAAATTAGATGTGGATTTTGAATGGTAAAACTAATTGAAAACCTAC----------------------------TCACATGATGGCATTTACTTTTACC--TTTTTGCAGGTTGATGACACAATTTATGTTCAATCGATCAAATGTTACGCTGAACAGTGTTTTGGAGAAACTGTCTTGTCCCCTTCTTTTGCTTTGGGGAGACTTGGATCCTTGGGTTGGCCCGAGTAAAGCCAACAAGATAAAAGAGATATATGCTAATTCTTCACTTGTACATTTGCAAGCGGGGCATTGCCCTCATGATGAGGTTCCAGAAATTGTAAATGAAGCCCTAATAAACTGGGCATTGCCTTTGAGTTTTCCAATGTCGTCTCAAACAATTTAAAGGTTCTTATATTGTCTGTTACATATATCCTCCAGATTACACAGTAATATTCAATTTTCAGGCTTAGGAAAAAGAATTCTTGAGTTTAGAGTTCCCAGAAAAAGCACATTCATGGGGGGAAAATACGAGATCATTTGTATTAATATTCAAAGCCTATTTGAACTGTGATATATGTACATTAGGTTTCTCTTCAGAGTGTATTATTTGGCAACTATGCTAAC
>PA42
TTTCAATTTCAAATGTGATTTCTGTAATTTTTGTGTATGGTCACTTATTACTTCAA--GTTCAAATGTATTTGGTTTACAAATGCAAAATACCGTCAATTCTTTTTCCAAATAAGATGCAGATTTTGACTGGTAAAACTAATTGAAAACCTACTTTGCTCTGTATATTT-TTCACAGTATTCCACATGATGGTATTTACTTTTACCTTTTTTTGCAGGTTGATGACACAATTTATGTTCAATCCAACAAATGTTACATTGAACAGCGTTTTCGAGAAACTTTCTTGCCCCCTTCTTTTGCTTTGGGGAGACTTGGATCCTTGGGTTGGCCCAAGTAAAGCCAACAAGATAAAAGAGATATATGCTAATTCTTCACTTGTACGTTTGCAAGCGGGGCATTGCCCTCATGATGAGGTTCCAGAACTTGTAAATGAAACCCTAATAAACTGGGCATTGCCTTTGACTTCTCCAATGCCCTCTCAAACAATTTAGAGCTTCTTATATTGACTGTAACATATATCCTCCAGATTACACTGTCATATGCAATTTTCAGACTTAGGAAGAAGAGTTTTTGAGTTTAGAGTTCCCAGAAACAGTACATTTATAGGAGAAAAATATGAGATCAATTGTATTAATATTCAAAGTCCACTTGAGCTGTAATATATGTACATTATTATTCTTTCCATAATGTATTATATGGTAACTTTTCTTA-
>PB33
-----------------------------------------------------------------------------------------------------------------------------------------------------------------------ATTCTCATAATATACTTCATGATGGTATTTTTTTCAACT--TTATTGCAGGTTGATAACACAATTTATGTTCGGTCCATCAAAAGTTACATTAAATGACATTTTAGAGAAACTTTCGTGCCCACTTCTTCTGCTATGGGGAGATTTGGATCCTTGGGTGGGCCCGAGCAAAGCTGAAAAGATCAAGGAGATTTATCCTAATTCTTCCCTCGTACATTTGCAAGCAGGGCATTGCCCTCATGATGAGGTTCCAGATCTTGTTAATGAAGCCTTGTTAAACTGGGCACTGCCTCTCAGTTCTCCAATTTCATCTCAGGCGATATAATGGACTTCATTTTGACCCC-----ATAGTCCTCAATATTG----TACCATGTATTCCAATTCCAAAAGAAAAAAATTTCTGGGGATTGTAACCAGGA---------------------AAAAAGATTCATCAAGTTGTATTACTAGTCGG-AGCTAGGTGGGCTGCTATCAGTATGCTTTGAGTTTCTCTT---AATATATCATACCATGAGTATGCCATT
>PF1
--------------------------------------------------CATATTGACATAGTTAGAACCCTTGCTTAGAAGATGGGATACACTCCTCTTCATGTTTTGACCTT--ATAAAAGGTAGCCCTTGGCATCTACCAATGCCCTTGGATTCCTATTGAAACCAAATTTGTTGGTTAAGATGTGATCATTCAGACTTGTTTATTTTTGTAGGTTGATGACATAATTTATGTTCAATCCTTCAAATATTACGTTCAACAGTATTTTGGAGAAACTTTCTTGTCCCCTTCTTTTGCTTTGGGGAGACTTGGATCCCTAGGTTGGTCCAAGGATAGACAATAAGATAAAGGAGATATATGTTAATTCTTCACTCATACATTTGCAAGCAGGGCATTGCCCTCGTGATGAGATATTAGAACTTGTAAATGAAGCCTTAATAAAATGGGTGTTGCCTTTGAGTTCTCCAATGTCCTCTTAAACAATTTAGAGGTTCTTATATTGACTGTAATATATATCATCTAGATTTCACTGTAATATGTAATTTTTAGGCTTAGAAAGAAGAATTCTTGAGTTTAGACACTACTAAAATACTAAGGCTTTA--CGTCAGATCCCTTTGTATTTTTTTTGAT-----------------------------------------------------------------------------
>PFM1
-----------------------------------------------------------TTCAAATGTATTTGGTTTACAAATAAAAAATACCATCAATTCCTTTTCCAAATAAGATGCAGATTTTGACTGGTAAAACTAATTGAAAACCTACCTTGCTCTGTATATTCATTCACAGTATTCCACATGATGGTATTTACTTTTACCTTTTTTTGCAGGTTGATGACACAATTTATGTTCAATCCATCAAATGTTACGTTGAACAGTGTTTTGGAGAAACTTTCTTGTCCCCTTCTTTTGCTTTGGGGAGACTTGGATCCTTGGGTTGGCCCAAGTAAAGCCAACAAGATAAAAGAGATATATGCTAATTCTTCACTTGTACATTTGCAAGCGGGGCATTGCCCTCATGATGAGGTTCCAGAACTTGTAAATGAAACCCTAATAAACTGGGCATTGCCTTTGAGTTCTCCAATGCCCTCTCAAACAATTTAGAGCTTCTTATATTGACTGTAACATATGTCCTCCAGATTACACTGTAATATGCAATTTTCAGACTTAGGAAGAAGAAT--TTGAGTTTAGAGTTC-----------------------------TATGAGATCAATTGTATTAATATTCAAAGCCCACTTGAGCTGTAATATATGTACATTATTTTTTTTTC-ATAATGTATTATATGGTGACTTTGCTTAC
>PG28
TTGTTCTCGTGGTTAGCCACACTCATCACTCTGAATGATTTGATTTCATTGATGATCAACCCTGTTTACTCATGGGTTTTGGTCTTGAATACAGCGAGGAAGATTAGAAAAACAA----TGAAATAAAATGTTAAAAACTCTCTTTCAAGATTATATCCTATTATTTATTCTCATAGTAT---TCATGATGGTATTT-ATTTAACT--TTATTGCAGGTTGATCACACAATTTATGTTCAGTCCGTCAAAAGTTACATTGAATGACATTTTAGAGAAACTTTCATGCCCACTTCTTCTGCTGTGGGGAGATTTGGATCCTTGGGTGGGTCCAAGCAAAGCTGAAAAGATCAAGGAGATCTATCCCAATTCTTCCCTCGTACATTTGCAAGCAGGGCATTGCCCTCATGATGAGGTTCCAGATCTTGTTAATGAAGCCTTGTTAAACTGGGCACTGCCTCTCAGTTCTCCAATTTCATCTCAGGCAATATAATGAACTTCATTTTTACTGTAAAATATAGTCCTCAATATTG----TACCATGTATTTTCCAGTT--AAAAAAAAAATCCTCGAGATTGTAAACAGAAAAAAAGATCT----------ATCAAAAAATTCATTCAGTTGTATTACTAGTAAG-AACCAGTTGGGCTGCTATCAGTATACATTGAGTTTCTCTT------------------------------
>PH2
---------------------------------------------------------------------------------------ATTACCATCAATTCCTTTTCCAAATCAGATGCATATTTTGAATGGTAAAAGTAATTGAAAACCTACCTTGCTCTATATATTCATTCATAGTATTCCAAATGATGGTATTTAC-TTTATC--TTTTTGCAGGTTGATGACACAATTTATGCTCAATTCATCAAATGTTACGTTGAACAGTGTTTTGGAGAAACTTTCTTGTCCCCTCCTTTTGCTTTGGGGAGACTTGGATCCTTGGGTTGGCCCAAGTAAAGCCAACAAGATAAAGGAGATATATGCTAATTCTTCACTCATACATTTGCAAGCGGGGCATTGCCCTCATGATGAGGTCCCAGAACTTGTAAATGAAGCCCTAATAAAGTGGGCATTGCCTTTGAGTTCTCCAATGTCCTCTCAAACAATTTAGAGGTTCTTATATTGACTGTAACATATATCCTCCAGATTTCACTGTAATATGCAATTTTCAGGTTTAAGAAGAAGAATTCTTGAGTTTAGAGTCCCCAGAAAAAGCACATTCATGGGGGGGAAATATGAGATCAATTGTATTAATATTCAAGGCCTATTTGAA-----------------------------------------------------------
>PM29
----------------------------------------------------------------------------------------------------------------------------------------ACTCTCTTTCAAGATATATATCATATTATTTATTCTCATAGTATACTTCATGATGGCATTT--TTTAACT--TTATTGCAGGTTGATGACACAATTTATGTTGAGTCCATCCAAAGTTACATTGAATGACATTTTAGAGAAGCTTTCGTGCCCACTTCTTCTGCTGTGGGGAGATTTGGATCCTTGGGTGGGTCCAGGTAAAGCTGAAAAGATCAAGGAGATGTATCCTAATTCTTCCCTCGTACATTTGCAAGCAGGGCATTGCCCTCACGACGAGGTTCCAGAACTAGTTAATAAAGCCTTGTTAAATTGGGCACTGCCTCTCAGTTCTCCAATTTCATCTCAGGCAATATAAAGGACCTCAATTTTACTGTAACATATAGTCCTCCATATTG----TATTTTCCAATTCA--------AGAAAAATAATCCTTGAGATTTTAAACAGAAAACAAGATT----------AATAAAAAATTCATTCAGTTATATTACTAGTCAG-AACCAGTTGGGTTGCTCACCATACAATGAGTTTCTCCGAA-----TATATCATACCACGAATACACCA--
>PS27
---------------------------------------------------------------------------------------------------------------------------------------------------------------------------------------------TGGTATTT-ATTTAACT--TTATTGCAGGTTGATCACACAATTTATGTTCAGTCCGTCAAAAGTTACATTGAATGACATTTTAGAGAAACTTTCATGCCCACTTCTTCTGCTGTGGGGAGATTTGGATCCTTGGGTGGGTCCAAGCAAAGCTGAAAAGATCAAGGAGATCTATCCCAATTCTTCCCTCGTACATTTGCAAGCAGGGCATTGCCCTCATGATGAGGTTCCAGATCTTGTTAATGAAGCCTTGTTAAACTGGGCACTGCCTCTCAGTTCTCCAATTTCATCTCAGGCAATATAATGAACTTCATTTTTACTGTAAAATATAGTCCTCAATATTG----TACCATGTATTTTCCAGTT--AAAAAAAAAATCCTCGAGATTGTAAACAGAAAAAAAGATTT----------ATCAAAAAATTCATTCAGTTGTATTACTA----------------------------------------------------------------------------
>PS30
--------------------------------------------TTATTACTTCAA--GTTCAAATGTATTTGGTTTACAAATGCAAAATACCGTCAATTCCTTTTCCAAATAAGGTGCAGATTTTGACTGGTAAAACTAATTGAAAACCTACTTTGCTCTGTATATTT-TTCACAGTATTCCACTTGATAGTATTTACTTTTACCTTTTTTTGCAGGTTGATGACACAATTTATGTTCAATCCATCAAATGTTACGTTGAACAGTGTTTTCGAGAAACTTTCTTGTCCCCTTCTTTTGCTTTGGGGAGACTTGGATCCTTGGGTTGGCCCAAGTAAAGCCAACAAGATAAAAGAGATATATGCTAATTCTTCACTTGTACATTTGCAAGCGGGGCATTGCCCTCATGATGAGGTTCCAGAACTTGTAAATGAAACCCTAATAAACTGGGCATTGCCTTTGACTTCTCCAATGCCCTCTCAAACAATTTAGAGCTTCTTATATTGACTGTAACATATATCCTCCAGATTACATTGTAATATGCAATTTTCAGACTTAGGAAGAAGAATTTTTGAGTTTAGAGTTCCAAGAAACAGTACATTCATAGGAGAAAAATATGATATCAATTGGATTGATATTCAAAGTCCACTTGAGCTGTAATATATGTACATTATTTTTCTTTTCAT---------------------------
>PSF43
ATCAATCTAGATAACAAGCATGCTTAACTATTTTTTAATTTCATTGTGATTTATCTAATTTTTGTGTATAGCCATTTATTACTCCAAAATACCATCAACTCCTTTTCCAAATCAGATGTGGATTTTGAATGGTAAAACTAATTGAAAGCCTAC----------------------------CCACATGATGGCATTTAC-TTTACC--TTTTTGCAGGTTGATGACACAATTTATGTTCAATCCATCAAATGTTACGTTGAACAGTGTTTTGGAGAAACTGTCTTGTCCCCTTCTTTTGCTTTGGGGAGACTTGGATCCTTGGGTTGGCCCGAGTAAAGCCAACAAGATAAAAGAGATATATGCTAATTCTTCACTCGTACATTTGCAAGCGGGGCATTGCCCTCATGATGAGGTTCCAGAACTTGTAAATGAAGCCCTAATAAACTGGGCATTGCCTTTGAGTTCTCCAATATCCTCTCAAACAATTTAGAGGTTCTTATA------------TATATCCGCCAGATTACACAGTAATATTCAATTTTTAGGCTTAGGAAGAAGAATTCTTGAGTTTAGAGTTCCCAGAAAAAGCATATTAATGGGGGGAAAATACGAGATCAATTGTAT---------------------------------------------------------------------------------
>PTA0
-----------------------------------------------------------------------------------------------------TTTTTGCAAATCAGATGCTGATTTTGAATTGTAAAACTAATTGAAAACCTATCTTGCTCTGTCTATTCATTCATAGTATTCCACATGATGGTATTTACTTTTACC--TTTTTGCAGGTTGATGACACAATTTATGTTGAATCCATCAAATGTTACGTTGAATAGTGTATTGGAGAAACTTTCTTGTCCCCTTCTTTTGCTTTGGGGAGACTTGGATCCTTGGGTTGGCCCAAGTAAAGCCAACAAGATAAAAGAGATATATGCTAATTCTTCACTTGTACATTTGCAAGCAGGGCATTGCCCTCATGATGAGGTTCCAGAACTTGTAAATGAAGCCCTAATAAACTGGGCATTGCCTTTGAGTTCTCCAATGTCCTCTCAAACAATTTAGAGCTGCTTGTATTGACTGTAACATATATCCTCCAGATTGCACTGTAATATGCAATTTTCAGACTTAGAAAGAAGAATTCTTGAGTTTAGAGTCCCCAGAAACAGTACATTCATGGTGGGAAAATATGAGATCAATTGTATGGATATTCAAAGCCCATTTGAGCTGTAACATATGTACATTATGTTTCTCAT------------------------------
>RC54
-----------------------------------------------------------------------------ACAAATACAAAATACCATCAACTCCTTTTCCAATTTTCATGTGGATTTTGAATGGTAAAACTAATTGAAAACCTAC----------------------------TCACATGATGGCATCTACTTTTACC--TTTTTACAGGTTGATGACACAATTTATGCTCAATCGATCAAATGTTACGTTGAACAGTGTTTTGGAGAAACTGTCTTGTCCCCTTCTTTTGCTCTGGGGAGACTTGGATCCCTGGGTTGGCCCGAGTAAAGCCAACAAGATAAAAGAAATATATGCTAATTCTTCACTTGTACTTTTGAAAGCGGGGCATTGCCCTCACGATGAGGTTCCAGAACTTGTAAATGAAGCCCTAATAAACTGGGCATTACCTTTGAGTTCTCCAATGTCCTCTCAAACAATTTAGAGGTTCTTATATTGTCTGTTGCATATATCCTCCAGA--ACACAGTAATATTCAATTTTCCGGCTTAGGAAGAAGAATTGTTGAGTTTAGAGTTCCCAGAAAAAGCACATTCATGGGGGAAAAGTACGAGATCAATTGTATTAATATTCAAAG---------------------------------------------------------------------
>RR55
----------------------------------------------------------------------------------------------------------------------------------------------------------------------------------------------------------------------------------ACAATTTATGCTCAATCGATCAAATGTTACGTTGAACAGTGTTTTGGAGAAACTGTCTTGTCCCCTTCTTTTGCTTTGGGGAGACTTGGATCCCTGGGTTGGCCCGAGTAAAGCCAACAAGATAAAAGAGATATATGCTAATTCTTCTCTTGTACTTTTGAAAGCGGGGCATTGCCCTCACGATGAGGTTCCAGAACTTGTAAATGAAGCCCTAATAAACTGGGCATTGCCTTTGAGTTCTCCAATGTCCTCTCAAACAATTTAGAGGTTCTTATATTGTCTGTTACATATATCCTCCAGA--ACACAGTAATATTCAATTTTCAGGCTTAGGAAGAAGAATTATTGAGTTAAGAGTTCCCAAAAAAAGCCTATTTGAACTGTAATATATGTATATTATGTTTCT---------------------------------------------------------------------------------
>SA1
TTTTAATTTCAAATGCGATTTCTCTAATTTTTTTGTATAGCCACTTATTACTTCAA--GTTCAAATGTATTTGGTTTACAAATACAAAGTACCATCAATTCCTTTTCCAAATAAGATGCAGATTTTGACTAGTAAAACTAATTGAAAACTTACTTTGCTCTGTCTATTT------------GTTCACGATGGTATTTACTTTTACCTTTTTTTGCAGGTTTATGACACAATTTATGTTCAATCCATCAAATGTTACGTTGAACAGTGTTTTGGAGAAACTTTCTTGTCCCCTTCTTTTGCTTTGGGGAGACTTGGATCCGTGGGTTGGCCCAAGTAAAGCCAACAAGATAAAAGAGATATATGCTAATTCTTCAATTGTACATTTGCAAGCCGGGCATTGTCCTCATGATGAGGTTCCAGAACTTGTAAATGAAACCCTAATAAAGTGGGCATTGCCTTTGAGTTATCCAATGCACTCTCAAACAATTTAGAGCTTCTTATATTGACTTTAACATATATCCTTCAGATTACACTGTAATATGCAATTTTCAGACTTAGGAAGAGGGATTTTTGAGTTTAGAGTTCCCAGAAACAGCACATTCATGGGGGAAAAATATGAGATCAATTGTGTTAGTATTCAAAGCCCACTTGAGCTGTAATATATGTACATTATTTTTCTTTTCATAATGTATTATATGGTGACTTTTCTTAC
>SC0
----------------------------------------------GTTAC--------TCCAAATGTATTTGTTTTACAAATACAAAAGACCATTCACTCCTTTTCCAAATCAGGTGTGGATTTTGAATGGTAAAACTAATTGGAAACCTACCTTTCTCTGTATATTCATTCATAGTATTCCACATGATGGTATTTACTTTTACC--TTTTTGCAGGTTGATGACACAATTTATGTTCAATCCATCAAATGTTACGTTGAACAGTGTTCTGGATAAACTTTCTTGTCCCCTTCTTTTGCTTTGGGGAGATTTGGATCCCTGGGTTGGCCCAAGTAAAGCCAACAAGATAAAAGAGATGTATGCTAATTCTTCAATTATACATTTGCAAGCGGGGCATTGCCCTCATGATGAGGTCCCAGAACTTGTAAATGAAACCCTAATAAACTGGGCATTGCCTTTGAGTTCTCCAATGTCCTCTCAAACGATTTAGAGGTTTTTATATTGATTGTAGCATATATCCTCCAGATTACACTGTAATATGCAATTTTCAGG---------------------------------------------------------------------------------------------------------------------------------------------------------------
>SG23
-------------------------------------------------------------------------------------------------GTTGGGTGATAAAAATAA----TAAAACAAAACATCGAATTTATTTCATATCCTACCTTTCTCTTTATTTCTTTCCATAGTATTCCACCTGATAGTATTTAGTTTTACTTTGTTTTGCAGGTTGATGACACAATTTATGTTCAATCCATCAAGAGTTACGCTGAACAGTGTTTTTGAGAAACTTTCTTGCCCACTTCTTTTGCTTTGGGGAGATTTGGATCCTTGGGTGGGTCCAAGTAAAGCCAACAAGATCAAGGAGATATATCCCAATTCTTCAATCATACATTTGCAAGCAGGACATTGCCCACATGATGAGGTTCCAGAACTTGTAAATGAAGCCTTGCTTAATTGGGCATTGCCTTTGAGCTCTCAAGCTCCAACTAAAACAATATAGTGTTTCTTCTTGTCACATTAGAGCATAGCACCTATTGTATT---CAGCTGTAAATCAACCGAATTTTTTGAAATATCTTACAATTTTTTATTTATTTTAGTTGCAAGTTTTTGTTATTTAACCTGTTTAACTAATATTTTATATGTTAGTGACTCATTTAGGTTGGCCTCATTATGTGTTGGAGTACCATTCTAGCTTAAAGATCTCTATTTGTAGAATTG
>SS22
------------------------------TTTTTTTTTGTCAGTCATTATTTCTCAACACAGAGTACCACCTCATTTCTGGAATTGGATGCATAATGTTGGGTGATAAACATAA----TGAAACAAAACATCGAATTTATTTCATATCCTACCTTTCTCTTTATTTTTTTCCATAGTATTCCACCTGATAGTATTTAGTTTTACTTTGTTTTGCAGGTTGATGACACAATTTATGTTCAATCCATCAACAGTTACACTGAACAGTGTTTTTGAGAAACTTTCTTGCCCACTTCTTTTGCTTTGGGGAGATTTGGATCCTTGGGTGGGTCCAAGTAAAGCCAACAAGATCAAGGAGATATATCCCAATTCTTCAATCATACATTTGCAAGCAGGGCATTGCCCACATGATGAGGTTCCAGAACTTGTAAATGAAGCCTTGCTTAATTGGGCATTGCCTTTGAGCTCCCAAGCTCCAACTAAAACAATATAGTGTTTCTTCTTTTCATATTAGAGCATACCACCTATTGTATT---CAGCTGTAAATCAACCGGATTTTTTGAAATATTTTACAAT-TTTTCTATTTTAGTTGCAATTTTTTG-----TTAACGTTCTTTCCTTCTGAT------------------------------------------------------------------------------------
>SV36
--------------------------------------------------------AAAAAATACTGCTTATTCCTTTCTCTAAGTGTATGCAGAATGACGGATAACAAAAATAT----TGAACTGAAACATTAGCTGTCTTTGAAAAACTACCTTACTCTTTATTCTCTTTCATATTATTCCACATGGTGGTATTTAAGTTTACTT-TATTTGCAGGTTGATGACACAATTTATGTTGAGTCCATCAAAAGTCACATTGAACAGTACTTTGGAGAAACTGTCTTGCCCACTTCTTTTGCTTTGGGGAGATTTGGATCCTTGGGTGGGTCCAAGTAAAGCCAACAAGATCAAGGAGATATATCCTAATTCTTCACTTGTACATTTGCAAGCAGGGCATTGCCCTCATGATGAGGTTCCCGAACTTGTAAATGAAGCCTTACTAAATTGGGCATTGCCTTTGAGTTCTCCAGCTTCATCTTAAACACTATAATTTTTCTCGTTGTTACTGTAATATATAGTCATCAAAAT------TACAGTGTAGCATGCAATTTATAGGCATATGAAGGTGAGTCCTTGGG-------------------------TTAAGACCCCCTCATAAATGAGCAGATTTGCTGGAAAGAAAATACAAAATCAATTTTAAGTC-------------------------------------------
>TA17
--------------------------------------------------------------------------------------------------------------------------------ACATCAATTTTCTTTGATATCCTATCTTTCTCTTTTTAATTTTCTGCAATTTTCCACCTGACCGTATTGAAGTTTACTT-GTTTTGCAGGTTGATGACACAATTTATGTTCAATCCAGCAAGAGTTACCCTGAACAGTATTTTTGATAAACTTTCCTGCCCACTTCTTTTGCTTTGGGGAGATCTGGATCCTTGGGTGGGTCCAAGTAAAGCCAACAAAATAAAGGAAATATATCCTAATTCTTCAATCATACATTTGCAAGCAGGACATTGTCCACATGATGAGGTTCCAGAAATTGTAAATGAAGCTCTGCTAAATTGGGCATTGCCTTTGAGCTCTCAAGCTTCAACTAAAACATTATAGTGTTTCTTCTTGTCATATAAGAACATACCACCTATTGTTAT---TAACCAGCTTTTATTAAGGATTGTTGCCAGCATGCTCTGA------------------------------------TTAACCATTTT------------------------------------------------------------------------------------------
>TB39
--------------------------------------------------------------TACCACCTAATCATTTGTGGAATCCGATTCACAATGATGGATGATAGTA-----------GATGCAACATTAAATTTCTTTGAAAACTTACCTTGCTCTTGATTTTGTCCCATAATCATCCACGTGATAGTATT-AATTCTACT--TTTATGCAGGTTGATGACTCAATTTATGTTCAATCCTCCAAGAGTTACACTGGACAGTATTTTTGAGAAACTTTGTTGCCCAGTTCTTTTGCTCTGGGGAGATTTGGATCCTTGGGTGGGTCCAAGTAAAGCCAACAAGATTAAGGAAATATATCCCAATTCTTCAATCATACATTTGCAAGCAGGGCATTGCCCTCATGATGAGGTTCCAGAACTTGTAAATGAAGCCTTGCTAAATTGGGCATTGCCTTTGAGCTCTCAAATTTCATCTCAAACAATATAATGCTTCTTGTTATCACTGTAAAATGGAGTCTGCAAGGT------TATACTCTTGTATGTGATATTCAGTCTTATAAAGGAGAATACCTGAG-------------------------TTGAGAGTCCCTCAAAATAGCAGAATGTAAAAGATACACAACTAAAATAGTCACAGCTCAGTGGCTATATTCAATGTACGTTGAGTTTCTCTTCATAATGTATCA
>TC31
------------------------------------------------------------------------------------------------------------------------------------------------------------TCAAGATATATGCCCTATTATTTATTCTCATGATGGTATTT-ATTTAACT--TTATTGCAGGTTGATGACGCAATTTATGTTCAGTCCATCAAAAGTTACATTGAATGACAGTTTAGAGAAACTTGCGTGCCCACTTCTTCTGCTGTGGGGAGATTTGGATCCTTGGGTGGGTCCAAGTAAAGCTGAAAAGATCAAGGAGATGTATCCTAATTCTTCCCTCGTACATCTGCAAGCAGGGCATTGCCCTCATGACGAGGTTCCAGATCTTGTTAATGAAGCCTTGTTAAACTGGGCACTGCCCCTCAGCTCTCCAATTTCATCTCAGGCAATATAACGGACCTCATGTTTACTGTAACA-ATAGTCCTCAATATTG----TAACATGTATTCCCAATTC---AAGAAAAAGATCCTCGAGATTTTAAACAGACAAAAG--------------ATCAAAAAAATCATTCGGTTGTATTACTAGTCAG-AACCAGCTGGGTTGCTCAGAGTTTCTCTTTATATATCATACTTAATATATCATACCACGAACATGCC---
>TN1
----------------------------------------------------------------------------------------------------------------------------------------------------ACATACCTTCTCTTTATTTTCTCCCATAAAATTTCACTTGATGGTATCTAATTCTACT--TTGTTGCAGGTTGATGACACAATTAATGTTAAGTCCATCAAGAGTTACGCTGAACAGTATTTTTGAAAAACTTACTTGCCCACTTCTTTTACTTTGGGGTGATTTGGATCCTTGGGTGGGTCCAAGTAAAGCCAACAAAATTAAGGAGATATATCCTAATTCTTCAATCATACATTTGCAAGCAGGACATTGCCCTCATGATGAAGTTCCAGAACTTGTAAATGAAGCCTTACTAAATTGGGCATTGCCTTTGAGCTCTCAAATTTCATCTCAAAAAATATAGTGCTTTTTGTTACA----------------------------------CTGTTGTATGTGATATTCAGACTTATATGAGAGAATGCCGGAG-----------------------------------TTGAG------------------------------------------------------------------------------------------
>TO14
TTTATGTCAGCCACTTAGTTCTCTCAATAAATATATTTTGTGAGTCACTATTTCTCAATACAGGATACCCCCAAATTTATGGAATTGGATGCAGAATGTTGGATGATAAAAATA------GAAACAAAACATTGCATTTCTTTGATATCCTCCCTTTCTCTTTATTTTTTCTCGTAATATTCCACCTGACAGTACTTAGTTTTACTTTGTTTTGCAGGTTAATGACACAATTTATGTTCAATCCAGCAACAGTTACGCTGAACAGTGTTTTTGAGAAACTTTCCTGCCCACTTCTTTTGCTTTGGGGAGATCTGGATCCTTGGGTGGGTCCAGGTAAAGCCAACAAAATCAAGGAGATATATCCTAATTCTTCCATCGTACATTTGCAAGCAGGACACTGCCCACATGATGAGGTTCCAGAACTTGTAAATGAAGCCTTGCTAAATTGGGCATTGCCTTTGAGCTCTCAAGCTTCAACTAAAACAATTTAGTGTTTCTTCTTTTCATATGAGAACATAACACCTATTGTATT---TAGCCTTAAAACAATCAGCTTTTTTGAAGTATTTTACAATGTCTTGCATTTTAGTGGCAGTTTTTTGTTAACTTAACATGTTTAACTAACATGTATACGACTCATTCTCTCATTTAGGTTGGCCTTATTATATGTTGGAGTACCATACT----------------------------
>TPL03
TTTCAATTTCATATGTGATTTATCTATTTTTTGTGTATAGCCACTTATTACTCCAAAATTCCAAATGTATTTGTTTTACAAATACAAAATACCATTAACTCCTTTTCCAAATCAGATGTGGATTTTGAATGGTAAAACTAATTGAAAACCTAT----------------------------CCACATGATGGCATTTATTTTTACC--TTTTTGCAGGTTGATGACACAATTTATGTTCAATCCATCAAATGTTACGTTGAACAGTGTTTTGGAGAAACTGTCTTGTCCCCTTCTTTTGCTTTGGGGAGACTTGGATCCTTGGGTTGGCCCGAGTAAAGCCAACAAGATTAAAGAGATATATGCTAATTCTTCACTCGTACATTTGCAAGCGGGGCATTGCCCTCATGATGAGGTTCCAGAACTTGTAAATGAAGCCCTAATAAACTGGGCATTGCCTTTGAGTTCTCCAATGTCCTCTCAAACAATTTAGAGGTTCTTATATTGTCTGTTACATATATCCTCCAGATTACACAGTAATATTCAATTTTCAGGCTTAGGAAGAAGAATTCTTGAGTTTAGAGTTCCCAGAAAAAGCACATTCATGGGGGCAAAATA------------------------------------------------------------------------------------------------
>WN5
---------------------------------------------------------------AATATCACTTACTCTCTGGAATTGGATATAGTATTATGAATGTTGAAACCATAGAATAAAATGAAATATTAACTTTCTTTGAAAACTTATCATGCTCTTCATTTGTTTTCGTAATATTAAACATGATTGGTTA-AATGTTGGT--TTTTTGCAGGTTGATTACACAATTTATGTTGAGTCCATCAAAAGTTACATTGAACAGTATTTTGGAGAAACTTTCTTGCCCACTTCTTTTACTTTGGGGAGATTTGGATCCTTGGGTGGGTCCAAGTAAAGCAAACAAGATCAAGGAGATATATCCTAATTCTTCACTTGTACATCTGCAAGCAGGGCATTGCCCTCACGATGAGGTCCCTGAACTTGTAAATGAAGCCTTGCTCAACTGGGCACTGCCTCTGAGTCCTTCAATTTCATCTCAGACAATTTAGTGCTTCACATTGTAACTGTAACATAAAGTACTCCAAAT------TACACCATAGCATGCAAATTTCAAAATGATTAAGGAGAATATTCTTGTAGAAAAATATAGAATCTGTTGTAGTGGGCATTACCTCTGAGTCCTTCAATTTCATCTCAGACAATTTAGTGCTTCATATTGTAACTGTAACATAAAGTACTCCAAATTACACCATAGCATGCAAATTTC
>WS10
----------------------------------------------------------------------------------------------------------------------------------------T-TCTTTGATATCCTATCTTTCTGTTTATTTTGTCCCATAGTATAACGCCTGACAGTATCCAGTTTTACTCTGTTTTGCAGGTTGATGACACAATTTATGTTCAATCCAGCAAGAGTTACGCTGAACAGTATTTTTGAGAAACTTTCATGCCCACTTCTTTTGCTTTGGGGAGATCTCGATCCTTGGGTGGGTCCAGGTAAAGCCAACAAAATCAAGGAGATATATCCTAATTCTTCAATCGTACATTTGCAAGCAGGACATTGCCCACACGATGAGGTTCCCGAACTTGTAAATGAAGCCTTGCTAAATTGGGCATTGCCTTTGAGTTCTCAAGCGTCAACTAAAACAATATAGTATTTCTGCTTGTCATATTAGAACACACCACCTATTGTATTTAGTAGCCTTAAACCAAACAGCA-------------------------------------------------------------------------------------------------------------------------------------------------------------
>WW11
-----------------------------------------------------------------------------------------TGCAGAATGTTGGATGATAAAAATA------GAAACAAATCATTAAATTTCTTTGATATCCTATCTTTCTGTTTATTTTGTCCCATAGTATAACGCCTGACAGTATCCAGTTTTACTCTGTTTTGCAGGTTGATGACACAATTTATGTTCAATCCAGCAAGAGTTACGCTGAACAGTATTTTTGAGAAACTTTCATGCCCACTTCTTTTGCTTTGGGGAGATCTCGATCCTTGGGTGGGTCCAGGTAAAGCCAACAAAATCAAGGAGATATATCCTAATTCTTCAATCGTACATTTGCAAGCAGGACATTGCCCACACGATGAGGTTCCCGAACTTGTAAATGAAGCCTTGCTAAATTGGGCATTGCCTTTGAGTTCTCAAGCGTCAACTAAAACAATATAGTATTTCTGCTTGTCATATTAGAACACACCACCTATTGTATTTAGTAGCCTTAAACCAAACAGCAATTTCAAAATACATAACAATGTTTTCCATTATAGTGGCAGTTTTTG------TTAACATTTCTTCTTTCTGCTTT----------------------------------------------------------------------------------
