# Supplementary material for: Development of a Target Enrichment Probe Set for Conifer (REMcon)
Source: Biology (Basel). 2024 May 22;13(6):361. doi: 10.3390/biology13060361 (PMC11200496; doi:10.3390/biology13060361)
Supplement: Supplementary file 1 [file biology-13-00361-s001.zip › biology-2960267-supplementary/Sup data/secapr_alignments_paralogs/13.fasta]

>AA3
ATGTGCGATGAGCATTCATCTATTGTTCATATTTCCACTAGATGGAGCCTCTGGCAAATTCTTGATTCTATTCTTCCAACTGGTGGATTTGCCCATTCGAACGGTCTTGAGGTGGCAGTGCATACACAAGTTGTTAATTCAGAAGCACTAGTAGCTTTTGCAATGAACATACTGGAGAATACTGGGAGTTTGCTTCTGCCATTTGTTTACAATGCTAACAAATATCCCAGCATCGAGAATTGGATTAAACTTGATCAAATATTACATGCGACTCTGACTAATGGAGTTGCTAGGAAGGCATCCATTGCCCAAGGATCAGCACTTTTGCGGGTAGCAGCAACTGTGTTTACTGAAATTTCAGATCTAAAACAGATGAGAGCGTGTGCTCGAAAGCCAGGTACAGTCCACATTCATCATGCCTCAACTTTTGGTATCATTTGTGGTCTTCTGGGATTTGATCCGGTCATCACACAACAGGCATACTTATTTGTGACATTGCGAGATTTACTTTCAGCTGCAACAAGGCTTAATTTGATTGGGCCATTGGAGGCAGCATCCATACAACACCGTATCTCAATAGTTGCAGAAAGGATCTTGAAGAGACACATGGGTCGCCCTACGGAAGAAGCCTATCAGACTGCTCCACTTTTGGACACTGTTCAAGGTTGCCATGATTATTTGTTCTCTCGTCTATTTTGAACAAAGATGAACTTC
>AA60
ACACGTGATGATCAAACATCAACAAAGCATAGTTTCTCCACATGGAGCCTATGGCAAATTCTTGATTCCATTCTTCCAACTGGTGGATTTGCTCACTCTTATGGCCTTGAAGCGGCAGTGCAGGCGCGAGTAGTTAATGCAGAATCATTAGAAGCTTTTGCAGTTAATGCAGTTGAGAATACTGCAAGCTTACTCTTACCATTTGTTTACGAAGCTAACAAATATCCGAACACTGAAAATTGGATTAAACTCGATCTGATATTGCATGCAACCTTGAGTAATGGAATTGCAAGGAAGGCCTCAATTGCTCAAGGCTCTGCACTTCTTCGTGTAGCATCAAACGTGTTTACTGAAATTCCAGATCTAAAACAGATGCGGACATGTTCTCGAAAGCCTGGTGTGGTCCATTCTCATCATGCTTCGGTTTTTGGTACCATCTGTGGTCTCTTGGGATTTGACTCATTCACTACACAACAAGCATACTTATTTGTGACGTTGCGAGATTTACTTTCAGCTTCAACTAGACTTAATTTGGTTGGGCCATTAGAGGCAGCAGCCCTTCAACACCGCATCTCCAAAGTTGCAGAGAATATTTTGAAGAGACACATGGATCGTCCAATTGAAGAAGCTTACCAGACGTACCCAGTTTTGGACACTGCTCAGGGATGCCATGATTACTTATTTTCTCGTCTGTTTTGAACAACTGAAGACCAA
>AAR4
ATGTGCGATGAGCATTCATCTATTGTTCATATTTCCACTAGATGGAGCCTCTGGCAAATTCTTGATTCTATTCTTCCAACTGGTGGATTTGCCCATTCGAACGGTCTTGAGGCGGCAGTGCATACACAAGTTGTTAATTCAGAAGCACTAGTAGCTTTTGCAATGAACATACTGGAGAATACTGGGAGTTTGCTTCTGCCATTTGTTTACAATGCTAACAAATATCCCAGCATCGAGAATTGGATTAAACTTGATCAAATATTACATGCGACTCTGACTAATGGAGTTGCTAGGAAGGCATCCATTGCCCAAGGATCAGCACTTTTGCGGGTAGCAGCAACTGTGTTTACTGAAATTTCAGATCTAAAACAGATGAGAGCGTGTGCTCGAAAGCCAGGTACAGTCCACATTCATCATGCCTCAACTTTTGGTATCATTTGTGGTCTTCTGGGATTTGATCCGGTCATCACACAACAGGCATACTTATTTGTGACATTGCGAGATTTACTTTCAGCTGCAACAAGGCTTAATTTGATTGGGCCATTGGAGGCAGCATCCATACAACACCGTATCTCAATAGTTGCAGAAAGGATCTTGAAGAGACACATGGGTCGCCCTACGGAAGAAGCCTATCAGACTGCTCCACTTTTGGACACTGTTCAAGGTTGCCATGATTATTTGTTCTCTCGTCTATTTTGAACAAAGATGAACTTC
>AF1
ATGAATGATCAGTGTCCACCTATCAGCCACATGTTTTCTAGGTGGAACCTATGGCAAATTATTGATTCCATTCTTCCGACTGGTGGATTTGCTCACTCATATGGTCTTGAGGCTGCAGTTCAGGCACAAATAGTTAATTCTGAAGCATTAGAAGCTTTTGCAATTAACACACTGGAGAATACTGGCAGCTTACTTCTACCATTTGTATACAATTCTCACAAATATCCCAACATTGAAAATTGGATTAAACTTGATCAAATATTGCATGCAACTCTGACTAATGGAGTGTCTAGGAAGGCATCAGTTTCCCAAGGATCAGCACTTTTGCGGGTAGCATCAACAGTGTTTACTGAAATTTTGGACCTAAAAGAGATGCGAGCATGTGCTCGAAAGCCAGAGACAGTCCATGTTCACCATGCTTCAGTTTTTGGTATTGTCTGTGGTCTTCTGGGATTTGATTCATTCACTACGCAGCAAGCATACTTGTTTGTGACTTTGCGAGATTTACTTTCAGCTGCAACAAGACTTAATTTGATTGGGCCATTGGAGGCAGCATCCATACAACACCGCATCTCCAAAGTTGCAGAGAGGATCTTGAAGAGACACATGGATCGCCCAATTGAAGAAGCAAATCAGTGTGTCCCACTTTTGGACACTGTTCAAGGCTGTCATGATTATTTGTTTTCTCGTTTATTTTGAACAACAATAAAGCTC
>AG2
ATGAATGATCAGTGTCCACCTATCAGCCACATGTTTTCTAGGTGGAACCTATGGCAAATTATTGATTCCATTCTTCCGACTGGTGGATTTGCTCACTCATATGGTCTTGAGGCTGCAGTTCAGGCACAAATAGTTAATTCTGAAGCATTAGAAGCTTTTGCAATTAACACACTGGAGAATACTGGCAGCTTACTTCTACCATTTGTATACAATTCTCACAAATATCCCAACATTGAAAATTGGATTAAACTTGATCAAATATTGCATGCAACTCTGACTAATGGAGTGTCTAGGAAGGCATCAGTTTCCCAAGGATCAGCACTTTTGCGGGTAGCATCAACAGTGTTTACTGAAATTTTGGACCTAAAAGAGATGCGAGCATGTGCTCGAAAGCCAGAGACAGTCCATGTTCACCATGCTTCAGTTTTTGGTATTGTCTGTGGTCTTCTGGGATTTGATTCATTCACTACGCAGCAAGCATACTTGTTTGTGACTTTGCGAGATTTACTTTCAGCTGCAACAAGACTTAATTTGATTGGGCCATTGGAGGCAGCATCCATACAACACCGCATCTCCAAAGTTGCAGAGAGGATCTTGAAGAGACACATGGATCGCCCAATTGAAGAAGCAAATCAGTGTGTCCCACTTTTGGACACTGTTCAAGGCTGTCATGATTATTTGTTTTCTCGTTTATTTTGAACAACAATAAAGCTC
>AH26
GTATGTGAGGAGCCTTTGTCTATCAACCACAATTGCACTAGATGGAACCTGTGGCAAATGCTTGATTCTATTCTTCCAACTGGTGGCTTTGCCCACTCTTATGGTCTTGAAGCTGCAGTTCAGGCACGGATAGTTAATCCAGAAGCATTAGAAGCGTTTGCAGTTAACACATTGGAGAATACTGGGAGCTTACTTCTGCCCTTTGTTTACAGAGCCAACAGATTTCCTAACATAGAAGAGTGGATTAAGATTGATCAAATATTGCATGCTACTCTGACTAATGGAGTTGCTAGGAAAGCATCAATTGCCCAAGGATCAGCACTTTTGAGGGTTGCATCAACAGTGTTTGTTGAAATTCCAGATCTAAAACAGATGCGAGAATGTGCTCGAAAATCAGGTTTGGTCCATGTTCATCATGCATCAGTTTTTGGTATAATCTGTGGTCTTCTGGGATTTGATTCTTTTACTACACAACAAGCATACTTATTTATGACATTGCGAGATTTACTTTCGGCTGCAACAAGGCTTAATTTGATTGGGCCATTGGAGTCAGCATCCATACAACACCGTATCTTTAAAGTTGCAGATATGATTTTGAAGAGACACATGAATCATTCAATTGAAGAAGCCAATCAAACTGCCCCCCTTTTAGATACTGTTCAAGGTTGTCATGATTATTTGTTCTCACGCCTATTTTGAATAATTCCAAACTTC
>AME1
ATGTGTGATGAGCATTCATCTATTGTTCATATTTCCACTAGATGGAGTCTCTGGCAAATTCTTGATTCTATTCTTCCAACTGGTGGATTTGCCCATTCGAACGGTCTTGAGGCGGCAATGCATACACAAGTTGTTAATTCAGAAGCACTAGTAGCTTTTGCAATGAACATACTGGAGAATACTGGGAGTTTGCTTCTACCATTTGTTTACAATGCTAACAAATATCCCAGCATCGAGAATTGGATTAAACTTGAACAAATATTGCATGCGACTCTGACTAATGGAGTTGCTAGGAAGGCATCAATTTCCCAAGGATCAGCACTTTTGCGGGTAGCAGCAACTGTGTTTACCGAAATTGCAGATCTAAAACGGATGAGAGATTGTGCTCGAAAGCCAGGTACAGTCCACATTCATCATGCCTCAACTTTTGGTATCATCTGTGGTCTTATGGGATTTGATCCAGTCATCACACAACAGGCATATTTATTTGTGACATTGCGAGATTTACTTTCAGCTGCAACAAGGCTTAATTTGATTGGGCCATTGGAGGCAGCATCCATACAACACCGCATCTCAATAGTTGCAGAAAGGATCTTGAAGAGACACATGGATCGCCCTACTGAAGAAGCCTATCAGACTGCTCCACTTTTGGACACTGTTCAAGGTTGCCATGATTATTTGTTCTCTCGTCTATTTTGAACAAAGATGAACTTC
>AP25
ATATGTGAGGAGCCTTTGTCTATCAACCACAATTGCACTAGATGGAACCTGTGGCAAATGCTTGATTCTGTTCTTCCAACTGGTGGCTTTGCCCACTCTTATGGTCTTGAAGCTGCAGTTCAGGCACGGATAGTTAATCCAGAAGCATTAGAAGCGTTTGCAGTTAACACATTGGAGAATACTGGGAGCTTACTTCTGCCCTTTGTTTACAGAGCCAACAGATTTCCTAACATAGAAGAGTGGATTAAGATTGATCAAATATTGCATGCTACTCTGACTAATGGAGTTGCTAGGAAAGCATCAATTGCCCAAGGATCAGCACTTTTGAGGGTTGCATCAACAGTGTTTGTTGAAATTCCAGATCTAAAACAGATGCGAGAATGTGCTCGAAAATCAGGTTTGGTCCATGTTCATCATGCATCAGTTTTTGGTATAATCTGTGGTCTTCTGGGATTTGATTCTTTTACTACACAACAAGCATACTTATTTATGACATTGCGAGATTTACTTTCGGCTGCAACAAGGCTTAATTTGATTGGGCCATTGGAGTCAGCATCCATACAACACCGTGTCTTTAAAGTTGCAGATATGATTTTGAAGAGACACATGAATCATTCAATTGAAGAAGCCAATCAAACTGCCCCCCTTTTAGATACTGTTCAAGGTTGTCATGATTATTTGTTCTCACGCCTATTTTGAATAATTCCAAACTTC
>APA47
ATGAAGGATGAGTGTCCATCTACCAATCATATGTTTTCTAGGTGGAGCCTATGGCAAATTATTGATTCCATTCTTCCTACTGGTGGATTTGCTCACTCGTATGGTCTTGAAGCTGCAGTTCAGGCACATATAGTTAATTCTGAAGCATTAGAAGCTTTTGCAATTAACATACTGGAGAATACTGGCAGCTTACTTCTACCATTTGTATACAATTCTCACAAATATCCCAACATTGAAAATTGGATTAAACTTGATCAAATATTGCATGCAACTCTGACTAATGGAGTGTCTAGGAAGGCATCAATTTCCCAAGGATCAGCACTTTTGCGGGTAGCATCAACAGTGTTTACTGAAATTTTAGACCTAAAAGAAATGCGAGCATGTGCTCGAAAGCCAGAGAGAGTCCATGTTCACCATGCTTCAGTTTTTGGTATTATCTGTGGTCTTCTGGGATTTGATTCATTCACTACGCAGCAAGCATATTTATTTGTGACTTTGCGAGATTTACTTTCAGCTGCAACAAGGCTTAATTTGATTGGGCCATTGGAGGGAGCATCCATACAACATCGCATCTCCAAAGTTGCAGAGAGGATCTTGAAGAGACACATGGATTGCCCAATTGAAGAAGCAAATCAGTGTGTCCCGCTTTTGGACACTGTTCAAGGCTGTCATGACTATTTGTTTTCTCGTTTATTTTGAACAACAATAAAGCTC
>AS57
ATGTGTGATGAGCAAACATCTACAAATCATATTTTCTCTAGATGGAGCCTATGGCAAATTCTTGATTCCATTCTTCCAACAGGTGGATTCGCCCACTCTTATGGCCTTGAAGCTGCAGTTCAGGCACAAGTAGTTAATGCAGAATCATTAGAAGCTTTTGCAGTTAATACAGTGGAGAATACTGCAAGCTTACTTTTACCATTTGTTTACAAAGCTAACAAATATCCTAACATTGAAAATTGGATTAAACTTGATCTAATATTGCATGCAACCTTGAGTAATGGGGTTGCAAGGAAGGCATCAATTACCCAAGGATCTGCACTTCTGCGTGTAGCATCAACCGTGTTTACTGAAATTTCAGAATTAAAACAGATGCGGATGTGTGCTCGAAAGCAGGGTACGGTCCATGTTCATCATGCTTCAGTTTTTGGTATCATCTGTGGTCTTCTGGGATTTGATTCATTCACTACACAACAAGCATACTTATTTGTGACGTTGAGAGATTTGCTTTCAGCTTCAACTAGACTTAATTTGATTGGGCCACTAGAGGCAGCATCCATTCAACACCGCATCTCCAAAGTGGCAGAGAAGATCTTGAAGAGACACATGGATCGTCCAATTGAAGAAGCTTATCAGACTGCCCCAGTTTTGGACACTGCTCAGGGTTGCCATGATTATTTATTTTTTCGTCTATTTTGAACAACTAAAAGACAA
>ASA51
ATGAATGATAAGCATCCATCCATCAACCATATGTTTTCTAGGTGGAGCCTATGGCAAATTATTGATTCCATTCTTCCAACTGGTGGATTTGCTCACTCATATGGTCTTGAAGCTGCAGTTCAGGCACAAATAGTTAATTCTGAAGCAGTAGAAGCTTTTGCAATTAATGTACTGGAGAATACTGGCAGCTTACTTCTACCATTTGTATACAACTCTCACAAATATCCCAACATTGAAAATTGGATTAAGCTTGATCAAATATTGCATGCAACTCTGACTAATGGAGTGTCTAGGAAGGCATCAATTTCCCAAGGATCAGCACTTTTGCGGGTAGCATCAACAGTGTTTACTGAAATTTTAGACCTAAAACAAATGCGAGCATGTGCACGAAAGCCAGTCACAGTACATGTTCACCATGCTTCAGTTTTTGGTGTTGTCTGTGGTCTTCTGGGATTTGATTCATTCACTACACAGCAAGCATACTTATTTGTGACTTTGCGAGATTTACTTTCAGCTGCAACAAGACTTAATTTGATTGGGCCATTGGAGGCAGCATCCATACAACACCGCATCTCCAAAGTTGCAGAGAGGATCTTGAAGAGACACATGGATCGCCCAAT----------------------------------------------------------------------------------------------
>CB35
ATATGTGAGGAGCCGTCGTCTATCAGCCATAATTGCTCTAGATGGAACCTGTGGCAAATGCTTGATTCTGTTCTTCCGACTGGTGGCTTTGCCCACTCTTATGGTCTCGAAGCTGCAGTTCAGGCACATATAGTAAATCCAGAAGCATTAGAAGCGTTTGCAGTTAGCACATTAGAGAATACTGGGAGCTTACTTCTGCCCTTTGTTTACAGAGCCAACAGATATCCCAACATAGAAGACTGGATTAAAATTGATCAAATATTGCATGCTACCCTGACTAATGGAGTTGCTAGGAAAGCATCAATTGCCCAAGGATCAGCACTTTTACGGGTTGCATCGACAGTGTTTGTTGAAATTCCAGATCTAAAACAGATGCGAAAATGTGCTCAAAATCCAGGAATGGTCCATGTTCATCATGCTTCAGTTTTCGGTATAATATGTGGTCTTCTGGGATTTGATTCTTTTACTACACAACAAGCATACTTGTTTATGACATTGCGAGATTTACTTTCGGCTGCAACAAGGCTTAATTTGATTGGGCCATTGGAGTCGGCATCCATACAACACCGTATCTTTAAAGTTGCAGATAAGATTTTGAAGAGACAAATGAATCATTCAATTGAAGAAGCTAATCAAACTGCCCCACTTTTGGATACTGTTCAAGGTTGTCATGATAATTTGTTCTCTCGCCTATTTTGAATAATGCCAAACTTC
>CD18
ATGTGTGATGATCAAGCATCAGGAAAGTATATTTACTCTAGATGGAATCTTTGGCAAATTCTCGATTCCATTCTTCCAACTGGTGGATTTGCCCACTCTTATGGCCTTGAAGCCGCAGTTCAGGCACGAATAGTTAATGCTGAATCATTAGAAGCTTTTGCAGTTAATACAGTGGAGAATACTGCGAGCTTACTTTTACCATTTGTTTACGAAGCTAACAAAAATCCTAACATTGAAAATTGGATTAAACTTGATCTAATTTTGCATGCAACCTTGAGTAATGGAGTTGCAAGGAAGGCATCAATTGCTCAAGGATCTGCACTTCTGCGTGTAGCATCAACTGTGTATACTGAAATTTCAGATTTAAAAGAGATGCGAACGTGTGCTCGAAAGCCTGGTATGGTCCATGTTCATCATGCTCCGATTTTCGGTATTATCTGTGGTCTCCTGGGATTTGATTCATTCACTACACAACAGGCATACTTATTTGTGATGTTGCGAGATTTGCTTTCAGCTTCAACTAGACTTAATCTGATTGGCCCATTAGAGGCAGCATCCATTCAACACCGCATCTCCAAGGTTGCAGAGAAGATCTTGAAGAGACACATGGATCATCCAATTGAAGAAGCTTATCAGACTGCCCCAGTTTTGGACACTGCTCAGGGTTGCCATGATTATTTATTTTCTCGTCTCTTTTGAACATTTGAAAGCCAA
>CDE34
ATATGTGAGGAGCCGTCGTCTATCAGCCATAATTGCTCTAGATGGAACCTGTGGCAAATGCTTGATTCTGTTCTTCCGACTGGTGGCTTTGCCCACTCTTATGGTCTCGAAGCTGCAGTTCAGGCACATATAGTAAATCCAGAAGCATTAGAAGCGTTTGCAGTTAACACATTAGAGAATACTGGGAGCTTACTTCTGCCCTTTGTTTACAGAGCCAACAGATATCCCAACATAGAAGACTGGATTAAAATTGATCAAATATTGCATGCTACCCTGACTAATGGAGTTGCTAGGAAAGCATCAATTGCCCAAGGATCAGCACTTTTACGGGTTGCATCGACAGTGTTTGTTGAAATTCCAGATCTAAAACAGATGCGAAAATGTGCTCAAAATCCAGGAATGGTCCATGTTCATCATGCTTCAGTTTTCGGTATAATATGTGGTCTTCTGGGATTTGATTCTTTTACTACACAACAAGCATACTTGTTTATGACATTGCGAGATTTACTTTCGGCTGCAACAAGGCTTAATTTGATTGGGCCATTGGAGTCGGCATCCATACAACACCGTATCTTTAAAGTTGCAGATAAGATTTTGAAGAGACAAATGAATCATTCAATTGAAGAAGCTAATCAAACTGCCCCCCTTTTGGATACTGTTCAAGGTTGTCATGATAATTTGTTCTCTCGCCTATTTTGAATAATGCCAAACTTC
>CF38
ATGTGTGATGAGGGACCATCTATCGATCATATTTCCTCTAGATGGAACCTATGGCAAATTCTTGATTCCATTCTTCCAACTGGTGGATTTGCCCACTCTTATGGGCTTGAAGCTGCAGTTCAGGCACAAATAGTTAATACAGAATCATTAGAAGCTTTTGCAGTTAACACAGTGGAGAATACTGGGAGCTTAGTTTTACCATTTGTTTACAATGCTAACAAATATCCAAACATTGAGAATTGGATTAAACTTGATCAAATATTGCATGCAACTCTGACAAATGGAGTTGCTAGGAAGGCATCAATTACCCAAGGATCCGCACTTCTGCGGGTAGCATCAACCGTGTTTACTGAAATTTCAGATATAAAACAGATGCGGACATGTGCTCGAAGGCCAGGTATGGTCCATGTTCATCATGCTTCAGTTTTTGGTATCATCTGTGGTCTTCTGGGATTCGATTCATTCACTACGCAACAAGCATACTTATTTGTGACATTGCGAGATTTACTTTCAGCTTCAACGAGACTTAATTTGGTTGGGCCGTTAGAGGCAGCATCCATACAACACCGCATCTCCAAAGTTGCAGAGAGGATCTTGAAGAGACACATGGATCGTCCAATTGAAGAAGCCTACCAGACTGCCCCAGTTTTGGACACTGTTCAAGGCTGTCATGATTATTTGTTCTCTCGTCTATTTTGTTAAATGATGGATTTT
>CH19
ATGTGTGATGATCAAGCATCAGGAAAGTATATTTTCTCTAGATGGAATCTTTGGCAAATTCTCGATTCTATTCTTCCAACTGGTGGATTTGCCCACTCTTATGGCCTTGAAGCCGCAGTTCAGGCACGAATAGTTAATGCTGAATCATTAGAAGCTTTTGCAGTTAATACAGTGGAGAATACTGCAAGCTTACTTTTACCATTTGTTTACAAAGCTAACAAAAATCCTAACATTGAAAATTGGATTAAACTTGATCTAATTTTGCATGCAACCTTGAGTAATGGAGTTGCAAGGAAGGCATCAATTGCTCAAGGATCTGCACTTCTGCGTGTAGCATCAACTGTGTATACTGAAATTTCAGATTTAAAAGAGATGCGAACGTGTGCTCGAAAGCCTGGTATGGTCCATGTTCATCATGCTCCGATTTTCGGTATTATCTGTGGTCTCCTGGGATTTGATTCATTCACCACACAACAAGCATACTTATTTGTGATGTTGCGAGATTTGCTTTCAGCTTCAACTAGACTTAATCTGATTGGCCCATTAGAGGCAGCATCCATTCAACACCGCATCTCCAAAGTTGCAGAGAAGATCTTGAAGAGACACATGGATCATCCAATTGAAGAAGCTTATCAGACTGCCCCAGTTTTGGATACTGCTCAGGGTTGCCATGATTATTTATTTTCTCGTCTCTTTTGAGCATTTGAAAGCCAA
>CHA37
ATGTGTGATGAGGGACCATCTATCGATCATATTTCCTCTAGATGGAACCTATGGCAAATTCTTGATTCCATTCTTCCAACTGGTGGATTTGCCCACTCTTATGGTCTTGAAGCTGCAGTTCAGGCACAAATAGTTAATACAGAATCATTAGAAGCTTTTGCAGTTAACACAGTGGAGAATACTGGGAGCTTAGTTTTACCATTTGTTTACAATGCTAACAAATATCCAAACATTGAGAATTGGATTAAACTTGATCAAATATTGCATGCAACTCTGACAAATGGAGTTGCTAGGAAGGCATCAATTACCCAAGGATCCGCACTTCTGCGGGTAGCATCAACCGTGTTTACTGAAATTTCAGATATAAAACAGATGCGGACATGTGCTCGAAGGCCAGGTATGGTCCATGTTCATCATGCTTCAGTTTTTGGTATCATCTGTGGTCTTCTGGGATTCGATTCATTCACTACGCAACAAGCATACTTATTTGTGACATTGCGAGATTTACTTTCAGCTTCAACGAGACTTAATTTGGTTGGGCCGTTAGAGGCAGCATCCATACAACACCGCATCTCCAAAGTTGCAGAGAGGATCTTGAAGAGACACATGGATCGTCCAATTGAAGAAGCCTATCAGACTGCCCCAGTTTTGGACACTGTTCAAGGCTGTCATGATTATTTGTTCTCTCGTCTATTTTGAAAAATGATGGATTTT
>CJ24
ATGTGTGATGTTCAAACGTCAACAAAGCATATTTTCTCTAGATGGAGCCTATGGCAAATTCTTGATTCCATTCTTCCAACTGGTGGATTTGCCCACTCTTATGGCCTTGAAGCTGCAGTTCAGGCACGAGTAGTTAATGCAGAATCATTAGAAGCTTTTGCAGTTAATACAGTGGAGAATACTGCAAGCTTACTTTTACCATTTGTTTACGAAGCTAACAAACATCCTAACATTGAAAATTGGATTAAACTCGATCTAATATTGCACGCAACCTTGAGCAATGGAGTTGCAAGGAAGGCATCAATTGCTCAAGGATCTGCGCTTCTGCGTGTAGCATCAACCATGTTTACTGAAATTTCAGATTTCAAACAGATGCGGACATGTGCTCGAAAGCCTGTTATGGTCCATGTTCATCATGCTTCAGTTTTTGGTGTCATCTGTGGTCTCCTGGGATTTGATTCATTCACTACACAACAAGCATACTTATTTGTGACGTTGCGAGATTTGCTTTCGGCTTCAACTAGACTTAATTTGATTGGGCCACTAGAGGCAGCATCTACTCAACACCGCATCTCCAAAGTTGCAGAGAAGATCTTGAAGAGACACATGGATCGTCCAATCGAAGAAGCTTATCAGACTGCCCCAGTTTTGGACACTGCTCAAGGTTGCCATGATTATTTATTTTCTCGTCTATTTTGAACAACTGAAAGCCAA
>CK7
ATGTGTGATGAGCAAACATCTACAAATCATATTTTCTCTAGATGGAGCCTATGGCAAATTCTTGATTCCATTCTCCCAACTGGTGGATTTGCTCATTCTTTTGGTCTTGAAGCTGCAGTTCAGACACAAGTAGTTAATGCAGAATCGTTAGAAGCTTTTGCAGTTAACACAGTGGAGAATACTGCAAGCTTACTTTTACCATTTGTTTACGAAGCTAACAAATACCCTAACACTGAAAATTGGATTAAACTCGATCTAATATTGCATGCAACCCTGACTAATGGAGTTGCAAGGAAGGCATCAATTGCCCAAGGATCTGCACTTCTGCGTGTAGCGTCAACCGTGTTTACTGAAATTTCAGATTTAAAACAGATGCGGACATGTGCTCGAAAGCCTGGTATGGTCCATGTTCATCATGCTTCAGTTTTTGGTATCATCTGTGGTCTTCTGGGATTTGATTCATTCACTACACAACAAGCATACTTATTTGTGACATTGCGAGATTTGCTTTCGGCTTCAACTAGACTTAATTTGATTGGGCCACTAGAGGCAGCATCCATTCAACACCGTATCTCCAAAGTTGCAGAGAGGATCTTGAAGAGACACATGGATCGCCCAATTGAAGAAGCTTATCAGACTGCCCCAGTTTTGGACACTGCTCAAGGTTGCCATGATTATTTATTTACTCGTCTATTTTGAACAACTGAAAGCCAA
>CL6
ATGTGTGATGAGCAAACATCTACAAATCATATTTTCTCTAGATGGAGCCTATGGCAAATTCTTGATTCCATTCTCCCAACTGGTGGATTTGCTCATTCTTTTGGTCTTGAAGCTGCAGTTCAGACACAAGTAGTTAATGCAGAATCGTTAGAAGCTTTTGCAGTTAACACAGTGGAGAATACTGCAAGCTTACTTTTACCATTTGTTTACGAAGCTAACAAATACCCTAACACTGAAAATTGGATTAAACTCGATCTAATATTGCATGCAACCCTGACTAATGGAGTTGCAAGGAAGGCATCAATTGCCCAAGGATCTGCACTTCTGCGTGTAGCGTCAACCGTGTTTACTGAAATTTCAGATTTAAAACAGATGCGGACATGTGCTCGAAAGCCTGGTATGGTCCATGTTCATCATGCTTCAGTTTTTGGTATCATCTGTGGTCTTCTGGGATTTGATTCATTCACTACACAACAAGCATACTTATTTGTGACATTGCGAGATTTGCTTTCGGCTTCAACTAGACTTAATTTGATTGGGCCACTAGAGGCAGCATCCATTCAACACCGTATCTCCAAAGTTGCAGAGAGGATCTTGAAGAGACACATGGATCGCCCAATTGAAGAAGCTTATCAGACTGCCCCAGTTTTGGACACTGCTCAAGGTTGCCATGATTATTTATTTACTCGTCTATTTTGAACAACTGAAAGCCAA
>CM9
ACACGTGATGATCAAACATCAACAAAGCGTAGTTTCTCCACATGGAGCCTATGGCAAATTCTTGATTCCATTCTTCCAACTGGTGGATTTGCTCACTCTTATGGCCTTGAAGCGGCAGTTCAGGCGCGAGTAGTTAATGCAGAATCATTAGAAGCTTTTGCAATTAATGCAGTTGAGAATACTGCAAGCTTACTCTTGCCATTTGTTTACGAAGCTAACAAATATCCGAACACTGAAAATTGGATTAAACTCGATCTAATATTGCATGCAACCTTGAGTAATGGAGTTGCAAGGAAGGCCTCTATTGCTCAAGGCTCTGCACTTCTTCGTGTAGCATCAGGCGTGTTTACTGAAATTCCAGATCTAAAACAGATGCGGACATGTGCTCGAAAGCCTGGTATGGTCCATTCTCATCATGCTTCGGTTTTTGGTACCATCTGTGGTCTCTTGGGATTTGACTCATTCACTACACAACAAGCATACTTATTTGTGACGTTGCGAGATTTACTTTCAGCTTCAACTAGACTTAATTTGGTTGGGCCATTAGAGGCAGCATCCCTTCAACACCGCATCTCCAAAGTTGCAGAGAATATTTTGAAGAGACACATGGATCGTCCAATTGAAGAAGCTTACCAGACTTACCCAGTTTTGGACACTGCTCAGGGATGCCATGATTACTTATTTTCTCGTCTGTTTTGAACAACTGAAGACCAA
>CO8
ACACGTGATGATCAAACATCAACAAAGTGTAGTTTCTCCACATGGAGCCTATGGCAAATTCTTGATTCCATTCTTCCAACTGGTGGATTTGCTCACTCTTATGGCCTTGAAGCGGCAGTTCAGGCGCGAGTAGTTAATGCAGAATCATTAGAAGCTTTTGCTGTTAATGTAGTTGAGAATACTGCAAGCTTACTCTTACCATTTGTTTACGAAGCTAACAAATATCCGAACTCTGAAAATTGGATTAAACTCGATCTAATATTGCATGCAACCTTGAGTAATGGAGTTGCAAGGAAGGCCTCAATTGCTCAAGGCTCTGCACTTCTTCGTGTAGCATCAAGCGTGTTTACTGAAATTCCAGATCTAAAACAGATGCGGACATGTTCTCGAAAGCCTGGTATGGTCCATTCTCATCATGCTTCGGTTTTTGGTACCATCTGTGGTCTCTTGGGATTTGACTCATTCACTACACAACAAGCATACTTATTTGTGACGTTGCGAGATTTACTTTCAGCTTCAACTAGACTTAATTTGGTTGGGCCATTAGAGGCAGCATCCCTTCAACACCGCATCTCCAAAGTTGCAGAGAATATTTTGAAGAGACACATGGATCGTCCAATCGAAGAAGCTTACCAGACTTACCCAGTTTTGGATACTGCTCAGGGATGCCATGATTACTTATTTTCTCGTCTGTTTTGAACAACTGAAGACCAA
>CP16
AGGTGTGATGATCAAACATCGACAAAGCATATTTTGTCTAGATGGAGCCTATGGCAAATTCTTGATTCCATTCTTCCAACTGGTGGATTTGCCCACTCTTATGGCCTTGAAGCTGCAGTTCAGGCACGAGTAGTTAATGCAGAATCATTAGAAGCCTTTGCAGTTAATGCAGTGGAGAATACTGCAAGCTTACTTTTACCATTTGTTTATGAAGCTAACAAATTTCCTAACATTGAAAATTGGATTAAACTTGATCTAATATTGCATGCAACCCTGAGTAATGGAGTTGCAAGGAAGGCATCAATCACTCAAGGCTCTGCACTTCTACGTGTAGCATCAACTGTGTTTACTGAAATTTCAGATTTAAAACAGATGCGGACATGTGCTCGAAAGCCCGATATGGTCCATGTTCATCATGCTTCGGTTTTTGGTATGATCTGTGGTCTCCTGGGATTTGATTCATTCACTACACAACAAGCATACTTATTTGTGATGTTGCGAGATTTGCTTTCGGCTTCAACTAGACTTAATTTGATCGGGCCATTAGAGGCAGCATCTATTCAACACCGCATCTCCAAAGTTGCAGAGAAGATTTTGAAGAGACACATGGATCGTCCAATTGAAGAAGCTTATCAGACTTACCCAGTTTTGGACACTGCTCAGGGTTGCCATGATTATTTATTTTCTCGTCTATTTTGAACAACCGAAAGCCCA
>CP161
AGGTGTGATGATCAAACATCGACAAAGCATATTTTGTCTAGATGGAGCCTATGGCAAATTCTTGATTCCATTCTTCCAACTGGTGGATTTGCCCACTCTTATGGCCTTGAAGCTGCAGTTCAGGCACGAGTAGTTAATGCAGAATCATTAGAAGCCTTTGCAGTTAATGCAGTGGAGAATACTGCAAGCTTACTTTTACCATTTGTTTATGAAGCTAACAAATTTCCTAACATTGAAAATTGGATTAAACTTGATCTAATATTGCATGCAACCCTGAGTAATGGAGTTGCAAGGAAGGCATCAATCACTCAAGGCTCTGCACTTCTACGTGTAGCATCAACTGTGTTTACTGAAATTTCAGATTTAAAACAGATGCGGACATGTGCTCGAAAGCCCGATATGGTCCATGTTCATCATGCTTCGGTTTTTGGTATGATCTGTGGTCTCCTGGGATTTGATTCATTCACTACACAACAAGCATACTTATTTGTGATGTTGCGAGATTTGCTTTCGGCTTCAACTAGACTTAATTTGATCGGGCCATTAGAGGCAGCATCTATTCAACACCGCATCTCCAAAGTTGCAGAGAAGATTTTGAAGAGACACATGGATCGTCCAATTGAAGAAGCTTATCAGACTTACCCAGTTTTGGACACTGCTCAGGGTTGCCATGATTATTTATTTTCTCGTCTATTTTGAACAACCGAAAGCCCA
>CR44
GTGTGTAATGAAGCTATATCATCTGGTAACAATTGCTCGAGTTGGAGACTTTGGCAAATTCTTGACTCTATTCTTCCAACTGGTGGATTTGCACACTCTTATGGTCTTGAAGCTGCAGTTCAGGCGCAAGTAGTTAGCCCAGAAACATTAGAAGCTTTTGCAATTAACACAGTGGAGAATACTGGCAGCTTGCTTTTGCCCTTTGTTTACAAAGGCAGTAGGCTCCCCAGTATAGAAAATTGGATTAGACTTGATCTAATATTGCATGCAACCCTGACTAATGGAGTTGCTAGGAAAGCATCTATTGCCCAAGGATCAGCACTTTTGCGGGTTACATCACAAGTATTTGTTGATGTTTCGGATCTAAAACATATGAGAGCATGTGCTCAGAAGCCTGGTACTGTTCATGTTCATCATGCCTCAGTGTTTGGCATCATTTGTGGCCTTCTGGGATTTGATTCTTTCACTACACAACGAGCATACTTATTTGTGACATTGCGAGATTTGCTTTCAGCTGCAACAAGGCTTAACTTGATTGGGCCATTGCAGTCAGCATCCATCCAAGACCGCATATCCAAAGTTGCAGAGGAAATTTTGAAGAGACATGCAGACCGTGCAATTGAAGATGCCCATCAGACTGCCCCACTACTGGACACAGTTCAAGGCTGTCATGAATATCTGTTCTCTCGCCTGTTTTGAATCAACACATCCCAC
>CT15
AGGTGTGGTGATCAAACATTGACAAAGCATATTTTGTCTAGATGGAACCTATGGCAAATTCTTGATTCCATTCTTCCAACCGGTGGATTTGCCCACTCTTATGGCCTTGAAGCTGCAGTTCAGGCACGAGTAGTTAATGCAGAATCATTAGAAGCCTTTGCAGTTAATGCAGTGGAGAATACTGCAAGCTTACTTTTACCATTTGTTTATGAAGCTAACAAATATCCTAACATTGAAAATTGGATTAAACTTGATCTAATATTGCATGCAACCTTGAGTAACGGAGTTGCAAGGAAGGCATCAATCACTCAAGGCTCTGCACTTCTGCGTGTAGCATCAACTGTGTTTACTGAAATTTCAGATTTAAAACAGATGCGGACATGTGCTCGAAAGCCCGATATGGTCCATGTTCATCATGCTTCGGTTTTTGGTATCATCTGTGGTCTCCTGGGATTTGATTCATTCACTACGCAACAAGCATACTTATTTGTGATGTTGCGAGATTTGCTTTCGGCTTCAACTAGACTTAATTTGATCGGGCCATTAGAGGCAGCATCTATTCAACACCGCATATCCGAAGTTGCAGAGAAGATTTTGAAGAGACATATGGATCGTCCAATTGAAGAAGCTTATCAAACTTACCCTGTTTTGGACACTGCTCAGGGTTGCCATGATTATTTATTTTCTCGTCTATTTTGAAGAACTGAAAGCCAA
>DA12
GCGTGTGATGATCAAAGATCAACAAAGCATAATTTCTCTACATGGAGCCTATGGCAAATTCTTGATTCCATTCTTCCAACTGGTGGATTTGCTCACTCTTATGGCCTTGAAGCAGCAGTTCAGGCACGAGTAGTTAATGCAGAATCATTAGAGGCTTTTGCAGTTAATGCAGTTGAGAATACTGCAAGCTTACTTTTACCATTTGTTTACGAAGCTAACAAATATCCTAACATTGAAAATTGGATTAAACTCGATGTAATATTGCATGCAACCTTGAGTAATGGAGTTGCAAGGAAGGCCTCAATTGCTCAAGGCTCTGCACTTCTTCGTGTAGCATCAAGTGTGTTTACTGAAATTCCAGATTTAAAACAGATGCGGACATGTGCTCGAAAGCCTGGTATGGTCCATTCTCATCATGCTTCGGTTTTTGGTACCATCTGTGGTCTCCTGGGATTTGACTCATTCACTACACAACAAGCATACTTATTTGTGATGTTGCGAGATTTACTTTCAGCTTCAACTAGACTTAATTTGGTTGGGCCATTAGAGGCAGCATCCCTTCAACACCGCATCTCCAAAGTTGCAGAGAATATTTTGAAGAGACACATGGATCGTCCAATTGAAGAAGCTTACCAGACTCACCCAGTTTTGGACACTGCTCAGGGTTGCCATGATTACTTATTTTCTCGTCTGTTTTGAGGATTTCATGGAGAA
>DB53
ATGAATGATGAGTCTACATCTATCTGTCACGTGTTTTCTAGGTGGAACCTATGGCAAATTATTGATTCCATTCTTCCGACTGGTGGATTTGCTCACTCGTATGGTCTTGAGGCTGCAGTTCAGGCACAAATAGTTAATTCTGAAGCATTGGAAGCTTTTGCAATTAACATATTGGAGAATACTGGCAGCTTACTTCTACCATTTGTATACAATTCTCACAAGTATCCCAACATCGAAAATTGGATTAAACTTGATCAAATATTGCACGCAACTCTGACTAATGGAGTGTCTAGGAAGGCATCAATTTCTCAAGGATCAGCACTTTTGCGGGTAGCATCAACAGTGTTTACAGAAATTTTAGAACTAAAAGAGATGCGAGCATGTGCTCGAAAGCCAGAGACAGTCCATGCTCACCATGCTTCAGTTTTTGGTATTGTCTGTAGTCTTCTTGGATTTGATTCATTCACTACGCAGCAAGCATACTTATTTGTGACTTTGCGAGATTTACTTTCAGCTGCAACAAGACTTAATTTGATCGGGCCATTGGAGGCAGCATCCATACAACACCGCATCTCCAAAGTTGCAGAGAAGATCTTGAAGAGACACATGGATCGCCCAATTGAAGAAGCAAATCAGTGTGTCCCACTTTTGGACACTGTTCAAGGTTGTCATGATTATTTGTTTTCTCGTTTATTTTGAACAACAATAAAGCTC
>DC1
ATGAATGATGAGTGTCCATCTATCAGTCACGTGTTTTCTAGGTGGAACCTATGGCAAATTATTGATTCCATTCTTCCGACTGGTGGATTTGCTCACTCGTATGGTCTTGAGGCTGCAGTTCAGGCACAAATAGTTAATTCTGAAGCATTGGAAGCTTTTGCAATTAACATATTGGAGAATACTGGCAGCTTACTTCTACCATTTGTATACAATTCTCACAAGTATCCCAACATCGAAAATTGGATTAAACTTGATCAAATATTGCACGCAACTCTGACTAATGGAGTGTCTAGGAAGGCATCAATTTCGCAAGGATCAGCACTTTTGCGGGTAGCATCAACAGTGTTTACAGAAATTTTAGAACTAAAAGAGATGCGAGCATGTGCTCGAAAGCCAGAGACAGTCCATGTTCACCATGCTTCAGTTTTTGGTATTGTCTGTAGTCTTCTTGGATTTGATTCATTCACTACGCAGCAAGCATACTTATTTGTGACTTTGCGAGATTTACTTTCAGCTGCAACAAGACTTAATTTGATCGGGCCATTGGAGGCAGCATCCATACAACACCGCATCTCCAAAGTTGCAGAGAAGATCTTGAAGAGACACATGGATCGCCCAATTGAAGAAGCAAATCAGTGTGTCCCACTTTTGGACACTGTTCAAGGTTGTCATAATTATTTGTTTTCTCGTTTATTTTGAACAACAATAAAGCTC
>DD1
ATGAATGATGAGTGTCCATCTATCAGTCAGGTGTTTTCTAGGTGGAACCTATGGCAAATTATTGATTCCATTCTTCCGACTGGTGGATTTGCTCACTCATATGGTCTTGAGGCTGCAGTTCAGGCACAAATAGTTAATGCTGAAACATTAGATGCTTTTGCAATTAACATACTGGAGAATACTGGCAGCTTACTTTTACCATTTGTATACAATTCTCACAAATATCCCAACATTGAAAATTGGATTAAACTTGATCAAATATTGCATGCTACTCTGACTAATGGAGTGTCTAGGAAGGCATCAATTTCCCAAGGATCAGCCCTTTTGCGGGTAGCATCAACAGTGTTTACAGAAATTTTAGACCTAAAAGAGATGCGAGCATGTGCTCGAAAGCCAGAGACAGTACATGTTCACCATGCTTCAGTTTTTGGTATTGTCTGTGGTCTTCTGCGATTTGATTCATTCACTACGCAGCAAGCATACTTGTTTGTGACTTTGCGAGATTTACTTTCAGCTGCAACAAGACTTAATTTGATTGGGCCATTGGAGGCAGCATCCATACAACACCGCATCTCCAAAGTTGCAGAGAAGATCTTGAAGAGACACATGGATCGCCCAATTGAAGAAGCAAATCAGTGTGTCCCACTTTTGGACACTGTTCAAGGCTGTCATGATTATTTGTTTTCTCGTTTATTTTGAACAACAATAAAGATT
>DIM50
ATGAATGATGAGTGTCCATCTATCAGTCAGGTGTTTTCTAGGTGGAGCCTATGGCAAATTATTGATTCCATTCTTCCGACTGGTGGATTTGCTCACTCGTATGGTCTTGAGGCTGCAGTTCAGGCACAAATAGTTAATGCTGAAACATTAGATGCTTTTGCAATTAACATACTGGAGAATACTGGCAGCTTACTTCTACCATTTGTATACAATTCTCACAAATATCCCAACATTGAAAATTGGATTAAACTTGATCAAATATTGCATGCTACTCTGACTAATGGCGTGTCTAGGAAGGCATCAATTTCCCAAGGATCAGCCCTTTTGCGGGTAGCATCAACAGTGTTTACAGAAATTTTAGACCTAAAAGAGATGCGAGCATGTGCTCGAAAGCCAGAGACAGTACATGTTCACCATGCTTCAGTTTTTGGTATTGTCTGTGGTCTGCTGGGATTTGATTCATTCACTACGCAGCAAGCATACTTGTTTGTGACTTTGCGAGATTTACTTTCAGCTGCAACAAGACTTAATTTGATTGGGCCATTGGAGGCAGCATCCATACAACACCGCATCTCCAAAATTGCAGAGAGGATCTTGAAGAGACACATGGATCGCCCAATTGAAGAAGCAAATCAGTGTGTCCCACTTTTGGACACTGTTCAAGGCTGTCATGATTATTTGTTTTCTCGTTTATTTTGAACAACAATAAAGCTT
>EN45
GTGCATAATGAACCTACATCAGCTGGTAACAATTGCTTGAGTTGGAGACTTTGGCAAATTCTTGACTCTATTCTTCCAACTGGTGGATTTGCACACTCTTATGGTCTTGAGGCTGCAGTTCATGCGCAGCTAGTTGGCCCAGAAGCATTAGAAGCTTTTGCAATTAATACAGTGGAGAATACAGGGAGCTTGCTTTTACCCTTTGTTTACAAAGCCAATAGATTCCCCAACATAGAAAATTGGATTAGACTTGATCAAATATTGCATGCAACGCTGACTAATGCAGTTGCTAGGAAAGCATCTATTGCCCAGGGGTCAGCACTCTTGCGGGTTGCTTCAAAAGTATTCGTTGAAATTACAGATCTGAAACATATGAGAGCATATGCTCAGAAGCCTGGTATTGTTCATGTTCATCATGCCTCAGTGTTTGGCATCGTCTGTGGTCTTCTAGGATTTGATTCTTTCACTACACAACGAGCATACTTATTTGTGACATTGCGAGATTTGCTTTCAGCAGCAACAAGGCTTAACTTGATTGGGCCATTGGAGTCAGCATCCATCCAAGACCGCATATCCAAAGTTGCAGAGGAAATTTTGAAGAGACATGCAGACCGGTCAGTTGAAGATGCCTATCAGACTGTTCCACTATTGGACACAGTTCAAGGCTGTCAGGAATATCTGTTCTCTCGTCTATTTTGAATTAACATATCCCAC
>FC13
GCGTGTGATGATCAAAGATCAACAAAGCATAATTTCTCTAGATGGAGCCTATGGCAAATTCTTGATTCCATTCTTCCAACTGGTGGATTTGCTCACTCTAATGGCCTTGAAGCAGCAGTTCAGGCACGATTAGTTAATGCAGAATCATTAGAGGCTTTTGCAGTTAATGCAGTTGAGAATACTGCAAGCTTACTTTTACCATTTGTTTACGAAGCTAACAAATATCCTAACATTGAAAATTGGATTAAACTCGATGTAATATTGCATGCAACCTTGAGTAATGGAGTTGCAAGGAAGGCCTCAATTGCTCAAGGCTCTGCACTTCTTCGTGTAGCATCAAGTGTGTTTACTGAAATTCCAGATTTAAAACAGATGCGGACATGTGCTCGAAAGCCTGGTATGGTCCATTCTCATCATGCTTCGGTTTTTGGTACCATCTGTGGTCTCCTGGGATTTGACTCATTCACTACACAACAAGCATACTTATTTGTGATGTTGCGAGATTTACTTTCAGCTTCAACTAGACTTAATTTGGTTGGGCCATTAGAGGCAGCATCCCTTCAACACCGCATCTCCAAAGTTGCAGAGAATATTTTGAAGAGACACATGGATCGTCCAATTGAAGAAGCTTACCAGACTCACCCAGTTTTGGACACTGCTCAGGGTTGCCATGATTACTTATTTTCTCGTCTGTTTTGTGGATTTCATGGAGAA
>FTS1
ATGAATGATGAGTGTCCATCTATCAGTCACGTGTTTTCTAGGTGGAACCTATGGCAAATTATTGATTCCATTCTTCCAACTGGTGGATTTGCTCACTCGTATGGTCTTGAGGCTGCAGTTCAGGCACAAATAGTTAATTCTGAAGCATTGGAAGCTTTTGCAATTAACATACTGGAGAATACTGGCAGCTTACTTCTACCATTTGTATATAATTCTCACAAGTATCCCAACATCGAAAATTGGATTAAACTTGATCAAATATTGCATGCAACTCTGACTAATGGAGTGTCTAGGAAGGCATCAATTTCCCAAGGATCAGCACTTTTGCGGGTAGCATCAACCGTATTTACAGAAATTTTAGACCTAAAAGAGATGCGAGCATGTGCTCGAAAGCCAGAGACAGTCCATGTTCACCATGCTTCAGTTTTTGGTATTGTCTGTGGTCTTCTGGGATTTGATTCATTCACTACGCAGCAAGCATACTTATTTGTGACTTTGCGAGATTTACTTTCAGCTGCAACAAGACTTAATTTGATTGGGCCATTGGAGGCAGCATCCATACAACACCGCATCTCCAAAGTTGCAGAGAAGATCTTGAAGAGACACATGGATCGCCCTATTGAAGAAGCAAATCAGTGTGTTCCACTTTTGGACACTGTTCAAGGTTGTCATGATTATTTGTTTTCTCGTTTATTTTGAACAACAATAAAGCTC
>FTS2
ATGAATGATGAGTGTCCATCTATCAGTCACGTGTTTTCTAGGTGGAACCTATGGCAAATTATTGATTCCATTCTTCCAACTGGTGGATTTGCTCACTCGTATGGTCTTGAGGCTGCAGTTCAGGCACAAATAGTTAATTCTGAAGCATTGGAAGCTTTTGCAATTAACATACTGGAGAATACTGGCAGCTTACTTCTACCATTTGTATATAATTCTCACAAGTATCCCAACATCGAAAATTGGATTAAACTTGATCAAATATTGCATGCAACTCTGACTAATGGAGTGTCTAGGAAGGCATCAATTTCCCAAGGATCAGCACTTTTGCGGGTAGCATCAACCGTATTTACAGAAATTTTAGACCTAAAAGAGATGCGAGCATGTGCTCGAAAGCCAGAGACAGTCCATGTTCACCATGCTTCAGTTTTTGGTATTGTCTGTGGTCTTCTGGGATTTGATTCATTCACTACGCAGCAAGCATACTTATTTGTGACTTTGCGAGATTTACTTTCAGCTGCAACAAGACTTAATTTGATTGGGCCATTGGAGGCAGCATCCATACAACACCGCATCTCCAAAGTTGCAGAGAAGATCTTGAAGAGACACATGGATCGCCCTATTGAAGAAGCAAATCAGTGTGTTCCACTTTTGGACACTGTTCAAGGTTGTCATGATTATTTGTTTTCTCGTTTATTTTGAACAACAATAAAGCTC
>GG1
ATGTATAGAGAGCCTAAACCTATTGGTTGCAATTGTTCGAGTTGGAATCTGTGGCAAATTCTTGACTCTATTCTTCCAACTGGGGGATTTGCACACTCTTATGGACTTGAAGCTGCGGTTCAGTTGCAATTAGTTAGTTCAGAAGCATTAGAAGCTTTTGCGATTAATGCAGTGGAGAATGCTGCTAGCTTGCTTTTACCTTTTGTTTACAAAGCCAACAGACTCCCCCTCGTAGAGAATTGGATTCAACTTGATCTTATATTGCATGCAACCCTTACTAATGGAGTTACTAGGAAAGCATCCATTGCCCAAGGTTCGGCACTCTTGCGCGTTGCAGCTGCAGTATTTGGTGAAATTTCAGATCTAAAACATATGCGAGCATGTTCTCGGAAGCCTGATACAGTTAATGTTCACCATGCCTCAGTCTTTGGTATCATCTGTGGTCTTCTAGGATTTGATTCCTTTACTACACAACAAGCATACCTATTTGTGACATTGCGAGATATACTTTCAGCTGCAACAAGGCTTAACTTGACTGGGCCATTGGAGGCAGCATCCATACAACATCGCATCTCTAAACTTGCAGGGGAGATTTTGAAGAGACACATAGATCGCCCTATTGAAGAAGCCTACCAGACTGCACCGCTTTTGGACACCATTCAAGGCTGTCATGACTATTTGTTCTCTCGCCTATTTTGAAGGGCACGGCTATAA
>HB41
ATGAATGATGAATGTCCATCTATAAACCACATGTTTTCTAGGTGGAACCTGTGGCAAATTATTGATTCCATTCTTCCGACTGGTGGATTTGCTCACTCGTATGGTCTTGAAGCTGCAGTTCAAGCACAAATAGTTAATTCTGAAGCATTAGAAGCTTTTGCAATTAACATACTGGAGAATACTGGCAGCTTACTTCTACCATTTGTATACAATTCCCACAAATATCCCAACATTGAAAATTGGATTAAACTTGATCAAATATTGCATGCAACTCTAACTAATGGAGTGTCTAGGAAGGCATCAATTGCCCAAGGATCGGCACTTTTGCGGGTAGCATCAACAGTGTTTACTGAAATTTTGGAACTAAAACAAATGCGAGCATGTGCTCGAAAGCCAGAGACAGTCCATGTTCACCATGCTTCAGTTTTTGGTATTGTCTGTGGTCTTCTGGGATTTGATTCATTGACAACACAGCAAGCATACTTATTTGTGACTTTGCGAGATTTACTTTCAGCTGCAACAAGACTTAATTTGATTGGGCCATTGGAGGCAGCATCCCTACAACACCGCATCTCCAAAGTTGCAGAGAAGATGTTGAAGAGACACATGGATCGCCCAATTGAAGAAGCAAGTCAGTGTTTTCCACTTTTGGACACCGTTCAAGGCTGTCATGATTATTTGTTTTCTCGTTTATTTTGAACAACAATAAAGCTC
>JO20
ATGTGTGATGATCAAACATCAGCAAAGTATATTTTCTCTACATGGAATCTTTGGCAAATTCTCGATTCCATTCTTCCAACTGGTGGATTTGCCCACTCTTATGGCCTTGAAGCTGCAGTTCAGGCACGAATAGTTAATGCAGATTCATTAGAAGCTTTTGCAGTTAATACAGTGGAGAATACTGCGAGCTTACTTTTACCATTTGTTTACGAAGCTAACCAAAATCCTAAGATTGAAAATTGGATTAAACTTGATCTAATTTTGCATGCAACCTTGAGTAATGGAGTTGCAAGGAAGGCATCAATTGCTCAAGGATCTGCACTTCTGCGTGTAGCATCAACTGTGTTTACTGAAATTTCAGATTTAAAAGAGATGCGAACATGTGCTCGAAAGCCTGGTATGGTCCATGTTCATCATGCTCCAACTTTCGGTATTATCTGTGGTCTCCTGGGATTTGATTCATTCACTACACAACAAGCATACTTATTTGTGATGTTGCGAGATTTGCTTTCAGCCTCAACTAGACTTAATCTAATTGGCCCATTAGAGGCAGCATCCATTCAACACCGCATCTCCAAAATTGCAGAGAAGATCTTGAAGAGACACATGGATTGTCCAATTGAAGAAGCTTATCAGACTGCCCCAGTTTTGGACACTGCTCAGGGTTGCCATGATTATTTATTTTCTCGTCTCTTTTGAACATTTGAAAGCCAA
>JU21
ATGTGTGATGATCAAACATCAGCAAAGTATATTTTCTCTACATGGAATCTTTGGCAAATTCTCGATTCCATTCTTCCAACTGGTGGATTTGCCCACTCTTATGGCCTTGAAGCCGCAGTTCAGGCACGAATAGTTAATGCAGATTCATTAGAAGCTTTTGCAGTTAATACAGTGGAGAATACTGCGAGCTTACTTTTACCATTTGTTTACGAAGCTAACAAAAATCCTAAGATTGAAAATTGGATTAAACTTGATCTAATTTTGCATGCAACCTTGAGTAATGGAGTTGCAAGGAAGGCATCAATTGCTCAAGGATCTGCACTTCTGCGTGTAGCATCAACTGTGTTTACTGAAATTTCAGATTTAAAAGAGATGCGAACATGTGCTCGAAAGCCTGGTATGGTCCATGTTCATCATGCTCCAACTTTCGGTATTATCTGTGGTCTCCTGGGATTTGATTCATTCACTACACAACAAGCATACTTATTTGTGATGTTGCGAGATTTGCTTTCAGCTTCAACTAGACTTAATCTGATTGGCCCATTAGAGGCAGCATCCATTCAACACCGCATCTCCAAAATTGCAGAGAAGATCTTGAAGAGACACATGGATCGTCCAATTGAAGAAGCTTATCAGACTGCCCCAGTTTTGGACACTGCTCAGGGTTGCCATGATTATTTATTTTCTCGTCTCTTTTGAACATTTGAAAGCCAA
>KE1
ATATGTGACGAGCCTTTGTCTATCAGACACAATTGCTCTAGATGGAACCTGTGGCAAATGCTTGATTCTGTTCTTCCAACTGGTGGCTTTGCCCACTCTTATGGTCTTGAAGCTGCAGTTCAGGCACGGATAGTTAATCCAGAAGCATTAGAAGTGTTTGCAGTTAACACACTAGAGAATACTGGGAGCTTACTCCTGCCCTTTGTTTACAGAGCCAACAGATTTCCCAACATAGAAGAGTGGATTAAGATTGATCAAATATTGCATGCTACTCTGACTAATGGAGTTGCTAGGAAAGCATCAATTACCCAAGGATCAGCACTTTTGAGGGTTGCATCAACAGTGTTTGTTGAAATTCCAGATCTAAAACAGATGCGAGAATGTGCTCGAAAGCCAGGTTTAGTCCATGTTCATCATGCATCAGTTTTTGGTACAATCTGTGGTCTTCTGGGATTCGATTCTTTTACTACACAACAAGCATACTTATTTATGACATTGCGAGATTTACTTTCGGCTGCAACAAGGCTTAATTTGATTGGGCCATTGGAGTCAGCATCCATACAACACCGTATCTTTAAAGTTGCAGATAGGATTTTGAAGAGACACATGAATCATTCAATTGAAGAAGCCAATCAAACTGCCCCCCTTTTGGATACTGTTCAAGGTTGTCACGATTATTTGTTCTCTCGCCTATTTTGAATAATTCCAAAATTC
>LF2
--------------------------------------------------------------------------------------------------------------------------------------------------------------------------------------------------------------------------------------------------------------------------------------------------------------------------------------------------------------------------------------------------------------------------------------------------------TGGTATTCTGGGATTTGATTCATTCACTACACAGCAAGCATACTTATTTGTGACTTTGCGAGATTTACTTTCAGCTGCAACAAGACTTAATTTGCTTGGGCCATTGGAGGCAGCATCCATACAACATCGCATCTCCAAAGTTGCAGAGAGGATCTTGAAGAGACACATGGATCGCCCAATTGAAGAAGCAAATCAATGTGTCCCGCTTTTGGACACTGTTCAAGGCTGTCATGATTATTTATTTTCTCGTTTATTTTGAACAACAATAAAGTTC
>MC0
ATGAATGATAAGTGTTCATCTATCAACCACATGTTTTCTAGGTGGAACCTATGGCAAATTATTGATTCCATCCTTCCAACTGGTGGATTCGCTCACTCGTATGGTCTTGAAGCTGCAGTTCAGGCACAAATAGTTAATTCTGAAGCAGTAGAAGATTTTGCAATTAACATACTGGAGAATACTGGCAGCTTACTTCTACCATTTGTATACAATTCTCACAAATATCCCAATATTGAAAATTGGATTAAACTTGATCAAATATTGCATGCAACTCTGACTAATGGAGTGTCTAGGAAGGCATCAATTTCCCAAGGATCAGCACTTTTGCGGGTAGCATCAACAGTGTTTACTGAAATTTTAGACCTAAAACAAATGCGAGCATGTGCTCGAAAGCCAGAGACAGTCCATGTTCACCATGCTTCAGTTTTTGGTATTGTCTGTGGTCTTCTGGGATTTGATTCATTCACTACACAGCAAGCATACTTATTTGTGACTTTGAGAGATTTACTTTCAGCTGCAACAAGACTTAATTTGATTGGGCCATTGGAGGCAGCGTCTCTGCAGAATCGCATCTCCAAAGTTGCAGAGAGGATCTTGAATAGACACAAGGATCGCCCAATTGAAGAAGCAAATCAGTGTTTTCCACTTTTGGACACTGTTCAAGGCTGTCATGATTATTTGTTTTCTCGTTTATTTTAAACAATAATAAAGCCC
>MT0
ATGATTGATGAGTGTCCATCTATCAATCATGTGTTTTCTAGGTGGAACCTATGGCAAATTATCGATTCCATCCTTCCAACTGGTGGATTTGCTCACTCGTATGGTCTTGAAGCTGCAGTTCAGGCACAAATAGTTAATTCTGAAACATTAGAAGCTTTTGCAATTAACATACTGGAGAATACTGGCAGCTTACTTCTACCATTCGTATACAATTCTCACAAATATCCCAACATTGAAAATTGGATTAGACTTGATCAAATATTGCATGCAACTCTGACTAATGGAGTGTCAAGGAAGGCATCAATTTCCCAAGGATCAGCACTCTTGCGGGTAGCATCAACAGTGTTTACTGAAATTTTGGACCTAAAACAAATGCGAACATGTGCTCGAAAGCCAGATACAGTCCATGTTCACCATGCTTCAGTTTTTGGTATTGTCTGTGGCCTTCTGGGGTTTGATTCATTCACTACACAGCAAGCATACTTATTTGTTACTTTGCGAGATTTACTTTCAGCTGCAACAAGACTTAATTTGATTGGGCCATTGGAGGCAGCATCCATACAACACCGCATCTCCAAAGTTGCAGAGAAGATCTTGAAGAGACACATGGATCGCCCAATTGAAGAAGCAAATCAGTGTGCTCCACTTTTGGACACTGTTCAAGGCTGTCATGATTATTTATTTTCTCGTTTATTTTGAAAAACAGTCTCTTTT
>NN48
ATGAATGATCAGTGTCCACCTATCAGCCACATGTATTCTAGGTGGAACCTATGGCAAATTATTGATTCCATTCTTCCGACTGGTGGATTTGCTCACTCATATGGTCTTGAGGCTGCAGTTCAGGCACAAATAGTTAATTCTGAAGCATTAGAAGCTTTTGCAATTAACATACTGGAGAATACTGGCAGCTTACTTCTACCATTTGTATACAATTCTCACAAATATCCCAACATTGAAAATTGGATTAAACTTGATCAAATATTGCATGCAACTCTGACTAATGGAGTGTCTAGGAAGGCATCAGTTTCCCAAGGATCAGCACTTTTGCGGGTAGCATCAACAGTGTTTACTGAAATTTTGGACCTAAAAGAGATGCGAGCATGTGCTCGAAAGCCAGAGACAGTCCATGTTCACCATGCTTCAGTTTTTGGTATTGTCTGTGGTCTTCTGGGATTTGATTCATTCACTACGCAGCAAGCATACTTGTTTGTGACTTTGCGAGATTTACTTTCAGCTGCAACAAGACTTAATTTGATTGGGCCATTGGAGGCAGCATCCATACAACACCGCATCTCCAAAGTTGCAGAGAGGATCTTGAAGAGACACATGGATCGCCCAATTGAAGAAGCAAATCAGTGTTTTCCACTTTTGGACACTGTTCAAGGCTGTCATGATTATTTGTTTTCTCGTTTATTTTGAACAACAATAAAGCTC
>PA42
ATGAATGATAAGCATCCATCTATCAACCATTTGTTTTCTAGGTGGAGCCTATGGCAAATTATTGATTCCATTCTTCCAACTGGTGGATTTGCTCACTCATATGGTCTTGAGGCTGCAGTTCAGGCACAAATAGTTAATTCTGAAGCAGTAGAAGCTTTTGCAATTAACATACTGGAGAATACTGGCAGCTTACTTCTACCATTTGTATACAACTCTCACAAATATCCCAACATTGAAAATTGGATTAAGCTTGATCAAATATTGCATGCAACTCTGACTAATGGAGTGTCTAGGAAGGCATCAATTTCCCAAGGATCAGCACTTTTGCGGGTAGCATCAACAGTGTTTACTGAAATTTTAGACCTAAAACAAATGCGAGCATGTGCACGAAAGCCAGATACAGTTCATGTTCACCATGCTTCAGTTTTTGGTATTGTCTGTGGGCTTCTGGGATTTGATTCATTCACTACACAGCAAGCATACTTGTTTGTGACTTTGCGAGATTTACTTTCAGCTGCAACAAGACTTAATTTGATTGGGCCATTGGAGGCGGCATCCATACAACACCGCATCTCCGAAGTTGCAGAGAGGATCTTGAAGAGACACATGGATCGTCCAATTGAAGATGCAAATCAGTGTGTCCCACTTTTGGACACTGTTCAAGGATGTCATGATTATTTGTTTTCTCGTTTATTTTGAACAACAATAAAGCAC
>PB33
CTATGTGAGGAACCTTTGTCTATCAGCCACAATTGCTCTAGATGGAACCTGTGGCAAATGCTAGATTCTGTTCTTCCAACTGGTGGCTTTGCTCACTCTTATGGTCTTGAAGCTGCAGTTCAGGCACAGATAGTTAATCCAGAAGCATTAGAAGCGTTCGCAGTTAACACATTGGAGAATACCGGGAGCTTACTTCTGCCCTTTGTTTACAGAGCCAACAGATTTCCCAACATAGAAGACTGGATTAAAATTGATCAAATATTGCATGCTACCCTGACTAATGGAGTTGCGAGGAAAGCATCAATTTCCCAAGGATCAGCACTATTGCGGGTGGCATCAACAGTGTTTGTTGAAATTCCAGATCTAAAGCATATGCGAGAGTGTGCTCGAAAGCCAGGTATAGTCCATGTTCATCATGCTTCAGTTTTTGGTATAATCTGTGGTCTTCTGGGATTTGATTCTTTTACTACACAACAAGCATATTTATTTATGACATTGAGAGATTTACTTTCGGCTGCAACAAGGCTTAATTTGATTGGGCCATTAGAGTCAGCATCCATACAACACCGTATCTTTAAAGTTGCAGATGGAATCTTGAAGAGACACATGAATCATTCAATTGAAGAAGCCAATCAAACTGCCCCCCTGTTGGATACTGTGCAAGGTTGTCATGATTACTTGTTCTCTCGCCTATTTTGAATAATGGAAAACTTC
>PF1
ATGAATGATGAGTGTCCATCTATCAACCACGTGTTTTCTAGGTGGAATCTATGGCAAATTATTGATTCGATTCTTCCGACTGGTGGATTTGCTCACTCGTATGGTCTTGAAGCTGCAGTTCAGGCACAAATAGTTAATTCTGAAGCATTAGAAGCTTTTGCTATTAATATACTGGAGAATACTGGCAGCTTACTTCTACCATTTGTATACAATTCTCACAAATATCCCAACATTGAAAATTGGATTAAACTTGATCAAATTTTGCATGCAACTCTGACTAATGGGGTGTCTAGGAAGGCATCAATTTCCCAAGGATCAGCACTTTTACGGGTAGCATCAACAGTGTTTACTGAAATTTTAGACCTAAAACAAATGCGAGCATGTGCTCGAAAGCCAGAGACAGTCCGTGTTCACCATGCTTCAGTTTTTGGTATTATCTGTGGTCTTCTGGGATTTGATTCATTCACTACACAGCAAGCATACTTATTTGTGACTTTGCGAGATTTATTTTCAGCTGCAACAAGACTTAATTTGATTGGGCCATTGGAGGCAGCATCCATACAACACCGCATCTCCAAAGTTGCAGAGAGGATCTTGAAGAGACACATGGATCGCCCAATTGAAGAAGCAAATCAGTGTGTGCCACTTTTGGACACTGTTCAAGGCTGTCATGATTATTTGTTTTCTCGTTTATTTTGAACAACAATAAAGCTC
>PFM1
ATGAATGATAAGCATCCATCCATCAACCATATGTTTTCTAGGTGGAGCCTATGGCAAATTATTGATTCCATTCTTCCAACTGGTGGATTTGCTCACTCATATGGTCTTGAAGCTGCAGTTCAGGCACAAATAGTTAATTCTGAAGCAGTAGAAGCTTTTGCAATTAATGTACTGGAGAATACTGGCAGCTTACTTCTACCATTTGTATACAACTCTCACAAATATCCCAACATTGAAAATTGGATTAAGCTTGATCAAATATTGCATGCAACTCTGACTAATGGAGTGTCTAGGAAGGCATCAATTTCCCAAGGATCAGCACTTTTGCGGGTAGCATCAACAGTGTTTACTGAAATTTTAGACCTAAAACAAATGCGAGCATGTGCACGAAAGGCAGTCACAGTACATGTTCACCATGCTTCAGTTTTTGGTGTTGTCTGTGGTCTTCTGGGATTTGATTCATTCACTACACAGCAAGCATACTTATTTGTGACTTTGCGAGATTTACTTTCAGCTGCAACAAGACTTAATTTGATTGGGCCATTGGAGGCAGCATCCATACAACACCGCATCTCCAAAGTTGCAGAGAGGATCTTGAAGAGACACATGGATCGCCCAATTGAAGATGCAAATCAGTGTTTCCCACTTTTGGACACTGTTCAAGGCTGTCATGAGTATTTGTTTTCTCGTTTATTTTGAACAACAATAAAGCTC
>PG28
ATATGTGAGAAGCCTTTGTCTATCAGCAACAATTTCTGTAGATGGAACCTGTGGCAAATGCTTGATTCTGTTCTTCCAACTGGTGGCTTTGCTCACTCTTATGGTCTTGAAGCTGCAATTCAGGCACAGATAGTTAATCCAGAAGCATTAGAAGCGTTTGCAGTTAACACATTGGAGAATACTGGGAGCTTACTTCTGCCCTTTGTTTACAGAGCCAACAGATTTCCCAACATAGAAGACTGGATTAAAATTGATCAAATATTGCATGCCACCCTGACTAATGGAGTTGCGAGGAAAGCATCAATTTCCCAAGGATCAGCACTTTTACGGGTAGCATCAACAGTGTTTGTTGAAATTCCAGATCTAAAACAGATGCGAGAGTATGCTCGAAAGCCAGGTATGGTCCATGTTCATCATGCTTCAGTTTTTGGTATAATCTGTGGTCTTCTGGGATTTGATTCTTTTACTACACAACAAGCATACTTATTTATGACATTGAGAGATTTACTTTCGGCTGCAACAAGGCTTAATTTGATTGGGCCATTAGAGTCAGCATCCATACAACACCGTATCTTTAAAGTTGCAGATAGGATTTTGAAGAGACACATGAATCATTCAATTGAAGAAGCCATGCAAACTGCCCCCCTGTTGGATACTGCTCAAGGTTGTCATGAGTATTTGTTCTCTCGCCTATTTTGAATAATGGCAAACTTC
>PH2
ATGAATGATGAGTGTCCATCTATCAACCACGTGTTTTCTAGGTGGAATCTATGGCAAATTATTGATTCGATTCTTCCAACTGGTGGATTTGCTCACTCGTATGGTCTTGAAGCTGCAGTTCAGGCACAGATAGTTAATTCTGAAGCATTAGAAGCTTTTGCTATTAATATACTGGAGAATACTGGCAGCTTACTTCTACCATTTGTATACAATTCTCACAAATATCCCAACATTGAAAATTGGATTAAACTTGATCAAATTTTGCATGCAACTCTGACTAATGGGGTGTCTAGGAAGGCATCAATTTCCCAAGGATCAGCACTTTTACGGGTAGCATCAACAGTGTTTACTGAAATTTTAGACCTAAAACAAATGCGAGCATGTGCTCGAAAGCCAGAGACAGTCCGTGTTCACCATGCTTCAGTTTTTGGTATTATCTGTGGTCTTCTGGGATTTGATTCATTCACTACACAGCAAGCATACTTATTTGTGACTTTGCGAGATTTATTTTCAGCTGCAACAAGACTTAATTTGGTTGGGCCATTGGAGGCAGCATCCATACAACACCGCATCTCCAAAGTTGCAGAGAGGATCTTGAAGAGACACATGAATCGCCCAATTGAAGAAGCAAATCAGTGTGTGCCACTTTTGGACACTGTTCAAGGCTGTCATGATTATTTGTTTTCTCGTTTATTTTGAACAACAATAAAGCTC
>PM29
ATATGTGAGGAGCCTTTGTCTATCTTCCACAATTGCTCTAGATGGAACCTGTGGCAAATGCTTGATTCTGTTCTTCCAACTGGTGGCTTTGCTCAGTCTTATGGTCTGGAAGCTGCAGTTCAGTCACATATGATTAATCCAGAAGCATTAGAAGCGTTTGCAATTAACACATTGGAGAATACTGGGAGCTTACTTCTGCCCTTTGTTTACAAAGCCAACAGATTTCCCAACATAGAAAACTGGATTAAAATTGATCAAATATTGCATGCTACCCTGACTAATGGAGTTGCAAGGAAAGCATCAATTGCCCAAGGATCATCACTTTTGCGGGTGGCATCAACTGTTTTTGTTGAAATTCCAGATCTAAAACAGATGCGAGAGTGTGCTCGAAAGCAAGGTATGGTCCATGTTCATCATGCTTCAGTTTTTGGTATAATCTGTGGTCTTTTGGGATTTGATTCGTTTACTACACAACAAGCATACTTATTTATGACATTGCGAGATTTACTTTCGGCTGCAACAAGGCTTAATTTGATTGGGCCATTAGAGTCAGCATCCATACAACACCGTATCTTTAAAGTTGCAGATATGATCCTGAAGAGACACATGAATCATTCAATTGAAGAAGCCCACCAAACTGACCCCCTTTTGGATACTGTTCAAGGTTGTCATGATTTTTTGTTCTCTCGCCTATTTTGAATTATTTTAAGATTC
>PS27
ATATGTGAGAAGCCTTTGTCTATCAGCAACAATTTCTGTAGATGGAACCTGTGGCAAATGCTTGATTCTGTTCTTCCAACTGGTGGCTTTGCTCACTCTTATGGTCTTGAAGCTGCAATTCAGGCACAGATAGTTAATCCAGAAGCATTAGAAGCGTTTGCAGTTAACACATTGGAGAATACTGGGAGCTTACTTCTGCCCTTTGTTTACAGAGCCAACAGATTTCCCAACATAGAGGACTGGATTAAAATTGATCAAATATTGCATGCCACCCTGACTAATGGAGTTGCGAGGAAAGCATCAATTTCCCAAGGATCAGCACTTTTACGGGTAGCATCAACAGTGTTTGTTGAAATTCCAGATCTAAAACAGATGCGAGAGTATGCTCGAAAGCCAGGTATGGTCCATGTTCATCATGCTTCAGTTTTTGGTATAATCTGTGGTCTTCTGGGATTTGATTCTTTTACTACACAACAAGCATACTTATTTATGACATTGAGAGATTTACTTTCGGCTGCAACAAGGCTTAATTTGATTGGGCCATTAGAGTCAGCATCCATACAACACCGTATCTTTAAAGTTGCAGATAGGATTTTGAAGAGACACATGAATCATTCAATTGAAGAAGCCATGCAAACTGCCCCCCTGTTGGATACTGCTCAAGGTTGTCATGAGTATTTGTTCTCTCGCCTATTTTGAATAATGGCAAACTTC
>PS30
ATGAATGATAAGCATCCATCTATCAACCATGTGTTTTCTAGGTGGAGCCTATGGCAAATTATCGATTCCATTCTTCCAACTGGTGGATTTGCTCACTCATATGGTCTTGAGGCTGCAGTTCAGGCACAAATAGTTAATTCTGAAGCAGTAGAAGCTTTTGCAATTAACATACTGGAGAATACTGGCAGCTTACTTCTACCATTTGTATACAACTCTCACAAATATCCCAACATTGAAAATTGGATTAAGCTTGATCAAATATTGCATGCAACTCTGACTAATGGAGTGTCTAGGAAGGCATCAATTTCCCAAGGATCAGCACTTTTGCGGGTAGCATCAACAGTGTTTACTGAAATTTTAGACCTAAAACAAATGCGAGCATGTGCACGAAAGCCAGATACAGTTCATGTTCACCATGCTTCAGTTTTTGGTATTGTCTGTGGTCTTCTGGGATTTGATTCATTCACTACACAGCAAGCATACTTGTTTGTGACTTTGCGAGATTTACTTTCAGCTGCAACAAGACTTAATTTGATTGGGCCATTGGAGGCAGCATCCATACAACACCGCATCTCCAAAGTTGCAGAGAGGATCTTGAAGAGACACATGGATCGTCCAATTGAAGATGCAAATCAGTGTGTCCCACTTTTGGACACTGTTCAAGGATGTCATGATTATTTGTTTTCTCGTTTATTTTGAACAACAATAAAGCTC
>PSF43
ATGAATGATGAGTGTCCATCTATCAGCCACATGTTTTCTAGGTGGAACCTATGGCAAATTATTGATTCCATTCTTCCGACTGGTGGATTTGCTCACTCATATGGTCTTGAGGCTGCAGTTCAGGCACAACTAGTTAATTCTGAAGCATTAGAAGCTTTTGCAATTAACATACTGGAGAATACTGGCAGCTTACTTCTACCATTTGTATACAATTCTCACAAATATCCCAACATTGAAAATTGGATTAAACTTGATCAAATATTGCATGCAACTCTGACTAATGGAGTGTCTAGGAAGGCATCGGTTTCCCAAGGATCAGCACTTTTGCGGGTAGCATCAACAGTGTTTACTGAAATTTTGGAGCTAAAAGAGATGCGAGCATGTGCTCGAAAGCCAGAGACAGTCCATGTTCACCATGCTTCAGTTTTTGGCATTGTCTGTGGTCTTCTGGGATTCGATTCATTCACTACACAGCAAGCGTACTTGTTTGTGACTTTGCGAGATTTACTTTCAGCAGCAACAAGACTTAATTTGATTGGGCCATTGGAGGCAGCATCCATACAACACCGCATCTCCAAAGTTGCAGAGAGGATCTTGAAGAGACACATGGATCGTCCAATTGAAGAAGCAAATCAGTGTGTCCCACTTTTGGACACTGTTCAAGGCTGTCATGATTATTTGTTTTCTCGTTTATTTTGAACAACAATAAAGCTC
>PTA0
ATGAATGATAAGTGTCCATCTGTCGGCCATGTGTATTCTAAGTGGAACCTGTGGCAAATTATTGATTCCATTCTTCCGACTGGTGGATTTGCTCACTCGTATGGTCTTGAAGCTGCAGTTCAGGCACAAATAGTTAATTCTGAAGCAGTAGAAGCTTTTGCAATTAACATACTGGAGAATACTGGCAGCTTACTTCTACCCTTTGTATACAATTCTCACAAATATCCCAACATTGAAAATTGGATTAAACTTGATCAAATATTGCATGCAACTCTGACTAATGGAGTGTCTAGGAAGGCATCGATCTCCCAAGGATCAGCACTTTTGCGGGTAGCATCAACAGTGTTTACTGAAATTTTAGACCTAAAACAAATGCGAGCATGTGCTCGAAAGCCAGAGACAGTCCATGTTCACCATGCTTCAGTTTTTGGTATTGTCTGTGGTCTTCTGGGATTTGATTCATTCACTACACAGCAAGCATACTTATTTGTGACGTTGCGAGATTTACTTTCAGCTTCAACAAGACTTAATTTGATTGGGCCATTGGAGGCAGCATCCATACAATACCGCGTCTCCAAAGTTGCAGAGAGGATTTTGAAGAGACACATGGATCGCCCAATTGAAGAAGCAAATCAGTGTTTCCCACTTTTGGACACTGTTCAAGGCTGTCATGATTATTTGTTTTCTCGTTTATTTTGAACAACAATAAAGCTC
>RC54
ATCAATGATCAGTGTCCATCTATCAGCCACATGTTTTCTAGGTGGAACCTATGGCAAATTATTGATTCCATTCTTCCGACTGGTGGATTTGCTCACTCATATGGTCTTGAGGCTGCAGTTCAGGCACAAATAGTTAATTCTGAAGCATTAGAAGCTTTTGCAATTAACATACTGGAGAATACTGGCAGCTTACTTCTACCATTTGTATACAATTCTCACAAATATCCCAACATTGAAAATTGGATTAAACTTGATCGAATATTGCATGCAACTCTGACTAATGGAGTGTCTAGGAAGGCATCAATTTCCCAAGGATCAGCACTTTTGCGGGTAGCATCAACAGTGTTTACTGAAATTTTGGACCTAAAAGAGATGCGAGCATGTGCTCGAAAGCCAGAGACAGTCCATGTTCACCATGCTTCAGTTTTTGGTATTGTCTGTGGTCTTCTGGGATTTGATTCATTCACTACGCAGCAAGCATACTTGTTTGTGACTTTGCGAGATTTACTTTCAGCTGCAACAAGACTTAATTTGATTGGGCCATTGGAGGCAGCATCCATACAACACCGCATCTCCAAAGTTGCAGAGAGGATCTTGAAGAGACACATGGATTGCCCAATTGAAGAAGCAAATCAGTGTGTCCCACTTTTGGACACTGTTCAAGGCTGTCATGATTATTTGTTTTCTCGTTTATTTTGAACAACAATAAAGCTC
>RR55
ATTAATGATCAGTGTCCATCTATCAGCCACATGTTTTCTAGGTGGAACCTATGGCAAATTATTGATTCCATTCTTCCGACTGGTGGATTTGCTCACTCATATGGTCTTGAGGCTGCAGTTCAGGCACAAATAGTTAATTCTGAAGCATTAGAAGCTTTTGCAATTAACACACTGGAGAATACTGGCAGCTTACTTCTACCATTTGTATACAATTCTCACAAATATCCCAACATTGAAAATTGGATTAAACTTGATCAAATATTGCATGCAACTCTGACTAATGGAGTGTCTAGGAAGGCATCAATTTCCCAAGGATCAGCACTTTTGCGGGTAGCATCAACAGTGTTTACTGAAATTTTGGACCTAAAAGAGATGCGAGCATGTGCTCGAAAGCCAGAGACAGTCCATGTTCACCATGCTTCAGTTTTTGGTATTGTCTGTGGTCTTCTGGGATTTGATTCATTCACTACACAGCAAGCATACTTGTTTGTGACTTTACGAGATTTACTTTCAGCTGCAACAAGACTTAATTTGATTGGGCCATTGGAGGCAGCATCCATACAACACCGCATCTCCAAAGTTGCAGAGAGGATCTTGAAGAGACACATGGATCACCCAATTGAAGAAGCAAATCAGTGTGTCCCACTTTTGGACACCGTGCAAGGCTGTCATGATTATTTGTTTTCTCGTTTATTTTGAACAACAATAAAGCTC
>SA1
ATGAATGATAAGCGTCCATCTATCAACCATGTGTTTTCTAGGTGGAGCCTATGGCAAATTATTGATTCCATATTTCCAACTGGTGGATTTGCTCACTCATATGGTCTTGAAGCTGCAGTTCAGGCACAAATAGTTAATTCTGAAGCAGTAGAAGCTTTTGCAATTAACATACTGGAGAATACTGGCAGCTTACTTCTACCATTTGTATACAACTCTCACAAATATCCCAACATTGAAAATTGGATTAAGCTTGATCAAATATTGCATGCAACTCTGACTAATGGAGTGTCTAGGAAGGCATCAATTTCCCAAGGATCAGCACTTTTGCGGGTAGCATCAACAGTGTTTACTGAAATTTTAGAACTAAAACAAATGCGAGCATGTGCACGAAAGCCAGAGACAGTCCATGTTCACCATGCTTCAGTTTTTGGTATTGTCTGTGGTCTTCTGGGATTTGATTCATTCACTACACAGCAAGCATACTTATTTGTGACTTTGCGAGATTTACTATCAGCTGCAACAAGACTTAATTTGATTGGGCCATTGGAAGCAGCATCCATACAACACCGCATCTCCAAAGTTGCAGAGAGGATCTTGAAGAGACACATGGATTGCCCAATTGAAGATGCAAATCAGTGTGCCCCACTTTTGGACACTGTTCAAGGCTGTCATGATTATTTGTTTTCTCGTTTATTTTGAACAACAATAAAGCTC
>SC0
ATGAATGATGAGTATCTATCTATCAACCGTGTGTTTTCTAGGTGGAACTTATGGCAAATTATTGATTCCATTCTTCCGACTGGTGGATTTGCTCACTCATATGGTCTTGAAGCTGCAGTTCAGGCACAAATAGTTAATTCTGAAGCATTAGAAGCTTTTGCTATTAACGTATTAGAGAATACTGGCAGCTTACTTCTACCATTTGTATACAATTCTCACAAATATCCCAACATTGAAAATTGGATTAAACTTGATCAAATATTGCATGCAACTATGACTAATGGAGTGTCTAGAAAGGCATCAATTTCTCAAGGATCAGCACTTTTGCGGGTAGCATCAACAGTGTTTACTGAAATTTTAGACCTAAAACAAATGCGAGCAAGTGCTCGAAAGCCAGAGACAGTCCGTGTTCACCATGCTTCAGTTTTTGGTACTGTCTGTGGTCTTCTGGGATTTGATTCATTTACTACACAGCAAGCATACTTATTTGTGACTTTGCGAGATTTACTTTCAGCCGCAACAAGACTTAATTTGATTGGGCCATTGGAGGCAGCATCCATACAATACCGCATCTCCAAAGTTGCTGAGAGGATCTTGAAGAGATACATGGATCGCCCAATTGAAGAAGCACATCAGTGTGTCCCACTTTTAGACACTGTTCAAGGCTGTCATGATTATTTGTTTTCTCGTTTATTTTGAACATCAATAAAGCTC
>SE46
--GCATAATGAACCTACATCAGCTGGTAACAATTGCTCGAGTTGGAGACTTTGGCAAATTATTGACTCTGTTCTTCCAACTGGTGGATTCGCACACTCCTATGGTCTTGAAGCTGCAGTTCATGCGCAGCTAGTTAGCCCAGAAGCATTAGAAGCTTTTGCAATTAATACAGTGGAGAATACAAGCAGCTTGCTTTTACCCTTTGTTTACAAAGCCAATAGATTCCCTGACATAGAAAATTGGATTAGACTTGATCAAATATTACATGCAACCCTGACTAATGCAGTTGCTAGGAAAGCATCTATTGCCCAAGGGACAGCACTCTTGCGGGTTGCTTCAAAAGTATTTGTTGAAATTTCAGATTTGAAACATATGAGAGCATGTGCTCAGAAGCCTGGTATTGTTCGTGTTCATCATGCCTCAGTATTTGGCATCATATGTGGTCTACTAGGATTTGATTCTTTCACTACTCAGCGAGCATACCTATTTGTGACGTTGCGAGATTTGCTTTCAGCAGCAACGAGGCTTAACTTG------------------------------------------------------------------------------------------------------------------------------------------------------------------------------------
>SG23
ATGTGTGATGAGCAAACATCAGCAAATCATATTTTCTCTAGATGGAGCCTATGGCAAATTCTTGATTCCATTCTTCCAACTGGTGGATTTGCCCACTCTTATGGCCTTGAAGCTGCAGTTCAGGCACAAATAGTTAATGCAGAATCATTAGAAGCTTTTGCAGTTAATACAGTGGAGAATACTGCAAGCTTACTTTTACCATTTGTTTACGAAGCTAACAAATATCCTAGCATTGAAAATTGGATTAAACTTGATCTAATATTGCATGCAACCCTGAGCAATGGAGTTGCAAGGAAGGCATCAATTACCCAAGGATCTGCACTTCTGCGTGTAGCATCAACCGTGTTTACCGAAATTTCAGATTTAAAACAGATGCGGACATGTGCTCGAAAGCCTGGTATGGTCCATGTTCATCATGCTTCAGTTTTTGGTATCATCTGTGGTCTTCTGGGATTTGATTCATTCACTACACAACAAGCATACTTATTTGTGACATTGCGAGATTTGCTTTCTGCTTCAACTAGACTTAATTTGATTGGACCACTAGAGGCAGCATCCATTCAACACCGCATCTCCAAAGTTGCAGAGAAGATCTTGAAGAGACACATGGATCGTCCAATTGAAGAAGCTTATCAGACTGCCCCAGTTTTGGACACTGCTCAGGGTTGCCATGATTATTTATTTACTCGTCTATTTTGAACAACTGGAAGCCAA
>SS22
ATGTGTGATGAGCAAACATCAGCAAATCATATTTTCTCTAGATGGAGCCTATGGCAAATTCTTGATTCCATTCTTCCAACTGGTGGTTTTGCCCACTCTTGTGGCCTTGAAGCTGCAGTTCAGGCACAAATAGTTAATGCAGAATCATTAGAAGCTTTTGCAGTTAATACAGTGGAGAATACTGCAAGCTTACTTTTACCATTTGTTTACGAAGCTAACAAATATCCTAACATTGAAAATTGGATTAAACTTGATCTAATATTGCATGCAACCCTGAGCAATGGAGTTGCAAGGAAGGCATCAATTACCCAAGGATCTGCACTTCTGCGTGTAGCATCAACCGTGTTTACCGAAATTTCAGATTTAAAACAGATGCGGACATGTGCTCGAAAGCCTGGTATGGTCCATGTTCATCATGCTTCAGTTTTTGGTATCATCTGTGGTCTTCTGGGATTTGATTCATTCACTACACAACAAGCATACTTATTTGTGACATTGCGAGATTTGCTTTCAGCTTCAACTAGACTTAATTTGATTGGGCCACTAGAGGCAGCATCCATTCAACACCGCATCTCCAAAGTTGCAGAGAAGATCTTGAAGAGACACATGGATCGTCCAATTGAAGAAGCTTATCAGACTGCCCCAGTTTTGGACACTGCTCAGGGTTGCCATGATTATTTATTTTCTCGTCTATTTTGAACAACTGGAAGACAA
>SV36
ATGTGTGGTGACCATCCATCTATAGGTCATAATTTCTCTAGTTGGAACCTTTGGCAAATTCTTGATTCCATTCTTCCAACTGGTGGATTTGCCCACTCTTATGGTCTTGAAGCTGCAGTTCAGGCACAGATAGTTAATTCAAAAGCATTAGAAAGTTTTGCAGTTAACACGCTAGAGAATACTGGGAGCCTACTTTTACCATTTGTTTACAAAGCTCACAAATATCCCAACATTGAAAATTGGATTGAACTTGACCAAGTATTGCATGCAACCCTGACTAATGGAGTTGCTAGGAAGGCATCAATTGCTCAAGGATCAGCACTTTTGCGGGTTGCGTCAACAGTGTTTACTGAAATTTCAGATCTAAAACAGATGCGGGAATATGCTCGAAAACCCAACATGGTCCATGTTCATCATGCTTCAGTTTTTGGAATCATCTGTGGACTTTTGAGATTTGATTCGTTCACCTCACAGCAGGCATATTTATTTGTGACATTACGAGATTTACTTTCAGCTGCAACAAGACTTAATTTGGTTGGGCCGTTAGAGGCAGCATCCATACAACACCACGTTTCTAAAGTTGCAGAGAGGATCCTGAAGAGACACATGGATTGCCCAATTAAAGAAGCCTATCAGACTGCCCCACTTTTGGACACAGTTCAAGGCTGTCATGATTATTTGTTCTCTCGTCTATTCTGAAGAATAACGAACTAC
>TA17
ATGTGTGATGATCAGACATCAGCAAAGTATATATTCTCTAGATGGAATCTTTGGCAAATTCTCGATTCCATTCTTCCAACTGGTGGATTTGCCCACTCTTATGGCCTTGAAGCTGCAGTTCAGGCACAAATAGTTAATGCAGAATCATTAGAAGCTTTTGCAGTTAATACAATGGAGAATACTGCAAGCTTGCTTTTACCATTTGTTTACGAAGCTAATAAAAATCCTAACATTGAAAATTGGATTAAACTTGATCTAGTTTTGCATGCAACCTTGAGTAATGGAGTTGCGAGGAAGGCGTCAATTACTCAAGGATCTGCACTTCTGCGTGTAGCATCAACTGTGTTTACTGAAATTTCAGATTTAATAGAGATGCGAATGTGTGCTCGAAAGCCTGGTATGGTCCATGTTCATCATGCTCCGACTTTCGGTATTATCTGCGGTCTCCTGGGATTTGATTCATTCACTACACAACAAGCATACTTATTTGTGATGTTGCGAGATTTGCTTTCAGCTTCAACTAGACTTAATCTGATTGGCCCATTAGAGGCAGCATCTATTCAACACCGCATCTCCAAAGTTGCAGAGAAGATCTTGAAGAGACACATGGATTGTCCAATTGAAGAAGCTTATCAGACTGCCCCAGTTTTGGACACTGCTCAGGGTTGCCATGATTATTTATTTTCTCGTCTCTTTTGAACATTTGAAAGCCAA
>TB39
ATGTGTGACGAGCGACCATCTATGAATCATATTTCCTCTAGATGGAACCTATGGCAAATTCTTGATTCCATCCTTCCAACTGGTGGATTTGCCCACTCTTATGGTCTTGAAGCTGCAGTTCAGGCACAGATAGTTGAGACAGAATCATTAGAATCTTTTGCAGTTAACACTGTGGAGAATAGTGGTAGCTTACTTTTACCATTTGTTTACAAAGCTAACAAATATCCCAACATTGAGAATTGGATTGAACTCGATCAAATATTGCATGCAACTCTGACTAATGGTGTTGCTAGGAAGGCATCAATTGCCCAAGGATCTGCACTTCTGCGGGTAGCATCGACTGTGTTTACTGAAATTGCAGATTTAAAACAGATGCGGACGTGTGCTCGAAATATGGGTACGGTCCATGTTCATCACGCTTCAGTTTTTGGTATCATCTGTGGTCTTCTGCGATTCGATTCATTCACTACACAACAAGCATACTTATTTGTGACACTGCGAGATTTACTTTCAGCTTCAACGAGACTTAATTTGGTTGGGCCATTAGAGGCAGCATCCATACAACACCGCGTCTCCAAAGTTGCAGAGGGGATTTTGAAGAGACACATGGATCGCCCAATTGAAGAAGCCTATCAGACTGCCCCAGTTTTGGACACTGTTCAAGGCTGTCATGATTATTTATTCTCTCGTCTATTTTGAAAAATGATGGACTTT
>TC31
ATATGTGAGGAGCCTTCGTCTATCAGCCACAATTGCTCTAGATGGAATCTGTGGCAAATGCTTGATTCTGTTCTTCCAACTGGTGGCTTTGCCCACTCTTATGGTCTTGAAGCAGCAGTTCAGGCACATATAGTTAATCCAGAAGCATTAGAAGCGTTTGCAGTTAACACATTGGAGAATACTGGGAGCTTACTTCTACCCTTTGTTTACAGAGCCAACAGATTTCCCAACATAGAAGAGTGGATTAAGATTGATCAAATATTGCATGCTACTCTGACTAATGGAGTTGCTAGGAAAGCATCAATTGCCCAAGGATCAGCACTTTTGCGGGTTGCATCAACAGTGTTTGTTGAAATTCCAGATCTAAAACAGATGCGAGAATGTGCTCGAAAACCAGGTATGGTCCATGTTCACCATGCAACAGTTTTTGGTATAATCTGTGGTCTTCTGGGATTTGATTCTTTTACTACACAACAAGCATACTTATTTATGACATTGCGAGATTTACTCTCTGCTGCAACAAGGCTTAATTTGATTGGGCCATTGGAGTCAGCAGCCATACAACACCGTATATTTAAAGTTGCAGATAGGATTTTGAAGAGACACATGAATCATTCAATTGAAGAAGCCAATCAAACTGCCCCCCTTTTGGATACTGTTCAAGGTTGTCATGATAATTTGTTCTCTCGCCTATTTTGAATAATTCCAAACTTC
>TN1
ATGTGTGATGAGCGACCAAATACAAATCACATTTCCTCTGGATGGAACCTATGGCAAATTCTTGATTCCATTCTTCCAACTGGTGGGTTTGCCAACTCTTATGGTCTTGAAGCTGCAGTTCAGGCACAAATAGTTAATACAGAATCATTAGTAGCTTTTGCAATTAACACAGTGGAGAATACTGGGAGCTTACTTTTACCATTTGTTTACATAGCTAACAGATATCCCAACATTGAAAATTGGCTTAAACTTGATAAAATATTGCATGCAACTCTGACTAATGGAGTTGCTAGGAAGGCATCAATTGCTCAAGGATCCGCACTTCTGCGGGTAGCATCAACTGTGTATACTGAAATTTCAGATTTGAAAGAGATGCGGAGATGTGCTCGAAAGCCAGGTATTGTCCATGTTCATCACGCTTCAGTTTTTGGTATCATCTGTGGTTTTCTGGGATTTGATTCTTTCACTACACAACAAGCATACTTATTTGTGACATTGCGAGATTTACTTTCAGCTTCAACGAGACTTAATTTGGTAGGGCCATTAGAGGCAGCATCCATACAATACCGCATCTCAAAAATTGCAGAGGGGATTTTGAAGAGACACATGAATCGTCCAATTGAAGAAGCCTATCAGACTGCCCCAGTTTTGGATACTGTTCAAGGCTGTCATGATTATCTGTTCTCCCGTCTATTTTGAAAAATGATACACTTT
>TO14
ATGTGTGATGATCAAACATCAACAAAGTATATTTTCTCTAGATGGAGCCTATGGCAAATTCTCGATTCCATTCTTCCAACTGGTGGATTTGCCCACTCTTATGGCCTTGAAGCTGCAGTTCAGGCACGAGTCGTTAATGGAGAATCATTAGAAGCATTTGCAATTAATGCAGTGGAGAATACTGCAAGCTTACTTTTACCATTTGTTTACGAAGCTAACAAACGTCCTAACATTGAAAATTGGATTAAACTCGATCTAATATTGCATGCAACCTTGAGTAATGGAGTTGCAAGGAAGGCATCAATCGCTCAAGGCTCTGCACTTCTGCGTGTAGCATCAACCGTGTTTACTGAAATTCCAGATTTAAAACAGATGCGGACATGTGCTCGAAAGCCCGATATGGTTCATGTTCATCATGCTTCGGTTTTTGGTATCATCTGTGGTCTCCTGAGATTTGATTCATTCACCACGCAACAAGCATACTTATTTGTGATGTTGCGAGATTTGCTCTCGGCTTCAACTAGACTTAATTTGATTGGGCCATTAGAGGCAGCATCTATTCAACACCGCATCTCCAAAGTTGCAGAGAAGATTTTGGAGAGACACATGGATCGTCCAATTGAAGAAGCTTATCAGACTTACCCAGTTTTGGACACTGCTCAGGGTTGCCATGATTATTTATTTTCTCGTCTATTTTGAACAACTGAAAGCCAA
>TPL03
ATGAATGATCAGTGTCCATCTATCAGCCACACGTTTTCTAGGTGGAACCTATGGCAAATTATTGATTCCATTCTTCCGACTGGTGGATTTGCTCACTCATATGGTCTTGAGGCTGCAATTCAGGCACAAATAGTTAATTCTGAAGCATTAGAAGCTTTTGCAATTAACATACTGGAGAATACTGGCAGCTTACTTCTACCATTTGTATACAATTCTCACAAATATCCCAACATTGAAAATTGGATTAAACTTGATCAAATATTGCATGCAACTCTGACTAATGGAGTGTCTAGGAAGGCATCAGTTTCCCAAGGATCAGCACTTTTGCGGGTAGCATCAACAGTGTTTACTGAAATTTTGGACCTAAAAGAGATGCGAGCATGTGCTCGAAAGCCAGAGACAGTCCATGTTCACCATGCTTCAGTTTTTGGTATTGTCTGTGGTCTTCTGGGATTTGATTCATTCACTACGCAGCAAGCATACTTGTTTGTGACTTTGCGAGATTTACTTTCAGCAGCAACAAGACTTAATTTGATTGGGCCATTGGAGGCAGCATCCATACAACACCGCATCTCCAAAGTTGCAGAGAGGATCTTGAAGAGACACATGGATCGCCCAATTGAAGAAGCAAATCAGTGTGTCCCACTTTTGGACACTGTTCAAGGCTGTCATGATTATTTGTTTTCTCGTTTATTTTGAACAACAATAAAGCTC
>WN5
ACGTGTGATGAGCATTCATCTATTGTTCATATTTCCACTAGATGGAGTCTCTGGCAAATTCTTGATTCTATTCTTCCAACTGGTGGATTTGCCCATTCGAACGGTCTTGAGGCGGCAATGCATACACAAGTTGTTAATTCAGAAGCACTAGTAGCTTTTGCAATTAACATACTGGAGAATACTGGGAGTTTGCTTCTACCATTTGTTTACAATGCTAACAAATATCCCAGCATCGAGAATTGGATTAAACTTGATCAAATATTGCATGCGACTCTGACTAATGGAGTTGCTAGGAAGGCATCAATTGCCCAAGGATCAGCACTTTTGCGGGTAGCAGCAACTGTGTTTACTGAAATTTCAGATCTAAAACAGATGAGAGCATGTGCTCGAAAGCCAGGTACAGTCCACATTCATTATGCCTCAACTTTTGGTATCATCTGTGGTCTTCTGGGATTTGATCCAGTCATCACACAACAGGCATACTTATTTGTGACATTGCGAGATTTACTTTCAGCTGCAACAAGGCTTAATTTGATTGGGCCATTGGAGGCAGCATCCATACAACACCGCATCTCAATAGTTGCAGAAAGGATCTTGAAGAGACACATGGATCGCCCTACAGAAGAAGCCTATCAGACTGCTCCACTTTTGGACACTGTTCAAGGTTGCCATGATTATTTGTTCTCTCGTCTATTTTGAACAAAGATGAACTTC
>WS10
GCATGTGATGATCAAACATCGACAAAGCATAATTTCTCTAGATGGAGCCTATGGCAAATTCTTGATTCCATTCTTCCAACTGGTGGATTTGCTCACTCTTGTGGCCTTGAAGCAGCAGTCCAGGCACGAGTAGTTAATGCAGAATCATTAGAAGCTTTTGCAGTTAATGCAGTTGAGAATACTGCGAGCTTATTTTTACCATTTGTTTACGAAGCTAACAAATATCCTAACATTGAAAATTGGATTAAACTCGATCTAATATTGCATGCAACCTTGAGTAATGGAGTTGCAAGGAAGGCCTCAATTGCTCAAGGCTCTGCACTTCTTCGTGTGGCATCAAGTGTGTTTACTGAAATTCCAGATTTTAAACAGATGCGGACATGCGCTCAAAAGCCTGGTATGGTCCATTCTCATCATGCTTCGGTTTTTGGTACCATCTGTGGTCTCCTGGGATTTGAATCATTCACTACACAACAAGCATACTTATTTGTGATGTTGCGAGATTTACTTTCAGCTTCAACTAGACTTAATTTGGTTGGGCCATTAGAGGCAGCATCCCTTCAACACCGCATCTCCAAAGTTGCAGAGAAGATTTTGAAGAGACATATGGATCGTCCAATTGAAGAAGCTTACCAGACTTACCCAGTTTTGGACACTGCTCAGGGTTGTCATGATTACTTATTTTCTCGTCTATTTTGAACAACTGAAGACCAA
>WW11
GCATGTGATGATCAAACATCGACAAAGCATAATTTCTCTAGATGGAGCCTATGGCAAATTCTTGATTCCATTCTTCCAACTGGTGGATTTGCTCACTCTTGTGGCCTTGAAGCAGCAGTCCAGGCACGAGTAGTTAATGCAGAATCATTAGAAGCTTTTGCAGTTAATGCAGTTGAGAATACTGCGAGCTTATTTTTACCATTTGTTTACGAAGCTAACAAATATCCTAACATTGAAAATTGGATTAAACTCGATCTAATATTGCATGCAACCTTGAGTAATGGAGTTGCAAGGAAGGCCTCAATTGCTCAAGGCTCTGCACTTCTTCGTGTGGCATCAAGTGTGTTTACTGAAATTCCAGATTTTAAACAGATGCGGACATGCGCTCAAAAGCCTGGTATGGTCCATTCTCATCATGCTTCGGTTTTTGGTACCATCTGTGGTCTCCTGGGATTTGAATCATTCACTACACAACAAGCATACTTATTTGTGATGTTGCGAGATTTACTTTCAGCTTCAACTAGACTTAATTTGGTTGGGCCATTAGAGGCAGCATCCCTTCAACACCGCATCTCCAAAGTTGCAGAGAAGATTTTGAAGAGACATATGGATCGTCCAATTGAAGAAGCTTACCAGACTTACCCAGTTTTGGACACTGCTCAGGGTTGTCATGATTACTTATTTTCTCGTCTATTTTGAACAACTGAAGACCAA
