# Supplementary material for: Development of a Target Enrichment Probe Set for Conifer (REMcon)
Source: Biology (Basel). 2024 May 22;13(6):361. doi: 10.3390/biology13060361 (PMC11200496; doi:10.3390/biology13060361)
Supplement: Supplementary file 1 [file biology-13-00361-s001.zip › biology-2960267-supplementary/Sup data/secapr_alignments_paralogs/14.fasta]

>AA3
------------------------------------------------------------------------------------------AAATTGTGAACTGCATGTCTCATGTGAACAAAGAACATAGAAAATAGAGATAAAGAGAATATA----ATTCAGATTTTGACTTTCTATACATCTTACCTTTTGTCATTTGTGTGAACAGGTCGGAAAAGATGCACATGGAAAGTTAGTAAGAGATACTCTAGCTTCTTGTGGAGTTCGTCTTGACTTCCTCAACACTATAACAGTCTCAACTGGCCATGCTGTTGTTATGCTGCAGCCCAGTGGGCAAAACTCCGTTATTATTGTTGGAGGTGCGAATGTTTCCTGGCCAAGGCTAGGAGATGGTATGAGTCGCCTTTCGACAAATGCCCAGCAACTAATACGTCGAGCAGGAATTGTACTTTTGCAGAGGGAAATTCCTGATAATGTGAATATTGAAGTTGCTAAGGTCAATATTAACTTCAAATCGGATCTTTCTTTGTTTTGCAATGGTTTTCTTTCTTTTAATTATTGATGAAAAACATTGCAGATAATCCTCTCTTATTAAGA---------ATGCTTGCGCAAAAACCTCTCTTACAACAATGTAGGTAATATTTAGTTTTTTAAACTGGCACAAT----------TCTAATGGTTTGGCTACAAATCTCTTGTTATAAAGAAGA
>AA60
-----------------------------------TGGGAAATTACAACAAACAAGAGTGATTTTAATGGC-------------------------------------------------------------------------------------------------------------CTTAGGTCATTTTACAAATC----GAAGGGTAGGAAAAGATGCTCATGTAGCGTTAGTGCGAGATTGTCTAGCTTCCTGTGAAGTTCGTCTGGACTACCTCAACATCGTATCAGTCCCTACTGGCCATGCTGTTGTTATGCTACAGCCTAGCGGGCAAAACTCCATCATTATTGTTGGTGGTGCGAATGTCTCGTGGCCAAGACTAGAAGATGGTATGGGTCGCCTTTCCACAAATGCGCAGCATCAACTACGCCGGGAAGGAGCAATTCTTTTGCAGAGAGAAATTCCTGATAGCGTGAATATTGAAGTTGCAAAGATTGCAAGAAATGCAAATGTTCCCGTTATTCTTGAT-----GCAGGAGGCATGGACGATCTATTCTTGTGGACCTCGTTAAGTCAATCACCATTCTCAGTCCAATGAAACCTAGCTACTCCGATTGACAGGAATGCCTACTAGACTGTTGATCAGGTTGTCGAGGCTGCTAGAAAATTCCACGAAATGGG----------------------------------
>AAR4
AAAAGTATTTGTTGCATGTCTCATGATGCTGTGCCCTCAGCAAAGAACT--GAAATGATGAACAGAGGAAGTTTCTTGTTAATATT-GATAAATTGTGAACTGCATGTCTCATGTGAACAAAGAACATAGAAAATAGAGAAAAAGAGAATATA----ATTCAGATTTTGACTTTCTATACATCTTACCTTTTGTCATTTGTGTGAACAGGTCGGAAAAGATGCACATGGAACGTTAGTAAGAGATACTCTAGCTTCTTGTGGAGTTCGTCTTGACTTCCTCAACACTATAACAGTCTCAACTGGCCATGCTGTTGTTATGCTGCAGCCCAGTGGGCAAAACTCCATTATTATTGTTGGAGGTGCGAATGTTTCCTGGCCAAGGCTAGGAGATGGTATGAGTCGCCTTTCGACAAATGCCCAGCAACTAATACGTCGAGCAGGAATTGTACTTTTGCAGAGGGAAATTCCTGATAATGTGAATATTGAAGTTGCTAAGGTCAATATTAACTTCAAATCGGATCTTTCTTTGTTTTGCAATGGTTTTCTTTCTTTTAATTATTGATGAAAAACATTGCAGATAATCCTCTCTTATTAAGA---------ATGCTTGCGCAAAAACCTCTCTTACAACAATGTAGGTAATATTTAGTTTTTTAAACTAGCACAAT----------TCTATTGGTTTGGCTACAAATCTCTTGTTATAAAGAAGA
>AF1
CTAAAAGAAGGATTTGCCTGATTTTGTGGTTCACTGTATGTTTCTGGAGAACAAACTTTGTTTCTTGTAAAATAGTGGATAAGGATAATATGCCTTTCTCC-TTGCTAAAACTGGAAGAGAAACCACGATGTGTGAAAGTCCAGTTTTGAAGTTACTATTGCATTTGACTTGAATCATTGATGCCTTTTAGTGTTTTGGCCTTTAGCAGATAGGAAAAGATGCGCATGGAGCATTGCTCAAGGATGCATTGAGTTCTTGTGGTGTTCATCTTGATTACTTAAACACAGTTTTGGCTCCCACAGGCCATGCTGTTGTCATGCTACAACCTGGTGGACAAAATTCTATTATTATTGTTGGAGGCGCTAATGTCTATTGGCCAACATTAGAAGATGGGATTAGTTGTCTTTCTACCAAGGCTCAAGAAGCAATCTGCCAAGCAGGCATTGTTCTATTGCAAAGGGAGGTTCCTGATAGTTTGAATCTCGAAGTTGCAAAGGTGAATACTTGTTTTATTAAAGTTCTATTAGTTTTCATTTTGATGAAATTCAGATTAAATTCTTGCAGTATTCATTTTCCATGAAATCATGGACATGAATTGATTTATATTATTTGCTTTATAATAAGGTCACCTATTATATTAAACTTAATATGATCTTCT----GAGTGTTATATCGCACCAATAGATGTCCAAGTATGAGTCATGGCTTCCAAGAATGAAT
>AG2
-----------------CTGATTTTGTGGTTCACTGTATGTTTCTGGAGAACAAACTTTGTTTCTTGTAAAATAGTGGATAAGGATAATATGCCTTTCTCCTTTGCTAAAACTGGAAGAGAAACCACGATGTGTGAAAGTCCAGTTTTGAAGTTACTATTGCATTTGACTTGAATCATTGATGCCTTTTAGTGTTTTGGCCTTTAGCAGATAGGAAAAGATGCGCATGGAGCATTGCTCAAGGATGCATTGAGTTCTTGTGGTGTTCATCTTGATTACTTAAACACAGTTTTGGCTCCCACAGGCCATGCTGTTGTCATGCTACAACCTGGTGGACAAAATTCTATTATTATTGTTGGAGGCGCTAATGTCTATTGGCCAACATTAGAAGATGGGATTAGTTGTCTTTCTACCAAGGCTCAAGAAGCAATCTGCCAAGCAGGCATTGTTCTATTGCAAAGGGAGGTTCCTGATAGTTTGAATCTCGAAGTTGCAAAGGTGAATACTTGTTTTATTAAACTTCTATTAGTTTTCATTTTGATGAAATTCAGATTAAATTCTTGCAGTATTCATTTTCCATGAAATCATGGACATGAATTGATTTATATTATTTGCTTTATAATAAGGTCACCTATTATATTAAACTTAATATGATCTTCT----GAGTGTTATATCGCACCAATAGATGTCCAAGTATGAGTCATGGCTTCCAAGAATGAAT
>AH26
------------------------------------------AATGAGTGTTGGAGTGCATGGTTTCATGCCACCTTG----CAGCAAATAACATTAAAAAAAGAGGGAAAGG---CAGACAAGCAGTGTTAGCCAGAGTTTGACTTTTCTC-----TCATTGACATCTCCCATGTCATGATCTAACTTTTTTTCCTTTGTTTAAGCAGGTAGGGAAAGATGCACATGGAACGTTGATCAAGGGTGCTCTAGCTTCCTGTGGAGTTCGTCTTGACTACCTCAACATGGTTTCAGTCTCTACTGGTCATGCTGTTGTCATGCTGCAGCCAGGAGGTCAAAACTCTATTATTATTGTTGGAGGTGCGAATATTTCCTGGCCAAGGCTAGGAGATGGTATGAGTCGCCTTAGTACAAATGCCCAACAACTAATACGTCGAGCAGGAATCATTCTTTTGCAGAGGGAAGTTCCTGACAGTGTGAATATTGAAGTTGCTAAGGTGAATATTTCCATTAATATAGAGCTTTGTTCATA------TTTTTTTTTCTAAATTGAGACTTGAAATGCATTGAAAAGAAGATGACATACCATTCAGCTTAAATATTTTACTTGAGAGGACCATATTTGTATTTTG---------------------TTCAAGTATCCTAATTCTGCTATCATTCTTGTGTCACATATCCCTTTTATTTTCGTTAAAGTTCC
>AME1
------------------TCTCATGATGCTGTGCCCTCAGCAAAAAACT--GAAATGATGAACAAAGGAAGTTTCTTGTTACTATC-GATAAATTGTGAACTGCATGTCTCATGCGAACAAAGAACATAGAAAATAGAAACAAAGAGAATATA----ATTCAGATTTTGACTTTCTATACATCTTACCTTTTGTCATTTGTGTGAACAGGTCGGAAAAGATGCACATGGAACGTTAGTAAGAGATACTTTAGCTTCTTGTGGAGTTCGTCTTGACTTCCTCAACACTATAACAGTCTCAACTGGCCATTCTGTTGTTATGCTGCAGCCCAGTGGGCAAAACTCCATTATTATTGTTGGAGGTGCGAATGTTTCCTGGCCAAGGCTAGGAGATGGTATGAGTCGCCTTTTGACAAATGCCCAGCAACTAATACGTAGAGCAGGAATTGTACTTTTGCAGAGGGAAATTCCTGATAATGTGAATATTGAGGTTGCTAAGGTCAATATTAACTTCAAATCAGACCTTTCTTTGTTTTGCAATGGTTTTCTTTCTTTTAATTACTGATGAAAAACATTGCAGATAATCCTCTCTTATTAAGA--ATGTTTCATGCTTCCGCAAAAACCTCTCTTACAACAATGTAGGT--CAATTAGTTTTTTAAACTAGCACAAT----------TCTATTGGTTTGGCTACAAA--TCTTGTCATAAAGAAGA
>AP25
TGAAATGAATTGCATGAATGAAGTCAGTTTCTAGCTGATATGAATGAGTGTTGGAGTGCATGGTTTCATGCCACCTTG----CAGCAAATAACATTAAAAAAAGAGGGAAAGG---CAGACAAGCAGTGTTAGCCAGAGTTTGACTTTTCTC-----TCATTGACATCTCCCATGTCATGATCTAACTTTTTTTCCTTTGTTTAAGCAGGTAGGGAAAGATGCACATGGAACGTTGATCAAGGATGCTCTAGCTTCCTGTGGAGTTCGTCTTGACTACCTCAACATGGTTTCAGTCTCTACTGGCCATGCTGTTGTCATGCTGCAGCCAGGAGGTCAAAACTCTATTATTATTGTTGGAGGTGCGAATATTTCCTGGCCAAGGCTAGGAGATGGTATGAGCCGCCTTAGTACAAATGCCCAACAGCTAATACGTCGAGCAGGAATCATTCTTTTGCAGAGGGAAGTTCCTGACAGTGTGAATATTGAAGTTTCTAAGGTGAATATTTCCATTAATATAGAGCTTTGTTCATA------TTTTTTTTTCTAAATTGAGACTTGAAATGCATTGAAAAGAAGATGACATACCATTCAGCTTAAATATTTTACTTGAGAGGACCATATTTGTATTTTG---------------------TTCAAGTATCCTAATTCTGCTATCATTCTTGTGTCACATATCCCTTTTATTTTCGTTAAAGTTCC
>APA47
ATACTTATGTTTATGAAACATCTCAAAATGTTTTGCTCTTAGACAAAGAAGAAAAAATTAAAGAAATGTAATTTATATACTGTATGAATGATTTGCTGAACTGCATGTCTCATGTCAGCAAACAAAAT-----ATGAAGAGTCAATTAGCATTCTATGTAAGAGTTTAGCCTTCTATCTTAATTATTAGCTCATTCTTTATTGATCCAGGTAGGAAAAGATGCACATGGAATGTTGGTTAGAGATTCTCTAGCTTCTTATGGTGTTCGTCTTGACTACCTCAATACTATATCAGTCTCTACTGGTCATGCTGTCATTATGCTGCAGCATAGCGGGCAAAAATCCATTATTATTGTAGGAGGTGCCAATGTGTGGTGGCCAAGGTTAGAAGATGGTATGAGTCGTCTTTGGACAAATACCCAACACCTAATACGCCGTGCAGGAGTTATTCTTTTGCAGAGGGAAATTCCAGACAGTGTGAATATTGAAGCTGCTAAGGTGAATATCAACATTAAAGCAACATTTGAGTTTGTTAACTAGTATTTTGAGTGATTGAATAATTGCAGAGTAGATAATGTAATATATTGTAGAATGTGGTTTCTAAATACTGGATAATCTACTTGTCTTTTGTCATAAACAAGGTACCCTTTTGCTTCTATGAATCTGGTCCGTGTTTACTATT-TTTTCCATTAAAACTTACTGCTGAAGTTTTAAATACTCA
>AR2
----------------------------------------------------------------------------------------------------------------------------ACATAGAAAATAGAAACAAAGAGAATATA----ATTCAGATTTTGACTTTCTATACATCTTACCTTTTGTCATTTGTGTGAACAGGTCGGAAAAGATGCACATGGAACGTTAGTAAGAGATACTTTAGCTTCTTGTGGAGTTCGTCTTGACTTCCTCAACACTATAACAGTCTCAACTGGCCATTCTGTTGTTATGCTGCAGCCCAGTGGGCAAAACTCCATTATTATTGTTGGAGGTGCGAATGTTTCCTGGCCAAGGCTAGGAGATGGTATGAGTCACCTTTTGACAAATGCCTAGCAACTAATACATCGAACAGGAATTGTGCTTTTGCAAAGGGAA-------A---------------------------------------------------------------------------------------------------------------------------------------------------------------------------------------------------------------------------------------------------------
>AS57
----------------------------------------------------------------------------------------------------------------------------------AAATTAGAGGTAAAGTTGCATTCTAGCATAGACTTTCATAATATGCCTTAAACTAAATACTTATTCTTGATGTGAGCAGATAGGAAAAGATGCACATGGAATGTTGATCAGAGATTGTCTAGCTTCCTGTGGAGTTCGTCTTGACTATCTCAACACTGTATCGGTCTCCACTGGCAATGCTGTTGTAATGCTGCAGCCTAGTGGACAAAACTCCATTATTATTGTTGGTGGTGCCAATGTTTCCTGGCCAAGGCTAGAAGATGGTATGGGTCGCCTTTCCGTAAATGCTCAGCATCAAATACGTCGAGCAGGAGCAATTCTTTTGCAGAGGGAAATTCCTGATAGTGTGAATATTGAAGTTGCAAAGGTGACTATTATTGTTAAAGCAAATCTTTCTCTG---------TATCGAGTTTAAAGTATCTTCTTTAACAATGATATACTTCTATTTGGTTGCCTACTTGT-GTTTGTGATTAATACGGTAGTCTAATTTTGCTATTTGACTTTTGTTGTACTTCAATTATTCATTTTGTTAA-AAGTTCCCTACTTGAATCATAAACTGTCAATCTGCTTCCAGTTTTTATTG
>ASA51
-----------------------------------------------------------------------T---------------------------------------------------------------------------------------------------------CTTGATTAGT--CTCATTCTTTATTGATCCAGGTAGGAAAAGATGCACATGGAATGTTGGTTAGAGATTCTCTAGCTTCTTATGGAGTTCGTCTTGACTATCTCAATACGATATCAGTCTCCACTGGTCATGCTGTCATTATGCTGCAGCATAGCGGAAAAAACTCTATGATTATCGTAGAAGGTGCCAATGTGTCATGGCCAAGGTTAGAAGATGGTATGAGTCGCCTTTCGACAAATGCCCAGCAACTAATACGCCGTGCAGGAATTGTTCTTTTGCAGAGGGAAGTTCCGGACAGTGTGAATATTGAAGTTGCTAAGGTGAGTATTAGCTTTAAAGCAACCTTAGTGAGT-TTAAGAAGTATTTTGACTGATGGAATCATTGCAGACTAGATGATGTAATATTTTATAGAATGTGGTTTCTAAATACTGGATAATGTACTTGTC---TGTCATAAAAAAGGTACCCTTTTGTTGCTATCAATCTGGTATGTGTTTGCTGTTTTTTTCATTG------------------------------
>CB35
-----------------------------AAGATCTCCCTTGGTTGTCTTCGGGTCGGCAAATGTAGATATCTATCCAAAGATAGATAGAATTCCTAGGGAAGGGGAGAGCATCACCACTCATACTGGATAGACCCTTGTGGGAGGAAAAGGTGCCAACTAGGCATCTTGCAGCACCAGGCTATCATATCCTACCTATTTATCGGTCAAGTAGGGAAAGATGCACACGGAACATTGATCAGGGATGCTCTAGCTTCCTGTGGAGTTCGTCTTGATTACCTCAATGTGGTCTCAATCTCTACTAGCCATGTTGTTGTTATGCTACAGCCAGGAGGTCAAAATTCTATTATTATTGTTGGAGGTGTGAATGTTTCCTGGCTAAGGCTAGGAGATGGTATGAGTCACCTTACTACAAATGACCAATAGCTATTACGCAGAGCAGGAATCATTCTTTTGTAGAGGGAAGTGTCTGACAATTTGAATATTGAAGTTGCTAAGATTGCAAAAAGTGCAAATGTTCTTGTAATTCTTGAT-----GCAGGAGGCATGGAGGTCCTATTCCAGATGATCTCCTTAAGTTCATTACTATTCTAAGTCCACTGAAATTGATCTAGCATGCTTGATCGGAATGTCGACTATACCACTGATTAGGTTATTGTGGTTGCTAGAAAATGCCATGAACTGGGTTTCAAACAAGTCCTTGTGAAACGAGGAGAATAG
>CDE34
TGAAATGAATTGCATGAAAGAAGTCAGTTTCTAGCTGATGTGAATGAGTGTTGGAGTACATAGTCTCATGCCACCTTGCTGTCAGCAAATAACACTAAAAAAAGAGGGAAAGAC--AGAAAAGTAGTTGTTAGCCAGAGTTTGACTTTTATTTTCTCTCATAGGCATCTCCCATATCGTGGTCTAACTTCTTTTCCTTTGTTTGAGCAGGTAGGGAAAGATGCACATGGAACGTTGATCAGGGATGCTCTAGCTTCCTGTGGAGTTCGTCTTGATTACCTCAACGTGGTTTCAGTCTCTACTGGTCATGCTGTTGTTATGCTGCAGCCAGGAGGTCAAAATTCTATTATTATTGTTGGAGGTGCGAATGTTTCCTGGCCAAGGCTAGGAGATGGTATGAGTCGCCTTACTACAAATGCCCAACAGCTATTACGCCGAGCAGGAATCATTCTTTTGCAGAGGGAAGTGCCTGACAGTGTGAATATTGAAGTTGCTAAGGTGAATATTTTCATTAAGATATAGCTTGGTTTGTA-------TTTTTTTGTTATGTTGCGACCATTGTCGTTTATGAATAGAA---------------------------------------------------------------------------------------------------------------------------------------------
>CF38
CCTACAATGACTTGCATGTCTCATGGCACTGTGTCCCTAGCAAAGAATGAAAAAACAAAAAAAAGAGGCATATTTTAGCTTATATGATTGAATTGATGAAT--TACAGGACTTGCCAGCAAAGAACATGAAAATAAGAGACAGAAGCATATTCTATCTCAGATTCTGATTATCTATCTTGATTTTACATCTTGTTCTTTGTGTGAGCAGGTAGGGAAGGATGCACATGGAATGTTGCTCAGAGATTGTCTAGCTTCCTGTGGAGTTCATCTTGACTACCTCAATACTGTATCAGTCTCTACTGGTCATGCTGTTGTTATGCTGCAGCCCAGTGGACAAAACTCTATTATTATTGTTGGGGGTGCCAATGTTTCCTGGCCAAGGCTAGAAGATGGTATGAGTTGCCTTTCAACAAATGCACAGCAGCAAATACGCCAAGCAGGAGTAATTCTTTTGCAGAGGGAAATTCCTGATAGTGTGAATATTGAAGTTGCTAAGGTGACTTTGCATTTGAAAGCAGATAATGTACGGAGTTTAAATTAGTTTCTTGAACAGGGATGCACTTTTATTGGGTTGTCTGCTTGTCTTTTTTCATAAATAAGGTACCCTAATTTTTCTATTATTCTTTTGTTGTCCATCATTGTTCATTATTAACTTGCTTAAATTGTAAACTGTCAAGCTGCTTCCATTGTTTGGGGTGGTGGTGGTGGTGGTGATGTTGG
>CH19
-------------------------------------------------------------------------------------------------------AATGCCTAATGTAAGCAAAGAAAATGGAAGTAAAAGGCACAGTCACATTATAGCTCAGGCATTTATGATCTGCCTTGAATTAAATGCTTGTTCTTTACGTGAGCAGGTAGGAAAAGATGCACATGGAATGTTGATCAGAGGTTGTCTAGCTTCTTATGGAGTTCATTTGGACTATCTCAACACTGTATCAGTCTCTACTGGACATGCTGTTGTTATGCTGCAGCCTAGTGGTCAAAACTCCATTATTATTGTTGGTGGTGCCAATGTTTCCTGGCCAAGGCTAGAAGGTGGTATGGGTCGCCTTTCCACAAATGCTCAACATCAAATACGCCGAGCTGGAGCAATTCTTTTGCAGAGAGAAATTCCTGATAGTGTGAATATTGAAGTTGCAAAGGTAACTATTATTTTAAATA-AAGTCTTTCTCTG---------TATTGTGTTTAAATTGGCCTTTCTGAC-----------------------------------------------------------------------------------------------------------------------------------------------------------
>CHA37
CCTACAATGACTTGCATGTCTCATGGCACTGTGTCCCTAGCAAAGAATGAAAAAACAAAAAAGAGAGGCATATTTTAGCTTATATGATTGAATTGATGAAT--TACAGGACTTGCCAGCAAAGAACATGAAAATAAGAGACAGAAGCATATTCTATCTCAGATTCTGATTATCTATCTTGATTTTACATCTTGTTCTTTGTGTGAGCAGGTAGGGAAGGATGCACATGGAATGTTGCTCAGAGATTGTCTAGCTTCCTGTGGAGTTCATCTTGACTACCTCAATACTGTATCAGTCTCTACTGGTCATGCTGTTGTTATGCTGCAGCCCAGTGGACAAAACTCTATTATTATTGTTGGGGGTGCCAATGTTTCCTGGCCAAGGCTAGAAGATGGTATGAGTTGCCTTTCAACAAATGCACAGCAGCAAATACGCCAAGCAGGAGTAATTCTTTTGCAGAGGGAAATTCCTGATAGTGTGAATATTGAAGTTGCTAAGGTGACTTTGCATTTGAAAGCAGATAATGTACGGAGTTTAAATTAGTTTCTTGAACAGGGATGCACTTTTATTGGGTTGTCTGCTTGTCTTTTTTCATAAATAAGGTACCCTAATTTTTCTATTATTCTTTTGTTGTCCATCATTGTTCATTATTAACTTGCTTAAATTGTAAACTGTCAAGCTGCTTCCATTGTTTGGGGTGGTGGTGGTGGTGGTGATGTTGG
>CJ24
CTTCTTGAGATGGGTTGCATGTACTATGGTGTTTTGCACCTAGCAAAGAATGAAAATCCATAGAAGAGGTGTTTTTAGCTCATATGAATGAAATACTAAACTACATCCCTAATGCCAGCAAAGAAAATGAAAATTAGAGGCAAAGTCATATTCTAGCTTAGACTTTTATAATCTGCCTTGAACTAAGTGCTTATTCTTGATGTGAGCAGGTAGGAAAAGATGCACATGGAATGTTGATCAGAGATTGTCTAGCTTCCTGTGGAGTTCGTCTGGACCATCTCAACACTGTATCAGTCCCCACTGGCCATGCTGTTGTTATGCTGCAGCCTAGTGGACAAAACTCAATTATTATCGTTGGTGGTGCCAATGTTTCCTGGCCAAGGCTAGAAGACGGTATGGGTCGCCTTTCCACAAATGCTCAGCATCAGATACGCCGAGCAGGAGCAATTCTTTTGCAGAGGGAAATTCCTGATAGCGTGAATATTGAAGTTGCAAAGGTGACTATTATTCTTAAAGCAAATCTTTCTCTG---------TATTGAGTTTAAAATAGCTTCTTTAATGAGGAAATACTTCTATTGAGCTGCCTACTTGTCTTTTGTGGTCAATAAGGTACCAAAACTTTTCTATTTAATTTTTGTTGTACTTCCGTTTTTCATTTTGTTAAAAAGTTCCTTGCTTAAATCATAAGCCGTCAAGTTGCTTCCAGTGTTTATTG
>CK7
-----------------------------------------------------------------------TTTTTAGCTCATGCGAATGAAATACTGACCTGCATGCCTATTGTGAGCAAAGAAAATGAAAATTAGAGGCAAATTCACATTCCAGCTTAG-TTTTTATTATCGTTCTTGAACTAACTGCTTATTCTTGATGTGAGCAGGTAGGAAAAGATGCACATGGAATGTTGATTAGAGATTGTCTAGCTTCCTGTGGTGTTCGTCTCGACTATCTCAACACTGTATCAGTCTCCACTGGCCATGCTGTTGTTATGCTGCAGCCTAGTGGACAAAACTCCATTATTATTGTTGGTGGTGCCAACGTTTCCTGGCCAAGGCTAGAAGATGGTATGGGTCGCCTTTCCACAAATGCCCAGCATCAAATACGCCGAGCAGGAGCAATTCTTTTGCAGAGGGAAATTCCTGATAGCGTGAATATTGAAGTTGCAAAGGTGAGTATTATTCTTTAAGAAAATCTGTCTGTG---------TATCAAGTTTAAAGTAGCTTCTTTAACAAGGACATACTTCTATTGGGTTGCCCACTTGTCTTTTGTGATTAATAAGGTACCCTAATTTTGATATTTAGCTTTTGTTGTACTTCCATTAT---------------------------------------------------------------
>CL6
TGTCTTGTGATGGTTTGCATGTCTTATGGTGCTTTGCCTGTAGCAAACAATGAAAAACGAAAGAAGAGGTGTTTTTAGCTCATGCGAATGAAATACTGAACTGCATGCCTATTGTGAGCAAAGAAAATGAAAATTAGAGGCAAATTCACATTCCAGCTTAG-TTTTTATTATCGTTCTTGAACTAACTGCTTATTCTTGATGTGAGCAGGTAGGAAAAGATGCACATGGAATGTTGATTAGAGATTGTCTAGCTTCCTGTGGTGTTCGTCTCGATTATCTCAACACTCTATCAGTCTCCACTGGCCATGCTGTTGTTATGCTGCAGCCTAGTGGACAAAACTCCATTATTATTGTTGGTGGTGCCAACGTTTCCTGGCCAAGGCTAGAAGATGGTATGGGTCGCCTTTCCACAAATGCCCAGCATCAAATACGCCGAGCAGGAGCAATTCTTTTGCAGAGGGAAATTCCTGATAGCGTGAATATTGAAGTTGCAAAGGTGAGTATTATTCTTTAAGAAAATCTGTCTGTG---------TATCAAGTTTAAAGTAGCTTCTTTAACAAGGACATACTTCTATTGGGTTGCCCACTTGTCTTTTGTGATTAATAAGGTACCCTAATTTTGATATTTAGCTTTTGTTGTACTTCCATTATTCATTTTTTAAA---------------------------------------------------
>CM9
CAAGAAAAACCAGAAAAAAAGAGAAGCGACTGAGAAGGATGCTTTGAATGATGATGATGGGAAACAGACCTTATACATGAAGTGGATTTTAGTTGTAGCAACAAGGGAGAAATGGTTGCTGCACGGATGGGGTGACACTTGTAGGTGGCAAGGGCGCAACCAGGCTGCTTGTGCAACTAGGCTAGCTTATCCTACATACTATCAGCCAGGTAGAAAAAGGTCCACGTGGAACATTGGTGATAGGTTGTCTAGCTTCCTGTGAAGTTCGTCTGGACTATCTCAACATTGTATCAGTTCCCACTGGCCATGCTACTGTTATGCTACAACATAGCGAGAAAAATTCTATTATTATTGTTGGTGGTGCCAATGTTTCATGGCCAAGACTAGAAGATGGTATGGGTCACCTTTCTACAAATGCGTAACATCAAATACACTGAGTGAGAGCAATTCATTTGCAGAGAGAAATTCCTGATAGCGTGAATATTGAAGTTGCAAAGATTACAAGAGGTGCAAATGTTCCTGTTATTCTTGAT-----GCAGGAGGCACGGATGATTCATTCCTATGGATTTCCTTAAGTCAATCACCATTCTAATTCCAATGAAATCGAGCTACTCCGATTGGAAGGAATGCCTACTAAACTGTTGATCAGGTTGTCAAGGCTAGTAGCAAATAATCAAAAGGAAGCAAATTAATTTTTGATCAAAGGCAAAACCATAAT
>CO8
--------GATGAGCTGCATGTCCTTTAGTGTTTTGCCACTAGCAAATAATG--AAAACTGTAGAGGAGATATTTTGGTTCATGCAAATG-AATACTGAACTGCATGCCTAATACCAGAAAAAAAAA--AAAATTAGATGCAAAGTTACATTCTAGCTTAGGCTTCTATATTCTGCCTTGATTGAAATGCTTG--CTTCATATGAGCAGGTAGGAAAAGATGCACATGGAACGTTGGTGAGAGATTGTCTAGCTTCCTGTGGAGTTCGTCTGGACTACCTCAACATTGTATCAGTCCCTACTGGCCATGCTGTTGTTATGCTACAGCCGAGCGGGCAAAACTCCATTATTATTGTTGGTGGTGCCAATGTTTCGTGGCCAAGACTAGAAGATGGTATGGGTCGCCTGTCCACAAATGCGCAGCATCAAATACGCCGAGCAGGAGCAATTCTTTTGCAAAGAGAAATTCCTGATAGCGTGAATATTGAAGTTGCAAAGGTGACTATTATTTTTAACACAAATCTTTCTCTGTGTATTGAATATTGAGTTTAAAGGAGCCTTTGTAACAATGATATACTTCTATTG-----------------------------------------------------------------------------------------------------------------------------------------
>CP16
TGATTAAGAGTATTCAAGAGGTAACATAGAAGTTCATATTAGTGTTTTCGTGATTAGATATTCACGAATCCTGCAAATGCTGATTTCTTGTGATGGGCTGCATATCCTATGGTGTTTTGCCCCTAGCGAAGAATTAGAGGCAAAGTTACATTCTAGCTTAGGCATTTATGATCTGCCTTAAACTAAATGCTCGTTCTTGATGTGAGCAGGTAGGAAAAGATGCACATGGAATGTTGATTAGAGATTGTCTATCTTCTTGTGGAGTTCGTCTGGACTTTCTCAACACTGTATCAGTCTCTACTGGCCATGCTATTGTTATGCTGCAGCCTAGTGGACAAAATTCCATTATTATTGTTGGTGGTGCCAATGTTTCCTGGCCAAGGCTAGAAGATGGTATGGGTCGCCTTTCCACAAGTGCTCACCATCAAATACGCCGAGCAGGAGCAATTCTTTTGCAGAGAGAAATTCCTGACAGCGTGAATATTGAAGTTGCAAAGGTGACT--TATTCTTAAAGCAAACCTTTCTCTG---------TATTGTGCTTAAAGAAGCCTTTTTAACAAGGACATACTTCTATTGAGTTGCCTACTTATCATTAATAATTAATATGGTACCCTAATTTTGCTATTTCACTTTTGTTGTACTTCCATTATTCATTTGGTTAA-AAGTTCCCTGCTTAAATAATGAACTATCAAGCTGCTTCCAATGTTTATTG
>CP161
TGATTAAGAGTATTCAAGAGGTAACATAGAAGTTCATATTAGTGTTTTCGTGATTAGATATTCACGAATCCTGCAAATGCTGATTTCTTGTGATGGGCTGCATATCCTATGGTGTTTTGCCCCTAGCGAAGAATTAGAGGCAAAGTTACATTCTAGCTTAGGCATTTATGATCTGCCTTAAACTAAATGCTCGTTCTTGATGTGAGCAGGTAGGAAAAGATGCACATGGAATGTTGATTAGAGATTGTCTATCTTCTTGTGGAGTTCGTCTGGACTTTCTCAACACTGTATCAGTCTCTACTGGCCATGCTATTGTTATGCTGCAGCCTAGTGGACAAAATTCCATTATTATTGTTGGTGGTGCCAATGTTTCCTGGCCAAGGCTAGAAGATGGTATGGGTCGCCTTTCCACAAGTGCTCACCATCAAATACGCCGAGCAGGAGCAATTCTTTTGCAGAGAGAAATTCCTGACAGCGTGAATATTGAAGTTGCAAAGGTGACT--TATTCTTAAAGCAAACCTTTCTCTG---------TATTGTGCTTAAAGAAGCCTTTTTAACAAGGACATACTTCTATTGAGTTGCCTACTTATCATTAATAATTAATATGGTACCCTAATTTTGCTATTTCACTTTTGTTGTACTTCCATTATTCATTTGGTTAA-AAGTTCCCTGCTTAAATAATGAACTATCAAGCTGCTTCCAATGTTTATTG
>CR44
TAAGAGGATTGCCATGATTTTTCTCTTGACTAGAAAATGATTTTGACATATCATACAAATGCTTATTCAAATGAAATTACAGGGTGGGAGACACATGTTAAAAAGAAATGGAAGAGGAAGAAAACATTTTCTACTGAGTCTTCTTCTTTTCTTTTCTTTTCATCCACAGATAACTTCCAAGGCTTGATATGTTCTCTTCCTTAAAGCAGATAGGAAAAGATGCACATGGAATGTTGATCAGGGATGCACTAGCTTCTTGTGGAGTTCGTCTTGACTACCTCAACTCAGTATCAGTTGCCACAGGCCATGCTGTTGTTATGCTACAACCTGGTGGACGAAATTCCATTATAATTGTTGGAGGTGCCAATGTTTCTTGGCCACGATTGGAAGATGGAATGAGTCGTCTTTCTACAAATGCCCAACAGCTGATCCGTCGGGCAGGAATTATTCTTTTGCAGAGAGAAGTGCCTGACAATGTAAATATTGAAGTTGCAAAGGTGAATATTTTTCTTACAAGAAAGCTGTGTTGGCTTGTGAATATTTATTTTCAATGATAGCATTTGAAAGCAGATTATCTAGCATTGAATT-----------TGAAATAGTTGGAAACTGTTTTCTTAACAGCCAT----------------------------------------------------------------------------------------
>CT15
TGATTAAGAGAATTCAAGAGGTAACATAGAAGGTCATATTACTGTTTTCATAATTAGATATTCATGATTCCTGCAAATACCGATTTCTTGTGATGGGCTGCACGTCCTCTGTTGTTTTGCCCCTAGCAAAGAATTAGAGGCAAAGTCACATTCTAGCTTAGGCATTTATGATCTGCCTTGAACTAAATGCTTGTTCATGATGTGA-CAGGTAGGAAAAGATGCACATGGAATGTTGATTAGAGATTGTCTAGCTTCTTGTGGAGTTCGTCTGGACTATCTCAACACTGTATCAGTCTCTACTGGCCATGCTGTTGTTATGCTGCAGCCTAGTGGACAAAATTCCATTATTATTGTTGGTGGTGCCAATGTTTCCTGGCCAAGGCTAGAAGATGGTATGGGTCGCCTTTCGACAAGTTCTCACCATCAAATACGCCGAGCAGGAGCAATTCTTTTGCAGAGAGAAATTCCTGATAGCGTGAATATTGAAGTTGCAAAGGTGACT--TATTCTTAAAGCAAATCTTTCTCTG---------TATTGTGCTTAAAGTAGCCTTTTTAACAAGAACATACTTCTATTGAGTTGCCTACTTATCGTTAATTATTAATATGGTACCCTAATTTTGCTATTTCACTTTTGTTGTACTTCCGTTATTCATTTTGTTAA-AAGTTCCCTGCTTAAATAATGAAC--------------------------
>DA12
CTTCTTGTGATGGGCTGCATGTCCTGTGGTGTTTGGCCACTAGCAAAGAATG-AAAAACCATAGAAGAGATATTTTAGCTCATGCAAATGAAATACTGAACTGCATGCCTAATGCCAGCAAAGAAAATTAAAATTAGATGCAAAGTTACATTC-AGCTTAGGCTTCTATATTCGGCCTTGATCTAAATGCTTG--CTTCATGTGAGCAGGTAGGAAAAGATGCACATGGAACATTGATCAGAGATTGTCTAGCTTCCTGTGGAGTTCGTCTTGACTACCTCAACACTGTATCGGTCCCTACTGGCCATGCTGTTGTTATGCTGCAGCCTAGTGGGCAAAACTCCATTATTATTGTTGGTGGTGCCAATGTTTCATGGCCAAGACTAGAAGATGGTATGGGTCGCCTTTCCACAAATGCTCAGCATCAAATACGCCGAGCGGGAGCAATTCTTTTGCAGAGAGAAATTCCTGATAGCGTTAATATTGAAGTTGCAAAGGTGAATATTATTCGTAACACAAATCTT--TCTGTGTATTGACTATTGAGTTTAAAGTAGCCTTTTTAACAAGGACATACTTCTATTGAACTACCTACTTGT-CGTTGTGGTTAGTACGGTACCTTAATTTTTCTTTTTCACTTTTTTTGTACTTCCATTCATTTTGTTAAAAC-----TTCCCTGCTTAATCCTAAACTGTCGAGCTGTTTCAAGTGTTTGTTG
>DB53
ATGGATCCATAGTCCATTAAATCACATTTTCTACCATGCAGTTGAATGTCTGAACAATAAAACATCATACCATGAATAGAAAG-------------------------AAACTGGAAGAGAAACCAAGATGTGTGACAATCTACTTTTCAAGTTGATATTGGGTTTGACTTGATTCATTAATGCCTTTTAATGCTTTGGATTTTAGCAGATAGGAAAAGATGCGCATGGAGCATTGCTCAAGGATGCATTGAGTTCCCATGGCGTTCATCTCGATTACTTAAACACAGTTTTGGCTCCCACAGGCCATGCTGTTGTCATGCTACAACCTGGTGGACAAAATTCTATTATTATTGTTGGAGGCGCTAATGTCTATTGGCCAACATTAGAAGATGGGATTAGTTTTCTTTCTACCAATGCGCAGGAAGCAATCCGCCAAGCACGCATTGTTCTTTTGCAAAGGGAGGTTCCTGATAGTTTGAATCTTGAAGTTGCAAAGGTGAATACTTGTTTTACTATAGTTCTATTAGTTTTCATTTTGATGAAATTCAGATTAAATTCTTGCACTGTTCATTTTCGATAAAATCATGGATACAACTTGTTTTATAATATTTGCTTTATTATAAGGTCACCTATTTT-----GCTTAATATGATCTTCT-TACGAGTGTTATATAGCACCAATAGATCCCCAGACTCCAACTATGAGTATGGCTGTCTAAG
>DC1
CTAAAAGAAGGATTTGCCTGACTTTATAGTTGACTGTATGTTTCTGGAGAACAAACTTTATTTCTTGTAAAATAGTGGATAAGGATAATATGACTTTCTCCATTGTTAAAACTGGAAGAGAAACCAAGATGTGTGAAAATCTACTTTTCAAGTTGATATTGGGTTTGACTTGATTCATTAATGCCTTTTAGTGCTTTGGATTTTAGCAGATAGGAAAAGATGCGCATGGAGCATTGCTCAAGGATGCATTGAGTTCCTATGGCGTTCATCTTGATTACTTAAACACAGTTTTGGCTCCCACAGGCCATGCTGTTGTCATGCTACAACCTGGTGGACAGAATTCTATTATTATTGTTGGAGGCGCTAATGTCTATTGGCCAACATTAGAAGATGGAATTAGTTATCTTTCTACCAATGCGCAGGAAGCAATCCACCAAGCAGGCATTGTTCTTTTGCAAAGGGAGGTTCCTGATAGTTTGAATCTTGAAGTTGCAAAGGTGAATACTTGTTTTACTATAGTTCTATGTCAATGATGCAAGGACCAAAATATATTAATCACATAAAGGCTTATTGTATTGGAAAAAGATTGAAAAACAATGATAGAATGGTAGACTAGTATGTATTCTTCGTGTGTTGTGAATTTCTTCATGCACTTAGCTCCAGGGTGAAACCAGCATTTGTAACCAAAACCAAAGGACAGTGATTCTTGGTAAATATATTG
>DD1
CTAAAAGAAGGATTTGCCCGACTTTGTGGTTGACTGTATGTTTCTGGAGAACAAACTTTATTTCTTGTAAAATAGTGGATAAGGATAATATGCCTTTCTCCATTGTTAAAACTGGAGGAGAAACCAAGATGTGTGAAAGTCCACTTTTCAAGTTGATATTGCATTTGGCTTGATTCACTGATGCCTTTTAGTGATTTGGACTTTACCAGATAGGAAAGGATGCGCATGGAGCATTGCTCAAGGATGCATTGAGTTCTTATGGTGTTCATCTCGATTACTTAAACATGGTTTTGGCTCCCACAGGCCATGCTGTTGTCATGCTACAACCTGGTGGACAAAATTCTATTATTATTGTTGGAGGTGCTAATGTCTATTGGCCAACATTAGAAGATGGGAGTAGTTGTCTTTCAACCAATGCTCAGGAAGCAATCCGCAAAGCAGGCATTGTTCTTTTGCAAAGGGAGATTCCTGATAGTTTAAATCTTGAAGTTGCAAAGGTGAATACTTGTTTTATTATAGTTCTATTAGTTTTCATTTTAATGAAATTCAGATTAAATTCTTGCAGTATTCATTTTCCATGAAATCATGGATACGACATGTTTTGTAATATTTGCTTTA-------------------------------------------------------------------------------------------------------
>DIM50
CTAAAAGAAGGATTTGCCTGACTTTGTGGTTGACTGTATGTTTCTGGAGAACAAACTTTATTTCTTGTAAAATAGTGGATAAGGTTAATATGCCTTTCTCCATTGTTAAAACTGGAGGAGAAACCAAGATGTGTGAAAGTCCACTTTTCAAGTTGATATTGCATTTGGCTTGATTCACTGATGCCTTTTAGTGATTTGGACTTTACCAGATAGGAAAGGATGCGCATGGAGCATTGCTCAAGGATGCATTGAGTTCTTATGGTGTTCATCTCGATTACTTAAACACGGTTTTGGCTCCCACAGGCCATGCTGTTGTCATGCTACAACCTGGTGGACAAAATTCTATTATTATTGTTGGAGGTGCTAATGTCTATTGGCCAACATTAGAAGATGGGAGTAGTTGTCTTTCAACCAATGCTCAGGAAGCAATCTGCAAAGCAGGCATTGTTCTTTTGCAAAGGGAGATTCCTGATAGTTTAAATCTTGAAGTTGCAAAGGTGAATACTTGTTTTATTATAGTTCTATTAGTTTTCATTTTAATGAAATTCAGATTAAATTCTTGCAGTATTCATTTTCCATGAAATCATGGATACGACATGTTTTATAATATTTGCTTTATAATAAGGTCACCTATTTT-----ACTTAATAGGATCTTCTTTCCGAGTGTTGTATAGCACCAATAGATGTCCAACTATGAGTGATGGCTTCTAAGAATGAAT
>EN45
CCACATGCGTGGAGACCTGGGCTCGTTTCCCAATATCCGTACCAAAGATTCTCCTGATGGTTGTCATGGGATCTACCAATGCAGACTATGTGGAAAATTCCAAGGGAAGGAGAGACCATAGCGACTAGAACATACAGACCTTCACAAGAGGCAAGGGTGATAACCAAGCTGCTTGTGGTGCCAAACTATCTTATCCGACGATTGGCTAGATTGGCAAAGATGGGCATGGAACTCTGATCAAAGACGCACTAGCTTCCTGTGGAGTTCGTCTTGACTACCTCCACTCGGTATCCGTTGCCACAGGCCATGCTGTTGTTATGCTACAACCTGGTGGACGAAATTCCATTATTATTGTTGGAGGTGCTAATGTTTCCTGGCCAAGATTAGGAGATGGTATGAGTCGTCTTTCTACAAATGCCCAGCAGCTGATCCGTCGGGCAGGAATTATTCTTTTGCAGAGGGAAGTGCCCGACAATGTAAATATTGAGGTTGCGAAGGTGAATATTTTTTATGGAACATAGCTGTGTTTGCTTGTGAGCATTTATTTTCAATGACGGCATTTGAAAGAAGATCAACTAGTGCAGATGTTGTGTTGAATTTGAAATAGTTGGAAATTGTTTTTCTTATGGTCATATTTA--TTTTAGGTGCTCTTTTTTTGCTCAACACTTTACTTGT-----TACAGTTATCTTTGTAGAAAAGCCCTGTTTCCAGTTTTT
>FC13
CTTCTTGTGATGGGCTGCATGTCCTGTGGTGTTTGGCCACTAGCAAAGAATG-AAAAACCATAGAAGAGATATTTTAGCTCATGCAAATGAAATACTGAACTGCATGCCTAATGCCAGCAAAGAAAATTAAAATTAGATGCAAAGTTACATTC-AGCTTGGGCTTCTATATTCGGCCTTGATCTAAATGCTTG--CTTCATGTGAGCAGGTAGGAAAAGATGCACATGGAACGTTGATCAGAGATTGTCTAGCTTCCTGTGGAGTTCGTCTGGACTACTTCAACACTGTATCAGTCCCTACTGGCCATGCTGTTGTTATGCTGCAGCCTAGTGGGCAAAACTCCATTATTATTGTTGGTGGTGCCAATGTTTCATGGCCAAGACTAGAAGATGGTATGGGTTGCCTTTCCACAAATGCTCAGCATCAAATACGCCGAGCGGGAGCAATTCTTTTGCAGAGAGAAATTCCTGATAGCGTTAATATTGAAGTTGCAAAGGTGAATATTATTTGTAACACAAATCTT--TCTGTGTATTGACTATTGAGTTTAAAGTAGCCTTTTTAACAAGGACATACTTCTATTGAACTACCTACTTGT-CGTTGTGGTTAATATGGTACCTTAATTTTTCTTTTTCACTTTTTTTGTACTTCCATTC----------------------------------------------------------------
>FTS1
ACACGGCATTTCAAATCAAGCACTCAACGCAGACAGAAGGATATGGCAGTGGTAGTAGTAGGATCAGCCAATGCGGATATATATGTAGTTGAGAGGCTTCCGAAGGAGGGGGAGACAATAGCTGCAACGAGTGCCATACTCTCCCTGGGGAAAAGGGGGCTAATCAGGCAGCCTGCGCCGCTCACCTCTCTCATCCTACCATAGGCCAGATAGGAAAAAATGTGCATGGAGCATTGCTCAAGGATGCATTGAGTTCCTATGGCGTTCATCTCGATTACTTAAACACAGTTTTGGCTCCCACGGGCCATGCTGTTGTCATGCTACAACCTGGTGGACAAAATTCTATTATTATTGTTGGAGGCGCTAATGTCTATTGGCCAACATTAGAAGATGGGATTAGTTGTCTTTCTACCAATGCTCAGGAAGCAATCCGCCAAGCAGGCATTGTTCTTTTGCAAAGGGAGGTTCCTGATAGTTTGAATCTTGAAGTTGCAAAGATTGCTAAAAGTGCCATGTTCGTGTCATTCTAGATGCAAATGAATTGGCACGTATAACAGAGCTCCTACAGATACTCTTGATCAAGTTATTGAAGCTGCACGAATGCCATGAAGTGGGTGTCAAATAGACCGACAGTTTTGACCTCGTGGCAGTAGCATTCTCAAGGTGTCTTTCATAACGTATATTACCTTTCTGAGATCTGGGAATGGGTTCAAAAAAAAAT
>FTS2
CTAAAAGAAGGATTTGCCTCACTTTATGGTTGACTGTATGTTTCTGGAGATCAAACTTTATTTCTTGTAAAATAGTGGATAAGGATAATATGCCTTTCTCCATTGTTAAAACTGGAAGAGAAACCAAGATGTGTGAAAGTCTACTTTTCAAGTTGATATTGCGTTTGACTTGATTCATTAATGCCTTTTAGTGCTTCGGATTTTAGCAGATAGGAAAAGATGCGCATGGAGCATTGCTCAAGGATGCATTGAGTTCCTATGGCGTTCATCTCGATTACTTAAACACAGTTTTGGCTCCCACGGGCCATGCTGTTGTCATGCTACAACCTGGTGGACAAAATTCTATTATTATTGTTGGAGGCGCTAATGTCTATTGGCCAACATTAGAAGATGGGATTAGTTGTCTTTCTACCAATGCTCAGGAAGCAATCCGCCAAGCAGGCATTGTTCTTTTGCAAAGGGAGGTTCCTGATAGTTTGAATCTTGAAGTTGCAAAGGTGAATACTTGTTTTACTATAGTTCTATTAGTTTTCATTTTGATGAAATTCAGATTAAATTCTTTTAGTGTTCATTTTCGATGAAATCATGGATACAAATTGTTTTATAATATTTGCTTTATAATAAGGTCACCTATTTT-----ACTTAATATAATCTTCT----------------------------------------TCCGA-----------------
>GG1
GAATTTAAGAAACCAAGGGTTCATAGAAATGCTCATGTAAATGAAATGACGGGTGTAATATTGAATGTCACCTTGCTATCAGCAAAAATAGAGGGAACAATGGTATGAAAAAAGTGGAATAATAAAAGGATGCGTTCTAGCTGAGTGATTTGCTTTTCTTTCATCCATACATGTCTTCTAACCTAATGATCTAAATTTTTTCTAAGCAGGTAGGAAAAGATGGACATGGAATGCTGATCAGAGATGCACTAACATCTTGCGGAGTTCGTCTTGACTGCCTCAATACAGTATCAGTCTCCACGGGCCATGCTGTTGTAATGCTGCAACCTGGTGGGCAAAACTCCATTATTATAGTTGGAGGTGCAAATGTATCTTGGCCAAGGTTGGAAGATGGTATGAGTCGCCTTTCTAAAAATGCCCAACAGCTAATCCGTCGAGCAGGAATCGTGCTTTTGCAAAGGGAAGTTCCTGACAGTGTAAATATTGAAGCTGCAAAGGTTAGTATCTTTATTATCATAAAGCTTTGTTTGTTTGCA---ATTTTGTTTTCAGTGAATCATTGGAAGGCAGATATTCTAGCATTGAATT-----------TGAAGTAGTTGAAAACTGTTTTTTCACAGCTATACTTGTATTATGTACCCTGTTTTTGGATATTGACCTTTTGCTACTGTTTCTGCTCTTCTTTCATTAGTAAATACCTTCTCAAACTGTAC
>HB41
--------------------------------------------ATAAAACAAAAAATTAAAGGTAGGTAATTTGTAGATTGTAGGAATGAATTGCTGAACTACATGCCTCATGTCAGTAATGAAAAT-----ATGAAGAGTCGATAAGTATTTTATTTGAGAGTTTAGCTGTCTATCTTGATTAGTCGCTCATTCTTTGTTGATCCAGGTAGGAAAAGATGCACATGGTATGTTGATTAGAGATTCCCTAGCTTCTTATGGAGTTCGTCTTGACTACCTCAATACCATATCCGTCTCCACTGGTTATGCTGTAATTATGCTGCAGCAAAGCGGAAAAAAATACATTATTATTGTAGGAGGTGCCAATGTGTCGTGGCCAAGGTTAGAAGATGGTATAAGTCGACTTTCAACAAATGCCCAACAAGTAATACGCCGTGCAGGAATTGTTCTTTTGCAGAGGGAGATTCCGGACAGTGTGAATATTTAAGTTGCTAAGGTAACTATTAGCATTAAAGCAACCTTTGTGTGT-TTAACAAGTATTTTGACTGA--GAATCATTGCAGAGTAGATGATGCAATATTTTGTAGAATGTGGTTTCTAAATACAGGACAATCTACTTGTCTTTCGTCATACACAAGGTACCGTTTTGTTGCTATCAATCTGCTGTGTGTTCACTGTTTTTTTTATTGAAAGCTTACTGCTGAAGTTTTAAATAGTCA
>JO20
TTTCTTGGGATAGGCTGGATGTCTTATTGTGTTTTGCTCCTAGCAAAGAATG-AAAAACCATAAAAGAAGTCTCTTAGCTCATGCAAATGAAATACTGAACTAAATGCCTAATGTAAGCAAAGAAAATGAAAGTTAGAGGCAAAGTCACATTATAGCTCAGGCATTTATGATCTGCCTTGAATTAAATGCTTGTTCTTTATGTGAGCAGGTAGGAAAAGATGCACATGGAATGTTGATCAGAGATTGTCTTGCTTCTTATGGAGTTCATTTGGACTATCTCAACACTGTATCAGTCTCTACTGGCCATGCTGTTGTTATGCTGCAGCCTAGTGGACAAAACTCCATTATTATTGTTGGTGGTGCTAATGTTTCCTGGCCAAGGCTAGAAGGTGGTATGGGTCGCCTTTCCACAAATGCTCAACATCAAATATGCCGAGCAGGAGCAATTCTTTTGCAGAGAGAAATTCCTGATAGTGTGAATGTTGAAGTTGCAAAGGTAACTATTATTTTAAATA-AAATCTTTCTCTG---------TATTGTGTTTAAATTAGCCTTTCTGACAAGGACATACTGGAGCCAATGGTTCTGGCACA-TGGTGATAATTAGGGTGAAATATGTTTTCA--------------------------------------------------------------------------------------------
>JU21
TTTCTTGGGATAGGCTGGATGTCTTATTGTGTTTTGCTCCTAGCAAAGAATG-AAAAACCATAAAATAAGTCTCTTAGCTCATGCAAATGAAATACTGAACTAAATGCCTAATGTAAGCAAAGAAAATGAAAGTTAGAGGCAAAGTCACATTATAGCTCAGGCATTTATGATCTGCCTTGAATTAAATGCTTGTTCTTTATGTGAGCAGGTAGGAAAAGATGCACATGGAATGTTGATCAGAGATTGTCTTGCTTCTTATGGAGTTCATTTGGACTATCTCAACACTGTATCAGTCTCTACTGGCCATGCTGTTGTTATGCTGCAGCCTAGTGGACAAAACTCCATTATTATTGTTGGTGGTGCCAATGTTTCCTGGCCAAGGCTAGAAGGTGGTATGGGTTGCCTTTCCACAAATGCTCAACATCAAATACGCCGAGCAGGAGCAATTCTTTTGCAGAGAGAAATTCCTGATAGTGTGAATGTTGAAGTTGCAAAGGTAACTATTATTTTAAATA-AAATCTTTCTCTG---------TATTATGTTTAAATTAGCCTTTCTGACAAGGGCATACTGGAGCCAATGGTTCTGGCACA-TGGTGATAATTAGGGTGAAATATGTTTTCAAAGCAAATAGTGAATTTCAATACTGGAACCAATGGTAACTG------------TTAAGACAATA----------------------------
>KE1
-------------------------------------------------------------------------------------------------------------------------------------------------------------------------------------------------------------GAAGGTAGGGAAAGATGCACATGGAACGTTGATCAGGGATACTCTAGCTTCCTGTGGAGTTCGTCTTGACTACCTCAACATGGTTTTAGTCTCTACTGGCCATGTTATTATCATGCTGCAGCCAGGAGGTCAAAACTCTATTATTATTGTTAGAGGTGCGAATATTTCTTGGCAAAGGCTAGGAGATGGTGTGAGTTGCCTTGGTACAAATACCCAATAGCTAATACATCGAGCAGGAATCATTCTTTTGCAGAGGGAAGTGCTTGACAGTGTGAATATTGAAGTTGCTAAGATTGCAAAGAGTGCAAACGTTCCTGTAATTCTAG-----------------------------ATGCAGG-----------------------------------------------------------------------------------AGGTTATTTTGGTTGCTTCAAAATGCCATGAATTGGGTGTCAATTAAGTCCTTGA----------------
>LF2
CAATCAAAGCAGCTACAAGAAGGATTTACTTGACTGTATGTTTCTAGAGAACAAACTTCATTTCTTGTAAAATAGTGGATAAG---AAAATGCCTTTCTCCATTTTTATAACTGGAAGAAAAAGCAAGATGTGTGAAAGTACACCTTTCAAGTTGATATAGCATTTGACTTAATTCATTGATACCTTTTAGTGCTTTGGGCTTTTGCAGGTAGGAAAAGATGCTCATGGAACATTACTCAAGGATGCATTAAGTTCTTGTGGTGTTCATCTTGACTACTTAAACACAGTTTTAGCTCCTACAGGCCATGCTGTTGTCATGCTACAACCTGGTGGACAAAATTCTATTATTATTGTTGGAGGTGCTAATGTCTATTGGCCAAAATTAGAAGATGGGGTTAGTTGTCTTTCTACCAAAGCTCGGGAAGCAATCTGCCAAGCAGGCATTGTGCTATTGCAAAGGGAGGTTCCTGATAGTTTGAATCTTGAAGTTGCAAAGGTGAATATTTGTTTTATTAAAGTTCTTGCAGTTTTCATTTTGATTAAATTCAGATTAAATTTTTGCAGTATCCAATTTCCATGAAATCAAGGACAGAACTTGATTTATACAAAATAATATTTAC--------T-------------------------------------------------------------------------------------------
>MC0
ATAATTATGTTTATGAAACATCTCAAGATGTTTTTCCCCTAGACAATAAACAAAACATTAAAGAAAGGTAATTTGTATATTGTAGGAATGAATTGCTGAACTGCATGTCTCATGTCAGCGAAGAAAAC-----ATAAAGAATCGATAAGCATTCTATGTAAGAGTTTATCCTTATATCTTGATTACTTGCTCATTCTTTACTGATCCAGGTAGGAAAAGATGCACATGGACTGTTGGTTAGAGATTCTTTAGCTTCTTATGGAGTTCGTCTTGACTACCTCAATACTGTATCAGTCTCCACTGGTCATGCTGTCATTATGCTGCAGCATAGCGGAGAAAACTCTATTATTATTGTAGGAGGTGCCAATGTCTCATGGCCAAGGTTAGAGGATGGTATGAGTCGCCTTTCCACAAATGCCCAACAACTAATACGGCGTGCAGGAATTGTTCTTTTGCAGAGGGAAATTCCGGACAGTGTGAATATTGAAGTTGCTAAGGTGAGTATTAGCATTGAAGCATCCTTAGTGTGT-TTAACAAGTATTTTGACTGATGGAATCATTGCAGAGTAGATGATGTAATATTCTGTATAATATTGTTTCTAGATAGTGGAAAATCTTCTTTTCTTTTGTCATCAACTAGGTACCCTTTTGTTGCAATCAATCTGGTGTGTGTTCACTGTTTTTTTCATGGAAAGCTTACTGGTGATGTTTCAAATAGTCA
>NN48
CTAAAAGAAGGATTTTCCTGATTTTGTGGTTCACTGTATGTTTCTGGAGAACAAACTTTGTTTCTTGTAAAATAGTGGATAAGGATAATATGCCTTTCTCCTTTGTTAAAACTGGAAGAGAAACCACGATGTGCGAAAGTCCAGTTTTGAAGTTAATATTGCATTTGACTTGAATCATTGATGCCTTTTAGTGTTTTGGCCTTTAGCAGATAGGAAAGGATGCGCATGGAGCATTGCTCAAGGATGCATTGAGTTCTTGTGGTGTTCGTCTTGATTACTTAAACACAGTTTTGGCTCCCACAGGCCATGCTGTTGTCATGCTACAACCTGGTGGACAAAATTCTATTATTATTGTTGGAGGCGCTAATGTCTATTGGCCAACATTAGAAGATGGGATTAGTTGTCTTTCTACCAATTCTCAAGAAGCAATCTGCCAAGCAGGCATTGTTCTATTGCAAAGGGAGGTTCCTGATAGTTTGAATCTCGAAGTTGCAAAGGTGAATACTTGTTTTATTAAAGTTCTATTAGTTTTCATTTTGATGAAATTCAGATTAAATTCTTGCAGTATTCATTTTCCATGAAATCATGGATATGACTTGATTTATATTATTTGCTTTATAATAAGGTCACCTATTATATTAAACTTAATATGATCTTCT----GAGTGTTATATCGCACCAATAGATTTCCAAGTATGAGTCATGGCTTCT----------
>PA42
ATAATTATGTTTATGAAACATCTCGACATTT-------------TTTGCCCTTGGACAAAGAACAAAAAAATTAAACAAAGGTATGAAAGAATTGCTGAATTGCTTGTCTCATGTCAGCAAAGAAAAT-----ATGAAGAGTCAATAAGCATTCTTTGTAAGAGTTTAACCTTCTATCTTGAATAGTTGCTCATTCTTTATTGATCCAGGTAGGAAAAGATGCACATGGAATGTTGGTTAGAGATTCTCTAGCTTCTTATGGAGTTCGTCTTGACTACCTCAATACGATATCAGTCTCCACTGGTCATGCTGTCATTATGCTCCAGCATAGTGGAAAAAACTCCATGATTATCGTAGGAGGTGCCAATGTGTCATGGCCAAGGTTAGAAGATGGTATGAGTCGACTTTCGACAAATGCCCATCAACTAATACGCCGTGCAGGAATTGTTCTTTTGCAGAGGGAAGTTCCGGACAGTGTGAATATTGAAGTTGCTAAGGTGAGTATTAGCATTAAAGCAACCTTAGTGTGT-TTAAGAAGTATTTTGACTGATTGAATCATTGCAGAGTAGACGATGTAATATTTTGTAGAATGTGGCTTCTAAATACTGGATAATGTACTTGTCTTTTGTCATAAAAAAGGTACCCTTTTGTTGCTATCAATCTGGTGTGTGTATGCGGTTTTTTTCATTGAAAGCTTACTGCTGAAGTTTTAAATAGTCA
>PB33
-----------------------------------------------------------------------TTTTAAGTGTCCATCATTTAT-----------------------------------------TTGGAGTTGGTATCTAAGGTGCCAACCAGGGGACTTGTGGTGCCAAGCTATCGCATCCTACCTACTTATTGGCCAGGTAGGGAAATATGCTCATGGAATGTTGATCAGGGATGCTCTAGCATCCTGTGGGGTTCGTCTTGACTACCTCAATAGGGTTTCAATCTCTACTGGCCATGCTATTGTTATGCTGCAGCAAGGAGGTCAAAACTCTATTATTATTGTTGGAGGTGTGAATGTTTCCTAGCCAAGGCTAGGTGATGGTATGAGTCGTCTTAGTACAAATGTGCAACAACTAATACGTCGCGCAGGAATCATTCTTTTGCAGAGGTAAGTGCTTGACAGTGTGAATATTGAAGTTGCCAAGATTGCAAAAAGTGCAAATGTTCCTGTAATTTTGGTGTGGAGGCAGCGATCGGTATAGTGTTGTAGCAGCCTGTACTTAATGAGGAGCGGCCTATGTGGAGATGGGCGACAGCTCGACTTGGAACGAAGGTTGCAGAGGTGCCCAAGGTTCATTGAGCCGGAGGGCTAGAAGTATGGCACCGATCACAAGATCTACAAGATCCGAGAGGATCGCTGCATAAATCG
>PF1
------------------------------------------------------------------GGTAATTTGTATATTGTATGAATGAATTGCTGAACTGCATGTCTCATGTCACCAAAGAAAAT-----ATGAAGAGTCAATAAACATTCTATGTGAGATTTTAGCCTTCTGTCTTAATTATTTGCTTATTCTTTATTGATCCAGGTAGGAAAAGATGCACATGGAATGTTGATTAGAGATTCTCTGGCTTCTTGTGGTGTTCGTCTTGAATATCTCAACACTATATCAGTCTCCACTGGTCATTCTGTCAATATGCTGCAGCAGAGCGGACAAAAATCCATTATTATTGTAGGAGGTGCCAATGTGTCGTGGCCAAGGTTAGAAGATGGAATGAGTCGCCTTTCGACAAATGCCCAACAACTAATACGCCGTGCAGGAATTGTTCTTTTGCAAAGGGAAATTCCGGACAGTGTGAATATTGAAGTTGCTAAGGCGAGTATTAGCATTAAAGCAACCTTTGTGTAT-TTAACAACTACTTTGACTGATGGAATCATTGCAGAGTAGATAATGTAATATATTGTAGAATGTGTTTTCTAAATACTGGACAATGTACTTGGTTTTTGTCATAAAAAAGGTACCCTTGTGTTGCTATCAATCTGGTGTGTGTTTACTGTTTTTTTCATTGAAAGCTTACTGCTGAAGTTTTAAATAGTCA
>PFM1
-------------------------------------------------CCTTGGACAAATAACAAAAAAATTAAACAAAGGCTTGAAAGAATTGCTGAACTGCTTGTCTCGTGTCAGCAAAGAAA-------ATATGGAGTCAATAAGCATTCTTTGTAAGAGTTTAACCTTCTATCTTGATTAGT--CTCATTCTTTATTGATCCAGGTAGGAAAAGATGCACATGGAATGTTGGTTAGAGATTCTCTAGCTTCTTATGGAGTTCGTCTTGACTATCTCAATACGATATCAGTCTCCACTGGTCATGCTGTCATTATGCTGCAGCATAGCGGAAAAAACTCTATGATTATCGTAGAAGGTGCCAATGTGTCATGGCCAAGGTTAGAAGATGGTATGAGTCGCCTTTCGACAAATGCCCAGCAACTAATACGCCGTGCAGGAATTGTTCTTTTGCAGAGGGAAGTTCCGGACAGTGTGAATATTGAAGTTGCTAAGGTGAGTATTAGCTTTAAAGCAACCTTAGTGAGT-TTAAGAAGTATTTTGACTGATGGAATCATTGCAGACTAGATGATGTAATATTTTATAGAATGTGGTTTCTAAATACTGGATAATGTACTTGTC---TGTCATAAAAAAGGTACCCTTTTGTTGCTATCAATCTGGTATGTGTTTGCTGTTTTTTTCATTGAGAGTTTACTGCTGAAGTTTTAAATAGTCA
>PG28
TGAAAAGATCTACATGAAGGAAGTCAGTTTCTAGCTGATGTGAATGAGTGCTGGAGTGCATAGTCTCATGCGACCTTGCTCTCAGCAATTAACATTGAAAAAGGAGGGAAAGGA--AGAAAAGAAGTTGCTAGCCAGAGTCTTACTTTTCTTTCTTCTCATAGGCATCTCGCATATCGTAATCTAACTTATTTTCCTTTGTTTGAGCAGGTAGGGAAAGATGCTCATGGAACGTTGATCAGGGATGCTTTAGCTTCCTGTGGAGTTCGTCTTGAATACCTCAACACAGTTTCAGTCTCTACTGGCCATGCTGTTGTTATGCTGCAGCGAGGAGGTCAAAACTCTATTATTATTGTTGGAGGTGCGAATGTTTCCTGGCCAAGGCTAGGTGATGGTATGAGTCGCCTTGGCTCAAATGCACAACAGCTAATACGTCGAGCAGGAATCATTCTTTTGCAGAGGGAAGTGCCCGACAGTGTGAATATTGAAGTTGCTAAGGTGAATATTTCCATTAAGATAGACCTTTGTTTGTA-------TTTTCTTCCTATGTTGAAACTCGAAATGTATTGAAAAGTAGATAACATACCATTCAGCTTAAATTTTTTACTTGAGAGGGCCATATTTGTATTTCGTGA------CTATTTTTCTTTTCTTGCAAGTGTCCTACTGCTATCAACTTTTTGTCACATTTCCCTATTCATTTCATTAAAGTTCC
>PH2
-----------------------------------------------------------------------TG-------------AATGAATTGCTGAACTGCATGTCTAATGTCACCAAAGAAACT-----ATGAAGAGTCAATAAACATTCTATGTAAGATTTTAGCCTTCTGTCTTAATTATTTGCTTATTCTTTATTGATCCAGGTAGGAAAAGATGCACATGGAATGTTGATTAGAGATTCTCTGGCTTCTTATGGTGTTCGTCTTGAATATCTCAATACTATATCAGTCTCCACTGGTCATTCTGTCAATATGCTACAGCAGAGCGGACAAAAATCCATTATTATTGTAGGAGGTGCCAATGTGTCGTGGCCAAGGTTAGAAGATGGAATGAGTCGCCTTTCGACAAATGCCCATCAACTAATACGCCGTGCAGGAATTGTTCTTTTGCAAAGGGAAATTCCGGACAGTGTGAATATTGAAGTTGCTAAGGCGAGTATTAGCATTAAAGCAACC--TGTGTAT-TTAACAACTATTTTGACTGATGGAATCATTGCAGAGTAGATAATGTAATATATTGTAGAATGTGTTTTCTAAATACTGGACAATGTACTTGGTTTTTGTCATAAAAAAGGTACCCTTGTGTTGCTATCAATCTGGTGTGTGTTTACTGTTTTTTTCATTGAAAGCTTAC---------------------
>PM29
TGAAATGATCTGCATGAAGAAAGTCAGTCTCTAGCT-ATGTGGACGAGTGTTGGAGTGCATAGTCTCATTTGACCTTGCTTTCAGCAAGTAACCTTAAAAAAGGAGGGAAAGGC--AGAAAAGAAGTTGCTAGCTAGAGTTTGACTTTTGTTTTCTCTCATAGGCATCTCCGATATCATGATCTAACTTATTTTCCTTTGTTTGAGCAGGTAGGGAAAGATGCACATGGAATGTTGATCAGGGATGCTCTAGCTTCCTGTGGAGTTCGTCTTGACTACCTCAACACGGTTTCAGTCTCTACTGGCCATGCTGTTGTTATGCTGCAGCCAGGAGGTCAAAACTCTATTATTATTGTTGGAGGTGCGAATGTTTCCTGGCCAAGGCTAGGTGATGGTATGAGTCGCCTTACCACAAATGCCCAACAGTTAATACGCCGAGCAGGAATCATTCTTTTGCAGAGGGAAGTGCCTGCCAGTGTGAATATTGAAGTTGCTAAGGTGAATATTT-CATTAAGATAGAACTTTGTTTGTAT-----TTTTTTTTCCTATGTTGAAACTTGAAATGCATTGAAAAGAAGATGACAT--CATTTAGCTTAAATCTTTTACATGAGAGGGCCATATATGTATTTTGTGA---CTATTTCTCTTTTGTTGCAAGAATCCTAATTCTGCTATCAACCATTTTTAACATTTCCCTATTCATTTT-----------
>PS27
TGAAAAGATCTACATGAAGGAAGTCAGTTTCTAGCTGATGTGAATGAGTGCTGGAGTGCATAGTCTCATGCGACCTTGCTCTCAGCAAGTGACATTGAAAAAGGAGGGAAAGGAAGAGAAAAGAAGTTGCTAGCCAGAGTCTTACTTTTCTTTCTTCTCATAGGCAGCTCGCATATCATAATCTAACTTATTTTCCTTTGTTTGAGCAGGTAGGGAAAGATGCTCATGGAACGTTGATCAGGGATGCTTTAGCTTCCTGTGGAGTTCGTCTTGAATACCTCAACACAGTTTCAGTCTCTACTGGCCATGCTGTTGTTATGCTGCAGCGAGGAGGTCAAAACTCTATTATTATTGTTGGAGGTGCGAATGTTTCCTGGCCAAGGCTAGGTGATGGTATGAGTCGCCTTGGCTCAAATGCACAACAGCTAATACGTCGAGCAGGAATCATTCTTTTGCAGAGGGAAGTGCCCGACAGTGTGAATATTGAAGTTGCTAAGGTGAATATTTCCATTAAGATAGACCTTTGTTTGTA-------TTTTCTTCCTATGTTGAAACTCGAAATGTATTGAAAAGTAGATAACATACCATTCAGCTTAAATTTTTTACTTGAGAGGGCCATATTTGTATTTCGTGA------CTATTTTTCTTTTCTTGCAAGTGTCCTACTGCTATCAACTTTTTGTCACATTTCCCTATCCATTTCATTAAAGTTCC
>PS30
ATAATTATGCTTATGAAACATCTCGACATGT-------------TTTGCCCTTGGACAAAGAACAAAAAAATTAAACAAAGGTATGAAAGAATTGCTGAACTGCTCGTCTCATGTCAGCGAAGAAAAT-----ATGAAGAGTCAATAAGCATTCTTTGTAAGAGTTTAACCTTCTATCTTGATTAGTTGCTCATTCTTTATTGACCCAGGTAGGAAAAGATGCACATGGAATGTTGGTTAGAGATTCTCTAGCTTCTTATGGAGTTCGTCTTGACTACCTCAATACGATATCAGTCTCCACTGGTCATGCTGTCATTATGCTACAGCATGGCGGAAAAAAATCCATGATTATCGTAGGAGGTGCCAATGTGTCATGGCCAAGGTTAGAAGATGGTATGAGTCGACTTTCGACAAATGCCCATCAACTAATACGCCGTGCAGGAATTGTTCTTTTGCAGAGGGAAGTTCCGGACAGTGTGAATATTGAAGTTGCTAAGGTGAGTATTAGCATTAAAGCAACCTTAGTGTGT-TTAAGAAGTATTTTGACTGATCGAATCATTGCAGAGTAGACGATGTAATATTTTGTAGAATGTGGTTTCTAAATACTGGATAATGTACTTGTCTTTTGTCATAAAAAAGGCACCCTTTTGTTTCTATCAATCTGGTGTGTGTATGCTGTTTTTTTCATTGAAAGCTTACTGCTGAAGTTTTAAATAGTCA
>PSF43
CTAAAAGAAGGATTTGCCTGATTTTGTGGTTGACTGTATGTTTCTGGAGAACAAACTTTGTTTCTTGTAAAGTAGTGGATAAGGATAATATGCCTTTCTCCTTTGTTAAAACTCGAAGAGAAACCATGATGTGTGAAAGCCCACTTTTGAAGGTAATATTGCATTTGACTTGAATCATTGATGCCTTTTAGTGTTTTGGCCTTTAGCAGATAGGAAAAGATGCGCATGGAGCATTGCTCAAGGATGCATTGAGTTCTTGTGGTGTTCATCTTGATTACTTAAACACAGTTTTGGCTCCCACAGGCCATGCTGTTGTCATGCTACAACCTGGTGGACAAAATTCTATTATTATTGTTGGAGGCGCTAATGTCTATTGGCCAACATTAGAAGATGGGATTAGTTGTCTTTCTACCAATACTCAAGAAGCAATCTGCCAAGCAGGCATTGTTCTATTGCAAAGGGAGGTTCCTGATAGTTTGAATCTTGAAGTTGCAAAGGTGAATACTTGTTTTATTAAAGTTCTATTAGTTTTCATTTTGATGAAATTCAGATTAAATGCTTGCAGTATTCATTTTCCATGAAATCATGGACAGGACTTGATTTATAATATTTGCTTTATAATAAGGTCACCTATTAT-----ACTTAGTATGATCTTCT----GAGTATTATATAGCACCAATAGATGTCCAAGTACGAGTGATGGCTTCTAAGAATGAAT
>PTA0
-----------------------------------------------------------------------T-----------------------------------------------------------------------------------------------------------------AGCGCTCTTTCTGTATTGATCCAGGTAGGAAAAGATGCACATGGAATGGTGGTTAGAGATTCTCTAGCCTCTTATGGAGTTCGTCTTGACTACCTCAATACTATATCAGTCTCCACTGGTCATGCTGTCATTATGCTGCAGCCTAGCGGAAAAAATTCCATCATTATAGTAGAAGGTGCCAATGTGTCATGGCCAAGGTTAGAGGATGGTATGAGTCGCCTTTCGACAAATGCCCAACAACTAATACGCCGTGCAGGAATTGTTCTTTTGCAGAGGGAAATTCCGGACAGTGTGAATATTGAAGTTGCTAAGGTGAGAATTGGCATTAAAGCAACCTTAGTGTGT-TTAACAAGTATTTTAACTGGTGGAATCATAGCAGAGTAGAATGTGTTTTT------------------CTAAATAACGGACAATCTACTTGTCTTTTGTCATAAATGAGGTACCCTTTTGTTGCTAGGAATTTGGTGTGTACTCACTGTTTTTTTCAATGAAAGCTTACTACTGAAGTTTTAAATAGTCA
>SA1
ATAATTATGTTTATGAAACATCTCAAGATGT-------------TTTGCCCTTGGACGAAGAACAAAAAAATTAAACAAAGGTATGAAAGAATTGCTGAACTGCATGTCTCATGTCATCAAAGAAA-------ATATAGAGTCAATAAGCATTCTTTGTAAGACTTCAACCTTCTATCTTGATTAGTTGCTCATTCTTTATTGATCCAGGTAGGAAAAGATGCACATGGAATGTTGGTTAGAGATTCTCTAGCTTCTTATGGAGTTCGTCTTGACTACCTCAGTACTATATCAGTCTCCACTGGTCATGCGGTCATTATGCTGCAGCATGGCGGAAAAAGCTCCATTATTATAGTAGGCGGTGCCAATGTGTCATGGCCAAGGTTAGAAGATGGTATGAGTCGCCTTTCAACAAATACCCAACAACTGATACGCCGTGCAGGAATTGTTCTTTTGCAGAGGCAAGTTCCAGACAGTGTGAATATTGAAGTTGCTAAGGTGAGTATTAGCATTGAAACAACCTTAGTGTGTTTTAAGAAATATTTTGACTGATGGAATCATTGCAGAGTAGATGATGTAATATTTTGTAGAATGTGGTTTCTAAATACTGAATAATCTTCTTTTTTTTTGTCTTAAAAAAGGTACCCTTTTGTTGCTATCAATATGGTGTGTGGTCGCTGTTTTTTTCATTGAAAGCTTACTGCTGAAGTTTTAAATAGTCA
>SC0
-----------------ACATCTCAAGATGC-------------TTTGCCCTTAGACAAAGAATAAAAAATTAAATAAATTTAATTTGTATATTGTATGAAT-------------------------------GACTTATTGAATTGCATGTCTCATGTCAGGAAAGAGCCTTCTATCTTGATTAGTCGCTCATTCTTTATTGATCCAGGTAGGAAAAGATGCACATGGAATGTTGATCAGAGATTCTCTAGCTTCTTGTGGCGTTCGTCTTGACTACCTCAATACTATATCAGTCTCCACTGGTCATGCTGTCATTATGCAGCAGCATAGCGGACAAAACTCCACTATTATTGTAGGAGGTGCCAATGTGTCGTGGCCAAGGTTAGAAGATGGTATGAGTCGCCTTTCAACAAATGCCCAACAGCTAATACGCCGTGCAGGAATTGTTCTTTTGCAGAGGGAAATTCCGGACAGTGTGAATATTGAAGTTGCTAAGGTGAGTATTAGCATTAAAGCAACCTTTGCGTGT-TTGACAAGTATTTTGACTGATGGAATCGTTGCAGAGAAGATAATGTAATATATTGTAGAATGTGGTTTCTAAATACTGGACAATCTACTTGTCATTTGTCATAAACAAGGTAGCCTTTTGTTGCTATCAATCTGGTGCATATTCACTGTTTTTTTCATTGAAAGCTTACTGCTGAAGGTTTAAATAACAA
>SE46
-------------------TCTTCGTTCACTCCTAGACAGCTCCGAAGGATTTCATATGTTTTCCTCTGGTTTT------------------------------------------------------------------------------------------------------------------------------TCAAAGTAGATTGGCAAGGATGGACATGGAACGTTGATCAGAGATGCACTGGCTTCTTGTGGAGTTCGTCTTGACTACCTGCACTCAGTTTCAGTTGCTACAGGCCATGCTGTTGTTATGCTACAACCTGGTGGAAGGAATTCTGTTATTATCGTTGGAGGTGCTAATGTTTCCTGGCCAAGACTAGGAGATGGTATGAGTCGTCTTTCTACGAATGCCCAGCAGCTGATCCGTCGGGCAGGAATTATTCTTTTGCAGAGGGAAGTGCCCGACAATGTAAATATTGAAGTTGCAAAGGTGAGTATGTTTCATAGAACAGAGCATTGTTTGTGAG----TATTCATTTTGAATGACAGCATTTGAAGGCACATCATCCAGTTCAAATGTTATGATGAATTTGAAATAGTTGGATATTGTTTTCCTTATGGTCAT----------------------------------------------------------------------------------------
>SG23
AATTTAAAATTTTGTCTTTGAC---ATGACATGTGACTTGATCCAAATTTACTACACTTACAGACTTGACTTATATAGCTCATGCAAATGAAATACTGAACTGCATGCCTAATGCCAGCAAAGAAAATGAAAATTAGAGGTGAAGTCACATTCTAACTTAGACTTTTATAATCTGCCTTGAACTAAATACTTATTCTTGATGTGAGCAGGTAGGAAAAGATGCACATGGAACATTGATCAGAGATTGTCTAGCTTCCTGTGGAGTTCGTCTTGACTATCTCAACACTGTATCGGTCTCCACTGGCCATGCTGTTGTAATGCTGCAGCCTAGTGGACAAAACTCCATTATTATTGTTGGTGGTGCCAATGTTTCCTGGCCAAGGCTAGAAGATGGTATGGGTCGCCTTTCCACAAATGCTCAGCATCAAATACGTCGAGCAGGAGCAATTCTTTTGCAGAGGGAAATTCCTGATAGTGTGAATATTGAAGTTGCGAAGGTGACTACTATTCTTAAAGCAAATCTTTCTCTG---------TATCGAGTTTAAACTAGCTTATTTAACAAGGAC----TTCTATTGGGTTGCCTACTTGTCTTTGGGGATTAATAAGGTACCCTAATTTTGCTATTTAACTTTTGTTCTACTTCCATCATTCATTTTGTTAA--AGTTCCCTGCTTAACTCATCAACTGTCAAGCTGCTTCCAGTGTTTATTG
>SS22
AATTTAAAATTTGGTCTTTGACATGACAACATGTGACTTGATCCAAATTTAATACACTTACAGACTTGATTTATATAGCTTATGCAAATGAAATACTGAACTGCATGCCTAATGCCAGGAAAAAAAATGAAAATTAGAGGTGAAGTCACATTCTAGCTTAGTCTTTTATAATCTGCCTTGAACTAAATACTTATTCTTGATGTGAGCAGGTAGGAAAAGATGCACATGGAATGTTGATCAGAGATTGTCTAGCTTCCTGTGGAGTTCGTCTTGACTATCTCAACACTGTATCGGTCTCCACTGGCCATGCTGTTGTAATGCTGCAGCCTAGTGGACAAAACTCCATTATTATTGTTGGTGGTGCCAACGTTTCCTGGCCAAGGCTAGAAGATGGTATGGGTCGCCTTTCCACAAATGCTCAGCATCAAATACGTCGAGCAGGAGCAATTCTTTTGCAGAGGGAAATTCCTGATAGCGTGAATATTGAAGTTGCGAAGGTGACTACTATTCTTAAAGCAAATCTTTCTCTG---------TGTCAAGTTTAAAGTAGCTTATTTAACAAGGACTTA-CTTCATCGGGTTGCCTACTTGTCTTTGGGGATTAATAAGGTACCCTAATTTTTCTATTTAACTTTTGTTGTACTTCCATCATTCATTTTGTTAA--AGTTCCCTGCTTAACTCATAAACTATCAAAATGCTTCCAGTGTTTATTG
>SV36
-------------------------GCACTCGTGGATTTGAATATTCTTCGTGTAATTAGACAGTAAGTTTAGAGTTGTAAATGGATACAGGGTTTTGGCAGTATTTTGGTTTTTTTTTTTGGAGGTTGTTTTCAGCCTGGACTATTTAAATAGGTATCTCTTTTTATGCCTCTGCCCTGGCTGGTTTATCCCACCTATTGTTGGCCAAGTAGGAAAATATGCTCATGGAACATTGATCCGAGAATGTTTGGCTTCTTGTGGAGTTCACCTTGACTACCTCAACACTGTATCGGTCCCTACTGGCCATGCAGTTGTTATGTTGCAGCCGACTGGGCAAAACTCCATTATTATTGTTGGAGGTGCAAATGTTTCCTGGCCAAGGCTAGAAGATGGTATGATTCGCCTACCAACTAATGCTCAGCAACTGATATGCCGAGCAGGAGTAGTTCTTCTGCAGAGAGAAATTCCTGATAGTGTGAACATTGAAGTTGCTAAGATTACAATTATTCTTGAAACTGAGCTATTTCTCTTAATCAGTTATCGAGGCTGCTACAAATTCCATGAAATGGGTGTTCAACAAGTTCTTGTGAAACGGGGAAATGATACTAGACACAACAGGATACTGCTGCATTTGCTGAGCCCTTCTCATTTTTGCGGCACTTTACTTTCTGTGGCCCTCGCACCTGAATATGACGGTCATGGTGAAAATAGGGACTATTT
>TA17
--TCTTGCAATAGGCTGGGTGTCTTATGGTCTTTTGCTCCTAGCCAAGATTG-AAAAACCATAAAAGAGGTCTCTTAGCTCATGCAAATGAAATACTGAACTGGATGCCTAATGTAAGCAAAAAAAATGAAAG-TCAAGGCAAAGTCACATTCTAGCATAGGTATTTATGATCTGCCTTGA----AATGCTTGTTCTTTATGTGAGCAGGTAGGAAAAGATGCACATGGAATGTTGATCAGAGATTGTCTGGCTTCCTATGGAGTTCATTTGGACTATCTCAATACTGTATCAGTCTCTACTGGCCATGCTGTTGTTATGCTGCAGCCTAGTGGACAAAACTCAATTATTATTGTTGGTGGTGCCAATGTTTCTTGGCCAAGGCTAGAAGATGGTATGGGTTGCCTTTCCACAAATATTCAAAATCAAATACGCCAAGCAGGAGCAGTTCTTTTGCAGAGAGAAATTCCTGATAGTGTGAATACTGAAGTTGCAAAGGTAACTATTATTTTTAAAGAATTTTGTTCTCTG---------TATCATGTTTAAAGTAGCCTTTCTGACAAGGACATACCAGAACCAATGGTTCTGGCACA-GGGTGATGGTTAGGGTGAAATATGTTTTCAAAGCAAATACTGAATTTCAATACTGGAAC---------------------------------------------------------------
>TB39
CAAGTCCTATAATGGCTTCTACGTCTCATGGTGCTTTGTCCAAAGAAAAAAGAAACAAAGAAGAAAGGCATTTTTTAGCTTATATGAATGAATTG--------CATGTCTCATGTCAGAGAAGAACATGAAAATAAGAGACATGAGTATATTCTAGCTCAGATTCTGATTATCTATCTTGAACTTAGCTCTTATTGTTTTTGTAAGCAGGTAGGAAAAGATGCACATGGAATGTTGATCAGAGATTGTCTAGCTTCCTGTGGAGTTCGTCTTGACTATCTAAACATTGTCTCAGTCTCTACTGGCCATGCTGTTGTTATGCTGCAGCCTAGTGGACAAAACTCTATTATTATTGTAGGGGGTGCTAATGTTTCCTGGCCAAGGCTAGAAGATGGTATGAGTCGCCTTTCGACAAATGCCCAACAGCAGATACGCCGAGCAGGAGTAATTCTTTTGCAGAGGGAAATTCCTGATAGTGTGAATATTGAAGTTGCTAAGGTGACTATTG----TAAAGCAAATCTTTGTTTG-TTTGCAATCTTTTTTCAACTGATGAATTTCACTGCAAATCTTTCTTTGTTTGCAATGTTTGGAGTCTAATTTAGTTTCTTTAATGGGAACGACTTTTATTGGGTTGTTTTTGTCATAAATAAGGTACCGAAATTTTTGAATTGATCT----TTTGTTGTACATCCATTGTTCATTTTGTTAAGAGTTCAA
>TC31
-------------------------------CTAGTGATGTGAACTAGTGTTGAAGTGCATAAACTCATGCCACATTGGTCTCAGCAAATAACATAGAAAAGGAGGGAAATAC---AGACAAGCAATCGTTAACCAAAATTTGACTTTTCTA-----TTATAGACATCTCCCATGTTGTGATCTAACTTCTTTTCCTTTGTTTGAGTAGGTAGGGAAAGATGCACATGGAACGTTGATCAGGGATGCTCTAGCTTCCTGTGGAGTTTGTCTTGATTACCTCAACATGGTTTCAGTGTCGACTGGCCATGCAGTTGTCATGCTGCAGCCAAGAGGTCAAAACTCTATTATTATTGTTGGAGGTGCAAATGTTTCCTGGCCAAGGCTAGGAGATGGTATGAGCCGCCTTAGTACAAATGCCCAACAGCTAATATGTTGAGCAGGAATCGTTCTTTTGCAAAGGGAAGTGCCTGACAGTGTGAATATTGAAGTTGCTAAGGTGAATATTTCCATTAATATAGAGCTCTGTTTGTA------TTTTTTTTCCTATGTTGAGACTTGAAATACATTG-----------------------------------------------------------------------------------------------------------------------------------------------------
>TN1
-----------------------------------------------------AACAAAGACTAGATACATTTTAAGCTCATAATA-------------------TGTCTCATGTCATCAAAGAACATGAAAATAAGAGACAGCAGCATATTCCAGCTCAGATTCTGATTATCTATCTTGAACTTACTTCTTATTCTTTGCGTGAGTAGGTAGGAAAAGATGCACATGGAATGTTGGTCAGAGATTGTCTAGCTTCCTGTGGAGTTCGTCTCGACTACCTCAATACTGTATCAGTCTCTACTGGCCATGCTGTTGTTATGCTGCAGCCTAGTGGACAAAACTCTATTATTATTGTTGGGGGTGCCAATGTTTCCTGGCCAAGACTTGAAGATGGTATGAGTCGCCTTTCGACGAATGCCCAGCAACAAATACGCCGAGCAGGAGTAATTCTGCTACAGAGGGAAATTCCTGATAGTGTGAATATTGAAGTTGCTAAGGTGATTATTATTATTTAAGCAAATCTTTGTTTG-TTTGTGGTCTTTTTTCCACTTTTATTTGCATTGGAAAGCGGATAATATATGGAATTTA----------AATTAGTTTCTGTAACAGGCAAATACTTTTATTGGGTCGCTACTTTTCATTTGTCATAAATAAGGTATC--------------TAATTTCTCTTTTAATGTTTTG-----------------
>TO14
CTTCTAGTGATGGACTGCATGTCCTATGGTGTTTTGCCCCTAGCAATGAATG-AAAAACCATAGAAGAGGTTTTTCAGCTCAGGCAAATGAAAAACTGAACTGAATGCCTAATGTCAGCAAAGAAAATGAAAAATAGAGGCAAAGTCACATTCTAGCTTAGGTATTTATGATCTGCCTTGAACTAAATGCTTGTTCTTGATGTGAGCAGGTAGGAAAAGATGCACATGGAATGTTGATCAGAGATTGTCTAGCTTCCTGTGGAGTTCGTCTGGACTATCTTAACACTGTATCAGTCTCTACTGGCCATGCTGTTGTTATGCTGCAGCCGAGTGGACAAAACTCCATTATTATTGTTGGTGGTGCCAATGTTTCCTGGCCAAGGCTAGAAGATGGTATGGGTCGCCTTTCCACAAATGCTCACCATCAAATGCGCCGAGCAGGAGCAATTCTTTTGCAGAGAGAGATTCCTGATAGCGTGAATATTGAAGTTGCAAAGGTGACTATTATTCTTAAAGCAAATCTTTCTCTG---------TATTGTGTTTAAAGTAGCCTTTTTAACAAGGACATACTTCTATTGAGCTGCCTACTTAT-GTTTGTGGTTAATATGGTACCCTAATTTCGCTATTTC-------------------------------------------------------------------------------------
>TPL03
CTAAAAGAAGGATTTGCCTGATTTTGTTGTTGACTGTATGTTTCTGGAGAACAAACTTTGTTTCTTGTAAAATAGTGGATAAGGATAATATGCCTTTCTCCTTTGTTAAAACTGGAAGAGAAACCACGATGTGTGAAAACCCACTTTTGAAGTTAATATTGCATTTGACTTGAATCATTGATGCCTTTGAGTGTTTTGGCCTTTAGCAGATAGGAAAAGATGCGCATGGAGCATTGCTCAAGGATGCATTGAGTTCTTGTGGTGTTCATCTTGATTACTTAAACACAGTTTTGGCTCCCACAGGCCATGCTGTTGTCATGCTACAACCAAGTGGACAAAATTCTATTATTATTGTTGGAGGCGCTAATGTCTATTGGCCAACATTAGAAGATGGGATTAGTTGTCTTTCTACCAATGCTCAAGAAGCAATCTGCCAAGCAGGCATTGTTCTATTGCAAAGGGAGGTTCCTGATAGTTTGAATCTCGAAGTTGCAAAGGTGAATACTTGTTTTATTAAAGTTCTATTAGTTTTCATTTTGATGAAATTCAGATTAAATTCTTGCAGTATTCATTTTCCATGAAATCATGGACAGGACTTGATTTATAATATTTGCTTTATAATAAGGTCACCTATTAT-----ACTTAATATGATCTTCT----GAGTGTTATATAGCACCAATAGATGTCCAAGTATGAGTGATGGCTTCTAAGAATGAAT
>WN5
-----------------------------------------------------------------------TTTCTTGTTAGTATC-GATAAATTGTGAACTGCATGTCTCATGTGAACAAAGAACATAGAAAATAGAGACAAAGAGAATATA----ATTCAGATTTTGACTTTCTATACATCTTACCCTTTGTCATTTGTGTGAACAGATCGGAAAAGATGCACATGGAACGTTAGTAAGAGATACTCTCGCTTCTTGTGGAGTTCGTCTTGACTTCCTCAACACTATAACAGTCTCAACTGGCCATGCTGTTGTTATGCTGCAACCCAGTGGGCAAAACTCCATTATTATTGTTGGAGGTGCGAATGTTTCCTGGCCAAGGCTAGGAGATGGTATGAGTCGCCTTTCAACAAATGCCCAGCAACTAATACGTCGAGCAGGAATTGTACTTTTGCAGAGGGAAATTCCTGATAATGTGAATATTGAAGTTGCTAAGGTCATTATTAAGTTCAAATCAGACCTTTCTTTGTTTTGCAATGGTTTTCTTTCTTTTAATTACTGATGAAAAACATTGCAGATAATTCTCTCTTATTAAGA---------ATGCTTGCGTAAAAACCTCTCTTACAACAATGTAGGTAACATTTAGTTTTTTAAACTAGTACAAT-------------------------------------------------
>WS10
------------------------TGTGGTTTTTTGCAACTAGCAAAGAATGAAAAAACCATAGAAGAGATATTTTAGCTCATGCAAATGAAATACTGAACTGTACGCCTAATACCAGCAAAGAAAATTAAAATTAGATGCAAAGTTACATTCTAGCTTAGGCTTCTATATTCTACCTTGATCTAAATGGTTG--CTTCATGTGAGCAGGTAGGAAAAGATGCACATGGAACGTTGGTCAGAGATTGTCTAGTTTCCTGTGGAGTTCATCTGGACTACCTCAACACTGTATCAGTCCCTACTGGCCATGCTGTTGTCATGCTGCAGCCTAGCGGACAAAACTCCATTATTATTGTTGGTGGTGCCAATGTTTCATGGCCAAGACTAGAAGATGGTACGGGTCGCCTTTCCACAAATGCTCAGCATCAAATACGCCAAGCAGGAGCAATTCTTTTGCAGAGAGAAATTCCTGATAGCGTTAATATTGAAGTTGCAAAGGTGAATATTATTTGGAACACAAATCTTTCTCTGTGTATTGACTATTGAGTTTAAAGTAGCCTTTTTAACAAGGATGTACTTCTATTGAACTGTGTACTTGT---------CG----------------------------------------------------------------------------------------------------------------
>WW11
----------------------------------------------------------------------------------------------------------------------------------AAATTAGATGCAAAGTTACATTCTAGCTTAGGCTTCTATATTCTACCTTGATCTAAATGGTTG--CTTCATGTGAGCAGGTAGGAAAAGATGCACATGGAACGTTGGTCAGAGATTGTCTAGTTTCCTGTGGAGTTCATCTGGACTACCTCAACACTGTATCAGTCCCTACTGGCCATGCTGTTGTCATGCTGCAGCCTAGCGGACAAAACTCCATTATTATTGTTGGTGGTGCCAATGTTTCATGGCCAAGACTAGAAGATGGTACGGGTCGCCTTTCCACAAATGCTCAGCATCAAATACGCCAAGCAGGAGCAATTCTTTTGCAGAGAGAAATTCCTGATAGCGTTAATATTGAAGTTGCAAAGGTGAATATTATTTGGAACACAAATCTTTCTCTGTGTATTGACTATTGAGTTTAAAGTAGCCTTTTTAACAAGGATGTACTTCTATTGAACTGTGTACTTGT---------------------------------------------------------------------------------------------------------------------------
