# Supplementary material for: Development of a Target Enrichment Probe Set for Conifer (REMcon)
Source: Biology (Basel). 2024 May 22;13(6):361. doi: 10.3390/biology13060361 (PMC11200496; doi:10.3390/biology13060361)
Supplement: Supplementary file 1 [file biology-13-00361-s001.zip › biology-2960267-supplementary/Sup data/secapr_alignments_paralogs/15.fasta]

>AA60
--------------------------------------------------------------------------------------------------------------------------------------------------GTCTTCACAGTTGCCGCTACACATTTAAACATATTTACATAAATTCTTGCAGAACATTGTCTTCAAATTCTATA-------------------------------------------------------------------------------------------------------------------------------------------AATAACAAGCTTTCAGAAAGTCATGTTGTCTTGAGCTCACGTCACGGTAAAGTTTATTTGACAGAAGGTTTTTACCCGATTAAAGGAAGACA---AAGGAGTGTGGTAAAATCTTTCCCGAGGTTTAATG-----------GAGGAGGAGGTGAAGGGGAGAGGAACAAAACAGGGCGTGTGGTATTTAATGTGGCTTTGGCGGGAGCGTTAACTTATCTGACTATTACAGGAAAGATAGGCTGGGTTTTTGATGCAATTGTTTCTCTATCAGTAAGTATTCTATCTGTAATTTCAGATAAAA--ATGTCCAAGCATT-AAACCTTCGATAGTATTATAAACTGATGTAGATTACTTATATGTAAT--TCAGAAGATACTTTC--TTTTACTTTGATTCAAACT--------------------------------------------------------------------------------------------------------------------------------------------------------------------------
>AAR4
-------------------------------------------------------------------------------------------------------------------------------------------------------------------------------------------------------------------------------------------------------------------------------------------------------------------------------------------------------------------------------GCCTTTGAAAAGCAGAATCGCAACGAGTTTGAGTACCGAGAAGTTTAACTTTACAGAGGAATTACGTCCCTGTAGAGGAAGAAGGCAAAGGATTATTGTTAAATCTTATCCGAGGTTTAATT-----------TCGGCAACGGAGGAGGAGGAAATAATGACCCAAGGCGTGTGGTATTTAACGTGGTCATGGCTGGAGCGTTAACTTATCTGACAGTTACAGGAAAAATTGGGTGGGTCTTCGATGCGGTCGTTTCTCTATCGGTAACATTTTTTTCCTTGCCTTTTAATTCATTATTTTTTGAA-----AACCCTCACAGTTAATTCGAGGCTTCGACTTTATGTGGATGGAATGTTGCATTCTGAATTTTT---TAAAAATATTCTTTAAAATTTATTTAGTTTGTTTTCAAATTGAAAATTCGAAATTTT------AGCAAGATT---------------------------------------------------------------------------------------------------------------------
>AH26
----------------------------------------------------------------------------------------------------------------------------------AAGTCCAACCACTTTGAAGGTTGATG----------GTTTCCGTGCAAAACGAGCCAATGCAGTGAAATAATGGACTCTATAACTTTGAGTTGCTTGACAAATTTCTCCAGCAATCCATTCTTATTTCCCTCGACTCAAAAATCATTAAAACCGTCAAACCCTCGTCTGCTTCCATGCCGATGCAATTCTAAAACGATTTCTGCATTTTCGTACAATCTTTATACTTCAGATACGAAGAATTACGGGCTCAGAAAGAGCTCAAGCTCAATCCCCGGGAATTATTATTTATTAAAAGAATTTTGTTCCAGTACAAGGAGTAAACGAGGGATTATTGTTAACGCTAGTTTCAGGTTCGATTCTGGCGGTGAGGAGGAGGAGGAGGAGGTGGGAACAATGAAGCGGGGCGTGTTGTATTTAACCTGGCTTTGGCTGGGGGCTTAACTTATCTCACTGTTACAGGAAAGCTGGGGTGGGTGGTCGATGCAATCGTTTCCTTATGGGTAATTATTTTC-TGTTGTATTCTCGTTAATTGTAGTTTTGATAATTTGTTTTTCCTTTAAT--GCCTTCCTACTAGGAGTCCATGTTCAAATTTTGGAACAAGCATTGAAATCTGAAAATATCCACTGGAATCTGAAATTATGTATAAACTCAAAAGTTCTAGCAAGTTTCACTATATATATTTCATATCCACAAACGTCTCCCTGCAGAACCGCTTCCCTTTTTTTCCCGGAAAAAAACATAATTTTATTGTAAGTAACAAAATTACATTCT----------------------------
>AP25
CTATGTGAGACCGACAACTTCTGGCCATTATTTCATAAAGGCCTTTAAGGCCATTTATCCACGGTACTAACAAAACACCACCCTCGAAACACACACAGGCCATAAAATCTGAGTAACAGCATCCAAATTTAAGCCCAACCACTTTGAAGGTTGATG----------GTTTCCGTGCAAAACGAGCCAATGCAGTGAAATAATGGACTCTATAACTTTGAGTTGCTTGACAAATTTCTCCACCAATCCATTCTTATTTCCCTCATCTCACAAATCATTAAAACCGTCAAACCCTCGTCTGCTTCCATGCCGATGCAATTCTAAAACGATTTCTGCATTTTCTTACAATCTTTATACTTCAGATACGAAGAATTACGGGCTCAGAAAGAGCTCAAGCTCGATCCCCGGGAATTATTATTTATTAAAGGAATTTTGTTCCAGTACAAGGAGTAAACGAGGGATTATTGTTAACGCTAGTTTCAGGTTCGATTCTGGCGGT--GGAGGAGGAGGAGGAGGTGGGAACAATGAAGCGGGGCGTGTTGTATTTAACCTGGCTTTGGCTGGGGGCTTAACTTATCTCACTGTTACAGGAAAGCTGGGGTGGGTGGTCGATGCAATCGTTTCCTTATGGGTAATTATTTTC-TGTTGTATTCTCGTTAATTGTAGTTTTGATAATTTGTTTTTCCTTTAAT--GCCTTCCTACTAGGAGTCCATGTTCAAATTTTGGTACAAGCATTGAAATCTGAAAATATCCACTGGATTCTGAAATTATGTATAAACTCAAAAGTTCTAGCAAGTTTCAC--TATATATTTCATATTCACAAACGTCTCCCTGCAGAACCGCTTCCCTTTTTTTCCCGGAAAAAAACATAATTTTATTGGAAGTAACAAAATTAC---------------------------------
>AS57
---------------------------------------------------------------------------------------------------------------------------------------------------------------------------------------------------------------------------------------------------------------------------------------------------------------------------------------------------------------------------------------AATGCCATATTGTCTTGAGCTCGAGTCACGAAAAAGTTTATTTTACAGAGGGATTTTACCTGAACAGAGGAAGAAAACAAAGTATTGTGGTTAAATCGTACCCAAGGTTTGATG--------GAGGGGGGGGCGGAGGAGAGGAGAATAATGAAACGGGGCGTGTGGTATTTAATTTGGCTATGGCGGGAGCCTTAACTTATCTGACTGTTACAGGAAAGATGGGCTGGGTTTTCGACGCAATCGTTTCTCTATCAGTAAGTATTTTGTTTATAATTTTAGATAAAAAAATGTCCAGGCATC------TTCGATTGAATTATAAATTGAGATAGATTACTGAGTTCTAATGTTCTGAAGACACTTTTC-TTTTAATTTAA----------------------------------------------------------------------------------------------------------------------------------------------------------------------------------
>CB35
AAATCCTCAGCCGACAGCTTATGGCCATTGCTTCATCCAGGC-TTGAAAGCGATTTATTCTCGGTACTAGCTGTAAGACACACCC--AAAACACAGAAGCCGTAAAATCTGACGAACAA--ATCCAAATTTGAGCCCGGCATTCTGAAAATTGATGTTCCAGAGCAATTTCCGTTTAAACGAG-CCAATGCAGTGAAATAATGGACACTATAACCTTGAGTTGCTTGACAAATTTCAAAACCAATCCATTCTTATTTTCCTCACCTCTCAAATCAATAAAGCCGGTAAACCCTTGCCTCCTTCATTGCCGATGCAATTCGAAAGCGATTTCTGCAATTTCCTACAAGCCTTTTACTTCAAATACGAAGAATTACTGGCCCAGAAAGAGATCGAGCTCGATTCCCAGCAATTATTATTTGTTAAAAGAGTTTTGCTCCAGTACAAGGAGTAAACGAGGGATTATTGCTAAGGCTAGTTTCAGGTTCGATTCCGGCAGC--AGCGGCGGCGGTGGAGGAGGGAACAATGAAGTCGGGCGTGTTGTATTTAACCTGGCTTTGGCCGGAGGCTTAACTTATCTCACCGTTACAGGAAAGCTGGGGTGGGTGGTCGATGCATTTGTTTCCTTATGGGTAATTATTTCC-TTTTGTATTCTCGTTCGTTGTAGTTTTGATAATTTGTTTTCCTTTAAA---GCCTGCTTAATCAGAATTCGTGATCAAATTTTGAAACAAGCACTGAAATCTGAAAATATTCGCTGGAATCTGAAATTATGTATAAACTCAAAGTCTTAGCAAGTTAAC----TATATATTTCGTATTGCTGACTTTACTCCTTTACATTACGAGTGTTTCTCCTCGGAACCGCTTCCTATAGACATTTAAAAGAAGTTTTTAATAAAAACGATCGTTACATCTATCGGGAGAAAATTA
>CD18
----------------------------------------------------------------------------------------------------------------------------------------------------------------------------------------------------------------------------------------------------------------------------------------------------------------------------------------------------------------------------------------------------------------------------TTATTTCTCAGGGGGATTTTACCCGAATAGAGGAGGAAAACAAAAGATTGTGGTTAAATCGTACCCGAGGTTTAACG--------GAGGAGGAGGTGGAGGAGGGGGGAGGAACGAAACAGGGCGTGTTGTATTTAATTTGGCTATGGCGGGAGCGCTAACTTATTTGACTGTTACAGGAAAGATGGGCTGGGTTTTCGATGCAATCATTTCTCTATCAGTAAGTATTTTGTCTCTAATTTTAGATAAGA--ATGTCCAGACAT-----------GTTGAACTATAAATTGAGATAGATTACTTCAATCTGATGTTCTGAAT-TAACTTTC-TTTAATTTTAATGCAAACTCTAGCGAAGTTACAATTGTATTATACTTAATGTTTAGTTAAA--TGTAAACTCTAGCTAAGTTACAATTCCATCATACTTAAAAGTTTTTAGTATCAAGCA---------------------------------------------------------------------
>CDE34
AAATCCTCAGCCGACAGCTTATGGCCATTGCTTCATCCAGGC-TTGAAAGCCATTTATTCTCGGTACTAGCTGTAAGACACCACC-CAAAACACAGAAGCCGTAAAATCTGACGAACAA--ATCCAAATTTGAGCCCGGCATTCTGAAAATTGATGTTCCAGAGCAATTTCCGTTTAAACGAG-CCAATGCAGTGAAATAATGGACACTATAACCTTGAGTTGCTTGACAAATTTCAAAACCAATCCATTCTTATTTTCCTCACCTCTCAAATCAATAAAGCCGCTAAACCCTTGCCTCCTTCATTGCCGATGCAATTCGAAAGCGATTTCTGCAATTTCCTACAAGCCTTTTACTTCAAATACGAAGAATTACTGGCCCAGAAAGAGCTCGAGCTCGATTCCCAGCAATTATTATTTGTTAAAAGAGTTTTGCTCCAGTACAAGGAGTAAACGAGGGATTATTGCTAAGGCTAGTTTCAGGTTCGATTCCGGCAGC--GGCGGCGGCGGTGGAGGAGGGAACAATGAAGTCGGGCGTGTTGTATTTAACCTGGCTTTGGCCGGAGGCTTAACTTATCTCACCGTTACAGGAAAGCTGGGGTGGGTGGTCGATGCATTTGTTTCCTTATGGGTAATTATTTCC-TTTTGTATTCTCGTTCGTTGTAGTTTCGATAATTTGTTTTCATTTAAA---GCCTGCTTAATCAGAATTCGTGATCAAATTTTGAAACAAGCACTGAAATCTGAAAATATTCGCTGGAATCTGAAATTATGTATAAACTCAAAGTCTTAGCAAGTTAAC----TATATATTTCATATTGCTGACTTTACTCC-------------------------------------------------------------------------------------------------
>CF38
--------------------------------------------------------------------------------------------------------------------------GCTCATTAAGTGCTTCGAACAATTCTTTCCTTAGTTCCCGCCTTAAATTTAAACTATTTCACCCAAATTGCTGCAAAATAGTATCTTCGAAT-------------------------------------------------------------------------------------------------------------------------------------------------------GGGCCAGTGAATAGTCGCACCGTCTTGAAATCGAGTCACGAGAGAATTTATTTTAGAGAGGAATTCTGTGCAAATGGAGAGAGAAAACAAAGGATTGTGGTAAAGTCTTACCCGGAGTTTCAAG--------GAGGAGGAGGTGGAGGAGGAGGGAATAATGGAACGGGGCGTGTGCTATTTAATTTGGCTCTGGCGGGAGCGTTAACTTATTTGACTGTTACAGGAAAGATGGGCTGGGTGTTCGATGCAATCGTTTCTCTATCGGTAAGCATTTTGTTTTCAAAATTTAAATAAAA-ATGTATAGGCATTCAAGTTTTCAATTTTATCTTGATTTGAGATAGAGTGTTGAATTCTTAATGTTCTGAAAACTT-----CGAAAAAAAAAAACGAATTCTAGATTGGTTGCAATAGTATTATACTTCAATTCCTT-------GGTGGT------------------------------------------------------------------------------------------------------------------------
>CH19
TTCTCCTTCCTGTCAAATGCCACACCTAGAGTTGCCTCAGGATTATTAGGGTCAAAGGACCAATAATTTCATGAAAATAGCCTCTTAGAACCTCATCCTATTTTCAGCCTTAGGTAACTTAGGTTTCTTGAGGGCTTCAACTAATTCTCTTCGTAGTAGCCGCTACACATTTAAACATATTTACATAAATTCTTCCAAATTATTGACTTCAAATTCTAGT-------------------------------------------------------------------------------------------------------------------------------------------TGTAGCAGGCCTTTAGAAAATCATATTGTCTTGAGCTTGAGTCACGAGAAAGTTTATTTCACAGGGGGATTTTACCCGAATAGAGGAAGAAAACAAAGGATTGTGGTTAAATCGTACCCGAGGTTTAACG--------GAGGAGGAGGTGGAGGAGGGGGGAGGAACGAAACAGGGCGTGTTGTATTTAATTTGGCTATGGCGGGAGCGCTAACTTATTTGACTGTGACAGGAAAGATGGGCTGGGTTTTCGATGCAATCATTTCTCTATCAGTAAGTATTTTGTCTCTAATTTTAGATAAGA--ATGTCCAGACAT-----------GTTGAACTATAAATTGAGATAGATTACTTCAATCTGATGTTCTCAAT-TAACTTTC-TTTAATTTTAATGCAAACTCTAGCGAAGTTACAATTGTATTATACTTAATGTTTGGTTAAA--TGTAAACTCTAGCTAAGTTACAATTCCATCATACTTCAGAGTTTTTAGTGTCAAGCAAATTTCAAT------------------------------------------------------------
>CHA37
-------------------------------------------------------------------------------------------------------------------------AGCTCATTAAGTGCTTCGAACAATTCTTTCCTTAGTTCCCGCCTTAAATTTAAACTATTTCACCCAAATTGCTGCAAAATAGTATCTTCGAAT-------------------------------------------------------------------------------------------------------------------------------------------------------GGGCCAGTGAATAGTCGCACCGTCTTGAAATCGAGTCACGAGAGAATTTATTTTAGAGAGGAATTCTGTGCAAATGGAGAGAGAAAACAAAGGATTGTGGTAAAGTCTTACCCGGAGTTTCAAG-----------------GAGGAGGAGGAGGGAATAATGGAACGGGGCGTGTGCTATTTAATTTGGCTCTGGCGGGAGCGTTAACTTATTTGACTGTTACAGGAAAGATGGGCTGGGTGTTCGATGCAATCGTTTCTCTATCGGTAAGCATTTTGTTTTCAAAATTTAAATAAAA-ATGTATAGGCATTCAAGTTTTCAATTTTATCTTGATTTGAGATAGAGTGTTGAATTCTTAATGTTCTGAAAACTT-----CGAAAAAAAAACACGAATTCTAGATTGGTTGCAATAGTATTATACTTCAATTCCTTGGTGGTAAGAATATTTTAATTGTTTTTTGGGCCATTTTAAAGTTTTGGCAAATATAGAAACACTGGGATTGCCTGGATCAGGATGGATGAGCACCCTCCAAGACAGCTTGACTAATGACAGCTTCAACCTTTG
>CJ24
----------------------------------------------------CACCAAACCCTTGACTTGCTTATCAAATTTATCCATAAATTCAGAGTTTTACAGG-----CCTTCAATAAACTCATTAAGCACTTCGAATAATTCTCTTCGTAGTTGGCGCTACACATTTAAACATATTTACTCAAATTCCTGCAAAATATTGTATTCAAATTCTAGT-------------------------------------------------------------------------------------------------------------------------------------------AATCACAGGCCTTTAGAAAGCCATATTGTCTTGAGCTCGAGTCACAAGAAAGTTTATTTTACAGAGGGATTTTACCCGAACAGAGGAAGAAAACAAACGATTGTGGTTAAATCGTACCCGAGGTTTAATG--------GAGGAGGAGGCGGAGGAGGTGAGAGGAACGAAACAGAGCGTGTGGTATTTAATTTGGCTATGGCGGGAGCTTTAACTTATCTGACTGTTACAGGAAAGATGGGCTGGGTTTTCGATGCAATCGTTTCTCTATCAGTAAGTATTTTGTTTGTAATTTTAGATAAAA---TGTCCATGCATT-AAGCCTTCGTTTGAATTATAAATTGAGATAGATTACTTAATTTTAATGTTCTGAAGACACTTTTCTTTTTAATTTGATGCAAACTCATGCAATGTTACAATTGAATTATACTGCGTGTATAGTTTAAGCTGTAGATTACAGTTGTAATTTTACTTTT-------A---AGTGTTTAGTAGCAAGGACATTTCAATAGTTTTAT----------------------------------------------------
>CK7
--------------------------------------------------------------------------------------------------------------------CAATAAGGTCACTAAGGGCTTCAAATAATTCTCTTCTTAGTTGCGGCCACCAATTTAAACAAACTTACGTAAATTCTTGCAAAATATTGTCTTCAAATACTAGT-------------------------------------------------------------------------------------------------------------------------------------------AATCACAGGCCTTTAGAATGCCACATTGTCTTGAGCTCGAGTCACGAGAAAAATTATTTTACAGAGGGATTTTACCCGAATAGAGGAAGAAAACAAAGGATTGTAGTTAAATCGTTCCCAAGGTTTAATG--------GAGGAGGAGGCGGAGGAGGGGACAGTAATGAATCGGGGCGTGTGGTATTTAATTTGGCTATGGCGGGAGCGTTAACTTATCTGACTGTTACAGGGAAGATGGGCTGGGTGTTCGATGCAATCGTTTCTCTATCAGTAAGTATGTTGTTTGTAATTTTAGATAAAA----------------ATATCCAGGATTGAATCATAAATTGAGATAGATTAGTGGATTCTAATGTTCTGAAGACACTTTTC-TTTTAATCTAATGTAAACTCTATCTAAGTTGCAATTGTGTTATACTTCAAGTGTTTAGTAGCAAGGACATTTTAATAGTTTTATCAGGAAACTTAATTTTA-AAAAATCCGCGGCAAATATAGTACGCTACAAGACAGCCCAACTAAAATTCATCCTACTTATGA------------------------
>CL6
-------------------------------------------------------------------------------------------------GTTTTACAAG-----CCTTCAATAAGGTCACTAAGGGCTTCAAATAATTCTCTTCTTAGTTGCCGCCACCAATTTAAACAAACTTACGTAAATTCTTGCAAAATATTGTCTTCAAATACTAGT-------------------------------------------------------------------------------------------------------------------------------------------AATCACAGGCCTTTAGAATGCCACATTGTCTTGAGCTCGAGTCACGAAAAAATTTATTTTACAGAGGGATTTTACCCGAATAGAGGAAGAAAACAAAGGATTGTAGTTAAATCGTACCCAAGGTTTAATG-----------GAGGAGGCGGAGGAGGGGACAGTAATGAAACGGGGCGTGTGGTATTTAATTTGGCTATGGCGGGAGCGTTAACTTATCTGACTGTTACAGGAAAGATGGGCTGGGTGTTCGATGCAATCGTTTCTCTATCAGTAAGTATGTTGTTTTTAATTTTAGATAAAAA-ATGTCCAGGCATT-AAGTCTTGGATTGAATTATAAATTGAGATAGATTAGTGGATTCTAATGTTCTGGA--CACTTTTC-TTTTAATCTAATTTAAACTCTAGCTAAGTTGCAATTGTGTTATACTTCAAATGTTTAGTAGCAAGGACATTTCGATAGTTTTATCAGGAAACTTAATTTTA-A--------------------------------------------------------------------------------------
>CM9
-------------CGGTTACAAAACGAGCTAATGCATTGCACATACAATGGATACTAAACCCCTAACTTGCTTTTCAAAATCATCCATCAATTCAGCGTTTTACAAG-----CCTTCGATAAACTCATTAAGAGCTTCAGATCATTGTCTTTACAGTTGCCGCTACACATTTAAACATATTTACATAAATTCTTGCAGAACATTGTCTTCAAATTCTATA-------------------------------------------------------------------------------------------------------------------------------------------AATAACAAGCCTTCAGAAAGCCATATTGTCTTGAGCTCACGTCATGATAAAGTTTATTTGACAGAAGGTTTTTACCCGATTAAAGGAAGACA---AAGGATTGTGGTAAAATCTTTCCCGAGGTTTAATG-----------------GAGGTGAAGGGGAGAGGAACAAAGCAGGGCGTGTGGTATTTAATGTGGCTTTGGCGGGAGCGTTAACTTATCTGACTATTACAGGAAAGATAGGCTGGGTTTTTGATGCAATTGTTTCTCTATCAGTAAGTATTTTATCTGCAATTTCAGATAAAA--ATGTCCAAGCATT-AAACCTTCGATAGTATTATAAACTGATGTAGATTACTTATATGTAAT--TCAGAAGATACTTTC--TTTTACTTTGATTCAAGCTCTAGCAAAGTTGCAATTGATTTATACTTCATGTTTAGTTTAACTTGTAAGTTCTAGCTAAGCCACAATTGCATTATACTTCA-AGTGTTTAGTATGAAGGACATTCTAATTGTTTTAC----------------------------------------------------
>CO8
----------------------------------------------------------------------CTTTTCAAAATCATCCATCAATTCAGCGTTTTACAAG-----CCTTCGATAAACTCATTAGGAGC---AGATCATTGTCTTCACAGTTGCCGCTACACATTGAAACATATTTACATAAATTCTTGCAGAACATTGTCTTCAAATTCTATA-------------------------------------------------------------------------------------------------------------------------------------------AATAACAAGCCTTCAAAAAGCCATATTGTCTTGAGCTCACGTCATGATAAAGCTTATTTGACAGAAGGTTTTTACACGATTAAAGGAAGACA---AAGGATTGTGGTAAAATCTTTCCCGAGGTTTAATG-----------GAGGAGGAGGTGAATGGGAGAGGAACAAAACAGGGCGTGTGGTATTTAATGTGGCTTTGGCGGGAGCATTAACTTATCTGACTATTACAGGAAAGATAGGTTGGGTTTTTGATGCAATTGTTTCTCTATCAGTAAGTATTTTATCTGTAATTTCAGATAAAA--ATGGCCAAGTATT-AAACCTTCGATAGTATTATAAACTGATGTAGATTACTTATATGTAAT--TCAGAAGATACTTTC--TTTTACTTTGATTCAAACTCTAGCAAATTTGCAATTGATTTATACTTCATGTTTAGTTTAACATGTACGTTCTAGCTAAGCCACAATTGCATTATACTTCA-AGTGTTTAGGATGAAGG----------------------------------------------------------------------
>CP16
AACTTGCAGTACTGACATACAAAACGAGCAGATGCATGGCAAATAAAATGGACATCAAACCCTTGACTTGCTTATCAAATTTATCCATCAATTCAGCGTCTTACAAG-----CCTTTAATAAACTCATTAAGGGCTTCAACTAATTCTCTTCGTAGTTGCCGCTACACATTTAAACATATTTACATAAAGTCTTCCAAAATATTGTCTTCAAATTCTAGT-------------------------------------------------------------------------------------------------------------------------------------------TATCACAGGCCTTTAGAAAGCCATATTGTCTTGAGCTCGAGTCATGAGAATGTTTATTTCACAGAGGGATTTTACCCGAATACAGGAAGAAAACAAAGGATTGTGGTTAAATCGTACCCGAGGTTTAACG--------GAGGAGGAGGTGGAGGAGGGGAGAGGAACGAAACAGGGCGTGTTGTATTTAATTTGGCTATGGCGGGAGCGCTAACTTATCTTACTGTTACAGGAAAGATGGGCTGGGTTTTCGATGCAATCGTTTCTCTATCAGTAAGTATTTTGTCTGTAATTTTAGATAAGA--ATGTCCAGGCATT-AGGCCTCCGATTGAACTATAAATTGAGATAGATTACTTCAATCGAATGTTCTGAAGACACTTTTC-TTTTACTTTAATGCAAACTCTAGCAAAGTTACAATTGTA---------GTGTTTAGTTAAA--TGTAAATTCTAGCTAAGTTACAATTGCATTATACTTCA-AGTTGTTAGTATCAAGGAAATTTCAATTGTTTTGCCAGGGAACCGAACTTTCAAAAATATGTGGCAAATATAGTACACTGCAAGACA
>CP161
AACTTGCAGTACTGACATACAAAACGAGCAGATGCATGGCAAATAAAATGGACATCAAACCCTTGACTTGCTTATCAAATTTATCCATCAATTCAGCGTCTTACAAG-----CCTTTAATAAACTCATTAAGGGCTTCAACTAATTCTCTTCGTAGTTGCCGCTACACATTTAAACATATTTACATAAAGTCTTCCAAAATATTGTCTTCAAATTCTAGT-------------------------------------------------------------------------------------------------------------------------------------------TATCACAGGCCTTTAGAAAGCCATATTGTCTTGAGCTCGAGTCATGAGAATGTTTATTTCACAGAGGGATTTTACCCGAATACAGGAAGAAAACAAAGGATTGTGGTTAAATCGTACCCGAGGTTTAACG--------GAGGAGGAGGTGGAGGAGGGGAGAGGAACGAAACAGGGCGTGTTGTATTTAATTTGGCTATGGCGGGAGCGCTAACTTATCTTACTGTTACAGGAAAGATGGGCTGGGTTTTCGATGCAATCGTTTCTCTATCAGTAAGTATTTTGTCTGTAATTTTAGATAAGA--ATGTCCAGGCATT-AGGCCTCCGATTGAACTATAAATTGAGATAGATTACTTCAATCGAATGTTCTGAAGACACTTTTC-TTTTACTTTAATGCAAACTCTAGCAAAGTTACAATTGTA---------GTGTTTAGTTAAA--TGTAAATTCTAGCTAAGTTACAATTGCATTATACTTCA-AGTTGTTAGTATCAAGGAAATTTCAATTGTTTTGCCAGGGAACCGAACTTTCAAAAATATGTGGCAAATATAGTACACTGCAAGACA
>CR44
-----------------------------------------------------------------------------------------------------------------------------------------------------------------------------------------------------------------------------------------------------------------------------------------------------------------------------------------------------------------------AATCACAGGCTTGGAACGAATATCACTGCGATACATTTAAAACCTGGAAGGCATTATTTGGCGGAGAAATTTCATCAAAATAAAAGGAGAAGACGATGGACTGGGGTTAAAGCTTACCCTAGGTTTAATG--------------------GAGGAGGAGGGAACAATGAAGTTGGTCGAGTTGTATTTAACCTGGCTTTAGCTGGAGGGTTAACTTATCTGACCGTCACAGGAAAGCTGGGGTGGGTTTTGGATGCCATCGTTTCTCTATGGGTAATGATTTCTCTTTCGTATTCTCGTACCACGTTATA---------AGTTTGAGTGTTTCATCATTTTCATGACCGACCCGCAGAGGCCGTTAAGTTAAATCT---------CAGTAATTTCTGCCAGGTTATACTGGAGAAACTTTGGTAATAGTGCACACGTAGCTCTTAC--------------------------------------------------------------------------------------------------------------------------------
>CT15
----------------------------------------------------------------------------------------------------------------------------------------------AATTTTCTTCGTAGTTGCCGCTACACATTTAAAAATATTTACATAAATTCTTCCAAAATATTGTCTTCAAATTCTAAT-------------------------------------------------------------------------------------------------------------------------------------------TATCACAGGCCTTTAGAAAGCCATATTGTCTTGAGCTCGAGTCATGAGAATGTTTATTTCACAGAGGGATTTTACCCGAATAGAGGAAGAAAACAAAGGATTGTGGTTAAATCGTACCCGAGGTTTAACG--------GAGGAGGAGGTGGGGGAGGGGAGGGGAACGAAACAGGACGTGTTGTATTTAATTTGGCTATGGCTGGAGCGCTAACTTATCTTACTGTTACAGGAAAGATGGGCTGGGTTTTCGATGCAATCGTTTCTCTATCAGTAAGTATTTTGTCTGTAATTTTAGATAAGA--ATGTCCAGGCATT-AAGCCTCCGATTGAACTGTGAATTGAGATAGATTACTTCAATCGAATGTTCTGAACACACTTTTC-TTTTACTTTAATGCAAACTCTAGCAAAGTTACAATTGTATTATACTTAGTGTTTAGTTAAA--TGTAAATTCTAGCTAAGTTACAATTGCATCATACTTCA-AGCTGTTAGTATCAAGAAACTTTCAATTGTTTTGCCAGGGAACCGAACTTTCAAAAATA----------------------------
>DA12
-----------------------------TGATGCATTGCACATAAAATGGATACTAAACCCCTAACGTGCTTTTCAAATTTATCCATCAATACAGCGTTTTACAAG-----CGTTCGATAAACTCATTAAGGGCTTCAGATCATTGTCTTCATAGTTGCCGCTACACATTTAAACATATTTACATAAATTCTTGCAAAACATTGTCTTCAAATTCTGGA-------------------------------------------------------------------------------------------------------------------------------------------AATCACAAGCCTTCAGAAAGCCATATTGTCTTGAGCTCACGTCACGAAAAAGTTTATTTTACAGAGGGATTACACCCGATTAGTGGAAGAAA---AAGGATCGTGGTTAAATCGTACCCGAGGTTTAATG-----------GAGGAGGAGGTGGAGGGGAAAGGAATGAAACAGGGCGTGTGGTATTTAATTTGGCTTTGGCGGGAGCGTTAACTTATCTGACTATTACAGGAAAGATGGGCTGGGTTTTTGATGCAATTGTTTCTCTATCGGTAAGTATTTTATCTGTAATTTCAGATAAAA--ATGTCCAAGCATT-AAACCTTCGATTGTATTATAAACTGATGTAGGTTACTTAAATGTAATGTTCAGAAGATACTTATC-TTTTACTTTGATACAAACTCAAGAAAAGTTGCAATTGATTTATACTTCATGTTTAGTTTAACATGTAAGTTCTAGCTAAGCCACAATTGCATTATACTTAA-AGTGTTTAGTATGAAGGACATTTTAATTGTTTTACCAGCGAACTTAACTTTTATAATTCTGTGGCAAATATAATACGCTGCAATACA
>FC13
--------------------------------------GCACATAAAATGGATACTAAACCCCTGACTTGCTTTTCAAATTTATCCATCAATACAGCGTTTTACAAG-----CCTTCGATAAACTCATTAAGGGCTTCAGATCATTGTCTTCATAGTTGCCGCTACACATATAAACATATTTACATAAATTCTTGCAAAACATTGTCTTCAAATGCTAGA-------------------------------------------------------------------------------------------------------------------------------------------AATCATAAGCCTTCAGAAAGCCATATTGTCTTGAGCTCACGTCATGAAAAAGTTTATTTTATAGAGGGATTTCACCCGATTAGAGGAAGGAA---AAGGATCGTGGTTAAATCGTACCCGAGGTTTAATG-----------GAGGAGGAGGTGGAGGGGAGAGGAACGAAACAGGGCGTGTGGTATTTAATTTGGCTTTGGCGGGAGCGTTAACTTATCTGACTATTACAGGAAAGATGGGCTGGGTTTTTGATGCAATTGTTTCTCTATCGGTAAGTATTTTATCTG----------------------------------------------------------------------------------------------------------------------------------------------------------------------------------------------------------------------------------------------------------------------------------------------
>GG1
----------------------------------------------------------------------------------------------------------------------------TGTAAAAAATCCTGCAAGTTTTACTATTCGAATACGAATTACAAGCCTGGAAAGAACA--T-----------------------------------------------------------------------------------------------------------------------------------------------------------------------------------------------------CATTGCGACAAAATTGAATCCCGTAAGGTTTTATTTGATAGAGGAATTTCGTCTGAATACAAGGAAAAGACGAGGAAATCAGGTTAAAGCTAGCCCGAGGTTCAATT-----------CGAGCAACGGAGGGGGTGGAAACAATGAAATTGGCCGTGTTGTTTTTAACTTGGCTTTGGCTGGAGGTCTGACTTATCTTACCGTTACAGGAAAGCTGGGGTGGGTGTTCGATGCAATCGTTTCTCTATGGGTAATTCTTTCTCTTCTGTATTCTTGTAA-----------------------------------CATGCTATAAATTTGAGTATTTGCCATTAGTATAAGGATTTCTGCCATAGTGCCACTTTCCCCAGAGTCTTGAAGGTAAATCTCGGGAATATGTTCCAGTTGACAGTTGT--GCTAGGGCAAGTCTCAGCAACAGT------------------------------------------------------------------------------------------------------
>JO20
----------------------------------------------------CACTAAACCCATGACTTGCTTATCAAATTTGTCCATCAATTCAGCGTATTACAAG-----CCTTCAATAAACTCATTAAGGACTTCAACTAATTCTCTTCGTAGTAGCCGCTACATATTTAAACATATTTACATAAATTCTTCCAAATTATTGTCTTCAAATTCTAGT-------------------------------------------------------------------------------------------------------------------------------------------TATCGCAGGCCTTTAGAAAACCATATTGTCTTGAGCTGGAGTCACGAGAAAGTTTATTTCGTACGGGGATTTTACCCGAATAGAGGAAGAAAACAAAGGATTGTGGTTAAATCGTACCCGAGGTTTAACG-----------GAGGAGGAGGTGGAGGGGGGAGGAACGAAACAGGGCGTGTTGTATTTAATTTGGCTATGGCGGGGGCCCTAACTTATTTGACTGTTACAGGAAAGATGGGCTGGGTTTTCGATGCAATCGTTTCTCTATCAGTAAGTATTTTGTCTGTAATTTTAGATAAGA--ATGTCCAGACATT-AAGCCTCCGATTGAACTATAAATTGAGATAGATTACTTCAATCTGATGTTCTGAAT-TAACTTTC-TTTAATTTTAATGCAAACTCTAGCGAAGTTACAATTGTATTATACTTAATGTTTAGTTAAA--TGTAAATTCTAGCTAAGTTACAATTGCATCATACTTAAAAGTTTTTAGTATCAAGCAAATTTCAATTGTTCTGCTAGGGAGCTGAACTTAAA----------------------------------
>JU21
-----------------------------------------------------------------------------------------------------------------CTTCAATAAACTCATCAAGGGCTTCAACTAATTCTCTTCGCAGTAGCCGCTACACATTTAAACATATTTACATAAATTCTTCCAAATTATTGCCTTCAAATTCTAGT-------------------------------------------------------------------------------------------------------------------------------------------TATCACAGGCCTTTAGAAAACCATATTGTCTTGAGCTGGAGTCACGAGAAAGTTTTTTTCGTAGGGGGATTTTACCCGAATAGAGGAAGAAAACAAAGGATTGTGGTTCAATCGTACCCGAGGTTTAACG-----------GAGGAGGAGGTGGAGGGGGGAGGAACGAAACAGGGCGTGTTGTATTTAATTTGGCTATGGCGGGGGCCCTAACTTATTTGACTGTTACAGGAAAGATGGGCTGGGTTTTCGATGCAATCGTTTCTCTATCAGTAAGTATTTTGTCTGTAATTTTAGATAAGA--ATGTCCAGACATT-AAGCCTCCGATTGAACTATAAATTGAGATAGATTACTTCAATCTGATGTTCTGAAT-TAACTTTC-TTTAATTTTAATGCAAACTCTAGCGAAGTTACAATTGTATTATACTTAATGTTTAGTTAAA--TGTAAATTCTAGCTGAGTTACAATTGCATCATACTTAAAAGTTTTTAGT-----------------------------------------------------------------------------
>KE1
------------------------------------------------------------------------------------------------------------CTGACGAACAACATCCAAATTTAAGCCCAGCCACTTTGAAGGTTGATGGTCCCGGGCAATTTCCGTGCAAAACGAGCCAATGCAGTGAAATAATGGACTCTATAACCTTGAGTTGCTTGACAAATTTCTCAACCAATCCATTCTTATTTCCCTCATCTCACAAATCAATAAAACCGTCAAACCCTTGTCTGCTTCCATGCCGATGCAATTCTAAAGCGATTTCTGCAATTTCTTACAATCTTTATACTTCAGATACGAAGAATTACGGGCACAGAAAGAGCTCAAGCTCGATTCCCGGTAATTATTATTTATTAAAGGAATTTTGTTCCAGTACAAGGAGTAAACGAGGGATTATTGTTAAGGCTAGTTTCAGGTTCGACTCTGGCAGTGAGGAGGAGGAGGAGGAGGTGGGAACAATGAAATGGGGCGTGTTGTATTTAACCTGGCTTTGGCCGGAGGTTTAACTTATCTCACTGTTACAGGAAAGCTGGGGTGGGTGGTCGATGCAATCGTTTCCTTATGGGTAATTATTTCC-TGTTGTATTCTCGTTAATTGCAGTTTTGATAATTTGTTTATTTCCTTTAAAGCCTACTTACTCAGAGTTCATCATCAAATTTTGGAACAAGCATTGAAATCTGAAAATATCCACTGAAATCTGAAATTATGTATAAACTCAAAAGTTCTAGCAAGTTTCAC--TATATATTTCATTTTGCTGAGATTAGTCCGTTACATCACAAGTGTCTCCCTGCAGACCACTTCCT-------------------------------------------------------------
>PB33
CTATGCGAGTCCGACAGCTTTGGCTATTTACTTCATATGTGCCTTCAAAGCCTTTTATTCGCGGCACTAGCTGAAAAACACTGTTACGAAACCAAGAGGCCGTAAAATCTGACGAACAACGTCCCATTTCAATCCCTGCTACTCTAAAAATCGACATTCCTGAGCAATTTCTGTGCAAAACGAGCCAATGCAGTGAAATAATGGATTCTATCACCTTAAGTTGCTTGACAAATTTCTCACCCAATCCATTCTTATCTTCCTCATCTTTCAAATCAATAAAATCGTCAAACCCCTGTCTCCTTCCTTGCCGATGCAATTCTAAAGTGATTTCTGCAATTTCCTACAATCTTTATACTTCAAATACGAAGAATTATGGGTCCGGAAAGAGCTCGAGCTCGCTTCCCGGAAATTACTATTTGTTAAAGGAATTTTGCCCCAATACGAAGAGAAAACAAAGGACTATGGTTAAGGCTAGTTTCAGGTACGATTCC--------GGCAGCGGAGGAGGAGGAGGGAACAATGAAGTCGGGCGTGTCGTTTTTAACCTGGCTTTGGCCGGATGCTTAACTTATCTTACTGTTACAGGAAAGCTGTGGTGGGTGGTCGATGCAATCGTTTCCTTATGGGTAATTATTTTCCTTTTGTATTCTCGTTGATTCTTGTTTCGAAATATATATATTTTTCCTTT--TAAAGCCTACTTTGAATTCATAATTAAATTCTGGGACTAGTATTAAAAGCTGAAAATATCCGCTGGAATTTGAGACTTATGTTTAAACTCAAAGTTATAATCAGTCTCAG--TACATATTCCATCATCATAAATGTTTCCCCTCAGAACTGCTTCCAATAGACCTTCAAAGTTCTAGTAAGTCTCAGTATATATTTCATTTAACTGACTCTAGTCCTTTACATCGTAAGTGTTACTCC
>PG28
CTATATGAGCCCGACAGCTTCTGGCCATTACTTCATATGGGCCTTCAAAGCCATTTATTCCCGGTACTGGCTGAAAAACACCACCCCTAAACACAGAGGCCGTAAAATCTGACGCACAACATCCAAATTTAAGCCCGGCTATTCTGAAAATCGATAATCCTGAGCAATTTCCGTGCAAAACGAGCCAATGCAGTGAAATAATGGACTCTATAACTTTGAGTTGCTTGACAAATTTCTCAACCAATCCATTCTTATTTTCCTCATCTTTCAAATCAATAAAACCGTGCAACCCTCGTTTCCTTCCTTGCCGATGCAATTCTAAAGCGATTTCTGCAATTTCCTACAATCTTTATACTTCAAATACGAAGAATTATGGGCCCGGAAAGAGCTCGAGCTCGATTCCCGGGAATTATTATTTGTTAAAGGAATTTTGTCCCAGTACGAAGAGAAAACGAGGGGTTATTGTTAGGGCTAATTTCAGGTTCGATTCCGGCAGT--GGAGGAGGAGGAGGAGGAGGGAACAATGAAGTCGGGCGTGTTGTATTTAACCTGGCTTTGGCCGGATGCTTAACTTATCTCACTGTTACAGGAAAGCTGGGGTGGGTGGTCGATGCAATCGTTTCCTTATGGGTAATTATTTTCCTTTTGTATTCTCGTTAATTGTAGTTTTTATATTTTTTTTCCCTTTAAA---GCCTACTCACTCTGAATTCATAATTAAATTTTGGAACAAGTGTTGAAAGCTGAAAATATCCACTGGAA-TTCGAAATTATGTTTAAACTCAAAGTTCTAGTAAGTCTCAA--TATATGTTTCATCATCATAAGTGTTTCCCCTCAGAACTGCTTCCTATAGACCTTCAAAGTTCTAGTAAGTCTCAGTATATGTTTCACATTATTGACTTTAGTCCTTTACATCATGTTACCCCTCAG
>PM29
CTATGTGAGCCCGACAGCTTCCGGCCATTATTTCATATAGGCGTTCAAAGCCACTTAATCCCGGTACTAGCTGAAAGTACCACCCTCGAAACACAGAGGCCGCAAAATCGGACGAGCAACATCCTCATTTATGCCCCGTCACTCTGAAAATTGTTTTTCCCGGTCAAATTGCGTTCAAAACTAGCCAATGCAGTGAAATAATGAATCCTATAAGCTTGAATTGCTTGACGAGTTTCTCAACCAATCCATTCTCATTTTCTTCATCTCTCAAATCCGTAAAACCGTCAAACCCTTGTCTCATTCCTTGCCGATGCAATTCCAAAGCA---------------------------------ATTTCTGCTATTCCCGGGCCTGGACAAAGCTCGAGCTCGACTCCCGGGAATTATTATTTGTTAAAAGAATTTTATCCCAGTACGAGGAGAACACGAGGGATTATTGTTAAAGCTAGTTTCAGGTTGGATCCCGGTAGCGAGGAGGAGGAGGAGGAGGTGGGAATAATGAAGTCGGGCGTGTTGTATTTAACCTTGCTTTGGCCGGAGGCTTAACTTATCTCACTGTTACAGGAAAGCTGGGGTGGGTGGTTGATGCAATTGTTTCCTTATGGGTAATTAATTTCCCTTTCTATTCTCGTTAATTGTAGTTTTGATTTTTGATTTTTTTCATTTGCTACTTACTTATTATAGAATTCATTATAAAATTTGGAATAAGTATTGAAAGCTGAAAATTTTCGCTGGAATTTGAAATATG--TGTGAACCCATTGTTCTAGTAAGTCTTAG--TAGATATTTAATACTGCTGACTTTAGTCCTTTACATCATAAGCGTCTTC-----------------------------------------------------------------------------
>PS27
------------------------------------------------------------------------------------------------AGGCCGTAAAATCTGACGCACAACATCCAAATTTAAGCCCGGCTATTCTGAAAATCGATAATCCTGAGCAATTTCCGTGCAAAACAAGCCAATGCAGTGAAATAATGGACTCTATAACTTTGAGTTGCTTGACAAATTTCTCAACCAATCCATTCTTATTTTCCTCATCTTTCAAATCAATAAAACCGTGCAACCCTCGTTTCCTTCCTTGCCGATGCAATTCTAAAGCGATTTCTGCAATTTCCTACAATCTTTATACTTCAAATACGAAGAATTATGGGCCCGGAAAGAGCTCGAGCTCGATTCCCGGGAATTATTATTTGTTAAAGGAATTTTGTCCCAGTACGAAGAGAAAACGAGGGGTTATTGTTAGGGCTAATTTCAGGTTCGATTCCGGCAGC--GGAGGAGGAGGAGGAGGAGGGAACAATGAAGTCGGGCGTGTTGTATTTAACCTGGCTTTGGCCGGATGCTTAACTTATCTCACTGTTACAGGAAAGCTGGGGTGGGTGGTCGATGCAATCGTTTCCTTATGGGTAATTATTTTCCTTTTGTATTCTCGTTAATTGCAGTTTTTATATTTTTTTTCCCTTTAAA---GTCTACTCGCTCTGAATTCATAATTAACTTTTGGAACAAGTGTTGAAAGCTGAAAATATCCACTTGGAATTCGAAATTATGTTTTAACTCAAAGTTCTAGTAAGTCTCAA--TATATGTTTCATCATCATAAGTGTTTCCCCTCAGAACTGCTTCCTATAGACCTTCAAAGTTCTAGTAAGTCTCAGTATATGTTTCACATTATTGACTTTAGTCCTTTACATCATGTTACCC-----
>SC0
------------------------------------------------------------GGTGAGCTAAGCCAAGGTTTGAGAGTATGGCCGCCAAACCCCTGAGT---TGTCTAGAAAGGCTTCGGGGAGGGACTGCAATTAAATTTCCATTCATTCAGCTCAATTGTGGCAGAAAATTTAGGAGATTCGACTGAATTACTGCAAATTTTGTACGAAG-------------------------------------------------------------------------------------------------------------------------------------------AATTACAGGCCTCTGAGGATAAGCCTCGTCAGCAGTTCAAGCTCCAAGAAGAAGTTTTTCAAGGAGGAGTTTGGTAAAATGGGAAGGAAAGAGTCACGGATTGTTGCTAAGAGTTATCCCAGGTTTAAGTTTGGCAGCGAGGAGGAGGAGGAGGAGGAAATAATAATGAAGCAGGGCGTGTAGTGTTTAACCTGCTCATGGCTGGAGCGTTAACTTATCTTACAGTTACTGGAAAGATGGGGTGGTTTTTTGATGCTGTTGTTTCTCTATGGGTATTTGCAGTGATTGTACCAGTGGTGGGGA----------------------------------------------------------------------------------TAGTAGCCTTTTTATGGGTTGCAGGACGTG---------------------------------------------------------------------------------------------------------------------------------------------------------------
>SG23
----------------------------------------------------CACCAAACCTTTGACTTGCTTATCAAATTTATCCATAAATTCAGCGTTTTACAAG-----CCTTCAATAAGCTCATTAAGGGCTTCAAATAATTCTCTTCTTAGTTGCCACCACACATTTAATCAAATTTACTTAAATTCTTGCAAAATATCGTCTTCAACTTCTAAT-------------------------------------------------------------------------------------------------------------------------------------------AATCACAAGCCTTTAGAATCCCATATTGTCTTGAGCTCGAGTCACGAGAAAGTTTATTTTACAGATGGATTTTACCCAAATAGAGGAAGAAAACAAAGGATTGTGGTTAAATCGTACCCAAGGTTTAATG--------GAGGGGGAGGCGGAGGAGAGGAGAATAATGGAACGGGGCGTGTGGTATTTAATTTGGCTATGGCGGGAGCGTTAACTTATCTGACTGTTACAGGAAAGATGGGCTGGGTCTTCGATGCAATCGTTTCTCTATCAGTAAGTATTTTGTTTGTAATTTTAGATAAAA--ATGCCCAGGCATT-AAGTCTTCGTTTGAATTATAAATTGAGATAGATTACTGAATTCTATTTGTCTGAAGACACTTTTCTTTTTAATCTAATGTAAACTCTAGCAAAGTTACAATTTTATTCTAATTCGTGTTTAGTTTTATCTGTAAATTCTAGCGAAGTTACAATTGCTTTATACTT---GATGTTTAGCAGCTAGGACATTTCAATAGTTTTATCAGGAAACTTAACTTTTAAAAATCTGAGACAAATATAGTACGCTGCAAGACA
>SS22
-----------------------------------------------------------------------------------------------------------------------TAAGCTCAATAAGGGCTTCAAATAATTCTCTTCTTAGTTGCCGCCATACATTTAAAAAAAATTACTTAAACTCTTGCAAAATATGGTCTTCACCTTCTAGT-------------------------------------------------------------------------------------------------------------------------------------------AATCACAAGCCTTTAGAATGCCATATTGTCTTGAGCTTGAGTCACGATAAAGTTTATTTTACAGATGGATTTTACCCAAATAGAGGAAGAAAACAAAGGATTGTGG--------------------------------------GAGGCGGAGGAGGGGAGAATAATGAAACGGGGCGGGTGGTATTTAATTTGGCTATGGCAGGAGCGTTAACTTATCTGACTGTTACAGGAAAGATGGGCTGGGTTTTCGATGCAATCGTTTCTCTATCAGTAAGTATTTTGTTCGTAATTTTAGATAAAA--ATGCGCAGGCATT-AAGTCTTCGTTTGAATTATAAATTGAGATAGATTACTTAATTCTAATTGTCTGAAGACACTTTTAATTTTAAACGAACGTAAACTCTAGCAAAGTTGCAATTTTATTCTACTTCGTGTTGAGTTTAATCTGTAAATTCTAGCGAAGTTACAATTGCTTTATACTT---GATGTTTAGCAGCTAGGACATTTCA--------------------------------------------------------------
>SV36
--------------------------------------------------------------------------------------------------------------------------------TAAAGCCTTCAAACATTTGTCTACCAAGTTGCCGCCCTAAATTTAAAATAATTCACACAAAATCCTGCAGATTTTGGTTTTCGAACGCGAAA-------------------------------------------------------------------------------------------------------------------------------------------AAATACAGGCCCGTAAAAATCCTCAGCGCATTGAGTTCGAGTCCCGAGAAGTTTTACTTTACAGAGGGATTTCGTTCCAATACAAGTAGAAAACAAAGGATTGTGGTTCAATCTTCCCCGATGTTTAATG--------------GAGGAGGAGGAAATAATAATAATGAACAGGGGCGTGTTGTATTTAACCTCGCAATGGCCGGAGCTTTAACGTATCTGACTGTTACAGGAAAGATGGGTTGGGTGTTCGATGCAATTGTTTCTCTGTGGGTAAGTATTTCATTTTAATTTTACATAAAAAACCTG-----------GGCCATCATGTCTTCAGTTTAATTTGGACAGAGTATTGAATTTTAAATGTTTTGAAATAT------TTTTAAAGGAAATTGGGATTCTAGCAAGTTATAGAAGTGTTATATTCCTTGATTTTTTTTTCTTATCCAATACATTGATAATTACAAGGCACTGGCTTAAAAAAA------------------------------------------------------------------------------------
>TA17
----------------------------------------------------------------------------------------------AGTGTCTAACAAG-----CCTTCAATAGACTCAATAAAGGCTTCATCTAATTCTCTTTGTAGTTTCCACTACACACATAAACATATTTACATAAATTCTTCCAAAGTATTGTCTTCAAAT-------------------------------------------------------------------------------------------------------------------------------------------------------------TTAGAAAGCCATATTGTTTTGAGCTCGAGTCACGAGAAAGTTTTTTTTACAAAGGGATTTTACTTGAATAGAGGAAGAAAATAAAGGATGGTAGTTAAATCGTACCTAAGCTTTAATG--------GAGGAGGAGGTGGAAGAGGGGGTAGGAACGAAACAGGGTGTGTTGTATTTAATTTGGCTATGGTGGGAGCACTAACTTATTTGACTGTTACAGGAAAGATGGGCTAGGTTTTCAATGCAATCATTTCTCTATCACTATTTATAGTGCTTGTACCTATGGCAGGGGTAGTAGCCTTCCTAT-GGTTTGTAGGACATGAAATGGTTCAAGGAAATTGCCCCAATTATGGAAATGAATTTCAAGTGTTCATTTGATGGTCTACAACTTTTCCCTTACTGCACCTAGCCATTCAAATTTGAGGAGTTTGTGA--GAGAGTCTCCAATATTTTTAG---------------------------------------------------------------------------------------------------------
>TB39
--------------------------------------------------------------------------------------------------------------------------------------------------------------------------------------------------------------------------------------------------------------------------------------------------------------------------------------------------------------------------------------------------------AGTTTGAGTCAGCAAAGAACTAATTTCACAGAGGAAGTTTGTCCAAATAGAGGGAGAAAACAAAGGATTGTCGTAAAGTCTTACCCGAGGTTTGATGGCGGAGGCGGGGAGGAGGAGGAGGAGGAGAGGATAATGGAACAGGGGGTGTGGTTTTCAATTTGGCTATGGCGGGAGCGTTAACTTATTTGACTGTTACAGGACAGATGGGTTGGGTTTTTGATGCAATCGTTTCTCTATCGGTAAGAATTTTGATCACAAATATTAAATAAATACTGTTAAGATATTCAACTCTTCAATTTAATCTTGATTTACGACACAATATTGAATTCTGAATGTTTTGAAAA--------CTTAAAATAAAAATTGAATTCTAGCTAAATACAATGCTATTAGATTTCAATTGCTTTCTGGTGAGAATATTTCAATTGTTTTTTTGACCAACTTGAAAA------------------------------------------------------------------------------------------
>TC31
CTAAGTGAGCCCGAAAGCTTCTAGCCAATACTTCATATAGGCCTTCCAGGTCATTTATTCACGGCAGTAGCTGAAAAACACCACCCCGAAACACGCAGGCCGTAAAATCCGACGAACAACATCTAAACTTAAGGCCAGCCACTCTGAAGGTTACTATTCCCGAGCAATTTCCGTGCAAAACGAGCCAATGCAGTAAAACAATGGACTCTATAACCTTGAGTTGCTTGACAAATATCTCAACCAATCTATTCTTATTTCCCTCATCTCACAAATTAATAAAACCGTCAAACCCTTGTCTCCTTCCTTGCCGACGCAATTCTAAAGCGATTTCTGCAATTTCCTACAATCTTTATACTTCACATACGAAGAATTACGGGCACAGGAACAGCTCAAGCTTGATACCCGGGAGGTATTATTTGTTAAAGGAATTTTGTCCCAATACAAGGAGTAAACGAAGGATTATTGTTAATGCTAGTTTCAGGCTCGACTCTGGCAGTGAGGAGGAGGAGGAGGGGGGGGAAACAATGGAGTGGGGCGTATCGTATTTAACCTGGCTATGGCCGGAGGCTTAACTTATCTCACTGTTACAGGAAAGCTGGGGTGGGTGGTCGATGCAATCGTTTCCTTATGGGTAACTATTCCT-TGTTGTATTCTCGTTAATTGTAGTTTTGATAATCTATTTTTTCTTTAAA--GCCCACCTTCTCAGAATTCATGATCAAAATTTGGAGCAAGAATTGAAATCTGAAAATATCCACTGGAATTTGAAAATATGTATAAACTCAAAAGTTCCAGCAAGTTCCAC--TATATATTTCATATTGCTGACTTTAGTCCTTTACATCACAAGTGTTTCCCCTCAGAGCCAGCTCCTTTTTTTTCCCGGAAAAATCATTATTTTACTTACTATAAGTAACAAATTACGTTCTGCATA
>TN1
-------------------------------------------------------------CATAACCTGCTTGTCAAAATTGTCGATAAATTTAGCTTTATATAAG-----CCTTTAATAAACTCATTAAAGGTTTCAAACAATTCTTTCCTTAGTTTCCGCCATAAATTTAAACTAATTCACACAAATTGCTGCAAAATATTATCTTCGGATGCGAAT-------------------------------------------------------------------------------------------------------------------------------------------TATCACAGGCCTTTAAAAAGTCGCATCGTCTTGAGTTCGAGTCACGAGAAAATTTATTTTACAGAGGAATTTTGCCCAAATAGAGGGAGAAATCTAAGGATTGTGGTAAAGTCTTACCCGAGGTTCAACG--------GAGGAGGAGGGGGAGGAGGAGAGAATAATGAAGCGGGGCGTGTGGTATTTAATTTGGCTTTGGCGGGAGCGTTAACGTATTTGACTGTTACAGGAAAGATTGGCTGGGTGTTCGATGCAATCATTTCTCTATCGGTAAGTATTTTATTTTCAAAATTCAAATATAA-ATATCCAGGCATTCATGTCTTCAATTTAATCTTAATTTAAGATAGGGTACTGAATTCTTAATGTTCTGAAAT-----------------------------------------------------------------------------------------------------------------------------------------------------------------------------------------------------
>TO14
------------------ACAAAACGAGCAAATGCATTGCAAATAAAATGGACACCAAACCCTTGACTTGCTTATCAAATTTATCCATAAATTCAGCGTCTTACAAG-----CCTTCAATAAACTCATTAAGGGCTTCAACTAATTCTCTTCGTAGTTGCCGCTACACATTTAAACATATTGACATATATTCTTCCAAAATATTGTCTTCAAATTCTAGT-------------------------------------------------------------------------------------------------------------------------------------------TATCACAGGCCTTTAGAAAGCCATATTGTCTTGAGCTCGAGTCACGAGAAAGTTTATTTCACAGAGGGATTTTATCCGAATAGAGGAAGAAAACAAAGGATTGTGGTTAAATCCTACCCGAGGTTTAACG--------GAGGAGGAGGTGGAGGAGGGGAGAAGAACGAAACAGGGCGTGTTGTATTTAATTTGGCTATGGCGGGAGCGCTAACTTATCTGACTGTTACAGGAAAGATTGGCTGGGTTTTCGATGCAATCGTTTCTCTATCAGTAAGTATTTTGTCTGTAATTTTAGATAGAA---TGTCCAGGCATT-AAGCCTCCGATTGAACTATAAATTGAGATAGATTACTTCAATCTAATGTTCTGAAGACACTTTTC-TTTTACTTTAATGCAAGCTCTAGCAAAGTTACAATTGTATTATACTTAGTGTTTAGTTAAA--TGTGAATTCTAGC-AATTTACAATTGCATCATACTTCA-AGTTGTTAGTATCAAGGAAATTTCAATTGTTTTGCCAGGGAACTGAACT--------------------------------------
>WN5
-------------------------------------------------------------------------------------------------------------------------------------------------------------------------------------------------------------------------------------------------------------------------------------------------------------------------------------------------------------------------------GCCTTTGATAAGCAGAATTGCAACGAGTTCGAATACCGAAAAGTTTAACTTTACAGAGGAATTGCGTCCCTGCAGAGGAAGAAGGCAAAGGATTATTGTGAAATCTTATCCGAGGTTTAATT-----------TCGGTAACGGTGGAGGAGGAAATAATGACCCAAGGCGTGTGGTATTTAACGTGGTCATGGCCGGAGCGTTAACTTATCTGACAGTTACAGGAAAAATTGGCTGGGTCTTCGATGCGGTCGTTTCTCTATCGGTAACATTTTTTTCCTTGCCTTCTAAATCATTATTTTTTAAA-----AACCCTCACAGTTAATTCGAGGCTTCGACTTTATGTGGATGGAATGTCGCATTCTGAATATTTT--TTAAAATATCCTTTAAAATTTATTTAGTTCGTTTTCAAATTGAAAATTCGAAATTTT------AGCAAGATTAAGTGAGGACGAGTGGACATTTCA---------------------------------------------------------------------------------------------
>WS10
--------------------------------------------------------------------------------------------------------------------------------------------------------------------ACACATTCAATAATATTTACATAAATTCTTGCAAAACATTGTCTTCAAATTCTAGA-------------------------------------------------------------------------------------------------------------------------------------------AATCACAAGCCTTCAGAAAGCCATATCGTCTTGAGTTCACGTCATGAAAAAGTTTATTTCACAGAGGGATTTTACCAGATTAAAGGAAGAAA---AAGGATTGTGGTTAAATCATACCCGAGGTTTAATG-----------GAGGAGGAGGTGGGGGGGAGAGGAACGAAACAGGGCGTGTGGTATTTAATTTGGCTTTGGCAGGAGCGTTAACTTATCTGACTATTACAGGAAAGATGGGCTGGGTTTTTGATGCAATTGTTTCTCTATCAGTAAGTATTTTATCTGTAATTGCAGATAAAA--ATGTCCAAGCATT-AAACCTACGATTGTAATATAAACTGATGTAGATTACTTAAATGTAATGTTCAGAAGATACTTATC-TTTTACTTTGATGCAAACTCAAGCAAAGTTGCAATTGATTTATACTTCATGTTTAGTTTAGCATTTAAGTTCTAGCTAAGCCGCAATTACATTATACTTCA-AGTGTTTATTATGCAGGACATTTTAATTGTTCTACCAGGGAACTTAACTTTTAAAATTATTTGGCATATATAGTAAACTGCAATAC-
>WW11
------------------------------------------------------------------------------------------------------------------------------------------------------------------------ATTCAATAATATTTACATAAATTCTTGCAAAACATTGTCTTCAAATTCTAGA-------------------------------------------------------------------------------------------------------------------------------------------AATCACAAGCCTTCAGAAAGCCATATCGTCTTGAGTTCACGTCATGAAAAAGTTTATTTCACAGAGGGATTTTACCAGATTAAAGGAAGAAA---AAGGATTGTGGTTAAATCATACCCGAGGTTTAATG-----------GAGGAGGAGGTGGGGGGGAGAGGAACGAAACAGGGCGTGTGGTATTTAATTTGGCTTTGGCAGGAGCGTTAACTTATCTGACTATTACAGGAAAGATGGGCTGGGTTTTTGATGCAATTGTTTCTCTATCAGTAAGTATTTTATCTGTAATTGCAGATAAAA--ATGTCCAAGCATT-AAACCTACGATTGTAATATAAACTGATGTAGATTACTTAAATGTAATGTTCAGAAGATACTTATC-TTTTACTTTGATGCAAACTCAAGCAAAGTTGCAATTGATTTATACTTC---------------------------------------------------------------------------------------------------------------------------------------------
