# Supplementary material for: Development of a Target Enrichment Probe Set for Conifer (REMcon)
Source: Biology (Basel). 2024 May 22;13(6):361. doi: 10.3390/biology13060361 (PMC11200496; doi:10.3390/biology13060361)
Supplement: Supplementary file 1 [file biology-13-00361-s001.zip › biology-2960267-supplementary/Sup data/secapr_alignments_paralogs/16.fasta]

>AA3
ATACCCAAACCTATTCTTCCAGTTCCTCATCTGCCCTTATATCCAAATCTACAACTGGGTGTCGGCCCCCGTCTGAATTATCCCGTTTTATCGTTTTAAACAAAAAATTCAAAGAAAATTGCATATACAGCTCCAATATCGCCTTTTCATCCCCTCCGAGCAAATATGGTAGCTTTACTTCCATTGCAGCTGCTCCAAATACTGTCACCAAATGTTGGTCATGTGGTACAGAAGCAACCGATAGCCTCTTTCTAGTGTGCCCCTCGTGCGAGAGCGTACAGCCTCTCGATTCGTCGGCCAACCACTTTCAGATATTTAACCTGTAATTTTTTCGACTCAGTATAACTTAACTTTCCCCACTTCCAATACCCACATGTTATACAGGTATTAT
>AAR4
ATACCCAAACCTATTCTTCCAGTTCCTCATCTGCCCTTATATCCAAATCTACAACTGGATGTCGGCCCCCGTCTGAATTATCCCGTCTTATCGTTTTAAACAAAAAATTCAAAGAAAATTGCATATACAGCTCCAATATCGCCTTTTCATCCCCTCCGAGCAAATATGGTAGCTTTACTTCCATTGCAGCTGCTCCAAATACTGTCACAAAATGTTGGTCATGTGGTACAGAAGCAACCGATAGCCTCTTTCTAGTGTGCCCCTCGTGCAAGAGCGTACAGCCTCTCGATTCGTCGGCCAACCACTTTCAGATATTCAACCTGTAATTTTTTCGACTCAGTATAACTTAACTTTCCCCACTTCCAATACCCACATGTTATACAGGTATTAT
>AH26
ATACCCAATTCTCCTTTACTCCCAGATTCGATGCCCTTCTTCATCAAACTTCATCTGGGCCTCAGCGATTATCTAATTTGGCCCCTTCTAGCAACCGATATGTTTTTTACAAAGAAAATTGCATACCAAACTGCCTCAATGGCCTTCTCCAGCATTTAAACAACCTTGGCAGATTTTCCTCCTCAGCAAACGCTCAAGATGCTGTCATTAAATGCTGGGCATGTGGCGCAGAGGCGCCTGATGGGCTATTTCTGCTGTGCCCATCATGCAAAAGAGTTCAACCCGTCGATCCTTCGATCAACTATTTCCAGATATTCAATCTGTAAATCTCTGGACGCT--AACTCACGTTAAATGAATATTACAATTTGTTTTTATAAAGAACTCCACAC
>AME1
ATACCCAATCCTATTCCTCCACTTCCTCATCTGCCCTTGTATCCAAATCTACAATTGGGTCTCGGCCCCCATCTGACTTATCCCGTTTTATCGTTTTAAACAAAAATTTTAAAGAAAATTGCATATACAGCTCCAATATCCCCTTTTCATCCCCTCCGAGCAAATATGGTAGCTTTACTTCCATTGCAGCTGCTCCAAATACTATCACAAAATGTTGGTCATGTGGCGCAGAAACACCCGATAGCCTCTTTCTAGTGTGCCCCTTCTGCAAGAGTGTTCAGCCTCTCGATTCGTCGGTCAACTACTTTCAGATATTCATCCTGTAATTTTCTCGACTCAGTATAACTTAATTTTCCCCACTTCCACTAACCACATGCTATACAGATATTAT
>AP25
ATACCCAATTCTCCTTTACTCCCAGATTCTATGCCCTTCTTCATCAAACTTCATTTGGGCCTCAGCGATTATCTAATTTGGCCCCTTCTAGCAACCGATATGTTTTTTACAAAGAAAATTGCATACCAAACTGCCTCAATGGCCTTCTCCAGCATTTAAACAACCTTGGCAGATTTTCCTCCTCAGCAAACGCTCAAGATGCTGTCATTAAATGCTGGGCATGTGGCGCAGAGGCGCCTGATGGGCTATTTCTGCTGTGCCCATCATGCAAAAGAGTTCAACCCGTCGATCCTTCGATCAACTATTTCCAGATATTCAATCTGTAAATCTCTGGACGCT--AACTCACGTTAAATGAATATTACAATTTGTTTTTATAAAGAACTCCACAC
>APA47
------------------------------------------------------------------------------------------CTCCTTACTTAATCTCTTCCAAATCAAATTGTGTTTCCAGC------------------A---ATACGGGTAGGTTTAGGTACAAGTTTTCATCATTAGCAGTTGATAAGGAAGTTGTAAGTTGCTGGGCATGTGGCAAACAAGCGACCGATGCGGCATTTCTAGCATGCCCATCATGCAAGGGCGTCCAACCTCTGGATTCTTCACTCAGTTTTTTCCAGATTTTTAACCTGTAAATTTCTTCCCAAATACTATTACTTTCATCATGAGCTAAAATCTGTACAAGATTATTTATATCTTG
>AS57
GCAACCACCATTCTCCATCTTCCCAATCCTTATTTTCTCCAACCAAATCTCCAATTGCGTTGCAACCCCAATCTCATTTAAGCCATTTTATCTCTCCACACAAGCTTTCCAAAGAAAATTGCATATCCAGCCATCAGACAGACCCATATTTCCATTTAGA---CACTGGTAAATTTTCTACCTTAGCAACTGCTCTAAATTCTGCAATAAAATGCTGGGTATGTGGCGCAGAAGCATCTGATAGCCCATTTCTAGCATGCCCATCATGCAAGAGTGTGCAGCCTCTCGATTCTTCAGTTGATTTTTTTCATATATTCAACCTGTAATTTTCTGGCCTCTAAAACTCAAGATAACTGAATAAAACAGTTTTGTTTTTCAATGCCCATGATAT
>CB35
ATACTCAATTCTCTTTATCTCCCAATTCCCATGTCGTTCCTCACAAAGCTTCATATGGGTCTCAGCCCTTATCTAATTTGGCCCCTTCTAGCTGCCCATATGTTTTATTCAAAGAAATTTGCATGTCCAACTGCCCTAGTGGCCTTCTCAAGGATTTAACCAACGTTGGCAGATTTTCCTCCTCAGCAAATGCTCAATATGGTGTCAATAAATGCTGGGCGTGTGGCGCAGAAGCACCTCGTGGGCCATTTCTGGTGTGCCCATCATGCAAAAGTGTTCAACCCCTTGATTCTTCAGTCAATTATTTCCAGATATTCAATCTGTAAATCTCAGGATTTTGAAACTCTCTTTAAACGAATATGGCAATTTGTTTTTTTATGAAGATATATAT
>CDE34
ATACCCAATTCTATTTATCTCCCAGTTTCGATGCCCTTCTTCACCCGAATTTATCTGGGTCTCAGCGCTTATCTAATTTGGCCCCTTCTAGCTGCCCATATGTTTTATACAAAGAAAATTGCATACCCAACTGCCCTACGGTCCTTCTCCATAATTTAACCAACTTTGGCAGATTTTCCTCTTCAGTAAACGCTCAAGATGCCGTCCTTAAATGCTGGGCATGTGGCTTAGACGCACCTGATGAGCCATTTCTGGTGTGCCCATCATGCAAAAGTGTTCAACCCCTCGATTCTTCAGTCAACTATTTCCAGATATTCAATCTGTAAATCTCTGGACGCTGAAACTCACATTAAACGAATATGACAATTTTTTTGTAATAAGGAACACACAC
>CF38
ACTCCAAATCCTGTCTATCTTCCCAATTCTTTGCCCCCCAATTCAAGTCTCCATTTGGGTTTGAACCCCCATCTCATTTTATACGTTTCATCTCTCTTTACAAGCTTTCCAAAGAAAATTGCATACCCAGCTATAATACACCTCGATTTTCCCATTTAAACAGATATGGTAGCTTTTCTACCTCAGCAACGGCCCCAAATACTGCCATAAAATGCTGGGCATGCGGCAAAGAAGCACCTGATGGTCCATTTCTAGCCTGCCCATCATGCAAGAGCGTTCAGCCTCTCGATTCTTCACTTAATTACTTCCACATATTCAACCTGTAATTTTCTAGACTC-ACGATTAATGATTACAGCTTTTATTTTTTCAATATAGCTTTTTGTTAAAAGT
>CH19
------------------------------------------------------------------------CTCATTTAAGCTGTTTTATTTCTCCACACAAACTTTCTAAAGAAAATTGCATATGCAGCCATCAGCAAGCCCCGCATCTTCATTCAGTGAGCCATTGTAACTTTTCTACCCTAGCAACTGCCCCAAATAGTGCAATAAAATGTTGGGCATGTGGCGCAGAAGCATCCGATAGCCCATTTCTAGCATGCTCATCGTGCAAGAGTGTGCAGCCTCTCGATTCTTCAGTTGATTTTTTTCATATATTCAATCTGTAACTTTCTGGCCTATAAAACTCAAGATAACTGATTAAAACAGTATTGGTTTTTAATTCCTATGATAG
>CHA37
ACTCCAAATCCTGTCTATCTTCCCAATTCTTTGCCCCCCAATTCAAATCTCCATTTGGGTTTGAACCCCCATCTCATTTTATACGTTTCATCTCTCTTTACAAGCTTTCCAAAGAAAATTGCATACCCAGCTATCATACACCTCGATTTTCCCATTTAAACAGATATAGTAGCTTTTCTACCTCAGCAACGGCCCCAAATACTGCCATAAAATGCTGGGCATGCGGCAAAGAAGCACCTGATGGTCCATTTCTAGCCTGCCCATCATGCAAGAGCGTTCAGCCTCTCGATTCTTCACTTAATTACTTCCACATATTCAACCTGTAATTTTCTAGACTC-ACGATTAATGATTACAGCTTTTATTTTTTCAATATAGCTTTTTGTTAAAAGT
>CJ24
GCACCCAGGGTAGTCCATCTTCCCAATCCTTCTCTGCCTCAACCAAATTTCCAATTGCGTTGCAACTCCAACCTCGTTTAAGCCAATATATCTCTCCACACAAGCTTTCCAAAGAAAATTACATATCCAGCCATCAGACAGCCCCATATTTTCATTTAGTCAGCCGTGGTAACTTTTCTACCTTAGCAACTGCTGTAAATTCTGCAATAAAATGCTGGGCATGTGGTGCAGAAGCATCCGATAGCCCATTTCTAGCATGCTCCTCATGCAAGAGCGTTCAGCCTCTCGATTCTTCTGTCGATTTTTTTCATATATTCAATCTGTAATTTTCTGGCCTCTCAAACTCAAGATAACTGAGTAAAACAGTTTTATTTTTCAATAACCATGCTAT
>CK7
GCAACCAGCATTGTCCATCTTACCAATCCTTCCCCTTCTTATTCAAATCTCAAATTGCGTTTCAACCCCAACTTCATTTAAGCCATTTCATCTCTCTATACAAGCTTTCCAAAGAAAATTGCATATCTAGCCATCAGACAGGCCCAAATTTCCATTTTGACAGCCGTGGTAGCTTTTCTACCTCAGCAGCTGCTCTAAATTCTGCAATAAAATGCTGGGCATGTGGCGTAGAAGCATCCTGTAGTCCATTTCTAGCATGTCCATCATGCAAGAGTGTTCAGCCTCTCGATTCTTTAGTTAATTTTTTTCATATATTCAACCTGTAATTTTCTGGCCTTTTAAACTCAAGATAACTGAATAAAACAGTTTTCTTTTTCAATGCCCAAGATAT
>CL6
--------------------------TCCTTCCCCTTCTTATTCAAATCTCCAATTGCGTTTCAACCCCAACTTCATTTAAGCCATTTCATCTCTCTATACAAGCTTTCCAAAGAAAATTGCATATCCAGCCATCAGAAAGGCCCAAATTTCCATTTTGACAGCCGTGGTAGCTTTTCTACCTCAGCAGCTGCTCTAAATTCTGCAATAAAATGCTGGGCATGTGGCGTAGAAGCATCCTGTAGTCCATTTCTAGCATGTCCATCATGCAAGAGTGTTCAGCCTCTCGATTCTTTAGTTAATTTTTTTCATATATTCAACCTGTAATTTTCTGGCCTTTTAAACTCAAGATAACTGAATAAAACAGTTTTCTTTTTCAATGCCCATGATAT
>CM9
------------------------------------------------------------------CCCGACCCCTTTTAAACCATTTTATCTATGCACACAAGTATTTTGAAGAAAATTGCATATGCAGTCATCATACAGCCCCATATTTTCATCCAGTGACCCACAACAACTTTACTACCTTGGCAACTGCTCAAAATTCTGCAATAAAATGCTGGTCATGTTGCACAGAAGCATCCGATAGCCCATTTCTAGTATGCTCATCTTGCAAGAGTGTGCAACCTCTGGATTCTTCAGTTGATTTTTTTTATATATTCAATCTGTAATTTTCTGGCCTTTAAAACTCAAGATAACTCAGTAAAACAGTTTTGATTTTTAATAACCATGACAT
>CO8
GCACCCAGCGGTCTCCATCTGTCCAATCCTTCTCTGCCTCAACAAAATCTACTTTTGCATTGCAACCCCAACCCCATTTAAGCTATTTTATCTCTGGACACAAGTATTTTGAAGAAAATTGTATATGCAGTCATCATACAGCCCCATATTTTCATCCAGTGACCCACAACAACTTTACTACCTTGGCAACTGCTCAAAATTCTGCAATAAAATGCTGGGCATGTTGTACAGAAGCATCCGATAGCCCATTTCTAGTATGCTTATCCTGCAAGAGTGTGCAACCTATGGATTCTTCAGTTGATTTTTTTCATATATTCAATCTGTAATTTTCTGGCCTTTAAGACTCAAAATAACTCTGTAAAGCAGTTTTGATTTTCAATAACCATGACAT
>CP16
GCTCCCAGTGGTATCCATCTTCCCAATCCTTCACTACCTCTACCAAATCTCCATTTGCGTTA-CAATCGAACCTCATTTAAGCCATTTTATCTCTCCATACAAGGTTTTCAAAGAAATTTGTATATGCAGCCATTAGACAACCCCATATTTTCATTTAGGGAGTTGTGGCAACTTTTCTACCTTAGCAACTGCCCTAAATTCTGCAATAAATTATTGGGAATGTGGGGTAGAAGCATCTGATAGCCCATTTCTAGCATGCTCATATTGCAAGAGTGTGCAGCCTCTCGATTCTTCAGTTGATTTTTTTCAAATATTTAATTTGTAATTTTCTGGCTTCTAAAACTCAAGATAACTGAGCAAATTAGTTTTTATTTTTAATTCCCATGATAT
>CP161
GCTCCCAGTGGTATCCATCTTCCCAATCCTTCACTACCTCTACCAAATCTCCATTTGCGTTA-CAATCGAACCTCATTTAAGCCATTTTATCTCTCCATACAAGGTTTTCAAAGAAATTTGTATATGCAGCCATTAGACAACCCCATATTTTCATTTAGGGAGTTGTGGCAACTTTTCTACCTTAGCAACTGCCCTAAATTCTGCAATAAATTATTGGGAATGTGGGGTAGAAGCATCTGATAGCCCATTTCTAGCATGCTCATATTGCAAGAGTGTGCAGCCTCTCGATTCTTCAGTTGATTTTTTTCAAATATTTAATTTGTAATTTTCTGGCTTCTAAAACTCAAGATAACTGAGCAAATTAGTTTTTATTTTTAATTCCCATGATAT
>CT15
GCATCCAGCGGTGTCCATCTTCCCAATCCTTCTCTGCCTCAACCAAATCTCCATTTGCGTTGCAACCCCAACCTCATTTAAGCCATTTCATTTCTCCACACAAACTTTCTAAAGAAAATTGCATATGCAGCCATCAGACTGCCCCGCATTTTCATCCAATGAGCCATGGTAACTTTTCTACCTTAGCAACAGCCCCAAATTTCGCAATAAAATGTTGGGCATGTGGTGTAGAAGCATCCGATAACCCATTTTTAGCATGCTCATCTTGCAAGAGTGTGCAGCCTCTCGATTCTTCAGTTGATTTTTTTCATATATTCAATCTGTAATTTTCTGGCCTATAAAACTCAAGATAACTGATTAAAACCGTATTGATTTTTAATTCCTATGATAT
>DA12
GCACCCAGCGGTGTCCATCTTCCCAAACCTTCTCTGCCTCAACTAAATCTCCATTTGCATTGCAACCCCAACCCCATTTAAGCCATTTTATCTATCCACACAAGCATTTTGAAGAAAATTGCATATGCACTCATCCGACAGCCCCATATTTTCATCCAGTGACCCACATCAACTTTACTACCTTAGCAACTGCTCAAAGTTCTGCAATAAAATGCTGGGCATGTTCCACAGAAGCATCCGATAGCCCATTTCTAGCATGCTCATCTTGCAAGAGTGTGCAACCTCTGGATTCTTCAGTTGATTTTTTTCATATATTCAATCTGTAATTTTCTGGCCTTTGAAACTCAAGATAACTCAGTAAAACACTTTTGAATTTTAATAACCTTGATAT
>FC13
GCACCCAGCGGTGTCCATCTTCCCAAACCTTCTCTGCCTCAACTAAATCTCCATTTGCGTTGCAACCCCAACCCCATTTAAGTCATTTTATCTCTGCACACAAGCATTTTAAAGAAAATTGCATATGCACTCATCAGACAGCCCCATATTTTCATCCAGTGACCCACATCAACTTTACTACCTTAGCAACTGCTCAAAGTTCTGCAATAAAATGCTGGGCATGTTCCACAGAAGCATCCGATAGCCCATTTCTAGCATGCTCATCTTGCAAGAGTGTGCAACCTCTGGATTCTTCAGTTGATTTTTTTCATATATTCAATCTGTAATTTTCTGGCCTTTGAAACTCAAGATAACTCAGTAAAACACTTTTGAATTTTAATAACCTTGATAT
>JO20
GCATCCAGCGGTGTCCATCTTCCCAATCCTTCAATGCCTCAACAAAATCTCCATGTGCGTTGCAACCCCAACCTCATTTAAGCTATTTTATTTCTCCACACAAACTTTCTAAAGAAAATTGCATATGCAGCCATCAGAAAGCGCTGCATCTTCATTCAGTGAGCCATTGTAACTTTTCTACCCTAGCAACTGCCCCAAATACTGCAACAAAATGTTGGGCATGTGGCGCAGCAGCATCCGATAGCCCATTTCTCGCATGCTCATCGTGCAAGAGTGTGCAGCCTCTCGATTCTTCAGTTGATTTTTTTCATATATTCAATCTGTAACTTTCTGGCCTATAAAACTCAAGATAACTGATTAAAACAGTATTGGTTTTTAATTCCTATGATAT
>JU21
-----------------------------TTCAATGCCTCAACAAAATCTCCATGTGCGTTGCAACCCCAACCTCATTTAAGCTATTTTATTTCTCCACACAAACTTTCTAAAGAAAATTGCATATGCAGCCATCAGAAAGCCCCGCATCTTCATTCAGTGAGCCATTGTAACTTTTCTACCCTAGCAACTGCCCCAAATACTGCAACAAAATGTTGGGCATGTGGCGCAGCAGCATCCGATAGCCCATTTCTCGCATGCTTATCGTGCAAGAGTGTGCAGCCTCTCGATTCTTCAGTTGATTTTTTTCATATATTCAATCTGTAACTTTCTGGCCTATAAAACTCAAGATAACTGATTAAAACAGTATTGGTTTTTAATTCCTATGATAT
>KE1
ATTCCCAATTCACTTTATCTCACAATTTCCATGTCCTTCATCACAAAGCCTCATATGATTCTTGACCCTTATCTAATTTGGCCCCTTCTAGTTGCCCATATGTGTT-TTCAAAGAAATTTGCATGTCCAACTGCCCTAATGGCCTTCTCAAGCATTTGACCAATGTTGGCATATTTTCTTAAAAGGAAAATCTTCAATATGTTGTCATTAAATGTTGGGCATGTAGCACAAAGGCACCCAATGGGCCATTTCTAGCATGCCCATCATGCAAAAGTGTTCAACCCCTTGATTCTTCAGTCAACTATTTCCATATATTCAATCTACAAATATTCGGATGCTAAAACTCTTAATTAAATG----------------------------------
>PA42
---------------------------------------------------------------AATGGCTGCCGACCCCAATCTTCTTCGCAACCCACATAATCTCTACCAAATCAAACTGTGTTTCCAGC------------------A---ATGCAGGTAGGTTTAGGTATAATTTTTCAACATTAGCAGCTGATAAGGAAGTTGTAAGATGCTGGGCATGCGGCATTCAAGCGCCCGATGCGCCGTTTCTAGCATGCCCATCATGCAAGAGCGTCCAGCCTCTGGATTCTGAACTCAATTTTTTCCATATATTCAACCTGTAAATTTCTTACCAAATACTATCACTTTCATCATTCGTTGAAATCTGTACAACAGTTATTTT------
>PB33
ATGCCCTATTCTCTTTATCTCCTTGTTTCGATGCCCTTCTGCACCAAACTTCCGG---GTCTCAGCGCTTATCTAATTGGGCCCTCTCTAGCTGCTCATATGTTTTTTACAAAAAAGATTGCATTCCCAACTGCCCCAGTGGCCTTTTTTATCACTCAGCCAACTTTGGGAGATTTTCCTCCTCAGCAAACGCTCAAGGTGCCGTCGTTAAATGCTGGGCATGTGGCACAGAGGCAGCTGCTGGGCCATTTCTGGTGTGCCCATCATGCAAGAGTGTTCAACCTCTGGATTCTTCAGTGAACTATTTCCAGATATTTAATCTGTAAATCTCTGGACGCTGAAACTCACAT--GACAA---------CTTGTTTTTATGAGGAACCACACAA
>PG28
ATACCCAATTCTCTTTATCTCCCAATTTCGATGCCTTTCTTCACCAAGCTGCATCTGGGTCTCAGCCTTTATCTAATTTGTCCCCTTCTAGCTGCCCAAATGTCTTTTACAAAGAAAATTGCATAACCAACTGCCCCAGTGGTCTTCTCCGGCATTTAACCAACTTTGGCAGATTTTGCTCCTCAGCAAATGCTCAAGATTCTGTCATTAAATGCTGGGCATGTGCCAAAGAGGCACCTGACGGGCCATTTCTGGTGTGCCGATCATGCAAAAGTGTTCAACCCCTCGATTATTCAGTCAACTATTTCCAGATATTCAATCTGTAAATCTCTGGACGCTGGAACTCACATGAAATGAATATCACAATATGCTTTTACGAGGAACCACAGAT
>PM29
ATACCCATTTCTCTTTATCTTCCAATTTCAATGCCTTTCTTCAGCAAGCTTCATCTGGGTTTCAACCTTTATCTAATTCGGCCCCCTCTAGCTGCCCAAACATTTTTAACAAAGAAAATTGCATACCTAACTGCCCTAGTGGCCTTCTCCAGCATTTAACCAACTTTGGCAGATTTTCCTCCTCGGCAAATACTGAAGATGCTGTAATTAAATGCTGGGCCTGTGCCGCAGAGGCTCCTGAAGGGCCATTTCTGGTGTGCCCGTCATGCAAAAGCGTTCAACCCCTCGATTCTTCAGTCGACTATTTCCAAATATTCAATCTGTAAATCTCTGAACGCTGAAAGTCACATCAAACGAATATGACAATATGCTTTATGACGAAACCAAACAC
>PS27
ATACCCAATTCTATTTATCTCCCAATTTCGATGCCTTTCTTCACCAAGCTGCATCTGGGTCTCAGCCTTTATCTAATTTGTCCCCTTCTAGCTGCCCAAATGTCTTTTACAAAGAAAATTGCATAACCAACTGCCCCAGTGGTCTTCTCCGGCATTTAACCAACTTTGGCAGATTTTGCTCCGCAGCAAATGCTCAAGATTCTGTCATTAAATGCTGGGCATGTGCCAAAGAGGCACCTGACGGGCCATTTCTGGTGTGCCGATCATGCAAAAGTGTTCAACCCCTCGATTCTTCAGTCAACTATTTCCAGATATTCAATCTGTAAATCTCTGGACGCTGGAACTCACATGAAATGAATATCACAATATGCTTTTACGAGGAACCACAGAT
>SG23
GCAGCCAGCGGTGTCCATCTTCCCAATCCTTCTCTTCCCCAGCCAAATCTCCAATTGTGTTGCAACCCCAACCTCATTTAAGCCGTTTTCTCTCTCCACACAAGCTTTCCAAAGAAAAATGCATAACCAGACATCAGACAGCCCCATATTTCCATTTAGA---ACGTGGTAACTTTTCTACCTTAGCAACTGCTCTGAATTCTGCAATAAAATGCTGGGCATGTGGCGCAGAAGCATCCGAGAGCCCATTTTTAGCATGCTCATCATGCAAGAGTGTGCAGCCTCTCGATTCTTCAGTCGATTTTTTTCATATATTCAACCTGTAATTTTCTGGTTTCTAAAACTCAAGATAACTGAATAAAATAGTTTTGTTTTTCAGTGCCCATGATAC
>SS22
GCAGACAGCGTTGTCCATCTTCCCAATCGTTCTCTGCCCCATCCAAATCTCCAATTGGGTTGCAACCCCAGCCTCATTTAAGACGTTTTATCTCTCCACACAAGCTTTCCAAAGAAAAATGCATAACCAGACATCAGACAGCCCCATATTTCCATATAGAAAGCCGTGGTAACTTTTCTACCTTAGCAACTGCTCTAAATTCTGCAATAAAATGCTGGGCATGTGGCGCAGAAGCATCGGAAAGCCCATTTTTAGCATGCTCATCATGCAAGAGTGTGCAGCCTCTCGATTCTTCAGTCGATTTTTTTCATATATTCAACCTGTAATTTTCTGGTTTCTAAAACTCAAGATAACTGAATAAAATAGTTTTGTTTTTCAGTGCCCATGATAT
>SV36
GTGGCAAATGTCGTACATATTCTCAATGCTCTATCCTACTATCCAAATCTCCATTTGGGCCTAACCCCCTTTCTTATTTAACACACAATAAATCTTTGTACAAATTATCCAAAGAAAATTGCATATCTAGCTCTCAGGGAAACCCTTTTCCCCATTTAATTAACTCTGATAGATTTTCTTCCTTAGCAACTACTCCAAATGATGCCATAAAATGTTGGGAATGTGGAAGAGAAGCACCTGATCGCCCATTTCTATTCTGTCCATCATGCAAGAGTGTTTAGCCTCTCGATTCTTCTGTTAATTACTTTCAAATATTTAACCTAGAG---CCCGGATATGAAGTGGATACCAAATATCTGGAGAAAAAGTACAAAGGTTGGAAAAAAGATAC
>TA17
GCATCCAGCGGTGTCCATATTTCCAATCCTTCTCCGCCTCAGCCAAATCTCCAATTGCCTTGCAACCCCAACCTCAAATGAGCCATTTTATTTCTTCACACAAACTTTCTAGAGAAAATTGCATATGCAGCCATCAGACAGCCCCACATCTTCATTCAGTGAGCCATTGTAACTTTTCTACCTTAGCAACTGCCCCGAATTCTACTGTAAAATGTTGGGCATGTGGCGCAGAAGCATCCGATAGCCCATTTCTAGCATGCTCATCGTGCAAGAGTGTGCAGCCTCTCGATTCTTCAGTTGATTTTTTTCATATATTCAATCTGTAACTTTCTGGCCTATAAAACTCAATATAACTGATTAAAATAGTATTGATTTTTAA------------
>TB39
ACACCGAATCCTGTCTATCTTCCCAATCCTTTACCCTTCCATTCAAAGCTCTGAATGGGTTTCAGTCCCCATCTCGTTTAATCCATTTTATGTCTCTGTACAAATTTTGTAAAGAAAATTATATACCCTGCTATGATACTGCCCCATTTTCCCATTTGAACAGCTATCAGAGATTTTCTTCCTCAGCAACTGCTTCAAATGCTGCCATAAAATGCTGGGCATGTGGCACAGAAGCACCTCATGGTCCATTTCTAGCATGCCCATCGTGCAGGAGCGTTCAGCCTCTTGTTTCTTCAGTCAATTACTTCCACATATTCAACCTGTAATTTTCTGGACTTTAAAACTCACGATAAATGTTTTTGTTCTTTTTTTTTCAATACCCACAACATAG
>TC31
ATACTCAATTCTATTTGTCTCCTAGTTTCGATGCCCTT---------ACTTCATCTGGGTCTCGGCGCTTATCTAATTTGACCCCTTGTAACTGCCCATATGTTTTTAACAAAGAAAATTGCATACCAAACTGCCCAAGTAGCTTTCACCAGCATTTAAACAATTTTGGCAGGTTCTCCTCCTCAGCAAACACTCAAGACGCTGTCAATAAATGCTGGGCATGTAGCACAGAGGCACCTGATGGGCCATTTCTGGTGTGCCCATCATGCAAAAGTGTTCAACCCCTCGACTCTTCAGTCAACTATTTCCAGATATTCAATCTGTAAATCCCTGGACGCTGAAACTCACGTTAAATGAATATGACATTTGTTTTTATAAGGAATCACAACAC
>TN1
ACACCACATCCTGTATTTCTTCCCATTCATTTTCCCTCCCATTTAATTTTCCAATTGGGTTGTAACTCCACTCTCATTTAATCCATTTTAGCTCTCTTTTCAAATTTTCAAAATAAAATTGCATACCTAGCTATCATACAGTTCTATTTTTTCATTTAAACAACTATGGTAGCTTTTTTACCATGGCAACTGCTCCAAATGCTACCATAAAATGTTGGGTAGGTGGCATAGAAGTACCTAATGGCCCATTTCTAGCATGCCCATCATGCAAGAGCGTTCAACCTCTCAATTCTTTAGTTAATCACTTCCAGATATTCAACTTGTAATTTTTCAGGCTCTAAAACTCATGATAAATGAATAAAACCTTTTGTTTTTCAATACCCAAATATAG
>TO14
GCACCCAGCGGTGTCCATCTTCCCAATCCTTCTCCGCCTCAACCAAATATCCATTTGCGTTGCAACCCCAACCTCATTTAAGCCATTTTATCTCTCCACACAAGCTTACTAAAGAAAGTTGCATATGTTGTCATCAGAGAGCCCCACATTTTCATCCAATGAGCCATGGTAACTTTTCTACCTTAGCAACTGCCCTAAATTCTGCAATAAAATGTTGGGCATGTGGCGCAGAAGCACCCGATAGCCCATTTCTAGCATGCTCATCTTGCAAGAGCGTGCAGCCTCTCGATTCTTCAGTTGATTTTTTTCATATATTCAATCTGTAATTGTCTGGCCTCTAAAACTCAAGATAACTGAGTAAAACAGTTTTGATTTTTAATTCCCATGATAT
>WN5
ATACCCAATCCTATTCCTCCACTTCCTCATCTGCCCTTCTATCCAAATCTACAATTGGGTCTCGGCCAACATCTGACTTATCCCGTTTTATCGTTTTAAACAAATTTTTTAAAGAAAATTGCATATACAGCTCCAATACCTCCTTTTCATCCCCTCCGAGCAAATATGGTAGCTTTACTTCCATTGCAGCTGCTCCAAATACTGTCACAAAATGTTGGTCATGTGGCGCAGAAACACCCGAAAGCCTCTTTCTTGTGTGCCCCTCGTGCAAGAGTGTTCAGCCTCTCGATTCGTCGGTCAATTACTTTCAGATATTCAACCTGTAATTTTCTCGACTCAGTATAATTTAATTTTCCCCACTTCCACTACCCACATGCTATACAGGTATTAT
>WS10
ACACCCAGCGGCGTCCATCTTCCAAAACCATCTCTGCCTCAACTAAATCTCCATTAGCGTTGCAACACCAACACTATTTAAGCCATTTTATCTCTGCACACAAGCATTTTGAAAAAAATTGCATATGCACCCATCAGACAGCCCCATATTTTCATCCAGTGACCCACATCAACTTTACTACCTTAGCAACTGCTCAAAGTTCTGCAATAAAATGCTGGGCATGTTCCACAGAAGCATCCGATAGCCCATTTCTAGCATGCTCATCTTGCAAGAGTGTGCAACCTCTGGATTCTCCAGTTGATTTTTTTCATATATTCCATCTGTAATTTTCTGGCCTTT------------G---------------------------------------
