# Supplementary material for: Development of a Target Enrichment Probe Set for Conifer (REMcon)
Source: Biology (Basel). 2024 May 22;13(6):361. doi: 10.3390/biology13060361 (PMC11200496; doi:10.3390/biology13060361)
Supplement: Supplementary file 1 [file biology-13-00361-s001.zip › biology-2960267-supplementary/Sup data/secapr_alignments_paralogs/17.fasta]

>AA3
-----------AATCGCAGAGGGAGTTCACCCTATCTGAAGCGCAGGTTGTGAAGGAATCCTCCACCTGGGCAGAGGAAAGACTGTACATCCTAGCTGTATGTGTGACAAGGGTTATGTTTTACGCAATGGATAACGCAGGCGATCACGACGATCCAGCCAAAGCAAAAGCTAAAGCTAAGGCCTTTATGGAGAAAGCTTTGGAGGAGGCGAGGGCTGCCATGGCGCAGCTCGAAGTTCCCGTGGGCTGCGTCATTGTGGAGAACGGTGAGATTATAGCGCGCGGGAGCAACAGAACCAACCACACCAGAAACGCAACGCGGCACGCCGAGATGGAGGCCATCGACAAGCTCCTTGCCCTCTGGCAAGCCGCCAATCTGACGCAGCA-----------------------------------------------------------------------------------------------------------------------------------------------------------------------------------------------------------------------------------------------------------------------------
>AA60
-------------------------------------------------------------------------------------------------CCTGCATTTGAGTAGCATTAGGGCTACACTGCAATTT----CAAAAAGGAACCTACATTTGGGTGTGCATGAATCAATAAGACAGCATACATGGAGGCAGCGAGGA-----------------TTTTTTCAACTAGAAGTTCCCGTGGGGTGTGTGATTGTTGACAAGTGGCAAATCATTGCACGAGGAAGCAATGCCACCAATCGCACCAGAAATTCAACGAGGCACATCAAGATGGAAGCCATTCATAATATTCTTCTTCTATGTCGAATTGCCCATCTCACACATCAGCAAGTCGCTCAAAGTTTTGCAAATTGCGAGCTCTATGTCGCAAATTGGTG--------------------------------------------------------------------------------------------------------------------------------------------------------------------------------------------------------------------------
>AME1
------------------------------------------------------------------------------------------------------TATGACGAGGGTTATGTTGTACGCAATGGATAACGCAGGCGATCATGACGATCCAGCCAAAGCAAAAGCTAAAGCTAAGGCCTTCATGGAGAAAGCTTTGGAGGAGGCGAGACTTGCCATGGCGCAGCTCGAAGTTCCCGTGGGCTGTGTCATTGTGGAGAACGGCGAGATTATAGCGCGCGGGAGCAACAGAACCAACCACACCAGAAACGCAACGCGGCACGCCGAGATGGAGGCCATCGACAAGCTCCTTGCCCGCTGGCAAGCCGCCAATCTGACGCAGCAAGAGATTGCGGAGAAATTCGACA------------------------------------------------------------------------------------------------------------------------------------------------------------------------------------------------------------------------------------------------------
>AS57
--------------------------------------TATA------------------------------TATGGATTAGCATACACTTCTGTACCCTCCACTTCAGTACCATTAGGGTTTCGCTCCAATTT-CATTAATAAAGAGCTGACATTTGGGTGCTCAGGAATGGATAAGAGGGTATATATGGAAGCGGCCATGGAGGAGGCGAGATGGGCTCTTTCCCAACTTGAAGTTCCAGTGGGCTGTGTGATTGTTGAAATGGGTCAAGTCATTGCACGAGGGAGCAATGCTACCAATCACACCAGAAATGCAACGAGGCATGCAGAGATGGAAGCCATTGACAACCTTCTTCATCTCTGCCGAGCTGCCCATCTCACCCAACAGCAAGTCGCTCAACGCTTAGCAGAATGCGAACTCTATGTCACCTGCGAGCCCTGCATCATGTGTGCAGGTGCACTTTCCCTCCTTGGGATCACGCGTGTTTTCTATGGCTGTGCAAATGACAGGTTTGGAGGATGTGGGTCTGTCATGGAAGTGCACAGGCATGGCTCTGGCACTTGTGGGAACAATCAAGCTGAGGAGAAGAGGAGAGGGTTTACA----------------------------------------------------
>CDE34
-------------------------------------------------------------------------------GTAGCTTATTTAAAACTAATCATTACCTTGTTTTGCAGGAGTTATGCTATATTCTGCCCTTCTTTGAGCATGCTTCTCCCTTGCATTCATGGAGAAGATAGATGGACAATGGACATTCCAAAAGCGAAACTACAGTTTTAAAGGAAACAAGTACTATGCTTGGATAATCAATTGGCAAAAGGGAACAACTATTTTTTTGTAACGATGGATAGCTTGGAAAATTCCACCAATACAAAAATGTTATTTATGGAGAAGGCATTGGATGAGGCAAGGGTAGCCTTGTCCCACCTGGAAGTCCCTGTGGGTTGTGTGATTGTGGAGAATGGCCAAGTGATTGCGACTGGGAGCAACAGGACAAATGAAACAAGAAATGCAACGCGGCATGCAGAGATGGAGGCAATTGACAAAGTGCTTGATCTTTGCCAGGCTGCTA------------------------------------------------------------------------------------------------------------------------------------------------
>CF38
-------------------------------------------------------------------------------------GGGTAGACTCGTTAAATCTTTGAACCGAAACAAATCCCTCTTGCTCCTCTT-TGGGTTCCGTGACTCCCCGAATATGGATAACCT----GGCAATAACATTTATGGAGAAGGCTTTGGAGGAGGCGAGGTTGGCTCTGGGTGAAGTCGAAGTACCTGTGGGTTGTGTGATTGTTGAGAATGACGAAGTGATTGCCCGTGGGAGCAACATGACCAATCATACCAGAAATGCAACCAGACATGCTGAGATGGAAGCCATTGATAACTTCCTCCGCCTCTGCCAAACTCACCATCTCTCACAAGAAGAAGTTGCAGATAGATTTTCCAGATGTGAACTCTATGTAACCTGCGAACCCTGTATAATGTGTGCAGCTGCTTTATCCCTTATTGGGATTAGGCGTGTTTACTATGGCTGTCCAAATGACAGGTTTGGGGGATGTGGCTCTGTCATGGAAGTGCACAGGCATGGTTCTGGGGCGTGTGGGGAAAATCACCAAGAGGAGGAGGTGAGAGGGTTTACATGTGTTGGTGGATTAATGGCTGATGAAGCAGTTGATCTTTTTAGGAGCTTTT
>CH19
TATGACATGCAAAGGCTAGAGATGGTGGCTCTCAAATGAACCAAACTATGCAACCCAACTAAGCTAAAGCATAAATGAAGATAAGCTAAAAAGTATGTCATAATGTAAGTAGAATGAGAGCTAAGCTAAAATGCAAGTTAAAGAAAAATGGATGGTAGAGATTAAGAGGCTAGATGAATGTAATCAAGGGTGGAGTTTGAAAGTGGGAGTGATCCATGTGCATAAGCATCTCAACAATCACAATTAATGGTTGACTTTTGAGAGGGTTTGAATCATTGCACGAGGGAGAAACGCCACCAATCACACCAGAAATGCAACGAGGCATGCTGAGATGGAAGCCATTGATAATCTTCTTCATCTTTACCGTGCTGCCAATCTCACGCAACAGCAAGTCGCTCAGCGCTTTTCAGCATGTGAGCTCTATGTCACCTGTGAGCCCTGCATCATGTGTGCTGCTGCACTCTCCCTACTTGGGATCACACGCATTTTCTATGGCTGTGCGAATGACAGGTTTGGGGGATGCGGGTCTGTCATGGATGTGCACAAGCATGGATGTGGCCCATGCGGGGACAATCAAGCCGAGGAGAAGGGTGGAGGATTGACATGTGTTGGGGGATTAATGGCCGATGAGGCGGTTCATCTATTTAAAAATTTCT
>CHA37
CGTACACAACACACACAATTTATTTATTCCTTTATATAGCTGGGAAGTGCAGACATGACTATGAAATCCGAAGGGAGCATACTCAGGGTAGACTCGTTAAATCTTTGAACTGAAACAAATCCCTCTTGCTCCTCTT-TGGGTTCCGTGACTCCCCGAATATGGATAACCT----GGCAATAGCATTTATGGAGAAGGCTTTGGAGGAGGCGAGGTTGGCTCTGGGTGAAGTCGAAGTACCTGTGGGTTGTGTGATTGTTGAGAATGACGAAGTGATTGCCCGTGGGAGCAACATGACCAATCATACCAGAAATGCAACCAGACATGCTGAGATGGAAGCCATTGATAACTTCCTCCGCCTCTGCCAAACTCACCATCTCTCACAAGAAGAAGTTGCAGATAGATTTTCCAGATGTGAACTCTATGTAACCTGCGAACCCTGTATAATGTGTGCAGCTGCTTTATCCCTTATTGGGATTAGGCGTGTTTACTATGGCTGTCCAAATGACAGGTTTGGGGGATGTGGCTCTGTCATGGAAGTGCACAGGCATGGTTCTGGGGCGTGTGGGGAAAATCACCAAGAGGAGGAGGTGAGAGGGTTTACATGTGTTGGTGGATTAATGGCTGATGAAGCAGTTGATCTTTTTAGGAGCTTTT
>CJ24
TAGAAGATGTTCACATTC-AGAGTTCTGTTTTCGAATGAGTTCAACTTGAGTCTCACTTTGGAGAACCCCGATGAAGAGATAACAATATTTCTGTCGCCTCCATTTCAGTAGCATTAGGGCTACGCAGCAATCT---CAAAAAAGGAGCGGACATTTGGGTGTACACGGATGGATAAGACGGCATATATGGAGGCGGCGATGGAGGAAGCGAGGCGGGCTCTTTCCCAACTGGAAGTTCCCGTGGGGTGTGTGATTGTTGAAAATGGTCAGGTCATTGCGCGAGGGAGCAACGCCACCAATCATACCAGAAATGCAACGAGGCACGCCGAGATGGAAGCCATTGATAATCTTCTTCATCTCTGCCAATCTGCTCATCTCACGCAACAGCAAGTCGCTCAGCGATTCGCAGCATGTGAGCTCTATGTAACCTGCGAGCCCTGCATCATGTGTGCTGCTGCACTCTCTCTCCTTGGGATCACACGTGTTTTCTATGGTTGTGCAAATGACAGGTTTGGGGGATGTGGGTCTGTCATGGAAGTGCACAAGCATGGCTCTGGCCCTTGCGGGAACAATCAAGCTGAGGAGAAGGGGAGAGGGTTTACTTGTGTTGGGGGATTAATGGCCGATGAGGCAGTTCATCTATTTAGGAGTTTCT
>CL6
----------------------------------------------------------------------------CAATGCCCGGTTATTCGATATCCTTGAAGTTAATCGAAGAAGATGATGTATGGACTTCTGTCTGGTAAATTCTTTTCCTCACTCTTTTCCTGAATGGATAAGACGGTATATATGGAGGCGGCGATGGAGGAGGCGAGGCGGGCTCTTTCCCAACTGGAAGTTCCAGTGGGGTGTGTGATTGTTGAAAAAGGTCAAGTCATTGCGCGAGGCAGCAACGCCACCAATCAAACCAGAAATGCAACGAGGCACGCCGAAATGGAAGCCATTGATAACCTTCTTCGTCTCTGCCGAGCTGCCCATCTTACACAACAGCAAGTTGCTCAGCGCTTTGCAGCTTGCGAGCTCTATGTCACCTGTGAGCCCTGCATCATGTGCGCCTCTGCACTCTCCCTCCTTGGGATTACGCGTGT--------------------------------------------------------------------------------------------------------------------------------------------------------------------------
>CM9
GAGAAAAAGGAAAAGATCAGAAGTTCCATTTTCAAATACGTTAAATCTGAGTCTCACCGTGAATAACCCCGATGAAGTGATGGCAATATTTCCGTCGCCTGCACTTTAGTAGCATTAGGGCTACACTGCAATTT----CAAATAGGAACCTACATTTGGGTGTGCATGAATGAATGAGACAGCATACATGGAGGCAGCGATGGAGGAAGCGAGGAGGGCTTTTTCGCAACTAGAAGTTCCCGTGGGGTGTGTGATTGTTGAAAAAGGGCAAATCATTGCGCGGGGGAGCAATGCCACCAATCGCACCAGAAATGCAACGAGGCACGCCGAGATGGAAGCCATTGATAATCTTCTTCTTCTATGTCGAGCTGCTCATCTCACACAGCAGCAAGTCGCTCAGCGTTTCGCAGATTGCGAACTCTATGTCACCTGCGAGCCCTGTATCATGTGTGCTGCTGCACTTTCCGTGCTTGGGATCAGACGCGTTTTCTATGGCTGTGCAAATGACAGGTTTGGGGGATGTGGGTCTGTCATGGATGTGCACAAGAAGGGCTCTGGTCCATGTGGGGACAATCAAGCT---GAAAATGGGAGAGGTGTTACATGTGTTGGGGGAGAAATGGCCGATGAGGCGGTTGATTTGTTTAAGAGTTTTT
>CP16
GAGAAGACGTTCACATTCGGAGTTCTCTTTATCGAATGCGTTCAATTTGAGTCTCACTTTGGATAACCCGGATGAAGAGATAACAATATTTCCTTCGCCTCCACATTAGTAGCATTAGGGCTACGCTGCAATTT-CAAAAAAAAGGAGCTGACATTTGGGTGTACATGAATGGATAAGACGACATATATGGAGGCGGCTATGGAGGAAGCGAGGCGGGCTCTTTCCCAACTGGAAGTTCCCGTGGGGTGTGTAATTGTTGAAAAGGGTCAAATCATTGCACGAGGGAGCAACGCCACCAATCAGACCAGAAATGCAACGAGGCACGCCGAGATGGAAGCCATTGATAATCTTCTTCATCTCTGCCGAGCTGCCCATCTCACGCAACAGCAAGTTGCTCAGCGCTTCGCAGCATGTGAGCTCTATGTCACCTGTGAGCCCTGTATCATGTGTGCTGCTGCACTCTCCCTCCTCGGGATCACACGCGTTTTCTATGGCTGTGCAAATGACAGGTTTGGGGGATGTGGGTCTGTCATGGATGTGCACAGGCACGGCTCTGGCCCTTGCGGGGACAATCAAGCTGAGGAGAAGGGGAGCGGATTTACATGTGTTGGGGGATTAATGGCCGATGAGGCAGTTCATCTATTTAGGAGTTTCT
>CP161
GAGAAGACGTTCACATTCGGAGTTCTCTTTATCGAATGCGTTCAATTTGAGTCTCACTTTGGATAACCCGGATGAAGAGATAACAATATTTCCTTCGCCTCCACATTAGTAGCATTAGGGCTACGCTGCAATTT-CAAAAAAAAGGAGCTGACATTTGGGTGTACATGAATGGATAAGACGACATATATGGAGGCGGCTATGGAGGAAGCGAGGCGGGCTCTTTCCCAACTGGAAGTTCCCGTGGGGTGTGTAATTGTTGAAAAGGGTCAAATCATTGCACGAGGGAGCAACGCCACCAATCAGACCAGAAATGCAACGAGGCACGCCGAGATGGAAGCCATTGATAATCTTCTTCATCTCTGCCGAGCTGCCCATCTCACGCAACAGCAAGTTGCTCAGCGCTTCGCAGCATGTGAGCTCTATGTCACCTGTGAGCCCTGTATCATGTGTGCTGCTGCACTCTCCCTCCTCGGGATCACACGCGTTTTCTATGGCTGTGCAAATGACAGGTTTGGGGGATGTGGGTCTGTCATGGATGTGCACAGGCACGGCTCTGGCCCTTGCGGGGACAATCAAGCTGAGGAGAAGGGGAGCGGATTTACATGTGTTGGGGGATTAATGGCCGATGAGGCAGTTCATCTATTTAGGAGTTTCT
>CT15
GAGAAGACGTTCACATTCGGAGTTCTCTTTTTCGAATGCGTTCAATTTGAGTCTCACTTTGGAGAACCCCGATGAAGAGAGAACAATATTTCCGTCGCCTCCACTTTAGTAGGATTAGGGCTACGCTGCAATTT-C-AAAAAAAGGAGCTGACATTTGGGTGTACATGAATGGATAAGACGTTATATATGGAGGCGGCTATGGAGGAAGCGAGGCGGGCTCTTTCCCAACTGGAAGTTCCCGTGGGGTGTGTAATTGTTGAAAAGGGTCAAATCATTGCAAGAGGGAGCAACGCCACCAATCAGACCAGAAATGCAACGAGGCACGCCGAGATGGAAGCCATTGATAATGTTCTTCATCTCTGCCGAGCTGCCCATCTCACGCAACAGCAAGTTGCTCAGCGCTTCGCAGCATGTGAACTCTATGTCACCTGTGAGCCCTGTATCATGTGTGCTGCTGCACTCTCCCTCCTTGGGATCACACGCGTTTTCTATGGCTGTGCAAATGACCGGTTTGGGGGATGTGGGTCTGTCATGGATGTGCACAGGCACGGCTCTGGCCCTTGCGGGGACAATCAAGCTGAGGAGAAGGGGAGAGGATTTACATGTGTTGGGGGATTAATGGCCGATGAGGCGGTTCATCTATTTAGGAGTTTCT
>DA12
CTAAAGGTCGTTAAAAAAGAGAGTTCCATTATCCAATGCGTTCTATCTGAGTCTCACTGTGGATAACCCCGATGAAGAGATGGCAATATTTCCGTTACCTGCACTTCAGTAGCATTAGGGCTACACTGCAATTT----CAAAAAGGATCCGACGCTTGGGTGAGCTTTTATGAATAAGACAACATATATGGAGGCAGCGATGGAGGAAGCGAGGAGGGCTTTTTCGCAACTGGAAGTTCCCGTGGGGTGTGTGATTGTTGAAAAGGGTCAAATCGTTGCGCGAGGGAGCAATGCCACCAATCGCACCAGAAATGCAACAAGACACGCCGAGATGGAAGCCATTGATAATCTTCTTCTTCTCTGCCGAGCTGCCCATCTCACACAACAGCAAGTCGCTCAGCGTTTCGCAGATTGCGAGCTCTATGTCACCTGCGAGCCCTGTATCATGTGTGCTGCTGCACTTTCCGTGCTTGGGATCACACGCGTTTTCTACGGCTGTGCAAATGACAGGTTTGGAGGATGTGGGTCTGTCATGGATGTGCACAAGAACGGCTCTGGTCCATGTGGGGACAATCAAGCT---GAAAATAGGAGAGGTTTTACATGTGTTGGGGGAGTTATGGCCGATGAGGCGGTTCATCTGTTTAAGAGTTTTT
>DIM50
----AAATATATATATTTTATTTTAATATTTCTGGATCTGTCTAGCACTCCACGTAACCTCCAAAGTTAGGGTGCACCGTATTGACTCGTCTCCTTTAAGGTAGAAAATCTATCCGTTCCCAAAATTTAAAAGGAGGATTTCAAAATATTCTTTTATG--AAAGCCTTGGCGATGGCAGTAGTGTTCATGGAGGCGGCGTTGGAAGAAGCAAGGCTCGCCCTTTCGCAGCTTGAAGTCCCGGTTGGCTTTATTATCATCGAAAATGGCTGCATTATCGCAAGTGGAAGCAACAAAACTAATCACACCTGAATTGCTACGCGTCATGCAGAGATGGAAGCCATAGACGATCTCCTCCGCCTCTGCCACTCTCACAATCTCACCCAACACCAGATTGCAGAGCGGTTCCAAAACTGCGAGCTTTATGTGACGTGCGAGCCCTGCATAATGTGTGCGGCTGCCCTGTCTGTGATTGTTGTTCC-----------ATGGGTGTCCTAATGACAGGTTTGGGGGTTGTGGGTCTGTCGTATATGTGCACAAACATGGCTGCGGAGGTTGTGGGGCGAGTCAGCATGAAGGAGGGGAGTTGAGAGGATTT----------------------------------------------------
>FC13
AGAAAGGGGACAAAATTTGATGATTTCTTTTGGGACTGGATTTAAGTGCAGTAGTAGTTTGGAAGGCTCTTGCAGATCTTCACCCTTTTGCCATTACTAATCCTTAGAAATGGAGAAACCCTACATTGGAGCAGCTATCAAAAAGGATCCGACACTTGGGTATGCCTTTATGAATAAGACAACATATATGGAGGTAGCGATGGAGGAAGCGAGGAGGGCTTTTTCACAACTGGAAGTTCCCGTGGGGTGTGTAATTGTTGAAAAGGGTCAAATCATTGCGCGAGGGAGAAATGCCACCAACTGCACCAAAACTACAACGAGACACGCTGAGATGGAAGCCATTGATAATCTTCTTCTTCTTTACTGAGCTACCCATCTCACACAATAGCAAGTCGCTCAGCGTTTCGCAGACTGCGATCTCTATGTCACCTGCGAGCCCTGTATCATGTGTGTTGCTGCACTTTCCATGCTTGGGATCACATGTGTTTTCTACGGCTATGCAAATGACAGGTTTGGAGGATGTGGGTCTGTCATGGATGTGCACAAGAACGGCTCTGGTCCATGTGGGGACAATCAAGCT---GAAAATAGGAGAGGTTTTACATGTGTTGGGAGAGTTATGGCCA------------------------------
>FTS1
-----------------------------------------------------------------------------------------------------------------------------------------TTTATGTCACATGCGAGCCCTGTATAATGTGTGCGGCTGCCCTGTCTGTGATTGGGATTCCCCGGGTATATTACGGGTGTCCAAATGACAGGTTTGGGGGTTGTGGGTCCGTCATGGATGTGCACAAACATGGCTGCGGAGATTGTGGGACAAGTCAGCATGAAGAGGAGTTGAGGGGATTTTCATGTGTTGGGGGAGTTCAGACGTGTGCTCTTCCGACTTGCTTGCTTAAATGAATTAAGCAAAATAGTGCAATTAATCCACTTATAATAAAAATGTATTTTTTTAAGATCTACATTTTGCCCCTATTGAACAAGGTATTTTGCTAGAAAGACTTGATTC---------------------------------------------------------------------------------------------------------------------------------------------------------------------------------
>HB41
-------------------------------------------------------------CATCCGTAAACCGTTTTGCCTTCCAACTCCAAGTCTGCGGAGCCTCCACCTTTGTCCATTCCCTGCACTGTGTGACTCGTAAACACAAGAGTCCATCAGAACAACAATACAATGAAAATATATTTCATGGAGAAGGCGCTGGAACAAGCAAGGCTCGCCCTTGCCGAGCTGGAAGTTCCAGTTGGCTGTGTGATCGTCGAAAACGGCCACATCATCGCCAGCGGCAGCAACAGACCCAATCACACCCGAAACGCCACCCGTCATGCTGAGATGGAAGCCATTGACAATCTCCTCCACCTCTGCCACGCTCACAATCTCACCCAACAACAGATTGCAGAGCGTTTCCAAAGCTGCGAGCTTTATGTGACATGTGAGCCCTGCATAATGTGTGCTGCTGCCTTGTCTGTGATTGGGATTCCGCGTGTGTATGACAGGTTTGGGGATTGTGGGTGGGGAGCATGAAGGGGAGTTGAGGGGATTTACATGTATAGGGGAGTTAATGGCTGAAGAAGCTAAGAGGTTCTACGAGAAGGGGAACCCTAATGCTCCAAGGCCTCATAGGCCTGTCCGAATGTTGTTGTGATTACCATCCCAT
>JO20
GAGAAGCTGTTCATATTCGGAGTTATCTTTTTCGACCGGGTTCAATTTGAGTCTCACTTTGGATAACCCGT-TGAAGAGATAACAGTATATCAGTCGCCTCCCCTTGAGTAGCATTAGGGCTACGCTACAATTTCAACAAAAGAAGAGCAGAGATTTGACTGTACATGAAAGGATAAGATGGCATATATGGAGGCGGCTATGGAGGAAGCGAGGCGGGCGTTTTCCCAACTGGAAGTTCCCGTGGGGTGCGTAATTGTTGAAAAGGGTCAAATCATTGCACGAGGGAGCAACGCCACCAATCACACCAGAAATGCAACGAGACACGCCGAGATGGAAGCCATTGATAATCTTCTTCATCTTTACCGTGCTGCCAATCTCACGCAACAGCAAGTCGCTCAGCGCTTTGCAGTATGTGAGCTCTATGTCACCTGTGAGCCCTGCATCATGTGTGCTGCTGCACTCTCCCTACTTGGGATCACACGCATTTTCTATGGCTGTGCAAATGACAGGTTTGGGGGATGCGGGTCTGTCATGGATGTGCACAAGCATGGATGTGGCCCTTGCGGGGACAATCAAGCCGAGGAGAGGGGTGGAGGATTGATATGTGTTGGGGGATTAATGGCCGATGAGGCGGTTCATTTATTTAAAAGCTTCT
>JU21
GAGAAGCTGTTCATATTCGGAGTTCTCTTTTTCGATCTGGTTCAATTTGAGTCTCACTTTGGATAACCCGT-TGAAGAGATAACAGTATATCAGTCGCCTCCCCTTGAGTAGCATTAGGGCTACGCTACAATTGCAACAAAAGAAGAGCAGAGATTTGACTGTAGATGAAAGGATAAGATGGCATATATGGAGGCGGCTATGGAGGAAGCGAGGCGGGCGTTTTCCCAACTGGAAGTTCCCGTGGGGTGCGTAATTGTTGAAAAGGGTCAAATCATTGCACGAGGGAGCAACGCCACCAATCACACCAGAAATGCAACGAGACACGCCGAGATGGAAGCCATTGATAATCTTCTTCATCTTTACCGTGCTGCCAATCTCACGCAACAGCAAGTCGCTCAGCGCTTTGCAGCATGTGAGCTCTATGTCACCTGTGAGCCCTGCATCATGTGTGCTGCTGCACTCTCCCTACTTGGGATCACACGCATTTTCTATGGCTGTGCAAATGACAGGTTTGGGGGATGCGGGTCTGTCATGGATGTGCACAAGCATGGATGTGGTCCTTGCGGGGACAATCAAGCCGAGGAGAGGGGTGGAGGATTGATATGTGTT----------------------------------------------
>KE1
--------------------------------GAGATAGATGGGAAATAGACATTTAAGTAACATTAAAGGTCCAAAAGGAACATGTATTGAGGCTTAGATAATCAAATTGGAAAAAGGGAACAAGTTTTGTT----TTTTAGTTATTGATAGCTTGGGAAATTCTACCAATACAAGAATTTTATTTATGGAAAAGGCATTGTATGAGGCAAGGGTAGCCTTGTCCCACTTGTAAGTCCCCGTGGGTTGTGTGATTGTGGAGAATTGCCAAGTAATTGCGGTTGGGAGAAACAAGACTAATGAAACAAGGAATGCAA------------AGATGGAAGAAATTGACAAGGTGCTTGATAGTTGCTAGGCTATTAATGTTTTGAAAGAGAAAGTTAGACAAAAATTTGGGACATGTGACTTGTACATAACTTGTGAGCCTTGCATAATGTGCACAACTACTTTATCCCATAATAGCATGAT-----TTGATTACTAATA--------------------------------------------------------------------------------------------------------------------------------------------------------------
>MC0
-------------------AGTTTCTTTCTTTCACATTTGCAAGCTTCAGGAGGGACCTTTCTGCTAAATGTTGTGCAAGCCCAGTATTACAATGAATCTATGCCTAAAATGATTTTCTGTGTCTTGAAAGATCGTACCTCCATCACAACAATGTCAG---ACAACACAGCAATGAAAACAGTTTTCATGGAGAAGGCGCTGGAAGAGGCAAGGTTCGCCCTGTCTGAGCTGGAAGTCCCAGTGGGCTGCGTCATCGTTGAAAATGGCCACGTCATCGCCAGCGGAAGCAACAGAACCAACCACACTCGAAACGCCACGCGCCATGCTGAGATGGAAGCCATAGACAATCTCCTCCGCCTCTGCCACGCTGCCAATCTCACCCAACAACAGATGGCAGGGCGCTTCCAAAACTGCGAGCTTTACGTGACGTGCGAGCCCTGCATTATGTGTGCGGCCGCCTTATCTGTGATTGGGATTCCACGTGTGTACTACGGGTGCCCTAATGACAGGTTTGGGGGTTGTGGGTCCGTCATGGATGTGCACACACGTGGCTGCGGAGTTTGCGGGGTGAGTCA--------------------------------------------------------------------------------
>PG28
-------------ATGTTTTCGTAAGTTATGGCGTATTTGTAGGTAATCTTCTTCTCGACGATTGATTTTACTTTCAATGTATGATATCGAAAGCTAAACATTACCTTGTTTTGCAGGTATTATCCTATATTCAGCTCTTCTTTGAGCATGCTTCTCCCTTGCATTCATGGAGAAGATAAATGGACAATGGGAATTTCCAAAGTGACACTAAAGTTCCAAAGTGAACATCTATTATGCTTAGATAATCAAATTGGCAGACGGGGATCGAGTAGTTTTTTAGTAATGGATAGCTTGGCAAATTCTACCAACGCAAAAATTGCATTTATGGAAAAGGCATTGGATGAGGCAAGGGTAGCCTTGTCCCACTTGGAAGTCCCCGTGGGTTGTGTGATTGTGGAGAATGGCCAAGTGATTGCGAGTGGGAGCAACAGGACTAATGAAACAAGAAATGCAACGAGGCATGCAGAGATGGAAGCAATAGACAAGGTGCTTGACATTTGCCAGGCTGCAAATCTCGCAAGAGCAAGTTGCACAAAAATTTGGGAGGTGTGAGCTGTACGTAACCTGTGAGCCT------------TGCATC---------------------------------------------------------------
>PM29
----------------------------------------------------------------------------------------------------------------------------------------------------------TACA-----------------AGAGTTGCATTTATGGAGAAGGCATTGGATGAGGCAAGGGTTGCCTTGTCCCACCTTGAAGTCCCCGTGGGTTGTGTGATTGTGGAGAATGGTCAAGTGATTGCGATTGGGAGCAACAGGACTAATGAAACAAGAAATGCAACAAGGCATGCAAAGATGGAAGCAATTGACAAGGTGCTTGATATTTGCCAGGCTGCTAATCTTTCGCAAGAGCAAGTTGCACAAAAATTTGCGAGGTGTGAGCTGTATGTAACCTGTGAGCCTTGCATTATGTGCGCAACTGCTTTATCCATTGTTGGGATAAGGAGTGTTTATTTCGGGTGTAATAATGATAGGTTCGGGG------------------------------------------------------------------------------------------------------------------------------------------
>PS27
CTTTGAGCATGCTTCTCCTTGCATTCATGGAGAAGATAAATGGACAATGGGACTTTAAGTGACACTAAAGTTCCAAAGGGAACATCTATTGATGCTTAGATAATCAAATTGTCAGACGGGGATCGAGTATTGTTTTTTTTTTGTAATGGATAGCTTGGCAAATTCTACCA-ACGCAAAATTGCATTTATGGAAAAGGCGTTGGATGAGGCAAGAGTAGCCTTGTTCCACTTGGAAGTCCCCGTGGGTTGTGTGATTGTGGAGAATGGCCAAGTGATTGCGAGTGGGAGAAACAAGACTAATGAAACAAGAAATGCAACGAGGCATGCAGAGATGGAAGTAATAGACAAGGTGCTTGACATTTGCCAGGCTGCAAATCTTTCGCAAGAGCAAGTTGCACAAAAATTTGGGAGGTGTGACCTGTACGTAACCTGTGAGCCTTGCATCATGTGCGCAACTGCTTTATCCATTGTTGGGATGATGAGTGTTTATTACGGGTGTAATAATGATAGGTTCGGGG-CTGTGGGTCAGTGATGGCACTGCATACACAGGGATGTG-----TGTTTGGT--------------------------------------------------------------------------------------
>PSF43
-------------------GATCAACTATCTCAGGATT----------------------------ATTAACATACAATTTTTTTACTCTCCATTTAATTGTAAAATTTTTCTGTCTCCGCCTAGAAAGATCATT--TCTCCATCACAGCCATGGCTGACAACAACACAGCAATGGAAGTAGTGTTCATGGAGAAGGCGTTCGAACAAGCAAGGCTCGCTCTTGCGCAGCTTGAAGTCCCGGTTGGCTGCGTTATCGTAGAAAATGGCCGCATTATTGCCAGCGGAAGCAACAGAACCAATCACACCCGAAACGCTACGCGTCATGCCGAGATGGAAGCCATAGACGATCTCCTCCGCCTCTGCCACGCTCACAATCTCACCCAACAGCAGATTGCAGAGCGGTTCCAAAACTGCGAGCTTTATGTGACATGCGAGCCCTGCATAATGTGTGCTGCTGCCCTGTCTGTGATTGGTATTCCACGGGTATATTATGGGTGTCCTAATGACAGGTTTGGGGGTTGTGGGTCAGTCATGGATGTGCACAAACATGGTTGTGGGGGTTGTGGGGCGAGTCAAC------------------------------------------------------------------------------
>SG23
ACCTTTTTGTCTAGGCTGGGAGCTCTGGCTAGTTGATAGGGCTGTCTTGACTATTGTGCTGTCTCTCCTATTGAAAGAGATAACAATATGTCCGTTACCTCCACTTCAGTACAATTAGGGCTACGCTGCAATTT-CAGAAAAAAGGAGCTAACATTTGGGTGTATGTGAATGGATAAGACTATATATATGGAGGCAGCGATGGAGGAGGCGAGGCAGGCTCTTTCCCAACTGGAAGTTCCCGTGGGGTGTGTGATTGTTGAAAATGGTCAAGTCATTGCGCGAGGGAGCAACGCCGCCAATCACACTAGAAATGCAACGAGGCACGCCGAGATGGAAGCCATTGATAATCTTCTTCATCTCTGCCGAGCTGCCCATCTCACGCAACAAGAAGTGGCTCAGCGCTTCGCAGAATGCGAGCTCTATGTCACCTGCGAGCCCTGCATCATGTGTGCCGCTGCACTCTCCTTCCTTGGGATCACGTGTGTTTTCTATGGCTGTGCAAATGACAGGTTTGGGGGATGTGGGTCTGTCATGGAAATGCACAGGCATGGCTCTGGTACTTGCGGGGACAATCAAACTGAGGAGAAGGGGAGAGGGTTTACATGTGTCGGGGGATTAATGGCCGACGAGGCGGTTCATCTATTTAGGAGTTTCT
>SS22
-------------GAGTCTCACTTTGGAGAACCCCGAC-----------------------------------GAAGAGATAACAATATTTCCGTCGCTTCCACTTCAGTACCGTTAGGGCTACGCTGCAATTTAAAAAAAAAAGGAGCTGACATTTGGGTGCACGTGAATGGATAAGACTGTATATATGGAGGCGGCGATGGAGGAGGCGAGGCGGGCTCTTTCCCAACTGGAAGTTCCCGTGGGGTGTGTGATTGTTGAAAATGGTCAAGTCATTGCGCGAGGGAGCAACGCCACCAATCACACTAGAAATGCAACGAGGCACGCTGAGATGGAAGCTATTGATAATCTTCTTCATCTCTGCCGAGCTGCCCATCTCACGCAACAGCAAGTCGCTCAGCGCTTCGCAGCATGCGAGCTCTATGTCACCTGCGAGCCCTGCATCATGTGTGCTGCTGCACTGTCCCTCCTTGGGATCACGCGTGTTTTCTATGGCTGTGCAAATGACAGGTTTGGGGGATGTGGGTCTGTCATGGAAGTGCACAGGCATGGCTCTGGCACTTGCGGGGACAATCAAGCTGAGGAGAAGGGGAGAGGGTTTACATGTGTAGGGGGTTTAATGGCCGATGAGGCGGTTCATCTATTTAGGAGTTTCT
>SV36
---------------------------------------------------------------------------------------------AGTTAAAGGGTTTGAGCAATCTGAGCATTGCATA-----------TGCAGCAATGGATAAGTTGGGCAATCATGACGAGAAGGCAGAAGCTTTTATGGAGAAGGCACTAGAGCAGGCAAGGGTGGCTATGTCCCACCTAGAAGTGCCCGTGGGTTGTGTGATCGTTGAAAATGGAGAAGTGATTTCCCGTGGGAGCAACAGGACTAATCATTCCCGAAATGCCACCAGGCATGCCGAGATGGAAGCCATTGACGAGTTGCTTCACCTCTGGCAAACTGCCAATTTAACGGAACAACAAGTTGCAGAGAGATTCGCCCAGTGCGAGCTCTATGTCACCTGTGAGCCCTGTATAATGTGTGCAGCTGCTCTATCTATAATTGGGATCAGACGTGTTTATTACGGGTGTCCTAATGACAGATTTGGCGGCTGTGGGTCTGTGATGGAAATACACACACATGGCTGCGGGGATTGTGGAGCAAGCATTGATGACGAGGAGGTGAGAGGGTTTGACTGTGTGGGAGGAATAATGGGCGATGAGCCGGTTGATCTTTTTAGGAGTTTTT
>TA17
--GAGGATGTTCACATTCGGAGTCCTCTGTTTCGAATGCGTTCGATTTAAGTATCATTTTCGATAACCCTG--GTGAAGATAACAATATTTCCGTCGCCTCCACTTCAGTAACAGTAGGGCTACGCTGCAATTT-CAAATAAAAAGAGCTGATATTTGAGTGTACATGAATGGATGAGACGGCATATATGGAGGAGGCTATGGAGGAAGCGAGGCGGGCGTTTTCCCAACTGGAAGTTCCCGTTGGGTGTGTAATTGTCGAAAAGGGTCATATCATTGCGCGAGGGAGCAACGCCACCAATCACACAAGAAATGCAACCAGGCACGCCGAGATGGAAGCCATTGATGCCCTTCTTCATCTCTGCCGAGCTGCCCATCTCACGCAACAGCAAATCGCTCAGCGCTTAGCAGCATGTGAGCTCTATGTCACCTGTGAGCCCTGCATCATGTGTGCTGCTGCACTCTCCCTACT-----------------------------------------------------------------------------------------------------------------------------------------------------------------------------------------
>TB39
GGTTTAAAACATTATTACAGTGATCATCCCTCGAGAGGTTTAAAACATTATGAGGTAATGACCTCAAGGAGTTTAATGGAGGGTGAGAGGTAATCGCGAGTGTCCCGAATTGAGCAATATTCAAGTAATCACAAATAGTGTCGTTTAGACAAGTCTGGCAAAGACTACCTCAAATGTGAAAGCATTTATGGAGAAGGCTTTGGAAGAGGCCAGATTGGCTCTTGCTCAACTCGAAGTTCCTGTGGGTTGTGTGATTGTTGAGAATGGCCAAGTGATTGCCCGTGGCAGCAACATGACCAATCATACCAGAAATGCAACCAGACATGCCGAAATGGAAGCCATTGATAAAGTCCTCCGCCTCTGCCAAGCTCACAATCTCACCCAACGACAAATTGCACAGAGATTTTCCAGATGTGACCTGTATGTAACCTGCGAGCCCTGTATAATGTGTGCAGCTGCTTTATCCCTCATTGGGGTTAGGCGTGTTTACTATGGGTGCCCAAATGACAGGTTTGGGGGATGTGGGTCTGTCATGGAAGTGCACACGCATGGTTGTGGGGGTTGTGGGGAAAGTCAGGAGTACGAGGAGCTGAGAAGATTTACATGTGTTGGTGGATTAATGGCCGATGAAGCAGTTGATCTATTTAGGAGTTTTT
>TN1
TGAAAGGGGCATTACCTTAAGTGGGTGGTCATATGGGAGGCGCCAGACAACCTGCAATTTGTAATACAGAAATAAATTGCCATCTCTAGTTCTCAACACATGATGTGAATCGTTATGCGGCCAAGAACAGCCTTACAAAATAAATCTGTTTCCGCCTATGGATAACACTGCGAGAGCAAAAACATTTATGGAGAAGGCTCTGGAGGAAGCCAGGTTGGCACTCCTTCAACTCGAAGTACCTGTGGGTTGTGTGATTGTTGAGAATGGGCAAGTGATTGCTCGTGGGAGCAACATGACTAATCATACTAGAAATGCAACCAGACATGCCGAGATGGAAGCCATTGATATGCTCCTTCGCCTCTGCCAAACTCAAAATCTCACACAAGAAGAAGTTGCACACAGATTTGCCAGATGTGAGCTCTATGTAACCTGCGAGCCCTGTATAATGTGTGCAGCTGCTTTATCCCTCATTGGGATTGGGCGTGTTTACTATGGGTGCCCAAATGACAGGTTCGGGGGATGTGGGTCTGTCATGGAA----------------------------------------------------------------------------------------------------------------------
>TO14
-----GATGTTCACATTCGGAGTTCTCTTTTTCGACTGCGTTCAATTCGAGTCTCACTTTGGATAACCCCGATGAAGAGGTAACAAAATTTCCGTCGCCTCCACTTCAGTAGCATTAGGGCTACGCTGCAATTT-C-AAAAAAAGGAGCTGACATTTGGGTGTACATGAATGGATAAGACGGCATATATGGAGGCAGCGATGGAGGAAGCGAGGCGGGCATTTTCCCAATTGGAAGTCCCCGTTGGGTGTGTGATTGTTGAAAAGGGCCAAGTGATTGCGCGAGGGAGCAATGCCACCAATCACACCAGAAATGCAACGAGGCACGCCGAGATGGAAGCGATTGATAATCTTCTTCATCTCTGTCGAGCTGCTCATCTCACGCAACAGCAAGTCGCTCAGCGCTTCGCAGCATGCGAGCTCTATGTCACCTGCGAGCCCTGTATCATGTGTGCCGCTGCACTTTCCCTCCTTGGGATCACACGCGTTTTCTATGGCTGTGCAAATGACAGGTTTGGGGGATGTGGGTCTGTCATGGATGTGCACAGGCATGGCTCTGGCCCTTGCGGGAACAATCA--------------------------------------------------------------------------------
>WN5
-------------------------CTCTAGTTCATTTTCAGATATTGCACATGCAACATTATCGCTACATCTACTCAATGATTTTTTTAGATGCCATAATATCTAGCATGGACTGCAAGTGAAGATGTTGCGAGATCGTCACTTGGCGATGGACCTA-GAATTTTTAATCGAGGATGGGGAACTGCAGTATGCTGTAGTGATGCTGCAGTGATGCTGCCATGGCGCAGCTCGAAGTTCTCGTGGGTTGCGTCATTGCTGAGAACAGCGAGGTTATAGCGCGCGGGAGCAACAGAACCAATCACACCAGAAACGCAATGCGACACGCCGAGATGGAAGCCATCGACAAGCTCCTTGCCCGCTAGCAAGCTGCCAATCTGACGCAGAAAGAAGATTGTGGAGAAGTGCAAAATTCCTACCGAACAACAGTTAGATCTGATGGCTGAAGGAGCCTGGACATTCGCGGGGATTTCCAGATGCACTGTTTAAAATCAAATGCTGTTGTGGATGAGCTGCA------------------------------------------------TCTGTC--------------------------------------------------------------------------------------
>WS10
----------------------------------------------------------------------------------------------------------------------------------------------------------------------------------------------------GCTATGGAGGAAGCGAGGAGGGCTTTTTCGCAACTGGAAGTTCCCGTGGGGTGTGTGATTGTTGAAAAGGGTCAAATCGTTTCGCGAGGGAGCAATGCCACCAATCGCACCAGAAATGCAACGAGGCACGCCGAGATGGAAGCCATTGATAATCTTCTTCATCTCTGTCGAGCTTCCCATCTCACACAACAGCAAGTCGCTCAGCGTTTCGCAGATTGCGAGCTCTATGTCACCTGCGAACCCTGTATCATGTGTGCTGCTGCACTTTCCGCGCTTGGGATCACACGCGTTTTCTATGGCTGTGCAAATGATAGGTTTGGAGGATGTGGGTCTGTCATGGATGTGCACAAGAAAGGCTCTGGTCCGTGTGGGGACAATCAAGCT---GAAGATGGGAGAGGTTTTACG----------------------------------------------------
>WW11
-------------------------------------------------------------------------------------------------------------------------------------------------GAACCGACGTTTGGGTATGCATGAATGGATAAGACAACATATATGGAGGCAGCTATGGAGGAAGCGAGGAGGGCTTTTTCGCAACTGGAAGTTCCCGTGGGGTGTGTGATTGTTGAAAAGGGTCAAATCGTTTCGCGAGGGAGCAATGCCACCAATCGCACCAGAAATGCAACGAGGCACGCCGAGATGGAAGCCATTGATAATCTTCTTCATCTCTGTCGAGCTTCCCATCTCACACAACAGCAAGTCGCTCAGCGTTTCGCAGATTGCGAGCTCTATGTCACCTGCGAACCCTGTATCATGTGTGCTGCTGCACTTTCCGCGCTTGGGATCACACGCGTTTTCTATGGCTGTGC-----------------------------------------------------------------------------------------------------------------------------------------------------------
