# Supplementary material for: Development of a Target Enrichment Probe Set for Conifer (REMcon)
Source: Biology (Basel). 2024 May 22;13(6):361. doi: 10.3390/biology13060361 (PMC11200496; doi:10.3390/biology13060361)
Supplement: Supplementary file 1 [file biology-13-00361-s001.zip › biology-2960267-supplementary/Sup data/secapr_alignments_paralogs/18.fasta]

>AA3
ATACTAAAAAGCCAGGGCTTCAGTCATGTAGGGAGCTTGGTTTACCATTTATTTGCCT------------TTGTTTTGAAGCTTGTTGCCTGTGAGGGTCTTCACTCTGCATATACTTCTTCTCAGATG-GGATTCATTTCTT-AATGTCATATAAATTTTTCAAATCATTTTTCTTGCTATTTTGTGTCTATCTACATTCTTCCAACTTGAAGATTGCAGATTGTCTAAGGGAGGTTTCAGCAGCAGAAGCTAAGGTACGTAAAGCGGAGCTTGCTCTTATTACAGCTAGAGCTGGAAGCTGTATACAGGACTTTTCAAATAAGTGGGAAGAAGCAGATATTGACGAAGGTGCAGAGCGCATTGAGTCTATAAAGGCATTGTCTGTGTCTGCTGTAATTGGAACATTTGCTAGCATTCCAGTTGCTTTATTTCAAGCAACTAGTGTTCAAGGACTTCTCATTAGCGAAGGCATAATCTTCATTATCTGTGCTTTGTTTGGGGTGACTTATCGCTATACAGTGAGAAGAAACCTGGAAAACATTCAGTTGAAAACAGGAACTGTAGCAGCATTTGGCCTTGTGAGAGGTAATATACCACAATGATTTATTATGAA---AAGCTTTCAGTTTGCTTCATATTTATTTCATAGCAGACTTAAGGCTTTTTTGTGAAAGTAACCTAGAAAATGTTCTCTCCATATACAGGTCTTAGTCAATTTGAGGCCAAGCTGCCTGTGGATTTTGACGTGAATATCATATTCTCTTATGCTCTTGATGCTGCATTTATGGTTGGTGAGGGCCTACTTGTTTTCATTTTTGCAGCTATAGCCTTGGATTATTGCATGAAGATAAACCTGTTGAGTCCTTTCCCTTCAAAG---AATATGCTTCTATAAAGATGAGTAAGGTCATCCTCAAGATTGGAAAATGTCTATATGAA---GTTATCTTTTGATTGCTGACTTTAAT--C-GGACATTTTAAATCTTGTATATCAAATATGCCATTCATAATCTTAAAAGAAGTGCATAAAATGTGTGATTCAAATTAATTGTGCTAATCCTTGA-TGTTGATTCTGAAGAAACTTGAGC------AGCAGCCAATTCCACCTAATGCAATATAAATATTTTTTTCTGTTTTTCTTCATCATTATGGCATCTCCATGCATTCTATTGAA
>AA60
--------------------------------------------------------------------------------ACATCTTGTCAGTAGCGGTCTGCATACTGCATGCATCCGTTCTCAGATA-GGCTTCATTTCTTAACTGTCTTAAAGATGTTTCAGATCAATTTTGT------TTAGTGTATATCTACACTTTTTCAACATGAAGATTGCAGATTTCATGAGGGATGTTTCAGAAGCAGAAGCTAAGATGCGGGAAGCTGAGATGGACCTTGTTAGAGCTAGAGCTCGAAGCAGTACATGGGACCTTTCAAATAAGTGGGAAGAATCAGAAATTGATGAAGATAATGAACGCATGGAATCTATAAAGGCATTGACTGTGTCTGCTGTGGTTGGCACTTTGGCCAGTGTACCAATTGCTTTATTCCAGGCAGAGAGCATTGGAGGACTTATAATAAGAGAGGCAATAACCTTCATAAGCTGTGCTTTGTTTGGGGTTACTTATCGCTACACTGTTAGAAGAAATCTAGAAAATGTTCAGTTAAAGACAGGAAGTGTCGTAGCATTTGGCCTTGTAAGAGGTAATAAATTAGAATGGATTGATGAGATAAAGAACTTCTATATTGTTTCATATTCATTTAATAGCAAGCTTTAAGTTTTTTTGTGAAAGCAACCTAAAATGTTATATATTCAAATACAGGTCTTAGTCGATTTGAGGTTGAACTCCCTGTGGATTTCGATGTGAATGCAATAAACTTACATATTCTCGATGCAGCATTCATGGCTGGTGAGGGTATTTTTGTTTTTATTGCTGCAGCTATTGCCTTGGACTATTTTATGAAGGT-------------------------------------------------------------------------------------------------------------------------------------------------------------------------------------------------------------------------------------------------------------------------------------------------------------------------------------------
>AAR4
ATACTAAAAAGCCAGGGCTTCAGTCATGTAGGGAGCTTGGTTTACCATTTATTTGCCT------------TTGTTTTGAAGCTTGTTGCCTGTGAGGGTCTTCACTCTGCATATACTTCTTCTCAGATG-GGATTCATTTCTT-AATGTCATATAAATTTTTCAAATCATTTTTCTTGCTATTTTGTGTCTATCTACATTCTTCCAACTTGAAGATTGCAGATTGTCTAAGGGAGGTTTCAGCAGCAGAAGCTAAGGTACGTAAAGCGGAGCTTGCTCTTATTACAGCTAGAGCTGGAAGCTGTATACAGGACTTTTCAAATAAGTGGGAAGAAGCAGATATTGACGAAGGTGCAGAGCGCATTGAGTCTATAAAGGCATTGTCTGTGTCTGCTGTAATTGGAACATTTGCTAGCATTCCAGTTGCTTTATTTCAAGCAACTAGTGTTCAAGGACTTTTCATTAGCGAAGGCATAATCTTCATTATCTGTGCTTTGTTTGGGGTGACTTATCGCTATACAGTGAGAAGAAACCTGGAAAACATTCAGTTGAAAACAGGAACTGTAGCAGCATTTGGCCTTGTGAGAGGTAATATACCACAATGATTTATTATGAA---AAGCTTTCAGTTTGCTTCATATTTATTTCATAGCAGACTTAAGGCTTTTTTGTGAAAGTAACCTAGAAAATGTTCTCTCCATATACAGGTCTTAGTCAATTTGAGGCCAAGCTGCCTGTGGATTTTGACGTGAATATCATATTCTCTTATGCTCTTGATGCTGCATTTATGGTTGGTGAGGGCCTACTTGTTTTCAGTTTTGCAGCTATAGCCTTGGATTATTGCATGAAGATAAACCTGTTGAGTCCTTTCCCTTCAAAGAATAATATGCTTCTATAAAGATGAGTAAGGTCATCCTCAAGAATGGAAAATGTCTATATGAA---GTTATCTTTTGATTGCTGACTTTAAT--C-GGACATTTTTAATCTTGTATATCAAATATGCCATTCATAATCTTAAAAGAAGTGCATAAAATGTGTGATTCAAATTAATTGTGCTAATCCTTGA-TGTTGATTCTGAAGAAACTTGAGC------AGCAGCCAATTCCACCTAATGCAATATAAATATTTTTTTCTGTTTTTCTTCATCATTATGGCATCTCCATGCATTCTATTGAA
>AF1
AGTGAAGAAAAGCAGGGCTTCAATCATTTAGGCATTTTGATTTATCATTTCTTTGTTAATCTAAATATTCCCTTTTTGAATATTCTTGTTTGTGAGGGTCCTTGCTGTACATATATTTTTCTTCTTAAATGAGCTTATTTATTGATTAACTCTAGAGT-TTTCAAATCAATTATCATGTTATTTTC--TCTATTTGCATTCTTCCGACATGAAGATTTCAGACTGTCTGAGGGAGGTTTCAGAAGCAGAAGGTAAGATGCGTAAAGCTGAGCTTGCTCTCATCACTGCTAGAGCTGGAAGCAGTATACAGGATCTTTCAAATAAATGGGAAGGAGCAGATATTGATGAAAATGCAGAGCGCATCGAGTCTTTAAGAGCAATGTCTGTGTCAGCTCTAGTTGGCACATTGGCTAGCATTCCAATTGCTTTATTTGAAGCAAAAAGTATTGGAGGACTTTTTGCGTGGGAGGGAGTAATTTTCATATGCTGTGCGTTGTTTGGGGTGACTTACCGGTATACAGTGAGAAGAAATCTGGACAATATTCAGTTGAAAACAGGAACTGTAGCAGCATTTGGTCTTGTAAGAGGTGATAAATTACATAATATTGCTATGCT----TTTTTTCAGATTGTTTTATATCCATTTCATAGTTAGCTTCAAAGTCTGA--TGAATGTAATATAGAAAACCATTTTCCCAAAGACAGGTCTTAGTCAATTTGAGGCTGGGCTCCCTGTGGACTTCGATATGAGCATTCTACTCTCACATGCTCTTGATTTAGCATTTATGGTTGGCGAGGGCATACTTGTTTTCATCTCAGCAGCTATTGCTTTGGACTACTGCATGAAGGTAAACCTGTTGAGTCCTTTCCCTTCAAAAAAGAACATGCTTTCATGAAGATAAG----TTTATTCTTAAGAATTAGTACAACCTATGCCAAATTGTTCTCTTTGGAGAGATGATTTTCGCAGTCAGCTATTTGCCATCTTTTGTATC--ATGTGGCATTTATATTCTGAAAAGGAGTTTAAACCGCTTATAATTCAAAACATACAAATCAACATGTAATCCTTGTATCTTACAAAATTTAAGCGGAACTAGGAACAAAATACATTGGATGTATTCTTTAATTATTTGTGTATTAGCTTTCATAGATTTAAATGTAGTGCCAAAGATAAATTA
>AG2
----------------------------------------------------------ATCTAAATATTCCCTTTTTGAATATTCTTGTTTGTGAGGGTCCTTGCTGTACATATATTTTTCTTCTTAAATGAGCTTATTTATTGATTAACTCTAGAGT-TTTCAAATCAATTATCATGTTATTTTC--TCTATTTGCATTCTTCCGACATGAAGATTTCAGACTGTCTGAGGGAGGTTTCAGAAGCAGAAGGTAAGATGCGTAAAGCTGAGCTTGCTCTCATCACTGCTAGAGCTGGAAGCAGTATACAGGATCTTTCAAATAAATGGGAAGGAGCAGATATTGATGAAAATGCAGAGCGCATCGAGTCTTTAAGAGCAATGTCTGTGTCAGCTCTAGTTGGCACATTGGCTAGCATTCCAATTGCTTTATTTGAAGCAAAAAGTATTGGAGGACTTTTTGCGTGGGAGGGAGTAATTTTCATATGCTGTGCGTTGTTTGGGGTGACTTACCGGTATACAGTGAGAAGAAATCTGGACAATATTCAGTTGAAAACAGGAACTGTAGCAGCATTTGGTCTTGTAAGAGGTGATAAATTACATAATATTGCTATGCT----TTTTTTCAGATTGTTTTATATCCATTTCATAGTTAGCTTCAAAGTCTGA--TGAATGTAATATAGAAACCAATTTTCCCAAAGACAGGTCTTAGTCAATTTGAGGCTGGGCTCCCTGTGGACTTCGATATGAGCATTCTACTCTCACATGCTCTTGATTTAGCATTTATGGTTGGCGAGGGCATACTTGTTTTCATCTCAGCAGCTATTGCTTTGGACTACTGCATGAAGGTAAACCTGTTGAGTCCTTTCCCTTCAAAAAAGAACATGCTTTCATGAAGATAAG----TTTATTCTTAAGAATTAGTACAACCTATGCCAAATTGTTCTCTTTGGAGAGATGATTTTCGCAGTCAGCTATTTGCCATCTTTTGTATC--ATGTGGCATTTATATTCTGAAAAGGAGTTTAAACCGCTTATAATTCAAAACATACAAATCAACATGTAATCCTTGTATCTTACAAAATTTAAGTGGAACTAGGAACAAAATACGTTGGATGTATTCTTTAATTATTTGTGTATTAGCTTTCATAGATTTAAATGTAGTGCCAAAGATAAATTA
>AH26
AATGTTTGCCAGCCAAGTTTGACTCGCAGTACTTGCTGAGTCAGACAAATTACCACTCAGTCAGACT---CACTGGCAGTGAGCGTGACTCACCAGCAAATCA-TTTGGCTCATTTGCTGTGCAGAGCCAAGTTTGACTTGCCAAGTCCAAGTCAAACTAGGGAATTTTGTAACATTGGCTATGGACTCTAATGTGCATTCTTCCCACTTGAAGATTGCAGAAAGTTTGAGGGAGGTTGCAGAGGCAGAAGCCAGGGTGCGGAAAGCTGAGCTCGCTCTTGTGACAGCTAGAGCCGGAGGTAGTATAAGTGATCTTTCAAATAAGTGGGAAGAAGCAGATATTGATGAAAATGCAGAGCGCATTGAGTCTATAAAGGCATCCTCTGTGTCAGCTCTAATTGGCACATTAGCTAGCATTCCAATTGCTTTGGTTCAAGCAAATAGCATTGAAGGGCTTCTAATTAAGGAGGGCATAATCTTTATTAGCTGTGCTTTATTTGGGGTGACTTATCGCTATACAGTGAGGCAAAACCTGGAGAACATTAAGTTGAAATCTGGAGCTGTAGCGGCATTTGGTCTTGTAAGAGGTAATAAATTACAATACATTGTGAATCTGAAAATCTTGAAGATCTTTA-------------------------------------------------------------------------------------------------------------------------------------------------------------------------------------------------------------------------------------------------------------------------------------------------------------------------------------------------------------------------------------------------------------------------------------------------------------------------------------------------------------------------------------------------------------------
>AME1
-------AAAGCCAGAGCTTCAAT-----------CTTGGTTTACCATTTATTCGCCACTTTCTTTTCCCTTGTTTTGAAGCTTGTTGCCTGTGAGGGTCTTCACTTTGCATATACTTCTTCTCAGATG-GGATTCATTTCTT-AATGTCATATAAGTTTTTCAAATCTTTTTTCTTGCTATTTTGTGCCTATCTACATTCTTCCAATTTGAAGATTGCAGATTGTCTAAGGGAGGTTTCAGAAGCAGAAGCTAAGGTACATAAAGCTGAGCTTGCTCTTATTACAGCTAGAGCTGGAAGCTGTATACAGGACCTTTCAAATAAGTGGGAAGAAGCAGATATTGATGAAGATGCAGAGCGCATTGAGTCTATAAAGGCATTGTCTGTGTCTGCTGTAATTGGAACATTTGCTAGCATTCCAGTTGCTTTATTTCAAGCAACTAGTGTTCAAGGACTTTTCATTAGGGAAGGAATAATCTTCATTATCTGTGCTTTGTTTGGGGTGACTTATCGATATACAGTGAGAAGAAACCTGGAAAACGTTCAGTTGAAAACAGGAACTGTAGCAGCATTTGGCCTTGTGAGAGGTACTATACGAAAATGATTTATTATGAA---AAACTTTCAGTTTGCTTCATATTTATTTCATATCAGACTTAAAGGTTTTCTTTGAAAGTAACTTAGAAAATGTTCTCTCCATATACAGGTCTTAGTCAATTTGAGGCAAAGCTGCCTGTGGATTTTGATGTGAATATCATATTCTCTTATGCTCTTGATGCTGCATTTATGGTTGGTGAGGGCCTACTTGTTTTCATTTCTGCAGCTATAGCCTTGGATTATTGCATGAAGACAAACCTGCTGAGTCCTTTCCCTTCAAAG---AATATGCTTCTATAAAGATGAGTAAGGTCATCCTCAAGAATGGAAAATGTCTATATGAA---GTTATCTTTTGATTGCTGACTTAAAT--C-AGATATTTTTAATCTTGTATATCATATATGTCATTCATAATCTTAAAAGAAGTGCATAAAATGTGTGAATCAAATTAATTGTGCTAATCCTTGAATGTTGATTCTGAAGAAACTTGAGCTGAATCAGCAGCCAATTCCACGTGATGCAATATAACTATTTTTTTTTGTTTTTCTTCGTCA----------------------------
>AP25
AATGTTTGCCAGCCAAGTTTGACTCGCAGTACTTGCTGAGTCAGACAAATTACCACTCAGTCAGACT---CACTGGCAGTGAGCGTGACTCACCAGCAAATCA-TTTGGCTCATTTGCTGTGCAGAGCCAAGTTTGACTTGCCAAGTCCAAGTCAAACTAGGGAATTTTGTAACATTGGCCATGGACTCTAATGTGCATTCTTCCCACTTGAAGATTGCAGAAAGTTTGAGGGAGGTTGCAGAGGCAGAAGCCAGGGTGCGGAACGCTGAGCTCGCTCTTGTGACAGCTAGAGCTGGAGGTAGTATAAGTGATCTTTCAAATAAGTGGGAAGAAGCAGATATTGATGAAAATGCAGAGCGCATTGAGTCTATAAAGGCATCCTCTGTGTCAGCTCTAATTGGCACATTAGCTAGCATTCCAATTGCTTTGGTTCAAGCAAATAACATTGAAGGGCTTCTAATTAAGGAGGGCATAATCTTTATTAGCTGTGCTTTATTTGGGGTGACTTATCGCTATACAGTGAGGCGAAACCTGGAGAACATTAAGTTGAAATCTGGAGCTGTAGCGGCATTTGGTCTTGTAAGAGGTAATAAATTACAATACATTGTGAATCTGAAAATCTTGAAGATCTTTAAATATTTATTTCGCAGGGAGTGTCTAAGT------TGGAAGTAACCTAGAAAGTTCTTTTTCCAAACACAGGTCTTGGTCAATTCGAGGCAGAGCTCCCTGTGGACTTTG-----------------------------------------------------------------------------------------------------------------------------------------------------------------------------------------------------------------------------------------------------------------------------------------------------------------------------------------------------------------------------------------------------------------------------------------------------
>APA47
------------------------------------------------------GTTAATCTAAATA---TTCCACCCCACCTTTTTGATTGTGAGGGTCCTT----TACATATA-TTTTGTTCTTAAATGAGCTTATTTATTAATTATCC-AAGAGT-TTTCAAATCAATTTTCATGTTATTTTC--TCTATCTGCATTCGTCCAACATGAAGATTGTAGACTGTCTGAGGGAAGTTTCAGAAGCAGAAGCTAAGATGCGTAAAGCTGAGCTTGCTCTCATTACTGCTAGAGCTGGAAGCAGCATGCAGGATCTTTCAAATAAATGGGAAGAAGCAGATATTGATGAAAATGCAGAGCGCATTGAGTCTCTAAGAGCAATGTCTGTGTCTGCTCTAGTTGGCACATTGGCTAGCATTCCAATTGCTTTATTTGAAGCAAAAAGTATCGGAGGACTTTTTGTCTGGGAGGGAGTCATCTTCATAAGCTGTGCTTTGTTTGGGGTGACTTACCGGTATACAGTGAGAAGAAATCTGGACAATATTCAGTTGAAAACAGGAACTGTAGCAGCGTTTGGTCTTGTAAGAGGTGATAAATTACATAACATTGTTATGAT----TTTTTTCAAATTGTTTCATATTTATTTCATAGTTAGCTTCAAAGTCTGA--TGAATGTAATATATAAAACTCTTTTCCCAAAGACAGGTCTTGGGCAATTTGAGGCTGGGCTCCCTGTGAACTTCGATACGAGCATTTTACTCTCACACGCTCTTGATTTAGCATTTATGGTTGGTGAGGGCATACTTGTTTTCATCTCAGCAGCTATTGCTTTAGACTACTGCATGAAGATAAACCTGTTGAGTCCTTTCCCTTCAAAGAAGAACATGCTTTCATGAAGATAAG----TTTATTCTTAAGAATTAGTACAACCTATGCCAAATTGTTCTCTTTGGATGAATGATTTTAGCAATCGGCTGTTTGCCATCTTTTGTATC--ATGTGGCATTTATATTCTGAAAAGGAGTTTAAACGGCTTATAATTCAAGACATAACCATCGAAATGTCATCTTTGTATCTTAATAAATTTAAGTGGAACTAGGAACAAAATACATTGGATGTGTTCTTTAATATTTTGTGTATTAGCTTTCATTGATTTAAATGTAGTGCCAAAGATAAATTA
>AR2
-----------------------------------------------------------------------------------------------------------------------------------------------------------------------------------------------------------------------------------------------------------------------------------------------------------------------------------------------------------------CAGAGCGCATTGAGTCTATAAAGGCATTGTCTGTGTCTGCTGTAATTGGAACATTTGCTAGCATTCCAGTTGCTTTAGTTCAAGCAACTAGTGTTCAAGGACTTTTCATTAGGGAAGGAATAATCTTCATTATCTGCGCTTTGTTTGGGGTGACTTATCGATATACAGTGAGAAGAAACCTGGAAAACGTTCAGTTGAAAACAGGAACTGTAGCAGCATTTGGCCTTGTGAGAGGTACTATACGAAAATGATTTATTATGAA---AAACTTTCAGTTTGCTTCATATTTATTTCATATCAGACTTAAAGGTTTTCTTTGAAAGTAACTTAGAAAATGTTCTCTCCATATACAGGTCTTAGTCAATTTGAGGCCAAGCTGCC----------------------------------------------------------------------------------------------------------------------------------------------------------------------------------------------------------------------------------------------------------------------------------------------------------------------------------------------------------------------------------------------------------------------------------------------------------------
>AS57
--------------------------------------------------------------------------------------------------------------------CTCATCTCAGATA-GGCTTCATTTCTTAAGTATCTTAGAGATGTTTCAAATCAATTTTATTGCTATTTTGTGTATATCTACACTATTTCAACATGAAGATTTCAGACTTTTTGAGGGAGATTTCAGAAGCAGAAGCTAAGATGCAGAAAGCTGAGCTGGCTCTTGTTACAGCTAGAGCTGGAAGCAGTACACGGGACCTTTCAAATGAGTGGGAAGAATCAGATATTGATGAAGATGCAGAGCGCATGGAGTCTTTAAAGGCATTGACTGTGTCTGCAATAGTTGGCACATTTGCTAGCATTCCAATTGCTTTATTCCAAGCAGAGAGTATTGAAGGAATTTTCATTAGGGAGGCAATAATCTTCATTAGCTGTGCTTTGTTTGGGGTGACTTATCGCTACACTGTAAGAAGAAATCTAGAAAACATTCAGTTGAAAACAGGAACTGTAGCAGCATTTGGCCTTGTAAGAGGTAATAAA--AGAATGCACTGATGTGAC--AAAACTTTTAGATTGTTTCATATTCATTTCATAGTGAGCTTCAAGGTTTGTTGTGAAAGTAACCTAAAATGTTCTTTATCCAAGTACAGGTCTTAGTCGATTTGAGGCCGAGCTTCCTGTGGATATTGATGTGAATGTTATACTTTTACATGTTCTAGATGCAGCGTTCATGGTTGGTGAGGGCATACTTGTTTTTATTGCTGCAGCTATTGCCTTGGACTATTTAATGAAGATAGACTTGCTGAGTCCTTTCCCTTCAAAGAAGAATATACGTTCTTGAGAATGAAATAGGTGGTTGTCAAGAATTTTAAAAGCCTATATCATGTTGTTCTCTTTTGATTGTTGATCTCAGCAATACGATATTTGGAAAGTTGTATATCATAAATGCTATTCATATTCTGAAAAAG---GTGTAATT-TTATAATTCAAAATAATTGTGCCAACATATCATTCTTGATTCTGAAGAAATATGGTTGGAACTAGAAACAAATTCCACTGGATGCAATATAACTAACATTTTTTTGTATTTTTTTCTCTTTATGACTTCCT---------------
>ASA51
-----------------------------------------------------------------------------------------------------------------------------------------------------------------------------------------------------------------------------TCTGTCTGAGGGAGGTTTCAGAAGCAGAAGCTAAGATGCGTAAAGCTGAGCTTGCTCTCATTACTGCTAGAGCTGGAAGCAGTATGCAGGATCTTTCAAATAAATGGGAAGAAGCAGATATTGATGAAAACAAGGAGCGCATTGAGTCTATAAGAGCAATGTCTGTGTCTGCTCTAGTTGGCACATTGGCTAGCATTCCAATTGCTTTATTTGAAGCAAAAAGTATTGGAGGACTTTTTGTCCGGGAGGGAATAATCTTCATAAGCTGTGCTTTGTTTGGGGTGACTTACCGGTATACAGTGAGAAGAAATCTGGACAATATTCAGTTGAAAACAGGAACCGTAGCAGCATTTGGCCTAGTAAGAGGTGATAAATTATATGACATTGTTATGAT----TTTTTTCAGATTGTTTCATATTCA-TTCATAGTTAGCTTCAAAGTCTGA--TGAATGTAATGTAGAAAATTCTTTTCCCAAAGACAGGTCTTAGTCAATTTGAGGCTGGGCTTCCTGTCTACTTCGATACGAGCATTCTACTCTCACATGCTCTTGATGTAGCATATATGGTTGGTGAGGGCATACTTGTTTTCATCTCAGCAGCTATTGCTTTGGACTACTGCATGAAGGTAAATCTGTTGAGTCCTTTCCCTTCAAAGAAGAACATGCTTTCATGAAGATAAGGTAGTTTATTCATAAGAATTAGTACAGCCTATGCCAAATTGTTCTCTTTGGATGGCTGATTTTAACAGTCAGCTGTTTGAAATCTTTTGTATCATATGTGGCATTCTTATTCTGAAAAGGAGTGTAAACCTCTTATATTTTGAAATACAACCGTTAACATGTAATCTTTGTATCTTAAGAAAGTTAAGAGGAACTAGGAAGCAGGAACAAAATACATAGGATTTATT---------------------------------------------------
>CB35
--------------------------------------------------------TTACTCAGACA---CGCTCGCAGTGAGCAC---TCACCAGCGAGTCAGTTTGGCTCATTTGCTTTGCATAGCCAAGTATGACTTG-CAAGTCCAAGTCAAACTAGTGAATTTTGTAACATTGGCCATAGATTCTAATGTGCATTCTTCCCACTTGAAGATTGCAGAAAGTTTGAGGGAGGTTTCAGAAGCAGAATCCAGGGTGCGGAAAGCTGAGCTTGCTCTTGTGACAGCTAGAGCTGGAGGTAGTATACCCGATCTTTCAAGTAAGTGGGAAGAAGCAGATATTGATGAAAATGAAGAGCGCATTGAGTCTATAAAGGCATCTTCTGTGTCTGCTCTAATTGGCACATTAGCTAGTATTCCAACTGCTTTGGTTCAAGCAAATAGCATTGAAGGGCTTCTAATTAAGGAGGGCATAATCTTTATTAGTTGTGCTTTATTTGGGGTGACGTATCGCTATACAGTGAGGCAAAACCTGGAGAACGTTAAGTTGAAATCTGGAGCTGTAGCAGCATTTGGTCTTGTAAGAGGTAATAAATTACAATACATTGTGGATCTGAAAATCTTGAAGATCATTATATATTTTTTTCATGGAGAGTCTCTAAGTTATGTAGGGAAGTAACTTAGAAAGTTCTTTTTACAAACACAGGTCTTAGTCAATTCGAGGCAGAGCTCCCCGTGGACTTCGATGTGAATATTTTATCCTCACATGCTCTTGATACGGGATTTATGCTCTTTGAAAGCAT-------------------------------------------------------------------------------------------------------------------------------------------------------------------------------------------------------------------------------------------------------------------------------------------------------------------------------------------------------------------------------------------
>CD18
------------------------------------------------------------------------------------------------------------------------------------------------------------------------------------------------------CTGTTTCAACATGAAGATTGCAGAATTTATGAGGGATGTTTCAGAAGCAGAAGCTAAGATGCGGAAAGCTGAGTTGGCCCTTGTTACAGCTAGAGCTGGAAGCAGTACACAGGATCTTTCAAATAAGTGGGAAGAATCAGAAATTGATGAAGATGCAGAGCGCATGGAGTCTGTAAAGGCATTGGCTGTGTCTGCTCTGGTTGGTACATTGGCTAGCATACCACTTGCTTTAGTCCAAGCAGAGAGTGTTGGAGGACTTCTCATTCGAGAGGCAATAACCTTCATTAGCTGTGCTTTGTTTGGGGTTACTTATCGCTACACTATAAGAAGAAATCTAGAAAACATTCAGTTAAAAACAGGAACTGTAGCAGCATTTGGCCTTGTAAGAGGTAATCTATTACAATGCATTGATGTGATAAAGAACTTTTATATTGTTTCATATTCATTTTGTAGCAAACTTCAAGTTTTTTTGTGAAAGCAACCTAAAATGTTCTTTATCCTAATACAGGTCTTAGTCGATTTGAGGCTGAGCTCCCTGTGGATTTTGATGTGAATGCTATACTTCTACATGTTCTAGATGCAGCATTCATGGTTGGTGAGGGCATTTTTATTTTTATTGCTGCAGCTATTGCCTTGGACTATTTTATGAAGATAGACTTGTTGAGTCCTTTCCCTTCAAAGAAGGATCTACTTTCTTGAG--------------------------------------------------------------------------------------------------------------------------------------------------------------------------------------------------------------------------------------------------------------------------------------------
>CDE34
--------------------GACTTGCAGTACATGCTGAGTCAGAC--TCATTAGCTTAGTCAGACA---CGCTGGCAGTGAGCAC---TCACCAGCTAGTCAGTTTGGCGCATTTGCTTTGCATAGCCAAGTTTGACTTG-CAAGTCCAAGTCAAACTCGTGAATTTTGTAACATTGGCCATAGATTCTAATGTGCATTCTTCCCACTTGAAGATTGCAGAAAGTTTGAGGGAGGTTTCAGAAGCAGAAGCCAGGGTGCGGAAAGCTGAGCTTGCTCTTGTGACAGCTAGAGCTGGAGGTAGTATACGCAATCTTTCAAGTAAGTGGGAAGAAGCAGATATTGATGAAAATGCAGAGCGCATTGAGTCTATAAAGGCATCTTCTGTGTCAGCTCTAATTGGCACAATAGCTAGCATTCCAACTGCTTTGGTTCAAGCAAATAGCATTGAAGGGCTTCTAATTAAGGAGGGCATAATCTTTATTAGTTGTGCTTTATTTGGGGTGACTTATCGCTATACAGTGAGGCAAAACCTGGAGAACGTTAAGTTGAAATCTGGAGCTGTAGCAGCATTTGGTCTTGTAAGAGGTAATAAATTACAATACATTGTGGATCTGAAAATCTTGAAGATCATTATATATTTTTTTCATGGGGAGTCTCTAAGTTATGTAGGGAAGTAACTTAGAAAGTTCTTTTTACAAACACAGGTCTTAGTCAATTCGAGGCAGAGCTCCCCGTGGACTTCGATGTGAATATTTTATCCTCACATGCTGTTGATACAGGCTTTATGCTCTTTGAGAGCATGTTTGTTTTTATTGCTGCTGCTATTGGTTTGGACTATTGCATGAAAG--------------------------------------------------------------------------------------------------------------------------------------------------------------------------------------------------------------------------------------------------------------------------------------------------------------------------------------------
>CF38
-------------------------------------------------------------------------------------------------------------------------------------------------GTATCATAAAGATGCTTCAAATCAATTTTCTTGCTATTTTGTGTATATCTATGCTATTTCAACATGAAGATTGCAGACTCTCTGAGGGAGGTTTCAGAAGTAGAAGCTAAGTTGCGGAAAGCTAGGATTGCTCTTGTTGCAGCTAGAGTTGGAAGCAGTACACAGGATCTTTCAAGTAAGTGGGAAGAATCAGAAATTGACAAAGATGCAGAGTGCATGGAGTCTATAAAGGCATTATTTGTATCTGCACTAATTGGTACATTTGCTAGCATCCCAATTGCATTATTTCAAGAAAAGAGTATCAGAGGACTTTTCATTAGGGAGGGAATAATTTTCCTTAGTTGTGCTTTGTTTGGGGTGACTTATCGCTATACAGTAAGAAGAAATCTAGAAAACATTCAGTTGAAAACAGGAACCATAGCAACATTTGGCATTGTAAGAGGTAATAAATTATGTTGTGATAATATT-----TGTTTTAAAGATTGTTTCATATTCATTCCATAGCAAGCTTCAACATTTGTTCTAAAAG--------------------------------------------------------------------------------------------------------------------------------------------------------------------------------------------------------------------------------------------------------------------------------------------------------------------------------------------------------------------------------------------------------------------------------------------------------------------------------------------------------------------------
>CH19
----------------------------------------------------------------------------------------------------------------------------------------------------------------TTCAAATCAATTTTAT------TTTGTGTATATCTACACTGTTTCAACATGAAGATTGCAGATTTTATGAGGGATGTTTCAGAAGCAGAAACTAAGATGCGGAAAGCTGAGTTGGCCCTTGTTACAGCTAGAGCTGGAAGCAGTACATGGGATCTTTCAAATAAGTGGGAAGAATCAGAAATTGATGAAGATGCAGAGCGCATGGAGTCTGTAAAGGCATTGGCGGTGTCTGCTCTGGTTGGTACATTGGCTAGCATACCACTTGCTTTAGTCCAAGCAGAGAGCATTGGAGGACTTCTCATTCGAGAGGCAATAACCTTCATTAGCTGTGCTTTGTTTGGGGTTACTTATCGCTACACTATAAGAAGAAATCTAGAAAACATTCAGTTAAAAATGGGAACTGTAGCAGCATTTGGCCTTGTAAGAGGTAATCTATTACAATGCATTGATGTGATAAAGAACTTTTATATTGCTTCATATTCATTTTGTAGCAAGCTTCAAGCTTTTTTGTGAAAGCAACCTAAAATGTTC-TTATCCTAATACAGGTCTTAGTCGATTTGAGGCTGAGCTCCCTGTAGATTTTGATGTGAATGCTATACTTCTACATGTTCTAGATGCAGCATTCATGGTTGGTGAGGGCATTTTTATTTTTATTGCTGCAGCTATTGCCTTGGACTATTTTATGAAGATTGACTTGTTGAGTCCTTTCCCTTCAAAGAAGGATATACTTTCTTGAGTATGAAATATGTGAATGTCAAGATTTTTAGAAGCCAAAATCATATTGCTCTCTTTTGATCG------TTGATTTAAGCAATAATGGAAAGTTGTATATCATAATCATTATTCATATTCTGAAAAGAAGAGTGTAAAT---------------------------------------------------------------------------------------------------------------------------------------------------
>CHA37
------------------------------------------GGCTATTTCTTTGCTAATTTTTGTTTTCCTTTTTTAAAGTTTTTTGTCTGTAACAATCCTCACTGTGCATGTATCTCTTCTCCGATG-GGCTTCATTTCTTAAGTATCATAGAGATGCTTCAAATCAATTTTCTTGATATTTTGTGTATATCTATGCTATTTCAACATGAAGATTGTAGAATCTCTGAGGGAGGTTTCAGAAGTAGAAGCTAAGTTGCGGAAAGCTGAGCTTGCTCTTGTTGTAGCTAGAGCTGGAAGCAGTACATAAGATCTTTCAAGTAAGTGGGAAGAAATAGAAATTGACAAAGATGCAGAGCACATGGAGTCTATAAAGGCATTATCTGTATCTGCACTAATTGGCACATTTGCTAGCATCCCAATTGCATTATTTCAAGCGAAGAGTATCAGAGGACTTTTCATTAGGGAGGGAATAATTTTCCTTAGTTGTGCTTTGTTTGGGGTGACTTACTGCTACACAGTAAGAAGAAATCTAGAAAACATTCAGTTGAAAACAGGAACCATAGCAGCATTTGGCATTGTAAGAGGTAATAAATTACGTTGTGATAATATT-----TTTTTTAAAGAATGTTTCATATTCATCCCATAGCAAGCTTCAACGTTTGTTCTAAAAGTAAACTAGAAAAATCTTTTTCCAAATACAGGTCTTAGTCAATATGAGGCCGAGCTTCCTCTGGATTTTGATGTGAATGTTATTCTCTCACGTGCTCTTGATGCAACATTTATGGTTGGTGAGGGCATACTTGTTTTCATTTCTGCAACTATTGCTTTGGACTATTGCATGAAAGTAGGCATGTTGAATCCTTTTCCTTCAAAGAAGAAAATGATTTCGTGACGATGAAATAGGTTGTTGTCAAGAATGTTAAAAGCCTATGTCG----------------TTCATATTTTAACAAGTAAAAGTTATTCTCTTTTAATTTCTGATTTTAGCAATCAGATATTTGAAA----------------------------------------------------------------------------------------------------------------------------------------------------------------
>CJ24
ATACAAAAAAACCAGGGCTACAATCATGTAGGGTGCTTGGCTGACCATTTCTTTGCTAATTTTTGTTTATCCTTCTTGAAGCTTCTTGTCTGTAGCAGTCCGCATTCTGCATGCATCTCTTCTCAGATG-GGCTTCATTTCTTGAGTATCATAGGGCTGTTTCAAATCAATTTTA--------TTTTGTATATCTACATTGTTTCAACATGAAGATTGCAGATTTTATGAGGGAGGTTTCAGAAGCAGAAGCTAAGATGCAGAAAGCTGAGCTGGCTCTTGTTACAACTAGAGCTGGAAGCAGTACACGGGACCTTTCAAATAAGTGGGGAGAATCAGAAATTGATGAAGATGCAGAGCGCATGGAGTCTATAAAGGCATTAACTGTATCTGCACTGGTTGGCACATTTGCTAGCATTCCAATTGCTTTATTCCAAGCAGAGAGTATTGGAGGACTTTTCATTAGAGAGGCAATAGTCTTCATTAGCTGTGCTTTGTTTGGGGTGACTTATCGCTACACTGTAAGAAGAAATCTAGAAAACATTCAGTTGAAAACGGGAACTGTAGTAGCATTTGGCCTTGTAAGAGGTAACAAATTACAATGCATTGATGTGATAAAAAACTTTTAGATTTTTTCATATTCATTTCATAGCAAGCTTCAAGGTTTGTTGTGAATGTAACCTAAAATATTCTTTATCCAAATACAGGCCTTAGTCGATTTGAGGCTGAGCTCCCTGTGGATTTTGATGTGAATGCTATACTTTTACATGCTCCAGATGCAGCATTCATGGTTGGTGAGGGCATACTTGTTTTTATTGCTGCAGCTATTGCCTTGGACTATTTTATGAAGATAGACTTGTTGAGTCCTTTCCCTTCAAAGAAGAATATACTTTCTTGAGAATGAAATAGGTGGTTGTCAAGAATTTTAAAAGTCTATATCATGTTGTTCTCTTTTGATCGTTGATTTCAGCAATAAGATATTTGGAAAGTTGTATATCATAAACGCTATTGATATTCTGAAAAGAAGAATGTAAATTTTGTAATTCAAAATAATTGTGCCAACATATCATTCTTGATACTGAAGAAATATGGTTGGAACTGGAAACAATGTTTTTTTTTTTAACTTTTTTATCACATCCTTCTCTAA-----TAGATTAAAAACTAATACATCATTAAACCAA
>CK7
TCATTAAGGCAGAGGGGCCAGTTGCCGCCACGCCCCAATAACAGTTATGTTTTTAATCACTTGACCCCGCTTTTAAAAAGAATCAATACATGTAAAATACCAACCTCAACATTTGTACATGTTCACAAATGCACCAATACATTTGTAAATTAACCAATGAATTAAGACAAGTGTACAAATGTGATGGCGAAATGACCATTTTTCGAGCTTTAAGCTCTTCGATCGCATACAGAAAAACCCAAAAAAAATTATCGAAATTCGATATGTCTAGCTATGTGCTTGACGTGCGCGAAGTTAGGGTGGCCCATAGGAGGTTCAAGGAATACGCTGACCGACGAGTTTAGAAAATTTTCCGGCGTGAATTTTTTTTAAGCGTGAGACAATTCCGAGCACTATAATGCTCACATATAAAAGCCTATCGGCTAATTAATTTTAATCTAGCATTGACATCGTCCACCCCTCTGTAGCAGTATTGCTGTTCCTCGTCCATGGACACTTTACACTCATCTTTATTCACTCCCCATTTGAGAAATTCAAATGGGTACCCTTCAAGTCTATCAGTCTCACAGAACTGGGGAGTGAAAGGAACACCAAATCAGACGGGTATTTCCCAATAGGATTCCATCCGAACAGAAAGCAGCAGCCCCAGTAACAGCCCTCAAGCTCCTGAGAAAAACAGAGAAAGAAATCCCCACCCAAAACATACATTTTGAAGACCCCCATGGATGACAGAAAACTAGCAGAGAGGTTTCTCCAGAGCCCCCAGTTATCACTGAAATCGTTTCCTCTGCTGATTCAAAGAATTTAGGTGACCTTGATAGGGCCTGGATTGAAGGCAATCTGCTGGAGGCCAAGCAGGCACTTGGTTACCCACTGGAGCAGAATAGCCCTGCTGCACATTTTGATACCTTGCATTCCAGCATGAGAGAGGTCCAAGAAGGCCAGGTATGTCAGAATTGGGCACTCTAGACTTGCATTTCTAGGCGAGTTTGTTGTGAGATTGGCGGAGTTCTTCCTGCAGAGGTACCCGAGGGATATTTGGTTTGACAAACAAGAGTTGCCATATTGATCAAGGTTGTGTCTGAATTTAATCTTTCCTTATGATGACATAACCGAGGCATGAGCGTGAACCAGCTGTCAAGTAAGTTGAATCTGTATAAATTTTAAAGTAATCCCATACTT
>CL6
---------------------------------------------------------------------------------CTTCTTGTCTGTAGCAGTCCACATTCTGTATGTAACTCTTCTCAGATG-GGCTTCATTTCTTAAGTATCATAGAGATGTTTCAAATCAATTTTATTGCTATTTTGTGTATATCTACACTATTTCAACATGAAGATTGCAGATTGTTTGAGGGAGGTTTCGGAAGCAGAAGCTAAGATGCAGAAAGCTGAGCTGGCTCTTGTTACAGCTAGAGCTGGAAGCAGTACACAGGACCTTTCAAATAAGTGGGAAGAATCAGAAATTGATGAAAATGCAGAGCGCATGGAGTCTGTAAAGGCATTGTGTGTGTCTGCACTAGTTGGCACATTTGCTAGCATTCCAATTGCTTTATTTCAAGCAGAGAGCATTGGAGGACTTTTCATTAGGGAGGGAATAATCTTCATTAGCTGTGCTGTGTTTGGGGTGACCTATCGCTACACTGTAAGAAGAAATCTAGGAAACATTCAGTTGAAAACAGGAACTGTAGCAGCATTTGGACTTGTAAGAGGTAATATATTATAATGCATTGATGTAATAAAAAACTTTTAGATTGTTTCATATTCATTTCATAACAAGCTTCAAGGTTTGTTGTGAAAGTAACCTAAACATTTTTTTATCCAAATACAGGTCTTACTCGATTTGAGGCTGAGCTCCCTGTGGATATTGATGTGAATGTTATACTCTTACATGCTCTAGATGCAGCATTTATGGTTGGTGAGGGCATACTTGTTTTTATTTCTGCAGCTATTGCCTTGGACTATTGTATAAAGGTAGGTTTGCTGAGTCCTTTCCCTTCAAAGAAGAATATACTTTCTTGAGAATGAAATAGGTGGTGGTCAAGAATTTTAAAAGCCTATATCATGTTGTACCCTTTTGATCGTTGATTTCAGCAATCAGATTTTTGGAATGTTGTATTGCAGAAACACG--------------------------------------------------------------------------------------------------------------------------------------------------------------------------------
>CM9
ACACAAATAGACAAGTATTAAAATAATGTAAGATGTTTGGCTGACCATTTCTTTGCTAATTTTTGTTTTCCCTTCGTGAAGCTTCTTGTCTGTAGCGGTCTGCATCCTGCATGCATCCGTTTTCAGATA-GGCTTCATTTCTTAACTGTCTTAAAGATGTTTCAGATCAATTTTGT------TTCGTGTATATTTACACTTTTTCAACATGAAGATTGCAGATTTCATGAGGGATATTTCAGAAGCAGAAGCTAAGATGCGGGAAGCTGAGATGGACCTTGTTAGAGCTAGAGCTGGAAGCAGTACATGGGACCTTTCAAATAAGTGGGAAGAATCAGAAATTGATGAAGATGATGAACGGATGGAATCTATAAAGGCATTGACTGTGTCTGCTCTGGTTGGCACTTTGGCCAGTGTACCAATTGCTTTATTCCAGGCAGAGAGCATTGGAGGACTTATAATAAGAGAGGCAATAACCTTCATTAGCTGTGCTTTGTTTGGGGTTACTTATCGCTACACTGTTAGAAGAAATCTAGAAAATGTTCAGTTAAAGACGGGAAGTGTCGTAGCATTTGGCCTTGTAAGAGGTAATAAATTAGAATGGATTGATGTGATAATTTTTTTTTATATTGTTTCATATTAATTTAATAGCAAGCTTCAGGCTTTTTTGTGAAAGCAACCTAAAATGTTATATATTCAAATACAGGTCTTAGTCGATTTGAGGCTGAGCTCCCTGTGGATTTCAATGTGAATGCAATAAACTTACATATTCTCGATGCAGCATTCATGGTTGGTGAGGGTATTTTTGTTTTTATTGCTGCAGCTATTGCCTTGGACTATTTTATGAAGGTAGATTTGTTGAGTCCTTTCCCTTCAAAGAAGGATATGCTTTCTTGAGAATAAATGAGGTGGTTGTCAAGAGTATTTGAAGCCTATATCGTGTTGTTCTTGTTTGTCTGTTGATTTCAGCAATATATTTGTTGAAAAGTTGTATATTATAAATGCTATTCATATTTTGAAAAGATAAGTGTAAAT-TTATGATTCAAAATGATTGCGTCAACATATCATTCTTGATATGAAAGAAATATTGTTGGAACTAGAAAAATAATCTACTAGATTCAATATAAGATTTTTTCCTTACTCTTTTGATTTCTTCTTGAATTG-----------------
>CO8
ACACAAATAGACAAGTATTAAAATAATGTAAGATGTTTGGCTGACCGTTTCTTTGCTAATATTTGTTTTCCCTTCTTGAAGCTTCTTGTCTGTAGCGGTCTGCATCCTGCATGCATCCGTTCTCAGATA-GGCTTCGTTTCTTAACTGTCTTAAAGATGTTTCAGATCAATTTTGT------TTCGTGTATATGTACACTTTTTCAACATGAAGATTGCAGATTTCATGAGGGATGTTTCAGAAGCAGAAGCTAAGATGCGGGAAGCTGAGATGGAACTTGTTAGAGCTAGAGCTGGAAGCAGTACATGGGACCTTTCAAATAAGTGGGAAGAATCAGATATTGATGAAGATGATGAACGCATGGAATCTATAAAGGCATTGACTGTGTCTGCTCTGGTTGGCACTTTGGCCAGTGTACCAATTGCTTTATTCCAGGCAGAGAGCATTGGAGGACTTATAATAAGAGAGGCAATAACCTTCATTAGCTGTGCTTTGTTTGGGGTTACTTATCGCTACACTGTTAGAAGAAATCTAGAAAATGTTCAGTTAAAGACAGGAAGTGTCGTAGCATTTGGCCTTGTAAGAGGTAATAAATTAGAATGGATTGATGTGATAAAGAACTTCTATATTGTTTCATATTCATTTAATAGCAAGCTTCAAGTTTTTTTGTGAAAGCAACCTAAAATGATATATATTCAAATACAGGTCTTAGTCGATTTGAGGCTGAACTCCCTGTGGATTTCAATGTGAATGCAATAAACTTACATATTCTCGATGCAGCATTCATGGTTGGTGAGGGTATTTTTGTTTTTATTGCTGCAGCTATTGCCTTGGACTATTTTATGAAGGTAGGTTTGTTGAGTCCTTTCCCTTTAAAGAAGGATATACTTTCTTGAGAATAAATGAGGTGGTTGTCGAGAGTTTTTGAAGCCTATATCATGTTGTTCTTGTTTGTCTGTTGATTTCAGCAATATATTTGTTGAAAAGTTGTATATTATAAAT-----------------------------------------------------------------------------------------------------------------------------------------------------------------------------------
>CP16
ATACAAAAAATCCAGCGCTTAAATAATTTAAGGTGTTTGGCGGGTCATTTCTTTGCTAATTTTTGTTTATCCTTCTTGAAGCTTCTTGTCTGTAATGGTCCGCATTCAGCTTGCATCTGTTCTCAGATA-GGCTTCATTTCTTAAGTATCGTAGAGATGTTTCAAATCAATTTTA--------TTGTGTATATCTACACTGTTTCAACATGAAGATTGCAGATTTTATGAGGGATGTTTCAGAAGCAGAAGCTAAGATGCGGAAAGCTGAGCTGGCCCTTGTTACAGCTAGAGCTGGAAGCAGTTCACAGGATCTTTCAAATAAGTGGGAAGAATCAGAAATTGATGAAGATGCAGAGCGCATGGAGTCTATAAAGGCATTGACTGTGTCTGCTCTGGTTGGCACATTGGCTAGCATACCAATTGCTTTGTTCCAAGCAGAGAACATTGGAGGACTTTTCATTAGAGAGGCAATAACCTTCATTAGCTGTGCTTTGTTTGGGGTTACTTATCGCTACACTATAAGAAGAAATCTTGAAAACATTCAGCTAAAAACGGGAACTGTAGCAGCATTTGGCCTTGTAAGAGGTAATAAATTACAATGTATTGATGTTATAAAGAACTTTTATATTGTTTCATATTCTTTTTGTAGCAAGCTTCAAGTTTTTTTGTGAAAGCAACCTAAAAAGTTCTTTATCCTAATACAGGTCTTAGTCGATTTGAGGCTGAGCTCCCTGTGGATTTTGATGTGAATGCTATTCTTTTACATGTTCTAGATGCAGCATTCATGGTTGGTGAGGGCATTTTTATTTTTATTTCTGCAGCTATTGCCTTAGACTATTTTATGAAGATAGATTTGTTGAGTCCTTTCCCTTCAAAGAAGGATATACTGTCTTGAGAATGAAATAGGTGGATGTCAAGAATTTTACAAGCCTATATCAT---GTTCTCTTTTGACCGTTGATTTCAGCGATAAGATATCTGGAAAGTTGTATATTATAAATGTTATCCATATTCTGAAAAGAAGAGTGTAAATTTTATAATTCAAAATAA-TGTGCCGATGTATCATTCTTGATACTGCAGAAATATGGTTGGAACTAGAAACAAATTCCACTGGATGCAATATAACAGTTTTCTATATTTTGTCTACTCTTTTATGACATCCTTCTTTAATTGATTTAA
>CP161
ATACAAAAAATCCAGCGCTTAAATAATTTAAGGTGTTTGGCGGGTCATTTCTTTGCTAATTTTTGTTTATCCTTCTTGAAGCTTCTTGTCTGTAATGGTCCGCATTCAGCTTGCATCTGTTCTCAGATA-GGCTTCATTTCTTAAGTATCGTAGAGATGTTTCAAATCAATTTTA--------TTGTGTATATCTACACTGTTTCAACATGAAGATTGCAGATTTTATGAGGGATGTTTCAGAAGCAGAAGCTAAGATGCGGAAAGCTGAGCTGGCCCTTGTTACAGCTAGAGCTGGAAGCAGTTCACAGGATCTTTCAAATAAGTGGGAAGAATCAGAAATTGATGAAGATGCAGAGCGCATGGAGTCTATAAAGGCATTGACTGTGTCTGCTCTGGTTGGCACATTGGCTAGCATACCAATTGCTTTGTTCCAAGCAGAGAACATTGGAGGACTTTTCATTAGAGAGGCAATAACCTTCATTAGCTGTGCTTTGTTTGGGGTTACTTATCGCTACACTATAAGAAGAAATCTTGAAAACATTCAGCTAAAAACGGGAACTGTAGCAGCATTTGGCCTTGTAAGAGGTAATAAATTACAATGTATTGATGTTATAAAGAACTTTTATATTGTTTCATATTCTTTTTGTAGCAAGCTTCAAGTTTTTTTGTGAAAGCAACCTAAAAAGTTCTTTATCCTAATACAGGTCTTAGTCGATTTGAGGCTGAGCTCCCTGTGGATTTTGATGTGAATGCTATTCTTTTACATGTTCTAGATGCAGCATTCATGGTTGGTGAGGGCATTTTTATTTTTATTTCTGCAGCTATTGCCTTAGACTATTTTATGAAGATAGATTTGTTGAGTCCTTTCCCTTCAAAGAAGGATATACTGTCTTGAGAATGAAATAGGTGGATGTCAAGAATTTTACAAGCCTATATCAT---GTTCTCTTTTGACCGTTGATTTCAGCGATAAGATATCTGGAAAGTTGTATATTATAAATGTTATCCATATTCTGAAAAGAAGAGTGTAAATTTTATAATTCAAAATAA-TGTGCCGATGTATCATTCTTGATACTGCAGAAATATGGTTGGAACTAGAAACAAATTCCACTGGATGCAATATAACAGTTTTCTATATTTTGTCTACTCTTTTATGACATCCTTCTTTAATTGATTTAA
>CR44
---------------------------------------------------------------------------------------------------------------------------------------------TTACATGCCACAGAAAGCTTTCAGACCAGTTTTCTGGATCCGTGGAGCTAATGTGCATTCTCCCATCTTAAAGATTGCAGAATGTCAGAGGGAGGTTTCCGAAGCAGAAGCTAGGGTGAGGAAAGCTGAGCTTGCTCTCATAACAGCCAGGGCTGGAAACAGTATGTTAAGCCTTTTAAATAAGTGGGAGGAAGGGGATATTGATGAAGATGTAGAGCGTGCAGAGTCTCTGAAGGCATCAGCTGTGTCAGCTCTAGTTGGCACAATAGCTAGCATTCCAATTGCCTTGTTTCAAGCAAAAAGTGCTGAAGGACTTCTAATCAGTGTGGGCATAATCTTCATTAGCTGTATTTTGTTTGGGGTGACTTATCGCTATGCAGTGAGGCGAGATCTGGAAAATGTTCAATTGAAAACTGGAATAGTAGCAGCATTTGGTCTTGTGAGAGGTAATATTTTTTAGGGCATTGTAGTTCTAAGACTAGTGAATATTCAAATCTATTCACTTCCAGTGACTCTTCAAATTATGTTGTGGTGACGGCCTAGAAATTCTTTTGCCGGAATGCAGGTCTTAGTCAATTTGAGGCAGAGTTTCCTGTGGACTTTGATTTGAGTAACATACCATCACATGCCCTAGAGGCAGCACTTAAGGTTGGAGAGAGTGCAGTTGTGTTTATCTTTGCTGCCATTGCCTT-------------------------------------------------------------------------------------------------------------------------------------------------------------------------------------------------------------------------------------------------------------------------------------------------------------------------------------------------------------
>CT15
ATACAAAAAATCCAGTGCTTAAATAATGTAAGGTGTTTGGCTGACCGTTTCTTTCCTTATTTTTGTTTATCCTCCTTGAAACTTCTTGTCTGTAATGGTCCGTATTCAGCATGCATCTGTTCTCAGATA-GGCTTCATTTTTCAAGTATGGTAGAGATGTTTCAAATCAATTTTA--------TTGTGTATATCTACACTGTTTCAACATGAAGATTGCAGATTTTATGAGGGATGTTTCAGAAGCAGAAGCTAAGATGCGGAATGCTGAGCTGGCCCTTGTTACAGCTAGAGCTGGAAGCAGTACACAGGATCTTACAAATAAGTGGGAAGAATCAGAAATTGATGAAGATGGAGAGCGCATGGAGTCTATAAAGGCATTGACTGTGTCTGCTCTGGTTGGCACATTGGCTAGCATACCAATTGCTTTATTCCAAGCAGAGAGCATTGGAGGACTTTTCATTAGAGAGGCAATAACCTTCATTAGCTGTGCTTTGTTTGGGGTTACTTATCGCTACACTATAAGAAGAAATCTTGAAAACATTCAGTTAAAAACGGGAACTGTAGCAGCATTTGGCCTTGTAAGAGGTAATAAATTACAATGTATTGATGTGATAAATAACTTTTATATTGTTTCATATTCTTTTTGTAGCAAGCTTCGAGTTTTTTTGTGGAAGCAACTTAAAAAGTTC-TTATCCTAATACAGGTCTTAGTCGCTTTGAGGCTGAGCTCCCTGTGGATTTTGATGTGAATGCTATTCTTTTACATGTTCTAGATGCAGCATTCATGGTTGGTGAGGGCATTTTTATTTTTATTGCTGCAGCTATTGCCTTAGACTATTTTATGAAGATAGATTTGTTGAGTCCTTTCCCTTCAAAGAAGGATATACTGTCTTGAGAATGAAATAGGTGGATGTCAAGAATGTTAGAAGCCTATATCATGTTGTTCTCTTTTGACCGTTGATTTCAGCGATAAGATATCTGGAAAGTTGTATATAATAAATGTTATCCATATTCTCAAAAGAACAGTGTAAATTTTATAATTCAAAATAATTGTACCGATGTATCATTCTTGATACTGAAGAAATATGGTTGGAACTAGAAACAAATTCCACTGGATGCAATATA-------------------------------------------------------
>DA12
ATACAAATAAATTAGTGGTTAAATAATGAAAGATGTTTGGCTGACAATTTCTTTGCTAATTTTTGGTTTCCCTTCTTGAAGCTTCTTGTCAGTAGCAGTCTGCATTCTGCATGCATCTGTTCTCAGATA-GGCTTTATTTCTCAAGTGTCATAAAGATGTTTCAGATCAATTTTGT------TTTGTGTATATCTACACTGTTTCAACATGAAGATTGCAGATTTCATGAGGGATGTTTCAGAAGCAGAAGCTAGTATGCGGAAAGCTGAACTGGACCTTATTAGAGCTAGAGCTGGAAGCAGTACATGGGACCTTTCAAATAAGTGGGAAGAATCA---ATTGATGAAGATGCAGAGCGCATGGAGTCTATAAAGGCGTTGACCGTGTCTGCTCTGGTTGGCACATTGGCCAGCATACCAATTGCTTTATTCCAAGCAGAGAGCATTGGAGGACTTATAATAAGAGAGGCAATAACCTTCATTAGCTGTGCTTTGTTTGGGGTTACTTATCGCTACACTGTTAGAAGAAATCTAGAAAATGTTAAGTTAAAGACGGGAAGTGTTGCAGCATTTGGCCTTGTAAGAGGTAATAAATTAGAATTCATTGATGTGATAAATAACATCTATATTGTTTCATATTTATTTCATAGCAAGCTTCAAGATTTTTTGTGAAAGCAATCTAAAATGTTCTTTATTCAAATACAGGTCTTAGTCGATTTGAAGCCGAGCTCCCTGTGGATTTTGATGTGAATGCTATACATTTACATGTTCTCGATGCCGTATTCATGGTTGGTGAGGGTATTTTTGTTTTTATTGCTGCAGCTATTGCCTTGGACTATTTTATGAAGGTAGATTTGTTGAGTCCTTTCCCTTCAAAAAAGGATATACTTTCTTGAGAATCGAAGAGGTGGTTGTCAAGAGTTTTAGAAGCCTATATCAT---GTTCTTGTTTGACTGTTGATTTCAGCAATAAGATATTTGAAAAGTTGTATATTATAAATGCTATTCATATTTTGAAAAGACAAGTGTAAAT-TTACGATTCAAAATAATTGTATGAACATATCATTCTTGATACTAAAGAAATA----------------------------------------------------------------------------------------------
>DB53
--------AAAGCAGGGCTTCAATCATGTTGGCATTTTGATTTATCATTTCTTTCTTAACCAAAATATTCCCTTTTTGAATATTCTTGCTTGTGAAGGTCCTTGCTCTACATATA-TTTTCTTCTTAAATGAGCTTATTTATTAATTATCC-GAGAGT-TTTCAAATCAATTTTCATGTTATTTTC--TCTATTTGCATTCCTCCAACATGAAGATTTCAGACTGTCTGACGGAGGTTTCAGAAGCAGAAGCTAAGATGCGTAAAGCTGAGCTTGCTCTCATCACTGCTAGAGCTGGAAGCAGTATACAGGATCTTTCAAATAAATGGGAAGAAGCAGATATTGATGAAAATGCAGAGCGCATTGAGTCTATAAGAGCAATGTCTGTGTCTGCTCTAGTTGGCACATTGGCTAGCATTCCAATTGCTCTATTTGAAGCAAAAAGTATCGGGGGACTTTTTGCATGGGAGGGAGTAATCTTCATATGCTGTGCTTTGTTTGGGGTGACTTACAGGTATACAGTGAGAAGAAATCTGGACAATATTCAGTTGAAAACAGGAACTGTAGCAGCATTTGGTCTTGTAAGAGGTGATAAATTACCTAATATTGTTAGTGC----TTTTTTCAGATTGTTTTACATTCATTTCATAGCTAGCTTCAAAGTCTGA--TGAATGTAATATACAAAACTCTTTTCCCAAATACAGGTCTTAGTCAATTTGAGGCTGGGCTCCCTGTGGACTTTGATGTCAGCATTCTACTCTCACATGCATTTGATTTAGCATTTATGGTTGGTGAGGGCATACTTGTTTTCATCTCAGCAGCTATTGCTTTGGACTACTGCATGAAGGTAAACCTGTTGAGTCCTTTCCCTTCAAAGAAGAACATGCCTTCATGAAGATAAG----TTTATTCTTAAGAATTAGCACAACCTATGCCAAATTGTTTTCTTTGGATGGATGATTTTAGCAGTCAGCTGTTTGCCATCTTTTGTGTC--ATGTGGCGTT-ATGTTCTGAAAAGGAGTTTAAATCGCTTATAATTCATAACATACAAATCAACATGTAATCCTTGTATCTTAAAAAAATTAAGTGGAATTAGGAACAAAATACATTGGATGTATTCTTTAATTATTTGTGCATTAGCTTTCATTGATTTAAATGTAGTGCCAAAGATAAATTA
>DC1
----------------------------------------------------------------------------TGAATATTCTTGCTTGTGAAGGTCCTTGCTCTACATATA-TTTTCTTCTTAAATGAGCTTATTTATTAATTATCC-GAGAGT-TTTCAAATCAATTTTCATGTTATTTTC--TCTATTTGCATTCCTCCAACATGAAGATTTCAGACTGTCTGAAGGAGTTTTCAGAAGCAGAAGCTAAGATGCGTAAAGCTGAGCTTGCTCTCATCACTGCTAGAGCTGGAAGCAGTATACAGGATCTTTCAAATAAATGGGAAGAAGCAGATATTGATGAAAATGCAGAGCGCATTGAGTCTGTAAGAGCAATGTCTGTGTCTGCTCTAGTTGGCACATTGGCTAGCATTCCAATTGCTCTATTTGAAGCAAAAAGTATCGGGGGACTTTTTGCATGGGAGGGAGTAATCTTCATATGCTGTGCTTTGTTTGGGGTGACTTACAGGTATACAGTGAGAAGAAATCTGGACAATATTCAGTTGAAAACAGGAACTGTAGCAGCATTTGGTCTTGTAAGAGGTGATAAATTACCTAATATTGTTAGTAC----TTTTTTCAGATTGTTTTACATTCATTTCATAGTTAGCTTCAAAGTCTGA--TGAATGTAATATACAAAACTCTTTTCCCAAATACAGGTCTTAGTCAATTTGAGGCTGGGCTCCCTGTGGACTTTGATATCAGCATTCTACTCTCACATGCACTTGATTTAGCATTTATGGTTGGTGAGGGCATACTTGTTTTCATCTCAGCAGCTATTGCTTTGGACTACTGCATGAAAGTAAACCTGTTGAGTCCTTTCCCTTCAAAGAAGAACATGCCTTCATGAAGATAAG----TTTATTCTTAAGAATTAGCACAACCTATGCCAAATTGTTTTCTTTGGATGGATGATTTTAGCAGTCAGCTGTTTGCCATCTTTTGTGTC--ATGTGGCGTTTATGTTCTGAAAAGGATTTTAAATCGCTTATAATTCAAAACATACAAATCAACATGTAATCCTTTTATCTTAAAAAAATTAAGTGGAACTAGGAACAAAATACATGGGCTGTATTCTTTAAGTATTTGTGTATTAGCTTTCATTGATTTAAATGTATTGCCAAAGATAAATTA
>DD1
-----------------------TCATGTAGACATTTTGATTTATCATTTATTTGTTAATCAAAAAATTCCCTTTTTGAATATTCTTGCTTGTGAGGGTCCTTGCTCTACATATA-TTTTCTTCTTAAATGAGCTTATTTATTATTATCC--AAGAGT-TCTCAAGTCAATTTTCATGTTATTTTC--TCTATTTGCATTCTTCCAACATGAAGATTTCAGACTGTCTGAGGGAGGTTTCAGAAGCAGAAGCGAAGATGCGTAAAGCTGAGCTTGCTCTCATCACTGCTAGAGCTGGAAGCACTATACAGGATCTTTCAAATAAATGGGAAGAAGCAGATATTGATGAAAATGCAGAGCGCATGGAGTCTATAAGAGCAATGTCCGTGTCTGCTCTAGTTGGCACATTGGCTAGCATTCCAATTGCTTTATTTGAAGCAAAAAGTATCGGAGGACTTTTAGCGTGGGAGGGAGTAATCTTCATATGCTGTGCTTTGTTTGGGGTGACTTACCGGTATACAGTGAGAAGAAATCTGGACAATATTCAGTTGAAAACAGGAACTGTTGCAGCATTTGGTCTTGTAAGAGGTGATAAATTACATAATATTGTTATGTT----TTTTTTCAGATTGTTTTATATTCATTTCATAGTTACCTTCAAACTCTGA--TGAATGTAATATTGAAAACTCTTTTCCCAAAGACAGGTCTTAGTCAATTTGAGGCTGGGCTCCCCGTAGATTTCGATACAAGTATTCTACTCTCACATGCACTTGATTTAGCATTTATGGTTGGTGAGGGCCTACTTGTTTTCATCTCAGCAGCTATTGCTTTGGACTACTGCATGAAGGTAAACCTGTTGAGTCCTTTCCCTTCAAAGAAGAACATGCCTTCATGAAGATAAG----TTTATTCTTAAGAATCAGTACAACCTATGCCAAATTGTTCTCTTTGGATGGATGATTTTAGCAGTCAGCTGCTTGCCATATTTTGTATC--ATGTGGCGTTTATATTCTGAAAAGGAGTTTAAACCGCTTATAATTCAAAACGTACAAATCAACATGTAATCCTTGTATCTTATAAATTTTAAGTGGAACTAGGAACAAAATATATTGGATGTATTCTTTAATTATTTG---------------------------------------------
>DIM50
AGTGAAGTAAAGCAGGGCTTCAATCATGTAGGCATTTTGATTTATCATTTATTTGTTAATCAAAAAATTCCCTTTTTGAATATTCTTGCTTGTGAGGGTCCTTGCTCTACATATA-TTTTCTTCTTAAATGAGCTTATTTATTATTATCC--AATAGT-TCTCAAGTCAATTTTCATGTTATTTTC--TCTATTTGCATTCTTCCAACATGAAGATTTCAGACTGTCTGAGGGAGGTTTCAGAAGCAGAAGCTAAGATGCGTAAAGCTGAGCTTGCTCTCATCACTGCTAGAGCTGGAAGCAGTATACAGGATCTTTCAAATAAATGGGAAGAAGCAGATATTGATGAAAATGCAGAGCGCATGGAGTCTATAAGAGCAATGTCCGTGTCTGCTCTAGTTGGCACATTGGCTAGCATTCCAATTGCTTTATTTGAAGCAAAAAGTATCGGAGGACTTTTAGCGTGGGAGGGAGTAATCTTCATATGCTGTGCTTTGTTTGGGGTGACTTACCGGTATACAGTGAGAAGAAATCTGGACAATATTCAGTTGAAAACAGGAACTGTTGCAGCATTTGGTCTTGTAAGAGGTGATAAATTACATAATATTGTTATGTT----TTTTTTCAGATTGTTTTATATTCATTTCATAGTTACCTTCAAACTCTGA--TGAATGTAATATTGAAAACTCTTTTCCCAAAGACAGGTCTTAGTCAATTTGAGGCTGGGCTCCCCGTAGATTTCGATACGAGTATTCTACTCTCACATGCACTTGATTTAGCATTTATGGTTGGTGAGGGCCTACTTGTTTTCATCTCAGCAGCTATTGCTTTGGACTACTGCATGAAGGTAAACCTGTTGAGTCCTTTCCCTTCAAAGAAGAACATGCCTTCATGAAAATAAG----TTTATTCTTAAGAATCAGTACAACCTATGCCAAATTGTTCTCTTTGGATGGATGATTTTAGCAGTCAGCTGCTTGCCATATTTTGTATC--ATGTGGCGTTTATATTCTGAAAAGGAGTTTAAACCGCTTATAATTCAAAACGTACAAATCAACATGTAATCCTTGTATCTTATAAATTTTAAGTGGAACTAGGAACAAAATATATTGGATGTATTCTTTAATTATTTATGTATTAGCTTTCATTGATTTAAATGTAGTGCCAAAGATGAATTA
>EN45
---AAATAGCATCTGTCATTTTGGAAATACATTTGTCATTTTGGATTCTATGCCATTGTTTTAATTAGATTAGCTTTCAAAATGGTATCATTCTATGCCATTATTTTAATTAGATCATAGCTTTCAAAATGGTATCATTCTCTATTTTTTCCTGTTGTTTCTATATAGAATGGCACCATTCTAAAGACAATTTTGGCAATTTTTAAGACACCAATTTCCTGCCATTTTCTATGTCTCTACATCATTTTAGACATCTTCACATGTGTTTAACATTTTTTTACTCTAACTTCATGTTGTGAGTCACATTCATATCCTCTAAGGAGATTTTACATACCTTAGGCCCAACAAGCTCCCTTGGGTGAAGGATTTCACCCATGGGACCACCATGAGATCTCTAACAAATTTCTTATTTTATGTCTCCATCAAATCCTTCTTCCAAGACAACTTGTATTGAGTTGTGGTCCTCTCCTTATTGGCCTTGGAAAATCATGAGGCTCCTCCATTGGACCTCCATGATTACCTCAACCACCTCTTGTTGTATGTACACATCAAATCTTCTCAAGTGGATATAGGAGGTTATTTCTCATTGGCTTGCCAACTTGGAGCTTCCATCATGTTATCCATTTGGAAAGCTCTTCCTAATTGGTGTGTTTATGTTGTAA-TCCATGATTGGGTTTACTTAACCGATTGGCCATCCATGGGAAGGAATTCTTCCCATTAACCATGCCTTGTCATAGGATTTCTCCATTAGAGAGTCCATTAAGCATTCCTATCCCATTGGCCATTTAGTGAGCATAATCTTCATTAGCTGTGCTTTGTTTGGGGTGACTTATCGATATACAGTGAGGCGAGACCTGGAAAATGTTCAATTGAAAGCTGGAACAGTAGCAGCATTTGG---------CTTGTGAGAGGTAGCGTT--TAAGGCATTGTGGTTCTGAAAGTCTAGCAAATATATCAAATCAATTCACTTTTAGTGATTCTTCAAATT--ATGTCCTGGTAATAATCTAGAAAAGTTTTTGCCTGA-ATACAGGTCTTAGTCAATTTG---------------------------------AGGCAGAGT-----------------------------------------------------------------------------------
>FC13
ATACAAATAAATAAGTGTTTAAATAATGAAAGATGTTTGGCTGACAATTTCTTTGCTAATTTTTGGTTTCCCTTCTTGAAGTTTCTTGTCAGGAGCAGTCTGCATTCTGCATGCATCTGTTCTCAGATA-GGCTTTATTTCTCAAGTGTCATAAAGATGTTTCAGATCAATTTTGT------TTTGTGTATATCTACACTGTTTCAACATGAAGATTGCAGATTTCATGAGGGATGTTTCAGAAGCAGAAGCTAGTATGCGGAAAGCTGAACTGGACCTTGTTAGAGCTAGAGCTGGAAGCAGTACATGGGACCTTTCAAATAAGTGGGAAGAATCAGAAATTGATGAAGATGCAGAGCGCATGGAGTCTATAAAGGCGTTGACCGTGTCTGCTCTGGTTGGCACATTGGCCAGCATACCAATTGCTTTATTCCAAGCAGAGAGCATTGGAGGACTTATAATAAGAGAGGCAATAACCTTCATTAGCTGTGCTTTGTTTGGGGTTACTTATCGCTACACTGTTAGAAGAAATCTAGAAAATGTTCACTTAAAGACGGGAAGTGTTGCAGCATTTGGCCTTGTAAGAGGTAATAAATTAGAATTCATTGATGTGATAAATAACATCTATATTGTTTCATATTTATTTCATAGCAAGCTTCAAGATTTTTTGTGAAAGCAATCTAAAATGTTCTTTAATCAAATACAGGTCTTAGTCGATTTGAAGCCGAGCTCCCTGTGGATTTTGATGTGAATGCTATACATTTACATGTTCTCGATGCCGTATTCATGGTTGGTGAGGGTATTTTTGTTTTTATTGCTGCGGCTATTGCCTTGGACTATTTTATGAAGGTAGATTTGTTGAGTCCTTTCCCTTCAAAAAAGGATATACTTTCTTGAGAATCGAAGAGGTGGTTGTCAAGAGTTTTAGAAGCCTATATCAT---GTTCTTGTTTGACTGTTGATTTCAGCAATAAGATATTTGAAAAGTTGTATATTATAAATGCTATTCATATTTTGAAAAGACAAGTGTAAAT-TTACGATTCAAAATAATTGTATGAACATATCATTCTTGATACTAAAGAAATATTGTTGGAACTAGAAAA--AATCTACTGGATGCAATATAGTTTTCTTTGGTATTACTCATGACTCCTTCTCAAATTGATTTAAAATTAATTCTA
>FTS1
------------------------------------------------------------------------------------------------GGTCCTTGCTCTACATATA-TTTTCTTCTTAAATGAGCTTATTTATTAATTATCC-GAGAGT-TTTCAAATCAATTTTCATGTTATTTTC--TCTATTTGCATTCCTCCAACATGAAGATTTCAGACTGTCTGAGGGAGGTTTCAGAAGCAGAAGCTAAGATGCGTAAAGCTGAGCTTGCTCTCATCACTGCTAGAGCTGGAAGCAGTATACAGGATCTTTCAAATAAATGGGAAGAAGCAGATATTGATGAAAATGCAGAGCGCATTGAGTCTATAAGAGCAATGTCTGTGTCTGCTCTAGTTGGCACATTGGCTAGCATTCCAATTGCTCTATTTAAAGCAAAAAGTATCGGAGGACTTTTTGCGTGGGAAGGAGTAAGCTTCGTATGCTGTGCTTTGTTTGGGGTGACTTACAGGTATACAGTGAGAAGAAATCTGGACAATATTCAGTTGAAAACAGGAACTGTAGCAGCATTTGGTATTGTAAGAGGTGATAAATTACCTAATCTTGTTAGTTT----TTTTTTCAGATTGTTTTATATTCATTTCATAGTTAGCTTCAAAGTCTGA--TGAATGTAATATAGAAAACTCTTTTCCCAAATACAGGTCTTAGTCAATTTGAGGCTGGGCTCCCTGTGGACTTCGATATCAGCATTCTACTCTCACATGCACTTGATTTAGCATTTATGGTTGGTGAGGGCATACTTGTTTTCATCTCAGCAGCTATTGCTTTGGACTACTGCATGAAGGTAAACCTGTTGAGTCCTTTCCCTTCAAAGAAGAACATGCCTTCATGAAGATAAG----TTTATTCTTAAGAATTAGCACAGCCTATGCCAAATTGTTTTCTTTGGATGGATGATTTTAGCAGTCAGCTGTTTGCCATCTATTGTGTC--ATGTGGCGTTTATATTCTGAAAAG-AGTTTAAACTGCTTATAATTCAAAACATACAAATCAACAAGTAATCCTTGTATCTTAAAAAAATTAAGTGGAACTAGGTACAAAATACATTGGATGTATTCTTTAATTATTTGTGTATTAGCTTTCATTGATTTAAATGTAGTGTCAAAGATAAATTA
>FTS2
---------------------------------------------------------------------CCCTTTTTGAATATTCTTTCTTGCGAGGGTCCTTGCTCTACATATA-TTTTCTTCTTAAATGAGCTTATTTATTAATTATCC-GAGAGT-TTTCAAATCAATTTTCATGTTATTTTC--TCTATTTGCATTCCTCCAACATGAAGATTTCAGACTGTCTGAGGGAGGTTTCAGAAGCAGAAGCTAAGATGCGTAAAGCTGAGCTTGCTCTCATCACTGCTAGAGCTGGAAGCAGTATACAGGATCTTTCAAATAAATGGGAAGAAGCAGATATTGATGAAAATGCAGAGCGCATTGAGTCTATAAGAGCAATGTCTGTGTCTGCTCTAGTTGGCACATTGGCTAGCATTCCAATTGCTCTATTTGAAGCAAAAAGTATCGGACGACTTTTTGCGTGGGAAGGAGTAAGCTTCATATGCTGTGCTTTGTTTGGGGTGACTTACAAGTATACAGTGAGAAGAAATCTGGACAATATTCAATTGAAAACAGGAACTGTAGCAGCATTTGGTATTGTAAGAGGTGACAAATTACCTAATCTTGTTAGTTT----TTTTTTCAGATTGTTTTATATTCATTTCATAGTTAGCTTCAAAGTCTGA--TGAATGTAATATAGAAAACTCTTTTCCCAAATACAGGTCTTAGTCAATTTGAGGCTGGGCTCCCTGTGGACTTCGATATCAGCATTCTACTCTCACATGCACTTGATTTAGCATTTATGGTTGGTGAGGGCATACTTGTTTTCATCTCAGCAGCTATTGCTTTGGACTACTGCATGAAGGTAAACCTGTTGAGTCCTTTCCCTTCAAAGAAGAACATGCCTTCATGAAGATTAG----TTTATTCTTAAGAATTAGCACAGCCTATGCCAAATTGTTTTCTTTGGATGGATGATTTTAGCAGTCAGCTGTTTGCCATCTATTGTGTC--ATGTGGCGTTTATATTCTGAAAAG-AGTTTAAACTGCTTATAATTCAAAACATACAAATCAACAAGTAATCCTTGTATCTTAAAAAAATTAAGTGGAACTAGGTACAAAATACATTGGATGTATTCTTTAATTATTTGTGTATTAGCTTTCATTGATTTAAATGTAGTGTCAAAGATAAATTA
>GG1
CCTTAGGGACCTTGGCTTACCCTGGTTCCTTTCTTTGTGACACGAGATTTCTTCTAGGATTTGACGCATCCCCACCAGACCTTTATAAAATCTAATAGTCCTTACTCTCTCAATATCCTTCTCTTCACATGGGCTTCTTCTTTTTCCATGTCATAGAAACTTTCAATTAACTGCAAAGT---------CTAATGCACATTCTCCCCTCTTGAAGATTGCAGAATGTCAGAGGGAGGTTTCAGATGCAGAAGCTAGGGTGAGGAAAGCTGAGCTTGCTCTTGTGACAGCTAGAGCTGGTAGTAGTATACTAGACCTTTCACATAAGTGGGAAGAAGGGGATATTGATGAAGATGTAGAACGTGGAGAGTCTGTGAAGGCATCTGCTTTGTCAGCTCTAATTGGCACATTAGCGAGCATTCCAACTGGCTTGCTTCATGCTAAAAGTGTTGAAGGACTTCTGATTAGCGAGGGCATAATCTTCATTAGCTGTGCTTTATTTGGAGTGACTTATCGCTATACAGTGAGGCAAGACCTGGAAAACTTTCAATTGAAAACAGGAACTGTAGCAGCGTTTGGTCTTGTGAGAGGTAATAAACTATAAGGCATTTTGGTTCTAAATTTTGGTGATATTTTCAAATATATTCACTTCTACCAATTCCCCAGTTATGTGCAGACATAACCAAGGAAATTTTTTGCCTGAATACAGGTCTTAGTCAATTTGAGGCAGAGTTCCCTGTGGACTTTGATGTGAATATTACATTATCACATGCTCTAGAGGCAG-----------------------------------------------------------------------------------------------------------------------------------------------------------------------------------------------------------------------------------------------------------------------------------------------------------------------------------------------------------------------------------------------------------------
>HB41
---------------------AATCATGCAGGCATTTTGATTTACCGTTTCTTTGTTAATCTAAATATTTCTCATTTGAATATTCTTGCTTGTGAGGGTCCTTACTCTAAATATG-TTTTCTTCTTAAATGAGCTTATTTATTAATTATCC-AAGAGT-TTTCAAATCAATTTTCATGTTATTC----TCTATCTGCATTCTTCCGACATGAAGATTGCAGACTGTATGAGGGAGGTTTCAGAAGCAGAAGCTAAGATGCGTAAAGCTGAGCTTGCTCTCATTACTGCTAGATCTGGAAGC---ATACAGGATCTTTCAAATAAATGGGAAGAAGCAGATATTGATCAAAATGCAGAGCGCATTGAGTCTATCAGAGCAATGTCTGTGTCTGCTCTAGTTGGCACATTGGCTAGCATTCCAATTGCTTTATTTGAAGCAAAAAGTATTGGAGGACTTTTTGTCCGGGAAGGAATAATCTTCATAAGCTGTGCTTTGTTTGGGGTGACTTACCGGTATACAGTGAGAAGAAATCTGGACAATGTTCAGTTGAAAACAGGAACTGTAGCAGCATTTGGCCTTGTAAGAGGTGATAAATTACATAACATTGTTACGAT----TTTTTTCAGATTGTTTCATATTCATTTCATATTTAGCTTCAAATTCTGA--TGAATGTAATATAGAAAACTCTTTTCCCAAAGACAGGTCTTAGTCAATTTGAGGCTGGGCTCCCTGTGGACTTTGATATGAGCATTCTACTGTCGCATGCTCTCGATGTAGCATTTATGGTTGGTGAGGGCATACTTGTTTTCATCTCAGCAGCTATTGCTTTGGACTACTGCATGAAGGTAAATCTGTTGAGTCCTTTCCCTTCAAAGAAGAACTTGCTTTCATGAAGATAAGATAGTTTATTCTTAAGAATTAGTACAACCTATGCCAAAGTGTTCTCTTTGGATGGCTCATTTGAGCAATCGGCTGTTTGCAATCATTTGTATCATATGTCACACTCATATTCTGAAA--------------CCTATAATTCAAAACATAACAAGCAACATGCAATCTTTGTATGTTAAGAAATTTAAAAGAAACTAGGAATAAAATACATAGGATGTATTCTTTAATTATTTGTGTATTGCCTCTCATTGATTTATATGTAATGCGAAAGATAAATTA
>JO20
AGATGAAAAGTCCAGCGCTTAAATATTTTAAGGTGTTTGGCTGACCATTTCTTTGCTAATTTTTGGCTTTCCTTCCTGGAGCTTCTTGTCTGTAATGTCT------ACACATGCATCTGTTCTCAGATAGGGCTTCGTTTCTTAAGTATTGTAGAGATGTTTCAAATCAATTTTAT------TTTGCGTATATCTACACTGTTTCAACATGAAGATTGCAGATTTTATGAGGGATGTTTCAGAAGCAGAAGCTAAGATGCGGAAAGCTGAGTTGGCCCTTGTTACAGCTAGAGCTGGAAGCAGTACGCAGGATCTTTCAAATAAGTGGGAAGAATCAGAAATTGATGAAGATGCAGAGCGCATGGAGTCTGTAAAGGCATTGGCTGTGTCTGCTCTGGTTGGTACATTGGCTAGCATACCACTTGCTTTAGTCCAAGCAGAGAGCATTGGAGGACTTCTCATTCGAGAGGCAATAACCTTCATTAGCTGTGCTTTGTTCGGGGTTACTTATCGCTACACTATAAGAAGAAATCTAGAAAACATTCAATTAAAAACAGGAACTGTAGCAGCATTTGGCCTTGTAAGAGGTAATCTATTACAATGCATTGATGTGATAAAGAACTTTTATATTGCTTCATATTCATTTTGTAGCAAGCTTCAAGCTTTTTGGCGAAAGCAACCTAAAATATTT-TTATCCTAATACAGGTCTTAGTCGATTTGAGGCTGAACTCCCTGTGGATTTTGATGTGAATGCTATACTTCTACATGTTTTAGATGCAGCATTCATGGTTGGTGAGGGCATTTTTATTTTTATTGCTGCAGCTATTGCCTTGGACTATTTTATGAAGATTGACTTGTTGAGTCCTTTCCCTTCAAAGAAAGATATACTTTCTTGAGTATGAAATATGTGAAT--------------AAGCCAAAATCATATTGTTCTCTTTTGATCG------TTGATTTAAGCAAATAAGATATCTGGA----------------------------------------------------------------------------------------------------------------------------------------------------------------------------------------------
>JU21
ATATGAAAAGTCCAGCGCTTAAATATTTTAAGGTGTTTGGCTGACCATTTCTTTGCTAATTTTTGTCTTTCCTTCCTGGAGCTTCTTGTCTGTAATGTCT------ACACATGCATCTGTTCTCAGATAGGGCTTTGTTTCTTAAGTATTGTAGAGATGTTTCAAATCAATTTTAT------TTTGTGTATATCTACACTGTTTCAACATGAAGATTGCAGATTTTATGAGGGATGTTTCAGAAGCAGAAGCTAAGATGCGGAAAGCTGAGTTGGCCCTTGTTACAGCTAGAGCTGGAAGCAGTACGCAGGATCTTTCAAATAAGTGGGAAGAATCAGAAATTGATGAAGATGCAGAGCGCATGGAGTCTGTAAAGGCATTGGCTGTGTCTGCTCTGGTTGGTACATTGGCTAGCATACCACTTGCTTTAGTCCAAGCAGAGAGCATTGGAGGACTTCTCATTCGAGAGGCAATAACCTTCATTAGCTGTGCTTTGTTCGGGGTTACTTATCGCTACACTATAAGAAGAAATCTAGAAAACATTCAATTAAAAACGGGAACTGTAGCAGCATTTGGCCTTGTAAGAGGTAATCTATTACAATGCATTGATGTGATAAAGAACTTTTATATTGCTTCATATTCATTTTGTAGCAAGCTTCAAGCTTTTTTGCGAAAGCAGCCTAAAATATTT-TTATCCTAATACAGGTCTTAGTCGATTTGAGGCTGAACTCCCTGTGGATTTTGATGTGAATGCTATACTTCTACATGTTTTAGATGCAGCATTCATGGTTGGTGAGGGCATTTTTATTTTTATTGCTGCAGCTATTGCCTTGGACTATTTTATGAAGATTGACTTGTTGAGTCCTTTCCCTTCAAAGAAAGATATACTTTCTTGAGTATGAAATATGTGAAT--------------AAGCCAAAATCATATTGTTCTCTTTT------------------------------------------------------------------------------------------------------------------------------------------------------------------------------------------------------------------------------------
>KE1
-------------------------------------------------------CTCTCTCAGACT---CACTGGCAGTGAGCGTGACTCACCAGCAAGTCAGTTTGGCTCAATTGCTGTGCAGAGCCATGTTTGACTTGCCAAGTCCAAGTCAAACTAGTGCATTTTGTAACATTGGCCATAGACTCTAATGTGCATTTCTCCCACTTGAAGATTGCAGAAAGCTTGAGGGAGGTTTCAGAGGCAGAAGCCAGGGTGCGGAAAGCTGAGCTCGCTCTTGTGGCAGCTAGAGCTGGAGGTAGTATAAGTGATCTTTCAAATAAGTGGGAAAAAGCAGATATTGATGAAAATGCAGAGCGCATTGAGTCTATAAAAGCATCCTCTGTGTCAGCTCTAATTGGCACATTAGCTAGCATTCCAATTGCTTTGGTTCAAGCAAATAGCATTGAAGGGCTTCTAATTAAGGAGGGCATAATCTTTATTAGCTGTGCTTTATTTGGGGTGACTTATCGGTATACAGTGAGGCAAAACCTGGAGAACATTAAGTTGAAATCTGGAGCTGTAGCAGCATTTGGTCTTGTAAGAGGTAATAAATTACAATACATTGTGGATCTGAAAATCTTGAAGATCTTTACATATTTATTTTGTGGGGAGTCTCTAAGTTATGTAGGGAAGTAACCTAGAAAGTTCTTT--------------------------------------------------------------------------------------------------------------------------------------------------------------------------------------------------------------------------------------------------------------------------------------------------------------------------------------------------------------------------------------------------------------------------------------------------------------------------------------------------------
>LF2
-------------------------------------------------------------------------------------------------------------------------------------CTTATTTATTAATTATCC-GTGAGT-TTTCCAATCAATTTTCATGTTATTTTA--TGTATCTGCATTCTTCCAACATGAAGATTGCAGATTGTCTGAAGGAGGTTTCAGAAGCCGAAGCTAAGATGCGTAAAGCTGAGCTTGCTCTCATTACTGCTAGAGCTGGAAGCAGTATACAAGATCTTTCAAATAAATGGGAAGACACAGATATTGATGAAAATGCAGAGCGCATTGAGTCTATAAGAGCAATGTCTGTGTCTGCTCTAGTTGGCACATTGGCTAGCATTCCAATTGCTTTATTTGAAGCAAAAAGTATCGAAGGACTTTTTGTCCAGGAGGGAATAATCTTCATAAGCTGTGCTTTGTTTGGTGTGACTTACCGGTATACAGTGAGAAGAAATCTGGACAATATTCAGTTGAAAACAGGAACTGTAGCAGCATTTGGCCTTGTAAGAGGTGATAAATTACATAAAATTGTTATGAT----TGTTTTCAGATTGTTTCATATTCATTTCATATTCAGCTCCGAAGGCTGA--TGAATGTAATGTAGAAAACTCTTTTCCCAAAGGCAGGTCTGAGTCAATTTGAGGCTGGGCTCCCTGTGGACTTCGATATGAGCATTCTGCTCTCACATGCTCTTGATGTAGCATTTATGGTTGGTGAGGGCATACTTGTTTTCATCTCAGCAGCTATTGCTTTGGACTACTGCATGAAGGTAAACCTGTTGAGTCCTTTCCCTTCAAAGAAGAACATGCTTTCATGAAGATATGATATCTTATTCTTAAGAATTAGTACAACCTTTG-CAAATTGTTCTCTTTGGATGGCTGATTTTAGCAGTCAGCTGTTTGCAATCTTTTGTATCATATGTGGCAAGCATAGTCTGAAGAG---------------------------------------------------------------------------------------------------------------------------------------------------------------
>MC0
CAACTACCCACACCATAATATTTTTACCGTACAAGTGAAGAAACACACAGCTACAATCATGTACCCATTTCCATTTCATTTTTGTTAATCTAAATACACCTCCCTGCCATTCTTGCTTATTTTCTTTAATGAGCTTATTTAT--ATTATCC-GAAAGT-TCTCAAATCAGTTTTCATGTTATTTTC--TTTATCTGCATTCTTCCGACATGAAGATTGCAGACTGTCTGAGGGAGGTTTCAGAAGCAGAAGCTAAGATGCGTAAAGCTGAGCTTGCTCTCATTACTGCTAGAGCTGGAAGTAGTATACAGGATCTTTCAACTAAATGGGAGGAAGCAGATATTGATGAAAATGCAGAGCGCATTGAGTCTATAAGAGCAATGTCTGTGTCTGCTCTAGTTGGCACATTGGCTAGCATTCCAATTGCTTTATTTGAAGCAAAAAGTATTGGAGGGCTTTTTGTACGGGAGGGAATAATCTTCATAAGCAGTGCTTTGTTTGGGGTGACTTACCGGTATACAGTGAGAAGAAATCTGGGCAATATGCAGTTGAAAACAGGAACTGTAGCAGCATTTGGGCTTGTAAGAGGTGATAAATTACATAACATAGTTATG----------------TTTTTTCATATTCCTTTCATAGTTAGCTTCAAAGTCTGA--TGAATGTAACATAGAAAACTCTTTTCCCAAAGACAGGTCTTAGTCAATTTGAGGCCAGGCTTCCTGCGGACTTTGATATGAGCATTCTACTCTTATATGCTCTTGATGTAGCATTCATGGTTGGTGAGGGCATACTTGTTTTCATTTCAGCAGCTATTGCTTTGGACTACTGCATGAAGGTAAACCTGCTGAGTCCTTTCCCTTCAAAGAAGAACATGCTTTCATGAAGATAAGGCAGTTTAGTCATAAGAATTAGTACAACCTATGCCAAATTGGTCTATTTGTATGGCTGATTTCAGCAGTCAGCTGTTTGAAATCTTTTGTATCATATGTGGCATTCAGATTGTGAAAAAGATTTTAAACCTCTCACAATTCAAAATTTAACCTTCAACATGTAATCTTTGTATCTTAAGAAACTTAAGAGGAATTAGGAACAAAATACATAGGATGTATTCTTTCATTATTTGTGTAATACCTCGCATTGATTTAAACGTAATGCGAAAGAGAGATTA
>MT0
TCCATCTAAAGATGAAACTGAAATAGCTTTCCTTACTTGATTAACTATTTTCTTCTTTATTAATCTAAATCCCCCCTTTGTGGATATTCTTGCGAGGGTCCTTGCTCTACGTATA-TTTTCTTCTTAAATGGGCTTATTTATTAATTATCC-GAGAGC-TTTCAAATCAATTTTCATGTTATTTTC--TCTATCTGCATTCTTCCAACATGAAGATTGCAGACTGTCTGAGGGAGGTTTCAGAAGCAGAATCTAAGATGCGTAAAGCTGAGCTTGCTCTCATTACTGCTAGAGCTGGAAGCAGTATACAGGATATTTCAAATAAATGGGAAGAAGCTGATATTGATGAAAATGCAGAGCGCATTGAGTCTATAAGAGCAATGTTTCTGTCTGCTCTAGTTGGCACATTGGCTAGCATTCCAATTGCTTTATTGGAAGCAAAAAGTATCGCAGGACTTTTTGTCTGGGAGGGAGTAACCTTCATAAGCTGTGCTTTGTTTGGGGTGACTTACCGGTATACAGTGAGAAGAAATCTGGACAATATTCAGTTGAAAACAGGAACTGTAGCAGCATTTGGTCTTGTAAGAGGTGATAAATTACATGACATTATTATGAT----TTTTTTCAGATTGTTTCATATTCATTTCATAGTTAGCTTCAAAGTCTGA--TGAATGTAATATACAAAACTCTTTTCCCAAAGACAGGTCTTAGTCAATTTGAGGCTGGGCTCCCTGTGGACTTGGATATGAGCATTCTACCCTCACATGCTCTTGATTTAGCAATTATGGTTGGTGAGGGCATACTTGTTTTCATCTCAGCAGCTATTGCTTTGGACTACTGCATGAAGGTAAACCTGTTGAGTCCTTTCCCTTCAAAGAAGAACATACTTTCATGAAGATACG----TTTATTCTTAAAAATTAGGACAACCTATGGCAAATTGTTCTCTTTGGACGGATGAGTT-AGCAGTTGGCTGTTTGCCATCTTTTGTATC--ATGTGGCATTTATATTCTGAAAAGGAGTTTAAACCTCTTATAATTCAAAACATGACCATCAACATGTAAGCGTTGTATCTTAAGAAATTTAAGTGGAACTAGGAACAAAATACATTGGATGTATTCTTTAA--ATATGTGTATTAGCTTTCATCGAGTTAAATGTAGTGCCAAAGATAAACTA
>NN48
-----------------------TCATGTAGGCATTTTGATTTATCATTTCTTTGTTAATCTAAATATTCCCTTTTTGAATATTCTTGCTTGTGAGGGTCCTTCCTCTACATATA-TTTTCTTCTTAAATGAGTTTATTTATTGATTAACTCTAGAGT-TTTCAAATCAATTATCATGTTATTTTC--TCTATTTGCATTCTTCCGACATGAAGATTTCAGACTGTCTGAGGGAGGTTTCAGAAGCAGAAGCTAAGATGCGTAAAGCTGAGCTTGCTCTCATCACTGCTAGAGCTGGAAGCAGTATACAGGATCTTACAAATAAATGGGAAGAAGCAGATATTGACGAAAATGCAGAGCGCATCGAGTCTTTAAGAGCAATGTCTGTGTCAGCTCTAGTTGGCACATTGGCTAGCATTCCAGTTGCTTTATTTGAAGCAAAAAGTATTGGAGGAATTTTTGCGTGGGAGGGAGTAATCTTCATCTGCTGTGCTTTGTTTGGGGTGACTTACCGGTATACAGTGAGAAGAAATCTGGACAATATTCAGTTGAAAACAGGAACTGTAGCAGCATTTGGTCTTGTAAGAGGTGATAAATTACATAATATTGCTATGCT----TTTTTTCAGATTGTTTTATATCCATTTCATAGTTAGCTTCAAAGTCTGA--TGAATGTAATATAGAAAACCATTTTCCCAAAGACAGGTCTTAGTCAATTTGAGGCTGGGCTCCCTGTGGACTTCGATATGAGCATTCTACTCTCACATGCTCTTGATTTAGCATTTATGGTTGGTGAGGGCATACTGGTTTTCATCTCAGCAGCTATTGCTTTGGACTACTGCATGAAGGTAAACCTGTTGAGTCCTTTCCCTTCAAAAAAGAACATGCTTTCATGAAGATAAG----TTTATTCTTAAGAATTAGTACAACCTATGTCAAATTGTTCTCTTAAGAGAGATGATTTTCGCAGTCAGCTATTTGCCATCTTTTGTATC--ATGTGGCATTTATATTCTGAAAAGGAGTTTAAACCGCTTATAATTCAAAACATACAAATCAACATGTAATCCTTGTATCTGACAAAATTTAAGTGGAACTAGGAACAAAATACATTGGATGTATTCTTTAATTATTTGTGTATTAGCTTTCATAGATTTAAATGTAGTGCCAAAGATAAATTT
>PA42
AGTGCAGAAAAGCAGGGCTTCAAGCATGTAGGCATTTTGATTTACCGTTTCTTTGTTAGTCTAAATATTTCCTTTTTGAATATTCTTGCTTGTGAGGGTCCTTGATCTACATATA-TTTTCTTCTTAAATGAACTTATTTATTAATTAGCC-GAGATT-TTTCAAATCAATTTTCATGTTATTTTC--TCTATCTACATTTTTTCCACATGAAGATTGAAGACTGTCTGAGGGAGGTTTCAGAAGCAGAAGCTAAGATGCATAAAGCTGAGCTTGCTCTCATTACTGCTAGAGCTGGAAGCAGTATACAGGATCTTTCAAATAAATGGGAAGAAGCAGATATTGATGAAAACACAGAGCGCATTGAGTCTATAAGAGCAATGTCTGTGTCTGCTCTAGTTGGCACATTGGCTAGCATTCCAATTGCTTTATTTGAAGCAAAAAGTATTGGAGGACTTTTTGTTCGGGAGGGAATAATCTTCATAAGCTGTGCTTTGTTTGGGGTGACTTACCGGTATACAGTGAGAAGAAATCTGGACAATATTCAGTTGAAAACAGGAACTGTAGCAGCATTTGGCCTTGTAAGAGGTGATAAATTATATAACATTGTTATGAT----TTTTTTCAGATTATTTCATATTCATTTCATAGTTAGCCTCAAAGTCTGA--TGAATTTAATATGGAAAACTCTTTTCCCAAACACAGGTCTTAGTCAATTTGAGGCTGGGCTCCCTGTCTACTTCGATAAGAGCATTCTAATCTCACATGCTCTTGATGTAGCATTTATGGTTGGTGAGGGCATACTTGTTTTCATCTCAGCAGCTATTGCTTTGGACTACTGCATGAAGGTAAACCTGTTGAGTCCTTTCCCTTCAAAAAAGAACATGCTTTCATGAAGATAAGGTAGTTTATTCATAAGAATTAGCACAACCTATGCCAAATTGTTCTCTTTGGATGGCTGATTTTAACAGTCAGCTGCTTGAAATCTGTTGTATCATATGTGGCATTCATATTCTGAAAAGGAGTTTAAACCTCTTATATTTCGAAATATAACCATCAACATGTAATCTTTGTATTTTAAGAAA--TAAGAGGAACTAGGAACAAAATACATAGGATGTATTCTATAATTATTTGTGTATTACCTACG-TTGATTTAAATGTAATGCCAAAGATAAAGTA
>PB33
----------------------------------------------------------------------------------------------------------TGGCGCATTTGCTGTGCAAAGCCGAGTTTGATTCT-CAAGTCCATGTCAAACTAGTGAATTTTGTAACATTGGCCATAGGGTCTAATGTGCATTCTCCC-ATTTGAAGATTGCAGAAGGTTTGAGGGAGGTTTCAGAAGCAGAGGCCAGGATGCGGAAAGCTGAGCTTGCTCTTGTGACAGCTAGAGCTGGAGGTAGTATACGTGATCTTTCAAGTAAGTGGGAAGAAGCAGATATCGATGAAAATGCAGAGCGCGTTGAGTCTATAAAGGCATCCTTTGTGTCAGCTTTCATTGGCACATTAGCTAGCATTCCAATTGCTTTGGTTCAAGCAAATAGCATTGAAGGGCTTCTAATTAAGGAA-----------------------------------------------------------------------------------------------------------------------------------------------------------------------------------------------------------------------------------------------------------------------------------------------------------------------------------------------------------------------------------------------------------------------------------------------------------------------------------------------------------------------------------------------------------------------------------------------------------------------------------------------------------------------------------------------------------------------------------------
>PF1
AGCGAAGGAAAGCAGGGCTTCAATCATTTAGGCATTTTGATTTATCATTT--TTGTTAATCTAAATATTCCCTTTTTGAATGTTCTTGCTTGTGAGGGTCCCTTCTCTACATGCA-TTTTCTTCTTAAATGAGCTTATTTATTAAGTATCC-GAGAGT-TTTCAAATCAATTTTCATTTTATTTTC--TCTATCTGCATTCTTTCGACATGAAGATTGGAGACTATCTGAGGGAGGTTTCAGAAGCAGAAGCTAGGATGCGTAAATATGAGCTTGCTCTCGTTACTGATAGAGATGAAAGCCGTATACAGGATCTTTCAAATAAATGGGAAGAAGCAGAAATTGATGAAAATGCAGAGCGCATCGAATCTATAAAGGCAATGTCTGTGTCTGCTCTAGTTGGCACATTGGCTAGCATTCCAATTGCTTTATTTGAAGCAAAAAGTATCGGAGGAATTTTTGTCTGGGAGGGAGTAATCTTCATAAGCTGTGCTTTGTTTGGGGTGACTTTCCGGTATACAGTGAGAAGAAATCTGGACAATATTCAGTTGAAAACAGGAACTGTAGCAGCATTTGGTCTTGTAAGAGGTGATAAATTACATAACATTATTATGAT----TTTTTTCAGATTGTTTCATATTCATTTCATAGTTAGCTTAAAAGTCTGA--TGAATGTAATATAGAGAACTCTTTTCCCAAAGACAGGTCTTTGTCAATTTGAGGCTGGGCTCCCTGTGGACTTCGATATGAGCATTCTACTCTCACATGCTCTTGATTTAGCAATAATGGTTGGTGAGAGTATACTTGTTTTCATCTCAGCAGCTATTGCTTTGGACTACTGCATGAAGGTAAACCTGTTGAGTACTTTCCCTTCAAAGAAGAACATGCTTTCTTGAAGATAAA----TTTATTATTAAGAATTAGTACAACCTGTGCCAAATTGTTCTCTTTGGATGGATGATTTTAGCAATCGGCTGTTTGCCATCTTTTGTATC--ATGTGGCATTTATATTCTGAAAAGGTGTTTAAATGGCTTATAATTCAAAACGTAACCATCAACATGTAATCTTTGTATCTTAAGA-GATTAAGTGGAACTAGGAACAAAATACATTGGATGCATTATTTAATTATTTGTGTATTAGCTTTCATTGATTTAAATGTAGTGCCAAAGATAAATTA
>PFM1
AGTAAAAAAAAGCAGGGCTTCAATCATGTAGGCGTTATGATTTACCATTTCTTTGTTAATCTAAATATTTCCTTTCTGAATATTCTTTCTTGTGAGGGTCCTTGCTTTACATATA-TTTTCTTCTTAAATGAACTTATTTATTAATTAGCC-GAGAGT-TTTCAAATCAATTTTCATGTTATTTTC--TGTATCTACATTCTTCCGACATGAAGATTGCAGACTGTCTGAAGGAGGTTTCAGAAGCAGAAACTAAGATGCGTAAAGCTGAGCTTGCTCTCATAACTGCTAGAGCTGGAAGCAGTATACAGGATCTTTCAAATAAATGGGAAGAAGCAGATATTGATGAAAACAAGGAGCGCATTGAGTCTATAAGAGCAATGTCTGTGTCTGCTCTAGTTGGCACATTGGCTAGCATTCCAATTGCTTTATTTGAAGCAAAAAGTATTGGAGGACTTTTTGTCCGGGAGGGAATAATCTTCATAAGCTGTGCTTTGTTTGGGGTGACTTACCGGTATACAGTGAGAAGAAATCTGGACAATATTCAGTTGAAAACAGGAACCGTAGCAGCATTTGGCCTAGTAAGAGGTGATAAATTATATGACATTGTTATGAT----TTTTTTCAGATTGTTTCATATTCA-TTCATAGTTAGCTTCAAAGTCTGA--TGAATGTAATGTAGAAAATTCTTTTCCCAAAGACAGGTCTTAGTCAATTTGAGGCTGGGCTTCCTGTCTACTTCGATACGAGCATTCTACTCTCACATGCTCTTGATGTAGCATATATGGTTGGTGAGGGCATACTTGTTTTCATCTCAGCAGCTATTGCTTTGGACTACTGCATGAAGGTAAATCTGTTGAGTCCTTTCCCTTCAAAGAAGAACATGCTTTCATGAAGATAAGGTAGTTTATTCATAAGAATTAGTACAACCTATGCCAAATTGTTCTCTTTGGATGGCTGATTTTAACAGTCAGCTGTTTGAAATCTTTTGAATCATATGTGGCATTCTTATTCTGAAAAGGATTGT---------------------------------------------------------------------------------------------------------------------------------------------------------
>PG28
CTTGGACTTGGCAAAAACTGGGACAATACATTTTTTTAAAATACTC--ATTACCACTCAGTCAGATT---CGCTGGCAGCGAAGGTGACTCACTAATTAGTCATTTTGGCTCATTTGCTGTGCAAAGCCGAGTTTGAGTCG-CAAGTCCAAGTCAAACTAGTGAATTTTGTAACATTGGCCATAGACTCTAATGTGCATTCTTCCCACTTGAAGATTGCAGAAAGTTTGAGGGAGGTTTCAGAAGCAGAGGCCAGGGTGCGGAAAGCTGAGCTTGCTCTTGTGACAGCTAGAGCTGGAGGTAGTATACGCGATCTTTCAAATAAGTGGGAAGAAGCAGATATCGATGAAAATGCAGAGCGTATTGAGTCTATAAAAGCATCCTCTGTGTCAGCTCTAATTGGCACATTAGCTAGCATTCCAATTGCTTTGGTTCAAGCAAATAGCATTGAAGGGCTTCTAATTAAGGAGGGCATAATCTTTATTAGCTGTGTTTTATTTGGGGTGACTTATCGCTATACAGTGAGGCAAAACCTGGAGAACATTAAGTTGAAATCTGGAGTTGTAGCAGCATTTGGTCTTGTAAGAGGTAATAAATTGCAATACATTGTGGATCTGAAAATGTTGAAGATCTTTATATATTTATTTCATGCGGAGTCTCTCAAGTATGTTGGGAAGTAATCTAGAAAGTTCTTTTTCCGAACACAGGTCTCAGTCAATTCGAGGCAGAGCTCCCCGTGGACTTCGATGTGAATATTATATTCTCACATGCTCTTGACACAAGCTTTATGCTCGGTGAGAGTATGTTTGTTTTTAT-------------------------------------------------------------------------------------------------------------------------------------------------------------------------------------------------------------------------------------------------------------------------------------------------------------------------------------------------------------------------------
>PH2
------------------------------------------------------------CTAAATATTCCCTTTTTGAATGTTCTTGCTTGTGAGGGTCCCTTCTCTACATGCA-TTTTCTTCTTAAATGAGCTTATTTATTAAGTATCC-GAGAGT-TTTCAAATCAATTTTCATTTTATTTTC--TCTATCTGCATTCTTTCGACATGAAGATTGGAGACTATCTGAGGGAGGTTTCAGAAGCAGAAGCTAGGATGCGTAAATATGAGCTTGCTCTCGTTACTGATAGAGATGAAAGCCGTATACAGGATCTTTCAAATAAATGGGAAGAAGCAGAAATTGATGAAAATGCAGAGCGCATCGAATCTATAAAGGCAATGTCTGTGTCTGCTCTAGTTGGCACATTGGCTAGCATTCCAATTGCTTTATTTGAAGCAAAAAGTATCGGAGGAATTTTTGTCTGGGAGGGAGTAATCTTCATAAGCTGTGCTTTGTTTGGGGTGACTTTCCGGTATACAGTGAGAAGAAATCTGGACAATATTCAGTTGAAAACAGGAACTGTAGCAGCATTTGGTCTTGTAAGAGGTGATAAATTACATAACATTATTATGAT----TTTTTTCAGATTGTTTCATATTCATTTCATAGTTAGCTTAAAAGTCTGA--TGAATGTAATATAGAGAACTCTTTTCCCAAAGACAGGTCTTTGTCAATTTGAGGCTGGGCTCCCTGTGGACTTCGATATGAGCATTCTACTCTCACATGCTCTTGATTTAGCAATAATGGTTGGTGAGAGTATACTTGTTTTCATCTCAGCAGCTATTGCTTTGGACTACTGCATGAAGGTAAACCTGTTGAGTACTTTCCCTTCAAAGAAGAACATGCTTTCTTGAAGATAAA----TTTATTATTAAGAATTAGTACAACCTGTGCCAAATTGTTCTCTTTGGATGGATGATTTTAGCAATCGGCTGTTTGCCATCTTTTGTATC--ATGTGGCATTTATATTCTGAAAAGGTGTTTAAATGGCTTATAATTCAAAACGTAACCATCAACATGTAATCTTTGTATCTTAAGA-GATTAAGTGGAACTAGGAACAAAATACATTGGATGCATTCTTTAATTATTTGTGTATTAGCTTTCATTGATTTAAATGTAGTGCCAAAGATAAATTA
>PM29
------------------------------------------------------------------------------------------------TGAGTTAGTTTGACTCATTTGTTCTGCAGAGCCGACTTTGACTTG-CAAGTCCAAGTCAAAACAGTGAATTTTGTAACCTTGGCCATAGATTCTAATGTTCATTCTTCCCACTTGAAGATTGCAGAAAGTTTGAGGGAGGTTTCAGACGCAGAAGCCAGGGTGCGGAAAGCTGAGCTTGCACTTGTGACAGCTAGAGCTGGAGGTAGTATACGTGACCTTTCAAATAAGTGGGAAGAAGTGGATATTGATGAAAATGCAGAGCGCATTGAGTCTGTAAAAGCAATCTTTGTGTCGGCTCTAATTGGCACATTAGCTAGCATTCCAATTGCTTTGGTTCAAGCAAATAGCATTGAAGGGCTTCTAGTTAAGGAGGGCATAATCTTTATTAGCTGTGCTTTATTTGGGGTGACTTATCGTTATACAGTGAGGCAAAACCTGGACAACATTAAGTTGAAATCTGGAGCTGTAGCAGCATTTGGTCTTGTAAGAGGTAATAACTTGCAATACATTGTGGCTCTGAAAATCTTGAAGATCTTTATATATTTATTTCATGGGGAGTCTCTAAACTATGTTGGGAAGTAATCTAGACAGTTCTTTTTCCAAACACAGGTCTTAGTCAATTCGAGGCGCAGCTACCCGTGGACTTTGATGTGAATATTATATTGTCACATGCTCTTGACACAGGCTTTATGCTCGGTGAGAGCATGTT----------------------------------------------------------------------------------------------------------------------------------------------------------------------------------------------------------------------------------------------------------------------------------------------------------------------------------------------------------------------------------------
>PS27
--------------------------------------------------------------------------------------------------------------------------CAAAGCCGAGTTTGAGTCG-CAAGTCCAAGTCAAACTAGTGAATTTTGTAACATTGGCCATAGACTCTAATGTGCATTCTTCCCACTTGAAGATTGCAGAAAGTTTGAGGGAGGTTTCAGAAGCAGAGGCCAGGGTGCGGAAAGCTGAGCTTGCTCTTGTGACAGCTAGAGCTGGAGGTAGTATACGCGATCTTTCAAATAAGTGGGAAGAAGCAGATATCGATGAAAATGCAGAGCGTATTGAGTCTATAAAAGCATCCTCTGTGTCAGCTCTAATTGGCACATTAGCTAGCATTCCAATTGCTTTGGTTCAAGCAAATAGCATTGAAGGGCTTCTAATTAAGGAGGGCATAATCTTTATTAGCTGTGTTTTATTTGGGGTGACTTATCGCTATACAGTGAGGCAAAACCTGGAGAACATTAAGTTGAAATCTGGAGTTGTAGCAGCATTTGGTCTTGTAAGAGGTAATAAATTGCAATACATTGTGGATCTGAAAATGTTGAAGATCTTTATATATTTATTTCATGCGGAGTCTCTCAAG--------------------------------------------------------------------------------------------------------------------------------------------------------------------------------------------------------------------------------------------------------------------------------------------------------------------------------------------------------------------------------------------------------------------------------------------------------------------------------------------------------------------------------------
>PS30
-----------------------------------------TTACCGTTTCTTTGTTAGTCTAAATATTTCCTTTTTGAATATTCTTGCTTGTGAGGGTCCTTGATCTACATATA-TTTTCTTCTTAAATGAACTTATTTATTAATTAGCC-GAGAGT-TTTCAAATCAATTTTCATGTTATTTTC--TCTATCTACATTTTTTCCACATGAAGATTGCAGACTGTCTGAGGGAGGTTTCAGAAGCAGAAGCTAAGATGCGTAAAGCTGAGCTTGCTCTCATTACTGCTAGATCTGGAAGCAGTATACAGGATCTTTCAAATAAATGGGAAGAAGCAGAAATTGATGAAAACACAGAGCGCATTGAGTCTATAAGAGCAATGTCTGTGTCTGCTCTAGTTGGCACATTGGCTAGCATTCCAATTGCTTTATTTGAAGCAAAAAGTATTGGAGGACTTTTTGTTCGGGAGGGAATAATCTTCATAAGCTGTGCTTTGTTTGGGGTGACTTACCGGTATACAGTGAGAAGAAATCTGGACAATATTCAGTTGAAAACAGGAACTGTAGCAGCATTTGGCCTTGTAAGAGGTGATAAATTATATAACATTGTTATGAT----TTTTTTCAGATTGTTTCATATTCATTTCATAGTTAGCCTCAAAGTCTGA--TGAATTTAATATAGAAAACTCTTTTCCCAAAGACAGGTCTTAGTCAATTTGAGGCTGGGCTCCCTGTCTACTTCGATAAGAGCATTCTAATCTCACATGCTCTTGATGTAGCATTTATGGTTGGTGAGGGCATACTTGTTTTCATCTCAGCAGCTATTGCTTTGGACTACTGCATGAAGGTAAACCTGTTGAGTCCTTTCCCTTCAAAAAAGAACATGCTTTCATGAAGATAAGGTAGTTTATTCATAAGAATTAGCACAACCTATGCCAAATTGTTCTCTTTGGATGGCTGATTTTAACAGTCAGCTGCTTGAAATCTTTTGTATCATATGTGGCATTCATATTCTGAAAAGGAGTTTAAACCTCTTATATTTCGAAATATAACCATCAACATGTAATCTTTGTATCTTAAGAAA--TAAGAGGAACTAGGAACAAAATACATAGGATGTATTCTATAATTATTTGTGTATTACCTCCG-TTGATTTAAATGTAATGCCAAAGATAAATTA
>PSF43
ATCCATTATGAATGTTTAGGACTAGATGTAGGCATTTTGATTTATCATTTCTTTGTTTATCTAGATATTCCCTTTTTTAATATTCTTGCTTGTGAGGGTCCTTGTTCTACATATA-GTTTCTTCTTAAAAGAGCTTA-TTATTAATTATCC-AAGAGT-TTTCAAATCAATTTTCATGTTATATTC--TCTATTTGCATTCTTCCAACATGAAGATTTCAGACTGTCTGAGGGAGGTTTCAGAAGCAGAAGCTAAGATGCGTAAAGCTGAGCTTGCTCTCATCACTGCTAGAGCTGGAAGCAGTATAAAGGATCTTTCAAATAAATGGGAAGAAGCAGATATTGATGAAAATGCAGAGCGCATTGAGTCTATAAGAGCAATGTCTGTGTCTGCTCTAGTTGGCACATTGGCTAGCATTCCAATTGCTTTATTTGAAGCAAAAAGTTTTGCAGGACTTTTTGCATGGGAGGGAGTAATCTTCATATGCTGTGCTTTGTTTGGGGTGACTTACCGGTATACAGTGAGAAGAAATCTTGACAATATTCAGTTGAAAACAGGAACTGTAGCAGCATTTGGTCTTGTAAGAGGTGACAAATTACATAATATTGTTATGCT----TTTTCTCAGATTGTTTTATATTCATTTCATGGTTAGCTTCAAAGTCTGA--TGAATGTAATATAGAAAACTCTTTTCCCAAAGACAGGTCTTAGTCAATTTGAGGCTGGGCTTCCTGTGGACTTCGATATGAGCATTCTACTCTCGCATGCTCTTGATTTATCATTTATGGTTGGTGAGGGCATACTTGTTTTCATCTCAGCAGCTATTGCTTTGGACTACTGCATGAAGGTAAACCTGTTGAGTCCTTTCCCTTCAAAGAAGAACATGCTTTCATGAAGTTAAG----TTTATTCTTAAGAATTAGTACAACCTATGCCAAATTGTTCTCTTTGGAGAGATGATTTTAGCAGTCAGCTGTTTGCTATCTTTTGTATC--ACGTGTCACTTATATTCTGAAAAGAAGTTTAAATCGCTTATAATTCAAAACATACAAATCAACATGTAATCCTTGTATCTTACAAAATTCAAGTGGAACTAGGAACAAAATACATTGGATGTATTCTTTAATTATTTGTGTATTAGCTTTCATTGATTTAAATGTATTGCCAAAGATAAATTA
>PTA0
AGTGGAGAAAAGAAGGGCTTAAATAATGTAAGCATTTTGATTTACTGTTTCTTTCTTAATCTAAATATTTTCTTTTTGAACATTCTTGCTTGTGAGGGTCCTTGCTCTATGGATA----TCTTCTTAAATGAGCTTACTTATTAATTACCA-GAGAGT-TTTCAAACCAATTTTCATTTTACTTTC--TGTACCTGCATTCTTCCAACATGAAGATTGCAGACTGTCTGAGGGAGGTTTCAGAAGCAGAAGCTAAGATGCGTAAAGCTGAGTTTGCTCTCGTTACTGCTAGAGCTGGAAGCAGTATACAGGATCTTTCAAATAAATGGAAAGAAGCAGATATTGATCAAAATGCAGAGCGCATTGAGTCAGTAAAAGCAATGTCTGTGTCTGCCCTAGTTGGCACATTGGCTAGCATTCCAATTGCTTTGTTTGAAGCAAAAAGTATTGAAGGACTTTTTGTACGGGAAGGAATAATCTTCATAAGCTGTGCTTTGTTTGGGGTGACTTACCGTTATACAGTGAGAAGAAATCTGGACAATATTCAGTTGAAAACAGGAACTGTAGCAGCATTTGGCCTTGTAAGAGGTGATAAATTACATAACATTGTTAATTT----GTTTTTCAGATTGTTTCATATTCATTTCATAGTTAGCTTCAGAGTCTGA--TGAATGTAATATAGAAAACTCTTTTACCAAAGACAGGTCTTAGTCAATTTGAGGCTGGGCTCCCAGTGGACTTCGATATGAGCATTCTGCTCTCACAAGCTCTTGATGTGGCATTTATGGTTGGTGAGGGCATACTTGTTTTCATCTCAGCAGCTATTGCTCTGGACTACTGCATGAAGGTAAACCTTTTGAGTCCTTTCCCTTCAAAGAAGAACATGCTTTCATGAAGATTTGATAGTTTATTCTTAAATATTAGTACAACCTATGCCAAATTGTTCTCTTTGGAT-------------AGTTGGCTGTTTGCAATCTTTTGTATCATATGTCCCATTCATATTCTGAAAAGGAGTTTAAACCTCTTATAATGTGAAATATAACAGCCAACATGTAATCTCTGTATCTTAAGAAATTAAAGAGGAATTAGGAACAAAATACATCTGACGTATTCTTTAATTATTGGTTTATTACATCTTATTGATTTAAATGTAATGGCAAAGATGAATTA
>RC54
-GTGAAGAAAAGCAGGGCTTCAATCATGTAGGCATTTTGATTTATAATTTCTTTGTTAATCTAAATATTCCCTTTTTGAATATTCTTGCTTCTGAGGGTCCTTGCTCTACGCATA-TTTTCTTCTTAAATGAGCTTATTTATTGATTAACT-TAGAGT-TTTCAAATCAATTTTCATGTTATTTTT--TCTATTTGCATTCTTCCGACATGAAGATTTCAGACTGTCTGAGGGAGGTTTCAGAAGCAGAAGCTAAGATGCGTAAAGCTGAGCTTGCTCTCATCACTGCTAGAGCTGGAAGCAGTGTACAGGATCTTTCAAATAAATGGGAAGAAGCAGATATTGATGAAAATGCAGAGCGCATCGAGTCTTTAAGAGCAATGTCTGTGTCAGCTCTAGTTGGCACATTGGCTAGCATTCCAATTGCTTTATTTGAAGCAAAAAGTATTGGAGGAATTTTTGCGTGGGAAGGAGTAATCTTCATATGCTGTGCTTTGTTTGGGGTGACTTACCGGTATACAGTGAGAAGAAATCTGGACAATATTCAGTTGAAAACAGGAACTGTAGCAGCATTTGGTCTTGTAAGAGGTGATAAATTACATAATATTGCTATTCT----TTTTTTCAGATTGTTTTATATCCATTTCATAGTTAGCTTCAAAGTCTGA--TGAATGTAATATAGAAAACCATTTTCCCAAAGACAGGTCTTAGTCAATTTGAGGCTGGGCTTCCTGTGGACTTCGATATGAGCATTCTACTCTCACATGCTCTTGATTTAGCATTTATGGTTGGTGAGGGCATACTTGTTTTCATATCAGCAGCTATTGCTTTGGACTACTGCATGAAGGTAAACCTGTTGAGTCCTTTCCCTTCAAAAAAGAACATGCTTTCATGAAGATAAG----TTTATTCTTAAGAATTAGTACAACCTATGCCAAATTGTTCTCTTTGGAGAGATGATTTTCGCAGTCAGCTGTTTGCCATCTTTTGTATC--ATGTGGCATTTATATTCTGAAAAGGAGTTTAAACCGCTTATAATTCAAAACATACAAATCAACATGTAATCCTTGTATCTTACAAAATTTAAGTGGAACTAGGAACAAAATACATTGGATGTATTCTTTAATTATTTGTGTATTAGCTTTCATTGATTTAACTATAGTGCCAAAGATAAATTA
>RR55
----------------------------------------------------------------------CCTTTTTGAATATTCTTGCTTCTGAGGGTCCTTGCTCTACACATA-TTTTCTTTTTAAATGAGCTTATTTATTGATTAACT-TAGAGT-TTTCAAATCAATTTTCATGTTATTTTT--TCTATTTGCATTCTTCCGACATGAAGATTTCAGACTGTCTGAGGGAGGTTTCAGAAGCAGAAGCTAAGATGCGTAAAGCTGAGCTTGCTCTCATCACTGCTAGAGCTGGAAGCAGTGTACAGGATCTTTCAAATAAATGGGAGGAAGCAGATATTGATGAAAATGCAGAGCGCATCGAGTCTTTAAGAGCAATGTCTGTGTCAGCTCTAGTTGGCACATTGGCTAGCATTCCAATTGCTTTATTTGAAGCAAAAAGTATTGGAGGAATTTTTGCGTGGGAAGGAGTAATCTTCATATGCTGTGCTTTGTTTGGGGTGACTTACCGGTATACAGTGAGAAGAAATCTGGACAATATTCAGTTGAAAACAGGAACTGTAGCAGCATTTGGTCTTGTAAGAGGTGATAAATTACATAATATTGCTATTCT----TTTTTTCAGATTGTTTTATATCCATTTCATAGTTAGCTTCAAAGTCTGA--TGAATGTAATATAGAAAACCATTTGCCCAAAGACAGGTCTTAGTCAATTTGAGGCTGGGCTCCCTGTGGACTTCGATATGAGCATTCTACTCTCACATGCTCTTGATTTAGCATTTATGGTTGGTGAGGGCATACTTGTTTTCATATCAGCAGCTATTGCTTTGGACTACTGCATGAAGGTAAACCTGTTGAGTCCTTTCCCTTCAAAAAAGAACATGCTTTCATGAAGATAAG----TTTATTCTTAAGAATTAGTACAACCTATGCCAAATTATTCTCTTTGGAGAGATGATTTTCGCAGTCAGCTGTTTGCCATCTTTTGTATC--ATGTGGCATTTATATTCTGAAAAGGAGTTTAAACCGCTTATAATTCAAAACATACAAATCAACATGTAATCTTTGTATCTTACAAAATATAAGTGGAACTAGGAACAAAATACATTGGATGTATTCTTTAATTATTTGTGTATTAGCTTTCATTGATTTAACTATAGTGCCAAAGATAAATTA
>SA1
AGTGAAGAAAAACAGGGCTTCAATCATGTAGGCATTTTGATTTACCGTTTCTTTGTTAATCTAGATATTTCGTTTTTGAATATTCTTGCTTGTGAGGGTCCTTGCCCTACATATA-TTTTCTTCTTAAATCAACTTATGTATTAATTAGCC-GAGAGT-TTTCAAATCAATTTTCATGTTATTTTC--TCGATCTACATTTTTCCCACATGAAGATTGCAGACTGTCTGAGGGAGGTTTCAGAAGCAGAAGCTAAGATGCGTACAGCTGAGCTTGCTCTCATTACTGCTAGAGCTGGAAGCAGTATACAGGATCTTTCAAATAAATGGGAAGAAGCAGATATTGATGAAAACAAAGAGCGCATTGAGTCTATAAGAGCAATGTCTTTGTCTGCTCTAGTTGGCACATTGGCTAGCATTCCAATTGCTTTATTTGAAGCAAAAAGTATTGGAGGACTTTTGGTTCGGGAGGGGATAATCTTCATAAGCTGTGCTTTGTTTGGGGTGACTTACCGGTATACAGTGAGAAGAAATCTGGACAATATTCAGTTGAAAACAGGAACTGTAGCAGCATTTGGCCTTGTAAGAGGTGATAAATTATATAACATTGTTATTGTTGATTTTTTTCAGGTTGTTTCATATTCATTTCGTAGTTAGCTTCAAAGTCTGA--TGAATTTAATATTGAAAACTCTTTTCCCAAAGACAGGTCTTAGTCAATTTGAGGCTGGGCTCCCTGTCTACTTCGATATGAGCATTCTACTCTCACATGCTCTTGATGTAGCATTTATGGTTGGTGAGGGCATACTTGTTTTCATCTCAGCAGCTATTGCTTTGGACTACTGCATGAAGGTAAACCTGTTGAGTCCTTTCCCTTCAAAGAAGAACATGCTTTCATGAAGATAAGTTAGTTTATTCATAAGAATTAGCACAACCTATGCCAAAATGTTCTCTTTGGATTGCTGATTTTAACAGTCAGCTGCTTGAAATCTTTTGTATCATATGTGGCATTCATATTCTTAAAAGGAGTTTAAATCTTTTATATTTCGAAATATAACCATCAACATGTAATCTTTGTATCTTAAGAAA--TAAGAGGAACTAGGAACAAAATACATAGGATGTATTCTATAATTATTTTTGTATGACCTCCG-TTGATTTAAATGTAATGCCAAAGATAAATTA
>SC0
AGTGAAGAAAAGCAGGGCTTCAATCATGTAGGCATTTTGATTTATCATTTCTTCGTTAATCTAAATATTCACTTTTTGAATATTCTTGCTTGCGAGGGTCCTTGCTCTACGTATA-TTTTCTTCTTAAATGAGCTTATTTATTAATTATCT---GAGT-TTTCAAATCAATTTTCATGTTATTTTC--TTTATCTGCATTCTTCCAACATGAAGATTGCAGACTGTTTGAGGGAGGTTTCAGAAGCACAAGCTACAATGCGTAAAGCTGAGCTTGCTCTCGTTACTGCTAGGGCTGGAAACAGTATACACGATATTTCAAATAAATGGGAAGAAGCAGATATTGATGAAAATGCAGAGCGCATTGAGTCTATAAGAGCAATGAGTATGTCTGCTCTAGTTGGCACATTGGCTAGCATTCCAATTGCTCTATTTGAAGCAAAAAGTATTGGAGGACTTTTTGTCTGGGAGGGAATAATCTTCATAAGCTGTGCTTTGTTTGGAGTAACTTACCGGTACACAGTGAGAAGAAATCTGGATAATATTCAGTTGAAAACAGGAACTGTAGCAGCATTTGGCCTTGTAAGAGGTGATAAATTACATAACATTGTTACAAC----TTTTTTCAGATTGTTTCATATTCATTTCATAGTTAGCTTCAAAGTCTGA--TGAATGTAATATAGAAAACTCTTTTCCCAAAAACAGGTCTTAGTCAATTTGAGGCTGGGCTCCCTGTGGACTTCGATATGAGCATTCTACTCTCACATGCTCTTGATTTAGCATTCATGGTTGGTGAGGGTATACTTGTTTTCATCTCAGCAGCTATTGCTTTGGACTACTGCATGAAGGTAAACCTGTTGAGTCCTTTCCCTTCAAAGAAGAACATGCTTTCATGAAGATAAG----TTTATTCTTAAGAATTAGTACAACCTATGCCAAATTGTTCTCTTTGGATTGATGATTTTAGCAGTCGGCTGTTTGCAATCTGTTGTATC-------------------ATATAAAGGAGTTTAACCGCTTATAATTCAAAACATAGCCATCAACATGTAATCTTTGACTTTTAAGAACTTAAAGGGGAATTAGGAACAAAATACATTGTATGCATTCTTTAATTATTTTTGTATTACCTTCCATT-ATTTAAATGCAGTGCCAAAGTTAAATTA
>SE46
------------------------------------------GTAGGTTAGATTTCTTCTCAGTTTTT--GAAACAGAGAATGCATAAAAACTAAGTGCCTTTGCTCTGTTCATATGTTTTTCGTCACA-TAGGATTCATTTCACACATCACAGAATGATTTTAGACCAGTTTGTGTCTCTTGGGGT-CTAATGTGCATTCTTCTATGTTAAAGATTGCAGAATGTCAGAGGGAGGTCTCAGAAGCAGAAGCCAGGGTGAGGAAAGCTGAGCTTGCTCTTATAACAGCTAGATCTGGAAACAGTGTGCTAGGCCTTTTAAATAAGTGGGAGGAAGAAGATATTGATGAAGATGTAGAGCGTGCAGAGTCCTTGAAGGCATCGGCTGTGTCAGCTCTAGTTGGCACAATAGCTAGCATTCCAATTGCCTTGTTTGAGGCTAAAAGTATTGAAGGGCTTCTAATTGGTGAGGCCATAATCTTCATTGGCTGTGCTTTGTTTGGGGTGACTTATCGGTATACAGTGAGGCGAGATCTGGAAAATCTTCAATTGAAAGCTGGAACAGCAGCAGCATTTGGCCTTGTGAGAGGTAGC--ATTTTAAGGCAATGTGGTTCTAAGTTTAGCAAATATTCAAATCAGTTCACTTTTAGTGATCTTT--AATTTTGGCCTGGTAATAATCCAGAAAAGTTTTTGCTTGAACACAGGTCTTAGTCAATTTGAGGCAGAGTTTCCTGTGGACTTTGAGTTGGATATGACATTATCATATGTCCTAGAGGCAGCACTTAAGGTTGGAGAGAGTGCAATTGTTTTTATCTTTTCAGCCATTGCCTTGGATTATT-----------------------------------------------------------------------------------------------------------------------------------------------------------------------------------------------------------------------------------------------------------------------------------------------------------------------------------------------------
>SG23
ATACAAGAAAACCAGGGCTTCAATCGTGTAGGGTGCTTGGCTGACCATTTCTTTGCTAACTTTTGTTTTTCTTTCTTAAAGCTTCTTTTCTGTAGAAGTCTGCATTCTGCATGTATCTCTTCTCACATG-GGCTTTATTTCTTAAGTTTCATAGAGATGTTTCAAATCAATTTTATCGCTATTTTGTGTATATCTACATTATTTCAATATGAAGATTGCAGACTATTTGAAGGACATTTCAGAAGCAGAAGCTAAGATGCGGAAAGCTGAGCTGGCTCTTGTTACAGCTAGAGCTGGAAGCAGTACATGGGACCTTTCAAATAAGTGGGAAGAATCAGAAATTGATGAAGATGCAGAGCGCATAGAGTCTATAAAGGCATTGACTGTGTCTGCACTAGCTGGCACATTTGCTAGCATTCCAATTGCTTTATTCCAAGCAGAGAGTATTGGAGGACTTTTCATGAGGGAGGCAATAATCTTCATTAGCTGTGCTTTGTTTGGGGTGACTTATCGCTACACTGTAAGAAGAAATCTAGAAAACATTCAGTTGAAAACGGGAACTGTAGCAGCATTTGGCCTTGTAAGAGGTAATAAATTACAATGCATTGATGTGATAAAAAACTATTAAATTTTTTCAT-----T----------GCTTCAAGGTTTGTCGTGAAAGTAACCTAAAATGTTCTTTATCCAAATGCAGGTCTTAGTCGATTTGAGGCAGAGCTCCCTGTGAATTTTGATGTGAATGTTATACTCTTACATGCTCTAGATGCAGCATTAATGATTGGTGAGGGCATACTTGTTTTTATTTCTGCAGCTATTGCCTTGGACTATTTTATGAAGATAGACTTGCTGAGTCCTTTCCCTTCAAAGAAGAATATACTTTCTTGAGAATGAAATAGGTGGTTGTCAATTTTAAAAAAATTCCATATCATGTTGTTCTCTTTGA-TAGTTGATTTCAGCAATAAGATATTTGGAAAGTTGTATATCATAAAAGCTATTCATATTCTGGAAAGAAGAGTGTAAATTATATTAATCAAAATAATTGTGTTAACATATCATTCTTGATTCTGAAGAAATATGGTTGGAACTAGAAAA--ATTCCATTGGATGCAATATAACAGTTTTTGTGTTTTTTCTACTCTTTTTATGATATCCTTCTCCAATTTATTTAA
>SS22
ATACAAAAAAACCAGGGCTTCAATCGTGTAGGGTGCTTGGCTGACCATTTCTTTGCTAATTTTTGTTTTTCTTTCTCAAAGCTTCTTTTCTGTAGAAGTCTGCATTCTGCATGTATCTCTTCTCACATG-GGCTTTATTTCTTAAGTTTCATAGAGATGTTACAAATCAATTTTATTGCTATTTTGTGTATATCTACATTATTTCAACATGAAGATTGCAGACTATTTGAAGGACGTTTCAGAAGCAGAAGCTAAGATGCGGAAAGCTGAGCTGGCTCTTGTTACAGCTAGAGCTGGAAGCAGTACATGGGACCTTTCAAATAAGTGGGAAGAATCAGAAATTGATGAAGATGCAGAGCGCATAGAGTCTATAAAAGCATTGACTGTGTCTGCACTAGCTGGCACATTTGCTAGCATTCCAATTGCTTCATTCCAAGCAGAGAGTATTGGAGGACTTTTCATGAGGGAGGCGATAATCTTCATTAGCTGTGCTTTGTTTGGGGTGACTTATCGCTACACTGTGAGAAGAAATCTAGAAAACATTCAGTTGAAAACGGGAACTGTAGCAGCATTTGGCCTTGTAAGAGGT---AAATTACAATGCATTGATGTGATAAAAAACTATCAAATTGTTTCATATTCATTTCATAGCAAGCTTCCAGGTTTGTCGTGAAAGTAACCTAAAATGTTCTTTCTCCAAATGCAGGTCTTAGTCAATTTGAGGCAGAGCTCCCTGTGGATTTTGATGTGAATGTTATACTCTTACACGCTCTAGATGCAGCATTAATGATTGGTGAGGGCATACTTGTTTTTATTTCTTCAGCTATTGCCTTGGACTATTTTATGAAGGTAGACTTGCTGAGTCCTTTCCCTTCAAAGAAGAATATACTTTCTTGAGAATGAAATAGGTGGTTGTCAAATTTTTAGAAATCCCATATCATGTTGTTCTCTTTGA-TCGTTGATTTCAGCAATAAGATATTTGGAAAGTTGTATATCATAAAAGCTATTCATATTCTGAAAAGAAGAGTGTAAATTATATTAATCAAAATAATTGTGCCAACATATCATTCTTGATTCTGAAGAAATATGGTTGGAACTAGAAAA--ATTCCACTGGATGCAATATAACAGTTTTTGTGTTTTTTCTACTCTTTTTATGATATTCTTCTCCAATTTATTTAA
>SV36
CAATAAGAAGATTGCAGACTGTTTCTTCGCATGTATTTACCCTACCCCCTCCTTTCTGGAATCTCTTTCCTTTAAGGGCCATCTCTTTCCTTTAAGGGCCATCACTTTGCTTATATTGCTTCTCAGATA-GGCTTCATTTCTTAAGTATTATAGAGATGTTTGAAATCCATTTTATTGCTATTTTGTGTCTATCTACACTCTTGCAATATGAAGATTGCAGACTGTCTGAGGGAGGTTTCAGAAGCAGAAGCTAAGATGCGGAAAGCTGAGCTTGCTCTTGTTGCAGCTAGAGCTGGAAGCAGTATACAAGGACTTTCAAATAAGTGGGAAGAATCAGAAATTGATGAAGATGCAGAGCGTAGGGAGTCTGTGAATGCAGCGGCTGTGTCTGCTCTTATTGGCACATTTGCTAGCATTCCAATTGCTCTGTTTCAAGCAAAGAGTATTGGAGGACTTTTTATCAGGGAGGGAATAATCTTCATTAGCTGTGTTTTGTTTGGGGTGACTTATCGTTATACAGTGAGAAGAAACCTGGAAAACATTCAGTTGAAAACGGGAACCGTAGCAGCATTTGGCCTTGTAAGAGGTAATAAATTACAATGCAATGCATTGTTAAAGAAAGTTCACATTTTTTCATATCCATTTCATAGGGAACTTCAAGGTATGTTGTGAAAGTAACTTAGAAAAGTCCTTTTCCAAATACAGGTCTAAGTCAATTTGAGGCCGGGCTCCCTGTGGTTTTTGATGTGAAATATATACTCGAACATGCTCTTGACGCAGCATTTATGATTGGTGAAGGCATTGTAGTTTTCCTCTCTGCAGCTATTGCATTGGACTATTGCATGAAGATAGACCTGTTGAGTCCTTTTCCTTCAAAGAAGAATCTGCTTTCATGAAAATGAAATAGGTTTTTATCAAGATTTTGAAAAACTGTT--------ATTCTCTTTTGATTTTTGATTTTAGCAATCAAACATTTGGAATCTGATACATAATATATGTCATTCATATTCTGGAAAGAATTGTGTAAAA-CTATTGGTGGTAAGATTTATTATAACTTATGGAGATTATTTC--GGGATATAGCTATGTAGCTTTAAGTTAATCTATATTGACCACGTTTTATGAGTAATAATTTCGGGATATAATATGTAGTTCTAAGTTAATCTACATT-----
>TA17
ATATGAAAAATCCAGCACTTAATTATTTTAGGGTGTTTGGCTAATCATTTCATTGCTAGTTTTCGTTTTTCCTTCTTGGAGCTTCTTGTCTGCAATGGTCTACATTCTGCATGTATCTGTTCTCAGATA-GGCTTCAGTTTTT-AGTATCATAGAGATGTTTTAAATCAATTTTAT------TTTGTGTATATCTACAATGTTTCAACATGAAGATTGCAGATTTTATGAGGGATATTTCAGAAGCAGAAGCTAAGATGCGGAAAGCTGAGCTGGCCCTTGTTACAGCTAGAGCTGGAAGCAGTGCACGGGATCTTTCAAATAAGTGGGAAGAATCAGAAATTGATGAAGTTGCAGAACGCATGGAGTCTATAAAGGCATTGACTGTGTCTGCTCTAGTTGGCACATTGGCTAGTATACCACTTGCTTTAGTCCAAGCAGAGAGCATTGGAGGACTTCTCATTCGAGAAGCAATAACCTTCATTAGCTGTGCTTTGTTTGGGGTTACTTATCGCTATACTATAAGAAGAAATCTAGAAAACGTTCAGTTAAAAACAGGAACTGTAGCAGCATTTGGCATTGTGAGAGGTAA-ATATTACAATGCATTGATGTGATAAAGAACTTTTATATTATTTCATATTCATTTTGTAGCAAGCTTCAAGGCTTTTTGTGAAAGTAACCTAAAATGTTCTTTATCCTAATACAGGTCTTAGTCGATTTGAGGCCGAGTTCCCTGTGGATTTTGATGTGAATGCAATACTTTCATATGTTCTAGATGCAGCATTCATGGTTGGTGAGGGAATTTTTATTTTTATTGCTGCAGCTATTGCCTTGGACTATTTTATGAAGATAGACTTGTTGA--------------------------------------------------------------------------------------------------------------------------------------------------------------------------------------------------------------------------------------------------------------------------------------------------------------------------------
>TB39
TATACAAAAAAGCAGTGCTTCATTTATGTAGGGAGCATGGTTGATCATTTCTTTGCTAATTTCTGTTTTCCTATTTTAAAGCTTCATGTCTGTAAGAGTCCTCACTCTGCAGGTATCTCTTCTCAGTTT-GGTTTCATTTCTTAAGTATCATAGATATGTTTTAGATCAGTTGTATTGCTATTTTGTGTATATCATCCCCATTTGAACATGAAGATTGCAGACTGTCTGAGGGAGGTTTCAGAAGCAGAAGCTAAGTTGCGGAAAGCTGAGCTTGATCTTGTTACAGCTAGAGCTGGAAGCAGTACACATGACCTTTCAAATAAGTGGGAAGAATCAGAAATTGATGAGGGCGCTGAGCGTATGGAGTCTATAAAAGCATTGTCTGTTTCTGCACTAATTGGCACATTTGCTAGCATTCCAATTGCTTTATTTCAAGCAAAGAGTATTGGAGGACTTTTCATTAGGGAGGGAATAATTTTCATTAGCTGTGCTTTGTTTGGGGTGACTTATCGATACACAGTTAGAAGAAATCTGGAAAACATTCAGTTGAAAACAGGAACTGTACTAGCATTTGGCCTTGTAAGAGGTAACAATTTACAATGCATTGTGATA------AAAAATCAGTGTGTTTCATATTCATCCCATAGCAAGCTTCATGGTTGGTTTTGAAAGTAACCTAGAAAGTTCTTTTTCCAAATACAGGTCTTAGTCAATTTGAGGCCGAGCTTCCTGTGGATTTTGATGTGAATGTTATTCTCTCACATGCTCTTGATGCAGCATTTATGGTAGGTGAGGGAATAGTTGTTTTCATTGCTGCAGCTATTGCTCTGGACTATTGCATGAAGGTAGACCTATTGAGTCCTTTTCCTTCAAAGAAGAATATGCTTTCCTGACGATGAAATGGGTTATTGTCAAGAATTTGAAAAGCCTGTGTCAAAGT------TATTTTCTTTTGATTTTAGCAATCAGATATTTGAAATCTTGTATGTCACATACGCCAATCATATTCTGAAAAGAAGTGCATACAAATTATGCTTCAAAATAATTATGTCATCATGTAATTCTTGATTTTGAAGAAATTTTAAAGGAATTAGGAGCAGATTTCACAGGATGCAATATAATAACTGTATTTTCT----------------------------------------
>TC31
------------------------------------------------ATTACCACTCAGTCAGACT---CACTGTCAGTGAGTGTGA----------------TTTGGCTCATTTGCTGTGCAGAGCCAAGTTTGACCTG-CAAGTCCAAGTCAAGATAGTGAATTTT-TAACGTTGGCCATAGACTCTAATGTGCATTCTTCTCACTTGAAGATTGCAGAAAGTTTGAGGGAGCTTTCAGAGGCAGAAGCCAGAGTGCGGAAAGCTGAGTTCGCTCTTGTGACAGCTAGAGCTGGAGATAGTATACGTGATCTTTCAAATAAGTGGGAAGAAGCGGATATTGATGAAAATGTAGAGCGCATTGAGTCTATAAAGGCATGCTTTGTTTCAGCTCTAATTGGCACATTAGCTAGCATTCCAATTGCTTTGGTTCAAGCAAGTAGCATTGAAGGGCTTCTAATTAAGGAGGGCATAATCTTTATTAGTTGTGCTTTATTTGGGGTGACTTATCGCTATACTGTGAGGCAAAACCTGGAGAACATTAAGTTGAAATCTGGAGCTGTAGCAGCATTTGGTCTTGTAAGAGGTAATAAATTACAATACATTGTGGATCTGAAAATCTTGAAGATATTTAGATATTTATTTAATGGGGAGTCTCTAAGTTATGTATGGAAGTAACCTAGAAAGTTTTTTTTCCAAACACAGGTCTTAGTCAATTTGAGGCAGAGCTCCCTGTGGACTTCGATGTGAATACTATATTCTCACATGCTCTTGACACAAGCTTTATTCTTGGTGAGAACATGTTTGTTTTCATTGCCGCAGCTATTGGTTTGGACTATTGCATGAAGGTGA-----------------------------------------------------------------------------------------------------------------------------------------------------------------------------------------------------------------------------------------------------------------------------------------------------------------------------------------
>TN1
-------------------------------------------------------CTAATTTTTGTTTGCCCCTTTTAAAGCTTTTGGTCTGTAACAGTCCTCACTCTGCGTGTATCTCTTATCAGATG-GGCTTCACTTATTAAGTATCATAGAGATGTTACAAATCAATTTTCTTGCTATTTTGTGTATATCTACACTATTTCAACATGAAGATTGCAGATTGTCTGATGGAGGTTTCAGAAGCAGAAGCTAAATTGCGTAAAGCTGAGCTTGGTCTTGTTACAGCTAAAGCTGGCAGCAGTACACAGGACCTTTCAAATAAGTGGGAAGAATTGGAAATTGATGAAAATGCAGAGCGCATGGAATCTATAAAGGCATTGTTCGTGTCTGCACTAATTGGCACATTTGCTAGCATTCCAATTGTTTTATTTCAAGCAAAGAGTATCGAAGGACTTTTCATTAGGGAGGTAATAATTTTTGTTAGCTGTGCTTTGTTTGGGGTGACTTATCGCTACACAGTAAGAAGAAATTTGGACAACATTCACTTGAAAACAGGAACTGTTGCAGCATTTGGCATCATAAGAGGTAATAAATCACAATGCATTGTGATA----AAAACATTCAGATTGTTTCATATTCATTCCATAGCAAGCTTCAAGATTTGTTGTGAAAGTAACCT--AAAGTTCCCTTTCCAAATACAGGTCTTAGTCAATTTGAGGCCAAGCTTTCTGATGATTTTGATGCGAATGTTATTCTCTCACATGCTCTTGATGCAGCATTTATGGTTGGTGAGGGCATTCTTGTTTTCATTTATGCAGCTATTGCTCTGGACTATTGCATGAAGGTAGATCTGTTGAGTCCTTTTCCTTCAAAGAAGAAAATGATTTCACGATGATGAAATAGGTGGTGGTTAATTTTTTTAAAAACCTATGTCAAAGTGTTCTTTTTTAGCTGTTGGTTTTAGCAATCAGATATTTGGAATTTTGTATATCATATATGCTGATCACATTCTAAAAATCAGTGCGTAAAAATAATGGTTCAAAATAATTGTG-----------CC----------------------------------------------------------------------------------------------------------------
>TO14
ATACAAAAAATCCAACGCTGAAATAATGTAAGGTGTTTGGCTGACCATTTCTTTGCTAATTTTTGTTTTTCCTTCTTGAAGCTTCTTGTCTGTAAGGGTCCGCATTCTGCATGCATCTGTTCTCAGTTA-GGCTTCATTTCTTAAGTATCGTAGAGATGTGTCAAATCAATTTTAT------TTTGTGTATATCTACACTGTTTCAACATGAAGATTGCAGATTTTATGAGGGATGTTTCAGAAGCAGAAGCTAAGACACGGAAAGCTGAGCTGGCCCTTGTTACAGCTAGAGCTGGAAGCAGTACACGAGACCTTTCAAATAAGTGGGAAGAATCAGAAATTGATGAAGATGCAGAGCGCATGGAGTCTATAAAGGCATTGACTGTGTCTGCTCTGGTTGGCACATTGGCTAGCATACCAATTGCTTTATTCCAAGCAGAGAGCATTGGAGCACTTTTCATTAGAGAGGCAATAACCTTCATTAGCTGTGCTTTGTTTGGGGTTACTTATCGCTATACTATAAGAAGAAATCTAGGAAACTTTCAGTTAAAAACGGGAACTGTAGCAGCATTTGGTATTGTAAGAGGTAATAAATTACAATTCATTGATGTGATAAAGAACATTTATATTGTTTCATATTCATTTCGTAGCAAGCTTCAAGTGTTTTTGTGAAAGCAACCTAAATAGTTCTTTATCCTAATACAGGTCTTAGTCGATTTGAGGCTGAGCTTCCTATGGATTTTGATGTGAATGCTACACTTTTACATGTTCTAGATGCAGCATTCATGGTTGGTGAGGGCATTTTTATTTTTATTGCTGCAGCTATTGCCTTAGACTATTTTATGAAGATAGATTTGTTGAGTCCTTTCCCTTCAAAGAAGGATATACTTTCTTGAGAATAAAATAGGTGGATGTCAAGAATTTTAGAAGCCTATATCATGTTGTTCTCTTTTGACTGTTGATTTCAGCAATAAGATATTTGGAAAGTTGTATATCATAAATGCTATCCATATTCTGAAAAGAA--GTGTAAATATTATAATTCAGAATAATTGTGCCGACATATCATTCTTGATACTGAAGAAATATGGTAGGAACTAGTAACGAATTCAACTGGATGCAATATAACAGTTTTCTGTATTTTTTCTACTCTTTTATGACATCCTTCTCCAATTGATTTAA
>TPL03
------------------TTCAATGATGTAGGCATTTTGATTTATCATTTCTTTGTTTATCTAGATATTCCCTTTTTTAATATTCTTGCTTGTGAGGGTCCTTGCTCTACATATA-TTTTCTTCTTAAAAGAGCTTATTTATTAATTATCC-AAGAGT-TTTCAAATCAATTTTCATGTTATTTTC--TCTATTTGCATTCTTCCAACATGAAGATTTCAGACTGTCTGAGGGAGGTTTCAGAAGCAGAAGCTAAGATGCGTAAAGCTGAGCTTGCTCTCATCACTGCTAGAGCTGGAAGCAGTATACAGGATCTTTCAAATAAATGGGAAGAAGCAGATATTGATGAAAATGCAGAGCGCATTGAGTCTATAAGAGCAATGTCTGTGTCTGCTCTAGTTGGCACATTGGCTAGCATTCCAATTGCTTTATTTGAAGCAAAAAGTTTTGCAGGACTTTTTGCGTGGGAGGGAGTAATCTTCATATGCTGTGCTTTGTTTGGGGTGACTTACCGGTATACAGTGAGAAGAAATCTGGACAATATTCAGTTGAAAACAGGAACTGTAGCGGCATTTGGTCTTGTAAGAGGTGACAAATTACATAATATTGTTATGCT----TTTTCTCAGATTGTTTTATATTCATTTCATAGTTAGCTTCGAAGTCTGA--TGAATGTAATATAGAAAACTCTTTTCCCAAAGACAGGTCTTAGTCAATTTGAGGCTGGGCTTCCTGTGGACTTCGATATGAGCACTCTACTCTCGCATGCTCTTGATTTAGCTTTTATGGTTGGAGAGGGCATACTTGTTTTCATCTCAGCAGCTATTGCTTTGGACTACTGCATGAAGGTCAACCTGTTGAGTCCTTTCCCTTCAAAGAAAAACATGCTTTCATGAAGATTAG----TTTATTCTTAAGAATTAGTACAACCTATGCCAAATTGTTCTCTTTGGAGAGATGATTTTAGCAGTCAGCTGTTTGCCATCTTTTGTATC--ATGTGGCATTTATATTCCGAAATAAAGTTTAAACCGCTTATAATTCAAAACATACAAATCAACATGTAATCCTTGTATCTTACAAAATTCAAGTGGAACTTGGAACAAAATACATTGGATGTATTCTTTAATTATTTGTGTATTAGCTTTCATTGATTTAAATGTAGTGCCAAAGATAAATTA
>WN5
----------GCCAGGGCTTCAGTCATGTAGGGAGCTTGGTTTACCATTTATTCGCCACTTTCTTTTCCCTTGTTTTGAAGCTTGTTGCCTGTGAGGGTCTTCACTCTGCATATA---CTTCTCAGATG-GGATTCATTTCTT-AATGTCATATAAATTTTTCAAATTTTTTTTCTTGCTATTTTGTGTCTATCTACATTCTTCCAACTTGAAGATTGCAGATTGTCTAAGGGAGGTTTCAGAAGCAGAAGCTAAGGTACGTAAAGCTGAGCTTGCTCTTATTACAGCTAGAGCTGGAAGCGGTATACAGGACCTTTCAAATAAGTGGGAAGAAGCAGATATTGATGAAGGTGCAGAGCGCATCGAGTCTATAAAGGCATTGTCTGTGTCTGCTGTAATTGGAACATTTGCTAGCATTCCAGTTGCTTTATTTCAAGCAACTAGTGTTCAAGGACTTTTCATTAGGGAAGGAATAATCTTCATTATCTGTGCTTTGTTTGGGGTGACTTATCGCTATACAGTGAGAAGAAACCTGGAAAACATTCAGTTGAAAACAGGAACTGTAGCAGCATTTGGCCTTGTGAGAGGTAATATACGACAATGAATTATTATGAA---AAACTTTCAGTTCGCTTCATATTTATTTCATAGCAGACTTGAAGGTTTTTTTTGAAAGTAACCTAGAAAATGTTCTCTCCATATACAGGTCTTAGTCAATTTGAGGCCAAGCTGCCTGTGGATTTTGATGTGAATATCATATTCTCTTATGCTCTTGATGCTGCATTTATGGTTGGTGAGGGCCTACTTGTTTTCATTTCTGCAGCTATAGCCTTGGATTATTGCATGAAGATAAACCTGTTGAGTCCTTTCCCTTCAAAG---AATATGCTTCTATAAAGATGAGTAAGGTCGTCCTCAAGAATGGAAAATGTCTATATGAA---GTTATCTTTTGATTGCTGACTTTAAT--C-AGACATTTTTAATCTTGTATAT-ATATATGTCATTCATAATCTTAAAAGAAGTGCATAAAATGTGTGAATCAAATTAATTGTGCTAATCCTTGAATGTTGATTCTGAAGAAACTTGAGCTGAATCAGCAGCCAATTCCACATGATGCAATATAACTAACCTAAGATAACTATAAACTATGGTACAATAATATGTAGGAAAGTAATGAG
>WS10
------------------------------------------------------------------------------------ATTGTCTGTAGCGGTCTGCATTCTGCGTGCATCTGTTCTCAGATA-GGCTTCATTTCTTAAGTGTCATAGAGATGTTTCAGATCAATTTTCT------TTTGTGCATGTCTACACTGTTTCAACATGAAGATTGCAGATTTCATGAGGGATGTTTCAGAAGCAGAAGCTAATGTGCGGAAAGCTGAGCTGGACATTGTTAGAGCTAGGGCTGGAAGCAGTAAATGGGACCTTTCAAATAAGTGGGAAGAATCAGAAATTGATGAAGATGCAGAGCGCATAGAGTCTATAAAGGCATTGACCGTGTCTGCTCTGGTTGGCACATTGGCCAGCGTACCAATTGCTTTATTCCAAGCAGAGAGCATTGGAGGACTTCTAATAAGAGAGGCAATAACCTTCATTAGCTGTGCTTTGTTTGGGGTTACTTATCGCTACACTGTTAGAAGAAATCTAGAAAATATGCAGTTAAAGATGGGAAGTGTTGCAGCATTTGGCCTTGTAAGAGGTAATAAATTAGAATGCATTGATGTGATAAATAACATCTATATTGTTTCATATTTATTTCATAGCAAGCTTAAATATTTTTTGTGAAAGAAATGTAAAATGTTCTTTATTCAAACACAGGTCTTAGTCGATTTGAGGCTGGGCTCCCCATAGATTTTGATGTGAATGCTATATATTTACATGTTCTCGACGCAGCATTCATGGTTAGTGAGGGTATTTTTGTTTTTATTCCTGCAGCTATTGCCTTGGACTATTTTATGAAGGTAGATTTGTTGAGTCCTTTCCCTTCAAAAAAGGATATACTTTCTTGAGAATCGAAGAGGTGGTTGTCAAGAGTTTTAGAAGCCTATATCAT---GTTCTTGTTTGACTGTTGATTTCAGCAATAAGATATTTCAAAAGTTGCATATTATAAATGCTATTCATATATGGAAAAGATGAGTATAAAG-TTATGATTCAAAATAATTGAGTCAACATAT--------------------------------------------------------------------------------------------------------------------
>WW11
---------------------------------------------------------------------------------------------------CTGCATTCTGCGTGCATCTGTTCTCAGATA-GGCTTCATTTCTTAAGTGTCATAGAGATGTTTCAGATCAATTTTCT------TTTGTGCATGTCTACACTGTTTCAACATGAAGATTGCAGATTTCATGAGGGATGTTTCAGAAGCAGAAGCTAATGTGCGGAAAGCTGAGCTGGACATTGTTAGAGCTAGGGCTGGAAGCAGTAAATGGGACCTTTCAAATAAGTGGGAAGAATCAGAAATTGATGAAGATGCAGAGCGCATAGAGTCTATAAAGGCATTGACCGTGTCTGCTCTGGTTGGCACATTGGCCAGCGTACCAATTGCTTTATTCCAAGCAGAGAGCATTGGAGGACTTCTAATAAGAGAGGCAATAACCTTCATTAGCTGTGCTTTGTTTGGGGTTACTTATCGCTACACTGTTAGAAGAAATCTAGAAAATATGCAGTTAAAGATGGGAAGTGTTGCAGCATTTGGCCTTGTAAGAGGTAATAAATTAGAATGCATTGATGTGATAAATAACATCTATATTGTTTCATATTTATTTCATAGCAAGCTTAAATATTTTTTGTGAAAGAAATGTAAAATGTTCTTTATTCAAACACAGGTCTTAGTCGATTTGAGGCTGGGCTCCCCATAGATTTTGATGTGAATGCTATATATTTACATGTTCTCGACGCAGCATTCATGGTTAGTGAGGGTATTTTTGTTTTTATTCCTGCAGCTATTGCCTTGGACTATTTTATGAAGGTAGATTTGTTGAGTCCTTTCCCTTCAAAAAAGGATATACTTTCTTGAGAATCGAAGAGGTGGTTGTCAAGAGTTTTAGAAGCCTATATCAT---GTTCTTGTTTGACTGTTGATTTCAGCAATAAGATATTTCAAAAGTTGCATATTATAAATGCTATTCATATATGGAAAAGATGAGTATAAAG-TTATGATTCAAAATAATTGAGTCAACATATCATTCTTG------------------------------------------------------------------------------------------------------------
