# Supplementary material for: Development of a Target Enrichment Probe Set for Conifer (REMcon)
Source: Biology (Basel). 2024 May 22;13(6):361. doi: 10.3390/biology13060361 (PMC11200496; doi:10.3390/biology13060361)
Supplement: Supplementary file 1 [file biology-13-00361-s001.zip › biology-2960267-supplementary/Sup data/secapr_alignments_paralogs/19.fasta]

>AA3
TTGTCTCTTACAGGTAAGAATAAGATAAAA-AGAGGATTTGATTAAATGGAAAACTCAGCTACAA--------------------------------AGCTTAATGTTATCATGTCTTCTTTTGTGTCAATTTTAAACTCTGTAAATTGAGATTGCCTT-----GTTTCCCTTGATAATTTATATCTGCAGGTACAAATATAAGTTTCTTCGTGCAACTACTGCAAATATTCCAACTGGAGTTTTAAAGGATAACAGAGGGAGTAAGCTCACAATTGGGAGAGGTGGACTATTGAAGATTCAACATTTGGTGCCTGTTCGTTCTGCACCTGGTCATCTGCAGCCTGTAGATTCTTGTAGCAACCAGCAGCATCAAAGTCGTATTTCTTACATTGAATTTTTTGTGAAACCTGAAGAAGATGATGAAGAAACAAATGATTCTTAGTTTTCTGCAAAATGGATATTAACAAATGAGGAATGCTTAAACAGAGAGTTCCTGGCTTTTCTTAAAAGATACTACAGTATGCTTCCTCGAGAAG-AAAGTGGACTGACATGCTTTTCATGAAATAATGGCTGTCCCACTTGTTAACTAATAGTC
>AA60
--------------------------------------------------------AAG----CTACTTTTTGCTTGTTATACAACAACTTAGAAAATCCCAACGTTAAGAGCACTTTT----------------CCACTAGAAAAATGAAATTCTCTTAATTAGTT--CTCTCACAAGATACTTCTACAGGTACAAATATAAGTTCCTCCGTGCAACTACTGCAAATATTCCAACTAGCGTTTTGAAGGATAACAGAGGAAGCAAACTAACAATTGGCATGAATGGACTACTTAAAATTCAACATCTAGTATCTGTGCGTCCAGCACCTGGTCATCAGCAACCTGGAGATTCTTGTGGCAATCAGCAGCAGCAGAATCGTATTTCATACATTGAATTTTTTGTGAAGCCTG---AAGAAGATGAGGAAACAAATGATTCTTAAAAATAAGTAGATTGGATATTGGTAAAACAGAAAACCTTCTAGCAAGAACTTTATAGCTGGAATGAAAGACATCGCAGCATTCTCTCTATAAGA--AACTTAAGATGAAATGACTATTAGCACCCTTTCCAGATGGTCTGAAGGCATGTTAATGA
>AAR4
TTGTCTCTTACAGGTAAGAATAAGATAAAA-AGAGGATTTGATTAAATGGAAAACTCAGCTACAA--------------------------------AGCTTAATGTTATCATGTCTTCTTTTGTGTCAATTTTAAACTCTGTAAATTGAGATTGCCTT-----GTTTCCCTTGATAATTTATATCTGCAGGTACAAATATAAGTTTCTTCGTGCAACTACTGCAAATATTCCAACTGGAGTCTTAAAGGATAACAGAGGGAGTAAGCTAACAATTGGGAGAGGTGGACTATTGAAGATTCAACATTTGGTGCCTGTTCGTTCTGCACCTGGTCATCTGCAGCCTGTAGATTCTTGTAGCAACCAGCAGCATCAAAGTCGTATTTCTTACATTGAATTTTTTGTGAAACCTGAAGAAGATGATGAAGAAACAAATGATTCTTAGTTTTCTGCAAAATGGATATTAACAAATGAGGAATGCTTAAACAGAGAGTTCCTGGCTTTTCTTAAAAGATACTACAGTATGCTTCCTCGAGAAG-AAAGTGGACTGACATGCTTTTCATGAAATAATGGCTGTCCCACTTGTTAACTAATAGTG
>AF1
CCGTCTCTTACAAGTAAAACCCAGATGCAATGGGGGATTTCCTTGAATATGAAACTAACTCACGCATTTCTTGTTTGATATATGATGGTTGGCAATATTTTTAAATATATTATTCCTTACTGAGAGTCAAGTTCCAATTCAGAAGATTGAGTTTGCCTTACATGGTTTCCCTTGACAACTCATACCTGTAGGTACAAATATAAGTTTCTTCGTGCAACTACTGCAAATATTCCAACTAGTGTTTTGAAGGATAATAGAGGGAGCAAGCTAACAATTGGGAGAGATGGACTATTGAAGGTTCAACATTTGGTATCCATTCGTCCGGCACCAGCTCCTCAGCAGCCTGTAGATTCTTCTGGCAATCAACAACAGCAGAACCGGATTTCTTTCATTGAATTTTTTGTAAAACCTGAAGAAGATGAAGAGCAAACTAATGATTCTTAAACTTCTATGAATTCAATATTGGACTATATTTGATGTTTCTATCAGGTTGCAACGGCTTTGCTTGGAAAATACTTCATTATGCTTCCTTGATTAAGAAAATGGACATACATGCTTTCC-AAAAAAATGACTCTACCTTCTCATAAATTAGGAGTA
>AG2
CCGTCTCTTACAAGTAAAACCCAGATGCAATGGGGGATTTCCTTGAATATGAAACTAACTCACGCATTTCTTGTTTGATATATGATGGTTGGCAATATTTTTAAAGATATTATTCCTTACTGAGAGTCAAGTTCCAATTCAGAAGATTGAGTTTGCCTTACATGGTTTCCCTTGACAACTCATACCTGTAGGTACAAATATAAGTTTCTTCGTGCAACTACTGCAAATATTCCAACTAGTGTTTTGAAGGATAATAGAGGGAGCAAGCTAACAATTGGGAGAGATGGACTATTGAAGGTTCAACATTTGGTATCCGTTCGTCCGGCACCAGCTCCTCAGCAGCCTGTAGATTCTTCTGGCAATCAACAACAGCAGGACCGGATTTCTTTCATTGAATTTTTTGTAAAACCTGAAGAAGATGAAGAGCAAACTAATGATTCTTAAACTTCTATGAATTCAATATTGGACTATATTTGATGTTTCTATCAGGTTGCAACGGCTTTGCTTGGAAAATACTTCATTATGCTTCCTTGATTAAGAAAA-------------------------------------------------------
>AH26
---------ACAGGTAATAGTCTATTTGGATGAGATATTCCCTTAAACAGAATTCTAAGTCACATCCTTGCTTTTTGATAGTTCATTCCCTTGAACATCAT-----TGTCACCGCTTTCTTCACTGTTAAGTTTCAACACAGGAAACTAAGAACAGTTTTCAAGTGCTCCTTCAACAATTTTACATTGCAGGTATAAATATAAGTTTCTCCATGCAACTACTGCAAATATTCCAACTGGTGTTTTAAAGGATAACAGAGGGAGCAAGTTAACAATTGGGAGTGGTGGGTTGTTGAAGATTCAACATTTGGTTTCTGTTCGACCAGCACCTGGCCAGCAGCAGCCTGTAGATCCTAGTGGCAATAAGCCACCACAGAATCGTATTTCTTACATCGAATTTTTTGTGAAACCAGAAGAAGACGATGAAGAAACAAATGATTCCTAGACTTCTATTAACAGGATCATCATGAATCAGAAACACTTCTAGCAAGAAATTCACAGTTTGCCTAAA-GAAATAGAAGTGTGCTTCCTTGAGAGCTCAAATTGGTTAGTATGATTTTAAGGAAAATAATGATTGTACACCTGTAACTGTAAACTA
>AME1
---------------------------------AGGATTTGCTTAAATGGCAAACTCAGCTACAA--------------------------------AGCTTAATGTTATCATATCTTCTTTGGTGTCAAGTTCAAACTCTGTAAATTGAGATTGCCTT-----GTTTCCCTTGATAATTTATATCTGCAGGTACAAATATAAGTTTCTTCGTGCAACTACTGCAAATATTCCAACTGGAGTTTTAAAGGATAACAGAGGGAGTAAGCTAACAATTGGGAGAGGTGGACTATTGAAGATTCAACATTTGGTGCCTGTTCGTTCTACACCTGGTCATCTGCAGCCTGTAGATTCTTGTAGCAACCAGCAGCATCAAAGTCGTATTTCTTACATCGAATTTTTTGTGAAACCTGAAGAAGATGATGAAGAAACAAATGATTCTTAGTTTTCTGCAAAATGGATATTAACAAACAAGGAATGCTTAAAC--AGAGTTCCTGGCTTTTCTTAAAAGATACTACAGTATGCTTCCTTGAGAAG-AAAATGGACTGACAAGCTTATCATGAAATAATA--------------------------
>AP25
ATGTTTCTTACAGGTAATAGTCTATTTGGATGAGATATTCCCTTAAACAGAATTCTAAGTCACATCCTTGCTTTTTGATAGTTCATTCCCTTGAACATCAT-----TGTCACCGCTTTCTTCACTGTTAAGTTTCAACACAGGAAACTAAGAACAGTTTTCAAGTGCTCCTTCAACAATTTTACATTGCAGGTATAAATATAAGTTTCTCCATGCAACTACTGCAAATATTCCAACTGGTGTTTTAAAGGATAACAGAGGGAGCAAGTTAACAATTGGGAGTGGTGGGTTGTTGAAGATTCAACATTTGGTTTCTGTTCGACCAGCACCTGGCCAGCAGCAGCCTGTAGATCCTAGTGGCAATAACCCACCACAGAATCGTATTTCTTACATTGAATTTTTTGTGAAACCAGAAGAAGACGATGAAGAAACAAATGATTCCTAGACTTCTATTAACAGGATCATCATGAATCAGAAACACTTCTAGCAAGAAATTCACAGTTTGCCTAAA-GAAATAGAAGTGTGCTTCCTTGAGAGCTCAAATTGGTTAGTATGATTTTAAGGAAAATAATGATTGTACACCTGTAACTGTAAACTA
>APA47
CTAACTTTTACAGTTAAAATCCAGATGCAATGGGGGATTTCCTTGAATATGAATCTGAC----ACATTTCTTGTTTGATATATGACGATTGGCAATATTTTTTAAGATATTATGCCTTATTGAGTGTCAAGTTTGAATTCAGAAGATTGAGGTTGCCTTACACGGTTTCCCTTGACAACTCACATCTGTAGGTACAAATATAAGTTTCTTCGTGCAACTACTGCAAATATTCCAACTAGTGTTTTAAAGGATAATAGAGGGAGCAAGCTAACAATTGGGAGAGATGGACTATTGAAGATTCAACATTTGGTATCCGTTCGTCCTGCACCAGGTCATCAACAGCCTGTAGATTCTTCGGCCACTCAACAACAGCAGAACCGTATTTCTTTCATTGAATTTTTTGTGAAACCTGAAGAAGATGACGAGGAGACCAATGATTCTTAAATTTCTACAAATTCAATATCGGACTATATTTGATGCTTCTATCAGGTTGCATCGGCTTTGCTTGAAAAATACTGCATTATGCATCCTTGATTAAGAAAATGGACATACATGCTTTCCAAATAAAATGACTCTTACCTCTCATAAATTAAGAGTA
>AS57
------------------------------------------------------------------------------TACATAACAATTCACAAAAATTTAATGTTAAGAGCACTTTCTTCAGTGTGAATTTGGCACTGAAAAAATTAAAATTCCCTTAAATGGTTTCTCTCAACAAGTTACTTATGCAGGTACAAATATAAGTTTCTGCGTGCAACCACTGCAAATATTCCAACTAGTGTTTTGAAGGATAACAGAGGAAGCAAGCTAACAATTGGGAGGAATGGACTATTGAAGATTCAACATTTGGTATCTGTGCGTCCAGCACCTGGTCATCCACAGCCTGGAGATTCTTGTGGCAATCAGCAGCAGCAGAATCGTATTTCATACATTGAATTTTTTGTGAAACCTGAAGAAGATGATGAAGAAACAAATGATTCTTAAACATAAATAAATTGGATATTAATAAACTGGGAAATTTTCTAGCAAGCAATTTCTGGCTTGGTTAAAAGATATAGCAGCATGCTTTCTCTATAAGGAATTTGGGATGAAATGACTTTTAATAGCTTTTAGG------------------------
>ASA51
--------------------------------------------------------------------------------------------------------------------------------------------------------------------------------------CATCTGTAGGTACAAATATAAGTTTCTTCGTGCAACTACTGCAAATATTCCAACTAGTGTTTTGAAGGATAATAGAGGAAGCAAGCTAACAATTGGGAGAGGTGGACTATTGAAGATTCAACATTTGGTATCTGTTCGTCCTGCACCAGGTCATCAACAGCCTGTAGATTCATGTGGCAATCAACAGCAGCAGAATCGGATTTGTTACATTGAATTTTTTGTTAAACCTGAAGAGGATGAAGAGGAAACCAATGATTCTTAAAATTCTATGATTTCAATATCGGTCTATACTTGATGTCCCTATCAGGTTGCATCGACTTTGCTGGAAAAATACTTCATTATA-------------------------------------------------------------------------
>CB35
------------------------------------------------------------GACATCCTTGCTTTTTGATAGTTCATTCCCTTAAGGCTTAAACATCTCACTGTGCTTTCTTTACTGTCAAGTTTCAATTCAGGAAACTAAGGACAGTTCTCAAGTGCTCCTTCAATGATTTTACATTGTAGGTATAAATATAAGTTTCTCCATGCAACTACTGCAAATATTCCAACTGGTGTTTTAAAGGATAACAGAGGGAGCAAGTTAACAATTGGGAGAGGTGGGCTGTTGAAGATTCAACATTTGGTTTCTGTTCGACCTGCACCTGGCCAGCAGCAGCCCGTAGATCCTAGTGGCAATAAGCAACCACAGAATCGTATTTCTTACATTGAATTTTTTGTGAAACCAGAAGAAGATGACGAAGAAACAAATGATTCCTAGACTTCTA-TAACAGGTTCATCATGAATCAGAAACACTTTTAGCAAGAAATTCACAGTTTGCCTAAA-GAAATAGAAGTGTGCTTCCTTGAGAGCTCAAGTTGGTTAAAACGATTTTAGGGAAAATAATGATTGTACACCTGTGATTGTAAACTA
>CD18
---------------------------------------------------------GCTTGGGTGCTTCTAGTTTAATATATAGCAGTTCACAAAAGTTTAATGTTAAATGCACTTTCTTCAGTGTGGATTTGGCACTGATAAAATTTAAATTCCCTCAATTGGTTTCTCTCATTAAGTTACTTCTGCAGGTACAAATATAAGTTTTTGCGTGCAACTACTGCAAATATTCCAACTGGTGTATTGAAGGATAATAGAGGAAGCAAGCTAACAATTGGGACGAATGGACTCTTGAAGATTCAACATTTGGTATCTGTGCGCCCAATGCCTGGTCATCTGCAGCCTGGAGATTCTTGTGGCAATCAGCAGCAGCAGAATCGTATTTCATACATTGAGTTTTTTGTGAAACCGGAAGAAGATGATGAAGAAACAAATGAGTCTTAAACATAAACAAATTAGATATTAATAAACTGGAAAGTTTTCTAGCA-------TATAGCTTCCGTAAAAGGTATATCAGCATCCTTTCTCTACAAGGAATTTGGGATGAAACTTTTTAACACCCT-------------------------------
>CDE34
ATGTTTCTTACAGGTAATAGCCTAATTAGATGAGATATTCCCTTAAGCAAATATTCAAGTGACATCCTTGCTTTTTGATAGTTCATTCCCTTAAGGCTTAAACATCTCACTGTGCTTTCTTTACTGTCAAGTTTCAATTCAGGAAACTAAGGACAGTTCTCAAGTGCTCCTTCAATGATTTTACATTGTAGGTATAAATATAAGTTTCTCCATGCAACTACTGCAAATATTCCAACTGGTGTTTTAAAGGATAACAGAGGGAGCAAGTTAACAATTGGGAGAGGTGGGCTGTTGAAGATTCAACATTTGGTTTCTGTTCGACCTGCACCTGGCCAGCAGCAGCCCGTAGATCCTAGTGGCAATAAGCAACCACAGAATCGTATTTCTTACATTGAATTTTTTGTGAAACCAGAAGAAGATGACGAAGAAACAAATGATTCCTAGACTTCTA-TAACAGGATCATCATGAATCAGAAACACTTTTAGCAAGAAATTCACAGTTTGCCTAAA-GAAATAGAAGTGTGCTTCCTTGAGAGCTCAAGTTGGTTAATATGATTTTAGGGAAAATAATGATTGTACACCTGTGACTGTAAACTA
>CF38
----------------------------------------------ATAGAAAACTGAGTAACATACGTCTTGTTTGATA-----TAATTCAACAAAATTTAAATGTTAATGTGCCTTCTTCGGTGTCAAGTGGTCACTTGGTAAATCAAGATTGCCTTAAATGGTTTCTCTCAT----------CTGCAGGTACAAATATAAGTTTCTTCGTGCAACTACTGCAAATATTCCAACTGGTGTTTTAAAGGATAACAGAGGAAGCAAACTAACAATTGGGAGCGGTGGATTATTGAAGATTCAACATTTGGTTTCTGTGCGTCCCGCCCCTGGATATCAGCAGCCAGTAGATTCTTGTAGCAAT---CAGCAGCAGAATCGTATTTCATACATTGAATTTTTTGTGAAACCTGAAGAAGATGATGAAGAAACGAATGCTTCTTAAACTTCTGTGAATTTGGATGTTATAAATTATATATTTTTTTACCAAGCAATTTCTGGCTTGCTTAAAAGACTTCTTGTATGCTTCCTCCGGTAAGA------AAACGAGACGACTTTTAACCCCCTTTAGGTGGAATTGTGTAGGCCTCGTCAAA
>CH19
------------------------------------------------------------------CTTCTTGTTTAATATATAGCAGTTCACAAAAGTTCAATGTTAAATGCACTTTCTTCAGTGTGGATTCGGCACTGATTAAATTAAAATTCTCTCAATTGGTTTCTCTCATTAAGTTACTTCTGCAGGTACAAATATAAGTTTTTGCGTGCAACTACTGCAAATATTCCAACTGGTGTATTGAAGGATAATAGAGGAAGCAAGCTAACAATTGGGATGAGTGGACTATTGAAGATTCAACATTTGGTATCTGTGCGCCCAACACCTGGTCATCTGCAGCCTGGAGATTCTTGTGGCAATCAGCAGCAGCAGAATCGTATTTCATACATTGAGTTTTTTGTGAAACCGGAAGAAGATGATGAAGAAACAAATGATTCTTAAACATAAACAAATTGGATATTAATAAACTGGAAAGTTTTCTAGCA-------TATAGCTTCCGTAAAAGGTATAGCAGCATCCTTTCTCGACAAGGAATTTGGGATGAAACTTTTAACACCCTTTACAAC-------TCCTGAGGAATTGTCCAA
>CHA37
ATGTCTCTTACAGGTAACAATCAGATAGAATGGGGAATTTCTGTAAATAGAAAACTGAGTAACATACGTCTTGTTTGATG-----TAATTCAACAAAATTTAAATGTTAATGTGCCTTCTTCGGTGTCAAGTGGTCACTTGGTAAATCAAGATTGCCTTAAATGGTTTCTCTCAT----------CTGCAGGTACAAATATAAGTTTCTTCGTGCAACTACTGCAAATATTCCAACTGGTGTTTTAAAGGATAACAGAGGAAGCAAACTAACAATTGGGAGCGGTGGATTATTGAAGATTCAACATTTGGTTTCTGTGCGTCCCGCCCCTGGATATCAGCAGCCAGTAGATTCTTGTAGCAAT---CAGCAGCAGAATCGTATTTCATACATTGAATTTTTTGTGAAACCTGAAGAAGATGATGAAGAAACGAATGCTTCTTAAACTTCTGTGAATTTGGATGTTATAAATTATATATTTTTTTACCAAGCAATTTCTGGCTTGCTTAAAAGACTTCTTGTATGCTTCCTCCGGTAAGA------AAACGAGACGACTTTTAACCCCCTTTAGGTGGAATTGTGTAGGCCTCGTCAAA
>CJ24
-----------------------------------AATGTCCTTATGTAGAAAACTAACTTGG-TACTTCTTGTTTGATACACAACAGCTCACAAAATTTTAATGTTAAGAGCACTTTCTTCAGTGTGAATTTGGCACTGAAAAAATTAAAATCCCTTTAAATGATTTCTCTCAACAAGTTAATCCTGCAGGTACAAATATAAGTTTCTTCGCGCAACTACTGCAAATATTCCAACTGGCGTTTTAAAGGATAACAGGGGAAGCAAGCTAACAATTGGGACGAGTGGGCTCTTGAAGATTCAACATTTAGTATCTGTGCGTCCAGCACCTGGTCATTTGCAGCCTGGAGATTCTTGTGGCAATCAGCAGCAGCAGAATCGTATTTCATACATTGAATTTTTTGTGAAACCTGAAGAAGATGATGAAGAAACAAATGATTCTTAAACATAAACAAATTGTATATTAATAAACTAGAAAATTTTCTAGCAAGCAATTTATTGTATGCTTAAA-GATATAGCAGCATGCTTTTTCTATAAGGAATTTGGGATGAAATGGTTTTTAACACCCTTTAGGTCTGTTTTTCTAGGGTTTTTGTTA
>CK7
-----------------------------------------------------------TTGG-TACTTCTTGTTTGATACATAACAGTTAACAAAATTTTAATGTTAAGTGCGCTTTCTTCAGTGTGAATTTGGCACTCAGAAGA-TAAAATTCCCTTAAATGGTTTCTCTCAATAAGTTACATCTGCAGGTACAAATATAAGTTTCTTCGTGCAACTACTGCAAATATTCCAACTAGTGTTTTGAAGGATAACAGAGGAAGCAAGCTAACAATTGGGAGGAATGGATTATTGAAGATTCAACATTTGGTATCTGTGCGTCCGGCACCTGGTCATCCGCAGCCTGGAGATTCTTGTGGCAATCAGCAGCAGCAGAAGCGTATTTCATACATTGAATTTTTTGTGAAACCTGAAGAAGATGATGAAGAAACAAATGATTCTTAAACATAAACAAATTGGATATTAATAAACTGTAAAATTTTCTAGCAAGCAATTTCTGGCTTGCTTAAAAAATATAGCAGCATGCTTTCTCCATAAGGAAAATGGGATGAAATGACTTCTAGCACCCTTTAGGTGCAATTCTTTAGGACTTATCCAA
>CL6
ATGTCTCTTACAGGTAACAACCAGATAGACTGAGGAATGTCCTTAAATAGAAAACTAACTTGG-TACTTCTTGTTTGATACATAACAGTTAACAAAATTTTAATGTTAAGTGTGCTTTCTTCAGTGTGAATTTGGCACTCAGAAGA-TAAAATTCCCTTAAATGGTTTCTCTCAATAATTTACATCTGCAGGTACAAATATAAGTTTCTTCGTGCAACTACTGCAAATATTCCAACTAGTGTTTTGAAGGATAACAGAGGAAGCAAGCTAACAATTGGGAGGAATGGATTATTGAAGATTCAACATTTGGTATCTGTGCGTCCGGCACCTGGTCATCCGCAGCCTGGAGATTCTTGTGGCAATCAGCAGCAGCAGAAGCGTATTTCATACATTGAATTTTTTGTGAAACCTGAAGAAGATGACGAAGAAACAAATGATTCTTAAACATAAACAAATTGGATATTAATAAACTGGAAAATTTTCTAGCAAGCAATTTCTGGCTTGCTTTAAAAATATAGCAGCATGCTTTCTCCATAAGGAAAATGGGATGAAATGACTTCTAACACCCTTTAGGTGCAATTCTTTAGGACTTATCCAA
>CM9
ATGTCTCGTACAGGTAACAACCAAAAAAACTGGA-ACTTCCTTAACGTAGAAAATAAAG----TTACTTCTTGTTTGTTATACAACAACTTAGAAAATCCCAACGT----GCACTTTT-----------------CCACTAGAAAAATGAAATTCTCTTAATTAGTT--CTCTCACAAGATACTTCTGCAGGTACAAATATAAGTTTCTCCGTGCAACTACTGCAAATATTCCAACTAGCGTTTTGAAGGATAACAGAGGAAGCAAACTAACAATTGGCATGAATGGACTACTTAAAATTCAACATTTAGTATCTGTGCGTCCAGCACCTGGTCATCAGCAACCTGGAGATTCTTGTGGCAATCAGCAGCAGCAGAATCGTATTTCATACATTGAATTTTTTGTGAAGCCTG---AAGAAGATGAGGAAACAAATGATTCTTAAAAATAAGTAAATTGGATATTGGTAAACCAGAAAACCTTCTAGTAAGAACTTTATAGCTTGAATGAAAGATATCGCAGCATTCTCTCTATAAGA--AACTTAAGATGAAATGACTATTAGCACCCTTTCCAGATGGTCTGAATGCATGTTGATGA
>CO8
ATGTCTCATACAGGTAACAACCAGAAATACTGGA-ACTTCCTTAATGTAGAAAATAAAG----TTACTT---GTTTGCTATACAACAATTTAGAAAGTCCCAACGTTAAGAGCACTTTT----------------CCACTAGAAAAATGATGTTCTCTTAATTAGCT--CTCTCACAAGATACTTCTGCAGGTACAAATATAAGTTTCTCCGCGCAACTACTGCAAATATTCCAACGAGCGTTTTGAAGGATAACAGAGGAAGCAAACTAACAATTGGCATGAATGGACTACTTAAAATTCAACATTTAGTGTCTGTGCGTCCAGCACCTGGTCATCAGCAACCTGGAGATTCTTGTGGCAATCAGCAGCAGCAGAATCGTATTTCATACATTGAATTTTTTGTGAAGCCTG---AAGAAGATGAGGAAACAAACGATTCTTAAAAATAAGTAACTTGGATATTGGTAAACCAGAAAACCTTCTAGCATGAACTTTATGGCTTGAATGAAAGATATCGCAGCATTCTCTCTATAAGA--AACGTAAGATGAAATGACTATTAGCAACCTTTCCAGATGGTCTGAATGCATGTTAATGA
>CP16
ATGTCTCATACAAGTAGCCACCAGACAGACTGGGGAATGTCCTCGTGTAGAAAACTAGCTTGGATCCTTGTTGTTTGATATATAACATCTCACAAAAGTTTAATGTTAAGAGCACTTTCTTCAGTGTGAATTTAGCACTGATAAAT-TAAAATTCCCTCAAATGGTTTCTCTCAACAAGTTACTTCTGCAGGTACAAATATAAGTTTCTTCGTGCAACTACAGCAAATATTCCAACTGGTGTTTTGAAGGATAACAGAAGAAGCAAGCTAACAATTGGGATGAGTGGACTATTGAAGATTCAACATTTAGTATCAGTGTGCCCAGCGCCTGGTCATCTGCAGCCTGGAGATTCTTGTGGCAATCAGCAGCAGCAGAATCGTATTTCATATATTGAGTTTTTTGTGAAACCTGAAGAAGATGATGAAGAAACAAACGATTCTTAAACATAAACAAATTGGATATTAATAAATTGGAAAATTTTCTAGTATTCTTTCTCTGCAAGGAATTTGGGATGAAATGACTTTTAACACCCTTTAGGTCTTTAGGAATTGTCCAAGTGTACTACCTTTCAAGAACATTCCACTTTTAAATTTATAA
>CP161
ATGTCTCATACAAGTAGCCACCAGACAGACTGGGGAATGTCCTCGTGTAGAAAACTAGCTTGGATCCTTGTTGTTTGATATATAACATCTCACAAAAGTTTAATGTTAAGAGCACTTTCTTCAGTGTGAATTTAGCACTGATAAAT-TAAAATTCCCTCAAATGGTTTCTCTCAACAAGTTACTTCTGCAGGTACAAATATAAGTTTCTTCGTGCAACTACAGCAAATATTCCAACTGGTGTTTTGAAGGATAACAGAAGAAGCAAGCTAACAATTGGGATGAGTGGACTATTGAAGATTCAACATTTAGTATCAGTGTGCCCAGCGCCTGGTCATCTGCAGCCTGGAGATTCTTGTGGCAATCAGCAGCAGCAGAATCGTATTTCATATATTGAGTTTTTTGTGAAACCTGAAGAAGATGATGAAGAAACAAACGATTCTTAAACATAAACAAATTGGATATTAATAAATTGGAAAATTTTCTAGTATTCTTTCTCTGCAAGGAATTTGGGATGAAATGACTTTTAACACCCTTTAGGTCTTTAGGAATTGTCCAAGTGTACTACCTTTCAAGAACATTCCACTTTTAAATTTATAA
>CR44
AATCATGCATCCTGTAGTTCTTTGTAGAAATGTAAGTCACTTCTTAATAGAAAGACCAACAATACTTCATTCATCTTGTGAATCTTTACAGCATCAGCATGGTGTATTCGATCCCTTGACTCTTTCAGAAGTCAAGATTGCACAGTTCTATAGTATCTTACATTGTGTACATCAACAATCAATATGTGCAGGTACAAATATAAGTTTCTTCGTGCAACTACTGCAAATATTCCAACTGGTGTTTTAAAGGATAACAGAGGAAGCAAAATAACAGTTGGGAGAGGTGGATTGTTGAAGATTCAACATTTGGTGTCTGTTCGTCCTCAACCTGGTCAGCAACAGCCTATAGATCCTAGTGGCAATCAGCAGCAGCATGGGCGTATTTCTTACATTGAATTTTATGTAAAACCAGAAGAAGATGATGAAGATGCAAATGGTTCTTAAACTACCATGGATGTGGTCTTAGCTGCATACAAATTAGAGTCCATAATACAGTGGGATGCTTCTTTA-TATATAGAAAAAAATGGTCTGGCATGTTTTTAGTGAAATGAATG-------------------T-----------------------
>CT15
---------------------------------------------TGTAGAAAACTAGCTTGGATACTTCTTGTTTGATATATAACAGCTCACAAAAGTTTAATGTTAAGAGCACTTTCTTCAGTGTGAGTTTGGCACTGGTAAAACTAAAATTCCCTCAAATGGTTTCTCTCAACAATTTACTTCTGCAGGTACAAATATAAGTTTCTTCGTGCAACTACTGCAAATATTCCAACTGGTGTTTTGAAGGATAACAGAGGAAGCAAGCTAACAATTGGGACGAGTGGATTATTGAAGATTCAACATTTAGTGTCTGTGCGCCCAGCACCTGGTCATCTGCAGCCTGGAGATTCTTGTGGCAATCAGCAGCAGCAGAATCGTATTTCATACATTGAGTTTTTTCTGAAACCTGAAGAAGATGATGAAGAAACAAACGATTCTTAAACATAAACAAATTAGATATTAATAAACTGGAAATTTGTTTAGCA-------TATAGTTTGCCTAAAAGACTTAGCAGCATTCTTTCTCTATAAGGAATTTGGGATGAAATGACTTTTAACACCCTTTAGGTGCAACTCTTTAGGAATTGTCCAT
>DA12
--------------------------------------TTCCTTATGTAGAAAACAAAG----TTACTTTTTGTTTGCTACATAACAGCTTAGAAAATCTCAACGTTAAGAGCACTTTCT--------------GCACTGGAAAAATTATAATTCCCTTAATTAGTCTCTCTCAACAAAATACTTCTGCAGGTACAAATATAAGTTTCTCCGCTCAACTACTGCAAATATTCCAACTAGCGTTTTAAAGGATAACAGAGGAAGCAAACTAACAATTGGCATGAATGGACTACTTAAAATTCAACATTTAGTATCTGTGCGTCCAGCACCTGGTCATCCACAGCCTGGAGATTCCTGTGGCAATCCACAGCAGCAGAATCGTATTTCATACATTGAATTTTTTGTGAAGCCTG---AAGAAGATGAGGAAACAAATGATTCTTAAAAATAAACAAACTGGATATTGGTAAACCAGAAAACTTTCTAGCAAGCAATTTATAGCTTGAATAAAAGCTATTGCAGCATTCTCTCTATAAGA--AACTTCAGATGAAATGACTATTAGCGCCCTTTCCAGATGATTTTAATGCATGCTAATGA
>DB53
CTGTCTCTTACAAGTAAAACCCAGATGCAATGGGGGATTTCCTTGACTATGAAACTAACTCACACATTTCTTGTTTGATATATGATGGTTGGCAATATTTTTTAAAATATTA-----------------------------------------GGCCTTAGATGGTTTCCCTTGACAACTCACATCTGTAGGTACAAATATAAGTTTCTACGTGCAACTACTGCAAATATTCCAACTAGTGTTTTGAAGGATAACAGAGGGAGCAAGCTAACGATTGGGAGAGATGGACTATTGAAGATTCAACATTTGGTATCTGTTCGTCCTGCACCAGGTCATCAGCAGCCAGTAGATTCTTCTGTCAACCAACAACAGCAGAACCGGATTTCTTTCATTGAATTTTTTGTGAAACCTGAAGAAGATGAAGAGGAAACTAATGATTCTTAAATTTCTATGAATTCAATATTGGACAATATTTGACGATTCTATCAGGTTGCAACGGCTTTTCTTGAAAAATACTTAATTATGCTTCCTTGATTAAGAAAGTGGACATACATGCTTTCC--AAAAAATGACTA-----------------------
>DC1
CTGTCTCTTACAAGTAAAACCCAGATGCAATGGGGGATTTCCTTGACTATGAAACTAACTCACACATTTCTTGTTTGATATATGATGGTTGGCAATATTTTTTAAGATATTA-----------------------------------------TGCCTTAAATGGTTTCCCTTGACAACTCACATCTGTAGGTACAAATATAAGTTTCTACGTGCAACTACTGCAAATATTCCAACTAGTGTTTTGAAGGATAACAGAGGGAGCAAGCTAACGATTGGGAGAGATGGACTATTGAAGATTCAACATTTGGTATCTGTTCGTCCTGCACCAGGCCATCAGCAGCCAGTAGATTCTTCTGTCAACCAACAACAGCAGAACCGGATTTCTTTCATTGAATTTTTTGTGAAACCTGAAGAAGATGAAGAGGAAACTAATGATTCTTAAATTTCTATGAATTCAATATTGGACAATATTTGACGATTCTATCAGGTTGCAACGGCTTTTCTTGAAAAATACTTGATTATGCTTCCTTGATTAAGAAAGTGGACATACATGCTTTCC-AAAAAATGACTACCTGAT-CTCATAAATTAAGAGCA
>DD1
--------------------------------------------------------------------------------TATGATGGCTGGCAATATTTTTTAAGATATTATACCTTACTGAGAGTCAAGTTCCAA-TCAGAACATTGAGTTTGCCTTACATGGTTTCCCTTGACAACTCATATCTGTAGGTACAAATATAAGTTTCTCCGTGCAGCTACTGCAAATATTCCAACTAGTGTTTTGAAGGATAATAGAGGGAGCAAGCTAACAATTGGGAGAGATGGACTATTGAAGATTCAACATTTGGTATCTGTTCGTCCTGCACAAGGTCATCAGCAGCCTGCAGATTCTTCTGTCAGTCAACAACAGCAGAACCGAATTTCTTTCATTGAATTTTTTGTGAAACCTGAAGAAGATGAAGAGGAAACAACTGATTCTTAAACTCCTATGAATTCAATATTGGACAATATTTGACTTTTCTATTAGGTTGCAACAGCTTTGCTTGAAAAATACTTCATTATGCTTCCTTGATTAAGAAAAAGGGCATACATGCTTTCC-AATAAAATGACTCTTACCTCTCATAAATTAAGAGTA
>DIM50
CCGTCTCTTTTAAGTAAAACCCAGATGCAATGGGGGATTTCCTTGAATATGAAACTAACTCACATATTTCTTGTTTGATATATGATGGCTGGCAATATTTTTTAAGATATTATGCCTTACTGAGAGTCAAGTTCCAA-TCAGAACATTGATTTTGCCTTACATGGTTTCCCTTGACAACTCATATCTGTAGGTACAAATATAAGTTTCTCCGTGCAGCTACTGCAAATATTCCAACTAGTGTTTTGAAGGATAATAGAGGGAGCAAGCTAACAATTGGGAGAGATGGACTATTGAAGATTCAACATTTGGTATCTGTTCATCCTGCACCAGGTCATCAGCAACCTGCAGATTCTTCTGTCAGTCAACAACAGCAGAACCGAATTTCTTTCATTGAATTTTTTGTGAAACCTGAAGAAGATGAAGAGGAAACAACTGATTCTTAAATTCCTATGAATTCAATATTGGACGATATTTGACTTTTCTATCAGGTTGCAACAGCTTTGCTTGAAAAATACTTCATCATGCTTCCTTGATTAAGAAAAAGGTCATACATGCTTTCC-AAAAAAATGACTCTTACCTCTCATAAATTAAGAGTA
>EN45
AATTTCCCTCGATATTATGTTCTGATGCAATAGAGGTATTCCCTAAAACAAAATATTCTACTTACTTTTCTCCCTGTTTACAAGACATCAACATTGGTATGGTGTATTTAATCCCTTGACACTCTCAGAAATCAAGGTTGCATGTCTT-GTAGTAACTTACACTGTTTCCATCAACAATTAACATTTGCAGGTACAAATATAAGTTTCTTCGTGCAACTACTGCAAATATTCCAACTAGCGTTTTAAAGGATAACAGAGGAAGCAAACTAACATTTGGGAGAGGTGGGTTATTGAAGATTCAACATTTGGTGTCTGTTCGTGCTCAACCTGGTCAGCAGTATCCTGTAGATCCTAGCGGCAATCAGCAGCAGCAGGGGCGTATTGCTTACATTGAATTTTATGTAAAACCAGAAGAAGATGACGATGATGCAAATGATTCTTAGACTTCTATGGATGTGATCTTGGCTGCAGACAAAGCAGAGTCGATAATATGCAATGGGATGCTTCTTTTATATATAAAAAAAAGGTCTGGCATGTTTTTAGTGGAATGGATGTGGATGGCTTTGCATAAGCTACAGAAACAAAGGTTGCAAGGA-
>FC13
ATGTCTCGTACAGGTAACAACCAGAAAGATTGGA-A-CTTCCTTATGTAGAAAACAAAG----TTACTTTTTGTTTGCTACATAACAGCTTAGAAAATCTCAACGTTAAGAGCACTTTCT--------------GCACTGGAAAAATTATAATTCCCTTAATTAGTCTCTCTCAACAAAATACTTCGGCAGGTACAAATATAAGTTTCTCCGCGCAACTACTGCAAATATTCCAACTAGCGTTTTAAAGGATAACAGAGGAAGCAAACTAACAATTGGCATGAATGGACTACTTAAAATTCAACATTTAGTATCTGTGCGTCCAGCACCTGGTCATCCACAGCCTGGAGATTCCTGCGGCAATCCGCAGCAGCAGAATCGTATTTCATACATTGAATTTTTTGTGAAGCCTG---AAGAAGATGAGGAAACAAATGATTCTTAAAAATAAACAAATTGGATATTGGTAAACCAGAAAACTTTGTAGCAAGCAATTTATAGCTTGAATAAAAGCTATAGCAGTATTCTTTCTATAAGA--AACTTCAGATGAAATGACTATTAGCACCCTTTCCAGATGATTTTAATGCATGCTAATGA
>FTS1
CTGTCTTTTACAAGTAAAACCCAGATGCAATGGGGGATTTCCTTGAATATGAAACTAACTCACACATCTCTTGTTTGATATATGATGGTTGGCAATATTTTTTAAGATATTA-----------------------------------------TGCCTTACATGGTTTCCCTTGACAACTCACATCTGTAGGTACAAATATAAGTTTCTGCGTGCAACTACTGCAAATATTCCAACTAGTGTTTTAAAGGATAACAGAGGGAGCAAGCTAACGATTGGGAGAGATGGACTATTGAAGATTCAACATTTGGTATCTGTTCGTCCTGCACCAGGTCATCAGCAGCCAGTAGATTCTTCTGTCAATCAACAACAGCAGAACCGAATTTCTTTCATTGAATTTTTTGTGAAACCTGAAGAAGATGAAGAGGAAACTAATGATTCTTAAATTTCTATGAATTCAATATTGGACAATATTTGACGATTCTATCAGGTTGCAACGGCTTTTCTTGAAAAATACT---------------------------------------------------------------------------------
>FTS2
CTGTCTTTTACAAGTAAAACCCAGATGCAATGGGGGATTTCCTTGAATATGAAACTAACTCACACATCTCTTGTTTGATATATGATGGTTGGCAATATTTTTTAAGATATTA-----------------------------------------TGCCTTACATGGTTTCCCTTGACAACTCACATCTGTAGGTACAAATATAAGTTTCTGCGTGCAACTACTGCAAATATTCCAACTAGTGTTTTAAAGGATAACAGAGGGAGCAAGCTGACGATTGGGAGAGATGGACTATTGAAGATTCAACATTTGGTATCTGTTCGTCCTGCACCAGGTCATCAGCAGCCAGTAGATTCTTCTGTCAATCAACAACAGCAGAACCGAATTTCTTTCATTGAATTTTTTGTGAAACCTGAAGAAGATGAAGAGGAAACTAATGATTCTTAAATTTCTATGAATTCAATATTGGACAATATTTGACGATTCTATCAGGTTGCAACGGCTTTTCTTGAAAAATACTTAATTATGCTACCTTGATTAAGAAAGTGGACATACATGCTTTCC-AAAAAATGACTACCTGAT-CTCATAAATTAAGAGCA
>GG1
----------GATGCAGTAGAGAGATTCCCTTAAATAAAGTATTTTAAATAAGTTGGAGTCCTACCCCTTTTCTTTGATAGATTATTGCAGTT----TATAAAATACCAACACCAGTACACTCTTATTTAGTTTCAACTCACAGAAATCAGTACGCATGGTTCTGTACCCTTCAACAAATGAATGTTGCAGGTATAAATATAAGTTTCTTCGCGCAACGACCGCAAATATTCCAACTGGTGTTTTAAAGGATAACAGAGGAAGCAAGTTAACAATTGGGAAAGGTGGATTGTTGAAGATTCAACATTTAGTATCTGTTCGTCCGGCACCTGGTCAGCAGCAGCCTGCAGATCCTAGTGGCAATCAGCAGCAACAGGGTCGTATTTCTTACATAGAATTTTTTGTCAAACCAGAGGAAGATGATGAAGAAACAAATGATTCATAGTCTTCCCAAAATCCAGAATAATTCAGTTAGATTTCTTTAATACTATGAACTGATGCTTTTGGCACAAGAATATTCATGATTGTACCTGAACTGTAAATAAGAGGTGGGAGGATTTTTGATATTTACAGAATTTACTGCCAAACAAAATATGCCA
>HB41
CTGTCTCTTACAGGTAAAAACCAGATACAATGGCGAATTTCCATGAATACAAAACTAACTC--ACTTTTCTCGTTTGATATATGACAGTCGGCAATATTTTTAAAGATATTATGGCTTACTGAATGTCAAGTTCCAATTCAGAAGATTGAGGTTGCCTTACATGGTTTCCCTTAACAACTTTCATCTGTAGGTACAAATATAAGTTTCTTCGTGCAACTACTGCAAATATTCCAACTGGTGTTTTAAAGGATAATAGAGGAAGCAAGCTAACAATTGGGAGAGATGGGCTATTGAAGATTCAACATTTGGTATCTGTTCGTCCTGCACCAGGTCATCAACAGCCTGTAGATTCTTGTGGCAATCAACAGCAGCAGAACCGGATTTCTTATATTGAATTTTTTGTGAAACCTGAAGAGGATGAAGAGGAAACGAATGATTCTTAAAATTCTATGAATTCAGTATTGGTCTATATTTGATTCTCCTATCAGGTTGCAATGGCTTTGCTTGAAA----AATCATTATACTTCCTCGATTAAGCAAATGTACATACATGCTTTCCAAAAAACGAAGGCTGCTAATTTTGTTGTTTGAAATCG
>JO20
ATGTCTCGTACAGGTAGCCACCAG-----------ATAGACTGGGGAATGTCCTCATGCTTGGGTGCTTCTTGTTTAATATATAGCAGTTCACAAAAGTTTAATGTTTAATGCACTTTCTTCAGTGTGGATTCGGCACTGATAAAATTAAAATTCCCTCAATTGGTTTCTCTCATCAAGTTACTTCTGCAGGTACAAATATAAGTTTTTGCGTGCAACTACTGCAAATATTCCAACTGGTGTATTGAAGGATAATAGAGGAAGCAAGCTAACAATTGGGACGAGTGGACTATTGAAGATTCAACATTTGGTATCTGTGCGCCCAACACCTGGTCATCTGCAGCCTGGAGATTCTTGCGGCAATCAGCAGCAGCAGAATCGTATTTCATACATTGAGTTTTTTGTGAAACCAGAAGAAGATGATGAAGAAACAAATGATTCTTAAACATAAACAAATTGGATATTAATAAACTGGAAAGTTTTCTAGCA-------TATAGCTTCTGTAAAGGGTATAGCAGCATCCTTTCTCTAAAAGGAATTTGGGATGAAACTTTTAA--------------------------------------
>JU21
ATATCTCATACAGGTAAGCATCAGATAGACTGGGGAATGCCCTCATGTAGAAAACTAGCTTGAATACTTCTTGTTTGATATATAACGACTCACAAACATTTAGTGTTAAGAGCACTTTCTTCAGCGTAAATTTGGCACTGATAATATTGAAATTCTCTCAAATGATTTCTCTCAACAAGTTACTTCTACAGTTACATATGTAAGCTTCTTCATGCAACTACTACAAATATTCCTGCTGGTGTTTTTAAGGATAACAGAGGAAGCAAGCTAACCATTAGGAAGAGTGGACTATTGAAGATTCAAGATATAGTATCTGTGCCCCTAGCGCCTGGTCACCTGCAGTCTGGAGATTCATGTGGCAATCAGCAGCAGCGGATTCATACTTCATACATTGCATTTTTTGTGAAACCTGAAGACAACGATGAAGAAACAAACGATTCTTAAACATAAACAAATTGGATATTAATAAACTGGAAAATTATATGGCA-------TATAGCTTGCATTAAAGATATAGAAGCACTCTTTCTCTATAAGGAATTTG-----------------------------------------------------
>KE1
-------------GTAATAGCCTAATTTGATGAGATATTCCCTTAAACAGAATTCCAAATGACATCCTTGCTTTTTGATAGTTCATTCCCTTAAACATCAT-----TGTCACTGCTTTCTTCACTGTCAAGTTTCAACTCAGGAAACTAAGAACAGTTCTCAAGTGCTCCTTCAACAATTTTACATTGCAGGTATAAATATAAGTTTCTTCATGCAACTACTGCAAATATTCCAACTGGTGTTTTAAAGGATAACAGAGGGAGCAAGTTAACAATTGGGAGAGGTGGATTGTTGAAGATTCAACATTTGGTTTCTGTTCGACCTGCACCTGGCCAGCAGCAGCCTGTAGATCCTAGTGGCAATAAGCCACCACAGAATCGTATTTCTTACATTGAATTTTTTGTGAAACCAGAAGAAGACGATGAAGAAACAAACGATTCCTAGACTTCTATTAACAGGATCATCATGAGTCAGAAACACTTCTAGCTAGAAATTCACAGCTTGCCTAAA-GAAATA-AAGTGTGCTTGCTTGAGAGCTCAAATTGTTTAGTATGATTTTAGGGAAAAT-----------------------------
>LF2
-------------------------------------------------------------------------------------------------------------TTATGTCTTATGGAATGTCAGGTTCCAATTCAGAAGATTGAGATTGCCTTACGTGGTCTCCCCTGACAACTAACATCTGTAGGTACAAATATAAGTTTCTTCGCGCAACTACTGCAAATATTCCTACTGGTGTTTTAAAGGATAATAGAGGGAGCAAGCTAACAATTGGGAGAGGTGGACTATTGAAGATTCAACATTTGGTATCTGTTCGTCCTGCACCAGGTCATCAACAGCCTGTAGATTCTAGTGGCAATCAACAGCAGCAGAACCGAATTTCTTACATTGAATTTTTTGTGAAACCTGAAGAGGATGAAGAGGAAACCAATGATTCTTAAAATTCTATGAATTCAATATGGGTTTATACATGATGTTGTTTGAACAACTTAATGGCTCTGTTGAGAAGATGTTTTAAGATCTAATGCATGGCAAGTTTGTTAATTCTCTTGCATGTAAAAACTGACAGGCTTTGCT------------------
>MC0
CTGTCTCTTACAGATAAAAACCAGATACAATGGGGGGTTTCCTTGAATACGAAACTAACTCTCACATTTCTTGTTTGATATATGACGTTGGCAAT--ATTTTTAAGATGTTATGCCTTATTGACTGTCAAGTTCCAATTCAGAAGGTTGAGGTTACCTTACATGGTTTCTCTTGACAACGCATATCTGTAGGTACAAATATAAGTTTCTTCGTGCAACTACTGCAAATATTCCAACTGGTGTTTTAAAGGATAATAGAGGGAGCAAGCTAACAATTGGGGGAGGTGGACTATTGAAGATTCAACATTTGGTATCTGTTCGTCCTGCACCAGGTCATCAACAGCCTGCAGATTCTTCTGCCAATCCACAGCAGCAGAACCGGATTTCTTACATTGAATTTTTTGTGAAACCTGAAGAGGATGAAGAGGAAACCAACGATTCTTAAAATTCTATGAATTCAATATTGGTCTATACTTGATGCTCCTGTTGGGCTGCAATGGCTTTACTTGAAAAATACTTCATAATACTTTCTGGAATAAGAAAATCGACATACATG----------------CTTTTC---------------------
>MT0
TTGTCTCTTACAGGTAAAACCCAGATACAATGGGGGATTTCCTTGAATAGGAAACTAACTCACACATTTCTTGTTTGATATATAACGGTTGGCAATATTTTTTAAGATATTATGCCTTGTTGAGTGTTGAGTTTCAATTCAG-AGATTGAGGTTGCCTTACATGGTGTCCCTTGACAACTCACATCTGTAGGTACAAATATAAGTTTCTTCGTGCAACTACTGCAAATATTCCAACTAGTGTTTTGAAGGATAATAGAGGGAGCAAGCTAACAATTGGGAGAGGTGGACTATTGAAGATTCAACATTTGGTATCCATTCGTCCTGCACCAGGTCATCAACAGCCTGTAGATTCTTCTGGCACTCAACAGCAGCAGAACCGAATTTCTTTCATTGAATTTTTTGTGAAACCTGAAGAGGATGAAGAGGAAACCAATGATTCTTAAACTTTTATGAATTCAAT-------------TGATGCTTTTTTCAGGTTGCAACGCCTTTGCTTGAAATATACTTCATTATGCTTCCTTGATTAAGTAAACAGACATACATGCTTTCCCAAAACAATGACTACTTGAAATTAAGACTCAAGAATA
>NN48
CCGCCTCTTACAAGTAAAACCCAGATGCAATGGGGGATTTCCTTGAATATGAAACTAAGTCGCACATTTCTTGTTTGATATATGATGGTTGGCAATATTTTTTAAGATATTATGCCTTACTGAGAGTCAAGTTCCAATTCAGAAGATTCACTTTGACTTACATGGTTTCCCTCGACAACGCACATCTGTAGGTACAAATATAAGTTTCTTCGTGCAACTACTGCAAATATTCCAACTAGTGTTTTGAAGGATAATAGAGGGAGCAAGCTAACAATTGGGAGAGATGGACTATTGAAGATTCAACATTTGGTATCCGTTCGTCCTGCACCAGCTCCTCAGCAGCCTGTAGATCCTTCTGGCAATCAACAACAGCAGAACCGGATTTCTTTCATTGAATTTTTTGTGAAACCTGAAGAAGATGAAGAGGAAACTAATGATTCTTAAACTTCTATGAATTCAATATTGGACTATATTTGATGTTTCTATCAGGTTGCAACGGCTTTGCTTGAAAAATACTTCATTATGCTTCCTTGATTAAGAAAATGGACATACATGCTTTCC-AAAAAAATGACTCTACCTTCTCATAAATTAAGAGTA
>PA42
CTGTCTCTTACAGGTATAAACCAGATACGATGGGGGATTTCCTTGAATACGAAACTA------ACATTTCTTGTTTGATA-TTATCATGTGACAATA-TTTTAAAGATATTATGCGTTATTGAGTGTCATGTTCCAATTCAGAAGATTGAGGTTGTCTGACATGGTTTCCCTTGACAACTCACATCTGTAGGTACAAATATAAGTTTCTTCGTGCAACTACTGCAAATATTCCAACTGGTGTTTTGAAGGATAATAGAGGAAGCAAGCTAACAATTGGGAGAGGTGGACTATTGAAGATTCAACATTTGGTATCTGTTCGTCCTGCACCAGGTTATCAACAGCCTGTAGATTCATGTGGCAATCAACAGCAGCAGAATCGGATTTGTTACATTGAATTTTTTGTGAAACCTGAAGAGGATGAAGAGGAAACCAATGATTCTTAAAATTCTACGAATTCAATTTTGGTCTATACGTGATGCCCTTACCAGGTTGCAACGACTTGGCTTGAAAAATACTTCATTATACTTGCTCGATTAAGATAATGGATATACATGCTTTCCAAGAAAAATGACTATCTGATCTCATAAATTAAGAGTA
>PB33
ATGTTTCTTACAGGTAACTGCTTAATTTGATGAGATATTCCCCTAAACAGAATTCTCAGTGACATCCTTGCTTTTTGATGGTTTATTCCTTTCAGCATCATTG---TCAATATGCTTTCTTCATTGACAAGTTTC--CTCAGGAAACTAACAACAGTTCTGAAGTTCTTCTTCAACAATTTTACATTGCAGGTATAAATATAAGTTTCTCCATGCTACTACTGCAAATATTCCAAGTGGTGTTTTAAAAGATAGCAGAGGGAGCAAGTTAACAATTGGGACAGGTGGGCTGTTGAAGATTCAACATTTGGTTTCTGTTCGACCTGCACCTGGTCAGCAGCAGCCTGTAGATCCTAGTGGCAATAAGCAACCACAGAATCGTATTTCTTACATCGAATTTTTTGTGAAACCAGAAGAAGAAGATGAAGAAACAAATGATTCCTAGACTTCTATCAACAGGATCACCATGAATCAGAAACACTTCTAGCAAGAAATTTACTGTTTGGCTAAA-CAAATAGGTGTGCGCTTCCTTGGGAGCTCAAATTGGTTAGTATGGCCTCAATGGAGATAATGTAGAGTCCAATGCAAAAATACTTTT
>PF1
CTCTCTCTTACAGGTAAAACCCAGATGTAATGGGGGATTTTCTTGAATATGAAACTAACTCACACATTTCTTGTTTGATATATGACAGTTGGCAATATTTTTTAAAATATTATGCTTTATTGAGTGTCAAGTTCCAATTCAGAAGATTGAGTTTGCCTTACATGGTTTCCCTTGATAACTCACATCTGTAGGTACAAATATAAGTTTCTTCGTGCAACTACTGCAAATATTCCAACTAGTGTTTTAAAGGATAATAGAGGGAGCAAGCTAACAATTGGGAGAGATGGACTATTGAAGATTCAACATTTGGTATCCGTTCGTTCTGCACCAGGTCATCAACAGCCTGTAGATTCTTCTGGCAATCAACAACAGCAGAACCGGATTTCTTTCATTGAATTTTTTGTGAAACCTGAAGAAGTTGAAGAGGAAACCAATGATTCTTAAATTTCTATGAATTCAATATTGGACTATATTTGATGCTTCTATCAGGATGCAACGGCTTTGCTTGAAAAATACTTCATTATGCTTCCTTGATTAAGAAAATGGACATACATGCTTTCC-AAAAAAAATGATTACCTG------------------
>PFM1
----------------------------------------------------------------CATTTCTTGTTTGATATATGATGGTTGGCAATATTTTTAAAGATATTATGCGTTATTGAGTGTCATGTTCCAATTCAGAAGATTGAGGTTATCTGACATGGTTTCCCTTGGAAACTCACATCTGTAGGTACAAATATAAGTTTCTTCGTGCAACTACTGCAAATATTCCAACTAGTGTTTTGAAGGATAATAGAGGAAGCAAGCTAACAATTGGGAGAGGTGGACTATTGAAGATTCAACATTTGGTATCTGTTCGTCCTGCACCAGGTCATCAACAGCCTGTAGATTCATGTGGCAATCAACAGCAGCAGAATCGGATTTGTTACATTGAATTTTTTGTTAAACCTGAAGAGGATGAAGAGGAAACCAATGATACTTAAAATTCTATGATTTCAATATCGGTCTATACTTGATGTCCATATCAGGTTGCATCGACTTTGCTGGAAAAATACTTCATTATACTTCCTCGATTAAGGTAATGGACATACATGCTTTCCAA-AAAAATGACTATCTGATCTCATAAATTAAGAGTA
>PG28
ATGTTTCTTACAGGTAATTGCCTAATTTGATGAGATATTCACTTAAACAGAATTCTAAGTGACATCCTTGCTTTTTGATAGTTCATTCCCTTAAACATCATTGTCAGCTTTCTTCATTGTCAAGTTTCAAGTTTCAACCCAGGAAACTAAGAACAGTTCTCAGAACA--TTTCAACAATTTTACATTGCAGGTATAAATATAAGTTTCTCCATGCAACTACTGCAAATATTCCAAGTGGTGTTTTAAAAGATAACAGAGGGAGCAAGTTAACAATTGGGAGAGGTGGGTTGTTGAAGATTCAACATTTGGTTTCTGTTCGACCTGCACCTGGTCAGCAGCAGCCTGTAGATCCTAGTGGCAATAAACAACCACAGAATCGTATTTCTTACATTGAATTTTTTATGAAACCGGAAGAAGATGACGAAGAAACAAATGATTCCTAAACTTCTATCAACAGGATCATCATGAATCAGAAACACTTCTAGCAAGAAATTCACAGTTTGGCTAAA-GAATTAGAAGTGTGCTTCCTTGAGAGGTCAAATTAGTTACTATGATTTTAGGGAAAATAATGATTGTACACTTGTAACTGTAGACTA
>PH2
TTCTCTCTTACAGGTAAAACCCAGATGCAATGGGGGATTTTCTTGAATATGAAACTAACTCACACATTTCTTGTTTGATATATGACAGTTGGCAATATTTTTTAAAATATTATGCCTTATTGAGTGTCAAGTTCCAATTCAGAAGATTGAGTTTGCCTTACATGGTTTCCCTTGACAACTCACATCTGTAGGTACAAATATAAGTTTCTTCGTGCAACTACTGCAAATATTCCAGCTAGTGTTTTAAAGGATAATAGAGGGAGCAAGCTAACAATTGGGAGAGATGGACTATTGAAGATTCAACATTTGGTATCCGTTCGTTCTGCACCAGGTCATCAACAGCCTGTAGATTCTTCTGGCAATCAACAACAGCAGAACCGGATTTCTTTCATTGAATTTTTTGTGAAACCTGAAGAAGATGAAGAGGAAACCAATGATTCTTAAATATCTATGAATTCAATATTGGACTATATTTGATGCTTCTATCAGGATGCAACGGCTTTGCTTGAAAAATACTTCATTATGCTTCCTTGATTAAGAAAATGGACATACATGCTTTCC---AAAACAAATGT-----------------------
>PM29
---------------------------------------------------------AGTAACATCCTTGGCTCTT-ATAGTTCATTCCCTTGAGCATCATTG---TCAATGTGCTTTCTTCACTGTCAAGTTTCAACTCAGGAGACTAAAAACAGTTCTCAAGTGCTTCTTCAACAATTTTACATTGCAGGTATAAATATAAGTTTCTACATGCAACTACTGCAAATATTCCAACTGGTGTTTTAAAGGATAACAGAGGGAGCAAGTTAACAATCGGGAGAGGTGGGCTGTTGAAGATTCAACATTTGGTTTCTGTTCGACCTGCACCTGGTCAGCAGCAGCCTGTAGATCCTAGTGGCAATAAGCAACCACAGAATCGTATTTCTTACATTGAATTTTTTGTGAAACCGGAAGAAGATGATGAAGAAACAAATGATTCCTAGACTTCTATTAACAGGGTCATCATGAATCAGAAACACTTATAGCAAGAAATTCACAGATTGGATAAA-GAAATAGAAGTGTGCTTCCTTGAGAGCTCAAATTGGTAAGTATAATTTTAGGGAAAAT---GATTGTATACTTGTAACTTTAAACTA
>PS27
ATGTTTCTTACAGGTAATTGCCTAATTTGATGAGATATTCACTTAAACAGAATTCTAAGTGACATCCTTGCTTTTTGATAGTTCATTCCCTTAAACATCATTGTCAGCTTTCTTCATTGTCAAGTTTCAAGTTTCAACCCAGGAAACTAAGAACAGTTCTCAGAACA--TTTCAACAATTTTACATTGCAGGTATAAATATAAGTTTCTCCATGCAACTACTGCAAATATTCCAAGTGGTGTTTTAAAAGATAACAGAGGGAGCAAGTTAACAATTGGGAGAGGTGGGTTGTTGAAGATTCAACATTTGGTTTCTGTTCGACCTGCACCTGGTCAGCAGCAGCCTGTAGATCCTAGTGGCAATAAACAACCACAGAATCGTATTTCTTACATTGAATTTTTTATGAAACCGGAAGAAGATGACGAAGAAACAAATGATTCCTAAACTTCTATCAACAGGATCATCATGAATCAGAAACACTTCTAGCAAGAAATTCACAGCTTGGCTAAA-GAATTAGAAGTGTGCTTCCTTGAGAGATCAAATTAGTTACTATGATTTTAGGGAAAATAATGATTGTACACTTGTAACTGTAAACTA
>PS30
CTGTCTCTTACAGGTATAAACCAGATACGATGGGGGATTTCCTTGAATACGAAATTA------ACATTTCTTGTTTGATA-TTATCATGTGACAATA-TTTTAAAGATATTATGCGTTATTGAGTGTCATGTTCCAATTCAGAAGATTGAGGTTGTCTGACATGGTTTCCCTTGACAACTCACATCTGTAGGTACAAATATAAGTTTCTTCGTGCAACTACTGCAAATATTCCAACTGGTGTTTTGAAGGATAATAGAGGAAGCAAGCTAACAATTGGGAGAGGTGGACTATTGAAGATTCAACATTTGGTATCTGTTCGTCCTGCACCAGGTCATCAACAGCCTGTAGATTCATGTGGCAATCAACAGCAGCAGAATCGGATTTGTTACATTGAATTTTTTGTGAAACCTGAAGAGGATGAAGAGGAAACCAATGATTCTTAAAATTCTACGA---CAATATTGGTCTATACGTGATGCCTCTACCAGGTTGCAACGACTTTGCTTAGAA----------AATACTTGCTCGATTAAGATAATGTACATACATGATTTCCAAGAAAAATGACTCTCTGATCTCATAAATTAAGAGTA
>PSF43
CTGTCTCTTACAAGTAAAACCCAGATGCAATGGGCGATTTCCTTGAATACGAAACTAACTCACGCATTTCTTGTTTGATATATGATGGTTGGCAATATTTTTTAAGATATTATGCCTTACTGAGAGTCAAGTTCCAATTCAGAAGATTGAGTTTGCCTTACATGGTTTCCCTTGACAACTCATATATGTAGGTACAAATATAAGTTTCTTCGTGCAACTACTGCAAATATTCCAACTAGTGTTTTGAAGGATAACAGAGGGAGCAAGCTAACAATTGGGAGAGATGGACTATTGAAGATACAACATTTGGTATCCGTTCGTCCTGTGCCTTCTCCTCAACAGCCTGTAGATTCTTCTGGCAATCAACAACAGCAGAACCGGATTTCTTTCATTGAATTTTTTGTGAAACCTGAAGAAGATGAAGAGGAAACTAATGATTCTTGAACTTCTATGAATTCAATATTGGACTATATTTGATGTTTCTGTCAGGTTGCAACGGCTTTGCTTGAAAAATACTTAATT----------------------------------------------------------------------------
>PTA0
-------------------------------GGGGGATTTCCTTGAATATGAAACTAACTC--ACATTTCTTGTTTGATATATGATGGTTGGCAATATTTTTAAAGATATTATGCCTTATCGAGTGTGAAATTCCAATTCAGAATATTGAGGTTGCCTTACATGGTTTCTCTTGACAACTCACATCTGTAGGTACAAATATAAGTTTCTTCGTGCAACTACTGCAAATATTCCAACTAGTGTTTTAAAGGATAATAGAGGGAGCAAGCTAACAATTGGGAGAGGTGGACTATTGAAGATTCAACATTTGGTATCTGTTCGTCCTTCACCAGGTCATCAACAGCCTGTAGATTCCTCTGGCAATCAACAGCAGCAGAACCGGATTTCTTATATTGAATTTTTTGTGAAACCTGAAGAGGATGAAGAGGAAACCAATGATTCCTAAAATTCTATGAATTCAATATGGGTCTATACTTGATGCTTCTATCAGGTTGCAACGACTTTGTTTGAAAAATATTTCATTAATCATT---------------------------------------ATGCTTCCTTG-------------------
>RC54
-----------AGTAAAAACCCAGATGCAATGGGGTATTTCCTTGAATATGAAACTAACTCACACATTTCTTGTTTGATATATGATGGTTAGCAATATTTTTTAAGATATTATGCCTTACTAAGAGTCAAGTTCCAATTCAGAACATTGAGTTTGCCTTACATGGTTTCCCTTGACAACTTATATCTGTAGGTACAAATATAAGTTTCTTCGTGCAACTACTGCAAATATTCCAACTAGTGTTTTGAAGGATAATAGAGGGAGCAAGCTAACAATTGGGAGAGATGGACTATTGAAGGTTCAACATTTGGTATCTGTTCGTCCTGCACCAGCTCCTGAGCAGCCTGTAGATTCTTCTGGCAATCAACAACAGCAGAACCGGATTTCTTTCATTGAATTTTTTGTAAAACCTGAAGAAGATGAAGAGGAAACTAATGATTCTGAAACTTCTATGAATTCAATATTGGACTATATTTGATGTTTCTATCATGTTGCAACGGCTTTGCTTGGAAAATACTTCATTATGCTTCCTTGATTAAGAAAATGGACATACATGCT-----------------------------------------
>RR55
CCGTCTCTTACAAGTAAAACCCAGATGCAATGGGGTATTTCCTTGAATATGAAACTAACTCACACATTTCTTGTTTTATATATGATGGTTAGCAATATTTTTTAAGATATTATGCCTTACTAAGAGTCAAGTTCCAATTCAGAACATTGAGTTTGCCTTACATGGTTTCCCTTGACAACACATATCTGTAGGTACAAATATAAGTTTCTTCGTGCAACTACTGCAAATATTCCAACTAGTGTTTTGAAGGATAATAGAGGGAGCAAGCTAACAATTGGGAGAGATGGACTATTGAAGATTCAACATTTGGTATCCGTTCGTCCTGCACCAGCTCCTCAGCAGCCTGTAGATTCTTCTGGCAAT---CAACAGCAGAACCGGATTTCTTTTATTGAATTTTTTGTAAAACCTGAAGAAGATGAAGAGGAAACTAATGATTCTTAAACTTTTATGAATTCAATATTGGACTATATTTGATGTTTCTATCATGTTGCAACGG---------------------------------------------------------------------------------------------------
>SA1
GTGTCTCTTACAGGTACAAACCAGATACGATGGGGGATTTCCTTGAATACGAAACTA------ACATTTCTTGTTTGATATATGACGGTTGGGAATATTTTTAAAGATATTATGCGTTATTGAGTGTCATGTTAGAATTCGGAAGATTGAGTTTGTCTGACATGGTTTCTCTTTACAACTCACATCTGTAGGTACAAATATAAGTTTCTTCGTGCAACTACTGCAAATATTCCAACTGGTGTTTTAAAGGATAATAGAGGAAGCAAGCTAACAATTGGGAGAGGTGGACTATTGAAGATTCAACATTTGGTATCTGTTCGTCCTGCACCAGGTCATCAGCAGCCTGTAGATTCATGTGGCAATCAACAGCAGCAGAATCGGATTTGTTACATTGAATTTTTTGTGAAACCTGAAGAGGATGAAGAGGAAACCAATGATTCTTAAAATTCTATGAATTCAATATTGGTCTATACTTGATACCCCTATCAGGTTGCAACGACTTTGCTTGAAAAATACTTCATTATACTTCCTTGATTAAGATAAAGGACATACATGCTTTCCAA-AAAAATGACTATTTGATCTCATAAA-AAAGATTA
>SC0
CTGTCTCTTACAGGTAAAACCCTGATGGAATGGGGGATTTCCTTGAATATGAAATTCAC----ACATTTCTTGTTTGATATATGATGGTTGTCAATGTTTTGAAAGCTATTATGCCTTACTGAGTGTCAAGTTCCAATTCAGAAGATTGAGGTTGCCTTACATGGTTTCCCTTGACAACTCACATCTGTAGGTACAAATATAAGTTTCTTCGTGCAACTACTGCAAATATTCCAAGTAGTGTTTTGAAGGATAATAGAGGGAGCAAGCTTACAATTCTGAGAGGTGGATTATTGAAGATTGAACATATGATATCCGTTCGTCCTGCACCAGGTCATCAACAGCCTGTAGATTCTTCTGGCACTCAGCAGCAGCAGAACCGGATTTCTTTCATTGAATTTTTTGTGAAACCTGAAGAGGATGAAGAGGAAACCAATGATTCTTAAAATTCTATGAATTCAATATTGGTCTATATTTGATGCTTCTAGCAGGT-----------------------------------------------------------------------------------------------------------
>SE46
----------------GAGTGTTGGTAGGGTGGCAGTAAGTTTTGCAGTGAAGGGGTGA---------------------------------------------------TGGCC----------------------------------ACGGTGATTTGCAGTGCA------ACCACTATGTTTTTATAGGTACAAATATAAGTTTCTTCGTGCAACTATGGCAAATATTCTGACTAGTGTCATAAAAGATAATAGAGGAAGCAAACTAACATTTGGGAGAGGTGGGTTATTGAAGATTCAAAATTTAGTATATGTTCGTCCTCAAGCTGGTTAGAAGTATCCTGTAGATCCTAGTGGCAATTAACAACAGCATTGGCATATTGCGTACATTGAATTTTATGTAAAACCAG---AAGAAGATGATGATGCAAATGATTCTTAGAGTTCTGTTGATGTGATCCTTGGTTGTAGATAAAGCAAAGTCCAAATATGCAATG---------------------------------------------------------------------------------------------------
>SG23
ACATCTCTTGCAAGTAACAATCAGATAGACTGGGGAATGTCCTTATATAGAAAAATAACTTGGTTACTTCTTGTTTGATACGTAACAGTTCACAAAAAATGAATGTTAAGAGCAGTTTATTCCATGTGAATTTGGCACTAAAAAAATTAAAATTCCCTTAAATGGTTTCTCTCAACAAGTTACTTTTGTAGGTACAAATATAAGTTTCTTCGTGCAACTACTGCAAATATTCCAACTAGTGTTTTGAAGGATAAAAAATGAAGAAAGCTAACAATTGGGAGGAATGGACTACTGAAAATTCAAAAATTGGTATCTGTGCATGCAGAATTAGGTCATTTGCAGCCTGAAGATTCTTGTGGCAATCTGTAGCAATAGAACCGTATTTCATACATTGATTTTTTTGTGAAACCTGAAGAAGATGATGAAGAAAAAAATATATAGAAAATGACATTGATCAGAGAAACATTGGACAGTCTGGATACATTTGAGGAGTGGTTAAAAATGTTTTTTGGTTCAAATGTTGAGTTTCCATGGCAA--TGTGTGTGTGAGATTGTTTTGAAGCACTCAAAGAGTTTGTGGATGAACTTTTTGAAAGC
>SS22
ATGTCTCTTACAGGTAACAACCAGATAGACTGGGGAATGTCCTTGTATAGAAAACTAACTTGG-TACTTCTTGTTTGATACTTAACAGTTTACAAAATTTTAATGTTAAGAGCACTTTCTTCAGTATGAATTTGGCACCGAAAAAAATAAAATTCCCTTAAATGGTTTCTCTCAACAAGTTACT-CTGCAGGTACAAATATAAGTTTCTTCGTGCAACTACTGCAAATATTCCAACTGGTGTTTTGAAGGATAACAGAGGAAGCAAGCTAACAATTGGGAGGAATGGACTATTGAAGATTCAACATTTGGTATCTGTGCGTCCAGCACCTGGTCATTCACAGCCTGGAGATTCTTGTGGCAATCAGCAGCAGCAGAATCGTATTTCATACATTGAATTTTTTGTGAAACCTGAAGAAGATGATGAAGAAACAAATGATTCTTAAACATAAACAAATTGGATATTACTAAACTGGAAAATTTTCTAGCAAGCAATTTCTAGCTTGCTAAAA-GATATAGCAGCATGCTTTCTCTATAAGGAATTTGGGATGAAATGACTTTTAACAACAGTTAGGTGCAACTCTTTAGAAATCAACCAA
>SV36
TTGCAGTCAAGTCCGCTACATTAAAAGAAGCTATAGACGACCTTGAATGGCAGGCGCAAGCATCTATCTATAAATCCTGACCTATTGTTACTTTCAAAGGTAAAGGTCACAGTGATTTGCAGATTGACTTGTTTTATAATGCCCAATCTGATCTTTTCATTGCATTCAGTGTGATCACTATGTTTTCACAGGTACAAATACAAGTTTCTTCATGCAACTATTGCAAATATTCCAACTAGTGTTTTAAAGGATAACAGAGGGAGCATGCTAATAATTGGGAGAGGTGGATTATTGAAGATTCAACATTTGGTGTCTATCCATCCTGCACCTAGTTATCAGAAGCTCGTAGATTCCTTTGACAATCAACAACAACAAAATCTCATTTCTTACATTGAATTTTTTATGAAACTGGAATAAGATGATGAAGAAACAAATGATTCATAAAA-TTTTTCTATCTTACATAAATCAATCAAGAGTGATTATACAAGATAATTCCTGGCTTACTTAAAAGAGATGACATGAGAAGATGCTTTTTATCTCCTTTAGGAAAATCGGTCTGT-------------------------------------
>TA17
-----------------------------------------------------------TTTGAAACTTCTTGCTTGATATTTAACAGCTCACAAAAGTTTAATGTTAAGATAACTTTCTTCAGCGAGAATTTGGTACCGATAAAATTAAAATTTCCTCAAATGAATTCTCTCAACAAATTACTTCTGCAGGTACATATATAAGTTTCTTCATGCAACTACTATAAATATTCCTACTGGTGTTTCGAAGGATAACAGAGGAAGCGAGCTAACCATTGGAAGAAGTGGACTATTGAAGATTCAATATTTAGTATCTGTGTGCCTAGTGCATGGTCACCTGCAGCCTGTAGATTCTTGTGGCAATCAACAGCAGCAGAATCATACTTCATACATTGCATTTTTTCTGAAACCTGAAGAAGACGATGAAGAAACAAACGATTCATAAACATAAACAAATTGGACATCAATAAACTAGAAAATTTTCTGATA-------AGCACTCTTTCTCTATAAAGAATTTGCAATGAAATCTACCCGTCTATA-------------------------------------------------------
>TB39
ATGTCTCTTACAGGTAACAACCCGATAGTATGGGGAATTTCCTTAAATAGAAAACTTAGTAACATACTTCTTGCTTCATATGTAACAGTCAACGACATTTCAATGTTAGTATGTTCTTACTCAGTGTCAAGATGCTATTTAGTATATCAAGATTGCCTTGAACGGTTTCTCTCAACAAGTTACATCTGCAGGTACAAGTATAAGTTTCTTCGTGCAACTACTGCAAATATTCCAACTAGTGTTTTAAAGGATAACAGAGGAAGCAAGCTAACAATTGGGAGAGGTGGATTATTGAAGATTCAGCATTTGGTATCTGTACGCCCCGCAGCTGGTTATCAGCAGCCTTTAGATTCTTGTAGCAACCAGCAGCAGCAAAATCGTATTTCATACATTGAATTTTTTGTGAAACCTGAAGAAGACGATGAAGAAACAAATGGTTCTTGAACTCTTTGAATTTGGATATTAATAAATTAGAGTTTTTTCTAGCAAGCAATTTCTGGCTTGCTTAAAAGATATATTAGTATGCTTCCTCCATAAAGAAAATGAGATGAGATGACTTTTAATGCCCTTTAGGTGCAAGTGTCTAGGAGTAATCAAA
>TC31
--------------------------------------------------------------------------------GTTCATTCCC----------------TCACTGTGCTTTCTTCACTGTCAAGTTTCAACTCAGGAAAATAAAAAGAGTTCTCAAGTGCTCCTTCAATAATTTTACATTGCAGGTATAAATATAAGTTTCTCCATGCAACTACTGCAAATATTCCAACTGGTGTTTTAAAGGATAACAGAGGGAGCAAGTTAACAATTGGGAGTGCTGGGTTGTTGAAGATTCAACATTTAGTTTCTGTTCGACCTGCACCTGGCCAGCAGCAGGCCGTAGATCCCAGTGGCAATAATCCACCACAGAATCGTATTTCTTACATTGAATTTTTTGTGAAACCAGAAGAAGATGATGAAGAAACAAATGATTCCTAGACTTCTATTAACAGGATCACCATGAATCAGAAACATTTCTAGCAAGAAATTCACAGTTCGCCTAAA-GAAATAGAAGTGTGCTTCCTTGAGAGCTCAAATTGGTTGGTATGATTTTAGGGAAAATAATGATTGTGCACTTGTAACTG-------
>TN1
ATGTCTCTTACAGGTAACAATCAGATAGAATGGGGAATTTGCTTAAATAGAAAACTGAGCAATATACTTCTTGTTTAATATATAACAGGTGACATTTTTTTTATGTTAGTGTGCC-TCCTTCAGTGTCAAGTTGGCACTCAGAATATCAAGATTGCCT----TGGTTTCTCTCAACAAGTTACATCTGCAGGTACAAATACAAGTTTCTTCGTGCAACTACTGCAAATATCCCAACTAGTGTTTTAAAGGATAACAGAGGAAGCAAGCTAACAATTGGGAGAGGTGGATTATTGAAAATTCAACATCTGGTATCTGTGCGTCCTGCACCTGGCTATCAGCAGCCTGTAGATTCTTGTAGTAATCAGCAGCAGCAGAATCGTATTTCTTACATTGAATTTTTTGTGAAACCTGAAGAATATGATGATGAAACAAATTGTTCTTAAACTCTGTGAATTTGGATACTAATAAATTAAGAGTTTTTCTAGCAATCAATTTCTGGCTTGCTTTAAGGATATAGTAGTATGCTTCCTCCATTAAGAAAATGAGATGAGATGACTTTAAATGCCCTTTAGATTCAATTGTGTAGGATTTATCAAA
>TO14
--------------------------------------------------------------------------------------------------------TTTAAGAGCACTTTCTTCAGTGTGAATTTGGCACTGATAAAATTAATATTCCCTAAAATGGTTTCTCTCAACAAGTTACTTCTGCAGGTACAAATATAAGTTTCTTCGTGCAACTACTGCAAATATTCCAACTGGTGTTTTGAAGGATAACAGAGGAAGCAAGCTAACAATTGGGACGAGCGGACTATTGAAGATTCAACATTTAGTATCTGTACGCCCAGCACCTGGTCATCTGCAGCCTGGAGATTCTTGTGGCAATCAGCAGCAGCAGAATCGTATTTCATACATTGAATTTTTTCTGAAACCTGAAGAAGATGATGAAGAAACAAACGATTCTTAAACATAAACAAATTGGATATTAACAAACTGGAAA-TTTTCTAGCA-------TATAGCTTGCTTAAAAGATATAGCAGCATTCTTTCTCTATAAGGAATTTGGGATGAAATGACTTTTAACACCCTTTAGGTGCAACTC----------------
>TPL03
CCGTCTCTTACAAGTAAAACCCAGATGCAATGGGGGATTTCCTTGAATATGAAACTAACTCACGCATTTCTTGTTTGATATATGATGGTTGGCAATATTTTTAAAGATATTATGCCTTACTGAGAGTCAAGTTCCAAATCAGAAGATTGAGTTTGCCTTACATGGTTTCCCTTGACAACTCATATCTGTAGGTACAAATATAAGTTTCTTCGTGCAACTACTGCAAATATTCCAACTAGTGTTTTGAAGGATAATAGAGGGAGCAAGCTAACAATTGGGAGAGATGGACTATTGAAGATTCAACATTTGGTATCCGTTCGTCCTGCACCAGCTCCTCAGCAGCCTGTAGATTCTTCTGGCAATCAACAACAGGAGAACCGGATTTCTTTCATTGAATTTTTTGTGAAACCTGAAGAAGATGAAGAGGAAACCTAATGATTCTAAACTTCTATGAATTCAATATTGGACTATATTTGATGTTTCTATCAGGTTGCAACGGCGTTGCTTGAAAAATACTTCATTATGCTTCCTTGATTAAGAAAATGGACATACATGCTTTCC-AAAAAAATGACTCTACCTTCTCATAAATTAAGAGTA
>WN5
TTGTCTCTTACAGGTAAGAACAAGATAAAA-AGAGGATTTGCTTAAATGGCAAACTCAGCTACAA--------------------------------AGCTTAATGTTATCATGTCTTCTTTGGTGTCAAGTTCAAACTCCGTAAATTGAGATTGCCTT-----GTTAACCTTGATAATTTATATCTGCAGGTACAAATATAAGTTTCTTCGTGCAACTACTGCAAATATTCCAACTGGAGTTTTAAAGGATAACAGAGGGAGTAAGATAACAATTGGGAGAGGTGGACTATTGAAGATTCAACATTTGGTGCCTGTTCGTTCTGCACCTGGTCATCTGCAGCCTGTAGATTCTTGTAGCAACCAGCAGCATCAAAGTCGTATTTCTTACATTGAATTTTTTGTGAAACCTGAAGAAGATGATGAAGAAACAAATGATTCTTAGTTTTCTGCAAAATGGATATTAACAAACAAGGAATGCTTAAACAGAGAGTTCCTGGCTATTCTTTAAAGATACTACATTATGCTTCCTTGAGAAG-AAAGTGGACTGACATGCTTTTCATGAAATAATGGCTGTCCCACTTGTTAACTAATAGTG
>WS10
ATGTCTCCTACAGGTAACGATCAGAAAGACTGGA-G-CTTCCTTTTGTAGAAAACAAAG----TTACTTTTTGTTTGATGCATAACAGCTTAGAAAATCTCAACGTTAAGAGTACTTTCT--------------GCACTGGAAAAATTAAAATTCCCTTAACTAGTTTCTCTCAACAAAATACTTCTGCAGGTACAAATATAAGTTTCTCCGTGCAACTACTGCAAATATTCCAACTAACGTTTTAAAGGATAACAGAGGAAGCAAACTGACAATTGGCATGAATGGACTACTTAAAATTCAACATATAGTATCTGTGCGTCCAGCACCTGGTCATCCACAGGCTGGAGATTCCTGTGGCAATCCGCAGCAACAGAATCGTATTTCATACATTGAATTTTTTGTGAAGCCTG---AAGAAAATGAGGAAACAAATGATTCTTAAAAATAAACAAATTGGTTATTGGTAAACCAGAAAACTTTCTGGCAAGCAACTTATAGCTTGAATAAAAGATATAACAGCATTCTCTCTATAAGA--AACTTCAGATGGAATGACCATTAGCACCCTCTCCCGATGTTTTTAATGCATTTTAATGA
>WW11
-------------------------------------------------------------------------------------------------TCTCAACGTTAAGAGTACTTTCT--------------GCACTGGAAAAATTAAAATTCCCTTAACTAGTTTCTCTCAACAAAATACTTCTGCAGGTACAAATATAAGTTTCTCCGTGCAACTACTGCAAATATTCCAACTAACGTTTTAAAGGATAACAGAGGAAGCAAACTGACAATTGGCATGAATGGACTACTTAAAATTCAACATATAGTATCTGTGCGTCCAGCACCTGGTCATCCACAGGCTGGAGATTCCTGTGGCAATCCGCAGCAACAGAATCGTATTTCATACATTGAATTTTTTGTGAAGCCTG---AAGAAAATGAGGAAACAAATGATTCTTAAAAATAAACAAATTGGTTATTGGTAAACCAGAAAACTTTCTGGCAAGCAACTTATAGCTTGAATAAAAGATATAACAGCATTCTCTCTATAAGA--AACTTCAGATGGAATGACCATTAGCACCCTCTCCCGATGTTTTTAATGCATTTTAATGA
