# Supplementary material for: Development of a Target Enrichment Probe Set for Conifer (REMcon)
Source: Biology (Basel). 2024 May 22;13(6):361. doi: 10.3390/biology13060361 (PMC11200496; doi:10.3390/biology13060361)
Supplement: Supplementary file 1 [file biology-13-00361-s001.zip › biology-2960267-supplementary/Sup data/secapr_alignments_paralogs/2.fasta]

>AA3
ATTTTTCCTGGGGCTTGCTACTTGAGTTTCTTTTCATTCTGAGGTTTTGCTTTGTCATAAACAGCCAAGTACAAATGATGCACAACTAATAAGGGTTGAGCAGAGGCCCATTCATGGAGATATTCCTCTCTATGAGATTGAATACTTTTTGGACAGCACAAGGGGGATTAAAAGAGTTTTGTCTGCAGTTACCGTTGCATCTAAGAAGCTTTATTTGTTGAACATTTCCTACTCAGACAGTCCTGAAAAGCCTCTTTTGCCCAACATTAGAATGGTATTGGAACAAGTGCTTGATTCTTTTGATGTAGTAAATTAATCACTGATCATTT
>AA60
TGCATTTTTCTTATTGTTTCATAGATTTTTCCTCAGTTCTGATGTTTCATTTGCCATACAACAGCCAAGTACAAATGATGCACGACTGATAAAAGTTGATCAAAGACCCATCCATGGAGATATACCTCTCTATGAGCTTGAATATGCTCTGGACAGCTCAAGAGGGGCAAAGAGAATTTTGTGTGCAGTTACCATTGCCTCAAAAAAAGTTTATTTATTGAACATTGCCTACTCAGACAGTCCTGAAAAGCCTATTTTGCCCAACACTCGAATGCTATTGGAACAAGTGCTAAATTCTTTTGATGTATTAAATTAATCTTTGGTTGCTC
>AAR4
ATTTTTCCTGGGGCTTGCTACTTGAGTTTCTTTTCATTCTGAGGTTTTGCTTTGTCATAAACAGCCAAGTACAAATGATGCACAACTAATAAGGGTTGAGCAGAGGCCCATTCATGGAGATATTCCTCTCTATGAGATTGAATACTTTTTGGACAGCACAAGGGGGATTAAAAGAGTTTTGTCTGCAGTTACCGTTGCATCTAAGAAGCTTTATTTGTTGAACATTTCCTACTCAGACAGTCCTGAAAAGCCTCTTTTGCCCAACATTAGAATGGTATTGGAACAAGTGCTTGATTCTTTTGATGTAGTAAATTAATCACTGATCATTT
>AF1
ACATTTCCTAGGTTTTGGCACGCAAGTTTACCTTCATTCTGAGGCTTTCTTACCATGTGAACAGCCTAGTACAAATGATGCAAAACTAATAAGGGTTGATCAGAGGTCCATTCATGGAGATATTCCTCTTTATGAGCTTGAATACTCTCTGGACAGCTCAAGGGGGGTAAAGAGAGTTTTGTCTGCAGTTACTGTTGCATCCAAGAAGCTTTACTTGTTGAACATTTCCTACTCAGACAGTCCTGAAGAGCCAATTTCACCCAATGTTCGCATGATTTTGGAACAAGTACTTGATTCTTTTGATGTAGTAAATTAATCTTTTGTCATTT
>AG2
ACATTTCCTAGGTTTTGGCACGCAAGTTTACCTTCATTCTGAGGCTTTCTTACCATGTGAACAGCCTAGTACAAATGATGCAAAACTAATAAGGGTTGATCAGAGGTCCATTCATGGAGATATTCCTCTTTATGAGCTTGAATACTCTCTGGACAGCTCAAGGGGGGTAAAGAGAGTTTTGTCTGCAGTTACTGTTGCATCCAAGAAGCTTTACTTGTTGAACATTTCCTACTCAGACAGTCCTGAAGAGCCAATTTCACCCAATGTTCGCATGATTTTGGAACAAGTACTTGATTCTTTTGATGTAGTAAATTAATCTTTTGTCATTT
>AH26
TTTTTCTTTGGGTTTATTCGCATAACTTGTCCCTCATACCGAGTTTTTTGCTTATTTAACACAGCCAAGCACAAATGGTGTGCAGCTGATTCGGATTGAGGAGAGGGCCATCCATGGAGATATTCCTCTTTATGAACTTGAATACTCTTTGGATAGCTCAAGGGGATTAAAGAGAGTTTTGTCAGCAGTTACTGTGGCATCCAAGAAGCTTTATTTATTGAGCATTTCCTATTCAGAGAGTCCAGATAAGCCTCTCTTGCCAAATGCTCAAATGAGGTTGGAACAAGTACTTGATTCTTTTGATGTTTTGAATTAGTCTCTGATGATCG
>AME1
ATTTTTCCTGGGGCTTGCTACTTAAGTTTCTCTTCATTCTGAGATTTTGCTTTGTCATAAACAGCCAAGTACAAATGATGCACAACTAATAAGGGTTGAGCAGAGGCCCATTCATGGAGATATTCCTCTCTATGAGCTTGAATACTCTTTGGACAGCACAAGGGGGATTAAAAGAGTTTTGTCTGCAGTTACCATTGCATCTAAGAAGCTTTATTTGTTGAACATTTCCTACTCAGACAGTCCTGAAAAGCCTCTTTTGCCTAACATTAGAATGGTATTGGAACAAATACTTGATTCTTTTGATGTAGTAAATTAATCATTGATCATTT
>AP25
TTTTTCTTTGGGTTTATTCTCATAACTTGTCCCTCATACCGAGTTTTTTGCTTATTTAACACAGCCAAGCACAAATGGTGTGCAGCTGATTCGGATTGAGGAGAGGGCCATCCATGGAGATATTCCTCTTTATGAACTTGAATACTCTTTGGATAGCTCAAGGGGATTAAAGAGAGTTTTGTCAGCAGTTACTGTGGCATCCAAGAAGCTTTATTTATTGAGCATTTCCTATTCAGAGAGTCCAGATAAGCCTCTCTTGCCAAATGCTCAAATGAGGTTGGAACAAGTACTTGATTCTTTTGATGTTTTGAATTAGTCTCTGATGATCG
>APA47
ACTTTTCCTACGTTTTGGCATGCAAGTTTACCTTCATTCTGAGGTTTTCTTGCCCTGTGAACAGCCCAGTACAAATGATGCAAAACTAATAAGGGTTGAGCAGAGGCCTATTCATGGAGATATTCCTCTTTATGAGCTTGAATACTCTCTGGACAGCTCAAGGGGGGTAAAGAGAGTTTTGTCTGCAGTTACTGTTGCATCCAAGAAGCTTTACTTGTTGAACATTTCCTACTCAGACAGTCCTGAAAAGCCAGTTTCACCCAATATTCGCATGATTTTGGAACAAGTACTTGATTCTTTTGATGTAGTAAATTAATCTTTGGTCATTT
>AR2
ATTTTTCCTGGGGCTTGCTACTTAAGTTTCTCTTCATTCTGAGATTTTGCTTTGTCATAAACAGCCAAGTACAAATGATGCACAACTAATAAGGGTTGAGCAGAGGCCCATTCATGGAGATATTCCTCTCTATGAGCTTGAATACTCTTTGGACAGCACAAGGGGGATTAAAAGAGTTTTGTCTGCAGTTACCATTGCATCTAAGAAGCTTTATTTGTTGAACATTTCCTACTCAGACAGTCCTGAAAAGCCTCTTTTGCCTAACATTAGAATGGTATTGGAACAAATACTTGATTCTTTTGATGTAGTAAATTAATCATTGATCATTT
>AS57
TGCATTTTTCTTATTTGATGCATAGATTTCCCTTAATTCTGATGTTTCGTTTGCCATATAACAGCCAATTACAAATGATGCACGACTCATAAAGGTTGATCAGAGACCTATCCATGGAGATATTGCTCTTTATGAGCTTGAATATGCTCTAGACAGCTCAAGAGGGATAAAGAGAGTTTTTTCTGCAGTTACTATTGCATCAAAAAAACTTTATTTATTGAACATTGCCTACTCAGACAGTCCTGAGAAGCCTCTTTTGCCCAATACTCGAATGCTATTAGAACAAGTGCTTAATTCTTTTGATGTATTAAGTTAATCTTTGGTTGCTA
>ASA51
ACTTTTCCTAGGTTTTGGAACACAATTTTACCTTCATTCTGAGGTTTTCTTACCATGTGAACAGCTTAGTACAAATGATGCAAAACTAATAAGGGTTGAGCAGAGGCCCATTCATGGAGATATTCTTCTTTATGAGCTTGAATACTCTCTGGACAGCACAAGGGGGGTCAAGAGAGTTTTGTCTGCAGTTACTATTGCATCCAAGAAGCTTTACTTGTTAAACATTTCCTACTCAGACAGCCCTGAAAAGCCAATTTCGCTTAATACTCGCATGATTTTGGAACAAGTACTTGATTCTTTTGATGTTGTAAATTAATCTTTAGTCGGTT
>CB35
TTTTTCCTCGGGTTTATTTCCATAACTTGTCCCTCATACCAAACTTTTTGCTTATGTAACACAGCCAAGCACAAATAATGTGCAGCTCATTCGGATTGAGGAGAGGGCCATCCATGGAGATATTCCTCTTTATGAACTTGAATATTCTTTGGATAGCACAAGGGGAATAAAGAGAGTTTTGTCAGCAGTTACTGTGGCATCCAAGAAGCTTTATTTATTGAACATTTCCTATTCAGACAGTCCAGATAAGCCTCTCTTGCCGAATGCTCAAATGAGGTTGGAACAAGTACTTGATTCCTTTGATGTTTTGAATTAGTCTCTGATGATTG
>CD18
TGTATTTTTCTTATATGTTGCATAGATTTCCCTCAATTCTGATGTTTTATATGCCATATAACAGCCAAGTACAAATGATGCACGTTTGATAAAGGTTGATCAGAGACCTATCAATGGAGATATCCCTCTTTATGAGCTTGAATATGCTCTAGACAGCTCAAGAGGGATAAAGAGAGTTTTATCTGCAGTTACTATTGCATCCAAAAAACTTTATTTGCTGAACATTGCCTACTCAGACAGTCCTGAGAAGCCTCTTTTGCCCAACACTCGAATGCTATTGGAACAAGTGCTTAATTCTTTTGATGTATTAATTTAGTCTTTGGTTGCTA
>CDE34
TTTTTCCTCAGGTTTATTTCCATAACTTGTCCCTCATACCAAACTTTTTGCTTATGTAACACAGCCAAGCACAAATGATGTGCAGCTCATTCGGATTGAGGAGAGGGCCATCCATGGAGATATTCCTCTTTATGAACTTGAATATTCTTTGGATAGCACAAGGGGAATAAAGAGAGTTTTGTCAGCAGTTACTGTGGCATCCAAGAAGCTTTATTTATTGAACATTTCCTATTCAGACAGTCCAGATAAGCCTCTCTTGCCGAATGCTCAAATGAGGTTGGAACAAGTACTTGATTCCTTTGATGTTTTGAATTAGTCTCTGATGATTG
>CF38
ATTTTTCTTAGCATTTGTTACATAAATTAATCTTCATTTTGGGGTTTTGCTTGGCATATAACAGCCAAGTACAAATGATGCACAGCTAATAAGGGTTGAGCAAAGGCCCATTCATGGAGATATTCCTCTTTATGAGCTTGAATATGCTTTAGATAGCACAAGAGGGATAAAGAGAGTTTTGTCTGCAGTTACTGTTGCATCCAAGAAGCTTTATTTGTTGAACATTACTTACTCAGACAGTCCCGAGAAGCCTCTTACTTCCAACACTCAAAAGATATTGGAACAAGTACTTGATTCTTTTGATGTGCTAACTTAACCTTTGGTTGATA
>CH19
-------------TTTGTTGCATAGATTTCCCTAAATTC-----TTGCATTTACCATATAACAGCCAAGTACAAATGATGCACGGCTTTTAAGGTTTGATCAGAGCCCTATCCATGAAGATATCCCTCTTTATGAGCTTGAATTTGCTCCAGACAGCTCAAGAGGGATCAAGAGAGTTTTGTCTGCAGTTATTATTGTATCCAAAAGACTATATCTATTGAACATTGCTTCCTCAGACAGTTCTGAGAAGCCTCTTTTGCACAACACTGGAATGCTATCGGAACAAATGCTAAATTCTTTTGATGTATAAAGTAAATCTTTGGTTGGTA
>CHA37
ATTGTTTTTAGCATTTGTTACATAAATTAATCTTCATTTTGGGGTTTTGCTTGGCATATAACAGCCAAGTACAAATGATGCACAGCTAATAAGGGTTGAGCAAAGGCCCATTCATGGAGATATTCCTCTTTATGAGCTTGAATATGCTTTAGATAGCACAAGAGGGATAAAGAGAGTTTCGTCTGCAGTTACTGTTGCATCCAAGAAGCTTTATTTGTTGAACATTACTTACTCAGACAGTCCCGAGAAGCCTCTTACTTCCAACACTCAAAAGATATTGGAACAAGTACTTGATTCTTTTGATGTGCTAACTTAACCTTTGGTTGATA
>CJ24
TGCATTTTTCGTATTTGTTGCATAGTTTTCCCTTAATTCTGATGTTTCATTTGCCATATAACAGCCAAGTACAAATGATGCACGGCTGATAAAGGTTGATCAGAGACCTATCCATGGAGATATTCCTCTTTATGAGCTTGAATATGCTCTAGACAGCTCAAGAGGGATAAAGAGAGTTTTGTCTGCTGTTACTATTGCATCCAAAAAACTTTATTTATTGAACATTGCCTACTCAGACAGTCCTGAGAAGCCTCTTTTACCCAACACTCGAATGCTATTAGAACAAGTGCTTAATTCTTTTGATGTATTAAGTTAATCTTTGGTTGCTA
>CK7
ATTTTTCTTAGGGTTTGTTGCATATATTTCCCATAATTCTGAGGTTTCGCTTGCCATATAACAGCCAAGTACAAATGATGCACGACTGATAAAGGCTGATCAGAGGCCTATCCATGGAGATATTCCTCTTTATGAGCTTGAATATACTCTAGACAGCTCAAGAGGGATAAAGAGAGTTTTGTCTGCAGTTACTATTGCATCCAAAAAACTTTATTTATTGAATATTGCCTACTCAGACAGTCCTGAGAAGCCTCTTTTGCCCAACACTCGAATGCTATTGGAACAAGTGCTTAATTCTTTTGATGTATTAAGTTAATCTTTGGTTGTTA
>CL6
ATTTTTCTTAGGGTTTGTTGCATATATTTCCCATAATTCTGAGGTTTCGCTTGCCATATAACAGCCAAGTACAAATGATGCACGACTGATAAAGGCTGATCAGAGGCCTATCCATGGAGATATTCCTCTTTATGAGCTTGAATATACTCTAGACAGCTCAAGAGGGATAAAGAGAGTTTTGTCTGCAGTTACTATTGCATCCAAAAAACTTTATTTATTGAATATTGCCTACTCAGACAGTCCTGAGAAGCCTCTTTTGCCCAACACTCGAATGCTATTGGAACAAGTGCTTAATTCTTTTGATGTATTAAGTTAATCTTTGGTTGTTA
>CM9
TGTATTTTTCTTATTGTTTCATAGATTTTCCCTCAGTTCTGATGTTTCCTTTGCCATACAACAGCCAAGTACAAATGATGCACGACTGATAAAAGTTGATCAAAGACCCATCCATGGAGATATACCTCTCTATGAGCTTGAATATGCTCTGGACAGCTCAAGAGGGGCAAAGAGAATTTTGTGTGCAGTTACCATTGCATCAAAAAAAGTTTATTTATTGAACATTGCCTACTCAGACAGTCCTGAAAAGCCTATTTTGCCCAACACTCGAATGCTATTAGAACAAGTGCTAAATTCTTTTGATGTATTAAGTTAATCTTTGGTTGCTC
>CO8
TGCATTTTTCTTATTGTTTCATAGATTTTCCTTCAGTTCTGATGTTTCATTTGCCATACAACAGCCAAGTACAAATGATGCACGACTGATAAAAATTGATCAAAGACCCATCCATGGAGATATACCTCTCTATGCGCTTGAATATGCTCTGGACAGCTCAAGAGGGGCAAAGAGAATTTTGTGCGCAGTTACCATTGCATCAAAAAAAGTTTATTTATTGAACATTGCCTACTCAGACAGTCCTGAAAAGCCTATTTTGCCCAATACTCGAATGTTATTGGAACAAGTGCTAAATTCTTTTGATGTATTAATTTAATCTTTTGTTGCTC
>CP16
TGCATTTTTCTTATATGTTGCGTAGATTTCCTTCAATTCTGACATTTTATCTGCCATATAACAGCCGAGTACAAATGATGCACGGCTGATAAAGGTTGATCAGAGACCTATCAATGGAGATATCCCTCTTTATGAGCTTGAATATACTCTAGACAGCTCAAGAGGGATAAAGAGAGTTTTATCTGCAGTTACTATTGCATCCAAAAAACTTTATTTATTGAACATTGCCTACTCAGACAGTCCTGAGAAGCCTCTTTTGCCCAACACTCGATTGCTATTGGAACAAGTGCTTAATTCTTTTGATGTATTAAGTTAATCTTTGGTTGCTA
>CP161
TGCATTTTTCTTATATGTTGCGTAGATTTCCTTCAATTCTGACATTTTATCTGCCATATAACAGCCGAGTACAAATGATGCACGGCTGATAAAGGTTGATCAGAGACCTATCAATGGAGATATCCCTCTTTATGAGCTTGAATATACTCTAGACAGCTCAAGAGGGATAAAGAGAGTTTTATCTGCAGTTACTATTGCATCCAAAAAACTTTATTTATTGAACATTGCCTACTCAGACAGTCCTGAGAAGCCTCTTTTGCCCAACACTCGATTGCTATTGGAACAAGTGCTTAATTCTTTTGATGTATTAAGTTAATCTTTGGTTGCTA
>CR44
TAATGCAAATGGCCTTTTCCCTTAAGTCTACCTGTTAAGCCACTGCTCATCATATTTAACACAGCCAAGTACAAATGATGCCCAACTCATTCGTTTGGAAGAGAGGGCTGTCCATGGAGATATTCCTCTTTATGAACTTGAATACTCTCTGGACAGCACAAGGGGGATAAAGAGAGTTCTGTCTGCAGTTATTGTGGCATCCAAGAAGCTTTATTTATTGAACATTGCGTACTCAGACAGTCGTGAAAATCCCCTCTTACCCAACACTCAAAAGAGTTTGGAACAAATAGTTGATTCTTTTGATGTATTAAATTAGTCTCTCATTATTT
>CT15
TGCATTTTTCTTATATGTTGTGTAGAGTTCCCTCAATTCTGACATTTTATTTGCCATATAACAGCCGAGTACAAATGATGCACGGCTGATAAAGGTTGATCAGAGACCTATCAATGGAGATATCCCTCTTTATGAGCTTGAATATGCTCTAGACAGCTCAAGAGGGATAAAGAGAGTTTTATCTGCAGTTACTATTGCATCCAAAAAACTTTATTTATTGAACATTGCCTACTCAGACAGTCCTGAGAAGCCTCTTTTGCCCAACACTCGATTGCTATTGGAACAAGTGCTTAATTCTTTTGATGTATTAAGTTAATCTTTGGTTGCTA
>DA12
TGCATTTTTCTTATTTGTTTCATAGATTTCCCTTAGTTCTGATGTTTCATTTGCCATACAACAGCCAAGTACAAACAATGCACGACTGATAAAGGTTGATCAAAGACCTAACCATGGAGATATCCCCCTCTATGAGCTTGAATATGCTCTGGACAGCTCAAGAGGGGTAAAGAGAGTTTTGTCTGCAGTTACTATTGCATCAAAAAAACTTTATTTATTGAACATTGCCTACTCAGACAGTCCTGAAAAGCCTATTTTGGCCAACACTCGAATGCTATTGGAACAAGTGCTTAATTCTTTTGATGTATTAAGTTAATCTTTAGTTGCTA
>DB53
ACTTTCTGTAGGTTTTGGCACACAAGTTTACCTTCATTCTAAGGCTTTTTTACCATGTGAACAGCCTAGTACAAATGATGCAAAACTAATACGGGTTGATCAGAGGCCCATTCATGGAGATATTCCTCTTTATGAGCTTGAATACTCTCTGGACAGCTCAAGGGGGCTAAAAAGAGTTTTGTCTGCAGTTACCGTTGCATCCAAGAAGCTTTACTTGTTGAACATTTCCTACTCAGACAGTCCTGAAGAGCCAATTTCACCCAATGTTCGCATGATTTTGGAACAAGTACTTGATTCTTTTGATGTAGTAAATTAATCTTTGGTCATTT
>DC1
ACTTTTTGTAGGTTTTGGCACACAAGTTTACCTTCATTCTAAGGCTTTCTTACCATGTGAACAGCCTAGTACAAATGATGCAAAACTAATACGGGTTGATCAGAGGCCCATTCATGGAGATATTCCTCTTTATGAGCTTGAATACTCTCTGGACAGCTCAAGGGGGCTAAAAAGAGTTTTGTCTGCAGTTACCGTTGCATCCAAGAAGCTTTACTTGTTGAACATTTCCTACTCAGACAGTCCTGAAGAGCCAATTTCACCCAATGTTCGCATGATTTTGGAACAAGTGCTTGATTCTTTTGATGTAGTAAATTAATCTTTGGTCATTT
>DD1
ACTTTTCCTTGGTTTTGGCATGCAAGTTTACCTTCATTCTGAGTCTTTCTTACCATGTGAACAGCCTAGTACAAATGATGCAAAACTAATAAGGGTTGATCAGAGGCCCATTCATGGAGATATTCCTCTTTATGAGCTTGAATACTCTCTGGACAGCTCAAGGGGGATAAAGAGAGTTTTGTCTGCAGTTACTGTTGCATCCAAGAAGCTTTACTTGTTGAACATTTCCTACTCAGACAGTCCTGAAGAGTCAATTTCACCTAACCTTCGCATGATTTTGGAACAAGTACTCGATTCTTTTGATGTAGTAAATTAATTTCTGGTCATTT
>DIM50
ACTTTTCCTTGGTTTTGGCATGCAAGTTTACCTTCATTCTGAGTCTTTCTTAACATGTGAACAGCCTAGTACAAATGATGCAAAACTAATAAGGGTTGATCAGAGGCCCATTCATGGAGATATTCCTCTTTATGAGCTTGAATACTCTCTGGACAGCTCAAGGGGGATAAAGAGAGTTTTGTCTGCAGTTACTGTTGCATCCAAGAAGCTTTACTTGTTGAACATTTCCTACTCAGACAGTCCTGAAGAGTCAATTTCACCCAACCTTCGCATGATTTTGGAACAAGTACTCGATTCTTTTGATATAGTAAATTAATTTCTGGTCATTT
>EN45
GAGTATTATGGCTATTGTTATTGAAT------TGTATTGCGGGACATCATATTTAA---TGTAGCCAAGCACAAATGATGCATAGCTCATTCTTGTGGAAGAGAGGATTGTCCATGGAGATATTCCTCTCTACAAAATTGAATACTCTCTGAACAACACAAGGGGGTTAAAGAGAGTTTTGTCTGTAGTTATTGTGGCATCCAAGAAGCTTTATTTATTGAACATTGCATATTTAGACAGTCGTGAGAATCCTCTCTTTCCCAACACTCAAATGAGTTTGGAACAAGTAGTTGATTCTTTTGACATATTAAATTAGTTTTT--------
>FC13
TGCATTTTTCTTATTTGTTTCATAGATTTCCCTTAGTTCTGATGTTTCATTTGCCATACAACAGCCAAGTACAAACGATGCACGACTGATAAAGGTTGACCAAAGACCTATCCATGGAGATATCCCTCTCTATGAGCTTGAATATGCTCTGGACAGCTCAAGAGGGGTAAAGAGAGTTTTGTCTGCAGTTACTATTGCATCAAAAAAACTTTATTTATTGAACATTGCCTACTCAGACAGTCCTGAAAAGCCTATTTTGCCCAACACTCGAATGCTATTGGAACAAGTGCTGAATTCTTTTGATGTATTAAGTTAATCTTCAGTTGCTA
>FTS1
ACTTTTCCTAGGTTTTGGCACACAAGTTTACCTTCATTCTAAGGCTTTCTTACCATGTGAACAGCCTAGTACAAATGATGCAAAACTAATACGGGTTGATCAGAGGCCCATTCATGGAGATATTCCTCTTTATAAGCTTGAATACTCTCTGGACAGCTCAAGGGGGCTAAAAAGAGTTTTGTCTGCGGTTACCGTTGCATCCAAGAAGCTTTACTTGTTGAACATTTCCTACTCAGACAGTCCTGAAGAGCCAATTTCACCCAATGTTCGCATGATTTTGGAACAAGTACTTGATTCTTTTGATGTAGTAAATTAATCTTTGGTCATTT
>FTS2
ACTTTTCCTAGGTTTTGGCACACAAGTTTACCTTCATTCTAAGGCTTTCTTACCATGTGAACAGCCTAGTACAAATGATGCAAAACTAATACGGGTTGATCAGAGGCCCATTCATGGAGATATTCCTCTTTATGAGCTTGAATACTCTCTGGACAGCTCAAGGGGGCTAAAAAGAGTTTTGTCTGCGGTTACCGTTGCATCCAAGAAGCTTTACTTGTTGAACATTTCCTACTCAGACAGTCCTGAAGAGCCAATTTCACCCAATGTTCGCATGATTTTGGAACAAGTACTTGATTCTTTTGATGTAGTAAATTAATCTTTGGTCATTT
>GG1
TTTTCCCTTGAGTTTCTAATCATAGTGTGTTCTTCATTCTGAGCCTTTTGCTTGTTGCACACAGCCAAGTACAAATGATGCACAACTCATTCGAGTGGAAGAGAGGCCCATTCATGGAGATATTCCTCTCTACAAACTTGAATACACTTTGGACAGCACAAGGGGGATAAAAAGAATTTTGTCTGCAGTTATTGTGGCATCCAAGAAACTTTATCTATTGAACATTGCTTACTTGGACAGCCCTGACAAGCCGCTCTTGGTGAACACTCAAATGAGTTTGGAACAAATAGTTGATTCTTTTGATGTGTTAAACTAGTATTTGACTATTG
>HB41
AATTTTCCTAGTTTTTGGTGCGCAAGTTTACCTTCGTCCTGATGTTTTCTTGCCATGTAAACAGCCTAGTACAAACGATGCAAAACTAATAAGGGTTGAGCAGAGGCCCATTCATGGAGATATTCTTCTTTATGAGCTTGAATACTCTCTGGACAGCACAAGGGGGTTGAAGAGAGTTTTGTCTGCAGTTACTGTTGCATCAAAGAAGCTTTACTTGTTAAATATTTCCTACTCAGACAGCCCTGAAAAGCCAATTTCGCCCAATACTCGCATGATTTTGGAACAAGTGCTTGATTCTTTTGATGTAGTTAGTTAATCTTTTGTCATTT
>JO20
TGTATTTTTCTTATATGTTGCATAGATTTCCCTCAATTCTGATGTTTTATATGCCATATAACAGCCGAGTACAAATGATGCACGTTTGATAAAGGTTGATCAGAGACCTATCAATGGAGATATCCCTCTTTATGAGCTTGAATATACTCTAGACAGCTCAAGAGGGATAAAGAGAGTTTTATCTGCAGTTACTATTGCATCCAAAAAACTTTATTTACTGAACATTGCCTTCTCAGACAGTCCTGAGAAGCCTCTTTTGCCTGACACTCGAATGCTATTGGAACAAGTGCTTAATTCTTTTGATGTATTAATTTAGTCTTTGGTTGCTA
>JU21
TGTATTTTTCTTATATGTTGCATAGATTTCCCTCAATTCTGATGTTTTATATGCCATATAACAGCCGAGTACAAATGATGCACGTTTGATAAAGGTTGATCAGAGACCTATCAATGGAGATATCCCTCTTTATGAGCTTGAATATACTCTAGACAGCTCAAGAGGGATAAAGAGAGTTTTATCTGCAGTTACTATTGCATCCAAAAAACTTTATTTACTGAACATTGCCTTCTCAGACAGTCCTGAGAAGCCTCTTTTGCCTGACACTCGAATGCTATTGGAACAAGTGCTTAATTCTTTTGATGTATTAATTTAGTCTTTGGTTGCTA
>KE1
TTTTTCCTTGGGTTTATTTGCATAACTTGTCCCTCAAACCGAGCTTTTTGCTTGTTTAACACAGCCAAGCACAAATGATGTGCAGCTGATTCGGATTGAGGAGAGGGCCATCCATGGAGATATTCCTCTTTATGAACTTGAATACTCTTTGGATAGCACAAGGGGATTAAAGAGAGTTTTGTCAGCAGTTACTGTGGCATCCAAGAAGCTTTATTTATTGAACATTTCCTATTCAGACAGTCCAGATAAGCCTCTCCTGCCGAATGCTCAAATGAGGTTGGAACAAGTACTTGATTCTTTTGATGTTTTGACTTAGGCTCTGATGATTG
>LF2
-------------------------------------------------------------------------------GCAAAACTAATAAGGGTTGAGCAGAGGCCTATTCATGGAGACATTCCTCTTTATGAGCTTGAATACTCTCTGGACAGCTCACGGGGGATCAAGAGAGTTTTGTCTGCAGTTACTGTTGCATCCAAGAAGCTCTATTTGTTAAACATTTCCTACTCAGACAGCCCTGAAAAGCCAATTTCGCCCAATACTCGCATGATTTTGGAACAAGTACTTGATTCTTTTGATGTAGTAAATTAATCTTTGGTCATTT
>MC0
ATTTTTCCTAGGTTTCGGCATTCAAGTTTACCTTCATTCTGAGGTTTTCTTACCATGTGAACAGCCTAGTACAAATGATGCAAAACTAATAAGGGTTGCACAGAGGCCCATTCATGGAGATATTCTTCTTTATGAGCTAGAATACTCTCTGGACAGCACAAGGGGGGTCAAGAGAGTTTTGTCGGCAGTTACTGTTGCATCCAAGAAGCTTTACTTGTTAAACATTTCCTACTCAGACAGCCCTGAAAAGCCAATTTCACCCAATGCTCGTATGATTTTGGAACAAGTACTTGATTCTTTTGATGTAGTAATTTAATCTTTGGTCATTT
>MT0
AATTTTCCTAGGTTTTGGCACACAAGTTTACCTTCATTCTGAGGTTTGCTTGCCATGTGAACAGCCTTCTACAAATGATGCAAAACTAATAAGGGTTGAGCAGAGGCCCATTCATGGAGATATTCCTCTTTATGAGCTTGAATATACTCTGGACAGCTCAAGGGGGGTAAAGAGAGTTTTGTCTGCAGTTACTGTTGCATCCAAGAAGCTTTACTTGTTGAACATTTCCTACTCAGACAGTCCTGAAAAGCCAATTTCGCCCAATATTCGCATGATTTTGGAACAAGTTCTTGATTCTTTTGATGTTGTAAATTAATCTTTGGTCATTT
>NN48
ACATTTCCTAGGTTTTGGCA---AAGTTTACCTTCATTCTGAGGCTTTCTTACCATGTGAACAGCCTAGTACAAATGATGCAAAACTAATAAGGGTTGATCAGAGGTCCATTCATGGAGATATTCCTCTTTATGAGCTTGAATACTCTCTGGACAGCTCAAGGGGGGTAAAGAGAGTTTTGTCTGCAGTTACTGTTGCATCCAAGAAGCTTTACTTGTTGAACATTTCCTACTCAGACAGTCCTGAAGAGCCAATTTCACCCAGTGTTCGCATGATTTTGGAACAAGTACTTGATTCTTTTGATGTAGTAAATTAATCTTTTGTTATTT
>PA42
ACTTTTCCTAGGTTTTGGAACACAATTTTACCTTCATTCTGAGGTTTTCTTGCCATGTGAACAGCTTAGTACAAATGATGCAAAACTAATAAGGGTTGAGCAGAGGCCTATTCATGGAGATGTTCTTCTTTACGAGCTTGAATACTCTCTGGACAGCACAAGGGGGGTCAAGAGAGTTTTGTCTGCAGTTACTATTGCATCCAAGAAGCTTTACTTGTTAAACATTTCCTACTCAGACAGCCCTGAAAAGCCTATTTCGCCCAATACTCGCATGATTTTGGAACAAGTACTTGATTCTTTTGATGTAGTAAATTAATCTTTAGTCGGTT
>PB33
TTTTCCTTGGGGTTTATTGCCATAACTTGTCCCTCATGCTGAGCGTTTGCTTGATGAATCACAGCCAAGCACAAATGATGTGCGGCTCATTCGGATTGAAGAGAGGGAAATCCATGGAGATATTCCTCTTTATGAACTTGAATACACTTTGGATAGCACAAGGGGGATAAAGAGGGTTTTCTCAGCAGTTACTGTGGCATCCAAGAAGCTTTATTTATTGAACATATCCTATTCAGACAGTCCAGATAAGCCTCTCTTGCCAAATGCTCAAATGAGGTTGGAACAAGTACTTGATTCTTTTGATGTTTTGAATTAGTCTCCGATGATCA
>PF1
ACTTTTCCTAGGTTTTGGCATGCAAGTTAACCTTCATTCTGAGGTTTTCTTGCCATGTGAACAGCCTAGTACAAATGATGCAAAACTAATAAGGGTTGAGCAGAGGCCCATTCATGGAGATATTCCTCTTTATGAGCTTGAATACTATCTGGACAGCACAAGGGGGGTGAAGAGAATTTTGTCTGCAGTTACTGTTGCATCCAAGAAGCTTTACTTGTTGAGTATTTCCTACTCAGACAGTCCTGAAAAGCCAATTTCACCCAGTATTCGCATGATTTTGGAACAAGTACTTGAATCTTTTGATGTTGTAAATTAATCTTTGGTCATAT
>PFM1
ACTTTTCCTAGGTTTTGGAACACAATTTTACCTTCATTCTGAGGTTTTCTTACCATGTGAACAGCTTAGTACAAATGATGCAAAACTAATAAGGGTTGAGCAGAGGCCCATTCATGGAGATATTCTTCTTTATGAGCTTGAATACTCTCTGGACAGCACAAGGGGGGTCAAGAGAGTTTTGTCTGCAGTTACTATTGCATCCAAGAAGCTTTACTTGTTAAACATTTCCTACTCAGACAGCCCTGAAAAGCCAATTTCGCTTAATACTCGCATGATTTTGGAACAAGTACTTGATTCTTTTGATGTTGTAAATTAATCTTTAGTCGGTT
>PG28
TTTTCCTTGGGGTTTACTGCCATAACTTGTCCCTCATACTGAGCGTTTTGCTTAATTAACACAGCCAAGCACAAATGATGTGCAGCTCATTCGGATTGTGGAGAAGGCCATCCATGGAGATATTCCTCTTTATGAACTTGAATACTCTTTGGATAGCTCAAGGGGAATAAAGAGAGTTTTGTCAGCAGTTACTGTGGCATCCAAGAAGCTTTATTTATTGAACATTTCCTATTCAGACAGTCCAGATAAGCCTCTCTTGCCGAATGCTCGAATGAGGTTGGAACAAGTACTTGATTCTTTTGATGTTTTGAATTAGTCTCTGATGATCA
>PH2
ACTTTTCCTAGGTTTTGGCATGCAAGTTTACCTTCATTCTGAGGTTTTCTTGCCATGTGAACAGCCTAGTACAAATGATGCAAAACTAATAAGGGTTGAGCAGAGGCCCATTCATGGAGATATTCCTCTTTATGAGCTTGAATACTATCTGGACAGCACAAGGGGGGTGAAGAGAATTTTGTCTGCAGTTACTGTTGCATCCAAGAAGCTTTACTTGTTGAGTATTTCCTACTCAGACAGTCCTGAAAAGCCAATTTCACCCAGTATTCGCATGATTTTGGAACAAGTACTTGAATCTTTTGATGTAGTAAATTAATCTTTGGTCATAT
>PM29
TTTTCCTTGGGGTTTATTGCCATAACATGTCCCTCATGCCAAGCTTTTTGCTTAATTAACACAGCCAAGCACAAATGATGTGCAGCTCATTCGGATTGAGGAGAGGGCCATCCATGGAGATATTCCTCTTTATGAACTTGAATACTCTTTGGATAGCACAAGAGGAATAAAGAGAGTTTTGTCAGCAGTTACTGTGGCATCCAAGAAGCTTTATTTGTTGAACATTTCCTATTCAGACAGTCCAGATAAACCTCTCTTGCCAAATGCTCAAATGAGGTTGGAACAAGTGCTTGATTCTTTTGATGTTTTGACTTAGTCTCTGATGATCA
>PS27
TTTTCCTTGGGGTTTACTGCCATAACTTGTCCCTCATACTGAGCGTTTTGCTTAATTAACACAGCCAAGCACAAATGATGTGCAGCTCATTCGGATTGCGGAGAAGGCCATCCATGGAGATATTCCTCTTTATGAACTTGAATACTCTTTGGATAGCTCAAGGGGAATAAAGAGAGTTTTGTCAGCAGTTACTGTGGCATCCAAGAAGCTTTATTTATTGAACATTTCCTATTCAGACAGTCCAGATAAGCCTCTCTTGCCGAATGCTCGAATGAGGTTGGAACAAGTACTTGATTCTTTTGATGTTTTGAATTAGTCTCTGATGATCA
>PS30
ACTTTTCCTAGGTTTTGGAACACAATTTTACCTTTATTCTGAAGTTTTCTTGCCATGTGAACAGCTTAGTACAAATGATGCAAAACTAATAAGGGTTGAGCAGAGGCCTATTCATGGAGATGTTCTTCTTTACGAGCTTGAATACTCTCTGGACAGCACAAGGGGGTTCAAGAGAGTTTTGTCTGCAGTTACTATTGCATCCAAGAAGCTTTACTTGTTAAACATTTCCTACTCAGACAGCCCTGAAAAGCCTATTTCGCCCAATACTCGCATGATTTTGGAACAAGTACTTGATTCTTTTGATGTAGTAAATTAATCTTTAGTCGGTT
>PSF43
AGTTTTCCTAGGTTTTGGCATGCAAGTTTACCTTCATTCTGAGGCTTTCTTACCATGTGAACAGCCTAGTACAAATGATGCAAAACTAATAAGGGTTGATCAGAGGCCCATTCATGGAGATATTCCTCTTTATGAGCTTGAATACTCTCTGGACAGCTCAAGGGGGGTAAAGAGAGTTTTGTCTGCAGTTACTGTTGCATCCAATAAGCTTTACTTGTTGAACATTTCCTACTCAGACAGTCCTGAAGAGCCAATTTCACCCAATGTTCGCATGATTTTGGAACAAGTACTTGATTCTTTTGATGTAGTAAATTAATCTTTGGTCATTT
>PTA0
ACTTTTCCTAGGTTTTGGCACACAAGTTTACCTTCATTCTGAGGTTTTCTTGCCATGTGAACAGCCTAGTACAAATGATGCTAAACTAATAAGGGTTGACCAGAGGCCCATCCATGGAGATATTCTTCTTTATGAGCTTGAATATTCTCTGGACAGCTCACGGGGGGTCAAGAGAGTTTTATCTGCAGTTACTGTTGCATCCAAGAAGCTTTACTTGTTAAACATTTCTTACTCAGACAGCCCTGAAAAGCCAATTTCACCCAATACTCGCATGATTTTGGAACAAGTACTTGATTCTTTTGATGTAGTAAATTAATCATTGGACATTT
>RC54
ACATTTCGTAGGTTTTGGCACGCAAGTTTACCTTCATTCTGAGGCTTTCTTACCATGTGAACAGCCTAGTACAAATGATGCAAAACTAATAAGGGTTGATCAGAGGCCCATTCATGGAGATATTCCTCTTTATGAGCTTGAATACTCTCTGGACAGCTCAAGGGGGGTAAAGAGAGTTTTGTCTGCAGTTACTGTTGCATCCAAGAAGCTTTACTTGTTGAACATTTCCTACTCAGACAGTCCTGAAGAGCCAATTTCACCCAATGTTCGCATGAGTTTGGAACAAGTACTTGATTCTTTTGATGTAGTAAATTAATCTTTGGTCATTT
>RR55
ACATTTCCTAGGTTTTGGCACGCAAGTTTACCTTCATTTTGAGGCTTTCTTACCATGTGAACAGCCTAGTACAAATGATGCAAAACTAATAAGGGTTGATCAGAGGCCCATTCATGGAGATATTCCTCTTTATGAGCTTGAATACTCTCTGGACAGCTCAAGGGGGGTAAAGAGAGTTTTGTCTGCAGTTACTGTTGCATCCAAGAAGCTTTACTTGTTGAACATTTCCTACTCAGACAGTCCGGAAGAGCCAATTTCACCCAATGTTCGCATGATTTTGGAACAAGTACTTGATTCTTTTGATGTAGTAAATTAATCTTTGGTCATTT
>SA1
ACTTTTCCTAGGTTTTGGAGCACAATTTTACCTTCATTCTGAGGTTTTCTTGCCATGTGAACAGCTTAGTACAAATGATGCAAAACTAATAAGGGTTGAGCAGAGGCCCATTCATGGAGATATTCTTCTCTATGAGCTTGAATACTCTCTGGACAGCACAAGGGGGTTCAAGAGAGTTTTGTCTGCAGTTACTATTGCATCCAAGAAGCTTTACTTGTTAAACATTTCCTACTCAGACAGCCCTGAAAAGCCTATTGCACCCAATATTCGCATGATTTTGGAACAAGTACTTGATTCTTTTGATGTAGTAAATTAATCTTTAGTCGGTT
>SC0
ACTTTTCCTAGGTTTTGGCACGCAAGTTTACCTTCATTCTGAGGTTTTCTTGCCATGTGAACAGCCTAGTACAAATGATGCAAAATTAATAAGGATTGAGCAAAGGCCCATTCATGGAGATATTCCTCTTTATGAGCTTGAATACTCTCTGGACAGCTCAAGGGGGGTAAAGAGAGTTTTGTCTGCAGTTACTGTTGCATCCAAGAAGCTTTACTTGTTGAACATTTCCTACTCAGACAGTCCTGGAAATCCAATTTCGCCCGATACTCGCATGATTTTGGAACAAGTACTTGATTCTTTTGATGTACTAAATTAATCTTTGGTCATTT
>SE46
TAATGTAAATGGCCTTTTCCCTTCATCCTATCTTTTGAGCCACTGCTCATCATATTTAACGCAGCCAAGCACAAATGATGTACGGCTCATTCGTGTGGAAGAGAGGACTGTCCATGGAGATATTCCTCTCTACGAACTTGAATACTCTCTGGACAGCACAAGGGGGCTAAAGAGAGTTTTGTCTTCAATTATTGTGGCATCCAAGAAGCTTTATTTATTGAACATTGCCTATTCTGACAGTCGTGAGAAGCCTCTCTTACGCAACATTAAAATGAGTTTGGAACAAGTAG---------------------------------------
>SG23
TGCAATTTACTTGTTTGTTGCATAGATTTCCCTCAATTCTGATGTATTGTTTGCCATATAACAGCCAACTACAAATGATGCACGACTGATAAAGGTTGATCAGAGACCTATCCATGGAGATATTCCTCTTTATGAGCTTGAATATGCTCTAGACAGCTCAAGAGGGATAAAAAGAGTTTTGTCTGCAGTTACCATTGCATCCAAAAAACTTTATTTATTGAACATTGCCTACTCAGACAGTCCTGAGAAGCCCCTTTTGCCCAACACTCGAGTGCTATTAGAACAAGTGCTTAATTCTTTTGATGTATTAAGTTAATCTTTGGTTGCTA
>SS22
TGCATTTTACTTGTTTGTTGCATAGATTTCCCTTAATTCTGATGTTTCGTTTGCCATATAACAGCCAAGTACAAATGATGCACGACTGATAAAGGTTGATCAGAGACCTATCCATGGAGATATTCCTCTTTATGAGCTTGAATATGCTCTAGACAGCTCAAGAGGGATAAAGAGAGTTTTGTCTGCAGTTACCATTGCATCCAAAAAACTTTATTTATTGAACATTGCCTACGCAGACAGTCCTGAGAAGCCTCTTTTGCCCAACACTCGAGTGCTATTAGAACAAGTGCTTAATTCTTTTGATGTATTAAGTTAATCTTTGGTTACTA
>SV36
ATTTTTTCTTGGGATTGTTACAAAAGATTCCCTTCATTCTGAGGTTTTTCTTGCCATATAACAGCCAAGCACAAATGATGCACAACTAATAAGGGTTGGGCAGAGGCCCATTCATGGAGATATTCCTCTTTATGAACTTGAATACTCTTTGGACAGCACAAGGGGGATAAAGAGAGTTTTGTCTGCAGTTACTGTTGCATCAAAGAAGCTTTATTTGTTGAACATTGCCTACTCAGACAGTCCTGAGAAGCCTCTTTCGTCCGACACTCGAATGATGTTGGAACAAGTGCTTGATTCTTTTGATATATTGAATTAATATATGGTAATTT
>TA17
TGTATTTTTCTCTTATGTTGCATAGATTTCACTCAGTTCTGAAGTTTTATATGCCATATAACAGCCGAGTACAAATGATGCACGTTTGATAAAAGTTGATCAGAGAGCTATCAATGGAGATATCCCTCTTTACGAGCTTGAATATGCTCTAGACAGCTCAAGAGGGTTAAAAAGAGTTTTATCTGCAGTTACTATTGCATCCAAAAAACTTTATTTACTGAACATTGCCTACTCAGACAGTCCTGAGAAGCCTCTTTTGCCCAACACTCAAATGCTATTGGAACAAGTGCTTAATTCTTTTGATGTATTAATATAATCTTTGGTTGCTA
>TB39
AATGTTCCTAGCATCTGTTACAT---TTTTCCTTCATTCTGAAATTTTGCTTGCCGTATAACAGCCAAGTACAAATGATGCACAACTAATAAGGGTTGAGCAGAGGCCTATTCATGGAGATATTCCTCTTTATGAGCTTGAATATGCTCTAGACAGCACAAGAGGGATAAAGAGAGTTTTATCCGCCGTTATTGTTGCATCCAAGAAGCTTTATTTGTTGAATATTGCCTACTCAGACAGTCCTGAGAAGCCTCTTTCTCCCAGCACTCGAATGATATTGGAACAAGTACTTGATTCTTTTGATGTACTAACTTAATATTTGGTTTACA
>TC31
TTTTTCTTTGGGTTTATTTCCATAACTTGTCCCTCATACCGATCCTTTTGCTTATTTAACACAGCCAAGCACAAATGATGTGCGGCTGATTCGGATTGAGGAGCGGGCCATCCATGGAGATATTCCTCTTTATGAACTTGAATACTCTTTGGATAGCTCAAGGGGATTAAAGAGAGTTTTGTCAGCGGTGACTGTGGCATCCAAGAAGCTTTATTTATTGAACATTTCCTATTCAGACAGTCCAGATAAGCCTCTCTTGCCGAATGCTCAAATGAGGTTGGAGCAAGTACTTGATTCTTTTGATGTTTTGAATTAGTCTTTGATGATCG
>TN1
ATTTTTTCTAGCATTTATTCCATAAATTTCCCTTCATTGTGAGGTTTTGCTTTCCACATATCAGCCAAGTACAAATGATGCACAACTAATAAGGGTTGAACAGAGGCCCATTCATGGAGATATACCTCTTTATGAGCTTGAATATGCTTTAGACAGCACGAGAGGGATGAAGAGAGTTTTGTCTGCAGTCACTGTTTCATCCAAGAAGCTTTTTTTGTTGAACATTGCCTACTCAGACAGTCCTGAGAAGCCTCTTTCTCCCAACACTCGAATGATATTGGAACAAATACTTGATTCTTTTGATGTATTAACCTAATCT-TGGTCGATA
>TO14
TGTATTTTTCTTATTTGTTACCTAGATTTCCCTCAATTCTGATGTTTCATTTGCCATATAACAGCCAAGTACAAATGATGCACGGCTGATAAAGATTGACCAGAGGCCTATCCATGGAGATATCCCTCTTTATGAGCTTGAATATGCTCTAGATAGCTCAAGAGGGATAAAGAGAGTTTTATCTGCAGTTACTATTGCATCCAAAAAACTTTATTTATTGAACATTGCTTACTCAGACAGTCCTGAGAAGCCTCTTTTGCCCAACACTCGAATGCTATTGGAACAAGTGCTTAATTCTTTTGATGTATTAAGTTAACCTTTGGTTGCTA
>TPL03
ACTTTTCCTAGGTTTTGGCATGCAAGTTTACCTACATTCTGAGGCTTTCTTACCATGTGAACAGCCTAGTACAAATGATGCAAAACTAATAAGGGTTGATCAGAGGCCCATTCATGGAGATATTCCTCTTTATGAGCTTGAATACTCTCTGGACAGCTCAAGGGGGGTAAAGAGAGTTTTGTCTGCAGTTACTGTTGCATCCAATAAGCTTTACTTGTTGAACATTTCCTACTCAGACAGTCCTGAAGAGCCAATTTCACCCAATGTTCGCATGATTTTGGAACAAGTACTTGATTCTTTTGATGTAGTAAATTAACGTTTGGTCATTT
>WN5
ATTTTTCCTGGGGCTTGCTACTTAAGTTTCTCTTCATTCTGAGGTTTTGCTTTGTCATAAACAGCCAAGTACAAATGATGCACAACTAATAACGGTTGAGCAGAGGCCCATTCATGGAGATATTCCTCTCTATGAGCTTGAATACTCTTTGGACAGCACAAG-GGGATTAAAAAGGTTTTGTCTGCAGTTACCGTTGCATCTAAGAAGCTTTATTTGTTGAACATTTCCTACTCAGACAGTCCTGAAAAGCCTCTTTTGCCCAACATTAGAATGGTATTGGAACAAGTACTTGATTCTTTTGATGTAGTAAATTAATCACTGATCCTTT
>WS10
TGCATTTTTCTTATTTGTTTCATAGATTTCCCTTAGTTCTGATGTTTCATTTGCCATACAACAGCCAAGTACAAACGATGCACGACTGATAAAGGTTGATCAAAGACCTATCCATGGAGATATCCCTCTCTATGAGCTTGAATATGCTCTGGACAGCTCAAGAGGGGTAAAGAGAGTTTTGTCTGCAGTTACTATTGCATCAAAAAAGCTTTATTTATTGAACATTGCCTACTCAGACAGTCCTGAAAAGCCTATTTTGCCCAACACTCGAATGCTATTGGAACAAGTGCTTAATTCTTTTGATTTATTAAGTTAATCGTTAGTTGCTA
>WW11
TGCATTTTTCTTATTTGTTTCATAGATTTCCCTTAGTTCTGATGTTTCATTTGCCATACAACAGCCAAGTACAAACGATGCACGACTGATAAAGGTTGATCAAAGACCTATCCATGGAGATATCCCTCTCTATGAGCTTGAATATGCTCTGGACAGCTCAAGAGGGGTAAAGAGAGTTTTGTCTGCAGTTACTATTGCATCAAAAAAGCTTTATTTATTGAACATTGCCTACTCAGACAGTCCTGAAAAGCCTATTTTGCCCAACACTCGAATGCTATTGGAACAAGTGCTTAATTCTTTTGATTTATTAAGTTAATCGTTAGTTGCTA
