# Supplementary material for: Development of a Target Enrichment Probe Set for Conifer (REMcon)
Source: Biology (Basel). 2024 May 22;13(6):361. doi: 10.3390/biology13060361 (PMC11200496; doi:10.3390/biology13060361)
Supplement: Supplementary file 1 [file biology-13-00361-s001.zip › biology-2960267-supplementary/Sup data/secapr_alignments_paralogs/20.fasta]

>AA3
GCAGTTATACATGGGGACTAGGACAAATGGGCCAGTTAGGGCATCGCTCTCTTCAATATGGAAACAAGGAAATATTGCCTCGGCGAGTTGTAGGCCTTGAGGGTATAAGAGTCAAAGATATTGCTTGTGGTGGGATTCATACATGTGCTGTCACTGTCAAAGGGGCATTGTATACTTGGGGTGGTGGGCATGCAGGTCAATTAGGTTTGGGTCCTCATAATGGTTTATGCATTGCTAATAATGCAGAAATGTTTTTATGCAATATCCCAGTGTTGGTGCTACCAATGGGTGTCCAGCTTGTAACATGTGGTCATTCACATACACTGGTTTCTATGAAAGATGGGAGGATTCTTGGATGGGGTTATAACAGTTATGGACAGGCAGCCACTGAGAAGACCACATATGCATGGTATCCATCTCCTGTTGATTGGTAAGTTAAATAAGGTCAATTGTGCGA
>AA60
ACAGCTATACATGGGGACTGGGCCACATGGGTCAATTAGGGCATCGCTCGCTTCAGTCTGGGGACAAAGAATTACTGCCTCGGCGGGTTGTTAGTTTGGAGGGTATAGCAGTGAAGGATATTGCTTGTGGTGGCATCCACACATGTGCTGTCACTGTTAAAGGAGCTTTATATGCATGGGGTGGTGGGCAGGCAGGTCAACTGGGACTGGGTTCTCATAATGGTTTATGCTTAGCTAATGAAGCGGATATGTTTTTGCGCAAAATCCCAATGTTGGTGCTACCTATGGGAGTCCAGCTTGTCACTTGCGGTCATTCACATACGCTCGTCTCTATGAAAGATGGAAGCATTCTTGGATGGGGTTATAACAGTTACGGGCAGGCAGCCACGGATAAGACTACATATGCATGGTATCCATCTCCAGTTGATTGGTAAGTTAGTGAAGTTCCATTGTTTAG
>AAR4
GCAGTTATACATGGGGACTAGGACAAATGGGCCAGTTAGGACATCGCTCTCTTCAATATGGAAACAAGGAAATATTGCCTCGGCGAGTTGTATGCCTTGAGGGTATAAGAGTCAAAGATATTGCTTGTGGTGGAATTCATACATGTGCTGTCACTGTCAAAGGGGCATTGTATACGTGGGGTGGTGGGCATGCAGGTCAATTAGGTTTGGGTCCTCATAATGGTTTATGCATTGCTAATAATGCAGAAATGTTTTTATGCAATATCCCAGTGTTGGTGCTACCAATGGGTGTCCAGCTTGTAACATGTGGTCATTCACATACACTGGTTTCTATGAAAGATGGGAGGATTCTTGGATGGGGTTATAACAGTTATGGACAGGCAGCCACTGAGAAGACCACATATGCATGGTATCCATCTCCTGTTGATTGGTAAGTTAAATAAGGTCAATTGTGCGA
>AF1
ATAGTTACACATGGGGGCTAGGACAGATGGGCCAGTTAGGACATCGCTATCTTCAGTATGGAAACAAAGAAATATTGCCTCGACGAGTTGTAGGCCTAGAGGGCATAGAAGTGAAAGATATTGCTTGTGGTGGAATTCATAGCTGTGCTGTTACAGACAAAGGAGCATTATATGCATGGGGTGGTGGGCAAGCAGGTCAACTGGGTTTGGGTCCTCGTAATGGTTTATGCATTGCTAATGATGCAGAAATGTTTTTTTGCAATAATCCAGTGTTGGTGCTGCCAATAGGTGTTCAGCTGGTCACATGCGGCCATTCACATACACTAGTTTATATGAAAGATGGGAGGATTCTTGGGTGGGGTTATAACAGTTACGGACAGGCAGCCACCGAGAAAAGCACATATTCATGGTATCCATCTCCTCTTGATTGGTAAGTGTTTTAAGATCTATTTTTCAA
>AG2
ATAGTTACACATGGGGGCTAGGACAGATGGGCCAGTTAGGACATCGCTATCTTCAGTATGGAAACAAAGAAATATTGCCTCGACGAGTTGTAGGCCTAGAGGGCATAGAAGTGAAAGATATTGCTTGTGGTGGAATTCATAGCTGTGCTGTTACAGACAAAGGAGCATTATATGCATGGGGTGGTGGGCAAGCAGGTCAACTGGGTTTGGGTCCTCGTAATGGTTTATGCATTGCTAATGATGCAGAAATGTTTTTTTGCAATAATCCAGTGTTGGTGCTGCCAATAGGTGTTCAGCTGGTCACATGCGGCCATTCACATACACTAGTTTATATGAAAGATGGGAGGATTCTTGGGTGGGGTTATAACAGTTACGGACAGGCAGCCACCGAGAAAAGCACATATTCATGGTATCCATCTCCTCTTGATTGGTAAGTGTTTTAAGATCTATTTTTCAA
>AH26
GCAGCTATACATGGGGACTAGGACACATGGGCCAGCTAGGTCATCGCTCTCTTCAATATGACAACAAAGAATTGTTGCCTCGGCGAGTTGTAGGTCTGGAGAGTATAAAAGTCAAGGATATTGCTTGTGGTGGTATTCATACATGTGCTGTCACTATTAAAGGATCCTTGTATACATGGGGTGGTGGCCAGGCAGGTCAACTGGGTTTGGGTCCTCAAAATGGTTTATGCATTGCTAATGATACAGAAATGTTCTTGCGCAATATCCCCATGTTGGTGCTACCAATTGGTGTCCAACTTGTCACATGCGGCCATTCGCATACACTGGTTTCTATGAAAGATGGGAGGATTCTTGGGTGGGGATATAATAGTTATGGTCAGGCATCTACTGAGAAAACCACATATGCGTGGTATCCATCTCCTGTTGATTGGTAAGTTAATCTAACTACACTCTGCAA
>AME1
ACAGTTATACATGGGGACTAGGACAAATGGGCCAGTTAGGGCATCGCTCTCTTCAATATGGAAACAAGGAAATATTGCCTCGGCGAGTTGTAGGCCTCGAGGGTATAGGAGTCAAAGATATTGCTTGTGGTGGAATTCATACATGTGCTGTCACTCATAAAGGGGCATTGTATACATGGGGTGGTGGGCATGCAGGTCAATTGGGTTTGGGTCCTCATAATGGTTTATGCATTGCTAATAAGGCAGAAATGTTTTTACGCAATATCCCAGTGTTGGTGCTACCAATGGGTGTCGAGCTTGTCACATGTGGTCATTCACATACACTGGTTTCTATGAAAGATGGGAGGATTCTTGGATGGGGTTATAACAGTTATGGACAGGCAGCCACTGAGAAGACCACATATGCATGGTATCCATCTCCTGTTGATTGGTAAGTTAAATAAGGTCAATTGTGCGA
>AP25
GCAGTTATACATGGGGACTAGGACACATGGGCCAGCTAGGTCATCGCTCTCTTCAATATGACAACAAAGAATTGTTGCCTCGGCGAGTTGTAGGTCTGGAGAGTATAAAAGTCAAGGATATTGCTTGTGGTGGTATTCATACATGTGCTGTCACTATTAAAGGATCCTTGTATACATGGGGTGGTGGCCAGGCAGGTCAACTGGGTTTGGGTCCTCAAAATGGTTTATGCATTGCTAATGATACAGAAATGTTCTTACGCAATATCCCTATGTTGGTGCTACCAATTGGTGTCCAACTTGTCACATGCGGCCATTCGCATACACTGGTTTCTATGAAAGATGGGAGGATTCTTGGGTGGGGATATAATAGTTATGGTCAGGCATCTACTGAGAAAACCACATATGCTTGGTATCCATCTCCTGTTGATTGGTAAGTTAATCTAACTACACTCTGCAA
>APA47
ATAGTTACACATGGGGGCTAGGACAGATGGGCCAGTTAGGGCATCGCTCTCTTCAGTATGGAAACAAAGAAATATTGCCTCGACGAGTTGTAGGCCTAGAGGGTGTAAAGGTGAAAGACATTGCTTGTGGTGCAATTCATAGCTGTGCTGTCACAGACAAAGAAGCATTATTTGCATGGGGTGGTGGGCAAGCAGGTCAACTGGGTTTGGGTCCTCGTAATGGTTTATGCATTGCTAATGACACAGAAATGTTTTTACGCAATAATCCAGTGTTGGTGCTGCCAATAGGTGTTCAACTTGTCACATGCGGCCATTCACATACACTAGTTTCTATGAAAGATGGAAGGATTCTTGGGTGGGGTTATAATAGTTATGGACAGGCAGCCACTGAGAAAACCACATATTCATGGTATCCATCTCCTCTTGATTGGTAAGTGTTTTAAGATCTTTTTTGCAA
>AR2
----------------------------------------------------------------------------------------------------------------------------------------------------------------------------------------------------------------------------------------------------------GTTTTTACGCAATATCCCAGTGTTGGTGTTACCAATGGGTGTCGAGCTTGTCACATGTGGTCATTCACATACACTGGTTTCTATGAAAGATGGGAGGATTCTTGGATGGGGTTATAACAGTTATGGACAGGCAGCCACTGAGAAGACCACATATGCATGGTATCCATCTCCTGTTGATTGGTAAGTTAAATAAGGTCAATTGTGTGA
>AS57
GCAGTTATACATGGGGACTGGGACACATGGGTCAATTAGGGCATCGCTCTCTTCAGTCTGGAAACAAAGAATTATTGCCTCGGCGGGTTGTTAGCTTGGAGGGTATATCAGTCAAGGATATTGCTTGTGGTGGTATCCACACATGTGCAGTCACTGTCAAAGGAGCGTTATATGCATGGGGTGGTGGGCAGGCAGGCCAACTAGGGTTGGGTCCTCGTAATGGTTTATGCTTAGCCAATGAAGCGGAAATGTTTTTACACAATATCCCAATGTTGGTGCTGCCTATGGGAGTCCAGCTTGTCACATGTGGTCATTCACATACAATGGTCTCCATGAAAGATGGAAGGATTCTTGGATGGGGTTATAACAGTTACGGACAGGCAGCCACTGATAAGACCACATATGCGTGGTATCCATCTCCTGTTGATTGGTAAGTTGTTGAAGGCTCGTTGTTGAA
>ASA51
TTAGTTATACATGGGGGCTAGGACAGACGGGCCAGTTAGGTCATCGCTTTCTTCAGCATGGAAACAAAGAAATATTGCCACGACGAGTTGTAGGCCTAGAGGGTGTAGAAGTGAAGGATATTGCTTGTGGTGGAATTCATACCTGTGCTGTCACAGACAAAGGAGCATTATATGGATGGGGTGGTGGGCAAGCAGGTCAACTTGGTTTGGGTCCTCATAATTGTTTATGCATTGCTAATGATGCAGAAATGTTTTTCCGCAATATTCCAGTGTTGGTGCTGCCAATAGGTGTTCAGCTTGTCACATGCGGCCATTCACATACACTGGTTTCTTTGAAAGATGGAAGGATTCTTGGGTGGGGTTATAACAGTTACGGACAGGCAGCCACCGAGAAAACCACATATTCATGGTACCCATCTCCTCTTGATTGGTAAGTGTTTGAAGATCTATTTTGCAA
>CB35
GCAGTTATACATGGGGACTAGGACACATGGGCCAACTAGGTCATCGCTCTCTTCAATATGACAACAAAGAATTGTTGCCCCGGCGAGTTGTAGGTCTAGAGGGTATAAGAGTCAAGGATATTGCTTGTGGTGGTATTCATACATGTGCTGTTACTATTAAAGGATCCTTGTATACGTGGGGTGGCGGCCAGGCAGGTCAACTGGGTTTGGGTCCTCAAAATGGTTTATGCATTGCTAATGATACAGAAATGTTCTTGCGCAATATCCCCATGTTGGTGCTACCAATTGGCGTCCAACTGGTCACATGCGGCCATTCACATACACTGGTTTCTATGAAAGATGGGAGGATTCTTGGATGGGGTTATAACAGTTATGGGCAGGCAGCTACAGAGAAAACCACTTATGCATGGTATCCATCTCCTGTTGATTGGTAAGTTAATGTAGCTACACTCTGCAA
>CD18
ACAGTTATACATGGGGACTGGGACACATGGGTCAATTAGGGCATCGCTCTCTTCAGTCTGGAAACAAAGAATTATTGCCTCGGCGGGTTGTTAGCTTGGAGGGCATAGCAGTCAAGGGTATTGCTTGTGGTGGTATCCACACATGTGCTGTCACTGTCAAAGGAGCTTTATATGCTTGGGGTGGTGGGCAGGCAGGTCAACTGGGGTTGGGTCCTCAAAATGGTTTATGCTTAGCTAATGAATCGGAAATGTTTTTACGCAATATTCCAATGTTGGTGCTACCTATGGGAGTCCAACTTGTCACATGTGGTCATTCACATACATTGGTCTCTATGAAAGATGGAACAATTCTTGGATGGGGTTATAACAGTTATGGACAGGCAGCCACTGATAAGACTACATATGCATGGTATCCATCGCCAGTTGATTGGTAAGTCATTGAAGGCTCTTTGTTCAA
>CDE34
GCAGTTATACATGGGGACTAGGACACATGGGCCAACTAGGTCATCGCTCTCTTCAATATGACAACAAAGAATTGTTGCCCCGGCGAGTTGTAGGTCTAGAGGGTATAAGAGTCAAGGATATTGCTTGTGGTGGTATTCATACATGTGCTGTTACTATTAAAGGATCCTTGTATACGTGGGGTGGCGGCCAGGCAGGTCAACTGGGTTTGGGTCCTCAAAATGGTTTATGCATTGCTAATGATACAGAAATGTTCTTGCGCAATATCCCCATGTTGGTGCTACCAATTGGCGTCCAACTGGTCACATGCGGCCATTCACATACACTGGTTTCTATGAAAGATGGGAGGATTCTTGGATGGGGTTATAACAGTTACGGGCAGGCAGCTACAGAGAAAACCACTTATGCATGGTATCCATCTCCTGTTGATTGGTAAGTTAATGTAGCTACACTCTGCAA
>CH19
ACAGTTATACATGGGGACTGGGACACATGGGTCAATTAGGGCATCGCTCTCTTCAGTCTGGAAACAAAGAATTATTGCCTCGGCGGGTTGTTAGCTTGGAGGGCATAGCAGTCAAGGATATTGCTTGTGGTGGTATCCACACATGTGCTGTCACTGTCAAAGGAGCTTTATATGCTTGGGGTGGTGGGCAGGCAGGTCAACTGGGGTTGGGTCCTCAAAATGGTTTATGCTTAGCTAATGAATCGGAAATGTTTTTACGCAATATCCCAATGTTGGTGCTACCTATAGGAGTCCAACTTGTCACGTGTGGTCATTCACATACATTGGTCTCTATGAAAGATGGAACAATTCTTGGATGGGGTTATAACAGTTACGGACAGGCAGCCACTGATAAGACTACATATGCATGGTATCCATCTCCTGTTGATTGGTAAGTTATTGTAGGCCCGTTGTTCAA
>CJ24
ACAGTTATACATGGGGGCTGGGACACATGGGTCAATTAGGGCATCGCTCTCTTCACTCTGGAAACAAAGAATTATTGCCTCGGCGGGTTGTTAGCTTGGAGGGTATATCAGTCAAGGATATTGCTTGTGGTGGTATCCACGCATGTGCTGTCACTGTTAAAGGAGCGTTGTATGCATGGGGTGGTGGGCAGGCAGGTCAACTGGGGTTGGGTCCTCATAATGGTTTATGCTTAGCTAATGAAGCGGAAATGTTTTTGCGGAAGATCCCAATGCTGGTGCTACCTATGGGAGTCCAGCTTGTCACATGTGGTCATTCACATACACTGGTCTCTATGAAAGATGGAAGGATTCTTGGATGGGGTTATAACAGTTACGGACAGGCAGCCACTGATAAGACTACATATGCATGGTATCCATCTTCTGTTGATTGGTAAGTTATTGAAGGTGCCTTGTTCAA
>CK7
ACAGTTATACATGGGGACTGGGACACATGGGTCAATTAGGGCATCGCTCTCTTCAGTCTGGAAATAAAGAATTATTGCCTCGGCGGGTTGTTAGCTTGGAGGGTATATCAGTCAAGGATATTGCTTGTGGTGGTATCCACACATGTGCTCTCACTGTCAAAGGAGCGTTATATGCATGGGGTGGTGGGCAGGCAGGTCAACTGGGGTTGGGTCCTCATAATGGTTTATGCTTTGCTAATGAAGCGGAAATGTTTTTACGCAATATCCCAATGTTGGTGCTACCTATGGGAGTCCAGCTTGTCACATGCGGTCATTCACATACACTGGTCTCTATGAAAGATGGAAGGATTCTTGGATGGGGTTATAACAGTTACGGACAGGCAGCCACTGATGAGACCACATATGCATGGCATCCATCTCCTGTTGATTGGTAAGTTATAGAAGGTCCGTTGTTCAA
>CL6
ACAGTTATACATGGGGACTGGGACACATGGGTCAATTAGGGCATCGCTCTCTTCAGTCTGGAAATAAAGAATTATTGCCTCGGCGGGTTGTTAGCTTGGAGGGTATATCAGTCAAGGATATTGCTTGTGGTGGTATCCACACATGTGCTCTCACTGTCAAAGGAGCGTTATATGCATGGGGTGGTGGGCAGGCAGGTCAACTGGGGTTGGGTCCTCATAATGGTTTATGCTTTGCTAATGAAGCGGAAATGTTTTTACGCAATATCCCAATGTTGGTGCTACCTATGGGAGTCCAGCTTGTCACATGCGGTCATTCACATACACTGGTCTCTATGAAAGATGGAAGGATTCTTGGATGGGGTTATAACAGTTACGGACAGGCAGCCACTGATGAGACCACATATGCATGGCATCCATCTCCTGTTGATTGGTAAGTTATAGAAGGTCCGTTGTTCAA
>CM9
ACAGCTATACATGGGGACTGGGCCACATGGGTCAATTAGGGCATCGTTCGCTTCAGTCTGGGGACAAAGAATTACTGCCTCGGCGGGTTGTTAGTTTGGAGGGTATAGCAGTGAAGGATATTGCCTGTGGTGGCATCCACACATGTGCTGTCACTGTTAAAGGAGCGTTATATGCATGGGGCGGTGGGCAGGCAGGTCAACTGGGGCTGGGTTCTCACAATGGTTTATGCTTAGCTAATGAAGCGGATATGTTTTTACGCAAAATCCCAATGTTGGTGCTACCTATGGGAGTCCAGCTTGTCACTTGCGGTCATTCACATACGCTGGTCTCTATGAAAGATGGATGTATTCTTGGATGGGGTTATAACAGTTACGGGCAGGCGGCCACGGATAAGACTACATATGCATGGTATCCATCTCCAGTTGATTGGTAAGTTATTGAAGTTCCATTATTTAG
>CO8
CTTGCTATACATGGTGAGTGGGCCACATAGGTCAATTAGGGCATCGTTCGCTTCAGCCTGGGGACAAAGAAATACTGTCTCGGCGGGTTGTTAGTTTGGAGGGTATAGCAGTGAAGGATATTGCTTGTGGCAGCATCCACACATGTGCTATCACTGTCAAAGGAGCGGTATATGCATGGGGCAGTGGGCAGGCAGGTCAACTGGGGCTGGGTTCTCATAATAGTTTATGCTTAGCTAATGAAGCTGATATGTTTTTACGCAAAGTCCCAATGTTGGTGCTACCTATGGGAGTCCAACTTGTCACTTGCGGTCATTCACATACGCTTGTCTCTATGAAAGATGGAAGTATTCTTGGATGGGGTTATAACAGTTACGGGTAGGCAGCCACGGATAAGACTACATCTGCATGGTATCCATCTCCAGTTGATTGGTGCATTTTGGCGAGTTTAACTTGCAG
>CP16
ACAGTTATACATGGGGACTGGGACACATGGGTCAATTAGGGCATCGCTCTCTTCAGTCTGGAAACAAAGAATTATTGCCTCGGCGGGTTGTTAGCTTGGAGGGTATAGAAGTCAAGGATATTGCTTGTGGTGGTATCCACACATGTGCTGTCACTGTCAAAGGAGCTTTATATGCATGGGGTGGTGGACAGGCAGGTCAACTGGGGTTGGGTCCTCAAAATGGTTTATGCTTAGCTAATGAAGCGGAAATGTTTTTACGCAATATCCCAATGTTGGTGCTACCTGTGGGAGTCCAACTTGTCACATGTGGTCATTCACATACGTTGGTCTCTATGAAAGATGGAATGATTCTTGGATGGGGTTATAACAGTTACGGACAGGCAGCCACTGATAAGACTACATATGCATGGTATCCATCTCCTGTTGATTGGTAAGTAATTGTAGGCCTGTTGTTCAA
>CP161
ACAGTTATACATGGGGACTGGGACACATGGGTCAATTAGGGCATCGCTCTCTTCAGTCTGGAAACAAAGAATTATTGCCTCGGCGGGTTGTTAGCTTGGAGGGTATAGAAGTCAAGGATATTGCTTGTGGTGGTATCCACACATGTGCTGTCACTGTCAAAGGAGCTTTATATGCATGGGGTGGTGGACAGGCAGGTCAACTGGGGTTGGGTCCTCAAAATGGTTTATGCTTAGCTAATGAAGCGGAAATGTTTTTACGCAATATCCCAATGTTGGTGCTACCTGTGGGAGTCCAACTTGTCACATGTGGTCATTCACATACGTTGGTCTCTATGAAAGATGGAATGATTCTTGGATGGGGTTATAACAGTTACGGACAGGCAGCCACTGATAAGACTACATATGCATGGTATCCATCTCCTGTTGATTGGTAAGTAATTGTAGGCCTGTTGTTCAA
>CR44
GCAGATATACATGGGGACTGGGACACATGGGCCAGCTAGGGCATCGCTCTCTTCAATATGGCAACAAAGAATTATTGCCTCGCCGAGTTGTAGGCTTGGAGGGTATAAAAGTTAGAGATATTGCTTGTGGGGGTATTCATACTTGTGCTGTCACTGTTGAAGGAGCATTATATACATGGGGTGGTGGTCAGGCAGGTCAATTGGGATTGGGTCCCCAAAATGATTTATGCATTGCCAATGATGAAGAAATGTTTTTACGCAATATCCCAGTGTTGGTAGTACCAATGGGTGTGCGGCTTGTCACATGCGGCCATTCACATACACTGGTCTCCATGAAAGATGGAAGGATTCTTGGATGGGGTTATAACAGTTATGGACAGGCAGCTACAGAGAAGACTACATATGCTTGGTATCCATCCCCTGTTGATTGGTAAGTTAAGACAGGTTTGGTGCATTA
>CT15
ACAGTTATACATGGGGACTGGGACACATGGGTCAATTAGGGCATCGCTCTCTTCAGTCTGGAAACAAAGAATTATTGCCTCGGCGGGTTGTTAGCTTGGAGGGTATAGAAGTCAAGGATATTGCTTGTGGTGGTATCCACACATGTGCTGTCACTGTCAAAGGAGCTTTATATGCATGGGGTGGTGGGCAGGCAGGTCAACTGGGGTTGGGTCCTCAAAATGGTTTATGCTTAGCTAATGAAGCGGAAATGTTTTTACGCAATATCCCAATGTTGGTGCTACCTATGGGAGTCCAACTTGTCACATGTGGTCATTCACATACGTTGGTCTCTATGAAAGATGGAAAGATTCTTGGATGGGGTTATAACAGTTATGGACAGGCAGCCACTGATAAGACTACATATGCATGGTATCCATCTCCTGTTGATTGGTAAGTTATTGTAGGCCTGTTGTTCAA
>DA12
ACAGTTATACATGGGGACTGGGACACATGGGTCAATTAGGGCATCGTTCGCTTCAGTCTGGGAACAAAGAATTATTGCCTCGGCGGGTTGTTAGCTTGGAGGGTATAGTTGTGAAGGATATTGCTTGTGGTGGCATCCACACATGTGCTGTCACTGTTAAAGGAGCCTTATATGCATGGGGCGGTGGGCAGGCAGGTCAACTGGGGTTGGGTTCTCATAATGGTTTATGCTTAGCTAATGAAGCGGATATGTTTTTACGTAAAATCCCATTGTTGGTGCTACCTTTGGGAGTCCAGCTTGTCACATGTGGTCATTCACATACGCTGGTCTCTATGAAAGATGGAAGTATTCTTGGATGGGGGTATAACAGTTACGGGCAGGCAGCCACTGATAAGACTACATATGCATGGTATCCATCTCCCGTTGATTGGTAAGTTATTGAAGTTCCATTGTTAAG
>DB53
ATAGTTACACATGGGGGCTAGGACAGATGGGTCAATTAGGGCATCACTCTCTTCAGTATGGGAACAAAGAAATATTGCCTCGACGAGTTGTAGGCTTAGAGGGTGTAAAAGTGAAAGAGATTGCTTGTGGTGGAATTCATTGCTGTGCTGTTACAGACAAAGGAGCATTATATGCATGGGGTGGTGGGCAAGCAGGTCAACTGGGTTTGGGTCCTCGTAATGGTTTATGCATTGCTAATGATGCACAAATGTTGTTACGCAATAATCCAGTGCTGGTGCTGCCAATAGGTGTTCAGCTTGTCACTTGCGGGCATTCACATACTCTAGTTTCTATGAAAGATGGAAGAATTCTTGGGTGGGGTTATAACAGTTACGGACAGGCAGCCACCGAGAAAAGCACATATTCATGGTATCCATCTCCTCTTGATTGGTAAGTGTTTTAAGATTTATTTTGCAA
>DC1
ATAGTTACACATGGGGGCTAGGACAGATGGGTCAATTAGGGCATCACTCTCTTCAGTATGGGAACAAAGAAATATTGCCTCGACGAGTTGTAGGCTTAGAGGGTGTAAAAGTGAAAGATATTGCTTGTGGTGGAATTCATTGCTGTGCTGTTACAGACAAAGGAGCATTATATGCATGGGGTGGTGGGCAAGCAGGTCAACTGGGTTTGGGTCCTCGTAATGGTTTATGCATTGCTAATGATGCACAAATGTTGTTACGCAATAATCCAGTGCTGGTGCTGCCAATAGGTGTTCAGCTTGTCACTTGCGGGCATTCACATACTCTAGTTTCTATGAAAGATGGAAGAATTCTTGGGTGGGGTTATAACAGTTACGGACAGGCAGCCACCGAGAAAAGCACATATTCATGGTATCCATCTCCTCTTGATTGGTAAGTGTTTTAAGATTTATTTTGCAA
>DD1
ATAGTTACACATGGGGGCTAGGACAGATGGGTCAATTAGGGCATCACTCTCTTCAGTATGGGAACAAAGAAATATTGCCTCGACGAGTTGTAGGCTTAGAGGGTGTAGAAGTGAAAGATATTGCCTGTGGTGGAATTCATTGCTGTGCTGTTACAGACAAAGGAGCATTATATGCATGGGGTGGTGGGCAAGCAGGTCAACTGGGTTTGGGTCCTCGTAATGGTTTATGCATTACTAATGATGCAGAAATGTTTTTACGCAATATTCCAGTGCTGGTGCTGCCAATAGGTGTTAGGCTTGTCACATGCGGGCATTCACATACTCTAGTTTCTATGAATGATGGAAGAATTCTTGGGTGGGGTTATAACAGTTACGGACAGGCAGCCACCGAGAAAAGCACATATTCATGGTATCCATCTCCTCTTGATTGGTAAGTGTTTTAAGATCTATTTTGTGA
>DIM50
ATAGTTACACATGGGGACTAGGACAGATGGGTCAATTAGGGCATCACTCTCTTCAGTATGGGAACAAAGAAATATTGCCTCGACGAGTTGTAGGCTTAGAGGGTGTAGAAGTGAAAGATATTACCTGTGGTGGAATTCATTGCTGTGCTGTTACAGACAAAGGAGCTTTATATGCATGGGGTGGTGGGCAAGCAGGTCAACTGGGTTTGGGTCCTCGTAATGGTTTATGCATTACTAATGATGCAGAAATGTTTTTACGCAATATTCCAGTGCTGGTGCTGCCAATAGGTGTTAAGCTTGTCACATGCGGGCATTCACATACTCTAGTTTCTATGAAAGATGGAAGAATTCTTGGGTGGGGTTATAACAGTTACGGACAGGCAGCCACCGAGAAAAGCACATATTCATGGTATCCATCTCCTCTTGATTGGTAAGTGTTTTAAGATCTATTTTGTGA
>EN45
GCAGATATACATGGGGACTGGGACACATGGGCCAGCTGGGGCATCGTTCTCTTCAATATGGCAACAAAGAATTACTGCCTCGCCGAGTTGTAGGCTTGGAGGGTATGGTAGTCGGGGACATTGCTTGTGGGGCTATGCATACATGTGCTGTCACTGTTAAAGGAGCATTATATACGTGGGGTGGTGGGCAGGCAGGTCAATTGGGATTGGGTCCTCAAAATGACTTATGCGTTGCCAACGATGCAGAAATGTTTTTGCGCAACATACCAGTGTTGGTGGTACCAATGGGTGTGCAGTTTGTCACATGTGGCCATTCACATACACTGGTCTCTATGAAAGATGGGAGGATTCTTGGATGGGGTTATAACAGTTACGGACAAGCAGCTACCGAGAAAACCACATATGCTTGGTACCCATCTGCTGTTGATTGGTAAGTTAATATAGGTTCAGTGCATTA
>FC13
ACAGTTATACATGGGGACTGGGACACATGGGTCAATTAGGGCATCGTTCGCTTCAGTCTGGGAACAAAGAATTATTGCCTCGGCGGGTTGTTAGGTTGGAGGGTATAGCTGTGAAGGATATTGCTTGTGGTGGCATCCACACATGTGCTGTCACTGTTAAAGGAGCCTTATATGCATGGGGCGGTGGGCAGGCAGGTCAACTGGGGTTGGGTTCTCATAATGGTTTATGCTTAGCTAATGAAGCGGATATGTTTTTACGTAAAATCCCAATGTTGGTGCTACCTTTGGGAGTCCACCTTGTCACATGTGGTCATTCACATACGCTGGTCTCTATGAAAGATGGAACTATTCTTGGATGGGGGTATAACAGTTACGGGCAGGCAGCCACTGATAAGACTACATATGCATGGTATCCATCTCCCGTTGATTGGTAAGTTATTGAAGTTCCATTGTTAAG
>FTS1
ATAGTTACACATGGGGGCTAGGACAGATGGGTCAATTAGGGCATCACTCTCTTCAGTATGGGAACAAAGAAATATTGCCTCGACGAGTTGTAGGCTTAGAGGGTGTAAAAGTGAAAGATATTGCTTGTGGTGGAATTCATTGCTGTGCTATTACAGAAAAAGGAGCATTATATGCATGGGGTGGTGGGCAAGCAGGTCAACTGGGTTTGGGTCCTCGTAATGGTTTATGCATTGCTAATGATGCACAAATGTTGTTACGCAATAATCCAGTGCTGGTGCTGCCAATAGGTGTTCAGCTTGTCACTTGCGGGCATTCACATACTCTAGTTTCTATGAAAGATGGAAGAATTCTTGGATGGGGTTATAACAGTTACGGACAGGCAGCCACCGAGAAAAGCACATATTCATGGTATCCATCTCCTCTTGATTGGTAAGTGTTTTAAGACCTATTTTGCAA
>FTS2
ATAGTTACACATGGGGTCTAGGACAGATGGGTCAATTAGGGCATCACTCTCTTCAGTATGGGAACAAAGAAATATTGCCTCGACGAGTTGTAGGCTTAGAGGGTGTAAAAGTGAAAGATATTGCTTGTGGTGGAATTCATTGCTGTGCTATTACAGAAAAAGGAGCATTATATGCATGGGGTGGTGGGCAAGCAGGTCAACTGGGTTTGGGTCCTCGTAATGGTTTATGCATTGCTAATGATGCACAAATGTTGTTACGCAATAATCCAGTGCTGGTGCTGCCAATAGGTGTTCAGCTTGTCACTTGCGGGCATTCACATACTCTAGTTTCTATGAAAGATGGAAGAATTCTTGGATGGGGTTATAACAGTTACGGACAGGCAGCCACCGAGAAAAGCACATATTCATGGTATCCATCTCCTCTTGATTGGTAAGTGTTTTAAGACCTATTTTGCAA
>GG1
GCAGATATACATGGGGACTGGGACACATGGGCCAGCTAGGGCATCGCTCTCTTCAGTATGGAAATAAAGAATTACTACCTCGCCGTGTTGTAGGCTTGGAGGGTATACAAGTCAGGGATATTGCTTGTGGTGGTGTTCATACATGTGCTGTTACTGTTAAAGGAGCATTATATATATGGGGTGGCGGCCAGGCAGGTCAATTGGGATTGGGTCCTCAGAATGGCTTATGTGTTGCTAATGATTCAGAAATGTTTTTACGCAATATCCCAGTGCTGGTGGTACCAATGGGTGTGCAACTTGTCACATGTGGCCATTCACACACACTGGTTTCTATGAGGGATGGGAGGATTCTTGGATGGGGTTATAACAGTTATGGCCAGGCAGCAACTGAAAAAACTACCTATGCTTGGTACCCATCTCCTGTTGATTGGTAAGTTAATAAAGGTTTAGTGTGTTC
>HB41
GCAGTTATACATGGGGGCTAGGACAGATGGGCCAGTTAGGGCATCGTTCGCTTCAGTATGGAAACAAAGAAATATTGCCTCGACTAGTTGTATGCCTAGAGGGTGTAAAAGTGAAAGATATTGCTTGTGGTGGAATTCATACCTGTGCTGTCACCGACAAAGGAGCATTATATGCATGGGGTGGTGGTCAAGCAGGTCAACTGGGTTTGGGTCCTCGTAATGGTTTATGCCTCGCTACTGATGCAGAAATGTTTCTCCGCAATATTCCAGCTTTGGTGCTGCCAATAGGTGTTCAGCTTGTCACATGCGGCCATTCACATACACTGGTTTCTTTGAAAGATGGAAGGATTCTTGGGTGGGGTTATAACAGTTATGGACAGGCAGCCACTGAGAAAACCACATATTCATGGTATCCATCTCCTCTTGATTGGTAAGTGAAATAAGATCTATTTTGCAA
>JO20
ACAGTTATACATGGGGACTGGGACACATGGGTCAATTAGGGCATCGCTCTCTTCAGTCTGGAAACAAAGAATTATTGCCTCGGCGGGTTGTTAGCTTGGAGGGCATAGCAGTCAAGGATATTGCTTGTGGTGGTATCCACACATGTGCTGTCACGGTCAAAGGAGCTTTATATGCTTGGGGTGGTGGGCAGGCAGGTCAACTGGGGTTGGGTCCTCAGAATGGTTTATGCTTAGCTAATGAATCGGAAATGTTTTTACGCAATATCCCAATGTTGGTGCTACCTATAGGAGTCCAACTTGTCACGTGTGGTCATTCACATACATTGGTCTCTATGAAAGATGGAACAATTCTTGGATGGGGTTATAACAGTTATGGACAGGCAGCCACTGATAAGACTACATATGCATGGTATCCATCTCCTGTTGATTGGTAAGTTATTCTAGGCCTGTTGTTCAA
>JU21
ACAGTTATACATGGGGACTGGGACACATGGGTCAATTAGGGCATCGCTCTCTTCAGTCTGGAAACAAAGAATTATTGCCTCGGAGGGTTGTCAGCTTGGAGGGCATAGCAGTCAAGGATATTGCTTGTGGTGGTATCCACACATGTGCTGTCACTGTCAAAGGAGCTTTATATGCTTGGGGTGGTGGGCAGGCAGGTCAACTGGGGTTGGGTCCTCAAAATGGTTTATGCTTAGCTAATGAATCGGAAATGTTTTTACGCAATATCCCAATGTTGGTGCTACCTATAGGAGTCCAACTTGTCACGTGTGGTCATTCACATACATTGGTCTCTATGAAAGATGGAACAATTCTTGGATGGGGTTATAACAGTTATGGACAGGCAGCCACTGATAAGACTACATATGCATGGTATCCATCTCCTGTTGATTGGTAAGTTATTCTAGGCCTGTTGTTCAA
>KE1
GCAGTTATACATGGGGACTAGGACACATGGGACAGTTAGGTCATCGCTCTCTTCAATATGACAACAAAGAATTGTTGCCTCGGCGAGTTGTAGGTCTGGAGAGTATAAAAGTCAAGGATATTGCTTGTGGTGGTATTCATACATGTGCTGTCACTATTAAAGGATCCTTGTATACATGGGGTGGTGGCCAGGCAGGTCAACTGGGTTTGGGTCCTCAAAATGGTTTATGCATTGCTAATGATAGAGAAATGTTCTTACGCAATATCCCCATGTTGGTGCTACCAATTGGTGTCCAACTTGTCACATGCGGCCATTCACATACATTGGTTTCTATGAAAGATGGGAGGATTCTTGGGTGGGGCTATAACAGTTATGGTCAGGCATCTACTGAGAAAACCACATATGCTTGGTATCCATCTCCTGTTGATTGGTAAGTTAATCTAACTACACTCTGCAA
>LF2
ACAGTTATACATGGGGGCTAGGACAGATGGGCCAGTTAGGGCATCGCTCTCTTCAGTTTGGAAACAGAGAAATATTGCCTCGACGAGTTGTAGGCCTAGAGAGTGTAAAAGTGAAAGATATTGCTTGTGGTGGAATTCATACCTGTGCTGTCACAGACAAAGGAGCATTATATATATGGGGTGGTGGGCACGCAGGTCAACTAGGTTTGGGTCCTTGTAATGGTTTATGCATTGCCAATGATGCAGAAATGTTTTTCTGCAATATTCCAGTGTTGGTGCTGCCAATAGGTGTTAAGCTTGTCACATGTGGCCATTCACATACACTGGTTTCTTTGAAAGATGGAAGGATTCTTGGCTGGGGTTATAATAGTTATGGACAGGCAGCCACCGAGAAAACCACTTATTCATGGTATCCATCTCCTCTTGATTGGTAAGTGTTTTAAAATCTATTTTGCAA
>MC0
ATAGTTATACATGGGGGCTAGGACAGATGGGCCAATTAGGGCATCGCTCTCTCCAGTATGGAAACAAAGAAATATTGCCTCGACGAGTTGTAGGCCTAGAGGGTGTAAAAGTGAAAGATATTGCTTGTGGTGGAATTCATACATGTGCTGTCACAGACAAAGGAGCATTATATGCATGGGGTGGTGGGCAAGCAGGTCAACTGGGTTTGGGTCCTTGTAATGGTTTATGCATTGCTAATGATGCGGAAATGTTTTTCCGCAATATTCCAGCGTTGGTGCTGCCTATAGGTGTTGAGCTTGTCGCATGCGGCCATTCACATACTCTGGTTTCTTTGAAAGGTGGAAGGATTCTTGGGTGGGGTTATAACAGTTATGGACAGGCAGCCACTGAGAAAACCACATATTCATGGTATCCATCTCCTCTTGATTGGTACGTGTTTCAAGATCTATTTTGCAA
>MT0
ATAGTTACACATGGGGGCTAGGACAGATGGGCCAGTTAGGGCATTGCTCTCTTCAGTATGGAAACAAAGAAATTTTGCCTCGACGAGTTGTAGGCCTAGAGGGTGTAAAAGTGAAAGATATTTCTTGTGGTGGAATTCATAGCTGTGCTGTCACAGACAAAGGAGCATTATATGCATGGGGTGGTGGGCAAGCAGGTCAACTGGGTTTGGGTCCTCATAATGGTTTGTGCATTACTAATGATGCAGATATGTTTTTACGCAATAATCCAGTGTTGGTGCTGCCAATAGGTGTTCAGCTTGTCACATGCGGCCATTCACATACACTAGTTTCTATGAAAGATGGAATGATTCTTGGGTGGGGTTATAACAGTTATGGACAGGCAGCCACCGAGAAAACCACATATTCATGGTATCCATCTCCTCTTGATTGGTAAGTGTTTCAAGATCTATTTTGCAA
>NN48
ATAGTTACACATGGGGGCTAGGACAGATGGGCCAGTTAGGACATCGCTATCTTCAGTATGGAAACAAAGAAATATTGCCTCGACGAGTTGTAGGCCTAGAGGGTATAGAAGTGAAAGATATTGCTTGTGGTGGAATTCATAGCTGTGCTGTTACAGACAAAGGAGCATTATATGCATGGGGTGGTGGGCAAGCAGGTCAACTGGGTTTGGGTCCTCGTAATGGTTTATGCATTGCTAATGATGCAGAAATGTTTTTACGCAATAGTCCATTGTTGGTGCTGCCAATAGGTGTTCAGCTAGTCACATGCGGCCATTCACATACACTAGTTTATATGAAAGATGGGAGGATTCTTGGGTGGGGTTATAACAGTTACGGACAGGCAGCCACCGAGAAAAGCACATATTCATGGTATCCATCTCCTCTTGATTGGTAAGTGTTTTAAGATCTATTTTTCAA
>PA42
ATAGTTACACATGGGGGCTAGGACAGATGGGTCAGTTAGGTCATCGCTTTCTTCAGTATGGAAACAAAGAAATATTGCCACGACGAGTTGTAGGCCTAGAGGGCGTAGAAGTGAAAGATATTGCTTGTGGTGGAATTCATACCTGTGCTGTCACAGACAAAGGAGCATTATATGCATGGGGTGGTGGGCAAGCAGGTCAACTCGGTTTGGGTCCTCGTAATTGTTTATGCATTGCTAATGATGCAGAAATGTTTTTCCGCAATATTCCAGTGTTAGTGCTGCCAATAGGTGTTAAGCTTGTCACATGCGGCCATTCACATACACTGGTTTGTTTGAAAGATGGAAAGATTCTTGGATGGGGTTATAACAGTTATGGACAGGCAGCCACGGAGAAAACCACATATTCATGGTATCCATCTCCTCTTGATTGGTAAGTGTGTGAAGATCTATTTTGCAA
>PB33
GCAGTTATACATGGGGACTAGGACACATGGGCCAGCTAGGTCATCGCTCTCTTCAATATGACAACAAAGAATTGTTGCCTCGGCGAGTTGTAGGTCTGGAGGGTATAAAAGTCAAGGATATTGCTTGTGGTGGTATTCATACATGTGCTGTCACTATGCAAGGATCATTGTATGCATGGGGTGGTGGCCAGGCAGGTCAACTGGGTCTGGGTCCTCAAAATGGTTTATGCATTGCTAATGATACAGAAATGTTCTTACGCAATATCCCCATGTTGGTGCTACCAATTGGTGTCCAACTTGTCACGTGCGGTCATTCACATACACTGGTTTCTATGAAAGATGGGAGGATTCTTGGATGGGGCTATAACAGTTATGGTCAGGCAGCTACTGAGAAAACAACATATGCGTGGTATCCATCTCCTGTTGATTGGTAAGTTAATGTGACTACAATATGCAA
>PF1
ATAGTTACACATGGGGTCTAGGACAGATGGGCCAATTAGGGCATCGCTCTCTTCAGTATGGAAACAAAGAAATATTGCCTCGACGAGTTGTAAGCTTAGAGGGTGTAAAAGTGAAAGATATTGCTTGTGGTGGAATTCATAGCTGTGCTGTCACTGACAAAGGAGCATTATATGCATGGGGTGGTGGGCAAGCAGGTCAACTGGGTTTGGGTCCTCGTAATGGTTTATGCATTGCTAATGATGCAGAAATGTTTTTACGCAATAATCCAGTGTTGGTGCTGCCAATAGGTGTTCAGCTTGTCACATGTGGCCATTCACATACACTAGTTTCTATGAAAGATGGAAGGATTCTTGGGTGGGGTTATAACAGTTATGGACAAGCAGCCACTGAGAAAACTACATATTCATGGCACCCATCTCCTCTTGATTGGTATGTGCTAAAGGATTTATTTTGCAA
>PFM1
TTAGTTATACATGGGGGCTAGGACAGACGGGCCAGTTAGGTCATCGCTTTCTTCAGCATGGAAACAAAGAAATATTGCCACGACGAGTTGTAGGCCTAGAGGGTGTAGAAGTGAAGGATATTGCTTGTGGTGGAATTCATACCTGTGCTGTCACAGACAAAGGAGCATTATATGGATGGGGTGGTGGGCAAGCAGGTCAACTTGGTTTGGGTCCTCATAATTGTTTATGCATTGCTAATGATGCAGAAATGTTTTTCCGCAATATTCCAGTGTTGGTGCTGCCAATAGGTGTTCAGCTTGTCACATGCGGCCATTCACATACACTGGTTTCTTTGAAAGATGGAAGGATTCTTGGGTGGGGTTATAACAGTTACGGACAGGCAGCCACCGAGAAAACCACATATTCATGGTACCCATCTCCTCTTGATTGGTAAGTGTTTGAAGATCTATTTTGCAA
>PG28
GCAGTTATACATGGGGACTAGGACACATGGGCCAGCTAGGTCATCGCTCTCTTCAATATGACAACAAAGAATTGTTGCCTCGGCGAGTTGTAGGTCTGGAGGGTATAAAAGTCAAGGATATAGCTTGTGGTGGTATTCATACATGTGCTGTCACTATTAAAGGATCATTGTATACATGGGGTGGTGGCGAGGCAGGTCAACTGGGTCTGGGTCCTCAAAGTGGTTTATGCATTGCTAATGATACAGAAATGTTCTTACGCAATATCCCCATGTTGGTGCTACCAATTGGTGTCCAACTTGTCACATGCGGTCATTCACATACACTGGTTTCTATGAAGGATGGGAGGATTCTTGGATGGGGCTATAACAGTTATGGTCAGGCAGCTACTGAGAAAACCACATATGCGTGGTATCCATCTCCTGTTGATTGGTAAGTTAATGCAACTACACTATGCAA
>PH2
ATAGTTACACATGGGGGCTAGGACAGATGGGCCAATTAGGGCATCGCTCTCTTCAGTATGGAAACAAAGAAATATTGCCTCGACGAGTTGTAAGCTTAGAGGGTGTAAAAGTGAAAGATATTGCTTGTGGTGGAATTCATAGCTGTGCTGTCACTGACAAAGGAGCATTATATGCATGGGGTGGTGGGCAAGCAGGTCAACTGGGTTTGGGTCCTCGTAATGGTTTATGCATTGCTAATGATGCAGAAATGTTTTTACGCAATAATCCAGTGTTGGTGCTGCCAATAGGTGTTCAGCTTGTCACATGTGGCCATTCACATACACTAGTTTCTATGAAAGATGGAAGGATTCTTGGGTGGGGTTATAACAGTTATGGACAAGCAGCCACTGAGAAAACTACATATTCATGGCAGCCATCTCCTCTTGATTGGTAAGTGCTAAAGGATTTATTTTGCAA
>PM29
GCAGCTATACATGGGGACTAGGCCACATGGGCCAGCTAGGTCATCGCTCTCTTCAATATGACAACAAAGAATTGTTGCCTCGGCGAGTTGTAGGTTTGGAGGGTATACAAGTCAAGGATATTGCTTGTGGTGGTATTCATACATGTGCTGTCACTATTAAAGGATCTTTGTATACATGGGGTGGTGGCCAGTCTGGTCAACTGGGTTTGGGTCCTCAAAATGGTTTATGCATTGCTAATGATACAGAAATGTTCCTACGCAATATCCCCATGTTGGTGCTACCAATTGGTGTCCAACTTGTCACATGCGGCCATTCACATACACTGGTTTCTATGAAAGATGGGAGGATTCTTGGATGGGGTTATAACAGTTATGGTCAGGCAGCCACTGAGAAAACCACATATGCGTGGTATCCATCACCTGTTGACTGGTAAGTTAATGTAACTACACTATGCAA
>PS27
GCAGTTATACATGGGGACTAGGACACATGGGCCAGCTAGGTCATCGCTCTCTTCAATATGACAACAAAGAATTGTTGCCTCGGCGGGTTGTAGGTCTGGAGGGTATAAAAGTCAAGGATATAGCTTGTGGTGGTATTCATACATGTGCTGTCACTATTAAAGGATCATTGTATACATGGGGTGGTGGCCAGGCAGGTCAACTGGGTCTGGGTCCTCAAAGTGGTTTATGCATTGCTAATGATACAGAAATGTTCTTACGCAATATCCCCATGTTGGTGCTACCAATTGGTGTCCAACTTGTCACATGCGGTCATTCACATACACTGGTTTCTATGAAGGATGGGAGGATTCTTGGATGGGGCTATAACAGTTATGGTCAGGCAGCTACCGAGAAAACCACATATGCGTGGTATCCATCTCCTGTTGATTGGTAAGTTAATGCAACTACACTATGCAA
>PS30
ATAGTTACACATGGGGGCTAGGACAGATGGGCCAGTTAGGTCATCGCTTTCTTCAGTATGGAAACAAAGAAATATTGCCACGACGAGTTGTAGGCCTAGAGGGCGTAGAAGTGAAAGATATTGCTTGTGGTGGAATTCATACCTGTGCTGTCGCAGACAAAGGAGCATTATATGCATGGGGTGGTGGGCAAGCAGGTCAACTCGGTTTGGGTCCTCGTAAGTGTTTATGCATTGCTAATGATGCAGAAATGTTTTTCCGCAATATTCCAGTGTTAGTGCTGCCAATAGGTGTTAAGCTTGTCACATGCGGCCATTCACATACACTGGTTTGTTTGAAAGATGGAAAGATTCTTGGATGGGGTTATAACAGTTATGGACAGGCAGCCACCGAGAAAACCACATATTCATGGTATCCATCTCCTCTTGATTGGTAAGTGTGTGAAGATCTATTTTGCAA
>PSF43
ATAGTTACACATGGGGGCTAGGACAGATGGGCCAGTTAGGACATCGCTATCTTCAGTATGGAAACAAAGAAATATTGCCTCGACGAGTTGTAGGCCTAGAGGGCATAAAAGTGAAAGATCTTGCTTGTGGTGGAATTCATAGCTGTGCTGTTACAGACAAAGGAGCATTATATGCATGGGGTGGTGGGCAAGCAGGTCAACTGGGTTTGGGTCCTCGTAATGGTTTATGCATTGCTAATGATGCAGAAATGTCTTTACGCAATAATCCAGTGTTGGTGCTGCCAATAGGTGTTCAGCTGGTCACATGCGGCCATTCACATACACTAGTTTCTATGAAAGATGGAAGGATTCTTGGGTGGGGTTATAACAGTTACGGACAGGCAGCCACCGAGAAAAGCACATATTCATGGTATCCATCTCCTCTTGATTGGTAAGTGTTTTAAGATCTATTTTTCAA
>PTA0
TTAGTTATACATGGGGGCTAGGACAGATGGGCCAGTTAGGGCATCGCTCTCTTCAGTTTGGAAACAAAGAAATATTGCCTCGACGAGTTGTAGGCCTAGAGGGTGTACAAGTGAAAGATATTGCTTGTGGTGGGATTCATACGTGTGCTGTCACAGAGAAAGGAGCATTATATGCATGGGGTGGTGGGCAAGCAGGTCAACTAGGTTTGGGTCCTCGTAATGGTTTATGCATTGCTAATGATGCAGAAATGCTTTTCCGCAATATTCCAGTGTTGGTGTTACCAACAGGTGTTCAGCTTGTTACATGTGGCCATTCACATACACTGGTTTCTTTGAAAGATGGAAGGATTCTTGGATGGGGTTATAACAGTTATGGACAAGCAGCCAGCGAGAAGACCACATACTCATGGTATCCATCTCGTCTTGATTGGTAAGTCTTTTTGAAAAAACGCCAAAA
>RC54
ATAGTTACACATGGGGGCTAGGACAGATGGGCCAGTTAGGACATCGCTATCTTCAGTATGGAAACAAAGAAATATTGCCTCGACGAGTTGTAGGCCTAGAGGGCATAAAAGTGAAAGATATTGCTTGTGGTGGAATTCATAGCTGTGCTGTTACAGACAAAGGAGCATTATATGCATGGGGTGGTGGGCAAGCAGGTCAACTGGGTTTGGGTCCTCGTAATGGTTTATGCATTACTAATGATGCAGAAATGTTTTTTCGCAATAATCCAGTGTTGGTGCTGCCAATAGGTGTTCAGCTGGTCACATGCGGCCATTCACATACACTAGTTTATATGAAAGATGGGAGGATTCTTGGGTGGGGTTATAACAGTTACGGACAGGCAGCCACCAAGAAAAGCACATATTCATGGTATCCATCTCCTCTTGATTGGTAAGTGTTTTAAGATCTATTTTTCAA
>RR55
ATAGTTACACATGGGGGCTAGGACAGATGGGCCAGTTAGGACATCGCTATCTTCAGTATGGAAACAAAGAAATATTGCCTCGACGAGTTGTAGGCCTAGAGGGCATAAAAGTGAAAGATATTGCTTGTGGTGGAATTCATAGCTGTGCTGTTACAGACAAAGGAGCATTATATGCATGGGGTGGTGGGCAAGCAGGTCAACTGGGTTTGGGTCCTCGTAATGGTTTATGCATTGCTAATGATGCAGAAATGTTTTTAAGAAATAATCCAGTGTTGGTGCTGCCAATAGGTGTTCAGCTGGTCACATGCGGCCATTCACATACACTAGTTTATATGAAAGATGGGAGGATTCTTGGGTGGGGTTATAACAGTTATGGACAGGCAGCCACCGAGAAAAGCACATATTCATGGTATCC------------------------------------------
>SA1
GTAGTTATACATGGGGGCTAGGACAGATGGGCCAGTTAGGTCATCGCTTTCTTCAGTATGGAAACACAGAAATATTGCCACGACGAGTTGTAGGCCTAGAGGGCGTAGAAGTGAAAGATATTGCTTGTGGTGGAATTCATACCTGTGCTGTCACAGGCAAAGGAGCATTATATGCATGGGGTGGTGGGCAAGCAGGTCAACTTGGTTTGGGTCCTCGTAATTGTTTATGCATTGCTAATGATGCAGAAAATTTTTTCCGCAATATTCCAGTGTTGGTGCTGCCAATAGGTGTTCAGCTTGTTACATGCGGCCATTCACATACACTGGTTTCTTTGAAAGATGGAAGGATTCTTGGATGGGGTTATAACAGTTATGGACAGGCAGCCACCGAGAAAAGCACATATTCATGGTATCCATCTCCTCTTGATTGGTACGTGTGTGAAGATCTATTTTGCAA
>SC0
ATAGTTACACATTCGGGCTAGGACAGATGGGCCAGTTAGGGCATCGCTCTCTTCAGTATGGAAACAAAGAAATATTGCCTCGACGAGTTGTAGGCCTAGAGGGTGTGAAACTGAAAGATATTGCTTGTGGTGGAATTCATACCTGTGCTCTCACAGATAAAGGAGCGTTATATGCATGGGGTGGTGGGCAAGCAGGTCAACTGGGTTTGGGTCCTCATAATGGTTTATGCATTGCTAATGATGCAGAAATGTTTTTATGCAATAATCCAGTGTTGGTGCTTCCAATAGGTGTTCAACTTGTCACATGTGGCCATTCACATACACTAGTTTCTATGAAAGATGGAAGGATTCTTGGGTGGGGTTATAACGGTTATGGACAGGCAGCCACCGAGAAAACCACATATTCATGGTATCCATCTCCTCTTGATTGGTAAGTATTTAAAGATCTATTTGCAAT
>SE46
GCAGATATACATGGGGACTGGGACACATGGGCCAGCTGGGGCATCGTTCTCTTCAATACGGCAACAAAGAATTACTGCCTCGCCGAGTTGTAGGCTTGGAGGGTATGGTGGTCAGGGACATTGCTTGTGGGGGTATGCATACGTGTGCCATCACTGTTAAAGGAGCATTATATGCATGGGGCGGTGGCCAGGCAGGTCAATTGGGATTGGGTCCTCAAAATGATTTATGCATTGCCAACGATGCAGAAATGTTTTTGCGTAACATCCCAGTGTTGGTGCTACCAATGGGTGTGCAGCTTGTCACATGTGGCCATTCACATACACTGGTCTCTATGAAAGATGGGAGGATTCTTGGATGGGGTTATAACAGTTATGGACAAGCAGCTACCGAGAAATCTACATATGCTTGGTATCCATCTGCTGTTGATTGGTAAGTTAATATAGGTTCAGTGCATTA
>SG23
ACAGTTATACATGGGGACTGGGACACATGGGCCAATTAGGGCATCGCTCTCTTCAGTCTGGAAACAAAGAATTATTGCCTCGGCGGGTTGTTAGCTTGGAGGGTATATCAGTCAAGGATATTGCTTGTGGCGGTATCCACACATGTGCTGTCACTGTCAAAGGAGCGTTATATGCATGGGGTGGTGGGCAGGCAGGTCAACTGGGGTTGGGTCCTCATAATGGTTTATGCTTAGCTAATGAAGCGGAAATGTTTTTACGCAATATCCCAATTTTGGTGCTACCTATGGGAGTCCAGCTTGTCACATGTGGTCATTCACATACACTGGTCTCTATGAAAGATGGAAGGATTCTTGGATGGGGTTATAACAGTTACGGACAGGCAGCTACTGATAAGACCACATATGCATGGTATCCATCTCCTGTTGATTGGTAAGTTATTGAAGGTCCGTTGTTCAA
>SS22
ACAGTTATACATGGGGACTGGGACACATGGGCCAATTAGGGCATCGCTCTCTTCAGTCTGGAAACAAAGAACTATTGCCTCGGCGGGTTGTTAGCTTGGAGGGTATAGCAGTCAAGGATATTGCTTGTGGTGGTATCCACACATGTGCTGTCACTGTGAAAGGAGCATTATATGCATGGGGTGGTGGGCAGGCAGGTCAACTGGGGTTGGGTCCTCATAATGGTTTATGCTTAGCTAATGAAGCGGAAATGTTTTTACGCAATATCCCAATTTTGGTGCTACCTATGGGAGTCCAGCTTGTCACATGTGGTCATTCACATACACTGGTCTCTATGAAAGATGGAAGGATTCTTGGATGGGGTTATAACAATTACGGACAGGCAGCTACTGATAAGACCACATATGCATGGTATCCATCTCCTGTTGATTGGTAAGTTATTGAAGTTCCGTTGTTCAA
>SV36
ACAGTTATACATGGGGTCTGGGAAACATGGGCCAGTTAGGGCAACGCTCTCTTCAATATGGAAACAAGGAATTATTGCCTCGGCGAGTTGTAGGCTTGGAGGGTATAAAAGTCAAAGATATTGCTTGTGGTGGTATTCATACATGTGCTGTCACTGTCGAAGGGGCATTATATGCATGGGGTGGTTGCCAAGCAGGTCAACTGGGTTTGGGTCCTCATAATGGTTTATGCATTGCTAATGGTACAGAAATGTTTCTACGCAATATTCCAGTGATGGTGCTACCAATGGGTGTCCAACTTGTCACATGCGGCCATTCACATACACTAGTTTCTATGAAAGATGGAAGGATTCTTGGATGGGGTTATAACAATTATGGTCAGGCGGCCAATGAGAAGACCACATATGCATGGTATCCATCTCCGGTTGATTGGTAAGTTAATAAAGGTCCATTGTGGGA
>TA17
ACAGTTATACATGGGGACTGGGACACATGGGTCAATTAGGGCATCGCTCTCTGCAGTCTGGAAACAAAGAATTATTGCCTCGACGGGTTGTTAGCTTGGAGGGCATAGCAGTCAAAGATATTGCTTGTGGTGGCGTCCACACATGTGCTGTCACTGTCAAAGGAGCTTTATATGCATGGGGTGGCGGGCAGGCTGGTCAACTGGGGTTGGGTCCTCAAAATGGTTTATGCTTAGCTAATGAATCGGAAATGTTTTTACGCAATATCCCAATGTTGGTGCTCCCTATGGGTGTCCAACTTGTCACATGTGGTCATTCACATACGTTGGTCTCTATGAAAGATGGAACAATTCTTGGATGGGGTTATAACAGTTACGGACAGGCAGCCACTGATAAGACTACATATGCATGGTATCCATCTCCTGTTGATTGGTAAGTTATTGAAGGCCTGTTGTTCAA
>TC31
GCAGTTATACATGGGGACTAGGACACATGGGCCAGCTAGGTCATCGCTCTCTTCAATATGACAACAAAGAATTGTTGCCTCGGCGAGTTGTAGGTTTGGAGAGTATAAAAGTCAAGGATATTGCTTGTGGCGGTATTCATACTTGTGCTGTCACTATTAAAGGATCCTTGTATACTTGGGGTGGTGGCCAGGCAGGTCAACTGGGTTTGGGTCCTCAAAATGGTTTATGCATTGCTAATGATGAAGAAATGTTCTTACGCAATATCCCCATGCTGGTGTTACCAATTGGTGTCCAACTTGTGACTTGCGGCCATTCACATACACTGGTTTCTATGAAAGATGGGAGGATTCTTGGGTGGGGCTATAACAGTTATGGTCAGGCAGCTACTGAGAAAACTACATATGCGTGGTATCCATCTCCTGTTGATTGGTAAGTTAATCTAACTACACTCAGCAA
>TN1
ACAGTTATACATGGGGACTGGGATACATGGGTCAATTAGGGCATCGCTCTCTTCAATATGGAAACAAAGAATTATTGCCTCGGCGAGTTGTAGGCCTGGAGGGTATAGCAGTCAAGGATATTGCTTGTGGTGGTATTCATACATGTGCTCTCACTGACAACGGGGCATTATATGCATGGGGTGGTGGGCAGGCAGGTCAACTCGGTTTGGGCCCTCCCAATGGTTTATGCATTGCTAATGATGCAGAAATGTTTTTACGCAATATCCCAATTTTGGTGCTACCAATGGGTGTCCATCTTGTCACATGCGGCCATTCACATACACTGGTTTCTATGAAAGATGGAAGGATTCTTGGATGGGGTTATAACAGTTACGGACAGGCAGCCACTGATAAGATCACATATGCATGGTATCCATCTCCTGTTGATTGGTAAGTTATTGAAGGTCGATTGTTCAG
>TO14
ACAGTTATACATGGGGATTGGGACACATGGGTCAATTAGGGCATCGCTCTCTTCAGTCTGGAAACAAAGAATTATTGCCTCGGCGGGTTGTTAGCTTGGAGGGTCTAGCAGTCAAGGATATTGCTTGTGGTGGTATCCACACATGTGCTGTCACCGTCAAAGGAGCTTTATATGCATGGGGTGGTGGGCAGGCAGGTCAACTGGGGTTGGGTCCTCAAAATGGTTTATGCTTAGCTAATGAAGCAGAAATGTTTTTACGCAATATCCCAATGTTGGTGCTACCTATGGGAGTCCAACTTGTCACATGTGGTCATTCACATACGTTGGTCTCTATGAAAGATGGAAGGATTCTTGGATGGGGTTATAACAGTTATGGACAGGCAGCCACTGATAAGACTACATATGCATGGTATCCGTCTCCTGTTGATTGGTAGGTTATTGAAGGCCTGTTGTTCAA
>TPL03
ATAGTTACACATGGGGGCTAGGACAGATGGGCCAGTTAGGACATCGCTATCTTCAGTATGGAAACAAAGAAATATTGCCTCGACGAGTTGTAGGCCTAGAGGGCATAAAAGTGAAAGATCTTGCTTGTGGTGGAATTCATAGCTGTGCTGTTACAGACAAAGGAGCATTATATGCATGGGGTGGTGGGCAAGCAGGTCAACTGGGTTTGGGTCCTCGTAATGGTTTATGCATTGCTAATGATGCAGAAATGTTTTTACGCAATAATCCAGTGTTGGTGCTGCCAATAGGTGTTCAGCTGGTCACATGCGGCCATTCACATACACTAGTTTCTATGAAAGATGGAAGGATTCTTGGGTGGGGTTATAACAGTTACGGACAGGCAGCCACCGAGAAAAGCACATATTCATGGTATCCATCTCCTCTTGATTGGTAAGTGTTTTAAGATCTATTTTTCAA
>WN5
ACAGTTATACATGGGGACTAGGACAAATGGGCCAGTTAGGGCATCGCTCTCTTCAATATAGAAACAAGGAAATATTGCCTCGGCGAGTTGTAGGCCTCGAGGGTATAAGAGTCAAAGATATTGCTTGTGGTGGAATTCATACATGTGCTGTCACTCATAAAGGGGCATTGTATACATGGGGTGGTGGGCATGCAGGTCAATTGGGTTTGGGTCCTCATAATGGTTTATGCATTGCTAATAAGGCAGAAATGTTTTTACGCAATATCCCAGTGTTGGTGCTACCAATGAGTGTCCAGCTTGTCACATGTGGTCATTCACATACACTGGTTTCTATGAAAGATGGGAGGATTCTTGGATGGGGTTATAACAGTTATGGACAGGCAGCCACTGAGAAGACCACATATGCATGGTATCCATCTCCTGTTGATTGGTAAGTTAAATAAGGTCAATTGTGCGA
>WS10
ACAGTTATACATGGGGACTGGGACACATGGGTCAATTAGGGCATCGTTCGCTTCAGTCTGGGAACAAAGAATTATTGCCTCGGCGGGTTGTTAGCTTGGAGGGTATAGCTGTGAAGGATATTGCTTGTGGTGGCATCCACACATGTGCTGTCACTGTTAAAGGAGCCTTATATGCATGGGGTGGTGGGCAGGCGGGTCAACTGGGGTTGGGTTCTCATAATGGTTTATGCTTAGCTAATGAAGCAGATATGTTTTTACGTAAAATCCCAATGTTGGTGCTACCTTTGGGAGTCCGGCTTGTCACATGTGGTCATTCACATACGCTGGTCTCTATGAAAGATGGAAGTATTCTTGGATGGGGATATAACAGTTACGGGCAGGCGGCCACTGACAAGACTACATATGCATGGTATCCATCTTCCGTTGATTGGTAAGTTATTGAAGTTCCATTGTTAAG
>WW11
ACAGTTATACATGGGGACTGGGACACATGGGTCAATTAGGGCATCGTTCGCTTCAGTCTGGGAACAAAGAATTATTGCCTCGGCGGGTTGTTAGCTTGGAGGGTATAGCTGTGAAGGATATTGCTTGTGGTGGCATCCACACATGTGCTGTCACTGTTAAAGGAGCCTTATATGCATGGGGTGGTGGGCAGGCGGGTCAACTGGGGTTGGGTTCTCATAATGGTTTATGCTTAGCTAATGAAGCAGATATGTTTTTACGTAAAATCCCAATGTTGGTGCTACCTTTGGGAGTCCGGCTTGTCACATGTGGTCATTCACATACGCTGGTCTCTATGAAAGATGGAAGTATTCTTGGATGGGGATATAACAGTTACGGGCAGGCGGCCACTGACAAGACTACATATGCATGGTATCCATCTTCCGTTGATTGGTAAGTTATTGAAGTTCCATTGTTAAG
