# Supplementary material for: Development of a Target Enrichment Probe Set for Conifer (REMcon)
Source: Biology (Basel). 2024 May 22;13(6):361. doi: 10.3390/biology13060361 (PMC11200496; doi:10.3390/biology13060361)
Supplement: Supplementary file 1 [file biology-13-00361-s001.zip › biology-2960267-supplementary/Sup data/secapr_alignments_paralogs/21.fasta]

>AAR4
------------------------------------------------------------------------------------TGGATCACCACTTCATAAGAAAAAGAAGAAGAAGAAGATGATGAT---------CAAGCAGAAAAAAAATTTGAAGCCAATTTCTGAAAGGGATGTTGGAACAAAAACGTCATCGTCGAAATCTCACAAGTGCAATTGCAGTGGAAAGGAAGAAGAAGAA----------------------AACCAGGAGGTGGAGTGTAAAGTAGAGGTGATATCATGGAGGGAGAGACAAATAAGCGCAAGCATCCTCATCAGAGCCAATGAGCAGACTGTTTGGGATGTTTTGACTGATTACGAACGACTAGCCGACTTCATTCCAAATCTCGTCTGCAGGTA-TCATTGTCATCTTATTA----------TTATTATTCA----------------------------------------------------------------------------------------------------------------------------------------------------------------------------------------------
>AH26
AAATAGTATATTTCGAAATCTCAAACGTTCAATAACAGCCGCGGAATGCTTTTCCGACAACGATACGCATGATCGTGTACAGGGTTTTACCTCAGTCTCTGCTTTTCAAAGAGAACGCCACATTTAGAGTTCCCGGATTTTGCCATGGTGGTCATGTCAGGTGGAGTATGATACTCCGTCAATCAAATGCAGTAAAACATTGTAGAAATGGGTCAATTCAATATCAGAAGAAGAAGCAGAAGAGCTGCAATGAAGATGATTGTTATGGCAGCACTGTAAATTGCAGAGTAGATGTGATATCCTGGAGAGAGAGACACATAACCGCCAGTATCGTCATTAACGCCCATGAGCAGAGCGTGTGGGATGTTTTGACTGACTATGAAAGACTCGCTGAGTTCATTCCCAGTCTTGTCTGCAGGTT---------AACTTCACTTTATTGATGTTTTTGTTTTTGGTCAATTTAATTCAACTGCTGCATCCCTAATAGGGGGAATAATTCCATTTTTTGAGTACCTGGATTACTAGTCAACTTGTTTCCTTCTCCAGTGAATGGAATGCTCAGGAAATACTGTTTTTTTTCCAAGCATCGCACACGATGAATTGTTATTTCACTACTTTGCTACTAACAACGCCAATAATGGTT
>AP25
AAATAGTATATTTCGAAATCTCAAACGTCCAATAACAGCCGCGGAATGCTTTTCCGACAACGATACGCATGATCGTGTACAGGGTTTTACCTCAGTCTCTGCTTTTCAAAGAGAACGCCACATTTAGAATTCCCGGATTTTGCAATGGTGGTCATGTCAGGTGGAGTATGATACTCCGTCAATCAAATGCAGTAAAACATTGTAGAAATGGGTCAATTCAATATCAGAAGAAGAAGCAGAAGAACTGCAATGAAGATGATCGTTATGGCAGCACTGTAAATTGCAGAGTAGATGTGATATCCTGGAGAGAGAGACACATAACCGCCAGTATCGTCATTAACGCCCATGAGCAGAGCGTGTGGGATGTTTTGACTGACTATGAAAGACTCGCTGAGTTCATTCCCAATCTTGTCTGCAGGTT---------AACTTCACTTTATTGATGTTTTTGTTTTTGGTCAATTTAATTCAACTGCTGCATCCCTAATAGGGGGAATAATTCCATTTTTTGAGTACCTGGATTACTAGTCAACTTGTTTCCTTCTCCAGCGAATGGAATGCTCAGGAAATACTGTTTTTTTTCCAAGCATTGCACACGATGAATTGTTATTTCACTACTTTGCTACTAGCAACGCCAATAATGGTT
>AS57
AAGGGACGCAATTAGATGATATGTTGGCACCTTGGCACCCATGATCCCGTGCGGCATGACCAGCGGGCTGTTGCATTTGCAGCATGCAGTCTAGTGTGAGATTGCTGTATTCTCAGTATGCACGTCCACCTGCACGCCCCCTCCGTAATGATTGTAGGTGCCGCCACTCCGTTCCTCAGTCCCTTGCTGCTTTCTCTCACAAAGGAAAAGGAGTGGCGCTTCCAGTTGGGAAGAAGAAGAAGAT------GAATGGAGAGGAAGAAGAGGGTAAGGTGGAATGCAAAGTAGAGGTGATATCGTGGAGAGAGAGACGCGTGAGCGCAGCGGTGGTGATCGAGGCGGAGGAACAGAGTGTGTGGGAGGTGCTCACGGACTATGAAAGGCTGGCGGACTTCATTCCAAACCTGGTGTTGAGTGA------------------------------------GG----------------------------------------------------------------------------------------------------------------------------------------------------------------------------------------------
>CJ24
TATGTTGGCAACTTGGCACCTATGATCCCCTGCGGTACCTATGACTAATGTGAGATTGCAGCATTTGCAGTTGCACTTGCAGCATGCTGGCTAGTGTGAGATTGCTGTATTTGCACTGTGCACTTCCACCTGCACGCCCCCTCAGTTATGATTACAGGTGCCGCCGCTCCGTCCCTCTTTCCCTCGCTGCTTTCAATCGTAAAGGGAAAGGAGTGGGGCTTCCAGTTGGGAAGAAGAAGAAGAAGAAGAAGAATGGAGAGGAAGAAGAGGGTAAGGTGGAATGCAAAGTGGAGGTGATTTCGTGGAGAGAGAGACGGGTGAGCGCAGCGGTGGTGATCGAGGTGGAGGAGCAGAGTGTGTGGGAGGTGCTCACGGACTATGAAAGGCTGGCGGAGTTCATTCCAAACCTGGTGTTAAGTGAGGTAATACAAGGCGGGGAAGAAGGGAGAGTACGGTTGAGGCAGAGAGGAATGCAGCGCAACATGTATTGGCATATCGAAGCTCAAGTTGTCTTAGACCTCCAAGAATTTCCCCATTTGGTTCACACTCCTC-CCTAACCCAATTTTGCGCTTGCCTGCTTCTACTTATGTTTAAGGAAACTGTCTATGCTCTCATCCCCGTCTCGTACAATTAAAG------------
>CM9
---------------------------------------------------------------------------------------------------------------------------------------------------------------------------------------------------------------AAGGAGCGGGGCTTCCAGTTGGAAAAAATAAGAGGAA---GAAGGATGGAGATGAAGAGAGGGGTAAGGTGGAATGCAAAGTGGAGGTGATATCATGGAGAGAGAGGAGGGTGAGCGCGGAGGTGGTGATCGAGGCAGATGATCAGAGTGTGTGGGAGGTGCTCACCGACTATGAAAGGCTCGCGGAGTTCATTCCAAACCTGGTTTCGAGTGAGGTGATTCAAGGCAGGGAAGAAGGGAGAGTACGTCTCAGGCAGAGAGGCATGCAGCGCAACATGTATTGGCATATCCAAGCTCAAGTTGTTTTG--------------------------------------------------------------------------------------------------------------------------------------
>CP16
--------------------------------------------GATGATCCCGTGTGAGATTCTTGTATTTGCACTTGCAGCATGCTGGCTAATGTGAGATTGCTGTATTTGCACCATGCACGCCCACCTGCACACCCCGTCCGTTATGATTGCAATTGCCGCCGTTCCGTCCCTCATTCCCTCGCTGCTTTCGCTCGGAAAGGAAAAGGAGCGGGTTTTCCAGTTGGGAAGAAGAAGAAGAATAATAATAATGGAGAGGAAGAAGGGGTTAAGGTGGAATGTAAAGTGGAGGTGATATCATGGAGAGAGAGACGGGTGAGCGCAGCGGTGGTGATCGAGGCAGAGGAGCAGAGTGTGTGGGAGGTGCTCACGGACTATGAAAGGCTCGCGGAGTTCGTTCCAAACCTGGTTTTGAGTGAAGTCATACAAGGCAGGGAGGAAGGGAGAGTACGGGTGAGGCAGAGAGGCATGCAGCGCAACATGTATTGGCATATCGAAGCTCAAGTTGTTTTGGACCTCCAAGAACTTCCCCATTTGGTTTCTACTCCTCCCCTAACTCAATTTTGCGATTGCCTGCTTCTACTTATGTTTAAGAAGACTGTCTGTGCTCTCATCCCCGTCTTGTACAATTGTAGTTCTAATTCATC
>CP161
--------------------------------------------GATGATCCCGTGTGAGATTCTTGTATTTGCACTTGCAGCATGCTGGCTAATGTGAGATTGCTGTATTTGCACCATGCACGCCCACCTGCACACCCCGTCCGTTATGATTGCAATTGCCGCCGTTCCGTCCCTCATTCCCTCGCTGCTTTCGCTCGGAAAGGAAAAGGAGCGGGTTTTCCAGTTGGGAAGAAGAAGAAGAATAATAATAATGGAGAGGAAGAAGGGGTTAAGGTGGAATGTAAAGTGGAGGTGATATCATGGAGAGAGAGACGGGTGAGCGCAGCGGTGGTGATCGAGGCAGAGGAGCAGAGTGTGTGGGAGGTGCTCACGGACTATGAAAGGCTCGCGGAGTTCGTTCCAAACCTGGTTTTGAGTGAAGTCATACAAGGCAGGGAGGAAGGGAGAGTACGGGTGAGGCAGAGAGGCATGCAGCGCAACATGTATTGGCATATCGAAGCTCAAGTTGTTTTGGACCTCCAAGAACTTCCCCATTTGGTTTCTACTCCTCCCCTAACTCAATTTTGCGATTGCCTGCTTCTACTTATGTTTAAGAAGACTGTCTGTGCTCTCATCCCCGTCTTGTACAATTGTAGTTCTAATTCATC
>CT15
ACGGACGCCACTAATGATTCCTATCGGTTGGACGCAAATAGTTAGATGATCCCGTGCGAGATTCTTGTATTTGCACTTGCAGCATGCTGGCTAATGTGAGATTGCTGTATTTGCACTATGCACGCCCACCTGCACACACCGTCCGTTATGATTGCAATTGCCGCCGTTCCGTCCCTCATTCCCTCGCTGCTTTCGCTCGGAAAGGAAAAGGAGCGGGTTTTCCAGTTGACAAGAAGAAGAAGAATAATAAAAATGGAGAGGAAGAAGGGGTTAAGGTGGAATGCAAAGTGGAGGTGATATCATGGAGAGAGAGACGGGTGAGCGCAGCGGTGGTGATCGAGGCAGACGAGCAGAGTGTGTGGGAGGTGCTCACGGACTATGAAAGGCTCGCGGAGTTCGTTCCAAACCTGGTTTTGAGTGAGGTCATACAAGGCAGGGAGGAAGGGAGAGTACGGGTGAGGCAGAGAGGCATGCAGCGCAACATGTATTGGCATATCGAAGCTCAAGTTGTTTTGGACCTCCAAGAACTTCCCCATTTGGTTTCTACTCCTCTCCTAACTC----------------------------------------------------------------------------------------
>FC13
----------------------------------------------------------------------ATGCACTTGCAGCATGCTGGCTAGTGTGAGATTGTT---------CTGTGCACATCCACCTTCTCACCCTGTCCGTATTGATTATAACTGCCGTCGCTCCGTCCCCCATTCCATCGCCGCTTTCTCTCGGAAAGGGAAAGGAGTGGGGCTTCCAGCCGGGAAGAATAAGAGGAAGAAGAAGGATGTAGAGGAGGAGAGGGGTAATGTGGAATGCAAAGTGGAGGTGATATCATGGAGAGAGAGAAAGGTGAGCGCAGAGGTGGTGATCGAGGCAGAGGAGCAGAGTGTGTGGGAGGTGCTCACCGACTATGAAAGGCTCGCGGAATTTATTCCAAACCTCGTTTTGAGT--------------------------------------------------------------------------------------------------------------------------------------------------------------------------------------------------------------------------------------
>FTS2
---------------------------------------------------------------------------------------------------------------------------------------------------------------------------------------GTCCAATCTCCCAAAATAACGATGGCGAACCATCATCATCGTTTCTT-----GAAGAAGAG----------------------GAGTGCAAGGTGGAGTGTAAAGTAGACGTGATATCTTGGAGGGAGAGGCACATAAGCGCCAGTATTGTTATCAAAGCCGATGAACAGACTGTTTGGGATATCTTGACTGATTATGAAAGACTCGCCCACTTCATTCCAAATCTTGTTTACAGGTACGCCTTCTGCTCCTCTCTTTAATCAAAGTGGGTTGTAGTAATTGATACCCAGAATTAAATTGGGTTGAAAGGATTATATTGCATTGGTGGGTCTGTGGCAGCGAGAGAATTCCATGCCCCAATCCAGGAAGAATATGGTTGAGGCAGAAGGGACTGCAGCGAGCCCTGTATTGGCATATCGAAGCTCAAGTTGTATTGGACCTCCAA---------------------
>GG1
ATTTGGTTTTGATGGGCAGCATGTGGCGTGGGTACCTGCTCTATATGTAACCA------GCAATGCATGTACTAATCTCAGAAATGCAATTACTAATCACAACCCAAAGAAGAAGAATTCCAGGGCAATTGCTCGGGAACAGCCCAAAGGCAGGCCCAAAAGGAGACCCAGAAAGCCCGTTGAAATTACTCTGAACTCGAGTAAGAGTCAAGCTTTTAACCATCAAAGCTGTGACAGAGATAAG-GAGGAAGATATCGAGAGCAATGAGCATGAAGTACATTGTCAAGTAGATGTTATTTCTTGGAGAGAGAGACACATAATAGCGAGTATACTCATAAACACTAATGAGCAGACTGTGTGGGATGTACTGACCGACTATGAAAGACTGGCCGAGTTCATTCCAAATCTCGTCTGCAGGTA-AGACCATAATTATTGCATTGCCCGTGTACAACCTTGGTTTTATTCAATTCAGATGGGAACGAGCACAGTTCCCAAAGGGGTTCATCCTCCTATGAGCTTGGGTTCTATTGGCACTCCTCGAGAATAGAACATATGCCCTGGAGTGGGCAGCTCGAGGGTGGTATTTTTGCCGCTAGTGAAAAGCTACTTTGTATCTTGGCTGTAACAATGAGAAAAAAAAATGCACC
>JU21
---------------------------------------------------------------------------------------------------------------------------------------------------------GCAATTGCCACCGCTCTGTCCCTCATTCCCTCGCCGCTTTAGCTCGGAAAGAAAAGGGAGTAGGTTTTCCAGTTGGGAAGAAGAAGAAGAA---------TGGAGAGGAAGAAGGGGGAAAGGTGGAATGTCAAGTGGAGGTGATATCATGGAGAGAGAGACGGGTGAGCGCGGCGGTGGTGATCGAGGCAGAGGAGCAGAGTGTGTGGGAGGTGCTCACGGACTATGAAAGGCTCGCGGAGTTCATTCCAAACCTGGTCTTGAGTGAAGTCATACAAAGCAGGGAGGAAGGGAGAGTACGTCTGAGGCAGAGAGGCATGCAGCGCAACATGTATTGGCATATCGAAGCTCAAGTTGTTTTGGACCTCCAAGAACTTCCCCATTTGGTTTCTACTCCACCTCTTACCCAATTTTGCAATTGCCTGCTTCTACTTATG-----------------------------------------------------------
>KE1
AAATAGTATATTTCGGAATCCCAAACATCCAATAACAGCCGCGGAATGCTTTCCCGACAACGATACGCATGATCGTGTACAAGGTTGTACCTCAGTCTCTGCTTTTCAAAGAGAACGCCACATTTAGAATTCCCGGGTTTTGCCATGGTGGTTATGTCAGGTGGAGTATGATACTCCGTCAATCAAATGCAGTAAAACATTGCAGAAATGGATCAATTCAGTATCAGAGGAAGAAGCAGAAGAACTGCAATGAAGATGATCGTTATGGCAGCACTGTAGATTGCAAAGTAGATGTGATATCCTGGAGAGAGAGACACATAACCGCGAGCATCGTCATTAACGCCCATGAGCAGAGCGTGTGGGATGTTTTGACTGACTATGAAAGACTCGCTGAGTTCATTCCCAATCTTGTCTGCAGGTT---------AACTTCATTTTATTGATATTTTTATTTTTGGTCAATTAAATTCAACTGCTGCATCCTATT-AGGAGGAATAATTCCTTTTTTTGAGT-----------------ACTTGTTTCCTTCTCTAGTGAATGGAATGCTCAGGAAATACTGATTTTTTT----------------------------------------------------------------
>PB33
AACGAGTGCACTTCGGAATCTCAAACTTCCAATACCAGCCGCGGAATGCTTTTCGAACACCAGTACGTATGATCGTGTACAGGGTTTTACCTCAATCTCTGCTTTTCAAAGAGAACGCCATATCTAGATTTCCGAGGTTTTGCCATGGTGGTCATATCGGGTGGAGTATGATACCCCATCCATCAAATGCATTAAAACATTGCAGAAATGGGCCAATTCAATATCAGAGGAAGAAGCAGAAGAACCGTAATGAAAATAATCGTTATGGCAAAACGGTAGATTGCAGAGTAGATGTAATATCGTGGAGAGAGAGACACATAACCGCAAGTATCGTCATTAATGCCAATGAGCAGAGCGTGTGGGATGTTTTGACTGAGTATGAAAGACTCGCTGAGTTCATTCCCAATCTTGTTTGCAGGTTACTGAACTGAACTTCATCTTATTGATATTTTTATTTCTGGTCAATT-AATTTAATTGCTGCATCCTTACTCGGGGTAGTAATTCCATTTTTCTAGCACTTGGACTACTTGTCAATTTGGTTGCTGCTCCACTGAATGGAATGCAGAGGAAGTAGTAATTTCATA---GAAACAGTGCAAATTGAATGATTATTTCACTGCTTTGCTCCTAACGATGCCAATAATGGTT
>PG28
AAGTAGTATTATTCGGAATCTCAAACTTCCAATACCGGCCGCGGAATGCTTTCCAGACATCGATACGCATGATCGTGTACAGGGTTTTGCCTCAATCTCTGCTTTTCAAAGAGAACGCCACATTTAGATTTCCTACGTTTTGCCATGGTGGTCATATCAGGTGCAGGATGATACTCCATCCATCAAATGCATCAAAACATTGCAGAAATGTGTCAATTCAATATCAGAGGAAGAAGCAGAAGAACAGCAATGAAAATAATCGTTATGGCAGGACTGTAGATTGCAGAGTAGATGTGATATCGTGGAGAGAGAGACACATAACCGCAAGTATCTTCATTAACGCCCATGAGCAGAGCGTGTGGGATGTTTTGACCGATTATGAAAGACTCGCTGAGTTCATTCCCAATCTCGTTTGCAGGTTACTGAACTAAACTTCATTTTATTGATATTTTTATTTTTGGTCAATTCAATTCATCTGTTACATCCTTACTCGGGGGAATAATTCCATCTTTCCAGTACTTGGACTAATTGTCAACTTGTTTCTTGCTCCACTGAATGGAATGCTGAGGAATTAGTGATTTCATA---GAAACATTGCAAATTGAATTGTTATTTCACCGCTTTGCTACTAACGACGCCAATAATGGTT
>PM29
AAATAGTATACTTCAGAATCCCAAACATCCAATAATAGCCGCGGATTGCTTTTGGAAGCATAAGGTTCATGATCGTCTACAAGGTTTTCCCTGAATCTTTGCTTTTCAAAGAGAAAGCTACATTTAGATTTCCCGGGTTTTGGCATGGTGGTCATATCAGGTGGAGTATGATACTCCGTCAATCAAATGCATTAAAGCATTGCAGGAACGGGTCAATTTCATATCAGAGGAAGAAGCAGAAGCATTGCAATGAAGATGATCGTTATGGCAGCCGTGTAGATTGCAAAGTAGATGTGATATCTTGGAGAGAGAGACACATTACTGCAAGTATAGTCATTAACGCCCACGAGCAGAGAGTGTGGGATGTTTTGACTGACTATGAAAGGCTCGCTGAGTTCATTCCCAATCTCGTCTGCAGGTT----AACTAAGCTTCATTTGGTTAATGTTTTTATTTTTGGTCAATTCAATTCAATTACTGCATCCCTACTGGGGGAACAATTCCATTTTTTTCAGTACTTGGACTACTTGTCAACTTGTTTCCTGCTGCAATGAATGGAATGCATAGGAAATAGTGATTTCATA-GAAACATTGCACAAGTTGAATGGTTATTTCTGCTGAATTAAAAAAGTTGAATGGTTATTTCAC
>PS30
--------TTTCCTGCCAATTTGAATGGGTTGTGTTTCGGGT-----------------------------TAGCCCATTACAATGCTTCTACTAACAACACCATAAAA-AATAACAGTGGAAGGAGGA------GGAGGAGGAGCGGATTACCAAAGAAGTATAAATCCATAAATAATTTAAGTCCAATCTTCCAAAACAGTGATGGTGAAGCACCATCATCATCGTTTGTGAAGAAGAAGAG----------------------GAGAACAAAGTTGAGTGTAAAGTAGACGTGATATCGTGGAGGGAGAGGCACATAAGCGCCAGTATTGTCATCAAAGCTGATGAACAGACTGTTTGGGATATCTTGACTGATTATGAAAGACTCGCCCACTTCATTCCAAATCTTGTTTATAGGTACGCCTTCTCCTCCTCTCCTAAATTGAAGTGGGTAGTAGTTATTGACACCCAAAATTGACTTGAGTAGAAAGGATTGAAGTGCATTGGTGGGTGTGTGGCAGCGAGAGAATTCCATGTCCCAATCCAGGAAGAATATGGTTGAGGCAGAAGGGAATGCAGCGAGCCCTGTATTGGCATATCGAAGCTCAAGTTGTATTGGACCTTCAAGAAATTCCTCATTTGGTGAGT
>SA1
--------------------------------------------------------------------------------GCAATGCTTCTACTAATAACACCAAAAAA-GCCAACAGTGGAAGGAGGA------GGAGGAGGAGCAGATCACCAAAGAAGAATAAACCCATAAATAATTTATGTCCAGTCTTCCAAAACAGTGATGGTGAAGCACCATCATCATCGTTTGTGAAGAAGACGAA----------------------GAGAGCAAAGTTGAGTGTAAAGTAGACGTGATATCGTGGAGGGAGAGGCACATAAGCGCCAGTATTGTCATCAAAGCTGATGAACAGACTGTTTGGGATATCCTGACTGATTATGAAAGACTCGCCCACTTCATTCCAAATCTTGTTTATAGGTACGCCTTCTCCTCCTCTCCTAAATTGAAGTAGGTGGTAGTAATTGACGCCCGAAGTTGAATTGAGTTGAAAGGATTGAAGTGCATTGGTGGGTGTGTGGCAGCGAGAGAATTCCATGCCCCAATCCAGGAAGAATATGGCTGAGGCAGAAGGGATTGCAGCGAGCCCTGTATTGGCATATCGAAGCTCAAGTTGTATTGGACCTTCAAGAACTTCCTCATGTGGTGAGT
>SG23
AAGGGAAGCAATTAGATGATATGTAGGCAACTTGGCACCTATGATCCAGTGCGGCATGACTAGTGTGTTGTTGTATTTGCAGCATGCAGGCTAGTGTGAGATTGCCGCATTTGCAGTATTCACGTCCGACTGTACGCTCTTTCCGTTATGATTGCAGGTGCCGCCGCTCCGTCCCTCATTCCCTCGCTGCTTTCTCTCGCAAAGGAAAAGGAGTGATGCTTCCAGTTGGAAAGAAGAAGAAGAA------------CGGAGAAGAAGAGGGTAAGGTGGAATGCAAAGTAGAGGTGATATCGTGGAGAGAGAGACGGGTGAGCGCAGCGGTGGTGATCGAGGCGGAGGAGCAGAGTGTGTGGGAGGTGCTCACGGACTATGAAAGGCTGGCGGAGTTCATTCCAAACCTGGTGTTGAGTGAGGTAATACAAGGCAGGGAAGAAGGGAGAGTACGGCTGAGGCAGAGAGGCGTGCAGCGCAACATGTATTGGCATATCGAAGCTCAAGTTGTCTTGGACCTCCAAGAACTTCCCCATTTGGTTACTACTCCTC-CCTAACCCAATTTTGTGCTTGTCTGCTTGTACTTATGTTTAAGGAAACTGTCTATGCTCTCATACTCGTCTTGTACAATTAAAGTTATAATTCATC
>SS22
------------------------------------------------------------------------------GCAGCATGCAGGCTAGTGTGAGATTGCCGTATTTGCAGTATTCACGTCCGACTGTACGTTCCTTCCGTTATGATTGCAGGTGCCGCCACTCCGTACCTCATTCCCTCGCTGCTTTCTCTCGCAAAGGAAAAGGAGTGGGGCTTCCAGTTGGGAAGAAGAAGAAGAA------------CGGAGAAGAAGAGGGTAAGGTGGAATGCAAAGTAGAGGTGATATCGTGGAGAGAGAGACGGGTGAGCGCAGCGGTGGTGATCGAGGCGGAGGAGCAGAGTGTGTGGGAGGTGCTCACAGACTATGAAAGGCTGGCGGAGTTCATTCCAAACCTGGTGTTGAGTGAGGTAATACAAGGCAGGGAAGAAGGGAGAGTACGGCTGAGGCAGAGAGGCGTGCAGCGCAACATGTATTGGCATATCGAAGCTCAAGTTGTCTTGGACCTCCAAGAACTTCCCCATTTGGTTACTACTCCTC-TCTAACCCAATTTTGTGCTT----------------------------------------------------------------------------
>SV36
---------------------------------------------------------------------------ACCACAAGAAGAATAATAATTTAAAGCTGAT---------------------------------------TTTAAAAGACAGGGATGA--AGCAACTACTTCTTCTTCTTCATCATCATTATCGTGGTGGTGGCATCATAGCAAGCGCAATTGCAATGAAGAGGAAGAG-------GAAGAGGTTGAGGAAGACGGGAGAGTAGAGTGTAAAGTAGAGGTGATATCGTGGAGGGAGAGAGCGATAAGGGCAAGTATAATAATAAAAGCGGATGAGGAGATCGTGTGGGGAGTATTGACGGACTATGAAAGACTGGCGGAATTCATACCAAATCTGGTGTGGAGTGA--------------------------AAGGATAGAATG----------------------------------------------------------------------------------------------------------------------------------------------------------------------------------------------
>TB39
---------------------------------------------------------------------------------------------------------------------------------------------------------------------TTCACTCCAATGTTGTTTCGAACAAGAAGAATCATAAAGGAAATAAATCACTAGTTCCAGTTCCAGTTGAGAAGAAGAA------TGAAGAGGAAGAGGAAGGTGGCAAAGTGAAGTGTAAAGTGGAGGTTATATCTTGGAGAGAGAGGCGGGTGAGCGCAGAGGTGGTGATAGAGGTGGATGAACAGAGTGTGTGGGAGGTGCTCACTGACTATGAAAGACTGGCGGAGTTCATTCCAAACCTGGTTTTGAGTGAGATAATACAAGGTAATAAACAAGGGAGAATACGAGTGAGGCAGAGAGGAATGCAATGCAACATGTATTGGCATATCGAAGCTCAAGTTGTATTGGACCTACAGGAACTTACCCATTTGGAAAATGGGAAAG-AATTACACTTTTCTATGGTTGATGGGGATTTTAAGCAATATGAAGAGAAGTGGTATTTGAGAGCCGGTCCTAGGTGACAGATCACACCCACAGGCA
>TC31
AAATAGTATACTTCGGAATCTCAAACGTCCAATAACAGCCGTGGAATGCTCTTCAGACAACGATACGCATGATCGTGTACAAGGTTTTACCTCAGTTTCTGCTTTTTAAAGAGAATGCCACATTTAGAATTCCTGGGTTTTGCCATGGTGGTCATGTCAGGTGGAGTATGATACTCCGTCAATCAACTGCATTAAAACATTGCAGAAATGGGTCAATTCAATATCAGAGAAAGAAGCAGCAAAACTGCGATGAAAATGATCGTTATGGCAGCACTGTAGACTGCAGAGTAGATGTGGTATCGTGGAGAGAGAGACACATAACCGCCAGTATCGTCATTAACGCCCATGAGCAGAGCGTGTGGGATGTTTTGACTGACTATGAAAGACTCGCTGAGTTCATTCCCAATCTCGTCTGCAGGTT---------AACTTTATTTTATTGATATTTTATTTTTGGTTAATT--AATTCAACTGCTGCATCCCTCATTAGGGGAATAATTTCGTTTTCTTAGCACTTGGACTACTTGTCAACTTATTTCTTTATCTAGTGAATGGAATGCTCAGGAAATAGTGATTTGTTTCTAAACATTGCACTCGATGAATGGTTATTTCACTACTTTGCTACTAATGACGCCAATAATGGTT
>TO14
--------------------------------------------------------------------------------------------------------------------------------------------------------------------------------------------------------AAAGGAAAAGGAGCGGGTTTTTCAGTTGGGAAGAAGAACAAGAAGGAGAAGAATGTAGAGGAAGAAGGCGATAAGGTGGAATGTAAAGTGGAGGTGATATCATGGAGAGAGAGACGGGTGAGCGCAGCGGTGGTAATCGAGGCAGAGGAACAGAGTGTGTGGGAGGTGCTCACGGACTATGAAAGGCTCGCGGAGTTCATTCCAAATTTGGTTTTGAGTGAGGTCATACAAGGTAGGGAAGAAGGAAGAGTACGGCTGAGGCAGAGAGGCATGCAGCGCAACATGTATTGGCATATCGAAGCTCAAGTTGTTT----------------------------------------------------------------------------------------------------------------------------------------
>WN5
----------------------------------------------------------------------------AGCAACAGTGGATCACCACTTCATAAGAAAAAGAAAAAGAAGAAGAAGATGAT------GATCAAGCAGAAAAATAATTTGAAGCCAATTTCTGAAAGGGAGGATGGAACAAAAACATCATCGTTGAAATCTCACAAGTGGAATCGCAGTGGAAAGGAAGAAGAAGAG-----------ACGAAGAGGTGGAGAGCAAAGTGGAGTGTAAAGTAGAGGTGATATCATGGAGGGAGAGACAAATAAGCGCCAGCATCCTTATCAGAGCCAATGAGCAGACTGTTTGGGATGTTTTGACTGATTACGAACGACTAGCCGACTTCATTCCAAATCTCGTCTGCAGGTA-TCATCATCATCTTATTATTACTATTATCAAGCGCTCACAGCAAGAAATTGGCCTCAGATCAGATGA---GATGAAATTGAAATGAATTGGAATGTGGCAGCGAGAGAATTCCAAGTCCAAATCCAGGAAGAATATGGGTGAGGCAGAGAGGGGTGCAGCGGGCCCTGTATTGGCATATCGAAGCT------------------------------------------
>WS10
-----------------------------------------------------------------------------------------------------------------------------------------------------------------------------------TCCATCGCCGCTTTCTCTCGGAAAGGGAAAGGAGTGGGGCTTCCAGACGGGAAGAACAAGAGGAA---GAAGAAGGGAGAGGAAGAGAGGGGTAGGGTGGAATGCAAAGTGGAGGTGATATCATGGAGAGAGAGAAAGGTGAGCGCAGAGGTGGTGATCGAGGCAGAGGAGCAGAGTGTGTGGGAGGTGCTCACCGACTATGAAAGGCTCGCGGAGTTCATTCCAAACCTCGTTTTGAGTGAGGTAATTCAATGCAGGGAAGAAGGGAGAATACGGCTGAGGCAGAGAGGCATGCAGCGCAACATGTATTGGC-------------------------------------------------------------------------------------------------------------------------------------------------------------
