# Supplementary material for: Development of a Target Enrichment Probe Set for Conifer (REMcon)
Source: Biology (Basel). 2024 May 22;13(6):361. doi: 10.3390/biology13060361 (PMC11200496; doi:10.3390/biology13060361)
Supplement: Supplementary file 1 [file biology-13-00361-s001.zip › biology-2960267-supplementary/Sup data/secapr_alignments_paralogs/22.fasta]

>AAR4
TATTTAGAGATGATGCCAGCTCTGAGAACCTTGGCATGGACTCTATCTCTTTGTCACCTCATGCCGATCTAACCGATAAGAAAGTGATTCAAGTTATGAGCTGTCTGACGATGGTGATGTAGAAGAAAATGAGTCACAGGGTATTGGATTTGTCGAAAGCACTGCTTTGCAGAGTGGCGTCCATTTGCAAAGTGGGAAAATCACACACGTGGTATAGCTTCCAAGATGATGGCTAAGATGGGTTACTGTGAAGGGATGGGCCTTGGAGTATCAGGCCAAGGCATCGTGGATCCTGTAGCTGTGAAAGTTCTTCCGCCTAAGCAATCTCT
>AH26
-------------------------------------------------------------------------------TTTCGCCACATAGATGGCCGGTGGTATAATGGTCAAGTTATTGAAGTGGAATATGACAAGTTGGCCAGGGTTTCATTTCTGACACCTACATCTGAAAACATGCGGATATTGCTGTACCAATTGCATTATTCAAACAGTATATTTCCACAGTGTGGCGGCGGTCATTAGTTGGGTCAAATATTCTTGCAACTTCTGACAGGGGTAATGGAATTTGGAGACGTGTAGAGCTGGAGTCTTGGGATGATGAAAT
>AP25
ATGGCATTCGAGGATGCCAGGGTTTGTTTTAATAGATAGAGCCTCTAGAGATGGTTCCTTTTGTAGTTGGGTCTAAAGATTTCGCCACATAGATGGCCGGTGGAACAATGGTCAAGTTATTGAAGTGGAATATGACAAGTTGGCTAGGGTTTCATTCCTGACACCCACATCTGAAAACATGCAGGTATTGTTGTACCAATTGCATTATTAAAACAGTCTATTCCTACAGTGTGACGGCAGTCATTGGTTGAGTCAAATATTCTTGCAACTTCTGACAGGGGTAATGGAATTTGGATACATGCAGAGATGGAGTCTTGGGATGATGAAGT
>AS57
GTAATGAATCCCCAAGCAGTGATGATGAGGAGGAAGTTGAAGATTCTGATTCAAGTTCACGTGCAATAAGCTTTAATAACCTTAATGCATTAGAAATAGGCAACAGAGTGAAACTGTAACATTTGCAAAATGGGAGCAGCACACTCGAGGAATTGCTTCAAAGATGATGGCTAATATGGGTTACGTGAAGGAATGGGACTGGGTAAATTAGGGCAGGGAATTGTCAATCCTGTTCAAGTAAAAGTACTACCTTCAAAACAGTCTCTTGATCATATTGGAGGTTCTCTACATGGGAAAGATGAAGCGAAAAC------------------
>ASA51
TATTTAGAGATGATGCCAGCTCTGAGAACCTTGGCGTGGACTCTATCTCTTTGTCACCTCATGCTGATCTAATCGATAAGAAAGTGATTCAAGTTATGAGCTATCTGACGATAGTGATGTAGAAGAAAATGAGCCACAGGGTATTGGATTTGTTGAAAGCACTGCATTGCAGAGTGGCGTCCATTTGCAAAGTGGGAAAATCACACACGTGGTATAGCTTCCAAGATGATGGCTAAGATGGGTTACTGTGAAGGGATGGGCCTTGGAGTATCAGGTCAAGGCATCGTTGATCCCGTAGCTGTTAAAGTTCTTCCGCCTAAGCAATCTCT
>CH19
ATGCCAAAGTTGTGCCATCAGAACCAATGGACAAAGCAAAACCTATAGATATGTCCCCACTTATAGTTGGCTCTAAAGATTTCACTATATAGATGGCTAGTGGTATAATGGTAGAGTGTTTGAAATGGAAGATGACAAGTTGGCTAGGGTTTCATTCTTGACTCTGACATCCAACTGCATATAGGTATTAGTGTGGCAGTTCAGGCATTGAAGTAGTATATTCCAACAATATGGCAATAGTCATTAGTTGGGTCAAGTATTCTTGCAACCTCTTATCAAGGTAATGGAATTTGGAGGCATGTTGAGCTTGAATCTTGGGATGAAAAACT
>CJ24
GTAATGAATCTGCAAGTAGTGATGATGAGGAGGAACTTGAAGATTCTGATTCAAGTTCACATGCAGTAAGTTTTAATAACCTGAATGCACTAGGAACAGGCAACATAGTCAAACAGTAACATTTGCAAAATGGGAGCAGCACACTCGAGGAATTGCTTCAAAGATGATGGCTAATATGGGCTACGTGAAGGAATGGGACTGGGTAAATCAGGACAGGGAATTGTTGATCCTGTTCAAGTAAAAGTACTACCTTCAAAACAGTCTCTTGATTATATTGGAGATTCTCTACATGGGAAAGATGAAGCCAAAACTGTTA-------------
>CK7
ATGCCAAAGTTGAGCCATCAGATCCAGTGGATAAAATAGAGCCTGTAGACATGTCCCCACTTAGAGTTGGCTCCAAAAATTTCGCTACATAGATGGCCAGTGGTATAATGGTAGAGTGTTTGAAATGGAACATGACAAGTTGGCTAAGGTTTCATTCTTGAATCCAACATCTAAGAGCATGTAGGTATTTGTGTGCCAGTTGAGGCATTAAAGCAGTATATTCCAACAATGTGGCAACAAACATGAGTTGGGTCAAATATTCTTACAACCTCCGATCAAGGTAATGGAATTTGGAGGCGTGTCGAGCTTGAATCTTGGAATGAAAAACT
>CL6
ATGCCAAAGTTGAGCCATCAGATCCAGTGGATAAAATAGAGCCTGTAGACATGTCCCCACTTAGAGTTGGCTCCAAAGATTTCGCTACATAGATGGCCAGTGGTATAATGGTAGAGTGTTTGAAATGGAACATGACAAGTTGGCTAAGGTTTCATTCTTGAATCCAACATCTAAGAGCATGTAGGTATTTGTGTGCCAGTTGAGGCATTAAAGCAGTATATTCCAACAATGTGGCAACAAACATGAGTTGGGTCAAATATTCTTACAACCTCCGATCAAGGTAATGGAATTTGGAGGCGTGTCGAGCTTGAATCTTGGAATGAAAAACT
>CM9
GTGGTAATGAATCTGCAAGTAGTGATGATGAGGAACTCGAAGATTCTGACTCAAGTTCACATGCAATAAGTTTTAATAACTTGAATGCCTTAGGAACAGGCAGCAGAGTGAAACTGTAACATTTGCAAAATGGGAGCAGCATACACGTGGAATTGCTTCAAAGATGATGGCTAGCATGGGTTACGTGAAGGAATGGGACTAGGTAAATCAGGACAGGGAATTGTTGATCCTCTTCAAGTAAAATTGTTGCCTTCAAAATAGTCTCTTGATTATATTGGAGGTTCTCTACATGAAAAAGATGAAGCTAATACTGCTAAAGAAAAAGAGTA
>CP16
GTAATGGATCTGCAAGTAGTGATGATGAGGAGGAACGTGAAGATTCCGATTCAAGTTCATATGCAATAAGTTTTAATAACCTGGACGCAATAGGAACAGGCAACAGAGTGAAACTGTAACATTTGCAAAATGGGAACAGCATACTCGAGGAATTGCTTCAAAGATGATGGCAAATATGGGTTACGTGAAGGAATGGGACTGGGTAAATTAGGGCAGGGAATTGTTGATCCTGTTCAAGTAAAAGTACTACCTTCCAAACAGTCTCTTGATTATATTGGAGATTCTCTGCATGGGAAAGATGAAGCCAAAACTGTTAAGAAAAAGAACAG
>CP161
GTAATGGATCTGCAAGTAGTGATGATGAGGAGGAACGTGAAGATTCCGATTCAAGTTCATATGCAATAAGTTTTAATAACCTGGACGCAATAGGAACAGGCAACAGAGTGAAACTGTAACATTTGCAAAATGGGAACAGCATACTCGAGGAATTGCTTCAAAGATGATGGCAAATATGGGTTACGTGAAGGAATGGGACTGGGTAAATTAGGGCAGGGAATTGTTGATCCTGTTCAAGTAAAAGTACTACCTTCCAAACAGTCTCTTGATTATATTGGAGATTCTCTGCATGGGAAAGATGAAGCCAAAACTGTTAAGAAAAAGAACAG
>DA12
ATGCTAGAGTCGAGCCGTCAGAACCAGTGGTTGAAATAGAGCCTAAAGATGTGTCCCTGCTTACAATTGGCTCCAAAAATTTCACTACATAGATGACCGATGGTATAATGGTAGAGCGTTTGAAATGGAACCTGACAAGTTGGCTAGGGTTTCATTCTTGACTCCAACTTCTGAGAGCATACAGGTATTAACGTCCCAATTGAGGCATTGAAGCTGCATATTCCAACAATATGGCAACAGCCATTAGTTGGGTCAAGTATTCTTCTAATCTCTGACCAAGGTAATGGAATCTGGAGGCATGGTAAGCTTGAATCTTGGGATGATAAACC
>EN45
GGCATGTAGAGCTCTCCTCTTATGATGATGGATTTTAACATGGTGATGTTATGTTTTTTGATGATAGAACCCACCTAAAGCTTGGGATCGAATCACTCTCTTATCAGAGTTTATAGAAGAAAATAAAGAAGATGGCACAAGTGCATAAAAATCTAAGTGTAGTGATGAGGATGAGGAGGAGGAGAGGAGGAAATTAAGTCAAGTTCACATGGGATAAGCTTTTGGAACCTGAATAGAACACAATGGGGACCACAAGGTGAAACTGTGACATTTGCAAAATGGGAGAAATACACTTGTGGCATTGCTTCTAAGATGATGGCCAATATGGG
>FC13
ATGCTAGAGTCGAGCCGTCAGAACCAGTGGTTGAAATAGAGCCTAAAGATGTGTCCCTGCTTACAATTGGCTCCAAAAATTTCACTACATAGATGGCCGGTTGTATAATGGTAGAGCGTTTGAAATGGAAACTGACAAGTTGGCTAGGGTTTCATTCTTGACTCCAACTTCTGAGAGCATACAGGTATTAACGTCCCAATTGAGGCATTGAAGCTGCATATTCCAACAATATGGCAACAGCCATTAGTTGGGTCAAGTATTCTTCTAATCTCTGACCAAGGTAACGGAATCTGGAGGCATGGTAAGCTTGAATCTTGGGATGATAAACC
>HB41
ATGACAAAGTTGAGCCGTTAGGAACAACAACGGAAGTAGAGCCTCTAGAGATGCCTCCATTTGCAGTTGGCTGTAAA---------------------------ATAATGGTAGAGTGATTGAAATGGAAGAGGGCAATTTGGCACGGGTTTCATTTTTGACTCCAACATCTGAGCGCATGCAGGTATTAGTGTGCAAGTTGATGCATTGAAGCAGTATATTCCAACGATATGGAGACAGGTATTACTTGGTTCAAGTATTCTTGCAAACTCTTATCAGGGTAATGGTGTTTGGAGGCACGCAGAACTTGCATCATGCGATGAACAACT
>JO20
ATGCTAGAGTTGTGCCATCAAAACTAGTGGACGAAGCAGAGACTATAGATATGTCCCCATTTACAGTTGGCTCTAAAAATTTTTCTATATAGATGGTCAGTGGTATAATGGTAGAGTGTTTGAAATGGAAGATGAAAATTTGGATAGGGTTTCATTCTTGACTCTAACATCTGAGTGCATGCAGGTATTAACATGCTAGTTGAGGCATTGAAGCAGTATATTCCAATAATATGGCAACAGTCATTAGTTGGGTCAAGTATTCTTGCAACCTCTGATCAAGATAATGGAATTTGGAGGTATGCTAAGCTTGAATCTTGGGATGAAAAACT
>JU21
ATGCTAGAGTTGTGCCATCAGAACTAGTGGACGAAGCAGAGACTATAGATATGTCCCCATTTAAAGTTGGCTCTAAAAATTTTTCTATATAGATGGTCAGTGGTATAATGGTAGAGTGTTTGAAATGGAAGATGAAAATTTGGATAGGGTTTCATTCTTGACTCTAACATTTGAGTGCATGCAGGTATTAACGTGCTAGTTGAGGCATTGAAGTAGTATATTCCAACAATATAGCAACAGTCATTAGTTGGGTCAAGTATTCTTGCAACCTCTGATCAAGGTAATGGAATTTGGAGGTATGCTAAGCTTGAATCTTGGGATGAAAAACT
>SV36
ATGCTAGATTCGAGTCATTAGAACCAATGGATGAAGTAGATCCTCTAGAGATATCCCCATTTACAGTTAGCTCTAAAGGTTTTGGCACATAGTTGGACAGTGGTATAATGGTAGAGTGGTTGAAATGGAACATGACAAATTGGCCATGGTTTCATTCCTAACTCCAACATCAGAGAATATGCATGTGTTTCTTTTTCAGTGGAGGCATTAAATTAGTACATTCCAATAGTGTGGCAACAATCCTTAGTCGGGTCAAGTATTCTTGCATCTTCTGATCAAGGTAATGGAATTTGGAGGTGTGCAAAACTTAAATCTTTGGATGATAAAAT
>TO14
-----------GCAAGTAGTGATGATGAGGAGGAACTTGAAGATTCTGATTCAAGTTCATATGCAACAAGTTTTAATAACCTGGATGCAATAGGAATAGGCAACAGAGTGAAACTGTAACATTTGCAAAATGGGAACAGCATACTCGAGGAATTGCTTCAAAGATGATGGCTAATATGGGTTACGTGAAGGAATGGGATTGGGTAAATCAGGACAGGGAATTGTTGATCCTGTTCAAGTAAAATTACTACCTTCAAAACAGTCTCTTGATTATATTGGAGATTCTTTACATGGGAAAGATGAAGCCAAAACTGT---------------
>WS10
-----------------------------------CTTGAAGATTCTGATTCAAGTTCATATGCAATAAGTTTTAATGACCTGAATACACTAGGAACAGGCAGCAGAGTGAAACTGTAACATTTGCAAAATGGGAGCAGCACACACGAGGAATTGCTTCAAAGATGATGGCTAGCATGGGTTACGAGAAGGAATGGGACTAGGTAAATCAGGACAGGGAATTGTTGATCCTGTTCAAGTAAAAGTGCTGCCTTCAAAACAGTCTCTTGATTATATTGGAGGTTCTCTGCATGAAAAAGATGAAGCTAAAACTGCTAAGAAAATGAGCAG
>WW11
AAATTGCTACAGCATTGTTATGATTCAAAAGGGAATAGCATGCCCAGTATACTTTTTCTTATGCAAGAACAATTGTACAAGGAGTTCTTAAGATGGACGGTGGTATAATGGTAGAGCATTTGAAATGGAACCTGACAAGTTGGCTAGGGTTTCATTCTTGACTCCAACTTCTAAGAGTATACAGGTATTAATGTCCCAATTGAGGCATTGAAGCTACATATTCCAACAATATGGCACCAGCCATTAGTTGGGTCAAGTATTCTTCTAACCTTTGACCAAGGTAATGGAATCTAGAGGCACGGTAAGCTTGAATCTTGGGATGATAAACC
