# Supplementary material for: Development of a Target Enrichment Probe Set for Conifer (REMcon)
Source: Biology (Basel). 2024 May 22;13(6):361. doi: 10.3390/biology13060361 (PMC11200496; doi:10.3390/biology13060361)
Supplement: Supplementary file 1 [file biology-13-00361-s001.zip › biology-2960267-supplementary/Sup data/secapr_alignments_paralogs/23.fasta]

>AA3
TGGGAGATCAATGTGGGAATGGGGCTTGGATCCCATGTGCCTCTGCCATGTGAAGCTGCTGTCCTTTGATCTTCTCTCCCTGCATAAACCCCGCACAGGGGCATGCTCTGACACCTTTTGGAGAAAGGGGAGGCCTGTCAGAAAGGTGGAGATTGTAGGCGTTGTTGTCTCCAAGGAGAGGAAGGACAAGTTCCTCAAATTTCAGGTGGATGATGGCACTGGCTGTGTTCCCTGCATTTTGTGGCTCAATCATCTCACAACCAGGTACTATTCAAGGGTCCGGAAGCCCCAGTTGGAAAGCATGGCTGCAGTGGCCCTTGAACAGTCAGAGCAGGTCCAGCTGGGGAGGTTGGTGAGGGTGCAGGGCCGTCCCAGTGTATACAACACCCAAGTGCAGATCTGGAGTCTGTGCGGTGGAGGAGATCCCAATCTTCACTGGATGGATTGTATGCGTCTCGTGATCTGCCCGCTCCTATGCCTACTGTCAATCCCAATACATGATTAAATTGGAT
>AA60
ATGCAGAACAATGCGGGATTTGAGCTTAGACCCTATATGGAACTCCCATGTGAAACTTTTGGCATTCGATCTCCTTTCCCTTCAAAACCCTACTTCATGGGGAGGCATAGACGCCTTCTGGAGAAAGGGAAGGCCTGTTAGAAATGTGGAGATGGTGGGTGTGGTTGTTAGCAGGGAAAGAAAAGATAAATTTCTTAAATTTCAGGTCGATGATGGCACTGCCTGTGTTCCATGCATTCTCTGGCTCAACCATCTTACTTCCAGATATCATTCAAGGATCAATAAACCTCAGTTGGTGTGTGCTGCCGCTATGGCTCTTGAACAATCCGAGGAGGTGCAGTTGGGTCGATTGTTGAGGTTGCAGGGTCGGGTTACTCTTTACAACAATCAGTTGCAGGTATGGTACTTTTATGGGTTTTAAGCTGAATTGTTTTGTCTTGTTTTTAGAATTAAATATGATGCCAAGTTTTGATGCTGTCTGATTTAAATTGGCTTGCAAAATCTATTCAAGT
>AAR4
TGGGAGATCAATGTGGGAATGGGGCTTGGATCCCATGTGCCTCTGCCATGTGAAGCTGCTCTCATTTGACCTTCTCTCCCTGCATAAACCCCGCACAGGGGCATGCTCTGACACCTTTTGGAGAAAGGGGAGGCCTGTCAGAAAGGTGGAGATTGTAGGCGTTGTTGTCTCCAGGGAGAGGAAGGACAAGTTCCTCAAATTTCAGGTGGATGATGGCACTGGCTGTGTTCCCTGCATTTTGTGGCTCAATCATCTCACAACCAGGTACTATTCAAGGGTCCGGAAGCCCCAGTTGGAAAGCATGGCTGCAGTGGCCCTTGAACAGTCAGAGCAGGTCCAGCTGGGGAGGTTGGTGAGGGTGCAGGGCCGTCCCAGTGTATACAACACCCAAGTGCAGATCTGGAGTCTGTGCGGTGGAGGAGATCCCAATCTTCACTGGACGGATTGTATGCGTCTCGTGATCTGCCCGCTCCTATGCCTACTGTCAATCCCAATACATGATTAAATTGGAT
>AF1
TTTTGGCAAGATGGGTGATGGAGGTATGGATCCAATGTACCTCTCCCATGTGAAGCTTCTGTCTTCTGATCTTCTTTCTCTGCAAAAACCCTCAACAAGGGGTGGCCCAGAAATCTTTTGGAGAAAGGGGAGACCGGTGAGAAAAGTAGAGATTCTGGGTGTGGTGGTCTCCAGAGAAAGAAAGGATAAATTCCTCAAATTTCAAGTAGATGATGGCGCTGGTTGTGTTCCCTGTATTCTATGGCTCAATCACAACAATACGAAATTTTACTCAAATGTAAAGAAGCCTCAATTAGAGTGCATTGCTGCAATGGCTGTTGCACTATCTGAGGATGTGCAATTGGGGAAATTGGTGAGGGTGCAAGGGCGTCTTACTGTTTACAATAATTTATTGCAGATTTGAATTCTTTAGCGTTGAGAAGACCCAAATCTTCATTGGATGGATTGTATTAGGCTCGTGATTTGCCTGGTCCTTTAAATCCAAAGACGGGATAATTGGGACTGAAGTGAGG
>AG2
TTTTGGCAAGATGGGTGATGGAGGTATGGATCCAATGTACCTCTCCCATGTGAAGCTTCTGTCTTCTGATCTTCTTTCTCTGCAAAAACCCTCAACAAGGGGAGGCCCAGAAATCTTTTGGAGAAAGGGGAGACCGGTGAGAAAAGTAGAGATTCTGGGTGTGGTGGTCTCCAGAGAAAGAAAGGATAAATTCCTCAAATTTCAAGTAGATGATGGCGCTGGTTGTGTTCCCTGTATTCTATGGCTCAATCACAACAATACGAAATTTTACTCAAATGTAAAGAAGCCTCAATTAGAGTGCATTGCTGCAATGGCTGTTGCACAATCTGAGGATGTGCAATTGGGGAAATTGGTGAGGGTGCAAGGGCGTCTTACTGTTTACAATAATTTATTGCAGATTTGAATTCTTTAGCGTTGAGAAGACCCAAATCTTCATTGGATGGATTGTATTAGGCTCGTGATTTGCCTGGTCCTTTTAATCCAAAGACGGGATAACTGGGACTGAAGTGAGG
>AH26
TGAGCGATCAATGTGGGAATGGGGCCTCGATTCAATGTGTCTCTCTCATGTGAAGCTCCTGTCATTTGATCTTCTGTCTCTGCAAAAACCCAGTACAAGAGGAGGCTCTGAGCCCTTTTGGAGAAAGGGTAGGCCTGTTAGAAGGGTTGAGATGGTAGGGGTGGTTGTTAGCAGGGAAAGAAAGGAGAAATTCCTCAAGTTTGAGCTAGATGATGGCAGTGGTTGTGTTCCTTGTATTCTATGGCTAAACCACATGACCAATAGATACTACCCAAAAACTGATAAGGTGCAGATGGAGTCCATGGCTGCAATGGCTCTTAAACAAGCTGAACAGGTACAACTGTGTATGTTGGTGCGAGTACAGGGCCGGATTACCATATACAACCAGCAATCACAGATA----------------------------------------------------------------------------------------------------------------
>AME1
TGGGAGATCAATGTGGGAATGGGGCTTGGATCCCATGTGCCTCTGCCATGTGAAGCTGCTCTCATTTGACCTTCTCTCCCTGCATAAATCCCCCACAGGGGCATGCTCTGACACCTTTTGGAGAAAGGGGAGGCCTGTCAAAAAGGTGGAGATTGTAGGTGTTGTTGTCTCCAGAGAGAGGAAGGACAAGTTCCTCAAATTTCAGGTGGATGATGGCACTGGGTGTGTTCCCTGCATTTTGTGGCTCAATCATCTCACAACCAGGTACTATTCAAGGGTCCAGAAGCCCCAGTTGGAAAGCATGGCTGCAGTGGCCCTTGAACAGTCAGAGCAGGTCCAGTTGGGGAGGTTGGTGAGGGTGCAGGGCCGTCCCAGTGTATACAACACCCAATTGCAGATCTGGAGTCTGTGCGGTGGAGGGGACCCCAATCTTCACTGGATGGATTGTATGCGTCTCGTGATCTGCCTGCTCCTATGCCTACTGTCAATCCCAATACATAATCAAATTGGAT
>AP25
TGAGCGATCAATGTGGGAATGGGGCCTCGATTCAATGTGTCTCTCTCATGTGAAGCTCCTGTCATTTGATCTTCTGTCTCTGCAAAAACCCAGTACAAGAGGAGGTTCTGAGCCCTTTTGGAGAAAGGGTAGGCCTGTTAGAAGGGTTGAGATGGTAGGGGTGGTTGTTAGCAGGGAAAGAAAGGAGAAATTCCTCAAGTTTGAGCTAGATGATGGCAGTGGTTGTGTTCCTTGTATTCTATGGCTAAACCACATGACCAATAGATACTACCCAAAAACTGATAAGGTGCAGATGGAGTCCATGGCTGCAATGGCTCTTAAACAAGCTGAACAGGTACAACTGTGTAGGTTGGTGCGAGTACAGGGCCGGATTACCATATACAACCAGCAATCACAGATATGTCATCTGCACGGTTGAGAGGATCCAAATCTTCACTGGATGGACTGCATTCGTCTTGCAATTTGCCTGCCCCTTTACCTCCCAGCCACAACTTGTCCGATGCCGCTCGGAA
>APA47
TTTTGCCAAGATGGGCGATGGAGGGATGGATCCAATGTACCTCTCTTTTGTGAAGCTCCTCTCTTCTGATCTTCTTTCTCTGCAGAAACCTACACCGAGGGGAGGCCCAGAAATCTTTTGGAGGAAAGGGAGACCAGTAAGAAAAGTGGAGATTCTGGGTGTGGTGGTCTCCAGAGAAAGAAAGGATAAATTCCTCAAATTTGAAGTAGATGATGGCTCTGGTTGTGTTCCCTGTATTCTATGGCTCAATCACAACAATACGAAATTTTACTTAAATGTAAAGAAGCCTCAATTAGAGTGCATTGCTGCAATGGCTGTTGCGCAATCGGAGGATGTGCAATTGGGTAAATTGGTAAGAGTGCAAGGGCGTCTTACTGTTTACAATAATTTATTACAGATTTGAATTCTGTAGGATTGAGGAGACCCAAATCTTCACTGGATGGATTGCATTAGGCTCGTGATTTACCTGCTGCTTTGAATCCAAAGACGTGACAATTGGGACTGGAGTGAGG
>AS57
AGGCAGATCAATGTGGGAATTGGGCTTAGACCCTATGTGCCTCTCCCATGTGAAGCTCTTGGCATTTGATCTCCTTTCCCTGCAAAATCCTACTTCATTGGGAGGCCCAGACACCTTCTGGAGAAAGGGCAGGCCTGTTAGAAATGTGGAGATGATGGGTGTGGTTGTTAGCAGGGAAAGAAAAGATAAGTTTCTTAAATTTCAGGTAGATGATGGCACTGCTTGTGTTCCATGCATTCTCTGGCTCAACCATCTTACTTCCAGATATTATTCACGGGTTCAGAAGCCTCAGTTGGAGTGTGTTGCCGCAATGGCTCTTGAACAAGCCGAGGAGGTGCAGTTGGGTAGATTGGTGAGGTTGCAGGGTAGGGTTACTGTTTACAACAGGCAATTGCAGGTATGGTACTTTAATGGTTTTTAAGCTCAATTGTTTTGACTTGTTCTTAAAATTAAATGTGATGCCAACTTTGGATGTTCCCTAAACTAAATTGGTATGCAAGATCTATTCAAGT
>ASA51
----------------------------------------------------------------------------------------------------------------------------------------------------------------------------ATGGAAAGAAAGGATAAATTTCTCAAATTTCAAGTAGATGATGGCACTGGTTGTGTTCCCTGTATTTTGTGGCTCAATCATAACAATACTAAATTTTACTTGAATGTGAAGAAGCCTCAATTAGAGTGCATTGCTGCAATTGCCGTCGCGCAATCTGAGGATGTGCAATTGGGAAAATTGGTGAGGGTGCAGGGGCGTCTTACTGTTTACAATAATTTATTACAGGTTTAAATTCTGTAGGGTTGAGAGGACCCAAATCTTCACTGGATGGATTGTATTAGGCTCGTGATTTGCCCGCTCCTTTGAATCCAAAAACTTGATTATTGGGACTGAAGAGATG
>CB35
TGGGAGATCAATGTGGGAATGGGGTCTGGATCCAATGTGTCTCTCTCATGTGAAGCTCCTGTCATTTGATCTTCTGTCTCTGCAAAAACCCAGTACAAGAGGAGGCTCTGAGCCCTTTTGGAGAAAGGGTAGGCCTGTTAGGAAGGTTGAGATGGTAGGGGTGGTTGTTAGCAGGGAAAGAAAGGAAAAATTCCTCAAGTTTGACCTAGATGATGGCAGTGGCTGCGTTCCTTGTATTCTATGGCTAAACCATAGGACTAATACATACTACTCAAAAAATGACAAGTTGCAGATGGAGTCCATGGCTGCAGTGGCTCTTAAACAAGCTGATCAGGTACAATTGGGTACGTTGGTGCGAGTACAGGGCCGGATTACCATATACAACCGGCAATTACAGATATGTCATCTGCATGGTTGAGAGGATCCAAATCTTCACTGGATGGACTGCATTCGTCTTGCAATTTGCCAGCCCCTTTACCTCCCAGCCCTAACCTGTCCGATGCGACTCGGAA
>CD18
AGGTAGATCAATGTGGGAATTAGGCTTAGACCCTATGCGTGTCTCACATGTGAAGCTTTTGGAATTTGATCTCCTTTCCCTACAAAACCCTACTTCATTGGGAGGCCTAGACACTTTCTGGAGAAAGGGTCGACCTGTTAAGAATGTGGAGATGGTGAGTGTGGTTGTTAGCAGGGAAAGAAAATATAAGTTTCTTAAATTTATGGTAGATGATGGCACCACTTGTGTCCCATGCATTCTCTGACTCAATCATCTTACTTCCAGATATTATTCAAGGGTTCAGAAGCCTCAATTAGAATGTTTTGCTGCATTAGCTCTTGAACAATCTGAACATGTGCAGTTGGGTCGATTGGTGAGGTTGCAAGGTAGGGTTACTGTTTACAACAAGCAATTGCAGGTTTGATACTTTTATGGGTTTTAAGCTCAATTGTTATGCCTTGTTATTAACATTAGATATGCTGTCAACTTTTAATGATACCTAAAATAAACTTGCTTGCAAGATCTACTCAAGT
>CDE34
TGGGAGATCAATGTGGGAATGGGGTCTGGATCCAATGTGTCTCTCTCATGTGAAGCTCCTGTCATTTGATCTTCTGTCTCTGCAAAAACCCAGTACAAGAGGAGGCTCTGAGCCCTTTTGGAGAAAGGGTAGGCCTGTTAGGAAGGTTGAGATGGTAGGGGTGGTTGTTAGCAGGGAAAGAAAGGAAAAATTCCTCAAGTTTGACCTAGATGATGGCAGTGGCTGCGTTCCTTGTATTCTATGGCTAAACCATAGGACTAATACATACTACTCAAAAAATGACAAGTTGCAGATGGAGTCCATGGCTGCAGTGGCTCTTAAACAAGCTGATCAGGTACAATTGGGTACGTTGGTGCGAGTACAGGGCCGGATTACCATATACAACCGGCAATTACAGATATGTCATCTGCATGGTTGAGAGGATCCAAATCTTCACTGGATGGACTGCATTCGTCTTGCAATTTGCCAGCCCCTTTACCTCCCAGCCTTAACCTGTCCGATGCGAGTCGGAA
>CF38
TGGCAGATCAATGTGGGAATTGGGGTTAGACCCAATGTGCCTCTCCCATGTGAAGCTTATGGCATTTGATCTGCTCTCTCTACAGAAACCCACTTCAAGGGGAGGCCCCGAAACCTACTGGAGAAAGGGCCGGCCTGTTAGAAAGGTGGAGATAGTGGGTGTGGTTGTGAGCAGGGAAAGAAAGGATAAGTTTCTTAAATTTGAGGTAGATGATGGTACTGCCTGTGTTCCTTGCATTCTTTGGCTCAATCATCTTACTACTAGATTTTATTCAAGGGTTCAGAAGCCTCAGTTGGAGTGTGTTGCTGCAATGGCTCTAGAGCAAGCTGAACAAGTGCAGTTGGGTAGGTTGGTGAGGATGCAGGGTAGGATTACTGTTTACAACAGGCAATTACAGGTATGATACTTTTGAAGTTGTGTAAAAACTAGGTTGAGAACAGATAGCCCTTTAAAAATTATCTCCTTGTCCTTCAAATCTTCATTAATGACTGACTTTGAAGCAACCTCATAGT
>CH19
AGGCAGATCAATGTGGGAATTAGGCTTAAACCCTATGCGTCTCTCGCATGTGAAGATTTTGGCATTTGATCTCCTTTCTCTACAAAACCCTACTTCATTGGGAGGCCCAAACACTTTCTGGAGAAAGGTTCGACCCGTTAAGAATGTGGAGATGGTGGGTGTGGTTGTTAGTAGGGAAAGAAAAGATAAGTTTCTTAAATTTTTGGTAGATGTTGGCACCGCTTGTGTCCCATGCATTCTCTGGCTCAATAATCTTACTTCCAGATATTATTCAAGGGTTTAGAAGCCTCAGTTAGAATGTTTTGCTACATTGGCTCTTGAACAATATGAACATGTGCAGTTGGGTCGATTGGTGAGGTTGCAGGGTAGGGTTACTACTTACAACAAGAAATTGCAGGTATGGTACTTTTATGGGTTTTAAGATCAATTGTTATGCCTTGTTTTTAACATTAGATATGCTGTCAACTTTTAATGATACCTAAAATAAACTTGCTTGCAAGATCTACTCAAGT
>CHA37
TGGCAGATCAATGTGGGAATTGGGGTTAGACCCAATGTGCCTCTCCCATGTGAAGCTTATGGCATTTGATCTGCTCTCTCTACAGAAACCCACTTCAAGGGGAGGCCCCGAAACCTACTGGAGAAAGGGCCGGCCTGTTAGAAAGGTGGAGATAGTGGGTGTGGTTGTGAGCAGGGAAAGAAAGGATAAGTTTCTTAAATTTGAGGTAGATGATGGTACTGCCTGTGTTCCTTGCATTCTTTGGCTCAATCATCTTACTACTAGATTTTATTCAAGGGTTCAGAAGCCTCAGTTGGAGTGTGTTGCTGCAATGGCTCTAGAGCAAGCTGAACAAGTGCAGTTGGGTAGGTTGGTGAGGATGCAGGGTAGGATTACTGTTTACAACAGGCAATTACAGGTATGATACTTTTGAAGTTGTGTAAAAACTAGGTTGAGAACAGATAGCCCTTAAAAAATTATCTCCTTGTCCTTCAAATCTTCATTAATGACTGACTTTGAAGCAACCTCATAGT
>CJ24
ATGCAGATCAATGTGGGAATTGGGCTTAGACCCTATGTGCCTCTCCCATGTGAAGCTTTTGGCATTTGATCTTCTTTCCCTGCAAAATCCTACTTCATTGGGAGGCCCAGACACCTTTTGGAGAAAGGGCAGGCCTGTTAGAAATGTGGAGATGATGGGTGTGGTTGTTAGCAGGGAAAGAAAAGATAAGTTTCTTAAGTTCCAGGTAGACGATGGCACTGCTTGTGTTCCATGCATTCTCTGGCTCAACCATCTTACTTCCAGATATTATTCAAGGGTGCAGAAACCTCAGTTGGATTGTGTTGCCGCAATGGCTCTTGAACAAGCCGAGGAGGTGCAGTTGGGTCGATTGGTGAGGTTGCAGGGTAGGGTTACTGTTTACAACAAGCAATTGCAGGTATCGTACTTTTATAGTTTTTAAGCTCAATTGTTTCGCCTTGTTTTTAAAATTACATATCTTGCCAACTTTTAATGTTACCTAAACTAGATTGGTTTGCAAGATCTATTCAAGT
>CK7
AAGCAGATCAATGTGGGAATTGGGCTTAGATCCTATGTGCCTCTCCCATGTGAAGCTTTTGGCATTTGATTTCCTTTCCCTGCAAAATCCTACATCATGGGGAGGCCCAGACACCTTCTGGAGAAAGGGCAGGCCTGTTAAAAAGGTGGAGATGATGGGTGTGGTTGTTAGCAGGGAAAGAAAAGATAAGTTTCTTAAATTTCAGGTAGATGATGGCACTGCCTGTGTTCCATGCATTCTCTGGCTCAACCATCTTACTGCCAGATATTATTCAAGGGTTCAGAAGCCTCAGTTGGAGTGTGTTGCTGCAATGGCTCTTGCACAAGCCGAGGAGGTGCAGTTGGGTAGATTGGTGAGGTTGCAGGGTAGGGTTACTGTTTACAACAGGCAATTGCAGGTATGGTACTTTTATGGTTTTTAAGCTCAAGTGTTTTGACTTGTTTCTAAATTTAGACATGATGCTGACTTGTGATGTTCCCTAAACTAAATTGGTTTGTAAGATCTATTCAAGT
>CL6
AGGCAGATCAATGTGGGAATTGGGCTTAGATCCTATGTGCCTCTCCCATGTGAAGCTTTTGGCATTTGATTTTCTTTCCCTGCAAAATCCTACATCATGGGGAGGCCCAGACACCTTCTGGAGAAAGGGCAGGCCTGTTAGAAAAGTGGAGATAATGGGTGTAGTTATTAGCAGGGAAAGAAAAGATAAGTTTCTTAAATTTCAGGTAGATGATGGCACTGCCTGTGTTCCATGCATTCTCTGGCTCAACCATCTTACTGCCAGATATTATTCAAGGGTTCAGAAGCCTCAGTTGGAGTGTGTTGCTGCAATGGCTCTTGCACAAGCCGAGGAGGTGCAGTTGGGTAGATTGGTGAGGTTGCAGGGTAGGGTTACTGTTTACAACAGGCAATTGCAGGTATGGTACTTTTATGGTTTTTAAGCTCAAGTGTTTTGACTTGTTTCTAAATTTAGACATGATGCTGACTTTTGATGTTCCCTAAACTAAATTGGTTTGTAAGATCTATTCAAGT
>CM9
ATGCAGAACAATGCGGGATTTGAGCTTAGACCGTATGTGGAACTCCCATGTGAAACTTTTGGCATTCGATCTCCTTTCCCTGCAGAACCCTACTTCACGGGGAGGCATAGACACCTTCTGGAGAAAGGGTAGGCCTGTTAGAAATGTGGAGATGGTGGGTGTGGTTGTTAGCAGGGAAAGAAAAAATAAATTTCTTAAATTTCAGGTAGATGATGGCACTGCCTGTGTTCCATGCATTCTCTGGCTCAACCATCTTACTTCCAGATATCATTCAAGGATCAATAAACCTCAGTTGGAGTGTGCTGCCGCTATGGCTCTTGAACAATCCGAGGAGGTGCAGTTGGGTCGATTGTTGAGATTGCAGGGTAGGGTTACTCTTTACAACAGTCAATTGCAGGTATGGTACTTTTATGGGTTTTAAGCTGAATTGGTTTGCCTTGTTTTTAGAATTAAATATGATGCCAAGTTTTGATGCTGACTGATTTAAATTGGCTTGCAAAATCTATTCAAGT
>CO8
ATGCAGAAGAATGCGGGATTTGAGCTTAGACCCTATGTGGAACTCCCATGTGAAACTTTTGGCATTCGATCTCCTTTCCCTTCAAAATCCTCCTTCATGGGGAGGCATAGACACCTTCTGGAGAAAGGGTAGGCCTGTTAGAATTGTGGAGATGGTGGGTGTGGTTGTTAGCAGGGAAAGAAAAGATAAATTTCTTAAATTTCAGGTAGATGATGGCACCGCCTGTGTTCTATGCATTCTCTGGCTCAACCATCTTACTTCCAGATATCATTCAAGGATCAATAAACCTCAGTTGGAGTGTGCTGCCGCTATGGCCCTTGAACAATCCGAGGAGGTGCAGTTGGGTCGATTGTTGAGGTTGCAGGGTAGGGTTACTCTTTACAACAGTAAATTGCAGGCATGGTACTTTTACGGGTTTTAAGCTTAATTGTTTTGCCCTTTTTTTAGAATTAAATATGATTTCAAGTTTTAATGCTGACTGATTTAAATTGGCTTGCAAAATCTATTCAAGT
>CP16
ATGCAGATCAACGTGGGAATTGGGCGTAGATCCCATGTGTCTCTCCCATGTGAAGCTTTTGGCTTTTGATCTCGTGTCCCTGCAAAACCCTACTTCATGGGGAGGCCCGGACACCTTCTGGAGAAAAGGCAGGCCCGTTAGAAATGTGGAGATGGTGGGTGTGGTTGTTAGCAGGGAAAGAAAAGATAAGTTTCTTAAATTTCTGTTAGATGATGGCACTGCTTGTGTTCCATGCATTCTCTGGCTCAACCATCTTACTTCCAGATATTATTCAAGGGTTCAGAAGCCTCAGTTGGAGTTTGTTGCTGCAATGGCTCTTGAACAATCCGAGGAGGTGCAGTTGGGTCGATTGGTGAGGTTGCAGGGTAGGGTTACTCTTTACAATAGGCAATTGCAGGTATGGTACTTTTATGGGTTTTAAGCTCAATTGTTTTGCCTTGTTTATAACATTGGATATGATGTCAACATTAAATGTTACCAAAGTTAAACTGGTTTGCAACATCTATTTAAGT
>CP161
ATGCAGATCAACGTGGGAATTGGGCGTAGATCCCATGTGTCTCTCCCATGTGAAGCTTTTGGCTTTTGATCTCGTGTCCCTGCAAAACCCTACTTCATGGGGAGGCCCGGACACCTTCTGGAGAAAAGGCAGGCCCGTTAGAAATGTGGAGATGGTGGGTGTGGTTGTTAGCAGGGAAAGAAAAGATAAGTTTCTTAAATTTCTGTTAGATGATGGCACTGCTTGTGTTCCATGCATTCTCTGGCTCAACCATCTTACTTCCAGATATTATTCAAGGGTTCAGAAGCCTCAGTTGGAGTTTGTTGCTGCAATGGCTCTTGAACAATCCGAGGAGGTGCAGTTGGGTCGATTGGTGAGGTTGCAGGGTAGGGTTACTCTTTACAATAGGCAATTGCAGGTATGGTACTTTTATGGGTTTTAAGCTCAATTGTTTTGCCTTGTTTATAACATTGGATATGATGTCAACATTAAATGTTACCAAAGTTAAACTGGTTTGCAACATCTATTTAAGT
>CR44
TGGCAGATCAATGTGGGAATGGGGACTTGATCCAATGTGTCTATCCCATGTGAAGCTTCTATCATTTGATCTTCTATCTCTGCAGAAACCCACATCAAGGGGAGGCCCAGAGACTTATTGGAGAAAGGGTAGGCCAGTCAGGAAAGTGGAGATGGTGGGCGTTGTTGTAAGCAGGGAAAAGAAGGAGAAATTCCTACGTTTTGAAGTAGATGATGGCAGTGGGTGTGCGCCATGTATTCTATGGCTCAATCATCTCACTAATAGATATTACGCAAGGGTTGATCGGTTGCAATTGGAATCCTTGGCTGAAATTGCTCTTGCCCAATCCGAACAAGTTCAATTGGGTCGATTGGTGAGGGTACAGGGTCGAATCACAGTCTACAATCGACAAATGCAGATTTGTCATCTGCACGGTGGAAAAGACCCAAATCTTCATTGGATGGACTGCATTCGTCTAGCAATTTGCCTGCACCTGTTCCTCCCGGAGGCAAGCCGGCGCGTTCAAATCAGGG
>CT15
ATGCAGATCAACGTGGGAATTGGGCTTAGATCCCATGTGCCTCTCCCATGTGAAGCTTTTGGCATTTGATCTCCTATCCCTGCAAAACCCTACTTCATGGGGAGGCCCGGACACCTTCTGGAGAAAAGGCAGGCCCGTTAGAAATGTGGAGATGGTGGGTGTGGTTGTTAGCAGGGAAAGAAAAGATAAGTTTCTTAAATTTCTGGTAGATGATGGCACTGCTTGTGTTCCATGCATTCTCTGGCTCAACCATCTTACTTCCAGATATTATTCAAGGGTTCAGAAGCCTCAGTTGGAGTTGGTTGCTGCAATGGCTCTTGAACAATCAGAGGAGGTGCAGTTGGGTCGATTGGTGAGGTTGCAGGGTAGGGTTACTCTTTACAATAGGCAATTGCAGGTATGGACCTTTAATGGGTTTTAAGCTCAATTGTTTTGCCTTGTTTATAACATTGGATATGATGTCAACGTTTAATGTTACATAAGTTAAATTTGTTCGCAAGATCTATTCAAGC
>DA12
ATGCAGAAGAATGCGGGAATTGAGCTTAGACCCCATGTACAACTCCCATGTGAAACTTTTGGCATTTGATCTCCTTTCCCTGCAAAACCCTACTTCATTGGGAGGCATAGACACCTTCTGGAGAAAGGGCAGGCCTGTTAGAAATGTGGAGATGGTGGGTGTGGTTGTTAGCAGGGAAAGAAAATATAAGTTTCTTAAATTCCAGGTAGATGATGGCACTGCTTGTGTTCCATGCATTCTCTGGCTCAACCATCTTACTTCCAGATATCATTCAAGGGCCAGTAAACCTCAGTTGGAGTTTGCTGCCGCTATGGCTCTTGAACAATCCGAGGAGGTGCAGTTGGGTCGATTGTTGAGGTTGCAGGGTAGGGTTACTCTTTACAACACTCAATTGCAGGTATGATACTTTTATGGGTTTTGAGCTGAATTGTTTTGCCTTGTTTTAAGAATTAAATATGATGCCAAGTTGTGATGCTGCCTGATTTAAATTGGCTTGCAAAATCTATTCAAGT
>DB53
TTTTGCCAAGATGGGTGATGGAGGTATGGATTCAATGTGCCTCTCCCATGTGAAGCTTCTGTCGTCTGATCTTCTCTCTCTGGAAAAACCCACAAGAAGGGGAGGCCCAGAAATCTTTTGGAGGAAGGGGAGGCCAGTGAGAAAAGTAGAGATTCTGGGTGTGGTGGTCTCCAGGGAAAGGAAGGATAAATTTCTCAAATTTCAAGTAGATGATGGCACTGGTTGTGTTCCCTGTATTCTATGGCTCAATCACAACAATACGAAATTTTACTCAAATGTAAAGAAGCCTCAATTAGAGTGCATTGCTGCAATGGCTGTTGCGCAATCCGAGGATGCGCAATTGGGTAAATTGGTGAGGGTGCAAGGGCGTCTTACTGTTTACAAAAATTTATTACAGATTTGAATTCTTTAGGGTTGAGAGGACCCAAATCTTCACTGGATGGATTGTATTAGGCTCGTGATTTGCCTGCTCCTTTGAATCCAAAGACGTGATCATTCGGAGTAAAGTGAGG
>DC1
TTTTGCCAAGATGGGTGATGGAGTTATGGATCCAATGTACCTCTCCCATGTGAAGTTTCTGTCTTCTGATCTTCTCTCTCTGCAAAAACCCACAAGAAGGGGAGGCCTAGAAATCTTTTGGAGGAAGGGGAGGCCAGTGAGAAAAGTAGAGATTCTGGGTGTGGTGGTCTCCAGGGAAAGAAAGGATAAATTTCTCAAATTTCAAGTAGATGATGGCACTGGTTGTGTTCCCTGTCTTCTATGGCTCAATCACAACAATACGAAATTTTACTCAAATGTAAAGAAGCCTCAATTAGAGTGCATTGCTGCAATGGCTGTTGCGCAATCCGAGGATGCGCAATTGGGTAAATTGGTGAGGGTGCAAGGGCGTCTTACTGTTTACAAAAATTTATTACAGATTTGAATTCTTTAGGGTTGAGAGGACCCAAATCTTCACTGGATGGATTGTATTAGGCTCGTGATTTGCCTGCTCCTTTGAATCCAAGGACGTGATCATTGGGAGTGAAGTGAGG
>DD1
TTTGGTCTAGATGGGTGATGGAGGTATGGATCCAATGTACCTCTCCCATGTGAAGCTTCTGTCTTCTGATCTTCTCTCTCTGCAAAAACCCACAACAAGGGGAGGCCCAGAAATCTTTTGGAGAAAGGGGAGACCGGTGAGAAAAGTAGAGATTCTGGGTGTGGTGGTCTCCAGAGAAAGAAAGGATAAATTCCTCAAATTCCAAGTAGATGATGGCACTGGTTGTGTTCCCTGTATTCTATGGCTCAATCACAACAATACGAAATTTTACTCAAATGCAAAGAAGCCTCAATTAGAGTGCATCGCTGCAATGGCTGTTGCGCTATCTGAGGATGTGCAATTGGGTAAATTGGTGAGGGTGCAAGGGCGTCTTACTGTTTACAAAAATTTATTACAGATTTGAATTCTATAGGGTTGAGAGGACCCAAACCTTCACTGGATGGATTGTATTAGGCTTGTGATTTGCCTGCTCCTTTAAATCCAAAGACGTGATAATTGGGACTGAAATGACG
>DIM50
TTTGGCCTAGATGGGTGATGGAGGTATGGATCCAATGTACCTCTCCCATGTGAAGCTTCTGTCTTCTGATCTTCTCTCTCTGCAAAAACCCACAACAAGGGGAGGCCCAGAAATCTTTTGGAGAAAGGGGAGACCGGTGAGAAAAGTAGAGATTCTGGGTGTGGTGGTCTCCAGAGAAAGAAAGGATAAATTCCTCAAATTCCAAGTAGATGATGGCACTGGTTGTGTTCCCTGTATTCTATGGCTCAATCACAACAATACGAAATTTTACTCAAATGTAAAGAAGCCTCAATTAGAGTGCATCGCTGCAATGGCTGTTGCGCAATCTGAGGATGTGCAATTGGGTAAATTGGTGAGGGTGCAAGGGCGTCTTACTGTTTACAAAAATTTATTACAGATTTGAATTCTATAGGGTTGAGAGGACCCAAACCTTCACTGGATGGATTGTATTAGACTTGTGATTTGCCTGCTCCTTTAAATCCAAAGACGTGATAATTGGGACTGAAATGACG
>EN45
TGGAAGATCAATGTGGGAATGGGGATTTGACCCAATGTGTCTCTCCCATGTGAAGCTTCTATCATTTGATCTTCTGTCTCTGCGGAAACCCTCTACAAGGGGACCCTCAGAGACATTTTGGAGAAAGGGTAGGCCAGTCAGGAAGGTGGAGATGGTGGGCATTGTTGTGAGCAGGGAAAGGAAGGACAAATTCCTACGTTTTGAGGTAGATGATGGCAACGGGTGTGTGCCATGTATTCTATGGCTCAATCATCTCACTAATAGATATAGCCCAAGGGTTGATCGGTTGCAATTGGAATTAATGGGTACAATGGCACTTGAGCAATCGGAACAAGTTC------------------------------------------------------------------------------------------------------------------------------------------------------------------------------
>FC13
ATGCAGAAGAATGCGGGAATTGAGCTTAGACCCTATGTACAACTCCCATGTGAAACTTTTGGCATTTGATCTCCTTTCCCTGCAAAACCCTACTTCATTGGGAGGCATAGACACCTTCTGGAGAAAGGGCAGGCCTGTTAGAAATGTGGAGATGGTGGGTGTGGTTGTTAGCAGGGAAAGAAAATATAAGTTTCTTAAATTCCAGGTAGATGATGGCACTGCTTGTGTTCCATGCATTCTCTGGCTCAACCATCTTACTTCCAGATATCATTCAAGGGCCAGTAAACCTCAGTTGGAGTTTGCTGCCGCTATGGCTCTTGAACAATCCGAGGAGGTGCAGTTGGGTCGATTGTTGAGGTTGCAGGGTAGGGTTACTCTTTACAACACTCAATTGCAGGTATGATACTTTTATGGGTTTTGAGCTGAATTGTTTTGCCTTGTTTTAAGAATTAAATATGATGCCAAGTTGTGATGCTGCCTAATTTAAATTGGCTTGCAAAATCTTTTCAAGT
>FTS1
TTTTGCCAAGATGGGTGATGGAGGTATGGATCCAATGTACCTCTCCCATGTGAAGCTTCTGTCTTCTGATCTTCTCTCTCTGCAAAAACCCACAACAAGGGGAGGCCCAGAAATCTTTTGGAGGAAGGGGAGGCCAGTGAGAAAAGTAGAGATTCTGGGTGTGGTAGTCTCCAGGGAAAGAAAGGATAAATTTCTCAAATTTCAAGTAGATGATGGCACTGGTTGTGTTCCCTGTATTCTATGGCTCAATCACAACAATACGAAATTTTACTCAAATGTAAAGAAGCCTCAATTAGAGTGCATTGCTGCAATGGCTGTTGCGCAAGCCGAGGATGCGCAATTGGGTAGATTGGTGAGGGTGCAAGGGCGTCTGACTGTTTACAAAAAAATATTACAGATTTGAATTCTTTAGGGTCGAGAGGACCCAAATCTTCACTGGATGGATTGTATTAGGCTCGTGATTTGCCTGCTCCTTTGAATTCAAAGACGTGATAATTGGGAGTGAAGTGAGG
>FTS2
TTTTGCCAAGATGGGTGATGGAGGTATGGATCCAATGTACCTCTCCCATGTGAAGCTTCTGTCTTCTGATCTTCTCTCTCTGCAAAAACCCACAACAAGGGGAGGCCCAGAAATCTTTTGGAGGAAGGGGAGGCCAGTGAGAAAAGTAGAGATTCTGGGTGTGGTAGTCTCCAGGGAAAGAAAGGATAAATTTCTCAAATTTCAAGTAGATGATGGCACTGGTTGTGTTCCCTGTATTCTATGGCTCAATCACAACAATACGAAATTTTACTCAAATGTAAAGAAGCCTCAATTAGAGTGCATTGCTGCAATGGCTGTTGCGCAAGCCGAGGATGCGCAATTGGGTAGATTGGTGAGGGTGCAAGGGCGTCTGACTGTTTACAAAAAAATATTACAGATTTGAATTCTTTAGGGTCGAGAGGACCCAAATCTTCACTGGATGGATTGTATTAGGCTCGTGATTTGCCTGCTCCTTTGAATTCAAAGACGTGATAATTGGGAGTGAAGTGAGG
>GG1
TAGCAGGTCAGTGTGGGAATGGGGATTGGATCCAATGTGCCTCTGCCATGTGAAGCTTCTAGCATTTGATCTCTTATCTCTGCAAAGACCCACTACAAAGGGAGGCTTAGACACTTATTGGAGGAAAGGTAGACCAGTAAGGAAGGTGGAAATGGTAGGGGTCGTGGTGAGCAGGGAAAGGAAGGAAAAATTTCTCCGTTTTGAACTAGACGATGGCAGTGGATGTGTTCCATGTATTCTATGGCTCAATCATCTTACTAATAGGTTTTACCCCAAAGTTGATAAATTGCAGTTGGAGTACATGTCTGGAATGGCTCTTGCCCAAGCTGAACTAGTGCAACTCGGTCGGTCGGTGAGGGTACAGGGTCGAATCACTGTTTACAACCAACAAATGCAGATTTCTCATCTGCACAGAGGAAAAGACCCGAATCTTCACTGGATGGACTGCATTCGTCTAGCAATTTGCCTGCCCCTTTGCCTCTCAGATGCAAGCCAATCCGACCGAATCTGGA
>HB41
TTTCAGGAATATGGGTGATGGCGGTATGGATCCAATGTACCTCTGCCATGTGAAGCTTTTCGCTTCTGATCTTCTCTCTCTGCAAAAACCCACAAGAAGGGGAGGCCCAGAAACCTTCTGGAGAAAAGGGAGACCGGTGAGAAAAGTAGAGATTGTGGGTGTGGTGGTCTACAGGGAAAGAAAGGATAAATTCCTCAAATTTCAAGTAGATGATGGCACTGCTTGTGCTCCCTGTATTCTGTGGCTCAATCACAACAATACCAAATTTTACTCAAATGTAAAGAAGCCTCAATTGGAGTGCATTGCTGCAATGGCTGTTGCGCAATCAGACGATGTGCAGTTGAGTACATTGGTGAGGGTGCAAGGGCGTCTTACGGTTTACAATAATTTAGTACAGATTTAAATTCTGTAGGGTTGAGAGGACCCAAATCTTCACTGGATGGATTGTATGAGGCTCGTGATTTGCCTTTTCCTTTGAGTCCATAGACGTGATAATTGGGACTGAAGTGATG
>JO20
AGGCAGATCAGTGTGGGAATTAGGCTTAGACCCTATGTGTCTCTCACATGTGAAGCTTTTGGCATTTGATCTCCTTTCACTGCAAAACCCTACTTCATTGGGAGGCCCAGACACCTTCTGGAGAAAGGGCCGGCCCGTTAAGAATGTGGAGATGGTGGGTGTGGTTGTTAGCAGGGAAAGAAAAGATAAGTTTCTTAAATTTCTGGTAGATGATGGCACCGCTTGTGTTCCATGCATTCTCTGGTTCAATCATCTTACTTCCAGATATTATTCAAGGGTTCAGAAGCCTCAGTTAGAATGTTTTGCTGCATTGGCTCTTGAACAATCTGAAAATGTGCAGTTGGGTCAATTGGTGAGGTTGCAGGGTAGGGTTACTGTTTACAACAAGCAATTGCAGGTATGGTACTTTAATGGGTTTTAAGCTCAATTGTTATGCCTTGTTTTTAACATTAGATATGCTGTCAACTTTTAATGATACCTAAAATAAACTTGCTTGCAAGATCTACTCAAGT
>JU21
AGGCAGATCAGTGTGGGAATTAGGCTCAGACCCTATGTGTCTCTCACATGTGAAGCTTTTGGCATTTGATCTCCTTTCCCTGCAAAACCCTACTTCATTGGGAGGCCCAGACACCTTCTGGAGAAAGGGCCGGCCCATTAAGAATGTGGAGATGGTGGGTGTGGTTGTTAGCAGGGAAAGAAAAGATAAGTTTCTTAAATTTCTGGTAGATGATGGCACCGCTTGTGTCCCATGCATTCTCTGGCTCAATCATCTTACTTCCAGATATTATTCAAGGGTTCAGAAGCCTCAGTTAGAATGTTTTGCTGCATTGGCTCTTGAACAATCTGAACATGTGCAGTTGGGTCGATTGGTGAGGTTGCAGGGTAGGGTTACTGTTTACAACAAGCAATTGCAGGTATGGTACTTTAATGGGTTTTAAGCTCAATTGTTATGCCTTGTTTTTAACATTAGATATGCTGTCAACTTTTAATGATACCTAAAATAAACTTGCTTGCAAGATCTACTCAAGT
>KE1
TGAAAGATCAATGTGGGAATGGGGCCTCGATCCAATGTGTCTCTGTCATGTGAAGCTCCTCTCATTTGATCTTCTGTCTCTGCAAAAACCCAATACAAGAGGAGGCTCTGAGCCCTTTTGGAGAAAAGGTAGGCCTGTTAGGAAGGTTGAGATGGTAGGGGTGGTTGTTAGCAGGGAAAGAAAGGAGAAATTCCTCAAGTTTGAGCTAGATGATGGCAGCGGCTGTGTTCCTTGTATTCTATGGCTAAACCATATGACTAATAGATACTACCCAAAAACTGGCAAGGTGCAGATGGAGTCCATGGCTGCAATGGCTCTTAAACAAGCTGAACAGGTACAATTGGGTAAGTTGGTGCGAGTACAGGGCCGGATTACAATATATAATCAGCAATCACAGATATGTCATCTGTACGGTTGAGAGGATCCAAATCTTCACTGGATGGACTGCATTCGTCTTGCAATTCGCCCGCCCCTTTACCTCCCAGCCATAACTTGTCCGATGCCGGTCGGAA
>LF2
--------------------------------------------------------------------------------------------------------------------------GAAAAGAGAGAGCCGTGAGGAATGCGGAGATTGTGGGTGTGGTGGTCTCCAGGGAAAGAAAGGATAAATTCCTCAAATTTCAAGTAGATGATGGCACTGCTTGTGTTCCCTCCATTCTGTGGCTCAATCACAACAATACCAAGTTTTACTCAAACGTAAAGAAGCCTCACGTAGAGTGCATTGCTGCAATGGCTCTCGCGCAATCTGAAGATGTGCAATTGGGTAAACTGGTGAGGGTGCAAGGGCGTCTTACTCTTTACAATAATTTATTACAGATTTGAATTCCGTAGGGTTGAGAGGACCCAAATCTTCACTGGATGGATTGTATTAGGCTCGTGATTTGCCTGCTCCTTTGCAGACAAAGACGTGATAATTGGGACTGAAGTGATG
>MC0
TTTTGGGGATATAGGTGATGGTCGTATGGATCCAATGTACGTCTGCCATGTAAAGCTTTTCTCTTCCGATCTTCTCTCTCTGCAAAAACCCACAACAAGGGGAGGCCCAGAAACCTTTTGGAGAAAAGGGAGACCGGTGAGAAAAGTAGAAATTCTGGGTGTGGTGGTCTCCAGGGAAAGAAAGGATAAATTTCTCAAATTTCAGGTAGATGATGGCACTGGTTGTGTTCCCTGTATTCTGTGGCTCAATCACAGCAATACGAAATTTTACTCAAATGTAAAGAAGCCTCAATTAGAGTGCATAGCTGCAATGGCTGTTGCGCAATCTGAGGATGTGCAATTGGGTAAATTGGTGAGGGTGCAAGGGCGTCTTACTGTTTACAATAATTTATTACAGGTTTAAATTCTGTAGGGTTGAGAGGACCCAAATCTTCATTGGATGGATTGTATAAGGCTCGTGATTTTCCTGCTCCTTTGAACCCAAAGACGTGATAAGTGGGACTGAAGTGATT
>MT0
GTTTGGCAATATGGGTGATGGAGGTATGGATCCAATGTATCTCTGTCATGTGAAGCTTCTCTCTTCTGATCTCCTCTCTCTGCAGAAACCCACAACAAGGGGAGGCCCAGAAATCTTCTGGAGAAAAGGAAGACCGGTGAGAAAAGTAGAGATTGTAGGCGTGGTGGTCTCCAGAGAAAGAAAGGATAAATTCCTCAAATTCCAAGTAGACGATGGCACTGCTTGTGTTCCCTGCATTCTATGGCTCAATCACCACAATACCACATTTTACTCGAATGTAAAGAAGCCTCAATTGGAGTGCATTGCTGCAATGGCTGTTTCGCAATCGGAGGATGTGCAATTGGGTCAACTGGTGAGGGTGCAAGGCCGTCTTACTGTTTACAATAATCTCTTACAGATTTGACTTCTGTAGGGTTGAGAGGACCCAAATCTTCACTGGATGGATTGTATTAGGCTCGTGATTTGCCTGCTCCTTTCAATCCAAAGAAGTCATAATTGAATGCCCACCTGGG
>NN48
TTTTGGCAAGATGGGTGATGGAGGTATGGATCCAATGTACCTCTCCCATGTGAAGCTTCTGTCTTCTGATCTTCTCTCTCTGCAAAAACCCTCAACAAGGGGAGGCCTAGAAATCTTTTGGAGAAAGGGGAGACCGGTGAGAAAAGTAGAGATTCTGGGTGTGGTGGTCTCCAGAGAAAGAAAGGATAAATTCCTCAAATTTCAAGTAGATGATGGCGCTGGTTGTGTTCCCTGCATTATATGGCTTAATCACAACAATACGAAATTTTACTCAAATGTAAAGAAGCCTCAATTAGAGTGCATTGCTGCAATGGCTGTTGCACAATCTGAGGATGTGCAATTGGGAAAATTGGTGAGGGTGCAAGGGCGTCTTACTGTTTACAATAATTTATTACAGATTTGAATTCTTTAGCGTTGAGAAGACCCAAATCTTCATTGGATGGATTGTATTAGACTTGTGATTTGCCTGCTCCTTTAAATCCAAAGACGGGATAATTGGGACTGAAGTGAGG
>PA42
TTTTGCCAATATGGGTGATGGCGGTATGGATCCGATGTGCCTCTCCCATGTGAAGCTTCTCTCCTCTGATCTTTTCTCCCTGCAAAAACCCACAAGAAGGGGAGGCCCAGAAACCTTTTGGAGAAAGGGGAAACCGGTGAGAAAAGTAGAGATTCTGGGTGTGGTGGTCTCCAGGGAAAGAAAGGATAAATTCCTCAAATTTCAAGTAGATGATGGCGCTGGTTGTGTTCCCTGTATTCTGTGGCTCAATCACAACAATACCAGATTTTACCGAAATATGAAGAAGCCTCAATTAGAGTGCATTGCTGCAATGGCTGTCGCGCAATCTGAGGATGTGCAATTGGGTAAATTGGTGAGGGTGCAAGGGCGTCTTACTGTTTACAATAATGTATTACAGGTTTAAATTCTGTAGGGTTGAGAGGACCCAAATCTTCACTGGATGGATTGTATTAGGCTCGTGATTTGCCCGCTCCCTCGAATCCATAGTTGTGATAATTGGCACTGAAGAGATG
>PB33
TGCGAAATCAATGTGGGAATGGGGACTGGATCCAATGTGTCTATCTCATGTGAAGCTTCTGTCATTTGATCTTCTGTCTCTGCAGAAACCCAGTACAACAGGAGGTTCTGAGCCCTTTTGGAGAAAGGGCAGGCCTGTTAGGAATGTTGAGATGGTAGGGGTGGTTGTTAGCAGGGAAAGAAAAGACAAATTCCTCAAGTTTGAGCTCGATGATGGCAGTGGCTGTGTTCCTTGTATTCTATGGCTAAACCATATGACTAATAGATACTATTCAAAAACTGACAAGCTGCAGATGGAGTCCATGGCTGCAATGGCACTTAAACAAGCTGAACAGGTGCAATTGGGTAGGTTAGTGCGAGTGCAGGGCCGGATTACGATATACAACCAGCAATTGCAGATTTGTCATCTACATGGTTGAGAGGATCCAAATCTTCACTGGATGGAATGCATTCGTCTTGCGATTTGCCGGCCCCTTTACCTCCAAGTCACAACCTCTCCGATGCTGGTCGGAA
>PF1
TTTTGCCAAGATGGGTGGAGGAGGAATGAATCCAATGTACCTCTCCCATGTGAAGCTTCTCTCTTCTGATCTCCTCTCCCTGCAAAAACCCACAACAAGGGGAGGCCCAGAAATCTTTTGGAGAAAAGGAAGAGCGGTGCGAAAAGTAGAGATTGTGGGTGTGGTGGTCTCCAGAGAAAGGAAGGATAAATTCCTCAAATTTCTAGTAGATGATGGCACTGCTTGTGTTCCCTGTATTCTATGGCTCAATCACAACAATACCAAGTTTTATTCAAATGTGAAGAAGCATCAATTAGAGTGCATTGCTGCAATGGCTGTTGCGCAATCGGAGGATGTGCAATTGGGTAAATTGGTGAGGGTGCAGGGGCGTCTTACAGTTCACAATAATTTATTACAGATTTGAATTCTGTAGGGTTGAGAGGACCCAAATCTTCACTGGATGGATTGTATTAGGCTCGTGATTTGCCTGCTCCTTTGAATCCAAAGATATCATAATTGGGACTGAAGTGAGG
>PFM1
----------------------------------------------CATGTGAAGCTTCTCTCTTCTGATCTTCTCTCTCTGGAAAAACCCACAAGAAGGGGAGGCCCAGAAACCTTTTGGAGAAAGGGGAGACCGGTGAGAAAAGTAGAGATTGTGGGCGTGGTGGTCTCCATGGAAAGAAAGGATAAATTTCTCAAATTTCAAGTAGATGATGGCACTGGTTGTGTTCCCTGTATTTTGTGGCTCAATCATAACAATACTAAATTTTACTTGAATGTGAAGAAGCCTCAATTAGAGTGCATTGCTGCAATTGCCGTCGCGCAATCTGAGGATGTGCAATTGGGAAAATTGGTGAGGGTGCAGGGGCGTCTTACTGTTTACAATAATTTATTACAGGTTTAAATTCTGTAGGGTTGAGAGGACCCAAATCTTCACTGGATGGATTGTATTAGGCTCGTGATTTGCCCGCTCCTTTGAATCCAAAAACTTGATTATTGGGACTGAAGAGATG
>PH2
TTTTGCCAAGATGGGTGGAGGAGGAATGAATCCAATGTACCTCTCCCATGTGAAGCTTCTCTCTTCTGATCTCCTCTCCCTGCAAAAACCCACAACAAGGGGAGGCCCAGAAATCTTTTGGAGAAAAGGAAGAGCGGTGAGAAAAGTAGAGATTGTGGGTGTGGTGGTCTCCAGAGAAAGGAAGGATAAATTCCTCAAATTTCTAGTAGATGATGGCACTGCTTGTGTTCCCTGTATTCTATGGCTCAATCACAACAATACCAAGTTTTATTCAAATGTGAAGAAGCATCAATTAGAGTGCATTGCTGCAATGGCTGTTGCGCAATCGGAGGATGTGCAATTGGGTAAATTGGTGAGGGTGCAGGGGCGTCTTACAGTTTACAATAATTTATTACAGATTTGAATTCTGTAGGGTTGAGAGGACCCAAATCTTCACTGGATGGATTGTATTAGGCTCGTGATTTGCCTGCTCCTTTGAATCCAAAGATATCATAATTGGGACTGAAGTGAGG
>PM29
TGGGAAATCAATGTGGGAATGGGGGCTGGATCCAATGTGTCTCTCTCATGTGAAGCTCCTGTCATTTGATTTTATGTCTCTGCAAAAACCAATTACAAGAGGAGGCTCTGAGCCCTTTTGGAGAAAGGGTAGGCCTGTTAGGAAGGTTGAGATGGTAGGGGTGGTTGTTAGCAGGGAAAGAAAGGACAAATTCCTCAAGTTTGAGCTAGATGATGGAAGTGGCTGTGTTCCGTGTATTCTATGGTTAAACCATATGACTAATAGAATCTACTCTAAAACGGACAAGTTACAGATGGAGTCCATGGCTACAATGGCTCTTAAACAAGCTGAACAGGTACAATTGGGTAGTTTAGCACGAGTGCAGGGCCGGATTACCATATATAACCAGCAATTGCAGATTTGTCATCTGCACGGTTGAGAGGATCCAAATCTTCACTGGATGGACTGCATTCGTCTCGCGATTTGCCGGCCCCTTTACCTCCCAGCCACAACCCGTCCAATGCCGTTCAGAA
>PS27
TGGGAGATCAATGTGGGAATGGGGATTGGATCCAATGTGTCTCTCTCATGTCAAGCTCCTGTCATTTGATCTTTTGTCTCTGCAAAAACCGAATACAAGAGGGGGCTCTGAGCCCTTTTGGAGAAAGGGTAGGCCTGTTAGGAAGGTTGAGATGGTAGGGGTGGTTGTTAGCAGGGAAAGAAAGGACAAATTCCTCAAGTTTGAGCTCGATGATGGCAGTGGCTGTGTTCCATGTATTCTATGGCTAAACCATATGACTAATAGATACTA--------------------------------------------------------------------------------------------------------------------------------------------------------------------------------------------------------------------------------------------------
>PS30
TTTTGCCAATATGGGTGATGGCGGTATGGATCCGATGTGCCTCTCCTATGTGAAGCTTCTCTCCTCTGATCTTTTCTCCCTGCAAAAACCCATAAGAAGGGGAGGCCCAGAAACCTTTTGGAGAAAGGGGAGACCGGTGAGAAAAGTAGAGACTCTCGGTGTGGTGGTCTCCAGGGAAAGAAAGGATAAATTTCTCAAATTTCAAGTAGATGATGGCGCTGGTTGTGTTCCCTGTATTCTGTGGCTCAATCACAACAATACCAAATTTTACTTAAATGTGAAGAAGCCTCAATTAGAGTGCATTGCTGCAATGGCTGTCGCGCAATCTGAGGATGTGCAATTGGGTAAATTGGTGAGGGTGCAAGGGCGTCTTACTGTTTACAATAATGTATTACAGGTTTAAATTCTGTAGGGTTGAGAGGACCCAAATCTTCACTGGATGGATTGTATTAGGCTCGTGATTTGCCCGCTCCCTTGAATCCAAAGACGTGATAATTGGGACTGAAGGGATG
>PSF43
TTTTGCCAAGATGGGTGATGGAGGTATGGATCCAATGTACCTCTCCCATGTGAAGCTTCTGTCTTCTGATCTTCTCTCTCTGCAAAAACCCACAACAAGGGGAGGCCCAGAAATCTTTTGGAGAAAGGGGAGACCGGTGAGAAAAGTAGAGATTCTGGGTGTGGTGATCTCCAGAGAAAGAAAGGATAAATTCCTCAAATTTCAAGTAGATGATGGCACTGGTTGTGTTCCCTGTATTCTATGGCTCAATCACAACAATACGAAATTTTACTCAAATGTAAAGAAGTCTCAATTAGAGTGCATTGCTGCAATGGCTGTTGCGCAATCTGAGGATGTGCAATTGGGTAAATTGGTGAGGGTGCAAGGGCGTCTTACTGTTTACAATAATTTATTACAGATTTGAATTCTTTAGGGTTGAGAAGATCCAAATCTTCATTGGATGGATTGCATTAGGCTCGTGATTTGCCTGCTCCTTTGAATCCAAAGACGTGATAATTGGGACTGTAGTGAGG
>PTA0
TTTCGCCAAAATGGGTGATGGCGGTAAGGATCCAATGTGCCTCTGCCATGTGAAGCTTTTCTCCTCCGATCTTCTCTCTCTGCAAAGACCCACAACAAGGGGAGGCCCAGAAAGCTTTTGGAGAAAAGGGAGACCGGTGAGAAAAGTAGAGATTTTGGGTGTGGTGGTCTCCAGGGAAAGAAAGGATAAATTCCTCAAATTTCAAATAGATGATGGCAGTGGTTGTGTTCCCTGTATTCTGTGGCTCAATCACAACAATTCGACATTTTACTCAAATGTAAAGAAGCCTCATTTAGAGTGCATTGCTGCAATGGCTGTTGCTCAATCTGAGGATGTGCAATTGGGTAAATTGGTGAGGGTGCAAGGGCGTCTTACTGTTTACAATAACTTATTACAGATTTGATTTCTGTTGGGTTGAGAGGACCCAAATCTTCACTGGATGGATTGTGTTAGGCTCGCGATTTGCCTGCTCCTTTGAATCCAAAATCATGATAATTGAGACTGAAGTGATG
>RC54
TTTTGGCAAGATGGGTGATGGAGGTATGGATCCAATGTACCTCACCCATGTGAAGCTTCTGTCTTCTGATCTTCTCTCTCTGCAAAAACCTTCAACAAGGGGAGGCCCAGAAATCTTTTGGAGAAAGAGGAGACCGGTGAGAAAAGTAGAGATACTGGGTGTGGTGGTCTCCAGAGAAAGAAAGGATAAATTCCTCAAATTTCAAGTAGATGATGGCACTGGTTGTGCTCCCTGTATTCTATGGCTCAATCACAACAATACGAAATTTTACTCAAATGTAAAGAAGCCTCAATTAGAGTGCATTGCTGCAATGGCTGTTGCGCAATCTGAGGATGTGCAATTGGGTAAATTGGTGAGGGTGCAAGGGCGTCTTACTGTTTACAATAATTTATTACAGATTTGAATTCTTTAGGTTTGAGAGGACCCAAATCTTCATTGGATGGATTGTATTAGGCTCGTGATTTGCCTGCTCCTTTTAATCCAAAGACGGGATAATTGGGGCTGAAGTGAGG
>RR55
TTTTGGCAACATGGGTGATGGAGGTATGGATCCAATGTACGTCACCCATGTGAAGCTTCTGTCTTCTGATCTTCTCTCTCTGCAAAAACCTTCAACAAGGGGAGGCCCAGAAATCTTTTGGAGAAAGGGGAGACCGGTGAGAAAAGTAGAGATTCTGGGTGTGGTGGTCTCCAGAGAAAGAAAGGATAAATTCCTCAAATTTCAAGTAGATGATGGCACTGGTTGTGTTCCCTGTATTCTATGGCTCAATCACAACAATACGAAATTTTACTCAAATGTAAAGAAGCCTCAATTAGAGTGCATTGCTGCAATGGCTGTTGCGCAATCTGAGGATGTGCAATTGGGTAAATTGGTGAGGGTGCAAGGGCGTCTTACTGTTTACAATAATTTATTACAGATTTGAATTCTTTAGGTTTGAGAGGACCCAAATCTTCATTGGATGGATTGTATTAGGCTCGTGATTTGCCTGCTCCTTTTAATCCAAAGACGGGATAATTGGGACTGAAGTGAGG
>SA1
CTGTGCCCATATGGGTGATGGCGGTATGGATCCCATGTACCTCTCCCATGTGAAGCTTCTCTCACCTGATCTTCTCTCTCTGCAAAAACCCACAAGAAGGGGAGGCCCAGAAATCTTTTGGAGAAAAGGGAGACCGGTGAGACAAGTAGAGATTCTGGGTGTGGTGGTCTCCAGGGAAAGAAAGGATAAATTCCTCAAATTTCAAGTAGATGATGGGGCTGGTTGTGTTCCCTGTATTCTGTGGCTCAATCACAACAATACGAAATTTTACGTGAATGTGAAGAAGCCTCAATTAGAGTGCATTGCTGCAATGGCTGTGGCGCAATCTGAGGATGTGCAATTGGGTAAATTGGTGAGGGTGCAAGGGCGTCTTACTGTTTACAACAATGTCTTGCAGGTTTAAATTCTGTAGGGTTGAGAGGACCCAAATCTTCACTGGATGGATTGTATTAGGCTCGTGATTTGCCCGCTCCTTTGAATCCAAAGACGTGATAATTGGGACTGTAGAGATG
>SC0
TCTTGCCAAGATGAGTAATGGCGTTATGGATCCAATGTACCTCTCCCATGTCAAACTTCTCTCTTCCGATCTTCTCTCCCTGCAAAAACCCACAACAAGGGGAGCTCCAGACATCTTTTGGAGAAAAGGGAGACCGGTCAGGAAAGTGGAGGTTGTGGGTGTCGTGGTCTCCAGAGAAAGAAAGGATAAATTCCTCAAATTTCAACTAGATGATGGCACTGCTTGTGTTCCCTGTATTCTCTGGCTCAATCACAACAATACCAAATTTCACTCAAATATGAAGAAGCCTCATTTAGAGTGCATTGCTGCAATGGCTGTTGCGCAATCTGAGGATGTGCAGTTGGGTAAATTGGTGAGGGTGCAAGGGCGTCTTACTCTTTACAATAATTCATTGCAGATTTGAATTCTGTAGGGTTGAGAGGACCCGAATCTTCACTGGATGGATTGTATTAGGCTCGTGATTTGCCTGCTCCTTCGAATTCAAAGACGTCATAATTGCTACTCAAGTGAGG
>SG23
AGGCAGGTCAATGTGGGAATTGGGCTTAGACCCTATGTGCCTCTCCCATGTGAAGCTTTTGGCATTTGATCTCCTTTCCCTGCAAAATCCTACTTCATGGGGAGGCCCAGACACCTTCTGGAGAAAAGGCAGGCCTGTTAGAAAAGTGGAGATGGTGGGTGTGGTTGTTAGCAGGGAAAGAAAAGATAAGTTTCTTAAATTTCAGGTAGATGATGGCACTGCTTGTGTTCCATGCATTCTCTGGCTCAACCATCTTACTGCCAGATATTATTCAAGGGTTCAGAAGCCTCAGTTGGAGTGTGTTGCCGCAATGGCTCTTGAACAAGCCGAGGAGGTGCAGTTGGGTAGATTGGTGAGGTTGCAGGGTAGGGTTACTGTTTACAACAGGCAATTGCAGGTATGGTACTTTTATGGTTTTTAAGCTCAATTGTTTTGACTTGTTCTTAAAATTAGATATGATGCCAACTTTGGATGTTCCCTAAACTAAATTGGTATGCAAGATCTATTCAAGT
>SS22
AGGCAGATCAATGTGGGAATTGGGCTTAGACCCTATGTGCCTCTCCCATGTGAAACTTTTGGCATTTGATCTCCTTTCCCTGCAAAATCCTACTTCATGGGGAGGCCCAGACACCTTCTGGAGAAAAGGCAGGCCTATTAGAAATGTGGAGATGATGGGTGTGGTTGTTAGCAGGGAAAGAAAAGATAAGTTTCTTAAATTTCAGGTAGATGATGGCACTGCTTGTGTTCCATGCATTCTCTGGCTCAACCATCTTACTACCAGATACTATTCAAGGGTTCAGAAGCCTCAGTTGGAGTGTGTTGCCGCAATGGCTCTTGAACAAGCCGAGGAGGTGCAGTTGGGTAGATTGGTGAGGTTGCAGGGTAGGGTTATTGTTTACAGCAGGCAATTGCAGGTATGGTACTTTTATGGTTTTTAAGCTCAATTGTTTCGACTAGTTCTTAACATTAGATATGATGCCAACTGTGGATGCTCTCTAAACTAAATTGGTATGCAAAATCTATTCAAGT
>SV36
AGGTAATTCAACTCGGGAACTGGGCTTCGACCCAATGTGCCTCTGCCATGTAAAGCTTTTGGCCTTTGATCTCCTTTCTCTGCAAAAACCCACTACAAGAGGAGGCCCTGAAACCTTCTGGAGAAAAGACAGGCCTGTTAGAAAAGTGGAGATTGTGAGTGTGGTTGTCAGCAGGGAAAGAAAGGACAAATTCCTAAAATTTGAGGTGGACGATGGCTCTGGCTGTGTTCCATGTATTCTGTGGCTCAATCATCTTACTACTAGTTATTATTCAAGGGTTCAGAAGCCCCAGTTAGAATGTATTGCTGCAATTGCTATGGCTCAAGCGGAAGAGGTGCAATTGGGCAGGCTAGTAAGGATTCAAGGTCGTGTTGGTGTTTATAGGAGGCAATTGCAGGTCTGTCGTCTGTACAGTTGAGAAGATCCGAATCTTCATTGGATGGACTGCGTTCGTCTTGTGATTTGCCTGCTCCTTTACCTCCTAAGATCAATCGGCCATGACCCAGTTTGGT
>TA17
AGGAAGATCAATGTTGGAATTGGGCTTAGACCCTATGTGTCTCTCACACGTGAAGCTTTTGGCATTTGATCTCCTATCCTTGCAAAACCCTACTTCATTGGGAGGCCCAGACACCTTCTGGAGAAAGGGCCGGCCTGTTAGGAATGTGGAGATGGTGGGTGTGGTTGTTAGCAGGGAAAGAAAAGATAAGTTTCTTAAATTTCTGGTAGATGATGGCACTGCTTGTGTTCCATGCATTCTCTGGCTCAACCATCTTACTTCCAGATACTATTCAAGGGTTCAAAAGCCTCAGTTGGAGTGTTTTGCTGCATTGGCTCTTGAACAATCTGAACACGTGCAGTTGGGTCGATTGGTGAGGTTGCAGGGTAGGGTTACTGTTTACAACAAGCAATTTCAGGTATGGTACTTTTATGGGTTTTAAGCTCAATTGCTATGCGTTGTTTTAAACATTAGATATACTATCAGCTTTAAATGTCACCTAAAATAAACTTGTCTGCACTATCTATTCAAGT
>TB39
TGGCAGATCAATGTGGGAATTGGGATTAGACCCAATGTGCCTCTCCCACGTGAAGCTAATGGCATTTGATCTTCTCTCTCTGCAACAACCCACTTCCAGGGGAGGCCCTGACAACTTCTGGAGGAAGGGCAGGCCCGTTAGAAAGGTGGAGATGGTGGGTGTGGTGGTCATCAGGGAGAGAAAGGATAAGTTCCTTAAATTTGATGTAGATGATGGAACTGCCTGCGTTCCTTGCATTCTTTGGCTCAATCATCTTACAACCAAATTTTATTCCAAGGTTCAGAAGCCTCAGGTGGAGTGTTTTGCTGCAATGGCTCTTGCACAAGCTGAAGAGACGCAGTTGGGTAGGTTGGTGAGGGTGCAGGGTAGGGTTACTGTTTACAACAGGAAAATGCAGGTATGATACTTTTTAGGTTTTTAAGGCTAATTGCTTTGATATATTTATTGAACTATATTTTAGGATATCACGAGCCAATTTTTGTGTTTATATGATTTCTATTATTATCTTCAAT
>TC31
TGAGAGATCAATGTGGGAATGGGGCCTCGATCCAATGTGTCTCTCTCATGTGAAGCTCCTGTCATTTGATCTTATGTCTCTGCAAAAACCCCGTACAAGAGGAGGCTCTGAGCCCTTTTGGAGAAAGGGTAGGCCTGTTAGGAAGGTTGAAATGGTAGGGGTGGTTGTTAGCAGGGAAAGAAAGGAGAAATTCCTCAAGTTTGAGCTAGATGATGGCAGTGGCTGTGTTCCTTGTATTCTATGGCTAAACCATATGACTAATAGATACTACCCAAAAACTGACAAGTTGCAGTTGGAATCCATGTCTGCAATGGCTCTTAAACGAGCTGAACAGGTACAATTGGGTAGGTTGGTGCGAGTGCAGGGCCGGATTACCATATACAACCAGCAATTACAGATATGTCATCTGCACGGTTGAGAGGATCCAAATCTTCACTGGATGGACTGCATTCGTCTTGCAATTTGCCCGCCCCTTTACCTCCCAGCCATATCCTGTCCGATGCTGGTCGGAA
>TN1
TGGCAGATCAATGTGGGAATTGGGCTTAGACCCAATGTGTCTCTCTCATGTGAAGCTGATGGCATTTGATCTTTTCTCTCTGCAAAAACCCACTTCAATGGGAGGCCCGGACACCTTCTGGAGAAAGGGCAGACCTGTTAGAAAGGTAGAGATGGTGGGTGTGGTTGTCATCAGGGAAAGAAAGGACAAGTTTCTAAAATTTGAGGTAGATGATGGCACTGGTTGTGTTCCTTGTATTCTTTGGCTCAATCATCTTACCAACAGGTTTTATTCAAGGGTTCAGAAGCCTCAGTTGGAGTGTTTTTCTGCAATGGCTCTTGCACAAGCTGAAGAGGTGCAGTTGGGTAGGCTGGTGAGGGTGCAGGGTAGGGTTACTGTTTACAACAGGCAATTGCAGGTATGTTACCTTTTTTTTGCCAGCTAATTGGTTTTTTTCTGAATTTTAAAATTGAAATTTGTGGGGACTTTGGATTCCTCCCTAAACTAAATTGTTCTGTAGGACTTTTTCAAGT
>TO14
ATGCAGATCAATGTGGGAATTGGGCTTAAACCCTATGTGCCTCTCCCACGTGAAGCTTTTGGCATTTGATCTCCTTTCCCTGCAAAACCCTACTTCATGGGGAGGCTCGGACACCTTCTGGAGAAAAGACAGGCCCGTTAGAAATGTGGAGATGGTGGGTGTGGTTGTTAGCAGGGAAATAAAAGATAAGTTTCTTAAATTTCTGGTAGATGATGGCACTGCTTGTGTTCCATGCATTCTCTGGCTCAACCATCTTACTTCCAGATATTATTCAAGGGTGCAGAAGCCTCAGTTGGAGTGTGTTGCCGCAATGGCTCTTGAACAATCCGAGGAGGTGCAGTTGGGTCGACTGGTGAGGTTGCAGGGTAGGGTTACTGTTTACAACAGGCAATTGCAGGTATAGTACTTTTATGGTTTTTAAGCCCAATTTTTTTGCCTTGTTTTTAGAATTAGATATGATGGTAAGTTTTGATGTTGCCTAAACTAATTTGGCTCGCAAGATCTATTCAAGT
>TPL03
TTTTGCCAAGATGGGTGATGGAGGTATGGATCCAATGTACCTCTCCCATGTAAAGCTTCTGTCTTCTGATCTTCTCTCTCTGCAAAAACCCACAACAAAGGGAGGCCCAGAAATCTTTTGGAGAAAGGGGAGACCGGTGAGAAAAGTAGAGATTCTGGGTGTGGTGGTCTCCAGAGAAAGAAAGGATAAATTCCTCAAATTTCAAGTAGATGATGGCACTGGTTGTGTTCCCTGTATTCTGTGGCTCAATCACAACAATACGAAATTTTACTCAAATGTAAAGAAGCCTCAATTAGAGTGCATTGCTGCAATGGCTGTTGCGCAATCTGAGGATGTGCAATTGGGTAAATTGGTGAGGGTGCAAGGGCGTCTTACTGTTTACAATAATTTATTACAGATTTGAATTCGTTAGGGTTGAGAGGACCCAAATCTTCATTGGATGGATTGTATTAGGCTCGTGATTTGCCTGCTCCTTTGAATCCTAAGACGTGATAATTGGGACTGTAGTGAGG
>WN5
TGGGAGATCAATGTGGGAATGGGGCTTGGATCCCATGTGCCTCTGCCATGTGAAGCTGCTCTCATTTGACCTTCTCTCCCTGCATAAACCCCCCACAGGGGCATGCTCTGACACCTTTTGGAGAAAGGGGAGGCCTGTCAGAAAGGTGGAGATTGTAGGTGTTGTTGTCTCCACAGAGAGGAAGGACAAGTTCCTCAAATTTCAGGTGGATGATGGCACTGGGTGTGTTCCCTGCATTTTGTGGCTCAATCATCTCACAACCAGGTACTATTCAAGGGTCCAGAAGCCCCAGTTGGAAAGCATGGCTGCAGTGGCCCTTGAACAGTCAGAGCAGGTCCAGTTGGGGAGGTTGGTGAGGGTGCAGGGCCGTCCCAGTGTATACAACACCCAATTGCAGATCTGGAGTCGGTGCGGTGGAGAGGACCCCAATCTTCACTGGACGGATTGTATGCGTCTCGTGATCTGCCCGCTCCTATGCCTACTGTCAATCCCAATACATGATCAAATTGGAT
>WS10
ATGCAGAACAATGCGGGAATTGAGCTTAGACCCTATGTACAATTCCCATGTGAAACTTTTGGCATTTGATATCCTTTCCCTTCGAAACCCTACGTCACGGGGAGGCATGGACACCTTCTGGAGAAAGGACAGGCCTGTTAGAAATGTGGAGATGGTGGGTGTGGTTGTTAGCAGGGAAAGAAAATATAAGTTTCTTAAATTTCAAGTAGATGATGGCACTGCTTGTGTTCCATGCATTCTCTGGCTCAACCATCTTACTTCCAGATATCATTCGAGGGTCAGTAAACCTCAGTTGGAGTTTGCTGCCGCTATGGCTCTCGAACAATCCGAGGAGGTGCAGTTGGGTCGATTGTTGAGGTTGCAGGGTAGGCTTACTCTTTACAACAATCAATTGCAGGTATGATACTTTTATGGGTTTTAAGCTGAATGGTTTTGCCTTGTTTTAAGAATTAAATATGATCCCAAGTTTTGATGCTGCCTGATTTAAATTGTCTTGCAAAATCTATTCAAGT
>WW11
ATGCAGAACAATGCGGGAATTGAGCTTAGACCCTATGTACAATTCCCATGTGAAACTTTTGGCATTTGATATCCTTTCCCTTCGAAACCCTACGTCACGGGGAGGCATGGACACCTTCTGGAGAAAGGACAGGCCTGTTAGAAATGTGGAGATGGTGGGTGTGGTTGTTAGCAGGGAAAGAAAATATAAGTTTCTTAAATTTCAAGTAGATGATGGCACTGCTTGTGTTCCATGCATTCTCTGGCTCAACCATCTTACTTCCAGATATCATTCGAGGGTCAGTAAACCTCAGCTGGAGTTTGCTGCCGCTATGGCTCTCGAACAATCCGAGGAGGTGCAGTTGGGTCGATTGTTGAGGTTGCAGGGTAGGCTTACTCTTTACAACAATCAATTGCAGGTATGATACTTTTATGGGTTTTAAGCTGAATGGTTTTGCCTTGTTTTAAGAATTAAATATGATCCCAAGTTTTGATGCTGCCTGATTTAAATTGTCTTGCAAAATCTATTCAAGT
