# Supplementary material for: Development of a Target Enrichment Probe Set for Conifer (REMcon)
Source: Biology (Basel). 2024 May 22;13(6):361. doi: 10.3390/biology13060361 (PMC11200496; doi:10.3390/biology13060361)
Supplement: Supplementary file 1 [file biology-13-00361-s001.zip › biology-2960267-supplementary/Sup data/secapr_alignments_paralogs/24.fasta]

>AA3
TAAGTAGTTTATTACACTCTTCTATACATAGAAGGGGAAGTTCCAGCAGATTCGGGCATAAAAAAAGGGGCATAAATTTAACACTATCGCACAAGAATCCATGGAAGAAAGCAGCGATAAATCGCATGAAGAAAACTCAGAGAAAGAGTGCGGCCCTCTGGTGAAGCGCGCCCGCAAGCTTCTTTTCCGAAATCTGCGCGTCGGGGTTACAGACGGCCGCGTTTTTGTGGGCAAATTTCACTGCCTTGACAAGCAGGGAAATATAATTCTCTACGATGCAGTCGAGTACAGGCCCGCTAGCAAACGAAGAGCATCAACTTCGGTCTCGGATTGCATGGAGCAGCGGAATTTGGGTTTAATTTTGATATCCGCCCGGGTGCGAACTTCCTGCCATGTCGAGTGCTCGCTGGAAGAACAGATTTCGCTTGTCTCGTTGGATGACTCTTGA---AATTTTACGGGGTGGGAGTGATCTGCGCCGAAAGGTTAGTTTCCGGAGGGTTTTAACATGGGTTAGTTGATTGATCCTTTGTTTTGTGGGTTTAGTTTTCTGAATGAAATTGTTAATGGATTGTTTTTTGGGGG
>AA60
-------------------------------CCTCCAACCAAATCAGTGGTCCACAGTCCTTATAATCAAATCTCCTTTGAAAGGTATAGCACATTTTATGTAGAT-----ACTAGC---------------AAACCATGAAAGCAATCCCCATCCTCTGGTTAAGCGCGTCTACAAGCTTATTTACAAAAACATATGTGTTGGTGTGAGTGATGGCCGTGTTTTTATGAGTAAATTCCATTGCCTCGACAAGCAGGGAAACATTATCCTGTACGATGCAGTTGAATATAGACCCATCACCAAAAAAACATCATTATCAACTTCTTCTGATTGTATGGAGCAACGCAATCTGGGAGTGATTTTGATATCCCCCAAGGTTTGAACCTTCTGTCATGCAGAATGTTCACTTGAAGAACATACTTCACT---------------------------------------------------------------------------------------------------------------------------------------------------------------
>AAR4
-----------TTACACTCTGCTATACACAGAAGGGGAAGTTCCAGCAGATTCGGGCATAAAAAAAGGGGCATAAATTGAACACTATCGCACAAGAATCCATGGAAGACAGCAGCGATAAATCGCATGAAGAAAACTCAGAGAAAGAGTGCGGCCCTCTGGTGAAGCGCGCCCGCAAGCTTCTTTTCCGAAATCTGCGCGTCGGGGTTACAGACGGCCGCGTTTTTGTGGGAAAATTTCACTGCCTTGACAAGCAGGGAAATATAATTCTCTACGATGCAGTCGAGTACAGGCCCGCTAGCAAACGAAGAGCATCCACTTCGGTCTCGGATTGCATGGAGCAGCGGAATTTGGGTTTAATTTTGATATCCGCCCGGGTGCGAACTTCCTGCCATGTCGAGTGCTCGCTGGAAGAACAGATTTCGATTGTCTCGTTGGATGACTCTTGA---AATTTTACGGGGTGGGAGTGATCTGCGCTGAAAGGTTAGTTTCCGGAGGGTTTTAACGTGGGTTAGTTGATTGATCCTTTGTTTTGTGGGTTTAGTTTTCTGAATGAAATTGTTAATGGATTGTTTTTTGGGGG
>AF1
TTAAATTTGGTACAGTTGCTGTAGAGGATTAGCACACTTGGATGGTTAAGGTTGGGCAAATTC-CTGGCCGATCAATCCATGGAGGAAGGATGCCCTGAAAACACTGAAGTTCAGGAAGAAAACGCTGAAAATGACGAGAAGAAGGAAGAGAATCCTCTGGTTAAGCAAGCCCGTAAGCTTCTTTTTCGCAATCTACGCGTCGGAGTATCAGATGGCCGTGTTTTCGTGGGAAAATTTCACTGCCTGGACAAACAGGGGAATATTATTCTTCACGATGCTGTTGAATACAGGCCCACCTCCAAACTAAAATATTCATCTTCATCTTCAAATGTCATGGAGCAGCGCAACTTGGGTTTAATTTTAATATCCGCCCAGGTTCGAACCTCCTGCCATGTGGAATGCTCACTTGAAGAACAAATTTCGCTTCTAACCTTGGATTGAAGATTCCTCGATTACAGGTATTGAACAGGATTTGAAGGGTTTATCTTCGAATTAGGGTTAGCTGATCTAGGGTTTCTACTAGACCCTGTTCTTGCTTGTTTTTTGTAAGACATCTTTTTTGTTAAAACATTTTTCTTTTTTAT
>AG2
TTAAATTTGGTACAGTTGCTGTAGAGGATTAGCACACTTGGATGGTTAAGGTTGGGCAAATTC-CTGGCGGATCAACCCATGGAGGAAGGATGCCCTGAAAACACTGAAGTTCAGGAAGAAAACGCTGAAAATGACGAGAAGAAGGAAGAGAATCCTCTGGTTAAGCAAGCCCGGAAGCTTCTTTTTCGCAATCTACGCGTCGGAGTATCAGATGGCCGTGTTTTCGTGGGAAAATTTCACTGCCTGGACAAACAGGGGAATATTATTCTTCACGATGCTGTTGAATACAGGCCCACCTCCAATCTAAAATATTCATCTTCATCTTCAAATGTCATGGAGCAGCGCAACTTGGGTTTAATTTTAATATCCGCCCGGGTTCGAACCTCCTGCCATGTGGAATGCTCACTTGAAGAACAAATTTCGCTTCTAACCTTGGATTGAAGATTCCTCGATTACAGGTATTGAACAGGATTTGAAGGATTTATCTTCGAATTAGGGTTAGCTGATCTAGGGTTTCTACTAGACCCTGTTCTTGCTTGTTTTATGTAAGACATCTTTTTTGTTAAAACATTTTTCTTTTTTAT
>AH26
AAACAGAATCAAAATTTTAGTATACGGACAAATAGATATATACACTGTATATACATCCCCTTATCGGCGGATTCACGTAAGGAAGGCTCAGCAAAGATCTATGGAAGAAATCGATGAGGACAATCCTGATAGTAGCAACTACTGTTCGTCCTCTCCTCTGGTTAAACGCGCCCGCAAACTTCTCTTCCGAAATCTACGTGTCGGGGTTACGGATGGCCGTGTTTTCGTAGGAAAATTTCATTGCTTGGACAAGCAGGGAAACATTATTCTCTACGACGCAGTTGAGTACAGGCAAATCGCCAAACCCTCTTCCTCAGCTTCAGCTTCTAATTGTATGGAGCAACGCAGCTTGGGTTTAATTTTGATATCAGCGCGGGTTCGAACCTCTTGCCATGTTGAGTGCTCCCTCGATGAACAGCTCTCACTTTTGGCGTTGGACGAAGCCTGA--AATTTTCCTTAGCAGAACGCCATCTGTGCCATAATTTTATCTTAGGGGTTTTCGCGGCTGAAGTAGGTTAGTGAATCAATCCCTTGTCTTCGAAATATTT---TTTTTTAGAAAATAATTGCCAGTGTGTTTGCA
>AME1
CAACTAGTTTATTACGCTCTTGAATACATAGAAGGGGTAGTTCCGGTAGATTCGCACTTGAAA-AAAGAGCTTAAATTGAACCCTATCGAACAAGAGTCCATGGAAGAAAGCAGCGATAAATCGCATGAAGAAAACTCAGAGAAAGAGTGCAGTCCTTTGGTGAAGCGTGCCCGCAAGCTTCTTTTTCGAAATCTGCGCGTCGGGGTTACAGATGGCCGCGTTTTTGTGGGAAAATTTCACTGCCTTGACAAGCAGGGAAATATAATTCTCTACGATGCGGTCGAGTACAGGCCCGTTAGCAAACGAAGACCATCAACTTCGGTTTCGGATAGCATGGAGCAGCGGAATTTGGGTTTAATTTTGATCTCCGCCCGGGTACGAACTTCCTGCCATGTCGAGTGCTCGCTGGAAGAACAGATTTCGCTTGTCTCGTTGGATGGCTCCTGA---AATTTTCCGGGGCGGGAGTGATCTGCGCCGAAAGGTTAGTTTCTGGG-GGTTTTAATGTGGGTTAGTTGATTGATCCTTTGTTTTGTGGGTTTAGTTTTCTGAATAAAATTTTTAATGGATTGTTATTTGGGGG
>AP25
----------GGACAAATAGATATATATACACTGTATATACATCTCCTTAGGGT---------TCGGCGGATTCACGTAAGGAAGGCTCCGCAAAGATCTATGGAAGAAATCGATGAGGACAATCCTGATAGTAGCAACTACTGTTCGTCCTCTCCTCTGGTTAAACGCGCCCGCAAACTTCTCTTTCGAAATCTACGTGTCGGGGTTACGGATGGCCGTGTTTTCGTAGGAAAATTTCATTGCCTGGACAAGCAGGGAAACATTATTCTCTACGACGCAGTTGAGTACAGGCAAATCGCCAAACCCTCTTCCTCAGCTTCAGCTTCTAATTGTATGGAGCAACGCAGCTTGGGTTTAATTTTGATATCAGCGCGGGTTCGAACCTCTTGCCATGTTGAGTGCTCCCTCGATGAACAGCTCTCACTTTTGGCGTTGGACGAAGCCTGA--AATTTTCCTTAGCAGAACGCCATCTGTGCCATAATTTTATCTTAGGGGTTTTCGCGGCTGAAGTAGGTTAGTGAATCAATCCCTTGTCTTCGAAATATT----TTTTTTCGAAAATAACTGCCAGTGTGTTTGCA
>APA47
CTAAATTTGGTATATTTGATGTAGCGGATTAGCAGATTTGGATGGTTAAGCTTAGTCAAATTC-CTCGCGGATCAATCCATGGAAGGAGGATGCCCTGAAAACCCTGAAGTTCATGAAGAAAACTCTGAAAATGAAGAG---AAGGAAGAGAATCCTCTGGTTAAGCGTGCCCGTAAGCTTCTTTTTCGCAATCTGCGCGTCGGAGTATTGGACGGCCGCGTTTTCGTGGGAAAATTTCACTGTCTGGACAAACAGGGGAATATCATTCTTCACGATGCTGTTGAACACAGGCCCACCTCCAAACTAAAATCCTCATCTTCATCTTCAGATGTCATGGAGCAGCGCAACTTGGGTTTAATTTTAATATCCGCTCGGGTTCGAACATCCTGCCATGTAGAATGCTCACTTGAAGAACAGATTTCGCTTCTAACATTGGATTGAAGATTCCTCAATTACAGGTATTGAGGAGGCTTTGAAGGGTTTATCTTCGAATAAGGGTTAGCTGATCTAGGGTTTCTACTACACCTTGCTTTTGCTTGTTTTATGTAAGACATGT-TTTTTGTTTAAACTTTCTCTTTTTGAT
>AS57
------------------------------ACATCATACACAAAAATAAAAAGAACTTGGGGTTTAACAGATCTAGACAAGAAAGACTGTAAAATCCACCATGGAAGAAATCACAGATAAAACGCTCGAAGAAAACCAGGAAAGCAATCCCAATCCTCTGGTTAAACGCGTCCGTAAGCTTCTTTACAAAAATCTACGTGTTGGTGTCACAGATGGCCGTGTTTTCGTGGGAAAATTCCATTGCCTGGACAAGCAGGGAAACATTATTCTGTACGATGCAGTTGAACACAGGCCCATCGCCAAAAAAATATCATTATCAGTTTCTTCTGATTCCATGGAACAGCGCAGCCTGGGGCTGATTTTGATATCCGCCAAGGTTCGAACCTCCTGCCACGTGGAATGTTCGCTTGAAGAACAGATTTCACTTCTTTCCTTGGATGAAGCCTGAATCTTTTTATCGAGTACGGGATCATCTGTGTTGAAAGATTGATTTCAAGGTTTAGTTGAATTGAGTTTTTCAATTAAATAATCAATTCAATTTT-GTATAGGGTTTCTTATTTAATGTTAGATCATCTTCTTA-AGA
>CB35
ATGGAACAAAACTCGTGTATTATACACAAACAAAACTATACACTGTATATACATTGTTTAGGGTTTGACGGATCAGGTAAGGAAGGCTCGGTAAAGATCTATGGAAGAAACTGATGAAGAGAATCCTAATACTGGTAATTCATGTTCATCCTCTCCTCTGGTTAAACGCGCCCGCAAGCTTCTTTATCGAAATCTACGCGTCGGGGTTACGGACGGGCGTGTTTTCGTAGGGAAATTTCATTGCTTGGACAAGCAGGGAAATATTATTCTCTACGACGCTGTTGAGTACAGGCAAATAGCCAAACCCTCTTCA---TCTTCAGCTTCTAATTGTATGGAGCAACGCAGCTTGGGTTTAATTTTGATATCCGCACGGGTTCGAACTTCCTGCCATGTTGAGTGCTCCCTCGACGAACAGATCTCACTTTTGGCGTTGGACGAAGCCTGA--AAATCTTCTGAGCAGAAGGTCATCTGTGCCATAA--TTACTCTAGGGTCTTTCGCGGCTGGAGTAGGTTAGTGAATTGATCCCTTGTCTTTGAAATAATTG--TTTATTTGGAAAGAACTATCAGTTTGTTTGCA
>CD18
ATGCATTCTTTCTTTGAAGCTTATAATATTTCTTGGTCATTTCAGATAAAAAGTTTGGTCTCACCGATTTACCTAGGCCAGAAAGATTGAAAAATCCCCCATGGAAGAAGTCACAGATAAAACGCAGGAAGAAAACCAGGAAAGCAACTCCAATCCTCTGGTTAAGCGCCTCCGTAAGCTTCTATACAAAAATCTACGTGTTGGTGTTGTTGATGGTCGTGTTTTCGTGGGAAAATTCCATTGCCTGGACAAGCAGGGAAACATTATCCTGTATGATGCAGTTGAATACAGACCCGTCACGAAAAAAGTATCATTATCAACTTCTTCTGATTGTATGGAGCAACGCAATCTGGGGCTAATTTTGATATCGGCCAAGGTTCGGACCACCT----------------------------------------------------------------------------------------------------------------------------------------------------------------------------------------------------
>CDE34
ATGGAACAAAACTCGTGTATTATACACAAACAAAACTATACACTGTATATACATTTTTTAGGGTTTGACGGATCAGGTAAGGAAGGCTCGGTAAAGATCTATGGAAGAAACTGATGAAGAGAATCCTAATACTGGTAATTCATGTTCATCCTCTCCTCTGGTTAAACGCGCCCGCAAGCTTCTTTATCGAAATCTACGCGTCGGGGTTACGGACGGGCGTGTTTTCGTAGGGAAATTTCATTGCTTGGACAAGCAGGGAAATATTATTCTCTACGACGCTGTTGAGTACAGGCAAATAGCCAAACCCTCTTCA---TCTTCAGCTTCTAATTGTATGGAGCAACGCAGCTTGGGTTTAATTTTGATATCCGCACGGGTTCGAACTTCCTGCCATGTTGAGTGCTCCCTCGACGAACAGATCTCACTTTTGGCGTTGGACGAAGCCTGA--AAATCTTCTGAGCAGAAGGTCATCTGTGCCATAA--TTACTCTAGGGTCTTTCGCGGCTGGAGTAGGTTAGTGAATTGATCCCTTGTCTTTGAAATAATTG--TTTATTTGGAAAGAACTATCAGTTTGTTTGCA
>CF38
----ACTGTGTTGTTTTAGTTACCATATTGGACACATA--------TAAAATCAACGAAGGGATTAGTAGATTTAGACAAGAAAGTCTGCAAAATAGACCATGGAAGAAATCACAGATAAAACTCAGGAAGAAAATCAAGAAAACGATTCCAATCCTTTGATTAAACGTGCCCGCAAGCTTCTTTACAAAAATGTTCGTGTTGGGGTTACAGACGGGCGTGTTTTCGTGGGAAAATTCCATTGCCTGGACAAACAGGGAAACATTATTCTCTACGATGCAGTTGAATATAGACCCACTACCAAGAAAACACAATCATCAGCTTCTTCTGATAGTATGGAACAGCGCAGCCTGGGGTTGATTTTGATTTCCGCCCGGGTTCGAACCTCCTGCCATGTCGAATGCTCCCTTGAAGAACAGATTTCACTTCTTTCGTTGGATGAAGTCTGAAGTTTTTTTTTGACTACGGGGTCATCTGAGTTGAAAGATTAATTTCAAGGGTTAGTCGAATTGACCTCTTTTTT-AATTAATTGATTAATTCATTTTTGTTTAGT---TAGTTG-----------------------
>CH19
AGACATTCTTTCTTCGAAGCTTATAATATTTCTTGGTCATTTCAGATAAAAAGTTCGGTCTCACCGATTTTCCTAGGCCAGAAAGGCTGAAAAATCCCCCATGGAAGAAGTCACAGATAAGACGCAGGAAGAAAACCAGGAAAGCAACTCCAATCCTCTGGTTAAGCGCGTCCGTAAGCTTCTATACAAAAATCTACGTGTTGGTGTAGTTGATGGTCGTGTTTTCGTGGGAAAATTCCATTGCCTGGACAAGCAGGGAAACATTATCCTGTACGATGCAGTTGAATACAGACCCATCACGACAAAAGTATCATTATCAACTTCTTCTGATTGTATGGAGCAACGCAATCTGGGGCTAATTTTGATATCGGCCAAGGTTCGGACCACCTGTCACGTGGAATGTTCTCTTGAAGAACATATTTCACTTCTTTCGTTGGATGAAGCCTGAATCCA-TTTTGGATTACGGGAGCATCTAAGTCGAAAGATTGACTTAAAGGTTTAGTTGAATTGATTTCTTGATATAATTAATCAATTAATTTTTAATTTAGGGTTGCTT----------------------------
>CHA37
---AACTGTGTTTTTTTAGTTACCATATTGGAAACATA--------TAAAATCAACGAAGGGATTAGTAGATTTAGACAAGAAAGTCTGCAAAATAGACCATGGAAGAAATCACAGATAAAACTCAGGAAGAAAATCAAGAAAACGATTCCAATCCTTTGATTAAACGTGCCCGCAAGCTTCTTTACAAAAATGTTCGTGTTGGGGTTACAGACGGGCGTGTTTTCGTGGGAAAATTCCATTGCCTGGACAAACAGGGAAACATTATTCTCTACGATGCAGTTGAATATAGACCCACTACCAAGAAAACACAATCATCAGCTTCTTCTGATAGTATGGAACAGCGCAGCCTGGGGTTGATTTTGATTTCCGCCCGGGTTCGAACCTCCTGCCATGTCGAATGCTCCCTTGAAGAACAGATTTCACTTCTTTCGTTGGATGAAGTCTGAAGTTTTTTTTTGACTACGGGGTCATCTGAGTTGAAAGATTAATTTCAAGGGTTAGTCGAATTGACCTCTTTTTT-AATTAATTGATTAATTCATTTTTGTTTAGTTAGTTGTTTTTTCCTCTTTTTTTTGGGCTTGG
>CJ24
GGCTTAACTTATTTTTCCTTTAATTATCTTATTCAACACATCGAATTAAAAAAAAGTTTGGTTTTAACAGATCTAGACCAGAAGGACTGTAAAATTCACCATGGAAGAAATCACAGATAAAACGCACGAAGAAAACCAAGAAAGCAGTTCCAATCCTCTGGTTAAACGCATCCGTAAGCTTCTTTACAAAAATCTACGTGTTGGTGTTACAGATGGCCGTGTTTTCGTGGGAAAATTCCATTGCCTGGACAAGCAGGGAAACATTATCCTGTACGATGCAGTTGAGTACAGACCCATCACGAAAAAGAGATCATTATCAGCTTCTTCTGATAGTATGGAAAAACGCAACCTGGGGCTGATTTTGATATCCGCCAAGGTTCGAACCTCCTGCCACGTGGAATGTTCGCTTGAAGAACAGACTTCACTTCTTTCGTTGGATGAAGCCTGAATCCTTTTTCGGACTACGGGATCATCTGTGTTGAAGGATTTACTTCAAGGTTTAGTTGAATTGATTTTTTGATATAATTAATCAATTAAATTTTAATTTAGGGTTGTTTCTTTGAGCCAAAGGTTTTTGAATTTGGG
>CK7
-----------------------------------AAAAAAAAACAAAAACCGAACTTTGGGTTTAGCAGATCTAGACAAGAAAGATTGTAAAATCCACCATGGAAGAAATCACAGATAAAACGCACGAAGAAAACCAGGAAAGCAATTCCAATCCTCTTGTTAAACGCGCCCGTAAGCTTCTTTACAAAAATCTGCGCGTTGGTGTTACAGATGGCCGTGTTTTCGTGGGAAAATTCCATTGCCTGGACAAGCAGGGAAACATTATTCTCTACGATGCGGTAGAATATAGACCCATCACCAAAAAAATATCATTATCAGCTTCTTCTGATTGCATGGAACAGCGCAACCTGGGGCTGATTTTGATATCCGCCAAGGTTCGAACCTCCTGCCATGTGGAATGTTCGCTTGAAGAACAGACTTCACTTCTTTCGTTGGATGAAGACTGAATCTTTTTTT------TTGGACTATCTGTGTTGAAAGATTGACTTCAAGGGTTAGTTGAATTGATTTTTTTAATTAATTAATCAATTAAATTTTTATTTAGGGTTATTTCTTTGAGCCAAATGGTTTTGAATGTGGG
>CL6
AACTTTAATTATCTTATTGGAAATATATTTAAAAAAAAAAAA-ACAAAAACCGAACTTTGGGTTTAGCAGATCTAGACAAGAAAGATTGTAAAATCCACCATGGAAGAAATCACAGATAAAACGCACGAAGAAAACCAGGAAAGCAATTCCAATCCTCTTGTTAAACGCGCCCGTAAGCTTCTTTACAAAAATCTACGCGTTGGTGTTACAGATGGCCGTGTTTTCGTGGGAAAATTCCATTGCCTGGACAAGCAGGGAAACATTATTCTCTACGATGCGGTAGAATATAGACCCATCACCAAAAAAATATCATTATCAGCTTCTTCTGATTGCATGGAACAGCGCAACCTGGGGCTGATTTTGATATCCGCCAAGGTTCGAACCTCCTGCCATGTGGAATGTTCGCTTGAAGAACAGACTTCACTTCTTTCGTTGGATGAAGACTGAATTTTTTTTTGGACTAGGGGATCATCTGTGTTGAAAGTTTGACTTCAAGGGTTAGTTGAATTGATTTTTTTAATTAATTAATCAATTAAATTTTTATTTAGGGTTGTTTCTTTGAGCCAAAGGGTTTTGAA------
>CM9
TTATATTAAAAATAAAAAAACGGTAGATATATTTCAAACCATAGAAGAACTTCAAAAATAAAAAGAAAAAAATTAGGCTAGAAAGCCTGCAAAATTCACCATGGAAGAAGGCTCAGATAAAACGCAAGAAGAAAACCCCGAAAGCAATCCCAATCCTCTGGTTAAGCGCGTCCGCAAACTTCTTTACAAGAATCTACGTGTTGGTGTGACTGATGGCCGTGTTTTTGTGGGTAAATTCCATTGCCTTGACAAACAGGGGAACATTATCCTGTACGATGCAGTTGAATACAGACCCATCACGAAAAAAGCATCATTATCAACTTCTTCTGATTGTATGGAGCAACGCAATCTGGGAGTGATTTTGATATCCGCCAAGGTTCGAACCTCCTGTCATGTGGAATGTTCACTTGAAGAACATACTTCACTTCTTTCATTGGATGAAGCCTGAATCCATTTTT--------GGACTGCGGGAGCTGTAAGATTGACTTCAAGGATTCGCTGAATCGATTACTTCACATAACTAATCAATTAAATTATAAGTTAGGTTTGTTTATTTGAGGTAAATGTTTTTGAATGTGGG
>CO8
TATTTTATGAATATGACAATAGCACATTATGTTAAAAATTAAAAAACGGTAGATATATTTCAGGAAAAAAAGCTGGGCTAGAAAGACTGCAAAATTCCCCATGGAAGAAAGCTCAGATAAAACGCAAGAAGAAAACCACGAAAGCAATCCCAATCCTCTGGTTAAGCGTGTTCGCAAGCTTCTTTACAAGAATTTACGTGTTGGTGTGACTGATGGCCGTGTTTTTGTGGGTAAATTCCATTGCCTTGACAAGCAGGGAAACATTATCCTGTACGATGCAGTTGAATACAGACCCATCACCAAAAAAGCATCATTATCAACTTCTTCTGATTGTATGGAGCAACGCAATCTTGGAGTGATTTTGATATCCGCCAAGGTTCGAACCTCCTGTCATGTGGAATGTTCGCTTGAAGAACATACTTCACTTCTTTCATTGGATGAAGCCTGAATCCATTTTT--------GGACTGCGGGAGCTGTAAGATTGACTCCAAGGTTTCGCTTCATCGATTACTTTACATGACTAATCAATTAAATTGTAAATTAGGTTTCTTTATTTGAGGTGAATGTTTTTGAA------
>CP16
TATTAAATCAACCATTCCTATTACAACTATTGAAACGCGTTCTAAGTACCCAGTACTCGGTCCCTTCCCTACCTAGGCCAGAAAGACTGAAAAATTCCCCATGGAAGAAGTCACAGATAAAACGCACGAAGAAAACCAGGAAAGCAATCCCAATCCTCTGGTTAAACGCGTCCGTAAGCTTCTTTACAAAAATCTACGTGTTGGTGTTATAGATGGCCGTGTTTTCGTGGGGAAATTCCATTGCCTGGACAAGCAGGGAAACATTATCCTGTACGATGCAGTTGAACACAGGCCCATCGCGAAAAAAGTATCATTATCAACTTCTTCTGATTGTATGGAGCAACGCAATCTGGGGCTGATTTTGATATCCGCCAAGGTTCGAACCTCCTGTCACGTGGAATGTTCGCTTGAAGAACAGACTTCACTTCTTTCGTTGGATGAAGCCTGAATCCTTTTTTGGTCTACGGGAGCATCTCCGTTGTAAGATTAACTTCAAGGTTTAGTTGAATTGATTTCTTGATATAATTAATCAATTAAATTTTAATTTAGGGTTGCTT----------------------------
>CP161
TATTAAATCAACAATTCCTATTACAACTATTGAAACGCGTTCTAAGTACCCAGTACTCGGTCCCTCCCCTACCTAGGCCAGAAAGACTGAAAAATTCCCCATGGAAGAAGTCACAGATAAAACGCACGAAGAAAACCAGGAAAGCAATCCCAATCCTCTGGTTAAACGCGTGTGTAAGCTTCTTTACAAAAATCTACGTGTTGGTGTTATAGATGGCCGTATTTTCCTGGGGAAATTCCATTGCCTGGACAAGTAGGGAAACATTATCCTGTACGATGCAGTTGAACACAGGCCCATCACGAAAAAAGTATTATTACCAACTTCTTCTGATTGTATGGAGCAACTCAATCTGGGACTGATTTTGATATCCGCCAAGGTTCGAACCTCCTGTCACGTGGAATGTTCGCTTGAAGAACAGACTTCACTTCTTTCGTTGGATGAAGCCTGAATCCTTTTTTGGTCTACGGGAGCATCTCCGTTG---------------------------------T----------------------------------------------------------------------
>CT15
TATTAAATCAACAATTCCTATTACAACTATTAGAATGCGTTCTAAGTACCTAGTACTGGGTCCCTCCCCTACCTAGGCCAGAAAGACTGAAAAATTCCCCATGGAAGAAGTCACAGATAAAACGCACGAAGAAAACCAGGAAAGCAATTCCAATCCTCTGGTTAAACGCGTCCGTAAGCTTCTTTACAAAAATCTACGTGTTGGTGTTACAGATGGCCGTGTTTTCGTGGGAAAATTCCATTGCCTGGACAAGCAGGGAAACATTATCCTGTACGATGCAGTTGAACACAGGCCCATCACGAAAAAAGTATCATTATCAACTTCTTCTGATTGTATGGAGCAACGCAATCTGGGGCTGATTTTGATATCCGCCAAGGTTCGAACCTCCTGTCACGTGGAATGTTCGCTTGAAGAACAGACTTCACTTCTTTCGTTGGATGAAGCCTGAATCCTTTTTTGGTCTACGGGAGCATCTCCGTTGTAAGATTAACTTAAAGGTTCAGTTGAATTGATTTCTTGATATAATTAATCAATTAAATTTTAATTTAGGGTTACTTATTTGAGCCAAAGGTTTATGAATGTGGA
>DA12
TAATATTAATAAAAGTGGGGTCCTTTACCAAATTTTTCCAAA-AAAAACCACAGATATACAAAATAAAAAAATCAGGGCAGAAAGACTGCAAAATTCACCATGGAAGAAAGCACAGATAAAACGCAAGAAGAAAACCAGGAAAGCAATCCCAATCCTCTGGTTAAGCGCGTCCGCAAGCTTCTTTACAAGAATCTACGTGTTGGTGTCATAGATGGCCGTGTTTTTGTGGGTAAATTCCATTGCCTTGACAAGCAGGGAAACATTATCCTGTACGATGCAGTTGAATACAGACCCATCAACAAAAAAGCATCATTATCAACTTCTTCTGATTGTATGGAGCAACGCAACCTGGGAGTGATTTTGATATCCGCCAAGGTTCGAACCTCCTGCCACGTGGAATGTTCGCTTGAAGAACAGACTTCACTTCTTTCGTTGGATGAAGCCTAAATCCATGTTTGGACTTCGGGAGCATCTGTGTTGTAAGATTGACTTCAAGGTTTCGATGAATTGATTACTTCATATAACTAATCAATTAAATTGTAAATTAGGCTTGTTTATTTGAGCTAAAGGTTTTTGAATGTGGG
>DB53
--------------------------------------TATTGC-----------------------------AAGGTTATTCTTCATAGTCGTCAAGAGGCCTATTAATGTGTAGGATAGACTCTTTCCAATTTC------------TTGAATCCTCTGGTTAAGCGAGCCCGTAAGCTTCTTTTTCGCAATCTACCCGTAGGAGTATCAGATGGCCGCGTTTTCGTGGGAAAGTTTCACTACCTGGACAAACAGGGGAATATTATTCTTCACGATGCCGTTGAACACAATCCCAACTCCAAACTAAAATCCTCATCTTGATCTTCAAATATTATGGAGCAGCGCAACTTGGATTTAATTTTAATGTCAGCCCGGTTTCGAACCTCCCGACACGTGGAATGCTTACTTGAAGAACAGATTTCGCTTCTAAGCTTGGATTGAAGATTCCTCAATTACAGGTATCGAGGAGGATTTGAAGGGTTTATCTTCGACTGAGGGTTAGCTGATGTAGGGTTTCTACTGGACCC---------------------------------------------------------
>DC1
-------------------------GGATTAGCAGATTTGGATGGTTAAGGCTCTGCAATTTC-TCGGCGTATCAATCTATGGAAGACGGATGCCCTGAAAACGCTGAAGTTCAGGAAGAAAACCCTGAAAATGATGAGAGAAAGGAAGAGAACCCTCTGGTTAAGCGAGCTCGTAAGCTTCTTTTTCGCAATCTACGCGTCGGAGTATCAGATGGCCGTGTTTTCGTGGGAAAGTTTCACTGCCTAGACAAACAGGGGAATATTATTCTTCACGATGCTGTTGAACACAGGCCCACCTCCAAATTAAAATCCTCATCTTCATCTTCAAATACCATGGAGCAGCGCAACTTGGGTTTAATTTTAATATCCGCCCGGATTCGAACCTCCTGCCATGTAGAATGCTCACTTGAAGAACAGATTTCGCTTCTCAGCTTGGATTGAAGATTCCCCAATTACTGGCATTGAGGAGGATTTGAAGGGTTTATCTTCGACTGAGGGTTAGTTGATCTAGGGTTTCTACTGGACCCTGATCTTGGTTGTT------------TCTTTTTTTGTTTAAAAATTTTCTTTTTGAT
>DD1
TTAAATTCGGTACAGTTGCCGTAGAGGATTAGCAGATTTGGATGGTTAACGTTCGGGAAATTC-TTGGCAGATCAATCCATGGAAGAGGAATGCCCTGAAATCGCTGAAGTTCGGGAAGAAAACCCTGAAAATGACGATAGAAAGGAAGAGAATCCTCTGGTTAAGCGAGCCCGTAAGCTTCTTTTTCGCAATCTACGCGTCGGAGTATTAGATGGCCGCGTTTTCGTGGGAAAATTTCACTGCCTGGACAAACAGGGGAATATTATTCTTCACGATGCTGTTGAACACAGGCCCACGTCCAAACTAAAAGCCTCATCTTCATCTTCAGTGCTCATGGAGCAGCGCAACTTGGGTTTAATTTTAATATCCGCCCGGGTTCGAACCTCCTGCCATGTGGAATGCTCACTTGAAGAACAGATTTCGCTTCTAAGCTTGAATTGAAGATTCTTCAATTACAGGTATTGAGGAGGATTTGAAGGAATTATCTTCAAATGAGGGTTAGCTGATCTAGGGTTTCTACTAGACCCTGCTCTTTC------------------------------------------------
>DIM50
TTAAATTCGGTACAGTTGCCGTAGAGGATTAGCAGATTTGGATGGTTAACGTTCGGGAAATTC-TTGGCAGATCAATCCATGGAAGAGGAATGCCCTGAAAACGCTGAAGTTCGGGAAGAAAACCCTGAAAATGACGATAGAAAGGAAGAGAATCCTCTGGTTAAGGGAGCCCGTAAGCTTCTTTTTCGCAATCTACGCGTCGGAGTATTAGATGGCCGCGTTTTCGTGGGAAAATTTCACTGCCTGGACAAACAGGGGAATATTATTCTTCACGATGCTGTTGAACACAGGCCCACCTCCAAACTAAAAGCCTCATCTTCATCTTCAGTGCTCATGGAGCAGCGCAACTTGGGTTTAATTTTAATATCCGCCCGGGTTCGAACCTCCTGCCATGTGGAATGCTCACTTGAACGACAGATTTCGCTTCTAAGCTTGAATTGAAGATTCTTCAATTACAGGTATTGAGGAGGATTTGAAGGAATTATCTTCAAATGAGGGTTAGCTGATCTAGGGTTTCTACTAGACCCTGCTCTTTCTTGTTCTATGTAAGACATCT-TTTTAGTTTAAGCTTTATCTTTTTAAT
>FC13
TAATATTAATAAAATTGGGGTACTTTACCAAATTTTTCCAAAAAAAGCCCACAGATATATAAAAGAAAAAAATCAGGGCAGAAACACTGCAAAATTCACCATGGAAGAAAGCACAGATAAAACGCAAGAAGAAAACCAGGAAAGCAATCCCAATCCTCTGGTTAAGCGCGTCCGCAAGCTTCTTTACAAGAATCTTCGTGTTGGTGTCATAGATGGCCGTGTTTTTGTGGGTAAATTCCATTGCCTTGACAAGCAGGGAAACATTATCCTGTACGATGCAGTTGAATACAGACCCATCAACAAAAAAGCATCATTATCAACTTCTTCTGATTGTATGGAGCAACGCAACCTGGGAGTGATTTTGATATCCGCCAAGGTTCGAACCTCCTGTCACGTGGAATGTTCGCTTGAAGAACGGACTTCACTTCTTTCGTTGGATGAAGCCTAAATCCATGTTTGGACTTCGGGAGCATCTGGGTTGTAAGATTGACTTCAAGGTTTCGATGAATTGATTACTTCATATAACTAATCAATTAAATTGTAAATTAGGCTTGTTTATTTGAGCTAAAGGTTTTTGAATGTGGG
>FTS1
TTAAATTTGGTACAGTTGCC-TAGAGGATTAGCAGATTTGGATGGTTAAGGTTCTGCAACTTC-TTGGCGGATCAATCTATGGAAGACGGATGCCCTGTAAACGCTGAAATTCAGGAAGAAAACCCTGAAAATGATGAGAAAAAGGAAGAGAACCCTCTGGTTAAGCGAGCTCGTAAGCTTCTTTTTCGCAATCTACGCGTCGGAGTATCAGATGGCCGCGTTTTCGTGGGAAGGTTTCACTGCCTAGACAAACAGGGGAATATTATTCTTCACGATGCTGTTGAACACAGGCCCACCTCCAAACTAAAATCCTCATCTTCATCTTCAAATATCATGGAACAGCGCAACTTGGGTTTAATTTTAATATCCGCCCGGGTTCGAACCTCCTGCCATGTAGAATGCTCACTTGAAGAACAGATTTCGCTTCTAAGCTTGGATTGAAGATTCCCCAATTACAGGTATTGAGGAGGATTTGAAGGGTTTATCTTCGACTGAGGGTTAGCTGATCTAGGGTTTCTACTGGACCCTGTTCTTGGTTGTTTTATGTAAGACATCTTTTTTTGTTTAAAATTTTTCTTTTTGAT
>FTS2
---------------------TAGAGGATTAGCAGATTTGGATGGTTAAGGTTCTGCAACTTC-TTGGCGGATCAATCTATGGAAGACGGATGCCCTGTAAACGCTGAAATTCAGGAAGAAAACCCTGAAAATGATGAGAAAAAAGAAGAGAACCCTCTGGTTAAGCGAGCTCGTAAGCTTCTTTTTCGCAATCTACGCGTCGGAGTATCAGATGGCCGCGTTTTCGTGGGAAGGTTTCACTGCCTAGACAAACAGGGGAATATTATTCTTCACGATGCTGTTGAACACAGGCCCACCTCCAAACTAAAATCCTCATCTTCATCTTCAAATATCATGGAACAGCGCAACTTGGGTTTAATTTTAATATCCGCCCGGGTTCGAACCTCCTGCCATGTAGAATGCTCACTTGAAGAACAGATTTCGCTTCTTAGCTTGGATTGAAGATTCCCCAATTACAGGTATTGAGGAGGATTTGAAGGGTTTATCTTCGACTGAGGGTTAGCTGATCTAGGGTTTCTACTGGACCCTGTTCTTGGTTGTTTTATGTAAGACATCTTTTTTTGTTTAAAATTTTTCTTTTTGAT
>GG1
--------------------CGACTGTCGCAACATTCAAGCTCAACGTGAATCGAATTCGAATCAGGCGAGGTTGTGTAGAAGGCTAAGGAAGA--ATTCATGGAAGAAAGTATGCATAAATTGCAGGAAGACAATGATGAAAATGGCTCCACACCACTGGTACAGCGCGCTCGTAAACTTCTCTTTCGAAATCTGCGTGTGGGGGTAATCGACGGCCGTTTTTTCGTGGGAAAATTCCATTGCTTAGACAAGCAAGGGAACATTATTCTCTACGATGCTGTGGAGTACAGGCAAATGACCAGACCTTCGTCT------------------------------------------TCGTCTTCAACTTCAACTTCAACTTCAACTTCA-----------------------------------------------------------------------------------------------------------------------------------------------------------------------------------------------------
>HB41
-------------------------------------------------------------------------------ATGGAAGAATAATGCCTTGAAGATGCACGAGTTCATGGAGAAAACCGTGAAAGTGAGAAG---AAGGAAGTGAATACTCTGGTTAAACGCGCCCACAAGCTTATATTTCTCAATCTACGCGTTGGAGTATCAAATGGTCGCATTTTCGTGGGAAAATTCCACTGCCTCGACAAACAGGGGAACATTATTCTCCACGATGTTGTTGAATACAGGACCACCTCCAAACTAAAATCATCATCTTCATCTTCAGATGTCATGGAGCAACGCAACTTAGGTTTAATTTTAGTATCCGCCCGGGTTCGAGCAGCAAACCCGCTTTTTTGAGGAGAGGAGAAACCCATATTTTTTAGGAG-------------------------------------------GAAAG---------------------------------------------------------------------------------------------------------
>JO20
TACATTCTTTCTTCGAAGATTATAATTATATCTTGGTCATGTCAAAAAAAAAGTTTGGCCTTACCGATTTCCCTAGGCCAGAAAGACTGAAAAATTCCCCATGGAGGAAGTCACAGATAAAACGCAGGAAGAAAACCAGGAAAGCAACTCCAATCCTCTGGTTAAGCGCGTCCGTAAGCTTCTATACAAAAATCTACGTGTTGGTGTTGTTGATGGTCGTGTTTTCGTCGGAAAATTCCATTGCCTGGACAAGCAGGGAAACATTATCCTGTACGATGCAGTTGAATACAGACCCATAACGAAAAAAGTATCATTATCAACTTCTTCTGATTGTATGGAGCAACGCAATCTGGGGCTAATTTTGATATCGGCCAGGGTTCGGACCACCTGTCACGTGGAATGTTCTCTTGAAGAACAGACCTCACTTCTTTCGTTGGATGAAGCCTGAAGCCA-TTTTGGACCACGGGAGCATCTAAGTCGAAAGATTGACTTAAAGGTTTAGTTGAATTGATTTCTTGATATAATTAATCAATTAATTTTTAATTTAGGGCTGCTTATTTGAGCCAAAAGTTTTTAAATGCGGG
>JU21
-----------------------------------GTCATATCAAAAAAAAAGTTTGGCCTTACCGATTTCCCTAGTCCAGAAAGACTGAAAAATTGCCCATGGAGGAAGTCACAGATAAAACGCAGGAAGAAAACCAGGAAAGCAACTCCAATCCTCTGGTTAAGCGCGTCCGTAAGCTTCTATACAAAAATCTACGTGTTGGTGTTGTTGATGGTCGTGTTTTCGTCGGAAAATTCCATTGCCTGGACAAGCAGGGAAACATTATCCTGTACGATGCAGTTGAATACAGACCTATAACGAAAAAAGTATCATTATCAACGTCTTCCGATTGTATGGAGCAACGCAATCTGGGGCTAATTTTGATATCGGCCAAGGTTCGGACCACCTGTCACGTGGAATGTTCTCTTGAAGAACAGACTTCACTTCTTTCGTTGGATGAAGCCTGAAGCCA-TTTTGAACCACGGGAGCATCTAAGTCGAAAGATTGACTTAAAGGTTTAGTTGAATTGATTTCTTGATATAATTAATCAATTAATTTTTAATTTAGGGCTGCTTATTTGAGCCAAAGGTTTTTAAATGCGGG
>KE1
GCAGGAAATTCAACATGGTATCAAAGCAAGACTGAAAGAAACCATTGCTCATGCATGGATACCGAAAATAATCACAATACCAAGGGTTTTGACGGAACTGAAGGAAGAAATCGATGAAGACAGACCTGATAGCAGTA-----ATTCTAGTTCTTCCTCTAATTAAACACGCCCGCAAGCTTCTCTAGCGAAATCTATGCGTCAGTGTTACAGATGGCCATGTTTTCGTAGGAAAATTTCATTGCCTAGACAAGCAGGGAAACATTATTCTCTACGACGTAGTTGAGTACAGGTGAATCACCAAACCCTCGTCTTCAGCTTCAGCTTCTAATTATATGGAGCAACGCAGCTTGGGTTTAATTTTGACCTCCGTGCAGGTTTGAACCTCCTACCATGTTGAGTGCTCCCTTGATGAACAACTCTCACTTTTGGCGTTGGATGAAGCCTGA--AATTTTTGTGAGCAGAACGCCATCTATGCCATAATTTTATCTTAGGGGCTTTCGCAGCTGAAGTAGATGGTCTAATCGAGATGGCGTCACAACCAGGCCAAATATTGACACTAACGAGCAATCGGTGTATTGCAA
>MC0
----------------------------------------------------------------------------------------------------------------------------------------------------------------------------------------------------------------TCAGATGGCCGCGTTTTTGTGGGAAAATTTCACTGCCTCGACAAACAGGGAAACATTATTCTCCACGATGCTGTTGAATACAGGCCCACCTCCAAACATAAATCATCTTATTTATCTTCGGATGTCATGGAGCAGCGCAATTTGGGTTTAATTTTAATATCCGCCCGGGTTCGAACCTCCTGCCACGTTGAATGCTCACTTGAAGAACAGATATCTCTTCTAACATTGGATTGAAGAATCCTCAATTATAGGTATTGAAGATGATTTTAAGGGTTTATCTTCGAATGAGGGTTTGCTTATCTAGGGTTTCTACTTAACCCTGCTCTTGCTTGTTTTAAGAAGACACCTTTTTTGTTTAAACATTCGATTTTGTAT--
>MT0
TAAAACTGTATATAACCTTTGTTGTATAAATACTAAATTTGGGACTAGCAGATCTGGATGGTTTTCTGCAAATCAATCCATGGAAGAAGGATGCTCTGAAAACCCTGAAATTCATGAAGAAAACCCTGAAAATACT------------GCAAATCCGCTGATCAAACGAGCCCGTAAGCTTCTTTTTCGTAATCTACGCGTCGGAGTATCAGATGGCCGCGTTTTCGTGGGAAAATTTCACTGCCTTGACAAACAGGGGAATATTATTCTTCACGATGCTGTTGAACACAGACCCACCTCCAAACTCAAATCAAAATCTTCATCTTCAGATGTCATGGAGCAGCGCAACTTGGGTTTAATTTTAATATCCGCCAAAGTTCGAACCTCCTGCCATGTAGAATGCTCGCTTGAAGAACAGATTTCGCTCCTAACCTTGGATTGAAGATTACCCAATTACAGGTACTAAAGGGTTTATCTCCAAATTAGGGGGAATCTAGGTTTTAGGGTTTCTAGGGTTTAAACTTTTTTCGTTTTTATATATATTATTCCAAGATTTTTTATGCATGAATTGCAAAAATGGTCAAA
>NN48
TTAAATCTGGTACAGTTGCTGTACAGGAGTAGCACACTTGGATGGTTAAGGTTGGGCAAATTC-CTGGCGGATGAATCCATGGAGGGAGGATGCCCTGAAAACGCTGAAGTTCAGGAAGAAAACCCTGAAAATGACGAGAAGAAGGAAGAGAATCCTCTGGTTAAGCGAGCCCATAAGCTTCTTTTTCGCAATCTACGCGTTGGAGTATCAGATGGCCGTGTTTTCGTGGGAAAATTTCACTGCCTGGACAAACAGGGGAATATTATTCTTCACGATGCTGTTGAATACAGGCCCACCTCCAAACTAAAATATTCATCTTCATCTTCAAAAGTCATGGAGCAGCGCAACTTGGGTTTAATTTTAATATCCGCCCGGGTTCGAACCTCCTGCCATGTGGAATGCTCAGTCGAAGAACAAATTTCGCTTTTAACCTTGGATTGAAGATTCCTCGATTACAGGTATTGAACAGGATTTGAAGGGTTTATCTTCGAATTAAGCTTAGCTGATCTAGGGTTTCT------------------------------------------------------------------
>PA42
TTAAATTTGGTACAGGAGCCGTAGTAGATTAGCAGATTTGGACAGTTTAAGCTCGGGAAAATTCCTGGCTGAACAATCCATGGAAGAAGGATGCCCTGAAAACACTGAAGTTCAGGAAGAAAACCCTGAAAACGAG------AAGGAAGCGAACCCTCTGATTAAACGCGCCCATAAGCTTCTTTTTCGCAATCTACGCGTCGGAGTATCGGATGGCCGCGTTTTCGTGGGGAAATTTCACTGCCTCGACAAACAGGGAAATATTATTCTTCACGATGCTGTTGAATACAGGCCCACCTCCAAATCAAAATCA------TCATCTTCAGATGTCATGGAGCAGCGCAACCTGGGTTTGATTTTAATATCCGCCCGGGTTCGAACCTCCTGCCACGTGGAATGCTCACTTGAAGACCAGATTTCGCTTCTAACATTGGATTGAAGATTCCTCAATTACAGGTATGGAAGATAATTTCAAGGGTTTATCT------TAGGGTTTGCTGATCTAGGGTTTCTGCTAGACCCTGCTCTTGCTTATTTTATGAAGGGCACTTTTTTTTA-----ACTTTATCTTTTTCAT
>PB33
AAATCGCTTTAAAGGCAAATAGAATACAAACATACAGTCTACCTACATCTTCTGATTAGGGTTTTGACAAATTCACGTAAGAGAGTCTCTGCAAAAATCCATGGAAGAAATGGATGTAGATAACCCTGATAGTAGTAAGTCGTCTTCCTCCTCCTCTCTGGTTAAACGCGCCCGTAAGCTTCTTTATCGAAATCTACGCGTTGGGGTTACAGACGGCCGTGTTTTCGTAGGGAAATTTCTTTGCTTGGACAAGCAGGGTAACATTATTCTCTACGACGCAGTCGAGTATAGGCAAATCATCAAACCCTCTTCATCAGCTTCAACCTCTGATTGTATGGAGCAACGCAGTTTGGGTTTAATTTTGATATCCGCGCGAGTTCGAACCTCCTGCCATGTTGAGTGCTCCCTCGACGAACAGATGTCACTTTTGTCGTTGGGCGGAGACTGA--AAATTTTGTG---AGAAGATCTTCTGTGCCATAATGTTATTTTCGAGCCTTTCGCGACTAAAGTAGGTTAGTGAATGGATTCCTTGTCTTTGAAATTAATG--TTATTTTGGAAATAACCATCCCTGTGTTTACA
>PF1
---------GTGCAGTTTCTGTAGAGGACTAGCAGATTTGGATAGTTAAGGTTGGGCAAATTC-CTAGCGGATCAATCCATGGAAGAAGGGTGCCCTGAAAACCCTGAAGTTCATGAAGAAAGAACTGAAAATGAGGAGAAGAAGGAAGAGAATCCTCTGGTTAAACGTGCCCGTAAGCTTCTTTTTCGCAATCTACGCGTCGGAGTATCAGATGGCCGCGTTTTCGTGGGAAAATTTCACTGCCTTGACAAACAGGGCAATATTATTCTTCACGACGCTGTTGAACACAGGCCCACCTCCAAACTAAAATCATCATCTTCATCCTCAGATGTCATGGAGCAGCGCAACTTGGGTTTAATTTTAATATCCGCCCGGGTTCGAACCTCCTGCCATGTAGAATGCTCACTTGAAGAACAGATTTCGCTTCTAACCTTGGATTGAAGATTCCTCAATTACAGGTA-----------TTGAAGGGTTTATCTTCGAATGAGGGTTAGCTGATCTAGGGTTTCTACTCGACCCTGCTGTTGCTTGTTTTATGTAAGACTTTTTTTGGTTTAAACTTTTTTTTTTTTTAAT
>PFM1
---------------------------------------------------------------------------------------------------------------------------------------------------------------------------------------------------------------ATCGGATGGCCGCGTTTTCGTCGGAAAATTTCATTGTCTCGACAAACAGGGAAATATTATTCTCCACGATGCTGTTGAATACAGACCTACCTCCAAACCAAAATCATCATCTTCATATTCAGATGTCATGGAGCAACGCAATTTGGGTTTAATTTTAATATCCGCCCGGGTTCGAACCTCCTGCCACGTGGAATGCTCAGTTGAAGACCAGATTTCGCTTCTTACCTTGGATTGAAGATTCCTCAATTATAGGTATGGAAGATGATTTCAAGGGTTTATCT------TTTGGTTTTCTGATCTAGGGTTTCTACTAAACTCTGCTCGCTCTTATTTTATGTAGGACGCTTTTTTTAACTTCATCTTTTTTATTTGAAG
>PG28
AAACAAAATTATGGTCTTCATACATGCAAATAGAAATATAAACTGTATATACATCTCTTTAGGTTTGACAGAGCACGTAAGGAAGGCTCTGCAAAGATCTATGGAAGAAACCGATGAAGACAACCTCGATAGTGGTAAC---TCCTCTTCTTCTTCTCTGGTTAAACGCGCCCGCAAGCTTCTCTATCGAAATCTACGCGTCGGGGTTGCGGACGGCCGTGTTTTCGTCGGGAAATTTCATTGCTTGGACAAACAAGGAAACATTATTCTCTACGACGCAGTTGAGTACAGGCAAATCACCAAACCCTCTTCA---TCTTCAGCTTCTAATTGCATGGAGCACCGCAGCTTGGGTTTAATTTTGATATCTGCGCGGGTTCGAACCTCCTGCCATGTTGAGTGCTCCCTCGACGAACAGATCTCACTTTTGACGTTGGACGAAGCCTGA--AAATTTTCTGAGCAGAAGGTCATTCATGCCATAATTTTATTTAGGGTCCTTTCGCGGCTGAAGTAGGTTAGTGAATCGATCCCTTGTCTTTGAAATGATTGTATTTTTTTGGAAAGAACCATCAGTGTGTTTGCG
>PH2
TTAAATTTGGTGCAGTTTCTGTAGAGGACTAGCAGATTTGGATAGTTAAGGTTGGGCAAATTC-CTAGCGGATCAATCCATGGAAGAAGGGTGCCCTGAAAACCCTGAAGTTCATGAAGAAAGCCCTGAAAATGAGGAGAAGAAGGAAGAGAATCCTCTGGTTAAACGTGCCCGTAAGCTTCTTTTTCGCAATCTACGCGTCGGAGTATCAGATGGCCGCGTTTTCGTGGGAAAATTTCACTGCCTTGACAAACAGGGCAATATTATTCTTCACGACGCTGTTGAACACAGGCCCACCTCCAAACTAAAATCATCATCTTCATCCTCAGATGTCATGGAGCAGCGCAACTTGGGTTTAATTTTAATATCCGCCCGGGTTCGAACCTCCTGCCATGTAGAATGCTCACTTGAAGAACAGATTTCGCTTCTAACCTTGGATTGAAGATTCCTCAATTACAGGTA-----------TTGAAGGGTTTATCTTCGAATGAGGGTTAGCTGATCTAGGGTTTCTACTCGACCCTGCTGTTGCTTGTTTTATGTAAGACTTTTTTTGGTTTAAACTTTTTTTTTTTTTAAT
>PM29
TAACAAAAATTTGGTATCTATACATACAAATAGAAACATACGCTGTATATACATCGTTAGGGCTTGACAGATTCAAGCAAGGAGGATTCGGCAACGATCTATGGAAGAAATCGATGAAGACAACCCTGACAGTAGTAACTTCTGTTCTTCCTCTCCTCTGGTTAAACGCGCCCGCAAGCTTCTCTATCGAAATCTACGCGTGGGGGTTACTGACGGCCGTGTTTTTGTAGGGAAATTTCATTGCTTGGACAAGCAGGGAAACATTATTCTATACGATGCAGTTGAGTACAGGCAAATCGCCAAACCCTCTTCATCAGCTTCATCTTCTAATTGTATGGAGCACCGCAGTTTGGGTTTAATTTTGATATCCGCGCGGGTTCGAACCTCCTGCCATGTTGAGTGCTCCCTCGAGGAACAGATTTCACTTTTGGCGTTGGACGAAGCCTAA--GAATTTTCTGAGCAGAAGGTTAACTGTGCCATAATTTTATTTTAGGGTTCTTTGCGGCTAATGTAGGTTAGTGAATCGATCCATTGCCTTTAAATGATTGT--TTTCTATGGAAATAACTATCGGTGTATTGCAG
>PS27
AAACAAAATTATGGTCTTCATACATGCAAATAGAAATATAAACTGTATATACATCTATTTAGGTTTGACAGACCACGTAAGGAAGGCTCTGCAAAGATCTATGGAAGAAACCGATGAAGACAACCTCGATAGTGGTAAC---TCCTCTTCTTCTTCTCTGGTTAAACGCGCCCGCAAGCTTCTCTATCGAAATCTACGCGTCGGGGTTGCGGACGGCCGTGTTTTCGTAGGGAAATTTCATTGCTTGGACAAACAAGGAAACATTATTCTCTACGACGCAGTTGAGTACAGGCAAATCACCAAACCCTCTTCA---TCTTCAGCTTCTAATTGCATGGAGCACCGCAGCTTGGGTTTAATTTTGATATCTGCGCGGGTTCGAACCTCCTGCCATGTTGAGTGCTCCCTCGACGAACAGATCTCACTTTTGACGTTGGACGAAGCCTGA--AAATTTTCTGAGCAGAAGGTCACCCATGCCATAATTTTATTTTAGGGTCTTTCGCGGCTGAAGTAGGTTAGTGAATCGATCCTTTGTCTTTGAAATGATTGTATTTTTTTGGAAAGAACTATCAGTGTGTTTGCG
>PS30
TAAAATTTGGTACAGTAGACGTAGTAGATTAGCAGATTTGGACAGTTTAAGCTTGGGAAAATTCCTGGCTGAAGAATCCATGGAAGAAGGATGCCCTGAAAACACTGAAGTTCAGGAAGAAAACCCTGAATATGAG------AAGGAAACGAACCCTCTGATTAAACGCGCCCATAAGCTTCTTTTTCGCAATCTACGCGTCGGAGTATCGGATGGGCGCGTTTTCGTGGGAAAATTTCACTGCCTAGACAAACAGGGAAATATTATTCTTCACGATGCTGTTGAATACAGGCCCACCTCCAAATCAAAATCATCATCTTCATCTTCAGATGTCATGGAGCAGCGCAACCTGGGTTTAATTTTAATATCGGCCCGGGTTCGAACCTCCTGCCACGTGGAATGCTCACTTGAAGACCAGATTTCGCTTCTAACCTTGGATTGAAGATTCCTCAATTATAGGTACGGAAGATGATTTCAAGGGTTTATCT------TAGGGTTTGCTGATCTAGGGTTTCTGCTAGACCCTGCTTTTGCTTATTTTATGAAGGGCACTTTTTTTCA---------------------
>PSF43
---------------------------ATTAGCAGACTCGGATGGTTAAGGTTTGCCAAATTC-ACGGATTTGGATCAATCCATGGAAGGATGCCCTGAAAACGCTGAAGTTCAGGAAGAAAACCCTGAAAATGACGAGAAGAAGGAAGAGAATCCTCTGATTAAGCGAGTCCGTAAGCTTCTTTTTCGCAATCTACGCGTCGGAGTATCAGATGGCCGTGTTTTCGTGGGAAAATTTCATTGCCTGGACAAACAGGGGAATATTATTCTTCACGATGCTGTTGAATACAGGCCCACCTCCAAACTAAAATCGTCATCTTCATCTTCAGATGTCATGGAGCAGCGCAACTTGGGTTTAATTTTAATATCCGCCCGGGTTCGAACCTCCTGCCATGTGGAATGCTCACTTGAAGAACAGATTTCGCTTCTAACCTTGGGTTGAAGATTCCTCAATTACAGGTATTGAACAGGATTTGAAGGGTTTATCTTCGAATTAGGGTTAGCTGGTCTAGGGTTTCTACTAGACCCAGTTCTTGCTTGTTTTTTGTAAGACGTGT----------------------------
>PTA0
-----------------------------------------------------------------------------------------------------------AAATTCATGAAGAAAACCCTGAAAATGAGAAG---AATGAAGCGAATCCTCTGGTTAAACGGGCCCATAAGCTTCTTTTTCGCAATCTACGCGTCGGAGTATTAGATGGCCGCTTTTTCGTGGGAAAATTTCAGTGCCTCGACAAACAGGGCAATATTATTCTCCACGATGCTGTTGAATACAGGC------CCAAACTAAAATCATCGTCTTCATCTTCAGATATCATGGAACAGCGTAACTTGGGTTTAATTTTAGTATCCGCCCGGGTTCGAACCTCCTGCCATGTGGAATGCTCGCTTGAGGAACAGATTTCGCTTCTAACCTTGGATTGAAGATTCCTCAATCATAGGTATCGAAGATGATTTCAAGGGTTTATCTTCGAATGAGGGCTTGCTGGTCTAGGGTTTCTACTAAACCCTACTCTT--------------------------------------------------
>RC54
-------------------------------------------------------------------------------------------------------------------------------------------------GAAGATAATCCTCTGGTTAAGCGAGCCCGTAAGCTTCTTTTTCGCAATCTACGCGTCGGAGTATTAGATGGCCGCGTTTTCGTGGGAAAATTTCACTGCCTGGACAAACAGGGGAATATTATTCTTCACGATGCTGTTGAATACAGGCCCACCTCCAAACTAAAATCCTCTTCTTCATCTTCAAATGTCATGGAGCAGCGCAACTTGGGTTTAATTTTAATATCCGCCCGGGTTCGAACCTCCTGTCATGTGGAATGCTCACTTGAAGAACAGATTTCGCTTCTAACCTTGGATTGAAGATTCCTCGATTACAGATATTGAACAGGATTTGAAGGGTTTATCTTTGAATTAGGGTTAGCTGATCTAGGGTTTCTACTCGACCCTGTTCTTGCTTGTTTTATATAAGACATGTTTTCTGTTGAAACTTTTTCTT-------
>RR55
---------------------------------------------------------AAATTC-CTGGCGGATCAATCCATGGAAGAAGGATGCCCTGAAAACGCTGAAGTTCAGGAAGAAAACCCTGAAAATGAGGAGGAGAAGGAAGAGAATCCTCTGGTTAAGCGAGCCCGTAAGCTTCTTTTTCGCAATCTACGCGTCGGAGTATTAGATGGCCGTGTTTTCGTGGGAAAATTTCACTGCCTGGACAAACAGGGGAATATTATTCTTCACGATGCTGTTGAATACAGGCCCACCTCCAAACTGAAATCCTCTTCTTCATCTTCAAATGTCATGGAGCAGCGCAACTTGGGTTTAATTTTAATATCCGCCCGGGTTCGAACCTCCTGTCATGTGGAATGCTCACTTGAAGAACAGATTTCGCTTCTAACCTTGGATTGAAGATTCCTCGATTACAGGTATTGAACAGGATTTGAAGGGTTTATCCTCGAATTAGGGTTAGCTGATCTAGGGTTTCTACTAGACCCTGTTCTTGCTTGTTTTATG--------------------------------------
>SA1
TTAAATTTGGTACAGTAGCCGTAGTAGAATAGCAGATTTGGACAGTTTAAGCTCCGGAAAATTTCTGGTGGAATAATCCATGGAAGAAGGATGCCCTGAAAACGCTGAAGTTCAGGAAGAAAACCCTGAAAATGAG------AAGGAAGCGAAACCTCTGGTTAAACGCGCCCATAAGCTTCTTTTTCGCATTCTACGCGTCGGAGTATCAGATGGCCGCGTTTTCGAGGGAAAATTTCACTGCCTCGACAAACAGGGAAATATTATTCTCCACGATGCCGTTGAATACAGGCCCTCCTCCAAACTAAAATCGTCATCTTCATCTTCAGATGCCATGGAGCAGCGCAATTTGGGTTTAATTTTGATATCCGCCCGGGTTCGAACCTCCTGCCACGTGGAATGCTCACTTGAAGACCAGATTTCGCTTCTAACCTTGGATTGAAGATTCCTCAATTATAGGTACGGAAGATGATTTCTAGGGCTTATCT------TAGGGTTTGTTGATCTAGGGTTTCTGCTAGACCCTGCTCTTGCTTATTTTATGTAGGACACTTTTTTCAG----AACTTTGTCTTTTTGAT
>SC0
---------------------TATTGGATTAGCAGATTTGTATGGTTAAAGGTTCTGCAAATTCTTCGCGAATAAATCCATGGAAGGAGGATGGCCTGAAAATTCTGAAGTTGATGAAGAAAACCCTGAAAATCATGAGAAGAAGGAAGCGAATCCTCTGATTAAACGTGCCCGCAAGCTTCTTTTTCGCAATCTACGCGTCGGAGTATCCGATGGCCGCGTTTTCGTGGGAAAATTTCACTGCCTTGACAAACAGGGAAATATTATTCTTCACGATGCTGTTGAATACAGACCCACTTCCAAATTAAAATCATCATCTTCATCTTCGGATGTGATGGAGCAGCGCAATTTGGGTTTAATTTTAATATCCGCCAGGGTTCGAACCTCCTGCCATGTAGAATGCTCACTTGAAGAACAGCTTTCGCTTCTAACCTTGGATTGAAGATTCCTCAATTACAGGTATTGAAAAAAATTGAAGGGTTTGTCTT------CAGGTCGAATAAGGTTAGGGTTTAGGGTTGCTGTTCTA-----GGGTTTAATGCAAGACATCTTTTTTGTTTAAACTTTCTATTTTTT---
>SG23
ATTTTTCTTTAATTATCTTTTGGTAAAAATATCAAATAAAAA---AATAAAACGAACTTTGGGTTAACAGATATAGACAAGAAAGACTGTAGAATCCACCATGGAAGAAATCACAGATAAAACGCACGAAGAAAACCAGGAAAGCAATCCCAATCCTCTGGTTAAACGCGTCCGTAAGCTTCTTTACAAAAATCTACGTGTAGGGGTTATAGATGGCCGGGTTTTCGTGGGAAAATTCCATTGTTTGGACAAGCAGGGAAACATTATCCTGTACGATGCAGTTGAATACAGACCCGTCGCCAAAAAAACATCATTATCAGCTTCTTCTGACTGTATGGAACAGCGCAACCTGGGGCTGATTTTGATATCCGCCAAGGTTCGAACCTCCTGCCACGTGGAATGTTCGCTTGAAGAACAGATTTCACTTCTTTCGATGGATGAAGCTTGAATCTTTTTTTGGACTACGGGATCATCTGTATTGAAAGATTGACTTCAAGGTTCAGTTGAATTGATTTTTTTAATTAATCAATCAATTAAATTTTTATTTAGGGTTGTTTCTTTAAGCCAAAGGATTTTGAATGTGGG
>SS22
TTCTTTAATTATCTTTTTGGTAATAAAAATATCAAACAAAAA---AAAAAACGAACTTTGTGTTTAACAGATCTAGACGAGAAAGACTGTAAAATCCACCATGGAAGAAATCACAGATAAAACGCACGAAGAAAACCAGGAAAGCAATCCCAGTCCTCTGGTTAAACGCGTCCGTAAGCTTCTTTACAAAAATCTACGTGTTGGTGTTATAGATGGCCGTGTTTTCGTGGGAAAATTCCATTGCCTGGACAAGCAGGGAAACATTATCCTGTACGATGCAGTTGAATACAGACCCATCGCCAAAAAAGCATCATTATCAGCTTCTTCTGACTGTATGGAACAGCGCAACCTAGGGCTGATTTTGATATCCGCCAAGGTTCGAACCTCCTGCCACGTGGAATGTTCGCTTGAAGAACAGATTTCACTTCTTTCGATGGATGAAGCTTGAATCTCTTTTTGGACTACGGGATCATCTGTGTTGAAAGATTGACTTCAAGGTTCAGTTGAATTGA-TTTTTTAATTAATTAATCAATTAAATTTTTATTTAGGGTTGTTTCTTTAAGCCAAAGGTTTTTGAATGTGGG
>SV36
TAATTAGCCTTAACGTTACATTTGTACGTCTACAACTTCAAATATATTTCGACAAACTTGAAGTTTATCGTGCTAAACTAGGGTTCAAGAACCACCATCCATGGAGGAAATCGATAACACAACGCAGGAAGAAAGTCATGAGAGCGAGTCCGGTGCACTGGTTAAACGTGCACGCAAGCTTCTTTACAGAAATTTTCGCGTTGGAGTTACAGATGGCCGTTTTTTCGTGGGAAAGTTTCATTGTTTTGACAAACAGGGAAATATAATTCTATATGACACAGTTGAGTATAGACCAATTACTAGAAAAACATCTTCAAATTCAGTTTCAGATTGTATGGAGCAGCGCAATTTGGGCTTAATTTTAATATCTGCCCGGATTCGAACCTCCTGCCACGTCGAGTGCTCGGTTGAAGAACAGATTTCACTTCTGTCGTTGGATGAAGCCTGAATTTTTTATTTATGGCTAGAGACATTTCTATTGAAGGATTAATTTCAAAGTTAGTTTGAGTTGATCCCTTTGCCTATGCATTGTCTTTTATTTTGGCGTAGGGTTTAGCATTAAGTGTACGGGCCTCTTTATAACGG
>TA17
TCCTTCAAGCCTATGTACATTGTTTTTTACTCTTGGTCCTAGAAAAAACCAAGTTTGGCTTCACCGATCTACCTAGGCCAGAAAGACTGAAAAATTCCCCATGGAAGAAGTCACAGATAAAACGCATGAAGAAAACCAGGAAAGCAATCCCAATCCTCTGGTTAAGCGAGTCCGTAAGCTTCTATACAAAAATCTACGTGTTGGTGCTATTGATGGCCGTGTTTTCGTGGGAAAATTCCATTGTCTGGACAAGCAGGGAAATATTATCCTGTACGACGCAGTTGAATACAGACCCATCACGAAAAAAGTAACATTATCAACTTCTTCTGATTGTATGGAGCAACGCAATCTGGGGCTGATTTTGATATCCGCCAAGGTTCGAACCTCCTGTCACGTGGAATGTTCTCTTGAAGAACAGACTTCACTTCTTTCGCTGGATGAAGCCTAAATCCATTTTTGGACTACGGAAGCATCTCCCTCGAAAGATTGACTTTAAGGTTTAGTTGAATTGGTTTCGTGATATAATTAATCAATTGAATTTTAATTTAGGGTTGCTTATTTGAGCCAAAGGTTTTTGATTGCGGG
>TB39
CTCCTTCCATATCTCGCCTAAGGTTATATCTCCTTCTATATCTCGCCAACGCTGGAAGAAACTTTTATAACTTCAAAAAAAAAGAGCTGTAAAGTCCTCCATGGAAGAAATCGCAGATAAAACACAGGAAGAAATCCAAGAAAACAATTCCCATCCTGTGATTAAACGTGCCCGCAAGCTTCTTTACAAAAATCTCCGCGTTGGGGTTATAGATGGCCGTGTTTTCGTGGGAAAATTCCATTGCCTGGACAAGCAGGGCAACATTATTCTCTACGACGCAGTTGAATACAGACCCACTACCAAGAAAACAAAATCATCATCTTCTTCTGATAGTATGGAACAGCGCAGCCTGGGTTTGATTTTGATATCCGCCCGGGTTCGAACTTCATGCCATGTGGAATGCTCGCTTGAAGAACAGATTTCACTTCTTTCGTTGGATGAAGCCTGAAGTTTTCTGT---------GGTCATCTGTGTTGAAAGATTAATTCCACGGGTTAGTCGAATTGATCTTTTTTTA-AATTAATTGATCGATTCATTTTTTTTAGATTTTAGTTGGGGCTTAGGGTTTTTGAATGTGGG
>TC31
TTTAGACGTAAAAAAATTGGTATTATACGCACAGATAGTATAGATTTTATGTACATCTAGGGTTTGACGGATTAACGTAGGGCTGGTTCCGCAGAGATCTATGGAAGAAACCGTTGAATACAACCCTGCTAGTAGTAACTCCTGTTCCTCCTCCCCTCTGGTTAAACGCGCCCGCAAGCTTCTCTATCGAAATCTACGCGTTGGGGTTACGGATGGCCGTGTTTTCGTAGGAAAATTTCATTGCCTGGATAAGCAGGGAAACATTATTCTCTACGACGCAGTTGAGTACAGGCAAATCGCCAAACCGTCTTCATCAGCTTCAGCTTCTAATTGTATGGAGCAACGCAGCTTGGGTTTAATTTTGATATCTGCGCGGGTTCGAACCTCCTGCCACGTTGAGTGCTCCCTCGATGAACAGCTCTCACTTTTGGCGTTGGACGAAGCCTGA--AATTTTTGTGAGCAGAAGGCCATCTGTGCCATAATTTTATCTTAGGGGCTTCCGCGGCTGAACTAGGTTAGTGAATCGATCCCTTCTTTTTGAAATATT----TTTTTTGGGAAAGGACTGCCAGCGTGTTTGCA
>TN1
TTTTTCAGATAAATGTATTTCAGATACGTGTGCTAGCATAGAGATTTAAAACCGAGGAAGGGTTTCGCTGATCTAGACAACAAAGGCTGTAAAATCCACCATGGAAGAAATCACAGATAAAACACAGGAAGAAAACCAAGAAAACAATTCCAATCCTGTGATTAAACGTGCCCGCAAGCTTCTTTACAAAAATCTTCGTGTTGGGGTTACAGATGGCCGTGTTTTCGTGGGAAAATTCCATTGCCTGGACAAGCAGGGAAACATTATTCTCTACGATGCAGTTGAATCCAGACCCACTACCAATAAAATAAAATTATCAACTTCTTCTGATAGCATGGAACAGCGCAGCCTGGGATTGATATTGATATCCGCCCGGGTTCGAACTTCCTGCCATGTGGAATGCTCGTTTGAAGAACAGATTTCAGTTCTTTCGTTGGATTGAAACCTGATTTTTTTGGTGACTAGAGGGTCATCTGTGTTGAAAGATTGATTTCAAGGGTTAGTTGAATTGATCTTTTTCTTTAATAAATTGATTAATTA--ATCTTTTGTGTAGATTTTTG-----------GTTTTGTTTGGG
>TO14
TATCTATGATTGGTATGATATAATTGGTATAATAGACTATAAAAGGATCTTCCCTTTCCTTTCTTTCCTTTTCTAGACCAGAAAGACTGTAAACTCCACCATGGAAGAAAGCACAGATAAAACTCAAGAAGAAAACCAGGAAAGCAATCCCAATCCTCTAGTTAAGCGCGTCCGCAAGCTTCTTTACAAAAACCTACGTGTTGGTGTTATAGATGGCCGTGTTTTCGTGGGAAAATTCCATTGCCTGGACAAGCAGGGGAACATTATCCTGTACGACGCTGTTGAATACAGACCCATCACCAAAAAGGTATCATTATCAACTTCTTCTGATTGTATGGAGCAACGCAATCTGGGGCTGATTTTGATATCCGCCAAGGTTCGAACCTCCTGCCACGTGGAATGTTCGCTTGAAGAGCAGACTTCACTTCTTTCGTTGGATGAAACCTGAATCCTGTTTTGGACTACGGGAGCATATCCGTTGAAAGATTGGCTTCAAGGTTTAGTTGAATTGATTTCTTGGTATAATTAATCATTTTAATTTTAAGTTAGGGTTGTTTGTTTGAGCGAAAGGTTTTTGAATGCGGG
>TPL03
TTATATTTGGTACAGTTGCCGTAGAGGATTAGCAGACTCGGATGGTTAAGGTTTGCCAAATTC-CTGGCGGATCAATCCATGGAAGAAGGAAGCCCTGAAAACGCTGAAGTTCAGGAAGAAAACCCTGAAAATGACGAGAAGAAGGAAGAGAATCCTCTGATTAAGCGAGCCCGTAAGCTTCTTTTTCGCAATCTACGCGTCGGAGTATCAGATGGCCGTGTTTTCGTGGGAAAATTTCACTGCCTGGACAAACAGGGGAATATTATTCTTCACGATGCTGTTGAATACAGGCCCACCTCCAAACTAAAATCGTCATCTTCATCTTCAGATGTCATGGAGCAGCGCAACTTGGGTTTAATTTTAATATCCGCCCGGGTTCGAACCTCCTGCCATGTGGAATCTTCACTTGAAGAACAGATTTCGCTTCTAACCTTGGATTGAAGATTCCTCGATTACAGGTATTGAACAGGATTTGAAGGTTTTATCTTCGAATTAGGGTTAGCTGATCTAGGGTTTCTACTAGACCCTGTTCTTGCTTGTTTTATGTAAGACGTGTTTTTTGTTTTAACTTTTTCTTTTTGATT
>WN5
TCCATTGCCATAGGTAGTTTATTACGCTCTCCCAGGGAAGTTCCAGCAGAATCATTCTTGAAAAAGGGAGCATAAATTGAACCCTATCTAACAAGAATCCATGGAAGAAAGCAGCGATAAATCGCATGACGAAAACTCAGAGAAAGAGTGCAGTCCACTGGTGAAGCGTGCCCGCAAGCTTCTTTTCCGAAATCTGCGCGTCGGGGTTACAGACGGCCGCGTTTTTGTGGGAAAATTCCACTGCCTTGACAAGCAGGGGAATATAATTCTCTACGATGCGGTCGAGTACAGGCCCGTTAGCAAACGAAGAGCATCAACTTCGGCCTCGGATTGCATGGAGCAGCGGAATTTGGGTTTAATTTTGATCTCCGCTCGGGTGCGAACTTCGTACCATGTCGACTGCTCGTTGGAAGAATAGTTTTCGCTTGTCTCGTTGGATGGATCCTGA---AATTTTCCGGGGTGGGAGTGATTTGCGCTGAAAGGTTAGAGAGGATGGGATTCGAGCCCGACCCCGGTTTTGCAGCATCCGAGCATGGAGGCCATCACCGAGGTGGCGGTTGCAGATGAATTCCTGCACAAAGA
>WS10
CAATATTAATAAAATGGGGTCCTTTACCATTTTTTTGTCAAAAAAAATCCACAGATATATAAAGTTAAAAAATCGGGGCAGAAAGCCTGCAAGGTTCGACATGGAAGAAAGCACAGATAAAACGGAAGAAGAAAACCAGGAAAGCAATCCCAATCCTCTGGTTAAGCGCGTCCGCAAGCTTCTTTACAAGAATCTACGTGTTGGTGTCGTAGATGGCCGTGTTTTTGTGGGTAAATTCCATTGCCTTGACAAGCAGGGAAACATTATCCTGTACGATGCAGTTGAATACAGACCCATTACCAAAAAAGCATCATTAACAACTTCTTCTGATTGTATGGAGCAACGCAACCTGGGAGTGATTTTGATATCCGCCAAGGTTCGAACCTCCTGTCATGTGGAATGTTCGCTTGAAGAACAAACTTCACTTCTTTCGTTGGAGGAAGCCTAACTCCATTTTTGGACTTTGGGAGCATCTGTTTTGTAAGATTGACTTCAAGGTTTCGATGGATTGATTACTTCATATAACTAATCAATTAAATTGTAAATTAGGTTTGTTTATTTGAGCTAAAGGTTTTTGAATGCGGG
>WW11
CAATATTAATAAAATGGGGTCCTTTACCATTTTTTTGTCAAAAAAAATCCACAGATATATAAAGTTAAAAAATCGGGGCAGAAAGCCTGCAAGGTTCGACATGGAAGAAAGCACAGATAAAACGGAAGAAGAAAACCAGGAAAGCAATCCCAATCCTCTGGTTAAGCGCGTCCGCAAGCTTCTTTACAAGAATCTACGTGTTGGTGTCGTAGATGGCCGTGTTTTTGTGGGTAAATTCCATTGCCTTGACAAGCAGGGAAACATTATCCTGTACGATGCAGTTGAATACAGACCCATTACCAAAAAAGCATCATTAACAACTTCTTCTGATTGTATGGAGCAACGCAACCTGGGAGTGATTTTGATATCCGCCAAGGTTCGAACCTCCTGTCATGTGGAATGTTCGCTTGAAGAACAAACTTCACTTCTTTCGTTGGAGGAAGCCTAACTCCATTTTTGGACTTTGGGAGCATCTGTTTTGTAAGATTGACTTCAAGGTTTCGATGGATTGATTACTTCATATAACTAATCAATTAAATTGTAAATTAGGTTTGTTTATT-------------------------
