# Supplementary material for: Development of a Target Enrichment Probe Set for Conifer (REMcon)
Source: Biology (Basel). 2024 May 22;13(6):361. doi: 10.3390/biology13060361 (PMC11200496; doi:10.3390/biology13060361)
Supplement: Supplementary file 1 [file biology-13-00361-s001.zip › biology-2960267-supplementary/Sup data/secapr_alignments_paralogs/25.fasta]

>AA3
GTAGCATCATTTGTATCTTTGCTGCAGGTATTTTATCAGTGTATTTTTGTGTCCTCAACTCTTTCCGATATAGCTGGTTTGCAGGAGGAGAATCCTTCAAGGGAGCGTACAATAGTACGGACTGCAGAGAAGCTTAAATCCTTTGGGTTCAACAAACTTCCAGAAAGTGAGGCTCTTCAGCAGTTGTCTCGTAGGAGAGAGGCCTTGCAAAATTGCAAGACTGACATTAATGCCCCTACAGAATTACTCTGTCCGATTTGCAGTGGTCCATTGAACAAAAAAGACTTTGTGGAGATGAGAAAGAGTTTTGTGTCTGGTCCAGACTTGACAACTTTACAAGTAGCCGTGAAGAATGGAGAGACAAGTGTTGAATTATCTGCCTCCGTCTTTCACTGCTTGTGTTGCCCTAGTTGTCAATTCCAGATTCTTGAGGAGCAGAAGCCATCAAGTCAGCATATTTATTCGTTGTTACCAGACGTGATAAAGAAGAGAGCGATAGAAAATGCCATGGCTGGTGAAAACTGGATGAGGTTAGTCTACGC
>AA60
-------------------------------------------------------------------------------------------------------------CCATAGCACGGACAGCAGAGAAACTTAAACCCTTTGGCTTCAACAGGCTTCCAGGAACTGTGACTGCTCACCGATTGTCTCACAGGATTGATGTCTTGCAACATTTCAGGAGTGATGACTATACATCTTTAGAATTGCTGTGTCCAATTTGTAGTGCTCCATTGAATGAGAAGGACTTCATAGAGATTGGAAATGGTATCGGAACTAATTTAGACTGGTCAACTCTACAAGCAGCCCTAAAAAGTAGAGAGCCAAGATTGGATTTGCCTTCACCTGTCTTTAATTGCTTGTGTTGTCCTAGTTGTCAATTTCAGATTCTCCAGGAAAAGAAGCCATCTGGTCAGCTTATATATTCATTGTTACCAGATATGATGAAGAAGAAAGCAGTAGAAAATGTCATCTCAAACGATAGTTGGATGAGGTTAGTTAACTT
>AAR4
GTAGCATCATTTGTATCTTTGCTGCAGGTATTTTATCAGTGTATTTTTGTGTCCTCAACTCTTTCCGATTTAGCTGGTTTGCAGGAGGAGAATCCTTCAAGGGAGCGTACAATAGTACGGACTGCAGAGAAGCTTAAATCCTTTGGGTTCAACAAACTTCCAGAAAGTGAGGCTATTCAGCAGTTGTCTCGTAGGAGAGAGGCCTTGCAAAATTGCAAGACTGACATTAATGCCCCTACAGAATTACTCTGTCCGATTTGCAGTGGTCCATTGAACAAAAAAGACTTTGTGGAGATGAGAAAGAGTTTTGTGTCTGGTCCAGACTTGACAACTTTACAAGTAGCCGTGAAGAATGGAGAGACAAGTGTTGAATTATCTGCCTCCGTCTTTCACTGCTTGTGTTGCCCTAGTTGTCAATTCCAGATTCTTGAGGAGCAGAAGCCATCAAGTGAGCATATTTATTCGTTGTTACCAGACGTGATAAAGAAGAGAGCGATAGAAAATGCCATGGCTGGTGAAAACTGGATGAGGTTAGTCTACGC
>AF1
GTGGCATCATTTGTTGCTTTACTGCAGGTATTTTATTACCATACAATATTGTCCTAATTTTTTCTTCATTTATATGGTTTGCAGGAAGAAAATCCGTCAAGGGAGCGCACAATTGTACGGACAGCAGAGAAGCTTAAAGCCTTTGGCTTCAACAGGATTCCAGAAACTGAGGCTATCCAGCATTTTTCTCGAAGGAGAGATGCCGTACAACATTGCAATAATGTCATAAGTGCTTTTTCAGAAGTACTTTGTCCAATTTGCAGTGGTCCATTAAATGAGAAGGAATTCGAGGAGATTAGAAAGAGTCTTGGGACTGATGCTGACTTGCCAACTTTACAAGTTGCTGTAAAGAAGGGAGAAACAAATCTCAACTTGCCTTCCTCTGTCTTTCATTGCTTGTGTTGCCCTAGTTGTCAATTTCAGATTCTTCAAGAGCAGAGGTCATCAAGTCAGCACGTCTATTCGCTATTACCAGATATAATGAAGAAGAGAGCGATAGAAAATGTTGTCGCTAATAAAAATTGGATGAGGTCAGTTCATAC
>AG2
GTGGCATCATTTGTTGCTTTACTGCAGGTATTTTATTACCATACAATATTGTCCTAATTTTTTCTTCATTTATATGGTTTGCAGGAAGAAAATCCGTCAAGGGAGCGCACAATTGTACGGACAGCAGAGAAGCTTAAAGCCTTTGGCTTCAACAGGATTCCAGAAACTGAGGCTATCCAGCATTTTTCTCGAAGGAGAGATGCCGTACAACATTGCAATAATGTCATAAGTGCTTTTTCAGAAGTACTTTGTCCAATTTGCAGTGGTCCATTAAATGAGAAGGAATTCGAGGAGATTAGAAAGAGTCTTGGGACTGATGCTGACTTGCCAACTTTACAAGTTGCTGTAAAGAAGGGAGAAACAAATCTCAACTTGCCTTCCTCTGTCTTTCATTGCTTGTGTTGCCCTAGTTGTCAATTTCAGATTCTTCAAGAGCAGAGGTCATCAAGTCAGCACGTCTATTCGCTATTACCAGATATAATGAAGAAGAGAGCGATAGAAAATGTTGTCGCTAATAAAAATTGGATGAGGTCAGTTCATAC
>AH26
GTAGCATCTTTTGTTGCATTGTTGCAGGTATTTGAGTAGTACTCTGTTTTATCATGAAATTCTTTACTTTAAGTTGGTCTGTAGGAAGAAAATCCTTCAAGGGAGCGTACAATAGTACGGACGGCAGAGAAGCTTAACACATTCAGCTTCAATCAGCTTCCAGAAAGTGAGGCTATTTACCAGTTGCCTCGTAGGCGGGAAGCCTTGCGAAATTGCATGACTAACAACACATCCTCCTTGGAATTACTGTGCCCAATTTGTAGTGGTCCGTTGAATGACAAGGACTTCGTGGACATAACAAACAGTCTTGGTACAGATTCATGCTTGAGGGCTTTTTTTGTTGCTATAAAGAATGGAGAGACAACTCTTGACTTGCCTTCATCCATTTTTCAGCACCTGTGTTGTCCTAGTTGTCAATTTCAGATCTTTCATGATGAGAAGGCATCAAGCCAGCATATTCATCCTCTGTTACCAGATGTAATGAAGAAAAGAGCAGTGGATAATGTCATCTCAAATGAAAGCTGGATGAGGTCAGTTAGTAC
>AME1
GTAGCATCATTTGTATCTTTGCTGCAGGTATTTTATCAGTGTATTTTTGTGTCCTCAACTCTTTCTGATTTAGCTGGTTTGCAGGAGGAGAATCCTTCAAGGGAGCGTACAATAGTACGGACTGCAGAGAAGCTTAAATCCTTTGGGTTCAACAAACTTCCAGAAAGTGAGGCTATTCAGCAGTTGTCTCGTAGGAGAGAGGCCTTGCAAAATTGCAAGGCTGACAATAATGCCCCTTCAGAATTACTCTGTCCGATTTGCATTGGTCCATTGAACAAAAAAGACTTTGTGGAGATGAGAACGAGTTTTGTGTCTGGTCCAGACTTGACAACTTTACAAGCAGCCATGAAGAATGGAGAGACAACTATTGACTTATCTGCCTCCATCTTTCACTGCTTGTGTTGCCCTAGTTGTCAATTCCAGATTCTTGAGGAGCAGAAGCCATCAAGTCAGCATATTTATTCGTTGTTACCAGATGTGATAAAGAAGAGAGCAATAGAAAATGCCATGGCTGGTGAAAACTGGATGAGGTTAGTCTATGC
>AP25
GTAGCATCTTTTGTTGCATTGTTGCAGGTATTTGAGTAGTACTCTGTTTTATCATGAAATTCTTTACTTTAAGTTGGTCTGTAGGAAGAAAATCCTTCAAGGGAGCGTACAATAGTACGGACGGCAGAGAAGCTTAACACATTCAGCTTCAATCAGCTTCCAGAAAGTGAGGCTATTTACCAGTTGCCTCGTAGGCGGGAAGCCTTGCGAAATTGCATGACTAATAACACATCCTCCTTGGAATTACTGTGCCCAATTTGTAGTGGTCCGTTGAATGACAAGGACTTCGTGGACATAACAAACAGTCTTGGTACAGATTCATGCTTGAGGGCTTTTTTTGTTGCTATAAAGAATGGAGAGACAACTCTTGACTTGCCTTCATCCATTTTTCAGCACCTGTGTTGTCCTAGTTGTCAATTTCAGATCCTTCATGATGAGAAGGCATCAAGCCAGCATATTCATCCTCTGTTACCAGATGTAATGAAGAAAAGAGCAGTGGATAATGTCATCTCAAATGAAAGCTGGATGAGGTCAGTTAGTAC
>APA47
GTGGCATCATTTGTTGCTTTACTGCAGGTATTTTATTACCATACAATGTTGTCCGAATTTTTTCTTCATTTATATGGTTCGCAGGAAGAAAATCCATCAAGGGAGCGTACAATTGTACGGACAGCAGAGAAGCTGAAAGCCTTTGGCTTCAACAGGATTCCAGAAACTGAGGCTATCCAGCATTTTCCTCGAAGGAGAGATGCCCTACAACATTGCAATGCTGTCATTAGTGCTTTTTCAGAATTACTGTGTCCAATTTGCAGTGGTCCATTAAATGAGAAGGAATTCGAGGAGATTAGAAAGAGTCTTGGGACTGATGCAGACTTGTCAACTTTACAAGTTGCTGTAAAGAATGGGGAGACAAATCTCAACTTACCTTCCTCTATCTTTCATTGCATGTGTTGTCCTAGTTGTCAATTTCAGATTCTTCAAGAGCAGAGGCCATCAAGTCAGTATGTCTATTCGCTATTACCAGATGTAATGAAGAAGAGAGCGATAGAAAATGTTGCCGCTAATGAAAGTTCGATGAGGTTGGTTCATAC
>AR2
----------------------------------------------------------------------------------------------------------------------------------------AATCTTTTGGGTTCAACAAACTTCCAGAAAGTGAGGCTATTCAGCAGTTGTCTCATAGGAGAGAGGCCTTGCAAAATTGCAAGACTGACAATAATGCCCCTTCAGAATTACTCTGTCCGATTTGCAGTGGTCCATTGAACAAAAAAGACTTTGTGGAGATGAGAACGAGTTTTGTGTCTGGTCCAGACTTGACAACTTTACAAGCAGCCATGAAGAATGGAGAGACAACTATTGACTTATCTGCCTCCATCTTTCACTGCTTGTGTTGCCCTAGTTGTCAATTCCAGATTCTTGAGGAGCAGAAGCCATCAAGTCAGCATATTTATTCGTTGTTACCAGATGTGATAAAGAAGAGAGCAATAGAAAATGCCATGGCTGGTGAAAACTGGATGAGGTTAGTCTATGC
>AS57
GTAGAATCATTTGTTGCATTATTGCAGGTATTTGAGCAATATATGTTTTCTCCTTAATTCTTTTTTCCTTTAGTTGGTTTGTAGGAAGAAAATCCTTCAAGGTAGCGTACAATAGCACGAACGGCAGAGAAACTTAAATCCTTTGGCTTCAACAGGCTTCCAGAAACTGAGACTGTTCAGAAGTTGTCTCATAGGAGTGATGCCTCGCAACTTTGCAGGAGTGATGATAATACCTCTTTAGAATTGCTTTGTCCAATTTGCAGTGCTGCATTGAATGAGAAGGATTTCATGGAGATTAGAAAGGGTTTTGGGACTAATTTAGACTTGACAACTTTACAAGCAGCCCTAAAAAATAGAGAGACAAGATTGGAGTTGCCTTTACCAGTCTTTCATTGCTTGTGTTGTCCTAGTTGTCAATTTCAGATTCTCCAGGAACAGAAACCATCGGGTCAGATTATTTATTCGTTGTTACCAGATATAATGAAGAAGAGAGCAATGGAAAATGTCATTTCAAATGATAGTTGGATGAGGTTAGTC-----
>ASA51
GTGGCATCATTTGTTGCTTTACTACAGGTATTTTATCACCATACAGTATTGTCCTAATTTTTTCCTCATTTATATGGTTTGCAGGAAGAAAATCCGTCAAGGGAGCGTACAATTGTACGGACAGCAGAGAAGCTTAAAGCCTTTGGCTTCAACAGGATTCCAGAAACTGAGGCTATCCAGCATTTGCCTCGAAGGAGAGATGCCTTACAAAATTGCACTACTGCCATCAATGCTTTTTCAGAAGTTCTGTGCCCAATTTGCAGTGGTCCATTAAATGAGAAGAACTTTGAGGAGATTAGAAAGAATCTTGGGACTGATGCAAACTTTCCAACTTTACAAGTTGCTGTAAAGAATGGAGAGACAAATCTCAACTTGCCTTCCTCTATCTTTCATTGCTTGTGTTGTCCTAGTTGTCAATTTCAGATTCTTCAGGAGCAGAGTCCATCAAGTCGGTATATTTATTCGGTATTACCAGATGTAATGAAGAAGAAAGCAACAGAAAATGTTGTTGCTAATGAAAGTTGGATGAGGTTGGTTTGTAT
>CB35
GTAGCATCATTTGTTGCATTGCTGCAGGTATTTGAGTAGTACTCTGTTTTATCATGAAATTCTCTACTTTAAGTTGGTGTGTAGGAAGAAAATCCTTCAAGGGAGCGTACAATAGTACGGACAGCAGAGAAGCTTAACACATTTAGCTTCAATCAGCTTCCAGAAAGTGAGGCTATTTATCAGTTGCCTCGTAGGCGGGAAGCCTTGCGAAATTGCATGACTAACAGCACATCC--------------------------------------------------------------------------------------------------------------------------------------------------------------------------------------------------------------------------------------------------------------------------------------------------------------------
>CDE34
GTAGCATCATTTGTTGCATTGCTGCAGGTATTTGAGTAGTACTCTGTTTTATCATGAAATTCTCTACTTTAAGTTGGTGTGTAGGAAGAAAATCCTTCAAGGGAGCGTACAATAGTACGGACAGCAGAGAAGCTTAACACATTTAGCTTCAATCAGCTTCCAGAAAGTGAGGCTATTTACCAGTTGCCTCGTAGGCGGGAAGCCTTGCGAAATTGCATGACTAACAGCACATCCTCCTTGGAATTACTGTGCCCAATTTGTAGTGGTCCCTTGAATGACAAGGACTTCATGGAGATGATAAACAGTCTTCGGACAGATTCACGCTTGAGGGCTTTTTTTGTTGCTATAAAGAATGGAGAGACAACTCTTGACTTGCCTTCGTCTGTTTTTCAGCGCCTGTGTTGTCCTGGTTGTCAATTTCAGATCCTTCATGACCAAAAGGCATCAAGCCAGCATATTCATCCTCTGTTACCAGATGTAATGAAGAAAAGAGCAGTGGATAATGTCATCTCTAATGAAAGCTGGATGAGGTCAGTTAATAC
>CF38
GTAGAATCGTTTGTTGCATTATTGCAGGTATTTGAGCAGCACATGTTTTCTTCTCTGAACTTATGTTCTTGAATTGGTTTGTAGGAAGAAAATCCTTCAAGGGAACGTACAATAGCACGGACAGCAGAGAAACTGAAATCCTTTGGCTTCAACAGGCTTACGGAAAGCAAGGATATTCACCAGCTGCTTCGTAGGAGAGATGCCTTACAACATTGCAGGATTGTTGATACTACCTCTTCAGAGTTACTCTGTCCAATTTGTAGTGCTCCATTAAATGAGAAGGACTTCGTGGAGAATAGAAAGAGTTTTGGGACTGATGTAGACTTGACAAATTTACGAGTAGCCATGAATAATAGAGATACAATTCTTGACTTGCCTTCACCCATCTTTCACTGTGTGTGTTGTCCTAGTTGTCAATTTCAGATTCTCCAGACAGAGAAGCCATCGAATCGGTTTATTTACTCGCTGTTACCAGATATAATGAAGAAGAGAGCAATGGAAAATGCCATTTCTAATGAAAGTTGGATGAGGTTAGTTAGAAC
>CH19
GTAGAATCGTTTGTTGCATTATTGCAGGTATTTGAGCAATATTTGTTTTCTCCCCAATTTTCTAATTGTTGAGTTGGTTTGTAGGAAGAAAATCCTTCCAGGGAGCGCACAATAGCACGGACAGCAGAGAAACTAAAACCATTTGGCTTCAACAGGCTTCCAGAAACTGATACTGTTCGCCGGTTGTCCCATAGGAGTGATGGCTCACAGCATTGCAGGAGTGATGATAATACCTCTTTAGAATTGCTTTGTCCAATATGCAATGCTTCTTTGAACGAGAAGGACTTTAGGGAGATTAGAAAGGGCTTTGGAACTAATTTTGACTTGACAACTTTACAAGCAACCCTAGAAAATAAAGAGACAAGATTGGACTTACCTTCACCAGTCTTTTATTGCTTGTGTTGTCCTAGTTGTCAATTTCAGATTCTGCAGGAACAGAAGCCATCCGGCCAGTTTGTTTATTCACTGTTACCAGATATAATGAAGAAGAAAGCAGTAGAAAATGTCATCTCAAATGGTAGTTGGATGAGGTAAGTCACAAC
>CHA37
GTAGAATCGTTTGTTGCATTATTGCAGGTATTTGAGCAGCACATGTTTTCTTCTCTGAACTTATGTTCTTGAATTGGTTTGTAGGAAGAAAATCCTTCAAGGGAACGTACAATAGCACGGACAGCAGAGAAACTGAAATCCTTTGGCTTCAACAGGCTTACGGAAAGCAAGGATATTCACCAGCTGCTTCGTAGGAGAGATGCCTTACAACATTGCAGGATTGTTGATACTACCTCTTCAGAGTTACTCTGTCCAATTTGTAGTGCTCCATTAAATGAGAAGGACTTCGTGGAGAATAGAAAGAGTTTTGGGACTGATGTAGACTTGACAAATTTACGAGTAGCCATGAATAATAGAGATACAATTCTTGACTTGCCTTCACCCATCTTTCACTGCGTGTGTTGTCCTAGTTGTCAATTTCAGATTCTCCAGACAGAGAAACCATCGAATCGGTTTATTTACTCGCTGTTACCAGATATAATGAAGAAGAGAGCAATGGAAAATGCCATTTCTAATGAAAGTTGGATGAGGTTAGTTAGAAC
>CJ24
GTAGAATCATTCGTTGCATTGTTGCAGGTATTTGAGTAGTATATGTTTTCTCCTCAATTTTTCTGTCTTTGAATTGGTTTGTAGGAAGAAAATCCTTCGAGGGAGCGTACAATAGCGCGAACAGCAGAGAAACTTAAACCCTTTGGCTTCAACAGACTTCCGGAAGCTGATACTGTTCGCCAGTTGTCTCATAGGAGTGATGCCTCACAACATTGCAGGAGTGATGATAATACCTTTTTAGAATTGCTTTGTCCAATTTGTAGTGCTCCATTGAACGAGAAGGATTTCATGGAGATTAGAAAGGGTTTTGGGACTAATTTAGACTTGACATCTTTACAAGCAGCCCTTAAAAATAGAGAAACAAGATTGGATTTGCCTTCACCAGTATTTCATTGCTTGTGTTGTCCTAGTTGTCAATTTCAGATTCTCCAGGAACAGAAGCCATCTGGTCAGTTTGTTTATTCACTGTTACCAGATATAATGAAGAAGAGAGCAATAGAAAATATCATTTCAAATGATAGTTGGATGAGGTTAGTCAACAT
>CK7
GTAGAATCATTTGTTGCATTACTGCAGGTATTTGAGCATTATATGTTTTCCCCTCAATTTTTCTGTCCTTGGATTGGTTTGTAGGAAGAAAATCCTTCGAGGGAGCGTACAATAGCACGAACAGCAGAGAAACTTAAACCCTTTGGCTTCAACAGGCTTCCAGAAAGTGAGTCTGTTCACCAGTTGTCTCGTAGGAGTGATGCCTCAAAACATTGCAGGAGTGATGATAATACCTCTTTAGAATTGCTTTGTCCAATTTGCAGTGCTCCATTGAATGAGAAGGACTTCGTGGAGATTAGAAAGGGTTTTGGGGCTAATTTAGACTTGACAACTTTACAAGTAGCCCTAAAAAATGGAGAGACAAGACTGGACTTGCCTTCACCAGTCTTTCATTGCTTGTGTTGTCCTAGTTGTAAATTTCAGATTCTCCAGGAACAGAAGCCGTTGGGCCAGTCTATTTATTCGCTGTTACCAGATATTATGAAGAAGAGAGCAATAGAAAATGTCATTTCTAATGATAGTTGGATGAGGTTAGTTAACAC
>CL6
GTAGAATCATTTGTTGCATTACTGCAGGTATTTGAGCATTATATGTTTTCCCCTCAATTTTTCTGTCCTTGGATTGGTTTGTAGGAAGAAAATCCTTCGAGGGAGCGTACAATAGCACGAACAGCAGAGAAACTTAAACCCTTTGGCTTCAACAGGCTTCCAGAAAGTGAGTCTGTTCACCAGTTGTCTCGTAGGAGTGATGCCTCAAAACATTGCAGGAGTGATGATAATACCTCTTTAGAATTGCTTTGTCCAATTTGCAGTGCTCCATTGAATGAGAAGGACTTCGTGGAGATTAGAAAGGGTTTTGGGGCTAATTTAGACTTGACAACTTTACAAGTAGCCCTAAAAAATGGAGAGACAAGACTGGACTTGCCTTCACCAATCTTTCATTGCTTGTGTTGTCCTAGTTGTAAATTTCAGATTCTCCAGGAACAGAAGCCGTTGGGCCAGTCTATTTATTCGCTGTTACCAGATATTATGAAGAAGAGAGCTATAGAAAATGTCATTTCTAATGATAGTTGGATGAGGTTAGTTAACAC
>CM9
GTAGAATCTTTTGTTGCGTTATTGCAGGTATTTAAGCAATATACGTTTTCTCCTCGATTTTCTGATCATGTAGTTGGTTTGTAGGAAGAAAATCCTTCCAGGGAGCATACCATAGCACGGACAGCAGAGAAACTTAAACCCTTTGGCTTCAACAGGCTTCCAGGAACTGTGACTGCTCACCGATTGTCTCACAGGAGTGATGTGTTGCAACATTTCAGGAGGGATGACTATACCTCTTTAGAATTGCTGTGTCCAATTTGTAGTGCTCCATTGAATGAGAAGGACTTCATAGAGATTACAAATGGTATTGGAACTAATTTAGACTGGTCAACTCTACAAGCAGCCCTAAAAAGTAGAGGGGCAAGATTGGATTTGCCTTCACCAGTCTTTAATTGCTTGTGTTGTCCTAGTTGTCAATTTCAGATTCTCCAGGACAAGAAGCCATCTGGTCAGCTTATTTATTCATTGTTACCAGATATGATGAAGAAGAAAGCAGTAGAAAATGTCATCTCAAACGATAGTTGGATGAGGTTAGTTTTAGA
>CO8
AATTGATTTTAGGTCTGTGCACAACAAGAATTCTGTAAAGGGACGGGGATAATGTTTACCTGGAGTGTTGATGCAAGATGGAAGGAAGGAAATCCTTCCAGGGAGCATACCATAGCACTGACAGCAGAGAAACTTAAACCCTTTGGCTTCAACAGGCTTCCAGGAACTGTGACTGCTCACCGATTGTCTCACAGGAGTGATGTCTTGCAACATTTCAGGAGTGATGACTATACCTCCTTAGAATTGCTGTGTCCAATTTGTAGTGCTCCATTGAATGAGAAGGACTTCATAGAGATTAGAAATGGTATTGGAACTAATTTAGACTGGTCAACTCTACAAGCAGCCCTAAAAAGTAGAGAGGCAAGATTGGATTTGCCTTCACCAGTCTTTAATTGCTTGTGTTGTCCTAGTTGTCAATTTCAGATTCTCCAGGAAAAGAAGCCATCTAGTCAGCTTATTTATTCATTGTTACCAGATATGATGAAGAAGAAAGCAGTAGAAAATGTTATCTCAAATGATAGTTGGATAAGGTTAGTTAACTT
>CP16
GTAGAATCGTTTATTGCATTATTGCAGGTATTTGAGCAATATATGTTTTCTCCTCAATTTTCTAATTGTTAAGTTGGTTTGTAGGAAGAAAATCCTTCCAGGGAGCGTACAATAGCACGGACAGCAGAGAAACTTAAACCCTTTGGCTTCAACAGGCTTCCAGAAACTGAGACTGTTCGCCGGTTGTCTCATAGGAGTGACGGCTCGCAACATTGCAGGAGTGATGATAATACCTCTTTAGAATTGCTTTGTCCAATATGCAGTGCTCCATTGAATGAGAAGGACTTCAGGGAGATTAGAAAGAGTTTTGGAACTAATTTAGACTTGACAACTTTACAAGCAGCCCTAAAAAATAAAGAGACTAGATTGGACTTGCCTTCACCAGTCTTTCATTGCTTGTGTTGTCCTAGTTGTCAATTTCAGATTCTCCAGGAACAGAAGCCATCCGGTCAGTTTATTTATTCACTGTTACCAGATATAATGAAGAAGAGAGCAGTAGAAAATGTCATCTCAAATGACAGTTGGATGAGGTTAGTCAACAC
>CP161
GTAGAATCGTTTATTGCATTATTGCAGGTATTTGAGCAATATATGTTTTCTCCTCAATTTTCTAATTGTTAAGTTGGTTTGTAGGAAGAAAATCCTTCCAGGGAGCGTACAATAGCACGGACAGCAGAGAAACTTAAACCCTTTGGCTTCAACAGGCTTCCAGAAACTGAGACTGTTCGCCGGTTGTCTCATAGGAGTGACGGCTCGCAACATTGCAGGAGTGATGATAATACCTCTTTAGAATTGCTTTGTCCAATATGCAGTGCTCCATTGAATGAGAAGGACTTCAGGGAGATTAGAAAGAGTTTTGGAACTAATTTAGACTTGACAACTTTACAAGCAGCCCTAAAAAATAAAGAGACTAGATTGGACTTGCCTTCACCAGTCTTTCATTGCTTGTGTTGTCCTAGTTGTCAATTTCAGATTCTCCAGGAACAGAAGCCATCCGGTCAGTTTATTTATTCACTGTTACCAGATATAATGAAGAAGAGAGCAGTAGAAAATGTCATCTCAAATGACAGTTGGATGAGGTTAGTCAACAC
>CT15
GTAGAATCGTTTATTGCATTATTGCAGGTATTTGAGCAATATATGTTTTCTCCTCAATTTTCTAATTGTTGAGCTGGTTTGTAGGAAGAAAATCCTTCCAGGGAGCGTACAATAGCACGGACAGCAGAGAAACTTAAGCCCTTTGGCTTCAACAGGCTTCCAGAAACTGAGACTGTTCGCCGGTTGTCTCATAGGAGTGATGGCTTGCAACATTGCAGGAGTGATGATAATGCCTCTTTAGAATTGCTTTGTCCAATATGCAGTGCTCCATTGAATGAGAAGGACTTCAGGGAGATTAAAAAGGGTTTTGGAACTAATTTAGACTTGACAACTTTACAAGCAGCCTTAAAAAATAAAGAGACAAGATTGGACTTGCCTTCACCAGTCTTTCATTGCTTGTGTTGTCCTAGTTGTCAATTTCAGATTCTCCAGGAACAGAAGCCATCTGGTCAGTTTATTTATTCACTGTTACCAGATATAATGAAGAAGAGAGCAGTAGAAAATGTCATCTCAAATGACAGTTGGATGAGGTTAGTCAACAC
>DA12
GTAGAATCTTTTGTTGCATTATTGCAGGTATTTGAGCAATATATGTTTTCTACCCAATTTTCTGATCATTGAGCTGGTTTGTAGGAAGAAAATCCTTCGAGGGAGCGTACCATAGCACGGACAGCAGAGAAACTTAAACCCTTTGGCTTCAACAGGCTTCCAGAAACTGAGACTGCTCATCGGTTGTCTCAGAGGAGTGATGCCTTGCAACATTTCAAGAGTGATGACAATACCGCTTTAGAATTGCTCTGTCCAATTTGCAGTGCTCCATTGAATGAGAAGGACTTCATAGAGATTAGAAAGGGTTATGGAACTAATTTAGATTGGGCAACTCTACAAGCAGCCCTAAAAAGTAGAGAGACAAGATTGGACTTGCCTTCAACAGTCTTTCATTGCTTGTGTTGTCCTAGTTGTCAATTTCAGATTCTCCAGGAACAGAAGCCATCTGGTCAGCTTATTTATTCCTTGTTACCAGATATGATGAAGAAGAAAGCAGTAGAAAATGTCATCTCAAATGATAATTGGATGAGGTTAGGCAACAT
>DB53
GTGGCATCATTTGTTGCTTTACTGCAGGTATTTTATTACTACACAATATTGTCTTATTTTTATCTTCATTTATATGGTTCGCAGGAAGAAAATCCATCTAGGGAGCGTACAATTGTACGGACAGCAGAGAAGCTTAGAGCCTTTGGCTTTAATAGGATTCCACAAACTGAGGCTATCCAGCATTTTCCTTCTAGGAGAGATGCCGTACAACATTGCAAGAATGTCATTAATTCTTTTTCAGAAGTACTGTGTCCAATTTGCAGTGGTCCATTAAATGAGAAGGAACTCGAGGAGATTAGAAAGAGTCTTGGGATTGATGCAGACTTGTTAACTTTACAAGTTGCTGTAAAGAATGGAGAGACAAGTCTCAACTTGCCTTCCTCTATCTTTCATTGCTTGTGTTGTCTTAGTTGTCAATTCCAGATTCTTCAAGAGCAGAGGCAATCAAGTCAGTATGTCTATTCACTATTACCAGATGTAATGAAGAAGAGAGCGATAGGAAATGTTGTTGCTAATGAAAGTTGGATGAGGTTGGTTCATAC
>DC1
GTGGCATCATTTGTTGCTTTACTGCAGGTATTTTATTACTACACAATATTGTCTTATTTTTATCTTCATTTATATGGTTCGCAGGAAGAAAATCCATCTAGGGAGCGTACAATTGTACGGACAGCAGAGAAGCTTAGAGCCTTTGGCTTTAATAGGATTCCACAAACTGAGGCTATCCAGCATTTTCCTTCTAGGAGAGATGCCGTACAACATTGCAATAATGTCATTAATTCTTTTTCAGAAGTACTGTGTCCAATTTGCAGTGGTCCATTAAATGAGAAGGAACTCGAGGAGATTAGAAAGAGTCTTGGGATTGATGCAGACTTGTTAACTTTACAAGTTGCTGTAAAGAATGGAGAGACAAGTCTCAACTTGCCTTCCTCTATCTTTCATTGCTTGTGTTGTCTTAGTTGTCAATTCCAGATTCTTCAAGAGCAGAGGCAATCAAGTCAGTATGTCTATTCACTATTACCAGATGTAATGAAGAAGAGAGCGATAGGAAATGTTGTTGCTAATGAAAGTTGGATGAGGTTGGTTCATAC
>DD1
GTGGCATCATTTGTTGCTTTACTGCAGGTGTTTTATTAGTATACAATATTTTCCTAATTTTTTTTTCATTTATATGGTTCACAGGAAGAAAATCCATCAAGGGAGCGTACAATTGTACGGACAGCAGAGAAGCTTAAAGCCTTTGGCTTCAACAGGATTCCACAAACTGAGGCTATACAGCATTTTCCTCGAAGGAGAGATGCTGTACAACATTGCAATAATGTCATTAGTTCTTTTTCTGAAGTACTGTGTCCAATTTGCAGTGGTCCATTAAATGAGAAGGAATTCGAGGAGACTAGAAAGAGTCTTGGGACTGATGCAGACTTGTCAACTTTACAAGTTGCTGTGAAGAATGGAGATAAAAATCTCAACTTGCCTTCCTCTATCTTTCATTGCTTGTGTTGTCGTAGTTGTCAATTTCAGATTCTTCAAGAGCAGAGGCTATCAAGTCAGTATGTCTATTCACTATTACCAGATGTAATGAAGAAGAGAGCGATGGAAAATGTTGTTGCTAATGAAAGTTGGATGAGGTTGGTTCATAC
>DIM50
GTGGCATCATTTGTTGCTTTACTGCAGGTGTTTTATTAGTATACAATATTGTCCTAATTTTTTCTTCATTTATATGGTTCACAGGAAGAAAATCCATCAAGGGAGCATACAATTGTACGGACAGCAGAGAAGCTTAAAGCCTTTGGCTTCAACAGGATTCCACAAACTGAGGCTATACAGCATTTTCCTCGAAGGAGAGATGCTGTACAACATTGCAATAATGTCATTAGTTCTTTTTCAGAAGTACTGTGTCCAATTTGCAGTGGTCCATTAAATGAGAAGGAATTCGAGGAGACTAGAAAGAGTCTTGGGACTGATGCAGACTTGTCAACTTTACAAGTTGCTGTGAAGAATGGAGATAAAAATCTCAACTTGCCTTCCTCTATCTTTCATTGCTTGTGTTGTCTTAGTTGTCAATTTCAGATTCTTCAAGAGCAGAGGCTATCAAGTCAGTATGTCTATTCACTATTACCAGATGTAATGAAGAAGAGAGCGATGGAAAATGTTGTTGCTAATGAAAGTTGGATGAGGTTGGTTCATAC
>FC13
GTAGAATCTTTTGTTGCATTATTGCAGGTATTTGAGCAATATATGTTTTCTACTCAATTTTCTGATCATTGAGCTGGTTTGTAGGAAGAAAATCCTTCGAGGGAGCGTACCATAGCACGGACAGCAGAGAAACTTAAACCCTTTGGCTTCAACAGGCTTCCAGAAACTGAGACTGCTCATCGGTTGTCTCAGAGGAGTGATGCCTTGCAACATTTCAAGAGTGATGACAATACCGCTTTAGAATTGCTCTGTCCAATTTGCAGTGCTCCATTGAATGAGAAGGACTTCATAGAGATTAGAAAGGGTTATGGAACTAATTTAGATTGGGCAAATCTACAAGCAGCCCTAAAAAGTAGAGAGACAAGATTGGACTTGCCTTCAACAGTCTTTCATTGCTTGTGTTGTCCTAGTTGTCAATTTCAGATTCTCCAGGAACAGAAGCCATCTGGTCAGCTTATTTATTCCTTGTTACCAGATATGATGAAGAAGAAAGCAGTAGAAAATGTCATCTCAAATGATAGTTGGATGAGGTTAGGCAACAT
>FTS1
GTGGCATCATTTGTTGCTTTACTGCAGGTATTTTATTACTACACAATATTCTCTTATTTTTATCTTCATTTATATGGTTCGCAGGAAGAAAATCCATCTAGGGAGCGTACAATTGTACGGACAGCAGAGAAGCTTAAAGCCTTTGGCTTTAATAGGATTCCACAAACTGAGGCTATCCAGCATTTTCCTTCTATGAGAGATGCCGTACAACATTGCAATAATGTCATTAATTCTTTTTCAGAAGTACTGTGTCCAATTTGCAGTGGTCCATTAAATGAGAAGGAACTCGAGGAGACTAGAAAGAGTCTTGGGATTGATGCAGACCTGTCAAATTTACAAGTTGCTGTAAAGAATGGAGAGACAAGTCTCCACTTGCCTTCCTCTATCTTTCATTGCTTGTGTTGTTTTAGTTGTCAATTCCAGATTCTTCAAGAGCAGAGGCTATCAAGTCAGTATGTCTATTCACTATTACCAGATGTAATGAAGAAGAGAGCGACAGGAAATGTTCTTGCCAATGAAAGTTGGATGAGGTCGGTTCATAC
>FTS2
GTGGCATCATTTGTTGCTTTACTGCAGGTATTTTATTACTACACAACATTCTCTTATTTTTATCTTCATTTATATGGTTCGCAGGAAGAAAATCCATCTAGGGAGCGTACAATTGTACGGACAGCAGGGAAGCTTAAAGCCTTTGGCTTTAATAGGATTCCACAAACTGAGGCTATCCAGCATTTTCCTTCTATGAGAGATGCCGTACAACATTGCAATAATGTCATTAATTCTTTTTCAGAAGTACTGTGTCCAATTTGCAGTGGTCCATTAAATGAGAAGGAACTCGAGGAGACTAGAAAGAGTCTTGGGATTGATGCAGACCTGTCAAATTTACAAGTTGCTGTAAAGAATGGAGAGACAAGTCTCCACTTGCCTTCCTCTATCTTTCATTGCTTGTGTTGTTTTAGTTGTCAATTCCAGATTCTTCAAGAGCAGAGGCTATCAAGTCAGTATGTCTATTCACTATTACCAGCTGTAATGAAGAAGAGAGCGACAGGAAATGTTCTTGCCAATGAAAGTTGGATGAGGTCGGTTCATAC
>GG1
ATAGAAGCACACATGTAGTCATGGTTAAAATTATAATTGCAGTGTCTTGTTTTGTTGTTAGGGACTTTGCCTGCAGATGTGCAATATGTTGATGCAAGATGGAAGGTTCCTGTGGTGCGTCCTCTCCGTGATTGTGTAGCAAAAGAGTTAACCATGCTTTGTCAATTAAATAGGTATGTATCATTCTTTGCTTGGTGCCGACTAAAGGGTGTTGATTCTGGAATCTGCCCAATGTCTTACATGTAGCGTAGTTCTTTCCTTCGCATTATGATAAATAACATTTATTGAGGACAGTTAGAAGTAGATCAGGAATCATGCCTACATTTTCTGGCTGATTGGCCATACATTCATTATATCTGATCGGCAGGGCAGCTGGAAGACAGTTTTCTCAAAGGCTTTCTCAACGCTTGCTG---GATCTCATTTCAGTGTGAACAG------TTTAGTAGCATCATTTGTTGCCTTACTACAGGTAACATGCCTGTCATAATGTGTGAGAATATTCACTGTTTTGTCTTCTATTTGTCTTAAC--CCCTA
>HB41
GTGGCATCCTTTGTTGCTTTGCTACAGGTATTTTATTACCATACAGTATTGTCCTAGATTTTTCTTCATTTATATGGTTTGCAGGAAGAAAATCCATCAAGGGAGCGTACAATTGTACGGACGGCAGAGAAGCTTAAAGCCTTTGGCTTCAACAGGATTCCAGAAACTGAGGTTATCCAGCATTTACCTCGAAGGAGAGGTGCCTTACAAAATTGCAATACTGTCATTAATGCTGTTTCAGAAGTACTGTGTCCAATTTGCAGTGGTCCGTTAAATGAGGAGGACTTTGAGGAGTTTACAAAGAGTCTTGGGACTGATGCAGACTTTTCAACTTTACAAGTTGCCGTAGAGGATGGAGAGACGAATCTCAACTTATCTTCCTCCATCTTTCATTGCTTGTGTTGTCCTAGTTGTCAATTTCAGATTCTAGAGGAGCAGAGGCCGTCAAGTCAGTATATCTATTCGCTATTACCAGATGTAATGAAGAAGAGAGCAATAGAAAATGTTGTCGCTAATGAAAGTTGGATGAGGTTTGTTCACTC
>JO20
GTAGAATCGTTTGTTGCATTATTGCAGGTATTTGAGCAATATTTGTTTTCTCCCCAATTTTCTAATTGTTGAGTTGGTTTGTAGGAAGAAAATCCTTCCAGGGAGCGCACAATAGCACGGACAGCAGAGAAACTAAAACCATTTGGCTTCAACAGGCTTCCAGAAACTGATACTGTTCGCCGGTTGTCCCATAGGAGTGATGGTTCACAGCGTTGCAGGAGTGATGATAATACCTCTTTAGAATTGCTTTGTCCAATATGCAATGCTCCTTTGAATGAGAAGGACTTTAGGGAGATTAGAAAGGGTTTTGGAACTAATTTTGACTTGACAACTTTACAAGCAGCCATAGAAAATAAAGAGACAAGATTGGACTTACCTTCACCAGTCTTTTATTGCTTGTGTTGTCCTAGTTGTCAATTTCAGATTCTGCAGGAACAGAAGCCATCCGGCCAGTTTGTTTATTCACTGTTACCAGATATAATGAAGAAGAGAGCAGTAGAAAATGTCATCTCAAATGATAGTTGGATGAGGTAAGTCACAAC
>JU21
GTAGAATCGTTTGTTGCATTATTGCAGGTATTTGAGCAATATTTGTTTTCTCCCCAATTTTCTAATTGTTGAGTTGGTTTGTAGGAAGAAAATCCTTCCAGGGAGCGCACAATAGCACGGACAGCAGAGAAACTAAAACCATTTGGCTTCAACAGGCTTCCAGAAACTGATACTGCTCGCCGGTTGTCCCATAGGAGTGATGGCTCACAGCATTGCAGGAGTGATGATAATACCTCTTTAGAATTGCTTTGTCCAATATGCAATGCTCCTTTGAATGAGAAGGACTTTAGGGAGATTAGAAAGGGTTTTGGAACTAATTTTGGCTTGACAACTTTACAAGCAGCCATAGAAAATAAAGAGACAAGATTGGACTTACCTTCACCAGTCTTTTATTGCTTGTGTTGTCCTAGTTGTCAATTTCAGATTCTGCAGGAACAGAAGCCATCCGGCCAGTTTGTTTATTCACTGTTACCAGATATAATGAAGAAGAGAGCAGTAGAAAATGTCATCTCAAATGATAGTTGGATGAGGTAAGTCACAAC
>LF2
GTGGCATCATTTGTTGCTTTGCTACAGGTATTTTATTACCGTACAGTATTGTCCTAATTTTTTCTTCTTTTATATGGTTCGCAGGAAGAGAATCCATCAAGGGAGCGTACAATTGTACGGACGGCAGAGAAGCTTAAAGCCTTTGGCTTCAACAGGATTCCAGAAACTGAGGCTATCCATCATTTGCCTCGAAGGAGAGATGCCTTACAAAATTGCAATACTGTCGCTAATGCTTTTTCAGAAGTACTGTGTCCAATTTGCAGTGGTCCATTAAAGGAGGAGGACTTTGAGGAGATTAGAAAGAGCCTTGGGACTGATGCAGACTTTTCAACTTTACAAGTTGCTGTAATGAATGGAGGGACAAATCTCAGCTTGCCTTCCGCTATCTTTCATTGCTTGTGTTGTCCTAGCTGTCAATTTCAGATTCTTCAGGAGAGGAGGCCATCAAATCAGTATACCTATTCGCTATTACCAGATGTAATGAAGAAGAGAGCGATAGAAAATTTTGTCACTAAGGAAAGTTGGATGAGGTTGGTTTGTAC
>MC0
GTGGCATCATTTGTTGCTTTGCTACAGGTATTTTATTACCATGCAGTATTGTCCTAATTTTTTCTTCATTTATATGGCTCGCAGGAAGAAAATCCGTCAAGGGAGCGTACAATTGTACGGACGGCAGAGAAGCTCAAAGCTTTTGGCTTCAACAGAATTCCAGAGACTGAAGCTATCCAGCATTTGCCTCGAATGAGAGATGCCTTACAGAATTGCAATACTGTCATTAGTGCTTTTTCAGAAGTACTGTGTCCAATTTGCAGTGGTCCATTAAATGAGGAGGACTTTGAGGAGATTAGAAAGATTCATGGAACTGATGCAGACTTGTCTACTTTACAAGTTGCTGTAAAGAATGGAGAGACAAATCTCAACTTGCCTTCTTCTATCTTTCATTGCTTGTGTTGTCCTAGTTGTCAATTTCAGATTCTTCAGGAGGGGAGGCCACCAAGTCAGTATATTTATTCGCTATTACCAGATGTAATGAAGAAGAGAGCAATAGAAAATGTTGTCGCTAATGAAAGTTGGATGAGGTTGGTTCGTAC
>MT0
GTGGCATCATTTGTCGCTTTACTGCAGGTATTCTGTTACCGTACAGTATTGTCCTAATTTTTTCTTCATTTATATGGTTTGCAGGAAGAAAATCCGTCAAGGGAACGTACAATTGTTCGGACGGCAGAGAAGCTTAAAGCATTTGGCTTCAACAGAATTCCAGAAACTGAGGCTTTCCAGCATCTTCCTC--AGGAGAGATGGATTACAAAATTGCAATACTGTGATTAGTGCTTTTTCAGAAGTACTGTGTCCAATTTGCAGCGGTCCATTAAATGAGAAGGAATTTGAGGAGATTAGAAAGAGCCTTGGGACTGATGCAGACTTACCAACTTTACAAGTTGCTGTAAAGAATGGAGAGGCAGATCTCAACTTGCCTTCCTCCATCTTTCATTGCTTGTGTTGTCCTAGTTGTCAATTTCAGATTCTTCAAGAGCAGATGCCATCAAGTCAGTATGTCTATTCGCTATTACCAGATGTAATGAAGAAGAGAGCGATAGAAAATGTTGTCGCTAATGAAAGTTGGATGAGGTTGGTCTGGAC
>NN48
GTAGCATCATTTGTTGCTTCACTGCAGGTATTTTATTACCATACAATATTGTCCTAATTTTTTCTTCATTTATATGGTTTGCAGGAAGAAAATCCGTCAAGGGAGCGCACAATTGTACGGACAGCAGAAAAGCTTAAAGCCTTTGGCTTCAACAGGATTCCAGAAACTGAGGCTATCCAGCATTTTTCTCGAAGGAGAGATGCCGTACAACATTGCAATAATGTCATAAGTGCTCTTTCGGAAGTACTTTGTCCAATTTGCAGTGGTCCATTAAATGAGAAGGAATTCGAGGAGATTAGAAAGAGTTTTGGGACTGATGCTGACTTGCCAACTTTACAAGTTGCTGTAAAGAAGGGAGAAACAAATCTCAACTTGCCTTCCTCTGTCTTTCATTGCTTGTGTTGCCCGAGTTGTCAATTTCAGATTCTTCAAGAGCAGAGGTCATCAAGTCAGTATGTCTATTCGCTATTACCAGATATAATGAAGAAGAGAGCGATAGAAAATGTTGTCGCTAATGAAAGTTGGATGAGGTCAATTCATAC
>PA42
GTGGCATCATTTGTTGCTTTACTACAGGTATTTTATCACCATACAGTATTGTCCTAATTTTTTCTTCATTTATATGGTTTGCAGGAAGAAAATCCGTCAAGGGAGCGTACAATTGTACGAACGGCAGAGAAGCTTAAAGCCTTTGGCTTCAACAGGATTCCAGAAACTGAGGGTATCCAGCATTTACCTCGAAGGAGAGATGCCTTACAAAATTGCAATACTGTCCTTAATGCTTTTTCAGAAATTCTGTGTCCAATTTGCAGTGGTCCATTAAATGAGAAGAACTTTGAGGAGATTAGAAAGAATCTTGGAACTGATGCAGACTTGCCAACTTTACAAGTTACTTTCAAGAATGGAGAGACAAATCTCAACTTGCCTTCCTCTATCTTTCATTGCTTGTGTTGTCCTAGTTGTCAATTTCAGATTCTTCAGGAGCAGAGCCCATCAAGTCAGTATATCTATTCACTATTACCAGATGTAATGAAGAAGAAAGCGACAGAAAATGTTGTTGCTAATGAAAGTTGGATGAGGTTGGTTCGTAC
>PF1
GTGGCATCATTTGTTGCTTTACTACAGGTATTTTATTACAATACAGTATTGTCCCATTTTTTTTTTCATTTATATGGTTTGCAGGAAGAAAATCCCTCAAGGGAGCGTACAATTGTACGCACAGCAGAGAAGCTTAAAGCCTTTGGCTTCAACAGGATTCCAGAAACTGAGGCTATCCAGCATTTTCCTCGAAGGAGAGATGCCTTACAAAATTGCAATACTGTCATTAGTGCTTTTTCGGAAGTACTGTGTCCAATTTGCAGTGGTCCATTAAATGAGAAGGAATTCGAGGAGATTAGAAAGAGTCTTGGGACTGATGCAGACTTGCCAACTTTACGAGTTGCTGTAAAGAATGGAGAGACAAATCTTAACTTGCCTTCCTCTATCTTTCATTGCTTGTGTTGTCCTAGTTGTCAATTTCAAATTCTTCAAGAGCAGAGGCCATCAAGTCAGTATGTCTATTCGCGATTACCAGATGTAATGAAGACAAGAGCGATAGAAAATGTTGTCGCTAATGAAAGTTGGATGAGGTTGGTTCATAC
>PFM1
GTGGCATCATTTGTTGCTTTACTACAGGTATTTTATCACCATACAGTATTGTCCTAATTTTTTCCTCATTTATATGGTTTGCAGGAAGAAAATCCGTCAAGGGAGCGTACAATTGTACGGACAGCAGAGAAGCTTAAAGCCTTTGGCTTCAACAGGATTCCAGAAACTGAGGCTATCCAGCATTTGCCTCGAAGGAGAGATGCCTTACAAAATTGCACTACTGCCATCAATGCTTTTTCAGAAGTTCTGTGTCCAATTTGCAGTGGTCCATTAAATGAGAAGAACTTTGAGGAGATTAGAAAGAATCTTGGGACTGATGCAAACTTTCCAACTTTACAAGTTGCTGTAAAGAATGGAGAGACAAATCTCAACTTGCCTTCCTCTATCTTTCATTGCTTGTGTTGTCCTAGTTGTCAATTTCAGATTCTTCAGGAGCAGAGTCCATCAAGTCGGTATATTTATTCGGTATTACCAGATGTAATGAAGAAGAAAGCAACAGAAAATGTTGTTGCTAATGAAAGTTGGATGAGGTTGGTTTGTAT
>PG28
ATAGCATCATTTGTTGCATTGCTGCAGGTATTTGAGTAGTACTCTGTTTTATCATGAAATTCGCTACTTTAAGTTGGTTTGTAGGAAGAAAATCCTTCAAGAGAGCGTACAATAGTGCGGACAGCAGAGAAGCTTAACACATTTAGCTTCAATCAGCTTCCAGAAAGTGAGGCTATTTACCAGTTGCCTCGTAGACGGGAAGCCTTGCGAAATTGCATGACTAACAACAGATCCTCCTTGGAATTACTGTGTCCAATTTGCAGTGGTCCATTGAATGACAAGGACTTCATGGAGATAATAAACAGTCTTGGGACAGATTCAGGCTTGAGGGCTTCTCTTGTCGCTATAAAGAATGGAGCGACAACTTGTGACCTGCCTTCCTCTATTTTTCAGCGCCTATGTTGTCCTAGTTGTCAATTTCAGATCCTTCATGATCAGAAGCCATCAAGCCAGCATATTCATTCTCTGTTACCAGATGTAATGAAGAAAAGAGCAGTGGATAATCTCATCACGAATGAAAGCTGGATGAGGTAAGTTAGTAC
>PH2
GTGGCATCATTTGTTGCTTTACTACAGGTATTTTATTACAATACAGTATTGTCCCATTTTTTTTTTCATTTATATGGTTTGCAGGAAGAAAATCCCTCAAGGGAGCGTACAATTGTACGCACAGCAGAGAAGCTTAAAGCCTTTGGCTTCAACAGGATTCCAGAAACTGAGGCTATCCAGCATTTTCCTCGAAGGAGAG---------AAAATTGCAATACTGTCATTAGTGCTTTTTCGGAAGTACTGTGTCCAATTTGCAGTGGTCCATTAAATGAGAAGGAATTCGAGGAGATTAGAAAGAGTCTTGGGACTGATGCAGACTTGCCAACTTTACGAGTTGCTGTAAAGAATGGAGAGACAAATCTTAACTTGCCTTCCTCTATCTTTCATTGCTTGTGTTGTCCTAGTTGTCAATTTCAAATTCTTCAAGAGCAGAGGCCATCAAGTCAGTATGTCTATTCGCGATTACCAGATGTAATGAAGACAAGAGCGATAGAAAATGTTGTCGCTAATGAAAGTTGGATGAGGTTGGTTCATAC
>PM29
ATAGCATCATTTGTTGCATTGCTGCAGGTATTTGAATAGTACTCTGTTTTATCTTGAAATTCTCTACTTTAAGTTGGTTTGTAGGAAGAAAATCCTTCAAGGGAGCGTACAATAGTGCGGACAGCAGAGAAGCTTAACACATTTAACTTCAATCAGCTTCCAGAAAGTGAGGCTATTAATCAGTTGCCTCGTAGGCGGGAAGCCTTGCGAAATTGCATGACTAACAACACATCCTCCTCGGAATTACTGTGCCCAGTTTGTAGTGGTCCGTTGAAAGACAAGGACTTTGTGGAGATAATAAACAGTTTTGGGACAGATTCAGGCTTGAGGGATTTGCTTGTTGCTATAAAGAATGGAGACAAAGCTCTTGACTTGCCTTCATCTGTTTTTCAGCGCCTATGTTGTCCTAGTTGTCAATTTCAGATCCTTCATGACCAGAAGCCATCAAGCCAGCATATTCATTCTCTGTTACCAGATGTAATGAAGAAAAGAGCAGTGGATAATGTCATCACAAAAGAAAGCTGGATGAGGTCAGTTAGTAG
>PS27
---------------------------------------TACTCTGTTTTATCATGAAATTCGCTACTTTAAGTTGGTTTGTAGGAAGAAAATCCTTCAAGAGAGCGTACAATAGTGCGGACAGCAGAGAAGCTTAACACATTTAGCTTCAATCAGCTTCCAGAAAGTGAGGCTATTTACCAGTTGCCTCGTAGACGGGAAGCCTTGCGAAATTGCATGACTAACAACAGATCCTCCTTGGAATTACTGTGTCCAATTTGCAGTGGTCCATTGAATGACAAGGACTTCATGGAGATAATAAACAGTCTTGGGACAGATTCAGGCTTGAGGGCTTCTCTTGTCGCTATAAAGAATGGAGCGACAACTTGTGACCTGCCTTCCTCTATTTTTCAGTGCCTATGTTGTCCTAGTTGTCAATTTCAGATCCTTCATGACCAGAAGCCATCAAGCCAGCATATTCATTCTCTGTTACCAGATGTAATGAAGAAAAGAGCAGTGGATAATCTCATCACGAATGAAAGCTGGATGAGGTCAGTTAGTAC
>PS30
GTGGCATCATTTGTTGCTTTACTACAGGTATTTTATCACCATACAGTATTGTCCTAATTTTTTCTTCATTTATATGGTTTGCAGGAAGAAAATCCGTCAAGGGAGCGTACAATTGTACGAACGGCAGAGAAGCTTAAAGCCTTTGGCTTCAACAGGATTCCAGAAACTGAGGGTATCCAGCATTTACCTCGAAGGAGAGATGCCTTCCAAAATTGCAATACTGTCCTTAATGCTTTTTCAGAAATTCTGTGTCCAATTTGCAGTGGTCCATTAAATGAGAAGAACTTTGAGGAGATTAGAAAGAATCTTGGGACTGATGCAGACTTGCCAACTTTACAAGTTACTGTCAAGAATGGAGAGACAAATCTCAACTTGCCTTCCTCTATCTTTCATTGCTTGTGTTGTCCTAGTTGTCAATTTCAGATTCTTCAGGAGCAGAGCCCATCAAGTCAGTATATCTATTCACTATTACCAGATGTAATGAAGAAGAAAGCGACAGAAAATGTTTTTGCTAATGAAAGTTGGATGAGGTTGGTTCGTAC
>PSF43
GTGGCATCGTTTGTTGCTTTACTGCAGGTATTTTATTACCATACATTATTGTCCTAATTTTTTCTTCATTTATACGATTTGCAGGAAGAAAATCCATCAAGGGAGCGCACAATTGTACGAACAGCAGAGAAGCTTAAAGCCTTTGGCTTCAACAGGATTCCAGAAACTGAGGCTATCCAGCATTTTTCTCGAAGGAGAGATACCGTACAACATTGCAATAATGTCATAAGTGCTTTTTCAGAAGTACTGTGTCCAATTTGCAGTGGTCCATTAAATGAGAAGGAATTCGAGAAGATAAGAAAGAGTCTTGGGACTGATGCAGACTTGCCAACTTTACAAGTTGCTGTAAAGAATGGCGAAACAAATCTCAACTTGCCTTCCTCTCTCTTTCATTGTTTGTGTTGTCCTAGTTGTCAATTTCAGATTCTTCAAGAGCAGAGGCCATCAAGTCAGTACGTCTATTCGCTATTACCAGATATAATGAAGAAGAGAGCGATAGAAAATGTTGTTGCTAATGAAAGTTGGATGAGGTCGGTTCATAC
>PTA0
GTGGCATCATTTGTTGCTTTGCTACAGGTATTTTATTACCATACAGTATTGTCCTAATTTTTTCTC------GGTGGTTTGCAGGAAGAAAATCCATCAAGGGAGCGTACAATTGTACGGACAGCAGAGAAGCTTAAAGCCTTTGGCTTCAACAGGATTCCAGAAACTGAGGCTATCCAGCATTTGCCTCGAAGAAGAGATGCCTTACAAAATTGCAATACTGTCATTAATGCTTTTTCAGAAGTACTGTGTCCAATTTGCAGCGGTCCATTAAAGGAGGAGGACTTTGAAGAGATTAGAAAGAGTCTTGGGACTGATGCAGACTTGTCAACTTTACAAGTTGCTGTAAAGAATGGAGAGATGAATCTCAACTTGCCTTCCTCTGTCTTTCATTGCTCATGTTGTCCCAGTTGTCAATTTCAGATTCTTCAGGAGCAGAGGCCATCAAGTCAGTATATCTATTCGCTATTACCAGATGTAATGAAGAAGAGAGCGATAGAAAATGTTGTTGCTAATGAAAGTTGGATGAGGTTGGTTTGTAC
>RC54
GTGGCATCATTTGTTGCTTTACTGCAGGTATTTTATTACCATACAATATTGTCCTAATTTTTTCTTCATTTATATGGTTTGCAGGAAGAAAATCCATCAAGGGAGCGCACAATTGTACGGACAGCAGAGAAGCTTAAAGCCTTTGGCTTCAACAGGATTCCAGAAACTGAGGCTATCCAGCATTTTTCTCGAAGGAGAGATGCCATACAACATTGCAATAATGTCATAAGTGATTTTTCAGAAGTACTTTGTCCAATTTGCAGTGGTCCATTAAATGAGAAGGAATTCGAGGAGATTAGAAAGAGTCTTGGGACTGATGCTGACTTGCCAACTTTACAAGTTGCTGTAAAGAATGGAGAAACAAATCTCAACTTGCCTTCCTCTGTCTTTCATTGCTTGTGTTGCCCTAGTTGTCAATTTCAGATTCTTCAAGAGCAGAGGTCATCAAGTCAGTACGTCTATTCACTATTACCAGATATAATGAAGAAGAGAGCGATAGAAAATGTTGTCGCTAATGAAAGTTGGATGAGGTCAGTTCATAC
>RR55
GTGGCATCATTTGTTGCTTTACTGCAGGTATTTTATTACCATACAATATTGTCCTAATTTTTTCTTCATTTATATGGTTTGCAGGAAGAAAATCCATCAAGGGAGCGCACAATTGTACGGACAGCAGAGAAGCTTAAAGCCTTTGGCTTCAACAGGATTCCAGAAACTGAGGCTATCCAGCATTTTTCTCGAAGGAGAGATGCCGTACAACATTGCAATAATGTCATAAGTGCTTTTTCAGAAGTACTTTGTCCAATTTGCAGTGGTCCATTAAATGAGAAGGAATTCGAGGAGATTAGAAAGAGTCTTGGGACTGATGCTGACTTTCCAACTTTACAAGTTGCTGTGAAGAATGGAGAAACAAATCTCAACTTGCCTTCCTCTGTCTTTCATTGCTTGTGTTGCCCTAGTTGTCAATTTCAGATTCTTCAAGAGCAGAGGTCATCAAGTCAGTACGTCTATTCACTATTACCAGATGTAATGAAGAAGAGAGCGATAGAAAATGTTGTCGCTAATGAAAGTTGGATGAGGTCAGTTCATAT
>SA1
GTGGCATCATTTGTTGCTTTGCTACAGGTATTTTATCACCATACAGTATTGTCCTAATTTTTTCTTCATTTATATGGTTTGCAGGAAGAAAATCCATCAAGGGAGCGTACAATTGTACGAACGGCAGAGAAGCTTAAAGCCTTTGGCTTCAACAGGATTCCAGAAACCGAGGCTGTCCAGCATTTACCTCGAAGGACAGATGCCTTACAAAATTGCAATACTGTCCTTAATGCTTTTTCAGAAGTTTTGTGTCCGATTTGCAGTGGTCCATTAAACGAGAATAACTTTGAGGAGATTAGAAAGAATCTTGGGACTGATGCAGACTTGCCAACTTTACAAGTTACTGTAAAGAATGGAGAGACAAATCTCAATTTGCCTTCCTCTATCTTTCATTGCTTGTGTTGTCCTAGTTGTCAATTTCAGATTCTTCAGGAGCAGAGCCCATCAAGTCAGTATATCTATTCACTGTTACCGGATGTAATGAAGAAGAAAGCGATAGAAAATGTTGTTACTAATGAAAGTTGGATGAGGTTGGTTCGTAC
>SC0
GTAGCATCATTTGTTGCTTTACTACAGGTATTTTATTACCATACAGTATTGTCCTAATTTTTTCTTCGTTTGTATGGTTCACAGGAAGAAAATCCATCAAGGGAGCGTACAATTGTACGGACAGCAGAGAAGCTTAAAGCCTTTGGCTTCAATAGGATTCCAGAAACTGAGGCTATCCAGCATTGTCCTCAAAGGAGAAATGCCTTACAAAATTGCAATAATGTCATTAATGCTTTTACAGAAGTGATGTGTCCAATTTGCGGTGGTCCATTAACTGAGAAGGAATTCGAGGAGATTAGAAAGAGTCTTGGGACTGATGCAGACTTGCCAGCTTTACAAGTTGCTGTAAAGAATGGAGAGACTAATCTCAACTTGCCTTCCTCCATCTTTCATTGCTTGTGTTGCCCTAGTTGTAAATTTCAGATTCTTCAAGAGCAGAGGCCATCAAGTCTGTATGTCTATTCACTATTACCGGATGTAATGAAGAAGAGAGCGATAGAAAATGTTATCGCTAATGAAAGTTGGATGAGGTTCGTTTGTAC
>SG23
GTAGAATCATTTGTTACATTATTGCAGGTATTTGAGCAATATATGTTTTCTCCTCAAATTTTCTGTCCTAGAGTTGGTTTGTAGGAAGAAAATCCTTCGAGGGAGCGTACAATAGCACGAACAGCAGAGAAACTTAAATCCTTTGGCTTCAATAGGCTTCCAGAAACCGAGACTGTTCGCCAGTTGTCTCATAGGAGTGATGCCTCACAACATTGCAGGAGCGATGATAATACCTCTTTAGAATTGCTTTGTCCAATTTGCAGTGCTCCATTGAATGAAAAGGACTTCATGGAGATTAGAAAGGGTTTTGGGACTAATTTAGACTTGACAACTTTACAAGCAGCCCTAAAAAATAGAGAGACAAGATTGGACTTGCCTTCACCAGTCTTTCATTGCTTGTGTTGTCCTAGTTGTCAATTTCAGATTCTACAGGAACAGAAGCCATCGGGTCAGTTTACTTATTCGCTATTACCAGATATAATGAAGAAGAGAGCAGTGGAAAACATTATTTCAAATGATAGTTGGATGAGGTTAGTTAACGC
>SS22
GTAGAATCATTTGTTACATTATTGCAGGTATTTGAGCAATATATGTTTTCTCCTCAAATTTTCTGTCCTAGAGTTGGTTTGTAGGAAGAAAATCCTTCAAGGGAGCGTACAATAGCACGAACAGCAGAGAAACTTAAATCCTTTGGCTTCAACAGGCTTCCAGAAACTGAGACTGTTCGCCACTTGTCTCATAGGAGTGATGCCTCACAGCATTGCAGGAGCGATGATAATACCTCTTCAGAATTGCTTTGTCCAATTTGCAGTGCTCCATTGAACGAAAAGGACTTCATGGAGATTAGAAAGGGTTTTGGGACTAATTTAGACTTGACAACTTTACAAGCAGCCCTAAAAAATAGAGAGACAAGATTGGACTTGCCTTCACCAGTCTTCCATTGCTTGTGTTGTCCTAGTTGTCAATTTCAGATTCTACAGGAACAGAAGCCATCGGGTCAGTTTACTTATTCGCTATTACCAGATATCATGAAGAAGAGAGCAGTAGAAAACATTATTTCAAATGATAGTTGGATGAGGTTAGTTAACAC
>SV36
GTGGCGTCATTTGTTGCATTGCTGCAGGTATATGAGTAACATACTCTTTTGTCCTCAACTTTTTCTCCTTGAATTTGTTTGCAGGAGGAAAATCCATCGAGGGAGCACACAATAGTACGAACAGCAGAGAAACTTACACCGTTTGATTTCAACAGGCTTACAGAAAGTGAGGCTATTCACCAATTGCCTCGTAGGAGAGATGCCTTACAGAATTTCAAAACTAACAAGAACATCTCTTCAGAAACACTCTGTCCAATTTGCAGTGCTCCATTGAATGAGAAGGACTTTGTGGAGATTAGAAAGAGTCTTGAGACTGACCCAGACTCGATAACTTTTAAAGTAGCCGTAAAGAATGGACAGACAAGTTGTGACTTGCCTTCATCCATCTTTCACTGCCTTTGTTGCCGTAGTTGTCAATATCAGATTCTTCAGGAGCAGAAGCCATCGAGTAAGGATATTTATTCACTGCTACCAGATGCAATGAAGAAGAGAGCAATGGAAAATGTCATTACTAATGAAAGTTGGATGAGGTTAGTTAACTT
>TA17
GTAGAATCGTTTGTTGCATTATTGCAGGTATTTGAGCAATATATGTTTTCTCCTCAATTTTCTAATTGTTGAGTTGGTTTGAAGGAAGAAAATCCTTCCAGGGAGCGCACGATAGCACGGACAGCAGAGAAACTTAAACCATTTGGCTTCAACAGGCTTCCAGAAACTGATTCTGTTGACCGGTTGTCCTATAGGAGTGATGCCGCACAACATTGCAGGAGTGATGATAATACCTCTTTAGAATTGCTTTGTCCAATATGTAATGCTCCATTGAATGAGAAGGACTTCAAGGAGATTAGAAAGGGTTTTGGAACTAATTTTGACTTGACAACTTTACAAGCAGCCCTGAAAGATAAAGAGACAAGATTGGACTTGCCTTCACCAGTCTTTTATTGCTTGTGTTGTCCTAGTTGTCAATTTCAGATTCTGCAGGAACAGAAGCCTTCTGGTCAGTTTATTTATTCACTGTTACCGGATATAATGAAGAAGAGAGCAGTAGAAAATGTCATCTCAAATGATAGTTGGATGAGGTTAGTCACAGC
>TB39
GTAGAATCGTTTGTTGGATTATTGCAGGTATTTGAGCAGCACAAGTTTCCTCTCCAACTTTTCTGTCCTTGGATTGGTTTGCAGGAGGAAAATCCTTCGAGGGAGCACACGATAGCACGGACAGCAGAGAAACTTAAACCCTTTGGCTTCAACAGGCTTCCAGAAAGCGAGGCTATTGATCAGTTGCTTCGTAGGAGAGATGTCTTAAAACATTGCAGGATCGACGATGCTACCTCTTCAGAGTTACTGTGTCCAATTTGCAGTGCTCCATTAAACAAGGAGGACTTTGTGGAGATACGGAAGAGTTTTGGGACTGATATAGATTTGAGAAAAATACAAGTAGCCCTAAAGAATAGAGAGACAAGTCTTGACTTGCCTTCACCTGTATTTCACTGTGTGTGTTGTCCGAGTTGTCAATTTCAGATTCTCCAGGAACAGAAGTCATCGAGTCAGTTTATATCTTTGCTGTTACCAGATATAATGAAGAAGAGAGCATTGGAAAATGCAATTTCTAATGAAAGTTGGATGAGGTTAGTTAGCAC
>TC31
GTGGCATCATTTGTTGCATTGTTGCAGGTATTCGAGTAGTACTCTTATC-----AGAAATTCTTTACTTTAAGTTGGTCTGTAGGAAGAAAATCCTTCAAGGGAGCGTACAATAGTACGGACAGCAGAGAAGCTTAACAAATTCAGCTTCAATCAGCTTCCAGAAAGTGAGGCTATTCACCAGTTGCATCGTAGGCGGGAAGCCTTGCAAAATTGCGTGACTAACAACACACCCTCCTTGGAACTACTGTGCCCAATTTGTAGTGGTCCATTGAATGACAAGGACTTCGTGGACATAGCAAACAGTCTTGGGACAGATTC------------------------------------------------------------------------------------------------------------------------------------------------------------------------------------------------------------------------------
>TN1
GTAGAATCGTTTGTTGCATTATTGCAGGTATTTGGGTGGCATATGTTTTCTCCTCAACTTTTTAGCTTTTGAATTGGTTTGCAGGAAGAAAATCCTTCGAGGGAGCGTACAATAGCACGGACAGCAGAGAAACTTAAACCCTTTGGTTTTAACAGGCTTCCAGAAAGCGAGGCCATTCACCAGTTGGCTCATAGGAGAGATTCCTTGCATCATTACAGGATTGATGATATGAGCTCTTTGGAGTTACTCTGTCCAATTTGCAGTGCTCCATTAAACGAGAAAGACTTTGTGAAGATTAGAAAGAATTTTGGGACTGATGTAGACTTGACAAATTTACTAGCAGCCCTAAAGATCAGAGAGACGAGTCTCGAGTTTCCTTCACCTGTCTTTCACTGTGTGTGTTGTCCTAGTTGTCAATTTCAGATTCTCCAGGAACAGAAGACATCGAGTCACTTTATTTATTCGCTGTTACCAGATACAATAAAGAAGAGGGCAATGGAAAATGCCATTTCTAAT---AGTTGGATGAGGTTAGTAAGCAT
>TO14
GTAGAATCGTTTATTGCATTATTGCAGGTATTTGAGCAATATATGTTTTCTCTGCAATTTTCTGATTGTTGAGTAAATTTGTAGGAAGAAAATCCTTCAAGGGAGCGTACAATAGCACGAACAGCAGAGAAACTTAAACCCTTTGGCTTCAACAGGCTTCCAGAAACTGAGACTGTTCGCCAGTTGTCTCATAGGAGTGATGCCTTGCAACACGGCAGGAGTGATGATAGGACCTCTTCAGAATTGCTTTGTCCAATTTGCAGTGCTCCATTGAATGAGAAGGACTTCATGGAGATTAGAAAGGGTTTTGGAACTAATTTAGACTTGACAACTTTACAAGCAGCCCTAAAAAATAGAGAGACAAGATTGGACTTGCCTTCACCAGTCTTTCATTGCTTGTGTTGTCCTAGTTGTCAATTTCAGATTCTCCAGGAACAGAAGCCATCTGCTCAGTTTATTTATTCACTGTTACCAGATATAATGAAGAAGAGAGCAGTAGAAAATGTCATCTCAAATGATAGTTGGATGAGGTTAGTCAACAC
>TPL03
GTGGCATCGTTTGTTGCTTTACTGCAGGTATTTTATTACCATACAATATTGTCCTAATTTTTTCTTCATTTATATGGTTTGCAGGAAGAAAATCCATCAAGGGAGCGCACAATTGTACGGACAGCAGAGAAGCTTAAAGCCTTTGGCTTCAACAGGATTCCAGAAACTGAGGCTATCCAGCATTTTTCTCGGAGGAGAGATGCCGTACAACATTGCAATAATGTCACAAGTGCCTTTTCAGAAGTACTGTGTCCAATTTGCAGTGGTCCATTAAATGAGAAGGAATTCGAGGAGATAAGAAAGAGTCTTGGGACTGATGCAGACTTGCCAACTTTACAAGTTGCTGTAAAGAATGGAGAAACAAATCTCAACTTGCCTTCCTCTCTCTTTCATTGCTTGTGTTGTCCTAGTTGTCAATTTCAGATTCTTCAAGAGCAGAGGCCATCAAGTCAGTACGTCTATTCGCTATTACCAGATATAATGAAGAAGAGAGTGATAGAAAATGTTGTCGCTAATGAAAGTTGGATGAGGTCGGTTCATAC
>WN5
GTAGCATCATTTGTATCTTTGCTGCAGGTATTTTATCAGTGTATTTTTGTGTCCTCAACTCTTTCCGATTTAGCTGGTTTGCAGGAGGAGAATCCTTCAAGGGAGCGTACAATAGTACGGACTGCAGAGAAGCTTAAATCCTTTGGGTTTAACAAACTTCCAGAAAGCGAGGCTATTCAGCAGTTATCTCGTAGGAGAGAGGCCTTGCAATATTGCAAGACTGACAATAATGCCCCTTCAGAATTACTCTGTCCGATTTGCAGTGGTCCATTGAACAAAAAAGACTTTGTCGAGATGAGAAAGAGTTTTGTGTCTGGTCCAGACTTGACAACTTTACAAGCAGCTGTGAAGAATGGAGAGACAAGTATTGACTTATCTGCCTCCATCTTTCACTGCTTGTGTTGCCCTAGTTGTCAATTCCAGATTCTTGAGGAGCAGAAGCCATCAAGCCAGCATATTTATTCATTGTTACCAGATGTGATAAAGAAGAGAGCGATAGAAAATGCCATGGCTGGTGAAAACTGGATGAGGTTAGCCTATGC
>WS10
GTAGAATCTTTTGTTGCATTATTGCAGGTATTTGAGCAATATCTGTTTTTTCCTCAATTTTCTGATCATTGAGTTGGTTTGTAGGAAGAAAATCCTTCCAGGGAGCGTACAATAGCACGGACAGCAGAGAAACTTAAACCCTTTGGCTTCAACAGGCTTCCAGAAACTGAGACTGCTCACCGGTTGTCTCATAGGAGTGATGCCTTGCAACATTTGAGGAGTGATGACAATACCTCTTTAGAATTGCTCTGTCCAATTTGCAGGGCTCCATTGAATGAGAAGGACTTCATAGAGATTAGAAAAGGTTTTGGAACTAATTTAGACTGGGCAACTCTACAAGCAGCCCTAAAAAGTAGAGAGACAAGATTGGACTTGCCTCCGCCAGTCTTTCATTGCTTGTGTTGTCCTAGTTGTCAATTTCAGATTCTCCAGGAACAGAAGCCATCTGGTCAGCTTATTTATTCATTGTTACCAGATATGATGAAGAAGAAAGCAGTAGAAAATGTCATCTCAAATGATAGTTGGATGAGGTTAGTCTAACA
>WW11
GTAGAATCTTTTGTTGCATTATTGCAGGTATTTGAGCAATATCTGTTTTTTCCTCAATTTTCTGATCATTGAGTTGGTTTGTAGGAAGAAAATCCTTCCAGGGAGCGTACAATAGCACGGACAGCAGAGAAACTTAAACCCTTTGGCTTCAACAGGCTTCCAGAAACTGAGACTGCTCACCGGTTGTCTCATAGGAGTGATGCCTTGCAACATTTGAGGAGTGATGACAATACCTCTTTAGAATTGCTCTGTCCAATTTGCAGGGCTCCATTGAATGAGAAGGACTTCATAGAGATTAGAAAAGGTTTTGGAACTAATTTAGACTGGGCAACTCTACAAGCAGCCCTAAAAAGTAGAGAGACAAGATTGGACTTGCCTCCGCCAGTCTTTCATTGCTTGTGTTGTCCTAGTTGTCAATTTCAGATTCTCCAGGAACAGAAGCCATCTGGTCAGCTTATTTATTCATTGTTACCAGATATGATGAAGAAGAAAGCAGTAGAAAATGTCATCTCAAATGATAGTTGGATGAGGTTAGTCTAACA
