# Supplementary material for: Development of a Target Enrichment Probe Set for Conifer (REMcon)
Source: Biology (Basel). 2024 May 22;13(6):361. doi: 10.3390/biology13060361 (PMC11200496; doi:10.3390/biology13060361)
Supplement: Supplementary file 1 [file biology-13-00361-s001.zip › biology-2960267-supplementary/Sup data/secapr_alignments_paralogs/26.fasta]

>AA3
-------------------------------------------------------------------------------------------------CAGGAACTTGCCATTGAACAGGAAAACAAACTCATGTTA-GGAGAACTAAAAAACTGTCATTTGCATTAGTGTGAATATTTCTCTGGTATGATTGCATGAATCAGAAGGATGTTACACACAGGTTGACAGAGTAAAGGGAGGAGTCAGACTTGGGTTTGTCAGAGTAAATGAAGGAAAGGTAGAAGATCTTGTGCATATTGATTGTCTGGTTTTCCCTGCAGTAGAAGGTTCGAGCCCTATATTTCGTGCTCTACGGAATGGCCAGATGAAAAAAGAAACACCACCTGGTGAACCAGTCATTATGCAGAGTCTCTTGCAAGCTCTCAAAAAATCAATTGAGCTATCAAGGACTTGAGAGGAC--AGGCATGCATCTAGCTGCTAATCAACCTTTTCTTATTATTCTGCCCCTTACAAAGGTGATTTTTCTTTTCCACTTCTGCTATTGTAAAATTCTAAAAGTTCTCTCCAGTTCTTATTCTTGTTATTAGGGAAACTGAATGGAGATGAGAACTAAAATGCAGACACCTCCATCAGGGCTGGATAGAGTAATA
>AA60
------------------------------------------------------------------AAACTTTGAAACAAACGGTTGATTG----GAGCTATAATTAGTGTTCAACCGTAAAACAACATCAAGTCAGAAAATGAAAGGAATATTTTACTTTTATTTGGATGAATTCTTGTCCAGTACAGTTACATGAATTATTAGTATATTATA--CAGGTTGAGAAGGTGAAGGGAGGAGTCAGACTTGGGTTTATTAGAGTAAATGAAGGAAAGGTAGAAGATCTTGTGCATATCGACTGTCTAGTTTTCCCTGCAACAGAAGGTTCCCCTGCCATGTTTCGTGCTCTACGAAATGGTAAGTTGAAAAATGAAACAGCACCTGGTGAATCATCTATCATGCAGAGGCTATTGCCAGCTCTGAAGACGTCAATTAATCTAGCAAGTTCTTGAGAGCGCAGTGGCATGGATGGTGCTTA-AGTCTTCATCATCTTATTTCATACCCA---TCAAGGCTGAATTTTGGTTTCCTT------------AGGGTC---------------------------------------------------------------------------------------------------
>AAR4
AATTTTCTTTCCC----------ACATTGTCCATATCTACCAAATATTTTATTGAATCCTTTGTGGGAGGTATGCATTGAAACAAGTAGTTGAAAATCAGGAACTTGCCATTGAACAGGAAAACAAACTCATGTTA-GGAGAACTAAAAAACTGTCATTTGCATTAGTGTGAATATTTCTCTGGTATGATTGCATGAATCAGAAGGATGTTACACACAGGTTGACAGAGTAAAGGGAGGAGTCAGACTTGGGTTTGTCAGAGTAAATGAAGGAAAGGTCGAAGATCTTGTGCATATTGATTGTCTGGTTTTCCCTGCAGTAGAAGGTTCGAGCCCTATATTTCGTGCTCTACGGAATGGCCAGATGAAAAAAGAAACACCACCTGGTGAACCAGTTATTATGCAGAGTCTCTTGCAAGCTCTCAAAAAATCAATTGAGCTATCAAGGACTTGAGAGGAC--AGGCATGCATCTAGCTGCTAATCAACCTTTTCTTATTATTCTGCCCCTTACAAAGGTGATTTTTCTTTTCCACTTCTGCTATTGTAAAATTCTAAAAGTTCTCTCCAGTTCTTATTCTTGTTATTAGGGAAACTGAATGGAGATGAGAACTAAAATGCAGACACCTCCATCAGGGCTGGATAGAGTAATA
>AF1
TCTCTCGACTCACTGACCAAGCTTGTAGCAAATTAAACCTTCA--TGTGCATAGAAGCCTTGATGAAAAATTTCAAACAAGTGGCTGACTATTAAACCAAGATCTTGACATTGAATTGTAAAACAAAATCCTCTTATGAAGAAGAAGAAAACTGTCTTTTGCATTCAGATGAATATTTGTCCAATATGGTGGAATGAATCAGCATTGTATTTTACTCAGGTTGACAGGGTGAAGGGAGGAGTCAGACTTGGGTTTATCAAAGTAAATGAAGGAAAGGTTGAAGATCTTGTGTACATTGACTGTCTCGTATTCCCTCCAGAAGGAGGTTCCAATGCAGTCTTCCGTGCTCTACGGAATGGTCAGCTGAAAAATGAAACACCACCTGGTGAACCAGTTATTATGCAGAGTCTTGTACAAGCCCTAAAGAAGTCAATTGATTTGTCAAGGACTTGAGAAGGCAAAGGTATACTTGCAGGTGTAAGTCAATGTCTTGTTATTATAGTGCTCATAGGAAGGATGAATGTTTTTTTATCCTGATATTTCCTGTATATATGAAAAATTTGAACCAAACATGTACTTCTTTTAAAGAATGATTGAATGGCTATTAGTAATCAAATGCACAGAAGACATTTTTTTTCTACCGGCAAATGC
>AG2
-----------------------------------------------TGCATAGAAGCCTTGATGAAAAATTTCAAACAAGTGGCTGACTATTAAACCAAGATCTTGACATTGAATTGTAAAACAAAATCCTCTTATGAAGAAGAAGAAAACTGTCTTTTGCATTCAGATGAATATTTGTCCAATATGGTGGAATGAATCAGCATTGTATTTTACTCAGGTTGACAGGGTGAAGGGAGGAGTCAGACTTGGGTTTATCAAAGTAAATGAAGGAAAGGTTGAAGATCTTGTGTACATTGACTGTCTCGTATTCCCTCCAGAAGGAGGTTCCAATGCAGTCTTCCGTGCTCTACGGAATGGTCAGCTGAAAAATGAAACACCACCTGGTGAACCAGTTATTATGCAGAGTCTTGTACAAGCCCTAAAGAAGTCAATTGATTTGTCAAGGACTTGAGAAGGCAAAGGTATACTTGCAGGTGTAAGTCAATGTCTTGTTATTATAGCGCTCATAGGAAGGATGAATGTTTTTTTATCCTGATATTTCCTGTATATATGAAAAATTTGAACCAAACATGTACTTCTTTTAAAGAATGATTGAATGGCTATTAGTAATCAAATGCACAGAAGACATTTTTTTTCTACCGGCAAATGC
>AH26
-------------------------------------------------------TGCATTAGATGAACCATTCTATCCAATGTACAATGTAATTCAGGGGAATTGAAGCTGAGCTCTGATACCATGTTAAGGTTT-TCCGTTATACCAAAACCGTACCATACCATGTTAAGGTTAAGATTTGCAACAATGAAATGACTGAATAATGTATTATGTGCAGGTTGACAAGGTGACTGGAGGAATCAGACTTGGGTTTATCACAATAGATGAAGGCAAGGTAAAAACTCTTGTGCATATCGACTGCCTGATTTTCCCTGCAGTGGAAGGTTCCAGTGCCGTGTTCCGTGCCCTGCGGAATGGTCAGATGAAAAATGAAACACCCCCTGGTGAACCGATGATCATGCAGAGCCTATTGCAGGCTCTGAAGAAATCAATTGATCTTTCAAGAACTTAAAAAATGACAGAGGTACGAGATCTAGGTGATAGTTGATCTATTCTTATTATTATTTTTTCTGTG-CATCTTTTGTAGTTGATCAAATCTTGTTGCGTGTCAAATCTTATGACGATTTTTTCATGTTTCATCAATGGAAAATATGTGATATTTGAAAAACACAAGTCTCACAAGAGGATGATGGATCACTTAGTG-----
>AME1
----------------------------------------------------------------------------------------------------------TTA----------------------------GGACAACTAAAAAACTGTCATTTGCGTAAGGATGAATGTTTCTCTGGTATGATTGCATGAATCAGAAGTATGTTACACACAGGTTGACAGGGTGAAGGGAGGAGTCAGACTTGGATTTGTCAGAGTAAATGAAGGAAAGGTAGAAGATCTTGTGCATATTGATTGTCTGGTTTTCCCTGCAGTAGAAGGTTCGAGCCCTATATTTCGTGCTCTACGGAATGGTCAGATGAAAAAAGAAACACCACCTGGTGAACCGGTTATTATGCAGAGTCTCTTGCAAGCTCTCAAAAAATCAATTGAGCTATCAAGGACTTGAGAGGACAGAGGCATGCATCTAGCTGCTAATCAACCTTTTCTTATTATTCTGCCCCTTACAAAGGTGATTTTTTCTTTTCACTTCTGCCATTGTAAAATTCTAAAAGTTCTCTCCAGTTCTTATTCTTGTTATTAGGGAAACCGAATGGAGA-----------------------------------------------
>AP25
AATGATCTTTCAAATACAACAATATTAGGTTAGTAAGACCATAAAACTGCC-ATTTGCATTAGATGAACCATTGTATCCAATGTACAATGTAATTCAGGGGAATTGAAGCTGAGCTCTGATACCATGTTAAGGTTT-TCCGTTATACCAAAACCGTACCATACCATGTTAAGGTTAAGATTTGCAACAATGAAATGACTGAATAATGTATTACGTGCAGGTTGACAAGGTGACTGGAGGAATCAGACTTGGGTTTATCACAATAGACGAAGGCAAGATAAAAACTCTTGTGCATATCGACTGCCTGATTTTCCCTCCAGTGGAAGGTTCCAGTGCCGTGTTCCGTGCCCTGCGGAATGGTCAGATGAAAAATGAAACACCCCCTGGTGAACCGATGATCATGCAGAGCCTATTGCAGGCTCTGAAGAAATCAATTGATCTTTCAAGAACTTAAAAAATGACAGAGGTACGAGATCTAGGAGATAGTTGATCTATTCTTATTATTATTTTTTCTGTG-CATCTTTTGTAGTTGATCAAATCTTGTTGCGTGTCAAATCTTATGACGATTTTTT----TTTTGGTAATGTAAAATATGTGATATTTGAATAACACGAGTCTCACAAGA-------------------------
>APA47
CTTCTCACTTTGCTAACATTTATTATTTCAAATTTTGACCCCTATTGGTTCTCTCAACTCATATACAAAATTTCAAACAAGTGGCTGACTACTAAACCAAGATCTTGACATTGAATTGTAAAACAAAATCTTCTTATGAAGAACAAGAAAGCTGTCTTTTGCATTCACATGAATATTTGTTCAGTATGGTGGAGTGAATCAGCATTGTATTTTACTCAGGTTGACAGGGTGAAGGGAGGAGTCAGACTTGGGTTTATCAAAGTAAATGAAGGAAAGGTTGAAGATCTTGTGTACATCGACTGTCTGGTCTTTCCTCCAGAAGGAGGTTCCAATGCAGTCTTCCGTGCTCTAAGGAATGGTCAGCTGAAAAATGAAACACCACCTGGTGAACAAGTTATTATGCAGAGTCTTTTACCGGCCCTGAAAAAGTCGATTGATTTATCAAGGACTTGAGTAGGCAAAGTTAAGGCTGCAGCTGTAAGTCAATGTCGTGTTATTATAGTGCTCATAGGAAGGATTAAT-GTTTTTTATCCTGATATTCCTGTTATATGTAAAAAGTTTGGACCAAACATGTTCTTCTTGTAAAGAATAATTGAATGGCAATTAGTAA----------------------------------------
>AS57
-------------------------------------------------------------------------------------------------GGTATAACTGATATTCAACTGTAAAACAAAATCAAG-TAGAAAAACTAAGAAAACTTTTACTTGCATATGGATGAATACTTGTCTGCTACAGTGACATGAATTAGTAGTATATTATA--CAGGTTGAGAAGGTGAAAGGAGGAGTCAGACTTGGGTTTATCAGAGTGAATGAAGGAAAGATAGAAGATCTTGTGCATATCGACTGTCTGGTTTTCCCTGCAACTGAAGGTTCCAGTGCCATGTTTCGTGCTCTACGAGATGGTAAAATGAAAAATGAAGCACCACCTGGTGAATCAGCTATCATGCAGAGGCTATTGCCAGCTCTAAAGAAGTCAATCGATCTGGCAAGTTCTTGACAGAGCAGTGGTATGCATGGTGCTGATAATCATCTTCT---TATTTGGTAGCTA---AAAGGGATGGATATTTGTTTTCCTAACAG----------------------------------------------------------------------------------------------------------------
>ASA51
-----------------------------------------------------------------------------------GCTTTTTAATGGAAACAGGTTGTGGGACTGT-----------------------ATAAAAAAGCCAACCTTTTTACCTTACCAAACAAAAAATAATTGAATTATGGTGGAATGAAT-----------------CAGGTTAACATGGCGAAGGGAGGATTCAGACTTGGGTTTATCAGAGTAAATGAAGGAAAGGTTGAAGATCCTATGCACATCGACTATCTGGTATTCCCTCTGAAAGGAGTTTCCAATGCAGTGTTCCGTGCTCTCCGAAACGGTCTGCTGAAAAATGAAACACCACCTGGTGAACCAGTTATTATACAGAGTCTTTTACAAGACCTGAAAAAATCGATTAATTTGGTAAGGACTTGAGAAGGCAAAGGTATACTTGCAGTTGTTAGTCAATG-------------------------------------------------------------------------------------------------------------------------------------------------------------------
>CB35
----------------------------------------------------GCAGAAACGGGTACAAAAATCCAGACCAGAGGCTGAAAATTGAACAAGGAAATGATCCTTCAATTATATAATAATATTAAGTTA-ATAAGGCCATTAAAC----ATTTGCATGTGGATGAACATTTGTATGAGATGATGACATGATTGAATAATGTATTATGTGCAGGTTGACAAGGTGAAGGGAGGAATCAGACTTGGGTTTATCAAAATAAATGAAGGCAAGGTAGAAAACATTGTGCACATCGACTGTCTAGTTTTCCCTGCTGTGGAAGGTTCCAGTGCTGTGTTCCGTGCTCTACGGAATGGTCAGATGAAAAATGAAACACCCGCTGGTGAACCGATGATTATGCAGAGCCTATTGCAAGCTCTGAAGAAATCAATTGATCTTTCAAGAACTTAAAAAATGTTTCCATGACTCCATCAATGGAAAAGACGTTCGGTTGTTGAAAAATTTATAGAAAAAGGATTGTGGATGATTTAGTTATTTTATTTATGTTTATGTTATAGTAAAATATGATA----AATGGTATGAGTTTTTTAATATTAATTTTGAAATTTTCAATTTAACTTTGTTATTA-------------------
>CD18
-----------------------------------------------------------------------------------------------------TTTTCATTAAAAAATCAACAGACATGGATTTGCCATAGAAGAAAGAATCGTGTTTTTTAATATTTGGATGAATATTGTTCTAGTACAGTAACATGAATTAGTAGTATATTATA--CAGGTTGAGAAGGTGAATGGAGGAGTCAGACTTGGGTTTATCAGAGTAAATGAAGGAAAGGTAGAAGATCTTGTGCATATTGATTGTCGGGTTTTCCCTGCAACAGAAGGTTCTACTGCCATGTTTCGTGCTCTAAGAAACGGTAAGTTGAAAAATGAAACACCACCTGGTGAATCAGCTATTATGCAGAGGCTATTGCCAGCTCTAAAAAAGTCAATTAATCTGGCAAGTTAATGAGAGAGCAGTGTTATGGATGGTGTTGATAGTCATTGTCTTCTTATTTCATACCCATACTCAGGGGTCAATTTTTGTTTCCCTAACTGTTTCTGAAGGGT----------------------------------------------------------------------------------------------------
>CDE34
TGTTAAATTTGCCGCTAATCCACCATTAATTTCTCCAAGGTCACTACGTTATGCAGAAACGGGTACAAAAATCCAGACCAGAGGCTGAAAATTGAACAAGGAAATGATCCTTCAATTATACAATAATATTAAGTTA-ATAAGGCCATTAAAC----ATTTGCATGTGGATGAACATTTGTATGAGATGATGACATGATTGAATAATGTATTATGTGCAGGTTGACAAGGTGAAGGGAGGAATCAGACTTGGGTTTATCAAAATAAATGAAGGCAAGGTAGAAAACATTGTGCACATCGACTGTCTAGTTTTCCCTGCTGTGGAAGGTTCCAGTGCTGTGTTCCGTGCTCTACGGAATGGTCAGATGAAAAATGAAACACCCGCTGGTGAACCGATGATTATGCAGAGCCTATTGCAAGCTCTGAAGAAATCAATTGATCTTTCAAGAACTTAAAAAATGTTTCCATGACTCCATCAATGGAAAAGACGTTCGGTTGTTGAAAAATTTATAGAAAAAGGATTGTGGATGATTTAGTTATTTTATTTATGTTTATGTTATAGTAAAATATGATA----AATGGTATGAGTTTTTTAATATTAATTTTGAAATTTTCAATTTAACTTTGTTATTAAATTTGGATACTAATATTT
>CF38
--------------------------ACATTACAACAATGATAAAAATGAGATAGAAGCTAGACAAAAAGGTCTAAACTAGGAGTTAAATACA-GAAGCAGAAAGTGACATTCAGCTATAAAACAAAATCAAGTTAGGAAGACCAAGAAAACTGTTTCTTGTATTTGGATGTATATTTGTCTGGTATGATGGCATGAATCCACAGTCTATTATACACAGGTTGAGAAGGTGAAGGGAGGAGTCAGACTTGGGTTTATCAGAATAAACGAAGGAAAGGTAGAAGATCTTGTGCATATCGACTGTTTGGTTTTCCCTGCAACCGAAGGTTCCAGTGCCATGTTTCGTGCTCTACGAGATGGTCGGTTGAAAAATGAAACACCACCTAGTGAACCAGCTATCATGCAGAGGCTATTGCCAGCTCTGAAAAAGTCAATTGATCTGGCAAGTTCTTGAG--GACAGAGGTATGCATGTAGCTGATAGTCAATCTTCTTATCATTGTGCACCTA--ACAGGGGAGAATTTTTTGTTTTCCTTCTGTTTCTGTGAAGGCTAAGTTTAAATTACCACATGCTTGTATCTGTTTTGAATTAGCACATGTGCATGCAGAGATAAAATATGTAAATTTGTTATCCTCCTAAAGACCAATGGT
>CH19
---------------------------------------------------------------------------------------------------------------------------------TTTGCCATAGAAGAAAGAATCGTGTTTTTTAATATTTGGATGAATATTGTTCTAGTACAGTAACATGAATTAGTAGTATATTATA--CAGGTTGACAAGGTGAATGGAGGAGTCAGACTTGGGTTTATTAGAGTAGATGAAGGAAAGGTAGAAGATCTTGTGCATATTGATTGTCGGGTTTTCCCTGCAACAGAAGGTTCTCCTGCCATGTTTCGTGCTCTAAGAAACGGTAAGTTGAAAAATGAAACACCACCTGGTGAATCAGCTATTATGCAGAGGCTATTGCCAGCTCTAAAAAAGTCAATTAATCTGGCAAGTTAATGAGAGAGCAGTGTTATGGATGGTGTTGATAGTCATCGTCTTCTTATTTCATACCCATACTCAGGGGTCAATTTTTGTTT-CCTAACTGTTTCTGAAGGGTCTTAATTTGATCTTACTCATG-------------------------------------------------------------------------------
>CHA37
----------------------------ATTACAACAATGATAAAAATGCGATAGAAGCTAGACGAAAAGGTCTAAACTAGGAGTTAAATACA-GAAGCAGAAAGTGACATTCAACTATAAAACAAAATCAAGTTAGGAAGACCAAGAAAACTGTTTCTTGTATTTGGATGTATATTTGTCTGGTATGATGGCATGAATCAGCAGTCTATTATACACAGGTTGAGAAGGTGAAGGGAGGAGTCAGACTTGGGTTTATCAGAATAAACGAAGGAAAGGTAGAAGATCTTGTGCATATCGACTGTTTGGTTTTCCCTGCAACCGAAGGTTCCAGTGCCATGTTTCGTGCTCTACGAGATGGTCGGTTGAAAAATGAAACACCACCTAGTGAACCAGCTATCATGCAGAGGCTATTGCCAGCTCTGAAAAAGTCAATTGATCTGGCAAGTTCTTGAG--GACAGAGGTATGCATGTAGCTGATAGTCAATCTTCTTATCATTGTGCACCTA--ACAGGGGAGAATTTTTTGTTTTCCTTCTGTTTCTGTGAAGGCTAAGTTTAAATTACCACATGCTTGTATCTGTTTTGAATTAGCACATGTGCATGCAGAGATAAAATATGTAAATTTGTTATCCTCCTAAAGACCAATGGT
>CJ24
CGCTTAACCTATTATAGGAAGTAGACCTTTTACGATAATGATAAACGTTTAATAGATGCTAAAAAAACGCTTTGAAACAAACAGTTGAGTAC---GAGCTATAACTGATATTCAAGTGTATAACAAAATCAAGTTAGAAAAAACAAGGAAGTTTTTACTTGTATTTGGATGAATACTTGTCTAGTACAGTGACATGAATTAGTAGTATATTATA--CAGGTTGAGAAGGTGAAAGGAGGAGTCAGACTTGGATTTATCAGAGTAAATGAAGGAAAGGTAGAAGATCTTGTGCATATCGACTGTTTGATTTTCCCTGCAACAGAAGGTTCCCCTGCCATGTTTCGTGCTCTACGAGATGGTAAGTTGAAAAATGAAACACCACCTGGTGAATCATCTATTATGCAGAGGCTATTGCCAGCTCTAAAGAAGTCAATTAATCTGGCAAGTTCTTGAGAGAGCAGTAACATGGATGGTGCTGATAATCATCTTATTCTTATTTCATACCTA---AAGGGGATGAATTTTTGTTTTCCTAACTGTTGCTGTAGGGCCTTAATTTGATCTAACTCACGCATCATTCTATCCATG------AGAA--------------AAAATATTTGAGCAACCTGATCCTCTAAATGGTAATGCT
>CK7
CTAGTCACAACTTTCAGATTAGACACACTTGACCTATTTGATAGGAAG----TAGAAGCTAGAAAAAAACTTTGAACCAAAGAGTTAAGTAC---GAGCTGTAACTGACATTCAACTGTAAAATAAAATCAAGTTAGACAGACCAAGAAAGCTGTTACTTGCATTTGGACGAATACTTGTCTGGAACAGTGACATGAATTAGTAGTATATTTTA--CAGGTTGAGAAGGTGAAAGGAGGAGTCAGACTTGGGTTTATCAGAGTAAATGAAGGAAAGGTAGAAGATCTTGTGCATATCGACTGTCTGGTTTCCCCTGCAACAGAAGGTTCTAGTGCCATGTTTCGTGCTATACGAAATGGTAAGATGAAGAATGAAACACCACCTGGTGAATCAGCTATTATGCAGAGGCTATTGCCAGCTCTAAAGAAGTCAATTGACCTGGCAAGTTCTTGAGAGGGAAGTGGTATGCATGGTGCTGATAATCATCATCTTCGTATTTCGTTCCTA---ATAGGGGTGAATTTTT-----CCAAACTGTTGCTGTAGGGTCTTAATTTGATC-AACTCAGGCACCATTCTATGCATGA-----TCCTGAAT----------GGATTGTT-------------------------------
>CL6
CTAGTCACAACTTTCAGATTAGACACACTTGACCTATTTGATAGGAAG----TAGAAGCTAGAAAAAAACTTTGAACCAAGGAGTTAAGTAC---GAGCTGTAACTGGCATTCAACTGTAAAATAAAATCAAGTTAGACAGACCAAGAAAGCTGTTACTTGCATTTGGATGAATACTTGTCTGGAACAGTGACATGAATTAGTAGTATATTTTA--CAGGTTGAGAAGGTGAAAGGAGGAGTCAGACTTGGGTTTATCAGAGTAAATGAAGGAAAGGTAGAAGATCTTGTGCATATCGACTGTCTGGTTTCCCCTGCAACAGAAGGTTCTAGTGCCATGTTTCGTGCTATACGAAATGGTAAGATGAAGAATGAAACACCACCTGGTGAATCAGCTATTATGCAGAGGCTATTGCCAGCTCTAAAGAAGTCAATTGACCTGGCAAGTTCTTGAGAGGGAAGTGGTATGCATGGTGCTGATAATCATCATCTTCGTATTTCGTTCCTA---ATAGGGGTGAATTTTT-----CCAAACTGTTGCTGTAGGGTCTTAATTTGATCTAACTCAGG-------------------------------------------------------------------------------
>CM9
CACATTACCTATTATAGGAAGTAGGACCTTTTAGATAATAATACATGTATGGTGGACGCTACAAAGAAACTTTGAAACAAACGGTTGATTT----GGGCTATAATTAGTGTTCAACCGTAAAACAACATCAAGCCAGAAAATGAAAGGAATATTTTACTTTTATTTGGATGAATTCTTGTCTAGTACAGTCACATGAATTATTAGTATATTATT--CAGGTTGAGAAGGTGAACGGAGGAGTCAGACTTGGGTTTATTAGAGTAAATGAAGGAAAGGTAGAAGATCTTGTGCATATCGATTGTCTAGTTTTCCCTGCAAACGAAGGTTCCCCTGCCATGTTTCGTGCTCTACGAAATGGTAAGTTGAAAAATGAAACCCCACCTGGTGAATCATCTATCATGCAGAGGCTATTGCCAGCTCTGAAGACGTCAATTAATCTAGCAAGTTCTTGAGAGCGCAGTGGCATGGATGGTGCTGA-AGTCTTCATCATCTTATTTCATACCCA---TCAAGGGTGATTTTTTGTTTCCTT------------AGGGTCTTAATCTGATATAACATATGCATCACTCTGTCCATGAATAGCAAATGTGCATCCACAGATATTTTGTTTGAAT--------------------------
>CO8
--------------------------------------------ATGTAGGGTAGACGCTACAAAGAAACTTTGAAACAAACGGTTGATTT----CGGCTATAATTAGTGTTCAACCGTAAAACAACATCAAGTCAGAAAATGAAAGGAATATTTTAC------TTGGATGAATTCTTGTCCAGTACAGTTACATGAATTATTAGTATATTATA--CAGGTTGAGAAGGTGAACGGAGGAGTCAGACTTGGGTTTATTAGAGTAAATGATGGAAAAGTAGAAGATCTTGTGCATATCGACTGTCTAGTTTTCCCTGCAACCGAAGGTTCCCCTGCCATGTTTCGTGCTCTACGAAATGGTAAGTTGAAAAATGAAACCCCGCCTGGTGAATCATCCATCATGCAGAGGCGATTGCCAGCTTTGAAGACGTCAATTAA----------------------------------------------------------------------------------------------------------------------------------------------------------------------------------------------------------------------
>CP16
CACTTTACCCATTATAGGAAGTAGACCTTTTACAATAATGATAAATCTATGATAGATGCTACAAAGAAACTTTGATACAAACAGTTGAGTAC---GAGCTATAATTGGTATTCAACTAAAAAACAAAATCAAGATAGAAAAAACAAG----TTTTTACTTGTATTTGGATGAATATTTGACTAGTACAGTAACATGAATT--TAGTATATTATA--CAGGTTGAGAAGGTGAACGGAGGAGTCAGACTTGGGTTTATCAGAGTAAATGAAGGAAAGGTAGAAGATCTTGTGCATATTGATTGTCGGGTTTTCCCTGCAACAGAAGGTTCTCCTGCCATGTTTCGTGCTCTACGAAATGGTAAGTTGAAAAATGAAACACCACCTGGTGAATCAGCTATTATGCAGAGGCTATTGCCAGCTCTAAAGAAGTCAATTAATCTGGCAAGTTCTTGAGACAGCAGTGGTATGTATGGTGCTGATAGTCATCGTATTCTTATTTCATACCCATACTCAGTGGTGAATTTTTGCTTTCCTAACTGTTTCTGTAGGGTCTTAATTTGATCTTACTCATGCACCATTCTGTCCATGAATAGCAGATGTGCATGCACAGATAAAATATTTGAGCATCCTGATCCTCTAAATGGTAATGCT
>CP161
CACTTTACCCATTATAGGAAGTAGACCTTTTACAATAATGATAAATCTATGATAGATGCTACAAAGAAACTTTGATACAAACAGTTGAGTAC---GAGCTATAATTGGTATTCAACTAAAAAACAAAATCAAGATAGAAAAAACAAG----TTTTTACTTGTATTTGGATGAATATTTGACTAGTACAGTAACATGAATT--TAGTATATTATA--CAGGTTGAGAAGGTGAACGGAGGAGTCAGACTTGGGTTTATCAGAGTAAATGAAGGAAAGGTAGAAGATCTTGTGCATATTGATTGTCGGGTTTTCCCTGCAACAGAAGGTTCTCCTGCCATGTTTCGTGCTCTACGAAATGGTAAGTTGAAAAATGAAACACCACCTGGTGAATCAGCTATTATGCAGAGGCTATTGCCAGCTCTAAAGAAGTCAATTAATCTGGCAAGTTCTTGAGACAGCAGTGGTATGTATGGTGCTGATAGTCATCGTATTCTTATTTCATACCCATACTCAGTGGTGAATTTTTGCTTTCCTAACTGTTTCTGTAGGGTCTTAATTTGATCTTACTCATGCACCATTCTGTCCATGAATAGCAGATGTGCATGCACAGATAAAATATTTGAGCATCCTGATCCTCTAAATGGTAATGCT
>CR44
-----------------------------------------------------------------CAAGA----GGGATTGCTATGTGCCTTTCCTCTTGAGGGTCCTTAGGCAAGTGGCAAACAAGAACCACAT--ACCTTTTGCCAAAATTCTCATTCACATTTAGATGAATATTAGTATGCCATGATAGCATGACTCCATATTGTTTTATGACCAGGTTGACAAAGTTAAAGGGGGGATCAGACTTGGGTTTATCAAAGTAAATGAAGGCAAGGTAGAAGATGTTGCGCACATTGATTGTCTAGTTTCTCCAGCCACTGAGGGTTCCAGTGCTATATTTCGTGCTCTAAGGAATGGTAAACTGAAAAATGAAACACCTCCAGGTGAACCAATGATAATGGGGAGTTTGCTGCAAGCTCTCAAAAAAT-----------------------------------------------------------------------------------------------------------------------------------------------------------------------------------------------------------------------------
>CT15
------------------------GCCTTTTACAATAATGATAAATCTATGATAGATGCTACAAAGAAACTTTGATACAAACAGTTGAGTAC---GAGCTATAATTGGTGTTCAACTATAAAACAAAATCAAGATAGAAAAAACAAGGAAGTTTTTACTTGTATTTGGATGAATATTTGCCTAGTACAGTAACATGAATTAGTAGTATATTATA--CAGGTTGAGAAGGTGAATGGAGGAGTCAGACTTGGGTTTATCAGAGTAAATGAAGGAAAGGTAGAAGATCTTGTGCATATTGATTGTCGGGTTTTCCCTGCAACAGAAGGTTCTCCTGCCATGTTTCGTGCTCTACGAAATGGTAAGTTGAAAAATGAAACACCACCTGGTGAATCAGCTATTATGCAGAGGCTATTGCCAGCTCTAAAGAAGTCAATTAATCTGGCAAGTTCTTGAGACAGCAGTGGTATGTACGGTGCTGAATGTCATCGTATTCTTATTTCATACCCATACTCAGTGGTAAATTTTTGCTTTCCTAACTGTTTCTGTAGGGTCTTAATTTGATCTTACTCATGCACCATTCTGTCCATGAATAGCAGATGTGCATGCACATATAAAATATTTGAGCATCCTGATCCTCTAAATGGTAATGCT
>DA12
CATGTTACCTATTATAGGAAGTA-GGCCTTTTAGATAATAAAAAATGTATGATAGATGCTACAAGGAAACTTTGAAACAAACAGTTGATTT----GAGCTATAATTAGTGTTCAACAGTAAAACAAAATCAAGTCAGAAAAAAAAAGGAAGATTTTACTTGTATTTGGATGAATACTTGTCTAGTACAGTTACATGAATTATTAGTATATTATA--CAGGTTGAGAAGGTGAACGGAGGAGTCAGACTTGGGTTTATTAGAGTAAATGAAGGAAAGGTAGAAGATCTTGTGCATATCGACTGTCTGGTTTTCCCTGCAACAGAAGGTTCCCCTGCCATGTTTCGTGCTCTACGAAATGGTAAGTTGAAAAATGAAACACCACCTGGTGAATCATCTATTATGCAGAGGCTATTGCCAGCTCTAAAAAAGTCAATTAATCTAGCAAGTTCTTGAGAGAGCAGTGGCATGGATGGTGCCGGTAGTCATCGTCATCTTATTTCATACCCA---TCAGGGGTGAATTTTTGTTTTCCTAATTGTTTCTTTAGGGTCTCAATTTGATCTAACTTATGCATCACTCTGTCCATGAAAAGCAAAATTGCATGCACAGATAAAAAATTTCAGCAACCTGATTCTCTAAATGATAATGCT
>DB53
------------------------------------------------------------------------------------------------------TCTTGACATTGAATTGTAAAACAAAATCTTCTTATGAAGAACAAGAAAACTGTTTTTTGCCTTCAGATGAATATTTGTGCAGTATGGTGGAATGAATCAGCATTGTATTTTACTCAGGTTGACAGGGTGAAGGGAGGAGTCAGACTTGGTTTTATCAGAATAAATGAAGGAAAGGTTGAAGATCTTGTGTACATTGACTGTCTGATCTTCCCTCCAGAAGGAGGTTCCAATGCAGTGTTCCGTGCTCTACGTAATGGTCAACTGAAAAATGAAACACCACCTGGTGAACCCGTTATTATGCAGAGTCTTTTACAAGCCCTGAAAAAGTCAATTGATTTGTCAAGGATTTGAGAAAGCAAAGGTATACTTGCAGCTGTAAGTCAATGTCTTGTAATTATAGTGCTCAAAGGAAGGATGATTGGTTTTTTTACCTGACATTCCTGCTATATGTGAAAAGTTTGGACCAAACATGTTTTTCTTGTAAAGAATGATTGAATGG--------------------------------------------------
>DC1
---------------------------------------ATCACCTGTCCATACAAGCCTTAATAAAAACTTTCAAACAAGTGGCTCACCATT-AACCAATATCTTGACATTGAATTGTAAAACAAAATCTTCTTATGAAGAACAAGAAAACTGTTTTTTGCATTCAGATGTATATTTGTGCAGTATGGTGGAATGAGTCAGCATTGCATTTTACTCAGGTTGACAGGGTGAAGGGAGGAGTCAGACTTGGTTTTATCAGAATAAATGAAGGAAAGGTTGAAGATCTTGTGTACATTGACTGTCTGATCTTCCCTCCAGAAGGAGGTTCCAATGCAGTGTTCCGTGCTCTACGTAATGGTCAACTGAAAAATGAAACACCACCTGGTGAACCCGTTATTATGCAGAGTCTTTTACAAGCCCTGAAAAAGTCAATTGATTTGTCAAGGATTTGAGAAAGCAAAGGTATACTTGCAGCTGTAAGTCAATGTCTTGTAATTATAGTGCTCAAAGGAAGGATGATTGGTTTTTTTACCTGACATTCCTGCTATATGTGAAAAGTTTGGACCAAACATGTTTTTCTTGTAAAGAATGATTGAATGGCAATTAATAATCAAATGCAGAGACAAC-TTTTTTTTATACT---------
>DD1
TCTCTCAACTTACTTACCAAGCTTGTAGTAAATTAAACCTTCACCTGTCCATACAGGCCTTAATAAAAAAATTCAAACAAGTGGCGTACTATTAAACCAAGATCTTGACATTGAATTGTAAAACAAAATCCTCTTATGAAGAACAAGAAAACTGTTTTTTGCATTCAGATGAATATTTGCCCAGTATGGTGGAATGAATCAGCATTGTATTTTACTCAGGTTGACAGGGTGAAGGGAGGAGTCAGACTTGGGTTTATCAGAGTAAATGATGGAAAGGTTGAAGATCTTGTGCACATCGACTGTCTAATCTTCCCTCCAGAAGGAGGTTCCAATGCAGTGTTCCGTGCTCTACGGAATGGTCAGCTGAAAAATGAAACACCACCTGGTGAACAAGTTATTATGCAGAGTCTTTTACAAGCCCTGAAAAAGTCAATTGATTTGTCAAGGATTTGAGAAGGCAAAGGTATACTTGCAGTTGTAAGTCAATGTCTTGTTATTATAGTGCTCATAGGAAGGACGAATGTTTTTTTATCTTGATATTCCTGTTATATGTGAAAAGTTTGGACCAAACATGTTCTTCTTGTAAAGAATGATTGAATGGCAATTAGTAATCAAATGCACAGACAT------------------------
>DIM50
----------------------TTGTAGTAAATTAAACCTTCACCTGTCCATACAAACCTTAGTAAAAAATTTCAAACAAATGGCTGACTATTAAACCAAGATCTTGACATTGAATTGTAAAACAAAATCCTCTTATGAAGAACAAGAAAACTGTCTTTTGCATTCAGATGAATATTTGTCCAGTGTGGTGGAATGAATCAGTACTGTATTTTACTCAGGTTGACAGGGTGAAGGGAGGAGTCAGACTTGGGTTTATCAGAGTAAATGATGGAAAGGTTGAAGATCTTGTGTACATCGACTGTCTAGTCTTCCCTCCAGAAGGAGGTTCCAATGCAGTCTTCCGTGCTCTACGGAATGGTCAGCTGAAAAATGAAACACCACCTGGTGAACAAGTTATTATGCAGAGTCTTTTACAAGCCCTGAAAAAGTCAATTGATTTGTCAAGGATTTGAGAAGGCAAAGGTATACTTGCAGTTGTAAGTCAATGTCTTGTTATTATAGTGCTCATAGGAAGGATGAATATTTTTTTATCTTGATATTCCTGTTATATGTGAAAATTTTGGACCAAACATGTTTTTCTTGTAAAGAATGATTGAATGGCAATTAGTAATCAAATGCACAGACATC-TTTTTTTCATACTGGCAAATGC
>EN45
----------------------------------------------------------------------------------------------------------AG--------TGGCAAACAAAATCCATGT--ATTGTTTGCGAAAATTTTCATTTGCATTTAGATGAATATCAGTATGGGGTGATTTCATGACTCCATATTGTTTTATCAACAGGTTGATAAGGTAAAAGGGGGGATCAGACTTGGGTTTATCAGAGTTAATGATGGCAAGGTAGAAGATCTTGTGCACATAGACTGTCTAGTTTCTCCAGCCACAGAAGGGTCCAATGCTATATTCCGTGCTCTAAGGAATGGTAAACTGAAAAATGAAACACCTCCAGGTGAACCAGCGATCATGAGGAGTCTCTTGCAAGCTCTCAAAAAATCAATTGACCTTGCAACAATTTGAACAAGGATAAATATGCCCATTTCTGAATATCTTTGTGCTGTGTACTTTGTACCGACCCTAATAGTGATATCTTCA---------------------------------------------------------------------------------------------------------------------------
>FC13
CATGTTACCTATTATAGGAAGTA-GACCTTTTAGATAATAAAAAATGTATGATAGATGCTACAAGGAAACTTTGAAACAAACAGTTGATTT----GAGCTATTATTAGTGTTCAACAGTAAAACAAAATCAAGTCAGAAAAAGAAAGGAAGATTTTACTTGTATTTGGATAAATACTTGTCTAGTACAGTTACATGAATTATTAGTATATTATA--CAGGTTGAGAAGGTGAACGGAGGAGTCAGACTTGGGTTTATTAGAGTAAATGAAGGAAAGGTAGAAGATCTTGTGCATATCGACTGTCTGGTTTTCCCTGCAACAGAAGGTTCCCCTGCCATGTTTCGTGCTCTACGAAATGGTAAGTTGAAAAATGAAACACCACCTGGTGAATCATCTATTATGCAGAGGCTATTGCCAGCTCTTAAAAAGTCAATTAATCTAGCAAGTTCTTGAGAGAGCAGTGGCATGGATTGTGCCGGTAGTCATCGTCATCTTATTTCATACCCA---TCAGGGGTGAATTTTTGTTTTTCTAATTGTTTCTTTAGGGTCTTAATTTGATCTAACTTATGCATCACTCTGTCCATGAAAAGCGAAATTGCATGCACAGATAAAAAATTTCAGCAACCTGATTCTCTAAATGATAATGCT
>FTS1
-----------------------------------------------------------------GCCACTTGTTAACAAGTGGCTGAGTATT-AACCAATATCTTGACATTGAATTGTAAAACAAAATCTTCTTATGAAGAACAAGAAAACTGTCTTTTGCATTCAGATGAATATTTGTGCAGTATGGTGGAATGAATCAGCATTGTATTTTACTCAGGTTGACAGGGTGAAGGGAGGAGTCAGACTTGGTTTTATCAGAATAAATGAAGGAAAGGTTGAAGATCTTGTGTACATTGACTGTCTGATCTTCCCTCCAGAAGGAGGTTCCAATGCAGTGTTCCGTGCTCTACGTAATGGTCAACTGAAAAATGAAACACCACCTGGTGAACCCGTTATTATGCAGAGTCTTTTACAAGCCCTGAAAAAGTCAATTGATTTGTCAAGGATTTGAGAAAGAAAAGGTATGCTTGCAGCTGTAAGTCAATGTCTTGTAATTATAGTGCTCATAGGAAGGATGATAGGTTTTTTTTCACGACATTCCTGTTATATGTGAAAAGTTTGGACCAAACATGTTTTTCTTGTAAAGAATGATTGAATGGC-------------------------------------------------
>FTS2
TCTCTTGGCTCACTAACCAAGCTTGTAGTAAATTAAACCATCACCTGTCCATACAAGCCTTAATAAAAACTTTCAAACAAGTGGCTGACTATT-AACCAATATCTTTACATGGAATTGTAAAACAAAATCTTCTTATGAAGAACAAGAAAAATGTTTTTTGCATTCAGATGAATATTTGTGCAGTATGTTGGAATGAATCAGCATTGTATTTTACTCAGGTTGACAGGGTGAAGGGAGGAGTCAGACTTGGTTTTATCAGAATAAATGAAGGAAAGGTTGAAGATCTTGTGTACATTGACTGTCTGATCTTCCCTCCAGAAGGAGGTTCCAATGCAGTGTTCCGTGCTCTACGTAATGGTCAACTGAAAAATGAAACACCACCTGGTGAACCCGTTATTATGCAGAGTCTTTTACAAGCCCTGAAAAAGTCAATTGATTTGTCAAGGATTTGAGAAAGAAAAGGTATGCTTGCAGCTGTAAGTCAATGTCTTGTAATTATAGTGCTCATAGGAAGGATGATAGGTTTTTTTTCACGACATTCCTGTTATATGTGAAAAGTTTGGACCAAACATGTTTTTCTTGTAAAGAATGATTGAATGGCAACTAGTAATAA-------------------------------------
>GG1
GGCAGATTTCTCT-----------GTGTTTTTTAATTAAATTAGACAAAAAGTAACAACCTGGAAGATTGAGT-TATATTTTCACGCGTGCTTCCTGTTGAGTGTTCTGAGGAAAGTGGCAAATGCAGACAAGAT--GCCTTTTGCCAAAACTTTCATTTCCATTCAGATGAATATCAGTAGGGAATGATTGAATGATTTT------TATTGTTAACAGGTTGACAAGGTGAAGGGAGGGATTAGACTTGGATTTGTCAGAGTAAATGAAGGCAAGGTGGAAGATCTTGTGCACATTGACTGTCTAGTATCCCCTTCCACGGAAGGTTCCAGTGCTACTTTTCGTGCTCTGAGGAATGGTCAGTTGAAAAATGAAACACCACCAGGTGAACCCATTATCATGCAGAGTCTTTTGCAAGCTCTCAGAAAATCAATTGATCTTGCAAGAACTTGAGTGACAGAAGTAACGGTGAGATTTGAATGCCAATGTATGGTTCTCATTGTATGTGCCCTAATATTGAGAGATTGAAT--AGCAAATATATATGGAATGATAGACTTCCATTTTTATGTG----TTTATGCAAACAATAAATCTATGTGTAAATAGAGAGAGATCATAGGAATTTTATTAACATCCATGAGGTCCATGG
>HB41
-------------------------------AACAAGGTGGTAGTTAGGACCTTTTTCATTTATCATACTAGTGCCAGCGCTGGGGCATGTTGAATATTTTGTGCATAATCTCAGGTTTTTTGTAAGTTAACAATATTTTTAACATAAAAATTATCTTTTGCATTCAGATGAATAATTGTCCAGTATAGTGGAATGAATCAGCATTGTGTTTTACTCAGGTTGACAGGGTGAAGGGAGGAGTCAGACTTGGGTTTATCAGAGTAAATGAAGGAAAGGTTGAAGATATTGTGCACATCGATTGTCTAGTCTTCCCTCCAGAAGGAGGTTCCAATCCAGTGTTCCGTGCTCTACGGAATGGTCAGCTGAAAAATGAAACACCACCTGGTGAAGAAGTTATTATGCAGAGTCTTCTTCAAGCGCTGAAAAAGTCAATTGATTTGTCAAGGACTTGAGAAGGTAAAGGTATACTTGCAGCTGTTAGTCAATGCCTTGTTATTGTAGTGCTCATCTCAAGGATGAATGTTTTTTTATCCTGATATTCCTGTTATAAGTGAAAAGTTTGGATCCAACATGTTCTTGTTGTAAAGAATGACTGAATGGCAATTAGAAATCAAAT----------------------------------
>JO20
TAGTGAACATTAATATATCATTCATCATGGTTGAACTCTTATGTAATTGTATTAGCTTCTTCTATGTTAGTTTGATCCACATACATTCGTAGCATCAAGTCTTTTCATTACAAAATCAACAGCCATGGATTTGCCATAGAAGAAAGAATTGTGTTTTTTAATATCTGGATGAATAGTATTCTAGTACAGTAACATGAATTAGTAGTATATTATA--CAGGTTGAGAAGGTGAATGGAGGAGTCAGACTTGGGTTTATCAGAGTAGATGAAGGAAAGGTAGAAGATCTTGTGCATATTGATTGTCGGGTTTTCCCTGCAACAGAAGGTTCTCCTGCCATGTTTCGTGCTCTAAGAAACGGTAAGTTGAAAAATGAAACACCACCTGGTGAATCAGCTATTATGCAGAGGCTATTGCCAGCTCTAAAAAAGTCAATTAATCTAGCAAGTTAATGAGAGAGCAGTGTTATGGATGGTGTTGACAGTCATCGTCTTCTTATTTCATACCCATACTCAGGGGTCAATTTTTGTTTCCCTAACTGTTTCTGAAGGGTCTTAATTTGATCTTACTCATGCACCATTTTGTCCATGAATAGCAGATGTGCATGCACGGATAAAATAGTTGAGCATCCCGATCCTCTAAATGGTAATGCT
>JU21
-----------AATATATCATTCATCATGGTTGAACTCTTATGTAATTGTATTAGCTTCTTCTATGTTAGTTTGATCCACATACATTCGTAGCATCCAAGTCTTTCATTACAAAATCAACAGCCATGGATTTGCCATAGAAGAAAGAATTGTGTTTTTTAATATCTGGATGAATAGTATTCTAGTACAGTAACATGAATTAGTAGTATATTATA--CAGGTTGAGAAGGTGAATGGAGGAGTCAGACTTGGGTTTATCAGAGTAGATGAAGGAAAGGTAGAAGATCTTGTGCATATTGATTGTCGGGTTTTCCCTGCAACAGAAGGTTCTCCTGCCATGTTTCGTGCTCTAAGAAACGGTAAGTTGAAAAATGAAACACCACCTGGTGAATCAGCTATTATGCAGAGGCTATTGCCGGCTCTAAAAAAGTCAATTAATCTAGCAAGTTAATGAGAGAGCAGTGTTATGGATGGTGTTGACAGTCATCGTCTTCTTATTTCATACCCATACTCAGGGGTCAATTTTTGTTTCCCTAACTGTTTCTGAAGGGTCTTAATTTGATCTTACTCATGCACCATTTTGTCCATGAATAGCAGATGTGCATGCACGGATAAAATAGTTGAGCATCCCGATCCTCTAA-----------
>KE1
TATTATGTTTATTGTGTTTTATTTTTGCATCTATTTTATTTTATTGCTCT--ACGATCCTCTTTCTAACATCAAGTGTATCAGAAAAGAGGCAAAAAAATTTAATGATCTTTCAATTATACAACAATATTAAGTTT-ATAAGACCATAAAACTTCCATTTGCATTCAGATAAACATTTGGATGAGATGATGACATGACTGAATAATCTATTATGTGCAGGTTGACAAGGTGAGGGGAGGAATCAGACTTGGGTTTATCACAATAAATGAAGGCAAGGTAAAAACTCTTGTGCACATCGACTGTCTGATTTTCCCCGCAGTAGAAGGTTCCAGTGCTGTGTTCCGTGCTCTGCGGAATGGTGAGATGAAAAATGAAACACCCCCTGGTGAACCGATCATTATGCAGAGCCTATTGCAAGCTCTGAAGAAATCAATTGATCTTTCAAGAACTTAAGAAATGACAGAGGTTCGAGATCTAGGTGATAGTTGATC--------------------------T-------------------------------------------------------------------------------------------------------------------------------------
>LF2
-------------------------------------------------------------------------------------------------------------------------------------------------------------------------------------------------------------------------AGGTTGACAGGGTGAAGGAAGGAGTCAGACTTGGGTTTATCAGAGTAAATGAAGGAAAGGTCGAAGATCTTGTGCACATCGATTGTCTAGTCTTCCCTCCAGAAGGAGGTTCCAATGCAGTGTTCCGTGCTCTAAGAAATGGTCAGCTGAAAAATGAAACACCACCTGGTGAACCAGTTATTATGCAGAGTCTTTTACAAGCCCTGAAAAAATCGATTGATTTGTCAATGACTTGAGAAGGCAAAGGTATACTTGCAGTTGTTAGTCAATGGCTTGTTATTATAGTGCTCATAGCAAGGAGGAATGTTTTTTTATCCTGATATTCCTGTTATAGGTGAAAAGTTTGGACCAAACATATTTTTGTTGTAAAGAATGACTG-------------------------------------------------------
>MC0
TCTCTCGACTCCCTAACCAAGCTTGTAGTAGACTAAAGTTTCACCCGTCCATCTAAGCCTTAATAAAATA-TTTCAACAAGTAGTTGAATATTAAACCAAGATCTTGACATTGAACTGTAA----------------AACAAACAAGAAAAATGTCTTTCGCATTCAGATGAATAATTT-CCAGTATGGTGGAATGAATCAGCATTGTGTTTTACTCAGGTTGACAGGGTAAAGGGAGGAGTCAGACTTGGGTTCATCAGAGTAAATGAAGGAAAGGTGGAAGATCTTGTGCACATCGACTGTCTGGTCTGCCCTCCAGAAGGAGGTTCCAGTGCAGTGTTCCGTGCTCTACGGAATGGTCAACTGAAAAATGAAACACCGCCTGGTGAACCAGTTATTATGCAGAGTCTTTTACAAGCCCTGAAAAAGTCAATTGATTTGTCAAGGACTTGAGAAGGCAGAGGTATACTTGCAGCTGTAAATAAATGGCTTGTTATTATAGCGCTCATGGCAAGGATGGAT-GTTTTTTACACTGATATTCCTGTTATATGTGAAAAGTTTGGACCAAACATGTTCTTGTTGTAAAGAATGACTGAATGGTAATTAGAAATCAAATGGAGACACTTGTATTGTTTTCTACTGGCAAATGC
>MT0
---------------------------------------------------------------TAAAAAATTTCAAACAAGTGGCTCAATATTAAACCAAGATCTTGACTTTGAATTGTAAAGCAAAATCCTCTTATGAATAACAAGAAAACTGTCTTTTGCATTCAGATGAATATTTGTCCAGTATGGTGGAATGAATCAGCATTGTGTTTTACTCAGGTTGACAGGGTGAAGGGAGGAGTTAGACTTGGTTTTATCAGAATAAATGAAGGAAAGGTTGAGGATCTTGTGTACATTGATTGTTTGGTCTTCCCTCCGGAAGGAGGTTCCAATCCAGTGTTCCGTGCTCTACGGAATGGTCAGCTGAAAAATGAAACACCACCTGGTGAACCAGTTATTATGCAGAGTCTTTTACAAGCCCTGAAAAAGTCAATTGATTTGTCAAGGACTTGAGAAGGCAAAGGTATACTTGTAGCTGTAAGTCAATGTCTTGTTATTATA----TCTTAGGAAGGATGAATGTTTTTTTATTCTGATATTCCTGTTACATGTGAAAAACTTGGACCAAACATGTTCTTGTTGTAAAGAATGATTGAATGGCAATTAG-AATCAAATGCAGACATATTTTTTTCTACCGGCAAATGCACAA
>NN48
TCTCTCGACTCACTGACCAAGCTTGTAGTAAATTAAACCTTCA--TGTGCATAGAAGCCTTGATGAAAAATTTCAAACAAGTGGCTGACTATTAAACCAAGATCTTGACATTGAATTGTAAAATAAAATCCTCTTATGAAGAAGAAGAAAACTGTCTTTTGCATTCAGATGAATATTTGTCCAATATGGTGGAATGAATCAGCATTGTATTTTACTCAGGTTGACAGGGTGAAGGGAGGAGTCAGACTTGGGTTTATCAAAGTAAATGAAGGAAAGGTTGAGGATCTTGTGTACATTGACTGTCTCGTATTCCCTCCAGAAGGAGGTTCCAATGCAGTCTTCCGTGCTCTACGGAATGGTCAGCTGAAAAATGAAACACCACCTGGTGAACCAGTTATTATGCAGAGTCTTTTACAAGCCCTAAAAAAGTCAATTGATTTGTCAAGGACTTGAGAAGGCAAAGGTATAATTGCAGGTGTAAGTCAATGTCTTGTTATTACAGTGCTTATAGGAAGGATGAATGTTTTTTTATCCTGATATTTTCTGTATATATGAAAAATTTGAACCAAACATGTTCTTCTTTTAAAGAATGATTGAATGGCTATTAGTAATCAAATGCACAGACA---TTTTTTTT-TACCGGCAAATGC
>PA42
----TACACCTATGCATATAAAGATCCCTTGTACAAACAACAGAACCTTTCACTAAGGCTTAATAAAATA-TTTCAACTAGTGGTTGAATATTAAACCAAGATCTTGGCATTGAACTGTAAAACAAGATCCTCTTATGAAGAACAAGAAAAATGTGTTTTGCATTCAGATTTATACTTG--CAGTATGGTGGAATGAATCATCATTGTGTTTTACTCAGGTTGACAGGGTGAAGGGAGGAGTCAGACTTGGGTTTATCAGAGTAAATGAAGGAAAGGTCGAAGATCTTGTGCACATTGACTGTCTGGTCTTCCCTCCAGATGGAGGATCCAATGCAGTGTTCCGTGCTCTACGAAATGGTCAGCTGAAAAATGAAACACCACCTGGTGAACAAGTTATTATGCAGAGTCTTTTACAAGCCCTTAAAAAGTCGATTGATTTGTCAAGGACTTGAGAAGGCAAAGGTATACTTGCAGCTGCTAGTCAATGTCTTGTTATTATAGTGCTCATAGCAAGGATGAATGTTTTTTTATCCTGATATTCCTTTTATATGTGAAAAGTTTTGATCAAACATGTTCTTGTTGTAAAGAATGACTGAATGACAATCAGAAATCAAATGCAGAGTCTTTTTTAAGGAGAGATAAAAACCAAC
>PB33
---------------------------------------------------------------------------ATGATCTGTTCAATTATAAAACAATATTAAG--------------------------------------TTAACCATTGTCGTTTGCATTTAGATGAATATTTGTATGAGATGATGACA-GACTGAATAATGTATGATGTGCAGGTTGACAGGGTGAAGGGAGGAATAAGACTTGGATTTATCCAAGTAGAGGAAGGGAAGGTAGAAGACCTTGTGTACATCGATTGTCTCATTTTTCCTGCCGAGGAAGGTTCCAGTCCCGTGTTTCGTGCTCTGCGGAATGGTAAGTTGAAAAATGAAACACCCCCTGGTGAACCGATGATTATGCGGAGCCTATTGCAAGCTCTGAAGAAATCTATTGATCTTTCAAGAATTTAAAAATTGACAGAGGTACGAGATCTGGGTGATAATGGATCAG--ATCATTCGTATTATATGTGAT-TATGGCCCTTCGATAGTGATAAATTTTCTTCCATGTAGTTGACCAAGTCTTAGTT--------------ATGTATAA---------------------------------------------------------
>PF1
---------------------------GTAAATTAAACCTTCACCTGTCCATCCATTCCTTAATAAAAAA-TTCAAACAACTGGTTGAATATTAAACCAAGATCTTGACATTGAATTGTAAAACAAAATCGTCTTATGAAGAACAAGAAAACTGTCTTTTGCATTCAGATGAATATTTGTCCAGTATGGTGGAATGAATCAGCATTGTGTTTTACTCAGGTTGACAAGGTGAAGGGAGGAGTCAGACTTGGGTTTATCAAAGTAAATGAAGGAAAGGTTGAAGATCTTGTGTACATCGACTGTCTGGTCTTCCCTCCGGAAGGAGGTTCCACTGCAGTGTTTCGTGCTCTACGGAATGGTCAGCTGAAAAATGAAATACCACCTGGTGAACCAGTTATTATGCAGAGTCTTTTACAAGCCCTGAAAAAGTCTATTGATTTGTCAAGGACTTGAGAAGGCAAAGGTATACTTGCAGCTGTAAGTCAATGTCTTGTTATTATAATGCTCATAGGAAGGATGAATGCTTTTTTATCCTGATATTCCTGTTATATGTAAAAAGTTTGGACCAAACATGTTCTTGTTGTAAAGAATGATTGAATGGCAATTAGAAATCAAATGCAGACACATC-TTTTTTTC-TACCTGCAAATGC
>PFM1
CGTCATCAATCTCCAATGACAATAATTACAATTACAATTACAATGACGCTGCACCTTGCTCACATAAAATATGTCAACTAGTGGTTGAATATTAAACCAAGATCTTGACATTGAATTGTAAAACAAGATCCTCTTATGGAGAACAAGAAAAATGTCTTTTGCATTCAGATTTATAATTG--CAGTATGGTGGAATGAATCAGCATTGTGTTTTACTCAGGTTGACAGGGTGAAGGGAGGAGTCAGACTTGGGTTTATCAGAATAAATGAAGGAAAGGTCGAAGATCTTGTGCACATCGACTGTCTGGTCTTCCCTTCAGATGGAGGTTCAAATGCAGTGTTCCGTGCTCTACGAAATGGTCAGCTGAAAAATGAAACACCACCTGGTGAACCAATTATTATGCAGAGTCTTTTACAAGCCCTGAAAAAGTCGATTGATTTGTCAAGGACTTGAGATGGAAAAGGTATACTTGCAGCTGCTAGTCAATCTCTTGTTATTATAGTGCT----------------------------------------TATATGTGAAAAGTTTGGATCAAACATGTTCTTTTTGTAAAGAATGACTGAATGGCAATCAGAAATCAAATGCACAGACACTTGTCTTTTTCAAGGAGATATAAA
>PG28
AATTTGTCATTTAATCGGTAGAACATGAATCCGTGGAAC-------------------ATGAGAAGTACT----TAGAAGGTTTTCTACAAAAGTTTACCTTAAAAAA-----------------AAGAAAGAAAA-GAAACATCATAAAACTACTATTTTCATTTAGATGAACATTTGTATGAGATGTTGACATGACTGAATAATGTATTATGTGTAGGTTGACAAGGTGAAGGGAGGAATCAGACTTGGATTTGTCCAAATAAATGAAGGGAAGGTAGAAGACCTTGTGCACATCGACTGTCTGGTTTTCCCTGCTGTGGAAGGTTCCAGTGCTGTGTTCCGTGCTCTGCGGAATGGTAAGTTGAAAAACGAAACACCCCCTGGTGAACCGATGATTATGCGGAGCCTATTGCAAGCTCTGAAGAAATCTATTGACCTTTCAAGAATTTAGAAGACG------------GATCTAGGTGATAATTGAT-------CATTCTTATTATATGTGAT-TATGTCCCTTCAAT-AGTGATAAATTTCTTCTGTGTAATTAATCAATTCTTGTTA----TATGTGAAATATAATGATGATTTTCTTTTTCATGTAAAATGTTTCCATCAATGGAAAAGATGTTCAAGATGTTCG
>PH2
TCTCTCGACTCCCTAACCAAGCTTGTAGTAAATTAAACCTTCACCTGTCCATCCATTCCTTAATAAAAAA-TTCAAACAACTGGCATATTA---AACCAACATCTTGACATTGAATTGTAAAACAAAATCGTCTTATGAAGAACAAGAAA-CTGTCTTTTGCATTCAGATGAATATTTGTCCAGTAAGGTGGAATGAATCAGCATTGTGTTTTACTCAGGTTGACAAGGTGAAGGGAGGAGTCAGACTTGGGTTTATCAAAGTAAATGAAGGAAAGGTTGAAGATCTTGTGTACATCGACTGTCTGGTCTTCCCTCCGGAAGGAGGTTCCACTGCAGTGTTTCGTGCTCTACGGAATGGTCAGCTGAAAAATGAAATACCACCTGGTGAACCAGTTATTATGCAGAGTCTTTTACAAGCCCTCAAAAAGTCTATTGATTTGTCAAGGACTTGAGAAGGCAAAGGTATACTTGCAGCTGTAAGTCAATGTCTTGTTATTATAATGCTCATAGGAAGGATGAATGCTTTTTTATCCTGATATTCCTGTTATATGTAAAAAGTTTGGACCAAACATCTTCTTGTTGTAAAGAATGATTGAATGGCAATTAGAAATCAAATGTAGACACATC-TTTTTTTC-TACCTGCAAATGC
>PM29
AATTTCTAGTATCCAAGGTTACATAGTTATTCGAAGGATTTTGGGGACAA--ATTTCGCTCATTCAAGTGTGATTAGAAAAGAGGCAAAAAGAAATTGAGAGCAGAGGCTGAAAATTGAACAAGGGAACTAAGTTA-ATAAGACCATAAAACTGCCATCTGCATTTAGATGATCATTTGTATGAGATGATGACAGGACTGTATAATGTATTATGTGCAGGTTGACAAGGTGAAGGGAGGAATCAGACTTGGGTTTGTCCAAATAAATGAAGGCAAGGTAGAAAATCTTGTGCATATCGACTGTCTGATTTTCCCTGCTGTGGAAGGTTCTGGTGCTGTGTTCCGTGCTCTGCGGAATGGTCAGCTGAAAAATGAAACACCCCCTGGTGAACCTATGATTATGCGGAGCCTATTGCAAGCTCTGAAGAAATCAATTGATCTTTCAAGAATTTAGAAAATAATAGAGGTACGAGATCTAGGTGATAATGGAT------GTATTCTTATTATATGTGATGTATGCCCCTTCAATAATAATAATTTTTCTTCTGTGTAATTCATCCATTCTTGATG----AATGTGAAATGTAATGATTTTTTTTTGTCATGT---------AA-------------------------------
>PS27
----------TTAATCCGTGAAACAT--ATCCGTGAAAC-------------------ATGAGAAGTACT----TAGAAGATTTTCTGCAAAAGTTTACTTTAAAAAA--------------------AAAAAAAA-AAAACATCATAAAACTACTATTTTCATTTAGATGAACATTTGTATGAGATGTTGACATGACTGAATAATGTATTATGTGCAGGTTGACAAGGTGAAGGGAGGAATCAGACTTGGATTTGTCCAAATAAATGAAGGGAAGGTAGAAGACCTTGTGCACATCGACTGTCTGGTTTTCCCTGCTGTGGAAGGTTCCAGTGCTGTGTTCCGTGCTCTGCGGAATGGTAAGTTGAAAAACGAAACACCCCCTGGTGAACCGATGATTATGCGGAGCCTATTGCAAGCTCTGAAGAAATCTATTGACCTTTCAAGAATTTAGAAGACG------------GATCTAGGTGATAATTGAT-------CATTCTTATTATATGTGAT-TATGTCCCTTCTAT-AGTGATAAATTTCTTCTGTGTAATTGATCAATTCTTGTTA----TATGTGAAATAT---------------------------------------------------------------
>PS30
-----------------------------------------------------TGAGGCTTAATAAAATA-TTTCAACTACTGGTTGAATATTAAACCAAGATCTTGACATTGAACTGTAAAACAAGATCCTCTTATGAAGAACAAGAAAAATGTCTTTTGCATTCAGATTTATAATTG--CAGTATGGTGGAATGAATCATCATTGTGTTTTACTCAGGTTGACAGGGTGAAGGGAGGAGTCAGACTTGGGTTTATCAGAGTAAATGAAGGAAAGGTCGAAGATCTTGTGCACATTGACTGTCTGGTCTTCCCTCCAGATGGAGGATCCAATGCAGTGTTCCGTGCTCTACGAAATGGTCAGCTGAAAAATGAAACACCACCTGGTGAACAAGTTATTATGCAGAGTCTTTTACAAGCCCTTAAAAAGTCAATTGATTTGTCAAGGACTTGAGAAGGCAAAGGTATACTTGCAGCTGCTAGTCAATGTCTTGTTATTATAGTGCTCATAGCAAGGATGAATGTTTCTTTATCCTGATATTCCTGTTATATGTGAAAAGTTTGGATCAAACATGTTCTTGTTGTAAAGAATGACTGAATGGCAATCAGAAATCAAATGCAGAGTCTTTTTCAAGGAGAGATAAAAACCAAC
>PSF43
TATCTTGACTCACTAACCAAGCTTGTAGTAAATTAAACCTTCACCTGTCCATACAAGGCTTAATAAAAAATTTCAAACAAGTGGCTGACTATTAAACCAAGATATTGACATTAAATTGTAAAACAAAATCCTCTTGTGAAGAAGAAGAAAACAGTCTTTTGCATTCAGATGAATATTTGTCCAATATGGTGTAATGAAACAGCATTGTATTTTAATCAGGTTGACAGGGTGAAGGGAGGAGTCAGACTTGGGTTTATCAAAATAAATGAAGGAAAGGTTGAAGATCTTGTGTACATTGACTGTCTCGTCTTCCCTCCAGAAGGAGGTTCCAATGCAGTGTTCCGTGCTCTACGGAATGGTCAGCTGAAAAATGAAACGCCACCCGGCGAACCAGTTATTATGCAGAGTCTTTTACAAGCCCTGAAAAAGTCAATTGATTTGTCAAGGACTTGAGAAGGCAAAGGTATACTTGCAGCTGTAAGTCAATGTCTTGTTATTATAGTGCTCATAGGAAGAATGAATGTTCTTTTATCCTGATATTCCTGTTATATGTGAAAAGTTTGTACCAAACATGTTCTTCTTGTAAAGAATGATTAAATTGCAATCAGTAATCAAATGCATAAACGTT-TCTTTTTC-TACCAGCAAATGC
>PTA0
----------------------------------------------------------------------------------------------------------T------------------------------GAAGAACAATAAAAATGTCTTTTGCATTCAGATGAATAATTGTCCAATACGTTGGAATGAATCAACATTGTGTTTTACTCAGGTTGACAGGGTGAAGGGAGGAGTCAGACTTGGGTTTATCAGAGTGAATGAAGGAAAGGTCGAAGATCTTGTGCACATTGACTGTCTGGTCTTCCCTCCAGAAGGAGGTTCCAATGCAGTGTTCCGTGCTCTACGGAATGGTCAGCTGAAAAATGAAACACCACCTGGTGAACCAGTTATTATGCAGAGTCTTTTACAAGCCCTGAAAAAATCGATTGATTTGTCAAGGACTTGAGAAGGCAAAGCTATACTTGCAGCTGTTAGTCAATGTCTTGTTATTATAGTGCTCATACCAAGGAAGAATGTTTTTTTATCCTGATATTCCTGTTATATGTGAAAAGTTTTTACCAAACATGTTCTTGTTGTAAAGAATGACTGAATGACAATTGGAAATCAAATGCACAGACATTT----------------------
>RC54
TCTCTCGACTCACTGACCAAGCTTGTAGTAAATTAAACCTTCA--TGTGCATAGAAGCCTTAATGAAATATTTCAAACAATTGGCTGACTATTAAACCAAGATCTTGACATTGAATTGTAAAACAAAATCCTCTAATGAAGAAGAAAAGAACTGTCTTTTGCATTCAGATGAATATTTGTCCAATATGGTGGAATGAATCAGCATTGTATTTTACTCAGGTTGACAGAGTGAAGGGAGGAGTCAGACTTGGGTTTATCAAAGTAAATGAAGGAAAGGTTGAAGATCTTGTGTACATCGACTGTCTCGTCTTCCCTCCAGAAGGAGGTTCCAATGCAGTCTTCCGTGCTCTACGAAATGGTCAGCTGAAAAATGAAACACCACCTGGTGAACCAGTTATTATGCAGAGTCTTTTACAAGCCCTGAAAAAGTCAATTGATTTGTCAAGGACTTGAGAAGGCAAAGGTATACTTGCAGGTGTAAGCCAATGTCTTGTTATTATAGTGCTCATAGGAAGGATGAATGTTTTTTTATCCTGATATTTCCTTTATATATGAAAAATTTGAACCAAACATGTTCTTCTTTTAAAGAATGATTGAATGGCTATTAGTAATCAAATGCACATGCA---TTTTTTTTCTACCGGCAAATGC
>RR55
------------------------------------------------------------------------------------------------------------------------------------------------AAAAGAACTGTCTTTTGCATTCATATGAATATTTGTCCAATATGGTGGAATGAATCAGCATTGTATTTTACTCAGGTTGACAGGGTGAAGGGAGGAGTCAGACTTGGGTTTATCAAAGTAAATGAAGGAAAGGTTGAAGATCTTGTGTACATCGACTGTCTCGTCTTCCCTGCAGAAGAAGGTTCCAATGCAGTCTTCCGTGCTCTACGAAATGGTCAGCTGAAAAATGAAACACCACCTGGTGAACCAGTTATTATGCAGAGTCTTTTACAAGCCCTAAAAAAGTCAATTGATTTGTCAAGGACTTGAGAAGGCACAGGTATACTTGCAGGTGTAAGTCAATGTCTTGTTATTATAGTGCTCATAGGAAGGATGAATGTTTTTTTATCCTGATATTTCCTT---------------------------------------------------------------------------------------------------------
>SA1
CTGATACACCTATGCATATGAAGATCCCTTGTACAAATAATAGAACCTTTCAGTAAGCATTAATAAAATA-TTTCAACTAATGGGTGAATATTAAACCAAGATCTTGACATTGAACTGTTAAACGAGAT-ATCTTATGAAGGACGAGAAAAATGTCTTTTGCATTCAGATTTATAATTG--CAGCATGGTGGA---AATCAGCATTCTGTTTTACTCAGGTTGACAGGGTGAAGGGAGGAGTCAGACTTGGGTTTATCAGAGTAAATGAAGGAAAGGTCGAAGATCTTGTGCACATTGACTGTCTGGTCTTCGCTCCAGATGGAGGTTCCAATGCAGTATTCCGTGCTCTACGAAATGGTCAGCTGAAAAATGAAACACCACCTGGTGAACAAGTTATTATGCAGAGTCTTTTACAAGCCCTTAAAAAATCGATTGATTTGTCAAGGACTTGAGAAGGCAAAGGTATACTTGCAGCAGCTAGTCAATGTCTTGTTATTATAGTGCTTATAGCAAGGATGAAAGTTTTTTAATTCTGATATTCCTGTTATATGTGAAAAGTTTGGATCAAACATGTTCTTGTTGTAAAGAATGACTGAATGGCAATCGGAAATCAAATGCAGAGTCTTTTTGAAGGAGAGATAAAGACCAAC
>SC0
------------------------------------------------------------------------TCAAACAAGTGGTTGAATATTAAACGAAGATCTTGACATTTAATTGTTACACAAAATCCTCTTATGAAGAACAAGAAAACTGTCTTTTGCATTCAGATGAATATTTGTCCAGTATGGTGGAAAGAATCAGCATTGTGTTTTACTCAGGTTGACAGGGTGAAGGGAGGAGTCAGACTTGGGTTTATCAGAGTAAATCAAGGAAAGGTTGAAGATCTTGTGCACATCGACTGTCTGGTATTTCCTCCAGAAGGAGGTTCTAATGCAGTGTTCCGTGCTCTAAGGAACGGTCAGATGAAAAATGAAACCCCACCTGGTGAACAGGTTATTATGCAGAGTCTTTTACAGGCCCTGAAAAAGTCAATTGATTTGTCAATGATTTGAGAAGGCAAAGGTATACCTGCAGCTGTAAGACAATGTCTTGTTATTATAGTGCTCATAGGAAGGCTGAATGTTTTTTTATCCTGATATTCTTGTTATACGGGAAAAGTTTGGAGCAAACATGTTCTTGGTGTAAAGAATGATTGAATGGCAA-----------------------------------------------
>SE46
-------------------------------------------------------------------------------------------------------------------------------------------------------------------------------------------GATTGCATGACTCCATATTGTTTTATCAACAGGTTGACAAGGTAAAAGGGGGGATCAGACTTGGGTTTATCAGAGTTAATGATGGCAAGGTAGAAGATCTTGTGCATATAGACTGTCTAGTTTCCCCAGCCACAGAAGGTTCCAACGCTGTATTCCGTGCTCTAAGGAATGGTAAACTGAAAAATGAAACACCTCCTGGTGAACCAGCAATCATGACAAGTCTCTTGCAAGCTCTCAAAAAATCAATTGACCTTGCAACAATTTGAACACGGATAAATATGCCCATTTTTGAATATCTTTGTACTGCGTACTTTGTATCTACCCTAATGGTGACATACTCAAAA-GGGAATGAAAAGAAAAGGAGTGGAACCTCACTTTCCTTTT----TGTATTTTTTTTAAAGCACCACATGTACATATGT-----------------------------------------
>SG23
TGCTTGACATATTATAGGAAGTAGACCTTTCACAAGAATGATAAACGTATAATATACGCTAAAAAAAAACTTTGAAACAAACGGTTAAGTAT---GAGCTATAACTGATATTCAACTCCAAAACAAAATCAAGTTAGAAAAACCAAGAAAGCTTTTACTTGCATTTGGATGAATACTTGTCTGGTACAGTGACATGAATTAGTAGTATATTATA--CAGGTTGAGAAGGTGAAAGGAGGAGTCCGACTTGGGTTTATCCGAGTAAATGAAGGAAAGATAGAAGATCTTGTGCATATCGACTGTCTGGTTTTCCCTGCAACAGAAGGCTCCAGTCCCATGTTTCGTGCTCTACGAAATGGTAAGATGAAAAATGAAACACCACCTGGTGAATCAGCTATCATGCAGAGGCTATTGCCAGCTCTAAAGAAGTCAATTGATCTGGCAAGTTCTTGAGAGAGCAGTGGTATGCATGGTGCTGATAATCATCTTTT---TATTTTGTACCTA---ACAGGGGTGAATTTTTGTTTTCTTAACTGTTGCTGTAGGGTCTTAATTTGATCTAACTCATGCACCATTCTATCCATGAATAGCACATCTGCAAGCACAGATAAAATATTTGAGCAACCTGATCCTCTATATGGTAATGTT
>SS22
------------------------------TACAAAAATGAT-----TATAATAGACGCTA-AAAAACACTTTGAAACAAACAGTTAAGTAC---GAGCTATAACTGGTATTCAACTGTAAAACAAAATCAAGTTAGAAAAACCAAGAAAGCTTTTACTTGCATTTGGATGAATACTTGTCTGGCACAGTGACATGAATTAGTAGTATATCATA--CAGGTTGAGAAGGTGAAAGGAGGAGTCCGACTTGGGTTTATCCGAGTAAATGAAGGAAAGATAGAAGATCTTGTGCATATCGACTGTCTGGTTTTCCCTGCAACAGAAGGTTCCAGTGCCATGTTTCGTGCTCTACGAAATGGTAAGTTGAAAAATGAAACACCGCCTGGTGAATCAGCTATCATGCAGAGGCTATTGCCAGCTCTAAAGAAGTCAATTGATCTGGCAAGTTCTTGAGAGAGCAGTGGTATGCATGGTGCTGATAATCATCTTCT---TATTTTGTACCTA---ACAGGGGTGAATTTTTGTTTTCTTAACTGTTGCTGTAGGGTCTTAATTTGATCTAAC------------------------------------------------------------------------------------
>SV36
TCTCCCATTTCCTTAAAAAAGACTCCTAAAAACTAACTCCAAAAACAGACAACCCTGCCTAGACCAAAATGGGGTTAGTAGGAGTCAGTCAAAAGGACGGGTCGGTTACAACCGATTTCACAGCAAGGAAGGAGCTGAAAGTAAAGATGATTTTTTGGTCACAGCCTAGTGAGTATGCTCTGGGCATGTAAGCCTTTTTGTACTCTTTATTCTTCACAGGTTGACAAGGTAAAGGGAGGAGTCAGACTTGGGTTTATCAGAATAAACGAAGGAAAGGTAGAAGATCTTGTGCATATTGACTGTCTCGTTTTCCCTGCAACAAACAGTTCTAGTCCTATGTTCCGTGCTCTACGGAATGGCCGTCTGAAAAATGAAACACCACCTGACGAAGCAGCTATTATGCAGAGGCTATTGGCAGCCCTGAAGAAGTCAATTAATCTGGCAAGGACTTGAGAGGACAGAGGTATGAGTATAGCTGATATTCAATCAATTCTTATTATTGTACCTCTAACAAGGTTGTATGTTTTTTC--CCTGTTGTTGCTGTGAAGGCTAAATTTGAACTAGCACATACTTCTCTCTGTTTTTAGTTAAGACAAGTGCATGCAGAGATCAACTGTGTAGATTTGTTAGAATCCTAAAGACCAATGGT
>TA17
--------------------------------------------------------------------------------------------------AGCTCATTGGTATTCAACTATAGAACAAAAGCAAGATAGAAAATAAAAGGAAGTTTTAACTTGTATTTGGATGAATATTGTTCTAGTAATCTAACATGAATCAGTAGTATATTATA--CAGGTTGAGAAGGTGAATGGAGGAGTCAGACTTGGGTTTATCACAATAAATGAAGGAAAGGTAGAAGATCTTGTGCATATTGATTGTCAGGTTTTCCCTGCAACAGAAGCTTCTCCTGCCATGTTTCGTGCTCTAAGAAACGGTAAGTTGAAAAATGAAACACCGCCTGGTGAATCAGCAATTATGCAGAGGCTATTGCCAGCTCTGAAAAAGTCAATTAATCTGGCAAGTTCATGAGAGAGCAGTGTTATGGATGGTGCTGATAGTCATTGTCTTCTTATTTCATCCCCATACTCAGGGGTCAATTTTTGTTTCCCTAACTGTTTCTGAAGGGTCTTAATTTGATCTTACTCATGCACCATTTTGTCCATGAATAGCAGATGTGCATGCACACATAAAATAGTTGAG---------------------------
>TB39
TACAACTACATTCGAGGATATGAAGAACATTACAATAATGATAAGCATGTGATAGCAACTAGACAAAAAAGTTTAAACTAGCAGTTCAACACA-CAACCAGAAAGTGGCATTCAACTGCAAAACAA-ATCGAGCTAGGAAGACCAAGGAAACTGTTTATTGTATTTTGATGCATACTTTTCTGGTTTGATGGTATGAATTAGTAGTCTATCATACGCAGGTTGACAAGGTGAAGGGAGGAGTCAGACTTGGGTTTGTCACAATAAATGAAGGAAAGGTAGAAGATCTTGTGCATATCGACTGTCTGGTTTTCCCTGCAACAGAAGGTTCCAGTGCCATGTTTCGTGCTCTACGAGACGGTCGGTTGAAAAATGAAACACCACTTGGTGAAGCAGCCATCATGCAGAGGCTATTGCCAGCTCTGAGAAAGTCGATTGATCTGGCAAGTTCTTGAG--GGCATAGGTATGCATGTAGCTGATAATCAATACCTTTTCATTATGCGCCTAACAACATGGTTGGATTTTTGTTTCCCTGTTGTTTCTGTAAAAGGCTATGTTTAAATTACCATATGCTTCTATCTGTTTTGAATTAGTACATGTGCATGCAGAGATAAATTATTTAAATTTGTT---------------------
>TC31
--------------------------------------------------------------------------AAACCAGAGGCTGAAAATTGTACACGGAAACAATCTTTTAGTTATACAACAATATTAAGTTT-AGAAGACTATAAAACTGCCATTTACATTTAGATGAACATTTGTATGAGATGATGACATGACTGAATAATCTATTATGTGCAGGTTGACAAGGTGATGGGAGGAATCAGACTAGGGTTTATCAGAATAAATGAAGGCAAAGTGGAAAACCTTGTGTACATCGACTGTCTGATTTTTCCTGCAGTGGAAGGTTCCAGTGCTGTGTTCCGTGCTCTGCGGAATGGTCAGTACAAAAATGACACACCCCCTGGTGAACCGATAATTATGCAGAGCCTATTGCAGGCTCTGAAGAAATCAATTGAACTTTCAAGGACTTAAGAAATGACAGAGGTAGTAGATATATGTAATAATTGAT------ATATTCTTATTATTATATGT-AATGTATTTTTCAATGATAAATTTACTTTTGTGTCTAGTTGATCAATTCTTGTT--------------------------------------------------------------------------------
>TN1
CGGTACACCCTGTAGATGATCAAAATTGCATTGTAGATGACAGGAAGAATAACATTAACCAGACAAAAAAGTTTAGACTAGCAGTTAAATACA-GAAGTAGAAAGTGACATTTAACTGTAAAACCAAATCAAGCTAGGAAGACCAAGAAAACTGTTTCTTGTATTTGGATACATATGTGTCTGGTATGATGTCATGAATCAATAGTCTATTACATACAGGTTGATAAGGTGAAGGGAGGAGTCAGACTTGGGTTTATCAGAATAAATGAAGGAAAGGTAGAAGATATTGTGCATATCGACTGTCTGGTTTGCCCTGCAACAGAAGGTTCCAGTGCCATGTTTCGTGCATTACGAGATGGTCGATTGAAAAATGAATCACCACCTGGTGAATCAGCTATCATGCAGAGGCTATTGCCAGCTCTGAAAAAGTCGATTGATCTGGCAAGTTCTTGAG--GGCGGAGGTATGCATGTAGGCGAAAATCAATATCTTATTAGTATTGTGCACC--CAACAGGGGTGAATTTGTCTTACTGCTGATTCTGTAAAAGGCTACGTTTAAATTAGCACACACTTCTATCTGTTTTGAATTAGTCCA------------------------------------------------------
>TO14
CATTTTACCCATTATAGGAAGTAGACCTTTTACAATAATGATAAATGTATGATAGATACTACAAAGAAACTTTGAAACAAACAGTTGAGTAC---GAGCTATAATTGGTATTCAACTATAAAACAAAATCAAGATAGAAACAACAAGGAACTTTTTACTTGTATTTCGACGAATACTTGTCTAGTACAGTAACATAAATTAGTAGTATATTATG--CAGGTTGACAAGGTGAATGGAGGAGTCAGACTTGGGTTTATCAGAGTAAATGAAGGAAAGGTAGAAGATCTCGTGCATATTGATTGTCAGGTTTTCCCGGCAACAGAAGGTTCTCCTGCCATGTTTCGTGCTCTACGAAATGGTAAGCTGAAAAATGAAACACCACCTGGTGAATCAGCTATTATGCAGAGGCTATTGCCAGCTCTAAAGAAGTCAATTGATCTGGCAAGTTCTTGAGAGAGCAGTGGTATGGATGGTGCTGATAGTCACTGTCTTCTTATTTCATACCCATACTCAGCGGTGAATTTTTGTTTTCCTAATTGTTTCTGT-AGGTCTTAATTTGATCTAATTCATACACCATTCTGTCCATGAATAGCACATATGCATGCACAGATAAAATATTTGAGCAACCTGATCCTCTAAATGGTAATGCT
>TPL03
---------------------------ATACATTAAACCTTCACCTGTCCATACAAGCCTTAATAAAAAATTTCAAACAAGTGGCTGACTATTAAACCAAGATCTTGACATTGAATTGTAAAACAAAATCCTCTTATGAAGAAGAAGAAAACTGTCTTTTGCATTCAGATGAATATTTGTCCAATATGGTGGAATGAATTAGCATTGTATTTTACTCAGGTTGACAGGGTGAAGGGAGGAGTCAGACTTGGGTTTATTAAAATAAATGAAGGAAAGGTTGAAGATCTTGTGTACATCGACTGTCTCGTCTTCCCTCCAGAAGGAGGTTCCAATGCAGTGTTCCGTGCTCTACGGAATGGTCAGCTGAAAAATGAAACACCACCTGGCGAACAAGTTATTATGCAGAGTCTTTTACAAGCCCTGAAAAAGTCAATTGATTTGTCAAGGACTTGAGAAGGCAAAGGTATACTTGCAGCTGTAAGTCAATGTCTTGTTATTATAGTGCTCATAGGAAAGATGGATGTTCTTTTATCCTGATATTCCTTTTATAAGTGAAAAGTTTGGACCAAACATGTTCTTCTTGTAAAGAATGATTAAATTGCAATTAGTAATCAAATGCATAAACATGTTTTTTTTTCTACCAGCAAATGC
>WN5
---------------------------------------------------------------------------ATTGAAACAAGTAGTTGAAAATCAGGAACTTGCCATTGAACAGGAAAACAAACTCATGTTA-GGAGAACTAAAAAACTGTCATTTGCATAAGGATGAATATTTCTCTGGTATGATTGCATGAATCAGAAGTATGTTACACACAGGTTGACAGGGTGAAGGGAGGAGTCAGACTTGGATTTGTCAGAGTAAATGAAGGAAAGGTAGAAGATCTTGTGCATATTGATTGTCTGGTTTTCCCTGCAGTAGAAGGTTCGAGCCCTATATTTCGTGCTCTACGGAATGGTCAGATGAAAAAAGAAACACCACCTGGTGAACCAGTTATTATGCAGAGTCTCTTGCAAGCTCTCAAAAAATCAATTGAGCTATCAAGAACTTGAGAGGACAGAGGCATGCATCTAGCTGCTAATCAACCTTTTCTTATTATTCTGCCCCTTCCAAAGGTGATTTTTTCTTTTCACTTCTACTATTGTAAAATTCTAGAAGTTCTCTCCAGTTCTTATTCTTGTTATTAGGGAAACTGAATGGAGATGAGAACTAAAATGCAGACACCTCCATCAGGGCTGGATAGAGTAATA
>WS10
CATGTTAACTATTATAGGAAGTA-GACCTTTTAGATAATACAAAATGTATGATAGATGCTACAAAGAAACTTTGAAACAAACAGTTGATTT----GAGCTATAATTAGTGTTCAACTGTAAAACAAAATCAAGTCAGAAAAAGAAAGGAAGATTTTACTTGTATTTGGATGAATACTTGTCTAGTACAATTACATGAATTATTAGTATATTATA--CAGGTTGATAAGGTGACCGGAGGAGTCAGACTTGGATTTATTAGAGTAAATGAAGGAAAGGTAGAAGATCTTGTGCATATCGACTGTCTGATTTTCCCTGCAACAGAAGGTTCCCCTGCCATGTTTCGTGCTCTACGAAATGGTAAGTTGAAAAATGAAACACCACCTGGTGAATCATCTATTATGCAGAGGCTATTGCCAGCTCTAAAAAAGTCAATTAATCTAGCAAGTTCTTGAGAGAGCAGTGTCATGGATGGTGCCGGTAGTTATTGTCATCTTATTTCATACCCA---TCAGGGGTGAATTTTTGTTTTCCTAACTGTTTCTGTAGATTCCTATTCTGATCTAAGTTATGCATCAGTCTATCCATGAATAGCAAAAGTGCATGCACAGATAAAAAATTGCAGCAACCCGATTCTCTAAATAATAATGCT
>WW11
-----------------------------------------------------------------GAAACTTTGAAACAAACAGTTGATTT----GAGCTATAATTAGTGTTCAACTGTAAAACAAAATCAAGTCAGAAAAAGAAAGGAAGATTTTACTTGTATTTGGATGAATACTTGTCTAGTACAATTACATGAATTATTAGTATATTATA--CAGGTTGATAAGGTGACCGGAGGAGTCAGACTTGGATTTATTAGAGTAAATGAAGGAAAGGTAGAAGATCTTGTGCATATCGACTGTCTGATTTTCCCTGCAACAGAAGGTTCCCCTGCCATGTTTCGTGCTCTACGAAATGGTAAGTTGAAAAATGAAACACCACCTGGTGAATCATCTATTATGCAGAGGCTATTGCCAGCTCTAAAAAAGTCAATTAATCTAGCAAGTTCTTGAGAGAGCAGTGTCATGGATGGTGCCGGTAGTTATTGTCATCTTATTTCATACCCA---TCAGGGGTGAATTTTTGTTTTCCTAACTGTTTCTGTAGATTC---------------------------------------------------------------------------------------------------
