# Supplementary material for: Development of a Target Enrichment Probe Set for Conifer (REMcon)
Source: Biology (Basel). 2024 May 22;13(6):361. doi: 10.3390/biology13060361 (PMC11200496; doi:10.3390/biology13060361)
Supplement: Supplementary file 1 [file biology-13-00361-s001.zip › biology-2960267-supplementary/Sup data/secapr_alignments_paralogs/27.fasta]

>AA3
TTCCATGCTACCTAGTGGGTTTGCTCCCGGCTTGCACTCGCTCCCCGCTTGTACTCGTTACCAAAACAAATTACCATATC----AATTCTTTTTTAAATTCTTTAATTGTTGGAAATTGGTGTAGAGCAGGAAGATGAAACGCTGAAACTTTTTTCATCTAAGCCACCACAATTAAACACAATGATTTTGATCTT-TCTGCAGGGTAAGCAATCTCTATACTCTTCACCACATGAATTTCAAATTTTGGTTGAGCAAGTACTTTCTCGAGATATACGCTCTCTGCCCCAACGGATACGTCCCCACAAAACAACTTTTGAATACTCACATAGGGATTTAAATGGTTGTATCGAAAATCAGGCTTATGTATCACAAGATAACTGCAGGGATGT---TGGTGAATGTTTGTTAATCTCATCAATGGCAGAAAATGGAAGAGAAAGCTCATCAACTACTACACAAGATAGTGTTGTCTATCACTTAATTTTGGAGGGGATTGATGTTTCGTATACAATAGATGATCAGTCTAATGTGGTCATTCATCATGCACAGTTGTCTAGTAATCTAAAAAATAATACTGCTCATGAGTGTAACCATATGATTTGGTCAAATATAATAAACAAATGCTCTAAACATGCAGCTTAGTAATGAAATTTCTATTCATGTGGGGC-AAAGCATTTTATGTGGA-CGTATATTTGAAGGTATTG---------------------------------------------------------------------------------------------------------------------------------------------------------------------
>AA60
--------------AAGTCTCTGGAAGACAAGGGTAAAAAATCTACGTCTGATAA------TTTTTTTTAAAGATAGC--------ATCCATCATAAA-TCTTAAATGTTTGGAAATATTCAT-----AGATCAATAGAAA-------------TCCACTCTGTTATAAAAAACATAA---ACAAGCTCAATCCTTACTACAGGCAAATCATTCCCTATACTCTTCTCCTTACGAGTTTCAAGTTTTGATAGAGGAAATACTATCTCGTGATATACGATCTTTAAGCCAACGGACACGCCCACACAGAGCAATTTCTGATTACTTGGATGTGGATTCAAATGGTCACTGTGAAAATCAGTCATTCATGTCACTCAACAACTTCAGGGACGAGGTTGATGAGTCTGCCACATTCACGTTGATAGCAGAAAATGGAAAAGAAAGCTCAACAATTAGCGCA------GATGTTCTGTATCACTTGATTTTGGAGGGGGTTGAGATAACGTATACAATAGATGACCATGCTAATGTTGTCATTTACCAGGCACGATTGCCCAGTGATTTAAGAGAGAATAGTGCTCATGAATGCAATCACATGATTTGGTCAAACATTGTAAGCAAAATCCCTAATTTTGTAGCCTAAAACGCTTGTAAATGGTATCATGGGTCACACTTACTTTGCATGGG-TTTATAATAGAAGGT-TCAGTAAGCTGTAAGAGATTGCAAGTTGCAAATTGTTGCAGGTATTCCTGATGGGTATGTCTTTCGAGGAACTAGTTAGCGTTGGAGGTATTGGAGGGTTGTGGCTTCCGTGTGATACCCTCTCCAAGATATATACATATTCTTTGAGATTTAGATTATGATCTTTTT
>AAR4
--------------------------------------------------------------------------CATATC----AATTCTTTTTTAAATTCTTTAATTGTTGGAAATTGGTGTAGAGCAGGAAGATGAAACGCTGAAACTTTTTTCATCTAAGCCACCACAATTAAACACAATGATTTTGATCTT-TCTGCAGGGTAAGCAATCTCTATACTCTTCACCACATGAATTTCAAATTTTGGTTGAGCAAGTACTTTCTCGAGATATACGCTCTCTGCCCCAACGGATACGTCCCCACAAAACAACTTTTGAATACTCACATAGGGATTTAAATGGTTGTATCGAAAATCAGGCTTATGTATCACAAGATAACTGCAGGGATGT---TGGTGAATGTTTGTTAATCTCATCAATGGCAGAAAATGGAAGAGAAAGCTCTTCAACTACTACACAAGATAGTGTTGTCTATCACTTAATTTTGGAGGGGATTGATGTTTCGTATACAATAGATGATCAGTCTAATGTGGTCATTTATCATGCACAGTTGTCTAGTAATCTAAAAAATAATACTGCTCATGAGTGTAACCATATGATTTGGTCAAATATAATAAACAAATGCTCTAAACATGCAGCTTAGTAATGAAATTTCTATTCATGTGGGGC-AAAGCATTTTATGTGGA-CGTATATTTGAAGGTATTGGTACTCTGATATGGATTGCAAGTTAAGCAATTATGCATGAGCTTTCTCAGAC--AGCTCCAAGTGCAAATTTTTTCC----------------------------------------------------------------------------------------
>AF1
ATCAGTAGTCTTGCAAGTTGCTGGAAGAAAAGCGTATAGCTCTTTCACCTTATACAAAATACATGTGGTGTCATTTAAG-----ATTTTTTTGACAGAACTGTTGGAAATTTCAAATTTGTGTAGATCGAAGCAACAGAGAGATTCTTTTATTTTAATTAATTTCACAAAATCTAAAA-TAACATTTTTTATCTG-TTTCTAGGGAAATCAATCCCTGTACTCTTCTCCGCATGAATTTCAAATTTTGATTGAGCAAATACTCTCGCGAGATATACGATCTTTATCCCAACGGATTCGGCCCCACAAAACAAATTTTGATCGCTCTGATGTGGATATAAATGATGACATTGTAGTTCAGGGCTGTAAATCACAAAGTAACTGCAGGGATGAAGCTAATGAATCTGCCACAATCACATCAAGGGAAGCAAATGAAATAGAGAGCTCATCAACTACAACAGAAGATATTATTGTCTATCACTTAGTTTTGGAGGGGATTGATCTGTCCTATACGATAGATGATCAGTCTAATATTGTCATTCATCATGCAAACTTGTCTAATGACTTAAGAGATAATACTGCTCGTGAATGCAATCATGTAATTTGGTCTAATATATTAAGCAAACATCATAATCACTCAGCCTAGTAAAGGATATACTGATATTATTATAAATTATAATTTTACATAATACTTTTGTTTGAAGGAATCAT--GTCTGATTTAGATTGCAAGTTGTGCAATTAAAATTAGCTTTTCTCTGGAC-AGCCACAAGTGCAATTTTTGT-TTTCTACGAGATAAATTCAGAAGAGACCAGTATCTTCACCAACATTAGATGGTTTTGGACGGCATC-----------------------
>AG2
--------------------------------------------------------------------------------------------------------------------------------GAAGCAACAGAGAGATTCTTTTATTTTAATTAATTTCTCAAAATCTAAAA-TAACATTTTTTATCTG-TTTCTAGGGAAATCAATCCCTGTACTCTTCTCCGCATGAATTTCAAATTTTGATTGAGCAAATACTCTCGCGAGATATACGATCTTTATCCCAACGGATTCGGCCCCACAAAACAAATTTTGATCGCTCTGATGTGGATATAAATGATGACATTGTAGTTCAGGGCTGTAAATCACAAAGTAACTGCAGGGATGAAGCTAATGAATCTGCCACAATCACATCAAGGGAAGCAAATGAAATAGAGAGCTCATCAACTACAACAGAAGATATTATTGTCTATCACTTAGTTTTGGAGGGGATTGATCTGTCCTATACGATAGATGATCAGTCTAATATTGTCATTCATCATGCAAACTTGTCTAATGACTTAAGAGATAATACTGCTCGTGAATGCAATCATGTAATTTGGTCTAATATATTAAGCAAACATCATAATCACTCAGCCTAGTAAAGGATATACTGATATTATTATCAATTATAATTTTACATAATACTTTTGTTTGAAGGAATCAT--GTCTGATTTAGATTGCAAGTTGTGCAATTAAAATTAGCTTTTCTCTGGAC-AGCCACAAGTGCAATTTTTGT-TTTCTACGAGATAAATTCAGAAGA-----------------------------------------------------------------
>AH26
---------------------------GCACAGGTG-AGATCTTTCACACAGGATTAATGAAATGTTGTATATTTATTCACATATCTTCCTTAAAACCGTTGTTTGCACTTATGACTATATGAAGGAAGAAGAGATGGAAATCTTTTCTCGTCTTGCTTTATCTAACCAGGATTGGACTTACCAATTCTGGTCTTTTCTACAGGGAAAGCAATCCTTATACTCATCTCCAAATGAATTTCAAATTTTGATTGAGCAAATACTTTCCAGGGACATACGATCTCTTTCCCAACGGCTGCGGCCTCACAAAACAACTTCTGGTTATTCCAATATGGATATAAATGAACACAGTGGCAATTGGAGCCATATATCACTGGATAATGACATAGATGAAGACGATGATTCTACAGCAATCACATCAGTGGCAGTAAATGAGAGGGAGAGCTTGTCACATTCTGATAGAGATATTGTTGAATATCACATAATTGTGGAGGGAATAAATGTGTTATATACAATTGATGATCATGCTAATGTTGTGATCCACCAAGCCGCATTGACCAACGATGTTAGAAATGATAGTATTCATGAATGCAATCATACTATTTGGTCAAATGTTGTAAGTAAACTCCTTAATCATGTAGCGTGACAAA-GATCCATTGGATCAATAGGTCAAAAGTACTATGGGTGCA-TGCCTATGTGAAGGTACCATTATCATATTGGTTGGAATAGTTATGCAATTTATGCATAAGCC------------TAACCTAATAACATTTTTCTGCTCATAGGAGGGAGTAGCATTCAGATGAATAGTATTTTTACAAAAGCTGTAGTTGCCAT-GAAACCGAGTAAAGAGAGAGGGAATGAAT
>AME1
--------------------------------------------------TTAGGGCTTTCAAATATGACTTTCTCTTCC----ATCCTACCTAGTGGTTTACTCCTGGCTAGCACCTGCTCCCAAAAAAATCACCATATTAATTCTTTTTTAATTCTTTAATTGTTGGAAATTAAACATAATGATTTTTTTCTC-TCTGCAGGGTAATCAATCTCTATACTCTTCGCCAGATGAATTTCAAATTTTGGTTGAGCAAGTACTTTCTCGAGATATACGCTCTCTGTCCCAACGGATACGTCCCCATAAAACAACTTTTGAATGCTCAGATGGGGATTTAAATGGTTGTAGGGAAAATCAGGCTTATGAATCACAAGATAACTGCGGGGATGA---TGGTGAATGTTTGTTAGTCACATCAATGGCAGGAAATGGAAGAGAAAGTTTATCAACTACTACACAAGATAGTGTTGTCTATCACTTAATTTTGGAGGGGATTGGTGTTTCGTATACAATAGATGATCAGTCTAATGTGGTCATTCATCATGCACAGTTGTCTAATGATCTAAAAAATGATACTGCTCATGAGTGTAACCATATGATTTGGTCAAATATAATAAACAAATGCTCTAAACATGCAGCTTAGTAATGGAATTTCTATTAATGTGGGGC-AAAGCATTTTATGTGGA-TGCATATTTGAAGGTATTGGTACTCTGATATGGATTGCAAG-TAAGCAGTTATAAATGAGCTTTC-----------------------------------------------------------------------------------------------------------------------
>AP25
TCAATCAGTCTTGCAAGTTGCTGGGAGGCACAGGTG-AGATCTTTCACACAGGATTAATGAAATGTTGTATATTTATTCACATATCTTCCTTAAAACCGTTGTTTGCACTTATGACTATATGAAGGAAGAAGAGATGGAAATCTTTTCTCGTCTTGCTTTATCTAACCAGGATTGGACTTACCAATTCTGGTCTTTTCTACAGGGAAAGCAATCCTTATATTCATCTCCAAATGAATTTCAAATTTTGATTGAGCAAATACTTTCCAGGGACATACGATCTCTTTCCCAACGGTTGCGGCCTCACAAAACAACTTCTGGTTATTCCAATATGGATATAAATGAACACAGTGGCAATTGGAGCCATATATCACTGGATAATGACATAGATGAAGACGATGATTCTACAGCAATCACATCAGTGGCAGTAAATGAGAGGGAGAGCTTGTCACATTCTGATAGAGATATTGTTGAATATCACATAATTGTGGAGGGAATAAATGTGTTATATACAATTGATGATCATGCTAATGTTGTGATCCACCAAGCCGCATTGACCAACGATGTTAGAAATGATAGTATTCATGAATGCAATCATACTATTTGGTCAAATGTTGTAAGTAAACTCCCTAATCATGTAGCGTGACAAA-GATCCATTGGATCAATAGGTCAAAAGTACTATGGGTGCA-TGCCTATGTGAAGGTACCATTATCATATTGGTTGGAATAGTTATGCAATTTATGCATAAGCC------------TAACCTAATAACATTTTTCTGCTCATAGGAGGAAGTAGCATTCAGATGAATAGTATTTTTACAAAAGCTGTAGTTGCCAT-GAAACCGAGTAAAGAGAGAGGGAATGAAT
>APA47
-------------------------CCAAATGGGTATAGCTCTTTCACCTTTGACAAAGTACATCTGGTGTCATTTAAG-----AATTCTTTAACA--ATTTTTAACTGTTGAAAATTTGTCTAGATCGAAGTAACAGAGAAATTATTTTATTTCTATTAATTTCTCAGAATCTAAAAATAACAATTTTTTATCTTTTTTTAGGGAAATCAATCCCTATACTCCTCTCCCCATGAATTTCAAAATTTGATTGAGCAAATACTCTCACGAGATATACGATCTCTATCACAACGAATTCGGCCTCACAAAACAACTTTTGATCGGGCTAATGCAGATATAAATGATGACATTGTAGTTCAGGGCTGTATATCACAAAATAACTGCAGGGATGAAGCTAACGAATCTGCCACAAACACATCAAGGGAAGCAAATGCAATAGAGAGCTCATCAACTCCTACAGAAGATATTGTTATCTATCACTTAATTTTGGAGGGGATTAATGTGTCCTATACGATAGATGATCAGTCTAATGTTGTCATTCATTATGCAGAATTGTCTAATGACTTCAGAGACAGTACTGCTCGTGAATGCAATCACGTAATTTGGTCTAATATATTAAGCAAACATCATAATCACTCAGCCTAGTAAAGGATATACTGATATTATTATCAATTATAATTTTACATAATACTTTTGTTTGAAGGAATCATATTTATGATTTAGATTGCAAGTTGTGCAATTAAAATGATCTTTTCTTTGGAC-AGCCATAAGTGCAATTTTTGTGCATCTATGAGGAGT---------------------------------------------------------------------------
>AS57
-----------------------------------------------------------------------------------------------------------------------------A--ATGAAGAAGAAAGGCGGCCATTCTCTTGCTTTATCTAACCAAAAAACTAA---ACAAGCTTAATCCTTTCTACAGGGAAATCATTCCCTATACTCTTCTCCATATGAATTTCAAGTTTTGATAGAGGAAATACTCTCTCGGGATATACGATCTTTAAACCAACGGACACGGCCCCACAGAGCAATTTCTGATTACTCAGATGTGGATTCAAATGGTCACAGTGGAAATCAGTCATTCATATCACAAAACATCTGCAGGGATGAGGTTGATGAGTCTGCCACATTTGCATTCATGGCAGCAAATGGAAAAGAGAGCTCAACAAGTAGTGCACAAGATAATGTTCTGTATCACTTGATTTTGGAGGGGATTAAGGTATCATATACAATAGATTATCATTCTAATGTTGTCATTCACCATGCACAATTGTCTAGTGACTTAAGAGAGAATAGTGCTCATGAATGCAATCACATGATTTGGTCAAATATAGTAAGCAAAAACCCTAATTCTGTAGCCTAACAAA-GATATACTGGTATCATGGGGTC---ACACTTTGCATGGT-TTTATAATTGAATGTATCCCTAGCCTGTTAGGGATTGCAAGTTATGCAAATGTGAATGAGCTTTTTTAACGG----------------------------------------------------------------------------------------------ACAGTACCTAGTGCAATT
>ASA51
---------------------------------------------------------------------------------------------------------------------------------------------------------------------------------------------------------------------CCCTATACTCTTCTCCGCACGAATTTCAAATTTTGATTGAGCAAATACTCTCGCGAGATATACGATCTCTATCCCAACGGACTCGGCCCCACAAAACAACTTCTGATTACTTTGATGTGGATATATATGATGACATTGTACTTCAGGGCTGTATATCACAAAATAATTGCAGGGATGAAGCTAATGAATCTGCCAAAATCACATCAAGGGAAGCAAATGCAATAGAGAGCTCATCAACTCCTACAGAAGATATTGTTGTCTATCACTTAGTTTTGGAGGGGATTGATGTGTCCTATACGATAGATGATCAGTCTAATGTTGTCATTCGTTATGCAGAATTGTCTAATGACTTCAGAGACACTACTGCTCGTGAATGCAATCATGTAATTTGGTCTAATATATTGACCAAACATCATAATCACGCAGACTAGTA-----------------------------------------------------------------------------------------------------------------------------------------------------------------------------------------------------------------------------------
>CB35
TCAATTAGTCTTGCATTTTGCTGGGAGGCACAGGTG-AGATCTTTTACAGAGGGCAAATGA---CTTGTATATTTATCCA----------------------------CTTATGAATACAGGAAGAAGGAATAGATGGGAGTTTTTCCTCATCTTGCTTTATCTAATGAGGATTGGACTCACCAATTCTGGTTTTTTCTACAGGGAAAGCAATCCTTATACTCATCTCCAGATGAATTTCAAATTTTGATTGAGCAAATACTTTCCAGGGACATACGATCTCTTTCCCAACGGTTGCGGCCTCGCAAGACAACTTTTGGCTACTCCAATATGGATATAAATGAACACTCTGGTAGTTGGACCTGTATATCACAGGATAACTATGTAGATGAAGATGGTGATTCTACAGCAACTACTTCAGTTGCAACAAATGAGAGAGAGAGCTTGTTGCATTCTGACAAAGATATTGTTGAATATCACATAATTGTAGAGGGGATAGATGTGTCATATACAATTGATGATCATGCTAATGTCGTGATCCACCAAGCTGCATTGACCAATGATGTTAGAAATGATAGTGTTCATGAATGCAATCATACTATTTGGTCAAATGTAGTAAGTAAACTCCCTACTCATGTAGCGTAACAAA-GTTCCATTGGATCAATTGGGAAAAAGTACTATGGGGTGCATGCCTATGTGAAGGTACCATTAACATA----TTGGAATAGTTATGGAATTTATGCAGAAGCTACGTTTCATATATTACCCAGTGTCAATGTTCTGCTCATT--GGAGAGTAGAATTCAGATGAATAGTATTTAAAAAAAAGCTATTTTCCATTA-GTAGTTGCCATGAATCCAAGTAAAGA---
>CD18
TCAACAAGTCTGGAAAGTCTCTGGAAGATGAAGGTAAAGACCACTCACATGTGACAAATAATATGTTTTAGATAGATTGTACATAAATCTGTCTTAAAATCTTGAATATTTGGAAATATACAT-----AGATCAATGAAGAAAGTCCATTCTCTTGCTATATTTAACCAAAGCATTAA---ACAAGCTCAATCCTATCTACAGGGAAATCATTCCCTATACTCTTCTCCACACGAATTTCAAGTTTTGATAGAGGAAATACTATCTCGAGACATACGATCTTTAAGCCAACGGACACGGCCACACAGAGCAATTTCTGGTTACTTGGATGTGGATTCAAATGGTCTCTCTGAAAATCAGTCATTCATGTCACACGACATCTGCAGGGATGAGGTTGACGAGTCTGCCACATTCACATTCATGGCAGAAAATGGAAAAGGAAGCTCAACAAGCAGTGCA------GATGTTCTGTATCACTTGATTTTGGAGGGGGTTGAGGTATCATATACAATAGATGACCATGCTAATGTTGTCATTTACCATGCACAATTGTCTAGTGACTTAAGAGAGAATAGTGCTCATGAATGCAATCACATGATTTGGTCAAACATAGTCAGCAAAAACCTTAATTGTGTAGCCTAATACA-GATATTGTGGTAGCTGGGTTAC-ACTTAGTTTGCATGG--TTTATAATTAAATGTATCAGTAAGCTGTTAGGGATTGTCAGT--TGCAAATGTCAATGAGTTTTTTAAAAGACAGCACCTAGTGCAATTTTTCTGCACCCTAGAGATAACTGAATTCA------------------------------------------------------------------
>CDE34
TCAATTAGTCTTGCATTTTGCTGGGAGGCACAGGTG-AGATCTTTCACAGAGGACAAATGA---CTTGTATATTTATCCA----------------------------CTTATGAATACAGGAAGAAGGAATAGATGGGAGTTTTTCCTCATCTTGCTTTATCTAATGAGGATTGGACTCACCAATTCTGGTTTTTTCTACAGGGAAAGCAATCCTTATACTCATCTCCAGATGAATTTCAAATTTTGATTGAGCAAATACTTTCCAGGGACATACGATCTCTTTCCCAACGGTTGCGGCCTCGCAAGACAACTTTTGGCTACTCCAATATGGATATAAATGAACACTCTGGTAGTTGGACCTGTATATCACAGGATAACTATGTAGATGATGATGGTGATTCTACAGCAACTACTTCAGTTGCAACAAATGAGAGAGAGAGCTTGTTGCATTCTGACAAAGATATTGTTGAATATCACATAATTGTAGAGGGGATAGATGTGTCATATACAATTGATGATCATGCTAATGTTGTGATCCATCAAGCTGCATTGACCAATGATGTTAGAAATGATAGTGTTCATGAATGCAATCATACTATTTGGTCAAATGTAGTAAGTAAATTCCCTACTCATGTAGCGTAAGAAA-GTTCCATTGGATCAATTGGGAAAAAGTACTATGGGGTGCATGCCTATGTGAAGGTACCATTAACATA----TTGGAATAGTTATGGAATTTATGCAGAAGCTACGTTTCACATATTACCCAGTGTCAATGTTCTGCTCATT--GGAGAGTAGAATTCAGATGAATAGTATTTAAAAAAAAGCTGTTTTCCATTA-GTAGTTGCCATGAATCCAAGTAAAGAGAT
>CF38
-------------------------------------------------------------------------------------------------------------------------------------------------------------------------------------------------------ACAGGGAAATTATTCCCTATACTCTTCTTCATATGAATTTCAAATTTTGATTGAGCAAATACTTTCTCGGGATATACGATCCCTATCCCAACGGATACGGCCCCACAAAGTAACAATTGATTACTTGGATATGGATTTAAATGGCCACAGTTAAAATCAGGCCTGTATATCACAAAACAACAGCATGGATGATGTTGATGAATCTTCCACAATCTCATCAGTGGCAGTAAATAGAAGAGAGGACTCCTTAGCTACTGCACAAGTTACTGTCGTCTATCACTTGATTTTGGAGGGGATAAATGTTTCATACACAATAGATGATCATTCCAATGTGGTCATTCTCCATGCACAATTGTCTAATGGCTTCAGAGACAATAGTGCTCATGAATGCAGTCATATAATTTGGTCAAATAGAGTAAGCAAATACCCTAATGGTGTAGTCTAATACA-GATCTACTGATATCATGGGTCTCACTTATTTTGCATGGT-TGTCTATTTGAGGGTATCAGAAGTCTGATATGCATTCCAAGTTATGCAATTATGAATGATCTTTCTTTGAGAAAACATCAAATGCAATTTTTTTGCACCTAAGAGAGAAGCTGAGTTTATAAGAAAAATACT----------------------------------------------------
>CH19
TCAACAAGTCTGGAAAGTCTCTGGAAGACGAAGGTAAAGACCACTCACATGTGAC--ATAATATGTTTTAGGTAGATTGTAAATAAATCTGTCTTAAAATCTTGAATATTTGGAAATATACAT-----AGATCAATGAAAAAAGTCCATTCTCTTGCTATATTTAACCAAAACATTAA---ACAAGCTCAATCCTATCTACAGGGAAATCATTCCCTATACTCTTCTCCACATGAATTTCAAGTTTTGATAGAGGAAATACTATCTCGAGACATAAGATCTTTAAGCCAACGGACACGGCCACACAGAGCAATTTCTGGTTACTTGGATGTGGATTCAAATGGTCTCTCTGAAAATCAGTCATTCATGTCACACAACATCTGCAGGGATGAGGTTGACGAGTCTGCCACATTCGCATTCATGGCAGAAAATGGAAAAGGAAGCTCAACAAGCAGTACA------GATGTTCTGTATCACTTGATTTTGGAGGGGGTTGAGGTTTCATATACAATAGATGATCATGCTAATGTTGTCATTTACCATGCACAATTGTCTAGTGACTTAAGAGAGAATAGCGCTCATGAATGCAATCACATGATTTGGTCAAACATAGTAAGCAAAAACCTTAATTATATAGCCTAATACA-GATATAGTGGTAGCTGGGTTAC-ACTTAGTTTGCATGG--TTTATAATTAAATGTATCAGTAAGCTGTAAG-------GATT--GT------------------------------------------------------------------------------------------------------------------------------------------
>CHA37
---------------------------AACGGGTAAAGATATTTTGTATTTGACAAACAAAGCATTTTATATTATCATACATATAATTCTGTTGTAAAATTTTGAATTGTTGCTAATATGTG------TGGGAAATGCAGAAATTCTC-----TTTCTTCAACTAACCAAGAAAATTA--AACAATTTTTATCATTTCTACAGGGAAATCATTCCCTATACTCTTCTTCATATGAATTTCAAATTTTGATTGAGCAAATACTTTCTCGGGATATAAGATCCCTATCCCAACGGATACGGCCCCACAAAGTGACGATTGATTACTTGGATATGGATTTAAATGGCCACAGTAAAAATCAGGCCTGTATATCACAAAACAACAGCATGGATGATGTTGATGAATCTTCCACAATCTCATCAGTGGCAGCAAATAGGAGAGAGGACTCATTAGCTACCGCACAAGTTACTGTTGTCTATCACTTGATTTTGGAGGGGATCAATGTTTCATACACAATAGATGATCATTCCAATGTGGTCATTCTCCATGCACAATTGTCTAATGGCTTCAGAGACAATAGTGCTCATGAATGCAGTCATATAATTTGGTCAAATATAGTAAGCAAATACCCTAATGGTGTAGTCTAATACA-GATCTACTGATATCATGGGTCTCACTTATTTTGCATGGT-TGTCTATTTGAGGGTATCAGAAGTCTGATATGCATTCCAAGTTATGCAATTATGAATGATCTTTATTTCAGACAGCATCAAATGCAATTTTTTTGCACCTAAGAGAGAAGCTGAGTTTAAAAGAAAAATACTATCTCACACGTCATAAATGGGGTTTTGTTTTCAGAGAGCACCCAATGCAATT
>CJ24
TCAACTTGTTTGGGAAGTCTCTGGAAGACAAGGGTAAAGACCATTCACATTTGACTAATATAACATTTTATATATATTGTACGTAATTCTGTCTTTAAATAATGAATTGTTGGAAATATACATAGA--TCAATGAAGAAGAAAGTCCATTCTCTTGCTTTATCTAAACAAAATATTAA---ACAAGCTCAATCCTTTCTACAGGCAATTCATTCCTTATACTCTTCTCCATATGAATTTCAAGTTTTGATTGAGGAAATACTATCTCGGGATATACGATCTTTAAACCAACGGACACGGCCCCACAGAGCAATTTCAGATTATTTGGATGTGGATTCAAATGGTTGCAGTGA------------TATGTCAAAAAACATCTGCAGGGATGAGGTTGATGAGTCTGCCACATTCACATTCATGGCAGAAAATGGAAAAGAGAGCTCAACAAGTAGTGCACAAGATAATGTTCTGTACCACTTGATTTTGGAGGGGATTGAGGTATCATATACAATAGATGATCATGCTAATGTTGTCATTTACCATGCACAATCGTCTAGTGACTTAAGAGAGAATAGTGCTCATGAATGCAATCACATGATTTGGTCAAATATAGTAAGCAGAGACCTTAAATGTGTAGCTTAATACA-GATATAATGGTATCATGGGTCA----CACTTAGCATGGT-TTTATAACTGAATGTATCTGTAATCCGTTAGGTATTGCAAGT--TGCAAGTGCCAATGATCAACAGAC-----AGCACCTAGTTCAATTTTTCTGCACCCAAGAGATAGCTGAGTTTGAGAGAAAAATATTATCTTCATAAAAATCATAAATGAAGTTGCTTTGATAGAGCACCGGGTACAATT
>CK7
TCAACTAGTCTGGCAAGTTTCTGGAAGACAAGGGTAAAGACCATTCACATTTGATAAATAAAACACTTTAGATTCGTTGTACATAATTCTGTCTTAAAATCCTAAATTGTTGGAAATATACATAGA--TCAACGAAGAAGAAATGCAGTTCTCTTGC--TATCTAACCAAAA--------AATGAGCTTGCTCCTTTCTACAGGGAAATCATTCCCTATACTCTTCTCCATATGAATTTCAAGTTTTGATAGAGGAAATACTTTCTCGGGATATACGATCTTTAAACCAACGGATACGACCCCACAGAACAACTTTTGATTACTCATGTGTGGATTCAAATGGTCACAGTGGAAATCAGTCATGCTTGTCACAAAACAGCTGCAGCGATGAGGTTGATAAGTCTGCCACAATTACATTCATGGCAGCAAATGGGAAAGAGAGCTCAACAAGTAGTGCACAAGATAATGTTGTGTATCACTTGACTTTGGAGGGGATTGAGGTATCATATACAATAGATGATCATTCTAATGTTGTCATTCACCATGCACAATTGTCTAGTGACTTAAGAGAGAATAGTGCTCATGAATGCAATCATATGATTTGGTCAAATATAGTAAGCAAATACCCTAGTTGTGTAGCCTAATAT---ATATACTGGTATCATGTGGCACACTTACTTTGCATGGT-TTTATAATTGAACGTATCAGTAATCTGTTAGGGACTGC--------AAGTATGAATTGTCTTTTTTAACAGACATCACCTAGTGCAATTTTTCTGCACCCAAGAGATAGCTGAGTTTGAAAGAAAAATATTATCTTCACAAAAATCATGAATGAAGTTGCTTTGACAGAACACGTGGTAGAATT
>CL6
TCAACTAGTCTGGCAAGTTTCTGGAAGACAAGGGTAAAGACCATTCACATTTGATAAATAAAACACTTTAGATTCGTTGTACATAATTCTGTCTTAAAATCCTAAATTGTTGGAAATATACATAGA--TCAACGAAGAAGAAATGCAGTTCTCTTGCTTTATCTAACCAAAA--------AATGAGCTTGCTCCTTTCTACAGGGAAATCATTCCCTATACTCTTCTCCATATGAATTTCAAGTTTTGATAGAGGAAATACTTTCTCGGGATATACGATCTTTAAACCAACGGATACGACCCCACAGAACAACTTTTGATTACTCATGTGTGGATTCAAATGGTCACAGTGGAAATCAGTCGTGCTTGTCACAAAACAGCTGCAGCGATGAGGTTGATAAGTCTGCCACAATTACATTCATGGCAGCAAATGGGAAAGAGAGCTCAACAAGTAGTGCACAAGATAATGTTGTGTATCACTTGACTTTGGAGGGGATTGAGGTATCATATACAATAGATGATCATTCTAATGTTGTCATTCACCATGCACAATTGTCTAGTGACTTAAGAGAGAATAGTGCTCATGAATGCAATCATATGATTTGGTCAAATATAGTAAGCAAATACCCTAATTGTGTAGCCTAATAT---ATATACTGGTATCATGTGGCACACTTACTTTGCATGGT-TTTATAATTGAACGTATCAGTAATCTGTTAGGGACTGC--------AAGTATGAATTGTCTTTTTTAACAGACATCACCTAGTGCAATTTTTCTGCACCCAAGAGATAGCTGAGTTTGAAAGAAAAATATTATCTTCACAAAAATCATGAATGAAGTTGCTTTGACAGAACACCTGGTAGAATT
>CM9
TCAACTAGTCTGGAAAGTCTCTGGAAGACAAGGGTAAAGAATTCACGTCTGATAA-------TTTTTTTAAAGATAGC--------ATCCGTCATAAA-TCTTAAATGTTTGGAAATATTCAT-----AGATTAATAGAAAA------------TCCACTCTGTTACAAAAAATATTA---ACAAGCTCAATCCTTACTACAGGCAAATCATTCCCTATACTCTTCTCCTTACGAGTTTCAAGTTTTGATAGAGGAAATACTATCTCGTGATATACGATCTTTAAGCCAACGGACACGCCCACACACAGCAATTTCTGATTACTTGGATGTGGATTCAAATGGTCGCTGTGAAAATCAGTCATTCATGTCACTCAATAACTTCAGGGACAAGGTTGATGAGTCTGCCACATTCACATTGATAGCAGCAAATGGAAAAGAAAGCTCAACAAGTAGCGCA------GATGTTCTGTATCACTTGATTTTGGAGGGGGTTGAGGTAACGTATACAATAGATGATCATGCTAATGTTGTCATTTGCCAGGCACGATTGCCCAGTGATTTAAGAGAGAATAGTGCTCATGAATGCAATCACATGATTTGGTCAAACATAGTAAGCGAAAACCCTAATTTTGTAGCCTAAAACACTTGTAAATGGTATCATGGGTTACACTGACTTTGCATGGG-TTTATAATAGAAAGT-TCAGTAAGCTGTAAGAGATTGCAAGTTGCAAATTGTTGCAGGTATTCCTGACGGGTATGTCTTTCGAGGAACTAGTTAGCGTCGGAGGTGTTGGAGGGTTGTGGCTTCCGAGTGATACCCTCTCCAAGATATATACATATTCTTCGAGATTTAGATTATAATCTTTTT
>CO8
TCAACTAGTCTGGAAAGTCTCTGGAAGACAAGGGTAAATAATTCACCTCTGATAA-------TGTTTTTAAAGATAGC--------ATCCGTCATAAA-TCTTAAATTTTTGGAAATATTCAT-----AGATCAATAGAAAA------------TGCACTCTGTTACAAAAAACATTA---ACAAGCTCAATCCTTACTACAGGCAAATCATTCACTATACTCTTCTCCTTACGAGTTTCAAGTTTTGATAGAGGAAATACTATCTCGTGATATACGATCTTTAAGTCAACGGACACGCCCACACACAGCAATTTCTGATTACTTGGATGTGGATTCAAATGGTCGCTGTGAAAATCAGTCATTCATGTCACTCAACAACTTCAGGGACGAGGTTGATGAGTCTGCCACATTCACATTGATAGCAGCAAATGGAAAAGAAAGCTT---AAGTAGCGCA------GATGTTCTGTATCACTTGATTTTGGAGGGGGTTGAGGTAACGTATACAATAGATGATCATGCTAATGTTGTCATTTACCAGGCACGACTGCCCAGTGATTTAAGAGAGAATAGTGCTCATGAATGCAATCACATGATTTGGTCAAACATAGTAAGCAAACACCCTAATTTTGTAGCCTAAAACACTTGCAAATGGTATCATGGGTCACACTTACTTTGCATGGG-TTTATAATAGAAGGT-TCAGTAAGCTGTAAGAGATTGCAAGTTGCAAATTGTTGCAGGAATTCCTGACGGGTATGTCTTTCGAGGAACTAGTTAGCGTCGAAGGTGTTGTAGGGTTGTGGCTTCCGAGTGATACCCTCTTCAAGATATATACATATTCTTTGAGATTTAGATTATGATCTTTTT
>CP16
TCAACTAGTCTGGAAAGTCTCTGGAAGACAAAGGTAAAGACCATTCACATGTGACAAATATTATTTTTTAGATAGATTGTACATAAATCTGTCCTAAAATCTTGAATATTTGGAAATATACAT-----AGATCAATGAAGAAAGTCCATTCTCTTGCTATATTTAACCAAAAAATTAA---ACAAGCTCAATCCTATCTACAGGGAAATCATTCCCTATACTCTTCTCCATATGAATTTCAAGTTTTGATAGAGGAAATACTATCTCGGGACATACGATCTTTAAGCCAACGGACACGGCCACACACAGCAATTTCTGATTACTCGGATGTGGATTCAAATGGTTGCTGTAAAAATCAGTCATTCATGTCACATAACATCTGCAAGGATGACGTTGATGAGTCTGCCACATTCACATTCATGGCAGCAAATGGAAACGAGAGTTCAACAAGCAGTGCA------GATGTTCTGTATCACTTGATTTTGGAGGGGGTTAAGGTATCATATACAATAGATGATCATGCTAATGTTGTCATTTACCATGCACAATTGTCTAGTGACTTAAAAGAGAATAGTGCTCATGAATGCAATCACATGATTTGGTCAAACATAGTAAGCGAAAACCTTAATTGTGTAGCCTAATACA-GATATAATGGTATCAGGGTTAC-ACTTACTTAGCATGGT-TTTATAATTGAATGTATCAGTAAGCTGTAAGGGATTGCGAGT--TGCAAATGTCAATGAGTTTTTTAATAGACAGCACCTAGTGCAATTTTTCTGCAACCTAGAGATAGCTGAATTCACGAGAAAAATATTATCTTCAAAAAAATCATAAAAGAAGTTGCTTCAATAGAGCAGTCGGTACAATT
>CP161
TCAACTAGTCTGGAAAGTCTCTGGAAGACAAAGGTAAAGACCATTCACATGTGACAAATATTATTTTTTAGATAGATTGTACATAAATCTGTCCTAAAATCTTGAATATTTGGAAATATACAT-----AGATCAATGAAGAAAGTCCATTCTCTTGCTATATTTAACCAAAAAATTAA---ACAAGCTCAATCCTATCTACAGGGAAATCATTCCCTATACTCTTCTCCATATGAATTTCAAGTTTTGATAGAGGAAATACTATCTCGGGACATACGATCTTTAAGCCAACGGACACGGCCACACACAGCAATTTCTGATTACTCGGATGTGGATTCAAATGGTTGCTGTAAAAATCAGTCATTCATGTCACATAACATCTGCAAGGATGACGTTGATGAGTCTGCCACATTCACATTCATGGCAGCAAATGGAAACGAGAGTTCAACAAGCAGTGCA------GATGTTCTGTATCACTTGATTTTGGAGGGGGTTAAGGTATCATATACAATAGATGATCATGCTAATGTTGTCATTTACCATGCACAATTGTCTAGTGACTTAAAAGAGAATAGTGCTCATGAATGCAATCACATGATTTGGTCAAACATAGTAAGCGAAAACCTTAATTGTGTAGCCTAATACA-GATATAATGGTATCAGGGTTAC-ACTTACTTAGCATGGT-TTTATAATTGAATGTATCAGTAAGCTGTAAGGGATTGCGAGT--TGCAAATGTCAATGAGTTTTTTAATAGACAGCACCTAGTGCAATTTTTCTGCAACCTAGAGATAGCTGAATTCACGAGAAAAATATTATCTTCAAAAAAATCATAAAAGAAGTTGCTTCAATAGAGCAGTCGGTACAATT
>CR44
--------------------------------GGTGAGAACTCCCCACATATGACAAATAAGTCATTGCATAGATATCCATGTGAACATTGTTTTGAATCTTGAGCTTGTTTGGTCTATATATTAAGGGAAAGTACGTATATTTTTCTTTCTCCTACTTTGGCCCAAGAAAAATGAACATACTGACTTGTGATCTTTCAACAGGGAAATAAATCTCTATACTCATCACCAAATGAATTTCAAATTTTAATTGAGCAAATACTTTCAAGGGACATACGATCGCTATGCCAACGAATGCGGCCCCATAAAACAACTTTTGGTTGTTTGGAGAAGGTTGTGACTGAGCATGGTGTACATCAGCCCTGTGTATCACCAGACAACACAGGAGACGAAGTTGATGAATCTGGGCCAATCATTTCAGTGGCAGCTAATGATAGAGAGAACTTTTCAGGTTCTGACAAAGATATTGTTGTTTATCACTTAGTTTTAGAGGGGATCGAT-------------------------------------------------------------------------------------------------------------------------------------------------------------------------------------------------------------------------------------------------------------------------------------------------------------------------------------------------------------------------------------
>CT15
----------------------------------------------------------------------GATAGATTGTACATAAATCTGTCCTAAAGTCTTGAATATTTGGAAATATACATAGATCAGATCAATGAAGAAAGTCCATTCTCTTGCTATATTTAACCAAAAACTTAA---ACAAGCTCAATCCTATCTACAGGGAAATCATTCCCTATACTCTTCTCCATATGAATTTCAAGTTTTGATAGAGGAAATACTATCTCGGGACATACGATCTTTAAGCCAACGGACACGGCCACACAGAGCAATTTCTGATTACTCGGATGTGGATTCAAATGGTTGCTGTAAAAATCAGTCATTCATGTCACATAACATCTGCAGGGATGACGTTGATGAGTCTGCCACATTCACATTCATGGCAGCAAATGGAAATGAGAGCTCAACAAGCAGTGCA------GATGTTCTGTATCACTTGATTTTGGAGGGGGTTGAGATATCATATACAATAGATGATCATGCTAATGTTGTCATTTACCATGCACAATTGTCTAGTGACATAAAAGAGAATAGTGCTCATGAATGCAATCACATGATTTGGTCAAACATAGTAAGCAAAAACCTTAATTGTGTAGCCTAATACA-GATATAATGGTATCAGGGTTAC-ACTTACTTAGCATGGT-TTTATAATTGAATGTATCAGTAAGCTGTAAGGGATTGCAAGT--TGCAAATGGCAATGAGTTTTTTAACAGACAGCACCTAGTGCAATTTTTCTGCAACCTAGAGATAGCTGAATTCAAGAGAAAAAATATTATCTTCACAAAAATATAAAACAAGTTGCTTCAATAGGGCAGCCGGTAAAATT
>DA12
TCAACTAGTCTGGAAAGTCTCTGGAAGACAAAGGTAAAAAATTCACGTTTGATA--------ATTTTTTTAAGATGGTATGTTTAAATCTGTCGTAAA-TCTTGAATTTTTGGAAATATACAT-----AGATCAATAAAGAAAATCCATTCTCTTTCTATATTTAACCAAAAACATAA---ACAAGCTCAATCCTTATTACAGGAAAATCATTCCCTATACTCTTCTCCGTATGAGTTTCAAGTTTTGATAGAGGAAATACTATCTCGTGATATACGATCTCTAAGCCAACGGACACGCCCACACAGAGCAATTTCTGATTACTTGGATGTGGATTCAAATGGTCTCTGTGGAAATCAGTCATTCATTTCACATAACATCTGCAGGGATGAGGTTGATGAGTCTGCCACATTCACATTGATGGCAGAAAATGGAAAAGAAAGCTCAACAAGTAGCGCA------GATGTTCTGTATCACTTGATTTTGGAGGGGGTTGAGGTATCGTATACAATAGATGATCATGCTAATGTTGTGATTTACCAGGCACGATTGTCCAGTGATTTAAGAGAGAATAGTGCTCATGAATGCAATCACATAATTTGGTCAGACATAGTAAGAAAAAACCTTAATTTTGTAGCCTAAAATAGTAATAAATGGTATTATGGGTCACAGTT--TTTGCATGGG-TTTATAATGGAGGGTTTCAGTAAAGTGCAAGGGATTGTAAGTTGCAAATTGTTGCGGGTAATCCTGATGGGCATGTCTTTCGAGGGATTAGTACCGGAGGGATTAGTTAGCATTGGAGGGTTGTGACTTCCGAGTCGTA---------------------------------------------
>DB53
-----------------------------------------------------------------------------------------------------------------------------------------------TTCTTTTATTTTAATTAATTTCTCAAGATCTAAAAATAACAATTTTTAATCTGTTTTTAGGGAAATCAATCCCTCTACTCTTCTCCGCATGAATTTCAAATTTTAATTGAGCAAATACTCTCACGAGATATACGATCTTTATCCCAACGGATTCGGCCCCACAAAACAACTTTTGATCGCTCTGATGTGGATGTAAATGATGACACTGCAGTTCAGGGCTATATATCACAAAATAACTGCAGGGATGAAGCTAATGAATCTGCCACAATCACATCAAGGGAAATAAATGAAATAGAGAGCTCATCAACTACTACAGAAGATATTATTGTCTATCACTTAGTTTTGGAGGGGATTGATGTGTCCTACACGATAGATGATCAGTCTAATGTTGTCATTCATCAGGCAAACTTGTCTAATGACTTCAGAGACAATACTGCTCGTGAATGCGATCATGTAATTTGGTCTAATATATTAAGCAAACATCATAATCACTCAGCCTAGTAAAGGATA-ACTGATATTATTATCAATTATAATTTTACATAATACTTTTGTTTGAAGGAAAAAT--GTCTGATTTAGATTGCAAGTTGTGCAATTAAAATGAGCTTTTCTCTGGAC-GGCCACAAGCGTAGTTT----------------------------------------------------------------------------------------------
>DC1
---------------------------------------------------------------------------------------------------------------------------------------CACAGAGATTCTTTTATTTTAATTAATTTCTCAAGATCTAAAAATAACAATTTTTAATCTGTTTTTAGGGAAATCAATCCCTCTACTCTTCTCCGCATGAATTTCAAATTTTGATTGAGCAAATACTCTCGCGAGATATACGATCTTTATCCCAACGGATTCGGCCCCACAAAACAACTTTTGATCGCTCTGATGTGGATGTAAATGATGACACTGCAGTTCAGGGCTATATATCACAAAATAACTGCAGGGATGAAGCTAATGAATCTGCCACAATTACATCAAGGGAAATAAATGAAATAGAGAGCTCATCAACTACTACAGAAGAGATTATTGTCTATCACTTAGTTTTGGAGGGGATTGATGTGTCCTACACGATAGATGATCACTCTAATGTTGTCATTCATCACGCAAACTTGTCTAATGACTTCAGAGACAATACTGCTCATGAATGCGATCATGTAATTTGGTCTAATATATTAAGCAAACATCATAATCACTCAGCCTAGTAAAGGATA-ACTGATATTATTATCAATTATAATTTTGCATAATACTTTTGTTTGAAGGAATCAT--GTCTGATTTAGATTGCAAGTTGTGCAATTAAAATGAGCTTTTCTCTGGAC-GGCCACAAGTGTAGTTTTTGTGCATCTACGAGATGAGTTCAGGAGAGAC--------------------------------------------------------------
>DD1
--------------------------------------------------------------------------------------------------------------------------------------ACAGAGAGTTTCTTTTATTTTAATTAATTTCTTAAAATCTAAAAATAACAATTTTTTATCTGTTTTTAGGGAAATCAATCTCTATACACTTCTCCGCATGAATTTCAAATTTTGATTGAGCAAATACTCTCGCGAGATATACGATCTTTATCCCAACGGATTCGACCCCACAAAACAACTTTTGATCGCTCTGATGTGGATATAAATGGTGACATTGTAGTTCTGGGCCGTATATCACAAATTAACTGCAGGGATGAAGCTAATGAATCTGCTACAATCACATCAAGGGAAGCAAATGAAATAGAGAGCTCATCAACTACTACAGAAGATATTATTGTCTATCACTTAGTTTTGGAGGGGATTGATGTGTCTTATATGATAGATGATAAGTCTAATGTTGTCATTCATCATGCAAACTTGTCTAATGACTTCAGAGACAATACTGCTCGTGAATGCAATCATGTAATTTGGTCTAATATATTAAGCAAACATCATAATCACTCAGCATAGTAAAGGATATACTGATATTATTATCAATTATAATTTTACATAATACTTTTGTTTGAAGGAATCAT--GTCCGACTGAGATTGCAAGTTGTGCAATTAAAATGAGCTCTTCTCTGAAC-AGCCACGAGTGTAATTTTTGTGTA---------------------------------------------------------------------------------------
>DIM50
--------------------------------------------------------------------TTTCATATAAG-----AATTCTTTGACAGAACTGTTCGAAATTTCAAATTTGTGTAGATCGAAGCAACAGAGAGATTCTTTTGTTTTAATTAATTTCTTAAAATCTAAAAATAACAATTTTTTATCTGTTTTTAGAGAAATCAATCTCTATAAACTTCTCCGCATGAATTTCAAATTTTGATTGAGCAAATACTCTCGCGATATATACGATCTTTATCCCAATGGATTCGACCCCACAAAAAAACTTTTGATCGCTCTGATGTGGATATAAATGATGACATTGTAGTTCAGGGTTGTATATCACAAAATAACTGCAGGGATGAAGCTAATGAATCTACCACAATCACATCAAGGGAAGCAAATGAAATAGAGAGCTCATCAACTACTACAGAAGATATGATTGTCTATCACTTAGTTTTGGAGGAGATTGATGTGTCCTATACGATAGATGAGCAGCCTAATGCTGTCATTCACCGTGCAAACTTGTCTAATGACTTAAGAGACAATACTGCTCGTGAATGCAATCATGTAATTTGGTCTAATATATTAAGAAAACATCATAATCACTCAGCTTAGTAAAGGATATACTGATATTATTATCAATTATAATTTTACATAATACTTTTGTTTGAAGGAATCAT--GTCTGATTGAGATTGCAAGTTGTGCATTTAAAATGAGCTTTTCTCTGGAC-AGCCACAAGTAAATTTTTTGTGCATCTACAAGATGAGTTTAGGGGA-----------------------------------------------------------------
>FC13
--------------------------------------------------------------ATTTTTTTAAGATGGTATGTTTAAATCTGTCATAAA-TCTTGAATTTTTGGAAATATACAT-----AGATCAATAAAGAAAATCCATTCTCTTTCTATATTTAACCAAAAACATAA---ACAAGCTCAATCCTTATTACAGGAAAATCATTCCCTATACTCTTCTCCGTATGAGTTTCAAGTTTTGATAGAGGAAATACTATCTCGTGATATACGATCTCTAAGCCAACGGACACGCCCACACAGAGCAATTTCTGATTACTTGGATGTGGATTCAAATGGTCTCTGTGGAAATCAGTCATTCATTTCACATAACATCTGCAGGGATGAGGTTGATGAGTCTGCCACATTCACATTGATGGCAGAAAATGGAAAAGAAAGCTCAACAAGTAGCGCA------GATGTTCTGTATCACTTGATTTTGGAGGGGGTTGAGGTATCGTATACAATAGATGATCATGCTAATGTTGTGATTTACCAGGCACGATTGTCCAGTGATTTAAGAGAGAATAGTGCTCATGAATGCAATCACATAATTTGGTCAGACATAGTAAGAAAAAACCTTAATTTTGTAGCCTAAAATAGTAATAAATGGTATTATGGGTCACACTT--TTTGCATGGG-TTTATAATGGAGGGTTTCAGTAAAGTGCAAGGGATTGTAAGTTGCAAATTGTTGCGGGTAATCCTGACGGGCATGTCTTTCGAGGGATTAGTACCGGAGGGATTAGTTAGCATTGGAGGGTTGTGACTTCCGAGTCGTAC-----CCTTTCGACATCCTCCAAGATTTGAATTATGGTCTTTTT
>FTS1
---------------------------------------------------------------------------------------------------------------------------------------------------------TTAATTAATTTCTCAAGATCTAAAAATAACAATTTTTAATCTGTTTTTAGGGAAATCAATCCCTCTACTCTTCTCCGCATGAATTTCAAATTTTGATTAAGCAAATACTCTCACGAGACATACGATCTTTATCCCAACGGATTCGGCCCCACAAAACAACTTTTGATCGCTCTGATGTGGATGTAAATGATGACACTGCAGTTCAGGGCTATATATCACAAAATAACTGCAGGGATGAAGCTATTGAATCTGCCACAATCACATCAAGGGAAATAAATGAAATAGAGAGCTCATCAACTCCTACAGAAGATATTATTGTCTATCACTTAGTTTTGGAGGGGATTGATGTGTCCTATACGATAGATGATCAGTCTAATGTTGTCATTCATCACGCAAACTTGTCTAATGACTTCAGAGACAATACTGCTCGTGAATGCGATCATGTAATTTGGTCTACTATATTAAGCAAACATCATAATCACTCAGCCTAGTAAAGGATA-ACTGATATTATCATCAATTATAATTTTACATAATACTTTTGTTTGAAGGAATCAT--GTCTGATTTAGATTGCAAGTTGTGCAATTAAAATGAGCTTTTCTCTGGAC-GGCCACAAGTGTAGTTTTTGTGCATCTACGAGATGAGTTCA----------------------------------------------------------------------
>FTS2
-----------------------------------------------------------------------------------------------------------------------------------------------TTCTTTTATTTTAATTAATTTCTCAAGATCTAAAAATAACAATTTTTAATCTGTTTTTAGGGAAATCAATCCCTCTACTCTTCTCCGCATGAATTTCAAATTTTGATTGAGCAAATACTCTCACGAGATATACGATCTTTATCCCAACGGATTCGGCCCCACAAAACAACTTTTGATCGCTCTGATGTGGATGTAAATGATGACACTGCAGTTCAGGGCTATATATCACAAAATAACTGCAGGGATGAAGCTATTGAATCTGCCACAATCACATCAAGGGAAATAAATGAAATAGAGAGCTCATCAACTACTACAGGAGATATTATTGTCTATCACTTAGTTTTGGAGGGGATTGATGTGTCCTATACGATAGATGATCAGTCTAATGTTGTCATTCATCACGCAAACTTGTCTAATGACTTCAGAGACTATACTGCTCGTGAATGCAATCATGTAATTTGGTCTACTATATTAAGCAAACATCATAATCACTCAGCCTAGTAAAGGATA-ACTGATATTATCATCAATTATAATTTTACATAATACTTTTGTTTGAAGGAATCAT--GTCTGATTTAGATTGCAAGTTGTGCAATTAAAATGAGCTTTTCTCTGGAC-GGCCACAAATGTAGTTTTTGTGCATCTACGAGATGAGTTCAGAAGAGACCAGTATCTTCACCAA-----------------------------------------------
>GG1
TCAACTAGCCTTGCAAGTTGTTGGGAGATAAAGGTGAGCTCTGATTGTAAATGAAAAACAAGTCATGCCATATGTATCCACACAGATTTTGTCTTGAATCTTGCACTGGTTGAACTTGTATA------TTTTAAATGATGATTTTTCATAG--TATTGCCTACCCATGAAAAATAAACGTATTGGTTT--------TCCACAGGGAAATCAATCTCTGTACTCATCTCCAAATGAATTTCAAATTTTGATTGAGCAAATTCTTTCCAGAGACATACGATCACTATGCCAGCGGATGCGGCCCCATAAGTCAAATTTTGATTTCTTAGAGATGGCTTTAAATGCGCATGGGGGAGATCAGCGCTGTACAAGACAGGAAAGTTGCAGGGATGAATTTGATGAATCGGCAACAATCACGGCACCAGAGACTAATAGGAGGGAGATCTTAGCAGGTTCTAGCAAA---GATGTTGTATATAACTTAATTTTGGAGGGGATCATTGTATCATACACAATTGATGATCAGAGCAATGTTGTGATCCAGTATGCCACCCTGTCTAGTGACTCTGAATGCAACAGTG------------------------------------------------------------------------------------------------------------------------------------------------------------------------------------------------------------------------------------------------------------------------------------------------------
>HB41
-------GTCTTGCAAGTTGCTGGAACAAATGGGTATAGCTCTTTCACTTTCGACAAAGTGCATGTCG-GTCATTTAAG-----AATTCTTTGACAAAAATTTTAACTGTTGGAAATTTTTGTAGATCGAAGCTATGGAGAAATTCTTTTGTTTTAATTAATTCCTGGAAATCTAGAAGTAACAATTTTTATCTT-ATTTTAGGGAAATCAATCCCTATACTCTTCTCCACATGAATTTCAAATTTTGATTGAGCAAATACTCTCGCGAGATATACGATCTCTACCCCAACGGATTCGGCCCCACAAAACAACTGTAGATTACTCTGATGTGGATATAAATGATGGCATTGTAGTTCGAGGCTGTATATCACAAAACAAATGCAACGATGAAGCTAATGAATCTGCCACAATCACATCAAGGGAAGAAAATGCTATAGAGACTTCATCAACCCTTACAGAAGATATTGTTGTCTACCGCTTAGTTTTGGAGGGGATTGATGTGTTCTATACGATAGATAATCAGTCTAATGTTGTCATTCAGTATGCAGAATTGTGTAATGACTTCAAAGACATTACTTCTCATGAATGCAATCATGTAATTTGGTCTGATATATTAAACAAACATCTTAATCACTCAGCTTAGTAAAGGATATACTGATATCATTATCAGTTATTATTTTACATAA------------------------------------------------------------------------------------------------------------------------------------------------------------------------------------------
>JO20
TCAACAAGTCTGGAAAGTCTCTGGAAGACGAAGGTAAAGACCACTCACATGTGACAAATAATAGTTTTTAGATAGATTGTACATAGAT-----------TCTTGAATATTTGGAAATATACAT-----AGATCAATGAAGAAAGTCCATTCTCTTTCTATATTTAACCAAAACATTCA---ACAAGCTCAATCCTATCTACAGGGAAATCATTCCCTATACTCTTCTCCATATGAATTTCAAGTTTTGATAGAGGAAATACTATCTCGGGACATACGATCTTTAAGCCAACGGACACGGCCACACAACGCAATTTCTGGTTTCTTGGATGTGGATTCAAATGGTCTCTGTGAAAATCAGTCAGTCATGTCACACAACATCTGCAGGGATGAGGTTGACGAGTCTGCCACATTCACATTCATGGCAGAAAATGGAAAAGGAAGCTCAACAAGCAGTGCA------AATGTTCTGTATCACTTGATTTTGGAGGCGGTTGAGGTATCATATACAATAGATGATCATGCTAATGTTGTCATTTACCATGCACAATTGTCTAGTGACTTAAGAGAGAATAGTGCTCATGAATGCAATCACATGATTTGGTCAAAAATAGTAAGCGAAAACCTTAAATGTGTATCCTAATACA-GATATAGTGGTAGCTGGGTTAC-ACTTAGTTTGCATGG--TTTATAACTAAATGCATCAGTAAGCTGTAAGG-ATTGCAAGT--TGCAAATGTCAGTCAGTTTTTTGAAAGACAGCA-CTAGTGCAATTTTTCTGCACCCTAGACATAACTAAATTCAAGAGAAGAA---TATTTTCACAAAAATCATAAAAGAAGTTGCTTTGACAGAGCACCCGTTACAATT
>JU21
TCAACAAGTCTGGAAAGTCTCTGGAAGACGAAGGTAAAGACCACTTACATGTGACAAATAATAGTTTTTAGATAGATTGTACATAAATCTGTCTTAAAATCTTGAATATTTGGAAATATACAT-----AGATCAATGAAGAAAGTCCATTCTCTT-------------AAAACATTAA---ACAAGCTCAATCCTATCTACAGGGAAATCATTCCCTATACTCTTCTCCATATGAATTTCAAGTTTTGATAGAGGAAATACTATCTCGGGACATACGATCTTTAAGCCAACGGACACGGCCACACAACGCAATATCTGGTTACTTGGATGTGGATTCAAATGGTCTCTGTGAAAATCAGTCAGTCATGTCACACAACATCTGCAGGGATGAGGTTGACGAGTCTGCCACATTCACATTCATGGCAGAAAATGGAAAAGGAAGCTCAACAAGCAGTGCA------GATGTTCTGTATCACTTGATTTTGGAGGGGGTTGAGGTATCATATACAATAGATGATCATGCTAATGTTGTCATTTACCATGCACAATTGTCTAGTGACTTAAGAGAGAATAGTGCTCATGAATGCAATCACATGATTTGGTCAAAAATAGTAAGCAAAAACCTTAAATGTGTATCCTAATACA-GATATAGTGGTAGCTGGGTTAC-ACTTAGTTTGCATGG--TTTATAACTAAATGCATCAGTAAGCTGTAAGG-ATTGCAAGT--TGCAAATGTCAGTCAGTTTTTTGAAAGACAGCACCTAGTGCAATTTTTCTGCACCCTAGACATAACTGAATTCAAGAGGAGAA---TATTTTCACAAAAATCATAAAAGAAGTTGCTTTGACAGAGCACCCGTTACAATT
>KE1
TCAATTAGTCTTGCAAGTTGCTGGGAAGCAATGGTG-AGATCTTTCACACAGGATTAATGAAATGTTGTATATTTATCCACATATCTTCCTTGAGAGCGTTGTTTGCACTTATGACTTTATGAAGGAAGAAGAGATGGAAGTTTTTCCTCGTCTTGCTTTATCTAACCAGTATTGGACTTACCAATTCTGGTCTTTTCTACAGGGAAAGCAATCCTTATACGCGTCTCCGAATGAATTTCAAATTTTGATTGAGCAAATACTTTCCAGGGACATACGATCTCTTTCCCAACGGTTGCGGCCTCACAAAACAA---CTGGTTATTCCAATATGGATATAAATGAACAGAGTGGCAATTGGAGTCATATATCACTGGATAACTGCATAGATGAAGACGGTGATTCTATGGCAATCACATCAATGGCAATAAATGAGAGGGAGGGCTTGTCACATTCTGACAGAGATATTGTTGAGTATCACATAATTGTGGAAGGGATAGATGTATTATATACAATTGATGATCATGCTAATGTTGTGATCCACCAAGCTGCATTGAGAAACGATGTTAGAAATGATAGTGTTCGTGAATGCAATCATACCATTTGGTCAAATGTTGTAAGTGAACTTCCTAATCATGTAGCATGACAAA-GATCCATTGGATCAATAGGTCAAAAGTACT--------------------------------------------------------------------------------------------------------------------------------------------------------------------------------------------------
>LF2
--------------------------------------------------------------------------------------------------------------------------TAGATCGAAGCAATAGAGAAAGTCTTTTATTTTAATTAATTCCTCAAAATCTAAATATAATATT----------TTTTTAGGGAAATCAATCCCTATACTGTTCTCCATGTGAATTTCAAATTTTGATTGAGCAAATACTCTCGCGAGATATACGATCTCTATCCCAAAGGATGCGGCCCCACAAAACAACTTCTGATTACTCTGATGTGGATATAAATGATC---------------------------------------------------------------------CATCAAGGGAAGCAAATGCAATAGAGAGCTCATCAACTCCTACAGAAGATATCGTTGTCTATCACTTGATTTTGGAGGGGATTAATCTGTCCTATACGATAGATGACCAGTCTAATGTTGTCATTCATTATGCAGAATTGTCTAATGACTTCAGAGACAGTACTGCTCGTGAATGCAATCATGTAATTTGGTCTAATATATTAAG--------------------------------------------------------------------------------------------------------------------------------------------------------------------------------------------------------------------------------------------------------------
>MC0
-------------------------------------------------TTTGACAAAGTACACGAGGTGTCATTCTAAG----AATTCTTTGACAGA---GTAACTGTTTGGAAATTTGTGTGGATCGAAGCAATGGAGAAATTCTTTTATTTTAATTAATTCTTCAAAATCTAAAATTAACAATTT--------TTTTCAGGGAAATCACTCCCTGTACTCTTCTCCGCATGAATTTCAAATTTTGGTTGAGCAAATACTTTCGCGAGATATACGATCTCTATCCCAACGGCTTCGGCCCCATAAAACAACTTTTGATTACTCTGATGTGGATATAAATGATGGCATTGTAGTCCAGGGCTGTATATCACAAAATAACTGCAGGGATGAAGCTAATGAATGGGTCACAATCACGTCAAGGGAAGCAAATGCAATAGAGAACTCATCAACTCCTACAGAAGATATTGTTGTCTATCGCTTAGTTTTGGAGGGGATTGTTGTGTCCTATACGATAGATGATCAGTCTAATGTTGTCATTCATTATGCAGAGTTGACTAATGACTTAAGATACAGTACTGCTCGTGAATGTAATCATGTAATTTGGTCTAATATATTAAGCAAACATCATAATCACTCAGACTAGTAACGGACATACGGATATCATTATCAGTTATTATTTTAAACAATACTTTTGTATGAAGGAATCA---------------------------------------------------------------------------------------------------------------------------------------------------------------------
>MT0
------------------------------------------------------------------------ATTTAAG-----AATTCTTTGACAGAATTTTTAACTATTGGAAATTTGTGTAGATCGAAGCAACAGAGAAATTCTTTTACTTTAATTAATTTCTCAAAATCTAAAACTAACATTTTTTATCT--TTTTTAGGGAAATCAATCGCTATACGCTTCTCCGCATGAATTTCAAATTTTGATTGAGCAAATACTCTCGCGAGATATACGATCTCTGTCCCAACGGATTCGGCCCCACAAAACAACTCTTGATTACTCTGATGTGGATAAAAATGATGACATTGTACTTCAGCGCT---------------ACTGCAGGGATGCAGCTAATGAATCTGCCACAATCACATCAAGGGAAGCAAATGCAATAGAGAGCTCATCAACTCCTACAGAAGATATTGTTGTCTATCACTTGATTTTGGAGGGGATTAATGTGTCCTATACGATAGATGATCAGTCTAATGTTGTCATTCATTATGCAGAATTGTCTAATGACTTCAGTAACAGTACTGCTCGTGAATGCAATCATGTAATTTGGTCTAATATATTAGGCAAACATCATAATAGCTCAGCCTAGTAAAGGATATGTGGATATCATTATCAATTATTATTTTACATAATAATTTTGTTTGAAGGTATCACATATCTGATTTAGATTGCAAGTTGTGTAATTAAAATGAGATTTTCTTTGGAC-AGCCACAAGTGCGATTTTTGTGCACCTCTGAGATAAGTTCAGAAGTGCAATTTTTGTGCACCAACATTAGATGGTTTTGGACAGCATCCAGCTCAATTCCGCTCCTTGTAG
>NN48
--------------------------------------------------------------------------------------------------ACTGTTGGAAATTTCAAATTTCTGTAGATCGAAGCAACACAGAGATTCTTTTATTTTAATTAATTTCTCAAAATCTAAAA-TAACATTTTGCATCTG-TTTTTAGGGAAATCAATCCCTGTACTCTTCTCCGCATGAATTTCAAATTTTGATTGAGCAAATACTCTCACGAGATATACGATCTTTATCCCAACGGATTTGGCCCCACAAAACAAATTTTGATCGCTCTGATGTGGATATAAATGATGACATTGTAGTTCAGGGCTGTAAATCACAAAGTAACTGCAGGGATGAAGCTAATGAATCGGCCACAATCACATCAAGGGAACCAAATGAAATAGAGAGCTCATCAACTACTACAGAAGATATTATTGTCTATCACTTAGTTTTGGAGGGGATTGATCTGTCCTATACGATAGATGATCAGTCTAATGTTGTCATTCATCATGCAAACTTGTCTAATGACTTAAGAGATAATACTGCTCGTGAATGCAATCATGTAATTTGGTCTAATATATTAAGCAAACATCATAATCACTCAGCCTAGTAAAGGATATACTGATATTATTATCAATTATAATTTTACATAATACTTTTGT---------------------------------------------------------------------------------------------------------------------------------------------------------------------------------
>PA42
ACCATTAGTCTTGCAAGTTGCTGGAACAAAAGGGTATAAGTTTTTCACCTTTGACAAAGTTCACGTGGTGTTATTTTAAG----AATTCTTTGACAGA----TTAACTGTTGAAAATTTCTCTAGATCGAAGAAATGGAGAAATTCTTTTATTTTAATTAATTCATCAAAATCTAAAAATAACATTTT--------TTTT-AGGGAAATCAATCCCTATACTCTTCTCCGCATGAATTTCAAATTTTGATTGAGCAAATACTCTCGCGAGACATACGATCTCTATCCCAACGGACTCGGCCCCACAAAACTACTTCTGATTGCTCTGTTGTGGATATAAATGATGACATTGTAGTTCAGGGCTGTATATCACAAAATAACTGCAGGGATGAAGCTAATGAATCTTCCACAATCACATCAAGGGAAGCAAATGCTATAGAGAGCGCATCAACTCCTACAGAAGATATTGTTGTCTATCACTTATTTTTGGAGGGGATTGATGTGTCCTATACGATAGATGATCAATCTAATGTTGTCATTCGTTATGCAGAATTGTCTAATGACTTCAGAGACAGTACTGCTCGTGAATGCAATCATGTAATTTGGTCTAATATATTGAGCAAACATTATAATCACTCAGACTAGTAACAGATATACTGATATCATTATCAGTTATTATTT--CACAATGCGTTTGTTTGAAGCAATCATTAGTCTGATTTAGATTGCAAATTGTGCAATTAAAATGAGATTTCCTTTGGAC-AACCACAAGTGCAATTTTTGTGCACCTACGAAATGAGTTCAGAAGAGGCCAGTATCTTCACCAACATTAGATGGTTTTGGATAGCATCCAGCACAATTCCCCTCCTTGTAG
>PB33
------------------------GAATCACAGGTA-AGATCTTTCACACAGGAAAAATGAAATGTTGTATGTTTATCCA----CGTGTTCCTTAAGTGTTGTTTGTACTTATGAGTATATTAAGGAAGAAGCAATGGGAGTTTTTCCTCATCTTG-TTTATCTAACCAGGGTTGGATTTGCCAATTCTGGTATTTTCTACAGGGAAAACAGTCCTTATACTCATCTCCAAATGAATTTCAAATTTTGATTGAGCAAATACTTTCCAGGGACATACGATCTCTTTCCCAACGGTTGCGGCCTCACAAAACAACTTTTGGTTACTCCAATATGGACATATATGAAGACAATGACAATCCGACCTATATATCACAAGATAATTGCATAGATGAAAACGGTTATTCTACAGCACTCACATCAGCGGTGACAAATGAGAGGGAGAGTTTGTCACATTGTGACAATGATATTGTTGAATATCATATAATTGTGGAGGGGATAGATGTGTCATATACAATTGATGGTTATGCTAATGTTGTGATCCACCGAGCTGCATTGACCAATGATGTTAGAAATGGTAGTGCTCGTGAATGCAATCATAATATTTGGTCAAATTTAGTAAGTGAACTCCCTAATCATGTGGCGTAATAAA-GTTCCATTGGATCAACAGGTCAAAAGTACTATGGGTGGA-GGCGTATGTGAAGCTACCATTGGCATA----TAGGAGTAGTTACGCAATTTTTGCATAAGCCTCCTTTCACACATTTCCGAGTGTCATTTTTCTGCTCACAAGAGGAAGTAGAATTCAGATGAATAGTAAATTTTTAAAAGCTGTTTTACATT-------------------------------
>PF1
ATCATTAGTCTTTCAAGTTGCTGGAACAAAAGGGTATATATCTTTCACCTTTGACATAGTACATGTGGTGTCATTTCAG-----AATCCTTTGACAGAATTTTGAACTGTTGAAAATTTGTGTAGATCGAATCAATGGAGAAATTCTTTTTTTTAAATTAATTTCTGAAAATCTATAATTAACAATTTTTTTTTTTTTTTTAGGGAATTCAATCCCTATACTCTTCTCCGCATGAATTTCAAGTTTTGATTGAGCAAATACTCTCACGAGATATACGATCTCTATCCCAACGGATTCGACCCCACAAAACAACTTTTGATTACTCTGATGTGGATACAAATGATGACATTGTAATTCAGGGCTGTATATCAAAAAATAACTGCAGGAATGAAGCTAATAAATCTGTCTCGATCACATCAAGGGAAGCAAATGAAATAGAAAGCTTATCAACTCCTACAGAAGATATGGTTGTCTATCGCTTGATTTTGGAGGGGATTGCTGTGTCCTATACGATAGATAATCAGTCTAATGTTGTCATTCGTTATGCAGAATTGTCTAATTACTTAGGAGACAGTACTGCTCGTGAATGCAATCATGTAATTTGGTCTAATATTTTAAGCAAACATCATAATCACTCAGTCTAGTAAAGGATATACTAATATCATTATCATTTATTATTTTACATAATAATTTTGTGTGAAGGAATCATTTGTCTGATTTAGATTGCAACTTGTGCAATTAAAATGAACTTTTCGTTGGAC-AGCCAGAAGTG----------------------------------------------------------------------------------------------------
>PFM1
---------CTTGCAAGTTGCTGGAACAAAAGGGTATAGCTTTTTCACCTTTGACAAAGTTCATGTAGTGTTATTGTAAG----AATTCTTTGACAGA----TTAACTGTTGGGAATTTGTGTAGATCGAAGCAATGGAGAAATTCTTTTATTTTAATTAATTCATGAAAATCTAAAAATAACAATTT--------TTTT-AGGAAAATCAATCCCTATACTCTTCTCCGCACGAATTTCAAATTTTGATTGAGCAAATACTCTCGCGAGATATACGATCTCTATCCCAACGGATTCGGCCCCACAAAACAACTTCTGATTACTCTGATGTGGATATATATGATGACATTGTACTTCAGGGCTGTATATCACAAAATAATTGCAGGGATGAAGCTAATGAATCTGCCAAAATCACATCAAGGGAAGCAAATGCAATAGAGAGCTCATCAACTCCTACAGAAGATATTGTTGTCTATCACTTAGTTTTGGAGGGGATTGATGTGTCCTATACGATAGATGATCAGTCTAATGTTGTCATTCGTTATGCAGAATTGTCTAATGACTTCAGAGACACTACTGCTCGTGAATGCAATCATGTAATTTGGTCTAATATATTGACCAAACATCATAATCACGCAGACTAGTAACGGATATACTGATATCATTATCGGTTATTAATTTACACGGTACTTTTGTTTGAAGGAATCATTAGTCTGATTTAGCTTGCAAGTCGTGCAATTAAAATGA------------------------------------------------------------------------------------------------------------------------------
>PG28
TCAATTAGTCTTGCAAGTTGCTGGGAGGCACAGGTG-AGATATTTCACACAGGACAAATTAAGTGTTGCATATTTATTCACGTATATTCCTTAAAAGTGTTGTTTGCACTAATGAATATATTAAGGAAGAAGCGACAGGAGTTTTTCCTCACCTTGCTTTATCAAACCAGGATTGGGCTCACCTATTCTGGTCTTTTCTACAGGGAAAGCAATCCTTATACTCATCTCCAAATGAATTTCAAATTTTGATTGAGCAAATACTTTCCAGGGACATACGATCTCTTTCTCAACGGTTGCGGCCTCGCAAAACCACTTTTGGTTACTCCAATATGGATATATCTGAAGACAGTGGCAATTGGACCTATATATCACAAGATAACTGCATAAATGAAGAGGGTTATTCTACAGCAATCACATCAGCAACGTCAAATGAGAGGGAGAGCTTGTCACATTCTGACAAAGATATTGTTGAATATCACATAATTGTGGAGGGGATTGATGTGTCATATACAATTGATGGTCATGCTAATGTTGTGATCCACCAAGCTGCATTGACCAATGATGTTAAAAATGGTAGTGTTCATGAATGCAATCATACTATTTGGTCAAATGTAGTAAGTAAACTCCCTAATCATGTAGCGTAATAAA-GTTCCATTGGGTCAATAGGTCAAAAGTACTGTGGGTGCA-TGCCTATGTGAAGGTACCATTGGCATA----TGGGAATAGTTATGCAATTTATGCATAAACCTCCTTTCACATATTACCTAGTGTCATTTTTCAGCTCACAGGAGGTATTAGAATTCAGATGAATAG---------------------------------------------------------
>PH2
----------------------GGAACAAAAGGGTATATATCTTTCACCTTTCACATAGTACATGTGGTGTCATTTCAT-----AATCCTTTGACAGAATTTTGAACTGTTGAAAATTTGTGTAGATCGAATCAATGGAGAAATTCTTTTTTTTAAATTAATTTCTGAAAATCTATAATTAACAATTTTTTTTTTTTTTTTAGGGAATTCAATCCCTATACTCTTCTCCGCATGAATTTCAAGTTTTGATTGAGCAAATACTCTCACGAGATATACGATCTCTATCCCAACGGATTCGACCCCACAAAACAACTTTTGATTACTCTGATGTGGATACAAATGATGACATTGTAATTCAGGGCTGTATATCAAAAAATAACTGCAGGAATGAAGCTAATAAATCTGTCTCGATCACATCAAGGGAAGCAAATGAAATAGAAAGCTTATCAACTCCTACAGAAGATATGGTTGTCTATCGCTTGATTTTGGAGGGGATTGCTGTGTCCTATACGATAGATAATCAGTCTAATGTTGTCATTCGTTATGCAGAATTGTCTAATTACTTAGGAGACAGTACTGCTCGTGAATGCAATCATGTAATTTGGTCTAATATTTTAAGCAAACATCATAATCACTCAGCCTAGTAAAGGATATACTAATATCATTATCATTTATTATTTTACATAATAATTTTGTGTGAAGGAATCATTTGTCTGATTTAGA------------------------------------------------------------------------------------------------------------------------------------------------------
>PM29
------------------------------------------------------------------------------------------------------------CTCATGAATATAT-------GAAGAGATGGGAGTTTTTCCTCATCTTGCTTTGTCTAACCAGGATTGAGCTTGTCAATTTTGGTCTTTTCTGCAGGGAAAGCATTCCTTATACCCATCTCCAGATGAATTTCAAATTTTGATTGAGCAAATACTTTCGAGGGATGTACGATCTCTTTCCCAACGGTTGCGGCCTCACAAAACAACTTTTGGTAACTCCAATTTGGATATATATGAACACAGTGGCAATTGGACCTATATATCACAGGATAACTGCATGGATGAAGACAGTTATTCTACAGCAATCACATCAGCGGCGACAAATGACAGGGAGAGCTTGTCACATTCTGACAAAGATATAGTTGAATATCACATTATTGTGGAAGGGTTAGATGTGTCATATACAATTGATGATCATGCTAATGTTGTGATCCACCAAGCTGCATTGACCAATGATGTTAGAAACGATAGTGTTCATGAATGCAATCATACTATCTGGTCAAATGTAGTAGGTAAACTCCCTAATCATGTAGCGTAAGAAA-GCTCCATTGGATCAATAGGTCAAAAGTACTATGGGTGCA-TGCCTATGTGAAGGTACCGTTAGCATA----TAGGATTAGTTATACAATTTATGCATAAGCTACCTTTCACACATTACCCAGTGTCATTTCTGCTCAC-----AGGAGGTAGAATTCAGATGAATAGTATTTTTTCAAGAGCTGTTTTGTTGCTCGAAACTGCGTAAAGAGAAGGGGAATGATT
>PS27
TCAATTAGTCTTGCAAGTTGCTGGGAGGCACAGGTG-AGATATTTCACACAGGACAAATTAAATGTTGCATATTTATTCACGTATCTTCCTTAAAAGTGTTGTTTGCACTAATGAATATATTAAGGAAGAAGCGACAGGAGTTTTTCCTCACCTTGCTTTATCAAACCAGGATTGGGCTCACCTATTCTGGTCTTTTCTACAGGGAAAGCAATCCTTATACTCGTCTCCAAATGAATTTCAAATTTTGATTGAGCAAATACTTTCCAGGGACATACGATCTCTTTCTCAACGGTTGCGGCCTCGCAAAACCACTTTTGGTTACTCCAATATGGATATATCTGAAGACAGTGGCAATTGGACCTATATATCACAAGATAACTGCATAAATGAAGACGGTTATTCTACAGCAATCACATCAGCGGCGTCAAATGAGAGGGAGAGCTTGTCACATTCTGACAAAGATATTGTTGAATATCACATAATTGTGGAGGGGATAGATGTGTCATATACAATTGATGGTCATGCTAATGTTGTGATCCACCAAGCTGCATTGACCAATGATGTTAAAAATGGTAGTGTTCATGAATGCAATCATACTATTTGGTCAAATGTAGTAAGTAAACTCCCTAATCATGTAGCGTAATAAA-GTTCCATTGGGTCAATAGGTCAAAAGTACTGTGGGTGCA-TGCCTATGTGAAGGTACCATTGGCATA----TAGGAATAGTTATGCAATTT-------------------------------------------------------------------------------------------------------------------------------------
>PS30
-------------------------------------------------------------------------------------------------------TAACTGTTGAAAATTTGTCTAGATCGAAGCAATGGAGAAATTCCTTTATTTTAATTAATTCATCAAAATCTAAAAATAACATTGT--------TTTT-AGGGAAATCAATCCCTATACTCTTCTCCGCATGAATTTCAAATTTTGATTGAGCAAATACTCTCGCGAGATATACGATCTCTATCCCAACGGACTCGGCCCCACAAAACTACTTCTGATTACTCTGGTGTGGATATAAAAGATGGCATTGTAGTTCAGGGCTGTATATCACAAAATAACTGCAGAGATGAAGCTAATGAATCTGTCACAATCACATCAAGGGAAGCAAATGCAATAGAGAGCTCATCAACTCCTTCAGAAGATATTGTTGTCTATCACTTATTTTTGGAGGGGATTGATGTGTCCTATACGATAGATGATCAGTCTAATGTTGTCATTCGTTATGCAGAATTGTCTAATGACTTCAGAGACAGTACTGCTCGTGAATGCAATCATGTAATTTGGTCTAATATATTGAGCAAACATCATAATCACTCAGACTAGCAACAGATATACTGATATCATTATCGGTTATTATTTTACACAATGCGTTTGTTTGAAGCAATCATTAGTCTGATTTAGATTGCAAGTTGTGCAATTAAAATGAGATTTCCTTTGGAC-AACCACAAGTGCAATTTTTGTGCACCTACGAGATGAGTTCAGAAGAGGCCAGTATCTTCACCAACATTAGATGGTTTTGGATAGCATCCAGCACAATTCCCCTCCTTGTAG
>PSF43
---------------------------------------------------------------------------------------------------TTTTTAACAGCTGGAAATTT-----------CAAATAACAGAGATTCTTTTATTTTAATTAATTTCTCAAAATCTAAAAATAACAATTTTTATTTG-TTTTCAGGGAAATCAATCCCTGTACTCTTCTCCGCATGAATTTCAAATTTTGATTGAGCAAATACTCTCGCGAGATATACGATCTTTATCCCAACGGATTCGGCCCCACAAAACAACTTTTGATGGCTCTGATGTGGATATAAATGATGACATTATAGTTCAGGACTGTAAATCACAAAATAACTGCAGGGATGAAGCTAATGAATCTGCCACAATCTCATCAACGGAAGCAAATGAAATAGAGAGCTCATCAACTACTACAGAAGATATTATTGTTTATCACTTAGTTTTGGAGGGGATTGATCTGTCCTATACGATAGATGATCAGTCTAATGTTGTCATTCATCATGCAAACTTGTCTAATGACTTCAGAGATAATACTGCTCGTGAATGCAATCATGTAATTTGGTCTAATATAGTAAGCAAACATCATAATCACTCAGCCTAGTAAAGGATATACTGATATTATTATCAATTATAATTTTACATAATACTTTTGTTTGAAGGTATCAT--GTCTGATTTAGATTGCAAGCCGTGCAATTAAAATTAGCTTTTCTCTGGAT-AGCCACAAGTGCAATTTTTGTGTTTCTACGAGATGTGTTCAGAAGAGACCAGTATCTTCACCAACA---------------------------------------------
>PTA0
ACCAGTAGTCTTGCAAGTTGCTGGAACAAAACGGTATAGCTCTTTCACCTTTGACAAAGTACATGTGTTGTCATTTTAA-----AATTCTTTGACAGA----TTAACTGTTAGAAATTTGTGTAGATCTAAGCAATTGAAAAAATCTTTTATTTTAATTAATTCCTCAAAGT------CAACTTTTGTT-------TTTTTAGGGAAATCAATCCCTATACTCTTCTCTGCATGAATTTCAAATTTTGATTGAGCAAATACTCTCGCGAGATATACGATCTCTATCCCAACGGATTCGGCCCCACAAACCAACTTTTGATTACTCTGATGTGGAAATAAATGCTGACATTGTAGTTCAAGGCTGTATATCACAAAATAACTGCAGGGATGAAGCTAATGAATCGGCCACAATCACATCAAGGGATGCAAATGCAATAGAGAACTCATCAACTCCTACAGAAGATATTGTTGTCTATCACTTAATTTTGGAGGGGATTAATGTATCCTATACGATAGATGATCAGTCTAATGTTGTCATTCATTATGCAGAATTGTCTAATGACTTCAGATACAGGACTGCTCGTGAATGCAATCATGTAATTTGGTCTAATATATTAAGCAAACATCATAATCACTCAGACTTGTAACGGACATACTGATAACATTATCAGTTATTAATTTACACAATACTTTTGTTTTAAGGAATCATTAGTCTATTTTAGATTTCAAGTTGTGCAATTAAAACAAGTTTTCCTTTGGAC-ATCCACATGTGCAATTTTTGTGCACCTACAAGATGAGTTCAGAAGAGACCAGTATCTTCACCAACATTAGATGGTTTTGGACAGCATCCAGCACAATTCCTCGTTGGGACC
>RC54
---------------------------------------------------------------------------------------------------------------------------------------------GATTCTTTTATTTTAATTAATTTCTCAAAATCTAAAAATAACAATTTTGATCTG-TTTTTAGGGAAATCAATCCCTGTACTCTTCTCCGCATGAATTTCAAATTTTGATCGAGCAAATACTCTCACGAGATATACGATCTTTATCCCAACGGATTCAGCCCCACAAAACAACTTTTGATTGCTCTGATGTGGATATAAATGATGACATTGTAGTTCAGGGCTGTAAATCACAAAGTAACTGCAGGGATGAAGCTAATGAATCTGCCACAATCACATCGGGGGAAGCAAATGAAATAGAGAGCTCATCAACTATTACAGAAGATATTATTGTCTATCACTTAGTTTTGGAGGGGATTGATCTGTCCTATACGATAGATGATCAGTCTAATGTTGTCATTCATCATGCAAACTTGTCTAGTGACTTCAGAGATAATACTGCTCGTGAATGCAATCATGTGATTTGGTCTAATATATTAAGCAAACATCATAATCACTCAGCCTAGTAAAGGATATACTGATAGTATTATCAATTATAATTTTACATAATACTTTTGTTTGAAGGAATCAT--GTCTGATTTAGATTGCAAGTTGTGCAATTAAAATTACTTTTCTCT---------------------------------------------------------------------------------------------------------------------
>RR55
------------------------------------------------------------------------------------------------------------------GATCT----------AGAAGCAACAGAGATTCTTTTATTTTAATTAATTTCTCAAAATCTAAAAATAACAATTTTGATCTG-TTTTTAGGGAAATCAATCCCTGTACTCTTCTCCGCATGAATTTCAAATTTTGATCGAGCAAATACTCTCGCGAGATATACGATCTTTATCCCAACGGATTCAGCCCCACAAGACAACTTTTGATTGCTCTGATGTGGATATAAATGATGACATTGTAGTTCAGGGCTGTAAATCACAAAGTAACTGCAGGGATGAAGCTAATGAATCTGCCACAATCACATCGAGGGAAGCAAATGAAATAGAGAGCTCATCAACTATTACAGAAGATATTATTGTCTATCACTTAGTTTTGGAGGGGATTGATCTGTCCTATACGATAGATGGTCAGTCTAATGTTGTCATTCATCATGCAAACTTGTCTAGTGACTTCAGAGATAATACTGCTCGTGAATGCAATCATGTAATTTGGTCTAATATATTAAGCAAGCATCATAATCACTCAGCCTAGTAAAGGATATACTGATAGTATTATCAATTATAATTTTACATAATACTTTTGTTTGAAGGAATCAT--GTCTGATTTAGATTGCAAGTTGTGCAATTAAAATTACTTTTCTCTGGACA-AGCCACAAGTGCAATTTTTGTGTTTCTACGAGATAAATTCAGAAG------------------------------------------------------------------
>SA1
ACCGTTAGTCTTGCAAGTTGCTGGAACAAAAGGGTATACCTTTTTCACCTTTGACAAATTTCATGTGGTGTTATGTTAAG----AATTCTTTGACAGA----TTAACTGTTGTAAGTTTGTCTAGATCGAAGCAATGGAGAAATTCTTTTATTTTAATTAATTCATCAAAATCTAAAATTAACATTTT--------TTTT-AGGGAAATCAATCCCTATACTCTTCTCCGCACGAATTTCAAATTTTGATTGAGCAAATACTCTCAAGAGATATACGATCTCTATCCCAACGGACTCGGCCCCACAAAACAACTTCTGACTACTCTGGTGTGGATATAAATGATGACATTGTAGTTCAGGGCTGTATATCACAAAATAACTGCAGGGATGAAGCTAATGAATCTGCCACAATCACATCAAGGGAAGCAAATGCAATAGATAGCTCATCAATTCCTACAGAAGATATTGTTGTCTATCACTTGGTCTTGGAGGGGATTGATGTGTCCTATACGATAGATGATCAGTCTAATGTTGTCATTCGTCATGCAGAATTGTCTAATGGCTTCAGAGACGCTACTTCTCGTGAATGCAATCATGTAATTTGGTCTAATATATTGAGCAAACATCATAATCACTTAGACTAGTAATAGATATACTGATATCATTATCGGTTATTATTTTCCACAATACGTTTGTTTGAAGGAATCATTAGTCTGATTTAGATTGCAAGTTATGCAATTAAAATGAGCTTTCCTTTGGAC-AACCACAAGTGCAATTTTTGTGCACCTATGAGACGAGTTCAGAAGAGGCCAGTATCTTCACCAACATTAGATGGTT-----------------------------------
>SC0
---------------------TGGACCAAAAGGGTATAGCTCTTTCACCTTTGACAAAGTACATTTGGTGTTATTTAAG-----AATTCTTTGACAGAATTTTTAACTGTTGGAAATTTGTGTAGATGGATGCAATGGAGCAATTCTTTTATTTTAATTAATTTCTCATGTC-----------AATTTTTATCTC-TTTTCAGGGAAATCAATCCTTATACTCTTCTCCGCATGAATTCCAAATATTGATTGAGCAAATACTTTCGCGAGATATACGATCTCTATCCCAACGTATTCGGCCCCACAAAACAACTTTTGATTACTCTGATGCGGATATAAATGATGACACTGTAGTACAGGGCGGTATATCACAAAATAACTGCAGGGATGAAACCAATGAATCTATCACAATCACATCAAGGGAAGCAAATGCGATAGAGAACTCATCAACTCCTACAGAAGACATTGTTGTCTATCACTTAGTTTTGGAGGGGATTAATGTGTCCTATACGATAGATGATCGGTCAAATGTTGTCATTCATTATGCAGAATTGTCTAATGACTTAAGAGACAGCACTGCTCGTGAATGCAATCATGTAATTTGGTCTAATATATTAAGCAAAGAGCATAATCACTCAGCCTAGTAAAGGATATACTGATATCATTATCAAGTATAATTTTACATAACACTTTTGTTTGAAGGAATCATATGTCTGATTTAGATTGCAAGTTGTGCAATTAAAATGAGCTTTTCTTTGAC--TGCCACAAGGGCAATTTTTGTTCACCTACGGTATGAGATCAGAAGAGGCCAGTATCTTCACCAACATTAGATGGTTGGACAGCTTCCAT----------------------
>SG23
TCAACTAGTCTGGCAATTCTCTGGAAGACAAGGGTAAAGACCATTCACATTTGACAAATAAAGCATTTTAGATATATTGTACATAATTCTGTCTTAAAATCTTGAATTGTTGGAAATATATACAGA--TCAATGAAAAAGAAAGGCCATTCTCTTGCTTTATCGAACCAAAAAAACTA--AACAAGCTCGATCCTTTCTACAGGAAAGTCATTCCCTATACTCTTCTCCATATGAATTTCAAGTTTTGATAGAGGAAATACTATCTCGGGATATACGATCTTTAAATCAACGGATACGGCCCCACAGAGCAATTTCTGATTACTCAGATGTGGATTCAAATGGTCACAGTGGAAACCAATTATTCATGTCACAAAACATCTGCACGGATGAGGTTGATGAGTCTGCCACATTCACATTCATGGCAGCAAATGGAAAAGAGAGCTCAACAAGTAGTGCACAAGATAATGTTCTGTATCACTTGATTTTGGAGGGGATTGAGGTATCATATACAATAGATTATCAGTCTAATGTTGTCATTCACCATGCACAATTGCCTAGCGACTTAAGAGAGAATAGTGCTCATGAATGCAATCACATGATTTGGTCAAATATAGTAAGCAAATACCCTAATTGTGTAGCCTAATACA-GATATACTGGTATCATGGGTCA----TACTTTGCATGGT-TTTATAATTGAATGTATCAGTAGTCTGTTAGGGATTGCAAGTTATGCAAATGTGAATGAGCCTTTTTAACAG-AGCATGTAGTGCAATTTTTCTGCACCCAAGAGATAGCTGAGTTTGAGAGAAAAATATTATCTTCACAAAAATCATAAATGAAGCTGCTTCGATATAGCACCTGGTACAATT
>SS22
------------------------------------------------------CAAATAAAGCATTTTAGATATATTGTACATAATTCTGTCTAAAAGTCTTGAATTGTTGGAAATATATGTAGA--TCAATGAAAAAGAAAGGCCATTCTCTTGCTTTATCTAACCAAAAATACTA--AACAAGCTCGATCCTTTCTACAGGAAAGTCATTCCCTATACTCTTCTCCATATGAATTTCAAGTTTTGATAGAGGAAATACTATCTCGGGATATACGATCTTTAAATCAACGGATACGGCCCCACAGAGCAATTTCTGATTACTCAGATGTGGATTCAAATGGTCACAGTGGAAACCAATTATTCATGTCACAAAACATCTGCAGGGATGAGGTTGATGCATCTGCTACATTCACATTCATGGCAGCAAATGGAAAAGAGAGCTCAAAAAGTAGTGCACAAGATAATGTTCTGTATCACTTGATTTTGGAGGGGATTGAGGTATCATATACAATAGATTATCACTCTAATGTTGTCGTTCACCATGCACAATTGCCTAGTGACTTAAGAGAGAATAGTGCTCATGAATGCAATCACATGATTTGGTCAAATATAGTAAGCAAATACCCTAATTGTGCAGCCTAATATG-GATATACTGGTATCATTGGTCATACTTACTTTGCATGGT-TTTATAATTGAATGTATCAGTAGTCTGTTAGGGATTGCAAGTTATGCAAATGTGAATGAGCCTTCTTAACAG-AGCACCTAGTGCAATTTTTCTGCACCCAAGAGATAGTTGAGTTTGAGAGAAAAATATTATCTTCACAAAAATCATAAATGAAGTTGCTTCGATATAGCACCTGGTACAATT
>SV36
TTTGCTAGTCTTGCAAGTTGCTGGAAGAAAAGGGTAAAGATCTTTTCAGATTTAAAAAATATAACATTTTATATTTATCTACATAATTGTCTTAAAAG-TCGTTAAATTTTGTAAAAAGGTGCAGATCAGGAAGAAGAAATGCAATAATTATCTTGCTTCAACTAGCCACAAAAATAGATAATGATGTGTATCTTTTCTGCAGGGAAATGAATCCCTATACTCATCTCCACATGAATTCCAAATTTTGGTTGAGCAAATACTTTCTCGTGATATACGATCTCTATCACAACGGATACGGCCCCACAAAGCAATTTTTGATAACTTAGACATGGACTTAAATGGCTACAACGGAAATCAGGCATATACACCACAAAGCAACTGCAGGGATGAATTTGATGAATCTGCCACAATCACATTAATGGCAGAAAATGAAAGAGAGATCTCATCAACCATGACACGAGATACTGTTGTCTATCGCTTAATATTGGAGGGGATTAACGTGTCATATACAATAGATGACCACTGTAATGTGGTCATTTACCATGCACAATTGCCTAATGACTTCAGAGACAATAGTGCTCATGAATGCAATCATATAATTTGGTCAAATATAGTAAGCAAATACACTAATTGTGCAGCCTAATATG-GATCTATTAGTATCATGTGTCACACTTATTTTACATGTT-AGTGTATTTGAAGGTATCAGGAGTCTGATAGGGATTGCAAGTTATGCACTTACGAATGAGCTTTCTTTCAGACAGCATCAAGTGCAATTGTTTTGCACCTACAAGGTAGGCTGAGTTCAAAAAATTATAAATTGCCTTGCTTACAGATAGCAGGCAGTGCAATATTGTTGCTGATTGGAGAAAA
>TA17
TCAACTAACCTGGAAAGTCTCTGGAAGACGAAGGTAAAGACCACTCATATGTGAC--ATAATATTTTTTAGATAGATTGGACATAAATCTGTCTTAAAAGCTAGAATATTTAAAAATATACAT-----AGATCGATGAAGAAAGTCCATTATTTTGCTATATTTAACTGAAATATTAA---ACAAGCTCAATCCTATCTACAGGGAAATCATTCCCTATACTCTTCTCCATATGAATTTCAAGTTTTGATAGAGGAAATACTATCTCGGGACATACGATCTTTAAGCCAACGGACACGGCCACACAGAGCAATTTCTGGTTATCTGGATGTGGATTCAAATGGTCACTGTGAAAATCAGTCATTCATGTCACATAACATCTGCGGGAATGAGGTTGACGAGTCTGTCACATTCGCATTCATGGCAGAAAATGGAAAAGAAAGCTCAACAAGCAGCGCA------GACGTTCTGTATCACTTGATTTTGGAGGGGGTTGAGATATCCTATACAATAGACGATCATGCTAATGTTGTCATTTACCATGCACAGTTGGCTAGTGACTTACGAGAGACTAGTGCTCATGAATGCAATCACATGATTTGGTCAAACATAGTAAGCAAAAAACTTATCTGTGAAGCCTAATACA-AAGACAATGGTATTTGGGTTAC-ACTGACTTTGCATGG--TTTTATATTAAACGTACCAGTAAGCTGTAAGG-ATTGCGAGT--TGCAAACG-----GAGTTTTTTAAAAGACAGCACCTAGTGCAATTTTTCTTCACCCTAGAGATAATTGAATTCAAGAGAAGAA---TATTTTGACAAAAATCATAAAAGAATCTC-------------------------
>TB39
-------------------------------------------------------------------------------------------------------------------------------------------------------------------------------------------------------------------------------------------------------------------------------------------------------------------------------------------------------------------------------------AAACTATGGTGTGGATGATGTTGATGAATCTGCTGCAATCTCATCAATGGAAGCAAATGGGAGAGAGGACTTGTCAATTACTGAACAAGATATTATTGTGTATCACTTGAGTTTGGAGGGGATCAATGTGTCGTACACAATAGATGATCATTCTAATGTGGTCATTCTCCATGCGCAGTTGTCTAGTGACTTCAGAGACAATGGTGCTCATGAATGCAATCATATGATTTGGTCAAATATAGTAAGCAAATGCCCAAACGGTGTAGCCTAATACA-GATCTACTGGTATCATAGGTCA-AACAATTTAGCATGT--TGTGTATTTGAAGGTATCAGTAGTCAGATATGCATTCCAAGTTATGCAATTATGGATGCCCCTTCTGTCAGATAGGGTCAAGTGCAATTTTTCTGCACCCAAAGGCTAAGAGAGAAGCTGAGTTCAAAAGTAAAATATTAAAAATCATAAATGGGGTTGTTTTCAAAGAGCATCCAATGCAATT
>TC31
--AATCAGTCTTGCAAGTTGCTGGGAGGCACAGGTA-AGATCTTTCACACATGATCAATGGAATGTTGTATATTTATGCACTTATCTTTCTTAAAAGCGTAGTTTGCACTTCTGAGTATATGAAGGAAGAAGAGATGGACGTTTTTCTTCATCTTGCTTTATCTAAACAGGATTGGACTTACCAATTCTGGTCTTTTCTACAGGGAAAGCAATCCTTATATTCGTCTCCAAATGAATTTCAAATTTTGATTGAGCAAATACTTTCCAGGGACATACGTTCTCTTTCCCAACGGTTGCGACCTCGCAAAACAACTTCTGGTTATTCCAATATAGATATAAATGAACACAGTGGCAATTGGAGCCATATATCACTGGATAACTGCATAGATGAAGACGGCGATTCTACAGCAATCACATCAGTGGCAATAAATGAGAGGGAGAGCTTGTCACATTCTGACAAAGATATTGTTGAATATCACATAATTGTGGAGGGGATAGATGTGTCATATACAATTGATGATCATGCTAACGTTGTGATCCACCAAGCTGTATTAACCAACGATGTTAGAAATGATTGTGTTCATGAATGCAACCATACTATTTGGTCAAATGTTGTAAGTAAACTCCCTAATCATGTAGCGTGACAAA-GATCCATTGGATCAATAGGTCAAAAGTACAACAGGTGCA-TGCCT-TGTGAAGGTACTATTAGCGTA----TTGGAATAGTTATGCAATTTGTGCATAAGCCTCCCTCCGCACATTACCCAGTGTCATTTTTCTGCTCATAGGAGGAAGTGGCATTCAGATGAATGGTAGTTTTACAAAATTAATAGTTGCCAT-GAAACTGAGTAAAGAGAGATGGAACGAAT
>TN1
-----------GGAAAGTGTCTGGAAGATGAGGGTAAAATCTTTTATATTTGACAAACAAAACATTTTATGTTTTATCATATATAATTCTTCCTTTAAATATTTAATTGTTGTTAATATGTG------TGGGAAATGCGGAAAT---------TCTCTTCAACTAATCAAGAAAATTA--AACAATATTGATCCTTTCTACAGGGAAATTATTCCCTATACTCTTCTTCATATGAATTTCAAATTTTGATCGAGCAAATACTTTCTCGGGATATACGATCCTTATCTCAACGGATACGGCCCCACAAAACAACTTTTGATCACTTGGATATGGATTTAAATGGCTACACTAAAATTCAGGCTTGTACATCACAAAACAACTGCATGGATGATGTTGATGAATCTGCCACAATCTCATCAACGGCAGCAAATGGGAGAGAGGACTCATTAACTACTACACAAGATACTGTTGTCTATCACTTGATTTTGGAGGGGATCAATGTGTCATACACAATAGATGATTATTCTAATGTGGTTATTCTCCATGTACAATTGTCTAAGGACTTAAGAGACAATGATGCCCATGAATGCAGTCATATGATTTGGTCAAATTTAGTAAGCAAACACCCTAATGGTGTATCCTAATACA-GATCTACTGGTATCATGAGTCAGACTTATTTTGCATGGT-TGTCGATTTGAAGGTATCACTTGTCTGATGTGCATTCCAAGTTATGCAATTATGAATGAGTTTTGTTTCAGACAGCATCAAGTGCAATTTTTCTGTGCCCAAGAGAAAAGCTGAGTTCAAAAGAAAACTAGTAATCTTACAAAAAAGCATAAATGGGTTTTTTTTTTTCAGAGAACACTCATTG
>TO14
-------------------------AGACAAGGGTAAAGACCATTCACTTGTGACAAATAATAATTTTTAGATAGATTGTACATAATTCTGTCTTAAAATCTTGAATATTTGGAAATATACAT-----AGATCAATGAAGAAAGTCCATTTTCTTGCTATATTTAACCAAAAAATTAA---ACAAGCTCAATCCTATCTACAGGGAAATCATTCCCTATATTCTTCTCCATATGAATTTCAAGTTTTGATAGAGGAAATATTATCTTGGGACATACGATCTTTAAGCCAACGGACACGGCCACACACAGCAATTTCTGATTACTCGGATGTGGATTCAAATGGTCACTGTGAAAAGCAGTCATTCATGTCACATAACATCTGCAGGGATGAGGTTGATGAGTCTGCCACATTCTCATTCATGGCAGCAAATGGAAAAGAAAGCTCAACAAGCAGTGCA------GATGTTATGTATCACTTGATCTTGGAGGGGGTTGAGGTATCATATACAATAGATGATCATGCTAATGTTGTCATTTACCATGCACAATTGTCTAGTGACTTAAGAGAGAATAGTGCTCATGAATGCAATCACATGATTTGGTCAAACATTGTAAGCAAAAACCTTAATTGTGTAGCCTAATACA-GATATAATGGTATCAGGGTTAC-ACTTACTTTGCATGGT-TTTATAATTGAATGTATCAGTAAGCTGTAAGGGATTGCAAGT--TGCAAATGTCAATGAGTTCGAGAAAAATATTATCTTCACAAAAATCATAAAAGAAGTTGAAGTTGCTTCGATAGAGCACCCGGTACAATTTTGCTGGTTGTATTATTAATCTGAGTTGTAATGATCTAAGTATCTTGACA
>TPL03
--------------------------------------------------------------------------------------------------------------------------------------------AGATTCTTATATTTTAATTAATTTCTCAAAATCTAAAAATAACAATTTTTATTTG-TTTTTAGGGAAATCAATCCCTGTACTCTTCTCCTCATGAATTTCAAATTTTGATTGAGCAAATACTCTCGCGAGATATACGATCTTTATCCCAACGGATTCGGCCCCACAAAACAACTTTTGATCGCTCTGATGTGGATATAAATGATGACATTGTAGTTCAGGGCTGTAAATCACAAAATAACTGCAGGGATGAAGCTAATGAATCTGCCACAATCGCATCAAGGGAAGCAAATGAAATAGAGAGCTCATCAACTACTACAGAAGATATTATTGTCTATCACTTAGTTTTGGAGGGGATTGATCTGTCCTATACGATAGATGATCAGTCTAATGTTGTCATTCATCATGCAAACTTGTCTAATGACTTCAGGGATAATACTGCTCGTGAATGCAATCATGTAATTTGGTCTAATATATTAAGCAAACATCATAATCACTCAGCCTAGTAAAGGATATACTGATATTATTATCAATTATAATTTTACATAATACTTTTGTTTGAAGGAATCAT--GTCTGATTTAGATTGCAAGTTGTGCAATTAAAATTAGTTTTTCTCTGGAT-AGCCACAAGTGCAATTTTTGTGTTTCTACG---------------------------------------------------------------------------------
>WN5
---------------------------------------GCTCCCCGCTCGCATTTGGTCCCAAAACAAATTACCATATT----AATTCTTTTTTAAATTCTTTAATTGTTGGAAATTTGTGTAGAGCAGGAAGACGAAACATTGAAACTTTTTTCATCTAAGCCACCACAACTAAACATAATGATTTTGATCTC-TCTGCAGGGTAATCAATCTCTATACTCTTCGCCACAGGAATTTCAAATTTTGGTTGAGCAAGTACTTTCTCGAGATATACGCTCTCTGTCCCAACGGATACGTCCCCACAAAACAACTTTTGAATGCTCAGATAGTGATTTAAATGGTCGTAGGGAAAATCAGGCTTATGTATCACAAGATAACTGCGGGGATGA---TGATGAATGTTTGTTAATCACATCAATGGCAGGAAATGGAAGAGAAAGCCTATCAACTACTACACAAGATAGTGTTGTCTATCACTTAATTTTGGAGGGGATTGGTGTTTCGTATACAATAGATGATCAGTCTAATGTGGTCATTCATCATGCACAGTTGTCTAATGATCTAAAAAATGATACTGCTCACGAGTGTAACCATATGATTTGGTCAAATATAATAAACAAATGCTCTAAACATGCAGCTTAGTAATGAAATTTCTATTCGTGTGGGGCAAAAGCATTTTATGTGGA-TGTATATTTGAAGGTATTGGTATTCTGATATGGATTGCAAG-TAAGCAGTTACGAATGAGCTTTCTCAGAC--AGCCCCAAGTGCAATTTTTTGCCCTCCAAGAGATAAGCTGAGTCGAGAAGAAACTGGTTATCTTATTTAAAATTTATGAATGGC---------------------------
>WS10
---------------------------------------AATTCACGTTTGATCA-------TTTTTTGTAACATGGTATGTTTAAATCTGTCATTTA-TCTTGAATGTTTGGAAATATACCT-----AGATCAATAAAGAAAATCTATTCTCTTGCTATATTTAACCAAAAACATAA---ACAAGCTCAATCCTTATCACAGGCAAATCATTCCCTCTACTCTTCTCCATATGAGTTTCAAGTTTTGATAGAGGAAATACTATCTCGTGATATACGATCTTTAAGCCAACGGACACGCCCACACAGAGCAATTTCTGATTACTTGGATGTGGATTCAATTGGTCTCTGTGGAAATCAGTCATTCATGTCACATAACATCTGCAAGGATGAGGTTGATGAGTCTGCCACATTCACATTGATGGCAGCAAATGGAAAAGAAAGCTCAACAAACAGCGCA------GATGTTCTGTATCACTTGATTTTGGAGGGGGTTGAGGTATCGTATACAATAGATGATCATGCTAATGTTGTGATTTACCAGGCACGATTGTCCAGTGAATTAAGAGAGAATAGTGCTCATGAATGCAATCACATGATTTGGTCAAACATAGTAAGCGGAAACCTTAATTTTGTAGGCTAAAACAGTTATAAATGATATTATGGGTCACACTTACTTTGCATGGGGTTTATAATGGAAGGTTTCAGTAAAGTGCAAGGGATTGTAAGTTGCAAATTGTTGTGGGTAATCTTGATGGTTATGTCTTTCGAGGGATTAGTACCTGATATACACATCCTCCAAGATTTGAATTCTGATCATTTTTTTAA-----TAGTATATCATCTTTGGTA--------------------
>WW11
--------------------------------------------------------------------------------------------------------------------------T-----AGATCAATAAAGAAAATCTATTCTCTTGCTATATTTAACCAAAAACATAA---ACAAGCTCAATCCTTATCACAGGCAAATCATTCCCTCTACTCTTCTCCATATGAGTTTCAAGTTTTGATAGAGGAAATACTATCTCGTGATATACGATCTTTAAGCCAACGGACACGCCCACACAGAGCAATTTCTGATTACTTGGATGTGGATTCAATTGGTCTCTGTGGAAATCAGTCATTCATGTCACATAACATCTGCAAGGATGAGGTTGATGAGTCTGCCACATTCACATTGATGGCAGCAAATGGAAAAGAAAGCTCAACAAACAGCGCA------GATGTTCTGTATCACTTGATTTTGGAGGGGGTTGAGGTATCGTATACAATAGATGATCATGCTAATGTTGTGATTTACCAGGCACGATTGTCCAGTGAATTAAGAGAGAATAGTGCTCATGAATGCAATCACATGATTTGGTCAAACATAGTAAGCGGAAACCTTAATTTTGTAGGCTAAAACAGTTATAAATGATATTATGGGTCACACTTACTTTGCATGGGGTTTATAATGGAAGGTTTCAGTAAAGTGCAAGGGATTGTAAGTTGCAAATTGTTGTGGGTAATCTTGATGGTTATGTCTTTCGAGGGATTAGTACCTGATATACACATCCTCCAAGATTTGAATTCTGA--------------------------------------------------------
