# Supplementary material for: Development of a Target Enrichment Probe Set for Conifer (REMcon)
Source: Biology (Basel). 2024 May 22;13(6):361. doi: 10.3390/biology13060361 (PMC11200496; doi:10.3390/biology13060361)
Supplement: Supplementary file 1 [file biology-13-00361-s001.zip › biology-2960267-supplementary/Sup data/secapr_alignments_paralogs/28.fasta]

>AA3
-----------------------------------------------------------------------------------------------------------------------------------------------------------C---CTGTCTCCTTTGTATTTACTTTTCAGGAAATTTATACCATAAGTCTGTA--GATGACAAAGAAGAATTTTATTTTT---ATTTTGCAGGTTCTTCATTATGACATAAAGTATGTTCCATGTTTTGTGTTGCTAGACACATTTGGAACTGCTTTGGCAAAGACAGGCACTCCTGCTAGTAGGTTACATGTATTAACAGGTTTGACTTATCTTCTAGAAAGCATGAGGCCCATTAAAAAGACAACGAAGGATGCGCATTCCTCGGTCAATAGCAATACAAATAAAAGTAGATGAACTGGGGAAGACATGACGAAGAATTTAGTCAATGAATGTTTTT---TAAAATTTTTTAATCATTTTTCTTCATGTTTCAAGAAGCTGAAATGAGTGGATAAAGATGATTCTTTACGACCAAAA----ATCAAC-ATTGTTAATTCTCACTCATGTCCTTG--------------------------------------------------------------------------------------------
>AAR4
---------------------------------------------------------------------------------------------------TTTGCTGCTCAGCTCAGTTAGTATGAAGT-----TTTTGTGTTCT-GTTTTGCCTAT-GCCTGTCTCCTTTGTATTTACTTTTCAGGAAATTTATACCATAAGTCTGTA--GATGACAAAGAAGAATTTTATTTTT---ATTTTGCAGGTTCTTCATTATGACATAAAGTATGTTCCATGTTTTGTGTTGCTAGACACATTTGGAACTGCTTTGGCAAAGACAGGCACTCCTGCTAGTAGGTTACATGTATTAACAGGGTTGACTTATCTTCTAGAAAGCATGAGGCCCATTAAAAAGACAACGAAGGATGCGCATTCCTCGGTCAATAGCAATACAAATAAAAGTAGATGAACTGGGGAAGACATGACGAAGAATTTAGTCAATGAATGTTTTT---TAAAATTTTTTAATCATTTTTCTTCATGT---------------------------------------------------------------------------------------------------------------------------------------------------------------------------------
>AF1
TTATTTCATAATCTGTGGTCAGTTTCTTGAAGATTCCTGATTTTAAGGTCGATTAAAAGTTGTAAAATTTCAACTAATTGTGTATATTTTGTTTAGAATTTCATCCGGTGTCAAAGGTTTTATATGTGCCAACTATTTTGTT---GTTCTTTCAGCTACAGTGTTTTTCTGTAGTTGTATGCATATG-CCCTATCTTGTTTATCTGTG--GGTGAAGATTAAGAGCTATTTGTCT--GTTGTTCCAGGTTTTGCACTATGACATCAAGTATGTTCCATGTTTTGTGTTGCTGGACACATACGGAACTGCTCTGGCAAAAACAGGCACTCCTGCTAGCAGGTTACATGTACTAACAGGATTATCTTATCTTCTGGAAAGCATGAGGCCCATTAGAAAGGCAATGAAAAATGCACACCCCTCAGATAATAGGAGTACAAATTAAGCAAGATGAATCTTGGAACACAGAGAATGTTACTTAATGCTGTGCATGCTTTAA-TGCTCAGGAT-TTTATTTTGGTTTCAAGAAGTTTGAGTGGAGAAACAGGTCATTATTTACAAGGTCTCTTACTATCTAAAAATCAGC-AAGGATAAATT-----------------------------------------------------------------------------------------------------------
>AG2
-------------------------------------------------------------------------------------------------------------------------------------------------------------------------------------CATATG-CCCTATCTTGCTTATCTGTG--GGTGAAGATTAAGAGCTATTTGTCT--GTTGTTCCAGGTTTTGCACTATGACATCAAGTATGTTCCATGTTTTGTGTTGCTGGACACATACGGAACTGCTCTGGCAAAAACAGGCACTCCTGCTAGCAGGTTACATGTACTAACAGGATTATCTTATCTTCTGGAAAGCATGAGGCCCATTAGAAAGGCAATGAAAAATGCACACCCCTCAGATAATAGGAGTACAAATTAAGCAAGATGAATCTTGGAACACAGAGAATGTTACTTAATGCTGTGCATGCTTTAA-TGCTCAGGAT-TTTATTTTGGTTTCAAGAAGTTTGAGTGGAGAAACAGGTCATTATTTACAAGGT---------------------------------------------------------------------------------------------------------------------------------------------
>AH26
--------------------------TAATCTGTCTGTGAAGTTATGATTAGTTGTTTCTTCCTGATTTTTTTTGTTTCTTCATA---TATGTTAATGTTTTCCTTATCATTTTAGCTTGTAAGA--TGTACTCTATTTGTTCTTATTTGCATGTGAACTAGTTTTCTTTGTGTGTACTTTCATGAATGCTTCTTTGACAAATCTAACAAAAGCAGATTTAAGAGAACATTTTTTTTGTATTTTCAGGTTCTGCACTATGACATCAAGTATGTACCATGCTTTGTGTTGCTAGATACATATGGAACTGCTCTGGCTAAGACAGGCACACCTGCCAGTAGATCACATGTACTCACAGGGCTATCATATCTTCTAGAAAGTATGCAGCCCATCAAGAAAGCAATAATGCATTTACCCTCCCACGCTAACAGTAGTACAGATTAATGTAGATGAAGTAGACCAGAAATATTTTGTACAAAAGGAAAATGCTGTCTGCAAGAATGATTGTGGATGATAATTTACCGATATCAATATTACAGTTTGAAAGTTTCTTCTAATATCAATAGTGTTAAATTAGCAGGGCATTTGACATCATTTAGAGAAGTCATTGCAAGAACAAGAAAAGTTACATATGATAATTTTAAGAATATGTAGCTGATTGTAACTGTTTGTTCTTTAACAATATTCTCTGTAGTGTTGAGGAAG
>AME1
-----------------------------------------------------------------------------------------------------------------------------------------------------------------GTCTCCTTTGTATTTACTTTTCAGGAAATTTATACCATAAGTCTATA--GATGACAAAGAAGAATTTTATTTTT---ATTTTGCAGGTTCTTCATTATGACATAAAGTATGTTCCATGTTTTGTGTTGCTAGACACATTGGGAACTGCTTTGGCAAAGACAGGCACTCCTGCTAGTAGGTTACATGTATTAACAGGGTTGTCTTATCTTCTAGAAAGCATGAGGCCCATTAAAAAGACAATGAAGGATGCGCATCCCTCAGTCAATAAGAATACAAAAAAAAGTAGATGAACTGGGGAAGACGTGACGAAGAATTTAGTTAATG--------------------------------------------------------------------------------------------------------------------------------------------------------------------------------------------------------------------------
>AP25
TTTGCCAGTTTTGTT--TTACTAGTTTGATCTGTCTGTGAAGTTGTGATTAGTTGTTTCTTCCTGATTTTTATTGTTTCTTCATA---TATGTTAATGTTTTCCTTATCATTTTAGCTTGTAAGA--TGTACTCTATTTGTTCTTATTTGCATGTGAACTAGTTTCCTTTGTGTGTACTTTCATGAATGCTTCTTTGACAAATCTAACAAAAGCAGATTTAAGAGCACATTTTTTTTGTATTTTCAGGTTCTGCACTATGACATCAAGTATGTACCATGCTTTGTGTTGCTAGATACATATGGAACTGCTCTGGCTAAGACAGGCACACCTGCCAGTAGATCACATGTACTCACAGGGCTATCATATCTTCTAGAAAGTATGCAGCCCATCAAGAAAGCAATCATGCATTTACCCTCCCACGCTAACAGTAGTACAGATTAATGTAGATGAAGTAGACCAGAAATATTTTGTACAAAAGGAAAATGCTGTCTGCAAGAATGATTGTGGATGATAATTTACCGATATCAATATTACAGTTTGAAAGTTTCTTCTAATATCAATAGTGTTAAATTAGCAGGGCATTTGACATCATTTAGAGAAGTCATTGCAAGAACAAGAAAAGTTACATATGATAATTTTA--------------------------------------------------------------
>APA47
----TTCATAATCTGTGGTAAGTTTCTTGAAGTTTCCTTATTTTCAGGTTGATTAAAAGTTGTGAGATTTAAGCTAATTGTGTATGTTTTGTTCAGAATTTCATCTGGTGTCAAAGTTTATATATATGCCAAGTGTTTTGTTGGTGTCCTTTCAGCTAGAGTGTTTTTCTGTATTTGTGTGCCTATG-CCTCAGCTTGTTTATCTGCA--GATGAAGATTAAGAGCTATTTTTCT--GTTGTTCCAGGTTTTGCTCTATGACATCAAGTATGTTCCATGTTTTGTGTTGCTGGACACATATGGAACTGCTCTGGCAAAAACAGGCACTCCTGCTAGCAGGTTACATGTACTAACAGGGTTATCTTATCTTCTGGAAAGCATGCGGCCCGTTAGAAAGGCAATGAAAGATGCGCATCCCTTAGATAATAGGAGAACAAATCAAGCAAGATGAATCTTGAAACACAAAGAATGTTAGCTAATTCTGTACATGCTTTAA-TGCTGTAGAG-TTTATTTTGGTTTCAGGAAGTTTGAGTGGAGAAACACGTCATTATTTACAAGGTCTCTTACTATCTGAAAATCAGC-AAGGATAAATTTAACTAGTGTTCTCTCA------------------------------------------------------------------------------------------
>AR2
------------------------------TAAATAAATGCATGGGTGCGAATAATAAGCTTCTATATTTCATTTGAAACAATTTGATATTCTAAAGTTATTTCGAATTTATAAAAGTTATTTAAATTCTATTTTATAAGGTTTTAATTTTGAAATTTCACATTTTTTTAAAAATATTTTGAAGACAAATCAATTTTTAGTCTTTAAATTCATAGACAATAAATGCTTCCCTTTATGAAAATTACAATTTCATTAAAGGGCAGTAGCTCATACGACATTCCATTGGCCATCATTTTAAATTTTGGGGGTAAAACTTCTTGGGGTCATAACTCCTCACTCATTGCTCGGATTGGCTATTTGTGCATATTTTTGAAAACCTCTCGAGAAAAACTACAATGATGTAGGGCAGTGTCATATTATTTGTAGTGTGTTTTAACATTTTTGCTTTCTAATTCATTTTGAAGAATTTTATTTTTATTTTGCAGGTTCTTCATTA-TGACATAAAGTATGTTCCATGTTTTGTGTTGCTAGACACATTTGGAACTGCTTTGGCAAAGACAGGCACTCCTGCTAGTAGTACATGTATTAACAGGGTTGTCTTATCTTCTAGAAAGCATGAGGCCCATTAAAAAGACAATGAAGGATGCGCATCCCTCAG--------------------------------------------
>CB35
---------------------CAATTTGATCTGTCTATGATGTTATAAATAGTAGTTTCTTCCTGAATTTCATTAGTTTTTCATA---TATGTCAATGTTTTCCTTATCATTTAAGCTGGTAATA--TGTGCTCTTTTCGTTCTTATTTGCATGTGAACTAGTTTCCTTTGTATGTAATTTCATGAATGCTTCTTTGACAAATTTACCTAAAGCAGATTTAAGGGAACAAATTCTTTGTATTTTCAGGTTCTGCACTATGACATCAAGTATGTACCATGCTTTGTGTTGCTAGATACATATGGAACTGCTCTGGCTAAGACAGGCACACCTGCTAGTAGATCACATGTACTCACAGGGCTATCTTATCTTCTAGAAACTATGCAGCCCATCAGGAAAGCAATAATGCATGTACCCTCCCATGCTAACAGTAGTACAGATTAATGTAGACGAAGTAGAC--GAGATACTTGCTACAAAAGGAAAATGCTGTCTGCAAGAATGATTCCGGATGCTAATATACCTATATCTATACTACAGTTTGAGAGTTTCTTCTAATATCAATAGGGTTAAATTAGCA-GTCATTTGACATCGTTTAGAGAATTCATTGCAAGAACAACAAAAGTTAGTTATAATAATTTTAAGAATATGTAGCTAATTGTAACTGTTTGTTCTTTAACAATATTCTCAGGAGTTTAACTGCTT
>CDE34
-----------------------------------------------------------TTCCTGAATTTCATTAGTTTTTCATA---TATGTCAATGTTTTCCTTATCATTTAAGCTGGTAATA--TGTTCTCTTTTCGTTCTTATTTGCATGTGAACTAGTTTCCTTTGTATGTAATTTCATGAATGCTTCTTTGACAAATTTACCTAAAGCAGATTTAAGGGAACAAATTCTTTGTATTTTCAGGTTCTGCACTATGACATCAAGTATGTACCATGCTTTGTGTTGCTAGATACATATGGAACTGCTCTGGCTAAGACAGGCACACCTGCTAGTAGATCGCATGTACTCACAGGGCTATCTTATCTTCTAGAAAGTATGCAGCCCATCAGGAAAGCAATAATGCATGTACCCTCCCATGCTAACAGTAGTACAGATTAATGTAGATGAAGTAGAC--GAGATACTTGCTACAAAAGGAAAATGCTGTCTGCAAGAATGATTCCGGATGTTAATATACCTATATCTATACTACAGTTTGAAAGTTTCTTCTAATATCAATAGGGTTAAATTAGCA-GTCATTTGACATCGTTTAGAGAATTCATTGCAAGAACAACAAAAGTTAGTTATAATAATTTTAAGAATATGTAGCTAATCGTAACTGTTTGTTCTTTAACAATATTCTCAGGAGTTTAACTGCTT
>CF38
------------------------------TGATCTGAACTAGTGAATTTCCTGCTTATCATGTATGTCTTGTCAAGAATTTTATTGCATGCTAAATGATTTGGTGATCATTTTAGCTAGTATGAGTT-----TTTTCTGTTC--TGCTGTGTTTTGGTCCATCTTCTTTGTATATTCTATCAGAAGTGCTTATTTCACAAGCCAGCA--CATGTAGGATAAGAATTCTAATTTTCTCTTGTTGCAGGTTCTGCAATACGATATCAAGTATGTTCCATGTTTTGTGTTGCTAGACACATATGGAACTGCACTAGCAAAGACAGGCACTCCTGCTAGTAGGTTACACGTATTGACAGGATTGTATTATCTTCTAGAAAGCATGCGGCCCATTAGAAAAGCAATGAAGCCTGTGCAACCCTTAGATGAC--GGGTACAAATCAAGGTAGATGAATTTGGCAAGACTTATGAGTTC--------------------------------------------------------------------------------------------------------------------------------------------------------------------------------------------------------------------------------------
>CHA37
TGTACACTGGATCATAACTAGTTTTCAGTTTGATCTGAACTAGTGAATTTCCTGCTTATCATGTATTTCTTGTCAAGAATTTTATTGCATGCTAAATGATTTGGTGATCATTTTAGCTAGTATGAGTT-----TTTTCTGTTC--TGCTGTGTTTTGGTCCATCTTGTTTGTATATTCTATCAGAAGTGCTTATTTCACAAGCCAGCA--CATGTAGGATAAGAATTTTAATTTTCTCTTGTTGCAGGTTCTGCAATACGATATCAAGTATGTTCCATGTTTTGTGTTGCTAGACACATTTGGAACTGCACTAGCAAAGACAGGCACTCCTGCTAGTAGGTTACACGTATTGACAGGATTGTATTATCTTCTAGAAAGCATGCGGCCCATTAGAAAAGCAATGAAGCCTGTGCAACCCTTAGATGAC--GGGTACAAATCAAGGTAGATGAATTTGGCAAGACCTATGAGTTCACAAATGTATTGC--AGTCATGCAAAATGGTTTTAGATGTTTAACCTTTATATAAATAT---------------------------------------------------------------------------------------------------------------------------------------------------------------------------
>CJ24
--------------------------------------------------------------------------------------------------TTTTGTTCATCATTTCAGCTAGTGTGGATT-----TTTACTGTACT-TTTGTGGCAATGGTATATA---TTTTTTAATATTCTTTGGGTTGCTTGTTTGAAAAGCTTGCA--CATGTAGGATAAGAATTCGAATGTT---TTATTGCAGGTTCTGCAATATGACATCAAGTATGTTCCATGTTTTGTGTTGCTGGACACATATGGAACTGCACTAGCGAAGACAGGAACTCCTGCTAGTAGGTTACATGTATTGACAGGTTTGTCTTATCTTCTAGAAAGCATGCGGCCCATTAGAAAGGCAATGAAGCCTGTGCAATCGTCAGATGATACAAGTCCAAATCAAGGTAGATAAATTTGGCAAAGCTTAAGAGTTTGCAAAAGCAATGCAAAGTCATCG-GAATTATGTTAGATAT----------------------------------------------------------------------------------------------------------------------------------------------------------------------------------------------
>CK7
------------------------------------------------------------------TTATAT----------------AAACTAAATATTTTGTTCACCATTTCAACTAGCATGGATT-----TTTCCTTTACT-TTTGTGGCAATGGTACATTT--TTTTGAATATTCTTCAGGGATGCTTGTTTTACAAGCCTGCA--CATGTAGGATAAGAATTCTTATTTT---CTATTGCAGGTTCTGCAATATGACATCAAGTATGTTCCATGTTTTGTGTTGCTAGACACATATGGAACTGCTCTAGCAAAGACAGGCACTCCTGCTAGTAGGTTACATGTATTGACAGGGTTGTCTTATCTTCTAGAAAGCATGCGGCCTATTAGAA------TGAAGCCTGTGCAACCCTCAGATGATACAAGTTCAAATCAAAGTAGATGAATTTGGCAAAGCTTAGGAGTTTGCAAAAGCAATGCAAAGTCATCT-GGATGCTGTTAGATACATTTCATTTATAAGAATATTTGTTTGAG-----ATATTCTTCCCATAGTAAGAAGCATGTA----ATTATT-CAGGACATTCATTACAAG----------------------------------------------------------------------------------------------------
>CL6
------------------------------------------------------------------------------------------------------------------------CATGGATC-----TTTCCTTTACT-TTTGTGGCAATGGTACATTT--TTTTGAATATTCTTCAGGGATGCTTGTTTTACAAGCCTGCA--CATGTAGGATAAGAATTCTTATGTT---CTGTTGCAGGTTCTGCAATATGACATCAAGTATGTTCCATGTTTTGTGTTGCTAGACACATATGGAACTGCTCTAGCAAAGACAGGCACTCCTGCTAGTAGGTTACATGTATTGACAGGGTTGTCTTATCTTCTAGAAAGCATGCGGCCTATTAGAA------TGAAGCCTGTGCAACCCTCAGATGATACAAATTCAAATCAAAGTAGATGAATTTGGCAAAGCTTAGGAGTTTGCAAAAGCAATGCAAAGTCATCT-GGATGCTGTTAGATACATTACATTTATAAGAATATTTGTTTGAG-----ATATTCTTCCCATATTAAGAAACATGTA----ATTATT-CAGCACATTCATTACACGAAGCCA----------------------------------------------------------------------------------------------
>CM9
-----------------------------------------------------TAGCATTAATTGTATGTTCTCTTTCATGTTAC---TATTTGTAGGCTAAGCCTAACATCTTTCATTATGTA------------TGCAAATT-ATCAATTTATCAAGTGTTTT--GCTGCACTTTGCGGCAATCATATTTGTTTCAAAAGCTTGCT--CAGGTAAGATGAAAAATAAAATGTT---TTATTGCAGGTTCTTCATTATGACATCAAGTATGTTCCATGTTTTGTGTTGCTAGACACATATGGAACTGCACTAGCGAAGACAGGCAGTCCTGCTAGTAGACTACATGTATTGACAGGTTTGTCTTATCTTCTAGAAACCATGCGATCTATGAGAAAGACAATAGAGCCTGTGCAACCCTCAGATGAC-----TCCAAATCAATGTAGATAAATTTGGCAAAGCTTAGGATTTCTCAAAAGCAATGCAAAGTCATTT-GCATAATG-----TATCTAACATTCAT-ACAATGTTTGTTTTAA-----ATATTCTTCC-GTATTTAGAAGTTTTTA----ATTATT-AAGAAAATTTATTATAAGAAGTCAAAAAATAAAA------------------------------------------------------------------------------------
>CP16
-----------------------------------------------------------------------------------------------------------------------------------------------------------GGTGCTTT----TTTTAAAATATTCTTTGGGGTGTTTGTTGTAAACGCTTGCC--CATGTAGGATAAGAATTTGAATGTT---TTATTGCAGGTTCTGCATTATGACATCAAGTATGTTCCATGTTTTGTGTTGCTAGACACATATGGAACTGCACTAGCGAAGACAGGCACTCCTGCTAGTAGGTTACATGTATTGACAGGTTTGTCTTATCTTCTAGAAAGCATGCGGCCCATTAGAAAGGCAATGAAGCCTGTACAACCCTCAGATGGTGCAAGTCCAAATCAAAGTAGATAAATTTGGCAAAGCTTAGGAGTTT---AAAGCAATGTAAAGTCATCT-GAATGGTTTTAGATATTCCACATTCATAAAAATATTTGTTTTAG-----ATATTCTTCCCGTATTAAGAAGCATGTA----ATTATT-CAGGA-ATTTTTTATAAGAACCTCAAAAATCAATATTGATAATTTTAATTTGTGTCCTCATGCATGGGAGTTTTTGGTTCGGTTTCTCCACCACAGTGATTTAAGCAGGATCTCAAAA
>CP161
-----------------------------------------------------------------------------------------------------------------------------------------------------------GGTGCTTT----TTTTAAAATATTCTTTGGGGTGTTTGTTGTAAACGCTTGCC--CATGTAGGATAAGAATTTGAATGTT---TTATTGCAGGTTCTGCATTATGACATCAAGTATGTTCCATGTTTTGTGTTGCTAGACACATATGGAACTGCACTAGCGAAGACAGGCACTCCTGCTAGTAGGTTACATGTATTGACAGGTTTGTCTTATCTTCTAGAAAGCATGCGGCCCATTAGAAAGGCAATGAAGCCTGTACAACCCTCAGATGGTGCAAGTCCAAATCAAAGTAGATAAATTTGGCAAAGCTTAGGAGTTT---AAAGCAATGTAAAGTCATCT-GAATGGTTTTAGATATTCCACATTCATAAAAATATTTGTTTTAG-----ATATTCTTCCCGTATTAAGAAGCATGTA----ATTATT-CAGGA-ATTTTTTATAAGAACCTCAAAAATCAATATTGATAATTTTAATTTGTGTCCTCATGCATGGGAGTTTTTGGTTCGGTTTCTCCACCACAGTGATTTAAGCAGGATCTCAAAA
>CT15
------------------------------AAAATATTCGTACCAGTACCAGTACTAGTCTCTAGAGTCTCCAAGCACCCCCATCCTGCTTAAATATTCTGTCTCAATCATTTGAGCTAGTGTGGATT-----TTTGCTGTACT-TTTGTGACAATAGTGCTT----TTTTAAAATAATCTTTGGGGTGTTTGTTGTAAATGCTTGCT--CATGTAGGATAATAATTCGAATGTT---TTATTGCAGGTTCTGCATTATGACATCAAGTATGTTCCATGTTTTGTGTTGCTAGACACATATGGAACTGCATTAGCGAAGACAGGCACTCCTGCTAGTAGGTTACATGTATTGACAGGTTTGTCTTATCTTCTAGAAAGCATGCGGCCCATCAGAAAGGCAATGAAGCCTGTACAACTCTCAGATGATGCAAGTCCAAATCAAAGTAGATAAATTTGGCAAAGCTTAGGAGTTT---AAAGCAATGCAAAGTCATCT-GAATGGTGTTAGATATTCCACATTCATAAAAATATTTGTTTTAA-----TTATTCTTCCTGTATTAAGAAGC--------------------------------------------------------------------------------------------------------------------------------------
>DA12
------------------------------------------------------------------------------------------------------------------------------------------------------TTTATCAAGTGTTTT--GCTGCACTTTGTGGCAATAGTATTTGTTTCAAAAGCTTCCT--CAGGTACGATAAGAATTCAAATGTT---TTATTGCAGGTTCTGCATTATGACATCAAGTATGTTCCATGTTTTGTGTTGTTAGACACATATGGAACTGCACTAGCGAAGACAGGCACTCCTGCTAGTAGGCTACATGTATTGACAGGTTTGTCCTATCTTCTAGAAAGCATGCGGTCTATTGGAAAGACAATGAAGCCTGTGCAACCCTCAGATGACACGAGTCCAAATCAAGGTAGATAAATTTGGCAAAGCTTAGGAGTTCGCAAAAGCAATGCAAAATAATCT-GAACAATGTTAGATATTCAACATT--------------------------------------------------------------------------------------------------------------------------------------------------------------------------------------
>DB53
-------------------------------------------------------------------------------------------------------TCTCATATCAAAGGTTATATATATGCCAACTGTTTTGTT---GTCATTCCAGCTAGTGTTTTTTTCTGAAGTTGTGTGCATATG-CCCTATCTTGTTTATCCACA--GGTGAAGATTAAGAGCTATTTGTCT--GTTGTTCCAGGTTTTGCACTATGATATCAAGTATGTTCCGTGTTTTGTGTTGCTGGACACATATGGAACTGCTTTGGCAAAAACAGGCACTCCTGCTAGCAGGTTACATGTACTAACAGGATTATCTTATCTTCTTGAAAGCATGCGGCCCATTAGAAAGCCAATGAAAAATGTACATCCCTCAGATAATAGGAGTACAAATTAAGCAAGATAAATCCTGGAACACATGGAATCTTAGCTAATGCTGTACATGCTTTAC-TGCTGAAGAG-TTTATTTTGGTTTCAAGAAGTTTGAGTGGAGAAACACGTCATTATTTACAAGGTTTTTTACTATCTGAAAATCGGC-AAGGATAAATTTAACTACTGTTCTCTCACTTGGGATTTTTCTCTACACTAGGTC----------------------------------------------------------------
>DC1
---------------------------------------------------------------------------------------------------------------------------------------TTTTGTT---GTCATTCCAGCTAGTGTTTTTTTCTGTAGTTGTGTGCATATG-CCCTATCTTGTTTATCCACA--GGTGAAGATTAAGAGCTATTTGTCT--GTTGTTCCAGGTTTTGCACTATGACATCAAGTATGTTCCGTGTTTTGTGTTGCTGGACACATATGGAACTGCTTTGGCAAAAACAGGCACTCCTGCTAGCAGGTTACATGTACTAACAGGATTATCTTATCTTCTTGAAAGCATGCGGCCCATTAGAAAGCCAATGAAAAATGTACATCCCTCAGATAATAGGAGTACAAATTAAGCAAGATAAATCCTGGAACACATGGAATCTTAGCTAATGCTGTACATGCTTTAC-TGCTGAAGAG-TTTATTTTGGTTTCAAGAAGTTTGAGTGGAGAAACACGTCATTATTTACAAGGTTTCTTACTATCTGAAAATCAGC-AAGGATAAATTTAACTACTGTTCTCTCACTTGGGATTTTTCTCTACACTAGGTCTGCTGGGATATTTGTGA--GTACCCTAAAAAGTTATCACTCATCCAAAGCTCTTTCCGTCATCA
>DD1
--------------------------------------------------------------------------------------------TCAGAATTTCATCTGGTGTCAAAGGTTATATATAAGCCAACTGTTTTGTT---GTCCTTTCAGCTAGAGTGTTTTTCTGTAGTTGTGTGCATATG-CCCTATCTTGTTTGTCCACA--GGTGAAGATTAAGAGCTATTTGTCT--GTTGTTCCAGGTTTTGCACTATGACATCAAGTATGTTCCATGTTTTGTGTTGCTGGACACATATGGAACTGCTCTGGCAAAAACGGGCACTCCTGCTAGCAGGTTACATGTACTAACAGGATTATCTTATCTTCTGGAAAGCATGCGGCCCATTAGAAAGGCAATGAAAAATGTGCATCCCCCAGATAATAGGAGTACAAATCAAGCAAGATGAATCTTGAAACACAGAGAATGTTAGCTAATGCTTTACATGCTTTGA-CGCTGAAGAG-TTTATGT--------------------------------------------------------------------------------------------------------------------------------------------------------------------------------------------
>DIM50
------------------------------------------------TTGATTAAAAGTTGTGAAATTTCAACTAATTGTGTATGTTTTGTTCAGAATTTCATCTGGTGTCAAAGGTTATATATAAGCCAACTGTTTTGTT---GTCCTTTAAGCTAGAGTGTTTTTCTGTAGTTGTGTGCATATG-CCCTATCTTGTTTGTCCACA--GGTGAAGATTAAGAGCTATTTGTCT--GTTGTTCCAGGTTTTGCACTATGACATCAAGTATGTTCCATGTTTTGTGTTGCTGGACAGATATGGAACTGCTCTGGCAAAAACGGGCACTCCTGCTAGCAGGTTACATGTACTAACAGGATTATCTTATCTTCTGGAAAGCATGCGGCCCATTAGAAAGGCAATGAAAAATGGGCATCTCCCAGATAATAGGAGTACAAATCAAGCAAGATGAATCTTGAAACACGGAGAATGTTAGCTAATGCTTTACATGCTTTGA-CGCTGAAGAG-TTTATGTTGGTTTCAAGAAGTTTGAGTGGAGAAACACGTCATTATTTACAAGGTCTCTTACTATCTGAAAATTGGCAAAGGATAAATTTAACTAGTGTTCTCTCACTTGGGATTTTTCTCTACACTAATTCTGCTGGGATATTGGTGA--GTACCCTAAAAGGTTATCACTCATCCAAAGCTCTTT---------
>EN45
-------------------------------------------------------GTATTTTTTGAATTTGAAGAGTTTTAATTC---AGGTAACAACATGCCGACATCGATTCAACTAGTATAAGCTAAATACAATCCATCATTGTTTTACCAGTCAACTACTTTCTATTTCCTTACATTTTGAAATGCTTCTTGCACGTATCAGAAGTAAGGCAGACTAAGAGTTTTCCTTCTCTATTGTTTTAGGTTCTGCACTATGACATCAAATATGTGCCATGTTTTGTGTTGCTAGACACTTGTGGAACTGCTTTGGCAAAGACGGGCACTCCTGCTAGCAGGTTACATGTCCTGACAGGGCTATCTTATCTTCTAGAAAGCATGCGGCCTATCAAGAAAGCAGTAAGACGTGCTTCAAGTCCAGTTAATGATGGCACAGAAT----CAGATGAATGTGGTCGAAACAGACAGGACATATGAATTGAAGGATTATGAAGGATTTCAAGTGTTTAATGTAATCATTGAAATGTTCTTGTTCTAAAGTTTGTAAT---------------------------------------------------------------------------------------------------------------------------------------------------------
>FC13
---------------------------------------------TTATAGTTTAGCATTAATTGTTAGTCCTCTTTCATGTTAC---TATTTGTAGGCTAAGCCCAACATCTGTCACTATGTAGCTTCATCAATTTGCAAACT-ATCAATTTGCCAAGTGTTTT--GCTGCACTTTGTGGCAATAGTATTTGTTTCAAAAGCTTCCC--CCGGTACGATAAGAATTCAAATGTT---TTATTGCAGGTTCTGCATTATGACATCAAGTATGTTCCATGTTTTGTGTTGTTAGACACATATGGAACTGCACTAGCGAAGACAGGCACTCCTGCTAGTAGGCTACATGTATTGACAGGTTTGTCCTATCTTCTAGAAAGCATGCGGTCTATTGGAAAGACAATGAAGCCTGTGCAACCCTCAGATGACACAAGTCCAAATCAAGGTAGATAAATTTGGCAAAGCTTAGGAGTTCGCAAAAGCAATGCAAAGTCATCT-GAACAATGTTAGATATTCAACATTCATAAAAATGTTTGTTTTAG-----ATATTCTTCCGTTTAAGAAGTACTTA------ATTATT-AAGGATCTTTATTATTTGGTGGATGCAAGTATTCATTCA-------------------------------------------------------------------------------
>FTS1
-----------------------------------------------------------CTGTGAAATTTCAACTAATTGTGTATGTTTTGTTCAGAATTTCATCTGGTATCAAAGGTTATATATATGTCAACTGTTTTGTT---GTCATTCCAGCTAGTGTTTTTTTCTGTAGTTGTGTGCATATG-CCCTATCTTGTTTATCCACA--GGTGAAGATTAAGAGCTATTTGTCT--GTTGTTCCAGGTTTTGCAATATGACATCAAGTATGTTCCGTGTTTTGTGTTGCTGGACACATATGGAACTGCTTTGGCAAAAACAGGCACTCCTGCTAGCAGGTTACATGTACTAACAGGATTATCTTATCTTCTTGAAAGCATGCGGCCCATTAGAAAGCCAATGAAAAATGTGCACCCCTCAGATAATAGGAGTACAAATTAAGCAAGATAAATCCTGGAACACAGAGAATCTTAGCTAATGCTGTACATGCTTTAC-CGCTGAAGAG-TTTATTTTGGTT---------------------------------------------------------------------------------------------------------------------------------------------------------------------------------------
>FTS2
---------------------------------------------------------------------------------------------------------------------TTATATATATGCCAACTGTTTTGTT---GTCATTCCAGCTAGTGTTTTTTTCTGTAGTTTTGTGCATATG-CCCTATCTTGTTTATCCACA--GGTGAAGATTAAGAGCTATTTGTCT--GTTGTTCCAGGTTTTGCAATATGACATCAAGTATGTTCCGTGTTTTGTGTTGCTGGACACATATGGAACTGCTTTGGCAAAAACAGGCACTCCTGCTAGCAGGTTACATGTACTAACAGGATTATCTTATCTTCTTGAAAGCATGCGGCCCATTAGAAAGCCAATGAAAAATGTGCACCCCTCAGATAATAGGAGTACAAATTAAGCAAGATAAATCCTGGAACACAGAGAATCTTAGCTAATGCTGTACATGCTTTAC-CGCTGAAGAG-TTTATTTTGGTTTCAAGAAGTTTGAGTGGAGAAATGCGTTATTATTTAC--------------------------------------------------------------------------------------------------------------------------------------------------
>GG1
--------------------------------------------------------TATATGTAATATCCAGAAAATTCAATGAT---TTTTTTTGTATGTTACAAATTTCCTATAAGTACTCAACTCCTAAGTTTCTCTT----GTTTATCGAGTGAACTACTTTCACTGTATTTACTTTGTGGATTGCTTCTTCCAAAGTCTGCAGGGAAGGAATATTAAGAATTTCCCTTATTTGATGTTTCAGGTTCTGCACTATGACATAAAGTATGTGCCCTGTTTTGTGCTACTAGACACATATGGAACTGGTCTGGCAAAGACGGGCACTCCATCTAGTAGGTCACATGTATTGACAGGGCTATCTTATCTTCTAGAGAGCATGCGGCCCATCAGAAAGAGTGTAAAACATATGCCTTCTCCGGTTATTAGTAGTACAGATGAATGTAGGTGAAATGGATGGAGACATCAGTTGATTAATTGAATATGCAGTCATCAT-GAGGAATTTTGGTTTTTAATTATCCAAATAAGTATACAGTTATCAGATGAACAACTCAGCTTTGAGGATTTGA-------------------------------------------------------------------------------------------------------------------------------------
>HB41
-------------------------------GTTTCCTGATTTTCAGGTTGATTAAAAGTTGTGAAATTTCAACTGATTGTGCATGTTTTGTTCAGAATTTCATCTTTTATCAAACATTATATACATGCCAAGTGTTTTGTTG--GTCCTTTCGGCTAGAGTGTTTTTTAGTAGTTGTGTTCCTATG-CCCTATCTTCTTTATCTGCA--GATGAAGATTGAGAGCTATTTTCTG---TTGTTGCAGGTATTGCATTATGACATCAAGTATGTGCCATGTTTTGTGTTGCTGGACACATATGGAACTGCTCTGGCAAAAACAGGCACTCCTGCTAGTAGGTTACATGTACTAACAGGGTTATCTTACCTTCTGGAAAGCATGCGGCCTATTAGAAAGACAATGAAGGATGCACATTCCTCAGATAATAGGAGTACAAATCAAGCAAGATGAAGCTTGGAAGACAAAG----------AATGTTGTACATGATTTAA-TGGCGAAGAG-TTTATTTTGGTTTCAAGAA-TTTGAGTGGAGAAACATGTCATTCTCCACAAGTTCTCTCACTATCTGAAAATCAGC-AAGGATAAATTTAACTAGTGTCCTCCCACTTGGGAGTTTTCTGTATGCTATTCCG-CCGGGATATTGGTGAGCATAGCGTAAAAAGTTATCACTCATCCAAAGCCCTA----------
>JO20
-----------------------------CAATGTTTGTATTTTATCGTTAGTGTGAATTGTTAGTCCTCTTACATGTTACTAGTGTATGTTAATATATTCTGTACATTAGTTAATCTAGCGTGGATT-----TTTGTTGTACT-TCTGTGGCAATGGTGCTTT---TTGAAAAATATTCTTTGGGGTGTTTGTTTTAAACTCTCGCT--CATGTAGGATAAGAATTTGATTGTT---TTATTGCAGGTTCTGCATTATGACATCAAGTATGTTCCATGTTTTGTGTTGCTAGACGCGTATGGAACTGCACTAGCAAAGACAGGCACTCCTGCTAGTAGGTTACATGTATTGACAGGTTTGTCTTATCTTCTAGAAAGCATGCGGCCCATTAGAAAGGCAATGAAGCCTGTACAACCCTCAGATGATGCAAGCCCAAATCAAAGTAGATAAATTTGGCAAAGCTTAGGAGTATGCAAAAGCAAAGCGTACTCATCA-GATTGGTGTTAGATATTCTACATTAATAAGAA-----------A------------------------------------------------------------------------------------------------------------------------------------------------------------------
>JU21
---------------------------------------------------------------------------------------------------------CATCAGTTAATCTAGCGTGGATT-----TTTGTTGTACT-TCTGTGGCAATGGTGCTTT---TTGAAAAATATTCTTTGGGGTGTTTGTTTTAAACTCTCGCT--CATGTAGGATAAGAATTTGATTGTT---TTATTGCAGGTTCTGCATTATGACATCAAGTATGTTCCATGTTTTGTGTTGCTAGACGCGTATGGAACTGCACTAGCAAAGACAGGCACTCCTGCTAGTAGGTTACATGTATTGACAGGTTTGTCTTATCTTCTAGAAAGCATGCGGCCCATTAGAAAGGCAATGAAGCCTGTACAACCCTCAGATGATGCAAGCCCAAATCAAAGTAGATAAATTTGGCAAAGCTTAGGAGTATGCAAAAGCAAAGCGTACTCATCA-GATTGGTGTTAGATATTCTACATTAATAAGAA------------------------------------------------------------------------------------------------------------------------------------------------------------------------------
>KE1
----------------------------------------------------------------------------------ATA---TATGTTAATGTTTTCCTTGTCATTTTAGCTGGTAAGA--TGAACTCTTTTTG--------------------------------------------------TTCTTTGACAAATCTACCTAAAGCAGATTTAAGAGCATTTTCTTTTTGTATTTTCAGGTTCTGCACTATGACATCAAGTATGTGCCATGCTTTGTGTTGCTAGATACATATGGAACTGCTCTGGCTAAGACAGGCACACCTGCTAGTAGATCACATGTACTCACAGGGCTATCATATCTTCTAGAAAGTATGCAGCCCATCAGGAAAGCAATAACGCATGTACCCTCCAATGCTAACAGTAGTACAGATTAATGTAGACAAAGTAGACCAGAGATATTTGCGTCAAAAGGAAAATGCTGTCTGCAAGAATGATTCTGGATGATAATTTACCTATTTCAATATTACAGTTTGAAAGTTTCTTCTAATATCAATAGGGTTAAAATAGCAGGGCATTTCACATCATTTAGAGAAATCATTGCAAGAACAAGAAAAGCTAGTTATGATAATTTTAAGAATATGTAGCTAATTGTAACTGTTTGTTCTTTAACAATATTCTCAAGAGTATG-------
>LF2
-----------------------------------------------------------------------------------------------------------------------------------------------------------TTATGTGCTT-----------------------CCCTATCTTGTTGATCTGCA--GATGAAATTTAAGAG---TGTTTCT--GTTGTTGCAGGTTTTGCTCTATGACATCAAGTATGTTCCATGTTTTGTGTTGCTGGACACATATGGAACTGCTCTGGTAAAAACAGGCACTCCTGCTAGTAGGTTACATGTGCTAACAGGGTTATCTTATCTTCTGGAAAGCATGCGGCCCATTAGAAAGGCAATGAAGGATGCACATTCCTCATATAATAGGAGTACAAATCAAGCAAGATGAATCTTGGAAGACAGAG--TGTTACTGAATTCTGTACATGCTTTAA-TTCTGGAGGG-TTTATTTTGGTTTCAAAAAGT------------------------------------------------------------------------------------------------------------------------------------------------------------------------------
>MC0
-----------------------------------------------------------------------------------------------------------------------------------------------------------CTA------------------------------TGCTATTTTGTTTATCCACA--GATGATGTTTAAGAGCTATTTTTCT--GTTGTTGCAGGTTTTGCACTATGACATTAAGTATGTTCCGTGTTTTGTGTTGCTGGACACACATGGAACTGCTCTGGCAAAAACAGGCACTCCTGCTAGTCGGTTACATGTACTAACAGGATTATCTTATCTTCTGGAAAGCATGCGGCCCATTAGAAAGGCAATGAAGGATGCGCGTTCCTCAGATAATAGCAGTATAAATCAAGCAAGATGAATCTTGGAAGATAAAGAATGTTAACAAATGCTGTACATGATTTAA-TGCTGAAGGG-TTTATTTTGGTTTCAAGAAGTTTGAGT-GAGAAACATGTCATTATTCACAAGGTCTATTACTATCTGAA------------------------------------------------------------------------------------------------------------------------------
>MT0
-------------------------------------------------------------------------CTAATTGTGAATGTTTTGTTCAAAATTTCATCTGGTGTCAAAAGCTATACATATGCCAAGTTTTTTGTTG--ATCGTTTCAGCTAGAGTTTTTTCCTGTAGTTGTGTGCCTATG-CCCTATCTTGTTTATCCGCA--GATGAAGACTAAGAGCTATTTTTTT--GTTGTTCCAGGTTTTGCACTATGACATCAAGTATGTTCCATGTTTTGTGTTGCTGGACACATATGGAACTGCTCTGGCAAAAACAGGCACTCCTGCTAGTAGGTTACATGTACTAACTGGTTTATCTTATCTTCTGGAAAGCATGCGGCCCATTAGAAAGGCAATGAAGGAGGCAAATCCCTCAGATAATAGGAGTACAAATCAAGCAAGATGAATCTTGTAAGATAAAGAATGTTAGAAAATGCTGTATATTCTTTAA-TGCTGAAGAG-TTTATTTTGGTTTCAAGAAGTTTGAGTGGAGAAACACATCATTATTTACAAGGTCTCTTACTATCTGAAAATTAGC-AAGGATAAATTTAACAAGTATCCTCCCACTGGGAATTTTCTCTACAATAATTCCA---------------------------------------------------------------
>NN48
-----------------------------------------------------------------------------TTGTGTATATTTTGTTTAGAATTTCATCCGGTGTCAAAGGTTTTATATGTGCCAACTAGTTTGTT---GTTCTTTCAGCTACAGTGTTTTACTGTAGTTGTATGCATATG-CCCTATCTTGTTTATCCGCG--GGTGAAGATTAATAGCTATTTGTCT--GTTGTTCCAGGTCTTGCACTACGACATCAAGTATGTTCCATGTTTTGTGTTGCTGGACACATACGGAACTGCTCTGGCAAAAACAGGCACTCCTGCTAGCAGGTTACATGTACTAACAGGATTATCTTATCTTCTGGAAAGCATGAGGCCCATTAGAAAGGCAATGAAAAATGCACACCCCTCAGATAATAGGAGTACAAATTAAGCAAGATGAATCTTGAAACACAGAGAATGTTAGTTAATGCTGTACATGCTTTAA-AGCTGAGGAT-TTTATTTTGGTTTCGAGAAGTTTGAGTGGAGAAACAGATCATTATTTAGAACGTCTCGTAC--------------------------------------------------------------------------------------------------------------------------------------
>PA42
CCCGCCTGACTTATTTCATAATCTGTGGTAAGTTTCTTGATTTTCGGGTTGATAAAATGTTGTGAAATTTCAACTAATTGTGCATGTTTTGTTCAGAATTT-ATCTGGTGTCAAAGGTTATATATATGCCAAGTGTTTTGTTC--GTCCTCTCAGCTAGAGTGTTTTTCTGTAGTTGTGTGCTTATGCCCCTATCTCGTTTATCTGTA--CATAAACATTAAGAGCTATTTTTCT--GTTGTTGCAGGTTTTGCACTATGACATCAAGTATGTTCCATGTTTTGTGTTGCTGGACACCTATGGAACTGCTCTAGCAAAAACAGGCACTCCTGCTAGTAGGTTACATGTACTAACAGGGTTATCTTATCTTCTGGAAAGCATGCGGCCCACTAGAAAGGCAATGAAG---------------GATAATAGCAGTACAAATCAAGCAAGATGAATCTTGGAAGACGGAGAATGTTAGTAAATTCTGTACATGCTTTAA-TGCTGAAGAG-TTTGTTTTGGTTTCAAGAAGTTTGAGTGGAGGAACATGTCATTATTCACAGGGTCTCTTACTATCCGAAAATCAGC-AAGGATAAATTTAACTAGTGTCCTCTTACTTGGGAGTTTTCTCTACACTAATTCCGCTGGGATATTGGTGAGCATAACCTAAA-TGTTATTACTTATCAAAGCACTATACCGTCATTA
>PB33
----------------------------------------------ATTTGATCATGTCTATGAAGCTGTGAATAAATTTTTTCC---CCGAATTTCACTGGTCTTTCATATATGTCTACTAAGA--TATACTCTTCTTGTTCCTATTTGCATGTGAACTAGTTTCCTTTGTATGTACTTTCATAAATGCTTCTTTGACAAATCTACA--AGGCAGACTTAAGAGAACAATTTTT-TGTTTTTTCAGGTTCTGCACTACGACATCAAGTATGTGCCGTGCTTTGTTTTGCTAGATACATACGGAACTGCTCTGGCTAAGACAGGCACACCTGCTAGTAGATCGCATGTACTGACAGGGCTATCCTATCTTCTAGAGAGTATGCAACCCATCAGGAAAGCAATATTGCATGTACCCTCCCGTGGTAACGGTAGTGTAGCTTAATGTAGATGAAGTAGACAAGAGATACTTGCCATAAAAGGGATATGTTATCTGTACGAATGATTTTGGATGATAATATACCTATATAAATGTTACAGTTTGAAAGTTTCTTCTAATATCAGTATTATTAAATTAGCAGGGCATT------------AGGAATTTGTTTAAAGAGCAAGAAACGTCAGTTATTTACAAATTTCAGA---GTAACTAATTGTAACTGTTTG----------------------------------
>PF1
GTATTTCATAATCTGTGGTAAGTTTCTTGAAGTTTCCCGATTTCCAGGTCGATTAAAAGTTTTGAAATTCCAACTAATTGTGTATGTTTTGTTCAGAATTTCATCTTGTGTCAAAGGTTATAGATATGCCAAGTGTTGTGTTG--GTCCTTTCAGCTAGAGTGTTTTTCTGTAGTTGTGTGCCTATG-CCCTATCTTGTTTATCCGTA--GATGAAGATTAAGAGCTATTTTTCT--GTTGTTCCAGGTTTTGCACTATGACATCAAGTATGTTCCATGTTTTGTGTTGCTGGATACATATGGAACTGCTCTGGCAAAAACAGGCACTCCTGCTAGCAGGTTACACGTACTAACAGGGTTATCTTATCTTCTGGAAAGCATGCGGCCCATTAGAAAGGCAATGAAACATGCACATCCCTCAGATAATACGAGTACAAATCAAGCAAGATGAATCTTGGAAGACAAACAATGTTAGCTAACGCTGTACATGCTTTAA-TGCTGAAGAG-TTTATTTTGGTTTCAAGAAGTTTGAGTGGAGAAACACGTCATTATTTACAATGTCTCTTACTATCTGAAAATCAGC-AAGGATAAATTTAACTAGTGTTCTCTCACTTGG-------------------------------------------------------------------------------------
>PG28
TTTGCCAGTTTTGTTATTACCAATTTGATTGTGTCTATGAAGTTGTGGGTAGTAGTTTCTTCCTGAATTTCATTAGTTTTTCA-----TTTGTTCATGTTTTCCTTACCATTTTAGCTGGTAAGT--TGTAGTCTCTTTGTTCTTATTTGCATGTGAACTAGTTTCCTTTGTATGTACTTTCATGAATGCTTCTTTGACAAATCTACCTAAAGCAGATT------AACATTTTTTTTGTATTTTCAGGTTCTGCACTATGACATCAAGTATGTGCCATGCTTTGTGTTGCTAGATACATATGGAACTGCTCTGGCTAAGACAGGCACACCTGCTAGTAGATCACATGTACTCACAGGGCTATCTTATCTTCTAGAAAGTATGCAGCCCATCAGGAAAGCAATAATCCATGTACCCTCCCATGCTAACAGTAGTACAACTTAACGGAGATGAAGTAGACAAGAATTACTTTCTACAAAAGGAAAATGCTGTCTGCAAGAGTGATTCTGGATGATAATATACCTATATAAATGTTACAGTTTGAAAGTTTCTTCAAATATCACCAGTGTTGAAAATGAGCATCATTTGACATCATTTAGAGAATTCATTGCAAGAGTAAG-AAAGTCAGTTCTGATACTTCTCAGAATATGTAGCTAATTGTAACTATTTGTTCTTTAACAATATTCTCAGGAGTATGATTGAGG
>PH2
---------------------GTTTCTTGAAGTTTCCCGATTTCCAGGTCGATTAAAAGTTTTGAAATTCCAACTAATTGTGTATGTTTTGTTCAGAATTTCATCTTGTGTCAAAGGTTATAGATATGCCAAGTGTTTTGTTG--GTCCTTTCAGCTAGAGTGTTTTTCTGTAGTTGTGTGCCTATG-CCCTATCTTGTTTATCCGTA--GATGAAGATTAAGAGCTATTTTTCT--GTTGTTCCAGGTTTTGCACTATGACATCAAGTATGTTCCATGTTTTGTGTTGCTGGATACATATGGAACTGCTCTGGCAAAAACAGGCACTCCTGCTAGCAGGTTACACGTACTAACAGGGTTATCTTATCTTCTGGAAAGCATGCGGCCCATTAGAAAGGCAATGAAACATGCACATCCCTCAGATAATACGAGTACAAATCAAGCAAGATGAATCTTGGAAGACAAACAATGTTAGCTAACGCTGTACATGCTTTAA-TGCTGAAGAG-TTTATTTTGGTTTCAAGAAGTTTGAGTGGAGAAACACGTCATTATTTACAATTTCTCTTAC--------------------------------------------------------------------------------------------------------------------------------------
>PM29
--------------------------------GTCTATGAAGTTGTGAGTAGTAGTTTCTTCCTGAATTTCATTGGTTTTTCATA---TATGTTAATGTTTTTCTTGTCATATGAACTTTTAAGACTTGTGCTCTTTTTGTTCTTATCTGCTTGTAAACT--TTTTCTTTGTATGTACTTTCATGAATGCTTATCTGACAAATCTACCTAAAGAAAATTTATGTGAACAAATTCTTTGTATTTTCAGGTTCTGCACTATGACATAAAGTATGTGCCATGCTTTGTGTTGCTAGATACATATGGAACTGCTCTGGCCAAGACAGGCACACCTGCTAGTAGATCACATGTACTCACAGGGCTATCTTATCTTCTAGAAAGTATGCAGCCCATCAGGAAAGCAATAATGCATGTGCCCTCCCATGCTAACGGTAGCAAAGGTTAATGTAGATAAAGTAGAC--GAGATACTTGCTACAAAAGGAAAATGCTGTCTGCAAGAATGATTCTGGATTAGTA-ATACCCAGATAAATGTCAGAGCTTGAAACTTTCTTCTAATATCAACAGGGTGAAATTAGCAGGGCATATGACATGATTTAGAGAATTCATTGCAAGAACAAGAAACGTTAGTTATGATAATTTTAAGAATATGTAGCTAGTTGCAACTGTTT-----------------------------------
>PS27
TTTGCCAGTTTTGTTATTACCAATTTGATCGTGTCTATGAAGTTGTGGGTAGTAGTTTCTTCCTGAATTTCATTAGTTTTTCA-----TTTGTTAATGTTTTCCTTACCATTTTAGCTGGTAAGT--TGTAGTCTCTTTGTTCTTATTTGCATGTGAACTAGTTTCCTTTGTATGTACTTTCATGAATGCTTCTTTGACAAATCTACCTAAAGCAGATTAA----CATTTTTTTTTCGTATTTTCAGGTTCTGCACTATGACATCAAGTATGTGCCATGCTTTGTGTTGCTAGATACATATGGAACTGCTCTGGCTAAGACAGGCACACCTGCTAGTAGATCACATGTACTCACAGGGCTATCTTATCTTCTAGAAAGTATGCAGCCCATCAGGAAAGCAATAATCCATGTACCCTCCCATGCTAACAGTAGTACAACTTAACGGAGATGAAGTAGACAAGAATTACTTTCTACAAAAGGAAAATGCTGTCTGCAAGAGTGATTCTGGATGATAATATACCTATATAAATGTTACAGTTTGAAAGTTTCTTCAAATATCATCAGTGTTGAAAATTAGCATCATTTGACATCATTTAGAGAATTCATTGCAAGAGTAAG-AAAGTCAGTTCTGATACTTTTCAGAATATGTAGCTAATTGTAACTATTTGTTCTTTAACAATATCCTCAGGAGTATGATTGAGG
>PS30
-----------------------TGTGGTAAGTTTCTTGATTTTCGGGTTGATAAAATGTTGTGAAATTTCAACTAATTGTGCATGTTTTGTTCAGAATTT-ATCTGGTGTCAAAGGTTATATATACGCCAAGTGTTTTGTTC--GTCCTCTCAGCTAGAGTGTTTTTCTGTAGTTGTGTGCTTATGCCCCTATCTTGTTTATCTGTA--GATAAATATTAAGAGCTATTTTTCT--GTTGTTGCAGGTTTTGCACTATGACATCAAGTATGTTCCATGTTTTGTGTTGCTGGACACCTATGGAACTGCTCTAGCAAAAACAGGCACTCCTGCTAGTAGGTTACATGTACTAACAGGGTTATCTTATCTTCTGGAAAGCATGCGGCCCATTAGAAAGGCAATGAAG---------------GATAATAGCAGTACAAATCAAGCAAGATGAATCTTGGAAGACAGAGAATGTTAGTAAATTCTGTACATGCTTTAA-TGCTGAAGAG-TTTGTTTTGGTTTCAAGAAGTTTGAGTGGAGGAACATGTCATTATTCACAGGGTCTCTTACTATCCGAAAATCAGC-AAGGATAAATTTAACTAGTGTCCTCTTACTTGGGAGTTTTCTCTACACTAA-------------------------------------------------------------------
>PSF43
--------------------------------------------------------------------------------------------------------------------------------------------------------CAGCTAGAGTGTTTTTCTGTAGTTGTATGCATATG-CCGTATCTTGTTTATCCGGA--GGTGAAGATTAAGAGCTATTTGTCT--ATTGTTCCAGGTTTTGCACTATGACATCAAGTATGTTCCTTGTTTTGTGTTGCTGGACACATATGGAACTGCTCTGGCAAAAACAGGCACTCCTGCTAGCAGGTTACATGTACTAACAGGATTATCTTATCTTCTGGAAAGCATGCGGCCCATTCGAAAGGAAATGAAAAATGCACATCCCTCAGATAATAGGAGTACAAATCAAGCAAGATGAATCCTGGAACACGGAGAATGTATGTTAATGCTGTACATGCTTTAA-TGCTGAGGAG-TTTATTTTGGTTTCAAGAAGTTTGAGTGGAGAAACACGTCATTATTTACAAGGTCTCATGCTATCGAAAAATCAGC-AAGGATAAATTTAATTAGTGTTCTCTCA------------------------------------------------------------------------------------------
>PTA0
------------------------------------------------------------------------------------------------------------------------------TGCCATGTGTTTTGTTG--GTCCTTTCAGCGAGAGACTTTTTCTGTAGTTGTGTGCCTATG-CCTTATCTTGTTTATCTGCA--GATGAAGATTAAGAG---TTTTTCT--GTTGTTGCAGGTTTTGCACTATGACATCAAGTATGTTCCATGTTTTGTGTTGCTGGACACATACGGAACTGCTTTGGTAAAAACAGGCACTCCTGCTAGTAGGTTACATGTTCTAACAGGGTTATCTTATCTTCTGGAAAGCGTGCGGCCCATTAGAAAGGCAATGAAGGATTCACATTCCTTAGATAATA-GAGTACAAATCAAGCAAGATGAATCTTAGAAGACAGAC--TGTTAATGAATGTTGTACATGCTTTAA-TGTTGAAGGG-TTTATTTAGATTTCAAGAAGTTTGAGTGGAGAATCATGACATTATTCATAAGGTCGCTTACTATCTGAAAATCAGC-AAGGATAAATTTAACTAGTCTCCTCTTACGTGGGAGTTTTCTC---------------------------------------------------------------------------
>RC54
-------------------------------------------------------------------------------------------TTCAGAATTTCATCCGGTGTCAAAGGTTTTATATGTGCCAACTATTTTATT---GTTCTTTCAGCTAGAGTGTTTTTCTGTAGTTGTATGCATATG-CCCTATCTTGTTTATCCGCA--GGTGAAGATTAAGAGCTATTTGTCT--ATTGTTCCAGGTTTTGCACTATGACATCAAGTATGTTCCATGTTTTGTGTTGCTGGACACATACGGAACTGCTCTGGCAAAAACAGGCACTCCTGCTAGCAGGTTACATGTACTAACAGGATTATCTTATCTTCTGGAAAGCATGAGGCCCATTAGAAAGGCAATGAAAAATGCACATCCCTCAGATAATAGGAGTACAAATTAAGCAAGATGAATCTTGGAACACACAGAATGTTAGTTAATGCTGTACATGCTTTAA-TGCTGAGGAG-TTTATTTGGGTTTCAAGAAGTTTGAGTGGA---------------------------------------------------------------------------------------------------------------------------------------------------------------------
>RR55
------------------------------------------------------------------------------------------------------------------------------------------------------------TAGAGTGTTTTTCTGTAGTTGTATACATATG-CCCTATCTTGTTTATCGGCA--GGTGAAGATTAAGAGCTATTTGTCT--GTTGTTCCAGGTTTTGCACTATGACATCAAGTATGTTCCATGTTTTGTGTTGCTGGACACATACGGAACTGCTCTGGCAAAAACAGGCACTCCTGCTAGCAGGTTACATGTACTAACAGGATTATCTTATCTTCTGGAAAGCATGAGGCCCATTAGAAAGGCAATGAAAAATGCACATCCCTCAGATAATAGGAGTACAAATTAAGCAAGATGAATCTTGGAACACACAGAATGTTAGTTAATGCTGTACATGCTTTAA-TGCTGAGGAG-TTTATTTGGGTTTCAAGAAGTTTGAGTGGAGAAACACGTCATTATTTACAAGGTCTCTTACTA------------------------------------------------------------------------------------------------------------------------------------
>SA1
CCCAACTGACTTATTTCATAATCTGCGGTAAGTTTCTTGATTTTTGGGTCGATTAAATGTTGTGAAATTTCAACTAATTGTGCATGTTTTGTTCAGAATTTCATCTCGTTTCAAAGGTTATATATATGCCAAGTGTTTTGTTG--GTCCTCTCAGCTAGAGTATTTTTCTGTTGTTGTGCGCTTATGCCCCTATCGTTTTTATCTGTA--TATGAATATTAAGGGCTATTTTTCT--GTTGTTGCAGGTTTTGCACTATGACATCAAGTATGTTCCATGTTTTGTGTTGCTGGACACCTATGGAACTGCTCTAGCAAAAACAGGCACTCCTGCTAGTAGGTTACATGTACTAACAGGGTTATCTTATCTTCTGGAAAGCATGCGGCCCATTAGAAAGGCAATGAAG---------------GATAATAGCAGTACAAATCAAGCAAGATGAATCATGGAAGACACAGATTGTTAGTAAATTCTGTACGTGCTTTAA-TGCTGAAGAG-TTTGTTTTGGTTTCAAGGAGTTTGAGTGGAGGAACATGTCATTATTCACAGGGCCCCTTACTATCTGTAAATCAGC-AAGGATAAATTTAACTAGTGTCCTCTTACATGGGAGTTTTCTCTGCACTAATTACGCTGTGATATTGGTGACCATAGCCTAAAATGTTATCACTTATTAAATCCCTATACCGTGATCA
>SC0
-----------------------------------------------------------------------------------------------------------------------------------------------------TTTCAGCTAGAGTGTTTTTCTGTAGTTGTGTGCCTATG-CCCTATCTTGTTTATCCGCA--GATGAAGATTAAGAGGTATTTTTCT---ATGTTCCAGGTTTTGCACTATGACATCAAGTATGTTCCATGTTTTGTGTTGCTGGACACATATGGAACTGCTCTGGCAAAAACAGGCACTCCTGCTAGTAGGTTACATGTACTCACAGGGTTATCTTATCTTCTGGAAAGCATGCGGCCTATTAGAAAGGCAATGAAGGATGCACATATCTTAGATAATAGTAGTATAAATCAACCAAGATGAATCTTGCTAGACAAAGAATGTTAGCAAATGCTGTACATGCTTTAA-TGCTGAAGAGTTTTTTTTTGGTTTCAAGAAGTTTGAGTGGAGAAACACGTC-----------------------------------------------------------------------------------------------------------------------------------------------------------
>SG23
------------------------------------------------------------------------------------------------------ATTTTGTCCATCAGCTAGTATGGATT-----TTTCCTGTACT-TTTGTGGCAATGGTACATTT--TTTTGAATATTATTTGGTGATATTTGTTTTAAAAGCATGCT--CATATAGGATAAGAATTTGAATGTT---TTATTGCAGGTTCTCCAATATGACATCAAGTATGTTCCATGTTTTGTGTTGCTAGACACATATGGAACTGCACTAGCAAAGACAGGCACTCCTGCTAGTAGGTTACATGTATTGACAGGTTTGTCTTATCTTCTAGAAAGCATGCGGCCCATTAGAAAGGCAATGAAGCCTGTGCAATCCTCAGATGATACAAGTCCAAATCAAGGTACATAAAGTTGGCAAAGCTTACGAGTTTGCAAAAGCAATGCAAAGTCATCT-TAATGATGTTAGATTC--TACATTCATGGGGATATTTGTTTGAG-----ATATTCTTCC---------------------------------------------------------------------------------------------------------------------------------------------------
>SS22
GCTTGTAGTTTTTATTAGCTCTATGTGTCAAGTTTCATGGTTTCCAGTTTGATCAGAATCAATAAAATTTCTGCTGAACATGTGTTTGAAACTAAATATTTTCTCCATCATTTCAGCTAGCATGGATT-----TTTCCTGTACT-TTTGTGGCAATGGTACATTT--TTTTGAATATTATTTGGGGATGTTTGTTTTAAAAGCATGCT--CATATAGGATAAGAATTTGAATGTT---TTATTGCAGGTTCTGCAATATGACATCAAGTATGTTCCATGTTTTGTGTTGCTAGACACATATGGAACTGCACTAGCAAAGACAGGCACTCCTGCTAGTAGGTTACATGTATTGACAGGTTTGTCTTATCTTCTAGAAAGCATGCGGCCCATTAGAAAGGCAATGAAGCCTGTGCAATCCTCAGATCATACAAGTCCAAATCAAGGTAGATAAAGTTGGCAAAGCTTACGTGTATGCAAAAGCAATGCAAAGTCATCT-GAATGATGTTAGATTC--TACATTCATGGGGATATTTGTTTGAG-----ATATTCTTCCCGTATTAAGAAGCATGT----------------------------------------------------------------------------------------------------------------------------------
>SV36
-----------------------------------------------------------------------------------------------------------------------------------------------------TGTCTATGGCCTCTC---CTTGTATTGAGTTTCATGAATGTTTATTTCACAAGTCTGCA--TATGAAGAATAATAATTCTAATTTTCTCTTGTTGTAGGTTTTGCATTATGACATCAAGTATGTTCCATGTTTTGTGTTGCTAGACACATATGGAACTGCTCTGGCAAAGACAGGCTCACCTGCTAGTAGGTTACATGTATTACGAGGGTTGTCTTATCTTCTAAAAAGCATGAGGCCTATTCGGAAGGCAATAAAGCATGAGCATCCGTCAGTTAAG--GAAGACAAATCAAGATAGATGAATTGCACAAGGCCGAGAAGTTGACAAAAGTAATTC--AGTCATAT-GAATGCAATAAGTTGCTTTACACTTGCATGTATAATGTTGTTTG------------------------------------------------------------------------------------------------------------------------------------------------------------------
>TB39
----------------------------------------------------------------------------GTGTTGTAT---ATGCTAAATGATATGTTGATCATTTCAGTTAGTATACATT-----TTTCCTGTTCT-GTTCTGCCTTTGGTCCAGCTTCTTTGTATATTCTTTCAGTAGTGCTTATTTCACAAGCCTGAA--CATGTGGGATAAGAATTCTAATTTTCTGTTGTTGTAGGTTCTGCAATATGATATCAAGTATGTTCCATGTTTTGTGTTGCTAGACACATATGGAACTGCTCTAGCAAAGACAGGCTCTCCTGCTAGTAGGTTGCATGTATTGACAGGGTTGTCTTACCTTCTAGAAAGCATGCGGCCCATTAGAAAGGCAATAAAGCCTGTACAACCCTCAGATGATAGGAGCACAAATCAAGGTAGATGAATTTGGTAAGACCTATGAGTTCACAAAAGCAATGT--AGTCATAT-AATTGCTTTTAGATGTTTTAGCTTTATACGAATATTATTG----------------------------------------------------------------------------------------------------------------------------------------------------------------------
>TC31
--------------------------------------------------------TTCTTCCTGAATTTCATTAGTTTTTAT-----GTATGTTATGCTTTCCTTATCATTTTAGCTGGTAAGA--TGTACTTTTTTTTTTCTTATTTGCATGTGAAGTAGTTTCCTTTGTGTGAACTTTCGTGAATGCTTCTTTGGCAAATCTACCTTTAGCAGATTTAAGAGAACAATTTTTTTTTACTTTCAGGTTCTGCACTATGACATCAAATATGTGCCCTGCTTTGTGTTGCTAGATACATACGGAACTGCTCTGGCTAAGACAGGCACACCTGCTAGTAGATCACATGTACTCACAGGGCTATCGTATCTTCTAGAAAGTATGCAGCCCATCAGGAAAGCAATAATGCACGTGCCCTCCCACGCTAACAGTAGTACAGATTAATCTAGATTAAGTAGACCAGATATATTTGCTACAAAAGGAAAATGCTGTCTGCAAGAATGATTTTGGATGATAATTTACCTATATCAATATTACAGTTAGAAAGTTT-TTCTAATATCAATAGGGTT---------------------------------------------------------------------------------------------------------------------------------------
>TN1
---------------------------------------------------------------------------------------------------------GATCAAGTTAGCTAGTATGAGTT-----TTTCCTGTTCT-GTTTTGCCTCTGGTCCGTCTTATTTGTATGTTCTTTCAGTAGTGCTTATTTCACAAGCCTGCA--CATATAGGATAAGAATTCTACTTTTCTCTTGTTGCAGGTTCTGCAATATGATATCAAGTATGTTCCATGTTTTGTGTTGCTAGACACATATGGAAATGCTCTAGCAAAGACAGGCACTCCTGCTAGTAGGTTACATGTATTGACAGGGCTGTCTTATCTTCTAGAAAGCATGCGGCCCATTAGAAAGGCACTAAAGCCTGTGCAAGCCTCAGATGAT--AGGAGCAAATCAAGGTAAATGAATTTGGCAAGACGTATGAGTTCACAAAAACAATGC--AGTCATGC-GAATGCTTTTAGATGTTTTACCTTCATATGAATATCATTGTTTGGGAGATTCTTCCTGTATCAAGAAGCTTAAATGAGTGGATTATT-CAGGAGATATATTACAAGAAGCCAAAAAATCAGCAATGATAATTTTAATTAGTGTTTTCACACTAGGGAGTTCTCAATGCAGTTTCTTTCCTCAGTGATTTGAACATG----------
>TO14
---------------------------------------------------------------------------------GCAC---CAAGGTAAGTAGCAGCAGAGTCCCACGGTTATCATTGGCCACCAAATCCATCACCT-GCTGCACCGCAAAAGCAGAGTCACATGAGCTCAGTGCATCCATGAATGCCGCTCCCATGGCCGGCTCCACCAGACGTGGAGAACAAAGCATGGTTGGCTGAGGTTCTGCATTATGACATCAAGTATGTTCCATGTTTTGTGTTGTTGGACACATATGGAACTGCACTAGCGAAGACAGGCACTCCTGCTAGTAGGTTACATGTATTGATAGGTTTGTCTTATCTTCTAGAATGCATGCAGCCCATTAGAAAGGCAATGAAGCCTGTATAACCCTCAGATGATGCAAGTCCAAATCAAAGTAGAGAAATTTGGCAAAGCTTAGGAGTTTGCAAAAGCAATGCAAAGTCATCT-GAATGGTG------------------------------------------------------------------------------------------------------------------------------------------------------------------------------------------------------
>TPL03
TTATTTCATAATATGTGGTAAGTATCTTGAAGTTTCCTTATTTTAAGGTCGATTAAAAGTTGTGAAATTTCAACTAATTGTGTATGTTTTGTTCAGAATTTCATCCGGTGTC--AGGTTTTATATATGCCAACTATTTTGTT---GTTCTTTCAGCTAGAGTGTTTTTCTGTAGTTGTATGCATATG-CCCTATCTTGTTTATCCGCA--GGTGAAGATTAAGAGCTATTTGTCT--GTTGTTCCAGGTTTTGCACTATGACATCAAGTATGTTCCTTGTTTTGTGTTGCTCGACACATATGGAACTGCTCTGGCAAAAACAGGCACTCCTGCTAGCAGGTTACATGTACTAACAGGATTATCTTATCTTCTGGAAAGCATGCGGCCCATTAGAAAGGCAATGAAAAATGCACATCCCTCAGATAATAGGAGTACAAATCAAGCAAAATGAATCTTGGAACACAGAGAATGTTAGTTAATGCTGTACATGCTTTAA-TGCTGAGGAG-TTTATTTTGGTTTCAAGAAGTTTGAGT------------------------------------------------------------------------------------------------------------------------------------------------------------------------
>WN5
-------------------------------------TGATTTTCAGTTCGGTTAAAATTTATAAAATTTCCATTTATTATGACTCTGATGCCTAATGTTTTGCTGCTCATCTCAGTTAGTATGAAGT-----TTTTGTGTTCT-GTTTTGCCTAT-GCCTGTCTCCTTTGTATTTACTTTTCAGGAAATTTATACCATAAGCCTGTA--GATGACAAAGAAGAATTTTATTTTT---ATTTTGCAGGTTCTTCATTATGACATACAGTATGTTCCATGTTTTGTGTTGCTAGACACATTTGGAACTGCTTTGGCAAAGACAGGCACTCCTGCTAGTAGGTTACATGTATTAACAGGGTTGTCTTATCTTCTGGAAAGCACGAGGCCCATTAAAAAGACAACGAAGGATGCGCATCCCTCGGTCAATAAGAATACAAATAAAAGTAGATGAACT-GGGAAGACATGACGAAGAATTTAGTTGATGAATGTTTTTTT-TTTTAAATTTTTAATCATTTTCTTCATGTTTCAAGAAGCTGAAATGAGTGGATAAAGATGATTCTTTACAACCAAAA----ATCAGC-ATTGTTAATTCTCACTCATGTCCTTGTGCATGGGAGTTGTGACTCCACTTCTTCCATTGTTATATGAATGAGCATGACCTAAAAGAGTTAGCATGATTCTTT----------------
>WS10
-------------------------------------------------------------------------------------------------------TGTACTCTCCCAGGTGCAGACTCTCTGCTTCTTTGCAAAAT-ATTGTGGCTTA-----------TGTGGAGGCCAAAAAAAAAAAATCTAGCTCAACAATGTTAT--GGCAGATGTGGAGAACAAAGTATGG---TTTCCTGAGGTGCTACATTATGACATCAAGTATGTTCCATGTTTTGTGTTGCTAGACACATATGGAACTGCACTAGCAAATACAGGCACCCCTACCAGTAGGCTACATGAATTGACAGGTTTGACCTATCTTCTAGAAAGCATGTAGTATGATAAAAATACAATGAAGCTGCTGCTACCATCAGATGACACAAGTCAAAATCTATTTAGAATAAATTTTAAGTGTATGGTCAG--------------------------AATCATTTTG----------------------------------------------------------------------------------------------------------------------------------------------------------------------------------------------------
