# Supplementary material for: Development of a Target Enrichment Probe Set for Conifer (REMcon)
Source: Biology (Basel). 2024 May 22;13(6):361. doi: 10.3390/biology13060361 (PMC11200496; doi:10.3390/biology13060361)
Supplement: Supplementary file 1 [file biology-13-00361-s001.zip › biology-2960267-supplementary/Sup data/secapr_alignments_paralogs/29.fasta]

>AA3
--------------------------------------------------------------------------------------------------------------TTCATCTGGTCATTCTTTGTTTTTGCTCAATATTGCTTTTAGTTAAGTGGAATTTCTCTTACTAATAATTGACATAAAACTTTAGTAAGTACCATATTATTCCGGATGGAATGAGTTACTTTTTAAGTCATATTTTGCAGTGTGTTTGCTGACTAAGT-CTGGGGGCGAATTGAAAACAGATACTGCCTAGAGTTATATTGGAAGCACCACCCATGGATTATTTGACAAAGAAGAGGCAAAGGAAGCAAGCAATTGATCTTATTGTTTCTGAATGCAAGTAGGTGACTGAATT-TATGTTGATCATTTATACTTCTATTGATATTAGCTCTCACTTG---ATTCCTTTGAAACAATTTTCAATTATATGTCTAGAAACATGGGATTTGATGGTGTTGTGCTCGAGGCATGGTCGGTATGGGCAGCTTATGGCATTCTACGAGACCCAAGCTTAAAGCAGATGGTAAGATAACATTCAGTCCAAACTTTCTTGTTAAAAAAAT--------------------------------------------------------------------------------------------------------------------------------------------------------------------------------------------------------------------------------------------------GGCAGATCTTACACAGGAAAAAAGAAAAAGGAAGAGAGAGCGAGAGAAGAAAAAAGA-----------------------------------------------------------------------------------------GAGAACAGTACACCTTCTAAGTCTCTTTTTGTATGGACAGATGAGGTTTCGTCTCATAGTTTTTCTTTCTTTCAAGTAAACCTTTGCCAGGATTGACCATGATTCTAGAATAAACAGG---------------------------------------------------------------------------------------------------------------------------------------------------------------------------------------------------------------------TCTATCAGAATCGTTATAAACTTATACTAG--------------------------CTTCATTTTTA--------------------------------------------------------------------------------------------------------------------------------------------------------------------------------------------------------------------------------------------------------------------
>AA60
-----------------------------------------------------------------------------------------------------------------------------------------------------------------------------GCTGATTCTTGCAGATGAATTTTTATATTCCAT-CCATCAGAATTGAATTTACCTT---TGAATTTATTTTTTAT---GGATGCACTCATTAAAGTTTGGGTGCTAATTGACAACAGATACTTCCTAGAGTTTTATTGGAAGCATCGCCTACAGAATTTTTGACAAAGAAAATGCAAAGGAAGCAAGTGATTGATCTTATTGTTTCTGAATGCAAGTGAGTGATTCACTT-TCTCATGATTACAATCTGTGCCATCGGTATTAGATTCCTTTTGGTTTATCCTTTAATGTAATTGCTACAAATGCATTTAGAAACATGGGATTTGATGGTGTGGTCATAGAGGCATGGTCAGTGTGGACAGCTTATGGCATTCTAAAAGATCCAAGATTACGGAAGATGGTAACATGAAAATGAACCTTTAATTCTCCATTGAAGATATTTGATTAGACTGAATATTAAGTTACACATCTATTTATACTATTTTCTTCTTCCCAATATTACAGGCATTACAGTTTCTTGAAGAGCTTGGGTCTATGCTGCACACAACAAAGGTAGAGTACAGGCTTGATGGTAACTTGCAGTTGGTGTTTGTCATATCTCCACCAAATCAGAATGATCCGGACATGTTTACAGCAACTGACATAGCAAGACTGAGCAACCACGTTGATGGTTTTTCACTTATGACATATGATTTTTCTAGTGTATATCATCCTGGTCCAAATGCTCCACTTAATTGGGTGCGTGCATGTTTGCATTTTTTGCTTCCTGATACAGTGGGGAAACAGCATATAGACGGAAAAATGGATATAGAGACCAAGGATAAATTTGCGGGGAAAATCTTGATGGGTATAAACTTCTATGGAAATAATTATGTTCTTCCAAAAGGTACCAAAATTGCATTTGTTGATTTAGCTGGTCGAATCATTACATAGAAAATGTATTTGATTTCTGAGCATGTGTGGCTTTATCAGGGGAGATTAGAATCACTATATTGCACAGTTCACCTAACTAATTGTGTTGCTGCAAACAGGTGGTGGGCCTATTCTGGGTCATGAATACCTTTCACTGCTCAGAATGCATAGGCCAAAGTTGCATTGGGATAAGCAGAGCATGGAACATTATTTTGATTATGAAGAACATTCAAAGAAGCATAGAGTTTTCTACCCTTCTTTGGAGTCAATTTCTGTAAGGCTAGAAGAGGCACGAGCATGGGGTGTTGGTTTATCCATCTGGGAAATAGGCCAGGGACTCGATTATTTTTTTGATATTCTGTAGTTTCACAAACCTGTTCTGCTCATAGTGCTGGCATTAGTACAATTTCTAATCTCTTGGGAATCTCTATTAGGGTAATTCAATCTAATGAATATAAAAAGGTACTAAAGTGCAACAATATAGAAGTGTGCAGATTTTTTAAACTTAAAAACTGAATAAATCATGCACCCTTGGATGTATATAAGAAATCGGCACATTTAATGTAAGTTAATT
>AAR4
---------------------------------------------------------------------------TAGGTCGCCAAGTTGTTGCTG-ACCAAGTTGATTTTTCATCTGGTCATTCTTTGTTTTTGCTCAATATTGCTTTTAGTTAAGTGGAATTTCTCTTACTAATAATTGACATAAAACTTTAGTAAGTACCATATTATTCCGGATGGAATGAGTTACTTTTTAAGTCATATTTTGCAGTGTGTTTGCTGACTAAGT-CTGGGGGCGAATTGAAAACAGATACTGCCTAGAGTTATATTGGAAGCACCACCCATGGATTATTTGACAAAGAAGAGGCAAAGGAAGCAAGCAATTGATCTTATTGTTTCTGAATGCAAGTAGGTGACTGAATT-TATGTTGATCATTTATACTTCTATTGATATTAGCTCTCACTTG---ATTCCTTTGAAACAATTTTCAATTATATGTCTAGAAACATGGGATTTGATGGTGTTGTGCTCGAGGCATGGTCGGTATGGGCAGCTTATGGCATTCTACGAGACCCAAGCTTAAGGCAGATGGTAAGATAACATTCAGTCCAAACTTTCTTGTTAAAAAAAT--------------------------------------------------------------------------------------------------------------------------------------------------------------------------------------------------------------------------------------------------GGCAGATCTTACACAGGAAAAAAGAAAAAGGAAGAGAGAGCGAGAGAAGAAAAAAGA-----------------------------------------------------------------------------------------GAGAACAGTACACCTTCTAAGTCTCTTTTTGTATGGACAGATGAGGTTTCGTCTCATAGTTTTTCTTTCTTTCAAGTAAACCTTTGCCAGGATTGACCATGATTCTAGAATAAACAGG---------------------------------------------------------------------------------------------------------------------------------------------------------------------------------------------------------------------TCTATCAGAATCGTTATAAACTTATACTAG--------------------------CTTCATTTTTTAAATATCTGATATGTTATCAAGCGGAATTAGCTCAACCGGTTAAATTCCTCAACATTTCAAGGAGGAG------------------------------------------------------------------------------------------------------------------------------------------------------------------------------------------------
>AF1
GCACTTTTTTCATAGCTAATGGTTGAGATGTTTTAATATCTCCTTTAACCGACATCTGCCGTGAGCGAACTGTTACCATCCCTCGAGGGGAACTAGATCATGTTTTGTATTGGAGATCATTTTTAATTGAAATGTGATTACATGATTAAGAATTAAGAGTGATAATGGTATATTG----TTTTGGGATTTCATGCTTTCAATTCTTATTATGTGTTTATGCTTGAATGTATGGAAAAAGTTAGATTTATTACATCTTTTGCATTTTCT-TTTTTGGCCAATTGAAAACAGATACTTCCTAGAGTTATATTGGAAGCATCGCCTGTAGAATTGCTGGCAAAGAAGAAGGAGAGGAAGCAAGTGATCAGTCTTATTGTTTCTGAATGCAAGTAGGTGGTTTCCTCTTATGTTTATTAATTTTACTTAA----ATATTAGCATCCATTTGATGACTCCTTTGATAATATTTTCACTTGCATATTTAGAAACATGGGATTTGATGGTGTTGTGCTTGAGGCATGGTCAGTGTGGGCATCCTATGGAATTCTAAAAGATTCAAGCTTGCGGAAAATGGTAAATAA----------AAAATCTTTCCTATTAGTATCT--------------------------------------------------------------------------------------------------------------------------------------------------------------------------------------------------------------------------------------------------CTGGCTGTAAATCGAAAACAGTTCATCCTCTAAACCTCATCATTTTATTAAATGAAT---------------------------------------------------------------------------------------TTTTATGAGGA-TTTTCATTTCTTGGAATCAATTTTGAAAGGATACAACATAATTTAGGAATGAAGATGCTCATCAAAATATTCTGCATAGTTGCATGTTTGAAGCTTGTTCATTTTAAA---------------------------------------------------------------------------------------------------------------------------------------------------------------------------------------------------------------------TTCACTAAGATCTTGGATGTGGT-TTTGCA--------------------------AATAGGTTGAGCTGCTTGCTATGTACAATGGGTCGTGGATGCCCTAGA-------------------------------------------------------------------------------------------------------------------------------------------------------------------------------------------------------------------------------
>AG2
----------------------------------------------------------------------TGTTACCATCCCTCGAGGGGAACTAGATCATGTTTTGTATTGGAGATCATTTTTAATTGAAATGTGATTACATGATTAAGAATTAAGAGTGATAATGGTATATTG----TTTTGGGATTTCATGCTTTCAATTCTTATTATGTGTTTATGCTTGAATGTATGGAAAAAGGTAGATTTATTACATCTTTTGCATTTTCT-TTTTTGGCCAATTGAAAACAGATACTTCCTAGAGTTATATTGGAAGCATCGCCTGTAGAATTGCTGGCAAAGAAGAAGGAGAGGAAGCAAGTGATCAGTCTTATTGTTTCTGAATGCAAGTAGGTGGTTTCCTCTTATGTTTATTAATTTTACTTAA----ATATTAGCATCCATTTGATGACTCCTTTGATAATATTTTCACTTGCATATTTAGAAACATGGGATTTGATGGTGTTGTGCTTGAGGCATGGTCAGTGTGGGCATCCTATGGAATTCTAAAAGATTCAAGCTTGCGGAAAATGGTAAATAA----------AAAATCTTTCCTATTAGTATCT--------------------------------------------------------------------------------------------------------------------------------------------------------------------------------------------------------------------------------------------------CTGGCTGTAAATCGAAAACAGTTCATCCTCTAAACCTCATCATTTTATTAAATGAAT---------------------------------------------------------------------------------------TTTTATGAGGA-TTTTCATTTCTTGGAATCAATTTTGAAAGGATACAACATAATTTAGGAATGAAGATGCTCATCAAAATATTCTGCATAGTTGCATGTTTGAAGCTTGTTCATTTTAAA---------------------------------------------------------------------------------------------------------------------------------------------------------------------------------------------------------------------TTCACTAAGATCTTGGATGTGGT-TTTGCA--------------------------AATAGGTTGAGCTGCTTGCTATGTACAATGGGTCC--------------------------------------------------------------------------------------------------------------------------------------------------------------------------------------------------------------------------------------------
>AH26
--------------------------------------------------------------------------------------------------------------------------------C---------------------------------------------------TTTCCTTAGGAAGCTCGATTTATCCATCATTCTAAATGGAACTAGTCTT---------------TGGTAGTGCTTTTACTAATTGAAGTTTGTGGGCTATTTGAAAACAGATACTGCCTAGAATTGTATTGGAAGCATCACCCGTAGAATTGTTGACAAAGAAGAGGCAAAGGAAGCTAGCATTTGATCTTATTGTTTCTGAATGCAAGTATGTTACTTGCGC-TATGTTGATTGCTTTTAATTCTATCTATATTAGCTTTTCTCCAATGACTTATATTATTCTACTTTCTCTTACATATGTAGAAACATGGGATTTGATGGTATTGTGCTTGAGGCCTGGTCGCAATGGGCAGCTTACGGCATTCTAAAAGATCCCAATTTACGTCAAATGGTAAAAATACTCTGAATGCAACCTCCACGATTAAAAGAAC--------------------------------------------------------------------------------------------------------------------------------------------------------------------------------------------------------------------------------------------------TTGATCTTTGACAAATAATAGCTCAT----------------------------------------------------------------------------------------------------------------------------------------------------------------------------------------------------------------------------------------------------------------------------------------------------------------------------------------------------------------------------------------------------------------------------------------------------------------------------------------------------------------------------------------------------------------------------------------------------------------------------------------------------------------------------------------------------------------------------------------------------------------------------------------------------------
>AME1
--------------------------------------------------------------------------------------------------------------ATTTTGCATCTGGTCATTCTTTTTGCTCAATATTGCATTTAGTTAAGTGGAATTTCTCTTACTAATAATTGACATAAAACTTTAGTAAATACCATATTTTTCTGGATGGAATGAGCTACTTTTTAAGTCATATTTTGCTGTGTGTTTGCTGACTAAATTCGGGGGGCGAATTGAAAACAGATACTGCCTAGAGTAATATTGGAAGCATCACCCATGGATTATTTGACAAAGAAGAGGCAAAGGAAGCAAGCAATTGGTCATATTGTTTCTGAATGCAAGTAGGTGACTGGCTT-TATGTTGATCATTTATACTTCCATTGATATTAGCTCTCACTTG---ACTCCTTTGAAACTATTTTCTTTTATATGTCTAGAAACATGGGATTTGATGGTGTTGTGCTTGAGGCATGGTCAGTATGGGCAGCTTATGGCATTCTAAGAGACCCAAGCTTAAGGCAGATGGTAAGATAACATTCAGTCCAAACTTTCTTGTTAAAAAAAT--------------------------------------------------------------------------------------------------------------------------------------------------------------------------------------------------------------------------------------------------GGTAGGTCTTACACAGGAAAAAAGAAAAGGGAAGAGAGAGAGAGAGAAGAAAACAGA-----------------------------------------------------------------------------------------GAGAACAGTACACCTTCTAAGTCTCTTTTTGTATAGACAGATGAAGTTTCATCTCATAGTC---------------------------------------------------------------------------------------------------------------------------------------------------------------------------------------------------------------------------------------------------------------------------------------------------------------------------------------------------------------------------------------------------------------------------------------------------------------------------------------------------------------------------------------------------------------------------------------------------------------------
>AP25
AATTAATACCTTATGTGTCTTGACCCTTTATATGGTCAGCCTTTATTACCTTATCACACTTTAGTATCTAACACAATCACCTAATATTTAGAAAGATATGACCATTATACCGTGTTAAACTCTATCATTTTTAAGTAATATGTCTTTGGCAGAATGCCAAACATTCTTCAGTGTC-----TTTCCTTAGGAAGCTCGATTTATCCATCATTCTAAATGGAATTAGTCTT---------------TGGTAGTGCTTTTACTAATTGAAGTTTGTGGGCTATTTGAAAACAGATACTGCCTAGAATTGTATTGGAAGCATCACCCGTAGAATTGTTGACAAAGAAGAGGCAAAGGAAGCTAGCATTTGATCTTATTGTTTCTGAATGCAAGTATGTTACTTGCCC-TATGTTGATTGCTTTTAATTCTATCTATATTAGCTTTTCTCCAATGACTTATATTATTCTACTTTCTCTTACATATGTAGAAACATGGGATTTGATGGTGTTGTGCTTGAGGCCTGGTCGCAATGGGCAGCTTACGGCATTCTAAAAGATCCCAATTTACGTCAAATGGTAAAAATACTCTGAATGCAACCTCCACGATTAAAAGAAC--------------------------------------------------------------------------------------------------------------------------------------------------------------------------------------------------------------------------------------------------TTGATCTTTGACAAATAATAGCTCATTTTATACATTTATTTATTTCACCAAAAAGTT---------------------------------------------------------------------------------------TTCATTGTACATTTTTTTATTGATCGTGCCAATTCTTACCAGATTAGAACAATTTCAAGAATAATCAGGTTTATTAGAGACCTCGAAAAATTTGGATGTTTGTGGTTTAGATGTTTTAGAT--------------------------------------------------------------------------------------------------------------------------------------------------------------------------------------------------------------------CTCACTCACTTAGATCAATTCACTGTTATTC-------------------------TATTGGATTGAACATATTTTATATGTGTTAAATGCTTTGCTTTGAGAACTTTAGT------------------------------------------------------------------------------------------------------------------------------------------------------------------------------------------------------------------------
>APA47
----------------------------------------------------------------------------CTGTCTCCATCCCCGTGTAATAC-CAAATAAC---ACAACTTCGCATTCATTTATTTTCCTCAAGACTTCCTTTAGCTCGGTTTATCTGCTCTACAAGT----GTTTAGATA-TGAATCTTAGTGTTCTCTCATTTTGCATAGGATCTTTTACTTGCTAAGTTGCATGTTGCAGCTTGTTTGCTAACAAAAAGTCTTTGGGCAATTGAAAACAGATACTTCCTAGAGTTATATTGGAAGCATCGCCTATAGAATTGTTGGCAAAGAAGAAGGAAAGGAAGCAAGTGATCAATCTTATTGTTTCTGAATGCAAGTAGGTGGTTGCCTCTTATGTTTATTAATTTTACTTAA----ATATTAGCATCCATTTGACGACTCCTTTGATA-TATTTTCACTTGCATATTTAGAAACATGGGATTTGATGGTGTTGTGCTTGAGGCATGGTCAGTGTGGGCATCTTATGGAATTCTAAACGATCCAAGCTTGCGGAAAATGGTAGATAA----------AAAATCTTTCTTATTAATATCT--------------------------------------------------------------------------------------------------------------------------------------------------------------------------------------------------------------------------------------------------CAGGCTGTAAATAAAAAATGGTTCTTCTTCTAAACCTCTTTATTTTATTGGATGAAT---------------------------------------------------------------------------------------TTTTATGAGTA-TTTTTATTTCTTGGAATCTATTTTGAGAGGATAGTACATTATTTAGGAATGAAGATACTCCTCAAAATATTCTGCATAGTTGCATGTTTGAAG---------------------------------------------------------------------------------------------------------------------------------------------------------------------------------------------------------------------------------------------------------------------------------------------------------------------------------------------------------------------------------------------------------------------------------------------------------------------------------------------------------------------------------------------------------------------------
>AS57
-----------------------------------------------------------------------------------------------------------------------------------------------------------------------------------------------------------------------------------------------------------------------------------------------------CTTCCTAGAGTTTTATTGGAAGTATTGCCTAAAGAATTTTTGACAAAGAAAAGGCAAAGGAAGCAAGTGATTGATCATATTATTTCTGAATGCAAGTAAGTTATGAACTT-TCTCTTAATTACTTTTGGTTCCGTTGGTATTAGGTTCCATCTGGTTTGTCCTTTGATGTGATTGTTACTTATGTCTTTAGAAACATGGGATTTGATGGTGTGGTCCTTGAGGCATGGTCAGTGTGGGCAGCTTATGGCATTCTAAAAGATCCAAGATTACGGAAGATGGTAAAATAAAAATGAATCTGAAATTCTCCATTAAAGATAAGTACTTAGACTGAATATAAAATTATACATCTATTTATAGTGTTTTCTTCTTCCCAATATTACAGGCACTACAATTTCTTGAAGAGCTTGGGTCTATGCTCCACACGACAAAGGTAGAGCACAGGCTTGATGGTAACTTGGAGTTGGTATTTGTCATATCTCCACCAAATCAGAACGATCCTGACATGATTACAGCAACTGACATAGCAAGATTGAGTAACCACGTTGATGGATTTTCACTTATGACGTATGATTTTTCAAGTGTATATCATCCTGGTCCAAATGCTCCGCTTGATTGGGTGCATGCATGTTTGCATCTTTTGCTTCCTGATACAAGGGTAAAACAGCAAATAAATGGAAAAATGGATATAGAGACCAAGGATAAACTGGCAGAGAAAATCTTAATGGGTGTAAATTTCTATGGAAACGATTATGTTCTTCCAAAAGGTATCAAAATTACATTTGTTGATTTAGCTAGTTGAATCGTTAT-------ATGCATTTAATTTCTCAGCACGTGTATCTTTATCAGTGGAGATTAGAATCACAATATTGCACACTTTTACTAACTAATTGTGTTGCTCCAAACAGGTGGTGGGCCTATGCTGGGTCATGAATATCTCTCACTGTTAAGAAAACATAGGCCAAAGTTGTATTGGGATAAGCAGAGCATGGAACATTATTTTGATTATGAAGAACAATTAAAGAAGCACAGAGTTTTTTACCCTTCTTTACAGTCAATTTCTGTAAGGCTAGAAGAGGCACGAGCATGGGGTGTTGGTTTATCCATCTGGGAGATAGGCCAGGGACTGGATTATTTTTTTGATATTCTGTAGTTTCATAAAATTATCCTGCTTATAGTGCTGGCATTTTTACAATTTCTGATCTCTTGGGAATCTCTATTGGGGTATTTCAATCTGAGAAAAATAAAAAACTTGTAAAGTTAGCCAGTTTAGAAGTGCGCAGAATTTATAAATTGGAAGACTGGGTAAATTATGCACCCTTGGATGTATGTGGGAGATCAACACACTTTCTGTAAG------
>ASA51
---------------------------------------------------------------------------------------------------------------------------------------------------------------------------------------------------------TTCTGTCATTTCACATAGGATCTTTTACTTGCCAAGTTGCATATTGCAGCTTGTTTCCTAACTGAT--TTTTTTCCGAATTGAAAACAGATACTTCCTAGAGTTATATTGGAAGCATCGCCTATAGAATTGTTGGCAAAGAAGAAGGAAAGGAAGCAAGTGATCAATCTTATTGTTTCTGAATGCAAGTAGGTGGTTGATTCTTGTGTTTATTAATTTTACTTAA----ATATTAGTGTCCATTTGGCTACTCCTTTGATAATATTTTCACTTGCATTTTTAGAAACATGGGATTAGATGGTGTTGTGCTGGAGGCATGGTCAGTGTGGGCAGCTTATGGTATTCTAAAAGATCCAAGCTTGCGGAAAATGGTAAATAA----------AAAAACTTTCCTAACAATATGG--------------------------------------------------------------------------------------------------------------------------------------------------------------------------------------------------------------------------------------------------TAGGCTG-----------------------------------------------------------------------------------------------------------------------------------------------------------------------------------------------------------------------------------------------------------------------------------------------------------------------------------------------------------------------------------------------------------------------------------------------------------------------------------------------------------------------------------------------------------------------------------------------------------------------------------------------------------------------------------------------------------------------------------------------------------------------------------------------------------------------------
>CB35
-----ACCCATTTATTATTGTGAGACTTTACTACATTATGTCCTATCA-------AAACTTTAGTATCTAATACTAGTGCCTAATAAATAGAATGATATGACCATTATACTATGTTAACTCTATCCTTTGTAAGTAATGATGTCTTTGGCAGAATGCCAAACTATCTTCATTGTC-----CTTCCTTTGGCAACTCAAGTTGTCTATCATTCTAAATGGAATTAGTCATGTCACATTGCATGTTTTGTAGTGCTTTTACTAATTGAAGATTGTGGGCTGATTGAAAACAGATACTGCCTAGAGTTGTATTGGAAGCATCACCCATAGAATTGTTGACAGAGAAGAGGCAAAGGAAGCAAGCATTTGATCTTATTGTTTCTGAATGCAAGTATGTTACTTGCCC-TATGCTGATTGTTTTTAATTCTGTTTATATTAGCTTTTCTCCAATGACTTCTGTTATTCTACTTTCTCTTACATATATAGAAACATGGGATTTGATGGTATTGTGCTTGAGGCCTGGTCACAATGGGCAACTTATGGCATTCTAAAAGATCCCAACTTACGTCAAATGGTAAAAATACTTTGACTTCAACCTCCATGATTAAAAGCAC--------------------------------------------------------------------------------------------------------------------------------------------------------------------------------------------------------------------------------------------------TTGATCTTTGACAAAGCATAGTTCATTTTCTACATTTAATTATTTCACCAAATAGTT---------------------------------------------------------------------------------------TTCATTGCATAGGCTTTTGTTGATCAAGTCGATCCTTACCAGATTAGAACATTTTCACGAATAATCAGGTCTTTTAGAGACCTCAAACTTTTTGGATGCTTATAGTGTAAATGTTTTAGAT--------------------------------------------------------------------------------------------------------------------------------------------------------------------------------------------------------------------CTTGCCCACTTAGATAAAAAAATGTTATTC--------------------------TATTGGATTGAACAT----------------------------------------------------------------------------------------------------------------------------------------------------------------------------------------------------------------------------------------------------------------
>CD18
---------------------GAGCATCTAGTAGAATGTTAATCATTTATGCGAATAATTGACTTATCAAGTGGGTGTATATTAAGGATACACATG-ACTCATCTTGTGAGATCGCAATGTCACCATAGTTCTTGTGAAATGCTTATACCAGGTTTGAGAAAAATCAAGAGCTAT--ATTTGTCTATGTGTAAAGACAAATCAATTGCAGCTCAAGGAGACTGATCTTCTCAATAAAAGAATAG-AAAAGGTTATGAAATGGCCAAGGATTGTGCACTAATCTCACCCATGTGTCACCTGTCTAAGTTGGGACAGAGCTACAGTTGTTAGGAAGACATGATACTAATCAATAGTGGATTGTTGAAGTTCATAAAGATGTGCATCCTTTAATACTTCCCATATTTTATTGAAAGCATCGCCTGAATAATTTTTGAAAAAGGAAGTGCAAAGAAGCAAGTGATGATCTTATTGTTTCTAAATACAAAAACATGGGATTCGATGGTGTGGTCCTTAAGGCATGGTCAATATGGATAGCTTATGACATTTTAAAAGATCCAAGATTGCGGAAGATGGCATCACA----------ATTTTTTGAAGAGCTTTAGTCT-------------------------------------------------------------------------------------------------------------------------------------------------------------------------------------------------------------------------------------------------ATGTTGCATTGAACAAAGGTAGAGTACAAGCTTGATAGTAACTTGTAGTTTGTG----------------------------------------------------------------------------------------------TTTGTCATATCTCCACCAAATGGTCAAGGGGTGGCACTAAGGAAATCTAAAAAAAAGATGCACAAG------CAATCAGTTTTTGTGGATAAGTGAAAGAGATTGTTCTCCATCAAGA--------------------------------------------------------------------------------------------------------------------------------------------------------------------------------------------------------------------GTCGGTGATGTCGCAATAGGCACCCATGGCT-------------------------TGTACATAGTGACAGTTGA------------------------------------------------------------------------------------------------------------------------------------------------------------------------------------------------------------------------------------------------------------
>CDE34
---------------------------------------GTCCTATCA-------AAACTTTAGTATCTAATACTAGTACCTAATAAATAGAATGATATGACCATTATACTATGTTAACTCTATCCTTTGTAAGCAATGGTGTCTTTGGCAGAATGCCAAACTATCTTCATTGTC-----CTTCCTTTGGCAACTCAAGTTGTCTATCATTCTAAATGGAATTAGTCATGTCACATGTCATGTTTTGTAGTGCTTTTACTAATTGAAGATTGTGGGCTGATTGAAAACAGATACTGCCTAGAGTTGTATTGGAAGCATCACCCATAGAATTGTTGACAGAGAAGAGGCAAAGGAAGCAAGCATTTGATCTTATTGTTTCTGAATGCAAGTATGTTACTTGCCC-TATGCTGATTGCTTTTAATTCTGTTTATATTAGCTTTTCTCCAATGACTTCTGTTATTCTACTTTCTCTTACATATATAGAAACATGGGATTTGATGGTATTGTGCTTGAGGCCTGGTCACAATGGGCAACTTATGGCATTCTAAAAGATCCCAACTTACGTCAAATGGTAAAAATACTTTGACTTCAACCTCCATGATTAAAAGCAC--------------------------------------------------------------------------------------------------------------------------------------------------------------------------------------------------------------------------------------------------TTGATCTTTGACAAAGCATAGTTCATTTTCTACATTTAATTATTTCACCAAATAGTT---------------------------------------------------------------------------------------TTCATTGCATAGGCTTTTGTTGATCAAGTCGATCCTTACCAGATTAGAACATTTTCACGAATAATCAGGTCTTTTAGAGACCTCAAACTTTTTGGATGCTTATAGTGTAAATGTTTTAGAT--------------------------------------------------------------------------------------------------------------------------------------------------------------------------------------------------------------------CTTGCCCACTTAGATAAAAAAATGTTATTC--------------------------TATTGGATTGAACATATTTTATGTGTTAAATGCTTTGTAATGAGA----------------------------------------------------------------------------------------------------------------------------------------------------------------------------------------------------------------------------------
>CF38
TATATGTAATCTCAGGGTGTGCAGAATTTATTGCTTTAAGATGTTTAGTCATCTTTTACTGAGTTTGCTTGTCATAGGGTCTCTAAAAATTTGCTGTGAAAGGCTGATTTCTTATCAATTCATTTGTCTATTTTTCACAATATTGCTGTTAGTTAGGTGGAACTGCTTTTATTACTAATGCTTGCATATGAAACTTTAGTATTCCATCCTTCAGAATGGA-TTTCCTTT---TGAAGTTATGTTTTGC----ATTGCACTTAC--AGACTAAAGTTTTGAGTAAAAACAGATACTTCCTAGAGTTATGTTGGAAGCATCGCCTATGGAAATCTTGACAAAAAAGAGGCAAAGGAAGCAAGTTATTGATCTTATTGTTTCTGAATGCAAGTAGGTGACTGGCTT-TCTGTTGATTACTTTAACATCCATCGGTTTTAGCCTCCATTTGACATGTCCTTTGATTTGATTTTCAATTA--TATTTAGAAACATGGGATTTGATGGTGTTGTGCTTGAGGCATGGTCAGTATGGGTAGCTTATGGCATCCTAAAAGATCCAAGATTACGACAGATGGTAAAAGAAAATCGAATCCCAAATTCTCTGTTAAAGATAGGGTCTTAAACTGAAAATGAAATTATACTTTTATTTATAGTGAACTGTCTTCCCCAATCTTACAGGCATTACAACTTCTTGAAGAGCTTGGGTCCGTGCTGCACACAACCAAGGTAGCAGACGTGCATGCTGGTAACTTGCACTTGGTTTTTGTCATACCTCCACCAATTCAGAATGATCCTGACATGATTACAGCAACTGACATAGCAAGATTGAGCAACCATGTTGATGGATTTTCACTTATGACATATGATTTTTCAAATGCATATCATCCTGGTCCAAATGCACCATTTGATTGGGTGCGTGCATGCTTGCAATTTTTGCTTCCTGATTCAGTGGGGAAACAGATAATTACTGGAAAAAAGGATATAGAGACCAAGGACAAACTGGCGGGGAAAATCTTAATGGGTTTAAATTTTTATGGAAATGATTATGTTCTTCCAAAAGGTATCAAAATTACTTTTGTCGATTTAGCCAGTTGAATGTGTGAATGGGAAATGTATTCGATTCTCTAGCATGTATGCTTTTATAAGTGAAGATTATAGTCACTATATTGCATACGATTACTAACTAATTGAGTTGATGCAAACAGGTGGTGGGCCTATCTTGGGTCATGAATATCTCGCACTGTTAAGAACCCATAGGCCAAAGTTGTATTGGGATAAGCAGAGCATGGAGCATTATTTTGATTATAAAGAACTGTTAAAGAAGCACAGGGTTTTTTACCCTTCTTTGGAGTCAATTTCTGTAAGGTTAGAAGAGGCACGAGCTTGGGGTGTCGGTTTATCCATCTGGGAGATAGGTCAGGGACTGGATTATTTCTTTGATATTCTGTAGTTTCTCAAAATTATCCTGCTTATAATACTGGCATTAGTACAATCTCTGCGTGCTTGGGAATGTATGTTGGGGTATTTCAATTTGAGAAAAATAAAAAACTCGTAAAGGGGATAGGTTCAGAGGTGTGAAGGCTCGTTTAAAGTTAAGACTGAGTAAATCATGCACCCTTAGATATATGTGAGAGATCTACATACTTGCCATAAGGGAATT
>CH19
------------------------------------------------------------------------------------------------------------------------------------------AATGCTTGTACCAGGTTTGGGAAAAATCAAGAGCTAT--ATTTGTCTATGCGTTAAGACAAATCAATCCCAGCTCAAGGAGACTGATTTGCTCAATAGAGGAATAGCAAAGGGTTATGAAATGGCCAAGGATTTCGTGCTAAGCTCACCCATGTGTCACTTGTCTGAGTTGGGACAGAGCTACAGTTGTTAGGCAGATATGATGCTAATCAGCAGTGGATTGCTGAAGTTCGTAAAGATGGGCATCCTTTGATACTTCCTAGATTTTATTGGAAGCATTACCTATAGAATTTTTGACAAAGAAAATGTGAAGAAGCAAGTGATGATCTTATTGTTTCTGAATGCAAAAATATGGGATTCGATGGTGTGGTCCTTGAGGCATGGTCAGTGTGGACAGCTTACGGCATTCTAAAAGATCCAAGGTTGCGGAAGATGGCATTAAA----------ATTTCTTGAAGAGCTTGGGTAT-------------------------------------------------------------------------------------------------------------------------------------------------------------------------------------------------------------------------------------------------ATGCTGCATTCAATGAAGGTAGAGTACAGGCTTGATAGTAACTTGCAGTTGGTG----------------------------------------------------------------------------------------------TTTGTCATATCTCCACCAAATTCAAATCAGAATATGATGGGTTTTCACTTATGACATATGATTTTTCAAGTGTATATCATTCTGCGCCAAGCCATGGGACAGTAAGGAAAATCACAGC--------------------------------------------------------------------------------------------------------------------------------------------------------------------------------------------------------------------CTAGATTCCTCTTGAAAAGTGACTTCAGC---------------------------CATGCCTAAATCGAGT---------------------------------------------------------------------------------------------------------------------------------------------------------------------------------------------------------------------------------------------------------------
>CHA37
TATATGTAATCTCAGGGTGTGCAGAATTTATTGCTTTAAGATGTTTAGTCATCTTTTACTGAGTTTGCTTGTCATAGGGTCTCTAAAAATTTGCTGTGAAAGGCTGATTTCTTATCAATTCATTTGTCTATTTTTCACAATATTGCTGTTAGTTAGGTGGAACTGCTTTTATTACTAATGCTTGCATATGAAACTTTAGTATTCCATCCTTCAGAATGGA-TTTCCTTT---TGAAGTTATGTTTTGC----ATTGCACTTAC--AGACTAAAGTTTTGAGTAAAAACAGATACTTCCTAGAGTTATGTTGGAAGCATCGCCTATGGAAATCTTGACAAAAAAGAGGCAAAGGAAGCAAGTTATTGATCTTATTGTTTCTGAATGCAAGTAGGTGACTGGCTT-TCTGTTGATTACTTTAACATCCATCGGTTTTAGCCTCCATTTGACATGTCCTTTGATTTGATTTTCAATTA--TATTTAGAAACATGGGATTTGATGGTGTTGTGCTTGAGGCATGGTCAGTATGGGTAGCTTATGGCATTCTAAAAGATCCAAGATTACGACAGATGGTAAAAGAAAATCGAATCCCAAATTCTCTGTTAAAGATAGGGTCTTAAACTGAAAATGAAATTATACTTTTATTTATAGTGAACTGTCTTCCCCAATCTTACAGGCATTACAACTTCTTGAAGAGCTTGGGTCCGTGCTGCACACAACCAAGGTAGCAGACGTGCATGCTGGTAACTTGCACTTGGTTTTTGTCATACCTCCACCAATTCAGAATGATCCTGACATGATTACAGCAACTGACATAGCAAGATTGAGCAACCATGTTGATGGATTTTCACTTATGACATATGATTTTTCAAATGCATATCATCCTGGTCCAAATGCACCATTTGATTGGGTGCGTGCATGCTTGCAATTTTTGCTTCCTGATTCAGTGGGGAAACAGATAATTACTGGAAAAAAGGATATAGAGACCAAGGACAAACTGGCGGGGAAAATCTTAATGGGTTTAAATTTTTATGGAAATGATTATGTTCTTCCAAAAGGTATCAAAATTACTTTTGTCGATTTAGCCAGTTGAATGTGTGAATGGGAAATGTATTCGATTCTCTAGCATGTATGCTTTTATAAGTGAAGATTATAGTCACTATATTGCATACTATTACTAACTAATTGAGTTGATGCAAACAGGTGGTGGGCCTATCTTGGGTCATGAATATCTCGCACTTTTAAGAACCCATAGGCCAAAGTTGTATTGGGATAAGCAGAGCATGGAGCATTATTTTGATTATAAAGAACCGTTAAAGAAGCACAGGGTTTTTTACCCTTCTTTGGAGTCAATTTCTGTAAGGTTAGAAGAGGCACGAGCTTGGGGTGTCGGTTTATCCATCTGGGAGATAGGTCAGGGACTGGATTATTTCTTTGATATTCTGTAGTTTCTCAAAATTAACCTGCTTATAATACTGGCATTAGTACAATCTCTGAGTGCTTGGGAATGTATGTTGGGGTATTTCAATTTGAGAAAAATAAAAAACTCGTAAAGGGGATAGGTTCAGAGGTGTGAAGGCTTGTTTAAAGTTAAGACTGAGTAAATCATGCACCCTTAGATATATGTGAAAGATCTACATACTTGCCATAAGGGAATT
>CJ24
TAAATGTTATCTTGGGGTTTGCAGCATTTATTTGTTTAAAATGTTTAGTCATCCGTCACTAAGTTCCCTTGCCAAAAGGTCTCTAAATTGGTGGTG-AAAGGCATGATTTCTTATCAATTCATTCATCTACTTTTCACAACATTGCTTTTAGTTACGTGGAACAGGCTTTTATTACTACTTCTTGCATATGAATTTTTATATTTAATCCTTCAGAATTGAATTTACTTT---TGAATTTATATTTTGT----GATGCACTTATTAAAGTCTCGGGGCTAATTGAAAACAGATACTTCCTAGATTTTTATTGGAAGCATCGCCTGTAGAATTTTTGACAAAGAAAATGCAAAGGAAGCAAGTGATAGATCTTATTGTTTCTGAATGCAAGTAAGTGATCAGCTT-TCTCATGATTACTTCTACTTCCTTTGGTATTAGATTCCATTTGGTTTGTCCTTTGATGTAATTGTTACTTATGTATTTAGAAACATGGGATTTGATGGTGTGGTCCTCGAGGCATGGTCAGTGTGGACGGCTTATGGCATTCTAAAAGATCCAAGATTACGGAAGATGGTAAAATAAAAATGAACCTTAAATTCTCCATTAAAGATAGGTGCTTGGACTGAAGATTCAGTTACACATCTATTTATAGTATTTTCTCCTTCCCAATATTACAGGCATTACAATTTCTTGAAGAGCTTGGGTCTATGCTGCACACAACAAAGGTAGAGTACAGGCTTGATGGTAACTTGGAATTGGTGTTTGTCATATCTCCACCAAATCAGAATGATCCTGACATGATTACAGCAACTGATATAGCAAGATTGAGCAACCATGTTGATGGGTTTTCACTTATGACATATGATTTTTCAAGTGTATATCATCCTGGTCCAAATGCTCCACTTGATTGGGTGCATGCATGTTTGCATTTTTTGCTTCCTGATACAGTGGTAAAACAGCAAGTAAATGGGAAAATGGAAATAGAGACCACGGATAAATTGGCGGGAAAAATCTTAATGGGTATAAATTTCTATGGGAACAATTATGTTCTTCCAAAAGGTATCAAAATTACAATTGTTGATCTAGCTAGTTGAATCGTTATATGGAAAATGCATTTGATTTCTCAGCATGTGTGCCTTTATCAGTGGAGATTAGAATCACAATATTGCACACTTTTACTAACTAATTGTGTTGCTGCAAACAGGTGGTGGGCCTATTCTTGGCCATGAATATCTCTCACTGTTAAGAATAAATAGGCCAAAGTTGCATTGGGATAATCAGAGCATGGAACATTACTTTGATTATGAAGAACATTTAAAGAAGCATAGAGTTTTTTACCCTTCTTTAGAGTCGATTTCTGTAAGGCTAGAAGTGGCACGAGCATGGGGTGTTGGTTTATCCATCTGGGAAATAGGCCAGGGACTGGATTACTTTTTTGATATTCTGTAGTTTCATAAAATTGTCCTGGTTGTAGTGCTGGCATTAGTACATTTTCTGATCTCTTGGGAATCTCTATTAGGGTATTTCAATGTAAGAAAAATAAAAAACTTGTAAAGTGGACTGGTCTAGAAGTGTGCAGGATTTTTAAACTTAAAGACTGAGTAAATTATGCACCCTTGGATGTATGTGGGAGATCAACACACTTTCTGTAAGTTAATT
>CK7
TGTATGTTATCTTGTGGTGTGCAGCATTTATTGGTTTAAAGTGTTTGGTCATTTGTCACTAAGTTTGCTTGCCATATGGTCTCTAAATTGGTGATG-AAAGGCATGATTTCTTATCAATTCATTCATCTATTTTTGACAACATTGCTTTTAGT--TGTGGAACTGCTTTTATTACTAACTCTTGCATATGAAATTTTTGTATTCCATCCTTCAGAATGGAATTTACTTT---CGAAGTTATGTTTTGC----AATGCACTTACTAAAGTCGGGGGGCTAATTGATAACAGATACTTCCTAGAGTTTTATTGGAAGCATCGCCTATAGAATTTTTGACAAAGAAAAGGCAAAGGAAGCAAGTGATTGATCTTATTGTTTCTGAATGCAAGTAGGTGATTAGCTT-TCTGTTGACTACTTTTACTTCTATTGGTTTTAGATTCCATTTGGTTTGTCC-TTGATGCAATTGTTATTTA----TTCAGAAACATGGGATTTGATGGTGTTGTCCTTGAGGCATGGTCAGTATGGGCAGCTTATGGCATTCTAAAAGATCCAAGATTACGGAAGATGGTAAAATAAAATTGAATCTTAAATTCTCCATTAAATATAGGGGCTTGGACCAAATATTAAATTATACATCTATTTATAGTGTTTTCTCTTCCCAAATATTACAGGCATTACAATTTATTGAAGAACTTGGGTCTATGCTGCACACAACAAAGGTAGAGTACAGGCTTGATGGTAACTTGCAGTTGGTGTTTGTCATATCTCCACCAAATCAGAATGATCCTGATATGATTACAGCAACTGATATAGCAAGATTGAGCAACCACGTTGATGGATTTTCACTTATGACATATGACTTTTCAAGTGTATATCATCCTGGTCCAAATGCACCACTTGATTGGGTGCATGCATGTTTGCATTTTTTGCTTCCTGATACGGTGGTAAAACAGCAAATAAATGGAAAAATGGATATAGAGACCAAGGATAAATTTGCAGGGAAAATCTTAATGGGTATAAATTTCTATGGAAATGATTATGTTCTTCCAAAAGGTATCAAAAGTACTTTTGTTGATTTAGCTAGTTGAATCTTTGTGTGGAAAATGCATTTGATTTCTCAGCACATGTGCCTTTATCAGTGGAGATTAGAATCACTACATTGCACGCTTTTACTAACTAATTGTGTTGCTGCAAACAGGTGGTGGGCCTATCCTGGGTCATGAATATCTCTCACTGTTAAGAATACATAGGCCAAAGTTGTATTGGGATAAGCAGAGCATGGAGCATTATTTTGATTATGAGGAACAGTTAAAGAAGCACAGAGTTTTTTACCCTTCTTTGGAGTCAATTTCTGTAAGGCTAGAAGAGGCACGAGCATGGGGTGTTGGTTTATCCATCTGGGAGATAGGTCAGGGACTAGATTATTTTTTTGATATTCTGTAGTTTCACTAAATTATCCTGCTTATAGTGCTGCCATTAGTACAATTTCTGATCTCTTGGGAATCGATATTGGGGTATTTCAATCTGAGAAAAATAAAAGACTTGTAAAGTGGACCAGTTCAGAAGTGTGCAGGTTTGTTTAAACTTAAGAATGAGTAAATCATGCATCCTTGGATGTATGTGGGGAATCAACACATTTTCTGTAAGTTAATT
>CL6
-----------------------------------------------------------------------------------------------------------------------------ATCTATTTTTGACAACATTGCTTTTAGTAATGTGGAACTGCTTTTATTACTAATTCTTGCATGTGAACTTTTTGTATTCCATCCTTCAGAATGGAATTTACTTT---TGAAGTTATGTTTTGC----AATGCACTTTCTAAAGTCTGGGGGCTAATTGATAACAGATACTTCCTAGAGTTTTATTGGAAGCATCGCCTATAGAATTTTTGACAAAGAAAAGGCAAAGGAAGCAAGTGATTGATCTTATTGTTTCTGAATGCAAGTAGGTGATTAGCTT-TCTGTTGATTACTTTTACTTCTATAGGTTTTAGATTCCATTTGGTTTGTCC-TTGATGCAATTGTTATTTA----TTCAGAAACATGGGATTTGATGGTGTTGTCCTTGAGGCATGGTCAGTATGGGCAGCTTATGGCATTCTAAAAGATCCAAGATTACGGAAGATGGTAAAATAAAATTGAATCTTAAATTCTCCATTAAATATGGGGGCTTAGACCAAATATTAAATTATACATCTATTTATAGTGTTTTCTCTTCCCAAATATTACAGGCATTACAATTTATTGAAGAACTTGGGTCTATGCTGCACACAACAAAGGTAGAGTACAGGCTTGATGGTAACTTGCAGTTGGTGTTTGTCATATCTCCACCAAATCAGAATGATCCTGATATGATTACAGCAACAGATATAGCAAGATTGAGCAACCACGTTGATGGATTTTCACTTATGACATATGACTTTTCAAGTGTATATCATCCTGGTCCAAATGCACCACTTGATTGGGTGCATGCATGTTTGCATTTTTTGCTTCCTGATACGGTGGTAAAACAGCAAATAAATGGAAAAATGGATATAGAGACCAAGGATAAATTTGCAGGGAAAATCTTAATGGGTATAAATTTCTATGGAAATGATTATGTTCTTCCAAAAGGTATCAAAAGTACTTTTGTTGATTTAGCTAGTTGAATCTTTGTGTGGAAAATGCATTTGATTTCTCAGCACATGTGCCTTTATCAGTGGAGATTAGAATCACTACATTGCACGCTTTTACTAACTAATTGTGTTGCTGCAAACAGGTGGTGGGCCTATCCTGGGTCATGAATATCTCTCACTGTTAAGAATACATAGGCCAAAGTTGTATTGGGATAAGCAGAGCATGGAGCATTATTTTGATTATGAGGAACAGTTAAAGAAGCACAGAGTTTTTTACCCTTCTTTGGAGTCAATTTCTGTAAGGCTAGAAGAGGCACGAGCATGGGGTGTTGGTTTATCCATCTGGGAGATAGGTCAGGGACTAGATTATTTTTTTGATATTCTGTAGTTTCACTAAATTATCCTGCTTATAGTGCTGCCATTAGTACAATTTCTGATCTCTTGGGAATCTATATTGGGGTATTTCAATCTGAGAAAAATAAAAGACTTGTAAAGTGGACCAGTTCAGAAGTGTGCAGGTTTGTTTAAACTTAAGACTGAGTAAATCATGCATCCTTGGATGTATGTGGGGAATCAACACATTTTCTGTAAGTTAATT
>CM9
TAAATGATATCTTGTGGTTTGTGGCTTTTTTTTGTTTAAAAGGTTTACTTGTCTGTCACTATGTTTTCTTGCCCAAAGGTCTCTAAATTGGTGATG-GAAGACAT--TTTTTTTATCATTCATTCATTTGTTTTTCACAACATTGCTTTTAGTAACGTGGACCAATCTTTATTGCCGATTCTTGCAGATGAATTTTTATATTCCAT-CCATCAGAATTGAATTTACCTT---TGAATTTATTTTTTAT---AGATGCACTCATTAAAGTCTGGGTGCTAATTGACAACAGATACTTCCTAGAGTTTTATTGGAAGCATCGCCTACAGAATTTTTGACAAAGAAAATGCAAAGGAAGCAAGTGATTGATCTTATTGTTTCTGAATGCAAGTGAGTGATTCGCTT-TCTCATGATTACAATCTGTGTCATTGGTATTAGATTCCTTTTGGTTTGTCCTTTAATGTAATGGCTACATATGCATTTAGAAACATGGGATTTGATGGTGTGGTCATTGAGGCATGGTCAGTGTGGACAGCTCATGGCGTTCTAAAAGATCCCAGATTACGGAAGATGGTAACATGAAAATGAACCTTTAATCCTCCATTGAAGATGTCTGATTAAACCGAATATTAAGTTATACATGTATTTATACTATTTTCTTCTTCCCAAAATTACAGGCATTACAATTTCTTGAAGAGCTTGGGTCTATGCTGCACACAACAAAGGTAGAGTACAGGCTTGATGGTAACTTGCAGTTGGTGTTTGTCATCTCTCCACCAAATCAGAATGATCCTGACATGTTTACAGCAACTGATATAGCAAGACTGAGCAACCACGTTGATGGTTTTTCACTTATGACGTATGATTTTTCTAGTGTATATCATCCTGGTCCAAATGCTCCACTTAATTGGGTGCGTGCATGTTTGCATTTTTTGCTTCCTGATACAGTGGGGAAACAGCATATAGATGGAAAAATGGATATAGAGACGAAGGATAAATTTGCGGGGAAAATCTTGATGGGTGTAAACTTCTATGGAAATAATTATGTTCTTCCAAAAGGTACCAAAATTGCATTTGTTGATTTAGCTGCTCGAATCATTACATAGAAAATGCATTTGATTTCTGAGCATGTGTGGCTTTATCAGGGGAGATTAGAATCGGTATATTGCACACTTCACCTAACTATTTGTGTTGCTGCAAACAGGTGGTGGGCCTATTCTGGGTCATGAATACCTTTCACTGCTCAGAATGCATAGGCCAAAGTTGCATTGGGATAAGCAGAGCATGGAACATTATTTTGATTATGAAGAACATTCAAAGAAGCATAGAGTTTTTTACCCTTCTTTGGAGTCAATTTCTGCAAGGCTAGAAGAGGCACGAGCATGGGGTGTTGGTTTATCCATCTGGGAAATAGGCCAGGGACTGGATTATTTTTTTGATATTCTGTAGTTTCACAAAACTGTTCTGCTCATAGTGCTGGCATTAGTACAGTTTCTAATCTCTTGGGAATCTCTATTAGGGTAATTCAATCTAATGAATATAAAAAGGTACTAAAGTGCAACAATATAGAAGTGTGCAGATTTTTTAAACTTAAAGACTGAATAAATCATGCACCCTTGGATGTATATAAGAAATCGGCACATTTAATGTAAGTTTATT
>CO8
TAAATGATATCTTGTGGTTTGCGGCCTTTTTTTGTTTAAAAGGTTTACTTGTCTGTCACTATGTTTTCTTGCCAAAAGGTCTCTAAATTGGTGATG-GAAGACAT--TTTTTTTATCATTCATTCATTTGTTTTTCTCAACATTGCTTTTAGTAACGTGGACCAATCTTTATTGCTGATTCTTGCAGATGAATTTTTATATTCCAT-CCATCAGAATTGAATTTAACTT---TGAATTTATTTTTTAT---GGATGCACTCATTAAAGTCTGGATGCTAATTGACAACAGATACTCCCTAGAGTTTTATTGGAAGCATCGCCTACAGAATTTTTGACAAAGAAAATGCAAAGGAAGCAAGTGATTGATCTTATTGTTTCTGAATGCAAGTGAGTGATTCGCTT-TCTCATGATTACAATCTGTGCCATTGGTATTAGA------TTGGTTTGTCCTTTAATGTAATTGCTACATATGCATTTAGAAACATGGGATTTGATGGTGTGGTCATTGAGGCATGGTCAGTGTGGACAGCTTATGGTGTTCTAAAAGATCCAAGATTACGGAAGATGGTAACATGAAAATGAACCTTTAATTCTCCATTGAAGATATCTGATTAGACTGAATATTAAGTTACACATCTATTTGTACTATTTTCTTCTTCCCAATATTACAGGCATTACAATTTCTTGAAGAGCTGGGGTCTATGCTGCACACAACAAAGGTAGAGTACGGGCTTGATGGTAACTTGCAGTTGGTGTTTGTCATATCTCCACCAAATCAGAATGATCCTGACATGTTTACAGCAACTGATATAGCAAGACTGAGCAACCACGTTGATGGTTTTTCACTTATGACGTATGATTTTTCTAGTGTTTATCGTCCTGGTCCAAATGCTCCACTTAATTGGGTGCGTGCATGTTTGCATTTTTTGCTTCCTGATACAGTGGGGAAACAGCATGTAGATGGAAAATGGGATATAGAGACCAAGGATAAATTTGCGGGGAAAATCTTGATGGGTATAAACTTCTATGGAAATAATTATGTTCTTCCAAAAGGTACCAAAATTGCATTTGTTGATTTAGCTGGTCAAATCATTACATAGAAAATGCATTTAATTTCTGAGCATGCGTGGCTTTATCAGGGGAGATTAGAATCACTAAATTGTCCAGTTCACCTAACTAATTGTGTTGCTGCAAACAGGTGGTGGGCCTATTCTGGGTCATGAGTACCTTTCACTGCTCAGAATGCATAGGCCAAAGTTGCATTGGGATAAGCAGAGCATGGAACATTATTTTGATTATGAAGAACATTCAAAGAAGCATAGAGTTTTTTACCCTTCTTTGGAGTCAATTTCTGTAAGGCTAGAAGAGGCACGAGCATGGGGTGTTGGTTTATCTATATGGGAAATAGGCCAGGGACTGGATTATTTTTTTGATATTCTGTAGTTTCACAAAACTGTTCTGCTCATAGTGCTGGCATTAGTACAATTTCTAATCTCTTGGGAATCTCTATTAGGGTAATTCAATCTAATGAATATAAAAAGGTACTAAAGTGCAACAATATAGAAGTGTGCAGATTTTTTAAACTTAAAAACTGAATAAATCATGCACCCTTGGATGTATATAAGAAATCGGCACATTTAGTGAACGTTAATT
>CP16
TAAATGATATCTTGGGGTTTGCGGCATTTATTTGTTTAAAATGTTAAGTCATCTGTCACTAAGTTTGCTTGCCAAAGGGTCTCTAAATTGGTGATG-AAAGGCATGATTTCTTATCAATTCATTTGTCTATTTTTCACAACAGTGCTTTTAGTTGCGTGGAACAGCTTTTATTACTAGTTCTTGCATTTGAATTTTTATATTTGAT-------------CCTTTAGAAT---TGAATTTATGTTTTGT----GATGCACTTATTAAAGTCTGGGTGCTAATTGAAAACAGATACTTCCTAGATTTCTATTGGAAGCATCACCTACAGAATTTTTGACAAAGAAAATGCAAAGGAAGCAAGTGATTGATCTTATTGTTTCTGAATGCAAGTAAGTGATTAGCTT-TCTCGAGATTACTTTTACTTCCTTTGGTATTAGATTCCATTTGGTTTGTCCTTTGATGTAATTGCTATTTATGTATTTAGAAACATGGGATTTGATGGTGTGGTCCTTGAGGCATGGTCAGTGTGGACAGCTTATGGCATTCTAAAAGATCCAAGATTACGGAAGATGGTAAAATAATAATTTATGTTAAATTCTCCATTAAAGATAGGTGCTTAGACTGAATATTAAGTTATACATCTATTCACAGTATTATCTTCTTCTCAATATTACAGGCATTACAATTTCTTGAAGAGCTTGGGTCTATGCTGCACTCAACTAAGGTAGAGTACAGGCTTGATGGTAACTTGCAGTTGGTGTTTGTCATATCTCCACCAAATCAGAATGATCCTGACATGATTACAGCAACTGATATAGCAAGACTGAGCAACCATGTTGATGGGTTTTCACTTATGACATATGATTTTTCAAGTGTATATCATCCTGGTCCAAATGCTCCACTTAATTGGGTGCGGACATGTTTGCATTTTTTGCTTCCCGATACAGTGGGAAAACTGCTTATAAATGGAAAAATGGATATAGAGACCAAGGATAAATTTGCGGGGAAAATCTTAATGGGTATAAATTTCTATGGAAACGATTATGTTCTTCCACAAGGTATCAAAATTACAATTGTTGATTTACCTAGTTGAATTGTTATATGGAAAATGCATTTGATTTCTCAGCACGTGTGCCTTTATCAGTGGAAATTAGAATCACTATATTGCACACTTTCCCTAACTAATTGTGTCGCTGCAAACAGGTGGTGGGCCTATTCTGGGTCATGAATATCTTTCACTGCTACGAATTCATAAGCCAAAGTTGCATTGGGATAAAAAGAGCATGGAACATTATTTTGATTATGAAGAACATTTAAAGAAGCATAGAGTTTTTTACCCTTCTTTGGAGTCATTTTCTGTAAGGCTAGAAGAGGCACGAGGATGGGGTGTTGGTTTATCCATCTGGGAAATAGGCCAGGGACTGGATTACTTTTTTGATATTCTGTAGTTTCACAAAATTGTTCTGCTCGTAGTGCTGACATTAGTACAATTTCTGATCTCTCGGGAATCTCTATTAGAGTATTTCAATCTAAGAAAAATAAAAAACTCATAAAGTGTAACGGTATAGAAGTGTGCAGAATTTTTAAACTTAAAGACTGAGTAAATCATGCACCCTTGGATGTATGTGATAGATCAATGCACTTAGTGTAAGTTAATT
>CP161
TAAATGATATCTTGGGGTTTGCGGCATTTATTTGTTTAAAATGTTAAGTCATCTGTCACTAAGTTTGCTTGCCAAAGGGTCTCTAAATTGGTGATG-AAAGGCATGATTTCTTATCAATTCATTTGTCTATTTTTCACAACAGTGCTTTTAGTTGCGTGGAACAGCTTTTATTACTAGTTCTTGCATTTGAATTTTTATATTTGAT-------------CCTTTAGAAT---TGAATTTATGTTTTGT----GATGCACTTATTAAAGTCTGGGTGCTAATTGAAAACAGATACTTCCTAGATTTCTATTGGAAGCATCACCTACAGAATTTTTGACAAAGAAAATGCAAAGGAAGCAAGTGATTGATCTTATTGTTTCTGAATGCAAGTAAGTGATTAGCTT-TCTCGAGATTACTTTTACTTCCTTTGGTATTAGATTCCATTTGGTTTGTCCTTTGATGTAATTGCTATTTATGTATTTAGAAACATGGGATTTGATGGTGTGGTCCTTGAGGCATGGTCAGTGTGGACAGCTTATGGCATTCTAAAAGATCCAAGATTACGGAAGATGGTAAAATAATAATTTATGTTAAATTCTCCATTAAAGATAGGTGCTTAGACTGAATATTAAGTTATACATCTATTCACAGTATTATCTTCTTCTCAATATTACAGGCATTACAATTTCTTGAAGAGCTTGGGTCTATGCTGCACTCAACTAAGGTAGAGTACAGGCTTGATGGTAACTTGCAGTTGGTGTTTGTCATATCTCCACCAAATCAGAATGATCCTGACATGATTACAGCAACTGATATAGCAAGACTGAGCAACCATGTTGATGGGTTTTCACTTATGACATATGATTTTTCAAGTGTATATCATCCTGGTCCAAATGCTCCACTTAATTGGGTGCGGACATGTTTGCATTTTTTGCTTCCCGATACAGTGGGAAAACTGCTTATAAATGGAAAAATGGATATAGAGACCAAGGATAAATTTGCGGGGAAAATCTTAATGGGTATAAATTTCTATGGAAACGATTATGTTCTTCCACAAGGTATCAAAATTACAATTGTTGATTTACCTAGTTGAATTGTTATATGGAAAATGCATTTGATTTCTCAGCACGTGTGCCTTTATCAGTGGAAATTAGAATCACTATATTGCACACTTTCCCTAACTAATTGTGTCGCTGCAAACAGGTGGTGGGCCTATTCTGGGTCATGAATATCTTTCACTGCTACGAATTCATAAGCCAAAGTTGCATTGGGATAAAAAGAGCATGGAACATTATTTTGATTATGAAGAACATTTAAAGAAGCATAGAGTTTTTTACCCTTCTTTGGAGTCATTTTCTGTAAGGCTAGAAGAGGCACGAGGATGGGGTGTTGGTTTATCCATCTGGGAAATAGGCCAGGGACTGGATTACTTTTTTGATATTCTGTAGTTTCACAAAATTGTTCTGCTCGTAGTGCTGACATTAGTACAATTTCTGATCTCTCGGGAATCTCTATTAGAGTATTTCAATCTAAGAAAAATAAAAAACTCATAAAGTGTAACGGTATAGAAGTGTGCAGAATTTTTAAACTTAAAGACTGAGTAAATCATGCACCCTTGGATGTATGTGATAGATCAATGCACTTAGTGTAAGTTAATT
>CR44
-----------------------------------------------------------------GTTATGCCTCACTCTCTTTTTATTTCTGACACTAAATTAAGTAGCCATTACTTTGGGCTGGAGGAGTGTGTCCTGTTCTCCCTTTTGGTCAGGGGGTGCGATGGGAAGCA--TTTCTAATTTACCGTCTCGCTGTTCCAAAGGGAGTCGGACATAATTTTTCTTTTGAGTGTCAAATTTATTCCATTTATTTACTGACTGAAGTCCACCATCCAATTAAAAGCAGATTCTGCCTAGGGTCATATTGGAAGCATCACCCGTACAGTTGTTGACAAAGAAGAGACAAAGGAAGCAAGCAATTGATCTAATCATTTCTGAATGCAAGTGAGTGACTTTGTT-TATGTTCTCTTCTTTTAGTTCCATTGGTATTGGGTTTCCTTGTAAGTCTATTTTGAAGTTGTTTTAATTTAGTTATGTAGAAACATGGGGTACGATGGTGTTGTACTTGAAGCCTGGTCAATATGGACTGCTTATGGCATTTTAAAAGATCCAAGCTTACGTCAAATGGTAAATTAAGATTGAATGCAACCTCTCCTGTTTAACATAC-----------------------------------------------------------------------------------------------------------------------------------------------------------------------------------------------------------------------------------------------TTCTTAGTCCTGTGTTGAAAATGGTTCCATTCTTTAGAGAGTTAGTTAACAAACACCATCTTCA-----------------------------------------------------------------------------ATGGTTCTGCATGTATTATTAATGCTGTGATGGAACTTTTTCAAGAGTAAATAGGTTTAGTGGGGATTGTCC--TTTTCAAATTCCAAGTTGAATCTCTGAAGCTAACTAAGGTAGTTGTTTTAGGGT------------------------------------------------------------------------------------------------------------------------------------------------------------------------------------------------------------------AGTTTATGCAAACTGATATGTTAAGTGTAAA--------------------------CCAATATTTATTTATTGATGGTT--------------------------------------------------------------------------------------------------------------------------------------------------------------------------------------------------------------------------------------------------------
>CT15
---------------------------------------------------------------------------------ATTGAATTTGCTTTT-GAATTTATGTTTTGTGATGCACTAGTTCTTGCATTT------------------------------------------GAATTTTTATATTTGATCCTTTAGAATTGAA---------------TTTGCTTT---TGAATTTATGTTTTGT----GATGCACTTATTAAAGTCTGGGTGCTAATTGAAAACAGATACTTCCCAGATTTTTATTGGAAGCATCACCTACAGAATTTTTGACAAAGAAAATGCAAAGGAAGCAAGTGATTGATCTTATTGTTTCTGAATGCAAGTAAGTGATTAGCTT-TCTCGGGATTACTTTTACTTCCATTGGTATTAGATTCCATTTGGTTTGTCCTTTGATGTAATTGCTATTTATGTATTTAGAAACATGAGATTTGATGGTGTGGTCCTTGAGGCATGGTCAGTGTGGACGGCTTATGGCATTCTAAAAGATCCAAGATTACGGAAGATGGTAAAATAATAATGAATGTTAAATTTTCCATTAAAGATAGGTGCTTAAACTGAATATTAAGTTATACATCTATTCAAAGTATTTTCTTCTTCTCAATATTACAGGCATTACAATTTCTTGAAGAGCTTGGGTCTATGCTGCACTCAACAAAGGTAGAGTACAGGCTTGATGGTAACTTGCAGTTGGTGTTTGTCATATCTCCACCAAATCAGAATGATCCTGACATTATTACAGCAACTGATATAGCAAGATTGAGCAACCATGTTGATGGGTTTTCACTTATGACATATGATTTTTCAAGTGTATATCATCCTGGTCCAAATGCTCCACTTAATTGGGTGCGGGCATGTTTGCATTTTTTGCTTCCCGATACAGTGGGAAAACTACTTATAAATGGAAAAATGGATATAGAGACCAAGGATAAATTTGCGGGGAAAATCTTAATGGGTATAAATCTCTATGGAAACGATTACGTTCTTCCAAAAGGTATCAAAATTACAATTGTTGATTTAGCTAGTTGAATTGTTATATGGAAAATGCATTTGATTTCTCACCACGTGTGCCTTTATCAGTGGAAATTAGAATCACTATATTGCACACTTTCCCTAACTAATTGTGTCGCTGCAAACAGGTGGTGGGCCTATTCTGGGTCATGAATATCTTTCACTGCTACGAATTCATAGGCCAAAGTTGCATTGGGATGAAAAGAGCATGGAACATTATTTTGATTATGAAGAACATTTAAAGAAGCATAGAGTTTTTTACCCTTCTTTGGAGTCAATTTCGGTAAGGCTAGAAGAGGCACGAGGATGGGGTGTTGGTTTATCCATCTGGGAAATAGGCCAGGGACTGGATTACTTTTTTGATATTCTGTAGTTTCACAAAATTGT-CTGCTCGTAGTGCTGGCATTAGTACAATTTCTGATCTCTTGGGAATCTCTATTAGGGTATTTCAATCTAAGAAAAATAAAAAACTCATAAAATGTAACAGTATAGAAGTGTGCAGAATTTTTAAACTTAAAGACTGTGTAAATCATACACCCTTGGATGTATGTGAGAGATCAATGCACTTAGTGTAAGTTAATT
>DA12
--------------------------------------------------------------------------------------------------------------------ATTTCATTCATTTTTTTTTCGCAACATTGCTTTTAGTAATGTGGAACAATCTATATTGCTGATTCTTGCAGATGAATTTTTATATTCCAT-CCATCAGAATTGAATTTACCGT---TGAATTTATTTTTTAT---GGATGCACTCATTAAAGTCTGGGTGCTAATTGAAAACAGATACTTCCTAGAGTTTTATTGGAAGCATCACCTACAGAATTTTTGACAAAGAAAATGCAAAGGAAGCAAGTGATTGATCTTATTGTTTCTGAATGCAAGTGAGTGATTCGCTT-TCTCACGATTACAATCTGTGCCATTGCTATTAGCTTCCTTTTGGTTTGTCCTTTGATGTAATTGCTACGTATATATTTAGAAACATGGGATTTGATGGTGTCGTTGTTGAGGCATGGTCAGTGTGGACAGCTTATGGCATTCTAAAAGATCCAAGATTACGGAAGATGGTAAAATGAAAATGAACCTTTAATCCTCCATTAAAGATAAGTGATTAGACTG-ATATTAAGTTATACATCTATTTATACTATTTTCTTCTTCCCAATATTACAGGCATTACAATTTCTTGAAGAGCTTGGGTCTATGCTGCACACAACAAAGGTAGAGTACAGGCGTGATGGTAACTTGCAGTTGGTGTTTGTCATATCTCCACCAAATCAGAATGATCCTGACATGTTTACAGCAACTGATATAGCAAGACTGAGCAGCCACGTTGATGGTTTTTCACTTATGACTTATGATTTTTCGAGTGTATATCATCCTGGTCCAAATGCACCACTTAATTGGGTGCGTGCATGTTTGCATTTTTTGCTTCCTGATATGGTGGGGAAACAGCATATAGATGGAAAAATGGATATAGAGACCAAGCATAAATTTGCAGGGAAAATCTTGATGGGTATAAATTTCTACGGAAATAATTATGTTCTTCCAAAAGGTACCGAAATTACATTTGCTGATTTAGCTAGTCGAATCATTACATGGAAAATGCACTTGATTTCTGAGCATGCGTGCTTTTATCAGGGGAGATTAGAATCACTATATTATACGCTTCACCTAACTAATTGTGTTGCTGCAAACAGGAGGTGGGCCTATTCTGGGTCATGAATATCTTTCACTGCTCAGAATGCATAGGCCAAAGTTACATTGGGATAAGCAGAGCATGGAACATTATTTTGAGTATGAAGAACATTCAAAGAAGCATAGAGTTTTTTACCCTTCTTTGGAGTCAATTTCTGTAAGGCTAGAAGAGGCACGAGCAAGGGGTGTTGGTTTATCCATCTGGGAAATAGGCCAGGGACTGGATTATTTTTTTGATATTCTGTAGTTTCACAAAACTGTTCTGCTCATAGT--------------------------------------------------------------------------------GTGCAACAATATAGAGGTGTGCAATTTTTTAAAACTTACAGACTGAATAAATCATCCACCCTTGGATGTATATGAGAGATCGCCACACTTAGTGTAAGTTAATT
>DB53
-------------------------------------------------------------------------------------------------------ATAAC---ACTTCTTTCCATTCATTTATTTTTCTCAATGCGGCCTTTAGTTCGGTTTATCTGCTCTACAAAT----GTTTGAATA-TGAATCTTAGTATTCTGTGATGTTGCATAGTATCTTTTATTTGCTAAGTTGCATGTTGCAGCTTGTTTGCTAACAAAAAGCCTCTGGCCAATTGAAAGCAGATACTTCCTAGAGTTATATTGGAAGCATCACCCATAGAATTGTTGGCGAAGAAGAAGGAAAGGAATGAAGTGATCAATCTTATTGTTTCTGAATGCAAGTAGGTGGTTGCCTCTTATGTTTATTAGTTTTACTTAA----ATATTAGCATCTATTGATG-ACTCCTTCGATAATATTTTGACTTGCATATTTAGAAACATGGGATTTGATGGTGTTGTGCTTGAGGCATGGTCCGTGTGGGCATCTTATGGAATTCTAAAAGATCCAAGCTTGCGGAAAATGGTAAATAA----------AAAAGCTTTCCTATTAATATCT--------------------------------------------------------------------------------------------------------------------------------------------------------------------------------------------------------------------------------------------------GAGGCTGTAAATTGAAAATGGTTCATCCTCTAAACTTCATTATTTTATAGAATGAAT---------------------------------------------------------------------------------------ATTTATGAGGA-TTTTCATTTCTTGCACTCTATTTTGAGAGGATAGAACAAAATTTAGGAATGAAGATGCTCATCAAAATATTCTAAATAGTTGCATGTCTGAAGTTTGTTCATTTTAAA---------------------------------------------------------------------------------------------------------------------------------------------------------------------------------------------------------------------TTCACAAAGATCTCCGATTTGAGTTTTTTA--------------------------AATAGTTTGAACTGCTTACTATGTATGATGGATTGTGGATGTCCTAGAGTGTAGGAG----------------------------------------------------------------------------------------------------------------------------------------------------------------------------------------------------------------------
>DC1
CTAAAATTGCCTTGCCGTCCCAATTACTTGCACTGATGTTCCCTGCAGCCCCTCTTACCCGTATTGACATCCCCTGAAGTCTCCATCCCCTTGCAACAC-CAAATAAC---ACTTCTTTCCATTCATTTATTTTTCTCAATGCGGCCTTTAGTTCGGTTTATCTGCTCTACAAAT----GTTTAAATA-TGAATCTTAGTATTCTGTGATGTTGCATAGTATCTTTTATTTGCTAAGTTGCATGTTGCAGCTTGTTTGCTAACAAAAAGCCTCTGGCCAATTGAAAGCAGATACTTCCTAGAGTTATATTGGAAGCATCGCCTATAGAATTGTTGGCGAAGAAGAAGGAAAGGAACGAAGTGATCAATCTTATTGTTTCTGAATGCAAGTAGGTGGTTGCCTCTTATGTTTATTAGTTTTACTTAA----ATATTAGCATCTATTGATG-ACTCCTTTGATAATATTTTGACTTGCATATTTAGAAACATGGGATTTGATGGTGTTGTGCTTGAGGCATGGTCAGTGTGGGCATCTTATGGAATTCTAAAAGATCCAAGCTTGCGAAAAATGGTAAATAA----------AAAAGCTTTCCTATTAATATCT--------------------------------------------------------------------------------------------------------------------------------------------------------------------------------------------------------------------------------------------------GAGGCTGTAAATTGAAAATGGTTCATCCTCTAAACTTCATTATTTTATAGAATGAAT---------------------------------------------------------------------------------------ATTTATGAGGA-TTTTCATTTCTTGGACTCTATTTTGAGAGGATAGAACAAAATTTAGGAATGAAGA-----------------------------------------------------------------------------------------------------------------------------------------------------------------------------------------------------------------------------------------------------------------------------------------------------------------------------------------------------------------------------------------------------------------------------------------------------------------------------------------------------------------------------------------------------------------------------------------------------------------
>DD1
---------------------------------------------------------------TTGACATCCCCTGAAGTCTCCATCCGTGTGTAACAC-CAAATAACGCAACTTGTTTTCATTCATTTATTTTTCTCAACACTGCCTTTATTTCACTTTATCTACTCTACAAGT----GTTTACATA-TGAATCTTATTATTCTGTCATTTTGCATAGTGTCTCTTACTTGCTAAGTTGCGTGTTGCAGCTTGTTTTCTAACAACAA-GCCTTGGCCAATTGAAAACAGATACTTCCTAGAGTTATATTGGAAGCATCGCCTATAGAATTGTTGGCAAAGACGAAGGAATGGAAGCAAGTGATCAATCTTATTGTTTCTGAATGCAAGTAGGTGGTTGCCTCTTATGTTTATTAACTTTACTTAA----ATATTAGCATCCATTGATT-ACTCCTTCGATAATATTTTCACTTGCATATTTAGAAACATGGGATTTGATGGTGTTGTGCTTGAGGCATGGTCAGTGTGGGCATCTTATGGAATTCTTAAAGATCCAAGCTTGCGGAAAATGGTAAATAA----------AAAACCTTTCCTATTAATATCT--------------------------------------------------------------------------------------------------------------------------------------------------------------------------------------------------------------------------------------------------CAGGCTGTAAATTGAAAATGGTTCATCCTCTAAAACCCATTATTTTATTGAATGAAT---------------------------------------------------------------------------------------ATTTATGAGGA-TTTTCATTTCTTGGAATCTATATTGAGAGGATAGAACGTAATTTAGGAATGAAGATGCTGATCAAAATATTCTAAGTAGTTTCATGTCTGAAGCTTCTTCATTTTAAA---------------------------------------------------------------------------------------------------------------------------------------------------------------------------------------------------------------------TTCTCTAAGATCTTGGATGTGAT-TTTTTA--------------------------AATATGTTGAACTACTTGCTATGTACTAT--------------------------------------------------------------------------------------------------------------------------------------------------------------------------------------------------------------------------------------------------
>DIM50
---------------------------------------------------------------------------------------------------------------------------------------------------------------------------------------------------------------------------------------------------------------------------------------------------------------------------CATCGCCTATAGAATTGTTGGCAAAGACGATGGAATGGAAGTAAGTGATCAATCTTATTGTTTCTGAGTGCAAGTAGGTGGTTGCCTCTTATGTTTATTAACTTTACTTAA----ATATTAATATCCATTGATT-ACTCCTTCGATAATATTTTCACTTGCATATTTAGAAACATGGGATTTGATGGTGTTGTGCTTGAGGCATGGTCAGTGTGGGCTTCGTATGGAATTCTAAAAGATCCAAGCTTGCGGAAAATGGT-AATAA----------AAAACCTTTCCTATTAATATCT--------------------------------------------------------------------------------------------------------------------------------------------------------------------------------------------------------------------------------------------------CAGGCTGTAAATTGAAAATGGTTCATCCTCTAAAACTCATTATTTTATTGAATGAAT---------------------------------------------------------------------------------------ATTTATGAGGA-TTTTCATTTCTTGGAATCTATTTTGAGAGAATAGAACGTAATTTAGGAATGAAGATGCTGATCAAAATATTCTAAGTAGTTTCATGTCTGAAGCTTCTTCATTTTAAA---------------------------------------------------------------------------------------------------------------------------------------------------------------------------------------------------------------------TTC------------------------------------------------------------------------------------------------------------------------------------------------------------------------------------------------------------------------------------------------------------------------------------------------------------------------------------
>FC13
---------------------------------------------------------------------------------------------------------------------------------------------------------------------------------------------------------------------------------------------------------------------------------GTGCTAATTGAAAACAGATACTTCCTAGAGTTTTATTGGAAGCATCGCCTACAGAATTTTTGACAAAGAAAATGCAAAGGAAGCAAGTGATTGATCTTATTGTTTCTGAATGCAAGTGAGTGATTCGCTT-TCTCACAATTACAATCTGTGCCATTGCTATTAGCTTCCTTTTGGTTTGTCCTTTGATGTAATTGCTACGTATATATTTAGAAACATGGGATTTGATGGTGTCGTCGTTGAGGCATGGTCAGTGTGGACAGCTTATGGCATTCTAAAAGATCCAAGATTACGGAAGATGGTAAAATGAAAATGAACCTTTAATCCTCCATTAAAGATAAGTGATTAGACTGAATATTAAGTTATACATCTATTTATACTATTTTCTTCTTCCCAATATTACAGGCATTACAATTTCTTGAAGAGCTTGGGTCTATGCTGCACACAACAAAGGTAGAGTACATGCTTGATGGTAACTTGCAGTTGGTGTTTGTCATATCTCCACCAAATCAGAATGATCCTGACATGTTTACAGCAACTGATATAGCAAGACTGAGCAACCACGTTGATGGTTTTTCACTTATGACTTATGATTTTTCGAGTGTATATCATCCTGGTCCAAATGCACCACTTAATTGGGTGCGTGCATGTTTGCATTTTTTGCTTCCTGATATGGTGGGGAAACAGCATATAGATGGAAAAATGGATATAGAGACCAAGCATAAATTTGCGGGGAAAATCTTGATGGGTATAAATTTCTACGGAAATAATTATGTTCTTCCAAAAGGTACCAAAATTACATTTGCTGATTTAGCTAGTCGAATCATTACATGGAAAATGCATTTGATTTCTGAGCATGCGTGCTTTTATCAGGGGAGATTAGAATCACTATATTGCACACTTCACCTAACTAATTGTGTTGCTGCAAACAGGAGGTGGGCCTATTCTGGGTCATGAATATCTTTCACTGCTCAGAATGCATAGGCCAAAGTTGCATTGGGATAAGCAGAGCATGGAACATTATTTTGATTATGAAGAACATTCAAAGAAGCATAGAGTTTTTTACCCTTCTTTGGAGTCAATTTCTGTAAGGCTAGAAGAGGCACGAGCAAGGGGTGTAGGTTTATCCATCTGGGAAATAGGCCAGGGACTGGATTATTTTTTTGATATTCTGTAGTTTCACAAAACTGTTCTGCTCATAATTCTGGCATTAGTACAATTTCTAATCTCTTGTGAATCTCTATTAGGGTAATTCAATCTAATGAAAATAAAAAGGTTCTAAAGTGCAACAATATAGAAGTGTGCAATTTTTTAAAACTCAAAGACTGAATAAATCATGCACCCTTGGATGTATGTGAGAGATCGGCACACTTAGTGTAAGTTAATT
>FTS1
-----------------------------------------------------------------GACATCCCCTGAAGTCTCCATCCCCATGCAACAC-CAAATAAC---ACTTCTTTCCATTCATTTATTTTTCTCAAAGCGGCCTTTAGTTCGTTTTATCTGCTCTACAAGT----GTTTACATA-TGAATCTTAGTATTCTGTCATGTTGCATAGTATCTTTTATTTGCTAAGTTGCATGTTGCAGCTTGTTTGCTAACAAAAAACCTCTGGCCAATTGAAAGCAGATACTTCCTAGAGTTATATTGGAAGCATCGCCTGTAGAATTGTTGGCGAAGAAGAAGGAAAGGAAGCAAGTGATCAATCTTATTGTTTCTGAATGCAAGTAGGGGGTTGCCTCTTATGTTTATTAGTTTTACTTAA----ATATTAGCATCTATTGATG-ACTCCTTCGATAATATTTTGACTTGCATATTTAGAAACATGGGATTTGATGGTGTTGTGCTTGAGGCATGGTCAGTGTGGGCATCTTATGGAATTCTAAAAGATCCAAGCTTGCGGAAAATGGTAAATAA----------AAAAGCTTTCCTATTAATATCT--------------------------------------------------------------------------------------------------------------------------------------------------------------------------------------------------------------------------------------------------CAGGCTGTAAATTGAAAATGGTTCATCCTCTAAACTTCATTATTTTATTGAATGAAT---------------------------------------------------------------------------------------ATTTCTGAGGA-TTTTCATTTCTTGGACTCTATTTTTAGAGGATAGAACAAAATTTAGGAATGAAGATGCTCATCAAAATATTCTAAATAGTTGCATGTCTGAAGTTTGTTCATTTTAAA---------------------------------------------------------------------------------------------------------------------------------------------------------------------------------------------------------------------TTGACAAAGATCTCGGATGTGAG-TTTTTA--------------------------AATAGTTTGACCTGCTTACTA----------------------------------------------------------------------------------------------------------------------------------------------------------------------------------------------------------------------------------------------------------
>FTS2
-------------------CCAATTACTTGCACTGATGTTCCCTGCAGCCCCTCTTACCCGTATTGACATCCCCTGAAGTCTCCATCCCCATGCAACAC-CAAATAAC---ACTTCTTACCATTCATTTATTTTTCTCAAAGCGGCCTTTAGTTCGTTTTATCTGCTCTACAAGT----GTTTACATA-TGAATCTTAGTATTCTGTCATGTTGCATAGTATCTTTTATTTGCTAAGTTGCATGTTGCAGCTTGTTTGCTAACAAAAAACCTCTGGCCAATTGAAAGCAGATACTTCCTAGAGTTATATTGGAAGCATCGCCTGTAGAATTGTTGGCGAAGAAGAAGGAAAGGAAGCAAGTGATCAATCTTATTGTTTCTGAATGCAAGTAGGGGGTTGCCTCTTATGTTTATTAGTTTTACTTAA----ATATTAGCATCTATTGATG-ACTCCTTCGATAATATTTTGACTTGCATATTTAGAAACATGGGATTTGATGGTGTTGTGCTTGAGGCATGGTCAGTGTGGGCATCTTATGGAATTCTAAAAGATCCAAGCTTGCGGAAAATGGTAAATAA----------AAAAGCTTTCCTATTAATATCT--------------------------------------------------------------------------------------------------------------------------------------------------------------------------------------------------------------------------------------------------CAGGCTGTAAATTGAAAATGGTTCATCCTCTAAACTTCATTATTTTATTGAATGAAT---------------------------------------------------------------------------------------ATTTCTGAGGA-TTTTCATTTCTTGGACTCTATTTTTAGAGGATAGAACAAAATTTAGGAATGAAGATGCTCATCAAAATATTCTAAATAGTTGCATGTCTGAAGTTTGTTCATTTTAAA---------------------------------------------------------------------------------------------------------------------------------------------------------------------------------------------------------------------TTGACAAAGATCTCGGATGTGAG-TTTTTA--------------------------AATAGTTTGACCTGCTTACTATGTACAATGGATTGTGGATGTCCT----------------------------------------------------------------------------------------------------------------------------------------------------------------------------------------------------------------------------------
>GG1
----------------------------------------------------------------------------------------------------------------------------------------------------------------------------------------------------------------------------------------------AATGTCTGCCTAAGGGATTGTTTTAGTATTTCCACTGACTCATTAAAAACAGATACTGCCTAGAGTCATACTGGAAGTACCACCTGGAGAGTTTTTGACAAAGAAGAGACAAAGGAAGCATGGAATTGGTCTCATTGTTTCTGAATGCAAGTAGGTGACTTTGAT-TATGCTCCCCATTTTTAGTT-CATGGGTTTGACAATTTATTGAAAGTCTTTCTTGAAGTCTTTTTATCTTTTTTCTGTAGAAACATGGGGTATGATGGCATTGTGCTCGAGGCGTGGTCAATATGGACAGCTTATGGTATTCTAAGAGATCCAAGCTTACGCCAGCTGGTAAATACAGATTGAATGCCCTCTCCTACAAAAGTTACAC-------------------------------------------------------------------------------------------------------------------------------------------------------------------------------------------------------------------------------------------------CTTACTCTTGTATTGGAAGTTGCTCCTTTCTTCTGTCAGTTCAGTCGGTGAACTATTTT---------------------------------------------------------------------------------TTTATTTGCATGTGTTATGCTTTCAATCCTGGACACTTCTCTTTCAA---------------------------------AACGTTTTCTAAATGTTGGCTACCTGCTATAATATTCGAAT----------------------------------------------------------------------------------------------------------------------------------------------------------------------------------------------------------------------------------------------------------------------------------------------------------------------------------------------------------------------------------------------------------------------------------------------------------------------------------------------------------------------------------------------------------------
>HB41
TCTTCCTTATGCTGCAATCCCAGTTATTTGTACTGATGTCCCTTGCAGTCCCAGGTACCTGTACTGACATCCCCTGCAGTTTCCTTCCCCGTGTAACAC-CAAAAAACACTACTACTTTTCATTTATTTATTTTTCTCAATACTGCCTTTGATT-------TCTGCTCTACAAAT----GTTTTCTTA-TGAATCTAAGTATTCTGTCATTCTGCATATGATCTTTTACGTTGCATGTTGCATGTTGCAGCTTGTTTGCTAACTGCATTGTTTTGGCCAATTGAAAACAGATACTTCCTAGAGTTATATTGGAAGCGTCACCTATAGAATTGTTGGCAAAGAAGAAGGAAAGGAAGCAAGTGATCAATCTTATTGTTTCTGAATGCAAGTAAGTGGTAGACTCTTATGTTTATTAATTTTACTTAA----ATATTAGCTTCCATTTGGCTACTTTTTTTTTTGCATTTTCACTTGCATTTTTAGAAACATGGGATTTGATGGTGTTGTGCTCGAGGCTTGGTCAGTGTGGGCAGCTTATGGCATTCTAAAAGATCCAAGCTTGCGGAAAATGGTAATTGA----------AAAAACTTTCCTATTAATATGG--------------------------------------------------------------------------------------------------------------------------------------------------------------------------------------------------------------------------------------------------TGGGCTGTAAATCAAAAACAGTTCATCCTCTAAATCTCATTGTTTTATTGGATGAAT---------------------------------------------------------------------------------------TTATATGAGGA-TTTTTACTTCTTTGAATCTATTATGTGA--------------------------------------------------------------------------------------------------------------------------------------------------------------------------------------------------------------------------------------------------------------------------------------------------------------------------------------------------------------------------------------------------------------------------------------------------------------------------------------------------------------------------------------------------------------------------------------------------------------------------------------------
>JO20
-----------------------------------------------------------------------------------------------------------------------------------------------------------------------------------------------------------------------ATAATATATTTAGTAGCCAATCCAATTGACTGCACCTTTGTTTGTAAAAAAAGAAGCTTCCCAAAGTTGGCCCCCAAGCTGAGAATATATTGTTCGCAAGTACTTAACTGAGAAATATGGTTCA--AAAATGCGAAAGAAGCAAGTGATTAATCTTGTTGTTTCTGAATGCAAAAATATGGGATTTGA-TGGTGTGGTCCTTGAGGCATGG----TCAATATGGATAGCTCATGGCATTCTAAAA---GATCCAAGATCACAAAAGATGGCATTATACTTTCTTGAGTAACTTGCAGATGGTGTTTGTCATATATCCACCAAATTCAAGTCAGAATGATCCCAACATGATTACAACTACTGATAT--AGC-----AAGACTGAGCAAGTGAGTATAG-------------------------------------------------------------------------------------------------------------------------------------------------------------------------------------------------------------------------------------------------TTGAATTTTCATCAAATGCCCAATTATATTCATCCTAGGGACATTTGAAGAAACTGCA-------------------------------------------------------------------------------------------------AGTCTATTGGCAGGTGCATGGTTATATGAAGATTTGAGTTCTATATTTTGATTGAATAGACTTTCTTTCAAACCCGATTCAGGGA-------------------------------------------------------------------------------------------------------------------------------------------------------------------------------------------------------------------------------------------------------------------------------------------------------------------------------------------------------------------------------------------------------------------------------------------------------------------------------------------------------------------------------------------------------------------------------------
>JU21
-------------AAAATACAGAACATCCAGTAGAATGCTAATCATTTATGGAAACAATTGACTTATCAAGTGGGTGTGTATTAAGGATGATCACG-AATCATCTTGCGAGATCGCAATGTCACCACAGTTCTTGTGAAACACTTGTACCAGGTTTGAGAAAAATCAAGAGCTAT--ATTTGTCTATGCATTAAGACAAATCAATCCCAGCTCAAGGAGACTGATCTGCTCAATAGAGGAATA--TAAAGGTTATGAAATGGCAAAGAATTTCGCGCTAAGCTCACCCATGTGTCACCTGTCTGAGTTGGGACAGAGCTACAGTTGTTAGGCAGACATGATGCTAATCAGCAGTGGATTGCTGAAGTTCGTAAGGATGGGCATCCTTTGATACTTCCTAGATTTTATTGGAAGCGTCACGTATAGAATTTTTGACAAAGAAAATGCGAAGAAGCAAGTGATGATCTTATTGTTTCTGAATGCAAAAACATGGGATTCGATGGTGTGGTCCTTGAGGCATGGTCAGTGTGGACAGCTTGCGGCATTCTAAAAGATCCAAGATTGTGGAAGATGGCATTACA----------ATATCTTGAAGAGCTCGGGTCT-------------------------------------------------------------------------------------------------------------------------------------------------------------------------------------------------------------------------------------------------ATGCTGCATTCAACGATGGCAGATCACAGGCTTTCTCAAAATCGATGCCAAATGGAAAATTTCCAAACTCAGTCCTC-------------------------------------------------------ATTGACAGAAGACTCACGATCTATGCCACCATCAAATTCACTCTCAGTAGAAGAAACGAATGACTGTCACCAGAGATAGGGAGGAATCCATGTGTAGTACCTAAAGCCGTGCTGATGGTTGAGACTGTGGCGGC--------------------------------------------------------------------------------------------------------------------------------------------------------------------------------------------------------------------TTTGGTTTTGGCTGACCAGTTGATGCAGCAA-------------------------TATGTGCAGTGATAGTTCACTTCAAGCATCAGTGGATATGCAGCATGTGA-----------------------------------------------------------------------------------------------------------------------------------------------------------------------------------------------------------------------------
>KE1
-------------------------------------------------------------------------------------------------------------------------------------------------------------------------------------------------------------------------------------------------------------------------------------TGGGTTACCATTGATACTACCTAGAGTTGTATTAGAAGCATCGCCCACAGTATTGTTAATAAAGAGGAGGCAAAGGAATCAAGCATTTGATCTTAGTGTTTCTAA------------------------------------------------------------------------------------------------ATGAAAAAACATGGGATTTGATGGTGTTGTGCTTGAGGCCTGGTTGCAATGGGCAACTTATGTCATTCTAAAATATTCCAGCTTACACATGCATGACAAGGA-------ATCAGAGATTGAGATATCAATGTGT--------------------------------------------------------------------------------------------------------------------------------------------------------------------------------------------------------------------------------------------------TGAATTATAATTTCCAAAGTACTCCATTAGTTAAGGAACTTGGT----------------------------------------------------------------------------------------------------------------CATCTTGTTGCAAGACTACAATCTA-----------------------------------------------------------------------------------------------------------------------------------------------------------------------------------------------------------------------------------------------------------------------------------------------------------------------------------------------------------------------------------------------------------------------------------------------------------------------------------------------------------------------------------------------------------------------------------------------------------------------------------------------
>LF2
---------------------------------------------------------------------------------------------------------------------------------------------------------------------------------------------------------------------------GATCTTTTACTTGCTAAGTTGCATGTTGCAGCTTGCTTGCTAACTGAAAGTTTTTGGCCAATTGAAAACAGATACTTCCTAGAGTTATATTGGAAGCATCTCCTATAGAATTGTTAGCAAATAAAAAGGAATGGAAGCAAGTGATGAATCTTATTGTTTCTGAATGCAAGTAGGTGGTTGACTTTTATGTTTATTAATTTTACTTAA----ATATTGGCATCCATTTGGCTACTCCTTTGATAATATTTTCACTTGCATTTTTAGAAACATGGGATTTGATGGTATTGTGCTTGAGGCATGGTCAGTGTGGGCGGCTTATGGCATTTTAAAAGATCCAAGCTTACGGAAAATGGTAAATTA----------AAAAAAATTCTTATTAATATGG--------------------------------------------------------------------------------------------------------------------------------------------------------------------------------------------------------------------------------------------------TAGGCTGTAAATCGAAAACAATTCATACTCTCAACCTCATTGTTTTATTGGATG------------------------------------------------------------------------------------------------------------------------------------------------------------------------------------------------------------------------------------------------------------------------------------------------------------------------------------------------------------------------------------------------------------------------------------------------------------------------------------------------------------------------------------------------------------------------------------------------------------------------------------------------------------------------------------------------------------------------------------------------------------------------------
>MC0
TGTTTTTTAATTTTTTACACCCTAAAAATGGCCTTCCATATCCTGCAGTGCCTGTTATCTGTGCTGATATCCCCTGCAGTCTTCATCCCTGTGTAACAT-CAAATAACACAAC---------TTCATTTATTTTTCTGAACACTACCTTTAGTTTGGTTGATCTGCTCTGCAAGT----GTTTACATT-TGAATCTTAGTATTCTGTCATTCTGCATAGGATCTTGTACTTGCTTAGTTGCATGTTGCAGCTTGTTTGCTAACTAGACATTTTTGGCCAATTGAAAACAGATACTTCCTAGAGTTATATTGGAAGCATCGCCTATAGAATTGTTGGCTAGGAAGAAGGAAAGGAAGCAAGTGATCAATGTTATCGTTTCTGAATGCAAGTAGGTGGTTGATTCTTATGCTTATTAGTTTTACTTAAT---ATTAGAATGTCCATTTGGCTATTCCTTTGCTAATGTTTTCTCTTGCATTTTTAGAAACATGGGATTTGATGGTGTCGTGCTTGAGGCATGGTCAGTGTGGGCAGCTTATGGCATTCTAAAAGATCCAAGCTTGCGTAAAATGGTAAATGA----------TAAAACTTTCGTATTAATAGGG--------------------------------------------------------------------------------------------------------------------------------------------------------------------------------------------------------------------------------------------------TAGGCTGTAAATCGAAAATGATTCATTCTTGAAACCTCATTGTCTTATTGGATGAAG---------------------------------------------------------------------------------------TTTTATGAGGA-TTTATATTTCTTGGAATCTGTTGTGCGAGTATATAACTTAATTTAGGAATGAGTATGCTCATCAAAAATTTCTGCAAAGTTTATTTTTGAAGCTTGTTCATTTTAAATGA------------------------------------------------------------------------------------------------------------------------------------------------------------------------------------------------------------------CTTCACTAAGATCTTGGATGTGGT-TTTCTG--------------------------ATTAGGTTGAACTGTTTACTGTGTACAATGGATCATGGATGCTCTAGAGTTTAG-------------------------------------------------------------------------------------------------------------------------------------------------------------------------------------------------------------------------
>MT0
GTATTTCGAGGAGAAAAAAATGGCGTTTTTGCCGTTTAGACGCCGTATTTTAATCCTATGGTACTGACATTCCCTGCAGTCTCCATCCCTGTGTAACAC-CAAATAACACAACTTCTTTTCATTCATTTATTTTTCTCAGCACTGTCTTTAGTTCGGTTGATCTGCTCTACAATT----ATTTACATA-TGAATCTTAGTATTCTGTCATTTTGCATAGGATCTTTTACTTTCTAAGTTGTATGTTGCAGCTTGTTTGCTAACAATTT-TTTTTGGCCAATTGAAAACAGATACTTCCTAGAGTTATATTGGAAGCATCGCCTATAGAATTGTTGGCAAAGAAGAAGGAAAGGAAGCAAGTGATCAATCTTATTGTTTCTGAATGCAAGTGGGTGGTTGACTCATATGTTTATTAATTTTATTTAA----ATATTAGCATCCATTTGATGACTCCTTTGATAAAATTTTCACTTGCATATTTAGAAACATGGGATTTGATGGTGTTGTGCTTGAGGCATGGTCAGTGTGGGCATCTTATGGAATTCTAAAGGATCCAAGCTTACGGAAAATGGTAAATTA----------AAAAACTTTCCTATTAGTTTGG--------------------------------------------------------------------------------------------------------------------------------------------------------------------------------------------------------------------------------------------------TAGACTGTAAATTGAAAACAGTTCATCCTCTGAACCTCATTATTTTATTGGATGAAT---------------------------------------------------------------------------------------TTTTATGAGGG-TTTTTATTTCTTGGAATCTATTTTGTGAGGATAGAGCATAATTTAGGAATGAAGATGCTCCTAAAAAATTTCTGCATAGTTGCATGTTTGAAGCTTGTTCATTTTACA---------------------------------------------------------------------------------------------------------------------------------------------------------------------------------------------------------------------TTCACTAAGATCTCTCATTTGAT-TTTGTA--------------------------ATTAGGTTGAACTGCTTGCTGTGTGCAATGGATTGTGGAAGTCCTAGAG------------------------------------------------------------------------------------------------------------------------------------------------------------------------------------------------------------------------------
>NN48
------------------------------------------------------------------GAACTGTTACCATCCCCCGAGGGGAACTAGATCATGTTTTGTATTGGAGATCATTTTTAATTGAAATGTGATTACATGATTAAGAATTAAGATTGATAATAGTATATTG----TTTTGGGATCTCATGCTTTCAATTTTTATTATGTTTTTATGCTTGAATGTATGGAAAAAGGTAGATTTATTACATCTTTTGCATTTTCT-TTTTTGGCCAATTGAAAACAGATACTTCCTAGAGTTATATTGGAAGCATCGCCTGTAGAATTGCTGGCAAAGAAGAAGGAGAGGAAGCAAGTGATCAATCTTATTGTTTCTGAATGCAAGTAGGTGGTTTCCTGTTATGTTTATTAATTTTACTTAA----ATATTAGCATCCATTTGATGACTCCTTTGATAATATTTTCACTTGCATATTTAGAAACATGGGATTTGATGGTGTTGTGCTTGAGGCATGGTCAGTGTGGGCATCCTATGGAATTCTAAAAGATTCAAGCTTGCGGAAAATGGTAAATAA----------AAATCCTTTCCTATTAGTATCT--------------------------------------------------------------------------------------------------------------------------------------------------------------------------------------------------------------------------------------------------CTGGCTGTAAATCAAAAACAGTTCATCCTCCAAACCTCATCATTTTATTGAATGAAT---------------------------------------------------------------------------------------TTTTAAGAGGA-TTTTCATTTCTTGGAATCAATTTTGAAAGGATAGAACATAATTTAGGAAT----------------------------------------------------------------------------------------------------------------------------------------------------------------------------------------------------------------------------------------------------------------------------------------------------------------------------------------------------------------------------------------------------------------------------------------------------------------------------------------------------------------------------------------------------------------------------------------------------------------------
>PA42
GTAGATTTATTACATTTTTTGCATTTTCTTAATTGATGGCCCCTGCAGTCCCATTTACCTGTACTGACATCCCCTGCAGTCTCCATCCCCATGTAACAC-CAAATAAGACAACTCCTTTTCATTCATTTATTTTACTCAACACTGCCTCTAGTTTGGTTGATCTGCTCTACAAGT----TTTT-CTTA-TGAATCTTAGTATTCTGTCATTCTGCACAGGATCTTTTACTTGCTAAGTTGCATGTTGCAGCTTGTTTGCTAACTTAATTTTTTTGGCTCATTGAAAACAGATACTTCCTAGAGTTATATTGGAAGCATCACCTATAGAATTGTTGGCAAAGAAGAAGGAAAGGAAGCAAGTGATCAATCTTATTGTTTCTGAATGCAAGTAGGTGGTTGACTCTTGTGTTTATTAATTTGACTTAA----ATATTAGTGTCCATTTAGCTACTCCTTTGATCATATTTTCACTTGCATTTTTAGAAACATGGGGTTAGATGGTGTTGTGCTTGAGGCATGGTCAGTGTGGGCAGCTTATGGCATTTTAAAAGATCCAAGTTTGCGGAAAATGGTAAATAA----------AAAAACTTTCCTATTAATATGG--------------------------------------------------------------------------------------------------------------------------------------------------------------------------------------------------------------------------------------------------TAGGCTGTAAATAAAAAATGGTTCATCCTCTAAATCTCATTGTTTTATTGGATGAAT---------------------------------------------------------------------------------------TTTTATGAGGA-TATTTATTTCTTGGAATCTATTTGTATCTCTTTGTGGCATTTTCTTTGATGCATTCTATTCATAGAACTTTTTTGTGCATTTTTACAAATATTGTAAGTCGTGAGAAT---------------------------------------------------------------------------------------------------------------------------------------------------------------------------------------------------------------------GTCTTTGTGAGGTGCTTTCCGCTTTGCAAT--------------------------CTCCTCAAGCAATTTGTTTTTGTTAAGGTTAAATGGTGTTTTTGTGGATGGCAAGGGGCAATGGGACA-----------------------------------------------------------------------------------------------------------------------------------------------------------------------------------------------------------
>PB33
------------------------------------------------------------------------------------------------------------------------------------------------------------------------------------------------------------------------------------------------------------------------------------------GATCCAATTGCTCCAGTGATACATGAATGGACATATGATGCTATGTGTCATGATCTATTGAATATGGAAGGAAATAAGTATGTTTATGTTTATGTCTTGGAGGTGCATGACCCAGTTTGGCTTCAATTGCGTGATCTCCATTTT----GCAGAAGCAAGCAATTGATC---------------TTATTGTTTCAGAGTGCAAAAACATGGGATATGATGGTGTTGTGCTTGGGGCCTGGTCACAATGGGTGGCTTATGGCATTATAAAAGATCCCAAATTACGACAAATGGCATTGAA----------ATTTGTTCAAGAACTTGGATCC-------------------------------------------------------------------------------------------------------------------------------------------------------------------------------------------------------------------------------------------------AAGCTACGTGCTACAAAAGCAGTTGAGGGGCTTGATCGTAGCTTGCAGTTGGTGTTTG---------------------------------------------------------------------------------------------------TCATTCCCCCACCAAATTCAATTGATA---------------------------------------------------------------------------------------------------------------------------------------------------------------------------------------------------------------------------------------------------------------------------------------------------------------------------------------------------------------------------------------------------------------------------------------------------------------------------------------------------------------------------------------------------------------------------------------------------------------------------------------------
>PF1
TCTTCCATATCTTGCCGTCTCAATGATTTGTACTGATGTTTCCTGCAGTCCCTGTTACCTGTACTGACATCCCCTGCAGTCTCCATCCTTGTGTAACAC-TATATAACA--CAATCTTTTCATTCATTTATTTTTTTCAACACCACCTTTAGTTTGGTTTATCTGCTATACAAGT----GTTTACATACTAAATCTTAGTCTTCTGTCACTTTGCATAGGATCTTTTACTTCCTAAGTTGCATGTTGCAGCTTGTTTGCTAACAAAAAGTTTTTGGCCAATTGAAAACAGATACTTCCTAGAGTTATATTGGAAGCATCACCTATAGAATTGCTGGCAAAGAAGAAGGAAAGGAAGCAAGTGATCAGTCTTATTGTTTCTGAATGCAAGTAGGTGGTTGACTCTTATGTTTATTAATTTTACTTAA----ATATTAGCATCCTTTTGATGATTCCTTTGATAATATTTTCACTTGCATATTTAGAAGCATGGGATTTGATGGTGTTGTGGTTGAGGCATGGTCAGTGTGGGCATCTTATGGAATTCTAAAAGATCCAAGCTTGCGGAAAATGGTAAATAA----------AAAAGCTTTCCTATTAATATGT--------------------------------------------------------------------------------------------------------------------------------------------------------------------------------------------------------------------------------------------------TAGGCTGTAAATCAAAAACTTTTCATCCTCTTAAACCTCATTATTTTATCGGATGAA---------------------------------------------------------------------------------------ATTTATGAGGA-TTTTTATTTCTTGGAATCTATTTTGAGAGGATAGAACATAATTTAGGAATGAAGATGCTCATCAAAATACTCGGCTTAGTTGCATGTTTGAAGCTTGTTCCTTTTAAA---------------------------------------------------------------------------------------------------------------------------------------------------------------------------------------------------------------------TTTACTAAGATCTTGGATGTGAT-TTTGTA--------------------------ATTAGGTTGAACTGCTTGCTGTG--------------------------------------------------------------------------------------------------------------------------------------------------------------------------------------------------------------------------------------------------------
>PFM1
----------------------------------------------------------------------------------------------------------ACACAATTTCTTTTCACTCATTTATTTTACTCAACACCGCCTTTAGTTTGGTTGATCTGCTCTACAAGT----TTTTACATA-TGAATCTTAGTATTCTGTCATTCCACATAGGATCTTTTGCTTGCCAAGTTGCATATTGCAGCTTGTTTCCTAACTGAT--TTTTTTCCAAATTGAAAACAGATACTTCCTAGAGTTATATTGGAAGCATCGCCTATAGAATTGTTGGCAAAGAAGAAGGAAAGGAAGCAAGTGATCAATCTTATTGTTTCTGAATGCAAGTAGGTGGTTGATTCTTGTGTTTATTAATTTTACTTAA----ATATAAGTGTCCATTTGGCTACTCCTTTGATAATATTTTCACTTGCATTTTTAGAAACATGGGATTAGATGGTGTTGTGCTGGAGGCATGGTCAGTGTGGGCAGCTTATGGTATTCTAAAAGATCCAAGCTTGCGGAAAATGGTAAATAA----------AAAAACTTTCCTAACAATATGG--------------------------------------------------------------------------------------------------------------------------------------------------------------------------------------------------------------------------------------------------TAGGCTGTAAATAAAAAGCGGTTCATCCTCTAAAGCTCATTGTTTTATTGGATGCAT---------------------------------------------------------------------------------------GTTTATGAGGA-TTTTTATTTCTTGGATTCTATTTTGTGAGTTTAGAAATG------------------------AAAATGCACATAAAAAATTTCTGGAAAGTTGTATGTTTGAAGCAT---------------------------------------------------------------------------------------------------------------------------------------------------------------------------------------------------------------------GTTCATTTAAACTTCACTAAGATCTTGGAT--------------------------TTGATTTTTTAATTTGGTTGAATTGCTTGCTGTGTA-------------------------------------------------------------------------------------------------------------------------------------------------------------------------------------------------------------------------------------------
>PG28
------------------------ACTTTATTACATTATGTCCTAAC--------ACACATTAGTATCTAATACTAGTACCTGATAAATAGAATGATATGAGCATTATACTATGTTAACTCTATCATTTTTAT-GCAATATGTCTTTGGCAGAATGCCAAAAGTTCTTCAGTGTC-----TTTCCTTCGGCAACTTGAATTTTCCGCCATTCTAAATGGAATTAGTAATGTCACTTGTCATGTTTTGTAGTGCTTTTACTGATTGAAGTTTGTGGGCTACTTGAAAACAGATACTGCCTAGAGTTGCATTGGAAGGATCACCCATAGAATTGTTGACAAAGAAGAGGGAAAGGAAGCAAGCATTTGAACTTATTGTTTCTGAATGCAAGTATGTTACTTGCCC-TATATTGATTGCTTTTAGTTCTGTTTATATTAG-TTTTCTCCAATGACTTCTGTTATTCTAC--TCTGTTACATATGTAGAAACATGGGCTTTGATGGTGTTGTGATTGAGGCCTGGTCACAATGGGCAGCTTATGGCATTCTAAAAGATCCCAACTTACGTCAAATGGTAAAAATACCCTGAATGCAATCTCCACTGTTAAGAGTAC--------------------------------------------------------------------------------------------------------------------------------------------------------------------------------------------------------------------------------------------------TTGATCTTTGACAAAGAATAGTTCATTCTTTACATTTAATTATTTCACCAAAAAGTT---------------------------------------------------------------------------------------TTCATTGTATAGTTTTTTGTTGATTGAGTCAGTTCTTACCTGAATACAACATATTCAAGAATAATCAGGTTTATTCGAGACCTCCAAAATTTTGGATGTTT-------------------------------------------------------------------------------------------------------------------------------------------------------------------------------------------------------------------------------------------------------------------------------------------------------------------------------------------------------------------------------------------------------------------------------------------------------------------------------------------------------------------------------------------------------------------------------
>PH2
----------------------------------------------------------------------CCCCTGCAGTCTCCATCCTTGTGTAACAC-TATATAACA--CAATCTTTGCATTCATTTATTTTTTTCAACACCACCTTTAGTTTGGTTTATCTGCTATACAAGT----GTTTACATACTAAATCTTAGTCTTCTGTCACTTTGCATAGGATCTTTTACTTCCTAAGTTGCATGTTGCAGCTTGTTTGCTAACAAAAAGTTTTTGGCCAATTGAAAACAGATACTTCCTAGAGTTATATTGGAAGCATCACCTATAGAATTGCTGGCAAAGAAGAAGGAAAGGAAGCAAGTGATCAGTCTTATTGTTTCTGAATGCAAGTAGGTGGTTGACTCTTATGTTTATTAATTTTACTTAA----ATATTAGCATCCTTTTGATGATTCCTTTGATAATGTTTTCACTTGCATATTTAGAAGCATGGGATTTGATGGTGTTGTGGTTGAGGCATGGTCAGTGTGGGCATCTTATGGAATTCTAAAAGATCCAAGCTTGCGGAAAATGGTAAATAA----------AAAAGCTTTCCTATTAATATGT--------------------------------------------------------------------------------------------------------------------------------------------------------------------------------------------------------------------------------------------------TAGGCTGTAAATCAAAAACTTTTCATCCTCTTAAACCTCATTATTTTATCGGATGAA---------------------------------------------------------------------------------------ATTTATGAGGA-TTTTTATTTCTTGGAATCTATTTTGAGAGGATAGAACATAATTTAGGAATGAAGATGCTCATCAAAATACTCGGCTTAGTTGCATGTTTGAAGGTTGTTCCTTTTAAA---------------------------------------------------------------------------------------------------------------------------------------------------------------------------------------------------------------------TTTACTAAGATCTTGGATGTGAT-TTTGTA--------------------------ATTAGTTTGAACTGCTTGCTGTGTAC-----------------------------------------------------------------------------------------------------------------------------------------------------------------------------------------------------------------------------------------------------
>PM29
------CCCATTTATTATTGTGAGACTTTATTACATTATGTCCTAAC--------ACACTTTAGTATCTAATACTAGTACCTAATAAATACAATGATATGACCATTATACTATGTTAATCCTATCATTTTAAT----CAATGTCTTTGGCAGAGTGCCGAATATTTTTCAGTGTCCTTGGCTTCCTTTGGCAACTTGAGTTTTCCGTCATTCTAGATGGAATTAGTCATAAGACGTGTCATGTTTTGTAATGCTTTTACTGATTGAAGTTTGTGGGCTAATTGAAAACAGATACTGCCTAGAGTTGTATTGGAAGCATCACCCATAGAATTGTTGACAAAGAAAAGGGAAAGGAAGCAAGCATTTGATCTTATTGTTTCTGAATGCAAGTATGTTACTTGCCC-TATGTTGATTGCTTTTATTTTTTTTTATATTAGCTTTTCTCCAATGACTTATGCTATTCTGC--TCTCTTAAACATGTAGAGAAATGGGATTTGATGGTGTTGTGCTTGAGGCCTGGTCACAATGGGCAGCTTATGGTATTCTAAAAGATCCCAACTTGCGTGAAATGGTAAAAATACTCTGAATGCAACCTCCACTGTTAAAAGCAT--------------------------------------------------------------------------------------------------------------------------------------------------------------------------------------------------------------------------------------------------TTGATCTTTGATAAATAACAGTTCATCCTCTACATTTGATAATTTCACCAGAGTTCT---------------------------------------------------------------------------------------TATTCTATATA-ATTTTTGTTGTTTTAGTCAATTCTCACCAGAATAGAACATTTTCAAGAATAATCAGGTTTATTAGAGACATCCAAAT-------------------------------------------------------------------------------------------------------------------------------------------------------------------------------------------------------------------------------------------------------------------------------------------------------------------------------------------------------------------------------------------------------------------------------------------------------------------------------------------------------------------------------------------------------------------------------------------
>PS27
--------------------------------------------------------------------------------------------------------------------------------------------------TGGCAGAATGCCAAAAGTTCTTCAGTGTC-----TTTCCTTCGGCAACTTGAATTTTCCGCCATTCTAAATGGAATTAGTAATGTCACTTGCCATGTTTTGTAGTGCTTTTACTGATTGAAGTTTGTGGGCTACTTGAAAACAGATACTGCCTAGAGTTGCATTGGAAGGATCACCCATAGAATTGTTGACAAAGAAGAGGGAAAGGAAGCAAGCATTTGAACTTATTGTTTCTGAATGCAAGTGTGTTACTTGCCC-TATATTGATTGCTTTTAGTTCTGTTTATATTAG-TTTTCTCCAATGACTTCTGTTATTCTAC--TCTGTTACATATGTAGAAACATGGGCTTTGATGGTGTTGTGCTTGAGGCCTGGTCACAATGGGCAGCTTATGGCATTCTAAAAGATCCCAACTTACGTCAAATGGTAAAAATACTCTGAATGCAATCTCCACTGTTAAGAGTAC--------------------------------------------------------------------------------------------------------------------------------------------------------------------------------------------------------------------------------------------------TTGATCTTTGACAAAGAATAGTTCATTCTTTACATTTCATTATTTCACCAAAAAGTTTTC--------------------------------------------------------------------------------AATGTTCATTGTATAGTTTTTTGTTGATTGAGTCAGTTCTTACCTGAATACAACATATTCAAGAATAATCAGGTTTATTCGAGACCTCCAAAATTTTGGATGTTTATAGTTTAGATGTTTTAGAT--------------------------------------------------------------------------------------------------------------------------------------------------------------------------------------------------------------------CTTGCCCACTT----------------------------------------------------------------------------------------------------------------------------------------------------------------------------------------------------------------------------------------------------------------------------------------------------------------------------
>PS30
---------------------------CTTAATTGATGGCCCCTGCAGTCCCATTTAACTGTACTGACATACCCTGCAGTCTCCATCCCCATGTAACAC-CAAATAACACAACTCCTTTTCATTCATTTATTTTACTCAACACTGCCTCTAGTTTGGTTGATCTGCTTTACAAGT----TTTT-CTTA-TGAATCTTAGTATTCTGTCATTCTGCACAGGATCTTTTACTTGCTAAGTTGCATGTTGCAGCTTGTTTGCTAACTTCATTTTTTTGCCTAATTGAAAACAGATACTTCCTAGAGTTATATTGGAAGCATCGCCTATAGAATTGTTGGAAAAGAAGAAGGAAAGGAAGCAAGTGATTAATCTTATTGTTTCTGAATGCAAGTAGGTGGTTGACTCTTGTGTTTATTAATTTGACTTAA----ATATTAGTGTCCATTTGGCTACTCCTTCGATAATATTTTCATTTGCATTTTTAGAAACATGGGGTTAGATGGTGTTGTGCTTGAGGCATGGTCAGTGTGGGCAGCTTATGGCATTTTAAAAGATCCAAGTTTGCGGAAAATGGTAAATAA----------AAAAACTTTCCTATTAATATGG--------------------------------------------------------------------------------------------------------------------------------------------------------------------------------------------------------------------------------------------------TAGGCTGTAAATAAAAAATGGTTCATCCTCTAAACCTCATTGTTTTATTGGATGGAT---------------------------------------------------------------------------------------TTTTATGAGGA-TATTTATTTCTTGGAATCTATTTGGTGAGTT-----------------------------------------------------------------------------------------------------------------------------------------------------------------------------------------------------------------------------------------------------------------------------------------------------------------------------------------------------------------------------------------------------------------------------------------------------------------------------------------------------------------------------------------------------------------------------------------------------------------------------------------
>PSF43
----------------------------------------------------------------------------------------------------GATGTTCCCTGCAGTTCCTGTATTGACATCCTCTTCTCGACACTATCTTTAGTTCAGTTTATCTTCTCTACAAGT----GTTTACATA-TGCATCTTTGTATTCTGTCATTTTGCATAG-ATGTTTTACTTGCTAAGTTGCATGTTGCAGCTTGTTTGCTAACAAGAAGTTTTTGGCCAATTGAAAACAGATACTTCCTAGAGTTATATTGGAAGCATCGCCTATAGAATTGCTGGCAAAGAAGAAGGAAAGGAAGCAAGTGATCAATCTTATTGTTTCTGAATGCACGTAGGTGGTTGCCTCGTATGTTTATTAATTTTACTTAA----ATATTAGCATCCATTTGATGACTCCTTTGATAATATTTGCAATTGCATATTTAGAAACATGGGATTTGATGGTGTTGTGCTTGAGGCATGGTCAGTGTGGGCATCTTATGGAATTCTAAAAGATCCAAGCTTGCGGAAAATGGTAAATAA----------AAAATCTTTCCTATTAATATCT--------------------------------------------------------------------------------------------------------------------------------------------------------------------------------------------------------------------------------------------------CTGGCTGTAAATCGAAAACAGTTCATCCTCTAAACCTCATCATTTTATTGGATGAAT---------------------------------------------------------------------------------------TTTTATGAGGA-TTTTTATTTCTTGGAATCAATTTTGAAAGGATAGAACATAATTTAGGAATGAAGATG---------------------------------------------------------------------------------------------------------------------------------------------------------------------------------------------------------------------------------------------------------------------------------------------------------------------------------------------------------------------------------------------------------------------------------------------------------------------------------------------------------------------------------------------------------------------------------------------------------------
>PTA0
------------------------------------------------------------------------------------------------------------------------------------------------------------------------------------------------------------------CCTACATAGGATCTTTTACTTGCTAAGTTGCATGTTGCAGTTTGTTTGCTAACTAAAAGTTTTTGGCCAATTGAAAACAGATACTTCCTAGAGTTATATTGGAAGCATCCCCTATAGAATTGTTGGCAAAGAAAAAGGAAAGAAAGCAAGTGATTAATCTTATTGTTTCTGAATGCAAGTAGGTGGTTGACTCTTTTGTTTATTAATTTTACTCAA----ATATTAGCATCCATTTGGCTACTCCTTTGATTATGTTTTCATTTGCATTTTTAGAAACATGGGATTTGATGGTGTTGTGCTTGAGGCATGGTCAGTGTGGGCAGCTTATGGCATTCTAAAAGATTCAAGCTTGCGGAAAATGGTAAATTA----------GAAATCTTTCCTATTTATATGG--------------------------------------------------------------------------------------------------------------------------------------------------------------------------------------------------------------------------------------------------TAGGCTGTAAATAGAAAGCAGTTCATCCTTTAAACCTCATTGTTTTATTGGATGATT---------------------------------------------------------------------------------------TTTTATGAGGA-TTATTATTTCTTCTAATCTATTTTGTGAGGATCGAACCTAATTTAGGAATGAAAGTTGTATGTTTGAAGCTTATTAGTTTAACTTCACTTCACTAAGAACTTGGATGT---------------------------------------------------------------------------------------------------------------------------------------------------------------------------------------------------------------------GATTTTTTAATTAGGTTGAATTGCATGCTG--------------------------TGTAAAATGGATCATGGATGTCCTAGAGTTGGGGAGATTTTCTTT----------------------------------------------------------------------------------------------------------------------------------------------------------------------------------------------------------------------------------
>RC54
-----------------------------------------------------------------------------------------------------------------GTTCCCGTAGTGACATCCTCTTCTCGTTATTGTCTTTAGTTCAGTTTATCCTCTCTACAAGT----GTTTACATA-TGAATCTTTGTTTTCTGTCATTTTGCATAGGATGTTTTACTTGCTAAGTTGCATGTTGCAGCTTGTTTGCTAACAAAAAGTTTTTGGCCAATTGAAAACAGATACTTCCTAGAATTATATTGGAAGCATCGCCTGTAGAATTGCTGGCAAAGAAGAAGGAGAGGAAGCAAGTGATCAATCTTATTGTTTCTGAATGCAGGTAGGTGGTTTCCTCTTATGTTTATTAATTTTACTTAA----ATATTAGCATCCATTTGATGACTCCTTTGATAATATTTTCACTTGCATATTTAGAAACATGGGATTTGATGGTGTTGTGCTTGAGGCATGGTCAGTGTGGGCATCTTATGGAATTCTAAAAGATCCAAGCTTGCGGAAAATGGTAAATAA----------AAAATCTTTCCTATTAGTATCT--------------------------------------------------------------------------------------------------------------------------------------------------------------------------------------------------------------------------------------------------CCGGCTGTAAATCGAAAACAGTTCATCCTCTAAACCTCATCATTTTATTGAATGAAT---------------------------------------------------------------------------------------TTTTATGAGGA-TTTTCATTTCTTGGAATCAATTTTGAAAGGATAGAACATAATTTAGAAATGAAGATGCTCATCAAAATATTCTGCATAGTTGCATGTTTGAAGCTTGTTCATTTTAAA---------------------------------------------------------------------------------------------------------------------------------------------------------------------------------------------------------------------TTCACTAAGATCTTGGATGTGGT-TTTGCA--------------------------AATAGGTTGAAC-------------------------------------------------------------------------------------------------------------------------------------------------------------------------------------------------------------------------------------------------------------------
>RR55
-----------------------------------------------------------------------------------------------------------------------------------------------------------------------CTACAACT----GTTTACATA-TGAATCTTTGTATTCTGTCATTTTGCATAGGATGTTTTAC-TGCTAAGTTGCATGTTGCAGCTTGTTTGCTAACCAAAAGTTTTTGGCCAATTGAAAACAGATACTTCCTAGAGTTATATTGGAAGCATCGCCTGTAGAATTGCTGGCAAAGAAGAAGGAGAGGAAGCAAGTGATCAATCTTATTGTTTCTGAATGCAGGTAGGTGGTTTCGTCTTATGTTTATTAATTTTACTTAA----ATATTAGCATCCATTTGATGACTCCTTTGATAATATTTTCACTTGCATATTTAGAAACATGGGATTTGATGGTGTTGTGCTTGAGGCATGGTCAGTGTGGGCATCTTATGGAATTTTAAAAGATCCAAGCTTGCGGAAAATGGTAAATAA----------AAAATCTTTCCTATTAGTATCT--------------------------------------------------------------------------------------------------------------------------------------------------------------------------------------------------------------------------------------------------CTGGCTGTAAATCGAAAACAGTTCATCCTCTAAACCTCATCATTTTATTGAATGAAT---------------------------------------------------------------------------------------TTTTATGAGGA-TTTTCATTTCTTGGAATCAATTTTGAAAGGATAGAACATAATT-----------------------------------------------------------------------------------------------------------------------------------------------------------------------------------------------------------------------------------------------------------------------------------------------------------------------------------------------------------------------------------------------------------------------------------------------------------------------------------------------------------------------------------------------------------------------------------------------------------------------------
>SA1
GTAGATTTATTACAGTTTTTGCATTTTCTTAATTGATGGCCCCTGCAGTCCCATTTACCTGTACTGACATCCCCTGCAGTCTCCATACTCGTGTAACAC-CAAATAACACAACTCCTTTTCATTCTTTTATTTTACTCAACACTGCCTCTATTTTGGTTGATGAACTCTAAAAGT----CTTT-CTTA-TGAATCTTAGTATTCTGTCATTCTGCACAGGATCTTTTACTTGCTAAGTTGCATGTTGCAGCTTGTTTGATAACTTAATTTTTTTGGCTAATTGAAAACAGATACTTCCTAGAGTTATATTGGAAGCATCGCCTATAGAATTGTTGGCAAAGAAGAAGGAAAGGAAGCAAGTGATCAATCTTATTGTTTCTGAATGCAAGTAGGTCGTTGACTCTTGTGTTTATTAATTTTACTTAA----ATATTAGTGTCCATTTGGCTACTCCTTTGATAATATTTTCACTTGCATTTTTAGAAACATGGGATTAGATGGTGTTGTGCTTGAGGCATGGTCAGTGTGGGCAGCTTATGGCATTTTAAAAGATCCAAGTTTGCGGAAAATGGTAAATAA----------AAAAACTTTCCTATTA-TATGG--------------------------------------------------------------------------------------------------------------------------------------------------------------------------------------------------------------------------------------------------TAGGCTGTAAATAAAAAACGGTTCATCCTTCAAAATGGTTTGAAGAGCTAAGGTTGG---------------------------------------------------------------------------------------AGTTTAAGTGC-CATGTATTAAGAATCTTTTTACAAAATTCTTGCAAAATTAGTTTATTTGTTGATTTTCTATTCAAGTTACACAAAGAGTGTGATTGTTGTAAGTATTCATATTCCAAA---------------------------------------------------------------------------------------------------------------------------------------------------------------------------------------------------------------------GACCATCCTAGGCGGAAAGTCTTTTTTATG--------------------------ACCATCATTTTCCATAAAAAAGACAAAATGACCAAGTTGATCTTGGTGTCGATATCGAATAAGA---------------------------------------------------------------------------------------------------------------------------------------------------------------------------------------------------------------
>SC0
--------------CCATCCCAATTACCTGTACCGATTATTCCTGCAGTCCCCGTTACCTTCACTGACATCCCCTACAGTCTCCATCCCCGTGTAACAC-CAACTAACACAACTTCTTTTCATTCATTTAGTTTTCTCAACACCACCTTTAGTTCGGTTTATCTGGTCTACAATT----GTTTACATA-TGAATCTTAGTATTTTGTCATTTTGCATAGGATCTTTTACTTGCTAAGTAGCATGTTGCAGCTTGTTTTCTAACAAAAC-TTTTTGGCCAATTGAAAACAGATACTTCCTAGAGTTATATTGGAAGCATCACCTATAGAATTGCTATCAAAGAAGAAGGAAAGGAAGCAAGTGATCAATCTTATTGTTTCTGAATGCAAGTAGGTGGTTGAATCTTATGTTTATTAATTTTACTTAA----ATATTAGCATCCCTTAGATGACTCCTTTGATAATATTTTCACTTGCATATTTAGAAACATGGGATTTGATGGTGTTGTGCTCGAGGCATGGTCAGTGTGGGCCTCTTATGGAATTCTAAAAGATCCAAGCTTGCGGAAAATGGTAAATAA----------AAAAACTTTCCTATTAATATTT--------------------------------------------------------------------------------------------------------------------------------------------------------------------------------------------------------------------------------------------------TATGCTGTAAATTGAAAACAGTTCATCCTCTA----------------------------------------------------------------------------------------------------------------------------------------------------------------------------------------------------------------------------------------------------------------------------------------------------------------------------------------------------------------------------------------------------------------------------------------------------------------------------------------------------------------------------------------------------------------------------------------------------------------------------------------------------------------------------------------------------------------------------------------------------------------------------------------------------
>SE46
------------------------------------------------------------------------------------------------------------------------------------------------------------------------------------------------------------AAGGAAAATAGACAATTTTATTTTT---GATGTCAAGTTTATTCATTGTTTTTACTGAATGAAGTCCATTGTTCGATTAAAAACAGATTCTGCCTAGATTCATATTAGAAGCATCACCTGTAGAGTTACTGACAAAGAAGAGGCAAAGGAAGCATGCGATTGATGTCATTGTTTCTGAATGCAAGTAGGTGACTCTCTT-TATGTTATTTTCTTTTAGTTCCATTG-TATCGTCTCTCATTGAATGTCTCTTTTGAATCCGTTTTTAATTTATTACATAGAACCATGGGGTATGATGGTCTTGTTCTTGAAGCCTGGTCAACATGGACAGCTTATGGCATTCTAAAA---------------------------------------------------------------------------------------------------------------------------------------------------------------------------------------------------------------------------------------------------------------------------------------------------------------------------------------------------------------------------------------------------------------------------------------------------------------------------------------------------------------------------------------------------------------------------------------------------------------------------------------------------------------------------------------------------------------------------------------------------------------------------------------------------------------------------------------------------------------------------------------------------------------------------------------------------------------------------------------------------------------------------------------------------------------------------------------------------------------------------------------------------
>SG23
------------------------------------------------------------------------------------------------------------------------------------------------------------------------TTACTACTTATTCTTGCATATGAAATTTTTGAATTCCATCCTTCAGAATTGAATTTACTTT---TGAAGTTACTTTTTGC----AATGCACTTATTAAAGTCT-GGGGCTAATAAAAAACAGATACTTCCTAGAGTTTTATTGGAAGCTTCACCTATAGAATTTCTGACAAAGAAAAGGCAAAGGAAGCAAGTGATTGATCTTATTGTTTCTGAATGCAAGTAAGTGATTAG--T-TCTCTTGATTATTTTTACTTCCGTTGGTATTAGATTCCATTTGGTTCGTCCTTTGATGTAACTGTTACTTATGTATTTAGAAACATGGGATTTGATGGTGTTGTCCTTGAGGCATGGTCAGTATGGGCAGCTTATGGCATTCTAAAAGATCCAAGATTACGGAAGATGGTAAAATAAAATTGAATCTTAAATTCTCCATTAAAGATAGGGGCTTAGATTGAATATTAAATTATACATTTATTTATAGTTTTTTTTTCTTCCCAATATTACAGGCATTACAACTTCTTGAAGAGCTTGGGTCTATGCTGCACACAACAAAGGTAGATTACAGGTTTGATGGTAACTTGCAGTTGGTGTTTGTCATATCTCCTCCAAATCAGAATGATCCTGACATGATTAGAGCAACCGATATAGCGAGATTGAGCAACCACGTTGATGGATTTTCACTTATGACATATGATTATTCAAATGTACATCATCCTGGTCCAAATGCTCCACTTGATTGGGTGCATGCATGTTTGCATTTTTTGCTTCCTGATACAGTGGTAAAACAGCAAAAAAATGGAAAAATGGATATAGAGACCAAGGATAAATTGGCGGGGAAAATCTTAATGGGTATAAATTTCTATGGAAACGATTATGTTCTTCCAAAAGGTATCGAAATTATGTTTGTTGATTTAGTTAGTTGAATCGTTATATGAAAAATGCTTTTGATTTCTCAGCATGTGTGCCTTTATCAGTGGAGATTAGAATCACTATATTGTGCACTTTTACTAAGTAAATGTGTTGCTGCAAACAGGTGGTGGGCCTATTTTGGGTCATGAATATCTCTCACTGTTAAAAATGCATAGGCCAAAGTTGAATTGGGATAAGCAGAGCATGGAGCATTATTTTGATTATTATGAACAGTTAGAAAAGCACAGAGTTTTTTACCCTTCTTTGGAGTCAATTTCTGTAAGGCTAGAAGAGGCACGAGCATGGGGTGTTGGCTTATCCATCTGGGAGATAGGCCAGGGACTGGATTACTTTTTTGATCTTCTGTAGTTTCACAAAATTATCCTGCTTATAGTGCTGGCATCGTTACAATTTCTGATCTCTAGGAAATCTCTATTGGAGTATTTCAATCTGAGAAAAATAAAAAACTTATAAAGTGGACCGGTTTAGAAGTGTGCAGATTTGTTTTAACTTTAGACTGAGTAAATCATGCACCCTTGGATGTATGTGGGAGATCAACATACTTACTGTAAGTTAATT
>SS22
TATATGTTACCTTGGGGTGTACAGCATTTATTGGTTTAAAATGTTTAGTCATCTGTCTCTAAGTTTGCTTGCCATAGGGTCTCTAAATTGGTGATG-AAGGGCATGATTTCTTATCAATTCAGTCATCTATTTTTCACAGTATTACTTTTAGTTATGTGGAACAGCTTTTACTACTTATTCTTGCATATGAAATTTTTGTATTCCATCCTTCAGAATTGAATTTACTTT---TGAATTTACTTTTTGC----AATGCTCT------------GGGGCTAATAAAAAACAGATACTTCCTAGAGTTTTATTGGAAGCTTCACCTATAGAATTTCTGACAAAGAAAAGGCAAAGGAAGCAAGTGATTGATCTTATTGTTTCTGAATGCAAGTAAGTGATTAGTTT-TCTCTTGATTGTTTTTACTTCCATTGGTATTAGATTCCATTTGGTTCATCCTTTGATGTAACTGTTACTTATGTATTTAGAAACATGGGATTTGATGGTGTTGTCCTTGAGGCATGGTCAGTATGGGCAGCTTATGGCATTCTAAAAGATCCAAGATTACGGAAGATGGTAAAATAAAATTGAATCTTAAATTCTCCATTAAAGATAGGGGCTTAGATTGAATATTGAATTATACATTTATTTATAGTTTTTTGTTCTTCCCAATATTACAGGCATTACAACTTCTTGAAGAGCTTGGGTCTATGCTGCACACAACAAAGGTAGATTACAGGCTTGATGGTAACTTGCAGTTGGTGTTTGTCATATCTCCTCCAAATCAGAATGATCCTGACATGATTACAGCAACCGATATAGCAAGATTGAGCAACCACGTTGATGGATTTTCACTTATGACATATGATTATTCAAATGTATATCATCCTGGTCCAAATGCTCCACTTGATTGGGTGCATGCATGTTTGCATTTTTTGCTTCCTGATACAGTGGTAAAACAGCAAATAAATGGAAAAATGGATATAGAGACCAAGGATAGATTGGCGGGGAAAATCTTAATGGGTATAAATTTCTATGGAAACGATTATGTTCTTCCAAAAGGTATCAAAATGACATTTGTTGATTTAGTTAGTTGAATCGTTATATAGAAAATGCTTTTGATTTCTCAGCATGTGTGCCTTTATCAATGGAGATTAGAATCACTATATTGTGCACTTTTTCTAAGTAATTGTGTTGCTGCAAACAGGTGGTGGGCCGATTTTGGGTCATGAATATCTCTCACTGTTAAGAATACATAGGCCAAAGTTGAATTGGGATAAGCAGAGCATGGAGCATTATTTTGATTATTATGAACAGTTAAAAAGGCACAGAGTTTTTTACCCTTCTTTGGAGTCAATTTCTGTAAGGCTAGAAGAGGCACGAGGATGGGGTGTTGGCTTATCCATCTGGGAGATAGGCCAGGGACTGGATTATTTTTTTGATCTTCTGTAGTTTCACAAAATTATCCTGCTTATAGTGCTGGCATCGTTACAATTTCTGATCTCTAGGAAATCTCTATTGGAGTATTTCAATCTGAGAAAAATAAAAAACTTGTAAAGTGGACTGGTTTAGAAGTGTGCAGACTTGTTTAAACTTTAGACTAAGTAAATCATGCACCC---------TGTGGGAGATCAACACACTTACTGTAAGTTAATT
>SV36
-------------------------------------------------------------------------------------------------------------------------------------------------------------------------------------ATACATCTCAATATTCAACATTGCT----CTTTACTAGGTTTCAAATTTGCATTAGGATTATATTTCTCTGTAATCAAATTTTTAAGGCATGTACTGTACCTGTGTCTGATTCACCTGTGAGTGATCTTATAATTTCTAAATGCAAAAAAAAGGGATTTGATGGTGATGTGCTCGAGTCGTGGCCAGTATGGGTAGCTTACAGGATTCTAAGAGATCCAAGCTTGCGGCAGATGGCATTAGAATT----CTTTAAGAGCTTGGGTCCATGCTGCAAAGACATAAGTAGTACACAAGTTGTTGGTAATTTGCAGTTCGTGTTTATCATACCTCCACCAAATTCAGTTCAGAATGACCCTGACACGTTTACAGAAACTAATATTGTAAGGATGAGCAACCA--------TGTTACTTCTTGAAAGAAAGGTTG-------------------------------------------------------------------------------------------------------------------------------------------------------------------------------------------------------------------------------------------------TCAGGATATGATCAGAAGCAAAATCATATTGAACATTTCATTTTCACAGACACAGATA--------------------------------------------------------------------------------------------TAGCAGTGGTTGATGAACGTAGCTATATTTTTAAAAAATACCCATATTTTCACATAGCTCTTACCTTTCGAAAT-----------------------------------------------------------------------------------------------------------------------------------------------------------------------------------------------------------------------------------------------------------------------------------------------------------------------------------------------------------------------------------------------------------------------------------------------------------------------------------------------------------------------------------------------------------------------------------------------------
>TA17
---------------------------------------------------------------------------------------------ATG-AAAGGCATGATTTCTTATCAATTTATTCGTCTATTTATCACAACATTGGTTTTAGTTACGTGGAACAACTTTTATTACTAATTTTTGCATTTGAATTTTTAATATTTTGTCCTTTAGAATTGAAGTTACTTT---TGAATTTATGTTTTAT----GATGCGCTTAT--GAATCTGGGTGCTAATTGAAAACAGATACTTCCTAGATTTTTATTGGAAGCATCACCTAAAGAATTTTTGACAAAGAAAATGCAAAGGAAGCAAGTGATTGATCTTATTGTTTCTGAATGCAAGTAAGTGATAAGCCT-TTCCAGGATTACTCTAACTTCCATTGGTATTGGATTCCATTTGGTTTGTCCTTTGATGTAATTGTTACCTATGTATTTAGAAATATGGGATATGATGGTGTCGTCCTCGAGGCATGGTCAGTGTGGACAGCTTATGGCATTCTAAAAGATCCAAGATTACGGAAGATGGTAAAATAATAATGAATCTTAAATTGTCCATTAAAGATAGGTGCTTATACTGAATCTTAAATTATACATCTATTCACATTATTTTTTTCTTCTCAATATTACAGGCATTACAATTTCTTGAAGAGCTTGGGTCTATGCTGCACTCAACTAAGGTAGAGTACAGGCTTGATGGTAACTTGCAGTTGGTGTTTGTCATATCTCCACCAAATCAGAATGATCCTGACATGATTACAGCAACTGATATAGCAAGACTGAGCAACCACGTTGATGGATTTTCACTTATGACGTATGATTTTTCAAGTGTATATCGTCCTGGTCCAAATGCTCCACTTAATTGGGTGCAGGCATGTTTGCATTTTTTGCTTCCTGATACTGTGGGAAAACTGCTTATAAATGGAAAAATGGATATAGAGACCAAAGATAAACTTGCAGGGAAAATCTTAATGGGAATAAATTTCTACGGAAACGATTATGTTCTTCCAAGAGGTATCAAAATTACCTTTGTTGATTTAGGTAGTTGAATTGTTAGAT-GAAAATGTATTTGATTTCTCAGCATGTGTGCCTTTATCAGCG---ATTAGAATGACTATATTGCACTCTTTCCCTAACTA----TGTTGCTGCAAACAGGTGGTGGGCCTATTCTGGGTCGTGAATATCTTTCATTGCTACGAATTCATAGGCCAAAGTTGCATTGGGATAAGCAGAATATGGAACATTATTTTGATTATGATGAACATTTAAAGAAGCATAGAGTTTTTTACCCTTCTTTGGAGTCAATTTCTGTAAGGCTAGAAGAGGCACGATTATGGGGTGTTGGTTTATCTATATGGGAAATAGGCCAGGGACTGGATTACTTTTTTGATATTCTGTAGTTTCACCAAATTGTTCTGCTCGTAGTGTTGGCATTAGTACAATTTCTGATCTCTTGGGAATCTCTATTAGGATATTTCAATCTAAGAAAAATAAAAAATTCATTAAGTGTAATGGTATAGAAGTGTGCAGAATTTTTAAACTTAAAGACTGGGCAAGTCATGCACCCATGGATGTATGTGAGAGATCAATGCATTTTGTGTAAGTGAATT
>TB39
TATATGTAACCTTGGGGTGTGCAGCATTTATTGGTTTAAACTTCAAGTTTTAACTTTACTGAGTTTGCTTTCCACAGGGTCTCTAAATTGCTGATG-AAAGGCACAAGTTCTTATCAATTCATTCGTCTATTTTTCACAATATTGT----TGTTAGGTGGAACTGCTTTTATTATTAATGCTTGCATATAAAACTTTTTAACTTTT------------GAAGTTGTGTT---TTAACCTTTATGGTGC-----ACTTACTGACTAAAGTATGGGGACCAACT------AGATACTTCCTAGATTTATATTGGAAGCATCGCCTATAGAATTCTTGACAAAGAAGAGGCAAAGGAAGCAAGTGATTGATCTTATTGTTTCTGAATGCAAGTAGGTGACTGGCTT-TCT-GTGATTACTTTTATGTTCATTGGTATTAGACTCCATTTGATTTGA-------TTTGATTTTCACTTA--TATTTAGAAACATGGGATTTGATGGTGTTGTGCTTGAGGCATGGTCAGTATGGGCAGCTTATGGCATTCTAAAAGATCCAAGATTACGGCAGATGGTAAAATAAAATTGAATCCCAAATTATGGGCTTATACTGA---------ATTAAAATTTACTTCTATTTTTTTTTTTTTTGTTGTTGTCTTCCCAATCTTACAGGCATTACAATTTCTTGAAGAGCTTGGGTCCATGCTGCACACAACAAAGCTAGCAGAC---CTTGCTGGTAACTTGCAGCTGGTGTTTGTAATATCTCCACCATTTCAGAGTGATCTTGACATGATTACAACAACTGATATAGCAAGATTGAGTGATTATGTTGATGGATTTTCACTAATGACATATGATTTTTCAAGTGCATATCGACCTGGTCCAAATGCTCCACTTGATTGGGTGCGTGCATGTCTGCAATTTTTGCTTCCTGATTCGGTGGTAAAACAGCAAATAAATGGTAAAATGGATATACAAACCAAGGATAAACTGGCAGGGAAAATCTTAATGGGCATAAATTTCTATGGGAATGATTACGTTCTTCCGAAAGGTATGAAAATTATGTTTGTCAATTTAGCTAGTTGAATGGGTGTATGGGAAATGCATTTGATTTCTCAGC-CGCATACTTTTATGAGTGAAGATTATATTTACTATATTGCATAATTTTACCAACTACTTGAGTTGATGCAAACAGGTGGTGGCCCTATCCTTGGTCATCAATATCTCTTACTGTTAAGAGCCCATAGGCCAAAGTTGTACTGGGATAAGCAGAGCATGGAGCATTATTTTGATTATAAAGAACAGTTAAAGAATCACAAGGTTTTTTACCCTTCTTTGGAGTCGATTTCTGTGAGGCTAGAAGAGGCAAAAGCTTGGCGTGTTGGTTTATCCATTTGGGAGATAGGTCAGGGTCTAGATTATTTCTTCGATATTCTGTAATTTCTCAAAATCATCCTGCGTATGATGCTGACATTAATACAATCTTTGACTGCTTGGGAAATTATATTGGGGTAATTTAATTTGAGAAAAATAAAAAGCTTGTGAAGTGGATATGATCAAACTT---------------------AAAAGGAGCAAGTTATGCACTCTTGGATATATGTGGGAGATCAACATACTTTCCGTAAAGTAATC
>TC31
-------CCATTTCTTATTGTGAGACTTTGTTACATTAATTCCTATCACACTTTAGTATCTTACTATCTAAAACTATTAGCTAATAAATAGAATGATATGACTATTATACTATGTTAACTCTATGATTTTTAAGTAATAATGTCTTTGGCAGAATGCTAAAAATTATTCAGCGTC-----TTTCCTTCAGCAACTCAAGTTTTCCATCATTCTAAATGGAATTAGTCAT---------------TTGTAGTGCTTTTACTAATTGAAGTTTGTGGGCTATTTGAAAGCAGATACTGCCTAGAGTTGTATTGGAAGCATCACCCATAGAATTGTTGACAAACAAGAGGCAAAGGAAACAAGCATTTGAGCTTATTGTTTCTGAATGCAAGTATGTTACTTGCCC-TATGTTGATTGCTTTTAGTTCTATTTGCATTAACTTTTCTCCAATGACTTCTGTTATTCTACTTTCTCTTACATATGTAGAAACATGGGATTTGATGGTGTTGTTCTTGAGGCCTGGTCACAATGGGCAGCTTATGGCATTCTAAAAGATCCCAACTTACGTCAAATGGTAAAAATACTCTGAATGCAACCTTCACTATTAAAAGCAC--------------------------------------------------------------------------------------------------------------------------------------------------------------------------------------------------------------------------------------------------TTGATCTTTGATAAAGAATAGTTCATTTTCTTCATTTAATTATTTCATGAAAAAGTT---------------------------------------------------------------------------------------TTCATTGTATA-TTTTCCGTTGATCGTGTCAATTCTTACCAGATCATAACA---TCAAGAATAATGAGGTTTATAAGAGACCTCGAAAATTTTGGATATTTATAGTTCAGGTGTTTTAGAT--------------------------------------------------------------------------------------------------------------------------------------------------------------------------------------------------------------------CTCACCTACTTAGATCAATGTACCATTATT---------------------------------------------------------------------------------------------------------------------------------------------------------------------------------------------------------------------------------------------------------------------------------------------------------
>TN1
TATATATAATCTTGGGGCCTGCAGCATTTATTGGTTTAAAATGTTTAGTGATCTATTACTGAGTTTGCTTGCCATAGGGTCTCTAAATTACCGATG-GAAGGCATGATTTCTTATCAATTCATTTGTCCATTTTTCAAAATATTGCTGTTAGTTAGGTGGAGCTGCCTGTACTTCTAATGCTTGCATATGAAACTTACGTATTCCATCCTTCAGAATGGAGTTTACTTT---TGAAGTTATGTTTGTG----CACTTACCGACTAAAGTCTGGGGACCAACTGAAAACAGATACTTCCTAGAGTTATTTTGGAAGCATCGCCCATTGAATTCTTGACAAAGAAGAGGCAAAGGAAGCTAGTCATTGATCTTATTGTTTCTGAATGCAAGTAGGTGACTGGCTT-TCTGTTGATTACTTTTATGTTCATGGGTACTTGCCTCTATTTGACTTGTCCTTTTATTTGATTTTGACTTG--TATTTAGAGACATGGGATTTGATGGTGTTGTGCTTGAGGCATGGTCAGTATGGGCAGCTTATGGCATTTTAAAAGATCCAAGATTACGACAGATGGTAAAATAAATCTGGATCCCAAATGCTCTGCTCAAGATAGTATCTTAGACTGAAAATTAAATTATACTTTTATGTATAGTGTTTTTTCTTCCCAAATCTTACAGGCATTACAACTTCTCGAAGAGCTTGGGTCCGTGCTGCACACAACAAAGGTAGCAGACACGCATGCTGGTAACATGCAGTTGGTGTTTGTCATATCTCCACCAATTCAGAATGATCCTGACATCATTACAGCAACTGATATAGCAAGATTGAGCAGCCATGTTGATGGATTTTCACTTATGACATATGATTTTTCAAGTGCATATCATCCTGGTCCAAATGCTCCACTTGATTGGGTGCGTGCATGTTTGCAAATTTTGCTTCCTGATTCAGTGGTAAAACAGCAAATAAGTGGAAAAATGGATAGAGAGAACAATGATAAAGTGGCGGGAAAAATCTTAATGGGCATAAATTTCTATGGGAACGATTATGTTCTTCCAAAAGGTATCAAAATTACTTTTGTCAATTCATCTAGTTGAATGTGGGTATGGCAAATGTATTTGATTTTTAAGCACGCATGCTTTTATCAGCAAAGACTATAGACATTAATATTAATACTTTTACTAACTAATTGAGTTGAATGAAACAGGTGGTGGGCCTATCCTGGGTCATGAATATCTCTCTCTGTTAAGAACTCATAGGCCAAAATTGCATTGGGATAAGCAGAGCATGGAGCACTATTTTGATTATAAAGAACAGTTAAAGCAGCACAGGGTTTTTTACCCTTCTTTGGAGTCAATTTCTGTGAGGCTAGAAGAGGCACGAGCTTGGGGTGTTGGCTTATCCATCTGGGAGATAGGTCAGGGATTGGATTATTTCTTTGATATTCTGTAGTTTCTCAAAATTTTCCTGCTTATAATGCTGGCATTAGTACAATCTCTGACCGCTTAAGAATCTATATTGGGGTTTTCTCAATTTGATAAAATAGAAAACTTGTAAAGTGGATAGGTTTAGAGGTATGCGGGCTTGTTTAGACTTAGGACAGAGTAAATCATGTGCCCTTGTATATATGTGGGAGATCAACATACTTGCCGTAAGATAATT
>TO14
TAAATGATATCTTGTGGTTTGTGGCATTTATTTATTTAAAATGTTTAGTCATCTGTCACTAAGTGTTCTAGCCTAAGGGTCTCTAAATTGTTGATG-AAAGGCGTGATTTCTTATCAATTCATTCATCTGTTTTTCACAACATTGCTTTTAGTTATGTGGAACAGTTGGTAATACAAATTCTTGCATATGATTTTTTATATTCCAT-------------GCTTCAGAAT---TGAATTTATGTTTTGT----GATGCACTTATTAAAGTTTTGGTGCTAATTGAAAACAGATACTTCCTAGAGTTTTATTGGAAGCATTGCCTATAGAATTTTTGACAAAGAAAATACAAAGGAAGCAAGTGATTGACCTTATTGTTTCTGAGTGCAAGTAAGTGATTAGCTT-TCTCGTGATTACTATCACTTCCATTGGTATTAGATTCGATTTGGTTTGCCCTTTGATGTAATTGTTACTTATGTATTTAGAAACATGGGATTTGATGGTGTGGTCCTTGAGGCATGGTCAGTGTGGACAGCTTATGGCATTCTAAAAGATCCAAGATTACGGAAGATGGTAAAATAAAAATGAATCTTCAATTCTCCCTTAAAGATAGGTTTTTAGACTGAATATTAAGTTATACATCTATTTATAGTATTATCTTCTTCCCAATATTACAGGCATTACAATTTCTTGAGGAGCTTGGGTCTGTGCTGCACACAACAAAGGTAGAGTACAGGCTTGATGGCAACTTGCAGTTGGTGTTTGTCATATCTCCACCGAATCAGAATGATCCTGACATGATTACAGCAACTGATATAGCAAGACTGAGCAACCACGTTGATGGGTTTTCACTTATGACATATGATTTTTCAAGTGTATATCATCCTGGTCCAAATGCTCCACTTAATTGGGTGCGTGCATGTTTGCATTTTTTGCTTCCTAATACATTGGAAAAACAGCATATGAATGGAAAAATGGATATAGAGACCAAGGATAAATTTGCGGGGAAAATCTTAATGGGTATAAATTTCTACGGAAATGATTATGTTCTTCCAAAAGGTAACAAAATTACAGTTGTTGATTTAGCTAGTTGAATCGTTATATGGAAAATGCATTTGATTTCTCAGCATGTGTGCCTTTATAAGTGGAGATTAGAATCACTATATTGCATACTAAACCTAACTAATTGTGTTGCGGCAAACAGGTGGTGGGCCTATTCTGGGTCATGAATATCTTTCACTGCTAAGAATACATAGGCCAAATTTGCATTGGGATAAGCAGAGCATGGAACATTATTTTGATTATGAAGAACATTTAAAGAAGCATAGAGTTTTTTACCCTTCTTTGGAGTCAATTTCTGTAAGGCTAGAAGAGGCACGAGCATGGGGTGTTGGTTTATCCATCTGGGAAATAGGCCAGGGACTGGATTACTTTTTTGATATTCTATAGTTTCACAAAATTGTTCTGCTTGTAGCGCTGGCATTAGTTCAATTTCTGATCCCTTGGGAATCTCTATTAGGGTATTTCAATCTAAGAAAAATAAAAGACTCATAAAGCGTACCGGTATAGAAGTCTGCAGAATTTTTTAACTCAAAGACT-------TTATGCACCCTTGGATGTATGGGAGAGATCAACACACTTAGTGTAAGTTAATT
>TPL03
------------------------------TTTGCATTTTCTTATTTGTTTTACACCTTAAAATTGCCTTCCATATCCTGCTGTCCCAATTAGTTGTACTGATGTTCCCTGCAGTTCCCGTACTGACATCCTCTTCTCGACACTGTCTTTAGTTCAGTTTATCTTCTCTACAAGT----GTTTACATA-TGAATCTTTGTATTCTGTCATTTTGCATAGAATGTTTTACTTTCTAAGTTGCATGTTGCAGCTTGTTTGCTAACAAGAAGTTTTTGGCCAATTGAAAACAGATACTTCCTAGAGTTATATTGGAAGCATCGCCTATAGAATTGCTGGCAAAGAAGAAGGAAAGGAAGCAAGTGATCAATCTTATTGTTTCTGAATGCAAGTAGGTGGTTGCCTCTTATGTTTATTAATTTTACTTAA----ATATTAGCATCCATTTGATGACTCTTTTGATAATATTTTCACTTGCATATTTAGAAACATGGGATTTGATGGTGTTGTGCTTGAGGCATGGTCAGTGTGGGCATCTTATGGAATTCTAAAAGATCCAAGCTTGCGGAAAATGGTAAATAA----------AAAATCTTTCCTATTAATATCT--------------------------------------------------------------------------------------------------------------------------------------------------------------------------------------------------------------------------------------------------CTGGCTGTAAATCGAAAACAGTTCATTCTCTAAACCTCATCATTTTATTGGATGAAT---------------------------------------------------------------------------------------TTTTATGAGGATTTTTTATTTCTTCGAATCAATTTTGAAAGGATAGAACATAATTTAGGAATGAAGATTCTCATCAAAATA--------------ATGTTTGAAGCTTGTTCATTTTAAA---------------------------------------------------------------------------------------------------------------------------------------------------------------------------------------------------------------------TTCACTAAGATCTTGGATGTGGT-TTTGTA--------------------------AATAGGTTGAACTGCTTGCTATGTACAATGGATCGTGGATGCTAAAGTAACATTCATT---------------------------------------------------------------------------------------------------------------------------------------------------------------------------------------------------------------------
>WN5
----------------------------CTAAGATAAATGTTGTATTGGTGCATTTTATTGAGCTTACTTGCCATTAGGTCGCCAAGTTGTTGCTGACCGACTTGATTTTTGCATCTGGTCATTCTTTGGTTTTGCTCAATATTGCTTTTAGTTAACTGGAATTTCTCTTACTAATAATTGACATAAAACTTTAGTAAATACCATATTATTCCGGATGGAACGAGTTACTTTTTAAGTCATATTTTGCAGTGTGTTTACTGACTAAA--GTCGGGGTGAATTGAAAACAGATACTGCCTAGATTTATATTGGAAGCATCACCTATGGATTATTTGACAAAGAAGAGGCAAAGGAAGCAAGCAATTGGTCTTATTGTTTCTGAATGCAAGTAGGTGACTGGCTT-TATGTTGATCATTTATACTTCCATTGATATTAGCTCTCACTTC---ACTCCTTTGAAACTATTTTCAATTATATGTCTAGAAACATGGGATTTGATGGTGTTGTGCTCGAGGCATGGTCAGTATGGGCAGCTTATGGCATTCTAAGAGACCCAAGCTTAAGGCAGATGGTAAGATAACATTCAGTCCAAACTTTCTTGTTAAAAATAT--------------------------------------------------------------------------------------------------------------------------------------------------------------------------------------------------------------------------------------------------GGTAGGTCTTACACAAGAAAAAAGAAAAAGGAAGAGAGAGAGAGAGAGAAGAAAAAA---------------------------------------------------------------------------------------GAGAGAACAGTACACCTTCTAAGTCTCTTTTTGTATAGACAAATGAAGTTTCATCTCAGTCTCTCT--TTCTTTCAAGTAAACCTTTGCCAGGATTGACCATAATTCAAGAATAAACAGG---------------------------------------------------------------------------------------------------------------------------------------------------------------------------------------------------------------------TCTATCAGAATC---------------------------------------------------------------------------------------------------------------------------------------------------------------------------------------------------------------------------------------------------------------------------------------------------------------------------
>WS10
---------------------------------------------------------------------------------------------------------------------------------------------------------AATGTGGAACAATCTTTATTGCTGATTCTTGCAGATGAATTTTTATATTCCAT-CCATCAGAATTAAATTTACCCT---TGAATTTATTTTTTAT---GGATGCACTCATTAAAGTCTGGGTGCTAATTGAAAACAGATACTTCCAAGAGTTTTATTGGAAGCATCGCCTACAGAATTTTTGACAAAGAAAATGCAAAGGAACCAAGTGATTGATCTTATTGTTTCTGAATGCAAGTGAGTGATTCGCTT-TCTCACGATTACAATCTGTGCCATTTGTATTAGATTCGTTTTGGTTTGTCCTTTGATGTAATTGCTACGTATGTATTTAGAAACATGGGATTTGATGGTGTGGTCATTGAGGCGTGGTCAGTGTGGACAGCTTATGGCATTCTAAAAGATCCAAGATTACGGAAGATGGTAAAATGAAAATGAACCTTTAATCCTCCATTAAAGATAAGTGATTAGACTGAATATTAAGTTATACATCTATTTATACTATTTTCTTCTTCCCAATATTACAGGCATTACAATTTCTTGAAGAGCTTGGGTCTATGCTGCACGCAACAAAGGTAGAGTACAGGCTTGATGGTAACATGCAGTTGATGTTTGTCATATCTCCACCAAAGCAGAATGATCCTGACATGTTTACAGCAACTGATATAGAAAGACTGAGCAACCACGTTGATGGTTTTTCACTTATGACGTATGATTTTTCGAGTGTATATCATCCTGGTCCAAATGCACCACTTAATTGGGTGCGTGCATGTTTGCATTTTTTGCTTCCTGATATAGTGGGGAAACAGCATATAGATGGAAAAATGGATATAAAGACCAAGCATAAATTTGCGGGGAAAATCTTGATGGGTATAAATTTATACGGAAATAATTATGTTCTTCCAAAAGGTACCAAAATTACATTTGTTGATTTAGCTAGTCGAATCATTACATAGAAAATGCATTTGATTTCTGAGCATGTGTGCCTTTATCAGGGGAGATTAGAATCACTATATTGCGCACTTCACCTAACTAATTGTGTTGCTGCAAACAGGAGGTGGGCCTATTCTGGGTCATGAATATCTTTCACTGCTCAGAATGCATAAGCCAAAGTTGCATTGGGATAAGCAGAGCATGGAACATTATTTTGATTTTGAAGAACATTCAAAGAAACATAGAGTTTTTTACCCTTCTTTGGAGTCAATTTCTGTAAGGCTAGAAGAGGCACGAGAATGGGGTGTTGGTTTATCCATCTGGGAAATAGGGCAGGGACTAGATTATTTTTTTGATATTCTGTAGTTTCACAAAACTGTTCTGCTCATATTGCTGGCATTAGTACAATTTCTAATCTCTTGTGAATCTCTATTAGGGTAATTCAATCTAATGAAAATGAAAAGGTTCTAAAGTGCAACAATAGAGAAGTGTGCAGATTTTTAGAACTTAAATACTGAATGAATCATGCACCCTTGGATGTATGTGACAGATCGGCACACTTAGAGTAAGTTAATT
>WW11
-------------------------------------------------------------------------------------------------------------------------------------------------------------------AATCTTTATTGCTGATTCTTGCAGATGAATTTTTATATTCCAT-CCATCAGAATTAAATTTACCCT---TGAATTTATTTTTTAT---GGATGCACTCATTAAAGTCTGGGTGCTAATTGAAAACAGATACTTCCAAGAGTTTTATTGGAAGCATCGCCTACAGAATTTTTGACAAAGAAAATGCAAAGGAACCAAGTGATTGATCTTATTGTTTCTGAATGCAAGTGAGTGATTCGCTT-TCTCACGATTACAATCTGTGCCATTTGTATTAGATTCGTTTTGGTTTGTCCTTTGATGTAATTGCTACGTATGTATTTAGAAACATGGGATTTGATGGTGTGGTCATTGAGGCGTGGTCAGTGTGGACAGCTTATGGCATTCTAAAAGATCCAAGATTACGGAAGATGGTAAAATGAAAATGAACCTTTAATCCTCCATTAAAGATAAGTGATTAGACTGAATATTAAGTTATACATCTATTTATACTATTTTCTTCTTCCCAATATTACAGGCATTACAATTTCTTGAAGAGCTTGGGTCTATGCTGCACGCAACAAAGGTAGAGTACAGGCTTGATGGTAACATGCAGTTGATGTTTGTCATATCTCCACCAAAGCAGAATGATCCTGACATGTTTACAGCAACTGATATAGAAAGACTGAGCAACCACGTTGATGGTTTTTCACTTATGACGTATGATTTTTCGAGTGTATATCATCCTGGTCCAAATGCACCACTTAATTGGGTGCGTGCATGTTTGCATTTTTTGCTTCCTGATATAGTGGGGAAACAGCATATAGATGGAAAAATGGATATAAAGACCAAGCATAAATTTGCGGGGAAAATCTTGATGGGTATAAATTTATACGGAAATAATTATGTTCTTCCAAAAGGTACCAAAATTACATTTGTTGATTTAGCTAGTCGAATCATTACATAGAAAATGCATTTGATTTCTGAGCATGTGTGCCTTTATCAGGGGAGATTAGAATCACTATATTGCGCACTTCACCTAACTAATTGTGTTGCTGCAAACAGGAGGTGGGCCTATTCTGGGTCATGAATATCTTTCACTGCTCAGAATGCATAAGCCAAAGTTGCATTGGGATAAGCAGAGCATGGAACATTATTTTGATTTTGAAGAACATTCAAAGAAACATAGAGTTTTTTACCCTTCTTTGGAGTCAATTTCTGTAAGGCTAGAAGAGGCACGAGAATGGGGTGTTGGTTTATCCATCTGGGAAATAGGGCAGGGACTAGATTATTTTTTTGATATTCTGTAGTTTCACAAAACTGTTCTGCTCATATTGCTGGCATTAGTACAATTTCTAATCTCTTGTGAATCTCTATTAGGGTAATTCAATCTAATGAAAATGAAAAGGTTCTAAAGTGCAACAATAGAGAAGTGTGCAGATTTTTAGAACTTAAATACTGAATGAATCATGCACCCTTGGATGTATGTGACAGATCGGCACACTTAGAGTAAGTTAATT
