# Supplementary material for: Development of a Target Enrichment Probe Set for Conifer (REMcon)
Source: Biology (Basel). 2024 May 22;13(6):361. doi: 10.3390/biology13060361 (PMC11200496; doi:10.3390/biology13060361)
Supplement: Supplementary file 1 [file biology-13-00361-s001.zip › biology-2960267-supplementary/Sup data/secapr_alignments_paralogs/3.fasta]

>AA3
--------------------------------------------------------------------------------------------------------------------------------------------------------TAATTAAACTTAGCATCAATAATAAGGAACCGGGTATCCGAAACTCGTTTCAATAACATAACTATTAAAAAAATTGCCAGCGCTTAATTAAACTTAGCATCAAGAATAAGGAACCGGGTATCCGTCCTTTGCCTG---GGCAAACAGATAAAAGCATTGCTAATGCCGTCAAGCGGGAGGGAGGATGGGGCAGGGAGTGTTACCATGCACAGTCCACTGCAGACCTTACAGTCCAAGTGCCATGTTATCCCCACTTAATATAAATGGTAGTGGGAGAAGTCTCAGAATCCAGCAAAATGTTGTGGGTGCCAATGTGGGTGTTGGCAATAGTGTCTGTTCTATCTCAATTGCTTATGGCAATCGGAAACATGGATTTTTGGGAACCAAGTGGAATGTAAGACAAACGA---AGTGGACGCCTACTCAGACTAGGGCTGGTAGGTTTCTTGGATTTGGAAAGAAGAAG---TCCAAGCTGGCAGAGATAGTGCAGGCAGGGGACCCTGTGCTGCATGAGCCTGCAATGGAAGTGGCAGTGGAGGAGATTGGCAGCCAAAGGATTCAGAAGATCATTGATGACATGATTGCTGTGATGAGGGATGCACCTGGTGTTGGGATTGCTGCCCCGCAGATTGGGGTGCCATTGCAGGTTGGTCCAAGACTACTGTCATCTTGTATTTTGT------ATGCAACTTTTGTTGTTGAGAATACCTCCATGGTACTAGTTGTAAGGAAGGAAGTTCATGAAAAATGTGGGTGCTAGAGTGTGCCTGATGGAGTAGGGTATGTCCGTCGTGTATA-GCATAACAGGAGTGCTTTTTCTCACACAGAGTGGACTTGGGTAATACTGGGTGGTGTGATATGTTCAATGCTAGTGAACCTTATAAAGTTAGTGAATCCTGATTTTTGGATAGAGTTG
>AA60
AGTTGTTGGTATCTTTTCACAAGGAGCTGTTCAGAAACGAAGAAAATTCATGA-------------------TTAGTCATTTTAAAAAAAAAAAAAAATCTTTCCCCCTACTCTCCATGAGCCATACCCAACAAGACTAAGCTATGCTTAAGCATAGAACTTGATGAAGAATACCGAGTCCGGAGATGGACAATACCAGCTTTAGAAACAGTCCCATAAGAACACTTGATGAATCTCGAGCATTTTTCCTTAGACATTTGGATTGTGGAATGTGCAGTTCTTTCAATATAAAATATAACATAGTAGCATTGCTGCAGTAGTTTGTTGGAGGCGAGGATGGCGCATGGATTGCTATCTCCTACAATCTACGGTACAGCTTATAACCCCTCTGTCATTTTTGGGACGTTGAATGTCTTTAGAAGCCGAGGATGCATCGTGCTCCAGACAAATCATCTAGGCTCCAGCGGTGGCATTGGCAATAGGTTTGCTACCAACCTAGTTTGTAATAGCTTCAAGAAATACATATTTTTGGGAACACATAGGAATGTTGAGAGACAAAATAAGAGGGCGACAACTGTGGCTTCCTCTGGTGGATTTTTTGGATTTGGAAAGAAAAAGGCTCCAAAGCTGCCAGAATTAGTAAAGGCAGGTGATCCTGTGCTGCATGAACCTACAGGCGAAGTATTTGTGGAAGAGATTGGCACTGAGAGAATTCAGAAGATAATAGATGACATGGTTGCTGTCATGAGGGCCGCACCTGGTGTTGGAATTGCTGCCCCACAAATAGGAGTGCCATTGCAGGTATGCTACTACAAATTCTCAATTTTTTTTTTC----------TTGATGGTACCATGAAGAACACCTGAATGACGGTTTTTGCAAGAAAATGATTTCTAAAGGAAAACGAGAAGCCGTTCTTACGCCTTGAAAT--------------------------AGCACATGCCTTGATTTTGATTTATAAGTAGAGGAAGCCTTTTTAAGCTTGAAGAAGGTACTTTCCCCTGCACACAGT------------------------------------
>AAR4
---------------------------------------------------------------------------------------------------AACCATGCTTTTA-----------------------------ATAATTGTACATTTCAAAGTTCAAACCACACCTATACTGTAAATGTCAATAAAACTCGTTTCAATACCATAGCTATTAAAAAAATTGCCAGCGCTTAATTAAACTTAGCATCAAGAATAAGGAACCGGGTATCCGTCCTTTGCCTG---GGCAAACAGATAAAAGCATTGCTAATGCCGTCAAGCGGGAGGGAGGATGGGGCAGGGAGTGTTACCATGCACAGTCCACTGCAGACCTTACAGTCCAAGTGCCATGTTATCCCCACTTAATATAAATGGTAGTGGGAGAAGTCTCAGAATCCAGCAAAATGTTGTGGGTGCCAATGTGGGTGTTGGCAATAGTGTCTGTTCTATCTCAATTGCTTATGGCAATCGGAAACATGGATTTTTGGGAACCAAGTGGAATGTAAGACAAAAGA---AGTGGACGCCTACTCAGACTAGGGCTGGTAGGTTTCTTGGATTTGGAAAGAAGAAG---TCCAAGCTGGCAGAGATAGTGCAGGCAGGGGACCCTGTGCTGCATGAGCCTGCAATGGAAGTGGTAGTGGAGGAGATTGGCAGCCAAAGGATTCAGAAGATCATTGATGACATGATTGCTGTGATGAGGGATGCACCTGGTGTTGGGATTGCTGCCCCGCAGATTGGGGTGCCATTGCAGGTTGGTCCAAGACTACTGTCATCTTGTATTTTGT------ATGCAACTTTTGTTGTTGAGAATACCTCCATGGTACTAGTTGTAAGGAAGGAAGTTCATGAAAAATGTGGGTGCTAGAGTGTGCCTGATGGAGTAGGGTATGTCCGTCGTGTATA-GCATAACAGGAGTGCTTTTTCTCACACAGAGTGGACTTGGGTAATACTGGGTGGTGTGATATGTTCAATGCTAGTGAACCTTATAAAGTTAGTGAATCCTGATTTTTGGATAGAGTT-
>AF1
--AATCAAAATATTAACCAATGCATTTATCTCTTTAAA-----------------------AATAACCTCCATAATATAATTACACTATGTAATCTACAACAATAATTATTTTATCATTATCACTTGCAATGCACATCAACAAAATGATATATTTTCAACTGAAAAGGCCTTCCATTTC--TGG-CTTTGAGAAGGGCATCACATATCCAT-AATC------------TTGGATGAACATTATAATGTACCGTTCTTACTT-------------AAAACTGCTGTTGTTGAGATAAATCGTTTCTTC-ACATTGGCTATGCTCCAGCAAGGTGAGGATGACTCGGGGAATCCTATCATCTATACTCTACACCAGAGGTTGCACCTCAACTGGCATTGTAGCCA------CCATCAATAATATCTCCACTCTTCGCACGAGACTTTCAAATCCCCCCAATC---ATCTGGGTATTGGGATTAAGCTATTTTCCACCTCAGTTTCTTATGCCCATTTCATTTGTGGATCGCAAGCAACAAAGTGGAATGGAAGAAATAAGAAAGGGAGAATGTCCACTAAGGCAATGGGTAGCGGGTTTCTAGGATTTGGAAAGAAGAAGAAGGCTATGTTGCCAGAGATAGTACAAGCAGGTGATCCAGTGCTGCATGAGCCTGCAATGGAGGTGGCGGTGGAAGAAATTGGCAGCGAGAGAATTCAGAAGATAATTGATGACATGATTAGTGTGATGAGGGATGCACCTGGTGTTGGCATTGCTGCCCCACAGATTGGAATACCATTACAGGTAGTAATTCCAGCTTCTCTCTTATTCAGTATCCACTATCCTGTATGTATTTTTTTTGTTATCATTATGAGCAGAATATTTGGAGGATAGAAGACCCTGGAAAAAATTGGGTTAAAAATTCCACGAATACTTGTAGTAAAAAAGTTAATATATATATATTTTCGGTTAGAGCTT-AATCAGCTTGACAAGGGAACTTGCCAGTTAAATGAAAGTATTCCTTTCTATAAATTGTATTATAGAGCACAACGTAATTACGCTCCACTCTATCAGGAT
>AG2
-------------------------------------------------------------------------------------------------------------------------------------------------------------------------------------------------------------------------------------------------------------------------------------------------GAGATAAATCGTTTCTTC-ACATTGGCTATGCTCCAGCAAGGTGAGGATGACTCGGGGAATCCTATCATCTATACTCTACACCAGAGGTTGCACCTCAACTGGCATTGTAGCCA------CCATCAATAATATCTCCACTCTTCGCACGAGACTTTCAAATCCCCCCAATC---ATCTGGGTATTGGGATTAAGCTATTTTCCACCTCAGTTTCTTATGCCCATTTCATTTGTGGATCGCAAGCAACAAAGTGGAATGGAAGAAATAAGAAAGGGAGAATGTCCACTAAGGCAATGGGTAGCGGGTTTCTAGGATTTGGAAAGAAGAAGAAGGCTATGTTGCCAGAGATAGTACAAGCAGGTGATCCAGTGCTGCATGAGCCTGCAATGGAGGTGGCGGTGGAAGAAATTGGCAGCGAGAGAATTCAGAAGATAATTGATGACATGATTAGTGTGATGAGGGATGCACCTGGTGTTGGCATTGCTGCCCCACAGATTGGAATACCATTACAGGTAGTAATTCCAGCTTCTCTCTTATTCAGTATCCACTATCCTGTATGTATTTTTTTTGTTATCATTATGAGCAGAATATTTGGAGGATAGAAGACCCTGGAAAAAATTGGGTTAAAAATTCCACGAATACTTGTAGTAAAAAAATTTATATATATATATATTCGGTTAGAGCTT-CATCAGCTTGACAAGGGAA--------------------------------------------------------------------------------
>AH26
-------------------------------------------------------------------------------------GAAAAAAGTACAAAAAGTTGAGTTTTTAGCCTTCCC---TAAACAACTGCTTCCACAGGTACTCAATGTACCCACGTCCAATATCCAATAAAAAGTCGTGCAAGATAGGTATAGATTTAAATTATTTATTACAA----AGATATAATCCAAAAAGGACTGATGATCATGGCCGGC--------------CATTCCTTAGGAGTGAAGATGGGTTTTGGATTG-CCATCATCTACAACCTCTGGAAGTAATGCTTCAAATGTCATTTTAGCTTCTCTGAACTTATCAGGAGGTGCTTTGGGCAGTCACAGATACGGCCCAA----ATCGTCTGAGTTGCAATACAACAACCACGCTGGCTTCTACCTCTGTGGGCATTCACAGTAGACTCTTATCCAGCTTCTGTCATTGGCTAAATGTTGATGGGTATCAGAAATATGGAATGTTGGGGGCAAAGCGGTTGCAGAGAGGACATC---CGAGGATGTCAACAGTGGCTTTGGCCCGCAGGTTCTTCGGATTTGGGAATAAGAAGA---TTGTTTTGCCAGAGATAGTGCAGGCGGGCGATCCTGTGCTGCATGAATGTGCAGCGGAAGTAGCAGTGGATGAAATTGGCAGCGAGCGGATTCAGAAGATTATAGATGACATGATTGCAGTCATGTGGAAGGCACCTGGCTGTGGGCTTTCTGCCCCACAAATTGGAGTACCATTGCAGGTTCTT------ATTCACATTTTTG-TTTGTTTATGTATTGTTTATCATTTCACATATCATATAGACAATGAATTGTAACTGGGGAAACAGAAAGGAAGTGGAGC-AACAAGAACATCAGGCCATCCTTTGAATGTCCTC-CAGGTCTCGTAGAAGCTGAAGCATTTTGAATAGATTTTAATTTTGAGCCGGGGAAAGGGGTTGGGGTTCAAACGTAACAATGTGCTTATTAGGCACCCATGTTCTCATTAT----------------------
>AME1
------------------------------------------------------------------------------------------------------------------------------------------------------------------------------AAGTT------------AGAAAATACCAAAATCTCTTAGATTTTAAAATTCCTAGCGCTTCGTAATTAAACTTAGCTTCAAGAATAAGCAACTGGGTATCCCTTCTTCGCCCG---GCCAAACAGATAAAAGAATTGCTAATGCCGTCAAGCGGGAGAGAGGATGGGGCAGTTATTGTTACCATGCACAGTCTTCTGCAGAACTTACAGTCCAAGTGCCATGTTATCCCCACTTAATATCCACGGTAGTGGGAGAAGTTTCAGAATACAGCAAAA------------TGTTGTGGGTGTTGGCAATAGTATCTGTTCTATCTCAATTGCTTATGGCAATAGGAAACATGGATTTGTGGGAACCAAGTGGAATGTAAGACAGAAGA---AGTGGAAGCCTACTCAGACTAGGGCTGGTAGGTTTCTTGGATTTGGACAGAAGAAG---TCCAAGTTGGCAGAGATAGTGCAGGCAGGGGACCCTTTGCTGCATGAGCCTGCAATGGAAGTGGCAGTGGAGGAGATTGGCAGCCAGAGGATTCAGAATATCATTGATGACATGATTGAAGTGATGAGGGATGCACCTGGTGTTGGGATTGCTGCCCCGCAGATTGGGGTGCCATTGCAGGTTGGTCCAAGACTTCTGTCATCTTGTATTTTGT------ATGCAACTTTTGTTGTTGAGAATACCTGCATGGTACTAGTTGTAAGGAAGGAAGTTCATGAAAAATGTGGGTGCTAGAGTATACCTGATGGGGTAGGGTATGTCCGTCGTGTATG-----------------------------------------------------------------------------------------------------------------------
>AP25
-------------AAAATTCCGGATCGACCAGAAATCTACC--------------------GGATTTACCTGCCGAAGCATTACCGAAAAAGGTACAAAACGTTAAGTTTTTAGCCTTCTCT--AAAAGAACTGCTTCCACAGGTACTCAATGTACCCACG-------TCCAATAAAAAGTCGTGCAATATAGGTATAGATTTAAATTATTTATTACAA----AGATAGAATCCAACAAGGACTGATGATCATGCCCGGC--------------CATTCCTTAGGAGTGAAGATGGGTTTTGGATTG-CCATCATCTACAACCTCTGGAAGTAATGCTTCAACTGTCATTTTAGCTTCTCTGAACTTATCAGGAGGTGCTTTGGGCAGTCACAGATACGGCCCAA----ATCGTCTGAGTTGCAATACAACAACCACGCTGGCTTCTACCTCTGTGGGCATTCACAGTAGACTCTTATCCAGCTTCTGTCATTGGCTAAATGTTGATGGGTATCAGAAATATGGAATGTTGGGGGCAAAGCGGTTGCAGAGAGGAAATC---CGAGGATGTCAACAGTGGCTTTGGCCCGCAGGTTCTTCGGATTTGGGAATAAGAAGA---TTGTTTTGCCAGAGATAGTGGAGGCGGGCGATCCTGTGCTGCATGAATGTGCAGCGGAAGTAGCAGTGGATGAAATTGGCAGCGAGCGGATTCAGAAGATTATAGATGACATGATTGCAGTCATGTGGAAAGCACCTGGCTGTGGGCTTGCTGCCCCACAAATTGGAGTACCATTGCAGGTTCTT------ATTCACATTTTTG-TTTGTTTATGTATTGTTTATCATTTCACATATCAAATAGACAATGAATTGTAACTGGGGAAACAGAAAGAAAGTGGAGC-AACAAGAACATCAGGCCATCCTTTGAATGTCCTC-CAGGTCTCGTAGAAGCTGAAGCATTTTGAATAGATTTTAATTTTGAGCCGGGGAAAGGGGTTGGGGTTCAAACGTAACAATGTGCTTATTAGGCACCCATGTTCTCATTATGGGTTGGGAGGCCTGTATAGGC
>APA47
---------------------------------------------------------------------------------GACATTTTTTTGAGACAGAAAGTAAGTATAT-------------------------------------GAACGTCCATGGAGACCATACTTTCATTTC--TGG-CTTTAAGAGGGGCACATCATTTCCAT-AATC------------TTCGATGAATATTATAATGTACTTTCATTTCTAAATTACATAAATTTCCTAGTAAGAATTCCTGTTAAAACGCTCAATC-ACATCGCCTACCCTCCATTGAGATGAGTACGATGCAGGGATTCCTGTCATCGACACTCTACACCAGAGCTTGCACCTCAACTGGCATTGTAGCCA------CCCTCAATAACATCTCCACTCTTTGCACAAGTCTTTCAAATCGCCCAAATC---ATTTGGGTACTGGGTTTAAGCTATTTTCTA---CAGTTTCTTATGCCCATTGCATCTGTGGATCGCAAGCAACAAAGTGGAATGGAAGACATAAGAATAGGAGGATGTCTACTAAGGCAATGGGTAGTGGGTTTTTAGGATTTGGGAAGAAGAAGGTGGCTATGTTGCCAGAGATAGTAAAGGCAGGTGATCCAGTGCTGCATGAGCCTGCAATGGAGGTGGTGCTGGAAGACATTGGCAGCGAGAGAATTCAGAAGATAATAGATGATATGATTAATGTGATGAGGGACGCACCTGGTGTTGGCGTTGCTGCCCCACAGATTGGAGTGCCATTACAGGTAGGGATTTCAGCTTCTCTCTTAT-------TTAGTATCTTGTATGTATATT--TTGTTATCACTATGAGCAGAATATTTGGAGGATAGAAGACCCAGGAAAAAA-GTGGGCTTAAATTCCACAAATACTTGAATAAAAAAAC-CTTAATATATAGATTTTCGGTTAGAGCTT-CATCACCTTGAAAAGGAAACTTGCCAGTTAAATGACAGTATTATTTTCTATATATTGTATTTTAGAGCACAACCTAATTAAGCTG--------------
>AR2
-----------------------------------------------------------------------------------------------------------------------------------------------------------------------------------------------------------------------------------------------------------------------------------------------------------------------------------------------------------------------------------------------------------------------------------------------------------------------------TGTTGTGGGTGTTGGCAATAGTATCTGTTCTATCTCAATTGCTTATGGCAATAGGAAACATGGATTTGTGGGAACCAAGTGGAATGTAAGACAGAAGA---AGTGGAAGCCTACTCAGACTAGGGCTGGTAGGTTTCTTGGATTTGGACAGAAGAAG---TCCAAGTTGGCAGAGATAGTGCAGGCAGGGGACCCTTTGCTGCATGAGCCTGCAATGGAAGTGGCAGTGGAGGAGATTGGCAGCCAGAGGATTCAGAATATCATTGATGACATGATTGAAGTGATGAGGGATGCACCTGGTGTTGGGATTGCTGCCCCGCAGATTGGGGTGCCATTGCAGGTTGGTCCAAGACTTCTGTCATCTTGTATTTTGT------ATGCAACTTTTGTTATTGAGAATACCTGCATGGTACTAGTTGTAAGGAAGGAAGTTCATGAAAAATGTGGGTGCTAGAGTATACCTGATGGCGTATGGTATGTCCGTCGTGTAT------------------------------------------------------------------------------------------------------------------------
>AS57
----------------------------------------------------------------------------------ATTGAGAAGAGGACAGGAGGTATGGTTCCTAAGTATGAACTTAATGAAGAATAATGA---GTGTTTATTGTTGTCACCAGAACGACAAATCACAGGGCACGAAGATGGCAAAACCAACATTAGAGATATATATATAA-ATCCTTTGGGGGATCTCAAGCATCTTTACTTAAGCGTTTGAC-TATAGAATGTGCAGTTCTTGCAAT---AAATAAAACTTAATAGCATTGCTGAAGTTGTCTGCTGGAGGCGAGCATGGGGTATGGATTGCTATCTCCTACAGTCTACTGTAGAGCTTACAACCCATCTGCTATTTTAGCCACATTGAATGTCTCTAGAAGCTGGGGAAGCCTCATGCTCCAGATAAATTATCCAGGCCCCAGTGCGGGCACTGGCAATAGGCCTGTCCCTAGTTTAGTTTCTAATAGGGTTGGGAAATGCAGATTATTGGGAGCACATCGGAATATTGAGAGACAAAACAAGAGGACGACAACTGGGGCTCTGGCTGGTGGATTTTTTGGATTTGGAAAGAAAAAGGCTTCTCAGTTGCCAGAAATAGTACAGGCAGGTGACCCTGTGCTGCATGAACCTACAGGTGAAGTACTAGTGGAAGAGATTGGCACTGAGAGGATTCAGAAGATTATAGATGACATGGTTGCTGTCATGAGGGTCGCACCTGGTGTTGGGATTGCTGCCCCACAAATAGGAGTGCCATTGCAGGTATGTTGTTTCAAGTTCCTAATTATCTTTTTTT------GTATTGTTGTTACTGTGACGAATACCTAAATGGTGGTTTTTGCAAGAAAGAAA-TTTCAAGAGAAAATAAGAAGCTGTTCTTACTGCTTGAAGTAACTTTACAGGTTTTTCTAGGATCTAAGCATGTGCCTTGATTTTGTTTTATAAGTAGAGGAAGCC-TTGTGAGGTTGAAGAA-GTACTTTCTCCTGCACACACTTGATA-------------------------------
>ASA51
----------------------------------------------------------------------------------------------------------------------------------------------------------------------------------------------------------------------------------------------TATCCCTTTAGATACTATTTTC--------------TCATAAATTGAATCCCTGCTAAAACAGTCAATG-CCATTGCCTGTGCTCCTGCAAGGTAAGGATGAAGCAGGGATTCCTCTCATCTATACTCTACTCAAGAGCCTGCACCTCTACCAGCATTCTACCAA------CGTTCAATCCAATCTCCATTCGTTGTAGAAGCCTTTCAAATCCACCAAATC---ATCTGGGTACTGGGATTAAGCTATTTTCTACCTCAGTTTCTTTTGCCCATTGCATTTGTGGATTGCAAGCAACAAAATGGAATGGAAGAGACAAGAAGGGAAGGATGTCTACAAAAGCAATGGGAAGCGGGTTTCTGGGATTTGGAAAGAAAAAGAAGGCTAAATTGCCAGAGATAGTAATGGCAGGTGATCCAGTGCTGCATGAGCCTGCAATGGAGGTGGCGGTGGCAGACATTGGCAGCGAGAGAATTCAGAAGATAATAGATGACATGATTAGCGTGATGAGGGATGCACCTGGTGTTGGCCTTGCTGCCCCACAGATTGGAGTGCCATTACAGGTACTAATTCA-------------------AGCTACTCCCTCATTCATTATCTT-TTGTGTAGTTTTTTTTGT---------------------------------------------------------------------------------------------------------------------------------------------------------------------------------------------------------
>CB35
------------------------------------------------------------------------------------TTATAAATATATATGTTTTTTATTTTCTAAATTTTATTTCTAGTTGCTTCCAACCTTATTAAAAAAAAATATTAAATC------AATAAAAAAACCATATATATATCCAATGGTTCTTCAAATTATT------------------AAAATAACAAGGATCGTTACTGATGCCGCGC--------------CATTGCTTTGGAGTGAAGATGGGTTGTGGATTG-CCATCATCTATAACCTCTGGAACTAATCCTTCAACAGCCATTTTAGCTTCTCTGAACTTCTCAGGTGGTGCTTTGGGCAGTCACAGATATAGCGCAA----ATCTTCTGAGTTGCAATGCAACAACCAAACCGACTTCTACTTCTGTGTGCAATTACAGTAGACTCGTATCCCGCTTTTGTCATTTGTTAAATGTTGATGGGTATCGGAAATATGGAATGTTGGAGGCAAAACGGATGCAGAGAGGACAAC---AAAGGATGTCGATAGTGGCTTTGACCGGTGGGTTCTTTGGATTCGGGAAGAAGAAGA---CTGTTTTGCCAGATGTAGTGCAGGCGGGCGATCCTGTGCTGCATGAATGTGCAGTAGAAGTAGCAGTGGATGAAATTGGCAGCGAGAGGATTCAGAAGATTATAGATGATATGATTGCAGTCATGTGGAATGCACCTGGCTGTGGGCTTGCTGCCCCACAAATTGGAGTACCATTGCAGGTTTTT------ATTTAAATTTTTG--TTTGTTTTATATAGTGTATTACTTCACATATTTCATAGACAATGTATTGTAACTGAGGGAACAGAAAGCAAATGGAGCAAACAAGAAAATCGGGCTATCCTTTGAATGTTCTC-CAGGTTTCGTAAAAGCTGAAGCGTTTTGAATAGATTTTAATTTTGAGCCAGGGAA---GGTTGGGGTTGAAACGTAACAATGTGCTTCTTAGGTAC-------------------------------------
>CD18
-----------------------------------------------------------------------------------------------------------------------------------------------------------------------------------CACGAAAATGGCAAAACCAGCTCCAGAGACACTAATATAA-AAACGCTTGTGGATCTCGAGCATTTTACCTGAAAAATTTAG---ACAGATTTTGCAGTTCTTGCGATAGAAAATAAAGCATCATAGCATTGTTGAAGTTGTTTCCAGGAGGGGAGGATGGTGTATGGATTGCTATCATCGACGGTCTACTGTAGAGCTTACAATCCATCTGCCATTATAACGACATTGAATGTCTCTAGAAGCTGGGGAAACCTTGTGGTCCAGATAAATCATCTAGCTCCCTGTGCGGGCATTGGCAATAGGTCTGTTCCCAGCTTAGTTTCTAATAGGGTTAGGAAATACACAATTTTGGGAACACATAGGAATAATGAGAGACAAAACAAGAGGATGACAATTGTGGCTTCGTCTGGTGGATTTTTTGGATTTGGAAAGAAAAAGGCCCCTAAGTTGCCAGAAATAGTACAAGCAGGTGATCCAGTTCTGCATGAACCTACAGGCGAAATAATAGTGGAAGAGATTAGCACAGAGAGAATTCAGAAGATTATAGATGACATGGTTGCTGTCATGAGGGCTGCACCTGGTGTTGGGATTGCTGCCCCACAAATAGGAGTACCATTGCAGGTATGTTGTTCTAAGTTCTTAATTATCTTTTTTT--------ATTGGTGTTACTTTGAACAATGCCTAAATGATGGTTTTTGCAAGAAATAGATTTCAAAAAGAAAGCGAGAAGCTGTTCTTACGCCTTGAAATAGCA----------------------------------------------------------------------------------------------------------------------------------------
>CDE34
-----------------------------------------------------------------------------------------------------------------------------AGCTGCTTTCAACCTTATT-ACAAAAAATATTAAATC------AATAAAAAAACCATATATAAATCCAATGGTTCTTCAAATTATT------------------AAAATAACAAGGATCGTTACTGATGCCGCGC--------------CATTGCTTTGGAGTGAAGATGGGTTGTGGATTG-CCATCATCTATAACCTCTGGAATTAATCCTTCAACAGCCATTTTAGCTTCTCTGAACTTCTCAGGTGGTGCTTTGGGCAGTCACAGATATAGCGCAA----ATCTTCTGAGTTGCAATGCAACAACCAAACCGACTTCTACTTCTGTGTGCAATTACAGTAGACTCGTATCCCGCTTTTGTCATTTGTTAAATGTTGATGGGTATCGGAAATATGGAATGTTGGAGGCAAAACGGATGCAGAGAGGACAAC---AAAGGATGTCGATAGTGGCTTTGACCGGTGGGTTCTTTGGATTCGGGAAGAAGAAGA---CTGTTTTGCCAGAGGTAGTGCAGGCGGGCGATCCTGTGCTGCATGAATGTGCAGTAGAAGTAGCAGTGGATGAAATTGGCAGCGAGAGGATTCAGAAGATTATAGATGATATGATTGCAGTCATGTGGAATGCACCTGGCTGTGGGCTTGCTGCCCCACAAATTGGAGTACCATTGCAGGTTTTT------ATTTACATTTTTG--TTTGTTTTATATAGTGTATTACTTCACATATTTCATAGACAATGTGTTGTAACTGAGGGAACAGAAAGCAAATGGAGCAAACAAGAAAATCGGGCTATCCTTTGAATGTTCTC-CAGATTTCGTAAAAGCTGAAGCGTTTTGAATAGATTTTAATTTTGAGCCAGGGAA---GGTTGGGGTTGAAACGTAACAATGTGCTTCTTAGGTACCAGTGTTCTCACCACGGCTTGAGAGGCCTGTACTGGC
>CF38
----------------------------------------------------------------------------ATCCCTAGTTCTCGTTCCCATTAGTTGAAGTCCCACCTAAGGATGGAGTTTAAAAGGTAATGC--AATATGATTTATTGATAATACGGCAA-ACGGGTAAATTCATGAAGATGGAAAAACCAGCCCAGTAGAGACAGCGCTCAAAAAGCCAAATGGAGCTCAAGCCTCTTTCCTTTCAGTTTTTAAAAACAAAACATAATGTAAAGTACCCGCAATAAATAACACAGAAACATTGCTGAAATTGTCCAGTAGAGGCGAGAATGGGGCATGGATTGCTATCTTCCACAGTCTACTGTAGAACTTACAACCCATCTACCATTTTAGCCACGTTGAATATCTCAAGTGGCTGGAGAAGCCTCAGGCTCCAGCAAAATCATTTGGGTCCCAATGTGGGTGTTGGCTATAGGCCTGTCACTAGCTTAGTTTCTAATGGCGATAGGACATATAGATTTTTGGGAACCGATAGGAATAATGAGAGACAAAACAAGAGAAAGCCAACCGTGGCTTTGGCTGGTGGATTTTTTGGATTTGGAAAGAAAAAGGCTTCTAAGTTGCCAGAGATAGTGCAAGCAGGTGACCCTGTGTTGCATGAACCTGCAAGCGAAGTGCCAGTGGAAGAGATTGGCAAGGAGAGGATTCAGACGATCATAGATGACATGGTTGCTCTCATGAGGAATGCACCTGGTGTTGGGATTGCTGCCCCACAATTAGGAGTGCCATTGCAGGTATGTTGATCAAAGTACTATATCTTTACTTAGT--------ATTGTTGTTAATGTGAAGAATACCCGGGTGATGATATTTGCAAGAAAGAAAATTCATATAAAAATGTGATTGATGCCCCCACCGATTGGAGTTGCATTGCAGGTTTTTCTAGGCTCTAAACATGTCTCTTA-----------------------------------------------------------------------------------------------------
>CH19
AGAAAAACCCAAATTACTATAATTGGTTTAATAGAAAGGCACGATATTAAAGATGAACTAAGATAATCTTTTAAAAGTTATTTTACCCAACGAATCATTCCCAACAATACTGAGATGTGCTAAGCATGGAACTAAATGAAGGATAATGACTGTTTGTATTGCTATCACCAGGACGAGAACACGAAAATGGCAAAACCAGCACCAGAGACATTAATATAA-AAACGCTTGTGGATCTCGAGCATTTTACCTGAAAATTTTAGACTACACATTGTGCAGTTCTTGCGATAGAAAATAAAGCATCATAGCATTGTTGAAGTTGTTTCCAAGAGGAGAGGATGGGGCATGGATTGCTATCATCGACGGTCTACTGTAGAGCTTACAATCCATCTGCCATTATAACGACATTGAATGTCTCTAGAAGCTGGGGAAACCTTGTGGTCCAGATAAATCATCTAGCCCCCAGTGCGAGCATCGGCAATAGGCCTGTTCCCAGCTTAGTTTCTAATACGGTTAGGAAATACACAATTTTGGGAACACATAGGAATAATGAGAGACAAAACAAGAGGATGACAATTGTGGCTTCGTCTGGTGGATTTTTTGGATTTGGAAAGAAAAAGGCCCCTAAGTTGCCAGAAATAGTACAAGCAGGTGATCCAGTGCTGCATGAACCTACAGGCGAAATACTAGTGGAAGAGATTAGCACAGAGAGAATTCAGAAGATTATAGATGACATGGTTGCTGTCATGAGGGCTGCACCTGGTGTTGGGATTGCTGCCCCACAAATAGGAGTACCATTGCAGGTATGTTGTTCCAAGTTCTTAATTATCTTTTTTT--------ATTGGTGCTACTTTGAACAGTGCCTAAATGATGGTTTTTGCAAGAAAGAAATTTCAAAAAGAAAGCGAAAAGCTGTTCTTACGCCTTGAAATAGCATTACACGTTTTTCTAGGGTCTAAGCATGTGCCTTGATTTTGATTTATAAGTCCAGGAAGCC-TTTTGAGCTTGAAGAAGGTACTTTGTCGTGCACACACCTGACAGCA----------------------------
>CHA37
TATATATGTTTTTCTTCTCACTCATAACAATATTCGTAAAACAATGTAAAATCATTTTCCACCATTACATCCATAGATGGAATCCCTAGTTTCCCATTAGTTGAAGTCCCACCTAAGGATGGAGTTTAAAAGGTAATGC--AATATGATATATTGATAATACGGCAA-ACGGGTAAATTCATGAAGATGGAAAAACCAGCCCAGTAGAGACAGCGCTCAAAAAGCCAAATGGAGCTTAAGCCTCTTTCCTTTCAGTTTTTAAAAACAAAACGTAATGTAAAGTACCCGCAATAAATAACACAGAAACATTGCTGAAATTGTCCAGTAGAGGCGAGAATGGGGCATGGATTGCTATCTTCCACAGTCTACTGTAGAACTTACAACCCATCTGCCATTTTAGCCACGTTGAATATCTCAAGTGGCTGGAGAAGCCTCAGGCTCCAGCAAAATCATTTGGGTCGCAATGTGGGTGTTGGCTATAGGCCTGTCTCTAGCTTAGTTTCTAATGGCGATAGGACATATAGATTTTTGGGAACCAATAGGAATAATGAGAGACAAAACAAGAGAAAGCCAACCGTGGCTTTGGCTGGTGGATTTTTTGGATTTGGAAAGAAAAAGGCTTCTAAGTTGCCAGAGATAGTGCAAGCAGGTGACCCTGTATTGCATGAACCTGCAAGCGAAGTGCCAGTGGAAGAGATTGGCAAGGAGAGGATTCAGACGATCATAGATGACATGGTTACTATCATGAGGAATGCACCTGGTGTTGGGATTGCTGCCCCACAAATAGGAGTGCCATTGCAGGTATGTTGATCCAAGTACTATATCTTTACTTAGT--------ATTGTTGTTAATGTGAAGAATACCCGGGTGATGATATTTGCAAGAAAGAAAATTCATAGAAAAATGTGATTGATGCCCCCACTGATTGGAGTTGCATTGCAGGTTTTTCTAGGCTCTAAACATGTCTTAAT--T---GTGTTTAATAGGCAAAACCC-TTTTGAACTTGAATAAGGTACTTACCTCCCCTAGTGACAGTATACAACCTTGTTATCACAGGGTACTTAACTCC
>CJ24
TTTATAAAAATATTTAAAAATAAACACAAGAAAATATTTTAAAATATATTTCAGATTGACAGGAGGTATTAGTTCCTCGTCTTAGGGGATCAGCACTTCATTTCTACATATATAAAACATGCCCAACAAGACTAAGCTTAGCATGTAACTTGCTATCAGTGGAACGACAAATTACAGGGCACGAATATGGCAAAACCAGCACTCGGGACACTCACATAT-------------------AAAAACTTTCCTTAAGCTTTTGGC-TATCTAATGTTAACTTCTTGCAAT---AAATATAACATAATAGCATTGCTGAAGGTGTTTGCTGGAGGCGAGGATGGGGCATGGATTGCTATCTCCTACAGTCTACTGTAGAACTTACAACCCATCTGCCATTTTAGCCACATTGAATGTCTCTAGAAGCTGGGGAAGCCTCATGCTCCAGATAAATCATCTTGGCCCCAGTGCGGGCATTGGCACTAAGCCTGTCCCTAGCTTAGTTTCTAATAGGATTGGGAAATACAGATTTTTGGGAACACATAGGAATATTGAGACACAAGACAAGAGGATGACAAGTGTGCCTTTGGCTGGTGGATTTTTTGGATTTGGAAAGAAAAAGGCTTCTCAGTTGCCAGAAATAGTACAGGCAGGTGATCCTGTGCTGCATGAACCTACAGGTGAAGTTCTACCGGAAGAGATTGGCACGGAGAGAATTCAGAAGATTATAGATGACATGGTTGCTGTCATGAGGGCCGCACCTGGTGTTGGGATTGCTGCCCCACAAATAGGAGTGCCATTGCAGGTATGTTGTTCCAAGTTCTTAATTATCTTATTTT------GTATTGTTGTCACTGTGAAGAATACCTAAATGGTGGTTTTTGCAGGAAAGAAA-TTTCAAAAGAATATGAGAACCTGTTCTTACGGCTTGAAGTAGCATTACAGGTTTTTCTAGGGTCTAAGCATGTGCCTTGATTTTGTTT--TGAGTAGAAGAAGCC-TTTTGAGCTTGAAGAACATACTTTGTCCTGCACATACTTGATAGTAGTACTTAACTACGCATATATACAACATT
>CK7
GATTTTTTTTTAAAATGTATTTCAGATTGAGAAAAGGATAAAGGCATAGTTCCTCGTCTTCAGCACTTCATGTCTACTTATATGGATCATACCCAAAAAGACTAAGCTGTTCTCAATGGAACTTAATGGAGAATAATGC-GTGGTGTATTGCTCTCACCCAGAACGGCAAATCACAGGGCACGAAGATGGCAAAACCAGGATTAAAGATATTCATATATAAACCCTTGGTGGATCTCACGTGTCTTTCCTTCAGCTTTTGAC-TGTAGAATGTGAAGTTGTTGCAAT---AAATAAAACATAATAGCATTGCTGAAGTTGTCCACTAACGGCGAGGATGGGACATGGATTGCTATCTTCTACACTTTACTGTAGAACTTACAACCCTTCTGCTATTTTATCCACATTGAATGTATCTAGAACATGGGGAAGCCTCAGGCTCCAGATAAATCATCTAGGTGCCAGTGTGGGCATTGACAATAGGCCTGTCCCTAGCTTAGTTTCTAATGGGGATAGGAAATACAGATTATTGGGAACACATAGGAATATTGAGAAACAAAACAAGAGGATGACAACTGTGGCTCTGGCTGGTGGATTTTTTGGATTTGGAAAGAAAAAGGCTTCTCAGTTACCAGAAATAGTGCAGGCTGGTGACCCTGTGCTACATGAACCTGCAAGTGAACTACTAGTGGAAGAGATTGGCACGGAGAGGATTCAGAAGATTATAGATGATATGGTTGCTGTCATGAGAGTTGCACCTGGTGTTGGGATTGCTGCCCCACAAATAGGAGTGCCATTGCAGGTATGTTGTTCCAAGTTCTTAATTATCTTTTTTT------GTATTGTTGTTACTGTGAAGAATACCCAAATGGTGGTTTTTTCAAGAAGGATA-TTTCAAAAGAAAATGAGAAGCTGCTCTTACGGATCGAAATAGCATTGCAGGTTTTTCTAGGGTCTAAGCCTGTGTCATAATTTTGTTTTATAAGTAGAGGAAGTC-TTTTGAGCTAGAAGAAGGTACTTTCTCCTGCACACACTTGATAGTATACAAGAGGGCATTT-------------
>CL6
----------------------CAGATTGAGAAAAGGATAAAGGCATAGTTCCTCGTCTTCAGCACTTCATGTCTACTTATATGGATCATACCCAAAAAGACTAAGCTGTTCTCAATGGAACTTAATGGAGAATAATGC-GTGGTGTATTGCTCTCACCCAGAACGGCAAATCACAGGGCACGAAGATGGCAAAACCAGGATTAAAGATATTCATATATAAACCCTTGGTGGATCTCACGTGTCTTTCCTTCAGCTTTTGAC-TGTAGAATGTGAAGTTGTTGCAAT---AAATAAAACATAATAGCATTGCTGAAGTTGTCCACTAACGGCGAGGATGGGACATGGATTGCTATCTTCTACACTTTACTGTAGAACTTACAACCCTTCTGCTATTTTATCCACATTGAATGTATCTAGAACATGGGGAAGCCTCAGGCTCCAGATAAATCATCTAGGTGCCAGTGTGGCAATTGACAATAGGCCTGTCCCTAGCTTAGTTTCTAATGGGGATAGGAAATACAGATTATTGGGAACACATAGGAATATTGAGAAACAAAACAAGAGGATGACAACTGTGGCTCTGGCTGGTGGATTTTTTGGATTTGGAAAGAAAAAGGCTTCTCAGTTACCAGAAATAGTGCAGGCTGGTGACCCTGTGCTACATGAACCTGCAAGTGAACTACTAGTGGAAGAGATTGGCACGGAGAGGATTCAGAAGATTATAGATGATATGGTTGCTGTCATGAGAGTTGCACCTGGTGTTGGGATTGCTGCCCCACAAATAGGAGTGCCATTGCAGGTATGTTGTTCCAAGTTCTTAATTATCTTTTTTT------GTATTGTTGTTACTGTGAAGAATACCCAAATGGTGGTTTTTTCAAGAAGGATA-TTTCAAAAGAAAATGAGAAGCTGCTCTTACGGATCGAAATAGCATTGCAGGTTTTTCTAGGGTCTAAGCCTGTGTCATAATTTTGTTTTATAAGTAGAGGAAGTC-TTTTGAGCTAGAAGAAGGTACTTTCTCCTGCACACACTTGATAGTATACAAGAGGGCATTTCACACACACACAC
>CM9
CATATAAGTTAGTTCCTCTTAGTATGTTGTGTCTTGAGATTAAATCTTCAACATATTTTTATATATATATATATATATATATATATATATATATTTGTTCTTCTTACCTTTCATTTAGTTGTCTTCTTATTCTTCATCAAGCTATGCTTAAGCATAACATTTGATGAAGAATATCGAGTCCGGAGATGGACAAAACCAGCTTTAGAAACAGTCCTATAAGAACACTTGATGAATCTCGAGCATTTTTCCTTAGACATTTGGATTGTGGAATGTGCAGTTCTTTCAATATAAGATAAAACTTACTAACATTGCTGAAGTAGTTTGTTGGAAGCGAGGATGGCGCATGGGTTGCTATCTCCTACAATCTACGGTACAGCTTATAACCCCTCTGTCATTTTGGGAACGTTGAATGTCTTTAGAAGCCGGGGATGCATCGTGCTCCAGACAAATCATCTAGGCTCCAGAGGTGGCATTGGCAATAGGTCTGCTCCCAACTTAGTTTGTAATAGCTTTAAGAAATACATAGTTTTGGGAATACATAGGAATGTTGAGAGACAAAATAAGAGGGCGACAACTGTGGCTTCCTCTGGTGGATTTTTTGGATTTGGAAAGAAAAAGGCTCCAAAGCTGCCAGAATTAGTAAAGGCAGGTGATCCTGTGCTGCATGAACCTACAGGCAAAGTAATTGTGGAAGAGATTGGCACTGAGAGAATTCAGAAGATAATAGATGACATGGTTGCTGTCATGAGGGCCGCACCTGGTGTTGGAATTGCTGCCCCACAAATAGGAGTGCCATTGCAGGTATGCTGCTACAAATTCTCAATAATTTTTTTC----------TTGATGGTACCATGAAGAACACCTGAATGACTGTTTTTGCAAGAAAACGATTTCAAAAGGAAAACGAGAAGCCGTTCTTACGCCTTGAAAT--------------------------AGCACATGCCTTGATTTTGATTTATAAGTAGAGGAAGCCTTTTTAAGCTTGAAGAAGGTACTTTCCCCTGCACACAGTTGACCGTAGTACTTGACCACGCATACGATATGTATA
>CO8
AGTTGTTGTTATCTTTTCACAAGGAGCTGTTCAGAAATGAAGAAAATTCATGATAATCAATGCTTAGGAGAGTCACCCGCTCTGTGCCAAGGAAAAGTTCTTTCCTCCTCCCCTCCATGAGCCATACCCAACAAGACTAAGCTATGCTTAAGCGTAGAACTTGATGAAGAGTATCGAGTCCGGAGATTGACAATACCAGCTTTAGAAACAGTCCTATAGGAACACTTGATGAATCTCGAGCATTTTTCATTAGACATTTGGATTGTGGAATGTGCAGTTCTTTCAATATAAAATAAAACATACTAGCATTGCTGAAGTAGTTTGTTGGAGGCGAGGATGGCGCATGGGTTGCTATCTCCTACAAGCTACGGTACAGCTTATAACCCCTGTGTCATTTTGGGGACGTTGAATGTCTTTAGAAGCCGGGGATGCATCGTGCTCCAGACAAATCATCTAGGCTCCAGCGGTGGCATTGGCAATAGGTCTGCTCCCAACTTAGTTTGTAATAGCTTTAAGAAATACATATTTTTGGGAACACATAGGAATGTTGAGAGACAAAATAAGAGGGCGACAACTGTGGCTTCCTCTGGTGGCTTTTTTGGATTTGGAAAGAAAAAGGCTCCAATGCTGCCAGAAATAGTAAAGGCAGGTGATCCTGTGCTGCACGAACCTACAGGCGAAGTATTTGTGGAAGAGATTGGCACTGAGAGAATTCAGAAGATAGTAGATGACATGGTTGCTGTCATGAGGGCCGCACCTGGTGTTGGAATTGCTGCCCCACAAATAGGAGTGCCATTGCAGGTATGCTGCTACAAATAGTCAATAATTTCTTTC----------TTGATGGTACCATGAAGAACACCTGAATGACGGTTTTTGCAAGAAAACGATTTCAAAAGGAAAACGAGAAGCCGTTCTTACGCCTTGAAAT--------------------------AGCACATGCCTTGATTTTGATTTATAAGTAGAGGAAGCCTTTTTCAGCTTGAAGAAGGTACTTTCCCCTGCACACAGTTGACCGGAGTACTTGATCACGCATAC----------
>CP16
ACTCTAACACAAACAACATTTTCCATCTTCTCATTGAACCAAATCGTTCCAATCATATTTCAAAATCCATTTACCAGATTTAAAATTTATAGAATTGACAATTCTAACATTATTTAATTCAAGCAACCAAACTTCATCAAGAATAATGAGTGTAATCACTACAACGATAAATCACAGGGCACGAAGATGACAAAACCAGCACTAGAGACACTCATAGGA-AAACACTTGTGCATCTCGACCATTTTTCCTTAAACATTTGAC-TATAGAATGTGCAGTACTCGCGACAGAAAATAAAACATAATAGCATTGCAGAAGTTGTTTGCTGGAGGCAAGGATGGGGCATGGATTGCTATCACCCACAGTCTACTGTAGAACTTACAACCCATCTGCCACTTTAGCGACATTGAATGTCTCTAGAAACCGGGGAAACAGTGTGCTCCAGATAAATCATCTAGCCCCCATTGCAGGCATTGGCAATAGGCCCGCTCCTAGCTTAGTTTCTAACAGGGTTAGGAAATACACATTTTTGGGAACGCATAGGAATATTGAGGGACAAAACAAGAGGATGACAACTGTAGCTTTGTCTGGTGGATTTTTTGGATTTGGAAAGAAAAAGGCTTCTAAGTTGCCAGAAATAGTACAGGCAGGTGATCCAGTGCTGCATGAACCTACAGGTGAAGTACTAATGGAAGAGATTGGCACGGAGAGAATTCAGAAGATTATAGATGACATGGTTGCTGTCATGAGGGCCGCACCTGGTGTTGGGATTGCTGCCCCACAAATAGGAGTGCCTTTGCAGGTATGCTGTTCCAAGTTCTTTATTATCTTTTTTTT-----TAATTGGTGTTACCGTGAAGAATGCCTAAAAGATGGTTTTTGCAAGAAATAAA-TTCAAACAGAAAATGAGAAGCTGTTCTTACGCCTTGAAATAGCATTACAGGTTTTTCTAGGGTCTAAGCATGTGCCTTAATTTTGATTCATAAGTAGAGGAAGCC-TTTTGAGCTACGCACT----TAACTACACACACAATCTATACAACATTATTAGTCAAATAGCTACAACATTGTT
>CP161
ACTCTAACACAAACAACATTTTCCATCTTCTCATTGAACCAAATCGTTCCAATCATATTTCAAAATCCATTTACCAGATTTAAAATTTATAGAATTGACAATTCTAACATTATTTAATTCAAGCAACCAAACTTCATCAAGAATAATGAGTGTAATCACTACAACGATAAATCACAGGGCACGAAGATGACAAAACCAGCACTAGAGACACTCATAGGA-AAACACTTGTGCATCTCGACCATTTTTCCTTAAACATTTGAC-TATAGAATGTGCAGTACTCGCGACAGAAAATAAAACATAATAGCATTGCAGAAGTTGTTTGCTGGAGGCAAGGATGGGGCATGGATTGCTATCACCCACAGTCTACTGTAGAACTTACAACCCATCTGCCACTTTAGCGACATTGAATGTCTCTAGAAACCGGGGAAACAGTGTGCTCCAGATAAATCATCTAGCCCCCATTGCAGGCATTGGCAATAGGCCCGCTCCTAGCTTAGTTTCTAACAGGGTTAGGAAATACACATTTTTGGGAACGCATAGGAATATTGAGGGACAAAACAAGAGGATGACAACTGTAGCTTTGTCTGGTGGATTTTTTGGATTTGGAAAGAAAAAGGCTTCTAAGTTGCCAGAAATAGTACAGGCAGGTGATCCAGTGCTGCATGAACCTACAGGTGAAGTACTAATGGAAGAGATTGGCACGGAGAGAATTCAGAAGATTATAGATGACATGGTTGCTGTCATGAGGGCCGCACCTGGTGTTGGGATTGCTGCCCCACAAATAGGAGTGCCTTTGCAGGTATGCTGTTCCAAGTTCTTTATTATCTTTTTTTT-----TAATTGGTGTTACCGTGAAGAATGCCTAAAAGATGGTTTTTGCAAGAAATAAA-TTCAAACAGAAAATGAGAAGCTGTTCTTACGCCTTGAAATAGCATTACAGGTTTTTCTAGGGTCTAAGCATGTGCCTTAATTTTGATTCATAAGTAGAGGAAGCC-TTTTGAGCTACGCACT----TAACTACACACACAATCTATACAACATTATTAGTCAAATAGCTACAACATTGTT
>CR44
-----------------------------------------------------------------------------------------------------------------------------------------------------------------------------------------------------------------------------------------------------------------------------------------------------TGGGGTGTGGTTTG-GTGCCATACCCACGCTGTATGATTCCTGCCCCTACTGCCATTTTAAGTGTAATGAAGGTCTCAGGCGGTCCGAGTGGTCAGAGGAATCCGC----------AGAAGGAGCTGTGTTGCAATGCAACTTTATTGAAATCCAACCTGGTGGGTGGTCGGAAAAGTCTGGTTTCTGGTTTCTGTATGGTATTGATTCCCAGTGAGCATCGAGTGTATGGATTGCTGAGCAGAAAATGGTTGAATAGAAGAAAGA---GAAAGATGCCAACAGTGATATCGGCGGGTGGGTTTTTGGGATTTGGAAAGAAGGTG------GTATTGCCAGAGATAGTCGAGGCAGGTGATCCTGTGCTGCATGAGCGTGCAAGGGAAGTTCAATTGGAAGAGATTGGTAGTGATTGGATTGAGAAAATTATAGATGATATGATTGCAGTCATGAGGAAAGCACCTGGTTGTGGGCTTGCTGCTCCACAAATTGGAGTGCCATTGCAGG-------------------------TTGATCAAAACATAACTATTCTATTTTGATTGTTATGGTTCAATTCCCAGT----------------------------------------------------------------GACATTCTTGTATGCATTTAGTTTTTTGACATTATTG---------------------CATTGTATTTCTTAGATAACCATTTTGTAA---------------------------------------------
>CT15
AGCTTATCACTTACTGGAAAAAATGAGAAGTGCTAAGACTAATTGTCCTATAAGCTATTGCCCCATTGACATTAAAAGTTCTTTACTACATGAACCATGCCCAACAACGCTAAGATGGGCTAAGCATGGAACTTAATGAAGAATAACAAGTGTTTAAATTGAAATCACAAGAACGATAACACGAAGATGGCAAAACCAGCACTAGAGACACTCATAGGA----------AAACACTTGTGCCTTTTTACTTAGACATTTGAC-TATAGACTGTGCAGTTCTTACGATAGAAAATAAAACATAATAGCATTGCTTAAGTTGTTTGCTGGAGGCGAGGATGGGATCTGGATTGCTATCACCTACAGTCTGCTGTAGAACTTACAACCCATCTGCCATTTTAGCGACATTGAATGTCTCTAGAAGCTGGGGAAACCTTGTGTTCCAGATGAATCATCTAGCCCCCATTGCAGGCATTGGCAATAGGCCCGCTCCTAGCCTAGTTTATAACAGGGTTAGGAAATACACATTTTTGGGAACGCATAGGAGTACTAAGAGACAAAACAAGAGGATGACAACCGTAGCTTTGTCTGGTGGATTTTTTGGATTTGGAAAGAAAAAGGCTTCTAAGTTGCCGGAAATAGTACAGGCAGGTGATCCAGTGCTCCATGAACCTACAGGTGAATTACTATTGGAAGAGATTGGCACGGAGAGAATTCAGAAGATTATAGATGACATGGTTGCTGTCATGAGGGCGGCTCCTGGTGTTGGGATTGCTGCCCCACAAATAGGAGTGCCTTTGCAGGTATGTTCTTCCAAGTTCTTTATTATCTTTTTTTTAAATTAAACTGGTGTTACTGTGAAGAATGCCTAAAAGATGGTTTTTGCAAGAAATAAATTTCAAACAGAAAATGAGAAGCTGTGCTTACGCCTTGAAATAGCATTACAGGTTTTTCTAGGGTCTAAGCATGTGCCTTAATTTTGATTCATAAGTAGAGGAAGCC-TTTTGAGCTACGCACCTAACT-----------------------------------------------------
>DA12
GTTCTCGATATCTTTTCAAGAAGGAGCTGTTCAGAAATGAAGAAAATTCAGGAGTCATCAACAGTAGAAAGTTACAATACTCTGTCCCATGGAGAAGTTCTTTCCTCCTCCCCTCCACGAACAATGCCCAACAAGACTAAGCTGTGC-TAAGCATGGAACTTAATGAAGAATATCGAGTACGGAGATGGACAAAACCAGCGCTAGAGACGGTCCTATAATAACATTTGGTGGACGTCGAGCATTTTTTCTTGAACATTTTGACTGTGGAATGTGCAGTTCTTTCAATAAAAAATAAAACATAATAGCATTGCTGAAGTAGTTTGCTGGAGGTGAGGATGGCGCATGGATTGCTGTCTCCTACAGTCTACGGTACAGCTTATAACCCATCTGCCATTTTAGGGACGTTGAGCCTCTTTAGATGCCGGGGAAGCATTATGCTCCAGACAAATCATCTAGGCTCCAGCGCTGGCATTGGCATTAGGTCTGCTCCTAGCTTAGTTTGTAATAGGGTTAGGAAATACACATTTTTGGGAGCACATAGGAATGTGGAGATACAAAATAAGAGGATGACAACTGTGGTTTCCCCTGGTGGATTTTTGGGATTTGGAAAGAAGAAGGCTCCAAAGTTGCCAGAAATAGTAACGGCAGGCGATCCTGTGCTGCATGAACCTACAGGTGAAGTATTTGTGGAAGAGATTGGCACAGAGAGAATTCAGAAGATAATAGATGACATGGTTGCAGTCATGAGGGCCGCACCTGGTGTTGGAATTGCTGCCCCACAAATAGGAGTGCCATTGCAGGTATGCTGCTACAAGCTCTCAATTATCTTTTCTT------GTATTGATGGTACCATGAAGAACACCTAAATGACGGTTTTTGCAAGAAAACAATTTCAAAAGGAAAACGAGAAGCCGTTCTTACGCCTTGAAATATCATCACTGGTTTTTCTAGGGTCTAAGCATGTGCCTTGATTTTGATTTATAAGTTGAGGAAGCCTTTTTGAGCTTGAAGAAGGTACTTTTCCCTGCACACATTTGACATTAGTACATTCTTACGCCTTGAAATAGCATC
>DB53
---------------------------------------------------------------------------------TATATTTTTCAATCTGTAATCTACGGCTTAC--------------------------------------------CCATTGCACAAGGTTGCAATAGC--TAG--TTTAATGTACATTTCCTACTTAAA----AC------------TGTTATTGAGATAAATCATTTCTCTAATTACT---------------ACAGAAATTTCCTCCTGTTAAAACGCTCGATC-ACATTAGCTATGCTCCAGCAAGGTGAAGATGACTCGGGGATTCCTATCATCTATACTCTACACCAGAGCCTGCACCTCGATTGGCAATGTAGCCA------CCCTCAATAATATCTCCACTCTTTGCACAAGATTTTTAAATCCCCCAAATC---ATCTGGGTACTGGGTTTAAGCTAGTTTCTACCTCAGTTTCTTATGCCCATTGCATTCGTGGATCGCAAGAAACAAAGTGGAATGGAAGAGATAAGAAAGCAAGGATGTCCACCAAGGCAATGGGTACCGGGTTTCTAGGATTTGGAAAGAAGAAGAAGGCTATGTTGCCAGAGATAGTAAAGGCAGGTGATCCAGTGTTACATGAGCCTGCAATGGAGGTGGCGCTGGAAGAAATTGGCAGCGAGAGAATTCAGAAGATAATAGACGACATGATTAATGTGATGAGGGATGCACCTGGTGTTGGCATTGCTGCCCCACAGATTGGAATACCATTACAGGTAGTAATTACAGCTTCTCTCTTATTCAGTATCCCTA-TCCTGTATGTATTT---TTGTTATCATTATGAGAGGAATATTTGGAGGATAGAAGACCCAGGAAAAAAATGGGTTTAAAACTCCACGAATAATTGTAGTAAAAAAA-CTTAATATATATATTTTCGGTTAAAGCTT-CATCACCT-------------------------------------------------------------------------------------------
>DC1
------------------------------------------------------------------------------------------------------------------------------------------------------------CCATTGCACAAGGTTGCAATAGC--TAG--TTTAATGTACATTTTCTACTTAAA----AC------------TGTTATTGAGATAAATCATTTTTCTAATTACT---------------ACAGAAATTTCCTCCTGTTAAAACGCTCTATC-ACATTAGCTATGCTCCAGCAGGGTGAAGATGACTCGGGGATTCCTATCATCTATACTTTACACCAGAGCTTGCACCTCGATTGGCAATGTAGCCG------CCCTCAATAATATCTCCACTCTTTGCACAAGATTTTCAAATCCCCCAAATC---ATCTGGGTACTGGGTTTAAGCTAGTTTCTACCTCAGTTTCTTATGCCCATTGCATTCGTGGATCGCAAGCAACAAAGTGGAATGGAAGAGATAAGAAAGGGAGGATGTCCACTAAGGCAATGGGTACCGGGTTTCTAGGATTTGGAAAGAAGAAGAAGGCTATGTTGCCAGAGATAGTAAAGGCAGGTGATCCAGTGTTACATGAGCCTGCAATGGAGGTGGTGCTGGAAGAAATTGGCAGCGAGAGAATTCAGAAGATAATAGACGACATGATTAATGTGATGAGGGATTCACCTGGTGTTGGCATTGCTGCCCCACAGATTGGAATACCATTACAGGTAGTAACTACAGCTTCTCTCTTATTCAGTATCCCCTATCCTGTATGTATTTT--TTGTTATCATTATGAGAGGAATATTTGGAGGATAGAAGACCCAGAGAAAAAATGGGTTTAAAACTCCACGAATAATTGTTGTAAAAAAGCCTTAATATATATATTTTCGGTTAAAGCTT-CATCACCTTGAAAAGGAAACTTAACAGTTAGATGAAAG-------------------------------------------------------------
>DD1
-----------------------------------------------------------------------------------------------------------------------------------------------------------------------------CATAAA--TCT--TGAATGAATATTATAATGTACCTTC-TTAC------------TTAAACTACTGTTATTGA---------------------------------------------GATAAATTATTTCTTC-ACATTGGCTAGGCTCCAGCGAGGTGAGGATGACTCGGGGATTCCTATCATCTATACTCTACACCAGAGCTTGCACCTCAACTGGCATTGTAGCCA------CCCTCAATAATATCTTCACTCTTTGCACAAGTCTTTCAAATCCCCCAAATC---ATCTGGGTACTGGGTTGAAGCTATTTTCTACCTCGGTTTCTTATGCCCATTGCATTCGCGGATTGCAAGCAACAAAGCGGAATGGAAGACATAAAAAAGGGAGGATGTGCACTAAGGCAATGGGTAGCGGGTTTCTAGGATTTGGAAAGAAAAAGAAGGCTATGTTGCCAGAGATAGTAAAGGCAGGTGATCCAGTGCTGCATGAGCCTGCAATGGAGGTGGCGCTGGAAGACATTGGCAGCGAGAGAATTCAGAATATAATAGATGACATGATTAATGTGATGAGGGATGCACCTGGTGTTGGTATTGCTGCCCCACAGATTGGAATTCCATTACAGGTAGTAATTCCAGCTTCCCTCTTATTCAGTATCCAGCATCCTGTATGCATTTT--TTGTTATCATTATGAATAGATTATTTGGAGGATAGAAGACCAAGGATAAAAGTGGGTTTAAAACTCAACGAGTTCTTGTAGTAGAAAAA-TTTAATATATAGA--------------------------------------------------------------------------------------------------------------------
>DIM50
----------------------------------------------------------------------------------------------------------------------------------------------------------------ATAAAATGGCCTTTGAAGG--GCG--TTGACGGGTTCAATTTTGACCCTGA-ATTC------------ACAATTCCATAATCTTGAATGAATATTATAAT---------------------GTACCTTCTTACTGAGACTACTCTTA-GCAGTGGCTATGCTCCAGCAAGGTGAGGATGACTCGGGGATTCCTATCATGTATACTCTACACCAGAGCTTGCACCTCAACTGGCATTGTAGCCA------CCCTCAATAATATCTCCACTCTTTGCACAAGTCTTTCAAATTCCCCAAATA---ATCTGGGTACTGGGTTGAAGCTATTTTCTACCTCGGTTTCTTATGCCCATTGCATTCGCGGATTGCAAGCAACAAAGTGGAATGGAAGAGATAAAAAAGGGAGGATGTGCACTAAGGCAATGGGTAGCGGGTTTCTAGGATTTGGAAAGAAAAAGAAGGCTATGTTGCCAGAGATAGTAAAGGCAGGTGATCCAGTGCTGCATGAGCCTGCAATGGAGGTGGCGCTGGAAGACATTGGCAGCGAGAGAATTCAGAATATAATAGATGACATGATTAATGTGATGAGGGATGCACCTGGTGTTGGCATTGCTGGCCCACAGATTGGAATTCCATTACAGGTAGTAATTCCAGCTTCCCTCTTATTCAGTATCTAGCATCCTGTATACATTTT--TTTTTATCATTATGAACAGATTATTTGGAGGATAGAAGACCAAGGAAAAAAGTGGGTTTAAAACTCGACGAGTTCTTGTAGTAGAAAAA-TTTAATATATAGATTTTCGGTTAGAGCTT-CTTCATCTTGACAAGGAAACTTACCTATTAAATGAAAGTATTCTTTTCTACAGATTGTGTTATAGAACACAACCT------------------------
>EN45
---------------------------------------------------------------------------------------------------------------------------------------------------------------------------------------------------------------------------------------------------------------------------------------------------------------------------------------------------------------------------------------------------------------------------------------------------------------------------------------------------------------------------------------------------------------------AGAAGAAACA---AAAGGATGCCATCAGTGGTATTGGCAAGTCAATTTTTGGGATTTGGGAAGAAGGTG------ATGTTGTCGGAGATAGTCCAGGCTAGTGATCTTGTACTGCATGAGCATGCAAGCAAGGTTCAACTAGAAGAAATTGGCAACAACAGGATTCAGAAGATTATTGATGATATGATTGTAGTCATGAGGAAAGCATTTGGTTGTGGGCTTGTTGCCCCACAAATTGGAGTGCCATTGCAGAT---------------------AATTTTCCTGGAAGATTTATTTTTTCTTATTATCATTGCTAAATCAGTGCTCT-----------------------------------------------------------------CCTACCATTTTAGGGCATCACCTTTTTCACATCATCA----------------------TCATCATTGCTACCATGGATGAAGATGA----------------------------------------------
>FC13
CTTCTCGATATCTTTTCAAGAAGGAGCTGTTCCGAGATGAAGAAAATTCACGTGTCATTAACAGTAGAAAGTTACAGCACTCTGTCCCATTGAAAAGTTCTTCCCTCCTCCCCTCCACGAACAATGCCCAACAAGACTAAGCTGTGC-TAAGCATGGAACTTAATGAAGAATATCGAATACGGAGATGGACAAAACCAGCGCTAGAGACAGTCCTATAATAACATTTGGTGGACCTCGAGCATTTTTTCTTGAACATTTTGACTGTGGAATGTGCAGTTCTTGCAATAAAAAATAAAACATAATAGCATTGCTGAAGTAGTTTTCTGGAGGTGAGGATGGCGCATGGATTGCTATCTCCTACAGTCTACGGTACAGCTTATAACCCATCTGCCACTTTAGGGACGTTGAGCCTCTTTAGAAGCCGGGGAAGCATTATGCTCCAGACAAATCATCTAGGCTCCAGCGCTGGCATTGGCATTAAGTCTACTCCCAGCTTAATTTGTAATAGGGTTAGGAAATACACATTTTTGGGAGCACATAGGAATGTTGAGATACAAAATAAGAGGATGACAACTGTGGTTTCCTCTGGTGGATTTTTTGGATTTGGAAAGAAAAAGGCTCCAAAGTTGCCAGAATTAGTAACGGCAGGTGATCCTGTGCTGCATGAACCTACAGGTGAAGTATTTTTGGAAGAGATTGGCACAGAGAGAATTCAGAAGATAATAGATGACATGGTTGCTGTCATGAGGGCCGCACCTGGTGTTGGAATTGCTGCCCCACAAATAGGAGTGCCATTGCAGGTATGCTGCTACAAGCTCTCAATTATCTTTTCTT------CTATTGATGGTATCATGAAGAACACCTAAATGACGGTTTTTGCAAGAAAACAATTTCAAAAGGAAAACGAGAAGCTGTTCTTACGCCTTGAAATATCATCACTGGTTTTTCTAGGGTCTAAGCATGTGCCTTGATTTTGATTTATAAGTTGAGGAAGCCTTTTTGAGCTTGAAGAACGTACTTTTCCCTGCACACATTTGACAGTAGTACATTCTTACGCCTTGAAATAGCATC
>FTS1
-----------------------------------------------------------------------------------------------------------------------------------------------------------------------------GATGAA--TAT--TTTAATGTACATTTCCTACTTAAAA-CTAC------------TGTTATTGAGATAAATCATTTCTCTATTTACT---------------ACATAAATTTCCTCCTGTTAAAACGTTCAATC-ACATTAGCGATGCTCCAGCAAGCTGAAGATGACTCGAGGATTCCTATCATCTATACTCTACTCAAGAGTTTGCACCTCAATTGGCAATGTAGCTA------CCCTCAATAACATCTCCACTCTTTGCACAAAATTTTCAAATCCCCCAAATC---ATCTGGGTGCTGGGTTTAAGCTGTTTTCTACCTCAGTTACTTATGTCCATTGCATTCGTGGATCGCAAGCAACAAAGTGGAATGGAAGAGATAAGAAACGGAGGATGTGTACTAAGGCAATGGGTAGCGGGTTTCTAGGATTTGGAAAGAAGAAGAAGGCTATGTTGCCAGAGATAGTAAAGGCAGGTGATCCAGTGTTACATGAGCCTGCAATGGAGGTGGCGCTGGAAGAAATTGGCAGCGAGAGAATTCAGAAGATAATAGATGACATGATTAATGTGATGAGGGATGCACCTGGTGTTGGCATTGCTGCCCCACAGATTGGAATACCGTTACAGGTAGTAATTACAGCTTCTCTCTTATTCAGTATCCCCTATCCTGTATGTATTTT--TTGTTATCATTATGAGCAGAATATTTGGAGGACAGAAGACCCAGGGAAAAAATGGGTTTAAAACTCCACGAGTTATTGTAGTAAAAAAA-CTTAATATAT-----------------------------------------------------------------------------------------------------------------------
>FTS2
------------------------------------------------------------------------------ACTTTCAATATTCAAGCGTTCTAAGAAGACTTCC--------------------ATTTCTGGCTTTGGGATAAGCATCACATTTCCATAATCTTGGATGAA--TAT--TTTAATGTACATTTCCTACTTAAAA-CTAC------------TGTTATTGAGATAAATCATTTCTCTATTTACT---------------ACATAAATTTCCTCCTGTTAAAACGTTCAATC-ACATTAGCGATGCTCCAGCAAGCTGAAGATGACTCGAGGATTCCTATCATCTATACTCTACTCAAGAGTTTGCACCTCAATTGGCAATGTAGCTA------CCCTCAATAACATCTCCACTCTTTGCACAAAATTTTCCAATCCCCCAAATC---ATCTGGGTGCTGGGTTTAAGCTGTTTTCTACCTCAGTTACTTATGTCCATTGCATTCGTGGATCGCAAGCAACAAAGTGGAATGGAAGAGATAAGAAACGGAGGATGTGTACTAAGGCAATGGGTAGCGGGTTTCTAGGATTTGGAAAGAAGAAGAAGGCTATGTTGCCAGAGATAGTAAAGGCAGGTGATCCAGTGTTACATGAGCCTGCAATGGAGGTGGCGCTGGAAGAAATTGGCAGCGAGAGAATTCAGAAGATAATAGATGACATGATTAATGTGATGAGGGATGCACCTGGTGTTGGCATTGCTGCCCCACAGATTGGAATACCGTTACAGGTAGTAATTACAGCTTCTCTCTTATTCAGTATCCCCTATCCTGTATGTATTTT--TTGTTATCATTATGAGCAGAATATTTGGAGGACAGAAGACCCAGGGAAAAAATGGGTTTAAAACTCCACGAGTTATTGTAGTAAAAAAA-CTTAATATATATATTTTCGGTTAGAGCTT-CATCACCTTGAAAAGGAAACTT-----------------------------------------------------------------------------
>GG1
----------------------------------------------------------------------------------------------------------------------------------------------------------------------------------------------------------------------------------------------------------------------------------------------------------------------------------------AATTCCCATCCCAAGTGCCATTTTAGGTGCACTGACTGTCTCAAGTGTTTTGGGTAGCCACAGGAATCTGC----------AAAATCAGTTGGGTTGCAGTGCAACCTTAATAAACTCTCACTCTAAGGGTGGTCATAGGAGACTTTTGTCTAGTTTCTGTCTGGTGCCAAATCCTAGTGGGCACACAGGTTATGGATTGGTGGGCAGAAAACGGTTGGATGGAAGGAACA---AGAGGATGCCAACAGCAGTCTTGGCTCGTGGGTTTTTCGGATTTGGAAACAAGGTA------GCATTGCCAGAGCTAGTCGAGGCAGGCGATCCTGTGCTGCATGAGTGTGCGAGTGAAGTCCGATTGGAAGAGATTGGCAGTGAGAGGATCGAGAAGATTATAGATGATATGATTGCGGTAATGAGGAATGCACCTGGCTGTGGGCTTGCTGCCCCGCAAATCGGAGTACCATTGCAGGTTGGT----CCAATCTTCAACGAT-ATACTTGAGTTTTCATGCTTCAATGCATGGTGATATTCTTGTAAGTTCTATCACTTTATTGAATAGAACTCATAGATAATGCTATTTGACTTAAAAAAATAGAAAATAAGAGTT-GATACAAATTGAAGCGCCCCATATCCTGGATTCGCTT---------------------GGTTATTCCTGATATCAGATAAAATGACAACTTCTGACCTA----------------------------------
>HB41
AATACAATTTTTTTAATATATTAATTTATCATATTAATATTAATTTTCCATCTAATCTATTAACTAATTTAAGTTATCATTTGATAAAGTAAGTAAGAAAGATAAAATTATG--------------------GGAAAATCAAAGAAATACAAAAGCTAAACTGAAAAAATTCTATTTCAATTTGTCAATATGAAGCTTTTTGAGTTTTCATTAAGAAACCTGCAAGTTTTTGCAGCTGCATACATTTGGATACTATTTTC---------------TCATAAATTCAATCCTGCTAAAACGGTCAATG-ACATTGCCTATACTCGTGCAAGGTAAGGATGAGGCAGGGATTCCTATCCTCTGTACTCTACACCAGAGCTTGCACCTCAACTACCATTGTAACTA------CTCTCAACAATCTCTCCACTCATTGCACAACTCTTTCAAATCCACCAAAGC---ATCTGGGTACTGGGATCAAGCTATTTTCTACCTCAGTCTCTTATGCCCATTGCATTTGCGGATTGCAAGCAACAAAATGGAATGGAAGAGGTAAGAAGGGAAGGATGTCTACTCAGGCAATGGGTAAGGGGTTCCTGGGATTTGGAAAGAAAGAGAAGACTAAATTGCCAGAGATAGTAAAGGCAGGTGATCCAGTACTGCATGAACCTGCAATGGAGGTGGCACTGGAAGACATTGGCAGTGAGAGAATTCAGAAGATAATAGATGACATGATTGCTGTGATGAGGGATGCACCTGGTGTTGGCCTTGCTGCCCCACAGATTGGAGTGCCATTACAGGTAATAATTCC-------------------AACTACTGTCTTATTCATTATCTT-GTGTGCATATTACGTTATCATTATTGTA-----GAAATTTGAAGGTTAGAC-TGGAGGAAACGTTCCCGG---------------------------------------CCGTCCCCTG-TTAGTTTCTCTCAAGGGAACGGCCCGACCGTTCCCGGAACGGCATGTTTGAAAAGCATTAAAAAATTAAATA---------------------------
>JO20
TACATATTCTTATTCCCAATTTCCATTTGGCGAACCAAACAGAAAATTAAAAATGAATTTATTCCAGCAACCAAACGGGCCCTTACCCGACGAACCATTCCCAACAATACTGAGATGTGCTAAGCATGGAACTAAATGAAGAATATTGACTGTTTGTATTGCTATCACCAGGACGAGGTCACGAAAATGGCATAACCAGCACCAGAGACACTAATATAA-AAACGCTCGTGGATCTAGAGCAATTTACCTGAAAAATTTAGACTACAGATTGTGCAGTTCTTACGATAGAAAATAAAGCATCATAGCATTGTTGAAGTTGTTTCCAGGAGGGGAGGATGGGGCATGGATTGCTATCATCGACGGTCTACTGTAGAGCTTACAATCCATCCGCCATTATAGCGACATTGAATGTCTCTAGAAGCTGGGGAAACCTTGTGCTCCAGATAAATCATCTAGCCCCCAGTGCGGGCATTGGCAATAGGCCTGTTCCCAGCTTAGTTTCTAATAGGGTTAGGAAATACACAATTTTGGGAACACATAGGAATAATGAAAGACAAAACAAGAGGATGACAATTGTGGCTTCGTCTGGTGGATTTTTTGGATTTGGAAAGAAAAAGGCCCCTAAGTTACCAGAAATAGTACAAGCAGGTGATCCAGTGCTGAATGAACCTACAGAAGAAATTCTAGTGGAAGAGATTAGCACAGAGAGAATTCAGAAGATTATAGATGACATGGTTGCTGTCATGAGGGCTGCACCTGGTGTTGGGATTGCTGCCCCACAAATAGGAGTACCATTGCAGGTATGTTGTTCTAAGTTCTTAATTATCTTTTTTT--------ATTGGTGTTACTTTGAACAATGCCTAAATGATGGTTTTTGCAAGAAATAAA-TTCAAAAAGAAAGCGACAAGCTGTTCTTACGCCTTGAAATAGCATTACACGTTTTTGTAGGGTCTAAGC---------------------------------------------------------------------------------------------------------------
>JU21
-------------------------------------------------------------------------------------------------------------------------AAGCATGGAACTAAATGAAGAATAATGACTGTTTGTACTGCTATCACCAGGACGAGGTCACGAAAATGGCATAACCAGCACCAGAGACACTAATATAA-AAACGCTCGTGGATCTCGAGCATTTTACCTGAAAAATTTAGACTACAGATTGTGTAGTTCTTACGATAGAAAATAAAGCATCATAGCATTGTTGAAGTTGTTTCCAGGAGGGGAGGATGGGGCATGGATTGCTATCATCGACGGTCTACTGTAGAGCTTACAATCCATCTGCCATTATAGCGACATTGAATGTCTCTAGAAGCTGGGGAAACCTTGTGCTCCAGATAAATCATCTAGCCCCCAGTGCGGGCATTGGCAATAGGCCTGTTCCCAGCTTAGTTTCTAATAGGGTTAGGAAATACACGATTTTGGGAACACATAGGAATAATGAAAGACAAAACAAGAGGATGACAATTGTGGCTTCGTCTGGTGGATTTTTTGGATTTGGAAAGAAAAAGGCCCCTAAGTTACCAGAAATAGTACAAGCAGGTGATCCAGTGCTGCATGAACCTACAGGCGAAATTCTAGTGGAAGAGATTAGCACAGAGAGAATTCAGAAGATTATAGATGACATGGTTGCTGTCATGAGGGCTGCACCTGGTGTTGGGATTGCTGCCCCACAAATAGGAGTACCATTGCAGGTATGTTGTTCTAAGTTCTTAATTATCTTTTTTT--------ATTGGTGTTACTTTGAACAATGCCTAAATGATGGTTTTTGCAAGAAATAAA-TTCAAAAAGAAAGCGACAAGCTGTTCTTACGCCTTGAAATAGCATTACACGTTTTTGTAGGGTCTAAGCATGTGCCTTGATTTTGATTTATAAGTCGAGGAAGCC-TTTTGAGCTTGAAGAAGGTACTTTGTCC----------------------------------------------
>KE1
-----------------------------------------------------------------------------------------------------------------------------------------------------------------------------------------------------------------------------------------------------------------------------------------------CGAAGATGGGTTGTGGATTG-GCATCATCTACAACCTTTGGAACTAATGCTTCAAATGCCATTATAGCTTCTCTGAACTTCTCAGGAGCTGCTTTGGGCAGTCACAGATACGGCCCAA----ATCGTCTGAGTTGCAATGCAACAACCACACGCGCTTCTATTTCTGTGGGCATTCACAGTGGACTGTTATCCAGCTTCTGCCATTGGCTAAATGTTGATGGGTATCAGAAATATGGAATGCTGGGGGCAACGCGGAGGCAGAGAGGACACC---AGAGGATGTCAACAGCGACTTCTGCGGGTGGGTTCTTTGGATTTGGGAAGAAGAAGG---CTGTTTTGCCAGAGATAGTGCAGGCGGGCGATCCTATGCTGCATGAATGTGCAGAGGAAGTAGCAGTGGATGAAATTGGCAGCGAGAGGATTCAGAAGATTATAGATGACATGATTGCAGTCATGTGGAAGGCACCTGGCTGTGGGCTTGCTGCCCCACAAATTGGAATACCATTGCAGGTTCTT------ATTCACATTTTTTTTTGTTTTATATATTGTTTATCACTTCATATATTTCATAGAGGATGAATTGTAACTGAGGAAACAGAAAACAAGTGAAGC-AACAAGAAAATCAGGCGATCCTTTGAATGTCCTC-CTGGTCTTGTAGAAGCTGAAACATTTTGAATTGA---------------------------------------------------------------------------------------------------
>LF2
----------------------------------------------------------------------------------------------------------------------------------------------------------------------------------------------AAAATAATATCATGCAACTAT-----------------TTGGATCTGCATCCCGAACGGATCTAACCATT-----------------------TAGATACTGTTTGCTTGTAAGCTC-ACATTGCCTACGCTCCAGCAAGTGAAGGATGACACATGGATTCCTCTCATCTATAATCTACACCAGAGCTTGCACCTCTACTGCCATTGCAACTG------CCTTCTCTCGTATCTCCACTCGTT---------TTTCAAATCCACCAAACC---ATCTGGGCACTGGGATTAAGCTATATTCTCCCTCACTTTCTTACGCCCATTGCATTTGTGGATTGCAAGCAACAAACTGGAATGGAAAAGATAAGAAGGGAAGGATGGCTACTAAGGCACTGGGTACCAGGTTTATGGGATTTGGAAAGAA------GGCGAAGTTGCCAGAGATAGTGAAGGCAGGTGATCCAGTGCTGCATGAGCCTGCAATGGAGGTGGCGCTCGAAGACATTGACAGCGAAAAAATTCAGAAGATAATCGATGACATGATTGCTGTGATGAGGGATGCACCTGGTGTTGGCCTTGCTGCCCCACAAATTGGAGTGCCATTACAGGTACTAATTTCAGCTACTCT-------ATTATTTGTTATCTTGTATGTATTTGT-TTTTTGATTTGATTTGTTTGGCAGCATGTTTAAAAAACATATAAAAATAAC-CCATTTCAAAAAATCCTATATTCTCAAGTTA---ACCATCAT-----------------------------------------------------------------------------------------------------------------------------
>MC0
---------------------------------------------------------------------------CTTCATAACCATTTCAAATATTTCAATGTATACAATG----------------------------------------------TATTAATTTAGCTTTGGGCCA-TTTGTTAATATTAAGTTTTTTTGATTAAGGAAAAAT------------GAATATCAGGCAACTATTTGGGTCTGCATCCTG-------------GACGAATCATTTATCCTGCTAAAACAGTCAATG-ACATTGCCTATGCTTCAGCAAGATAAGGATGATGCAGGGATTCCAATCATCTATACTCTACACCAGAGACTGCACCTCAACCAGCATTGTAGCTA------CCCTCAATAGTATATCCACTAGTTGCAAAAGCTTTTCAAATCCACCAAAAC---ATCTGGGTACTGGGATTAAGCTATTTTCTACCCCTGTTTCTTATGCCCATCACATTTGTGGATTGCGAGCAACAAAGTGGAATGCAGGAAATCAGAAGGGAATGATCTCAACTAATGCAATGGGTAGTGGGTTTCTGGGATTTGGAAAAAAGAATGTGGTGAAGTTGCCAGAGATAGTGAAGGCAGGTGATCCAGTTCTGCATGAACCTACAATGGAGGTGGCGCTGGAAGACATTGGCAGCGAGAGAATTCAGAAGATAATTGATGACATGATTGCTGTGATGAGGGATGCACCTGGTGTTGGCCTCGCTGCTCCACAGATTGGAGTGCCATTACAGGTAATAATCCAG-CTACTCTCTTATTCATTTTTTTGTATAGTTTCTGTTGGCATTTCTTGAGAAGTTTGAAGGTTATAAGTTACCGGGTGCCGTCCCTCGACCGTACCGGGACGGGCAGCCATATAGGCGGCTTTTTATAAAAAACATAAAAAAAAGACTATTTCTAAAAAGAT-GTGGGGGGGCTACCGAGTTCCCGCCATTCCCTCCTCAACCCTAAACGTATTTAAACACCGCAAGATACACAAAAACAGCCA------------------
>MT0
CACGTAAGTTGAGGAGCCATTGGATACACGAAATTCGATTA------------------CATACCACAATTAGAAAACCTTTGTTGAAAAGTAAACGGGCCCGTAGATATCGAGCGAGGAACCATTAGATAAACGGAATTCGATTGCACGATCAAATCGATAAAAAAAAATGCCAAAAAACCACCAGAAATGTCAAATCTAACACGTGGGGGGAAT-----------TTAGGAGGCTGGATAACCTTGGCCGTTCTCCATTTGCTACATAAATCTCCTTGTAAGAGTTCCTCTTAAAACGTTCAATT-ACGCTGTCTCTACTCCAGCAAAGTGAGGATGAGGCAGGGATTCCTTTCATCTATAATCTACTCCACAGCTTCCACCTCCACTGCCATTGTTGCCA------CCCTCAATTCCATCTCCACTCGTTGCACAACTCTTCCAAATCCCACAAACC---ATTCACGTACTGGGATTAAGCTCTTATCTACCTCACTTTCCTATGACCATTGCATCTCTGCATCGCAAGCAACAAAATGGAATGGAGTAGACAACAAGGGGAGGATTTCTACCAAGGCAATGCGCAGTGGGTTTCTAGGATTTGGAAGGAAGAAGAAGGCTGTGTTGGCAGAGATAGTACAGGCGGGTGATCCAGTGCTGCATGAGGCTGCAATGGAGGTGGCGGTGGAAGAGATTGGCAGCGACAGAATTCAGAAGATAATAGATGACATGGTTAGTGTCATGAGGGATGCACCTGGTGTTGGCATTGCTGCCCCACAGATTGGGGTCCCATTACAGGTACTATACTATTCCACCTTCTCTCTTATTATTCACTATCTTGTATCTATTTT--TTGTTATCATTATGTGCACAATATTTGGAAGATACAAGACATAGGAAGAAGTGGGATTAAATACTTGGACATAAAATACTTTATTAAAAGTTGTGACCCTGCTCGATAGATGATTCTTCGGTCAATTTTCAATCGGTGCATACATGTTATGCTATTGTAGTAGTCTAGCCCACCATATACTCTATTTTATCCCATACTTGTAGGTGCCGTCGACGTTAA
>NN48
--------------------------------------------------------------------------------------------------------------------------------------------------------------------------------------------------------------------------------------------------------------------------------------------------------------------------------------------GAGGATGACTTGGGGAATCCTATCATCTATACTCTACACCAGAGGTTGCACCTCAACTGGCATTGTAGCCACCATCACCATCAATAATATCTCCACTCTTCGCACGAGACTTTCAAATCCCCCAAATC---ATCTGGGTATTGGGATTAAGCTATTTTCAACCTCAGTTTCTTATGCCCATTCCTTTTGTGGATCGCAAGCAACAAAGTGGAATGGAAGAAATAAGAAAGGGAGAATGTCCACGAAGGCAATGGGTAGCGGGTTTCTAGGATTTGGAAAGAAGAAGAAGGCTATGTTGCCAGAGATAGTACAAGCAGGTGATCCAGTGCTGCATGAGCCTGCAATGGACGTGGCGGTGGAAGAAATTGGCAGCGAGAGAATTCAGAAGATAATTGATGACATGATTAGTGTGATGAGGGATGCACCTGGTGTCGGCATTGCTGCCCCACAAATTGGAATACCATTACAGGTAGTAATTCCAGCTTCTCTCTTATTCAGTATCCACTATCCTGTATGTATTTTTTTTGTTATCATTATAAGCAGAATATTTGGAGGATAGAAGACCCTGGAAAAAAATGGGTTTAAAATTCCACGAATACTTGTAGTA----------------------------------------------------------------------------------------------------------------------------------------
>PA42
--------------TATATAAGTATTTAAAATATTAATAC---------------------------ATTAATTCATAGTTTACTATTTTCACCATTCTACTTTCAAACTTT--------------------TCATCCTACATACTCTTATTAATTTTGGTTTGGGCTATTTGTTAATA--TTTTGATTAAGAAAAAAGAATATCATGCAACTAT-------------TTGGATACGAATCATTTTTAGATACTAGTTTC--------------TCAAAATTTTAATCTCTGCTAAAAAGGTCAATG-CCATTGCCTGTGCTCCTGCAAGGTAAGGATGACGCAGGGATTCCTCTCATCCATACTCTATACTCGAGCCTGCACCTCTACCAGCATTCTAGCTA------CCCTCCATAATCTCTCCACTTCCTGCACAGCTCTTTCAAATCCACCAAATC---ATCTGGGTACTGGGATTAAGCTATTTTCGACCTCAGTTTCTGGTGCCCATTGCATTTGTGGAT---------------GGAATGGAAGAGATAAGAAGGGAAGTATGTCTACCAAGGCAATGGGTGGCGGGTTTCTGGGATTTGGAAAGAAGAAGGAATCTAAGTTGGCAGAGATAGTGAAGGCAGGTGATCCAGTGCTGCACGAGCCTGCAATGGAGTTGGCGCTGGAAGACATTGGCAGCGACAGAATTCAGAAGATTATAGATGACATGATTGCCGTGATGAGGGATGCACCTGCTGTTGGCATTGCTGCCCCACAGATTGGAGTGCCATTACAGGTACTAATTCCC----------------TCATTCATTATCTTGTGTGTAGTTTT-TTGTTATCATTATCTGCAGAATATTTGAAGTTTAGAAGACCCAGGAAAAAG-TGGGCTTAAAACTCCACAAATACCAGGAACTAAAAAA-ATCAATATATAGATTTTAGGTTACCCGTCCTCCCCGTCCCCCGGGTGCCGTCCCCTGTTCGTCTTCCATGAAGGGGACGGTCAGCCACATCATGTTTAAAAAAACATAAAAAAAACTTCAAAAAAGGAG
>PB33
----------------CTTTTATATCATTTTTGTATTTGAT--------------------CATTTTTACCGTTAAATGGGGTTTATTTAATACAAAATGTATTCAATTTCCCTATTCTCTTTAAGATTTTTGTATTTCCTCATTATGCCGTTCAATAACTTATATT-TAATGCAAAATATCATACGTGCATTCAATTTCCTTATTTTCCCAAGTGGAGCAAAATTATAAAAGTAACCAGGATTGCTACGGATGCGCTGC--------------CATTGC----GAGTGAAGATGGGTTGTGGATTG-GCATCATCTCCCACCATTCGAACCAATGCTACAACTGCCATTTTAGCTTCTCTGAACTCCCCAGGCGGGGCTTTGGGCAGTCCCAGGTACAGCCCAA----ATCGGCTGGCTTGCATTGCAACAACCACACTGGTTTCTACCTCTTCGGGAATTCACAGTAGACTCTTATCCAGCTTCTGTCATTTGCTAAATGTTGATGGGTATCCGAAATATGGATTGTTGGGCTCAAAACCGATGCACAGGGCACATC---TGAGGACGTCGACAGTGTCTCTGGCAGGTGGGTTCTTTGGATTTGGGAAGAAGAAGA---TTGTTTTACCGGAGATAGTGCAGGCGGGCGATCCTGTGCTACATGAATGTGCAGAAGAAGTAGCATTGGATGAAATTGGCAGCGAGAGGATTCAGAAGATTATAGATAATATGATTGCAGTCATGTGGGATGCACCTGGCTGTGGGCTTGCTGCTCCACAAATCGGAGTACCATTGCAGGTTTTTC---TCATTCACATTTTGTTTGTTTTATATATTTGTTAATTACTTCACATATTTCATAGACAATGAATTGTCACCGAGGAAACAGAAAGCAAGTGGAACAAACATGAAAATGAGGCCATCCTTTGAATGTCCTC-CAGGTATTGTAGAAGCTCAAGTATTTTCAAT---T--------------------------------------------------------------------------------------------------
>PF1
---------------CATGCTATGTACCATGTGTTCGATTC-------------------------TCACTACGAGACATACATACCATGTAATGGTTCACTACAATTATTCGTCCCATAAA--TCAATTGATCGTCCCATAAATCAATTGATTGATTGATGATGTTAATATATACTTCGCTTACGTACTTAAAACTATTCTTATGAAGAAAAATG------------CTTTATCCTGACAAATAATTTCTCCACTTACTA-----CACAAATTTCCTCGTAAGAATTCCGGCTAAAACGCTCAATC-ACATCTCCTATACTCCACCAAGGCGAGGATGACGCAGGGATTCCTATCATCTATACTCTACACCAGAGCCTGCACCTCAACTGGCATTGTAGCCA------CCCTCACTAATCTCTCCACTCTTCGCACACGTCTTGCAAATCCCCCAAACC---ATCTGGGTACTGGGATCAAGCTATTTTCTACCTCTGTTTCTTATGCCCATTGCATTCGTGGATCACAAGCAACAAAGTGGAATAGAAGAGATAAGAATGGGAGGATGTCTACCAAGGCA------------TTTCTAGGATTTGGAAAGAAGAAGGCGGCTATGTTGCCAGAGATAGTGAAGGCAGGTGATCCAGTGTTGCATGAGCCTGCAATGGAGGTGGCGCAGGAAGACATTGGCAGCGAGAGAATTCAGAAGATAATAGATGACATGATTAGTGTGATGAGGGATGCACCTGGTGTTGGCCTTGCTGCCCCACAGATTGGAGTGCTATTACAGGTACCGATTTCACCTTCTCTCTTA----TTATTCAGTATCTTGTATGTATTTT--TTGTTATCAATATGTGCAAAATAGTTGGAGAATAGAAAACTCAGGAAACAG-TGGGCTTAAAACTCCACAAATACTTGGAAAAAAAAAA-CTTAATATATATATTTTCGGTTATACCTTGAAGGAAAATTTCCAGGTAAATGAACATATTATTTTCTATAAATTGTACTATAGAGCACAACCTAATTAAGCTGCCTGTAGCTCTATTATGGAAGAGGGC
>PFM1
-------------------------------------------------------------------------TAAATGATCATTTTACAAATTATAAAAGATAAAATTTTA--------------------ACAAAATAAAAGAAAACAAAATCTAAGTTTCAAAGTAAATGTT------TGGCCATTTTGCAACTATTTGGATCTGTATCCGGA------------CTGAATAATTTATCCCTTTAGATACTATTTTC--------------TCATAAATTGAATCCCTGCTAAAACAGTCAATG-CCATTGCCTGTGCTCCTGCAAGGTAAGGATGAAGCAGGGATTCCTCTCATCTATACTCTACTCAAGAGCCTGCACCTCTACCAGCATTCTACCAA------CGTTCAATCCAATCTCCATTCGTTGTAGAAGCCTTTCAAATCCACCAAATC---ATCTGGGTACTGGGATTAAGCTATTTTCTACCTCAGTTTCTTTTGCCCATTGCATTTGTGGATTGCAAGCAACAAAATGGAATGGAAGAGACAAGAAGGGAAGGATGTCTACAAAAGCAATGGGAAGCGGGTTTCTGGGATTTGGAAAGAAAAAGAAGGCTAAATTGCCAGAGATAGTAATGGCAGGTGATCCAGTGCTGCATGAGCCTGCAATGGAGGTGGCGGTGGCAGACATTGGCAGCGAGAGAATTCAGAAGATAATAGATGACATGATTAGCGTGATGAGGGATGCACCTGGTGTTGGCCTTGCTGCCCCACAGATTGGAGTGCCATTACAGGTACTAATTCA-------------------AGCTACTCCCTCATTCATTATCTT-TTGTGTAGTTTTTTTTGTTATCTGCAGAAAATTTGAAGGTTAGAAAACCTG-GGAAAAACTGGGCTTAAAAAATGCGACGAATTAAAAAAATCATTATATAAATTTTCTCCGTCCCCGT-CCCCTGCCTCCACCGATCCGGGACGGCCGGCCACATCGGCGGCATGTTTAAAAAAAATTAAAAAAACCAT-----------------------------
>PG28
------------------------------------------------------------------------------------------------------------------------------------------------------------GAAAGTGAGTCAACTCGTACAGTGGAAGAAAATACTTTATTGGAATCAAATGT-------------------AATGGTTCTGCCCTTGATAAAAAATGAATCCA--------------GTAAAGCGATAACTAAGCCTATGATTTCCACTG-GCAGAGCAATCAGTAGAGATTACTTGGGGTCTTATCAGGCCGAAGACAAATCAAATGGCACCAAGAAGAATGCCAAAGAGGAAGCTGCGTTGCAT------CCCCAAAATGTAGGAAAGAAGAATGTTTGATTTGGGAAGAAGAAGACTGTTTTGCCAGAGATAGTGCAGGCAGGCAATCCTGTGTTGCACGAATGTGCAGCAGAAGTAGCAGTGGATGAAATTGGCAGCGAGAGCATTCAGAAGATTATAGATATATGATTGCAGTCATGTGGAATGCACCTGGGTGTGGGCTCACTGCCCCACAACTCGGAGTACCATTGCAGATTATTGTTTTATAAGACAAGGAAGAATATATCAGGTTTACACTAAAGGAGGAAATTGAAGCTCACGAACGCCATCCATTTGATCTTGTTAAAGATA--GAGATACAGGTAATTCAAAGGGCTATGGCTTTTGAGATTACCAGGATCCATCTGTGACAGACATTGCATGTGCTGCCCTTAATGGGCTTAAAATGGGTTATAAGAC-TTTGACTGTGCGTCGTGCTACTGCCAGTGGTCAGCCAAAACCAGACCGAGAGAATGTCTTAGCACAGGCTCAACAACATATAGCTTTATAGAAGCTTGCACTGCAAGTTGGAAGTGGTACCTGGTTTGTTTACTGCTTCT---------------------CGAGGTTGCGATTATTATTTTCTTTTT------------------------------------------------
>PH2
TCACTACGAAACACACATGCTATGTACCATGTGTTCGATTC-------------------------TCACTACGAAACATACATACGATGTAATGGTTCACTACAATTGT----------------------TCGTCCCATAAATCAATTAATTGATTGATGATGTTAATATATACTTCGCTTACGTACTTAAAACTATTCTTACGAAGAAAAATA------------CTTTATCCTGACAAATAATTTCTCCACTTACTA-----CACAAATTTCCTCGTAAGAATTCCTGCTAAAACGCTCAATC-ACATCGCCTATACTCCACCAAGGCGAGGATGACGCAGGGATTCCTATCATCTATACTCTACACCAGAGCCTGCACCTCAACTGGCATTGTAGCCA------CCCTCACTAATCTCTCCACTCTTCGCACACGTCTTGCGAATCCCCCAAACC---ATCTGGGTACTGGGATCAAGCTATTTTCTACCTCTGTTTCTTATGCCCATTGCATTCGTGGATCACAAGCAACAAAGTGGAATAGAAGAGATAAGAATGGGAGGATGTCTACCAAGGCA------------TTTCTAGGATTCGGAAAGAAGAAGGCGGCTATGTTGCCAGAGATAGTGAAGGCAGGTGATCCAGTGTTGCATGAGCCTGCAATGGAGGTGGCGCAGGAAGACATTGGCAGCGAGAGAATTCAGAAGATAATAGATGACATGATTAGTGTGATGAGGGATGCACCTGGTGTTGGCCTTGCTGCCCCACAGATTGGAGTGCCATTACAGGTACTGATTTCACCTTCTCTCTTA----TTATTCAGTATCTTGTATGTATTTT--TTGTTATCAATATGTGCAAAATAGTTGGAGAATAGAAAACCCAGGAAACAG-TGGGCTTAAAACTCCACAAATACTTGGAAAAAAAAA--CTTAATATATAGATTTCCGGTTATACCTTGAAGGAAACTTGCCAGGTAAATGAAAATATTATTTTCTATAAATTGTACTATAGAGCGCAACCTAATTAAGCTGCCTGTAGCTCTATTATGGAAGAGGGC
>PM29
--------------------ACTTTTCTCTTTAAAGGAAAA--------------------GCTCTTAATTTTAATATACTCATAATATTAGCTTAACTACTATAGAACTTTTATCGTCAATGCGAAAGCTCAATGTAAATTTGATAAAAAACATTTAGTTCCACATTTTCTCCCATTTATTAAATCAATCAAAACACCATGTAAAAAGCCAACGAATCCAAATTATTAAAATAAATTGCTACTGATCTTGTCATTTCGT--------------CGGAGC----GAATGAAGATGGGTTGCCGATTG-GTCTCATC---------AGGAACCAATGCTTCAACTGCTGTTTTAGCTCCTCTGAACTGCTTAGGTGGTGCTTTGGGCAGTTATAGATACAGCCCAA----ATCGGCTGGCTTATAATGCAACCACCACAGTGGCTTCTGCCTCTGTTGGCATTCACAGTAGACTCTTATCCACCGTTTGCCATTTGCTAAATGTTGATAGGTATCGGAAATATGGGTTGTTGGGAACAAAGCGGAAGGAGAGTGGACACC---AGAGGACGTCAACAGTGGCTTTGGCAGGTGGGTTCTTTGGATTCGGGAAGAAGAAGA---CTGTTTTGCCAGAGACAGTGCAGGCAGGCGATCCTGTGCTGCATGAATGTGCAGCAGAAGTAGCAGTGGATGAAATTGTCAGCGAGAGGATCCAGAAGATTGTAGATGATATGATCGCAGTCATGTGGAATGCACCTGGCGTTGGGCTTGCTGCCCCACAAATCGGAGTACCGTTGCAGGTTTTT----TTATTCACATTTTGT-TTGTTTTACATGTTGTTTATTACTTCACATATTTTATAGACTATGAATTGTAACTGAGGAAACACAGAGCAAGTGAGCA-AACAAGAAAATGAGGCCATCCTTTGAATGTCTTT-CAGGTTTCGTAGAAGCTGAAGCATTTGGAATATATTTTAATTTTGAACCAGGGAA---GGTTGGGGTTCAAATGTGTAAAATCATACTAAGAAAAAGCAGGATGTGTACGTTCTTAAACTCCATAGAG-----
>PS27
----------------------------------------------------------------------------------------CTCGTTGTACATTTATGCAATTGCTATTTTTAGTACAAAATATCACTATTAGGGTGGTAAAAAAGAGATGAATTTAAT--TTCCATATATTTTCCCATGTTAATAAAGTCAATCAAAACTATGTATAAAGCAATGGATCTTAAAATGATTAAAATTACTACTGATGCCCCGC--------------CATTGCTTGAGAGTGACGATGGGTTGTGGATTA-CCATCATCTCCGACCTTTGGAACTAATGCTTCAACTGCCATTTTAGCTTCTCTGAACTTCTCAGTTGGTGCTTTGGGCAGTCACAGATACAGCCCAA----ATCGGTTGGCTTGCAATGCAACAACCACACTGGTTTCTACCTCTGTGGGCATTCACAGCAGACTCTTATCCACCTCATGTCATTTGCTAAATGTTGATGGGTATCGGAAATATGGATTGCTGGGCACAAAACCGATGCAGAGAGGACATC---AGAGGACGTCAACAGTGGCTCTGGCAGGTGGGTTCTTTGGATTTGGGAAGAAGAAGACGACTGTTTTGCCGGAGATAGTGCAGGCAGGCGATCCTGTGCTGCACGAATGTGCAGCAGAAGTAGCAGTGGATGAAATTGGCAGCGAGAGGATTCAGAAGATTATAGATGATATGATTGCAGTCATGTGGAATGCACCTGGCTGTGGGCTCGCTGCCCCACAACTCGGAGTACCATTGCAGGTTTTT---------------------TTATTCACATTTTGTTTATTACTTCACATATTTCATAGACAATGAATTGTAGCTGAGGAAACAAAAAGCAAGTGGAGCAAACAAAAAAATCAGGCCATCCTTTGAATGTCCTC-CAGGTTTCGTACGAGCTGAAGCATTTTGAATTGGTTTTCATTGTAACTGAGGAAACAAGCAAGTGGAGCAAACAAAAAAATCAGGCCATCCTTTGAATGTCCTCTAGGTTTCGTACGAGCTGA----------
>PS30
-----------------------------------------------------------------------------AGTTTACTATTTTCACCATTCTACTTTCAAACTTT--------------------TCATCCTGCATACTCTTGTTAATTTAGGTTTGGGCTATTTATTAATA--TTTTGATTAAGAAAAAAGAATATCATGCAACTAT-------------TTGTATAAGAATAATTTTTAGATACCATTTTC--------------TCAAAGATTTAATCTCTGCTAAA-CGGTCAATG-CAATTGCCTGTGCTCCTGCAAGGTAAGGATGACGCAGGGATTCCTCTCATCCATACTCTACACTCGAGCCTGCACCTCTACCAGCATTTTAGCTA------CCCTCCATAATCTCTCCACTCCCGGCACAGTTCTTTCAAATCCACCAAATC---ATCTGGGTACCGGGATTAAGCTATTTTCGACCTCAGTTTCTGGTGCCCATCGCATTTGTGGAT---------------GGAATGGAAGAGATGAGAAGGGAAGGATGTCTACCAAGGCAATGGGTGGCGGGTTTCTGGGATTTGGAAAGAAGAAGGAGTCTAAGTTGGCAGAGATAGTGAAGGCAGGTGATCCAGTGCTGCATGAGCCTGCAATGGAGGTGGCGCTGGAAGACATTGGCAGCGACAGAATTCAGAAAATAATAGATGACATGATTGCCGTGATGAGGGATGCACCTGCTGTTGGCATTGCTGCCCCACAGATTGGAGTGCCATTACAGGTACTAATTCCC----------------TCATTCATTATCTTGTCTGTAGTTTT-TTGTTATCATTATCTGCAGAATATTTGAAGTTTAGAAGACCCAGGAAAAAG-TGGGCTTAAAACTCCACAAATACCAGGAACTAAAAAA-ATCAATATATAGATTTTAGGTTACCCGTC----------------------------------------------------------------------------------------------------
>PSF43
-----------------------------------------------------------------------------------GAACATTGAACTTGTAGCTTTTAATTTTT---------------CAGACCAAATCAACAAAATGATATATTTTCAAGTGCAGAGAACTTCCATTTC--TGG-CTTTGAGAAGGGCATCACATTTCCATAATCT------------TTGGATGAATATTATAATGTACCATTCTTACG---------------TAACTGCTGTTATTGAGATAAATCATTTCTTC-ACATTGGCTATGCTCCAGCAAGGTGAGGATGACTCGGGGTTTCCTATCTTCTATACTCTACACCAGAGCTTGCACCTCAACTGGCATTGTAGCCA------CCCTCAACAATATCTCCACCCTTCGCACGAGACTTTCAAATCCACCAAATC---ATCTGGGTACTGGGTTTAACTTATTTTCAACCTCAGTTTCTTATGTCCATTTCATTTGTGGATCGCAAGCAACAAAGTGGAATGGAAGAAATAAGAAAGGGAGAATGTCCACTAAGGCAATGGGTAGCGGGTTTCTAGGATTTGGAAAGAAGAAGGCGGCTATGTTGCCAGAGATAGTAAAAGCAGGTGATCCAGTGCTGCATGAGCCTGCAATGGAGGTGGCGGTAGAAGAAATTGGCAGCGAGAGAATTCAGAAGATAATTAATGACATGATTAGTGTGATGAGGGATGCACCTGGTGTTGGCATTGCTGCCCCACAGATTGGAATACCATTACAGGTAGTAATACCAGCTTATCTCTTATTCAGTATCCACTATCATGTATGTATTTTTTTTGTTATCATTATGAGCAGAATATTTGGAGGATAGAGCTTCATCAGCTTGAAAAGGGAACTTGCCAGTTAAATCAAAGTATTCTTTTCTATCAATTGTAT-----------------------------------------------------------------------------------------------------------------------
>PTA0
--------------------------------------------------------------------------------TTAGATAAAGTTTGAAGACATAAATACCCTTG--------------------ATAATGTGATATCAAATAATAAATAAAAAATCATATATATAA----------------------------------------------------------------AATGATGAAGAACACTATTTTC--------------TCATAAATTCAATCCCTGCTAAAACGGTCAATG-ACAGTGCCTCTGGTCCGGCAAGGTAAGGATGACGCAGGGATTCCTCTCATCCATTCTCTACACCAGAGCTTGCACCTCAACCAGCATTGTAGCTT------CCCTCAATGTTATCTCAACTCGTTACAGAAATCTTTCAAATCCACCAAATC---ATCTGGGTGTTGGGATTAAGCTACATTCTACCTCAGTTTCTTATGCCCATTGCGTTTGTGGATTGCAACCAACGATATGGAATCGAAGAGACAAGAAGGGAAGGATGTCTACTAAGGCAATGGGTAGTGGGTTTCTGGGATTTGGAAAGAAGAAGGTGGCTAAGATTCCAGAGATAGTAAAGGCAGGTGATCCAGTGCTTCATGAGCCTGCAATGGAGGTGACCGTGGAAGACATTGGCAGCGAGAGAATTCAGAAGATAATTGATGACATGATTGCTGTGATGAGGGATGCACCTGGTGTTGGCCTTGCTGCCCCACAGATTGGAGTGCCATTACAGGTACTGATTCC-------------------AGCTACTTTCTTATTCATTATCTT-GTGTGTAGAGTTTTCTGATATCATTATCTGCAGAATATTTAAAACTTCCCC-TGCAGGGGAAGTTTTAAA-----------------------------------------------------------------------------------------------------------------------------------------------------
>RC54
-------------------------------------------------------------------------------------------------------------------------------------------------------------------AGAGGACTTTCATTTG--TGG-CTTCGAGAAGGGCATCCCATTTCCAT-AATC------------TTGGATGAATACTATAATGTGCCGTTCTGACTT-------------AAAACTGCTGCTATTGAGATAAATCATTTCTTC-ATATTGGCTATACTCCAGCAAGGTGAGGATGACTAGGGGATTCCTATCATCTATAATCTACACCAGAGCTTGCACCTCAACTGGCATTGTAGCCA------CCCTCAATAATATCTCCACCCTTCGCACAAGACTTTCAAATCCCCCAAATC---ATCTGGGTATTGGGATTAAGCTATTTTCAACCTCAGTTTCTTATGCCCATTTCATTTGTGGCTCGCAAGCAACAAAGTGGAATGGAAGAAATAAGAAAGGGAGAATGTCCACTAAGGCAATGGGTAGCGGGTTTCTAGGATTTGGAAAGAAGAAGGCGGCTATGTTGCCAGAGATAGTAAAAGCGGGTGATCCAGTGCTGCATGAGCCTGCAATGGAGGTGGCACTGGAAGAAATTGGCAGCGAGAGAATTCAGAAGATAATTGATGACATGATTAGTGTGATGAGGGATGCACCTGGTGTTGGCATTGCTGCTCCACAAATTGGAATACCATTGCAGGTAGTAATTCCAGCTTCTCTCTTATTCAGTATACACTATCGTGTATGCATTTT--TTGTTATCATTATTAGCAGGATATTTGGAGGATAGAAGACCCAGGAAAAAG-TGGGCTTAAAACTCCACGAATACTTGTAGTGAAAAAA-CTTAATATATAGATTTT----------------------------------------------------------------------------------------------------------------
>RR55
--------------------------------------------------------------------------------------------------------------------------------------------------------------CTTTAAGAGGACTTCCATTTG--TGGCCTTTGAGAAGGGCATCACATTTCCAT-AATC------------TTGGATGAATACTATAATGTACCGTTCTTACT--------------TCAACTGCTGTTTTTGAGATAAATCGTTTCTTC-ACATTGGCTATTCTCCAGCAAGGTGAGGATGACTCGGGGATTCCTATCATCTATAATCTACACCAGAGCCTGCTCCTCAACTGGCATTGTAGCCA------CCCTCAATAATATCTCCACCCTTCGCACGAGACTTTCAAATCCCCCAAATC---ATCTGGGTATTGGGATTAAGCTATTTTCAAACTCAGTTTCTTATGCGCATTTCATTTGTGGATCGCAAGCAACAAAGTGGAATGGAAGAGATAAGAAAGTGAGGATGTCTACTAAGGCAATCGGTAGCGGGTTTCTAGGATTTGGAAAGAAGAAGCAGGCTATGTTGCCAGAGATAGTAAAAGCGGGTGATCCAGTGCTGCATGAGCCTGCAATGGAGGTGGCACTGGAAGAAATTGGCAGCGAGAGAATTCAGAAGATAATTGATGACATGATTAGTGTGATGAGGGATGCACCTGGTGTTGGCATTGCTGCTCCACAAATTGGAATACCATTGCAGGTAGTAATTCCAGCT-CTCTCTTATTCAGTATACACTATCGTGTATGCATTTT--TTGTTATCATTATTAGCAGGATATTTGGAGAATAGAAGACCCAGG------------------------------------------------------------------------------------------------------------------------------------------------------------------------------
>SA1
---------TTCTTAACCTTAATTCTTCAAATTTTCAAACC-------------------------AAATCAGCAAAATAATACTCTTTTGAAGTGCTTCACGAAGATTTTG--------------------ATCTCTTCTGCCTTGATAGGACATCAAACGTCCATTATCATCTTGAA--TGAATATCAATATACCTTTCTTGCTTATAACTCTT------------CTTATTGAAATACATGCTCGAACATAGTTTAA--------------AATATATTTTAATCCCTGCTAAAACAGTCAATGTCCATCGCCTGCGCTCCTGAAAGGTGAGGATGACGCAGGGATTCCTCTCATCCATGCTCTACAGTAGAGCCTGCACCTCTCCTACCATTCTAGCTA------CCTTCAATACTCTCTCCACTCGTTGCACAAATCTTTCAAATCCACCAAATC---ATCTGGGTTCTGGGGTTCAGCTGTTTTCGACCTCAGTTTCTGGTGCCCATTGCATTTGTGGAT---------------GGAATGGGAGAGATAAGAAGGGAAGGATGTGTACCAAGGCAATGGGTGGCGGGTTTCTGGGATTTGGAAAGAAGAAGGAGGCGAAGTTGCCAGAGATAGTGAAAGCAGGCGATCCGGTGCTGCATGAGCCTGCAATGGAGGTGGCGCTGGAAGTCATTGGCAGCGACCGAATTCAGAAGATAATAGATGACATGATTGGCGTGATGAGGGATGCCCCTGGTGTTGGCATTGCTGCCCCACAGATTGGAGTGCCGTTACAGGTACTAATTCCC----------------TTATTCATTATCTTGTGTGTAGTTTT-TTGTTAGCATTATCTGCAGAGTATTTGAAGGTTAGAAAACCCAGGAAAACG-TGGGCTTAAAACTCCACAAATGCGAGGAATTAGAAAA-ATCAATATGTAGATTTTAGGTTAACCTAT-TTCAAAAAATGGGTGGGGTTCACCAAGCCCCTCTCCACTCCTCAACCCTAAATGTATTTGGAAAACTTCAAGATAGGAAAATGTGGTTCAAGACAGGAA
>SC0
--TTTTGGACTTATGTCCAACATACCCTATGTATCAATATA------------------TGTCAAACATACCTTGAACGTATATCCACAAATTTGACTGAAGGATAACGTTTTCCTATTAACTACCCCTCCTAGCGCCAATCTCATCATTGCCAAAGAACATTATATAATATTAAAATCTCCAAATATTTTAAATGATACAACATAATTATAATAT-----------GGGGTCTTACAAATATAGTTCTCCACTTTTCACT-----ACAAAATTTCCAAGTAAGAATTCCTGTTAATTCTCTCAATC-ACATTTCTCATTCTACATCAAGGTGAGGATGACGCAGGGATTCCTATCCTCTATATTTTACACCAGAGCTTGCTCCTCAACTGCCATTGTAGCCA------CCCTCAATAACATCTCTACTGTTTGCACAACTCTCTCAAATCCTCCAAATC---ATTTGGGAACTGGGTTTAAGCTATTTTCTACCTCAGTTTCTAATGCCCATTGCATTTATGTATCTCAAGCAACAAAGTGGAATGGAGGAGACAACAAGGGAAGGATGTCTACTAAGGCAATGCGTAGTGGGTTTCTAGGATTTGGAAAGAAGGCGAGGCCGATGTTGCCAGAGATAGTACAAGCAGGTGATCCAGTGCTGCATGAGCCTGCAATGGAGGTGGCAATAGAAGACATTGGCAGCGAAAAAATTCAGAAGATAATAGATGACATGATTAGTGTCATGAGGGATGCTCCTGGTGTTGGCATTGCTGCCCCACAGATTGGAGTGCCATTACAGGTACTAAACTAA--TTTCACTTTATCTCTGGTTCACTATCTTGTATTTATTTTTTTTATCATTATCGTACACTATAGTCTCCTTAATTAAAACTTAAAAAGTTTAGATAGTCTAGACTTTCAACTTGTGTATGTGCCTCAGCACTTCACCTCCACTAATACGTGACTGCCCTGT-AACTACCAAAAAATGGATAACTGCTTCTTAATGAAAGTTCAGATAGGCAT-------------------------------------------------
>SE46
--------------------------------------------------------------------------------------------------------------------------------------------------------------------------------------------------------------------------------------------------------------------------------------------------------------------------------------------------------GCCATTTTAGGCGTAATGTCTGTCCCGACCGGGTTGGGAAATCTGAAGAATCCGC----------CAAATGAGTTGGGTCGCAATGCAACATTACTGAAATCTAACGTGGTGTGTGGTCGGAGTCGTCTGCTTTCTGGTTTCTGTATGGTATCGAATGCCAGAAAGCATGGAGTCTATGGATTGTCTGGCAGAAAATGGGCGAATAGAAGAAACC---AAAGGATGCCATCAGTGGCATTGGCAGGGCGGTTTTTGGGATTTGGGAAGAAGGTG------GTGTTGCCGGAGATAGTCGAGGCTGGTGATCCTGTGCTGCATGAGCGCGCAAGCGAAGTTCAGCTGGAAGAAATTGGCAGCGACAGGATTCAGAAGATTATTGATGATATGATTGCAGTCATGAGGAAGGCACCTGGTTGTGGGCTTGCTGCCCCACAAATTGGAGTGCCATTGCAGGTTGGTCTCTATTGCCATGGTTTAATTTCCCTGTGATGTTTTTGTATGTGATTTGTTTTTTTGATATGGTTGCATTTAAACGGGGAAAACAAGAGGAGGAGAACGAATAAGAAAATTCAGGTGACCTTTTTAATGGTCCCACTTAAGGCTCCAGGGTGGGCCCTTTCAGAGAGCATGC---------------------ATTATCAATATTCACATTTGTGTATGGCGTATATGATC-------------------------------------
>SG23
TGCTTAAAAGTAAGCAACAAAATTAACTTTCATGGGACCACCAACTCCACAAATAAATTCCTAAATAAGTAAGCAGTAGCTGCTAGCCAAAATAAACTAAACAGCAGCATGGGGACATGCCCTTGATGAAGAATAATGT-----GTTTATCGCTATCGCCAGAACAACAAATCACAGGGTATGAAAATGGCAAAACCAGCACTAGAGACACTCACATATAAACCCTTGGTGGATCTCGAGCATCTTTCCTTGAGCTTTTGAC-TATAGAATGTGCGGTTCTTGCAAT---AAATAAAACATAACAGCTTTGCTGAAGTAGTCTGCTGGAGGCGAGGATGGGGTATGGATTGCTATCTCCTACAGTCTACTGTAGAGCTTACAACCCATCTACCATTTTAGCTACATTGAATTTCTCTAGAAGCTGGGAAAGCCTCATGCTCCAGATAAATCATCTAGGTCCCAGTGCGGGCATTGGCAATAGACCTGTCCCCAGCTTAGTTTCTAATAGGTGTAGGAAATACAGATTATTGGGAACTGATAGGAATATTGAGAGACAAAACAAGAGGATGACAACTGTGGCTTTGGCTGGTGGATTTTTTGGATTTGGAAAGAAAAAGGCTTCTCAGTTGCCAGAAATAGTACAGGCAGGTGATCCTGTGCTGCATGAACCTACAGGTGAAGTACTAGTGGAAGAGATTGGCACGGAGAGCATTCAGAAGATTATAGATGACATGGTTGCTGTCATGAGGGCTGAACCTGGTGTTGGCATTGCTGCCCCACAAATAGGAGTGCCATTGCAGGTATGTTGTTCCAAGTTCTTTATTATTATTATTTT-----GTATTATTGTTACTGTGAAGAA-ACCTAAATGGTGGTTTTTGCAATAAATAAA-TTTCAAAAGAAAAGTAGAAGGTTTTTCTAGGCTCTAAGCATGTGCCTTGATTTTATTTTATATTTAATTACACACACAATATATACAAAATTATTAGTCAAATAG-CTACGACATTATTGAC-TTGGGCTATCTTGCTGGTAAACACCATTTCTTAG-----------------------
>SS22
-----------------------------------------------------------------------------------------------------------------------------------------------------------TCACCAGAACAACAAATCACAGGGCATGAAGATGGCAAAACCAGCACTAGAGACACTCACATGTAAACCCTTAGTGAATCTCAAGCATCTTTCCTTGAGCTTTCGAC-TATGTAATGTGCAGTTCTTGCAAT---AAATAAAACATAATAGCATTGCTGAAGTTGTCTGCTGGAGGCGAGGATGGGGCATGGATTGCTATCTCCTACAGTCTACTGTAGAACTTACAACCCATCTACCATTTTAGCCACATTGAATTTCTCTAGAAGCTGGGGAAGCCTCATGCTCCAGACAAATCATCTAGGTCCCAGTGCGGGCATTGGCAATAGGCCTGTCCCCAGCTTAGTTTCTCATAGGGTTAGGAACTACAGATTATTGGGAACAGATAGGAATATTGAGAGACAAAACAAGAGGATGACAACTGTGGCTTTGGCTGGTGGATTTTTTGGATTTGGAAAGAAAAAGGCTTCCCAGTTGCCGGAAATAGTACAGGCAGGTGATCCTGTGCTGCATGAACCTACAGGTGAAGTACTAGTGGAAGAGATTGGCACGGAGAGGATTCAGAAGATTATAGATGACATGGTTGGTGTCATGAGGGCCGCACCTGGTGTTGGGATTGCTGCCCCACAAATAGGAGTGCCATTGCAGGTATGTTGTTCCAAGTTCTTAATTAATATTTTTTT-----GTATTTTTGTTACTGTGAAGAATACCTAAATGGTGGTTTTTTCAAGAAAGAAA-TTTTAAAAGAAAATGAGAAGCCGTTCTTACGCCTTGAAGTAGCATTGAAGGTTTTTTTAGG--------------------C--------------------------------------------------------------------------------------------------
>SV36
TATTTGAGTTTATTATGAGGACTTAGCCACTCTTTGGTAGAGTTTTTGAAGAGAAAAATGACAAAATTCCTAACCAAAATCACCAACAAAAGAGCCACACTCCAAATTAACACTTAATGCTTCTACTTTCAAATCCTTTGGCTTACTAGACAATCTCTTTCTAATTGCTCTTGTAACTTTGAGTAGACTATTTGGCCTGTGTACTTAAAACCTCCATTCTCTACTCCCCTAATGCCCATGCTCTTTACTCTGGGTGCTTTCTCGATCCATTAAACAGATTAAAAAACACACAATAAAACGGAGTAGCCTTGGTGATGCTGTAGA-GTGGTGGGAGGATGGGTCTGGAGTTGTTATCACGTTCAGAGTGCTGCAGAAGTTACATCCCAAATCTCATTTTAACCACATTCAACATCTCTAGTGGTTTGAGAAGTTCCAGACACCAGCAAAATCATCTTGGTTTTAATGTGGGTATTCAAAGGAGGCGTTTCTCTTGCTTAGTTGCCAATGGGAATCAGAAAAATGGATTGCTGGGCTCAAGATGTAATGACGAGAGACAGAAGAAGAGGATGCCAACAATGGCTATGGCTGCTGGGTTTTTCGGATTTGGAACGAAAAAGGGATCTAAATTGCCAGAGATAGTGCAGGCAGGTGATCCTGTGCTGCATGAACCTGCAATGGAAGTGGCAGTGGAAGACATTGGCAGCGAGAGGATTGAGAAGATTATAGATGACATGGTCGCTGTCATGAGGAATGCACCTGGCGTTGGTATTGCTGCCCCTCAAATAGGAGTACCGTTACAGGTTGGCTCAAAGTATTCTATTATCTTTCCTTTGTATGCTGTGGTTGTTATTATTTTATAGAATACCTGATTTTTGGTATTTGCAAGAGAGAGAATAAAAATAAAATTATGACTTGATGCTCCCACCGACGGTGTTGCATTGCTGGCTTTTCTCGGCTCTAAGCATTTTAAACACCTTTCGAACATTAAAGAGGACACTT-AACTCCATAGTCATTATATACAACATCTGCAGTATTGCAGATACCAACCACAGATAGCATTTAATTTGCCTAAA
>TA17
ATCAAATATTTATTAAGAAAAAAAAGTTATTAAAATATCAAATGGAATAACAAAATACT----------AAAGATGAACCGTTTAAAGAAGAAAATCTTTTAAAACGTTCTTTTACCCCATGAACCATTACCAAGAACATTAAAATGTGCTCAGCATGGAACTAAAATGACGAATAATAAGCGTTTATATTGCGATTACCAGGAGGAGAAATCACAGGG-CATGAAAATGGCAAAACCGGCACTTTACCTGAAACATTTAGA--CTAGAATGTGCAATTCTTGTGATAGAAAATAAAGCATAATAGCATTGTTGAAGTTGTTTGCCGGAGGGGAGTATGGGGCATGGATTGCTTTCACCTACGGTCTACTGTAGAACTTACAATCCATCTGCCATTTTAACGATATTGAATGTCTCTAGAAGCTGGGGAAACCTTGTGCTCCAGATAAATCACCTAGCCCCCAGTGCGGGCATTGGCAATAGGCCTGTTCCCAGCTTAGCTTCTAATAGGGCTAGGAA---------TTTGGGAACACATAGGAATATAGAGAGACAAAACAAGAGGATGACAATTGTGGCTTCGTCTGGTGGTTTTTTTGGATTTGGAAAGAAAAAGGCTCCTAAGTTGCCAGAAATAGTACAGGCAGGTGATCCAGTGCTGCATGAACTTACAGGCGAAGTACTAGTGGAAGAGATTGGCACAGAGAGAATTCAGAAGATTATAGATGACATGGTTGCTCTCATGAGGGCTGCACCTGGTGTTGGGATTGCTGCCCCACAAATAGGAGTTCCCTTGCAGGTATGTTGTTCCAAGTTCTTGGTTATCTTTTTTT--------ATGGGTGTTACTTTGAAGAATGCCTAAATGATGGTTTTTGCAAGAAATAAATTTCAAAAAGAAAATGAGAAGCTGTTCTTACGCCTTGAAATAGCATTACAGCTTTTTCTAGGGTCTAAGCATATGCATTGATTTTGATTTATAAGTCGAGGAAGCC-TTTTGAGCTTGAAGAAGGTACTTTGTCCCGCACACACCTGATAGCAATACGAACTAAACCGCACGCACAATATA
>TB39
------------------------------------------------------------------CTGGATAGTGGTTTCACTAATGGTGAAATGAAGGTCTATCGCCCTGTTATTGCATGGGGGGTGTGGATTCTCG--AAATCGTGCTGTGCAGGCAGTTTCAGTGGAGCGTAGAATTCTCCTAGGAAAGTGCCGTGAGGAATTAACTGGCTATATGCAGCTGCAGGGCATTTTTAGTATGTGGAATTCCATCGCTCAGGTTATTCATCCAGTGTTGAATTAAAGGCGTTTAGTTCAGAGATCATTGACTGAAGTTGTCGAGTAGAGGTGCCAATGGGGCATGGATTGTTATCTTCCACAGTCTACTGTCGAACTTACAACCCATCTGCTAATTTAGCCACATTCAGTATTTCCGCAGGCTGCTGAAGCCTCAGGGTCCAGCAAAATCATTTGGGTTCCAATGTGGGTGTTGGCCATAGGCCTGTCGGTAGCTTAGTTTCTAATGGGTATAGGAAATGTAGATTGTCGGGAGCAAATAGGATTAATGAAAGACAAAACAAGAGAATTCCTACAGTGGCTTTGGCTGGTGGGTTTTTCAGATTTGGAAAGAAAAAGACTTCTAAGTTGCCAGATACAGTGCAAGCAGGTGACCCTGTGCTGCATGAACCTGCAAGCGAAGTACCAGTGGAAGAGATTGGGGGAGAGAGGATTCAAAAGAGTATAGATGACATGGTTGCTAGCATGAGGGATGCACCCGGTGTCGGGATCGCTGCACCTCAAATAGGTGTACCATTGCAGATAGTTTCCCTAGAAGATACAAAGCAATATATCAGCTAAAGTAGAAGCTCAACAACGGACTTCATTTACCTTTTGATAATAATAAATCCGAAGCTTAAAACTATCGGCAAAAAGGATGTCTCAGAGATGACAGCTACATTGGAATTGAGAGTAGCATGAAAGCACGTTCTCATATTGAAGCAAATGAAAAAGTGGAATTTCTAGCAGTTTGGCGAGAAGTCATTCAATTGCTAATCTTATGAAAAATATTGGAGTGATGGACTGCAAAAGACTG
>TC31
----------------------------------------------------------------------------------------------AAAAATTATTAAAGTAACAACATACAT---TTAGATTTAATTTCC--ATTTATAACAAATAT------------ATAATCAAATTCATAGATAAAGTCAATGGATAATAAAATTATT------------------AAAATAACCAGGACTGCTGATGATGCCCGAT---------------ATTGCTTCGGAGTGAAGATGGGTTGTGGATTG-CCATCATCTACGACTTCTCGGGCTAATGCTTCAACTGCCATTTTAGCTTCTCTGAGCTTCTCAGTTGGTGTTTGGGGCAGTCACAGATACAGCCCAA----ATCTTCTGAGTTGCAATGCAACAACCACACTGGCTTCTACATCTGTGGGCATTCACAGTAGACTCTTAACCCCCTTCTGCCATTCGCTAAATGTTAATGCGTATCAGAAATATGGAATGTTGGGCGTAAAACGGATGCAGAGACGACATC---AGAGGATGTCAACAGTGGCTTTGGCTCGTGGGTTCTTGGGATTTGGGAAGAAGAAGG---CTGTTTTGCCAGAGATAGTGAAGGCGGGCGATCCTGTGCTGCATGAATATGCAGCGGAAGTAGCTGTGGACGAAATTGGCAGTGAGAGGATTCAGAAGATTATAGATGACATGATTGCAGTCATGTCGAATGCACCTGGCGTTGGGCTTGCTGCCCCACAAATTGGAGTACCATTGCAGGTTCTT------ATTCACATTTTTTATTGTTTTATATATTGTTTATTACTTCACATATT-CACAGGCAATGAATTGTAACCGAGGAACCAGAAAGCAAGTGGAAC-AACAAGAAACTCAGGACATCCTTTGAATGTCCTC-CAGGTCTCGTAGAAGCTGAAGCATTTTGAATCTATTTTAATTTTGAGCCAGGGCAGGGGGTTGGGGTTCAAACGTAATAATGTACTTATTGGGAAACCCATGTT-----------------------------
>TN1
TATAAAACTTCTTCATCTTTATCCCATATTTTTTTAATTAAACATCTGAAAGTGATACAAATTGACCTAAAGCTGGGTTGTTTTTTTGCTCTTTCCCTGTTTTCCAGCCTGTTCACTAATTTTACTTCAACCATGCTCC--CAAACATCTTGCCGTTAGAGGATTGACAGGAATTGATGCAAAAGGGTCAAAAACTACAGGGCCTGAAGATGGAAAAACATACGTAACAAAGAACTCAAGCTCCTTTCCTTTTAGCTTTTAAAAACAAAACAGAACAGAGTCGCTGCAGTAAATAGAACATAGTAGAATTGCTGAACTTGTCGATAGAAGGCTAGAATGGGTTATGGATTGATATCTTCTACAGTCTACTGTAGAACTGACAACCCATCTGCCATTTTAGCCACATTGAATATCTCTAGAGACCGGAGAAGCCTCATGCTCCAGCAAAATCATTTGGGACCCAATGTGGGTGTTGGCAATAGGTCTGCCACTAGCTTAGCTTCTAATGGGGATTTTAAATATAGATTGTTGGGAACAAATAGGAATAATGACAGACGAAGCAAGAGAAAGCCAACCGTGGCTTTGGCTGCTGGGTTTTTCGGATTTGGAAAGCAAAAGGCTTCTAAGTTGCCAGAGATAGTGCAGGCAGGTGACCCTGTGCTGCATGAGCCTGCACGCGAAGTGCCAGTGGAAGACATCGGCAAGGAGAGGATTCAGAAGATTATAAATGACATGGTTGCTGTCATGAGGGATGCACCTGGTGTTGGGATTGCTGCCCCACAAATAGGACTACCATTACAGGTATGTTGGTCCAAGTACCGTACTTCTTTATTTGT-------ATTGTTGTTACTGTGAAGAATGCCTGGACGGTGGTATTTGCAAGAAAGCAAATTCAGAGAAAAATGCGATAAATGCCCCCACTGATTTGAGTAGCATTGCAGGTTTTTCTAGGCTCTAAACATGTCTCTTAT-T--TGTTTTTAAAAGGCAAAACCC-TTTTGAACTTGAAGAAGGTACACACACACTAGTGACAGTATACAACCTTGTTATCACAGGA-------------
>TO14
------CACTTTTTTTTGGGCTGTTTTGGACATATTGGCAAAAAACATGCTGATGTGGC--------------CCTGAAACCTTAGTTATAAGCAGGCCAAATAAGCTCCTGTAAAAAAATGAAAGTGATTTGAAATTT------TCATGTAAGATTTTGAGAACCGCAAAGTTAGGGTCTCAACTAGCGGGTCCTCTCCCCTAGAAACACTCGTATAAAAACGCTTGGTGGATCTCGAGCTGTTCTCCGTAAACTATTTGACTATATAATGTGCAGTTCTTGCAAT-AAAAATAAAATATAATAGCATTGCTGAAGTT-TTTGCTCGAGGCGAGGATGGGGAATGGATTGCTATCTTCTACAGTCTACATTAGAACTTACAACCCATCTGCCATTTTAGCGACATTGAATGTCTCTAGAAGCTGGGGAAGCCTCGTAATCCAGAGAAATCATCTAGCCCCCAGTGCGGGCATCGGCACTAGGCCTGTTCCCAGCTTAGTTTCTAATAGGGTTAGGAAATACACATTTTTGGGAACACATAGGAATATTGAAAGACAAAACAAGAGGATGACACCTGTGGCTTCGTCTGGTGGAATTTTTGGATTTGGAAAGAAAAAGGCTCCTAAGTTGCCAGAAATAGTACATGCAGGTGATCCAGTGCTGCATGAACCTACAGGTGAAGTGCTACTGGAAGAGATTGGCACGGAGAGAATTCAGAAGATTATAGATGATATGGTTGCTGTCATGAGGGCCGCACCTGGTGTTGGTATTGCTGCCCCACAAATAGGAGTGCCATTGCAGGTATGTTGTTCCAAGTTCTTAATTATCTTTTTTT--------ATTGGTGTTACTGTGAAGAATGCCTAAATGATGGTTTTTGCAAAAAATAAATTTCAAACAGAAAATGAGAAGCTGTTCTTACGCCTTGGAATAGCATTACAGGTTTTTCTAGGGTCTAAGCATGTGCCTTAATTTTGATTTATAAGTAGAGGAAGCC-TTTTGAGCTTGAATAAGGTACTTTGTCCTGCACTCACCTGACAGTAGTACGACTTAACTACCACACAATCTATA
>TPL03
TAAATCTACTACATAATAGAACACCTAGTAAAATTTGAACTTTCCAAAAAAATAATCAAAAGATAACCTCTATAGTATAATTGCACTATCTAATCTACAACAATAACTATTTTATCATTGTCATTTTCAAACCAAATCAACAAAATGATATATTTTCAAGTGCAGAGAACTACCATTTC--TGG-CTTTGAGAAGGGCATCACATTTCCAT-TATC------------TTGGATGAATATTATAATGTACCGTTCTTACTT-------------AAAACTGCTGTTATTGAGATAAATCATTTCTTC-ACATTGGCTATGCTCGAGCAAGTTGAGGATGACTCGGGGATTCCTATCATCTATACTCTACACCAGAGCTTGCACCTCAACTGGCATTGTAGCCA------CCCTCAACAATATCTCCACCCTTCGCACGAGACTTTCAAATCCCTCAAATC---ATCTGGGTACTGGGTTTAAGTTATTTTCAACCTCAATTTCTTATGCCCATTGCATTCGTGGATCGCAAGCAACAAAGTGGAATGGAAGAAATAAGAAAGGGAGAATGTCCACTAAGGCAATGGGTAGCGGGTTTCTAGGATTTGGAAAGAAGAAGAAGGCTATGTTGCCAGAGATAGTAAAAGCAGGCGATCCAGTGCTGCATGAGCCTGCAATGGAGGTGGCGGTGGAAGAAATTGGCAGCGAGAGAATTCAGAAGATAATTGATGACATGATTAGTGTGATGAGGGATGCACCTGGTGTTGGCATTGCTGCCCCACAGATTGGAATACCATTACAGGTAGTAATACCAGCTTCTCTCCTATTCAATATCCACTATCCTGTATGCATTTTTTTTGTTATCATTATGAGCAGAATATTTGGAGGATAGAAGACCCAGGAAAAAAATGGGTTTAAAACTCCACGAATACTTGTAAT-----------------------------------------------------------------------------------------------------------------------------------------
>WN5
------------------------------------------------------------------------------------------TTGTTCAACTTTTTCTACCTAGCATCACAAATACACTATGGCACACCTG--AATCTTTTCTATTTTATTTATTTATTTATTTTTGTATAATCTACGAGAAAAATAAATAGCAAAATCTCTTAGATTTTAAAATTCCTTGCATTTCCTAATTAAACTTAGCGTCAAGAAGAAGGCACCGGGTATCCCTCCTTTGCCTGCGAGCCGAACAGATAAAAGCATTGCTTATGCCGTCAAGTGGGAGGCAGGATGGGGCAGGTATTGTTACCATGCACAGTCTACTGCAGAACTTACAGTCCAAGTGCCATGTTATCCCCACTTAATATCCACGGTAGTGGGAGAAGTTTCAGAATCCAGCAAAATGTTGTGGGTGCCAATGTGGGTGTTGGCAAGAGTATTTGTTCTATCTCAATTGCTTATGGCAATCGCAAACATGGATTTGTGGGAACCAAGTGGAATGTAAGACAGAAGA---AGTCGAAGCCTACTCAGACTAGGGCTGGTAGGTTTCTTGGATTTGGAAAGAAGAAG---TCCAAGTTGGCAGAGATAGTGCAGGCAGGGGACCCTGTGCTGCATGAGCCTGCAATGGAAGTGGTAGTGGAGGAGATTGGCAGCCAGAGGATTCAGAAGATCATTGATGACATGATTGCAGTGATGAGGGATGCACCTGGTGTTGGGATTGCTGCCCCGCAGATTGGGGTGCCATTGCAGGTTGGTCCAAGACTTCTGTCATCTTGTATTTTGT------ATGCAACTTTTGTTGTTGAGAATACCTCCATGGTACTAGTTGTAAGGAGGGAAGTTCATGAAAAATGTGGGTGCTAGAGTGTGCCTGATGGGGTAGGGTATGTCCGTCGTGTATGTGCATAACAGGAGTGCTTTTTCTCACACAGAGTGGACTTGGGTGATACTGGGTAGTGTGATATGTTCAATGCTAGTGAACCTTAAAAATTTAGCGAACTCTGACGT-------------
>WS10
GTTCTTCATATCAGTTCAACGAGGAGCTGTTCAGAAATGAAGAAAATTCATGATATCATTACAGTAGAAAGTTACAACACACTGTCCCATGAAGAAGTTCTTTCCTCCTCCCCTAAATGAACCATGCACAACAAGACTAAGCTGTGC-TAAGCATGGAACTTAATGAAGAATATCGAGTACGGAGATGGACCAAACCAGCGCTAGAGACAGTCCTCTAAAAACACTTGGTGGATGCCGACCATTTTTTCTT--ACATTTTGACAGTGGAATGTGCAGTTCTTTCAATAAAACATAAAACATAACAGCATTGCTGAAGTAGTTTGCTGGAGGTGAGGATGGCGCATGGATTGCTATCTCCTACAGTCTACGGTACAGCTTATAACCCATCTGCCATTTTAGGGAGGTTGAATGTCTTTAGAAGCCGGGGAAGCGTCATGCTCCAGATAAATCATCTAGGCCCCGGGGCTGGCATTGGCAATAGGTCTGTTCCCAGCATAGTTTGTAATAGGGTTAGGAAATACACATTTTTGGGAACATCTAGGAATGTTGAGAGACAAAATAAGAGGATGACAACTGTGGCTACCTCTGGTGGATTTTTTGGATTTGGAAAGAAAAAGGCTCCAAAGTTGCCAGAATTAGTAATGGCAGGTGATCCTGTGCTGCATGAACCTACAGGTGAAGTACTTGTCGAAGAGATTGGCACGAAGATAATCCAGCAGATAATAGATGACATGGTTGCTGTCATGAGAGCCGCACCTGGTGTTGGAATTGCTGCCCCACAAATAGGAGTGCCATTGCAGGTATGCTGCTACAAGCTCTCAATTATCTTTTCTT------GTATTGATGGTACCATGAAGAACACCTAAATGGCGGTTTTTTCAAGGAATATGTTTCAGAAAGAAAACGAGAAGCCGTTCTTACGCCCTGAAATAGCAGCACAGGTTTTTCTAGGGTCTAAGCATGTGCCTTGATTTTGATTTATAAGTAGAGGAAACCTTTTTGAGCTTGAAAAAGGTACTTTTGCCTGCACACATTTGGCGGTAATACTAACTTAACTACGCATACAATGTT
>WW11
-----------------------------------------------------------------------TTACAACACACTGTCCCATGAAGAAGTTCTTTCCTCCTCCCCTAAATGAACCATGCACAACAAGACTAAGCTGTGC-TAAGCATGGAACTTAATGAAGAATATCGAGTACGGAGATGGACCAAACCAGCGCTAGAGACAGTCCTCTAAAAACACTTGGTGGATGCCGACCATTTTTTCTT--ACATTTTGACAGTGGAATGTGCAGTTCTTTCAATAAAACATAAAACATAACAGCATTGCTGAAGTAGTTTGCTGGAGGTGAGGATGGCGCATGGATTGCTATCTCCTACAGTCTACGGTACAGCTTATAACCCATCTGCCATTTTAGGGAGGTTGAATGTCTTTAGAAGCCGGGGAAGCGTCATGCTCCAGATAAATCATCTAGGCCCCGGGGCTGGCATTGGCAATAGGTCTGTTCCCAGCATAGTTTGTAATAGGGTTAGGAAATACACATTTTTGGGAACATCTAGGAATGTTGAGAGACAAAATAAGAGGATGACAACTGTGGCTACCTCTGGTGGATTTTTTGGATTTGGAAAGAAAAAGGCTCCAAAGTTGCCAGAATTAGTAATGGCAGGTGATCCTGTGCTGCATGAACCTACAGGTGAAGTACTTGTCGAAGAGATTGGCACGAAGATAATCCAGCAGATAATAGATGACATGGTTGCTGTCATGAGAGCCGCACCTGGTGTTGGAATTGCTGCCCCACAAATAGGAGTGCCATTGCAGGTATGCTGCTACAAGCTCTCAATTATCTTTTCTT------GTATTGATGGTACCATGAAGAACACCTAAATGGCGGTTTTTTCAAGGAATATGTTTCAGAAAGAAAACGAGAAGCCGTTCTTACGCCCTGAAATAGCAGCACAGGTTTTTCTAGGGTCTAAGCATGTGCCTTGATTTTGATTTATAAGTAGAGGAAACCTTTTTGAGCTTGAAAAAGGTACTTTTGCCTGCAC-----------------------------------------
