# Supplementary material for: Development of a Target Enrichment Probe Set for Conifer (REMcon)
Source: Biology (Basel). 2024 May 22;13(6):361. doi: 10.3390/biology13060361 (PMC11200496; doi:10.3390/biology13060361)
Supplement: Supplementary file 1 [file biology-13-00361-s001.zip › biology-2960267-supplementary/Sup data/secapr_alignments_paralogs/30.fasta]

>AA3
--------------------------------TGAAAGATCCTCCATTATCATTAATAAAGAATTTGTCCATCTGTATGAAACACTGAATTATCCTGCATATTGAGCCTCTTTGTTATACAAAATATGAAATGAGGATCCTTTTTGTCCAGTGTTTTTGAGGCCTGTGTGTGTAGCGAGAGACTCATGCCACCCATGCCATTAATCTTCTCTTTTTAGTCAGTGATTTCTCTGGGAACGCAGGTAGGCGATCACATGCTAAAGCTGGTGACATTCTGGTGTATGTTCCACATAGGCAGCAGGAGAAAAGGATTTCAAACCAAATCGAATGGCGGTGGTTGCAAATTGTGTTGAGGCTTTTGTGAGAGAATTCTTTGATCAGAATCCACTAAGTCATCTGGGTATCATTATTATAAAGAATGGTGTTGCGCATCGTTTGACAGATCTCAGTGGCAGCCCAGAATCACACTTAAAGGCTTTGGCAAGTAATCTTGAGTGCTCAGGTGATCCTTCTATGCAGAATGCTCTGGATCTTGCGCATGCTTATCTAACTCAGATTCCATCATATGGTCATCGGGAAGTTCTAATCTTGTATTCAGCACTAAGCACTTGTGATCCCGGGGATATTATGGAGACTATAAAGAAATGCAAGGATGCAAAAATGCGTTGTTCAGTAGTTGGATTGACTGCAGAAATTTATATATGCAAACATCTCTGTGAGGAGACAGGAGGACTCTATTCTATTGCATTAGATGAGGTGAGCTTA---TTTTTCAGTAACTGTAGAGCAATAAGTTTCTTAGTACTGTACATGTTTTT-TAGTGACTCTG-TTTTCTCATTGTTCAGTCACATTTCAAAGACCTTCTATTTGAGCATGCGCCTCCACCACCAGCGATAGCAGAGTTTGCAGTTGCTAGCCTGGTCAAGATGGGTTTTCCTCAGAGAGGAGCAGAAGGAGTTATATCTATTTGTGCTTGTCATAAAGAAGTGAAGATAGGTGGAGGCTATACATGTCCCAGATGCAAAGCACGGGTTTGTGAACTTC----------------------------------------
>AA60
-------------------------------------------------------------------------------------------------------------------------------------------------------------CTTGATGCCACTGTCTGAATATATAATAGCATTGAGCA-ATAGTAATACTCTGTATTAGTCATAGTGATTTCTTTGGGAACGCAGGTAGGCGATCACATGCTAAAGCTGGTGACATTCTGGTGTATTTTCCACATAGGCAGCGGGAGAAAAGGATTTCAAACCAAACCGTATGCTGGTGGTTACAAATTGTGTAGAGGCTTTTGTGAGAGAATTTTTTGACCAAAATCCACTTAGTCATCTGGGCATTATTATAATAAGGAATGGAATTGCACACCGCTTAACAGATCTCAGTGGCAGCCCAGAATCACACATAAAAGCTTTGGCCAATAATGTGGAATGTTCAGGCGATTCCTCTCTGCAGAATGCACTGGATCTTGCTCATGGTTATCTGGCCCAAATTCCATCTTATGGTCATCGGGAAGTTCTAGTCTTGTACTCTGCCCTAAGCACTTGCGATCCTGGGGATGTTATGAACACTATAAGGAAATGCAAGGATGCAAAAATACGTTGCTCAGTAGTTGGATTGTCTGCAGAAATCTATATTTGTAAACATCTATGTGAGGAGACAGGAGGAATCTATTCTGTTGCATTAGATGAGGTGAGCTTAA--TTGTTCAGTAACATTTGGATGACAAAATTATTAGATACTGTGTTTATTTT-TTCTGACTCCA-TCATGCTATTTTTCAGTCACATTTCAAGGACCTCCTGCTTGAACATGCCCCTCCACCACCAGCTATAGCTGAGTTTGCAGTTGCCAGCCTTGTTAAGATGGGTTTTCCTCAGAG---------------------------------------------------------------------------------------------------------------------------------------------
>AAR4
CTTCTTGTCCAGTGTTTTGGACATTCCAATTCTGAAAGATCCTCCATTATCATTAATAAAGAATTTGTCCATCTGTATGAAACACTGAATTATCCTGCATATTGAGCCTCTTTGTTATACAAAATATGAAATGAGGATCCTTTTTGTCCAGTGTTTTTGAGGCCTGTGTGTGTAGCGAGAGACTCATGCCACCCATGCCATTAATCTTCTCTTTTTAGTCAGTGATTTCTCTGGGAACGCAGGTAGGCGATCACATGCTAAAGCTGGTGACATTCTGGTGTATGTTCCACATAGGCAGCAGGAGAAAAGGATTTCAAACCAAATCGAATGGCGGTGGTTGCAAATTGTGTTGAGGCTTTTGTGAGAGAATTCTTTGATCAGAATCCACTAAGTCATCTGGGTATCATTATTATAAAGAATGGTGTTGCGCATCATTTGACAGATCTCAGTGGCAGCCCAGAATCACACTTAAAGACTTTGGCAAGTAATCTTGAGTGCTCAGGTGATCCTTCTATGCAGAATGCTCTGGATCTTGCACATGCTTATCTAACTCAGATTCCATCATATGGTCATCGGGAAGTTCTAATCTTGTATTCAGCACTAAGCACTTGTGATCCCGGGGATATTATGGAGACTATAAAGAAATGCAAGGATGCAAAAATGCGTTGTTCAGTAGTTGGATTGACTGCAGAAATTTATATATGCAAACATCTCTGTGAGGAGACAGGAGGACTCTATTCTATTGCATTAGATGAGGTGAGCTTA---TTTTTCAGTAACTGTAGAGCAATAAGTTTCTTAGTACTGTACATGTTTTT-TAGTGACTGTG-TTTTCTCATTGTTCAGTCACATTTCAAAGACCTTCTATTTGAGCATGCGCCTCCACCACCAGCGATAGCAGAGTTTGCAGTTGCTAGCCTGGTCAAGATGGGTTTTCCTCAGAGAGGAGCAGAAGGAGTTATATCTATTTGTGCTTGTCATAAAGAAGTGAAGATAGGTGGAGGCTAT-----------------------------------------------------------------------------
>AF1
----------------------------------------------ATTGATTCGATATCTCTACATCATCCTGGACTTCTCTCGGGTAATATTACCCACTTTTCAATGGCCCTTTTT----------GGGTTTTGTAATTCATTTTTTGGGAATGTTGAGAGGGATA-GGTGTCATCTAGATTAGCATTGATCAAGTAGTCATATTCTGTATTAGTCA-AGTGATTTCCCTGGGAACGCAGGTAGGAGATGACATGCTAAAGCTGGTGA---TCTGGTGTATGTTCCACATAGGCAGCAGGAGAAAAAGATTTCAAACCGAATCGAATGGCGGTGGTTGCGAATTGTGTTGAGGCTTTTGTGAGAGAGTTTTTTGACCAGAACCCACTTAGTCATCTAGGCATTATAATTATGAAAAATGGTGTTGCACATCGTGTGACATATCTCAGTGGCAGTCCAGAATCTCACCTGAAGTCTTTGGCGACTCAACTCGAGTGTTCAGGTGATCCGTCTCTCCAGAATGCTCTGGATGTGGCTCATGGGTATCTGACTCAGATTCCATCTTATGGTCATCGGGAAGTTTTGGTCTTGTATTCAGCACTGAGCACTTGTGATCCTCGAGATATCATGGAAACTATAAGGAAATGCAAGGATGCAAAAATACGCTGCTCAGTAGTTGGGTTGTCTGCTGAAATTTATATATGTAAACATCTGTGTGAGGAAACAGGAGGACACTATTCTGTTGCATTAAATGAGGTGAGATTTTGATTATTCAGTAATTCTAGGAGAGTAAGTTTCTTTGTAATGTGCATAG-----TTTTATGACTT-TTATGTTATTGTTTAGTCACATTTCAAGGATCTTTTACTTGAGCATGCACCTCCACCACCAGCAATAGCAGAGTTTGCGGTTCCCAGCCTGGTGAAGATGGGTTTCCCTGAGAGGGGTGCGGAAGGAGTTATATCTATTTGTGCCTGTCATAAAGAAGTGAAGATAGGTGGAGGCTATACATGTCCTAGATGCCAAGGAC-------------------------------------------------------
>AG2
------------------------------------------------------------------TCATCCTGGACTTCTCTCGGGTAATATTACCCACTTTTCAATGGCCCTTTTT----------GGGTTTTGTAATTCATTTTTTGGGAATGTTGAGAGGGATA-GGTGTCATCTAGATTAGCATTGATCAAGTAGTCATATTCTGTATTAGTCA-AGTGATTTCCCTGGGAACGCAGGTAGGAGATGACATGCTAAAGCTGGTGA---TCTGGTGTATGTTCCACATAGGCAGCAGGAGAAAAAGATTTCAAACCGAATCGAATGGCGGTGGTTGCGAATTGTGTTGAGGCTTTTGTGAGAGAGTTTTTTGACCAGAACCCACTTAGTCATCTAGGCATTATAATTATGAAAAATGGTGTTGCACATCGTGTGACATATCTCAGTGGCAGTCCAGAATCTCACCTGAAGTCTTTGGCGACTCAACTCGAGTGTTCAGGTGATCCGTCTCTCCAGAATGCTCTGGATGTGGCTCATGGGTATCTGACTCAGATTCCATCTTATGGTCATCGGGAAGTTTTGGTCTTGTATTCAGCACTGAGCACTTGTGATCCTCGAGATATCATGGAAACTATAAGGAAATGCAAGGATGCAAAAATTCGCTGCTCAGTAGTTGGGTTGTCTGCTGAAATTTATATATGTAAACATCTGTGTGAGGAAACAGGAGGACACTATTCTGTTGCATTAAATGAGGTGAGATTTTGATTATTCAGTAATTCTAGGAGAGTAAGTTTCTTTGTAATGTGCATAG-----TTTTATGACTT-TTATGTTATTGTTTAGTCACATTTCAAGGATCTTTTACTTGAGCATGCACCTCCACCACCAGCAATAGCAGAGTTTGCGGTTCCCAGCCTGGTGAAGATGGGTTTCCCTGAGAGGG-------------------------------------------------------------------------------------------------------------------------------------------
>AH26
-------------------------------------------------TTTTCATCCAATGTCTTGCATTACTGTGGATCATACTCAGCCATTATTTAGGTTCCATGAATGG--ATATTAAGGTTGGCAAATGATGTTTGTCTACCTATTGGATGCTCATGCCACTATATCTCTTTCTGGATATTTAGCTGCTAATAAGTCATAGCCTTTATTAGTCATAGTGA-TTTCTTTGGAACGCAGGTAGGCG---AGATGCTAAAGCTGGTGACATTCTGGTGTATGTTCCACATAGGCAGCAGCAGAGAAGGATTTCAAACCAAATCGAATGTCGGTGGTTGCAAATTGCGTCGAGGCATTTGTGAGAGAATTCTTTGATCAGAATCCACTTAGTCAGCTGGGTATTGTTATTATGAAAAATGGCGTTGCACATCGTTTGACAGATCTTAGTGGTAGCCCAGAATCACACATTAAGGCTTTGGGGAATAATCTTGAATGCTCTGGAGATTCCTCTCTGCAAAATGCTCTGGACCTTGCTCATGGCTATCTGAGCCAGATTCCATCATATGGTCATCGGGAAGTTCTAGTCTTGTATTCAGCACTAAGCACTTGTGATCCGGGGGATATCATGGAAAGTATAAAGAAATGCAAGGATGCAAAAATGCGATGCTCAGTGGTTGGATTGTCTGCCGAAATTTATATTTGCAAACATCTCTGTGAGGAGACAGGAGGAATCTATTCTGTGGCATTAGATGAGGTGAGCTTGA--TTGGGAAGTAGCTTTAAACAATAACATTTCATTTTTGCATGTAGCCT----TTGTGACTGTTTTATGTTTATTCTTCAGTTACATTTCAAGGATCTTCTGCTTGAGCATGGCCCTCCACCACCAGCCATAGCAGAGTTTGCAGTTGCCAGCTTGGTCAAAATGGGTTTTCCTCAGAGAGGTGCAGAAGGAGTTATTTCTATTTGTGCTTGCCACAAAGAAGTGAAGATAGGTGGAGGCTATACATGTCCTAGATGCAAAGCACGTGTGTGTGAACTTCCAACTGAATGCCATATCTGTGGTTTAACTCTT--------
>AME1
-----------------------------------------------------------------------------------------------------------------------------------TGAGGATCCCTCTTGTCCAGTGTTTTTGAGGCCTGTGTGTGTCACGAGAGACTCATGCCACCCATGCCATTAATCTTCTCTTTTTAGTCAGTGATTTCTCTGGGAACGCAGGTAGGCGATCACATGCTAAAGATGGTGACATTCTGGTGTATGTTCCACATAGGCAGCAGGAGAAAAGGATTTCAAACCAAATCGAATGGCGGTGGTTGCAAATTGTGTTGAAGCTTTTGTGAGAGAATTCTTTGATCAGAATCCACTAAGTCATCTGGGTATCATTATTATAAAGAATGGTGTTGCACATCGTTTGACAGATCTCAGTGGCAGCCCAGAATCACACTTGAAGGCTTTGGCAAATAATCTTGAGTGCTCAGGTGATCCTTCTATGCAGAATGCTCTGGATCTTGCTCATGCTTATCTAACTCAGATTCCATCATATGGTCATCGGGAAGTTCTAATCTTGTATTCAGCACTAAGCACTTGTGATCCCGGGGATATTATGGAGACTATAAAGAAATGCAAGGATGCAAAAATGCGTTGTTCAGTAGTTGGATTGACTGCAGAAATTTATATATGCAAACATCTCTGTGAGGAGACAGGAGGACTCTATTCTATTGCATTAGATGAGGTGAGCTTA---TGTTTCAGTAACTGTAGAGCATTAAGTTTCTTAGTACTCTACATGTCTTT-TAGTGACTGTG-TTTTCTCATTGTTCAGTCACATTTCAAAGACCTTCTATTAGTGACGTGTGTTTTCTCATTGGTCA----GTCACATTTCAAAGACCTTCTATTTGAGCATGCACCTCCACCACCAGCGATAGCAGAGTTTGCAGTTGCTAGCCTGGTTAAGATGGGTTTTC----------------------------------------------------------------------------------------------
>AP25
-----------------------------------------AATGATCTTTTTCATCCAATGTCTTGCATTACTGTGGATCATACTCAGCCATTATTTAGGTTCCATGAATGG--ATATTAAGGTTGGCAAATGATGTTTGTCTACCTATTGGATGCTCATGCCACTATATCTCTTTCTGGATATTTAGCTGCTAATAAGTCATAGCCTTTATTAGTCATAGTGA-TTTCTTTGGAACGCAGGTAGGCG---AGATGCTAAAGCTGGTGACATTCTGGTGTATGTTCCACATAGGCAGCAGCAGAGAAGGATTTCAAACCAAATCGAATGTCGGTGGTTGCAAATTGCGTCGAGGCATTTGTGAGAGAATTCTTTGATCAGAATCCACTTAGTCAGCTGGGTATTGTTATTATGAAAAATGGCGTTGCACATCGTTTGACAGATCTTAGTGGTAGCCCAGAATCACACATTAAGGCTTTGGGGAATAATCTTGAATGCTCTGGAGATTCCTCTCTGCAAAATGCTCTGGACCTTGCTCATGGTTATCTGAGCCAGATTCCATCATATGGTCATCGGGAAGTTCTAGTCTTGTATTCAGCACTAAGCACTTGTGATCCGGGGGATATCATGGAAAGTATAAAGAAATGCAAGGATGCAAAAATGCGATGCTCAGTGGTTGGATTGTCCGCAGAAATTTATATTTGCAAACATCTCTGTGAGGAGACAGGAGGAATCTATTCTGTGGCATTAGATGAGGTGAGCTTGA--TTGGGAAGTAGCTTTAAACAATAACATTTCATTTTTGCATGTAGCCT----TTGTGACTGTTTTATGTTTATTCTTCAGTTACATTTCAAGGACCTTCTGCTTGAGCATGGCCCTCCACCACCAGCCATAGCAGAGTTTGCAGTTGCCAGCTTGGTCAAAATGGGTTTTCCTCAGAGAGGTGCAGAAGGAGTTATTTCTATTTGTGCTTGCCACAAAGAAGTGAAGATAGGTGGAGGCTATACATGTCCTAGATGCAAAGCACGTGTGTGTGAACTTCCAACTGAATGCCATATCTGTGGTTTAACTCTTGTATCTTC
>APA47
----------------------------------------------------------------------------------------ATCATCATTCAGATTTAGTGAATGGAATGA----ATAAATATTAGCTTGTGATGTCATTCTTCTGCTGGATCTAAGTCAC-CATCTCATCTAGATTAGCTCTGATCAAGTAGTCATACTCTCTATTAGTCA-AGTGATTTCCCTGGGAACGCAGGTAGGAGATCACATGCTAAAGCTGGTGA---TCTGGTGTATGTTCCACATAGGCAGCAGGAGAAAAAGATTTCAAACCGAATCGTATGGCGGTGGTTGCGAATTGTGTTGAGGCTTTTGTGAGAGAGTTTTTTGACCAGAACCCACTTAGTCATCTAGGTATTATAATTATGAAAAATGGTGTTGCACATCGTGTGACATATCTCAGTGGCAGTCCAGAATCTCACCTGAAGGCGTTGGCGACTCAACTCGAGTGTTCAGGTGATCCCTCTCTCCAGAATGCTCTGGATGTCGCTCATGGTTACCTGACTCAGATTCCATCATATGGTCATCGGGAAGTTTTGGTCTTGTATTCAGCACTGAGCACTTGTGATCCTGGGGATATCATGGAAACTATAAGGAAATGCAAGGATGCAAAAATACGCTGCTCAGTAGTTGGGTTGTCTGCTGAAATTTATATTTGTAAGCATCTCTGTGAGGAAACAGGAGGACACTATTCTGTTGCATTGAATGAGGTGAGATTTTGATTATTCAGTAATTTTAGGACAATAAATTTCTTAGTAATGTGCATAG------TTTATGACTT-TTATGTTATTCTTTAGTCACATTTCAAGGACCTTTTACTTGAGCATGCACCTCCACCACCAGCAATAGCAGAGTTTGCGATTCCCAGCCTTGTGAAGATGGGTTTTCCTGAGAGGGGTGCAGAAGGAGTTATATCTATTTGTGCCTGTCATAAAGAAGTGAAGATAGGTGGGGGCT-------------------------------------------------------------------------------
>AS57
------------------------------------------------------------------------------------------------------------------------------------------------------CTGCTGGATCGATACTGCTATCTCATTATAAATTAGCATTGATCATGTAGTCATACTTTGTATTAGTTATAGTGATTTCTTTGGGAACGCAGGTAGGCGATCACATGCTAAAGCTGGTGACATTCTGATGTATGTTCCACATAGGCAGCGGGAGAAAAGGATTTCAAACCAAACCGAATGGTGGTGGTTACAAATTGTGTTGAGGCTTTTGTGAGAGAATTCTTTGACCAGAATCCACTTAGTCATCTGGGTATTATCATAATAAGAAATGGAATTGCACATCGCTTAACAGATCTCAGTGGCAGCCCAGAATCACATATAAAGGCTTTGGCCAATAATCTGGAGTGTTCAGGTGATTCCTCTCTGCAGAATGCTTTGGATCTCGCTCATGGTTATCTGACCCAAATTCCATCTTATGGTCATCGGGAAGTTCTAGTCTTGTACTCTGCTCTAAGCACTTGTGATCCTGGGGATGTTATGGACACTATAAGGAAATGCAAGGATGCAAAAATGCGCTGCTCAGTAGTTGGATTGTCTGCAGAAATTTATATATGTAAACATCTCTGTGAAGAGACCGGAGGAATCTATTCTGTTGCATTGGATGAGGTGAGCTTAA--TTGTTCAGTAACTTTAGGACAACAAATTTATTAGATACTGTGCTTATTTTTTTCTGAATTCA-TCATGCTATTTTTCAGTCACATTTCAAGGACCTTTTGCTTGAGCATGCTCCTCCACCACCAGCTATAGCAGAGTTTGCAGTTGCCAGCCTTGT------------------------------------------------------------------------------------------------------------------------------------------------------------------
>ASA51
------------------------------------------------------------------------------------------------------------------------------------------------------------------------------------------------------------ACTCTCTATTAGTCA-AGTGATTTCCCTGGGAACGCAGGTAGGAGATCACATGCTAAAGCTGGTGA---TCTGGTGTATGTTCCACATAGGCAGCGGGAGAAAAAGATTTCAAACCAAATCGTATGATGGTGGTTGCAAATTGTGTCGAGGCTTTTGTGAGGGAATTCTTTGACCAGAATCCACTTAGTCATCTGGGTATTATAATTATGAAAAATGGTGTTGCACATCGTGTGACATATCTCAGTGGCAGTCCAGAATCTCACCTGAAGGCTTTGGCGACTCAACTTGAATGTTCAGGTGATCCCTCTCTCCAGAATGCTCTGGATGTATCTCATGGTTATCTAACTCAGATTCCATCTTATGGTCATCGGGAAGTTTTGGTCTTATATTCGGCACTGAGCACTTGTGATCCTGGAGATATCATGGAAACTATAAGAAAATGCAAGAATGCAAAAATACGTTGCTCAGTAGTTGGGTTGTCTGCCGAAATTTATATATGTAAACATCTCTGTGAGGAAACAGGAGGACTCTATTCTGTTGCATTGAATGAGGTGAGATTTTGATTATTCAGTAACTTTAGGAGAATAAATTTCTTAGTAATGTGCATAG--------------------------------------------------------------------------------------------------------------------------------------------------------------------------------------------------------------------------------------------------------------------------------
>CB35
-----------------------------------------------------CATCTGATGTCTTGCGTTACTGTGGATCATACTCAGTCATTATTTCAGGTTCATGAATGG--ATATCAAATTTGGTAAACGATGTTTGTCTCCCTATTGGATGCTCATGCCACTATATCTCTTTCTGGATATGTAGCTACTAATAAGTCATAGCTTCTATTAGTCATAGTGA-TTTCTTTGGAACGCAGGTAGGCGATCAGATGCTAAAGCTGGTGACATTCTGGTGTATGTTCCACATAGGCAGCAGCAGAGAAGGATTTCAAACCAAATCGAATGGTGGTGGTTGCAAATTGTGTCGAGGCATTTGTGAGAGAATTCTTTGATCAGAATCCACTTAGTCAGCTGGGTATTGTTATTATAAAAAACGGTGTTGCGCATCGTTTGACAGATCTTAGTGGTAGCCCAGAATCACACATCAAGGCTTTGGGGAATAATCTTGAATGCTCTGGAGATTCCTCTCTGCAAAATGCTTTGGACCTTGTTCATGGTTATCTGAGCCAGATTCCATCATATGGTCATCGGGAAGTTCTTGTCTTGTATTCAGCGCTAAGCACTTGTGATCCGGGGGATATCATGGAAAGTATAAAGAAATGCAAGGATGCAAAAATGCGATGCTCAGTGGTTGGATTGTCTGCAGAAATTTATATTTGCAAACATCTCTGCGTGGAGACAGGAGGAATCTATTCTGTGGCATTGGATGAGGTGAGCTTGA--TTGGGCAAAAAGTTTAAACGATAACATTTCAGTTTTGCATGTAGCCT----TTGTGACTGTTTTATGTTTATTCTTCAGTCACATTTCAAGGACCTTCTGCTTGAGCATGGCCCCCCACCACCAGCTATAGCAGAGTTTGCAGTTGCCAGCTTGGTCAAAATGGGTTTTCCTCAGAGAGGTGCAGAAGGAGTTATTTCTATTTGTGCTT-------------------------------------------------------------------------------------------------------------
>CD18
----------------------------GAGGTGTCAGATGAGAATGCTTTC-TTCCAAATGTTTTATGAAAATTCTGATCACATTTGATCATCATTTAGGTATCATGCATTGAATAATTAAACAAAGATTCACAGGTGCTTTCATGTGGGTTCTTGATTGATGCCACAATCTCATTTTGAAATAGCATTAACCATATAGTAATACTCTGTATTAGTCGTAGTGATTTCTTTGGGAACACAGGAAGGCGATCATATGCTAAAGCCGGTGACATTCTGGTGTATGTTCCACATAGGCAGCGGGAGAAAAGGATTTCAAACCAAACCGTATGGTGGTGGTTACAAATTGTGTTGAGGCTTTTGTGAGAGAATTTTTTGACCAGAATCCACTTAGTCATCTGGGTATTATTATAATAAGAAATGGAATTGCGCATCGCTTAACAGATCTCAGTGGCAGCCCAGAATCACATATAAAGGCTTTGGCCAATAATCTGGAGTGTTCAGGTGATTCCTCTCTGCAGAATGCTTTGGATCTTGCTCATGGTTATCTGGCCCAAATTCCATCTTATGGTCATCGGGAAGTTCTGGTCTTGTACTCTGCCCTAAGTACTTGTGATCCTGGGGATGTTATGGACACTATAAGGAAATGCAAGGATGCAAAAATGCGTTGCTCAGTAGTTGGATTGTCTGCAGAGATCTATATATGTAAACATCTCTGTGAAGAGACAGGAGGAATCTATTCTGTTGCATTAGATGAGGTGAGCTTAA--TTGTTTAGTAACTTTAGAACAGCAAATTTATTGGATACTGTGCTTATTTTTTTCTGACTTCA-TCATGCTATATTTCAGTCACATTTCAAGGACCTTTTGCTTGAACATGCCCCTCCGCCACCAGCTATAGCAGAGTTTGCAGTTGCCAGCCTTGTTAAGATGGGTTTT-----------------------------------------------------------------------------------------------------------------------------------------------------
>CDE34
----TCATATGGTTTTAACTTCTCTGATGATAATGTCATATAATGTTCTTTTTCATCTGATGTCTTGCGTTACTGTGGATCATACTCAGTCATTATTTCAGGTTCATGAATGG--ATATCAAATTTGGTAAACGATGTTTGTCTCCCTATTGGATGCTCATGCCACTATATCTCTTTCTGGATATGTAGCTACTAATAAGTCATAGCTTCTATTAGTCATAGTGA-TTTCTTTGGAACGCAGGTAGGCGATCAGATGCTAAAGCTGGTGACATTCTGGTGTATGTTCCACATAGGCAGCAGCAGAGAAGGATTTCAAACCAAATCGAATGGTGGTGGTTGCAAATTGTGTCGAGGCATTTGTGAGAGAATTCTTTGATCAGAATCCACTTAGTCAGCTGGGTATTGTTATTATAAAAAACGGTGTTGCGCATCGTTTGACAGATCTTAGTGGTAGCCCAGAATCACACATCAAGGCTTTGGGGAATAATCTTGAATGCTCTGGAGATTCCTCTCTGCAAAATGCTTTGGACCTTGTTCATGGTTATCTGAGCCAGATTCCATCATATGGTCATCGGGAAGTTCTTGTCTTGTATTCAGCGCTAAGCACTTGTGATCCGGGGGATATCATGGAAAGTATAAAGAAATGCAAGGATGCAAAAATGCGATGCTCAGTGGTTGGATTGTCTGCAGAAATTTATATTTGCAAACATCTCTGCGTGGAGACAGGAGGAATCTATTCTGTGGCATTGGATGAGGTGAGTTTCA--TTGGGCAAAAAGTTTAAACGATAACATTTCAGTTTTGCATGTAGCCT----TTGTGACTGTTTTATGTTTATTCTTCAGTCACATTTCAAGGACCTTCTGCTTGAGCATGGCCCCCCACCACCAGCTATAGCAGAGTTTGCAGTTGCCAGCTTGGTCAAAATGGGTTTTCCTCAGAAAGGTGCAGAAGGAGTTATTTCTATTTGTGCTTGCCACAAAGAAGTGAAGATAGGTGGAGGCTATACCTGTCCCAGAT----------------------------------------------------------------
>CF38
------------------------------------------------------------------------AAAGGGATCACATTCAATCATCATTTAGGTTTTGTGCATGAT--------CTGAAGGTTAGAAGTTGATGTTTTGCTCCTGTTGGATGCATGCCGCTATCTCTTTATGGATTAGCATTTCTCATGTAGTCATACTCTGTATTAGTCATAGTGATTTCTTTGGGAACGCAGGTAGGCGATCACATGCTAAAGCTGGTGACCTTCTGGTGTATGTTCCACATAGGCAGCAGGAGAAAAGGATTTCAAACCAAATCGTATGGTGGTGGTTACAAATTGTGTCGAGGCTTTTGTGAGAGAATTCTTTGACCAGAATCCACTTAGTCATCTGGGTATTATCATAATAAGAAATGGTGTTGCACATCGTTTAACAGATCTCAGCGGCAGCCCGGAATCACACATAAAGGCTTTGGCAAATAATCTTGAGTGTTCAGGTGATTCCTCTCTGCAGAATGCTCTGGATCTTGCTCAAGGTTATCTGACCCAGGTTCCATCGTATGGCCATCGCGAAGTTCTAGTATTGTATTCGGCACTAAGCACTTGCGATCCCGGGGATGTTATGGACACTATAAGGAAATGTAAGGATGCAAAAATGCGCTGCTCAGTAGTTGGATTGTCTGCAGAAATTTATATATGTAAATATCTCTGTGAGGAGACGGGAGGACTCTATTCTGTTGCATTAGATGAGGTGAGCTTAATTTTGTTCAGTAGCTTTAGAAAAATAAATTTCTTAGTTACTGTGCTCATC---ATTTGTGACTG-TCATGTTATTTTTCAGTCGCATTTCAAGAATCTTTTACTTGAGCATGCCCCTCCACCACCAGCTATAGCAGAGTTTGCAGTTGCTAGCCTTGTCAAGATGGGTTTTCCTCAGAGAGGTGCAGAAGGGGTAATTTCTATTTGTGCTTGTCATAAAGAAGTG-----------------------------------------------------------------------------------------------
>CH19
--------------------------------------------------------------------------TCTGATCACATTTGATCATCATTTAGGTATCATGCATTGAATAGTCAAACAAAGATT--------------CACAGGTGCTTGATTGATGCCACAATTTCATTGTAAAATAGCATTGACCATATAGTAATACTCTGTATTAGTCATAGTGATTTCTTTG----------------------TGCTAAAGCTGGTGACATTCTGGTGTATGTTCCACATAGGCAGTGGGGGAAAAGGATTTCAAACCAAACCGTATGGTGGTGGTTACAAATTGTGTTGAGGCTTTTGTGAGAGAATTTTTTGACCAGAATCCACTTAGTCATCTGGGTATTATTATAATAAGAAATGGAATTGCGCATCGCTTAACAGATCTCAGTGGCAGCCCAGAATCACATATAAAGGCGTTGGCCAATAATCTGGAGTGTTCAGGCGATTCCTCTCTACAGAATGCTTTGGATCTTGCTCATGGTTACCTGGCCCAAATTCCATCTTATGGTCATCGGGAAGTTCTGGTCTTGTACTCTGCCCTAAGTACTTGTGATCCTGGGGATGTTATGGACACTATAAGGAAATGCAAGGATGCAAAAATGCGTTGCTCAGTAGTTGGATTGTCTGCAGAGATCTATATATGTAAACATCTCTGTGAAGAGACAGGAGGAATCTATTCTGTTGCATTAGATGAGGTGAGCTTAA--TTGTTTAGTAACTTTAGAACAGCAAATTTATTGGATTCTGTGCTTATTTTTTTCTGTCTTCA-TTATGCTATATTTCAGTCACATTT---------------------------------------------------------------------------------------------------------------------------------------------------------------------------------------------------------------------------------------
>CHA37
--------------------------------------------------------------------------------------------------------------------------------------------------GCTCCTGTTGGATGCATGCCGCTATCTCTTTATGGATTAGCATTTCTCATGTAGTCATACTCTGTATTAGTCATAGTGATTTCTTTGGGAACGCAGGTAGGCGATCACATGCTAAAGCTGGTGACCTTCTGGTGTATGTTCCACATAGGCAGCAGGAGAAAAGGATTTCAAACCAAATCGTATGGTGGTGGTTACAAATTGTGTCGAGGCTTTTGTGAGAGAATTCTTTGACCAGAATCCACTTAGTCATCTGGGTATTATCATAATAAGAAATGGTGTTGCACATCGTTTAACAGATCTCAGCGGCAGCCCGGAATCACACATAAAGGCTTTGGAAAATAATCTTGAGTGTTCAGGTGATTCCTCTCTGCAGAATGCTCTGGATCTTGCTCAAGGTTATCTGACCCAGGTTCCATCGTATGGCCATCGGGAAGTTTTAGTATTGTATTCGGCACTAAGCACTTGCGATCCCGGGGATGTTATGGACACTATAAGGAAATGTAAGGATGCAAAAATGCGCTGCTCAGTAGTTGGATTGTCTGCAGAAATTTATATATGTAAATATCTCTGTGAGGAGACGGGAGGACTCTATTCTGTTGCATTAGATGAGGTGAGCTTAATTTTGTTCAGTAGCTTTAGAAAAATAAATTTCTTAGTTACTGTGCTCATC---ATTTGTGACTG-TCATGTTATTTTTCAGTCGCATTTCAAGAATCTTTTACTTGAGCATGCCCCTCCACCACCAGCTATAGCAGAGTTTGCAGTTGCTAG------------------------------------------------------------------------------------------------------------------------------------------------------------------------
>CJ24
----------------------------------------------------------------------------------------------------------------------TCAAATAAAGATTGGCAAGTGATTCCACACTAGCGCTGGATTGATGTCGC----------TAAATTAGCATTAATCATGTAGTCATACTCTGTATTAGTCATAGTGATTTCTTTGGGACCGCAGGTAGGTGATCACATGCTAAAGCTGGTGACATTCTGGTGTATGTTCCACATAGGCAGCAGGAGAAAAGGATTTCAAACCAAACCGTATGGTGGTGGTTACAAATTGTGTTGAGGCTTTTGTGAGAGAATTCTTTGACCAGAATCCACTTAGTCATCTGGGTATTATAATAATAAGAAATGGAATTGCGCATCGCTTAACAGATCTCAGTGGCAGCCCAGAATCACATATAAAGGCTTTGGCCAATAATCTGGAGTGTTCAGGTGATTCCTCTCTGCAGAACGCTTTGGATCTTGCTCATGGTTATCTGACCCAAATTCCATCTTATGGTCATCGGGAAGTTCTAATCTTGTACTCTGCTCTAAGCACTTGTGATCCCGGGGATGTTATGGACACTATAAGGAAATGCAAGGATGCAAAAATGCGTTGCTCAGTAGTTGGATTGTCTGCTGAAATTTATATATGTAAACATCTCTGTGAAGAGACAGGAGGAGTCTATTCTGTTGCATTAGATGAGGTGAGCTTAA--CTGTGTAGTAACTTTAGAACAACAAATTTATTGGATACTCTGCTTATTTTTTTCTGACTTCA-TCATGCCATTTTTCAGTCACATTTCAAGGACCTTTTGCTGGAGCATGCCCCTCCGCCACCAGCCATAGCAGAGTTTGCTGTTGCCAGCCTTGTTAAGATGGGTTTTCCTCAGAGAGGTGCAGAAGGGGTTATTTCTATTTGTGCTTGTCATAAAGAAGTGAAGATAGGTGGAGGCTACACATGTCCTAGGTGTAAAGCACGTGTTTGTGAACTTCCAACTGAGTGTCATATCTGTGGTTTGACTCTTGTATCTTC
>CK7
--------------------------------------------------------------------------------CA----------------------------------------AATAAAGCTGGCAGATGATTTCATGCTCCTGCTGGACTCACGCCACTATCTCATTATAAATTAATATTGATCATGTAGTCATACTATGTATTAGTCATAGCAATTTCTTTGGGAACGCAGGTAGGCGATCACATGCTAAAGCTGGTGACATTCTGGTGTATGTTCCACATAGGCAGCGGGAGAAAAGGATTTCAAACCAAACCGTATGATGGTGGTTACAAATTGTGTTGAAGCTTTTGTGAGAGAATTCTTTGACCAGAATCCACTCAGTCATCTGGGTATTATTATAATAAGAAATGGAATTGCACATCGCTTAACAGATCTCAGTGGCAGCCCAGAATCACATATAAAAGCTTTGGCCAATAATCTGGAGTGTTCAGGTGATTCCTCTCTGCAGAATGCTTTGGATCTTGCTCATGGTTATCTGACCCAAATTCCATCTTATGGTCATCGGGAAGTTCTAGTCTTGTATTCTGCTCTAAGCACTTGTGATCCTGGGGATGTTATGGACACTATAAGGAAATGCAAGGATGCAAAAATGCGCTGCTCAGTAGTTGGATTGTCTGCAGAAATTTATATATGTAAACATGTCTGTGAAGAGACAGGAGGAGTCTATTCTGTTGCATTAGACGAGGTGAGCTGAA--TTGTTTAGTAACTTTAGAACAACAAATGTATTAGATACTGTACCTAGTTTTTTCTGACTTTG-TCATTTTATTTTTCAGCCACATTTCAAGGACCTTTTGCTTGAGCATGCCCCTCCACCACCAGCAATAGCAGAGTTTGCAGTTGCCAGCCTTGTTAAGATGGGTTTTCCTCAGAGAGGTGCAGAAGGGGTTATTTCTATTTGTGCTTGTCAT--------------------------------------------------------------------------------------------------------
>CL6
----------------------------------------------------------------------------------------------------------------------------------------------TCATGCTCCTGCTGGACTCACGCCACTATCTCATTATAAATTAATATTGATCATGTAGTCATACTATGTATTAGTCATAGCGATTTCTTTGGGAACGCAGGTAGGCGATCACATGCTAAAGCTGGTGACATTCTGGTGTATGTTCCACATAGGCAGCGGGAGAAAAGGATTTCAAACCAAACCGTATGATGGTGGTTACAAATTGTGTTGAAGCTTTTGTGAGAGAATTCTTTGACCAGAATCCACTCAGTCATCTGGGTATTATTATAATAAGAAATGGAATTGCACATCGCTTAACAGATCTCAGTGGCAGCCCAGAATCACATATAAAAGCTTTGGCCAATAATCTGGAGTGTTCAGGTGATTCCTCTCTGCAGAATGCTTTGGATCTTGCTCATGGTTATCTGACCCAAATTCCATCTTATGGTCATCGGGAAGTTCTAGTCTTGTATTCTGCTCTAAGCACTTGTGATCCTGGGGATGTTATGGACACTATAAGGAAATGCAAGGATGCAAAAATGCGCTGCTCAGTAGTTGGATTGTCTGCAGAAATTTATATATGTAAACATGTCTGTGAAGAGACAGGAGGAGTCTATTCTGTTGCATTAGACGAGGTGAGCTGAA--TTGTTTAGTAACTTTAGAACAACAAATGTATTAGATACTGTACCTAGTTTTTTCTGACTTTG-TCATTTTATTTTTCAGCCACATTTCAAGGACCTTTTGCTTGAGCATGCCCCTCCACCACCAGCAATAGCAGAGTTTGCAGTTGCCAGCCTTGTTAAGATGGGTTTTCCTCAGAGAGGTGCAGAAGGGGTTATTTCTATTTGTGCTT-------------------------------------------------------------------------------------------------------------
>CM9
GCATTAATATTAAATATATTTTGCTATGAAGGTGTCTGGTGAGGATACTTCCAATAAAAATGTTTTGTGGAAAGTCTGGTCACATTTAATCATCATTTAGGTATCGTGCATTAAATTATCAAATAAAGATTGGCAGGTGATTTCATTCCGGTGCTTTCTTGATGCCACTATCTGAATATATAACATCACTGAGCA----ATAGTACTCTGTATTAGTCGTAGTGATTTCTTTGGGAACGCAGGTAGGCGATCACATGCTAAAGCTGGTGACATTCTGGTGTATTTTCCACATAGGCAGCGGGAGAAAAGGATTTCAAACCAAACCGTATGCTGGTGGTTACAAATTGTGTAGAGGCTTTTGTGAGAGAATTTTTTGACCAGAATCCACTTAGTCATCTGGGCATTATTATAATAAGGAATGGAATTGCACATCGCTTAACAGATCTCAGTGGCAGCCCAGAATCACACATAAAAGCTTTGACCAATAATATGGAATGTTCAGGCGATTCCTCTCTGCAGAATGCACTGGATCTTGCGCATGCTTATCTGGCCCAAATTCCATCTTATGGTCATCGGGAAGTTCTAGTCTTGTACTCTGCCCTAAGCACATGCGATCCTGGGGATGTTATGAACACTATAAGGAAATGTAAGGATGCAAAAATACGTTGCTCAGTAGTTGGATTGTCTGCAGAAATCTATATTTGTAAACATCTATGTGAGGAGACAGGAGGAATCTATTCTGTTGCGTTAGATGAGGTGAGCTTAA--TTGTTCAGTAACATTAGGACGACAAAATTATTTGATACTGTGTTTATATTTTTCTGACTCCA-TCATGCTATTTTTCAGTCACATTTCAAGGACCTCTTGCTTGAACATGCCCCTCCACCACCAGCTATAGCTGAGTTTGCAGTTGCCAGCCTTGTTAAGATGGGTTTTCCCCAGAGAGGTGCAGAAGGGGTTATTTCAATTTGTGCTTGTCATAAAGAAGTGAAAATAGGTGGAGGATATACATGTCCTAGATGCAAAGCACGCGTCTGTGAACTTCCAACAGAATGTCATATCTGTGGTTTGACTCTTGTATCTTC
>CO8
-----------------------------------------------------------------------------------------------------------------AATTATCAAACAAAGATTGGCAGGTGATTTCACTCCGGTGCTTTCTTGATGCCACTATCTTAATATATAATAGCATTGAGCA-ATAGTAATACTCTGTATTAGTCATAGTGATTTCTTTGGGAACGCAGGTAGGCGATCACATGCTAAAGCTGGTGACATTCTGGTGTATTTTCCACATAGGCAGCGGGAGAAAAGGATTTCAAACCAAACCGTATGCTGGTGGTTACAAATTGTGTAGAGGCTTTTGTGAGAGAATTTTTTGACCAGAATCCACTTAGTCATCTGGGCATTATTATAATAAGGAATGGAATCGCACATCGCTTAACAGATCTCAGTGGTAGCCCAGAATCACACATAAAAGCTTTGACCAATAATGTGGAATGTTCAGGCGATTCCTCTCTGCAGAATGCAATGGATCTTGCTCATGGTTATCTGGCCCAAATTCCATCTTATGGTCATCGGGAAGTTCTAGTCTTGTACTCTGCCCTAAGCACTTGTGATCCTGGGGATGTTATGAACACTATAAGGAAATGCAAGGATGCAAAAATACGTTGCTCAGTAGTTGGATTGTCTGCAGAAATCTATATTTGTAAACATCTATGTGAGGAGACAGGAGGAATCTATTCTGTTGCATTAGATGAGGTGAGCTTAA--TTGTTCAGTAACATTAGGATGACAAAATTATTAGATAATTTGTTTATTTATTTCTGACTCCA-TCATGCTATTTTTCAGTCACATTTCAAGGACCTCTTGCTTGAACATGCCCCTCCACCACCAGCTATAGCCGAGTTTGCAGTTGCCAGCCTTGTTAAGATGGGTTTTCCTCAGAGAGGTGCAGAAGGGGTTACTTCAATTTGTGCTTGTCATAAAGAAGTGAAAATAGGTGGAGGATATA----------------------------------------------------------------------------
>CP16
TCCTTAATAATAAATATAGTCTGCTATGGAGGTGTCAGATGAGGATAGTTTC-ATTCAAATGTTTTGTGAAAAGTCTGATCACATTCAATGATCATTTAGGTATCATGCATTGAATAATCAAACAAAGATTGGCAGGTGATTTCACGTGGGTGCTTGATTGATGTCACTATCTCATCATAAATTAGCATTGAGCATATAGTAATACTCTGTATTAGTCATAGTGATTTTTTTGGGAACGCAGGTAGGCAATCACATGCTAAAGCTGGTGACATTCTGGTGTATGTTCCACATAGGCAGCGGGAGAAAAGGATTTTAAACCAAACCGTATGGTGGTGGTTACAAATTGTGTTGAGGCTTTTGTGAGAGAATTTTTTGACCAGAATCCACTTAGTCATCTGGGTATTATTATAATAAGAAATGGAATTGCACATCGCTTAACAGATCTCAGTGGCAGCCCAGAATCACATATAAAGGCTTTGGCCAATAATCTGGAGTGTTCAGGTGATTGCTCTCTGCAGAATGCTTTGGATCTTGCTCATGGTTATCAGGCCCAAATCCCATCTTATGGTCATCGGGAAGTTCTAGTCTTGTACTCTGCCCTAAGCACTTGTGATCCTGGGGATGTTATGGACACTATAAGGAAATGCAAGGATGCAAAAATGCGTTTCTCAGTAGTTGGATTGTCTGCAGAAATCTATATATGCAAACATCTCTGTGAAGAGACAGGAGGAACCTATTCTGTTGCATTAGATGAGGTGAGCTTAA--TTGTTTAGTAACTTTAGAACAACAAATT--TTAGATTATGTGCTTATTATTTTCTGACT----ACATGTTATTTTTCAGTCACATTTCAAGGACCTTTTGCTTGAACATGCCCCTCCGCCACCAGCTATAGCGGAGATTGCAGTTGCCAGCCTTGTTAAGATGGGTTTTCATCAGAGAGGTGCAGAAGGGGTTATTTCTATTTGTTTTTGTCATAAAGAAGTGAAGATAGGTGGAGGATATACATGTCCCAGATGCAAAGCACGTGTTTGTGAACTTCCAACTGAATGTCACATCTGTGGTTTGACTCTTGTATCTTC
>CP161
TCCTTAATAATAAATATAGTCTGCTATGGAGGTGTCAGATGAGGATAGTTTC-ATTCAAATGTTTTGTGAAAAGTCTGATCACATTCAATGATCATTTAGGTATCATGCATTGAATAATCAAACAAAGATTGGCAGGTGATTTCACGTGGGTGCTTGATTGATGTCACTATCTCATCATAAATTAGCATTGAGCATATAGTAATACTCTGTATTAGTCATAGTGATTTTTTTGGGAACGCAGGTAGGCAATCACATGCTAAAGCTGGTGACATTCTGGTGTATGTTCCACATAGGCAGCGGGAGAAAAGGATTTTAAACCAAACCGTATGGTGGTGGTTACAAATTGTGTTGAGGCTTTTGTGAGAGAATTTTTTGACCAGAATCCACTTAGTCATCTGGGTATTATTATAATAAGAAATGGAATTGCACATCGCTTAACAGATCTCAGTGGCAGCCCAGAATCACATATAAAGGCTTTGGCCAATAATCTGGAGTGTTCAGGTGATTGCTCTCTGCAGAATGCTTTGGATCTTGCTCATGGTTATCAGGCCCAAATCCCATCTTATGGTCATCGGGAAGTTCTAGTCTTGTACTCTGCCCTAAGCACTTGTGATCCTGGGGATGTTATGGACACTATAAGGAAATGCAAGGATGCAAAAATGCGTTTCTCAGTAGTTGGATTGTCTGCAGAAATCTATATATGCAAACATCTCTGTGAAGAGACAGGAGGAACCTATTCTGTTGCATTAGATGAGGTGAGCTTAA--TTGTTTAGTAACTTTAGAACAACAAATT--TTAGATTATGTGCTTATTATTTTCTGACT----ACATGTTATTTTTCAGTCACATTTCAAGGACCTTTTGCTTGAACATGCCCCTCCGCCACCAGCTATAGCGGAGATTGCAGTTGCCAGCCTTGTTAAGATGGGTTTTCATCAGAGAGGTGCAGAAGGGGTTATTTCTATTTGTTTTTGTCATAAAGAAGTGAAGATAGGTGGAGGATATACATGTCCCAGATGCAAAGCACGTGTTTGTGAACTTCCAACTGAATGTCACATCTGTGGTTTGACTCTTGTATCTTC
>CR44
-----------------------------------------------------------------CCCTTATTTACAGTTGAAGCAGACTGTTCAAATTAGTGTCA------------------------AATGTTGGGCTTCCTACCTCTCAATCATGCCACTTTGAAACATAACATTTAGGTA---TTGGTCTAGCAGTCATAACATCTATTAGTCATAGTGATTTCTTTGGGAACGCAGGTAGGCGATCAGATGCTAAAGCTGGTGACATTCTGGTGTATGTCCAACATAGGCAGCTGCAGAGAAGGACTTTCATCCAAATCGAATGGCGGTGGTTGCAAATTGTGTGGAGGCTTTTGTGAGAGAATTCTTTGACCAGAATCCGCTTAGTCATCTGGGTATAATTATTATAAAAAATGGTATAGCCCAGCGTTTGACAGATCTTAGTGGCAGCCCAGAAGCACATATTAAGGCTTTGCATGGTAAGCTCGAGTGTGCTGGCGATGCTTCCTTACAGAATGCTTTGGATCTTGCTCACTCGTATCTGTCCCAGATTCCGTCATATGGTCACCGAGAAGTTTTAATATTGTATTCAGCACTGAGCACTTGTGATCCAGGGGATATCATGGACAGTATAAAGAAATGCAAGAAAGCCAAAATGAGGTGCTCGGTGGTTGGGCTATCTGCAGAAATTTATATTTGTAAACATCTTTGTGAGGAGACGGGAGGTCTATATACTGTGGCCTTAGACGAGGTGACATTAATTGACTATAATATCTTTGAAATTGAGTAGTTAGAAGATCGTTGTGTATATGTATTGTGATTGTGTTATCTTGATTGTGCAGTCTCATTTCAAGGATCTTGTTCTGGAGCATGCACCTCCACCACCTGCTATATCAGAGTTTGCAGTTGCCAGCCTGGTCAAGATGGGTTTTCCTCAACG---------------------------------------------------------------------------------------------------------------------------------------------
>CT15
----------------------------------------------------------AATGCTTTGTGAAAAGTCTGATCACATTCAATCATCATTTAGGTATCATGCATTGAATAATCAAACAAAGATTGGCAGGTGATTTCACGCGGGTGCTTGATTGATGTCACTATCTCATCATAAATTAGCATTGAGCATATAGTAATACTCTGTATTAGTCATAGTGATTTTTTTGGGAACGCAGGTAGGCGATCACATGCTAAAGCTGGTGACATTCTGGTGTATGTTCCACATAGGCAGCGGGAGAAAAGGATTTTAAACCAAACCGTATGGTGGTGGTTACAAATTGTGTTGAGGCTTTTGTGAGAGAATTTTTTGACCAGAATCCACTTAGTCATCTGGGTATTCTTATAATAAGAAATGGAATTGCACATCGCTTAACAGATCTCAGTGGCAGCCCAGAATCACATATAAAGGCTTTGGCCAATAATCTAGAGTGTTCAGGTGATTCCTCTCTGCAGAATGCTTTGGATCTTGCTCATGGTTATCTGGCCCAAATCCCATCTTATGGTCATCGGGAAGTTCTAGTCTTATACTCTGCCCTAAGCACTTGTGATCCCGGGGATGTTATGGACACTATAAAGAAATGCAAGGATGCAAAAATGCGTTGCTCAGTAGTTGGATTGTCTGCAGAAATCTATATATGTAAACATCTCTGTGAAGAGACAGGAGGAACCTATTCTGTTGCATTAGATGAGGTGAGCTTAA--TTGTTTAGAAACTTTTGGACAACAAATT--TTAGATTCTGTGCTTATTATTTTCTGACTTCA-TCATGCTATTTTTCAGTCACATTTCAAGGACCTTTTGCTTGAACATGCCCCTCCGCCACCAGCTATAGCAGAGTTTGCAGTTGCCAGCCTTGTTAAGATGGGTTTTCCTCAGAGAGGTGCAGAAGGGGTTATTTCTATTTGTGCTTGTCATAAAGAAGTGAAGATAGGTGGAGGATATACATGTCCCAGATGCAAAGCACGTGTC--------------------------------------------------
>DA12
GCATTAATAAT--AAATGTACTGTTATGAAGGTGTCAGGTGAGGATACTTTC-ATTAAAATGTTTTGTGAAAAGTCTTGTCACATTCAATCATCATTTACGTATCATGCATTAAATTATCAAACAAAGATTGGCAGGTGATTTCACGTGGGTGCTTGCTTGATGCCACTATCTGATTATATATTAGCATTGAGCATATAGTAATACTCTGTATTAGTCATAGTGATTTCGTTGGGAACGCAGGTAGGCGATCACATGCTAAAGCTGGTGACATTCTGGTGTATGTTCCACATAGGCAGCGGGAGAAAAGGATTTCAAACCAAACCGTATGCTGGTGGTTACAAATTGTGTTGAGGCTTTTGTGAGAGAATTTTTTGACCAGAATCCACTTAGTCATCTGGGCATTATAATAATAAGGAATGGAATTGCACATCGCTTAACAGATCTCAGTGGCAGTCCAGAATCACACATAAAGGCTTTGGCCAATAATTTGGAGTGTTCAGGTGATTCCTCTCTGCAGAATGCACTGGATCTTGCTCATGGTTATCTGGCCCAAATTCCATCTTATGGTCATCGGGAAGTTCTAGTCTTGTACTCTGCCCTAAGCACTTGCGATCCTGGAGATGTTATGAACACTATAAGGAAATGCAAGGATGCAAAAATGCGTTGCTCAGTAGTTGGATTGTCTGCAGAAATCTATATTTGTAAACATCTGTGTGAAGAGACAGGAGGAATCTATTCTGTTGCATTAGATCAGGTGAGCTTAA--TTGTTCAGTAATTTTAGGATGACAAAATTATTAGATACTGTGCTTATTTTTTTCTGACTTCA-TCATGCTATTTTTCAGTCACATTTCAAGGACCTTTTGCTTGAGCATGCCCCTCCACCACCAGCTATAGCCGAGTTTGCAGTTGCCAGCCTTGTTAAGATGGGTTTTCCTCAGAGAGGTGCAGAAGGGGTTATTTCAATTTGTGCTTGTCATAAAGAAGTGAAAATAGGTGGAGGATATACATGTCCTAGATGCAAAGCACGC-----------------------------------------------------
>DB53
----------------------------------------------------------------------------------------------ATGCAGGTTTAGGGAATGGAATGA----ATAAAGATTAGCTTGTGATGTCATACTTCTGTTGGATCTAAGTCAC-TATCTCATCTAGATTAGCATTGATCCAGTAGTTATACTCTCTATTAGTCA-AGTGATTTCCCTGGGAACGCAGGTAGGAGATCACATGCTAAAGCTGGTGA---TCTGGTGTATGTTCCACATAGGCAGCAGGAGAAAAAGATTTCAAACCAAATCGTATGGCGGTGGTTGCGAATTGTGTTGAGGCTTTTGTGAGAGAGTTCTTTGACCAGAACCCACTTAGTCATCTAGGTATTATAATTATGAAAAATGGTGTTGCACATCGTGTGACATATCTCAGTGGCAGTCCAGAATCTCACCTGAAGGCTTTGGCGACTCAGCTTGAGTGTTCAGGTGATCCCTCTCTCCAGAATGCTCTGGATGTCGCTCATGGTTATCTGACTCAGATTCCATCTTATGGTCATCGGGAAGTTTTGGTATTGTATTCAGCATTGAGCACTTGTGATCCTGGGGATATCATGGAAACTTTAAGGAAATGCAAGGATGCAAAAATACGCTGCTCAGTAGTTGGGTTGTCTGCTGAAATTTATATTTGTAAACATCTCTGTGATGAAACAGGAGGACACTATTCTGTTGCATTGAATGAGGTAAGATTTTGATTATTCAGTAATTCTAGGAGAGTAAATTTCTTAGTAATGTGCATAG-----TTTTATGACTT-CTATATTATTGTTTAGTCACATTTCAGGGATCTTTTACTCGAGCATGCACCTCCACCACCAGCAATAGCAGAGTTTGCGGTTCCTAGCCTGGTGAAGATGGGTTTTCCTGAGAGGGGTGCAGAAGGAGTCATGTCTATTTGTGCCTGTCATAAAGAAGTGAAGATAGGTGG------------------------------------------------------------------------------------
>DC1
-------------------------------------------AAGACCCTACTCATTTGATGTTTTGCAATAAAAATATCGCATATTATCATCATGCAGGTTTAGGGAATGGAATGA----ATAAAGATTAGCTTGTGATGTCATGCTTCTGTTGGATCTAAGTCAC-TATCTCATCTAGATTAGCATTGATCCAGTAGTTATACTCTCTATTAGTCA-AGTGATTTCCCTGGGAACGCAGGTAGGAGATCACATGCTAAAGCTGGTGA---TCTGGTGTATGTTCCACATAGGCAGCAGGAGAAAAAGATTTCAAACCAAATCGTATGGCGGTGGTTGCGAATTGTGTTGAGGCTTTTGTGAGAGAGTTCTTTGACCAGAACCCACTTAGTCATCTAGGTATTATAATTATGAAAAATGGTGTTGCACATCGTGTGACATATCTCAGTGGCAGTCCAGAATCTCACCTGAAGGCTTTGGCGACTCAGCTTGAGTGTTCAGGTGATCCCTCTCTCCAGAATGCTCTGGATGTCGCTCATGGTTATCTGACTCAGATTCCATCTTATGGTCATCGGGAAGTTTTGGTATTGTATTCAGCATTGAGCACTTGTGATCCTGGGGATATCATGGAAACTTTAAGGAAATGCAAGGATGCAAAAATACGCTGCTCAGTAGTTGGTTTGTCTGCTGAAATTTATATTTGTAAACATCTCTGTGATGAAACAGGAGGACACTATTCTGTTGCATTGAATGAGGTAAGATTTTGATTATTCAGTAATTCTAGGAGAGTAAATTTCTTAGTAATGTGAATAA-----TTTTATGACTT-CTATATTATTGTTTAGTCACATTTCAGGGATCTTTTACTCGAGCATGCACCTCCACCACCAGCAATAGCAGAGTTTGCGGTTCCTAGCTTGGTGAAGATGGGTTTTCCTGAGAGGGGTGCAGAAGGAGTTATGTCTATTTGTGCCTGTCATAAAGAAGTGAAGATAGGT--------------------------------------------------------------------------------------
>DD1
---------------------------------------------------------------------------------------------------------------------------------------------GTCATGCTTCTGCTGAATCTAAGTCAC-TATCTCATCTAGATTAGCATTGATCCAGTAGTCATACTCTCTATTAGTCA-AGTGATTTCCCTGGGAACGCAGGTAGGAGATCACATGCTAAAGCTGGTGA---TCTGGTGTATGTTCCACATAGGCAGCAGGAGAAAAAGATTTCAAACCGAATCGTATGGCGGTGGTTGCGAATTGTGTTGAGGCTTTTGTGAGAGAGTTCTTTGACCAGAACCCACTTAGTCATCTAGGTATTATAATTATGAAAAATGGTGTTGCACATCGTGTGACATATCTCAGTGGCAGTCCAGAATCTCATCTGAAGGCTTTGGCGACTCAACTTGAGTGTTCAGGTGATCCCTCTCTTCAGAATGCTCTGGATGTTGCTAGTGGTTATCTGACTCAGATTCCATCTTATGGTCATCGGGAAGTTTTGGTCTTGTATTCAGCACTGAGCACTTGTGATCCTGGGGATATCATGGAAACTATAAGGAAATGCAAGGATGCAAAAATACGCTGCTCAGTAGTTGGGTTGTCTGCTGAAATTTATATATGTAAACATCTCTGTGAGGAAACAGGAGGACACTATTCTGTTGCATTGAATGAGGTGAGATCTTGATTATTCAGTAATTCTAGGAAAGTAAATTTCTTACTAATGTGCATAA-----TTATATGACTT-TTATGTTATTGTTTAGTCACATTTCAAGGATCTTTTACTTGAGCATGCACCTCCACCACCAGCAATAGCAGAGTTTGCGATTCCCAGCCTGGTGAAGATGGGTTTCCCTGAGAGGGGTGCAGAAGGAGTTA----------------------------------------------------------------------------------------------------------------------------
>DIM50
------------------------------------------------------------------------------------TATTATCATCATTCAGGTTTAGTGAATGGAATGAATAAATAAAGATTAGCTTGTGATGTCATGCTTCTGCTGAATCTAAGTCAC-TATCTCATCTAGATTAGCGTTGATCCAGTAGTCATAATCTCTATTAGTCA-AGTGATTTCCCTGGGAACGCAGGTAGGAGATCACATGCTAAAGCTGGTGA---TCTGGTGTATGTTCCACATAGGCAGCAGGAGAAAAAGATTTCAAACCGAATCGTATGGCGGTGGTTGCGAATTGTGTTGAGGCTTTTGTGAGAGAGTTCTTTGACCAGAACCCACTTAGTCATCTAGGTATTATAATTATGAAAAATGGTGTTGCACATCGTGTGACATATCTCAGTGGCAGTCCAGAATCTCATCTGAAGGCTTTGGCGACTCAACTTGAGTGTTCAGGTGATCCCTCTCTTCAGAATGCTCTGGATGTTGCTAGTGGTTATCTGACTCAGATTCCATCTTATGGTCATCGGGAAGTTTTGGTCTTGTATTCAGCACTGAGCACTTGTGATCCTGGGGATATCATGGAAACTATAAGGAAATGCAAGGATGCAAAAATACGCTGCTCAGTAGTTGGGTTGTCTGCTGAAATTTATATATGTAAACATCTCTGTGAGGAAACCGGAGGACACTATTCTGTTGCATTGAATGAGGTGAGATCTTGATTATTCAGTAATTCTAGGAAAGTAAATTTCTTACTAATGTGCATAA-----TTATATGACTT-TTATGTTATTGTTTAGTCACATTTCAAGGATCTTTTACTTGAGCATGCACCTCCACCACCAGCAATAGCAGAGTTTGCGATTCCCAGCCTGGTGAAGATGGGTTTCCCTGAGAGGGGTGCAGAAGGAGTTATATCTATTTGTGCCTGTCATAAAGAAGTGAAGATAGGTGGAGGCTATA----------------------------------------------------------------------------
>EN45
----TAGAAACTCCACTTATCCAATGATAATTTCACTTATTAGCATATCCATGTTAAAATTTTAAATTGGCTTTCCAATGAGACCAGTTTCACTAAAATAATCTTGTATGTGAAAGTTATCAACGTTTTCGATTCAGGACTCCGAGACCTGAAATTGCTGGCAACATTTTGCTGCCTCAACTTTCATGTGAACCCCAAGACTGAAACCCACTTCTAGTTTCATGATTCACCCATGAACCCGGGTAGGCGATCAGATGCTAAAGCTGGTGACATTCTGGTGTATGTCCAACATAGGCAGCTGCAGAAAAGGATTTTCATCCAAATCGAATGGCGGTGGTTGCAAATTGTGTGGAGGCTTTTG--AGAGAATTCTTTAACCAGAATCCACTAAGTTATCTGGGTATAATTATTATAAAAAATGGTATAGCATAGTGTTTGACAGATCTTAGTGGTAGCCTAGAAGCACATATTAAGGCTTTGCATAGTAAGCTCAACTATGAAGGCAATTCTTCTTTACAAAATGCCTTGGATCTTGCTCATTCTTATCTGTCCCAGATTCTATCATACTGTCACCGGGAAGTTCTAATATTGTATTTAGCACTGAGCATTTGTGATCCAGGGGATATCATGGATAGTATAAAGAAGTGCAAGAAAGCCAAAATGAGGTGCTCAGTGATTGGACTATCTATAGAAATTTATATCTATAAGCATCTTTGTGAGGAAACAGGAGGTCTATATACCGTGGCCTTAGATGAGTCTCATTTCAAAACCTTGTTCTGCACCTCCACCTCCTACTATATCAGAATTTACAATTACCAGCTTGGTCAAGACTATTTTTATTTGTGCATGCCTTAAGAAAGGTGGTGGATGCACGTGTCCTAGATGTGAAACACTTATATGTGAACTTCTGACTGAATGCCTGGCTTAATTCTTGTTTCTTCTCCACAATAAGCAAGGTTTTATCATCATCTGCTGTTGGCATGTAAATATGAGAAGAGGAAGACTTTGTCCTTTTCCCTGACATTGCTTACACGTTATTTAAGGTTTTGTAGTTGAACAAAGTTTTACTTAATAAACCACAATTCC
>FC13
-------------AAATATGCTGTTATTAAGGTGTCAGGCGAGGATACTTTC-ATTAAAATGTTTTGTGAAAAGTCTTGTCACATTCAATCATCATTTACGTATCATGCATTAAATTATCAAACAAATATTGGCAGGTGATTTCACATGGGTGCTTGCTTGATGCCACTGTCTGATTATATATTAGCATTGAGCATATAGTAATACTCTGTATTAGTCATAGTGATTTCTTTGGGAACGCAGGTAGGCGATCACATGCTAAAGCTGGTGACATTCTGGTGTATGTTCCACATAGGCAGCGGGAGAAAAGGATTTCAAACCAAACCGTATGCTGGTGGTTACAAATTGTGTTGAGGCTTTTGTGAGAGAATTTTTTGACCAGAATCCACTTAGTCATCTGGGCATTATAATAATAAGGAATGGAATTGCACATCGTTTAACAGATCTCAGTGGCAGCCCAGAATCACACATAAAGGCTTTGGCCAATAATTTGGAGTGCTCAGGTGATTCCTCTCTGCAGAATGCACTGGATCTTGCTCATGGTTATCTGGCCCAAATTCCATCTTATGGTCATCGGGAAGTTCTAGTCTTGTACTCTGCCCTAAGCACTTGCGATCCTGGAGATGTTATGAACACTATAAGGAAATGCAAGGATGCAAAAATGCGTTGCTCAGTAGTTGGATTGTCTGCAGAAATCTATATTTGTAAACATCTGTGTGAAGAGACAGGAGGAATCTATTCTGTTGCATTAGATCAGGTGAGCTTAA--TTGTTCAGTAATTTTAGGATGACAAATTTTTTAGATACTGTGCTTATTTTTTTCTGACTTCA-TCATGCTATTTTTCAGTCACATTTCAAGGACCTTTTGCTTGAACATGCCCCTCCACCACCAGCTATAGCCGAGTTTGCAGTTGCCAGCCTTGTTAAGATGGGTTTTCCTCAGAGAGGTGCAGAAGGGGTTATTTCAATTTGTGCTTGTCATAAAGAAGCGAAAATAGGTGGAGGATATACATGTCCTAGATGCAAAGCACGTGTCTGTGAACTTCCAACTGAATGTCATATCTGTGGTTTGACTCTTGT------
>FTS1
-----------------------------CAATGCATATATTGAAGACCCTACTCATTTGATGTTTTGCAATAAAA-TATCGCATATTATCATCATGCAGGTTTAGGGAATGGAATGA----ATAAAGATTAGCTTGTGATGTCATGCTTCTGTTGGATCTAAGTCAC-TATCTCATCTAGATTAGCATTGATCCAGTAGTTATACTCTCTATTAGTCA-AGTGCTTTCCCTGGGAACGCAGGTAGGAGATCACATGCTAAAGCTGGTGA---TCTGGTGTATGTTCCACATAGGCAGCAGGAGAAAAAGATTTCAAACCAAATCGTATGGCAGTGGTTGCGAATTGTGTTGAGGCTTTTGTGAGAGAGTTCTTTGACCAGAACCCACTTAGTCATCTAGGTATTATAATTATGAAAAATGGTGTTGCACATCGTGTGACATATCTCAGTGGTAGTCCAGAATCTCACCTGAAGGCTTTGGCGACTCAGCTTGAGTGTTCAGGTGATCCCTCTCTCCAGAATGCTCTGGATGTCGCTCATGGTTATCTGACTCAGATTCCATCTTATGGTCATCGGGAAGTTTTGGTATTGTATTCAGCATTGAGCACTTGTGATCCTGGGGATATCATGGAAACTGTAAGGAAATGCAAGGATGCAAAAATACGCTGCTCAGTAGTTGGGTTGTCTGCTGAAATTTATATTTGTAAACATCTCTGTGATGAAACAGGAGGACACTATTCTGTTGCATTGAATGAGGTAAGATTTTTATTGTTCAGTAATTCTAGGAGAGTAAATTTCTTAGTAATGTGCATAG-----TTTTATGACTT-CTATGTTATTGTTTAGTCACATTTCAGGGATCTTTTACTCGAGCATGCACCTCCACCACCAGCAATAGCAGAGTTTGCGGTTCCCAGCCTGGTGAAGATGGGTTTTCCTGAGAGGGGTGCAGAAGGAGTTATGTCTATTTGTGCCTGTCATAAAGAAGTGAAGATAGGTGGAGGCTATACATGT-----------------------------------------------------------------------
>FTS2
------------------TTCTGTCTTCACAATGCATATATTGAAGACCCTACTCATTTGATGTTTTGCAATAAAAATATCGCATATTATCATCATGCAGGTTTAGGGAATGGAATGA----ATAAAGATTACCTTGTGATGTCATGCTTCTGTTGGATCTAAGTCAC-TATCTCATCTAGATTAGCATTGATCCAGTAGTTATACTCTCTATTAGTCA-AGTGATTTCCCTGGGAACGCAGGTAGGAGATCACATGCTAAAGCTGGTGA---TCTGATGTATGTTCCACATAGGCAGCAGGAGAAAAAGATTTCAAACCAAATCGTATGGCGGTGGTTGCGAATTGTGTTGAGGCTTTTGTGAGAGAGTTCTTTGACCAGAACCCACTTAGTCATCTAGGTATTATAATTATGAAAAATGGTGTTGCACATCGTGTGACATATCTCAGTGGTAGTCCAGAATCTCACCTGAAGGCTTTGGCAACTCAGCTTGAGTGTTCAGGTGATCCCTCTCTCCAGAATGCTCTGGATGTCGCTCATGGTTATCTGACTCAGATTCCATCTTATGGTCATCGGGAAGTTTTGGTATTGTATTCAGCATTGAGCACTTGTGATCCTGGGGATATCATGGAAACTGTAAGGAAATGCAAGGATGCAAAAATACGCTGCTCAGTAGTTGGGTTGTCTGCTGAAATTTATATTTGTAAACATCTCTGTGATGAAACAGGAGGACACTATTCTGTTGCATTGAATGAGGTAAGATTTTTATTATTCAGTAATTCTAGGAGAGTAAATTTCTTAGTAATGTGCATAG-----TTTTATGACTT-CTATGTTATTGTTTAGTCACATTTCAGGGATCTTTTACTAGAGCATGCACCTCCACCACCAGCAATAGCAGAGTTTGCGGTTCCCAGCCTGGTGAAGATGGGTTTTCCTGAGAGGGGTGCAGAAGGAGTTATGTCTATTTGTGCCTGTCATAAAGAAGTGAAGATAGGTGGAGGCTATACATGTCCTAGATGCCAAGGACGTGCATGTG----------------------------------------------
>GG1
--------------------------------------------------------TGTATTTCTTTGCTTTTCACAAAGAAAGTATCTGTATTCCCTGCATCTCATCGAGCTATCGCTTAGGTTCATGCAGAATTATGGTTTCTGCCACTTAATTATTCCAGTTTTACTGGCCATGACATTGGATA-TTGTTGTAGAAGTCATAACATCTGTTAGCCATAGTGATTTCTCTGGGAACGCAGGTAGGCGATCAGATGCTAAAGCTGGTGACATTCTGGTGTATGTCCAACATAGGCAGCAGGAGAAAAGGATTTTGAACCAAGTCGAATGGTGGTGGTTGCAAATTGTGTGGAGGCTTTTGTAAGAGAATTCTTTGACCAGAATCCACTGAGTCATCTAGGTATAATAATCATGAAAAATGGTATAGCACTGCGTTTGACAGATCTTAGTGGCAGCCCAGAAGCACACATTAAGGCTTTGCGGAGTAAGCTTGAATCTGGAGGTGACCCCTCCTTGCAGAATTCTCTGGATCTTGCTCACAGCTATCTGAGCCAGATTCCATCATATGGTCACCGGGAAGTTCTTATCTTGTATTCAGCACTGAGCACTTGTGATCCAGGGGACATCATGGACAGCATAAAGAAATGCAAGGAAGCCAAAATGAGGTGTTCAGTCGTTGGATTGTCTGCAGAAATTTACATTTGTAAACATCTTTGTGAGGAGACAGGAGGCCTATATACAGTGGCATTAGATGGGGTGAGCTTGATTGCCAGCAATAACTTTCTGAAATTTATAATAGGTGCTTTGTGTATATCTT--TTCTGATCACGGTATTTTGATTGTGCAGTCTCATTTAAAGGACCTTGTGCTTGAGCATGCACCTCCACCACCAGCTATAGCAGAGTTTGCAGTTGCAAGCCTGGTCAAGATGGGTTTCCCTCAGCGAGGTGCAGAAGGTGCTATTTCCATTTGTGCTTGCCATAAAGAAGTGAAGACA---TGCTGCTACACATG------------------------------------------------------------------------
>HB41
---------------------------------------------------------------------AATAAAAATATTGCATATTATCATCATTCAGGTTTAATAAATGGAATGA----ATAAAGATTAGCTTGTGACATCATGCTTCTGCTGGATCTAAGTCTC-TATCTCATCTAGATTAGCATTTATCAAGTAGTTGTACTCTCTATTGGTCA-AGTGATTTCCCTGGGAACGCAGGTAGGAGATCACATGCTAAAGCTGGTGA---TCTGGTGTATGTTCCACATAGGCAGCAGGAGAAAAAGATTTCAAACCAAATCGTATGGCGGTGGTTGCGAATTGTGTTGAGGCTTTTGTGAGGGAGTTCTTTGACCAGAATCCACTTAGTCATCTAGGCATTATAATTATGAAAAATGGCATTGCACATCGTGTGACACATCTCAGTGGCAGTCCAGAATCTCACCTGAAGGCATTGGCAGCTCATCTTGACTGTTCAGGTGATCCCTCTCTCCAGAATGCTCTGGATGTCGCTCATGGTTATCTGACTCAGATTCCATCTTATGGGCATCGGGAAGTTTTGGTCTTGTATTCAGCACTTAGCACTTGTGATCCTGGAGATATCATGGAAACTATAAGGAAATGCAAGAATGCAAAAGTACGCTGCTCGGTAGTTGGGTTGTCTGCTGAAATCTATATATGTAAACATCTCTGTGAGGAAACAGGAGGGCTCTATTCTGTTGCATTGAATGAGGTGAGATTTTGATTATTCAGTAACTTTAGTAGAGTAAATTTCTTAGTAATGTGCATAGT----TTTAATAACTT-TTATGTTATTGTTTAGTCACATTTCAAGGACCTTTTAATTGAGCATGCACCTCCAGCACCAGCAATAGCAGAGTTTGCAGTTCCCAGCCTTGTGAAGATGGGTTTTCCTGAGAGGGTTGCAGAAGGAGTTATATCTATTTGTGCTTGTCATAAAGAAGTGAAGATAGGTGGAGGCTATGTATGTCCTAGATGCCAAGGACGTGT---------------------------------------------------
>JO20
---------------------------------------TGAGGATGCTTTC-TTCCAAATGTTTTATAAAAAGTCTGATCAGATTTGATCATCATTTAGGTATCATGCATTGAATAGTCAAACAAAGATTCACAGGTGCTTTCATGCGGGTGCTTGATTGATGCCACAATCTCATTGTAAAATAGCATTGACCATATAGTAATACTCTGTATTAGTCATAGTGATTTCTTTGGGAACACAGGAAGGCGATCATATGCTAAAGCCGGTGACATTCTGGTGTATGTTCCACATAGGCAGCAGGAGAAAAGGATTTCAAACCAAACCGTATGGTGGTGGTTACAAATTGTGTTGAGGCTTTTGTGAGAGAATTTTTTGACCAGAATCCACTTAGTCATCTGGGTATTATTATAATAAGAAATGGAATTGCGCATCGTGTAACAGATCTCAGTGGCAGCCCAGAATCACATATAAAGGCGTTGGCCAATAATCTGGAGTGTTCAGGCGATTCCTCTCTACAGAATGCTTTGGATCTTGCTCATGGTTATCTGGCCCAAATTCCATCTTATGGTCATCGGGAAGTTCTGGTCTTGTACTCTGCCCTAAGTACTTGTGATCCTGGGGATGTTATGGACACTATAAGGAAATGCAAGGATGCAAAAATGCGTTGCTCAGTAGTTGGATTGTCTGCAGAGATCTATATATGTAAACATCTCTGTGAAGAGACAGGAGGAATCTATTCTGTTGCATTAGATGAGGTGAGCTTAA--TTGTTTAGTAACTTTAGAGCAGCAAATTTATTGGATACTGTGCTTATTTTTTTCTGTCTTCA-TTATGCTATATTTCAGTCACATTTCAAGGACCTTTTGCTTGAACATGCCCCTCCGCCACCAGCTATAGCAGAGTTTGCAGTTGCCAGCCTTGTTAAGATGGGTTTTCCTCAGAGAGGTGCAGAAGGGGTTATTTCTATTTGTGCTTGTCATAAAGAAGTGAAGGTAGGCGGAGGATATACATGTCCTAGATGCAAAGCACGTGCCTGTGAACTTCCAACTGAATGTCATATCTATGGTTTGACTCTTG-------
>JU21
----------------------------------------------------------------------------------------------ATTTAGGTATCATGCATTGAATAGTCAAACAAAGATTCACAGGTGCTTTCATGCGGGTGCTTGATTGATGCCACAATCTCATTGTAAAATAGCATTGACCATATAGTAATACTCTGTATTAGTCATAGTGATTTCTTTGGGAACACAGGAAGGCGATCATATGCTAAAGCCAGTGACATTCTGGTGTATGTTCCACATAGGCAGCAGGAGAAAAGGATTTCAAACCAAACCGTATGGTGGTGGTTACAAATTGTGTTGAGGCTTTTGTGAGAGAATTTTTTGACCAGAATCCACTTAGTCATCTGGGTATTATTATAATAAGAAATGGAATTGCGCATCGCGTAACAGATCTCAGTGGCAGCCCAGAATCACATATAAAGGCGTTGGCCAATAATCTGGAGTGTTCAGGCGATTCCTCTCTACAGAATGCTTTGGATCTTGCTCATGGTTATCTGGCCCAAATTCCATCTTATGGTCATCGGGAAGTTCTGGTCTTGTACTCTGCCCTAAGTACTTGTGATCCTGGGGATGTTATGGACACTATAAGGAAATGCAAGGATGCAAAAATGCGTTGCTCAGTAGTTGGATTGTCTGCAGAGATCTATATATGTAAACATCTCTGTGAAGAGACAGGAGGAATCTATTCTGTTGCATTAGATGAGGTGAGCTTAA--TTGTTTAGTAACTTTAGAGCAGCAAATTTATTGGATACTGTGCTTATTTTTTTCTGTCTTCA-TTATGCTATATTTCAGTCACATTTCAAGGACCTTTTGCTTGAACATGCCCCTCCGCCACCAGCTATAGCAGAGTTTGCAGTTGCCAGCCTTGTTAAGATGGGTTTTCCTCAGAGAGGTGCAGAAGGGGTTATTTCTATTTGTGCTTGTCATAAAGAAGTGAAGGTAGGTGGAGGATATACATGTCCTAGATGCAAAGCACGTGCCTGTGAACTTCCCACTGAATGTCATATCTGTGGTTTGACTCTTGTATCTTC
>KE1
---------------------------------------------------------------------------------------------------------------------------------------------------TATTGGATGCTCATGCCACTATATCTATTTATTGATATTTAGCTGCTAATAAGTCATAGCCTCTATTAGTCATATTGA-ATTCTTTGGAATGTAGTTAGGCA---AGATGCTAAAGCTGGCATCATTTTGG----------ACATAGGCAGCAACAGATAATGATTTCAAACCAAATCAGATGTTAGTGATTACAAATTGTGCCGATGCATTTGTGAGAGAATTCTTTGATCATAGTCCACTTGGTCAGTTGGGTATTGTTATTATAAAAAATGATGTTGCACATCATTTGACAGATCTTAGCGGTAGCCCAAAATCACACAATAAGGATTTGGGGAATAATCTTGAATGCTCTGTAGATTCCTCTTTGCAAAATTCTCTAGACCTTTCTCATGGTTATTTGAGCAAGATTCTACCATATGGTCATTGGGAAGTTCTAGCCTTATATTTACCACTAAGCACTTGTGATCTAGGGGATATCATGGAAAGTATAAATAAATGCAAGGATGCAAAATTGTGATGTTCAATGTTTGGATTGTTTGCTGAAATTTATATTTGAAAACATCTCTATGAGGATATGGGAGGAATCTATTATGTGGCATTAGATGAGGTGAGCTTGA--TTGGGAAATAGTTTTAAACAATAAAATTTCATTTTTGTATGTAGCCT----TTGTGATTCTTTTATGTTTATTCTTTAGTCACATTTGAAGGGCCTTCTTGTTGAGCATCGCCATCTAGCACCATCCATAGTAGAGTTTGTAGTTCCCAACTTGGTCAAAATGGGTTTTCTTTAGAGAGGTGCAGAAGGAGTTATTTCTATTTGTGCTTGCCACAAAGAAGTGAAGATAGGTGGAGGCCATACATGTCCTAGATGCAAAGAATGTGTGTGTGAACTTCCACCTGAA--------------------------------
>LF2
-------------------------------------------------------------------------------------------------------------------------------------------------------------ATCTAAGTCAC-TATCTCATCTAGATTAGCATTGATCAAGTAGTCATACTCTTTGTTAGTCA-AGTGATTTCCCTGGGAACGCAGGTAGGAGATCACATGCTAAAGCTGGTGA---TCTGGTGTATGTTCCACATAGGCAGCAGGAGAAAAAGATTTCAAACCAAATCGTATGGCGGTGGTTGCAAATTGTGTCGAGGCTTTTGTGAGAGAGTTCTTTGACCAGAATCCACTTAGTCATCTAGGTATTATAATTATGAAAAATGGCGTTGCACATCGTGTGACATATCTCAGTGGCAGTCCAGAATCTCACCTGAAGGCTTTGGCGACTCATCTTGAGTGTTCGGGCGATCCCTCTCTCCAGAATGCTCTGGATGTTGCTCATGGTCATCTAACTCAGATTCCATCCTATGGTCATCGGGAAGTTTTGGTCTTGTATTCGGCACTGAGCACTTGTGATCCTGGGGATATCATGGAAACTATAAGGAAATGCAAGAATGAAAAAATACGCTGCTCAGTAGTTGGGTTGTCTGCAGAAATTTATGTATGTAAACATCTCTGCGAGGAAACAGGAGGACTTTATTCTGTTGCTTTGAATGAGGTGAGATTTTGATTATTCAGTAA-------------------------------------------------------------------------------------------------------------------------------------------------------------------------------------------------------------------------------------------------------------------------------------------------------------------
>MC0
TTATTAATGATGTATCATTACTTTCTTGATTTTTTATTTCTTTTTATTTGGTTTTCTTATTGTCTTCACAATGCAGATATTGAAGATGCTAGTCATTTAGGTTTAATGAATGGAGTGA----ATAAAGTTTAGCTTGTGATGTCATGATTCTGGTGGATCTAAGTCAT-TATCTCATCTAGATTAGCGTTGATCAAGTAGTCATATTTTCTGTTAGTCA-AGTGATTTCCCTGGGAACGCAGGTAGGAGATCATATGCTAAAGCTGGTGA---TCTGGTGTATGTTCCACATAGGCAGCAGGAGAAAAAGATTTCAAACCAAATCGTATGGCGGTTGTTGCGAATTGTGTTGAGGCTTTTGTGAGAGAGTTCTTTGACCAGAATCCACTTAGTCATCTAGGTATTATAATTATGAAAAATGGTGTTGCACATCGTGTGACGTATCTCAGTGGCAGTCCAGAATCTCACCTGAAGGCTTTGGCGACTCATCTTGAATGCTCAGGTGATCCCTCTCTCCAGAATGCTCTGGATGTTGCTCATGGTAATCTGACTCAGATTCCATCTTATGGTCATCGGGAAGTTTTGGTCTTGTATTCGGCACTGAGCACATGTGATCCTGGTGATATCATGGAAACTATAAGGAAATGCAAGGATGCAAAAATACGCTGCTCAGTAGTTGGGTTATCTGCTGAAATTTATATATGTAAACATCTCTGTGAGGAAACAGGAGGACTCTATTCCGTTGCACTGAATGAGGTGAGATTTTGGTCATTCAGTAACTTTAGGAGAATAGATTTCTT----ATGTTCGTAGT----TTTAATGACTT-TTGTGTTATTGTTTAGTCACATTTCAAGGAGCTTTTACTTGAGCATGCACCTCCACCACCAGCAATAGCAGAGTTTGCAGTTCCCAGCCTGGTGAAGATGGGTTTTCCTGAGAGGGGTGCAGAAGGAGTTATATCTATATGTGCTTGTCATAAAGAAGTGAAGATAGGTGGAGGCTATACATGTCCTAGATGCCAAGGACGTGCATGTGAACTTCCAACTGAATGTCATTTCTG---------------------
>MT0
TTTTTTTC-------TTATTCTGTCTTCACAATACAAATATTGAATATCCTAGTCATTTGATGTTCTGCAATAAAA--ATTGCAGATTATCATTATTTATGTTTAATGAATGGAATGA----AAAAAGATTAGCGTGTGATGTCATGATTCTGCTGGATCTAAGTCAC-TATCTCATCTAGATTAGCATTGATCAAGTAGCAATACTCTCTGTTAGTCA-AGTGTTTTCCCTGGGAACGCAGGTAGGAGATCACATGCTAAAGCTGGTGA---TCTGGTGTATGTTCCACATAGGCAGCAGGAGAAAAAGATTTCAAACCAAATCGTATGGTGGTGGTTGCGAATTGTGTTGAGGCTTTTGTGAGAGAGTTCTTTGACCAGAATCCACTTAGTCATCTAGGTATCATAATTATGAAAAATGGTGTTGCACATCGTGTGACATATCTCAGTGGCAGTCCAGAGTCTCACCTGAAGGCTTTGGCGACTCATCTCGAGTGTTCAGGTGATCCCTCTCTCCAGAATGCTCTGGATGTCGCTCATGGTTATCTGACTCAGATTCCATCTTATGGTCATCGGGAAGTTTTGGTCTTGTATTCAGCACTGAGCACTTGTGATCCTGGGGATATCATGGAAACTATAAAGAAATGTAAGACTGCAAAACTGCGCTGCTCGGTAGTTGGGTTGTCAGCAGAAATTTATATATGTAGACATCTCTGTGAGGAAACAGGAGGACTCTATTCTGTTGCATTAAATGAGGTGAGATTTTGATTATTCAGTAATTTTAGGGGAATATATGTCTTAGTAATGTGTATAG-----TTTTATGACTT-CTATGTTCTTGTTTAGTCACATTTCAAGGACCTTTTACTTGAGCATGCACCTCCACCACCAGCAATAGCAGAGTTTGCTGTTCCCAGCCTGGTGAAGATGGGTTTTCCTGAGAGGGGTGCAGAAGGAGTTATATCTATTTGTGCTTGTCATAAAGAAGTGAAAATAGGTGGAGGCTATACATGTCCTAGATGCCAAGGACGTGCATGTGAACT------------------------------------------
>NN48
--------------------------------------------------------------------------------------------------------------------------------------TGTAATTCATTTTTTGGGAATGTTGAGAGGGATA-GATGTCATCTAGATTGGCATTGATCAAGTAGTCATATTCTGTATTAGTCA-AGTGATTTCCCTGGGAACGCAGGTAGGAGATTGCATGCTAAAGCTGGTGA---TCTGGTGTATGTTCCACATAGGCAGCAGGAGAAAAAGATTTCAAACCGAATCGAATGGCGGTGGTTGCGAATTGTGTTGAGGCTTTTGTGAGAGAGTTTTTTGACCAGAACCCACTTAGTCATCTAGGCATTATAATTATGAAAAATGGTGTTGCACATCGTGTGACATATCTCAGTGGCAGTCCAGAATCTCACCTGAAGTCTTTGGCGACTCAACTCGAGTGTTCAGGTGATCCGTCTCTTCAGAATGCTCTGGATGTGGCTCATGGGTATCTGACTCAGATTCCATCTTATGGTCATCGGGAAGTTTTGGTCTTGTATTCAGCACTGAGCACTTGTGATCCTGGGGATATCATGGAAACTATAAGGAAATACAAGGATGCAAAAGTACGCTGCTCAGTAGTTGGGTTGTCTGCTGAAATTTATATATGTAAACATCTGTGTGAGGAAACAGGAGGACACTATTCTGTTGCATTAAATGAGGTGAGATTTTGATTATTCAGTAATTCTAGAAGAGTAAGTTTCTT----------------------------------------------------------------------------------------------------------------------------------------------------------------------------------------------------------------------------------------------------------------------------------------------
>PA42
--------------------CTGGCCTCACAATGCAGATATTGAAAATTCTAGTCATTTGATTTTTTGCAATAAAAATATCACATATTATCATCATTCAGGTTTAATGAATGGAATGA----ATAAAAATTAGCTTGTGATGTCATGCTTCTGCTGCATCTAAGTCAC-TATCTTGTCTAGATTAGCATTGATCAAGTAGTTGTACTCTCTATTTGTCA-AGTGATTTCCCTGGGAACGCAGGTAGGAGATCACATGCTAAAGCTGGTGA---TCTGGTGTATGTTCCACATAGGCAGCTGGAGAAAAAGATTTCAAACCAAATCGTATGGCGGTGGTTGCGAATTGTGTCGAGGCTTTTGTGAGGGAATTCTTTGACCAGAATCCACTTAGTCATCTGGGTATTATAATTATGAAAAATGGTGTTGCACATCGTGTGACATATCTCAGTGGCAGTCCAGAATCTCACCTGAAGGCTTTGGCGACTCATCTCGAATGTTCAGGTGATCCCTCTCTCCAGAATGCTCTGGATGTCTCTCATGGTTATCTAACTCAGATTCCATCTTATGGCCATCGGGAAGTTTTGGTCTTATATTCGGCACTGAGCACTTGTGATCCTGGGGATATCATGGAAACTATAAGAAAATGCAAGAATGCAAAAATACGCTGCTCAGTTGTTGGGTTGTCTGCCGAAATTTATATATGTAAACATCTCTGTGAGGAAACAGGAGGACTATATTCTGTTGCATTGAATGAGGTGAGATTTTGATTATTCAGTAACTCTAGGAGAATAAATTTCTTAGTAATGTACACAGT----TTTTATGACTT-TTATGTTATTGTTTAGTCACATTTCAAGGACCTTTTACTTGAGCATGCACCTCCACCACCAGCAATAGCAGAGTTTGCAGTTCCCAGCCTTGTGAAGATGGGTTTTCCTGAGAGGGGTGCAGAAGGAGTTATTTCTATTTGTGCTTGTCATAAAGAAGTGAAGATAGGTGGAGGCTATACATGTCCTAGATGCCAAGGACGTGCGTGTGAACTTCCAA-------------------------------------
>PB33
------ATATGGTTTTAACTTCTATGACAATAATGTCATATAGTGATCTTTTCCATTCAGTGTTGTGCATTGCTGCAGACCATGCTCAGCCATTATTTAGGGTCCATAAATTA--ATGCCAAGGTTGGCAAATGATGTTTGTCTCCCTATTGGATGCTCATGCCAGTATAACGTTTTCTGGATATTTAACTACTAATAAGTCTTAGCCTCTATTAGTCATAGTGA-TTTCTTTGGAACGCAGGTAGGCGATCAGATGCTAAAGCTGGTGACATTCTGGTGTATGTTCCACATAGGCGGCAGCAGAGAAGGATTTCAAACCAAATCGAATGGTGGTGGTTGCAAATTGTGTTGAGGCATTTGTGAGAGAATTCTTTGATCAGAATCCACTAAGTCAGCTGGGTATTGTTATTATAAAAAATGGCGTTGCACATCGTTTGACAGATCTTAGCGGTAGCCCAGAATCACACATTAAAGCTTTGGGAAATAATCTTGAATGCTCTGGAGATTCCTCTCTGCAAAATGCGCTGGACCTTGCTCATGGTTATCTGAGCCAGATTCCATCATATGGTCATCGGGAAGTTCTAGTCTTGTATTCAGCACTAAGCACTTGTGATCCAGGGGATATCATGGAAAGTATAAAGAAATGCAAGGATTCGAAAATGCGATGCTCAGTGGTTGGATTGTCTGCAGAAATTTATATTTGCAAACACCTCTGTGAGGAGACGGGAGGATTCTATTCCGTGGCACTTGATGAGGTGAGCTTGA--CTGGGCAATAGCTTTAAACAATAACATGCCATTTTTGCATGTTCCTT----TTGTGACTGTTTTATGTTTATTCTGTAGTCACATTTCAAGGACCTTCTGCTTGAACATTGCCCTCCACCACCAGCCATAGCAGAGTTTGCAGTTGCTAGCTTGGTCAAGATGGGATTTCCTCAGAGAGGTGCAGAAGGAGTTATTTCTCTTTGTGCTTGCCACAAAGAAGTGAAGATAGGTGGAGGATATACATGTCCCAGATGCAAAGCATGTGTGTGTGAACTTCCAACCGAATGTCATAGCTGTGGTTTAACTCTTGTATCTTC
>PF1
---------------------ACAGTTTATTTCTTTTTATTTGGTTTTCCTATTCTGTCTTCACAATGCAATAAAAATATCGCATATTATCATCATTTAGGTTTAATGAATGGAATGA----ATAAAGATTAGCTTGTGATGTCATGCTTCTGCTGGATCTAAGTCAC-TCTCTCATCTAGATTAGCATTGTTCAAGTAGACATACTCTATATTAGTCA-AGTGATTTCCCTGGGAACGCAGGTAGGAGATCACATGCTAAAGCTGGTGA---TCTGGTGTATGTTCCACATAGGCAGCAGGAGAAAAAGATTTCAAACCAAATCGTATGGCGGTGGTTGCGAATTGTGTTGAGGCTTTTGTGAGAGAGTTCTTTGACCAGAACCCACTTAGTCATCTAGGCATTATAATTATGAAAAATGGCGTTGCACATCGTGTGACATATCTCAGTGGCAGTCCAGAATCTCACCTGAAAGCTTTGGTGGCTCATCTCGAGTGTTCAGGTGACCCCTCTCTCCAGAATGCTCTGGATGTCGCTCATGGTTATCTGACTCAGATTCCATCTTATGGTCATCGGGAAGTTTTGGTCTTGTATTCAGCACTGAGCACTTGTGATCCTGGGGATATCATGGAGACCATAAGGAAATGCAAGAATGCAAAAATACGCTGCTCAGTAGTTGGGTTGTCCGCTGAAATTTATATATGTAAACATCTCTGTGAGGAAACCGGAGGACTCTATTCTGTTGCATTGAATGAGGTGAGATTTTGATTATTCAGTAAGTTTAGGAGAATAAATTTCTTAGTAATGTGCATAG-----TTTTGTGACTT-TTATGTTATTGTTTAGTCACATTTCAAGGACCTTTTACTTGAGCATGCACCTCCACCACCAGCAATAGCAGAGTTTGCAGTTCCCAGCCTAGTGAAGATGGGTTTTCCTGAGAGGGGTGCAGAAGGAGTTA----------------------------------------------------------------------------------------------------------------------------
>PFM1
------------------TTCTGCCTTCACAATGCAGATATTGAAGATTTTAGTCATTTGATGTTTTGCAATAAAAATATCACATATTATAATCATTCAGGTTTAATGAATGGAATGG----ATAAAGACTAGCTTGTGATGTCATGCTTCTGCAGGATCTAAGTCAC-TATCTTGTCTAGATTAGCATTGATCAAGTAGTTGTACTCTCTATTAGTCA-AGTGATTTCCCTGGGAACGCAGGTAGGAGATCACATGCTAAAGCTGGTGA---TCTGGTGTATGTTCCACATAGGCAGCGGGAGAAAAAGATTTCAAACCAAATCGTATGATGGTGGTTGCAAATTGTGTCGAGGCTTTTGTGAGGGAATTCTTTGACCAGAATCCACTTAGTCATCTGGGTATTATAATTATGAAAAATGGTGTTGCACATCGTGTGACATATCTCAGTGGCAGTCCAGAATCTCACCTGAAGGCTTTGGCGACTCAACTTGAATGTTCAGGTGATCCCTCTCTCCAGAATGCTCTGGATGTATCTCATGGTTATCTAACTCAGATTCCATCTTATGGTCATCGGGAAGTTTTGGTCTTATATTCGGCACTGAGCACTTGTGATCCTGGAGATATCATGGAAACTATAAGAAAATGCAAGAATGCAAAAATACGTTGCTCAGTAGTTGGGTTGTCTGCCGAAATTTATATATGTAAACATCTCTGTGAGGAAACAGGAGGACTCTATTCTGTTGCATTGAATGAGGTGAGATTTTGATTATTCAGTAACTTTAGGAGAATAAATTTCTTAGTAATGTGCATAGT----TTTTATGGATT-TTATGTTATTGTTTAGTCACATTTCAAGGACCTTTTACTTGAGCATGCACCTCCACCACCAGCAATAGCAGAGTTTGCAGTTCCCAGCCTTGTGAAGATGGGTTTTCCTGAGAGGGGTGCTGAAGGAGTTATATCTATT--------------------------------------------------------------------------------------------------------------------
>PG28
----------------------------------------------TCTTTTTTATCCGATGTCTTGCATTACTGTGGACCATTCTCAGCCATTATTTTGGGTCCATGAATGA--ATATCGAGGTTGTAAAAAGATGTTTATCTCCCTATTGGATGCTCATGCCACTATAGCTCTGTCTGGATATTTAGCAACTAATTAGTCATAGCCTCTATTAGTCATAGTGA-TTTCTTTGGAACGCAGGTAGGCGATCAAATGCTAAAGCTGGTGACATTCTGGTGTATGTTCCACATAGGCAGCAGCAGAGAAGGATTTCAAACCAAATCGAATGTTGGTGGTTGCAAATTGTGTCGAGGCATTTGTGAGAGAATTCTTTGATCAGAATCCTCTAAGTCAGTTGGGTATTGTTATTATAAAAAATGGTGTTGCACATCGTTTGACAGATCTTAGTGGTAGCCCAGAATCACACATTAAGGCTTTGGGGAATAATCTTGAATGCTCTGGAGATTCCTCTCTGCAAAATGCGCTGGACCTTGTTCATGGTTATCTGAGCCAGATTCCATCTTATGGTCATCGGGAAGTTCTAGTCTTGTATTCAGCACTAAGCACTTGTGATCCAGGGGATATCATGGAAAGTATAAAGAAATGCAAGGATGCGAAAATGCGATGCTCAGTTGTTGGATTGTCTGCAGAAATTTATATTTGCAAACATCTCTGTGAGGAGACAGGAGGAATCTATTCCGTGGCAATAGATGAGGTGAGCTTGA--TTGGGCACTAGCTTTAAATAATAATATTTCATTTTTGCATGTAGCCT----TTGTGACTGTTTTATGTTTTTTCTGTAGTCACATTTCAAGGACCTTCTGCTTGAACATGGCCCTCCACCACCAGCCATAGCAGAGTTTGCAGTTGCCAGCTTGGTCAAGATGGGATTTCCTCAGAGAGGTGCAGAAGGAGTTATGTCTATTTGTGCTTGCCACAAAGAAGTGAAGATAGGTGGAGGCTATACGTGTCCCAGATGCAAAGCACGTGTCTGTGAACTTCCAACCGAATGTCATATCTGTGGTTTAACTCTTGTATCTTC
>PH2
GTTTTCTCAAATGGCTAACCCACAGTTTATTTCTTTTTAGTTGGTTTTCTTATTCTGTCTTCACAATGCAATAAAAATATCGCATATTATCATCATTTAGGTTTAATGAATGGAATGA----ATAAAGATTAGCTTGTGATGTCATGCTTCTGCTGGATCTAAGTCAC-TCTCTCATCTAGATTAGCATTGTTCAAGTAGACATACTCTATATTAGTCA-AGTGATTTCCCTGGGAACGCAGGTAGGAGATCACATGCTAAAGCTGGTGA---TCTGGTGTATGTTCCACATAGGCAGCAGGAGAAAAAGATTTCAAACCAAATCGTATGGCGGTGGTTGCGAATTGTGTTGAGGCTTTTGTGAGAGAGTTCTTTGACCAGAACCCACTTAGTCATCTAGGCATTATAATTATGAAAAATGGCGTTGCACATCGTGTGACATATCTCAGTGGCAGTCCAGAATCTCACCTGAAAGCTTTGGTGGCTCATCTCGAGTGTTCAGGAGACCCTTCTCTCCAGAATGCTCTGGATGTCGCTCATGGTTATCTGACTCAGATTCCATCTTATGGTCATCGGGAAGTTTTGGTCTTGTATTCAGCACTGAGCACTTGTGATCCTGGGGATATCATGGAGACCATAAGGAAATGCAAGAATGCAAAAATACGCTGCTCAGTAGTCGGGTTGTCCGCTGAAATTTATATATGTAAACATCTCTGTGAGGAAACCGGAGGACTCTATTCTGTTGCATTGAATGAGGTGAGATTTTGATTATTCAGTAAGTTTAGGAGAATAAATTTCTTAGTAATGTGCATAG-----TTTTGTGACTT-TTATGTTATTGTTTAGTCACATTTCAAGGACCTTTTACTTGAGCATGCACCTCCACCACCAGCAATAGCAGAGTTTGCAGTTCCCAGCCTAGTGAAGATGGGTTTTCCTGAGAGGGGTGCAGAAGGAGTTATATCTATTTGTGCTTGT-----------------------------------------------------------------------------------------------------------
>PM29
---------------------------------------TCAATGGTCTTTTTCATCCCATGCCTTGCATAATTGTGGATCATGCTCAGCCATTATTTAGGGTTCATGAATGGATATATCAAGGTTGGCAAATGATGTTTCTCTCCCTATTGGATACTCATGCCACTATATCTCTTTCTGGATATTTAGCTACTAATAAGTCATAGCCTCTATTAGTCATAGTGA-TTTCTTTGGAACGCAGGTAGGCGATCAGATGCTAAAGCTGGTGACATTCTGGTGTATGTTCCACATAGGCAGCAGCAGAGAAGGATTTCAAGCCAAATCGAATGGTGGTCGTTGCAAATTCTGTCGAGGCATTTGTGAGAGAATTTTTTGATCAGAATCCACTTAGTCAGCTGGGTGTTGTTATTATAAAAAATGGTGTTGCACATCGCTTGACAGATCTTAGTGGTAGCCCTGAATCACACATTAAGGCTTTGACGAGTAATCTTGAATGCTCTGGAGATTCTTCTCTGCAAAATGCTCTGGACCTTGCTCATGGTTATCTGAGTCAGATTCCATCATATGGACATCGGGAAGTTCTAGTCTTGTATTCAGCACTAAGCACTTGCGATCCAGGGGATATCATGGAAACTATAAAGAAATGCAAGGATGCAAAAATGCGATGCTCAGTGGTTGGATTGTCTGCAGAAATTTATATTTGCAAACATCTCTGTGAGGAGACAGGAGGAATCTATTCTGTGGCATTAGATGAGGTGAGCTTGA--TTGGGCAATAACTGTAAACAATAACATTTCATTTTTGCATGTAGCCT----TTGTAACTGTTTTATGTTTATTCTGCAGTCACATTTCAAGGATCTTCTGCTTGAGCATGGCCCTCCACCACCAGCCATAGCAGAGTTTGCTGTTGCCAGCTTGGTCAAGATGGGTTTTCCTCAGAGAGGTGCAGAAGGAGTTATTTCTATTTGTGCTTGTCACAAAGAAGTGAAGATAGGTGGAGGCTATACATGTCCCAGGTGCAAAGCACGTGTGTGTGACCTTCCAACTGAATGCCATATCTGCGGTTTAACTCTTGTATCTTC
>PS27
----------------------------------------TAATGATCTTTTTTATCCGATGTCTTGCATTACTGTGGACCATTCTCAGCCATTATTTTGGGTCCATGAATGA--ATATCGAGGTTGTAAAAAGATGTTTATCTCCCTATTGGATGCTCATGCCACTATAGCTCTGTCTGGATATTTAGCAACTAATTAGTCATAGCCTCTATTAGTCATAGTGA-TTTCTTTGGAACGCAGGTAGGCGATCAAATGCTAAAGCTGGTGACATTCTGGTGTATGTTCCACATAGGCAGCAGCAGAGAAGGATTTCAAACCAAATCGAATGTTGGTGGTTGCAAATTGTGTCGAGGCATTTGTGAGAGAATTCTTTGATCAGAATCCTCTAAGTCAGTTGGGTATTGTTATTATAAAAAATGGTGTTGCACATCGTTTGACAGATCTTAGTGGTAGCCCAGAATCACACATTAAGGCTTTGGGGAATAATCTTGAATGCTCTGGAGATTCCTCTCTGCAAAATGCGCTGGACCTTGTTCATGGTTATCTGAGCCAGATTCCATCTTATGGTCATCGGGAAGTTCTAGTCTTGTATTCAGCACTAAGCACTTGTGATCCAGGGGATATCATGGAAAGTATAAAGAAATGCAAGGATGCGAAAATGCGATGCTCAGTTGTTGGATTGTCTGCAGAAATTTATATTTGCAAACATCTCTGTGAGGAGACAGGAGGAATCTATTCCGTGGCAATAGATGAGGTGAGCTTCA--TTGGGCACTAGCTTTAAATAATAATATTTTATTTTTGCATGTAGCCT----TTGTGACTGTTTTATGTTTTTTCTGTAGTCACATTTCAAGGACCTTCTGCTTGAACATGGCCCTCCACCACCAGCCATAGCAGAGTTTGCAGTTGCCAGCTTGGTCAAGATGGGATT------------------------------------------------------------------------------------------------------------------------------------------------------
>PS30
--TTTTTC-------TTATTCTGACCTCACAATGCAGATATTGAAGATTCTAGTCATTTGGTTTTTTGCAATAAAAATATCACATATTATCATCATTCAGGTTTAATGAATGGAATGA----ATAAAAATTAGCTTGTGATGTCATGCTTCTGCTGCAGCTAAGTCGC-TATCTTGTCTAGATTAGCATTGATCAAGTAGTTATACTCTCTATTTGTCA-AGTGATTTCCCTGGGAACGCAGGTAGGAGATCACATGCTAAAGCTGGTGA---TCTGGTGTATGTTCCACATAGGCAGCTGGAGAAAAAGATTTCAAACCAAATCGTATGGCGGTGGTTGCGAATTGTGTCGAGGCTTTTGTGAGGGAATTCTTTGACCAGAATCCACTTAGTCATCTGGGTATTATAATTATGAAAAATGGCGTTGCACATCGTGTGACATATCTCAGTGGCAGTCCAGAATCTCACCTGAAGGCTTTGGCGACTCATCTTGAATGTTCAGGTGATCCCTCTCTCCAGAATGCTCTGGATGTCTCTCATGGTTATCTAACTCAGATTCCATCTTATGGTCATCGGGAAGTTTTGGTCTTATATTCGGCACTGAGCACTTGTGATCCTGGGGATATCATGGAAACTATAAGAAAATGCAAGAATGCAAAAATACGATGCTCAGTAGTTGGGTTGTCTGCCGAAATTTATATATGTAAACATCTATGTGAGGAAACAGGAGGACTCTATTCTGTTGCATTGAATGAGGTGAGATTTTGATTATTCAGTAACTTTAGGAGAACAAATTTCTTATTAATGTGCACAGT----TTTTATGACTT-TTACGTTATTGTTTAGTCACATTTCAAGGACCTTTTACTT-----------------------------------------------------------------------------------------------------------------------------------------------------------------------------------------------------------------------
>PSF43
---------------------------------------------------------------------------------------------------------------------------------------------------------------AGAGGCATA-GGTGCCTTTTAGACTAGCATTGATCAAGTAGTCATACTCTCTATTAGTCA-AGTGATTTCCATGGGAACGCAGGTAGGAGATGACATGCTAAAGCTGGTGA---TCTGGTGTATGTTCCACATAGGCAGCAGGAGAAAAAGATTTCAAACCGAATCGAATGGCGGTGGTTGCGAATTGTGTTGAGGCTTTTGTGAGAGAGTTTTTTGACCAGAACCCACTTAGTCATCTAGGTATTATAATTATGAAAAATGGTGTTGCACATCGTGTGACATATCTCAGTGGCAGTCCAGAATCTCACCTGAGGGCTTTGGCGACTCAGCTCGAGTGTTCAGGTGATCCCTCTCTCCAGAATGCTCTGGATGTCGCTCATGGGTATCTGACTCAGATTCCATCTTATGGTCATCGGGAAGTTTTGGTCTTGTATTCAGCACTGAGCACTTGTGATCCTGGGGATATCATGGAAACTATAAGGAAATGCAAGGATGCAAAAGTACGCTGCTCAGTAGTTGGGTTGTCTGCTGAAATTTATATATGTAAACATCTCTGTGAGGAAACAGGAGGACACTATTCTGTTGCATTAAATGAGGTAAGATTTTGATTATTCAGTGATTTTAGGAGAGTAAATTTCTTAGTAATGTGCATAG-----TTTTATGACTT-TTATGTTATTGTTTAGTCACATTTCAAGGATCTTCTACTTGAGCATGCACCTCCACCACCAGCAATAGCAGAGTTTGCGGTTCCCAGCCTGGTGAAGATGGGTTTCCCTGAGA----------------------------------------------------------------------------------------------------------------------------------------------
>PTA0
----------------------------------------------------------------------------------------------------------------GAATGA----ATAAAGATTAGCTTGTGATGTCATGTTTCTGCTGGATCTAAGTCGC-TATCTCATCTAGATTAGCATTGATCAAGTAGTCATACTCTCTGTTAGTCA-AGTGATTTCCCTGGGAACGCAGGTAGGAGATCACATGCTAAAGCTGGTGA---TCTGGTGTATGTTCCACATAGGCAGCAGGAGAAAAAGATTTCAAACCAAATCGTATGGCGGTGGTTGCAAATTGTGTTGAGGCTTTTGTGAGAGAGTTCTTTGACCAGAATCCACTTAGTCATCTAGGTATTATAATTATGAAAAATGGTGTTGCACATCGTGTGACATATCTCAGTGGCAGTCCAGAATCTCACCTGAAGGCTTTGGCAACTCATCTCGAGTGTTCAGGTGATCCCTCTCTCCAAAATGCTCTGGATGTTGCACATGGTTATCTTACTCAGATTCCATCTTATGGTCATCGGGAAGTTTTGGTCTTGTATTCGGCACTGAGCACTTGTGATCCTGGGGATATCATGGAAACTATAAGGAAATGCAAGGATGCAAAACTACGCTGCTCAGTGGTTGGGTTGTCTGCTGAAATATATGTATGTAAACATCTATGTGAGGAAACAGGAGGACTTTATTCTGTTGCATTGAATGAGGTGAGATTTTGATTATTCAGTAACTTTAGGAGAATAAATTTCTT----ATGTGTATAGT----TTTTATGACTT-CTATGTTATTGTTTAGTCACATTTCAAGGATCTTTTACTTGAGCATGCACCTCCACCACCAGCAATAGCAGAGTTTGCAGTTCCCAGCCTGGTGAAGATGGGTTTTCCTGAGAGGGGTGCAGAAG----------------------------------------------------------------------------------------------------------------------------------
>RC54
-----------------------GTGGCATCCCATATTCAGCGGGGATTGATTCGATATCTATACATCATCCTGGACTTCTCTCGGGTAATATTACCCACTTTTCAATGCCCCTTTTT----------GGGTTTCGTAATTCATTTTTTGGGAATGTTGAGAGGGATA-GGTGTCATCTAGATTAGCATTGATCAAGTAGTCATATTCTGTATTAGTCA-AGTGATTTCCCTGGGAACGCAGGTAGGAGATGACATGCTAAAGCTGGTGA---TCTGGTGTATGTTCCACATAGGCAGCAGGAGAAAAAGATTTCAAACCGAATCGAATGGCGGTGGTTGCGAATTGTGTTGAGGCTTTTGTGAGAGAGTTTTTTGATCAGAACCCACTTAGTCATCTAGGCATTTTAATTATGAAAAATGGTGTTGCACATCGAGTGACATATCTCAGTGGGAGTCCAGAATCTCACCTGAAGGCTTTGGCGACTCAACTCGAGTGTTCAGGTGATCCCTCTCTCCAGAATGCTCTGGATGTGGCTCATGGGTATCTGACTCAGATTCCATCTTATGGTCATCGGGAAGTTTTGGTCTTGTATTCAGCACTGAGCACTTGTGATCCTGGAGATATCATGGAAACTGTAAGGAAATGCAAGGATGCAAAAATACGCTGCTCAGTAGTTGGGTTGTCTGCTGAAATTTATATATGTAAACATCTGTGTGAGGAAACAGGAGGACACTATTCTGTTGCATTAAATGAGGTGAGATTTTGATTATTCAGTAATTCTAGGAGAGTAAGTTTCTATGTAATGTGCATAG-----TTTTATGACTT-TTATGTTATTGTTTAGTCACATTTCAAGGATCTTTTACTTGAGCATGCACCTCCACCACCAGCAATAGCAGAGTTTGCGGTTCCTAGCCTGGTGAAGATGGGTTTCCCTGAGAGGGGTGCGGAAGGAGTTATATCTATTTGTGCCTGTCATAAAGAAGTGAAGATAGGTGGAGGCTATACATGTCCTAGATGCCAAGGACGTGCATGTGAACTT-----------------------------------------
>RR55
--------------------------------------------------------TATCTATACATCATCCTGGACTTCTCTCGGGTAATATTACGCACTTTTCAATGCCTCTTTTT----------GGGTTTCGTAATTCATTTTTTGGGAATGTTGAGAGCGATA-GGTGTCATCTAGATTAGCATTGATCAAGTAGTCATATTCTGTATTAGTCA-AGTGATTTCCCTGGGAACGCAGGTAGGAGATGACATGCTAAAGCTGGTGA---TCTGGTGTATGTTCCACATAGGCAGCAGGAGAAAAAGATTTTAAACCGAATCGAATGGCGGTGGTTGCGAATTGTGTTGAGGCTTTTGTGAGAGAGTTTTTTGATCAGAACCCACTTAGTCATCTAGGCATTTTAATTATGAAAAATGGTGTTGCACATCGAGTGACATATCTCAGTGGTAGTCCAGAATCTCACCTGAAGGCTTTGGCGACTCAACTCGAATGTTCAGGTGATCCCTCTCTCCAGAATGCTCTGGATGTGGCTCATGGGTATCTGACTCAGATTCCATCTTATGGTCATCGGGAAGTTTTGGTCTTGTATTCAGCACTGAGCACTTGTGATCCTGGAGATATAATGGAAACTATAAGGAAATGCAAGGATGCAAAAATACGCTGCTCAGTAGTTGGGTTGTCTGCTGAAATTTATATATGTAAACATCTGTGTGAGGAAACAGGAGGACACTATTCTGTTGCATTAAATGAGGTGAGATTTTGATTATTCAGTAATTCTAGGAGAGTAAGTTTCTTTGTAATGTGCATAG-----TTTTATGACTT-TTATGTTATTGTTTAGTCACATTTCAAGGATCTTTTACTTGAGCACGCACCTCCACCACCGGCGATAGCAGAGTTTGCGGTTCCCAGCCTGGTGAAGATGGGTTTCCCTGAGAGGGGTGCGGAAGGAGTT-----------------------------------------------------------------------------------------------------------------------------
>SA1
ATTTTTTC-------TTATTCTGGCCTCACAATGCAGATATTGAAGATTCTACTCATTTGATTTTTTGCAATAAAAATATCACATATTATCATCATTCAGGTTTAATGAATGGAATGA----ATAAAGATTAGCTTGTGATGTCATGCTTCTGCTGAATCTAAATCAC-TATCTTGTCTAGATTAGCATTCATCAAGTAGTTATACTCTCTATTAGTCA-AGTGATTTCCCTGGGAACGCAGGTAGGAGATCACATGCTAAAGCTGGTGA---TCTGGTGTATGTTCCACATAGGCAGCTGGAGAAAAAGATTTCAAACCAAATCGTATGGCGGTGGTTGCGAATTGTGTCGAGGCTTTTGTGAGGGAATTCTTTGACCAGAATCCACTTAGTCATCTGGGTATTATAGTTATGAAAAATGGTGTTGCACATCGTGTGACATATCTCAGTGGCAGTCCAGAATCTCACCTGAAGGCTTTGGCGACTCATCTCGAATGTTCAGGTGATCCCTCTCTCCAGAATGCTCTGGATGTCTCTCATGGTTATCTAACTCAGATTCCATCTTACGGTCATCGGGAAGTTTTGGTCTTATATTCGGCACTGAGCACTTGTGATCCTGGGGATATCATGGAAACTATAAGAAAATGCAAGGATGCAAAAATACGCTGCTCAGTAGTTGGGTTGTCTGCTGAAATTTATGTATGTAAACATCTCTGTGAGGAAACAGGAGGACTCTATTCTGTTGCATTGAATGAGGTGAGATTTTGATTATTCAGTAACTTCAGGAGAATAAATTTCTTAGTAATGTGCACAGT----TTTTATGATTT-TTATGTTATTGTTTAGTCACATTTCAAGGACCTTTTACTTGAGCATGCACCTCCACCACCAGCAATAGCAGAGTTTGCAGTTCCCAGCCTTGTGAAGATGGGTTTTCCTGAGAGGGGTGCAGAAGGAGTTATATCTATTTGTGCTTGTCATAAAGAAGTGAAGATAGGTGGAGGCTATACATGTCCTAGATGCCAAGGACGTGCGTGTGAACTTCCAACTGAATGTCAGTTTTGTGGTTTGACTCTT--------
>SC0
-----------------------------------------------------------------------TAAAAATATCGCATAATACCATCATTCAGTGTCAACGAATGGAATGA----ACAAAGATTAGCTTGT--TGTCATGCTTCTGCTCGATCTAACTCACTTACCTCATCTAGATTAGCATTGATCAAGTAGTCATACTCTCTATTAGTCA-AGTGATTTCCCTGGGAACGCAGGTAGGAGATCACATGCTAAAGCTGGTGG---TCTGGTGTATGTTCCACATAGGCAGCAGGAGAAAAGGATTTCAAACCAAATCGTATGGCGGTGGTTGCGAATTGTGTTGAGGCTTTTGTGAGAGAATTCTTTGACCAGAACCCACTTAGTCATCTAGGTATTTTAATTATGAAAAATGGCGTTGCACATCGTGTGACATATCTCAGTGGCAGTCCAGAATCTCACCTGAAGGCTTTGGCAACTCATCTCGAGTGTTCAGGTGATCCCTCTCTCCAGAATGCTTTGGATGTCGCTCATGGTTATCTGACTCAGATTCCATCTTATGGTCATCGGGAAGTTTTGGTCTTGTATTCAGCACTGAGCACTTGTGATCCTGGGGATATCATGGAAACTATAAGAAAATGCAAGAATTCAAAAATACGCTGCTCAGTAGTTGGGTTGTCTGCTGAAATTTATATATGTAAACATCTCTGTGAGGAAACAGGAGGACTCTATTCTGTTGCATTGAATGAGGTGAGATTTTGATTGTTCTGTAATTTTAGGAGAATAAATTTCTTGGTAATGTGCATAG-----TTTTATGACTT-TTATGTTATTGTTTAGTCACATTTCAAGGACCTTTTACTTGAGCATGCACCTCCACCACCAGCAATAGCAGAGTTTGCAGTTCCCAGCCTGGTGAAGATGGGTTTTCCTGAGAGGGGTGCAGAAGGAGTTATATCTATTTGTGCCTGTCATAAAGAAGTGAAGATAGGTGGAGGCTATACATGCCCTAGATGCCAAGGACGTGCATGTGAACTTCCAACTGAATGTCATTTCTGTGGTCTAACTCTTGTATCTTC
>SE46
---------------------------------------------------------------------------------------------------------------------------------------TGGGATTCCTAACACTCAGTTATGCTACATTTTGAAATATAACATTAGCTA--TCAGTCTAGCAATCTTAACATCTATTAGTCATAGTGATTTCTTTGGGAACGCAGGTAGGCGATCAGATGCTAAAGCTGGTGACATTCTGGTGTATGTTCAACATAGGCAGCTGCAGAAAAGGATTTTCATCCAAATCGAATGGCGGTGGTTGCAAATTGTGTGGAGGCTTTTGTGAGGGAATTCTTTGACCAGAATCCGCTAAGTCATCTGGGTATAATTATTATAAAAAATGGTATAGCACAGCGTTTGACAGATCTTAGTGGCAGCCCAGAAGCACATATTAAGGCTTTGCATGGCAAGCTCGAGTGTGCAGGCGATTCCTCCTTGCAGAATGCCTTGGATCTTGCTCATTCTTATCTGTCCCAGATTCCATCTTATGGTCACCGGGAAGTTCTAATATTGTATTCAGCAATGAGTACTTGTGATCCGGGGGATATCATGGACAGTATAAAGAAATGCAAGAAAGCCAAAATGAGGTGCTCGGTGGTTGGACTGTCTGCAGAAATTTACATCTGTAAGCATCTTTGTGAGGAGACAGGCGGTCTATATACTGTGGCCTTAGATGAGGTAACATTAGTTGTTTATAATATCTTCAATATTGAGTAGACAGATTATACTTGTGTGTGCCTATTGTGATTGTGTTATCTTGATTCTGCAGTCTCATTTCAAAGACCTTGTTCTTGAACATG----------------------------------------------------------------------------------------------------------------------------------------------------------------------------------------------------------------
>SG23
GCCTTAATAATAAATATAGTTTGCTATGGCGGTGTCAGATGAGGATACTTTTCATCCAAATGTTTTGCGAAAAGTCTGATCACATTCGATCATCATTTAGGTATCATGCATGAAATAATCAAATAAAGATTGGCAGGTGATTTCATGCTCCTGCTGGATCGATGCTGCTACCTCATTATAAATTAGCATTGAACATGTAGTCATACTCTGTATTAGTCATAGTGATTTCTTTGGGAACGCAGGTAGGCGATCACATGCTAAAGCTGGTGACATTCTGGTGTATGTTCCACATAGGCAGCGGGAGAAAAGGATTTCAAACCAAACCGTATGGTGGTGGTTACAAATTGTGTTGAGGCTTTTGTGAGAGAGTTCTTTGACCAGAATCCACTTAGTCATCTGGGTATTATTATAATAAGAAATGGAATTGCACATCGCTTAACAGATCTCAGTGGCAGTCCAGAATCACATATAAAGGCTTTGGCCAATAATCTGGAGTGTTCAGGTGATTCCTCTCTGCAGAATGCTTTGGATCTTGCTCATGGTTATCTGACCCAAATTCCATCTTATGGTCATCGAGAAGTTCTAGTCTTGTACTCTGCTCTAAGCACTTGTGATCCTGGGGATGTTATGGACACTATAAGGAAATGCAAGGATGCAAAAATGCGCTGCTCAGTGGTTGGATTATCTGCAGAAATTTATATATGCAAACATCTCTGTGAAGAGACAGGAGGAATCTATTCTGTTGCATTAGATGAGGTGAGCTTAAT-TTGTTTACTAACTTCAGAACAATAAATTTCCTAGATACTGTGCTTATTTTTTTCTGACTTTGTTCATGCTTTTTCTCAGTCACATTTCAAGGACCTTTTGCTTGAGCATGCCCCTCCACCACCGG-------------------------------------------------------------------------------------------------------------------------------------------------------------------------------------------------
>SS22
-------------------------------------------------------------------------------------------------------------------------------------------------CACTTCTGCTGGATTGATGCTGCTACCTCATTATAAATTAGCATTGAACATGTAGTCATACTCTGTATTAGTCATAGTGATTTCTTTGGGAACGCAGGTAGGCGATCACATGCTAAAGCTGGTGACATTCTGGTGTATGTTCCACATAGGCAGCGGGAGAAAAGGATTTCAAACCAAACCGTATGGTGGTGGTTACAAATTGTGTTGAGGCTTTTGTGAGAGAATTCTTTGACCAGAATCCACTTAGTCATCTGGGTATTATTATAATAAGAAATGGAATTGCACATCGCTTAACAGATCTCAGTGGCAGCCCAGAATCACATATAAAGGCTTTGGCCAATAATCTGGAGTGTTCAGGTGATTCCTCTCTGCAGAATGCTTTGGATCTTGCTCATGGTTATCTGACCCAAATTCCATCTTATGGTCATCGGGAAGTTCTAGTCTTGTACTCTGCTCTAAGCACTTGTGATCCTGGGGATGTTATGGACACTATAAGGAAATGCAAGGATGCAAAAATGCGCTGCTCGGTGGTTGGATTGTCTGCAGAAATTTATATATGTAAACATCTCTGTGAAGAGACAGGAGGAATCTATTCTGTTGCATTAGATGAGGTGAGCTTAAT-TTGTTTAGTAACTTTAGAACAATAAATTTATTAGATACTGTGCTTATTTTTTTCTGACTTTGTTCATGCTATTTTTCAGTCACATTTCAAGGACCTTTTGCTTGAGCATGCTCCTCCACCACCGGCTATAGCAGAGTTTGCAGTTGCCAGCCTTGTTAAGATGGGTTTTCCTCAGAGAGGTGCAGAAGGGGTTATTTCTATTTGTGCTTGTCATAAAGAAGTGAAGATAGGTGGAGGCTATACATGTCCTAGATGCAAAGCACGTGTTTGTGAACTTCCAACTGAATGTCATAT------------------------
>SV36
------------------------------------------------------------------------------------------------------------------------------------GCATTTGATGTAATTCTCCTGACAAACTCATGCCATTATCTCTCGGTGGATTAGCATTAAACAAGTAGTCATACTCTCTATTAGTCATAGTGATTTCTCTGGGAACGCAGGTAGGCGATCACATGCTAAAGCTGGTGACATTCTGGTGTATGTTCCACATAGGCAGCAGGAGAAAAGGATTTCAAGCCAAATCGTATGGTGGTGGTTACAAATTATGTTGAGGCTTTTGTGAGAGAATTTTTTGATCAGAATCCACTTAGTCATCTGGGCATTATTATTATAAGAAATGGTGTTGCACATCATTTAACAGATCTTAGCGGCAGCCCAGAATCACACATAAAGGCTTTGAAGAATAATCTCGAGTGTTCAGGTGATTCCTCGCTGCAGAATGCTCTGGATGTTGCTCATGGTTTTCTGACCCAGATTCCATCATATGGCCATAGGGAAGTTCTAGTCTTGTATTCAGCACTAAGCACTTGTGATCCTGGGGATATTATGGAAACTATAAGGAAATGTAAGGATGCAAAAATGCGCTGCTCAGTAGTTGGATTGTCTGCAGAAATTTTTATATGTAAACATCTATGTGAGGAGACAAAAGGTCTCTATTCTGTTGCATTAGATGAGGTGAGCTTGA--TTTTTCAGTAACTTTAGACAATTCTTTTAGATGCTTCTGCTTATGTT----TTGTGACTCTG-TCATGTTATTGTTCAGTCACATTTCAAGGACCTTCTGCTTGAGCATGCCCCACCACCACCAGCTATAGCAGAGTTTGCAGTTGCCAGCCTTGTCAAGATGGGTTTTCCTCAGAGAGGTGCAGAAGGAGTTATTGCTATTTGTGCTTGTCATAAAGAAGTGA----------------------------------------------------------------------------------------------
>TA17
--------------------------------------------------------------------------------------------------------------------------------------------TTTCATGCGGATGCTTGATTGATGCTACAATCTTATTGTAAAATAGCATTGAGCATATAGTAATACTCTGTGTTAGTCATAGTGATTTCTTTGGGAACACAGGAAGATGGTCACATGCTAAAGCTGGTGACATTTTGGTGTATGTTCCTCATAGGCAGCGGGAGAAAAGGATTTCAAACCAAACCGTATGGTGATGGTTACAAATTATGTTGAGGCTTTTGTGAGAGAATTTTTTGATCAGAATCCACTTAGTCATCTAGGTATTATTATAATAAGAAATGGCATTGCACATCGCTTAACAGATCTCGGTGGCAGCCCGGAATCACATATAAAGGCTTTGGCCAATAATCTGGAGTGTTCAGGCGATTCCTCTCTGCAGAATGCTTTGGATCTTGCTCATGGTTATCTGGTCCAAATACCATCTTATGGTCATCGGGAAGTTCTGGTCTTGTACTCTGCCCTAAGTACTTGTGATCCTGGGGATGTTATGGACACTATAAGGAAATGCAAGGATGCAAAAATGCGTTGCTCAGTAGTTGGGTTGTCTGCAGAAATTTATATATGTAAACATCTCTGTGAAGAGACAGGAGGAATCTATTCTGTTGCATTAGACGAGGTGAGCTTAA--TTGTTCAGTAACTTTAGAACAGCAAATTTATTGGATACTGCGCTTATTTT-TTCTGACTTCA-TCATGCTATTTTGCAGTCACATTTCAAGGACCTTTTACTTGAACATGCCCCTCCACCACCAGCTATAGCAGAGTTTGCAGTTGCCAGCCTTGTTAAGATGGGTTTTCCTCAGAGAGGTGCAGAAGGGGTTATTTCTATTTGTGCTTGTCATAAAGAAGTGAAGGTAGGTGGAGGATATACATGTCCTAGATGCAAAGCACGTGCCTGTGAACTTCCAACTGAATGTCATATCTGTGGTTTG--------------
>TB39
TTTTTTGGCCAATTTAGTATGATTCACAATGGTTTCCTATGAGGATACTTCTTCTCAACTACATGTTTTGCATAAAGGATCACTTTTAAGCATCATTTAGGTTTTGTGCATGAA--------TAAAAGGTTAGCAGTTAATGTTTTGCTTCTGTTGGAGCCTTGCTGCTATATCTTTTTGGATTAGCATTGTGTATGTAGTCATACTCTGTATTAGTCATAGTGATTTCTTTGGGAACGCAGGTAGGCG--CACATGCTAAAGCTGGTGACCTTCTGGTGTATGTTCTACATAGGCAGCAGGAGAAAAGGATTTCAAGCCAAATCGTATGGTGGTGGTTGCAAATTGTGTTGAGGCTTTCGTGAGAGAATTCTTTGACCAGAATCCACTTAGTCATCTGGGTATTATCATAATAAGAAATGGTGTTGCACATCGTTTAACAGATCTCAGTGGCAGCCCAGAGTCACACATAAAGGCTTTGGCAAGTAGTCTTGAGTGTTCAGGTGATTCCTCTCTGCAGAATGCTCTGGATCTCGCTCATGGTTATCTGAACCAGGTTCCATTGTATGGTCATCGGGAAGTTCTAATATTGTTTTCGGCACTAAGCACTTGTGATCCTGGGGATATTATGGACACAATAAGGAAATGTAAGGATGCAAAAATGCGCTGCTCAGTAGTTGGATTGTCCGCAGAAATTTATATATGTAAACATCTATGTGAGGAAACAGGAGGGCTCTACTCTGTTGCATTGGATGAGGTGAGGTTAA--TTGTTCAGTAGCTTTAGGAATTT---TTTTTAAGACCCTCTGCTCATT---GTTTGTGACTG-CCATGTTATTTTTCAGTCACATTTCAAGGACCTTTTGCTTGAGCATGCCCCTCCACCACCAGCTATAGCAGAGTTTGCAGTTGCTAGCCTTGTCAAGATGGGTTTTCCTCAGAGAGGCGCAGAAGGGGTTATTTCTATTTGTGCCTGTCATAAAGAAGTGAAGATAGGTGGAGGCTATACATGTCCTAGATGCAAAGCACGTGTTTGTGAACTTCCTACGGAATGTCATATCTGTGGTC----------------
>TC31
----------------------TTCTATGTTGATAATGTCATATAATCTCTTTCATCCAGTGTCTTGCATTACTGTGAATCATACTCGGCCAT------AGGTTCATGAATGG--ATATCAAGGTTGGCAAACGATGCTTGTCTCCCTATTGGATGCTCATACCACTATATCTCTTTCTGGATATTTAGCTACTAATAAGTCATAGCCTCTATTAGTCATAGTGA-TTTCTTTGGAACGCAGGTAGGCG---AGATGCTAAAGCTGGTGACATTCTGGTGTATGTTCCACATAGGCAGCAGCAGAGAAGGATTTCAAGCCAAATCGAATGTTGGTGGTTGCAAATTGTGTCGAGGCATTTGTGAGAGAATTCTTTGATCAGAATCCACTTAGTCAGCTGGGTATTGTCATTATAAAAAATGGTGTTGCACATCGTTTGACAGATCTTAGTGGTAGCCCAGAATCACACATTAAGGCTTTGGGGAATAATCTTGAATGCTCTGGAGATTCCTCTCTGCAAAATGCTCTGGACCTTGTTCATGGTTATCTGAGCCAGATTCCATCATATGGTCATCGTGAAGTTCTAGTCTTATATTCAGCACTAAGCACTTGTGATCCAGGGGATATCATGGAAAGTATAAAGAAATGCAAGGATGCAAAAATACGATGCTCAGTGGTTGGATTGTCCGCAGAAATTTATATTTGCAAACATCTCTGTGAGGAGACAGGAGGAATCTATTCTGTGGCATTAGATGAGGTAAGCTTGA--GTGAGAAATAGTTTTAAACAATAATATCTCATTTTTACTTGTAGCCT----TTGTAACTGTTTTATGATTATTCTTCAGTCACATTTCAAGGACCTTCTGCTTGAGCATGGCCCCCCACCACCAGCCATAGCAGAGTTTGCAGTTGCCAGCTTGGTCAAAATGGGTTTTCCTCAGAGAGGTGCAGAAGGAGTTATTTCTATTTGTGCTTGCCACAAAGAAGTGAAGATAGGTGGAGGCTATACATGTCCCAGATGCAAAGCACGTGTGTGTGAACTTCCAACTGAGTGCCA---------------------------
>TN1
-----------------------------------------------------------TAATCAAGATTTGTAAAAGGATCACTTTAATCATCATTTAGGTTTTGTGCATGAATTAAAGG-TTAGCAGTCGACATTTTGCTCCTGTTGACAGTTGGAGTCATGTTTCTATTTCTTTATGGAGTAGCATTACTCATGTAGTTATACTCTGTATTAGTCATAGTGATTTCTTTGGGAACGCAGGTAGGCGATCACATGCTAAAGCTGGTGACATTCTGGTGTATGTTCCACATAGGCAGCAGGAGAAAAGGATTTCAAACCAAATCGTATGGTGGTGGTTACAAATTGTGTTGAGGCTTTTGTGAGAGAATTCTTTGACCAGAATCCACTTAGTCATCTGGGTATTATCATAATAAGAAATGGTGTTGCACATCGTTTAACAGATCTCAGCGGTAGCCCAGAATCACACATAAAGGCTTTGGCAAATAATCTTGAGTGTTCAGGTGATTCCTCTCTGCAGAATGCTCTGGATCTTGCTCATGGTTATCTGACCCAGGTGCCATCGTATGGTCATCGGGAAGTTCTAGTCTTGTATTCGGCACTGAGCACTTGTGATCCCGGGGATATTATGGACACTATAAGGAAATGTAAGGATGCAAAAATGCGCTGCTCGGTAGTTGGATTGTCTGCAGAAATTTATATATGTAAACATCTATGTGAGGAGACAGGAGGACTCTATTCTGTTGCGTTAGATGAGGTGAGCTTAA--TTGTTCAGTAGCTTTAGAGTGATAAAATTCTTTGATAACGTGCTCATC---GTTTATGACTG-TTATGTTAT-ATTCAGTCACATTTCAAGGACCTCATACTTGAGCATGCCCCTCCACCACCAGCTATAGCAGAGTTTGCAGTTGCCAGCCTTGTAAAGATGGGTTTTCCTCAGAGAGGCGCAGAAGGGGTTATTTCTATTTGTTCTTGTCATAAAGAAGTGAAGATAGGTGGAGGCTATACATGCCCTCGATGCAAAGCACGTGTTTGTGAAC-------------------------------------------
>TO14
------------------------------------------------------------TGTTTTGTGAAAAGTCCGATCACATTCAGTCATCATTTAGGTATCATGCATTGAATAATCAAACAAAGATTGGCAGGTGATTTCACGCGGGTGCTTAACTGATGCCACTATCTCGTTATAAATTAGCATTGAGCATATAGTAATACTCTGTATTAGTCATAGTGATTTTTTTGGGAACGCAGGTAGGCGATCACATGCTAAAGCTGGTGACATTCTGGTGTATGTTCCACATAGGCAGCGGGAGAAAAGGATTTCAAACCAAACCGTATGGTGGTGGTTACAAATTGTGTTGAGGCTTTTGTGAGAGAATTTTTTGACCAGAATCCACTTAGTCATCTGGGTATTATTATAATAAGAAATGGAATCGCGCATCGCTTAACAGATCTCAGTGGCAGCCCAGAATCACATATAAAGGCTTTGGCCAATAATCTGGAGTGTTCAGGTGATTCCTCTCTGCAGAATGCTTTGGATCTTGCTCATGGTTATCTGGCCCAAATCCCATCTTATGGTCATCGGGAAGTTCTAGTCTTGTACTCTGCCCTAAGCACTTGTGATCCTGGGGATGTTATGGACACTATAAGGAAATGCAGGGATGCAAAAATGCGTTGCTCAGTAGTTGGATTGTCTGCAGAAATCTATATATGTAAACATCTCTGTGAAGAGACAGGAGGGACCTATTCTGTTGCATTAGATGAGGTGAGCTTAA--TTGTTTAGTAACTTTAGAACAACAAATTTATTAGATTCTGTGCTTATTATTTTCTGACTTCA-TCATGCTATTTTTCAGTCACATTTCAAGGACCTTTTGCTTGAACATGCCCCTCCGCCACCAGCTATAGCGGAGTTTGCAGTTGCCAGCCTTGTTAAGATGGGTTTTCCTCAGAGAGGTGCAGAAGGGGTTATTTCTATTTGTGCCTGTCATAAAGAAGTGAAGATAGGTGGTGGATATACATGTCCTAGATGCAAAGCACGTGTCTGTGAACTTCCAACTGAATGTCATATCTGTGGTTTGACTCTTGTATCTTC
>TPL03
----------------------------------------------------------------------------------------AATATGACCCACTTTTCAATGCCCCTTTTT---------GGGTTTCATAATTCATTTTTTTGGGAATGTTAAGAGGCATA-GGTGTCATTTAGACTAGCATTGATCAAGTAGTTATACCCTCTATTAGTCA-GGTGATTTTCATGGGAACGCAGGTAGGAGATGACATGCTAAAGCTGGTGA---TCTGGTGTATGTTCCACATAGGCAGCAGGAGAAAAAGATTTCAAACCGAATCGTATGGCGGTGGTTGCGAATTGTGTTGAGACTTTTGTGAGAGAGTTTTTTGACCAGAACCCACTTAGTCATCTAGGTATTATAATTATGAAAAATGGTGTTGCACATCGTGTGACATATCTCAGTGGCAGTCCAGAATCTCATCTGAAGGCTTTGGCGACTCAACTCGAGTGTTCAGGTGATCCCTCTCTCCAGAATGCTCTGGATGTCGCTCATGGGTATCTGACTCAGATTCCATCTTATGGTCATCGGGAAGTTTTGGTCTTGTATTCAGCACTGAGCACTTGTGATCCTGGGGATATCATGGAAACTATAAGGAAATGCAAGGATGCAAAAGTACGCTGCTCGGTAGTTGGGTTGTCTGCTGAAATTTATATATGTAAACATCTCTGTGAGGAAACAGGAGGACACTATTCTGTTGCATTAAATGAGGTGAGATTTTGATTATTCAGTAATTTTAGGAGAGTAAATTTCTTAGTAATGTGCATAG-----TTTTATGACTT-TTATGTTATTGTTTAGTCACATTTCAAGGATCTTTTACTTGAGCATGCACCTCCACCACCAGCAATAGCAGAGTTTGCGGTTCCCAG------------------------------------------------------------------------------------------------------------------------------------------------------------------------
>WN5
TCTCTGTGAGGAGACTTTGTACATTCCAATTCTGAAAGATTCTCCATTATCATTAATAAAGAATTTGTCCATCTGTATGAAACACTGAATTATCCTGCATATTGACCCTCTTTGTTATACAATGATATGAATGAGGATCCTTCTTGTCCAGTGTTTTTGAGGCCTGTGTTTGTCGCGAGAGACTCATGCCACCCATGCCATTGATCTTCTCTTTTTAGTCAGTGATTTCTCTGGGAACGCAGGTAGGCGATCACATGCTAAAGATGGTGACATTCTGGTGTATGTTCCACATAGGCAGCAGGAGAAAAGGATTTCAAACCAAATCGAATGGCGGTGGTTGCAAATTGTGTTGAGGCTTTTGTGAGAGAATTCTTTGATCAGAATCCACTAAGTCATCTGGGTATCATTATTATAAAGAATGGTGTTGCACATCGTTTGACAGATCTCAGTGGCAGCCCAGAATCACACTTAAAGGCTTTGGCAAATAATCTTGAGTGCTCAGGTGATCCTTCTATGCAGAATGCTCTGGATCTTGCTCATGCTTATCTAACTCAGATTCCATCATATGGTCATCGGGAAGTTCTAATGTTGTATTCAGCACTAAGCACTTGTGATCCCGGGGATATTATAGAGACTATAAAGAAATGCAAGGATGCAAAAATGCGTTGTTCAGTTGTTGGATTGACTGCAGAAATTTATATATGCAAACATCTCTGTGAGGAGACAGGAGGACTCTATTCTATTGCATTAGATGAGGTGAGCTTA---TTTTTCAGTAACTGTAGAGCAATAAGTTTCTTAGTACTGTACATGTTTTT-TAGTGACTGTG-TTTTCTCATTGTTCAGTCTCATTTCAAAGACCTTCTATTTGAACATGCACCTCCACCACCAGCAATAGCAGAGTTTGCAGTTGCTAGCCTGGTCAAGATGGGTTTTCCTCAGAGAGGAGCAGAAGGAGTTATATCTATTTGTGCTTGTCATAAAGAAGTGAAA--------------------------------------------------------------------------------------------
>WS10
------------------------------------------------------------------------------------------------TTACGTATCATGCATTAAATTATCAAACAAAGATTGGCAGGTGATTTCACGTGGTTGCTTTCTTGATGCCACTATCTGATTGTATATTAGCATTGAGCATTTAGTAATACTCTGTATTAGTCAGAGTGATTTCTTTGGGAACGCAGGTAGGCGATCACATGCTAAAGCTGGTGACATTCTGGTGTATGTTCCACATAGGCAGCGGGAGAAAAGGATTTCAAACCAAACCGAATGCTGGTGGTTACAAATTGTGTTGAGGCTTTTGTGAGAGAATTTTTTGACCAGAATCCACTTAGTCATCTGGGCATTATTATAATAAGGAATGGAATTGCACATCGCTTAACAGATCTCAGTGGCAGCCCAGAATCACACATAAAGGCTTTGGCCAATAATTTGGAGTGTTCAGGTGATTCCTCTCTGCAGAATGCACTGGATCTTGCTCATGGTTATCTAGCCCAAATTCCATCTTATGGTCATCGGGAAGTTCTAGTCTTGTACTCTGCCCTAAGCTCTTGCGATCCTGGAGATGTTATGAACACTATAAGGAAATGCAAGGATGCAAAGATGCGTTGCTCAGTAGTTGGATTGTCTGCAGAAATCTATATTTGTAAACATCTGTGTGAAGAGACAGGAGGAATCTATTCTGTTGCATTAGATCAGGTGAGCTTAA--TTGTTCAGTAACTTTGGGATGACAAAACTATTAGATACTGTGCTTATTTTTTTCTGACTTCA-TCATGCTATTTTTCAGTCACATTTCAAGGACCTTTTGCTTGAACATGCCCCTCCACCACCAGCTATAGCCGAGTTTGCAGTTGCCAGCCTTGTTAAGATGGGTTTTCCTCAGAGAGGTGCAGAAGGGGTTATCTCAATTTGTGCTTGTCATAAAGAAGTGAAAATAGGCGG------------------------------------------------------------------------------------
>WW11
--------------------------------------------------------------------------------------------------------------------------------------------------------------TTGATGCCACTATCTGATTGTATATTAGCATTGAGCATTTAGTAATACTCTGTATTAGTCAGAGTGATTTCTTTGGGAACGCAGGTAGGCGATCACATGCTAAAGCTGGTGACATTCTGGTGTATGTTCCACATAGGCAGCGGGAGAAAAGGATTTCAAACCAAACCGAATGCTGGTGGTTACAAATTGTGTTGAGGCTTTTGTGAGAGAATTTTTTGACCAGAATCCACTTAGTCATCTGGGCATTATTATAATAAGGAATGGAATTGCACATCGCTTAACAGATCTCAGTGGCAGCCCAGAATCACACATAAAGGCTTTGGCCAATAATTTGGAGTGTTCAGGTGATTCCTCTCTGCAGAATGCACTGGATCTTGCTCATGGTTATCTAGCCCAAATTCCATCTTATGGTCATCGGGAAGTTCTAGTCTTGTACTCTGCCCTAAGCTCTTGCGATCCTGGAGATGTTATGAACACTATAAGGAAATGCAAGGATGCAAAGATGCGTTGCTCAGTAGTTGGATTGTCTGCAGAAATCTATATTTGTAAACATCTGTGTGAAGAGACAGGAGGAATCTATTCTGTTGCATTAGATCAGGTGAGCTTAA--TTGTTCAGTAACTTTGGGATGACAAAACTATTAGATACTGTGCTTATTTTTTTCTGACTTCA-TCATGCTATTTTTCAGTCACATTTCAAGGACCTTTTGCTTGAACATGCCCCTCCACCACCAGCTATAGCCGAGTTTGCAGTTGCCAGCCTTGTTAAGATGGGTTTTCCTCAGAGAGGTGCAGAAGGGGTTATCTCAATTTGTGCTTGTCATAAAGA---------------------------------------------------------------------------------------------------
