# Supplementary material for: Development of a Target Enrichment Probe Set for Conifer (REMcon)
Source: Biology (Basel). 2024 May 22;13(6):361. doi: 10.3390/biology13060361 (PMC11200496; doi:10.3390/biology13060361)
Supplement: Supplementary file 1 [file biology-13-00361-s001.zip › biology-2960267-supplementary/Sup data/secapr_alignments_paralogs/31.fasta]

>AA3
---------------TCAGATGATGGGGCTTCATGGTTCAACACATTGAGGAGAGCTGGTGGAGGATGCAATGATCTTGTTTATAGTGGTCACATGCTTGTTGCTGTGCTTACAGCAATGGCCTGGACAGTATGTCTTAAGCTTGAGCCTTCTTCAATCACCCAGTTTCAGCTTTTTTGTTTACAGTGTGC---TTATGACATTCCAACTGTTCATTGCAGGAAGCATACCCAGGCTGGACATCAGCAGGAATATGGCTTCTAGTATTGCATAGTGCCCAAAGAGAGATACGTGAAAGACATCACTACAGTGTTGATTGTGTGGTGGCTATCTATGTGGGGATTCTGCTATGGAGGACCACTGGTTTTATTTGGTCTGCCAAAGATCAATCTAAAGCATTGAAATTAGAGAAGCTCGCCCAGATTGAAGGAAAGCTGGTTCAGGCTGCCAAGGATGCTGATCTGGACAAGGTGAGAGAATTGTTAAACCAAGTTGATAATCCTATTCAAGGCCAAAAGCCTACAAAATGGGCCCTTTGGGGGTTTGCTACCTTTATAATAATTTTTTCCCTTGGCATTGGAGTTTTAGCCTTTGCATTGACTTCAAATGGATGACC---------------------------------ATTCTTGAGCTGAGTTGTGGTTCACCCATCTTATTGTAGCTTTTTGCCAC---------------------------------------------------------------------------------------------------------------
>AA60
---------------------------------------------------------------------TGCAATGGCCTGGACAGTATGTCTTTGACTTGAGCATAGCATCCTTCCACTGCCCAGTTTTAA-------TTTTGACTTCGAGTTCGTTTATTATGTTTGAACTTTTTTGTCTTCAAGTTGTTTATGATAATCCTCTAACCGTTGCTTGCAGGAAGCATATCCAGGGTGGACGTCGGCAGGAATTTGGTTTCTAGTACTGCATAGCACCCAAAGGGAAATACGTGAGAGACATCACTATAGTGTTGATTGTGTTGTCGCCATATATGTGGGGATTCTATTATGGAGGGCCATCAATCTTTTTTGGTCCACAAAGGATCAATCTAAAACATTGAGATTAGAGAAACTTGCTCAAATCGAAGGAAGGCTGGTTAAGGCAGCTAAAGATGCTGATATAGAGACCATAAGAGGGATGCTGAATGAATTGAATAATCCTGCTCAAGGTCAAAATCCAACAAAACGAGTCCTCTGGGGGTTCGCTGCCGTTGTCATAATTTTCTCACTTGGCATTGGACTTTTAGCCTTTACTTTAACTGCAGATGGATGACTGATCCATACAAATTTTGTTTTTGAAAATAGCTTATTTGTCTTTGAATTTTTTTTTTGCCCAGCTGATTGTACCCTTTTGACGTGGAATGTTCCCGAGCTTTTCCAACTCATGGCGACCAATTTATTTTTTAAACCTCAATTCTTGATATTGCAGGCCTATTTAACCTAAAACCTTTTAGTCGTAGGAATTTGAG
>AAR4
ACAAGTGCGGCCATGTCAGATGATGGGGCTTCATGGTTCAACACATTGAGGAGAGCTGGTGGAGGATGCAATGATCTTGTTTATAGTGGTCACATGCTTGTTGCTGTGCTTACAGCAATGGCCTGGACAGTATGTCTTAAGCTTGAGCCTTCTTCAATCACCCAGTTTCAGCTTTTTTGTTTACAGTGTGC---TTATGACATTCCAACTGTTCATTGCAGGAAGCATACCCAGGCTGGACATCAGCAGGAATATGGCTTCTAGTATTGCATAGTGCCCAAAGAGAGATACGTGAAAGACATCACTACAGTGTTGATTGTGTGGTGGCTATCTATGTGGGGATTCTGCTATGGAGGACCACTGGTTTTATTTGGTCTGCCAAAGATCAATCTAAAGCATTGAAATTAGAGAAGCTCGCCCAGATTGAAGGAAAGCTGGTTCAGGCTGCCAAGGATGCTGATCTGGACAAGGTGAGAGAATTGTTAAATCAAGTTGATAATCCTATTCAAGGCCA--------------------------------------------------------------------------------------------------------------------------------------------------------------------------------------------------------------------------------------------------------------------------------------------------------
>AF1
TCAACTGCAGCCATGTCAGATGATGGGGCATCATGGTTCAGCACTCTGAAGAGAGCTGGTGGTGGATGCAATGATCTTGTTTATAGTGGTCACATGCTTGTTGCTGTGCTTACAGCAATGGCCTGGACAGTATGCCTTGATCTTTAGCTTCCTTATATTATTCAGTTTGATCTTTATTACTGGCTGGCAGTATAACGACATGCTTCGACTGTTGCTTGCAGGAAGCATACCCAGGGTGGACATCTGCAGGAATCTGGTTTCTGGTATTGCATAGTGCCCAAAGAGAAATACGTGAGAGACATCACTACAGTGTTGATTGTGTTGCTGCCATCTATGTGGGAATTCTGCTATGGTGGACCACTAGTTTTATTTGGTCTGCAAAGGATATATCAAAAACATTAAAATTAAACCGGCTTGCTCAGATTGAAGGACGGCTGGTTCAGGCTGCAAAAGATGCTGATCTAGAGAAGATACGAGAGCTGTTAAGACAAACCGATGACCCCATTCAAAGCCAAAAGCCTACAAAACGGGCACTTTGGGGATTTGCTACATTTGTCATAATTTTCTCTCTTGGCATTGGACTTTTAGCCTTTACTTGGACTGCAGATGGATGAAC------AAGAGATTTTGTTTTTCAGCATAAGTTATTCTTGAGTTGATTTGAATTTCTTCCATTTTATTGTCCTTTTGACA-CACATTTCATCTGAAGCTTTATTTATTTGTGATCACTAATTTATTCTGCTGATCTATATTCGGGATATTCTACGTGCTGCTGCCTTAATGGTAGGGATGTTTACACTACTAGA
>AG2
TCAACTGCAGCCATGTCAGATGATGGGGCATCATGGTTCAGCACTCTGAAGAGAGCTGGTGGTGGATGCAATGATCTTGTTTATAGTGGTCACATGCTTGTTGCTGTGCTTACAGCAATGGCCTGGACAGTATGCCTTGATCTTTAGCTTCCTTATATTATTCAGTTTGATCTTTATTACTGGCTGGCAGTATAACGACATGCTTCGACTGTTGCTTGCAGGAAGCATACCCAGGGTGGACATCTGCAGGAATCTGGTTTCTGGTATTGCATAGTGCCCAAAGAGAAATACGTGAGAGACATCACTACAGTGTTGATTGTGTTGCTGCCATCTATGTGGGAATTCTGCTATGGTGGACCACTAGTTTTATTTGGTCTGCAAAGGATATATCAAAAACATTAAAATTAAACCGGCTTGCTCAGATTGAAGGACGGCTGGTTCAGGCTGCAAAAGATGCTGATCTAGAGAAGATACGAGAGCTGTTAAGACAAACCGATGACCCCATTCAAAGCCAAAAGCCTACAAAACGGGCACTTTGGGGATTTGCTACATTTGTCATAATTTTCTCTCTTGGCATTGGACTTTTAGCCTTTACTTGGACTGCAGATGGATGAAC------AAGAGATTTTGTTTTTCAGCATAAGTTATTCTTGAGTTGATTTGAATTTCTTCCATTTTATTGTCCTTTTGACA-CACATTTCATCTGAAGCTTTATTTATTTGTGATCACTAATTTATTCTGCTGATCTATATTCGGGATATTCTACGTGCTGCTGACTTAATGGTAGGGATGTTTACACTACTAGA
>AH26
ACAAGTCCATCGACATCAG---AGGAGACATCTTGGTTCAACACTCTTAAGCGAGCTGGTGGTGGTTGCAATGATCTTGTTTACAGTGGTCATATGCTTATTGCAGTGCTTACAGCAATGGCCTGGACGGTATGTGTTGATCTTTTGCCACCTTCCATCAGGTAAATTTAGCTTTTTCACTTACTGGTTTC-TTATCCTGCTATTCAACTGTGGCTCTCAGGAAGCCTATCCAGGATGGACATCAGCGGTAATATGGTTTCTTGTTTTACATAGTGCCCAAAGGGAAATCCGTGAGAGACATCACTACAGTGTTGACTGTGTTGTAGCTATATATGTGGGTATTCTCCTATGGAGGACCACTAGTTTTATTTGGTCGGTAAAAGATCGATCTAAGATGCTCAAGTTGGAGCAGCTTGCCAAGATTGAAGGAAGACTGGTTCAAGCTGCCAAGGATGCTGATATTGAGAAGGTACGGGAGCTATTAAACCAGGTTGATAATTCTATTCAAGAAAAAAAACATACAAAATGGGCACTCTGGGGTTTTGCTACCTTTGTAATTGTTTTCTGCCTTGGCATTGGACTTCTAGCCTTTACTTGGACCACAGATGGATGACCATTAGATTAGAATTTTGCATTCGAAAACAACTTATT-------TGAGTTGGGTT-TTATACATTTAAAGTAATTTTTCCATACAAAGTTGTCTGGACTGGTTTGGTCTCATAATTATTTGGCCATTCTATGGATTTCTATGTTACAAAATTTAAGGAATCTAAAAATGGTAGTAAATTTTATAACAGAGCTTGA
>AME1
-------------------------------------------------------------------------------------------------------TTTTGCTTACAGTG-------------------------------------------TGCTT-------------------------------ATGACATTCCAACCGTTCGTTGCAGGAAGCATACCCAGGTTGGACATCAGCAGGAATATGGCTTCTAGTATTGCATAGTGCCCAAAGAGAGATACGTGAAAGACATCACTACAGCGTTGATTGTGTGGTGGCTATCTATGTGGGGATTCTGCTATGGAGGACCACTGGTTTTATTTGGTCTGCCAAAGATCGATCTAAAGCATTGAAATTAGAGAAGCTTGCCCAGATTGAAGGAAAGCTGGTTCAGGCTGCCAAGGATGCTGATCTGGACAAAGTGCAAGAATTGTTAAACCAAGTTGATAATCCTATTCAAGGCCAAAAGCCTACAAAATGGGCCCTTTGGGGGTTTGCTACCTTTATAATAATTTTTTCCCTTGGCATTGGACTTTTAGCCTTTACATTGACTGCAAATGGATGACCATTTCGAAGAGATTTTGTTTTTCAAAATAACTCATTCTTGAGCTGAGTTGTGGTTCACCCATCTTATTGTGGCTTTTTGACACAGAATTG------GTATTATTGATTTGTAATTTCTAATTTTTTCTATCAATCTTTATGCAGAATC-CCCACATACTGCAGTTTGTA-------------------------
>AP25
ACAAGTCCATCGACATCAG---AGGAGACATCTTGGTTCAACACTCTGAAGCGAGCTGGTGGTGGTTGCAATGATCTTGTTTACAGTGGTCATATGCTTATTGCAGTGCTTACAGCAATGGCCTGGACGGTATGTGTTGATCTTTTGCCACCTTCCATCAGGTAAATTTAGCTTTTTCACTTACTGGTTTC-TTATCCTGCTATTCAACTGTGGCTCTCAGGAAGCCTATCCAGGATGGACATCAGCGGTAATATGGTTTCTTGTTTTACATAGTGCCCAAAGGGAAATCCGTGAGAGACATCACTACAGTGTTGACTGTGTTGTAGCTATATATGTGGGTATTCTCCTATGGAGGACCACTAGTTTTATTTGGTCGGTAAAAGATCGATCTAAGATTCTCAAGTTGGAGCAGCTTGCCAAGATTGAAGGAAGACTGGTTCAAGCTGCCAAGGATGCTGATATTGAGAAGGTACGGGAGCTATTAAACCAGGTTGATAATTCTATTCAAGAAAAAAAACATACAAAATGGGCACTCTGGGGTTTTGCTACCTTTGTAATTGTTTTCTGCCTTGGCATTGGACTTCTAGCCTTTACTTGGACCACAGATGGATGACCATTAGATTAGAATTTTGCATTCGAAAACAACTTATT-------TGAGTTGGGTT-TTATACATTTAAAGTAATTTTTCCATACAAAGTTGTCTGGACTGGTTTGGTCTCATAATTATTTGGCCATTCTATGGATTTCTATGTTACAAAATTTAAGGAATCTAAAAATGGTAGTAAATTTTATAACAGAGCTTGA
>APA47
TCAACTGCAGCCATGTCAGATGATGGGGCATCATGGTTCAGCACTCTGAAGAGAGCTGGTGGTGGATGTAATGATCTTGTTTATAGTGGTCACATGCTTGTTGCTGTGCTTACAGCAATGGCCTGGACAGTATGCCTTGATCTTTAGCTTCCTTGCATTATTCAGTTTGATCTTTATTGCTCGCTGGCAGTATAATAATATGCTTTAACTGTTTCTTGCAGGAAGCATACCCAGGGTGGACTTCTGCGGGAATCTGGTTTCTGGTGTTGCATAGTGCCCAAAGAGAAATACGTGAGAGACATCACTACAGTGTTGATTGTGTTGCTGCCATCTATGTGGGGATTCTGCTATGGAGGACCACTGGTTTTATTTGGTCTGCAAAGGATATATCTAAAACATTAAAATTAAAGCGGCTTGCTCAGATTGAAGGACGGCTGGTTCAGGCTGCAAAAGATGCTGATCTAGAGAAGATACGAGAGCTGTTAAGACAAGTTGATGACCCGATTCAAAGCCAAAAGCCTACAAAACGGGCACTTTGGGGATTTGCTACATTTGTCATAATTTCCTCTCTTGGCATTGGACTTTTAGCCTTTACTTGGACTGCAGATGGATGAAC------AAGAAATTTTGTTTTTCGGCATAACTTATTCTTCAGTTGATTTGAATTTCTTACATTTTATTGTACTTTTTACA-CACATTTCATCTGAAGCTTTATTGATTTGTGATCACTAATTTATTCTGCTGATCTATATTCTTGATATCCTACATACTGCTGATGTAATGGTAGCGATGTTTACACTACTAGA
>AS57
----------------------------------------------------GAACTGGTGGTGGATGCAACGATCTTATTTATAGTGGTCACATGCTTGTTGCCGTACTTACAGCAATGGCCTGGACGGTAAGTCTTTGACTTGAGCATCCTTCCATTTCCCAGTTAGAACTTTTTTGTCTTAAAGTTGCTTATGATAATGCTCTAACTGTTGCTTGCAGGAAGCATATCCAGGTTGGACATCAGCAGGAATATGGCTTTTAGTACTGCATAGTACCCAAAGGGAAATACGTGAGAGACATCACTATAGCGTCGATTGTGTTGTGGCTATATATGTGGGGATTCTGTTATGGAGGACTATCAGTTTTTTTTGGTCTGCAAAGGATCAATCTAAAACATTGAGATTAGAGCAACTTGCTCAAATTGAAGGAAGGTTGGTTCAGGCAGCCAAAGATGCTGATCTAGAGAAGGTACGAGAGATGTTAAATGAAATAAATAATCCTATTCAAGGCCAAAATCCAACAAAACGAGCCCTTTGGGGGTTTGCTACCTTTGTCATAATTTTCTCACTTGGCATTGGACTTTTAGCCTTTACTTTAACTGCAGATGGATAACTGTTCCACGTAGATTTTGTTTTTGAAAATAGCTTATTCTTCTTTTGAATTGTTT--TGCCCAGCTTATTGTACTCCTTTGACAAGGAATTGTCCCAAGTCTT---------------------------------------------------------------------------------------------
>ASA51
--------------------------------------------------------------------------------------------------------------------------------------------TCTTTAGCTTCCTTACATTATTCAGTATGATCTTTATTGCTGGCTGGCGGTATAACGAT--GCTTTAACTGTTCCTTGCAGGAAGCATATCCGGGGTGGACATCTGCAGGAATCTGGTTTCTGGTATTGCATAGTGCCCAAAGAGAAATACGTGAGAGACATCACTATAGTGTTGATTGTGTTGCTGCCATCTATGTGGGGATTCTGCTATGGAGGACCACTGGTTTTCTTTGGTCTGCAAAGGATGTATCAAAAACCTTGAAATTAAAGCGGCTTGCTCAGATTGAAGGACGGCTGGTTCAGGCTGCAAAAGATGCTGATCTAGAGAAGATCCGAGAGCTGTTAAAACAAGTTAATGACCCCATTCAAAGCCAAAAGCCTACAAAACGGACACTTTGGGGGTTTGCTACATTTGTCATAATTTTCTCTCTTGGCATTGGACTTCTAGCCTTTACTTGGACTGCAGATGGATGAAC------AAGAGATTTTGTTTTTCAGCATAACTTATTTTTCAGCGGATTTGAGTTTCTTCCATTTTAT-------------------------------------------------------------------------------------------------------------------------------
>CB35
ACAATTCAATCGACATCA------GAGACATCATGGTTCAACACTCTGAAGAGAGCTGGTGGTGGTTGCAACGATCTTGTTTACAGTGGTCATATGCTTGTTGCGGTGCTTACAGCGATGGCCTGGACGGTATGTTTTGATCTTTTGCTACCTTCCATCAGGTAAATTTAGCCTTTTCACTTACTGGGTTC-TTATCATGATATTCAACTGTGGCTCCCAGGAAGCCTATCCAGGCTGGACATCAGCAGTAATATGGTTTCTAGTTTTACATAGTGCCCAAAGGGAAATCCGGGAGAGGCATCACTACAGCGTTGACTGTGTTGTTGCTATATATGTGGGTATTCTTCTATGGAGGACCACAAGTTTCATTTGGTCTGCAAAAGATCGATCTAAGATGGTCAAGTTGGAGCAGCTTGCCAAGATTGAAGGAAGACTGGTTCAAGCTGCCAAGGATGCTGATATCGAGAAGGTACGGGAGCTATTAAACCAGGTTGATAATCCTATTCAAGACAGAAAACATACAAAATGGGCACTTTGGGGTTTTGCTACCTTTGTAATTGTTTTCTGCCTTGGCATTGGACTTCTAGCCTTTACTTGGACTGCAGATGGATGACCATTAGATTGGAATTTTGCATTCTAACACAACTTAATCTTCGCTTGAGATGGGTT-TTATGCATTTAAAG-AAATTTTCGATACAAAGTTGTCCGG------------------------------------------T--------------------------------------------------------
>CD18
--------------------------------------------------------------------------------------------------------------------------------------------------------------------------------------------TGCATAAGATCATGCTCTAACTGTTGCTTGCAGGAAGCATACCCAGGCTGGACGTCGGCAGGAATATGGTTTCTAGTACTGCATAGCACGCAAAGGGAAATACGTGAGAGACATCACTATAGTGTTGATTGTATTGTGGCTATATATGTGGGGATTTTGTTATGGAGGACTATCAATCTTTTTTGGTCTGCAAAGGATCAATCTAAAACATTTAGATTAGAGCAACTTGCTCAAATAGAAGGAAGGTTGGTTCAGGCAGCTAAAGATGCTGATCTAGAGAAGGTACGGGAGATGTTATATGAATTGAATAATCCTGTTCAAGGTCAAAATCCGACAAAACGAGCCCTTTGGGGATTTGCTGCCGTTGTCATAATTTTCTCACTTGGCATTGGACTTTTAGCCTTTACCTTAACTGCAGATGGATGACTGCTCCATTTAGATTTTGTTTTTG-AGTTGTTTTGCGATT----------------TGCCATGTTAATTGTACCCTTTCAACATGGAATCATCCTAAGATTTTTCAACCGA--GTGACTAATTTATT--------------------------------------------------------------------
>CDE34
ACAATTCAATCGACATCA------GAGACATCATGGTTCAACACTCTGAAGAGAGCTGGTGGTGGTTGCAACGATCTTGTTTACAGTGGTCATATGCTTGTTGCGGTGCTTACAGCGATGGCCTGGACGGTATGTTTTGATCTTTTGCTACCTTCCATCAGGTAAATTTAGCCTTTTCACTTACTGGGTTC-TTATCATGATATTCAACTGTGGCTCCCAGGAAGCCTATCCAGGCTGGACATCAGCAGTAATATGGTTTCTAGTTTTACATAGTGCCCAAAGGGAAATCCGGGAGAGGCATCACTACAGCGTTGACTGTGTTGTTGCTATATATGTGGGTATTCTTCTATGGAGGACCACAAGTTTCATTTGGTCTGCAAAAGATCGATCTAAGATGGTCAAGTTGGAGCAGCTTGCCAAGATTGAAGGAAGACTGGTTCAAGCTGCCAAGGATGCTGATATCGAGAAGGTACGGGAGCTATTAAACCAGGTTGATAATCCTATTCAAGACAGAAAACATACAAAATGGGCACTTTGGGGTTTTGCTACCTTTGTAATTGTTTTCTGCCTTGGCATTGGACTTCTAGCCTTTACTTGGACTGCAGATGGATGACCATTAGATTGGAATTTTGCATTCTAAAACAACTTAATCTTCGCTTGAGATGGGTT-TTATAAATTTAAAG-AAATTTTCGATACAAAGTTGTCCGGTCTGGTTTGATCTCATAATTACCT--------------GATCATTCT----------------------------------------------------
>CF38
TCAAGCGCATCCATGTCAGATGATGGGGCATCATGGTTCAGCACGCTGAAGAGAGCCGGTGGTGGATGCAATGATCTTGTTTATAGTGGTCACATGCTTGTTGCTGTACTTACAGCAATGGCCTGGACGGTA------TGACTTGAGCCACCTTCCATTACTCAGTTAGAGCTTT-TTTCCCTCAGGTTACTTATTATAATGTTTTAGCTGTTGCTTACAGGAAGCATACCCAGGTTGGACGTCGGCGGGAATATGGCTTCTAGTATTGCATAGTGCGCAAAGGGAAATACGTGAGAGACATCACTACAGTGTTGATTGTGTTGCAGCTATATATGTGGGAATTCTGCTATGGAGGACCACTGGTTTTATTTGGTCTGCGAAAGATCAATCTAAAAAATTGAAACTAGAGCGGCTTTCCCAGATTGAAGGAAGGCTGGTTCAGGCTGCCAAGGATGCTGATCTAGAGAAGGTACGAGAGTTGTTAAATGAAGTTAATAAGCCTATTCAAGGCCAAAATCCTACAAAGCGCACACTTTGGGGGTTTGCAACGTTTGTCATAATTTTCTCACTTGGCATTGGACTTCTAGCCTTTACTTTGACTGCAGATGGATGACCTTTCATGCAGATTTTGTTTTTTTTTTTGAAAATAACATTCTTTTTAATTGTTT--CACCCATCATATTATACCTTTTTGACGTCAAGTCATCTGAAGATTTATCAATATGTGATGACTAGTTTATTTTACGGATCTCTGTGCTTGATATCTTGGGCACCGTTGGCAGTAAACCTTTTAACGATAGGGATGTTCG
>CH19
----------------------------------------------------------------GCTGCAATGATCTTATTTATAGTGGTCACATGCTTGTTGCCGTACTTACAGCAATGGCCTGGACAGTATGTCTTTTTCTTGAGCATCCTTCCATTACCCAGTTCAAATTTTTTTGTGTT---GTTGCATAAGATCATGCTCTAACTGTTTCTTGCAGGAAGCATACCCAGGCTGGACGTCGGCAGGAATATGGTTTCTAGTACTGCATAGCACGCAAAGGGAAATACGTGAGAGACATCACTATAGTGTTGATTGTATTGTGGCTATATATGTGGGGATTTTGTTATGGAGGACTATCAATCTTTTTTGGTCTGCAAAGGATCAATCTAAAACATTGAGATTAGAGCAACTTGCTCAAATAGAAGGAAGGTTGGTTCAGGCAGCTAAAGATGCTGATCTAGACAAGGTACGGGAGATGTTATATGAATTGAATAATCCTGTTCAAGGTCAAAATCCTACAAAACAAGCCCTTTGGGGGTTTGCTGCCATTGTCATAATTTTCTCACTTGGCATTGGACTTTTAGCCTTTACTTTAACTGCAGATGGATGACTGTTCCATTTAGATTTTATTCTTG-AGTTGTTTTGCGGAT----------------TGCCATGTTAATTGTACCCTTTCAACATGGAATCAATTAAGATTTTTCAACT-------GAAAAATTTATTTTTTAAATCTCTATGCTTGATATCCCAGGCCTTCTTGACAGAAAAGCTTAC-----------------
>CHA37
TCAAGCGCATCCATGTCAGATGATGGGGCATCATGGTTCAGCACGCTGAAGAGAGCCGGTGGTGGATGCAATGATCTTGTTTATAGTGGTCACATGCTTGTTGCTGTACTTACAGCAATGGCCTGGACGGTA------TGACTTGAGCCACCTTCTATTACTCAGTTAGAGCTTT-TTTCCCTCAGGTTACTTATTATAATGTTTTAGCTGTTGCTTACAGGAAGCATACCCAGGTTGGACGTCGGCGGGAATATGGCTTCTAGTATTGCATAGTGCGCAAAGGGAAATACGTGAGAGACATCACTACAGTGTTGATTGTGTTGCAGCTATATATGTGGGAATTCTGCTATGGAGGACCACTGGTTTTATTTGGTCTGCGAAAGATCAATCTAAAAAATTGAAACTAGAGCGGCTTTCCCAGATTGAAGGAAGGCTGGTTCAGGCTGCCAAGGATGCTGATCTAGAGAAGGTACGAGAGTTGTTAAATGAAGTTAATAAGCCTATTCAAGGCCAAAATCCTACAAAGCGCACACTTTGGGGGTTTGCAACGTTTGTCATAATTTTCTCACTTGGCATTGGACTTCTAGCCTTTACTTTGACTGCAGATGGATGACCTTTCATGCAGATTTTGTTTTTTTTTTTGAAAATAACATTCTTTTTAATTGTTT--CACCCATCATATTATACCTTTTTGACGTCAAGTCATCTGAAGATTTATCAATATGTGATGACTAGTTTATTTTACGGA-------------------------------------------------------------
>CJ24
TCGAGTGCAGCACTGTCAGATGATGGTACATCATGGTTCAGCACTCTTAAGAGAACTGGTGGTGGCTGCAATGATCTTATTTATAGTGGTCACATGCTTGTTGCCGTACTTACAGCAATGGCCTGGACAGTATGTCTTTGTCTTGAGCATCCTTCCATTACCCAGTTTGAACTT-----TCTTAAAGTTGCTTATGATCATGCTCAAACTGTTGCTTGCAGGAAGCATACCCAGGTTGGACGTCGGCAGGAATATGGTTTCTAGTACTGCATAGCGCCCAAAGGGAAATACGCGAGAGACATCACTATAGTGTTGATTGTGTTGTGGCTATATATGTGGGTATTTTGTTATGGAGGACTATCAATCTTTTTTGGTCCTCAAAGGATCGATCGAAAACATTGAGATTAGAGCAACTTGCTCAAATTGAAGGAAGGTTGGTTCAGGCAGCTAAAGATGCTGATCTAGAGAAGGTACGAGAGATGTTAAATGAATTAAATAATCCTATTCAAGGCCATAATCCAGCAAAACGAGTCCTTTGGGGATTTGCTACCGTTGTCATAATTTTCTCACTTGGCATTGGACTTTTAGCCTTTACGTTAACCGCAGATGGATGACTGTTCCATATAGATTTTGTTTTTTAAAATAGCTTATTCTTCTTTTGAATTGTTTTGTGCCCTGCTTATTGTACCCTTTCGACATGGAATCATCATAAGTTATTTCAACTTATGGTGACTAATTTATTTT-AAAATCTCTATGCTTGATATCCCACGTCTGCTTGCCAGCAAACCTTTCAATGGTAGGAATTTTCA
>CK7
------------------------GGAACATCATGGTTCAGCACTCTTAAGAGAACTGGTGGTGGATGCAATGATCTTATTTATAGTGGTCACATGCTTGTTGCTGTACTTACAGCAATGGCCTGGACAGTATGTCTTTGACTTGAGCATCCTTCCATTACCCAGTTTGAACTTCTCTGTGTTAAAGTTGCTTATGATAATGCTCTAACTGTTGCTTGCAGGAAGCATACCCAGGTTGGACATCAGCAGGAATATGGTTTCTAGTACTGCATAGTACCCAAAGGGAAATACGTGAGAGACATCACTATAGTGTTGATTGTGTTGTGGCTATATATGTGGGGATTCTGTTATGGAGGACTATTGGTTTATTTTGGTCCACAAAGGATCAATCTAAAACATTGAGATTAGAGAAACTTGCTCAAATTGAAGGAAGGTTGGTTCAGGCAGCCAAAGATGCTGATCTAGAAAGGGTACGAGAGATGTTAAATGAATTAAATAACCCTATTCAAGGCCAAAATCCTACAAAACGAGCCCTTTGGGGGTTTGCTACCTTTGTCATAATTTTCTCACTTGGCATTGGACTTTTAGCCTTTACTTTAACTGCAGATGGATGACTGTTCCATATAGATTTTGTATTTGAAAATAGCTTGTTCTTCTTTTGAATTGTTT--TGCCCAGCTGATTGTACCCTGTTGACATGGAATCATTTGAAGTTTTTTCAATGTATGATGACTCAGTTATTTTAAAAATCTCTATGCTTGATATACCAGGCCTGCTTGCCGGCAAACCTTAT-----------------
>CL6
------------------------GGAACATCATGGTTCAGCACTCTTAAGAGAACTGGTGGTGGATGCAATGATCTTATTTATAGTGGTCACATGCTTGTTGCTGTACTTACAGCAATGGCCTGGACAGTATGTCTTTGACTTGAGCATCCTTCCATTACCCAGTTTGAACTTCTTTGTGTTAAAGTTGCTTATGATAATGCTCTAACTGTTGCTTGCAGGAAGCATACCCAGGTTGGACATCAGCAGGAATATGGTTTCTAGTACTGCATAGTACCCAAAGGGAAATACGTGAGAGACATCACTATAGTGTTGATTGTGTTGTGGCTATATATGTGGGGATTCTGTTATGGAGGACTATTGGTTTATTTTGGTCCACAAAGGATCAATCTAAAACATTGAGATTAGAGAAACTTGCTCAAATTGAAGGAAGGTTGGTTCAGGCAGCCAAAGATGCTGATCTAGGAAGGGTACGAGAGATGTTAAATGAATTAAATAACCCTATTCAAGGCCAAAATCCTACAAAACGAGCCCTTTGGGGGTTTGCTACCTTTGTCATAATTTTCTCACTTGGCATTGGACTTTTAGCCTTTACTTTAACTGCAGATGGATGACTGTTCCATATAGATTTTGTATTTGAAAATAGCTTATTCTTCTTTTGAATTGTTT--TGCCCAGCTGATTGTACCCTGTTGACATGGAATCATCTGAAGTTTTTTCAACGAATGATGACTAAGTTATTTTAAAAATCTCTATGCTTGATATACCAGGCCTGCTTGCCGGCAAACCTTATAATGGTAGGTATTTTCA
>CM9
TCAATTGCAGCGCTGTCAGGTGATGGTACATCATGGTTCAGCACTCTTAAGAGAACTGGCGGCGGCTGCAATGATCTTATTTATAGCGGGCACATGCTTGTTGCCGTACTTACTGCAATGGCCTGGACAGTATGTCTTTGACTTGAGCATCCTTCCACTGCCCAGTTTGAACTTTTTTGTCTTCAAGTTGTTTATGATCGTGCTCTAACCGTTGCTTGCAGGAAGCATATCCAGGCTGGACGTCGGCAGGAATTTGGTTTCTAGTACTGCATAGCACCCAAAGGGAAATACGTGAGAGACATCACTATAGTGTTGATTGTGTTGTCGCCTTATATGTGGGGATTTTATTATGGAGGGCCATCAATCTTTTTTGGTCCACAAAGGATCAATCTAAAACATTGAGATTAGAGAAACTTGCTCAAATCGAAGGAAGGCTGGTTAAGGCAGCTAAAGATGCTGATATAGAGACCATAAGAGGGATGTTGAATGAATTGAATAATCCTGCTCAAGGTCAAAATCCAACAAAACGAGCCCTCTGGGGGTTTGCTGCCGTTGTCATAATTTTCTCACTTGGCATTGGACTTTTAGCCTTTACTTTAACTGCAGATGGATGACTGATCCATACAAATTTTGTTTTTGAAAATGGCTTATTTGTCTTTGAATTTTTTTGTTGCACAGCTGATTGTAATCTTTTGACGTGGAATGATCCTAAGTTTTTCCAACTCATGCCGAGCAATTTATTTTTTAAACCTCAATTCTTGATATTGCAGGCCTATTTAACCTAAACCCTTTTAGTCGTAGGAATTTGAG
>CO8
----------------------------------------------CACATGCTTGTTGCCGTACTTACTGCAATGGCCTGGACAGTATGTCTTTGACTTG-----AGCATCCTTCCACTGCCCAGTTTTAA------TTTTTTGTCTTCGAGTTGTTGATTATGTTTGAGCTTTTTTGTCTTCAAGTTGTTTATGATCATGCTCTAACCGTTGCTTGCAGGAAGCATATCCAGGCTGGACGTCGGCAGGAATTTGGTTTCTAGTACTGCATAGCACCCAAAGGGAAATACGTGAGAGACATCACTACAGTGTTGATTGTGTTGTCGCCATATATGTGGGGATTTTATTATGGAGGGCCATCAATCTTTTTTGGTCCACAAAGGATCAATCTAAAACATTGAGATTAGAGAAACTTGCTCAAATCGAAGGAAGGCTGGTTAAGGCAGCTAAAGATGCTGATATAGAGACCATAAGAGGGATGTTGAATGAATTGAATAATACTGCTCAAGGTCAAAATCCAACAAAACGAGCCCTCTTGGGGTTCGCTGCCGTTGTCATAATTTTCTCACTTGGCATTGGACTTTTAGCCTTTACTTTAACTGCAGATGGATGACTGATCCATACAAATTTTGTTTTTGAAAATAGCTTATTTGTTTTTGATTTTTTTTTGTGCCCAGCTGATTGTACCCTTTTGACGTGGAATGATCGTAAGTTTTTCCAACTCATGGCGACCAAATTATTTTTTAAACCTCAATTCTTGATATCGCAGGCCTATTTAACCTAAAAACTTACAGTGGTAGGAATTTGAG
>CP16
TCAAGTGCAGTATTGTCAGGTGATGGTACATCATGGTTTAGCACTCTTAAGAGAACTGGTGGTGGCTGCAATGATCTTATTTATAGTGGTCACATGCTTGTTGCCGTACTTACAGCAATGGCCTGGACAGTATGTCTTTGTCTTGAGCATCCTTCTATTACCTAGTTTGAACTTTTTTGTCTTGAAGTTGCTTATGATCGTGCTCTAACTGTTGTTTGCAGGAAGCATACCCAGGCTGGACGTCAGCAGGAATATGGTTTCTAGTACTGCATAGCACCCAAAGGGAAATACGTGAGAGACATCACTATAGTGTTGATTGTGTTGTGGCTATATATGTGGGGATTTTGTTATGGAGGACTATCAACCTTTTTTGGTCCACAAAGGATCAATCTAAAACATTGAGATTAGAGCAACTTGCTCAAATTGAAGGAAGGTTGGTTCAGGCAGCTAAAGATGCTGATCTAGAGAAGGTACGGGAGATGTTATATGAATTGAATAATCCTGTTCAAGGCCAAAATCCAACAAAACGAGCCCTTTGGGGGTTTGCCGCCATTGTCATAATTTTCTCACTTGGCATTGGACTTTTAGCCTTCACTTTAACTGCAGATGGATGACTGTTCCATATAGATTTTGTTTTTG-AATTGTTTTGCGGTT----------------TGCCCAGCTTATTGTACCCTTTCAACATGGAATCATCCTATGTTTTTTCAACTCATGGTGACTAATTTATTTT-TAAATCTCTATGCTTGATATCCCAGGCCTTCTTGACAGAAAACCTTACAGTGGTGGGAATTTTCA
>CP161
TCAAGTGCAGTATTGTCAGGTGATGGTACATCATGGTTTAGCACTCTTAAGAGAACTGGTGGTGGCTGCAATGATCTTATTTATAGTGGTCACATGCTTGTTGCCGTACTTACAGCAATGGCCTGGACAGTATGTCTTTGTCTTGAGCATCCTTCTATTACCTAGTTTGAACTTTTTTGTCTTGAAGTTGCTTATGATCGTGCTCTAACTGTTGTTTGCAGGAAGCATACCCAGGCTGGACGTCAGCAGGAATATGGTTTCTAGTACTGCATAGCACCCAAAGGGAAATACGTGAGAGACATCACTATAGTGTTGATTGTGTTGTGGCTATATATGTGGGGATTTTGTTATGGAGGACTATCAACCTTTTTTGGTCCACAAAGGATCAATCTAAAACATTGAGATTAGAGCAACTTGCTCAAATTGAAGGAAGGTTGGTTCAGGCAGCTAAAGATGCTGATCTAGAGAAGGTACGGGAGATGTTATATGAATTGAATAATCCTGTTCAAGGCCAAAATCCAACAAAACGAGCCCTTTGGGGGTTTGCCGCCATTGTCATAATTTTCTCACTTGGCATTGGACTTTTAGCCTTCACTTTAACTGCAGATGGATGACTGTTCCATATAGATTTTGTTTTTG-AATTGTTTTGCGGTT----------------TGCCCAGCTTATTGTACCCTTTCAACATGGAATCATCCTATGTTTTTTCAACTCATGGTGACTAATTTATTTT-TAAATCTCTATGCTTGATATCCCAGGCCTTCTTGACAGAAAACCTTACAGTGGTGGGAATTTTCA
>CR44
------CCATCTATGTCTGAAAAAGATACATCATGGTTCAACACTCTGAAGAGAGCTGGGGGTGGTTGCAATGACCTTGTTTACAGTGGTCACATGTTGGTTGCTGTGCTTACAGCAATGGCCTGGACGGTATGTTATGATCTGAAATTGCATCCCATCTCATAATTCAGA-TTTATATTTTACTGGTTGC-TTATCCTGATGGTTGAGTGCTGCTCACAGGAAGCGTATTGGGGTTGGGCATCAGCGCTAATATGGTTTCTAGTATTACATAGTGCACAGCGGGAGATACGTGAAAGACATCATTATAGTGTGGATTGTGTTGTGGCCATCTATGTGGGGATTCTGCTGTGGAGGACCACTGGTTTTATTTGGTCTGCAAAAGATCGATCTAAAACTCTGAAATTAGAGTCTCTTGCCCGAATTGAAGGAAAACTACTGCAAGCTGCCAAGGATGCGGATGTGGAGAAAATAAGAGATCTTTTAAAAGAGGCTGATAATTCTAGCCAAGACCAAAGGCCTACAAAATGGGCACTATGGGGTTTTGCTACCTTTGTAATCATTTTCTCTCTTGGCATTGGACTTCTAGCCTTTACTTGGACTGCAGATGGATGACCACTAGATTAGCTTCTTGCAGTCAGACATAATTTTTTATTCCCATGAA--------TGATGCTTGTATCCATCTCACATTTCAAGAAATT---------------------------------------------------------------------------------------------------------
>CT15
TCAAGTGCAGCATTGTCAGGTGATGGTACATCATGGTTCAGCACTCTTAAGAGAACTGGTGGTGGCTGCAATGATCTTATTTATAGTGGTCACATGCTTGTTGCTGTACTTACAGCAATGGCCTGGACAGTATGCCTTTGTCTCGAGCATCCTTCTATTACCCAGTTTGAACTTTTTTGTCTTGAAGTTGCTTATGATCATGCTCTAACTTTTGCTTGCAGGAAGCGTACCCAGGCTGGACATCAGCAGGAATATGGTTTCTAGTACTGCATAGCACCCAAAGGGAAATACGTGAGAGACATCACTATAGTGTTGATTGTGTTGTGGCTATATATGTGGGGATTTTGTTATGGAGGACTATCAACCTTTTTTGGTCCACAAAGGATCAATCTAAAACATTGAGATTAGAGCAACTTGCTCAAATTGAAGGAAGGTTGGTTCAGGCAGCTAAAGATGCTGATCTAGAGAAGGTACGGGAGATGTTATATGAATTGAATAATCCCGTTCAAGTTCAAAATCCAACAAAACGAGCCCTTTGGGGGTTTGCCGCCATTGTCATAATTTTCTCACTTGGCATTGGACTTTTAGCCTTTACTTTAACTGCAGACGGATGACTGTCCCATATAGATTTTGTTTTTG-AATTGTTTTGCGGTT----------------TGCCCAGCTTATTGTACCCTTTCAACATGGAATCATCCTATGTTTTTTCAACTCGTGGTGACTAATTTATTTTTTAAATCTCTATGCTTGATATCCTAGGCCTTCTTGACAGAAAACCTTACAGTGATGGGAATTTTCA
>DA12
TCAAGTGCAGCACTGTCAGGCGATGGTACATCATGGTTCAGCACTCTTAAGAGAACTGGCGGTGGCTGCAATGATCTTATTTATAGCGGGCACATGCTTGTTGCTGTACTTACGGCAATGGCCTGGACAGTATGTCTTTGTCTTTAGCATCCTTCCACTTCCCAGTTTGAACTTTTTTGTCTTAAAGTTGTTTATGATCATGCTCTAAACGTTGCTTGCAGGAAGCATACCCAGGCTGGACTTCGGCAGGAATTTGGTTTCTAGTACTGCATAGCACCCAAAGGGAAATACGTGAGAGACATCACTATAGTGTTGATTGTGTTGTCGCCATATATGTGGGGATTTTATTATGGAGGACCATCAATCTTTTTTGGTCCACAAAGGATCAGTCTAAAACATTGAGATTAGAGAAACTTGCTCAAATTGAACGAAGGTTGGTTCAGGCAGCTAAAGATGCTGATATAGAGACCATGCGGGAGATGTTGAATGAATTGAATAATCCCGTTCAAGGTCAAAATCCAACAAAACGAGCCCTCTGGGGGTTCGCTGCCGTTGTCATAATTTTCTCACTTGGCATTGGACTTTTAGCCTTTACTTTAACTGCAGATGGATGACTGTTCCATACAAATTTTGTTTTTGAAAATAGCTTATTTGTTTTTGAATTTTTTTTGTGCCCAGCTGATTGTACCCTTTCGACATGGAATCATCCTAAGTTTTTCCAACTCATGGCGACTAATTTATTTTTTAAATCTCAATTCTTGATATCGCAGGCCTGTTTGACTTAAAACCTTACAGTGGTAGGAATTTTAA
>DB53
------------------------------------------------------------------------------------------------------GCTGTGCTTACAACAATGGCCTGGACAGTATGCCTTGATCTTTAGCTTCTTTAAATTATTCAGTTTAATCTTTATAACTGGTTGGCAGTATAACGATATTCTTTAACTGTTGCTTGCAGGAAGCCTACCGAGGGTGGACATCTGCCGGAATCTGGTTTCTGGTATTGCATAGTGCCCAAAGAGAAATACGTGAGAGACATCACTACAGTGTTGATTGTGTTGCTGCCATCTATGTGGGGATTCTGCTATGGAAGACCACTGGTTTTATTTGGTCTGCAAAGGATGTATCAAAAGCATTAAAATTAAAGCGGCTTGCTCAGATTGAAGGACAGCTGGTTCAGGCTGCAAAAGATGCTGATCTAGAGAAGATACGAGAGCTGTTAAGACAAGCTGATGACCCCATTCAAAGCCAAAAGCCTACAAAACGAGCACTTTGGGGATTTGCTACATTTGTCATAATTTTCTCTCTTGGCATTGGACTTTTAGCCTTTACTTGGACTGCAGATGGATGAGC------AAGAGATTTTGTTTTTCAGCATATCTTATTCTTCAGTTGATTTGAATTTCTTCCATTTTGTTGTACTTTTGACA-CACATTTCGTCTGAAGCTTTATTGATTTGTGATCACTAATTTATTGTACTGATTTATATTTTGGATATCCTACGTACTGCTGACTTAATGATAGGGATGTTTACACTACTCAA
>DC1
------------ATGTCAGATGATGGGGCATCATGGTTCAGCACTCTGAAGAGAGCTGGTGGTGGATGCAATGATCTTGTTTATAGCGGTCACATGCTTGTTGCTGTGCTTACAGCAATGGCCTGGACAGTGTGCCTTGATCTTTAGCTTCTTTAAATTATTCAGTTTAATCTTTATAACTGGTTGGCAGTATAACGATATTCTATAACTGTTGCTTGCAGGAAGCCTACCCAGGGTGGACATCTGCCGGAATCTGGTTTCTGGTATTGCATAGTGCCCAAAGAGAAATACGTGAGAGACATCACTACAGTGTTGATTGTGTTGCTGCCATCTATGTGGGGATTCTGCTATGGAAGACCACTGGTTTTATTTGGTCTGCAAAGGATGTATCAAAAGCCTTAAAATTAAAGCGGCTTGCTCAGATTGAAGGACAGCTGGTTCAGGCTGCAAAAGATGCTGATCTAGAGAAGATACGAGACCTGTTAAGACAAGCTGATGACCCCATTCAAAGCCAAAAGCCTACAAAACGAGCACTTTGGGGATTTGCTACATTTGTCATAATTTTCTCTCTTGGCATTGGACTTTTAGCCTTTACTTGGACTGCAGATGGATGAGC------AAGAGATTTTGTTTTTCAGCATATCTTATTCTTCAGTTGATTTGAATTTCTTCCATTTTATTGTACTTTTGACA-CACATTTCGTCTGAAGCTTTATTGATTTGTGATCACTAATTTATTGTGCTGATTTATATTTTGGATATCC-------------------------------------------
>DD1
TCAGCTGCAGCCATGTCAGATGATGGGGTATCATGGTTCAGCACTCTGAAGAGAGCTGGTGGTGGATGCAATGATCTCGTTTATAGTGGTCACATGCTTGTTGCTGTGCTTACAGCAATGGCCTGGACAGTATGCCTTGATCTTTAGCTTCCTTACATTATTCAG------TTTGATAACTGGCTGGCAATATAACGATATGCTTTACTTGTTACTTGCAGGAAGCATATCCAGGGTGGACATCTGCAGGAATCTGGTTTCTGGTATTGCATAGTGCCCAAAGAGAAATACGTGAGAGACATCACTACAGTGTTGATTGTGTTGCTTCCATCTATGTGGGGATTCTGCTATGGAGGACCACTGGTTTTATTTGGTCTGCAAAGGACGTATCAAAAACATTAAAATTAAAGCGGCTTGCTCAGATTGAAGGACAGCTGGTTCAGGCTGCAAAAGATGCTGATCTAGAGAAGATACGAGATCTGTTAAGACAAGCTGAT---CGAATTGAAAGCCAAAAGCCTACAAAACGGGCACTTTGGGGATTTGCTACATTTGTCATAATTTTCTCTCTTGGCATTGGACTTTTAGCCTTTACTTGGACTGCAGATGGATGAAC------AAGAGATTTTGTTTTCC-GCATAACTTATTTTTCAGTTGATTTGAATTTCTTCCATTTTATTGTACTTTTGACG-CACATTTCATCTGAAGCTTTATTGATTTGAGATCACTAATTTATTCTGCTGATCTATATTTTGGATATCCTACCTGCTGCTGACTTAATGGTAGGGATATTTACACTACTAGA
>DIM50
TCAGCTGCAGCCATGTCAGATGATGGGGCATCATGGTTCAGCACTCTGAAGAGAGCTGGTGGTGGATGCAATGATCTTGTTTATAGTGGTCACATGCTTGTTGCTGTGCTTACAGCAATGGCCTGGACAGTATGCCTTGATCTTTAGCTTCCTTACATTATTCAG------TTTGATCACTGGCTGGCAATATAACGATATGCTTTATCTGTTACTTGCAGGAAGCATACCCAGGGTGGACATCTGCAGGAATCTGGTTTCTGGTATTGCATAGTGCCCAAAGAGAAATACGTGAGAGACATCACTACAGTGTTGATTGTGTTGCTGCCATCTATGTGGGGATTCTGCTATGGAGGACCACTGGTTTTATTTGGTCTGCAAAGGATGTATCAAAAACATTAAAATTAAAGCGGCTTGCTCAGATTGAAGGACAGCTGGTTCAGGCTGCAAAAGATGCTGATCTAGAGAAGATACGAGATCTGTTAAGGCAAGCTGAT---CGAATTGAAAGCCAAAAGCCTACAAAACGGGCACTTTGGGGATTTGCTACATTTGTCATAATTTTCTCTCTTGGCATTGGACTTTTAGCCTTTACTTGGACTGCAGATGGATGAAC------AAGAGATTTTGTTTTCC-GCATAACTTATTCTTCAGTTGATTTGAATTTCTTCCATTTTATTGTACTTTTGACG-CACATTTTATCTGAAGCTTTATTGATTTGAGATCACTAATTTATTCTGCTGATCTATATTTTGGATATCCTACCTGCTGCTGGCTTAATGGTAGGGATATTTACACTACTAGA
>EN45
------------------------------------------------------------------------------------------------------------CTTACAGCAATGGCCTGGACAGTATGTGTATATCTTAAGTTGCATCCCATCTGGTAACTCTAT-TGTTTATTTTACTGGTTGC-TTTCCATGATGGTTGATTGCTGCTTGCAGGAAGCCTACCCGGGCTGGACGTCAGTGCTAATATGGTTTCTAGTATTGCATAGTGCACAACGGGAGATACGTGAGAGACATCACTATAGTGTGGATTGTGTTGTGGCCATCTATGTGGGGATTCTGCTGTGGAGGACTACACGTTTTATTTGGTCTGTGAAAGAACGATCTGAAATTTTGAAATTAGAGCATCTTGCCCACATTGAAGGGAAACTGGTTCAAGCTGCCAAGGATGCAGACATGGAGAAAGTAAGAGAGCTATTAAAAGAGGCTGATAATTCTAGGCAAGACCAGAAGCCTACAAAATGGGCATTATGGGGGTTTGCTACCTTCATAATCATTTTCTCTCTTGGCATTGGACTTCTAGCCTTTACTTGGACTGCGGATGGATGACCGCTGGATTG-----------------------------------------------------------------------------------------------------------------------------------------------------------------------------------------
>FC13
TCAAGTGCAGCACTGTCAGGCGATGGTACATCATGGTTCAGCACTCTTAAGAGAACTGGCGGTGGCTGCAATGATCTTATTTATAGTGGGCACATGCTTGTTGCTGTACTTACGGCAATGGCCTGGACAGTATGTCTTTGTCTTTAGCATCCTTCCACTTCCCAGTTTGAACTTTTTTGTCTTAAAGTTGTTTATGATCATGCTCTAAACGTTGCTTGCAGGAAGCATACCCAGGCTGGACGTCGGCAGGAATTTGGTTTCTAGTACTGCATAGCACCCAAAGGGAAATACGTGAGAGACATCACTATAGTGTTGATTGTGTTGTCGCCATATATGTGGGGATTTTATTATGGAGGACCATCAATCTTTTTTGGTACACAAAGGATCAGTCTAAAACATTGAGATTAGAGAAACTTGCTCAAATTGAACGAAGGTTGGTTCAGGCGGCTAAAGATGCTGATATAGAGACCATACGGGAGATGTTGAATGAATTGAATAATCCCGTTCAAGATCAAAATCCAACAAAACGAGTCCTCTGGGGGTTCGCTGCCGTTGTCATAATTTTCTCACTTGGCATTGGACTTTTAGCCTTTACATTAACTGCAGATGGATGACTGTCCCATACAAATTTTGTTTTTGAAAATAGCTTATTTATTTTTGAATTTTTTTTTTGCCCAGCTGGTTGTACCCTTTCGACATGGAATCATCCTAAGTTTTTCCAACTCATGGCGACTAATTTATTTTTTAAATCTCAATTCTTGATATCGCAGGCCTGTTTGACTTAAAACCTTACAGTGGTAGGAATTTTAA
>FTS1
----------------------ATGGGGCATCATGGTTCAGCACTCTGAAGAGAGCTGGTGGTGGATGCAATGATCTTGTTTATAGCGGTCACATGCTTGTTGCTGTGCTTACAGCAATGGCCTGGACAGTATGCCTTGATCTTTAGCTTCCGTAAATTATTCAGTTTAATCTTTATAACTGGTTGGCTGTGTAACGATATTCTTTAACTGTTGCTTGCAGGAAGCCTACCCAGGGTGGACATCTGCCGGAATCTGGTTTCTGGTATTTCATAGTGCCCAAAGAGAAATACGTGAGAGACATCACTACAGTGTTGATTGTGTTGCTGCCATCTATGTGGGGATTCTGCTATGGAAGACCACTGGTTTTATTTGGTCTGCAAAGGATGTATCAAAAACATTAAAATTAAAGCGGCTTGCTCAGATTGAAGGACAGCTGGTTCAGGCTGCAAAAGATGCTGATCTAGAGAAGATACGAGATCTGTTAAGACAAGCTGATGACCCCATTCAAAGCCAAAAGCCTACAAAACGAGCACTTTGGGGATTTGCTACATTTGTCATAATTTTCTCTCTTGGCATTGGACTTTTAGCCTTTACTTGGACTGCAGATGGATGAGC------AAGCGATTTTACTTTTCAGCATATCTTATTCTTCAGTTGATTTGAATTTCTTCCATTTTATTGTACTTTTGACA-CACATTTCGTCTGAAGCTTTATTGATTTGTGATCACTAATTTATTCTGTTGATCTATATTTTGGATCTCCTACGTACTACTGACTTAATGATAGGGATGTTTACACT------
>FTS2
TCAACTGCAGCCATGTCAGATGATGGGGCATCATGGTTCAGCACTCTGAAGAGAGCTGGTGGTGGATGCAATGATCTTGTTTATAGCGGTCACATGCTTGTTGCTGTGCTTACAGCAATGGCCTGGACAGTATGCCTTGATCTTTAGCTTCCGTAAATTATTCAGTTTAATCTTTATAACTGGTTGGCTGTGTAACGATA-TCTTTAACTGTTGCTTGCAGGAAGCCTACCCAGGGTGGACATCTGCCGGAATCTGGTTTCTGGTATTGCATAGTGCCCAAAGAGAAATACGTGAGAGACATCACTACAGTGTTGATTGTGTTGCTGCCATCTATGTGGGGATTCTGCTATGGAAGACCACTGGTTTTATTTGGTCTGCAAAGGATGTATCAAAAACATTAAAATTAAAGCAGCTTGCTCAGATTGAAGGACAGCTGGTTCAGGCTGCAAAAGATGCTGATCTAGAGAAGATACGAGATCTGTTAAGACAAGCTGATGACCCCATTCAAAGCCAAAAGCCTACAAAACGAGCACTTTGGGGATTTGCTACATTTGTCATAATTTTCTCTCTTGGCATTGGACTTTTAGCCTTTACTTGGACTGCAGATGGATGAGC------AAGCGATTTTACTTTTCAGCATATCTTATTCTTCAGTTGATTTGAATTTCTTCCATTTTATTGTACTTTTGACA-CACATTTCGTCTGAAGCTTTATTGATTTGTGATCACTAATTTATTCTGTTGATCTATATTTTGGATCTCCTACGTACTACTGACTTAATGATAGGGATGTTTACACTAATCAA
>GG1
ATAAGTCCATCTATGTCAGAAGAGGAGACGTCGTGGTTCAACACTCTGAAGAGAGCTGGTGGTGGTTGCAATGATCTTGTTTACAGTGGTCATATGTTGGTTGCTGTGCTTACAGCAATGGCGTGGACGGTATTTTGTAATCTTAAACTACATTCCATTTGACAATTCCAGATTTCTGTCTGACTGCTTGC-TTATTCTGAGTTTTGACTGCTGCTTCCAGGAAGCTTATCCAGGTTGGACGTCAGCGGTAATATGGTTTCTAGTATTGCATAGTGCGCAACGGGAGATACGTGAGAGACATCACTATAGTGTTGATTGTGTTGTGGCCATATATGTGGGGATTCTGCTGTGGAGGACCACGGGTTTTATTTGGTCTGCAAAAGATCGATCTAAAATGCTGAAATTAGAGAGGCTTGCCCGGATTGAAGGAAGGCTGGTTCAAGCTGCCAAGGATGCGGATGTTGAGAAGGTGAGAGAGCTATTAAAAGAGGCTGAAAATCCTTATCAGGACCAAAAGCCCACAAAGTGGGCACTTTGGGGTTTCGCTTCTTTTGTAATCATATTCTCTCTTGGCATTGGACTTCTAGCATTTACATGGACTGCAGATGGATGACCATTAGATTGGCATTTTGTAGTATGAAATAATTTATTATTCATTTGAATCAGAA--TCAGGCTTGTATCCATTTCACATCTTGAAAATGCTTTCTTATTTTTGTCTAAGCTACCTTGCTAACTTGTGATT--------G--------------------------------------------------------
>HB41
-----------------------------------------------------------------------C--CCTTATTGGACTACATCATTACTTTAATTTATTCCTGATGTTAACATTTTCAGTATTATTTACTATGTTAAAGCTCCGTTGGATTTTGGAGCCAGATATATGTTCACTATGGCTGTTACTTCTTAGGGTTTTGACTTTTGTCTCCACAATCCTTCCATCTGCAAGGCCATGGTGTGCTTCTG-----TTAGATTTGATGTTGCCCAAAGAGAAATACGTGAGAGACATCACTACAGTGTTGATTGTGTTGCTGCCATCTATGTGGGGATTCTGCTATGGAGGACCACTGGTTTTATTTGGTCTGCAAAGGATATATCAAAAACATTAAAATTAAAGCGGCTTGCTGAGATTGAAGGACGACTGGTTCAAGCTGCAAAAGATGCTGATCTAGAGAAGATACGAGATCTATTAAAACAAGTTAATGACCCCATTAAAAGTCAAAAGCCTTCAAAACGGGCACTTTGGGGATTTGCAACATTTGTCATAATTTTCTCTCTTGGCATTGGACTTCTAGCCTTTACTTGGACTGCAGATGGATGAAC------AAGAGATTTTGTATTTCATCACAGCTTATTCTTCAGTTGATTTGAGTTTCTTCGATTTTATTGTAGTTTTGAC--ACACATTCATCTGAAGCTTTATTGATTTGTGATCACAAATTTATTCTACTGATCTATATTCTTGATATCCTATGTATTGTTGACTTAGTGGTATGGATGCTTATACTGCTAGC
>JO20
TCAAGTGCATTGCTGTCAGGTGATGGTACATCATGGTTCAGCACTCTTAAGAGAACTGGTGGTGGCTGCAATGATCTTATTTATAGTGGTCACATGCTTGTTGCCGTACTTACAGCAATGGCCTGGACAGTATGTCTTTTTCTTGAGCATCCTTCCATTACCCAGTTCGAACTTTTTTGTGTTGAAGTTGCATAAGATCATGCTCTAACTGTTGCTTGCAGGAAGCATACCCAGGCTGGACATCGGCAGGAATATGGTTTCTAGTACTGCATAGCACGCAAAGGGAAATACGTGAGAGACATCACTATAGTGTTGATTGTATTGTGGCTATATATGTGGGGATTTTGTTATGGAGGACTATCAATCTTTTTTGGTCTGCAGAGGATCAATCTAAAACATTGAGATTAGAACAACTTGCTCAAATAGAAGGAAGGCTGGTTCAGGCAGCTAAAGATGCTGATCTAGAGAAGGTACGGGAGATGTTATATGAATTGAATAATCCTGTTCAAGGTCAAAATCCGACAAAACGAGCCCTTTGGGGGTTTGCCGCCATTGTCATAATTTTCTCACTTGGCATTGGACTTTTAGCCTTTACCTTAACTGCAGATGGATGACTGTTCCATTTAGATTTTGTTTTCG-AGTTGTTTTCCGGTT----------------TGCCACGTTAATTGTACCCTTTCAACATGGAATCATGCTAAGATTTTTCAACTGA--GTGACTAATTTATTTTTTAAATCTCTATGCTTGATATCCCAGGCCTTCTTGACAGAAAAGCTTACAGTGGTGGGAATTTGTA
>JU21
TCAAGTGCAGTGCTGTCAGGTGATGGTACATCATGGTTCAGCACTCTTAAGAGAACTGGTGGTGGCTGCAATGATCTTATTTATAGTGGTCACATGCTTGTTGCCGTACTTACAGCAATGGCCTGGACAGTATGTCTTTTTCTTGAGCATCCTTCCATTACCCAGTTCGAACTTTTTTGTGTTGAAGTTGCATAAGATCATGCTCTAACTGTTGCTTGCAGGAAGCATACCCAGGCTGGACATCGGCAGGAATATGGTTTCTAGTACTGCATAGCACGCAAAGGGAAATACGTGAGAGACATCACTATAGTGTTGATTGTATTGTGGCTATATATGTGGGGATTTTGTTATGGAGGACTATCAATCTTTTTTGGTCCGCAAAGGATCAATCTAAAACATTGAGATTAGAACAACTTGCTCAAATAGAAGGAAGGCTGGTTCAGGCAGCTAAAGATGCTGATCTAGAGAAGGTACGGGAGATGTTATATGAATTGAATAATCCTGTTCAAGGTCAAAATCCAACAAAACGAGCCCTTTGGGGGTTTGCCGCCATTGTCATAATTTTCTCACTTGGCATTGGACTTTTAGCCTTTACCTTAACTGCAGATGGATGACTGTTCCATTTAGATTTTGTTTTCG-AGTTGTTTTCCGGTT----------------TGTCACGTTAATTGTACCCTTTCAACATGGAATCATCCTAAGATTTTTCAACTGA--ATGACTAATTTATTTTTTAAATCTCTATGCTCGATATCCCAGGCCTTCTTGACAGAAAAGCTTACAGTGGTGGGAATTTGTA
>KE1
-------CATCGACATCAG---AGGAGACATCATGGTTCAACACTCTGAAGAGAGCTGGTGGTGGCTGCAATGATCTTGTTTACAGCGGTCATATGCTTGTTGCAGTGCTTACAGCAATGGCCTGGACGGTATGTGTTGATCTTTTGCCACCTTCCAGTAGGTAAATTTAGCTTTTTTACTTACTGTTTTC-TTATCATGCTATTCAACTGTGACTCTCAGGAAGCCTATCCAGGATGGACATCAGCAGTAATATGGTTTCTTGTTTTACATAGTGCCCAAAGGGAAATCCGTGAGAGACATCACTACAGTGTTGACTGTGTTGTAGCTATATACGTGGGTATTCTGCTATGGAGGACCACTAGTTTTATTTGGTCTGTAAAAGATCGATCTAAGATGCTCAAGTTGGAGCAGCTTGCCAAGATTGAAGGAAGGCTGGTTCAAGCTGCCAAGGATGCTGATATTGAGAAGGTACGAGAGTTATTAAACCAGGTTGATAATTCTATTCAAGACAAAAAGCATACAAAATGGGCACTCTGGGGTTTTGCTACCTTTGTAATTGTTTTCTGCCTTGGCATTGGACTTCTAGCCTTTACTTGGACCACAGATGGATGACCATTAGATTAGAATTTTGCATTTGAAAACAACTTATTCTTCAGTTGAGTTGGGTT-TTATACATTTAAAGTAATTTTTTGATACAAAGTTGTCTGGACTGGTTTGGTCTCATAATTATTTGGCCATTCTATGGATTTCTATGTCTTAA------AGGAATCCAAAAATGGTAGTAAATTTTATAACAGAGCTTGA
>LF2
------------------------------------TTCAGCACTCTGAAGAGAGCTGGTGGTGGATGCAATGATCTTGTTTATAGTGGTCACATGCTTGTTTCTGTGCTCACAGCAATGGCCTGGACAGTATGTCTTGATCTTTAGCTTCTTTACATAATTCAATTTGATCTTTCTTGCTGGCTGGCAGAATAATGAT--GCTCTAACTGTTGCTTGCAGGAAGCATACCCAGGGTGGACATCTGCAGGAATCTGGTTTCTGGTATTGCATAGTGCCCAAAGAGAAATACGTGAGAGACATCACTACAGTGTTGATTGTGTTGCTGCCATCTATGTGGGGATTCTGCTGTGGTGGACCACTGGTTTTATTTGGTCTGCAAAGGATACATCAAAAACATTGAAATTAAATCGGCTTGCTCAGATTGAAGGACGACTGGTTCAGGCTGCAAAAGATGCTGATCTAGAGAAGATCCGAGATCTGTTAAAACAAGTTAATGACCCCATTCAAAGCCAAAATCCTACAAAACGGGCACTTTGGGGGTTTGCTACATTTGTTATAATTTTCTCTCTTG---------------------------------------------------------------------------------------------------------------------------------------------------------------------------------------------------------------------------------------------
>MC0
TCAACTGCAGCCATGTCAAATGATGGGGCATCATGGTTCAGCACTCTGAAGAGAGCTGGTGGTGGATGCAATGATCTTGTTTATAGTGGGCACATGCTTGTTGCTGTGCTCACAGCAATGGCCTGGACAGTATGCCTTGATCTTTAGCTTCCTAAGATTATTTAGTTTGATCTTTATTGCTGGCTGGCAGTATAAAGAT--GCTCTAACTGTTGCCTGCAGGAAGCATACCCAGGGTGGACATCTGCAGGAATCTGGTTTCTGGTGTTGCATAGTGCTCAAAGAGAAATACGTGAGAGACATCACTATAGTGTTGATTGTGTTGCTGCCATCTATGTGGGGATTCTGCTATGGTGGACCACTGGTTTTATTTGGTCTGCAAAGGATATATCAAAAACATCAAAATTAAAGCGGCTTGCTCGGGTTGAAGGACAGCTGGTTCAAGCTGCAAAAGATGCTGATCTAGAGCAGATACGAGAGCTGTTAAATCAAGTTAATGACCCCATTCAACGCCAAAAGCCTACTAAACGGGCACTTTGGGGGTTTGCTACATTTGTCATAATTTTCTCCCTTGGCATTGGACTTCTAGCCTTTACTTGGACTGCAGATGGATGAAC------AAGAGATTTTGTATTTCATCATATCTTACTCTTGAGTTGATCTGAGTTTATTCCATTTTATTGTACTTTTGAC--AAACATTCATCTGCAGCTTTATTGATTTGTGATCACTGATGAACTCTCCTGATCTGTATTCTTAATATTCCAATTCCCAGTAC------------------------------
>MT0
TCAACTGCAGCCATGTCAGATGATGGGGCATCATGGTTCAGCACTCTCAAGAGAGCTGGTGGCGGATGCAATGATCTTGTTTATAGCGGTCACATGCTTGTTGCTGTGCTTACAGCAATGGCCTGGACAGTATGCCTTGATCTTTAGCTTCCTTAAATTCTTCAGTTTGATCTTTATTGCTGGCTGGCAGTATAATGAT--GCTGTAACTGTTGCTTGCAGGAAGCATACCCAGGCTGGACATCTGCAGGAATCTGGTTTCTGGTATTGCATAGTGCCCAAAGAGAAATACGTGAGAGACATCACTACAGTGTTGATTGTGTTGCTGCCATCTATGTGGGGATTCTGCTTTGGAGGACCACTGGTTTTATTTGGTCTGCAAAGGATACATCAAAAACATTAAAATTAAAGCGGCTTGCTCAGATTGAAAGACGGTTGGTTCAGGCTGCAAAAGATGCTGATCTAGAGAAGATACGAGAGCTGTTAAAACAAGTTGATGACCCCATTCAAAGCCAAAAGCCTACAAAACGAGCACTTTGGGGATTTGCTACATTTGTCATAATTTTCTCTCTTGGTATTGGACTTTTAGCTTTTACTTGGACTGCAGATGGATGAAC------AAGAGATTTTGTTTTTCAGCATAACTTATTCTTCAGTTGATTTGAATTTCTTCCATTTTATTGTACTTTTGACATACACATTCATCTCAAGCTTTATTGATTTGTGATCACTAATTTATTCTACTGATCTATATTCTTGATATCCTACATACTGCTGACTTAATGGTAGGGATTTTTACACT------
>NN48
TCAACTGCAGCCATGTCAGATGATGGGGCATCATGGTTCAGCACTCTGAAGAGAGCTGGTGGTGGATGCAATGATCTTGTTTATAGTGGTCACATGCTTGTTGCTGTGCTTACAGCAATGGCCTGGACAGTATGCCTTGATCTTTAGCTTCATTATATTATTCAGTTTGATCTTTATTACTGGCTGGCAGTATAACAATATGCTTCGACTGTTGCTTGCAGGAAGCATACCCAGGGTGGACATCTGCAGGAATGTGGTTTCTGGTATTGCATAGTGCCCAAAGAGAAATACGTGAGAGACATCACTACAGTGTTGATTGTGTTGCTTCCATCTATGTGGGGATTCTGCTATGGTGGTCCACTAGTTTTATTTGGTCTGCAAAGGATATATCAAAAACATTAAAATTAAATCGGCTTGCTCAGATTGAAGGACGGCTGGTTCAGGCTGCAAAAGATGCTGATCTAGAGAAGATACGAGAGCTGTTAAGACAAACCGATGACCCCATTCAAAGCCAAAAGCCTACAAAACGGGCACTTTGGGGATTTGCTACATTTGTCATAATTTTCTCTCTTGGCATTGGACTTTTAGCCTTTACTTGGACTGCAGATGGATGAAC------AAGAGATTTTGTTTTTCAGCATAAGTTATTCTTGAGTTGATTTGAATTTCTTCCATTTTATTGTACTTTTGACA-CACATTTCATCTGAAGCTTTATTTATTTGTGATCACTAATTTATTCTGTTGATCTATATTCGGGATATTCTACGTACTGCTGACTTAATGGTAG-------------------
>PA42
TCAACTGCAGCCATGTCAGACGATGGGGCATCGTGGTTCAGCACTCTGAAGAGAGCTGGTGGTGGATGCAATGATCTTGTTTATAGTGGTCACATGCTTGTTGCTGTGCTCACAGCAATGGCCTGGACAGTAAACCTTGATCTTTAGCTTCCTTACATTATTCAGTTTGTTCTTTATTGCTGTATGCAAGTATAACGAT--GCTCTAACTGTTGCTTGCAGGAAGCTTACCCTGGGTGGACATCTGCAGGAATTTGGTTTCTGGTATTGCATAGTGCCCAAAGAGAAATACGTGAGAGACATCACTATAGTGTTGATTGTGTTGCTGCCATCTATGTGGGTTTTTTGCTATGGAGGACCACTAGTTTTATTTGGTCTGCAAAGGATATATCAAAAACAGTAAAAGTAAAGCGGCTTGCTCAGATTGAAGGACGGCTGTTTCAGGCTGCAAAAGATGCTGATCTAGAGAAGATACGAGAGCTGCTAAAACAAGTTAATGATCCCATTCAAAGCCAAAAGCCTACAAAACGGACACTTTGGGGGTTTGCTACATTTGTCATAATTTTCTCTCTTGGCATTGGACTTCTAGCCTTTACTTGGACTGCAGATGGATGAAC------AAGAGATTTTGTTTTTCAGCAAAACTTCTTCTTCAGTTGATTTGAATTTCTTCAATTTTATTGTACTTTTTAC--ACACATTTATCTGAAGCTTTATTGATTTGTGATCACTAATTTATTCTACTGATCTATATTCTTGATATCCTTCGTGCTGCTGAAATAATGGTATCGATGCTTATACTTCTAGA
>PB33
--------ATCAACATCAG---ATGAAACATCATGGTTCAACACTCTGAAGAGAGCTGGTGGTGGTTGCAATGATCTTGTTTATAGTGGTCATATGCTTGTTGCGGTGCTTACAGCAATGGCCTGGACGGTATGTTTTGATCTTTTGCTACATTCCATCAGGAATATTTAGCAATTTCACTTACTGGTTTC-TTATCATGATATTCAACTGTGGTTCCCAGGAAGCCTATCCAGGCTGGACATCAGCAGTAATATGGTTTCTAGTTTTACATAGTGCCCAAAGGGAAATCCGTGAAAGACATCACTACAGTGTTGACTGTGTTGGAGCTATATATGTGGGTATTCTGCTATGGAGGACCACTAGTTTTATTTGGTCTGCAAAAGATCGATCTAAGAAGCTCAAGTTGGAGCGGCTTGCCAATGTTGAAGGCAGATTGGTTCAAGCTGCCAAGGATGCTGATATTGAGAAGGTGCGGGAGCTGCTAAGCCAGGTTGATCATCCTATTCAGGACAAAAAACATACGAAATGGGCACTTTGGGTTTTTGCTACCTTTGTAATTGTTTTCTGCCTTGGCATTGGACTTCTAGCCTTTACTTGGACTGCAGATGGATGACCATTAGATTAGAATTTTGCTATCTAAAATAACTTATTCTTCACTTGAATTGGGAT-TTAGACATTTAAAG-AAATTTTCGA--CAAAGTTGTTTGGGTTAGTTTGATCTCATAATTACTC--------------TTTCTGTGTTAC-------------------------------------------------
>PF1
TCAACTGCAGCCATGTCAGATGATGGGGCATCATGGTTCAGCACTCTGAAGAGAGCTGGTGGTGGATGCAATGATCTTGTTTATAGTGGTCACATGCTTGTTGCTGTGCTTACAGCAATGGCCTGGACAGTATGCCTTGATCTTTAGCTTCCTTACATTATTCAGTTTGATCTTTATTGCTGGCTGGCAGTATAACGATATGCTCTAACTGTTGCTTGCAGGAAGCATACCCAGGGTGGACATCTGCAGGAATCTGGTTTCTGGTATTGCATAGTGCCCAAAGAGAAATACGTGAGAGACATCACTACAGTGTTGATTGTGTTGCTGCCATCTATGTGGGGATTCTACTATGGAGGACCACTGGTTTTATTTGGTCTGCAAAGGACCTATCAAAAACATTAAAATTAAAGCGGCTTGCTCAGATTGAAGGACGGCTGGTTCAGGCTGCAAAAGATGCTGATCTAGAGAAGATACGAGAGCTGTTAAGACAAGCTGATGACCCCATTCAAAGCCAGAAACCTACAAAACGGGCACTTTGGGGATTTGCTACATTTATCATAATTTTCTCTCTTGGCATTGGACTTTTAGCCTTTACTTGGACTGCAGATGGATGAAC------AATAGATTTTGTTTTTCAGCATAACTTATTCTTCAGTTGATTTGAATTTCTTTCATTTTATTGTACTTTTTGACACACATTTTATCTGAAGCTTTATTGATTTGTGATCACTAATTTATTGAATATTATTATTCTATCATTTTTTTACAGCTATAAAATTATCCTTAAAAAAACTTTGTAAAACAAGC
>PFM1
TCAACTGCAGCCCTGTCAGACGATGGGGCATCATGGTTCAGCACTCTGAAGAGAGCTGGTGGTGGATGCAATGATCTTGTTTATAGTGGTCACATGCTTGTTGCCGTGCTCACAGCAATGGCCTGGACAGTAAGCCTCGATCTTTAGCTTCCTTACATTATTCAGTATGATCTTTATTGCTGGCTGGCGGTATAACGAT--GCTTTAACTGTTCCTTGCAGGAAGCATATCCGGGGTGGACATCTGCAGGAATCTGGTTTCTGGTATTGCATAGTGCCCAAAGAGAAATACGTGAGAGACATCACTATAGTGTTGATTGTGTTGCTGCCATCTATGTGGGGATTCTGCTATGGAGGACCACTGGTTTTCTTTGGTCTGCAAAGGATGTATCAAAAACCTTGAAATTAAAGCGGCTTGCTCAGATTGAAGGACGGCTGGTTCAGGCTGCAAAAGATGCTGATCTAGAGAAGATCCGAGAGCTGTTAAAACAAGTTAATGACCCCATTCAAAGCCAAAAGCCTACAAAACGGACACTTTGGGGGTTTGCTACATTTGTCATAATTTTCTCTCTTGGCATTGGACTTCTAGCCTTTACTTGGACTGCAGATGGATGAAC------AAGAGATTTTGTTTTTCAGCATAACTTATTTTTCAGCGGATTTGAGTTTCTTCCATTTTATTGTACTTTTGAG--ACACAGTTATCTGAAGC------------------------------------------------------------------------------------------------
>PG28
ACAAGTCCATCGACATCAG---AGGAAACATCATGGTTCAACACTTTGAAGAGAGCTGGTGGTGGTTGCAACGATCTTGTTTACAGTGGTCATATGCTTGTTGCAGTGCTTACAGCAATGGCCTGGACGGTATGTTTTGATCTTTCACTACCTTCCTTCAGGTAAATTTAGCAATTTCACTTACTGGTTTC-TTATCATGATATTCAACTGTGGCTCCCAGGAGGCCTATCCAGGGTGGACATCAGCAGTAATATGGTTTCTAGTTTTACATAGTGCCCAAAGGGAAATCCGTGAGAGACATCACTACAGTGTTGACTGTGTTGTAGCTATATATGTGGGTATTCTGCTATGGAGGACCACTAGTTTTATTTGGTCTGCAAAAGATCGATCTAAGACACTCAAGTTGGCACAGCTTGCCAAGATTGAAGGAAGACTGGTTCAAGCTGCCAAGGATGCTGATATTGAGAAGGTGCGGGAGCTATTAAACCAGGTTGATAATCCTATTCAAGACAAAAAACATACAAAATGGGCACTTTGGGGGTTTGCTACCTTTGTAATTGTTTTCTGCCTTGGCATTGGACTTCTAGCCTTTACATGGACTGCAGATGGATGACCATTAGATTAGAATTTTGCATTCTAAAATAACTTATTCTTCACTTGAATTGGGAT-TTATACATTTAAAG-AATTTTTCGATGCAAAGTTGTTTGGACTGGTTTGATCTCATAATTATTTGGTCACTCTATGGATTTTTATGTTACAAAATTTAAGAAGGTTAAAGAGGATGACTAATTTGACCCCATAAATAGC
>PH2
TCAACTGCAGCCATGTCAGATGATGGGGCATCATGGTTCAGCACTCTGAAGAGAGCTGGTGGTGGATGCAATGATCTTGTTTATAGTGGTCACATGCTTGTTGCTGTGCTTACAGCAATGGCCTGGACAGTATGCCTTGATCTTTAGCTTCCTTACATTATTCAGTTTGATCTTTATTGCTGGCTGGCAGTATAACGATATGCTCTAACTGTTGCTTGCAGGAAGCATACCCAGGGTGGACATCTGCAGGAATCTGGTTTCTGGTATTGCATAGTGCCCAAAGAGAAATACGTGAGAGACATCACTACAGTGTTGATTGTGTTGCTGCCATCTATGTGGGGATTCTACTATGGAGGACCACTGGTTTTATTTGGTCTGCAAAGGACCTATCAAAAACATTAAAATTAAAACGGCTTGCTCAGATTGAAGGACGGCTGGTTCAGGCTGCAAAAGATGCTGATCTAGAGAAGATACGAGAGCTGTTAAGACAAGCTGATGACCCCATTCAAAGTCAGAAACCTACAAAACGGGCACTTTGGGGATTTGCTACATTTGTCATAATTTTCTCTCTTGGCATTGGACTTTTAGCCTTTACTTGGACTGCAGATGGATGAAC------AATAGATTTTGTTTTCCAGCATAACTTATTCTTCAGTTGATTTGAATTTCTTTCATTTTATTGTACTTTTTGACACACATTTTATCTGAAGCTTTATTGATTTGTGATCACTAATTTATTGAATATTATTATTCTATCATTTTTTTACAGCTATAAAATTATCCTTAAAAAAACTTTGTAAAACAAGC
>PM29
ACAAGTCCATTGACATCAG---AGGAGACATCATGGTTCAACACTCTGAAGAGAGCTGGTGGTGGTTGCAATGATCTTGTTTATAGTGGTCATATGCTTGTGGCGGTGCTGACAGCAATGGCCTGGACGGTATGTTTTGATCTTTTGCTGCGTTCCATCAGGTAAA-TTATCTTTTTCACTTATTGGTTTC-TTATCATGTTATTCAACTGCGGCTCTCAGGAAGCCTATCCAGGCTGGACATCAGCGGCAATATGGTCTCTAGTTTTACATAGTGCCCAAAGGGAAATCCGTGAGAGACATCACTACAGTGTCGACTGTGTTGTAGCTATATATGTGGGTATTCTGCTATGGAGGACTACTAGTTTTATTTGGTCTGCAAAAGATCGATCTAAGATTCTCAAGTTGGAGCGGCTTGCCAAGATAGAAGGAAGACTGGTTCAAGCTGCCAAGGATGCTGATATTGAGAAGGTACGGGAGCTATTAAACCAGGTTGATAATCCTATTCAAGACGAAAAATATACAAAATGGGCTCTCTGGGGTTTTGCTACCTTTGTTATTGTTTTCTGCCTTGGCATGGGACTTCTAGCCTTTACTTGGACCGCAGATGGATGACCATTAGATTAGAATGTTGCATTCTAAAATAACTTATTCTTCAGTTGAATTGGGTG-TTATTCATTTAAAG-AAATTTTATATACAAAGTTGTGTGGACTGGTTTGATCTCTTAATTACTTGGTCATTGTATGGATTTCTATGTTACAAAATTTAGGGAATCTAAAAG----------------------------
>PS27
-------------------------------CATGGTTCAACACTTTGAAGAGAGCTGGTGGTGGTTGCAACGATCTTGTTTACAGTGGTCATATGCTTGTTGCAGTGCTTACAGCAATGGCCTGGACGGTATGTTTTGATCTTTCACTACCTTCCTTCAGGCAAATTTAGCAATTTCACTTACTGGTTTC-TTATCATGATATTCAACTGTGGCTCCCAGGAGGCCTATCCAGGGTGGACATCAGCAGTAATATGGTTTCTAGTTTTACATAGTGCCCAAAGGGAGATCCGTGAGAGACATCACTACAGTGTTGACTGCGTTGTAGCTATATATGTGGGTATTCTGCTATGGAGGACCACTAGTTTTATTTGGTCTGCAAAAGATCGATCTAAGACACTCAAGTTGGCACAGCTTGCCAAGATTGAAGGAAGACTGGTTCAAGCTGCCAAGGATGCTGATATTGAGAAGGTGCGGGAGCTATTAAACCAGGTTGATAATCCTATTCAAGACAAAAAACATACAAAATGGGCACTTTGGGGGTTTGCTACCTTTGTAATTGTTTTCTGCCTTGGCATTGGACTTCTAGCCTTTACATGGACTGCAGATGGATGACCATTAGATTAGAATTTTGCATTCTAAAATAACTTTTTCTTCACTTGAATTGGGAT-TTATACATTTA--------------------------------------------------------------------------------------------------------------------------------
>PS30
--------------------------------------------------GAGAGCTGGTGGTGGATGCAATGATCTTGTTTATAGTGGTCACATGCTTGTTGCTGTGCTCACAGCAATGGCCTGGACAGTAAGCCTTGATCTTTAGCTTCCTTACATTATTCAGTTTGATCTTTATTGCTGTATGCAAGTATAACGAT--GCTCTAACTGTTGCTTGCAGGAAGCTTACCCTGGGTGGACATCTGCAGGAATTTGGTTTCTTGTATTGCATAGTGCCCAAAGAGAAATACGTGAGAGACATCACTATAGTGTTGATTGTGTTGCTGCCATCTATGTGGGTTTTTTGCTATGGAGGACCACTAGTTTTATTTGGTCTGCAAAGGATATATCAAAAACATTAAAAGTAAAGCGGCTTGCTCAGATTGAAGGACGGCTGGTTCAGGCTGCAAAAGATGCTGATCTAGAGAAGATACGAGAGCTGCTAAAACAAGTTAATGATCCCATTCAAAGCCAAAAGCCTACAAAACGGACACTTTGGGGGTTTGCTACATTTGTCATAATTTTCTCTCTTGGCATTGGACTTCTAGCCTTTACTTGGACTGCAGATGGATGAAC------AGGAGATTTTGTTTTTCAGCAAAACTTCTTCTTCAGTTGATTTGAATTTCTTCCATTTTATTGTACTTTTTAC--ACACATTTATCTGAAGCTTTATTGATTTGTGATCACTAATTTATTCTACTGATCTATATTCTTGATATCCTTCG---------------------------------------
>PSF43
TCAACTGCAGCCATGTCAGATGATGGGGCATCATGGTTCAGCACTCTGAAGAGAGCTGGTGGTGGATGCAATGATCTTGTTTATAGTGGTCACATGCTTGTTGCTGTGCTTACAGCAATGGCCTGGACAGTACGCCTTGATCTTTAGCTTCCTTACATTATTCAGTTTGATCTTTATTACTGGCCGGCAGTATAACGATATGCTTCAACTGTTGCTTGCAGGAAGCATACCCAGGGTGGACATCTGCAGGAATCTGGTTTCTGGTATTGCATAGTGCCCAAAGAGAAATACGTGAGAGACATCACTACAGTGTTGATTGTGTTGCTGCCATCTATGTTGGGATTCTGCTATGGAGGACCACTGGTTTTATTTGGTCTGCAAAGGATATATCAAAAACATTAAAATCAAACCGGCTTGCTCAGATTGAAGGACGGCTGGTTCAGGCTGCAAAAGATGCTGATCTAGAGAAGATACGAGAGCTGTTAAGACAAGCTGATGACCCCATTCAAAGCCAAAAGCCTACAAAATGGGCACTTTGGGGATTTGCTACATTTGTCATAATTTTCTCTCTTGGCATTGGACTTTTAGCCTTTACTTGGACTGCAGATGGATGAAC------AAGAGATTTTGTTTTTCAGCATAAGTTATTCTTCAGTTGATTTGAATTTCTTCCATTTTATTGTACTTTTGACA-CACATTTCATCTGATGCTTTATTTATATGTGATCATTAATTTATTCTGCTAATCTATATTCTGGATATTCTACGTACTGCTGACTTAATGGTAGGGATGTTTACACTACTAGA
>PTA0
--------------------------------------------------------------TGGATGCAATGATCTTGTTTATAGTGGTCACCTGCTTGTTTCCGTGCTCACAGCAATGGCCTGGACAGTATGCCTTGATCTTTAGCTTCCTTACATAATTAAATTTGATCTTTATTGCTGGCTGGCAGTATAACGAT--GCTCTAACTGTTGCTTGCAGGAAGCATACCCAGGGTGGACATCTGCAGGAATCTGGTTTCTGGTATTGCATAGTGCCCAAAGAGAAATACGTGAGAGACATCACTACAGTGTTGATTGTGTTGCTGCCATCTATGTGGGGATTCTGCTATGGAGGACCACTGGTTTTATTTGGTCTGCAAAGGATATATCTAAGACATTAAAATTAAAGCGGCTTGCTCAGATTGAAGGACGACTGGTTCAGGCTGCAAAAGATGCTGATCTAGAGAAGATACGAGATCTGTTGAAACAAGTTAATGACCCCATTCAAAGCCAAAAGCCTACAAAACGGGCACTTTGGGGGTTTGCTACATTTGTCATAATTTTCTCTCTTGGCATTGGACTTCTAGCCTTTACTTGGACTGCGGATGGATGAAC------AAGAGATTTTGTTTTTTATCATAAATTATTCTTCAGTTGATTTGAGTGTCTTCCATTTATTTGTACTTTTGAC--ACAGATTCATTTGAAGCTTTATTGATTTGAGATCACTGATTTATTCTACTGATCTGTATTCTTGATATCCTACATACTGTCGACTTAACGGTAG-------------------
>RC54
---------------------------------------AGCACTCTGAAGAGAGCTGGTGGTGGATGCAATGATCTTGTTTATAGTGGTCACATGCTTGTTGCTGTGCTTACAGCAATGGCCTGGACAGTATGCCTTGATCTTTAGCTTCCTTGTATTATTCAGTTTGATCTTTATTACTGGCTGGCAGTATAACGATATGCTTCGACTGTTGCTTGCAGGAAGCATACCCAGGGTGGACATCTGCAGGAATCTGGTTTCTGGTATTGCATAGTGCCCAAAGAGAAATACGTGAGAGACATCACTACAGTGTTGATTGTGTTGCTGCCATCTATGTGGGGATTCTGCTATGGTGGACCACTAGTTTTATTTGGTCTGCAAAGGATATATCAAAAACATTAAAATTAAACCGGCTTGCTCAGATTGAAGGACGGCTGGTTCAGGCTGCAAAAGATGCTGATCTAGAGAAGATACGAGAGCTGTTAAGACAAGCTGATGACCCCATTCAAAGCCAAAAGCCTACTAAACGGGCACTTTGGGGATTTGCTACATTTGTCATAATTTTCTCTCTTGGCATTGGACTTTTAGCCTTTACTTGGACTGCAGATGGATGAAC------AAGAGATTTTGTTTTTCAGCATAAGTTATTCTTGAGTTGATTTGAATTTCTTCCATTTTATTGTACTTTTGACA-CACATTTCATCTGAAGCTTTATTTATTTGTGATCACTAATTTATTCTG-----------------------------------------------------------------
>RR55
----------------------------------------------------------------GATGCAATGATCTTGTTTATAGTGGTCACATGCTTGTTGCTGTGCTTACAGCAATGGCCTGGACAGTATGCCTTGATCTTTAGCTTCCTTGTATTATTCAGTTTGATCTTTACTACTGGCTGGCAGTATAACGATATGCTTCGACTGTTGCTTGCAGGAAGCATACCCAGGGTGGACATCTGCAGGAATCTGGTTTCTGGTATTGCATAGTGCCCAAAGAGAAATACGTGAGAGACATCACTACAGTGTTGATTGTGTTGCTGCCATCTATGTGGGGATTCTGCTATGGTGGACCACTAGTTTTATTTGGTCTGCAAAGGATATATCAAAAACATTAAAATTAAACCGGCTTGCTCAGATTGAAGGACGGCTGGTTCAGGCTGCAAAAGATGCTGATCTAGAGAAGATACGAGAGCTGTTAAGACAAGCTGATGACCCCATTCAAAGCCAAAAGCCTACTAAACGGGCACTTTGGGGATTTGCTACATTTGTCATAATTTTCTCTCTTGGCATTGGACTTTTAGCCTTTACTTGGACTGCAGATGGATGAAC------AAGAGATTTTGTTTTTCAGCATAAGTTATTCTTGAGTTGATTTGAATTTCTTCCATTTTATTGTACTTTTGACA-CACATTTCATCTGAAGCTTTATTTATTTGTGATCACTAATTTATTCTGCTGATGTATATTCTGGATGTTCTACGTGCTGCTTACTTAATGGTAGGGATGTTTACACTACTAGA
>SA1
TCAACTGCAGCCATGTCAGACAATGGGGCATCATGGTTCAGCACTCTGAAGAGAGCTGGTGGTGGATGCAATGATCTTGTTTATAGTGGTCACATGCTTGTTGCTGTGCTCACAGCAATGGCCTGGACAGTAAGCCTTGATCTTTATCTTCCTTACATTATTCAGTTTGATCTTTATTGCTGGATGGCAGTATAACGAT--GCTCTAACTGTTGCTTGCAGGAAGCATACCCAGGGTGGACATCTGCAGGAATTTGGTTTCTGGTATTGCATAGTGCCCAAAGAGAAATACGTGAGAGACATCACTATAGTGTTGATTGTGTTGCTGCCATCTATGTGGGGTTTTTGCTATGGAGGACCACTGGTTTTATTTGGTCTGCAAAGGATATATCAAAAACACTAAAATTAAAGCGGCTTGCTCAGATTGAAGGACGGTTGGTTCAGGCTGCAAAAGATGCTGATCTAGAGAAGATACGAGAGCTGCTAAATCAAGTTAATGACCCCATTCAAAGCCAGAAGCCTACAAAACGGACACTTTGGTGGTTTGCTACATTTGTTATAATTTTCTCTCTTGGGATTGGACTTCTAGCCTTTACTTGGACTGCAGATGGATGAAC------AAGAGATTTTGTTTTTCAGCATAACTTATTCTTCAGTTAATTTGAATTTCTTCCATTTTGTTGTACTTTTGAG--ACACATTTATCTGAAGCTTTATTGATTTGTGATCACTAATTTATTCTACTGATCTATGTTCTTGATATCCTTCGTACTGCAGAAATAATTGTAGGGATGCTTAT---------
>SC0
-------------------------------------------CTCTTAAGAGAGCTGGTGGTGGATGCAATGATCTTGTTTATAGTGGTCACATGCTTGTCGCTGTGCTTACAGCAATGGCCTGGACAGTATGCCTTGATCTTTAGCTTCCTTACATTATTCAGTTGGATCTTTATTGCTGGCTGGCAGTGTAACGAT--GTTCTAACTGTTGCTTGCAGGAAGCATACCCAGGGTGGACATCTGCAGGAATCTGGTTTCTGGTATTGCATAGTGCTCAAAGAGAAATACGTGAGAGACATCACTACAGTGTTGATTGTGTTGCTGCCATCTATGTGGGGATTCTGCTATGGAGGACCACTGGTTTTATTTGGTCTGCAAAGGATATATCAAAAACATTAAAATTGAAGCGGCTTGCTCAGATTGAAAGACGGCTGGTTCAGGCTGCAAAAGATGCTGATCTAGAGAAGATAAGAGAGCTGTTAATACAAGTTGATGACCCCATTCAAAGCCAAAAGCCTACAAAACGAGCACTCTGGGGATTTGCTACATTTGTCATAATTTTCTCTCTTGGCATTGGACTTTTAGCCTTTATTTTGACTGCAAATGGATGAAC------AAGAGATTTTGT-TTTCAGCGTAAGTTATTCTTCAGTTGATTTGAATTTCTTCCATTTTATTGTACTTTTGAC--ACACATTGATCTGAAGCTTTATTGATTTGTGATCTCTAATTTATTCTACTGATCTATATTCTCCATAT---------------------------------------------
>SE46
-----------------------------------------------------------------------T-------------------------TGGTTGTTGTGCATACAATGATGGCCTAGATA--------------------------------------------------------------------------------------------GAAGCCTACCTATGTTGGATGTCAATGTTAATATGGTTTCTAGTATTCCTTAGTCTACATTAGGAGATACGTGAAAGGCATCACTATAGTGTGGATTGTGTTGTGGCCATCTATGTGGGGATTCTATTGTGGAGAACTACATGTTTTATTTGGTCTGTAAAAGAACGATATAAAATTTTGAAATTAGAGTGACTTGCCTATATTGAAGGGAAGCTGGTTCAAGCTGCCAAGAATGTCGACATGCAGAAAATAAGAAAACAATTTAAAGATGTTAATAA--------------------------------------------TT-------------------------------------------------------------------------------------------------------------------------------------------------------------------------------------------------------------------------------------------------------------------------
>SG23
-------------------------------------------------------------------GCAATGATCTTATTTATAGTGGTCACATGCTTGTTGCCGTACTTACAACAATGGCCTGGACGGTATGTCCTTGACTTGAGCATCCTTCCATTTCCCAGTTTGAAATTT-TTGTCTTAAAGTTGCTTATGATAATGCTCTAACTGTTGCTTGCAGGAAGCATACCCAGGTTGGACATCAGCAGGATTATGGTTTCTAGTACTGCATAGTACCCAAAGAGAAATACGTGAGAGACATCACTATAGTGTTGATTGTGTTGTGGCTATATATGTGGGGATTCTGTTATGGAGGACTATCAGTTTTTTTTGGTCTGCAAAGGATCGATCTAAAATATTGAGATTAGAGCAACTTGCTAAAATTGAAGGAAGGTTGGTTCAGGCAGCCAAAGATGCTGATCTAGAGAAGGTACGAGAGATGTTAAATGAATTAAATAATCCTATTCAAGGCCAAAATCCAACAAAACGAGTCCTTTGGGGTTTTGCTACCTTTGTCATAATTTTCTCACTTGGCATTGGACTTTTAGCCTTTACTTTAACTGCAGATGGATGACTGTTCCATGTAGATTTTGTTTTTGAAAATAGCTTATTCTTCTTTTGAATTGTTT--TGCCCAGTTTATTGTACCCTTTTGACATGGAATCATCCTAAGCTTTTTCAACGTATCATGACTAATTTATTTTTTAAATCTCTATGCTTGATATCCCAGGCCTGCTTGCCAGCAAACCTTATAATGGTAGGAATTTTCA
>SS22
TCAAGTGCAGCACTATCAGATGATGGAACATCATGGTTTAGCACTCTTAAGAGAACTGGTGGTGGATGCAATGATCTTATTTATAGTGGTCACATGCTTGTTGCCGTACTTACAGCAATGGCCTGGACAGTATGTCTTTGTCTTGAGCATCCTTCCATTTCCCAGTTTGAACTTTTTTGTCTTAAAGTTGCTTATGATAACGCTCTAACTGTTGCTTGCAGGAAGCATACCCAGGTTGGACATCAGCAGGAATATGGTTTCTAGTACTGCATAGTACCCAAAGGGAAATACGTGAGAGACATCACTATAGTGTTGATTGTGTTGTGGCTATATATGTGGGGATTCTGTTATGGAGGACTATCAGTTTTTTTTGGTCCACAAAGGATCGATCTAAAATGTTGAGATTAGAGCAACTTGCTAAAATTGAAGGAAAGTTGGTTCAGGCAGCCAAAGATGCTGATCTAGAGAAGGTACGAGAGATGTTAAATGAATTAAATAATCCTATTCAAGGCCAAAATCCAACAAAACGAGTCCTTTGGGGTTTTGCTACCTTTGTCATAATTTTCTCACTTGGCATTGGACTTTTAGCCTTTACTTTAACTGCAGATGGATGACTGTTCCATGTAGATTTTGTTTTTGAAAATAGCTTATTCTTCTTTTGAATTGTTT--TGCCCAGCTTATTGTACCCTTTTGACATGGAGTCATCCTAAGTATTTTTAATGTATGATGACTAATTTATTTTTTAAATCTCTATGCTTGATATCCCAGGTCTGCTTGCCAGCAAACCTTATAATGGTAGGAATTTTCA
>SV36
TCAAGTGCAGCCATGTCAGATGATGGGGCATCATGGTTCAGCACTCTGAAGAGAGCTGGTGGTGGATGCAACGATCTTGTTTATAGTGGTCATATGCTTGTTGCTGTGCTTACAGCAATGGCCTGGACAGTATGTTTTGACCTAGAGCCTCCTTCCAACACCCAGTTTGAGGTTTTTGGCCCAAAGATTTCTTGTTATGATATTCTTCCTGTTGTTCGCAGGAAGCATACGCCGGTTGGACATCCGCAGGAATATGGTTTCTAGTATTGCATAGTGCCCAAAGAGAAATACGCGAGAGACATCACTACAGTGTTGATTGTGTTGCGGCCATATATGTGGGGATTCTGCTATGGAGGACCACTGTTTTTATTTGGTCTACAAAAGATCGATCTAAAGCATTAAAAGTAGAGCGGCTTGCCCAGATTGAAGGAAGACTGGTTCAGGCCGCCAAGGATGCCGATGTAGAGAAGATACGTGAGCTGTTAAAACAAGTTAATGACCCTGTTCAAGACCAAAAGCCAACAAAATGGGCCCTTTGGGGGTTTGCTACCTTTGTCATAATTTTCTCTCTTGGCATTGGACTTTTAGCCTTTAGCTGGACTGCCAATGGATGACCATTTCAGAAAGAATTTATTTTTC-AAATAAGTTATTCTTCAGTTGAACTGCGATTCGTCCATATTATAGTACCTTTTCGACACAGAAGCATCTGAAGATTTATCGACTTGTGATTACTAATGTATTGTATGGATCTGTATGCTTGATACCCCAGGCACTGTTGGCAGTAAACTTTTTAAAGGCAGGTATTCATA
>TA17
--------------------------------------------------GAGAACTGGTGGTGGCTGCAATGATCTTATTTATAGTGGTCACATGCTTGTTGCTGTACTTACGGCAATGGCCTGGACAGTATGCCTTTGTCTTGAGCATCCTTCCATTACCCAGTTTGAACTTTTTTGTCTTGAAGCTGCTTAAGATCATGCTCTAACTGTTGCTTGCAGGAAGCATACCCAGGCTGGACGTCGGCGGGAATATGGTTTCTAGTACTGCATAGCACGCAAAGGGAAATACGTGAGAGACATCACTATAGTGTTGATTGTGTTGTGGCTATATACGTGGGGATTTTGTTATGGAGGACTATCAATCTTTTTTGGTCCACAAATGATCGATCTAAAACGTTGAGATTAGAGCAACTTGCTCAAATAGAAGGAAGGTTGGTTCAGGCAGCTAAAGATGCTGATCTAGAGAAGGTACGGGAGATGTTATATGAATTGAATAATCCTGTTCAAGATCAAAATCCGACAAAACAAGCCCTTTGGGGGTTTGCCGCCATTGTCATAATTTCCTCACTTGGCATTGGACTTTTAGCCTTTACTTTAACTGCAGATGGATGACTGTCCCATTTAGAGTTTGTTTTTGAAATTGTTTTGCGGTT----------------TGCCAGACTAATTGTACCCTTTCAACATGGAATCATCCTATGGTTTTTCAACTCATGGTGACTGATTTATTTTTGAAATCTCTATGCTTGATATCCCAGGCCTTCTTGACAGGAAACCTAACAGCA-------------
>TB39
------------------GATGATGGGGCATCATGGTTCAGCACTCTGAAGAGAGCTGGTGGTGGATGCAATGATCTTGTTTATAGTGGTCACATGCTTGTTGCTGTACTTACAGCTATGGCCTGGACGGTATGCCTTTGACTTGAGCCTCCTTCCATTACCCAGTTTGAGCTTTTTTCCTGTCAGGTTACTTATTATGATGTTCTAACTGTTGCCTTCAGGAAGCATACCCAGGTTGGACGTCAGCAGGAATATGGCTTCTAGTACTGCACAGTGCACAAAGGGAAATACGCGAGAGACATCACTACAGTGTTGATTGTGTTGCAGCTATATATGTGGGGATTCTACTATGGAGGACCACTGGTTTTTTTTGGTCTGCAAAAGATCAATCGAAAACATTGAAATTAGAGCGACTTTCCCAGATTGAAGGAAGGCTGGTTCAGGCCGCCAAGGATGCTGATCTAGAGAAGGTACGAGAGCTGTTAAACGAAGTTAATAAACCCAATCAAGGCCAAAATCCTACAAAACGTGCACTTTGGGGGTTTGCCACGTTTGTCATAATTTTCTCACTCAGTATTGGACTTCTAGCCTTTACTTTGACTGCAAATGGATGACCTTT-CATATGGATATTGATTATTTTGAAAATAACTTATTCTGTTTAATTGCTT--CATCCATCCTATTGTACTTTTTTGACACAGAGTCATCTGAAAATTTATCAATATGCGACGACTAATTT-----------------------------------------------------------------------
>TC31
ACAAGTGCATCGACAGCAG---AGGAGACTTCATGGTTCAACACTCTGAAGCGAGCTGGTGGTGGTTGCAACGATCTTGTCTACAGTGGTCATATGCTTGTTGCAGTGCTTACAGCAATGGCCTGGACGGTATGTGTTGATCTTTTGACACCTTCCATCAGGTAAATTTAGCTCTTTCACTTACTGGTTTC-TTATCATGCTATTCAACTGTGGCTCCCAGGAAGCCTATCCAGGATGGACATCAGCGGTAATATGGTTTCTTGTTTTACATAGTGCGCAAAGGGAAATCCGTGAGAGACATCACTACAGTGTTGACTGTGTTGCAGCTATATATGTGGGTATTCTGTTATGGAGGACCACTAGCTTTATTTGGTCTGTAAAAGATCGATCTAAGATGCTCAAGTTGGAGCAGCTTGCCAAGATTGAAGGAAGACTGGTTCAAGCTGCCAAGGATGCTGATGTTGAGAAGGTACGGGAGCTATTAAACCAGGTTGATAATCCTCTTCAAGAAAAAAAACATACAAAATGGGCACTCTGGGGTTTTGCTACCTTTGTAATTGTTTTCTGCCTCGGCATTGGACTTCTAGCCTTTACTTGGACCACAGATGGATGACCATTAGATTAGAATTTTGCATTCTAAAACAACTTATTCTTCACTTGAGTTGGGTT-TTATACATTTAAAGTAATTTTTCAATACAAAGTTGTCTGGACTGGTTTGGTCTCATAATTATTTGGCCATTCTATGGATTTCTATGTTACAAAA-TTTAAAGATTTATAAATGGTAGTAAATTTTACAGCAGAGCTTGA
>TN1
-------CATCCATGTCAGATGATGGGGCATCATGGTTCAGCACTCTGAAGAGAGCTGGTGGTGGATGCAATGATCTTGTTTATAGTGGTCACATGCTTGTTGCTGTACTTACAGCAATGGCCTGGTCGGTATGTCTTTGACTTGAGCCTCTTTTCACTACCCAGTTCAATCTATTTTTCCCTCAGGTTGCTTATTATGATGTTCCAACTGTTGCTTGTAGGAAGCATACCCAGGTTGGACGTCAGCAGGAATATGGTTTCTAGTACTACATAGTGCCCAAAGGGAAATACGTGAGAGACATCACTACAGTGTTGATTGTGTTGCAGCTATATATGTAGGGATCCTGCTATGGAGGACCACTGGTTTTATTTGGTCTGCGAAAGATCGTTCTAAAACATTGAAATTAGAGCGGCTTTCCCAGATTGAAGGCAGGCTGTTTCAGGCTGCCAAGGATGCCGATCTAGAGAAGGTTCGAGAGCTGTTAGACGAAGTTAATAACCCTATTCAAGGCCGAAATCCTACAAAACGTGCACTTTGGGGGTTTGCTGCATTTGTCATAATTTTCTCACTTGGCGTTGGACTTTTAGCCTTTACTTTGACTGCAGATGGATGACCTTTATATATATTTTATTTTTTTGATAATAACTTATTCTTCTGTTTAATTGCTT--TGCTCATCTTATCGTACCTTTTTGATCCTGAGTCATCTGAAGATTTATCTATATGTTACAACTAATTTTTTCTATGGATCTCTATCCTTAATATCTCAGGCACTACTGGCAGTAAACCTTTTAACAGTAGGGATACTCT
>TO14
TCAAGTGCAGCACTTTCAGGTGATGGTACATCATGGTTCAGCACTCTTAAGAGAACTGGTGGTGGCTGCAATGATCTAATTTATAGTGGTCACATGCTTGTTGCCGTACTTACAGCAATGGCCTGGACAGTATGCCTTTATCTTGAGCATCCTTCCATTACCCAGTTTGAACTTTTTTGTCTTGAAGTTGCTTATGATCATGCTCTAACTGTTGCTTGCAGGAAGCATACCCAGGCTGGACGTCGGCAGGAATATGGTTTCTAGTATTGCATAGCACCCAAAGGGAAATACGTGAGAGACATCACTATAGTGTTGATTGTGTTGTGGCTATATATGTGGGGTTTTTGTTATGGAGGACTATCAATCTTTTTTGGTCCACGAAGGATCAATCTAAAACATTGAGATTAGAGAAACTTGCTCAAATTGAAGGAAGGTTGTTTCAGGCAGCTAAAGATGCTGATCTAGAGAAGGTACGGGAGATGTTAAATGAATTGAACAATCCTCTTCAAGGTCAAAATCCAACAAAACGAGCCCTTTGGGGGTTTGCTGCCATTGTCATAATTTTTTCACTTGGCATTGGACTTTTAGCCTTTACTTTAACTGCAGATGGATGACTGTTCCATATAGATTTTGTTTTTG-AGTTGTTTTGCGGTT----------------TGCCCAGCTTATTGTACCCTTTCAACATGGAGTCATCCTAAGTGTTTAAAACTCATGCTGACTAATTTATTTTTTAAATATCTATGCTTGATATCCCAGGCCTTCTTGACAGAAAA--TTACAGCGGTGGGAATTTTCG
>TPL03
----------CCATGTCAGATGATGGGGCACCATGGTTCAGCACTCTGAAGAGAGCTGGTGGTGGATGCAATGATCTTGTTTATAGTGGTCACATGCTTGTTGCTGTGCTTACGGCAATGGCCTGGACAGTACGCCTTGATCTTTAGCTTCCTTACATTATTCAGTTTGATCTTTATTACTGGCCGGCAGTATAACGATATGCTTCAACTGTTGCTTGCAGGAAGCATACCCAGGGTGGACATCTGCAGGAATCTGGTTTCTGGTATTGCATAGTGCCCAAAGAGAAATACGTGAGAGACATCACTACAGTGTTGATTGTGTTGCTGCCATCTATGTTGGGATTCTGCTATGGAGGACCACTGGTTTTATTTGGTCTGCAAAGGATATATCAAAAACATTAAAATTAAACCGGCTTGCTCAGATTGAAGGACGGCTGGTTCAGGCTGCAAAAGATGCTGATCTAGAGAAGATACGAGAGCTGTTAAGACAAGCTGATGACCCCATTGAAAGCCAAAAGCCTTCAAAACGGGCACTTTGGGGATTTGCTACATTTGTCATAATTTTCTCTCTTGGCATTGGACTTTTAGCCTTTACTTGGACTGCAGATGGATGAAC------AAGAGATTTTGTTTTTCAGCATAAGTTATTCTTCAGTTGATTTAAATTTCCTCCATTTTATTGTACTTTTGACA-CACATTTCATCTGAAGCTTTATTTATTTGTGATCACTAATTTATTCTGCTAATCTATATTCTGGATATTCTACGTACTGCTGACTTAATGGTAGGGATGTTTACACTACTAGA
>WN5
---------------------------------TGGTTCAAAACATTGAGGAGAGCTGGTGGAGGATGCAATGATATTGTTTACAGTGGTCACATGCTTGTTGTTGTGCTTACAACAATGGCCTGGATA--------------------------------------------------------------------------------------------GAAGCATACCCAGGTTGGAAATCAACAGGAATATGGCTTCTAGTATTGCATAGTACCCAAAAAGAGATACGTGAAAGACATCACTACATATTTGATTGTGCGGTGGCTATCTATGTGGCTATTCTGCTATGGAGGACCATTGGTTTTATGTGGTCTACCAAAGATCGATATAAAGAATTGAAATTAGAGAAGCTTGCCCAGATTGATGGAAAGTTGGTTCAGGCTACCAAGGATGCTGATCTGGACAAAGTGCGAGAATTGTTAAACCAAGTTGATAATACTATTCAAGACCAAAAGCCTACAAAATGGGCTTTTTGGGGGTTTGCTACCTTTATAATATTTTTTTCCCTTCGCATTGGATTTTTAGCCTTTACATTGACTGCAAATGGATGACC---------------------------------------------------ATTTCAAAGAGTCCAAAGAGATTTTGTT-------------------------------------------------------------------------------------------------------------------
>WS10
TCAAGTGCAGCACTGTCAGGCGATGGTACATCATGGTTCAGCACTCTTAAGAGAACTGGCGATGGCTGCAATGATCTTATATATAGTGGGCACATGCTTGTTGCTGTACTTACGGCAATGGCCTGGACAGTATGTCTTTGTCTTGAGCATCCTTCCACTGCCCAGTTTGAACTTTTTTGTCTTAAAGTTGTTTATGATCATGCTCTAAACATTGCTTGCAGGAAGCATACCCAGGCTGGACCTCGGCAGGAATTTGGTTTCTAGTACTGCATAGCACGCAAAGGGAAATACGTGAGAGACATCACTATAGTGTTGATTGTGTTGTTGCCATATATGTGGGGATTTTATTATGGAGGGCCATCAATCTTTTTTGGTCCACAAAGGATCAGTCTAAAACATTGAGATTAGAGAAACTTGCTCAAATTGAAGGAAGGTTGGTTCAGGCAGCTAAAGATGCTGATATAGAGACCATACGGGAGATGTTGAATGAATTGAATAATCCCGTTCAAGGTCAAAATCCAACAAAACGAGCCCTCTGGGGGTTTGCTGCTGTTGTCATAATTTTCTCACTTGGCATTGGACTCTTAGCCTTTACTTTAACTGCAGATGGATGACTGT----------TTTTGTTTTTGAAAATAGCTTATTTGTTTTTGAAATTTTTTTGTGCCCAGCTGATTGTACCCTTTTGACATGGAATCATCCTAAATTTTTCCAACTCATGGCGACTAATTTATTTTTTAAATCTCAATTCTTGATATCG-------------------------------------------
>WW11
------------------------------------------------AAGAGAACTGGCGGTGGCTGCAATGATCTTATATATAGTGGGCACATGCTTGTTGCTGTACTTACGGCAATGGCCTGGACAGTATGTCTTTGTCTTGAGCATCCTTCCACTGCCCAGTTTGAACTTTTTTGTCTTAAAGTTGTTTATGATCATGCTCTAAACATTGCTTGCAGGAAGCATACCCAGGCTGGACCTCGGCAGGAATTTGGTTTCTAGTACTGCATAGCACGCAAAGGGAAATACGTGAGAGACATCACTATAGTGTTGATTGTGTTGTTGCCATATATGTGGGGATTTTATTATGGAGGGCCATCAATCTTTTTTGGTCCACAAAGGATCAGTCTAAAACATTGAGATTAGAGAAACTTGCTCAAATTGAAGGAAGGTTGGTTCAGGCAGCTAAAGATGCTGATATAGAGACCATACGGGAGATGTTGAATGAATTGAATAATCCCGTTCAAGGTCAAAATCCAACAAAACGAGCCCTCTGGGGGTTTGCTGCTGTTGTCATAATTTTCTCACTTGGCATTGGACTCTTAGCCTTTACTTTAACTGCAGATGGATGACTGT----------TTTTGTTTTTGAAAATAGCTTATTTGTTTTTGAAATTTTTTTGTGCCCAGCTGATTGTACCCTTTTGACATGGAATCATCCTAAATTTTTCCAACTCATGGCGACTAATTTATTTTTTAAATCTCAATTCTTGATATCGCAGGTCTGTTTGGCTTAAAACCTTACAGTGGTAGGACTTTTAA
