# Supplementary material for: Development of a Target Enrichment Probe Set for Conifer (REMcon)
Source: Biology (Basel). 2024 May 22;13(6):361. doi: 10.3390/biology13060361 (PMC11200496; doi:10.3390/biology13060361)
Supplement: Supplementary file 1 [file biology-13-00361-s001.zip › biology-2960267-supplementary/Sup data/secapr_alignments_paralogs/32.fasta]

>AA3
AAGGAAGAGTGGGGAAAGAGAACATGGAAGGAGGTCACAGGTTCAAGCCCCCCCAAGATGGTGGGTGAAGCAGTCTATGGAGTGGGTCCTGTTTTGGCTGCCCTTACAATAGGCAGGAGGGAGTTTTATGCCCTGTATGTTCAAGAGGGTCTTGATTTGAGCAGTAAAAATAAGAAGAAGGACAAGGGAGGCATTGGACAGGTCTTGCAAATGGCAGGGAACCTCGGGTTGACTGTAAAGGAGGTCTCAAAACATGACCTGAATATGCTGGTGGACTGCAGGCCTCATCAGGGCCTTGTGCTGGATGCCTCCCCATTGGAGATGGTGAACATAACTGAATTGGAATCTGTTTCTAGTTATGAAGGTGTGGCTTCTTCTCTCTGGATTACTTTGGATGAAGTCACTGACCCCCAAAACTTTGGGGCAGTTGTTAGGTCTGCTTACTTTTTTGGGGCAACAGGGGTGGTTGTGTGTGCTAAGAATTCGGCTCCTTTGAGTGGGGTTGTCAGCAAAGCCAGTGCAGGATCTTTGGAATTGACCGAGCTTCGGTCATGTCGGAATATGATGAAATTCTTAGAACTGTCTGCAAGGAATGGATGGCGTGTTTTGGGGGCTTCTGTGTCTCAAGAAGCAGTGTCATTGAATGCAGTTTCACCGGGTGTTCCAACAATTTTGGTCTTGGGCAGTGAAGGCAGGGGGTTGAGACCTCTTGTAAGTAGATCTTGCTCTCAGTTGATTAGTATACC
>AA60
AGGGAAGGATGGGGGAAGAAAACATGGAGGGAAGTTTCGGGATCAACCCTTCCTAAGATAGCGGGAGAAGCAGTCTATGGAGTGGGTCCTGTTCTTGCTGCGCTAACGATAGCTAGGAGGGAGTTATATGCCCTCTATGTTCAAGAAGGTCTTGATTTGAGTAGTACACATAGGAAGAAAGACAAGGCAGGTGTTGAAAAGATTTTACAAATTGCGAGGAATCTTGGATTGAGAGTGAAGGAGGCTTCAAAGCATGACCTAAATATGCTGGTGGAATCGAGACCTCATCAGGGCCTCGTACTGGACGCCTCTCTATTGGAGATGGAGAGTATAACGGAATTGGACCCTGTTTCTGATCATGAGGGTAAGGGTTCTTCTCTC-----------------------------------------------------------------------------------------------------------------------------------------------------------------------------------------------------------------------------------------------------------------------------------------------------------------------------------------------------------------------------
>AAR4
AAGGAAGAGTGGGGAAAGAGAACATGGAAGGAGGTCACAGGTTCAAGCCCCCCCAAGATGGTGGGTGAAGCAGTCTATGGAGTGGGTCCTGTTATGGCTGCCCTTACAATAGGCAGGAGGGAGTTTTATGCCCTGTATGTTCAAGAGGGTCTTGATTTGAGCAATAAAAATAAGAAGAAGGACAAGGGAGGCATTGGACAGGTCTTGCAAATGGCAGGGAACCTCGGGTTGACTGTAAAGGAGGTCTCAAAACATGACCTGAATATGCTGGTGGACTGCAGGCCTCATCAGGGCCTTGTGCTGGATGCCTCCCCATTGGAGATGGTGAACATAACTGAATTGGAATCTGTTTCTAGTTATGAAGGTGTGGCTTCTTCTCTCTGGATTGCTTTGGATGAAGTCACTGACCCCCAAAACTTTGGGGCAGTTGTTAGGTCTGCTTACTTTTTTGGGGCAACAGGGGTGGTTGTGTGTGCTAAGAATTCGGCTCCTTTGAGTGGGGTTGTCAGCAAAGCCAGTGCAGGATCTTTGGAATTGACCGAGCTTCGGTCATGTCGGAATATGATGAAATTCTTAGAACTGTCTGCAAGGAATGGATGGCGTGTTTTGGGGGCTTCTGTGTCTCAAGAAGCAGTGTCATTGAATGCAGTTTCACCGGGTGTTCCAACAATTTTGGTCTTGGGCAGTGAAGGCAGGGGGTTGAGACCTCTTGTAAGTAGATCTTGCTCTCAGTTGATTAGTATACC
>AF1
AAGGAAGAGTGGGGGAAGAAAACATGGAAGGAGGTCACAGGATCAAGCCCCCCCAAAATGGTGGGTGAAGCAGTCTATGGAGTGGGCCCTGTTCTTGCTGCCCTTACAGTGGCTAGGAGGGAGTTCTATGTGCTCTATGTTCAGGAAGGTCTTGATTTGAGCAGTAGAAATAAGAGGAAGGACAAGGAGACCATTGCACAGGTTTTACAAATGGCACATAACCTTGGTTTGACTGTCAAGGAGGTCTCCAAACATGACCTTAATATGCTTGTGGAATGTAGGCCTCACCAGGGCCTTGTGCTTGATGCCTCTTCATTGGAGATGGTGAATATAACAGAATTGGAGTCTGTTAGTCACTATGAAAGGAATGGTTCTGCTCTGTGGGTTGCTTTGGATGAGGTCACCGATCCCCAAAACTTTGGGGCGGTTGTTCGTTCTGCATATTTCTTTGGAGCTAATGGAGTGATTGTGTGTGCCAAGAATTCAGCTCCTTTGAGTGGTGTTGTCAGCAAGGCTAGTGCAGGATCACTGGAATTGACCGAACTTCGATCATGTAGGAATATGATGAATTTCTTGGAACTGTCTGCTGCTAATGGATGGCGAGTAGTGGGTGCTTCTATGTCTCAACAAGCTGTGCCATTGAATCAGGTTTCACCGGGTGTTCCCACAATTTTGGTTTTAGGCAGTGAAGGTAGAGGGCTGAGGCCACTTGTAAGTAGATCCTGTTCTCAATTGATTGGTATACC
>AG2
AAGGAAGAGTGGGGGAAGAAAACATGGAAGGAGGTCACAGGATCAAGCCCCCCCAAAATGGTGGGTGAAGCAGTCTATGGAGTGGGCCCTGTTCTTGCTGCCCTTACAGTGGCTAGGAGGGAGTTCTATGTGCTCTATGTTCAGGAAGGTCTTGATTTGAGCAGTAGAAATAAGAGGAAGGACAAGGAGACCATTGCACAGGTTTTACAAATGGCACATAACCTTGGTTTGACTGTCAAGGAGGTCTCCAAACATGACCTTAATATGCTTGTGGAATGTAGGCCTCACCAGGGCCTTGTGCTTGATGCCTCTTCATTGGAGATGGTGAATATAACAGAATTGGAGTCTGTTAGTCACTATGAAAGGAATGGTTCTGCTCTGTGGGTTGCTTTGGATGAGGTCACCGATCCCCAAAACTTTGGGGCGGTTGTTCGTTCTGCATATTTCTTTGGAGCTAATGGAGTGATTGTGTGTGCCAAGAATTCAGCTCCTTTGAGTGGTGTTGTCAGCAAGGCTAGTGCAGGATCACTGGAATTGACCGAACTTCGATCATGTAGGAATATGATGAATTTCTTGGAACTGTCTGCTGCTAATGGATGGCGAGTAGTGGGTGCTTCTATGTCTCAACAAGCTGTGCCATTGAATCAGGTTTCACCGGGTGTTCCCACAATTTTGGTTTTAGGCAGTGAAGGTAGAGGGCTGAGGCCACTTGTAAGTAGATCCTGTTCTCAATTGATTGGTATACC
>AH26
CAAGAAGAGTGGGGAAGGAGAACATGGAAGGAGGTCACTGGTTCAAGCCCTCCCAAGATGGTGGGTGAGGCAGTTTATGGAGTTGGTCCTGTTCTGGCTGCCCTTACAATAGTCAGGAGGGAGTTCTATGCTCTCTATGTTCAGGAAGGCCTTGATTTGAGCAGTAAGAACAAGAAGAAGGACAAGGGGGGGATTGAACAGGTTTTGCAAATGGCAGGGAAGCTTGGATTAGCTGTGAAGGAGGCCTCAAAGCATGACCTTAATATGATTGTGGACTGCAGGCCTCATCAAGGCCTTGTATTGGATGCTTCCCCATTGGAGATACTTAGTATAAAGGAGTTGGAGCCCATTTCTATCTACGAAGGTACGAGCTCTCCTCTCTGGGTTGCTTTGGATGAAGTCACTGATCCTCAAAACTTTGGGGCAGTTGTCCGGTCTGCTTACTTTTTTGGAGCAACAGGTGTCGTTGTGTGTGCTAAGAATTCAGCTCCCTTGAGTGGGGTAGTCAGCAAAGCCAGTGCAGGTTCGGTGGAACTGGCCGAGCTTCGGTCCTGTCGGAATATGATGCAGTTTTTGGAATCCTCTATGACAAATGGATGGCGGATTTTGGGTGCTTCTGTGTCTAAATATGCAGTGCCAGTGAATGAGGTTGTGCCAGGCGTTCCAACAATACTTGTATTGGGCAGTGAAGGCAGAGGATTGAGACCTCTTGTGAGTAGATCTTGCTCCCAGTTGATCAGAATACC
>AME1
AAGGAAGAGTGGGGAAAGAGAACATGGAAGGAGACCACAGCTTCAAGCCCCCCCAAGATGGTGGGTGAAGCAGTCTATGGAGTGGGTCCTGTTTTGGCTGCCCTTACAATAGGCAGGAGGGAGTTTTATGCCCTGTATGTTCAAGAGGGTCTTGATTTGAGCAGTAAAAATAAGAAGAAGGACAAGGGAGGCATTGGACAAGTCTTGCAAATGGCAGGGAACCGCGGGTTGACTGTAAAAGAGGCCTCAAAACATGACCTGAATATGCTGGTGGACTGCAGGCCTCATCAGGGCCTTGTGCTGGATGCCTCTTCATTGGAGATGGTGAACATAACTGAATTGGAATCTGTTTCTAGTTATGAAGGTGTGACTTCTTCTCTCTGGATTGCTTTGGATGAAGTCACTGACCCCCAAAACTTTGGGGCAGTTGTTAGGTCATCTTACTTTTTTGGAGCAACAGGGGTTGTTGTGTGTGCTAAGAATTCGGCTCCTTTGACTGGGGTTGTCAGTAAAGCCAGTGCAGGATCTTTGGAATTGACCGAACTTCGGTCATGTCGGAATATGATGAAATTCTTAGAACTGTCTTCAAGGAATGGATGGCGTGTTTTGGGGGCTTCTGTGTCTCGAGAAGCAGTGCCATTGAATGCAGTTTCACCGGGTGTTCCAACAATTTTGGTCTTAGGCAGTGAAGGCAGGGGGTTGAGACCTCTTGTAAGTAGATCTTGCTCTCAGTTGATTAGTATACC
>AP25
CAAGAAGAGTGGGGGAGGAGAACATGGAAGGAGGTCACTGGTTCAAGCCCTCCCAAGATGGTGGGTGAGGCAGTTTATGGAGTTGGTCCTGTTCTGGCTGCCCTTACAATAGTCAGGAGGGAGTTCTATGCTCTCTATGTTCAGGAAGGCCTTGATTTGAGCAGTAAGAACAAGAAGAAGGACAAGGGGGGGATTGAACAGGTTTTGCAAATGGCAGGGAAGCTTGGATTAGCTGTGAAGGAGGCCTCAAAGCATGACCTTAATATGATTGTGGACTGCAGGCCTCATCAAGGCCTTGTATTGGATGCTTCCCCATTGGAGATACTTAGTATAAAGGAGTTGGAGCCCATTTCTATCTATGAAGGTACGAGCTCTCCTCTCTGGGTTGCTTTGGATGAAGTCACTGATCCTCAAAACTTTGGGGCAGTTGTCCGGTCTGCTTACTTTTTTGGAGCAACAGGAGTTGTTGTGTGTGCTAAGAATTCAGCTCCCTTGAGTGGGGTAGTCAGCAAAGCCAGTGCAGGTTCGGTGGAACTGGCCGAGCTTCGGTCCTGTCGGAATATGATGCAGTTTTTGGAATCCTCTATGACAAATGGATGGCGGATTTTGGGTGCTTCTGTGTCTAAATATGCAGTGCCATTGAATGAGGTTGTGCCAGGCGTTCCAACAATACTTGTATTGGGCAGTGAAGGCAGAGGATTGAGACCTCTTGTGAGTAGATCTTGCTCCCAGTTGATCAGAATACC
>APA47
AAGGAAGAGTGGGGGAAGAAAACATGGAAGGAGGTCACAGGACCAAGCATCCCCAAGATGGTAGGTGAAGCAGTCTACGGAGTGGGTCCTGTTCTTGCTGCTCTTACAGTGGCTAGGAGGGAGTTCTATGTACTCTATGTTCAGGAAGGTCTTGATTTGAGCATTAGAAATAAGAGGAAGGACAAGGGGACCATTGCACAGATTTTACAAATGGCAGAGAACCTTGGTTTGACTGTAAAGGAGGCCTCCAAACATGACCTTAATATGCTTGTGGAATGTAGGCCTCACCAGGGGCTTGTGCTGGATGCCTCCTCATTGGAGATAGTGAATATAACAGAATTGGACTCTGTTAGTGACTACGAAAGGAATGGTTCTGCTCTGTGGGTTGCTTTGGATGAGGTCACTGATCCTCAAAACTTTGGAGCGGTTGTTCGTTCTGCATATTTCTTTGGAGCTAATGGAGTGATTGTCTGTGCCAAGAATTCAGCTCCTTTGAGCGGTGTTGTCAGCAAGGCTAGTGCAGGATCATTGGAATTGACCGAGCTTCGGTCATGTAGGAATATGATGAATTTCTTGGAACTATCTGCTGCTAATGGATGGCGAGTATTGGGTGCTTCTATGGCTCAAGAAGCCGTGCCATTGAATCAAGTTTCACCGGGTGTTCCCACAATTTTGGTCTTAGGCAGTGAAGGTAGAGGGTTGAGGCCACTTGTAAGTAGATCCTGTTCTCAATTGATTGGTATTCC
>AR2
AAGGAAGAGTGGGGAAAGAGAACATGGAAGGAGGCCACAGCTTCAAGCCCCCCCAAGATGGTGGGTGAAGCAGTCTATGGAGTGGGTCCTGTTTTGGCTGCCCTTACAATAGGCAGGAGGGAGTTTTATGCCCTGTATGTTCAAGAGGGTCTTGATTTGAGCAGTAAAAATAAGAAGAAGGACAAGGGAGGCATTGGACAAGTCTTGCAAATGGCAGGGAACCTCGGGTTGACTGTAAAAGAGGCCTCAAAACATGACCTGAATATGCTGGTGGACTGCAGGCCTCATCAGGGCCTTGTGCTGGATGCCTCCTCATTGGAGATGGTGAACATAACTGAATTGGAATCTGTTTCTAGTTATGAAGGTGTGGCTTCTTCTCTCTGGATTGCTTTGGATGAAGTCACTGACCCCCAAAACTTTGGGGCAGTTGTTAGGTCTGCTTACTTTTATGGGGCAACAGGGGTTGTTGTGTGTGCTAAGAATTCGGCTCCTTTGACTGGTGTTGTCAATAAAGCCAGTGCAGGATCTTTGGAATTGACT--------------------------------------------------------------------------------------------------------------------------------------------------------------------------------------------------------------
>AS57
AGGGAAGAATGGGGGAAGAAAACATGGAGGGAAGTTACAGGTTCAACCCTTCCTAAGATGGTGGGAGAAGCAGTCTATGGAGTGGGTCCTGTTCTGGCTGCGCTAACTATAGCTAGGAGGGAGTTATATGTCCTATATTTTCAAGGTGGTCTTGATTTGAGTAGTACGCATAAGAAGAAGGACAAGGCAGGTGTTGAAAAGATTTTACAAATTGCCGGGAACCTTGGATTGACTGTGAAGGAGATTTCAAAACATGACCTTAATATGCTGGTGGACTCAAGACCTCATCAGGGCCTTGTGCTGGATGCCTCCCCGTTGGAGATGGAGAGTATAACGGAATTGGAGCCTGTTTCTGATAATGAGGGTAACGGTTCTTCTGTCTGGGTTGCTTTGGATGAAGTCACCGATCCTCAAAACTTTGGGGCAGTTGTTCGGTCGGCTTATTTCTTTGGGGCAACAGGAGTAGTAGTATGTGCTAAGAATTCAGCTCCACTGAGTGGGGTAGTAAGCAAAGCTAGTGCAGGATCATTGGAACTGACCGAGATTCGGACATGCAGGAACATGATGAAATTCTTGGAACTGTCTGCAAGTAATGGATGGCGAGTTTTGGGTGCTTCTGTGTCTCAGGAAGCAGTGTCACTGAATGAGGTCTCATCAGGTGTTCCAACAATTTTGGTGTTGGGAAGTGAAGGGAGAGGGCTGAGACCACTTGTTCGTAGATCTTGTTCCCAATTGATTAGTATACC
>ASA51
AAGGAAGAGTGGGGGAAGAAAACATGGAGGGAGGTCACAGGATCAAGTCCCCCCAAGATGGTGGGTGAAGCAGTCTATGGAGTGGGCCCTGTTCTTGCTGCCCTTACAGTGGCTAGGAGGGAGTTCTATGTGCTCTATGTGCAGGAAGGACTTGATTTGAGCAGTAGAAATAAGAGGAAGGACAAAGGCACTATTGGACAGATTTTACAAATGGCAGAGAACGTGGGTTTGACTGTGAAGGAGACCTCCAAACATGACCTCAATATGCTTGTGGAAAGTAGGCCTCACCAGGGTCTTGTGCTGGATGCGTCCCCATTGGAGATGGTGAATATAACAGAATTGGAGTCTGTTACTGACTATGAAAGGAATGGTTCTGCTCTGTGGGTTGCTTTGGATGAGGTCACTGATCCCCAAAACTTTGGGGCGGTTGTTCGTACTGCTTATTTCTTTGGAGCCAGGGGAGTAGTTGTGTGTGCCAAGAATTCAGCTCCTTTGAGTGGGGTTGTCAGCAAGGCTAGTGCAGGATCATTGGAATTGACCGAGCTTCGGTCATGCAGGAATATGATGAATTTC-----------------------------------------------------------------------------------------------------------------------------------------------------------------------------
>CB35
------------------------------------------------------------------------------------------------------------------------------------------------------------------------------------------------------------------------------------------------------------------------------------------------------------------------------------------------------------------------------------------------------------------------------AACTTTGGGGCAGTTGTTCGGTCTTCTTACTTTTTTGGAGCAGCAGGAGTAGTTGTGTGTGCTAAGAATTCAGCTCCCTTGAGCGGGGTAGTCAGCAAAGCCAGTGCAGGTTCGCTGGAACTGGCTGAGCTTCGGTCCTGTCGGAATATGATGCAGTTTTTGGAATCCTCTATGACGAATGGTTGGCGGGTTTTGGGTGCTTCTGTGTCTAAATATGCAGTACCATTGAATGAGGTTGCACCAGGCATTCCAACGATACTTGTATTGGGCAGTGAAGGGAGAGGATTGAGACCTCTTGTGAGTAGATCGTGCTCCCAATTGATTCAAATACC
>CD18
----------------------------------------------------------------------------------------------------------------------------------------------------------------------------------------------------------------------------------------------------------------------------------------------------------------------------------------------------------------------------------------------------------------TCACCGATCCTCAAAACTTTGGGGCAGTTGTTCGGTCTGCTTATTTCTTTGGAGCAACTGGAGTAGTAGTCTGTGCTAAGAATTCGGCTCCACTGAGTGGGGTAGTAAGCAAGGCTAGTGCAGGATCTTTGGAATTGGCTGAGCTTCGGACATGTAGGAATATGATGAAGTTCTTGGAACTGTCTGCAAGTAATGGATGGCGGATTTTGGGCGCTTCTGTGTCTCAGGAAGCAGTGTCACTGAATGAGGTCTCACCTGGTGTTCCAACAATTTTGGTGCTGGGAAGTGAAGGCAGAGGGTTGAGACCACTTGTTAGTAGATCTTGTTCCCAATTGATAAGTATACC
>CDE34
--------------------------------------------------------------------------------------------------------------------------------------------------------------------------------------------------------------------------------------------------------------------------------------------------------------------------------------------AAAGGAATTGGAGCCTATTTCTATCTATGAAGGTAAGAGCTCTCCTCTGTGGGTTGCTTTGGATGAAGTCACTGATCCTCAAAACTTTGGGGCAGTTGTTCGGTCTTCTTACTTTTTTGGAGCAACAGGAGTAGTTGTGTGTGCTAAGAATTCAGCTCCCTTGAGCGGGGTAGTCAGCAAAGCCAGTGCAGGTTCGCTGGAACTGGCCGAGCTTCGGTCCTGTCGGAATATGATGCAGTTTTTGGAATCCTCTATGAGGAATGGTTGGCGGGTTTTGGGTGCTTCTGTGTCTAAATATGCAGTACCATTGAATGAGGTTGCGCCAGGCATTCCAACGATACTTGTATTGGGCAGTGAAGGGAGAGGATTGAGACCTCTTGTGAGTAGATCGTGCTCCCAATTGATTCAAATACC
>CF38
AAGGAAGGATGGGGAAAGAAAACATGGAGGGAGGTTACTGATTCAAGCCCTCCTAAGATGGTGGGTGAAGCAGTTTATGGAGTGGGTCCTGTTCTGGCTGCCCTTACATTAGCTAGGAGAGAGTTCTTTGTTCTCTATGTTCAAGAAGGTCTTGATTTGAGTAGTAAACATAAGAAGAAGGACAAGGGAGGTGTTGAAAAGATTTTACAAATGGCAGGGAAGCTTGGGTTGACTGTAAAGGAGGCTTCAAAACATGACCTTAATATGCTGGTGGACTCCAGGCCTCATCAGGGCCTTGTGCTGGATGCCTCCCCATTGGAGATGGTGAGCATAACGGAATTGGAGCCTGTTTCGGATTGTGAAGGTAAGGGTTCTTCTCTCTGGGTTGCTTTAGATGAAGTTACTGATCCTCAAAACTTTGGGGCGGTTGTTCGGTCTGCTTATTTCTTTGGAGCAACAGGAATAGTTGTCTGTGCTAAGAATTCAGCTCCATTGAGTGGAGTAGTCAGCAAAGCCAGTGCAGGATCATTGGAATTGACCGAGCTGCGGTCATGTCGGAACATGATGAATTTCTTGGCACTGTCTGCAAGGAATGGTTGGCGGGTCTTGGGTGCTTCTGTGTCTCGGGATGCAGTGTCACTGAATGAGGTCTCACTGGGTGTTCCAACAATATTAGTGTTGGGAAGTGAAGGCAGAGGGTTGAGACCACTTGTTAGCAGATCTTGTTCCCAATTGATTAGTATACC
>CH19
--------------------------------------------------------------------------------------------------TGCGCTAACAATAGTTAGGAGGGAGTTGTATGCCCTCTATGTTCAAGAAGGTCTTGATTTGAGTAGCACACATAAGAAAAAGGACAAGGCAGGTGTTGAAAAGATTTTACGAATTGCGGGGAATCTTGGATTGAGTGTGAAGGAAGCTTCAAAACATGACCTTAATATGCTGGTGGACTCGAGGCCTCATCAGGGCCTCGTGCTCGACGCCTCCCCGTTGGAGATGGAGAGTATAACAGAATTGAATCCTGTTTCTGATTGTGAGCTCAAGGGTTCTTCTCTCTGGGTTGCTTTGGATGAAGTCACCGATCCTCAAAACTTTGGGGCAGTTGTTCGGTCTGCTTATTTCTTTGGCGCAACTGGAGTAGTAGTCTGTGCTAAGAATTCCGCTCCACTGAGTGGGGTAGTAAGCAAGGCTAGTGCAGGATCTTTGGAATTGGCTGAGCTTCGGACATGTAGGAATATGATGAAGTTCTTGGAACTGTCTGCAAGTAATGGATGGCGGATTTTGGGCGCTTCTGTGTCTCGGGAAGCAGCGTCACTGAATGAGGTCTCACCCGGTGTTCCAACAATTTTGGTGCTGGGAAGTGAGGGCAGAGGGTTGAGACCACTTGTTAGTAGATCTTGTTCCCAAT-------------
>CHA37
AAGGAAGGATGGGGAAAGAAAACATGGAGGGAGGTTACTGATTCAAGCCCTCCTAAGATGGTGGGTGAAGCAGTTTATGGAGTGGGTCCTGTTCTGGCTGCCCTTACATTAGCTAGGAGAGAGTTCTTTGTCCTCTATGTTCAAGAAGGTCTTGATTTGAGTAGTAAACATAAGAAGAAGGACAAGGGAGGTGTTGAAAAGATTTTACAAATGGCAGGGAAGCTTGGGTTGACTGTAAAGGAGGCTTCAAAACATGACCTTAATATGCTGGTGGACTCCAGGCCTCATCAGGGCCTTGTGCTGGATGCCTCCCCATTGGAGATGGTGAGCATAACGGAATTGGAGCCTGTTTCGGATTGTGAAGGTAAGGGTTCTTCTCTCTGGGTTGCTTTGGATGAAGTTACTGATCCTCAAAACTTTGGGGCGGTTGTTCGGTCTGCTTATTTCTTTGGAGCAACAGGAATAGTTGTCTGTGCTA----------------------------------------------------------------------------------------------------------------------------------------------------------------------------------------------------------------------------------------------------------------------------
>CJ24
AGGGAAGGATGGGGGAAGAAAACATGGAGAGAAGTTACGGCATCAACGCTACCTAAGATAGTAGGTGAAACAGTCTATGGAGTGGGTCCTGTTTTGGCTGCGATAACAATAGCTAGGAGGGAGTTATATGCCCTCTATGTTCAAGAAGGTCTTGATTTGAGTAGTACACATAAGAAGAAGGACAAGGCAAGTGTTGAAAAGATTTTACAAATTGCCGGGAAACTTGGATTGAGTGTGAAGGAGGCTTCAAAACATGACCTTAATATGCTGGTGGACTCGAGGCCTCATCAGGGCCTCGTGCTGGATGCCTCCCCATTGGAGATGGAGAGTATAACAGAATTGGACTCTGTTTCTGATTATGAGGGTAAGGGTTCTTCGCTCTGGGTTGCTTTGGATGAAGTCACCGATCCTCAAAATTTTGGGGCAGTTGTTCGGTCTGCTTATTTCTTTGGAGCAACAGGAGTAGTAGTCTGTGCTAAGAATTCAGCTCCACTGAGTGGTGTAGTAAGCAAAGCCAGTGCAGGATCATTGGAATTGACTGAGCTTCGGACATGTAGGAACATGATGAAATTCTTGGAACTATCTGCAAGTAATGGATGGCGGGTTTTGGGTGCTTCTGTGTCTCAGGAAGCAGTGTCACTGAATGAGGTCTCACCAGGTGTTCCAACAATTTTGGTGTTGGGAAGTGAAGGCAGAGGGCTGAGACCACTTGTTAGAAGATCTTGTTCCCAATTGATTAGTATACC
>CK7
AAGGAAGGATGGGGAAAGAAAACATGGAGGGAAGTTACTGGTTCAACCCTTCCTAAGATGGTGGGTGAAGCAGTCTATGGAGTGGGTCCTGTTCTGGCTGCGTTAACAATAGCTAGGAGGGAGTTATATGCCCTCTATGTTCAAGAAGGTCTTGATTTGAGTAGTACACATAAGAAGAAGGACAAGGCAAGTGTTGAAAAGATCTTACAAATTGCCGGGAACCTTGGATTGATTGTGAAGGAGGCTTCAAAACATGACCTTAATATGCTGGTGGACTCGAGGCCTCATCAGGGCCTTGTGCTGGATGCCTCACCATTGGAGATGGAGAATATAACAGAATTGATGCCTGTTTCTGATGATGAGGGTAAGGGTTCTTCT-TCTGGGTTGCTTTGGATGAAGTCACTGATCCTCAAAACTTTGGGGCAGTTGTTCGGTCTGCTTATTTCTTTGGAGCAACAGGAGTAGTAGTCTGTGCTAAGAATTCAGCTCCATTGAGTGGAGTAGTAAGCAAAGCTAGTGCAGGATCATTGGAATTGACCGAGCTTCGGACATGTAGGAACATGATGAAATTCTTGGAACTGTCTGCAAGTAACGGATGGCGGGTTTTGGGTGCTTCTGTGTCTCAGGAAGCAGTGTCACTGAATGAGGTCTCACTGGGTGTTCCAACAATTTTGGTGTTGGGAAGTGAAGGCAGAGGGCTGAGACCACTTGTTAGTAGATCTTGTTCTCAATTGATTAGTATACC
>CL6
AAGGAAGGATGGGGAAAGAAAACATGGAGGGAAGTTACTGGTTCAACCCTTCCTAAGATGGTGGGTGAAGCAGTCTATGGAGTGGGTCCTGTTCTGGCTGCGTTAACAATAGCTAGGAGGGAGTTATATGCCCTCTATGTTCAAGAAGGTCTTGATTTGAGTAGTACACATAAGAAGAAGGACAAGGCAAGTGTTGAAAAGATCTTACAAATTGCCGGGAACCTTGGATTGATTGTGAAGGAGGCTTCAAAACATGACCTTAATATGCTGGTGGACTCGAGGCCTCATCAGGGCCTTGTGCTGGATGCCTCACCATTGGAGATGGAGAATATAACAGAATTGATGCCTGTTTCTGATGATGAGGGTAAGGGTTCTTCT-TCTGGGTTGCTTTGGATGAAGTCACTGATCCTCAAAACTTTGGGGCAGTTGTTCGGTCTGCTTATTTCTTTGGAGCAACAGGAGTAGTAGTCTGTGCTAAGAATTCAGCTCCATTGAGTGGAGTAGTAAGCAAAGCTAGTGCAGGATCATTGGAATTGACCGAGCTTCGGACATGTAGGAACATGATGAAATTCTTGGAACTGTCTGCAAGTAACGGATGGCGGGTTTTGGGTGCTTCTGTGTCTCAGGAAGCAGTGTCACTGAATGAGGTCTCACTGGGTGTTCCAACAATTTTGGTGTTGGGAAGTGAAGGCAGAGGGCTGAGACCACTTGTTAGTAGATCTTGTTCTCAATTGATTAGTATACC
>CM9
AGGGAAGGATGGGGGAAGAAAACATGGAGGGAAGTTACGGTATCAACCCTTCCTAAGATAGCGGGAGAAGCAGTCTATGGAGTGGGTCCTGTTCTTGCTGCGCTAACGATAGCTAGGAGGGAGTTATATGCCCTCTATGTTCAAGAAGGTCTTGATTTGAGTAGTACACATAGGAAGAAGGACAAGGCAGGTGTTGAAAAGATTTTACAAATTACGAGGAATCTTGGATTGAGTGTGAAGGAGGCTTCAAAACACGACCTAAATATGCTGGTGGAGTCGAGACCTCATCAGGGCCTCGTACTGGACGCCTCCCCATTGGAGATGGAGAGTATAACAGAATTGGACCCTGTTTCCGATTATGAGGGTAAGGGTTCTTCTCTCTGGGTTGCTTTGGATGAAGTCACCGATCCTCAAAACTTTGGCGCAGTTGTTCGGTCTGCTTATTTCTTTGGGGCAACAGGAGTAGTAGTCTGTTCCAAGAATTCAGCTCCACTGAGTGGGGTAGTAAGCAAAGCCAGCGCGGGATCATTGGAATTGACTGAGCTTCGGACATGTAGGAACATGATGAAATTCTTGCAACTGTCTGCAAATAATGGATGGCGGGTTTTGGGTGCTTCTGTGTCTCAGGAAGCAGTGTCAGTGAATGAAGTCGCACCTGGTGTCCCTACTGTTTTGGTGCTGGGAAGTGAAGGCAGAGGGCTGAGACCACTCGTCAGTAGAGCTTGTTCCGAATTGATATGTATACC
>CO8
AGGGAAGGATGGGGGAAGAAAACGAGGAGGGAAGTTACAGGATCAACCATTCCTAAGATAGCGGGAGAAGCCGTCTATGGAGTGGGTCCTGTTCTTGCTGCGCTAACGATAGCTAGGAGGGAGTCATATGCCCTCTATGTTCAAGAAGGTCTTGATTTGAGTAGTACACATAGGAAAAAGGACAAGGCAGGTGTTGAAAAGATTTTACAAATTGCGAAGAATCTGGGATTGAGTGTGAAGGAGGCTTCAAAACATGACCTAAATATGCTGGTGGAATCGAGACCTCATCAGGGCCTCGTACTGGACGCCTCCCCATTGGAGATGGAGAGTATAACAGAATTGGACCCTGTTTCTGATTATGAGGGTAAGGGCTCTTCTCTCTGGGTTGCTTTGGATGAAGTCACCGATCCTCAAAACTTTGGCGCAGTTGTTCGGTCTGCTTATTTCTTTGGGGTAACAGGAGTAGTAGTCTGTTCCAAGAATTCAGCTCCACTGAGTGGGGTAGTAAGCAAAGCCAGCGCGGGATCATTGGAATTGACTGAGCTTCGGACATGTAGGAACATGATGAAATTCTTGCAACTGTCTGCAAATAATGGATGGCGGGTTTTGGGTGCTTCTGTGTCTCAGGAAGCAGTGTCAGTGAATGAAGTCGCACCTGGTGTCCCAACAGTTTTGGTGCTGGGAAGTGAAGGCAGAGGGCTGAGACCACTCGTCAGTAGAGCTTGTTCCGAATTGATATGTATACC
>CP16
AGGGAAGGATGGGGGAAGAAAACATGGAGGGAAGTTACCGGATCAACCCTTCCTAAGATGGTGGGAGAAGCAGTCTATGGAGTGGGTCCTGTTCTGGCCGCGCTAACAATAGCTAGGAGGGAGTTGTATGCCCTCTATGTTCAAGAAGGTCTTGATTTGAGTAGCACACATAAGAAGAAGGACAAGGCAAGCGTTGAAAAGATTTTACAAATTGCGGGGAATCTTGGATTGAGTGTGAAGGAGGCTTCAAAACATGACCTTAATATGCTGGTGGACTCAAGGCCTCATCAAGGCCTTGTGTTGGACGCCTCCCCATTGGAGATGGAGAGTATAACAGAATTGAATCCTGTTTCTGATAATGAGGGTAAGGGTTCTTCTCTCTGGGTTGCTTTGGATGAAGTCACCGATCCTCAAAACTTTGGGGCAGTTGTTCGGTCTGCTTATTTCTTTGGAGCAACTGGAGTAGTAGTCTGTGCTAAGAATTCAGCTCCACTGAGTGGGGTGGTAAGCAAAGCTAGTGCAGGATCTTTGGAATTGACTGAGCTTCGGACATGTAGGAATATGATGAAATTCTTGGAACTGTCTGCAAGTAATGGATGGCGGGTTTTGGGTGCTTCTGTGTCTCAGGAAGCAGTGTCACTGAATGAGGTCTCACCTGGTGTTCCAACAATTTTAGTGCTGGGAAGTGAAGGCAGAGGGCTGAGACCACTTGTTAGTAGATCTTGTTCCCAAATGATTAGTATACC
>CP161
AGGGAAGGATGGGGGAAGAAAACATGGAGGGAAGTTACCGGATCAACCCTTCCTAAGATGGTGGGAGAAGCAGTCTATGGAGTGGGTCCTGTTCTGGCCGCGCTAACAATAGCTAGGAGGGAGTTGTATGCCCTCTATGTTCAAGAAGGTCTTGATTTGAGTAGCACACATAAGAAGAAGGACAAGGCAAGCGTTGAAAAGATTTTACAAATTGCGGGGAATCTTGGATTGAGTGTGAAGGAGGCTTCAAAACATGACCTTAATATGCTGGTGGACTCAAGGCCTCATCAAGGCCTTGTGTTGGACGCCTCCCCATTGGAGATGGAGAGTATAACAGAATTGAATCCTGTTTCTGATAATGAGGGTAAGGGTTCTTCTCTCTGGGTTGCTTTGGATGAAGTCACCGATCCTCAAAACTTTGGGGCAGTTGTTCGGTCTGCTTATTTCTTTGGAGCAACTGGAGTAGTAGTCTGTGCTAAGAATTCAGCTCCACTGAGTGGGGTGGTAAGCAAAGCTAGTGCAGGATCTTTGGAATTGACTGAGCTTCGGACATGTAGGAATATGATGAAATTCTTGGAACTGTCTGCAAGTAATGGATGGCGGGTTTTGGGTGCTTCTGTGTCTCAGGAAGCAGTGTCACTGAATGAGGTCTCACCTGGTGTTCCAACAATTTTAGTGCTGGGAAGTGAAGGCAGAGGGCTGAGACCACTTGTTAGTAGATCTTGTTCCCAAATGATTAGTATACC
>CR44
CAGGAAGATTGGGGCAGGAGAACGTGGAGGGAGGTCACGAGTTCAAGCCCTCCGAAGATGATAGGTGAGGCGGTTTACGGGGTGGGTCCTGTTATGGCTGCCCTTACAATATGTAGAAGAGAATTTTATGCCCTCTATGTTCAGGAAGCGCTTGATTTGAGTAGCCGCAATAAGAAAAAAGACAAGGGAGGAATAGAACAGGTTTTACAAATGGCAGGAAAGCTTGGATTGGCTGTGAAGGAGACCTCAAAGCATGACCTCAACATGCTTGTTGACAGCAGGCCTCACCAGGGTCTTGTGCTGGATGCTTCCCCATTGGAAATGGTGAGTATAAAGGAATTGGAACCCATCTCCAAGAATGCAGGTAAGAATTCT---CTTTGGGTTGCTCTGGATGAAGTCACTGACCCTCAAAATTTTGGGGCGGTTGTCCGTTCTGCTTATTTTTTTGGGGCTGTAGGAGTGGTAGTTTGTGCCAAGAATTCGGCTCCTTTGAGTGGGGTAGTTAGCAAGGCTAGTGCGGGTTCTCTGGAAGTGATTGATCTCCGATCATGCCGGAACATGATGCAATTTTTGGAATTATCTGCAAGCAATGGATGGCGTGTATTGGGTGCCTCTGCTTCTGCAGAAGCCATTCCATTGAATGAAGTTTGTCCGGGTGTTCCAACAATTTTAGTGTTGGGCAGTGAGGGCAGAGGATTGAGACCTCTTGTTAAAAGGTCCTGCTCCCAACTAATTGGTATACC
>CT15
AGGGAAGAATGGGGGAAGAAAACATGGAGGGAAGTTACTGGATCAACCCTTCCTAAGATGGTGGGAGAAGCAGTCTATGGAGTGGGTCCTGTTCTGGCTGCGCTAACAATAGCTAGGAGGGAGTTGTATGCCCTCTATGTTCAAGAAGGTCTTGATTTGAGTAGCACACATAAGAAGAAGGACAAGGCAAGCGTTGAAAAGATTTTACAAATTGCGGGGAATCTTGGCTTGAGTGTGAAGGAGGCTTCAAAACATGACCTTAATATGCTGGTGGACTCAAGGCCTCATCAGGGCCTCGTGCTGGACGCCTCCCCATTGGAGATGGAGAGCATAGCAGAATTGAATCCTGTTTCTGATAATGAGGGTAAGGGTTCTTCTCTCTGGGTTGCTTTGGATGAAGTCACCGATCCTCAAAACTTTGGGGCAGTTGTTCGGTCTGCTTATTTCTTTGGAGCAACTGGAGTAGTAGTCTGTGCTAAGAATTCAGCTCCACTGAGTGGGGTAGTAAGCAAAGCTAGTGCAGGATCTTTGGAATTGACTGAGCTTCGGACATGTAGGAATATGATGAAATTCTTGGAACTGTCTGCAAGTAATGGATGGCGGATTTTGGGTGCTTCTGTGTCTCAGGAAGCAGTGTCACTGAATGAGGTCTCACCTGGTGTTCCAACAGTTTTGGTGCTGGGAAGTGAAGGCAGAGGGCTGAGACCACTTGTTAGTAGATCTTGTACCCAAATGATTAGTATACC
>DA12
AGGGAAGGATGGGGGAAGAAAACCTGGAGGGAAGTTACGGGATCAACCCTTCCTAAGATAGTGGGAGAGGCAGTCTATGGAGTGGGTCCTGTTCTCGCTGCCCTAACAATAGCTAGGAGGGAGTTATATGCCCTCTATGTTCAAGAAGGTCTTGATTTGAGTAGTACACATAAGAAGAAGGACAAGGCAGCTGTTGAAAAGATTTTACAAATTGCGAAGAATCTTGGATTGAGTGTGAAAGAGGCTTCAAAACATGACCTTAATATGCTGGTGGACTCAAGGCCTCATCAGGGTCTCGTCCTGGACGCCTCCCCATTGGAGATGGAGAGTATATCAGAATTGAACCCTGTTTCTGATTATGAGGGTAAGGGTTCTTCTCTCTGGGTTGCTTTGGATGAAGTCACCGATCCTCAAAACTTTGGTGCAGTTGTTCGGTCTGCCTATTTCTTTGGAGCAACAGGAGTAGTGGTCTGTGCTAAGAATTCAGCTCCATTGAGTGGGGTAGTAAGCAAAGCCAGCGCGGGATCATTGGAATTGACTGAGCTTCGGACGTGTAGGAACATGATGAAATTCTTGCAACTGTCTGCAAGTAATGGCTGGCGGGTTTTGGGTGCTTCTGTGTCTCAGGAAGCAGTGTCAGTGAATGAGGTCGCACCAGGTGTTCCTACAATTTTGGTGCTGGGAAGTGAAGGCAGAGGACTGAGACTACTTGTCAGTAGAGCTTGTTCCCAATTGATTAGTATACC
>DB53
AAGGAAGAGTGGGGGAAGAAAACATGGAAGGAGGCCACAGGATCGAGGCCCCCCAAGATGGTGGGTGAAGCAGTCTATGGAGTGGGCCCTGTTCTTGCTGCCCTTACAGTGGCTAGGAGGGAGTTCTATGTGCTCTATGTTCAGGAAGGTCTTGATTTGAGCAGTAGAAATAAGAGGAAGGACAAGGGGACCATAGCTCAGATTTTACAAATGGCAGAGAATCTTGGTTTGACTGTAAAGGAGGCCTCCAAACATGACCTTAATATGCTTGTGGAATGTAGGCCTCACCAGGGCCTTGTGCTGGATGCCTCATCGTTGGAAATGGTGAATATAACAGAATTGGAGTCTGCTAGTCACTATGAAAGGAATGGTTCTGCCCTGTGGGTTGCTTTGGATGAGGTCACTGATCCCCAAAACTTTGGGGCGATTGTTCGTTCTGCATATTTCTTTGGAGCTAATGGAGTGATTGTGTGTGCCAAAAATTCAGCTCCTTTGAGTGGTGTTGTAAGCAAGGCTAGTGCAGGATCACTAGAATTGACCGAGCTTCGATCATGTAGGAATATGATGAATTTCTTGGAGCTGTCTGCTGCTAATGGATGGCGAGTACTGGGTGCTTCTATGTCTCAACAAGCCGTGCCATTGAATCAGGTTTCACCGGGTGTTCCTACAATTTTGGTCTTAGGCAGTGAAGGTCGAGGGTTGAGGCCACTTGTAAGCAGATCCTGTTCTCAATTGATTGGTATACC
>DC1
AAGGAAGAGTGGGGGAAGAAAACATGGAAGGAGGCCACAGGATCGAGGCCCCCCAAGATGGTGGGTGAAGCAGTCTATGGAGTGGGCCCTGTTCTTGCTGCCCTTACAGTGGCTAGGAGGGAGTTCTATGTGCTCTATGTTCAGGAAGGTCTTGATTTGAGCAGTAGAAATAAGAGGAAGGACAAGGGGACCATAGCTCAGATTTTACAAATGGCAGATAATCTTGGTTTGACTGTAAAGGAGGCCTCCAAACATGACCTTAATATGCTTGTGGAATGTAGGCCTCACCAGGGCCTTGTGCTGGATGCCTCATCGTTGGAGATGGTGAATATAACAGAATTGGAGTCTGCTAGTCACTATGAAAGGAATGGTTCTGCCCTGTGGGTTGCTTTGGATGAGGTCACCGATCCCCAAAACTTTGGGGCGGTTGTTCGTTCTGCATATTTCTTTGGAGCTAATGGAGTGATTGTGTGTGCCAAAAATTCAGCTCCTTTGAGTGGTGTTGTAAGCAAGGCTAGTGCAGGATCACTAGAATTGACCGAGCTTCGATCATGTAGGAATATGATGAATTTCTTGGAGCTGTCTGCTGCTAATGGATGGCGAGTACTGGGTGCTTCTATGTCTCAACAAGCCGTGCCATTGAATCAGGTTTCACAGGGTGTTCCTACAATTTTGGTCTTAGGCAGTGAAGGTCGAGGGTTGAGGCCACTTGTAAGTAGATCCTGTTCTCAATTGATTGGTATACC
>DD1
AAGGAAGAGTGGGGGAAGAAAACTTGGAAGGAGGTCACAGGATCAAGCCCTCCCAACATGGTGGGTGAAGTAGTCTATGGAGTGGGACCTGTTCTTGCTGCCCTTACAGTGGCTAGGAGGGAGTTCTATGTGCTCTATGTTCAGGAAGGTCTTGATTTGAGCAGTAGAAATAAGAGGAAGGACAAAGGGACTATTGCTCAGATTTTACAAATGGCAGATAATCTTGGTTTGACTGTAAAGGAGGCCTCCAAACATGACCTTAATATGCTTGTGGAATGTAGGCCTCACCAGGGCCTTGTGCTGGATGCCTCGTCATTGGAGATGGTGAATATAACAGAATTGGAGTCTGTTAGTCACTATGAAAGGAATAGTTCTGCTCTGTGGGTTGCTTTGGATGAGGTCACTGATCCCCAAAACTTTGGGGCGGTTGTTCGTTCTGCATATTTCTTTGGAGCTAATGGAGTGATTGTGTGTGCCAAGAATTCAGCTCCTTTGAGTGGTGTTGTCAGCAAGGCTAGCGCAGGATCATTGGAATTGACCGAGCTTCGATCATGTAGGAATATGATGAATTTCTTGGAACTGTCTGCTGCTAATGGATGGCGAGTGTTGGGGGCTTCTATGTCTCAACAAGCCGTGCCATTGAATCAAGTTTCACCGGGTGTTCCCACAATTTTGGTCTTAGGCAGTGAAGGTAGAGGGTTGAGGCCACTCGTAAGTCGATCCTGTTCTCAATTGGTTGGTATACC
>DIM50
AAGGAAGAGTGGGGGAAGAAAACTTGGAAGGAGGTCACAGGATCAAGCCCTCCCAAGATGGTGGGTGAAGTAGTCTATGGAGTGGGACCTGTTCTTGCTGCCCTTACAGTGGCTAGGAGGGAGTTCTATGTGCTCTATGTTCAGGAAGGTCTTGATTTGAGCAGTAGAAATAAGAGGAAGGACAAAGGGACTATTGCTCAGATTTTACAAATGGCAGATAATCTTGGTTTGACTGTAAAGGAGGCCTCCAAACATGACCTTAATATGCTTGTGGAATGTAGGCCTCACCAGGGCCTTGTGCTGGATGCCTCGTCATTGGAGATGGTGAATATAACAGAATTGGAGTCTGTTAGTCACTATGAAAGGAATAGTTCTGCTCTGTGGGTTGCTTTGGATGAGGTCACTGATCCCCAAAACTTTGGGGCGGCTGTTCGTTCTGCATATTTCTTTGGAGCTAATGGAGTGATTGTGTGTGCCAAGAATTCAGCTCCTTTGAGTGGTGTTGTCAGCAAGGCTAGTGCAGGATCATTGGAATTGACCGAGCTTCGATCATGTAGGAATATGATGAATTTCTTGGAACTGTCTGCTGGTAATGGATGGCGAGTGTTGGGGGCTTCTATGTCTCAACAAGCCGTGCCATTGAATCAAGTTTCACCGGGTGTTCCCACAATTTTGGTCTTAGGCAGTGAAGGTAGAGGGTTGAGGCCACTCGTAAGTCGATCCTGTTCTCAATTGGTTGGTATACC
>EN45
--------------------------------------------------------------------------------------------------------------------------------------------------------------------------------------------------------------------------------------------------------------------------------------------------------------------TTCTCCATTGGAAATGGTGAGCATAAAGGAATTGGAACCCGTCTCCAAGCATACAGGTAAGAATTAT---CTTTGGGTTGCTTTGGATGAAGTCAGCGATCCTCAAAATTTTGGGGCGGTTGTCCGTTCTGCTTATTTTTTTGGGGCAGCAGGAGTGGTTGTGTGTGCCAAGAATTCTGCTCCTTTGAGTGGGGTAGTTAGCAAAGCTAGTGCAGGTTCTCTGGAAGTGATTGATCTTCGGTCATGTCGGAATATGATGCAATTTTTAGAATTGTCTGCAAGTAATGGGTGGCGTGTGTTGGGTGCTTCTGCTTCTGCAGAAGCATTGCCATTGAATGAGGTTTCTCCGGGTGTTCCCACAATTTTAGTGTTGGGCAGTGAGGGCAGAGGATTGAGACCTCTTGTTAAAAGATCTTGCTCTCAACTGGTCGGTATACC
>FC13
AGGGAAGGATGGGGGAAGAAAACCTGGAGGGAAGTTACGGGATCAACCCTTCCTAAGATAGTGGGAGCGGCAGTCTATGGAGTGGGTCCTGTTCTTGCTGCCCTAACAATAGCTAGGAGGGAGTTATATGCCCTCTATGTTCAAGAAGGTCTTGATTTGAGTAGTACACATAAGAAGAAGGACAAGGCAGCTGTTGAAAAGATTTTACAAATTGCGAAGAATCTTGGATTGAGTGTGAAAGAGGCTTCAAAACATGACCTTAATATGCTGGTGGACTCAAGGCCTCATCAGGGCCTCGTCCTGGACGCCTCCCCATTGGAGATGGAGAGTATATCAGAATTGAACCCTGTTTCTGATTATGAGGGTAAGGGTTCTTCTCTCTGGGTTGCTTTGGATGAAGTCACCGATCCTCAAAACTTTGGTGCAGTTGTTCGGTCTGCCTATTTCTTTGGAGCAACAGGAGTAGTGGTCTGTGCTAAGAATTCAGCTCCATTGAGTGGGGTAGTAAGCAAAGCCAGCGCGGGATCATTGGAATTGACTGAGCTTCGGACGTGTAGGAACATGATGAAATTCTTGCAACTGTCTGCAAGTAATGGATGGCGGGTTTTGGGTGCTTCTGTGTCTCAAGAAGCAGTGTCAGTGAATGAGGTCGCACCAGGTGTTCCTACAATTTTGGTGCTGGGAAGTGAAGGCAGAGGACTGAGACTACTTGTCAGTAGAGCTTGTTCCCAATTGATTAGTATACC
>FTS1
AAGGAAGAGTGGGGGAAGAAAACATGGAAGGATGTCACAGGATCAAGCCCCCCCAAGATGGTGGGTGAAGCAGTCTATGGAGTGGGCCCTGTTCTTGCTGCCCTTACAGTGGCTAGGAGGGAGTTCTATGTGCTCTATGTTCAGGAAGGTCTTGATTTGAGCAGTAGAAATAAGAGGAAGGACAAGGGGACCATAGCTCAGATTTTACAAATGGCAGAGAATCTTGGTTTGACTGTAAAGGAGGCCTCCAAACATGACCTTAATATGCTTGTGGAATGTAGGCCTCACCAGGGCCTTGTGCTGGATGCCTCATCGTTGGAGATGGTGAATATAACAGAATTGGAGTCTGCTAGTCACTATGAAAGGAATGGTTCTGCCCTGTGGGTTGCTTTGGATGAGGTCACTGATCCCCAAAACTTTGGGGCGGTTGTTCGTTCTGCATATTTCTTTGGAGCTAATGGAGTGATTGTGTGTGCCAAGAATTCAGCTCCTTTGAGTGGTGTTGTAAGCAAGGCTAGTGCAGGATCACTAGAATTGACCGAGCTTCGATCATGTAGGAATATGATGAATTTCTTGGAACTGTCTGCTGCTAATGGATGGCGAGTACTGGGTGCTTCTATGTCTCAACAAGCCTTGCCATTGAATCAGGTTTCACCGGGTGTTCCTACAATTTTGGTCTTAGGCAGTGAAGGTCGAGGGTTGAGGCCACTTGTAAGTAGATCCTGTTCTCAATTGATTGGTATACC
>FTS2
AAGGAAGAGTGGGGGAAGAAAACATGGAAGGATGTCACAGGATCAAGCCCCCCCAAGATGGTGGGTGAAGCAGTCTATGGAGTGGGCCCTGTTCTTGCTGCCCTTACAGTGGCTAGGAGGGAGTTCTATGTGCTCTATGTTCAGGAAGGTCTTGATTTGAGCAGTAGAAATAAGAGGAAGGACAAGGGGACCATAGCTCAGATTTTACAAATGGCAGAGAATCTTGGTTTGACTGTAAAGGAGGCCTCCAAACATGACCTTAATATGCTTGTGGAATGTAGGCCTCACCAGGGCCTTGTGCTGGATGCCTCATCGTTGGAGATGGTGAATATAACAGAATTGGAGTCTGCTAGTCACTATGAAAGGAATGGTTCTGCCCTGTGGGTTGCTTTGGATGAGGTCACTGATCCCCAAAACTTTGGGGCGGTTGTTCGTTCTGCATATTTCTTTGGAGCTAATGGAGTGATTGTGTGTGCCAAGAATTCAGCTCCTTTGAGTGGTGTTGTAAGCAAGGCTAGTGCAGGATCACTAGAATTGACCGAGCTTCGATCATGTAGGAATATGATGAATTTCTTGGAACTGTCTGCTGCTAATGGATGGCGAGTACTGGGTGCTTCTATGTCTCAACAAGCCTTGCCATTGAATCAGGTTTCACCGGGTGTTCCTACAATTTTGGTCTTAGGCAGTGAAGGTCGAGGGTTGAGGCCACTTGTAAGTAGATCCTGTTCTCAATTGATTGGTATACC
>GG1
CAGGATGAGTGGGGAAGGAAAACATGGAGAGAGGTCACGAGTTCAAGCTCTCCGAAGATGGTGGGTGAAGCCGTTTATGGTGTGGGTCCTGTTCTAGCTGCCCTTACAGTAGTTCGAAGGGAATTCTATGCCCTCTACGTTCAGGAAGGTCTTGATTTGAGTAGCAGGAATAAGAAGAAAGACAAGCAAGGAATAGAACAAGTTCTACAAATGGCAGGAAAACTTGGATTGGCTGTGAAGGAAGCCTCAAAGCATGACCTTAATATGCTTGTAGACAGCAGGCCTCATCAGGGTATTGTTCTGGACGCATCCCCATTGCAAATGGTTAGCATAAAGGAGTTGGAACCTGTCTCCGAGTCCGAAGGTAAGCATTCTCCTCTTTGGGTAGCACTGGATGAAGTCACTGATCCTCAAAACTTCGGGGCCGTTATTCGTTCTGCTTATTTTTTTGGGGCCACAGGAGTGGTTGTGTGTGCAAAGAATTCGGCTCCTTTGAGTGGGGTTGTTAGCAAAGCTAGTGCAGGTTCTTTGGAATTGACAGAACTTCGGTCATGTCGGAATATGATGCAATTTTTGGATTTGTCTGCAAGAAATGGGTGGCGGGTTTTGGGTGCTTCTGTAGAATCAGAAGCATTGCCGTTGAATGAGGTTTCTCCGGGTGCTCCAACAATTTTAGTGTTGGGCAGTGAAGGCAGAGGATTGAGACCTCTTGTCAAAAGATCTTGTTCCCAGCTGATCAGTATACC
>HB41
AGGGAAGAGTGGGGGAAGAAAACATGGAAGGAGGTCACAGGATCAAGTCCCCCCAGGATGGTGGGTGAAGCTGTATATGGAGTGGGCCCTGTTCTTGCTGCCCTTACAGTGGCTAGGAGGGAGTTCTATGTGCTCTATGTTCAGGAAGGTTTTGATTTGAGCAGTAGAAATAAGAGGAAGGAGAAGGGGTCTATTGGACAGATTTTACAAATGGCACAGAACCTTGGTTTGACTGTGAAGGAGGCCTCCAAACATGACCTTAATATGCTTGTGGAATGTAGGCCTCACCAGGGCCTTGTGCTGGATGCATCCCCACTGGAGATGGTGAACATAACAGAATTGGAGTCTGTTAGTGACCATGAAAGGAATGGTTCTGCTCTGTGGGTTGCTTTGGATGAGGTCACTGATCCCCAAAATTTTGGGGCTGTTGTTCGTACTGCTTATTTCTTCGGAGCCAATGGAGTAGTTGTGTGTGCCAAGAATTCAGCTCCTCTGAGTGGGGTTGTCAGCAAGGCTAGTGCAGGATCATTGGAATTGACCGAGCTTCGGTCATGTAGGAATATGATGAATTTCTTGGAACTGTCTGCTGCTAATGGATGGCGAGTATTGGGTGCTTCTGTGTCTCAAGAAGCCGTGCCATTGAATCAGGTTTCACCAGGTGTTCCGACGATTTTGGTCTTGGGCAGTGAGGGTAGAGGGTTGAGGCCACTTGTAAGTAGATCTTGTTCTCAATTGATTGTTATACC
>JO20
AGGGAAGGATGGGGGAAAAAAACATGGAGGGAAGTTACTGGATCAACCCTTCCCAAGATGGTGGGAGAAGCGGTCTATGGAATAGGTCCCGTTCTGGCGGCGCTAACGATAGCTAGGAGGGAGTTGTATGCCCTCTATGTTCAAGAATGCCTTGATTTGAGTAGCACACATAAGAAAAAGGACAAGGCAGGTGTTGAAAAGATTTTACGAATTGCGGGGAATCTTGGATTGAGTGTGAAGGAGGCTTCAAAACATGACCTTAATATGCTGGTGGACTCAAGGCCTCATCAGGGCCTCGTGCTCGACGCCTCCCCATTGGAGATGGAGAGTATAACAGAATTGAATCCTGTTTCTGATTGTGAGCTCAAGGGTTCTTCTCTCTGGGTTGCTTTGGATGAAGTCACCGATCCTCAAAACTTTGGGGCAGTTGTTCGGTCAGCTTATTTCTTTGGAGCAACTGGAGTAGTAGTCTGTGCTAAGAATTCGGCTCCACTGAGCGGGGTAGTAAGCAAGGCTAGTGCAGGGTCTTTGGAATTGACTGAGCTTCGGACATGTAGGAATATGATGAAGTTCTTGGAACTGTCTGCAAGTAATGGATGGCGGATTTTGGGCGCTTCTGTGTCTCAGGAAGCAGTGTCACTGAATGAGGTCTCACCTGGTGTTCCAACAATTTTGGTGCTCGGAAGTGAAGGCAGAGGGTTGAGACCACTTGTTAGTAGATCTTGTTCCCAATTGATAAGTATACC
>JU21
AGGGAAGGATGGGGGAAAAAAACATGGAGGGAAGTTACTGGATCAACCCTTCCCAAGATGGTGGGAGAAGCGGTCTATGGAATAGGTCCTGTTCTGGCGGCGCTAACGATAGCTAGGAGGGAGTTGTATGCCCTCTATGTTCAAGAAGGTCTTGATTTGAGTAGCACACATAAGAAAAAGGACAAGGCAGGTGTTGAAAAGATTTTACGAATTGCGGGGAATCTTGGATTGAGTGTGAAGGAGGCTTCAAAACATGACCTTAATATGCTGGTGGACTCAAGGCCTCATCAGGGCCTCGTGCTCGACGCCTCCCCATTGGAGATGGAGAGTATAACAGAATTGAATCCTGTTTCTGATTGTGAGCTCAAGGGTTCTTCTCTCTGGGTTGCTTTGGATGAAGTCACCGATCCTCAAAACTTTGGGGCAGTTGTTCGGTCAGCTTATTTCTTTGGAGCAACTGGAGTAGTAGTCTGTGCTAAGAATTCGGCTCCACTGAGTGGGGTAGTAAGCAAGGCTAGTGCAGGATCTTTGGAATTGACTGAGCTTCGGACATGTAGGAATATGATGAAGTTCTTGGAACTGTCTGCAAGTAATGGATGGCGGATTTTGGGCGCTTCTGTGTCTCAGGAAGCAGTGTCACTGAATGAGGTCTCACCTGGTGTTCCAACAATTTTGGTGCTCGGAAGTGAAGGCAGAGGGTTGAGACCACTTGTTAGTAGATCTTGTTCCCAATTGATAAGTATACC
>KE1
CAAGAAGAGTGGGGGAGAAGAACATGGAAGGAGGTCACTGGTTCAAGCCCTCCCAAGATGGTGGGTGAGGCAGTTTATGGAGTGGGTCCTGTTCTGGCTGCCCTTACAACAGTCAGGAGGGAGTTATATGCTCTCCATGTTCAGGAAGGCCTTGATTTAAGCAGTAAAAACAAGAAGAAGGGCAAAGAGGGGATTGAACAGGTTTTGCAAATGGCAGGAAAGCTTGGATTAGCTGTGAAGGAGGCCTCAAAACATGACCTTAATATGATCGTGGACAGCAGGCCTCATCAAGGCCTTGTATTGGATGCTTCCCCATTGGAGATGGTTAGTATAAAGGAATTGGAGCCCATTTCTATCTATGAAGGTAAGAGTTCTCCTCTCTGGGTTGCTTTAGATGAAGTCACTGATCCTCAAAACTTTGGGGCAGTTATCCGGTCTGCTTACTTTTTTGGAGCAACAGGAGTAGTTGTGTGTGCTAAGAATTCAGCTCCCTTGAGTGGGATAGTCAGCAAAGCTAGTGCAGGTTCGCTGGAACTGGCCGAGCTTCGGTCCTGTCGGAATATGATGCAGTTTTTGGAATCTTCTATGAGGAATGGATGGCGGGTTTTGGGTGCTTCTGTGTCTAAATATGCAGTGCCATTGAATGAGGTTGCGCCAGGTGTTCCGACAATACTTGTATTGGGCAGTGAAGGCAGAGGATTGAGACCTCTTGTGAGTAGATCTTGTTCCCAACTGATCAGAATACC
>LF2
-------------------------------------------------------------------------------------------------------------------------------------------------------------------------------------------------------------------------------------------------------------------------------------------------A----------------------------------------------GAGTTGGAGTCTGTTAATGGCTATGAAAAGAATGGTTCTGCTCTGTGGGTTGCTTTGGATGAAGTAACAGATCCCCAAAACTTTGGGGCGGTTGTTCGTACTGCTTACTTTTTTGGTGCCAATGGAGTAGTTGTGTGTGCCAAGAATTCAGCTCCTTTGAGTGGGGTTGTGAGCAAGGCTAGTGCAGGATCATTGGAATTGACAGAGCTTCGGTCATGTAGGAATATGATGAATTTCTTGGAACTGTCTGCTGCTAATGGATGGCGAGTATTAGGTGCTTCTGTGTCTCAGGAAGCCGTGCCATTGAATCAGGTTTCACCGGGTGTTCCCACAATTTTGGTCTTAGGCAGTGAAGGTAGAGGGTTGAGGCCACTT-----------------------------------
>MC0
AAGGAAGAGTGGGGAAAGAAAACATGGAAGGAGGTCACAGGGTCGAGCCCTCCCAAGATGGTGGGTGACGCAGTCTATGGAGTGGGTCCTGTTCTTGCTGCCCTTACAGTGTCTAGGAGGGAGTTTTATGTGCTCTATGTTCAGGAAGGTCTTGATTTGAGGAGTAGAAATAAGAGGAAGGACAAGGGGACCATTGGACATATTTTACAAATGGCAGAGAACCTTGGTTTGACTGTGAAGGAGGCCTCCAAACATGACCTTAATATGCTTGTGGATTGTAGGCCTCATCAGGGCCTTGTGCTGGATGCCTCCCCATTGGAGATTGTGAATATAACAGAATTGGAGTCTGTTAGTGCCTGTGAAAGGAATGGTTCTGCTCTGTGGGTTGCATTGGATGAGGTCACTGATCCCCAAAACTTTGGGGCAGTTCTTCGTACTGCTTATTTCTTTGGAGCCAATGGAGTAGTTGTGTGCGCCAAGAATTCAGCTCCCTTGAGTGGGGTTGTCAGCAAGGCTAGTGCAGGATCATTGGAATTGACCGAACTTAGGTCGTGTAGGAATATGATGAATTTCTTGGAACTGTCTGCAGCTAATGGATGGCGAGTATTGGGTGCTTCTGTGTCTCAAGAAGCCGTGCCATTGAATCAGGTTTCACCGGGTGTTCCGACGATTTTGGTCTTGGGCAGTGAAGGTAGAGGGTTGAGGTCACTTGTAAGTAGATCTTGTTCTCAATTAATTGCTATACC
>MT0
TGTGAAGGATGAGAGGAATGATGAGAGAATGAGGGGAGAGGATCAAGCCCCCCCAAGCTGGTGGGTGAAGCAGTGTATGGAGTGGGCCCTGTTCTTGCTGCCCTCTCTGTGGCTAGGAGGGAGTTGTATGCGCTCTATGTTCAGGAAGGTCTTGATTTGAGCAGCAGAAATAAGAGGAAGGAGAAGGGGACCATTGCACAGGTTCTCCAAATGGCAGACAAGTTTGGTTTGAGTGTGAAGGAGGCCTCCAAACATGACCTGAATATGCTTGTGGAATGTAGGCCTCACCAGGGCCTTGTGCTGGATGCGTCGCCGTTGGAGATGGTGAGTATAACAGAATTGGAG------------TGTGAAGGGAGGGGTTCTGCTCTGTGGGTTGCTTTGGACGAGGTCACTGATCCCCAAAACCTTGGGGCGGTCGTTCGTTGTGCGTATTTCTTTGGAGCTAATGGAGTGATTGTGTGCGCCAAGAATTCAGCTCCTTTGAGTGGTGTTGTGAGCAAAGCTAGCGCAGGATCATTGGAATTGACGGAGCTTCGGTCATGTAGGAATATGATGAATTTCTTGGACCTGTCCGCTGCTAATGGGTGGCGAGTATTGGGTGCTTCTATGTCTCAAGAAGCCGTGCCATTGAATCAGGTTTCACCGGGTGTTCCCACAATTTTGGTCCTAGGCAGCGAAGGCAGAGGTTTGCGGGCACTTGTAAGTAGATCCTGTTCTCAATTGATTGCTATTCC
>NN48
AAGGAAGAGTGGGGGAAGAAAACATGGAAGGAGGTCACAGGATCAAGCCCCCCCAAAATGGTGGGTGAAGCAGTCTATGGAGTGGGCCCTGTTCTTGCTGCCCTTACAGTGGCTAGAAGGGAGTTCTATGTGCTCTATGTTCAGGAAGGTCTTGATTTGAGCAGTAGAAATAAGAGGAAGGACAAGGAGACCATTGCACAGGTTTTACAAATGGCACATAACCTTGGTTTGACTGTCAAGGAGGTCTCCAAACATGACCTTAATATGCTTGTGGAATGTAGGCCTCACCAGGGCCTTGTGCTTGATGCCTCTTCAATGGAGATGGTGAATATAACAGAATTGGAGTCTGTTAGTCACTATGAAAGGAATGGTTCTGCTCTGTGGGTTGCTTTGGATGAGGTCACCGATCCCCAAAACTTTGGGGCTGTTGTTCGTTCTGCATATTTCTTTGGAGCTAATGGAGTGATTGTGTGTGCCAAGAATTCAGCTCCTTTGAGTGGTGTTGTCAGCAAGGCTAGTGCAGGATCACTGGAATTGACCGAACTTCGATCATGTAGGAATATGATGAATTTCTTGGAACTGTCTGCTGCTAATGGATGGCGAGTATTGGGTGCTTCTATGTCTCAACAAGCCGTGCCATTGAATGAGGTTTCACCGGGTGTTCCCACAATTTTGGTTTTAGGCAGTGAAGGTAGAGGGCTGAGGCCACTTGTAAGTAGATCCTGTTCTCAATTGATTGGTATACC
>PA42
AAGGAAGAGTGGGGGAAGAAAACATGGAAGGAGGTCACAGGATCAAGTTCCCCCAAGATGGTGGGTGAAGCAGTCTATGGAGTGGGTCCTGTTCTTGCTGCCCTTACAGTGTCTAGGAGGGAGTTCTATGTGCTTTATGTGCAGGAAGGTCTTGATTTGAGCAGTAGAAATAAGCGGAAGGACAAGGGGACCATTGGACAGATTTTACAAATGGCAGAGGACCTTGGTTTGACTGTGAAGGAGACCTCCAAACATGACCTCAATATGCTTGTGGAAAGTAGGCCTCACCAGGGTCTTGTGCTGGATGCGTCCCCATTGGAGATGGTGAATATATCAGAATTGGAGTCTGTTACGGACTATGAAAGGAATGGCTCTGCTCTGTGGGTTGCTTTGGATGAGGTCACTGATCCCCAAAACTTTGGGGCGGTTGTTCGTACTGCTTATTTCTTTGGAGCCAATGGAGTAGTTGTGTGTGCCAAGAATTCAGCCCCTTTGAGTGGGGTTGTCAGCAAGGCTAGTGCAGGATCATTGGAATTGACCGAGCTTCGGTCATGTAGGAATATGATGAATTTCTTGGAACTATCTGCTGCTAATGGATGGCGAGTATTGGGTGCTTCTGTGGCGCAAGAAGCCCTGCCATTGAATCAGGTTTCACCGGGTGTTCCGACGATTTTGGTCTTAGGCAGTGAAGGTAGAGGGTTGAGGCCACTTGTAAGTAGATCTTGTTCTCAATTGATTGGTATACC
>PB33
CAAGACGAGTGGGGGAGGAGACAGTGGACGCAAGTCACTGGTTCAAGCCCTCCCAAGATGGTGGGAGAGGCTGTTTATGGAGTTGGTCCTGTTTTGGCTGCCCTTACGATAGTGAGGAGGGAGTTCTATGCCCTTCATGTTCAGGAAGGCCTCGATCTGAGCAGTAAGAACAAAAAGAAGGACAAGAAGGGGATTGAACAAGTTTTGCAAATGGCAGGGAATCTTGGATTAGCTGTGAAAGAGGCCTCAAAGCATGACCTTAATATGATTGTGGACTCCAGGCCTCATCAGGGCCTTATACTGGATGCTTCCCCATTGGAGATGGTGAACATAAAGGAGTTGGAGCCCATTTCTATTCATGAAGGTAAGAACTCTCCTCTCTGGGTTGCTTTGGATGAAGTCACTGATCCTCAAAACTTTGGGGCTGTTGTCCGGTCCGCTTACTTTTTTGGAGCAACAGGAATAGTTGTGTGTGCTAAGAATTCAGCTCCCTTGAGTGGGGTAGTCAGCAAAGCCAGTGCAGGTTCGCTGGAACTGATTGAGCTTCGGTCCTGTCGGAATATGATGCAGTTTTTGGAATCCTCTATGAGCAATGGATGGCAGATTCTGGGTGCTTCTGTGTCTAAAGACGCAGTGCCTTTGAATGAGGTTGCATCAGGCATTCCAACAATACTAGTATTGGGCAGTGAAGGCAGAGGATTGAGACCTCTTGTGAGTAGATCTTGCTCCCAATTGATCAGTATACC
>PF1
AAGGAAGAGTGGGGGAAGAAAACATGGAAGGAGGTCACAGGATCAAGCCCTCCCAAGATGGTGGGTGAAGCAGTCTATGGAGTGGGCCCTGTTCTTGCTGCCCTTACAGTGGCTAGGAGGGAGTTCTTTGTGCTATATGTTCAGGAAGGTATTGATTTGAGCAGTAGAAATAAGAGGAAGGACAAGGGGACCATTGCACAGATTTTACAAATGGCAGAGAACCTTGGTTTGACTGTAAAGGAGGCCTCCAAACATGACCTTAATATGCTTGTGGAATGTAGGCCTCACCAGGGCCTTGTGCTGGATGCCTCCCCATTGGAGATGGTGAGTGTAACAGAATTGGAGTCTGTTGGTGACTATGAAAGGAATGGTTGTGCTCTGTGGGTTGCATTGGATGAGGTCACTGATCCCCAAAACTTTGGGGCGGTTGTTCGTTCTGCATATTTCTTTGGAGCTAATGGAGTGATTGTGTGTGCCAAGAATTCAGCTCCTTTGAGTGGTGTTGTCAGCAAGGCTAGTGCAGGATCACTGGAATTGACTGAGCTTCGGTCATGTAGGAATATGATGAATTTCTTGGAACTGTCTGCTGCTAATGGATGGCGAGTATTGGGTGCTTCTATGTCTCAACAAGCCGTGCCATTGAATCAGGTTTCACCGGGTGTTCCCACAATTTTGGTCTTGGGCAGTGAAGGTAGAGGGTTGAGGCCACTTGTAAGTAGATCCTGTTCTCAATTGATTGGTATACC
>PFM1
AAGGAAGAGTGGGGGAAGAAAACATGGAGGGAGGTCACAGGATCAAGTCCCCCCAAGATGGTGGGTGAAGCAGTCTATGGAGTGGGCCCTGTTCTTGCTGCCCTTACAGTGGCTAGGAGGGAGTTCTATGTGCTCTATGTGCAGGAAGGACTTGATTTGAGCAGTAGAAATAAGAGGAAGGACAAAGGCACTATTGGACAGATTTTACAAATGGCAGAGAACGTGGGTTTGACTGTGAAGGAGACCTCCAAACATGACCTCAATATGCTTGTGGAAAGTAGGCCTCACCAGGGTCTTGTGCTGGATGCGTCCCCATTGGAGATGGTGAATATAACAGAATTGGAGTCTGTTACTGACTATGAAAGGAATGGTTCTGCTCTGTGGGTTGCTTTGGATGAGGTCACTGATCCCCAAAACTTTGGGGCGGTTGTTCGTACTGCTTATTTCTTTGGAGCCAGGGGAGTAGTTGTGTGTGCCAAGAATTCAGCTCCTTTGAGTGGGGTTGTCAGCAAGGCTAGTGCAGGATCATTGGAATTGACCGAGCTTCGGTCATGCAGGAATATGATGAATTTCTTGGAACTATCTGCTGCTAATGGATGGCGAGTATTGGGTGCTTCTGTGTCTCAAGAATCCGTGCCATTGAATCAGGTTTCACCGGGTGCACCCACGATTTTGGTCTTAGGCAGTGAAGGTAGAGGGTTGAGGCCACTTGTAAGTAGATCTTGTTCTCAATTGATCGGTATACC
>PG28
CAAGAAGAGTGGGGGAGGAGACAGTGGAAGGAGGTCACTGGATCAAGCCCTCCCAAGATGGTGGGAGAGGCTGTTTATGGAGTGGGGCCTGTTCTGGCTGCCCTTACAATAGTCAGGAGGGAGTTCTATGCTCTTCATGTTCAGGAAGGCCTTGATTTGAGCAGTAAGAACAAGAAGAAGGACAAGGAGGGGATTGAACAGGTTTTGCAAATGGCAGGGAAGCTTGGATTAGCTGTGAAGGAGGCCTCAAAGCATGACCTTAATATGATTGTGGACTCCAGGCCTCATCAGGGCCTTGTATTGGATGCTTCCCCATTGGAGATGGTGAGCATAAAGGAGTTGGAGTCCATTTCTATCCATGAAGGTAAGAGCTCTCCTCTCTGGGTTGCTTTGGATGAAGTCACTGATCCTCAAAACTTTGGGGCAGTGGTCCGGTCTGCTTACTTTTTTGGAGCAACAGGAGTAGTTGTGTGTGCTAAGAATTCAGCTCCCTTGAGTGGGGTAGTCAGCAAAGCTAGTGCAGGTTCGCTGGAACTGGTTGAGCTTCGGTCCTGTCGGAATATGATGCAGTTTTTGGAATCCTCTATGAGGAATGGATGGCGGGTTTTGGGTGCTTCCGTGTCTAAATATGCAGTGCCTTTGAATGAGGTTGTATCAGGCATTCCGACGATACTAGTATTGGGCAGTGAAGGCAGAGGGTTGAGACCTCTTGTGAGTAGATCTTGCTCCCAATTAATCAGTATACC
>PH2
AAGGAAGAGTGGGGGAAGAAAACATGGAAGGAGGTCACAGGATCAAGCCCTCCCAAGATGGTGGGTGAAGCAGTCTATGGAGTGGGCCCTGTTCTTGCTGCCCTTACAGTGGCTAGGAGGGAGTTCTATGTGCTATATGTTCAGGAAGGTATTGATTTCAGCAGTAGAAATAAGAGGAAGGACAAGGGGACCATTGCACAGATTTTACAAATGGCAGAGAACCTTGGTTTGACTGTAAAGGAGGCCTCCAAACATGACCTTAATATGCTTGTGGAATGTAGGCCTCACCAGGGCCTTGTGCTGGATGCCTCCCCATTGGAGATGGTGAGTGTAACAGAATTGGAGTCTGTGGGTGACTATGAAAGGAATGGTTGTGCTCTGTGGGTTGCATTGGATGAGGTCACTGATCCCCAAAACTTTGGCGCGGTTGTTCGTTCTGCATATTTCTTTGGAGCTAATGGAGTGATTGTGTGTGCCAAGAATTCAGCTCCTTTGAGTGGTGTTGTCAGCAAGGCTAGTGCAGGATCACTGGAATTGACTGAGCTTCGGTCATGTAGGAATATGATGAATTTCTTGGAACTGTCTGCTGCTAATGGATGGCGAGTATTGGGTGCTTCTATGTCTCAACAAGCCGTGCCATTGAATCAGGTTTCACCGGGTGTTCCCACAATTTTGGTCTTGGGCAGTGAAGGTAGAGGGTTGAGGCCACTTGTAAGTAGATCCTGTTCTCAATTGATTGGTATACC
>PM29
CAAGAAGAGTGGGGGAGGAGAACATGGAAGGAGGTCACTGGTTCAAGCCCTCCCAAGATTGTGGGAGAGGCAGTTTATGGAGTGGGTCCTGTTCTGGCTGCCCTTACAATAGTCAGGAGGGAGTTCTATGCTCTTCATGTTCAGGAAGGCCTTGATTTGAGCAGTAAGAACAAGAAGAAGGACAAGGAGGGGATTGAACAGGTTTTGCAAATGGCAAGGAAGCTTGGATTAGCTGTGAAGGAGGCCTCAAAGCATGACCTCAATATGCTTGTGGACTCCAGGCCTCATCAGGGCCTTGTACTGGATGCTTCCCCATTGGAGATGGTGATCTTGAAGGAATTGGAACCCATTTCTACCTATGAAGGTAAGAGCTCTCCTCTTTGGGTTGCTTTGGATGAAGTCACTGATCCTCAAAATTTTGGGGCAGTTGTACGTTCTTCTTACTTTTTTGGAGCAACAGGAGTAGTTGTGTGTGCTAAGAATTCAGCTCCCTTGAGTGGGGTAGTCAGCAAAGCCAGTGCAGGTTCACTGGAACTGGTTGAGCTTCGGTCCTGTCGAAATATGGTGCAGTTTTTGGAGTCGTCTATGACAAATGGATGGCGGGTTTTGGGTGCTTCTGTGTCTAAATCTGCAGTACCATTGAATGAGGTTGCATCAGGCGTTCCGACAATACTAGTTCTGGGCAGTGAAGGCAGAGGATTGAGACCTCTTGTGAGTAGATCTTGCTCCCAATTGATCAGTATACC
>PS27
CAAGAAGAGTGGGGGAGGAGACAGTGGAAGGAGGTCACTGGATCAAGCCCTCCCAAGATGGTGGGAGAGGCTGTTTATGGAGTGGGGCCTGTTCTGGCTGCCCTTACAATAGTCAGGAGGGAGTTCTATGCTCTTCATGTTCAGGAAGGCCTTGATTTGAGCAGTAAGAACAAGAAGAAGGACAAGGAGGGGATTGAACAGGTTTTGCAAATGGCAGGGAAGCTTGGATTAGCTGTGAAGGAGGCCTCAAAGCATGACCTTAATATGATTGTGGACTCCAGGCCTCATCAGGGCCTTGTATTGGATGCTTCCCCATTGGAGATGGTGAGCATAAAGGAGTTGGAGTCCATTTCTATCCATGCAGGTAAGAGCTCTCCTCTCTGGGTTGCTTTGGATGAAGTCACTGATCCTCAAAACTTTGGGGCAGTGGTCCGGTCTGCTTACTTTTTTGGAGCAACAGGAGTAGTTGTCTGTGCTAAGAATTCAGCTCCCTTGAGTGGGGTAGTCAGCAAAGCTAGTGCAGGTTCGCTGGAACTGGTTGAGCTTCGGTCCTGTCGGAATATGATGCAGTTTTTGGAATCCTCTATGAGGAATGGATGGCGGGTTTTGGGTGCTTCTGTGTCTAAATATGCAGTGCCTTTGAATGAGGTTGTATCAGGCATTCCGACGATACTAGTATTGGGCAGTGAAGGCAGAGGGTTGAGACCTCTTGTGAGTAGATCTTGCTCCCAATTAATCAGTATACC
>PS30
AAGGAAGAGTGGGGGAAGAAAACATGGAAGGAGGTCACAGGATCAAGTCCCCCCAAGATGGTGGGTGAAGCAGTCTATGGAGTGGGTCCTGTTCTTGCTGCCCTTACAGTGGCTAGGAGGGAGTTCTATGTGCTTTATGTGCAGGAAGGTCTTGATTTGAGCAGTAGAAATAAGAGGAAGGACAAGGGGACTATTGGACAGATTTTACAAATGGCAGAGGACCTTGGTTTGACTGTGAAGGAGACCTCCAAACATGACCTCAATATGCTTGTGGAAAGTAGGCCTCACCAGGGTCTTGTGCTGGATGCGTCCCCATTGGAGATGGTGAATATATCAGAATTGGAGTCTGTTACTGACTATGAAAGGAATGGCTCTGCTCTGTGGGTTGCTTTGGATGAGGTCACTGATCCCCAAAACTTTGGGGCGGTTGTTCGTACTGCTTATTTCTTTGGAGCCAATGGAGTAGTTGTGTGTGCCAAGAATTCAGCCCCTTTGAGTGGGGTTGTCAGCAAGGCTAGTGCAGGATCATTGGAATTGACCGAGCTTCGGTCATGTAGGAATATGATGAATTTCTTGGAACTATCTGCTGCTAATGGATGGCGAGTATTGGGTGCTTCTGTGGCGCAAGAAGCCCTGCCATTGAATCAGGTTTCACCGGGTGTTCCGACGATTTTGGTCTTAGGCAGTGAAGGTAGAGGGTTGAGGCCACTTGTAAGTAGATCTTGTTCTCAATTGATTGGTATACC
>PSF43
AAGGAAGAGTGGGGGAAGAAAACATGGAAGGAGGTCACAGGATCAAGCCCCCCCAAAATGGTGGGTGAAGCAGTCTATGGAGTGGGCCCTGTTCTTGCTGCCCTTACAGTTGCTAGGAGGGAGTTCTATGTGCTCTATGTTCAGGAAGGTCTTGATTTGAGCAGTAGAAATAAGAGGAAGGACAAGGGGACCATTGCACAGATTTTACAAATGGCAGAGAACCTTGGTTTGACTGTCAAGGAGGCCTCCAAACATGACCTTAATATGCTTGTGGAATGTAGGCCTCACCAGGGCCTTGTGCTGGATGCCTCCTCATTGGAGATGGTGAATATAACAGAATTGGAGTCTGTTAATCACTATGAAAGGAATGGTTCTGCTCTGTGGGTTGCTTTAGATGAGGTCACTGATCCCCAAAACTTTGGGGCGGTTGTTCGTTCTGCATATTTCTTTGGAGCAAATGGAGTGATTGTGTGTGCCAAGAATTCAGCTCCTTTGAGTGGTGTTGTCAGCAAGGCTAGTGCAGGATCACTGGAATTGACCGAGCTTCGATCATGTAGGAATATGATGAATTTCTTGGAACTGTCTGCTGCTAATGGATGGCGAGTATTGGGTGCTTCTATGTCTCAACAAGCCGTGCCATTGAATCAGGTGTCACCGGGTGTTCCCACAATTTTGGTATTAGGCAGTGAAGGTAGAGGGTTGAGGCCACTTGTAAGTAGATCCTGTTGTCAATTGATTGGTATACC
>PTA0
AAGGAAGAGTGGGGGAAGAAAACATGGAAGGAGGTCACAGGTTCAAGTCCCCCCAAGATGGTGGGTGAAGCAGTCTATGGAGTGGGTCCTATTCTTGCTGCCCTTACAGTTGCTAGAAGGGAATTCTATGTGCTCTATGTTCAGGAAGGTCTTGATTTGAGCGGTAGAAATAAGAGGAAGGATAAAGGGACCATTGGGCAGATTTTACAAATGGCAGAAAACCTTGGTTTGACTGTGAAGGAGGCCTCAAAACATGACCTTAATATGCTTGTGGAAAGTAGGCCTCACCAGGGCCTTGTGCTGGATGCCTCTCCATTGGAGATGGTGAATATAACAGAATTGGAGTCTGTTAATGACTGTGCAAGGAATGGTTCTGATCTTTGGGTTGCTTTGGATGAGGTAACTGATCCCCAAAACTTTGGGGCGGTTGTTCGTACTGCTTATTTCTTTGGAGCCAAAGGAGTAGTTGTGTGTGCTAAGAATTCAGCTCCTTTGAGTGGGGTTGTCAGCAAGGCTAGTGCAGGATCACTGGAATTGACCGAACTACGGTCATGTAGGAATATGATGAGTTTCTTGGAACTGTCTGCTGCCAATGGATGGAGAGTATTGGGTGCTTCTGTGTCTCAAGAAGTTGTGCCATTGAATCAGGTTTCACCAGGTGTTCCGACAATTTTGGTCTTAGGCAGTGAAGGTAGAGGGTTGAGGCCACTTGTAAGTAGATCTTGTTCTCAATTGATTGCTATACC
>RC54
AAGGAAGAGTGGGGGAAGAAAACATGGAAGGAGGTCACAGGATCAAGCCCCCCAAAAATGGTGGGTGAAGCAGTCTATGGAGTGGGCCCTGTTCTTGCTGCCCTTACAGTGGCTAGGAGGGAGTTCTACGTGCTCTTTGTTCAGGAAGGTCTTGATTTGAGCAGTAGAAATAAGAGGAAGGACAAGGGGACCATTGCACAGATTTTACAAATGGCACAGAACCTTGGTTTGACTGTCAAGGAGGTCTCCAAACATGACCTTAATATGCTTGTGGAATGTAGGCCTCACCAGGGCCTTGTGCTGGATGCCTCCTCATTGGAGATGGTGAATATAACAGAATTGGAGTCTGTTAGTCACTATGAAAGGAATGTTTCTGCTCTATGGGTTGCTTTGGATGAGGTCACTGATCCCCAAAACTTTGGGGCGGTTGTTCGTTCTGCATATTTCTTTGGAGCAAATGGAGTGATTGTGTGTGCCAAGAATTCAGCTCCTTTGAGTGGTGTTGTCAGCAAGGCTAGTGCAGGATCACTGGAATTGACCGAGCTTCGATCATGTAGGAATATGATGAATTTCTTGGAACTGTCTGCTGCTAATGGATGGCGTGTATTGGGTGCTTCTATGTCTCCACAAGCTGTGCCATTGAATCAGGTTTCACCGGGTGTTCCCACAATTTTGGTCTTAGGCAGTGAAGGTAGAGGGTTGAGGCCACTTGTAAGTAGATCCTGTTCTCAATTGATTGGTATACC
>RR55
AAGGAAGAGTGGGGGAAGAAAACATGGAAGGAGGTCACAGGATCAAGCCCCCCCAAAATGGTGGGTGAAGCAGTCTATGGAGTGGGCCCTGTTCTTGCTGCCCTTACAGTGGCTAGGAGGGAGTTCTACGTGCTCTATGTTCAGGAAGGTCTTGATTTGAGCAGTAGAAATAAGAGGAAGGACAAGGGGACCATTGCACAGATTTTACAAATGGCACAGAACCTTGGTTTGACTGTCAAGGAGGCCTCCAAACATGACCTTAATATGCGTGTGGAATGTAGGCCTCACCAGGGCCTTGTGCTGGATGCCTCCTCATTGGAGATGGTGAATATAACAGAATTGGAGTCTGTTAGTCACTATGAAAGGAATGGTTCTGCTCTATGGGTTGCTTTGGATGAGGTCACTGATCCCCAAAACTTTGGGGCGGTTGTTCGTTCTGCATATTTCTTTGGAGCAAATGGAGTGATTGTGTGTGCCAAGAATTCAGCTCCTTTGAGTGGTGTTGTCAGCAAGGCTAGTGCAGGATCACTGGAATTGACGGAGCTTCGATCATGTAGGAATATGATGAATTTCTTGGAACTGTCTGCTGCTAATGGATGGCGTGTATTGGGTGCTTCTATGTCTCCACAAGCTGTGCCATTGACTCAGGTTTCACCGGGTGTTCCCACAATTTTGGTCTTAGGCAGTGAAGGTAGAGGGTTGAGGCCACTTGTAAGTAGATCCTGTTCTCAATTGATTGGTATACC
>SA1
AAGGAAGAGTGGGGGAAGAAAACATGGAAGGAGGTCACAGGATCAAGTCCCCCCAAGATGGTGGGTGAAGCAGTCTATGGAGTGGGCCCTGTTCTTGCTGCCCTTACAGTGGCTAGGAGGGAGTTCTATGTGCTTTATGTGCAGGAAGGTCTTGATTTGAGCAGTAAAAATAAGAGGAAGGACAAGGGGACCATTGGACAGATTTTACAAATGGCAGAGAACCTTGGTTTGACTGTGAAGGAGACCTCCAAACATGACCTCAATATGGTTGTGGAAAGTAGGCCTCACCAGGGTCTTGTGCTGGATGCGTCCCCATTGGAGATGGTGAATATAACAGAATTGGAGTCTGTTACTGACTATGAAAGGAATGGTTCTGCTCTGTGGGTCGCTTTGGATGAGGTAACCGATCCCCAGAACTTTGGGGCGGTTGTTCGTACTGCTTATTTCTTTGGAGCCAGTGGAGTAGTTGTGTGTTCCAAGAATTCAGCTCCTTTGAGTGGGGTTGTCAGCAAGGCTAGTGCAGGATCATTGGAATTGACCGAGCTTCGGTCATGTAGGAATATGATGAATTTCTTGGAACTATCTGCTGCTAATGGATGGCGAGTATTGGGTGCTTCTGTGTCGCAAGAAGCTGTGCCATTGAATCAGGTTTTACCGGGTGTTCCGACGATTTTGGTCTTAGGCAGTGAAGGTAGAGGGTTGAGGCCACTTGTTAGTAGATCTTGTTCTCAATTGATTGGTATACC
>SC0
AAGGAAGAGTGGGGGAAGAAAACATGGAAGGCGGTGACAGAATCAAGTGTTCCCAAGATGGTTGGTGAAACAGTCTATGGAGTGGGCCCTGTTCTTGCTGCTCTTACAGTGGCTAGGAGGGAGTTTTATGTTCTCTATGTTCAGGAAGGTCTTGATTTGAGCAGTAAGAATAAGAGGAAGGACAAAGGGACCATTGCACAGATTTTACAAATGGCAGAGAAGCTTGGTTTGACTGTAAAAGAGACCTCCAAACATGACCTTAATATGCTTGTGGAATGTAGGCCTCACCAAGGCCTTGTTCTGGATGCTTCCCCATTGGAGATGGTGAATATAACAGAATTGGA------------CTATGAAAGGAATGGTTCTGCTCTATGGGTTGCTTTGGATGAGGTCACTGATCCCCAAAACTTTGGGGCGGTTGTTCGTTCTGCTTATTTCTTTGGAGCTAAAGGAGTGATTGTGTGTGCCAAGAATTCAGCTCCTTTGAGTGGTGTTGTGAGCAAGGCTAGTGCAGGATCATTGGAATTGACAGAGCTTCGGTCATGTAGGAATATGATGAATTTCTTGGAACTGTCTGCTGCTAATGGATGGCGAGTATTAGGTGCTTCTATGTCAGAAGAAGCCGTGCCATTGAATGATGTTTCACCGGGTGTTCCCACAATTTTGGTGTTAGGCAGTGAAGGTAGAGGGTTGAGGCCCCTTGTAAGTAGATCCTGTTCTCAATTGATTGGTATACC
>SE46
CAGGAAGACTGGGGGAGGAGAATGTGGAGAGAGGTCACAAGTGTAAGCCCTCCAAAGATGGTAGGCGAAGCGGTTTACGGAGTGGGTCCTATTATGGCTGCCCTCACAACATGCAGAAGAGAATTTTATGCGCTCTATGTTCAGGAAGGGCTTGACTTAAGTAGTAGGAATAAGAAAAAAGACAAGGGAGGGATCGGACGGGTATTGCAAATGGCAGGGAAGCTAGGGTTGGCTGTGAAGGAAACCTCAAAGCATGACCTTAACATGCTTGTAGACAGCAGGCCTCACCAGGGTCTTGTGCTGGATGCTTCTCCATTGGAAATGGTAAGCATAAAGGAATTGGAACCCGTTTCCAAGCATACAGGTAATAACTCT---CTTTGGGTTGCTTTGGATGAAGTCACAGATCCTCAAAATTTTGGAGCGGTTGTCCGTTCTGCATACTTTTTTGGGGCAGTAGGGGTGGTTGTGTGTGCCAAGAATTCTTCTCCTTTGACTGGAGTGGTTAGCAAAGCTAGTGCAGGTTCTCTGGAAGTGGTTGATCTTCGGTCATGTCGGAATATGATGCAATTTTTAGAACTGTCTGCAAGTAATGGATGGCGTGTATTGGGTGCTTGCGCGTCTGCAGAAGCATTACCATTGAATGGGGTTTCTAGGGGCGTTCCCACTATTTTAGTGTTGGGCAGCGAGGGCAGAGGATTGAGACCTCTGGTTAGAAGATCTTGCTCCCAACTGGTCGGTATACC
>SG23
AGGGAAGAATGGGGGAAGAAAACATGGAGGGAAGTTACGGGTTCAACCCTTCCTAAGATAGTGGGAGAAGCAGTCTACGGAGTGGGTCCTGTTCTGGCTGCGCTAACAATAGCTAGGAGGGAGTTATATGTCCTCTATGTTCAAGAAGGTCTTGATTTGAGTAGTACACATAAGAAGAAGGATAAGGCAGGTGTTGAAAAGATTTTACAAATTGCCGGGAACCTTGGATTGACTGTGAAGGAGGCTTCTAAACATGACCTTAATATGTTGGTGGACTCGAGGCCTCATCAGGGCCTTGTGCTGGATGCCTCCCCATTGGAGATGGAGAGTATAACGGAATTGGAGCCTGTTTCTGATTATGAGGGTAAAGTATCTTCTCTCTGGGTTGCTTTGGATGAAGTCACCGATCCTCAAAACTTTGGGGCAGTTGTTCGGTCGGCTTATTTCTTTGGAGCAACAGGAGTAGTAGTCTGTGCTAAGAACTCAGCTCCACTGAGTGGGGTAGTAAGCAAAGCTAGTGCAGGATCATTGGAATTGACTGAACTTCGGACATGTAGGAACATGATGAAATTCTTGGAACTGTCTGCAAGTAATGGATGGCGGGTTTTGGGTGCTTCTGTGTCTCAGGAAGCAGTGTCACTGAATGAGGTCTCATCAGGTGTTCCAACAATTTTGGTGTTGGGAAGTGAAGGCAGAGGGCTGAGACCACTTGTTAGTAGATCTTGTTCCCAATTGATTAGTATACC
>SS22
AGGGAAGGATGGGGGAAGAAAACATGGAGGGAAGTTACGGGTTCAACCCTTCCTAAGATAGTGGGAGAAGCAGTCTACGGAGTGGGTCCTGTTCTGGCTGCGCTAACAATAGGTAGGAGGGAGTTATATGCCCTCTATGTTCAAGAAGGTCTTGATTTGAGTAGTACACATAAGAAGAAGGATAAGGCAAGTGTTGAAAAGATTTTACAAATTGCCGGGAACCTTGGATTGACTGTGAAGGAGGCTTCTAAACATGACCTTAATATGTTGGTGGACTCGAGGCCTCATCAGGGCCTTGTGCTGGATGCCTCCCCATTGGAGATGGAGAGTATAACGGAACTGGAGCCTGTTTCTGATTATGAGGGTAAGGTATCTTCTCTCTGGGTTGCTTTGGATGAAGTCACCGATCCTCAAAACTTTGGGGCAGTTGTTCGGTCGGCTTATTTCTTTGGAGCAACAGGAGTAGTAGTCTGTGCTAAGAACTCAGCTCCACTGAGTGGGGTAGTAAGCAAAGCTAGTGCAGGATCATTGGAATTGACTGAACTTCGGACATGTAGGAACATGATGAAATTCTTGGAACTGTCTGCAAGTAATGGATGGCGGGTTTTGGGTGCTTCTGTGTCTCGGGAAGCAGTGTCACTGAATGAGGTCTCATCAGGTGTTCCAACAATTTTGGTGTTGGGAAGTGAAGGCAGAGGACTGAGACCACTTGTTAGTAGATCTTGTTCCCAATTGATTAGTATACC
>SV36
AAGGAAGAATGGGGGAAGAAAACATGGAGGGAGGTCACAAGTTCAAGCCCTCCCAGGATGGAAGGTGAACCAGTCTATGGGGTGGGTCCTGTTCTGGCTGCCCTGACAATATCTAGGAGAGAGTTCTATGTACTCTATATTCAAGAAGGTTTAGATTTGAGTAGTAAAAATAAGAAGAAGGACAAGGGAAGTATTGATAAAATTTTAAAAATGGCAGGGGACCTTGGATTGGTTGTAAAAGAGGCTTCAAAACATGACCTTAATATGCTGGTGGATAGCAGACCTCATCAGGGCCTTGTGCTGGATGCCTCCCCATTGGAGATGGTAAACGTAACAGAATTGGAGCCTGCTTCTGGTAATGAAGGTAAGGATTCTTCTCTGTGGGTTGCTTTAGATGAAGTCACTGATCCTCAAAACTTTGGGGCTGTTGTTCGGTCTGCTTATTTTTTTGGAGCAACAGGAGTAGTTGTCTGTGCTAAGAACTCGGCTCCTTTGAGTGGGGTTGTAAGCAAAGCCAGTGCAGGATCATTAGAATTAACTGAACTTCGTTCATGTCGGAATATGATGAAATTCCTGGAACTGTCTGCAAGAAATGGATGGCGGGTTCTAGGTGCTTCTGTGTCTCAAGAAGCAGTGCCGTTGAATGAGGTTTCTCCGGGTGTTCCAACAATTTTGGTGTTGGGAAGTGAAGGCAGAGGTCTGAGAACACTTGTAAGTAGGTCTTGCTCCCAATTGATTAGTATACG
>TA17
AGGGAAGGATGGGGGAAGAAAACATGGAGGGAAGTTAGTGGATCAACACTTCCTAAGATGGTGGGAGAAGCAGTCTATGGAGTAGGTCCTGTTCTGGCTGCGCTAACAATAGCTAGGAGGGAGTTGTATGCCCTCCATGTTCAAGAAGGTCTTGATTTGAGTAACACACATAAAAAAAAGGACAAGGCAGGTGTTGAAAAGATTTTACAAATTGCGGGGAATATTGGATTGAGTGTGAAGGAGGCTTCAAAACATGACCTTAATATGCTGGTGGACTCAAGGCCTCATCAGGGCCTCGTTCTCGACGCCTCCCCATTGGAGATGGAGAGCATAACAGAATTGAATCCTGTTTCTGATTGTGAGGTTAAGGGTTCTTCTCTTTGGGTTGCTTTGGATGAGGTCACCGATCCTCAAAACTTTGGGGCAGTTGTTCGGTCTGCTTATTTCTTTGGAGCAACTGGAGTAGTAGTCTGTGCTAAGAATTCAGCTCCATTGAGTGGGGTGGTAAGCAAAGCTAGTGCAGGATCTTTGGAATTGGCTGAGCTTCGGACATGTAGGAATATGATGAAATTCTTGGAACTGTCTGCAAGTAATGGATGGCGGATTTTGGGCGCTTCAGTGTCTCAGGAAGCAGTGCCACTGAATGAGGTTTCACCTGGCGTTCCAACAATTTTGGTGCTGGGAAGTGAAGGCAGAGGGCTAAGACCACTTGTTAGTAGATCTTGTTCCCAATTGATTAGTATACC
>TB39
TACGAAGGATGGGGGAAGAAAACATGGAGGGAAGATACTAGTTCATGCCCTCCTAAGATGGTGGGTGAAGCAGTGTATGGAGTGGGACCAGTTCTGGCTGCCCTTACAATAGCTAGGAGGGACTTCTATTCCCTCTATGTTCAAGAAGGTCTTGATTTGAGTAGTAAGCATAAGAAGAAGGACAAGGGAGGTGTTGAAAAGATTTTACAAATGGCAGGGAAGCTTGGACTGACTGTAAAGGAGGCTTCAAAACATGACCTTAATATGCTGGTGGACTCCAGGCCTCATCAAGGCCTTGTGTTAGATGCCTCTCCGTTGGAGATGGTGAGAATAACGGAATTGGAACCTGTTTCTGATTGTGAAGGTAAGGGTTCTTCTCTATGGGTTGCTTTGGATGAAGTCACTGATCCTCAAAATTTTGGGGCGGTTGCTAGG-----GGAACCCCCAAACTAAAAAGGGGTCCCTAAAATTTCTCAAAATAACCCAATTTCGGGTTTGGCATGCTTGGGCACAAGGGTAGAGGGTGTGGGGTCCACCCAATCACATGTGGTCCCCAATCCCTTCTACCAACACACACACACTTCCCAAAACCAACACTTAACTTAAGATAAGATCATTAACCCCTAAGCTCGTTTACTTAATACAAACACATCCTAAACCTAATTAATTTTACAAGACATAATTACATTACAAAATGATGGTTCACCCATGGTGCCCAATTAAGTACATCTATTCTAAGGCTT
>TC31
CAAGAAGAGTGGGGGAGGAGAACATGGAAGGAGGTCACTGGTTCAAGCCCTCCCAAGATGGTGGGTGAGGCAGTTTATGGAGTGGGTCCTGTTCTGGCTGCCCTTACCATAGTCAGGAGGGAGTTCTACGCTCTCCATGTTCAGGAGGGCCTTGATTTGAGCAGTAAGAACAAGAAGAAGGACAAGGAGGGGATTGAACAGGTTTTGCAAATGGCAGGGAAGCTTGGATTGGCTGTGAAGGAGGCTTCAAAGCATGACCTTAATATGCTTGTGGACAGCAGGCCTCACCAGGGCCTTGTATTGGATGCTTCCCCATTGGAGATAGTGAGTATAAAAGAATTGGAGCCTATTTCTATCTATGAAGGTAAGAGCTCTCCTCTCTGGGTTGCTTTGGATGAAGTTACTGATCCTCAAAACTTTGGGGCAGTTGTCCGGTCTGCTTACTTTTTTGGAGCAACAGGAGTAGTTGTGTGTGCTAAGAATTCAGCTCCCTTGAGTGGGGTAGTCAGTAAAGCCAGTGCAGGTTCGGTAGAACTGGCTGAGCTTCGGTCCTGTCGGAATATGATGCAGTTTTTGGAATCCTCTATGGAGAATGGATGGCGGGTTTTGGGTGCTTCTGTGTCTAAATATGCAGTGCCATTGAATGAGGTTGTGCCAGGTGTTCCAACGATACTTGTGTTGGGAAGTGAAGGTAGAGGATTGAGACCTCTTGTGAGCAGATCTTGCTCACAATTGATCAGAATACC
>TN1
ACGGAAGGATGGGGAAAGAAAACATGGAGGGAAGTTACCGGTTCAAGCCCTCCTAAGATGGTGGGTGAAGCAGTTTATGGAGTGGGTCCTGTTCTGGCTGCCCTTACAATAGCTAGGAGGGAGTTCTATGCCCTCTATGTTCAAGAAGGTCTTGATTTGAGTAGTAAACATAAGAAGAAGGACAAAGTAGGTGTTGAAAAGATTTTACAAATGGCAGGCAAACTTGGATTGACTGTAAAGGAGGCTTCAAAACATGACCTTAATATGCTGGTGGACTCCAGGCCTCATCAGGGTCTTGTGCTGGATGCCTCCCCCTTGGAAATGGTGGGCATAATGGAATTGGAACTTGTTTCTGATTGTGAAGGTAAGAGTTCTTCTCTATGGATTGCGTTGGATGAAGTCACTGATCCTCAAAATTTCGGGGCAGTTGTTCGGTCTGCTTATTTTTTTGGAGCAACAGGAATAGTTGTCTGTGCTAAGAATTCAGCTCCATTGAGTGGGGTAGTCAGCAAAGCTAGTGCAGGATCATTGGAATTGACCGAGCTTCGTTCATGTCGGAACATGATGAAATTCTTGGAACTGTCTGCACGGAATGGTTGGCGGGTTTTGGGTGCTTCTGTATCTCGGGATGCAGTGTCGCTGAATGAGATCTCACCGGGTGTTCCAACAATATTAGTTTTGGGAAGTGAAGGCAGAGGGCTGAGACCACTTGTTAGTAGATCTTGTTCCCAATTGATTAGTATACC
>TO14
AGGGAAGGATGGGGAAAGAAAACATGGAAGGAAGTTACCGGATCAACCCTCCCTAAGATGGTGGGAGAATCAGTCTATGGAGTGGGTCCTGTTCTGGCTGCGCTAACAATAGCTAGGAGGGAGTTGTATGCCCTCTATGTTCAAGAAGGTCTTGATTTGAGTAGCACACATAAGAAGAAGGACAAGGCAGGTGTTGAAAAGATTTTACAAATTGCGGGGAATCTTGGATTGAGTGTGAAGGAGGCTTCAAAACATGACCTTAATATGTTGGTGGACTCGAGGCCTCATCAGGGCCTCGTGCTGGACGCCTCCCCATTGGAGATGGAGAGTATAACAGAATTGAATCCTGTTTCTGATTATGAGGGTAAGGGTTCGTCTCTCTGGGTTGCTTTGGATGAAGTCACCGATCCTCAAAACTTTGGGGCAGTTGTTCGGTCTGCTTATTTCTTTGGAGCAACTGGAGTAGTAGTCTGTGCTAAGAATTCAGCTCCACTGAGTGGGGTAGTAAGCAAAGCTAGTGCAGGATCTTTGGAATTGACTGAGCTTCGGACATGTAGGAATATGATGAAATTCTTGGAACTGTCTGCAAGTAATGGATGGCGGATTCTGGGTGCTTCTGTGTCGCAGGAAGCAGTGTCACTGAATGAGGTCTCACCCGGTGTTCCAACAATTTTGGTGCTGGGAAGTGAAGGCAGAGGGCTGAGACCACTTGTTAGTAGATCTTGTTCCCAATTGATTAGTGTACC
>TPL03
AAGGAAGAGTGGGGGAAGAAAACATGGAAGGAGGTCACAGGATCAAGCCCCCCCAAAATGGTGGGTGAAGCAGTCTATGGAGTGGGCCCTGTTCTTGCTGCCCTTACAGTTGCTAGGAGGGAGTTCTATGTGCTCTATGTTCAGGAAGGTCTTGATTTGAGCAGTAGAAATAAGAGGAAGGACAAGGGGACCATTGCACAGATTTTACAAATGGCAGAGAACCTTGGTTTGACTGTCAAGGAGGCCTCCAAACATGACCTTAATATGCTTGTAGAATGTAGGCCTCACCAGGGCCTTGTGCTGGATGCCTCCTCATTGGAGGTGGTGAATATAACAGAATTGGAGTCTGTTAATCACTATGAAAGGAATGGTTCTGCTCTGTGGGTTGCTTTGGATGAGGTCACTGATCCCCAAAACTTTGGGGCGGTTGTTCGTTCTGCATATTTCTTTGGAGCAAATGGAGTGATTGTGTGTGCCAAGAATTCAGCTCCTTTGAGTGGTGTTGTCAGCAAGGCTAGTGCAGGATCACTGGAATTGACCGAGCTTCGATCATGTAGGAATATGATGAATTTCTTGGAACTGTCTGCTGCTAATGGATGGCGAGTATTGGGTGCTTCTATGTCTCAACAAGCCGTGCCATTGAATCAGATTTCACCGGGTGTTCCCACAATTTTGGTATTAGGCAGTGAAGGTAGAGGGTTGAGGCCACTTGTAAGTAGATCCTGTTCTCAATTGATTGGTATACC
>WN5
AAGGAAGAGTGGGGAAAGAGAACATGGAAGGAGGCCACAGCTTCAAGCCCCCCCAAGATGGTGGGTGAAGCAGTCTATGGAGTGGGTCCTGTTTTGGCTGCCCTTACAATAGGCAGGAGGGAGTTTTATGCCCTGTATGTTCAAGAGGGTCTTGATTTGAGCAGTAAAAATAAGAAGAAGGACAAGGGAGGCATTGGACAGGTCTTGCAAATGGCAGGGAACCTCGGGTTGACTGTAAAAGAGGTCTCAAAACATGACCTGAATATGCTGGTGGACTGCAGGCCTCATCAGGGCCTTGTGCTGGATGCCTCCTCATTGGAGATGGTGAACATAACTGAATTGGAATCTGTTTCTTGTTGTGAAGGTGTGGCTTCTCCTCTCTGGATTGCTTTGGATGAAGTCACTGACCCCCAAAACTTTGGGGCAGTTGTTAGGTCTGCTTACTTTTTTGGGGCAACAGGGGTTGTTGTGTGTGCTAAGAATTCGGCTCCTTTGACTGGGGTTGTCAGTAAAGCCAGTGCAGGATCTTTGGAATTGACCGAACTTCGGTCATGTCGGAATATGATGAAATTCTTAGAACTGTCTTCAAGGAATGGATGGCGTGTTTTGGGGGCTTCTGTGTCTCGAGAAGCAGTGCCATTGAATGCAGTTTCACCGGGTGTTCCAACAATTTTGGTCTTGGGCAGTGAAGGCAGGGGGTTGAGACCTCTTGTAAGTAGATCTTGCTCTCAGTTGATTAGTATACC
>WS10
AGGGAAGGATGGGGGAAGCAAACGTGGAGGGAAGTTACGGGATCAACCGTTCCTAAGATAGTGGGAGAAGCAGTCTATGGAGTGGGTCCTGTTCTTGCTGCCCTAACAATGGCTAGGAGGGAGTTATATGCCCTCTATGTTCAAGAAGGTCTTGATCTGAGTAGTACACATAAGAAGAAGGACAAGGCAGCTGTTGAAAATATTTTACAAATTGCGAAGAATCTTGGATTGAGTGTGAAGGAGGCTTCAAAACATGACCTCAATATGCTGGTGGACTCAAGGCCTCATCAGGGCCTTGTCCTGGACGCTTCCCCATTGGAGATGGAGAGCATATCAGAATTGAACCCTGTTTCTGATTATGAGGGTAAGGGTTCTTCTCTCTGGGTTGCGTTAGATGAAGTCACCGATCCTCAAAACTTTGGTGCAGTTGTTCGGTCTGCGTATTTCTTTGGAGCAACAGGAGTGGTGGTCTGTGCTAAGAATTCAGCTCCATTGAGTGGGGTAGTAAGCAAAGCCAGTGCGGGATCATTGGAATTGACTGAGCTTCGGACATGTAGGAATATGATGAAATTCTTGCAACTGTCTGCAAGTAATGGATGGCGGGTTTTGGGTGCTTCTGTGTCTCAGGAAGCAGTGTCAGTGAATGAGGTCCCACCAGGTGTTCCTACAGTTTTGGTGCTGGGAAGTGAAGGCAGAGGGTTGAGATTACTTGTCAGTAGAGCTTGTTCCCAATTGATTAGTATACC
>WW11
AGGGAAGGATGGGGGAAGCAAACGTGGAGGGAAGTTACGGGATCAACCGTTCCTAAGATAGTGGGAGAAGCAGTCTATGGAGTGGGTCCTGTTCTTGCTGCCCTAACAATGGCTAGGAGGGAGTTATATGCCCTCTATGTTCAAGAAGGTCTTGATCTGAGTAGTACACATAAGAAGAAGGACAAGGCAGCTGTTGAAAATATTTTACAAATTGCGAAGAATCTTGGATTGAGTGTGAAGGAGGCTTCAAAACATGACCTCAATATGCTGGTGGACTCAAGGCCTCATCAGGGCCTTGTCCTGGACGCTTCCCCATTGGAGATGGAGAGCATATCAGAATTGAACCCTGTTTCTGATTATGAGGGTAAGGGTTCTTCTCTCTGGGTTGCGTTAGATGAAGTCACCGATCCTCAAAACTTTGGTGCAGTTGTTCGGTCTGCGTATTTCTTTGGAGCAACAGGAGTGGTGGTCTGTGCTAAGAATTCAGCTCCATTGAGTGGGGTAGTAAGCAAAGCCAGTGCGGGATCATTGGAATTGACTGAGCTTCGGACATGTAGGAATATGATGAAATTCTTGCAACTGTCTGCAAGTAATGGATGGCGGGTTTTGGGTGCTTCTGTGTCTCAGGAAGCAGTGTCAGTGAATGAGGTCCCACCAGGTGTTCCTACAGTTTTGGTGCTGGGAAGTGAAGGCAGAGGGTTGAGATTACTTGTCAGTAGAGCTTGTTCCCAATTGATTAGTATACC
