# Supplementary material for: Development of a Target Enrichment Probe Set for Conifer (REMcon)
Source: Biology (Basel). 2024 May 22;13(6):361. doi: 10.3390/biology13060361 (PMC11200496; doi:10.3390/biology13060361)
Supplement: Supplementary file 1 [file biology-13-00361-s001.zip › biology-2960267-supplementary/Sup data/secapr_alignments_paralogs/33.fasta]

>AA3
CATACCCCTCGTTTGCCTATGTCATTAGTTCTTTATTCTAAGTTGTCTACTTAAGTGTACCATTTCTATGGTACCAATCAAGTCCCTCTACAGAGGGGGTGTAACAGAGTTAGTACATATGTGTTATGTTAAACACGCCATTTAT----CTTGAAATTGATATTTCTGCAATTTTCAGGGAGCCATTGATACACCCAATATAGAGGGACGAGTCAAAGTCCCTAATCCAGATGATCCAGAGCCTACTATCAACTTATATGTTCAGGATTCAATGAGTTCAGCAAATAGACTTGTTTCAGAAATGATGATACTGTGTGGAGAGGCTGTTGCATTATTTGGGGCAGAGCATGGCATTCCTCTTCCTTACAGGGGACATCCTCAGTCTCATTATTATGTTC---CTTTGTCCCACTTGCCAGAGGGGCCTGTACGAAGCTCAGCTTTGGTTAGGACACTTCGTGCGGTGGAAATGGACTTTAGAAAGCCTGTTCCTCATCATGGTCTGGGTGTTTGTGGATATGTGCAATTCACATCACCAATTCGCCGTTATGCTGATCTTCTTGCTCACTACCAAGTATGAGATTATTGGGTTTATTTGTTTGTCTCTGGAGTTATGTTTA---CTTTTTTTTTTAATAATTCTAATTCCTC--CACATTGTTACCAATTAATGTCAGGTGAAGGCTGTTTTGAGAGGAGAGAATCCACCCTTCTCAAGTGGTCAGCTCGAGGGAATGACACAGCTAATAAATGTGCGAACACGAATTGTGAGAAGGATATGTAACAATAGTCTTCGTTATTGGCTGTTGGAATATCTTCAAAGGCAATGGCAGGAGAAGGAGTTTCGTGCTTTGGTTCTTAGATATGTGAAGGATAAAATAGCAGCATTGCTTCTTGTTGAGGTCTCCCGTTTCCTAACCCATCCGTCCCCCCTATTCAATCCCTTGGGTTCTAACATGAAAAAAAATCTTGATCACTTTTAACCCCAAAATTTTAGATGCATTGAAACATGAAGGCTAA
>AA60
GGTTTGATGCATATGACATGTATTGCTGCCAAAACATATGCCATTGTTTTTAGACCACGGCAATGTC-TTTTTAACCTTCACCTCATCCACAGTGGGCATGTAACATATTTCATAAATATTGTTGGTCCATCATATTTCATCTTTATAACTTGAAGTTGGTTTTCCTGCAAAGGACAGGGAGCTATTGATACAACATCAATAGACTCACGAGTCAAAGTTCCCAATCCAGATGATCCAGAGCCTATTATCAATGTATACCTTCAGGATCGAGCAAGTCCGGCAATGAGACTAGTTACAGAAATGATGATAATGTGTGGGGAGGCTATTGCGAGATTTGGGGGAGAGCATGGCATTCCTCTTCCTTATAGAGGACAGTCACAAAGCAGTCTAGTAGCTGCTTCCTTCTCCTATGTACCAGAGGGACCTGCACGAAGCTCAGCTTATCTTAGGTCAATGCGTCGAGCAGAAATGAACTTCTGGAGGCCTATTCCTCATAAAATAATGGGTGTCCCTGGATATGTGCAGTTCACATCACCAATTCGACGCTATGTTGATCTTCTTGCTCACTATCAAGTATAGCATATATTCAACTCTAATCCTCGACATATAATGATTATTATTTTCATTTCCATAAATCTTGATTAACTGTTTGATTTCTGTTACCATATTCTATCAGGTGAAGGCTTATTTGAGAGGAGAAATTCTTCCATTCACGAGTGCTCAGTTGGAAGGAATTAATCATGTGATTGATGTGCAAGTACGGATTTCTAGGAGGATATATAACAATAGCATTCGTTATTGGC------------------------------------------------------------------------------------------------------------------------------------------------------------------------------------------------------------------------
>AAR4
CATACCCCTCGTTTGCCTATGTCATTAGTTCTTTAATCTAAGTTGTCTACTTAAGTGTACCATTTCTATGGTACCAATCAAGTCCCTCTACAGAGGGGGTGTAACAGAGTTAGTACATATGTGTTATGTTAAACACGCCATTTAT----CTTGAAATTGATATTTCTGCAATTTTCAGGGAGCCATTGATACACCCAATATAGAGGGACGAGTCAAAGTCCCTAATCCAGATGATCCAGAGCCTACTATCAACTTATATGTTCAGGATTCAATGAGTTCAGCAAATAGACTTGTTTCAGAAATGATGATACTGTGTGGAGAGGCTGTTGCATTATTTGGGGCAGAGCATGGCATTCCTCTTCCTTACAGGGGACATCCTCAGTCTCATTATTATGTTC---CTTTGTCCCACTTGCCAGAGGGGCCTGTACGAAGCTCAGCTTTGGTTAGGACACTTCGTGCAGTGGAAATGGACTTTAGAAAGCCTGTTCCTCATCATGGTCTGGGTGTTTGTGGATATGTGCAATTCACATCACCAATTCGCCGTTATGCTGATCTTCTTGCTCACTACCAAGTATGAGATTATTGGGTTTATTTGTTTGTCTCTGGAGTTATGTTTA---CTTTTTTTTTTAATAATTCTAATTCCTC--CACATTGTTACCAATTAATGTCAGGTGAAGGCTGTTTTGAGAGGAGAGAATCCACCCTTCTCAAGTGGTCAGCTCGAGGGAATGACACAGCTTATAAATGTGCGAACACGAATTGTGAGAAGGATATGTAACAATAGTCTTCGTTATTGGCTGTTGGAATATCTTCGAAGGCAATGGCAGGAGAAGGAGTTTCGTGCTTTGGTTCTTAGATATGTGAAGGATAAAATAGCAGCATTGCTTCTTGTTGAGGTCTCCCGTTTCCTAACCCATCCGTCCCCCCTATTCAATCCCTTGGGTTCTAACATGAAAAAAAATCTTGATCACTTTTAACCCCAAAATTTTAGATGCATTGAAACATGAAGGCTAA
>AF1
TAGTAAGTGTGTATGTATTGGCTACCGGATAAATATAATACCTTCATTCCTAAATTCAAGGTATCCTATTATTTTCTTTAGCATTCTCCACAATTGGGATGTTGTAGAGGGATTTCATATGTGTTAGTTGGAAAATTTCATTTATGTTTCCTGAACTCAAAATTGGTGCACTTTACAGGGAGCCATTGATACACCCATGATAGATGCACGGATCAAAGTGGCTAATCCAGATGATCCAGAGCCTACTATTAACTTGTATATCCAGGATCAAATGAGTCCAGCAAATAGACTTGTCTCGGAAATGATGATACTTTGTGGAGAGGCTGTTGCATTGTTTGGTGCTGAGCATGGGATTCCTCTTCCCTATAGGGGACATTCTCAGTCTAATATTGCTTTTCCTTCTTCATCACATTTACCAGAGGGACCTGTACGAAGCTCATCTTTGGTTAGGACATTGCGTGCAGTAGAAATGGACTACAGAAAGCCTATTCCTCATCACGGTCTGGGTGTTTGTGCATATGTACAATTCACATCACCAATTCGTCGTTATGTTGATATTCTTGCTCACTACCAGGTTTGTGTCTATTCGGCCAGTGTGTGTGTCCCTGGAGTGATGTTTATTCTTATTCTT--TAATAAATGCTATTTTCTGTTATCTTATTATTGATCAATATCAGGTGAAGGCTGTTTTGAGAGGAGAAAGTCCACCCTTTTCAAGTGGTCAATTGGAGGGAATGGTACAACTTGCTAATGTGCGGACAAAGATAGTGAGAAGGTTGTGTAACAATAGTGTTCGCTATTGGATTTTGGAGTATCTTCGAAGGCAACCTCAGGAGAAGGAATTTCATGCTTTGATTCTTAGATTTGTTAAAGATAAAACAGCATCGTTGCTTCTTGTTGAGGTCTCCTCCCTTCTCCCTTGTCCACTCCCTCCAGCCAACCCCTTAGATCACACTATGGCACACAATCTTTGGCATACTGAACTTCAAATTTGAAGATGCTTGGATACATGGAGTCTAA
>AG2
-------------------------------------ATACCTTCATTCCTAAATTCAAGGCATCCTATTATTTTCTTTAGCATTCTCCACAATTGGGATGTTGTAGAGTGATTTCATATGTGTTAGTTGGAAAATTTCATTTGTGTTTCCTGAACTCAAAATTGGTGCACTTTACAGGGAGCCATTGATACACCCATGATAGATGCACGGATCAAAGTGGCTAATCCAGATGATCCAGAGCCTACTATTAACTTGTATATCCAGGATCAAATGAGTCCAGCAAATAGACTTGTCTCGGAAATGATGATACTTGGTGGAGAGGCTGTTGCATTGTTTGGTGCTGAGCATGGGATTCCTCTTCCCTATAGGGGACATTCTCAGTCTAATATTGCTTTTCCTTCTTCATCACATTTACCAGAGGGACCTGTACGAAGCTCATCTTTGGTTAGGACATTGCGTGCAGTAGAAATGGACTACAGAAAGCCTATTCCTCATCACGGTCTGGGTGTTTGTGCATATGTACAATTCACATCACCAATTCGTCGTTATGTTGATATTCTTGCTCACTACCAGGTTTGTGTCTATTCGGCCAGTGTGTGTGTCCCTGGAGTGATGTTTATTCTTATTCTT--TAATAAATGCTATTTTCTGTTTTCTTATTATTGATCAATATCAGGTGAAGGCTGTTTTGAGAGGAGAAAGTCCACCCTTTTCAAGTGGTCAATTGGAGGGAATGGTACAACTTGCTAATGTGCGGACAAAGATAGTGAGAAGGTTGTGTAACAATAGTGTTCGCTATTGGATTTTGGAGTATCTTCGAAGGCAACCTCAGGAGAAGGAATTTCATGCTTTGATTCTTAGATTTGTGAAAGATAAAACAGCATCGTTGCTTCTTGTTGAGGTCTCCTCCCTTCTCCCTTGTCCACTCCCTCCAGCCAACCCCTTAGATCACACTATGGCACACAATCTTTGGCATACTGAACTTCAAATTTGAAGATGCTTGGATACATGGAGTCTAA
>AH26
GATAGCAGGATACTATTATATAGGTTCAACTGATGCCAGAATGGATGTGATAGAGTGCACTTGTCTTGTTATATTGGTGCTATCTCACTTCACTTGCCAACTAGTAAATTTGCTTGATAGTTTTTCTGTTTCAAACTTTGTTT-TCTTTCTTAATA---TT--TGCCACATTTTACAGGGAGCCATTGATACACCTATGATAGAGGCACGGGTCAAAGTGCCCAATCCAGATGATCCAGAGCCTTTGATTAATCTATATCTACAGGAACAATCAAATCCAGCTATGAGGCTTGTCTCAGAAATGATGATACTGTGTGGAGAGGCAATTGCATCCTATGGGGTGAAGAATAACATTCCTTTACCTTACCGGGGACAGTCACAGACTAATATTTCTATAGCTTCTTTATCTTATTTACCTGAGGGACCTGTCCGAAGCTCAGCTTATGTCAAAACAATGCGTCCAGTCGAAATAGATTTCAGAAAACCTCTTCCTCATGCAACACTGGGTGTCCCTGGATATGTACAATTCACATCTCCTATTCGCCGTTATGTTGATTTTCTTGCTCACTACCAGGTACGCAATTCTT-AGGTTATTAGCATGTCTTTGTTATTATTTTATTTCTTTGTTACTGCTAGTGCTAATGCTTTTGGGCATATTTT--GCCATCAATATCAGGTGAAGGCTGTTTTAAGAGGGGACACCCCTCCCTTCTCATGTAGCCAGTTGGAGGGAATGATGCCACTTATTACAATGCAAGTACGAATTGCAAAAAGGATATATAACAACAGTCTTCGGTATTGGCTGTTGGAGTATCTTCGGAGACAACCTAGGGAGAAGGAATTTCGTGCTTTGATCCTTAGATTCTTAAAAGATAAAATGGCAGCATTACTTCTTGTCGAGGTCTG--TTTCCCTCCCTCACATGCTTGCACATGCACTTGTCATGCTTGGGCACTTTCAACCCAAATTTTGAGATGTTTAATTT----------------------------------
>AME1
AAT--------AC--CCTTAGTCATTAGATCTTTATGCTAAGTTGGCTACTTAAGTGTACCATTTTTATAGTACCAATCAAGTCCCTCTACAGAGGGGGTGTAACAGAGTGAGCACATATGTGTTATGTAAAGCATGCCATTTATCTATCTTGAAATTGAT--GTCTGCAATTTTCAGGGAGCCATTGATACACCCAATATAGAGGGACGAGTCAAAGTCCCTAATCCAGACGATCCAGAGCCTACTATCAACTTATATGTTCAGGATTCAATGAGTTCAGCAAATAGACTTGTTTCAGAAATGATGATACTGTGTGGAGAGGCAGTTGCATTATTTGGGGCAGAGCATGGCATTCCTCTTCCTTACAGGGGACATCCTCAGTCTAATAATTCTATTC---CTTTGTCCCACTTGCCAGAGGGGCCTGTACGAAGCTCAGCTTTGGTTAGGACACTTCGTGCAGTGGAAATGGACTTTAGAAAGCCTGTTCCTCATCATGGTCTGGGTGTTTGTGGATATGTGCAATTCACATCACCAATTCGCCGTTATGCTGATCTTCTTGCTCACTACCAAGTATGAGATTATTGGGTTTATTTGTTTGTTTCTGGAGTCATGTTTAA--TTTTTTTTTTTAATAATTCTAATTCCTCTTCACATTGTTACTAATTAATATCAGGTGAAGGCTCTTTTGAGAGGAGAGAATCCACCCTTCTCAAGTGGTCAGCTCGAGGGAATGACGCAGCTTATAAATGTGCGAACACGAATTGTTAGAAGGATATGCAACAACAGTCTTCGTTATTGGCTGTTGGAATATCTTCGAAGGCAATGCCAGGAGAAGGAGTTTCGTGCTTTGGTTCTTAGATTTGTGAAGGATAAAATAGCAGCATTACTTCTTGTTGAGGTCTCCCATTTCCTAAGCCATCCGTTCCCCCTATTCAATCCCTTGGGTTCTAACATGACAAAAAATCTTGATCACTTTTAACCCCAAAATTTTAGACGCTTTGAAACATGAAGGCTAA
>AP25
GATAGCAGGATACTATTCTATAGGTTCAACTGATGCCAGAATGGATGTGATAGAGTGCACTTGTCTTGTTATATTGGTGCTATTTCACTTCACTTGCCAACTTGTAAATTTGCTTGATAGTTTTTCTGTTTCAAACTTTGTTCATCTTTCTTAATA---TT--TGCCACATTTTACAGGGAGCGATTGATACACCTATGATAGAGGCACGGGTCAAAGTGCCCAATCCAGATGATCCAGAGCCTTTGATTAATCTATATCTACAGGAACAATCAAATCCAGCTATGAGGCTTGTCTCAGAAATGATGATACTGTGTGGAGAGGCAATTGCATCCTATGGGGTGAAGAATAACATTCCTTTACCTTACCGGGGACAGTCACAGACTAATATTTCTATAGCTTCTTTATCTTATTTACCTCAGGGACCTGTCCGAAGCTCAGCTTATGTCAAAACAATGCGTCCAGTTGAAATAGATTTCAGAAAACCTCTTCCTCATGCAACACTGGGTGTCCCTGGATATGTACAATTCACATCTCCTATTCGCCGTTATGTTGATTTTCTTGCTCACTACCAGGTATGCAATTCTT-GGGTTATTAGCATGTCTTTGTTATTATTTCATTTCTTTGTTACTGCTAGTGCTAATGCTTTTGGGCATATTTT--GCCATCAATATCAGGTGAAGGCTGTTTTAAGAGGGGACACCCCTCCCTTCTCATGTAGCCAGTTGGAGGGAATGATGCCACTTATTACAATGCAAGTACGAATTGCAAAAAGGATATATAACAACAGTCTTCGGTATTGGCTGTTGGAGTATCTTCGGAGACAACCTAGGGAGAAGGAATTTCGTGCTTTGATCCTTAGATTCTTAAAAGATAAAATGGCAGCATTACTTCTTGTCGAGGTCTG--TTTCCCTCTCTCACATGCTTGCACATGCACTTGTCATGCTTGGGCACTTTCAACCCAAATTTTGAGATGTTTAATTTGTATATGTGATTTCATTTGATATATGAAGGATGA
>APA47
TCATAAGTGTGTATATATTGGCTACTGGAT-AACATAATACCTTCATTCTCAAATTCATGGTATCCTATTATTTTCTTTAGCATTCTCCACAATTGGGATGTTGTAGAGTGAGTTCATATGTGTTAGTTGGAAAATTTCATTTATGCTTCCTTAACTTGAAATTGGTGCACTTTACAGGGAGCCATTGATACACCCATGATAGATGCACGGATCAAAGTGCCTAATCCAGATGATCCAGAGCCTACTATTAACTTATATATTCAGGATCAAATGAGTCCAGCAAATAGACTTGTCTCAGAAATGATGATACTTTGTGGAGAGGCTGTTGCATCATTTGGTGCTGAGCACGGGCTTCCTCTTCCCTATAGGGGACATTCTCAGACTGTTATTGCTTTTCCTTCTTTATCACATTTACCAGAGGGACCTGTACGAAGCTCATCTTTGGTTAGGACATTGCGTGCAGTAGAAATGGACTACAAAAAGCCTATTCCTCATCATGGTCTGGGTGTTTGTGCATATGTACAATTCACATCACCAATTCGTCGTTATGTTGATATTCTTGCTCACTACCAGGTTTGTGTCTATTTGGAG--CGTGTGTTTCCTTGGAGTGATGTTTATTCTTTTTCATTCTGCTAGTTAGTAGTTTCTGTTATCTTATTATTGATCAATATCAGGTGAAGGCTGTTTTGAGAGGAGAAAGTCCACCCTTTTCAAGTGGTCAGTTGGAGGGAATGGCACAACTTGCTAATGTGCGGTCAAAGATAGTGAGAAGGTTATGTAATAATAGTGTTCGCTATTGGATTTTGGAGTATCTTCGAAGGCAACCTGAGGAGAAGGAATTTCATGCTTTGATTCTTAGATTTGTGAAAGATAAAACAGCATCATTGCTTCTTGTTGAGGTCTCCTCCCCTCTCCCTTGTCCACTCCCTCCAGCCAACTCCTTAGGTTACCTTATGGCACACAATCTTTGGCATACTGAATTTTAAATTTTAAGATGCATGGATACATGAAGTCTAA
>AR2
-----------------------------------------------------------------------------------------------------------------------------------------------------------------------------------------------------------------------------------------------------------------------------------------------------------------------------------------------------------------------------------------------------------TTC---CTTTGCCCCACTTGCCAGAGGGGCCTGTACGAAGCTCAGCTTTGGTTAGGACACTTCGTGCAGTGGAAATGGACTTTAGAAAGCCTGTTCCTCATCATGGTCTGGGTGTTTGTGGATATGTGCAATTCACATCACCAATTCGCCGTTATGCTGATCTTCTTGCTCACTACCAAGTATGAGATTATTGGGTTTATTTGTTTGTTTCTGGGTTCATGTTTATTTTATTTTATTTTAATAATTCTAATTCCTCTTCACATTGTTACTAATTAATATCAGGTGAAGGCTCTTTTGAGAGGAGAGAATCCACCCTTCTCAAGTGGTCAGCTGGAGGGAATGACACAGCTTATAAATGTGCGAACACGAATTGTTAGAAGGATATGTAACAATAGTCTTCGTTATTGGCTGTTGGAATATCTTCGAAGGCAATGTCAGGAGAAGGAGTTTCGTGCTTTGGTTCTTAGATTTGTGAAGGATAAAATAGCAGCATTACTTCTTGTTGAGGTCTCCCATTTCCTAAGCCATCCGTTCCCCCTATTCAATCCCTTGGGTTCTAACATGACAA--AG-----------------------------------------------------
>AS57
----------------------------------CATATGCCATAATTTTTACCCCTGAGGAATGTCTTTTTTAACCTTCACCTTATCCAGAGTGGGGATGTAACAGAGTGAGTAAATATTGTTGATCCATTGCATTTCATTTGTGTTTCTTGAGGTTGATTTTGCTCTAAATTACAGGGAGCTGTTGATACGCCAATGATAGATGCTCGAATGAAAGTTCCCAATCCAGATGATCCAGAGCCTATTATCAAATTATATCGTCATGATCCAACAAGTCCAGCAATGAGACTTGTTTCAGAAATGATGATAATGTGTGGGGAGGCTATTGCAAAATTTGGGGGAGAGCATGACATTCCTTTTCCTTATAGGGGACAGTCACAATGTAGTCTAGCTGCTGCTTCTTTATCCTATTTACCAGAGGGACCTGTACGAAGCTCAGCTTATGTTAGGTCAATGCGTCGAGTGGAAATGGACTTCAGAAGGCCTATTCCTCATGGAAGTTTGGGTGTCCCTGGATATGTACAGTTCACATCACCAATTCGACGTTATGTTGATCTTCTTGCTCACTACCAGGTATAGTATATATTCATGTCTAATCTTTGACATGGAACGATTATTATTTTCATTTACATCAATGTTATATATCTGTTGGCTTTCTGTTACCAAATTATATCAGGTGAAGGCTGTTTTGAGAGGAGAAAAGCCCCCTTTCACAAGTTCTCAGTTGGAGGGAATTGTGCCTACCATTAATATGCGAGTACGAATTTCTAGGAGGATATGTAACAATAGTGTTCGTTATTGGACGTTGGAGTACCTCCGAAGGCAAGCTAGGGGAAAGGAATTTCGCGCTTTGATTCTTAGATTTATGAAAGATAAAATTGCAGCATTACTTCTTCTTGAGGTTCCTCTCTCTCTTTCTCTCTCCTTCCTTCCCACTTCCTCTCCCTCTTCACGTCCCTTTCCCACTC-ATGCCCCTCTCCTCCCACTCTCTTCCTTCCTTCCCCAGACCCTTTGTTTA
>ASA51
------------------------------------------------------------------------------------------------------T--------------------------------------TTATGCTTCTTGAACTTGACATTGGTGCACTTTATAGGGAGCCATTGATACACCCATGATAGATGCACGGATCAAAGTGCCTAATCCAGATGATCCAGAGCCTACGATTAACTTATATGTTCAGGATCAAATGAGTCCAGCAAATAGACTTGTCTCAGAAATGATGATACTTTGTGGAGAGGCTGTTGCATTATTTGGTGCTGAGCATGGGATTCCTCTTCCCTATAGGGGACATTCTCAGTCTAATATTGCTCTTTCTTCTATATCCCATTTCCCAGAGGGACCTGTACGAAGCTCAGCTTTGATTAAGACATTGCGTGCAGTAGAAATGGACTTCAAAAAGCCTATTCCTCACCAAGGTCTGGGTCTTTGTGCATATGTACAATTCACGTCACCAATTCGTCGTTATGTTGATATTCTTGCTCACTACCAGGTTTGTGTTTATTTGGCC--------------------------------------------------------------------------------------------------------------------------------------------------------------------------------------------------------------------------------------------------------------------------------------------------------------------------------------------------------------------------------------------------------------------------------------------
>CB35
------------------------------------------------------------ATGTCATGTTATATTAGTGCCGTCTCAGTTCAGTTGCCAAATTGTATCTTTGCTTGATA-TTTTTTTGTTCCAAACTTTGTTCATGTTTCTTAATATGATT--TGCCACATTTTACAGGGAGCCATTGATACACCGACAATAGACGCGCGAGTCAAAGTGCCCAATCCAAATGATCCAGAACCTTTGATTAATCTATATCTACAAGATCAAACTAATCCAGCTATGAGGCTTGTCTCAGAAATGATGATACTGTGTGGAGAGGCAATTGCATCATTTGGGGTGAAGAATAACATTCCTTTACCTTACCGGGGACAGTCACAGACTAATATTTCTGTTGCTTCTTTATCCTATTTACCAGAGGGACCTGCCCGAAGCTCAGCTTATGTCAAGACAATGCGTCCAGTTGAAATGGATTTCAGAAAGCCTCTTCCTCATGCAACATTGGGTGTTCCTGGATATGTACAATTCACATCTCCCATTCGCCGTTATGTCGATCTTCTTGCTCACTACCAGGTATTCAATTCTTGGGGTTATTTGCATGTCTTTGTTATTATTGCATTTCTGTGTTTCTGCTAGCACTAATGCCTTTGGGCATATTTT--GCCATCAATATCAGGTGAAGGCTGTTTTAAGAGGGGAAACCCCTCCCTTCTCTTGTAGCCAGTTGGAGGGAATGATGCCACTTATTACAATGCAATTACGAATTGCAAAAAGGATATATAACAACAGTCTTCGGTATTGGTTGTTGGAGTATCTTCGGAGACAACCTAGGGAGAAGGAATTTCGTGCTTTGATCCTTAGATTTCTAAAAAATAAAACAACAGCATTACTTCTTGTTG------------------------------------------------------------------------------------------------------------------------
>CD18
-----------------------------GAAAACATATGCTATAACTTTTTGACCAAAGTAATGTCTTTTTTAATCTTCACTTTATCCGTAGTGGGCATGTAACAGAGTGAATAAATATTGTTTGTCCAATCCATTCCATTTGTG----------TTTATTTTGTTGCATATTACAGGGAGCTATTGATACACCAATGATAGATACACGAGTCAAAGTTCCCAATCCAGATGATCCAGAGCCTATTATCAACTTATACCTTCATGATCAAACAAGTCCGGCAATGAGACTTGTTTCAGAAATGATGATAATGTGTGGGGAAGCTATTGCAAAATTTGGGGGAGAGCATGGCATTCCTCTTCCTTATAGAGGACAGTCGCAAAGTAGTCTAACCACTGCTTCCTTATCCTATATACCGGAGGGACCTGCACGAAGCTCAGCTCATGTTAGGTCAATGCGTCGAGTGGAAATGGACTTCAGGAGGCCTATTCCTCATGGAAGTTTGGGTGTCCCTGGATATGTACAGTTCACATCACCAATTCGACGCTACGTTGATCTTCTTGCTCACTATCAGGTATAGTATGTACTTATGTCTGATCTTTGACATGGAATGATCATTATTTTTATTTCCATTAATCTTAATTATCTGCTTTATTTCTGTTACCAAATTATATCAGGTGAAGTCTCATTTGAGAGGAGAAATTTTCCCTTTCACAAATACTCAGTTGGAGGGAATTATGGCTACGATTAATATTCAAGTACGGATTTCTAAGAGGATATATAACAATAGTGTTCGTTATTGGATTTTGGAGTACCTCCGAAGGCAAGCTAAGGGGAGGAATTATCGTGCTTTGATTCTTAGATTTGTGAAAGATAAAACTGCAGCATTACTTCTTCTTGAGGTCTCTCTCTCTCCCTCTCTCCCCCTCCATTTTGACCTCCTCCTAGTTTCTATCCCTCTTCGCCTCCCTTTCCCGCTCACC-------------------------------------
>CDE34
TGTTCAGTTGTTCTGAATTAGGATGGAAGCATTGCAGAAATTAACTTAGAGAACTCTCAATCAACCTATTATTGATGACTTATGACAGATCATCAGAGTGCTTGCACTGAGATTGAAGAGAATTGGAGCTGAATTTGTTGTCTGAAGCTGTTGTTCTTCGCAATGGCGATGTCAACAGGGAGCCATTGATCCACCGACAATAGACGCGCGAGTCAAAGTGCCCAATCCAAATGATCTAGAACCTTTGATTAATCTATATCTACAAGATCAAACTAATCTAGCTATGAGGCTAGTCTCATAAATGATGATACTGTGTGGAGAGGCAATTGCATCATTTGGGGTGAAGAATAACATTCCTTTACCTTACTGGAGACAGTCACAGACTAATATTTCAGTTGCTTCTTTATTCTATTTACCAGAGGGACCTGTCCGAAGCTCAGCTTATGTCAAGACAATGCGTCCAGTTGAAATGGATTTCAGAAAGCCTCTTCCTCATGCAACATTGGGTGTTCTTGGATATGTACAATTCACATCTCCCATTCCTCATTATGTCGATCTTCTTGCTCA-------------------------------------------------------------------------------------------------------CTACCAGGTGAAGGTTGTTTTAAGAGGAGAAATCCCTCCCTTCTCATGTAGCCAGTTGGAGGGAATGATGCCACTTATTACAATGCAATTACGAATTGCAAAAAGGATATATAACAACAGTCTTTGGCATTGGTTGTTGGAGTTTCTTCGGAGACAACCTAGGGAGAAGGAATTTCGTGCTTTGATCCTTAGATTTCTAAAAAATAAAACAGCAGCATTACTTCTTGTTGAGGTAGGCGTCTGTTAAGGTATTTTCAGGGACCAGGTTAGTGGGATGATGAACAGCCTGAAGTATTTCCTATGAGAAGAAAAACATGTCATCAAAAGTCAGAAATCCAATCAAAACATAA
>CF38
ACTTTAATGTATATGACGGGAGTTACTGGAAATACGCAAGGTATCTATTTATAAACTGCAGGAATCCTTTTTTTTCCTTCACCTTATCCATGGTGGGGATGTAATGGAACGAGTACATATGGTAGTTGGTATCACTTTCATCTATGTTACTTGAAGTTGATTTTGCTACAAATTACAGGGAGCCATTGATACACCAATGATAGAGCCACGAGTCAAAGTTCACAATCCAGATGATCCAGAGCCTATTATCAACTTATACATTCATGATCCAACAAGTCCGGCAATGAGACTTGTTTCCGAGATGATGATAATGTGTGGGGAGGCTATTGCAACATTTGGGTCAGAGCGTGGCATTCCTTTTCCTTATAGAGGACAGTCCCAGTCTAATTTAGTTGCTGCTTCTTTATCCTATTTGCCAGAGGGACCTGTACGAAGCTCAGCATATGTTAGGTCAATGCGTCGAGTGGAAATGGATTTCAATAAGCCTATTCCTCATGGAAGTCTGGGCGTTCCTGGATATGTACAATTCACATCACCTATTCGACGTTATGTTGATCTTCTTGCTCACTACCAGGTATGACATATACTTGTGTGATCTTTGACTGGAGTGATGTTTATTATTTTCATTTTCATCTAATTTTAATTCCTGTTGG--TTGTGTCACCCATTGATATCAGGTGAAGGCTGTTTTGAGAGGAGAAACGCCCCCCTTGACAAGCTCACAGTTGGAAGGAATGATGTCACTGTTTAATATGCAAGTACGAATTTCCAGAAGGATATGTAACAATAATGTTCGTTATTGGATATTGGAGTATCTTCGAAGGCAAGCTAAGGGGAAGGAATTTCGTGCTTTGATTCTTAGATTTGTGAAAGATAAAATTGCGTCATTGCTTCTTCTTGAGGTCTGTCTCTCTCTCCCTTCCCTCCTCCACCCAACAAACCCCCTCAGTTACAGCATGACACATGATATGGGGCATTCTGAATCCAAAATTTTCAGATATGAAGTTCTTTGCAGGTGGC
>CH19
-----------------------------------ATATGCTATAACTTCCTGACCAAAGTAATGTCTTTTTTAATCTTCACCTTATCCATGGTG----TGTAACAAAGTGAATAAATATTGTTTGTCCAATCCATTCCATTTTTGTTAC------TTTATTTTGTTGCATATTACAGGGAGCTATTGATACACCAATGATAGATACACGAGTCAAAGTTCACAATCCAGATGATCCGGAGCCTATTATCAACTTATACTTTCATGATCAAACAAGTCCGGCAATGAGACTTGTTTCAGAAATGATGATAATGTGTGGGGAGGCTATTGCAAAATTTGGGGGAGAGCATGGCATTCCTCTTCCTTATAGAGGACAGTCGCAAAGTAGTCTAGCCACTGCTTCCTTATCCTATATACCGGAGGGACCTGCACGAAGCTCAGCTCATGTTAGGTCAATGCGTCGAGTGGAAATGGACTTCAGGAGACCAATTCCTCATGGAAGTTTGGGTGTCCCTGGATATGTACAGTTCACATCACCAATTCGACGCTATGTTGATCTTCTTGCTCACTATCAGGTATAGTATATACTTATGTCTGATCTTTGACATGAAATGATCATTATTTTTATTTCCATCAATCTTAATTATCTGCTTGATTTCTGTTACCAAATAATATCAGGTGAAGTCTCATTTGAGAGAAGAAATTTTCCCCTTCACAAGTACTCAGTTGGAGGGAATTGTGGCTATGATTAATATTCAAGTACGGATTTCTAAGGGGATATATAACAATAGTGTTCGTTATTGGATTTTGGAGTACCTCCGAAGGCAAGCTAAGGGGAGGAATTATCGTGCTTTGATTCTTAGATTTGTGAAAGATAAAACTGCAGCATTACTTCTTCTTGAGGTCTCTCTCTCTCTCTCTCTCTCTCTCCATTTTCACCTC---CTAGTTTCTCTCCCTCTTCGCCTCCCTTCCCTACTCACTTCATTTCGCTCCCACTCTCTTC---------------
>CHA37
ACTTTAATGTATATGACGGGAGTTACTGGAAATACGCAAGGTATCTATTTATAAACTGCAGGAATCCTTTTTTTTCCTTCACCTTATCCATGGTGGGGATGTAATGGAACGAGTACATACGGTAGTTGGTATCACTTTCATCTATGTTACTTGAAGTTGATTTTGCTACAAATTACAGGGAGCCATTGATACACCAATGATAGAGCCACGAGTCAAAGTTCACAATCCAGATGATCCAGAGCCTATTATCAACTTATACATTCATGATCCAACAAGTCCGGCAATGAGACTTGTTTCCGAGATGATGATAATGTGTGGGGAGGCTATTGCAACATTTGGGTCAGAGCGTGGCATTCCTTTTCCTTATAGAGGACAGTCCCAGTCTAATTTAGTTGCTGCTTCTTTATCCTATTTGCCAGAGGGACCTGTACGAAGCTCAGCATATGTTAGGTCAATGCGTCGAGTGGAAATGGATTTCAATAAGCCTATTCCTCATGGAAGTCTGGGCGTTCCTGGATATGTACAATTCACATCACCTATTCGACGTTATGTTGATCTTCTTGCTCACTACCAGGTATGACATATACTTGTGTGATCTTTGACTGGAGTGATGTTTATTATTTTCATTTTCATCTAATTTTAATTCCTGTTGG--TTGTGTCACCCATTGATATCAGGTGAAGGCTGTTTTGAGAGGAGAAACGCCCCCCTTGACAAGCTCACAGTTGGAAGGAATGATGTCACTGTTTAATATGCAAGTACGAATTTCCAGAAGGATATGTAACAATAATGTTCGTTATTGGATATTGGAGTATCTTCGAAGGCAAGCTAAGGGGAAGGAATTTCGTGCTTTGATTCTTAGATTTGTGAAAGATAAAATTGCGTCATTGCTTCTTCTTGAGGTCTGTCTCTCTCTCCCTTCCCTCCTCCACCCAACAAACCCCCTCAGTTACAGCATGACACATGATATGGGGCATTCTGAATCCAAAATTTTCAGATATGAAGTTCTTTGCAGGTGGC
>CJ24
GGTTTGATGTATATAACATGTACTACTGCCAAAATATATGCCATAATTTTTAGCCCACAGGAAAGTCTTTTTTAACCTTCACCTTATCCACGGTGAGGATGTATTAGAGTAAGTAAATACTGTTGGTCCATCGCATTTTATTTGTGTTACTTGAAGTTAATTTTGCTGCAAATTACAGGGAGCTATTGATACACCAATGATAGATGCACGAGTCAAAGTTCCCAATCCAGATGATCCAGAGCCTATTATCAACTTATACCTTCATGATCCAACAAGTCTGGCAATGAGACTTGTTTCAGAAATGATGATAATGTGTGGGGAGGCTATTGCAAAATTTGGGGGAGAGCATGGCATTCCTCTTCCTTATAGAGGACAGTCGCAATCTAGTCTAGCTGCTGCTTCCTTATCCTATCTACCAGAGGGACCTGCACGAAGCTCAGCTTATGTTAGGTCAATGCGTCGAGTGGAAATGGACTTCAGGAGGCCTATTCCTCATGGAAGTTTGCGTGTCCCTGGATATGTACAGTTCACATCACCAATTCGACGCTATGTTGATCTTCTTGCTCACTATCAGGTGTAGTATATATTCATGTCTAATCTTTGACATGGAATGATCATTATTTTCATTTCCATCAGTCTTAAATATCTGTTGGATTTCTGTTACCAAAATATATCAGGTGAAGGCTCATTTGAGAGGAGAAATGCCCCCCTTCACAAGTACTCAGTTGGAGGGAATTATGCCTACGATTAATATGCAAGTACGAATTTCTAGGAGGATATGTAACAATAGTGTTCGTTATTGGATTTTGGAGTACCTCCGAAGGCAACCTAAGGGGAAGGAATTTCGTGCTTTGATTCTTAGATTTGTGAAAGATAAAATTGCAACATTACTTCTTCTGGAGGTCTCTCTCTCTCTCTCTCTCTCTCTCTCTCTCTCTCTCTCTCCAGTTCCTCTCCCTCTTCACCTCCCTTTCCCACTCACCCCACTCTTGTCCCACTCTCTTCTAGCCCCTTTGTTTA
>CK7
-------TGTATATGACATGAGCTACTGCCAAAACATATGCCATAATTTATAACCCACAGGAATGTTATTTTTAACCTTCACCTTATCCACAGCGGGGATGTAACAGAGTGAGTAAATAGTGTTGGTACCATCACATTCATTTGTGTTACTTGAAATTGATTTTGCTGCAAATTACAGGGAGCTATTGATATACCAATGATAGATACACGAGTCAAAGTTCCCAATCCAGATGATCCAGAACCTATTATCAACTTATACCTTCATGAACCAACAAGTCCGGCAATGAGACTTGTTTCAGAAATGATGATAATGTGTGGGGAGGCTATTGCAAGATTTGGGGCAGAGCATGGCATTCCTTTTCCTTATAGGGGACAGTCTCAATCTAGTCTAGCTGCTGCTTCCTTACCCTATTTGCCAGAGGGACCTGTACGAAGCTCAGCTTATGTTAGGTCAATGCGTCGAGTGGAAATGGACTTCAGAAGGCCTATTCCTCATGGAAGTTTGGGTCTCCCTGGATATGTACAATTCACATCACCAATTCGACGTTATGTTGATCTTCTTGCTCACTACCAGGTATAGTATATATTCATTTCTAATCTTTGACATGGAATGATTATTATTTTTGTTTCCATTGATGCTAAATGTCTGTTGGCTTTCTGTTACCAATTAATATCAGGTGAAGGCTGTTTTGAGAGGAGAAATGCCCCCCTTCACAAGTTCTCAGTTGGAGGGAATTATGCCTATGATTAATACGCAAGTACGAATTTCCAGGAGGATATGTAACAATTCTGTTCGTTATTGGATATTGGAGTACCTCCGAAGGCAAGCTAAGGGGAGGGAATTTCGTGCTTTGATTCTTAGATTTGTGAGAGATAAAATTGCGGCATTACTTCTTCTTGAGGTCTTTCTCTCTCTCTCTCTCT--------------GCCCTTCCCACTACCAGCCGTTGCCCTCCCTCCCCTCTCTTCCTTCC-----------------------------------
>CL6
GGTTTAATGTATATGACATGAGCTACTGCCAAAACATATGCCATAATTTATAACCCACAGGAATGTTATTTTTAACCTTCACCTTATCCACAGCGGGGATGTAACAGAGTGAGTAAATAGTGTTGGTACCATCACATTCATTTGTGTTACTTGAAATTGATTTTGCTGCAAATTACAGGGAGCTATTGATATACCAATGATAGATACACGAGTCAAAGTTCCCAATCCAGATGATCCAGAACCTATTATCAACTTATACCTTCATGAACCAACAAGTCCGGCAATGAGACTTGTTTCAGAAATGATGATAATGTGTGGGGAGGCTATTGCAAGATTTGGGGCAGAGCATGGCATTCCTTTTCCTTATAGGGGACAGTCTCAATCTAGTCTAGCTGCTGCTTCCTTACCCTATTTGCCAGAGGGACCTGTACGAAGCTCAGCTTATGTTAGGTCAATGCGTCGAGTGGAAATGGACTTCAGAAGGCCTATTCCTCATGGAAGTTTGGGTCTCCCTGGATATGTACAATTCACATCACCAATTCGACGTTATGTTGATCTTCTTGCTCACTACCAGGTATAGTATATATTCATTTCTAATCTTTGACATGGAATGATTATTATTTTTGTTTCCATTGATGCTAAATGTCTGTTGGCTTTCTGTTACCAATTAATATCAGGTGAAGGCTGTTTTGAGAGGAGAAATGCCCCCCTTCACAAGTTCTCAGTTGGAGGGAATTATGCCTATGATTAATACGCAAGTACGAATTTCCAGGAGGATATGTAACAATTCTGTTCGTTATTGGATATTGGAGTACCTCCGAAGGCAAGCTAAGGGGAAGGAATTTCGTGCTTTGATTCTTAGATTTGTGAGAGATAAAATTGCGGCATTACTTCTTCTTGAGGTCTTTCTCTCTCTCTCTCTCTAAAGATATTGGAAGATTTTTCTAGAAAGGAGTCTTCTTGGTCAAAAACCTTTAACCAATTTAATAGTGTAAACAAAATCAGTAAATAATATTGCTA
>CM9
GGTTTGATGCATATGACATGTACTGCTGCCAAAACATATGCCATTGTTTTTAGACCACGGCAATGTC-TTTTTAACCTTCACCTCATCCACAGTGGGCATGTAACATAGTTCATAAATATTGTTGGTCCATCATATTTCATCTTTATAACTTGAAGTTGATTTTTCTGCAAAGGACAGGGAGCTATTGATACAACATCAATAGACGCACTAGTCAAAGTTCCCAATCCAGATGATCCAGAGCCTATTATCAATGTATACCTTCAGGATCAAGCAAGTCTGGCAATGAGACTAGTTAAAGAAATGATGATAATGTGTGGGGAGGCTGTTGCGAGATTCGGGGGAGAGCATGGCATTTCTCTTCCTTATAGAGGACAGTCACAAAGCAGTCTAGCTGCTGCTTCCTTCTCCTATGTACCAGAGGGACCTGCACGAAGCTCAGCTTATGTTAGGTCAATGCGTCGAGTAGAAATGAACTTCTGGGGGCCTATTCCTCATAAAATAATGGGTGTCCCTGGATATGTGCAGTTCACATCACCAATTCGACGCTATGTTGATCTTCTTGCTCACTATCAAGTATAGCATATATTCAACTCTAATCCTCGACATATAATGATCATTATTTTCATTTCCATAAATCTTGATTATCTGTTTGATTTCTGTTACCAAATTCTATCAGGTGAAGGCTTATTTGAGAGGAGAAATTCTTCCATTCACGAGTGCTCAGTTGGAAGGAATTAATCATGTGATTGATGTGCAAGTAAGGATTTCGAGGAGGATATATAACAATAGCATTCGTTATTGGCTTTTAGAGTACCTCCGAAGGCAA---AGAGGGAAGGAATTTCTTGCTTTGATTCTTAGATTTGTCAAAGATAAAATTGCAGAATTGCTTCTTCTTAAGGTCTCTGTCTCTGTCTCTCTCTCTCA---------TTCCTTTCCCATTCCCCCCAAATTTTCTCTTACTCTCCCTTCCCCAACAAAATATATCATTTATTAGATTCATGG--------
>CO8
GATTTGATGCATAAGACATGCACTGCTGCCAAAACATATGCCATTGTTTTTAGACCACGGCAATGTC-TTTTTAACCTTCACCTCATCCACAGTGGGCATGTAACATAGTTCATAAATATTTTTGGTCCATCATATTTCATCTTTATAACTTGAAGTTGATTTTTCTGCAAAGGACAGGGAGCTATTGATACATCATCAATAGACTCACTGGTCAAAGTTCCCAATCCAGATGATCCAGAGCCTATTATCAATGTATACCTTCAGGATCGAGCATGTCTGGCAATGAGACTAGTTACAGAAATGATGATAATGTGTGGGGAGGCTGTCGCGAGATTCGGGGAAGAGCATGGCATTCCTCTTCCTTATAGAGGCCAGTCACAAAGCAGTCTGGCTGCTACTTCCTTCTCCGATGTACCAGAGGGACCTGCACGAAGCTCAGCTTATGTTAGGTCAATGCGTCGAGTAGAAATGAACTTCCAGAAGCCTATTCCTCATAAAATAATGGGTGTCCCTGGATATGTGCAGTTCACATCACCAATTCGACGCTATGTTGATCTTCTTGCTCACTATCAAGTATAGCATATATTCAATTCTAATCCTTGACATATAATGATCATTACTTTCATTTCTGTAAATCTTGATTATCTGTTTGATTTCTGTTACCAAATTCTATCAGGTGAAGGCTTATTTGAGAAGTGAAATTGTTCCATTCACAAGTGGTCAGTTGGAAGGAATTAATCATATGATTGATGTGCAAGTACGGATCTCTAGGAGGATATATAACAATAGCATTCGTTATTGGCTTTTAGAGTACCTCCGAAGGCAA---AAGGGGAAGGAATTTCTTGCTTTGATTCTTAGATTTGTCAATGATAAAATTGCAGAATCGCTTCTTCTTAAGG-----------T---------------------------------------------------------------------------------------------------------
>CP16
GGTTTGATGTATATGACATGTACTAATGCCAAAACATATGCCATAATTTTTCACCCACAGTAATGTCTTTTTAAACCTTCACCTTATCCATAGTAGGCATGTAACAGATTGAATAGATATTGTTTGTCCAATGCATTTCATTTGTGTTAC------TTTATTTTGCTGCAAATTACAGGGAGCTATTGATACACCAATGATAGATGCACGAGTCAAAGTTCCCAATCCAGATGATCCAGAGCCTATTATCAACTTATACCTTCATGATCAAACATGTCCGGCAATGAGACTTGTTTCAGAAATGATGATAATGTGTGGCGAAGCTATTGCAAAATTTGGGGGAGAGCATGGCATTCCTCTTCCGTATAGGGGACAGTCGCAAAGTAGTGTAGCTGCTGCTTCCTTATCGTATATACCAGAGGGACCTGCACGAAGCTCAGCTTATGTTAGGTCAATGCGTCGAGTGGAAATGGGCTTCAGCAGGCCTATTCCTCATGGAAGTTTGGGTGTCCCTGGATATGTACAGTTCACATCACCAATTCGACGCTATGTTGATCTTCTTGCTCACTATCAGGTGTAGTATATATTCATGTCTAATCTTTGACATGGAATGATCATTATTTTCATTTCCATCAATCTTAATTATCTGTTTGGTTTCTGTTACCAAATTATATCAGGTGAAGTCTCAGTTGAGAGGAGAAATGCCCCCCTTCACAAGTACTCAGTTGGAGGGAATTATGGCTACTATTAATATGCAAGTACGGATTTCTAGGAGGATATATAACAATAGCGTTCGTTATTGGATTTTGGAGTACCTCCGAAGGCAAGCTAATGGGAAGAGATACCGTGCTTTGATTCTTAGATTTGTGAAAGATAAAATTGCAGCATTACTTCTTCTCGAGGTCTCTCTCTCTCTCTCTCTCTCGCCCGCCCCCGCCCCCGCCCCCATCTTGATC---TCTCCTTCCAGTTTCTCTCCCTCTTTGCCTCCCTTTCCCACTCATC---------------
>CP161
GGTTTGATGTATATGACATGTACTAATGCCAAAACATATGCCATAATTTTTCACCCACAGTAATGTCTTTTTAAACCTTCACCTTATCCATAGTAGGCATGTAACAGATTGAATAGATATTGTTTGTCCAATGCATTTCATTTGTGTTAC------TTTATTTTGCTGCAAATTACAGGGAGCTATTGATACACCAATGATAGATGCACGAGTCAAAGTTCCCAATCCAGATGATCCAGAGCCTATTATCAACTTATACCTTCATGATCAAACATGTCCGGCAATGAGACTTGTTTCAGAAATGATGATAATGTGTGGCGAAGCTATTGCAAAATTTGGGGGAGAGCATGGCATTCCTCTTCCGTATAGGGGACAGTCGCAAAGTAGTGTAGCTGCTGCTTCCTTATCGTATATACCAGAGGGACCTGCACGAAGCTCAGCTTATGTTAGGTCAATGCGTCGAGTGGAAATGGGCTTCAGCAGGCCTATTCCTCATGGAAGTTTGGGTGTCCCTGGATATGTACAGTTCACATCACCAATTCGACGCTATGTTGATCTTCTTGCTCACTATCAGGTGTAGTATATATTCATGTCTAATCTTTGACATGGAATGATCATTATTTTCATTTCCATCAATCTTAATTATCTGTTTGGTTTCTGTTACCAAATTATATCAGGTGAAGTCTCAGTTGAGAGGAGAAATGCCCCCCTTCACAAGTACTCAGTTGGAGGGAATTATGGCTACTATTAATATGCAAGTACGGATTTCTAGGAGGATATATAACAATAGCGTTCGTTATTGGATTTTGGAGTACCTCCGAAGGCAAGCTAATGGGAAGAGATACCGTGCTTTGATTCTTAGATTTGTGAAAGATAAAATTGCAGCATTACTTCTTCTCGAGGTCTCTCTCTCTCTCTCTCTCTCGCCCGCCCCCGCCCCCGCCCCCATCTTGATC---TCTCCTTCCAGTTTCTCTCCCTCTTTGCCTCCCTTTCCCACTCATCCCCACTCTCTTCCTT
>CR44
GATTACATTAAGTCACTATTTA--GAAGCCATGCCAGAGATTCTCTCTGTGGGAAACGGAGTGATTGC----ACATGCTAGTTTGTTGCTGGATTGTTGATTTACTAAGTTTGGCCATCCATTTGATTTGCCAGACTTTT-ATATGCATCTTGATGCTTTT--TGCTGGATTTTACAGGGGGCCATTGATACGCCCACAATAGAAGCACGGGTAAAAGTGCCCAATCCAGATGATCCAGAGCCTTTGATCAATTTATACCTCCAGGATCAGACAGATCCAGCAATGCGCCTTGTCTCGGAAATGATGATACTGTGTGGAGAGGCTATAGCATCTTTTGGAGCAAGGAATGCAGTTCCTTTACCTTACAGGGGACAGTCTCAGACCAATCTCTCTGTATCTTCAATATCATATTTACCAGAGGGACCTGTCCGAAGCTCAGCTTATGTCAGGACGATGCGTTCAGTTGAAATGGACTTTAGAAAGCCTATTCTGCATCGAATACTTGGTGTTCCAGGCTATGTACAATTCACATCCCCAATTCGCCGTTATGTTGATCTTCTTGCTCACTACCAGGTACGCTATTGTTGGGGATACTCAGTTGTATTATTTTGTGATTTGCTGCTACTATTTTATCAATGCCAAGGCCTTTGGGCACTCTGT--CAATGGAATATCAGGTGAAGGCTGTTCTGAGAGGTGAAAACCCACCCTACTCAAGTGGCCAGTTGGAGGGATTTATGTCGCTAATTAATATGCGAGTGAGAGTTGCCAGAAGAATTTGTAACAGTAGTTTGCGGTATTGGCTCTTGGAATACCTTCGAAGACAACCTAGGGAGAAGCAATTTCGTGCTTTGATCCTTCGATTTGTTAAAAACAAGATGGCAGCATTACTTCTTGTTGAGGTCTCTCTTTCTAGACACAAAATTCT----TAGATGCATCATGTAATGTTTTCCTTATGAATTACTAGGCAAGACAAAGGTCCA----------------------------------
>CT15
GGTTTGATGTATATGACATGTACTAATGCCAAAACATATGCCGTAATTTTTCACCCACAGTAATGTCTTTTTAAACCTTCACCTTATCCATAGTGGGCATGTAATAGATTGAATAGATATTGTTTGTCCAATGCATTTCATTTGTGTTAC------TTTATTTTGCTGCAAATTATAGGGAGCTATTGATACACCGATGATAGATGCACGAGTCAAAGTTCCCAATCCAGATGATCCAGAGCCTATTATCAACTTATACCTTCATGATCAAACATGTCCGGCAATGAGACTTGTTTCAGAAATGATGATAATGTGTGGGGAAGCTATTGCAAAATTTGGGGGAGAGCATGGCATTCCTCTTCCTTATAGGGGACAGTCGCAAAGTAGTGTAGCTGCTGCTTCCTTATTGTATATACCAGAGGGACCTGCACGAAGCTCAGCTTATGTTAGGTCAATGCGTCGAGTGGAAATGGTCTTCAACAGGCCTATTCCTCATGGAAGTTTGGGCGTCCCTGGATATGTACAGTTCACATCACCAATTCGACGCTATGTTGATCTTCTTGCCCACTATCAGGTGTAGTATATATTCATGTCTAATCTTTGACATGGAATGATCGTTATTTTCATTTCCATCAATCTTAATTATATGTTTGATTTCTGTTACCAAAATATATCAGGTGAAGTCTCATTTGAGAGGAGAAATGCCCCCCTTCACAAGTACTCAGTTGGAGGGAATTATGCCTACTATTAATATGCAAGTACGGATTTCTAGGAGGATATATAACAATAGCGTTCGTTATTGGATTTTGGAGTACCTCCGAAGGCAAGCTAATGGGAGGAAATATCGTGCTTTGATTCTTAGATTTGTGAAAGATAAAATTGCAGCATTACTTCTTCTCGAGGTCTCTCTCTCTCTCTCTCTCTCTCTCTCTCGCCCCCCCTCCTCCCATCTTGATCTCTCTCCTTCCAGTTTCACTCTCTCTTTGCCTCCCTTTCCCACTCACCCCCACTCTCTTCCTT
>DA12
GGTTTGATGCATATGACATGTACTACTGCCAAAACATATGCCATTATTTTTAGCCCACGACAATGTC-TCTTTAAGCTTCACCTCATCCACAGTGGGCATGTAACATAGTGTGTAATTATTGTTGGTCCATCATATTTCATTGTTGCCACTTGAAGTTGATTTTTCTGCAAATGACAGGGAGCTATTGATACACCATCAATAGACGCACGAGTCAAAGTTCCCAATCCAGATGATCCAGAGCCTATTATCAATGTATACCTTCAGGATCGAGCAAGTCCGGCAATGAGACTAGTTACAGAAATGATGATAATGTGTGGGGAGGCTGTTGCGAGATTTGGGGGAGAGCATGGCATTCCTCTTCCTTATAGGGGACAGTCACAAAGCAGTCTAGCTGCTGCTTCCTTCTCCTATATACCAGAGGGACCTGCACGAAGCTCAGCTTATGTTAGGTCAATGCGTCGAGCGGAAATGAACTTCTGGAGGCCCATTCCTCATGGAATTTTGGGTGTCCCTGGATATGTGCAGTTCACATCACCAATCCGACGCTATGTTGATCTTCTTGCTCACTATCAAGTATAGCATACATTCTACTCTAATCCTTGACATGGAATGATCATTATTTTCATTTCCATAAATCTTGATTATCTGTTTGATTTATGCTACCAAAATATATCAGGTGAAGGCTTATTTGAGAGGAGAAATTCTCCCATTCACAAGTGCTCAGTTGGAGGGAATTAATCATGTGATTGATGTGCAAGTACGGATTTCTAAGAGGATATGTAACAATAGCATTCGCTATTGGATTTTGGAGTACCTCCGAAGGCAA---ACGGGGAAGGAATTTTGTGCTTTGATTCTTAGATTTGTGAAAGATAAAATTGCAGAATTGCTTCTTCTTAAGGTCTCTCTCTCTCTCTCTCACTCGCTGCTCGCACATTCCTTTCCCACTCAACCCACTTTTTCTCTTACTCACCTGTCCCCAACTAGCCCCTTTGTTAAACTTTTCAAACAAAAGATAT
>DB53
-------------TGTATTAGCTACTGGATAAATATAATACCTTCATTCCTAAATTCAAGGTATCCTACTATTTTCTTTAGCATTCTCCACAATTTCGATGTTGCAGAGTGAGTTCATATGTGTTAGTTGGAAAATTCCATTTATGTTTCCTGAACTTGAAATTGTTGCACTTTACAGGGAGCCATTGATACACCCATGATCGATGCACGGATCAAAGTGCCTAATCCAGATGATCCAGAGCCTACTATTAACTTGTATATTCAGGATCAATTGAGTCCAGCAAATAGACTTGTCTCTGAAATGATGATACTTTGTGGAGAGGCTGTTGCATTATTTGGTGCTGAGCATGGGATTCCTCTTCCCTATAGGGGACAGTCTCAGTCTAATATCGCTTTTCCTTCTTTATCACATTTACCAGAGGGACCTGTACGAAGTTCTTCTTTGGTTAGGACATTGCGTGCAGTAGAAATGGACTACAGAAAGCCTATTCCTCATCACGGTCTGGGCGTTTGTGCATATGTACAATTCACATCACCAATTCGTCGTTATGTGGATATTCTTGCTCACTACCAGGTTTGTGTCTATTCGACC--TGTGTGTGTCCCCGGAGTGATGTTTATTCTTTTTCTT--TAATAAATGCTATTTTCTGTTATCTTATTATTG------ATCAGGTGAAGGCTGTTTTGAGAGGAGAAAGTCCACCCTTTTCAAGTGGTCAATTGGAGGGAATGGCACAACTTGCTAATGTGCGGACAAAGATAGTGAGACGGTTGTGTAACAATAGTGTTCGCTATTGGATTTTGGAATATCTTCGAAGGCAACCTCAGGAGATGGAATTTCATGCTTTGATTCTTAGATTTGTGAAAGATAGAACAGCATCATTGCTTCTTGTTAAGGTCACCTCCCTTCTCCCTTGTCCACTTCCTCCAGCCAACCCCTTAGGTTACATCATGGCACACAATCTTTGGCATACTGAACTTGAAATTTGAAGATGCATTCATACATGAAGTCTAA
>DC1
ATTAGTAAGTGTATGTATTAGCTACTGGATAAATATAATACCTTCATTCCTAAATTCAAGGTATCCTACTATTTTCTTTAGCATTCTCCACAATTCGGATGTTGCAGAGTGAGTTCATATGTGTTAGTTGGAAAATTCCATTTATGTTTCCTGAACGTGAAATTGTTGCACTTTACAGGGAGCCATTGATACACCCATGATCGATGCACGGATCAAAGTGCCTAATCCAGATGATCCAGAGCCTACTATTAACTTGTATATTCAGGATCAAATGAGTCCAGCAAATAGACTTGTCTCTGAAATGATGATACTTTGTGGAGAGGCTGTTGCATTATTTGGTGCTGAGCATGGGATTCCTCTTCCCTATAGGGGACATTCTCAGTCTAATATCGCTTTTCCTTCTTTATCACATTTACCAGAGGGACCTGTACGAAGTTCTTCTTTGGTTAGGACATTGCGTGCAGTAGAAATGGACTACAGAAAGCCTATTCCTCATCACGGTCTGGGCGTTTGTGCATATGTACAATTCACATCACCAATTCGTCGTTATGTGGATATTCTTGCTCACTACCAGGTTTGTGTCTATTCGACC--TGTGTGTGTCCCTGGAGTGATGTTTATTCTTTTTCTT--TAATAAATGCTATTTTCTGTTATCTTATTATTGATCAATATCAGGTGAAGGCTGTTTTGAGAGGAGAAAGTCCACCCTTTTCAAGTGGTGAATTGGAGGGAATGGCACAACTTGCTAATGTGCGGACAAAGATAGTGAGACGGTTGTGTAACAATAGTGTTCGCTATTGGATTTTGGAATATCTTCGAAGGCAACCTCAGGAGATGGAATTTCATGCTTTGATTCTTAGATTTGTGAAAGATAAAACAGCATCGTTGCTTCTTGTTAAGGTCACCTCCCTTCTCCCTTGTCCAATTCCTCCAGCCAACCCCTTAGGTTACATTATGGCACACAATCTTTGGCATACTGAACTTGAAATTTGAAGATGCATTCATACATGAAGTCTAA
>DD1
-------------------------------AATATAATACCTTCATTCCTAAATTCAAGGTATCCTATTATTTTCTCTAGCATTCTCCACAATTGGGATGTTGTAGAGTGAGTTCATATGTGTTAGTTGGAAAATTTCACTTATGTTTACTGAACTTGAAATTGTTGCACTTTACAGGGAGCCATTGATACACCCATGATAGATGCACGGATCAAAGTGCCTAATCCAGATGATCCAGAGCCTACTATTAACTTGTATATTCAGGATCAAATGAGTCCAGCAAATAGACTTGTCTCTGAAATGATGATACTTTGTGGAGAGGCTGTTGCATTATTTGGTGCTGAGCATGGGATTCCTCTTCCCTATAGGGGACATTCTCAGTCTAATATTGCTTTTCCTTCTTTATCACATTTACCAGAGGGACCTGTACGAAGCTCGTCTTTGGTTAGGACTTTGCGTGCAGTAGAAATGGACTACAGAAAGCCTATTCCTCATCACGGTCTGGGTGTTTGTGCATATGTACAATTCACATCACCAATTCGTCGTTATGTTGACATTCTTGCTCACTACCAGGTTTGTGTCTATTCGGCCTGTGTGTGTGTCCCTGGGGTGATGTTTATTCTTTTTCTT--TAATAAATGATATTTTCTATTATCTTATTATTCATCAATATCAGGTAAAGGCTGTTTTGAGAGGAGAAAGTCCACCCTTTTCGAGTGGTCAATTGGAGGGAATGGCACAAATTGCTAATGTGCGGACAAAGATAGTGAGAAGGTTGTGTAACAATAGTGTTCGCTATTGGATTTTGGAGTATCTTCGAAGGCAACCACAGGAGACTGAATTTCAAGCTTTGATTCTCAGATTTGTGAAAGATAAAACAGCATCATTACTTCTTGTCGAGGTCTCCTCCCTTCTCCCTTGTCCACTTCCTCCAGCCAACCCCTTAGGTTACATTATGGCACACAATCTTTGGCATACTGAACTTTAAATTTGAAGGTGCATACATACATGAAGTCTAA
>DIM50
TAATAAGTGTGTATGTACTGGCTACTGGATAAATATAATACCTGCATTCCTAAATTCAAGGTATCCTATTATTTTCTTTAGCATTCTCCACAATTGAGATGTTGTAGAGTGAGTTCATATGTGTTAGTTGGAAAATTTCACTTACGTTTCCTGAACTTGAAATTGTTGCACTTTACAGGGAGCCATTGACACACCCATGATAGATGCACGGATCAAAGTGTCTAATCCAGATGATCCAGAGCCTACTATTAACTTGTATATTCAGGATCAAATGAGTCCAGCAAATAGACTTGTCTCTGAAATGATGATACTTTGTGGAGAGGCTGTTGCATTATTTGGTTCTGAGCATGGGATTCCTCTTCCCTATAGGGGACATTCTCAGTCTAATATTGCTTTTCCTTCTTCATCACATTTACCAGAGGGACCTGTACGAAGCTCGTCTTTGGTTAGGACTTTGCGTGCAGTAGAAATGGACTACAGAAAGCCTATTCCTCATCACGGTCTGGGTGTTTGTGCATATGTACAATTCACATCGCCAATTCGTCGTTATGTTGACATGCTTGCTCACTACCAGGTTTGTGTCTATTCGGCCTGTGTGTGTGTCCCTGGGGTGATGTTTATTCTTTTTCTT--TAACAAATGCTATTTTCTATTATCTTATTATTCATCAATATCAGGTGAAGGCTGTTTTGAGAGGAGAAACTCCACCCTTTTCAAGTGGTCAATTGGAGGGAATGGCACAAATTGCTAATGTGCGGACAAAGATAGTGAGAAGGTTGTGTAACAATAGTGTTCGCTATTGGATTTTGGAGTATCTTCGAAGGCAACCACAGGAGAAGGAATTTCATGCTTTGATTCTCAGATTTGTGAAAGATAAAATAGCATCATTACTTCTTGTTGAGGTCTCCTCCCTTCTCCCTTGTCCACTTCCTCCAGCCAACCCCTAAGGTTACATTATGGCACACAATCTTTGGCATAGTAGACTTTAAATTTGAAGACGCATGCATACATGAAGTCTAA
>EN45
GGCCTAGCAAGGTTGGATTCCACAGGGAGAATTCATAGCGAGAAATTGCAGCGAAGGCCATGATCTTACCTTTTAATTTTAGTGTGTTTGTTGTTATGATCTGGATGGAAAAAGCAGTGAGAGAACTCTAT--AATCAAACCTATTATTCTTCGTTTAAAA--TGGCATTGTCAATAGGG-GCCATTGACACACCCATGATAGAGGCACAGGTCAAAGTACCCAATCCAGATGATCCAGAGCCTTTAATCAATTTATAGCTTCAGGCTCAGAGGGAACCAACAATGCAACTTGTCTTAGAAATGATCATACTGTGTGGAGAGGTTGTAGCATCTTTTGGAGAAAAGAATATAGTTCCCTTACCTTATAGAGGATAGTCTCAAACAAATTTCTCTATATCTTCAATGTCATATTTACCAGAGGGACCTGTCTGAAGCTCAACTTATATCAAGACAGTGAGTT-------------------------------------------------------------------------------------------------------------------------------------------------------------------------------------------------------------------------------------------------------------------------------------------------------------------------------------------------------------------------------------------------------------------------------------------------------------------------------------------------------------------------------------------------------------------------------
>FC13
GATTTGAAGCATTTGCTTTGGACTGCTGCTGAGGTAAATATTGGCATAGTTAAATGTAAAGAACCCCATTTTACTCCTCTACCCAAATTAGGATGAGAATATCATGGATTCGCAGCATGTCTGGAAATTTTAAAGCTCTTCATCAACTTCACGGACTTCGAAGAAGCACCTTTATTATGATGCCATTTTGAAATACAATATAGCAATTTCATGTCTGATTGACATTTTACCAATTACTTAGACCATTTTGGTTTTAACAATCCAGGTGTTGAAGGCGTTTGGAATTCCAGTTTCCTCAGACCTGTTGATAAACATTGGTTACTTTCCTGTTCATGTTAATCTTGAGCTTTTGAAACTTGAAATCCCTAAAAGACATTCAGATGAAGCTCTTTCTCTAGTCGCATCCTCCTCCTGATCAGGATGATTCGGAAGGATCTTACACACTTGAAGGTTTATGCAATTGATGTAGATGAAGCTGACGAGCTAGACGATGCTCTGAGTGCGGGGATCACAAAAGTATATTGACCAAAGAGGCAAAGTCCAGAGCAACGTCTATTTTCTTACCTACAGAAACCATTCCCATGTTTCCCATAAAACTTGCTTGTTTGTAATGCAGTCACATATCAGTTGTTCTCACCACAATTAGACCTACATATATGATGACTTATGAACAAGAATTGGGATTAGTTTCTGAAGCTGCTAATCTCCGTTTCAAATGGCGACAGAAACAGGGAGCTATACCATCAATAGACGCACGAGTCAAAGTTCCGAGCCTATTATCAATGTACACCTTCAGGATCGAGCAAGTCCGGCAATGAGACTAGTTACAGAAATGATGATAATGTGTGGGGAGGCTGTTGCGAGATTTGGGGGAGAGCATGGCATTCCTCTTCCTTATAGGGGTCACCTGCTTCCTCTCCTATATACCACTTCTGGAGTCCCATCCTCATGGAATTTTGTGTCCCGGATATGTGCAGTTCACATCACCAATTCGACGCTATGTTGTTATTTGAGAGGAGA
>FTS1
TTACCTCCTTGTATGTATTAGCTACTGGATAAATATAATACCTTCATTCCTAAATTCAAGGTATCCTACTATTTTCTTTAGCATTCTCCACAATTCGGATGTTGCAGAGTGAGTTCATATGTGTTAGTTGGAAAATTTCATTTATTTTTCCTGAACTTGAAATTGTTGCACTTTACAGGGAGCCATTGATACACCCATGATCGATGCACGGATCAAAGTGCCTAATCCAGATGATCCAGAGCCTACTATTAACTTGTATATTCAGGATCAAATGAGTCCAGCAAATAGACTTGTCTCTGAAATGATGATACTTTGTGGAGAGGCTGTTGCATTATTTGGTGCTGAGCATGGGATTCCTCTTCCCTATAGGGGACATTCTCAGTCTAATATTGCTTTTCCTTCTTTATCACATTTACCAGAGGGACCTGTACGAAGTTCGTCTTTGGTTAGGACATTGCGTGCAGTAGAAATGGACTACAGAAAGCCTATTCCTCATCACGGTCTGGGCGTTTGTGCATATGTACAATTCACATCACCAATTCGTCGTTATGTGGATATACTTGCTCACTACCAGGTTTGTGTCTATTCGGCC--TCTGTGTGTCCCTGGAGTGATGTTTATTCTTTTTCTT--TAATAAATGCTATTTTCTGTTATCTTATCATTGATCAATATCAGGTGAAGGCTGTTTTGAGAGGAGAAAGTCCACCCTTTTCAAGTGGTCAATTGGAGGGAATGGCACAACTTGCTAATGTGCGGACAAAGATAGTGAGAAGGTTGTGTAACAATAGTGTTCGCTATTGGATTTTGGAATATCTTCGAAGGCAACCTCAGGAGATGGAATTTCATGCTTTGATTCTTAGATTTGTGAAAGATAAAACAGCATCATTGCTTCTTGTTAAGGTCACCTCCCTTCTCCCTTGTCCACTTCCTCCAGCCAACCCCTTAGGTTACATTATGGCACACAATCTTTGGCATACTGAACTTGAAATTTGAAGATGCATGCATACATGAGGTCTAA
>FTS2
TTACCTCCTTGTATGTATTAGCTACTGGATAAATATAATACCTTCATTCCTAAATTCAAGGTATCCTACTATTTTCTTTAGCATTCTCCACAATTCGGATGTTGCAGAGTGAGTTCATATGTGTTAGTTGGAAAATTTCATTTATTTTTCCTGAACTTGAAATTGTTGCACTTTACAGGGAGCCATTGATACACCCATGATCGATGCACGGATCAAAGTGCCTAATCCAGATGATCCAGAGCCTACTATTAACTTGTATATTCAGGATCAAATGAGTCCAGCAAATAGACTTGTCTCTGAAATGATGATACTTTGTGGAGAGGCTGTTGCATTATTTGGTGCTGAGCATGGGATTCCTCTTCCCTATAGGGGACATTCTCAGTCTAATATTGCTTTTCCTTCTTTATCACATTTACCAGAGGGACCTGTACGAAGTTCGTCTTTGGTTAGGACATTGCGTGCAGTAGAAATGGACTACAGAAAGCCTATTCCTCATCACGGTCTGGGCATTTGTGCATATGTACAATTCACATCACCAATTCGTCGTTATGTGGATATTCTTGCTCACTACCAGGTTTGTGTCTATTCGGCC--TCTGTGTGTCCCTGGAGTGATGTTTATTCTTTTTCTT--TAATAAATGCTATTTTCTGTTATCTTATTATTGATGAATATCAGGTGAAGGCTGTTTTGAGAGGAGAAAGTCCACCCTTTTCAAGTGGTCAATTGGAGGGAATGGCACAACTTGCTAATGTGCGGACAAAGATAGTGAGAAGGTTATGTAACAATAGTGTTCGCTATTGGATTTTGGAATATCTTCGAAGGCAACCTCAGGAGATGGAATTTCATGCTTTGATTCTTAGATTTGTGAAAGATAAAACAGCATCATTGCTTCTTGTTAAGGTCGCCTCCCTTCTCCCTTGTCCACTTCCTCCAGCCAACCCCTTAGGTTACATTATGGCACACAATCTTTGGCATACTGAACTTGAAATTTGAAGATGCATGCATACATGAGGTCTAA
>GG1
GATCATATTTCTCCAAATTTCGGTGAAAAATTGACAGAAATATTGATTTTTGGAATTAAATGGATCAGTATCTTTGGCAAAAAGTAGAAATGACTGCAATCATGTTACTGGTTCATATCCATTTCATTTGC--CAAACTTGTTTCATATTTTAATAGTTGC--TTCTGAATTTTATAGGGGGCCATTGATACACCCACGATTGAGGCACGGATCAAAGTGCCGAATCCAGATGATCCAGATCCTTTAATCAATTTATACCTTCAAGATCAGACAGATCCAGCAATGCGGCTTGTCTCCGAAATGATGATATTGTGTGGAGAAGCTATAGCATCTTTTGGTGTGAGGAATGCCGTTCCTTTACCTTATAGAGGTCAGTCTCAGGGCAATCTCTCCATGGCTTCATTATCCTATTTACCAGAGGGACCAGTCCGAAGCTCAGCTTATGTTAGGACAATGCGTCCAGTGGAAATGGACTTCAGAAAGGCTCTTCCACATGCAATACTTGGGGTCCCAGGATATGTACAATTCACATCCCCAATTCGCCGTTATGTGGATCTTCTTGCTCACTACCAGGTATGTTATTATTGGGATTGCTTATTTGTATATTGACAAGCTTTGCTGTTATGATATTATTAATGCTAAGGCCTTTGTACATTCTGTGCCAATGCAATGTCAGGTGAAGGCTGTTTTGAGAGGTGAAAACCCACCTTTCTCAAGTGGCCAGTTGGAGGGAATGATGCCACTAATAAATATGCGAGTAAGAATTGCCAAAAGGATATATAACAGCAGTCTTCGATATTGGCTGTTGGAGTACCTTCGAAGACAACCTAGGAATAAACAATTTCGTGCTTTGATCCTTCGATTTGTGAAAGACAAAATAGCAGCATTACTTCTTGTTGAGGTCTGTGTTACCTCCAAAGACAACCTAGGGATTAAACAATTTGTGCTTTGAGCCTTTGATTTTGTAAGATGAAATTGCAGATTACTTCATTTTGAGGGCTGTGGTGTGTGTGTGTGTG
>HB41
TATTAAGTGTGCATGTATCTGTTAACGGATAAACATATTGACTTCATTTCCAAATTTAAGGAATCTTATTATTTTCTTTAGCATTCTCTACAATTGGGATGTTGTAGAGTGAGTGCACATGTGTTATGTTGAAAATTTAAATTATGCTTTCTGAACTTGACATTTTTGCATTTTACAGGGAGCCATTGATACACCCATGATAGATGCACGGATCAAAGTGCCTAATCCAGATGATCCAGAGCCTACTATTAACTTGTATATTCAGGATCAAATGAGTCCAGCAAATAGACTTGTCTCAGAAATGATGATACTTTGTGGAGAGGCTGTTGCATTATTTGGTGCTGAGCACAGGATTCCTCTTCCTTATAGGGGACATCCTCAGTCTAGTATTGCTTTTCCTTCTGTATCCCATTTCCCAGAGGGACCTGTACGAAGCTCAGCTTTGATTAGGACATTGCGTGCAGTAGAAATGGACTTCAGAAAGCCTATTCCTCACCATGGTCTGGGTATTTGTGCATATGTACAATTCACGTCACCAATTCGTCGTTATGTTGATCTTCTTGCTCACTATCAGGTCTGTGTTTATTTGGCCTCCTTTTGTGTCCCTGGAGTGATGTTTATTCTTTATCATTCTTAATAATGCTAGTTCCTGTTATCTTATTATTGATCAATATCAGGTGAAGGCTGTTTTGAGAGGAGAAAGTCCACCTTTTTCAAGTGGTCTGTTGGAGGCAAAGGTACAACTTGCTAATGTGAGGACAAAGATAGTGAGAAGAATATGTAACAGTAGTCTTCGCTATTGGATGTTGGAGTATCTTCGAAGGCAACCTCAGGAGAAAGAATTTTGTGCTTTGATTCTTAAATTTGTAAAAGATAAAATAGCATCATTGCTTCTTGTTGAGGTCTCCTCTTCCCTCTCTTGAACCAACCATTTAGGTTACAAT----------------------ATGGCACACATACTGAACTTGAAATTTTAAGATGCATGGATACATGAAGTCTGA
>JO20
GGTTTGATGTATATGACATGTACTAATACGAAAACATATGCTATAACTTTTTGACCAAAGTAATATCTTTTTTAATCTTCACCTTATCCGTAGTGGGCATGCAACAGAGTGAATAAATATTGTTTGTCCAATCCATTCCATTTGTGTTAC------TTTATTTTGTTACATATTACAGGGAGCTATTGATACACCAATGAGAGATACACAAGTCAAAGTTCCCAATCCAGATGATCCAGAGCCTATTATCAACTTATACCTTTATGATCAAACAAGTCCGGCAATGAGACTTGTTTCAGAAATGATGATAATGTGTGGGGAGGCTATTGCGAAATTTGGGGGAGAGCATGGCATTCCTCTTCCTTATAGAGGACAGTCGCAAAGTAGTCTAGCCACTGCTTCCTTATCCTATATACCGGAGGGACCTGCACGAAGCTCAGCTCATGTTAGATCAATGCGTCGAGTGGAAATGGACTTCAGGAGGCCTATTCCTCATGGAAGTTTGGGTGTGCCCGGATATGTACAGTTCACATCACCAATTCGACGCTACGTTGATCTTCTTGCTCACTATCAGGTATAGTATGTACTTATGTCTGATCTTTGACATGGAATGATCATTATTTTTATTTCCATTAATCTTAATCATCTGCTTGATTTCTTTTACCAAAATATATCAGGTGAAGTCTCATTTGAGAGGAGAAATTTTACCCTTCACAAATACTCAGTTGGAGGGAATTATGGCTACGATTAATAATCAAGTACGGATTTCTAAGAGGATATATAACAATAGTGTTCGTTATTGGATTTTGGAGTACCTCCGAAGGCAATCTAAGGAGAGGAATTATTGTGCTTTGATTCTTAGATTTGTGAAAGATAAAACTGCAGCATTACTTCTTCTCGAGGTCTCTCTCTCTCTCTCTCTCCCCGTCCATTTTGACCTCCTTCTAGTTTCTATCCCTCTTCGCCTCCCTTTCCCACGCACCTCATTTTGCTCCCACTCCCTTCTAGCCCCTTCGTTCA
>JU21
GGTTTGATGTATATGACATGTACTAATACAAAAACATATGCTATAACTTTTTGACCAAAGTAATGTCTTTTTTAATCTTCACCTTATCCGTAGTGGTCATGCAACAAAGTGAATAAATATTGTTTGTCCAATCCATTCCATTTGTGTTAC------TTTATTTTGTTACATATTACAGGGAGCTATTGATTCACCAATGATAGATACACAAGTCAAAGTTCCCAATCCAGATGATCCAGAGCCTATTATCAACTTATACCTTTATGATCAAAGAAGTCCGGCAATGAGACTTGTTTCAGAAATGATGATAATGTGTGGGGAGGCTATTGCGAAATTTGGGGGAGAGCATGGCATTCCTCTTCCTTATAGAGGACAGTCGCAAAGTAGTCTAGCCACTGCTTCCTTATCCTATATACCGGAGGGACCTGCACGAAGCTCAGCTCATGTTAGGTCAATGCGTCGAGTGGAAATGGACTTCAGGAGGCCTATACCTCATGGAAGTTTGGGTGTCCCCGGATATGTACAGTTCACATCACCAATTCGACGCTACGTTGATCTTCTTGCTCACTATCAGGTATAGTATGTACTTATGTCTGATCTTTGACATGGAATGATCATTATTTTTATTTCCATTAATCTTAATCATCTGCTTGATTTCTTTTACCAAATTATATCAGGTGAAGTCTCATTTGAGAGGAGAAATTTTACCCTTCACAAATACTCAGTTGGAGGGAATTATGGCTACGATTAATAGTCAAGTACGGATTTCTAAGAGGATATATAACAATAGTGTTCGTTATTGGATTTTGGAGTACCTCCGAAGGCAATCTAAGGAGAGGAATTATTGTGCTTTGATTCTTAGATTTGTGAAAGATAAAACTGCAGCATTACTTCTTCTCGAGGTCTCTCTCTCTCTCTCTCTCCCCGTCCATTTTGACCTCCTTCTAGTTTCTATCCCTCTTCGCCTCC---------------------------------------------------
>KE1
GATAGCAGGGTACTATTCTATAGGTTCAACTTATGCCAGAAGGGATGTGATGGAGTGTACTTCTCTTGTTATATTGGTGCTATCTCACTTCACTTGCCAACTTGTATATTTGCTTGATAGTTTTTCTGTTCCAAACTTTGTTTATGTTTCTTAATA---TC--TGCCACATTTTACAGGGAGCCATTGATACACCTATGATAGAGGCACGGGTCAAAGTGCCCAATCCAGATGATCCAGAGCCTTTGATCAATCTATATCTACAGGAACAATCAAATCCAGCTATGAGGCTTGTCTCAGAAATGATGATACTGTGTGGAGAGGCAATTGCATCCTACGGGGTGAAGAATAACATTCCTTTACCTTACCGGGGACAATCACAGACTAATATTTCTATTGCTTCTTTATCCTATTTACCTGAAGGACCTGTCCGAAGCTCAGCTTATGTCAAAACAATGCGTCCAGTTGAAATGGATTTCAGAAAACCTCTTCCTCATGCAACACTGGGTGTTCCTGGATATGTACAATTCACATCTCCTATTCGCCGTTATGTCGATTTTCTTGCTCACTACCAGGTATGCAATTCTT-GGGTTATTTGCATGTCTTTGTTATTATTTTATTTTTTTGTTACTGCTAGTGCTAATGCCTTTGGGCATATTTT--GCCATCAATATCAGGTGAAGTCTGTTTTAAGAGGGGAAACCCCTCCCTTCTCATGTAGCCAGTTGGAGGGAATGATGCCACTTATTACAATGCAAGTACGCATTGCGAAAAGGATATATAACAACAGTCTTCGGTATTGGCTGTTGGAGTATCTTCGGAGACAACCTAGGGAGAAGGAATTTCGTGCCTTGATCCTTAGATTCTTAAAAGATAAAATGGCAGCGTTACTTCTTGTTGAGGTCTG--TCTCACTCTCTCACATGCTTGCACGTGCACTTGTCATGCTTGGGCACTTG-AACCCAAATTCTGAGATGTA----------------------------------------
>LF2
------------------------------------------------------------------------------------------------------C--------------------------------TTTCATTTATGTTTACCGAACTTGACATTATTGCACATTACAGGGAGCCATTTATACACCCACGATAGATGCACGGATTAAAGTACCTAATCCAGATGATCCAGAGCCTACTATTAACTTGTATGTTCAGGATCAAATGGGTCCGGCAAATAGACTCGTCTCAGAAATGATGATACTTTGTGGAGAGGCTGTTGCATTATTTGGTGCTGAGCACGGGATTCCTCTTCCCTATAGGGGACATCCTCAGTCTAATATTTCTTTTCCTTCTGTATCCCATTTACCAGAGGGACCTGTACGAAGCTCAGCTTTGGTTAGGACATTGCGTGCGGTAGAAATGGACTTCAGAAAGCCTATTCCTCACCATGGTCTGGGTGTTTGTGCATATGTACAATTCACATCACCAATTCGACGTTATGGTGATCTTCTTGCTCACTACCAGGTTTTTATTTATTTGGCCTACGCATGT-------GAATGATGTTTATTCTTTTTTATGCCTAATAATGCTAGTTCCTATTGTCTTATTACTGATCAATATCAGGTGAAGGCTGTATTGAGAGGAGAAAGTCCACCCTTTTCAAGTGGTCAGTTAGAGGGAATGACGCAACTTGCTAATGTGCGGACAAAGATAGTGAGAAAGTTATGTAATAACAGCATTCGCTATTGGATATTAGAGTATCTTCGAAGGCAATCTCAGGAGAAGGAATTTCGTGCTTTGATTCTTAGATTTGTGAAAGATAAAACAGCATCATTGCTTCTTGTTGAGGTCTCCTTCCCTCTCCCTTGTCCACTACGTCCAGAAAACCCTTTAGGTTACAATATGGCACACAATCTTAGGCATACTGAACTTCAAATTTTAAGATTGATGGATACATGAAGTCCGA
>MC0
TATTAAGTGTGTATGTATCGGCTACCAGATAAACATAATGCATTCATTACCAAATTTGAGGAATCCTATTATTTTCTTTGGCGTTCTCCATGACTGAGAAATTGTAGAGTGACTGCATATGTATTATGTTGAAAATTTCGTTTATGCTTCCTGAACTTGACATTGGTGCACTTCACAGGGAGCCATTGATACACCCATGATAGATGCAAGGATCAAAGTGCCTAATCCAGATGATCCAGAGCCTACTATTAACTTATATATTCAGGATCAAATGAGTCCAGCAAATAGACTTGTCTCAGAAATGATGATACTTTGTGGAGAGACTGTTGCATTGTTTGGTGCTGAGCACGGGATTCCTCTTCCCTATAGGGGACATTCTCAGTCTAATATTGCTGCTC---CTTTATCCCATTTCCCAAAGGGACCTGTACGAAGCTCAGCTTTGATTAGGACATTGCGTGCAATAGAAATGGACTTCAAAAAGCCTGTTCCTCACCATGGTCTGGGTATTTGTGCATATGTACAATTCACGTCACCAATTCGTCGTTATGTTGATCTTCTTGCTCACTACCAGGTTTGTGTTTATTTGGCCTACCTATGTGTCCCTCGAGTTATGTTTATTCTTTTTCATTCCTAATAATGCTAGTTCCTGTTATCTCACTATTGATCAATATCAGGTGAAGGCTGTTTTGAGAGGACAAAGTCCACCCTTTTCAAGTGGTCAGTTGGAGGCAATGACACAAGTTGCTAATGTGCGGACAAAGATAGTGAGAAGGATATGTACCAATAGTGTTCGCTATTGGGTTTTGGAGTACCTTCGAAGGCAGCCTCAGGAGAAAGAATTTCGTGCTTTGATTCTTAGATTTGTGAAAGACAAAACAGCATCATTGCTTCTTGTTGAGGTTTCCTACCCTATCCCATGTCCACTCCCTCCTGCCAACCCTTTAGGCTACGATATGGCAGACAATCAACA-------------TAAATTTTAAGATGCATGGATACATGAAGTCTGA
>MT0
TTCCATACATTTTTTTTGAAACTATGAGATAAACATAAGGCTTTCATTCCCAAATTTTAGGTATCCTATTGTTTTCTTTTGCATTCTTCACAACTGGGATGTTGTAGAGTTAGTTCATATGTGTTATGTTGAAAATTTCATTCATGCATCCTGAACTTGAAATTGGTGCACTTTACAGGGAGCCATTGATACACCCATGATAGACGCCCGGATCAAAGTGCTTAATGCAGACGATCCAGAGCCTACTATTAACTTATATATTCAGGATCAAATGAGTTCAGCAAATAGACTTGTCTCAGAAATGATGATACTTTGTGGAGAGGCTGTTGCATTATTTGGTGCTGAGCACGGGATTCCTCTTCCCTATAGGGGACATTCTCAGTCTAATTTTGGTTTTCCTTCTTTATCTCATTTACCAGAGGGATCTGTACGAAGCTCAGCTTTAGTTAGGACATTGCGTGCAGTGGAAATGGACTTCAAAAAGCCTAATCCTCACCATGGTCTGGGTGTTTGTGCATATGTACAATTCACATCACCAATTCGTCGTTATGTTGATATTCTTGCTCACTACCAGGTTTGTGTTTATATGGCCTGTGTGTGAGTCCGTGGAGTGATGTTTATTCTTTTTCATTGTAATAATGCTAGTTCCCCGTTATCTAATTATTGATCAATATCAGGTGAAGGCTGTTTTGAGGGGAGAAAGTCCACCGTTTTCAAGTGGTCAGTTGGAGGGAATGACACAACTTGCTAATGTGCGGACAAAGATAGTGAGAAGGATATGTAACAACAGTGTTCGCTATTGGATGTTGGAGTATCTTCAAAGGCAACCCCAGGAGAAGGAATTTCGTGCTTTGATTCTTAGATTTGTGAAAGATAGAATAGCATCATTGCTTCTTGTTCAGGTCTCCTCCCCTCTCCCTTGTCCACTCCCTCCAGCAAACCCCTTATGTTATATTATG--ACACAATTTTGGGCATACTTATCTTCAAATTTTAAGATGCATGGATACATGAAGTCTAA
>NN48
TCATTAGTGTGTATGTATTGGCTACCGGATAAATATAATACCTTCATTCCTAAATTCAAGGTATCCTATTATTTTCTTTAGCATTCTCCACAATTGGGATGTTGTAAGGTGAG---------------------------TTAATGTTTCCTGAACTCAAAATTGGTGCACTTAACAGGGAGCCATTGATACACCCATGATAGATGCACGGATCAAAGTGGCTAATCCAGATGATCCAGAGCCTACTATTAACTTGTATATCCAGGATCAAATGAGTCCAGCAAATAGACTTGTCTCGGAAATGATGATACTTTGTGGAGAGGCTGTTGCATTGTTTGGTGCTGAGCATGGGATTCCTCTTCCCTATAGGGGACATTCTCAGTCTAATATTGCTTTTCCTTCTTCATCACATTTACCAGAGGGACCTGTACGAAGCTCATCTTTGGTTAGGACATTGCGTGCAGTAGAAATGGACTACAGAAAGCCTATTCCTCATCACGGTCTGGGTGTTTGTGCATATGTACAATTCACATCACCAATTCGTCGTTATGTTGATATTCTTGCTCACTACCAGGTTTGTGTCTATTCGACCATTGTGTGTGTCCCTGGAGTGATGTTTATTCTTATTCTT--TAATAAATGCTATTTTCTGTTATCTTATTATTGATCAATATCAGGTGAAGGCTGTTTTGAGAGGAGAAAGTCCACCCTTTTCAAGTAGTCAATTGGAGGGAATGGTACAACTTGCTAATGTGCGGACAAAGATAGTGAGAAGATTGTGTAACAATAGTGTTCGCTATTGGATTTTGGAGTATCTTCGAAGGCAACCTCAGGAGAAGGAATTTCATGCTTTGATTCTTAGATTTGTGAAAGATAAAACAGCATCATTGCTTCTTGTTGAGGTCTCCTCCCTTCTCCCTTGTCCACTCCCTCCAGCCAACCCCTAAGATTACATTATGGCACACAATCTTTGGCATACTGAACTTTAAATTTGAAGATGCATGGATACATGGAGTCTGA
>PA42
TATTAAGTGTGCATGTATCGGCTACTGGATAAACATCCTGTCTTCATTTCCAATTTCGAGGAATCCTATTATTTTCTTTAGCATTCTCCACAACTGGTATGTTGTAGAGTGAGTGCAAATGTGTTATGTTGAAAATTTCATTTATGCTTCCTGATCTTGACATTGGTGCACTTTACAGGGAGCCATTGATACACCCATGATAGATGCACGGATCAAAGTGCATAAACCAGATGATCCAGAGCCTACGATTAACTTGTATATTCAGGATCAAATGAGTCCAACAAATAGACTTGTCTCAGAAATGATGATACTTTGTGGAGAGGCTGTTGCATTATTTGGTGCTGAGCACGGAATTCCTCTTCCCTATAGGGGACATTCTCACTCTAATATTGCTCTTCCGTCTAGATCCCATTTCCCTGAGGGACCTGTACGAAGCTCAGCTTTGATTAGGACATTGCGTGCAGTAGAAATGGACTTCAAAAAGCCTATTCCTCACCAAGGTCTGGGTGTTTGTGCATATGTACAATTCACGTCACCAATTCGTCGCTATGTTGATGTTCTTGCTCACTACCAGGTTTGTGTTTATT-----------------TCTGGAGTGA----TGTTCTTTTTCATTCCTAATAATGCTAGTTCCTGTTATCTTATTGTTGATCAATATCAGGTGAAGGCTGTTCTGAGAGGAGAAAGTCCACCCTTTTCAAGCGGTCAGTTGGAGGGAATGACGCAACTTGCCAATGTGCGGACAAAGATAGTGAGAAGGTTATGTAACAATAGTGTTCGCTATTGGGTGTTGGAGTATCTTCGAAGGCAAGCTCAGGAGAAGGAATTTCGTGCTTTGATTCTTAGATTTGTGAAAGATAAAACAGCATCATTGCTTCTTGTTGAGGTCTCCCCCCCTCTCCCTAGTCCACT---TCCAGCCAATCCTTTAGGTT--------------ACAATTAGGCATGCTGAACT---TATTTTAAGATGCATGGATACATGAAGTTTGA
>PB33
AATAGCAGGATACTATCCTATGGCTTCAACTTATGCCAGAAAAAACATGATATAGT--ACATGTCATGTTATAGTGGTGCTATCTCACTTGACTTGCCAACTTGTATATTTGCTTAATAGTTTTTCTGTTCCAAACTTTGTTTATGTTTCTTAATATGTTT--TGTTACAATTCACAGGGAGCCATTGATACATCTATGATAGAGGCACGGGTCAAAGTTCCCAATCCAGATGATCCAGAACCTTCAATTAATCTATATCTACAGGAACAATCAAATCCAGCAATGAGGTTGGTCTCAGAAATGATGATACTGTGTGGAGAGGCAATTGCATCATTTGGGGTGATGAATAACATTCCTTTACCATACCGGGGACAGTCACAGACTAATATCTCTGTTGCTTCTTTATCCTATTTACCTGAGGGACCTGTCCGAAGCTCAGCGTATGTGAAGACAATGCGTCCAGTCGAATTGGATTTCAGAAAACCTATTCCTCATGCAACACTGGGTGTTCCTGGATATGTACAGTTCACATCTCCTATTCGCCGTTATGTTGATCTTCTTGCACACTACCAGGTATGCAGTTATTGGTGCCATTTGCATTTCTCTGTTATTATCACATTTCTATGTTTCTGCTAGTGCTAATGCCTTTGGGCATATTTT--TCCATCAATATCAGGTGAAGGCTGTTTTAAGGGGGGAACCCCCTCCCTTCTCATGTAACAAGTTGGAGGGAATGATGCCACTTATTAAAATGCAATTACAAATTGCGAAAAGGTTATATAACAACAGTCTTCGCTATTGGCTGTTGGAGTATCTTCGGAGACAACCTAGGGAGAAGGAATTTCGTGCTTTGATCCTTAGATTTATAAAAGATAAAACAGCAGCATTACTTCTTGTTGAGGCCTG--TCTCCCTCTCTCACATGCT------TGCACTTGCCATGCTTGGACACTTCCAATTTTTTTTTAGATGTATA---CTTGTATATGTGATTTCATTTGAAATATGAAAGTTGA
>PF1
TATTAAGTGTGTATGTATTTGCTACTGGATAAACATAATACGGTCATTCTCAAATTCAAGATATCCTATTATTTTCTTTAGCATTCTCCACAATTGGGATGTTGTGGAACGAGTTCATGAGTGTAATGTTGAAAATTTCATTTATGATTCCTGAACTTGAAATTGTTGCACTTTACAGGGAGCTATTGATACACCCATGATAGATGCACGGATCAAAGTGCATAATCCAGATGATCCAGAGCCTACTATTAACTTATATATTCAGGATCAAATGAGTCCAGGAAATAGACTTGTCTCAGAAATGATGATACTTTGTGGAGAGGCTGTTGCATTATTTGGTGCTGAGCATGGGATTCCTCTTCCCTATAGGGGACATTCTCAGTCTAATATTGCTGATCCTTCTTTATCCCATTTACCAGAGGGACCTGTACGAAGCTCAGCTTTGGTTAGAACATTGCGTGCGGTAAAAATGGACTTCAAAAAGCCTATTCCTCACCAAGGTCTGGGTGTTTGTGCATATGTCCAATTCACATCACCAATTCGTCGTTATGTTGATATTCTTGCTCACTACCAGGTTTGTGTTTATTTGGCCTGTGTGTGTGTCCCTGGAGTGCTGTTTATTGTTTTTCATTCTTAATAATGCTGGTTCCTGTTATCTTATTATTGATCAATATCAGGTGAAGGCTGTTTTGAGAGGAGAAAGTCCACCCTTTTCAAGTGGTCAGTTGGAGGGAATGACACAACTTGCTAACGTGCGGACAAAGATAGTGAGAACGATATGTAACAATAGTGTTCGCTATTGGATGTTGGAGTATCTTCGAAGGCAACCTCAGGAGAAGGAATTTCATGCTTTGATTCTTAGAGTTGTGAAAGATAAAAAAGTATCATTGCTTCTTGTTGAGGTCTCCTCCCCTCTCCCTTGTCTACTCCCTCCAGCCAACCCT-TAGGTTACATTCTGGCACACATCTTTGGGCATACTGAACTTTATATTTTAAGATGCATGGATACAGAACTCTTAA
>PFM1
-ATTAAGTGTGTATATATGGGCTACTGGATAAACATACTTTCTTCATTTCCAATTTCGAGGAATCTTATTATTTTCTTTAGCATTCTCCACAACTGGGATGTTGTAGAGTGAGTGCAATTGTGTTATGTTGAAAATTTCATTTATGCTTCTTGAACTTGACATTGGTGCACTTTACAGGGAGCCATTGATACACCCATGATAGATGCACGGATCAAAGTGCCTAATCCAGATGATCCAGAGCCTATGATTAACTTATATGTTCAGGATCAAATGAGTCCAGCAAATAGACTTGTCTCAGAAATGATGATACTTTGTGGAGAGGCTGTTGCATTATTTGGTGCTGAGCACGGGATTCCTCTTCCCTATAGGGGACATTCTCAGTCTAATATTGCTCTTTCTTCTATATCCCATTTCCCAGAGGGACCTGTACGAAGCTCAGCTTTGATTAAGACATTGCGTGCAGTAGAAATGGACTTCAAAAAGCCTATTCCTCACCAAGGTCTGGGTCTTTGTGCATATGTACAATTCACGTCACCAATTCGTCGTTATGTTGATATTCTTGCTCACTACCAGGTTTGTGTTTATTTGGCCTACGTATGTGTCTCTGGAGTGACG-TTATTCTTTTTCATTTCTAATAATGCTAGTTCCTGTTATCTTATTGTTGATCAATATCAGGTGAAGGCTGTTCTGAGAGGAGAAAGTCCACCCTTTTCAAGCGGTCAGTTGGAGGGAATGGCCCAACTTGCCAATGTGCGGACAAAGATAGTGAGAAGGATATGTAACAATAGTGTTCGCTATTGGGTGTTGGAATATCTTCGAAGGCAACCTCAGGAGAAGGAATTTCGTGCTTTGATTCTTAGATTTGTGAAAGATAAAACAGCATCATTGCTTCTTGTTGAGGTCTCCTCCCCTCTCCCTAGTCCAATCTCTCTAGCCAACCCTTTAGGTT--------------ACAATTGGTGA------------AAATTTAAGATGCATGGA--------------
>PG28
--------------ATTCTATGGCTTCAACTTACGCCGTGATAGAGT-----------GCATGTCATGTTATATTGGTGCTATCTCACTTGACTTGCCAACTTGTATATTTGCTTGATAGTTTTTCTGTTCCAAACTTTGTTTATGTCTCTTAATATGTTT--TGCCACATTTTACAGGGAGCCATTGATACACCTATGATAGAGGCACGGGTCAAAGTGCCCAATCCAGATGATCCAGAGCCTTTGATTAATCTATATCTACAGGAACAATCAAATCCAGCTATGAGGCTTGTCTCAGAAATGATGATACTGTGTGGAGAGGCAATTGCATCGTTTGGGGTGAAGAATAACATTCCTTTACCTTACCGGGGACAGTCACAGACTAATATCTCTGTTGCTTCTTTATCCTATTTACCTGAGGGACCTGTCCGAAGCTCAGCTTATGTCAAGACAATGCGTCCAGTCGAAATAGATTTCAGAAAGCCTCTTCGTCATGCAACACTGGGTGTTCCTGGATATGTACAATTCACATCTCCTATTCGCCGTTATGTTGATCTTCTTGCTCACTACCAGGTATGCAATTATTGGGGTTATTTGCATGTATTTGTTATTATTGCATTTCTGTGTTTCTGCTAGTGCTAATGCCTTTGGGCATATTTT--TCCATCAATATCAGGTGAAGGCTGTTTTAAGAGGGGAACCCCCTCCCTTTTCATGTAACCAGTTGGACGGAATGATGCCACTTATTACAATGCAAGTACGAAATGCGAAAAGGATATATAACAACAGTCTTCGGTATTGGCTGTTGGAGTATCTTCGGAGACAACCTAGGGAGAAGGAATTTCGTGCTTTGATCCTTAGATTTATAAAAGATAAATCGGCAGCATTACTTCTTGTTGAGGTCTG--TCTCCCTCTCTCACATGCTTGCATGTGCACTTGCCATGCTTGGATGCTTCTAACCCAAATTCTTAGATGTATAATTTGTATATGTGATTTCATTTGATATATGAAAATTGA
>PH2
TATTAAGTGTGTATGTATTTGCTACTGGATAAACATAATACGGTCATTCTCAAATTCAAGATATCCTATTATTTTCTTTAGCATTCTCCACAATTGGGATGTTGTGGAACGAGTTCATGAGTGTAATGTTGAAAATTTCATTTATGCTTCCTGAACTTGAAATTGTTGCACTTTACAGGGAGCTATTGATACACCCATGATAGATGCACGGATCAAAGTGCATAATCCAGATGATCCAGAGCCTACTATTAACTTATATATTCAGGATCAAATGAGTCCAGGAAATAGACTTGTCTCAGAAATGATGATACTTTGTGGAGAGGCTGTTGCATTATTTGGTGCTGAGCATGGGATTCCTCTTCCCTATAGGGGACATTCTCAGTCTAATATTGCTGATCCTTCTTTATCCCATTTACCAGAGGGACCTGTACGAAGCTCAGCTTTGGTTAGAACATTGCGTGCGGTAAAAATGGACTTCAAAAAGCCTATTCCTCACCAAGGTCTGGGTATTTGTGCATATGTACAATTCACATCACCAATTCGTCGTTATGTTGATATTCTTGCTCACTACCAGGTTTGTGTTTATTTGGCCTGTGTGTGTGTCCCTGGAGTGCTGTTTATTGTTTTTCATTCTTAATAATGCTGGTTCCTGTTATCTAATTATTGATCAATATCAGGTGAAGGCTGTTTTGAGAGGAGAAAGTCCACCCTTTTCAAGTGGTCAGTTGGAGGGAATGACACAACTTGCTAACGTGCGGACAAAGATAGTGAGAACGATATGTAACAATAGTGTTCGCTATTGGATGTTGGAGTATCTTCGAAGGCAACCTCAGGAGAAGGAATTTCATGCTTTGATTCTTAGAGTTGTGAAAGATAAAAAAGTATCATTGCTTCTTGTTGAGGTCTCCTCCCCTCTCCCTTGTCTACTCCCTCCAGCCAACCCT-TAGGTTACATTCTGGCACACATCTTTGGCGATACTGAACTTTATATTTTAAGATGCATGGATACAGAACTCTTAA
>PM29
GATAGAAGGATACTATTCTGTC--TTTGACTTACTCCAGAAAGGACATGATAGATT--ACATGTCATGTGAAATTGGTGCTATCTGACTTCACTTGCCAACATGTATATTTGCTTGATAGTTTTTCTGTTCCAAACTTTGTTTATGTTTCTTAATAT--TT--TGCCACATTATACAGGGAGCCATTGATACACCTATGATAGAGGCACGTGTCAAAGTTCACAATCCAGATGATCCAGAACCTTTGATTAATCTATATATACAGGAACAATCAAATCCAGCTATGAGGCTTGTCTCAGAAATGATGATACTGTGTGGAGAGGCAATTGCATCATTTGGGGTGAAGAATAACATTCCTTTACCTTACCGGGGACAGTCACAGACTAATATCTCTGTTGCATCTTTATCCTATTTACCCGAGGGACCTGTACGGAGCTCAGCTTATGTCAAGACAATGCGCCCAGTCGAAATGGATTTCAGAAAGCCTCTACCTCATGCAACACTAGGTGTTCCTGGATATGTACAATTCACATCTCCTATTCGCCGTTATGTCGATCTTCTTGCTCACTATCAGGTATGCAATTATTGAGGCTATTTGCATGTCTTTGTTATTATTGCATTTCTGTGTTCTG-CTAGTGCTAATGCATTTGGCCATATTTT--ACCATCAATATCAGGTGAAGGCGGTTTTAAGAGGGGAACCGCCTCCCTTCTCATGTAGCCAGTTGGAGGGAATGATGCCACTTGTTACAATGCAATTACGAATTGCGAAAAAGATATATAACAACAGTCTTCGGTATTGGCTGTTGGAGTATCTTCGGAGACAACCCAAGGAGAAGGGATTTCGTGCTTTGATCCTTAGATTTATAAAAGATAAAATAGCAGCATTACTTCTTGTTGAGGTCTGTCTGTCTCTCTCTCACACGCTTACATGTGCACTTGCCATCCCTGGACACTTCTAACCCAAATTCTTAGATATA----TTGTATATGTGATTTCATTTGATATATGAAAGGTGA
>PS27
GATAGCAGGATACTATTCTATGGCTTCAACTTACGCCGTGATAGAGT-----------ACATGTCATGTTATATTGGTGCTATCTCACTTGACTTGCCAACTTATATTTT-GCTTGATAGTTTTTCTGTTCCAAACTTTGTTTATGTCTCTTAATATGTTT--TGCCACATTTTACAGGGAGCCATTGATACACCTATGATAGAGGCACGGGTCAAAGTGCCCAATCCAGATGATCCAGAGCCTTTGATTAATCTATATCTACAGGAACAATCAAATCCAGCTATGAGGCTTGTCTCAGAAATGATGATACTGTGTGGAGAGGCAATTGCATCGTTTGGGGTGAAGAATAACATTCCTTTACCTTACCGGGGACAGTCACAGACTAATATCTCTGTTGCTTCTTTATCCTATTTACCTGAGGGACCTGTCCGAAGCTCAGCTTATGTCAAGACAATGCGTCCAGTCGAAATAGATTTCAGAAAGCCTCTTCGTCATGCAACACTGGGTGTTCCTGGATATGTACAATTCACATCTCCTATTCGCCGTTATGTTGATCTTCTTGCTCACTACCAGGTATGCAATTATTGGGGTTATTTGCATGTATTTGTTATTATTGCATTTCTGTGTTTCTGCTAGTGCTAATGCCTTTGGGCATATTTT--TCCATCAATATCAGGTGAAGGCTGTTTTAAGAGGGGAACCCCCTCCCTTTTCATGTAACCAGTTGGACGGAATGATGCCACTTATTACAATGCAAGTACGAAATGCGAAAAGGATATATAACAACAGTCTTCGGTATTGGCTGTTGGAGTATCTTCGGAGACAACCTAGGGAGAAGGAATTTCGTGCTTTGATCCTTAGATTTATAAAAGATAAATCGGCAGCATTACTTCTTGTTGAGGTCTG--TCTCCCTCTCTCACATGCTTGCATGTGCACTTGCCATGCTTGGACGCTTCTAACCCAAATTCTTAGATGTATAATTTGTATATGTGATTTCATTTGATATATGAAAATTGA
>PS30
-------------------------------------------------------------------------------------------AACTGGTATGTTGTAGAGTGAGTGCAAATGTGTTATGTTGAAAATTTCATTTATGCTTCCTGAACTTGACATTGGTGCACTTTACAGGGAGCCATTGATACACCCATGATAGACGCACGGATCAAAGTGCCTAATCCAGATGATCCAGAGCCTACGATTAACTTATATATTCAGGATCAAATGAGTCCAACAAATAGACTTGTCTCAGAAATGATGATACTTTGTGGAGAGGCTGTTGCATTATTTGGTGCTGAGCACGGGATTCCTCTTCCCTACAGGGGACATTCTCACTCTAATATTGCTCTTCCGTCTAGATCCCATTTCCCAGAGGGACCTGTACGAAGCTCAGCTTTGATTAGGACATTGCGTGCAGTAGAAATGGACTTCAAAAAGCCTATTCCTCACCAAGGTCTGGGTGTTTGTGCATATGTACAATTCACGTCACCAATTCGTCGCTATGTTGATGTTCTTGCTCACTACCAGGTTTGTGTTTATT-----------------TCTGGAGTGA----TGTTCTTTTTCATTCCTAATAATGCTAGTTCCCGTTATCTTATTGTTGATCAATATCAGGTGAAGGCTGTTCTGAGAGGAGAAAGTCCACCCTTTTCAAGCGGTCAGTTGGAGGGAATGACACAACTTGCCAATGTGCGGACAAAGATAGTGAGAAGGTTATGTAACAATAGTGTTCGCTATTGGGTGTTGGAGTATCTTCGAAGGCAACCTCAGGAGAAGGAATTTCGTGCTTTGATTCTTAGATTTGTGAAAGATAAAACAGCATCATTGCTTCTTGTTGAGGTCTCTCCCCCTCTGCCTAGTCCGCT---TCCAGCCAACCATTTAGGTT--------------ACAATTGGGCATGCTGAACT---TATTTTAAGATGCATGGATACATGAAGTCTGA
>PSF43
TAGTAAGTGTGTATGTATCGGCTACGGGATAAATATAATACCTTCATTCCTAAATTCAAGGCATCCTATTATTTTCTTTAGCATTCTCCACAATTGGGATGTTGTAGAGTGAGTTCATATGTGTTAGTTGGAAAATCTCATTTATTTTTCCTGAACTTGAAATCGGTGCACTTTACAGGGAGCCATTGATACACCCATGATAGATGCACGGATCAAAGTGCCTAATCCAGATGATCCAGAGCCTACTATTAACTTGTATATTCAGGATCAAATGAGTCCAGCAAATAGACTGGTCTCGGAAATGATGATACTTTGTGGAGAGGCTGTTGCATTATTTGGTGCTGAGCATGGGATTCCTCTTCCCTATAGGGGACATTCTCAGTCTAATATTGCTTTTCCTTCTTCATCACATTTACCAGAGGGACCTGGACGAAGCTCATCTTTGGTTAGGACGTTGCGTGCAGTAGAAATGGACTACCGAAAGCCTATTCCTCATCATGGTCTGGGTGTTTGTGCATATGTACAATTCACATCACCAATTCGTCGTTATGTTGATATTCTTGCTCACTACCAGGTTTGTGTCTATTCGGCCAGTGTGTGTGTCCCTGGATTGATGTTTATTCTTATTCTT--TAATAAATGCTATTTTCTGTTATCTTTTTATTGATCAATATCAGGTGAAGGCTGTTTTGAGAGGAGAAAGTCCACCCTTTTCAATTGGTCAATTGGAGGGAATGGCACAACTTGCTAATGTGCGGACAAAGATAGTGAGAAGGTTGTGTAACAATAGTGTTCGCTATTGGCTTTTGGAGTATCTTCGAAGGCAACCTCAGGAGAAGGAATTTCATGCTTTGATTCTTAGATTTGTGAAAGATAAAACAGCATCATTGCTTCTTGTTGAGGTCTCCTCCCTTCTCCCTTGTCTACTCTCTCCAGCCAACCCCTTATATTACATTATGGCACACAATCTTTAGCATACTGAACTTCAAATTTGAAGATGCATGGATACATGAAGTCTAA
>PTA0
TAGTAAGTGTGCATGTATCGGCTACTGGAAAAAGTATAAACCTTCATTCCCAAATTTGAGGAATCCTATTATTTTATTTAGCATTCTCCACAATTGGGATGTTGTAGAGTGACTCCATATGTGTTATGTTGAAACTTTCATTTATGCTTCCTGAACTTGACATTGGTGCATTTTACAGGGAGCCATTGATACACCCACGATAGATGCACGGATCAAAGTGCCTAATCCAGATGATCCAGAGCCTACTATTAACTTATATATTCAGGATCAAATGAGTCCACCAAATAGACTTGTCTCAGAAATGATGATACTTTGTGGAGAGGCTGTTGCATTATTTGGTGCTGAGCACGGGATTCCTCTTCCATATAGGGGTCATCCACAGTCGAGTATTCCTTTTCCTTCTTTATCCCGTTTACCAGAGGGACCTGTACGAAGCTCAGCTTTAGTTAGGACATTGCGTGCAGTAGAAATGGACTTCAGAAAGCCTATTCCTCACCAAGGTCTGGGTGTTTGTGCATATGTACAATTCACATCACCAATTCGTCGTTATGTTGATCTTCTTGCTCACTATCAGGTTTTTAT-TATTTGGCCTACGCATGTGTCCCTGGAATGATGTTTAGTCTTTTTCATTCCTAATAATGCTAGTTCCTGTTATCTTATTATTGATCAATACCAGGTGAAGGCTGTTTTGAGAGGAGAAAGTCCACCCTTTTCAAGCGGTCAGTTGGAGGCAATGACACAAGTTGCTCATGTGCGGATGAAGATAGTGAGAAGGTTATGTAACAATAGTGTTCGCTATTGGATATTAGAGTATCTTCGAAGGCAACCTCAGGAGAAGGAATTTCGTGCATTGATTCTTAGATTTGTGAAAGAAAAAACAGCATCATTGCTTCTTGTTGAGGTCTCCTTCTCTTTCCCACGTCCACTCCTTCCAGCAAACCCTTTAGGTTACAACATGGCACACAATCTTAGGCATACTGAACATAAATTTTAAGATG---------------------
>RC54
---------------------------------------------------------AAGGTATCCTATTATTTTCTTTAGCATTCTCCACAATTGGGATGTTGCAGAGTGAGTTCATATGTGTTAGTTGGAAAATTTCATTTATGTTTCCTGAACTTAAAATTGGTGCACTTTATAGGGAGCCATTGATACACCCATGATAGATGCACGGATCAAAGTGGCTAATCCAGATGATCCAGAGCCTACTATTAACTTGTATATCCAAGATCAAATGAGTCCAGCAAATAGACTTGTCTCGGAAATGATGATACTTTGTGGAGAGGCTGTTGCATTGTTTGGTGCTGAGCATGGGATTCCTCTTCCCTATAGGGGACATTCTCAGTCTAATATTGCTTTTCCTCCTTCATCACATTTACCAGAGGGACCTGTACGAAGTTCTTCTTTGGTTAGGACATTGCGTGCAGTAGAAATGGACTACAGAAAGCCTATTCCTCATCACGGTCTGGGTGTTTGTGCATATGTACAATTCACATCACCAATTCGTCGTTATGTTGATATTCTTGCTCACTACCAGGTTTGTGTCTATTCGGCCAGTGTGTGTGTCCCTGGAGTGATGTTTATTCTTATTCTC--TAATAAATGCTATTTTCTGTTATCTTATTATTGATCAATATCAGGTGAAGGCTGTTTTGAGAGGAGAAAGTCCACCCTTTTCAAGTGGTCAATTGGAGGGAATGGTACAACTTGCTAATGTACGGACAAAGATAGTGAGAAGGTTGTGTAACAATAGTGTTCGCTATTGGATTTTGGAGTATCTTCGAAGGCAACCTCAGGAGAAGGAGTTTCATGCTTTGATTCTTAGATTTGTGAAAGATAAAACAGCATCATTGCTTCTTGTTGAGGTCTCGTCCCTTCTCCCTTGTCCACTCCCTCCAGCCAACCCCTTAGATTACATTATGGCACACAATCTTTGGCATACTGAACTTTAAATTTGAAGATGCATAT---------------
>RR55
---------------------------------------------------------AAGGTATCCTATTATTTTCTTTAGCATTCTCCACAATTGGGATGTTGTAGAGTGAGTTAATATGTGTTAGTTGGAAAATTTCATTTATGTTTCCTGAACTCAAAATTGGTGCACTTTACAGGGAGCCATTGATACACCCATGATAGATGCACGGATCAAAGTGGCTAATCCAGATGATCCAGAGCCTACTATTAACTTGTATATCCAGGATCAAATGAGTCCAGCAAATAGACTTGTCTCGGAAATGATGATACTTTGTGGAGAGGCTGTTGCATTGTTTGGTGCTGAGCATGGGATTCCTCTTCCCTATAGGGGACATTCTCAGTCTAATATTGCTTTTC---CTTCATCACATTTACCAGAGGGACCTGTACGAAGTTCTTCTTTGGTTAGGACATTGCGTGCAGTAGAAATGGACTACAGAAAACCTATTCCTCATCATGGTCTGGGTGTTTGTGCATATGTACAATTCACATCACCAATTCGTCGTTATGTTGATATTCTTGCTCACTACCAGGTTTGTGTCTATTCGGCCAGTGTGTGTGTCCCTGGAGTGATGTTTATTCTTATTCTC--TAATAAATGCTATTGTCTGTTATCTTATTATTGATCAATATCAGGTGAAGGCTGTTTTGAGAGGAGAAAGTCCACCCTTTTCAAGTGGTCAATTGGAGGGAATGGTACAACTTGCTAATGTGCGGACAAAGATAGTGAGAAGGTTGTGTAACAATAGTGTTCGCTATTGGATTTTGGAGTATCTTCGAAGGCAACCTCAGGAGAAGGAATTTCATGCTTTGATTCTTAGATTTGTGAAAGATAAAACAGCATCATTGCTTCTTGTTGAGGTCTCCTCTCTCCTCCCTTGTCCACTCCCTCCAGCCAACCCCTTAGATTACATTATGGCACACAATCTTTGGCATACTGAACTTTAAATTTGAAGATGCATATGTATACAGAGTCTAA
>SA1
TATGAAGTGTGTATGTATTGGCTACTGGATAAACATACTGTCTTCATTTCCAATTTCGAGGAATCCTATTATTTTCTTTAGTATTCTCCACAACTGGGATGTTGTAGAGTGAGTGCAAATGTGTTGTGTTGAAAATTTCATTTATGTTTCCAGAACTTGACATTGGTGCACTTTACAGGGAGCCATTGATACACCCATGATAGATGCACGGATCAAAGTGCCAAATCCAGATGATCCAGAGCCTACGATTAACTTATATATTCAGGATCAAATGAGTCCAACAAATAGACTTGTCTCAGAAATGATGATACTTTGTGGAGAGGCTGTTGCATTATTTGGTGACGAGCATGGGATTCCTCTTCCCTATAGGGGACATCCTCAGTCTAATATTGCTCTTCCTTCTATATCCCATTTCCCAGAGGGACCTGTACGAAGCTCAGCTTTGATTAGGACATTGCGTGCAGTAGAAATGGACTTCAAAAAGCCTATTCCTCACAAAGGTCTGGGTGTTTGTGCATATGTACAATTCACATCACCAATTCGTCGTTATGTTGATGTTCTTGCTCACTACCAGGTCTGTGTTTATTTGGCCTACGTATGTGTCTCTGGAGTGA----TGTTCTTTTTCATTCCTAATAATGTTAGTTCCTGTTGTCTTATTGTTGATCAATATCAGGTGAAGGCTGTTCTGAGAGGAGAGAGTCCACCCTTTTCAAGCGGTCAGTTGGAGGGAATGACCCAACTTGCCAATGTGCGGACAAAGATAGTGAGAAGGTTATGTAACAATAGTGTTCGCTATTGGGTGTTGGAGTATCTTCGAAGGCAACCACAGGAGAAGGAATTTCGTGCTTTGATTCTTAGATTTGTGAAAGATAAAACAGCATCATTGCTTCTTATTGAGGTCTCCTCCCCTCTCCCTAGTCCACT---TCCAGCCAACCCTTTAGGTT--------------ACAATTGGGCATGCTGAACT---TATTTTAAGATGCATGGATACATGAAGTCTGA
>SC0
AATCAATAAGATCTTCATCCTTTTATAGATATTTCTTCTACAAACTTTATCGAATACGAAAAATATTATCATTCTTCATAGCATTCTCCACAACTGGGATGTTGTAGAGTGAGTTCA--TGTGTTCTGTTGAAAATTTCATTTATGCTTCCTGAACTTGAAATTGGTGCACTTTACAGGGAGCCATTGATACACCCATGATAGATGCACGGATCAAAGTGCCTAATCCAGACGATCCAGAGCCTACTATTAACTTATATATTCAGGATCAAATGAGTTCAGCAAATAGACTTGTCTCAGAAATGATGATACTTTGTGGAGAGGCTGTTGCATTATTTGGTGCTGAGCACGGGATTCCTCTTCCCTATAGGGGACATTCTCAGTCCAATATTGCTCTTCCTTCTTTATCACGTTTCCCAGAGGGACCTGTACGAAGCTCAGCTTTGGTTAGGACATTGCGTGCAGTAGAAATGGACTTTAAAAAGCCTATTCCTCACAAAGGTCTGGGTGTTTGTGCATATGTACAATTTACATCACCAATTCGTCGTTATGTTGATATTCTTGCTCACTACCAGGTTTGTGTTTATTTGGCCCATGTGTGTGTCACTGGAGTCATGGCTATTCTTTTTCATTCTTAGTAATGCTAGTTCCTGTTATCTTATTATTGATCAATATCAGGTGAAGGCTGTTTTGAGAGGAGAAAGTCCACCCTTTTCAAGTGGTCAGTTGGAGGGAATCACACAACTTGCTAATCTGCGGACAAAGATAGTGCGAAGGTTATGTAACAATAGTGTTCGTTATTGGATTTTGGAGTATCTTCGACGACAACCTTCAGAGAAGGAATTTCGTGCTTTGATTCTTAGATTTGTGAAAGATAGCACAGCATCATTGCTTCTTGTTGAGGTTTCCTCCCATCTCCCTTGTCCGCTCCCTCCAGCCAACCCT-TAGGTTACAATATGGCACACATTCTTGGGGATACTGAACTTTAAATTTTAAGATGCATGGATGCAT-AACTCTAA
>SG23
GGTTTAATGTATATGACATGA---ACTGCTGAAACATATGCCATAATTTTTAGCCCACAGGAGTGTTATTTTTAACCTTCACATTATTCACAGTGGGGATGTAACATAGTGAATAAATATTGTTGGTCCATTGTATTTCATTTGTGTTACTTGAAGTTGATTTTGCTGCAAATTACAGGGAGCTATTGATACACCAACGATAGATGCACGAATCAAAGTTCCCAATCCAGATGATCCAGAGCCTATCATAAACTTATACCTTCAGGATCCAACAAGTCCGGCAATGAGACTTGTTTCAGAAATGATGATAATGTGTGGGGAGGCTATTGCAAAATTTGGGGGAGAGCATGGCATTCCTCTTCCTTATAGGGGACAGTCACAATGTAATCTAGCTGCTGCTTCCTTATCCTATTTACCAGAGGGACCTGTACGAAGCTCAGCTTATGTTAGATCAATGCGTCGAGTGGAAATGGACTTCAGAAGGCCTACTCCTCATGGAAGTTTGGGTGTCCCTGGATATGTACAGTTCACATCACCAATTCGACGTTATGGTGATCTTCTTGCTCACTACCAGGTATGGTATATATTCATGTCTAATCTTTGACATGGAATGATTATTATTTTCATTTCCGTCAATGGTAAATATTTGTTGGCTTTCTGTTACCAAATAATATCAGGTGAAGGCTGTTTTGAGAGGAGAAATGCCACCCTTCACAAGTTCTCAGTTGGAGGGAATTATGCATATGATTAATATGCAAGTACGAATTTCTAGGAGGATATGTAACAATAGTGTTCGTTATTGGACATTGGAGTACCTCCGAAGGCAAGCTAAGGGGAAGGAGTTTCGTGCTTTGATTCTTAGATTTGTGAAAGATAAAATAGCAGCATTACTTCTTCTTGAGG----TCTCTCTCTCTCTCTCTCCCCCCTTCCCACTTCCTCTCCCTCTTCACCTCCCTTTCCCACTC-ACTCCCCTCTCCTCCCACTCTCTTCCTCCCTTCCCCAGACCATTTGTTTA
>SS22
GGTTTAATGTATATGACATGA---ACTGCTGAAACATATACCATAATTTTTAGCCCACAGGAATGCTATTTTTAACCTTCACATTATCCATAGTGGGGATGTAACATAGTGAGTAAATATTGTTGGTCCATTGTATTTCATTTGTGTTACTTGAAGTTGATTTTGCTGCAAATTACAGGGAGCTATTGATACACCAATGATAGATGCACGAATCAAAGTTCCCAATCCAGATGATCCAGAGCCTATCATAAACTTATACCTTCATGATCCAACAAGTTCAGCAATGAGACTTGTTTCAGAAATGATGATAATGTGTGGGGAGGCTATTGCAAAATTTGGGGGAGACCATGGCATTCCTTTTCCTTATAGGGGACAGTCACAATGTAATCTAGCTGCTGCTTCCTTATCCTATTTACCAGAGGGACCTGTGCGAAGCTCAGCTTATGTTAGGTCAATGCGTCGAGTGGAAATGGACTTCAGAAGGCCTATTCCTCATGGAAGTTTGGGTGTCCCTGGATATGTACAGTTCACATCACCAATTCGACGTTATGTTGATCTTCTTGCTCACTACCAGGTATAGTATATATTCATGTCTAATCTTTGACATGGAATGATTATTATTTTCATTTCCATCAATGGTAAATATTTGTTGGCTTTCTGTTACCAAATAATATCAGGTGAAGGCTGTCTTGAGAGGAGAAATGCCACCCTTCACAAGTTCTCAGTTGGAGGGAATTATGCCTATGATTAATATGCAAGTACGAATTTCTAGGAGGATATGTAACAATAGTGTTCGTTATTGGACGTTGGAGTACCTCCGAAGGCAAGCTAAGGGGAAGGAATTTCGTGCTTTGATTCTTAGATTTGTGAAAGATAAAATAGCAGCATTACTTCTTCTTGAGGTCTCTCTCTCTCTCTCTCTCTCCACCCTTCCCACTTCCTCTCCCTCTTCACCTCCCTTTCCCACTTAACCCCCTTCTCCTCCCACTCTCTTCCTCCCTTCCCCAGACCATTTGTTTA
>SV36
TGTTTAATGCATATGAGATAGCTACTGGCAAAACATAATGCTTCTATCTCTAATTGGTAGGAATCCTATTTACTTCCTTCATCTTATCTACAGTTGGGATGTAAGAGAGTGAGCACATATGTGTTATGTTTCACATTTTATCTATGTTTTTGAAGTTGATATTTGCTGCAATTTCTAGGGAGCCATTGATGCATCCATGCTAGAGGCACGAATCAGAGTGCCAAATCCAGACGATCCGGAGCCTACTATCAACTTATATCTTGATGATCCTGAGTGTCCAGCAATGAGACTTGTCTCAGAAATGATGATACTGTGTGGAGAGGCAATTGCATCATTTGGGGCAGAGCATGAAATTCCTTTTCCTTATCGGGGACAGCCTCGGTCTAATTTAGATGCTTCTTCTTTATCCTATTTGCCAGAGGGACCTGTACGAAGCTTAGCTTATGTTAAGACAATGCGGCCAGTGGAAATGGACTTCAGAAAGCCTATTCCTCATGGAAGTCTGGGTCTTCCTGGATATGTTCAATTCACATCACCAATTCGCCGTTATGTTGATCTTCTTGCTCACTACCAGGTATGGCATTATTGGGGTTACTTTTCTGTCCCTGAAGTGATGTTTATTATTTTAATTTTATACTGCTAATACCTGTTGGGATTCTGTTACCAATCAATATCAGGTGAAGGCTGTTCTGAGAGGGGAAAAGCCACCCTTCACAAGTGCTCAATTGGAGGGAATGATTTCCCTGATTAATATGCGAGTACGAATTGCCAGAAGGATATGTAACAACAGTCTTCGGTATTGGTTGACTGAGTATCTTCGAAGGCAACCTAAGGAGAAAGAATTCCGTGCTTTGATTCTTAGATTTTTTAAAGATAAGGCGGCGGCATTTCTTCTTCTTGAGGTCTCTCTCTCTCTCTCTCACTCACACTTCCTATCTGTGACTCCTGGCCCCAAGGAACCACTCAATCACAGACACCATGACATAATTAAGAGATATAATGGCTGGATTTAAAACTTTT
>TA17
GGTTTGATGTATATGACATGTACTAATGCAAAAACATATGCCATAGCTTTTTGCCCACAATAATGTCTTTTCTAATCTTCACCTTATCCATAGTGGGCATGTAACAATGTGAGTAAATATTGTTTGTCCAATGCATTTCATTTTTGTTAC------TTTATTTTGTTGCATATTACAGGGAGCTATTGATACACCAATGATAGATGCACGAGTCAAAGTTCCCAATCCAGATGATCCTGAGCCTCTTATCAACTTATACCTTCATGATCAAGCAAGTCCGGCAATAAGACTTGTTTCAGAAATGATGATAATGTGTGGAGAAGCTATTGCGAAATTCGGGGGAGAGCATGGCATTCCTCTTCCTTATAGAGGACAGTTGCAAAGTAGTCTAACCACTGCTTCCTTATCCTATATACCAGAGGGACTTGCACGAAGCTCAGCTTATGTTAGGTCAATGCGTCAAGTGGAAATGGACTTCAGGAGGCCTATTCCTCATGGAAGTTTGGGTGTCTCTGGATATGTACAGTTCACATCACCAATCCGACGCTATGTCGATCTTCTTGCTCACTATCAGGTATAGTGTATATTTATGTCTAATCTTTGACATGGAATGATCATTATTTTCATTTCCATCAATCTTCTTTATCTGTTTGATTTCTGTTACCAAATTATATCAGGTGAAGTCTCATTTGAGAGGAGAAATTTTCCCCTTCACAAGTACTCAATTGGAGGGAATTATGGCTACGATTAATATGCAAGTACGGATTTCTAAGAGGATATATAACAATAGTTTTCGTTATTGGATTTTGGAGTACCTTAGAAGGCAAGCTAAGGGGAGGAATTACCGTGCTTTGATTCTTAGATTTGTGAAAGATAAAACTGCAGCATTACTTCTTCTTGAGGTCTCTCTCTCTCTCTCTCTCTCTCCATTTTGATCTCTCCTCCTAGTTTCTCTCCCTCTTTGCTTCCCTTTCCCACTCGCCCCATTTTGCTCCCACTCTCTTCTAGCTCCTTTGTTCA
>TB39
TGTTTTTTTATTACAGCATGAGTTACTGAAAAAA-ATAAGCCATCTATTTATAAGCTACATGAAATTTTTTTTTGCCGTCATCTTAACCACAGTGGGGATGTAACATAGTGAGTACATATGTAAGTTGGTACACAGTTCATCTATCTTACTTGAAGTTGATCGTGCTGCAAATTACAGGGAGCCATTGATACATCAATGGTAGAGGCACGACTCAAAGTTCACAGTCCAGATGATCCGGAGCCTATTATCAATTTATACCTTCATGATCCAACGAGTCCAGCAACGAGACTTGTTTCAGAAATGATGATAATGTGTGGGGAGGCTATTGCAACATTTGGGGCGGAGCATGGCATTCCTTTTCCTTATAGAGGACAGTCTCAGTCTAATTTAGCTGCTGCTGCTTTATCCTATTTGCCAGAGGGACCTGTACGAAGCTCAGCTCATGTTAGGTCCATGCGTCGAGTGGAAATGGATTTCAGAAAGCCTATTCCTCATGGAAGCCTTGGTGTTCCTGGATATGTGCAATTCACATCACCAATTCGACGTTATGTTGATCTTCTTGCTCACTACCAGGTATGGTATATACTTGTCTGATGTTTGACTGGAGAGATGTTTATTATTTTCATTTCCATCTAACATTAATTCCTGTTGATTTTGTGTTACCCAATGATGTCAGGTGAAGGCTGTTTTGAGAGGAGAAATGCCCCCCTTCACAAGCCCTCAGTTGCACGGAATGATGCCACTGATTAATCTGCAAGTACGAACTTCCAGAAGGATATGTAACAATAGTGTTCGTTATTGGATGTTGGAATACCTTCGAAGGCAAGCAAAGGGAAAGGAATTTCGTGCTTTGATTCTTAGATTTGTGAAAGATAAAATCGCGTCATTGCTTCTTCTCGAGGTCTTTCTCTCTCTCCCTTCCCCACTCACCCCAACCAACCCCCAGCTACATCATGTCACACATGATATTGGGCATTCTGAACCCAATTTTTTTAAATACATGAAAATATGTGGGCTGA
>TC31
GATAGCAGGATACTATTCTATGGGTTCAACTTATGCCAGAAAGGATGTGATAGAGTGTACTTGTCTTGTTATGTTGATGCTATCTCACTTCACTTGCCAACTTGTATATTTGCTTGATA-GTTTTCTGTTCCAAACTTTGTTCATGTTTCTTAATATGTTT--TGCCACATTTTACAGGGAGCCATTGATACACCTATGATAGAGGCACGGGTCAAAGTGCCCAATCCAGATGATCCAGAGCCTTTGATTAATCTATATCTACAGGAACAATCAAATCCAGCTATGAGGCTCGTCTCAGAAATGATGATACTGTGTGGAGAGGCAATTGCATCATATGGAGTAAACAATAACATTCCTTTACCTTACCGGGGTCAGTCACAGACTAATATTTCTACTGCTGCTTTATCCTATTTACCTGAGGGACCTGTCCGAAGCTCAGCTTATGTCAAGACAATGCGTCCAGTCGAACTGGATTTCAGAAAGCCTATTCCTCATGCAACACTGGGTGTTCCTGGATATGTACAATTCACATCTCCTATTCGTCGTTATGTCGATCTTCTTGCTCACTACCAGGTATGCAATTTTC-GGGTTATTTGCATTTCTTTGTTATTGTTTCATTTCTTTGTTACTGCTAGTGCTAATGCCTTCGGGCATATTTT--GCCATCAATATCAGGTGAAGGCTGTTTTAAGAGGGGAAACCCCTCCCTTCTCATGTATCCAGTTGGAGGGAATGATGCCACTTATTACATTGCAATTACGAAATGCGAAAAGGATATATAACAACAGTCTTCGGTATTGGCTGTTGGAGTATCTTCGGAGACAACCTAGGGAGAAAGAATTTCGTGCTTTGATCCTTAGATTCGTAAAAGATAAAATGGCAGCATTACTTCTTGTTGAGGTCTG--TCTACCTTTCTCACATGCTTGCACATGCACATGTCATGCGTGGGCACTTTTAACCCAAATTCTGAGATGTATAATTTGTATATTTGATTTCAGTTGATATATGAAGGGTGA
>TN1
TGCTTAATGTATATGACATGAGTTACTGGAAAAATGCAAGGTATCTATTTATAAACTATAGGAAACTTTTTTTTGCCTTCACTTTATCCATAGTGGGG--ATATAACAAAGGGATTATATGTTAGTTGGTATACATTTCACTTATGCTACATGAAGTTAATTTTGCTGCAAATTACAGGGAGCCATTGATACACCAATGATAGAGGCACGACTCAAAGTTCAAAATCCAGATGATCCGGAACCTAATATCAATTTATACGTTCATGATCCAACGAGTCCAGCAGTGAGACTTGTTTCAGAAATGATGATAATGTGTGGGGAGGCTATTGCAACATCTGGGGCAGAGCGTGGCATTCCTTTGCCTTATAGAGGACAGTCTCAGTCTAATTTAGCTGCTGCT---TTATCCTATTTACCTGAGGGTCCTGTACGAAGCTCAGCTTATGTTAGGTCAATGCGTCGAGCAGAAATAGATTTCAGTAAGCCTATTCCTCATGGAAGTCTGGGTGTTCCTGGATATGTACAATTCACATCACCAATTCGACGTTATGTTGATCTTCTTGCTCACTACCAGGTATGGCATATACTTGTCTGATCTTTGATTGGAGTGATGTTTATTATTTTCATTTCCATCTAATGTTAATTCTTGTTGGGTTTGTGTTACCCGTTGATATCAGGTGAAGGCTGTTTTGAGAGGAGAAACACCCCCCTTCACAAGCTCTCAGTTGGAAGGAATGATGTCACTGATTAATTTGCGAGTACGAACTTTCAAAAGGATATGTAACAATAGTGTTCGTTATTGGATGTTGGAGTATCTTCGAAGGCAAGCTAAGGGGAAGGAATTTCGCGCTTTGATTCTTAGATTTGTGAAAGATAAAATCGCGTCATTGCTTCTTCTTGAGGTCTCTCTCTCCCTCTCTGCCCCCCAGCCCTCAACCAACCCCCTTGGTTACAACATG--ACATAATATTGGGCATTCTGAACCCAAAATTTTCATATGCATGGAAATATGTAGGTTGA
>TO14
AGTTTGATGTATATGACATGTACTAATGCCAAAACATATGCCATAATTTTTCGCCCACAGTAATGTCTTTTTTAACCTTCACCTTATCCATAGTGGGCA-----------TGTTAAATATTGTTTGTCCAATGCATTTCATTTGTGTTAC------TTTATTTTTCTGCAAATTACAGGGAGCTATTGATGCACCAATGATAGATGCACGAGTCAAAGTTCCCAATCCAGATGATCCAGAGCCTATTATCAACTTATACCTTCAAGATCAAACATGTTCGGCAATGAGACTTGTTTCAGAAATGATGATAATGTGTGGGGAAGTTATTGCAAACTTTGGGGGAGAGCATGGCATTCCTCTTCCTTATAGGGGACAGTCACAAAGTAGTCTAGCTGCTGCTTCCTTATCTGGTATACCAGAGGGACCTGCACGAAGCTTAGCTTATATTAGGTCAATGCGTCGAGTGGAAATGAACTTCAGGGGGCCTATTTCTCATGGAAGTTTGGCTATCCCTGGATATGTACAGTTCACATCACCAATTCGACGCTATGTTGATCTTCTTGCTCACTATCAGGTGTAGTATATATTTATATCTTATCTTTGACATGGAATGATCATTATTTTCATTTCCATCAATCTTAATTATCTG-----------TTACCAAATTATATCAGGTGAAGTCTCATTTGAGAGGAGAAACACCCCCCTTCACAAGTACTCAGTTGATGGGAATTATGCCTATGATTACTATGAAAGTACAGATTTCCAGGAGGATATATAACAATAGTGTTCGTTATTGGATTTTGGAGTACCTCCGAAGACAAGAGAATAGGAAGAAATATCGTGCTTTGATTCTTAGATTTGTGAAAGATAAAACTGCAGTATTACTTCTTCTCGAGG----TCTCTCTCTCTCTCTCTCTCTCTCTCTCTCTCTCCTTCCAGTTTCTCTCCCTCTTCGCCTCCCTTTCCCACTCACCCCACTTTGCTCCCACTTTCTTCTAGCCCTTTTGTTCA
>TPL03
--GTAAGTGTGTATGTATTGGCTACTGGATAAATATAATACCTTCATTCCTAAATTCAAGGTATCCTATTATTTTCTTTAGCATTCTCCACAATTGGGATGTTTTAGAGTGAGTTCATATGTGTTAGTTGGAAAATTTCATTTATGTTTCCTGAACTTGAAATTGGTGCACTTTACAGGGAGCCATTGATACACCCATGATAGATGCACGGATCAAAGTTCCTAATCCAGATGATCCAGAGCCTACTATTAACTTGTATATTCAGGATCAAATGAGTCCAGCAAATAGACTTGTCTCGGAAATGATGATACTTTGTGGAGAAGCTGTTGCATTATTTGGTGCTGAGCATGGGATTCCTCTTCCCTATAGGGGACATTCTCAGTCTAATATTGTTTTTCCTTCTTCATCACATTTACCAGAGGGGCCTGTACGAAGCTCATCTTTGGTTAGGACGTTGCGTGCAGTAGAAATGGACTACAGAAAGCCTATTCTCCATCACGGTCTGGGTGTTTGTGCATATGTACAATTCACATCACCAATTCGTCGTTATGTTGATATTCTTGCTCACTACCAGGTTTGTGTCTATTCGGCCAGTGTGTGTGTCCCTGGAGTGATGTTTATTCTTTTTCTT--TAATAAATACTATTTTCTGTTATCTTATTATTGATCAATATCAGGTGAAGGCTGTTTTGAGAGGAAAAAGTCCACCCTTTTCAAGTGGTCAATTGGAGGGAATGGCACAACTTGCTAATGTGCGGACAAAGATAGTGAGAAGGTTGTGTAACAATAGTGTTCGCTATTGGATTTTGGAGCATCTTCGAAGGCAACCTCAGGAGAAGGAATTTCATGCTTTGATTCTTAGATTTGTGAAAGATAAAACAGCATCATTGCTTCTTGTTGAGGTCTCCTCCCTTCTCCCTTGTCCACTCCCTCCAGCCAACCCCTTAGATTACATTATGGCACACAATCTTTGGCATACTGAACTTCAAATTTGAAAATGCATGGATACATGAAGTCTAA
>WN5
-------------------GGTCATTAGATCTTTATGCTAAGTTGGCTACTTAAGTGTACCATTTCTATGGTACCAATCAAGTCCCTCTACAGAGGGGGTGTAACAGAGTGAGCACATATGTGTTATGTAAAACATGCCATTTATCTTACTTGAAATTGATATTTCTGCAATTTTCAGGGAGCCATTGATACACCCAATATAGAGGGACGAGTCAAAGTCCCTAATCCAGACGATCCAGAGCCTACTATCAACTTATATGTTCAGGATTCAATGAGTTCAACAAATAGACTTGTTTCAGAAATGATGATACTGTGTGGAGAGGCTGTTGCATTATTTGGGGCAGAGCATGGCATTCCTCTTCCTTACAGGGGACATCCTCAGTCTAATAATTCTGTTC---CTTTGTCCCACTTGCCAGAGGGGCCTGTACGAAGCTCAGCTTTGGTTAGGACACTTCGTGCAGTGGAAATGGACTTTAGAAAGCCTGTTCCTCATCATGGTCTGGGTGTTTGTGGATATGTGCAATTCACATCACCAATTCGCCGTTATGCTGATCTTCTTGCTCACTACCAAGTATGAGATTATTGGGTTTATTTGTTTGTATCTGGAGTCATGCTT----ACTTTTTTTATAATAATTCTAATTCCTCTTCACATTGTTACCAATTAATATCAGGTGAAGGCTCTTTTGAGAGGAGAGAATCCACCCTTCTCAAGTGGTCAGCTCGAGGGAATGACACAGCTTATAAATGTGCGAACACGAATTGTTAGAAGGATATGTAACAATAGTCTTCGTTATTGGCTGTTGGAATATCTTCGAAGGCAATGTCAGGAGAAGGAGTTTCGTGCTTTGGTTCTTAGATTTGTGAAGGATAAAATAGCAGCATTGCTTCTTGTTGAGGTCTCGCATTTCCTAAGCCATTCGTTCCCCCAATTCAATCCCTTGGGTTCTAACATGACAAAAAATCTTGATCACTTTTAACCCCAAAATTTCAGACGCATTGAAATATGAAGGCTAA
>WS10
-------TGCATATGACATGTACTACTGCCAAAACATATGCCATTATTTTTAGACCACGGCAATGTC-TTTTTAACCTTCACCTCATCCACAGTGGGCATGTGACATAGTGTGTAAATATTGCTGGTCCATCATATTTAATCTTTGACACTTGAAGTTGATTTTTCTGCAAATGACAGGGAGCTGTTGATACACCATCAATAGATGCACGAGTCAAAGTTCCCAATCCAGATGATCCAGAGCCTATCATCAATGTGTACCTTCAGGATCGAGCAAGTCCGGCAATGAGACTAGTTACAGAAATGATGGTAATGTGTGGGGAGGTTGTTGCAAGATTTGGGGGAGAGCATGGCATTCCTCTTCCTTATAGGGGACAGTCACAAAGCAGTCTAGCTGCTGCTTCCTTCTCCTATATACCAGAGGGACCTGCACGAAGCTCAGCTTATGTTAGGTCAATGCGTCGAGTGGAAATGAACTTCTGGAGGCCTATTCCTCATGGAACTTTGGGTGTCCCTGGATATGTGCAGTTCACATCACCAATTCGACGCTATGTTGATCTTCTTTCTCACTATCAAGTATAGCACAGATTCAACTGTAATCCTTGACATGGAATGATCATTATTTTCATTTCCATAAATCTTGATTATCTGTTTGATTTATGTTACCAAATTATATCAGGTGAAGGCTTATTTGAGAGGAGAAATTCTCCCATTCACGAGTGCTCAGTTGGAGGGAATTAATCATGTGATTGATGTGCAAGTACGGATTTCTAAGAGGATATGTAACAATAGCATTCGCTATTGGATTTTGGAGTACCTCCGAAGGCAA---ACGGGGAAGGAATTTTGTGCTTTGATTCTTAGATTTGTGAAAGATAAAATTGCAGATTTGCTTCTTCTTAAGGTCTCTCTCTCTCTCTCTCTCCTGCGGCTCGCACATTCCTTTCACACTCAACCCACTTTTTCTCTTACTCACCTGTCCCCAACTAGCCCCTTTGTTAAACTTTTCAAACAAAAATTAT
>WW11
GGTTTGATGCATATGACATGTACTACTGCCAAAACATATGCCATTATTTTTAGACCACGGCAATGTC-TTTTTAACCTTCACCTCATCCACAGTGGGCATGTGACATAGTGTGTAAATATTGCTGGTCCATCATATTTAATCTTTGACACTTGAAGTTGATTTTTCTGCAAATGACAGGGAGCTGTTGATACACCATCAATAGATGCACGAGTCAAAGTTCCCAATCCAGATGATCCAGAGCCTATCATCAATGTGTACCTTCAGGATCGAGCAAGTCCGGCAATGAGACTAGTTACAGAAATGATGGTAATGTGTGGGGAGGTTGTTGCAAGATTTGGGGGAGAGCATGGCATTCCTCTTCCTTATAGGGGACAGTCACAAAGCAGTCTAGCTGCTGCTTCCTTCTCCTATATACCAGAGGGACCTGCACGAAGCTCAGCTTATGTTAGGTCAATGCGTCGAGTGGAAATGAACTTCTGGAGGCCTATTCCTCATGGAACTTTGGGTGTCCCTGGATATGTGCAGTTCACATCACCAATTCGACGCTATGTTGATCTTCTTTCTCACTATCAAGTATAGCACAGATTCAACTGTAATCCTTGACATGGAATGATCATTATTTTCATTTCCATAAATCTTGATTATCTGTTTGATTTATGTTACCAAATTATATCAGGTGAAGGCTTATTTGAGAGGAGAAATTCTCCCATTCACGAGTGCTCAGTTGGAGGGAATTAATCATGTGATTGATGTGCAAGTACGGATTTCTAAGAGGATATGTAACAATAGCATTCGCTATTGGATTTTGGAGTACCTCCGAAGGCAA---ACGGGGAAGGAATTTTGTGCTTTGATTCTTAGATTTGTGAAAGATAAAATTGCAGATTTGCTTCTTCTTAAGGTCTCTCTCTCTCTCTCTCTCCTGCG--------------------------------------------------------------------------------------------
