# Supplementary material for: Development of a Target Enrichment Probe Set for Conifer (REMcon)
Source: Biology (Basel). 2024 May 22;13(6):361. doi: 10.3390/biology13060361 (PMC11200496; doi:10.3390/biology13060361)
Supplement: Supplementary file 1 [file biology-13-00361-s001.zip › biology-2960267-supplementary/Sup data/secapr_alignments_paralogs/34.fasta]

>AA3
-----------------------------------------------------------------------------------------------------------------------------------------------------------------------------------------TTTTACCCACCTCAATTACATTTATATTGTATGCAATATCGAGTGCTAAACTTATTTTTAATGTAAATGCCAATATGCAGGTATGGGTTTATGTTTGGAAGGGAATCTGCAAGGAAGGATCTGGGAGGAAAAATTGAAGAGCTCAGACGCATTACCGATGATAAGCAGAGTTCATGAACTGAACTTCCAGGATGATGCGGTTTGGTGAATCTTTCTACATTTTGATGTTGAACTTCAAACAAGAATAACATTTTTTTGTGCAATAATGGATTCTTCTGAAAAAGTGGACGAAGGGAACCAAGCTCGGAGAAAATGGAGGAAAATAGCTTATGGAGGAATGCAACCTGGTTATGATGATAACTATTCCGATGAATCATTCTTGGAAGACATGGTAATGAATGCTAACGTTGTAAGGAGAGACACTCTCACTGTAATGCGGGATTCTGTTGCTGTGGTTCAGTACATCTGTATTGTAGCTTTGGTTGTCTCCGTATGGACTTACTCTCTGAAAGCTGAGCTAGATGAACATCTCCTCCTTATGATGGATGCAGTTTTGTTGGGATTGGGTTTCTTGGTATTGTTGCTGACTGCAAGCAGAATTTCTTTATCGCTTCTATGTCAATATGCTCTTAATGTTGCCTTTTTTGTTGGTGGACTTTATGTCTTAGCTCCTATATACCAGACACTAACTAGGTCCATCAGTTCAGATTCTATATGGGCTCTCACTGTATTTCTTCTCATAATCCACCTCTTCTTGCATGACTATGTTGGCTCTACCATTAAGTCTCCAGAATTTTCAGACCTAAACAGAAATCTTCCTGTTGAAAATCACACGACATTGACAAATAATGTTTCCCTGAATGCTTCAATTGTAGCATCAGTCTTGATTGCTTCTCGCTTACCATCTCGGCTTCTTGTATTTGCTTTAATGCTTTTCTCATTAGAACTTTTCCTTTTCTCTCCGCTGGTTACCCAGTGCATAAAGCAATATTCTGTCAAATTGTATCTGTGTTTTTCTTTCATGTTGGTTGTCATAAGCCTGGGCCTTATCTTACCATTGCATCGCTTCGCCTTTTTTCTCTTTTTTGGACTGCTGGTTTTTATCATGATTGTGTGTCCCTACTGGTTGATAAAGGCTCAAGAATACAAGTTTGAGATCAAGGGTCCTTGGGATGAGGCAAAACTATGCTTTGACATAACAGATTAGGGTCCTAAGATTTGGTCTAGCAGTAAAGATTCAGTTTTGTGCATATGCC-------------------------CCAAACCTATTGAGAGAGCATACACTAGTTTGAATGTTGTGCTTTCTTTTGATAAATGACAACATCAAGCATTTGCTATTACGTGGTCTATATATTTAACAATATCTTTGTTCTCTGAGCGGGCTATGTTATGTCAACTTA
>AA60
------------------------------------------------------------------------------------------------------------------------------------------------------------------------------------------------------------------------------------------------------------------------------------TGTTCGGACGGGAATCTGCTAGGAAAGAATTGGCAAGCAAAATTGACGAGCTACAAAACATTGTAAATGATCAACATAATTAATCCAGTATAATTAAACTTTAAATACTCTGTATGAATAGTGGTAGGATGTAATCTTGAATTTCAATCGGGATTAACTCCTTTTGGTTAAAGAATGGATTCTCCTGTAAAAGTGGATGGAGTAGATGCAACTAGGAAAAAATGGAAGAAAATTGCTTATGGGGGAATGCAAAGTGGTTATGAGGATAACTATACTGATGAATCATTTTTGGAAGACATGGTGATGAATGCCAATGTGGTACGGAGGGATATTCTGACCTTAATTCGGGATTCTGTTGCGGTGGTGCAGTATATATGTGTTGTAGCTTTGGTTGTATCTGTATGGACTTACTCTTTGAAAGCTGAGCTTGATGAACATCTCCTTCTGATGATGGATGCAATTTTGTTGGGTTTGGGTTTTTTAGTCCTGTTGTTGACTGCAAAAAGAATTTCTTTATCACTTCTATATCGATATGCTCTTAATGTCGGGTTTTTTGTTGGTGGGCTTTATGTTTTAGCACCCATCTATGAGACCCTGACTAGGTCTATCAGTTCAGATTCTATCTGGGCGCTCACTGTGTTTCTGCTCTTAACCCACCTGTTTTTGCATGACTATGCTGGCTCCACCATTAAATCTCCGGCATCTTCAGTGTCAAACCAAAACTTGCCAGCTGAAAATCACATTACATTGACAAATAATGTTTCCCTTAATGCTTCAATTGTAGCATCAGTACTGATTGCTTCCCGCTTACCATCCCGGCATCTTGTGTTTGCTTTAATTCTTTTCTCACTAGAACTTTTCTTATTCTCTCCGCTTGTTACCCACTGCCTAAAGCAGTACTCTGTCAAATTGTATTTGTGTTTCTCTTTCATGTTGGCGGTTATAACTCTTAGCCTGGTTTACCCCCTGCATCGTCTAGTTTTTTTTCTTTTTGTTGGAGTCATTGTTTTTATTATGCTGGTGTGTCCCTTCTGGTTGATAAAAGCTCAAGAATACAAGTTTGAGATCAAGGGCCCATGGGATGAAGCGAAACTATGTTTTGATATAACAGATTAGAGTGAAAGGATTTCAGCTGGCAGTAAAGATTAATTGCCTTC-GTGAGGCTGCCTGTGTCATCATGATCAAGTGTTGCAACTGCATGCATGACCCTAAATATACAAAGAGCG--------------------------------------------------------------------------------------------------------
>AAR4
-----------------------------------------------------------------------------------------------------------------------------------------------------------------------------------------------------------------------------------------------------------------------------------------------------------------------------------------AGACGCATTACCAATGATAAGCAGAGTTCATGAACTGAACTTCCAGGATGATGCGGTTTGGTGAATCTTTTTACATTTTGATGTTGAACTTCAAACAAGAATAACATTTTTTTGTGCAATAATGGATTCTTCTGAAAAAGTGGACGAAGGGAACCAAGCTCGGAGAAAATGGAGGAAAATAGCTTATGGAGGAATGCAACCTGGTTATGATGATAACTATTCCGATGAATCATTCTTGGAAGACATGGTAATGAATGCTAACGTTGTAAGGAGAGACACTCTCACTGTAATGCGGGATTCTGTTGCTGTGGTCCAGTACATCTGTATTGTAGCTTTGGTTGTCTCCGTATGGACTTACTCTCTGAAAGCTGAGCTAGATGAACATCTCCTCCTTATGATGGATGCAGTTTTGTTGGGATTGGGTTTCTTGGTATTGTTGCTGACTGCAAGCAGAATTTCTTTATCGCTTCTATGTCAATATGCTCTTAATGTTGCCTTTTTTGTTGGTGGACTTTATGTCTTAGCTCCTATATACCAGACACTAACTAGGTCCATCAGTTCAGATTCTATATGGGCTCTCACTGTATTTCTTCTCATAATCCACCTCTTCTTGCATGACTATGTTGGCTCTACCATTAAGTCTCCAGAATTTTCAGACCTAAACAGAAATCTTCCTGTTGAAAATCACACGACATTGACAAATAATGTTTCCCTGAATGCTTCAATTGTAGCATCAGTCTTGATTGCTTCTCGCTTACCATCTCAGCTTCTTGTATTTGCTTTAATGCTTTTCTCATTAGAACTTTTCCTTTTCTCTCCGCTGGTTACCCAGTGCATAAAGCAATATTCTGTCAAATTGTATCTGTGTTTTTCTTTCATGTTGGTTGTCATAAGCCTGGGCCTTATCTTACCATTGCATCGCTTCGCCTTTTTTCTCTTTTTTGGACTGCTGGTTTTTATCATGATTGTGTGTCCCTACTGGTTGATAAAGGCTCAAGAATACAAGTTTGAGATCAAGGGTCCTTGGGATGAGGCAAAACTATGCTTTGACATAACAGATTAGGGTCCTAAGATTTGGTCTAGCAGTAAAGATTCAGTTTTGTGCATATGCC-------------------------CCAAACCTATTGAGAGAGCATACACTAGTTTGAATGTTGTGCTTTCTTTTGATAAATGACAACATCAAGCATTTGCTATTACGTGGTCTATATATTTAACAATATCTTTGTTCTCTGAGCGGGCTATGTTATGTCAACTTA
>AF1
CATTTGTCGAAATTTTTTGTTTCAGTAACAATTTGAATTTTCAGAGGCAGAAACAGTGTCCTCTCAAACAATAGAATGGCTAAAAGATTTACAATGATGCAGACATTACTTGTTTCTAGCGTTTCCTCTGGACTTTTCTTCTGGTATGATTACCGGCTTTACATATTATTACCCTTTTTGTTTCTGAATTTTATTTTCTTTACTTGTATAGTTTTTCTAGGCTTAACACATTTCCCTGATTTTCAATGTGTACCCT-CAAAGCAGGTATGGATTTATGTTTGGAAGAGAATCTGCAAGGAAAGAACTTGAAAGCAAAATCGAGGAGCTCAGAAGCAATACTACTGATCAGCGTAGTTGATGATTTAAACTTCAAAGTATTTCCGATTTTTTGATTGTTAAAACAATCTGACGGTGAATTTGTAACTAAAATAACACTTTTTGCTGCACCAATGGATTCTCTTCTAAAAGTGGACCAAGGTGACATAGCTTTAAGAAAATGGAGGAAAATAGCTTATGGAGGAATGCAACCTGGTTATGATGATAACTACACCGATGAATCATTTTTGGAAGACATGGTAATGAATGCCAATGTAGTAAGAAGAGACACTCTCACTGTAATGCGGGATTCTATTGCAGTGGCCCAATATATCTGTATTGTAGCTTTGGTTGTATCAGTATGGACATACTCTTTGAAAGCTGAGCTGGATGAACACATTCTCCTCATGATGGATGCTGTTTTGATGGGACTGGGCTTCTTGGTACTGCTACTTACTGCAAGCAGAATTTCTTTGTCACTTCTATATCACTATGCTCTTAATGTTGCTTTTTTTGTTGGTGGACTTTATGTCTTAGCCCCTATATACCAGACACTAACTAGGTCCATCAGTTCAGATTCTATCTGGGCACTCACTGTGTTTCTCCTCATTATCCACCTCTTCTTTCATGACTACGTTGGATCAACAATTAAATTTCCAGCATCTTCAGACTTAAACCGGAACCTGCCAGTTGAAAATCACAGCACATTGATCAATAATGTTTCCTTGAATGCTTCAATTGTAGCATCAGTGTTGATTGCTTCTCGCTTACCATCATGTGCTCTTGTGTTTGCTTTAATGCTTTTCTCATTAGAACTTTTTCTCTTCTCTCCACTGGTTGCCCACTGCATAAAGAGGTATTCTTTCAAATTGTATGTGTGTTTTTCATCAATGTTGGTGGTGATATCTCTAGGGCTCATCTTCCCTTTGCATCGTTTAGTCTTTTTCCTTTATACTGCTCTTCTGTTTTTTATAATGGTAGTGTGTCCATATTGGCTGATAAAGGCCCAACAATACAAGTTTGAGATCAAGGGTCCATGGGATGAGGCAAAACTATGCTTTAATATAACAGATTAGGGTTGTAAGGCTTGGTATAGCAGTAAAGATTGACCATTTTTAATGAGGTAAATGTCATTTCGATAAAGTAATATGTTTCATATACAAGGGTCCCTGCATCCACTCTGTTGTTAATGCAGGGTCCTTACTTTGTAAGCATTACTCCTATGCAATGTTTACGCCAGATTATTGAAAAACATGATTGAGCTAAAACCATTCAATTGTTTTTAGAGTTA
>AG2
CATTTGTCGAAATTTTTTGTTTCAGTAACAATTTGAATTTTCAGAGGCAGAAACAGTGTCCTCTCAAACAATAGAATGGCTAAAAGATTTACAATGATGCAGACATTACTTGTTTCTAGCGTTTCCTCTGGACTTTTCTTCTGGTATGATTACCGGCTTTACATATTATTACCCTTTTTGTTTCTGAATTTTATTTTCTTTACTTGTATAGTTT-TCTAGGCTTAACACATTTCCCTGATTTTCAATGTGTACCCT-CAAAGCAGGTATGGGTTTATGTTTGGAAGAGAATCTGCAAGGAAAGAACTTGAAAGCAAAATCGAGGAGCTCAGAAGCAATACTACTGATCAGCGTAGTTGATGATTTAAACTTCAAAGTATTTCCGATTTTTTGATTGTTAAAACAATCTGACGGTGAATTTGTAACTAAAATAACACTTTTTGCTGCACCAATGGATTCTCTTCTAAAAGTGGACCAAGGTGACATAGCTTTAAGAAAATGGAGGAAAATAGCTTATGGAGGAATGCAACCTGGTTATGATGATAACTACACCGATGAATCATTTTTGGAAGACATGGTAATGAATGCCAATGTGGTAAGAAGAGACACTCTCACTGTAATGCGGGATTCTATTGCAGTGGCCCAATATATCTGTATTGTAGCTTTGGTTGTATCAGTATGGACATACTCTTTGAAAGCTGAGCTGGATGAACACATTCTCCTCATGATGGATGCTGTTTTGATGGGACTGGGCTTCTTGGTACTGCTACTTACTGCAAGCAGAATTTCTTTGTCACTTCTATATCACTATGCTCTTAATGTTGCTTTTTTTGTTGGTGGACTTTATGTCTTAGCCCCTATATACCAGACACTAACTAGGTCCATCAGTTCAGATTCTATCTGGGCACTCACTGTGTTTCTCCTCATTATCCACCTCTTCTTTCATGACTACGTTGGATCAACAATTAAATTTCCAGCATCTTCAGACTTAAACCGGAACCTGCCAGTTGAAAATCACAGCACATTGATCAATAATGTTTCCTTGAATGCTTCAATTGTAGCATCAGTGTTGATTGCTTCTCGCTTACCATCATGTGCTCTTGTGTTTGCTTTAATGCTTTTCTCATTAGAACTTTTTCTCTTCTCTCCACTGGTTGCCCACTGCATAAAGAGGTATTCTTTCAAATTGTATGTGTGTTTTTCATCAATGTTGGTGGTGATATCTCTAGGGCTCATCTTCCCTTTGCATCGTTTAGTCTTTTTCCTTTATACTGCTCTTCTGTTTTTTATAATGGTAGTGTGTCCATATTGGCTGATAAAGGCCCAACAATACAAGTTTGAGATCAAGGGTCCATGGGATGAGGCAAAACTATGCTTTGATATAACAGATTAGGGTTGTAAGGCTTGGTATAGCAGTAAAGATTGACCATTTTTAATGAGGTAAATGTCATTTCGATAAAGTAATATGTTTCATATACAAGGGTCCCTGCATCCACTCTGTTGTTAATGCAGGGTCCTTACTTTGTAAGCATTACTCCTATGCAATGTTTACGCCAGATTATTGAAAAACATGATTGAGCTAAAACCATTCAATTGTTTTTAGAGTTA
>AH26
TGCCAGTGAATTTAAGAGAACGCAGTGGTTATCTGGATTTTTGTTTGTAGCAATTGACTGCTCATTTTGAACACATTTTAATTGACCTTGCCGAGTTTGCAATGATTGTTTAAACTTA--GTCATTTTGACACATTGAAGTTAGCCTACAATATTAGGTGGATGTTCCAGCTTTGGATGATCTACGGCCCAAGGTTGAATCAATTGGCAGGTTTGGCCAGATCTACAACACGAGCTGGACCCATGTTGACTGTTCGGACCCACAGCTTTTCTCAAATAAGCTATA---ATTTTTTTACATTTAAAGCAGTAGGCCGGTTTAAGGAATTTTTTGATGTTGTACTTGAGCTTTGTCTTTGATGAATTTTGGTCTCAATCAGAGTATATTATATCAACTTTGGTACAACCTGATTTCGAAAATTGGATTAGGAACACTCAGTTCGGTCCAACAATGGATTCAACTCGAAAGGTGGATGAAGGAAATGCTGCTCACAGAAAATGGAAGAAGATAGCATATGGAGGGATGCAACCTGGGTATGATGATAATTATACAGATGAATCCTTTTTGGAAGACATGGTAATGAATGCCAATGTTGTAAGGAGAGATACTCTCACTGTGATGCGGGATTCTGTTGCAGTGGCCCAGTACATCTGTATTGTAGCTGTAGTTGCATCTGTATGGACATACTCTTTGAAAGGTAAACTGGATGAACATCTTCTTCTTATGATGGATGCAGTTCTGCTGGCACTGGGCTTCTCGGTATTGTTGTTGACTGCAAGCAGGATCTCAGTATCACTTCTATGTCAATATGCTCTCAATGTCACCTTTTTTGTTAGTGGCCTTTATGTCTTAGCCCCTCTATACCAGACACTCACTATGTCTATCAGTTCAGATTCTATATGGGCACTTACTGTATTTCTTCTGATAATTCATCTTTTCTTGCATGATTATGTTGGCTCTACCATCAAATCTCCGACGTCCTTGAGTTTGAATACACGCCTGC---TTCAAAATCACTCTACATTGTCCAGTAATATTTCCCTGAATGCTTCAATTGTATCATCAGTACTGATTGCCTCTCGCTTACCATCCAGTCTTCTTGTATTCGCTGTAATGCTTTTCTCTTTGGAGCTTTTCCTTTTCTCTCCGCTGATTGCTCTCAGCATAAAGCAATACTCTGTCAAACTGTATCTGTGCTTTTCTTTTTTGTTGGTTCTTATAACTTTGTGCCTCATCTTTCCTTTGCATCGGTTAGTTTTTGTTCTTTTTGTAGGCCTGCTTTTGTTTATTGTGATCGCTTGTCCCTATTGGTTGATAAAAGCTCAAGAATACAAATTTGAGATCAAAGGTCCATGGGATGAAGCAAAACTATGCTTTGATATAACAGAATAGGTGGCTACAATTTGTTATAGTAGAGACTATCGACTACAGTCTACCAGGTTATGGGGATTGTTGTAATAGACTCATGTTTGCAGAGAAACACGCTTCCACCCACTAAA------------------------------------------------------------------------------------------------------------
>AME1
-------------------------------------------------------------------------------------------------------------------------------------------------------------------------------------------------------------------------------------------------------------------------GTATGGGTTTATGTTTGGAAGGGAATCTGCAAGGAAGGATCTGGGAGGAAAAATTGAAGAGCTCAGAAGCATTGCCAATGATAAGCAGAGTTCATGAACTGAACTTCCAGGATGATGCGGTTTGGTGATTCTTTCTACATTTTGATGTTGAATTTCAAACTAGAATAACATTTTTTGGTGCAATAATGGATTCTTCTGAAAAAGCGAATGAAGGAAACAGAGCTCAGAGAAAATGGAGGAAAATAGCATATGGAGGAATGCAAGCTGGTTATGCTGATAACTATACCGATGAATCATTCTTGGAAGACATGGTAATGAATACTAATGTTGTAAGGAGAGACACTCTCACTGTAATGCGGGATTCTGTTGCTGTGGTCCAGTACATCTGTATTGTAGCTTTGGTTGTCTCTGTATGGACTTACTCTCTGAAAGCTGAGCTAGATGAACATCTCCTCCTCATGATGGATGCAGTTTTGTTGGGATTGGGTTTCTTGGTATTGTTGCTGACTGCAAGAAGAATTTCTTTATCGCTTCTATGTGAATATGCTCTTAATGTTGCCTTTTTTGTTGGTGGACTTTATGTCTTAGCCCCTGTATACCAGACACTAACTAGGTCCATCAGTTCAGATTCTATTTGGGCTCTTACTGTATTTCTCCTCATAATCCACCTCTTCTTGCATGACTATGTTGGCTCTACCATTAAGTCTCCGGAATTTTCAGACCTAAACAGAAATCTTCCTGTTGAAAATCACACAACACTGACAAATAATGTTTCCCTGAATGCTTCAATTGTAGCATCAGTATTGATTGCTTCTCGCTTACCATCTCGGCTTCTTGTATTTGCTTTAATGCTTTTCTCATTAGAACTGTTTCTTTTCTCTCCGCTGGTTACCCAGTGCATAAAGCAATATTCTGTCAAATTGTATCTGTGTTTTTCTTTCGTGTTGGTTGTCATAAGCCTGGGCCTTATCTTCCCATTGCATCGCTTTGCCTTTTTCCTCTTTTTTGGACTACTGGTTTTTATCATGATTGTGTGCCCCTCCTGGTTGATAAAGGCTCAAGAATACAAGTTTGAGATCAAGGGTCCTTGGGATGAGGCAAAACTATGCTTTGACATAACAGATTAGGGTC-------------------------------------------------------------------------------------------------------------------------------------------------------------------------------------------------------------------
>AP25
TGCCAGTGAATTTAAGAGAACTCAGTGGTTATCTAGATTTTTGTTTGTAGCAATTGACTGCTCATTTTGAACACATTTTAATTGACCTTGCCGAGTTTGCAATGATTGTTTAAACTTAAAGTCATTTTGACACATTGAAGTTAGCCTACAATTTTAGGTGGATGTTCCAGCTTTGGATGATCTACGGCCCAAGGTTGAATCAATTGGCAGGTTTGGCCAGATCTACAACACGAGCTGGACCCATGTTGACAGTTCGGACCCACAGCTTTTCTCAAATAAGCTATA---ATTTTTTTACATTTAAAGCAGTAGGCCGGCTTAAGGAATTTGTTGATGTTGTACTTGAGCTTTGTCTTTGATGAATTTTGGTCTCAATCAGAGTATATTTTATCAACTTTGGTACAACCTGATTTCGAAAATTGGATTAGGAACACTCAGTTCGGTCCAACAATGGATTCTCCTCGAAAGGTGGATGAAAGAAATGCTGCTCACAGAAAATGGAAGAAGATAGCATATGGAGGGATGCAACCTGGGTATGATGATAATTATACAGATGAATCCTTTTTGGAAGACATGGTAATGAATGCCAATGTTGTAAGGAGAGATACTCTCACTGTGATGCGGGATTCTGTTGCAGTGGCCCAGTACATCTGTATTGTAGCTGTAGTTGCATCTGTATGGACATACTCTTTGAAAGGTAAACTGGATGAACATCTTCTTCTTATAATGGATGCAGTTCTGCTGGCAATGGGCTTCTCGGTATTGTTGTTGACTGCAAGCAGGATCTCAGTATCACTTCTATGTCAATATGCTCTCAATGTCACCTTTTTTGTTAGTGGCCTTTATGTCTTAGCCCCTCTATACCAGACACTCACTATGTCTATCAGTTCAGATTCTATATGGGCACTTACTGTATTTCTTCTGATAATTCATCTTTTCTTGCATGATTATGTTGGCTCTACCATCAAATCTCCGACATCCTTGAGTTTGAATACACGCCTGC---TTCAAAATCACTCTACATTGTCCAGTAATATTTCCCTGAATGCTTCAATTGTATCATCAGTACTGATTGCCTCTCGCTTACCATCCAGTCTTCTTGTATTCGCTGTAATGCTTTTCTCTTTGGAGCTTTTCCTTTTCTCTCCGCTGATTGCTCTCAGCATAAAGCAATACTCTGTCAAACTGTATCTGTGCTTTTCTTTTTTGTTGGTTCTTATAACTTTGTGCCTCATCTTTCCTTTGCATCGGTTAGTTTTTGTTCTTTTTGTAGGCCTGCTTTTGTTTATTGTGATCGCTTGTCCCTATTGGTTGATAAAAGCTCAAGAATACAAATTTGAGATCAAAGGTCCATGGGATGAAGCAAAACTATGCTTTGATATAACAGAATAGGTGGCTACAATTTGTTATAGTAGAGACTATCGACTACAGTCTACTAGGTTATGGGGATTGTGGTAATAGACTCATGTTTGCAGAGAAACACGCTTCCACCCACTAAAAGAGGATATGCCTGTTT-------------------------------------------------------------------------------------------
>APA47
CATTTGTCAGGATTTTTTGTTTCAGTAACAATTTGACTTTTCAGATGCAGAAACGGTGTCCTCTCAAACAATATAATGGCTAAAAGATTTACAATGATGCAGACATTACTTGTTTCTAGCATTTCGTCTGGACTTTTCTTCTGGTATGATTACCGGCTATACATATTATTACCCCTATTGTTTCCGAATTTTACTTTCTTTACTCGTATAGTTTTTCTAGGCTTAACATGTTTCCCTG-TTTTCAATGTGTACCCCTCAAAGCAGGTATGGGTTTATGTTTGGAAGAGAATCTGCAAGGAAAGAACTTGAAAGCAAAATCGAGGAGCTCAGAAGCAATATTACTGATCAGCATGGTTGATGATTCACAG-------TATTTCCGTTTTTTTGATTTTTGAAACAATCTGACAGTGAATTTGTAACTAGAATAACACTCTTTTCTGCACCAATGGATTCTCTTGGAAAAGTTGACCAAGGTGACATAGCTCTGAGAAAATGGAGAAAAATAGCTTATGGAGGAATGCAACCTGGTTACGATGATAACTATACGGATGAATCGTTTTTGGAAGACATGGTAATGAATGCCAATGTAGTAAGAAGAGACACTCTCACTGTAATGCGGGATTCTATTGCAGTAGCTCAATACATCTGTATTGTAGCTTTGGTTGTATCTGTATGGACATACTCTTTGAAAGCTGAGCTGGACGAACACCTACTTCTGATGATGGATGCTGTTTTGATGGGATTGGGCTTCTTGGTACTTTTACTGACTGCAAGCAGAATTTCTTTATCACTTCTATATCACTATGCTCTTAATGTTGTCTTTTTTGTTGGTGGACTTTATGTCTTAGCCCCTATATACCAGACACTAACAAGGTCTATCAGTTCAGATTCTATCTGGGCACTCACTGTGTTTCTTCTCATGATCCACGTCTTCTTGCATGACTACTTTGGATCTACAATTAAATTTCCAGCATCTTCAGATTTAAACCGAAACCTGCCAGTTGAAAATCACAGTACTTTGATCAATAATGTTTCCTTGAATGCTTCAATTGTAGCATCAGTTTTGATTGCTTCTCGTTTACCATCATGTCTTCTTGTGTTTGCTTTAATGCTTTTCTCATTAGAACTTTTTCTCTTCTCTCCGCTGGTTGCCCACTGCATAAAGCGGTATTCCTTCAAATTGTATCTGTGTTTTTCATTCATGTTGATGGTGGTATCTCTAGGGCTTATCTTTCCTTTGCATCGTTTAGTCTTTTTCCTTCATACTGTGCTGCTACTTTTTATAATGGTAGTGTGTCCATATTGGCTGATAAAGGCCCAGCAATACAAGTTTGAGATCAAGGGTCCATGGGATGAGGCAAAACTATGCTTTGATATAACAGATTAGGGTTGTAAGACTTGGTGCAGCAGTAAAAATTGACCATTTTTAATGAGTTAAATGTCATTTTGATGAAGTAATGCCTTTCATATGTAAGGGTCCCTGCTTCTACCATGTTATTAATGCAGGGCCCTGACTCGGTAAGCATTACTCCTGTGCAATGTTTATGCTAGATTATTCAAAAACATGATTGAGTTAAAACCATTCAATTGCTTTTAGGTTAT
>AR2
-----------------------------------------------------------------------------------------------------------------------------------------------------------------------------------------------------------------------------------------------------------------------------------------------------------------------------------------------------------------------------------------------------------------------------------------------------------------------------------------------AAACAGAGCTCAGAGAAAATGGAGGAAAATAGCATATGGAGGAATGCAAGCTGGTTATGCTGATAACTATACCGATGAATCATTCTTGGAAGACATGGTAATGAATACTAATGTTGTAAGGAGAGACACTCTCACTGTAATGCGGGATTCTGTTGCTGTGGTCCAGTACATCTGTATTGTAGCTTTGGTTGTCTCTGTATGGACTTACTCTCTGAAAGCTGAGCTAGATGAACATCTCCTTCTCATGATGGATGCAGTTTTGTTGGGATTGGGTTTTTTGGTGTTGTTGCTGACTGCAAGCAGAATTTCTTTATCGCTTCTATGTCAATATGCCCTTAATGTTGCCTTTTTTGTTGGTGGACTTTACGTCTTAGCCCCTATATACCAGACACTAACTAGGTCCATCAGTTCAGATTCTATTTGGGCTCTCAC------------------------------------------------------------------------------------------------------------------------------------------------------------------------------------------------------------------------------------------------------------------------------------------------------------------------------------------------------------------------------------------------------------------------------------------------------------------------------------------------------------------------------------------------------------------------------------------------------------------------------------------------------------------------------------------------------------------------
>AS57
----------AATTTTGTTTGTTGCCTTTTTTTTGATTTTTTGTAAGGGAAAATAAGGTGCTTACGAACAAAATAATGGCCAAAACACTTACATTGATGCAAACCATGTCCGTTGCAGGTGTTTTCTCTGCAGTTTCTTTCTGGTATGATAAATTCCTGGAACCCGTGTTAATTTTTAAGTTTCAGACTTACAAGTTTTTTACTTGTATTTTGTATGTAAAGTTTTCATATAACCCCGATTTTTATTGTGCATATTAACAAGCAGGTATGGGTTTATGTTTGGACGGGAATCTGCAAGGAAAGAACTGGGAAGCAAAATTGAGGAGCTAAAAAGCATTGCCAATGATCAGCAGACTTAATGAAGTATAATTTGAAATAAAGCTGTTCGTATGAATAGTGGTACGATGTGATCTTGAATTTAGATCTGGAATAACTCTTTTTGGTGCAAGAATGGATTCTCCTGAAAAGGTGGATGGAGGATATACAACTCAGAAAAAATGGAAGAAAATTGCTTATGGAGGAATGCAAACTGGTTATGATGATAACTATACTGATGAATCATTTTTGGAAGACATGGTAATGAATGCCAATGTAGTAAGGAGGGATACTCTGACCTTAATTCGGGATTCTGTTGCAGTGGTCCAGTACATCTGTGTAGTAGCTTTGGTTGTATCTGTATGGACTTATTCTTTGAAAGCTGAGCTAGATGAACATCTCCTTCTGATGATGGATGCGGTTTTGCTGGGATTGGGCTTTTTAGTACTGTTGTTGACCGCAAAAAGAATTTCTTTATCACTTCTATATCGATATGCTCTTAATGTCAGCTTTTTCGTTGGTGGGCTTTATGTTTTGGCCCCTGTCTATGAGACACTGACTAGGTCCATCAGTTCAGATTCTATCTGGGCACTTACTGTATTTCTTCTCTTAATCCACCTCTTTTTGCATGACTATGCTGGCTCTACCATTAAATCTCCAGCATCTTCAGTGTTAAACCAAAACTTGCCAGCTGAAAATCACACTACATTGACCAATAATGTTTCCCTGAATGCTTCAATTGTAGCATCAGTACTGATTGCTTCTCGCTTACCATCCAGGCTTCTTGTGTTTGCTTTAATACTTTTCTCGCTAGAACTTTTTTTATTCTCACCTCTTGTTACTCACTGTTTAAAGCAGTACTCTGTCAAATTGTATTTTTGTTTTTCTTTCATGTTGGTGGTTATAACTCTTGGCCTTATTTTCCCCCTGCATCGTTTAGTTTTTTTTCTTTTTGTTGGACTCCTCGTTTTTATTATGATAGTGTGTCCCTATTGGTTGATAAAAGCTCAAGAATACAAGTTCGAGATCAAGGGTCCATGGGACGAAGCGAAACTATGCTTTGACATAACAGACTAGGGCGATAGGATCTGGTCTGGCAGTAAAGACTGACTGTCTTCCATGAGGCTGCCAGTGTCTTTATGATGAAATGTTTTGTTCATCCAATGGTCCTTAAATCTACAGAGAGGGCACATATCAGTTTTTGTGCTGTCCTTTTTCATGAATGATTAAGTCAAAACATTTCACCAAATTAGCAGAGATCTGTTGTTTATTTCCAATTATCATGTGGAGGT
>ASA51
-----------------------------------------------------------------------------------------------------------------------------------------------------------------------------------------------------------------------------------------------------------------------------------------------------------------------------------------------------------------------------------------------------------------------------------------------------------------------------------------------------------------------------------------------------------------------------------------------------------------------------------------------------------------------------------------------------------------------------------------------------------------------------------------------------------------------------------------TGCTCTTAATGTCGCCTTCTTTGTTGGTGGACTTTATGTCTTAGCCCCTATCTACCAGACATTAACAAGGTCCATCAGTTCTGATTCTATCTGGGCACTCACTGTGTTTCTTCTCATTATTCACCTCTTCTTGCATGACTACTTTGGATCTACTATTAAATTCCCAGCATCGTCAGACTTAAACCAAAACCTGCCTGTTGAAAATCACAGTACATTGATCAATAATGTTTCCTTGAATGCTTCAATTGTAGCATCAGTGTTGATTGCGTCTCGCTTACCATCCTGTCTTCTCGTGTTTGCTTTAATGCTTTTCTCATTAGAACTTTTCCTCCTCTCTCCACTGGTTACCCACTGCATAAAGCGATACTCTTTCAAGTTGTATCTGTGTGTATCTTTCTTGTTGCTTGTGATATCTATAGGCCTTATCTTCCCTTTGCATCGTTTAGTTGTTTTCCTTTATGTTGTGCTGCTGGTTTTTATAATGATAGTGTGTCCCTATTGGTTGATAAAGGCCCAACAATACAAGTTTGAGATCAAGGGTCCATGGGATGAGGCAAAACTATGTTTCGATATAACAGATTAGGGTTGTAAGACTTAGTGTAGCGGTAAAGGTTGACCATTTTGAATGAGGT-----------------AGAAATTTTTTCCATATACAAAGGTCCTTGCATGTACCGT-------------------------------------------------------------------------------------------------------------
>CB35
TGCCAGTGAATTTAAGAAAATTCAGTTGTTATCTAGATTTTTGCTTGTAGCAATTGACTGCCCAT-----ACTCATTTTGATTGACCTTGCCAAGTTTGCAATGCTCGTTTAAACTTGGTCTCATTTTGAGACAGTGAAGTCAGCCTACAAT-TTGGGTGGATGTTCCAGCTTTGGATAATCTACAGCCCAAAGTTGAACCAATTGACAGGTTTGGCCAAATCTACAACATAAGCTGGACCCATGTTGGCAGTTCTGATATACAGCTTTTCTCAAATCATCTAAACAAGACATTCAAAAATCCGAGCAGAAAGCCTACTTAACGTATTTGTTGATGCTGTACTTGAGCTTTGTTTTTGATGAGTTATAGTCTCAATTAGAGTGTATCTTATCAACTTTGGTACAACCTGATTTTGAAAATTGGATTAGGAACACTCAGTTTGGTCCAGCAATGGATTCTCCTCAAAAGGTGGATGAAAGAATGGGCGTTCAGAGAAAGTGGAAGAAGATAGCATATGGAGGGATGCAACCTGGGTATGATGATAATTATACGGATGAATCCTTTTTAGAAGACATGGTAATGAATGCCAATGTTGTAAGGAGAGATACTCTGACTGTGATGCGGGATTCTGTTGGAGTGGCCCAGTACATCTGTATTGTAGCTGTAGTTGCATCTGTATGGACATACTCTTTGAAAGCCAAACTGGATGAACATCTTCTTCTAATGATGGATGCAGTTCTGTTGGCATTGGGCTTCTCGGTATTGTTGTTGACTGCAGGCAGGATCTCAGTATCACTTCTATGTCAATATGCTCTCAATGTTGCCTTTTTTGTTAGTGGCCTTTATGTCTTAGCCCCTATATACCAGACACTCACTAAGTCTATCAGTTCAGATTCTATCTGGGCACTCACTGTATTTCTTCTAATTATTCACCTTTTCTTGCATGATTATGTTGGCTCTACCATCAAATCTCCAACATCCACAGATTTGAACATACACCGGC---TTCAAAATCACTCTACATTGTCCAGTAATATTTCTCTAAATGCTTCAATCGTATCATCAGTATTGATTGCCTCTCGCTTACCATCTAGGCTCCTTGTATTTGCAGTAATGCTTTTCTCTTTGGAGCTTTTCCTTTTCTCTCCACTGATTGCCCTCAGCATAAAGCAATACTCTGTCAAACTGTATCTGTGCTTCTCTTTTTTGTTGGTTCTTATAACTTTGGGCCTCATTTTTCCTTTGCATCGGCTAGTTTTTGTTCTTTTTGTGGGCCTGCTTTTGTTTATTGTGATTGCTTGTCCCTATTGGTTGATAAAAGCTCAAGAATACAAATTTGAGATCAAGGGTCCATGGGACGAGGCAAAACTATGCTTTGATATAACGGAGTAGGCTG----------------------CTGGCTAGAAGGATTTGCTAGGTTATGGGGATTGTTGTAATGGATTCTTGTTTGCAGATACACACAATTACACCTACTAGAAGAGGAAATACCTGTTTCATAATAGTTTTTACATTACACATTATAGTATTAAGCTTTTTTTTCATACATAAGCTAAATTTGTAATCTATCAAA---------------
>CD18
-------------------------------TTTTGAATTTCTTAGGGCAAAATAAGGTGCTTATGCACAAAATAATGGCCAGAGCACTTATATTGATGCAAACCACGTTCGCTGCAGGTGTTTTCTCTGCAGTTTCTTTCTGGTATGATCAATTCGTGGAACCTGTGTTACACTTTTGGTTTCTGACTCACGAGTTGCTTACTTGCACA-----TGTAAAGTTTTCATTTTACCCTGATTTTTATTATGTGTTATAACAAGCAGGTACGGGTTTATGTTTGGACGGGAATCTGCCAGGAAAGAACTGGGAAGCAAAATCGAGGAGTTGCGAAGCATTGCCAATGACCAACAGAATTAATAGAGTACAAATTAAAT-AAAGT--TCTGTACAAATAGTGGTACCATGTGATCTTGAATTTAGAGCTTGAATAATTATTTTTGGTGCAAGAATGGATTCTCCTGAAAAGGTGGATGGAGTACATACAACTCGAAGAAAATGGAAGAAAATTGCTTATGGAGGAATGCAAAATGGTTATGAGGATAACTATACCGATGAATCATTTTTGGAAGACATGGTGATGAATGCTAATGTGGTAAGGAGGGATATTCTGACCTTAATTCGGGATTCCATTGCAGTGGTCCAGTACATCTGTGTTGTAGCTTTGGTTGTATCTGTATGGACTTATTCTTTGAAAGGTGAGCTAGATGAGCATCTCCTTTTGATGATGGATGCGATTTTGTTGGGATTGGGCTTTTTAGTCCTGTTGTTGACTGCAAAGAGAATTTCTTTATCTCTCCTATATCGATATGTTCTTAATGTTGGCTTTTTTGTTGGTGGGCTTTACGTTTTGGCCCCCATCTATGAGACACTGACTAGGTCCATCAGTTCAGATTCTATCTGGGCACTCACTGTATTTCTTCTCTTAATCCATCTCTTTTTGCATGACTACGCTGGCTCCACCATTAAATCTCCGGCATCTTCACTGATAAACCAAAACTTGCCTGCTGAAAATCACACTACATTTACCAATAATGTTTCCCTCAATGCTTCAATTGTAGCTTCAGTTCTGATTGCTTCCCGCTTACCATCCAGGCTTCTTGTGTTTGCTTTAATACTTTTCTCACTTGAACTTTTCTTATTCTCCCCTCTTGCCACCCACTGTTTAAAGCAGTACTCTGTGAAATTGTATTTGTGTTTCTCTTTCATATTGGTGGTTATAACTCTCAGCCTTGTTTACCCCCTGCATCGTTTAGTTTTTTTTCTTTTTGTTGGGCTTATTGTTTTTATTATGCTGGTGTGTCCTTACTGGTTGATAAAAGCTCAAGAATACAAGTTTGAGATCAAGGGTCCATGGGATGAAGCGAAACTGTGCTTCGATATAACAGACTAGGGTGACAAGTTTTGGTCCGGCAGTAAACAC----TGTCTAATATGAGACCATCGGTGTCATTATGA---AGTGTGTTTTTCATACAACGGTCCTTAAATTTACAGAGAGTGCACATACCAGTTTTTGTGCTGTCCTCTTGCATGTGTTATGTGATCAAGCTTTTACTTTCCGCTGATGAAGGCAATTTTTTCGCATTAGCAGAACCTGTACTTTG
>CDE34
TGCCAGTGAATTTAAGAAAATTCAGTTGTTATCTAGATTTTTGCTTGTAGCAATTGACTGCCCAT-----ACTCATTTTGATTGACCTTGCCGAGTTTGCAATGCTCGTTTAAACTTAGTCTCATTTTGAGACAGTGAAGTCAGCCTACAATTTTGGGTGGATGTTCCAGCTTTGGATAATCTACAGCCCAAAGTTGAACCAATTGACAGGTTTGGCCAAATCTACAACATAAGCTGGACCCATGTTGGCAGTTCTGATATACAGCTTTTCTCAAATCATCTAAACAAGACATTCAAAAATCCGAGCAGAAAGCCTACTTAACGTATTTGTTGATGCTGTACTTGAGCTTTGTTTTTGATGAATTATAGTCTCAATTAGAGTGTATCTTATCAACTTTGGTACAACCTGATTTTGAAAATTGGATTAGGAACACTCAGTTCGGTCCAGCCATGGATTCTCCTCAAAAGGTGGATGAAAGAATGGGAGTTCAGAGAAAATGGAAGAAGATAGCATATGGAGGGATGCAACCTGGGTATGATGATAATTATACGGATGAATCCTTTTTAGAAGACATGGTAATGAATGCCAATGTTGTAAGGAGAGATACTCTGACTGTGATGCGGGATTCTGTTGGAGTGGCCCAGTACATCTGTATTGTAGCTGTAGTTGCATCTGTATGGACATACTCTTTGAAAGCCAAACTGGATGAACATCTTCTTCTAATGATGGATGCAGTTCTGTTGGCATTGGGCTTCTCGGTATTGTTGTTGACTGCAGGCAGGATCTCAGTATCACTTCTATGTCAATATGCTCTCAATGTTGCCTTTTTTGTTAGTGGCCTTTATGTCTTAGCCCCTATATACCAGACACTCACTAAGTCTATCAGTTCAGATTCTATCTGGGCACTCACTGTATTTCTTCTAATTATTCACCTTTTCTTGCATGATTATGTTGGCTCTACCATCAAATCTCCAACGTCCACAGATTTGAACATACACCGGC---TTCAAAATCACTCTACATTGTCCAGTAATATTTCTCTAAATGCTTCAATCGTATCATCAGTATTGATTGCCTCTCGCTTACCATCTAGGCTCCTTGTATTTGCAGTAATGCTTTTCTCTTTGGAGCTTTTCCTTTTCTCTCCACTGATTGCCCTCAGCATAAAGCAATACTCTGTCAAACTGTATCTGTGCTTCTCTTTTTTGTTGGTTCTTATAACTTTGGGCCTCATTTTTCCTTTGCATCGGCTAGTTTTTGTTCTTTTTGTGGGCCTGCTTTTGTTTATTGTGATTGCTTGTCCCTATTGGTTGATAAAAGCTCAAGAATACAAATTTGAGATCAAGGGTCCATGGGATGAGGCAAAACTATGCTTTGATATAACGGAGTAGGCTG----------------------CTGGCTAGAAGGATTTGCCAGGTTATGGGGATTGTTGTAATGGACTCTTGTTTGCAGATACACACAATTACACCTACTAGAAGAGGAAATACCTGTTTCATAATGGTTTTTACATTACACATTATAGTATTAAGCTTTGTTTTCATACATAAGCTAAATTTGTAATCTATCAAAAACTTTTGTATGCAT
>CF38
---------------------------------------------------------------------------------------------------------------------------TTCTCTGCAGTTTCTTTCTGGCATAATCAATGTCTGTAAGATATTACCCTTTTTTGGTGTGTGATTTTTATCCACTTTAATTGTATATTATGTCTAGCGTTTTCATACTTTATTTA----------------------------ACGGGTTTATGATTGGCAGGGAATCTGCAA-GAAGGAACTGGGAAGCAAAATTGAGGAGCTTAGGAGCATTTCCAATGATCATCAGAGTTCATGAAGCAATGTTCCCAAATAAAGCGTTTTTATGAATCTTGTTACAATTTGATCTTGAATTTGGAACTAGAAAAACTTTT-TTAGGGCAACAATGGATTCTCCTGGAAAAGTGGATGAAGAAAACATAACTCACAGAAAATGGAAGAAAATTGCCTATGGAGGAATGCAACCTGGTTATGATGACAACTATACTGATGAATTGTTTTTGGAAGACATGGTAATGAATACTAATGTAGTAAGGAGGGATACTCTCACTGTAATGTGGGATTCTGTTGCAGTGGTCCAGTACATCTGTATTGTAGCTTTGGTTGTATCTGCATGGACTTATTCTTTGAAAGCTGCGCCAGATGAACACCTCCTGATGATGATGGATGCGGTCTTGTTGGGATTGGGTTTTCTGGTACTGTTGTTGACGGCAAAAAGAATTTCTTTATCACTTCTATATCGATATGCTCTCAATGTTGCCTTTTTTGTCGGTGGACTGTATGTGTTGGCCCCTGTCTATGAGACTCTCACTAGGTCCATCAGTTCGGATTCTATCTGGGCACTCACTGTGTTTCTTCTCTTAATCCACTTCTTCTTGCATGACTATGCTGGCTCTACCATTAAATCTCCAGAATCTTCAGAGCTAAACCAAAACCTGCCAGCTGAAAATCACACTACATTGACCAATAATGTCTCCCTGAATGCTTCAATTGTAGCATCAGTACTGATTGCTTCTCGCTTACCATCCAGGCTTCTTGTGTTTGCTTTAATACTTTTCTCACTAGAACTTTTTCTTTTCTCTCCTCTAGTTACCCACTGTATAAAGCAGTACTCTGTCAAATTGTATGTGTGTTTTTCTTTCATGTTGGCAGTCATAACACTCAGCCTTATTTTCCCTTTGCATCGTTTAGTTTTTTTTCTTTTTCTTGGACTGCTTGTTTTTATCATGATTGTGTGTCCGTATTGGTTGATAAAGGCTCAAGAATACAAGTTCGAGATCAAGGGTCCATGGGACGAAGCAAAACTTTGCTTTGACATAACAGATTAGGATGATAAGATTTGATTTAGCAGTAAAGCCTGACTGTGTTCCATGAGGTTGCCAGTGCCTTTCTGATGAAGCTTTTTTGTGATATCTAGGCCCTTACACCTACTTAGGGTATATACCCTTTTTTG----------------------TGCTGGGCCTCCTGCATAAATTTGTATGCTTTGTTTCTGGATAGTTTGTCAAATTATCAAATGGAGAT
>CH19
--------------------------------------------------------------------------------------------------GCAAACCACGTTCGCTGCAGGTGTTTTCTCTGCAGTTTCTTTCTGGTATGATCAATTCGTGGAACCTGTATTACACTTTTGGTTTCTAACTCACAAGTTGCTTACTTGCACA-----TGTAAAGTTTTCATTTTACCCTGATTTTTATTGTGT--TATAACAAGCAGGTACGGGTTTATGTTTGGACGGGAATCTGCCAGGAAAGAACTGGGAAGCAAAATCGAGGAGCTGCGAAGCATTGCCAATGACCAACAGAATTAATAGAGTATA-----------------------AAATAGTGGTGCCATGTGATCTTGAATTTAGATCTGGAATAACTATTTTTGGTGCAAGAATGGACTCGCCTGAAAATGTGGATGGAGTACATACAACTCGAAGAAAATGGAAGAAAATTGCTTATGGAGGAATGCAAAATGGTTATGAGGATAACTATACTGATGAATCATTTTTGGAAGACATGGTGATGAATGCTAATGTGGTAAGGAGGGATATTCTGACCTTAATTCGAGATTCCATTGCAGTGGTCCAGTACATCTGTGTTGTAGCTTTGGTTGTATCTGTATGGACTTACTCTTTGAAAGGTGAGCTAGATGAGCATCTCCTTCTGATGATGGATGCGATTTTGTTGGGATTGGGCTTTTTAGTCCTGTTGTTGACTGCAAAGAGAATTTCTTTATCTCTCCTATATCGATATGTTCTTAATGTTGGCTTTTTTGTTGGTGGGCTTTACGTTTTGGCCCCCATCTATGAGACACTGACTAGGTCCATCAGTTCAGATTCTATCTGGGCACTCACTGTATTTCTTCTCTTAATCCATGTCTTTTTGCATGACTATGCTGGCTCCACCATTAAATCTCCGGCATCTTCACTCATAAACCAAAACTTGCCTGCTGAAAATCACACTACATTGACCAATAATGTTTCCCTCAATGCTTCAATTGTAGCTTCAGTTCTGATTGCTTCCCGCTTACCATCCAGGCTTCTTGTGTTCGCTCTAATACTTTTCTCACTAGAACTTTTCTTATTCTCCCCTCTAGCCACCCACTGTTTAAAGCAGTACTCTGTGAAATTGTATTTTTGTTTCTCTTTCATATTGGCGGTTATAACTCTTAGCCTTGTTTACCCCCTGCATCGTTTAGTTTTTTTTCTTTTTGTTGGGCTTATTGTTTTTATTACGCTGGTGTGTCCTTACTGGTTGATAAAAGCTCAAGAATACAAGTTTGAGATCAAGGGTCCATGGGACGAAGCGAAACTGTGCTTCGATATAACAGACTAGGGTGACAAGTTTTGGTCGGGCAGTAAAGAC----TGTCTTCCATGAGATCGTCGGTGTCATTATGA---AGTGTGTTTTTTGTACAATGGTCCTTAAATTTAC--AGAGTGCACATACCAGTTTTTGTGCTGTCCTCTTGCATTTATTATGTGATCAAGCTTTTACTTTCCGCT-ATGAAGTCAATTTTATCTCATTAGCAGAACCTGTACTTTG
>CHA37
AATGCGTTTCGAACCAACATTTCAATAAAAATTTGAATTTTT--AAGAAGAAAAAAGGTTCATTTGAACAAAATAATGGCCAAAACACTTACACTGATGCAGACAATATCTGCTGCAGGTGTTTTCTCTGCAGTTTCTTTCTGGTATAATCAATGTCTGTAAGATATTACCCTTTTTTGGTGTGTGATTTTTATCCACTTTAATTGTATATTATGTCTAGCGTTTTCATACTTTATTTA----------------------------ACGGGTTTATGATTGGCAGGGAATCTGCAA-GAAGGAACTGGGAAGCAAAATTGAGGAGCTTAGGAGCATTTCCAATGATCATCAGAGTTCATGAAGCAATGTTCCCAAATAAAGCGTTTTTATGAATCTTGTTACAATTTGATCTTGAATTTGGAACTAGAAAAACTTTT-TTAGGGCAACAATGGATTCTCCTGGAAAAGTGGATGAAGAAAACATAACTCACAGAAAATGGAAGAAAATTGCCTATGGAGGAATGCAACCTGGTTATGATGACAACTATACTGATGAATTGTTTTTGGAAGACATGGTAATGAATACTAATGTAGTAAGGAGGGATACTCTCACTGTAATGTGGGATTCTGTTGCAGTGGTCCAGTACATCTGTATTGTAGCTTTGGTTGTATCTGCATGGACTTATTCTTTGAAAGCTGCGCCAGATGAACACCTCCTGATGATGATGGATGCGGTCTTGTTGGGATTGGGTTTTCTGGTACTGTTGTTGACGGCAAAAAGAATTTCTTTATCACTTCTATATCGATATGCTCTCAATGTTGCCTTTTTTGTCGGTGGACTGTATGTGTTGGCCCCTGTCTATGAGACTCTCACTAGGTCCATCAGTTCGGATTCTATCTGGGCACTCACTGTGTTTCTTCTCTTAATCCACTTCTTCTTGCATGACTATGCTGGCTCTACCATTAAATCTCCAGAATCTTCAGAGCTAAACCAAAACCTGCCAGCTGAAAATCACACTACATTGACCAATAATGTCTCCCTGAATGCTTCAATTGTAGCATCAGTACTGATTGCTTCTCGCTTACCATCCAGGCTTCTTGTGTTTGCTTTAATACTTTTCTCACTAGAACTTTTTCTTTTCTCTCCTCTAGTTACCCACTGTATAAAGCAGTACTCTGTCAAATTGTATGTGTGTTTTTCTTTCATGTTGGCAGTCATAACACTCAGCCTTATTTTCCCTTTGCATCGTTTAGTTTTTTTTCTTTTTCTTGGACTGCTTGTTTTTATCATGATTGTGTGTCCGTATTGGTTGATAAAGGCTCAAGAATACAAGTTCGAGATCAAGGGTCCATGGGACGAAGCAAAACTTTGCTTTGACATAACAGATTAGGATGATAAGATTTGATTTAGCAGTAAAGCCTGACTGTGTTCCATGAGGTTGCCAGTGCCTTTCTGATGAAGCTTTTTTGTGATATCTAGGCCCTTACACCTACTTAGGGTATATACCCTTTTTTG----------------------TGCTGGGCCTCCTGCATAAATTTGTATGCTTTGTTTCTGGATAGTTTGTCAAATTATCAAATGGAGAT
>CJ24
TTTTCTTCAATAATTTGTTTGTTGCCATTTTTTTGAATTTTTGTAAGGGAAAATAAGGTGCTTACAAACAAAATAATGGCCAAAACACTTACACTGATGCAAACCACGTTCGCTGCAGGTGTTTTCTCTGCAGTTTCTTTCTGGTATGATCAATTCCTGGAACCTGTTACATTTTCAAGGTTTCTGACTTACGAGTTGCTTACTTGCACAT----TGTAAAGTTTTCATGTTACCCTGATTTTTATTGTGTATGCTAACAAGCAGGTATGGGTTTATGTTTGGACGGGAATCTGCCAGGAAAGAACTGGGAAGCAAAATTGAGGAGCTACGAAGCATTGCCAATGATCAACAGAGTTAAAGAAGAATAATGAAAAT-AAAGCTGTCTGTATGAATACTGGTACGATGTGATCTTGAATTTAGATCTGGAATAACTCTTTTTGGTTGAAGAATGGACTCTACTGAAAAAGTGGATGAAGTACATACAACTCTGAAAAAATGGAAGAAAATTGCTTATGGAGGAATGCAAACTGGTTATGAGGATAACTACACTGATGAATCATTTTTGGAAGACATGGTGATGAATGCCAATGTAGTAAGGAGGGATACTCTGACTTTAATTCGGGATTCTGTTGCAGTGGTACAGTACATCTGTGTTGTAGCTTTGGTTGTATCTGTATGGACTTATTCTTTGAAAGCTGAGCTAGATGAACATCTCCTTCTGATGATGGATGCGGTTTTATTGGGATTGGGCTTTTTAGTCCTCTTGTTGACTGCAAACAGAATTTCTTTATCACTCCTATATCGATATGCTCTTAATCTCGGCTTTTTTGTTGGTGGGCTTTATGTTTTGGCCCCTGTCTATGAGACACTGACTAGGTCCATCAGTTCAGATTCTATCTGGGCCCTCACTGTATTTCTTCTCTTAATCCACCTCTTCTTGCATGACTATGCTGGCTCTACCATTAAATCTCCAGCATCTTCAGTGTTAAACCAAAACTTGCCAGCTGAAAATCACACTACATTGACCAATAATGTTTCCCTCAATGCTTCAATTGTAGCATCGGTACTGATTGCTTCCCGCTTACCATCCAGGCTTCTTGTGTTTGCTTTAATACTTTTCTCGCTAGAACTTTTCTTGTTCTCTCCTCTTGTTATCCACTGTTTAAAGCAGTACTCTGTCAAATTGTATTTGTGTTTCTCTTTCATGTTGGCGGTTATAACTCTTAGCCTTGTTTACCCCCTGCATCGTTTAGTTTTTTTTCTTTTTGTCGGACTCATTGTTTTTATTATGCTGGTGTGCCCCTATTGGTTGATAAAAGCTCAAGAATACAAGTTTGAGATAAAGGGTCCATGGGACGAAGCAAAATTATGCTTTGACATAACAGACTAGGGCGACAGGATTTGGTCTGGCAGTAAAGACTGTCTTTCTTCCATGAGGCTGCCAGTTTCTTTACGATGAAGTATTTTTTC-ATACAATGGTCCTTAAATCTACAGACAGAGCACATATCAGTTT-TGTGCAGTCCTCTTGCATGAATGATGAAGTCAAAA------------------------TGTTGTTTATGTCCAAGTATCATGTGGAGGT
>CK7
CTTTCTTCAAAATTTAGTTTGTTGCGATTTTTTTGAATTTTTGTGAGGGGAAGTAAGGTGCTTACGAACAA-ATAATGGCCAAAACACTTACATTGATACAAACCATGTCCGTTGCAGGTGTTTTCTCTGCAGTTTCTTTCTGGTATGATCAATTTCTGGAACTTGTGTTACACTTTTTGGTTTTTGACTTCAAGTTGCTTACTTGTATTTTGTATGTAAAGTTTTCATGTTACCCCGATTTTTATTGTGTATACTAACAAGCAGGTATGGGTTTATGTTTGGAAGGGAATCTGCAAGGAAAGAACTGGGAAGCAAAATTGAGGAGCTACGAAACATTGCCAATGATCAACAGAGTTAACAGAGTATAATTCAAAATAAAGCTGTTCATTTGAATAGTGCTATAATGTGATCTTGAATTTGGATCTGGAATAACTCTTTTTGTTGCAAGAATGGATTCTCCTGAAAATGGGGATGGAGGACATACAACACAGAAAAAATGGAAGAAAATTGCTTATGGAGGAATGCAATCTGGTTATGATGATAACTATACTGATGAATCATTTTTGGAAGACATGGTAATGAATGCTAATGTAGTAAGGAGGGATACTCTGACTGTAATTCGGGATTCTGTTGCAGTGGTCCAATACATCTGTATTGTAGCTTTGGTTGTATCTGTATGGACTTATTCTTTGAGAGCTGAGCTTGATGAACACCTCCTTCTGATGATGGATGCGGTTTTGTTGGGATTGGGCTTTTTAGTACTGTTGTTGACAGCAAAAAGAATTTCCTTATCACTCCTATATCGATATGCTCTTAATGTTGGCTTTTTTGTAGGTGGGCTTTATGTGTTGGCCCCTGTCTATGAGACACTGACTAGGTCCATCAGTTCAGATTCTATCTGGGCACTCACTGTATTTCTTCTCTTAATCCACCTATTTTTGCATGACTATGCTGGCTCTACCATTAAATCTCCCGCATCTTCAGTGTTAAACCAAAACTTGCCTGCTGAAAATCACACTACATTGACCAATAATGTTTCCCTGAACGCTTCAATTGTAGCATCAGTACTGATTGCTTCTCGCTTACCATCCAGGCTTCTTGTGTTTGCTTTAATACTTTTCTCGCTAGAACTTTTTTTATTTTCTCCTCTTGTTACCCACTGTTTAAAGCAGTACTCTGTCAAATTGTATTTGTGCTTTTCTTTCATGTTGGTGGTTATAACTCTTGGCCTTGTTTTCCCCTTGCATCGTTTAGTTTTTTTTCTTTTTGTTGGACTCCTTGTTTTTATCATGATAGTGTGTCCCTATTGGTTGATAAAAGCTCAAGAATACAAGTTTGAGATCAAGGGTCCGTGGGACGAAGCGAAACTATGCTTTGACATAACAGACTAGGGTGATAGGATTTGGTCTGGCAGTAAAGACTGACTGTCTTCCATGAGGCCGCCAGTGCCTTTATGATGAAGTGTTTTGTGCATACAAGGGTCCTTAAATCTACAGAGAGGGCATATACCAGTTTTTGTGCTGTCCTCTTGCATGAATGACGAAGTCAAAACATTTCACCAAATTAGCAGAGAGCTGTTGGTTATGTCTAATTATCATCTGGAGGT
>CL6
CTTTCTTCAAAATTTTGTTTGTTGCGTTTTTTTTGAATTTTTGTGAGGGGAAGTAAGGTGCTTACGAACAAAATAATGGCCAAAACACTTACATTGATACAAACCATGTCCGTTGCAGGTGTTTTCTCTGCAGTTTCTTTCTGGTATGATCAATTTCTGGAACTTGTGTTATTTTTTTGGTTTTTGACTTCCAAGTTGCTTACTTGTATTTTGTATGTAAAGTTTTCATGTTACCCCGATTTTTATTGTGTATACTAACAAGCAGGTATGGGTTTATGTTTGGAAGGGAATCTGCAAGGAAAGAACTGGGAAGCAAAATTGAGGAGCTACGAAACATTGCCAATGATCAACAGAGTTAACAGAGTATAATTCAAAATAAAGCTGTTCATTTGAATAGTGCTATAATGTGATCTTGAATTTGGATCTGGAATAACTCTTTTTGTTGCAAGAATGGATTCTCCTGAAAATGGGGATCGAGGACATACAACACAGAAAAAATGGAAGAAAATTGCTTATGGAGGAATGCAATCTGGTTATGATGATAACTATACTGATGAATCATTTTTGGAAGACATGGTAATGAATGCTAATGTAGTAAGGAGGGATACTCTGACTGTAATTCGGGATTCTGTTGCAGTGGTCCAATACATCTGTATTGTAGCTTTGGTTGTATCTGTATGGACTTATTCTTTGAGAGCTGAGCTTGATGAACACCTCCTTCTGATGATGGATGCGGTTTTGTTGGGATTGGGCTTTTTAGTACTGTTGTTGACAGCAAAAAGAATTTCCTTATCACTCCTATATCGATATGCTCTTAATGTTGGCTTTTTTGTAGGTGGGCTTTATGTGTTGGCCCCTGTCTATGAGACACTGACTAGGTCCATCAGTTCAGATTCTATCTGGGCACTCACTGTATTTCTTCTCTTAATCCACCTATTTTTGCATGACTATGCTGGCTCTACCATTAAATCTCCCGCATCTTCAGTGTTAAACCAAAACTTGCCTGCTGAAAATCACACTACATTGACCAATAATGTTTCCCTGAACGCTTCAATTGTAGCATCAGTACTGATTGCTTCTCGCTTACCATCCAGGCTTCTTGTGTTTGCTTTAATACTTTTCTCGCTAGAACTTTTTTTATTTTCTCCTCTTGTTACCCACTGTTTAAAGCAGTACTCTGTCAAATTGTATTTGTGCTTTTCTTTCATGTTGGTGGTTATAACTCTTGGCCTTGTTTTCCCCTTGCATCGTTTAGTTTTTTTTCTTTTTGTTGGACTCCTTGTTTTTATCATGATAGTGTGTCCCTATTGGTTGATAAAAGCTCAAGAATACAAGTTTGAGATCAAGGGTCCATGGGACGAAGCGAAACTATGCTTTGACATAACAGACTAGGGTGATAGGATCTGGTCTGGCAGTAAAGACTGTCTGTCTTCCATGAGGCCGCCAGTGCCTGTATGCTGAAGTGTTTTGTGCATTCATGGGTCCTTAAATCTACTGAGAGGGCATATACCAGTTTTTGTGCTGTCCCCTTGCATGAATGATGAAGTCAAAACATTTCGCCAAATTAGCAGAGAGCTGTCGTTTATGTCTAATTATCATGTGGAGGT
>CM9
TAGTCTTTGAACATTTGTTCATCGCCATTTTTTTTAGCTTTTGGAAGGGTAAATAAGGTGTTTATGTGCAAAATAATGGCCAAAAGACTTACATTGATGCAAACCACATTCGCTGCAGGTGTTTTCTCGGCAGTTTCTTTCTGGTATGATTAATTCATGGAAA--------TCTTTCTGGTTTCTAACTTACACGGTTCTGACTTGCATATTGCATGTAAAGTTTTTACATTTCCCTAATTTTTATTGTGT--ACTCACAAGCAGGTACGGGTTTATGTTTGGACGGGAATCTGCTAGGAAAGAATTGGCAAGCAAAATTGACGAGCTACAAAACATTGTCAATGATCAACATAATTAATACAGTACAATTAAACTTTAAATACTCTGTATGAATAGTGGTAGGATGTAATCTTGAATTTCAATCAGGATTAACTCCTTTCGTTTAAAGAATGGATTCTCCTGTAAAAGTGGATGGAGTACATGCAACTCGGAAAAAATGGAAGAAAATTGCTTATGGGGGAATGCAAAGTGGTTATGAGGATAACTATACTGATGAATCATTTTTGGAAGAAATGGTGATGAATGCCAATGTGGTAAGGAGGGATATTCTGACCTTAATTCGGGATTCTGTTGCAGTGTTGCAGTATATATGTGTTGTAGCTTTGGTTGTATCTGTATGGACTTACTCTTTGAAAGCTGAGCTAGATGAACATCTCCTTCTGATGATGGATGCAATTTTGTTGGGTTTGGGCTTTTTAGTCCTGTTGTTGACTGCAAAAAGAATTTCTTTATCACTTCTATATCGATATGCTCTTAATGTTGGGTTTTTTGTTGGTGGGCTTTATGTTTTAGCACCCATCTATGAGACCCTGACTCGGTCTATCAGTTCAGATTCTATCTGGGCGCTCACTGTGTTTCTGCTCTTAACCCACCTTTTTTTGCATGACTATGCTGGCTCCACCATTAAATCTCCGGCATCTTCAGTGTCAAACCAAAACTTGCCAGCTGAAAATCACATTACATTGACGAATAATGTTTCCCTCAATGCTTCAATTGTAGCATCAGTACTGATTGCTTCCCGCTTACCATCCCGGCATCTTGTGTTTGCTTTAATTCTTTTCTCACTAGAACTTTTCTTATTCTCTCCGCTTGTTACCCACTGCCTAAAGCAGTACTCTGTCAAATTGTATTTGTGTTTCTCTTTCATGTTGGCGGTTATAACTCTTAGCCTGGTTTACCCCCTGCATCGTCTAGTTTTTTTTCTTTTTGTTGGAGTCATTGTTTTTATTATGCTGGTGTGTCCCTTCTGGTTGATAAAAGCTCAAGAATACAAGTTTGAGATCAAGGGCCCATGGGATGAAGCGAAACTATGCTTTGATATAACAGATTAGAGTGAAAGGATTTGAGCTGGCAGTGAAGACAAATTGCCTTCCGTGAGGCTGCCTGTGTCATCATGATCAAGTGTTGCAACTGCATGCATGATCCTAAATATACAAAGAGCACCTATACCTGTTTTTGCCCTGTCCACTTGCTTGAATGATGAAGTTTAAAATATTTTGCCGAATTGGCAGAGACTTCTTGTTAGGTCCAATTAACATGTGGAGGT
>CO8
----------------------------------------------------------TGTTTTTGTGCAAAATAATGGCCAAAAGATTTACATTGATGCAAACCACATTCGCTGCAGGTGTTTTCTCGGCAGTTTCTTTCTGGTATGATTAATTCATGGAAT--------TCTTTCTGGTTTCTAACTTACAAGGTTCTGACTTGCATATTGCATGTAAAGTTTTTACATTTCCCTAATTTTTATTGTTT--ACTCACAAGCAGGTACGGGTTTATGTTCGGACGGGAATCTGCTAGGAAAGAATTGGCAAGCAAAATTGATGAGCTACAAAACATTGTCAATGATCAACATAATTAATACAGTATAATTAAACTTTAAATACTCTGTATGAATAGTGGTAGGATGTAATCTTGAATTTCAATCGGGATTAGCTCCTTTTGGTTAAAGAATGGATTCTCCTGTAAAAGTGGATGGAGTACATGCAACTCGGAAAAAATGGAAGAAAATTGCTTATGGGGGAATGCAAAGTGGTTATGAGGATAACTATACTGATGAATCATTTTTGGAAGACATGGTGATGAATGCCAATGTGGTAAGGAGGGATATTCTGACCTTGATTCGGGATTCTGTTGCGGTGGTGCAGTATATATGTGTTGTAGCTTTGGTTGTATCTGTATGGACTTACTCTTTAAAAGCTGAGCTAGATGAACATCTCCTTCTGATGATGGATGCAATTTTGTTGGGTTTGGGCTTTTTAGTCCTGTTGTTGACTGCAAAAAGAATTTCGTTATCACTTCTATATCGATATGCTCTTAATGTTGGGTTTTTTGTTGGCGGGCTTTATGTTTTAGCACCCATCTATGAGACCCTGACTAGGTCTATCAGTTCAGATTCTATCTGGGCGCTTACTGTGTTTCTGCTCTTAACACACCTTTTTTTGCATGACTATGCTGGCTCCACCATTAAATCTCCGGCATCTTCAGTGTCAAACCAAAACTTGCCAGCTGAAAATCACATTACATTGACGAATAATGTTTCCCTTAATGCTTCAATTGTAGCATCAGTACTGATTGCTTCCCGCTTACCATCCCGGCATCTTGTGTTTGCTTTAATTCTTTTCTCACTAGAACTTTTCTTATTCTCTCCGCTTGTTACCCACTGCCTGAAGCAGTACTCTGTCAAATTGTATTTGTGTTTCTCTTTCATGTTAGCGGTTATAACTCTTAGCCTGGTTTACCCCCTGCATCGTCTAGTTTTTTTTCTTTTTGTTGGAGTCATTGTTTTTATTATGCTTGTGTGTCCCTTCTGGTTGATAAAAGCTCAAGAATACAAGTTTGAGATCAAGGGCCCATGGGATGAAGCAAAACTATGCTTTGATATAACAGATTAGAGTGAAAGGATTTGAGCTGGCAGTAAAGACTAATTGCCTTCCATGAGGCTGCCTGTGTTATCATGATCAAGTGTTGCAAATGCATGCATGACCCTAAATATACAAAGAGCGCCTAAACCTGTTTTTGCCCTGTCCACTTGCTTGACTGATGAAGTTTAAAATA----------------------------------------------------
>CP16
TTTTTTTCGAAAATTTGTTTGTTGCCTTTCTTTTCAATTTTTTTAAGGGAAAATAAGGTGCTTACACACAAAATAATGGCCAAAACACTTACATTGATGCAAACCACGTTCGTTGCAGGTGTTTTCTCTGCAGTTTCTTTCTGGTATGATCAATTCGTGGAACCTGTGTTACACTTTTGGTTTCTGACTCACGAGTTGCTTACTTGCACATTGCGTGTAAAGTTTTCATTTTACCCTGATTTTTATTATGTGTACTAACAAACAGGTACGGGTTTATGTTTGGACGGGAATCTGCCAGGAAAGAACTGGGAAGCAAAATCGAGGAGCTACGAAGCATTGCCAATGACCAACAGAATTAATAGAGTACAAATCAAAATAAAGC--TCTGTATAAATAGTGGTACCATGTGATCTTGAA-TTAGATCTGGAATAACTCTTTTCGGTGCAAGAATGGATTCTCCTGAAAAAGTGGATGGAGTACATAGAACTCGTAAAAAATGGAAGAAAATTGCTTATGGAGGAATGCAAAATGGTTATGAGGATAACTATACTGATGAATCATTTTTGGAAGACATGGTGATGAATGCTAATGTGGTAAGGAGGGATATTCTGACCTTAATTCGGGATTCCGTTGCAGTGGTTCAATACATCTGTGTTGTAGCTTTGGTTGTATCTGTATGGACTTACTCTTTGAAAGGTGAGCTAGATGAGCATCTCCTTCTGATGATGGATGCGATTTTGTTGGGATTGGGCTTTTTAGTCCTGTTGTTGACTGCAAAGAGAATTTCTTTAGCACTCCTATATCGATATGTTCTTAATGTTGGCTTTTTTGTTGGTGGGCTTTACGTTTTGGCCCCCATCTATGAGACACTGACTAGGTCCATCAGTTCAGATTCTATCTGGTCACTCACTGTATTTCTTCTCTTAATCCACCTCTTTTTGCATGACTATGCTGGCTCCACCATTAAATCTCCAGCATCTTCAGTGATAAACCAAAACTTGCCAGCTGAAAATCACACTACATTGACCAATAATGTTTCCCTCAATGCTTCAATTGTAGCATCAGTACTGATTGCTTCCCGCTTACCGTCCAGGCTTCTTGTGTTTGCTTTAATACTTTTCTCACTTGAACTTTTCTTATTCTCTCCTCTTGCTACCCACTGTTTAAAGCAGTACTCTGTCAAATTGTATTTGGTTTTCTCTTTCATGTTGGCAGTTATAACTCTTAGCCTTGTTTACCCCCTGCATCGTTTAGTTTTTTCTCTTTTTGTTGGACTTATTGTTTTTATTATGCTGGTGTGTCCCTACTGGTTGATAAAAGCTCAAGAATACAAGTTTGAGATAAAGGGTCCATGGGATGAAGCGAAACTCTGCTTTGATATAACAGACTAGGGTGACAGGATTTGGTCTGGCAGTAAAGACG---TGTCTTCCATGAGGCTGTC-GTGTCTTTATGATGAAGTGTTTTTTTCATACAACGGTCCTTAAATTTACACAGAGGGCACATACCAGTTTTTGTGCTATCCTCTTGCATGAATGATGAAGTCAAAATGTTTTATCGAATTAGCAGAGACCCATTGTTTATGTTCAATTATCATGTGCTGAT
>CP161
TTTTTTTCGAAAATTTGTTTGTTGCCTTTCTTTTCAATTTTTTTAAGGGAAAATAAGGTGCTTACACACAAAATAATGGCCAAAACACTTACATTGATGCAAACCACGTTCGTTGCAGGTGTTTTCTCTGCAGTTTCTTTCTGGTATGATCAATTCGTGGAACCTGTGTTACACTTTTGGTTTCTGACTCACGAGTTGCTTACTTGCACATTGCGTGTAAAGTTTTCATTTTACCCTGATTTTTATTATGTGTACTAACAAACAGGTACGGGTTTATGTTTGGACGGGAATCTGCCAGGAAAGAACTGGGAAGCAAAATCGAGGAGCTACGAAGCATTGCCAATGACCAACAGAATTAATAGAGTACAAATCAAAATAAAGC--TCTGTATAAATAGTGGTACCATGTGATCTTGAA-TTAGATCTGGAATAACTCTTTTCGGTGCAAGAATGGATTCTCCTGAAAAAGTGGATGGAGTACATAGAACTCGTAAAAAATGGAAGAAAATTGCTTATGGAGGAATGCAAAATGGTTATGAGGATAACTATACTGATGAATCATTTTTGGAAGACATGGTGATGAATGCTAATGTGGTAAGGAGGGATATTCTGACCTTAATTCGGGATTCCGTTGCAGTGGTTCAATACATCTGTGTTGTAGCTTTGGTTGTATCTGTATGGACTTACTCTTTGAAAGGTGAGCTAGATGAGCATCTCCTTCTGATGATGGATGCGATTTTGTTGGGATTGGGCTTTTTAGTCCTGTTGTTGACTGCAAAGAGAATTTCTTTAGCACTCCTATATCGATATGTTCTTAATGTTGGCTTTTTTGTTGGTGGGCTTTACGTTTTGGCCCCCATCTATGAGACACTGACTAGGTCCATCAGTTCAGATTCTATCTGGTCACTCACTGTATTTCTTCTCTTAATCCACCTCTTTTTGCATGACTATGCTGGCTCCACCATTAAATCTCCAGCATCTTCAGTGATAAACCAAAACTTGCCAGCTGAAAATCACACTACATTGACCAATAATGTTTCCCTCAATGCTTCAATTGTAGCATCAGTACTGATTGCTTCCCGCTTACCGTCCAGGCTTCTTGTGTTTGCTTTAATACTTTTCTCACTTGAACTTTTCTTATTCTCTCCTCTTGCTACCCACTGTTTAAAGCAGTACTCTGTCAAATTGTATTTGGTTTTCTCTTTCATGTTGGCAGTTATAACTCTTAGCCTTGTTTACCCCCTGCATCGTTTAGTTTTTTCTCTTTTTGTTGGACTTATTGTTTTTATTATGCTGGTGTGTCCCTACTGGTTGATAAAAGCTCAAGAATACAAGTTTGAGATAAAGGGTCCATGGGATGAAGCGAAACTCTGCTTTGATATAACAGACTAGGGTGACAGGATTTGGTCTGGCAGTAAAGACG---TGTCTTCCATGAGGCTGTC-GTGTCTTTATGATGAAGTGTTTTTTTCATACAACGGTCCTTAAATTTACACAGAGGGCACATACCAGTTTTTGTGCTATCCTCTTGCATGAATGATGAAGTCAAAATGTTTTATCGAATTAGCAGAGACCCATTGTTTATGTTCAATTATCATGTGCTGAT
>CR44
------------------------------------------------------------------------------------A-------------------------------------------------------------------------------------------TTCACTTGAAGCCATTTTGATGGATTTTGGGCTGATCTACGTATGGAGTTCAGACATCTTTAC-----------------------CTGGAGTATGAAGCCATTTTGATGAATTTTGACTGATTTACACTCCTATACGG-------------------------------------------------------------------------------------------GACATGTGGATGGATAGATTGCATA--------TAGGTTTAAAAATGGATGCGACTGAAGAAACAGATGAAGGAAACAGGGTGCGGAAGAAATGGAGGAAAATAGCCTATGGAGGAATGCAACCAGGCTATGATGACAATTATACTGATGAATCCTTTTTGGAAGCCATGGTGATGAATGCTAATGTAGTGAAGAGAGATACTCTCACAGTAATGCGGGACTCTGTTGCTGTTGCTCAGTATATCTGCATTGTAGCTGTGGTTGTATCTGTATGGACTTACTCTTTGAAAGCTAAGCTAGATGAACACCGCCTTCTTATGATGGATACAGCTTTGCTGGGATCAGGCTTCTTGATACTTATGTTGACTGCAGGCAGGATCTCTCTATCACTTCTATACCAATATGCTCTAAACATTGCCTTTTTTGTGAGCGGACTATATGTTTTGGCACCTATCTACCAGACGCTTACAAGGTCCATCAGTTCAGATTCTATCTGGGCCCTTACTGTATGTCTTCTGATAGTTCACCTTTTCTTGCATGATTATGTTGGCCCTACCATCAAACCTCCAGCATCTTCAAATTTACACCGAAACTTGACAGCTGAAAATCATTCCACGCTGACCAGAAGTGTTTCCCTAAATGCCTCCATTGTAGCATCCGTCTTGATTGCCTCTCGCCTACCTTCCAGTCGTCTGGTGTTTGCTTTGATGCTCTTTTCTTTAGAGCTTTTCCTTTTTTCTCCCTTGGTCACCCATTGCATAAAGCAATACTCTGTCAAACTGTACCTGTTCTTTTCATTTTTGTTGGTTGCTATAACTTTGGGCCTCATATACCCATTACACCGACTAGTTTTTGTTCTATTTATTGGATTGCTTGTGTTTATCATGATTGTATGCCCCTATTGGCTGATAAAGGTTCAAGAATACAAATTTGAGATCAAGGGTCCCTGGGATGAAGCAAAGCTATGCTTTGACATAACTGAATAAGCTGACAGTGTTTGGTTTAGTGGCAAAGATTCTCCTCGGCATCCTTCATTTCACCAGTCCATCTTACGTAGTTATATCTCTGTATGGGATTC---ACACTTGCTAGGTGGATGGATC--------------------------------------------------------------------------------------------------
>CT15
TTTTCTTCAAAAATTTGTTTGTTCCCTTTTTTCTGAATTTTTTTAAAGGGAAAAAAGGTGCTTACGCACAAAATAATGGCCAAAACACTTACGTTGATGCAAACTACGTTCGTTGCAGGTGTTTTCTCTGCAGTTTCTTTCTGGTATGATCAATTCGTGGAACCTGTGTTACACTTGTGGTTTCTGAATCACGAGTTGGTTACTTGCACATTGCATGTAAAGTTTTCATGTTGCCCTGATTTTTATTATGTGTACTAACAAACAGGTACGGGTTTATGTTTGGACGGGAATCTGCCAGGAAAGAACTGGGAAGCAAAATTGAGGAGCTCCGAAGCATTGCCAATGACCAACAGAATTAATAGAGTATAAAATAAAATAAAGC--TCTGTATAAATAGTGGTACCATGTGATCTTGAATTTAGGTCTGGAATAACTCTTTTTGGTGCAAGAATGGATTCTCCTGAAAAAGTGGATGGAGTACATGCAACTCGGAAAAAATGGAAGAAAATTGCTTATGGAGGAATGCAAAATGGTTATGAGGATAACTATACTGATGAATCATTTTTGGAAGACATGGTGATGAATGCTAATGTGGTAAGGAGGGATATTCTGACGTTAATTCGGGATTCCGTTGCAGTGGTTCAGTACATCTGTGTTGTAGCTTTGGTTGTATCTGTATGGACTTACTCTTTGAAAGGTGAGCTAGATGAGCATCTCCTTCTGATGATGGATGCGATTTTGTTGGGATTGGGCTTTTTAGTCCTGTTGTTGACTGCAAAGAGAATTTCTTTATCACTTCTATATCGATATGTTCTTAATGTTGGCTTTTTTGTTGGTGGGCTTTACGTTTTGGCCCCCATCTATGAGACACTGACTAGGTCCATCAGTTCAGACTCTATCTGGGCACTCACTGTATTTCTTCTCTTAATCCACCTCTTTTTGCATGACTATGCTGGCTCCACCATTAAATCTCCAGCATCTTCAGTGATAAACCAAAACTTGCCAGCTGAAAATCACACTACATTGACCAATAATGTTTCCCTCAATGCTTCAATTGTAGCATCAGTACTGATTGCTTCCCGCTTACCATCCAGGCTTCTTGTGTTTGCTTTAATACTTTTCTCACTTGAACTTTTCTTATTCTCTCCTCTTGCTACCCACTGTTTAAAGCAGTACTCCGTCAAATTGTATTTTTGTTTCTCTTTCATGTTGGTGGTTATAACTCTTAGCCTTGTTTACCCCCTGCATCGTTTAGTTTTTTTTCTTTTTGTTGGAGTTATTGGTTTTATTATGCTGGTGTGTCCCTACTGGTTGATAAAAGCTCAAGAATACAAGTTTGAGATAAAGGGTCCATGGGATGAAGCGAAACTGTGCTTCGATATAACAGACTAGGGTGACAGGATTTGGTCTGGCAGTAAAGACA---TGTCTTCCATGAGGTTGTTGGTGTCTTTATGATGAAGTGTTTTTTTTATACAATGGTCCTTAAATTTACACAGA-GGCACATACCAGTTTTTGTGCTGTCCTCTTGCATGAATGATGAAGTCAAAATGTTTTATCGAATCAGCAGAGACCCATTGTTTATGTTCAATTAGCATGTGGTGAT
>DA12
TATTCTTTGAACATTACTAATGTTTCATTTTTTTTAGCTTTTGTAAGGGTAAATAAGGTGTTTATGTGCAAAATAATGGCCAAAAGACTTACATTGATGCAGACCACGTTCGCTGCAGGTGTTTTCTCAGCAGTTTCTTTCTGGTATGATTAATCCATGGAAA--------TCTTTCTGGTTTCTAACTTACAAGTTTCTTACTTGCATATTGCATGTTAAGTTTTCGCGTTACCCTGATTTTTATTGTGT--ACTCACAAGTAGGTACGGGTTTATGTTTGGACGGGAATCTGCCAGGAAAGAATTGGCAAGCAAAATTGAGGAGCTACAAAACATTGTCAATGATCAACAGAATTAATACAGTATAATTAAACTTAAAATACTCTGCATGAATAATGGTAGGATGTAATTTTGAAGCTTGATCTGGATTAACTCCTTTTGGTTAAAGAATGGATTCTCCTGAAAAAGTGGATGGAGTGCAT---ACTAGGAAGAAATGGAAGAAAATTGCTTATGGAGGAATGCAAAGTGGTTATGAGGATAACTATACTGATGAATCATTTTTGGAAGACATGGTGATGAATGCCAATGTGGTAAGGAGGGATATTCTGACCTTAATTCGGGATTCTGTTGCAGTGGTGCAGTATATATGTGTTGTAGCTTTGGTTGTATCTGTATGGACCTACGCTTTGAAAGCTGAGCTAGATGAACATCTCCTTCTGACGATGGATGCAATTTTGTTGGGTTTGGGCTTTTTAGTCCTGTTGTTGACTGCAAAAAGAATTTCTTTATCACTTCTTTATCGATACGCTCTTAATGTTGGTTTTTTTGTTGGTGGGCTTTATGTTTTAGCACCCATCTATGAGACACTGACTAGGTCTATCAGTTCAGATTCTATCTGGGCACTCACTGTGTTTCTGCTCTTAACCCACCTCTTTTTGCATGACTATGCTGGCTCCACCATTAAATCTCCGGCATCTTCAGTGTCAAACCAAAACTTGCCTGCTGAAAATCACATTACATTGACAAATAATGTTTCCCTTAATGCTTCAATTGTAGCATCAGTACTGATTGCTTCCCGCTTACCATCCCGCCATCTTGTGTTTGCTTTAATTCTTTTCTCACTAGAACTTTTCTTATTCTCTCCTCTTGTTACCCACTGCCTAAAACAGTACTCTGTCAAATTGTATTTGTGTTTCTCTTTCATGTTGACGGTTATAACCCTTAGCCTGGTTTACCCCCTGCATCGTTTAGTTTTTTTTCTTTTTGTTGGAGTCATTATTTTTATTATGCTGGTGTGTCCCTTCTGGTTGATAAAAGCTCAAGAATACAAGTTTGAGATCAAGGGTCCATGGGATGAAGCGAAACTGTGCTTTGATATAACAGACTAGAGTGAAAGGATTTGATGTGGCAGTAAAGACTAATTGCCCTCCATGAGTCCACCTGTGTCATTATGGTCAAGTGTTGCAACTGCATACATGACCCTAAATATACAAAGAGGGCTTATACCAGTTTTTGTGCTGTCCACTTGCATGAATGATGAAGTTTAAAATATTTTGCCGAATAGCAGAAGACTTTTTTTTAGGTCCAATTATCATGTGGAGGT
>DB53
CATTTGTCAAGATTTTTTGTTTCAGTAACAATTTGAATTTTCATAGGCAGAAACGGTGTCCTCCCAAACAATATAATGGCTAAAAGATTTACAATGATGCAGACATTACTTGTTTCTAGCGTTTCCTCTGGACTTTTCTTCTGGTATGATTACCGGCTACACATATAATTACCCTTTTTGTTTCTGAATTTTACTTTCTTTACTTGTATAGTTTTACTAGGCTTAACAGATTTCCCCGATTTTCAATGTGTACCCT-CAAAGCAGGTATGGGTTTATGTTTGGAAGAGAATCTGCAAGGAAAGAACTTGAAGGCAAAATCGAGGAGCTCAGAAGCAATACTACTGATCAGCGTAGTTGATGATTTAATCTTTAAAGTATTTCCGATTTTTTGATTGTTGAAACAATCTGACGGTGAATTTATAACTGGATTAACACTTTTTGCGGCACCAATGGATTCTTTTAGAAAAGTGGACCACGGTGACATAGCTCTAAGAAAATGGAGGAAAATAGCTTATGGAGGAATGCAACCTGGTTATGCTGATAACTATACGGATGAATCATTTTTGGAAGACATGGTAATGAATGCCAATGTAGTAAGAAGAGATACTCTCACTGTAATGCGGGATTCTATTGCGGTGGCCCAATACATCTGTATTGTAGCTTTGGTCGTATCTGTATGGACATACACTTTGAAAGCTGAGCTGGATGAACACCTACTCCTGATGATGGATGCCGTTTTGATGGGATTGGGCTTCTTGGTACTGTTACTGACTGCGAGCAGAATTTCTTTGTCACTTCTATATCACTATGCTCTTAATGTTGCGTTTTTTGTTGGTGGACTTTATGTCTTAGCCCCTATATACCAGACACTAACAAGGTCCATCAGTTCAGATTCTATCTGGGCACTCACCGTGTCTCTTCTCATTATCCACCTCTTCTTGCATGACTACTTTGGATCTACAATTAAATTTCCAGCATCTTCAGATTTAAACCGGAACCTGCCAGTTGAAAATCACAGTACATTGACAAATAATGTTTCCTTGAATGCTTCAATTGTAGCATCAGTGTTGATTGCTTCTCGCTTACCATCATGTCCTCTTGTGTTTGCTTTAATGCTTTTCTCCTTAGAACTTTTCCTCTTCTCTCCACTGGTTGCCCACTGCATAAAGAGGTATTCTTTCAAATTGTATGTGTGTTTTTCATCCATGTTGCTGGTGATATCTCTAGGGCTTATCTTCCCTTTGCATCGTTTAGTCTTTTTCCTTTATACCGCGCTTCTGGTTTTTATAATGGTAGTGTGTCCATACTGGCTGATAAAGGCCCAACAATACAAGTTTGAGATCAAGGGTCCATGGGATGAGGCAAAACTATGCTTTGATATAAAAGATTAGGGTTGTAAGACTTGGTGTAGCAGTAAAGATTCAACATTTTTAATGAAGTAAATGTCATTTCGATAAAATAATATGTTTTATATAAAAGGGTT-CTGCATCCACTCTGTTATTAATGCAGGGTCGTTACTTTGTAAGCATTAGTCCTATGCAATGTTTAGGCCAGATTATTGAAAAACATGATTGAGCTAAAGCCATTCAATAGTTTTTAGGTTTA
>DC1
CATTTGTCAAGATTTTTTGTTTCAGTAACAATTTGAATTTTCAGAGGCAGAAACGGTGTCCTCTCAAACAATATAATGGCTAAAAGATTTACAATGATGCAGACATTACTTGTTTCTAGCGTTTCCTCTGGACTTTTCTTCTGGTATGATTACCGGCTACACATATAATTACCCTTTTTGTTTCTGAATTTTACTTTCTTTACTTGTATAGTTTTACTAGGCTTAACAGATTTCCCCGATTTTCAATGTGTACCCT-CAAAGCAGGTATGGGTTTATGTTTGGAAGAGAATCTGCAAGGAAAGAGCTTGAAGGCAAAATCGAGGAGCTCAGAAGCAATACTACTGATCAGCGTAGTTGATGATTTAATCTTTAAAGTATTTCCGATTTTTTTATTGTTGAAACAATCTGACGGTGAATTTATAACTGGATTAACACTTTTTGCTGCACCAATGGATTCTTTTAGAAAAGTGGACCACGGTGACATAGCTCTAAGAAATTGGAGGAAAATAGCTTATGGAGGAATGCAACCTGGTTATGCTGATAACTATACGGATGAATCATTTTTGGAAGACATGGTAATGAATGCCAATGTAGTAAGAAGAGATACTCTCACTGTAATGCGGGATTCTATTGCAGTGGCCCAATACATCTGTATTGTAGCTTTGGTCGTATCTGTATGGACATACACTTTGAAAGCTGAGCTGGATGAACACCTACTCCTGATGATGGATGCCGTTTTGATGGGATTGGGCTTCTTGGTACTGTTACTTACTGCGAGCAGAATTTCTTTGTCACTTCTATATCACTATGCTCTTAATGTTGCGTTTTTTGTTGGTGGACTTTATGTCTTAGCCCCTATATACCAGACACTAACAAGGTCCATCAGTTCAGATTCTATCTGGGCACTCACCGTGTCTCTTCTCATTATCCACCTCTTCTTGCATGACTACTTTGGATCTACAATTAAATTTCCAGCATCTTCAGATTTAAACCGGAACCTGCCAGTTGAAAATCACAGTACATTGACAAATAATGTTTCCTTGAATGCTTCAATTGTAGCATCAGTGTTGATTGCTTCTCGCTTACCATCATGTCCTCTTGTGTTTGCTTTAATGCTTTTCTCATTAGAACTTTTCCTCTTCTCTCCACTGGTTGCCCACTGCATAAAGAGGTATTCTTTCAAATTGTATGTGTGTTTTTCATCCATGTTGCTGGTGATATCTCTAGGGCTTATCTTCCCTTTGCATCGTTTAGTCTTTTTCCTTTATACCGCGCTTCTGGTTTTTATAATGGTAGTGTGTCCATACTGGCTGATAAAGGCCCAACAATACAAGTTTGAGATCAAGGGTCCATGGGATGAGGCAAAACTATGCTTTGATATAAAAGATTAGGGTTGTAAGACTTGGTGTAGCAGTAAAGATTCAACATTTTTAATGAAGTAAATGTCATTTCGATAAAATAATATGTTTTATATAAAAGGGTTCCTGCATCCACTCTGTTATTAATGCAGGGTCGTTACTTTGTAAGCATTAGTCCTATGCAATGTTTAGGCCAGATTATTGAAAAACATGATTGAGCTAAAGCCATTCAATTGTTTTTAGGTTTA
>DD1
CATTTGTCAAGATTTTTTGTTTCAGTAACAATTTGAATATTCAGAGCCAGAAACAGTGTCCTCTCAAACAATATAATGGCTAAAAGATTTACAATGATGCAGACATTACTTGTTTCTAGCATTTCCTCTGGACTTTTCTTCTGGTATGATTACCGGCTATACATATTATTACCCTTTTTGTTTCTGAATTTTACTTTCTTTACTTGTATAGTTTAACTAGGCTTAACGCATTTCCCTGATTTTCAATGTGTACTCT-CAAAGCAGGTATGGTTTTATGTTTGGAAGAGAATCTGCAAGGAAAGAACTTGAAAGCAAAATCGAGGAGCTCAGAAGAAATACTACTGATCAGCATAGTTGATGGTTTAATCTTTAAAGTATTGCCGATTTTTTTATTGCTGAAACAATCTGACGGTGAATTTGTAACTGGATTAACACTTTTTGCTGCACCGATGGATTCTTTTGGAAAAGTGGACCAAGGTGACATAGCCCTAAGAAAATGGAGGAAAATAGCTTATGGAGGAATGCAACCTGGTTATGATGATAACTATACTGATGAATCATTTTTGGAAGACATGGTAATGAATGCCAATGTAGTAAGAAGAGACACTCTCACTGTAATGCGGGATTCTATTGCAGTGGCCCAATACATCTGTATTGTAGCTTTGGTCGTATCTGTATGGACATACTCTTTGAAAGCTGAGCTGGATGAACACCTACTCCTGATGATGGATGCTGTTTTGATGGGATTGGGCTTCTTGGTACTGTTACTGACTGCAAGCAGAATTTCTTTGTCACTTCTATGTCATTATGCTCTTAATGTTGCTTTTTTTGTTGGTGGACTTTATGTCTTAGCCCCTATATATCAGACACTAACAAGGTCCATCAGTTCAGATTCTATCTGGGCACTCACTGTGTTTCTTCTCATTATCCACCTCTTCTTGCATGACTACTTTGGATCTACAATTAAATTTCCAGCATCTTCAGATTTAAACCGGAACCTGCCAGTTGAATATCACAGTACATTGACCAATAATGTTTCCTTGAATGCTTCAATTGTAGCATCAGTGTTGATTGCTTCTCGCTTACTGTCATGTCCTCTTGTGTTTGCTTTAATGCTTTTCTCATTAGAACTTTTTCTCT--TCTCCACTGGTTGCCCACTGCATAAAGAGGTATTCTTTCAAATTGTATGTGTGTTTTTCATCCATGTTGCTGGTGATATCTCTAGGGCTTATCTTCCCTTTGCATCGTTTAGTCTTTTTCCTTTATACTGCGCTTCTGGTTTTTATTATGGTAGTGTGTCCATATTGGCTGATAAAGGCCCAACAATATAAGTTTGAGATCAAGGGTCCATGGGATGAGGCAAAACTATGCTTTGATATAAAAGATTAGGGTTGTCGGACTTGGTGTAGCAGTAACGATTCACCATTTTTAATGAAGTAAATGTCATTTCGGTAAAGTAATATGTTTCATATACAAGGGTTCCTGCATCCACTCTGTTATTAATGCAGGGTCCTTATTTTGTAAGCATTACTTCTATGCAATGTTTACGCCAGATTATTGAAAAACATGATTGAGCTTAAACCATTCAATTGTTTTCAGGTTTA
>DIM50
CATTTGTCAAGATTTTTTGTTTCAGTAACAATTTGAATTTTCAGAGGCAGAAACAGTGTCCTCTCAAACAATATAATAGCTAAAAGATTTACACTGATGCAGACATTACTTGTTTCTAGCATTTCCTATGGACTTTTCTTCTGGTATGATTACCGGCTATACATATTATTACCCTTTTTGTTTCTGAATTTTACTTTCTTTACTTGTATAGTTTTACTAGGCTTAATGCATTTCCCTGATTTTCAATGTGTACTCT-CAAAGCAGGTATGGTTTTATGTTTGGAAGAGAATCTGCAAGGAAAGAACTTGAAAGCAAAATCGAGGAGCTCAGAAGAAATACTACTGATCAGCGTAGTTGATGGTTTAATCTTTGAAGTATTTCCGATTTTTTTATTGCTGAAACAATCTGACGGTGAATTTGTAACTGGATTAACACTTTTTGCTGCACCGATGGATTCTTTTGGAAAAGTGGACCAAGGTGACATAGCCCTAAGAAAATGGAGGAAAATAGCTTATGGAGGAATGCAACCTGGTTATGATGATAACTATACTGATGAATCATTTTTGGAAGACATGGTAATGAATGCCAATGTAGTAAGAAGAGACACTCTCACTGTAATGCGGGATTCTATTGCAGTGGCCCAATACATCTGTATTGTAGCTTTGGTCGTATCTGTATGGACATACTCTTTGAAAGCTGAGCTGGATGAACACCTACTCCTGATGATGGATGCTGTTTTGATGGGATTGGGCTTCTTGGTACTGTTACTGACTGCAAGCAGAATTTCTTTGTCACTTCTATGTCATTATGCTCTTAATGTTGCTTTTTTTGTTGGTGGACTTTATGTCTTAGCCCCTATATATCAGACACTAACAAGGTCCATCAGTTCAGATTCTATCTGGGCACTCACTGTGTTTCTTCTCATTATCCACCTCTTCTTGCATGACTACTTTGGATCTACAATTAAATTTCCAGCATCTTCAGATTTAAACTGGAACCTGCCAGTTGAAAATCACAGTACATTGACCAATAATGTTTCCTTGAATGCTTCAATTGTAGCATCAGTGTTGATTGCTTCTCGCTTACCGTCATGTCCTCTTGTGTTTGCTTTAATGCTCTTCTCATTAGAACTTTTTCTCTTCTCTCCACTGGTTGCCCACTGCATAAAGAGGTATTCTTTCAAATTGTATGTGTGTTTTTCATCCATGTTGCTGGTGATATCTCTAGGGCTTATCTTCCCTTTGCATCGTTTAGTCTTTTTCCTTTATACTGCGCTTCTGGTTTTTATAATGGTAGTGTGTCCATATTGGCTGATAAAGGCCCAACAATACAAGTTTGAGATCAAGGGTCCATGGGATGAGGCAAAACTATGCTTTGATATAAAAGATTAGGGTTGTCGGATTTGGTGTAGCAGTAACGATTCACCATTTTTAATGAAGTAAATGTTATTTCGGTAAAGTAATATGTTTCATATACAAGGGTTCCTGCATCCACTCT--TATTAATGCAGGGTCCTTATTTTGTAAGCATAACACCTATGCAATGTTTGTGCCAGATTATTGAAAAACATGACTGAGCTAAAACCATTCAATTATTTTTAGGTTTG
>EN45
------------------------------------------------------------------------------------------------------------------------------------------------------------------------------------------------------------------------------------------------------------------------------------------------------------------------------------------------------------------------------------------------------------------------------------------------------------------------------------------------------------------------------------------------------------------------------------------------------AATGCTAATGTAGTGAGGAGAGATACTCTCACAGTAATGCAGGATTCTGTTGCTGTTTCTCGGTACATCTGCATTGCAGCTGCGCTTGTATCTGTATGGACTTAATCTTTGAAAGCCAAGCTAGATGAATGGTGCCTTCTTATGATGGATGCAGCTTTGCTGGGATCGGGCTTCTTGATACTTATTTTGACTTCAGGCAGGATCTCTGTATCTCTTCTGTACCAATATGCTCTAAACATTGCCTTCTTTGTTAGTGGACTCTATGTTTTAGCTCCCATCTACCAGACGCTCACTAGGTCCATTAGTTCAGATTCTATCTGGGCCCTCACTGTCTGTCTTCTCATAATTCATCTTTTCTTGCATGATTATGTTGGCCCTACCATCAAACCTCCAGCATCTTCAAATTTACACCATAACTTGACACCTGAAAATCGTTCTACACTGACTGGAAATGTTTCCCTAAATGCCTCCATTGTAGCATCATTCCTGATTGCCTCACGCCTACCATCCAGGCTGCTGGT------------------------------------------------------------------------------------------------------------------------------------------------------------------------------------------------------------------------------------------------------------------------------------------------------------------------------------------------------------------------------------------------------------------------------------------------------------------------------------------------------------------------
>FC13
TATTCTTTGAACATTACTAATGTTTC-TTTTTTTTAGCTTTTGTAAGGGTAAATAAGGTGTTTATGTGCAAAATAATGGCCAAAAGACTTACATTGATGCAAACCACATTCGCTGCAGGTGTTTTCTCAGCAGTTTCTTTCTGGTATGATTAATTCATGGAAA--------TCTTTCTGGTTTCTAACTTACAAGTTTCTTACTTGCATATTGCATGTAAAGTTTTCACGTTACCCTGATTTTTATTGTGT--ACTCACAAGCAGGTACGGGTTTATGTTTGGACGGGAATCTGCCAGGAAAGAATTGGCAAGCAAAATTGAGGAGCTACAAAACATTGTCAATGATCAACAGAATTAATACAGTATAATTAAACTTAAAATACTCTGCATGAATAATGGTAGGATGTAATTTTGAATCTTGATCTGGATGAACTCCTTTTGGCTAAAGAATGGATTCTCCTGAAAAAGAGGATGGAGTGCAT---ACTAGGAAAAAATGGAAGAAAATTGCTTATGGAGGAATGCAAAGTGGTTATGAGGATAACTATACTGATGAATCATTTTTGGAAGACATGGTGATGAATGCCAATGTGGTAAGGAGGGATATTCTGACCTTAATTCGGGATTCTGTTGCAGTGGTGCAGTATATATGTGTTGTAGCTTTGGTTGTATCTGTATGGACCTACGCTTTGAAAGCTGAGCTAGATGAACATCTCCTTCTGACGATGGATGCAATTTTGTTGGGTTTGGGCTTTTTAGTCCTGTTGTTGACTGCAAAAAGAATTTCTTTATCACTCCTTTATCGATACGCTCTTAATGTTGGTTTTTTTGTTGGTGGGCTTTATGTTTTAGCACCCATCTATGAGACACTGACTAGGTCTATCAGTTCAGATTCTATCTGGGTACTCACTGTGTTTCTGCTCTTAACCCACCTCTTTTTGCATGACTATGCTGGCTCCACCATTAAATCTCCGGCATCTTCAGTGTCAAACCAAAACTTGCCTGCTGAAAATCACATTACATTGACAAATAATGTTTCCCTTAATGCTTCAATTGTAGCATCAGTACTGATTGCTTCCCGCTTACCATCCCGCCATCTTGTGTTTGCTTTAATTCTTTTCTCACTAGAACTTTTCTTATTCTCTCCTCTTGTTACCCACTGCCTAAAGCAGTACTCTGTCAAATTGTATTTGTGTTTCTCTTTCATGTTGACGGTTATAACCCTAAGCCTGGTTTACCCCCTGCATCGTTTAGTTTTTTTTCTTTTTGTTGGAGTCATTATTTTTATTATGCTGGTGTGTCCCTTCTGGTTGATAAAAGCTCAAGAATACAAGTTTGAGATCAAGGGTCCATGGGATGAAGCGAAACTGTGCTTTGATATAACAGACTAGAGTGAAAGGATTTGATGTGGCAGTAAAGAGTAATTGCCCTCCATGAGGCCACCTGTGTCATTATGGTCAAGTGTTGCAACTGCATACATGACCCTAAATATACAAAGAGGGCTTATACCAGTTTTTGTGCTGTCCACTTGCATGAATGATGAAGTTTAAAATATTTTGCCGAATAGCAGAAGACTTCCTTTTAGGTCCAATTATCATGTGGAGGT
>FTS1
CATTTGTCAAGATTTTTTGTTTCAGTAACAATTTGAATTTTCAGAGACAGAAACGGTGTCCTCTCAAACAATATAATGGCTAAAAGATTTACAATGATGCAGACATTACTTGTTTCTAGCGTTTCCTCTGGACTTTTCTTCTGGTATGATTACCGGCAACACATATAATTACCCTTTTTGTTTCTGAATTTTACTTTCTTTACTTGTATAGTTTTACTAGGCTTAACAGATTTCCCTGATTTTCAATGTCCCT----CAAAGCAGGTATGGGTTTATGTTTGGAAGAGAATCTGCAAGGAAAGAACTTGAAAGCAAAATCGAGGAGCTCAGAAGCAATACTACTGATCAGCGTAGTTGATGATTTAATCTTTAAAGTATTTCCGA-TTTTTGATCGTTGAAACAATCTGACGGTGAATTTGTAACTGGATTAACACTTTTTGCTGCACCAATGGATTCTTTTGGAAAAGTGGACCATGGTGACATAGCTCTAAGAAAATGGAGGAAAATAGCTTATGGAGGAATGCAACCTGGTTATGCTGATAACTATACGGACGAATCATTTTTGGAAGACATGGTAATGAATGCCAATGTAGTAAGAAGAGATACTCTCACTGTAATGCGGGATTCTATTGCAGTGGCCCAATACATCTGTATTGTAGCTTTGGTCGTATCTGTATGGACATACTCTTTGAAAGCTGAGCTGGATGAACACCTACTCCTGATGATGGATGCCGTTTTGATGGGATTGGGCTTCTTTGTACTGTTACTGACTGCGAGCAGAATTTCTTTGTCACTTCTATATCACTTTGCTCTTAATGTTGCGTTTTTTGTTGGTGGACTTTATGTCTTAGCCCCTATATACCAGACACTAACAAGGTCCATCAGTTCAGATTCTATCTGGGCACTCACCGTGTTTCTTCTCATTATCCACCTCTTCTTGCATGACTACTTTGGATCTACAATTAAATTTCCAGCATCTTCAGATTTAAACCGGAACCTGCCAGTTGAAAATCACAGTACATTGACAAATAATGTTTCCTTGAATGCTTCAATTGTAGCATCAGTGTTGATTGCTTCTCGCTTACCATCATGTCCTCTTGTGTTTGCTTTAATGCTTTTCTCATTAGAACTTTTCCTCCTCTCTCCACTGGTTGCCCACTGCATAAAGAGGTATTCTTTCAAATTGTATGTGTGTTTTTCATCCATGTTGCTGGTGATATCTCTAGGGCTTATCTTCCCTTTGCATCGTTTAGTCTTTTTCCTTTATACTGCGCTTCTGTTTTTTATAATGGTAGTGTGTCCATACTGGCTGATAAAGGCCCAACAATACAAGTTTGAGATCAAGGGTCCATGGGATGAGGCAAAACTATGCTTTGATATAAAAGATTAGGGTTGTAAGACTTGATGTAGCAGTAAAGATTCACCATTTTTAATTAAGTAAATGTTATTTCGATAAAATAATATGTTTTATAAAAAAAAGTTCCTGCATCCACTCTGTTAGTAATGCAGGGTCGTTACTTTGTAAGCATTAGTCCTA--------------------------------------------------------------------
>FTS2
CATTTGTCAAGATTTTTTGTTTCAGTAACAATTTGAATTTTCAGAGACAGAAACGGTGTCCTCTCAAACAATATAATGGCTAAAAGATTTACAATGATGCAGACATTACTTGTTTCTAGCGTTTCCTCTGGACTTTTCTTCTGGTATGATTACCGGCAACACATATAATTACCCTTTTTGTTTCTGAATTTTACTTTCTTTACTTGTATAGTTTTACTAGGCTTAACAGATTTCCCTGATTTTCAATGTCCCT----CAAAGCAGGTATGGGTTTATGTTTGGAAGAGAATCTGCAAGGAAAGAACTTGAAAGCAAAATCGAGGAGCTCAGAAGCAATACTACTGATCAGCGTAGTTGATGATTTAATCTTTAAAGTATTTCCGA-TTTTTGATCGTTGAAACAATCTGACGGTGAATTTGTAACTGGATTAACACTTTTTGCTGCACCAATGGATTCTTTTGGAAAAGTGGACCATGGTGACATAGCTCTAAGAAAATGGAGGAAAATAGCTTATGGAGGAATGCAACCTGGTTATGCTGATAACTATACGGACGAATCATTTTTGGAAGACATGGTAATGAATGCCAATGTAGTAAGAAGAGATACTCTCACTGTAATGCGGGATTCTATTGCAGTGGCCCAATACATCTGTATTGTAGCTTTGGTCGTATCTGTATGGACATACTCTTTGAAAGCTGAGCTGGATGAACACCTACTCCTGATGATGGATGCCGTTTTGATGGGATTGGGCTTCTTTGTACTGTTACTGACTGCGAGCAGAATTTCTTTGTCACTTCTATATCACTATGCTCTTAATGTTGCGTTTTTTGTTGGTGGACTTTATGTCTTAGCCCCTATATACCAGACACTAACAAGGTCCATCAGTTCAGATTCTATCTGGGCACTCACCGTGTTTCTTCTCATTATCCACCTCTTCTTGCATGACTACTTTGGATCTACAATTAAATTTCCAGCATCTTCAGATTTAAACCGGAACCTGCCAGTTGAAAATCACAGTACATTGACAAATAATGTTTCCTTGAATGCTTCAATTGTAGCATCAGTGTTGATTGCTTCTCGCTTACCATCATATCCTCTTGTGTTTGCTTTAATGCTTTTCTCATTAGAACTTTTCCTCCTCTCTCCACTGGTTGCCCACTGCATAAAGAGGTATTCTTTCAAATTGTATGTGTGTTTTTCATCCATGTTGCTGGTGATATCTCTAGGGCTTATCTTCCCTTTGCATCGTTTAGTCTTTTTCCTTTATACTGCGCTTCTGTTTTTTATAATGGTAGTGTGTCCATACTGGCTGATAAAGGCCCAACAATACAAGTTTGAGATCAAGGGTCCATGGGATGAGGCAAAACTATGCTTTGATATAAAAGATTAGGGTTGTAAGACTTGATGTAGCAGTAAAGATTCACCATTTTTAATTAAGTAAATGTTATTTCGATAAAATAATATGTTTTATAAAAAAAAGTTCCTACATCCACTCTGTTAGTAATGCAGGGTCGTTACTTCGTAAGCATTAGTCCTATGCAATGTTTATGCCAGATTATTGAAAAACATGATTGAGCTAAAACCATTCAATTGTTTTTAGGTTTA
>GG1
------------------------------------------------------------------------------------ATT--------------------------------------------GGTTTAGGCAAGTTTTGACCAATCTACAA--------------CTTGAGCTCCAAGTTATATTGACACATTTTGGTCAATCTAAAATCTGAGCTTCAAGCCATGTTTAGGATTTTGGCTGA----CTTGAACCCATGCTTCAAGTCATCTTCTTCAATTTTGGCTAATGTTCATCTGGATTGGGATCTTGGATTTTGGTTAATAGTCATCTCGATTATGATAATCTTCTTGTTTTTCA--------------ATCATTTTTGGTACATCTACATTGGGATCTCGAATTGCTGATGGAAAGATCTCATTCTGGTGTAAAAATGGATTTGCTCGGAGAAACATATGAAGCAATAAAAGTGCAGAGGAAATGGAAGAAAATTGCCTATGGAGGAATGCAACCTGGTTATGATGACAATTATACAGATGAATCCTTTTTGGAGGCCATGGTAATGAATGCTAATGTGGTGAGGAGAGATACTCTTACAGTAATGCGGGATTCTGTTGATGTGGCTCAGCATATCTGCATTGTAGCTGTGGTTGTTTCCGTATGGACTTACTCTTTGAAAGCTAAGCTAGATGAGCACCTTCTTCTCATCTTGGATGTAGTTTTGTTGGGATTGGGCTTCTTGGTACTTTTGTTGACTGCAGGCAGGATCTCTTTATCACTTCTATATCGATATGCTCTAAATGTTGCCGTCTTTGTTAGTGGACTCTATGTCTTAGCCCCTGTCTACCAGACACTCACCAGGTCCATCAGTTCAGATTCTATCTGGGCCCTCACTGTCTTTCTTCTCATAATTCACCTTTTCTTGCATGATTATATTGGCTTTACAATCAAACCTCCAGCATCTTCAGATTTACATCGAAACCTGCTAATAGAAAATCACACTACATTGACCAGAAATATTTCCCTGAATGCCTCAATTGTAGCATCGGTACTGATTGCCTCTCGCCTACCCTCCAGGCTTCTGGTTTTTGCTTTAATGCTTTTCTCTTTAGAGTTTTTCCTTTTCTCTCCACTGGTTATCCACTGCATAAAGCAATACTCAGTCAAATTGCATCTATGCTTCTCAATGTCATTGGTTGTTATAACTCTTGCCCTTATTTTCCCCTTGCATCGGCTAGTTTTTGTTCTTTTTATTGGGCTGCTTGTGTTCGTCACAATTGTGTGTCCCTATTGGCTGATAAAGGTGCAAGAATACAAATTTGAGATCAAGGGTCCCTGGGATGAGGCAAAGCTATGCTTTGACATAACTGATTAGGCTGACAGAGTTTTGCCTAGTTCTAAGGACTGCTGGGTGTATCCCACTATAACTAGTTCCTGATGGAGATGTGTGTATGTAAATTGGAGTCC---ACATCTACTTGGTGGATGTTCTCATTT-------------------------GGGGAACTGGGCCCTTTTTTA-----------------------------------------------
>HB41
CATTTGTGAGGATTTTTTGTTTCAATAACAATTTGAATTTTCAG------AAACAGTGTCCTCTCAAACAATATAATGGATAAAAGATTTACAATGATGCAGACGTTACTTGTTTCTGGCATTTCCTCAGCAGTTTTCTTCTGGTATGATCTCTGGCTATATGATATTACCCTTTTTTTTCTTCTGTATTTTACCTTCTTTACTTGTATAGTTT-TTTAGGCTTCACATGTTACCCTGATTTTCAATGTGTACCCCAATAAGCAGGTATGGTTTTATGTTTGGAAGAGAATCTGCAAGGAAAGAACTTGGAAGCAAAATTGAGGAGCTCAGAAGCAATATCACTGATCAGCATAGTTAATGATTTAAAG-------CAATTCCGACTTTTTGATTGTTGGGACAATCTGATGGTGAATTTGTAACTAGAATAACGCTTTTTGTTGGACCAATGGATTCTCTTGGAAAAGAGAACCAAAGTGACATATCTCAGAGAAAATGGAGGAAAATAGCTTATGGAGGAATGCAACCTGGTTATGATGATAACTATACCGATGAATCATTTTTGGAAGACATGGTAATGAATGCCAATGTAGTACGAAGAGACACAGTCACTGTAATGCGGGATTCTATTGCAGTGGCTCAATACATCTGTATTGTAGCTTTGGTTGTATCTGTATGGACATACTCTTTGAAAGCTGAGCTAGATGAACACCTACTCCTGATGATGGATGCTGTTTTGATGGGATTGGGTTTCTTGGTACTGTTATTGACTGCAAGCAGAATTTCTTTATCACTTCTATATCAGTATGCTCTTAATGTTGCCTTTTTTGTTGGTGGACTTTATGTCTTAGCCCCTATATACCAGACGCTAACAAGGTCCATCAGTTCAGATTCTATCTGGGCACTCACTGTGTTTCTTCTCATTATCCACCTCTTCTTGCATGACTACTTTGGATCTACAATTAAATTTCCAGCGTCGTCAGATTTAAACCGAAACTTGCCAGCCGAAAATCACAGTACATTGATCAATAATGTTTCCCTGAATGCTTCAATTGTAGCATCAGTGTTGATTGCTTCTCGCTTACCCTCCTGTCTTCTTGTGTTTGCTTTAATGCTTTTCTCATTAGAACTTTTCCTCTTCTCTCCGCTGGTTACCTACTGCATAAAGCGATACTCTTTCAAATTGTATGTGTGTTTTTCTTTCATGTTGCTTGTGGTATCTCTAGGCCTCATCTTCCCTTTGCATCGTTTAATATTTTTCCTGTATGCTGTGCTGCTGGTTTTTATAACAATAGTGTGTCCCTATTGGCTGATAAAGGCCCAACAATACAAATTCGAGATCAAGGGTCCATGGGATGAGGCAAAACTATGCTTTGATATAACAGATTAGGGTTGTAAGACTTGGTTTAGGAGTAAAGATTGACCGTTTAATATTTTCC-------------------------------TATGTAAGGGTA-CTGCATCTAGTGTGTTATTCATGCAGGGTTGTGACTTTTTAAGCTTCACTGCTAAGCCTCATTTTATTAGCAATGTTCAAAAACATGATGAACAGTTGAAACCCTAATTGTTTTTAGGGTTA
>JO20
TTTTCTTCAAAAATTAGTTTGCTGCCTTCATTTTTGAATTTCTTAGGGAAAAATAAGGTGCTTCTGCACAAAATAATGGCCAAAGCACTTACATTGATGCAAACCACGTTCGCTGCAGGTGTTTTCTCTGCAGTTTCTTTCTGGTATGATCAATTCGTGGAACCTGTGTTACTCTTTTGGTTTCTAACTCATGAGTTGCTTACTTGCACA-----TGTAAAGTTATCATTTTACCCTGACTTTTATTGTGTGTTATAAGACGCAGGTATGGGTTTATGTTTGGACGGGAATCTGCCAGGAAAGAACTGGGAAGCAAAATTGAGGAGCTGCGAAGCATTGCCAATGACCAACAGAATT--AAGATTATAAATTAAAT-AAAGT--TCTGTACAAATAGTGGTACCATGTGATCTTGAATTTAGATGTGGAAAAACTATTTTTGGTGCAAGAATGGATTCTCCTGAAAAGGTGGATGTAGTACATACAACTCGAAGAAAATGGAAGAAAATTGCTTATGGAGGAATGCAAAATGGTTATGAGGATAACTATACTGATGAATCATTTTTAGAAGACATGGTGATGAATGCTAATGTGGTAAGGAGGGATATTCTGACCTTAATTCGGGATTCCATTGCAGTGGTCCAGTACATCTGTGTTGTAGCTTTGGTTGTATCTGTATGGACTTATTCTTTGAAAGGCGAGCTAGATGAGCATCTCCTTCTGATGATGGATGCGATTTTGTTGGGATTGGGCTTTTTAGTCCTGTTGTTGACTGCAAAGAGAATTTCTTTATCTCTCCTATATCGATATGTTCTTAACGTTGGCTTTTTTGTTGGTGGGCTTTATGTTTTGGCCCCCATCTACGAGACACTGACTAGGTCCATCAGTTCAGATTCTATCTGGGCACTCACTGTATTTCTTCTCTTAATCCATCTCTTTTTGCATGACTATGCTGGCTCCACCATTAAATCTCCAGCATCTTCACTGATAAACCAAAACTTGCCTGCTGAAAATCACACTACATTGACCAATAATGTTTCCCTCAATGCTTCAATTGTAGCTTCAGTTCTGATTGCTTCCCGCTTACCATCCAGGCTTCTTGTGTTCGCTTTAATACTTTTCTCACTTGAACTTTTCTTGTTCTCCCCTCTTGCCACCCACTGTTTAAAGCAGTACTCCGTGAAATTGTATTTGTGTTTCTCTTTCATATTGGTGGTTATAACTCTTAGCCTTGTTTACCCCCTGCATCGTTTAGTTTTTTTCCTTTTTGTTGGGCTTATTGTTTTTATTATGCTGGTGTGTCCTTACTGGTTGATAAAGGCTCAAGAATACAAGTTTGAGATCAACGGTCCATGGGACGAAGCGAAACTGTGCTTCGATATAACAGACTAGGGTGACAGGTTTTGGTCCGGCAGTAAACAC----TGTCTAATATGAGACCGTCGGTGTCATTATGA---AGTGTGTTTTTCATACAATGGTCCTTAAATTTGCATAGAGTGCACATACCAGTTTTTGTGCTGTCCTCTTGCATGTACGATGAAGGCAAAATGTTTTTTCGCATTAGCAGAGACCTATTGTTTGTGTTCAATTATCATGTGGCGAT
>JU21
TTTTCTTCAAAAATGAGTTTGCTGCCATCATTTTTGAATTTCTTAGGGAAAAATAAGGTGCTTATGCACAAAATAATGGCCAAAGCACTTACATTGATGCAAACCACGTTCGCTGCAGGTGTTTTCTCTGCAGTTTCTTTCTGGTATGATCAATTCATGGAACCTGTGTTACTCTTTTGGTTTCTGACTCACGAGTTGCTTACTTGCACA-----TGTAAAGTTTTCATTTTACCCTGACTTTTATTGTGTGTTATAAGACGCAGGTATGGGTTTATGTTTGGACGGGAATCTGCCAGGAAAGAACTGGGAAGCAAAATCGAGGAGCTGCGAAGCATTGCCAATGACCGACAGAATT--AAGATTATAAATTAAAT-AAAGT--TCTGTACAAATAGTGGTACCATGTGATCTTGAATTTAGATGTGGAATAACTATTTTTGGTGCAAGAATGGATTCTCCTGAAAAGGTGGATGGAGTACATACAACTCGAAGAAAATGGAAGAAAATTGCTTATGGAGGAATGCAAAATGGTTATGAGGATAACTATACTGATGAATCATTTTTGGAAGACATGGTGATGAATGCTAATGTGGTAAGGAGGGATATTCTGACCTTAATTCGGGATTCCATTGCAGTGGTCCAGTACATCTGTGTTGTAGCTTTGGTTGTATCTGTATGGACTTATTCTTTGAAAGGCGAGCGAGGTGAGCATCTCCTTCTGATGATGGATGCGATTTTGTTGGGATTGGGCTTTTTAGTCCTGTTGTTGACTGCAAAGAGAATTTCTTTATCTCTCCTATATCGATATGTTCTTAACGTTGGCTTTTTTGTTGGTGGGCTTTATGTTTTGGCCCCCATCTACGAGACACTGACTAGGTCCATCAGTTCAGATTCTATCTGGGCACTCACTGTATTTCTTCTCTTAATCCATCTCTTTTTGCATGACTATGCTGGCTCCACCATTAAATCTCCAGCATCTTCACTGATAAACCAAAACTTGCCTGCTGAAAATCACACTACATTGACCAATAATGTTTCCCTCAATGCTTCAATTGTAGCTTCAGTTCTGATTGCTTCCCGCTTACCATCCAGGCTTCTTGTGTTCGCCTTAATACTTTTCTCACTTGAACTTTTCTTATTCTCCCCTCTTGCCACCCACTGTTTAAAGCAGTACTCCGTGAAATTGTATTTGTGTTTCTCTTTCATATTGGTGGTTATAACTCTTAGCCTTGTTTACCCCCTGCATCGTTTAGTTTTTTTCCTTTTTGTTGGGCTTATTGTTTTTATTATGCTGGTGTGTCCTTACTGGTTGATAAAGGCTCAAGAATACAAGTTTGAGATCAACGGTCCATGGGACGAAGCGAAACTGTGCTTCGATATAACAGACTAGGGTGACAGGTTTTGGTCCGGCAGTAAACAC----TGTCTAATATGAGACCGTCGGTGTCATTATGA---AGTGTGTTTTTCATACAATGGTCCTTAAATTTACAGAGAGTGCACATACCAGTTTTTGTGCTGTCCTCTTGCCTGTACGATGAAGGCAAAATGTTTTTTCGCATTAGCAGAGACCTATTGTTTGTGTTCAATTATCATGTGGCGAT
>KE1
TGCCAGTGAATTTAAGAGAATTCAGTGGTTATCTAAAGTTTTGTCTATAGCTATTGACTGCCCATTTTGAAATCATTTTAATTGAACTTGCCGAGATTGCAATGATTGTTTAAACTTAAAGTCATTTTGACACATTGAAGTCAGCCTACAATTTTAGGTGGATGTTCCAGCTTTGGTTGATCTACGGCCCAAGGTGCAATCAATTGGCAGGTTTGGCCAGATCTACAACACGAGCTGTACCCATGTTGACAGTTCGGACCCACAGCTTTTCTCAAATAATCTATACAATACATTCGAAAACCCAAGCAGGAAGCCAACTTAGGCATTTTTTTGATGTTGTACTTGAGCGTTGTCTTTGATGAATTTTGGTTTCTATCAGAGTATATTTTATCAACTTTGGTACAACCTGATTTTGAAAATAGGATTAGGAACACTCAGTTTGGTCCAACAATGGATTCTCCTCGAAAGGTGGATGAAGGAAATGCAGTTCACAGAAAATGGAAGAAGATAGCATATGGAGGGATGCAACCTGGGTATGATGATAATTATACGGATGAATCCTTTTTGGAAGACATGGTGATGAATGCCAATGTTGTAAGGAGAGATACTCTCACTGTGATGCGGGATTCTGTTGCAGTGGCCCAGTACATCTGTATTGTAGCTGTAGTTGCATCTGTATGGACATACTCTTTGAAAGCTAAACTGGATGAACATCTTCTTCTTATGATGGATGCAGTTCTGCTGGCACTGGGCTTCTCGGTATTGTTGTTGACTGCAAGCAGGATCTCAGTATCACTTCTATGTCAATATGCTCTTAATGTTACTTTTTTCGTTAGTGGCCTTTATGTCTTAGCTCCTCTATACCAGACACTCACTATGTCTATCAGTTCAGATTCTATATGGGCACTCACTGTATTTCTTCTGATAATTCATGTTTTCTTGCATGATTATGTTGGCTCTACCATCAAATCTCCGACGTCCTTGGGTTTGAATACACATCTGC---TTCAAAATCACTCTACATTGTCCAGTAATATTTCCCTCAATGCTTCAATCGTCTCATCAGTACTGATTGCATCTCGCTTACCATCCAGGCTTCTTGTTTTTGCAGTAATGCTCTTCTCTTTGGAGCTTTTCCTTTTCTCTCCGCTGATTGCTCTCAGCATAAAGCAATACTCTGTCAAACTGTATCTGTGCTTTTCTTTTTTGTTGGTTCTTATAACTTTGGGCCTCATTTTTCCTTTGCATCGGTTAGTTTTTGTTCTTTTTGTTGGCTTGCTTTTGTTTATTGTGATCGCTTGTCCCTATTGGTTGATAAAAGCCCAAGAATACAAATTTGAGATCAAGGGTCCATGGGATGAGGCAAAACTATGCTTTGATATAACAGAATAGGCTGGCACGATTTGTTATAGTAGAGACTGTTGACTACATTCTACTAGGTTACGGGGATTGTTGTAATGGACTCATGTTTGCAGATATACATGCTTCCAACGACTAAAAGAGGATATACATGTTTGATAATGGTTTTTGAAATACACATTATAATATTAAGCTTTGTTTTCAGACATAAGCTAAATTTGTAATCTACTA-----------------
>LF2
-------------------------------------------------------------------------------------------------------------------------TTTCCTCTGCACTTTTCTTCTGGTATGATCACTGGCTATACATACTATTACTCCTTTTGTTTCTG------ATTTACCTTAATTGTGTAGTTTTTTTGGGCTTCACATATCACACTGATTTTCAGTGTGTACCCCAATAAGCAGGTATGGTTTTATGTTTGGAAGAGAATCTGCAAGGAAAGAACTTGGAAGCAAAATTGAGGAGCTCAGAAGCAATACAACTGATCAGCATAGTGAATGATGTAAAG-------TAATTACGATTTTTTTATTGTTGAGACAATCTGATGTTGAATTTGTAACTAGAATTACACTTTTTGTTGCACCAATGGATTCTCTTGGAAAAGTGGATCAAGGTGACCTAGCTCCGAAAAAATGGAGGAAAATAGCTTATGGAGGAATGCAAGCTGGTTATGAGGATAACTATACTGATGAATCATTTTTGGAAGACATGGTAATGAATGCCAATGTAGTAAGAAGAGACACTGCCACTGTAATGCGGGATTCTATTGCAGTGGCTCAATACATCTGTATTGTAGCTTTGGTTGTATCTGTATGGACATACTCTTTGAAAGCCGAGCTAGATGAACGCCTACTCCTGATGATGGATGCTGTTTTGATGGGATTGGGCTTCTTGGTACTGTTATTGACTGCGAGCAGAATTTCTTTATCACTTCTATATCACTATGCTCTTAATGTTGCCTTTTTTGTTGGTGGACTGTATGTCTTAGCCCCCATATACCAGACACTAACAAGGTCCATCAGCTCAGATTCTATCTGGGCACTCACCGTGTTTCTTCTTGTTATCCACCTCTTCTTGCATGACTACTTTGGATCTACAATTAAATTTCCAGCATCTTCAGATCTAAACCGAAACCTTCCAGTTGAAAATCACAGTACATTGATCAATAATGTTTCCCTGAATGCTTCAATTGTAGCATCAGTGTTGATTGCTTCTCGCTTACCATCCCGTCTTCTTGTGTTTGCTTTAATGCTTTTCTCATTAGAACTTTTCCTCTTCTCTCCGCTGATTTCCCACTGTTTAAAGCGATACTCTTTCAAATTGTATGTGTGTTTTTCTTTCATGTTGCTTGTGGTATCTCTAGGCCTTATCTTCCCTTTGCATCGTTTCGTCTTTTTCCTTTATGCTGTGCTGCTGGTTTTTATAATGATAGTGTGTCCCTACTGGCTGATAAAAGCCCAACAATACAAGTTTGAGATCAAAGGTCCGTGGGATGAGGCAAAACTATGCTTTGATATAACAGATTAGGATTGTAAGACTTGGTGTAGCAGTAAAAATTGTCAGTTTTGAAGGAGGTAAGTTTCATTTAGAAA--------------ATATGTGAAGGTCCCAGCATCTACTGTGTTATTAATGCAGGGTCCTGACTTTGTAAGCTTCACTGCTAAGCAGTGTTTATGCCAGTTTATTCAAAAACATGATTAAGTTAAAACCTTTAATTGT------------
>MC0
CACATTTGAATCGTTATGTGAATTTTAACAATTTGAATTTTTATAGGCAGAAACGGTGTCCTCTCAAACAATATAATGGATAAAAGATTTACAATGATGCAAACGTTACTTGTTTCTAGCATTTCCTCTGCACTCTGCTTCTGGTATGGTCACTGGCTATACATATAATCACCCTTTTTGTTTCTGAATTTTACCTTCGTTAAGTGTATAGTTTTTTTAGGCTTCACATATCACCCAGATTTACAATGTGTAACCCAATAAGCAGGTATGGTTTTATGTTTGGAAGAGAATCTGCAAGGAAAGAACTTGGAAGCAAAATTGAGGAGCTCAGAAGCAATGCTACTGATCAGCATAGTTAATGATTTAAAG-------TAATTCCATTTTTTTGATTGTTGAGACTATCTGGTGGTGAATTTGTAACTAGAATAACACTTTTTGTTGCACCAATGGATTCTCTTGGAAAAGTGGACCAATCTGACATAGCTCAGAGAAAATGGAGGAAAATAGCTTATGGAGGAATGCAACCTGGTTATGATGATAACTATACGGATGCATCATTTTTGGAAGATATGGTAATGAATGCCAATGTAGTAAGAAGAGACAGTGTCACTGTAATGCGGGATTCTATTGCAGTGGCCCAATACATCTGTATTGTAGCTTTGGTTGTATCTGTATGGACATACTCTTTGAAAGCTGAGCTAGATGAATACCTGCTCCTGATGATGGATGCTGTTTTGATGGGTTTGGGCTTCTTGGTACTGTTATTGACTGCAAGCAGAATTTCTTTATCACTTCTATGCCGCTATGCTCTTAATGTTGCCTTTTTTGTTGGTGGACTTTATGTCTTAGCCCCTATATACCAGACACTAACAAGGTCCATCAGTTCAGATTCTATCTGGGCTCTCACTGTGTTTCTTCTCATTATCCACCTCTTCTTGCATGACTACTTTGGATCTACAATTAAATTTCCAGCATCTTCAGATTTAAACCGAAACCTGCCAGTTGAAAATCACAGTACATTGATCAATAATGTTTCCCTGAATGCTTCAATTGTAGCATCAGTGTTGATTGCTTCTCGCTTACCATCCTGTCTTCTTGTGTTCGCGTTAATGCTTTTTTCATTAGAACTTTTCCTCTTCTCTCCGCTGGTTACCCATTGCATAAAGCGATACTCTTTCAAATTGTATATGTGTTTTTCTTTCATGTTGATTGCGGTATCTCTGGGGCTTATCTTCCCCTTGCATCGTTTAGTATTTTTCCTTTATGCTGTGCTGCTGGTTTTTATAATGATAGTGTGTCCCTATTGGCTGATAAAGGCCCAGCAATACAAGTTTGAGATCAAGGGTCCGTGGGATGAGGCAAAACTATGCTTTGATATAACAGATTAGGTTTGTAAGACTTGGTATAGGAGTAAAGATTGACCGTTTTGAATGAGGTAAATTTCATTGAGATAAAATAATATTTTCCATATGTAAGGGTCCCTGCGTCTAC--TGTTATTAATGCAGGGTCCCGACTTTGTAAGCTTCCCTGCTAAGCAATGTTTACGCCAAATTATTCAAAAACATGATTAAGTTAAAACCTTCAATTGTATTTTAGGGTTA
>MT0
CATTTGTCAGGATTTTTTGTTTCAGTAACAATTTGAATTTTCGGAGGCAGAAACGGTGTCCTCTCAAACAATATAATGGCTAAAAGATATACGATGATGCAGACATTACTTGTTTCTAGCATTTCTTCTGCACTTTTCTTCTGGTATGATTACTTGCCATACATATTATTACCTTTTTTGTTTCTGAATTTCACTTTCTTTACTTGCGTAG------------TAACACATTTCCCTGATTGTCAATGTGTACCCCAAAAAGCAGGTATGGGTTTATGTTTGGAAGAGAATCTGCAAGGAAAGACCTTGAAAGCAAAATCGAGGAGCTCAGAAGCAATACTGCTGATCAGCATAGTTGATGATTTAAAG-------TATTTGCATTTTTTTTATTGTTGAAACAATCTGACGTTGAATTTGTAACTAGAATAACACTTATTGCTGCACCAATGGATTCTCTTGGAAAAGTGGACCAAGGTGACATAGCTCTGAGAAAATGGAGGAAAATAGCTTATGGAGGAATGCAACCTGGTTATGATGATAACTATACCGATGAATCATTTTTGGAAGACATGGTAATGAATGCCAATGTAGTAAGAAGAGACATTCTAACCGTAATGCAGGGTTCTATTGCAGTGGCCCAATACATCTGTATTGTAGCTTTGGTTGTATCTGTGTGGACATACTCTTTGAAAGCTCAGCTTGATGAACACCTACTCTTGACGATGGATGCTGGTTTGATGGGATTGGGTTTCTTGGTGCTGTTACTGACTGCAACCAGAATTTCTTTATCACTTCTATATAACTATGCTCTTAATGTTGCCTTTTTTGTTGGTGGACTTTATGTCTTAGCCCCTATATACCAGACACTAACAAGGTCCATCAGTTCAGACTCTATCTGGGCACTCACTGTGTTTCTTCTCATTATCCACCTCTTCTTGCATGGCCACTTTGGATCTACAATTAAATTTCCAGCATCTTCAGATTTAAACCGAAACCTGCCAGTTGAAAATCACAGTACATTGATCAATAATGTTTCCCTGAATGCTTCAATTGTAGCATCAGTATTGATTGCGTCTCGCTTACCATCATGTCTTCTTGTGTTTGCTTTAATGCTTTTCTCATTAGAACTTTTTCTCTTCTCTCCGCTTGTTGCCCACTGCATAAAGCGGTATTCTTTGAAATTGTATCTGTGTTTTTCATTCATGTTGGTGGTGGTATCTCTAGGGCTCATCTTCCCTTTGCATCGTTTAGTCTTTTTCCTTTATACTGTGCTGCTGGTTTTTATAATGGTAGTGTGTCCATATTGGCTGATAAAGGCCCAACAATACAAGTTTGAGATCAAGGGTCCATGGGATGAGGCAAAACTATGCTTTGATATAACAGATTAGGGTTGTAAGACTTGGTGTAGCAGTAAAGATTGATCATTTTTAATGACGTAAATGTCATTTTCATAAAGTAATATTTTTCATATACAAGGGTCCCTGCATCTACTGTGTTATTAATGCAGGGTCCTGACATTGTAAGCATTACTCCTATACAATGTTTACACCAGATTATTCAAAAGCATGGTTG----AAAACCATTCAATTGCTCTTAGGGTTA
>NN48
CATTTGTCGAAATTTTTTGTTTCAGTAACAATTTGAATTTTCAGAGGTGGAAACAGTGTCCTCTCAAACAATAGAATGGCTAAAAGATTTACAATGATGCAGACATTACTTGTTTCTAGCGTTTCCTCTGGACTTTTCTTCTGGTATGATTACCGGCTTTACATATTATTACCCTTTTTGTTTCTGAATTTTATTTTCTTTACTTGTATAGTTTTTCTAGGCTTAACAGATTTCCCTGATTTTCAATGTGTACCCT-CAAAGCAGGTATGGGTTTATGTTTGGAAGAGAATCTGCAAGGAAAGAACTTGAAAGCAAAATCGAGGAGCTCAGAAGCAATACTACTGATCAGCGTAGTTGATGATTTAAACTTCGAAGTATTTCCGATTTTTTGATTGTTAAAACAATCTGACGGCGAATTTGTAACTAAAATAACACTTTTTGCTACACCAATGGATTCTCTTCTAAAAGTGGACCAAGGTGACATAGCTCTAAGAAAATGGAGGAAAATAGCTTATGGAGGAATGCAACCTGGTTATGATGATAACTACACCGATGAATCATTTTTGGAAGACATGGTAATGAATGCCAATGTAGTAAGAAGAGACACTCTCACTGTAATGCGGGATTCTATTGCAGTGGCCCAATATATCTGTATTGTAGCTTTGGTTGTATCAGTATGGGCATACTCTTTGAAAGCTGAGCTGGATGAACACATTCTCCTCATGATGGATGCTGTTTTGATGGGACTGGGCTTCTTGGTACTGCTACTTACTGCAAGCAGAATTTCTTTGTCACTTCTGTATCACTATGCTCTTAATGTTGCTTTTTTTGTTGGTGGACTTTATGTCTTAGCCCCTATATACCAGACACTAACAAGGTCTATCAGTTCAGATTCTATCTGGGCACTTACTGTGTTTCTCCTCATTATCCACCTCTTCTTTCATGACTACGTTGGATCAACAATTAAATTTCCAGCATCTTCAGATTTAAACCGGAACCTGCCAGTTGAAAATCACAGCACATTGATCAATAATGTTTCCTTGAATGCTTCAATTGTAGCATCAGTGTTGATTGCTTCTCGCTTACCATCATGTGCTCTTGTGTTTGCTTTAATGCTTTTCTCATTGGAACTTTTTCTCTTCTCTCCACTGGTTGCCCACTGCATAAAGAGGTATTCTTTCAAATTGTATGTGTGTTTTTCATCAATGTTGGTGGTGATATCTCTAGGGCTCATCTTCCCTTTGCATCGTTTAGTCTTCTTCCTTTATACTGCGCTTCTGTTTTTTATAACGGTAGTGTGTCCATATTGGCTGATAAAGGCCCAACAATACAAGTTTGAGATCAAGGGTCCATGGGATGAGGCAAAACTATGCTTTGATATAACAGATTAGGGTTGTAAGGCTTGGTATAGCAGTAAAGATTGACCATTTTTAATGAGGTAAATGTCATTTCGATAAAGTAATATGTTTCATATACAAGGGTCCCTGCATCCACTCTGTTGT---------------ACTTTGTAAGCATTACTCCTATGCAATGTTTACGCCAGCTTATTGAAAAACATGATTGAGCTAAAACCATTCAATTGTTTTTGGAGTTA
>PA42
CATTTGTGGGGATCTTTTGTTTCAGTAACAATTTGAATTTTCATAGGCAGAAACGGTGTCCTCTCAAACAATATAATGGATAAAAGATTTACAATAATGCAGGCGTTACTTGTTTCTAGTGTTTCCTCTACACTTTTCTTCTGGTATGTTCACTCACTATACATATTATTACCCTTTTTGTTTCTGAATTTTATGTGCTTTACTTGTATAGTTTTGTTAGGCTTCACATATTACCCTGATTTTCAATCTGTACCCCAATATGCAGGTATGGTTTTATGTTTGGAAGAGAATCTGCAAGGAAAGAACTTGGAAGTAAAATCGAGGAGCTCAGAAGCAATACTACTGATCAGCATAGTTAATGATTTAAAG-------TAATTCCGATATTTTGATTGAGAG---AATCTAGTGGTGAATTTGTAACTAGAATAACACTTTTTGTTGCACCAATGGATTCTCTTGGAAAAGAGGACCAAGGTGACATAGCTAGGAGAAAATGGACGAAAATAGCTTATGGAGGAATGCAACCTGGTTATGATGATAATTATACTGATGAATCATTTCTGGAAGACATGGTCATGAATGCCAATGTAGTAAGAAGAGACACTATCACTGTAATGCAGGATTCTATTGCAGTGGCACAATACATCTGTATTGTAGCTCTGGTTGTCTCTGTATGGACATACTCTTTGAAAGCTGAGCTAGATGAACACTTACTCCTGATGATGGATGCTGTTTTGATGGGATTGGGCTTCTTGGTACTGTTATTGACGGCAAGCAGAATTTCTCTATCACTTCTATATCACTATGCTCTTAATGTTGCCTTTTTTGTTGGTGGACTTTATGTCTTAGCCCCTATATATCAGACATTAACAAGGTCCATCAGTTCAGATTCTATCTGGGCACTCACTGTGTTTCTTCTCATTATTCACCTCTTCTTGCATGACTACTTTGGATCTACTATAAAATTCCCAGCATCTTCAGACCTAAACCAAAACCTGCCTGTTGAAAATCACAGTACATTGATCAATAATGTTTCCTTGAATGCTTCAATTGTAGCATCAGTGTTGATTGCTTCTCGCTTACCATCTTGTCTTCTCGTGTTTGCTTTAATGCTTTTCTCATTAGAACTTTTCCTCTTCTCTCCGCTGGTTACCCATTGCATAAAGCGATACTCTTTCAAGTTGTATCTGTGTTTTTCTTTCATGTTGCTTGTGGTATCTCTAGGCCTTATCTTCCCTTTGCATCGTTTAGTCGTTTTCCTTTATGCTGTGCTGCTGGTTTTTATAATAATAGTGTGTCCCTATTGGCTGATAAAGGCCCAACAATACAAGTTTGAGATCAAGGGTCCATGGGATGAGGCAAAACTCTGCTTCGATATAACAGATTAGGGTTGTAAGACTTCGTGTATCAATAAAGATTGACCGTTTTGAATGAGGT--------------------------------GAGTAAGGGTCCTTGCATCTAGTGTGTTATTAATGCAGGGTG------------------------AGCAATGTTTACGCCAAATCATTCAAAAACATGGTT------------TTCAATTGCTTTTTGGGTTA
>PB33
TGCCAGTGAATTTAAGAGAATTCAGCGGTTATCTAGGCTTTTGTTTGTAGCAATTGACTGCCAATTTTGAACTCATTTCAGTTGACCTTACTGAATTTGCAATGATTGTTCAAACTTAATGTCATTTTGACTCATTGAATCCAGCCTGCTGTCTTAGGTAGATGTGCTAGCTTTGAATGATCTACGGCCCAACATTGAGCCAATTGACAAGTTTAGCCAAATGTACAAGACAAGCGGGACCCATGTTGACAGTTTGGATCTACAGCTTCCCTTACATTATTTATACAATATACTCGAAAACACGAGCAGGAACCCAACTTAAGGTATTTGTTGACATTGTACTTGAGATTTTTCTTGTATAAAATATTTTCTCATTCAGAGTGTATTTCGTGAACTTTGTTACAACCTGATTTTGAAGATTGGACTAGGAACAC-----TCGGTTGAACAATGGGTTCTCCTCAAAAGGTGGATGAAGGAACAGGAGTTCACAGAAAATGGAAGAAGATAGCATATGGAGGTATGCAACCTGGGTACGATGATAATTATACTGATGAATCCTTTTTGGAAGATATGGTAATGAATGCCAATGTTGTAAGGAGAGATACCCTGACTGTGATGCGGGATTCTGTTGCTGTGGCCCAGTACATCTGTATTGTAGCTGTAGTTGCATCTGTATGGACCTACTCTTTGAAAGCCCAACTGGATGAAAATCTGCTTCTTATGATGGATGCAGTTCTGCTGGCACTGGGCTTCTCGGTATTGTTATTGACAGCAGGAAGGATCTCAGTATCACTTCTATGTCAGTATGCTCTCAAAGTTGCTTTTTTTGTTAGTGGTCTTTATGTCTTAGCCCCTATATACCAGACACTCACTATGTCCATTAGTTCAGATACTATCTGGGCACTCACTGTATTTCTTCTGATAATTCACCTTTTCTTGCATGATTATGTTGGCTCTACCATTAAATCTCCAACAACCTTGGATTTGAACCCACACCATC---TTCAAAATTGCTCTACATTGCCCAATAATATTTCCCTGAATGCCTCAATTGTTTCATCAGTACTGATTGCCTCTCGCTTACCATCCAGGCTCCTTGTATTTGCAGTAATGCTTTTCTCTTTGGAGCTTTTCCTGTTCTCTCCACTGATCACCCTTAGCATAAAGCAATACTCTGTCAAACTGTATTTGTGCTTTTCTGGTTTGTTGGTTCTTATAACTTTGGGCCTGATTTTTCCCTTGCATCGGCTAGTATTTGTTCTTTTTGTGGGCCTGATTTTGTTTATTGTGATCGCTTGCCCCTATTGGTTGATAAAAGCTCAAGAATACAAATTTGAAATCAAGGGTCCATGGGATGAAGCAAAACTGTGCTTTGATATAACAGAATAGGCTGGCAGGATTTGTCAAAGTAGAGACTTTTGACTACATTCTACCATGTTATGGAGATTGTTGTAAAGGATTTGTTTGGATTTATATACGCCTCCACGCCTACTAGAAGAGGATATGTAATAGGTAAACATTTCTATCAAAAACATTTGTCAATCATTCAAAAAAATCATAAATATATGCCATATTTGTGAAAACTTTGCATAAGTAATGTTTGT
>PF1
CATTTGTCAGAATTTTTTGTTTCAGTAACAATTTGAATTTTCAGAGGTAGAAACGGTGTCCTCTCAAACAATATAATGGATAAAAGATTTACAATGATGCAGACATTACTTGTTTCTAGCGTTTCCTCAGCACTTTTCTTCTGGTATGATTACTGGCTATACATATTATTACCCTTTTTGTTTCCAAATTTTACTTTCTCTACTTGTGTAATTTTTCTAGGCTTAACACATTTCCCTGATTTTCAATGTGTA-CCTAAAAAGCAGGTATGGGTTTATGTTTGGAAGAGAATCCGCAAGGAAAGAACTTGGAAACAAAATCGAGGAGCTCAGAAGCAATATTACTGATCAGCATAGTTGATGATTTATAG-------CATTTCTGATGTTTTGATTGTTGAAACAATCTGATGGTGAATTTATAACTTTAGTAACACTTTTTGCTGCACCAATGGATTCTCTTGGAAAAGTGGACCAAGGTGACATATCTCTGAGAAAATGGAGGAAAATAGCTTATGGAGGAATGCAACCTGGTTATGATGATAACTATACTGATGAATCATTTTTGGAAGACATGGTAATGAATGCCAATGTAGTAAGAAGAGACACTCTCACTGTAATGCGTGATTCTATTGCAGTGGCCCAATACATCTGTATTGTAGCTTTGGTTGTATCTGTGTGGACATACTCTTTGAAAGCTGAGCTGGATGAACACCTACTCCTGATGATGGATGCTGTTTTGATGGGATTGGGCTTCTTGGTACTGTTACTGACTGCAAGCAGAATTTCTTTATCACTTCTATATCACTATACTCTTAATGTTGCCTTTTTTGTTGGTGGACTTTATGTCTTAGCCCCTATATACCAGACTCTAACAAGGTCCATCAGTTCAGATTCTATCTGGGCACTCACCGTGTTTCTTCTCATCATCCACCTCTTCTTGCATGACTACTATGGATCTACAATTAAATTTCCAGCATCTTCAGATTTAAACCGAAACCTGCCAGTTGAAAATCACAGTACATTGGTCAATAATGTTTCCTTGAATGCTTCAATTGTAGCATCAGTGTTGATTGCTTCTCGCTTACCATCATGTCTTCTTGTGTTTGCTTTAATGCTTTTCTCATTAGAACTCTTTCTCTTCTCTCCGCTGGTTGCCCACTGCATAAAGCGGTATTCTTTCAAATTGTATCTATGCTTTTCATTCATGTTGGTGGTGGTATCTCTAGGGCTTATATACCCTCTGCATCGGTTAGTCTTTTTTCTGTATACTGTGCTGCTGGTTTTTATAATGGTAGTGTGTCCATATTGGCTGATAAAGGCCCAACAATACAAGTTTGAGATCAAGGGTCCATGGGATGAGGCAAAACTGTGCTTTGATATAACAGATTAGTGTTGTAAGACTTGTTGTAGCAATAAAGATTGACCATTTTTAATGAGGTAAATGCCATTTCAATTAAGTAATATTTTTCATATATAAAGGCCCCTGCATCTACCGTGTTATTAATGCAGGGTCCTGACTTTGTAAGCATTACTCCTATGCAATGTTTATGCCAGATTACTGAAAAGCACGATTGAGTTAAAACCATTCAATTGTCTATAGGATTA
>PFM1
CATTTGTGAGGATCTTTTGTTTCAGCAATAATTTGAATTTTCGTAGGCAGAAACACTGTCCTCTCAAACAATATAATGGATAAAAGATTTACAATAATGCAGACGTTACTTGTTTCTGGTGTTTCCTCTACACTTTTCTTCTGGTATGTTCACTTGCTATACACATTATTATCCTTTTTGTTTCTGAAATTTACGTTCTTTTCTTGTATAGTTTTTTTAGGCTTCATAAATTTCCCTGATTTTCAAATTGTACCCCAATAAGCAGGTATGGTTTTATGTTTGGAAGAGAATCTGCAAGGAAAGAACTTGGAAGCAAAATTGAGGAGCTCAGAAGCAATACTACTGATCAGCATAGCGAATGATTTAAAG-------TAATTCCGATATTTTGATTGTGAGA-CAATCTGTTGGTGAATTTGTAACTAGAATAACACTTTTTGTTGCACCAATGGATTCTCTTGGAAAAGTGGACCAAGTTGACATAGCTAGGAGAAAATGGAGGAAAATAGCTTATGGAGGAATGCAACCTGGTTATGATGATAATTATACTGATGAATCATTTCTCGAAGACATGGTCATGAATGCCAATGTAGTAAGAAGAGACACTATCACTGTAATGCAGGATTCTATTGCAGTGGCCCAATACATCTGTATTGTAGCTTTGGTTGTTTCTGTATGGACATATTCTTTGAAAGCTGAGCTAGATGAACACCTACTCCTAATGATGGATGCTGTTTTGATGGGATTGGGCTTCCTGGTACTGTTATTGACGGCAAGCAGAATTTCTCTATCACTTCTATGTCACTATGCTCTTAATGTCGCCTTCTTTGTTGGTGGACTTTATGTCTTAGCCCCTATCTACCAGACATTAACAAGGTCCATCAGTTCTGATTCTATCTGGGCACTCACTGTGTTTCTTCTCATTATTCACCTCTTCTTGCATGACTACTTTGGATCTACTATTAAATTCCCAGCATCGTCAGACTTAAACCAAAACCTGCCTGTTGAAAATCACAGTACATTGATCAATAATGTTTCCTTGAATGCTTCAATTGTAGCATCGGTGTTGATTGCGTCTCGCTTACCATCCTGTCTTCTCGTGTTTGCTTTAATGCTTTTCTCATTAGAACTTTTCCTCCTCTCTCCACTGGTTACCCACTGCATAAAGCGATACTCTTTCAAGTTGTATCTGTGTTTATCTTTCTTGTTGCTAGTGATATCTATAGGCCTTATCTTCCCTTTGCATCGTTTAGTTGTTTTCCTTTATGTTGTGCTGCTGGTTTTTATAATGATAGTGTGTCCCTATTGGTTGATAAAGGCCCAACAATACAAGTTTGAGATCAAGGGTCCATGGGATGAGGCAAAACTATGTTTCGATATAACAGATTAGGGTTGTAAGACTTAGTGTAGCGGTAAAGGTTGACCATTTTGAATGAGGT-----------------AGAAATATTTTCCATATACAAAGGTCCTTGCATCTACCGTGTTATTAATTCAAGGTT------------------------CAAGACTTTGAGAAGCT--------------------------------TCACTGCATGTAAGGGTTC
>PG28
TGCCAGTGAATTTAAGAGAATACAATGGTTATCTAGGCTTTTGTTTGTAGCAATTGACTGCCAATTTTGAACTCTTTTTGATTGGCCTTACCGAGTTTGCAATGATTGTTTAAACTTATTGTCATTTTGACACATTGAAGTCAACCAACTATTTTAGGTGGATGTTCTAGCTTTGAATGATCTACAGCCCAAGATTGAGCCAATTGACAGGTTTGGCCAAATGTACAACATTAGCTGGATCCATGTTGACAGTTCAAACCTACAACTTTCCTCAAATTATCTATACAATGCATTTGAAAACCCAAGCAGGAGGCCAACTTAAGGCATTTGTTGACGTTGTAATTGAGAGTTGTCTGTGATGAATTTT--TCTCATTCAGAGTGTATTTTATCAACTTTAGTACAACTGGATTCTAAAAATCGCATTAGGAACAC-----TTGGTCCAACAATGGATTCTCCTCGAAAGGTGGATGAAGGAACAAGAGTTCACAGAAAATGGAAGAAGATAGCATATGGCGGGATGCAACCTGGGTACGATGATAATTATACTGATGAATCCTTTTTGGAAGACATGGTAATGAATGCCAATGTTGTAAGGAGAGATACCTTGACTATGATGTGGGATTTTGTTGTTGTGGCCCAATACATCTATATTGTAGTTGTAGTTGCATCTGTATGGACTTACTCTTTGAAAGCCAAACTGGATGAAAATCTTATTCTTATGATGGATACAGTTCTGTTGGCACTAGGATTCTCGGTATTGTTGTTGACTACAGGCAGGATCTCAGTATCACTTCTGTGTCAATATGCTCTTAAAGTTACCTTTTTTGTTAGTGGCCTTTATGTCTTAGCCCCTATATACCAGACACTCACTAGGTCCATCAGTTCAGATTCTATCTGGGCACTCACTGTATTTCTTCTAATAATTCACCTTTTCTTGCATGATTATATTGGCTCTACCATCAAATCTCTGACATCCTCAGATTTGAACCCACACCTGC---TTCAAAATCGCTCTACATTGTCCAGTAATATTTCCCTGAATGCTTCAATTGTATCATTAGTATTGATTGCCTCTTGCTTACCATCCAAGCTTCTTGTATTTGCAGTAATGCTTTTCTCTTTGGAGTTTTTCCTTTTCTCTCCGCTGACCACCCTTAGCATAAAAACATACTCTGTCAAACTGTATCTGTGCTTTTCTGTTTTGTTGGTTCTTATAACTTTGGGCATAATTTTCCCCTTGCATCGGCTAGTATTTGTTCTTTTTGTGGGACTACTTTTGTTTATTGTGATTGCTTGTCCATATTGGTTGATAAAAGCTCAAGAATACAAATTTGAAATCAAGGGTCCATGGGATGAGGCGAAACTATGTTTTGATATAACAAAATAGGATGGCAGGATTTGATATAGTAGAGATTATTGACTACATTCTACTAGGTTATGGGGATTTTTGTAATGGATTCACATTTGGATAAATACATGCCTACACCTACTAGAAGAGGATATACCTGTTTGATAATGGTTTTTGGAATACACATTACAATATTAAGCTTTGTTT-CAATCATAAGCCAAAGTTGTAATCTATCAAAA--------------
>PH2
CATTTGTCAGAATTTTTTGTTTCAGTAACAATTTGAATTTTCAGAGGTAGAAACGGTGTCCTCTCAAACAATATAATGGATAAAAGATTTACAATGATGCAGACATTACTTGTTTCTAGCGTTTCCTCAGCACTTTTCTTCTGGTATGATTACTGGCTATACATATTATTACCCTTTTTGTTTCCAAATTTTACTTTCTCTACTTGTGTAATTTTTCTAGGCTTAACACATTTCCCTGATTTTCAATGTGTA-CCTAAAAAGCAGGTATGGGTTTATGTTTGGAAGAGAATCCGCAAGGAAAGAACTTGGAAACAAAATCGAGGAGCTCAGAAGCAATACTACTGATCAGCATAGTTGATGATTTATAG-------CATTTCTGATGTTTTGATTGTTGAAACAATCTGATGGTGAATTTATAACTTTAGTAACACTTTTTGCTGCACCAATGGATTCTCTTGGAAAAGTGGACCAAGGTGACATATCTCTGAGAAAATGGAGGAAAATAGCTTATGGAGGAATGCAACCTGGTTATGATGATAACTATACTGATGAATCATTTTTGGAAGACATGGTAATGAATGCCAATGTAGTAAGAAGAGACACTCTCACTGTAATGCGTGATTCTATTGCAGTGGCCCAATACATCTGTATTGTAGCTTTGGTTGTATCTGTGTGGACATACTCTTTGAAAGCTGAGCTGGATGAACACCTACTCCTGATGATGGATGCTGTTTTGATGGGATTGGGCTTCTTGGTACTGTTACTGACTGCAAGCAGAATTTCTTTATCACTTCTATATCACTATACTCTTAATGTTGCCTTTTTTGTTGGTGGACTTTATGTCTTAGCCCCTATATACCAGACTCTAACAAGGTCCATCAGTTCAGATTCTATCTGGGCACTCACCGTGTTTCTTCTCATCATCCACCTCTTCTTGCATGACTACTATGGATCTACAATTAAATTTCCAGCATCTTCAGATTTAAACCGAAACCTGCCAGTTGAAAATCACAGTACATTGGTCAATAATGTTTCCTTGAATGCTTCAATTGTAGCATCAGTGTTGATTGCTTCTCGCTTACCATCATGTCTTCTTGTGTTTGCTTTAATGCTTTTCTCATTAGAACTCTTTCTCTTCTCTCCGCTGGTTGCCCACTGCATAAAGCGGTATTCTTTCAAATTGTATCTATGCTTTTCATTCATGTTGGTGGTGGTATCTCTAGGGCTTATATACCCTCTGCATCGGTTAGTCTTTTTTCTGTATACTGTGCTGCTGGTTTTTATAATGGTAGTGTGTCCATATTGGCTGATAAAGGCCCAACAATACAAGTTTGAGATCAAGGGTCCATGGGATGAGGCAAAACTGTGCTTTGATATAACAGATTAGTGTTGTAAGACTTGTTGTAGCAATAAAGATTGACCATTTTTAATGAGGTAAATGCCATTTCAATTAAGTAATATTTTTCATATATAAAGGCCCCTGCATCTACCGTGTTATTAATGCAGGGTCCTGACTTTGTAAGCATTACTCCTATGCAATGTTTATGCCAGATTACTGAAAAGCACGATTGAGTTAAAACCATTCAATTGTCTATAGGATTA
>PM29
TGCCAGTGAATTTAAGACAATTCAGTGATTATCAGAAATTTAGTTTGTAGCAATTGACTGCCCAGTTTGAACTCATTTTGATTAACCTTGCCGAGTTTGCAATGATTGTTTAAACTTAAAGTCGTTTTGGCTCATTGAAGTCAGCCTACATTTTTAGGTGGATGTTCCAGCTTGGGATGATCTACAGCCCAGGGTTGAACCAATTGTCGGGTTTTGCCAAATCTATAGCACGAATTGGACCCTATTTGACAGTTCGGATCTACAACTTTTCTCAAATTATGTATACAATCCATTTAAAAACCCAAGCACGAAGCCGACTTAAGGCACTTGTTGATTTTGTACTTGAGCTTTGTCTTTGAGGAATTTTGATCTCATTCAGGGTGAATTTTATCAACTTAGGTACAACCTGATTTTGAAAATTGGATTGGGAAAACTCAGTTTGGTCCAACAATGGATTCTCTTCGAAAGGTTGATGAAGGAACAGGAGTTCACAGAAAATGGAAGAAGATAGCATATGGAGGGATGCAACCTGGGTACGCTGATAATTATACTGATGAATCCTTTTTGGAAGAGATGGTAATGAATGCCAATGTTGTAAGGAGAGATATTATCACTGTGATGCGAGATTCTGTTGCAGTGGTCCAGTACATCTGCATTGTAGCTGTTGTTGCATCTGTATGGACTTACTCTTTGAAAGCCAAACTGGATGAACGTCTTCTTCTCATGATGGATGCAGTTCTGCTGGGACTGGGCTTCTCGGTATTGTTGTTGACCGTAGGCAGGATTTCTGTATCACTTCTATGCCACTATGCTCTCAATGTTACTTTTTTTGTTAGTGGCCTTTATGTGTTAGCCCCTATATACCAGACACTCACTAGGTCCATCAGTTCAGATTCTATCTGGGCACTCACTGTATTTCTTCTAATAATTCACCTTTTCCTGCATGATTATGTTGGTTCTACCATCAAGCCTCCTACGTCCTCAGATTTGAACCTACACCTGC---TTCAAAATCATTCTACATTGTCCAGTAATATTTCCCTGAATGCTTCAATTGTATCATCAGTACTGATTGCCTCTCGCTTACCATCTAGGCTCCTTGTATTTGCAGTAATGCTTTTCTCTCTGGAGCTTTTCCTTTTCTCTCCACTGATTGCCCTAAGCATTAAGCAATACTCTGTCAAACTGTATCTGTGCTTTTCTTTTTTGTTGGTTCTTATAACATTGGGTCTCATTTTCCCCTTGCATCGGCTGGTTTTTGTTCTTTTTGTGGGCCTGCTTTTGTTTATTGTGATTGCTTGTCCGTATTGGTTGATAAAAGCTCAAGAATACAAATTTGAGATCAAGGGTCCATGGGATGAGGCAAAACTATGCTTTGATATAACAGAATAGGCTGTCAGGATCTGTTATAGCAGAGACTATTGAGTACATTCTATTAGATTATGGGGATTGTTGTAATAGTCTCATGTTTGCATATGTACTTGCTGACACCCATTAGAAGAGAATATACCTGTTTGATAATGGTTTTTGCAATACACACTACAATATTAAGCTTCGTTTTCAAACATAGGCTAAATTTGCAATCTATCAAAAC-TTTTGTATGCTT
>PS27
---------------------------------------------------------------------------------------------------------------------------------------------------------------------------------------------------------------TTATCTTGGCCAAATGTACAACATGAGCTGGATCCCTGTTGACAGTTCAAACCTACAACTTTCCTCAAATTATCTATACAATGCATTTGAAAACACAAGCAGGAAGCCAACTTAAGGCATTTGTTGACGTTGTACTTGAGATTTGTTTGTGATGAATTTT--TCTCATTCAAAGTGTATTTTATCAACTTTAGTACAACTGGATTCTGAAAATTGGATTAGGAAAAC-----TTGGTCCAACAATGGATTCTCCTTGAAAGGTGGATGAAGGAATAGGAGTTCACAAAAAATGGAAGAAGATAACATATGGAGGGATGCAACCTGGGTACGATGATAATTATACTGATGAATCCTTTTTGGAAGACATGGTAATGAATGCCAATGTTGTAAGGAGAGATACCTAGACTATGATGTGGGATTCTATTGATGTGGCCCAGTACATCTGTATTGTAGTTGTAGTTGCATCTGTATGGACTTACTCTTTGAAAGCCAAACTGGATGAAAATCTTCTTCCTATGATGGATGCGGTTCTGCTGGCACTAGGATTCTCAGTATTGTTGTTGACTGCAAGCAAGATCTCAGTATCACTTTTGTGTCAATATGCTCTTAAAGTTACCTTTTTTGTTAGTGTCCTTTACGTCTTAGCCCCTATATACCAGACACTCACTAGGTCCATCAGTTCAGATTCTATCTGGGCACTCATTGTATTTCTTCTAATAAATCACCTTTTCTTGCATGATTATGTTGTCTCTTCCATCAAATCTCCGACATCCTCGGATTTGAACCCACACCTGC---TTCAAAATCGATCTACATTGTCCAGTAATATTTCCCTAAATGTTTCAATTGTATCATCAGTATTGATTTCCTCTCGCTTACCATCCAGGCTTCTTGTATTTCCATTAATGCTTTTCTCTTTGGAGATTTTCCTTTTCTCTCCGCTGATCGCCCTTGGCATAAAGCAATACTCTGTCAAACTGTATCTATGCTTTTATGTTTTGTTGGTTCTTATAACTTTGGGCCTAACTTTCCCCTTGCATCGGCTAGTATTTGTTCTTTTTGTGGGCCTTCTTTTGTTTATTGTGATCGCTTGTCCATATTGGTTGATAAAATCTCAAGAATACAAATTTGAAATCAAGGGTCCATGGGATGAGGCAAAAATATGCTTTGATATAACAGAATAGGTTGGCAGGATTTGTTATAGTAGAGATTATTGACTACATTCTACTAGGTTATGGGGATTGTTGTAATGGATTCATGTTTGAATATATACATGCCTACACCTACTAGAAGAG--------------------------------------------------------------------------------------------------------
>PS30
CATTTGTGGGGATCTTTTGTTTCAGTAACAATTTGAATTTTCATAGGCAGAAACGGTCTCCTCTCAAACAATATAATGGATAAAAGATTTACAATAATGCAGACGTTACTTGTTTCTAGTGTTTCCTCTACACTTTTCTTCTGGTATGTTCACTCACTATACATATTATTACCCTTTTTGTTTCTGAATTTTACGTTCTTTACGTGTATAGTTTTTTTAGGCTTCACATATTACCCTGATTTTCAATCTGTACCCTAATATGCAGGTATGGTTTTATGTTTGGAAGAGAATCTGCAAGGAAAGAACTTGGAAGCAAAATCGAGGAGCTCAGAAGCAATACTACTGATCAGCATAGTTAATGATTTAAAG-------TAATTCCGATATTTTGATTGAGAG---AATCTGGTGGTGAATTTGTAACTAGAATAACACTTTTTGTTGCACCAATGGATTCTCTTGGAAAAGAGGACCAAGGTGACATAGCTAGGAGAAAATGGAGGAAAATAGCTTATGGAGGAATGCAACCTGGTTATGATGATAATTATACTGATGAATCATTTCTGGAAGACATGGTCATGAATGCCAATGTAGTAAGAAGAGACACTATCACTGTAATGCAGGATTCTATTGCAGTGGCACAATACATCTGTATTGTAGCTTTGGTTGTCTCTGTATGGACATACTCTTTGAAAGCTGAGCTAGATGAACACCTACTCCTGATGATGGATGCTGTTTTGATGGGATTGGGCTTCTTGGTACTGTTATTGACGGCAAGCAGAATTTCTTTATCACTTCTATATCACTATGCTCTTAATGTTGCCTTTTTTGTTGGTGGACTTTATGTCTTAGCCCCTATATACCAGACATTAACAAGGTCCATCAGTTCAGATTCTATCTGGGCACTCACTGTGTTTCTTCTCATTATTCACCTCTTCTTGCATGACTACTTTGGATCTACTATAAAATTCCCAGCATCTTCAGACCTAAACCAAAACCTGCCTGTTGAAAATCACAGTACATTGATCAATAATGTTTCCTTGAATGCTTCAATTGTAGCATCAGTGTTGATTGCTTCTCGCTTACCATCCTGTCTTCTCGTGTTTGCTTTAATGCTTTTCTCATTAGAACTTTTCCTCTTCTCTCCGCTGGTTACCCACTGCATAAAGCGATATTCTTTCAAGTTGTATCTGTGTTTTTCTTTCATGTTGCTTGTGGTATCTCTAGGCCTTATCTTCCCTTTGCATCGTTTAGTCGTTTTCCTTTATGCTGTGCTGCTGATTTTTATAATAATAGTGTGTCCCTATTGGCTGATAAAGGCCCAACAATACAAGTTTGAGATCAAGGGTCCATGGGACGAGGCAAAACTCTGCTTCGATATAACAGATTAGGGTTGTAAGACTTCGTGTATCAATAAAGATTGACCGTTTTGAATGAGGT--------------------------------GTGTAAGGGTCCTTGCATCTAGTGTGTTATTAATGCAGGGTG------------------------AGCAATGTTTACACCAAATCATTCAAAAACATGGTT------------TTCAATTGCTTTTTGGGTTA
>PSF43
CATTTGTCAAGATTTTTTGTTTCAGTAACAATTTGAATTTTCAAAGGCAGAAACAGAGTCCTCTCAAACAATAGAATGGCTAAAAGATTTACAATGATGCAGACATTACTTGTTTCTAGCGTTTCCTCTGGACTTTTCTTCTGGTATGATTACCGGCTTTACATATTATTATCCTTTTTGTTTCTGAATTTTACTTTCTTTACTTGTATAGTTTTTCTAGGCTTAACACATTTCCCTGATTTTCAATGTGTACCCG-CAAAGCAGGTATGGGTTTATGTTTGGAAGAGAATCTGCAAGGAAAGAACTTGAAAGCAAAATTGAGGAGCTCAGAAGCAATACTACTGATCAGCGTAGTTGATGATTTAAACTTTAAAGTATTTCCGATTTTTTGATTGTTGAAACAATCTGACGGTGAATTTGTAACTAGAATAACACTTTTTGCTGCACCAATGGATTCTCTTGGAAAAGTGGACCAAGGTGATATAGCTCTAAGAAAATGGAGGAAAATAGCTTATGGAGGAATGCAACCTGGTTATGATGATAACTACACCGATGAATCATTTTTGGAAGACATGGTAATGAATGCCAATGTAGTAAGAAGAGACACTCTCACTGTAATGCAGGGTTCTATTGCAGTGGCCCAATACATCTGTATTGTAGCTTTGGTTGTATCTGTATGGACATACTCTTTGAAAGCTGAGCTGGATGAACACCTTCTCCTGATGATGGATGCTGTTTTGATGGGACTGGGCTTCTTGGTACTGCTACTGACTGCAAGCAGAATTTCTTTGTCACTTCTATATCACTATGCTCTTAATGTTGCTTTTTTTGTTGGTGGACTTTATGTCTTAGCCCCTATATACCAGACACTAACAAGGTCCATCAGTTCAGATTCTATCTGGGCACTCACTGTGTTTCTTCTCATTATCCACCTCTTCTTTCATGACTACTTTGGATCGACAATTAAATTTCCAGCATCTTCAGATTTAAACCGGAACCTGCCAGTTGAAAATCACAGCACATTGATCAATAATGTTTCCTTGAATGCTTCAATTGTAGCATCAGTGTTGATTGCTTCTCGCTTACCATCATGTGCTCTTGTGTTTGCTTTAATGCTTTTCTCATTAGAACTTTTTCTCTTCTCTCCACTGGTTGCCCACTGCATAAAGAGGTATTCTTTCAAATTGTATGTGTGTTTTTCATCCATGTTGGTGGTGATATCTCTAGGGCTCATCTTCCCTTTGCATCGTTTAGTCTTTTTCCTTTATACTGCGCTTCTGATTTTTATAATGGTAGTGTGTCCATATTGGCTGATAAAGGCCCAACAATACAAGTTTGAGATCAAGGGTCCATGGGATGAGGCAAAACTATGCTTTGATATAACAGATTAGGGTTGTAAGGCTTGGTGTAGCAGTAAAGATTGACCATTTTTAATGAAGTAAATGTCATTTGGATAAAGTAATATGTTTCATATGCAAGAGTCCCTGCATCCACTCTGTTAGTAATGCAGAGTCCTTACTTTGTAAGCATTACTCCTATGCAATGTTTACGCCAGATTATTGAAAAACATGATTGAGCTAAAACCATTCAATTGTTTTAAGGGTTA
>PTA0
CATTTGTGAGGGACTTTTGTTTCTGTAACTATTTGAATTTTCATAGGCAAAAACGGTGTCCTTTCAAACAACACAATGGATAAAAGATTTACAATTACGCAGACATTACTTGTTTCTAGTTTTTCCTCTGCACTTTTCTTCTGGTATGATCACTGGCTATACATATTATTACCCTTTCTGTTTCAGAATTTTGCCGCCTGT-------GTAGTTTTTTACGCTTCACATATCACCCTGATTTTGAATGTGTACTCGAATAAGCAGGTATGGTTTTATGTTTGGAAGAGAATCTGCAAGGAAAGAACTTGGAAGCAAAATTGAGGAGCTCAGAAGCAATACTACTGATCAGCATAATTAATGTTTTAAAG-------TAATTCCGATTTTTTTATTGTGGAGACAATCCGATGGTGAATTTGTAGCTACAATAACGCTT-TTGTTGCACCAATGGATTCTCTTGGAAAAGTGGACCAAGGTGACGTAGCTCGGAGAAAATGGAGGAAAATAGCTTATGGAGGAATGCAACCTGGTTATGATGATAACTACACTGATGAATCATTTTTGGAAGACATGGTAATGAATGCCAATGTAGTAAGAAGAGACACTATCACAGTAATGCGGGATTCTATTGCAGTGGCCCAATACATCTGTATTGTAGCTTTGGTTGTATCTGTATGGACATACTCTTTGAAAGCTGAGCTAGATGAACACCTACTACTGATGATGGATGCTGTTTTGATGGGATTGGGCTTCCTGGTACTGTTATTGACTGCGAATAGAATTTCTTTATCACTTCTATATAGCTATGCACTTAATGTTGCCTTTTTTGTTGGTGGACTGTACTTCTTAGCCCCTATATACCAGACACTAACAAGGTCCATCAGTTCAGATTCTATCTGGGCACTCACCGTGTTTCTTCTCATTATCCACCTCTTCTTGCATGACTACTTTGGATCTACAATTAAATTTCCAGCATCTTCAGATTTAAACCGAAACCTACCAGTTGAAAATCACAGTACATTGATCAATAATGTTTCGCTGAATGCTTCAATTGTAGCATCAGTGTTGATTGCTTCTCGCTTACCGTCCTGTCTACTTGTGTTTGCTTTAATGCTTTTCTCATTGGAACTTTTCCTCTTTTCTCCTCTGGTTACCCATTGCATAAAGCGTTACTCTTTCAAATTGTATATGTGTTTTTCTTTCATGTTGCTTGTGGTATCTCTAGGCCTCATCTTCCCTTTGCATCGTTTAGTCTTTTTCCTTTATGCTGTGCTGCTGGTTTTTATAATGATAGTGTGTCCCTATTGGCTGATAAAAGCCCAACAATACAAGTTCGAGATCAAGGGTCCATGGGATGAGGCAAAACTATGCTTCGATATAACAGATTAAGGTTGTAGGATTTGTTGAATTGGGAGAAATTCATTCAGATAAAAGCAGT------------------------CTTTCTATATGTAAGGGTGCCTGCGTTTACGGTGTTACTCCACGCAGGG-------------------------TCCTTTTTATAAGCTTCACTGCTAT-------------------------------------------
>RC54
CATTTGTCAAAATTTTTTGTTTCAGTAGCAATTTGAATTTTCAGAGGCAGAAACAGTATCCTCTCGAACAATAGAATGGCTAAAAGATTTACAATGATGCAGACATTACTTGTTTCTAGCGTTTCCTCTGGACTTTTCTTCTGGTATGATTACCGGCTTTACATATTATTACCCTTTTTGTTTCTGAATTTTACTTTCTTTACTTGTATAGTTTTTCTAGGCTTAACACATTTCCCTGATTTTCAATGTGTACCCTGAAAAGCAGGTATGGGTTTATGTTTGGAAGAGAATCTGCAAGGAAAGAACTTGAAAGCAAAATAGAGGAGCTCAGAAGCAATACTACTGATCAGCGTAGTTGATGATTTAAACTTTAAAGTATTTCCGATTTTTTGATTGTTGGAACAATCTGATGGTGAATTTGTAACTAGAATAACACTTTTTGCTGCACCAATGGATTCTCTTGAAAAAGTAGACCATGATGACATAGCTCTAAGAAAATGGAGGAAAATAGCTTATGGAGGAATGCAACCTGGATATGATGATAACTACACCGATGAATCATTTTTGGAAGACATGGTAATGAATGCCAATGTAGTAAGAAGAGACACTCTCACTGTAATGCAGGATTCTATTGCAGTGGCCCAATACATCTGTATTGTAGCTTTGGTTGTATCTGTATGGACATACTCTTTGAAAGCTGAGCTGGATGAACACCTTCTCCTGATGATGGATGCTGTTTTGATGGGACTGGGCTTCTTGGTACTGCTACTTACTGCAAGCAGAATTTCTTTGTCACTTCTATATCACTATGCTCTTAATGTTGCTTTTTTTGTTGGTGGACTTTATGTCTTAGCCCCTATATACCAGACTCTAACAAGGTCCATCAGTTCTGATTCTATCTGGGCACTCACTGTGTTTCTCCTCATTATCCACCTCTTCTTTCATGACTACTTTGGATCGACAATTAAATTTCCAGCATCTTCGGATTTAAACCGGAACCTGCCAGTTGAAAATCACAGCACATTGATCAATAATGTTTCCTCGAATGCTTCAATTGTAGCATCAGTGTTGATTGCTTCTCGCTTACCATCATGTGCTCTTGTGTTTGCTTTAATGCTTTTCTCGTTAGAACTTTTTCTCTTCTCTCCACTGGTTGCCCACTGCATAAAGAGGTATTCTTTCAAATTGTATGTGTGTTTTTCATCCATGTTGGTGGTGATATCTCTTGGGCTTATCTTCCCTTTGCATCGTTTAGTCTTTTTCCTTTATACTGCGCTTCTGGTTTTTATAATGGTAGTGTGTCCATATTGGCTGATTAAGGCCCAACAATACAAGTTTGAGATCAAGGGTCCATGGGATGAGGCAAAACTATGCTTTGATATAACAGATTAGGGTTGTAAGGCTTGGTGTAGCAGTAAAGATTGACCATTTTTAATGAGGTAAAAGTCATTTCGATAAAGTAATAGGTTTCATATACAAGGTTTCCTGCATCTTCTCTGTTATTAATGCAGGGTCCTTGCTTTGTAAGCATTACTCTTATACAATGTTTACGCCAGATTATTGAAAAACATGATTGAGCTAAAACCAGTCAATTGTTTTTAGAGTTA
>RR55
CATTTGTCAAAATTTTTTGTTTCAGTAGAAATTTGAATTTTTAGAGGCAGAAACAGTGTCCTCTCGAACAATAGAATGGCTAAAAGATTTACAATGATGCAGACATTACTTGTTTCTAGCGTTTCCTCTGGACTTTTCTTCTGGTATGATTACCGGCTTTACATATTATTACCCTTTTTGTTTCTGAATTTTACTTTCTTTACTTGTATAGTTTTTCTAGGCTTAACACATTTCCCTGATTTTCAATGTGTACCCTGAAAAGCAGGTATGGGTTTATGTTTGGAAGAGAATCTGCAAGGAAAGAACTTGAAAGCAAAATAGAGGAGCTCAGAAGCAATACTACTGATCAGCGTAGTTGATGATTTAAACTTTAAAGTATTTCCGATTTTTTTATTGTTGAAACAATCTGACGGTGAATTTGTAACTAGAATAACACTTTTTGCTGCACCAATGGATTCTCTTGAAAAAGTAGACCATGATGACATAGCTCTAAGAAAATGGAGGAAAATAGCTTATGGAGGAATGCAACCTGGATATGATGATAACTACACCGATGAATCATTTTTGGAAGACATGGTAATGAATGCCAATGTAGTAAGAAGAGACACTCTCACTGTAATGCGGGATTCTATTGCAGTGGCCCAATACATCTGTATTGTAGCTTTGGTTGTATCTGTATGGACATACTCTTTGAAAGCTGAGCTGGATGAACACCTTCTCCTGATGATGGATGCTGTTTTGATGGGACTGGGCTTCTTGGTACTGCTACTTACTGCAAGCAGAATTTCATTGTCACTTCTATATCACTATGCTCTTAATGTTGCTTTTTTTGTTGGTGGACTTTATGTCTTAGCCCCTATATACCAGACACTAACAAGGTCCATCAGTTCTGATTCTATCTGGGCACTCACTGTGTTTCTCCTCATTATCCATCTCTTCTTTCATGACTACTTTGGATCGACAATTAAATTTCCAGCATCTTTGGATTTAAACCGAAACCTGCCAGTTGAAAATCACAGCACATTGATCAATAATGTTTCCTTGAATGCTTCAATTGTAGCATCAGTGTTGATTGCTTCTCGCCTACCATCATGTGCTCTTGTGTTTGCTTTAATGCTTTTCTCGTTAGAACTTTTTCTCTTCTCTCCACTGGTTGCCCACTGCATAAAGAGGTATTCTTTCAAATTGTATGTGTGTTTTTCATCCATGTTGGTGGTGATATCTCTTGGGCTTATCTTCCCTTTGCATCGTTTAGTCTTTTTCCTTTATACTGCGCTTCTGGTTTTTATAATGGTAGTGTGCCCATATTGGCTGATAAAGGCCCAACAATACAAGTTTGAGATCAAGGGTCCATGGGATGAGGCAAAACTATGCTTTGATATAACAGATTAGGGTTGTAAGGCTTGGTGTAGCAGTAAAGATTGACCCTTTTTAATGAGGTACAAGTCATTTCGATAAAGTAATAGGTTTCATATACAAGGTTTCCTGCATCTTCTCTCTTATTAATGCAGGGTCCTTGCTTTGTAAGCATTACTCTTATGCAATGTTTACGCCAGATTATTGAAAAACATGATTGAGCTAAAACCATTCAATTGTTTTTAGAGTTA
>SA1
CATTTTTGAGGATCTTTTGTTTCAGTAACAATTGGAATTTTCATAGGCAGAAATAGTGTCCTCTCAAACATTATAATGGATAAAAGATTTACAATAATGCAGACGTTACTTGTTTCTAGCGTTTCCTCTACACTATTCTTCTGGTATGTTTACTTGCTATACATAATATTACCCTTTTTGTTTCTAAATTTTACGTTCTTT-CTTGTATAGTTTTTTTAGGCTTCACATATTACCCTGATTTTCAATTTGTACCCCAATATGCAGGTATGGTTTTATGTTTGGAAGAGAATCTGCAAGGAAAGAACTTGGAAGCAAAATCGAGGAGCTCAGAAGCAATACTACTGATCAGCATAGTTAATGATTTAAAG-------TAATTCCGATATTTTGATTGAGAGA-CAATCTGGTGTTGAATTTGTAACT---ATAACACTTTTTGTTGCACCAATGGATTCTCTTGGAAAAGTGGACCAAGGTGACATAGCTAGGAGAAAATGGAGGAAAATAGCTTATGGAGGAATGCAACCTGGGTACGATGATAATTATACTGATGAATCATTTCTGGAAGACATGGTCATGAATGCCAACGTAGTAAGAAGAGACACTATCACTGTAATGCAGGATGCTATTGGTGTGGCCCAATACATCTGTATTGTAGCTTTGGTTGTTTCTGTATGGACATACTCTTTGAAAGCTGAGCTAGATGAACACCTACTCCTGATGATGGATGCGGTTTTGATGGGATTGGGCTTCTTGGTACTGTTATTGACGGCAAGCAGAATTTCTTTATCACTTCTATGTCACTATGCTCTTAATGTTGCCTTTTTTGTTGGTGGACTTTATGTCTTAGCCCCTATATACCAGACATTAACAAGGTCCATCAGTTCAGATTCTATCTGGGCACTCACTGTGTTTCTTCTCATTATTCACCTCTTCTTGCATGACTACTTTGGATCTACTATTAAATTCCCAGCATCTTCAGACTTAAAACAAAACCTGCCTGTTGAAAACCACAGTACATTGATCAATAATGTTTCCTTGAATGCGTCAATTGTAGCGTCAGTGTTGATTGCTTCTCGCTTACCATCCTGTCTTCTCGTGTTTGCTTTAATGCTTTTCTCATTAGAACTTTTTCTCTTCTCTCCGCTGGTTACCCACTGCATAAAGCGATACTCTTTCAAATTGTATCTGTGTTTTTCTTTCTTGTTGCTTGTGGTATCTCTAGGCCTTATCTTCCCTTTGCATCGTTTAGTCGTTTTCCTTTATGCTGTACTGCTGGTTTTTATAATAATAGTGTGTCCCTATTGGCTGATAAAGGCCCAACAATACAAGTTTGAGATCAAGGGTCCATGGGATGAGGCAAAACTCTGCTTCGATATAACAGATTAGGGTAGTAAGACTT-GTGTAGCGATAAAGATTAAACGTTTTAAATGAGGT-----------------AGTAATATTTTCCATATATAAGGGTCCTTGCATCTACTGTGTTATTAATGCAGGATG------------------------AGCAATGTTTACGCCAAATCATTCAAAAACATGATT-------------TTCATTGCTTTTTGGGTTA
>SC0
-----------------------------------------------------------------------------GGCTAAAAGATTCACAATTATGCAGACGTTACTTGTTTCCAGCACTTCCTCTGCACTTTTCTTCTGGTATGATTACTGGCTATACATATTACTACCCTTTTTGTTTCTGAATTTTACTTTCTTCACTTGTATTGTTTTTCTAGGCTTAACATATTTTCTTGATTCTCAATGTGTA-CCCAAAAAGCAGGTATGGGTTTATGTTTGGAAGAGAATCTGCAAGGAAAGAACTTGAAAGCAAAATCGAGGAGCTCAAAAGCAATACTACTCATCAGCATCATTGATGATTTAAAG-------TATTTCCGATTTTTTGATTGTTGAAACAATCTGACAGTGTATTTGTAACTAGAATAACACTTTTTCCTGCACCAATGGATTCTCTTGGAAAAGTGGACCAAGGTGACATACCTCCGAGAAAATGGAGGAAAATAGCTTATGGAGGAATGCAACCTGGTTATGATGATAACTATACAGATGAATCATTTTTGGAAGACATGGTAATGAATGCCAATGTAGTAAGAAGAGACACTCTCACTGTAATGCGGGATTCTATTGCAGTGGCCCAATACATCTGTATTGTAGCTTTGGTTGTAGCTGTGTGGACATACTCTTTGAAAGCTGAGCTGGATGAACACCTGCTCCTGATGATGGATGCTGTTTTGATGGGATTGGGCTTCTTGGTACTGTTACTGACTGCAAGCAGAATTTCTTTATCACTTCTATATCACTATGCTCTTAATGTTGCCTTTTTTGTTGGTGGACTTTATGTCTTAGCCCCTATATACCAGACACTAACAAGGTCAATCAGTTCAGATTCTATCTGGGCACTCACTGTGTTTCTTCTCATTATCCACCTCTTCTTGCATGACTACTGTGGATCTACAATTAAATTTCCAGCATCTTCAGATTTAAACCGAAACCTTCCAGTTGAAAATCACAGTACATTGATCAATAATGTTTCCTTGAATGCTTCAATTGTAGCATCAGTGTTGATTGCTTCTCGCTTGCCATCATGTCTTCTTGTGTTTGCTTTAATGCTTTTCTCACTAGAACTTTTTCTCTTCTCTCCAGTGGTTGCCCACTGCATAAAGCGGTATTCTTTTAAGTTGTATTTGTGTTTTTCATTCTTTTTAGTGGTGGTATCTCTAGGGCTTATCTTCCCTTTGCATCGTTTAGTCTTTTGCCTTTATACTCTGCTGCTGGTTTTTATAACGGTAGTGTGTCCATATTGGCTGATAAAGGCCCAACAATATAAGTTTGAGATCAAGGGCCCATGGGATGAGGCAAAGCTATGCTTTGATATAACAGATTAGGGTTGTAAGACTTGGTGTAGCAGTAAAGATTGACAATTTTTAATGATGCAGATGTCATTTTGATGAAGTAATACTGTTCATATATAAGTGTCCCTGCATCTACTGTGTTATTAATGCAGGGTCCTGACTTTGTAAGCATAAATCCCATGCAATTTTTACGCCAGATTATTCATAAACATGATTGAGTTAAAACCATTCAATTGTCTTTAGGGTTA
>SE46
---------------------------------------------------------------------------------------------------------------------------------------------------------------------------------------------------------------------------------------------------------------------------------------------GAATTCTTGCTGATGTAGAGCCCCATCTGC-------------------------------------------------------------------------------------------GAAATGGCAATCGAGAGATTGCATC--------TAGATTTTAAAATGGATGCAATTGGAGAAACAAGTGAAGAAAACAGGGTGCAGAGGAAATGGAGGAAGATAGCCTATGGAGGAAGGCAGCCAGGCTATGATGACAATTATACTGATGAATCCTTCTTGGAAGCTATGGTGATGAATGCGAATGTAGTGAAGAGAGATACTCTGACAGTAATGCAGGATTCTGTTGCTGTTGCTCAATACATCTGCATTGTAGCTGTGGTTGTATCTGTATGGACTTTTTCTTTGAAAGCGAAGCTAGATGAACAGTTCCTTCTTATGATGGATGCAGCTTTGCTGGGATTGGGCTTCTTGATACTTCTTTTGACTGCAGGCAGGATCTCTGCATCTCTTCTTTATCAATATGCTCTATACATTGCCTTTTTTGTTAGTGGACTCTATGTTTTAGCTCCCATCTACCAGACGCTTACTAGGTCCATTAGTTCAGATTCTGTCTGGGCCCTCACTGTTTGTCTTCTCATAATTCACCTTTTCTTGCATGATTATGTTGGCCCTACCATCAGACCTCCAGCATCTTCAGATTTACACCGTAACTTGACACCTGAAAGTCATTCTACGCTGACTGGAAATGTTTCCCTAAATGCTTCCATTGTAGCATCAGTGCTGATTGCCTCACGCCTACCATCCAGGCTGCTGGTGTTTGCTTTGATGCTTTTTTCTTTAGAGATCTTCATTTTTTCTCCTCTAGTTACCCATTGCATAAAGAAATACTCTATCAAACTGCATCTGTGCTTCTCAGCAGTGTTGGTTGCTATAACTCTGAGCCTTATTTATCCATTACATAGGCTGGT---------------------------------------------------------------------------------------------------------------------------------------------------------------------------------------------------------------------------------------------------------------------------------------------------------------------------------------------------------------
>SG23
TTTTCTTCAAAAAGTTTTTTTTTGCCGTTTTTTTGAATTTTTGTAAGGGAAAATAAGGTGCTTACGAACAAACTAATGGCCAAAACACTTACATTGATGCAAACCATGTCCGTTGCAGGTGTTTTCTCTGCAGTTTCTTTCTGGTATGATCAATTCCTGGAACCTTTGTTATTTTTTAGGTTTCTGATTTATGAGGTGCTTACTTGTATTTTGTATTTGAAGTTTTCATGTTACCCCGATTTTTATTGTGTATACTAACAAGCAGGTATGGGTTTATGTTTGGACGGGAATCTGCCAGGAAAGAACTGGGAAGCAAAATTGAGGAGCTACGAAGCATTGCCGATGATCAACAGAGTT---GAAGTATAATTTGAAATAAAGCTGTTCGTATGAATAGTGGTACGATTTGATCTCGAATTTAGATCTGGAATAACTCTTTTGGGTGCAAGAATGGATTCTCCTGAAAAAGTGGACGGAGGACATAAAACTCAGAAAAAATGGAAGAAAATTGCTTATGGAGGAATGCAAACTGGTTATGATGATAACTATACTGATGAATCATTTTTGGAAGACATGGTAATGAATGCCAATGTAGTAAGGAGGGATACTCTGACCTTAATTCGGGATTCTGTTGCAGTGGTTCAGTACATCTGTGTTGTAGCTTTGGTTGTATCTGTATGGACTTATTCTTTGAAAGCTGAGCTAGATGAACATCTCCTTCTGATGTTGGATGCGGTTTTGTTGGGATTGGGTTTTTTAGTACTGTTGTTGACTGCAAAAAGAATTTCTTTATCACTCCTATATCGATACGCTCTTAATGTCGGGTTTTTCGTTGGTGGGCTTTATGTTTTGGCCCCTGTCTATGAGACACTGACTAGGTCCATCAGTTCTGATTCTATCTGGGCACTCACTGTATTTCTACTCTTAATCCACCTCTTCTTGCATGACTATGCTGGCTCTACCATTAAATCTCCAGCATCTTCAGTGTTAAACCAAAACTTGCCAGCTGAAAATCACACTACATTGACCAATAATGTTTCCCTGAATGCTTCAATTGTAGCGTCAGTACTGATTGCTTCTCGCTTACCATCCAGGCTTCTCGTCTTTGCTTTAATTCTTTTCTCGCTAGAACTTTTTTTATTTTCTCCTCTTGTTACCCACTGTTTAAAGCAGTACTCTGTCAAATTGTATTTGTGTTTTTCTTTCATGTTGGTGGTTATAACTCTTGGCCTTGTTTTCCCCCTGCATCGTTTAGTTTTTTTTCTTTTTGCCGGACTCCTTGTTTTTATTATGATAGTGTGTCCCTATTGGTTGATAAAAGCCCAAGAGTACAAATTTGAGATCAAGGGTCCATGGGACGAAGCGAAACTATGCTTTGACATAACAGACTAGGGCGATAGGATTTGGTCTAGCAGTAAAGGCTGACTGTCTTCCATGAGGCTGCCAGTGTCTTTAGGGTGAAGTGTTTTTCTTATACAGTGGTCCTTAAATCTACAGAGAGGGCACATAGCAGTTT-TGTGCTGTCCTCTTGCATGAATGATGAAGTCAAAGCATTTTACCAAATTAGCAGAAATCTGTTTTTTATGTCCAATTATCATGTGGAGGT
>SS22
------------------------------------------------------------------------------------------------------------------------------------------------------------------------------------------------A----------------------TGTAAAATTTTCATGACACCCCGATTTTTATTGTGTATACTAACAAGCAGGTATGGGTTTATGTTTGGACGGGAATCTGCAAGGAAAGAACTGGCAAGCAAAATTGAGGAGCTACGAAGCATTGCCAATGATCAACAGAGTTAATGAAGTATAATTTGAAATAAATCTGTTTGTATGAACAGTGGTACGATGTGATCTTGAATTTAGATCTGGAATAACTCTTTTGGGTGCAAGAATGGATTCTCCTGAAAAAGTGGACGGAGGACATATAACTCAGAAAAAATGGAAGAAAATTGCTTATGGAGGAATGCAAACTGGTTATGATGATAACTATACTGATGAATCATTTTTGGAAGACATGGTAATGAATGCCAATGTGGTAAGGAGGGATAGTCTGACCTTAATTCGGGATTCTGTTGCAGTGGTTCAGTACATCTGTGTTGTAGCTTTGGTTGTATCTGTATGGATTTATTCTTTGAAAGCTGAACTAGATGAACGTTTCCTTCTGATGATGGATGCGGTTTTGTTGGGATTGGGCTTTTTAGTACTGTTGTTGACTGCAAAAAGAATTTCTTTATCACTCCTATATCGATACGCTCTGAATGTCGGGTTTTTCGTTGGTGGACTTTATGTTTTGGCCCCTGTCTATGAGACACTGACTAGGTCTATCAGTTCTGATTCTATCTGGGCACTCACTGTATTTCTACTCTTAATCCACCTCTTCTTGCATGACTATGCTGGCTCTACCATTAAATCTCCAGCATCTTCAGTGTTAAACCAAAACTTGCCAGCTGAAAATCACACTACATTGACCAATAATGTTTCC--------------------------------------------------------------------------------------------------------------------------------------------------------------------------------------------------------------------------------------------------------------------------------------------------------------------------------------------------------------------------------------------------------------------------------------------------------------------------------------------------------------------------------------------------------------------------------------
>SV36
TAGTAGATGGGTTAGGCTAAACCAACAACAATTTGAATTTTCTTAGGAGGAAAACAGGTGCATTTGAACAAAATAATGGCAAAAACACTTACACTGATGCAGACCATAGCCGTTGCAGGTGTTTTCTCAACAGTTTCCTTCTGGTATGAATACTTTCTGTTATC-------CATATTTCCTATTTTTGTTTCCAAATTTTCCACAGTATATTTTATCTAGGGTTTGTATATTACCCTGATTGTTTATGTATATACCAATAAGCAGGTATGGATTTATGTTTGGAAGGGAATCGGCAAGGAAGGAACTGGGAAGCAAAATTGAGGAGCTCAGAAGCATTGCCAATGATCAGACGAGTTCATGAATTGGATTTCCAGATAAAGCTGCTTTTATGAATTTTGATACAACCTGATCTTGAATTTGGAACTGCAATAACAAATTTTGGTGTGACAATGGATTCTCCTGCAAAAGTAAATGAAGGGAACAGAGCTCAGAGAAAATGGAAGAAAATAGCTTATGGAGGAATGCAACCTGGTTATGATGATAACTATACTGATGAGTCGTTTTTGGAAGACATGGTCATGAATGCTAATGTAGTAAGGAGAGATACTCTCACTGTAATGCGGGATTCTGTTGCAGTGGTCCAGTATATCTGTATTGTAGCTTTGGTTGTGTCTGTATGGACTTACTCTTTGAAAGCTGAGCTAGATGAACACCTCCTTCTGATGATGGATGCAGTTTTGTTGGGATTGGGCTTCTTGGTACTGTTGTTGACTGCAAAAAGAATTTCTTTATCACTTCTGTATCGATATGCCCTTAATGTTGCCTTTTTTGTTGGTGGACTTTATGTCTTAGCCCCCATCTATCAGACACTCACTAGGTCCATAAGTTCAGATTCTATCTGGGCACTTACTGTATTTCTTCTCATTATCCACCTCTTCTTGCATGACTATGTTGGCTCAACCGTCAAATCTCCAGAATCTTCAGATTTAAACCAAAATCTGCCAGCTGAAAACCACACTACATTGACCAATAATGTGTCATTGAATGCTTCAGTTGTAGCATCAGTACTGATTGCTTCTCGTTTACCATCCAGGCTACTTGTGTTCGCTTTAATGCTTTTCTCGTTGGAACTTTTCCTTTTCTCTCCTCTGGTTACCCACTGTATAAAGCAATACTCTGTCAAATTGTATCTGTTTTTTTCTTTCATCTTGGTTGTTATAACTCTTGTGCTTGTTTTCCCTTTGCACCGTTTAGTTTTCTTTCTTTTTACTGGTCTCCTTGTTTTTATCATGATTGTGTGTCCCTATTGGTTGATAAAAGCTCAAGAATACAAATTTGAGATCAAAGGTCCGTGGGATGAGGCAAAACTTTGCTTCGACATAAAAGAGTAGAGAGGAGTGATCTTATAGATTTGCAAGGAGACTGTTGATTGTGTTTCAT-------------------------TTGTCAGATACGAAGGCTTATACATTTGTTGAGAGCATGTGCTAGTTTGTGG---------------------CAGGGCTTTTTATTGCATAAATTTATGTCAGGGTTTCTTCGTTGAATATGCA----------------
>TA17
TTTTCTGCAAAAATTAGTCTGTTGCCTTTTTTTTAAATTTTTTTAAGGCAAAATAAGGTGCTTATGCACAAAATAATGGCCAAAACACTTACATTGATGCAAACCACGTTCGTCGCAGGTGTTTTCTCTGCAGTTTCTTTCTGGTATGATCAATTCGTGGAACCTGTGTTACACTTTTGGTTTCTCACTCACGAGATGCTTACTTGGACATTGCACGTATAGTTTTCATTTTATCCTGATTTTTATTATGTATATTAACAAGCAGGTACGGGTTTATGTTTGGACGGGAATCTGCCAGGAAAGAACTGGGAAGCAAAATCGAGGAGCTGCGAAGCATTGCCAGTGACCAACAGAATTAATAGAGCATAAATTAAAATAAAGT--TCTGTACAAATTGTGGTACCATGTAATCTGGAATTTGGATCTGGAATTAACTCTTTTAGTGCAAGAATGGATTCTCCTGAAAAAGTGGATGGAGTACATACAACTCGACAAAAATGGAAGAAAATTGCTTATGGAGGAATGCAAAATGGTTACGAGGATAACTATACTGATGAATCATTTTTGGAAGACATGGTGATGAATGCTAATGTGGTAAGGAGGGATATTCTGACCTTAATTCGGGATTCCATTGCAGTAGTCCAGTACATCTGTGTTGTAGCTTTGGTTGTATCTGTATGGACTTACTCTTTGAAAGGTGAGCTAGATGATCATCTCCTTCTGATGATGGATGCGATTCTGTTGGGATTGGGTTTTTTAGTCCTGTTGTTGACTGCAAAGAGAATTTCTTTATCACTCCTATACCGATATGTTCTTAATGTTGGCTTTTTTGTGGGAGGGCTTTATGTTTTGGCCCCCATCTATGAGACACTTACTAGGTCCATCAGTTCAGATTCTATCTGGGCACTTACTGTATTTCTTCTCTTAATCCATCTCTTTTTGCATGACTATGCTGGCTCCACCATTAAATCTCCGGCATCTTCAGTGATAAACCAAAATTTGCCAGCTGAAAATCACACTACATTGACCAATAATGTTTCCCTCAATGCTTCAATTGTAGCATCAGTCCTGATTGCTTCCCGCTTACCATCCAGGCTTCTTGTGTTCGCTTTAATACTTTTCTCACTAGAACTTTTCTTGTTCTCCCCTCTCGCTACCCACTGTTTAAAGCAGTACTCTGTCAGATTGTATTTGTGTTTCTCTTTTGTGTTGGCGGTTATAACTCTAAGCCTCATTTACCCCCTTCATCGTTTAGTTTTTTTCCTTTTTGTTGGGCTTATTGTTTTTATTATGCTGGTGTGTCCTTACTGGTTGATAAAAGCTCAAGAATACAAGTTTGAGATCAAGGGTCCATGGGACGAAGCGAAACTGTGCTTTGATATAACAGACTAGGGTGGCAGGTTTTGGTCTGGCAGTGAAGAG----AGTCATCCATGAGACCATCAGTGTCATTATGGAGGGATTTTTTTTTTCTACAATGGTCCTTAAAATTAC--AGAGGGCACATACCAGTTTTTGTGCTGTTCGCTTGCATGTAGGAAGAATTCAAAATGTTTTTTTCGAATAGCAGAGGCCTATCCTCTGTGTTCAATTATCATGTGGTGTT
>TB39
------------------------------------------------------------------------------------TGATTAA----------------------------------------TGTCTGCAACCAACATATTATA---------------------TTTTGGTTTCTGATTTTTATCCACAGCACTTGTATATCATGTCTAGCGTTTTCATCCTACCCTTATTTTCAATGTATATACTAAAAAGCAGGTACGGGTTTATGTTTGGGAGGGAATCTGCAAGGAAGGAACTGGGAAGCAAAATTGAGGAGCTCAGAATCATTGCCAATGATCAGAAGAGTTGATGAAGCATATTTCCAAATAAAGCTGTTTTTAAGAATCTTGGTGTAATTTGATCTTGAA---------GGAATAACTATTTTTGGTGCAACAATGGATTCTCCCAGAAAAGTGGATGAAGGAAACAGATTCCAGAGAAAATGGAAGAAAATTGCGTATGGAGGAATGCAACCTGGTTATGATGATAACTATACTGATGAATCATTTTTAGAAGACATGGTAATGAATGCTAATGTTGTAAGGAGGGATACTCTCATGGTAATGCGGGATTCTGTTGCAGTGGTCCAGTACATCTGTATTGTAGCTTTGGTTGTATCTGCATGGACTTATTCTTTGAAATCTGAGCTAGATGAACACCTCCTCCTGATGATGGATGCCGTTTTGTTGGGATTGGGTTTCTTGGTACTGTTGTTGACTGCAAAAAGAATTTCGTTGTCACTCCTATACCGATATGCTCTTAATGTTGCCTTTTTTGTCAGTGGTCTTTATGTGCTGACCCCTATCTATGAGACACTCACTAGGTCCATTAGTTCAGATTCTATTTGGGCACTTACTGTATTTCTTCTTTTGGTCCACCTCTTCTTGCATGACTATGCTGGATCTACCATTAAATCTCCAGAATCTTCAGAATTAAACCAAAATCTGCCAGCTGAAAATCACACTACATTGACCAATAATGTTTCCCTGAATGCTTCAATTGTTGCATCAGTACTGATTGCTTCTCGTTTACCATCCAGGCTTCTTGTGTTTGCTTTAATACTCTTCTCACTAGAACTTTTTCTTTTCTCTCCTCTAGTTACCCACTGTATAAAGCAGTACTCTGTCAAATTATATTTGTGTTTTTCTTTCATGTTGGTGGTCATAACACTCACCCTTATTTTCCCTTTACATCGTTTAGTTTTTTCCCTTTTCCTGGGACTGCTTGTTTTTATCATGATTGTGTGTCCCTATTGGTTGATAAAAGCTCAAGAATTCAAGTTCGAGATCAAGGGTCCATGGGATGAAGCTAAACTATGCTTTGACATAACAGACTAGGGTGATAATATTTGGTTTAGCAGTAGGGCTTGACTGTGTTCAATGAGGTTGCCACCATCTTTCTGATGGAGGAGTTTTGTGATATAAAGGTCCTTACACCTACCGAGAGGGTATATACCATTTTTGTGCTGATCTCCT---------GCAAAAATTTATGTGTTTAAGCTTTGTTTTCTGAATGTTTGCAAATTATTCAAATGAGACGGATATTG
>TC31
TGCCAGTGAATTTAAGAGAATTCAGTGGTTATCTAGGTTTTTGTTTGTAGCAATTTACTGCCCATTTTGAACTCATATTGATTGACCTTGCCGAGTTTGCAATGATTGTTTAAAGTTTTTAAACTTAAAGTACATTGAAGTCAGTCAACAATTTTAGGTGGATGTTCCAGCTTTGGATGATCTACGGCCCAAGGTTGAACATATTGGCAGGTTTAGCCAAATCTATAACACGAACTGTATCCATGTAGACAGTTCGGACCTACAGGTTT-CTCAAATTATGTATACAATACATTCAAAAACCTGAGCAGGAAGCCGGCTTAAGGCATTTGTCGATATTGTACTTGAGCTTTGTCTTTGTTGAATTGG--TCTCAATCAGAGTATATTTTATCAACTTTGATACAATCTGATTTTGAAATTGGATTAGGG----------TCAGTGCAACAATGGGTTCCCCATTAAAGGTGGATGAAGGAAAAGGAGTTCACAGAAAATGGAAGAAGATAGCATATGGAGGGATGCAACCTGGGTATGATGATAATTATACGGATGAATCCTTTTTGGAAGACATGGTAATGAATGCCAATGTTGTCAGGAGAGATACTCTCACTGTGATGCGGGATTCTGTTGCAGTGGCCCAGTACATCTGTATTGTAGCTGTGGTTGCATCCGTATGGACATATTCTTTGAAAGGCAAACTGGATGAACACCTTCTTCTTATGATGGATGCAGTTCTGCTGGCACTGGGCTTCTCGGTATTGTTGTTGACTGCAAGCAGAATCTCAGTATCACTTTTATGTCAATATGCTCTTAATGTCACCTTTTTTGTTAGTGGCCTTTATGTCTTAGCCCCTATATACCAGACACTCACTATGTCTATCAGTTCAGATTCTATATGGGCACTTACTGTATTTCTTCTGATAATTCACCTTTTCTTGCATGATTATGTTGGTTCTACCATCAAATCTCCGACGTCCTTGGATTTGAGCACACACCTGC---TTCAAAATCACTCTACATTGTCCAGTAATATTTCCCTGAATGCTTCAATTATATCGTCAGTACTGATTGCCTCTCGCTTACCATCCAGTCTCCTTGTATTTGCAGTAATGCTTTTCTCTTTGGAGCTTTTCCTTTTCTCTCCGCTGGTTGCCCTCAGCATAAAGCAATACTCTGTCAAACTGTATCTTTGCTTTTCTTTTTTGTTGGTTCTTATAACTTTGGGCCTCATTTTTCCTTTGCATCGGTTAGTTTTTTTTCTCTTTGTGGGCCTACTTTTGTTTATTGTGATTGCTTGTCCCTATTGGTTGATAAAAGCTCAAGAATACAAATTTGAGATCAAGGGTCCATGGGATGAGGCAAAACTATGCTTTGATATAACAGAATAGGCTGGCATGATTTGTTATAGTAGAGACTATTGACTCCATTTTACTAGGTTATGGGGATTGTTGTAATTGACTCATGTTTGCAGA-ACACATGCTTCCACTCATTAAAAGAGGATTTACCTGTTTGATAATGATTTTTGCAATATACATTGTAATATTAAGATTTGTTTTCAAACATAAGCTAAATTTGTAATGTATCAAAAACTTTGACATGCAT
>TN1
AATGTGTTTGTAACCAACATTTCAGTAAAAAATGAATTTTT---TAGAGGGAAAAAGGTGCATTTGAACAAAATAATGGCCAAAACACTTACAGTGATGCAGACCATATCCGTTGCAGGTGTTTTCTCTGCAGTTTCTTTCTGGTATGATCAATGTTTGTAACCCATATGAGTTTTTTGGTTTCTGATTTTTATCCTCATTATTTGTATATTATGTCTAGCGTTTTCATGCTACCCTGATTTTTCTTGTATATACCAAAATGCAGGTATGGGTTTATGTTTGGGAGGGAATCCGCAAGGAAGGAACTGGGAAGCAAAATTGAGGAGCTCAGAAGCATTGCCAATGATCGGAAGAGTTCATGAAGTGAATTTGCAAATAAAGCTGTTTTTATGAATCCTGGTACAATTTGATCTTGAATTTGGAACTAGAATAACTGTTTTTGGTGCAACAATGGATTCACCTGGAAAAGTTGATGAAGGAAACAGAACTCAGAGAAAATGGAAGAAAATTGCGTATGGAGGAATGCAACCTGGTTATGATGATAACTATACCGACGAGTCCTTTTTGGAAGAGATGGTAATGAATGCTAATGTTGTAAGGAGGGATACTCTCACTGTAATGCGGGATTCTGTTGCAGTGGTCCAGTACATCTGTATTGTAGCTTTGGTTGTATCTGCATGGACTTATTCTTTGAAAGCTGAGCTGGATGAACACCTCCTCCTGATGATGGATGCGGTTTTGTTGGGATTGGGTTTCTTGGTGTTGTTGTTGACTGCCAAAAAAATTTCTTTATCCCTTCTATATCGATATGCTCTTAATGTTGCCTTCTTTGTCAGCGGACTTTATGTGTTGGCCCCTGTCTATGAGACGCTCACTAGGTCCATCAGTTCGGATTCTATCTGGGCACTCACTGTATTTCTTCTCTTAGTCCACCTCTTCTTGCATGACTATGCTGGCTCTACCATTAAATCTCCAGAATCTTCAGACTTAAACCAAAACATGCCAGCTGAAAATCACACTACATTGACCAATAATGTTTCCCTGAATGCTTCAATTGTAGCATCGGTACTGATTGCTTCTCGCTTACCATCTAGGCTTCTTGTGTTTGCTTTAATCCTTTTCTCGCTAGAACTTTTTCTTTTCTCTCCTCTAGTTACCCACTGTATAAAACAGTACTCCGTCAAATTGTATTTGTGCTTTTCTTTCATATTGGTGGTCATAGCACTCAGTCTTATTTTTCCGTTGCATCGATTAGTTTTTTTTCTTTTTCTGGGACTGCTTGTTTTTATCATGATTGTGTGTCCGTATTGGTTGATAAAAGCTCAAGAATACAAGTTCGAGATCAAGGGTCCGTGGGATGAAGCAAAACTATGCTTTGACATAACAGAGTAGGGTGATAAGATTTGGTCTAGCAGTAAAGCCCGACTCTGTTCTATGAGG---------------------------------TTGCTAGTGTCTTCTGATGAAGTGGGTTGGTTCATATAAAGGCC----------------------CTTACACCTACTGAGAGGATATTT--------------------------------------------
>TO14
TTTTCTCGGTTAAATTGTTTGTTGCCTATTTTTGAATTTTTTTAAAGGGAAAT-AAGGTGCTTGCACACAAAATAATGGCCAAAACACTTACATTGATGCAAACCACGTTCGTTGCAGGTGTTTTCTCAGCAGTTTCTTTCTGGTATGATCAATTTGTGGAACCTGTGTTACACTTTTGGTTTCTGATTCATGAGTTGCTTATTTGCACATTGCATGTAAAGTTTTCATTTTACCCTGATTTTTATTGTGT--ACTAACAAGCAGGTACGGGTTTATGTTTGGACGGGAATCTGCGAGGAAAGAACTGGGAAGCAAAATCGAGGAGCTACGAAGCTTTGCCAATGACCAACAGAATTAATAGAGTATAAATTAAAATAAAGC--TCTGTATAAATAGTGGTACCACGTGATCTTGAATTTAGATCTGGAATAACTCTTTTTGGTGCAAGAATGGGTTCTCCTGAAAAAGTGGATGGAGTACATACAACTCGTAAAACATGGAAGAAAATTGCTTATGGAGGAATGCAAAATGGTTATGAGGATAACTATACTGATGAATCATTTTTGGAAGACATGGTGATGAATGCTAATGTTGTAAGGAGGGATATTCTGACCTTAATTCGGGATTCCGTTGCAGTGGTCCAGTATATCTGTGTTGTAGCTTTGGTTGTATCAGTATGGACTTACTCTTTGAAAGGTGAGCTAGATGAGCATCTCCTTCTGACAATGGATGTGATTTTGTTGGGATTAGGCTTTTTAGTCCTGTTGTTGACGGCAAAGAGAATTTCTTTATCACTCCTATATCGATATGTTCTTAATGTTGGCTTTTTTGTTGGTGGGCTTTACGTTTTGGCCCCCATCTATGAGACACTGACTAGGTCCATCAGTTCAGATTCTATCTGGGCACTCACTGTATTTCTTCTCTCAATCCACCTCTTTTTGCATGACTATGCTGGCTCCACCATTAAATCTCCGGCATCTTCAGTGATAAACCAAAACTTGCCAGCTGAAAATCACACTACATTGACTAATAATGTTTCCCTCAATGCTTCAGTTGTAGCATCAGTACTGATTGCTTCCCGCTTACCTTCCAGGCTTCTTGTGTTTGCTTTAATACTTTTCTCACTAGAACTTTTCTTATTCTCTCCTCTTGCTACCCATTGTTTAAAGCAGTACTCTGTCAAATTATATCTGTGTTTCTCCTTCATGTTGGCGGTTATAACTCTTAGCCTTGTTTACCCACTACATCGTTTAGTTTTTTCTCTTTTTGTTGGACTTATTGTTTTTATTATGCTGGTGTGTCCATACTGGTTGATAAAAGCTCAAGAATACAAGTTTGAGATCAAGGGTCCATGGGACGAAGCGAAATTGTGCTTTGATATAACAGACTAGGGTGACAGGATTTGGTCCGGCAGTAAAGACAGACTGTCTTCCATGAGGTGCCAAGTGTCTCTATGATGAAGTGTTTTTTTC--ATAGTGGTCCTTAAATTTACACAGAGGGCACATAACAGTTTTTGTGTTGTCCTCTTGCGTGAATGATGAAGTCAAAATGTTTTATCAAATTAGCGGAGACCTGTTGTTTATGTTCAATTATCATGTGGTGAT
>TPL03
CATTTGTCAAGATTTTTTGTTTCAGTAACAATTTGAATTTTCAAAGGCAGAAACTGAGTCCTCTCAAACAATAGAATGGCTAAAAGATTTACAATGATGCAGACATTACTTGTTTCTAGCGTTTCCTCTGGACTTTTCTTCTGGTATGATTACCGGCTTTACATATTATTATCCTTTTTGTTTCTGAATTTTACTTTCTTTACTTGTATAGTTTTTCTAGGCTTAACACATTTCCCTGATTTTCAATGTGTACACG-CAAAGCAGGTATGGGTTTATGTTTGGAAGAGAATCTGCAAGGAAAGAACTTGAAAGCAAAATCGAGGAGCTCAGAAGCAATACTACTGATCAGCGTAGTTGATGATTTAAACTTTAAAGTATTTCAGATTTTTTGATTGTTGAAACAATCTGACGGTGAATTTGTAACTAGAATAACACTTTTTGCTGCACCAATGGATTTTCTTGGAAAAGTGGACCAAGGTGACATAGCTCTAAGAAAATGGAGGAAAATAGCTTATGGAGGAATGCAACCTGGTTATGATGATAACTACACCGATGAATCATTTTTGGAAGACATGGTAATGAATGCCAATGTAGTAAGAAGAGACACTCTCACTGTAATGCGGGATTCTATTGCAGTGGCCCAATACATCTGTATTGTAGCTTTGGTTGTATCTGTATGGACATACTCTTTGAAAGCTGAGCTGGATGAACACCTTCTCCTGATGATGGATGCTGTTTTGATGGGACTGGGCTTCTTGGTACTGCTACTGACTGCAAGCAGAATTTCTTTGTCACTTCTATATCACTATGCTCTTAATGTTGCTTTTTTTGTTGGAGGACTTTATGTCTTAGCCCCTATATACCAGACACTAACAAGGTCCATCAGTTCAGATTCTATCTGGGCACTCACTGTGTTTCTCCTCATTATCCACCTCTTCTTTCATGACTACTTTGGATCGACAATTAAATTTCCAGCATCTTCAGATTTAAACCGAAACCTGCCAGTTGAAAATCACAGCACATTGATCAATAATGTTTCCTTGAATGCTTCAATTGTAGCTTCAGTGTTGATTGCTTCTCGCTTACCATCATGTGCTCTTGTGTTTGCTTTAATGCTTTTCTCATTAGAACTTTTTCTCTTCTCTCCACTGGTTGCCCACTGCATAAAGAGGTATTCTTTCAAATTGTATGTGTGTTTTTCATCCATATTGGTGGTGATCTCTCTAGGGCTTATCTTCCCTTTGCATCGTTTAGTCTTTTTCCTTTATACTGCGCTTCTGATTTTTATAGTGGTAGTGTGTCCATATTGGCTGATAAAGGCCCAACAATACAAGTTTGAGATCAAGGGTCCATGGGATGAGGCAAAACTATGCTTTGATATAACAGATTAGTGTTGTAAGGCTTGGTGTAGCAGTAAAGATTGACCATTTTTAATGAAGTAAATGTCATTTCGATAAAGTAATATGTTTCATATACAAGGGTGTCTGCATCCACTCTGTTATTAATGCAGGGTCCTTACTTTGTAAGCATGACTCCTATGCAAT-TTTACGCCAGATTATTGAAAAACGTGATTGATCTAAAACCATTCAATTGTTTTTAGGGTTA
>WN5
----------------------------------------------------------------------------------------------------------------------------------------------------------------------------------------------CCCACCTCAATTACATTTATATTGTATGCAATATCAAGTGTTAAACTTATTTTTAATGTAAATGCCAATATGCAGGTATGGGTTTATGTTTGGAAGGGAATCTGCAAGGAAGGATCTGGGAGGAAAAATTGAAGAGCTCAGAAGCATTGCCAATGATAAGCAGAGTTCATGAACTGAACTTCCAGGACGATGCGGTTTGGTGAATCTTTCTACATTTTGATGTTGAATTTCAAACTAGAATAACATTTTTTGGTGCAATAATGGATTCTTCTGAAAAAGTGGATGAAGGAAACAGAGCTCAGAGAAAATGGAGGAAAATAGCCTATGGAGGAATGCAAGCTGGTTATGCTGATAACTATACCGATGAATCATTCTTGGAAGACATGGTAATGAATACTAATGTTGTAAGGAGAGACACTCTAACTGTAATGCGGGATTCTGTTGCTGTGGTCCAGTACATCTGTATTGTAGCTTTGGTTGTCTCTGTATGGACTTACTCTCTGAAAGCTGAGCTAGATGAACATCTCCTCCTCATGATGGATGCAGTTTTGTTGGGATTGGGTTTCTTGGTATTGTTGCTGACTGCAAGCAGAATTTCTTTATCGCTTCTATGTCAATATGCTCTTAATGTTGCCTTTTTTGTTGGTGGACTTTACGTCTTAGCCCCCATATACCAGACACTAACTAGGTCCATCAGTTCAGATTCTATTTGGGCTCTCACTGTATTTCTCCTCATAATCCACCTCTTCTTGCATGACTATGTTGGCTCTACCATTAAGTCTCCGGATTTTTCAGACCTAAACAGAAATCTTCCTGTTGAAAATCACACGGCGTTGACAAATAATGTTTCCCTGAATGCTTCAATTGTAGCATCAGTATTGATTGCTTCTCGCTTACCATCTCGGCTTCTTGTATTTGCTTTAATGCTTTTCTCATTAGAACTTTTTCTTTTCTCTCCGCTGGTTACCCAGTGCATAAAGCAATATTCTGTCAAATTGTATCTGTGTTTTTCTTTCATGTTGGTTGTCATAAGCCTGGGCCTTATCTTCCCATTGCATTGCTTTGCCTTTTTTCTATTCATTGGACTGCTGGTTTTTATCATGATCGTGTGCCCCTACTGGTTGATAAAGGCTCAAGAATACAAGTTTGAGATCAAGGGTCCTTGGGATGAGGCAAAACTATGCTTTGACATAACAGATTAGGGTCCTAAGATTTGGTCTAGCAGTAAAGATTTGGTTTTGAGGATATGCC-------------------------CCAAACCTTTTGAGAGAGCATGCAATAGTTTGAATGTTGTGCTTTCTTT---------ACAACATCAAGCATTTGCTATTACGTAGTCAATATAGTTAACAATATC-TTATTCTCTGAGCGGGCTATATTTTCACAAGCGC
>WS10
CTTTCTTTGAACATTACTAATATTTCATTTTTTAAAGCTTTTGTAAGGGTAAATAAGGTGTTTATGTGCAAAATAATGGCCAAAAGACTTACATTGATGCAAACCACGTTCGCTGCAGGTGTTTTCTCAGCAGTTTCTTTCTGGTATGATTAATTCATGGAAA--------TCTTTCTGGTTTCTATCTTACAAGTGTCTTACTTGCATATTACATGTAAAGTTTTCACGTTACCCTGATTTTTATTGTGT--ACTCACAAGCAGGTATGGGTTTATGTTTGGACGTGAATCTGCCAGGAAAGAATTGGCAAGCAAAATTGAGGAGCTACAAAACGTTGTCAATGATCAACAGAATTAATAAAGTATAATTAAACTTAAAATACTCTGTATGAATAGTGGTAGGATGTAATCTTGAATTTTGATCTGGATTAACTCCTTTTGGTTAAAGAATGGATTCTCCTGAAAAAGTGGATGGAATGCAT---ACTCGGAAAAAATGGAAGAAAATTGCTTATGGAGGAATGCAAAGTGGTTATGAGGATAACTATACCGATGAATCATTTTTGGAAGACATGGTGATGAATGCCAATGTGGTAAGGAGGGATATTCTGACCTTAATTCGGGATTCTGTTGCAGTGGTACAGTATATATGTGTTGTAGCTTTGGTTGTATCTGTATGGACCTACTCTTTGAAAGCTGAGCTAGATGAACATCTCCTTCTGACGATGGATGCAATTTTGTTGGGTTTGGGCTTTTTAGTCCTGTTGTTGACTGCAAAAAGAATTTCTTTATCACTCCTTTATAGATACGCTCTTAATGTTGGTTTTTTTGTTGGTGGGCTTTATGTTTTAGCACCCATCTATGAGACACTGACTAGGTCTATCAGTTCAGATTCTATATGGGCACTCACTGTGTTTCTGCTCTTAACCCACCTCTTTTTGCATGACTATGCTGGCTCCACCATTAAATCTCCGGCATCTTCAGTGTCAAACCAAAACTTGCCAGCTGAAAATCACATTACATTGACAAATAATGTTTCCCTTAATGCTTCAATTGTAGCATCAGTACTGATTGCTTCCCGCTTACCATCCCGGCATCTTGTTTTTGCTTTAATTCTTTTCTCACTAGAACTTTTCTTATTCTCTCCTCTTGTTACCCACTGCCTAAAGCAGTACTCTGTCAAATTGTATTTGTGTTTCTCTTTCATGTTGACGGTTATAACCCTTAGCCTGGTTTACCCCCTGCATCGTTTAGTTTTTTTTCTTTTTGTTGGAGTCATTGTTTTTATTATGCTGGTGTGTCCCTTCTGGTTGATAAAAGCTCAAGAATACAAGTTTGAGATCAAGGGTCCATGGGATGAAGCGAAACTGTGCTTTGATATAACAGACTAGAGTGAAAGGATTTGATGTGGCAGTAAAGACTAATTGCCCTCCATGAGGCCGCCTGTGTCATTATGATCAAGTGTTGCAACCGCATACATGACCCTAAATATACAAAGAGGACTTATACCAGTTTTTGTGCTGTCCACTTGAATGAATGATGAAGTTTAAAATATTTTGCCGAATAGCAGAAGACTTCTTGTTAGGTCCAATTATCATGTGGAGGT
>WW11
----------------------------------------------------------------------------------------------------------------------------------------------------------------------------------------------------------CTTGCATATTACATGTAAAGTTTTCACGTTACCCTGATTTTTATTGTGT--ACTCACAAGCAGGTATGGGTTTATGTTTGGACGTGAATCTGCCAGGAAAGAATTGGCAAGCAAAATTGAGGAGCTACAAAACGTTGTCAATGATCAACAGAATTAATAAAGTATAATTAAACTTAAAATACTCTGTATGAATAGTGGTAGGATGTAATCTTGAATTTTGATCTGGATTAACTCCTTTTGGTTAAAGAATGGATTCTCCTGAAAAAGTGGATGGAATGCAT---ACTCGGAAAAAATGGAAGAAAATTGCTTATGGAGGAATGCAAAGTGGTTATGAGGATAACTATACCGATGAATCATTTTTGGAAGACATGGTGATGAATGCCAATGTGGTAAGGAGGGATATTCTGACCTTAATTCGGGATTCTGTTGCAGTGGTACAGTATATATGTGTTGTAGCTTTGGTTGTATCTGTATGGACCTACTCTTTGAAAGCTGAGCTAGATGAACATCTCCTTCTGACGATGGATGCAATTTTGTTGGGTTTGGGCTTTTTAGTCCTGTTGTTGACTGCAAAAAGAATTTCTTTATCACTCCTTTATAGATACGCTCTTAATGTTGGTTTTTTTGTTGGTGGGCTTTATGTTTTAGCACCCATCTATGAGACACTGACTAGGTCTATCAGTTCAGATTCTATATGGGCACTCACTGTGTTTCTGCTCTTAACCCACCTCTTTTTGCATGACTATGCTGGCTCCACCATTAAATCTCCGGCATCTTCAGTGTCAAACCAAAACTTGCCAGCTGAAAATCACATTACATTGACAAATAATGTTTCCCTTAATGCTTCAATTGTAGCATCAGTACTGATTGCTTCCCGCTTACCATCCCGGCATCTTGTTTTTGCTTTAATTCTTTTCTCACTAGAACTTTTCTTATTCTCTCCTCTTGTTACCCACTGCCTAAAGCAGTACTCTGTCAAATTGTATTTGTGTTTCTCTTTCATGTTGACGGTTATAACCCTTAGCCTGGTTTACCCCCTGCATCGTTTAGTTTTTTTTCTTTTTGTTGGAGTCATTGTTTTTATTATGCTGGTGTGTCCCTTCTGGTTGATAAAAGCTCAAGAATACAAGTTTGAGATCAAGGGTCCATGGGATGAAGCGAAACTGTGCTTTGATATAACAGACTAGAGTGAAAGGATTTGATGTGGCAGTAAAGACTAATTGCCCTCCATGAGGCCGCCTGTGTCATTATGATCAAGTGTTGCAACCGCATACATGACCCTAAATATACAAAGAGGACTTATACCAGTTTTTGTGCTGTCCACTTGAATGAATGATGAAGTTTAA--------------------------------------------------------
