# Supplementary material for: Development of a Target Enrichment Probe Set for Conifer (REMcon)
Source: Biology (Basel). 2024 May 22;13(6):361. doi: 10.3390/biology13060361 (PMC11200496; doi:10.3390/biology13060361)
Supplement: Supplementary file 1 [file biology-13-00361-s001.zip › biology-2960267-supplementary/Sup data/secapr_alignments_paralogs/35.fasta]

>AA3
TTTTTATGGAATAAAATATATTGGGCTATAGCTTAGTATAGTGACCCTGTGGCTTTCATTTTCAGATAATGGTTTGCTCCTTAGCTTTGGAGAAAATACCTATGGTCAACTCGGGAGATCATCAAAAGGTTCTCATTTACAGCAAGTGAACTTGAATTCAAAGGTGGTATCAATTGCTGCAGGCCTTGGCCACTCTCTAGGCATTGCACTGGATCAACCACCAAATCCTTGTGGACGAGAGAGCAGCACAAGTGAAAGTTATGTCAAGGAAATGAATAGAAGTGTTTTCTCTTGGGGGTGGAACTCATTTTCTCAACTTGGGAGGCCAGAAGGAGAAGGCTTCTCTAAGCCTGGTAAAATTATGGGATTGGAAGGAGAGAATCCAGTGGCTGTGTCAGGTGGGCGTGCACATTCTATTGCTATTACATCTAGGAGGGAACTTTGGGTGTGGGGTTGTGGAAGAAATGGAAGGCTCGGCTTGGGAAGCAATGTTGATGAACCAGAACCATATCCAGTGGAGACCCTTGAAGGTTTGAGCATCCTTCAAGCTGTGTGTGGTTTTGATCATAATCTTCTCTTAATTGATTCATAATTAGGTGCCTCTATGGTACCAGAAGATCCCTTCTTGCTTTTATTCAAAGTGTTCGAGTGTCCTTCAAGCTGTTGTGGTTTTGATCATAATTTTCTATCAGTCATTTCATAATTATGTCTAGAGTACCAAAATGCTTCTCAATTATCACATCAAAGTTA
>AA60
-------------------------------------------------------------------------------------------------------------------------------------------------GTGAATTTGAATCAAAAGATAGTATCAACCGCTGCAGGCGTTGGGCACTCTCTAGCAATTGCACTAGATCAACCATCAGATACTTTGGGAGAAGACAATAGACTAGATGCATGCATTTCTGAGGGATCAAATAGAAGGATTTTCTCTTGGGGATGGAATTCAACTTCTCAACTTGGGAGATCAGAAGGTGAAGGTTTATCTATACCTGGTAGAGTTGAAGGCTTGGAAGGAGAGGAGCCAGTGTCTGTATCTGCTGGCCGTGCACATTCTATTGCTATTACTTCCAAAAGGGAACTTTGGGCATGGGGTTGTGGAAGAAATGGAAGGCTTGGCTTGGGAAGCAATGTTGATGAACCTGAACCATATCCAGTTGAAGCACTTGAAGGTTTGAAAGTCCTTCAGGCTGTGTGTGGTTTTGATCATAATCTTCTTTTAGTTGATTGATAACAATATAATTCCAGGGTGTACAAAATAAAAATATCCTCCTTATATATGTTCCTCACATTTTCT--TT-------------------------------------------------------------------------------------------
>AAR4
TTTTTATGGAATAAAATATATTGGGCTATAGCTTAGTATAGTGACCCTGTGGCTTTCATTTTCAGATAATGGTTTGCTCCTTAGCTTTGGAGAAAATACCTATGGTCAACTCGGGAGATCATCAAAAGGTTCTCATTTACAGCAAGTGAACTTGAATTCAAAGGTGGTATCAATTGCTGCAGGCCTTGGCCACTCTCTAGGCATTGCACTGGATCAACCACCAAATCCTTGTGGACGAGAGAGCAGCACAAGTGAAAGTTATGTCAAGGAAATGAATAGAAGTGTTTTCTGTTGGGGGTGGAACTCATTTTCTCAACTTGGGAGGCCAGAAGGAGAAGGCTTCTCTAAGCCTGGTAAAATTATGGGATTGGAAGGAGAGAATCCAGTGGCTGTGTCAGGTGGGCGTGCACATTCTATTGCTATTACATCTAGGAGGGAACTTTGGGTGTGGGGTTGTGGAAGAAATGGAAGGCTCGGCTTGGGAAGCAATGTTGATGAACCAGAACCATATCCAGTGGAGACCCTTGAAGGTTTGAGCATCCTTCAAGCTGTGTGTGGTTTTGATCATAATCTTCTCTTAATTGATTCATAATTAGGTGCCTCTATGGTACCGGAAGATCCCTTCTTGCTTTTATCCAAAGTGTTCGAGTGTCCTTCAAGCTGTTGTGGTTTTGATCATAATTTTCTATCAGTCATTTCATAATTATGTCTAGAGTACCAAAATGCTTCTCAATTATCACATCAAAGTTA
>AF1
TTTTACGTGGCACAACTTTACTGGGCCATGGCTTAGTTGAGTGATTTTGAGGTTTTATATTTCAGATAATGGTTTGCTTTTGAGCTTTGGAGAAAATACATATGGTCAACTTGGGAGATCGTCAAGGGAATCTCACTTTCAACCAGTGGATTTGAATCAAAAGGTGGTATCAGTAGCTGCAGGCCTTGGACATTCTCTAGCAATTGCACTAGAACAACCAACAAATACTTGGGAAGGTGAGATCAGCACAAATGGAAGCCATGATGAGAAGCTGAATAGAAGTGTCTTATCTTGGGGGTGGAACTCAACCTCTCAACTTGGCAGGCCAGAAGGCAAAGGCTATTCGAAGCCTGGAAAAATTATGGGCTTTGAAGGAGAGAGTCCACTAGCTGTGTCTGGTGGGCGTGCACATTCTATTGCTGTTACGTCTAAAAGGGAGCTTTGGGTATGGGGTTGTGGAAGGAATGGAAGGCTTGGCTTGGGGAGCAACCTTGATGAACCAGAACCATGTCTAGTCGATACTGTTGAGGGTTTGAGAGTTCTCCAAGCTGTTTGTGGTTTTGATCATAGTCTTCTCTTAGTTGATTCATAATTACATGCCTTTGGAAAACCGAAGATCCTTTATCGATTTCCAGTTGAAGATCTAGGACTCTCTTCATTGTAGAGTGGTATTAGAATACTTTCTAACTATTATGGTTATTGTAGCTGCTTTTTAGAAAAATGTTTGATTGATCCATATGGTTAAATTCC
>AG2
TTTTACGTGGAACAACTTTATTGGGCCATGGCTTAGTTGAGTGATTTTGTGGTTTTATATTTCAGATAATGGTTTGCTTTTGAGCTTTGGAGAAAATACATATGGTCAACTTGGGAGATCGTCAAGGGAATCTCACTTTCAACCGGTGGAGTTGAATCAAAAGGTGGTATCAGTAGCTGCAGGCCTTGGACATTCTCTAGCAATTGCACTGGAACAACCACCAAATACTTGGGAAGGTGAGATCAGCACAAATGGAAGCCATGATGAGAAGCTGAATAGAAGTGTCTTCTCTTGGGGGTGGAACTCAACCTCCCAACTTGGAAGGCCAGAAGGCAAAGGGTATTCGAAGCCTGGAAAAATTATGGGCTTTGAAGGAGAGAGTCCACTAGCTGTGTCTGGTGGGCGTGCACATTCTATTGCTGTTACGTCTAAAAGGGAGCTTTGGGTATGGGGTTGTGGAAGGAATGGAAGGCTTGGCTTGGGGAGCAACCTTGATGAACCAGAACCATGTCTAGTCGATACTGTTGAGGGTTTGAGAGTTCTCCAAGCTGTGTGTGGTTTTGATCATAGTCTTCTCTTAGTTGATTCATAATTACATGCCTTTGGAAAACCGAAGATCCTTTATCGATTTCCAGTTGAAGATCTAGGACTCTCTTCATTGTAGAGTGGTATTAGAATACTTTCTAACTATTATGGTTATTGTAGCTGCTTTTTAGAAAAATGTTTGATTGATCCATATGGTTAAATTCC
>AH26
-------------------------------------------------------------------------------------------------------------CTTGGCAGGTCATTACAAGGATCTCATCTACAGCCAGTGGACTTGAATCAAAAGGTAGTAGCAATTGCTGCAGGCCTGGGCCACTCTCTAGCAATCACTATGGATCAACTTTCCAGTACTCGCGTAGGAGAGAGCCGAACAAATGCAAGCTATGCTGAAGAACTGAACACAGACATCTTCTCATGGGGGTGGAACTCAACTTCTCAACTTGGGAGGTCAGGAGGAGAAGTTACTTCCGAACCCGGGAAAGTTATAGGATTGGATGGAAAGAAGCCGGTGGCTGTGTCTGGAGGCCGTGCACATTCAATTGCCATTACTTCTGAAAGGGAACTTTGGGTATGGGGTTGTGGGAGGAATGGCAGGCTTGGTTTAGGAAGCAGCATTGATGAACCAGAACCATGTCCGGTAGAAAGCCTTGAACGTTTGAGAGTTCTTCAAGCTGTATGTGGTTTTGATCATAATCTTCTCTTAGTTGATGTATAGCTACAAGCTTTTG----TATCATTGGTCTTGCCAAAAAATG----------------CATCCTTTACGATGATACAGTTTTCACATA-----------------------------------------------------------------------
>AME1
TTTTTATGGAATAAAATATATTGGGTTATAGGTTAGTTTAGTGACCCTGTGGCTTTCATTTTCAGATAATGGTTTGCTCCTTAGCTTTGGAGAAAATACCTATGGTCAACTCGGGAGATCATCAATTGGTTCTCATTTACAGCCAGTGAACTTGAATTCAAAGGTGATATCCATTGCTGCAGGCCTTGGCCACTCTCTAGGAATTGCACTGGATCAACCACCAAATCCTTGTGGACAAGAGAGCAGTACAAGTGAAAGCTATGCCAAGGAATTGAATAGAAGTGTTTTCTCTTGGGGGTGGAACTCATTATGTCAACTTGGGAGGCCAGAAGGAGAAGGCTTCTCTAAGCCTGGCAAAATTATGGCATTGGAAGGAGAGAATTCAGTGGCTGTGTCTGGTGGGCGTGCACATTCTATTGCTATTACATCTAGGAGGGAACTTTGGGTGTGGGGTTGTGGAAGAAATGGAAGGCTCGGCTTGGGAAGCAATGTTGATGAACCAGAACCATATCCAGTGGAGACCCTTGAAGGTTTGAGCATCCTTCAAGCTGTGTGTGGTTTTGATCATAATCTTCTCTTAACTGATTCATAATTGCGTGCCACTATGGTACCAGAAGATCCTTTCTTGCTTTTATCCAAAGTGTTCGAGTGTTCTTCAAGCTCTTGTGGTTTTGATCATAATTTTCTCCTAGTCATTTCATAATTATGTCTAGAATACAAAAATGCTTCTCAATTATCGCATCAAAGTTA
>AP25
--------------------------------------------------------------------------------------------------TCTATGGTCAACTTGGCAGATCATTACAAGGACCTCATCTACAGCCAGTGGACTTGAATCAAAAGGTAGTAGCAATTGCTGCAGGCCTTGGCCACTCTCTAGCAATTACTATGGATCAACTTTCCAGTACTCGCGTAGGAGAGAGCCGAACAAATGCAAGCTATGCTGAAGAACTGAACACAGACATCTTCTCATGGGGGTGGAACTCAACTTCTCAACTTGGGAGGTCAGGAGGAGAAGTTACTTCCGAACCCGGGAAAGTTATAGGATTAGATGGAAAGAAGCCGGTGGCTGTGTCTGGAGGCCGTGCACATTCAATTGCCATTACTTCTGAAAGGGAACTTTGGGTATGGGGTTGTGGCAGGAATGGCAGGCTTGGTTTAGGAAGCAGCATTGATGAACCAGAACCATGTCCGGTAGAAAGCCTTGAACGTTTGAGAGTTCTTCAAGCTGTATGTGGTTTTGATCATAATCTTCTCTTAGTTGATGTATAGCTACAAGCTTTTG----TATCATTGGTCTTGCCAAAAAATG----------------CATCCTTTACGATGATACAGTTTTCACATATGTTGCTTTGCTTGGGAGGCAG-------------------------------------------------
>APA47
TTTTCAGTGGAATAACTTTATTTGGCTATGGCTTAGTTAAGTGATTTTGTGGTTTTATATTTCAGATAATGGTTCGCTTTTCAGCTTTGGAGAAAATACATATGGTCAACTTGGGAGGTCGTCAAGGGAATCTCACTTACAACCGGTGGATTTGAATCAAAAGGTGGTATCAGTGGCTGCAGGCTTTGGCCATTCTCTAGCAATTTCACTGGAACAACAACCAAATACTTGGGAAGGTGAGATTAGCACAAATGAAAGCCATGCTGAGAAGCTGAATAGAAGTGTCTTCTCTTGGGGGTGGAACTCAACCTCTCAACTTGGAAGGGCAGAAGGCGAAGACTATTCGAGGCCTGGAAAAATTATGGGCTTGGAAGGAGAGAGTCCACTATCTGTGTCTGGTGGGCGTGCACATTCTATTGCTATTACGTCTGAAAGGGAGCTTTGGGTATGGGGTTGTGGAAGGAATGGAAGGCTTGGCTTGGGGAGCAACCTTGATGAACCAGAACCATGTCTAGTTGAGACTGTTGAAGGTTTGATAGTCCTCCAAGCTGTGTGTGGTTTTGATCATAGTCTTCTTTTAGTAGATTCATAATTACATGCTTTTGGAAAACCAAAGATCCTCTATTGATTTCCAGTTGAAGATCTAGGACTCACTTCAAAGTAGATTAGTATTAAAATACTTTCTAACTATTATGGAGATCATTGTAGCTTTTAAGAAAAATGTTTGATTGATCCATATGGTTAAACTCC
>AR2
--------------------------------------------------------------------------------------------------------------------------------------------------------------------TGATATCCATTGCTGCAGGCCTTGGCCACTCTCTAGGAATTGCACTGGATCAACCACCAAATCCTTGTGGACAACAGAGCAGTACAAGTGAAAGCTATGCCAAGGAATTGAATAGAAGTGTTTTCTCTTGGGGGTGGAACTCATTATGTCAACTTGGGAGGCCAGAAGGAGAAGGCTTCTCTAAGCCTGGCAAAATTATGGCATTGGAAGGAGAGAATTCAGTGGCTGTGTCTGGTGGGCGTGCACATTCTATTGCTATTACATCTAGGAGGGAACTTTGGGCGTGGGGTTGTGGAAGAAATGGAAGGCTCGGCTTGGGAAGCAATGTTGATGAACCAGAACCATATCCAGTGGAGACCCTTGAAGGTTTGAGCATCCTTCAAGCTGTGTGTGGTTTTGATCATAATCTTCTCTTAACTGATTCATAATTGCGTGCCACTATGGTACCAGAAGATCCTTTCTTGCTTTTATCCAAAGTGTTCGAGTGTTCTTCAAGCTGTTGTGGTTTTGATCATCATTTTCTCCTAGTCATTTCATAATTATGTCTAGAATACAAAAATGCTTCTCAATTATCGCATCAAAG---
>AS57
----------------------------------------GTTACTTTGTGAATTTCCTTTTCAGATAGTGGGCTGCTCTTTAGCTTTGGAGAAAATACATATGGTCAACTTGGAAGATTGTCAAATGGATCTCACATGCAATCAGTGGATTTGAATCAAAAGGTAGTATCCACTGCCGCAGGCGTTGGGCACTCTATAGCAATTTCAGTGGACCAACCGTCCAATACTTCAGGAGGAGACAACAGCCTAAATGCATGCATTTCTGAGGGATTGAATAGAAGCATATTCTCTTGGGGGTGGAATTCAACTTCTCAACTTGGGAGGTCAGAAGGGGAAGGTTTATCTAGACCTGGTAGAGTTGAAGGCTTGGAAGGAGAGGAGCCAGTGTCTGTGTCTGCTGGGCGTGCACATTCTATTGCTATTACTTCTAAAAGGGAACTTTGGGTGTGGGGTTGTGGAAGAAATGGAAGGCTTGGCTTGGGAAGCAATGTTGATGAACCTGAACCATATCCAGTTGAGGCCCTTGAAGGTTTGAGAGTCCTTCAAGCTGTGTGTGGCTTTGATCATAATCTTCTCTTAGTTGATTGATAATTATACAGCTCCAGGGTACCAAAAATAAAAATATATCTTATCAGATTTAATAAGTTTTAGGATGAGTAACCAAATTAAATTGAGCAACATGCCAAAAAACAATAGTTTGTTGATGAGCTT--------------ATCTGGCAGGCAAGTATGGGCAAG
>ASA51
--------------------------------------------------------GTATTTCAGATAATGGTTTGCTTTTCAGCTTTGGTGAAAATACATATGGTCAACTTGGGAGATCATCAAGGGAATCTCACTTACAACCAGTGGATTTGAATCAAAAGGTGGTATCAATAGCTGCAGGCCTTGGTCATTCTCTAGCAATTGCACTGGACCAACCACCAAATACTGGGGAAGGTGATATCAGCACAAATGGAAGCCATGCTGAGAAGCTGAAAAGAAGTGTCTTCTCTTGGGGGTGGAACTCAACCTCTCAACTTGGGAGGGCAGAAGGCAAGGGCTATTCTAACCCTGGAAAAATTATGGGCTTGGAAGGAGAGAGTCCAGTGGCTGTGTCTGGTGGGCGCGCACATTCTATTGCTATCACTTCTAAACAGGAGCTTTGGGTATGGGGCTGTGGAAGGAATGGAAGGCTTGGCTTGGGGAGCAATCTTGATGAACCAGAACCATATCTTGTTGAGACTGTTGAAGGTTTGAGAGTCCTTCAAGCTGTGTGTGGTTTTGATCATAGTCTTCTCTTAGTTGATTCATAATTACATGCCTTTGGAAAACCAAAGATCCTCTACTGATTTCCAGTTGAAGGTTTAGTACTCACTTCAAAGTAGAATGGTTT------------------------------------------------------------------------------
>CB35
----------------------GGATAATGGCCTTATTTGTTGACACTACAGTTTGGCTTTTCAGATAATGGATGTCTTTTCAGCTTTGGGGACAACAATTACGGTCAACTTGGCAGATCACTACAAGGATCTCATCTACAGCCAGTGGACTTGAATCAAAAGGTAGTATCAATTGCTGCAGGCCTTGGCCACTCTTTAGCAATTACTATGGATCAACTTTCCAGTACCCAGGGAGGAGAGAGCAGAACAAATGCAAGCTGCACTGAAGAACTGAACACAGACATCTTCTCGTGGGGGTGGAATTCAACTTCTCAACTTGGAAGGTCAGGAGAGGAAATGACTTCTAAACCGGGGAAAGTTACGGGATTGGGTGGAAAGAAGCCAGTGGCTGTGTCTGGAGGCCGTGCACATTCGGTTGCCATTACTTCTGAATGGGAACTTTGGGTATGGGGTTGTGGAAGGAATGGCAGGCTTGGCTTAGGAAGCAGCATTGATGAACCAGAACCATATCCGGTAGAGAACCTTGAAGGTGTCAGAATTTTTCAAGCTGTATGTGGTTTTGATCATAATCTTCTCTTAGTTGATGTATAGCTACATGCTTTTGGAGTTATCATTGATCTTGCCAAAAAAG-----------------CCTCCTTTATGATAA-ATACAGTTCACATATGTTGCTTTGTTTTCGAGGCAGTGGTGATTAGGCTAAGAACTGTTGTTTCTGGGCACTTA-----------
>CD18
--------------------------------------------------------------------------------------------------------------------------------------------------------------------------------------------------------------------ATCAAACATCAAATACTTTGGGAGGAGACAACAGACTAAATGCATGCATTTCCGAGCGATCGAAAAGAAGCATATTCTCTTGGGGATGGAATTCAACGTCTCAACTTGGGAGATCAGCTGGGGAAGGT---TATAGACCTGGAAGAGTTGAAGGCTTGGAAGGAGAGGAGCCAGTGTTCGTGTCTGCTGGGCGTGCACATTCTATTGCTGTTACTTCTAAAAGGGAACTCTGGGTGTGGGGTTGTGGAAGAAATGGAAGGCTTGGCTTGGGAAGCAATGCTGACGAACCTGAACCATATCCAGTTGAGGCCCTTGAAGGTTTAAAAGTCCTTCAAGCTGTGTGTGGTTTTGATCACAATCTTCTCTTAGTTGATTGATAATAATACAGCTCCAGCATACCAAAAATTAAAATACCTTCACTTGAATCCACCATTTTACTGGAGCTACAAACT----AAGACCTTTTGTATTTTTTTATGAACAAATCTT-------------------------ATTTGTTGTAGTGCTCAAGCTAGC
>CDE34
TTTCTATAGGATAAAATGTATCGAATAATGGCCTTATTTGTTGACACTACAGTTTGGCTTTTCAGATAATGGATGTCTTTTCAGCTTTGGGGACAACAATTACGGTCAACTTGGCAGATCACTACAAGGATCTCATCTACAGCCAGTGGACTTGAATCAAAAGGTAGTATCAATTGCTGCAGGCCTTGGCCACTCTTTAGCAATTACTATGGATCAACTTTCCAGTACCCAGGGAGGAGAGAGCAGAACAAATGCAAGCTGCACTGAAGAACTGAACACAGACATCTTCTCGTGGGGGTGGAATTCAACTTCTCAACTTGGGAGGTCAGGAGGGGAAATGACTTCCAAACCGGGGAAAGTTACGGGATTGGGTGGAAAGAAGCCAGTGGCTGTGTCTGGAGGCCGTGCACATTCGGTTGCCATTACTTCTGAATGGGAACTTTGGGTATGGGGTTGTGGAAGGAATGGCAGGCTTGGCTTAGGAAGCAGCATTGATGAACCAGAACCATATCCGGTAGAGAACCTTGAAGGTGTCAGAATTTTTCAAGCTGTATGTGGTTTTGATCATAATCTTCTCTTAGTTGATGTATAGCTACATGCTTTTGGAGTTATCATTGATCTTGCCAAAAAAG-----------------CCTCCT-TATGATAA-ATACAGTTCACATATGTTGCTTTGTTTTGGAGGCAGTGGTGATTAGGCTAAGAACTGTTGTTTCTGGGCACTTACTGAGCCATTG
>CF38
TTTTTATGAAGTAAAATATATTGTTTGGTGGATTACTTGAGTTACTATATGGATTTCCTTTGCAGACAATGGGTTTCTCTTTAGCTTTGGCGAAAATACATATGATCAACTTGGGAGATCGGCAAAGGGATCTCACCTGCAACCAGTGGATTTTAATAAAAAGGTGGTATCGATTGCTGCAGGCCTTGGTCATTCTCTAGCAATTGCACTAGATCAGCCGCCAGATACTTGTGGAGGAGGGAAGAGCATAAATGCAAGCCAATCGGAAGGGCTGAATAGAAGTGTCTTCTCTTGGGGGTGGAACTCAACTTCTCAACTTGGGAGGTCAGAAGTGGAAGATTCTTCCCAACCTGGTAAAATTACAGGCTTGGAAGGAGAGGAGCCAGTGGCTGTTTCTGCTGGGCGTGCACATTCTATTGCTGTTACTTCTAAAAGGGAACTTTGGGTGTGGGGTTGTGGAAGGAATGGAAGGCTTGGATTAGGAAGCAATGTTGACGAACCAGAACCATATCCAGTTGAGGCCCTTGAAGATTTGGGAGTCCTTCAAGCTGTGTGTGGCTTTGATCATAATCTTCTCTTAGTTGATTCATAATTACATGCCTCTAGATTTCCAAAATACCCTTCTTGCATCTTAGATATTATATTGAGGTCTTTTTTTCAATTATCCAAATTTATAGATCCAAGAGTCATTAAAAAATTATTGTAAATTCTTGTTTGGAGACG---------------------------
>CH19
-----------------------------------------------------------------------------------------------------------------------------------------------------------------AGGTAGTATCAACAGCAGCAGGCATTGGGCACTCTTTAGCTATTGCAGTGGAGCAAACATCAAATACTTCGGGAGGAGACAACAGACTAAATGCACGCATTTCTGAGGGATCAAAAAGAAGCATATTCTCTTGGGGATGGAATTCAACTTCTCAACTTGGGAGATCAGCTGGGGAAGGT---TATAGACCTGGAAGAGTTGAAGGCTTGGAAGGAGAGGAGCCAGTGTTCGTGTCTGCTGGGCGTGCACATTCTATTGCTGTTACTTCTAAAGGGGAGCTTTGGGTGTGGGGTTGTGGAAGAAATGGAAGGCTTGGCTTGGGAAGCAATGCTGACGAACCTGAACCATATCCAGTTGAGGCCCTTGAAGGTCTAAAAGTCCTTCAAGCTGTGTGTGGTTTTGATCACAATCTTCTCTTAGCTGATTGACAACAATACAGCTCCAGCGTACCAAAAATTAAAATACCTTCCTTACATATGTTTCTAACATTTTCTTTTGGACT---TGAATCGAACATTTTACT------------------------------------------------------------------
>CHA37
TTTTTATGAAGTAAAATTTATTGTTTTGTGGATTACTTGAGTTACTATATGGATTTCCTTTGCAGACAATGGGTTTCTCTTTAGCTTTGGAGAAAATACATATGGTCAACTTGGGAGATCGGCAAAGGGATCTCACCTGCAACCAGTGGATTTTAATAAAAAGGTGGTATCGATTGCTGCAGGCCTTGGTCATTCTCTAGCAATTGCACTAGATCAGCCGCCAGATACTTGTGGAGGAGGGAAGAGCATAAATGCAAGCCAATCGGAAGGGCTGAATAGAAGTGTCTTCTCTTGGGGGTGGAACTCAACTTCTCAACTTGGGAGGTCAGAAGTGGAAGATTCTTCCCAACCTGGTAAAATTACAGGCTTGGAAGGAGAGGAGCCAGTGGCTGTTTCTGCTGGGCGTGCACATTCTATTGCTGTTACTTCTAAAAGGGAACTTTGGGTGTGGGGTTGTGGAAGGAATGGAAGGCTTGGATTAGGAAGCAATGTTGACGAACCAGAACCATATCCAGTTGAGGCCCTTGAAGATTTGGGAGTCCTTCAAGCTGTGTGTGGCTTTGATCATAATCTTCTCTTAGTTGATTCATAATTACATGCCTCTAGATTTCCAAAATACCCTTCTTGCATCTTAGATATTATATTGAGGTCTTTTTTTCAATTATCCAAATTTATAGATCCAAGAGTCATTAAAAAATTATTGTAAATTCTTGTTTGGAGACGTTAGATCCCATGTTTTATCAAAGCACT
>CJ24
TTTATATTGAACAAACCCTATTGTTCCGTGGATTAGTTGAGTTAC-TTGTGGATTTCCTTTTCAGATAATGGGTTGCTCTTTAGCTATGGAGAAAATACATATGGTCAACTTGGAAGATTGTCAAATGGATCTCACCTGCAATCAGTGGATTTGAATCAAAAGGTAGTATCAATTGCTGCAGGCGTTGGGCACTCTCTAGCAATTGCAGTGGATCAACCATCAAATACTTCGGGAGGAGACAACAGACTAAATGCATGCATTTCTGAGGGATTGAATAGAAGCATATTCTCTTGGGGATGGAATTCAACTTCTCAACTTGGGAGATCAGAAGGGGAAGTTTTATCTAGACCTGGTAGAGTTAAAGGCTTGGAAGGAGAGGAGCCGGTGTCTGTGTCTGCTGGGCGTGCACATTCTATTGCTATTACTTCTAAAAGGGAACTTTGGGTGTGGGGTTGTGGAAGAAATGGAAGGCTTGGCTTGGGAAGCAATTTTGATGAACCCGAACCATATCCAGTTGAGGCCCTTGAAGGTTTGAAAGTCCTTCAAGCTGTGTGTGGTTTTGATCATAATCTTCTCTTAGTTGATTGATAATAATACAACTCCAGAGTATCAAAAATTAAACTATCTTTCTTACAGATGTTTCTTACATTTTCTTTTTATTCATTTAAATTCAACATTTTACCAGACCTATGAAACCTTTTGTGTTTATCAACAAAATAAGACTTATTTGTTCTATTACTCAAGCTAGT
>CK7
TTTGTATTGAATAAGATCTATTGTTCCATGGATTAGTTGAGTTACTTTGTGGATTTTCTTTTCAGATAATGGGTTGCTTTTCAGCTTTGGAGAAAATACATATGGTCAACTTGGAAGATTGTCAAATGGATCTCACCTGCAACCAGTGGATTTGAATCAAAAGGTAGTATCAACTGCTGCAGGCGTTGGTCACTCTCTAGTAATTGCAGTGGATCAACTGTTAAATACTTTGGGAGGAGACAACAGCCTAAATGCATGCAATTCTGAGGGACTGAATAGAACCATCTTCTCTTGGGGATGGAATTCAACTTCTCAACTTGGGAGGTCAGAAGGGGAAGGTTTATCTAGACCTGGTAGAGTTAAAGGCTTGGAAGGAGAGGAGCCGGTGTCCGTGTCTGCTGGGCGTGCACATTCTATTGCTATTACTTCTAAAAGGGAACTTTGGGTGTGGGGTTGTGGAAGAAATGGAAGGCTTGGCTTGGGAAGCAATGTTGATGAACCCGAACCATATCCAGTTGAGGCCCTTGAAGGTTTGAGAGTCGTTCAAGCTGTGTGTGGTTTTGATCATAATCTTCTCTTAGTTGATTAATAATTATACAGCTCCAGAGTACCAAAAATTAAAATATCCTCCTTACATATGTTTCTAACATTTTCTTTTTATTCATTTAAATTCAATATTTTACTGGACGTATGAACCATACCTTTTGTTTTTTTATCAACAAA-------ATAAGATTATCTTATTTGTT
>CL6
TTTGTATTGAATAAGATCTATTGTTCCATGGATTAGTTGAGTTACTTTGTGGATTTTCTTTTCAGATAATGGGTTGCTTTTCAGCTTTGGAGAAAATACATATGGTCAACTTGGAAGATTGTCAAATGGATCTCACCTGCAACCAGTGGATTTGAATCAAAAGGTAGTATCAACTGCTGCAGGCGTTGGTCACTCTCTAGTAATTGCAGTGGATCAACTGTTAAATACTTTGGGAGGAGACAACAGCCTAAATGCATGCAATTCTGAGGGACTGAATAGAACCATCTTCTCTTGGGGATGGAATTCAACTTCTCAACTTGGGAGGTCAGAAGGGGAAGGTTTATCTAGACCTGGTAGAGTTAAAGGCTTGGAAGGAGAGGAGCCGGTGTCCGTGTCTGCTGGGCGTGCACATTCTATTGCTATTACTTCTAAAAGGGAACTTTGGGTGTGGGGTTGTGGAAGAAATGGAAGGCTTGGCTTGGGAAGCAATGTTGATGAACCCGAACCATATCCAGTTGAGGCCCTTGAAGGTTTGAGAGTCGTTCAAGCTGTGTGTGGTTTTGATCATAATCTTCTCTTAGTTGATTAATAATTATACAGCTCCAGAGTACCAAAAATTAAAATATCCTCCTTACATATGTTTCTAACATTTTCTTTTTATTCATTTAAATTCAATATTTTACTG-----------------------------------------------------------------
>CM9
------------------GTTTGTTCCATGGATTTGGTAAGGTACTTGGTGGGTTTCTTTTTCAGGTAACGGGTTGCTGTTTAGCTTTGGAGAAAATACATATGGTCAACTTGGAAGATTGTCAAATTTATCTCACCTGGAACCAGTGGATTTGAATCAAAAGATAGTATCAACCGCCGCAGGCGTTGGGCACTCTCTAGCAATCACAGTAGATCAACCATCAGATACTTTGGGAGGAGACAATAGACTAGATGCATGCATTTCTGAGGGATCAAATAGAAGGATTTTCTCTTGGGGATGGAATTCAACTTCTCAACTTGGGAGATCAGAAGGTGAAGGTTTATCTATACCTGGTAGAGTTGAAGGTTTGGAAGGAGAGGAGCCAATGTCTGCATCTGCTGGCCGTGCACATTCAATTGCTATTACTTCTAAAAGGGAACTTTGGGCGTGGGGTTGTGGAAGAAATGGAAGGCTTGGCTCAGGAAGCAATGTTGATGAACCTGAACCATATCCAGTTCAGGCACTTGAAGGTTTGAAAGTCCTTCAGGCTGTGTGTGGTTTTGACCATAATCTTCTCTTAGTTGATTGATAACAATATAA-TCCAGGGTGTACAAAATAAAAATATCATTCTTATATATGTTTCTAACATTTTCTTTTTGTTA-------TATGACATTTTACTGGACCTATGAACCATACCTTGTGTTTTAATTTAAAAAAAAAAGAGTTTTCCATTACCCAAGCTAGT
>CO8
-----------------------------------------------------------------------------------------------------------------------------------------------------------------------------------CAGGCGTTGGGCACTGTCTAGCAATTGCAGTAGATCAACCATCAGATACTCTGGGAGGAGACAATAGACTAGATGCATGCATTTCTGAGGGATCAAATAGAAGGATTTTCTCTTGGGGATGGAATTCAACTTCTCAACTTGGGAGATCAGAAGGTGAAGGTTTATCTATACCTGGTAGAGTTGAAGGCTTGGAAGGAGAGGAGCCAGTGTCTGTATCTGCTGGCCGTGCACATTCTATTGCTATTACATCTAAAAGGGAACTTTGGGCATGGGGTTGTGGAAGAAATGGAAGGCTTGGATTGGGATGCAATGTTGATGAACCTGAACCATATCCAGTTGAGGCACTTGAAGGTTTGAAAGTCCTTCAGGCTGTGTGTGGTTTTGATCATAATCTTCTTTTAGTTGATTGATAACAATATAATCCCAGGTTGTGCAAAATAAAAATATCCTCCTTATATATGTTTCTAACATTTTCTTTTTGTTA-------TATGACATTTTACTGGACCTATGAACTATACCTTGTGTTTTAATTTAAAAATATAAAAATCTTATATTACCCAAGCTAGT
>CP16
TTATTTTTGAACAAAATCTATTGTTCCGTGGATTAGTTGAGTTACTTTGTGGATTTCCTTTTCAGATAATGGGTTGCTCTTTAGCTTTGGAGAAAATACATATGGTCAACTTGGAAGATTGTCAAATGGATGTCACCTGGAACCAGTGAATTTGAATCAAAAGGTAGTAGCAACTGCTGCAGGCGTTGGGCACTCTCTAGCAATTGCAGTGGATCAACCATCAAATACTTCGGGAGGAGACGACAGACTAGATGCACGCATTTCTGAGGGACTGAATAGAAGCATATTCTCTTGGGGATGGAATTCAACTTCTCAACTTGGGAGATCAGAAGGCGAAGGTTTATCTAGACCTGGTAGAGTTGAAGGCTTGGAAGGAGAGGAGCCAGTGTCTGTGTCTGCTGGGCGTGCTCATTCCATTGCTATTACTTCTAAAAGGGAACTTTGGGTGTGGGGTTGTGGAAGAAATGGAAGGCTTGGCTTGGGAAGCAATGTTGATGAACCTGAACCATATCCAGTTGAGGCCCTTGAAGGTTTGAAAGTCCTTCAAGCTGTGTGTGGTTTTGATCATAATCTTCTCTTAGTTGATAGATAACAATATAACTCCAGGGTACCAAAAATTAAAATATCTTCCTTACAGATGTTTCTAACATTTTCTTTTTATTCATTTACATTCAACATTTTTATGGACCTATGGGCTAATACCTTTTGTTTTAATCAACAAGGCTTATTTGTTGTATTACTCAAGCTAGT
>CP161
TTATTTTTGAACAAAATCTATTGTTCCGTGGATTAGTTGAGTTACTTTGTGGATTTCCTTTTCAGATAATGGGTTGCTCTTTAGCTTTGGAGAAAATACATATGGTCAACTTGGAAGATTGTCAAATGGATGTCACCTGGAACCAGTGAATTTGAATCAAAAGGTAGTAGCAACTGCTGCAGGCGTTGGGCACTCTCTAGCAATTGCAGTGGATCAACCATCAAATACTTCGGGAGGAGACGACAGACTAGATGCACGCATTTCTGAGGGACTGAATAGAAGCATATTCTCTTGGGGATGGAATTCAACTTCTCAACTTGGGAGATCAGAAGGCGAAGGTTTATCTAGACCTGGTAGAGTTGAAGGCTTGGAAGGAGAGGAGCCAGTGTCTGTGTCTGCTGGGCGTGCTCATTCCATTGCTATTACTTCTAAAAGGGAACTTTGGGTGTGGGGTTGTGGAAGAAATGGAAGGCTTGGCTTGGGAAGCAATGTTGATGAACCTGAACCATATCCAGTTGAGGCCCTTGAAGGTTTGAAAGTCCTTCAAGCTGTGTGTGGTTTTGATCATAATCTTCTCTTAGTTGATAGATAACAATATAACTCCAGGGTACCAAAAATTAAAATATCTTCCTTACAGATGTTTCTAACATTTTCTTTTTATTCATTTACATTCAACATTTTTATGGACCTATGGGCTAATACCTTTTGTTTTAATCAACAAGGCTTATTTGTTGTATTACTCAAGCTAGT
>CR44
TTGTTACAGGGTAAATATATCAGAATCAGAACTTTATTAAGTTATATTATGGTACTGCTTTGCAGATAGTGGTTTGCTTTTTAGCTGTGGAGACAATACCTATGGTCAGCTCGGTAGATCATCACGGGGACCTCATCTGCAACCTCTGAACTTGGATCAAACAGTGATAGCAGTTGCTGCAGGCCTTGGCCATTCTCTGGCAATTGCACTGGATCAACCACCATATCCATTGGATGAGAAGAGTGGAAATTTTTCAAATTATAACAAAGAACTGAATACATGTGTTTTTTCTTGGGGGTGGAACTCAACTTTTCAACTTGGGAGAACAGGAGAGAAGGATACATCCACCCCTGGAAAGATTATAGGATTGGATGGGAAGAGTGTGGTGGCTGCATCGGGAGGGCGTGCACACTCTCTTGCCATTACATCTAAAAGGGAACTTTACGTATGGGGCTGTGGAAGGAATGGCAGGCTTGGTTTAGGAAGCTCAATGGACGAACCAGAGCCATCTCTAGTAGAGAGCCTTGGGGGTTTCACAATTCTTCAAGCTGTGTGTGGATTTGATCATAATCTTCTCTTAGTTGCTGCATAACTATAATCTTTGGAAACTAAGAG---------------------------------------------------------------------------------------------------------------------------------------
>CT15
TTATTTTTGAACAAAATCTATTGTTCCGTGGATTAGTTGAGTTGGTTTGTGGATTTCCTTTTCAGATAATGGGTTGCTCTTTAGCTTTGGAGAAAATACATATGGTCAACTTGGAAGATTGTCAAATGGATATCACCTGGAACCAGTGAATTTGAATCAAAAGGTAGTAGCAACTGCTGCAGGCGTTGGGCACTCTCTAGCAATTGCAGTGGATCAACCATCAAATACTTCGGGAGGAGACAACAGACTAGATGCATGCATTTCTGAGGGATTGAATAGAAGCATATTCTCTTGGGGATGGAATTCAACTTCTCAACTTGGGAGATCAGAAGGCAAAGGTTTATCTAGACCTGGTAGAGTTGAAGTCATGGAAGGGGAGGAGCCAGTGTCTGTGTCTGCTGGGCGTGCTCATTCCATTGCTATCACTTCTAAGAGGGAACTTTGGGTGTGGGGTTGTGGAAGAAATGGAAGGCTTGGCTTGGGAAGCAATGTTGATGAACCTGAACCATATCCAGTTGAGGCCCTTGAAGGTTTGAAAGTCCTTCAAGCTGTATGTGGTTTTGATCATAATCTTCTCTTAGTTGATTGATAACAATACAACTCCAGGGTACCAAAAATTAAAATATCTTATTTACAGATGTTTCTAACATTTTCTTTTTATTCATTTACATTCAACATTTTTATGGACTTT-----------------------------------------------------------
>DA12
TTAATATTGAACAAAAACTATTGTCCCGTGGATTAGTTAAGTTACTTTGTGGATTTCTTTTTCAGGTAACGGGTTGCTCTTTAGCTTTGGAGAAAATACATATGGTCAACTTGGAAGATTGTCAAATGGATCTCACCTGGAACCAGTGGATTTGAATCAAAAGGTAGTATCAACTGCTGCAGGCGTTGGGCACTCTCTAGCAATTGCAGTGGATCAACCATCAGATACTTTGGGAGGAGACAATAAACTAGATGCACGGATTTCTGAGGGCTTGAATAGAAGGATTTTCTCTTGGGGATGGAATTCAACTTCTCAACTTGGGAGATCAGAAGGTGAAGGTTTATCTAGACCTGGTAGAGTTAAAGGCTTGGAAGGAGAGGAGCCAGTGTCTGTATCTGCTGGGCGTGCACATTCTATTGCCCTTACTTCTAAAAGGGAACTTTGGGTGTGGGGTTGTGGAAGAAATGGAAGGCTTGGCTTGGGAAGCAATGTTGATGAACCTGAACCATATCCAGTTGAGGCACTTGAAGGTTTGAAAGTCCTTCAGGCTGTGTGTGGTTTTGATCATAATGTTCTCTTAGTTGATTGATAACAATATAATTCCAGGGTATAAAAAATAAAAATATCCTCCTTACATATATTTCTAACATTTTCTTTTTATTC---------------------------------------------------------------------------------------
>DB53
TTTAAAGTGGAACAACTTTATTGGGCCATGGCTTAGTTGACTGATTTTGTAGTTTTATATTTCAGATAATGGTTTGCTTTTGAGCTTTGGAGAAAATACATATGGTCAACTTGGGAGATCGTCAAGGGAATCTCTCTTACAACCTGTGGATTTGAATCAAAAGGTGGTATCAGTAGCTGCAGGCCTTGGACATTCTCTAGCAATTGCACTGGAACAACCACCAAACACTTGGGAAGGTGAGATCAGCACAAATGGAAGCCATGATGAGAAGCTGAATAGAAGTGTCTTCTCTTGGGGGTGGAACTCAACCTCTCAACTTGGAAGGGCAGAAGGTGAAGGCTATTTTAGGCCTGGAAAAATTATGGGCATTGAAGGAGAGAGTCCACTAGCTGTTTCTGGTGGGCGTGCACATTCTATTGCTATTACCTCCAAAAGGGACCTTTGGGTATGGGGTTGTGGAAGGAATGGAAGGCTTGGCTTGGGGAGCAACCTTGATGAACCAGAACCATGTCTAGTTGAGACTGTTGAGGGTTTGAGAGTTCTCCAAGCTGTGTGTGGTTTTGATCATAGTCTTCTCTTAGTTGATTCATAATTACATACCTCTGGAAAACCAAAGATCCTTTGTTGATTTCCAGTTGAATATCTAGGAGTCTCTTCATATTAGAGTGTTATTAAAATACTTTCTAACTGTTATGGAGGTCATTTTAGTTTTTTAGAAAAATGTTTGATTGATCCATATGGTTAAATTCC
>DC1
TTTAAAGTGGAACAACTTTATTGGGCCATGGCTTAGTTGTCTGATTTTGTAGTTTTATATTTCAGATAATGGTTTGCTTTTGAGCTTTGGAGAAAATACATATGGTCAACTTGGGAGATCGTCAAGGGAATCTCTCTTACAACCTGTGGTTTTGAATCAAAAGGTGGTATCAGTAGCTGCAGGCCTTGGACATTCTCTAGCAATTGCACTGGAACAACCACCAAACACTTGGGAAGGTGAGATCAGCACAAATGGAAGCCATGATGAGAAGCTGAATAGAAGTGTCTTCTCTTGGGGGTGGAACTCAACCTCTCAACTTGGAAGGGCAGAAGGTGAAGGCTATTTTAGGCCTGGAAAAATTATGGGCTTTGAAGGAGAGAGTCCACTAGCTGTTTCTGGTGGGCGTGCACATTCTATTGCTATTACCTCCAAAAGGGAGCTTTGGGTATGGGGTTGTGGAAGGAATGGAAGGCTTGGCTTGGGGAGCAACCTTGATGAACCAGAACCATGTCTAGTTGAGACTGTTCAGGGTTTGAGAGTTCTCCAAGCTGTGTGTGGTTTTGATCATAGTCTTCTCTTAGTTGATTCATAATTACATGCCTCTGGAAAACCAAAGATCCTTTGTTGATCTCCAGTTGAATATCTAGGAGTCTCTTCATAGTAGAGTGTTATTAAAATACTTTCTAACTATTATGGAGGTAATTTTAGTTTTTTAGAAAAATGTTTGATTGATCCATATGGTTAAATTCC
>DD1
TTTAAACTGGAACAACTTTATTGGGCCATGTCTAAGTTGAGTGATTTTGTGGTTTTATATTTCAGATAATGGTTTGCTTTTGAGCTTTGGAGAAAACACATATGGTCAACTTGGGAGATCGTCAAGGGAATCTCACTTCCAACCAGTGGATTTGAATCAAAAGGTGGTATCAGTAGCTGCAGGCCTTGGACATTCTCTAGCAATTGCACTGGAACAACCACCAAATACTTTGAAAGGTGAGATCGGCACAAATGGAAGCCATGATGAGAAGCTGAATAGAAGTGTCTTCTCTTGGGGGTGGAATTCAACCTCTCAACTTGGAAGGGCAGAAGGCGAAGGCTATTTTAAGCCTGGAAAAATTATGGGCTTTGAAGGAGAGAGTCCACTAGCTGTGTCTGGTGGGCGTGCACATTCTATTGCTATTACGTCTAAAAGGGAGCTTTGGGTATGGGGTTGTGGAAGGAATGGAAGGCTTGGCTTGGGGAGCAACCTTGATGAACCAGAACCGTGTCTAGTTGAGACTGTTGAGGGTTTGAGAGTCCTCCAAGCTGTGTGTGGTTTTGATCATAGTCTTCTCTTAGTTGATTCATAATTACATGCCTTCGGAAAACCAAAGATCCTTTGTTGATTTCCAGTTGAATATCTAGGACTCTCTTCACAGTAGAATGGTATTAAAATACTTTCTAACTATTATGGAGGTCATTGTAGCTTTTTAGAGAAGTGTCTTAGTGATTCATATGGTTAAATTCC
>DIM50
TTTAAACTGGAACAACTTTATTGGGCCATGTCTAAGTTGAGCGATTTTGTGGTTTTATATTTCAGATAATGGTTTGCTTTTGAGCTTTGGAGAAAACACATATGGTCAACTTGGGAGATCGTCAAGGGAATCTCACTTCCAACCAGTGGATTTGAATCAAAAGGTGGTATCAGTAGCTGCAGGCCTTGGACATTCTCTAGCAATTGCACTGGAACAACCACCAAATACTTTGAAAGGTGAGATCGGCACAAATGGAAGCCATGATGAGAAGCTGAATAGAAGTGTCTTCTCTTGGGGGTGGAATTCAACCTCTCAACTTGGAAGGGCAGAAGGCGAAGGCTATTTTAAGCCTGGAAAAATTATGTGCTTTGAAGGAGAGAGTCCACTAGCTGTGTCTGGTGGGCGTGCACATTCTATTGCTATTACGTCTAAAAGGGAGCTTTGGGTATGGGGTTGTGGAAGGAATGGAAGGCTTGGCTTGGGGAGCAACCTTGATGAACCAGAACCGTGTCTAGTTGAGACTGTTGAGGGTTTGAGAGTCCTCCAAGCTGTGTGTGGTTTTGATCATAGTCTTCTCTTAGTTGATTCATAATTACATGCCTTCGGAAAACCAAAGATCCTTTGTTGATTTCCAGTTGAATATCTAGGACTCTCTTCACAGTAGAATGGTATTAAAATACTTTCTAAGTATTATGGAGGTCATTGTAGCTTTTTAGAGAAGTGTCTTAGTGATCCATATGGTTAAATTCC
>EN45
CTTGGGGCAAATCTAAGAGAGGGTAACTTGGCCTGGTAAAGGAATAATAGAAGCTTGTTGCATAGATAGTGGTTTGCTCCTTAGCTTTGGAGACAATAGCTATGGTCAGCTTGGCAGATTGTCAGAAGGGCCGCATCTGCAACCTCTGAACTTGAATCAAAAGGTAATAGCAATTGCTGCAGGCCTTGGCCACTCTTTGGCTATTGCACTGGATCGACCACAATATACTTTGGGTGGAAAGAACAGAAAACACTCAAGTTATGACAAAGAATTAAATACGTGTGTTTTTTCTTGGGGGTGGAATTCAACTTTTCAACTTGGGAGAACTAGAGGGGAAGATATGTCTGTCCCTGGAAAAATTACAGGTTTAGATGGAAAGAGTGTGGTGGCTGTGTCTGGAGGGCGTGCACATTCTCTTGCCATCACATCTGAAAGGGAACTTTATGTATGGGGCTGTGGAAGGAATGGCAGGCTTGGCTTAGGAAGCTCAATGGATGAATCAGAGCCATCTCCAGTAGAAAGCCTTGAAGGCTTCACCATTCTTCAAGTTGTGTGTGGATTTGATCACAATATT--------------------------------------------------------------------------------------------------------------------------------------------------------------------------------
>FC13
TTAATATTGAACAAAAACTATTGTCCCGTGGATTAGTTAAGTTACTTTGTGGATTTCTTTTTCAGGTAACGGGTTGCTCTTTAGCTTTGGAGAAAATACATATGGTCAACTTGGAAGATTGTCAAATGGATCTCACCTGGAACCAGTGGATTTGAATCAAAAGGTAGTATCAACTGCTGCAGGCGTTGGGCACTCTCTAGCAATTGCAGCGGATCAACCATCAGATACTTTGGGAGGAGACAATAAACTAGATGCACGGATTTCTGAGGGCTTGAATAGAAGGATTTTCTCTTGGGGATGGAATTCAACTTCTCAACTTGGGAGATCAGAAGGGGAAGGTTTATCTAGACCTGGTAGAGTTAAAGACTTGGAAGGAGAGGAGCCAGTGTCTGTATCTGCTGGGCGTGCACATTCTATTGCCCTTACTTCTAAAAGGGAACTTTGGGTGTGGGGTTGTGGAAGAAATGGAAGGCTTGGCTTGGGAAGCAATGTTGATGAACCTGAACCATATCCAGTTGAGGCACTTGAAGGTTTGAAAGTCCTTCAGGCTGTGTGTGGTTTTGATCATAATGTTCTCTTAGTTGATTGATAACAATATAATTCCAGGGTATAAAAAATAAAAATATCCTCCTTACATATGTTTCTAACATTTTCTTTTTATTCATTTAAATATAACATTCTACTGGACCTATGAACTAATACCTTCTGTTTTGATAAAAAAATCCTATATGTTATATTACTCAAGCTAGT
>FTS1
TTTAAAGTGGAACAACTTTATTGGGCCATGGCTTAGTTGACTGATTTTGTAGTTTTATATTTCAGATAATGGTTTGCTTTTGAGCTTTGGAGAAAATACATATGGTCAACTTGGGAGATCGTCAAGGGAATCTCTCTTACAACCTGTGGATTTGAATCAAAAGGTGGTATCAGTAGCTGCAGGCCTTGGACATTCTCTAGCAATTGCACTGGAACAACCACCAAATACTTGGGAAGGTGAGATCAGCACAAATGGAAGCCATGATGAGAAGCTGAATAGAAGTGTCTTCGCTTGGGGGTGGAACTCAACCTCTCAACTTGGTAGGGCAGAAGGTGAAGGCTATTCTAGGCCTGGAAAAATTATGGGCTTTGAAGGAGAGAGTCCACTAGCTGTTTCTGGTGGGCGTGCACATTCTATTGCTATTACCTCTAAAAGGGAGCTCTGGGTATGGGGTTGTGGAAGGAATGGAAGGCTTGGCTTGGGGAGCAACCTTGATGAACCAGAACCATGTCTAGTTGAGACTGTTGAGGGTTTGAGAGTTCTCCAAGCTGTGTGTGGTTTTGATCATAGTCTTCTCTTAGTTGATTCATAATTACATGCCTTTGGAAAACCAAAGATCCTTTGTTGATTTCCAGTTGAATATCTAGGAGTCTCTTCACAGTAGAGTGTTATTAAAATACTTTCTAACTATTATGGAGGTCATTTTAGTTTTTTAGAAAAATGTTTGATTGATCCATATGGTTAAATTCC
>FTS2
TTTAAAGTGGAACAACTTTATTGGGCCATGGCTTAGTTGACTGATTTTGTAGTTTTATATTTCAGATAATGGTTTGCTTTTGAGCTTTGGAGAAAATACATATGGTCAACTTGGGAGATCGTCAAGGGAATCTCTCTTACAACCTGTGGATTTGAATCAAAAGGTGGTATCAGTAGCTGCAGGCCTTGGACATTCTCTAGCAATTGCACTGGAACAACCACCAAATACTTGGAAAGGTGAGATCAGCACAAATGGAAGCCATGATGAGAAGCTGAATAGAAGTGTCTTCGCTTGGGGGTGGAACTCAACCTCTCAACTTGGTAGGGCAGAAGGTGAAGGCTATTCTAGGCCTGGAAAAATTATGGGCTTTGAAGGAGAGAGTCCACTAGCTGTTTCTGGTGGGCGTGCACATTCTATTGCTATTACCTCTAAAAGGGAGCTTTGGGTATGGGGTTGTGGAAGGAATGGAAGGCTTGGCTTGGGGAGCAACCTTGATGAACCAGAACCATGTCTAGTTGAGACTGTTGAGGGTTTGAGAGTTCTCCAAGCTGTGTGTGGTTTTGATCATAGTCTTCTCTTAGTTGATTCATAATTACATGCCTTTGGAAAACCAAAGATCCTTTGTTGATTTCCAGTTGAATATCTAGGAGTCTCTTCACAGTAGAGTGTTATTAAAATACTTTCTAACTATTATGGAGGTCATTTTAGTTCTTTAGAAAAATGTTTGATTGATCCATATGGTTAAATTCC
>GG1
---------------------------------------------------GTTATGCAATGCAGATAACGGTATGCTCTTCAGCTTTGGAGACAATACTTATGGTCAGCTTGGCAGATTATCAGAGGGACCTCATTTGCAACCTGTGGACTTGAATCGAAAGGTGGTTGCAATTGCTGCAGGCCTTGGTCACTCTCTGGCAATTGTTGTGGATCAATCACCATATACTCAGGGTGTAGAGAGCAAAACAGATGCAAGTAGTGACAAAGAATTGAATGCATGTGTTTTCTCTTGGGGGTGGAACTCAACTTTTCAACTTGGGAGGAGAGGAGGGGAAGGTACCTCTGAACCTGCAAAAATCATGGGTTTGGAAGGAGAGAATCCGTTGGCTGTGTCTGGAGGGCGTGCACATTCTATTGCGATCACATCTAAAAGGAAACTTTGGTCATGGGGCTGTGGAAGAAATGGCCGGCTTGGTTTAGGAAGCTCCATGGATGAACCAGAACCATTTCCAGTAGAAAGCCTTGATTGTTTGACAGTTCTTCAAGCGGTGTGTGGATTTGATCATAATCTTGTTTTAATTGCTGCATAGTTACAAGCTTGTGGAAGAAGCATTAATTTTATTAGTAGCAGCTTTTCCATGGAAATATATTTGCTTTTGTTGTTTGAATTATTTCAAACTCATAACCAAAACACGATCTTTTCGTGTTATGGTTAGTCACACTATAACAATGTCTTGAATGAATT---
>HB41
TTTTTAGTAGAACAAATCCATTGGGCCATGGCTTAGTTGAGTGATTTTGTGGTTTTATGTATCAGATAATGGTTTGCTTTTCAGCTTTGGAGAAAATACATATGGTCAACTTGGGAGATTGTCAAAGGAATCTCACTTACAACCAGTGGATTTGAATGGAAATGTGGTGTCAATAGCTGCAGGCCTTGGCCATTCTCTAGCAATTGCGCTGGACCAACCACCAAATACTTGGGAAGGTGAGACCAGCACAAATGGAAGCCATGCTGAGAAGCTGAATAGAAGTGTCTTCTCTTGGGGGTGGAACTCAACCTCTCAACTTGGGAGGGCAGAAGGTGAAGGCTATTCCACGCCTGGAAAAATTACGGGCTTGGAAGGAGAGAGTCCAGTGTCTGTGTCTTGTGGACGTGCACATTCTATTGCTATTACATCTAAACAGGAGCTTTGGGTGTGGGGTTGTGGAAGGAATGGAAGGCTTGGCTTGGGGAGCAACATTGATGAACCAGAACCATATCCAGTTGAGACTGTTGAAGGTTTGAGAGTCCTTCAAGCTGTGTGTGGTTTTGATCATAGTCTTCTCTTAGTTGAAGAATAACTACATGCCTTTGGAAAACCAATGATCCTCTATTGATTTCCAGTTTAAGATTCAGGACTCACTTCAAAGTAGAGTGGTATTGAAATACTTTCTAACTATTATGGATGTCATTGTAGGTTTTAATTGATGTATTAGTACAAGTTGTGTTATTCCAAGAT
>JO20
TTTATATTTATACTGGACAACCTTTTTTTTGGTGGATTAGTTAACTTTGTGCATTTGCTTTTCAGATAATGGGTTGCTCTTTAGCTTTGGAGAAAATACATATGGTCAACTTGGAAGAACGTCAAATGGATCTCATCTGGAATCAGTGGATTTGAATCAAAAGGTAGTATCAACAGCAGCAGGCGTTGGGCACTCTCTAGCTATTGCAGTGGATCAAACATCAAATACTTCGGGAGGAGACAACAGACTAAATGCATGCATTTCCAAGGGATCAAAAAGAAGCATATTCTCTTGGGGATGGAATTCAACTTCTCAACTTGGGAGATCAGCTGGGGAAGGT---TATAGACCTGGAAGAGTTGAAGGCTTGGAAGGAGAGGAGCCAGTGTTCGTGTCTGCTGGGCGTGCACATTCTATTGCTGTTACTTCTAAAAGGGAACTTTGGGTGTGGGGTTGTGGAAGAAATGGAAGGCTTGGCTTGGGAAGCAATGCTGATGAACCTGAACCATATCCAGTTGAGGCCCTTGAAGGTTTAAAAGTCCTTCAAGCTGTGTGTGGTTTTGATCACAATCTTCTCTTAGTTGATTGACAACAATACAGCTCCAGCATACCAAAAATTAAAATACCTTCTTTACAGATGTTTCTAACATTTTCTTTTTGACT---TGAAATACCTTCCTTACAGATGTTTCCAACATTTTCTTTTTGGAATCCAACATTTTTCTTTTTGACCTTTTGTGTTTTCTTATC
>JU21
TTTATATTTATACTGGACAACCTTTTT-TTGGTGGATTAGTTAACTTTGTGCATTTGCTTTTCAGATAATGGGTTGCTCTTTAGCTTTGGAGAAAATACATATGGTCAACTTGGAAGAACGTCAAATGGATCTCATCTGGAATCAGTGGATTTGAATCAAAAGGTAGTATCAACAGCAGCAGGCGTTGGGCACTCTCTAGCTATTGCAGTGGATCAAACATCAAATACTTCGGGAGGAGACAACAGACTAAATGCATGCATTTCCAAGGGATCAAAAAGAAGCATATTCTCTTGGGGATGGAATTCAACTTCGCAACTTGGGAGATCAGCTGGGGAAGGT---TATAGACCTGGAAGAGTTGAAGGCTTGGAAGGAGAGGAGCCAGTGTTCGTGTCTGCTGGGCGTGCACATTCTATTGCTGTTACTTCTAAAAGGGAACTTTGGGTGTGGGGTTGTGGAAGAAATGGAAGGCTTGGCTTGGGAAGCAATGCTGATGAACCTGAACCATATCCAGTTGAGGCCCTTGAAGGTTTAAAAGTCCTTCAAGCTGTGTGTGGTTTTGATCACAATCTTCTCTTAGTTGATTGACAACAATACAGCTCCAGCATACCAAAAATTAAAATACCTTCTTTACAGATGTTTCTAACATTTTCTTTTTGACT---TGAAATACCTTCCTTACAGATGTTTCCAACATTTT-------------------------------------------------
>KE1
-------------------------------------------------TAGTTTGCCTTTGCAGACAATGGGTTGCTTTTCAGCTTTGGGGATAATATCTATGGTCAACTTGGCAGATCATTACAGGGACCTCATCTACAGCCAGTGGACTTGAATCAAAAGGTAGTAGCAATTGCTGCAGGTCTTGGTCACTCTCTAGCAATTACTATGGATAGAATTTCCAGTACTCGGGTAGGAGAGAGCAGAACAAATGCAAGCTATGCTGAAGAACTGAACACAGATATCTTTTCATGGGGGTGGAACTCAACTTCTCAACTTGGGAGGTCAGGAGGCGGAATTACTTCTGAACCTGGGAAAGTTGAGGGATTGGATGGAAAGAAGCCAGTGGCTGTGTGTGGAGGCCGTGCACATTCAATTGCCATTACTTCTGAAAGGGAACTTTGGGTGTGGGGTTGTGGAAGGAATGGCAGGCTTGGCTTAGGAAGCAACATTGATGAACCAGAACCATGTCCGGTAGAAAGCCTTGAAAGTTTGAGAGTTCTTCAAGCTGTATGTGGTTTTGATCATAATCTTCTCTTAGTTGATGTATAGCTACAAACTTTTGGACTTATCATTGATCTTGCC-----------------------------------------------------------------------------------------------------------------------------
>LF2
TTTTTAATGGAATTAATCCAATGAGCCATGGCTTAGTTGAGTGATTTTGTGGGTTTATATTTCAGATAATGGTTTGCTTTTTAGCTTTGGAGAAAATACATATGGTCAACTTGGGAGATCGTCAAGGGAATCTCACTTACAACCAGTGGATTTGAATCAAAAGGTGGTATCAGTAGCTGCAGGCCTTGGCCATTCTCTAGCAATTGCACTGGACCAACCACCAAATACCAGGGAAGGTGAGATCAACACAAATGGAAGCCATGCTGAGAAGCTGAATAAAAGTGTCTTCTCCTGGGGGTGGAACTCAACCTCTCAACTTGGGAGGGCAGAAGGCGAAGGCTATTCTAAGCCTGGAAAAATTATGGGCTTGGAAGGAGAGAGCCCAGTGGCTGTGTCAGGTGGGCGTGCGCATTCTATTGCTATTACATCTAAACAAGAGCTTTGGGTATGGGGTTGTGGAAGGAATGGAAGGCTTGGCTTGGCGAGCAACCTTGATGAGCCAGAACCATATCTAGTTGAAGCTGCTGAAGGTTTGAGAGTCCTTCAAGCTGTGTGTGGTTTTGATCATAGTCTTCTCTTAGTTGATTCATAATTAAATACCTTTGAAAGACCAAAGATCCTATATTGATATTCAGTTGAAGGTTTAGGACTCACTTCAAAGTATAGTGGTTTTAAAATACTTTCTAACGGTCATTGTGGCTG------CTTTTTACAAAAATGTTTGACTGATGAATACATTTAAACTCC
>MC0
TTTCAAGTGGAACAAATCCATTGAGCCATGGCTTAGTTGAGTTATTTTGTGGTTTTATATTCCAGATAATGGTTTGCTTTTCAGCTTTGGAGAAAATACATACGGTCAACTTGGCAGATTGTCAAGGGAATCTCACTTACAACCAGTGGATTTGAACCAAAAGGTGTTATCAGTAGCTGCAGGCCTTGGCCATTCTCTAGCAATTGCACTGGACCAACCACCAAATACTTGGGAAGGTGAGATCAGCACAAATGGAAGCCATGCTGAGAAGCTGAATAGAAGTGTCTTCTCTTGGGGGTGGAACTCAACCTCTCAACTTGGGAGGGAAGAAGGTGAAGGCTATTCTAAGCCTGGAAAAATTATGGGCTTGGAAGGAGAGAGCCCAGTGGCTGTGTCTTCTGGGCGTGCACATTCTATTGCTATTACGTCTAAACGGGAACTTTGGGTATGGGGCTGTGGAAGGAATGGAAGGCTTGGCTTGGGGAGCAACCTTGATGAACCAGAACCATATCTAGTTGAGGGTGTTGAAGGTTTGAGAGTCCTTCAAGCTGTGTGTGGTTTTGATCATAGTCTTCTCTTAGTTGATTCATAATTACATGCC-TTGAAAAAACAAAGATCCTCTATTGATTTGCAGTTGAAAATTTAGGACTCACTTTGAAGTAGAGTGGTTTTAAATTATTTTCTAACTATTATGGAGGTCATTGTTTGCTTCTTACAAAATTTTTGATTGATTCATATAGTTCAATTCC
>MT0
TTTTTAGTGGAACAAATTTATTGGGCCATGGCTTAGTTGAGTGATTTTTTGGTCTTATATTTCAGATAATGGTTTGCTTTTAAGCTTTGGAGACAATACATATAGTCAACTAGGGAGATCATCAAAGGTATCTCACTTACAACCAGTGGATTTGAATCAAAAGGTGGTATCTATAGCTGCAGGCCTTGGCCATTCTCTAGCAATTGCACTGGACCAACCACCAAATACTTTGGAAGGTGAGATCAGCACAAATGGAAGCCATACAGAGAATATGAACACAAGTGTCTTTTCTTGGGGGTGGAACTTAACCTCTCAACTTGGGAGGGCTGAAGGTGAAGGCTATTCTAAGCCTGGAAAAATTATGGGCTTGGAAGGAGAGAGTCCAGTGGCTGTGTCTGGTGGGCGTGCACATTCTGTTGCTATTACGTGGAAAAGGGAGCTTTGGGTATGGGGTTGTGGAAGGAATGGAAGGCTTGGCTTGGGGAGCAACCTTGATGAACCAGAACCATATCCAGTTGAGACTGTTGAAGGTTTGAGAGTCCTTCAAGCTGCATGTGGTTTTGATCATAGTCTTCTCTTAGTTGATTCATAATTATATGCCTTTGTAAAACCAAAGATCCTTTATTGATTTCCGTCTGAAGATTTAGGGCTCTTCTTTAATTTCGTTATTGATGTTTCGAGTCCAAACTGTTGGACCCATCATCAGAATGAATGAAGAAATTGTTTTAGAGATGAATAATATCCAGTTTT
>NN48
TTTTACGTGGAACAACTTTATTGGGCCATGGCTTAGTTGAGTGATTTTGTGGTTTTATATTTCAGATAATGGTTTGCTTTTGAGCTTTGGAGAAAATACATATGGTCAACTTGGGAGATCGTCAAGGGAATCTGACTTTCAACCAGTGGATTTGAATCAAAAGGTGGTATCAGTAGCTGCAGGCCTTGGACATTCTCTAGCAATTGCACTGGAACAACCACCAAATACTTGGGAAGGTGAGATCAGCACAAATGGAAGCCATGATGAGAAGCTGAATAGAAGTGTCTTCTCTTGGGGGTGGAACTCAACCTCTCAACTTGGAAGGCCAGAAGGCAAAGGCTATTCGAAGCCTGGAAAAATTATGGGCTTTGAAGGACAGAGTCCACTAGCTGTGTCTGGTGGGCGTGCACATTCTATTGCTGTTACGTCTAAAAGGGAGCTTTGGGTATGGGGTTGTGGAAGGAATGGAAGGCTTGGCTTGGGGAGCAACCTTGATGAACCAGAACCATGTCTAGTCGATACTGTTGAGGGTTTGAGAGTTCTCCAAGCTGTGTGTGGTTTTGATCATAGTCTTCTCTTAGTTGATTCATAATTACATGCCTTTGGAAAACCGAAGATCCTTTTTTGATTTCCAGTTGAAGATCTAGGACTCTCTTCATTGTATAGTGGTATTAGAATACTTTCTAACTATTATGGTTATTGTAGCTGCTTTTTAGAAAAATGTTTGATTGATACATATGGTTAAATTCC
>PA42
TTTTTAATAGAACAAATCCATTGAGCCATGGCATAGTTGAGTGATTTTGTAGTTTTATATTTCAGATAATGGTTTGCTTTTCAGCTTTGGAGAAAATACATATGGTCAACTTGGGAGATTGTCAACGGAATCTCACTTACAACCAGTGGATTTGAATCAAAAGGTGGTATTGGTAGCTGCAGGCTTTGGCCATTCTCTAGCAATTGCACTGGACCAACCACCAAATACTTGGGAAGGTGAGATCAGCACAAATGGAAGCCATGCTGAGAAGCTGAATAGAAGTGTTTTCTCTTGGGGGTGGAACTCAACCTCTCAACTTGGAAGGGCAGAAAGCAAGGGCTATTCTAAGCCTGGAAAAATTATGGGCTTGGAAGGAGAGAGTCCAGTGGCTGTGTCTGGTGGGCGTGCACATTCTATTGCTATTACATCTCAACAGAAGCTTTGGGTATGGGGTTGTGGAAGGAATGGAAGGCTTGGCTTGGGGAGTAACCTTGATGAACCAGAACCATATCTTGTTGAGACTGTTGAAGGTTTGAGAGTCCTTCAAGCTGTGTGTGGTTTCGATCATAGTCTTCTCTTAGTTGATTCATAATTATATACCTTTTAAAAACCAAAGATCCTGTATTGATTTCTAGTTTAAGATTTAGTACTCACTTCAAAGTAGAATGGTTTTCAAATACTTTCTATCGATTATGGAGGTCATTGTAGTTTTTAACAAAAATGTTTGATTGATGCATATGGTTAAACTCC
>PB33
----------------------------------------------------------------------------------------------------------------------------------CCTCTTCTACAGCCAGTGGATTTGAATCAAAAGGTAGTAGCAATTGCTGCAGGCCTCGGCCACTCTCTAGCGATTAGTCTGAATCAAATGTCCAGTACTCAGGGAGGAGAGAGCAGAACAAATGCAAGCCACACTGAAGAACTGAACACAGACATCTTCTCATGGGGGTGGAATTCAACTTTTCAGCTTGGGAGGGCGGGACGGGAAATTACCTCTAAACCTGGGAAAGTTAAGGGATTAGATGGAAAGAAGCCAGTGACTGTGTCTGGAGGCCGTGCACATTCAATTGCCATTACTTCTGAAAGGGAACTTTGGGTATGGGGTTGTGGAAGGAATGGAAGGCTTGGCTTAGGAAGCAACACTGATGAACCAGAACCATATCCAGTAGAAAGCCTTGAAGGTTTGAGAGTTCTTGAAGCTGTATGTGGTTTTGATCATAATCTTCTCTTAGTTGATGTATAGCTACAAGCTTCTGGAGTTATCGTTGGTCTTGCCAAAAAGTG----------------CCTCCTGTATGATGATACAGTTTTGATGTATGTTGCTTTGCATGGAAGGCTGGAGTGTTTAGGCTAGGTACTGTTGTTTCTGGGTGCTTATTATCATTAAT
>PF1
TTTTTAGTGGAACAAATTTACTGGGCCATGGCTTAGTTGAGTGATTTTGTGGTTTCATATTTCAGATAATGGTTTGCTTTTCAGCTTTGGAGAAAATACATATGGTCAACTTGGGAGATTGTCAAGGGAATCTCACTTACAACCAGTGGATTTGAATCAAAAGGTAGTATCAGTAGCTGCAGGCCTTGGCCATTCTCTAGCAATTGCAGTGGACCAACCGCCAAATACTTGGGAAGGTGAGATCAGCACAAATGGAAGCCATGCTGAGAAGCTGGATAGAAGTGTCTTCTCTTGGGGGTGGAACTCAACCTCTCAACTTGGAAGGGCAGAAGGCGAAGGCTATTCTAAGCCTGGAAAAATTATGGGCTTGGAAGGACAAAGTCCATTAGCGGTGTCTGGTGGGCGTGCACATTCTATTGCTATTTCATCCAAAACGGAGCTTTGGGTATGGGGTTGTGGAAGGAATGGAAGGCTTGGCTTGGGGAGCAACCTTGATGAACCAGAACCATGTATAGTAGAGACTGTTGAAGGTTTGAGAGTCCTGCAAGCTGTGTGTGGTTTTGATCATAGTCTTCTCTTAGTTGATTCATAATTACATGCCTTTGGAAAACCAAAGATAGTCTATTGATTTCCAGTTGAATATTTAGGACTCGCTTCAGAGTAGAGTGGTGTTAAAATACTTTCTAACTATTATGGAGATCGTTGTTGTTTTTTAAAAAAATGTTTGATTGATGCATATGGTTAAACTCC
>PFM1
ATTTTAATGGAACAAATCCATTGAGCCATGACATAGTTGACTGATTTTGTAGTTTTGTATTTCAGATAATGGTTTGCTTTTCAGCTTTGGTGAAAATACATATGGTCAACTTGGGAGATCATCAAGGGAATCTCACTTACAACCAGTGGATTTGAATCAAAAGGTGGTATCAATAGCTGCAGGCCTTGGTCATTCTCTAGCAATTGCACTGGACCAACCACCAAATACTGGGGAAGGTGATATCAGCACAAATGGAAGCCATGCTGAGAAGCTGAAAAGAAGTGTCTTCTCTTGGGGGTGGAACTCAACCTCTCAACTTGGGAGGGCAGAAGGCAAGGGCTATTCTAACCCTGGAAAAATTATGGGCTTGGAAGGAGAGAGTCCAGTGGCTGTGTCTGGTGGGCGCGCACATTCTATTGCTATCACTTCTAAACAGGAGCTTTGGGTATGGGGCTGTGGAAGGAATGGAAGGCTTGGCTTGGGGAGCAATCTTGATGAACCAGAACCATATCTTGTTGAGACTGTTGAAGGTTTGAGAGTCCTTCAAGCTGTGTGTGGTTTTGATCATAGTCTTCTCTTAGTTGATTCATAATTACATGCCTTTGGAAAACCAAAGATCCTCTACTGATTTCCAGTTGAAGGTTTAGTACTCACTTCAAAGTAGAATGGTTTTAAAATACTTTCTAACTATTATGGTGGTCATTGTAGTTTTTAATAAAAATGTTTGATTGATGCATATAGTTAAACTCC
>PG28
TTTTTATAGGATAAAGTGTATTGAATAATGGCCTTATTGGTTGACACTATAGTTTGCCTTTGCAGATAATGGGTCGCTTTTCAGCTTTGGAGACAATATCTACGGTCAACTTGGCAGATCATTACAGGGACCTCATCTACAGCCAGTGGATTTAAATTAAAAAGTAGTAGCAGTTGCTGCAGGCCTTGGCCACTCTCTAGCAATTACTCTGGATCAACTTTCCAGTACTCAGGGAGGCGAGAGCAGAACAAATGCAAGCTACACTGGAGAACTGAACACAGACATCTTTTCATGGGGGTGGAATTCAACTTCTCAACTTGGGAGGTCGGGAGGAGAAATTACTTCCAAACCTGGGAAAGTTATGGGATTGGATGGAAAGAAGCCAGTGGCTGTGTCTGGAGGCCGTGCACATTCAATTGCCATTACTTCAGAAAGGGAACTTTGGGTATGGGGTTGTGGAAGGAATGGCAGGCTTGGCTTAGGAAGCAACATTGATGAACCAGAACCATATCCGGTAGAAAGCCTTGAAGGTTTGAGAGTTCTTCAAGCTGTATGTGGTTTTGATCATAATCTTCTCTTAGTTGATGTATAGCTTCAAGCTTTTGGAGTTATCAAGGGTCTTGCCAAACAATGATGAATACAGTTTTGACATCCTTTATGATGATACAGTTTTGACATATGTTGCTTTGCATGGAAGGCAGTAGTGTTTAGGCTAGGTACTGTTGTTTCTGGGCGCTTATTATCATTAAC
>PH2
TTTTTAGTGGAACAAATTTACTGGGCCATGGCTTAGTTGAGTGATTTTGTGGTTTCATATTTCAGATAATGGTTTGCTTTTCAGCTTTGGAGAAAATACATATGGTCAACTTGGGAGATTGTCAAGGGAATCTCACTTACAACCAGTGGATTTGAATCAAAAGGTAGTATCAGTAGCTGCAGGCCTTGGCCATTCTCTAGCAATTGCAGTGGACCAACCGCCAAATACTTGGGAAGGTGAGATCAGCACAAATGGAAGCCATGCTGAGAAGCTGGATAGAAGTGTCTTCTCTTGGGGGTGGAACTCAACCTCTCAACTTGGAAGGGCAGAAGGCGAAGGCTATTCTAAGCCTGGAAAAATTATGGGCTTGGAAGGACAAAGTCCATTAGCGGTGTCTGGTGGGCGTGCACATTCTATTGCTATTTCATCCAAAAGGGAGCTTTGGGTATGGGGTTGTGGAAGGAATGGAAGGCTTGGCTTGGGGAGCAACCTTGATGAACCAGAACCATGTATAGTAGAGACTGTTGAAGGTTTGAGAGTCCTGCAAGCTGTGTGTGGTTTTGATCATAGTCTTCTCTTAGTTGATTCATAATTACATGCCTTTGGAAAACCAAAGATAGTCTATTGATTTCCAGTTGAATATTTAGGACTCGCTTCAGAGTAGAGTGGTGTTAAAATACTTTCTAACTATTATGGAGATCGTTGTTGTTTTTTAAAAAAATGTTTGATTGATGCATATGGTTAAACTCC
>PM29
TTTTTATATGATAAA----ATTGATTAATGGCCTTATTGGTTGACACTGTAGTTTGCCTTTGCAGAGAAAGGGTTGCTTTTCAGCTTCGGGGACAATATCTATGGTCAACTTGGCAGATCATTAGAGGAACCTCATCTACAGACAGTGGATTTGAATCAAAAGGTAGCAGCAATTGCTGCAGGCCTTGGCCACTCTCTAGGAATTACTCTGGATCAACTTTCCAGTGATCAGGGAGG---GAGCAGAAGAAATGCAAGCTACACTGGAGAACTGAACACAGACATCTTCTCATGGGGGTGGAATTCAACTTCTCAACTTGGGAGGTCAGGAGGGGAAATTACTGCCAATCCTGGGAAAGTTATGGGATTGGATGGAAAGAGGCCAGTAGCTGTGTCTGGAGGCCGTGCACATTCAATTGCCATTACTTCTGAAAGGGAACTATGGGTATGGGGTTGTGGAAGGAATGGCAGGCTTGGCTTAGGAAGTAGCATTGATGAACCAGAACCATATCCCGTCGAGAGCCTTGAAGGTTTGAAAGTTCTTCAAGCTGTATGTGGTTTTGATCATAATCTTCTCTTAGTTGATGTATAGCTAGAAGCTTTTGGAGTTATCATCGGTCTTGCCAAAAAATG-------------------CATCTACGATGATTCAGTTTTGGCATATGTTGATTTGCTTGGATGGCAGTAATA-TTAGGCTAGGTACTGTTGTTTCTGGGTTCTTACTATCATTAAC
>PS27
---------------------------------------------------------------------------------CAGCTTTGGAGACAATATCTATGGTCAACTTGGCAGATCATTACAGGGACCTCATCTACAGCCAGTGGATTTGAATAAAAAAGTAGTAGCAGTTGCTGCAGGCCTTGGCCACTCTCTAGCAATTACTCTGGATCAACTTTCCAGTACTCAGGGAGGCGAGAGCAGAACAAATGCAAGCTACACTGGAGAACTGAACACAGACATCTTTTCATGGGGGTGGAATTCAACTTCTCAACTTGGGAGGTCGGGAGGAGAAATTACTTCCAAACCTGGGAAAGTTATGGGATTGGATGGAAAGAAGCCAGTGGCTGTGTCTGGAGGCCGTGCACATTCAATTGCCATTACTTCAGAAAGGGAACTTTGGGTATGGGGTTGTGGAAGGAATGGCAGGCTTGGCTTAGGAAGCAACATTGATGAACCAGAACCATATCCGGTAGAAAGCCTTGAAGGTTTGAGAGTTCTTCAAGCTGTATGTGGTTTTGATCATAATCTTCTCTTAGTTGATGTATAGCTTCAAGCTTTTGGAGTTATCAAGGGTCTTGCCAAAAAATAATGAATACAGTTTTGACATCCTTTATGATGATACAGTTTTGACATATGTTGCTTTGCATGGAAGGCAGTAGTGTTTAGGCT------------------------------------
>PS30
TTTTTAATAGAACAAATCCATTGAGCCATGGCATAGTTGAGTGATTTTGTAGTTTTATATTTCAGATAATGGTTTGCTTTTCAGCTTTGGAGAAAATACATATGGTCAACTTGGGAGATCGTCAAGGGAATCTCACTTACAGCCAGTGGATTTGAATCAAAAGGTGGTATCGGTAGCTGCAGGCTTTGGCCATTCTCTAGCAATTGCACTGGACCAACCACCAAATACTTGGGAAGGTGAGATCAGCACAAATGGAAGCCATGCTGAGAAGCTGAATAGAAGTGTCTTCTCTTGGGGGTGGAACTCAACCTCTCAACTTGGAAGGGCAGAAAGCAAGGGCTATTCTAAGCCTGGAAAAATTATGGGCTTGGAAGGAGAGAGTCCAGTGGCTGTGTCTGGTGGGCGTGCACATTCTATTGCTATTACATGTAAACAGGAGCTTTGGGTATGGGGTTGTGGAAGGAATGGAAGGCTTGGATTGGGGAGTAACCTTGATGAACCAGAACCATATCTTGTTGAGACTGTTGAAGGTTTGAGAGTCCTTCAAGCTGTGTGTGGTTTCGATCATAGTCTTCTCTTAGTTGATTCATAATTACACGCCTTTTAAAAACCAAAGATCCTGTATCGATTTCTAGTTTAAGATTTAGTACTCACTTCAAAGTAGAATGGTTTTAAAATACTTTCTATCTATTATGGAGGTCATTGTAGTTTTTAACAAAAATGTTTGATTGATGCATATGGTTAAACTCC
>PSF43
TTTTAAGTGGAACAACTTTATTGGGCCATGGCGTAGTTGAGTGATTTTGTGGTTTTATATTTCAGATAATGGTTTGCTTTTGAGCTTTGGAGAAAATACATATGGTCAACTTGGGAGATCGTCAAGGGAATCTCACTTTCAACCAGTGGATTTGAATCAAAAGGTGGTATCAGTAGCTGCAGGCCTTGGACATTCTCTAGCAATTGCACTCGAACGACCACCAAATACTTGGGAAGGTGAGAACAGCACAAATGGAAGCCATGATGAGAAGCTGAATAGAAGTGTCTTCTCTTGGGGATGGAACTCAACCTCTCAACTTGGAAGGGCAGAAGGCAAAGGCTATTCTAAGCCTGGAAAAATTATGGGCTTTGAAGGAGAGAGTCCACTAGCTGTGTCTGGTGGGCGTGCACATTCTATTGCTATTACGTCTAAAAGGGAGCTTTGGGTATGGGGTTGTGGAAGGAATGGAAGGCTTGGCTTGGGGAGCAACCTTGATGAACCAGAACCATGTCTAGTCGATACTGTTGAGGGTTTGAGAGTTCTCCAAGCTGTGTGTGGTTTTGATCATAGTCTTCTCTTAGTTGATTCATAATTACTTGCCTTTGGAAAACCAAAGATCCTTTATTGATTTCCAGTTGAAGATCTAGGACTCTCTTCATTGTAGAGTGGTATTATAATACTTTCTAACTATTATGGTTATTGTAGCTGCTTTTTTGAAAAATGTTTGATTGATCCATATGGTTAAATTCC
>PTA0
---TTAATGGTACAAATCCATTGAGCCGTGGCTTAGTTGAGTGATTTTTTGTTTTTATATTTCAGATAATGGTTTACTTTTCAGCTTTGGAGAAAATACATATGGTCAACTTGGGAGATTGTCAAGGGAATCTCACTTACAACCAGTGGATTTGAATCAAAAGGTGATATCAGTAGCTGCAGGCCTTGGCCATTCTCTAGCAATTGTACTGGACCAACCACCAAATACTAGGGAAGGTGAGATCAGCACAAATGGAAGCAATGCTGAGAATCTGAATAGAAGTGTCTTCTCTTGGGGGTGGAACTCAACCTCTCAACTTGGAAGGGTAGAAGGTGAAGGCTATTCTAAGCCTGGAAAAATCATGGGCTTGGAAGGAGAGAGCCCAGTGGCTGTGTCTGGTGGGCGTGCACATTCTATTGCCATTACGTCTAAACGTGAGCTTTGGGTATGGGGCTGTGGAAGGAATGGAAGGCTTGGCTTGGGAAGCAATTTTGATGAACCAGAACCATATCTAGTCGAGGCTGTTGAAGGTTTGAGAGTCCTTCAAGCTGTGTGTGGTTTTGATCATAGCCTTCTCTTAGTTGATTCATAATTACATGCC-TTAGGAAAACCAAAAATTCTCTTTGATTTCCAGTTGAAGTTTTAGGACTCACTTGAAAGTAGAGTAGTTTGAAATTACTTTGTAACTATTATAGAAGTCA------------------------------------------------
>RC54
TTTTAAGTGGAACAACTTTATTGGGCCATGGCTTAGTTGAGTGATTTTGTGGTTTTATATTTCAGATAACGGTTTGCTTTTGAGCTTTGGAGAAAATACATATGGTCAACTTGGGAGATCGTCAATGGAATCTCACTTTCAACCAGTGGATTTGAATCAAAAGGTGGTATCAGTAGCTGCAGGCCTTGGACATTCTCTAGCAATTGCACTGGAACAACCACCAAATACTTGGGAAGGTGAGATCAGCACAAATGGAAGCCATGATGAGAAGCTGAATAAAAGTGTCTTCTCTTGGGGATGGAACTCAACCTCTCAACTTGGAAGGGCAGAAGGCAAAGGCTATTCTAAGCCTGGAAAAATTATGGGCTTTGAAGGAGAGAGTCCACTAGCTGTGTCTGGTGGGCGTGCACATTCTATTGCTATTACGTCTAAAAGGGAGCTTTGGGTATGGGGTTGTGGAAGGAATGGAAGGCTTGGCTTGGGGAGCAACCTTGATGAGCCAGAACCATGTCTAGTCGATACTGTTGAGGGTTTGGGAGTTCTCCAAGCTGTGTGTGGTTTTGATCATAGTCTTCTCTTAGTTGATTCATAATTACATGCCTTTGGAAAACTGAAGATCCTTTATTGATTTCCAGTTGAAGTTCTAGGACTCTCTTCATTGTAGAGTGGTATTAGAATACTTCCTAACTATTATGGTTATTGTAGCTGCTTTTTAGAAAAATGTTTGATTGATCCATATGGTTAAATTCC
>RR55
TTTTAAGTGGAACAACTTTATTGGGCCATGGCTTAGTTGAGTGATTTTGTGGTTTAATATTTCAGATAATGGTTTGCTTTTGAGCTTTGGAGAAAATACATATGGTCAACTTGGGAGATCGTCAAGGGAATCTCACTTTCAACCTGTGGATTTGAATCAAAAGGTGGTATCAGTAGCTGCAGGCCTTGGACATTCTCTAGCAATTGCACTGGAACAACCACCAAATACTTGGGAAGGTGAGATCAGCACAAATGGAAGCCATGATGAGAAGCTGAATAAAAGTGTCTTCTCTTGGGGATGGAACTCAACCTCTCAACTTGGAAGGGCAGAAGGCAAAGGCTATTCTAAGCCTGGAAAAATTATGGGCTTTGAAGGAGAGAGTCCACTAGCTGTGTCTGGTGGGCGTGCACATTCTATTGCTATTACGTCTAAAAGGGAGCTTTGGGTATGGGGTTGTGGAAGGAATGGAAGGCTTGGCTTGGGGAGCAACCTTGATGAACCGGAACCATGTCTAGTCGATACTGTTGAGGGTTTGAGAGTTCTCCAAGCTGTGTGTGGTTTTGATCATAGTCTTCTCTTAGTTGATTCATAATTACATGCCTTTGGAAAACTGAAGATCCTTTATTGATTTCCAGTTGAAGATCTAGGAATCTCTTCATTGTAGAGTGGTATTAGAATACTTTCCAACTATTATGGTTATTGTAGCTGCTTTTTAGAAAAATGTTTAATTGATCCATATGGTTAAATTCC
>SA1
TTTGTAATAGAACAAATCCATTGAGCTATGGCACAGTTGAGTGATTTTGTAGTTTTATATTTCAGATAATGGTTTGCTTTTCAGCTTTGGAGAAAATACTTATGGTCAACTTGGGAGATCGTCAAAGGAATCTCACTTACAACCAGTGGATTTGAATCAAAAGGTGGTATCAGTAGCTGCAGGCTTTGGCCATTCTCTAGCAATTGCATTGGACCAACCACCAAATACTTGGGAAAGTGACATCAGCACAAATGGGAGCCATGCTGAGAAGCTGAATAGAAGTGTCTTCTCTTGGGGGTGGAACTCAACCTCTCAACTTGGGAGGGCAGAAGGCAAGGGCTATTCTAAGCCTGGAAAAATTATGGGCTTGGAAGGAGAGAGTCCCATGGCTGTGTCTGGTGGGCGTGCACATTCTATTGCTATTACGTCTAAACAGGAGCTTTGGGTATGGGGTTGTGGAAGGAATGGAAGGCTTGGCTTGGGGAGTAACATTGATGAACCAGAACCATATCTTGTTGAGACTGTTGAAGGTTTGAGAGTCCTTCAAGCTGTGTGTGGTTTTGATCATAGTCTTCTCTTAGTTGATTCATAATTACATGCCTTTGGAAAACCAAAGATCCTGTATCGATTTCCAGTTGAAGATTTAGTACTCACTTCTAAGTAGAATGGTTTTAAAATACTTTGTAACTATTATGGAGGTCATTGTAGTTTTTAACAAAAATGTTTGATTGATGCATATGATTAAACTCC
>SC0
---------------------------------------------------------------------------------------------------------------------------------------------------------------------------------------------------------------------------------------------------------------------------GAAGCTGAATAGAAGTGTCTTCTCTTGGGGGTGGAACTCAACCTCTCAACTTGGGAGAGTAGAAGGGGAAGGCTATTCTAAGCCTGGAAAAATTATAGGGTTGGAAGGAGAGAGTCCAGTGGCTGTGCCTGGTGGGCGTGCACATTCTACTGCTATTACGTCCAAAAGTGAGCTTTGGGTGTGGGGTTGTGGAAGGAATGGAAGGCTTGGCTTGGGGAGCAACCTTGATCAAGTAGAACCATGTCTAGTTGACATTGTTGAAGGTTTGAGAGTCCTTCAAGCTGTGTGTGGTTTTGATCATAGTCTCCTCTTAGTTGATTCATAATTACACTCCTTTGGAAAACCGAAGATCCTCTATTGATTTCCAATTAGAAGATTTAGGATTGCTTCAAAGTAT--------------------------------------------------------------------------------------
>SE46
----------------------------------------------CCATGTTATTGTTTTGCAGATGGTGGTTTGCTTTTTAGCTTTGGAGACAATAGCTATGGTCAGCTTGGTAGAGCGCCACAGGGACCTCATCTGCAACGTTTGAACTTGAATCAAAAGGTAATAACAGTTGCTGCAGGCCTTGGCCACTCTTTGGCTATTGCACTGGATCAACCACAATTTACTTGTGGTGGAAAGAATAGCAAACACTCAAGTTATGACAAAGAATTGAATACCTGTGTTTTTTCTTGGGGGTGGAACTCAACTTTTCAACTTGGGAGAACTACAGGGGAAGATATGTCTATCCCTGGAAAAATTAATGTTTTAGATGGAAAGAGTGTGGTGGCTGTGTCTGGAGGGCGTGCACATTCTCTTGCCGTCACATCTGAAAGGGAACTTTATGTATGGGGCTGTGGAAGGAATGGCAGGCTTGGCTTAGGAAGTTCAATGGATGAATCAGAGCCATCTCCGGTAGAAAGCCTTGAAGGCTTCCGCATTCTTCAAGCCGTGTGTGGATTCGATCATAATCTTCTCTTGGTTTCTGCATGGCTATAATCTTGGGAAACTAAGATTGATCTTATCTGGAATTT-TGCCCATAC-----------------------------------------------------------------------------------------------------------
>SG23
TTTATATTGAACAAAATCTATTGTTCC----CTTTGTTGAGTTACTTTGTGGATTTCCTTTTCAGATAATGGGTTGCTCTTTAGCTTTGGAGAAAATACATATGGTCAACTTGGAAGATTGTCAAATGGATCTCACCTGCAATCGGTGGATTTGAATCAAAAGTTAGTATCAATTGCTGCAGGCGTTGGGCACTCTCTAGCAATTGCCGTAGATCAACCGTCAAATATTTTGGGAGGAGACAACAAACTAAATGCATGCATTGCCGAGGGATTGAATAGAAGCATATTCTCTTGGGGTTGGAATTCAACTTCTCAACTTGGGAGGTCAGAAGGGGAAGATTTATCTAGACCTGGTAGAGTTAGAGGTTTGGAAGGAGAGGAGCCGGTGTCTGTGTCTGCTGGGCGTGCACATTCTATTGCTATTAGTTCTAAAAGGGAACTTTGGGTGTGGGGTTGTGGAAGAAATGGAAGGCTTGGCTTGGGAAGCAATGTTGATGAACCTGAACCTTATCCAGTTGAGGCCCTTGAAGGTTTGAGAGTCCTTCAAGCTGTGTGTGGTCTTGATCATAATCTTCTCTTAGTTGATTG------ATACAGCTCCAGATTACC-AAAATTAAAATATCCTCCTTACAGATGTTCTAACATTTTTTGTTTTATTCATATAAATTTAACATTTTACTGGATGTATGAACTAATACCTTTTGTATTTATCAACAAAACTTATTTGTTGTATTACTCAAGCTAGT
>SS22
TTTATATTGAACAAAATCTATTGTTCCATGGATTTGATGAGTTACATTGTGGATTTGCTTTTCAGATAATGGGTTGCTCTTTAGCTTTGGAGAAAATACATATGGTCAACTTGGAAGATTGTCAAATGGATCTCACCTGCAATCAGTGGATTTGAATCAAAAGGTAGTATCAACTGCTGCAGGCGTTGGACACTCTCTAGCAATTGCATTAGATCAACCGTCAAATACTTTGGGAGGAGACAAAAGCCTAAATGCATGCTTTTCTGAGCGATTGAATAGAAGCATATTCTCTTGGGGGTGGAATTCAACTTCTCAACTTGGGAGGTCAGAAGGGGAAGATTTATCTAGACCTGGTAGAGTTAAAGGTTTGGAAGGAGAGGACCCAGTCTCTGTGTCTGCTGGGCGTGCACATTCTATTGCTATTAGTTCTAAAAGGGAACTTTGGGTGTGGGGTTGTGGAAGAAATGGAAGGCTTGGCTTGGGAAGCAATGTAGATGAACCAGAACCATATCCAGTTGAGGCCCTTGAAGGTTTGAGAGTCGTTCAAGCTGTGTGTGGTTTTGATCATAATCTTCTCTTAGTTGATTG------ATACAGCTCCAGATTACCAAAAATAAAAATATTCCCCTTACAGATGTTTCTTACATTTTTCTTTTATTCATATAAATTTAACATTTTACTGGACATACGAACT-----------------------------------------------------
>SV36
ATTCTTGTGGAATGCATCTTTGGGCC-ATGGCTTAGGTGAGTGACTCTGGCTTCTTCCTTTTCAGGTAATGGTTTGCTCTTTAGCTTTGGAGAAAATACGTATGGTCAACTTGGGATATCATCAAAGCAATCTCCTCTTCAACCAGTGGATTTGAATCAAAAGGTAGTAACGACTGCTGCAGGCCTTGGTCATTCTCTAGCAATTGCACTGGATCAACCACCAAATGCTTGGGGAGGAGAGAGTGGCACAAATGCAAGCCATTTGGAAGGACTGAATAGAAGTGTCTTCTCGTGGGGTTGGAACTCAACTTCTCAACTTGGGAGGTCAGAAGGGGAAGGTTCTTCTAAACCTGGGAAAATTACAGGCTTGGAAGGAGAGGATCCAGTGGCTGTTTCTGGTGGTCGTGCACATTCTATGGCTATTACTTCTAAAAGGGAACTTTGGGTGTGGGGTTGTGGAAGGAATGGGAGGCTTGGCTTAGGAAGCAACGTAGATGAACCAGAACCATATCTAGTTGAGACACTTGAAGGTTTGACAGTCCTTCAAGCTGTGTGTGGTTTTGATCATAATCTTCTCTTAGTTGATTCATAATTATGTGACTCTACTATACCAAATCTCCCATCTAGATATATCTTTTCATTTATCATGTCTGAATTGCAACATAGTTATTGTCAAATTTTTAATGTTCCCGGTAATGTTAAGAGATTTCCGAAAGAACGTGTGTTTTATCAAATTGCTACGGAAATAAT
>TA17
--------------------------------------------------------------------------------------------------------------------------------------------------------------------TACTATCAACTGCAGCAGGCGTTGGGCATTCTCTAGCTATTGCAGTGGATCAAACATCAAATACTTTGGGAGGAGACAACGGACTAAATGCAGGAATTTCTGAGGGATCGAAAAGAAGCATATTCTCTTGGGGATGGAATTCAACTTCTCAACTTGGGAGACTAGCAGGGGTTGGTTTATGTAGACCTGGAAGAGTTGAAGGCTTGGAAGGAGAGGATCCAGTGTTTGTTTCTGCTGGGCGTGCGCATTCTATTGCTGTTACTTCTAAAAGGGAACTTTGGGTGTGGGGTTGTGGAAGAAATGGAAGGCTTGGCTTGGGAAGCAATGCTGACGAACCTGAACCATATCCAGTTGGGGCCCTTGAAGATTTGAAAGTCCTTCAAGCTGTGTGTGGTTTTGATCACAATCTTCTCTTAGTTGATTGATAACAAGACAACTCCAGTGTACCAAAACTTTAAATACCTTCCTTGCAGTTGTTTCTAACATTTTCTTTTTCATT---TCAATCCAACATTTTACTGAATCTACAGACTAAGACCTTTTGTTTTTATCAACAGATCTTACTTGGTATATTACTCAAGCTAGT
>TB39
TATTTTTGGAATAAAATCCAGTCTTCCATGGATAAGTTGATTTGCTTTGTAGCTTTCCTTTTCAGATAATGGGTTGCTCTTTAGCTTTGGAGAAAATACATATGGCCAACTTGGGAGATTATCAAAGGGATCTCACTTGCAACCAGTTGATTTGAATCAAAAAGTGGTGTCGATTGCTGCAGGCCTGGGTCATTCTCTAGCAATTGCTCTGGATAAATCGTCAAATACTTTGGGAGGAGAGGAGAGCATAAATGCAAGACATTCTCAAGGGCTGAATACAAGTGTCTTCTCTTGGGGGTGGAACTCAACTTCTCAACTTGGAAGGTTAGAAGGGGAAAGT---TCTCAACCTGGCAAAATTGCAGGCTTGGAAGGAGAGGAGCCAGTGGCCGTGACTGCAGGGCGTGCACATTCTATTGCTGTTACTTCTAAAAGGGAACTCTGGGTGTGGGGTTGTGGAAGGAATGGAAGGCTTGGTTTAGGAAGCAGTGTTGATGAACCCGAACCATATCCAGTTGAGGCCCTTGAAGGTTTGGCAGTCCTTCAAGCCATGTGTGGTTTTGATCATAATCTTCTCTTAGTTGATTCATAATTATGCATGTTTAGAGTACCAACATATCCTGGAGGCATGACAGTGGCAGCAAGGGGTGGGATGTAATGGTGTAATATATTCACAAAACTAAGCTATTTTTGTAAACAATAATCTGTTTTTGTAACAATGTATTTGGTAATAAACCGTGTTGTATTATT
>TC31
--------------------------------------GGTTGACACTATAGTTTGCCTTTGCAGATAATGGGTTGCTTTTCAGCTTTGGGGACAATATATATGGTCAACTTGGTAGATCATTACAGGGACCTCATCTACAGCCAGTGGACTTGAATCAGAAGGTAGTAGCAATTGCTGCAGGCCTTGGCCACTCTCTAGCAATTACTATGGATCAACTTTCCAATGCTCGGGTAGGAGAGAGCGGAACAAATGCAAGCTATCCTGAAGAACTGAACACAGACATCTTCTCATGGGGGTGGAACTCAACTTATCAACTTGGAAGGTCAGTAGGGGGAATTACTTCTGAACCTGGGAGAGTTACGGGATTGGATGGAAAGAAGCAAGTGGCTGTGTCTGGAGGCCGTGCACATTCAATTGCCATTACTTCCGAAAGGGAACTTTGGGTATGGGGTTGTGGAAGGAATGGCAGGCTTGGCTTAGGAAGTAATATTGATGAACCAGAACCATGTCTGGTAGAAAGCCTTGAAGGTTTGAGAGTTCTTCAAGCTGTATGTGGTTTTGACCATAATCTTCTCTTAGTTGATGTATAGCTACAAGCTTTTGGAGTTATAATTGGTCTTGCCAAAAAATG----------------CATCCTTTAAAATGATACAGTTTTCACATATGTTGCTTTGCTTGGGAGACAAAAATGATTAGGATAGGTACTGTTGTTTCTGGGTGCTTACTATCAACT--
>TN1
TTTATGTGGAATAAAATCTATTGTTCCACGGATTAGTTGAATTAATTTGTGGCTTTCCTTTTCAGATAATGGGTTGCTCTTTAGCTTTGGAGAAAATACATATGGTCAACTTGGGAGAGCGTCAAAGGGATCTCAACTGCAACCAGTGGATTTGAATCAGGTGGTGGTATCGATTGCTGCAGGCTTTGGTCATTCTCTAGCAATTGCATTGGATAAACCGCCAAATACTTGGGGAGGAGAGAAGAGCATAAATGCAAGCCATTCTGAAGGACTGAATAGAGGTGTCTTCTCTTGGGGGTGGAACTCAACTTCTCAACTTGGGAGGTCAGAAGGTGAAGGTTCTTTTCAACCTGGCAAAATTACAGGCTTGGAAGGAGAGGAACCAGTGGCTGTATCTGCTGGGCGTGCACATTCTATTGCTGTTACTTCTAAAAGGGAACTCTGGGTGTGGGGTTGTGGAAGAAATGGAAGGCTTGGCTTAGGAAGCAATGCTGATGAACCAGAACCATATCCAGTTGAGGCCCTTGAAGGTTTGGGAGTCCTTCAAGCTGTGTGTGGTTTTGATCATAATCTTCTCTTAATTGATTCATAATTACGTGCCTCTAGAGTATCAAAATATTCTCCTTACATCTTAGATATAATTTTCACATTTCTTTTTCAATTATCTTAATTTATAGATCAGGGATTCACTTAAAAGTTATTGTTAATTCTTGTTTGGAGACATTAGATCCCACGTTCTATCAAAGTACC
>TO14
-----------------------------------------TTACTTTGTGGATTTCCTTTTCAGATAATGGGTTGCTCTTTAGCTTTGGAGAAAACACATATGGTCAACTTGGAAGATTGTCAAATGGATCCCACCTGCAATCAGTGGATTTGAATCAAAAGGTAGTATCAACTGCCGCAGGCGTTGGGCACTCTCTAGCAATTACAGTGGATAAACCATCAAATACTTCGGGAGGAGACAACAGACTAAATGCATGCATTTCTGAGGGATTGAATAGAAGCATATTCTCTTGGGGATGGAATTCAACTTCTCAACTTGGGAGATCAGCAGGGAAAGGTTTATCTAGACCTGGTAAAGTTGAAGGCTTGGAAGGAGAGGAGCCAGTGTCTGTGTCTGCTGGGCGCGCACATTCTATTGTTATTACTTCTAAAAGGGAACTTTGGGTGTGGGGTTGTGGAAGAAATGGAAGGCTTGGCTTGGGAAGCAATGCTGATGAACCTGAACCATATCCAGTTGAGGCCCTTGAAGGTTTGAGAGTCCTTCAAGCTGTGTGTGGATTTGATCATAATCTTCTCTTACTTGATTGATAATAACACAACTCCAGAGTACCAAAAATTAAAATATCTTCCTTACAGATGTTTCTAACATTTTCCTATTATTCATTTAAATTCAACATTTTACTGGGCCTATGAATTAATACCTTTTGTTTTTATCAACAAAACCTATTTGTTGTATTACTCAAGCTAGC
>TPL03
TTTTAAGAGGAACAACTTTATTGGGCCATGGCTTAGTTGAGTGATTTTGTGGTTTTATATTTCAGATAATGGTTTGCTCTTGAGCTTTGGAGAAAATACATATGGTCAACTTGGGAGATCGTCAAGGGAATCTCACTTTCAACCAGTGGATTTGAATCAAAAAGTGGTGTCAGTAGCTGCAGGCCTTGGACATTCTCTAGCAATTGCACTGGAACAACCACCAAATACTTGGGAAGGTGAGATCAGCACAAATGGAAGCCATGATGAGAAGGTGAATAGAAGTGTCTTCTCTTGGGGGTGGAACTCAACCTCTCAACTTGGAAGGGCAGAAGGCGAAGGCTATTCTGAGCCTGGAAAAATTATGGGCTTTGAAGGAGAGAGTCCACTAGCTGTGTCTGGTGGGCGTGCACATTCTATTGCTATTACGTCTAAAAGGGAGCTTTGGGTATGGGGTTGTGGAAGGAATGGAAGGCTTGGCTTGGGGAGCAACCTTGATGAACCAGAACCATGTCTAGTCGATACTGTTGAGGGTTTGAGAGTTCTCCAAGCTGTGTGTGGTTTTGATCATAGTCTTCTCTTAGTTGATTCATAATTACATGCCTTTGGAAAACCAAAGACCCTTTATTGATTTCCAGTTGAAGATCTAGGACTCTCTTCATTGTACAGTGGTATTAGAATACTTTCTAACTATTATGGTTATTGTAGCTGCTTTTTAGAAAAATGTTTGATTGATCCATATGGTTAAATTCC
>WN5
TTTTTATGGAATAAAATATATTGGGCTATAGCTTAGTATAGTGACCCTGTGGCTTTCATTTTCAGATAATGGTTTGCTCCTTAACTTTGGAGAAAATACCTATGGTCAACTCGGGAGATCATCAAAAGGTTCTCATTTACAGCCAGTGAACTTGAATTCAAAGGTGGTATCAATTGCTGCAGGCCTTGGCCACTCTCTAGGAATTGCACTGGATCAACCACCAAATCCTTGTGGACAAGAGAGCAGCACAAGTGAAAGCTATGCCAAGGAATTGAATAGAAGTGTTTTCTCGTGGGGGTGGAACTCATTTTCTCAACTTGGGAGGCCAGAAGGAGAAGGCTTCTGTAAGCCTGGCAAAATTATGGGACTGGAAGGAGAGAATCCAGTGGCTGTGTCTGGTGGGCGTGCACATTCTATTGCTATTACATCTAAGAGGGAACTTTGGGTGTGGGGTTGTGGAAGAAATGGAAGGCTCGGTTTGGGAAGCAATGTTGATGAACCAGAACCATATCCAGTGGAGACCCTTGAAGGTTTGAGCATCCTTCAAGCTGTGTGTGGTTTTGATCATAATCTTCTCTTAACTGATTCATAATTATGTGCCTCTATGGTACCAGAAGATCCTTTCTTGCTTTTATCCAAAGTGTTCGAGTGTTCTTCAAGTTGTTGTGGTTTTGATCATAATTTTCTCTTTGTCATTTCATAATTATGTCTAGAGTACAAAAATGCTTCTCAATTATCACATCAAAGTTA
>WS10
--------------AAACCATTGTTCCATGGATTAGTTAAGTTACTTTGTGTATTTCTTTTTCAGGTAATGGGTTGCTCTGTAGCTTTGGAGAAAATACGTATGGTCAACTTGGAAGATTGTCAAATGGATCTCACCTAGAACCAGTGGATTTGAATCAAAAGGTAGTATCTACTGCTGCAGGCGTTGGGCACTCTCTAGCAATTGCAGTGGATCAACTATCAGATACTTTGGGA---GACAATAGACTAGATGCGTGCATTTCTGAGGGATTGAATAGAAGGATTTTCTCCTGGGGATGGAATTCAACTTCTCAACTTGGGAGATCAGAAGGTGAAGGTTTATTTAGACCTGGTAGAGTTGAAGGCTTGGAAGGAGAGGAGCCAGTGTCTGTATCTGCTGGGCGTGCTCATTCTATTGCTATTACTTCTAAAAGGGAACTTTGGGTGTGGGGTTGTGGAAGAAATGGGAGGCTTGGCTTGGGAAGCAATGTTGATGAACCTGACCCATATCCAGTTGAGGCACTTGAAGGTTTGAAAGTCCTTCAGGCCGTTTGTGGTTTTGATCATAATCTAATCTTAGTTGATTGATAACAATATAA----------------------------TTCTTACATATGTTTCTAATATTTTTTTTTTCATT-----------------------------------------------------------------------------------TAAA
>WW11
-------------------------------------------------------TCTTTTTCAGGTAATGGGTTGCTCTGTAGCTTTGGAGAAAATACGTATGGTCAACTTGGAAGATTGTCAAATGGATCTCACCTAGAACCAGTGGATTTGAATCAAAAGGTAGTATCTACTGCTGCAGGCGTTGGGCACTCTCTAGCAATTGCAGTGGATCAACTATCAGATACTTTGGGA---GACAATAGACTAGATGCGTGCATTTCTGAGGGATTGAATAGAAGGATTTTCTCCTGGGGATGGAATTCAACTTCTCAACTTGGGAGATCAGAAGGTGAAGGTTTATTTAGACCTGGTAGAGTTGAAGGCTTGGAAGGAGAGGAGCCAGTGTCTGTATCTGCTGGGCGTGCTCATTCTATTGCTATTACTTCTAAAAGGGAACTTTGGGTGTGGGGTTGTGGAAGAAATGGGAGGCTTGGCTTGGGAAGCAATGTTGATGAACCTGACCCATATCCAGTTGAGGCACTTGAAGGTTTGAAAGTCCTTCAGGCCGTTTGTGGTTTTGATCATAATCTAATCTTAGTTGATTGATAACAATATAA----------------------------TTCTTACATATGTTTCTAATATTTTTTTTTT-------------------------------------------------------------------------------------------
