# Supplementary material for: Development of a Target Enrichment Probe Set for Conifer (REMcon)
Source: Biology (Basel). 2024 May 22;13(6):361. doi: 10.3390/biology13060361 (PMC11200496; doi:10.3390/biology13060361)
Supplement: Supplementary file 1 [file biology-13-00361-s001.zip › biology-2960267-supplementary/Sup data/secapr_alignments_paralogs/36.fasta]

>AA3
TTCTTGCTGCTAATAAAATGTTCATATTAAGCAGATATATGTTTCTCTAGAAGGTGTAAACCAGGAGCAAGTTGTTTCCAATTTCCAGCCTTGGTCGTTTGATGTCAAATTCCATGACATTCAAGGAAAAAATTACCGTTGTGCGGTGCCAAAGTTGAACAAGGCTATTGTGCCAGAAAAATGTCGGCTTACTATTAAGCCCCATCGTGTAATTATCACACTTCAGAAGGCTGAGAAGGGTAATTGGCAAGATTTGTACAACAAGGGAGACAAGGTTATTCATGTGTATCTTCATTCTAAATATTTGGACATTGAAAATGCTTTATGTTAGT
>AA60
TTCTTAATGCTAAAAAATTTCTTGTTTTATTCAGATATATATTCCCCTAGAGGGTGTAAACGAAGAGCAGGTCGTGTCCAATTTTCAGCCTTGGTCCTTTGATGTCAAATTCCATGATGTTGAGGGGAAAAATTACCGGTGTGCAGTGCCAAAATTAAACAAGGCCATTGAGCCAGAAAAATGTCGTCTTACTGTTAAACCCCATCGTGTTATCATCACCCTTCCGAAAGCTGAGAAGGGTAATTGGCTAGATTTATATTTCAAGGAGGATAAGGTTGATAACTTGCAACTCTTTCATCTCTTTCTTTTAATTTTCTGCAATTATAACTTAA
>AAR4
TTCTTGCTGCTAATAAAATGTTCATATTATGCAGATATATGTTTCTCTAGAAGGTGTAAACCAGGAGCAAGTTGTTTCCAATTTCCAGCCTTGGTCGTTTGATGTCAAATTCCATGACATTCAAGGAAAAAATTTCCGTTGTGCGGTGCCAAAGTTGAACAAGGCTATTGTGCCAGAAAAATGTCGGCTTACTATTAAGCCCCATCGTGTAATTATCACACTTCAGAAGGCTGAGAAGGGTAATTGGCAAGATTTGTACAACAAGGGAGACAAGGTTATTCATGTGTATCTTCATTCTAAATATTTGGACATTGAAAATGCTTTATGTTAGT
>AF1
ATATTACTGTAATCTAAACTTATATTTTATGCAGATATACATTTCTCTTGAGGGTGTAAATCAAGAGCAAGTTGTCTCAAATTTCCAGCCTTGGTCCTTCGATGTTAAATTTCATGACATTCAAGGGAAAAATTACCGATGTGCAGTTCCAAAATTGAATAAGGCTATTGTGCCAGAAAAGTGTCGACTTACTCTTAAGCCCCACCGTGTCATTATTACACTTCAGAAGGCTGAGAAGGGCTCTTGGCCAGATTTATACTACAAAGAGGACAAGGTTAATAACATGCACCTGCTTTCAAAATATCTTGATATGTAAAATGTCTATTGTCATA
>AG2
----------------------------------------------------------AATCAAGAGCAAGTTGTCTCAAATTTCCAGCCTTGGTCCTTCGATGTTAAATTTCATGAAATTCAAGGGAAAAATTACCGATGTGCAGTTCCAAAATTGAATAAGGCTATTGTGCCTGAAAAGTGTCGACTTACTCTTAAGCCCCACCGTGTCATTATTACACTTCAGAAGGCTGAGAAGGGCTCTTGGCCAGATATATACTACAAAGAGGACAAGGTTAATAACATGCACCTGCTTTCAAAGTATCTTGATATTTAAAATGTCTATTGTCATA
>AH26
CTTACATGGCTATTAGTAATGCAAAATTGTGCAGGTATATATATTTCTAGAGGGTGTAAATCAGGAGAAAGTCGTTTCTAATTTCCAGTCCTGGTCCTTTGATGTCAAACTTCATGATATCCAAGGAAAAAATTATCGCTGTGGGGTACCAAAGCTGAACAAGCCTATTGTGCCAGAAAAGTGCCGCCTTACTGTTAAGCCCCAACGTGTTATTATTACTCTTCAGAAGGCTGAGAAGGGTAATTGGCAAGACATTTATTACAAGGAGGATAAGGTTGGTCGCTGATTCATCTTTTTAAATGTTATTGAGATTTCTTATCATTTCTCTTTCT
>AME1
TTCTTGCTGCTAATAAAATGTTCATATTATGCAGATATATGTTTCTCTAGAAGGTGTAAACCAGGAGCAAGTTGTTTCCAATTTCCAGTCTTGGTCGTTTGATGTCAAATTCCATGACATTCAAGGAAAAAATTACCGTTGTGCGGTGCCAAAGTTGAACAAGGCTATTGTGCCAGAAAAGTGTCGGCTTACGATTAAGCCCCATCGTGTGATTATTACACTTCAGAAGGCTGAGAAGGGTAATTGGCAAGATTTGTACAACAAGGGAGACAAGGTATTTCATGTGTATCTTCTTTATAAATATTTGGACATTGAAAATGCTTTATGCTAGT
>AP25
CTTACATGGCTATTAGTAATGCAAAATTGTGCAGGTATATATATTTCTAGAGGGTGTAAATCAGGAGAAAGTCGTTTCTAATTTCCAGTCTTGGTCCTTTGATGTCAAACTTCATGATATCCAAGGAAAAAATTATCGCTGTGGGGTACCAAAGCTGAACAAGCCTATTGTGCCAGAAAAGTGCCGCCTTACTGTTAAGCCCCAACGTGTTATTATTACTCTTCAGAAGGCTGAGAAGGGTAATTGGCAAGACATTTATTACAAGGAGGATAAGGTTGGTCGCTGATTCATCTTTTTAAATGTTATTGAGATTTATTATCATTTCTCTTTCT
>APA47
ATATTACTGCAATCTAAACTAAAATTTTATGCAGATATATATTTCTCTTGAGGGTGTAAATCAAGAGCAAGTTGTCTCAAATTTCCAGCCTTCGTCCTTTGATGTTAAATTTCATGACATTCAAGGGAAAAATTACCGATGTGCAGTGCCAAAATTGAATAAAGCTATTGTGCCAGAAAAGTGTCGACTTACTCTTAAGCCCCACCGTGTCATTATTACACTTCAGAAGGCTGAGAAGGGTTCTTGGCCAGATTTATACTACAAAGAAGACAAGGTAAAAAAACTGCATCTGCTTTCAAAATATCTTGATATTTAAGATGTCTATTGTCATA
>AS57
TTCCTGTTGCTATTAAATTTGTTGTGTTATGCAGATATACATTTCTCTAGAGGGTGTAAATCAAGACCAAGCTGTTTCCAACTTCCAGCCTTGGTCCTTTGATGTTAAATTCCACGACGTTCAGGGAAAAAATTACCGGTGTGCAGTACCAAAATTAAACAAGGCCATTGTGCCAGAAAAATGTCGTCTCACTGTTAAACCCCATCGTGTCATCATCACTCTTCAGAAAGCTGAGAGGGGCAATTGGCTGGATTTATATTTCAAGGAGGATAAGGTTGATAACTTGCAGCTCTCTTCTCAATATTTTTAGATTTAAAAACATTTTTATCATG
>ASA51
TTATTACTGCAATCTAAACTTACATTTTATGCAGATATACGTTTCTCTTGAGGGTGTAAATCAAGAGCAAGTTGTTTCCGATGTCCAGCCATGGTCCTTTGATGTTAAATTTCATGACATTCAAGGAAAAAATTACCGGTGTGCAGTGCTAAAATTGAATAAGGCTATTGTACCAGAAAAGTGTCGACTTACTTTTAAGCCCAACCGTGTCATTATCACACTTCAGAAGGCTGAGAAGGGTTCTTGGCCAGATTTATATTACAAAGAGGACAAGGTTAATAACATTCATCTGTTTTCAAAGTATCTTGATAT--------------------
>CB35
CTCACATGGCCATTAGTAGTGCAAATTTATGCAGGTATATTTATTTCTAGAGGGAGTAAATCAAGAGAAAGTTGTTTCTAATTTCCAACCTTGGTCCTTTGATGTCAAACTTCATGATATCCAAGGAAAAAATTATCGCTGTGGGGTGCCAAAGCTGAACAAGGCTATTGTGCCAGAAAAGTGTTGCCTTACTGTTAAGCCTCAACGTGTTACTATTACTCTTCAGAAGGCTGAGAAGGGTAATTGGCAAGACATTTATTACAAGGAGGATAAGGTTGGTTGCTGATTCATCTTTTTAAATATTATTTAGATTTCTTATCATTTCTTTTTCT
>CD18
TTCCTGATGCTATTAAATCTGCTGTTGTATGCAGATATACATATCCCTAGAGGGTGTAAATCAAGAGCAAGTTGTGTCCAATTTCCAGCCTTGGTCCTTTGATGTCAAATTCCATGATGTTCAGGGGAAAAATTACCGGTGTGCAGTGCCAAAATTAAACAAGGCCATTGTGCCAGAAAAATGTCGCCTCACTGTTAAGCCCCATCGTGTTATCATCACCCTTCAGAAAGCCGAGAGGGGTAACTGGCTAGATTTATATTTCAAGGAGGATAAGGTTGACAATTCTCAGCTCTCTTCTAAATACTAATGAATATAATGCCATT---------
>CDE34
CTCACATGGCCATTAGTAGTGCAAATTTATGCAGGTATATTTATTTCTAGAGGGAGTAAATCAAGAGAAAGTCGTTTCTAATTTCCAACCTTGGTCCTTTGATGTCAAACTTCATGATATCCAAGGAAAAAATTATCGCTGTGGGGTGCCAAAGCTGAACAAGGCTATTGTGCCAGAAAAGTGTTGCCTTACTGTTAAGCCTCAACGTGTTACTATTACTCTTCAGAAGGCTGAGAAGGGTAATTGGCAAGACATTTATTACAAGGAGGATAAGGTTGGTTGCTGATTCATCTTTTTAAATATTATTTAGATTTCTTATCATTTCTCTTTCT
>CF38
GTCTCAACGCTTATAAATTCATTATATTATGCAGATATACATTTCTCTAGAAGGTGTAAATCAAGAGCAAGTTGTTTCCAATTTCCAGCCTTGGTCCTTTGATGTCAAATTCCATGACATTCATGGAAAAAATTACCGTTGTGCGGTGCCAAAATTAAACAAGGCCATTGTGCCAGAAAAGTGTCGTTTCACTGTTAAACCCCATCGTGTAATTGTTACTCTTCAGAAGGCTGAGAAGGGTAACTGGCTCGATTTATATTACAAGGAGGACAAGGTTGATAACTTACAGCTTCCTTCTAATTATTTCGAGATTTAAACTTTGGAGAGTGTGA
>CH19
TTCCTGATGCTATTAAATCTGCTGTTTTATGCAGATATACATATCCCTAGAAGGTGTAAATCAAGAGCAAGTTGTGTCCAATTTCCAGCCGTGGTCATTTGATGTCAAATTCCATGACGTTCAGGGCAAAAATTACCGGTATGCAGTGCCAAAATTAAACAAGGCCATTGTGCCAGAAAAATGTCGCCTCACTGTTAAGCCCCATCGTGTTATCATCACCCTTCAGAAAGCTGAGAGGGGTAACTGGCTAGATTTATATTTTAAGGAGGATAAGGTTGATAACTCTCAGCTCTCTTCTAAATACTTCTGAATTTTGTGCCATTTCTCTGATG
>CHA37
GTCTCAACGCTTATAAATTCATTATATTATGCAGATATACATTTCTCTAGAAGGTGTAAATCAAGAGCAAGTTGTTTCCAATTTCCAGCCTTGGTCCTTTGATGTCAAATTCCATGACATTCATGGAAAAAATTACCGTTGTGCGGTGCCAAAATTAAACAAGGCCATTGTGCCAGAAAAGTGTCGTTTCACTGTTAAACCCCATCGTGTAATTGTTACTCTTCAGAAGGCTGAGAAGGGTAACTGGCTCGATTTATATTACAAGGAGGACAAGGTTGATAACTTACAGCTTCCTTCTAATTATTTCGAGATTTAAACTTTGGAGAGTGTGA
>CJ24
TTCCTTTTGCTATTAAATTTGTTGTGTTTTGCAGATATACGTTTCTCTAGAGGGCGTAAATCAAGAGCAAGTTGTTTCCAATTTTCAGCCTTGGTCCTTTGATGTCAAATTCCATGACGTACAGGGGAAAAATTACCGGTGTGCAGTGCCAAAATTAAATAAGGCCATTGTGCCAGAAAAATGTCGCCTCACTGTTAAACCTCATCGTGTTATCATTACCCTTCAGAAAGCTGAGAAGGGTAATTGGCTAGATTTATATTTCAAGGAGGATAAGGTTGACAACTCGCAGCTCTCTTTTAAATATTTTTTAATTTTAAGCCATTTTTATCACG
>CK7
ATCATTTAGCTAAGATCAAAATGAGAAAATCAAGATATACATTTCTCTA-AGAGCGTAAATCATGAGCATTTTGTTCACAATTTCTAGCCTTGGTCCTTTGATGTCAAATTCCATGATGTTCAGGGAAAAAATTACCGGTGTGCAGTGCCAAAATTAAACAAGGCCATTGTGCCAGAAAAATGTCGTCTCACTGTTAAACCCCATCGTGTCATCATCACTCTTCAGAAAGCTGAGAAGGGCAATTGGCTAGATTTATATTACAAGGAGGATAAGGTTGATAACTCGCAGCTCTCTTCTAAATATTTTTAGATTTAAGCCTATTTTTATCATA
>CL6
TTCCTGATGCTATTTAATTTGTTTTATCATGCAGATATACATTTCTCTAGAGGGTGTAAATCAAGAGCAAGCTGTTCCCAATTTCCAGCCTTGGTCCTTTGATGTCAAATTCCATGATGTTCAGGGAAAAAATTACCGGTGTGCAGTGCCAAAATTAAACAAGGCCATTGTGCCAGAAAAATGTCGTCTCACTGTTAAACCCCATCGTGTCATCATCACTCTTCAGAAAGCTGAGAAGGGCAATTGGCTAGATTTATATTACAAGGAGGATAAGGTTGATAACTCGCAGCTCTCTTCTAAATATTTTTAGATTTAAGGCCATTTTTATCATA
>CM9
ATTTAGCTAGGATCAAGAAAATGATAAAGTCAAGATATATATTCCCCTAGAGGGTGTAAATCAAGAGCAGGTCGTGTCCAATTTCCAGCCTTGGTCCTTTGATGTCAAATTCCATGACATTGACGGGAAAAATTACCAGTGTGCGGTGCCAAAATTAAACGAGGCCATTGTGCCAGAAAAATGTCGTCTCACTGTTAAACCCCATCATGTTATCATTTCCCTTCCAAAATCTGAGAAGGGTAATTGGCTAGATTTATATTTCAAGGAGGATAAGTTGAAGTCAAAGAAAATAAATTGACCCAGTGGTAGAAAATGGAGAGATATGTATGATG
>CO8
TTCTTAATGCTATTAAATTTCTTGTTTTATTCAGATATATATTCCCCTAGAGGGTGTAAACGAAGAGCAAGTCGTGTCCAATTTTCAGCCTTGGTCCTTTGATGTCAAATTCCATGATGTTGAGGGGAAAAATTACCGGTGTGCAGTGCCAAAATTAAACAAGGCTATTGTGCCAGAAAAATGTCGTCTTACTGTTAAACCCCATCGTGTTATCATCACCCTTCCGAAAGCTGAGAAGGGTAATTGGCTAGATTTATATTTCAAGGAGGACAAGGTTGATAACTTGCAACTCTCTTCTTTTTA------AATTTTCTGCAATTTTCACTTAA
>CP16
TTCCTGATGCTTCTAAATTTGCTGTTTTATGCAGATTTACATTTCCCTAGAGGGTGTAAATCAAGAGCAAGTTGTGTCCAATTTCCAGCCTTGGTCCTTTGATGTCAAATTCCATGACGTTCAGGGGAAAAATTTCCGGTGTGCAGTCCCAAAATTAAACAAGGCCATTGCGCCAGAAAAATGTCGCATCACTGTTAAGCCCCATCGTGTCATCATCACCCTTCAGAAAGCTGAGAGGGGTAATTGGCTAGATTTATATTTCAAGGATGATAAGGTTGATAACTCGCAGCTTTCTTCTAAATACTTTCTAATTTAACGCCATTTTTATCATG
>CP161
TTCCTGATGCTTCTAAATTTGCTGTTTTATGCAGATTTACATTTCCCTAGAGGGTGTAAATCAAGAGCAAGTTGTGTCCAATTTCCAGCCTTGGTCCTTTGATGTCAAATTCCATGACGTTCAGGGGAAAAATTTCCGGTGTGCAGTCCCAAAATTAAACAAGGCCATTGCGCCAGAAAAATGTCGCATCACTGTTAAGCCCCATCGTGTCATCATCACCCTTCAGAAAGCTGAGAGGGGTAATTGGCTAGATTTATATTTCAAGGATGATAAGGTTGATAACTCGCAGCTTTCTTCTAAATACTTTCTAATTTAACGCCATTTTTATCATG
>CR44
CTTGCAATTGTGCTTAGTGATGAATGTTTTTCAGATATATGTGTCATTAGGAGGAGTAAACGAAGAGAGAGTTGTCTCTAGTTTCCAGCCTTGGTCTTTTGATGTTAAATTCCATGACATTGAAGGCAAAAATTATCGCTGCGCTGTGCCAAAGCTGAACAAGGCTATTGTGCCAGAAAAATGCCGTGTGGTTGTGAAACCGCAACGTGTCATTATTACTCTTCAGAAGGCTGAGAAGACTAACTGGTCGGATCTTTACTATAAGGAGGACAAGGTGATTCACTGGCATCTTTTTTTGTAAAATGTTGTGAATTGCTTTTATTGTGATTGTG
>CT15
TTCCTGATGCTATTAAATTTGCTGTTTTATGCAGATTTACATTTCCCTAGAGGGTGTAAATCAAGAGCAAGTTGTGTCCAATTTCCAGCCTTGGTCCTTTGATTGCAAATTCCATGACGTTCAGGGGAAAAATTACCGGTGTGCAGTGCCAAAATTAAACAAGGCCATTGCGCCAGAAAAATGTCGCCTCACTGTTAAGCCCCATCGTGTCATCATCACCCTTCAGAAAGCTGAGAGGGGTAATTGGCTAGATTTATATTTCAAGGATGATAAGGTTAATAACTCGCAGCTTTCTTCTAAATACTTTTCAATTTAACGCCGTTTTTATCATG
>DA12
TTCCTGATGCTATTAAATTTCTTGTTTTATGCAGATATACATTTCCCTACAGGATGTAAATCAAGAGCAAGTTGTGTCCAATTTCCAGCCTCGGTCCTTTGATGTCAAATTCCATGACGTTCAGGGGAAAAATTACCGGTGCGCAGTGCCAAAACTAAACAAGGCCATTGTGCCAGAAAAATGTCGTCTCACTGTTAAACCCCATCGTGTTATCATCACCCTTCCAAAAGCTGAGAAGGGTAATTGGCTAGATGTATATTTCAAGGATGATAAGGTTGATACCTTGCAGCTCTCTCCTCTCTCTCTTTAAATTTTATGCATTTTTAATTTAA
>DB53
GTATTTATGCAATCTAAACTTACGTTTTATGCAGATATATATTTCTCTTGAGGGTGTAAATCAAGAACAAGTTGTCTCAAATTTCCAGCCTTGGTCCTTCGATGTTAAATTTCATGACATTCAAGGGAAAAATTACCGATGTGCAGTGCCAAAATTGAATAAAGCTATTGTGCCAGAAAAGTGTCGACTTACACTTAAGCCCCACCGTGTCATTATTACACTTCAGAAGGCTGAGAGGGGTTCTTGGCCAGATTTATACTACAAAGAGGATAAGGTGAATAACATGCATCAGCTTTCAAAATATCTTGATATTAAAGATGTCTGTTGTCATA
>DC1
-TATTTATGCAATCTAAACTTACGTTTTATGCAGATATATATTTCTCTTGAGGGTGTAAATCAAGAACAAGTTGTCTCAAATTTCCAGCCTTGGTCGTTTGATGTTAAATTTCATGACATTCAAGGGAAAAATTATCGATGTGCAGTGCCAAAATTGAATAAAGCTATTGTGCCAGAAAAGTGTCGACTTACACTTAAGCCCCACCGTGTCATTATTACACTTCAGAAGGCTGAGAGGGGTTCTTGGCCAGATTTATACTACAAAGAGGATAAGGTGAATAACATGCATCTGCTTTCAAAATATTTTGATATTAAAGATGTCTATTGTCATA
>DD1
GTATTTCTGCAATCTAAACTTACATTTTATACAGATATATATATCTCTTGAGGGTGTAAATCAAGTACAAGTTGTCTCAAATTTCCAGCCTTGGTCCTTTGATGTTAAATTTCATGACATTCAAGGGAAAAATTACCGATGCGCAGTGTCAAAATTGAATAAAGCTATTGTGCCAGAAAAGTGTCGACTTACACTTAAGCCCCACCGTGTTATTATTACACTTCAGAAGGCTGAGAAGGGTTCTTGGCCAGATTTATATTTCAAAGAGGACAAGGTTAATAACATGCATCTGCTTTCAAAATATCCTGATATTTAACATGTCTATTGTCATA
>DIM50
GTATTTCTGCAATCTAAACTTACATTTTATACAGATATATATATCTCTTGAGGGTGTAAATCAAGAACAAGTTGTCTCAAATTTCCAGCCTTGGTCCTTTGATGTAAAATTTCATGACATTCAAGGGAAAAATTACCGATGCGCAGTGTCAAAATTGAATAAAGCTATTGTGCCAGAAAAGTGTCGACTTACACTTAAGCCCCACCGTGTTATTATTACACTTCAGAAGGCTGAGAAGGGTTCTTGGCCAGATTTATATTTCAAAGAGGACAAGGTTAATAACATGCATCTGCTTTCAAAATATCCTGATATTTAACATGTCTATTGTCATA
>EN45
ATTCAGTTGGGATCAAGACAATGAGAGGGTGAAGATATACGTGTCTCTTGAAGGAGTAAATGAAGATAAAGTTGTCTCCAATTTCCAGCCGTGGTCATTTGATGTGAAATTTCATGATATCCAAGGTAAAAATTATCGCTGTGCTGTGCCAAAGCTGAACAAGACTATTGTGCCAGGAAAGTGCCGCGTGGTTGTGAAGCCACAATGTGTCATTATTACTCTTCAGAAGGATGAGAAGGGTAACTGGTCAGATATTTACTATAAGGAGGACAAGTTAAAGCCAAAATAGGTCTTGTTCAATTACATTAATACCTAATGTGCTTGTCAATCTT
>FC13
TTCCTGATGCTATTAAATTTCTCGTTTTATGCAGATATACATTTCCCTACAGGATGTAAATCAAGAGCAAGTTGTGTCCAATTTCCAGCCTTGGTCCTTTGATGTCAAATTCCATGACGTTCAGGGGAAAAATTACCGGTGCGCAGTGCCAAAACTAAACAAGGCCATTGTGCCAGAAAAATGTCGTCTCACTGTTAAACCCCATCGTGTTATCATCACCCTTCCAAAAGCTGAGAAGGGTAATTGGCTAGATGTATATTTCAAGGATGATAAGGTTGATACCTTGCAGCTCTCTCCTCTTTCTCTTTTAATTTTATGCATTTTTCACTTAA
>FTS1
ATATTTATGCAATCTAAACTTACTTTTTATGCAGATATATATTTCTCTTGAGGGTGTAAATCAAGAACAAGTTGTCTCAAATTTCCAGCCTTGGTCCTTTGATGTTAAATTTCATGACATTCAAGGGAAAAATTACCGATGTGCAGTGCCAAAATTGAATAAAGCTATTGTGCCAGAAAAATGTCGACTTACGCTTAAGCCTCACCGTGTCATTATTACACTTCAGAAGGCTGAGAGGGGTTCTTGGCCAGATTTATACTACAAAGAGGATAAGGTGAATAACATGCATCTGCTTTCAAAATATCTTGATATTAAAGATGTCTATTGTCATA
>FTS2
ATATTTATGCAATCTAAACTTACGTTTTATGCAGATATATATTTCTCTTGAGGGTGTAAATCAAGAACAAGTTGTCTCAAATTTCCAGCCTTGGTCCTTTGATGTTAAATTTCATGACATTCAAGGGAAAAATTACCGATGTGCAGTGCCAAAATTGAATAAAGCTATTGTGCCAGAAAAATGTCGACTTACGCTTAAGCCCCACCGTGTCATTATTACACTTCAGAAGGCTGAGAGGGGTTCTTGGCCAGATTTATACTACAAAGAGGATAAGGTGAATAACATGCATCTGCTTTCAAAATATCTTGATATTAAAGATGTCTATTGTCATA
>GG1
TGTGATATTAAGTGTTTTATGTCAAGTTTTGCAGATATATGTATCTTTAGAAGGTGTGAATCAAGAGAGAGTCATCTCCAATTTCCAGCCTTCATCATTTGATGTGAAACTCCATGACATCCAAGGAAAAAATTATCGCTGTGGGGTGCCGAAGCTGAACAAGTCTATAGTGCCAGAAAAATGCCGTGTGACTGTTAAGCCACAACGTGTCATTATCACTCTACAGAAATCTGACAAGAGTAACTGGTCAGATCTTTACTATAAGGATGACAAGGT--------------------------------------------------------
>HB41
GTTTAGTTGGGATCAAGAAAATGAGAAAGTCGAGATATACATTTATCTTGAGGGTGTTAATCAAGAGCAAGCTGTTTTCAACTTCCGGCCTTTCTCCTTTGATGTTAAATTTTATGACATTCAAGGAAAAAATTACTGATGTGCAGTGCCAAAATTGAATAAGGCTATTGTGCCAGAAAAGTGTCGACTTACGATCAAGCCCCATCGTGTCATTATCACACTTCAAAAGGCTGAGAAGGGTTCTTGGCCATATTTATACTACAAAGAAGACCAACAATTCATTTGATTCCTATTGCAAGAAGAAAGAAAAAAATAATTGAATTCATTTTGTA
>JO20
TTCCTGATGCTATTAAATCTGCTGTTTTATGCAGATATACATATCCCTAGAGGGTGTAAATCAAGAGCAAGTTGTGTCCAATTTCCAGCCGTGGTCATTTGATGTCAAATTCCATGACGTTCAGGGGAAAAATTACCGGTATGCAGTGCCAAAATTAAACAAGGCCATTGTGCCAGAAAAATGTCGCCTCACTGTTAAGCCCCATCGTGTTATCATCACCCTTCAGAAAGCCGAGAGGGGTAACTGGCTAGATTTATATTTCAAGGAGGATAAGGTTGATAACTCTCAGCTCTCTTCTAAATACTTTTGAATTTTGTGCCATATTTCTGATG
>JU21
TTCCTGATGCTATTAAATCTGCTGTTTTATGCAGATATACATATCCCTAGAGGGTGTAAATCAAGAGCAAGTTGTGTCCAATTTCCAGCCGTGGTCATTTGATGTCAAATTCCATGACGTTCAGGGGAAAAATTACCGGTATGCAGTGCCAAAATTAAACAAGGCCATTGTGCCAGAAAAATGTCGCCTCACTGTTAAGCCCCATCGTGTTATCATCACCCTTCAGAAAGCCGAGAGGGGTAACTGGCTAGATTTATATTTCAAGGAGGATAAGGTTGATAACTCTCAGCTCTCTTCTAAATACTTTTGAATTTTGTGCCATATTTCTGATG
>KE1
CTCACATCGCTATTAGTA-TGCAAAATTGTGCAGGTATATTTATTTCAAGAGGGAGTTAATCGAGAGAAAGTCGTTTCTAATTTCCAGCCTTGGTCCTTTGATGTCAAACTTCATGATATCCAAGGAAAAAATTATCGCTGTGGGGTACCAAAGCTGAACAAGCCTATTGTGCCAGAAAAGTGTTCCCTTACTGTTAAGCCCCAACGTGTTATTATTACTCTTCATAAGGCTGAGAAGGGTAATTGGCAAGACATTTATTACAAGGAGGATAAGGTTGGTCGTTGATTCATCTTTTTAAATGTTATTGAGATTT-TTATCATTTCTCGTTCT
>LF2
---------------------------------------------------------------------------------TTTCCAGCCTTGGTCTTTTGATGTTAAATTCCATGATGTTCAAGGAAAAAATTACAGGTGTGCAGTGCCAAAATTGAACAAGGCTATTGTGCCCGAAAAGTGTCGACTCACTGTTAAGCCCCACCGTGTCATTATCACACTTCAGAAGGCTGAGAAGGGTTCTTGGCCAGATTTATACTACAAAGAAGACAAGGTGAATAACATACCACTGGTTTCAAAATATCTTCATATTTAACATGTCTGTTGTGTCA
>MC0
TTCTTACTGCATTCTAAACTTACATTTTATGCAGATATACATTTCTCTTGAGGGTGTAAATCAAGAGCAAGTTGTTTCCAATTTCCAGCCTTGGTCCTTTGATGTTAAATTTCATGACATTCAAGGAAAAAATTACCGATGTGCAGTGCCAAAATTGAACAAGGCTATTGTGCCAGAAAAGTGTCGACTTACTTTCAAGCCTCACCGTGTGATTATCATACTTCAGAAGGCTGATAAGGGTTCTTGGCCAGATTTATACTACAAAGAAGACAAGGT-----------ATCTGGTTTTGAAATATCTTGATATTTAAGATGTCTATTGCAAAA
>MT0
ACATTACTGCCATCTAAACTTACATTCTATGCAGATATATATTTCTCTTGAGGGTGTAAATCAAGAGCAAGTTGTCTCAAATTTCCAGCCATGGTCCTTTGATGTTAAATTTCATGAAATTCAAGGGAAAAATTACCGATGTGCAGTGCCAAAATTGAATAAGGCTATTGTGCCAGAAAAGTGTCGACTTACTCTTAAGCCCCACCGTGTCGTTATTACACTTCAGAAAGCTGAGAAGGGTTCTTGGCCAGATTTATACTACAAAGAAGACAAGGTTAGTAACATGCATCTGCTTTCAAAATTTCTTGATATTTCATATGTCTAGTGTCATA
>NN48
ATATTACCGCAATCTAAACTTATATTT-ATGCAGATATACATTTCCCTTGAGGGTGTAAATCAAGAGCAAGTTGTCTCAAATTTCCAGCCTTGGTCATTCGATGTTAAATTTCACGACATTCAAGGGAAAAATTACCGATGTGCAGTTCCAAAATTGAATAAGGCTATTGTGCCAGAAAAGTGTCGACTTACTCTTAAGCCCCACCGTGTAATTATTGCACTTCAGAAGGCTGAGAAGGGCTCTTGGCCAGATTTATACTACAAAGAAGACAAGGTTAATAACATGCACCTGCTTTCAAAATATCTTGATATTTAAAATGTCTATTGTCATA
>PA42
TTCTTACTGCCATCTAAACTTACATTTTATGCAGATATACGTTTCTCTCGAGGGTGTAAATCAAGAGCAAGTTGTTTTCAATTTCCAGCCATGGTCCTTTGATGTTAAATTTCATGACATTCAAGGAAAAAATTACCGATGTGCAGTGCCAAAATTGAATAAGGCTATTGTACCAGAAAAGTGTCGACTTACTTTTAAGCCCTCCCGTGTCATTATCACACTTCAGAAGGCTGAGAAGGGTTCTTGGCCAGATTTATACTACAAAGGGGACAAGGTTAATAACATACATCTGGTTTCAAAATACCTTGATATTTAAGATGTCAATTGTCACA
>PB33
CTCGGATGGTTTTTAGTAATGTAAAATTTTGCAGGTATATCTATTTCTCGAGGGAGTAAATGAAGAGAAAGTTGTTTCTAATTTCCAGCCTTGGTCATTTGATGTCAAACTTCACGATATCGAAGGAAAAAATTATCGCTGTGGTGTGCCAAAGCTGAACAAGGCTATAGTGCCAGAAAAATGTAGACTCACTGTTAAGCCTCAACGTGTTATTATTACCCTTCAGAAGGCTGAGAAGGGTAATTGGCTAGATATTTATTACAAGGAGGATAAGGTTGGTTTCTGATTCCATCTTTATAATGTTATTGAGATTTCGTATTAAAATTATTTCT
>PF1
ATATTACTGCAATCTAAACTTACATTTTTTGCAGATATATATTTCACTTGAGGGTGTAAATCAAGAGCAAGTTGTCTCAAATTTCCAGCCTTGGTCCTTTGATGTTAAATTTCATGACATTCAAGGGAAAAATTACCGATGTGCAGTGCCAAAATTGAACAAGGCTATTCTGCCAGAAAAGTGTCGACTTACTCTTAAGCCCCACCGTGTCATTATTACACTGCAGAAGGCTGAGAAGGGTTCTTGGCCAGATTTATACTACAAAGAAGACAAGGTTCATAACAAGCATCTG----CTAAATATCTTGATATTTAAGATGTTTATTGTCATA
>PFM1
TTATTACTGCAATCTAAACTTACATTTTATGCAGATATACGTTTCTCTTGAGGGTGTAAATCAAGAGCAAGTTGTTTCCGATGTCCAGCCATGGTCCTTTGATGTTAAATTTCATGACATTCAAGGAAAAAATTACCGGTGTGCAGTGCTAAAATTGAATAAGGCTATTGTACCAGAAAAGTGTCGACTTACTTTTAAGCCCAACCGTGTCATTATCACACTTCAGAAGGCTGAGAAGGGTTCTTGGCCAGATTTATATTACAAAGAGGACAAGGTTAATAACATTCATCTGTTTTCAAAGTATCTTGATATTTAAGATGTCTATTGTCACA
>PG28
CTCATATGGCTATTAGTAATGCAAAATTATGCAGGTATATCTATTTCTAGAGGGTGTAAATCAAGAGAAAGTCATTTCTGATTTCCAGCCTTGGTCATTTGATGTCAAACTTCATGATATCCAAGGAAAAAATTATCGCTGTGGGGTGCCAAAGCTGAACAAGGCCATTGTGCCAGAAAAATGTCGCCTCACTGTTAAGCCTCAACGTGTTATTATTACGCTTCAGAAGGCTGAGAAGGGTAATTGGCAAGACATTTATTACAAGGACGATAAGGTTGGTTGCTGATTCATCTTTTTAAATGTTATTGAAATTTCTTATTATTTCTATTTCT
>PH2
ATATTACTGCAATCTAAACTTACATTTTTTGCAGATATATATTTCACTTGAGGGTGTAAATCAAGAGCAAGTTGTCTCAACTTTCCAGCCTTGGTCCTTTGATGTTAAATTTCATGACATTCAAGGGAAAAATTACCGATGTGCAGTGCCAAAATTGAACAAGGCTATTCTGCCAGAAAAGTGTCGACTTACTCTTAAGCCCCACCGTGTCATTATTACACTGCAGAAGGCTGAGAAGGGTTCTTGGCCAGATTTATACTACAAAGAAGACAAGGTTCATAACAAGCATCTG----CTAAATATCTTGATATTTAAGATGTTTATTGTCATA
>PM29
CTCACGTGGTTACTAGTAATGCAAAATTATGCAGGTATATTTATTTCTAGAGGGAGTAAATCAAGAGAAAGTCGTTTCAAATTTCCAGTCTAGGTCATTTGATGTCAAACTTCATGATATCCAAGGAAAACATTATCGCTGTGGAGTGCCAAAGCTGAACAAGGCTATTGTGCCAGAAAAGTGTTCTCTCACTGTTAAGCCTCATCGTGTTACTATTACTCTTCAGAAGGCTGAGAAGGGTAATTGGCAAGACATTTATTACAAGGAGGATAAGGTTGGTTGCTGATTCATTTTTGAAA----TGTTGAGATTTTTTAATATTTATATTTTT
>PS27
CTCATATGGCTATTAGTAATGCAAAATTATGCAGGTATATCTATTTCTAGAGGGTGTAAATCAAGAGAAAGTCATTTCTGATTTCCAGCCTTGGTCATTTGATGTCAAACTTCATGATATCCAAGGAAAAAATTATCGCTGTGGGGTGCCAAAGCTGAACAAGGCCATTGTGCCAGAAAAATGTCGCCTCACTGTTAAGCCTCAACGTGTTATTATTATGCTTCAGAAGGCTGAGAAGGGTAATTGGCAAGACATTTATTACAAGGACGATAAGGTTGGTTGCTGATTTATCTTTTTAAATGTTATTGAAATTTCTTATTATTTCTATTTCT
>PS30
TTCTTACTGCAATCTAAACTTACATCTTATGCAGGTATATGTTTCTCTCGAGGGTGTAAATCAAGAGCAAGTTGTTTTCAATTTCCAGCCATGGTCCTTTGATGTTAAATTTCATGACATTCAAGGAAAAAATTACCGATGTGCAGTGCCAAAATTGAATAAGGCTATTGTACCAGAAAAGTGTCGACTTACTTTTAAGCCCTCCCGTGTCATTATCACACTTCAGAAGGTTGAGAAGGGTTCTTGGCCAGATTTATACTACAAAGAGGACAAGGTTAATAACATACATCTGGTTTCAAAATACCTTGATATTTAAGATGTCAATTGTCACA
>PSF43
ATATTACCGCAATCTAAACTTATATTTTATGCAGATATACATTTCCCTTGAGGGTGTAAATCAAGAGCAAGTTGTCTCAAATTTCCAGCCTTGGTCCTTTGATGTTAAATTTCATGACATTCAAGGGAAAAATTACCGATGTGCAGTGCCAAAATTGAACAAGGCTATTGTGCCAGAAAAGTGTCGACTTACTCTTAAGCCCCACCGTGTCATTATTACACTTCAGAAGGCTGAGAAGGGCTCTTGGCCAGATTTATACTACAAAGAGGACAAGGTTAATAACATGCACCTGCTTTCAAAATATCTTTATATTTAAGATGTCTATTGTCATA
>PTA0
TCCTTACTGCAATCTAAACTTACATTTTATGCAGATATACATTTCTCTTGAGGGTGTAAATCAAGAGCAAGTTGTTTCCAATTTCCAGCATTTGTCCTTCGATGTTAAATTTCATGACATTCAAGGAAAAAATTACCGATGTGCAGTGCCAAAATTGAATAAGGCTATTGTGCCAGAAAAGTGTCGACTTACTTTTAAGCCCCATCGTGTCATTATCACTCTTCAGAAGGCTGAGAAGGGTTCTTGGCCAGATTTATACTACAAAGAAGACAAGGTTAATAACATGCATCTGGTTTCAAAATATATTGATAT--------------GTCACA
>RC54
ATATTACCGCAATCTAAACTTATATTTTATGCAGATATACATTTCCCTTGAGGGTGTAAATCAAGAGCAAGTTGTCTCAAATTTCCAGCCTTGGTCCTTCGATGTTAAATTTCATGACATTCAAGGGAAAAATTACCGATGTGCAGTGCCAAAATTGAATAAGGCTATTGTGCCAGAAAAGTGTCGACTTACTCTTAAGCCCCACCGTGTCATTATTACACTTCAGAAGGCTGAGAAGTGCTCTTGGCCAGATTTATACTACAAAGAGGACAAGGTTAATAAAATGCACCTGCTTTCAAAATATCTTGATATTTAAAATGTCTATTGTCATA
>RR55
ATATTACCGCAATCTAAACTTATATTTTATGCAGATATACATTTCCCTTGAGGGTGTAAATCAAGAGCAAGTTATCTCAAATTTCCAGCCTTGGTCCTTCGATGTTAAATTTCAGGACATTCAAGGGAAAAATTACCGATGTGCAGTGCCAAAATTGAATAAGGCTATTGTGCCAGAAAAGTGTCGACTAACTCTTAAGCCCCACCGTGTCATTATTACACTTCAGAAGGCTGAGAAGGGCTCTTGGCCAGATTTATACTACAAAGAGGACAAGGTTAATATCA------------CAAAATATCTTGATATTTAAAATGTCTACTGTCATA
>SA1
TTCTTACTGCAATCTAAACTTACATTTTATGCAGATATACGTGTCTCTTGAGGGTGTGAATCAAGAGCAAGTTGTTTTCAATTTCCAGCCATGGTCCTTTGATGTTAAATTTCATGACATTCAAGGAAAAAATTACCGATGTGCAGTGCTAAAATTGAACAAGGCTATTGTACCAGATAAGTGTCGACTTACTTTTAAGCCCTCCCGTGTCATTATCACACTTCAGAAGGCTGAGAAGGGTTCTTGGCCAGATTTATACTACAAAGAGGACAAGGTTAATAACATACATCTGGTTTCAAAATAACTTGATATTTAAGATGTCTATTGTCACA
>SC0
ATATTACTGCAATCTAAACTCACATTTTTTGCAGATATATATTTCTCTTGAGGGTGTAAATCAAGAGCAAGTTGTCTCCAATTTCCAGCCTTTGTCCTTTGATGTTAAATTTCATGACATTCAAGGAAAAAATTACAGATGTGCAGTGCCAAAATTGAACAAAGCCATTGTGCCAGAAAAGTGTCGACTTACTCTTAAGCCCCACCGTGTCATTATTACACTTCAGAAGGCTGAGAAGGGTTCTTGGCCAGATTTATACTACAAAGAAGACAAGGTTATTAACATG-ATCTGCTTTCAAAGTAGCTTGATATTTAAAATGCCTATTGTCATA
>SG23
CTCCTGTTGCTATTAAATTTGTTGTGTTATGCAGATATACATTTCTCTAGAGGGTGTAAATCAAGAGCAAGTTGTTTCCAATTTCCAGCCTTGGTCCTTTGATGTCAAATTCCATGACGTTCAGGGAAAAAATTACCGGTGTGCAGTGCCAAAATTAAACAAGGCTATTGTGCCAGAAAAATGTCGTCTCACTGTTAAACCCCATCGTGTCATCATCACTCTTCAGAAAGCTGAGAGGGGTAATTGGCTAGATTTATATTTCAAGGAGGATAAGGTTGGTAACTTGCAGCTCTCTTCTAAATATTTTTAAATTTAAAACCATTTTAATCATA
>SS22
TTCTTGTTGCTAATAAATTTGTTGTGTTATGCAGATATACATTTCTCTAGAGGGTGTAAATCAAGAGCAAGTTGTTTCCAATTTCCAGCCTTGGTCCTTTGATGTCAAATTCCATGACGTTCAGGGAAAAAATTACCGGTGCGCAGTACCAAAATTAAACAAGGCTATTGTGCCAGAAAAATGTCGTCTCACTGTTAAACCCCATCGTGTCATCATCACTCTTCAGAAAGCTGAGAAGGGTAATTGGCTAGATTTATACTTCAAGGAGGATAAGGTTGATTACTTGCAGCTCTCTTCTAAATATTTTTAGAATTAAAACCATTTTTATCATA
>SV36
ATAATCCTGTGTATTAATTTGCCATTTTATGCAGATATACATTTCTCTAGAGGGTGCAAATCAAGAGCAAGTTGTTTCCAGTTTCCAGCCTTGGTCCTTTGATATCAAATTCCACAATGTTCAAGGCAAAAATTATCGATGTGCTGTGCCAAAATTGAACAAGGAAATTGTGCCTGAAAAGTGTCGTCTTACTGTAAAGCCACATCGTGTCATTGTCACTCTTCAGAAGGCTGAGAAGGGTAATTGGCCAGATCTATACTACAAGGACAAGGTTAATAACGTGCATCTTCTCTCTTTTATAGATCTTCAATAGCCTCATTTTTCTGGGTTTA
>TA17
TTGTTGATGCCATTAAATTTGCTGTTTTATGCAGATATACATATCCCTAGAGGGTGTAAATCAAGAGCAAGTTGTGTCCAATTTCCAGCCTTGGTCTTTTGATGTCAAATTCCATGACGTTCAGGGGAAAAATTACCGTTGTGCAGTGCCAAAATTAAACAAGGCCATTGTGCCAGAAAAATGTCGCCTCACTGTCAAGCCCCATCGTGTTATCGTCACCCTCCAGAAAGCTGAGAGGGGTAACTGGCTAGATTTATATTTCAAGGAGGATAAGGTTGATAACTCTCAGCTCTCTCCTAAATAATTCTTGATTTAACGCCTTTTTTCTGATG
>TB39
-----------------------------TGCAGATATACGTATCCCTAGAGGGTGTAAATCAAGAGCACGTTGTTTCCAATTTCCAACCTTGGTCCTTTGATGTCAAATTCCATGACATTCAGGGGAAAAATTACCGTTGTGCGGTGCCAAAATTAAACAAGGCTATTATACCAGAAAAGTGTCGTCTTACTTTTAAACCCAATCGTGTCATTATCACTCTTCTAAAGGCTGAGAAGGGTAATTGGCTAGATTTATACTACAAGGATGACAAGGTTAATAACTTATTGCTTCCTTCTAAATATTTTGAGATTATTCCTTTGCATCAGATT-
>TC31
CTCACACGGCTATTATTAATGTAAAATTATGCAGGTATATTTATTTCTAGAGGGAGTAAATCAAGAGAAAGTCGTTTCAAATTTCCAGTCTTGGTCTTTTGATGTCAAACTTCATGATATCCAAGGAAAAAATTATCGCTGTGGGGTACCAAAGCTGAACAAGGCTATTGTGCCAGAAAAGTGTCGCCTTACTGTCAAGCCTCAACGTGTTATTATTACTCTTCTGAAGGCTGAGAAGGGTAATTGGCAAGACATTTATTACAAGGAGGATAAGGTTGGTTGCTGATTCATCTTTTTACATTTTGTTGAGATTTCTTATCATATCTCTTTTT
>TN1
TTCTCACTGCTATTAAATTTTTCATATTCTGCAGATATACATATCTCTAGAGGGTGTAAATCAAGAGCATGTTGTTTCGAATTTCCAGCCTTGGTCCTTTGATGTCAAATTCCATGACATTCAGGGAAAAAATTACCGTTGTGCGGTACCAAAATTAAACAAGGTCATTGTGGTAGAAAAGTGTCGTGTCACTGTTAAACCCCATCGTGTCATTATCACTCTTCAGAAGGCAGAGAAGGGTAATTGGCCAGATTTATACTACAAGGAGGACAAGGTTAATAACTTGCAGTTCCCTTCTAAATATTTTGAGACTTAATCTTTGGAGCATGTGA
>TO14
TTCCTGATACTATTTAATTTGCTTTTTTATGCAGATATACATTTCCCTAGAGGGTGTAAATCAAGAGCAAGTTGTATCCAATTTCCAGTCTAGGTCCTTTGATGTCAAATTCCATGACGTTCAGGGGAAAAATTACCGGTTCTCAGTGCCAAAATTAAACAAGGCCATTGTGCCAGAAAAATGTCGCCTCACTGTTAAGCCCCATCGTGTCATCATTACCCTTCAGAAAGCTGAGAGGGGTAATTGGGTAGATTTACATTTCAAGGACGATAAGGTTGATAACACGCAGCTCTCTTCTAAATACTTTTTAATTTTATGTCATTTTTATCATG
>TPL03
ATATTACCGCAATCTAAACTTATATTTAATGCAGATATACATTTCCCTTGAGGGTGTTAATCAAGAGCAAGTTGTCTCAAATTTCCAGCCTTGGTCCTTTGATGTTAAATTTCATGACATTCAAGGGAAAAATTACCGATGTGCAGTGCCAAAATTGAACAAGGCTATTGTGCCAGAAAAATGTCGACTTACCCTTAAGCCCCACCGTGTCATTATTACACTTCAGAAGGCTGAGAAGGGCTCTTGGCCAGATTTATACTACAAAGAGGACAAGGTTAATAACATGCACCTGCTTTCAAAATATCTTTATATTTAAGATGTCTATTGTCATA
>WN5
TCCTTGCTGCTAATAAAATGTTCATATTATGCAGATATATGTTTCTCTAGAAGGTGTAAACCAGGAGCAAGTTGTTTCCAATTTCCAGCCTTGGTCGTTTGATGTCAAATTCCATGACATTCAAGGAAAAAATTACCGGTGTGCGGTGCCAAAGTTGAACAAGGCTATTGTGCCAGAAAAGTGTCGGCTTACGATTAAACCCCATCGTGTAATTATCACACTTCAGAAGGCTGAGAAGGGTAATTGGCAAGATTTGTACAACAAGGGAGACAAGGTTATTTGT--GTATCTTCATTCTAAATATTTGGACATTGAAAATTCCTTTATGAAGC
>WS10
TTCCTCATGCTATTAAATTTCTTGTTTTATGCAGATATACATTTCCCTACAGGATGTAAATCAAGAGCAAGTTGTGTCCAATTTCCAGCCTTGGTCCTTTGACGTCAAATTCCATGACGTTCAGGGGAAAAATTACCGGTGCGCAGTACCAAAACTAAACAAGGCCATTGTGCCAGAAAAATGTCGTGTCACTGTTAAACCCCATCGTGTTATCATCACCCTTCCAAAAGCTGAGAAGGGTAATTGGCTAGATGTATATTTCAAGGATGATAAGGTTGATACCTTGCAGCTCTCTCCTCTCTCTCTTTTAATTTTTTGCATTTTTCACTTAA
>WW11
TTCCTCATGCTATTAAATTTCTTGTTTTATGCAGATATACATTTCCCTACAGGATGTAAATCAAGAGCAAGTTGTGTCCAATTTCCAGCCTTGGTCCTTTGACGTCAAATTCCATGACGTTCAGGGGAAAAATTACCGGTGCGCAGTACCAAAACTAAACAAGGCCATTGTGCCAGAAAAATGTCGTGTCACTGTTAAACCCCATCGTGTTATCATCACCCTTCCAAAAGCTGAGAAGGGTAATTGGCTAGATGTATATTTCAAGGATGATAAGGTTGATACCTTGCAGCTCTCTCCTCTCTCTCTTTTAATTTTTTGCATTTTTCACTTAA
