# Supplementary material for: Development of a Target Enrichment Probe Set for Conifer (REMcon)
Source: Biology (Basel). 2024 May 22;13(6):361. doi: 10.3390/biology13060361 (PMC11200496; doi:10.3390/biology13060361)
Supplement: Supplementary file 1 [file biology-13-00361-s001.zip › biology-2960267-supplementary/Sup data/secapr_alignments_paralogs/37.fasta]

>AA3
ATTGTATAATTGGGTTCAGATATATTTTACATTATTTACTTTGGTTATTAGATATTTTACTTTCTAATGTCCAGATGGTAGTGGATGTAAGGAATTCTTATGAGACTCGTATAGGGAGGTTTAAAGGTGCAATAGATCCCCACACCTCGGCATTCAGAGAATTTCCATCCTGGGTTGAGAAAAATCTTTTCATGCACAAGTCTAATGCCATTATTTCTGAAGCTCAAAGCCCTAGGGATGAGATGGGTACAAAGACAACACAGCAATTGACATCTGGAAAAACCCCACGCCGGGTTGCAATGTATTGTACAGGGGGAATCAGATGCGAGAAAGCTACTAGTTTTGTCATGAGCAAGGGATTTGATGAGGTTAAATCTTAAGCTCAATCGCTGTTTCACAGTTTTTTTTTATTGTTTTTAAACCAATTTCATTTAGTTCTAATTTCCTATGGTGCTTTGTTGCATAGAGATTTTGAAAATTAGATACTTGAATGATTAGCAGCAACAATACATTTATGTTGACTCTTCATTCTTCTATTGTACTAAGGTATATCATCTAGAGGGAGGAATTCTCAAGTATTTGGAAGAAGTTCCACCATCAGAGAGCCTGTGGCAAGGTGAATGCTTCGTCTTTGACAAAAGAGTTTCAGTTGAACATGGACTGAAACAAGGAACATATAAGCTTTGCTATGCCTGTAAGGAACCAGTAAGTGATATGGATATCCGCTCACCAGAGTGGGAGGAGGGAGTTTCATGTCCTCATTGCTATCATACAAAGTCAGAAGAAGAGAAGGCAAGGGCTAGAGCTAGGCAACGACAATTTGAGATGTGGGGTGTTGTGGGAGGACCTGATAAAGGCGTGCCTCTTAGAAAGAGCAGAAAAGAGGTCCATTCCCTATATCAAGGTCACTATAGTTAAATGCGGGAAAGTAGTTGAATAATTGATTTTCCAGTCGGCAGCAAGCTCTTTCATCTCAGAATTAAAAAACATCTGTGGAATGGTGACTTGTCCATCCAATTTGATTTTGTAACTTTACATACCTCTGATAC
>AA60
ACGTAATCTCTGGTGTTAGAAATATTTTATAATTTATGTTTCGGTTATTAGAAGTTTGATTTTCTAATGTGCAGATGGTAGTTGATGTAAGGAATTCTTATGAGATTCGGATAGGAAAGTTTAAAGGGGCAATAGATCCTCATACATCTGCATTCAGAGACTTTCCATCTTGGATCGAGAAACGTCTTTTCACTCATCAGCCGGATGGTGGTATTTTACAATCTGAAGACACGAAGGGTAGTTTGGTTGAACAGGCAAATCAACAATCATTATCTGGAGAAACCCCACGCCGACTCGCAATGTATTGTACGGGGGGAATTAGATGTGAGAAAGCTACGAGTTTTGTTATGAGTAAAGGGTTTAAAGAGGTTGACTTCCTATTTGTTTCCTGCTTGCAATTGTTTTATTGTCTAACTTTAAGTGAGTTGCATTTTGATTCTATTTGCAATTTTATCATCAATCATGTCAATCTTCGGAATTACACAAATGAATAACTATGGAGCCTT-ATTATTTCTATTGAGTTATTCATTTTCTGTTGTTCTAAGGTGTACCATTTGGAGGGAGGAATTCTCAAATATTTGGAAGAAATTTCCCCATCTGAGAGCCTTTGGGAAGGTGAATGCTTTGTCTTTGACAAACGAGTTTCAGTTGAACATGGACTGAAGCAAGGAACGTACAAACTTTGCTATGCCTGCAAGGAACCAGTAAGTGACATGGATATGCAGTCAGCTGAGTGGGAGTATGGAGTTTCTTGTCCTCATTGCTATAATACAAAATCTGAAGAAGAGAAGGCAAGGGCAAGAGCCAGGCAAGAACAATTTGAGAGGTGGGGTGTTATTGGAGGTCCTGATAGGGGTGTGCCTCCTAATAAGAAGAAATAGGATGCCCATTTGTTTCTCAAGGTTACTGTAGGTTCATTAAGGAAGTTCTATTGGAGTTGGCTTTCAAAATACATCTGCAAGCTGTTTGATCATGGGATGCAGAAAAATGTCTGAGATGGTTACATACCCATACATCTTGAATTTATT--ATTAGCCATAACTTATTT
>AAR4
ATTGTATAATTGGGTTCAGATATATTTTACATTATTTACTTTGGTTATTAGATATTTTACTTTCTAATGTCCAGATGGTAGTGGATGTAAGGAATTCTTATGAGACTCGTATAGGGAGGTTTAAAGGTGCAATAGATCCCCATACCTCGGCGTTCAGAGAATTTCCATCCTGGGTTGAGAAAAATCTTTTCATGCACAAGTCTAATGCCATTATTTCCGAAGCTCAAAGCCCTAGGGATGATTTGGGTACAAAGACAACGCAGCAATTGACATCTGGAAAAACCCCACGCCGGGTTGCAATGTATTGTACAGGGGGAATCAGATGCGAGAAAGCTACTAGTTTTGTCATGAGCAAGGGATTTGATGAGGTTAAATCTTAAGCTCAATCGCTGTTTCACAGTTTTTTTTTATTGTTTTTAAACCAATTTCATTTAGTTCTAATTTCCTATGGTGCTTTGTTGCATAGAGATTTTGAAAATTAGATACTTGAATGATTAGCAGCAACAATACATTTATGTTGACTCTTCATTCTTCTATTGTACTAAGGTATATCATCTAGAGGGAGGAATTCTCAAGTATTTGGAAGAAGTTCCACCATCAGAGAGCCTGTGGCAAGGTGAATGCTTTGTCTTTGACAAAAGAGTTTCAGTTGAACATGGACTGAAACAAGGAACATATAAGCTTTGCTATGCCTGTAAGGAACCAGTAAGTGATATGGATATCCGCTCACCAGAGTGGGAGGAGGGAGTTTCATGTCCTCATTGCTATCATACAAAGTCAGAAGAAGAGAAGGCAAGGGCTAGAGCTAGGCAACGACAATTTGAGATGTGGGGTGTTGTGGGAGGACCTGATAAAGGCGTGCCTCTTAGAAAGAGCAGAAAAGAGGTCCATTCCCTATATCAAGGTCACTATAGTTAAATGCGGGAAAGTAGTTGAATAATTGATTTTCCAGTCGGCAGCAAGCTCTTTCATCTCAGAATTAAAAAACATCTGTGGAATGGTGACTTGTCCATCCAATTTGATTTTGTAACTTTACATACCTCTGATAC
>AF1
ATTCCATGAATGAGTTTAGATATGTTTTACATTTATTGTTGTGGTTATTAGAGGTTTAACTATTTAATGCACAGATTGTAGTAGATGTGAGGAATTCATACGAGACTCGAATAGGGAGGTTTAAAGGCGCAGTTGATCCTAATACCTCAGCATTCAGGGAATTTCCATCCTGGGTTGAGAACAACCTGTTCGAGTGCAAGTCTAATGGTGTTATTTCACAAAGTCAAATCCCTATGGATGATATAAATGGAAAGGCAAAGCAGCAATCGGTGTCCCAAAAAAACCCATGTCGGATTGCAATGTACTGTACAGGGGGTATCAGATGTGAGAAAGCTAGTAGTTTTGTCATGAGCAAGGGATTTCAAGAGGTTAAATCTCAAACTTAATCTCTGCTTTGCACTCTTTTATTGTTCTTTATAAATAAATTATATTTAATTCAAATTGTCCTTATGGTTTGTTCTCATAGACATTATGGAAAGCAGATGCTTGGATGAATATAGACTTTAGTTTGTTTCTATTGATTTGCTTATCTTTTTTTTTGCTAAGGTATATCATCTGAAGGGGGGGATTCTTAAGTATTTGGAAGAAGTGCCACCATCAGAGAGCCTTTGGGAAGGTGAATGCTTTGTTTTTGACAAAAGAGTTTCAGTTGAACATGGGCTGAAGCAAGGAACATATAAACTTTGCTATGCCTGCAAGGAGCCTGTAAATGATGTTGATATCCAGTCACCTGAGTGGGAGGATGGAGTTTCTTGTCCTCATTGCTATCATACAAAGTCAGAAGAAGAGAAGGCAAGGGCTAGAGCTAGGCAAAGGCAATATCAGATGTGGGGCGTTGTGGGAGGACCTGACAAGGGTGTACGCCCAAGTGAGAGCATAGAAGAGGCCCCTTCCCTATATCAAAGTCATTATAGGTGAATGGGACAAAGTAATTGGAGAATTGGTTCCTCTTTTGCCAGCAAGTGCTTTCATTTCAGAATTTAAATTTAATCACCACAGGCTGTTCAATATGTCAAAGAT--TTTTTGAGATTTAATTTTGATTATCGT
>AG2
ATTCCATGAATGAGTTTAGATATGTTTTACATTTATTGTTGTGGTTATTAGAGGTTTAACTATTTAATGCACAGATTGTAGTAGATGTGAGGAATTCATACGAGACTCGAATAGGGAGGTTTAAAGGCGCAGTTGATCCTAATACCTCAGCATTCAGGGAATTTCCATCCTGGGTTGAGAACAACCTGTTCGAGTGCAAGTCTAATGGTGTTATTTCACAAAGTCAAATCCCTATGGATGATATAAATGGAAAGGCAAAGCAGCAATCGGTGTCCCAAAAAAACCCATGTCGGATTGCAATGTACTGTACAGGGGGTATCAGATGTGAGAAAGCTAGTAGTTTTGTCATGAGCAAGGGATTTCAAGAGGTTAAATCTCAAACTTAATCTCTGCTTTGCACTCTTTTATTGTTCTTTATAAATAAATTATATTTAATTCAAATTGTCCTTATGGTTTGTTCTCATAGACATTATGGAAAGCAGATGCTTGGATGAATATAGACTTTAGTTTGTTTCTATTGATTTGCTTATCTTTTTTTTTGCTAAGGTATATCATCTGAAGGGGGGGATTCTTAAGTATTTGGAAGAAGTGCCACCATCAGAGAGCCTTTGGGAAGGTGAATGCTTTGTTTTTGACAAAAGAGTTTCAGTTGAACATGGGCTGAAGCAAGGAACATATAAACTTTGCTATGCCTGCAAGGAGCCTGTAAATGATGTTGATATCCAGTCACCTGAGTGGGAGGATGGAGTTTCTTGTCCTCATTGCTATCATACAAAGTCAGAAGAAGAGAAGGCAAGGGCTAGAGCTAGGCAAAGGCAATATCAGATGTGGGGCGTTGTGGGAGGACCTGACAAGGGTGTACGCCCAAGTGAGAGCATAGAAGAGGCCCCTTCCCTATATCAAAGTCATTATAGGTGAATGGGACAAAGTAATTGGAGAATTGGTTCCTCTTTTGCCAGCAAGTGCTTTCATTTCAGAATTTAAATTTAATCACCACAGGCTGTTCAATATGTCAAAGAT--TTTTTGAGATTTAATTTTGATTATCGT
>AH26
ATTATATGATCGGACTTAGATGAACCTTGCATTATGAGTAGCGGTCACGCCATTATTAAGCTTTTAATGTGCAGATGGTCGTGGATGTAAGGAATTCTTATGAGACTCGAATAGGGAGATTTAAAGGGGCAATAGATCCTCATACCTCGGCATTCAGGGAATTTCCATCATGGGTTGAGAAAAATCTCTCTATGCATCAGTCTAATGGTGTTATTCCAGTAGAGCAAAAACAAGAGATTTTCATGGATGAAAAGGAACAGCAACAGATGAATTCTGGAGAAATCCCACGCCGTGTTGCAATGTACTGCACAGGGGGAATCAGATGTGAGAAAGCAACTAGTTTTCTCATGAGCAAGGGCTTTGAAGAGGTTAAATCTCTAAAACATTGTCTGTTCTGCACTTGCCTTCTTGGTTTTCTTAGTTGATTGTGTTTAATTACAATCATAAACATGTATTATTTACACAAAGCTTGTAAAAAGTGGAAAATTGAACGACCTTGCAGGATTTGCTATATTTATTGATTCTTTGTTTTCCTC--GTGCTAAGGTTTATCATCTAGAGGGAGGAATTCTGAAGTACTTGGCAGAAGTACCCCCTTCAGAGAGCCTTTGGGAAGGTGAATGCTTCGTATTTGACAAAAGAGTTTCAGTTGAACATGGACTGAAGCAAGGAACATATAAACTTTGCTATGCCTGTAAGGAACCTGTAAATGATGCTGATATATGGTCAGCAGAGTGGGAAGATGGAGTTTCTTGTCCTCATTGCTACAATGCAAAGTCAGAAGAAGAGAAGGCAAGGGCACGAGCTAGGCAACGACAATTTGAGATGTGGGGCATTGTAGGAGGACCTGATAAGGGTGTCCCTCCTAGTAAAAGCAGAGAAGTGGCCCATTCAATATTTCAAGGTCCTGTAAGTTGAATGTTGCAAATGTTTTCTTATAAATGGATAACAATTGATTTCTGATGCATTTCTGATTGCGTGCAAG-TTTCGTGTTGAAATTAAAAACCGATCTTTTGATTTGCTACATTTATCCAACTTCTTGTATCAA
>AME1
ATTGTATAATTGGGTTCAGATATATTTTAAATTATTTATTTTGGTTATTCGATAATTTACTTTCTAACGTCCAGATGGTAGTGGATGTAAGGAATTCTTATGAGACTCGTATAGGGAGGTTTAAAGGGGCAGTAGATCCCCATACCTCGGCATTCAGAGAATTTCCATCCTGGGTTGAGAAAAATCTTTTCATGCACGAGTCTAATGGCATTATTTCCCAAGCTCAAAGCCCTAAGGATGAGATGGGTGCGAAGGCAACACAGCAATTGGCATCTGGAAAGACCCCACGCCGGGTTGCAATGTATTGTACAGGGGGAATCAGATGCGAGAAAGCTACTAGTTTTGTCATGAGCAAGGGATTTGATGAGGTTAAATCTCAAGCTCAATTGCTGCTTCACAGTTTTTTGTGATTGTTTTCAAACCAGTTACATTTAGTTCTAATTTTCCTAGGTGCTTTGTTGCATAGAGATTTTGAAAATTAGATACTTGAATGATTAGCAACAACAATACATTTATGTTAACTTTTCATTCTTCTATTGTACTAAGGTATATCATCTAGAGGGAGGAATTCTCAAGTATTTGGAAGAAGTTCCACCATCAGAGAGCCTGTGGGAAGGTGAATGCTTTGTCTTTGACAAAAGAGTTTCAGTTGAACATGGACTGAAACAAGGAACATATAAGCTTTGCTATGCCTGTAAGGAACCAGTAAGTGATACAGATATCTGCTCACCAGAGTGGGAGGAGGGAGTTTCATGTCCTCATTGCTATCATACAAAGTCAGAAGAAGAGAAGGCAAGGGCTAGAGCTAGGCAACGACAATTTGAGATGTGGGGTGTTGTGGGAGGTCCTGATAAAGGTGTGCCTCTTAGAAAGAGCAGAAAAGAGGTCCATTCCCTATATCAAGGTCACTATAGTTAAATATGGGAAAGTAGTTGAATAATTGATTTTCCAGTCGGCAGCAAGCTCTTTCATCTCAGAATTAAAAAACGTCTGTGGAATGGTGACGTGTCCATCCAATCTGATTTTGTAACTTTACATACCTCTGATAC
>AP25
----------------------------------------------------------------------------------------------------------------------------------------------------------------------------------------------------------------------------------------------------------------------------------------------------------------------------------------------------------------------------------------------------------------------------------------------------------------CATGTATTATTTACACAAAGCTTGTAAAAAGTGGAAAATTGAACGACCTTGCAGGATTTGCTATATTTATTGATTCTTTGTTTTCCTC--GTGCTAAGGTTTATCATCTAGAGGGAGGAATTCTGAAGTACTTGGCAGAAGTACCCCCTTCAGAGAGCCTTTGGGAAGGTGAATGCTTCGTATTTGACAAAAGAGTTTCAGTTGAAAATGGACTGAAGCAAGGAACATATAAACTTTGCTATGCCTGTAAAGAACCTGTAAATGATGCTGATATATGGTCAGCAGAGTGGGAAGATGGAGTTTCTTGTCCTCATTGCTACAATGCAAAGTCAGAAGAAGAGAAGGCAAGGGCACGAGCTAGACAACGACAATTTGAGATGTGGGGCATTGTAGGAGGACCTGATAAGGGTGTCCCTCCTAGTAAAAGCAGAGAAGTGGCCCATTCAATATTTCAAGGTCCTGTAAGTTGAATGTTGCAAATGTTTTTTTATAAATGGATAACAATTGATTTCTGACGCATTTCTGATTGGGTGCAAG-TTTCGTGTTGAAATTAAAAACCGATCTTTTGATTTG---------------------------
>APA47
ATTACATGAATGGGTTTAGATATGTT-TACATTTATTGTTGTGGTTATTAGAGGTTTAACTCTTTAATGCACAGATTGTAGTGGATGTGAGGAATTCATACGAGACTCGAATAGGGAGGTTTAAAGGGGCAGTTGATCCTAATACTTCAGCATTCAGGGAGTTTCCATCCTGGGTTGAGAACAACCTTTTTGAGTCCAAGCCTAATAGTGTTAGTTCACAAAGTCAAATCCCTATGGATGATATAAATGGAAAGGCAAAGCAGCAATCGGTGTCCCAAAAAACCCCATGTCGGATTGCAATGTACTGTACAGGGGGTATCAGATGTGAGAAAGCTACTAGTTTTGTCATGAGCAAGGGATTTGAAGAGGTTAAATCTCAAACCTAATCTTTGCTTTGCACTCTTTAATTGTTGTTTATAAATAAATTATATTTAATTCAAATTGTCCTTATGCTTTGTTCTCATAGACATTGTGGGAAGCAGATGCTTGAATTATTATAGACTGTAGTCTGTTTCTATTGATTTGCTTGTCTTTTTTTTTCCTAAGGTATATCATCTGAAGGGGGGGATTCTTAAGTATTTGGAAGAAGTCCCACCATCAGAGAGCCTTTGGGAAGGTGAATGCTTTGTTTTTGACAAAAGAGTTTCAGTTGAACATGGGCTGAAGCAAGGAACATATAAACTTTGCTATGCCTGCAAGGAGCCTGTAAATGATGTGGACATCCAGTCACCTGAGTGGGAGGATGGAGTTTCTTGTCCTCATTGCTATTATACAAAGTCAGAAGAAGAGAAGGCAAGGGCTAGAGCTAGGCAAAGGCAATATCAGATGTGGGGTGTTGTGGGAGGACCTGATAAAGGTGTGCGCCCAAGTGAGAGCAGAGAAGAGGCCCTTTCCCTATATCAAAGTCATTATAGGTGAATGGAGCAAAGTAATTGGAGAATTGGTTCCTCTTGCGCCAGCAAGTGCTTTCATCTCAGAATTAAAATTTAATCACCACTAGCTGTTCAATATGTCAAAGATGATTTTTGAGATTTAATTTTGATTATCAT
>AR2
------------------------------------------------------------------------------------------------------------------------------------------------------------------------------------------------------------------------------------------------------------------------------------------------------------------------------------------------------------------------------------------------------------------------------------------------------------------------------------------------------------------------------------------------------------------------------GAGGGAGGAATTCTAAATTATTTGGAAGAAGTTCCACCATCAGAGAGCTTGTGGGAAGGTGAATGCTTTGTCTTTGACAAAAGAGTTTCAGTTGAACATGGACTGAAACAAGGAACATATAAGCTTTGCTATGCCTGTAAGGAACCAGTAAGTGATACAGATATCTGCTCACCAGAGTGGGAGGAGGGAGTTTCATGTCCTCATTGCTATCTTACAAAGTCTGAAGAAGAGAAGGCAAGGGCTAGAGCTAGGCAATGACAATTAGAGATGTGGGGTGTTGTGGGAGGACCTGAT----------------AAAAGAGCAGAAAAAAGGTCTATTCCCTATATCAAGGTCACTATAGTTAAATGTGGGAAAGTAGTTGAATAATTGAATTTCTGGTCGGCAGCAAGCTCTTTCATCTCAGAATTAAAAAAAATCTGTGGAATGTTCACGTGTCCATCCAATTTGATTTTTTAAATTTACATACCTCTGTTGC
>AS57
GTTGTATCTCTGGGGTTAGAAATATTGTATATTTTATGTTGTGTTTATTCGAGTTTTGATCTTCTAATGTGCAGATGGTAGTTGATGTACGGAATTCTTATGAGATTCGAATAGGGAAGTTTAAAGGGGCAGTAGACCCTCATACCTCAGCATTCAGGGAATTTCCATCCTGGATTGAGAAACGTCTTTTCATGCATCAGTCAGATAGTGGTATTTCACAATCTGAAGACACTAAGGATGATTTGGATGAACAGGCAAATCAACAATTGGTATCTGGAAAAAGCCCACACCGACTTGCAATGTACTGTACAGGGGGAATCAGATGTGAGAAAGCTACGAGTTTTGTCATGAGCAAAGGATTTGAAGAGGTTAACTATCTAATTTGTTTCCTGCTTTGCAATTTTTCATTTTCTTCTTTAAGCCAATTGCATTTGATTGTATTTGTAATTTTCTTCTGTTGTCATATTTATCATAGAGAATAGATAAATGAATAATTATGCAGCCTTATTTATTTCTATTGAGTTTTTCGTTTTCTGTTGTTCTAAGGTGTACCATTTGGAGGGAGGAATTCTCAAGTATTTGGAAGAGGTTCCACCATCTGAGAGCCTTTGGGAGGGTGAATGCTTTGTCTTTGACAAACGAGTTTCAGTTGAACATGGACTGAAACAAGGAACATATAAACTTTGCTATGCCTGCAAGGAACCAGTAAGTGATATGGATATGCAGTCAGCTGAGTGGGAGTATGGAGTTTCTTGTCCTTATTGCTACCATTCAAAATCAGAAGAAGAAAAGGCAAGGGCAAGAGCTAGGCAACAACAATTTGAGATGTGGGGTGTTGTTGGAGGACCTGATAGGGGTGTGCCTCCTGGTAAGAATAAATAGGATGCCCATTTCGTTTTCAAGGTTGCTGTAAATTTAGTGAGGAAGTATAATTGGAGTTGGCTCTCAAAATATGTCTGCAAGCTCTTTCATCATGGGATGTGGAAACATGTGCGGGATGGTTACATATT--------ATGATGAAA------------------AAAA
>CB35
ATTGTATGATTGGGATTAGATGAACATTGCATTATGAGTAGTGGTCACGTCATTATTAAGCTTTTAATGTGCAGATGGTCGTGGATGTAAGAAATTCTTATGAGACTCGAATAGGGAGATTTAAAGGGGCAATAGATCCTCATACCACGGCATTCAGGGAATTTCCATCATGGGTTGAGAAAAACCTCTTTATGCATCAGTCTAATAGTGTTATTTCAGGAGAGCAAATACAAGAGAATTTCATGAATGAAAAGGAAAAGCAACAAATGAATTTTGGAAAAATCCCACGCCGTGTTGCAATGTACTGCACAGGGGGAATCAGATGTGAGAAAGCGACTAGTTTTCTCATGAGCAAGGGCTTTGAAGAGGTTGAATCTCTAAAACATTGACTGTCCTGCACTTCCCTTTTTGGTTTTCTTAGTTTACTGTGTTTAATTTTAATCATGCACGCGTCCATGTTATACAGAGCTTGTAATAAGTGG-AAATTAAACGATCTTGCAGCATTTGCTATATTTATTGATCCTTTGTTTTCCTCTTGTGCTAAGGTTTATCATCTAGAGGGAGGAATTTTGAAGTACTTGGCAGAAGTTCCCCCGTCAGAGAGCTTTTGGGAAGGTGAATGCTTTGTATTTGACAAAAGAGTTTCAGTTGAACATGGACTGAAGCAAGGAACATATAAACTTTGCTATGCCTGTAAGGAACCTGTTAATGATGCTGATATATTGTCAGCAGAGTGGGAATATGGAATTTCTTGTCCTCATTGCTACAATGCAAAGTCGGAAGAAGAGAAGGCAAGAGCAAGAGCTAGGCAACGACAATTTGAGATGTGGGGTGTTGTGGGAGGACCTGATAAGGGTGTCCCTCCTAGTAAAAGCCAAAAAGTGGCCCATTCCATATTTCAAGGTCCTCTAATTTTAATGTTGCAAATGTGGTGTTTTAAATGGATAACAACTGATTTCCAATGCGTTCTGATTGGGTTCAAGT-TTTTGTGTCAAAATTAAAAATTGATATTTTGATATATCCAACTTACATCTCTTCTTGTATCAA
>CD18
AAATCATCATTGGGGTTAGGAATATTTTATACTATATGTTGTGTTCATTGGTGGTTTGATTTTCTGATGTGCAGATGGTAGTTGATGTAAGGAATTCTTATGAGATTCGAATAGGGAAGTTTAAAGGGGCAGTTGATCCTCATACCTCTGCATTCAGGGAATTTCCATCCTGGATTGAGAAACGTCTTTTCATGCATCAGTCTAATAGTGGTATTTCACAATCTGAAGACACTAAGGATGATTTAGATCAACAGGCAAGTCGACAATTGTTATCTGGAAAAAGCCCACAACGACTCGCAATGTACTGTACAGGGGGTATCAGATGTGAGAAAGCTACGAGTTTTGTTATGAGTAAAGGATTTGAAGAGGTTAACTATCTAATTTGTTTCCTACTTTGCATTGTTTTATTTTCTTTTTTAAGCCAATTGCATTTGATTGCACCTGTAATTTTCTTCTGTTGTCATGTTTATCATTGATATTTAATCGATGAATAATTATGCAGCCTTGTTTATTTCTATTGAGTATTTCATTTTCTGTCGTTCTAAGGTGTACCATTTGGAGGGAGGAATTCTCAAGTATTTGGAAGAAGTCCCACCATCTGAGAGCCTTTGGGAGGGTGAATGCTTTGTCTTTGACAAACGAGTTTCAGTTGAACATGGGCTGAAGCAAGGAACATATAAACTTTGCTATGCCTGCAAGGAACCAGTAAGTGATATGGATATGCAGTCAGCTGAGTGGGAGTATGGAGTTTCTTGTCCGCATTGCTACAATACAAAATCAGAAGAAGAAAAGGCAAGGGCAAGAGCTAGGCAAAAACAATTTGAGATGTCGGGTGTTATTGGAGGACTTGATAGGGGTGTGCCTCCTAGTAATAACAAATAGGATGCTTATTTCCTTTTCAAAGTTGCTTTAAGTTCAGCGAGGAAGCGTGATTGGAGTTGGC--TCAAAATGCATCTGCGAACTCTTTCATCATGGGATGCAGAAACATGTGTTGGATGGTTACATACTCATTCAATTTGAATTTATTCCATCCTTAC---GCTATTT
>CDE34
ATTGTATGATTGGGATTAGATGAACATTGCATTATGAGTAGTGGTCACGTCATTATTAAGCTTTTAATGTGCAGATGGTCGTGGATGTAAGAAATTCTTATGAGACTCGAATAGGGAGATTTAAAGGGGCAATAGATCCTCATACCTCGGCTTTCAGGGAATTTCCATCATGGGTTGAGAAAAACCTCTTTATGCATCAGTCTAATAGTGTTATTTCAGGAGAGCAAATACAAGAGAATTTCATGAATGAAAAGGAAAAGCAACAAATGAATTTTGGAAAAATCCCACGCCGTGTTGCAATGTACTGCACAGGGGGAATCAGATGTGAGAAAGCAACTAGTTTTCTCATGAGCAAGGGCTTTGAAGAGGTTGAATCTCTAAAACATTGTCTGTTCTGCACTTCCTTTTTTGGTTTTCTTAGTTTACTGTGTTTAATTTTAATCATGCACGCGTCCATGTTATACAGAGCTTGTAATAAGTGG-AAATTAAACGATCTTGCAGCATTTGCTATATTTATTGATTCTTTGTTTTCCTCTTGTGCCAAGGTTTATCATCTAGAGGGAGGAATTTTGAAGTACTTGGCAGAAGTTCCCCCGTCAGAGAGCTTTTGGGAAGGTGAATGCTTTGTATTTGACAAAAGAGTTTCAGTTGAACATGGACTGAAGCAAGGAACATATAAACTTTGCTATGCCTGTAAGGAACCTGTTAATGATGCTGATATATTGTCAGCAGAGTGGGAATATGGAATTTCTTGTCCTCATTGCTACAATGCAAAGTCGGAAGAAGAGAAGGCAAGAGCAAGAGCTAGGCAACGACAATTTGAGATGTGGGGTGTTGTGGGAGGACCTGATAAGGGTGTCCCTCCTAGTAAAAGCCAAAAAGTGGCCCATTCCATATTTCAAGGTCCTCTAATTTTAATGTTGCAAATGTGGTGTTTTAAATGGATAACGACTGATTTCCAATGCGTTCTGATTGGGTTCAAGT-TTTTGTGTCAAAATTAAAAACTGATATTTTGATATATCCAACTTACATCTCTTCTTGTATCAA
>CF38
ATTATAGCACTGGGGTTAGAAATATTTTGTATTATATTTTGTGGTTATTGAAGGTTTTACTTTCTAATTTGCAGATGGTAGTGGATGTAAGGAATTCTTATGAGATTCGAATAGGAAAGTTTAAAGGGGCAGTGGATCCTCATACCTCGGCATTCAGGGAATTTCCATCCTGGATTGAGAAACGCTTTTTTATGGATCAGTCCAATGGTGGAATTTCACAATCTGAAAACTCTATGAATGATTTGGATGAACAGGGAAAGCAACAATTGGTATCTGGAAAGATCCCACTGCGACTTGCAATGTACTGTACGGGGGGAATCAGATGTGAGAAAGCTACTAGTTTTCTTATGAGCAAGGGCTTTGAAGAGGTTAAATATCTAATTTAGTGTCTGCTTTGCAATTGTCATTTTTAGTTTTTAAGCCGATTGCTTTCAATTCTAAT-------ATGTTTTATTTTAATGAAGATTGTAGAAAATAGATAAATGAACAATCATGCAGCCTTGTTTGTTTCTATTGATTCTTCATATTCCTGTTGTGCTAAGGTATATCATCTAGAGGGAGGAATTCTCAAGTATGTGGAAGAAGTTCCACCATCAGAGAGCCTTTGGGAAGGTGAGTGCTTTGTCTTTGACAAAAGAGTTTCAGTTGAACATGGACTGAAGCAAGGAACATACAAGCTTTGCTATGCCTGTAAGGAACCAGTAAGTGATGTAGATATGCAGTCAGCTGAGTGGGAGTATGGAGTTTCTTGTCCTCGTTGCTGCTATTCAAAATCAGAAGAAGAGAAGGCAAGGGCAAGAGCTAGGCAACGGCAATTTGATATCTGGGGTGTTGTTGGAGGACCTGATAAGGGCATGCGTTGTAGTGAGAGCAGATAAGAGGTCAATTTCCTATCTCAAGGTCCTGTGAGTTCAATGAGGAAATGTAATTAGAGTTTCTTAACATGCTTTGTCTGCAAGCTCTTTGATCATGTGATTTAGAAAAATATATGGGATGGTTACA----CATTCAACTTTAATTTGTTCCTTT-----------TATC
>CH19
AAATCATCATTGGAGTTAGGAATATTTTATACTATACGTTGTGTTCATTGGTGGTTTGATTTTCTGATGTGCAGATGGTAGTTGATGTAAGGAATTCTTATGAGATTCGAATAGGGAAGTTTAAAGGGGCAGTTAATCCTCATACCTCTGCATTCAGGGAATTTCCATCCTGGATTGAGAAACGTCTTTTCATGCATCAGTCTGATAGTGGTATTTCACAATCTGAAGACACTAAGGATGATTTAGATGAACAGGCAAGTCGACAATTGTTATCTGGAAAAAGCCCACAACGACTCGCAATGTACTGTACAGGGGGTATCAGATGTGAGAAAGCTACAAGTTTTGTTATGAGTAAAGGATTTGAAGAGGTTAACTATCTAATTTGTTTCTTACGTTGCATTGTTTTATTTTCTTCTTTAAGCCAATTGCATTTGATTGCATCGGTCATTTTCTTCTGTTGTCATGTTTATCATTGATATTTAATCGATGAATAATTATGCAGCCTTGTTTATTTCTATTGAGTTTTTCATTTTCTGTCATCCTAAGGTGTACCATTTGGAGGGAGGAATTCTCAAGTATTTGGAAGAAGTCCCATCATCTGAGAGCCTTTGGGAGGGTGAATGCTTTGTCTTTGACAAACGAGTTTCAGTTGAACATGGGCTGAAGCAAGGAACATATAAACTTTGCTACGCCTGCAAGGAACCAGTAAGTGATATGGATATGCAGTCAGCTGAGTGGGAGTATGGAGTTTCTTGTCCGCATTGCTACAATACAAAATCAGAAGAAGAAAAGGCAAGGGCAAGAGCTAGGCAAAAACAATTTGAGATGTGGGGTGTTATTGGAGGACTTGATAGGGGTGTGCCTCCTAGTAACAACAAATAGGATGCCTATTTCCTTTTCAAAGTTGCTTTAAGTTCAGCGAGGAAGCGTGATTGGAGTTGGCTTTCAAAATGCATCTGCAAGCTCTTTCATCATGGGATGCAGAAACATGCGTTGGATGGTTACATATT----CAATTTGAATTTATTCCAACCTTACTAACTCAGCC
>CHA37
ATTATAGCACTGGGGTTAGAAATATTTTGTATTATATTTTGTGGTTATTGAAGGTTTTACTTTCTAATTTGCAGATGGTAGTGGATGTAAGGAATTCTTATGAGATTCGAATAGGAAAGTTTAAAGGGGCAGTGGATCCTCATACCTCGGCATTCAGGGAATTTCCATCCTGGATTGAGAAACGCTTTTTTATGGATCAGTCCAATGGTGGAATTTCACAATCTGAAAACTCTATGAATGATTTGGATGAACAGGGAAAGCAACAATTGGTATCTGGAAAGATCCCACTGCGACTTGCAATGTACTGTACGGGGGGAATCAGATGTGAGAAAGCTACTAGTTTTCTTATGAGCAAGGGCTTTGAAGAGGTTAAATATCTAATTTAGTGTCTGCTTTGCAATTGTCATTTTTAGTTTTTAAGCCGATTGCTTTCAATTCTAAT-------ATGTTTTATTTTAATGAAGATTGTAGAAAATAGATAAATGAACAATCATGCAGCCTTGTTTGTTTCTATTGATTCTTCATATTCCTGTTGTGCTAAGGTATATCATCTAGAGGGAGGAATTCTCAAGTATTTGGAAGAAGTTCCACCATCAGAGAGCCTTTGGGAAGGTGAGTGCTTTGTCTTTGACAAAAGAGTTTCAGTTGAACATGGACTGAAGCAAGGAACATACAAGCTTTGCTATGCCTGTAAGGAACCAGTAAGTGATGTAGATATGCAGTCAGCTGAGTGGGAGTATGGAGTTTCTTGTCCTCGTTGCTGCTATTCAAAATCAGAAGAAGAGAAGGCAAGGGCAAGAGCTAGGCAACGGCAATTTGATATCTGGGGTGTTGTTGGAGGACCTGATAAGGGCATGCGTTGTAGTGAGAGCAGATAAGAGGTCAATTTCCTATCTCAAGGTCCTGTGAGTTCAATGAGGAAATGTAATTAGAGTTTCTTAACATGCTTTGTCTGCAAGCTCTTTGATCATGTGATTTAGAAAAATATATGGGATGGTTACA----CATTCAACTTTAATTTGTTCCTTTATCACAAATTAATTC
>CJ24
AGTGTATCACTGAGGTCAGAAATATTTTATATTACA---TGTGTTTATTGGAGATTTGATTTTCTAATGTGCAGATGGTAGTTGATGTAAGGAATTCTTATGAGATTCGAATAGGGAAGTTTAAAGGGGCAGTAGATCCTCAAACCTCTGCATTCAGGGAATTTCCATCCTGGATTGAGAAACGTCTTTTCATGCACCAGTCTGACAGTGGTATTTCACAATGTGAAGACACTAAGAATGATTTGGATGAACAGGCAAATCAACAATTGTTATCTGGAAAAATCCCACACCGAGTCGCAATGTACTGTACAGGGGGGATCAGATGTGAGAAAGCTACGAGTTTTGTTATGAGTAAAGGATTTGAAGAGGTTAACTATCTAATTTGTTTCCTGCTTGTA--TTTGTAATTTTCTTCTGTGCTCTCATGTTTATCATTTTCATGATGTTATTTTTATTTGTATATGTTAAAATGTAAAAATTAGATAAATGAATAATTATGCAGCCTTGTTTATTTCTATTGAGTTTTTCTTTTTCTTTCGTTCTAAGGTGTACCATTTGGAGGGAGGAATTCTGAAGTATTTAGAAGAAGTTCCACAATCTGAGAGCCTTTGGGAGGGTGAATGCTTTGTCTTCGACAAACGAGTTTCAGTTGAACATGGACTGAAGCAAGGAACATATAAACTTTGCTATGCCTGCAAGGAACCAGTAAGTGATATGGATATGCAGTCAACTGAGTGGGAGTATGGAGTTTCTTGTCCTCATTGCTACAATACAAAATCAGAAGAAGAGAAGGCAAGGGCAAGAGCTAGGCAACAACAATTTGAGATGTGGGGTGTTATTGGAGGACCTGATAGGGGTGTGCCTCCTAGTAAGAACAAATAGGATGCCCATTTCCTCTTCTCAAGGTTTGGAAGTTCAGTGAGGAAGTGGAATAATAATTGACTCTCAATATACGTCTGCAAGCTCTTTCATCATGGGATGCGGAAACATGTGTGGGATGGTTACATATGATGATAAAAGAAGTGTGGGATGGTTACATTCATTGAACT
>CK7
ATTGTATCACTGGGGTTAGAAATATTTTATATTATATGTTGTGTTTATTGGAGGTTTGACTTTCTAATGTGCAGATGGTAGTTGATGTAAGGAATTCTTATGAGATTCGAATAGGGAAGTTTAAAGGGGCAGTAGATCCTCATACCTCAGCATTTAGGGAATTTCCATCCTGGATTGAGAAACGTCTTTTCATGCATCAGTCCAATGGTGGTATTTCACAATCTGAAGACACTAAGGATGATTTGGATGAACAGGCAAATCAACAATTGTTATCTGGACAAATCCCACGCCGACTTGCAATGTACTGTACAGGGGGAATCAGATGTGAGAAAGCTACGAGTTTTGTTATGAGCAAGGGATTTGAAGAGGTTAACTATCTAATATATTTTCTGCTTTGCAATTTTTCATTTTTTGTCTTTA---------AGCCAATTGCATTTGTAATTTTCTTCTGTTGTTATGTTTACCATTGAAAATAGTCAAATGAATAATCATGGAGCCTTGTTTATTTCTACTGAGTTCTTTGTTTTC--CTGTTCTAAGGTATACCATTTGGAGGGAGGAATTCTCAAGTATTTGGAAGAAGTTCCACCATCTGAGAGCCTTTGGGAGGGTGAATGCTTTGTCTTTGACAAACGAGTTTCAGTTGAACATGGACTGAAGCAAGGAACATATAAGCTTTGCTATGCCTGCAAGGAACCAGTAAATGATTTGGATATACAGTCAGCCGAGTGGGAGTATGGAGTTTCTTGTCCTCATTGCTACCATACAAAATCAGAAGAAGAGAAGGCAAGGGCACGAGCTAGGCAACAACAATTTGAGATGTGGGGTGTTATTGGAGGACCTGATAAGGGTGTGCCTCCTACTAAGAACAAATAGGATGCCCATTTCCTTTTCAAGGTTGCTGTAAATTCAGTGAGGGAGTGTAATTGGAGTTGGCTCTCAAAATGCGTCTGCAAGCTCTGTCATCATGGGATGCAGAAACATGTGCAGGATGGTTACAATCTTACATATTATGATGAAAAAGAAGTGTGGGTCATTCAACT
>CL6
ATTGTATCACTGGGGTTAGAAATATTTTATATTATATGTTGTGTTTATTGGAGGTTTGACTTTCTAATGTGCAGATGGTAGTTGATGTAAGGAATTCTTATGAGATTCGAATAGGGAAGTTTAAAGGGGCAGTAGATCCTCATACCTCAGCATTTAGGGAATTTCCATCCTGGATTGAGAAACGTCTTTTCATGCATCAGTCCAATGGTGGTATTTCACAATCTGAAGACACTAAGGATGATTTGGATGAACAGGCAAATCAACAATTGTTATCTGGACAAATCCCACGCCGACTTGCAATGTACTGTACAGGGGGAATCAGATGTGAGAAAGCTACGAGTTTTGTTATGAGCAAGGGATTTGAAGAGGTTAACTATCTAATATATTTTCTGCTTTGCAATTTTTCATTTTTTGTCTTTA---------AGCCAATTGCATTTGTAATTTTCTTCTGTTGTTATGTTTACCATTGAAAATAGTCAAATGAATAATCATGGAGCCTTGTTTATTTCTACTGAGTTCTTTGTTTTC--CTGTTCTAAGGTATACCATTTGGAGGGAGGAATTCTCAAGTATTTGGAAGAAGTTCCACCATCTGAGAGCCTTTGGGAGGGTGAATGCTTTGTCTTTGACAAACGAGTTTCAGTTGAACATGGACTGAAGCAAGGAACATATAAGCTTTGCTATGCCTGCAAGGAACCAGTAAATGATTTGGATATACAGTCAGCCGAGTGGGAGTATGGAGTTTCTTGTCCTCATTGCTACCATACAAAATCAGAAGAAGAGAAGGCAAGGGCACGAGCTAGGCAACAACAATTTGAGATGTGGGGTGTTATTGGAGGACCTGATAAGGGTGTGCCTCCTACTAAGAACAAATAGGATGCCCATTTCCTTTTCAAGGTTGCTGTAAATTCAGTGAGGGAGTGTAATTGGAGTTGGCTCTCAAAATGCGTCTGCAAGCTCTGTCATCATGGGATGCAGAAACATGTGCAGGATGGTTACAATCTTACATATTATGATGAAAAAGAAGTGTGGGTCATTCAACT
>CM9
ACGTAATCTCTGGTGTTAGAAATATTTTATAATTTATGTTTCGGTTATTGGAAGTTTGATTTTCTAATGTGCAGATGGTAGTTGATGTAAGGAATTCTTATGAGATTCGAATAGGAAAGTTTAAAGGGGCAATAGATCCTCATACATCTGCATTCAGAGAATTTCCATCCTGGATTGAGAAACGTCTTTTTATGCATCAGCCTGATGGTGGTATTTTACAATCTGAAGACACTAAGGGTAGTTTGGTTGAACAGGCAAATCAACAATCATTATCTGGAGAAACCCCACACCGACTCGCAATGTATTGTACGGGGGGAATTAGATGTGAGAAAGCTACGAGTTTTGTTATGAGTAAAGGATTTGAAGAGGTTGACTTCCTATTTGTTTCCTGCTTGCAATTGTTTTATTTTCCAACTTTAAGTGAGTTGCATTTTGATTCTATTTGCAATTTTATGGTCAATCATGTCAGTCTTCGGAATTACACAAATGAATAACTATGGAGCCTT-ATTATTTCTATTGAGTTATTCATTTTCTGTTGTTCTAAGGTGTACCATTTGGAGGGAGGAATTCTCAAATATTTGGAAGAAATTCCCCCATCTGAGAGCCTTTGGGAAGGTGAATGCTTTGTCTTTGACAAACGAGTTTCAGTTGAACATGGACTGAAGCAAGGAACGTACAAACTTTGCTATGCCTGCAAGGAACCGGTAAGTGACATGGATATGCAGTCAGCTGAGTGGGAGTATGGAGTTTCTTGTCCTCATTGCTATAATACAAAATCTGAAGAAGAGAAGGCAAGGGCAAGAGCCAGGCAAGAACAATTTGAGAGGTGGGGTGTTATTGGAGGTCCTGATAGGGGTGTGCCTCCTAATAAGAAGAAATAGGATGCCCATTTGTTTCTCAAGGTTACTGTAGGTTCATTAAGGAAGTTCTATTGGATTTGGCTTTCACAGTACATCTGCAAGCTGTTTGATCATGGAATGCAGAAAAATGTCTGAGATGGTTACATACCCATACATCTTGAATTTATT--ATCAGCCATAACTTATTT
>CO8
ACGTAATCTCTGGTTTTAGAAATATTTTATAATTTATGATTTGGTTATAGGAAGTTTGAT-TTGTAATGTGCAGATGCTAGTTGATGTAAGGAATTCTTATGAGATTCGGATAGGGAAATTTAAAGGGGCAATAGATCCTGATACATCTGCATTCAGAGAATTTCCATCCTGGATTGAGAAACGTCTTTTCGTGCATCAGCCTGATGGTAGTATTTTACAATCTGAAGACACTAAGGGTAGTTTGGCTGAACAGGAAAATCAACTATCATTATCTGGAAAAACCCCACACCGACTCGCAATGTATTGTACGGGGGGAATTAGATGTGAGAAAGCTACAAGTTTTGTTATGAGTAAAGGATTTGAAGAGGTTGACTTCCTATTTGTTTCCTGCTTGCAATTGTTTTATTTTCTAACTTTAAGTGAGTTGCATTTTGATTCTATTTGCAATTTTATTATCAATCATGTCAGTCTTCGGAATTACACAAATGAATAACTATGGAGCCTC-ATTATTTCTATTGAGTTATTCATTTTCTGTTGTTCTAAGGTGTACCATTTGGAGGGAGGAATTCTCAAATATTTGGAAGAAATTCCCCCATCCGAGAGCCTTTGGGAAGGTGAATGCTTCGTCTTTGACAAACGAGTTTCAGTTGAACATGGACTGAAGCAAGGAACGTATAAACTTTGCTATGCCTGCAAGGAACCGGTTAGTGACATGGATATGCAGTCAGCTGAGTGGGAGTATGGAGTTTCTTGTCCTCATTGCTATAATACAAAATCTGAAGAAGAGAAGGCAAGGGCAAGAGCCAGGCAAGAACAATTTGAGAGGTGGGGTGTTATTGGAGGACCTGATAGGGGCGTGCCTCCTAATAAGAAGAAATAGGATGCCCATTTG-TTCTCAAGGTTACTGTAGGTTCATTAAGGAAGTTCTATTGGAGTGGGCTTTCAAAATACATCTGCAAGCTGTTTGATCATGGAATGCAGAAAAATTTCTGAGATGGTTACATACCCTTACGTCTTGAATTTATT-TGTCAGTCATAACTTATTT
>CP16
ACATAATCGCTGGGGTTAGGAATATTTTATATTATATGTTGTGTTTATTGGTGGTTTGATTTCCTAATGTGCAGATGGTAGTTGATGTAAGGAATTCTTATGAGATTCGAATAGGGAAGTTTAAAGGGGCAGTTGATCCTCATACCTCTGCATTCAGAGAATTTCCATCCTGGATTGAGAAGCGTCTATTCATGCATCAGTCCGATAGTGGTATTTCACAATCTGAAGGCACTAAGGATGTTTTAAATGAACAGGCAAACCGACAATTGTTATCTGGAAAAATCCCACAGCGTCTTGCAATGTACTGTACAGGGGGTATCAGATGTGAGAAAGCTACAAGCTTTGTTATGAGTAAAGGATTTGAAGAAG-TAAATATCTAGTTCATTTCCTGCCTTGCAATTTTTAATTTTCTTCTTTAAGCCAATTGCATCTGATTGTATGTTTAATTTTATTCT----------------------TTAAGCCAATGAGTAATTATGCAACCTTGTCTATTTCTATTGAGTTTTTCATTTTCTTTCATTCTAAGGTGTACCATTTGGAGGGAGGAATTCTCAAGTATTTGGAAGAAGTTCCACCATCTGAGAGCCTTTGGGAGGGTGAATGCTTTGTCTTTGACAAACGAGTGTCAGTTGAACATGGGTTGAAGCAAGGAACATATAAACTTTGCTATGCTTGCAAGGAACCAGTAAGTGATATGGACATGCAGTCAGCTGAGTGGGAGTATGGAGTTTCTTGTCCGCATTGCTACAATACAAAATCAGAAGAAGAGAAGGCAAGGGCAAGAGCTAGGCAACAACAATTTGAAATGTGGGGTGTTGTTGGAGGGCCTGATAGGGGTGTGCCTCCTAGCAAGATCAAATAGGATGCCCATTTCCTTTTCAAGGTTACTGTAAGCTCAGTGAGG-AGTGTTATTGGAGTTGG-TTTCAAAATACATCTGCAAGCTCTTTCATCATGGGATGCAGAAACATGCGTGGGATGGTGACATACTCATTCAACTTGAATTTATTCTATTAGCCTTAACTTAGCC
>CP161
ACATAATCGCTGGGGTTAGGAATATTTTATATTATATGTTGTGTTTATTGGTGGTTTGATTTCCTAATGTGCAGATGGTAGTTGATGTAAGGAATTCTTATGAGATTCGAATAGGGAAGTTTAAAGGGGCAGTTGATCCTCATACCTCTGCATTCAGAGAATTTCCATCCTGGATTGAGAAGCGTCTATTCATGCATCAGTCCGATAGTGGTATTTCACAATCTGAAGGCACTAAGGATGTTTTAAATGAACAGGCAAACCGACAATTGTTATCTGGAAAAATCCCACAGCGTCTTGCAATGTACTGTACAGGGGGTATCAGATGTGAGAAAGCTACAAGCTTTGTTATGAGTAAAGGATTTGAAGAAG-TAAATATCTAGTTCATTTCCTGCCTTGCAATTTTTAATTTTCTTCTTTAAGCCAATTGCATCTGATTGTATGTTTAATTTTATTCT----------------------TTAAGCCAATGAGTAATTATGCAACCTTGTCTATTTCTATTGAGTTTTTCATTTTCTTTCATTCTAAGGTGTACCATTTGGAGGGAGGAATTCTCAAGTATTTGGAAGAAGTTCCACCATCTGAGAGCCTTTGGGAGGGTGAATGCTTTGTCTTTGACAAACGAGTGTCAGTTGAACATGGGTTGAAGCAAGGAACATATAAACTTTGCTATGCTTGCAAGGAACCAGTAAGTGATATGGACATGCAGTCAGCTGAGTGGGAGTATGGAGTTTCTTGTCCGCATTGCTACAATACAAAATCAGAAGAAGAGAAGGCAAGGGCAAGAGCTAGGCAACAACAATTTGAAATGTGGGGTGTTGTTGGAGGGCCTGATAGGGGTGTGCCTCCTAGCAAGATCAAATAGGATGCCCATTTCCTTTTCAAGGTTACTGTAAGCTCAGTGAGG-AGTGTTATTGGAGTTGG-TTTCAAAATACATCTGCAAGCTCTTTCATCATGGGATGCAGAAACATGCGTGGGATGGTGACATACTCATTCAACTTGAATTTATTCTATTAGCCTTAACTTAGCC
>CR44
------------------------------------------------------------------------------------------------------------------------------------------------------------------------------------------------------------------------------------------------------------------------------------------------GCCGTGTTGCAATGTACTGCACAGGTGGAATCCGATGTGAGAAAGCCACGAGTTTCATAATGAGCAAGGGCTTTAAGGAGGTTAAATCTCGAACTGAATCTTTGATTCACCCTTTGGCATTTTGGCTTTCCTGTTAATTGCGTGTACTTTTAACACTGTACTGTCTTTTGTTGCACTTAGCTTTTCAGTAGTGGATATCTCCTTTACTTGCCAGCTTTCTTTGTGGGAACTGACTTTTGCTCTTCATT-TGTGCCAAGGTATATCACCTAGAAGGAGGAATACTAAAGTATTTGGAAGAAGTTCCAGCATCAGAGAGTCTTTGGGAGGGTGAATGCTTTGTCTTTGACAAACGAGTCTCAGTCGAACATGGACTGAAGCAGGGAACATATAAACTTTGCTATGCCTGTAAGAAACCTATTAATGATGCTGATATACAGTCACCTGAATGGGAGGATGGAGTATCTTGCCCTCATTGCTACCGTGCAAAGTCTGAACAAGAGAAGGCGAGGGCTAGAGCTAGACAGCAACAATTTGAGATGTGGGGTGTTGTAGGTGGGCCTGATAAAGGTGTGCGTCCTGCTCAATGCAGAACCGGAGCCCATTTCCGTTTTCCAGGTCACTTTAGTTATTTGAGGCAAAATGTCATCTTGAAAGTGGAAGAGCAGTTTATCTTGTTGCTTATGTCTGCAATTTCTTTGCTTTTAGGACTTAAAAACAATCATATTTGGATTTGTTACATTGTTTCCCAACTTTGTAGATT
>CT15
ACATAATCGCTGGGGTTAGAAATATTTTATATTATATGTTGTGTTTATTGGTGGTTTGATTTCCTAATGTGCAGATGGTAGTTGATGTAAGGAATTCTTATGAGATTCGAATAGGGAAGTTTAAAGGGGCTGTTGATCCTCATACCTCTGCATTCAGGGAATTTCCATCCTGGATTGAGAAGCGTCTTTTCATGCATCAGTCCGATAGTGGTATTTCACTGTCTGAAGGCACTAAGGTTGATTTAAATGAACAGGCAAACCGACAATTGTTATCTGGAAAAATCCCACAGCGTCTTGCAATGTACTGTACAGGGGGCATCAGATGTGAGAAAGCTACAAGCTTTGTTATGAGTAAAGGATTTGAAGACG-TAAATATCTAGTTCATTTCCTGCCTCGCAATTTTTATTTTCTTCTTTTAAGCCAATTGCATCTGATTGTATGTTTAATTTTCTTCT----------------------TTAAGCCAATGAGTAATTATGTAACCTTGTCTATTTCTATTGAGTTTTTCGTTTTCTTTCATTCTAAGGTGTACCATTTGGAGGGAGGGATTCTCAAGTATTTGGAAGAAGTTCCACCATCTGAGAGCCTTTGGGAGGGTGAATGCTTTGTCTTTGACAAACGAGTTTCAGTTGAACATGGGTTGAAGCAAGGGACATATAAACTTTGCTATGCCTGCAAGGAACCAGTAACTGATATGGACATGCAGTCAGCTGAGTGGGAGTATGGAGTTTCTTGTCCGCATTGCTACAATACAAAATCAGAAGAAGAGAAGGCAAGGGCAAGAGCTAGGCAACAACAATTTGAAATGTGGGGTGTTCTTGGAGGACCTGATAGGGGTGTGCCTCCTAGCAAGATCAAATAGGATGCCCATTTCCTTTTCAAGGTTACTGTAAGCTCAGTGAGG-AGTGTTATTGGAGTTGGCTTTCAAAATACATCTGCAAACTCTTTCATCACGGGATGCGGAAACATGCGTGGGATGGTGACATACTCATTCAATTTGAATTTATTCTATTAGGCTTATCTTAGCC
>DA12
ACGTAATCTCTGGTGTTAGAATATTTTATTATAACACGTTTTGTTTATTGGAGGTTTGATTTTCTAATGTGCAGATGGTAGTTGATGTAAGGAATTCTTATGAGATTCGGATAGGGAAGTTTAAAGGGGCAGTAGATCCTCATACATCTGCATTCAGAGAATTTCCATCCTGGATTGAGAAACGTCTTTTCATGGATCAGCCTGATGGTGGTATTTTACAAACTGAAGACACTAAGGGTGGTTTGGATGAACAGGCAAATCAACAATCATTATCGGGGAAAACCCCACACCGACTCGCAATGTATTGTACAGGGGGGATTAGATGTGAGAAAGCTACGAGTTTTGTTATGAGTAAGGGATTTGAAGAGGTTGACTTCCTATTTGTTTCCTGCTTTGCAAGGTTTTATTTTCTAACTTTAAGTGAGTTGCATTTTGATTGTATTTGCAATTTTATCATCAATCATGTTAGTCTATGGAATTACACAAATGAATAACTATGGAGCCTT-ATTATTCATATTGAGTTATTCATTTTCTGTTGTTCTAAGGTGTACCATTTGGAGGGAGGAATTCTCAAGTATTTGGAAGAAATTCCACCATCTGAGAGCCTTTGGGAAGGTGAATGCTTTGTCTTTGACAAACGAGTTTCAGTTGAACATGGACTGAAGCAAGGAACATATAAACTTTGCTATGCCTGCAAGGAACCGTTAAGTGACTTGGATATGCAGTCAGCTGAGTGGGAGTATGGAGTTTCTTGTCCTCATTGCTATAATACAAAATCTGAAGAAGAGAAGGCAAGGGCAAGAGCTAGGCAAGAACAATTTGAGAGGTGGGGTGTTATTGGAGGACCTGATAGGGGTGTGCCTCCCAATAAGAAGAAATAGGATGCCCGTTTGTTTCTCAAGGTTGCTGTAAGTTCAGTGAGGAAGTTCTATTGGAGTTGGCTTTCAAAATACATCTACAAGCTGTTTCATCATGGGATGCAGAAAAATGT------CAGAAAAATTCCCATCTGTCTTGAATTTATTGTATCAGCCTTAACTTATTT
>DB53
---------------------------------------------------------------------------------------------------------------------------------------------ATACCTCAGCATTCAGGGAATTTCCATCCTGAGTTGAGAACAACCTTTTTGAGTATGAGTCTAATGGTGTTATTTCACAAAGTCAAATCCCTATGGATGATATAAACGGAAAGGCAAAGAAGCAATCGTTGTCCCAAAAAACCCCATGTCGGATTGCAATGTACTGTACAGGGGGCATCAGATGTGAGAAAGCTACTAGTTTTGTTATGAGCAAGGGATTTGAAGAGGTTAAATCTCAAACTTAATCTATGCTTTGCACTCTTTTATTGTTCTTTATAAATAAATTATATTTAATTCAAATTGTCTTTATGCCTTGTTCTTATAGACATTTTGGGAAGTAGATGCTTGGATGATTTTAGACTTTAGTTTGTTTCTATTGATTTGCTTATCTTTTTTTTTGCTAAGGTATATCATCTGAAGGGGGGGATTCTTAAGTATTTGGAAGAAGTGCCACCATCACAGAGCCTTTGGGAAGGTGAATGCTTTGTTTTTGACAAAAGAGTTTCAGTTGAACATGGACTGAAGCAAGGAACATATAAACTTTGCTATGCCTGCAAGGAGCCTGTAAATGATGTGGATATCCAATCACCTGAGTGGGAGGATGGAATTTCTTGTCCTCATTGCTATTATACAAAGTCAGAAGAAGAGAAGGCAAGGGCTAGAGCTAGGCAAAGGCAATATCAGATGTGGGGTGTTGTGGGAGGACCTGATAAAGGTGTGCGCCAAAGTGCAATCAGAGAAGAGGCCCTTTCCCTATATCAAAGTCATTATAAGTGAATGGGGCAAAGTAATTGGAGAGTTGGTTCCTCTTGCGCCAGCAAGTGCTTTCATTTCAGAATTCAAATATAATCACCGCAGGCTGTTCAATATGTCAAAGATAATTTTTGAGATTTAATTTTGATTATCCT
>DC1
ATTACAAGAGTAGGTTTAGATATGTTTTACGTTTATTGTTCTGGTTATTAGAGGTTTAACTCTTTAATGCACAGATTGTTGTGGATGTGAGGAATTCATACGAGACTCGAATAGGGAGGTTTAAGGGGGCAATTGATCCTCATACCTCAGCATTCAGGGAATTTCCATCCTGGTTTGAGAACAACCTTTTTGACTATAAGTCTAATGGTGTTATTTCACAAAGTCAAATCCCTATGGATGATATAAACGGAAAGGCAAAGAAGCAATCGTTGTCCCAAAAAACCCCATGTCGGATTGCAATGTACTGTACAGGGGGCATCAGATGTGAGAAAGCTACTAGTTTTGTTATGAGCAAGGGATTTGAAGAGGTTAAATCTCAAACTTAATCTATGCTTTGCACTCTTTTATTGTTCTTTATAAATAAATTATATTTAATTCAAATTGTCTTTATGCCTTGTTCTTATAGACATTTTGGGAAGTAGATGCTTGGATGATTTTAGACTTTAGTTTGTTTCTATTGATTTGCTTATCTTTTTTTTTGCTAAGGTATATCATCTGAAGGGGGGGATTCTTAAGTATTTGGAAGAAGTGCCACCATCACAGAGCCTTTGGGAAGGTGAATGCTTTGTTTTTGACAAAAGAGTTTCAGTTGAACATGGACTGAAGCAAGGAACATATAAACTTTGCTATGCCTGCAAGGAGCCTGTAAATGATGTGGATATCCAATCACCTGAGTGGGAGGATGGAATTTCTTGTCCTCATTGCTATTATACAAAGTCAGAAGAAGAGAAGGCAAGGGCTAGAGCTAGGCAAAGGCAATATCAGATGTGGGGTGTTGTGGGAGGACCTGATAAAGGTGTGCGCCAAAGTGCAATCAGAGAAGAGGCCCTTTCCCTATATCAAAGTCATTATAAGTGAATGGGGCAAAGTAATTGGAGAGTTGGTTCCTCTTGCGCCAGCAAGTGCTTTCATTTCAGAATTTAAATCTAATCACCGCAGGCTGTTCAATATGTCAAAGATAATTTTTGAGATTTAATTTTGATTATCGT
>DD1
GCAATATGAATGGGTTTAGATATGTTTTACATTTATTGTTGTGGTTATTAAAGGTTTAACTCTTAATTGCACAGATTGTAGTGGATGTGAGGAATTCATACGAGACTAGAATAGGGAGGTTTAAAGGGGCAATTGATCCTAATACCTCAGCATTCAGGGAATTTCCATCCTGGGTTGAGAACAACCTTTTCGAGTGTAAGTCTAATGGTGTTATTTCACAAAGTCAAATCCCCATGCATGATATAAATGGAAAGGCAAAGAAGCAATCAGTGTCCCAAAAAACCCCATGTCGGATTGCAATGTACTGTACAGGGGGTATCAGATGCGAGAAAGCTACTAGTTTTGTTATGAGCAAGGGATTTGAAGAGGTTAAATCTCAAACTTAATCTCTGCTTTGCACTCTTTTATTGTTCTTTATAAATAAATTATATTTAATTCAAATTGTCTTTATGCTTTGTTCTCGTAGACATTGTGGGAAGCAGATGCTTGGATGATTATAGAGTGTAGTTTGTTTCTATTGATTTGCTTATCTTTTTTTTTGCTAAGGTATATCATCTGAAGGGAGGAATTCTTAAGTATTTGGAAGAAGTGCCACCATCACAGAGCCTTTGGGAAGGTGAATGCTTTGTTTTTGACAAAAGAGTTTCAGTTGAACATGGGCTGAAGCAAGGAACATATAAACTTTGCTATGCCTGCAAGGAGCCTGTAAATGATGTGGATATCCAATCACCTGAGTGGGAGGATGGAGTTTCTTGTCCTCATTGCTATTATACAAAGTCAGAAGAAGAGAAGGCAAGGGCTAGAGCTAGGCAAAGGCAATATCAGATGTGGGGTGTTGTGGGAGGACCTGATAAGGGTGTGCGCCCAAGTGAAAGCAGAGAAGAGGCCCTTTCCCTATATCAAAGTCATTATAAGTGAATGGGACAAAGTAATTGGAGAATTGGTTCCTCTTTCGCCAGCAAGTGCTTTCATTATTTAAAA----TTTAATCACCGCAGTCTGTTCAATATGTCAAAGATATTTTTTGAGATTTAATTTTGATTATCGT
>DIM50
GCAATATGAATGGGTTTAGATATGTTTTACATTTATTGTTGTGGTTATTAAAGGTTTAACTCTTTAATGCACAGATTGTAGTGGATGTGAGGAATTCATACGAGACTAGAATAGGGAGGTTTAAAGGGGCAATTGATCCTAATACCTCAGCATTCAGGGAATTTCCATCCTGGGTTGAGAACAACCTTTTCGAGTGTAAGTCAAATGGTGTTATTTCACAAAGTCAAATCCCTATGGATGATATAAATGGAAAGGCAAAGAAGCAAGCGGTGTCCCAAAAAACCCCATGTCGGATTGCAATGTACTGTACAGGGGGTATCAGATGTGAGAAAGCTACTAGTTTTGTTATGAGCAAGGGATTTGAAGAGGTTAAATCTCAAACTTAATCTCTGCTTTGCACTCTTTTATTGTTCTTTATAAATAAATTATATTTAATTCAAATTGTCTTTATGCTTTGTTCTTGTAGACATTGTGGGAAGCAGATGCTTGGATGATTATAGAGTGTAGTTTGTTTCTATTGATTTGCTTATCTTTTTTTTTGCTAAGGTATATCATCTGAAGGGAGGAATTCTTAAGTATTTGGAAGAAGTGCCACCATCACAGAGCCTTTGGGAAGGTGAATGCTTTGTTTTTGACAAAAGAGTTTCAGTTGAACATGGGCTGAAGCAAGGAACATATAAACTTTGCTATGCCTGCAAGGAGCCTGTAAATGATGTGGATATCCAATCACCTGAGTGGGAGGATGGAGTTTCTTGTCCTCATTGCTATTATACAAAGTCAGAAGAAGAGAAGGCAAGGGCTAGAGCTAGGCAAAGGCAATATCAGATGTGGGGTGTTGTGGGAGGACCTGATAAGGGTGTGCGCCCAAGTGAAAGCAGAGAAGAGGCCCTTTCCCTATATCAAAGTCATTATAAGTGAATGGGACAAAGTAATTGGAGAATTGGTTCCTCTTTCGCCAGCAAGTGCTTTCATTATTTAAAA----TTTAATCACCGCAGTCTGTTCAATATGTCAAAGATATTTTTTGAGATTTAATTTTGATTATCGT
>EN45
---------------------------------------------------------------------------------------------------------------------------------------------------------------------------------------------------------------------------------------------------------------------------------------------------------------------------------------------------------------------------CAGAGGTTAAAACTCCAACTCAATCTCTGATTTTCCCTTTGGCATTTTGGCTTTCCTGCTAATTGCTTATACTTTCCATGCATATTTTGTGTTTCTTGCACTTAGCTCCTTAGAAGTGGAAATCTATCTTACTTTGCAGCTTGTGTTATGTGAACTGACTTTTGCTTTTTTTGTTGCACCAAGGTATATCATCTTGAAGGAGGAATTCTGAAGTACTTGGAAGAAGTTCCACAATCAGAGAGCCTTTGGGAAGGTGAATGTTTTGTCTTTGACAAAAGAGTTTCAGTCGAACATGGGCTGAAGCAGGGAACATATAAACTTTGCTATGCCTGTAAGAAACCTATTAATGATGCTGATATACAGTCACCTGAATGGGAGGATGGAGTATCTTGCCCTCATTGCTACCATGTAAAATCAGAAGAAGAGAGGGAAAGGGCTAGAGCTAGACAGCAACAATTTAAGATGTGGGGAGTTGTTGGGGGACCTGATAAGGGTGTGCGTCCTGCTAAATGCAGAAGCGGGGGCTGTTTCCATTTTCCAGGTCCTTTAGTTTGTTTTTTCAAGGCAAAATAGTGTCTTGAAAGTGGAGAAGTTGGCTTGTTGCTTATCTGTGCATGTTGTTTACTTGTAGGACTT-AAAATAACCATATTTGGCTGTTATATCTTTTTCCAGAATCTATCATCTG
>FC13
ACGTAATCTCTGGTGTTAGAATATTTTATTATAACACGTTTTGTTTATTGGAGGTTTGATTTTCTAATGTGCAGATGGTAGTTGATGTAAGGAATTCTTATGAGATTCGGATAGGGAAGTTTAAAGGGGCAGTAGATCCTCATACATCTGCATTCAGAGAATTTCCATCCTGGATTGAGAAACGTCTTTTCATGGATCAGCCTGATGGTGGTATTTTACAAACTGAAGACACTAAGGGTGGTTTGGATGAACAGGCAAATCAACAATCATTAACGGGGAAAACCCCACACCGACTTGCAATGTATTGTACAGGGGGAATTAGATGTGAGAAAGCTACGAGTTTTGTTATGAGTAAAGGATTTGAAGAGGTTGACTTCCTATTTGTTTCCTGCTTTGCAAGGTTTTATTTTCTAACTTTAAGTGAGTTGCATTTTGATTGTATTTGCAATTTTATCATCAATCATGTTAGTCTATGGAATTACACA---GAATAACTATGGAGCCTA-ATTATTCATATTGAGTTATTCATTTTCTGTTGTTCTAAGGTGTACCATTTGGAGGGAGGAATTCTCAAGTATTTGGAAGAAATTCCACCATCTGAGAGCCTTTGGGAAGGTGAATGCTTTGTCTTTGACAAACGAGTTTCAGTTGAACATGGACTGAAGCAAGGAACATATAAACTTTGCTATGCCTGCAAGGAACCGTTAAGTGACTTGGATATGCAGTCAGCTGAGTGGGAGTATGGAGTTTCTTGTCCTCATTGCTATAATACAAAATCTGAAGAAGAGAAGGCAAGGGCAAGAGCTAGGCAAGAACAATTTGAGAGGTGGGGTGTTATTGGAGGACCTGATAGGGGTGTGCCTCCCAATAAGAAGAAATAGGATGCCCATTTGTTTCTCAAGGTTGCTGTAAGTTCAGTGAGGAAGTTCTATTGGAGTTGGCTTTCAAAATACATCTGCAAGCTGTTTCATCATGGGATGCAGAAAAATGT------CAGAAAAATTCCCATCTGTCTTGAATTTATTGTATCAGCCTTAACTTATTT
>FTS1
ATTACATGAGTAGGTTTAGATATGTTTTACGTTTATTGTTCTGGTTATTAGAGGTTTAAATCTTTAATGCACAGATTGTTGTGGATGTGAGGAATTCATACGAGACTCGAATAGGGAGGTTTAAGGGGGCAATTGATCCTAATACCTCAGCATTCAGGGAATTTCCATCCTGGGTTGAGAACAACCTTTTTGAGTATAAGTCTAATGGTGTTATTTCACAAAGTCAAATCCCTATGGATGATATAAACGGAAAGGCAAAGAAGCAATCGGTGTCCCAAAAAACCCCATGTCGGATTGCAATGTACTGTACAGGGGGCATCAGATGTGAGAAAGCTACTAGTTTTGTTATGAGCAAGGGATTTGAAGAGGTTAAATCTCCATCTTAATCTATGCTTTGCACTCTTTTATTGTTCTTTATAAATAAATTATATTTAATTCAAATTGTCTTTATGCCTTGTTCTCATAGACATTTTGGGAAGCAGAGGCTTGGATGATTTTAGACTTTAGTTTGTTTCTATTGATTTGGTTATCTTTTTTTTTCCTAAGGTATATCATCTGAAGGGGGGGATTCTCAAGTATTTGGAAGAAGTGCCACCATCACAGAGCCTTTGGGAAGGTGAATGCTTTGTTTTTGACAAAAGAGTTTCAGTTGAACATGGGCTGAAGCAAGGAACATATAAACTTTGCTATGCCTGCAAGGAGCCTGTAAATGATGTGGATATCCAATCACCTGAGTGGGAGGATGGAATTTCTTGTCCTCATTGCTATTATACAAAGTCAGAAGAAGAGAAGGCAAGGGCTAGAGCTAGGCAAAGGCAATATCAGATGTGGGGTGTTGTGGGAGGACCTGATAAAGGTGTGCGCCAAAGTGCAATCAGAGAAGAGGCCCTTTCCCTATATCAAAGTCATTATAAGTGAATGGGTCAAAGTAATTGGAGAGTTGGTTCCTCTTGCGCCAGCAAGTGCTTTCATTTCAGAATTTAAATATAATCACCACATGCTGTTCAATATGTCAAAGATAATTTTTGAGATTTAATTT----------
>FTS2
ATTACATGAGTGGGTTTAGATACGTTTTACGTTTATTGTTCTGGTTATTAGAGGTTTAAATCTTTAATGCACAGATTGTTGTGGATGTGAGGAATTCATACGAGACTCGAATAGGGAGGTTTAAGGGGGCAATTGATCCTAATACCTCAGCATTCAGGGAATTTCCATCCTGGGTTGAGAACAACCTTTTTGAGTATAAGTCTAATGGTGTTATTTCACAAAGTCAAATCCCTATGGATGATATAAACGGAAAGGCAAAGAAGCAATCGGTGTCCCAAAAAACCCCATGTCGGATTGCAATGTACTGTACAGGGGGCATCAGATGTGAGAAAGCTACTAGTTTTGTTATGAGCAAGGGATTTGAAGAGGTTAAATCTCCATCTTAATCTATGCTTTGCACTCTTTTATTGTTCTTTATAAATAAATTATATTTAATTCAAATTGTCTTTATGCCTTGTTCTCATAGACATTTTGGGAAGCAGAGGCTTGGATGATTTTAGACTTTAGTTTGTTTCTATTGATTTGGTTATCTTTTTTTTTCCTAAGGTATATCATCTGAAGGGGGGGATTCTCAAGTATTTGGAAGAAGTGCCACCATCACAGAGCCTTTGGGAAGGTGAATGCTTTGTTTTTGACAAAAGAGTTTCAGTTGAACATGGGCTGAAGCAAGGAACATATAAACTTTGCTATGCCTGCAAGGAGCCTGTAAATGATGTGGATATCCAATCACCTGAGTGGGAGGATGGAATTTCTTGTCCTCATTGCTATTATACAAAGTCAGAAGAAGAGAAGGCAAGGGCTAGAGCTAGGCAAAGGCAATATCAGATGTGGGGTGTTGTGGGAGGACCTGATAAAGGTGTGCGCCAAAGTGCAATCAGAGAAGAGGCCCTTTCCCTATATCAAAGTCATTATAAGTGAATGGGTCAAAGTAATTGGAGAGTTGGTTCCTCTTGCGCCAGCAAGTGCTTTCATTTCAGAATTTAAATATAATCACCACATGCTGTTCAATATGTCAAAGATAATTTTTGAGATTTAATTTTGATTATCGT
>GG1
TTTGTTTCAGTGGGCTTAGGAGAGTGCATCATCATGAGTAGTGGTCATATTGCATTACTGTTTTTAAAGTGCAGATGGTTGTGGATGTAAGAAATTCATATGAGACTCGAATTGGGAAATTTAGAGGGGCAGTGGATCCAAATACCACAGCATTCAGGGAGTTTCCTTCATGGGTGGAGGAACGTCTCTTCATGTTTCAGTCAAGTGAGGTTACTTCAGGAGATCAAAAGCCTGTTGATGATATACATGAAAAAGGAAAACAACAAATGACATTTGGAAAAACCCCACGCCGTGTTGCAATGTACTGCACAGGTGGTATCAGATGTGAGAAAGCTACAAGTTTGATCATGAGCAAGGGCTTTGAAGAGGTTAAAATTCTTAATGTCTGATTTGCACTTCGCTTTTGTGTTGATTGCTTTTACTTTTAATGTTTCCCTTCACATCACA--CCTTTTTAATTGTATGGAGCTCTTATGAAGTGCATAAGTGATCAATTTTGCAGCTTGGTCTGTGTTAACTGACTGTTTTCTTCCCCCTCTCGCTAAGGTGTATCACCTGCAAGGAGGAATCTTGAAGTATCTGGAAGAAGTTCCACCATCAGAGAGCCTTTGGGAAGGTGAGTGCTTTGTCTTTGACAAAAGAGTTTCAGTCGAACATGGACTGAAGCAGGGGACATATAAACTTTGCTATGCTTGTAAAAAACCTGTAAATGATATGGATATAAAGTCACCCGAGTGGGAGTATGGGGTATCTTGTCCCCATTGCTACTATACAAAGTCAGAAGAAGAGAAGGCAAGGGCTAGAGCTAGACAGCATCAATTTGAGATGTGGGGTGTTGTGGGAGGGCCTGATAAGGGTG----------------------------------------------------------------------------------------------------------------------------------------------------------------------------------------------
>HB41
ATTACATGAATGGCTTTAGATACGTTCTACATTTATTGTTGTGGTTATTAGAGGTTTAACTCCTTAATGTACAGATTGTAGTGGATGTGAGGAATTCATACGAGACTCGAATAGGGAGGTTTAAAGGGGCCGTTGATCCTAATACTTCAGCATTCAGGGAATTTCCATCCTGGGTTGAGAAGAACCT---------------------------TTCACAAAGTCAAATCCCTTTGGATGATATAAATGGAGAGGCAAAGCAGCAATTCGTGTCCCAAAAAAACCCATGTCGCATTGCAATGTACTGTACAGGGGGTATCAGATGTGAGAAAGCTACTAGTTTTGTCATGAGCAAGGGATTTGAAGAGGTTAAATCTCAAACTTAATGTCTGCTTTGCACTCTTCTATTGTTGTTTATAAATCAATTATATTTATTTCAAATTTTCCTTATACTTTGTTCTCAAAGAGGTTGTGGGAAGCAGATGCTTGAATGATTATAGACCGTATTTTGTTTCAATTGACTTGCTTTTCTTTTTTTTTGCTAAGGTATATCATCTGAAGGGGGGGATTCTCAAGTATTTGGAAGAAGTGCCTCCATCAGAGAGCCTTTGGGAAGGTGAATGCTTCGTTTTTGACAAAAGAGTTTCAGTTGAACATGGGTTGAAGCAAGGAACATATAAACTTTGCTATGCCTGCAAAGAACCTGTAAATGATGTGGATATCCAGTCACCTGAGTGGGAGGATGGAGTTTCTTGTCCTTATTGCTATTATACAAAGACAGAAGAAGAGAAGGCAAGGGCCAGAGCTAGGCAAAGGCAATATGAGATGTGGGGTGTTGTGGGAGGACCTGATAAGGTTGTGCGCCCAAGTGAGAACAGAGGAGAGGTCCTTTCCCTATATCCAAGTCATTATAGGTTAATGGGGCAA-GTAATTGGAGAATTGGTTCTTCTTGCGCCAGCAAGTGCTTTCGTTTCAGAATTAAAATTTTATCAGCACAACTTGTTTGGTATGTCAAATATGATTTTTGAGATATAATTTTGATGATCCA
>JO20
AAATCATCATAGGGGTTAGGTATATTTTATACTATACGTTGTGTTCATTGGTGGTTTGATTTTCTGATGGGCAGATGGTAGTTGATGTAAGGAATTCTTATGAGATTCGAATAGGGAAGTTTAAAGGGGCAGTTGATCCTCGTACCTCTGCATTCAGGGAATTTCCATCCTGGATTGAGAAACGTCTTTTCATGTATCAGTCTAATTGTGGTATTTCACAATCTGAAGACACTAGGGATGATTTAGATGAACAGGCAAGTCGACAATTGTTATCTGGAAAAAGCCCACAACGACTCGCAATGTACTGTACAGGGGGTATCAGATGTGAGAAAGCTACAAGTTTTGTTATGAGTAAAGGTTTTGAAGAGGTTAACTATCTAATTTGTTTCCTACTTTGCATTGTTTTATTTTCTTCTTTAAGCCAATTGCATTTGATTGCACCTGTAATTTTCTTCTGTTGTCATGTTTATCATTGATATTTAATCGATGAATAATTATGCAGCCTTGTTTATTTCTATTGAGTATTTCATTTTCTGTCGTTCTAAGGTGTACCATTTGGAAGGAGGAATTCTCAAGTATTTGGAAGAAGTCCCATCATCTGAGAGCCTTTGGGAGGGTGAATGCTTTGTCTTTGACAAACGAGTTTCAGTTGAACATGGGCTGAAGCAAGGAACATATAAACTTTGCTATGCCTGCAAGGAACCAGTAAGTGATATGGATATGCAGTCAGCTGAGTGGGAGTATGGAGTTTCTTGTCCGCATTGCTACAATACAAAATCAGAAGAAGAAAAGGCAAGGGCAAGAGCTAGGCAAAAACAATTTGAGATGTGGGGTGTTATTGGAGGACCTGATAGGGGTGTGCTTCCTAGCAATAACAAATAGGATGCCTATTTCCTTTTCAAAGTTGCTTTAAGTTCAGCGAGGAAGCGTGATTGGAGTTGGCTTTCAAAATGCATCTGCAATCTCTTTCATCATGGGATGCAGAAACATGTGTTGGATGGTTACATACTCATTCGATTTGAATTTATTCCATCCTTCCTAACTTAGCC
>JU21
--------------------------------------------------------------------------------------------------------------------------------------------------------------------------------------------------------------------ATTTCACAATCTGAAGACACTAGGGATGATTTAGATGAACAGGCAAGTCGACAATTGTTATCTGGAAAAAGCCCACAACGACTCGCAATGTACTGTACAGGGGGTATCAGATGTGAGAAAGCTACGAGTTTTGTTATGAGTAAAGGTTTTGAAGAGGTTAACTATCTAATTTGTTTCCTACTTTGCATTGTTTTACTTTCTTCTTTAAGCCAATTGCATTTGATTGCACCTGTAATTTTCTTCTGTTGTCATGTTTATCACTGATATTTAATCGATGAATAATTATGCAGCCTTGTTTATTTCTATTGAGTATTTCATTTTCTGTCGTTCTAAGGTGTACCATTTGGAAGGAGGAATTCTCAAGTATTTGGAAGAAGTCCCATCATCTGAGAGCCTTTGGGAGGGTGAATGCTTTGTCTTTGACAAACGAGTTTCAGTTGAACATGGGCTGAAGCAAGGAACATATAAACTTTGCTATGCCTGCAAGGAACCAGTAAGTGATATGGATATGCAGTCAGCTGAGTGGGAGTATGGAGTTTCTTGTCCGCATTGCTACAATACAAAATCAGAAGAAGAAAAGGCAAGGGCAAGAGCTAGGCAAAAACAATTTGAGATGTGGGGTGTTATTGGAGGACCTGATAGGGGTGTGCTTCCTAGCAATAACAAATAGGATGCCTATTTCCTTTTCAAAGTT-----------------------------------------------------------------------------------------------------------------------------------------------
>KE1
ATTATATGATCGTACTTAGATGAACATTGCATTATGAGTAGTGGTCATGCCGTTCCTAAGCTTTTAATGTGCAGATGGTTGTGGATGTAAGGAATTCTTATGAGACTCGAATAGGGAGATTTAAAGGGGCAGTAGATCCTCATACCTCGGCATTCAGGGAATTTCCATCTTGGGTTGAGAAAAATCTCTTTATGCATCAGCCTAGTGGTGTTATTCCAGGAGAGCAAAAACAAGAGATTTTCATGGATGAAAATGAACAGCGACAGATGAATTTTGGAAAAATCCCACGCCGTGTTGCAATGTACTGCACAGGGGGAATCAGATGTGAGAAAGCAACTAGTTTTCTCATGAGCAAGGGCTTTGAAGAGGTTACATCTCTAAAACATTGTCTATTCTGCACTTTCCTTTTTGGTTTTCTTAGTTGATTGTGTTTAATTCTAATCATGCACATGTAATATTTATACAAAGCTTGTAAAAAGTGGAAAATTGAACGAGCTTGCAGCATTTGCTATATTTATTGATTCTTTGTTTTCCTC--GTGCTAAGGTTTATCATCTAGAGGGAGGAATTCTGAAGTACTTGGCAGAAGTACCCCCTTCAGAGAGCCTTTGGGAAGGTGAATGCTTCGTATTTGACAAAAGAGTTTCAGTTGAACATGGACTGAAGCAAGGAACATATAAACTTTGCTATGCCTGTAAGGAACCTGTAAATGATGCTGATATATTGTCAGCAGAGTGGGAAGATGGAGTTTCTTGTCCTCATTGCTACAATGCAAAGTCAGAAGAAGAGAAGGCACGGGCAAGAGCTAGACAACGACAATTTGAGATGTGGGGCGTTGTAGGAGGACCTGATAAGGGTGTCCCTCCTAGTAAAAGCAGAAAAGTGGCCGATTCCATATTTCAAGGTCCTGTAAGTTTAATGTTGCAAATGTTGTCTTATAAATGGATAATAATTGATTCCCAATGCATTTCTGATTGGGTGCAAGTTTTCGTTTTGAAATTAAAAACCGATCTTTTGATTTGCTACATTTATCCAACTTTCTCTTCCTT
>LF2
GTAACATTAATGGGTTTAGATACATTATACATTTATTGTTGTGATTATTAGAGGTTTAACTCTTTAATGCACAGATTGTAGTGGATGTGAGGAATTCATATGAGACTCGAATAGGGAGGTTTAAAAGGGCCGTTGATCCTAATACCTCAGCATTCAGGGAATTCCCATCATGGGTTGAGAAGAACCTTTCCGAGTATAAGTCTAATAATGTTATTTCACAAAGTCAAATCCCTATGGATGATATAAATGGAAATGCAAAGCAGCAATTGGTGTCCCGAAAAAACCCATGTCGCATTGCAATGTACTGTACAGGGGGTATCAGATGTGAAAAAGCTACTAGCTTTGTCATGAGCAAGGGATTTGAAGAGGTTAAATCTCAAACTTAATCTCTGCTTTGCACTCTTTTATTGTTCTTTATAAATCAATTATATTTAATTCAACTTGTCTTTATGCATCGTTCTCAAAGAGATTGTGGGAAGCAGACGGTTGAATGATTATAGACTGTAGTCTGTTTCTATTGATTTGCTGATCTTTTTTTTTGCTTAGGTATATCATCTAAAGGGGGGAATTCTTAAGTATTTGGAAGAAGTGCCACCATTAGAGAGCCTTTGGGAAGGTGAATGCTTTGTGTTTGACAAAAGAGTTTCAGTTGAACATGGGCTGAAGCAAGGAACATATAAACTTTGCTATGCCTGCAAAGAGCCTGTAAATGATGTGGATATCCAGTCACCTGAGTGGGAGGATGGAGTTTCTTGTCCTCATTGCTATTATACAAAGTCAGAACAAGAAAAGTCAAGGGCTAGAGCTAGGCAAAGGCAATATAAGATGTGGGGTGTTGTGGGAGGACCTGATAAGGGTGTGCGCCCAACTGAGAGAAGAGAAGAGGCCCCTTCCCTATATCAAAGTCGTTATAGGTGAATGGAGAAAGTAATTGCATAATTCGGTTCCTCTTGCGCTAGCAAGTGGTTTCATTTCAGAGTTAAAATTTAATCAACAAAAGCTGTTCAGTATGTCAAAGATGATTTTTGAGATTTAATTT----------
>MC0
ATTACATGAATGGGTTTAGATATGTTTTACATTTATTTTTATGGCTATTAGAGCTTTAACTTTTTAATGCACAGATTGTAGTGGATGTGAGGAATTCATATGAGACTCGAATAGGGAGATTTAAAGGGGACGTTGATCCTAATACCTCAGCATTCAGGGAATTTCCATCCTGGGTTGAGAAGAACCTTTTCGATTATAAGTCTGATTGTGTTATTTCACGTAGTCAAATCCCTATGGATGATATAAATGGAAAAGCAAAGCCGCAAGTGGTGTCCCAAAAAACCCCATGTCGCATTGCAATGTACTGTACAGGGGGTATCAGATGTGAGAAAGCTACTAGTTTTGCCTTGAGCAAGGGATTTGAAGAGGTTATATCTCAAACTTAATGTCTGCTTTGCACTCGTTTATTGTTCTTTATAAATCAATTATATTTAATTCAGATTTTCCTTATGCCTTGTTCTCAAAGAGATTGTGGGAAGCAGATGATTGAACAGTTATAGACCGTAGGCTGTTTCTATTGATTTGCTTGTCTTATTTTTTGCTAAGGTATATCATCTGAAGGGAGGGATTCTTAAGTATTTGGAAGAAGTGCCACCATCAGAGAGCCTTTGGGAAGGTGAATGCTTTGTCTTTGACAAACGAGTTTCAGTTGAACATGGGCTCAAGCAAGGAACATATAAACTTTGTTATGCTTGCAAAGAGCCTGTAAATGATGGGGATATCCAATCACCTGAGTGGGAGGATGGAGTTTCTTGTCCTCATTGCTATTATACAAAGTCAGAAGAAGAGAAGGCAAGGGCTAGAGCTAGGCAACGGCAATATCAAATGTGGGGTGTTGTGGGAGGACCTGATAAAGGTGTGCGCCCAAGTGAGAGCATAGAAGAGGCCCTTTCCCTGTATCAAAGTCATTATAGGTGAACGGGGCAAAGTAATTGGAGAATTGTTTCCCCTTTCGCCAGCAAGTGCTTTCCTTGCAGATTTTAAACTGAATCAATACAAGCTGTTTGATATGTCAAAGATAATTTTTGAGATCTAATTGTGATGATTTT
>MT0
ATTACATGAATGGTTTTTGTTATGTTTTATATTTATTGTTGTGGTTATTAGAGGTTTAACTCTTTAATGCACAGATTGTTGTGGATGTGAGGAATTCGTACGAGACTCGAATAGGGAGGTTTAAAGGGGCGGTTGATCCTAATACCTCGGCATTCAGAGAATTTCCGTCCTGGGTTGAGGACAACCTTTTTGAGTATAAGTCTAGTAGTGTTATTTCACAAAGTCAAATCCCTAAGGATGATATAAATGGAAATGCAAAGCAGCAATTTGTGTCCCGAAAAACCCCTCATCGGATCGCAATGTACTGTACAGGGGGCATCAGATGTGAGAAAGCTACTAGTTTGGTCATGAGCAAGGGATTTGAAGAGGTCGAATCTCAAACTTAGTCTCTGCTTTGCACTCTTTTATTGTTCTTTATAACTCAATTATATTTAATTCAAATTGTCCTTATGCTTTGTTGTGATAGAGATTGTGGGAAGCAGATGCTTGGATGATTACAGACCATTGTTTGTTTCTATTGATTTGCTTATCTTTTTTTTTGCAAAGGTATATCATCTGAAAGGGGGAATTCTTAAGTATTTGGAAGAAGTGCCACCATCAGAGAGCCTTTGGGAAGGTGAATGCTTTGTTTTTGACAAAAGAGTTTCAGTTGAACATGGGCTGAAGCAAGGAACATATAAACTTTGCTATGCCTGCAAGGAGCCTGTAAATGATGTGGATATCCAGTCACCTGAGTGGGAGGATGGAGTTTCTTGTCCTCATTGCTATCATACAAAGTCAGAAGAAGAGAAGGCAAGGGCTAGAGCTAGGCAAAGGCAATATGAGATGTGGGGTGTTGTGGGAGGACCTGATAAGGGTGTGCGCCCAAGTGAGAGCAGAGAAGAGGCCCTTTCCCTATATCAAAGTCATTATAGGTGAATCGAACAAAGTAATTAGAGAATTGGTTCCTCTTGCGTCATCAAGTGCTTTGATTTCAGAATTTAAATTTAATCGCCACAAGCTGTTCAATATGTCAAAGATGATTTTTGAGATTTAATTTGGATGATCGT
>NN48
ATTACATGAATGATTTTAGATATGTTTTACATTTATAGTTGTGGTTATTAGAGGTTTAACTCTTTAATGCACAGATTGTAGTAGATGTGAGGAATTCATACGAGACTCGAATAGGGAGGTTTAAAGGGGCAGTTGATCCTAATACCTCAGCATTCAGGGAATTTCCATCCTGGGTTGAGAACAACCTTTTCGAGTGCAGGTCTAATGGTGTTATTTCACAAAGTCAAATCCCTATGGATGATATAAATGGAAAGGCAAAGCAGCAATCGGTGTTCCAAAAAAACCCATGTCGGATTGCAATGTACTGTACAGGGGGTATCAGATGTGAGAAAGCTACTAGTTTTGTCATGAGCAAGGGATTTCAGGAGGTTAAATCTCAAACTTAATCTCTGCTTTGCACTCTTCTATTGTTCTTTATAAATAAATTATATTTAATTCAAATTGTCCTTATGCTTTGTTCTCATAGACATTATGGGAAGCAGATGCTTGGATGAATATAGACTGTAGTTTGTTTCTATTCATTTGCTTATCTTTTTTTTTGCTAAGGTATATCATCTGAAGGGGGGGATTCTTAAGTATTTGGAAGAAGTGCCACCATCAGAGAGCCTTTGGGAAGGTGAATGCTTTGTTTTTGACAAAAGAGTTTCAGTTGAACATGGGCTGAAGCAAGGAACATATAAACTTTGCTATGCCTGCAAGGAGCCTGTAAATGAT---GATATCCAGTCACCTGAGTGGGAGGATGGAGTTTCTTGTCCTCATTGCTATTATACAAAGTCAGAAGAAGAGAAGGCAAGGGCTAGAGCTAGGCAAAGGCAATATCAGATGTGGGGTGTCGTGGGAGGACCTGACAAGGGTGTACGCCCAAGTGAGAAAATAGAAGAGGCCCTTTCCCTATATCAAAGTCATTATAGGTGAATGGTACAAAGTAATTGGAGAATTGGTTCCTCTTTCGCCAGCAAGTGCTTTCATTTCAGAATTTAAATTTAATCACCACAGGCTGTTCAAAATGCCAAAGAT--TTTTCGAGATTTAATTTTGATTATCGT
>PA42
ATTACATGAATGGGTTTAGATACGTTTTTCATTTATTTTTGTGGTTATTAGAGGTTTAACTCTTTAATGCACAGATTGTAGTCGATGTGAGGAATTCATACGAGACTCGAATAGGGAAGTTTAAAGGGGCCGTTGATCCTAATACCTCAGCATTCAGGGAATTTCCATGTTGGGTTGAGAAGAACCTTTCTGAGTATAAGTCTTCTAGTGATATTTCACAAAGTCAAATGCCTATGGATGATATAAATGGAAAGACAAAGCAGCAATTGATGTCTCGAAAAACCCCTTGTCGCATTGCAATGTACTGTACAGGGGGTATCAGATGTGAGAAAGCTACGAGTTTCATCATGAGCAAGGGATTTGAAGAGGTTAAGTCTCAAACTTAATCTCTGCTTTGCACTCTTTTATTGTTCTTTATGAATCAATTATATTTAATTCAAATTGTCCTTATGCTTTGTTCTCAAAGAGATCGTT----CCAGATGCTTGAATGATTATAGACTGTA----GTTTCTATTGATTTGCTTGTCTTTTTTTTTGCTAAGGTATATCATCTGAAGGGTGGAATTCTTAAGTATTTGGAAGAAGTGCCACCATCAGAGAGCCTTTGGGAAGGTGAATGCTTTGTTTTTGACAAAAGAGTTTCAGTTGAACATGGGCTGAAGCAAGGAACATATAAACTTTGCTATGCCTGCAAAGAGCCTGTAAATGATGTGGATATCCAGTCATGCGAGTGGGAGGCTGGGGTATCTTGTCCTCATTGTTATTATACAAAGTCAGAAGATGAGAAGGCAAGAGCTAGAGCCAGGCAAAGGCAATATGAGATGTGGGGTGTTGTGGGAGGACCTGATAAGGGTGTGCACCCAAGTAAGAGCAGAGAAGAGGCCCTTCCCCTATATCAAAGTCGTTATAAGTGAACCAGGCAAATTAATTGGAGAATTTGTTCCGCTTGCGTCAGCAAGTGCTTTCATTTCAGAATTTCAATTTAATCAACTCAAGATGTTTG-TATGTTAAAGATGATTTTTGAGATTTAATTTTGACGATCAT
>PB33
ATTGTATTTTTGGGCTTAAATGAACATTGCATTATGAGTAGTGGTCGCGTCATTATTTAGCCTTTAATGTGCAGATGGTCGTGGATGTAAGAAATTCTTATGAGACTCGGATAGGAAGATTTAAAGGGGCAATAGATCCTCATACCTCAGCATTCAGGGAATTTCCATCATGGGTTGAGAAAAATCTCTTTATGCATCAGTCTAATGGTGTTATTTCAGGGGAACAAAAACAAGAGAATTTCATGGATGAAAAGGAAAAGCTTGAAAAAAGAC------AATTCCCACGCCGTGTGGCTATGTACTGTACAGGGGGGATCAGATGTGAGAAAGCCACTAGTTTTCTCATGAGCAAGGGCTTTGAAGAGGTTAAATCTCCAAAACATTGCCTGTTCTGCACTTGCCTTTCTGGTTTTCTTAGTTAATTGTGTTTGATTTTAATCATGCAGATGTATCATTTATACAAAGTTTGTAAAAAGTGGAAAATTAAAGGACCTTGCAGCA-TCTCTAAAGTTATTGATTCTTTGTTTTCCTCTTGTGCTAAGGTTTATCATCTAGAGGGAGGAATTTTGAAGTACTTGGAAGAAGTCGCCCCATCAGAGAGCCTTTGGGAAGGTGAATGCTTTGTATTTGACAAAAGAGTTTCAGTTGAACATGGACTGAAGCAAGGGACATATAAACTTTGTTACGCTTGTAAGAAACCTGTAAATGATGATGATGTATTGTCAGCGGAGTGGGAATACGGAGTTTCTTGTCCTTATTGCTACAATGCAAAGTCAGAAGAAGAGAAGGCAAGGGCAAGAGCTAGGCAACGGCAATTTGAGATGTGGGGTGTTGTAGGAGGACCTGATAAGGGTGTCCCTCCCAGTAAAAGCAGGAAAGTGGCCCATTCCATGTTTCAAGATCCTGTAAGTTTAATGTAGCAGCTGTAGTCTTCGAAGTGGATAGCAATTGATTTCCAACGCGTTTTTGACTGGGTGCAAGTTTGTATGTTGAAATTTAAAACTGATGTTTTGATTGGCTACATTTATTCAACTTCTTGTAACAA
>PF1
ATTACATGAATGGGTTTAGATATGTTTGACATTTATTGTTGTGGTTATTATATGTTTAACTCTTTAATGCACAGATTGTAGTGGATGTGAGGAATTCATACGAGACTCGAATAGGGAGATTTAAAGGGGCAGTTGATCCTAATACCTCAGCATTCAGGGAATTTCCATCATGGGTTGAGAACAACCTTTTTGAGTGCAAGTCTAATAGTGTTATTTCACAAAGTCAAATCCCTATGGATGATATAAATGGAAAGGCAAAGCAGCAATTGGTGTCCCAAAAAACCCCATGTCGGATTGCAATGTACTGTACAGGGGGTATCAGATGTGAGAAAGCTACTAGTTTTGTCATGAGCAAGGGATTTGAAGAGGTTAAATCTCAAACTTAATACCTGCTTTGCACTCTCTTATTGTTCTTTATAAATCAATTATATTTAATTCAAATTATCCTTATGCTTTGTTCTCAGAGAGATTGTGGGAAGCAGATACTTGAATGATTATAGACTGTAATTTGTTTCTATTGATTTGCTTATCTTTTTTTTTGCTAAGGTATATCATCTGAAGGGAGGGATTCTCAAGTACCTGGAAGAAGTGCCACCATCAGAGAGCCTTTGGGAAGGTGAATGCTTTGTTTTTGACAAAAGAGTTTCAGTTGAACATGGGCTGAAGCAAGGAACATATAAACTTTGCTATGCCTGCAAGGAGCCTGTAAATGATGTGGATATCCAGTCACCTGAGTGGGAGGATGGAGTTTCTTGTCCTCATTGCTATTATACAAAGTCAGAAGAAGAGAAGGCAAGGGCTAGAGCTAGGCAAAGGCAATATCAGATGTGGGGTGTTGTGGGAGGACCTGATAAGGGTGTGCGCCCAAGTGAGAGCAGAGAAGAAGCCCTTTCCCTATATCGAAGTCATTATAGGCGAATGGGGCAGAGTCATTGGAGAATTGGTTCCTTTTGCGCCAGCAATTGCTTTCATTTCAGAATTTAAAGTTAATCACCACAGGCTGTTCAATATGTCAAAGATGATTTT-GAGACTTAATTTTGATTATCGT
>PFM1
ATTACATGAATGGATTTGGATACGTTTTTCATTTATATTTGTGGTTATTAGAGGTTTAACTCTTTAATGCACAGATTGTAGTGGATGTGAGGAATTCATACGAGACTCGAATAGGGAAGTTTAAAGGAGCCGTTGATCCTAATACCTCAGCATTCAGGGAATTTCCATTTTGGGTTGACAAGAACCTTTCTGAGTATAAGTCTTTTAGTGTTATTTCACAAAGCCAAATGCCTATGGATGATATAAATGGAAAGACAAAGCAGCAATTGGTGCCTCGAAAAACCCCTTGTCGCATTGCAATGTACTGTACAGGGGGTATCAGATGTGAGAAAGCTACGAGTTTCATCATGAGCAAGGGATTTGAAGAGGTTAAGTCTTAAACTTAATCTCTGCTTCGCACTCTTTTATTGTTCTTTAAAAATCAATTATATTTAATTCAAATTGTCCTTATGCTTTGTTCTCAAAGATATTGTT----CCAGATGCTTGAATGATTATAGACTGTAGTTTGTTTCTATTGATTTGCTTATCTTTTTTTTTGCTTAGGTATATCATCTGAAGGGGGGAATTCTTAAGTATTTGGAAGAAGTGCCACCATCAGAGAGCCTTTGGGAAGGTGAATGCTTTGTTTTTGACAAAAGAGTTTCAGTTGAACATGGGCTGAAGCAAGGAACATATAAACTCTGCTATGCCTGCAAAGAGCCTGTAAATGATGTGGATATCCAGTCACCCGAGTGGGAGGCTGGAGTTTCTTGTCCTCATTGCTATTATACAAAGTCAGAAGATGAGAAGGCAAGGGCTAGAGCCAGGCAAAGGCAATATGTGATGTGGGGTGTTGTGGGAGGACCTGATAAGGGTGTGCGCCCAAGTGAGAGCATAGAAGAGGCCCTTTCCCTATATCAAAGTCGTTATAAGTGAACCAGGCAAAGTAATTGGAGAATTGGTTCCTCTTGCGTCAGCAAGTTCTTTCATTTCAGAATTTCAATTTAATCAACACAAGATGTTCA-TATGTTAAAGATGATTTTTGAGATTTAATTTTGATGATCAT
>PG28
ATTGTATAATTGGGCTTAGATGAACATTGCATTATGAGTAGTGGTCGCGTCATTATGTAGCTTTTAATGTGCAGATGGTTGTGGATGTAAGAAATTCTTATGAGACTCGAATAGGGAGATTTAAAGGGGCAATAGATCCTCATACCTCAGCATTCAGAGAATTTCCATCATGGGTTGAGAAAAATCTCTTTATGCGTCAGTCTAATGGTGTTATTTCAGGAGAGCAAAAACAAGAGAATTTCATGGATGAAAAGGAAAAACAACAAATAAATTTTGGAAAAATCCCACGCCGTGTTGCAATGTACTGTACAGGGGGAATCAGATGTGAGAAAGCCACTAGTTTTCTCATGAGCAAGGGCTTTGAAGAGGTTAAATCTCTAAAACATTTTCTGTTCTGCACTTGCCTTTTTGGTTTTCTTATTTAATTGTGTTTAATTCTAATCATGCACATCTATTATTTAGACAAAGCTTGTAAAAAGTGGAAAATTGAATGACCTTGCAGCA-TTGCTATATTTATTGATTCTTTGTTTTCCTCTTGTGCTAAGGTTTATCATCTAGAGGGAGGAATTCTGAAGTACTTGGCAGAAGTTTCCCCGTCAGAGAGCCTTTGGGAAGGTGAATGCTTTGTATTTGACAAAAGAGTTTCAGTTGAACATGGACTGAAGCAAGGAACATATAAACTTTGCTATGCCTGTAAGCAACCTGTAAATGATGCTGATATATGGTCATTGGAGTGGGAAGACGGAGTTTCTTGTCCTCATTGCTACAATGCAAAGTCAGAAGAAGAGAAGGCAAGGGCAAGAGCTAGGCAACGACAATTTGAGATGTGGGGTGTTGTAGGAGGACCTGATAAGGGTGTCCCTCCTAGTAAAAGCAGAGAAGTGGTCCATTCCATATTTCAAGGTCCTGTAAGTTTAATGTTGCAAATATTGTCTTTTAAGTGGATAGCAATTGATTTCCAACGTGTTTCTGATTGGGTGCAAGTTTGTATGTGGAAATTTAAAAACCGATTTTTGATTGACTACATTTATCCAACTTCTTTTATCAA
>PH2
ATTACATGAATGGGTTTAGATATGTTTTACATTTATTGTTGTGGTTATTAGAGGTTTAACTCTTTAATGCACAGATTGTAGTGGATGTGAGGAATTCATACGAGACTCGAATAGGGAGATTTAAAGGGGCAGTTGATCCTAATACCTCAGCATTCAGGGAATTTCCATCATGGGTTGAGAACAACCTTTTTGAGTGCAAGTCTAATAGTGTTATTTCACAAAGTCAAATCCCTATGGATGATATAAATGGAAAGGCAAAGCAGCAATTGGTGTCCCAAAAAACCCCATGTCGGATTGCAATGTACTGTACAGGGGGTATCAGATGTGAGAAAGCTACTAGTTTTGTCATGAGCAAGGGATTTGAAGAGGTTAAATCTCAAACTTAATACCTGCTTTGCACTCTCTTATTGTTCTTTATAAATCAATTATATTTAATTCAAATTGTGCTTATGCTTTGTTCTCAGAGAGATTGTGGGAAGCAGATACTTGAATGATTATAGACTGTAATTTGTTTCTATTGATTTGCTTATCTTTTTTTTTGCTAAGGTATATCATCTGAAGGGAGGGATTCTCAAGTACCTGGAAGAAGTGCCACCATCAGAGAGCCTTTGGGAAGGTGAATGCTTTGTTTTTGACAAAAGAGTTTCAGTTGAACATGGGCTGAAGCAAGGAACATATAAACTTTGCTATGCCTGCAAGGAGCCTGTAAATGATGTGGATATCCAGTCACCTGAGTGGGAGGATGGAGTTTCTTGTCCTCATTGCTATTATACAAAGTCAGAAGAAGAGAAGGCAAGGGCTAGAGCTAGGCAAAGGCAATATCAGATGTGGGGTGTTGTGGGAGGACCTGATAAGGGTGTGCGCCCAAGTGAGAGCAGAGAAGAAGCCCTTTCCCTATATCGAAGTCATTATAGGCGAATGGGGCAGAGTCATTGGAGAATTGGTTCCTTTTGCGCCAGCAATTGCTTTCATTTCAGAATTTAAAGTTAATCACCACAGGCTGTTCAATATGTCAAAGATGATTTT-GAGACTTAATTTTGATTATCGT
>PM29
------------------------------------------------------------------------------------------------------------------------------------------------------------------------------------------------------------------------------------------------------------------------------------------------------------------------------------------------------------------------------------------------------------------------------------------------------------------------------------------GAAAGTGGAAAATTGAATGACCCTGCAGCA-TCGCTATCTTAATTGATACTTTGTTCTCCTCTTGTGCCAAGGTTTATCATTTAGAGGGAGGGATTCTGAAGTACTTGGCAGAAGTCCCCCCATCAGAGAGCCTCTGGGAAGGTGAATTCTTTGTATTTGACAAAAGAGTTTCAGTTGAACATGGACTGAAGCAAGGAACACATAAACTTTTCTATGCATGTAAGCAGCCTATAAATGATGCTGATATATGGTCAACGGAGTGGGAATATGGAGTTTCTTGTCCTCATTGCTACAATGCAAAGTCAGAAGAAGAGAAGGAAAGGGCAAGAGCCAGGCAACAACAATTTGAGATGCGGGGTGTTATAGGAGGGCCTGATAAAGGTGTCCCACCTAGTAAAAATAGAAAAGTGGTTCATTCCATATTTCAAGGTCCCGTAAGTGAAATGTTGAGAATGTGGTCTTTTAAGTGGATAAGAATTGATTTCCAACACATTTGTGATTGGTCCAAGTCTTTTGTGTTGAAATTAAAAATTGATCTTTTGATTGGCTACATTTATCCAACTTCTTGTATCAA
>PS27
--------------------------------------------------------------------------------------------------------------------------------------------------------------------------------------------------------------------------------------------------------------------------------------------------------------------------------------------------------------------------------------------------TTTCTGTTCTGCACTTGCCTTTTTGGTTTTCTTATTTAATTGTGTTTAATTCTAATCATGCACATCTATTATTTAGACAAAGCTTGTAAAAAGTGGAAAATTGAATGACCTTGCAGCA-TTGCTATATTTATTGATTCTTTGTTTTCCTCTTGTGCTAAGGTTTATCATCTAGAGGGAGGAATTCTGAAGTACTTGGCAGAAGTTTCCCCGTCAGAGAGCCTTTGGGAAGGTGAATGCTTTGTATTTGACAAAAGAGTTTCAGTTGAACATGGACTGAAGCAAGGAACATATAAACTTTGCTATGCCTGTAAGCAACCTGTAAATGATGCTGATATATGGTCATTGGAGTGGGAAGATGGAGTTTCTTGTCCTCATTGCTACAATGCAAAGTCAGAAGAAGAGAAGGCAAGGGCAAGAGCTAGGCAACGACAATTTGAGATGTGGGGTGTTGTAGGAGGACCTGATAAGGGTGTCCCTCCTAGTAAAAATAGAGAAGTGGTCCATTCGATATTTCAAGGTCCTGTAAGTTTAAGGTTGCAAATGTTGTCTTTTAAGTGGATAGCAATTGATTTCCAACGTGTTTCTGATGGGGTGCAAGTTTGTATGTGGAAATTTAAAAACCGTCTTTTGATTGACTACATTTATCCAACTACTTTTATCAA
>PS30
ATTACATGAATGGGTTTAGATACGTTTTTCATTTATTTTTGTGGTTATTAGAGGTTTAACTCTTTAATGCACAGATTGTTGTGGATGTGAGGAATTCATATGAGACTCGAATAGGGAAGTTTAAAGGGGCCGTTGATCCTAATACCTCAGCATTCAGGGAATTTCCATGTTGGGTTGAGAAGAACCTTTCTGAGTATAAGTCTTCTAGTGTTATTTCACAAAGTCAAATGCCTATGGATGATATAAATGGAAAGACAAAGCAGCAATTGATGTCTCGAAAAACCCCTTGTCGCATTGCAATGTACTGTACAGGGGGTATCAGATGTGAGAAAGCTACGAGTTTCGTCATGAGCAAGGGATTTGAAGAGGTTAAGTCTCAAACTTAATCTCTGCTTTGCACTCTTTTATTGTTCTTTATGAATCAATTCTATTTAATTCAAATTGTCCTTATGCTTTGTTCTCAAAGAGATCATT----CCAGATTCTTGAATGATTATAGACTGTA----GTTTCTATTGATTTGCTTGTCTTTTTTTTTGCTAAGGTATATCATCTGAAGGGAGGAATTCTTAAGTATTTGGAAGAAGTGCCACCATCAGAGAGCCTTTGGGAAGGTGAATGCTTTGTTTTTGACAAAAGAGTTTCAGTTGAACATGGGCTGAAGCAAGGAACATATAAACTTTGCTATGCTTGCAAAGATCCTGTAAATGATGTGGATATACAATCACCCGAGTGGGAGGCTGGGGTTTCTTGTCCTCATTGTTATTATGCAAAGTCAGAAGATGAGAAGGCAAGAGCTAGAGCCAGGCAAAGGCAATATGAGATGTGGGGTGTTGTGGGAGGACCTGATAAGGGTGTGCACCCAAGTAAGAGCAGAGAAGAGGCCCTTTCCCTATATCAAAGTCGTTATAAGTGAACCAGGCAAATTAATTGGAGAATTTGTTCCTCTTGCGTCAGCAAGTGCTTTCATTTCAGAATTTCAATTTAATCAACTCAAGATGTTCG-CATGTTAAAGATGATTTTTGAGATTTAATTT----------
>PSF43
ATTACATGAATGAGTTTATATATGTTTTACATTTATTGTTGTGGTTATTAGAGGTTTAACTCTTTAATGCACAGATTGTAGTGGATGTGAGGAATTCATACGAGACTCGAATAGGGAGGTTTAAAGGGGCAGTTGATCCTAATACCTCAGCATTCAGGGAATTTCCATCCTGGGTTGAGAACAACCTTTTCGAGTATAAGTCTAATGGTGTTATTTCACAAAGTCAAATCCCTATGGATGATATAAATGGAAAGGCAAAGCAGCAATCGGTGTCCCAAAAAAACCCATGTCGGATTGCAATGTACTGTACAGGGGGTATCAGATGTGAGAAAGCTACTAGTTTTGTCATGAGCAAGGGATTTGAAGAGGTTAAATCTCAAACTTAATCTCTGCTTTGCACTCTTTTATTGTTCTTTATAAATAAATTATATTTAATTCAAATTGTCCTTATGCTTTGTTCTCATAGACATTATGAGAAGCAGATGCTTGGAT-------GATTGTAGTTTGTTTCTATTGATTTGCTTATTTTTTTTTTTGCTAAGGTATATCATCTGAAGGGGGGGATTCTTAAGTATTTGGAAGAAGTGCCACCATCAGAGAGCCTTTGGGAAGGTGAATGCTTTGTTTTTGACAAAAGAGTTTCAGTTGAACATGGGCTGAAGCAAGGAACATATAAACTTTGCTATGCCTGCAAGGAGCCTGTAAATGATGTTGATATCCAGTCACCTGAGTGGGAGGATGGAGTTTCTTGTCCTCATTGCTATTATACAAAGTCAGGAGAAGAGAAGGCAAGGGCTAGAGCTAGGCAAAGGCAATATCAGATGTGGGGTGTTGTGGGAGGACCTGACAAGGGTGTGCGCCCAAGTGAGAGCATAGAAGAGGCCCTTTCCCTATATCAAAGTCATTATAGGTGAATGGGGCAAAGTAATTGGAGAGTTGGTTCCACTTTCGCCAGCAAGTGCTTTCATTTCAGAATTTAAATTTAATCACCACAGGCTGTTCAATATGTCAAAGATAATTTTTGAGATTTAATTTTGCTTATCGT
>PTA0
ATTACATGAATGGGTTTAAGCATGTTTTACTTTAATTGTTGCAGTTATTTGAGGTTTAACTCTTTAATGCACAGATTGTAGTGGATGTGAGGAATTCATATGAGACTCGAATAGGGAGGTTTAAAGGGGCTGTTGATCCTAATACCTCAGCATTCAGGGAATTTCCATCATGGGTTGAGAAGAACCTTTCTGAGTATAAGTCTAATAGTGTTATTTCACAAAGTCAAATCCCTATGGATGATATAAATGGAAAGGAAAAGCAGCAATCGGTGTCCCAAAAAAACCCGTGTCGCATTGCAATGTACTGTACAGGAGGTATCAGATGTGAGAAAGCTACTAGTTTTGTCATGAGCAAGGGATTTGAAGAGGTTAAATCTCAAACTTAATCTCTGCTTTGCACTCTTTTATTGTTCTTTATCAATTAATTATATATAATTCAATTTGTCCTTATGTTTTGTTCTCAAAGAGATTGTGGGAAGCAGATGCTTGAATGATTATAGACCGTAGTTTGTTTCTATTGATTTGATTATCCTTTTTTTTGGTAAGGTATATCATCTGAAGGGGGGAATTCTCAAGTATTTGGAAGAAGTGCCACCATCAGAGAGCCTTTGGGAAGGTGAATGCTTTGTTTTTGACAAAAGAGTTTCAGTTGAACATGGTTTGAAGCAAGGAACATATAAACTCTGCTATGCCTGCAAGGAGCCTGTAAATGATGCGGATATCCGGTCATCTGAGTGGGAGGATGGAGTTTCTTGTCCTCATTGCTATAACACAAAGTCAGAAGAAGAGAAGGCAAGGGCTAGAGCTAGACAAAAGCAATATGAGATGTGGGGTGTTGTAGGAGGACCTGATAAGGGTGTGCGCCCAAGTGAGAGCGGAGAAGAAGCCCTTTCCCTATATCAAAGTCATTATAGCTAAACAGGGCAAGGTAATTGGAAAATTGGTTCCTCTTGCAACAGCAAGTGCTTTCATTGAAGAATTAAAATTTAATCAACACAAGCTGTTCGATATGTCAAAGATGATTTTTGAGATTTAATTTTGATGATCGT
>RC54
-----------------------------------------------------------------------------------------------------------------------------------------------------------------------------------------------------------------------------------------------------------------------------------------------------------------------------------------------------------------------------------------------------------------------------------------------------------------------------CATAGACATTATTGGAAGCAGATGCTTGGATGATTATAGACTGTAGTTTCTTTCTATTGATTTGCTTATCTTTTT-TAATTTAAGGTATATCATCTGAAGGGGGGGATTCTTAAGTATTTGGAAGAAGTGCCACCATCAGAGAGCCTTTGGGAAGGTGAATGCTTTGTTTTTGACAAAAGAGTTTCAGTTGAACATGGGCTGAAGCAAGGAACATATAAACTTTGCTATGCCTGCAAGGAGCCTGTAAATGATGTTGATATCCAGTCACCTGAGTGGGAGGATGGAGTTTCTTGTCCTCATTGCTATTATACAAAGTCAGAAGAAGAGAAGACAAGGGCTAGAGCTAGGCAAACGCAATATCAGATGTGGGGTGTTGTGGGAGGACCTGACAAGGGTGTGCGCCCAAGTGAGAGCATAGAAGAGGCCCTTTCCCTATATCAAAGTCATTATAGGTGAATGGGGCAAAGTAATTGGAGAATTGGTTCCTCTTTCGCCAGCAAGTGCTTTCATTTCAGATTT--------------------------------------------------------------------
>RR55
ATTACATGAATGAGTTTAGATATGTTTTACATTTATTGTTGTGGTTATTAGAGGTTTAACTCTTTAATGCACAGATTGTAGTGGATGTGAGGAATTCATACGAGACTCGAATAGGGAGGTTTAAAGGGGCAGTTGATCCTAATACCTCAGCATTCAGGGAATTTCCATCCTGGGTTGAGAACAACCTTTTCGAGTATACGTCTAATGGTGTTGTTTCACAAAGTCAAATCCCTATGGATGATATAAATGAAAAGGCAAAACAGCAATCGGTGTCCCAAAAAAACCCATGTCGGATTGCAATGTACTGTACAGGGGGTATCAGATGTGAGAAAGCTACTAGTTTGGTCATGAGCAAAGGATTTGAAGAGGTTAAATCTCAAACTTAGTCTGTGCTTTGCACTCTTTTATTGTTCTTTATAAATAAATTATATTTAATTCAAATTGTCCTTATGCTTTGTTCTCATAGACATTATGGGAAGCAGATGCTTGGATGATTATAGACTGTAGTTTCTTTCTATTGATTTGCTTATCTTTTT-TAATTTAAGGTATATCATCTGAAGGGGGGGATTCTTAAGTATTTGGAAGAAGTGCCACCATCAGAGAGCCTTTGGGAAGGTGAATGCTTTGTTTTTGACAAAAGAGTTTCAGTTGAACATGGGCTGAAGCAAGGAACATATAAACTTTGCTATGCCTGCAAGGAGCCTGTAAATGATGTTGATATCCAGTCACCTGAGTGGGAAGATGGAGTTTCTTGTCCTCATTGCTATTATACAAAGTCAGAAGAAGAGAAGACAAGGGCTAGAGCTAGGCAAACGCAATATCAGATGTGGGGTGTTGTGGGAGGACCTGACAAGGGTGTGCGCCCAAGTGAGAGCATAGAAGAGGCCCTTTCCCTATGTCAAAGTCATTATAGGTGAATGGGGCAAAGTAATTGGAGAATTGGTTCCTCTTTCGCCAGCAAGTGCTTTCATTTCAGAATTTAAATTTAATCACCACAGGCTGTTCAATATGTCAAAGATGATTTTTGAGATTTAATTTTGATTATCGT
>SA1
ATTATATGAATGAGTTTAGATACGTTTTTCATTTATTTTTGTGGTTATTAGAGGTTTAACTCTTTAATGCACAGATTGTAGTGGATGTGAGGAATTCATACGAGACTCGAATAGGTAAGTTTAAAGGGGCCGTTGATCCTAATACTTCAGCATTCAGGGAATTTCCATGTTGGGTTGAGAAGAACCTTTCTAAGTATAAGTCTGTTAGTGTTATTTCACAAAGTCAAATGCCTATGGATGATATAAATGGAAAGACAAAGCAGCAAATGATGTCTCAAAAAAGCCCTTGTCGCATTGCAATGTACTGTACAGGCGGTATCAGATGCGAGAAAGCTACGAGTTTCGTCATGAGCAAGGGATTTGAAGAGGTTAAGTATCAAACTTAATCTCTGCTTTGGACTCTTTTATTGTTC-------ATCAATTATATTTAATTCAAAGTGTCCTTATGCTTTGTTCTGAAAGAGATCGTT----CCAGATGCTTGAATGATTATAGACTAGTGTTTGTTTCTATTGATTTGCTTGTCTTTTTTTTTGTTAAGGTATATCATCTGAAGGGGGGAATTCTTAAGTATTTGGAAGAAGTGCCACCATCAGAGAGCCTTTGGGAAGGTGAATGCTTTGTTTTTGACAAAAGAGTTTCAGTTGAACATGGGCTGAAGCAAGGAACATATAAACTTTGCTATGCCTGCAAAGAGCCTGTAAATGATGTGGATATCCAGTCACCCGAGTGGGAGGCTGGGGTTTCTTGTCCTCATTGTTATTATACAAAGTCAGAAGATGAGAAGGCAAGGGCTAGAGCCAGGCAAAGGCAATATGAGATGTGGGGTGTTGTGGGAGGACCTGATAAGGGTGTGCACCCAAGTAAGAGCAGAGAAGAGGCCCTTTCCCTATATCAAAGTCGTTATAAGTGAACCATTCAAAGTAATTCTAGAATTGGTTCCTCTTGCGTCAGCAAGTGCTTTCATTTCAGAATTTCAATTTAATCAACACAAGATGTTCG-TATGTTAAAGATGATTTTTGAGATTTAATATTGACGATCAT
>SC0
ATTACATGAATGGGTTTAAATACATTTTACATTTATTCTTGTGGTTATTGGTGGTTTAACTCTTTAATGCACAGATTGTAGTGGATGTGAGGAATTCATACGAGACTCGAATAGGGAGGTTTAAAGGGGCAGTTGATCCTAATACCTCAGCATTCAGGGAATTTCCATCCTGGGTTGAGAACAACCTTTTTGAGTATAAGTCTAATGGTGTTATTTCACAAAGTCAAATCCCGATGGCTGATATAAATGAAAAGGCAAAGCAGCAATTGGTGTCCCGTAAAACCCCATCTCGGATTGCAATGTACTGTACAGGGGGTATCAGATGTGAGAAGGCTACTAGTTTTGTCATGAGCAAGGGATTTGAAGAGGTTAACTCTCAAACTTAATGTCTGCTTAGCACTATTTTATTGTTCTTTATAAATCAATTATATTTAATTCAAATTGCCTTTATGC---------------------GGAAGCAGATGCTTGAATGATTGTAGACAGTACTTAATTTCTATTGATCTGCTTATCTTTTTTTTTGGTAAGGTATATCATTTGAAGGGGGGAATACTGAAGTATTTGGAAGAAGTGCGACCCTCAGAAAGCCTCTGGGAAGGTGAATGCTTTGTTTTTGACAAACGAGTTTCAGTTGAACATGGGCTGAATCAAGGAACATATAAACTTTGCTATGCCTGCAAGGAGCCTGTTAATGATATGGATATCCAGTCACCTGAGTGGGAGGATGGAGTTTCTTGTCCTTATTGCTATTATACAAAGTCAGAAGAAGAGAAGGCAAGGGCTAGAGCTAGGCAAACACAATACAAGATGTGGGGTGTTGTGGGAGGACCTGATAAGGGTGTGCGCCCAAGTGAGAGCAGAGAAGAGGCCCTTTCCCTATATCAAAGTCATTATAGGTGAACGGGGCAAAGCAATTGGAGAATTGGTTCCCCTTGTGCCAGCAAGTGCTTTCATCTA-----------TTAATCACTACAAGCTGTTCAATATGTCAAAGATGATTTTTGAGATTTAATTTTGATGATCAT
>SE46
---------------------------------------------------------------------------------------------------------------------------------------------------------------------------------------------------------------------------------------------------------------------------------------------------------------------------------------------------------------------------------------------------------------------------------CCTGCTAATTGCTTGTACTTTCTATGCATATTTGTCTTTTGTTGCACTTAGCTCCTTATGAGCGGAAATC-TTATCTTTGTAGGTTTTAGGTTATGTGAACTGACCTTCGCTTTTTTGTTTGCACCAAGGTATATCATCTTGAAGGAGGAATTCTAAAGTACTTGGAAGAAGTTCCACAGTCAGAGAGCCTTTGGGAAGGTGAATGCTTTGTCTTTGACAAAAGAGTTTCAGTTGAACATGGGCTAAAGCAGGGAACATATAAACTTTGCTATGCCTGTAAGAAACCTATTAATGATATTGATATACAGTCACCTGAATGGGAGGATGGAGTATCTTGCCCTTATTGTTACCGTATAAAATCAGAAGAAGAGAAGGCAAGGGCTAGAGCTAGACAGCAACAATTTAAGATGTGGGGAGTTGTTGGGGGCCCTGATAAGGGTGTGCACTTTGCTAAATGGAGAAGCGGGGCCCGTTTTCATTTTCCAGATCACTTTAATTTAGTTTTGGAGGCAAAACAGTGTCTTAAAAGTGGAGGAGCCAACTTGTTGTTTATCTGTGTATGTTGTTTGCTCATAGGGCAT-AAAATAACCATATTTGGTTATATATTCTTTAAACTTG------------
>SG23
ATTGTATCACTGGGGTTAGAAATATTTTATATTATATGTTGTGTTTATTGGAGGTTTGATTTTCTAATGTGCAGATGGTAGTTGATGTAAGGAATTCTTATGAGATTCGGATAGGGAAGTTTAAAGGGGCAGTAGATCCTCATACCTCAGCATTCAGAGAATTTCCATCCTGGATCGAGAAACGTCTTTTCATGCATCAGTCTGATAGTGGTATTTCACAATCTGAAGACACCGAGGATGATTTGGATGAACAGGCAAATCAACAATTGTTATCCGGAAAAAACCCACGCCGAATCGCAATGTACTGTACAGGGGGTATCAGATGCGAGAAAGCTACGAGTTTTGTTATGAGCAAAGGATTTGAAGAGGTTAACTATCTAATTTGTTTCCTGCTTTGCAATTTTTCATTTTCTTCTTTAAGCCAATTGCATTTGATTGTATTTGTAGTTTTCTTCT--TGTCATGTTCATCATTTGTACATTATGAATAATTAATTATGCAGCCTTTGTTATTTCTATTGAGTTTTTCGTTTTCTGTGGTTGTAAGGTGTACCATTTGGAGGGTGGAATTCTCAAGTATTTGGAAGAAGTTCCACCATCTGAGAGCCTTTGGGAGGGTGAATGCTTTGTCTTTGACAAACGAGTATCAGTTGAACACGGACTGAAGCAGGGAACATATAAACTTTGCTATGCCTGCAAGGAACCAGTAAGTGATATGGATATGCAGTCAGCTGAGTGGGAGTATGGAGTTTCTTGTCCTCATTGCTACCATACAAAATCAGAAGAAGAGAAGGCAAGGGCAAGAGCTAGGCAACAACAATTTGAGATGTGGGGTGTTGTTGGAGGACCTGATAGGGGCGTGCCTCCTAGTAAGAAGAAATAGGATGCCCATTTCCTTTTCAAGGTTGCTGTAAATTCAGTGAGGATGCGTAATTTGAGTTGGCTCTCAAAATACGTCTGCAAGCTCTTTCATCATGGGATGCGGAAACATGTGCGGGATTGTTACATATTATGATGAACAGAAGTGGGATGGTTACGT-TCATTCAACT
>SS22
ATTGTATCACTGGGGTTAGAATTATTTTATATTATATGTTGTGTTTATTGGAGGTTTGATTTTCTAATGTGCAGATGGTAGTTGATGTAAGGAATTCTTATGAGATTCGGATAGGCAAGTTTAAAGGGGCAGTAGATCCTCATACCTCAGCATTCAGAGAATTTCCATCCTGGATCGAGAAACGTCTTTTCATGCATCAGTCTGATAGTGGTATTTCACAATCTGAAGAGACCAAGGATGATTTGGATGAACAGGCAAATCAACAATTGTTATCTGGGAAAATCCCACGCCGAATTGCAATGTACTGTACAGGGGGTATCAGATGCGAGAAAGCTACGAGTTTTGTTATGAGCAAAGGATTTGAAGAGGTTAACTATCTCATTTGTTTCCTGCTTTGCAATTTTTCATTTTCTTCTTTAAGCCAATTGCATTTGATTGTATTTGTAGATTTCTTCT--TGTCATGTTTATCATTTGTACATTATGAATAATTATGCA---AGCCTTTGTTATTTCTATTGAGTTTTTCGTTTTCTGTGGTTGTAAGGTGTACCATTTAGAGGGTGGAATTCTCAAGTATTTGGAAGAAGTTCCACCATCTGAGAGCCTTTGGGAGGGTGAATGCTTTGTCTTTGACAAACGAGTATCAGTTGAACACGGACTGAAGCAGGGAACATATAAACTCTGCTATGCCTGCAAGGAACCAGTAAGTGATATGGATATGCAGTCAGCTGAGTGGGAGTATGGAGTTTCTTGTCCTCATTGCTACTATACAAAATCAGAAGAAGAGAAGGCAAGGGCAAGAGCTAGGCAACAGCAATTTGAGATGTGGGGTGTTGTTGGAGGACCTGATAGGGGCGTGCCTCCTAGTAAGAACAAATAGGATGCCCATTTCCTTTTCAAGGTTGCTGTAAATTCAGTGAGGATGCGTAATTTGAGTTGGCTCTCAAAATACGTCTGTAAGCTCTTTCATCATGGGATGGGGAAACATGTGCGGGATTGTTACTTATTATGATGAACAAAAGTGGGATGGTTACGT-TCATTCAACT
>SV36
------------TTT-----------AAATGCCATAATCCGTGATTAT------------TTCTTCAATCAAACCTTGAAGATTGGTCTTGAAGAAGACACAAAATCTAGGTGGAAAAACCAA---------------------------------------------------------------------------------------------------------------------------------------------------------------------------------------------------------------------------------------------------------------CTATACAGTTTTTATCCAATAA--------------------------------------------------------------------------ATCCTCTTACAATTTAACTGTGATAAGCTAAGTACTGTTTGTATTGATTCTTCTTTTTCCTATTGTGCTAAGGTATATCATCTAGAAGGAGGAATTCTCAAGTATTTGGAGGACGTTCCTCCATCAGAGAGCCTTTGGGAAGGAGAATGCTTTGTCTTTGACAAAAGAGTTTCCGTTGAACATGGACTAAAGCAAGGAAAATATAAGCTTTGCTATGCATGTAAGGAACCTGTGAGTGATGCCGATATCCAGTCATCTGAGTGGGAGTATGGAGTTTCTTGTCCCCATTGCAACTATACAAAGTCAGAAGAAGAAAAGGCAAGGGCGAGAGCAAGGCAACAACAATTTGAGATGTGGGGTGTAGTTGGAGGACCCAATAAGGGTGTGCCTCCTAGTAAGAGCAGAAAAAAAGCCCATTCCCCATTTCAACATCACTATAAGTTCACGAGGCTAAGCAATTGGAGAGTTGGTTTCCAACGTATTGTCTGCTAGCTCTTTCCTGGAATT----ACCTTGTATTGAACGGTTACATATTCATCCAACTTGAATCTGTTCCATATATTATAATCTCAAT
>TA17
ACATAATCATTGGGGTTAGGAATATTTTATATTATATGTTGTGTTCATTGGTGGTTTGATTTTTAAATGCGCAGATGGTAGTTGACGTAAGGAATTCTTATGAGATTCGAATAGGGAAGTTTAAAGGGGCAGTTGATCCTCATACTTCTGCATTCAGGGAATTTCCATCCTGGATTGAGAAACGTCTTTTCATGCATCAGTCTGATAGTGGTATTTCACAATCTGAAGACACTAAGGATGATTTAGATGAACAGGCAAATCGACAATTATTATCTGGAAAAAGCCCACAGCGACTCGCAATGTACTGTACAGGGGGTATCAGATGTGAGAAAGCTACGAGTTTTGTTATGAGTAAAGGATTTGAAGAGGTTAACTATCGAATTTCTTTCCTACCTTGCATTGTTTTATTTTCTTCTTTAAGCCAATTGCATTTGATTGTATCTGTAATATCCTTCTGCTGTTATGTTCGTTCTCGTTATTTAATTTATGAATAATTATTGAGTT---------------------TTTCATTTCTGTCGTTCTAAGGTGTACCATTTGGAGGGAGGAATTCTTAAGTATTTGGAAGAAGTTCCACCATCTGAGAGCCTTTGGGAGGGTGAATGCTTTGTCTTTGACAAACGAGTTTCAGTTGAACATGGGCTGAAGCAAGGAACATATAAACTTTGCTATGCCTGTAAGGAACCAGTAAGCGATATGGATATGCAGTCAGTTGAGTGGGAGTATGGAGTTTCTTGTCCACATTGCTACAACACAAAATCAGAAGAAGAAAAGGCAAGGGCAAGAGCTAGGCAAAAACAATTTGAGATGTGGGGTGTTATTGGAGGACCTGATAGGGGTGTGCCTCCTAGT---AGCAAATAGGATGCCTATTTCCCTTTTGAAGTTGCTGCAAGTTCAGCAAGGAAGCACGATTGGAGTTGGCTTTCAAAATATATCTGCAAGCTATTTCATCATGGGATGCAGAAACATGCGTGGGCTGGTTACCTATTCATTCAACTTGAATTTATTCCATCAACCTATGCTAAAAA
>TB39
ATTGTAGCACCGGGGTTAGAAATATTTTATATTATATTTTGCGGTTCTTGGAGGTTTTACTTTCTAATATGCAGATGGTAGTGGATGTTAGGAATTCTTATGAGATTCGAATAGGGAAGTTTACAGGGGCAGTGGATCCTCGTACCTCGGCATTCAGGGAATTTCCATCCTGGATCAAGAAACATCTTTTCATGCATCAGTGCAATGGCGGTGTTTCACAATCTGAAAACCCTACGAATGATTTTGATGAACAGTCCAAGCATCAATT---ACCTGGAAAGATCCCACGACGAATTGCAATGTACTGTACGGGGGGAATCCGATGTGAGAAAGCTACTAGTTTTGTTATGAGCAAGGGCTTTGAAGAGGTTAAATATCTACTTTATTGTCTGCTTTGCAATTGTCATTTTTCAGATTTAATCTGATTGCTTATAATTCTAATAGTCCTATGGTGTTATTTTTATGAAGATTGTAGAAAATATATAAATGAACAATTATGTCCTTAATTTGTTTTTTATTGATTCTTTATTTTCCTGTTGTGCCAAGGTATATCATCTCGAGGGAGGAATTCTCAAGTATTTGGAAGAAGTTCCACCATCGGAGAGCCTCTGGGAAGGTGAATGTTTTGTCTTTGACAAAAGAGTTTCAGTTGAACACGGGCTGAAGCAAGGTACATATAAGCTTTGCTACGCCTGTAAGGAACCGGTAAGTGATGTAGATATGCAGTCAGCTGACTGGGAGTATGGAGTTTCTTGTCCTCATTGCTGCTTCATGAAATCAGAAGAAGAGAAGGCAAGGGCAAGAGCCAGGCAGCGACAATTTGAGATGTGGGGTGTTGTCGGAGGACCCAATAAGGGCGTTCCTCCTGGTGAGATAAGAAAAGAGATCGGTTTCCTATTTCAAGGTCCTGTAAGTTCAGTGAGGAAATGTTATTTGAGTCAGTTATCAACAGGCGTTTGCATTTTTTTTCATCATGGGACAAAGGAAAATATGTGGAAAGGTTAAACATTCATTCAACTTGAATTTGTTCCTTTATCACGAACTTGAAC
>TC31
ATTTTATGATTGAACTTAGATGAACATTTCATTATGAGTAGTGGTCACGTCATTATTAATCTTTTAATGTGCAGATGGTTGTAGATGTAAGGAATTCTTATGAGACTCGAATAGGAAGATTTAAAGGGGCAATAGATCCTCATACCTCGGCATTCAGGGAATTTCCATCTTGGGTTGAGAAAAATCTTTTTATGCATCAGTCTAATGGTGTTATTTCAGGAGAGCAAAAACAAGAGATTTTCATGGATGAAAAGGAACAGCAACAAATGGATTTTGGGGAAATCCCACGCCGTGTTGCAATGTACTGCACAGGGGGAATCAGATGTGAGAAAGCAACTAGTTTTCTCGTGAGCAAGGGCTTTGAAGAGGTTAAATCTCTAAAACATTGTCTGTTCTGCACTCGCCTTTTTGGTTTTCTTAGTTGATTGTTTTTAATTCTATTCATGCACGTGTATTGTTTATACAAAGCTTGTAAGAAGTGGAAAATTGAATGGCCTTGCAGCATTTGCTATATTTATTGATTCTTTGTTTTCCTC--GTGCTAAGGTTTATCATCTAGAGGGAGGAATTCTGAAGTACTTGGAAGAAGTTCCCCCGTCAGAGAGCCTTTGGGAAGGTGAATGCTTCGTTTTTGACAAAAGAGTTTCAGTTGAACATGGACTGAAGCAAGGAACATATAAACTTTGCTATGCCTGTAAAGAACCTGTAAATGATGCTGATATAAGGTCAGCAGAGTGGGAAGATGGAGTTTCTTGTCCTCATTGCTACAATGCAAAGTCAGAAGAAGAGAAGGCAAGGGCAAGAGCTAGGCAACGGCAATTTGAGATGTGGGGCGTTATAGGAGGACCTGATAATGGTGTCCCTCCTAGTAAAAACAGAAAAGTAGCCCATTCC---TTTCAAGGTCCTGTAAGTTTAATGTTGCAAATGTTGTCTTTTAAATGGATAATAGTTGATTTCCAATGTGTTTCTGGTGCAAGT-----TTTTGTGTTGAAATTAAAAAACAA--TTTTGATTGTCTACATCTATCCAATTTCTGGTATCAA
>TN1
ATTGTAGTACTGGTGTTAGAAATTTTTAGTATTATATTTTGTGGCTATTGGAGGTTTTACTTTCTAATGTACAGATGGTAGTCGATGTAAGGAATTCTTACGAGGTTCGAATAGGAAAGTTTAAAGGGGCAGTGGATCCTCATACCTCGGCATTCAGGGAATTTCCATCCTGGATCGAGAAACGTCTTTTCATGCATCAGTCCAATGGTGGTATTTCACAATCTGAAAACCCAATGAATGATATGGATGAACAGGGAAAGCAACAAGTGGTATCTGGAAAGATTCCACACCGAATTGCAATGTACTGTACGGGGGGAATCAGATGTGAGAAAGCTACCAGTTTTCTTATGAGCAAGGGCTTTGAAGAGGTTAAATATCTAATTTAGTGTCTGCTTTGCAATTGTCATTTTTCATCTTTAAGCCGATTGCTTTCAATTCTAATTGTCCTAATGTTTTATTTTCGTGAAGATCATAGAAAATAGACATTTGAACTATCATGCAGCCTTGTTTGTTTCTATTGATTCTTCATTTTCCTGCTATGTTAAGGTATATCATCTAGAGGGAGGAATTCTCAAGTATTTGGAAGAAGTTCCACCATCGGAGAGCCTTTGGGAAGGTGAATGCTTTGTCTTTGACAAAAGAGTTTCAGTTGAACATGGACTGAAGCAAGGAACATATAAGCTTTGCCATGCCTGTAAGGAACCGATAAGTGATGTGGATATGCAATCAGCTGAGTGGGAGTATGGAGTTTCTTGTCCTCATTGCTGCCATACCAAATCAGAAGAAGAGAAGGCAAGGGCAAGAGCCAGGCAACGGCAATTTGAGATGTGGGGTGTTCTCGGAGGGCCTGATAAGGGCGTGCCTCCTAGTGAGAGCATAAAATAGACCAATTTCCTATTTCAAGGTCTTGTAAGTTCAGTGAGGAACTGTAACTCAAGTCAGTTCTCAACATGCGTTTGTAAGCTCTTTCATCGTGGGATAATGAAGAATAGGTGGGACTGTTACACATTCACTCAACTTGAATTTAGACATTTAGAAAAACTTAATTC
>TO14
ACATAATTACTGGGGTTAGGAATATTTTATATTATATGTTGTGTTTATTAGTGGTTTGATTTTCTAATGTGCAGATGGTAGTTGATGTAAGGAATTCTTACGAGATTCGAATAGGGAAGTTTAAAGGGGCAGTCGATCCTCATACCTCTGCATTCAGGGAATTTCCATCCTGGATTGAGAAACGTCTTTTCATGCATCAGTCTGATAGTGGTATTTCACAATCTCAAGACACTAAGGATGATTTAGATGAACAGGAAAATCGACAATTGTTATCTGGAAAAATCCCACAGCGTCTCGCAATGTACTGTACAGGGGGTATCAGATGTGAGAAAGCTACAAGTTTTGTTATGAGTAAAGGATTTGAAGAAG-TAACTATCTAATTCGTCTCCTGCCTTGCAATTTTTTATTTTCTTCTTTAAGCCAATTGCATTTGATTGTATGCTTAATTTTCTTCT----------------------TTAAGCCAATGAATAATTATGCAACCTTGTCGATTTCTATTGAGTTTTTCGTTTTCTGTCATTGTAAGGTGTACCATTTGGAGGGAGGAATTCTCAAGTATTTGGAAGAAGTTCCACCATCTGAGAGTCTTTGGGAGGGTGAATGCTTTGTCTTTGACAAACGAGTTTCAGTTGAACATGGGTTGAAGCAAGGAACATATAAACTTTGCTATGCCTGCAAGGAACCAGTAAGTGATATGGATATGCAGTCGGCTGAGTGGGAGTATGGAGTTTCTTGTCCGCATTGCTACAATACAAAATCAGAAGAAGAGAAGGCAAGGGCAAGAGCTAGGCAACAACAATTTGAAATATGGGGTGTCATTGGAGGACCTGATAGGGGTGTGCCTCCTAGTAAGAACAAATAGGATGCTCATTTCCTTTTCAAGGTTGCTGTAAGCTCAGTGAGG-ACTGTAATTGGAGTTGGCTTTCAAAATACATCTGCAAGCTCTTTCATCATGGGATGCAGAAACATGCGTGGGATGGTTAAATACTCATTCAACATGAATTTATTCTATTAGCCTTAACTTAGCC
>TPL03
ATTACATGAATGAGTTTATATATGTTTTACATTTATTGTTGTGGTTATTAGAGGTTTAACTCTTTAATGCACAGATTGTAGTGGATGTGAGGAATTCATACGAGACTCGAATAGGGAGGTTTAAAGGGGCAGTTGATCCTAATACCTCAGCATTCAGGGAATTTCCATCCTGGGTTGAGAATAACCTTTTCGAGTATAAGTCTAATGGTGTTATTTCACAAAGTCAAATCCCTATGGATGATATAAATGGAAAGGCAAAGCAGCAATCGGTGTCCCAAAAAAACCCATGTCGGATTGCAATGTACTGTACAGGGGGTATCAGATGTGAGAAAGCTACTAGTTTTGTCATGAGCAAGGGATTTGAAGAGGTTAAATCTCAAACTTAATCTCTGCTTTGCACTCTTTTATTGTTCTTTATAAATAAATTATATTTAATTCAAATTGTCTTTATGCTTTGTTCTCATAGACATTATGGGAAGCAGATACTTGGAT-------GATTGTAGTTTGTTTCTATTGATTTGCTTATCTTTTTTTTTGTTAAGGTATATCATCTGAAGGGGGGGATTCTTAAGTATTTGGAAGAAGTGCCACCATCAGAGAGCCTTTGGGAAGGTGAATGCTTCGTTTTTGACAAAAGAGTTTCAGTTGAACATGGGCTGAAGCAAGGAACATATAAACTTTGCTATGCCTGCAAGGAGCCTGTAAATGATGTTGATATCCAGTCACCTGAGTGGGAGGATGGAGTTTCTTGTCCTCATTGCTATTATACAAAGTCAGAAGAAGAGAAGGCAAGGGCTAGAGCTAGGCAAAGGCAATATCAGATGTGGGGTGTTGTGGGAGGACCTGACAAGGGTGTGCGCCCAAGTGAGAGCATAGAAGAGGCCCTTTCCCTATATCAAAGTCATTATAGGTGAATGGGGCAAAGTAATTGGAGAATTGGTTCCTCTTTCGCCAGCAAGTGCTTTCATTTCAGAATTTAAATTTAATCACCACAGGCTGTTCAATATGTCAAAGATAATTTTTGAGATTTAATTTTGATTATCGT
>WN5
ATTGTATAATTGGGTTCAGATATGTTTTACATTATTTATTTTGGTTGTTAGATAATTTACTTTCTAATGTCCAGATGGTAGTGGATGTAAGGAATTCTTATGAGACTCGTATAGGGGGGTTTAAAGGGGCAGTAGATCCGCATACCTCGGCATTCAGAGAATTTCCATCCTGGGTTGAGAAAAATCTTTTCATGCACGAGTCTAATGGCATTATTTCCCAAGCTCAAAGCCCTAAGGATGAGATGGGTACGAAGGCAATACAGCAATTGGCATCTGGAAAGACCCCACGACGGGTTGCGATGTATTGTACAGGGGGAATCAGATGCGAGAAAGCTACTAGTTTTGTCATGAGCAAGGGATTTGATGAGGTTAAATCTCAAGCTTAATTGCTGCTTCACAGTTTTTTGCGATTGTTTTCAAACCAATTACATTTAGTTCTAATTTTCCTAGATGCTTTGTTGCATAGAGATTTTGAAAATTAGATACTTGAATGATTAGCAGCAACAATACATTTATGTTGACTTTTCATTCTTCTATTGTACTAAGGTATATCATCTAGAGGGAGGAATTCTTAAGTATTTGGAAGAAGTTCCACCATCAGAGAGCCTGTGGGAAGGTGAATGCTTTGTCTTTGACAAAAGAGTTTCAGTTGAACATGGACTGAAACAAGGAACATATAAGCTTTGCTATGCCTGTAAGGAACCAGTAAGTGATATGGATATCTGCTCACCAGAGTGGGAGGAGGGAGTTTCATGTCCTCATTGCTATCATACAAAGTCAGAAGAAGAGAAGGCAAGGGCTAGAGCTAGGCAACAACAATTTGAGATGTGGGGTGTTGTGGGAGGACCTGATAAAGGTGTGCCTCTTAGAAAGAGCAGAAAAGAGGTCCATTCCCTAAATCAAGGTCACTATAGTTAAATGTGGGAAAGTAGTTGAATAATTGATTTTCCAGTCGGCAGCAAGCTCTTTCATCTCAGAATTAAAAAACATCTGTGGAATGGTGATGCGTCCATCCAATTTGATTTTGTAACTTTACATACCTATGATAC
>WS10
ACGTAATCTCTGGGGTTAGAAATATTTTATAATACACGTTTTGTTTATTGGAGGTTTGATTTTCTAATGTGTAGATGGTAGTTGATGTAAGGAATTCTTATGAGATTCGTATAGGGAAGTTTAAAGGGGCAGTAGATCCTCATACATCTGCATTCAGAGAATTTCCATCCTGGATTGAGAAACGTCTTTTCATGCATCAGCCTGATGGTGGTATTTTACAATCTGAAGACACTAAGGGTGGTTTGGATGAACAGGCAAATCAACAATCATTATCTGGAAAACCGCCACACCGACTTGCAATGTATTGTACAGGGGGAATTAGATGTGAGAAAGCTACGAGTTTTGTTATGAGTAAAGGATTTGAAGAGGTTGACTTCCTATTTGTTTCCTTCTTTGCAATGTTTTATTTTCTAACTTTAAGTGAGTTGCTTTTTGATTGTATATGCAATTTTATCACCAATCATATTAGTCTATGGAATTACACAAATGAATAACAATGGAGCCTT-ATTATTTCTATTGAGTTATTCATTTTCTGTTGTTCTAAGGTGTACCATTTGGAGGGAGGAATTCTCAAGTATTTGGAAGAAATTCCACCATCTGAGAGCCTTTGGGAAGGTGAATGCTTTGTCTTTGACAAACGAGTTTCAGTTGAACATGGACTGAAGCAAGGAACATATAAACTTTGCTATGCCTGCAAGGAACCGGTAAGTGACATGGATATGCAGTCAGCTGAGTGGGAGTATGGAGTTTCTTGTCCTCATTGCTATAATACAAAATCTGAAGAAGAGAAGGCAAGGGCAAGAGCTAGGCAAGAACAATTTGAGAGGTGGGGTGTTATTGGAGGACCTGATAGGGGTGTGCCTCCTAATAAGAAGAAATAGGATGCCCATTTGTTTCTCAAGGTTGCTGTAAGTTCAGTGAGCAAGTTCTATTGGAGTTGGCTTTCAATATACATCTGCAAGCTGTTTCATCATGGGATGCAGAAAAATGTCT----CAGAAAAATACCCATCTGTCTTGAATTTATTGTATCAGCCTTAACTTATTT
>WW11
ACGTAATCTCTGGGGTTAGAAATATTTTATAATACACGTTTTGTTTATTGGAGGTTTGATTTTCTAATGTGTAGATGGTAGTTGATGTAAGGAATTCTTATGAGATTCGTATAGGGAAGTTTAAAGGGGCAGTAGATCCTCATACATCTGCATTCAGAGAATTTCCATCCTGGATTGAGAAACGTCTTTTCATGCATCAGCCTGATGGTGGTATTTTACAATCTGAAGACACTAAGGGTGGTTTGGATGAACAGGCAAATCAACAATCATTATCTGGAAAACCGCCACACCGACTTGCAATGTATTGTACAGGGGGAATTAGATGTGAGAAAGCTACGAGTTTTGTTATGAGTAAAGGATTTGAAGAGGTTGACTTCCTATTTGTTTCCTTCTTTGCAATGTTTTATTTTCTAACTTTAAGTGAGTTGCTTTTTGATTGTATATGCAATTTTATCACCAATCATATTAGTCTATGGAATTACACAAATGAATAACAATGGAGCCTT-ATTATTTCTATTGAGTTATTCATTTTCTGTTGTTCTAAGGTGTACCATTTGGAGGGAGGAATTCTCAAGTATTTGGAAGAAATTCCACCATCTGAGAGCCTTTGGGAAGGTGAATGCTTTGTCTTTGACAAACGAGTTTCAGTTGAACATGGACTGAAGCAAGGAACATATAAACTTTGCTATGCCTGCAAGGAACCGGTAAGTGACATGGATATGCAGTCAGCTGAGTGGGAGTATGGAGTTTCTTGTCCTCATTGCTATAATACAAAATCTGAAGAAGAGAAGGCAAGGGCAAGAGCTAGGCAAGAACAATTTGAGAGGTGGGGTGTTATTGGAGGACCTGATAGGGGTGTGCCTCCTAATAAGAAGAAATAGGATGCCCATTTGTTTCTCAAGGTTGCTGTAAGTTCAGTGAGCAAGTTCTATTGGAGTTGGCTTTCAATATACATCTGCAAGCTGTTTCATCATGGGATGCAGAAAAATGTCT----CAGAAAAATACCCATCTGTCTTGAATTTATTGTATCAGCCTTAACTTATTT
