# Supplementary material for: Development of a Target Enrichment Probe Set for Conifer (REMcon)
Source: Biology (Basel). 2024 May 22;13(6):361. doi: 10.3390/biology13060361 (PMC11200496; doi:10.3390/biology13060361)
Supplement: Supplementary file 1 [file biology-13-00361-s001.zip › biology-2960267-supplementary/Sup data/secapr_alignments_paralogs/38.fasta]

>AA3
-----------------------------------------------ACAAATGCACTTTTGTTCTTTATGCATAAGGCTTGTGTTCCTTTGTACACTGTTATCTCTTGCTGCTTCATATCACCAATATCTGTGCATGATGTATT---TTGGCTATTCATTAGTTGACAGGGGATA--CATATTTGTAATATCTGAATCTAGGTAATTTTGGTGTGGATGACCTTGCAGAATATGTGAAAATGCTTATTGAAGCTGATGCAACTGGTGGAAAGACCTTGTGTGGTGGAACACGTCTGAATCCTGGTTCTTGGGAAGCTGCACTTCTTGCTGCTGGTACAACACTCGAGGCTATGCAGTATATTTTGGATGGACATGGAAAGTTATGTTATGCACTAGTACGGCCCCCAGGACATCATGCGCAGCCAACTCAAGCTGATGGATACTGCTTTTTGAATAATGCCAGTCTTGCAGTTCAGTTAGCTGTGGACTCTGGCTGTAAGCGGGTTGTTGTGGTTGATATTGATGTGCATTATGGGAATGGGACTGCAGAAGGATTCTATGAGCGAGATGATGTCCTCACAATCTCTCTACACATGTATCATGGTTCTTGGGGACCATCTCATCCACAAACTGGTTTGCCTGATGAAATTGGTCGGGGAAATGGCATGGGCTTTAATCTGAATGTGCCTTTACCAAATGGCACAGGAGATAGAGGATATGAGCATGCCATGCATGAACTGGTGGTACCGGCCATTAGCAAATTTAAGCCTGATATGATAGTCTTTGTTATTGGCCAGGACTCCAGTGCAGTGAGTTCTATTTTCATTTTTATTTTTATCTCAGCTCATGTTTGTTCCATAGTTATTAGAATGCTCTACGTTCTTAGGTTGCCATTGAAGTAATAAAACTATAAAGGCTTTCCATAAGAGAACCT------------ATATAGCTTATCAAGTTGCATTAAAAGGGTAAGCACGATAGGATCAGGGTCTCCACCATGATAAGATGTCTAGGCTTCTCTATGTGTTCTTATGTATGATATTAATGTCATGTT----
>AA60
--------------------------------------------------------------------------------------------------------------------------------------------------------CTATTTAGTTCTTGACAAGAAATT-TGTATTTTGTCATATTTAAATCTTGACATTTTTGGGCTGGGTTGCGTTGTAGAATATGTAAAAATGCTTATTGAAGCTGATGCAGCTGGGGGAAAGACCTTATGTGGTGGAACACGATTGAATCCTGGTTCTTGGGAAGCTGCAGTTCTTGCTGCTGGTACAACACTTAAGGCTATGCAGTATATTTTAGATGGACATGGAAAGTTATGCTATGCATTAGTAAGGCCACCAGGGCACCATGCACAACCAAATCAAGCTGATGGATACTGCTTTTTGAACAATGCTGGCCTTGCGGTTCAGTTAGCCCTGCAGTCCAGCTGCAAGCGGGTTGCTGTTGTAGACATTGATGTGCATTATGGAAATGGAACAGCAGAAGGTTTCTATGAGAGAGATGATGTTCTCACAATCTCTCTCCATATGAATCATGGTTCGTGGGGACCGTCACATCCTCAAAGTGGTTTGCATGATGAAATTGGTCGGGAAAATGGTAGAGGCTTCAATTTAAACATACCTTTGCCTAATGGAACAGGAGATAGAGGTTATGAGCATGCCATGCATGAACTCGTTGTACCAGCCATCAGCAAATTCAAGCCTGAAATGATAATATTTGTTATCGGTCAAGACTCCAGTGCAGTAAGTCCTATTTTGTTTTTATCTTTTATGTTAGCATATGTTCGTTTCATGGCTGTTAGAATGATTGACATAATGAGG---------------------------------------------------------------------------------------------------------------------------------------------------------------------------------
>AAR4
AAAAAAGTTGAGAATATCAAATTCAACTTATGGGGATCTAACACCTTACAAATGCACTTTTGTTCTTAATGCATAAGGCTTGTGTTCCTTTGTAGACTGTTATCTCTTGCTGCTTCATATCACCAATATCTGTGCATGATGTATT---TTGGCTATTCATTAGTTGACAGGGGATA--CATATTTGTAATATCTAAATCTAGGTAATTTTGGTGTGGATGACCTTGCAGAATATGTGAAAATGCTTATTGAAGCTGATGCAACTGGTGGAAAGACCTTGTGTGGTGGAACACGTCTGAATCCTGGTTCTTGGGAAGCTGCACTTCTTGCTGCTGGTACAACACTCGAGGCTATGCAGTATATTTTGGATGGACATGGAAAGTTATGTTATGCACTAGTACGGCCCCCAGGACACCATGCACAGCCAACTCAAGCTGATGGATACTGCTTTTTGAATAATGCCAGTCTTGCAGTTCAGTTAGCTGTGGACTCTGGCTGTAAGCGGGTTGTTGTGGTTGATATTGATGTGCATTATGGGAATGGGACTGCAGAAGGATTCTATGAGCGAGATGATGTCCTCACAATCTCTCTACACATGTATCATGGTTCTTGGGGACCATCTCATCCACAAACAGGTTTGCCTGATGAAATTGGTCGGGGAAATGGCATGGGCTTTAATCTGAATGTGCCTTTACCAAATGGCACAGGAGATAGAGGATATGAGCATGCCATGCATGAACTGGTGGTACCGGCCATTAGCAAATTTAAGCCTGATATGATAGTCTTTGTTATTGGCCAGGACTCCAGTGCAGTGAGTTCTATTTTCATTTTTATTTTTATCTCAGCTCATGTTTGTTCCATAGTTATTAGAATGCTCTACGTTCTTAGGTTGCCATTGAAGTAATAAAACTATAAAGGCTTTCCATAAGAGAACCT------------ATATAGCTTATCAAGTTGCATTAAAAGGGTAAGCACGATAGGATCAGGGTCTCCAACATGATAAGATGTCTAGGCTTCTCTATGTGTTCTTATGTATGATATTAATGTCATGTTTGGA
>AF1
CAAACTGGCAAGAACATAAGGTTCAAATTTTGTGGGTCTGACAACAGACAAATGCTTATCTGTTCATAATGCAGAGGGTCTGTCTTTATTTGTAGATAGTTTTTCCATGTTTGACACCAGGGAAGTCTATGCATAATATAGATTATGATGTACTTCTTGCAAATTGGTTGTTAACGGCTATGTTTGTCATTTGCTAAATCTGTGCAATTTTGGGGTTGATGATCTGCAGAGTATGTGAGGATGCTTATTGAAGTTGATGCAGCTGGTGGAAAAACCTTATGTCCTGGAACACGTCTGAATCCTGGTTCTTGGGAAGCAGCACTTCTTGCTGCTGGTACGACACTGGAGGCTATGCAGTATATTTTGGATGGACATGCAAAGTTAAGTTATGCACTAGTACGGCCACCAGGACACCATGCACAGCCAACACAAGCAGATGGATACTGCTTTTTGAATAATGCTGGTCTTGCAGTTCAGCTAGCCATAGACTCTGGCTGTAAGCGAGTTGCTGTGGTTGACATTGATGTCCATTATGGGAATGGTACTGCAGAAGGATTCTATGAACGAGATGATGTTCTTACAATATCTCTCCATATGCATCATGGTTCTTGGGGACCATCTCATCCACAAACAAGTTTGCCAAATGAAATTGGTTGGGGAAATGGTACGGGATATAATCTGAATGTGCCCTTGCCTAATGGCACAGGAGACACAGGCTATGAACATGCCATGCATGAACTGGTGGTACCAGCCATTAGCAAATTTAAGCCTGAAATGATAGTATTTGTTATTGGTCAAGATTCTAGTGCAGTAAGTTCTATTCCATATTTAATTTCTGGCCTCAGGTGAT--GTTCCAACAAGCATTAGAAAGCTAAACACCAGAGACTGAAGCTCTTGGAGGCAAGATAG-AAGTTTTAGTAT-------------AATTCTTGCTTTTTTGAACTTCAGATTAAATGATGCATCACGATAGGAACAA----ATAGTAAGGTTTGGTGAGTAACCCTCTTTATCCCTTGAGAGTGGGAGTGCAGGGCAAACGATGTCTCCAATT
>AG2
---------------------------TTTTGTGGGTCTGACAACAGACAAATGCTTATCTGTTCATAATGCAGAGGGTCTGTCTTTATTTGTAGATAGTTTTTCCATGTTTGACACCAGGGATGTCTATGCATAATATAGATTATGATGTACTTCTTGCAAATTGGTTTTTAACGGCTATGTTTGTCATTTGCTAAATCTGTACAATTTTGGGGTTGATGATCTGCAGAGTATGTGAGGATGCTTATTGAAGTTGATGCAGCTGGTGGAAAAACCTTATGTCCTGGAACACGTCTGAATCCTGGTTCTTGGGAAGCAGCACTTCTTGCTGCTGGTACGACACTGGAGGCTATGCAGTATATTTTGGATGGACATGCAAAGTTAAGTTATGCACTAGTACGGCCGCCAGGACACCATGCACAGCCAACACAAGCAGATGGATACTGCTTTTTGAATAATGCTGGTCTTGCAGTTCAGCTAGCCAAAGACTCTGGCTGTAAGCGAGTTGCTGTGGTTGACATTGATGTCCATTATGGGAATGGTACTGCAGAAGGATTCTATGAACGAGATGATGTTCTCACAATATCTCTCCATATGCATCATGGTTCTTGGGGACCATCTCATCCACAAACAAGTTTGCCAAATGAAATTGGTCGGGGAAATGGTACGGGGTATAATCTGAATGTGCCCTTGCCCAATGGCACAGGAGACACAGGCTATGAGTATGCCATGCATGAACTGGTGGTACCAGCCATTAGCAAATTTAAGCCTGAAATGATAATATTTGTTATTGGTCAAGATTCTAGTGCAGTAAGTTCTATTCCATATTTAATTTCTGGCCTCAGGTGAT--GTTCCAACAAGCATTAGAAAGCTAAACACCAGAGACTGAAGCTCTTGGAGGCAAGATAG-AAGTTTTAGTAT-------------AATTCTTGCTTTTTTGAACTTCAGATTAAATGATGCATCACGATAGGAACAA----ATAGTAAGGTTTGGTGAGTAACCCTCTTTATCCCTTGAGAGTGGGGGTGCAGGGCAAACGATGTCTCCAATT
>AH26
AGCTTACAAGTGTCTTCCCAAGAGAGTTTTGATAGGGTTTTGGTTTCCTGGATTAGTAGATTTATATGTCTTTCAATGTTTTTGTACTTGGATTTTTCAGAACTTGTTGATTGGCATCAAGATGTT-CATGTATGTTGCCGACTTAAATTTGCTTATTACTATTCGCT----------AGACTCTAGTTTCTCATAACTAAATCTGAACATGGGGGGACGAATTTGCAGAATATGTAGACATGCTTGCCAGAGCTAGTACAGCAGGTGGAAAGACCTTATGTCCTGGCACACGCCTGAATCCTGGTTCTTGGGAAGCTGCACTTATTGCTGCTGGGACAACCCTTGAAGCTATGCGTTATATTTTGAATGGACTTGGAAAGCTATCTTATGCATTAGTGCGACCGCCGGGCCACCATGCACAGCCAACTCAGGCTGATGGGTTCTGCTTTTTGAATAATGCCGGTCTTGCAGTTCAACTAGCTGTGGAATCTGGCTGCAAGCGAGTTGCTGTGGTTGACATTGATGTGCATTATGGGAATGGAACTGCGGAGGGATTCTATGAACGAGATGATGTGCTCACAATCTCTCTTCACATGAATCATGGTTCTTGGGGACCTTCACATCTTCAAACTGGATCGCATGATGAAGTTGGTCGAGGAAAAGGTCTAGGGTTTAATCTAAATGTGCCTTTGCCTAACGGGACAGGAGATAAGGGCTATGAGCATGCCATGCATGAATTGGTCGTACCGGCCATTAGCAAATTTATGCCTGAAATGATACTATTGGTTATTGGTCAAGACTCCAGTGCAGTGAGTTCTGTTCTATTTGTATTTTGTTTCTTTGCATGTT--TGTTTTGTTGTTATTACAATACTGTACATCGTGAAATTACCAAGCACATGGCAGAAACTGTGAAGGAAGCATTTCAAAAAATAAGCTGCATTGACCAACCAAATAT-------TA--------------------------------------------------------------------------------------------------
>AME1
------------------------------------------------------------------------------------------------CTGTTATCTCTTTCTGCTTCATATCACCAATATCTATGCATTATTTATT---TTGGTTATTCATTTATTGACAGGGGATC--CATATTCGTAACATCTAAATCTAGGTAATTTTGGTGTGGATGACCTTGCAGAATATGTGAAAATGCTTATTGAAGCTGATGCAACTGGTGGAAAGACCTTATGTGGTGGAACACGTCTGAATCCTGGTTCTTGGGAAGCTGCACTTCTTGCTGCTGGTACAACTCTTGAGGCTATGCAGTTTATTTTGGATGGGCATGGAAAGTTATGTTATGCACTAGTACGGCCACCAGGACACCATGCACAGCCAACTCAAGCTGACGGATACTGCTTTTTGAATAATGCCAGTCTTGCAGTTCAGTTAGCTGTGGACTCCGGCTGTAAGCGGGTTGTTGTGGTTGATATTGATGTGCATTATGGGAATGGGACTGCAGAAGGATTCTACGAGCGAGATGATGTCCTCACAATCTCTCTACACATGCATCATGGTTCTTGGGGATCATCTCATCCACAAACTGGTTTGCCTGATGAAATTGGTCGGGGAAAAGGCATGGGCTTTAATCTGAATGTGCCTTTACCAAATGGCACGGGAGATGGAGGATATGAGCATGCCATGCATGAACTGGTGGTACCGGCCATTAGCAAATTTAAGCCTGATATGATAGTCTTTGTTATTGGCCAGGACTCCAGTGCAGTGAGTTCTATTTTCATTTTTGTTTTAATCTCAGCTCATGTTTGTTCCATAGTTATTAGAATGCTTCACGTTCTTAGGTTACCATGTAAGTAATAAAACTGTAAAGGCTTTCCAAAAGAGAAGCT------------ATATAGCTTATCAAGTTGCATTAAAAGGGTAAG-------------------------------------------------------------------------------------
>AP25
AGCTTACAAGTGTCTTCCCAAGAGAGTTTTGATAGGGTTTTGGTTTCCTGGATTAGTAGATTTATATGTCTTTCAATGTTTTTGTACTTGGATTTTTCAGAACTTGTTGATTGGCATCAAGATATT-CATGTATGTTGCCGACTTAAATTTGCTTATTGCTATTCGCT----------AGACTCTAATTTCTCATAACTAAATCTGAACATGGGGGGACAAATTTGCAGAATATGTAGACATGCTTGCCAGAGCTAGTACAGCAGGTGGAAAGACCTTATGTCATGGCACACGCCTGAATCCTGGTTCTTGGGAAGCTGCACTTCTTGCTGCTGGGACAACACTTGAAGCTATGCATTATATTTTGAATGGACATGGAAAGCTATCTTATGCATTAGTGCGACCGCCGGGCCACCATGCACAGCCAACTCAGGCTGATGGGTACTGCTTTTTGAATAATGCCGGTCTTGCAGTTCAACTAGCTGTGGAATCTGGCTGCAAGCGAGTTGCTGTGGTTGACATTGATGTGCATTATGGGAATGGAACTGCGGAGGGATTCTATGAACGAGATGATGTGCTCACAATCTCTCTTCACATGAATCATGGTTCTTGGGGACCTTCACATCTTCAAACTGGATCGCATGATGAAGTTGGTCGAGGAAAAGGTCTAGGGTTTAATCTAAATGTGCCTTTGCCTAACGGGACAGGAGATAAGGGCTATGAGCATGCCATGCATGAATTGGTCGTACCGGCCATTAGCAAATTTATGCCTGAAATGATACTATTGGTTATTGGTCAAGACTCCAGTGCAGTGAGTTCTGTTCTATTTGTATTTTGTTTCTTTGCATGTT--TGTTTTGTTGTTATTACAATACTGTACATCGTGAAATTACCAAGCACATGGCAGAAACTGTGAAGGAAGCATTTCAAAAATTGAGCTGCATTGACCAACCAAATATAGTGTAAAAGGGAACTGCTACATACACTTAAGCTCATGGTGAGGTGTCCATACTCTTTTACCTCTCTGCTACTGTCTAATATAATCTCGTTAGGTCCCATGTTGTGT
>APA47
CAAAGTGGCAAGAACATAAGGTTCAAATTTTGTGGGTCTGAAGACAGACAAATGCATATCTGTTCATAATGCAGAGGGTCTGCCTTTGTTTTTAGATTGATTTTCCTTGTTTGACATTAGGGACGTCTATGCATAATATAGATTATGATGTACTTCTTGCAAATTGGTAGTTTACGGCTACCTTTGTCATTTGCTAAATCTGTGCAATTTTGGGGTTGTTGATCTGCAGAGTATGTGAAGATGCTTGTTGAAGTTGATGCAGCTGGCGGAAAAACCTTATGTCATGGAACACGTCTGAATCCTGGTTCTTGGGAAGCAGCACTTCTTGCTGCTGGTACGACATTGGAGGCTATGCAGTATATTTTGGATGGACATGCAAAGTTAAGTTATGCACTAGTACGGCCACCAGGACACCATGCACAGCCAACACAAGCAGATGGGTACTGCTTTTTGAATAATGCAGGTCTTGCAGTTCAGCTAGCCATAGACTCTGGCTGTAAGCGAGTTGCTGTGGTTGACATTGATGTCCATTATGGGAATGGAACTGCAGAAGGGTTCTATGAACGAGATGATGTTCTCACAATATCTCTCCATATGCATCATGGTTCTTGGGGACCATCTCATCCACAAACAAGTTTGCCGAATGAAATTGGTCGGGGAATTGGTATGGGGTATAATCTAAATGTGCCTTTGCCTAGTGGGACAGGAGACAGAGGCTATGAGCACGCCATGCATGAACTGGTGGTACCAACCATTAGCAAATTTAAGCCTGAAATGATAGTATTTGTTATTGGTCAAGACTCTAGTGCAGTAAGTTCTATTCCATATTTAATTTTTGGCCTCAGGTGATGTGTTCCAACCATTATTAGAAAGCTAACCACCAGAGACTGTAGCTCTTGGAGGCAAGATAG-AAGTTTTAGCACCTGATCAGCTA--TAATTCTTGCTTTCTGAACTTCATATTAACTGATGCCTCAGGATAGGAATAAA---TAGGTAATCTTTGGCTAGTAACCCTCTTTATCCCTTGAGAGTGGGTGCAGGG--------------------
>AR2
------------------------------------------------------------------------------------------------------------------------------------------------------------------------------------------------------------------------------------GAATATGTGAAAATGCTTATTGAAGCTGATGCAACTGGTGGAAAGACCTTATGTGATGGAACACGTCTGAATCCTGGTTCTTGGGAAGCTGCACTTCTTGCTGCTGGTACAACACTTGAGGCAATGCAGTATATTTTGGAGGGACATGGAAAGTTATGTTATGCATTAGTAAGGCCACCAGGACACCATGCACAGCCAACTCAAGCTGATGGATACTGCTTTTTGAATAATGCCGGTCTTGCAGTTCAGCTAGCTGTGGACTCTGGCTGCAAGCGGGTTGCTGTGGTTGACATTGATGTTCACTATGGGAATGGGACTGCAGAAGGATTCTATGAACGAGATGATGTCCTCACTATTTCTCTCCACATGAAACATGGTTCTTGGGGACCATCCCATCTACAAACTGGTTTCCATGATGAAATTGGTCGAGGAAATGGTCTGGGTTTCAATCTGAATGGGCCTTTGCCTAATGGAACAGGAAACAG----------------------------------------A-----------------------------------------------------------------------------------------------------------------------------------------------------------------------------------------------------------------------------------------------------------------------------------------------------------------------
>AS57
-----------------------------GCCCAAGATAACTAAGCCATTAATGAATATTTCTGCTTAATGCACAAGGCCTCTGCAACCTTCTGGACTGTCTTTCCTCATTTTATGACATCATTGATATAGACCAAGTTGTACTT---TTCACTATTTAGTACTTAACAGGAAATT-CATCTTTCATCATATTTAAATCTGGACAGTTTTGGGTTGAATGGCATTGCAGAATATGTAAAAATGCTTATTGAAGCTGATGCAGCTGGGGGAAAGACCTTATGTAGTGGAACACGTTTGAATCCTGGTTCTTGGGAAGCTGCACTTCTTGCTGCTGGCACAACACTTAAGGCTATGCAGTATATTTTGGATGGACACGGAAAGTTATGTTATGCATTAGTAAGGCCACCAGGGCACCATGCCCAACCAAATCAAGCTGATGGATACTGCTTTTTGAATAATGCCGGTCTTGCAGTCCAGTTAGCCCTGCAGTCTAGCTGCAAGCGGGTTGCTGTGGTTGACATTGATGTGCATTATGGAAATGGAACTGCAGAAGGCTTCTATGAGCAAGATGATGTTCTCACAATCTCTCTCCATATGAATCATGGTTCTTGGGGGCCATCACATCCTCAAAGTGGTTTGCTTGATGAAATTGGTCGGGGAAATGGTAGAGGCTTCAACTTGAACATACCTTTGCCTAATGGAACAGGAGATAGAGGTTATGAGCATGCTATGCATGAACTGGTTGTACCAGCCATCAACAAATTTAAGCCTGAAATGATAGTATTTGTTATCGGTCAAGACTCCAGTGCAGTAAGTTCTATTTTGGTTTTAGCTGTAGTGTCAGCATATGTTTGTTTCATGGCTATTAGAATACTTAACATAATGAGATGGCGATGCAAATAGTAAAAACTGAAAATGCAACTGGCCAATACTAC------------TACTTGATTACTAGGTCCGTTCCAAAAACTCCATGTCACAGGTTCAGGTTCAAGT---------------------------------------------------------------
>ASA51
-------------------------------------------------------------------------------------------------------------------------------------------------------------------------------------------------------------------------GATGATCTGCAGAGTATGTAAAGATGCTTATTGAAGTTGATGCAGCTGGTGGAAAAACCTTATGTGGTGGAACACGTCTGAATCCTGGTTCTTGGGAAGCAGCACTTCTTGCTGCTGGTACGACGCTGGAGGCTATGCAGTACATTTTGGATGGACATGGAAAGTTAAGTTATGGACTAGTACGGCCACCAGGACACCATGCACAGCCAACACAAGCAGATGGATACTGCTTTTTGAATAATGCCGGTCTTGCAGTTCAGCTAGCCATAGACTCTGGTTGCAAGCGAGTTGCTGTGGTTGACATTGATGTCCATTATGGGAATGGAACTGCAGAAGGATTCTATGAACGAGATGATGTTCTCACAATATCTCTCCATATGAATCATGGTTCTTGGGGGCCATCTCATCCACAAACAGGTTTGCCAATTGAAATTGGTCGGGGAAATGGTAGGGGGTATATTCTGAATGTGCCTTTGCCTAATGGGACAGGAGACACAGGCTACACGCATGCCATGCATGAACTGGTGATACC----A-----------------------------------------------------------------------------------------------------------------------------------------------------------------------------------------------------------------------------------------------------------------------------------------------------------------------
>CB35
------------------------------------------------TGCATGAGTAGATTTATATGCCTTTCAATCTTTTCTTACTTAGATTTTTCAAAACTTGTTGATTGCCATCAAGATGTC-CATGTATGTTGCAGACTCAAATGTGCTTATT--AGAGGATC---------TAGACTCTGGTTTTTCATAACTAAATCTGAACATGGGTGGATGAATTTGCAGATTATGTAGACATGCTTGCCAAAGCTAGTACAGCAGGCGGAAAGACCTTATGTCATGGCACACGCCTGAATCCTGGTTCTTGGGAAGCTGCACTTTTTGCTGCGGGAACAACGCTCGAAGCTATGCATTATATTTTGGATGGACATGGAAAGATATCTTATGCATTAGTGCGACCACCAGGCCACCATGCACAGCCAACTCAAGCTGATGGGTACTGCTTTTTGAATAATGCTGGTCTTGCAGTTCAACTAGCCGTGGAATCTGGATGCAAGCAAGTTGCTGTGGTTGACATTGATGTGCATTATGGGAATGGAACTGCGGAAGGATTCTATGAACGGGATGATGTGTTCACAATCTCTCTCCACATGCATCACGGTTCTTGGGGACCTTCACATACTCAAACTGGATTGCATGATGAAGTTGGTCGAGGAAAAGGACTGGGGTTTAATCTAAATGTGCCTTTGCCTAATGGGACAGGAGATAAGGGCTATGAGCATGCCATGCATGAATTGGTAGTACCAGCCATTAGCAAATTTAAGCCTGAAATGATACTGTTGGTTATTGGTCAAGACTCCAGTGCTGTGAGTTCTGCTCTATTTGTATTTTGTTTCTTTGCATGTT--TATTCTATTGTTATTACAATACTGTAC-TTGTGAAATTACCAAGCATACAGCAGAAACCACGAAGGAAGCATTTCAAAAGATGAGCTGCATTGACCAACCAAATAGAGTGTAAAAAGGAACTGCTATATAATCTCAACCTCCGGGTGAGGTGTCTATACTCTTTTACCTGGCTGCTACTGTCTAATATAGTATGTCGTGTGTCTGTGTGGTGT
>CD18
----------------------------------------------------------------------------------------------------------------------------------------------------------------------------------------------------ATCATGACAGTTTTGGGTTTGATTGCATTGTAGAATATGTAAAGATGCTCATCGAAGCTGATGCAGCTGGGGGAAAGACCTTATGTGGTGGAACACGGTTGAATCCTGGTTCCTGGGAAGCTGCACTTCTTGCTGCTGGTACAACACTTGAGGCTATGCAGTATATTTTGGATGGACACGGAAAGTTATGCTATGCATTAGTAAGGCCACCAGGGCACCATGCACAACCAAATCAAGCTGATGGATACTGCTTTTTGAACAATGCCGGCCTTGCAGTTCAGTTAGCTCTGCAGTCTAGCTGCAAGCGGGTTGCTGTGGTTGACATTGATGTGCATTATGGAAATGGAACTGCAGAAGGGTTCTATGAGAGAGATGATGTTCTCACGATCTCTCTCCATATGAATCATGGTTCTTGGGGGTCATCACATCCTCAAAGTGGCTTGCATGATGAAATTGGTCGGGGAAATGGTAGAGGCTTCAATTTGAACATACCTTTGCCGAATGGAACAGGAGATAGAGGTTATGAGCATGCCATGCACGAACTCATTGTACCAGCCATCAGCAAATTTAAGCCTGAAATGATAGTCTTTGTTATTGGTCAAGACTCCAGTGCAGTAAGTCCTATTTTGTTTTCATCTTTAGAGTCAGCATATGTTTGTTTCATGGCTGTTAGAATGCATAACATAATGAGGTGGTCATGCAAACAGTAAAAATGGAAAATTCAACTGGCCAAGGTTGCTTTACAAATTACTACTTGACTACAAGGTCCATTCTG----------------------------------------------------------------------------------------------
>CDE34
---------------------------------------TTTATTTACTGCATGAGTAGATTTATATGCCTTTCAATCTTTTCTTACTTAGATTTTTCAAAACTTGTTGATTGCCATCAAGATGTC-CATGTATGTTGCAGATTCAAATGTGCTTATTACTATTCACTTGTTTCCACTAGACCCTAGTTTTTCATAACTAAATTTGAACATGGGTGGATGAATTTGCAGATTATGTAGACATGCTTGCCAAAGCTAGTACAGCAGGCGGAAAGACCTTATGTCATGGCACACGCCTGAATCCTGGTTCTTGGGAAGCTGCACTTCTTGCTGCGGGGACAACGCTCGAAGCTATGCATTATATTTTGGATGGACATGGAAAGATATCTTATGCATTAGTGCGACCACCGGGCCACCATGCACAGCCAACTCAAGCTGATGGGTACTGCTTTTTGAATAATGCTGGTCTTGCAGTTCAACTAGCCGTGGAATCTGGATGCAAGCAAGTTGCTGTGGTTGACATTGATGTGCATTATGGGAATGGAACTGCGGAAGGATTCTATGAACGGGATGATGTGTTCACAATCTCTCTCCACATGCATCACGGTTCTTGGGGACCTTCACATACTCAAACTGGATTGCATGATGAAGTTGGTCGAGGAAAAGGACTGGGGTTTAATCTAAATGTGCCTTTGCCTAATGGGACAGGAGATAAGGGCTATGAGCATGCCATGCATGAATTGGTAGTACCAGCCATTAGCAAATTTAAGCCTGAAATGATACTGTTGGTTATTGGTCAAGACTCCAGTGCTGTGAGTTCTGCTCTATTTGTATTTTGTTTCTTTGCATCTT--TATTCTATTGTTATTACAATACTGTA-------------------------------------------------------------------------------------------------------------------------------------------------------------------------------------------
>CF38
GAGCCCGAGAGAAATGATCATATCAGGCTCAACTTGCAGGGCTCTACACAAATGGACATCTTTTCTTAATACACAAAGCCTGCATTCCCTTGTAGAATGTCCCTCATTGCTTGACATCGAGGATGTCTATGTGTGATATAGACTAAGATGTACTTTTGGCTATTCAGTACTTAACATCCATATTTGTCGTATTTAAATCTTGACACTTTTTTGTTGGATGACAATGCAGAATATGTAAAAATGCTTATTGGTGCTGATGCAGCTGGTGGAAAGACCTTATGTGGTGGAACACGCTTGAATCCTGGTTCTTGGGAAGCTGCACTTCTTGCTGCTGGCACAACACTTAAGGCTATGCAGCATATTTTGGATGGGCATGGAAAGTTAAGTTATGCATTAGTGCGGCCACCAGGGCACCATGCACAGCCAACTCAAGCTGATGGATACTGTTTCTTGAATAATGCCGGTCTTGCAGTTCAGCTAGCTGTGGACTCTAGCTGCAAACGGGTTGCTGTGGTTGACATTGATGTGCATTATGGGAATGGAACTGCAGAAGGATTCTATGAGCGAGATGATGTCCTCACAATCTCTCTACATATGAATCATGGCTCTTGGGGACTGTCACATCCTCAAAGTTGTTTGCATGATGAAATTGGTCGGGGAAAAGGTATAGGGTGTAATCTGAACGTGCCTTTGCCTAATGGAACAGGAGATAGAGGCTATGAGCAGGCCATGCATGAACTGGTGGTACCAGCCATCAGAAAATTTAAGCCTGAAATGACAGTCTTTGTTATTGGTCAAGACTCCAGTGCAGTGAGTTCTTTTTCATTTTTATCTTTGGTCTGTT--------TGTCCGATGGCTATTAGAATGCTTCACATTCTGAGATTGCCTTTCAAATAGAAAATACTGAAAATGCATTTCAAAGCATGAGCTATCTAGTCAACCAGGTAGTGTTAAAATGGTAATTCTATAGGCTTAAGCTCTCCATGGTGATAAAATGTCCAGCATTCTTTGTAATCTTCTATCCATGATATTGACTTTGGGGTCTATATTGTGTCCGTT
>CH19
---------------------------------------------------------------------------------------------------------------------------------------------------------------CCACTTAAGAGGAAATT-TATCTTTCATCATATTTAAATCATGACAGTTTTGGGTTTGATTGCATTGTAGAATATGTAAAAATGCTCACCGAAGCTGATGCAGCTGGGGGAAAGACCTTATGTGGTGGAACACGGTTGAATCCTGGTTCCTGGGAAGCTGCACTTCTTGCTGCTGGTACAACACTTGAGGCTATGCAGTATATTTTGGATGGACACGGAAAGTTATGCTATGCATTAGTAAGGCCACCAGGGCACCATGCACAACCAAATCAAGCTGATGGATACTGCTTTTTGAACAATGCCGGCCTTGCAGTTCATTTAGCTCTGCAGTCTAGCTGCAAGCGGGTTGCTGTGGTTGACATTGATGTGCATTATGGAAATGGAACTGCAGAAGGGTTCTACGAGAGAGATGATGTTCTCACGATCTCTCTCCATATGAATCATGGTTCTTGGGGGTCATCACATCCTCAAAGTGGTTTGCATGATGAAATTGGTCGGGGAAATGGTAGAGGCTTCAATCTGAACGTACCTTTGCCGAATGGAACAGGAGATAGAGGTTATGAGCATGCCATGCATGAACTCATTGTACCAGCCATCAGCAAATTTAAGCCTGAAATGATAGTCTTTGTTATTGGTCAAGACTCCAGTGCAGTAAGTCCTATTTTGTTTTTATC-TTAGAGTCAGCATATGTTTGTTTCATGGCTGTTAGAATGCATAACATAATGAGGTGGTCATGCAAACAGTAAAAATGGAAAATTCAACTGGCCAAGATTGCTTTACAAATTACTACTTGACTACAAGGTCCATTCTGAAAACTCTATGTTACAGATTCGAGTTCAAGTTCTGGTAAGTGGGTTCAAACACATTGATATAACAATAT-------------------------
>CHA37
GAGCCCGAGAGAAATGATCATATCAGGCTCAACTTGCAGGGCTCTACACAAATGGACATCTTTTCTTAATACACAAAGCCTGCATTCCCTTGTAGAATGTCCCTCATTGCTTGACATCGAGGATGTCTATGTGTGATATAGACTAAGATGTACTTTTGGCTATTCAGTACTTAACATCCATATTTGTTGTATTTAAATCTTGACACTTTTTTGTTGGATGACAATGCAGAATATGTAAAAATGCTTATTGGTGCTGATGCAGCTGGTGGAAAGACCTTATGTGGTGGAACACGCTTGAATCCTGGTTCTTGGGAAGCTGCACTTCTTGCTGCTGGCACAACACTTAAGGCTATGCAGCATATTTTGGATGGGCATGGAAAGTTAAGTTATGCATTAGTGCGGCCACCAGGGCACCATGCACAGCCAACTCAAGCTGATGGATACTGTTTCTTGAATAATGCCGGTCTTGCAGTTCAGCTAGCTGTGGACTCTAGCTGCAAACGGGTTGCTGTGGTTGACATTGATGTGCATTATGGGAATGGAACTGCAGAAGGATTCTATGAGCGAGATGATGTCCTCACAATCTCTCTACATATGAATCATGGCTCTTGGGGACTGTCACATCCTCAAAGTTGTTTGCATGATGAAATTGGTCGGGGAAAAGGTATAGGGTGTAATCTGAACGTGCCTTTGCCTAATGGAACAGGAGATAGAGGCTATGAGCAGGCCATGCATGAACTGGTGGTACCAGCCATCAGAAAATTTAAGCCTGAAATGACAGTCTTTGTTATTGGTCAAGACTCCAGTGCAGTGAGTTCTTTTTCATTTTTATCTTTGGTCTGTT--------TGTCCGATGGCTATTAGAATGCTTCACATTCTGAGATTGCCTTTCAAATAGAAAATACTGAAAATGCATTTCAAAGCATGAGCTATCTAGTCAACCAGGTAGTGTTAAAATGGTAATTCTATAGGCTTAAGCTCTCCATGGTGATAAAATGTCCAGCATTCTTTGTAATCTTCTATCCATGATATTGACTTTGGGGTCTATATTGTGTCCGTT
>CJ24
TGGTAGATGCCTTTCTTACTAATTCTTGAGCCCAAGAGAACTACGCCATAATGCATATTTTTTGCTTAATGCACAAGGCCTCTGCAACCTTCTGGAATATCTTTCCTCATTTCATGACATCATTGATATAGACCAAGTTGTACTT---TTCACTATTTAGTACTTCACAGGAAATT-CATCTTTCATCATATTTAAATCTTGTCAGTTTTGGGTTCTCTTGCATTGCAGAATATGTAAAAATGCTCATTGAAGCTGATGCAGCTGGGGGAAAGACCTTATGTGGTGGAACACGTTTGAATCCTGGTTCTTGGGAAGCTGCACTTCTTGCTGCTGGTACAACACTTGAGGCTATGCAGTATATTTTGGATGGACATGGAAAGTTATGCTATGCATTAGTAAGGCCACCAGGGCACCATGCACAACCAAATCAAGCTGATGGATACTGCTTTTTGAATAATGCTGGTCTTGCAGTTCAGTTAGCCCTGCGGTCTAGCTGCAAGCGGGTTGCTGTGGTTGACATTGATGTGCATTATGGAAATGGAACTGCAGAAGGGTTCTACGAGCGAGATGATGTTCTCACAATCTCTCTCCATATGAATCATGGTTCTTGGGGGCCATCACATCCTCAAAGTGGTTTGCATGATGAAATTGGTCGGGGAAATGGTAGAGGCTTCAATTTGAACATACCTTTGCCTAATGGAACAGGAGATAGAGGTTATGAGCATGCCATGCATGAACTGGTTGTACCAGCCATCAGCAAATTTAAGCCTGAAATGATAGTCTTTGTTATTGGTCAAGACTCCAGTGCAGTAAGTTCTATTTTGTTTTTATCTTTAGTGTCAGCATATGTTTGTTTCATGGCTGTTAGAATTCTTAACATAATGAGACTGTCACGCAAACAGTAAAAACGGAAAATGCAACTGGCCAATACTACTTTACAAATTACTACCTGATTACTAGGTCCATTCCAAAAACTCTATGTTACAGATTCAGGCTCAAGTTCCGGTAAGGGGGTTCAGAAACACTGATATAACAATACTTTTCAGTGGTTAAGAACATTTTGG
>CK7
--------GCCTTTCTTACTAATTCTTGAGCCCAAGAGAAGTAAGCCAAAAATGAATATTTTTGCTTAATGCACAAGGCCTCTGCAACCTTGTAAAATGTCTTTCTTCATTTATTGACATCATTGATATAGGCCAAGTTGTACTT---TTCTCTATTTAGTACTTAACAGGAAATT-CATCTTTCATCATATTTAAATCTGGACAATTTTGGGTTGGATGGCATTGCAGAATATGTAAAAATGCTTATTGAAGCTGATGCAGCTGGGGGAAAGACCTTATGTGGTGGAACACGTTTGAATCCCGGTTCTTGGGAAGCTGCACTTCTTGCTGCTGGCACAACACTTAAGGCTATGCAGTATATTTTGGATGGACACGGAAAGTTATGTTATGCATTAGTAAGGCCACCAGGGCACCATGCACAACCAACTCAAGCTGATGGATACTGCTTTTTGAATAATGCCGGTCTTGCAGTTCAGTTAGCCCTGCAGTCTAGCTGCAAGCGGGTTGCTGTGGTTGACATTGATGTGCATTATGGAAATGGAACTGCAGAAGGGTTCTATGAGCGAGATGATGTTCTCACAATCTCTCTCCATATGAATCATGGTTCTTGGGGGCCATCACATCCTCAAAGTGGTTTGCATGATGAAATTGGTCGGGGAAATGGTAGAGGCTTTAATTTGAACATGCCTTTGCCTAACGGAACAGGAGATAGAGGTTATGAGCATGCCATGCATGAACTGGTTGTACCAGCCATCAGCAAATTTAAGCCTGAAATGATAGTCTTTGTTATTGGTCAAGACTCCAGTGCAGTAAGTTCTATTTTGTTTTTATATTTAGTTTCAGCATATGTTTGTTTTATGGCTATTAAAATGCTTCACATTATGAGATGGTCATGCAAATAGTAAAAAATGAAAATGCAACTGGCCAATACTACTTTACAAATTGCTTCTTGATTATTAGGTCCATTCCAAAAACTCAAGTTACAGGTTC--------------------------------------------------------------------------
>CL6
-GATAGATGCCTTTCTTACTAATTCTTGAGCCCAAGAGAAGTAAGCCAAAAATGAATATTTTTGCTTAATGCACAAGGCCTCTGCAATCTTGTAAAATGTCTTTCCTCATTTATTGACATCATTGATATAGGCCAAGTTGTACTT---TTCTCTATTTAGTACTTAACAGGAAATT-CATCTTTCATCATATTTAAATCTGGACAATTTTGGGTTGGATGGCATTGCAGAATATGTAAGAATGCTTATTGAAGCTGATGCAGCTGGGGGAAAGACCTTATGTGGTGGAACACGTTTGAATCCTGGTTCTTGGGAAGCTGCACTTCTTGCTGCTGGCACAACACTTAAGGCTATGCAGTATATTTTGGATGGACACGGAAAGTTATGTTATGCATTAGTAAGGCCACCAGGGCACCATGCACAACCAACTCAAGCTGATGGATACTGCTTTTTGAATAATGCCGGTCTTGCAGTTCAGTTAGCCCTGCAGTCTAGCTGCAAGCGGGTTGCTGTGGTTGACATTGATGTGCATTATGGAAATGGAACTGCAGAAGGGTTCTATGAGCGAGATGATGTTCTCACAATCTCTCTCCATATGAATCATGGTTCTTGGGGGCCATCACATCCTCAAAGTGGTTCGCATGATGAAATTGGTCGGGGAAATGGTAGAGGCTTTAATTTGAACATGCCTTTGCCTAACGGAACAGGAGATAGAGGTTATGAGCATGCCATGCATGAACTGGTTGTACCAGCCATCAGCAAATTTAAGCCTGAAATGATAATCTTTGTTATTGGTCAAGACTCCAGTGCAGTAAGTTCTATTTTGTTTTTATATTTAGTGTCAGCATATGTTTGTTTTATGGCTATTAAAATGCTTCACATTATGAGATGGTCATGCAAATAGTAAAAAATGAAAATGCAACTGGCCAATACTACTTTACAAATTGCTTCTTGATTATTAGGTCCATTCCAAAAACTCAAGTTAC--------------------------------------------------------------------------------
>CM9
TGATAGATGCCTTTCTTACTGATTCTTGCATCCGAGAGATCTTAGACATGACAC----ATTTTTCTTCATGTGCAAGGCCTCTACAATCTTCTGGAATGGCTTTCATCATTTCATGACATTATTGATATAGATTAACGTGTACAT---TTCACTATTTAGTTCTTAACAAGAAATT-TATATTTTGTCATAATCAAATCTTGACATTTTTGGGTTGGGTTGTGTTGTAGAATATGTAAAAATGCTCATTGAAGCTGATGCAGCTGGGGGAAAGACCTTATGCAGTGGAACGCGATTGAATCCTGGTTCTTGGGAAGCTGCAGTTCTTGCTGCTGGTACAACACTTAAGGCTATGCAGTATATTTTGGATGGACATGGAAAGTTATGCTATGCATTAGTAAGGCCACCAGGGCACCATGCACAACCAAATCAAGCTGATGGATACTGCTTTTTGAACAATGCTGGCCTTGCAGTTCAGTTAGCCCTGCAGTCCAGCTGCAAGCGGGTTGCTGTTGTAGACATTGATGTGCATTACGGAAATGGAACAGCAGAAGGTTTCTATGAGAGAGATGATGTTCTCACAATCTCTCTCCATATGAATCATGGTTCGTGGGGTCTGTCACATCCTCAAAGTGGTTTGCATGATGAAATTGGTCGGGGAAATGGTAAAGGCTTCAATTTAAACATACCTTTGCCTAATGGAACAGGAGATAGAGGTTATGAGCATGCCATGCAAGAACTCGTTGTACCAGCCATCAGCAAATTCAAGCCTGAAATGATAGTCTTTGTTATCGGTCAAGACTCCAGTGCAGTAAGTCCGATTTTGTTTTTATCTTTTGTGTTAGCATATGTTCGCTTCATGGCTGTTAGAACGATTGACATAATGAGGCCATCATGCAAACAGTAAAAATGGAAAATGCAACTGGCTAAGACTGCATTACAAATTACTACTTGATTACAATGTCAATTCCAAAAACTCTATGTTACAGACCTGGGCTCAAGTTCTCATAAGGGGGTTCAGGCACGCTGATATGGCAATATTTTTTAGTGGTTTAGTATATTTTGG
>CO8
------------------------CTTGCACCTGAGGGATCTAAGACATGACAC----ATTTTTCTTCATGTGCAAGGCCTCTACAACCTTGTGGAATGGCTTTCATCATTTCATGACATTATTGATATAGATTAACGTGTACAT---TTCACTATTTAGTTCTTAACAAGAAATT---TATATTGTCATATTCAAATCTTGACATTTTTGGGTTGGGTTGCGTTGTAGAATATGTAAAAATGCTCATTGAAGCTGATGCAGCTGGGGGAAAGACCTTATGCAGTGGAACGCGGTTGAATCTTGGTTCTTGGGAAGCTGCAGTTCTTGCTGCTGGTACAACACTTAAGGCTATGCAGTATATTTTGGATGGACATGGAAAGTTATGCTATGCGTTAGTAAGGCCACCAGGGCACCATGCACAACCAAATCAAGCTGATGGATACTGCTTTTTGAACAATGCTGGCCTTGCAGTCCAGTTAGCCCTGCAGTCTAGCTGCAAGCGGGTTGCTGTTGTAGACATTGATGTGCATTACGGAAATGGAACAGCAGAAGGTTTCTATGAGAGAGATGATGTTCTCACAATCTCTCTCCATATGAATCATGGTTCGTGGGGACCGTCACATCCTCAAAGTGGTTTGCATGATGAAATTGGTCGGGGAAGCGGTAGAGGCTTCAATTTAAACATACCTTTGCCTAATGGAACAGGAGATAGAGGCTATGAGCATGCCATGCATGAACTTGTTGTACCAGCCATCAGCAAATTCAAGCCTGAAATGATAGTCTTTGTTATTGGTCAAGACTCCAGTGCAGTAAGTCCAATTTTGTTTTTATCTTTTGTGTTAGCATATGTTTGTTTCATGGCTGTTAGAACGATTGACATAATGAGGCCATCATGCAAACAGTAAAAATGGAAAATGCAACTGGCTAAGACTGCATTACAAATTACTACTTGATTACAAGCTCAATTCCAAAAACTCTATGTTACAGACCCGGGCTCAAGTTCTCATAAGGTGGTTC-----------------------------------------------
>CP16
TGGTAGATGCCTTTCTTACTAATTCTTGAGTGCAAGAGAACTAAGCCATGATGTA-TATTTTTGCTTAATGTACAAAGCCTCTGCAACCTTCTGGAATGTCTTTCTTCATTTCATGACATCATTGATGTAGACCAAGTTGTACTT---TTCACTATTTACTACTTAACAGGAAGTT-CATCTTTCATCATATTTAAATCTTGACAGTTTTGGGTTTGATTGCATTGTAGAATATGTAAAAATGCTCATCGAAGCTGATGCAGCTGGGGGGAAGACCTTATGTAGTGGAACACGGTTGAATCCTGGTTCCTGGGAAGCTGCGCTTCTTGCTGCTGGTACAACACTTAAGGCTATGCAGTATATTTTGGATGGATATGGAAAGTTATGCTATGCACTAGTAAGGCCACCAGGGCACCATGCACAACCAAATCAAGCTGATGGATACTGCTTTTTGAACAATGCTGGTCTTGCAGTTCAGTTAGCCCTGCAATCTAGCTGCAAGCGGGTTGCTGTGGTTGACATTGATGTGCATTATGGAAATGGAACTGCAGAAGGGTTCTATGAGAGAGATGATGTTCTCACGATCTCTCTCCATATGAATCATGGTTCTTGGGGGCCATCACATCCTCAAAGTGGTTTGCATGATGAAATTGGTCGGGGAAATGGTAGAGGCTTCAATTTTAACATACCTTTGCCTAATGGAACAGGAGATAGAGGTTATGAGCATGCCATGCATGAACTCGTTGTACCAGCCATCAGCAAATTTAAGCCTGAAATGATAGTCTTTGTTATTGGTCAAGACTCCAGTGCAGTAAGTCCTATTTTGTTTTTATCGTTAGAGTCAGCATATGTTTGTTTCATGGGTGTTAGAATGCTTAACATAACAAGATGGTCATGCAAACAGTAAAAATGGAAAATTCAACTGGCCATGACTGCTTTACAATTTACTACTTGATTATAAGGTCCATTCCAAAAGCTCTATGTTACAGGTTTGGGTTCAATTTCTGGTAAGCGGGTTCAGAAACACTGATATGAAAATATTTTTGAATGGTTAAGTACATATTGT
>CP161
TGGTAGATGCCTTTCTTACTAATTCTTGAGTGCAAGAGAACTAAGCCATGATGTA-TATTTTTGCTTAATGTACAAAGCCTCTGCAACCTTCTGGAATGTCTTTCTTCATTTCATGACATCATTGATGTAGACCAAGTTGTACTT---TTCACTATTTACTACTTAACAGGAAGTT-CATCTTTCATCATATTTAAATCTTGACAGTTTTGGGTTTGATTGCATTGTAGAATATGTAAAAATGCTCATCGAAGCTGATGCAGCTGGGGGGAAGACCTTATGTAGTGGAACACGGTTGAATCCTGGTTCCTGGGAAGCTGCGCTTCTTGCTGCTGGTACAACACTTAAGGCTATGCAGTATATTTTGGATGGATATGGAAAGTTATGCTATGCACTAGTAAGGCCACCAGGGCACCATGCACAACCAAATCAAGCTGATGGATACTGCTTTTTGAACAATGCTGGTCTTGCAGTTCAGTTAGCCCTGCAATCTAGCTGCAAGCGGGTTGCTGTGGTTGACATTGATGTGCATTATGGAAATGGAACTGCAGAAGGGTTCTATGAGAGAGATGATGTTCTCACGATCTCTCTCCATATGAATCATGGTTCTTGGGGGCCATCACATCCTCAAAGTGGTTTGCATGATGAAATTGGTCGGGGAAATGGTAGAGGCTTCAATTTTAACATACCTTTGCCTAATGGAACAGGAGATAGAGGTTATGAGCATGCCATGCATGAACTCGTTGTACCAGCCATCAGCAAATTTAAGCCTGAAATGATAGTCTTTGTTATTGGTCAAGACTCCAGTGCAGTAAGTCCTATTTTGTTTTTATCGTTAGAGTCAGCATATGTTTGTTTCATGGGTGTTAGAATGCTTAACATAACAAGATGGTCATGCAAACAGTAAAAATGGAAAATTCAACTGGCCATGACTGCTTTACAATTTACTACTTGATTATAAGGTCCATTCCAAAAGCTCTATGTTACAGGTTTGGGTTCAATTTCTGGTAAGCGGGTTCAGAAACACTGATATGAAAATATTTTTGAATGGTTAAGTACATATTGT
>CR44
-------------------------------------------------------------------------------------------------------------------------------CATATGTGATGCAGAATTAAATGCACTATTGGGTGCCTTGATAGTTTGAGGTCTGTATCTCTGACAACTAAGTGGAAAGTGTTGAC-TGTATGAACTTGCAGAATACATCAGAGAGCTTGTTGATGCTGATGCAGCTGGTGGAAAGATTGTTTGTCATGGCACTTGTCTGAATCCCGGCTCGTGGGAAGCTGCCCTTCTTTCTGCTGGCACAACACTTGAGGCAATGCAGTATATTTTGGAGGGACATGGAAAGTTATCCTATGCATTAGTGCGTCCGCCAGGACACCATGCACAGCCAACTCAAGCTGATGGGTACTGCTTTTTGAATAATGCTGGGCTTGCAGTTCAGCTAGCTTTAAACTCTGGCTGCAAGCGTGTTGCTGTGGTTGACATTGATGTGCATTATGGGAATGGAACTGCAGAGGGATTCTATGAACGAGATGATGTCCTCACAATCTCTCTACACATGAATCATGGTTCTTGGGGGCCTTCCCATCCTCAAACAGGCTTGCATGATGAAGTTGGCCGGGGAAAAGGAATGGGATTTAATCTGAATGTGCCTTTGCCTAATGGGACAGGAGACAAAGGCTATGAGCATGCCATGAATGAATTGGTGGTTCCAGCCATTAGAAGGTTTATGCCTGAAATGATACTCTTGGTCGCTGGTCAAGACTCCAGTGCAGTGAGTTTGATTTCATCTGTTCCTTTCAGCTCATGTTTAA--GTCCATGGTTCTATCATAGTTGGATGTGA----AACCTTAAAGAAAATTAAAAAAATTGTAA----------------------ATGAACTATACCAGTAAGATGACGAATTGACATTAATAGTTGTGTTATAAA------ATGGGAACTGTGATAGGTTTAAGCTTCTCAAGGTGATAGAACTAGAGTC-----------------------
>CT15
--------------------------TGAGTGCAAGAGAACTAAGCCATGATGCA-TATTTTTGCTTAATGTACAAAGCCTCTGCAACCTTCTGGAATGTCTTTCCTCATTTCATGACATCATTGATGTAGACCAAGTTGTACTTTTCTTCACTATTTACTACTTAACAGGAAGTT-CATCTTTCATCATATTTAAATCTTGACAGTTTTGGGCTTGATTGCATTGTAGAATATGTAAAAATGCTCATCGAAGCTGATGCAGCTGGGGGGAAGACCTTATGTAGTGGAACACGGTTGAATCCTGGTTCCTGGGAAGCTGCGCTTCTTGCTGCTGGTACAACACTTAAGGCTATGCAGTATATTTTGGATGGACATGGAAAGTTATGCTATGCACTAGTAAGGCCACCAGGGCACCATGCACAACCAAATCAAGCTGACGGATACTGCTTTTTGAACAATGCTGGTCTTGCAGTTCAGTTAGCCCTGCAATCTAGCTGCAAGAGGGTTGCTGTGGTTGACATTGATGTGCATTATGGAAATGGAACTGCAGAAGGCTTCTATGAGAGAGATGATGTTCTCACGATCTCTCTCCATATGAATCATGGTTCTTGGGGGCCATCACATCCTCAAAGTGGTTTGCATGATGAAATTGGTCGGGGAAATGGTAGAGGCTTCAATTTTAACATACCTTTGCCTAATGGAACAGGAGATAGAGGCTATGAGCATGCCATGCATGAACTCGTTGTACCAGCCATCAGCAAATTTAAGCCTGAAATGATAGTCTTTGTTATTGGTCAAGACTCCAGTGCAGTAAGTCCTATTTTGTTTTTATCTTTAAAGTCAGCATATGTTTGTTTCATGGCTGTTAGAATGCTTAACATAATAAGATGGTCATGCAAACAGTAAAAATGGAAAATTCAACTGGCCATGACTGCTTTACAAATTACTACTTGATTATAACATCCATTCCAAAAACTCTATGTTAGAGGTTTGGGTTCAAGTTCGGGTAAGCAGGTTCAGAAACACTGATATGAAAATATTTCTGAATAGTTAAGTACCTATTGT
>DA12
---------------TTACTAATTCTTGCGCCCGAGAGAATTAAGCCATGACACA--TATTTTTCTTAGTGTGCAAGGCCTCTACAACCTTCTGGAATGTCTTTCATCATTTCATGACATCATTGATATAGATGAACTTGTACTT---TTCACTATTTAGTACTTAACAAGAAATT-TATATTTCGTCATATTCAAATCTTGACATTTTTGGGTTGGGTTGCATTGTAGAATATGTAAAAATGCTCATTGAAGCTGATGCAGCTGGGGGAAAGACCTTATGTGGTGGAACACGGTTGAATCCTGGTTCTTGGGAAGCTGCACTTCTTGCTGCTGGTACAACACTTAAGGCTATGCAGTATATTTTGGATGGGCACGGAAAATTATGCTATGCATTAGTAAGGCCACCAGGGCACCATGCACAACCAAATCAAGCTGATGGATACTGCTTTTTGAACAATGCCGGCCTTGCAGTTCAGTTAGCCCTGCAGTCTAGCTGCAAGCGGGTTGCTGTTGTTGACATTGATGTGCATTACGGAAATGGAACGGCAGAAGGTTTCTATGAGAGAGATGATGTTCTCACAATCTCTCTCCATATGAATCATGGTTCATGGGGGCCATCACATCCTCAAAGTGGTTTGCATGATGAAATTGGTCGGGGAAATGGTAGAGGCTTTAATTTAAACATACCTTTGCCTAATGGAACTGGAGATAGAGGTTATGAGCATGCCATGCATGAACTCGTTGTACCAGCCATCAGCAAATTCAAGCCTAAAATGATAGTCTTTGTTATCGGTCAAGACTCCAGTGCAGTAAGTCCTATTTTGTTTTTATCTTTTGTGTTAGCATATGTTTGTTTCATGGCTGTTAGAACGCTTAACATAATGAGGCCATCATGCAAACAGTAAAAATGGAAAATGCCACTGGCTAAGACTGCTTTACAAATTACTACATGATTACAAGGTCAATTCCAAAAACTCTATGTTACAGATCCGGGCTCAAGTTCTTGTAAGGGGGTTCAGATACACTGATATGGCAATATTTTTGAGCGGTTTAGTACATTTTAT
>DB53
------------------AACTTCAAATTTTGTGGGTCTGACAACAGACAAATGCATATCTGTTCATAATGA---------------------AAATTGTTTTTCCTTGTTTGACGTCAGGGACATCTATGCATAATATAGAGTATGACGTACTTCTCGCAATTAGGTAGTTAACAGCTATCTTTGTCATTTGCTAAATCTGTGCATTTTTGGGGTTGATGATCTGCAGAGTATGTGAAAATGCTTACTGAAGTTGATGTAGCTGGTGGAAAAACCTTATGTCATGGAACGCGTCTGAATCCTGGTTCTTGGGAAGCAGCACTTCTTGCTGCTGGTACGACACTGGAGGCTATGCAGTATATTTTGGATGGACATGCAAAGTTATGTTATGCACTAGTACGGCCACCAGGACACCATGCACAGCCAACACAAGCAGATGGATACTGCTTTTTGAATAATGCCGGTCTTGCGGTTCAGCTAGCCATAGACTCTGGATGTAAGCGAGTTGTTGTGGTTGACATTGATGTCCATTACGGGAATGGTACTGCAGAAGGATTCTATGAACGAGATGATGTTCTCACAATATCTCTCCATATGCATCATGGTTCTTGGGGACCATCTCATCCACAAACAAGTTTGCCAAATGAAATTGGTCGGGGAAATGGTACGGGGTATAATTTGAATGTGCCCTTGCCTAATGGCACAGGAGACAGAGGCTATGAGCATGCCGTGCATGAACTGGTGGTACCAGCCATTAGCAAATTTAAGCCTGAAATGATAGTATTTGTTATTGGTCAAGACTCTAGTGCAGTAAGTTCTATTCCATATTTAATTTCTGGCCTCAGGTGAT--GTTCCAACCGGCATTAGAAAGTGAACCACCACAGACTGAAGCTCTTGGAGGCAAGATAG-AAGTTTTAGTACCCGATCAGCGA--TGATTCTTGCTTTCTGAACTTCAGATTAAATGATGCCTTAGGATAGGAATAAAATTATAGTAACGTTTTGCAAGTAACCCTCTT-ATCCC--------------------------------------
>DC1
----------------------------------------ACAACAGACAAATGCATATCTGTTCATAATGA---------------------AGATTGTTTTTCCTTGTTTGACATCAGGGACATCTATGCATAATATAGATTATGATGTACTTCTTGCAATTAGGTAGTTAACAGCTGTCTTTGTCATTTGCTAAATCTGTGCATTTTTGGGGTTGATGATCTGCAGAGTATGTGAAAATGCTTACTGAAGTTGATGTAGCTGGTGGAAAAACCTTATGTCATGGAACGCGTCTGAATCCTGGTTCTTGGGAAGCAGCACTTCTTGCTGCTGGTACGACACTGGAGGCTATGCAGTATATTTTGGATGGACATGCAAAGTTATGTTATGCACTAGTACGGCCACCAGGACACCATGCACAGCCAACACAAGCAGATGGATACTGCTTTTTGAATAATGCCGGTCTTGCGGTTCAGCTAGCCATAGACTCTGGATGTAAGCGAGTTGTTGTGGTTGACATTGATGTCCATTACGGGAATGGTACTGCAGAAGGATTCTATGAACGAGATGATGTTCTCACAATATCTCTCCATATGCATCATGGTTCTTGGGGACCATCTCATCCACAAACAAGTTTGCCAACTGAAATTGGTCGGGGAAATGGTACGGGGTATAATTTGAATGTGCCCTTGCCTAATGGCACAGGAGACAGAGGCTATGAGCACGCCGTGCATGAACTGGTGGTACCAGCCATTAGCAAATTTAAGCCTGAAATGATAGTATTTGTTATTGGTCAAGACTCTAGTGCGGTAAGTTCTATTCCATATTTAATTTCTGGCCTCAGGTGAT--GTTCCAACCGGCATTAGAAAGTGAACCACCACAGACTGAAGCTCTTGGAGGCAAGATAG-AAGTTTTAGCACCTGATCAGCGA--TGATTCTTGCTTTCTGAACTTCAGATTAAATGATGCCTTAGGCTAGAAAGAAA----------ATTATACATAGTAA---------------------------------------------------
>DD1
CAAAGTGGCAAGAACATATGGTTCAAATTTTGTGGGTCTGACAATAGACAAATGCATATCTGTTCATAATGAAGAGGGTCTGTCTTTGTTTGTAGATTGTTTTTCCTTGTTTGACATCAGGAACGTCTACGCATAATATAGATTATGATTTACTTCTTGCAAATTGGTAGTTAACGGATATCTTTGTCATTTGCTAAATCTGTGCAATTTTGGGGTTGATGATCTGCAGAGTATGTGAAGATGCTTACTGAAGTTGATGCAGCTGGTGGGAAAACCTTATGTCATGGAACACGTCTGAATCCTGGTTCTTGGGAAGCAGCACTTCTTGCTGCTGGTACAACACTGGAGGCTATGCAGTATATTTTGGATGGACATGCAAAGTTAAGTTATGCACTAGTACGTCCACCAGGACACCATGCACAGCCAACACAAGCAGATGGATACTGCTTTTTGAATAATGCTGGTCTTGCGGTTCAGCTAGCCATAGACTCTGGATGTAAGCGAGTTGCTGTGGTTGACATTGATGTCCATTATGGGAATGGTACTGCAGAAGGATTCTATGAACGAGATGATGTTCTCACAATATCTCTCCATATGCATCATGGTTCTTGGGGACCATCTCATCTACAAACAAGTTTGCCAAATGAAATTGGTCGGGGAAATGGTATTGGGTGTAATCTAAATGTGCCCTTGCCCAATGGCACAGGAGACAAAGGCTATGAGCACGCCATGCATGAACTGGTGGTACCAGCCATTAGCAAATTTAAGCCTGAAATGATAGTATTTGTTATTGGCCAAGACTCAAGTGCAGTAAGTTCTATTCCATATTTAATTTCTGCCCTCAGGTGAT--GTTCCAACCAGCATTAGAAAGCTAACCACCACAGACTGAAGCTCTTGGAGGCAAGATAG-AAGTTTTAGCACCTGATCAGCTA--TAATTCTTGCTTTCTGAGCTTCAGATTAAATGATGCCTCAGGATAGGAATAA----ATAGTAAGGTTTGGCGAGTAACCCTCTT--------------------------------------------
>DIM50
CAAAGTGGCAAGAACATATGGTTCAAATTTTGTGGGTCTGACAACAGACAAATGCATATCTGTTCATAATGAAGAGGGTCTGTCTTTGTTTATAGATTGTTTTTCCTTGTTTGACATCAGGAACGTCTACGCATAATATAGATTATGATGTACTTCTTGCAAATTGGTAGTTAACGGATATCTTTCTCATTTGCTAAATCTGTGCAATTTTGGGGTTGATGATCTGCAGAGTATGTGAAGATGCTTACTGAAGTTGATGAAGCTGGTGGAAAAACCTTATGTCATGGAACACGTCTGAATCCTGGTTCTTGGGAAGCAGCACTTCTTGCTGCTGGTACAACACTGGATGCTATGCAGTATATTTTGGATGGACATGCAAAGTTAAGTTATGCACTAGTACGGCCACCAGGACACCATGCACAGCCAACACAAGCAGATGGATACTGCTTTTTGAATAATGCCGGTCTTGCGGTTCAGCTAGCCATAGACTCTGGATGTAAGCGAGTTGCTGTGGTTGACATTGATGTCCATTATGGGAATGGTACTGCAGAAGGATTCTATGAACGAGATGATGTTCTCACAATATCTCTCCATATGCATCATGGTTCTTGGGGACCATCTCATCCACAAACAAGTTTGCCAAATGAAATTGGTCGGGGAAATGGCATTGGGTATAATCTAAATGTGCCCTTGCCTAATGGCACAGGAGACAAAGGCTATGAGCACGCCATGCATGAACTGGTGGTACCAGCCATTAGCAAATTTAAGCCTGAAATGATAGTATTTGTTATTGGTCAAGACTCTAGTGCAGTAAGTTCTATTTCATATTTAATTTCTGCCCTCAGGTGAT--GTTCCAACCAGCATTAGAAAGCTAACCACCACAGACTGAAGCTCTTGGAGGCAAGATAG-AAGTTTTAGCACCCGATCAGCTA--TAATTCTTGCTTTCTGAACTTCAGATTAAATGATGCCTCAGGATAGGAATAA----ATAGTAAGGTTTGGCGAGTAACCGTCTTTATCCCTTGAGAGTGGGTGCAGGGCA--AACAATGTCTCCAATT
>EN45
------------------------------------AGTATTGCTTGTTTGGTACAAGCTCTTTTGCATTACAGCTCAACTGTTCTACCATGAAGCAGCT----------ATAATGACATAAATATCTATATATGATATTGAATTAAATGCACTATTGGTTGCTCTGATGATCTTGAGTCTCCATCTCTGACAACTAACTGGAAAGTGTTGGGGTGTATGAACTTGCAGAATACATCAAAGAGCTTCTTGAAGCTGATGCTGCTGGTGGAAAGATTTTTTGTCCTGGAACTTGTCTGAATCCTGGCTCCTGGGAAGCTGCTCTGCTTTCTGCTGGTACAACACTTGAGGCTATGCAGTATATTTTGCAGGGACATGGAAAGTTATCCTATGCATTAGTACGTCCACCGGGACACCATGCACAACCAACTCAAGCTGATGGGTATTGCTTTTTGAATAATGCTGGGCTTGCAGTTCAGCTAGCTCTGGACTCTGGCTGCAAGCGTGTCGCTGTGGTCGACATTGATGTGCATTATGGGAATGGAACTGCAGAGGGATTCTATGAACGGGATGATGTCCTCACAATCTCTCTGCACATGAATCATGGTTCTTGGGGTCCTTCCCATCCTCAAACAGGTTTGCATGATGAAATTGGCCGGGGAAAAGGCATTGGATTTAATCTGAACGTGCCTTTGCCTAATGGGACAGGAGATAAAGGTTATGAGCATGCCATGAATAAGTTGGTGGCTCCGGCCATTAGAAGATTTATGCCTGAAATGATACTCTTGGTTGCTGGTCAAGACTCCAGTGCAGTGAGTTCTATTTCATCTGTTCTTTTTGGCTCATGTTTAG--GCCCATGGTTCTATCATATATGAATTTGATTTTAGATTTGAAGAAGCCCCACGAAGCTTTAACAGTTTTCCTTCAAGATATCCCATATCCTTGATCAATGAATGTAGAAAGTGACAGTAAACTTTTCTTCAGAGAGGGAACATAGAACATTAGATAATTTAAAGTCTAATAAATTAGGAAACTTTAAATTTACTTCACCAACACTTTTTATTT
>FC13
CATTTGCTAGATGCCTTTCTTACTAATTCTTGCGCCCGAGAGAACTAAGCCATGGCACATTTTTCTTAGTGTGCAAGGCCTCTTCAACCTTCTGGAATGTCTTCCATCATTTCATGACATCATTGATATAGATGAACTTGTACTT---TTCACTATTTAGTACTTAACAAGAAATTATATATTTCGTCATATTCAAATCTTGACATTTCTGGTTTGGGTTGCATTGTAGAATATGTAAAAATGCTCATTGAAGCTGATGCAGCTGGGGGAAAGACATTATGTGGTGGAACACGGTTGAATCCTGGTTCTTGGGAAGCTGCAGTTCTTGCTGCTGGTACAACACTTAAGGCTATGCAGTATATTTTGGATGGACACGGAAAATTATGCTATGCATTAGTAAGGCCACCAGGGCACCATGCACAACCAAATCAAGCTGATGGATACTGCTTTTTGAACAATGCCGGCCTTGCAGTTCAGTTAGCCCTGCAGTCTAGCTGCAAGCGGGTTGCCGTTGTTGACATTGATGTGCATTACGGAAATGGAACGACAGAAGGTTTCTATGAGAGAGATGATGTTCTCACAATCTCTCTCCATATGAATCATGGTTCGTGGGGACCATCACATCCTCAAAGTGGTTCACATGATGAAATTGGTCGGGGAAATGGTAGAGGCTTCAATTTAAACATACCTTTGCCTAATGGAACAGGAGATAGAGGTTATGAGCATGCCATGCATGAACTCGTTGTACCAGCCTTCAGCAAATTCAAGCCTGAAATGATAGTCTTTGTTATTGGTCAAGACTCCAGTGCAGTAAGTCGTATTTTGTTTTTATCTTTTGTGTTAGCATATGTTTGTTTCATGGCTGTTAGAATGCTTAACATCTAAGTCACAAGGTTCGAATTCAAATTCGAGTTCGACAACCTTAAAATTCGAAT----------GAAGTTCGACAGGGGAAAAAATTCAAAAATAAAATTCGGATTAAATTCGACTTATATAATTTTAATTATTATAAGTTATAAGTAATATATC-----------------------------
>FTS1
CAAAAGAACAAGAACATAAGGTTCAAATTTTGTGGGTCTGACAACAGACAAATGCATATCTGTTCATAATGAAGAGGGTCTGTCTTTGTTTGTAGATTGTTTTTCCTTGTTTGACATCAGGGACATCTATGCATAATATAGATTATGATGTACTTCTTGCAATTACGTAGTTAACAGCTATCTTTGTCATTTGCTAAATCTGTGCATTTTGGTGGTTGATGATCTGCAGAGTATGTGAAAATGCTTACTGAAGTTGATGCAGCTGGTGGAAAAACCTTATGTCATGGAACACGTCTGAATCCTGGTTCTTGGGAAGCAGCACTTCTTGCTGCTGGTACGACACTGGAGGCTATGCAGTATATTTTGGATGGACATGCAAAGTTATGTTATGCACTAGTGCGGCCACCAGGACACCATGCACAGCCAACACAAGCAGATGGATACTGCTTTTTGAATAATGCCGGTCTTGCGGTTCAGCTAGCCATAGACTCTGGATGTAAGCGAGTTGCTGTGGTTGACATTGATGTCCATTACGGGAATGGTACTGCAGAAGGATTCTATGAACGAGATGATGTTCTCACAATATCTCTCCATATGCATCATGGTTCTTGGGGACCATCTCATCCACAAACAAGTTTGCCAAATGAAATTGGTCGGGGAAATGGTATGGGGTATAATTTGAATGTGCCTTTGCCTAATGGCACAGGAGACAGAGGCTATGAGCACGCCGTGCATGAACTGGTGGCACCAGCCATTAGCAAATTTAGGCCTGAAATGATAGTATTTGTTATTGGTCAAGACTCTAGTGCAGTAAGTTCTATTCCATATTTAATTTCTGGCGTCAGGTGAT--GTTCCAACCGGCATTAGAATGTGAACCACCACAGACTGAAGCTCTTGGAGGCAAGATAG-AAGTTTTAGCACCGGATCAGCTA--TGATTCTTGCTTTCTGAACTTCAGATTAAATGATGCCTTAGGATAGGAATAAAATTATAGTAACGTTTTGCAAGTAACCCTCTT-ATCCCTTGAGAGTGGGTGCAGGGCA--AACAATGTCTCCAATT
>FTS2
CAAAATAGCAAGAACATAAGGCTCAAATTTTGTGGGTCTGACAACAGACAAATGCATTTCTGTTCATAATGAAGAGGGTCTGTCTTTGTTTGTAGATTGTTTTTCCTTGTTTGACATCAGGGACATCTATGCATAATATAGATTATGATGTACTTCTTGCAATTACGTAGTTAACAGCTATCTTTGTCATTTGCTAAATCTGAGCATTTTGGGGGTTGATGATCTGCAGAGTATGTGAAAATGCTTACTGAAGTTGATGCAGCTGGTGGAAAAACCTTATGTCATGGAACACGTCTGAATCCTGGTTCTTGGGAAGCAGCACTTCTTGCTGCTGGTACGACACTGGAGGCTATGCAGTATATTTTGGATGGACATGCAAAGTTATGTTATGCACTAGTACGGCCACCAGGACACCATGCACAGCCAACACAAGCAGATGGATACAGCTTTTTGAATAATGCCGGTCTTGCGGTTCAGCTAGCCATAGACTCTGGATGTAAGCGAGTTGCTGTGGTTGACATTGATGTCCATTACGGGAATGGTACTGCAGAAGGATTCTATGAACGAGATGATGTTCTCACAATATCTCTCCATATGCATCATGGTTCTTGGGGACCATCTCATCCACAAACAAGTTTGCCAAATGAAATTGGTCGGGGAAATGGTATGGGGTATAATTTGAATGTGCCCTTGCCTAATGGCACAGGAAACAGAGGCTATGAGCATGCCGTGCATGAACTGGTGGTACCAGCCATTAGCAAATTTAAGCCTGAAATGATAGTATTTGTTATTGGTCAAGACTCTAGTGCAGTAAGTTCTATTCCATATTTAATTTCTGGCCTCAGGTGAT--GTTCCAACTGGCATTAGAATGTGAACCACCAGAGACTGAAGCTCTTGGAGGCAAGATAG-AAGTTTTAGCATCTGATCAGCTA--TGATTCTTGCTTTCTGAACTTCAGATTAAATGATGCCTTCGGATAGGAATAAAATTATAGTAACGTTTTGCAAGTAACCCTCTT-ATCCCTTGAGAGTGGGTGCAGGGCA--AACAATGTCTCCAATT
>GG1
-----------------------------------------------------------------------------------------------------------------------------TCTATGCAAGATCCATACTTAAATGCATGTTTGGCTTCTTGATAGTTAACACTGTATTTTATAACAACTAAATGTGGAAAGGTTGCGAGTGTGTGATTTTGCAGCATATGTCAAAGAGCTTGTTGAAGCTGATGCAGCTGGTGGAAAGATCTTGTGTGCTGGCACTTGCCTGAATCCTGGATCCTTGGATGCTGCACTTCTTGCTGCTGGCACAACACTTGAGGCCATTCAGTATATTTTGGATGGGCATGGAAAGCTAGCATATGCATTAGTGCGGCCACCAGGGCACCATGCACAACCAAGTCAAGCCGATGGGTATTGCTTTTTGAATAATGCTGGGCTTGCAGTTCAGCGTGCTGTGGATTCTGGCTGCAAGCGTGTTGCTGTGGTTGACATTGATGTGCATTATGGGAATGGAACTGCAGAGGGATTCTATGAACGGGATGATGTCCTCACAGTCTCTCTCCACATGAATCATGGTTCTTGGGGACCTTCCCATCCTCAAACAGGTTTGCATGATGAAATTGGCCAGGGAAAAGGTGTGGGGTTTAATCTCAATGTGCCTTTGCCTAATGGGACAGGAGACAGAGGCTATGAGCATGCCATGCATGAATTGGTGGTACCAGCTATTAGAAAATTTATGCCTGAAATGATACTCTTGGTTATTGGTCAAGACTCCAGTGCAGTGAGTTATATGTCAATAATATTTCCTTTCAATTCATGTT--CATTCCATAGTTATGATGATACTTTACATTGTGAAATTGCAAAGCAAATAACAAAAACTGTAAAGGCAGCATTTCAACAGATGATCACTGGCCAAAATAGTAGCATAAAAGAAAAGGAAACTAGAGTATGTTCAAGCTCCTAAAGTGAAAAAGGCACAGGCTTTTCATGTTAGGTACTGCTGCATATGCCTTTGTCACTAGGGCCTTACTTCC
>HB41
-----TGGCAAGAACATGAGGTTTGAATTTTGGGGGTCTAGCAACAGACAAATGCATACATGTTCATAATTCAGAGGGACTGTCTTTGTTTATAGATTGTTTTTCCGTGTTTGACATCAGGGATGTGTATGCATAATATAGATTATGATTT-CTTTTGGCAATTTGGTAGTTAAGAGCAGTCTTGTTCGTTTGCTAAATCTGTGCAATTTTGGGGTTGATCATCTGCAGAGTATGTGAAGATGCTTGTTGAAGTTGATTCAGCTGGTGGAAAAACTTTATGTAGTGGAACACGTCTGAATCCTGGTTCTTGGGAAGCAGCACTTCTTGCTGCTGGTACGACGCTGGAGGCTATGCAGTATATTTTGGATGGCAATGGAAAGTTAAGTTATGCACTAGTACGGCCACCAGGACACCATGCACAACCAACACAAGCAGATGGATACTGCTTTTTGAATAATGCCGGTCTTGCAGTTCAGCTAGCCATAGACTCTGGCTGCAAGCGAGTTGCTGTGGTTGACATTGATGTCCATTATGGGAATGGAACTGCAGAAGGATTCTATGAACGAGATGATGTTCTCACAATATCTCTTCATATGCATCATGGTTCTTGGGGGCGATCTCATCCACAAACAGGTTTGCCGAATGAAATTGGTCGGGGAAATGGTGTGGGGTATAATCTGAATGTGCCTTTACCTAATGGGACAGGAGACAGAGGCTACGAGCATGCCATGCATCAACTGGTGATACCAGCCATCAGCAATTTTAAGCCTGAAATGATAGTATTTGTTATTGGTCAAGACTCAAGTGCAGTATGTTCTATTCCATATTTAAATT--------------------------------------------------------------------------------------------------------------------------------------------------------------------------------------------------------------------------------------
>JO20
-----------------------------ATTCCAAGAGAACTAGCCATAAAGCA-TATTTTTTCTTAATGTACAAAGCCTCTGAAACCTTCTGGAATGTCTTTCCTCATTTCCTGACATCATTGATGTAGACCAAGTTGTACTT---CTCGCTATTTACCACTTAGGAGGAAATT-TATCTTTCATCATATTTAAATCATGACAGTTTTGGGTTTGATTGCATTGTAGAATATGTAAAAATGCTCATTGAAGCTGATGCAGCTGGGGGAAAGACCTTATGTGGTGGAACACGGTTGAATCCTGGTTCCTGGGAAGCTGCACTTCTTGCTGCTGGTACAACACTTGAGGCTATGCAGTATATTTTGGATGGACATGGAAAGTTATGCTATGCATTAGTAAGGCCACCAGGGCACCATGCACAACCAAATCAAGCTGATGGATACTGCTTTTTGAACAATGCCGGCCTTGCAGTTCAGTTAGCTCTGCAGTCTAGCTGCAAGCGGGTTGCTGTGGTTGACATTGATGTGCATTATGGAAATGGAACTGCAGAAGGGTTCTATGAGAGAGATGATGTTCTCACGATCTCTCTCCATATGAATCATGGTTCTTGGGGCTCATCACATCCTCAAAGTGGTTTGCATGATGAAATTGGTCGGGGAAATGGTAGAGGCTTCAATCTGAACATACCTTTGCCAAATGGAACAGGAGATAGAGGTTATGAGCATGCCATGCATGAACTCATTGTACCAGCCATCAGCAAATTTAAGCCTGAAATGATAGTCTTTGTTATTGGTCAAGACTCCAGCGCAGTAAGTCCTATTTTGTTTTTATCTTTAGAGTCAGCATATGTTTGTTTCATGGCTGTTAGAATGCATAACATAATGAGGTGGTCATGCAAACAGTAAAAATGGAAAATTCAACTGGCCAAGATTGCTTTACAAATTACTACTTGACTACAAGGTCCATTCTGAAAACTCTATGTTACAGA------TTCAAGTTCTGGTAAGCAGGTTCAAACACATTGATATGACAATATTTTTGAATGGTTAAGTACATTTTTT
>JU21
-GGAAATTGCAGTTTTTACTAATTCTTGATTCCAAGAGAACTAAACCATAATGCA-TATTTTTTCTTAATGTACAAAGCCTCTGCAACCTTCTGGAATGTCTTTCCTCATTTCCTGACATCATTGATGTAGACCAAGTTGTACCT---CTCGCTATTTACCACTTAGGAGGAAATT-TATCTTTCATCATATTTAAATCATGACAGTTTTGGGTTTGATTGCATTGTAGAATATGTAAAAATGCTCATTGAAGCTGATGCAGCTGGGGGAAAGACCTTATGTGGTGGAACACGGTTGAATCCTGGTTCCTGGGAAGCTGCACTTCTTGCTGCTGGTACAACACTTGAGGCTATGCAGTATATTTTGGATGGACATGGAAAGTTATGCTATGCATTAGTAAGGCCACCAGGGCACCATGCACAACCAAATCAAGCTGATGGATACTGCTTTTTGAACAATGCCGGCCTTGCAGTTCAGTTAGCTCTGCAGTCTAGCTGCAAGCGGGTTGCTGTGGTTGACATTGATGTGCATTATGGAAATGGAACTGCAGAAGGGTTCTATGAGAGAGATGATGTTCTCACGATCTCTCTCCATATGAATCATGGTTCTTGGGGGTCATCACATCCTCAAAGTGGTTTGCATGATGAAATTGGTCGGGGAAATGGTAGAGGCTTCAATCTGAACATACCTTTGCCAAATGGAACAGGAGATAGAGGTTATGAGCATGCCATGCATGAACTCATTGTACCAGCCATCAGCAAATTTAAGCCTGAAATGATAGTCTTTGTTATTGGTCAAGACTCCAGCGCAGTAAGTCCTATTTTGTTTTTATCTTTAGAGTCAGCATATGTTTGTTTCATGGCTGTTAGAATGCATAACATAATGAGGTGGTCATGCAAACAGTAAAAATGGAAAATTCAACTGGCCAAGATAGCTTTACAAATTACTACTTGACTACAAGGTCCATTCTGAAAACTCTATGTTACAGA------TCCAAGTTCTGGTAAGCGGGT-------------------------------------------------
>KE1
---------------------------------------------------------------------------------------------------------------------------------------------------------------------------------------------------------------------GTGGATAAATTTGCAGAATATGTAGACATGCTAGCCAAAGCTAGTACAGCAGGTGGAAAGACCTTATGTCATGGCACACGCCTAAATCCTGGTTCTTGGGAAGCTGCACTTCTTGCCTCTGGGACAACACTTGAAGCTATGCATTATATTTTGGACGGATATGGAAAGCTATCTTATGCATTAGTGCGACCACCGGGCCACCATGCACAGCCAACTCAGGCTGATGGGTACTGCTTTTTGAATAATGCCGGGCTCGCAGTTCAACTAGCTGTGGAATCTGGCTGCAAGCGAGTTGCTGTGGTTGACATTGATGTGCATTATGGGAATGGAACTGCGGAGGGATTCTACGAACGAGATGATGTGCTCACAATCTCTCTCCACATGAATCATGGTTCTTGGGGACCTTCACATCTTCAAACTGGATTGCATGATGAAGTTGGTCGAGGAAAAGGTCTGGGGTTTAATCTAAATGTGCCTTTGCCTAATGGGACAGGAGATAAGGGCTATGAGCATGCCATGCATGAGTTGGTGGTACCGGCCATTAGCAAATTTATGCCTGACATGATACTCTTGGTCATTGGTCAAGACTCCAGTGCAGTGAGTTCTGTTCTATTTGTATTTTGTTTCTTTGCATGTT--TGTTTCGTTGTTATTACAATACTGTACATCGTGAAACTACCAAGCACACAGCAGAAACTGTGAAGGAAGCATTTCAAAAAATCAGCTACAT--------------------------------------------------------------------------------------------------------------------------
>LF2
-----------------------------------------------------------------------------------------------------------------------------------------------------------------------------------------------------------------------------------------------------------AATTGATGCAGCTGGTGGAAGGACTTTCTGTCCTGGAACACGTCTGAATCCTGGTTCTTGGGAAGCAGCACTTCTTGCTGCGGGTACAACACTGGAGGCAATGAAGTATATTTTAGATGGACATGGAAAGTTAAGCTATGCATTAGTACGGCCACCAGGGCACCATGCACAGCTCACACAGGCAGACGGGTACTGCTTTCTCAATAATGCCGGCCTTGCAGTTCAGCTAGCAGTAGACTGTGGATGCAAGCGAGTTGCTCTGATTGACATTGATGCTCATTATGGGAACGGAGCTGCAGAAGGATTCTATGAACGAGATGATGTCCTCACAATCTCTCTCCATATGAATCATGGTTCTTGGGGTCCATCTCATCC-------------------------------------------------------------------------------------------------------------------------------A-----------------------------------------------------------------------------------------------------------------------------------------------------------------------------------------------------------------------------------------------------------------------------------------------------------------------
>MC0
-----------------------------------------CAACATACAAATGCATAGTTGTTCATAATGCAGAGGGACTGTCTTTGTTTGTAGATTGTTTTTCCTTGTTTGACATCAGGGGTGTCTATGCATAATATAGATTATGATGTACTTCTGGCAATTTGGTAGTTAACAGAAATCTTTATCATTTCCTAAATATGTGCAATTTT------GATGATCTGCAGCGTATGTGGAGATGCTTATTGGAGTGGATGCAGCTGGTGGAAAAACCTTATGTGGTGGAACACGTCTGAATCCTGGTTCTTGGGAAGCAGCACTTCTTGCTGCTGGTACGACACTGGAGGCTATGCAATATATTCTGGATGGACATGGAAAGTTAAGTTATGCACTAGTACGGCCACCAGGACACCATGCACAGCCTACACAAGCAGATGGATACTGCTTTTTGAATAATGCTGGTCTTGCAGTTCAGCTAGCCATAGACTCTGGCTGCAAGCGAGTCGCTGTGGTTGACATTGATGTCCATTATGGGAATGGAACTGCAGAAGGCTTCTATGAACGAGATGACGTTCTCACAATATCTCTCCATATGAATCATGGTTCTTGGGGGCGATCTCATCCGCAAACAGGTTTGCCGAATGAAATTGGACGGGGAATTGGTGTGGGGTATAATCTGAATGCACCTTTGCCTAACGGGACAGGAGACAGAGGCTACGAGCACGCCATGCATGAACTGGTGGTACCAGCCATCAGCAAATTTAAGCCTGAAATGATAGTATTTGTTATTGGTCAAGATTCTAGTACAGTAAGTTCTATTCCATATTCAATTTTTGGCCTCAGGTGAT--GTTCCAACTAGCATTAGAAAGCTAACCACCTTAGACTGAAGCTCTTGGAGGCACGATAG-AAGTTTCAGCACCCGATCAGCTT--TAATTCTCACTTTCTGAACTTCAGATTAAATGATGCCACAGAATAGGAATAAA---TAGGTTACG---------------------------------------------------------------
>MT0
TCTTTGGAAGGTAATATGTGACATTCCATATGAAGACTTAAAAAGAGTAATGTAGAATTTTGTATGTTTTTACATGATCTAGTTACTCAGTTTTAATTAGCTTAGAGTATATATTTCTAAGGATGAGTGTGG--GATATAGATTATGATGTACTTCTGGCAAATTAGTAGTTAACAGCAATCTTTGTCATTTGCTAAATCTGTGCAATTTTGG---GGTTGATCTGCAGAGTATGTGAAGATGCTTATTGAAGTTGATGCAGCTGGTGGAAAAACATTATGTCATGGAACACGTCTGAATCCTGGTTCTTGGGAAGCAGCACTTCTTGCTGCTGGTACAACACTGGAGGCTATGCAGTATATTTTGGATGGACATGCAAAGTTGAGTTATGCACTAATAAGGCCACCAGGACACCATGCACAGCCAACACAAGCAGATGGATACTGCTTTTTAAATAACGCCGGTCTTGCAGTTCAGCTAGCCATAGATTCTGGCTGTAAGCGAGTTGCTGTGGTTGACATTGATGTTCATTATGGGAATGGAACCACAGAAGGATTCTATGAACGAGATGATGTTCTCACAATATCTCTCCATATGCATCATGGTTCTTGGGGACCATCTCATCTACAAACAGGTTTGCCAAATGAAATTGGTCGGGGAAATGGTATGGGGTATAATCTGAATGTGCCTTTGCCTAATGGGACAGGAGACAGAGGCTATGAACATGCCATGCATGAACTGGTGATACCAGCCATCAGCAAATTTAAGCCTGAAATGATAGTATTTGTTATTGGTCAAGACTCTAGTGCAGTAAGTTCTATTCCCTATTTAATTTTTAGCCTCAGGTGAT--GTTCCAACCAGCGTTAGAAAGCTAACCACCACAGAGTGAAACTCTTGGAGGCAAGATGG--AAGTTTAACACCTGATCAGCTA--TAATTCTTACTTTCTGAACTTCAGATTAAATGATGCCTCAAGATCATAGTTGTA--AAAATTGGAATTGATCTGAATTGTTT----------------------------------------------
>NN48
CACACTGGCAAGAACGTACGGTTCAAATTTTGTGGGTCTGACAACAGACAAATGCTTATCTGTTCATAATGCAGAGGGTCTGTCTTTATTTGTAGATAGTTTTTCCATGTTTGACACCAGGGAAGTCTATGCATAATATAGATTATGATGTACTTCTTGCAAATTGGTTGTTAACGGCTATGTTTGTCATTTGCTAAATCTGTGCAATTTTGGGATTGATGATCTGCAGAGTATGTGAAGATGCTTATTGAAGTTGATGCAGCTGGTGGAAAAACCTTATGTCCTGGAACACGTCTGAATCCTGGTTCTTGGGAAGCAGCACTTCTTGCTGCTGGTACAACACTGGAGGCTATGCAGTATATTTTGGATGGACATGCAAAGTTAAGTTATTCACTAGTACGGCCGCCAGGACACCATGCACAGCCAACACAAGCAGATGGATACTGCTTTTTGAATAATGCTGGTCTTGCAGTTCAGCTAGCCATAGACTCTGGCTGTAAGCGAGTTGCTGTGGTTGACATTGATGTCCATTATGGGAATGGTACTGCAGAAGGATTCTATGAACGAGATGATGTTCTCACAATATCTCTCCATATGCATCATGGTTCTTGGGGACCATCTCATCCACAAACAAGTTTGCCAAATGAAATTGGTCGGGGAAATGGTACGGGGTATAATCTGAATGTACCCTTGCCTAATGGCACAGGAGACACAGGCTATGAGCATGCCATGCATGAACTGGTGGTACCAGCCATTAGCAAATTTAAGCCTGAAATGATAGTATTTGTTATTGGTCAAGATTCTAGTGCAGTAAGTTCTATTCCATATTTAATTTCTGGCCTCAGGTGAT--GTTCCAACAAGCATTAGAAAGCTAAACACCAGAGACTGAAGCTCTTGGAGGCAAGATAG-AAGTTTTAGCAACTGATCAGTTA--TAATTCTTGCTTTTTGAACTTCAGATTAAATGATGCATCAGGATAGGAACAA----ATAGTAAGGTTTGGTGAGTAACCCTCTTTCTCCCTTGAGAGTGGGGGTGCAGG-------------------
>PA42
------------------TCTGAACGTTGTTATCTGTTGAGAAATACAAAGTAAAATGTCTGTTCATAATGCAGACGGACTGTCTTTGTTTGTAGATTGTTTTCCCATGTTTGACATCAGGGATGTTTATGCATATTATAGATTATCATTTACTTTTGGCAATTTGGTAGTTAACAGCAATCTTTTTCATTTGCTAAGTCTTTGCAATTTTGCG---GTTGATCTACAGAGTATGTAAAGATGCTTATTGAAGTTGATGCGGCTGGTGGAAAAACCTTATGTGGTGGAACACGTCTGAATCCTGGTTCTTGGGAAGCAGCACTTCTTGCTGCTGGTACGACGCTGGAGGCTATGCAGTACATTTTGGATGGACATGGAAAGTTAAGTTATGCACTAGTACGGCCACCAGGACACCATGCACAGCCAACACAAGCAGATGGATACTGCTTTTTGAATAATGCCGGTCTTGCAGTTCAGCTAGCTATAGACTCTGGCTGCAAGCGAGTTGCTGTGGTTGACATTGATGTCCATTATGGGAATGGAACTGCAGAAGGATTCTATGAACGAGATGATGTTCTCACAATATCTCTCCATATGAATCATGGTTCTTGGGGGCCATCTCATCCACAAACAGGTTTGCCAATTGAAATTGGTCGGGGAAATGGTATGGGGTATAATCTGAATGTGCCTTTGCCTAACGGGACAGGAGACACAGGCTACAAGTATGCCATGCATGAACTGGTGATACCAGCCATTAGCAAATTTAAACCTGAAATAATAGTATTTATTGTTGGTCAAGACTCTAGTGCGGTATGTTCTATTCCATATTTAATTTTTGGCCTCAAGTGAT--GTTCTGACTAGCATTAGAAAGCTAACCACCATAGACTGAAACTATTGGAGGCAAGATAA-AAGTTTTAGCATCCAATCAGCTA--TAATTCTCACTTTCTGAAATTCAGATTAAATGATGCCTCAGGATAGGAATGAA---TGGGTAAGGTCTGGCTAGTAGCCCAATTTATCCCTTGAGAGTGAGTGCAGGGGAACAATGTC----------
>PB33
TAGCTTACAAGTATTTCCCAAGAAACTTTTGACAGGGTGTTGATTTACTGGATTAGTAGATTCAGATGGCTTTCAATGTTTTTGTACTTGGTATTTACAAAACTTATTGATTGGCATCAAGATGTCAAATATGTGTTGCAGACTCAAATGTGCTTACTACTATTCACTTGTCTCCACAAGACTGTAGTTTCTCACAATTAAATCTGAACATGGGTATATGAATTTGCAGATTATGTAGACATGCTTGCCAAAGCTAGTACAGCAGGTGGAAAGACCTTATGCCATGGCACACGCCTGAATCCTGGCTCTTGGGAAGCTGCACTTCTTGCTGCTGGGACAACACTTGAAGCTATGCGCTATATTTTGGATGGACGTGGAAAGCTATCTTATGCATTAGTGCGACCACCAGGCCACCATGCACAGCCAACTCAAGCTGACGGGTACTGCTTTTTGAATAACGCTGGTCTTGCAGTTGAACTAGCTGTGGCATCTGGCTGCAAGCGAGTTGCTGTGGTTGACATTGATGTGCATTATGGGAATGGAACTGCAGAGGGATTCTATGAACGAGATGATGTGCTCACAATCTCTCTCCACATGAATCATGGTTCTTGGGGACCTTCACATCCTCAAACTGGATTTCATGATGAAGCTGGTCGAGGAAAAGGTCTGGGGTTTAATCTAAATGTTACTTTGCCTAATGGTACAGGAGATAAGGGATATGAGCATGCCATGCATGAATTGGTGGTACCAGCCATTAGCAAATTTATGCCTGAAATGATAGTCTTGGTTATTGGTCAAGACTCCAGTGCAGTGAGTTCTGTTCTATTTGTATTTTGTTTCTTTGCATGTT--TGTTCAGTTGTTATTACAATACTGTACATTGAGAAATTACCAAGCACACATCAGAAACTGTGAAGGAAGCATTTCAAAAGATGAGCTGCATTGACCAACTAAATAGAGTGTAAAAGGGAACCACCATATAAGCTCAA-----------GCTCCTGACAGTGA---------------------------------------------------
>PF1
---------------------------------GGGTCTAACAACAGACAAATGCATATCTGTTCATAATGCAGAGGGTCCGTCTTTGTTTGGAGATTGTTTTTCCTTGTTTGACATCAGGGACGTCTATGCATAATATAGATTATGATGTACTTCTGGCAAGTTGGTAGTTAACAGCAATCTTTGTCATTTGCTAAATCTGTTCTATTTCGGGGTTGATGATCTGCAGAGTATGTGAAGATGCTTATTGAAGTTAATGCAGCTGGTGGAAAAACCTTATGTCCTGGAACACGTCTGAATCCTGGTTCTTGGGAAGCAGCACTTCTTGCTGCTGGTACGACACTGGAGGCTATGCAGTATATTTTGGACGGACATGCAAAGTTAAGTTATGCACTAGTACGGCCACCAGGACACCATGCTCAGCCAACACAAGCAGATGGATACTGCTTTTTGAATAATGCCGGTCTTGCGGTTCAACTAGCCATAGACTCTGGCTGTAAGCGAGTTGCTGTGGTTGACATTGATGTCCATTACGGGAATGGAACAGCAGAGGGTTTCTATGAACGAGATGATGTTCTCACAATATCTCTCCATATGCATCATGGTTCTTGGGGACCATCTCATCCACAAACAGGTTTACCAAATGAAATTGGTCGGGGAAATGGTATAGGGTATAATCTGAATGCGCCTTTGCCTAATGGTACAGGAGACAGAGGCTATGAGCACGCCATGCATGAACTGGTGGTACCAGCCATTAGCAAATTTAATCCTGAAATGATAGTTTTTGTTATTGGTCAAGACTCCAGTGCAGTAAGTTCTATTCCATATTTAATTTTTAGCCTCAGGTGAT--GTTCCAGCCAACATTAGAAAGCTAACCACCACAGACTGAAGCTCTTGGAGGCAAGATCG-AGGTTTTAGCACCTAATCAGCTA--TAATTCTTACTTTCTGAACTTCAGATTAAATAATGCCTCAGGATAGGAATACA---TAGGTAAGGTTTGGCTAGTAACC-------------------------------------------------
>PFM1
-----------------------------------------------------------------------------------------------------------------------------------------ATAGATTCTGATCTACTTTTGGCAATTTGGTAGTTAACAGCAATCTTTGTCATTTGCTAAGTCTGCA--ATTTTGGGGTTGATGATCTGCAGAGTATGTAAAGATGCTTATTGAAGTTGATGCAGCTGGTGGAAAAACCTTATGTGGTGGAACACGTCTGAATCCTGGTTCTTGGGAAGCAGCACTTCTTGCTGCTGGTACGACGCTGGAGGCTATGCAGTACATTTTGGATGGACATGGAAAGTTAAGTTATGCACTAGTACGGCCACCAGGACACCATGCACAGCCAACACAAGCAGATGGATACTGCTTTTTGAATAATGCCGGTCTTGCAGTTCAGCTAGCCATAGACTCTGGTTGCAAGCTAGTTGCTGTGGTTGACATTGATGTCCATTATGGGAATGGAACTGCAGAAGGATTCTATGAACGAGATGATGTTCTCACAATATCTCTCCATATGAATCATGGTTCTTGGGGGCCATCTCATCCACAAACAGGTTTGCCAATTGAAATTGGTCGGGGAAATGGTAGGGGGTATAATCTGAATGTGCCTTTGCCTAATGGGACAGGAGACACAGGCTACACGCATGCCATGCATGAACTGGTGGTACCAGCCATTAGCAAATTTAAACCTGAAATAATAGTATTTATTATTGGTCAAGATGCTAGTGCGGTATGTTCTATTCCATATTTAATTTTTGGCCTCAAGTGAT--GTTCTGACTAGCATTAGAATGCTAACCACCATTGATTGAAACTCTTGGAGGCAAGATAG-AAGTTTTAGCACCTGATCAGCTA--TAATTCTCACTTTCTGAACTTCAGATTAAA--------------------------------------------------------------------------------------------------
>PG28
AGTCAGAAGATGAAAACATTTTGCATGTGTTTTGGAACAAAGGAATGCTCAATCAGGATTTAGGCACTGAGTATTTGACACATTGGAGGATCCAGGCTTTCATCCCGAGAATGTAGATAGAATCAGAAACATGCTCTCAATTCTCAGAAGGGACCCATTGCTCCTTACATCCAATGGCACACTGGCAGGGCTGCATATCTCTCAGAACTGTACTCCTTTCACACACCAGAATATGTAGACATGCTTGCCAAAGCTAGTACAGCAGGTGGAAAGACCTTATGTCATGGCACACGCCTGAATCCTGGTTCTTGGGAAGCTGCACTTCTTGCTGCTGGGACAACACTTGAAGCTATGCGTTATATTTTGGATGGACATGGAAGGCTATCTTATGCATTAGTGCGACCACCAGGCCACCATGCACAGCCAACTCAAGCTGATGGGTACTGCTTTTTGAATAATGCCGGTCTTGCGGTTCAACTAGCTGTGGAATCTGGCTGCAAGCGAGTTGCTGTGGTTGACATTGATGTGCGTTATGGGAATGGAACTGCGGAGGGATTCTATGAACGAGATGATGTTCTCACAATATCTCTTCACATGATTCATGGTCCTTGGGGACCTTCACATCTTCAAACTGGATTGCATGATGAAGTTGGTCGAGGAAAAGGTCTAGGGTTTAATCTAAATGTGTCGTTGCCTAATGGGACAGGAGATAAGGGATACAAACATGCCATGCATGAATTGGTGGTACCAGCCATTAGCAAATTTATGCCTGAAATGATACTCTTGGTTAATGGTCAAGACTCCAGTGCAGTCAAGCATACAAGATGGTCTGAGTTTTCTATGCGCCATATTTGAGCATTAGGCGAGGATAAATTGATTTTATTCGATTTGAATGAGTATGCAAGCGCTTTGTTTCTGCTCGAGGGTTTTGGAAATTAAATAACTGTTTTTCGGGGCTGAATCTGAATGAATTTTTTTTTTTTTTCTGGTCTGGCGTTGCGCTGTATCTTTGAGTTTTCTGGCTTACGACAAGGTATTCCTTGGTTGCCACAGAGTAATTACATT
>PH2
CAAAGTGGCAAGAACATAAGGTTCGAATTCTGTGGGTCTAACAACAGACAAATGCATATCTGTTCATAATGCAGAGGGTCCGTCTTTGTTTGGAGATTGTTTTTCCTTGTTTGACATCAGGGACGTCTATGCATAATATAGATTATGATGTACTTCTGGCAAGTTGTTAGTTAACAGCAATCTTTGTCATTTGCTAAATCTGTTCTATTTCGGGGTTGATGATCTGCAGAGTATGTGAAGATGCTTATTGAAGTTAATGCAGCTGGTGGAAAAACCTTATGTCCTGGAACACGTCTGAATCCTGGTTCTTGGGAAGCAGCACTTCTTGCTGCTGGTACGACACTGGAGGCTATGCAGTATATTTTGGACGGACATGCAAAGTTAAGTTATGCACTAGTACGGCCACCAGGACACCATGCTCAGCCAACACAAGCAGATGGATACTGCTTTTTGAATAATGCCGGTCTTGCGGTTCAACTAGCCATAGACTCTGGCTGTAAGCGAGTTGCTGTGGTTGACATTGATGTCCATTACGGGAATGGAACAGCAGAGGGTTTCTATGAACGAGATGATGTTCTCACAATATCTCTCCATATGCATCATGGTTCTTGGGGACCATCTCATCCACAAACAGGTTTACCAAATGAAATTGGTCGGGGAAATGGTATAGGGTATAATCTGAATGCGCCTTTGCCTAATGGTACAGGAGACAGAGGCTATGAGCACGCCATGCATGAACTGGTGGTACCAGCCATTAGCAAATTTAATCCTGAAATGATAGTTTTTGTTATTGGTCAAGACTCCAGTGCAGTAAGTTCTATTCCATATTTAATTTTTAGCCTCAGGTGAT--GTTCCAGCCAACATTAGAAAGCTAACCACCACAGACTGAAGCTCTTGGAGGCAAGATCG-AGGTTTTAGCACCTAGTCAGCTA--TAATTCTTACTTTCTGAACTTCAGATTAAATAATGCCT------------------------------------------------------------------------------------------
>PM29
------------------------------------------------------AGTAGAATTATATACCTTTAAATGTTTTCCTACTTGGATTGTACAAAACTTGTTTATTGGCATCAAGATGTC-CATGTATGTTGCAGACTCAAATATGCTTATAACTGTTCACTTGTTTCCACTAGTCTCTAGTTTCTCTTAACTAAATTAGTACATGGGTGGATTAATTTGCAGAATATGTAGACATGCTTGTCAAAGCTAGTACAGTGGGTGGAAAGACCTTATGTCATGGCACACGCCTGAATCCTGGTTCTTGGGAAGCTGCACTTCTTGCTGCTGGGACAACACTTGAAGCTATGCAGTATATTTTGGATGGACATGGAAAACTATCTTATGCATTAGTGCGACCACCGGGCCACCATGCACAGCCAGCTCAAGCTGATGGTTACTGCTTTTTGAATAATGCTGGTCTTGCAGTTCAACTAGCCATGGAATCTGGCTGCAAGCGAGTTGCTGTGGTTGACATTGACGTGCATTATGGGAATGGGACTGCAGAGGGATTCTATGAACGAGATGATGTGCTCACAATCTCTCTCCACATGAATCATGGTTCTTGGGGACCTTCACATTCTCAAACTGGATTGCACGATGAAGTTGGTCGAGGAAAAGGTCGGGGGTTTAATCTAAATGTGCCTTTGCCTAACGGGACAGGAGATAAGGGCTATGAGCATGCCATGCATGAATTGGTGGTACCTGCCATTAGAAAATTTATGCCAGAAATGATACTCTTGGTTATTGGTCAAGACTCCAGTGCAGTGAGTTCTGTTCT-TTTTTGTTTTGTTTCTTTCTATGTT--TGTTCCATTGTTATTACAATACTGTATGTTGTGAAATTAGTAAACACACAGCAGAAATTGTGAAGGACGCATTTCAAAAGATGGACTGCATTGATGAACAACATGGAGTGTAAAAGGGAACCGCCATAT------------------------------------------------------------------------------------
>PS27
-------------------------------------------------------------------------------------------------------------------GATAGAATCAGAAACATGTTCTCAATTCTTAGAAGGGACCCATTGCTCCTTACATCCAATG------GCACACTGCTGCATATCTCTCAGAACTATACTCCTTTCACACACCAGAATATGTAGACATGCTTGCCGAAGCTAGTACAGCAGGTGGAAAGACCTTATGTCATGGCACACGCCTGAATCCTGGTTCTTGGAAAGCTGCACTTCTTGCTGTTGGGACAACACTTGAAGCTATGCGTTATATTTTGGATGGACATGGAAAGCTATCTTATGCATTAGTGCGACCACCAGGCCACCATGCACAGCCAACTCAAGCTGATGGGTACTGCTTTTTGAATAATGTCGGTCTTGCGGTTCAACTAGCTGTGGAATCTGGCTGCAAGCGAGTTGATGTGGTTGACATTGACATGCGTTATGGGAATGGAATTGTGGAGGGATTCTATGAACGAGATGATGTGCTCACAATATCTCTCCACATGAATCATGGTCCTTGGGGACCTTCACATCTTCAGACTGGATTGCATGATGAAGTTGGTCGAGGAAAAGGTCTGGAGTTTAATCTAAATGTGTCGTTGCCTAATGGGACAGGAGATAAGGGATACGAGCATGCCATGCATGAATTGGTGGTACCAGCCATTAGCAAATTTATACCTGAAATGATACTCTTGGTTAATGGTCAAGACTCCAGTGCAGTCAAGCATACAAGATGGTCCGAGTTTTCTATACGCCGTATTTGAGCATTAGGCGAGGATAAATTGATTTTATTTGATTTGAATGAGTATGCAAGTGCTTTTTTTCCGCTCGAGGGTTTTGGAAATTAAATAACTGTTTT-------------------------------------------------------------------------------------------------------------------
>PS30
ATCTTTTAGCAGTGCATTTCTGAATGGTCTTATCTGTTCAGAAATACAAAGTAAAATGTCTGTTCATAATGCAGAGGGACTGTCTTTGTTTGTAGATTGTTTTCCCATGTTTGACATCAGGGATGTTTATGCATATTATAGATTATCATGTACTTTTGGCAATTTGGTAGTTAACAGCAATCTTTGTCATTTGCTAAGTCTGTGCAATTTTGCG---GTTGATCTGCAGAGTATGTAAAGATGCTTATTGAAGTTGATGCATCTGGTGGAAAAACCTTATGTGGTGGAACACGTCTGAATCCTGGTTCTTGGGAAGCAGCACTTCTTGCTGCTGGTACGACGCTGGAGGCTATGCAGTACATTTTGGATGGACATGGAAAGTTAAGTTATGCACTAGTACGGCCACCAGGACACCATGCACAGCCAACACAAGCAGATGGATACTGCTTTTTGAATAATGCCGGTCTTGCAGTTCAGCTAGCCATAGACTCTGGCTGCAAGCGAGTTGCTGTGGTTGACATTGATGTCCATTATGGGAATGGAACTGCAGAAGGATTCTATGAACGAGATGATGTTCTCACAATATCTCTCCATATGAATCATGGTTCTTGGGGGCCATCTCATCCACAAACAGGCTTGCCAATTGAAATTGGTCGGGGAAATGGTATGGGGTATAATCTGAATGTGCCTTTGCCTAACGGGACAGGAGACACAGGCTACAAGTGTGCCATGCATGAACTGGTGATACCAGCCATTAGCAAATTTAAACCTGAAATAATAGTATTTATTGTTGGTCAAGACTCTAGTGCGGTATGTTCTATTCCATATTTAATTTTTGGCCTCAAGTGAT--GTTCTGACTAGCATTAGAAAGCTAACCACCATAGACTGAAACTATTGGAGGCAAGATAG-AAGTTTTAGCACCCAATCAGCTA--TAATTCTCACTTTCTGAAATTCAGATTAAATGATGCCTCAGGATAGGAATG-----------------------------------------------------------------------------
>PSF43
CAAAGTGGCAAGAACA----------ATTTTGTGGGTCTGACAACAGACAAA--------TTTT-------------GTGGGTCTTTATTTGTAGATTGTTTTTCCCTGTTTGACACTAGGGACGTCTATGCATAATATAGACTATGATGTACTTTTTGCAAATTGGTAGTTAACGGCTATCTTTGTCATTTGCTAAATCTGTGCAATTTTGGAGTTGATGATCTGCAGAGTATGTGAAGATGCTTATTGAAGTTGATGCGGCTGGTGGAAAAACCTTATGTCCTGGAACACGTCTGAATCCTGGTTCTTGGGAAGCAGCACTTCTTGCTGCTGGTACTACACTGGAGGCTATGCAGTATATTTTGGATGGACATGCAAAGTTAAGTTATGCACTAGTACGGCCGCCAGGACACCATGCACAGCCAACACAGGCAGATGGATACTGCTTTTTGAATAATGCCGGTCTTGCAGTTCAGCTAGCCATAGACTCTGGCTGTAAGCGAGTTGCTGTAGTTGACATTGATGTCCATTATGGGAATGGTACTGCAGAAGGATTCTATGAACGAGATGATGTTCTCACAATATCTCTCCATATGCATCATGGTTCTTGGGGACTATCTCATCCACAAACAAGTTTGCCAAATGAAATTGGTAGGGGAAATGGTACGGGGTATAATCTGAATGTGCCCTTGCCTAATGGCACAGGAGACAGAGGCTATGAGCACGCCATGCATGAACTGGTGGTACCAGCCATTAGCAAATTTAAGCCTGAAATGATAGTATTTGTTATTGGTCAAGACTCTAGTGCAGTAAGTTCTATTCCATGTTTAATTCCTGGCCTCGGGTGAT--GTTCCAACAAGCATTA-AAAGCTAAACACCAGAGACTGAAGCTCTCGGAGGCAAGATAG-AAGTTTTAGCACCTGATCATCTA--TAATTCTTGCTTTCTGAACTTCAGATTAAATGATGCCTCAGGATAGGAACAA----ATAGTAAGGTTTGGCGAGTAACCCTCTTTATCCCTTGAGAGTGGGGGTGCAGGGCAAACGATTTCTCCAATT
>PTA0
-----------------------------------------------------GCATATCTATTCATAATGCAGAGGGACTGTCTTTGTTTGTAGATTGTTTTTCCTTGTTTGGCATCAGGGATGTTTATGCATAACAAAGATTATGATGTACTTTTGGCAATTTGGTAGTTAACAGAAATCATTGTCATTTGCTAAAGCTGTGCAATTTTGGGGTTGATGATTTGCAGAGTATGTGAAGATGCTTACTGAAGTTGATGCAGCTGGTGGAAAAACCTTGTGTGGTGGAACACGTCTGAATCCTGGTTCTTGGGAAGCAGCACTTCTTGCTGCTGGTACGACACTGGAGGCTATGCAGTATATTTTGGATGGACATGGAAAGTTAAGTTATGCACTAGTACGGCCTCCAGGACACCATGCACAGCCAACACAAGCAGATGGATACTGCTTTTTGAATAATGCTGGTCTTGCAGTTCAGCTAGCCATAGATTCTGGGTGCAAGCGAGTTGCTGTGGTTGACATTGATGTCCATTATGGGAATGGAACTGCAGAAGGATTCTATGAACGAGATGATGTTCTTACAATATCTCTCCATATGAATCACGGTTCTTGGGGGCGTTCTCATCCACAAACAGGTTTGCCGAATGAAATTGGCCGGGGAATCGGTATGGGTTATAATCTGAATGTGCCTTTGCCTAACGGGACAGGAGACATAGGCTACGAGCACGCCATGCATGAACTGGTGATACCAGCCATTAGCAAATTTGAGCCTGAAATGATAGTATATGTTATTGGTCAAGACTCTAGTGCAGTAAGTTCTATT-------TAATTTTTGGCCTCAGGTGAT--GTTCCAACTAGCATTAGAAAGCTCACCACTATATACTGAAACTTTTGGAGAAAATATAG-AAGTAATAGCACCTGATCAGCTA--ATATTCTCACTTTCTGAAC-------------------------------------------------------------------------------------------------------------
>RC54
--------------------------------------------------------------------------------------------------------CCATGTTTGACACCAGGGAAGTCTATGCATAATATAGATTATGATGTACTTCTTGCAAATTGGTTGTTAACGGCTATCTTTGTCATTTGCTAAATCTGTGCAATTTTGGGGTTGATGATCTGCAGAGTATGTGAAGATGCTTATTGAAGTTGATGCAGCTGGTGGAAAAACCTTATGTCCTGGAACACGTCTGAATCCTGGTTCTTGGGAAGCAGCACTTCTTGCTGCTGGTACGACATTGGAGGCTATGCAGTATATTTTGGATGGACATGCAAAGTTAAGTTATGCACTAGTACGGCCACCAGGACATCATGCACAGCCAACACAAGCAGATGGATACTGCTTTTTGAATAATGCCGGTCTTGCAGTTCAGCTAGCCATAGACTCTGGCTGTAAGCAAGTTGCTGTGGTTGACATTGATGTCCATTATGGGAATGGTACTGCAGAAGGATTCTATGAACGAGATGATGTTCTCACAATATCTCTCCATATGCATCATGGTTCTTGGGGACCATCTCATCCACAAACAAGTTTGCCAAATGAAATTGGTCGGGGAAATGGTACGGGGTATAATCTGAATGTGCCCTTGCCTAATGGCACAGGAGACGGAGGCTATGAACACACCATGCATGAACTGGTGGTACCAGCCATTAGCAAATTTAAGCCTGAAATGATAGTATTTGTTATTGGTCAAGACTCTAGTGCAGTAAGTTCTATTCCATATTTAATTTCTGGCCTCAGGTGAT--GTTCCAACAAGCATTAGAAAGCTAAACATCACAGACTGAAGCTCTTGGAGACAGGATAG-AAGTTTTAACACCTGATCAGCCA--TACTTCTTGCTTTTTGAACTTCAGATTAAATGATGCCTCACGATAGGAACAA----ATAGTAAGGTTTGGCGAGTAACCCTCTTTATCCCTTGAGAGTGGGTGCAG----------------------
>RR55
------------------------------------------------------------------TAATCCAGAGGGTCTGTCTTTATTTGTAGATAGTTTTTCCTTGTTTGACACCAGGGAAGTCTATGCATAATATAGATTATGATGTACTTCTTGCAAATTGATTGTTAACGGCTATCTTTGTCATTTGCTAAATCTGTGCAATTTTGGGGTTGATGATCTGCAGAGTATGTGAAGATGCTTATTGAAGTTGATGCAGCTGGTGGAAAAACCTTATGTCCTGGAACACGTCTGAATCCTGGTTCTTGGGAAGCAGCACTTCTTGCTGCTGGTACGACATTGGAGGCTATGCAGTATATTTTGGATGGACATGCAAAGTTAAATTATGCACTAGTACGGCCACCAGGACATCATGCACAGCCAACACAAGCAGATGGATACTGCTTTTTGAATAATGCCGGTCTTGCAGTTCAGCTAGCCATAGACTCTGGCTGTAAGCGAGTTGCTGTGGTTGACATTGATGTCCATTATGGGAATGGTACTGCAGAAGGATTCTATGAACGAGATGATGTTCTCACAATATCTCTCCATATGCATCATGGTTCTTGGGGACCATCTCATCCACAAACAAGTTTGTCAAATGAAATTGGTCGGGGAAATGGTACGGGGTATAATCTGAATGTGCCCTTGCCTAATGGCACAGGAGACAGAGGCTATGAACATGCCATGCATGAACTGGTGGTACCAGCCATTAGCAAATTTAAGCCTGAAATGATAGTATTTGTTATTGGTCAAGACTCTAGTGCAGTAAGTTCTATTCCATATTTAATTTATGGCCTCAGGTGAT--GTTCCAACAAGCATTAGAAAGCTAAACACCACAGACTGAAGCTCTTGGAGGCAGGATAG-AAGTTTTAGCACCTGATCAGCCA--TACTTCTTGCTTTCTGAACTTCAGATTAAATGATGCCTCACGATAGGAACAA----ATAGTAAGG-TTGGCGAGTAACCCTCTTTATCCCTTGAGAGTGGGTGCAGGGCA--AACGATGTCTCCAATT
>SA1
-----TTAGCAGTACATTTCTGAACGTTCTTATCTGTTCAGAAATACAAAGCAAAATATCTGTTCATAATGCAGAGGGACTGTCTTTGATTGTAGATTGTTTTTCCATGTTTGACATCAGGGATGTTTATGCATATTATAGATTATGATGCACTTTTGGCAATTTGGTAGTTGACAGCGATCTTTATCTTTTACTAAGTCTCTGCAATTTTGGGGTTGATGATCTGCAGAGTATGTAAAGATGCTTATTGAAGTTGATGCAGCTGGTGGAAAAACCTTATGCGGTGGAACATGTCTGAATCCTGGTTCTTGGGAAGCAGCACTTCTTGCTGCTGGTACGACGCTGGAGGCTATGCAGTACATTTTGGATGGACATGGAAAGTTAAGTTATGCACTAGTACGGCCACCAGGACACCATGCACAGCCAACACAAGCAGATGGATACTGCTTTTTGAATAATGCCGGTCTTGCAGTTCAGCTAGCCATAGACTCTGGCTGCAAGCGAGTTGCTGTGGTTGACATTGATGTCCATTATGGGAATGGAACTGCAGAAGGATTCTATGAACGAGATGATGTTCTCACAATATCTCTCCATATGAATCACGGTTCTTGGGGGCCATCTCATCCACAAACAGGTTTGCCAACTGAAATCGGTCGGGGAAATGGTATGGGGTATAATCTGAATGTGCCTTTGCCTAACGGGACAGGAGACACAGGCTACAAGTATGCCATGCAGGAACTGGTGACACCAGCCATTAGCAAATTTAAACCTGAAATAATAGTATTTATTATTGGTCAAGACTCTAGTGCGGTATGCTCTATTCCATATTTAATTTTTGGCCTCAAGTGAT--GTTCTGACTGGCATTAGAAAGCTAACCACCATAGACTGAAACTCTTGGAGGCAAGATAG-AAGTTTTAGCACCCGATCAGCTA--TAATTCTCACTTTCTGAACTTCAGATTAAATGATGCCTCAGGATAGGAATGAA---TGGGAAAGGTCTGGCTAGTAACCCTCTTTATCCCTTGAGAGTGGGTGCAGGGAAAC----------------
>SC0
-------------------------------------------------------------------------------------------------------------TTTGACGTCAGGGATGTCTATGCATATTATGATTTATGTTGTACTTTTGGCAATTTGGTAGTTAACAGAAATCTTTGTTATTTGCTAAATCTGTGCAATTTTGGG-GTGTTGATCTGCAGAGTATGTGAAGATGCTTATTGAAGTTGATGCAGCTGGTGGAAAAACCTTATGTGGTGGAACACGTCTGAATCCTGGTTCTTGGGAGGCAGCACTTCTTGCTGCTGGTGCGACACTGGAGGCTATGCAGTATATTTTGGATGGACATGGAAAGTTAAGTTATGCACTAGTACGGCCACCAGGACACCATGCGCAGCCAACACAAGCAGATGGATACTGCTTTTTGAATAATGCCGGTCTTGCAGTTCAGCTAGCCATAGACTCTGGCTGTAAGCGAGTTGCTGTGGTTGACATTGATGTCCATTATGGCAATGGAACTGCAGAAGGATTCTATGAACGAGATGATGTTCTTACAATCTCTCTCCATATGAATCATGGTTCTTGGGGACCATCTCATCCACAAACAGGTTTGCCTAATGAAATTGGTCGGGGAAATGGTATGGGGTATAATCTGAATGTGCCTTTACCTAATGGGACAGGAGACAGAGGGTATGAGCACGCGATGCATGAACTGGTGATACCAGCCATTAGCAAATTTAAGCCTGAAATGATAGTGTTTGTTATTGGTCAAGACTCAAGTGCTGTAAGTTCTATTCCATATTTAATTTTTAGCCTCAGGTGAT--GTTCCAACCAGCATTAGAATGCTAACCACCACAGACTGAAGGTCTTGGAGGAAAGATGGAAAGTTTTAGCACCTGATCAGCTA--TAATTCTTGCTTTCTGAACTTTAGATTAAATGATGCCTCAGGATAGGAATAAC---TAGGTGAGGTTTGGCTAGTAACCCTCTTTATCCCTTGAGAGTAGGT--------------------------
>SE46
-------------------------------------------------------------------------------------------------------------------------------------------------------------------------------------------------------------------------------------------------AGCTTGTTGAAGCCGATGCTGCTGGTGGAAAGATTTTTTGTCCTGGAACTTGTCTGAATCCTGGCTCCTGGGCAGCTGCTCTGCTTTCTGCTGGTTCAACACTTGAGGCAATGCAGTATATTTTGGGGGGACATGGAAAGTTATCCTATGCATTAGTACGTCCACCGGGACACCATGCACAACCAACACAAGCTGATGGCTATTGTTTTTTGAATAATGCTGGGCTTGCAGTTCAGCTAGCGCTGGACTCTGGTTGCAAGCGTGTCGCTGTGGTTGACATTGATGTGCATTATGGGAATGGGACTGCAGAGGGATTCTATGAACGAGATGATGTCCTCACAATCTCTCTGCACATGAATCATGGTTCTTGGGGTTGTTCCCATCCTCAAACAGGTTTGCATGATGAAGTTGGCCGGGGAAAAGGCATGGGATTTAATCTGAATGTGCCTTTGCCTAACGGGACAGGAGATAGAGGTTATGAGCATGCTATGAATGAGTTGGTGGCTCCGGCCATTAGAAGATTTATGCCTGAAATGATACTCTTGGTTGCTGGTCAAGACTCCAGTGCAGTGAGTTCTATTTCATCTGTTCTTTTGGCTCATGTT-------------------TTGACCCATGGTTC------------------------------------------------------------------------------------------------------------------------------------------------------------------------------------------
>SG23
------ATGCTTTTCTTACTAATTCTTGAGCCCAAAAGAACTAAGCCATTAATGTATATTTTTTCTTAATGCACAAGGCCTCTGCAAACTTCTAGAATGTCTTTCCTCATTTCATGACATCATTGACATAGACCAAGTTGTACTT---TTCACTGTTTAGTACTTAACAGGATATT-TATCTTTCATCATATTTAAATCTGGACAGTTTTGGATTGGATGGCATTGCAGAATATGTAAAAATGCTTATTGAAGCTGATGCAGCTGGGGGAAAGACCTTATGCGGTGGAACACGTTTGAATCCTGGTTCTTGGGAAGCTGCACTTCTTGCTGCTGGCACAACACTTAAGGCTATGCAGTATATTTTGGATGGGCATGGAAAGTTATGTTATGCATTAGTAAGGCCACCAGGGCACCATGCACAACCAAATCAAGCTGATGGATACTGCTTTTTGAATAATGCTGGTCTTGCAGTTCAGTTAGCTCTGCAGTCTAGCCGCAAGCGGGTTGCTGTGGTTGACATTGATGTGCATTATGGAAATGGAACTGCAGAAGGGTTCTATGAGCAAGATGATGTTCTCACAATCTCTCTCCATATGAATCATGGTTCTTGGGGGCCATCACATCCTCAAAGTGGTTTGCATGATCAAATTGGTCGGGGAAATGGTAGAGGCTTCAATTTGAACATACCTTTGCCTAATGGAACAGGAGATAGAGGTTATGAGCACGCCATGCATGAACTGGTTGTACCAGCCATCAGCAAATTTAAGCCTGAAATGATAGTCTTTGTTATCGGTCAAGACTCCAGTGCAGTAAGTTCTATTTTGTTTTTATCTTTAGTGTCAGCATATATTCGTTTCATGGCTATTATAATGCTTAACATAATGAGATGGTCATGCAAATAGTAAAAACTGAAAATGCAACTGCCAAATTCTACTTTACAA---ATTACTCGATTACTAGGTCCATTCCAAGCACTCTATTTTACAGGTTTGGGTTCAAGTTCTGGTAAGGGGGTTTGGATATGCTGATATGGCAATTTTTCTTGGCAGTTAAGTACATTTTTG
>SS22
TGGCAGATGCTTTTCTTACTAATTCTTGAGGCCAAAAGAACTAAGCCATTAATGCATATTTTTTCTTAATGCACAAGGCCTCTGCAACCTTCTAGAATATCTTTCCTCATTTCATGACATCATTGATATAGACCAAGTTGTACTT---TTCACTGTTTAGTACTTAACAGGAAATT-TATCTTTCATCATATTTAAATCTGGACAGTTTTGGATTGGATGGCATTGCAGAATATGTAAAAATGCTTATTGAAGCTGATGCAGCTGGGGGAAAGACCTTATGTGGTGGAACACGTTTGAATCCTGGTTCTTGGGAAGCTGCACTTCTTGCTGCTGGCACAACACTTAAGGCTATGCAGTATATTTTGGATGGGCATGGAAAGTTATGTTATGCATTAGTAAGGCCACCAGGGCACCATGCACAACCAAATCAAGCTGATGGATACTGCTTTTTGAATAATGCTGGTCTTGCAGTTCAGTTAGCTCTGCAGTCTAGCCGCAAGCGGGTTGCTGTGGTTGACATTGATGTGCATTATGGAAATGGAACTGCAGAAGGGTTCTATGAGCAAGATGATGTACTCACAATCTCTCTCCATATGAATCATGGTTCTTGGGGGCCATCACATCCTCAAAGTGGTTTGCATGATGAAATTGGTCGGGGAAATGGTAGAGGCTTCAATTTGAACATACCTTTGCCTAATGGAACAGGAGATAAAGGTTATGAGCACGCCATGCATGAACTGGTTGTACCAGCCATCAGCAAATTTAAGCCTGAAATGATAGTCTTTGTTATCGGTCAAGACTCCAGTGCAGTAAGTTCTATTTTGTTTTTATCTTTAGTGTTGGCATATATTCATTTCATGGCTATTATAATGCTTAACATAATGAGATGGTCATGCAAATAGTAAAAACTGAAAATGCAACTGCCAAATTCTACTTTACAA---ATTACTTGATTACTAGGTCCATTCTAAACACTCTG--TTACAGGTTTGGGTTCAAGTTCTGGTAAGGGGGTTTGGATATGCTCATATGACAATTTTTCTTGGCAGTTAAGTACATTTTTG
>SV36
TTTGCGTTTTAATTGCACCCAACTAGTGGTCGAGAACATGGTGAAAGTATTGTCAAATTACAAGTTTCTTCTGATGGTTTTAATCTAGGATGTCTTTCAACTTTTGCATGTGAATATTCCAGAACTCATTGCTCAGTATCAAGGATGTTATGTATGAGATAGGCTAACATGTACTTGGCTATTCTGTAATATCTAAATTTGGACAATGTTGGG--GATGGACCTTGCAGAATATGTTCAAATGCTTATTGGAGCTGATGCATCTGGGGGAAAGACCTTATGTCATGGCACACATTTGAATCCTGGCTCTTGGGAAGCTGCACTTCTTGCTGCTGGGACTACACTAGAGGCTATGCAGTATATTTTGGATGGACATGAAAAGTTGTGTTATGCATTAGTTCGACCACCAGGACACCATGCACAACCAACTCAAGCTGATGGATACTGCTTTTTGAATAATGCGGGTCTTGCAGTTCAGCTTGCTGTGGACTCTGGTTGCAAGCGGGTTGCTGTGGTTGACATTGACGTGCATTATGGGAATGGAACTGCAGAAGGATTCTATGAACGGTGCGATGTGCTCACGATCTCTCTCCACATGAATCATGGGTCTTGGGGACCGTCTCATGCTCAAAGTGGTTTGCATGATCAAATTGGTCGGGGAAACGGTATGGGGTTTAATCTGAATGTGCCCTTGCCTAATGGGACAGGGGATAGAGGCTATGAGCATGCAATGCATGAATTGGTGGTACCGGCCATTGATAAATTTAAGCCTGAAATGATAGTCTTTGTCATTGGTCAAGACTCCAGTGCAGTGAGTTTTTTTTCATTATAATTTTGGTCTCAACTTATGTT-TGTTCCTTGGTTATTATAATGCTTCACATTTTGAGATTGTAATGCAAACAATAGATACAATGAAGGAAAAACAAAAGATGAGCTCCAGCCAACCGTGTACAATTAAGAAGGTAGCTACTATGGTTCAATCTCTTTGAGGTAGAAGTCAAGCCTTCTTTGTGTGCTATGATATTTTCCAGGGCCTATACTATGCGGCTGTTTGGAGTTACCAAG
>TA17
---------------------------------------------------------------------------------------------------------------------------------AGATCAAATTGTATTT---TTCACTATTTACCACTTAACAGGAAATT-CATCTTTCATCATATTTAAATCTTGACAATTATGGGTTTAATTGCATTGTAGAATATGTGAAAATGCTCATTGAAGCTGATGCAGCTGGGGGAAAGACCTTATGTAGTGGAACACGGTTGAATCCTGGTTCGTGGGAAGCTGCACTTCTTGCTGCTGGTACAACACTTGAGGCTATGCAATTTATTTTGGATGGTCACGGAAAGTTATGCTATGCATTAGTAAGGCCACCAGGGCACCATGCACAACCAAACCAAGCTGATGGGTACTGCTTTTTGAACAATGCTGGTCATGCAGTTCAGTTAGCCCTGCAGTCTAGCTGCAAGCGGGTTGCTGTGGTTGACATTGATGTGCATTATGGAAACGGAACTGCGGAAGGGTTCTACGAGAGAGATGATGTTTTCACGATCTCTCTTCATATGAATCATGGTTCTTGGGGACCATCACATCCTCAAAGTGGTTTGCATGATGAAATCGGTCGGGGAAATGGTAGAGGCTTCAATTTGAACATTCCTTTGCCTAATGGAACAGGCGATAGAGGTTATGAGCATGCCATGCATGAACTCGTTGTACCAGCCATCAGAAAATTTAAGCCTGAAATGATAGTCTTTGTTATTGGTCAAGACTCCAGTGCAGTAAGTCCTAGTTTGTTTTTATCTTTAGAGTCAGCATACGTCTGCTTCATGGCTATTAGAATGCTTAACATAATGAGATGGTCATGCAAACTTAAAAATGG-AAAATTCAGCTGGCCAATACTGCTTTACAAATTACTACTTGACTACAAGGGCCATTCTGAAAACTCTATGTTACAGAT-----TCCAAGTTCTGGTAAGTGGGTTCAGAAACACTGATAGGACAATATTTTTGAATGTTTATGTATAGTTTGT
>TB39
TCTTGAGCCCAAATTGAGCATATTAGGGTCGACTTGTGGGGCTTTACACAAATGTAAATCTTTTCTTAATTCACAAGGCCTGCATTCCCTTGTAGATTGTTCCCCACTGCTTGACATCGGGGACACAGT-----GATATAGACTAATATGTACTTTTAGCTATTCAGTAATCAACAATCATATTTGTCATATTTAAATCTGGACACTTTTGCATTGGATGACATTGCAGAATATGTAAAAATGCTTATTGGAGCTGATGCAGTGGGTGGAAAGACCTTATGTGGTGGAACACGTCTGAATCCTGGTTCTTGGGAAGCTGCACTTCTTGCCGCTGGCACAACACTTGGGGCTATGCAGTATATTTTGGATGGGCATGGAAAGATATGTTATGCATTAGTACGGCCACCAGGGCACCACGCACAGCCGACTCAAGCTGATGGATACTGTTTTTTGAATAACGCCGGCCTTGCAGTTCAGTTGGCTGTGGAATCTTGCTGCAAGCGGGTTGCTGTGGTCGACATCGATGTGCATTATGGGAATGGCACTGCAGAAGGATTCTACGAGCGAGATGATGTCCTCACAATCTCTTTACATATGAATCATGGTTCTTGGGGACCATCACATCCTCAAAGTGGTCTGCATGATGAAATTGGTCGGGGAAAAGGTACAGGGTTTAATCTGAACGTGCCTTTGCCTAATGGAACAGGAGATAGAGGCTATGAGCATGCCATGCATGAACTGGTGGTGCCAGCCATCAGAAAATTTAAGCCTGAAATGATGGTCTTTGTTATTGGTCAAGACTCCAGTGCAGTGAGTTCTATTTCATGTTTATCTTCAGTCTGTT--------TGTTCCATGGCTATTAGAATGCTTCACATTCTGATATTGCTATTCGAAGTAAATACTGAAAATGCACTTCAAAACATGAGCTA--TCTAGTCAACAAAGCAGCATTAAAATTGTAATAATATAGGCTCAAGCTCTGCATG-GCGATAATATTAACAGTATAACAAAGTAGAAGTTAACAGTGTAACAAGGTAGTATCAGGATCTAAGTACAGC
>TC31
---TTTGCTGGCTCTGTAAACATGGAAGTTCATCCACACACATGTTTTTGAACTACTGAACCAACAGTTTACTGCATGCTCTCTTTGAACGATGACTGGTTTCTTGGCTTCGAAGATTGAAAAGGATTCTTCATCATCTGGAAGAAGATGTCTCAAGTTTTGCAAAGCATATGGATTCGGATATGGCAAGGCTGCATATTTCTTAGATTGCACTCCTTTTACAGACCAAACTATATAGACATACTTTCCAAAGCTAATACAGTAGGTGGAATGACCTTATGTCATGGCACACATCTCAATCCTGGTTCTTGGGAAACTACACTTCTTGCTACTGGGTCAACACTTAAAGCTATGCATTATATTTTGGATGGACATGGAAAACTATCCTATGCATTAGTGCGACCACCGGGCCACCATGCAAAGCTAACTCAAGTTGATTAGTACTACTTTTTGAATAATGTTGTTCTCTCAATTCAAATAGATGTGGAATCCGGCTGCAAGTGAGTTGCTGTGGTTGATATTGATGTGCATTATGGGAATGGAATTGTGAAGGGGTTCTACGAATGAGATGATGTGCTCACAATCTCTCTCCACATGAATCATTGTTCTTGAGGACCTTCACATACTCAAACTGGATTGCATGATGAAGTTGGTCGAGGAAAAGGTTGGGGGTTTAATCTAAATGCACCTTTGCCTGATGGGACATAAGATAAAGGGTATGAGCATGCCATGCATAAATTGGTGGTACCGGCGATTAGAAAATTTATGCCTAAAATGATAGTCTTGGTTATTGGTCAAGACTCCAGTGCATTTGATCTTAATGTAATGGATTTCTTAACAATGGAAGGCTATTGATCAAATAATGTCAGCAAGCTGATCAATCTAGTGGTGGGCTTTCTGGTGGTATAGGAAGGAGGCTATTATATTACTTATCCCATATTTTCTTCATGCTACTCTTAGGGTGTCCTAAATCTACCACATCCACTTCTGCCACACTTGCTTATCCAGATCAGGTCTTACAAGTGATCTCAAAACACAGCTATAATTACGAGCGTTATTACAGTA
>TN1
TTGAGCCTGAGAGAATTGATCATATCAAGCTCGACCATGGGCTCTACACAAATGCACATCTTTTCTTGATGCATAAGGCCTGCATTCCCTTGTAGAATGTCCCTCATTTCCTGACATCAAGGATTTCCGTGTGTGATATAGACTAATATGTACTTTTGGCTATTGAGTACTTAACATCCATATTTGTCATATTTAAATCTGGACACTTTTCTGTTGGATGACATTGCAGAATATGTAAAAATGCTTATTGGAGCTGATGCAGCTGGTGGAAAGATCTTATGTAGTGGAACATGTCTGAATCCTGGTTCTTGGGAAGCTGCACTTCTTGCTGCTGGCACTACACTCAAGGCTATGCAGTATATTTTGGATGGGCACGGAAAGTTATGTTATGCATTAGTGCGGCCCCCAGGGCACCATGCACAGCCAACTCAAGCCGACGGATACTGCTTTTTGAATAACGCCGGTCTTGCAGTTCAGCTAGCTGTAGACTCTAGCTGCAAGCGGGTTGCCGTGGTCGACATTGATGTCCATTATGGGAATGGAACTGCAGAAGGATTCTATGAGCGAGATGATGTCCTCACGGTCTCTCTACATATGAATCATGGATCTTGGGGACCATCAAATCCTCAAAGTGGTCTGCATGATGAAATTGGTCAGGGAAAAGGTTTAGGGTTTAATCTGAACGTGTCTTTGCCTAATGGAACAGGAGATAGAGGCTATGAGCATGCCATGCATGAACTGGTGGTACCAGCCATCAGAAAGTTTAAGCCCAAAATGATAGTCTTTGTTATTGGTCAAGACTCCAGTGCAGTGAGTTCTTTTTCATTTTTTATTTTCAGTCTGTT-------TGTTCCATACCTATTAGAATGCTTCACATTATGAGATTGCTATTCAGATGGTAAATACTGTAAATGCATTTCAAAATATGAGCTATGTAGTCAACCAAGTAGCATTAAAATGGTAATACCATTGGCTCAAGCTCCATG----------GTGATAAAATGTCC---------------------------------------------------
>TO14
TGGTAGATGCCTTTCTTACTAATTCTTGAGCCCAAGAGAACTAAGCCATGATGCA-TACTTTTGCATAATGTACAAATCTTCTGCAACCTTCTGGAATGTCTTTCCTCATTTCATGACATCATTGATATAGACCAAATTGTACTT---TTCACTATTTACTACTTAACAGGAAATT-CAACTTTCATCATATTTAAATCTTGACAGTTTTGGGTTTGATTGCATTGTAGAATATGTAAAACTGCTCATTGACGCTGATGCAGCTGGGGGAAAGACCTTATGTGGTGGAACACGGTTGAATCCTGGTTCCTGGGAAGCTGCACTTCTTGCTGCTGGTACAACACTTACGGCTATGCATTATATTTTGGATGGACACGGAAAGTTATGCTATGCGTTAGTGAGGCCACCAGGGCACCATGCACAACCAAATCAAGCTGATGGATACTGCTTTTTGAACAATGCCGGTCTTGCAGTTCAGTTAGCCCTGCAGTCTAGCTGCAAGCGGGTTGCTGTGGTTGACATTGATGTGCATTATGGAAATGGAACTGCAGAAGGGTTCTACGAGAGAGATGATGTTCTCACGATCTCTCTCCATATGAATCATGGTTCTTGGGGGCCATCACATCCTCAAAGTGGCTTGCATGATGAAATTGGCCGGGGAAAAGGTAGAGGCTTCAATTTGAACATACCTTTGCCTAATGGAACAGGAGATAGAGGTTATGAGCATGCCATGCATGAACTCGTTGTACCAGCCATCAGCAAATTTAAGCCTGAAATGATAGTCTTTGTTATTGGTCAAGACTCCAGTGCAGTAAGTCCTATTTTGTTTTTATCTTTAGAGTTAGCATATGTTTGTTTCATGGCTGTTAGAATGCTTAACATAATGAGACAGTCATGCAAACAGAAAAAATGGAAAATTCAACTGGCCAAGACTGCTTTACACATTACTACTTGATTACAAGGTCCATTCTGAAAACTCTATGTTACAGATTTGGGTTCAAGTTCTGGTAAGCGGGTTCAGAAACACTGATATGACAATATTTTTGAATGGTTAAGTACATTTTGA
>TPL03
TTGTGAAAGCTTATTCTGTAGCCAAAGTGGCAAGAACATAAGGTTCAAATTTTGTGGGTCTGACAACAACAAATTTTGTGGGTCTTCATTTGTAGATTGTTTTTCCTTGTTTGACACCAGGGACGTCTATGCATAATATAGATTATGATGTACTTTTTGCAAATTGGTAGTTAACGGCTATCTTTGTCATTTGCTAAATCTGTGCAATTTTGGGGTTGATGATCTGCAGAGTATGTGAAGATGCTTATTGAAGTTGATGCAGCTGGTGGAAAAACCTTATGTCATGGAACACGTCTGAATCCTGGTTCTTGGGAAGCAGCACTTCTTGCTGCTGGTACGACACTGGAGGCTATGCAGTATATTTTGGATGGACATGCAAAGTTAAGTTATGCACTAGTACGGCCGCCAGGACACCATGCACAGCCAACACAGGCAGATGGATACTGCTTTTTGAATAATGCCGGTCTTGCAGTTCAGCTAGCCATAGACTCTGGCTGTAAGCGAGTTGCTGTGGTTGACATTGATGTCCATTATGGGAATGGTACTGCAGAAGGATTCTATGAACGAGATGATGTTCTCACACTATCTCTCCATATGCATCATGGTTCTTGGGGACCATCTCATTCACAAACAAGTTTGCCAAATGAAATTGGTCGGGGAAATGGTACAGGGTATAATCTGAATGTGCCCTTGCCTAATGGCACAGGAGACAGAGGCTATGAGCACGCCATGCATGAACTGGTGGTACCAGCCATTAGCAAATTTAAGCCTGAAATGATAATATTTGTTATTGGTCAAGACTCTAGTGCAGTAAGTTCTATTTCATATTTAATTTCTGGCCTCAGGTGAT--GTTCCAACAAGCATTAGAAATCTAAACACCACAGACTGAAGCTCTTGGAGGCAAGATAG-AAGTTTTAGCACCTGATCATCTA--TAATTCTTGCTTTCTGAACTTCAGATTAAATGATGCCTCAGGATAGGAACAA----ATAGTAAGGTTTGGCGAGTAACAAATAGTATGCTA-------------------------------------
>WN5
--------------------------------GGGATCTAACACCTTACAAATGCACTTTTGTTCTTAATGCATAAGGCTTGTGTTCCTTTGCAGACTGTTATCTCTTGCTGCTTCATATCACCAATATCTATGCATGATGTATT---TTGGCTATTCATTAGTTGACAGGGGATC--CATATTTGTAACATCTAAATCTAGGTAATTTTGGTGTGGATGACCTTGCAGAATATGTGAAAATGCTTATTGAAGCTGATGCAACTGGTGGAAAGACCTTATGTGGTGGAACACGTCTGAATCCTGGTTCTTGGGAAGCTGCACTTCTTGCTGCTGGTACAACTCTTGAGGCTATGCAGTATATTTTGGATGGACATGGAAAGTTATGTTATGCACTAGTACGGCCACCAGGACACCATGCACAGCCAACTCAAGCTGACGGATACTGCTTTTTGAATAATGCCAGTCTTGCAGTTCAGTTAGCTGTGGACTCCGGCTGTAAGCGGGTTGTTGTGGTTGATATTGATGTGCATTATGGGAATGGGACTGCAGAAGGATTCTACGAGCGAGATGATGTCCTCACAATCTCTCTACACATGTATCATGGTTCTTGGGGACCATCTCATCCACAAACTGGTTTGCCTGATGAAATTGGTCGGGGAAATGGCATGGGCTTTAATCTGAATGTGCCTTTACCAAATGGCACAGGAGATAGAGGATATGAGCATGCCATGCATGAGCTGGTGGTACCGGCCCTTAGCAAATTTAAGCCTGATATGATAGTCTTTGTTATTGGCCAGGACTCCAGTGCAGTGAGTTCTATTTTCATTTTTGTTTTAATTTCAGCTCATGTTTGTTCCGTAGTTATTAGAATGCTCTACGTTCTTAGGTTGCCATGTAAGTAATAAAACTGTAAAGGCTTTCCAAAAGAGAAGCT------------ATATAGCTTATCAAGTTGCATTAAAAGGGTAAGCACGATAGGATCAGGGTCTCCAACATGA---------------------------------------------------------
>WS10
----------------------------------------------------------------TT----------------------------------------------------------------------------------TTCACTATTTAGTACTTAACAAGAAATTATATATTTCATCATATTCAAATCTTGACATTTTTGGTTTGGGTTGCATTGTAGAATATGTAAAAATGCTCATTGAAGCTGATGCAGCTGGGGGAAAGACATTATGTGGTGGAACACAGTTGAATCCTGGTTCTTGGGAAGCTGCAGTTCTTGCTGCTGGTACAACACTTAAGGCTATGCAGTATATTTTGGATGGACACGGAAAATTATGCTATGCATTAGTAAGGCCACCAGGGCACCATGCACAACCAAATCAAGCTGATGGATACTGCTTTTTGAACAATGCCGGCCTTGCAGTTCAGTTAGCCTTGCAGTCTAGCTGCAAGCGGGTTGCTGTTGTTGACATTGATGTGCATTACGGAAATGGAACGGCAGAAGGTTTCTATGAGAGAGATGATGTTCTCACAATCTCTCTCCATATGAATCATGGTTCGTGGGGGCCATCACATCGTCAAAGTGGTTTGCATGATGAAATTGGTCGGGGAAATGGCAGAGGCTTAAATTTAAACATACCTTTGCCTAATGGAACAGGAGATAGAGGTTATGAGCATACCATGCATGAACTTGTTTTACCAACCATCAGCAAATTCAAGCCTGAAATGATAGTCTTTGTTATCGGTCAAGACTCTAGTGCAGTAAGTCCTATTTTGTTTTTATCTTTTGTGTTATCATATGTTTGTTTCATGGCTGTTAGAATGCTTAACATAATGAGGCCATCATGAAAACAGTAAAAATG-GAAATGCAAGTGACTAAGACTGCTTTACAAATTACTACTTGATTACAAGGTCAATTCCAAAAACTCTATGTTACAGATCTGGGCTCAAGTTCTCGTAAGGGGGTTCAGATACGCTGATATGGCAATATTTTTGAGTGGTTT------------
>WW11
-------------------------------------------------------------------------------------------------------------------------------------------------------------------------------------------------CAAATCTTGACATTTTTGGTTTGGGTTGCATTGTAGAATATGTAAAAATGCTCATTGAAGCTGATGCAGCTGGGGGAAAGACATTATGTGGTGGAACACAGTTGAATCCTGGTTCTTGGGAAGCTGCAGTTCTTGCTGCTGGTACAACACTTAAGGCTATGCAGTATATTTTGGATGGACACGGAAAATTATGCTATGCATTAGTAAGGCCACCAGGGCACCATGCACAACCAAATCAAGCTGATGGATACTGCTTTTTGAACAATGCCGGCCTTGCAGTTCAGTTAGCCTTGCAGTCTAGCTGCAAGCGGGTTGCTGTTGTTGACATTGATGTGCATTACGGAAATGGAACGGCAGAAGGTTTCTATGAGAGAGATGATGTTCTCACAATCTCTCTCCATATGAATCATGGTTCGTGGGGGCCATCACATCGTCAAAGTGGTTTGCATGATGAAATTGGTCGGGGAAATGGCAGAGGCTTAAATTTAAACATACCTTTGCCTAATGGAACAGGAGATAGAGGTTATGAGCATACCATGCATGAACTTGTTTTACCAACCATCAGCAAATTCAAGCCTGAAATGATAGTCTTTGTTATCGGTCAAGACTCTAGTGCAGTAAGTCCTATTTTGTTTTTATCTTTTGTGTTATCATATGTTTGTTTCATGGCTGTTAGAATGCTTAACATAATGAGGCCATCATGAAAACAGTAAAAATG-GAAATGCAAGTGACTAAGACTGCTTTACAAATTACTACTTGATTACAAGGTCAATTCCAAAAACTCTATGTTACAGATCTGGGCTCAAGTTCTCGTAAGGGGGTTCAGATACGCTGATATGGCAATATT------------------------
