# Supplementary material for: Development of a Target Enrichment Probe Set for Conifer (REMcon)
Source: Biology (Basel). 2024 May 22;13(6):361. doi: 10.3390/biology13060361 (PMC11200496; doi:10.3390/biology13060361)
Supplement: Supplementary file 1 [file biology-13-00361-s001.zip › biology-2960267-supplementary/Sup data/secapr_alignments_paralogs/39.fasta]

>AA3
ATCTTTGCAGGTGAAAAGTCGCTTCACTTCCGGGGCAGCATCACGATCATTTACCTCAACAAACTATGATCCAGTTACCAAGAATGAGTTTGAGTATGTCAAAGTTGAAAAAAATCCCAAGAAAAAAGGCTATGTTCAACTTCATACTACACATGGAGATCTTAATATAGAGTTACACTGTGAAATAACACCTCGCACATGTGAAAACTTCATTACACTTTGTGAACGTGGGTATTACAATGGAGTAGCTTTTCACCGGAATATTAGGTATGCCCCTTAACTAACCATCATGTTTTTTTCTTCATTCCTTTGTGAAGATGGCTCTCTTCTATTTTTCAAGATATATTATGTGGTACATTGTGATTGTAGAAATTTTATGATTCAGGGTGGTGATCCAACTGGAACTGGAAGAGGTGGAGAATCAATCTGGAGTAAACCCTTTAAAGACGAGTTAAATTCCAAGTTGCTTCACTCAGAAAGGGGCATTGTTAGCATGGCAAACAGTGGGCCTCACACAAATGGATCACAGTTCTTCATTCTTTACAAATCTGCAAATCATCTAAATTATAAGCACACAGTATTTGGTCGCGTAGTGGGTGGGCTTAATACTCTCTCCGTGACAGAGAAGGTTCCTGTGGATGATGATGATCGGCCTCTGGTAAGACAAAGAAGCTCAATCTTGAGATTTATTGCTTGTTATGTTTTGACTGTTACCTAAGGTTGTTTTATATGCTTGATCATACAGGCATTTCTGTT
>AA60
ACTTTTATAGGTGAAAAGCCAATTTACATCTGGGGCAGCATCTCGATCATTTACATCAACAAATTATGATCCAGTTACTACAAATGACTGTGAGTATGTCAAAGTTGAAAAAAATCCCAAGAAGAAGGGCTATGTTCAACTCCACACTACACATGGTGACCTCAATTTAGAGTTACATTGTGATATAACACCTCGTACGTGTGAAAATTTCATTACACTTTGTGAACGTGGGTACTACAATGGAGTATCATTTCACCGAAGTATTAGGTCTGCCTGTTAATTACTTATTATCATTTTTTTCTTTGATCCTTGTGCAGGTAGCTAGAGTTTCTGTTTCTTGTTATCT-----TTATTTTTTGTATTGCAGAAATTTCATGATTCAGGGTGGTGATCCGACTGGGACTGGAAGAGGAGGAGAATCGATTTGGGGAAAACCTTTCAAAGATGAATTGAATTCCAAATTGCTTCATTCGGAGAGGGGCATTGTAAGTATGGCAAACAGTGGGCCTCACACGAATGGATCACAGTTCTTCATTCTTTACAAATCCGCCAAGCATTTGAATTTTAAGCACACAGTATTTGGTCGAGTAGTAGGTGGGTTGAACACTCTTTCAACAACAGAGAAGGTTCCCGTGGATGATGATGATAGACCTCTGGTAAGTCAAAAAATTTCCAGTATATGTGCAATTGCTCATTCTATGTTGATTAATTTATATGGGTTTTTTGTGCCTCTGATAGTAG-------------
>AAR4
ATCTTTGCAGGTGAAAAGTCGCTTCACTTCCGGGGCAGCATCACGATCATTTACCTCAACAAACTATGATCCAGTTACCAAGAATGAGTTTGAGTATGTCAAAGTTGAAAAAAATCCCAAGAAAAAAGGCTATGTTCAACTTCATACTACACATGGAGATCTTAATATAGAGTTACACTGTGAAATAGCACCTCGCACATGTGAAAACTTCATTACACTTTGTGAACGTGGGTATTACAATGGAGTAGCTTTTCACCGGAATATTAGGTATGCCCCTTAACTAACCATCATGTTTTTTTCTTCATTCCTTTGTGAAGATGGCTCTCTTCTATTTTTCAAGATATATTATGTGGTACATTGTGATTGTAGAAATTTTATGATTCAGGGTGGTGATCCAACTGGAACTGGAAGAGGTGGAGAATCAATCTGGAGTAAACCCTTTAAAGACGAGTTAAATTCCAAGTTGCTTCACTCAGAAAGGGGCATTGTTAGCATGGCAAACAGTGGGCCTCACACAAATGGATCACAGTTCTTCATTCTTTACAAATCTGCAAATCATCTAAATTATAAGCACACAGTATTTGGTCGTGTAGTGGGTGGGCTTAATACTCTCTCCGTGACAGAGAAGGTTCCTGTGGATGATGATGATCGGCCTCTGGTAAGACAAAGAAGCTCAATCTTGAGATTTATTGCTTGTTATGTTTTGACTGTTACCTAAGGTTGTTTTATATGCTTGATCATACAGGCATTTCTGTT
>AF1
ATATTTCCAGGTGAAAAGTCGGTTCACTTCTGGGGCAGCGTCACGGTCATTTACTTCAACAAACTATGATCCAGTTACCAAGAATGACTTTGAGTATGTCAAAGTTGAAAAAAATCCGAAGAAAAAAGGCTATGTTCAATTTCATACTACACATGGAGATCTTAATATAGAGTTGCATTGTGATATAACACCTCGCACATGTGAAAATTTCATTACACTTTGTGAACGTGGCTACTACAATGGAGTAACTTTTCATCGGAATATTAGGTGCACCCTTCAACAAATTGTCAGTTTGTTTTAATCATATTTTGTTGAAGATGGCTATATTCCTCACATTCCAACATACGTTGTTGTGCTTTGTTGTTTTAGAAATTTCATGATACAGGGTGGTGATCCAACTGGGACAGGAAGAGGAGGAGAATCGATATGGGGCAAACCCTTTAAAGATGAGTTGAATTCCAAGTTGCTTCATTCAGAAAGGGGTGTTGTCAGTATGGCAAATAGTGGGCCTCATACAAATGGATCACAGTTCTTTATTCTCTACAAATCAGCAAACCATCTGAATTATAAGCACACAGTATTTGGTCGAGTAGTTGGTGGGTTAACTACTCTTTCAGCAACAGAGAAGGTTCCTGTGGATGATGATGATCAGCCTCTTGTAAGACAAGAACATTCAACTTTGATATTTATAGCATGCTATATCCTGATGAATACCAATGGTTGTTTAACCCCATTGATTGGAATTTCTGTTTGGCT
>AG2
ATATTTCCAGGTGAAAAGTCGGTTCACTTCTGGGGCAGCGTCACGGTCATTTACTTCAACAAACTATGATCCAGTTACCAAGAATGACTTTGAGTATGTCAAAGTTGAAAAAAATCCGAAGAAAAAAGGCTATGTTCAATTTCATACTACACATGGAGATCTTAATATAGAGTTGCATTGTGATATAACACCTCGCACATGTGAAAATTTCATTACACTTTGTGAACGTGGCTACTACAATGGAGTAACTTTTCATCGGAATATTAGGTGCACCCTTCAACAAATTGTCAGTTTGTTTTAATCATATTTTGTTGAAGATGGCTATATTCCTCACATTCCAACATACGTTGTTGTGCTTTGTTGTTTTAGAAATTTCATGATACAGGGTGGTGATCCAACTGGGACAGGAAGAGGAGGAGAATCGATATGGGGCAAACCCTTTAAAGATGAATTGAATTCCAAGTTGCTTCATTCAGAAAGGGGTGTTGTCAGTATGGCAAATAGTGGGCCTCATACAAATGGATCACAGTTCTTTATTCTCTACAAATCAGCAAACCATCTGAATTATAAGCACACAGTATTTGGTCGAGTAGTTGGTGGGTTAACTACTCTTTCAGCAACAGAGAAGGTTCCTGTGGATGATGATGATCAGCCTCTTGTAAGACAAGAACATTCAACTTTGATATTTATAGCATGCTATATCCTGATGAATACCAATGGTTGTTTAACCCCATTGATTGGAATTTCTGTTTCGCT
>AH26
ATCTTTCCAGGTAAAAAGCCGATTTACATCTGGGGCAGCATCACGATCATTTACTTCAACATCTTATGATCCAGTTACCAAGAATGACTATGAGTATGTGAAAGTTGAAAAAAATCCGAAGAAAAAAGGTTATGTTCAACTTCATACCACACATGGAGATCTTAATATAGAGTTGCACTGTGATATAACTCCTCGCACATGTGAAAATTTTATCACGCTTTGTGAACGTGGTTACTACAATGGAGTTGCTTTTCACAGAAATATTAGGTACGCCTTCTAAGTAATTGGCTTGTTGTCTTCTTCAGGTCCTTGCGAGCATGGTTGACTTCTATAAGTTCAGCTCATTTATCTCTTGTACTGTGTTGGCAGAAATTTCATGATCCAGGGTGGGGATCCAACAGGCACTGGAAGAGGAGGAGAATCAATATGGGGTAAACCTTTTAAGGATGAATTTAATTCCAAATTGCTTCATTCAGAGAGGGGCATTGTCAGTATGGCAAACAGTGGGCCTCACACTAATGGATCACAATTTTTCATTCTTTACAAATCTGCAAAGCATCTGAATTTTAAGCACACAGTATTTGGCCGAGTAGTGGGTGGGTTGAGTACTCTTTCAGCAACAGATAAGGTTCCCGTGGACAACGATGATCGACCTCTGGTAAGGAAAAGGTAGTTAGTAGATAGTTCAATTACTTGTTCTATTTTGATGAGTTTCTATGGGTGATTTATGTTTG---------ATTCTAATAGGTT
>AME1
ATCTTTCCAGGTGAAAAGTCGCTTCACTTCCGGGGCAGCATCACGATCATTTACCTCAACAAACTATGATCCAGTTACCAAGAATGAATTTGAGTATGTCAAAGTTGAAAAAAATCCCAAGAAAAAAGGCTATGTTCAACTTCATACTACACATGGAGATCTTAATATAGAGTTACACTGTGAAATAACACCTCGCACATGTGAAAACTTCATTACACTTTGTGAACGTGGGTATTACAATGGAGTAGCTTTTCACCGGAATATTAGGTATGACCTTTAACTAACTATTATGGTGTTTTCTTCAGTCTTTTGTGAAGATGGCTATTTTCTATTTGTCAAGATATATTATGTGGTACATTGTGATTGTAGAAATTTTATGATTCAGGGTGGTGATCCAACTGGGACTGGAAGAGGTGGAGAATCAATCTGGAGTAAACCCTTTAAAGATGAGGTAAATTCCAAGTTGCTTCATTCAGAAAGGGGCATTGTCAGCATGGCAAACAGTGGGCCTCACACAAATGGATCACAGTTCTTCATTCTTTACAAATCTGCAAATCATCTAAATTATAAGCACACAGTATTTGGTCGCGTAGTGGGTGGGCTTACTACTCTTTCCGTGACAGAGAAGGTTCCTGTGGATGATGATGATCGGCCTCTGGTAAGACAAAGAAGCTCAATCTTGAGATTTATTGCTTGTTATATTTTGACTGTCACCTAAGGTTGTTTTATATGCTCGATCAGACAGGTATTTCTGTT
>AP25
----------------------------------------------------------------------------------------------------------------------------------------------------------------------------------------------------------------------------------------------------GTTGCCTTTCACAGGAATATTAGAA------------------------------------------------------------------------------------------------------ATTTCATGATCCAGGGTGGGGATCCAACAGGCACTGGAAGAGGAGGAGAATCAATATGGGGTAAACCTTTTAAGGATGAATTTAATTCCAAATTGCTTCATTTAGAGAGGGGCATTGTCATTATGGCAAATAGTGGGCCTCACACTAATGGATCACAATTTTTCATTCTTTACAAATCTGCAAAGCATCTAAATTTTAAGCACACAGTAGTTGGCCGAGTCGTGGGTGGGTTGAGTTCTCTTTCAGCAATAGATAAGGTTCTTGTGGACAACGATGATCGACCTCTGGAAGAAATTAAAATATCAGGGTAACCATTTTTGTTAATCCTTACAAGAAAAAACTTCAAGAGAGAAATCATATTTGGGGATGGGG-------------
>APA47
ATCTTTCCAGGTGAAAAGTCGCTTCACTTCTGGGGCAGCGTCACGGTCATTTACTTCAACAAACTACGATACAGTTACCAAGAATGACTTTGAGTATGTCAAAGTTGAAAAAAAACCCAAGAAAAAAGGCTATGTTCAATTTCATACTACACATGGAGATCTTAATATAGAGTTGCATTGTGATATAACACCTCGAACATGTGAAAATTTCATTACACTTTGTGAACGTGGCTACTACAATGGAGTAACTTTTCATCGGAATATTAGGTACGCCCTTCAACAAATTGTCAGTTTGTTTTAATCATATTTTGTTGAAGATGGCTATATTCATAGTTTTCCAACATACGTTGTCGTGCTTTGTTGTTTTAGAAATTTCATGATACAGGGTGGTGATCCAACTGGGACAGGAAGAGGAGGAGAATCGATTTGGGGTAAATCCTTTAAAGATGAGTTAAATTCCAAATTGCTTCATTCAGAAAGGGGTGTCGTCAGTATGGCAAATAGTGGGCCTCATACAAATGGATCACAGTTCTTTATTCTCTACAAATCAGCAAATCATCTGAACTATAAGCACACAGTATTTGGTCGAGTAGTTGGTGGGTTGACTACACTTTCAGTGACAGAGAAGGTTCCCGTGGATGATGATGATCAGCCTCTTGTAAGACAAGAACATTCAGTCTTGATATTTTTAGCTTGCTATATACTGATGAATACCAATGGTTGTTTAACCCCTTTGATTGGAATTTCTGTTTGGCT
>AR2
-----------------------------------------------------------------------------------------------------------------------------------------------------------------------------------------------------------------------------------------------------------------------------------------------------------------TCTTTTGTGAAGATGGCTATTTTCTATTTGTCAAGATATATTATGTGGTACATTGTGATTGTAGAAATTTTATGATTCAGGGTGGTGATCCAACTGGGACTGGAAGAGGTGGAGAATCAATCTGGAGTAAACCCTTTAAAGATGAGGTAAATTCCAAGTTGCTTCATTCAGAAAGGGGCATTGTCAGCATGGCAAACAGTGGGCCTCACACAAATGGATCACAGTTCTTCATTCTTTACAAATCTGCAAATCATCTAAATTATAAGCACACAGTATTTGGTCGCGTAGTGGGTGGGCTTACTACTCTTTCCGTGACAGAGAAGGTTCCTGTGGATGATGATGATCGGCCTCTGGTAAGACAAAGAAGCTCAATCTTGA-------------------------------------------------------------------------
>AS57
ACTTCTACAGGTGAAAAGCCGATTTACTTCTGGGGCGACATCCCGATCATTTACATCAACAAATTATGATCCGGTTACCAAGAATGAATTTGAGTATGTCAAAGTCGAAAAAAATCCCAAGAAAAAGGGCTATATTCAACTCCACACTACACATGGAGATCTTAATTTAGAGTTACATTGTGATATAACACCTCGCACGTGTGAAAATTTCATTACACTATGTGAACGTGGGTACTACAATGGAGTAGCCTTTCACCGAAATATTAGGTATGCCTATTAATTAGTTATTATCATATTTTCTTTAGATCCTTGTGCAGGTGGCTAGAGTCTCTATTCTTTCATATGTTGTGTTATTCTTTG---TTGTAGAAATTTCATGATTCAGGGTGGTGATCCGACGGGTACTGGAAGAGGAGGAGAATCGATCTGGGGTAAACCTTTCAAAGATGAATTGAATTCCAAATTGCTTCATTCAGAGAGGGGCATTGTCAGTATGGCAAACAGTGGGCCTCACACAAATGGATCACAGTTCTTCATTCTTTACAAATCGGCAAAGCATTTGAATTTTAAGCACACAGTATTTGGTCGAGTAGTGGGTGGGTTGAATATTCTCTCAGCAACAGAGAAGGTTCCTGTGGATGATGATGATAGGCCTCTGGTAAGACAAG---ATTCAAGTAGATGAACAATTGCTCATTCTGTGTTGATGGTTTTGTATGGGTATTTCATGCCTCTGATTGTAGTTTCTAGAGGATT
>ASA51
ATCTTTCCAGGTGAAAAGTCGTTTCACTTCTGGGGCAGCATCACGGTCATTTACTTCAACAAACTATGACCCAGTTACCAAGAATGACTTAGAGTATGTCAAAGTTGAAAAAACCCCCAAGAAAAAAGGCTATGCTCAATTTCATACTACACATGGAGATCTTAATATAGAGTTGCATTGTGATATAACACCTCGCACATGTGAAAATTTCATCACACTTTGTGAACGTGGCTACTACAATGGAGTAATTTTTCATCGGAATATTAGGTACGCCCTTCAACAAATTGTCAGTTTGTTTTAATCATATTTTGTTGAAGATGGCTATATTCTTTGAGGTCTGACATACGTTGTTGTGCTTTGTTGTTTTAGAAATTTCATGATACAGGGTGGCGATCCAACTGGGACTGGAAGAGGAGGAGAATCAATATGGGGTAAACCTTTTAAAGATGAGTTAAATTCCAAATTGCTTCATTCAGAAAGGGGTGTTGTCAGTATGGCAAACAGTGGGCCTCATACAAATGGATCACAGTTCTTTATTCTCTACAAATCGGCAAATCATCTGAATTATAAGCACACAGTATTTGGTCGAGTAGTTGGTGGGTTGACTACACTTTCAGTGACAGAGAAGGTTCCTGTGGATGATGATGATCGGCCTCTTGTAAGATGAGATTCTTCAATCTTAAGATTTATAGAATGTTCTATCCTGATGAATACCAATGGTTGTTTAACCCCTTTGATTGGAATTTTTGTTTGGTT
>CB35
ATCTTTCCAGGTAAAAAGCCGATTTACATCTGGGGCAGCATCACGATCGTTTACTTCTACATCTTATGATCCAGTTACCAAGAATGACTTTGAGTATGTCAAAGTTGAAAAAAATCCTAAGAAAAAAGGTTATGTTCAACTTCATACCACACATGGAGATCTTAATATAGAGTTGCACTGTGATATAACTCCGCGTACATGTGAAAATTTCATCACACTTTGTGAACGTGGGTACTACAATGGAGTTGTTTTTCACAGGAATATTAGGTATGCCTTCTAAGTAATTGTGTTGTTATCTTCTTCAGGTCCTTGTGAGCATGGTTGTATTCTTTAAGTTCAGGTCATTTATCTCGTGTACTGTGTTGGCAGAAATTTCATGATTCAGGGTGGTGATCCAACTGGCACTGGAAAAGGAGGAGAATCGATTTGGGGCAAACCTTTTAAAGATGAATTTAATTCCAAATTGCTTCATTCAGAAAGGGGCATTGTCAGTATGGCAAACAGCGGGCCTCACACTAATGGATCACAATTTTTCATTCTTTACAAGTCTGCAAAGCATCTGAATTTTAAGCACACAGTATTTGGTCGAGTAGTGGGTGGGTTGAGTACTCTTTCAGCAACAGATAAGGTTCCTGTGGATGACGATGATCGGCCTCTGGTAAGGAAAAGGTAGTTAGTAGGTAGTTCAATTGCTTGTTCTATCTTGATGAGTTTCTATGGATGTTTTACTATTGTGATTGGAAATTCTAATAGGTT
>CD18
-----------------------------------------------------------------------CAGTTACCACGAATGAATATGAGTATGTAAAAGTTGAAAAAAATCCCAAGAAGAAGGGATATCTTCAACTCCACACCACACACGGAGATCTTAATTTAGAGTTACACTGTGATATAACACCTCGCACGTGTGAAAATTTTATTACACTTTGTGAACGTGGGTACTACAATGGAGTAGCCTTTCATCGGAATATTAGGTATGTTTATAAATTACTTATTATCATATTTTCCTTTGATCCCCATGCAGGTGGCTTGAGTTTCTGTTTTCTGTTATGCTATCTTATTCTTTGTTATTCTAGAAATTTCATGATTCAGGGTGGTGATCCAACTGGGACTGGAAGAGGAGGAGAATCAATCTGGGGAAAACCTTTCAAAGATGAATTGAATTCCAAATTGCTTCATTCAGAGAGGGGCATTGTCAGTATGGCAAACAGTGGGCCTCACACAAATGGATCACAGTTCTTCATTCTTTATAAATCTGCAAAGCACTTGAATTTTAAGCACACAGTATTTGGTCGAGTTGTGGGAGGGTTGACCACACTCTCAGCAACAGAGAAGGTTCCTGTGGATGATGATGATAGGCCTCTGGTAAGACAAGGAAGTTCTA-TATATGTGCAATTGCTCATTTTATGTTGATGCTTATGTATGGGAATTTTATGCCTCTGATTGTAG-------------
>CDE34
ATCTTTCCAGGTAAAAAGCCGATTTACATCTGGGGCAGCATCACGATCGTTTACTTCTACATCTTATGATCCAGTTACCAAGAATGACTTTGAGTATGTCAAAGTTGAAAAAAATCCTAAGAAAAAAGGTTATGTTCAACTTCATACCACACATGGAGATCTTAATATAGAGTTGCACTGTGATATAACTCCGCGTACGTGTGAAAATTTCATCACACTTTGTGAACGTGGGTACTACAATGGAGTTGTTTTTCACAGGAATATTAGGTATGCCTTCTAAGTAATTGTGTTGTTATCTTCTTCAGGTCCTTGTGAGCATGGTTGTATTCTCTAAGTTCAGGTCATTTATCTCGTGTACTGTGTTGGCAGAAATTTCATGATTCAGGGTGGTGATCCAACTGGCACTGGAAAAGGAGGAGAATCGATTTGGGGCAAACCTTTTAAAGATGAATTTAATTCCAAATTGCTTCATTCAGAAAGGGGCATTGTCAGTATGGCAAACAGTGGGCCTCACACTAATGGATCACAATTTTTCATTCTTTACAAGTCTGCAAAGCATCTGAATTTTAAGCACACAGTATTTGGTCGAGTAGTGGGTGGGTTGAGTACTCTTTCAGCAACAGATAAGGTTCCTGTGGATGACGATGATCGGCCTCTGGTAAGGCAAAGGTAGTTAGTAGGTAGTTCAATTGCGTGTTCTATCTTGATGAGTTTCTATGGATGTTTTACTATTGTGATTGGAAATTCTAATAGGTT
>CF38
ATTTTTCCAGGTGAAAAGCCGATATACTTCTGGGGCAGCATCACGATCATTTACATCAACAAATTATGATCCAGTTACCAAGAATGACTTTGAGTATGTCAAAGTTGAAAAAAATCCCAAGAAAAAGGGTTATGTTCAACTTCACACTACACATGGAGATATTAATATAGAGTTACACTGTGATATAACACCTCGCACATGTGAAAATTTCATTACACTTTGTGAACGTGGGTACTACAACGGAGTAGCCTTTCACCGAAATATTAGGTATACCTTTTAACTGCTTATTATCATGTTTTCTTTAAATACTAGTGCAGATGGCTAGAGTCTATACATATCATTTTATTATCTTATACTTTGTGATTATAGAAACTTCATGCTTCAAGGTGGTGATCCAACTGGAACTGGAAGAGGAGGAGAATCGATCTGGGGAAAACCCTTCAAAGATGAATTAAATTCCAAATTGCTTCATTCAGAGAGGGGCATTGTCAGTATGGCAAACAGTGGGGCTCACACAAATGGATCACAGTTCTTCATTCTTTACAAATCTGCAAAGCATTTGAATTTTAAGCACACAGTATTTGGTCGAGTAGTGGGTGGGCTGACTACTCTTGCAGTGACAGAGAAGGTTCCTGTGGATGATGATGATCGGCCTCTGGTAAGATAAGGAAGTTCAAGTAGATGTTCAATTGCTTGCTATATGTTGAGATTTTTGTATGAGTGTTCTATGCTTTCACTTGTAATTTTTATAGGGTT
>CH19
-----------------------------------------------------------------------------------------------ATGTTAAAGTTGAAAAAAACCCCAAGAAGAAGGGATATCTTCAACTCCACACCACACACGGAGATCTTAATTTAGAGTTACACTGTGATATAACACCTCGCACGTGTGAAAATTTTATTACACTTTGTGAACGTGGGTACTACAATGGAGTAGCCTTTCACCGGAATATTAGGTATGCCTATAAATTACTTATTATCATATTTTCCTTTGATCCTCATGCAGGTGGCTTGAGTTTCTGTTTTCTGTTATGCTATCTTATTCTTTGTTATTGTAGAAATTTCATGATTCAGGGTGGTGATCCAACTGGGAGTGGAAGAGGAGGAGAATCAATCTGGGGAAAACCTTTCAAAGATGAATTGAATTCCAAATTGCTTCATTCAGAGAGGGGCATTGTCAGTATGGCAAACAGTGGGCCTCACACAAATGGATCCCAGTTCTTCATTCTTTATAAATCTGCAAAGCACTTGAATTTTAAGCACACAGTATTTGGTCGAGTAGTGGGCGGGTTGACCACACTCTCAGCAACAGAGAAGGTTCCGGTGGATGATGATGATAGGCCTCTGGTAAGACAAGGAAGTTCTAGTAGATGTGCAATTGCTCATTTCATGTTGATGCTTTTGTATGGAAATTATATGCCTTTGATTGTAGTTCTTGTGAGGTT
>CHA37
ATTTTTCCAGGTGAAAAGCCGATATACTTCTGGGGCAGCATCACGATCATTTACATCAACAAATTATGATCCAGTTACCAAGAATGACTTTGAGTATGTCAAAGTTGAAAAAAATCCCAAGAAAAAGGGTTATGTTCAACTTCACACTACACATGGAGATATTAATATAGAGTTACACTGTGATATAACACCTCGCACATGTGAAAATTTCATTACACTTTGTGAACGTGGGTACTACAACGGAGTAGCCTTTCACCGAAATATTAGGTATACCTTTTAACTGCTTATTATCATGTTTTCTTTAAATACTAGTGCAGATGGCTAGAGTCTATACATATCATTTTATTATCTTATACTTTGTGATTATAGAAACTTCATGCTTCAAGGTGGTGATCCAACTGGAACTGGAAGAGGAGGAGAATCGATCTGGGGAAAACCCTTCAAAGATGAATTAAATTCCAAATTGCTTCATTCAGAGAGGGGCATTGTCAGTATGGCAAACAGTGGGGCTCACACAAATGGATCACAGTTCTTCATTCTTTACAAATCTGCAAAGCATTTGAATTTTAAGCACACAGTATTTGGTCGAGTAGTGGGTGGGCTGACTACTCTTGCAGTGACAGAGAAGGTTCCTGTGGATGATGATGATCGGCCTCTGGTAAGATAAGGAAGTTCAAGTAGATGTTCAATTGCTTGCTATATGTTGAGATTTTTGTATGAGTGTTCTATGCTTTCACTTGTAATTTTTATAGGGTT
>CJ24
ACTTTTACAGGTCAAAAGCCGATTTACGTCTGGGGCAGCATCTCGATCATTTACATCAACAAATTATGATCCGGTCACCACAAATGAATTTGAGTATGTCAAAGTTGAAAAAAATCCCAAGAAGAAGGGCTATCTTCAACTTCACACTACACATGGAGATCTTAATTTAGAGTTACACTGTGATATAACACCTCGCACGTGTGAAAATTTCATTACACTCTGTGAACGTGGGTACTACAATGGAGTAGCCTTTCACCGAAATATTAGGTATGCCTATTAATTAGTTATGATTATATTTTCCTTTGATCCTTGTGCAGGTGGCTAGAGTCTCCATTTTTTGTTATTTTATCTTATTCTTTGTTATTGTAGAAATTTCATGATTCAGGGTGGTGATCCGACTGGGACTGGAAGAGGAGGAGAATCGATCTGGGGAAAACCTTTCAAAGATGAATTGAATTCCAAATTGCTTCATTCGGAGAGGGGCATTGTCAGTATGGCAAACAGTGGGCCTCATACAAATGGATCTCAGTTCTTCATTCTTTACAAATCTGCAAAGCATTTGAATTTTAAGCACACAGTATTTGGTCGAGTAGTGGGTGGGTTGAATACTCTCTCAGCAACAGATAAGGTTCCTGTGGATGATGATGATAGGCCTCTGGTAAGATAAGGAAGTTCCAGTAGATGTGCAATTACTCATTCTATGTTGATGGTTTTATATGGGTATATAATGCCTCTGATTGTAGTTTTTATAAGGTT
>CK7
ACTTTAACAGGTGAAAAGCCGATTTACTTCTGGGGCAGCATCCCGATCATTTACGTCAACAAATTATGATCCGGTTACCAAGAATGAATTTGAGTATGTCAAAGTTGAAAAAAATCCCAAGAAAAAGGGCTATCTTCAACTCCACACCACACACGGAGATCTTAATTTAGAGTTACACTGTGATATAACACCTCGCACATGTGAAAATTTCATTACGCTTTGTGAACGCGGGTACTACAATGGAGTAGCATTTCACCGAAATATTAGGTATGCCAATTAATTAGTTATTTTCACATTTTCTTCAGATCCTTGTGCAGGTGGTTAGAGTCTCAATTTTTTGTTATGTTATTTTATTCTTTGTTATTGTAGAAATTTCATGCTTCAGGGTGGTGATCCAACTGGGACTGGAAGAGGAGGAGAATCAATCTGGGGAAAACCTTTCAAAGATGAATTGAATTCCAAATTGCTTCATTCGGAGAGGGGCATTGTCAGTATGGCAAACAGTGGGCCTCACACAAATGGATCACAGTTCTTCATTCTTTACAAATCTGCAAAGCATTTGAATTTTAAGCACACAGTATTTGGTCGAGTAGTGGGTGGGTTGAACACTCTCTCAGCAACAGAGAAGGTTCCTGTGGATGATGATGATAGGCCTCTGGTAAGACAAGGAAGTTCAAGTAGATGTTCAATTGCTCAATCTATGTTGATGGCTTTGTATGGGTATTTTATGCCAATGATTGTAGTTTTTATAGGGTT
>CL6
ACTTTTACAGGTGAAAAGCCGATTTACTTCTGGGGCAGCATCCCGATCATTTACGTCAACAAATTATGATCCGGTTACCAAGAATGAATTTGAGTATGTCAAAGTTGAAAAAAATCCCAAGAAAAAGGGCTATCTTCAACTCCACACCACACACGGAGATCTTAATTTAGAGTTACACTGTGATATAACACCTCGCACATGTGAAAATTTCATTACGCTTTGTGAACGCGGGTACTACAATGGAGTAGCCTTTCACCGAAATATTAGGTATGCCAATTAATTAGTTATTTTCATATTTTCTTCAGATCCTTGTGCAGGTGGTTAGAGTCTCAATTTTTTGTTATGTTATTTTATTCTTTGTTATTGTAGAAATTTCATGCTTCAGGGTGGTGATCCAACTGGGACTGGAAGAGGAGGAGAATCAATCTGGGGAAAACCTTTCAAAGATGAATTGAATTCCAAATTGCTTCATTCGGAGAGGGGCATTGTCAGTATGGCAAACAGTGGGCCTCACACAAATGGATCACAGTTCTTCATTCTTTACAAATCTGCAAAGCATTTGAATTTTAAGCACACAGTATTTGGTCGAGTAGTGGGTGGGTTGAACACTCTCTCAGCAACAGAGAAGGTTCCCGTGGATGATGATGATAGGCCTCTGGTAAGACAAGGAAGTTCAAGTAGATGTTCAATTGCTCAATCTATGTTGATGGCTTTGTATGGGTATTTTATGCCAATGATTGTAGTTTTTATAGGGTT
>CM9
ACTTTTATAGGTGAAAAGCCAATTTACATCTGGGGCAGCATCTCGATCATTTACATCAACAAATTATGATCCAGTTACTATAAATGACTGTGAGTATGTCAAAGTTGAAAAAAATCCCAAGAAGAAGGGCTATGTTCAACTCCACACTACACATGGTGATCTCAATTTAGAGTTACATTGCGATATAACACCTCGCACGTGTGAAAATTTCATTACACTTTGTGAACGTGGGTACTACAATGGAGTATCATTTCACCGAAGTATTAGGTCTGCTTGTTAGTTACTTATTATCATTTTTTTCTTTGATCCTTGTGCAGGTAGCTAGAGTTTCTGTTTCTTGTTATGTTATCTTTATTTTTTGTATTGTAGAAATTTCATGATTCAGGGTGGTGATCCGACTGGGACTGGAAGAGGAGGAGAATCGATCTGGGGAAAACCTTTCAAAGATGAATTGAATTCCAAATTGCTTCATTCGGAGAGGGGCATTGTCAGTATGGCAAACAGTGGGCCTCACACGAATGGATCACAGTTCTTCATTCTTTACAAATCTGCCAAGCATTTGAATTTTAAGCACACAGTATTTGGTCGAGTAGTAGGTGGGTTGAACACTCTTTCAGCAACAGAGAAGGTTCCTGTGGATGATGATGATAGACCTCTGGTAAGTCAAAAAATTTCCAGTAGATGTGCAATTGCTCATTCTATGTTGATTAATTTATATAAGTTTTTTGTGCCTCTGATAGTAGTTTTTCATAGGGT
>CO8
ACTTTTATAGGTGAAAAGCCAATTTACATCTGGGGCAGCATCTCGATCATTTACATCAACAAATTATGATCCAGTTACTATAAATGACTGTGAGTATGTCAAAGTTGAAAAAAATCCGAAGAAGAAGGGCTATGTTCAACTCCACACTACACATGGTGATCTCAATTTAGAGTTACATTGCGATATAACACCTCGCACGTGTGAAAATTTCATTACACTTTGTGAACGTGGGTACTACAACGGAGTATCATTTCACCGAAGTATTAGGTGTGCCTGTTAATTACTTATTATCATTTTTTTCTTTGATCCTTGTGCAGGTAGCTAGAGTTTCTGTTTCTTGTTATGTTATCTTTATTTTTTGTATTGTAGAAATTTCATGATTCAGGGTGGTGATCCGACTGGGACTGGAAGAGGAGGAGAATCGATCTGGGGAAAACCTTTCAAAGATGAATTGAATTCCAAATTGCTTCATTCGGAGAGGGGCATTGTCAGTATGGCAAACAGTGGGCCTCACACAAATGGATCACAGTTCTTCATTCTTTACAAATCCGCCAAGCATTTGAATTTTAAGCACACAGTATTTGGTCGAGTAGTAGGTGGGTTGAACACTCTTTCAGCAACAGAGAAGGTTCCCGTGGATGATGATGATAGACCTCTGGTAAGTCAAAATATTTCCAGTAGATGTGCAATTGCTCATTCTATGTTGATTAATTCATATGGGTTTTTTGTGCCTCTGATAGTAGTTTTTCATAGGGT
>CP16
ACTTTTACAGGTGAAAAGCCGATTTACGTCTGGGGCAGCATCCCGATCATTTACATCAACAAATTATGATCCAGTTACCACAAATGAATATGAGTATGTCAAAGTTGAAAAGAATCCCAAGAAGAAGGGCTATCTTCAACTCCACACTACACACGGAGATCTTAATTTAGAGTTACACTGTGATATAACACCTCGCACGTGTGAAAATTTCTTTACACTTTGTGAACGTGGGTACTATAATGGAGTAGCCTTTCACCGAAATATTAGGTATGCCTATTAATTACTTATTATCATATTTTCCTTTGATCCTTGTGCAGGTGGCTTGAGTTTCTGTTTTTTGTTATGCTATCTTATTCTTTGTTATTGTAGAAATTTCATGATTCAGGGTGGTGATCCGACTGGGACTGGAAGAGGAGGAGAATCGATCTGGGGAAAACCTTTCAAAGATGAATTGAATTCCAAATTGCTTCATTCAGAGAGGGGCATTGTCAGTATGGCAAACAGTGGGCCTCACACAAATGGATCACAGTTCTTCATTCTTTACAAATCTGCAAAGCACTTGAATTTTAAGCACACAGTATTTGGTCGAGTAGTGGGTGGGTTGAACACTCTTTCAGCAACAGAGAAGGTTCCCGTGGATGATGATGATAAGCCTCTGGTAAGACAAGGAAGTTCTAGTGGATGTGCAATTGCTCATTTTATGTTGATGGTTTTGTATGGGAATTTTATGCCTCTGATTGTAGTTCTTATAGGGCT
>CP161
ACTTTTACAGGTGAAAAGCCGATTTACGTCTGGGGCAGCATCCCGATCATTTACATCAACAAATTATGATCCAGTTACCACAAATGAATATGAGTATGTCAAAGTTGAAAAGAATCCCAAGAAGAAGGGCTATCTTCAACTCCACACTACACACGGAGATCTTAATTTAGAGTTACACTGTGATATAACACCTCGCACGTGTGAAAATTTCTTTACACTTTGTGAACGTGGGTACTATAATGGAGTAGCCTTTCACCGAAATATTAGGTATGCCTATTAATTACTTATTATCATATTTTCCTTTGATCCTTGTGCAGGTGGCTTGAGTTTCTGTTTTTTGTTATGCTATCTTATTCTTTGTTATTGTAGAAATTTCATGATTCAGGGTGGTGATCCGACTGGGACTGGAAGAGGAGGAGAATCGATCTGGGGAAAACCTTTCAAAGATGAATTGAATTCCAAATTGCTTCATTCAGAGAGGGGCATTGTCAGTATGGCAAACAGTGGGCCTCACACAAATGGATCACAGTTCTTCATTCTTTACAAATCTGCAAAGCACTTGAATTTTAAGCACACAGTATTTGGTCGAGTAGTGGGTGGGTTGAACACTCTTTCAGCAACAGAGAAGGTTCCCGTGGATGATGATGATAAGCCTCTGGTAAGACAAGGAAGTTCTAGTGGATGTGCAATTGCTCATTTTATGTTGATGGTTTTGTATGGGAATTTTATGCCTCTGATTGTAGTTCTTATAGGGCT
>CR44
TTTATTGGTTGCATACATGCTTTATGAATCAATGTTTGCATATTTGTGCTTAAGACTAGTGCTATTAGACTTATTAAAAGAAAGCGATT-------------AATAAGTAGGATATTGGTGGTTTAAGACCATGATAGCATGCAACTTAAAAAAAGTGATTTCACAATCATGCAACTACACCACCT--TCTTTCCTATTTATTATTTCTTATTTACAT-------------------------GATTATTTGCCTCTAGATTATTTTAT--------------GTTAC------------------CTCACTTTAACTGATGTGC------------------------------TTGTGTGCTCACAGAAATTTCATGATTCAGGGTGGTGATCCATCTGGCACTGGAAGAGGAGGAGAGTCAATTTGGGGCAAACCTTTTAAAGATGAGCTTAATTCAAAATTGCTTCATTCAGAGAGAGGGGTTGTAAGTATGGCAAATAGTGGGCCACACACAAATGGATCACAATTCTTCATCCTTTACAAATCTGCAAAGAACTTGAATTTCAAGCACACGGTCTTTGGCCGAGTTGTAGGCGGGTTAGCTACTCTTACAGCGATGGAGAAGGTTCTTGTGGATGATGATGATCGGCCTTTGGTAAG----------------AAATTTCTTCTAGTTTGTTACATGCTAGCCTATGGTGATGTTTGTTCGATTGAACAGTCAATAGGTATGAGTGCTTT
>CT15
ACTTTTACAGGTGAAAAGCCGATTTACGTCTGGGGCAGCATCCCGATCATTTACATCAACAAATTATGATCCAGTTACCACGAATGAATATGAGTATGTCAAAGTTGAAAAGAATCCCAAGAAGAAGGGCTATCTTCAACTCCACACTACACACGGAGATCTTAATTTAGAGTTACACTGTGATATAACACCTCGCACGTGTGAAAATTTCTTTACACTTTGTGAGCGTGGGTACTACAATGGAGTAGCCTTTCACCGAAATATTAGGTATGCCTATTAATTACTTATTATCATATTTTCCTTTGATCCTTGTGCAGGTGGCTT-AGTTTCTTTTTTTTGTTATGCTATCTTATTCTTTGTTATTGTAGAAATTTCATGATTCAGGGTGGTGATCCGACTGGGACTGGAAGAGGAGGAGAATCGATCTGGGGAAAACCTTTCAAAGATGAATTGAATTCCAAATTGCTTCATTCAGAGAGGGGCATTGTCAGTATGGCAAACAGTGGGCCTCACACAAATGGATCACAGTTCTTCATTCTTTACAAATCTGCAAAGCACTTGAATTTTAAGCACACAGTATTTGGTCGAGTAGTGGGTGGGTTGAACACTCTTTCCGCAACAGAGAAGGTTCCCGTGGATGATGATGATAAGCCTCTGGTAAGACAAGGAAGTTCTAGTAGATGTGCAGTTGCTCATTTTATGTTGATGGTTTTGTATGGGAATTTTATGCCTCTGATTGTAGTTCTTATAGGGCT
>DA12
ACTTTAACAGGTGAAAAGCCGATTTACGTCTGGGGCAGCATCTCGATCATTTACATCAACAAATTATGATCCAGTTACCATAAATGACTGTGAGTATGTCAAAGTTGAAAAAAATCCCAAGAAGAAGGGCTATCTTCAACTCCACACTACACATGGTGATCTCAATTTAGAGTTACATTGTGATATAACACCTCGCACGTGTGAAAATTTCATTACACTTTGTGAACGTGGGTACTATAATGGAGTAGCCTTTCACCGAAGTATTAGGTATGCCTATTGATTACTTATTATCATATTTTTCTTTGATCCTTGTGCAGGTAGCTAGAGTTTCTGTTTCTTGTTATGTTATCTGTATTTTTTGTCTTGTAGAAATTTCATGATTCAGGGTGGTGACCCGACTGGGACTGGAAGAGGAGGACAATCGATCTGGGGAAAACCTTTCAAAGATGAATTGAATTCCAAATTGCTTCATTCGGAGAGGGGCATTGTCAGTATGGCAAACAGTGGGCCTCACACAAATGGATCACAGTTCTTCATTCTTTACAAATCTGCAAAGCATTTGAATTTTAAACACACAGTATTTGGTCGAGTAGTGGGTGGGCTGACCACTCTTTCAGCAACAGAGAAGGTTCCCGTGGATGATGATGATAGGCCTCTGGTAAGTCAAAAAATTTCCAGTAGATGTGCATTTGCTCATTCTATG-TGATTAGTTTATATGAGTATTTTGTATTTCTTATTGTAGAATTTTATAGGGT
>DB53
ATATTTCCAGGTGAAAAGTCGGTTCACTTCTGGGGCAGCATCACGGTCATTTACTTCAACAAACTATGATCCAATTACCAAGAATGACTTTGAGTATGTCAAAGTTGAAAAAAACCCCAAGAAAAAAGGCTATGTTCAATTTCATACTACACATGGAGATCTTAATATAGAGTTGCATTGTGATATAACACCTCGCACATGTGAAAATTTCATTACACTTTGTGAACGTGGCTACTACAATGGAGTAACTTTTCATCGGAATATTAGGTACTCCCTTCAACACATTGTCAGTTTGTTTTAATCATATTTGGTAGAAGATGGCTATATTCCTCACATTCCAACATATGTTGTCATGCTTTGTTGTTTTAGAAATTTTATGATACAGGGTGGTGATCCAACTGGGACAGGAAGAGGAGGAGAATCGATATGGGGTAAACCCTTTAAAGATGAATTAAATTCCAAATTGCTTCATTCAGAAAGGGGTGTTGTCGGTATGGCAAATAGTGGGCCTCATACAAATGGATCACAGTTCTTTATTCTCTATAAATCAGCAAACCATCTGAATTATAAGCACACAGTATTTGGTCGAGTAGTTGGTGGTTTGACTACTCTTTCAGTCACAGAGAAGGTTCCTGTTGATGATGATGATCAGCCTCTTGTAAGACAAGAACGTTCAAACTTGATATTTATAGCATGCTATATCCTGATGAATACTAATGGTTGTTTAACCCCTTTGATTGGAATTTCTGTTTGGCT
>DC1
ATATTTCCAGGTGAAAAGTCGGTTCACTTCTGGGGCAGCATCACGGTCATTTACTTCAACAAACTATGATCCAGTTACCAAGAATGATTTTGAGTATGTCAAAGTTGAAAAAAACCCCAAGAAAAAAGGCTATGTTCAATTTCATACTACACATGGAGATCTTAATATAGAGATGCATTGTGATATAACACCTCGCACATGTGAAAATTTCATTACACTTTGTGAACGTGGCTACTACAATGGAGTAACTTTTCATCGGAATATTAGGTACTCCCTTCAACACATTGTCAGTTTGTTTTAATCATATTTGGCTGAAGATGGCTATATTCCTCACATTCCAACATATGTTGTCATGCTTTGTTGTTTTAGAAATTTCATGATACAGGGTGGTGATCCAACTGGGACAGGAAGAGGAGGAGAATCGATATGGGGTAAACTCTTTAAAGATGAATTAAATTCCAAATTGCTTCATTCAGAAAGGGGTGTTGTCAGTATGGCAAATAGTGGGCCTCATACAAATGGATCACAGTTCTTTATTCTCTATAAATCAGCAAACCATCTGAATTATAAGCACACAGTATTTGGTCGAGTAGTTGGTGGTTTGACTACTCTTTCCGTCACAGAGAAGGTTCCTGTTGATGATAATGATCAGCCTCTTGTAAGACAAGAACGTTCAACCTTGATATTTATAGCATGCTATATCCTGATGAATACTAATGGTTGTTTAACCCCTTTGATTGGAATTTCTGTATGGCT
>DD1
ATCTTTCCAGGTGAAAAGCCGGTTCACCTCTGGGGCAGCATCACGGTCATTTACTTCAACAAACTATGATCCAGTTACCAAGAATGACTTTGAGTATGTCAAAGTTGAAAAAAACCCCAAGAAAAAAGGCTATGTTCAATTTCATACTACACATGGAGATCTTAATATAGAGTTGCATTGTGATATAACACCTCGCACTTGTGAAAATTTCATTACACTTTGTGAACGTGGCTACTACAATGGAGTAACTTTTCATCGGAATATTAGGTACACCCTTCAACAAATTGTCTGTTTTTTTTAATCATATTTGGTTGAAGATGGCTATATTCCTCACATTCCAACATATGTTGTCATGCTTTGTTGTTTTAGAAATTTCATGATACAGGGTGGTGATCCAACTGGGACAGGTCGAGGAGGAGAATCAATATGGGGTAAACACTTTAAAGATGAATTAAATTCCAAATTGCTTCATTCAGAAAGGGGTGTTGTCAGTATGGCAAATAGTGGGCCTCATACAAATGGATCACAGTTCTTTATTCTCTACAAATCAGCAAACCATCTGAATTATAAACACACAGTATTTGGTCGAGTAGTTGGTGGGTTGACTACTCTTTCAGTGACAGAGAAGGTTCCTGTTGATGATGATGATCAGCCTCTTGTAAGACAAGAACATTCAACCTTGATATTTATAGCATGCTATATCCTGATGAATACTAATGGTTGTTTAACCCCTTTGATTGTAATTTCTGTTTGGCT
>DIM50
ATCTTTCCAGGTGAAAAGCCGGTTCACCTCTGGGGCAGCATCACGGTCATTTACTTCAACAAACTATGATCCAGTTACCAAGAATGACTTTGAGTATGTTAAAGTTGAAAAAAACCCCAAGAAAAAAGGCTATGTTCAATTTCACACTACACATGGAGATCTTAATATAGAGTTGCATTGTGATGTAACACCTCGCACTTGTGAAAATTTCATTACACTTTGTGAACGTGGCTACTACAATGGAGTAACTTTTCATCGGAATATTAGGTACATCCTTCAACAAATTGTCAGTTTTTTTTAATCATATTTGGTTGAAGATGGCTATATTCCTCACATTCCAACATATGTTGTCATGCTTTGTTGTTTTAGAAATTTCATGATACAGGGTGGTGATCCAACTGGGACAGGTCGAGGAGGAGAATCAATATGGGGTAAACACTTTAAAGATGAATTAAATTCCAAATTGCTTCATTCAGAAAGGGGTGTTGTCAGTATGGCAAATAATGGGCCTCATACAAATGGATCACAGTTCTTTATTCTCTACAAATCAGCAAACCATCTGAATTATAAACACACAGTATTTGGTCGAGTAGTTGGTGGGTTGACTACTCTTTCAGTGACAGAGAAGGTTCCTGTTGATGATGATGATCAGCCTCTTGTAAGACAAGAACATTCAACCTTGATATTTATAGCATGCTATTTCCTGATGAATACTAATGGTTGTTTAACCCCTTTGATTGTAATTTCTGTTTGGCT
>EN45
ATGGTTCTAGGTAAAAAGTCGATTCACTTCTGGGGCAGCCTCACGATCATTCACTTCAACGAGTTATGATCCGGTCACCAAGAATGACTTTGAATATGTCAAAGTTGAAAAAAATCCTAAGAAGAAAGGCTATGTACAGCTGCATACTACACATGGTGATCTTAATATAGAGTTGCACTGTGATATGACACCCCGCACGTGTGAAAATTTCATTACACTTTGTGAACGTGGTTACTACAATGGAGTTGCTTTTCACAGGAATAT------------------------------------------------------------------------------------------------------CAGAAATTTCATGATTCAGGGTGGTGATCCATTTTGCACTGGAAGAGGTGGAGAGTCAATTTGGGGCAAACCTTTTAAAGATGAACTTAATTCAAAATTGTTGCATTCAGAGAGAGGCATTGTTAGTATGGCAAATAGCGGGCCACACTCAAATGGATCACAGTTCTTCATTCTTTACAAATCTGCAAAGAACTTGAATTTCAAGCACACAGTATTTGGCC-------------------------------------------------------------------------------------------------------------------------------------------------------------------------
>FC13
ACTTTTACAGGTGAAAAGCCGATTTACGTCTGGGGCAGCATCTCGATCATTTACATCAACAAATTATGATCCAGTTACCGTAAATGGTTGTGAGTATGTCAAAGTTGAAAAAAATCCCAAGAAGAAGGGCTATCTTCAACTCCACACTACACATGGTGATCTCAATTTAGAGTTACATTGTGATATAACACCTCGCACGTGTGAAAATTTCATTACACTTTGTGAACGGGGGTACTATAATGGAGTAGCCTTTCACCGAAGTATTAGGTATGCCTATTGATTACTTATTATCATATTTTTCTTTGATCCTTGTGCAGGTAGCTAGAGTTTCTGTTTCTTGTTATGTTATCTGTATTTTTTGTCTTGTAGAAATTTCATGATTCAGGGTGGTGATCCGACTGGGACTGGAAGAGGAGGACAATCGATCTGGGGAAAACCTTTCAAAGATGAATTGAATTCCAAATTGCTTCATTCGGAGAGGGGCATTGTCAGTATGGCAAACAGCGGGCCTCACACAAATGGATCACAGTTCTTCATTCTTTACAAATCTGCAAAGCATTTGAATTTTAAACACACAGTATTTGGTCGAGTAGTGGGTGGGCTGACCACTCTTTCAGCAACAGAGAAGGTTCCCGTGGATGATGATGATAGGCCTCTGGTAAGTCAAAAAATTTCCAGTAGATGTGCATTTGCTCATTCTATG-TGATTAGTTTATATGAGTATTTTGTGCCTCTTATTATAGTATTTTATAGGGT
>FTS1
ATCTTTCCAGGTGAAAAGTCGGTTCACTTCTGGGGCAGCATCACGGTCATTTACTTCAACAAACTATGATCCAGTTACCAAGAATGACTTTGAGTATGTCAAAGTTGAAAAAAACCCCAAGAAAAAAGGCTATGTTCAATTTCATACTACACATGGAGATCTTAATATAGAGTTACATTGTGATATAACACCTCGCACATGTGAAAATTTCATTACACTTTGTGAACGTGGCTACTACAATGGAGTAACTTTTCATCGGAATATTAGGTACTCCCTTCAACACATTGTCAGTTTGTTTTAATCATATTTGGTTGAAGATGGCTATATTCCGCACATTCCAACATATGTTGTCATGCTTTGTTGTTTTAGAAATTTCATGATACAGGGTGGTGATCCAACTGGGACAGGAAGACGAGGAGAATCGATATGGGGTAAACCCTTTAAAGATGAATTAAATTCCAAATTGCTTCATTCAGAAAGGGGTGTTGTCAGTATGGCAAATAGTGGGCCTCATACAAATGGATCACAGTTCTTTATTCTCTATAAATCAGCAAACCATCTGAATTATAAGCACACAGTATTTGGTCGAGTAGTTGGTGGGTTGACTACTCTTTCAGTCACAGAGAAGGTTCCTGTTGATGATGATGATCAGCCTCTTGTAAGACAAGAACGTTCAACCTTGATATTTATAGCATGCTATATCCTGATGAATACTAATGGTTGTTTAACCCCTTTGATTGGAATTTCTGTTTGGCT
>FTS2
ATCTTTCCAGGTGAAAAGTCGGTTCACTTCTGGGGCAGCATCACGGTCATTTACTTCAACAAACTATGATCCAGTTACCAAGAATGACTTTGAGTATGTCAAAGTTGAAAAAAACCCCAAGAAAAAAGGCTATGTTCAATTTCATACTACACATGGAGATCTTAATATAGAGTTACATTGTGATATAACACCTCGCACATGTGAAAATTTCATTACACTTTGTGAACGTGGCTACTACAATGGAGTAACTTTTCATCGGAATATTAGGTACTCCCTTCAACACATTGTCAGTTTGTTTTAATCATATTTGGTTGAAGATGGCTATATTCCGCACATTCCAACATATGTTGTCATGCTTTGTTGTTTTAGAAATTTCATGATACAGGGTGGTGATCCAACTGGGACAGGAAGACGAGGAGAATCGATATGGGGTAAACCCTTTAAAGATGAATTAAATTCCAAATTGCTTCATTCAGAAAGGGGTGTTGTCAGTATGGCAAATAGTGGGCCTCATACAAATGGATCACAGTTCTTTATTCTCTATAAATCAGCAAACCATCTGAATTATAAGCACACAGTATTTGGTCGAGTAGTTGGTGGGTTGACTACTCTTTCAGTCACAGAGAAGGTTCCTGTTGATGATGATGATCAGCCTCTTGTAAGACAAGAACGTTCAACCTTGATATTTATAGCATGCTATATCCTGATGAATACTAATGGTTGTTTAACCCCTTTGATTGGAATTTCTGTTTGGCT
>GG1
ATGGTCCCAGGTAAAAAGTCGTTTCACTTCTGGGGCAGCATCACGATCATTTACTTCAACAAGTTATGATCCAGTCACTAAAAATGAGTTTGAATATGTCAAAGTTGAAAAAAATCCTAAGAAGAAAGGTTATGTTCAGCTTCATACTACTCATGGGGATCTTAATATAGAGTTGCACTGTGATATAACACCTCGGACATGTGAAAACTTTATTACACTTTGTGAACGAGGGTACTATAATGGAGTTGCTTTTCACCGGAACATTAGGTATGTTATTATATTCGTCCCTATATTCTCTTGTTCAGATTCGTGCTAATTTAATTACATCCTCTAAATCATGCTACTTTAGCTGCTGTATGTTGTTTGCAGAAATTTTATGATTCAGGGTGGTGATCCGTCAGGCACTGGAAGAGGAGGAGAATCCATTTGGGGTAAACCTTTTAAAGATGAACTTAATTCCAAGTTGCTTCATTCAGAGAGGGGCATTGTCAGTATGGCAAACAGTGGACCACATACAAATGGATCACAGTTTTTCATTCTTTACAAATCTGCAAAGAATTTGAATTTTAAGCACACGGTATTTGGTCGAGTTGTGGGTGGGTTGACTACTCTTGCAGCCACGGAGAAGGTTCCTGTGGATGATGATGATCGGCCTCTGGTAATTCAAGGAATCAAGGAAATCAAATGTGTTAATTAATTTGCTTTGGAAGTTGCAGCTGATGCTGTTTTGCTACTATTTCTTTCACTGGAGATATA
>HB41
ATCTTTCCAGGTGAAAAGTCGCTTCACTTCTGGGGCAGCATCACGGTCATTTACTTCCACAAACTATGATCCAGTTACCAAGAATGACTCTGAATATGTCAAAGTTGAAAAAAACCCCAAGAAAAAAGGCTATGTTCAATTTCATACTACACATGGAGATCTTAATATAGAGTTGCATTGTGATATAACACCTCGCACATGTGAAAATTTCATTACACTTTGTGAACGTGGCTACTACAATGGAGTAACTTTTCATCGGAATATTAGGTACACTCTTCAACAAATTGTCAGTTTGTTTTAATCATATTTTGTTGAAGATGGCTATATTCTTCACATTCCAACATATGTTGTGGTGCTTTGTTGGTTTAGAAATTTCATGTTACAGGGTGGTGATCCGACTGGGACTGGAAGAGGAGGAGAATCAATATGGGGTAAACCCTTTAAAGATGAGTTAAATTCCAAATTGCTTCATTCAGAAAGGGGTGTTGTCAGTATGGCCAACGGTGGGCCCCATACAAATGGATCACAGTTCTTTATTCTCTACAAATCGGCAAATCATCTGAATTATAAGCACACGGTATTTGGTCGAGTAGTGGGTGGGTTGACTACACTTTCAGTGACAGAAAAGGTTCCTGTGGATGATGATGATCGGCCTCTTGTAAGACAAGAACATTCTATCTTAAGACTTATAGAATATTATATCCTATTGAATACCAACGGTTGTTTAACTC---TGATTGGAATCTCTGTTTGGCT
>JO20
ATTTTTACAGGTGAAAAGCCAATTTACATCTGGGGCAGCGTCCCGGTCATTTACGTCAACAAATTATGATCCAGTTACCACGAATGAATATGAGTATGTTAAAGTTGAAAAAAACCCCAAGAAGAAGGGATATCTTCAACTCCACACCACACACGGAGATCTTAATTTAGAGTTGCACTGTGATATAACACCTCGCACATGTGAGAATTTTATTACACTTTGTGAACGTGGGTACTACAATGGAGTAGCCTTTCACCGGAATATTAGGTATGCCTATAAATTAGTTATTATCATATTCTCCTTTGATCCTCATGCAGGTGGCTTGAGTTTCTGTTTTCTGTTATGCTATCTTATTCTTTGTTATTGTAGAAATTTCATGCTTCAGGGTGGTGATCCAACTGGGAGTGGAAGAGGAGGAGAATCAATCTGGGGAAAACCTTTCAAAGATGAATTGAATTCCAAATTGCTTCATTCAGAGAGGGGCATTGTCAGTATGGCAAACAGTGGGCCTCACACAAATGGATCCCAGTTCTTCATTCTTTATAAATCTGCAAAGCACTTGAATTTTAAGCACACGGTATTTGGTCGAGTAGTGGGTGGGTTGACCACACTCTCAGCAACAGAGAAGGTTCCCGTGGATGATGACGATAGGCCTTTGGAAGAAATTAAAATATTTGTTAATCCTTACAATGACCCAGATGAAATTTGGGCAGCGTCCCGGTCATTTATGTCAAAAATTATCATGAGTATGTTAAA
>JU21
ATTTTTATAGGTGAAAAGCCGATTTACATCTGGGGCAGCATCCCGGTCATTTACGTCAACAAATTATGATCCAGTTACCACGAATGAATATGAGTATGTTAAAGTTGAAAAAAACCCCAAGAAGAAGGGATATCTTCAACTCCACACCACACATGGAGATCTTAATTTAGAGTTGCACTGTGATATAACACCTCGCACATGTGAAAATTTTATTACACTTTGTGAACGTGGGTACTACAATGGAGTAGCCTTTCACCGGAATATTAGGTATGCCTATAAATTACTTATTATCATATTCTCCTTTGATCCTCATGCAGGTGGCTTGAGTTTCTGTTTTCAGTTATGCTATCTTATTCTTTGTTATTGTAGAAATTTCATGCTTCAGGGTGGTGATCCAACTGGGAGTGGAAGAGGAGGAGAATCAATCTGGGGAAAACCTTTCAAAGATGAATTGAATTCCAAATTGCTTCATTCAGAGAGGGGCATTGTCAGTATGGCAAACAGTGGGCCTCACACAAATGGATCCCAGTTCTTCATTCTTTATAAATCTGCAAAGCACTTGAATTTTAAGCACACAGTATTTGGTCGAGTAGTGGGCGGGTTGACCACACTCTCAGCAACAGAGAAGGTTCCTGTGAATGATGATGATAGGCCTCTGGTAAGACAAGGAAGTTCTAGTAGATGTGCAATTGCTCATTTCATGTTGGTGCTTTTGTATGGAAATTATATGCCTCTGATTGTACTTCTTGCAAGGTT
>KE1
-----------------------------------------------------------------------------------------------------------------------------------------------------------------------------------------------------------------------------------------------------------------------T-------------------------------------------CCTTGCAAGCATGGTTGATCTCTGTAAGTTCAGGTCATTTATCTCTTGTACTGTGTTGGCAGAAATTTCATGATCCAGGGTGGTGATCCAACAGGCACTGGAAGAGGGGGAGAATCAATCTGGGGTAAACCTTTTAAGGATGAATTTAATTCCAAATTGCTTCATTCAGAGAGGGGCATTGTCAGTATGGCAAACAGTGGGCCTCACACTAATGGATCACAATTTTTCATTCTTTACAAATCTGCAAAGCATCTGAATTTTAAGCACACAGTATTTGGCCGAGTAGTGGGTGGCTTGAGTACTCTTTCAGCAACAGATAAGGTTCCTGTGGACAACGATGATCGGCCTTTGGTAAGGCAAAGGTAGTTAGTAGATAGTTCAATTACTTGTTCTATTTTGATGAGTTTCTATGGGTGTTTTATGTTTG---------ATTCTAATAGGTT
>LF2
ATCTTTCCAGGTGAAAAGTCGCTTCACTTCTGGGGCAGCATCACGGTCATTTACTTCAACAAACTATGATCCAGTTACCAAGAATGACTTTGAGTATGTCAAAGTTGAAAAAAACCCCAAGAAAAAAGGCTATGTTCAGTTTCATACTACACATGGAGATATTAATATAGAGTTGCATTGTGATATAACACCTCGCACATGTGAAAATTTCATTACACTTTGTGAACGTGGCTACTACAATGGAGTAATTTTTCATCGGAATATTAGGTACACCCTTCAACATATTGTCAGTTTGTTTTAATCATAGTTTGTTGAAGATGGCTATATTCTTCACATTCTGACATGTTTTTCTGTGCTTTCTTGTTTTAGAAATTTCATGATACAGGGTGGCGATCCAACAGGGACTGGAAGAGGAGGAGAATCAATATGGGGTAAACCCTTTAAAGATGAGTTAAATTCTAAATTGCTTCATTTGGAAAGGGGTGTTGTTAGTATGGCAAACAGTGGGCCTCATACAAATGGATCACAGTTCTTCATTCTCTACAAATCAGCAAATCATCTGAATTATAAGCACACTGTATTTGGTCGAGTAGTTGGTGGGTTGACTACACTTTCAGTGACAGAGAAGGTTCCTGTGGATGATGATGATCGGCCTCTTGTAAGACGAGAACAATCAATCTTAAGATTTATAGAATGTTATATCCTGACGAATACCAACTGTTTTTTAACCATTTTAATTGATTTTAATCTATTTCT
>MC0
ATATTTCCAGGTGAAAAGTCGCTACACTTCCGGGGCAGCGTCACGTTCATTTACTTCAACAAACTATGATCCAGTTACCAAGAATGACTTTGAGTATGTCAAAGTTGAAAAAAACCCCAAGAAAAAAGGCTATGTTCAATTTCACACTACACATGGAGATCTTAATATAGAGTTGCATTGCGATATAACACCTCGCACATGTGAAAATTTCATTACACTTTGTGAACGTGGCTACTACAATGGAGTAATTTTTCATCGGAATATTAGGTACACCCTTCAAAAAATTGTCAGTCTGTTTTAATCATATTTTGTTGAAGATGGCTACATTTTCAGCATTCTGACATATGTTGTCATGCTTTGTTGTTTTAGAAATTTCATGCTACAGGGTGGTGATCCAACTGGGACTGGAAGAGGAGGAGAATCAATATGGGGTAAACCCTTTAAAGACGAGTTAAATTCCAAATTGCTTCATTCAGAAAGGGGTGTTGTCAGTATGGCAAACAGTGGGTCTCATACAAATGGATCACAATTCTTTATACTCTACAAATCAGCAAATCATCTGAATTATAAACATACTGTATTTGGTCGAATAGTTGGTGGGTTGACTACTCTTTCAGTGACAGAGAAGGTTCCTGTGGATGATGATGATCGGCCTCTTGTAAGACGGCAACATTCAATCATTAGATTTCTAGAATGTT-TATCCTGATGAGTACCAATGGTTTTTTAACCCCTTTGATTGGAATTTCTGTATGGTT
>MT0
ATCTTAACAGGTGAAAAGTCGCTTTACTTCTGGGGCAGCGTCACGGTCATTTACTTCAACAAACTATGATCCAGTTACCAAGAATGACTTTGAGTATGTCAAAGTTGAAAAAAACCCAAAGAAAAAAGGCTATGTTCAATTTCATACTACACATGGAGATCTTAATATAGAGTTGCATTGTGACATAACACCTCGCACGTGTGAAAATTTCATTACACTTTGTGAACGTGGTTACTACAATGGAGTAACTTTTCATCGAAATATTAGGTACACCCTTCAACAAATTGTCTGTTTGTTTTAATCATATTTTGTTGAAGATGGCTATATTTCTCACATTCCAAGATACGTTGTTGTGCTTTGTTGTTTTAGAAATTTCATGTTACAGGGAGGTGATCCAACTGGGACAGGAAGAGGAGGGGAATCGATATGGGGTAAACCCTTTAAGGATGAGTTAAATTCCAAATTGCTTCATTCAGAAAGGGGTGTTGTCAGTATGGCAAACAGTGGGCCTCATACAAATGGATCACAGTTCTTTATTCTCTACAAATCAGCAAATCATCTGAATTATAAGCACACAGTATTTGGTCGAGTAGTTGGTGGGTTGACTACTCTTTCAGTGACAGAGAAGGTTCCTGTGGATGATGATGATCGGCCTCTTGTAAGACAAGAACATTCAATCTTGATATTTATAGCATCTTACATCCTGATGAATACCAATGGTTGTTTAACCCCTTTGATTTGAATTTGTGTTTGGCT
>NN48
ATATTTCCAGGTGAAAAGTCGGTTCACTTCTGGGGCAGCGTCACGGTCATTTACTTCAACAAACTATGATCCAGTTACCAAGAATGACTTTGAGTATGTCAAAGTCGAAAAAAATCCGAAGAAAAAAGGCTATGTTCAATTTCATACTTCACATGGAGATCTTAATATAGAGTTGCATTGTGATATAACACCTCGCACATGTGAAAATTTCATTACACTTTGTGAACGTGGCTACTACAATGGAGTAACTTTTCATCGGAATATTAGGTGCACCCTTCAACAAATTGTCAGTTTGTTTTAATCATATTTTGTTGAAGATGGCTATATTCCTCACATTCCAACATACGTTGTTGTGCTTTGTTGTTTTAGAAATTTCATGATACAGGGTGGTGATCCAACTGGGACAGGAAGAGGAGGAGAATCGATATGGGGCAAACCCTTTAAAGATGAGTTAAATTCCAAATTGCTTCATTCAGAAAGGGGTGTTGTCAGTATGGCAAATAGTGGGCCTCATACAAATGGATCACAGTTCTTTATTCTCTACAAATCAGCAAACCATCTGAATTATAAGCACACAGTATTTGGTCGAGTAGTTGGTGGGTTAACTACTCTTTCAGCAACAGAGAAGGTTCCTGTGGATGATGATGATAAGCCTCTTGTAAGACAAGAACATTCAACTTTGATATTTATAGCATGCTATATCCTGATGAATACCAATGGTTGTTTAACCCCTTTGATTGGAATTTCTGTTTGGCT
>PA42
ATCTTTCCAGGTGAAAAGTCGCTACACTTCTGGGGCAGCGTCACGGTCATTTACTTCAACAAACTATGATCCAGTTACCAAGAATGACTTTGAGTATGTCAAAGTTGAAAAAAACCCCAAGAAAAAAGGCTATGCTCAATTTCATACTACACACGGAGATCTTAATATAGAGTTACATTGTGATATAACACCTCGCACATGTGAAAATTTCATTACACTTTGTGAACGTGGCTACTACAATGGAGTAATTTTTCATCGGAATATTAGGTACACCATTCAACAAATTGTCAGTTTGTGTTAATCATATTTTGTTGAAGATGGCTATATTCTTTTGAGTCTGACATATGTTGTTGTGCTTTGTTGTTTTAGAAATTTCATGTTACAGGGTGGCGATCCAACTGGGACTGGAAGAGGAGGAGAATCAATATGGGGTAAACCTTTTAAAGATGAGTTAAATTCCAAATTGCTTCATTCAGAAAGGGGTGTTGTCAGTATGGCAAACAGTGGGCCTCATACAAATGGATCACAGTTCTTTATTCTCTACAAATCAGCAAATCATCTGAATTACAAGCACACAGTATTTGGTCGAATAGTTGGTGGGTTGACTACACTTTCAGTGACAGAGAAGGTTCCTGTGGATGATGATGATCGGCCTCTTGTAAGACGAGAGCATTCAATCTTAAGATTTATA------------CTGATGAATATCATTGGTTGTTTAACCCCTTTGATTGGAGTTTTTGTTTGGTT
>PB33
ATATTTCCAGGTAAAAAGCCGATTTACATCTGGGGCAGCATCACGATCATTTACTTCAACATCTTATGATCCAGTTACGAAGAATGACTTTGAGTACGTCAGAGTTGAAAAAAATCCGAAGAAAAAGGGTTATGTTCAACTTCATACCACACATGGAGATCTTAATATAGAGTTGCACTGTGATATAACTCCTCGCACATGTGAAAATTTCATCACGCTTTGTGAACGTGGGTACTACAATGGAGTGGCTTTCCACAGGAATATTAGGTATGCCTTCTAAGTAATTGGCTTGTTATCTTCTTCAGGTCCTTGTGAGCATGGTTGTAATGTCCAAGTTCAGGTCATTGATGTCATATTCTGTATTGGCAGAAATTTCATGATCCAAGGTGGTGATCCAACTGGCACTGGAAGAGGAGGAGAATCAATTTGGGGCAAACCTTTTAAAGATGAATTTAATTCCAAATTGCTTCATTCTGAGAGGGGCATTGTCAGTATGGCGAACAGCGGGCCTCATACTAATGGATCACAGTTTTTCATTCTTTACAAATCTGCAAAGCATCTGAATTTTAAGCATACAGTATTTGGTCGAGTAGTGGGTGCATTGAGTACTCTTTCAGCAATGGATAAGGTTCCTGTGGATGACGATGATCAGCCTCTGGTAAGGCAAAGGTAGTTAGTAGATAATTCAATTGCTTGTTCTATTTTGATTAGTTTCTGTGGGTGTTTATGCTTGATGATTGGAAGTTCTAAAAGGTT
>PF1
ATCTTTCCAGGTGAAAAGTCGCTTCACTTCTGGGGCAGCGTCACGGTCATTTACTTCAACAAACTATGATCCAGTTACCAAGAATGACTTTGAGTATGTCAAAGTTGAAAAAAACCCCAAGAAAAAAGGCTATGTTCAATTTCATACTACACATGGAGATCTTAATATAGAGTTGCATTGTGATATAACACCTCGCACATGTGAAAATTTCATTACACTTTGTGAACGTGGCTATTACAATGGAGTAATTTTTCATCGGAATATTAGGTACACCCTTCAAAAAATTGTCATTTTGTTTTAATCATATTTTGTTGAAGATGGCTATCTTCCTCACATTCCATCATATGTTGTCATGCTTTGTTGTTTTAGAAATTTCATGATGCAGGGTGGTGATCCAACTGGGACAGGAAGAGGAGGAGAATCGATATGGGGTAAACCCTTTAAAGATGAGTTAAATTCCAAATTGCTTCATTCAGAAAGGGGTGTTGTCAGTATGGCAAACAGTGGGCCTCATACAAATGGATCGCAGTTCTTTATTCTCTACAAATCAGCAAATCATCTGAATTATAAGCACACAGTATTTGGTCGAGTAGTTGGTGGGTTGACTACTCTTTCAGTGACAGAGAAGGTTCCTGTGGATGATGATGATCGGCCTCTCGTAAGACAAGAACATTCAATCTTGATATTTATAGCATGCTATATCCTGATGAATACCAATGGTTGTTTAACCCCGTTGATTGGAATTTCTGTTTGGCT
>PFM1
ATCTTTCCAGGTGAAAAGTCGTTTCACTTCTGGGGCAGCATCACGGTCATTTACTTCAACAAACTATGACCCAGTTACCAAGAATGACTTAGAGTATGTCAAAGTTGAAAAAACCCCCAAGAAAAAAGGCTATGCTCAATTTCATACTACACATGGAGATCTTAATATAGAGTTGCATTGTGATATAACACCTCGCACATGTGAAAATTTCATCACACTTTGTGAACGTGGCTACTACAATGGAGTAATTTTTCATCGGAATATTAGGTACGCCCTTCAACAAATTGTCAGTTTGTTTTAATCATATTTTGTTGAAGATGGCTATATTCTTTGAGGTCTGACATACGTTGTTGTGCTTTGTTGTTTTAGAAATTTCATGATACAGGGTGGCGATCCAACTGGGACTGGAAGAGGAGGAGAATCAATATGGGGTAAACCTTTTAAAGATGAGTTAAATTCCAAATTGCTTCATTCAGAAAGGGGTGTTGTCAGTATGGCAAACAGTGGGCCTCATACAAATGGATCACAGTTCTTTATTCTCTACAAATCGGCAAATCATCTGAATTATAAGCACACAGTATTTGGTCGAGTAGTTGGTGGGTTGACTACACTTTCAGTGACAGAGAAGGTTCCTGTGGATGATGATGATCGGCCTCTTGTAAGATGAGATTCTTCAATCTTAAGATTTATAGAATGTTCTATCCTGATGAATACCAATGGTTGTTTAACCCCTTTGATTGGAATTTTTGTTTGGTT
>PG28
ATCTTTCCAGGTAAAAAGTCGATTTACATCTGGGGCAGCATCGCGATCATTTACTTCAACATCTTATGATCCAGTTACCAAGAACGACTTTGAGTATGTCAAAGTTGAAAAAAATCCAAAGAAAAAAGGTTATGTTCAACTTCATACCACACATGGAGATCTTAACATAGAGTTGCACTGTGATATAACTCCTCGCACGTGTGAAAATTTCATCACGCTTTGTGAACGTGGGTACTTCAATGGAGTTGCTTTTCACAGGAATATTAGGTATGCCTTCTAAGTAATTGGCTTGTTATCTTCTTCAGGTCCTTGCGAGGATGGTTGTATTGTCCAAGTTCAGGTCATTTATCTTATGTACTGTATTGGCAGAAATTTCATGATCCAGGGTGGTGATCCAACTGGAACTGGAAGAGGAGGAGAATCGATTTGGGGCAAACCTTTTAAAGATGAATTTAATTCCAAATTGCTTCATTCTGAGAGGGGCATTGTCAGTATGGCAAACAGCGGGCCTCACACTAATGGATCACAATTTTTCATTCTTTACAAATCTGCAAAGCATCTTAATTTTAAGCACACAGTATTTGGTCGAGTAGTGGGTGGGTTGACTACTCTTTCAGCAACAGATAAGGTTCCTGTGGATGATGATGATCGGCCTCTGGTAAGATAAAGGTAGTTAGTATATACTTCAATTGCTTGTTCTATTTTGATAAGTTTCTATGGGTCTTTTATGTTTGTGATTGGAAGTTTTAACAGGTT
>PH2
ATCTTTCCAGGTGAAAAGTCGCTTCACTTCTGGGGCAGCATCACGGTCATTTACTTCAACAAACTATGATCCAGTTACCAAGAATGACTTTGAGTATGTCAAAGTTGAAAAAAACCCCAAGAAAAAAGGCTATGTTCAATTTCATACTACACATGGAGATCTTAATATAGAGTTGCATTGTGATATAACACCTCGCACATGTGAAAATTTCATTACACTTTGTGAACGTGGCTATTACAATGGAGTAATTTTTCATCGGAATATTAGGTACACCCTTCAAAAAATTGTCATTTTGTTTTAATCATATTTTGTTGAAGATGGCTATCTTCCTCACATTCCATCATATGTTGTCATGCTTTGTTGTTTTAGAAATTTCATGATGCAGGGTGGTGATCCAACTGGGACAGGAAGAGGAGGAGAATCGATATGGGGTAAACCCTTTAAAGATGAGTTAAATTCCAAATTGCTTCATTCAGAAAGGGGTGTTGTCAGTATGGCAAACAGTGGGCCTCATACAAATGGATCGCAGTTCTTTATTCTCTACAAATCAGCAAATCATCTGAATTATAAGCACACAGTATTTGGTCGAGTAGTTGGTGGGTTGACTACTCTTTCAGTGACAGAGAAGGTTCCTGTGGATGATGATGATCGGCCTCTCGTAAGACAAGAACATTCAATCTTGATATTTATAGCATGCTATATCCTGATGAATACCAATGGTTGTTTAACCCCGTTGATTGGAATTTCTGTTTGGCT
>PM29
ATCATTCCAGGTAAAAAGCCGATTTACATCTGGGGCAGCATCACGGTCGTTTACTTCAACATCTTATGATCCAGTTACCAAGAATGACTTTGAGTATGTCAAAGTTGAAAAAAATCCAAAGAAAAAAGGTTATGTTCAACTTCATACCACACATGGAGATCTTAATATAGAGTTGCACTGTGATATAACTCCTCGCACATGTGAAAATTTCATTACGCTTTGTGAACGTGGGTACTACAATGGAGTTGCTTTTCACAGGAATATTAGGTATGGCTTCTAAGTAATTGGCTTGTTATCTTCTTCACGTTCTTGTGAGCATGGTTGTATGATTTCAGTTCAGGTGATTTATCTCATGTACTGTATTGGCAGAAATTTCATGCTCCAGGGTGGTGATCCAACTGGCACTGGAAGAGGAGGAGAATCAATTTGGGGCAAACCTTTTAAAGATGAATTTAATTCCAAATTGATTCATTCTGAGAGGGGCATTGTCAGTATGGCAAACAGTGGGCCTCATACTAACGGATCACAATTTTTTATTCTTTACAAATCTGCAAAGCATCTGAATTTTAAGCACACAGTATTTGGTCGAGTAGTGGGTGGGTTGAGTACTCTTTCAGCAACAGATAAGGTTCCTGTGGATGACGATGATCGGCCTCTGGTAAGGCAGACGTTGTTAGTAGATAGGTCATTTGCTTGTTCTATTTTGATGAGTTTCTATAGGTGTTGTATTTCGATGATTGGAAGTTCTAGCAGGTT
>PS27
ATCTTTCCAGGTAAAAAGTCGATTTACATCTGGGGCAGCATCGCGATCATTTACTTCAACATCTTATGATCCAGTTACCAAGAACGACTTTGAGTATGTCAAAGTTGAAAAAAATCCAAAGAAAAAAGGTTATGTTCAACTTCATACCACACATGGAGATCTTAACATAGAGTTGCACTGTGATATAACTCCTCGCACGTGTGAAAATTTCATCACGCTTTGTGAACGTGGGTACTTCAATGGAGTTGCTTTTCACAGGAATATTAGGTATGCCTTCTAAGTAATTGGCTTGTTATCTTCTTCAGGTCCTTGCGAGGATGGTTGTATTGTCCAAGTTCAGGTCATTTATCTTATGTACTGTATTGGCAGAAATTTCATGATCCAGGGTGGTGATCCAACTGGAACTGGAAGAGGAGGAGAATCGATTTGGGGCAAACCTTTTAAAGATGAATTTAATTCCAAATTGCTTCATTCTGAGAGGGGCATTGTCAGTATGGCAAACAGCGGGCCTCACACTAATGGATCACAATTTTTCATTCTTTACAAATCTGCAAAGCATCTTAATTTTAAGCACACAGTATTTGGTCGAGTAGTGGGTGGGTTGACTACTCTTTCAGCAACAGATAAGGTTCCTGTGGATGATGATGATCGGCCTCTGGTAAGATAAAGGTAGTTAGTATATACTTCAATTGCTTGTTCTATTTTGATAAGTTTCTATGGGTCTTTTATGTTTGTGATTGGAAGTTTTAACAGGTT
>PS30
ATCTTTCCAGGTGAAAAGTCGCTACACTTCTGGGGCAGCATCACGGTCATTTACTTCAACAAACTATGATCCAGTTACCAAGAATGACTTTGAGTATGTCAAAGTTGAAAAAAACCCCAAGAAAAAAGGCTATGCTCAATTTCATACTACACATGGAGATCTCAATATAGAGTTACATTGTGATATAACACCTCGCACATGTGAAAATTTCATTACACTTTGTGAACGTGGCTACTACAATGGAGTAATTTTTCATCGGAATATTAGGTACACCCTTCAACAAATTTTCAGTTTGTGTTAATCATATTTTGTTGAAGATGGCTATATTCTTTGAGTTCTGACATATGCTGTTGTGCTTTGTTGTTTTAGAAATTTCATGTTACAGGGTGGCGATCCAACCGGGACTGGAAGAGGAGGAGAATCAATATGGGGTAAACCTTTTAAAGATGAGTTAAATTCCAAATTGCTTCATTCAGAAAGGGGTGTTGTCAGTATGGCAAACAGTGGGCCTCATACAAATGGATCACAGTTCTTTATTCTCTACAAATCAGCAAATCATCTGAATTACAAGCACACAGTATTTGGTCGAGTAGTTGGTGGGTTGACTACACTTTCAGTGACAGAGAAGGTTCCTGTGGATGATGATGATCGGCCTCTTGTAAGATGAGAGCATTCAATCTTAAGATTTATA------------CTGATGAATACCATTGGTTGTTTAACCCCTTTGATTGGAGTTTTTGTTTGGTT
>PSF43
ATATTTCCAGGTGAAAAGTCGGTTCACTTCTGGGGCAGCGTCACGGTCATTTACTTCAACAAACTATGATCCAGTTACCAAGAATGACTTTGAGTATGTCAAAGTTGAAAAAAATCCCAAGAAAAAAGGCTATATTCAATTTCATACTACACATGGAGATCTTAATATAGAGTTGCATTGTGATATAACACCTCGCACGTGTGAAAATTTCATTACACTTTGTGAACGTGGGTACTACAATGGAGTAACTTTTCATCGGAATATTAGGTACACCATTCAACAAATTGTCAGTTTGTTTTTATCATATTTTGTTGAAGATGGCTATATACCTCACATTCCAACATACGTTGTTGTGCTTTGTTGTTTTAGAAATTTCATGATACAGGGTGGTGATCCAACTGGGACAGGAAGAGGAGGAGAATCGATATGGGGCAAACCCTTTAAAGATGAGTTAAATTCCAAATTGCTTCATTCAGAAAGGGGTGTTGTCAGTATGGCAAATAGTGGGCCTCATACAAATGGATCACAGTTCTTTATTCTCTACAAATCAGCAAACCATCTGAATTATAAGCACACAGTATTTGGTCGAGTAGTTGGTGGGTTAACTACTCTTTCAGTGACAGAGAAGGTTCCTGTGGATGATGATGATCAGCCTCTTGTAAGACAAAAACATTCAACCTTGATATTTATAGCATGCTATATCCTGATGAATACCAATGGTTGTTTAACCCCTTTGATTGGAATTTCTGTTTGGCT
>PTA0
ATCATTCCAGGTGAAAAGTCGCTTCACTTCTGGGGCAGCGTCACGGTCATTTACTTCAACAAACTATGATCCAGTTACCAAGAATGACTTTGAATATGTCAAAGTTGAAAAAAACCCCAAGAAAAAAGGCTATGTTCAATTTCATACTACACATGGAGATCTTAATATCGAGTTGCATTGTGATATAACACCTCGCACATGTGAAAATTTCATTACACTTAGTGAACGTGGGTACTACAATGGAGTAACTTTTCATCGAAATATTAGGTACACCCTTCAACAAATTGTCAGTTTGTTTTAATCGTGTTTTGTTGAAGATGGGTATATTGCTTGCATTCTGACATACATTGTTGTGCTTTATTGTTCTAGAAATTTCATGTTACAGGGTGGTGATCCAACTGGGACTGGAAGAGGAGGAGAATCAATATGGGGTAAACCCTTTAAAGATGAGTTAAATTCCAAATTGCTTCATTCAGAAAGGGGTATTGTCAGTATGGCAAACAGTGGGCCTCATACAAATGGATCACAGTTCTTTATTCTCTACAAATCAGCAAATCATCTGAATTATAAGCACACAGTATTTGGTCGGGTAGTTGGTGGGTTGACTACACTTTCAGTGACAGAGAAGGTTTCTGTGGACGATGATGATCGACCTCTTGTAAGACAAAAC-ATTCAATCTTAAGATGTATAGAATGTTATATCCTGATGAATACGAATTGTTGTTTAACCCTTTTGGTTGGAATTTCTGTTTGGTT
>RC54
ATATTTCCAGGTGAAAAGTCGGTTCACTTCTGGGGCAGCATCACGGTCATTGACTTCAACAAACTATGATCCAGTTACCAAGAATGACTTTGAGTATGTCAAAGTTGAAAAAAATCCCAAGAAAAAAGGCTATGTTCAATTTCATACTACACATGGAGATCTTAATATAGAGTTGCATTGTGATATAACACCTCGCACGTGTGAAAATTTCATTACACTTTGTGAACGTGGCTACTACAATGGAGTAACTTTTCATCGGAATATTAGGTGCACCCTTCAACAAATTGTCAGTTTGTTTTAATCATATTTTGTTGAAGATGGCTATATTCCTCACATTCCAACATACGTTGTTCTGCTTTGTTGTTTTAGAAATTTCATGATACAGGGTGGTGATCCAACTGGTACAGGAAGAGGAGGAGAATCGATATGGGGCAAACCCTTTAAAGATGAGTTAAATTCCAAATTGCTTCATTCAGAAAGGGGTGTTGTCAGTATGGCAAATAGTGGGCCTCATACAAATGGATCACAGTTCTTTATTCTCTACAAATCAGCAAACCATCTGAATTATAAGCACACAGTATTTGGTCGAGTAGTTGGTGGGTTAACTACTCTTTCAGCAACAGAGAAGGTTCCTGTGGATGATGATGATCAGCCTCTTGTAAGACAAGAACATTCAACCTTAATATTTATAGCATGCTATATCCTGATGAATACCAATGGTTGTTTAACCCCTTTGATTAGAATTTCTGTTTGGCT
>RR55
ATATTTCCAGGTGAAAAGTCGGTTCACTTCTGGGGCAGCGTCACGGTCATTTACTTCAACAAACTATGATCCAGTTACCAAGAATGACTTTGAGTATGTCAAAGTTGAAAAAAATCCCAAGAAAAAAGGCTATGTTCAATTTCATACTACACATGGAGATCTTAATATAGAGTTACATTGTGATATAACACCTCGCACGTGTGAAAATTTCATTACACTTTGTGAACGTGGCTACTACAATGGAGTAACTTTTCATCGGAATATTAGGTGCACCCTTCAACAAATTGTCAGTTTGTTTTAATCATATTTTGTTGAAGATGGCTATATTCCTCACATTCCAACATACGTTGTTCTGCTTTGTTGTTTTAGAAATTTCATGATACAGGGTGGTGATCCAACTGGGACAGGAAGAGGAGGAGAATCGATATGGTGCAAACCCTTTAAAGATGAGTTAAATTCCAAATTGCTTCATTCAGAAAGGGGTGTTGTCAGTATGGCAAATAGTGGGCCTCATACAAATGGATCACAGTTCTTTATTCTCTACAAATCAGCAAACCATCTGAACTATAAGCACACAGTATTTGGTCGAGTAGTTGGTGGGTTAACTACTCTTTCAGCAACAGAGAAGGTTCCTGTGGATGATGATGATCAGCCTCTTGTAAGACAAGAACATTCAACCTTGATATTTATAGCATGCTATATCCTGATGAATACCAATGGTTGTTTAACCC-------------------------
>SA1
ATCTTTCCAGGTGAAAAGTCGGTTCACTTCTGGGGCAGCATCACGGTCATTTACTTCAACAAACTATGATCCAGTTACCAAGAATGACTTTGAGTATGTCAAAGTTGAAAAAAACCCCAAGAAAAAAGGCTATGCTCAATTTCATACTACACATGGAGATCTTAATATAGAGTTGCATTGTGATGTAACACCTCGCACATGTGAAAATTTCATTACACTTTGTGAACGTGGCTACTACAATGGAGTAATTTTTCATCGGAATATTAGGTACACCCTTCGACAAATTGTCAGTTTGTGTTAATCACATTTTGTTGAAGATGGCTATATTCTTTGAGTTCTGACATATGTTGTTGTGCTTTGTTGTTTTAGAAATTTCATGTTACAGGGTGGCGATCCAACTGGGACTGGAAGAGGAGGAGAATCAATATGGGGTAAACCTTTTAAAGATGAGTTAAATTCCAAATTGCTTCATTCAGAAAGGGGTGTTGTCAGTATGGCAAACAGTGGGCCTCATACAAATGGATCACAGTTCTTTATTCTCTACAAATCAGCAAATCATCTGAATTATAAGCACACAGTATTTGGTCGAGTAGTTGGTGGGTTGACTACACTTTCAGTGACAGAGAAGGTTCCTGTGGATGACGATGATCGGCCTCTTGTAAGACGAGAGCATTCAATCTTAAGATTTATAGAATGTTATATCGTGATGAATACCATTGGTTGTTTAACCCCTTTGATTGGAATTTTTGTTTGGTT
>SC0
ATCTTTTCAGGTGAAAAGTCGCTTCACTTCTGGGGCAGCATCACGGTCATTTACGTCAACAAACTATGATCCAGTTACCAAGAATGACTTTGAGTATGTCAAAGTTGAAAAAAACCCCAAGAAAAAAGGCTATGTTCAATTTCATACTACACATGGAGATCTTAATATAGAGTTGCATTGTGATATAACACCTCGCACATGTGAAAATTTCATTACACTTTGTGAACGTGGCTACTACAATGGAGTAATTTTTCATCGGAATATTAGGTACACCCTTTAACAAATTGTCAGTTTGTTTTAATCATATTTTATTGGAGATGGCTATATTCCCCAAATTCCAGCATATGTTGTCTTGC---GTTGTTTTAGAAATTTCATGCTACAGGGTGGTGATCCAACGGGGACAGGAAGAGGAGGAGAATCCATATGGAGTAAACCCTTTAAAGATGAGTTAAATTCCAAATTGCTTCATTCAGAAAGGGGTGTTGTCAGTATGGCAAACAATGGGCCTCATACAAATGGATCGCAGTTCTTTATTCTCTACAAGTCAGCAAATCATTTGAATTATAAGCACACAGTATTTGGTCGAGTAGTTGGTGGGTTGACTACTCTTTCAGTGACAGAGAAGGTTCCTGTGGATGATGATGATCGGCCTCTTGTAAGACAACAACATTCAATCTTGATATTTATAACATGTTATATCTTGATGAAAATCAATGGCTGTTTAATGAAGGACTATATAACTGCAACATGTTC
>SE46
----------------------------------TCCACATGTTTGTGCGCAAGATCAACACTTTTAGAGTTACTAAAAGAAAGCTATT------------------GATAGTTCCCTAAG-----------------------------------TCATTTCACAATCATGTAACTACACCACACTGGCTTTTCTATTTTCTACTTGCTGTTAACAT-------------------------GACTGATTACCTCCAGATTATTTAAT--------------GTTA---------------------CGTTCTAATTGAAGTAT------------------------------TTGTGCATTTGCAGAAATTTCATGATCCAGGGTGGTGATCCATCTGGCACCGGAAGAGGTGGAGAGTCAATTTGGGGCAAACCTTTTAAAGATGAACTTAATTCAAAATTGTTGCATTCAGAGAGAGGCATTGTTAGTATGGCAAATAGCGGGCCACATTCAAATGGATCACAGTTCTTCATTCTTTACAAATCTGCAAAGAACTTGAATTTCAAGCACACAGTATTTGGCCGAGTTGTAGGGGGTTTGACTACTCTTGCATCAATGGAGAAGGTTCCTGTTGATGACGATGACCGGCCTTTGGTGAGTTTAGGAATTCTTGGAAACTTTCTTTTGATTTGCTACAATTCTAACTCTAGTGATGTTTGTGCCATTGTGCAGATAATAGGTAAGAGTGCTTT
>SG23
ACTTTTACAGGTGAAAAGCCGATTTACTTCTGGGGCAGCATCCCGATCATTTACGTCAACAAATTATGATCCGGTTACCACGAATGAATTTGAGTATGTCAAAGTTGAAAAAAATCCCAAGAAAAAGGGCTATCTTCAACTCCACACTACACACGGAGATCTTAATTTAGAGTTACACTGTGATATAACACCTCGCACGTGTGAAAATTTCTTTACACTTTGTGAACGTGGGTACTACAATGGAGTAGCCTTTCACCGAAATATTAGGTATGCCTATTAGTTAGTTATTATCATATTTTCTTTAGATCCTTGTGCAGATGGCAAGAGTTTCTATTTTTTGTTATGTTGTCTTATTCTTTGTTGTTGTAGAAATTTCATGATTCAGGGTGGTGATCCGACTGGTACTGGAAGAGGAGGAGAATCGATCTGGGGAAAACCTTTCAAAGATGAATTGAATTCCAAATTGCTTCATTCAGAGAGGGGCATTGTCAGTATGGCAAACAGTGGGCCTCACACAAATGGATCACAGTTCTTCATTCTTTACAAATCTGCAAAGCATTTGAATTTTAAGCACACAGTATTTGGTCGAGTAGTGGGTGGATTGAACACTCTCTCAGCAACAGAGAAGGTTCCTGTGGATGATGATGATAGGCCTCTGGTAAGACAAGGAAGTTCAAGTAGATGTTCAATTACTCATTCTGTGTTGATGGTTTT-TATGGGTATTTTATGCCTCTGATTGTAGTTTTTAGAGGGTT
>SS22
ACTTTTACAGGTGAAAAGCCGATTTACTTCTGGGGCAGCATCCCGATCATTTACGTCAACGAATTATGATCCGGTTACCGAGAATGAATTTGAGTATGTCAAAGTTGAAAAAAATCCCAAGAAAAAGGGCTATCTTCAACTCCACACTACACATGGAGATCTTAATTTAGAGTTACACTGTGATATAACACCTCGCACGTGTGAAAATTTCTTTACACTTTGTGAACGTGGGTACTATAATGGAGTAGCCTTTCACCGAAATATCAGGTATGCCTATTAGTTAGTTATTATCATATTTTCTGTAGATCCTTGTGCGGGTGGCTAGAGTCTCTATTTTTTGTTATGTTGTCTTATTCTTTGTTATTGTAGAAATTTCATGATTCAGGGTGGTGATCCGACTGGTACTGGAAGAGGAGGAGAATCGATCTGGGGAAAACCTTTCAAAGATGAATTGAATTCCAAATTGCTTCATTCAGAGAGGGGCATTGTCAGTATGGCAAACAGTGGGCCTCACACAAATGGATCACAGTTCTTCATTCTTTACAAATCTGCAAAGCATTTGAATTTTAAGCACACAGTATTTGGTCGAGTAGTGGGTGGGTTGAACACTCTCTCAGCAACAGAGAAGGTTCCTGTGGATGATGATGATAAGCCTCTGGTAAGACAAGGAAGTTCAAGTAGATGTTCAATTGCTCATTCTGTGTTGATGGTTTTGTATGGGTATTT-ATGCCTCTGATTGTAGTTTTTAGAGGGTT
>SV36
ATTTATCCAGGTGAAAAGCCGATTCACTTCTGGGGCAGCATCACGATCATTTACTTCAACAAATTATGATCCAGTTACCAAGAATGAATTTGAATATGTCAAAGTTGAAAAAAATCCCAAGAAAAAGGGTTATGTTCAACTTCATACTACTCATGGAGATCTTAATATAGAGTTGCACTGTGATATAACACCTCGCACCTGTGAAAATTTCATTACACTTTGTGAACGTGGTTACTACAATGGAGTAGTGTTTCACCGGAATATTAGGTATGCTCTTTAACTAATTCTCATGTTGTTTTCTTCAGCTCCTTGTGAAGATGGCTATATTCTCTATGTCAAGATATATTATCTTGTACTTTGTGATTGTAGAAATTTCATGATTCAGGGTGGTGATCCAACTGGTACTGGAAGAGGAGGAGAATCAATCTGGGGAAAACCCTTTAAAGATGAAGTAAATTCCAAATTGCTTCATTCAGAGAGGGGCATTGTCAGTATGGCAAATAGTGGGCCTCACACAAATGGATCACAGTTCTTCGTTCTTTACAAATCTGCGAAGCATTTGAATTTCAAGCATACAGTATTTGGTCGAGTAGTGGGTGGGCTCAATACACTTTCAGCAACAGAAAAGGTCCCTGTGGATGATGATGATCGGCCTCTGGTAAGACAAGGAACTTTGTGACTTATAAGTAGATGTTCAATTGTATTGATGATCAAAAACGGAAATTGCAGTCAAGCATTTCTAGGAATGCTGAAGTT
>TA17
TATTTTACAGGTGAAAAGCCGATTTACATCTGGGGCAGCATCCCGATCATTTACGTCAACAAATTATGATCCAGTTACCATGAATGAATATGAGTATGTCAAAGTTGAAAAAAATCCGAAGAAGAAGGGATATCTTCAACTTCAAACCACACATGGAGATCTTAATTTAGAGTTGCACTGTGATATAACACCTCGCACGTGTGAAAATTTTATTACACTTTGTGAACGTGGGTACTACAATGGAGTAGCCTTTCACCGGAATATTAGGTATGCCTATAAATTACTTACTATCATATTTTCCTATGATCCTCATGCAGGTGGCTTGAGTTTCTGTTTTCTGTTATGCTATCTTATTCTTTGTTATTGTAGAAATTTCATGATTCAGGGTGGTGATCCAACTGGGACTGGAAAAGGAGGAGAATCAATCTGGGGAAAAGCTTTCAAAGATGAATTGAATTCCAAACTGCTTCATTCAGAGAGGGGCATTGTCAGTATGGCAAACAGTGGGCCTCACACAAATGGATCACAGTTCTTCATTCTTTATAAATCTGCAAAGCACTTGAATTTTAAGCACACAGTATTTGGTCGCGTAGTGGGTGGGTTGAACACACTCTCAGCAACAGAGAAGGTTCCTGTGGATGATGATGACAGGCCTTTGGAAGAAATCAAAATCATAAATATTAGAGTTCTAGTCTGCATTCAAGCAACAAGTTACAACAGTCAGTAATTCAATTTGATAATAATGGTGAAGGGGAT
>TB39
ATTTTTCCAGGTGAAAAGCCGGTTTACTTCTGGGGCGGCATCACGGTCATTTACATCAACAAATTATGATCCAGTTACCAAGAATGACTTTGAATATGTCAAAGTTGAAAAAAATCCCAAGAAAAAGGGTTATGTTCAGCTTCACACTACACATGGAGATATTAATATAGAGTTACACTGTGATATAACACCTCGCACATGTGAAAATTTCATTACACTTTGTGAACGTGGGTACTACAATGGACTAGCCTTTCACCGAAATATTAGGTATGCCTTATAACTAGTTATTTTCATGCTTTCTTCAGATCCTTGTGCAGATCATAGATGCCATATATTTTCATTATATTATCTTGTACTTCTTGATTGTAGAAATTTCATGATTCAGGGCGGTGATCCAACTGGGACTGGAAGAGGAGGAGAATCAATCTGGGGAAAACCCTTCAAAGATGAATTAAATTCGAAATTGCTTCATTCAGAGAGGGGCATTGTCAGTATGGCAAACAGTGGAGCTCACACGAATGGATCGCAGTTCTTCATTCTTTACAAATCTGCAAAGCATTTGAATTTTAAGCACACAGTGTTTGGTCGAGTAGTGGGTGGGCTGAGTACTCTTTCAGTGACAGAGAAGGTTCCGGTGGATGATGATGATCGTCCTTTGGTAAGACATGGAAGTTCAATTAGATGTTCAAT-GCTTGTTCTGTGTTGATGATTTCGTATGGGTGATTTATGCATTAGATTGTAACATTTATATGGAT
>TC31
ATCTTTCCAGGTAAAAAGCCGATTTACATCTGGGGCAGCATCACGATCGTTTACTTCAACATCTTATGACCCAGTAACCAAGAACGACTTTCAGTATGTCAAAGTTGAAAAAAATCCAAAGAAAAAAGGTTATGTTCAACTTCATACCACACATGGAGATCTTAATATAGAGTTGCACTGTGATATAACTCCTCGCACGTGTGAAAATTTTATCACACTTTGTGAACGCGGTTACTACAATGGAGTTGCTTTTCACAGGAGTATTAGGTATGCCTTCTGAGTAATTGGCTTGTTATCTTCTTCAGGTCCTTTCTAGCGCGGTTGTATTCTGTAATTTCAGGTCATTTACCTCTTGCACTGTGTTGGCAGAAATTTCATGATCCAGGGTGGTGATCCAACAGGCACTGGAAGAGGAGGAGAATCAATTTGGGGTAAACCTTTTAAGGATGAATTTAATTCTAAATTGCTTCATTCAGAGAGGGGCATTGTCAGTATGGCAAACAGTGGGCCCCACACAAATGGATCACAATTTTTCATTCTCTACAAATCTGCAAAGCATCTGAATTTTAAGCACACAGTATTTGGTCGAGTGGTGGGTGGGTTGACTACTCTTTCAGCAACAGATAAGGTTCCCGTGGACAATGATGATCGGCCCCTGGTAAGGCAAAGGTTGTTAGTAGATTGTTCAGTTACTTGTTCTATTTTGATGAGTTTCTATGGGTGTTTTACATTTG---------ATTCTAATAGGTT
>TN1
ATTTTTCCAGGTGAAAAGTCAATATACTTCTGGGGCAGCATCACGATCATTTACATCAACAAATTATGATCCAGTTACCAAGAATGACTTTGAATATGTTAAAGTTGAAAAAAATCCCAAGAAAAAGGGTTATGTTCAACTCCATACTACACATGGAGATATTAATTTAGAGTTACACTGTGATATAACACCTCGCACGTGTGAAAATTTCATTACACTTTGTGAACGTGGGTACTACAACGGAGTAGCCTTTCACCGAAATATTAGGTATGCCTTTTAACTTATTGTTTTCGTGGTTTCTTCAGATACTTGTGCAGATAGCTGGAGCCTCTAGAACTCATTATATTGTCTCGTACTTTGTGATTGTAGAAATTTCATGATTCAGGGTGGTGATCCAACTGGAACTGGAAAAGGAGGAGAATCGATCTGGGGAAAACCCTTCAAAGATGAATTAAATTCCAAATTGCTTCATTCAGAGAGGGGCATTGTCAGTATGGCAAACAGTGGGGCTCACACAAATGGATCACAATTCTTCGTTCTTTACAAATCTGCAAAGCATTTGAATTTTAAGCATACAGTATTTGGTCGAGTAGTGGGTGGGCTCGGTACTCTTTCAGTGACAGAGAAGGTTCCTGTGGATGATGATGATCGGCCTCTGGTATGACAAGGAAGTTCAAGTAGATGTTCAATTGCTTGTTCTATGTTGATGATTTTGTGTGGGTGTTTCATTCCTTTGATTGGATTTCTTATAGGGTC
>TO14
ACTTTTACAGGTGAAAAGCCGATATACGTCTGGGGCAGCATCCCGATCATTTACGTCAACTAATTATGATCCAGTTACCACAAATGAATATGAGTATGTCAAAGTTGAAAAAAATCCCAAGAAGAAGGGCTATCTTCAACTCCACACTACACATGGAGATCTTAATTTAGAGTTACACTGTGATATAGCACCTCGCACGTGTGAAAATTTCTTTACACTTTGTGAACGTGGGTACTACAATGGAGTAGCCTTTCACCGAAATATTAGGTATGCTTATTAATTACTTATTATCATATTTTCCTTTGATCCTTGCGCAGGTGGCTAGAGTTTCTGTTTTTTGTTATGTTATCTAATTTTTTGTTATTGTAGAAATTTCATGATTCAGGGTGGTGATCCGACTGGGACTGGAAAGGGAGGAGAATCAATCTGGGGAAAACCTTTCAAAGATGAATTGAATTCCAAATTGCTTCATTCAGAGAGGGGCATTGTCAGTATGGCAAACAGTGGGCCTCACACAAATGGATCACAGTTCTTCATTCTTTACAAATCTGCAAAGCACTTGAATTTTAAGCACACAGTATTTGGTCGAGTAGTGGGTGGGTTGAACACTCTCTCAGCAACAGAGAAGGTTCCCGTGGATGATGATGATAGGCCTCTGGTAAGACAAGGAAGTTCTAGTAGATGTGCAATTGCCCATTTTATGTTGATTGTTTTGTATGGGTATTTTATGCCTCTTATTGTAGTTTGTATAGCGTT
>TPL03
ATATTTCCAGGTGAAAAGTCGATTCACTTCTGGGGCAGCGTCACGGTCATTTACTTCAACAAACTATGATCCAGTTACCAAGAACGACTTTGAGTATGTCAAAGTTGAAAAAAATCCCAAGAAAAAAGGCTATATTCAATTTCATACTACACATGGAGATCTTAATATAGAGTTGCATTGTGATATAACACCTCGCACGTGTGAAAATTTCATTACACTTTGTGAACGTGGCTACTACAATGGAGTAACTTTTCATCGGAATATTAGGTACACCATTCAACAAATTGTCAGTTTGTTTTAATCATATTTTGTTGAAGATGGCTATATTCCTCACATTCCAACATACGTTGTTGTGCTTTGTTGTTTTAGAAATTTCATGATACAGGGTGGTGATCCAACTGGGACAGGAAGAGGAGGAGAATCGATATGGGGCAAACCCTTTAAAGATGAGTTAAATTCCAAATTGCTTCATTCAGAAAGGGGTGTTGTCAGTATGGCAAATAGTGGGCCTCATACAAATGGATCACAGTTCTTTATTCTCTACAAATCAGCAAACCATCTGAATTATAAGCACACAGTATTTGGTCGAGTAGTTGGTGGTTTAACTACTCTTTCAGTGACAGAGAAGGTTCCTGTGGATGATGATGATCAGCCTCTTGTAAGACAAGAACATTCAACCTTGATATTTATAGCATGCTATATCCTGATGAATACCAATGGTTGTTTAACCCCTTTGATTGGAATTTCTGTTTGGCA
>WN5
ATCTTTCCAGGTGAAAAGTCGCTTCACTTCCGGGGCAGCATCACGATCATTTACCTCAACAAACTATGATCCAGTTACCAAGAATGAATTTGAGTATGTCAAAGTTGAAAAAAATCCCAAGAAAAAAGGCTATGTTCAACTTCATACTACACATGGAGATCTTAATATAGAGTTACACTGTGAAATAACACCTCGCACATGTGAAAACTTCATTACACTTTGTGAACGTGGGTATTACAATGGAGTAGCTTTTCACCGGAATATTAGGTATGCCCTTTAACTAACTATTATGTTGTTTTCTTCAGTATTTTGTGAAGATGGCTATATTCTATTTGTCAATATAAATTATGTGGTACATTGTGATTGTAGAAATTTTATGATTCAGGGTGGTGATCCAACTGGGACCGGAAGAGGTGGAGAATCAATCTGGGGTAAACCCTTTAAAGACGAGTTAAATTCCAAGTTGCTTCATTCAGAAAGGGGCATTGTCAGCATGGCAAACAGTGGGCCTCACACAAATGGATCACAGTTCTTCATTCTCTACAAATCTGCAAATCATCTAAATTATAAGCACACAGTATTTGGTCGCGTAGTGGGTGGGCTTACTACTCTTTCCGTGACAGAGAAGGTTCCTGTGGATGATGATGATCGGCCTCTGGTAAGACAAAGAAGCTCAGTTTTGAGAATTATTGCTTGTTATGTTTTGACTGTTACCAAAGGTTGTTTTATATGCTCGATCAGACAGGCATTTCTGTT
>WS10
ACTTTTACAGGTAAAAAGCCGATTTACGTCTGGGGCAGCATCTCGATCATTTACATCAACAAATTATGATCCAGTTACCATAAATGACTGTGAATATGTTAAAGTTGAAAAAAACCCCAAGAAGAAGGGCTATCTTCAACTCCACACTACACATGGTGATCTCAATATAGAGTTACATTGTGATATAACACCTCGCACGTGTGAAAATTTCATTACACTTTGTGAACGTGGGTACTATAATGGAGTAGCCTTTCACCGAAGTATTAGGTATGCCTATTGATTACTTATTATCATATTTTTCTTTGATCCTTGTGCAGGTAGCTAGAGTTTCTGTTTCTTGTTATGTTATCTGTATTTTTTGTATTGTAGAAATTTCATGATTCAGGGTGGTGATCCGACTGGGACTGGAAGAGGAGGAGAATCTATCTGGGGAAAACCTTTCAAAGATGAATTGAATTCCAAATTGCTTCATTCGGAGAGGGGCGTTGTCAGTATGGCAAACAGTGGGCCTCACACGAACGGATCACAGTTCTTCATTCTTTACAAATCTGCAAAGCATTTGAATTTTAAGCACACAGTATTTGGTCGAGTAGTGGGTGGCCTGACCACTCTTTCAGCAACAGAGAAGGTTCCCGTGGATGATGATGATAGGCCTCTGGTAAGTAAAAAAATTTCCAGTAGATGTGCATTTTCTCATTCTATGTTGATTAGTTTATATGGGTATTTTGTGCCTCCGATTGTAGTTTTTTATAGGGT
>WW11
ACTTTTACAGGTAAAAAGCCGATTTACGTCTGGGGCAGCATCTCGATCATTTACATCAACAAATTATGATCCAGTTACCATAAATGACTGTGAATATGTTAAAGTTGAAAAAAACCCCAAGAAGAAGGGCTATCTTCAACTCCACACTACACATGGTGATCTCAATATAGAGTTACATTGTGATATAACACCTCGCACGTGTGAAAATTTCATTACACTTTGTGAACGTGGGTACTATAATGGAGTAGCCTTTCACCGAAGTATTAGGTATGCCTATTGATTACTTATTATCATATTTTTCTTTGATCCTTGTGCAGGTAGCTAGAGTTTCTGTTTCTTGTTATGTTATCTGTATTTTTTGTATTGTAGAAATTTCATGATTCAGGGTGGTGATCCGACTGGGACTGGAAGAGGAGGAGAATCTATCTGGGGAAAACCTTTCAAAGATGAATTGAATTCCAAATTGCTTCATTCGGAGAGGGGCGTTGTCAGTATGGCAAACAGTGGGCCTCACACGAACGGATCACAGTTCTTCATTCTTTACAAATCTGCAAAGCATTTGAATTTTAAGCACACAGTATTTGGTCGAGTAGTGGGTGGCCTGACCACTCTTTCAGCAACAGAGAAGGTTCCCGTGGATGATGATGATAGGCCTCTGGTAAGTAAAAAAATTTCCAGTAGATGTGCATTTTCTCATTCTATGTTGATTAGTTTATATGGGTATTTTGTGCCTCCGATTGTAGTTTTTTATAGGGT
