# Supplementary material for: Development of a Target Enrichment Probe Set for Conifer (REMcon)
Source: Biology (Basel). 2024 May 22;13(6):361. doi: 10.3390/biology13060361 (PMC11200496; doi:10.3390/biology13060361)
Supplement: Supplementary file 1 [file biology-13-00361-s001.zip › biology-2960267-supplementary/Sup data/secapr_alignments_paralogs/4.fasta]

>AA3
GTATTGAATCAGTCAATGTCCTTTTTTCTTTAGTGTAAAAAGCAAAAGAAAAAGAATGTTAATTAATAACAAAAGCTTTCTGCTTCTCTCT-ACTAGTAAATAAAAGCATTTTGTTTTTTTGTTCATTTACCTCAAAGCACTTAATTACTCAAAATCTGAACTGTGTAATATGCTTTGTCTTATCTAGGTGATGTGAGTCGAAATGAGGATGTTGAGAAAGCTTTGCGAGGGGCAGACTGTGTTTTCCACCTTGCTTCATATGGCATGTCTGGCAAAGAAATGCTTCAAGCAGGACGGATTGATGAAGTAAATATCAATGGCACTTGCCATGTACTGGATGCCTGCAACAAGTATGGTGTGAAGAGACTCATATATACAAGTACATATAATGTTGTATATGGAGGAAAGGAGATCTTCAATGGAAATGAGGCATTGCGATATTATCCACTGGATGATCATGTTGACCCATATGGCCGCAGTAAAGCTCTGGCTGAACAGCTGGTTATTAAGAGCAACGGTCGCCCATTAAAGTATGTTTACCAGATGTCCA-AGTCTTTTTTTTGGTGAATTAATAGTCTTTCTTATCCCTAGTCCAGTTGATCAGGACCTAAAAAGAATATTGGAAAACAAAATATCTAGCTTTTTTACATTCTTTTAGCAAGCCCAAGATACCATATATACAGAAGTATTCCCTTTATACA---T----------------------------------------
>AA60
--------------------------AAATTTGGCTAGAAGGTGGAAAAATATGA------ATTTTTTTTGTAAGCTTCTCATGCCTCTAC-ACACCACTAGAAACTAAAACTATTTTCACTGTCATCTGTC-TTAAGCAAATGATTTCGTCTAA-CTAAACACTGTA-TATGCTTCTTGTTATTTAGGTGATGTGAGTAGGAATGAGGATGTTGAGAAGGCTGTGCGAGGAGCAGATTGTGTTTTCCATCTTGCTTCCTATGGCATGTCAGGTAAAGAAATGCTTCAGGCAGGGCGGATTGATCAGGTGAATATAAATGGAACTTGCCATGTGTTGGAGGCCTGCCATAAGCAGGGTGTGAGGAGGCTTGTATATACAAGTACATATAATGTTGTGTACGGTGGAAAAGAGATAGTTAATGGTAATGAAGCTTTGCAATATTTTCCATTGGATGAGCATGTTGATCCATATGGACGTAGTAAAGCTCTAGCTGAACAGTTGGTCCTGAAAAGCAATGCTAGACCATTAAAGTATG-TTACTAACAACCTTGAAGCACTTGATTA--------------------------AGCATTTTG---------------------------------------------------------------------------------------------------------------------------------------------------
>AAR4
--------------AATGTCCTTTTTTCTTTAGTGTAAAAAGCAAAAGAAAAAGAATGTTAATTAATAACAAAAGCTTTCTGCTTCTCTCT-ACTAGTAAATAAAAGCATTTTGTTTTTTTGTTCATTTACCTCAAAGCACTTAATTACTCAAAATCTGAACTGTGTAATATGCTTTGTCTTATCTAGGTGATGTGAGTCGAAATGAGGATGTTGAGAAAGCTTTGCGAGGGGCAGACTGTGTTTTCCACCTTGCTTCATATGGCATGTCTGGCAAAGAAATGCTTCAAGCAGGACGGATTGATGAAGTAAATATCAATGGCACTTGCCATGTACTGGATGCCTGCAACAAGTATGGTGTGAAGAGACTCATATATACAAGTACATATAATGTTGTATATGGAGGAAAGGAGATCTTCAATGGAAATGAGGCATTGCGATATTATCCACTGGATGATCATGTTGACCCATATGGCCGCAGTAAAGCTCTGGCTGAACAGCTGGTTATTAAGAGCAACGGTCGCCCATTAAAGTATGTTTACCAGATGTCCA-AGTCTTTTTTTTGGTGAATTAATAGTCTTTCTTATCCCTAGTCCAGTTGATCAGGACCTGAAAAGAATATTGGAAAACAAAATATCTAGCTTTTTTACATTCTTTTAGCAAGCCCAAGATACCATATATACAGAAGTATTCCCTTTATACATC-TGAATTATGCTCATCTTTTATGCAAACCCTAGATTGGGCAG
>AF1
AGCGTTGACTAAGTCGATCCTTTTTCTTTTTAGTGCATGTGGTAGATGAAAAAGAAGATATATTAATACCAAAAGATTTCCATTCCTTGTACATCTTACTAGAAGTAGAAAG-TTTTTGGGTGTCAGTCTCCTCTTAAAAGTTAGTTACTCGAAACCTCAATTTTGTAATATGC-TTTTGTTATCCAGGTGATGTAAGCCGAAACGAGGATGTTAAGAAAGCTCTGCAAGGGGCAGACTGTGTTTTCCACTTGGCTTCATATGGTATGTCAGGGAAAGAAATGCTGCAAGCAGGACGAATTGATGAAGTAAACATAAATGGGACTTGCTTTTTATTGGATGCCTGTACCAAGTATGGTGTGAAGAGACTTGTATATGTAAGTACATATAATGTTGTTTATGGAGGAAAAGAGATTGTTAATGGAAATGAAGCATTACGATACTTTCCAATGGAGGATCATGTTGATTCCTATGGTCGTAGCAAAGCTCTGGCTGAACAGTTAGTTCTCAAAAGCAATGGCCGTTCACTAAAGTATGTTCACCAATTCTCTTTATGTCAATTTTT----T-GTGCTTTCCTTCTTTATCCATAAAATAGGAGTTCAGGAAATGAATGAAGTTATCAGCAACACAATATCTATCTTTTT-AAAGATTTTTACAGAGCCCAAGCAACCTTATACAAAAATATATTTATGTTCTGAAGTACTTTTATAACTGAAGATTGGGCATATGAGTGCAAG------
>AG2
--------------------------------------------------------------------------------------------------------------------------------------------------------------------------------------------------------------------TTAAGAAAGCTCTACAAGGGGCAGACTGTGTTTTCCACTTGGCTTCATATGGTATGTCAGGGAAAGAAATGCTGCAAGCAGGACGAATTGATGAAGTAAACATAAATGGGACTTGCTTTTTATTGGATGCCTGTACCAAGTATGGTGTGAAGAGACTTGTATATGTAAGTACATATAATGTTGTTTATGGAGGAAAAGAGATTGTTAATGGAAATGAAGCATTACGATACTTTCCAATGGAGGATCATGTTGATTCCTATGGTCGTAGCAAAGCTCTGGCTGAACAGTTAGTTCTCAAAAGCAATGGCCGTTCACTAAAGTATGTTCACCAATTCTCTTTATGTCAATTTTT----T-GTGCTTTCCTTCTTTATCCATAAAATAGGAGTCCAGGAAATGAATGAAGTTATCAGCAACACAATATCTATCTTTTT-AAAGATTTTTACAGAGCCCAAGCAACCTTATACAAAAATATATTTATGTTCTGAAGTACTTTTATAAC-------------------------------
>AH26
-----------AGTAGTTTTCTTTGATTTTAAAAGTATTATATCATTATAAAGGTATGCATTCTAATATTTTGGATGAAAAATAGAGGTATTCTGAAAGTAAAACCTGTATTTTTGTGTGATGCCA-TTACTTCTATGCTGTTCTCATTACTAAGGCTGGACTGTGTATGATGCTTGTTCTTCTTCAGGTGATGTAAGCCGGAGTGAGGATGTCGAGAAAGCTCTGAGAGGAGCAGATTGTGTTTTCCACCTTGCTTCATATGGAATGTCAGGCAAAGAAATGCTTCAAGCAGGACACATTGATCATGTAAATATAAATGGAACTTGCCTTGTACTGGAAGCCTGTATCAAGTACGGTGTGAACAGACTTGTATATACAAGCACATATAATGTTGTATATGGGGGACGTGAGATTGTAAATGGCAATGAAACATTGAGATATTTTCCATTGGACGATCATGTTGACCCATATGGCCGGAGTAAAGCTCTTGCCGAACAGTTAGTTCTTAAAAGCAATGCTCGTCCACTGAAGTATGCTTCTTGATTCTCTCTCAAGTCACTGTTGGTGATTTCATATTCCTCTTCATCCTTACTCCAGTGAAGCAGAAAATGAAAAGAATGATAGCTAGATATCTCTAAACTTCTTATCAGCCCCAAAAGGGAAGTCCTTCAAAAATAAATCCTTAAGTGCATGCTTGA-TCATTTTCATCTATAATAATCCAAGATTGGGTTGTCTTGTACCAGTT
>AME1
-------------------------------------CAAAA----------------------------------CCTTTCTGCTTCTCT-TCTAGTAAATAAAAGCATTTTGTTTTTCGATTCAGTCACCTCAAAGTACTTAATTACTCAAAAACTGAACTGTGTAATATGCTTTGTCTTATCTAGGTGATGTAAGTCGAAATGAGGATGTTGAGAAAGCTTTGCGAGGGGCAGACTGTGTTTTCCACCTTGCTTCATATGGCATGTCTGGCAAAGAAATGCTTCAAGCAGGACGGATTGATGAAGTAAATATCAATGGGACTTGCCATGTACTGGATGCCTGCAACAAGTATGGTGTGAAGAGACTCATATATACAAGTACATATAACGTTGTATATGGAGGAAAGGAGATCGTGAATGGAAATGAGGCATTGCAATATTATCCACTGGATGATCATGTTGACCCATATGGCCGCAGTAAAGCTCTCGCTGAACAGTTGGTTATTAAGAGCAATGGTCGCCCATTAAAGTATGTTTACCAGATGTCTCAAATATTTTTTTTGGTGAATTAATAGTCTTTCTTATCCCTAGTCTAGTTGATCAGGACCTGAAAAGAATATTGGAAAGCAAAATATCTAGCTTTTTTACATTCTTTTAGTGAGCCCAAGATAATACATATACAGAAA-----------------------------------------------------------
>AP25
--------GACAGTAGTTTTCTTTGATTTTAAAAGTATTATATCATTATAAAGGTATGCATTCTAATATTTTGGATGAAAAATAGAGGTATTCTGAAAGTAAAACCTGTATTTTTGTGTGATGCCA-TTACTTCTATGCTGTTCTCATTACTAAGGCTGGACTGTGTATTATGCTTGTTCTTCTTCAGGTGATGTAAGCCGGAGTGAGGATGTCGAGAAAGCTCTGAGAGGAGCAGATTGTGTTTTCCACCTTGCTTCATATGGAATGTCAGGCAAAGAAATGCTTCAAGCAGGACACATTGATCATGTAAATATAAATGGAACTTGCCTTGTACTGGAAGCCTGTATCAAGTACGGTGTGAACAGACTTGTATATACAAGCACATATAATGTTGTATATGGGGGACGTGAGATTGTAAATGGCAATGAAACATTGAGATATTTTCCATTGGACGATCATGTTGACCCATATGGCCGGAGTAAAGCTCTTGCCGAACAGTTAGTTCTTAAAAGCAATGCTCGTCCACTGAAGTATGCTTCTTGATTCTCTCTCAAGTAACTGTTGGTGATTTCATATTCCTCTTCATCCTTACTCCAGTGAAGCAGAAAATGAAAAGAATGATAGCTAGATATCTCTAAACTTCTTATCAGCCCCAAAAGGGAAGTCCTTCAAAAATAAATCCTTAAGTGCATGCTTGA-TCATTTTCATCTATAATAATCCAAGATTGGGTTGTCTTGTACCAGTT
>APA47
-----CAATTAAGTCGATCCTTTTTCTTTTTAGTGCATGTGGCAGATGAAGAAGAAGATATATTTATACCAAAACATTTCCGTTCCTTGTACATCCTACTAGAAGTAAAAAGTTTTTTGGGTGTCAGTCTCCTCTTAAGAGTTACTTACTCAAAAGCTCAACTTTGTAATATATTTTTTGTTATCCAGGTGATGTAAGCCGAAACGAGGATGTTAAGAAAGCTCTGCGAGGGGCAGACTGTGTTTTCCACCTGGCTTCATATGGCATGTCAGGGAAAGAAATGCTGCAAGCGGGACGAATTGATGAAGTAAACATAAATGGGACTTGTGTTTTATTGGATGCCTGTACCAAGTATGGTGTGAAGAGACTCATATATGTAAGTACATATAATGTTGTTTATGGAGGAAAAGAGATTGTCAATGGAAATGAAGCATTACGATACTTTCCAGTGGAGGATCATGTTGATTCCTATGGCCGTAGCAAAGCTCTGGCTGAACAGTTAGTCCTCAAAAGCAATGGCCGTTCACAAAAGTATGTTCACCAGTTCTCTTTAAGTCAATTTTT----T-GTGCTTTCGTTCTTTAACCATAAAGTATGAGTTCAGTAAATGAATGAAATTATCAGCAATACAATATCTATTTTTTT-GAAGGATTTTACTGAGCTCAAACAACCTTATACAAAACTATATTTATGTTCTTAAGTATGTTATTTATAAACTGAAGATTGGGCATGCGAGTGTAAGTC
>AS57
----------------------------------CTACAAGGTGGAAGAAAATGAAAAAG-CATATACTAAAAAGACTCTTATTTCTCCTACACACTACTAGAAAATAAAACTATTTTCAGTGTCATTTATCTTTAAGCAAATGATTGCTTATAA-CTAAACAGTGTAGTACACTTCTTGTTATTTAGGTGATGTAAGCCGGAAAGAGGATGTTGAGAAAGCTCTGCGAGGAGCAGACTGTGTTTTCCATCTTGCTTCCTATGGCATGTCGGGTAAAGAAATGCTTCAAGCAGGGCGGATTGATCAAGTGAATATAAATGGAACTTGCCATGTGTTGGAGGCCTGCGACAAGTATGATGTGAGGAGACTTGTATATACAAGTACATATAATGTTGTGTATGGTGGAAAAGAGATAGTTAATGGTAATGAATCTTTGCAATATTTTTCACTGGATGATCATGTTGATCCGTATGGACGTAGTAAAGCTCTGGCAGAACAGTTGGTCCTGAAAAGCAATGCTAGACCATTAAAGTATGTTTACTGTCTACCTCATAACACTTTTTTCAAACATTTTTACTCTTTCCTATCCATAGTCCAGTTGAT------------------------------------------------------------------------------------------------------------------------------------------------
>ASA51
-------------------------------------------------------------------------------------------------------------------------------------------------------------------------------------------------------------------------------------------------------------------------------------------------------------------------------------------------------------------------------------TATACGAGTACATATAATGTTGTATATGGAGGAAAGGAGATTATTAATGGAAATGAAGCATTGCGATACTTTCCAGTGGAAGATCATGTTGATCCCTATGGCCGTAGCAAAGCTCTGGCTGAACAGATAGTCCTCAAAAGCAATGGCGGCTCACTGAAGTATGTTCACAGGCTCTCTTTATGCCAATTTTT------GTGATTTCCTTCTTTATCCATAGAGTAGGAGTTCAGGAAATGAATTAAATTATCAGCAACACAGTATCTAGCTTTTT-AAAGACTTTTACTGAGCCCAAGCATCCTTATACAAAAGTATATTTCTGTTCTGAAGTATGTTCTATATAAACTGAAGATTGGGCATGTGAGTGCAA---
>CB35
GCTCAAAAGACAGTAGTTTTCTTTGATTTTAGAAGTATAGTATCGTTATAGAGTTATGCGTTGCAATATTTTGGAT-GGAAATAGAGGTCTGCTGAAAGTAAAACCTGTAT-TTTGTGTGATGCC----ACTTCTATGCAGTTCACATTACTAAGGCTGGACTGTGTATTATGCTTGTTCTTGTTCAGGTGATGTAAGCCAGAGTGAGGATGTCGAGAAAGCTCTGAGAGGAGCAGATTGTGTTTTCCACCTTGCTTCATATGGCATGTCAGGCAAAGAAATGCTTCAAGCAGGACGCATTGATGAAGTAAATATAAATGGAACTTGCCTTGTACTGGATGCCTGTATCAAGTATGGTGTGAACAGGCTTGTATATACAAGCACATATAATGTGGTATATGGGGGACATGAGATTGTAAATGGCAATGAAACATTGAGATATTTTCCATTAGAAGATCATGTTGACCCATATGGACGGAGTAAAGCTCTTGCTGAACAGTTAGTTCTTAAAAGCAATGCTCGTCCACTGAAGTATGCTTCTTAATTCTCTCTCAAATCACTGTTGGTGATTTTATATTCCTCTTCATCCTTACTCCAGTGAAGCAGAAAATGAAAAGAATGGTAGCTAGATATCTCTAAACTTCTTACCAGCCCCAAAGAGGAAGTCCTTAAAAAATAAATTCCTTAGTGCATGCTTGA-TAGTTTTCATCTATAATAATCCAAGATTGGGTTGCCTTGTACCAGTT
>CD18
---------------------------------GTTGGAAAAGAAAAAGAAAAAATC----CAATAACTAAAAAGCTTCTTATTCGTCTAC-ACACTACTAGAAAATAAAACTATCTTCAATATCA-TTATCTTTAAGCAAATGATTGCTTATAA-CTAAACGGTGTAGTATGCTTCTTGTCATTTAGGTGATGTGAGTAGGAACGCGGATGTTGAGAAAGCTCTGCAAGGAGTGGACTGTGTTTTCCATCTTGCTTCCTATGGCATGTCAGGTAAAGAAATGCTTCAAGCAGGCCGGATTGATCAGGTGAATATAAATGGAACTTGCCATGTGTTGGAGGCCTGCAATAAGCATGGTGTGAGGAGACTTGTATATACAAGTACTTATAATGTTGTGTATGGTGGAAAAGAGATAGTTAATGGTAATGAATCCTTGCAATATTTTCCACTGGACGATCATGTTGATCCATATGGACGTAGTAAAGCTCTGGCTGAACAGTTGATCTTGAAAAGCAATGCTAGACCATTAAAGTATGTTTACTGACAATCTCAGAGCACTTTTTTGAAACAGTTTCAGTCTTTCTTATCCATAGCCCAGTTGATCAGGATATGAAAGTAAATTACTAGGGAAATCAATAGATAAAAAATTAAATTTCTTACTGAAGTCAAGTGATCTTAGATACCAATGAATTTT-TTTATGCATGCTGAAGCATGTTCATCTATCATACAGAGCCCAAAGCTGAGAT
>CDE34
GCTCAAAAGACAGTAGTTTTCTTTGATTTTAGAAGTATAGTATCGTTATAGAGTTATGCGTTGCAATATTTTGGAT-GGAAATAGAGGTCTGCTGAAAGTAAAACCTGTAT-TTTGTGTGATGCC----ACTTCTATGCAGTTCACATTACTAAGGCTGGACTGTGTATTATGCTTGTTCTTGTTCAGGTGATGTAAGCCGGAGTGAGGATGTCGAGAAAGCTCTGAGAGGAGCAGATTGTGTTTTCCACCTTGCTTCATATGGCATGTCAGGCAAAGAAATGCTTCAAGCAGGACGCATTGATGAAGTAAATATAAATGGAACTTGCCTTGTACTGGATGCCTGTATCAAGTATGGTGTGAACAGGCTTGTATATACAAGCACATATAATGTGGTATATGGGGGACATGAGATTGTAAATGGCAATGAAACATTGAGATATTTTCCATTAGAAGATCATGTTGACCCATATGGACGGAGTAAAGCTCTTGCTGAACAGTTAGTTCTTAAAAGCAATGCTCGTCCACTGAAGTATGCTTCTTAATTCTCTCTCAAATCACTGTTGGTGATTTTATATTCTTCTTCATCCTTACTCCAGTGAAGCAGAAAATGAAAAGAATGGTAGCTAGATATCTCTAAACTTCTTACCAGCCCCAAAGAGGAAGTCCTTAAAAAATAAATTCCTTAGTGCATGCTTGA-TAGTTTTCATCTATAATAATCCAAGATTGGGTTGCCTTGTACCAGTT
>CF38
-------------------------------------GT----------------------AAAATACCCAAAAGCTTTCTGTTTTTTCTACATGCTACTAGAAAATAAAACTATTTTTAGTGTCAATTATCTTTAAGAAAATAACTACTCAAGA-CTAAACGGTGTAGTATGCTTCTTGTTATTTAGGTGATGTAAGCCGAAATGAGGATGTTGAGAAAGCTTTGCGAGGGGTAGATTGTGTTTTCCACCTTGCTTCATACGGCATGTCGGGTAAAGAAATGCTTCAAGCGGGACGGATTGATCAAGTAAATATAAATGGGACTTGCCACGTATTGGATGCATGCGTTAAGTATGGTGTGAGGAGACTTGTATATACAAGTACATATAATGTTGTATATGGAGGAAAAGAGATTGTTAATGGCAATGAAGCATTGCAATATTTTCCACTGGAGGATCATGTTGATCCCTATGCCCGTAGTAAAGCTCTGGCTGAACAGATAGTTCTCAAAAGCAATGCTAGGCCATTAAAGTATGTTTACCAGCATCCTCAATGCAATGTTCTGGTGATTTAATAGACTTCTTTATTCTTAGTCCAGCTGATCAGCATATGAAAAT-AATTATTGGGAAAGTCAATAGATAAACATTCAAAATTGTTAT---------------------------------------------------------------------------------------
>CH19
-------------------------------------AAAAAGAAAAAAT-----------CCAATAACTAAAAAGCTTCTTATTCTTCTACACACCACTAGAAAATAAAACTATCTTCAATATCA-TTATCTTTAAGCAAATGATTGCTTATAA-CTAAACAGTGTAGAATGCTTCTTGTCATTTAGGTGATGTGAGTAGGAACGAGGATGTTGAGAAAGCTCTGCAAGGAGTGGACTGTGTTTTCCATCTTGCTTCCTATGGCATGTCAGGTAAAGATTTGCTTCTAGCAGGGCGGATTGATCAAGTGAATATAAAAGGATTTTGCCATGTGTTGAAGGCCTGTAATAAGCATGGTGTGAAAAGACTTATTTATACAAGTACATACAATATTGTATGGTGTTGTGTCATTATGCTATTTGGATCAGAGTCGTCTATTTGTTCTTAAGAACATGTCCATAATCTTGACAATAATGACAGCTATACCTTGTATTATAATCCTAGTTATAAGAGTTGCCATTGTTCCTTACCTTTGTTTTCATGTTTGCTGACCACATGGGTTTTG---------------TCTACATTCAAAAGCTCTATGTCCATACTTCTAATAGTTGTAGCAACATCCTT------------------------------------------------------------------------------------------------------------------
>CHA37
-------------------------------------AGAAAATGAAAAAAAGAG------CAAATATCCAAAAGCTTTCCGTTTCTTCTGCATGTTACTAGAAAATAAAACTATTTTAAGTTTCATTTATCTTTAAGAAAATAACCACTCAAGG-CTAAAT-ATGTACTATGCTTCTTGTTATTTAGGTGATGTAAGCCGAACTGAGGATGTCGAGAAAGCTCTGCAAGGAGCAGACTGTGTTTTCCACCTTGCTTCATATGGCATGTCGGGTAAAGAAATGCTTCAAGTGGGACGGATTGATGAAGTTAATATAAGTGGGACTTGCCATGTATTGGATGCCTGCGTTAAGTATGGTGTGAGGAGAGTTGTATATACAAGTACATATAATGTTGTATATGGAGGAGAAGAGATTGTCAATGGCAGTGAAGCATTACGATATATTTCACTGGATGATCATCTTGACCGCTATGGCCATAGTAAAGCTCTGGCTGAACAGATAGTCCTCAAAAGCAATGCTAGGCCATTAAAGTATGTTCACCAGCAGCCTTAAAGCATTTTTTTGTCGATTTAATAGTCTTCCTTATCCTAAGTCTAGTTGATCAGCATTTGAAAAT-AATGATTGGGAAAGACAATAGATCATTTTTAAAAATTGTTATGGAGCCCAAGTGACCTTATATACAACCGTATTTTCTTTATACATACTTTAGCATGTTCATCTATTATACAAATCTGTGGTTGGGTGT
>CJ24
TTTTGCTCATATTAAATGCTATTTTTGCATTCAGCTACAAGGTGGAAGAAAACGAAAAAATCTATAACTAAAAGGCTTCTTATTCTTCTTC-ACACTACTAGAAAATAAAA-TATTTTCAGTGTCATTTATCTTTAAGCAAATGATTGCTTATAA-CTAAACAGTGTAGCATGCTTCTTGTTATTTAGGTGATGTGAGTAGGAATGAGGATGTCGAGAAAGCTCTGCGAGGAGCAGACTGTGTTTTCCATCTTGCTTCCTATGGCATGTCAGGTAAAGAAATGCTTCAAGCAGGGCGGATTGATCAGGTGAATATAAATGGAACTTGCCATGTGTTAGAGGCCTGCAATAAGTATGGTGTGAGGAGACTCATATATACAAGTACATATAATGTTGTGTATGGTGGAAAAGAGATAGTTAATGGTAATGAATCTTTGCAATATTTTCCACTGGATGATCACGTTGATCCATATGGACGTAGTAAAGCTCTGGCTGAACAGTTGGTCCTGAAAAGCAATGCTAGACCATTAAAGTATGTTTACTGGCGACCTCAGACAACTTTTTTGTAAACTTTTTATTCTTTCTTATCCATAGTCCAATTGATCAGGATATGAAAGTAAATTATGAGGGAAGTCAATAGCTAAAAAATCAATTTTTGTACTAAACCCAAGTGATCTTAGATACCAATGAATTTTCTGTATGCATGCTGAAGTATGTTCATCTATCATACAGAGTCCAGACCTGAGAT
>CK7
TTTTTGCACATATTAAGTGCTATTTTGCATTAAGCTACAAGGTGGAAGAAAAAGGAAAAAACATATACTAAAAAGCTTCTTATTTCTAC---ACACTACTAGAAAATGAAACTATTTTCAGTGTCATTTATCTTTAAGCAAATGATTGCTTATGA-CTAAACAGTGTAGTATGCTTCTTGTTATCTAGGTGATGTAAGCAAAAATCAGGATGTTGAGAAAGCTCTGTGCGGAGCAGACTGCGTTTTCCATCTTGCTTCGTATGGCATGTCGGGTAAAGAAATGCTTCAAGCAGGGCGGACTGATGAAGTGAATATAAATGGGACTTGCCATGTATTGGAGGCCTGCAATAAGTATGGTGTGAGGAGACTTGTATATACAAGTACATATAATGTTGTGTATGGTGGAAAAGAGATAGTCAATGGCAATGAAGCTTTGCAATATTTTTCTCTGGATGATCATGTTGACCCCTATGGCCGTAGTAAAGCTCTGGCTGAACAGTTGGTCCTCAAAAGCAATGCTAGACCATTAAAGTATGTTTACTGGCAACCTCAGAGCATTTCTTTGAAACATTATTAGTCTTCCTTATCTATAGTCTAATTGATCAGGATATGAAAAT-AATTATTAGGAAAGTCAA---------------------------------------------------------------------------------------------------------------
>CL6
-------------------------------------------------------------CATATACTAAAAAGCTTCTTATTTCTAC---ACACTACTAGAAAATGAAACTAATTTCAGTGTCATTTATCTTTAAGCAAATGATTGCTTATGA-CTAAACAGTGTAGTATGCTTCTTGTTATCTAGGTGATGTAAGCAAAAATCAGGATGTTGAGAAAGCTCTGCGCGGAGCAGACTGCGTTTTCCATCTTGCTTCGTATGGCATGTCGGGTAAAGAAATGCTTCAAGCAGGGCGGACTGATGAAGTGAATATAAATGGGACTTGCCATGTATTGGAGGCCTGCAATAAGTATGGTGTGAGGAGACTTGTATATACAAGTACATATAATGTTGTGTATGGTGGAAAAGAGATAGTCAATGGCAATGAAGCTTTGCAATATTTTTCTCTGGATGATCATGTTGACCCCTATGGCCGTAGTAAAGCTCTGGCTGAACAGTTGGTCCTCAAAAGCAATGCTAGACCATTAAAGTATGTTTACTGGCAACCTCAGAGCATTTCTTTGAAACATTATTAGTCTTCCTTATCTATAGTCTAATTGATCAGGATATGAAAAT-AATTATTAGGAAAGTCAATAGCTAAACAATAAATTTTTTTACTGAACCCAAGTGATCTTAGATACCAATGTATTTTCTTTATGCATGCTGAAGCATGTTC-----------------------------
>CM9
ATTTTGCACATTTTAAATGCTACTGTAAATTTGGCTACAAGGTGGAAAAATATGAAT----TTTTTTAAGTAAAGCTTCTCATTCGTCTAC-ACACCACTAGAAACTAAAACTATTTTCAATGTCATCTTTCTTTAAGCAAATGATTTCTTATAA-CTAAACACTGTA-TATGCTTCTTGTTATTTAGGTGATGTGAGTAGGAATGAGGATGTTGAGAAGGCTGTGCGAGGAGCAGACTGTGTTTTCCATCTTGCTTCCTATGGCATGTCAGGTAAAGAAATGCTTCAAGCAGGGCGGATTGATCAGGTGAATATAAATGGAACTTGCCATGTGTTGGAGGCCTGCCATAAGCAGGGTGTGAGGAGGCTTGTATATACAAGTACATATAATGTTGTGTACGGTGGAAAAGAGATAGTTAATGGTAATGAAGCTTTGCAATATTTTCCACTGGATGAGCATGTTGATCCATATGGACGTAGTAAAGCTCTAGCTGAACAGTTGGTCCTGAAAAGCAATGCTAGACCATTAAAGTATGTTTACTAACAACCTTGAAGCACTTGATTA---AGCATTTTGTCTTTCTTATCCATAGTCCAATTGTTCTGAATCTGAATGTAAATTATCATGGAAATCAACAGCTACCAATGGTTTTTTAATTGCATGCTGAAGCTTGTTCATCTATCATGCAGCGTCCAGACCGAGATTGGGTGTGAGAGTTGCCTAGCTAGTATATTCAAATTAAGCAT
>CO8
ATTTTGCACATTTTAAATGCTACTGTAAATTTGGCTACAAGGTGGAAAAATATGAAATTTTTTTGTTAAGTAAAGCTTCTCATTCCTCTAC-CCACTACTAGAAACGAAAACTATTTTCAGTGTCATCTTTCTTTAAGCAAATG--TTCTTATAA-CTAAACACTGTA-TATGCTTCTTGTTATTTAGGTGATGTGAGTAGGAATGAGGATGTTGAGAAGGCTGTGCGAGGAGCAGACTGTGTTTTCCATCTTGCTTCCTATGGCATGTCAGGTAAAGAAATGCTTCAAGCAGGGCGGATTGATCAGGTGAATATAAATGGAACTTGCCATGTGTTGGAGGCCTGCCATAAGCAGGGTGTGAGGAGACTTGTATATACCAGTACATATAATGTTGTGTATGGTGGAAAAGAGATAGTTAATGGTAATGAAGCTTTGCAATATTTTCCACTGGATGAGCATGTTGATCCATATGGACGTAGTAAAGCTCTAGCTGAACAGTTGGTCCTGAAAAGCAATGCTAGACCATTAAAGTATGTTTACTAACAACCTTGAAGCACTTGATTA---AGTATTTTGTCTTTCTTATCCATAGTCCAATTGTTTTGAATCTGAATGTAAATAATCACGGAAATCAACAGCTACCAATGGTTTTTTAATTGCATGCTGAAGCTTGTTCATCTATCATGCAGCGTTCAGATTGAGATTGGGTGTGAGAGTTTCCTAGCTAGTATATTCAAATTAAGCAT
>CP16
TTTTGGCACATTTTAAATGGTATTTTGCATTCAGCTACAAGTTGGAAACAAAAAAGAAAAACTATAACTAAAAAGCTTCTTATTCTTCTAC-ACACTAGTAGAAAATAAAACTATTTTCAGTGTCATTTATCTTTAAGAAAATGATTGCTTATAA-CTGAACAATGTAGTATGCTTCTTGTTATTTAGGTGATGTGAGTAGGAACGAGGATGTTGAGAAAGCTCTGCGAGGAGCAGACTGTGTTTTCCATCTTGCTTCCTATGGCATGTCAGGTAAAGAAATGCTTCAAGCAGGGCGGATTGATCAGGTGAATATAAATGGAACTTGCCATGTGTTGGAGGCCTGCAATAAGTATGGTGTGAGGAGACTTGTATATACAAGTACATATAATGTTGTGTATGGTGGAAAAGAAATAGTTAATGGTAATGAATCTTTGCAATATTTTCCACTGGATGATCATGTTGATCCGTATGGACGTAGTAAAGCTCTGGCTGAACAATTGGTCTTGAAAAGCAATGCTAGACCATTAAAGTATGTTTACTGGCAACCTCAGAGCACTTTTTTTTAACATTTTTAGTCTTTCTTATCCATAGGCCAGTTGATCACGATATGAAAGTAAATTATTAGGGAAATCAATAGCCAAACAATCAATTTTCTTACTGAAGCCAAGTGATCTGAGATATCAATGAATTTTCTTTATGTATGCTGAAGCAAGTTGATCCATAAGGACGTAGTAAAGCTCTGGCT
>CP161
TTTTGGCACATTTTAAATGGTATTTTGCATTCAGCTACAAGTTGGAAACAAAAAAGAAAAACTATAACTAAAAAGCTTCTTATTCTTCTAC-ACACTAGTAGAAAATAAAACTATTTTCAGTGTCATTTATCTTTAAGAAAATGATTGCTTATAA-CTGAACAATGTAGTATGCTTCTTGTTATTTAGGTGATGTGAGTAGGAACGAGGATGTTGAGAAAGCTCTGCGAGGAGCAGACTGTGTTTTCCATCTTGCTTCCTATGGCATGTCAGGTAAAGAAATGCTTCAAGCAGGGCGGATTGATCAGGTGAATATAAATGGAACTTGCCATGTGTTGGAGGCCTGCAATAAGTATGGTGTGAGGAGACTTGTATATACAAGTACATATAATGTTGTGTATGGTGGAAAAGAAATAGTTAATGGTAATGAATCTTTGCAATATTTTCCACTGGATGATCATGTTGATCCGTATGGACGTAGTAAAGCTCTGGCTGAACAATTGGTCTTGAAAAGCAATGCTAGACCATTAAAGTATGTTTACTGGCAACCTCAGAGCACTTTTTTTTAACATTTTTAGTCTTTCTTATCCATAGGCCAGTTGATCACGATATGAAAGTAAATTATTAGGGAAATCAATAGCCAAACAATCAATTTTCTTACTGAAGCCAAGTGATCTGAGATATCAATGAATTTTCTTTATGTATGCTGAAGCAAGTTGATCCATAAGGACGTAGTAAAGCTCTGGCT
>CR44
----GGGAGTTTTAAAAAGGGAGAAAAAAGGTAAAAATAAGGGAAGAGAAAGGAAAAGGGATCAAATGTTGTCATTTTATTTTACAAACTTTGCTACTAGAAAGTGAAGCTTGGACGTTTTTCTCATTTAAATGTAAGCAATTTGTATTACTAAAGATTATATCGCATGATTTACAATTGTTTTTCAGGTGACGTAAGCCAAAACAAAGATGTTGAGAATGCTTTACGAGGTGCAGATTGTGTTTTCCACTTGGCTTCATATGGAATGTCAGGCAAAGAGATGCTCCAAGCTAGCCGGATTGATGAAGTAAATTTGAAGGGAACTTGCCTTGTTTTGGATGCTTGCATCAAGTATAGTGTGAAGAGACTTGTGTATACAAGTACATACAATGTTGTATATGGAGGAAAGGAGATTGTAAATGGCAATGAGACATTGAGATATTATCCATTGGAAGATCATGTTGACCCATATGGCCGAAGTAAAGCTCTTGCTGAACAATTAGTTCTCAAAAGCAATGGTCGACCTTTAAAGTATGTTTATTAACTCTTTCTAACCTATTTTTTTTTGATTTTATATGGGCTTCTCGTCTTTCTTTAGCAGAACAAGGAATGAGTAGAATGCTTGGGAAGAGTGAATGATGAACCCTTTACTTTGCTCTGACTAACTTTCCATATAAAAGTAAGGAAAAGGATCCTTGAAACTTTTTCATCTTCAGTGATACTAGATTTGGTTTTCTTATGTCAGTT
>CT15
-------------------------------------------------------------CTATAACTAAAAAGCTTCTTATTCTTCTAC-ACACTACTAGAAAATAAAACTATTTTCAGTGTCATTTATCTTTAAGAAAATGATTGCTTATAA-CTGAACAGTGTAATATGCTTCTTGTTATTTAGGTGATGTGAGTAGGAACGAGGATGTTGAGAAAGCTCTGCGAGGAGCAGACTGTGTTTTCCATCTTGCTTCCTATGGCATGTCAGGTAAAGAAATGCTTCAAGCAGGGCGGATTGATCAGGTGAATATAAATGGAACTTGCCATGTGTTGGAGGCCTGCAATAAGTATGGTGTGAGGAGACTTGTATATACAAGTACATATAATGTTGTGTATGGTGGAAAGGAAATAGTTAACGGTAACGAATCTTTGCCATATTTTCCACTGGATGATCATGTTGATCCGTATGGACGTAGTAAAGCTCTGGCTGAACAATTGGTCTTGAAAAGCAATGCTAGACCATTAAAGTATGTTTACTGGCAACCTCAGAGCACTTTTTTGTAACATTTTTAGTCTTTCTTATCCATAGGCCAGTTGATCACGATATGAAAGTAAATTATTAGGGAAATCAATAGCTAAACAATCAATTTTCTTACTGAAGCCGAGTGATCTGAGACATCAATGAATTTTCTTTATGCAAGCTGAAGCAAGTTGATCCATAAGGACATAGTAAAGCTCTGGCT
>DA12
TTGTTGGCATTTTCAAGTGCTACTGTAAATTCGGCTTCAAGGTGAAAACATATGAAAAAATTCTGTAAGCAAAAGCTTCTTATTCCTCTAC-ACACTACTAGAAAATAAAGCTATTTTCAATGTCATCTATCTTTAAGCAAATGATTTCTTATAA-CTAAACACTGTA-TATGCTTCTTGTTATTTAGGTGACGTGAGTAGGAATGAGGATGTTGAGAAGGCTGTGCGAGGAGCGGACTGTGTTTTCCATCTTGCTTCCTATGGCATGTCAGGTAAAGAAATGCTTCAAGCGGGGCGGATTGATCAGGTGAATATAAATGGAACTTGCCATGTGTTGGAGGCCTGCAATAAGCAGGGTGTGAGAAGGCTTGTATATACAAGTACATATAATGTTGTGTACGGTGGAAAAGAGATAGTTAATGGTAATGAAGCTATGCAATATTTTCCACTGGATGAGCATGTTGATCCATATGGACGTAGTAAAGCTCTGGCTGAACAGTTGATCCTGAAAAGCAATGCTAGACCATTAAAGTATGTTTACTAACAACCTTGAAACACTTTTTTCTTAAACATTTTGTCTTTCTTATCCATAGCCCAATTGATCAGAATCTGAAAGTAAATTATCACGGAAATCAATAGCTAAACAATCAATTTTCTTACTGAACCCAAGTCATCTTAGATACCGATGAATTTTCTTTTTGCATGCTGAAGCTTGTTCATCTATAATGCAGTATCCAGAC-------
>DB53
ACCATTGACTAAGTCAATCTTTTTTCTTTTTAGTGCGTGTGGCAGATGAAAAAGATGT---ATTGATACCAAAAGATTACAATTCCTTGCACATCCTACTAGAAGTAGAAAGTTTTTTGGGTGTAAGCTCCTCTCCTCTTAAAAGTTACTCAAAAGCTCAATTTTGGAATATGCTTTTTGTTATACAGGTGATGTAAGCAGAAATGAGGATGTTAAGAAAGCTCTGCGAGGGGCAGACTGTGTTTTCCACCTGGCTTCATATGGCATGTCAGGGAAAGAAATGCTGCAAGCGGGACGAATTGATGAAATAAACATAAATGGGACTTGCCTTTTATTGGATGCCTGTACCAAGTATGGTGTGAAGCGACTTGTATATGTAAGTACATATAATGTTGTTTATGGAGGGAAAGAAATTGTTAATGGAAATGAAGCATTACAATACTTTCCAGTGGAGGATCATGTTGATTCCTATGGTCGTAGCAAAGCTCTGGCTGAACAGTTAGTCCTCAAAAGCAATGGCTGTTCACTAAAGTATGTTCACCAGTTCTTTTTATGCCATTTTTT----TGGTGCTTTCCTTCTTTATTTATAAAATAAGAGTTCAGGAAATGCATGAAATTATCAGCAACACAATATCTATTTTGTTAAAAGATTTTTACTGAGCCCAAGCAACCTAATACAAAACTATATTTATGTTC------------------------------------------------
>DC1
ACCATTGACTAAGTCAATCTTTTTTCTTTTTAGTGCGTGTGGCAGATGAAAAAGATGT---ATTGATACCAAAAGATTACCATTCCTTGCACATCCTACTAGAAGTAGAAAGTTTTTTGGGTGTAAGCTCCTCTCCTGTTAAAAGTTACTCAAAAGCTCAATTTTGGAATATGCTTTTTGTTATCCAGGTGATGTAAGCAGAAATGAGGATGTTAAGAAAGCTCTGCGAGGGGCAGACTGTGTTTTCCACCTGGCTTCATATGGCATGTCAGGGAAAGAAATGCTGCAAGCGGGACGAATTGATGAAGTAAACATAAATGGGACTTGCCTTTTATTGGATGCCTGTACCAAGTATGGTGTGAAGCGACTTGTATATGTAAGTACATATAATGTTGTTTATGGAGGGCAAGAGATTGTTAATGGAAATGAAGCATTACAATACTTTCCAGTGGAGGATCATGTTGATTCCTATGGTCGTAGCAAAGCTCTGGCTGAACAGTTAGTCCTCAAAAGCAATGGCCGTTCACTAAAGTATGTTCACCGGTTCTTTTTATGCCATTTTTT----T-GTGCTTTCCTTCTTTATCCATAAAATAAGAGTTCAGGAAATGCATGAAATTATCAGCAACACAATATCTATTTTGTT-AAAGATTTTTACTGAGCCCAAGCAACCTAATACAAAACTATATTTATGTTCTGAGGCATGCTCTTTATAAACTGAAGATTTGGCATGTGAGTGCAAGTC
>DD1
-------------------------------------TCAGAACGA------------------------------TGCTTTGTTTGGAATTGATGTGACATGGAGTGGATAAGGTTTGATCATTGGACCTACCTCAAGATTCATCTTGGATCACCGCTTAAAAGAAATGACATTATTTGCCTCAAAGGTGATGTAAGCAGAAACAAGGATGTTAAGAAAGCTATGTGAGGGGCAAACTTTTTTTTCCACTTGGCTTCATATGACATGTCAGGGAAAGAAATGTTGCAAGCGAGAGTAATTGATGAAGTAAACATAAATGGTACTTGCCTCATATTGGATGTTTGTGCCAAGTATGGTGTGAAGAGACTTGTATATGTAAGTAAATATAATGTTGTTTATGGAGGAAAAAATATTTTTAATGGAAATGAAGCATTAGGATAGTTTCCAGTGGAGGACCATGTTGATTCCTATGATCATAGCAAAGCTCTGGCTAAATAGCTAGTCCTCAAAAGCAATGGTCATTCACTAAAAAGAGATGGGTTGATTAGTTAATCACTAATAATGGAGAAGATGTACTTGCTCCAACATTTCAAGTTGGACGATAGGGGGTGAAAGTATTATTTGTTTTTTTTTAATTTATAACTCATTAAATTTGGATTTTTGGTTAAG---CAATAAGTAAATAACTTTCTTATTTTAAAAATGTTACCCA-AAAAAAATTATATATTTGTAATAAATATTTAAT
>DIM50
CCTTCCATAAATTTGAATATCTTATAAGAGAAATGCATATAAGTGAGAATGAAGGAATATAGGCTTTGTCAAAACTCACTTTATTTGTAATTGATGAGATGTAGAGTGAATAGGGTTTGATCATTAGACCTACATTAGGATTCAACTAAGATCACCGCTTAAAAGAAATGGCATTGTTTTCCTCAAAGGTGATGTAAGCCAAAATGAGGATGTTAAGAAAGCTCTATGAGGGGAAAACTCTATTTTCCACTTGGCATCATATGGCATATTAGGGAAAGAAATGGAACAAGTGGGAGGAATTAATGAAGTAAACATAAATGGGACTTGCCTCATATTGGATGTCTATGCCAAGTATGGTGTGAAGAGACTTGTATATGTAAGTACATATAATGTTTTTTATAGAAGAAAAGATATTGTTAATGGAAATGAAGCATTAAAATACTTTCAAGTGGAGGATCATGTTGATTTCTATGATTGTAGCAAATCTCTAGCTGAACAGTTAGTCTTCAAAGGCAATGGTCATTCACTAAAAAGATATTGGTCAATTAGTTAATCACTAATAATGGAGAGGATGTACTTTCTCCAACATTTCAAGTTGAATGATAAGGGGTGTAGGTCTTGTTTGTTTTTTTATTTTATTTTGTTTTAAATTCATGGAAATTTGGA---------------------------------------------------------------------------------
>EN45
---------------------------------------------------------------------------------------------------------------------------------------------------------------------ATAGCGTCCTCTATAT--CCCAGGTGATGTAAGTCGAAAAGAAGATGTTGAGAAAAAATTGTAAGTAGTAGACTATATTTTTCACCTTGCTTCATATGGAATGTCAGGTAAAGAACTGCTTCAAGTAGGGTGAATTGATAAAGTACATTTGAATGGAACTTGTCTTATTTTGGATGCTTGTGTCAAGTGTGCTGTGAAGAGACTTATATATACAAGTACATACAATGTTGTATATGGAGGAAAGGAGATTATAAATGGCAATAAGATGTTGAATTATTATCCATTGGAAGATTATGTTGACCCATATAGTTGGAGTAAAGCTCTTGTTGAACAATTAGTTTTCAAAAGCAATGTTCATTCTTTCAAGGAAAAAAATAGAAGGTGTCTGTATACATATGCTTTCAACTTACAGCTATTTATGGGCTT------------------------------------------------------------------------------------------------------------------------------------------------------------
>FC13
TTGTTGGCATTTTCAAGTGCTACTGTAAATTCGGCTACAAGGTGAAAACATATGAAACAATTCTGTAAGCAAAAGCTTCTTATTCCTCTAC-ACACTACTAGAAAATAAAACTATTTTCAATGTCATCTATCTTTAAGCAAATGATTTCTTATAA-CTAAACACTGTA-TATGCTTCTTGTTATTTAGGTGACGTGAGTAGGAATGAGGATGTTGATAAGGCTGTGCGAGGAGCGGACTGTGTTTTCCATCTTGCTTCCTATGGCATGTCAGGTAAAGAAATGCTTCAAGCAGGGCGGATTGATCAGGTGAATATAAATGGAACTTGCCATGTGTTGGAGGCCTGCAATAAGCAGGGTGTGAGAAGGCTTGTATATACAAGTACATATAATGTTGTGTACGGTGGAAAAGAGATAGTTAATGGTAATGAAGCTATGCAATATTTTCCACTGGATGAGCATGTTGATCCATATGGACGTAGTAAAGCTCTGGCTGAACAGTTGATCCTGAAAAGCAATGCTAGACCATCAAAGTATGTTTACTAACAACCTTGAAACACTTTTTTGTTAAACATTTTGTCTTTCTTATCCATAGCCCAATTGATGAGAATCTGAAAGTAAATTATCACGGAAATCAATAGCTAAACAATCAATTTTCTTACTGAACCCAAGTCATCTTAGATACCAATGAATTTTCTTTTTGCATGCTGAAGCTTGTTCATCTATAATGCAGTGTCCAGACCCAAGAT
>FTS1
ACAATTGACTAAGTCGATCTTTTTTCTTTTTAGTGCGTGTGGCGGATGAAAAAGATGT---ATTGATACCAAATGATTACCATTCCTTGCACATCCTACTAGAAGTAGAAAGTTTTTTGGGTGTAAGCTCCTCTCCTCTTAAAAGTTACTCAAAAGCTCAATTTTGGAATATGCTTTTTGTTATCCAGGTGATGTAAGCCGAAATGAGGATGTTAAGAAAGCTCTGCGAGGGGCAGACTGTGTTTTCCACCTGGCTTCGTATGGCATGTCGGGGAAAGAAATGCTGCAAGCGGGACGAATTGATGAAGTAAACATAAATGGGACTTGCCTTTTATTGGATGCCTGTACCAAGTATGGTGTGAAGCGACTTGTATATGTAAGTACATATAATGTTGTTTATGGAGGAAAAGAGATTGTTAATGGAAATGAAGCATTACAATACTTTCCAGTGGAGGATCATGTTGATTCCTATGGTCGTAGCAAAGCTCTGGCTGAACAGTTAGTCCTCAAAAGCAATGGCCGTTCACTAAAGTATGTTCACCAGTTCTTTTTATGCCAATTTTT----T-GTGCTTTTCTTGTTTATCCATAAAATAAGAGTTCAGGAAATGCATGAAATTATCAGCAACACAATATCTATTTTGTT-AAAGATTTTTAATGAGCCCAAGAAACCTAATACAAAACTATATTTATGTTCTGAGGTATGCTCTTTATAAACTGAAGATTTGGCATGTGAGTGCAAGTC
>FTS2
ACCATTGACTAAGTCGATCTTTTTTCTTTTTAGTGCGTGTGGCGGATGAAAAAGATGT---ATTGATACCAAATGATTACCATTCCTTGCACATCCTACTAGAAGTAGAAAGTTTTTTGGGTGTAAGCTCCTCTCCTCTTAAAAGTTACTCAAAAGCTCAATTTTGGAATATGCTTTTTGTTATCCAGGTGATGTAAGCCGAAATGAGGATGTTAAGAAAGCTCTGCGAGGGGCAGACTGTGTTTTCCACCTGGCTTCATATGGCATGTCGGGGAAAGAAATGCTGCAAGCGGGACGAATTGATGAAGTAAACATAAATGGGACTTGCCTTTTATTGGATGCCTGTACCAAGTATGGTGTGAAGCGACTTGTATATGTAAGTACATATAATGTTGTTTATGGAGGAAAAGAGATTGTTAATGGAAATGAAGCATTACAATACTTTCCAGTGGAGGATCATGTTGATTCCTATGGTCGTAGCAAAGCTCTGGCTGAACAGTTAGTCCTCAAAAGCAATGGCCGTTCACTAAAGTATGTTCACCAGTTCTTTTTATGCCAATTTTT----T-GTGCTTTTCTTGTTTATCCATAAAATAAGAGTTCAGGAAATGCATGAAATTATCAGCAACACAATATCTATTTTGTT-AAAGATTT-------GCCCAAGAAACCTAATACAAAACTATATTTATGTTCTGAGGTATGCTCTTTATAAACTGAAGATTTGGCATGTGAGTGCAAGTC
>GG1
ATCTTATTATCTTTTTTAGTGTGTAAAGGCAAGAGAATGTAAGAGGGGAAAATGCAAATGAACCAAAAGCTATCTTCTCCTTTACAGATTCTGCTGCTAGAGATCAAAACTGGAATTTTTTTTTCATTTACATCTGAGCAACTCACGTTACTGAAGCTGGACCATGTGATATTGTTTTTGTCATTCAGGTGATGTAAGCCGAAATGAAGATGTTGAGAAAGCTCTGCAAGGAGCAGACTGTGTTTTCCACCTTGCTTCATATGGCATGTCGGGCAAAGAAATGCTTCAAGCAGGGCGGATTGATGAAGTAAATATAAATGGGACTTGCCACGTACTTGATGCATGTATCAAGTATGGTGTGAAAAGGCTTGTATATACAAGTACATACAATGTTGTATACGGAGGAAAGAAGATTGTAAATGGCAATGAAGCTTTGAGATATTTTCCACTGGAAGATCACGTTGACCCATATGGCCGCAGTAAAGCTCTTGCTGAACAGTTAGTCCTCAAAAGGAATGCTTGTCCTTTAAAGTATGCTTGTTGACCCTTTCTACCTTTTGCTGGTTTATAGTCTTCCTTGTACACAGTTAACAGAAAATGGCAAAATTCTTGACAAGAATTAAGAGGTAGACCTTTTTTAAATTTTT-TCCTTCGACCTAATCAACTTGCTATATAAAATTAAGGAAAATAATCCTTGA------------------------------------------------
>HB41
CTCTCCATCATATCCGATGATATCCAGATGACTGCAACACATTGATGGTTACAGGAGGGGTAGGATTTGCAGAACCCGCTCTGTTTGGAATTGATGAGACATGGCGCAGACGAGGTTCGATCGCTAGACGTCTGCTAGGATTCACCCTGGATCACAACTTCACAAAAATGGTGTTGTTTATCTCAAAGGTGATGTAAGCCGAAATGAGGATGTTAAGAACGCTCTGCGAGGGGCAGACTATGTTTTCCATCTAGCTTCATATGGCATGTCAGGCAAAGAAATGCTCCAAGCAGGATGAACTGATGAAATAAATATCAATGGGACTTGTCTTTTGTTAGATGCTTGCACCAAGTATGGTGTGAAGAGACTTGTTTATACAAGTACGTATAATTATGTGTATGGAGGAAAGGATATTATTAATGGAAATGAAACAATGCAATACTTTCCAGTTGAAGATCATGTTGATCCCTATGGCCGTAGCAAAGCTTTGGCTGAGCAGTTAGTCCTCAAAAGCAATGGTCGCTCACTAAATGCACTGGAAAGAAGCTTTATACATGTGCTATTAAAAGGCTTGTGGTCGCACACAAAATCGGCCCTAGGGAACCATTCATACTAGAAGTACACTGTCAAACTAAATGGTATGCTTATTTGCATTTCTCCATACCCAAAGTTCTCGTTGGTATTGAACTTTGACTAGTTTTTATTTTATATTGAAATCAACTTGAATCAGAATTCTATCAAATAACT
>JO20
AGGACGAAAGAAGTTGACATTGTGAAGCTTGAAGATGCATTTGAGTGAGAGCGAAGGAATTACAGGGGGCACAGGGTTTGTAGGGTTTGTAGGCACTGCTCAAATTGATGAGAGGTTTGATCTTTCAACCTTCGCAAGGACTTTCCCTGGCTCACCACTACGCCGGAATGGAGTCATTTGCATAACTGGTGATGTGAGTAGGAAAGAGGATGTTGAGAAAGCTCTACAAGGAGTGGACTGTGTTTTCCATCTTGCTTCCTATGGCATGTCAGGTAAAGAAATGCTTCAAGCAGGCTAGATTGATCAGGTGAATATAAATGGAACTTGCCATGTGTTGGAGGCCTACAATAAGCATGGTGTGAGGAGACTTGTATAAACAAGTACTTATAATGTTGTGTATGGTGGAAAAGAGATAGTTAATGGTAATGAATCCTTGCAATATTTTCCACTGGACGATCATGTTGATCCATATAGACGTAGTAAATCTCTGGCTGAACAGTTGATCTTGAAAAGCAATGCTAGACCATTAAAAAAAAGAGCTGGAAAAAAGCTTTATACGTGTGCTGCAGCAATTTAAACAAGAGTAGCCGTACATAAAAGAAATCAAAGATGAAAATGCACATAATTTTTCATTGATACCTCACAGTTAGGTGAAACTCAAAGCCATAAGCAAATGAAACCCCAAATGTGAGCCAAAAACACAATAGCAGATCAAGGAAAACTAGGCACGACAAGATGACCACAAAA
>JU21
--------------------------------------------------------------------------------------------------------------------------------------------------------------------------GAGTCGTTTGCATAACTGGTGATGTGAGTAGGAAAGAGGATGATGAGAAATCTCTACAAGGAGTGGACTGTGTTTTCCATCTTGCTTCCTATGGCATGTCAGGTAAAGAAATGCTTCAAGCAGGCCGGATTGATCAGGTGAATATAAATGGAACTTGTCATGTGTTGGAGGCCTGCAATAAGCATGGTGTGAGGAGACTTGTATATACAAGTACTTATAATATTGTGTATGGTGGAAAAGAGATAGTTAATGGTAATGAATCCTTGCAATATTTTCCACTGGACGATCATGTTGATCCATATGGACGTAGTAAAGCTCTGGATGAACAGTTGATCTTGAAAAGCAATGCTAGACCATTAAAAAAAAGAGCTGGAAAAAAGCTTTATACGTGTGCC----TAGTGTGCACTTTGTTATTCCCAATTGAGAGTAACACAGCGCCCGAGTCTGCAACGCTGCTCATCAACACCTTGCGACTATATATTTATCACATTCATTTTTTGGAATAGTAATCAGAGGGCAGTGGTGATAAAGGAGGGGATCGACGAGACCTCCGGGGAACAAATCAATCATGGCT
>KE1
------------------------------------------------------TATGCATTGCAATATTTTGGATGGAAAATAGAGGTATTCTGAAAGTAAAACCTTTATTTTTGTGTGATGCCACTTACTTATATGCAGTTCACATTACTAAGGCTAGACTGTGTATTATGCTTGTTCTTATTCAGGTGATGTAAGCCAGAGTAATGATGTCGAGAAAGTTCTGAGAGGAGCAGATTGTGTTTTCCACCTTGCTTCATATGGCATGTCAGGCAAAGAAATGCTTCAAGCGGCACACATTGATCAAGTAAATATAAATGGAACTTGCTTTGTATTGGAAGCCTGTATCAAGTACGGTGTGAACAGACTTGTATATACAAGCACATATAATGTTGTATATGGGGGACGTGAGATTGTAAATGGCAATGAAACATTGAGATATTTTCCATTGGACGATCATGTTGACCCATATGGCCGGAGTAAAGCTCTTGCGGAACAGTTGGTTCTGAAAAGCAATGCTCGTCCACTGAAGTATGCTTCTTGATTCTCTCTCAAGTCACTGTTGGTGATTTCATATTCCTCTTCATCCTTACTCCAGTGAAACAGAAAATGAAAAGAATGGTAGCCAGATATCTCTAAACTTCTTAGCAGCCCCAAAGGAGAAGTCCTTCAAAAATAAATCCTTAAGTGCATGCTTGATTCATTTTCATCTATAATAATCCAAGATTG------------------
>LF2
AACATTGACTTAGTCAATCCTTTTTCTTTTTATTGCACATGGCAGGTGAAGAGGAAAATATATTATTACCAAAAGTTTTCCGTTCCTTGTACATCCTACTAGAAATAGAAAGTGTTTTGGGCATCAGTCTCTTCTTAAAATTTAGTTACTCAAAAGCTGAGCTTTGTAATATTCTTTTTGTTATCTAGGTGATGTAAGCCGAAATGAGGATGTTAAGAAAGCTCTGCGAGGGGCAGACTGTGTTTTCCACCTGGCTTCGTATGGCATGTCAGGCAAAGAAATGTTGCAAGCAGGACGAATTGATGAAGTAAACATAAATGGGACTTGCCTTTTATTGGATGCCTGCACCAAGTATGGTGTGAAGAGACTTGTATATGCAAGTACATATAATGTTGTGTATGGAGGAAAGGAGATTATTAATGGAAATGAAGCATTGCAATACTTTCCAGTGGAAGATCATGTTGATCCCTATGGCCGTAGCAAAGCTCTAGCTGAACAGTTAGTCCTCAAAAGCAATGGCCGCCCACTGAAGTACGTTCACCAGCTTTCTGTATTTCATTTTTT------GTGATTTCCTTCTTTATCCATAGAGTAGGATTTCAGGAAATGAATG-----------------------------------------------------------------------------------------------------------------------------------
>MC0
AGCATTGACTAAGTCGATCCTTTTC-TTTTTAGTGCACCTGGCAGATGAAGAAGCAAATGTATTCATACTAAAAGTTTTCTGTTCCTTGTACATCCTACTAGAAATAGAAGGTGTTTTGGCCGTCAGTCTCCTCTTAAAATTTATTTACTCAAAAGCTGAACTTTGTAATATGCTTTTTGTTATCCAGGTGATGTAAGCCGAAATGATGATGTTAAGAAGGCTCTGCGGGGGGCAGACTGTGTTTTCCACCTGGCTTCATACGGCATGTCAGGCAAAGAAATGTTGCAAGCAGGACGAATTGATGAAGTAAACATAAATGGGACTTGCCTTTTATTGGATGCCTGCACGAAGTATGGTGTGAAGAGACTTGTATATACAAGTACATATAATGTTGTGTATGGAGGAAAGGAGATTATTAATGGAAATGAAGCGTTGCGATACTTTCCAGTGGAAGATCATGTTGATCCCTATGGACGTAGCAAATCCCTGGCTGAACAGTTAGTCCTTAAAAGCAATGGCCGCTCACTGAAGTATGTTCACCAGCTCTCTTTGTTTCATTTTTT------GTGATTTCCTTCTTTATCCATAGAGAAGGAGT----GAAATGAATGAAATTATCATTAACAGCATATGTAGCTTTTT-ACAGAATTTTACTGAGCCCAACCAACCTTAGA---CA--------------------------------------------------------------
>MT0
TTCTTTTGTCTGCTATATACATTCTGGTTGGCATGCAAACAGTCAAGGATTTTAGAGCTCTTTGAGAACTGAATTTTATGTCATTTAGCTTCAAAGCATTGACTACGTACAATTTTTTTGGGTTTGGTCTCGTCTTAAAAGTTAGTTACTCGAAAGCTCAACATTGTAAAATGCTTTTTGTTATCTAGGTGATGTAAGCCGAAATGAGGATGTTAAGAAAGCTCTGCGAGGGGCAGACTGTGTTTTCCACATGGCTTCATATGGCATGTCAGGCAAAGACATGCTGCAAGCAGGACGAATTGATGAAGTAAACATAAATGGGACTTGCCTTTTATTGGATGCCTGTACCAAGTATGGTGTGAAGAGACTTGTATATACAAGTACATATAATGTTGTTTATGGAGGAAAAGAGATTGTTAATGGAAATGAAGCATTACGATACTTTCCAATGGAGGATCATGTGGATTCCTATGGCCGTAGCAAAGCTCTGGCTGAACAGTTAGTCCTCAAAAGCAATGGCCGTTCACTAAAGTATGTTCACCAGCTCTCTTTATGTCAATTTTT----T-GTGATTTCCTTCTTTATCCATAAAGTAAGAGTTCAGGAAATGAATGAAATTATCAGCAACATAATATCTATCTTTTT-GAAGATTTTTACTGAGCCCAAGTAACCTTATAAAAAATTATGTTTATGTTCTGAAGTATGTTTTTTATAAACTGAAGATTGGGCATGTGAGTGCAAGTC
>NN48
--------------------------------------------GATGAAAAAGAAGATATATTAATACCAAAAGATTTCCATTCCTTGTACATCTTACTAGAAGTAGAAAG-TTTTTGGGTGTCAGTCTCCTCTTAAAAGTTAGTTACTCGAGACCTCAATTTTGTAATATGC-TTTTGTTATCCAGGTGATGTAAGCCGAAATGAGGATGTTAAGAAAGCTCTGCGAGGGGCAGACTGTGTTTTCCACCTGGCTTCATATGGTATGTCAGGGAAAGAAATGCTGCAAGCAGGACGAATTGATGAAGTAAACATAAATGGGACTTGCTTTTTATTGGATGCCTGTACCAAGTATGGTGTGAAGAGACTTGTATATGTAAGTACATATAATGTTGTTTATGGAGGAAAAGAGATTGTTAATGGAAATGAAGCATTACGATACTTTCCAATGGAGGATCATGTTGATTCCTATGGTCGTAGCAAAGCTCTGGCTGAACAGTTAGTTCTCAAAAGCAATGGCCGTTCACTAAAGTATGTTCACCAATTCTCTTTATGCCAATTTTT----T-GTGCTTTCCTTCTTTTTCCATAAAATAAGAGTTCAGGAAATGAATGAAGTCATCAGCAACACAATATCTATCTTTTT-TAAAGATTTTTAC--------------------------------------------------------------------------------------
>PA42
AGCATTGATTAAGTTGATCCTTTTTCTTTTTAGTGCACATGGCAGATGAAGAAGAAACTATTTTAATACCAAAAGTTTTCCATTCCTTGTATATCCTGCTAGAAATATGCTGTCTTTTTAGTGCACATCTCCTCTTAAAATTTAGTTACTCAAAAGCTGAACTTTGTCATATGCTTTTTGTTATTCAGGTGATGTAAGCCGAAATGAGGATGTTAAGAAAGCTCTACGAGGGGCAGACTGTGTTTTCCACCTGGCTTCATATGGCATGTCAGGCAAAGAAATGCTGCAAGCAGGACGAATTGATGAAGTAAACATAAATGGGACTTGTCTTTTATTGGATGCTTGCACCAAGTATGGTGTTAAGAGACTTGTATATACAAGTACATATAATGTGGTGTATGGAGGAAAGGAGATTATTAATGGAAATGAAGCATTGCGATACTTTCCAGTGGAAGATCATGTTGATCCCTATGGCCGTAGCAAATCTCTGGCTGAACAGTTAGTCCTCAAAAGCAATGGCCGCTCACTGAAGTATGTTCACCAGCTCGCTTTATTCCAATTTTT----T-GTGATTTCCTTCTTTATCCATAGAGTTGGAGTTCAGGAAATGAATGAAATTACCAGCAATTCAATATCTAGCTTTTT-AAAGACTTTTACTGAGCCCAAGCATCCTTATACAAAACTATATTTCTGTTCTGAAATATGTTCCTTATAAACTGAAGATTGGGCATGTGAGTGCAAGTC
>PB33
AGATTCAAAACAGTAGTTTTCATTGATTTTAAAA----AGTATCATTATAAAGGTATGCACTGCAATAATTTCGTTGAAAAATAGAGGCATTCCGAAAGTAAAATGTGTATTTTGCTGTGATTCCAC----TTCTATGCAGAACACTGTACTGA--CTGGACTGTAAATTATGCTTGTTTTTGTTCAGGTGATGTAAGCAGAAGTCAGGATGTTGAGAAAGCTCTGAGAGGAGCAGATTGTGTTTTCCACCTTGCTTCATTTGGCATGTCAGGCAAAGAAATGCTTCAAGCAGGTCGCATTGATGAAGTAAATATAAATGGAACTTGCCTTGTACTGGATGCCTGTATCAAGTACGGTGTGAACAGGCTTGTATATACGAGTACATATAACGTTGTATATGGTGGATGTGAGATCGTAAATGGCAATGAAACATTGAGATATTTTCCACTGGAAGATCATGTTGATCCATATGGTCGGAGTAAAGCTCTTGCTGAACAGTTAGTTATTAAAAGCAATGCTCGTCCACTGAAGTATGCTTCTTGATTCTCTCTCAAGTCGCTGTTG-CGATTTTATATTCCCCCTTATCCTCACTTCAGTGAAACAAAAAATGAAA--------CGATAGATATCTCTAAAACTCTTACCAGCCCTAAATGTGAAGCTCTTCAATAGTAAATCCCTGACTGCATGCTTGA-TCATTTTCATCTATAATAATCCTAGAATGGGTTGCCTTGTACCAGTT
>PF1
AGCATTGA-CTAAGTCATTCTTTTTCTTTTTAGTGCACGTGGCAGATGAAGAAGATGATATATTAA-ACCAAAAGTTTTCCATTTCTTGTACATCCTACTATAAGTAGAAAGTTTTTTGGGTGTCAA---TCTCTTAAAAGTTAGTTACTCAAAAGCTCAACTTTGTAATATGCTTTTTGTTATCCAGGTGATGTAAGCCGAAATGAGGATGTTAAGAAAGCTCTGCGAGGGGCAGACTGTGTTTTCCATCTGGCTTCATATGGCATGTCAGGCAAAGAACTGTTGCAAGCAGGACGAATTGATGAAGTAAACATAAATGGGACTTGCCTTTTATTGGATGCCTGTACCAAGTTTGGTGTGAAGAGATTTGTATACACAAGTACATATAATGTTGTTTATGGAGGAAAAGAGATTGTAAATGGAAATGAAGCATTAAGATACTTTCCAATGGAGGATCATGTTGATTCCTATGGCCGTAGCAAAGCTCTGGCTGAGCAGTTAGTCCTCAAAAGCAATGGCCGTTCACTAAAGTATGTTCACCAGCTTTCTTTATGTCATTTTTG----TGTGATTTCTTTCTCTTATCCATAAAGTAGGAGTTCAGGAAATGAATGAAATTATCAGCAACACAATATCTATATATTT-GAAGATTTTTACTGAGCCCAAGTAACTTTATACAAAACTATATTTATGTTCTGAAGTATTTTCTTTATAAACTGAAGATTGGGCATGTGAGTGCAAGTC
>PFM1
--------------TGATCCCTTTTCTTTTTAGTGCACATGGCAGATGAAGAAGAAACTATGTTAACACCAAAAGTTTTCCATTCCTTGTACATCCTACTAGAAATAGCAAGTGTTTTGGGCATCAGTCTCCTCTTAAAATTTAGTTACTCGAAAGCTGAACTTTGTAATATGCTTTTCGTTATCCAGGTGATGTAAGCCGAAATGAGGATGTTAAGAAAGCTCTACGAGGGGCAGACTGTGTTTTCCACCTGGCTTCATATGGCATGTCAGGCAAAGAAATGCTGCAAGCAGGACGAATTGATGAAGTAAACATAAATGGGACTTGTCTTTTATTGGATGCTTGCACCAAGTATGGTGTGAAGAGACTTGTATATACGAGTACATATAATGTTGTATATGGAGGAAAGGAGATTATTAATGGAAATGAAGCATTGCGATACTTTCCAGTGGAAGATCATGTTGATCCCTATGGCCGTAGCAAAGCTCTGGCTGAACAGATAGTCCTCAAAAGCAATGGCGGCTCACTGAAGTATGTTCACAGGCTCTCTTTATGCCAATTTTT------GTGATTTCCTTCTTTATCCATAGAGTAGGAGTTCAGGAAATGAATTAAATTATCAGCAACACAGTATCTAGCTTTTT-AAAGACTTTTACTGAGCCCAAGCATCCTTATACAAAAGTATATTTCTGTTCTGAAGTATGTTCTATAT-------------------------------
>PG28
------------------------------------------------------------------------------------------------------------------TGTGTGATGCCACTTACTTCTATGCAGTTCACATTACTAAGGCTGGACTGTGTATTATGCTTGTTTTTATTCAGGTGATGTAAGCCAAAGTAAGGATGTTGAGAAATCTCTGAGAGGAGCAGATTGTGTTTTCCACCTTGCTTCATATGGCATGTCAGGCAAAGAAATGCTTCAAGCGGGGCGCATTGATGAAGTAAATATAAATGGAAGTTGCCTTGTACTTGATGCCTGTATCAAGTATGGTGTGAACAGGCTTGTATATACGAGCACATATAATGTTGTATATGGGGGACGTGAGATTGTAAATGGCAATGAAACATTGAGATATTTTCCATTGGAAGATCATGTTGACCCATATGGTCGGAGCAAATCTCTCGCTGAACAGTTAGTTCTTAAAAGCAATGCTCGTCCACTGAAGTATGCTTCTTGATTCTCTCTCAAGTTGCTGTTGATGATTTTATATTCCTCTTTATCCTTACTTCAGTTAAGCAGAAAATGAAAAGAATGATAGATAGATATCTCTAAACTTCTTACCAGCCCCAAATGGGAATTCCTTCAAAAATAAATCCCTGACTGCATGCTTGA-TCATTTTCATCTATAATAATCCAAGATTGGGTTGCCTTGTACCGGTT
>PH2
------------AGTCATTCTTTTTCTTTTTAGTGCACGTGGCAGATGAAGAAGATGATATATTAA-ACCAAAAGTTTTCCGTTTCTTGTACATCCTACTATAAGTAGAAAGTTTTTTGGGTGTCAA---TCTCTTAAAAGTTAGTTACTCAAAAGCTCAACTTTGTAATATGCTTTTTGTTATCCAGGTGATGTAAGCCGAAATGAGGATGTTAAGAAAGCTCTGCGAGGGGCAGACTGTGTTTTCCATCTGGCTTCATATGGCATGTCAGGCAAAGAACTGTTGCAAGCAGGACGAATTGATGAAGTAAACATAAATGGGACTTGCCTTTTATTGGATGCCTGTACCAAGTTTGGTGTGAAGAGATTTGTATACACAAGTACATATAATGTTGTTTATGGAGGAAAAGAGATTGTAAATGGAAATGAAGCATTAAGATACTTTCCAATGGAGGATCATGTTGATTCCTATGGCCGTAGCAAAGCTCTGGCTGAGCAGTTAGTCCTCAAAAGCAATGGCCGTTCACTAAAGTATGTTCACCAGCTTTCTGTATGTCATTTTTG----TGTGATTTCTTTCTCTTATCCATAAAGTAGGAGTTCAGGAAATGAATGAAATTATCAGCAACACAATATCTATATATTT-GAAGATTTTTACTGAGCCCAAGTAACTTTATACAAAACTATATTTATGTTCTGAAGTATTTTCTTTATAAACTGAAGATTGGGCATGTGAGTGCAAGTC
>PM29
ACTCAAGAGGTAGTAGTTTTCTTTTATTTTAAAT-TATGGTATCTTTATAGAGGTATGGATTGCAATATTTTGGATGGAAAATAGAGGTATTCTGAAAATAAAACCTGTATTTTTGTGTGAAGCC----ACTTCTTTGCAGTTCACATTACTAAGGCTGGACTGTGTATTATGCTTGTTCTTATTCAGGTGATGTAAGTCAAAGTAAGGATGTTGAGAAAGCTCTGAGAGGAGCAGATTGTGTTTTCCACCTTGCTTCATATGGCATGTCAGGCAAAGAAATGCTTCAAGTGGGACGCATTGATGAAGTAAATATAAATGGAACTTGCCTTGTACTGGATGCCTGTATCAAGTATGGTGTGAACAGGCTTGTATATACAAGCACATATAATGTTGTCTATGGGGGACATGAGATTGTAAATGGCAATGAAACATTGAGATATTTTCCGTTGGAAGATCATGTTGACCCATATGGCCGCAGTAAAGCTCTCGCTGAACAGTTAGTCCTTAAAAGCAATGCTCGTCCATTGAAGTATGCTTCTTGATTCTCTCTGAAGTTGTTGTTGGTGATTTTATATTTCTCTTTATCCTTACTTCAGTGAAGCAGAAAATGAAAAGAATGTTGGCTAGATAAATCTGAACTTCTAACCACCCCCAAATAGGAAGTCCTTAAAAAATAAATCCCTGACTGCATGCTTGA-TAATTTTCATCTATAATAATACAAGATTGGGTTGTCTTGTACCAATT
>PS27
ACTCAAGAGAGAGTAATTTTCTTTGATTTTAAAAGTATGGTATCATTATAGAGTTATGCATTGCAATATTTTGGATGAAAAATAGAGCTATTCTGAAAGTAAAATCTGTGTTTTTGTGTGATGCCACTTACTTCTATGCAGTTCACATTACTAAGGCTGGACTGTGTATTATGCTTGTTTTTATTCAGGTGATGTAAGCCAAAGTAAGGATGTTGAGAAATCTCTGAGAGGAGCAGATTGTGTTTTCCACCTTGCTTCATATGGCATGTCAGGCAAAGAAATGCTTCAAGCGGGGCGCATTGATGAAGTAAATATAAATGGAAGTTGCCTTGTACTTGATGCCTGTATCAAGTATGGTGTGAACAGGCTTGTATATACGAGCACATATAATGTTGTATATGGGGGACGTGAGATTGTAAATGGCAATGAAACATTGAGATATTTTCCATTGGAAGATCATGTTGACCCATATGGTCGGAGCAAATCTCTCGCTGAACAGTTAGTTCTTAAAAGCAATGCTCGTCCACTGAAGTATGCTTCTTGATTCTCTCTCAAGTTGCTGTTGATGATTTTATATTCCTCTTTATCCTTACTTCAGTTAAGCAGAAAATGAAAAGAATGATAGATAGATATCTCTAAACTTCTTACCAGCCCCAAATGGGAATTCCTTCAAAAATAAATCCCTGACTGCATGCTTGA-TCATTTTCATCTATAATAATCCAAGATTGGGTTGCCTTGTACCGGTT
>PS30
AGCATTGATTAAGTTGATCCTTTTTCTTTTTAGTGCACATGGCAGATGAAGAAGAAACTATTTTAATACCAAAAGTTTTCCATTCCTTGTATATCCTACTAGAAATATGCTGTCTTTTTAGTGCACATCTCCTCTTAAAATTTAGTTACTCAAAAGCTGAACTTTGTCATATGCTTTTTGTTATCCAGGTGATGTAAGCCGAAATGAGGATGTTAAGAAAGCTCTACGAGGGGCAGACTGTGTTTTCCACCTGGCTTCATATGGCATGTCAGGCAAAGAAATGCTGCAAGCAGGACGAATTGATGAAGTAAACATAAATGGGACTTGTCTTTTATTGGATGCTTGCACCAAGTATGGTGTGAAGAGACTTGTATATACAAGTACATATAATGTGGTGTATGGAGGAAAGGAGATTATTAATGGAAATGAAGCATTGCGATACTTTCCAGTGGAAGATCATGTTGATCCCTATGGCCGTAGCAAATCTCTGGCTGAACAGTTAGTCCTCAAAAGCAATGGCCGCTCACTGAAGTATGTTCACCAGCTCGCTTTATTCCAATTTTT----T-GTGATTTCCTTCTTTATCCATAGAGTGGGAGTTCAGGAAATGAAAGAAATTACCAGCAATTCAATATCTAGCTTTTA-AAAGA----------------------------------------------------------------------------------------------
>PSF43
------------------------------------------------AAAAAGAAGATTTATTAGTACCAAAAGATTTCCATTCCTTGTACATCCTTCTAGAAGTAGAAAGTTTTTTGGGTGTCAGTCTCTTCTTAAAAGTAAGTTACTTGAAACCTCAATTTTATAATATGCTTTTTGTAATCCAGGTGATGTAAGCCGAAACGAGGATGTTAAGAAAGCTCTGCGAGGGGCAGACTGTGTTTTCCACTTGGCTTCATATGGTATGTCAGGGAAAGAAATGCTGCAAGCAGGACGAATTGATGAAGTAAACATAAATGGGACTTGCCTTTTATTGGATGCCTGTACCAAGTATGGTGTGAAGAGACTTGTATATGTAAGTACATATAATGTTGTTTATGGAGGAAAAGAGATTGTTAATGGAAATGAAGCATTACGATACTTTCCAGTGGAGGATCATGTTGATTCCTATGGTCGTAGCAAAGCTCTGGCTGAACAGTTAGTCCTCAAAAACAATGGGCGTTCACTAAAGTATGTTCACCAATTATCTTTATGTCAATTTTT----T-GTGCTTTCCTTCTTTATCCATAAAATAGGAGTTCA-GAAATGAATGAAATTATCAGCAACACAATATCTATCTTTTT-AAAGATTTTTACTGAGCCCAAGCAACCTTATACAAAACTATATTTATGTTCTGAAGTATGTTCTTTTAT------------------------------
>PTA0
CAAACTAGGATACTTGGAATATGAATCTTCAAACCACCCTCAGACTTGCAGAGGAAAATATATTAATACGAAATGCTTTCCGTTCCTTGTATATCGAACTAGAAATGGAAAGTGTTTTGTGCATCAGCTCCTCTTAAAAATCTAGTTACTGAAAAGCTTAATTTTGTAATATGTTTTTTGTTATCTAGGTGATGTAAGCCGAAATGAGGACGTTCAGAAAGCTCTGCGAGGGGCAGACTGTGTTTTTCACCTGGCTTCATATGGCATGTCAGGCAAAGAAATGCTGCAAGCAGGACGAATTGATGAAGTAAACATAAATGGGACTTGCCTATTATTGGATGCCTGCACCAAGTATGGTGTGAAGAGACTTCTATATACAAGCACATATAATGTTGTGTATGGAGGAAAGGAGATTATTAATGGAAACGAAGCATTGCGATACTTCCCAGTGGAAGATCATGTTGATCCCTATGGCCGTAGCAAAGCTCTGGCTGAACAATTAGTCCTCAAAAGCAATGGCCGCCCACTGAAGTACGTTTACCAGCTCTCTTTATTTCAGTTTTT------GTGATTTCCTTCTTTATCCATAGATTAGGAGTTCAGGAAATGAATGAAATTATCAGCAACACAATATCTAGCCTTTT-AAAGACTTAAAATGA------------------------------------------------------------------------------------
>RC54
--------------------------------------------------------GATATATTAATACCAGAAGATTTCCATTCCTTGTACATCTTACTAGAAGTAGAAAG-TTTTTGGGTGTCAGTCTCCTCTTAAAAGTTAGTTACTCGAAACCTCAATTTTGTAATACGC-TTTTGTTATCCAGGTGATGTAAGCCGAAACGAGGATGTTAAGAAAGCTCTGCAAGGGGCAGACTGTGTTTTCCACCTGGCTTCATATGGTATGTCAGGGAAAGAAATGCTGCAAGCAGGACGAATTGATGAAGTAAACATAAATGGGACTTGCTTTTTATTGGATGCCTGTACCAAGTATGGCGTGAAGAGACTTGTATATGTGAGTACATATAATGTTGTTTATGGAGGAAAAGAGATTGTTAATGGAAATGAAGCATTACGATACTTTCCAATGGAGGATCATGTTGATTCCTATGGTCGTAGCAAAGCTCTGGCTGAACAGTTAGTTCTCAAAAGCAATGGCCGTTCACTAAAGTATGTTCACCAATTCTCTTTATGTCAATTTTTT--GT-GTGCTTTCCTTCTTTATACATAAAATAGGAGTTCAGGAAATGAATGAAATTATCAGCAACACAATATCTATCTTTTT-AAAGATTTTTACTGAGCC---------------------------------------------------------------------------------
>RR55
----------------------------------------------------------------------------CACTTTGTTTGGAATTGATGTGATGTGGCGTGAATGAGGTTTGATCATTGGTACTCTGTTAGGATTTGCCTTGGATCACCGCTTAGAAGAAACGACGTTGTTTGCCTCAAAGGTGATGTAAGCCGAAATGAGGATGTGAAGAAAGCTTTGCAAGGGGCAGACTGTGTTTTCCACCTGGCTTCATATGGTATGTCAAGGAAAGAAATGTTGCAAGCAGGATGAATTGATAAAGTAAACATCAATGGGACTTGCTTTTTATTGGATGCCTATACCAAGTATGGTGTGAAGAGACTTGTATATGTGAGTACATATAATGTTGTTTATGGAGGAAAAGAGATTGTTAATGGAAATGAAGAATTACGATACTTTCCAATGGAGGATCATGTTGATTCCTATGGTCGTAGCAAAGCTCTGGCTGAACAGTTAGTTCTCAAAAGCAATGGTTGTTCACTAAAAAGAGATGTGCTATTAGACCAACATCGATTTATGTAGCACAGATGGGCCTTCTAAAATTCAAAATAGGACATCCTACTATGAAAACTGACTGGGTTTATGTTGATAACCTGGTACATCCCTATTGCTTGTTAGTATGGGGCTTAATGGTTACTTCAGTCTTTTATGTAATAAGTGTAAGATATAGAGTAATACTGTAATGGCCATGAATAATTATT
>SA1
AGCATTGATTAAGTTGATCCTTTTTCTTTTTGGTGCACATCGCCGATGAATAAGAAACTATATTAACACCAAAAGTTTTCCATTCCTTTTACATCCTACTATAAATATGCTGTCTTTTTAGTGCACATCTCCTCTTAAAATTTAGTTACTCAAAAGCTGAACCTTGTCATATGCTTTTTGTTATCCAGGTGATGTAAGCCGAAATGAGGATGTTCAGAAAGCTCTGCGAGGGGCAGACTGTGTTTTCCACCTGGCTTCATATGGCATGTCAGGCAAAGAAATGCTGCAAGCAGGACGAATTGATGAAGTAAACATAAACGGGACTTGTCTATTATTGGATGCTTGCACCAAGTATGGTGTGAAGAGACTTGTATATACAAGTACATATAATGTGGTGTATGGAGGAAAGGAGATTATTAATGGAAATGAAGCATTGCGATACTTTCCAGTGGAAGATCATGTTGATCCCTATGGCCGTAGCAAAGCTCTGGCTGAACAGTTAGTCCTCAAAAGCAATGGCTGCTCACTGAAGTATGTTCAATAGCTCGCTTTATTCCAATTTTT----T-GTGATTCCCTTCTTTAACCCTAGAGTAGGAGTTCAGGAAATGAATGAAATTATCGGTAATACAATATCTAGCTTTTT-AAAGACTTTTACTGAGCCCAAGCATCCTTATACAAAACTATATTTCTGTTCTGAAGTATGTTCTTTATAAACTGAAGATTGTGCATGTGAGTGCAAGTC
>SC0
-------------GAGCTGAATTTTATGGCATTTAATCACAAAGCATTG------------ACTAATATCAAAAGTTTTCAGCTCCTTGTACATTCTACTAGAAATAAAAAGTTTTTTGGGTGTCAGTCTCCTGTTAAAAGTTAGTTACTCAAAAGCTCAACTTTTTAACATACTTTTGGTAATCCAGGTGATGTAAGCCGAAATGAGGATGTTAAGAAAGCTCTGCGAGGGGCAGACTGCGTTTTCCATCTAGCTTCCTATGGCATGTCAGGCAAAGAAATGCTGCAAGCAGGACGAATTGATGAAGTTAACATAAATGGGACTTGCTTTTTATTGGATGCCTGTACCAAGTATGGTGTGAAGAGACTTGTATATGCAAGTACATATAATGTTGTTTATGGAGGAAAAAAAATTGTTAATGGAAATGAAGCATTGCGATACTTTCCAGTGGATGATCATGTTGATCCCTATGGCCGTAGCAAAGCTCTGGCTGAACAATTAGTCCTCAAAAGCAATGGCCGTTCACTTAAGTATGTTCACCAGCTCTCTTTATGTCTATA---------GTGATTTCCTTCTTTATCCATAAAGTAGGAGGTCAGGAAATGAATGAAATTACCAGCAACACTATCTAGCTTTTT---GAAGATTCTTACTGAGCCCAAGCAACCTTATACAAAACTATATTTGTGTTCTGAAGTATGTTCTTTCAAAACTATTTCTGATAATCATTTAACAACAAG
>SE46
-------------------------------------AAAGGAAAA---------------CCAAATGCTATTCCTATATTTGACAAAATTTGTTAATAGAAAGTGAAGCTTGAATGTTGTT---------------GTAATTCATATCTCTAAAGATTAGGTTGTGTGATTTGTAATTGCTTTTAAGGTGATGTAAGCCGGAAAGAAGATGTTGAGAAAATTTTGCGAGGAGCAGACTGTGTTTTCCACCTTGCTTCATATGGAATGTCAGGTAAAGAAATGCTTCAAGCAGGGCGGATTGATGAAGTAAATTTGAATGGAACTTGCCTTGTTTTGGATGCTTGTGTCAAGTGTGGCGTGAAGAGACTTGTGTATGTAAGTACATACAATGTTGTATACGGAGGAAAGGAGATTGCAAATGGTAACGAGATGTTGAATTATTATCCGTTGGAAGATCATGTTGATCCATATGGTCGAAGTAAAGCTCTCGCTGAACAATTGGTTCTCAAAAGCAACGGTCGTCCTTTCAAGTATGTTTATTGACTCTTTCTACCCTAATTTGCGGATTTTATATGAGCTTTCTCATCCTTCCTTTAATAGAGCAAGGAATGAATATAATGCTTGATAAACGTGAATGACCTAAC------------------------------------------------------------------------------------------------------
>SG23
TTTTTGAACATTTAAAATGCTATTTTGCATTCAGCTACAAGGTGGATGAAAAAGAAAAAAGCATATGCTAAAAAGCTTCTTATTTCTTCT--ACACTACTAGAAATTAAAACTATTTTCAGTGTCATTTATCTTTAAGCAAATGATTGTTTATAA-CTAAACAGTGTAGTATGCTTCTTGTTATTTAGGTGATGTAAGCCGGAATGAGGATGTTGAGAAAGCTCTGCGAGGAGCAGACTGTGTTTTCCATCTTGCTTCCTATGGCATGTCAGGTAAAGAAATGCTTCAAGCAGGGCGGATTGATCAAGTGAATATAAATGGAACTTGCCATGTGTTGGAGGCGTGCAATAAGTATGGTGTGAGGAGACTTGTATATACAAGTACATATAATGTTGTGTATGGTGGAAAAGAGATAGTTAATGGCAATGAAGCTTTGCAATATTTTTCACTGGATGATCATGTTGATCCGTATGGACGTAGTAAATCTCTGGCTGAACAGTTGGTCCTGAAAAGCAATGCTAGACCATCAAAGTATGTTTACTGGCAACCTCAGAGCACTTTTCTGAAATATTATTAGTCTTTCTTATCCATAGTCCAATTGATCAGGATATGAAAGT-AATTATCAGGGAAGGCAATAGCTAAACAAAAAAAAAATTTACTGAACCCAAATGATCTTAGATACCAATGCATTTTATATTTGCATGCTGACGCATATTTGTCTTAGATTGAGTATAGTTGGAAGAACA
>SS22
TTTTTGCACATTTAAAATGCTATTTTGCATTCAGCTACAAGGTGGATGAAAAAGAAAAAAGCATATACTAAAAAGCTTCTTATTTCTTCT--ACATTATTAGAAATTAAAACTATTTTCAGTGTCATTTATCTTTAAGCAAATGATTGTTTATAA-CTAAACAGTGTAGTATGCTTCTTGTTATTTAGGTGATGTAAGCCGGAATGAGGATGTTGAGAAAGCTCTGCGAGGAGCAGACTGTGTTTTCCATCTTGCTTCCTATGGCATGTCAGGTAAAGAAATGCTTCAAGCAGGGCGGATTGATCAAGTGAATATAAACGGAACTTGCCATGTGTTGGAGGCATGCAATAAGTATGGTGTGAGGAGACTTGTATATACAAGTACATACAATGTTGTGTATGGTGGAAAAGAGATAGTTAATGGCAATGAAGCTTTGCAATATTTTTCACTGGATGATCATGTTGATCCATATGGACGTAGTAAATCTCTGGCTGAACAGTTGGTCCTGAAAAGCAATGCTAGACCATCAAAGTATGTTTACTGGCAACCTCAGAGCACGTTTTAGAAACATTATTAGTCTTTCTTATCCATAGTCCAATTGATCAGGATATGAAAGT-AATTATT--GAAAGTCAATAGCTGAACAAAAAAAAAATTTACTGAACCCAAATGATCTTAGATACCAATGTATTTTCTTTTTGCATACTGAAGCATATTTGTCTTAGATTCAGTATAGTTGGAGGAACA
>SV36
------------------------------------ATACATTCGTAGTTATGGGCGGCACAAATTCATCGGAACCCTCTATGCTTGGAATTAATGCGACAAGGAGCTGGCGAGGTTTGATCTCTCGAGCTCCGGAAGGACTCTCTGTGGATCACCTCTCCGCAGGGATGGCATCATTTGCATCACAGGTGATGTGAGCCAAAATGATGACATCGAGAAATATTTACGAGGAGTAGAATGGGTGTTCCACCTCGCTTAATATGGCATGTCGGGTAAAGAAATACTTCAAGCAGGATGGATTGATGCAATAAATATAAACGGGACTTGCCATGTATTGGATTCCTACATCAAGTTCAGTGTGAAGAGACGTGTATATACAAGTACATATAATGTTATGTATGGAGGAAAGGAGATTGTTAATGGAAATGAAGCATTGCAATATTTTCCATTGGATTACCATGTTGATCCCTATGGTCGTAGTAAAGCTCTGGTTGAACAATTATTCCTCAAAAGCAATGCTAGGCCATTAAAAAGAAGAGATGAATTTTTTTTTATACATGTGCTATGGCCCTGGTGAGGAACGACATTTTCAAGAATATTGAGCTTAGCGCAAATGGGACTTCTGGAAAACCATTCAAAATAGGGGGTGGATTTTATGTTGATAACCTGGTGCCCTATTGTAGCAAAATGTAGGCAGCGTGCAAAGCAAGTCGCACTCAAACAACTTGAGATCCTTGCTAAAAGTCT
>TA17
---------------ATGCTATTTTGATATACAGCTACAAGTTGGAAAAAAAAAGTC----CAATCACTAAAAAGCTTCGTATTCTTTTAC-ACACTACTAGAAACTATAACTATTTTTAATATCA-TTATCTTTAAGCAAATGATTGCTTATAA-CTAAATAGTGTAGTATGCTTCTTGTCATTTAGGTGATGTGAGTAGGAACGAGGATGTTGAGAAAGCTCTGCAAGGAGCGGACTGTGTTTTCCATCTTGCTTCCTATGGCATGTCAGGTAAAGAAATGCTTCAAGCAGGGCGGATTGATCAGGTGAATATAAATGGAACTTGCCATGTGTTGGAGGCCTGCAATAAGCATGGTGTGAGGAGACTTGTATATACTAGTACATATAATGTTGTGTATGGTGGAAAAGAGATAGTTAATGGTAATGAATCCTTGCAATATTTTCCACTGGATGATCATGTTGATCCATATGGACGTAGTAAAGCTCTGGCTGAACAGTTGATCTTGAAAAGCAATGCTAGACCATTAAAGTATGTTTACTGATAATCTCAGAGCACTTTTTTGAAACAATTTTAGTCTTTCTTATCCATAGCCAAGTT-ATCAAGATATAAAAGTAAATTATTAGGGAAATCGATAGCTAAACGATCAATTTTCTTACTGAAGCCAAGTGATCTTAGACATCAATGAATTGCTTTTATGCATGCTGAAGTGTGTTCATCT-------------------------
>TB39
ATCCGAAAGAAACCTGAGGCTCAAAAATGCAGTTGAGCGAGAGCGAAGGAATCGAAGGCAAATGGTTACAGGAGGCGTAGGGTTTGTTGGAACCGCGCTTGGAATTAATGCGAGGTTCGATCACTCGACCTCCGCAAGGACTCTCCCTGGATCACCACTCCGTCGTAATGACGTCGTTTGCATCGCAGGTGATATAAGCCGAAATGAGGACGTCGAGAAAGCTCTGCGAGGAGCAGACTGTGTTTTCCACCTTGCTTCGTATGGCATGTCGGGTAAAGAAATGCTTCAAGCGGGACGGATTGATGAAGTAAATATAAATGGGACTTGCCTTGTATTGGATGCCTGCATTAAGTATGGTGTGAGGAGACTTATATATACAAGAACATATAATGTTGTATATGGAGGAAAGGAGATTGTTAATGGTAATGAAGCATTGCGATATTTTTCACTGGAGGATCATGTTGACCCCTATGGGCGTAGTAAAGCTTTGGCTGAACAGTTAGTCCTCAAAAGTAATGGTAGATCGTTGAAGTATGTTTACCAACAACATCAATGCAATTGTTTGGAAGTATGTTCATCTCTACCAACCTAAGATTGGGTGTCGGGGGTGCCAGAAAAAGAGATGGAAAGAAACTTTATACATGTAGCAGAATATTCCACTTAGCACAAATGGCCTCCTACATTCACAATAGGGGAGCCTATGCTATAACTTGAAGGAACTCCAATTGCTGCTGGCCAGGCATATTT
>TC31
ACTCAAGAAACAGTAGTTTTCTTCGATTTTAAAAGTACAGTATCATTATAAAGGTATGCATTGCAATATTTTGGAT--GGAAAATAGAGATTCTGAAAGTAAAACCTGTAT-TCTGTGTGATGCCACTTACTTCCATACAGTTCACATTACTAAGGCTGGACTGTGTATTATGCTTGTTCTTATTCAGGTGATGTAAGCCGGAATCAGGATGTTGAAAAAGCTCTTAGAGGAGCAGATTGTGTTTTCCACCTTGCTTCATATGGCATGTCAGGCAAAGAAATGCTTCAAGCAGGACACATTGATAAAGTAAATATAAATGGAACTTGCCTTGTACTGGAAGCCTGTATCAAGTATGGTGTGAACAGACTTGTATATACAAGCACATATAATGTTGTATATGGGGGACGTGAGATTGTAAATGGCAATGAAACATTGAGATATTTTCCATTGGATGATCATGTTGACCCATATGGCCGGAGTAAAGCTCTTGCCGAACAGTTAGTTCTTAAAAGCAATGCTCGTCCACTGAAGTATGCTTCTTGATTCTCTCTCAAGTCACTGTTGGTGATTTTATATTCCTCTTCATCTTTACTCCAGTGAAGCAGAAAATGAAAAGAATGGTAGCTAGATATCTCTAAACTTCTTACTAACCCCAAAGGGGAAGTCCTTCAAAAATAAATCCTTAAGTGC--------------------------------------------------------
>TN1
TTTTGCAACATTTTTGGCGTTATTTTGCATTAAGCTACAAGGCAGAAGAAAAAGAAAAAAGTAAATACCAAAAAGCTTTCTGTTTCATCTAAATGCTAACAATAAATAGAACTATTTTAAGTGTCAGTTATTTTTAAGCAAATAATTACTCAAGA-CTAAACCATGTAGTGTGCTGCTTGTTATTTAGGTGATGTAAGCCGAAATGAGGATGTCGAGAAAGCTCTGCGAGGAGCAGACTGTGTTTTCCACCTTGCTTCATATGGCATGTCGGGTAAAGAAATGCTTCAAGCGGGACGAACTGATGAAGTAAATATAAATGGGACTTGCCATGTATTGGATGCCTGCACTAAGTATGGTGTGAGGAGACTTGTATATACAAGTACATATAATGTTGTATATGGAGGAAAGGAGATTGTTAATGGCAATGAAGCATTGCAATATTTTTCACTAGAGGATCATGTTGACCCTTATGGCCGTAGTAAATCTCTGGCAGAACAGTTGGTCCTCAAAAGTAATGGTAGATCATTAAAGTATGTTTACCAGCATCCTCAAAGCATTTTTTTT--GATTTAATAGTCTTGCTTAGCCTAAGTCCAGTTGATCAGGATATGAAAAT-AATAATTAGTAAAGCTAATAGCTAAACATTAAGACTGTTACT-GAACCCAGGCGACCCTATGTACT---------------------------------------------------------------
>TO14
TTTTTAAAGATTTTCACATTTTTTACCATTTTAAATTCTATTTTGGAAAAAAAAATA----CCATACCTAAAAAGCTTAGTATTCTTTCTACACACTACTAGAAAATAAAATTATTTTCAGTGTCATTTATATTTGAGGAAGTGATTGCTTATAA-CTAAACAGTGTAGTATGCTTCTTGTTATTTAGGTGATGTGAGTAGGAATGAGGATGTTGAGAAAGCTCTGCGAGGAGCAGACTGTGTTTTCCATCTTGCTTCCTATGGCATGTCAGGTAAAGAAATGCTTCAAGCAGGGCAGATTGATCAGGTGAATATAAATGGAACTTGCCATGTGTTGGAGGCCTGCAATAAGTTTGGTGTGAGGAGACTTGTATATACAAGTACATATAATGTTGTGTATGGTGGAAAAGAGATAGTTAATGGTAACGAGTCTTTGCAATATTTTCCACTGGATGATCATGTTGATCCGTATGGACGTAGTAAAGCTCTGGCTGAACAGATGATCTTGAAAAGCAATGCTAGACCATTAAAGTATGTTTTCTGGCAACCTCAGAGCACTTTTTTGAAACATTTTCAGTCTTTCTTATGCATAGCCAAGTTGATCAGGATATGAAAGTAAATTATTAGGGAAGTCAATAGCTGAACAATCAATTTTCTCATTAAGGCGAAGTGATCTTAGATATCAATGAATTTTCTTTATGCATGCTGACGCTGAACACCTGCTGGTTCTATCCTTAAATACTCAAT
>TPL03
AGCGTTGACTAAGTCGATCCTTTCTC-----AGTGCATGTGGCAGATGAAAAAGAAGATATACTAATACCAAAAGATTTCCATTCCTTGTACATCCTACTAGAAGTAGAAAGTTTTTTGGGTGTCAGTCTCCTCTTAAAAGTAAGTTACTCGAAACCTCAATTTTGTAATATGCTTTTTGTTATCCAGGTGATGTAAGCCGAAATGAAGATGTTAAGAAAGCTCTGCGAGGGGCAGACTGTGTTTTCCACCTGGCTTCATATGGTATGTCAGGGAAAGAAATGCTGCAAGCGGGACGAATTGATGAAGTAAACATAAATGGGACTTGCCTTTTATTGGATGCCTGTACCAAGTATGGTGTGAAGAGACTTGTATATGTTAGTACATATAATGTTGTTTATGGAGGAAAAGAGATTGTTAATGGAAATGAAGCATTACGATACTTTCCAGTGGAGGATCATGTTGATTCCTATGGTCGTAGCAAAGCTCTGGCTGAACAGTTAGTCCTCAAAAACAATGGCCGTTCACTAAAGTATGTTCACCAATTCTGTTTATGTCAATTTTT----T-GTGCTTTCCTTCTTTATCCATATAATAGGAGTTCA-GAAATGAATGAAATTATCAGCAACACAATATCTATCTTTTT-AAAGATTTTTACTGAGCCCAAGCAACCTTATACAAAACTATATTTATGTTCTGAAGTATGTTCTTTATATACTGAAGATT-------------------
>WN5
GTATTGAATCAGTCAATGTCTTTTTTTCTTTAGTGTAAAAAGCAAAAGAAAAAGAATGTTAATTACTAACAAAA--GCTTTCTGCTTCTCT-ACTAGTAAATAAAAGCATTTTGTTTTTTGGTTCAGTCACCTCAAAGCATTTAATTACTAAAAAACTGAACTGTGTAATATGCTTTGTCTTATCTAGGTGATGTGAGTCGAAATGAGGATGTTGAGAAAGCTTTGCGAGGGGCAGACTGTGTTTTCCACCTTGCTTCATATGGCATGTCTGGCAAAGAAATGCTTCAAGCAGGACGGATTGATGAAGTAAATATCAATGGGACTTGCCATGTACTGGATGCCTGCAACAAGTATGGTGTGAAGAGACTCATATATACAAGTACATATAACGTTGTATATGGAGGAAAGGAGATCGTGAATGGAAATGAGGCATTGCGATATTATCCACTGGATGATCATGTTGACCCATATGGCCGCAGTAAAGCTCTCGCTGAACAGTTGGTTATTAAGAGCAACGGTCGCCCATTAAAGTATGTTTACCAGATGTCAT-AATTTTTTTTTCAGTGAATTAATAGTCTTTCTTATCCCTAGTCTAGTTGATCAGGACCTGAAAAGAATATTGGAAAACAAAATATCTAGCTTTTTTACATTCTTTTAGTGAGCCCAAGATACCACATATACAGAAGTATTCCCTTTATACATC-TGAATTATGCTCATCTTTTATGCAAACCCTAGATTGGGCAG
>WS10
TTGTTGGCATTTTCAAGTGCTACTGTAAATTCGGCTACAAGGCGGAAAATATGAAAAAA--TACTGTCATTAAAGCTTGTTATTCCTCTAC-AAACTACTAGAAAATAAAACTATTTTTAATGTCATCTATCTTTAAGAAAATGATTTCTTAGAA-CTAAACACTGTA-TAGGCTTCTTGTTGTTTAGGTGATGTGAGTAGGAATGAGGATGTTGAGAAGGCTGTGCGAGGAGCGGACTGTGTTTTCCATCTTGCTTCCTATGGCATGTCAGGTAAAGAAATGCTTCAAGCAGGGCGGATTGATCAGGTGAATATAAATGGAACTTGCCATGTGTTGGAGGCCTGCAATAAGCAGGGTGTGAGGAGGCTTGTATATACAAGCACATATAATGTTGTGTACGGTGGAAAAGAGATAGTTAATGGTAATGAAGCTATGCAATATTTTCCACTGGATGAGCATGTTGATCCATATGGACGTAGTAAAGCTCTAGCTGAACAGTTGGTCCTGAAAAGCAATGCTAGACCATTAAAGTATGTTTACTAACAACCTTGAAACACTTTTTTCATTAAACATTTGTCTTTCTTATCC--------------------------------------------------------------------------------------------------------------------------------------------------------------
>WW11
---------------------------------------------------------------------------CTTGTTATTCCTCTAC-AAACTACTAGAAAATAAAACTATTTTTAATGTCATCTATCTTTAAGAAAATGATTTCTTAGAA-CTAAACACTGTA-TAGGCTTCTTGTTGTTTAGGTGATGTGAGTAGGAATGAGGATGTTGAGAAGGCTGTGCGAGGAGCGGACTGTGTTTTCCATCTTGCTTCCTATGGCATGTCAGGTAAAGAAATGCTTCAAGCAGGGCGGATTGATCAGGTGAATATAAATGGAACTTGCCATGTGTTGGAGGCCTGCAATAAGCAGGGTGTGAGGAGGCTTGTATATACAAGCACATATAATGTTGTGTACGGTGGAAAAGAGATAGTTAATGGTAATGAAGCTATGCAATATTTTCCACTGGATGAGCATGTTGATCCATATGGACGTAGTAAAGCTCTAGCTGAACAGTTGGTCCTGAAAAGCAATGCTAGACCATTAAAGTAT--------------------------------------------------------------------------------------------------------------------------------------------------------------------------------------------------------------------
