# Supplementary material for: Development of a Target Enrichment Probe Set for Conifer (REMcon)
Source: Biology (Basel). 2024 May 22;13(6):361. doi: 10.3390/biology13060361 (PMC11200496; doi:10.3390/biology13060361)
Supplement: Supplementary file 1 [file biology-13-00361-s001.zip › biology-2960267-supplementary/Sup data/secapr_alignments_paralogs/40.fasta]

>AA3
CCTTAACTCTACTTTCACCTATCCAGCCCACATGGCACCCATCAAGTGCCTGGCCATGGCAGGCCCAGTGCTGGTGACAGGTGGCATGGATGACGCCATCAAGATCTTTGACGTTGCAGCTTACTGTGAGGTGGGTTCCCTCCTCCACCACAGTGCTGCAATAACCAGCCTGAGTTTCTATGGTGATCAGTGCTATGGCAATGCTTACCCTAGGAATTTGCTGAGTGGTTCCCTGGATGGCAATATTTGCATTTGGGACTCAGATTTGTGGGTCCACTTGAAGACCATGAAGGCCCACAAGAAGGGGGTAAATGACCTGGCCATACACCCTTCCGGGAGGCTGGCCCTCTCTGTGGGCAGGGACTCCCATCTCAGTATGTTTAATCTGATTAAGGGCAGGTGTACTTTTACATCCAATCTGCAGAAGGAGGCCACCTTGATAGAGTTTAATTCCAGGGTCGGGGACAGCTATTCTGTGGGTATTGATCAGGTGGTGTCTGTTCACAATGCTGAAGATGCCAGGCTGCTTCACTCTCTCCAACACAGCAATAGGGTCTTGTGTCTTGCTCCGGCTCAGGTATGTCTTGTTTGTTAGTTGTTCCATGGAGTTTCTTGGGGT
>AA60
CCTCAACCCCATTTTTACCTATCCTGCACACATGGGTCCCATCAAAACCCTGGCTATGGCGGGTTCCGTGCTGGTAACAGGTGGCATGGATGACACCATCAAGATATTTGACATGGCTCACTACCTTGAAGTGGGATCTCTCCTCCAGCATAGCGCTGCAATAACTAGCCTCTGTTTTTATGGAGAGGAATGCTATGGCAATTCTTATCCCCGGAATTTGTTGAGTGGATCCCTGGATGGCACTATTTGTATATGGGATTCAGATTTGTGGGTTCACTTAAAGACCATGAAGGCCCACAAGAAGGGTGTTAATGATCTGGCTATACACCCTTCGGGCAGACTTGCTCTTTCTGTGGGCAGGGATTGCCATTTGAGCATGTTTAATCTGATTAAGGGTAGATGCACTTTCACTTCAAATTTGCAAAAGGAGGCCACTGCTATAAAGTTTAACTCGAAGGTTGGCGATACTTATTCCGTAGCTACCGAAGATGTGGTATCTGTTCACAATGCTGAAGATGCGAAACTGCTTCATTCTCTACAGCACGAAAAGAGAGTAAACTGCCTTTACCCATTCATGGTATGTTCCTGTTTATCATCAAAACAATGTATGTGTACTCAA
>AAR4
CCTTAACTCTACTTTCACCTATCCAGCCCACATGGCACCCATCAAGTGCCTGGCCATGGCAGGCCCAGTGCTGGTGACAGGTGGCATGGATGACGCCATCAAGATCTTTGACGTTGCAGCTTACTGTGAGGTGGGTTCCCTCCTCCACCACAGTGCTGCAATAACCAGCCTGAGTTTCTATGGTGATCAGTGCTATGGCAATGCTTACCCTAGGAATTTGCTGAGTGGTTCCCTGGATGGCAATATTTGCATTTGGGACTCAGATTTGTGGGTCCACTTGAAGACCATGAAGGCCCACAAGAAGGGGGTAAATGACCTGGCCATACACCCTTCCGGGAGGCTGGCCCTCTCTGTGGGCAGGGACTCCCATCTCAGTATGTTTAATCTGATTAAGGGCAGGTGTACTTTTACATCCAATCTGCAGAAGGAGGCCACCTTGATAGAGTTTAATTCCAGGGTCGGGGACAGCTATTCTGTGGGTATTGATCAGGTGGTGTCTGTTCACAATGCTGAAGATGCCAGGCTGCTTCACTCTCTCCAACACAGCAATAGGGTCTTGTGTCTTGCTCCGGCTCAGGTATGTCTTGTTTGTTAGTTGTTCCATGGAGTTTCTTGGGGT
>AF1
GCTAAACCCTACATTCACATACCCAGCCCACACAGCTCCTGTCAAGTGCCTGGCCATGGCGGGGCCCTTCCTGGTTACAGGCGGTATGGATGATACCATCAAGATATTTGACATTGCAGCCTACTGTGAAGTAGGATCTCTCATCCGCCATACCGCTGCAATTACTACCCTCAGCTTCTATGGCCAATCTGAAGGCAATATTTCCTATCCGACCAACTTACTGAGTGGTTCATTGGATGGGACTATTGCCATCTGGGACGCTGATACCTGGGTTCACCTGAAGACCATGAGGGCGCATAAGAGAGGGGTGAATGACTTGGCAATACATCCATCTGGGAGGTTGGCTCTCTCTGTGGGCAGGGACTGCCACCTTAGCATGTTTAATTTGATAAAGGGGAGGTGTACTTTTAATTCCAATTTGGGAAAGGAGGCCACTTTGATTGAGTTTAATTCCAAGATTGGGGATAGTTATTCGCTGGGAATTGACAATGTGGTATCTGTGCATAATGCAGAGGATTCCAAGTTGCTTTATTCTTTGCAGCATGACAATAGGGTACATTGCATTGCACCAGCTGAGGTATGTTTTTTTTTTCGATTTGTTGTAGCATATATAAAACAC
>AG2
GCTAAACCCTACATTCACATACCCAGCCCACACAGCTCCTGTCAAGTGCCTGGCCATGGCGGGGCCCTTCCTGGTTACAGGCGGTATGGATGATACCATCAAGATATTTGACATTGCAGCCTACTGTGAAGTAGGATCTCTCATCCGCCATACCGCTGCAATTACTACCCTCAGCTTCTATGGCCAATCTGAAGGCAATATTTCCTATCCGACCAACTTACTGAGTGGTTCATTGGATGGGACTATTGCCATCTGGGACGCTGATACCTGGGTTCACCTGAAGACCATGAGGGCGCATAAGAGAGGGGTGAATGACTTGGCAATACATCCATCTGGGAGGTTGGCTCTCTCTGTGGGCAGGGACTGCCACCTTAGCATGTTTAATTTGATAAAGGGGAGGTGTACTTTTAATTCCAATTTGGGAAAGGAGGCCACTTTGATTGAGTTTAATTCCAAGATTGGGGATAGTTATTCGCTGGGAATTGACAATGTGGTATCTGTGCATAATGCAGAGGATTCCAAGTTGCTTTATTCTTTGCAGCATGACAATAGGGTACATTGCATTGGACCAGCTGAGGTATGTTTGTTTTTTCGATTTGTTGTAGCATATATAAAACAC
>AH26
--------------------------TGTAAACTCTTCCATTAATACCTCATATTTGTGGGGCTTCAAGAGTTGTGACTAAGAAAAAATGGTGAATCAATTTACCTTAATGTATCATGCACCCTCGTATGCCTCGCAAGTTATTTTGTCCCTGAACCTTGCTATCAGAGTAATGCCTTAAGTGCTATCTAAGTTTGGAGGTTACTTGTCCTAGAAGCATGTTAAGTGGTTCCTTGGATGGTAATATCTACATATGGGATTCATACATGTGGGTGCACTTGAAAACCTTGAAGGCCCACAAAAAGGGTATCAATGATCTGTCCATACATCCTTGTAGGACGTTGGCTCATTTAGTTGACAGGGATTTCCAACTTAGCATGTTTGATCTTATTAAAGGCATGTGTACTTTTAAATCAAAATTGCAGAAGGAGTTCATTGCTATAAATTTTAATTCCAAGGGAGGGGACATTTATTCTACGGTTATTGAAGATGTTGTATCTATTCACAATGCCGAGGATGCCAAGCTACTTCATTATTTGCATCATAAGAAGAGAGTAGTGTTCCTTGCTCATACTGAGGTGGGTTTTATGTATTTATCATGGTAAATTATTTTTTCATAT
>AME1
CCTTAACTCCACTTTCACCTACCCAGCCCACATGGCACCCATCAAGTGCCTGGCCATGGCAGGCCCAGTGCTGGTGACAGGTGGCATGGATGACGCCATCAAGATCTTTGACGTGGCAGCTTACTGTGAGGTGGGTTCCCTCCTCCACCACAGTGCTGCAGTAACCAGCCTGAGTTTCTATGGTGACCAGTGCTATGGCAATGCTTACCCTAGGAATTTGCTGAGTGGTTCCCTGGATGGCAATATTTGCATTTGGGACTCAGATTTGTGGGTCCACTTGAAGACCATGAAGGCCCACAAGAAGGGGGTGAATGACCTGGCTATACACCCTTCTGGGAGGCTGGCCCTCTCTGTGGGCAGGGACTGCCATCTCAGCATGTTTAATCTGATTAAGGGCAGGTGTAATTTTACATCCAATTTGCAGAAGGAGGCCACTTTGATAGAGTTTAATTCCAGGGTCGGGGACAGCTATTCTGTGGGTATTGATGAGGTGGTGTCTGTTCACAATGCTGAGGATGCCAGGCTTCTTTACTCTCTCCAGCACAGCAAGAGGGTCTTGTGTCTTGCTCCAGCTCAGGTATGTCTTGTTTGTTAGTTGTTCCAGGGAGTTTCTTGGGGA
>AP25
ATAGATTTGAAATCCTACATTTTAAACGTAAACTCTTCCATTAATACCTCATATTTTTGGGGCTTCAAGAGTTGTGACTAAGAAAAAATGGTGAATCAATTTACCTTAATGTATCATGCACCCTCGTATGCCTCGCAAGTTATTTTGTCCCTGAACCTTGCTATCAGAGTAATGCCTTAAGTGCTATCTAAGTTTGGAGGTTACTTGTCCTAGAAGCATGTTAAGTGGTTCCTTGGATGGTAATATCTACATATGGGATTCATACATGTGGGTGCACTTGAAAACCTTGAAGGCCCACAAAAAGGGTATCAATGATCTTTCCATACATCCTTGTAGGACGTTGGCTCATTTAGTTGACAGGGATTGCCAACTTAGCATGTTTGATCTTATTAAAGGCATGTGTACTTTTAAATCAAAATTGCAGAAGGAGGTCATTGCTATAAATTTTAATTCCAAGGGAGGGGACATTTATTCTATGGTTATTGAAGATGTTGTATCTATTCACAATGCCGAGGATGCCAAGCTACTTCATTATTTGCATCATAAGAAGAGAGTAGTGTTCCTTGCTCATGCTGAGGTGGGTTTTATGTATTTATCATGGTAAATTGTTTTTTCATAT
>APA47
GCTAAAACCTACATTCACATACCCAGCCCACATGGCTCCCGTCAAGTGTCTGGCCATGGCGGGGCCCTTTCTGGTTACAGGCGGTATGGATGATACGATCAAAATATTTGATGTGGCAGCCTACTGTGAAGTAGGATCCCTCCTCCGCCACACCGCTGCAATTACCTCCCTCAGCTTCTATGGCCAATCGGAGGGTAATATTTCCTATCCAACCTACTTACTGAGTGGTTCACTGGATGGGACTATCGGCATATGGGACGCTGATACGTGGGTCCACCTGAAGACCATGAAGGCGCACAAGAGAGGGGTGAATGACCTAACAATACATCCATCTGGGAAGTTGGCTCTGTCTGTGGGCAGGGACTGCCACCTTAGCATGTTTAATTTGATAAAGGGGAGGTGTACTTTCAACTCTAATTTGGGAAAGGAGGCCACTTTGATTGAGTTTAATTCCAGGAATGGGGATAGTTATTCGGTGGGAATTGAGGATGTGGTGTCTGTGCATAATGCAGAGGATGCCAAATTGCTGTATTCTTTGCAGCATGGCATGAGGGTACATTGTCTTGCTCCAACTGAGGTATGCTTGTTTTTCTGATTGCAGGGAGGGATAATTATCTAG
>AR2
CCTTAACTCCACTTTCACCTACCCAGCCCACACGGCACCCATCAAGTGCCTGGCCATGGCAGGCCCAGTGCTGGTGACAGGTGGCATGGATGACGCCATCAAGATCTTTGACGTGGCAGCTTACTGTGAGGTGGGTTCCCTCCTCCACCACAGTGCTGCAGTAACCAGCCTGAGTTTCTATGGTGACCAGTGCTATGGCAATGCTTACCCTAGGAATTTGCTGAGTGGTTCCCTGGATGGCAATATTTGCATTTGGGACTCAGATTTGTGGGTCCACTTGAAGACCATGAAGGCCCACAAGAAGGGGGTGAATGACCTGGCTATACACCCTTCTGGGAGGCTGGCCCTCTCTGTGGGCAGGGACTGCCATCTCATCATGTTTAATCTGATTAAGGGCAGGT--------------------------------------------------------------------------------------------------------------------------------------------------------------------------------------------------------------------------
>AS57
TCTCAATCCCATTTTCACCTATCCCGCTCACATGGGTCCCATCAAAACCCTAGCCATGGCAGGCTCTGTGCTAGTAACAGGTGGCATGGATGACACCATCAAGATATTTGACATGGCTCACTACCTTGAAGTGGGTTCTCTCCTCCAGCACAGTGCTGCAATAACGAGCCTCTGTTTTTATGGAGATGAATGCTATGGTAATTCTTATCCGAGGAATTTGTTGAGTGGATCCCTGGATGGAACAATTTGTATTTGGGATTCAGATTTGTGGGTGCACTTGAAGACCATGAAGGCCCACAAGAAGGGTGTCAATGATTTGGCCATACACCCTTCTGGGAGACTTGCTCTCTCTGTTGGCAGGGATTGTCGTTTGGGCATGTTTAATCTGATTAAGGGGAGATGTACTTTTACTTCAAAATTGCAAAAGGAGGCCACTGTTATTGAGTTTAATTCAAAGGTTGGAGATAGTTATTCTGTAGCTATCGAAGATGTGGTGTCTGTTCACAATGCTGAAGATGCAAAGTTGCTTCATTCTCTGCAGCATGGGAAGAGAGTAAACTGCCTTTCCCCATTCATGGTATGTTCCATTTTTTTGTTATGACAATGTATTTGTACACAA
>ASA51
------------------------------------------------------------------------------------------------------------------------------------------------------------------------------------------------------------------------------------------------------------------------------------------------------------------------------------------------------------------------GGACTGCCACCTCGGCATGTTTAATTTGATAAAAGGCAGGTGTGCTTTTAATTGCAATTTGGGAAAGGAGGCCACTTTGATCGAGTTTAATTCCAGGATTGGAGATAGTTATTCGGTGGGAATTGAGGATGTGGTATCTGTGCATAATACGGAGGATGCTAAGTTGCTGTATTCTTTGCAGCATGGCAAGAGGGTACATTGCCTTGCTCCAGCTGAGGTATGTTTGTTTTCCCGATTATTGCAGGAACTCGAAATTTCT
>CB35
CCTTAAACCCATATTCACCTACCCAGCTCACATGGGTCCTATCAAATGCCTTGCAGTGGCAGGCCCAGTGCTTGTAACAGGCGGCATGGATGACACCATCAAGATTTTTGACCTGGCTTCTTACTCTGAAATGGGTTCTTTGCTTCAACACACGGCCGCGATAACAAGCTTGTGCTTCTATGGAGACAAGTCTTCCGCTAATACTTATCCTAAAAACCTATTAAGCGGTTCCTTGGATGGTAATATCTGCATTTGGGATTCAGACTTGTGGGTGCACTTGAAAACCCTGAAGGCGCACAAGAAGGGTGTCAATGATCTGTCCATACACCCTTCTGGGAGGCTGGCTCTGTCAGTTGGCAGGGATTGCCAACTTAGCATGTTTGATCTTATTAAAGGCAGGTGTACTTTTAAATCAAATTTGCAGAAGGAGGCCACTTCCGTAGAATTTAATTCCAAGGGAGGGGACAACTATTCTATGGTTATTGAAGATGTTGTATCTGTTCACAATGCCGAGGATGCCAGGCTGCTTCATTCTCTGCATCACACGAAGAGAGTACTGTGTCTTGTTCATACTGAGGTGGGTTTAATGCCTTTTTCATGGCAATTGCTTTTTCATATA
>CD18
CCTCAACCCTATTTTCACCTACCCTGCACACATGGGTCCTATCAAAGCCCTAGCCATGGCAGGTTCTGTGCTGGTAACAGGTGGCATGGATGATACAATCAAAATATTTGATATGGCTCACTACCTTGAAGTGGGTTCTCTCCTCCAGCACAGCGCCGCGGTAACTAGCCTCTGTTTTTATGGAGATGAATGTTATGGCAATTCTTATCCCCGGAATTTGTTGAGTGGATCCCTGGATGGCACAATTTGTATTTGGGATTCAGATTTGTGGGTTCACTTGAAAACCATGAAGGCACACAAGAAGGGTGTCAATGATCTGGCCATACACCCTTCTGGGAGACTCGCTCTCTCTGTTGGCAGGGATTGCCGTTTGGGCATGTTTAATCTAATTAAGGGGAGGTGCACTTTTACTTCAAAATTGCAAAAGGAGGCCACTGTTATTGAGTTTAATTCGAAGGTTGGAGATAGTTATTCTGTAGCTATCGAAGATGTTGTTTCTGTTCACAATGCTGAAGACGCAAAGTTGCTTCATTCTCTGCAGCACGGAAAGAGAGTAAACTGCCTTTCCCCATCCGTGGTATGTTCTTTTCTCTCATTATAACAAAATATTTGTACACAA
>CDE34
CCTTAAACCCATATTCACCTACCCAGCTCACATGGGTCCTATCAAATGCCTTGCAGTGGCAGGCCCAGTGCTTGTAACAGGCGGCATGGATGACACCATCAAGATTTTTGACCTGGCTTCTTACTCTGAAATGGGTTCTTTGCTTCAACACACGGCCGCGATAACAAGCTTGTGCTTCTATGGAGACAAGTCTTCCGCTAATACTTATCCTAAAAACCTATTGAGCGGTTCCTTGGATGGTAATATCTGCATTTGGGATTCAGACTTGTGGGTGCACTTGAAAACCCTGAAGGCGCACAAGAAGGGTGTCAATGATCTGTCCATACACCCTTCTGGGAGGCTGGCTCTGTCAGTTGGCAGGGATTGCCAACTTAGCATGTTTGATCTTATTAAAGGCAGGTGTACTTTTAAATCAAATTTGCAGAAGGAGGCCACTTCCGTAGAATTTAATTCCAAGGGAGGGGACAACTATTCTATGGTTATTGAAGATGTTGTATCTGTTCACAATGCCGAGGATGCCAGGCTGCTTCATTCTCTACATCACACGAAGAGAGTACTGTGTCTTGCTCATACTGAGGTGGGTTTAATGCCTTTTTCATGGCAATTGCTTTTTCATATT
>CF38
CCTAAACCCCATTTTCACCTACCCTGCGCACATGGGTCCCATCAAAGCCCTTGCCATGGCAGGGCCTGTGCTAGTAACAGGTGGCATGGATGATACCATCAAGATATTTGACATGGCCCACTACCTTGAAGTGGGTTCTCTTCTCCAACACAATGCCGCAATAACAAGCCTCTGTTTTTATGGGGACGAATGCTATGGCAATTCTTACCCAAGAAATTTACTGAGTGGGTCTCTGGATGGCACAATTTGTATTTGGGATTCGGATTTGTGGGTCCACTTGAAGACCATGAAAGCCCACAAGAAGGGTGTCAATGATTTAGCCATACACCCTTCTGGAAGATTGGCGCTCTCTGTTGGCAGGGATTGTCATTTAAATATGTTTAATTTGATTAAGGGAAGATGCACTTTTACTTCAAAATTGCAGAAGGAGGCTACTGTTATTGAATT-AATTCTAATACTGGGGACAGTTATTTTGTGGCTATTGAAGATGTGGTATCGGTTCACAATGCTGAAGATGCAAGGCTGCTGTATTCTCTGAAGCACGGAAAGAGAGTGAATTGCCTTGCTCCATTCAAGGTATTTTTGAAATTTATGGTATGGGCTTCCATTAACACTGGG
>CH19
CCTCAACCCTATTTTCACCTACCCTGCACACATGGGTCCTATCAAAGCCCTAGCCATGGCAGGTTCTGTGCTGGTAACAGGTGGCATGGATGATACAATCAAAATATTTGACATGGCTCACTACCTTGAAGTGGGTTCTCTCCTCCAGCACAGCGCCGCAGTAACTAGCCTCTGTTTTTATGGAGATGAATGTTATGGCAATTCTTATCCCCGGAATCTGTTGAGTGGATCCCTGGATGGCACAATTTGTATTTGGGATTCAGATTTGTGGGTTCACTTGAAAACCATGAAGGCACACAAGAAGGGTGTCAATGATTTGGCCATACACCCTTCTGGGAGACTCGCTCTCTCTGTTGGCAGGGATTGCCGTTTGGGCATGTTTAATCTAATCAAGGGGAGGTGCACTTTTACTTCAAAATTGCAAAAGGAGGCCACTGTTATTGAGTTTAATTCGAAAGTTGGAGATAGTTATTCTGTAGCTATCGAAGATGTAGTATCTGTTCACAATGCTGAAGACGCAAAGTTGCTTCATTCTCTGCAGCACGGAAAGAGAGTAAACTGCCTTTCTCCATCCGTGGTATGTTCTTTTCTCTCATTATAACAAAATATTTGTACACAA
>CHA37
CCTAAACCCCATTTTCACCTACCCTGCGCACATGGGTCCCATCAAAGCCCTTGCCATGGCAGGGCCTGTGCTAGTAACAGGTGGCATGGATGATACCATCAAGATATTTGACATGGCCCACTACCTTGAAGTGGGTTCTCTTCTCCAACACAATGCCGCAATAACAAGCCTCTGTTTTTATGGGGACGAATGCTATGGCAATTCTTACCCAAGAAATTTACTGAGTGGGTCTCTGGATGGCACAATTTGTATTTGGGATTCGGATTTGTGGGTCCACTTGAAGACCATGAAAGCCCACAAGAAGGGTGTCAATGATTTAGCCATACACCCTTCTGGGAGATTGGCGCTCTCTGTTGGCAGGGATTGTCATTTAAATATGTTTAATTTGATTAAGGGAAGATGCACTTTTACTTCAAAATTGCAGGAGGAGGCTACTGTTATTGAATTTAATTCTAATACTGGGGACAGTTATTCTGTGGCCATTGAAGATGTGGTATCGGTTCACAATGCTGAAGATGCAAGGCTGCTGTATTCTCTGAAGCACAGAAAGAGAGTGAATTGCCTTGCTCCATTCAAGGTATTTTTGAAATTTATGGTATGGGCTTCCATTAACACTGGG
>CJ24
CCTCAACCCCATTTTCACCTATCCTGCACACATGGGTCCCATCAAAACCCTAGCCATGGCAGGATCTGTGCTGGTAACAGGTGGCTTGGATGACACCATCAAGATATTTGACATGGCTCACTACCTTGAAGTGGGTTCTCTCCTCCAGCACAGTGCTGCAATAACTAGCCTCTGTTTTTATGGAGATGAATGCTATGGTAACTCTTATCCTAGGAATTTGTTGAGTGGATCCTTGGATGGCACAATTTGTATTTGGGATTCAGATTTGTGGGTCCACTTGAAAACCATGAAGGCCCACAAGAAGGGTGTCAATGATCTGGCCATACACCCTTCTGGGAGACTCGCTCTCTCTGTTGGCAGGGATTGTCATTTGAGCATGTTTAATCTAATTAAGGGGAGATGCACTTTTACTTCAAATTTGCAAAAGGAGGCCACTGTTATTGAGTTCAATTCGATGGTTGGAGATAGTTATTCTGTAGCTATCGAAGATGTGGTGTCTGTTCACAATGCTGAAGATGCAAGGTTGCTTCATTCTCTGCAGCACGGGAAGAGAGTAAATTGCGTTTCCCCATTCACGGTATGTTCTGCTTTTTCATTATAACAATGGATTTGTACACAA
>CK7
CCTAAACCCTATTTTCACCTATCCTGCCCACATGGGTCCCATCAAAACCCTAGCCATGGCAGGCCCTGTGCTGGTAACAGGTGGCATGGATGACACCATCAAGATATTTGACATGGCCCACTACCTTGAAGTGGGTTCTCTCCTCCAGCACAGTGCTGCAGTTACTAGCCTCTGTTTTTATGGAGATGAATGCTATGGTAATTCTTATCCTAAAAATTTGCTGAGTGGATCCCTAGATGGCACAATTTGCATTTGGGATTCCGATTTGTGGGTCCACTTGAAGACCATGAAGGCTCACAAGAAGGGTGTCAATGATCTGGCCATACACCCTTCTGGAAGACTCGCTCTCTCTGTTGGCAGGGATTGTCATTTGAGTATGTTTAATCTAATTAAGGGAAGATGTACTTTTACTTCAAATTTGCAAAAGGAGGCCACTGTTATTGAGTTTAATTCAAAGGTTGGAGATAGTTATTCTGTTGCTATTGAAGATGTGGTGTCTGTTCATAATGCTGAAGATGCAATGTTGCTGCATTCTCTGCAGCACGGGAAGAGAGTAAATTGCCTTGCTCCATTCATGGTATGTTCCGTGTTTTTGTTATAACAATGTATTTGTACACAA
>CL6
TCTAAACCCTATTTTCACCTATCCTGCCCACATGGGTCCCATCAAAACCCTAGCCATGGCAGGCCCTGTGCTGGTAACAGGTGGCATGGATGACACCATCAAGATATTTGACATGGCCCACTACCTTGAAGTGGGTTCTCTCCTCCAGCACAGTGCTGCAGTTACTAGCCTCTGTTTTTATGGAGATGAATGCTATGGTAATTCTTATCCTAAAAATTTGCTGAGTGGATCCCTAGATGGCACAATTTGTATTTGGGATTCCGATTTGTGGGTCCACTTGAAGACCATGAAGGCTCACAAGAAGGGTGTCAATGATCTGGCCATACACCCTTCTGGAAGACTCGCTCTCTCTGTTGGCAGGGATTGTCATTTGAGTATGTTTAATCTAATTAAGGGAAGATGTACTTTTACTTCAAATTTGCAAAAGGAGGCCACTGTTATTGAGTTTAATTCAAAGGTTGGAGATAGTTATTCTGTTGCTATTGAAGATGTGGTGTCTGTTCATAATGCTGAAGATGCAAGGTTGCTGCATTCTCTGCAGCACGGGAAGAGAGTAAATTGCCTTGCTCCATTCATGGTATGTTCCGTGTTTTTGTTATAACAATGTATTTGTACACAA
>CM9
CCTCAACCCCATTTTTACCTATCCTGCACACATGGGTCCCATCAAAACCCTGGCTATGGCGGGTTCTGTGCTGGTAACAGGTGGCATGGATGATACCATCAAGATATTTGACATGGCTCACTACCTTGAAGTGGGTTCTCTCCTCCAGCATAGCGCTGCAATAACTAGCCTCTGTTTTTATGGAGAGGAATGCTATGGCAATTCTTATCCCCGAAATTTGTTGAGTGGATCCCTGGATGGCACTATTTGTATATGGGATTCAGATTTGTGGGTTCACTTAAAGACCATGAAGGCCCACAAGAAGGGCGTTAATGATCTGGCCATACATCCTTCGGGGAGACTTGCTCTTTCTGTAGGCAGGGATTGCCATTTGAGCATGTTTAATTTGATTAAGGGTAGATGCACTTTCACTTCAAATTTGCAAAAGGAGGCCACTGCTATAAAGTTTAACTCGAAGGATGGCGATACTTATTCCGTAGCTATCGAAGATGTGGTATCTGTTCACAATGCTGAAGACGCGAAACTGCTTCATTCTCTGCAGCACGAAAAGAGAGTAAACTGCCTTTCTCCATTCATGGTATGTTCCTGTATATCATCAAAACAATGTATGTGTACACAA
>CO8
ACTCAACCCCATTTTTACCTATCCTGCACACATGGGCCCCATCAAAACCCTGGCTATGGCGGGTTCTGTGTTGGTAACAGGTGGCATGGATGACACCATCAAGATATTTGACATGGCTCACTACCTTGAAGTGGGTTCTCTCCTCCAGCATAGCGCTGCAATAACTAGCCTCTGTTTTTATGGAGAGGAATGCTATGGCAATTCTTATCCCCGGAATTTGTTGAGTGGATCCCTGGATGGCACTATTTGTATATGGGATTCAGATTTGTGGATTCACTTAAAGACCATGAAGGCCCACAAGAAGGGTGTTAATGATCTGGCGATACATCCTTCGGGAAGACTTGCTCTTTCCGTAGGCAGGGATTGCCATTTGAGCATGTTTAATCTGATTAAGGGCAGATGCACTTTCACTTCAAATTTGCAAAAGGAGGCCACTGCTATAGAGTTTAACTCGAAGGTCGGCGATACTTATTCTCTAGCTACCGAAGATGTGGTATCTGTTCACAATGCTGAAGATGCGAAACTGCTTCATTCTCTGCAGCACGAAAAGAGAGTAAACTGCCTTTCGCCATTCATGGTATGTTCTTGTATATCATCAAAACAATGTATGTCTACAAAA
>CP16
CTTCAACCCCATTTTCACCTATCCTGCACACATGGGTCCCGTCAAAACCCTAGCCATGGCAGGTTCTGTGCTGGTAACTGGTGGCATGGATGACACAATCAAAATATTTGACATGGCTCACTACCTTGAAGTCGGTTCTCTCCTCCAGCACAGCGCTGCAATAACTAGCCTCTGTTTTTATGGAGATGAATGCTATGGCAATTCTTACCCCCGGAATTTGTTGAGTGGATCTCTGGATGGCACAATTTGTATTTGGGATTCAGATTTGTGGGTCCACTTGAAGACCATGAAGGCCCACAAGAAGGGTGTCAATGATCTGGCCATACACCCTTCTGGGAGGCTTGCTCTCTCTGTTGGCAGGGATTGCCATTTGAGCATGTTTAATCTAATTAAGGGGAGGTGCACTTTTACTTCAAATTTGCAAAAGGAGGCCACTGTTATTGAGTTTAATTCGAATGCTGGAGATAGTTATTCTGTAGCTATCGAAGATGTGGTATCTGTTCACGATGCTGAAGATGCAAGGTTGCTTCATTCTCTGCAGCATGGAAAGAGAGTAAACTGCCTTTCTCCATTCATGGTATGTTCCTTTTCTTCATTATAACAATATATTTGTACGCAA
>CP161
CTTCAACCCCATTTTCACCTATCCTGCACACATGGGTCCCGTCAAAACCCTAGCCATGGCAGGTTCTGTGCTGGTAACTGGTGGCATGGATGACACAATCAAAATATTTGACATGGCTCACTACCTTGAAGTCGGTTCTCTCCTCCAGCACAGCGCTGCAATAACTAGCCTCTGTTTTTATGGAGATGAATGCTATGGCAATTCTTACCCCCGGAATTTGTTGAGTGGATCTCTGGATGGCACAATTTGTATTTGGGATTCAGATTTGTGGGTCCACTTGAAGACCATGAAGGCCCACAAGAAGGGTGTCAATGATCTGGCCATACACCCTTCTGGGAGGCTTGCTCTCTCTGTTGGCAGGGATTGCCATTTGAGCATGTTTAATCTAATTAAGGGGAGGTGCACTTTTACTTCAAATTTGCAAAAGGAGGCCACTGTTATTGAGTTTAATTCGAATGCTGGAGATAGTTATTCTGTAGCTATCGAAGATGTGGTATCTGTTCACGATGCTGAAGATGCAAGGTTGCTTCATTCTCTGCAGCATGGAAAGAGAGTAAACTGCCTTTCTCCATTCATGGTATGTTCCTTTTCTTCATTATAACAATATATTTGTACGCAA
>CR44
CCTTAAATCAATCTGTACATATTCTGCCCACATGGGTCCTATCAAGTGCATAGCAATGGCAGGGCCAGTGGTGGTAACAGGTGGTACAGATGACACCATCAAAATATTTGACATCGCTGCTTGGTGTGAAATGGGTTCTCTGCTTCAGCACAAAGGAGCGATAACTAGTCTATGTCTATACGGGGATGATTCTTCTGGGGCTGGTTACCCAAAAAATTTGCTAAGTGGTTCAGAGGATGGTACTATTTGCATATGGGATGCAGATTTGTGGTTACACTTGAAAACCATGAAGGCCCACAAGAAGGGAGTTAATGATCTGACAATACATCCATCTGGGCGGCTGGCTCTCTCTGTTGGAAGGGATTCCCATCTGAGCATGTTTAATCTTCTTAATGGAAGATGCACTTTCACATCTAAGCTGCAGAAGGAGGCTACTCTCATCAAATTTAATCCTAATGGAGGTGATACTTATTCTGTAGTTACTGATACAATTGTCTCTATTCACAATGCCGAGGATGCCCGTCTACTTCATTCCTTAGCTCACAGCCAGAGAGTGCTATGCCTTGCTCCTACTCAGGTATGCAGGATTCTTTTTTAACAATCAATTAATTTTGGGTTC
>CT15
CCTCAACCCAATTTTCACCTATCCTGCACACATGGGTCCCATCAAAACCCTAGCCATGGCAGGTTCTGTGCTGGTAACAGGTGGCATGGATGACACAATCAAAATATTTGACATGGCTCATTACCTTGAAGTCGGTTCTCTCCTCCAGCACAGTGCTGCAATAACTAGCCTCTGTTTTTATGGAGATGAATGCTATGGCAATTCTTACCCCCGGAATTTGTTGAGTGGATCTCTGGATGGCACAATTTGTATTTGGGATTCAGATTTATGGGTCCACTTGAAGACCATGAAAGCCCACAAGAAGGGTGTCAATGATCTGGCCATACACCCTTCTGGGAGACTTGCTCTCTCTGTTGGCAGGGATTGCCATTTGAGCATGTTTAATCTAATTAAGGGAAGGTGCACTTTTACTTCAAATTTGCAAAAGGAGGCCACTGTTATTGAGTTTAATTCAAATGCTGGAGATAGTTATTCTGTAGCTATCGAAGATGTGGTATCTGTTCACGATGCTGAAGATGCAAGGTTGCTTCATTCTCTGCAGCACGGAAAGAGAGTAAACTGCCTTTCTCCATTCATGGTATGTTCCTTTTCTTCATTATAACAATATTATTGTACGCAA
>DA12
CCTCAACCCCATTTTTACCTATCCTGCACACATGGGTCCCATCAAAACCCTGGCCATGGCAGGTTCTGTGCTGGTAACAGGTGGCATGGATGACACCATTAAGATATTTGACATGGCTCACTACCTTGAAGTGGGTTCTCTCCTCCAGCATAGCGCTGCAGTAACAAGCCTCTGTTTTTATGGAGATGAATGCTATGGCAATTCTTATCCCCGGAATTTGTTGAGTGGATCCCTGGATGGCACTATATGTATCTGGGATTCAGATTTGTGGGTTCATTTAAAGACCATGAAGGCCCACAAGAAGGGTGTTAATGATCTGGCCATACACCCCTCTGGGAGACTTGCTCTTTCTGTAGGCAGGGATTGCCATTTGAGCATGTTTAATCTGATTAAGGGGAGATGCACTTTCACTTCAAAATTGCAAAAGGAGGCCACTGCTATTGAGTATAATTCGAATGTTGGAGCTACTTATTCTGTAGCTATCGAAGATGTGGTATCTGTTCACAATGCTGAAGATGCAAAGTTGCTTCATTCGCTACAGCACGAAAAGAGAGTAAACTGCCTTTCTTCATTCATGGTACGTTCCTGTATATCATCAAAACAATGTATATTTACACAA
>DB53
GCTAAACCCTACATTCACATACCCAGCCCACACAGCTCCTGTCAAGTGCCTGGCCATGGCGGGGCCTTTCCTGGTTACAGGCGGTATGGATGATGTCATCAAAATATTTGACATTGCATCTTACTGTGAAGTAGGATCCCTCCTACGCCACACAGCTGCAATTACTACCCTCAGCTTCTATGGCCAATCTGAGGGTAATATTTCCTATCCCACCAACTTACTGAGTGGTTCATTGGATGGGACTATAGGCATCTGGGACGCTGATACGTGGGTTCACCTGAAGACAATGAAGGCGCACAAGAGAGGGGTGAATGACTTGGCAATACATCCTTCTGGGAGGTTGGCTCTGTCTGTGGGCAGGGACTGCCACCTTAGCATGTTTAATTTGATAAAGGGGAGATGTACTTTTAATTCCAATTTGGGAAAGGAGGCCACCTTGATTGAGTTTAATTCCAGAATTGGGGATAGTTATTCTGTGGGAATTGAGGATGTGGTATCTGTGCATAATGCAGAGGATTCCAAGTTGCTGTATTCTTTCCAACATGGCAAGAGGGTACTATGCATTGCGCCAGCTGAGGTATGCTTGTTTTTTCGATTATTGCAGGGAAGGGAGATTTCC
>DC1
GCTAAACCCTACATTCACATACCCAGCCCACACAGCTCCTGTCAAGTGCCTGGCCATGGCGGGGCCTTTCCTGGTTACAGGCGGTATGGATGATGTCATCAAAATATTTGACATTGCATCTTACTGTGAAGTAGGATCCCTCCTCCGCCACACAGCTGCAATTACCACCCTCAGCTTCTATGGCCAATCTGAGGGTAATATTTCCTATCCCACCAACTTACTGAGTGGTTCATTGGATGGGACTATAGGCATCTGGGACGCTGATACGTGGGTTCACCTGAAGACAATGAAGGCGCACAAGAGAGGGGTGAATGACTTGGCAATACATCCTTCTGGGAGGTTGGCTCTGTCTGTGGGCAGGGACTGCCACCTTAGCATGTTTAATTTGATAAAGGGGAGATGTACTTTTAATTCCAATTTGGGAAAGGAGGCCACCTTGATTGAGTTTAATTCCAGAATTGGGGATAGTTATTCTGTGGGAATTGAGGATGTGGTATCTGTGCATAATGCAGAGGATTCCAAGTTGCTGTATTCTTTCCAACATGGCAAGAGGGTACTATGCATTGCGCCAGCTGAGGTATGCTTGTTTTTTCGATTATTGCAGGGAAGGGAAATTTCC
>DD1
GCTAAACCCTTCATTCACATACCCAGCCCACACAGCTCCTGTCAAGTGCCTGGCCATGGCGGGGCCTTTCCTAGTTACAGGCGGTATGGATGATGTCATCAAAATATTTGACATTGCAGCCTACTGTGAAGTAGGATCCCTCCTCCGTCACACCGCTGCAATTACCACCCTCAGCTTCTATGGCCAATCTGAGGGTAATATTTCCTATCCGACGAACTTACTGAGTGGTTCATTGGATGGGACTATAGGCATCTGGGACGCTGATACGTGGGTTCACCTGAAAACCATGAGGGCACACAAGAGAGGGGTGAATGACTTGGCGATACATCCTTCTGGGAGGTTGGCTCTCTCTGTGGGCAGGGACTGCCACCTTAGCATGTTTAATTTGATAAAGGGGAGATGTACTTTTAATTCCAATTTGGGAAAGGAGGCCACTTTGATTGAGTTTAATTCCAGGATTGGGGATAGTTATTCGGTGGGAATTGAGGATGTGGTATCTGTGCATAATGCAGAGGATTCCAAATTGCTGTATTCGTTGCAGCATGACAAGAGGGTACATTGCATTGCACCAACTGAGGTATGTTTGTTTTTTCGATTATTGCAGGGAAGGGAAATTTCT
>DIM50
GCTAAACCCTTCATTCACATACCCAGCCCACACAGCTCCTGTCAAGTGCCTGGCCATGGCGGGGCCTTTCCTAGTTACAGGCGGTATGGATGATGTCATCAAAATATTTGACATTGCAGCCTACTGTGAAGTAGGATCCCTCCTCCGCCACACCGCTGCAATTACCACCCTCAGCTTCTATGGCCAATCTGAGGGTAATATTTCCTATCCGACCAACTTACTGAGTGGTTCATTGGATGGGACTATAGGCATCTGGGACGCTGATACGTGGGTTCACCTGAAAACCATGAGGGCACACAAGAGAGGGGTGAATGACTTGGCGATACATCCTTCTGGGAGGTTGGCTCTCTCTGTGGGCAGGGACTGCCACCTTAGCATGTTTAATTTGATAAAGGGGAGATGTACTTTTAATTCCAATTTGGGAAAGGAGGCCACTTTGATTGAGTTTAATTCCAGGATTGGGGATAGCTATTCGGTGGGAATTGAGGATGTGGTATCTGTGCATAATGCAGAGGATTCCAAATTGCTGTATTCGTTGCAGCATGACAAGAGGGTACATTGCATTGCACCAACTGAGGTATGTTTGTTTTTTCGATTATTGCAGGGAAGGGAAATTTCT
>EN45
------------------------------------------------------------------------------------------------------------------------------------------------------------------------------CTTGTATGGGGACGATTCTTCTGGGTCTGCTTACCCAAAAAATCTGCTAAGTGGTTCAGAGGACGGTACTATCTGCATATGGGATGCAGATTTGTGGGTGCACTTGAAAACCATGAAGGCCCACAAGAGGGGAGTTAATGATTTGACAATACATCCGTCTGGGCGATTGGCCCTTTCTGTTGGAAGGGACTCTCATCTGAGTATGTTTAATCTTCTTAATGGAAGATGCACATTCACTTCTAAGCTGCAGAAGGAGGCCACTCTCATCAAATTCAATCCAAAGGGAGGGGACAATTATTCTATGGTTACTGATGATATTGTCTCTATTCACAGTTCCGAGGATGCCCATCTACTTCATTCCTTAGTTCACGATCAGAGAGTGTT-------------------A-----------------------------------------
>FC13
CCTCAACCCCATTTTTACCTATCCTGCACACATGGGTCCCATTAAAACCCTGGCTATGGCAGGTTCTGTGCTGGTAACAGGTGGCATGGATGACACCATTAAGATATTTGACATGGTTCACTACCTTGAAGTGGGTTCTCTCCTCCAGCATAGCGCTGCAGTAACAAGCCTCTGTTTTTATGGAGATGAATGCTATGGCAATTCTTATCCCCGGAATTTGTTGAGTGGATCCCTGGATGGCACTATATGTATCTGGGATTCAGATTTGTGGGTTCATTTAAAGACCATGAAGGCCCACAAGAAGGGTGTTAATGATCTGGCCATACACCCCTCTGGGAGACTTGCTCTTTCTGTAGGCAGGGATTGCCACTTGAGCATGTTTAATCTGATTAAGGGGAGATGCTCTTTCACTTCAAAATTGCAAAAGGAGGCCACTGCTATTGAGTTTAATTCGAATGTTGGAGCTACTTATTCTGTAGCTATCGAAGATGTGGTATCTGTTCACAATGCTGAAGATGCAAAGTTGCTTCATTCTCTACACCACGAAAAGAGAGTAAACTGCCTTTCCCCATTCATGGTACGTTCCTGTATATCATCAAAACAATGTATGTTTACACAA
>FTS1
GCTAAACCCTACATTCACATACCCAGCCCACACAGCTCCTGTCAAGTGCCTGGCAATGGCGGGGCCTTTCCTGGTTACAGGCGGTATGGATGATGTCATCAAAATATTTGACATTGCATCTTACTGTGAAGTAGGATCCCTCCTCCGCCACACAGCTGCAGTTACCACCCTCAGCTTCTATGGCCAATCTGAGGGTAATATTTCCTATCCCACCAACTTTCTGAGTGGTTCATTGGATGGGACTATAGGCATCTGGGACGCTGATACGTGGGTTCACCTGAAGACAATGAAGGCGCACAAGAGAGGGGTGAATGACTTGGCAATACATCCTTCTGGGAGGTTGGCTCTCTCTGTGGGCAGGGACTGCCACCTTAGCATGTTTAATTTGATAAAGGGGAGATGTACTTTTAATTCCAATTTGGGAAAGGAGGCCACCTTGATTGAGTTTAATTCCAGAATTGGGGATAGTTATTCTGTGGGAATTGAGGATGTGGTATCTGTGCATAATGCAGAGGATTCCAAGTTGCTGCATTCTTTCCAACATGGCAAGAGGGTACTTTGCATTGCACCAGCTGAGGTATGCTTGTTTTTTCGATTATTGCAGGGAAGGGAAATTTTC
>FTS2
GCTAAACCCTACATTCACATACCCAGCCCACACAGCTCCTGTCAAGTGCCTGGCAATGGCGGGGCCTTTCCTGGTTACAGGCGGTATGGATGATGTCATCAAAATATTTGACATTGCCTCTTACTGTGAAGTAGGATCCCTCCTCCGCCACACAGCTGCAGTTACCACCCTCAGCTTCTATGGCCAATCTGAGGGTAATATTTCCTATCCCACCAACTTACTGAGTGGTTCATTGGATGGGACTATAGGCATCTGGGACGCTGATACGTGGGTTCACCTGAAGACAATGAAGGCGCACAAGAGAGGGGTGAATGACTTGGCAATACATCCTTCTGGGAGGTTGGCTCTCTCTGTGGGCAGGGACTGCCACCTTAGCATGTTTAATTTGATAAAGGGGAGATGTACTTTTAATTCCAATTTGGGAAAGGAGGCCACCTTGATTGAGTTTAATTCCAGAATTGGGGATAGTTATTCTGTGGGAATTGAGGATGTGGTATCTGTGCATAATGCAGAGGATTCCAAGTTGCTGCATTCTTTCCAACATGGCAAGAGGGTACTTTGCATTGCACCAGCTGAGGTATGCTTGTTTTTTCGATTATTGCAGGGAAGGGAAATTTTC
>GG1
TCTGAAGCCAATTTTTACCTACCCTGCCCACATGGGTCCTATCAAATGCATGGCAATGGCCGGGCCAGTGCTTGTGACAGGTGGCATGGATGACACGATCAAAATATTTGATATGACGGCTTATTGTGAAATGGGTTCTCTGCTACAGCACAAAGGTGCAGTAACCAGCCTATGTTTTTTTGGGAGTGATTCTTCTGTAATTACTTACCCCAAAAATTTGATAAGTGGTTCCCAGGATGGTACTATTTGCATATGGGATGCAGATTTATGGGTGCACTTCAAAACCATGAAAGCCCATAAGAAGGGAGTCAATGATTTGGCTATTCATCCTTCTGGGCGGTTGGTTCTGTCTGTTGGAAGGGACTGTCATCTCAGTATGTTTAATCTTATCAATGGTAGGTGTAATTTTACATCTAACTTGCAGAAGGAAGCCACTCTTATAAAATTCAATTCAAAGGGAGGTGACAGTTATTCCATGGTTACTGAAGATATCGTCTCCATTCACAATGCTGAAGATGCCCGTCTCCTGCATTCCTTGGGACACAGCAAGAGAGTACTTTGCCTTGCTCCTAGCGAGGTATGTATGATTGTTTCCCTACGTTACAGGGGTCCAGAATAC
>HB41
GCTGAAGCCTTCATTCACATACCCAGCCCACACAGCTCCCATCAAGTGCCTAGCCATGGCGGGCCCCTTCCTGGTCACAGGTGGCATGGACGACGTCATCAAGATATTTGACATGGCAGCCTACTGTGAAGTCGGATCCCTCCTCCGCCACACAGCAGCAGTTACAACCCTCAGCTTCTATGGTCAATCCAAGGGTAAACTTTCTTACCCTAGGAATTTACTGAGTGGGTCATTGGATGGAAATATTTGCATTTGGGATGCTGATATGTGGGTGCACCTCAAGACTATGAGGGCACACAAGAGGGGGGTGAATGACCTGGCAATTCATCCATCTGGGAGGTTGGCTCTCTCTGTGGGCAGGGACTGCCACCTCAGCATGTTTAATTTGATAAAGGGCAGGTGTACTTTCAACTTCAATTTGGGAAAGGAGGCCACTTTGATCCAGTATAATTCCAGGATTGGGGATAGTTATTCTGTGGGAATTGAGGATGTGGTATCTGTGCATAATTCTGAGGATGCCAAGTTAATGTATTCTTTGCAGCATGGCAATAGGGTACATTGCCTTGCTTCAGCTGAGGTATGTTTGCTTTTCCGATTATTGAAGGGAGTGGAAATTTCT
>JO20
CCTCAACCCTATTTTCACCTACCCTACACACATGGGTCCTATCAAGGCCCTAGCCATGGTAGGTTCTGTGCTGGTAACAGGTGGCATGGATGATACAATCAAAATATTTGACATGGCTCACTACCTTGAAGTGGGTTCTCTCCTCTAGCATAGTGCCGCAGTAACTAGCCTCTATTTTTACGGAGATGAATGTTATGGCAATTCTTATCCCTGAAATTTGTTGAGTGGATCCTTGAATGGCACAATTTGTATTTGGGATTCAGATTTGTGGGTTCACTTGAAAACCATGAAGGCTCACAAGAAGGGTGTCAATGATCTGGCCATACACCCTTTTGTGAGACTCACTCTCTCTGTTGGCAGGGATTGTTGTTTGGGCATGTTTAATCTAATTAAGGGGAGTTGTAATTTTACTTCAAAATTGCAAAAGGAGGCCACTGTTATTGAGTTTAATTCAAAGGTTGGAGATAGTTATTCTGTAGCTATCGAAGATGTAGTATCTATTCACAATACTGAAGACGTAAAGTTGCTTCATACTCTGCAGCATGGAAAGAGAGTAAACTGCCTTTCCCCATCCATGGTATGTTCTTTTCTCTCATTATAACAAAATATTTGTACACAA
>JU21
CCTCAACCCTATTTTCACCTACCCTACATAAATGGGTCCTATCAAGGCCCTAGCCATGGTAGGTTCTATGCTAGTAACAGGTTGCATGGATGATACAATCAAAATATTTGACATGGCTCACTACCCTAAAGTGGGTTCTCTCCTCTAGCACAGTGTCATAGTAACTAGCCTCTATTTTTATGGAGATGAATGTTATGGCAATTATTATCCCCAAAATTTGTTGAGTGGAGCCCTGGATGGCACAATTTGCATTTTGGATTTAGATTTGTGGATTCACTTGAAAACCATGAAGGCTCACAAGAAGGGTTTCAATGATCTGGCCATATGCCCTTCTAGGATAATTTCTCTCTCTATTGGCAGGGATTGTCATTTGGGCATGTTTAATCTAATTAAGGGGAGGTACACTTTTACTTAAAAATTGCAAAAGGATGCCACTATTATTCAGTTTAATTTGAAGGTTGGAGATAGTTATTCTATAGCTATCAAAGATGTAGTATATATTCACAATATTGAAGACGCAAAGTTATTTCATACTCTACAGCATGAAAAGGGAGTAAACTGCCTTTCCCCATCCATGGTATGTTCTTTTCTCTCATTATAACAAAATATTTGTACACAA
>KE1
CCTTAAACCCATATTCACCTACCTAGCTCACATGGTTCCTATCAAATATCTTGCAATGGCAAGCCTTGTGCTTGTAACACGTGGCATGGATGATACCATTAAGATTTTTGACTTGGCTTCTTACTGTGAAATGGGTTCTCTTCTCCAACACACAACTACAATAAAAATCCTATGCTTCTTATATGGAGACAAGTCCTCTACTACTTGTCCTAGAAACCTGTTAAGCGGTTCCCTAGATGGTAATATTTGCATATGGGATTTAGACTTGTGGGTGCACTTGAAAACCCTAAAGGCCCACAAGAAGGGTGTCAATAATCTATCCATACATCCTTCTAGGAGACTGGCTCTGTCAGTTGGCAAGGATTGCCAACTTAGCATGTTTGATCTTATTAAAGGTAGGTGCACTTTTAAATCAAAATTGCAAAAGGAGGCCACTACTATAGAATTTAATTCCAAGGGAGGGGACATCTATTCCATGGTTATTGAAGATGTTGTATCTATTCACAATGTCAGGGATGCCAGGCTACTTCATTCTTTGCATCACAATAAGAGAGTACTATGTCTTTCTCATAATACAAAGTGAAATTCTGAGAATAAAGAAAAATTATTCCAGTGAAAT
>LF2
GCTGAAACCCACATTCACATACCCAGCCCATACGGCCCCCGTCAAGTGCATCGCCATGGCCGGCCCCGTCCTTGTGACCGGCGGTATGGATGATGTTATCAAAATATTTGACGTCAAAGCCTACTGTGAAGTAGGTTCCCTCCTCCGCCACACCGCTGCAGTTACTTCCCTCAGCTTCTATGGTCAATCTGAGTCTCCCCTTTCTCATCCGAGCAATTTGCTGAGTGGTTCCTTGGATGGGAGTATTTGCATCTGGGACGCTCATATGTGGGTTCATCTCAAGACCATGAAAGCACACAAGAGAGGGGTGAATGATCTGGCAATACATCCGTCTGGGAAGTTGGCTCTCTCTGTGGGCAGGGATTGCCACCTCAGCATGTTTAATTTGATCAATGGCAGGTGTACTTTTAATTCCAATCTGGCAAAGGAAGCCACTCTGATAGAGTTTAATTCCAGGGTTGGGGACACTTATTCTGTGGGAATTGATGATGTGGTATCTGTGCATAATGCGGAGGATGCAAAGTTGCTGTATTCTTTGCAGCATGGCAAGAGGGTGCATTGCCTTGCTCCGTCTGAGGTATGTTTGTTTTTTCTATTATCTCTGCAAGCTGCCGGTTGT
>MC0
CCTCAACTCCACATTCACATACCCAGCCCACACGGCCCCCATCAAGTGCCTGGCCATGGCGGGTCCCTTCCTGGTGACAGGTGGAATGGATGACGTCATCAAGATATTTGACGTGGCGGCCTACGGCGAAGTAGGATCCCTACTCCGCCACACCGCTGCAATCACCAGCCTCAGCTTCTATGGTCAATCGGAGGATAATATGTCTTGTCCTAGCAATTTGCTGAGCGGTTCATTGGATGGTAGTATTTGCATTTGGGACGCTGATATGTGGGTTCACCTCAAGACCATGAAGGCACACAAGAGGGGGGTGAATGACCTGGCAATCCATCCGTCTGGGAGGTTGGCTCTCTCTGTGGGCAGGGACTGCCACCTCAGCATGTTCGATTTGATAAAGGGTAGGTGTACTTTTAATTCCAATTTGGGAAAGGAGGCCACTTTGATAGAGTTTAATTCCCGGATTGGGGATAATTATTCGGTGGGAATTGAGGATGTGGTATGTGTGCATAATGCGGAGGATGCCAAGTTGCTCTTTTCTTTGCAGCATGGCAAGAGGGTACATTGCCTTGCTTCAGCTGAGGTATGTTTGTTTTTCCGATTAGATCAGTCCTTAGCCTCCTAA
>MT0
GCTGAAGGGCACATTCACATACCCAGCCCACACGGCCCCCCTCAAATGCCTGGCCATGGCAGGCCCCTTCCTCGTGACGGGCGCCATGGACGACGCCATCAAAATCTTCGACATCTCTGCCTACTGCGAGGTTGGATCCCTCCTCCGCCACACCGCTGCCGTCACCACCCTCTCCTTCTACGCCCAATCCCACCCCAATCTCTCCTTTCCCACCAACTTACTCAGCGGTTCATTGGACGGAACTATTTGCATCTGGGACGCTGATGCATGGGTCCACCTCAAGACCATGAAGGCCCACAAGAGAGGGGTCAATGATTTATCAATACATCCATCTGGGAGGTTGGCTCTGTCTGTGGGCAGGGACTGCCACCTCAGCATGTTTAATTTGATCAAGGGGAGGTGTACTTTTGATTCCAATTTGGGAAAGGAGGCCACTTTGATTGAGTTTAATTCCAGGAGTGGGGATAGTTATTCGGTAGGAAGTGAGGATGTGGTATCTGTGCATAATGCGGAGGATGCCAAGTTGCTCTATTCTTTGCACCATGGCAAGAGGGTGCATTGCCTTGCTCCAGCTGAGGTGTGTTTGTTTCTACTTGTATCAAATAGGTATTGAATCAAT
>NN48
GCTAAACCCTACATTCACATACCCAGCCCACACAGGTCCTGTCAAGTGCCTGGCCATGGCGGGGCCCTTCCTGGTTACAGGCGGTATGGATGATACCATCAAGATATTTGACATTGCAGCCTACTGTGAAGTAGGATCTCTCATCCGCCACACAGCTGCAATTACTACCCTCAGCTTCTATGGCCAATCTGAGGGCAATATTTCCTATCCGACCAACTTACTGAGTGGTTCATTGGATGGGACTATTGCCATCTGGGACGCTGATACCTGGGTTCACCTGAAGACCATGAGGGCGCATAAGAGAGGGGTGAATGACTTGGCAATACATCCATCTGGGAGGTTGGCTCTCTCTGTGGGCAGGGACTGCCACCTTAGCATGTTTAATTTGATAAAGGGGAGGTGTACTTTTAATTCCAGTTTGGGAAAGGAAGCCACATTGATTGAGTTTAATTCCAAGATTGGGGATAGTTATTCGGTGGGAATTGACAATGTGGTATCTGTGCATAATGCAGAGGATTCCAAGTTGCTTTATTCTTTGCAGCATGACAATAGGGTACATTGCATTGCACCAGCTGAGGTATGTTTGTTTTGTCGATTAGTTGTAGCATATATAAAACAC
>PA42
GCTGGAAGCCACATTCACATACCCAGCCCACACGGCCCCCGTCAAGTGCCTGGCCATGGCGGGGCCCCTCCTCGTCACAGGTGGCATGGATGACGTCATCAAGATATTTGACGTGGCGGCATCGTGCGAAGTAGGATCCCTCTCGCGCCACACCGCCGCAGTTACCACCCTCGGCTTCTACGGTAATTCTGGGGGCAATTTTTATTATCCGAGCAATTTACTGAGCGGTTCACTGGACGGGACTATCTGCATCTGGGACGCCGACACGTGGGTCCACCTCAAGACCATGAGGGCCCACAAGAGGGGGGTGAATGACCTGGCAATCCATCCATCTGGCAGGCTGGCGCTCTCTGTGGGCAGGGACTGCCACCTCAGCATGTTTAATTTGATGAAGGGGAGGTGTGCTTTTAATTCCAATTTGGGCAAGGAGGCCACTCTGATCGAGTTTAATTCCAGGAGTGGGGATAGTTATTCGGTGGGAATGGAGGATGTGGTGTCTGTGCATAATACGGAGGATGCCAAGTTGCTGTATTCTTTGAAGCATGGCAAGAGGGTACATTGCCTTGCTCCAGCTGAGGTATGTTTGTTACTCCGATTATTGCAGGGACTGGATATTTCT
>PB33
TCTTAAACCCATATTCACCTACCCAGCTCACATGGGCCCTATCAAATGCCTTGCAATGTCAGGTCCAGTGCTGGTAACAGGGGGCATGGATGACACCATCAAGATTTTTGACCTTGCTTCCTACTGTGAAATGGGTTCTCTACTCCAACACACGGCCGCAATAACAAGCCTGTGCTTCTATGGAGGTGAGTCATCTGTGAATACTTGTCCTAGAAACCTGCTAAGCGGTTCCCTGGATGGTAATATCTGCATATGGGATTCAGACTTGTGGGTGCACTTGAAAACCCTGAAAGCCCACAAGAAGGGTGTCAATGATCTGTCTATACATCCTTCCGGGAGGTTGGCTCTGTCAGTTGGCAGGGATCACCTTCTTAGCATGTTTGATCTTATTAAAGGGAGGTGTACTTTTAAATCAAATTTACAGAAAGAGGCCACTGCAATAGAATTTGATTCCAAGGGAGGGGACTCTTATTCTATGGTTATTGAAGATGTTGTATCTGTTCACAATGCCGAGGATGCCAGGCTGCTTCATTCCTTACATCACAAGAAGAGAGTACTGTGTCTTGCTCATACCGAGGTGTGTTTTATGTTTTCTTCATGGTCAATAGTTTTTTGTATT
>PF1
GCTGAAGCCTACATTCACATACCCAGGCCACACTGCTCCCGTCAAGTGCCTGGCCATGGCGGGGCCCTTCCTCGTTACAGGCGGTATGGATGATGTTATCAAGATTTTTGACGTCGCATCCTACTGTGAAGTAGGATCCCTCATCCGCCACACCGCTGCAATCACCACCCTCAGCTTCTATGGCCAATGTGAGGGTAATATCTCCTATCCGACCAACTTACTGAGCGGTTCATTGGATGGGAGTATTGGCATTTGGGACGCTGATACTTGGGTCCACCTTAAATCCATGAAGGCACACAAGAGAGGGGTGAATGACCTCTCTATACATCCATCTGGGAGGTTGGCTCTCTCTGTGGGCAGGGACTGTCATCTTAGCATGTTTAATTTGATAAAGGGGAGGTGTACTTTTGATTCCAATTTGGGAAAGGAGGCCACTTTGATCGAGTTCAATTCCAGGAGTGGGGATAGTTATTCGGTGGGAATTGGGGATGTGGTATCTGTGCATAATGCAGAGGATGCCAAGTTGCTGTATTCTTTGCAGCTTGGCAATAGGGTACATTGCATTGCACCAGCTGAGGTATGTTTGTTTTTCCGATTTGGGCTTTGTATTGTATGCACC
>PFM1
GCTGGACCCTACATTCACATACCCAGCCCACACAGCCCCCGTCAAGTCCCTGGCCATGGCGGGGCCCGTCCTGGTGACAGGTGGTATGGATGACGTCATCAAGATATTTGACGTGGCGGCCTACTGTGAAGTAGGATCCCTCCTCCGCCACACCGCTGCAGTTACCACCCTCGGCTTCTATGGTAATTCTGAGGGCAATCTTTCTTATCCCAGCAATTTACTGAGCGGTTCATTGGATGGGACTATTTGCATCTGGGACGCTGATTTGTGGGTCCACCTAAAGACCATGAGGGCACACAAGAGAGGGGTGAATGCCCTGGCAATCCATCCATCTGGGAGGTTGGCTCTTTCTGTGGGCAGGGACTGCCACCTCAGCATGATTAATTTGATAAAAGGCAGGTGTGCTTTTAATTGCAATTTGGGAAAGGAGGCCACTTTAATCGAGTTTAATTCCAGGATTGGAGATAGTTATTCGGTGGGAATTGAGGATGTGGTATCTGTGCATAATACGGAGGATGCTAAGTTGCTGTATTCTTTGCAGCATGGCAAGAGGGTACATTGCCTTGCTCCAGCTGAGGTATGTTTGTTTTTCCGATTATTGCAGGAACTCGAAATTTCT
>PG28
CCTTAAACCCATATTCACCTACCCAACTCACATGGGTTCTCTCAAATGCCTTGCAATGCCAAGCACAATACTTTTAATAGGTGGCATGGATGACACCATCAAGATTTTTGACCTGGATTTTTACTATGAAATGGGTTCTCTGATCCAACACACAACCCCAATAACAAGCATGTGCTTCTATGAAGATGACTCGTCTGTTAATACTTGTCCTAGAAACCTGCTAAGCGGATCCCTGGATGGTAATATTTTCATATGGGATTCATACTTGTGGGTGCAGTTGAAAACCCTGAAGGCCCACAAGAAGGGTGTCAATGATCTGTCCATACACCCTTCTGGGAGGTTGGGTCTGTCAGTTGGTAGGGATTACCAACTTAGTATGTTTAATCATATTAAAGGGAGGTGTACTTTTAGATCAAATTTGTAGAAGGAGGCCACTGCGATAGAATTTAATTCCAATGGAGGGGACATATATTCTATGGTTATTGAAGATTTTGTATTTGTTCACAATGTCGAGGATGCCAAGATGCTTCATTCTTTGCATCACAAGAAGAGAGTACCATGTCTTGTTCATATCGAGGTGGTTTTTATGTGTTTCTCAAGGGAAATTGTTTTTTGGTAT
>PH2
GCTGAAGCCTACATTCACATACCCAGCCCACACTGCTCCCGTCAAGTGCCTGGCCATGGCGGGGCCCTTCCTCGTTACAGGCGGTATGGATGATGTTATCAAGATTTTTGACGTCGCATCCTACTGTGAAGTAGGATCCCTCATCCGCCACACCGCTGCAATCACCACCCTCAGCTTCTATGGCCAATGTGAGGGTAATATCTCCTATCCGACCAACTTACTGAGCGGTTCATTGGATGGGAGTATTGGCATTTGGGACGCTGATACTTGGGTCCACCTTAAATCCATGAAGGCACACAAGAGAGGGGTGAATGACCTCTCTATACATCCATCTGGGAGGTTGGCTCTCTCTGTGGGCAGGGACTGTCATCTTAGCATGTTTAATTTGATAAAGGGGAGGTGTACTTTTGATTCCAATTTGGGAAAGGAGGCCACTTTGATCGAGTTCAATTCCAGGAGTGGGGATAGTTATTCGGTGGGAATTGGGGATGTGGTATCTGTGCATAATGCAGAGGATGCCAAGTTGCTGTATTCTTTGCAGCATGGCAATAGGGTACATTGCATTGCACCAGCTGAGGTATGTTTGTTTTTCCGATTTGGGCTTTGTATTGTATGCACC
>PM29
CCTTAAACCCATATTCACCTACCCAGCTCACATGGGTCCTATCAAATGCCTTGCGATGGCAGGCCCAGTGCTTGTAACAGGCGGCATGGATGACACCATCAAAATTTTTGACCTGGCTTCTTACTGTGAAATGGGTTCTCTGCTCCAACACACAGCCGCAATAACAAGCCTGTGCTTCTATGGAGATGAGTCCTCTGCTAATACTTGTCCTAGAAACCTTCTAAGCGGTTCCCTGGATGGTAATATCTGCATATGGGATTCAGACTTGTGGGTGCACTTGAAAACCTTGAAGGCCCACAAGAAGGGTGTCAATGATCTGTCCATACACCCTTCTGGGAGGTTGGCTCTGTCAGTTGGCAGGGATTGCCAACTTAGCATGTTTGATCTTATTAAAGGCAGGTGTACTTTTAAATCAAATTTGCAGAAGGAGGCCACTGCTATAGACTTTAATTCCAAGGGAGGGGACATCTATTCTATGGTTATTGAAGATGTTGTATCTGTTCACAGTGCCGAGGATGCTAAGCTGCTTCATTCTCTGCATCACAAGAAGAGAGTACTGTGCCTTGCTCATACCGAGGTGGGTTTTATGTCTTCTTTATGGGCAATTGTTTTGTTGTAA
>PS27
------------------------------------------------------------------------------------------------------------TGACCTGGATTTTTACTATGAAATGGGTTCTCTGCTCCAACACACAACCCCAATAACAAGCATGTGCTTCTATGAAGATGACTCGTCTGTTAATACTTGTCCTAGAAACCTGCTAAGCGGTTCCCTGGATGGTAATATTTTCATATGGGATTCATACTTGTGGGTGCAGTTGAAAACCCTAAAGGCCCACAAGAAGGATGCCAATGATCTGTCCATACACCCTTCTGGGAGGTTGGGTCTGTCAGTTGGTAGGGATCACCAACTTAGCATGTTTGATCATATTAAAGGGAGGTGTACTTTTAGATCAAATTTGTAGAAGGAGGCCACTGCGATAGAATTTAATTCCAATGGAGGGGACATATATTCTATGGTTATTGAAGATTTTGTATTTGTTCACAATGTCGAGGATGCCAGGATGCTTCATTCTTTGCATCACAAGAAGAGAGTACCATGTCCTGTTCATATCA--------------------------------------------
>PS30
GCTGGAAGCCACATTCACATACCCAGCCCACACGGCCCCCGTCAAGTGCCTGGCCATGGCGGGGCCCCTCCTCGTCACAGGTGGCATGGATGACGTCATCAAGATATTTGACGTGGCGGCCTCGTGCGAAGTAGGATCCCTCTCGCGCCACACCGCCGCAGTTACCACGCTCGGCTTCTACGGTAATTCTGGGGTCAATTTTTATTATCCGAGCAATTTACTGAGCGGTTCATTGGACGGGACTATCTGCATCTGGGACGCCGACACGTGGGTCCACCTCAAGACCATGAGGGCCCACAAGAGAGGGGTGAATGACCTGGCAATCCATCCATCTGGCAGGCTGGCGCTCTCTGTGGGCAGGGACTGCCACCTCAGCATGTTTAATTTGATGAAGGGGAGGTGTGCTTTTAATTCCAATTTGGGCAAGGAGGCCACTTTGATCGAGTTCAATTCCAGGAGTGGGGATAGTTATTCGGTGGGAATGGAGGATGTGGTGTCTGTGCATAATACGGAGGATGCCAAGTTGCTGTATTCTTTGCAGCATGGCAAGAGGGTACATTGCCTTGCTCCAGCTGAGGTATGTTTGTTATTCCGATTACTGCAGGGACTGGATATTTCT
>PSF43
GCTAAACCCTACATTCACATACCCAGCCCACACAGCTCCTGTCAAGTGCCTGGCCATGGCGGGGCCCTTCCTGGTTACAGGCGGTATGGATGATGTCATCAAGATATTTGACATTGCAGCCTACTGTGAAGTAGGATCCCTCCTCCGCCACACCGCTGCAATTACCACCCTCAGCTTCTATGGCCAATCTGAGGGCAATATTTCCTATCCGACCAACTTACTGAGTGGTTCATTGGATGGGACTATTGGCATCTGGGACGCTGATACCTGGGTTCACCTGAAGACCATGAGGGCGCATAAGAGAGGGGTGAATGACTTGGCAATACATCCATCTGGGAGGTTGGCTCTCTCTGTGGGCAGGGACTGCCACCTTAGCATGTTTAATTTGATAAAGGGGAGGTGTACTTTTAATTCCAATTTGGGAAAGGAGGCGACTTTGATTGAGTTTAATTCCAGGATTGGGGATAGTTATTCGGTGGGAATTGACGATGTGGTATCTGTGCATAATGCAGAGGATTCCAAGTTGCTGTATTCTTTGCAGCATGACAATAGGGTACATTGCATTGCACCAGCTGAGGTATGTTTGTTTTTTCGATTAGTTGTAGCATATATAAAACAC
>PTA0
GCTAAATCCAACTTTCACATACCCAGCCCACATGGCCCCTGTCAAGTGCATGGCCATGAAAGGGCCAATCCTAGTCACAGGTGGTATGGATGATGTCATCAAGATATTTGACGTGGCAGCCTACTGTGAAGTAGGATCCCTCCTCCACCACACTGCTGCAATTACCACTCTCAGATTCTTTGATAAATCTGAGGGTACTCTTTCTTACCCCAGCAATTTACTTAGTGGGTCATTGGATGGGACTATTTGCATTTGGGATGCTCACATGTGGGTGCACCTCAAGACCATGAAGGCACACAAGAGGGGGGTGAATGACCTGGCAATACATCCATCTGGGAGAATGGCTCTCTCTGTGGGCAGGGACTGCCACCTCAGCATGTTTAATTTGATAAAGGGGAGGTGTACTTTTAATTCCAATTTGGGAAAAGAGGCCACTTTGATTGAGTTCAATTCCAGGATTGGGGATAGCTATTCGGTGGGAATTGAGGATGTGGTGTCTGTGTATAATGCGGAGGATGCCAAGTTGCTGTATTCTTTGCAGCATGACAAGAGGGTACATTGCCTTGCTCCAGCTGAGGTATGTTTGTTTTTCCAGAACTTTGTTGAAGTGGTAATTAGT
>RC54
TCTATACCCCTCATTCTCATACCCAGCCCATATGTCACCTGTCAAGTGCCTGGCCATGGCGGGTTCCTTCCTGGTGACAGGCGGTATGGATGACTTCATCAATATATTTGACTTGAAAGCCAACTTTGAAGTAGGATCCCTCCGCCACCACACTGCTGCAATCACCACCCTCAGCTTCTATGGTAAATGCGAGGGTGATACTTCCTATCCTAGAAACTTACTGAGCGGTTCTCTAGATGGGAATATTTGCATCTGGGACGCTGATAAGTGGATACATTTAAAGACCATGAAGGCACACAACAGAGGGGTGAATGACCTTGCAGTACATCCATCTGGGAAGTTGGCTCTGTCTGTCGGCAGGGACAGCTACCTTAGCATGTTTAATTTGATAAATGGGAGGTGTACTTTTAGTTCCAATTTGGGAAAGGCGGCCACTTTGATTGAGTTTAATTCCAGGATCGCGGACAGTTATTCGGTGGGTATTGAGAATGTGGTATCTGTGCATAATGCAGAGGATGCCAAGTTGCTGAATTCGTTGCAGCATTGCAAGAGGGTACATTGCATTGCACCAGCTGAGGTATGTTTTTGACAAGATAAATCAATAAGATGATTTTCTTTG
>RR55
TCTATACCCCTCATTCTCATACCCAGCCCATATGCCCGCCATCAAGTGCCTGGCCATGGCGGGTTCCTTCCTGGTGACAGGCGGTATGGATGACTTCATCAATATATTTGACTTGAAAGCCAACTTTGAAGTAGGATCCCTCCGCCACCACACTGCTGCAATCACCACCCTTAGCTTCTATGGTAAATGTGAGGGTGATACTTCCTATCCTAGCAACTTACTGAGCGGTTCTCTAGATGGGAATATTTGCATCTGGGACGCTGATAAGTGGGTACATTTAAAGACCATGAAGGCACACAACAGAGGGGTGAATGCCCTTGCAGTACATCCATCTGGGAAGTTGGCTCTGTCTGTCGGCAGGGACAGCTACCTTAGCATGTTTAATTTGATAAATGGGAGGTGTACTTTTAGTTTCAATTTGCGAAAGGCGGCCACTTTGATTGAGTTTAATTCCAGGATCGCGGATAGTTATTCGGTGGGTATTGAGAATGTGGTATCTGTGCATAATGCAGAGGATGCCAAGTTGCTGAATTCTTTGCAGCATTGCAAGAGGGTACATTGCATTGCACCAGCTGAGGTATGTTTTTGACAAGATAAATCAATAAGATGATTTTCTTTG
>SA1
GCTTGAGCCCACATTCACATACCCAGCCCACACGGCCCCCGTCAAGTGCCTGGCCATGGCGGGGCCCGTCCTGGTCACAGGTGGCATGGATGACGTCATCAAGATATTTGACGTGGCGGCCTCCTGCGAAGTAGGATCCCTTCTCCGCCACACCGCCGCAGTTACCACCCTCTGCTTCTATGGTAATTCCGGGGTCAATTTTTGTAACCCTAGCAATTTACTGAGCGGTTCATTGGATGGGACCATCTGCATCTGGGACGCCGATATGTGGGTCCACCTCAAGACCATGAGGGCCCACAAGAGGGGGGTGAATGACGTGGCAATCCATCCGTCTGGGAAGCTGGCGCTCTCTGTGGGCAGGGACTGCCACCTCAGCATGTTTAATTTGATGAAGGGAAGGTGTGCTTTTAATTCCAATTTGGGGAAGGAGGCCACTTTGATCGAGTTTAATTCCAGGGGTGGGGATGGTTATTCGGTGGGAATGGAGGATGTGGTGTCTGTGCATAATACGGAGGATGCCAAGTTGCTGTTTTCTTTGCAGCATGGCAAGAGGGTGCATTGCCTTGCTCCAGCTGAGGTATGTTTGTTATTCCGATTATTGCAGGGACTGGAAATTTCT
>SC0
GCTAAAACCCACTTTCACATACCCAGCCCACACGGCCCCAGTCAAGTGCCTGGCAATGGCAGGCCCTTTTTTGGTAACAGGCGGCATGGACGACGTCATCAAAATATTTGACGTTTCTGCCTATTGTGAAGTAGGATCCCTCTTACGCCACACTGCTGCAGTCACAACCCTCAGTTTTTATGGTAATTCTGAGGGTAATTTATCCTATCCTAGTAATTTACTCAGTGGTTCATTGGATGGGAGTATCTGCATTTGGGATGCTGACACGTGGGTTCATCTCAAGACCATGAGGGCACACAAGAGAGGGGTGAATGACCTGGCAATTCATCCATCTGGGAAGTTGGTTCTGTCTGTGGGTAGGGACTGTCATCTTAGTATGTTTAATTTGATTAAGGGGAGGTGTACTTTTAATTCCAATTTGGGAAAGGAGGCCACTTTGATTGAGTTTAATTCCAGGAGTGGGGATACTTATTCGGTGGGAATTGAGGATGTGGTAAAAGTTCATAATGCGGAGGATGCCAAGTTGCTGTATTCTTTGCAGCATGGCAAGAGGGTACATTGCATTACACCAGCTGAGGTATGTTTGTTTTTCCTAAAAGGGGCAGGAAATCTCTAATGT
>SE46
------------------------------------------------------------------------------------------------------------------------------------------------------------------------------TC-------------------------TGCATACCCAAAGAATCTGCTCAGTGGCTCAGAGGACGATACTATCTGCATATGGGATGCAGATTTGTGGCTGCACTTGAAAACCATGAAGGCTCACAAGAGAGGAGTTAATGACTTGACGATACATCCTTCTGGGAGATTGGCCCTCTCTGTTGGAAGGGACTCGCATCTGAGTATGTTTAATCTTCTTAATGGAAGATGCACATTCACTTCTAAGCTGCAGAAGGAGGCCACTCTCATCAAATTCGATCCAAGAGGAGGGGACAATTATTCTATGGTTATTGATGATATTGTCTCTATTCACAATGCCGAGGATGCCCGTCTGCTTTATTCCTTAGTTC-----------------------------------------------------------------------------
>SG23
ACTCAACCCCAGTTTCACCTATCCTGCTCACATGGGTCCAATCAAAACCCTAGCCATGGCAGGCTCTGTGCTGGTAACAGGTGGGATGGATGACACCATCAAGATATTTGACATGACTCACTACCTTGAAGTGGGTTCTCTCCTCCAGCACAGTGCTGCAATAACGAGCCTCTGTTTTTATGGAGACGAATGCTATGGTAATTCTTATCCTAGGAATTTGTTGAGTGGATCCCTGGATGGAACGATTTGTATTTGGGATTCAGATTTGTGGGTTCACTTGAAGACCATGAAGGCGCACAAGAAGGGTGTCAATGATTTGGCCATACACCCTTCTGGGAGACTCGCTCTCTCTGTTGGTAGGGATTGCCGTTTGGGCATGTTTAATCTAATTAAGGGGAGATGTACTTTTACTTCAAATTTGCAAAAGGAGGCCACTGTTATTGAGTTTAATTCGAAGGTTGGAGATAGTTATTCTGTAGCTATCGAAGATGTGGTATCTGTTCACAATGCTGAAGATGCAAGGTTGCTTCGTTCTCTGCAGCACGGAAAGAGAGTAAACTGCCTTTCCCCATTCATGGTATGTTCCGTTTTCGTGTTATAACAATGCATTTGTACACAA
>SS22
TCTCAACCCCATTTTCACCTATCCTGCTCACATGGGTCCAATCAAAACCCTAGCCATGGCAGGCTCTGTGCTGGTAACAGGTGGGATGGATGACACCATCAAGATATTTGACATGGCTCACTACCTTGAAGTGGGTTCTCTCCTCCAGCACAGTGCTGCAATAACGAGCCTCTGTTTTTATGGAGATGAATGCTATGGTAATTCTTATCCTAGGAATTTGTTGAGTGGATCCCTGGATGGCACAATTTGTATTTGGGATTCAGATTTGTGGGTTCACTTGAAGACCATGAAGGCCCACAAGAAGGGTGTCAATGATTTGGCCATACATCCTTCTGGGAGACTCGCTCTCTCTGTTGGCAGGGATTGTCATTTGAGCATGTTTAATCTAATTAAGGGGAGATGTACTTTTACTTCAAATTTGCAAAAGGAGGCCACTGTTATTGAGTTTAATTCGAAGGTTGGAGATAGTTATTCTGTAGCTATCGAAGATGTGGTGTCTGTTCACAATGCTGAAGATGCAAGGTTGCTTCATTCTCTGCAGCACGGAAAGAGAGTAAACTGCCTTTCCCCATTCATGGTATGTTCCGTTTTCGGGTTATAACAATGTACACAAGGGGCT
>SV36
CCTTAACCCCATATTCACATACCCAGCTCACATGGCTCCTATCAAGTGCGTAGAAATGGCAGGCCCAGTCCTAGTGACTGGTGGCATGGATGACACCATTAAAATCTTTGACATGACATCTTACCTTCAAGTGGGTTCTTTGCTTCAGCACAGTGCAGCAATAACAAGCCTCTATTTTTATGGAGGTCCATGTTATGGTAATTCTTACCCTAAGAATTTGTTGAGCGGGTCCCTAGATGGCACAATTAGTATTTGGGACTCAGATTCATGGGTCCACTTGAAGAACATGAAGATCCACAAGAGGAGTGTCAATGATCTGGCCATACACCATTCTGGGAGATTGGCACTTTCAGTTGGCAAGGATTATCATATGAGCATGTTTAATTTGATAAAGGGAAGGTGTACTTTTACTTCAAATTTGCAGAAGAAGGCCACTATTATAAAGTTTAATTCTAGAGTTGGGGATAGTTATTCTGTGGGTATTGAAGATGTGGTGTTATTTCATAATGCTGAGGATGCGAGGTTGTTGCATTCTCTGCGGCATGGGAGGAGAGTAAATTGTCTTGCCCCGGCACAGGTATGA------------------------------------
>TA17
CCTCGACCCCATTTTCACCTATCCTGCACACATGGGTCCTATCAAGACCCTAGCCATGGCAGGTTCTGTGCTGGTAACAGGTGGCATGGATGACACAATCAAAATATTTGACATGGCTCACTACCTTGAAGTGGGTTCTCTCCTCCAGCACAACGCTGCAGTAACTAGCCTCTGTTTTTATGGAGATGATTGTTATGGCAATTCTTATCCCCGGAATTTGTTGAGTGGATCCTTGGATGGCACAATTTGTATTTGGGATTCAGATTTGTGGGTCCACTTGAAAACGATGAAGGCTCACAAGAAGGGTGTCAATGATCTGGCCATACACCCTTCTGGAAGACTCGCTCTCTCTGTTGGCAGGGATTGCCATTTGAGCATGTTTAATCTAATTAAGGGGAGATGCACTTTTACTTCAAACTTGCAAAAGGAGGCCACTGTTATTGAGTTTAATTTGAAGGTTGGAGATAGTTATTCTGTAGCTATCGAAGACGTGGTATCTGTTCACAATGCTGAAGATGCAAGGTTGCTTCATTCTCTCCAGCACGGAAAGAGAGTAAACTGCCTTTCCCCATCAGTGGTATGTTCCTTTTCTCCATTATAACAAAATATTTGTACACAA
>TB39
CCTAAACCATATTTTCACCTATCCTGCACACACGGGTTCCATCAAAACCCGGTCCATGACAGGACCTGTATTAGTAACATGTGGCATGGATGAAACCATAAATATATTTGATATGTCTAGGTACATTGAATGGTGGTATCTCCTTCAACACAACAATGCAATAACAAGCCTTTGTTTTTATGGAGATGAGTGCTATGGTAATTCTAACCCTAGAAATTTACTGAGTGGATATCTGGATGGCACAACTTGTATTTGGGATTCTGATATGTGGGTACACTTAAATACCATGAAATACCACAATAATTGTGTTAATAATTTGGCCATACACCCTTCTGGAAGATGGGATATCTCTTTTGGCAGGGATTGTCATTTGAACATGTTTAATTTAGTTAAGGGAAGATGTACATTTACTTCAAAATTATAGAAGGAAGCTATTGTTATTGAAGTTAACTCTAATACAGGGGATTGTTATTTTGTGACTATTAAAATTATGGTGTTGGTTCACAATGCTAAAGATGAAAATATGTTATATTATTTGTAGCATGGAAAGAGGGTGAATTTCCTTACTCCATATAAGGTATTTTTAAATTTTTGATTAAGAGAAATTAGTTTTCTTCAC
>TC31
CCTTAAATCCATATTCACCTACCTAACTCACATGGGTCCTATCAAAAGCATTGCAATGGCAGGCCCTGTGCTTGTAACAGGAGGCATGGATGATACCATCAAGATTTTTGACCTGGCTTCTTACTGTGAAATGGGTTCTTTGCTCCAACACACAGCCGCAATAACAAGCATGTGTTTCTATGGAGATGAGTCCTCTGCTAATACTTGTCCTAGAAACTTGTTAAGTGGTTCACTGGATGGAAATATATGCATATGGGATTCAGACTTGTGGGTGCACTTGAAAACCCTGAAGGCCCACAAGAAGGGTGTCAATGATCTGTCCATACACCCTTTTGGAAAGCTGGCTCCGTCAGTTGGCATGGATTGCCAACTTAGCATGTTCGATCTTATTAAAGGTAGGTGTACTTTTAAATCAAAATTGCAGTAGGAGGCTACAGTTATAGAATTTAATTCTAGAGGAGGGGACACATATTCCAAGGTTATTGATGATGTTGTATCTATTCACAATGCCGAGGATGCCAGGCTGCTTCATTCTTTGAATCACAAGAAGAGAGTACTATGCCTTGCTCATACTGAGGTGGGTTTTATGTCTTTATCATGGGAAATTGTCTTTTCATAT
>TN1
CCTAAACTCCATTTTCGCCTACCCTGCCCACACTGGTCCCATCAAAACCCTAGCTACGGCAGGACCTGTGCTAGTAACAGGTGGAATGGATGACACCATCAAGATTTTTGACATGGTCAACTACCTTGAAGTGGGTTCTCTCCTCCAACATACTGCGGCAATAACAAGCCTCTGTTTTTATGGAGATGAGTGCTATGGTAATTCTTACCCAAGAAATCTACTGAGTGGGTCCTTGGATGGCACAATTTGCATCTGGGATTCCGACACCTGGGTCCACTTGAAGACCATGAAGGCCCACAAGAAGGGTGTCAATGATTTGGCCATACACCATTCTGGGAGATTGGCTCTCTCTGTTGGCAGGGATTGCCATTTAAACATGTATGACTTGATTAAGGGGAGATGTACGTTTAATTCAAAATTGCAGAAGGAGGCTACTGTTATTGAGTTTAATTCTAAAATCCGGGACAGTTATTCTGTGGCTATTGAAGATGTGGTGTCAGTTTACAACGCTGAAAAAG---GGCTGCTGCATTCTCTGCAGCATGGAAAGAGAGTGAATTGTCTTGCTTCATTTAAGGTATATTTGAATTTAGAAGTAATGCTTTCTGTTTCCTCTTTT
>TO14
CCTCAACCCCATTTTCACCTATCCTGCACACATGGGTCCCATCAAAACCCTAGCCATGGCAGGTTCTGTGCTGGTAACAGGTGGCATGGATGACACAATCAAGATATTTGACATGGCTCACTACCTTGAAGTGGGTTCTCTCCTCCAGCACAGCGCTGCAGTAACTAGCCTCTGTTTTTATGGAGATGAATGCTATGGGAATTCTTATCCCCGGAATTTGTTGAGTGGATCCCTGGATGGCACAATTTGTATTTGGGATTCAGATTTGTGGGTCCACTTGAAGACCATGAAGGCCCACAAGAAGGGTGTCAATGATCTGGCCATACACCCTTCTGGGAGACTCGCTCTCTCTGTTGGCAGGGATTGCCATTTGAGCATGTTTAATCTAATCAAGGGGAGATGCACTTTTACTTCAAATTTGCAAAAGGAGGCCACTGTTATTGAGTTTAATTCGAAGGTTGGAGATAGTTATTCTGTAGCAATCGAAGATGTGGTATCTGTTCACGATGCCGAAGATGCAAGGTTGCTTCATTCTCTGCAGCACGGAAAGAGAGTAAACTGCCTTTCCCCATTCATGGTATGTTCCTTTTCTTCATTATAACAATGTATATGTTCACAA
>TPL03
GCTAAACCCTACATTCACATACCCAGCCCACTCAGCTCCTGTCAAGTGCGTGGCCATGGCGGGGCCCTTCCTGGTTACAGGCGGTATGGATGATGTCATCAAGATATTTGACATTGCAGCCTACTGTGAAGTAGGATCCCTCCTCCGCCACACCGCTGCAATTACCACCCTCAGCTTCTATGGCCAATCTGAGGGCAATATTTCATATCCGACCAACTTACTGAGTGGTTCATTGGATGGGACTATTGGCATCTGGGACGCTGATACCTGGGTTCACCTGAAGACCATGAGGGCGCATAAGAGAGGGGTGAATGACTTGACAATACATCCATCTGGGAGGTTGGCTCTCTCTGTGGGCAGGGACTGCCACCTTAGCATGTTTAATTTGATAAAGGGGAGGTGTACTTTTAATTCCAATTTGGGAAAGGAGGCCACTTTGATTGAGTTTAATTCCAGGATTGGGGATAGTTATTCGGTGGGAATTGGCGATGTGGTATCTGTGCATAATGCAGAGGATTCCAAGTTGCTGTATTCTTTGCAGCATGACAATAGGGTACATTGCATTGCACCAGCTGAGGTATGTTTGTTTTTTCGATTAGTTGTAGCATATATAAAACAC
>WN5
CCTTAACTCCACTTTCACCTACCCAGCCCACATGGCACCCATCAAGTGCCTGGCCATGGCAGGCCCAGTGCTGGTGACAGGTGGCATGGATGACGCCATCAAGATCTTTGACGTGGCAGCTTACTGTGAGGTGGGTTCCCTCCTCCACCACAGTGCTGCAGTAACTAGCCTGAGTTTCTATGGTGACCAGTGCTATGGCAATGCTTACCCTAGGAATTTGCTGAGTGGTTCCCTGGATGGCAATATTTGCATTTGGGACTCAGATTTGTGGGTCCACTTGAAGACCATGAAGGCCCACAAGAAGGGGGTGAATGACCTGGCCATACACCCTTCTGGGAGGCTGGCCCTCTCTGTGGGTAGGGACTGCCACCTCAGCATGTTTAATCTGATTAAGGGCAGGTGTAATTTTACATCCAATCTGCAGAAGGAGGCCACTTTGATAGAGTTTAATTCCAGGGTCGGGGACAGCTATTCTGTGGGTATTGATGAGGTGGTGTCTGTTCACAATGCTGAGGATGCCAGGCTGCTTTACTCTCTCCAGCACAGCAAGAGGGTCTTGTGTCTTGCTCCAGCTCAGGTATGTCTTGTTTGTTAGCTGTTCCAGGGAGTTTCTTGGGGG
>WS10
ACTCAACCCCATTTTTACTTATCCTGCACACATGGGTCCCATCAAAACCCTGGCCATGGCAGGTTCTGTGCTGGTAACAGGTGGCATGGACGACACCATTAAGATATTTGACATGGCTCACTACCTTGAAGTGGGTTCTCTCCTCCAGCATAGCGCTGCAGTAACTAGCCTCTGTTTTTATGGAGATGAATGCTATGGCAATTCTTATCCCCGGAATTTGTTGAGTGGATCCCTGGATGGCACTATATGTATCTGGGATTCAGATTTGTGGGTTCATTTAAAGACCATGAAGGCCCACAAGAAGGGTGTTAATGATCTGGCCATACACCCTTCCGGGAGACTTGCTCTTTCTGTAGGCAGGGATTGCCGTTTGAGCATGTTTAATCTGATTAAGGGGAGATGCACTTTCACTTCAAATTTGCAAAAGGAGGCCACTGCTATTGAGTTTAATTCGAATGTTGGAGATACTTATTCTGTAGCAATCGAAGATGTGGTATCTGTTCACAATGCCGAAGATGCAAAGTTGCTTCATTCTCTACAGCACGAAAAGAGAGTAAACTGCCTTTCCCCATTCATGGTACGTTCCTGTATATCATCAAAACAATGTATTTGTACACAA
>WW11
ACTCAACCCCATTTTTACTTATCCTGCACACATGGGTCCCATCAAAACCCTGGCCATGGCAGGTTCTGTGCTGGTAACAGGTGGCATGGACGACACCATTAAGATATTTGACATGGCTCACTACCTTGAAGTGGGTTCTCTCCTCCAGCATAGCGCTGCAGTAACTAGCCTCTGTTTTTATGGAGATGAATGCTATGGCAATTCTTATCCCCGGAATTTGTTGAGTGGATCCCTGGATGGCACTATATGTATCTGGGATTCAGATTTGTGGGTTCATTTAAAGACCATGAAGGCCCACAAGAAGGGTGTTAATGATCTGGCCATACACCCTTCCGGGAGACTTGCTCTTTCTGTAGGCAGGGATTGCCGTTTGAGCATGTTTAATCTGATTAAGGGGAGATGCACTTTCACTTCAAATTTGCAAAAGGAGGCCACTGCTATTGAGTTTAATTCGAATGTTGGAGATACTTATTCTGTAGCAATCGAAGATGTGGTATCTGTTCACAATGCCGAAGATGCAAAGTTGCTTCATTCTCTACAGCACGAAAAGAGAGTAAACTGCCTTTCCCCATTCATGGTACGTTCCTGTATATCATCAAAACAATGTATTTGTACACAA
