# Supplementary material for: Development of a Target Enrichment Probe Set for Conifer (REMcon)
Source: Biology (Basel). 2024 May 22;13(6):361. doi: 10.3390/biology13060361 (PMC11200496; doi:10.3390/biology13060361)
Supplement: Supplementary file 1 [file biology-13-00361-s001.zip › biology-2960267-supplementary/Sup data/secapr_alignments_paralogs/41.fasta]

>AA3
------------------------------------------------GACTAGTGAAATGGTCCTTCCTTGCAGTTTGACATATTTTATTATTATTTTAGTGGAATCTGGGATTTGGCCTAGCTCTGATAAGCTTCTTCT-GGAAGAGTGCAGAAAGAAGTACAGAACGAGGGAAAAGGATATAAAAGAAAGTTAAACTGGAAGGAAAACAGAAAGATCAAAAGAGAGGAACAGCAGAAAGAGGAAGACGAACAGATCAAAAAGGGGTTTGACTCTGCCATTCCTTCAACAAATATTGGCTTCAAAATGCTTCAGCAAATGGGTTATAATCCTGGTGTTGCTCTTGGAAAGCATGGACAGGGGAGGCTTGAGCCAGTCACTCTTGAGATAAAGAGATCACGAACAGGTCTTGGAAGAGATGATGTTGAGAAGGAGCAACAGATGAAACAGGCTAGAGAAATGGAGAGGATTATTCAGAAGATGAAAATGAAAGAGGCAAGGATGATGTCAGATTTTGGAGAGAGAAAAAAACAATTATGGCAAGGTCGGAAAATATTCGTGAATTACAAGAAAGCTAAAGCTGCACTCTCTCAGCTGGAGGAGACTAAGTTGGGGCATCCTATAGAAGTTAGAGAAGAAAAGGATCCTGAGGAGGATGCTGAAGAAACAGCAGAAGATGCTAAGTTGGGGTGTCCTATAGAAGTTAAAAAAGAAAAGGATCCTGAGGATGCTGAAGAAACAGCGGAAGATGAAGAGGAGGAGGAAGTAACTGCAGAGGTAACTTCA--TTTTTTTCTAACCTTTTGGAAACTTAGCAAGTTGTTTCTGGATTAATCTGAGGCCCAGGCTTTTCTTTCTACAATATTAAAATGATAAAAAGAAGGAATGTTCTACCAGGATTACCAATTTGATCAACAAATCTTGCAAGGATTGCTAATCTATTCCCAA--------
>AA60
---------------------------------------TCCTAACATTGAATTCCGTAAACGATCTGGCGTTATGTTGACATTTAGCCTAAATTTAATATTGTCATGCGGAGTCTAGCCTAATTCTGTTTAGCTTCACGCGTGATGAGTGCAGAAAGAAGAAGAGACTGAGAATATAGGCTACAAAAGAAAGTTAAATCGGAAGGAAAGAACGCAGATGACGAAAGAGGAACTAAAGAAGAAGGAATATGATATACTCAAAAAGGGTTTCAATTCTGCCATTCCATCAACAAACATTGGCTTTAAAATGCTTCAGCAAATGGGCTATAGCCCGGGTGTTGCTCTTGGAAAGCATGGGCAGGGCATGACTGAGCCTGTCCAAGTTGACATCAAGAGATCAAGGACTGGTCTTGGAAGAGAAAATCTTGAGAAAGAGAAGCAAATTCAGAAGGGCAAGGAAATGGAGAGAATTGCTGAGAAGAGGAAACTGAATGAAATGAAGATGATGTCAGAGTTTGAGGAGAGAAAAACTATGTTATGGCAATGCAAAAAAATAGTGTCAAATTACAAGAAAGCCCGAGCTGCACTGTCTCAACTGGAGGAGGCTAAGTATGGAAAGCAATATGACACTCCGCAGGATGGTGA---------AGATAATGAAGAGGAAGAAGAGGAGAAAAAAGAGAGAGTAACTGCGGAGGTAACCTCATTTACTTAATTAAGTAGGGGATAAACATTTGTATTTCA-GTTTTACAACTTAGAAAT-AGTGGACTCCATCTG--CTTTTGACATTG---CTATGAAAATATTTTTGTCCCAACAATGCATAGA-TAGACAGCA---------------------------------------------------------------------------------------------------------------
>AAR4
------------------TTGACATGAAATGCTAAGGTTGATCTGGTGGACTAGTGAAATGGTCCTTCCTTGCAGTCTGAAATATTTTATTATTATTTTAGTGGAATCTGGGATTTGGCCTAGCTCTGATAAGCTTCTTCT-GGAAGAGTGCAGAAAGAAGTACAGAACGAGGGAAAAGGATATAAAAGAAAGTTAAACTGGAAGGAAAACAGAAAGATCAAAAGAGAGGAACAGCAGAAAGAGGAAGACGAACAGATCAAAAAGGGGTTTGACTCTGCCATTCCTTCAACAAATATTGGCTTCAAAATGCTTCAGCAAATGGGTTATAATCCTGGTGTTGCTCTTGGAAAGCATGGACAGGGGAGGCTTGAGCCAGTCACTCTTGAGATAAAGAGATCACGAACAGGTCTTGGAAGAGATGATGTTGAGAAGGAGCAACAGATGAAACAGGCTAGAGAAATGGAGAGGATTATTCAGAAGATGAAAATGAAAGAGGCAAGGATGATGTCAGATTTTGGAGAGAGAAAAAAACAATTATGGCAAGGTCGGAAAATATTTGTGAATTACAAGAAAGCTAAAGCTGCACTCTCTCAGCTGGAGGAGACTAAGTTGGGGCATCCTATAGAAGTTAGAAAAGAAAAGGATCCTGAGGAGGATGCTGAAGAAACAGCAGAAGATGCTAAGTTGGGGTGTCCTATAGAAGTTAAAAAAGAAAAGGATCCTGAGGATGCTGAAGAAACAGCGGAAGATGAAGAGGAGGAGGAAGTAACTGCAGAGGTAACTTCA--TTTCTTTCTAACCTTTTGGAAACTTAGCAAGTTGTTTCTGGATTAATCTGAGGCCCAGGCTTTTCTTTCTACAGTATTAAAATGATAAAAAGAAGGAATGTTCGACCAGGATTACCAATTTGATCAACAAATCTTGCAAGGATTGCTAATCTATTCCCAAGTTGCATC
>AF1
-------------------------------------------------ATGTTTGAACTGGTTCTTCATTACATTTTATAAT---TGTATATTTTTTT-TATGTGTGTAAGGGTTGGCCTACTTCTAATTAGCTTCTTGT-TGGAAAATGCAGAAAGAAAAACCAAATGATGAAAAAGGATACAACAGAAAGTTAAATTGGAATGAAAAGAGAAAGATCAATAGAAAGGAACAGCTGAAGAAGGAAGATGAACAGATCAAAACGGGGATCAACTCTGCCATCCCCTCAACAAACATTGGCTTCAAAATGCTTCAGCAAATGGGTTACAACCCTGGTGTTGCTCTTGGAAAGCATGGTCAGGGGAGGCTAGAGCCAGTCACGATTGAAATCAAGAGATCACGGACTGGTCTAGGAAGAGACCATGTTGAGAAGGAGAAGCAGATTAAGAAGGAGAGGGAGATGGAGAGGATTGTTCAAAAGATGAAAAGGAAAGAGGCAAGAATAATGGCGGAATATGAAGAGAGAAAAAAACGATTATGGCAAGATCGGAAAATAGTGGTCAATTACAAGAAAGCAAAAGCTGCGCTTTCTCAGCTGGAGGAGACCAAGTTCGGGCACCCTATAGAAGTTGAAATGGAAAAGGAGTTGGAAGAGGATACTGAAGAAACAGTTGAGGATGAGGAGGAGGTCGTAACTGCAGAGGTAACTTTGACTCTTTTAATCTTTTTTTATTTTCAAATATTGACAAGTTGTTCATTGACATGATTTCAGGTTCAGGTTTTTGTA--TGTGATAAAAACTGTGAAAATACTCGGCTGGGTAATTGTAATAC-----GAGTTTTACTTGACTCTGCATGAAAATCAAAACAAGTATGCCTGGTCTGAGTTTTACCAGGATTTACTATGTACAAACACTGTCTGATGTAAAACCTGGTCAGACTTGCGAGTGGTATG
>AG2
AGTATGTTCGATCCTTTAGGCTTTTGAAATATAATATATAATAAAATCTATGTTTGAACTGGTTCTTCATTACATTTTATAAT---TGTATATTTTTTT-TATGTGTGTAAGGGTTGGCCTACTTCTAATTAGCTTCTTGT-TGGAAAATGCAGAAAGAAAAACCAAATGATGAAAAAGGATACAACAGAAAGTTAAATTGGAATGAAAAGAGAAAGATCAATAGAAAGGAACAGCTGAAGAAGGAAGATGAACAGATCAAAACGGGGATCAACTCTGCCATCCCCTCAACAAACATTGGCTTCAAAATGCTTCAGCAAATGGGTTACAACCCTGGTGTTGCTCTTGGAAAGCATGGTCAGGGGAGGCTAGAGCCAGTCACTATTGAAATCAAGAGATCACGGACTGGTCTAGGAAGAGACCATGTTGAGAAGGAGAAGCAGATTAAGAAGGAGAGGGAGATGGAGAGGATTGTTCAAAAGATGAAAAGGAAAGAGGCAAGAATAATGGCGGAATATGAAGAGAGAAAAAAACGATTATGGCAAGATCGGAAAATAGTGGTCAATTACAAGAAAGCAAAAGCTGCGCTTTCTCAGCTGGAGGAGACCAAGTTCGGGCACCCTATAGAAGTTGAAATGGAAAAGGAGTTGGAAGAGGATACTGAAGAAACAGTTGAGGATGAGGAGGAGGTCGTAACTGCAGAGGTAACTTTGACTCTTTTAATCTTTTTTTATTTTCAAATATTGACAAGTTGTTCATTGACATGATTTCAGGTTCAGGTTTTTGTA--TGTGATAAAAACTGTGAAAATACTCGGCTGGGTAATTGTAATAC-----GAGTTTTACTTGACTCTGCATGAAAATCAAACCAAGTATGCCTGGTCTGAGTTT-----------------------------------------------------------------
>AH26
---------------------------------------------------------------------------------------------GGAG-----------------GAGGAAGAAGAAGAAGAAGAAGAAGAAGAAGAAGACACAGAGGAGGAGGAGGAGGAGGAGGAGGAGGAGGAGGAGGAAGAGGAAGAGGAGGAAGACGAGGAAGACGAGGAAGAGGAAGACGAGGAAGAAGAGGAAGACGACGAGGAAGAAGAAGAAGAAGAAGAAGAAGAGGAGGAGGAGGAGGAGGAGGAGGAGAGTAGAGGAGGAAGAGGAGGAAGAGGGGGACGAGGAAGACGAGGAAGACGAAGAAGAGGAAGACGAGGAAGAGGAGGAAGATGAAGAAGAGGAAGACGACGAGGAGGAAG-----AAGAAGAAGAAGAAGAAGAAGAAGAAGAGGAGGAGGAGGAGGAGGAGAGTAGAGGAGGAAGAGGAGGAAGAGGAGGACGAGGAGGAGGAGGAGGAGGAGGAAGATGAGGAAGAGGAGGAAGATGAGGAAGAGGAGGAAGACGAAGTAGAGGAAAAAGAGGAAGACGACGAGGAAGAGGAGGAAGAGGAAGAGGAAGAGGAGGAAGAGGAGGAAGAAGAAGAGGAAGAGGACGAAGAGGAGGAAGAAGACGAAGAAGAGGAGGAGGAAGAGGAGGAAGAAGAAAGAGGAGGAAGAGGAGGAAGAAGAGGAAGAAGACGAGGAAGAGGAGGAAGAGGAAGAGGAAGACGAGGAAGAGGA--------GGAAGAGGAA--GAAGAGGAAAAAGAGGAAGAAGAGGAGAAGAGG----------------------------------AAGATGACGAGGAA---------------------------------------------------------------------------
>AME1
----------------------------------------------------------------------------------------------ATTTTAGTGGAATCTGGGGTTTGGCCTAGCTCTGATAAGCTTCTTCT-GGAAGAGTGCAGAAAGAAGTACAGAACGAGGGAAAAGGATATAAAAGAAAGTTAAACTGGAAGGAAAAGAGAAAGATCAAAAGAGAGGAACAGCAGAAAGAGGAAGATGAACAGATCAAAAAGGGGTTTGACTCTGTCATTCCTTCAACAAATATTGGCTTTAAAATGCTTCACAAAATGGGTTATAATCCTGGTGTTGCTCTTGGAAAGCACGGACAGGGGAGGCTTGAGCCAGTCATTCTTGATATCAAGAGATCACGAACAGGTCTTGGAAGAGATGATGTTGAGAAGGAGGAGCAGATGAAACAGGCTAGAGAAATGGAGAGGATTCTTCAGAAGATGAAAATGAAAGAGGCAAGGATGATGTCAGATTTTGGAGAGAGAAAAAAACAATTATGGCAAGGTCGGAAAATATTCGTGAATTACAAGAAAGCTAAAGCTGCACTCTCTCAGCTGGAGGAGACTAAGTTGGGGCATCCTATAGAAGTTAGAAAAGAAAAGGATCCTGAGGAAGATGCTGAAGAAACTGCAGAGGAGGCTAAGTTGAGGCATCTTACAGAAGTTAAAAAAGAAAAGGATCCCGAGGATGCTGAAGAAACATCGGAGGATGAAGAGGAGGAGGAAGTAACTGCAGAGGTAACTTCA--TTTCTTTTTAACCTTTTGGAAACGTAGCAAGTTGTT------------------------------------------------------------------------------------------------------------------------------------
>APA47
------------------------------------------------------------------------------------------------------------------TTGGCCTACTTCTAATTAGTTTCTTGT-GGGAAAGTGCAGAAAGAAAAACAGAATGATGGAAAAGGATACAAAAGAAAGTTAAATTGGAATGAAAAGAGAAAGATCAATAGAAAGGAACAGCTGAAGAAGGAAGATGAACAGCTCAATAAGGGGATCAACTCTGCCATCCCTACAACAAACATTGGCTTCAAAATGCTTCAGCAAATGGGTTACAACCCCGGTGTTGCTCTTGGAATGCATGGTCAGGGGAGGCTAGAGCCAGTTACTATTGAAATCAAGAGATCACGGACTGGTCTAGGAAGAGACCATGTTGAGAAGGAGAAGCAGATTAAGAAGGAGAGGGAAATGGAGAGGATTGTTCAAAAGATGAGAAGGAAAGAGGCAAGAATAATGTCGGAATATGAAGAGAGAAAAAAACAATTATGGCAAGATCGGAAAATAGTGGTAAATTACGAGAAAGCAAAAGCTGCACTCTCTCAGCTGGAGGAGACTAAGTTGGGGCACCCTATTGAAGTTGAAATGGAAAAAGCGTTGGAAGAGGATACTGAAGAAACAGTTGAAGAT---GAGGAGGTCGTAACTGCAGAGGTAACTTTGCCTCTTATAACCTTTTTTTTTTTCAAAATAGTGACAAGTTGTCCATTGACAAGATTTCAGGTTCAGGTTTTTGTA--TGTGATATAAAGTGTGAAAATGCTCGGCTGGGTAATTGTAATAA-----GACTATTACTTGACTATGCATGAAAATCGAGCCAAGAATGCCTGGTCTGAGTTTTGCCAGGATGTACTATGTACAAACAGTGTCTGA--------------------------------
>AR2
-----------------------------------------------------------------------------------------------------------------------------------------------------------------------------------------------------------------------------------------------------------------------------------------TTCCTTCAACAAATATTGGCTTTAAAATGCTTCACAAAATGGGTTATAATCCTGGTGTTGCTCTTGGAAAGCACGGACAGGGGAGGCTTGAGCCAGTCATTCTTGATATCAAGAGATCACGAACAGGTCTTGGAAGAGATGATGTTGAGAAGGAGGAGCAGATGAAACAGGCTAGAGAAATGGAGAGGATTCTTCAGAAGATGAAAATGAAAGAGGCAAGGATGATGTCAGATTTTGGAGAGAGAAAAAAACAATTATGGCAAGGTCGGAAAATATTCGTGAATTACAAGAAAGCTAAAGCTGCACTCTCTCAGCTGGAGGAGACTAAGTTGGGGCATCCTATAGAAGTTAGAAAAGAAAAGGATCCTGAGGAAGATGCT--------------------------------------------------------------------------------------------------------------------------------------------------------------------------------------------------------------------------------------------------------------------------------------------------------
>AS57
-----------------------------------------------------------------------GGGTGTTCAAACTTAGCTTAAACTTAATATTATCAAGTTGGAACTAGCCTAATTCTGATTAGCTTCTTGCGCGATGAATGCAGAAAGAAAAAGAGAGTGAGAATATAGACTACAAAAGAAAGTTAAATTGGAAGGAAAAGAGAAAGATCAAGAGAGAGGAACAACAGAAGAAGGAAGATGAACAGCTGAAAAGGGGGTTTAATTCTGCCATACCTTCAACAAACATTGGCTTTAAAATGCTTCAGCAAATGGGTTATAGCCCTGGTGTTGCTCTTGGAAAGCATGGGCAGGGGAGGATTGAGCCAGTCAATCTTGACATCAAGAGATCAAGGACCGGTCTTGGAAGAGACCATATTGTGAAAGAGAAGCAGATTCAGAAGGCCAAGGAAATGGAGAGGATTGCTGAGAAGAGGAAAATGAAGGAGATAAACATGATGTCAGAGTTTGAAGAGAGAAACAATATATTATGGCAATGCAGAAAAATAATGATGAATTATAAGAAAGCCAGAGCTGCACTGTCTCAGCTGGAGGAGGCTACGTATGTGAAGGAAAATGAGACTGAGCAGGAT---------------GATACTGTAGAAGAGGAAGAGGAGAA---------AGTAACTGTGGAGGTAACTTTTTTTATTTAATTAATTAGGGGATGAATATTTGTATTACAAGTTTTAC-------------------------------------------------------------------------------------------------------------------------------------------------------------------------------------------------------
>CD18
-------------------------------------------------------------------------A------------TCTTAAACTTGATATTTTATTGTTGGAATTAGCCCGATGCTGATTAGCTTCATGCGCGATAAGTGCAGAAGGAAATAGAGAGTGAGAATATATGCTTCAAAAAAAAGTTAAAACGGAAGGAATGGAAACAGTTGACAAAAGAGGAACTGAAGCAGAAGGAATATGAACAGCTTAACAAGGGATTCAACTCTGCTATTCCATCAACAAACATTGGCTTTAAAATGCTTCAGCAAATGGGTTATAGCCCGGGTGTTGCCCTTGGAAAGCATGGGCAGGGTATGACTGAGCCAGTTAAGATTGACATCAAGAGATCAAGGACTGGTCTTGGAAGAGACAACCTTGTGAAAGAAAAGCAAATTCAGAAGGGCAAGGAAATGGAGGGAATCGCCCAGAAGAGGAAACTGAATGAGATAAAGATGATGTCAGAGTTCGAAGAGAGAAACAATCTGGTATGGCAATGCAAAAAAATATTGTTGAATTATAAGAAAGCCCGAGCTGCACTATCTCAGCTGGATGAGGCTAAGTATGGGAAGGAATATGAGACTGAGCAGGATGCTGA---------AGACGCTGTAGAAGAGGAAGAGGAGAA---------AGTAACTGCGGAGGTAACTTTATTTGTTTAATTA--------ATGAGGATTTGTATTTCGTGTTTTACAATAGATAAAT-AGTGGATTCCATCTGC-ATTTTGACATGG--ATTATGAGAATAATCTTGCCACC---AGGCATGAG-AAGACAGTATCTGGTCCAGGTTTCTTGTT-CATTATATATAT------------------------------------------------------------------------------
>CDE34
---------------------------------------------------------------------------------------------------------------------------------CACCATTAATTCTTCGAGGACCTTAGGCAGGTACTAAAAATAGAATAAGGGATATGAAAGGAAATTAAATTGGAAAGAAAAGAGAAAGATTAAAAGAGAGAAACAACAAATGGAAGAAGAATGCCAAATAAAAATGGGTTTTATCTCTTCCATTCCCTTAATAAACATTGGCTTCAAAATGCTGCAAAAAATGGGTTGCAAACTTGGTATTACTCTAAGGAAAATTGGGAATAGGAAGCTTGTGCTAGTTGACATAGAGATTAAGAGATCACAAGTCGATCTTGGCAAGGATGATGTTGGGGAAGAAAAGAATATTAGGAAGGCTAAGGAAATTGAGAGGAATACCCAAAGAAAAAGAATGAAAGAGAAGAACACAAGGTCTAAATATATAGAGAGATGGAAATATTTATGAAAGAGT-AAAAAGTAATGGTTAGTTATAAGAAAGCCAGTGTTACACTAG----------------------------------------------------------------TGTT-----------------------------------------------------------------------------------------------------------------------------------------------------------------------------------------------------------------------------------------------------------------------------------------------------------
>CF38
------------------------------------------------------------------------------------------------------------------------------------------TGTGGGGAGAGTGCAGAAAGAAAAAAAGAGTGAAGATACAGGCTACAAAAGAAAGTTAAATTGGAAAGAAAAGAGAAAAATCAAGAAAGAGGAACAACAGAAAAAGGAAGATGAACAAATAGAAAAGGGATCCAGTTCTGCTATCCCTTCAACAAACATTGGCTTCAAAATGCTTCAGCAAATGGGCTATAATCCTGGTGTTGCTCTCGGAAAGCATGGACAGGGAAGACTTGAGCCGGTAAGTCTTGAGATCAAGAGATCACGGAAAGGTCTTGGAAGAGACCTTGTTGAGAAGGAGAAGCAGATTCAGAAGGCCAAGGAAATGGAGAGGGTTATTCAGAAGAAAAAAATGGAGGAGACAAACATGATGTCAGAATTTGGAGAGAGGAAAAAACTATTATGGCAAAGTAGGAAAATAGTGGAGAATTATAAGGAAGCCAGAGCTACATTATCTCAGTTGGAGGAAGATAAGTATGGGCACCCTACGGATGTTGTAAAGGAAAGGGAGCCTCAGGGGGATGATGAAGAAACAGCGGAAGAGGAAGAGGAGGAAGTAACTGCAGAGGTAACTTCAGGCCCTTTTTTT-TCTTTCCTAATTAAGAAATGAATATTGCATTACACACGACAGAAAGAGCATTACATCAACTT--CATAACATGAGTTTTCAAGTGGCAGAGACTCAACATCCTTACGAAAA-AGTAGCAAACTTGTGTTTATTTT-------------------------------------------------------------------------------------------------
>CH19
--------------------------------------------------------------------------------------------ACTTGATATTATATTGTTGGAATTAGCCCGATGCTTATTAGCTTCATGCGCGATAAGTGCAGAAGGAAAAAGAGAGTGAGAATATATGCTTCAAAAAAAAGTTAAAACGGAAGGAATGGAAACAGTTGACGAAAGAGGAACTGAAGCAGAAGGAATATGAACAGCTTAACAGGGGATTCAACTCTGCCATTCCATCAACAAACATTGGCTTTAAAATGCTTCAGCAAATGGGTTATAGCCCCGGTGTTGCTCTTGGAAAGCATGGGCAGGGTATGACTGAGCCAGTTAAGATTGACATCAAGAGATCAAGGACCGGTCTTGGAAGAGACAACCTTGTGAAAGAAAAGCAAATTCAGAAGGGCAAGGAAATGGAGGGGATCGCTCAGAAGAGGAAACTGAATGAGATAAAGATGATGTCAGAGTTCGAAGAGAGAAACAATCTGGTATGGCAATGCAAAAAAATATTGTTGAATTATAAGAAAGCCCGAGCTGCACTATCTCAGCTGGATGAGGCTAAGTATGGGAAGGAATATGAGACTGAGCAGGATGCTGA---------AGATGCTGTAGAAGAGGAAGAGGAGAA---------AGTAACTGCGGAGGTAACTTTATTTGTTTAATTA--------ATGAGGATTTGTATTTCGTGTTTTACAATAGATAAAT-AGTGGATTCCATCTGC-ATTTTGACATGG--ATTAT-------------------------------------------------------------------------------------------------------------------------------------------------------
>CHA37
-------------------------------GTAAACCGGGCTAACATGACTTGCTGTGAATGATCTGGTGGACTGTTGAAAT---TTATTCTAAAATTAATTTCATATTGGGACTGGCCTGCTTCTGATTAGCTTCTTGTGGGGAGAGTGCAGAAAGAAAAAAAGAGTGAAGATACAGGCTACAAAAGAAAGTTAAATTGGAAAGAAAAGAGAAAAATCAAGAAAGAGGAACAACAGAAAAAGGAAGATGAACAAATAAAAAAGGGATCCAGTTCTGCTATCCCTTCAACAAACATTGGCTTCAAAATGCTTCAGCAAATGGGCTATAATCCTGGTGTTGCTCTCGGAAAGCATGGACAGGGAAGACTTGAGCCGGTAAGTCTTGAGATCAAGAGATCACGGAAAGGTCTTGGAAGAGACCTTGTTGAGAAGGAGAAGCAGATTCAGAAGGCCAAGGAAATGGAGAGGGTTATTCAGAAGAAAAAAATGGAGGAGACAAACATGATGTCAGAATTTGGAGAGAGGAAAAAACTATTATGGCAAAGTAGGAAAATAGTGGAGAATTATAAGGAAGCCAGAGCTACATTATCACAGTTGGAGGAAGATAAGTATGGGCACCCTACGGATGTTGTAAAGGAAAGGGAGCCTCAGGGGGATGATGAAGAAACAGCGGAAGAGGAAGAGGAGGAAGTAACTGCAGAGGTAACTTCAGGCCCTTTTTTT-TCTTTCCTAATTAAGAAATGAATATTGCATTACACACGACAGAAAGAGCATTACATCAACTT--CATAACATGAGTTTTCAAGTGGCAGAGACTCAACATCCTTACGAAAA-AGTAGCAAACTTGTGTTTATTTTAGGAAGGCCATGGACCAACCACATGGAGAGTTTTTATACTTTCTCAATTAAAGTACAGTAGATTGAATATACTAAAACATGCTTGCTGTGACTTTCT
>CJ24
AATTGCGTTTGTATGCTAACTGCTCATTTTGTAAACTGGTCTTAACATTGAATTCCGTAAATGATCTGGTATGGTGTTGAAATTTAACTTAAACTTAATTTTATTATGTTGGAACTAGCCTAATTCTGATTAGCTTCATGCGCGATGAGTGCAGAAAGAAAAAGAAAGTGAGAATATAGGCTACAAAGGAAAGTTAAAACGGAAGGAAAGGAGAAAGCTCACGAAAGAGGACCAACAGAAGAAGGAATTTGAACAGCTCAAAAGGGGGTTCAATTCTGCCATACCTTCAACAAACATTGGCTTTAAAATGCTTCAGCAAATGGGTTATAGCCCGGGTGTTGCTCTTGGAAAGAATGGGCAGGGGATGATTGAGCCAGTCAAGATTGACATCAAGAGATCAAGGACCGGTCTTGGACTAGACAACATGGTGAAAGAGAAGCAGATTGAGAAGGCCAAGGAAATGGAGAGGATTGCTCAGAAGAGGAAACTGAATGAGATAAAGATGATGTCAGAGTTTGAAGAGAGAAACAATTTGTTATGGCGATGCAAAAAAATAGTGACGAATTATAAGAAAGCCAAAGCTGCACTGTCTCAGCTGGAGGAGGCTAAGTATGGGAAGGGATACGAGAGTGAGCAGGATGCTGA---------AGATACTGTAGAAGAGGAAGAGGAGAA---------AGTAACTGCGCAGGTAACTTTTTTTATTCAATTAATTATTAGATGAATATTTTTATTTCAAGTTTTGCAATTGAGAAAAAAGTGGATTCCATCTGC-TTTTTGACATGG---TTACGAAAACAATCCTGTCCTAAGAAGGCATGTA-AAGACAGCATCTGGTCCAGGTTTCTTTTTCCATGACATATATAGGTG-AAAAGAAAAGAAATATTATTATGGCCCAATCTGACTCTCA--------------------------------
>CK7
GATTCCGATTGTGTGCTAACTGCTCATTTTGTTAACTGGGCTTAACATTGAATTCCGTGAATGATCTGGTGGGTTGTTGAAATTTACTTAAAAATTAGTATTATTATGTTGGAAGTAGCCTAATTCTGATTAGCTCCATGCGCGATGAGTGCAGAAAGAAAAAGAGAGTGAGATTATAGGCTACAAAAGAAAGTTAAATTGGAAGGAAAAGAGAAAGATCAAGAAAGAGGAACAACAGAAGGAGGAAGATGAACAGCTGAAAAGAGGGTTCAATTCTGCCATACCTTCATCAAACATTGGCTTTAAAATGCTTCAGCAAATGGGTTATAGCCCTGGTGTTGCTCTTGGAAAGCATGGGCAAGGGAGGATTGAGCCAGTCAATCTTGAGATCAAGAGATCAAGGACCGGTCTTGGAAGAGACCATATTGAGAAAGAGAAGCAGATTCAGAAGGCCAAGGAAATGGAGATGATTGCTCAGAAGAGGAAACTGAATGAGATAAACATGATATCAGAGTTTGAAGAGAGAAAAAATATATTATGGCAATGTAGAAAAATAGTGATGAATTATAAGAAAGCCAGAGCTACACTGTCTCAGCTGGAGGAGGCTAAGTATGGGAAGGAAAATGAGACTGAGCAGGATGCTGA---------AGAAACTGTAGAAGAGGAAGAGGAGAA---------AGTAACTGTGGAGGTAATTTTTTTTATTTAATTAATTAGGAGATGAATATT-GTATTACAAGTTTTACAATTGAGAAAA-AGTGGATTCCATTTGC-TTTATGACATGG---TTACGAAAACAATCCCCTCCTAAGAAGGCATGGA-AAGACATCTGGAAGCTGTGCTGCAAGCCG-CAAGGACTCAACATCCT-TACCA-------------------------------------------------------------------
>CL6
--------------------------------------------------------------------------------------------AATTAGTATTATTATGTTGGAAGTAGCCTAATTCTGATTAGCTCCATGCGCGATGAGTGCAGAAAGAAAAAGAGAGTGAGATTATAGGCTACAAAAGAAAGTTAAATTGGAAGGAAAAGAGAAAGATCAAGAAAGAGGAACAACAGAAGGAGGAAGATGAACAGCTGAAAAGAGGGTTCAATTCTGCCATACCTTCATCAAACATTGGCTTTAAAATGCTTCAGCAAATGGGTTATAGCCCTGGTGTTGCTCTTGGAAAGCATGGGCAAGGGAGGATTGAGCCAGTCAATCTTGAGATCAAGAGATCAAGGACCGGTCTTGGAAGAGACCATATTGAGAAAGAGAAGCAGATTCAGAAGGCCAAGGAAATGGAGATGATTGCTCAGAAGAGGAAACTGAATGAGATAAACATGATATCAGAGTTTGAAGAGAGAAAAAATATATTATGGCAATGTAGAAAAATAGTGATGAATTATAAGAAAGCCAGAGCTACACTGTCTCAGCTGGAGGAGGCTAAGTATGGGAAGGAAAATGAGACTGAGCAGGATGCTGA---------AGAAACTGTAGAAGAGGAAGAGGAGAA---------AGTAACTGTGGAGGTAATTTTTTTTATTTAATTAATTAGGAGATGAATATT-GTATTACAAGTTTTACAATTGAGAAAA-AGTGGATTCCATTTGC-TTT-----------------------------------------------------------------------------------------------------------------------------------------------------------------------
>CM9
GAGTGTAAGTTGTAGCACAGGCCTATGGATGCTCCTTGATCTCAAAAGTAAGGTTCTATTGGTATTTTATTTGAATTTAAAACATGGAGGGAGATGAAGGTGATGATGGTTACATGGGCGATTTGTCTAAATTCCTTCTGCCGGATGAAATCAGAAAGAAGAAGAGACTGAGAATATAGGCTACAAAAGAAAGTTAAATCGGAAGGAAAGGATGCAGATAACGAAAGAGGAACTAAAGAAGAAGGAATGTGATATACTCAAAAAGGGTTTCAATTTTGCCATACCATTGACAAACATTGGCTTTAAAATGCTTCAGAAAATGGGCTATAGCCTGGGTGTTGCTCTTGGAAAGCATGGGCAGGGTATGAATGAGCCTGTCCAAGTTGACATCAAGAGATCAAGGACTGGACTTGGAAGAGAAAATCTCAAGAAAGAGAAGCAGACTGAGAAGGCCAAGGAAATGGAGAGAATTGCTCAGAAGAGGAAACTGAATGAAATGAAGATGATATCAGTGTTTGAGGAAAGAAAAACTATGTTATGGCAATGCAAAAAAATAGTGTCAAATTACAAGAAAGCTCAAGCTGCACTGTCTCAGCTGGAGGAGGCTAAGTATGGAAAGCAATATGACAGTGAGCAGGATGTTGA---------AGATAATGAAGAGGAAGAAGATAAGAAAAACGAGAGAGTAACTGCAGAGGATGCAAGAAGTATTAGATAGACTGAGGACTGAGTTCCATTACTACTTGTATTGTGGTTGCCAGTACAATTTTGTAGATGCATTGCTCTCAAATTG---TCCCAAGACTGAAGAAGATCACTAATGTCATGT--TGATTATTTTGAATTTTATCCATATGTTTGCATTTATCATATGAGGCATT----------------------------------------------------------------------
>CO8
------------------------------------------------------------------------TATGTTGAAATTTAGCGTAAATTTAATATTTTCATGCGGAGTTTAGGCTAATTCTGTTTAGCTTCACGTGTGATGAGAGCAGAAAGAAGAAGAGACTGAGAAAATAGGCTACAAAAGAAAGTTAAATCGGAAGGAAAGGACGCAGATGACGAAAGAGGAACTAAAGAAGAAGGAATATGATATACTCGAAAAGGGTTTCAATTCTGCCATACCATCAACAAATATTGGTTTTAAAATGCTTCAGCAAATGGGCTATAGCCCGGGTGTTGCTCTTGGAAAGCATGGGCAGGGCATGACTGAGCCTGTCCAAGTTGACATCAAGAGATCAAGGACTGGTCTTGGAAGAGAAAATCTTGAGAAAGAGAAGCAGACTCAAAAGGCCAAGGAAATGGAGAGAATTGCTCAGAAGAGGAAACAGAATGAAATGAAGATGATGTCAGAGTTTGAGGAGAGAAAAACTATGTTATGGCAATGCAAAAAAATAGTGTCAAATTACAAGAAAGCCCGAGCTGCACTGTCTCAGCTGGAGGAGGCCAAGTATGGAAAGCAATATGACACACAGCAGGATGCTGA---------AGATAATGAAGAGGAAGAAGAGGAAAAAAAGGAGAGAGTAACTGCGGAGGTAACCTCAAATATTTAAATAAGTAGGAGATAAACATTTGTGTTTCA-GTTTTACAACTTAAAAAT-AGTG---------------------------------------------------------------------------------------------------------------------------------------------------------------------------------------
>CP16
GATTCCGTTTGTGTGCTAACTGCTCATTTTGTGATTTGGTCTTAAAATTGAATTCCGTAAATGATCTGGTGTGGTGCTGAAATTA-TCTTAAGCTATATG--ATTATGTTGGAACTAGCCCGATTCTGATTAGCTTCATGCGCGATAAGTGCAGAAGGAAAAAGAGAGTGAGAATATAGGCTTCCAAAGAAAGTTAAATCGGAAGGGAAGGAGACAGATGACGAAAGAGGAACTAAAGCAGAAGGAATATGAACAGCTCAACAGGGGGTTCAACTCTGCCATACCATCAACAAACATTGGCTTCAAAATGCTTCAGCAAATGGGTTATAGCCCGGGTGTTGCTCTTGGAAAGCATGGGCAGGGGATGACTGAGCCAGTCGAGATTAACATCAAGAGATCAAGGACCGGTCTTGGAAGAGACAATCTTGTGAAAGAGAAGCAGATTCAGAAGGGCAAGGAAATGGAGAGGATTGCTCAGAAGAGGAAACTGAATGAGAAAAAGATGATGTCAGATTTTGAAGAGAGAAACAATCTGTTATGGCAATGCAAAAAAATATTGTCGAATTATAAGAAAGCCCGAGCTGCACTGTCTCAGCTGGAGGAGGCCAAATATGGGAAGGAATATGAGACTGAGAAGGATGCTGA---------AGATGCTGTAGAAGAGGAAGAGGAGAA---------AGTAACCGCCGAGGTAACTTTATTTATTTAATTA--------ATTAGGATTTGTATTTCAAGTTTTACAATTGATAAAT-AGTAGATTCCATCTGC-ATTTTGACATGG---TTATGAGAATAATCCTGCCCCCAGAAGGCATGGA-AAGACAGCATCTGATCCAGGTTTCATTTT-CATGATATATATAGGTG-AAAAGAAAATAAATATTTTTATAGCCCAATCTGACTACCAGATATTGCTAGCACATGTCTATA---------
>CP161
GATTCCGTTTGTGTGCTAACTGCTCATTTTGTGATTTGGTCTTAAAATTGAATTCCGTAAATGATCTGGTGTGGTGCTGAAATTA-TCTTAAGCTATATG--ATTATGTTGGAACTAGCCCGATTCTGATTAGCTTCATGCGCGATAAGTGCAGAAGGAAAAAGAGAGTGAGAATATAGGCTTCCAAAGAAAGTTAAATCGGAAGGGAAGGAGACAGATGACGAAAGAGGAACTAAAGCAGAAGGAATATGAACAGCTCAACAGGGGGTTCAACTCTGCCATACCATCAACAAACATTGGCTTCAAAATGCTTCAGCAAATGGGTTATAGCCCGGGTGTTGCTCTTGGAAAGCATGGGCAGGGGATGACTGAGCCAGTCGAGATTAACATCAAGAGATCAAGGACCGGTCTTGGAAGAGACAATCTTGTGAAAGAGAAGCAGATTCAGAAGGGCAAGGAAATGGAGAGGATTGCTCAGAAGAGGAAACTGAATGAGAAAAAGATGATGTCAGATTTTGAAGAGAGAAACAATCTGTTATGGCAATGCAAAAAAATATTGTCGAATTATAAGAAAGCCCGAGCTGCACTGTCTCAGCTGGAGGAGGCCAAATATGGGAAGGAATATGAGACTGAGAAGGATGCTGA---------AGATGCTGTAGAAGAGGAAGAGGAGAA---------AGTAACCGCCGAGGTAACTTTATTTATTTAATTA--------ATTAGGATTTGTATTTCAAGTTTTACAATTGATAAAT-AGTAGATTCCATCTGC-ATTTTGACATGG---TTATGAGAATAATCCTGCCCCCAGAAGGCATGGA-AAGACAGCATCTGATCCAGGTTTCATTTT-CATGATATATATAGGT--------------------------------------------------------------------------
>CR44
----------------------------------------------------------TTTGCATTAGATTTCTTTTCCTTTG---CTTGAGCAAAAGCATTGCGACGACAAAGGCAATCTATAATAATCCCTCACGACTCTTTAAAGTGGCTCCTGGCTTGGAGGACTATCAATGGTTTTTGTACCAAATTTTTGGGAAATATAAATGGTTTATTGCTATACAAAGAGGAACAACAGAAGGAGGAAGATGAACATATTACAAAGGGATTCAACTCTGCGATACCTTCCACAAACATTGGCTGCAAAATGCTATGGTAGATGAGGTACAATGTTGGTGTTGCTCCTGGAAAACAACAATTGGGTCTTCGT------------------------------------------------------TTCTTTACAGACAACAACATGAAGAATAGTAAGACTCTATCAAAGACACCT--------------------------------------------------------------------------------------------------------------------------------------------------------------------------------------------------------------------------------------------------------------------------------------------------------------------------------------------------------------------------------------------------------------------------------------------------------------------------------------------------
>CT15
-------------------------------------------------------------------------ATTAT--------CTAAAGCTTATATG--ATTGTGTTGGAACTAGCCCGATTCTGATTAGCTTCATGCGTGATAAGTGCAGAAGGAAAGCGAGAGTGAGAATATAGGCTTCAAAAGAAAATTAAATCGGAAGGGATGGAGACAGATGACGAAAGAGGAACTAAAGGAGAAGGAATATGAACAGCTCAACAGGGGGTTTAACTCTGCCATACCATCAACAAACATTGGCTTCAAAATGCTTCAGCAAATGGGTTATAGCCCGGGTGTTGCTCTTGGAAAGCATGGGCAGGGGATGACTGAGCCAGTCAAGATTGACATCAAAAGATCAAGGACCGGTCTTGGAAGAGACAATCTTGTGAAAGAGAAGCAGATTCAGAAGGGCAAGGAAATGGAGAGGATTGCTCAGAAGAGGAAACTGAATGAGAAAAAGATGATGTCAGATTTTGAAGAGAGAAACAATCTGTTATGGCAATGCAAAAAATTATTGTCGAATTATAAGAAAGCCCGAGCTGCACTGTCTCAGCTGGAGGAGGCCAAGTATGGAAAAGAATATGAGACTGAGCAGGATGCTGAAGATGCTGTAGATGCTGTAGAAGAGGAAGAGGAGAA---------AGTAACCGCGGAGGTAACTTCATTTATCTAATTA--------ATTAGGATTTGTATTTCAAGTTTTACAATTGATAAAT-AGTGGATTCCATCTGC-ATTTTGACATGG---TTATGAGAATAATCCTGCGCCCAGAAGGCATGGA-AAGACAGCATCTGGTCCAGGTTTCTTTTT-CAT---------------------------------------------------------------------------------------
>DA12
AATTCCGCTTGCGTGCTAACTGCTCATTTTGTAAATTGGTTCTAACATTGAATTCCGTGAATGATCTAGCGTGGTGTTGAAATTTAGTTTAAATTTAACAT-TTTATGTTGGGACTAGCCTAATTCTGATTAGATTCACGCGTGATGAGTGCAGAAAGAAGAAGAGAGTGAGAATATAGGCCACAAAAGAAAGTTAAATTGGAAGGAAAGGAGACAGATGACGAAAGAGGAACTAAAGAAGAAGGAATATGATGTACTCAAAAAAGGTTTCAATTCTGCCATACCATCAACAAACATTGGCTTTAAAATGCTTCAGCAAATGGGTTATAGCCCGGGTGTTGCTCTTGGAAAGCATGGGCAGGGGATGACTGAGCCAGTCCAAGTTGACATCAGGAGATCAAGGACCGGTCTTGGAATAGAAAGTCTTGAGAAAGAGAAGCAGAATCAGAAGGCCAAGGAAATGGAGAGGATTGCTCAGAAGAGAAAACTTAATGAAATGAAAATGATGTCAGAGTTTGAAGAGAGAAAAAATATGTTATGGCAATGCAAAAAAATAGTGTCAAATTATAAGAAGGCCCGAGCTGCACTGTCTCAGCTGGAGGAGGCTAAGTACGGAAAGCAATATGATACTGAGCAGGATGCTGA---------AGATAATGAAGAGGAGGAAGAGGAGAA---------AGTAACTGCAGAGGTAACTTCATTTATTTATTTAAGGAGGAGATGAACATTTGTATATCA-GTTTTACAATTGAGAAAT-AGTGGACTCCATCTGTACTTCTGACATGG---CTATGAAAATAATTCTGTCCCAAGAAGGTATGGA-AAGACAGCATCTAGTCCATGTTTCTTTTT-CACAACATATATAGGTG-AAAAGAACAGAAATATTTTTATTGCCCAATCTGACTACCAGATATT--------------------------
>DB53
-------------------------------------------------------------GTTCTTCAACACACTCTGATTT---TGTACATTTTTTA-TGAGTATGCAAGGATTGTTCTACTTCTAATTAGCTTGTTGT-GGGAAAGTGCAGAAAGAAAAACAGAATGATGGAAGAGGATTCAAAAGAAAGTTAAATTGGAATGAAAAGAGAAAGATAAATAAACAGGAACAGATGAAGAAGGAAGATGAACAGATCAAAACGGGGTTCAACTCTGCCATCCCTTCAACAAACATTGGCTTCAAAATGCTTCAGCAAATGGGTTACAACCCTGGTGTCGCTCTTGGAAAGCATGGTCAGGGGAGGCTAGAGCCAGTCACAATTGAAATCAAGAGATCACGGACTGGTCTAGGAAGAGACCATGTTGAGAAGGAGAAGCAGATTAAGAAGGAGAGGGAAAAGGAGAGGATTGTTCAAAAGATGAAAATGAAAGAGGCAAGGATAATGTCAGAATATGAAGAGAGGAAAAAACAATTATGGCAAGATCGGAAAGTAGTTCTAAATTATGAGAAAGCAAAAGCTGCACTCTCTCAGCTGGAGGAGACTAAGTTGGGGCACCCTAAAGAAGTTGAAATGGAAAAAGTTTTGGAAAAGGATACCGAAGACACAGTTGAAGATGAGGAGGAGATAGTAACTGCAGAGGTAACTTTTCCTCTTTTAACTCTTTTTTTTTGAAAAATATTGACAAGTTGTTCATTGACATGATTTCAGGTTCAGGTTTTTGTA--TGTGAGATAA--TGTGAAGAGACTTGGCTGGGTTATTGTATTACTTGTTGAGTATTACTTGACTCTGCATGAAAACCGAGCCTAGTATACCTGGTCTGAGTTTTACCAGTATTTACTGTTTACAAACACTGTCTAACGTCAAACTTTGTCAGAC--------------
>DC1
--------------------------------------------------------------------------------------------------------------AGGATTGGTCTACTTCTAATTAGCTTGTTGT-GGGAAAGTGCAGAAAGAAAAACAGAATGATGGAAAAGGATACAAAAGAAAGTTAAATTGGAATGAAAAGAGAAAGATAAATAAACAGGAACAGATGAAGAAGGAAGATGAACAGATCAAAACGGGGTTCAACTCTGCCATCCCTTCAACAAACATTGGCTTCAAAATGCTTCAGCAAATGGGTTACAACCCTGGTGTCGCTCTTGGAAAGCATGGTCAGGGGAGGCTAGAGCCAGTCACAATTGAAATCAAGAGATCACGGACTGGTCTAGGAAGAGACCATGTTGAGAAGGAGAAGCAGATTAAGAAGGAGAGGGAAAAGGAGAGGATTGTTCAAAAGATGAAAATGAAAGAGGCAAGGATAATGTCAGAATATGAAGAGAGGAAAAAACAATTATGGCAAGATCGGAAAGTAGTTCTACATTATGAGAAAGCAAAAGCTGCACTCTCTCAGCTGGAGGAGACTAAGTTGGGGCACCCTAAAGAAGTTGAAATGGAAAAAGTTTCGGAAAAGGATACCGAAGACACAGTTGAAGATGAGGAGGAGATAGTAACTGCAGAGGTAACTTTTCCTCTTTTAACTCTTTTTTTTTGAAAAATATTGACAAGTTGTTCATTGACATGATTTCAGGTTCAGGTTTTTGTA--TGTGAGATAA--TGTGAAGAGACTTGGCTGGGTTATTGTATTACTTGTTGAGTATTACTTGACTCTGCATGAAAACCGAGCCTAGTATACCTGGTCTGAGTTTTACCAGTATTTACTGTTTACAAACACTGTCTAACGTCAAACTTTGTCAGACT-------------
>DD1
-----------------------------------------------------------------------------------------------------------------ATTGGCCTACTTCTAATTAGCTTCTTGT-GGGAAAGTGCAGAAAGAAAAACAGAATGATGGAAAAGGATACAAAAGAAAGTTAAATTGGAATGAAAAGAGAAAGATAAATAGACAGGAACAGATGAAGAAGGAAGATGAACAGATCAAAAGCGGGGTCAACTCTGCCATTCCTTCAACAAACATTGGCTTCAAAATGCTTCAGCAAATGGGTTACAACCCTGGTGTCGCTCTTGGAAAGCATGGTCAGGGGAGGCTAGAGCCAATCACTATTGAAATCAAGAGATCACGGGCTGGTCTAGGAAGAGACCATGTTGAGAAGGAGAAGCAGATTAAGAAGGAGAGGGAAATGGAGAGGATTGTTCAAAAGATGAAAAGGAAAGAGGCAAGAATAATGTCAGAATATGAAGAGAGAAAAAAGCAATTATGGCAAGATCGGAAAATAGTTGTAAATTATGAGAAAGCAAAAGCAGCACTCTCTCAGCTGGAGGAGGCTAAGTTGGGGCACCCTATAGAAGTTGAAATGGAAAAAGTTTTGGAAAAGAATACCGAAGATACAGTTGAAGATGAGGAGGAGATAGTAACTGCAGAGGTAACTTTTCCTCTTTTTAACTCTTTTTTTTGAAAAGTATTGACAAGTTGTTCATTGACATGATTTCAGGTTGAGCTTTTTGTA--TTTGATATAA--TGTGAAGATACTTGGCTGGGTTATTGTAATACTTGTTGAGCATTTCTCGACTCTGCATGAAAACCGACCCAAGTGTACCTGG--------------------------------------------------------------------------
>DIM50
-----------------------------------------------------------------------------------------------------------------------------------------------------------------A------TGATGGAAAAGGATTCAAAAGAAAGTTAAATTGGAATGAAAAGAGAAAGATAAATAGACAGGAACAGATGAAGAAGGAAGATGAACAGATCAAAAGCGGGGTCAACTCTGCCATTCCTTCAACAAACATTGGCTTCAAAATGCTTCAGCAAATGGGTTACAACCCTGGTGTCGCTCTTGGAAAGCATGGTCAGGGGAGGCTAGAGCCAATCACTATTGAAATCAAGAGATCACGGGCTGGTCTAGGAAGAGACCATGTTGAGAAGGAGAAGCAGATTGAGAAGGAGAGGGAAATGGAGAGGATTGCTCAAAAGATGAAAAGGAAAGAGGCAAGAATAATGTCAGAATATGAAGAGAGAAAAAAGCAATTATGGCAAGATCGGAAAATAGTTGTAAATTATGAGAAAGCAAAAGCAGCACTCTCTCAGCTGGAGGAGGCTAAGTTGGGG-----------------------------------------------------------------------------------------------------------------------------------------------------------------------------------------------------------------------------------------------------------------------------------------------------------------------------------------------------
>EN45
------------------------------------------------------------------------------------------------------------TTGGAATTGGGGTTAATTCTGACAAGTCTG----GGATCGATGCAGGAGGAAGAACGAAAGGAGGGGCGAGGGTACAAAAGAAAATTAAATTGGAAGGACAAAAGGAAGCTTAACAGAAAGGAACAACAGAAGGTGGAAGATGAACGGCTTAGAAAGGGATTCGACTCTTCCATACCTTCAACAAACATTGGCTACAAAATGTTACAGCAAATGGGGTACAATCCTGGTGGTGCCCTTGGAAAACATGGACAGGGAAGTCTTGAACCGCTTAGTGTTGAGATCAAGAGACGTCGAACCGGGCTCGGAAGAGATCGCGTGGAGGAGGAGGAGGAAATTCAAAAGCTGAAGGAAACGGAGAGGATTATTAACAAGAAGAAAAGGGAACAGGAGATTATGATCTCTGATTTTGGAGAGAGGCAGAAAACCTTATGGAGAAATCGGAAAATCCTGGTTAATTAT-----------------------------------------------------------------------------------------------------------------------------------------------------------------------------------------------------------------------------------------------------------------------------------------------------------------------------------------------------------------------------------------------------
>FC13
------------------------------------------------------------------------------------------------------------------------------TGATTAGATTCACGCGTGATGAGTGCAGAAAGAAGAAGAGAGTGAGAATATAGGCCACAAAAGAAAGTTAAATCGGAAGGAAAGGAGACAGATGACGAAAGAGGAACTAAAGAAGAAGGAATATGATATACTCAAAAAGGGTTTCAATTCTGCCATACCATCAACAAACATTGGCTTTAAAATGCTTCAGCAAATGGGTTATAGCCCGGGTGTTGCTCTTGGAAAGCATGGGCAGGGGATGACCGAGCCAGTCCAAGTTGACATCAGGAGATCAAGGACCGGTCTTGGAATAGAAAGTCTCGAGAAAGAGAAGCAGAATCAGAAGGCCAAGGAAATGGAGAGGATTGCTCAAAAGAGAAAACTTAATGAAATGAAAATGATGTCAGAGTTTGAAGAGAGAAAAAATATGTTATGGCAATGCAAAAAAATAGTGTCAAATTATAAGAAAGCCCGAGCTGCACTGTCTCAGCTGGAGGAGGCTAAGTACGGAAAGCAATATGATACAGAGCAGGATGCTGA---------AGATAATGAAGAGGAGGAAGAGGAGAA---------AGTAACCGCAGAGGTAACTTCATTTATTTATTTAAGGAGGAGATGAACATTTGTATATCA-GTTTTACAATTGAGAAAT-AGTGGACTCCATCTG--CTTCTGACATGG---CTCTGAAAATAATTCTATCCCAAGAAGGTATGGA-AAGACAGCATCTGGTCCATGTTTCTTTTT-CAGAACATATATAGGTG-AAAAGAACA---------------------------------------------------------------
>FTS1
---------------------------------------------------------------------------------TT---TGTACATGTTTTA-TGAGTATGCAAGGATTGGTCTACTTCTAATTAGCTTATTGT-GGGAAAGTGCAGAAAGAAAAACAGAATGATGGAAAAGGATACAAAAGAAAGTTAAATTGGAATGAAAAGAGAAAGATAAATAAACAGGAACAGATGAAGAAGGAAGATGAACAGATCAAAACGGGGTTCAACTCTGCCATCCCTTCAACAAACATTGGCTTCAAAATGCTTCAGCAAATGGCTTACAACCCTGGTGTCGCTCTTGGAAAGCATGGTCAGGGGAGGCTAGAGCCAGTCACAATTGAAATCAAGAGATCACGGACTGGTCTAGGAAGAGACCATGTTGAGAAGGAGAAGCAGATTAAGAAG------------GAGAGGATTGTTCAAAAGATGAAAATGAAAGAGGCAAGAATAATGTCAGAATATGAAGAGAGAAAAAAGCAATTATGGCAAGATCGGAAAGTAGTTCTAAATTATGAGAAAGCAAAAGCTGCACTCTCTCAGCTGGAGGAGACTAAGTTGGGGCACCCTAAAGAAGTTGAAATGGAAAATGTTTCGGAAAAGGATACCGAAGACACAGTTGAAGATGAGGAGGAGATAGTAACTGCAGAGGTAACTTTTCCTCTTTTAACTCTTTTTTTTTGAAAAATATCGACAAGTTGTTCATTGACATGATTTCAGGTTCAGGTTTTTGTA--TGTGAGATAA--TGCGAAGATACTTGGCTGGGTTATTGTATTACTTGTTGAGTATTACTCGACTCTGCATGAAAACCGAGCCTAGTATACCTGGTCTGAGTTTTACCAGAATGCACTGTTTACAAACACTGTCTGACGTCAAACTTTGTCAGACTTGTAAGTGTTACA
>FTS2
------------------------------------------------------------------------------GATTT---TGTACATTTTTTA-TGAGTATGCAAGGATTGGTCTACTTCTAATTAGCTTATTGT-GGGAAAGTGCAGAAAGAAAAACAGAATGATGGAAAAGGATACAAAAGAAAGTTAAATTGGAATGAAAAGAGAAAGATAAATAAACAGGAACAGATGAAGAAGGAAGATGAACAGATCAAAACGGGGTTCAACTCTGCCATCCCTTCAACAAACATTGGCTTCAAAATGCTTCAGCAAATGGGTTACAACCCTGGTGTCGCTCTTGGAAAGCATGGTCAGGGGAGGCTAGAGCCAGTCACAATTGAAATCAAGAGATCACGGACTGGTCTAGGAAGAGACCATGTTGAGAAGGAGAAGCAGATTAAGAAGGAGAGGGAAAAGGAGAGGATTGTTCAAAAGATGAAAATGAAAGAGGCAAGAATAATGTCAGAATATGAAGAGAGAAAAAAGCAATTATGGCAAGATCGGAAAGTAGTTCTAAATTATGAGAAAGCAAAAGCTGCACTCTCTCAGCTGGAGGAGACTAAGTTGGGGCACCCTAAAGAAGTTGAAATGGAAAATGTTTCGGAAAAGGATACCGAAGACACAGTTGAAGATGAGGAGGAGATAGTAACTGCAGAGGTAACTTTTCCTCTTTTAACTCTTTTTTTTTGAAAAATATCGACAAGTTGTTCATTGACATGATTTCAGGTTCAGGTTTTTGTA--TGTGAGATAA--TGCGAAGATACTTGGCTGGGTTATTGTATTACTTGTTGAGTATTACTCGACTCTGCATGAAAACCG------------------------------------------------------------------------------------------
>HB41
---------------------------------------------TTTGATTTTGGAACTGGTCCTTCATTACAGTCTGATAT---TGTATATTTTTTTACGAGTGTGTAAGGATTGGCCTACTTCTAATTAGCTTCTTGT-GCGAAAGTGCAGAAAGAAAAACTGAATGATGTAAAAGGATACAAAAGAAAGTTAAATTGGAATGAAAAGAGAAAGGTCAAAAGAGAGGAACAGCAGAAGGAGGAAGATGAACTGATCCAAAAGGGGTCCAACGCTGCCATCCCTTCAACAAACATTGGCTTCAAAATGCTTCAGCAAATGGGTTACAACCCTGGTGTCGCTCTTGGAAAGCATGGTCAGGGAAGGCTAGAGCCAGTCAATATTGAAATCAAGAGATCACGGACTGGTATAGGAAGAGACCATGCTGAGAAGGAGGAGCAGAGTAAGAAGGCAAGGGAAATGGAGAGGACTTTTCAAAAGAGGAAAAGGAAAGAGGCAAGAATGATGTCAGAATATGAAGAGAGAAATAAACAATTGTGGCAAGATCGGAAAATAGTGGTAAATTATATGAAAGCAAAAGCTTCACTCTCTCAGCTGGAGGAGACAAAGTTGGGGCACCCTATAGAAGTTGAAAAGGAAAAAGGGTCGAAAAAGGACACTGAAGAAACAGTTGAAGATGAAGAGGAGGTAGTAACTGCAGAGGTAATTCCACCTCTTTT-----AACCATTTTTTTAGATAATTACAAGCTGTTCATTGATGTGATTTCACGTTCAGATGTTTGTA--TGTGATATAAACTGTGAAAATACTCAGCTGGGAAATTGTAATACTTG-TGAGTGTTACTGGACTCTGCATGAAACTGA-GCCAAGTATGCCTGGTCTGAGTTTTACGAGCATGTACAGTGTACAAACAGTGTCTGATGTCAAAACTGGTAAGACTTGCAAGTCGTATG
>JO20
-------------------------------GTCAGCGGTCTTAAAATTG-ATCCCCTAAACGATCTGGTGTGGTGTTGAAATTA-TCTTAAACTTGATATTATATTGTTGAAATTAGCCCGATGCTGATTAGCTTCATGCGCGATAAGTGCAGAAGGAAAAAGAGAGTGAGAATATATGCTTTAAAAAAAAGTTAAAACGGAAGGAATGGAAACAGTTGACGAAAGAGGAACTGAAGCAGAAGGAATATGAACAGCTTAACAGGGGATTCAACTCTGCCATTCCATCAACAAACATTGGCTTTAAAATGCTTCAGCAAATGGGTTATAGCCCCGGTGTTGCTCTTGGAAAGCATGGGCAGGGTATGACTGAGCCAGTTAAGATTGACATCAAGAGATCAAGGACCGGTCTTGGAAGAGACAACCTTGTGAAAGAAAAGCAAATTCAGAAGGGCAAGGAAATGGAGAGGATCGCTCAGAAGAGGAAACTGAATGAGATAAAGATGATGTCAGAGTTCGAAGAGAGAAACAATGTGGTATGGCAATGCAAAAAAATATTGTTGAATTATAAGAAAGCCCGAGCTGCACTATCTCAGCTGGATGAGGCTAAGTATGGGAAGGAATATGATACTGAGCAGGATGCTGA---------AGATGCTGTAGAAGAGGAAGAGGAGAA---------AGTAACTGCGGAGGTAACTTTATTTGTTTAATTA--------ATGAGGATTTGTATTTCGTGTTTTACAATAGATAAAT-AGTGGATTCCATCTGC-ATTTTGACATGG--ATTATGAGAATAATCTTGCTACC---GGGTATGAG-AAGACAGTATCTGGTCCAGGATTCTTTTT-CATTATATATATATTACCCAATCCAACCACCGGATATTGCTAACACATCTCTATACCAATAGCATTTTAAACTTTCACATTTTTGCCTAT
>JU21
--------------------------------------------------------------------------------------------------------------GAGATAGATTAATTTATGAATGCAACAGCCAAGTCGGAAAAGCCAGACCAAAAGGAAGTAATTCACAGGAACAAATTAGAAGTTCACATCATGATAGGAACCCACAGGTCAAAGGAAAAGTTCCA---AGTATTTTATTGAGCTACATTTAGCAGGGATTCAACTCTTCTATTCCATCAATAAACATTGGCTTTAAAATGCTTCAGCGAATGGGTTATAGCCCCTGTGTTGCTCTTGGAAAGCATAGGCAGGGTATGACTGAGCTAGTTAAGATTGACATCAAGAGATCACGGACTAGTCTTAGAAGAGATAACCTTGTGAAAGAAAAGAAAACTTAGAAGGGAAAGGAAATGGAGGGGATCGCTCAGAGGAGGAAATTGAATGAGATAAAGATGATGCCAGAGTTTGAAGAGAGAAGCAATCTGGTATGGCAATAAAAAAATATATTGTTGAATTATAAGAAAGCCCAAGCTGCACTATCTTAGCTGGATGAGGATAAGTATGGGAAGGATCTGATCTTTGGCACAATCTGATTCCCAAACAAGGGATCTGAAGAAGAAACAGAAGTAGATAAGAGGGTAGCCAGTTGAGAGGTTGCTCGTCTTGTTATAGTTGTTAAGTATAGCGAGCCTTTCACAAATGATTTACTTAGAGGAGTAAGGGTTGTCTATTATGCTACTTTGGTACCTCAGCTGCGGATACTAGTTTGAATGAAGTAAAGATGATGAGCAACTATCCTTAATCAATAAACAAAAGAGAGTAAGAATGCTCAGTCAGTTAAATCCTAGGGCATTCTACAAATTTGTTCTCTTGCTAATGTTTCATGAGCCAATCAACTTGACCCTTT
>KE1
AACAACTTGTGCAGAGATGGGTTTCAGGGGATAAACCCGCGGTTGGTTGAGTTCATGGTCATGGCACTAAGTTTAGTGAATTTATATTCATACTGTAGGGGGGGAAGATAATAAATGGCCGATCTATCATGATTCCAGCAACATCAAGCTGCCTGCGAGCTGAGGAAAAAAGGATAAGGGCCACGAAAGGAAATTAAATTGAAAGGAAAAGAGATATATTAAAAAAGAGAAACAACAGAAGGAAAAAGAAGAGAAAATCGCAAAGGGTGTTAGCTCTACCATCTCTTCAACAAACATTGGCTTCAAAATGCTGCAACAAATGGGTTACAACCCTGGTCTTGCTCTAGGGAAACATGGGCAAGGTAGGCTTGAACCAGTTGGCATAGAGATCAAAAGATCGCGAACCGGTCTCGACAGGGACGAAGTTGTGAAAGAAATGAAGATTAGTAAGGCCAAGGAAATGGAGAGCAATACCCAGGAGAAGAGAATAAAAGTGCAGGACATGATGTCTAATT----AGAGAGAAAAAAATAGTTGTGGAAGAGTCGAAAAATAATGGACAACTATAAGAAAGCCAGAGCCGCACAAGCTCACCTAGAAGGGGCCAATTCAATACCTGATAGAGATGATACAGAAAACATACAGGAGAAGGATGTCGATGAAGCTAAGGAAAAGGAAGAGGAGGATGAGGTGATGGTAGAG--AACATAAGAAGGGATAATGCTTACAGAAGGAAATTAAATGGGAAGGGAAAAGGTTACGAAAGGAAAATAAAAGGGATGAAGAGA------------GAGATTAAAATAGAGAAACAAGAGAAGGAAC-----------------------------------------------------------------------------------------------------------------------------
>MC0
------------------------------------------------------------GGTCTTTCATTACAGTCTGACAT---TGTATTTTTTTAT-------------GATTGGCCTACTTCTAAATAGCTTCTTTT-GGGAAAGTGCAGAAAGAAAAACAGAATAATGGAAAAGGATACAAAAGAAAATTAAATTGGAATGAAAAGAGAAAGATCAAAAGAGAGGAACAGCAGAAGGAGGAAGATGAACAGATCAAAAAGGGGTCCAACTCTGCCATCCCTTCAACAAACATTGGCTTCAAAATGCTTCAGCAAATGGGTTACAACCCTGGTGTTGCTCTTGGAAAGCATGGTCAGGGGAGGCTAGAGCCAGTCAATATTGAAATCAAGAGATCACGGACTGGTCTAGGAAGAGACCATATTGAGAAGGAGGAGCAGATTAAGAAGGCGAGGGAAATGGAGAGGATTGTTCAAAATATGAAAAGGAAAGAAGAAAGAATAATGTCAGAATTTGAGGAGAGAAAAAAACAATTATGGCAAGAGCGGAAAATAGTGGTAAATTACAAGAAAGCAAAAGCTGCACTCTCTCAGCTGGAGGAAACTAAGTTTGGCTGCCCTAAAGAGGTTGAAATGGAAAAAGGGTCAGAAAAGGATACTGAAGAAACAGTTGAAGATGAAGAGGAGGTAGTAACTGCAGAGGTAACTTCACCACTTT------TTGCTTTTTTTAAAATATTGACATTTTGTTCATTGACATGATTTTAGGTTAAGGTGTTTGTA--TGTGATATAAACTGTGAAAATGCTTTGCTGGGGAATTGTATTTCTTG-TGAGTATTACTTGGCTCTGCCCAAAAACCAAGCCAAGTATGCCTGATCTGAGTTTTACCAGGACGGACAGTGTACAAACACTGTTTGATGTCAAACCTGGTCAGAGTT------------
>MT0
-----------------------------------------------------------TGGTTCTTCATTACAGTCTGGTAT---TTTATATTTTTTTATGAGTGTGTAAGAATTGGCCAACTTATAATTAGCTTCTTGT-GGGAAAGTGCAGAAAGAAAAACAGAAAGATGGAAAAGGATACAAAAGAAAGTTAAATTGGAATGAAAAGAGAAAGATCAATAGACAGGAACAGCCGGAGAAGGAAGATGAACAGATCAAAAAGGGGTTCAACTCTGCCATCCCATCAACAAACATTGGCTTTAAAATGCTCCAGCAAATGGGTTTCAATCCTGGTGTTGCTCTTGGGAAGCATGGTCAGGGTAGGCTAGAGCCAGTCACTATTGAAATCAAGAGATCACGGACTGGTCTAGGAAGAGACCACGTTGAGAAGGAGAAGCAGATTAAGAGGGAGAGGGAAATGGAGAGGATTGTTCAAAAGAGGAAAAGGAAAGAGGCAAGAATAATGTCAGAATATGAAGAGAGACAAAAACAATTATGGCAAGATCGGAAAATAGTGGTAAATTACAAGAAAGCAAAAGCTGCCCTCTCTCAGCTGGAGGAGACTAAGTTGGGGCATCCTATAGAAGTTGAAATGGAAAAAGGGTTGGAAGAGGATACTGAAGAAACAGTTGAAGATGAGGAGGAGGTGGTGACTGCAGAGGTAACTTTGCCTCTTTTTAGCTTTTTTTTTTTTTAAATATTGACAAGTTGTTCATTGACATGATTTCAGCTTCAGATTTTTGTA--TGTGATAAAAACTGTGAAAATACTCGGGTGTGTAATTGTAATGCTTG-TGAGTATTAATTGACTCTGCATGAAAACCGAGCCAATTATGCCTGGTCTGAGTTTTACCTGGATGAGCTACGTACAAACAGTGTCTGATGTCAAACTTGGTCAGACTTATGAGTGGTACG
>NN48
AGTATGTTCGATCCTATAGGCTGTTGAAATGTAATATATAATAAAATTTATGTTGGAACTGGTTCTTCATTACATTTTGCTAT---TTTTTATTTTTTTATGATTGTGTAAGTGTTGGCCTACTTCTAATTAGCTTCTTGT-CGGAAAGTGCAGAAAGAAAAACAGAATGACGGAAAAGGATACAAAAGAAAGTTAAATTGGAATGAAAAGAGAAAGATCAATAGAAAGGAACAGCTGAAGAAGGAAGATGAACAGATCAAAAAGGGGATCAACTCTGCCATCCCCTCAACAAACATTGGCTTCAAAATGCTTCAGCAAATGGGTTACAACCCTGGTGTTGCTCTTGGAAAGCATGGTCAGGGGAGGCTAGAGCCAGTCACTATTGAAATTAAGAGATCACGGACTGGTCTAGGAAGAGACCATGTTGAGAAGGAGAAGCAGATCAAGAAGGAGAGGGAAATGGAGAGGATTGTTCAAAAGATGAAAAGGAAAGAGGCAAGAATAATGTCTGAATATGAAGAGAGAAAAAAACAATTATGGCAAGACCGGAAAATTGTGGTCAATTACAAGAAAGCAAAAGCTGCTCTCTCACAGCTGGAGGAGACTAAGTTGGGGCACCCAATAGAAGTTGAAATGGAAAAGGAGTTGGAAGAGGATACTGAAGAAACAGTCGAGGATGAGGAGGAGGTCGTAACTGCAGAGGTAACTTTGCCTCTTTTAACCTTTCTTTTTAATTAAATATTGACAAGTTGTTCATTGACATGATTTCAGGTTCACGATTTTATG--TGTGATAAAATCACTGAAAATACTCGGCTGGGTAATTGTAATAC-----GAGTATTACTTGACTCTGCATGAAAATCA-GCCAAATATGCCTGGTCTGAGTTTTACCAGGATTTACTATGTACAAACACT--------------------------------------
>PA42
GATCATATATAATAAATTGATGATATTAACTTTAAATATAATAAATTTTATGTTGGAACGGGTCCTTCTTTACAGTCTGACAT---TGTATTTTGTTCC--GAGTGTGTAAGGATTGGCCTACTTATAATTAGCTTCTTGT-GGGAAAGTGCAGAAAGAAAAACAGAATAATGGAAAGGGATACAAACGGAAGTTAAATTGGAATGAAAAGAGAAAGATCAAAAGAGAGGAACAGCAGAAGGAGGAAGATGAACAGATCAAAAAGGGGTCCAACTCTGCCATCCCTTCAACAAACATTGGCTTCAAAATGCTTCAGCAAATGGGTTACAACCCTGGTGTTGCTCTTGGAAAGCATGGTCAGGGGAGGCTAGAGCCAGTGAATATTGAAATCAAGAGATCACGGACTGGTCTAGGAAGAGACCATGTTGAGAAGGAGGAGCAGAATAAGAAGGTGAGGGAAATGGAGAGGATTGAACAAAAGATGAAAAGGAAAGAGGCAAGAATAATGTTAGAATTTGAAGAGAGAAAAAAACAATTATGGCAAGATCGGAAAATAGTAGTAAATTACAAGAAAGCAAAAGCTGCACTCTCTCAGCTGGAGGAGATTAAGTTGGGGCACCCTATAGAAGTTGAAATGGTAAAAGGGTTGGAAAAGGATACTGAAGAAACAGTTGAAGATGAAGAGGAGGTAGTAACTGCAGAGGTAACTTCACCTCTCTTAACC-TTTTTTTTTTTCAAATATTGACATCTTGTTCATTGACATGATTTCAGGTTCAGGTGTTTGTAATTGTGATATAT-CACTGAAAATACTTGGCTGGGGAATTGTTATCCTTC-TGAGTGTTACTCAACTCTGCATGAAAACTGAACCAAGTATGCCTGGTCTGAGCTTTACCAGCA---ACAGTGTACAAACACTGTCTGATGTTAAAC------------------------
>PB33
-------------GAAAAAAGGGAGAAGGCAAAAAGGGACAAGGAAGAAAAGGAGAAGGAGGAATTAGAAAGGAAGTTAAAACGGGGGAAAAGAATAGGATTTATTAAAGAAGGGAAACAACAGAAGGAAGAAAAGCTAAATTGGAAGGGTCAAGGAAAGATTAAAGGAGGGAAACGACAGAAGGAAGAAAAACTAAATTGGAAGCAAGAGAGAAATATCAAAAAAGCGAAACTACAGAAGGAGGAAGAAGAGCAGATCATAAAGGGCTCCAGCTCTGCCATCCCTTCAACAAACATCGGTTTCAAAATGATGCAGCAAATGGGTTACAACCCTGGTCTTGCTCTAGGAAAAGATGGGCAGGGGAGGCTTGAGCCAGTTGGCATAGATATTAAGAGATCACGAACTGGTCTTGGCAGGGACGATGTTGAGAAAGAAAAGAAGATTGCGATGGCCAAGGAAATGGAAAGGAATACCCAGGAGAACAGAAGGACAGAACATAACATGATGTCTGATTTCAGAGATAGGCGGAAACAGTTATGGAAGAGTCGAAAAATAATGTCCACTTATAAGAAAGTTAGTGCTACACTAGCTCAGCTAGAAGGGGTCGATTTGGGACCTGATAGAGATGATAAAGCAAAGAAACAGGAGGAGGGTGTCGATGAAGCTGAGGAAGATGAA---GAGGATGAGGTTACTGCAGAGGTAACTTCATTCCTGGAATCATGTTTGGATTTTTCTTTCCAGGAAACACCATGA---TCATCATATATTTTACTGTTTTTTTTGATATCTCAATTT-TCTTGGGTTTCAGTCTGAACAGGCTTGAGTTTTGGTGACTTCATTTACTGAATTAATTCTAACATTACGATATGTGCTTTAATATTTGCTTAA----------------------------------------------------------------
>PF1
TCAATTGTCGATCCTATAGACTGTTGAAATATAATATATAATAAATTTTATGTTGGAACTGGTTCTTCATTGCAGTCTAATAT---TGTGCATTTTTTA-CGAGTATGTAAGGATTGGCCTACTTCTAATTAGCTTCTTGT-GGGAAA-TGCAGAAAGAAAAACAGAGTGATGGAAAAGGATACAAAAGAAAGTTAAATTGGAATGAAAAGAGAAAGATCAATAGACAGGAACAGCTGAAGAAGGAAGATGAGCAGATCAAAAAGGGGTTCAACTCTGCCATCCCTTCAACAAACATTGGCTTCAAAATGCTTCAGCAAATGGGTTACAACCCTGGTGTTGCTCTTGGAAAGCATGGTCAGGGGAGGCTAGAGCCAGTCACTATTGAAATCAAGAGATCACGGACTGGTCTAGGAAGAGAGCATGTTGAAAAGGAGAAGCAGATTAAGAAAGAGAGGGAAATGGAGAGGATTGTTCAAAAGATGAAAAGGAAAGAGGCAAGAATAATGTTAGAATATGAAGAGAGAAAAAAACAATTATGGCAAGATCGGAAAATAGTGGTAAATTACAAGAAAGCAAAAGCTGCACTCTCTCAACTGGAGGAGACTAAGTTGGGGCACCCTATAGAGGTTGAAATGGAAAAAGGGTTGGAAGAGGATACTGAAGAAACAGTTGAAGATGAGGAGGAGGTAGTAACTGCAGAGGTAACATTGCCTCTTTTAAC--TTTTCTTTTTTTAAATATTGACAAGTTGTTCTTTGAGATGATTTCAGGTTCAGGTTTTTGTA--TGTGATATAAACCGTGAAAATACTCCTCTGGGTAATTGTAATACTTG-TAAGTATTACTTGACTCTGCATAAAAACCGAGCCAAGTATGCCTGGTCTGAGTTTTACCAGTATGTACTGTGTACAAACACTGTCTGATCTCAAA-------------------------
>PFM1
AGTATGCTCTACCCCATAGAGTGTTGAAATTTTATATATAATAAATTTTATGTTGGAATGGGTCCTTCATTACAGTCTGACAT---TGTATTTTGTTCT--GAGTGTGTAAGGATTGTCCTACTTCTAATTAGCTTCTTGT-GGGAAGGTGCAGAAAGAAAAACAGAATAATGAAAAAGGATACAAACGAAAGTTAAATTGGAATGAAAAGAGAAAGATCAAAAGAGAGGAACAGCAGAAGGCGGAAGATGAGCAGATTAAAAAGGGGTCCAACTCTGCCATCCCTTCAACAAACATTGGCTTTAAAATGCTTCAGCAAATGGGTTATAACCCTGGTGTTGCTCTTGGAAAGTATGGTCAGGGGAGGCTAGAGCCAGTGAATATTGAAATCAAGAGATCACGGACTGGTCTAGGAAGAGACCATGTTGAGAAGGAGGAGCAGATTAAGAAGGTGAGGGAAATGGAGAGGATTAATCAAAAGATGAAAAGGAAAGAGGCAAGAATAATGTTAGAATTTGAAGAGAGAAAAAAACAATTATGGCAAGATCGGAAAATAATGGTAAATTACAAAAAAGCAAAAGCTGCACTCTCTCAGCTGGAGGAGATTAAGTTGGGGCACCCTATAGAAGTTGAAATGGAAAAAAAGTCAGAAAAGGATACTGAAGAAACAGTTGAAGATGAAGAGGAGGTAGTAACTGCAGAGGTAACTTCACCTCTTTTAA---CCTTTTTTCTTTAAATATTGACAAACTTTTCATTGACATGATTTCAGGTTCAGGTGTTTGTA--TGTGATATAATCACTGAAAATACTTGGCTGGGTAATTGTAATACTTC-TGAGCATTACTTGACTCTGCATGAAAACTGAGCCAAGTATGCCTGGTCTGAGCTTTACCAGGATGTACAGTGT-----------------------------------------------
>PG28
-------------AAGGAAAGAAAGGAGAAGGAAAAAAGGGACAAGGAAAAAAAGGATAAGGAATACAAAAGGAAGTTAAAATGGAGGAAAAGTGTAAG----ATTAAAAAAGAGGAACACCAGAAGGAGAAAAAGTTAAATGGGAAGGAAAAGAGAAATTTTAAAAGAGAAAAACAAGGGAAGAAGGAAAAGTTTAATTGGGAGGAAATGAGAAAGATTAAAATAGAGAAACAACAGAAGGAGGAAGAAGAGCAAATCACAAAGGGTTCCAGCTCTGCCATCCCTTCAACAAACATTGGCTTCAAAATGCTGCAGCAAATGGGTTACAACCCTGGTCTTGCTCTAGGGAAACATGGGCAGGGGAGGCTTGAGCCAATTGGCATAGAGATCAAGAGATCACGAACTGGTCTTGGCAGGGACGATATTGAGAAAGAAAAGGAGATTAGGAGGGCCAAGGAGATCGAGAAGTATACCCAGAAGAACAGAATGAATGAGCAGGACATGATGTCTGAATTCCGAGAGAACCGGAAACAGTTATGGCAGAGTCGAAAAATAACTTCCAGCTATAAGAAAGCCAGTGCTACACTAGCTCAGCTAGAAGAGGCCGATTCAAGACCCGATAGAGATGATAAAGAAAAGAAACAGGAGGAGGATGTCGATGAAGCTATTGAAGATGAAGAGGAGGAGGAGGTGACTGCAGAGGTAACTTCGTTCCTGGACTCATGTTTGGATTTTTCTTTTTGGGAAAGACCATGGATCTAATCATATATTTTACTGTTTTTGTTGATTTCTCAATTG-TCTTGGATTCTAGTCTAAACAGGCTTGAATTTTGGTGAATTCATTTACTGAATTAATGCTACATTTG-GATATCTGCTTTAATAAAATAAGCAGATGGTAGAAGGAAGGAATTGTTA----------------------------------------
>PH2
CAAATGATCGATCCTATAGATTGTTGAAATATAATATATAATAAATTTTATGTTGGAATTGGTTCTTCATTGCAGTCTAATAT---TGTACATTTTTTA-CGAGTATGTAAGGATTGGCCTACTTCTAATTAGCTTCTTGT-GGGAAA-TGCAGAAAGAAAAACAGAGTGATGGAAAAGGATACAAAAGAAAGTTAAATTGGAATGAAAAGAGAAAGATCAATAGACAGGAACAGCTGAAGAAGGAAGATGAGCAGATCAAAAAGGGGTTCAACTCTGCCATCCCTTCAACAAACATTGGCTTCAAAATGCTTCAGCAAATGGGTTACAACCCTGGTGTTGCTCTTGGAAAGCATGGTCAGGGGAGGCTAGAGCCAGTCACTATTGAAATCAAGAGATCACGGACTGGTCTAGGAAGAGAGCATGTTGAAAAGGAGAAGCAGATTAAGAAAGAGAGGGAAATGGAGAGGATTGTTCAAAAGATGAAAAGGAAAGAGGCAAGAATAATGTTAGAATATGAAGAGAGAAAAAAACAATTATGGCAAGATCGAAAAATAGTGGTAAATTATGAGAAAGCAAAAGCTGCACTCTCTCAGCTGGAGGAGACTAAGTTGGGGCACCCTATAGAGGTTGAAATGGAAAAAGGGTTGGAAGAGGATACTGAAGAAACAGTTGAAGATGAGGAGGAGGTAGTAACTGCAGAGGTAACATCGCCTCTTTTAAC--TTTTCTTTTTTTAAATATTGACAAGTTGTTCATTGAGATGATTTCAGGTTCATGTTTTTGTA--TGTGATATAAACCGTGAAAATACTCGTCTGTGTAATTGTAATACTTG-TGAGTATTACTTGACTCTGCATGAAAACCGAGCTAAGTATGCCTGGTCTGAGTTTTACCAGTATGTACTGTGTACAAACACTGTCTGATCTCAAACCTAGTCAGAGTTGTGAGTGGTATG
>PM29
-----------------------------ACAACTCCTTTTTTAATATGCATATACTAGATATGTATGTATGGAGACCAGTCTGGATCTATGTTAAGATA---GCTCTCTTTTACATGTGTTTGCCTTGTTCTGATTAGTTTGCTGTGGCAAGAGTGCAGAAGGAAAAAGAGGATAAGGACTACAAAGGGAAGTTAAATTGGAAGGAAAAGAGAAAGATTAAAAGAGAGAAACAACAGAAGGAGGAAGAAGAGCGAATCACAAAGGGGTCCAGCTCTGCCATCCCTTCAACAAACATTGGCTTCAAAATGCTGCAGCAAATGGGTTACAACCCTGGTCTTGCTCTAGGTAAAAATGGGCAGGGAAGGCTTGAGCCAGTTGGCATAGAGCTCAAGAGATCGCGAACGGGTCTCGGCAGGGACGATGTTGAGAAAGAAAAGAAGATTAAGAAGGCCAAGGAAATGGAGAAGAATATCCAGAAGATGAGAACGAAAGAACAGAATTTGATGTCTGAATATGGAGAGAGGCGGAAACAGTTATGGCAAAGTCGAAAAATAATGTCCAGTTATAAGGAAGCCAGTGCTGCACTAGCTCAGCTAGAAGAGGCCAATTCAAGACCTGGTAGAGATGATAAAGAAAAGAAACAGGAGGAGGATGTTGATGAAGCTGAGGAAGATGAAGAGGAGAAGGAGGTGACTGCAGAGGTAGCTTCGTTCCTGTACTCATGTTTGGATTTTACTTTTTGGGAAAGACTGTGGATGCTTCAGATAATTTTACTGTTTTTGCTGATTTTGGAGTTG-TCTTGGGTTACAATCTAAACGGGCTTGAATTTTGGTGAATTCATTTACTGAATTAATCCTTACATTTAATAAAATAAGCAGATGATAGATGGAAGGATGGAAGGAATTGTTATCATTCATTGTCCATTCTCTCACAGCTAT----------------
>PS27
-------------------------------------------------------------------------AATGGAA------GGAAAAGTGTAAG----ATTAAAAAAGAGGAACACCAGAAGGAGAAAAAGTTAAATGGGAAGGAAAAGAGAAATTTTAAAAGAGAAAAACAAGGGAAGAAGGAAAAGTTAAATTGGGAGGAAATGAGAAAGATTAAAATAGAGAAACAACAGAAGGAGGAAGAAGAGCAAATCACAAAGGGTTCCAGCTCTGCCATCCCTTCAACAAACATTGGCTTCAAAATGCTGCAGCAAATGGGTTACAACCCTGGTCTTGCTCTAGGGAAACATGGGCAGGGGAGGCTTGAGCCAATTGGCATAGAGATCAAGAGATCACGAACTGGTCTTGGCAGGGACGATATTGAGAAAGAAAAGGAGATTAGGAGGGCCAAGGAGATCGAGAAGTATACCCAGAAGAACAGAATGAATGAGCAGGACATGATGTCTGAATTCCGAGAGAACCGGAAACAGTTATGGCAGAGTCGAAAAATAACGTCCAGCTATAAGAAAGCCAGTGCTACACTAGCTCAGCTAGAAGAGGCCGATTCAAGACCCGATAGAGATGATAAAGAAAAGAAACAGGAGGAGGATGTCGATGAAGCTATTGAAGATGAAGAGGAGGAGGAGGTGACTGCAGAGGTAACTTCGTTCCTGGACTCATGTTTGGATTTTTCTTTTTGGGAAAGACCA-----------------------------------------------------------------------------------------------------------------------------------------------------------------------------------------------------------
>PS30
--------------------------------------------------------------------------------------------------------TGTGTAAGGATTGGCCTACTTCTAATTAGCTTCTTGT-GGGAAAGTGCAGAAAGAAAAACAGAATAATGGAAAGGGATACAAACGGAAGTTAAATTGGAATGAAAAGAGAAAGATCAAAAGAGAGGAACAGCAGAAGGAGGAAGATGAACAGATAAAAAAGGGGTCCAACTCTGCCATCCCTTCAACAAACATTGGCTTCAAAATGCTTCAGCAAATGGGTTACAACCCTGGTGTTGCTCTTGGAAAGCATGGTCAGGGGAGGCTAGAGCCAGTGAATATTGAAATCAAAAGATCACGGACTGGTCTAGGAAGAGACCATGTTGAGAAGGAGGAGCAGATTAAGAAGGTGAGGGAAATGGAGTGGATTGAACAAAAGATGAAAAGGAAAGAGGCAAGCATAATGTTAGAATTTGAAGAGAGAAAAAAACAATTATGGCAAGATCGGAAAATAATCGTAAATTACAAGAAAGCAAAAGCTGCACTCTCTCAGCTGGAGGAGATTAAGTTGGGGCACCCTATAGAAGTTGAAATGGGAAAAGGGTTGGAAAAGGATACTGAAGAAACAGTTGAAGATGAAGAGGAGGTAGTAACTGCAGAGGTAACTTCACCTCTTTTAACC-TTTTTTTTTTTCAAATATGGACATCTTGTTCATTGACATGATTTCAGGTTCATGTGTTTGTAATTGTGATATAT-CACTGAAAATACTTGGCTGGGGAATTGTTATACTTC-TGAGTGTTACTCAACTCTGCATGAAAATTGAGCCAAGTATGCCTGGTCTGAGCTTTACCAGGA---ACAGTGTACAAACAATGTCTGGTGTTAAACCTGGTCAGACTTACGAGTTGTATG
>PSF43
-----------------------------------------------------------------------------------------------------------GTAAGGATTGGCCTACTTCTAATTAGCTTCTTGT-GGGAAAGTGTAGAAGGAAAAATAGAATGATGGAAAAGGATACAAAAGAAAGTTAAATTAGAATGAAAAAAGAAAGATCAATAGACAGGAACAACTGAAGAAGGAAGATGAACAGATCAAAAAGGGGTCCAACTCTGCTATCCCTTCAACAAACATTGGCTTCAAAATGCTTCAGCAAATGGGTTACAACCCTGGTGTCGCTCTTGGAAAGCATGGTCAGGGGAGGCTAGAGCTAGTCACAATTGAAATCAAGAGATCACGGACTGGTATAGGAAGAGACCATGTTGATAAGGAGAAGCAGATTAAGAAGGAGAGGGAAATGGAGAGGATTGTTCAAAAGATGAAAAGGAAAGAGGCAAGAATAATGTCAGAATATGAAGAGAGAAAAAAACAATTATGGCAAGATCGGAAAATAGTTGTAAATTATAAGAAAGCAAAAGCTGCACTCTCTCAGCTGGAGGAAACTAAGTTGGGGCACCTTATAGAAGTTGAAATGGAAAAAGGTTCGGAAAAGGATAATGAAGATACAGTTGAAGATGAGGAGGAGGTAGTAACTGTAGAGGTAACTTTTT------------GTCTTTTTAGAAAAATATTGACAAGTTATTCATTGACATGATTTCAGGTTCAGGTTTTTGTA--TGTGATATAA--TGTGAAGCTACTTGGTTGGGTAATTGTAATACTTGTTGAGTATTACTCAACTCTGCATGAAAACCGAGCCAAGTATACCTGGTCTTAGTTTTACCAGAATGTATTGTTTACAAACACCGTCTGATGTCAAACTTTGTCAGACTTGTAATTGGTATG
>PTA0
-----------------------------------------------------------------TTCAATACAGTCTGATAT---TGTATTTTTTTAC------GAGTAAGGATTGGCCT---CCTAATTAGCTTCTTGT-GAGAATGTGCAGAAAGAAAAACAGAATAACGGAAAAGTATACAAAAGAAAGTTAAATTGGAATGAAAAGAGAAAGATCAAAAGAGAGGAGCAGCAGAAGGAGGAAGATGAACAGATCAAAAAGGGATCCAGCTCTACCATCCCTTCAACAAACATTGGCTTCAAAATGCTTCAGCAAATGGGTTACAACCCAGGTGTTGCTCTTGGAAAGCATGGTCAGGGGAGGCTTGAGCCAGTCAATATTGAAATCAAGAGATCACGGACTGGTCTAGGAAGAGACCATGTTGAGAAGGAGGAGCAGATTAAGAAGGCGAGGGAAATGGAGAGGATTGATCAAAAGATGAAAAGGAAAGAGGCAATAATAATGTTAGAGTTTGAAGAGAGAAAAAAACAATTATGGCAAGATCGGAAAATAGTGGTAAATTACAAGAAAGCAAAAGCTGCACTCTCTCAGCTGGAGGAGACTAAGTTGGGGCACCCTATAGAAGTTGAAATGGAAAAAGGTTTGGAAAAGGATACTGAAGAAACAGTTGAAGATGAAGAGGAGGTAGTAACTGCAGAGGTAACTTCATTTTCTTTTAAC-CTTTTTTTTTTTCAATATTGACTAGCCGTTCATTGACATGATTTCAGGTTCAGGTGTTTGTA--TGTGATATAAACTGTGAAAATACTTGGCGGGGGAATTGTAATACTTA-TGAGTATTACTTCACTCTGCACGAAAACCTAGCCAAGTATGCCTGGTCTGAGTTTTATAAGGATTTATATTTTACAAACA----------------------------------------
>RC54
-------------------------------------------------------------------------------------------------------------AAGGATTGGCCTACTTCTAATTAGCTTCTTGT-GGGAAATTGCAGAAGGAAAAACAGAATGATGTAAAAGGCTACAAAAGAAAGTTAAGTTGGAATGAAAAGAGAAAGATCAATAGACAGGAACGACTGAAGAAGGAAGATGAACAGATTAAAAAGGGGTCCAACTCTGCTATCCCTTCAACAAACATTGGCTTCAAAATGCTTCAGCAAATGGGTTACAACCCTGGTGTCGCTCTTGGAAAGCATGGTCAGGGGAGGCTAGAGCCAGTCACTATTGAAATCAAGAGATCACGGACTGGTCTAGGAAGAGATCATGTTGAGAAGGAGAAGCAGATTAAGGAG---AGGGAAATGGAGAGGATTGTTCAAAAGATGAAAAGGAAAGAGGCAAGAATAATGTCAGAATATGAAGAGAGAAAAAAACAATTATGGCAAGATCGAAAACTAGTTGTAAATTATGAGAAAGCAAAAGCTGCACTCTCTCAGCTGGAGGAAACTAAGTTGGGGCACCCTATAGAAGTTGAAATGGAAAAATATTCGGAAAAGGATACCGAAGATACAGTTGAAGATGAGGAGGAGGTAGTAACTGCAGAGGTAACTTTCATCT---------TTTTTTTTTGAAAAATATTGACAAGTTATTCATTGACATGATTTCAGGTTCAGGTTTTTGTA--TGTGATATAA---TGTAAGCTACTTGGCTGGGTAATTGTAATACTTGTTGAGTATTATTCAACAC-------------------------------------------------------------------------------------------------------
>RR55
--------------------------------------------------------------------------------------------------------------------------------------------T-GGGAAATTGCAGAAGGAAAAACAGAATGATGTGAAAGGATACAAAAGAAAGTTAAGTTGGAATGAAAAGAGAAAGATCAATAGACAGGAACAACTGAAGAAGGAAGATGAACAGATTAAAAAGGGGTCCAACTCTGCTATCCCTTCAACAAACATTGGCTTCAAAATGCTTCAGCAAATGGGTTACAACCCTGGTGTCGCTCTTGGAAAGCATGGTCAGGGGAGGCTAGAGCCAGTCACTATTGAAATCAAGAGATCACGGACTGGTCTAGGAAGAGACCATGTTGAGAAGGAGAAGCAGATTAAGAAGGAGAGGGAAATCGAGAGGATTGTTCAAAAGATGAAAAGGAAAGAGGCAAGAATAATGTCAGAATATGAAGAGAGAAAAAAACAATTATGGCAAGATCGAAAAATAGTTGTAAATTATGAGAAAGCAAAAGCTGCACTCTCTCAGCTGGAGGAAACTAAGTTGGGGCACCCTATAGAAGTTGAAATGGAAAAATATTCGGAAAAGGATGCCGAAGATACAGTTGAAGATGAGGAGGAGGTAGTAACTGCAGAGGTAACTTTCCTCTT--------TTTTTTTTTGAAAAATATTGACAAGTTATTCATTGACATGATTTCAGGTTCAGGTTTTTGTA--TGTGATATAA--TGTGAAGCTACTTGGCTGGGTAATTGTAGTACTTGTTGAGTATTATTCAACACTGCATGAAATCCGACCCAAGTATACCTGGTCTGAG--------------------------------------------------------------------
>SA1
AATCATATATAATAAATTGATGATAGTAAATTTAAATATAGTAAATTTTATGTTGGAACGGGTCCTTCATTACAGTCTGACAT---TGTATTTTGTTCT--GAGTGTGTAATGATTGGCCTACTTGTAATGAGCTTCTTGT-GGGAAATTGCAGAAAGAAAAACAGAATAATGGAAAGGGTAACAAACGGAAGTTAAATTGGAATGAAAAGAGAAAGATCAAAAGAGAGGAACAGCAGAAGGAGGAAGATGAACAGATCAAAAAGGGGTCCAACTCTGCCATCCCTTCAACAAACATTGGTTTCAAAATGCTTCAGCAAATGGGTTACAACCCTGGTGTTGCTCTTGGAAAGCATGGTCAGGGGAGGCTAGAGCCAGTGAATATTGAAATCAAGAGATCACGGACTGGTCTAGGAAGAGACCATGTTGAGAAGGAGGAGCAGATTAAGAAGGTGAGGGAAATCGAGATGATTGATCAAAAGATGAAAAGGAAAGAGGCAAGAATAATGTTAGAATTTGAAGAGAGAAAAAAACAATTATGGCAAGAACGGAAAATAGTGGTAAATTACAAGAAAGCAAAAGCTGCACTCTCTCAGCTGGAGGAGATTAAGTTGGGGCACCCTATAGAAGTTGAAATGGGTGAAGGGTTGGAAAAGGATACTGAAGAAACAGTCGAAGATGAAGAGGAGGTAGTAACTGCAGAGGTAACTTCACCTCTTTTAA---CCTTCTTTTTTTAAATATTGACATGATT-------TCAAATTTTCAGGTTCAGGTGTCTGTA--TGTGATATAT-CACTGAAAATACTTGGCTGGGGAATTGTTATACTTC-TGACTGTTACTTGACTCTGCACGAAAACTGAGTCAAGTAGGCTTGGTCTGAGCTTTAACAGGATGTACATTGTACAAACACTGTCTGATGTTAAACCTGCTCAGACTTGAGAGTTGTATG
>SC0
-----------------------------------------------------------------------------------------------------------------------CTACTTCTAATTAGCTTCTTGT-GGAAAAGTGCAGAAAGAAAAACAGAACGATGGAAAAGGATGCAAAAGAAAGTTAAATTGGAATGAAAAGAGAAAGATCAATAGAAAGGAACAGCTGAAGAAGGAAGATGAACAGATCGAAAAGGGTTTCAACTCTGCCATACCTTCAACAAACATTGGCTTCAAAATGCTTCAGCAAATGGGTTACAACCCTGGTGTCGCTCTTGGAAAGCATGGTCAGGGGAGGCTAGAGCCAGTCACTATTGAAATCAAGAGATCACGGACTGGTCTAGGAAGAGACCTTGTTGAGAAGGAGAAGCAGATTAAGAAGGAGAGGGAAATGGAGAGGATTGCTCAAAAGATGAAAAGGAAAGAGGCAAGAATAATGTCAGAATATGAAGAGAGACAAAAACAATTATGGCAAGATCGAAAAATAGTGGTAAATTACAAGAAAGCAAAAGCTGCACTCTCTCAGCTGGAGGAGACTAAGTTGGGGCACCCTATAGAACTTGAAATGGAAAAAGGGTCGGAAAAGGATACTGAAGAAACTGTCGAAGATGAGGAGGAGGTTGTAACTGCAGAGGTAACTTTGTCTCTTCT-----AACTTTTTTTTAAAATATTGACAAGTTGTTCATTGACATGATTTCAG-----------------------------------------------------------------------------------------------------------------------------------------------------------------------------------------
>SE46
-------------------------------------------------------------------------GGTCT---------------G--------TTGGAATTGGAATTAGGGTTAACTCTGACAAGTTGCTGTGGGATTGCTGCAGGGGCAGACACGGGAGGAGGGGCAAGGTGACAGAGGAAATTTAAATTGGAAGGTCCGAGGGAAGCTCAGGAAAAAGGAACAACAGAAGTTGGAAGATGAACAAGTTAGGAAGGGATTCGAATTTGCCATACCTTCGACAAACATTGGCTACAAAATGTTACAGCAAATGGGGTATAATCCTGGCGGTGCCCTTGGAAAACATGGGCAGGGAAGACTCGAACCGGTAAATGTTGAGATCAAGAGACAGCGTACCGGGCTCGGAAGAGATCGCGTGGTGCAGCAGGAGAAAAATCGGAGGCTGAAGGAAACGGAGAGGGTTGATAACGAGATGAAAAAGGAACGGGAGATTTTGTTCTCTGATTTCGGAGAGAAGAAAAAAACTTTGTGGCGAACTC-------------------------------------------------------------------------------------------------------------------------------------------------------------------------------------------------------------------------------------------------------------------------------------------------------------------------------------------------------------------------------------------------------------------------
>SG23
GATTCCGATTGTGTGCTGACTGCTCATTTGGTAAACTGGTCTTAACATTGAATTTTGTAAATGATCTGATGGGGTGTTGAAATTTAGTTTAAACTTAATATTATTATGTTGGAACTAGCCTAATTCTGATTAGCTTCATGCGCGATGACTGCAGAAAGAAAAGGAGAGTGAGAATATAGGCTACAAAATAAAGTTAAATAGGAAGGAAAAGAGAAAGAT------------ACAACAGAAGAAGGAAGATGAACAGCTCAAAAAGGGGTTCAATTCTGCCATACCTTCAACAAACATTGGCTTTAAAATGCTTCAGCAAATGGGTTATAGCCCTGGTGTTGCTCTTGGAAAGCATGGGCAGGGGAGGATTGAGCCACTCGAACCTGACATCAAGAGATCAAGGACCGGTCTTGGAAGAGACCAGGTTGAGAAAGAGAAGCAGATTCAGAAGGCCAAGGAAATGGAGAGGATTGCTGAGAAGAGGAAACTGAATCAGATAAACATGATGGCAGAGTTTGAAGAGAGAAACAATATATTATGGCAATGCAAAAAAATAGTGATGAACTATAAGAAAGCCAGGGCTGCACTGTCTCAGCTGGAGGAGGTTAAGTATGGGAAGGAAAATGAGCCTGACCAGGATGCTGA---------AGATACTGTAGAAGAGGAAGAGGAAAA---------AGTAACTGTGGAGGTAACTTTTTTTATATAATTAATTAGGAGATGAATATTTGTATTACAAGTTTTACAATTGAGAAAAAAAGAGATTCCATCTGC-TTTTTGACATGG---TTACGAAAACAATCCTGTCCTAAGAAGGTATGGA-AAGACACCATCTGGTCCAAGTTTCTTTTT-CATGACATAAATAGGTG-AAAGGGA-----------------------------------------------------------------
>SS22
-----------------------------------------------------------AATGATCTGAGGGGGTGTTGAAATTTAGCTTAAACTTAATATTATTATGTTGGAACTAGCCTAATTCTGATTAGCTTCATGCGCGTTGAGTGCAGAAAGAAAAGGAGAGTGAGAATATAGGCTACAAAATAAAGTTGAATAGGAAAGAAAAGAGAAAGAT------------ACAACAGAAGAAGGAAGATGAACAGCTCAAAAGGGGGTTCAATTCTGCCATACCTTCAACAAACATTGGCTTTAAAATGCTTCAGCAAATGGGTTATAGCCCTGGTGTTGCTCTTGGAAAGCATGGGCAGGGGAGGATTGAGCCACTCGAACCTGACATCAAGAGATCAAGGACCGGTCTTGGAAGAGACCAGGTTGAGAAAGAGAAGCAGATTCAGAAGGCCAAGGAAATGCAGAGGATTGCTGAGAAGAGGAAACTGAATCAGATAAACATGATGGCAGAGTTTGAAGAGAGAAACAATATATTATGGCAATGCAAAAAAATAGTGATGAACTATAAGAAAGCCAGGGCTGCACTGTCTCAGCTGGAGGAGATTAAGTATGGGAAGGAAAATGAGCCTGAGCAGGATGCTGA---------AGATACTGTAGAAGAGGAGGAGGAAAA---------AGTAACTCTGGAGGTAACTTTTTTAATTTAATTAATTAGGAGATGAATATTTGTATTACAAGTTTTACAATTGAGAAAA--------------------------------------------------------------------------------------------------------------------------------------------------------------------------------------------
>SV36
-------------------------------------------------------------------------AATTT--------TTATTTATTTTTTAAGAGTCTGTTGGGGTTGGCCTAATTCTGATTAGCATTCTTGTTGGAGAATGCAGAAAGAATATGAGGGTGAGTATAAAGGATACAAAAGAAAGTTAAATTGGAAGGAAAAGAGAAAGATCACAAGGGAGGACCAACAAAAAGAGGAAGATGAACGGATCAAAAAGGCATTCAACTCTGCCATCCCTTCAACAAACATTGGCTTCAAAATGCTTCAACAAATGGGCTACAACCCTGGTGTTGCTCTTGGAAAGCAAGGCCAGGGGAGTCTTGAGCCAGTTAGTCTTGAGATCAAGAGATCACGAAGTGGGCTTGGAAGAGACCAACTTGAGAAGGAGAAGCAGATTCAGAAGGTCAAGGAAAAGGAGAGGATCATTCAGAAGAATAAAATGAAAGAGGCAAGCAAAATGCCAGAATATGGAGAGAAAAAAGAAATGTTATGGCAAAGTCCGAAAACAGTGGTGAATTATGAGAAAGTCAAAGCTGCATTGTCTCAGCTGAAGAAGGCTAAGTTTGGTCATCCTAGAAGTGTTGAAAAGGTAAAGTGGCTTGACGAGGATACTGGTGAAACAGTGGAAGATGAAGAGGAGGAAGTAACTGCAGAGGTAACTTCACTTTGCGGACTCATGTTTGGATTTCTAATTTTTGGAAGGCCATGGATGATCCACATTTGTATTTTTAATTTTTTATATCTTAATTAAGTTGCATTAGATTGAATACTTTAAATCATGCTTTCTT-TCAACATTTTTAAAACATTGGTGAGTTGTTCCTGAAATAATCTCAAGTCCCGATTTCTCTTTCTATAACATAAGTAGATGATAATAGGAAGTGAATTTTCTTATTATGGCTCAATCTGAT
>TA17
-------------------------------------------------------------------------------------------------------------------------------------CCTCGTGCGTGATAAATGCAGAAGGAAAAAGAGAGTGAGAATATAGGCTTCAAAAAAATGTTAAAACGGAAGGAACGGAGACAGATGACAAAAGAGGAACTAAAACAAAAGGAATATGGACAGCTTAACAGGGGATTTAACTCTGCCATACCATCAACAAACATTGGTTTTAAAATGCTTCAGCAAATGGGTTATAGCCCTGGTGTTGCTGTTGGAAAGCATGGGCAGGGGATGACTGAGCCAATTAAGATTGACATCAAGAGATCAAGGACCAGTCTTGGAAGAGACAATCTTGTGAAAGAAAAGCAGATTCAGAAGGGCAAGGAAATGGAGAGGATTTCTCAGAAGAGGAAACTGAATGAGTTAAAGATGATGTCAGAGTTCGAAGAAAGAAACAATCTGCTATGGCAATACAAAAAAATATTGTCGAATTATAAGAAAATCTGAGCTGCACTGTCTTAGTTGGAGGCGGCTAAGTATGGGAAGGAATATGAGACTGAGCGGGATGCTGA---------AGATATCGTAGAAGAGGAAGAGGAGAA---------AGTAACTGCAGAGCTAGTTATTTA------------------ATTAAGATTTGCATTTCGAGTTTTACAATTGATA-----------------------------------------------------------------------------------------------------------------------------------------------------------------------------------------------
>TB39
-------------------------------------------------AAATGCTGTGAATGATCCGGTTGCCTGTTGAAAT---TTAATGTAAAATAAA-TTTATATTGGAACCGGCC-AATTCTAATTAGCTTCTTGTGGGGAAAGTGCAGAAAGAAAAAGAAAATGAGAGCAAAGGTTACAACAGAAAGTTAAATTGGAAAGAAAAGAGAAAGATGAAGAAAGAGGAACAACAGAAGGAGGAAGATGAACAAATCAAAAGGGGGTACAGTTCTGCTATCCCTTCAACAAACATTGGCTTCAAAATGCTTCAGCAAATGGGTTATAACCCTGGTGTTGCTCTTGGAAAGCATGGACAGGGGTTACTCGAGCCAGTAGGTCTTGAGATCAAGAGATCACGGACCGGTCTTGGAAGAGACCATGTTGAGAAGGAGAAGCAGATTCTGAAGGCCAAGGAAATGGAGAAGATTGTTGAGAAGAAAAAAATGCAGGAGACAAACATGATGTCAGAATATGGAGAGAGAAAAAAATTATCGTGGCAAAGCAGTAAAATTGTGGAGAATTATAAGAAAGCCAGAGCTGCACTATCTCAGCTGGAGGAAGTGAAGTATGCCCCCCCTACAGATATACTTAAGGAAAAGGAGCCTGAGGAGGATAGTGAAGAAACAGTGGAAGAGGAAGAGGAGGAAGTAACTAAAGAGGTAACTTTAAGCCTTTTT----TCTCCCCCAATTAAAAAATGAATCTTGCATTACACCTGAGAGAGGGTTACGTCAGTTT------TTTGACATGG---TTACAAAGAAAGTCCTTCTTTAACATGGCTAGGA-AAGATAACATCTGGGCATGTGCCTCAAGTGGAAAGATTGAGCGCCCTTACGAAAAAGTAGCAAACCCATGTTTGGAATTTTCATTTTAGGAAGGTCTGGACAAGCAACTTGTGGAGTTAT
>TC31
-------------------------------------------------------------------------A------------TTTATGGTAAAATA---GCTCTTTTTGGGGCATATGTACCTTATTCTGATTAGTTTGCTGTGGCAAGGGTTCAGAATGAAAAAAAGGATAAGGGCCACAAAAGGAAATTAAATTGGAATGAAAAGAAAAAGATTAACAGAGAGAAAGAACGGAAGGAAGAAGAAGAACAAATCATAAAGGGTGTTAACTCTGCCATCCCTTCAACAAACATTGGCTTCAAAATGCTGCAACAAATGGGTTACAACCCTGGTCTTGCTCTAGGGAAACATGGGCAGGGCATGCTTGAGCCAGTTGGCATAGAGATCAGGAGATCACGAACCGGTCTTGGCAGGGAGGATGTTGAGAAAGAAAAGGAGATTAGTAAGGCCAATGAAATGGAGAGTATTACCCAGGAGAAGAGAATGGAAGTGCATGACATGATGTCTGAATACGAAAAGAGACAGAAACAGTTATGGCATAGTCGAAAAATAATTGTCAAATATAAGGAAGCCAGTGCTGCACTAGCTCACCTAGAAGAGGCCAATCCGAGACCTGATCGAGATGATAAAGAAAAGATACAGGAGAAGAAAAAAAAGAAAAAAAAAGACAAAAAGAAAAAGAACGAAAAAAAGAAAAAGAAAGTAAAGATACTG-------GACGAGGATGTCGATGAAACTGAGGAAGATGAAGAAGAGGAGGAGGAGGAGGTGAC--------------------CGCAGAGGTAACTTCATACCTAGACTATGTTTGGATTTTTCTTTTTGAGAAAGGCCATGGATCCTTCATCATATATTT------------------------------------------------------------------------------
>TN1
------------------------------TGTAAACTGGGTTAACATGAAATGCTGTGAATGATCTGGTGGACAGTTGAAAT---TTAATCTAAAATTGACTTTATATTGGAACCGGCCTAATTCTGATTAGCTTCTTGTGGGGAGAATGCAGAAAGAAAAAGAGAATGAAGGTAAAGGCTACAAAAGAAAGTTCAATTGGAAAGAAAAGAGAAAGATCAAGAAAGAGGAACAACAGAAGAAGGATGATGAACAAATAAAACATGGGAACAGTTCTGCTATCCCTTCAACAAACATTGGCTTCAAAATGCTTCAGCAAATGGGTTATAACCCTGGTGCTGCTCTCGGAAAACATGGACAGGGGAGACTTGAACCAATAAATATTGAGATCAAGAGATCACGAACTGGTCTTGGAAGAGACCATGTTGAGGAGGAGAAGCAGATTCAGAAGGTCAGGGAAATGGAGAGGATTGTTCAGAAGAGAAAAATGGAGGAGAGAGACATGATGTTGGAATATGGAGAGAGAAAAAAACTATTGAGGAAAAGTAGGGAAATGGTAGCAAATTATAAGAAAGCCAGAGCTGCACTATCTCAGTTGGAGGAGGCTAAGTATGGACACCCTACAGATATTGAAAAGAAAAAGGAGCCTGAGAAAGATAGTGAAGAAACCGTGGAAGAGGAAGAGGAGGAAGTAACTGCAGAGGTAATTTAATTTTTTTTATTTGTTTTTTCTAATTAAGAAATGAACCTTGCATTACACCCAAGAGCAAGAGAATTACATCAATTT--TGCAACATGG---TTACAAATAAAATCCCTCCCTATTATGACAAGGA-AAGATAACATCTGAGCATGTGCCTCAAGCGGCAAAACTCAATGCCCTTATGAAAATGTAGTGAACTCCTGTTTGG---------------------------------------------
>TO14
GATTCCGTTTGTGTGCTAACTGCTCATTTTGTCAA-TAGTCTTAAAATTGAATTCCGCAAATGATCTGGTGTGGTGTTGAAACTA-TCTTAAACTTAATATTATTATGTCGGAACTAGCCTGACTCTGATTAGCTTCATGCGCGATACGTGCAGAAGGAAAAAGAGAGTGAGAATGTAGACTTCAAAAGAAAGTTAAATCGGAAGGAAAGGAGACAGATGACGAAAGAGGAATTAAAGAAGAAGGAATATGAACAGCTCAACAGGGGGTTCAACTCTGCCATACCATCAACAAACATTGGCTTTAAAATGCTTCAGCAAATGGGTTATAGCCCGGGTGTTGCTCTTGGAAAGCATGGACAGGGGATGACTGAGCCAGTCAAGATTGACATCAAGAGATCAAGGACCGGTCTTGGAAGAGACAATCTTGTGAAAGAGAAGCAGATTCAGAAGGGCAAGGAAATGGAGAGGATTGCTCAGAAGAGGAAATTGAATGAGATAAAGATGATGTCAGAGTTTGAAGAGAGAAACAACCAGTTATGGCAATGCAAAAACATATTGTCGAATTATAGGAAAGCCCGAGCTGCACTGTCTCAGCTGGAGGAGGCTAAGTATGGGAAGGAATATGAGATCGAGCAGGATGATGA---------AGATGCTGTAGAAGAGGAAGAGGAGAA---------AGTAACTGCGGAGGTAACTTTATTTATTTAATAA-TTAGGAGATGAATATTTGTATTTCAAGTTTTACAATTGAGAAAC-AGTGGATTCCATCTGC-TTTTTGACATGG---TTATGAAAACAATCCTGTTCCAAGAAGGCATGGA-AAGACAGCATCTGGTCCAGGTTTCTTTTT-CATGAGATATATAGGTA-AAAAGAAAAAATAAATTATTGC--------------------------------------------------
>TPL03
---------------------------AATATAATATATAATAAATTTTATATTGGAACTGGTTCTTCAATACAGTCTGATTT---TGTACATTTTTAA-CTAGTATGTAAGGATTGGCCTACTTCTAATTAGCTTCTTGT-GGGAAAGTGCAGAAGGAAAAACAGAATGATGGAAAAGGATACAAAAGAAAGTTAAATTGGAATGAAAAGAGAAAGATCAATAGACAGGAACAACTGAAGAAGGAAGATGAACAGATCAAAAAGGGGTCCAAATCTGCTATCCCTTCAACAAACATTGGCTTCAAAATGCTTCAGCAAATGGGTTACAACCCTGGTGTCGCTCTTGGAAAACATGGTCAGGGGAGGCTAGAGCCAGTCACAATTGAAATCAAGAGATCACGGACTGGTATAGGAAGAGACCATGTTGAGAAGGAGAAGCAGATTAAGAAGGAGAGGGAAATGGAGAGGATTGTTCAAAAGATGAAAAGGAAAGAGGAAAGAATAATGTCAGAATATGAAGAGAGAAAAAAACAATTATGGCAAGATCGAAAAATAGTTGTAAATTATGAGAAAGCAAAAGCTGCACTTTCTCAGCTGGAGGAAACTAAGTTGGGGCACCCTATAGAAGTTGAAATGGAAAAAGGTTCGGAAAAGGATACTGAAGATACAGTTGAAGATGAGGAGGAGGTAGTAACCGCATAGGTAACTTTGCCT----------CTCTTTTTTGAAAAATATTGACAAGTTATTCATTGACATGATTTCAGGTTCAGGTTTTTGTA--TGTGATATAA--TGTGAAGCTACTTGGCTGGGTAATTGTAATACTTGTTGAGTATTACTCAACTCTGCATGAAAACCGAGCCAAGTGTACCTGGTCTGAGTTTTACCAGAATGTACTGTTTACAAACGCCGTCTGATGTCAAACTTTGTCAGACTTGTAATTGGTATG
>WN5
CTCTCTCCTCAGACTGTGTTAACATGAAATGCTAAGACTGATCTGGTGGACTATTGAAATGGTCCTTCCTTGTAGTCTGAAATATTTTATTATTATTTTAGTGGAATCTGGGGTTTGGCCTACCTCTGATAAGCTTCTTCT-GGAAGAGTGCAGAAAGAAGTACAGAACGAGGCAAAGGGATATAAAAGAAAGTTAAACTGGAAGGAAAAGAGAAAGATCAAAAGAGAGGAACAGCAGAAGGAGGAAGATGAACAGGTCAAAAAGGGGTTCGACTCTGCCATTCCTTCAACAAATATTGGCTTCAAAATGCTTCACAAAATGGGTTATAATCCTGGTGTTGCTCTTGGAAAGCATGGACAAGGGAGGCTTGAGCCAGTCACTCTTGAGATCAAGAGATCACGAACAGGTCTTGGAAGAGATGATGTTGAGAAGGAGCAGCAGATGAAACAGGCTAGAGAAATGGAGAGGATTCTTCAGAAGATGAAAATGAAAGAGGCAAGGATGATGTCAGATTTTGGAGAGCGAAAAAAACAATTATGGCAAGGTCGGAAAATATTCGTGAATTACAAGAAAGCTAAAGCTGCACTCTCTCAGCTGGAGGAGACTAAGTTGGGGCATCCTATAGAAGTTAGAATAGAAAAGGATCCTGAGCAGGATGCTGAAGAAACTGCAGAGGAGGCTAAGTTGAGGCGTCCTATAGAAGTTAAAAAAGAAAAGGATCCTGAGGATGCTGAAGAAACAGCGGAGGATGAAGAGGAGGAGGAAGTAACTGCAGAGGTAACTTCA--TTTCTTTTTAACCTTTTGGAAACATAGCAAGTTGTTTCTGGATTAATCTGAGGCCTAGGCTTCTCTTTCTACAATATTAAAATGGTAAAAAGAAGGAATGTGCTACTAGGATTACCAATTTGATGGACAAATTTTGCAAGTAATGCTAATCTATTCCCAAGATGCATC
>WS10
-------------------------------------------------------------------------------------------------------TTATGTTGGGATTAGCCTAATTCTGATTAGATTCACGCGTGATGAGTGCAGAAAGAAGAAGAGAGTGAGAATATAGGCCACAAAAGAAAGTTAAATCGGAAGGAAAGGAGACAGATGACGAAAGAGGAACTAAAGAAGAAGGAATATGATATACTTAAAAAGGGTTTCAATTCTGCCATACCATCAACAAACATTGGCTTTAAAATGCTTCAGCAAATGGGTTATAGCCCGGGTGTTGCTATTGGAAAGCATGGGCAGGGGATGACTGAGCCAGTCCAAGTTGACATCAGGAGATCAAGGACCGGTCTTGGAATAGAAAGTCTTGAGAAAGAGAAGCAGAATCAGAAGGCCAAGGAAATGGAGAGGATTGCTCAGAAGAGAAAACTTAATGAAATGAAAATGATGTCAGAGTTTGAAGAGAGAAAAAATATGTTATGGCAATGCAAAAAAATAGTGTCAAATTATAAGAAAGCCCGAGCTGCACTCTCTCAGCTGGAGGAGGCTAAGTACGGAAAGCAGTATGATGCTGAGCAGGATGCTGA---------AGATAATGAAGAGGAGGAAGAGGAGAA---------AGTAACTGTGGAGGTAACTTCATTTATTTATTTAAGGAGGAGATGAACATTTGTATATCA-GTTTTACAATTCAGAAAT-AGTGGACT-CATCTG--CTTCTGACATGG---CTATGAAAATAATTCTGTCCCAAGAAGGTATGGA-AAGTCAGCATCTGGTCCATGTTTCTTTTT-CATAACATATATAGGGG-AAAAGAACCGAAATATTTTTATTGCCCAATCTGACTACCAGATATTGCTAGCACCAACTAGTCTATATACAT
>WW11
-------------------------------------------------------CGTGAATGATCTAGCGTGGTGTAGAAATTTAGTTTAAATTTAATATTTTTATGTTGGGATTAGCCTAATTCTGATTAGATTCACGCGTGATGAGTGCAGAAAGAAGAAGAGAGTGAGAATATAGGCCACAAAAGAAAGTTAAATCGGAAGGAAAGGAGACAGATGACGAAAGAGGAACTAAAGAAGAAGGAATATGATATACTTAAAAAGGGTTTCAATTCTGCCATACCATCAACAAACATTGGCTTTAAAATGCTTCAGCAAATGGGTTATAGCCCGGGTGTTGCTATTGGAAAGCATGGGCAGGGGATGACTGAGCCAGTCCAAGTTGACATCAGGAGATCAAGGACCGGTCTTGGAATAGAAAGTCTTGAGAAAGAGAAGCAGAATCAGAAGGCCAAGGAAATGGAGAGGATTGCTCAGAAGAGAAAACTTAATGAAATGAAAATGATGTCAGAGTTTGAAGAGAGAAAAAATATGTTATGGCAATGCAAAAAAATAGTGTCAAATTATAAGAAAGCCCGAGCTGCACTCTCTCAGCTGGAGGAGGCTAAGTACGGAAAGCAGTATGATGCTGAGCAGGATGCTGA---------AGATAATGAAGAGGAGGAAGAGGAGAA---------AGTAACTGTGGAGGTAACTTCATTTATTTATTTAAGGAGGAGATGAACATTTGTATATCA-GTTTTACAATTCAGAAAT-AGTGGACT-CATCTG--CTTCTGACATGG---CTATGAAAATAATTC--------------------------------------------------------------------------------------------------------------------------------------------
