# Supplementary material for: Development of a Target Enrichment Probe Set for Conifer (REMcon)
Source: Biology (Basel). 2024 May 22;13(6):361. doi: 10.3390/biology13060361 (PMC11200496; doi:10.3390/biology13060361)
Supplement: Supplementary file 1 [file biology-13-00361-s001.zip › biology-2960267-supplementary/Sup data/secapr_alignments_paralogs/42.fasta]

>AA3
-----------------------------------------------------------ATGTTTATGCCAGTAATGAAGTTGCAGCTCCTATGGTGCCATTGTCTAATACAAATTCCTCCGTTTCTAAGAAACACAGTACATCTAAGGCAGAGGTTTCTTCAAAGGACATTGATTGGAATGTCAATACAGCATCTGATGAGATGGCTCAAATTGACTGGGAAATTGGCCCAGTTGAGCAAACTGAGACTTCTCAAAATAGCATGATGGAAGAGAATTTTCAGCCACCAATTAAAAATGCGGACTTCGTATCACTGGAAAATGATATAAATAATAAATTTCAGTCATTAGATACTAAAAATGGTGTGATTGATTGGAACATAGATGGTACTGGAGCATCTGAACCTTTTCAATCGGAAATCTGCTGGGACATTAGCATTGAAGATGTTTCAATAGCTGTAGCTGAAAACTCCTTTGGACTGGAGTCATCAGCACACCATTTTGACAATGGAGTGGATGAAGGTGGAAGGCACTCAAACAGCCCTTTTTTGGTTACAGAGTATAGGAATAAGCTTCTGGACGATTTGTTTGAGGTATTTAGTATTTCATATTAATGTTTCCTCGTTTCCATTTTTGCTTTTCTGTCTACATTTGTTCCTTTTGGCATATGTGCTCCAGATGTTTGATTGTCATAGATGTATTCTCTGGTATTTGTATGA
>AA60
-------------------------------------------------------------------------------------------------------------------------------------CTGAACATATCTGACAAAGATATATCTTTGGATGAGATAGATTGGAATGTAAATACAGCAGTGGGTGAAATGGACCAAATTGATTGGGGAGTTGAGCCTGTGGAGCAAACTGAGACTTTTGAAAATTGCATGATGCAAGAGGATTTGCATCCGCCCACCATAAATATAGATTTTGTTTCACTAGTAAATGATCTAAATGGTAAATATGAGTCTCTGGATGCTAAGGATGGTGGTGTTGAGTGGAATATAGAAAAAACTGAAGCATCTGAAGCTGTTCAACCAGAAATTTGCTGGGATATTAGTGTAGAGGATGTTTCAGAAGACGTACGTGAATTGTCCTTTGAAGTGGACTCATCTGGAAACCATTTTAACAATGAAGGGGCTGAAAGTGGAATGCACCAAAATCATCGTTTCTTGGATACAGATTATAGGAATAAGCTTCTTGATGATTTGTTTGAGGTATTAATTTTTAAGCTTTTACCCTTTTCTGTTTCTTATTTTCTCTACATGTATAATTCAGTTCTCTTTTACTATTGGTT----------------------------------------------
>AAR4
TGTTCCAGCCAATATCCTTCCAAGTCTAAAAGATATTTGTACCAATCCGCCCATTGTCGATGTTTATGCCAGTAATGAAGTTGCAGCTCCTATGGTGCCATTGTCTAATACAAATTCCTCCGTTTCTAAGAAACACAGTACATCTAAGGCAGAGGTTTCTTCAAAGGACATTGATTGGAATGTCAATACAGCATCTGATGAGATGGCTCAAATTGACTGGGAAATTGGCCCAGTTGAGCAAACTGAGACTTCTCAAAATAGCATGATGGAAGAGAATTTTCAGCCACCAATTAAAAATGCGGACTTCGTATCACTGGAAAATGATATAAATAATAAATTTCAGTCATTAGATACTAAAGATGGTGTGATTGATTGGAACATAGATGGTACTGGAGCATCTGAACCTTTTCAATCGGAAATCTGCTGGGACATTAGCATTGAAGATGTTTCAATAGCTGTAGCTGAAAACTCCTTTGGACTGGAGTCATCAGCACACCATTTTGACAATGGAGTGGATGAAGGTGGAAGGCACTCAAACAGCCCTTTTTTGGTTACAGAGTATAGGAATAAGCTTCTGGACGATTTGTTTGAGGTATTTAGTATTTCATATTAATGTTTCCTCGTTTCCATTTTTGCTTTTCTGTCTACATTTGTTCCTTTTGGCATATGTGCTCCAGATGTTTGATTGTCATAGATGTATTCTCTGGTATTTGTATGA
>AF1
AGTTCCAGGCAATGTACTTTCAAGTCTAAGAGATCTTCATGCCAATCCGCCCATTCTTGATGTTTTTGCCAGCAATGAGGTTGCAGATACCATGGTTTTACCATCTAATACAAATGCCTCTTTCCCTAAGGAAAACAACATATTTGTGGTAGATATTTCTTCAAATGACATTGATTGGAACATCGATACAACAGCTGATGGGATTGCCGAAATTGACTGGGAAATTAGTCCTGCTGAGCAAACTAATACTTCTGAAAATGTCACGATACAAGAGAATTTGCAGCTCCCCACTGAAAATGTGGATTCTGTATCACTGGAAAATGATATATGTGATAAATTTCCATCATTGGAAACTAAGGATGGTGGGATAGACTGGAATGTAGGTGATACTGGAGTATCAGAACATGTTCAATCAGAAATCTGCTGGGACATAATCATTGAAGATGATTCAGCAGCTGTTGGTGAAAAAACCATTGAAGTGGATTCATCAGCGAACTATCTTGACAATGGATTGGCTGAAAATGGAAAGCACCCAAATAGTCCTTTTTTGGAGACAGAGTATAAAAATAAGCTTCTCAATGATTTGTTTGAGGTATTCACTGCTTTGTGTTATCCTTTCTTTTTTTTCTGTGTTCGTGTTCTGTATATGTCTGGTACATTTTACATGTGTTTTCTGAAAGTTCTATTTTTTAATTTCTGTAATGCTTAAATAAGGAAG
>AG2
AGTTCCAGGCAATGTACTTTCAAGTCTAAGAGATCTTCATGCCAATCCGCCCATTCTTGATGTTTTTGCCAGCAATGAGGTTGCAGATACCATGGTTTTACCATCTAATACAAATGCCTCTTTCCCTAAGGAAAACAACATATTTGTGGTAGATATTTCTTCAAATGACATTGATTGGAACATCGATACAACAGCTGATGGGATTGCCGAAATTGACTGGGAAATTAGTCCTGCTGAGCAAACTAATACTTCTGAAAATGTCACGATACAAGAGAATTTGCAGCTCCCCACTGAAAATGTGGATTCTGTATCACTGGAAAATGATATATGTGATAAATTTCCATCATTGGAAACTAAGGATGGTGGGATAGACTGGAATGTAGGTGATACTGGAGTATCAGAACATGTTCAATCAGAAATCTGCTGGGACATAATCATTGAAGATGATTCAGCAGCTGTTGGTGAAAAAACCATTGAAGTGGATTCATCAGCGAACTATCTTGACAATGGATTGGCTGAAAATGGAAAGCACCCAAATAGTCCTTTTTTGGAGACAGAGTATAAAAATAAGCTTCTCAATGATTTGTTTGAGGTATTCACTGCTTTGTGTTATCCTTTCTTTTTTTTCTGTGTTCGTGTTCTGTATATGTCTGGTACATTTTACATGTGTTTTCTGAAAGTTCTATTTTTTAATTTCTGTAATGCTTAAATAAGGAAG
>AH26
AGTTCCAGGAATCGTGCTTCCAAGTTTAAAAGATCTTCTTGACAACCCTCCCATTCTTGATGTTTTTTCAAGTTCTGAAGTTGCAGCTACTGCAGTTCTTTCGACCA------------------TTAAAGAACAAGACAAAATTGGCGTGGACGTTTCCTCAATTGATATTGATTGGAACATTAACACAACAGCTGATGAGAATGCTGAAATTGACTGGGAAATCGGTACTGTGGAGCAATCAGAGACTTGTGGAAATGACAACATGGAACAGACTTTGCAGCCAGCCAATGAAAAAATGGAGTTTGTATTGCAGGATGATGCTGTAAATGGTGGATTCGAGTCATTCGATACCAAGGATGGCAGAATTGACTGGAATGTAGAAGATACT-GAGTATCTGAACCTATTCAATCAGAAATATGCTGGGACATTAGCATTGAAGATGTTTCAGTAGCTGCTAGTGAAGAACCTATGGAACAGGAGTCATCGGCAAAGCATTCAAGCATTGAAGCAACTGAAAATGAAATTCACCCTATTAGCCCTTTTTTGGATACAGAGTATAGAAATAAGCTTCTTGATGATTTATTTGAGCTGAAGGCAATTTTGAATCAAACACCAGGTTCAGGTTCGCTCCTCCAGCATTGCAACAATATGGTCCGGATTCTATTGCACTGTGTTATCTGTCTTTCGCAGGCAATATCTACAGAAGAACGCGAC
>AME1
TGTTCCAGCCAATATGCTTCCAAGTCTAAGAGATATTATAACCAATCCGCCCATTGTCAATGTTTATGCCAGTAATGAAGTTGCAGCTCCCATGGTTCCATCGTCTAATACAAATTCCTCTTTTTCTAAGAAACACAGTACATCTGAGGCAGAGGTTTCTTCAAAGGACATTGATTGGAATGTCAATACAGCATCTGATGAGATGGCTCAAATTGACTGGGAAATTGGCCCAGTTGAGCAAACTGAGATTTCTCAAAATAGCACAATGGAAGAGAATTTTCAGTCACCAATTAAAAATGCAGACTTTGTATCACTGGAAAATGATATAAATAATAAATTTCAGTCATTAGATACTAAAGATGGTGTGATTGATTGGAACATAGATGGTACTGGAGCATCTGAACCTTTTCAATCGGAAATCTGCTGGGACATAAGCATTGAAGATGTTTCAATAGCTGTAGCTGAAAACTCCTTCGGACTGGAGTCTTCAGCACACCATTTTGACAATGGAGTGGATGAAGAAGGAAGGCACTCAAACAGCCCTTTTTTGGTTACAGAGTATAGGAATAAACTTCTGGACGATTTGTTTGAGGTATTTAGTATTTCATATTAATCTTTCCTCGTTTTCATTTTTGCTTTTCTGTCTACATTTGTTCCTTTTGGCATATGTGCTCCAGATGTTTGATTGTCATAGATGTATTCTCTGGTATTTGTATAA
>AP25
GTCTCATGCAGAGTCCTTGGTTGATCTAGGTTGTGGATCTGGCAGTTTATGCTTTGTTAGAGTAGAGAACTGACTTGGTAATATTGCTGGGGTCGACATTTCAGAGAGAAGTCTTATACGTGCTGCTAAGATCCTTCATAAAATTGGCGTGGACATTTCCTCAATTGATATTGATTGGAACATTAACACAACAAATGATGAGAATGCCGAAATTGACTGGGAAATCGGTATTGTGGAGCAATCAAAGACTTGTGGAAATGACAAAGTGGAACAGACTTTGTAGCCAGCCAATAAAAAAATGGAGTTTGTATTACAGGATGATGCTGTAAATGGTGGATTCGAGTCATTCGATACCAAGGATGGCAGAATTGACTGGAATGTAGAAGATACTGGAGTATCTGAACCTATTCAATCAGAAATATGTTGGGACATTAGCATTGAAGATGCTTCAGTAGCTGCTAGTGAAGAACCTATGGAACAGGAGTCATCGGCAAAGCATTCAAGCATTGAAGCAACTGAAAATGAAATACACCCTATTAGCCTTTTTTTGGATAC-------------------------------------------------------------------------------------------------------------------------------------------------------------------
>APA47
-------------------GCAAGTCTAAGAGGTCTTCATGCCAATCCACCCATTCTTGATGTTTTTGTCAGCAATGAGGTT-GAGATAACATGGTTTTACCATCTAGTACAAATGCCTCTTTCCCTAAGGAAAACAACACAGCTGTGGCAGATAGATTTTCAAATGACATTGATTGGAATATCAATACAACAGCTGATGGGATTTCCAAAATTGACTGGGAAATTGGTCCTGTTGAACAAATTGATACTTCTGAAAATGTCATGATACAAGAAAATTTGCAGCTACCCACTGAA-ATGTGGTTTCTGTATCACTTGAAAATGATATATGTGATAAATTTGAATCATTGGAAACTAAGGATGGTGGGATAGACTGGAATGTAGGTGATACTGGAGCATCAGAACATGTTCAATCAGAAATCTGCTGGGACATAGTTATTGAAGATGATTCAGCAACTATTAGTGAAAAATCCATTGAAGTGGATTCAGCAGCAAACTATCTTGACGATGGATTGGCCGAAAATGAAAAGCACCCAAAGAGTTCTCTTTTGGAGATAGAGTATAAAAATAAGCTTCTCAATGATTTGTTTGAGTTGAAAGCATTTTTGAATCAAAGGATAGTGGAGAT------AGTGATTTCATCTTTACAAAACCAGGTTCAAGCAGTTGCTCCTCCAGCTCTACAATATGGTCCCAGTTCTGCTATCAGTCTTTCA
>AR2
-------------------------------------------------------------------------------------------------------------------------------------------------------------------------ATT------------------------------------------------------------------------------TCTCAAAATAGCACGATGGAAGAGAATTTTCAGCCACCAATTAAAAATGCAGACTTTGTATCACTGGAAAATGATATAAATAATAAATTTCAGTCATTAGATACTAAAGATGGTGTGATTGATTGGAACATAGATGGTACTGGAGCATCTGAACCTTTTCAATCAGAAATCTGCTGGGACATAAGCATTGAAGATGTTTCAATAGCTGTAGCTGAAAACTCCTTCGGACTGGAGTCTTCAGCACACCATTTTGACAATGGAGTGGATGAAGAAGGAAGGCACTCAAACAGCCCTTTTTTGGTTACAGAGTATAGGAATAAACTTCTGGACGATTTGTTTGAGGTATTTAGTATTTCATATTAATCTTTCCTCATTTCCATTTTTGCTTTTCTGTCTACATTTGTTCCTTTTGGCATATGTGCTCC-------------------------------------------
>AS57
-----------------------------------TTCATGCTGGTTTTTCAGTTCTTGATGTTTCTGCCAGTCATGAGGTTTCAGCTTCCAAGGTTCTGACATCTAACACAAATTTTAATTTCAATGAGAAACTGAACACATCTGAGAAAGATATATCTTTGAATGAGATTGATTGGAATGTAAACACTGAAGTGGATGAGATGGCTGAAATTGATTGGGAAATTGAGCCTGTGGAGCAAACCAAGACATCTGAAAATGGCATGATGCAAGAGGATGTGCATGCGCCCACTGAAAATGTAGATTTTGTATCACTGGAAAATGATCTAAATGATAAATTTCAGTCTTTGGATGCTCAGGATGGTGAGATTGAGTGGAATATAGACAATACTGAAGCATCTGAAGCTGTTCAATCAGAAATCTGCTGGGATATTAGTATAGAAGATGTTTCAGAAGATGTACGTGAAATATCCTTTGAAGTGGACTCATCTGCAAAC---------AATGGAGTGGCTGAAAATGGAATGCACCCAAATAGCCGTTTCTTGGAGACAGAATATAGGAATAAGCTTCTTGATGATTTGTTTGAGGTATTCATTATTTTGTTTTTACTTTTTTCTCTTTTTCATTTTTCCTTCCTG-GTACATCAGTTCTTTTTTGC-AATGTTCTCTAGATGTTTTTTTTCCACATAAATTTATGGCTCAGTAACTGTAA
>ASA51
-------------------------------------------------------------------------------------------------------------------------------------------------------------------------ATC----------------CAACCGCTGATGGGATGGCCGAAATTGACTGGGAAATTGGTCCTGTCGAGCAAACTGATACTTCTCAAAATG---------------------------------------TGGATTCTGTATCACTGGAAAATGATATATGTGATAGATTTCCATCATTGGAAACTAAGGATGATGGGATAGACTGGAATGTGGGCAATAA------------------GCAATCAGAAATCTGCTGGGACATAGTTATTGAAGATGTCTCAGCAGCTGTCGGTGAAAAACCCATTGAAGTGGAGTCATCAACAAACTATCTTGACAATGGATTGGCCGAAAATGGAAAGCACCCAAATAGTCCTTTTTTGGAGACAGAGTATAAAAACATGCTTCTCAATGATTTGTTTGAGGTATTCTCTACTTTGTGTTATCCTTTCGTTTTTTATTGTGTTCACATTCTGTATGTGTCTGCTACATTT---------------------------------------------------------
>CB35
AGTTCCAGCAATTGTGCTTCCATGCTTAAAAGACCTTCGTGACAAGCCTCCCATTCTTGATGTTTTTTCAAGTTCCGAGGTTGCAGCTACTGCAGTTCTCATGACCA------------------ATAAAGAACAGGACACATTTCAGGTGGAAGTTTCCTCAAACGATATTGATTGGAACATTAACACAACAGCTGATGAGAATGCTGAGATTGACTGGGAAATCGGTACTGTTGAGCAATCTGAGATTTGTGGAAATGACAAAGTGGAACAGACCTTGCAGCCAGCCAATGAAAAAATGGAGTTTGTATTGCAGGATGATGCTGTAAAAGGTGGATTCCAGTCATTAGATACCAAGGATGACAGAATTGGCTGGAATGGAGAAGATACTGGAGTATCTGAACCTATTCAATCAGAAATATGCTGGGACATTAGCATTGAAGATGCTTCAGTAGCTGTGATTGAAGAACCTATGGAACAGAAGTCATCAGCGAACCATTTGAGTATTGAGGCAACTGAAAATAAAAAACATCCCATTAGCCCTTTTTTGGATACGGAGTATAGAAACAAGCTTCTTGATGATTTATTTGAGGTATGCTCCATTCCATGTGT------------ATGTTCACACCTGTCTCTTAGTGGATG-------------ATATTGACACTTATTTTGTAAAGTTTGTAGTGACAAAGTTTTATGTCGTGTGCT
>CD18
---------------------------------------------------------------------------------------------------------------------------------------------------------------------------------------------------------------------TGATTGGGAAATTGAGCCTGTGGAGCAAACTGAGACATCTGAAAATAGCATGATGCAAGAAGATTTGCATCACCCCACTGTGAATGTAGATTCTATTTCACTGGAAAATGATCTAAATGATAAAATTCAGTCTTTGGATGCTAAGGATGGTGAGATTGAGTGGAGTATAGAAAATACTGAAGCATCTGAAGCTGTTCAATCAGAAATCTGCTGGGATATTAGTATAGAAGATATTTCAGAAGATCTACGTGAAATGCCATTTGAAGTGGACTCATCGGCAAACCATGTTGACAATGGAGGGGCTGAAAATGGAATGCATCGAAATAATCGTTTCTTGGAGACAGAGTATAGGAATAAACTCCTTGATGATTTGTTTGAGGTATTCAGTATTTTTCTTTTACATTTTTCTCGTTTTCATCTTTCCTTCCTGTGTACATCGGTTCTTCTTGGCAAATG-------------------------------------------------
>CDE34
AGTTCCAGCAATTGTGCTTCCATGCTTAAAAGACCTTTGTGACAAGCCTCCCATTCTTGATGTTTTTTCAAGTTCCGAGGTTGCAGCTACTGCAGTTCTCATGACCA------------------ATAAAGAACAGGACACATTTCAGGTGGAAGTTTCCTCAAACGATATTGATTGGAACATTAACACAACAGCTGATGAGAATGCTGAGATTGACTGGGAAATCGGTACTGTTGAGCAATCTGAGATTTGTGGAAATGACAAAGTGGAACAGACCTTGCAGCCAGCCAATGAAAAAATGGAGTTTGTATTGCAGGATGATGCTGTAAAAGGTGGATTCCAGTCATTAGATACCAAGGATGACAGAATTGGCTGGAATGTAGAAGATACTGGAGTATCTGAACCTATTCAATCAGAAATATGCTGGGACATTAGCATTGAAGATGCTTCCGTAGCTGTGATTGAAGAACCTATGGAACAGAAGTCATCAGCGAACCATTTGAGTATTGAGGCAACTGAAAATAAAAAACATCCCATTAGCCCTTTTTTGGATACGGAGTATAGAAACAAGCTTCTTGATGATTTATTTGAGGTATGCTCCATTCCATGTGT------------ATGTTCACACCTGTCTCTTAGTGGATG-------------ATATTGGCACTTATTTTGTAAAGTTTGTAGTGACAAAGTTTTATGTCGTGTGCT
>CF38
AGTTCCTGGCAATGTGCTTGCAAATCTAAGAGATATTCATGCCGGTCCTGTCATTCTCGATGTTTTTTCCAGTCATGAGGTTTCAACTACCATGGTTCTGTCATCTAACACAAATTCTACTTTCTCTAAGAAACTTGGGACATCTGAGGCAGAGGTTTCTTCGAATGAGATTGACTGGAATGTCAATGCAGCAGCGGATGAGATGGCTGAAATTGATTGGGAAATTCATCCTGTTGAGCAAACTGAGACTTCTGAAAATGGCATGATGCAAGAGGGTGTGCGACGGTCTGCTGAAAATGTGGATTTCGTATCACTGGAAAATGCTCTAAATGATAATTTTCAGTCTTTAGATACTAAGGATGGTGGGGTTGACTTGAATGTAGACGATACTGGAGCATCTGAAGCCGTTCAATCAGAAACCTGCTGGGATATTAGTATTGAAGATGTTTCAGGAGCTGTAGGTGAAATGAACCTTGAAGTGGAGTCATCTGCAAACCATTTTGACAATGGAGTGGCTGAAAATGGAATGCATCCAAATAGCCCTTTTTTGGAGACAGAATATAGGAATAAGCTTCTTGATGATTTGTTTGAGGTATTCAGTTTTCACTATTAATTTTTTATCTGTTTCGTTTTTCCTATCCAGTGTACATTGGTTCCTCCTTTTGCATAGTGTTTTAGATGTTTGGTTTTGACAACAAATATTGCTTTGTAACTCTAT
>CH19
---------------------------------------------------------------------CAATCACGAGGCTTCAGCTTCCAAGGTTTTGTCATCGAACACAAATTTTGATTCCTATGATAAACTGAACACATCTGAGAAAGAAATATCTTTGAATGAGATTGATTGGAATGTAAATACAACAGCGGATGAGACGACTGGAATTGATTGGGAAATTGAGCCTGTGGAGCAAACTGAGACATCTGAAAATAGCATGATGCAAGAAGATTTGCATCACCCCACTGTGAATGTAGATTCTATTTCACTGGAAAATGATCTAAATGATAAAATTCAGTCTTTGGATGCTAAGGATAGTGAGATCGAGTGGAGTATAGAAAATACTGAAGCATCTGAAGCTGTTCAATCAGAAATCTGCTGGGATATTAGTATAGAAGATATTTCAGAAGATGTACGTGAAATGCCATTTGAAGTGGACTCATCTGCAAACCATGTCAACAATGGAGGGGCTGAAAATGGAATGCATCGAAATAATCGTTTCTTGGAGATAGAGTATAGGAATAAACTCCTTGATGATTTGTTTGAGGTATTCAGTATTGTGCTTTTACATTTTTCTCGTTTTCATCTTTCCTTCCTGTGTACATCGGTTCTTCTTGGCAAATGTTCTCTAGATGTTTGTTTTTTGAAGACATTTATTTCTAAGTAACGTGGA
>CHA37
AGTTCCTGGCAATGTGCTTGCAAATCTAAGAGATATTCATGCCGGTCCTGTCATTCTCGATGTTTTTTCCAGTCATGAGGTTTCAACTACCATGGTTCTGTCATCTAACACAAATTCTACTTTCTCTAAGAAACTTGGGACATCTGAGGCAGAGGTTTCTTCGAATGAGATTGACTGGAATGTCAATGCAGCAGCGGATGAGATGGCTGAAATTGATTGGGAAATTCATCCTGTTGAGCAAACTGAGACTTCTGAAAATGGCATGATGCAAGAGGGTGTGCGACGGTCTGCTGAAAATGTGGATTTCGTATCACTGGAAAATGCTCTAAATGATAATTTTCAGTCTTTAGATACTAAGGATGGTGGGGTTGACTTGAATGTAGACGATACTGGAGCATCTGAAGCCGTTCAATCAGAAATCTGCTGGGATATTAGTATTGAAGATGTTTCAGGAGCTGTAGGTGAAATGAACCTTGAAGTGGAGTCATCTGCAAACCATTTTGACAATGGAGTGGCTGAAAATGGAATGCATCCAAATAGCCCTTTTTTGGAGACAGAATATAGGAATAAGCTTCTTGATGATTTGTTTGAGGTATTCAGTTTTCACTATTAATTTTTTATCTGTTTCGTTTTTCCTATCCAGTGTACATTGGTTCCTCCTTTTGCATAGTGTTTTAGATGTTTGGTTTTGACAACAAATATTGCTTTGTAACTCTAT
>CJ24
AGATCCCGACAATGTGCTTGCAAGTCTAAGAGATATTCATGCTGGCCTTTCAGTTCTTGATGTTTCTGCCAGTCACGAGGTTTCAGCTTCCAAGGTTCTGTCATCTAACACAAATTTTAATTTCTATGAGAAACTGAACGCATCTGAGAAAGAGATATCTTCGAATGAGATTGATTGGAATGTAAATACAGCAGTGGATGAGATGGCTGAAATTGATTGGGAAATTGAGCCTGTGGAGCAAACCGAGACATCTGAAAATGGCATAATGCAAGAGGATGTGCATCCGCACACTGAAAATGTAGATTTTGTATCACTGGAAAATGATCTAAATGATAAATCTCAGTCTTTGGATTCTAAGGATGGTGAGATTGAGTGGAATATAGAAAATACTGAAGCATCTGAAGCTGTTCAATCAGAAATCTGCTGGGATATTAGTATAGAAGATATTTCAGGAGATGTACGTGAAATGTCCTTTGAAGTGGATTCACCTGCAAACCATTTTGAGAATGGAGGGGCTGAAAATGGAATGCACCCAAATAGCCGTTTCTTTGAGACAGAATATAGGAATAAGCTTCTTGATGATTTGTTTGAGGTATTCAGTATTTTGCTTTTACTTTTTTCTGTTTTTCATTTTTCTATCCTGTGTACATCAGTTATTTTTGGCAAATGTTCTCCAGATGTTTTTTTTTCAGAGACATTTATTGCTCAGTAACTGTAG
>CK7
AGATCCTCACAACGTGCTTGCAAGTCTAAGAGATATTCATTCTGGTCTTCCAGTTTTTGATGTTTCTGTCAGTGATGAGGTTTCAGCTACCAAGGTTCTGTCATCTAACACAAATTTTAATTTCTATAAGAAACTGAACACATCTGAGGAAGAGATCTCTTTTAATGAGATTGATTGGAATGTAAATACAACAGTGGATGAGACGGCTGAAATTGATTGGGAAATTGATCCTGTGGAGCAAACTGAGACGTCTGAAAATGACAAGATGCAAGAGGATGTGCAGGCACCCACTGAAAATGTAAATTTTGTATCACTGGAAAATGATCTAAATGATAAATTTCAGTCTTTAGATACCAAGGATGGTGAGATTGACTGGAATGTAGACAATACTGGAGCATCTGAAGCTGTTCAATCAGAAATCTGCTGGGATATTAGTATAGAAGATG------------TACATGAAATGTCCTTTGAAGTGGACTCATCTGCAAACCATTGCGACAATGGAGTGGCTGAAAATGAAGTGCACCTAAATAGCCATTTCTTGGAGACGGAATATCGGAATAAGCTTCTTGATGATTTGCTTGAGGTATTCAGTATTTTGATTTTACTTTTTTCTCTTTTTTAATTTTCTTCCTTGTGTACATCAGTTCTTCTTGGTAAATGTTCTCTAGATGCTTGTTTTTCGAAGACATTTTTCGCTCAGTAACTGTAA
>CL6
AGTTCCTGACAACGTGCTTGCAAGTCTAAGAGATATTCATTCTGGTCTTCCAATTTTTGATGTTTCTGCCAGTCATGAGGTTTCAGCTACCAAGGTTCTGTCATCTAACACAAATTTTAATTTCTATAAGAAACTGAACACATCTGAGGAAGAGATCTCTTTTAATGAGATTGATTGGAATGTAAATACAACAGTGGATGAGACGGCTGAAATTGATTGGGAAATTGATCCTGTGGAGCAAACCGAGACGTCTGAAAATGACAAGATGCAAGAGGATGTGCAGGCACCCACTGAAAATGTAAATTTTGTATCACTGGAAAATGATCTAAATGATAAATTTCAGTCTTTAGATACCAAGGATGGTGAGATTGACTGGAATGTAGACAATACTGGAGCATCTGAAGCTGTTCAATCAGAAATCTGCTGGGATATTAGTATAGAAGATG------------TACATGAAATGCCCTTTGAAGTGGACTCATCTGCAAACCATTGCGACAATGGAGTGGCTGAAAATGAAGTGCACCTAAATAGCCATTTCTTGGAAACGGAATATCGGAATAAGCTTCTTGATGATTTGCTTGAGTTGAAAGCATTTTTG--AATATTACTGGAGATGGAACGAAGAGACATCATCTTTACAACACCAGGTTCAAGCGATAGTCCTTCAGCTCTCCACAATATGGTCATGATTCT----------------
>CM9
AGTTCCCGACAATGTGCTTGCAAGTCTAAGAGATATTCATGCTGGTTTTTCAGTTCTTGATGCTTCTGCTAGTCATGAGGTTTCAGCTTTCAAGGTTCCATCTTCAAACACAAATTTTGATTCCTATGATAAACTGAACATATCTGACAAAGATATATCTTTGAATGAGATAGATTGGAATGTAAATACAGCAGCGGGTGAAATGGACCAAATTGATTGGGGAGTTGAGCCTGTGGAGCAAACTGAGACTTCTGAAAATTGCATGATGCAAGAGGATTTGCATCCGCCCACCGTAAATATAGATTCTGTTTCACTAGTAAATGATCTGAATGATAAATATCAGTCTCTGGATGCTAAGGATGGTGGGGTTGAGTGGAATATAGAAAATACGGAAGCATCTGAAGCTGTTCAACCAGAAATTTGCTGGGATATTAGCGTAGAGGATGTTTCAGAAGACGTACATGAATTGTCCTTTGAAGTGGACTTATCTGGAAACCATTTTAACAATGAAGGGGCTGAAAGTGGAATGCACCAAAATCATCGTTTCTTGGATACAGATTACAGGAATAAGCTTCTTGATGATTTGTTTGAGGTATTAAGCTCT-----TTTACCCTTTTCTGTTTCTTATTTTCCCTACATGTGTAAATCAGTTCCTTTTTGCTAATGTTTTCTAGATGTTTCTTTTTCAAAGACATTTATTGCTCTGTGTTCTTTT
>CO8
AGTTCCCGACAATGTGCTTGCAAGTCTAAGAAATATTCATGCTGGTTTTTCAGTTCTTGATGCTTCTGCTAGTCGTGAGGTTTCAGCTTCCAAGGTTCCGTCTTCAAACACAAATTTTGATTCCTATGATAAACTGAACATATCTGACAAAGATATATCTTTGAATGAGATAGATTGGAATGTAAATACAGCAGCGGGTGAAATGGACCAAATTGATTGGGGAGTTGAGCCTGTGGAGCAAACTGAGACTTCTGAAAATTGCATGATGCAAGAGGATTTGCATCCACCCTCCATAAATATAGATTCTGTTTCACTAGTAAATGATCTAAATGATAAATATCAGTCTCTGGATGCTAAGGATGGTGGGGTTGAGTGGAATATAGAAAACACTGAAGCATCTAAAGCTGTTGAACCAGAAATTTGCTGGGATATTAGCGTAGAGGATGTTTCAGAAGACGCATGTGAATTGTCCTTTGAAGCGGACTCATCTGGAAACCAATTTAACAATGAAGGGGCTGAAAGTGGAATGCACCAAAATCATCGTTTCTTGGATACAGATTATAGAAATAAGCTTCTTGATGATTTGTTTGAGGTATTAAACTCT-----TTTACCCTTTTCTGTTTCTTATTTTCCCTACATGTGTAAATCAGTTCTTTTTTGCTAGTGTTTCCTAGATGTTTCTTTTTCGA--------------------------
>CP16
AGTTCCTGACAATGTGCTTGAAAGTCTAAGAGATATTCATGCTGGTCTTTCAGTTCTTGAAGTTTCTGCCAGTCATGAGGTTTCAGCTTCCAAGGTTCTGTCATCGAACACAAATTTTGATTCCTATGATAAACTGAACACATCCGAGAAAGAGATATCTTTGAATGAGATTGATTGGAATGTAAATACAGCAGTGGATGAGATGGCTGAAATTGATTGGGAAATTGAGCCTGTGGAGCAAACTGAGACATCTGAAAATAGCATGATGCAAAAGGATTTGCATCCACCCACTGTAAATGTAGATTCTGTTTCACTGGAAAATGATCTAAATGATAAAATTCAGTCTTTGGATGCTAAGGATGGTGAGATCCAGTGGAATGTAGAAAATACTGAAGCATCTGAAGCTGTTCAATCAGAAATCTGCTGGGATATTAGTATAGAAGACATTTCAGAAGATGTACGTGAAATGTCATTTGAAGTGGACTCATCTGCAAACCATGTTGACAATGGAGGGGCTGAAAATGGAACACACGGAAATAATCGTTTCTTGGAGACAGAATATAGGAATAAGCTTCTTGATGATTTGTTTGAGGTATTCAGTATTTTTCTTTTACTTTTTTCTCGTTTTCATTTTTCCTTCCTGTGTACATCGGTTCTTTTTGGCAAATGTTCTCTAGATGTTTTTTTTTCAAAGACATTTATTACTAAGTCACTTGAT
>CP161
AGTTCCTGACAATGTGCTTGAAAGTCTAAGAGATATTCATGCTGGTCTTTCAGTTCTTGAAGTTTCTGCCAGTCATGAGGTTTCAGCTTCCAAGGTTCTGTCATCGAACACAAATTTTGATTCCTATGATAAACTGAACACATCCGAGAAAGAGATATCTTTGAATGAGATTGATTGGAATGTAAATACAGCAGTGGATGAGATGGCTGAAATTGATTGGGAAATTGAGCCTGTGGAGCAAACTGAGACATCTGAAAATAGCATGATGCAAAAGGATTTGCATCCACCCACTGTAAATGTAGATTCTGTTTCACTGGAAAATGATCTAAATGATAAAATTCAGTCTTTGGATGCTAAGGATGGTGAGATCCAGTGGAATGTAGAAAATACTGAAGCATCTGAAGCTGTTCAATCAGAAATCTGCTGGGATATTAGTATAGAAGACATTTCAGAAGATGTACGTGAAATGTCATTTGAAGTGGACTCATCTGCAAACCATGTTGACAATGGAGGGGCTGAAAATGGAACACACGGAAATAATCGTTTCTTGGAGACAGAATATAGGAATAAGCTTCTTGATGATTTGTTTGAGGTATTCAGTATTTTTCTTTTACTTTTTTCTCGTTTTCATTTTTCCTTCCTGTGTACATCGGTTCTTTTTGGCAAATGTTCTCTAGATGTTTTTTTTTCAAAGACATTTATTACTAAGTCACTTGAT
>CR44
-------GGGAAAGTGCTTCCAAATTTGAGGGATCTTCATGACAAACCTCCTGTTCTCGACGTTTTTGCCAGCCCCGAGATTGTAGTTCCGATAGGTGTCTCATCCAACACAAATTCATCTTTCTCTAAAGAACACATCACATCTGATGGAGAGATTTCTGCTAATGTCATTGATTGGAATGTCACTACCACAGCTGATGAGATGGCTGAAATTGACTGGGAAATTGGAATTGTTGACCAATCTGAGGCTTCTGGAAACGACATGTCAACACAAAATTTGCAACCACCCAATGAAAGCACGGGCTTTGCCTTGTCAGATAATGCTTCAACCAGTGAGTTTCAGTCTTTAATTACCAAGAATGATGGAATTGACTGGAGTACAGAAGACACTGGACTGTCTGAACCTGCTCAATCAGAAATATGCTGGGATATTAGTATTGAAGATGCTTCAACGGCAGTGCATGGAGAGCCTTTCAAAAATGAATCATCAACAAAACATTTAAGTAACGAATCAAATGAAAATGGAGAGCACCCCAACAGCCCATTTTTAGAGACACAGTATAGGAGTAAACTTCTTGATGATTTATT----------------------------------------------------------------------------------------------------------------------------------
>CT15
AGTTCCCGACAATGTGCTCGAAAGTCTAAGAGATATTCATGCTGGTCTTTCAGTTCTTGAAGTTTCTGCCAGTCATGAGGTTTCAGCTTCCAAGGTTCTGTCATCGAACACAAATTTTGATTCCTACAATAAACTGAACACATCTGAGAAAGAGATATCTTCGAATGAGATTGATTGGAATGTAAATACAGCAGTGGATGAGATGACTGAAATTGATTGGGAAATTGAGCCTGTGGAGCAAACTGAGACATCTGACAATAGCATGATGCAAGAGGATTTGCATCCAGCCACTGTAAATGTAGATTCTGTTTCACTGGAAAATGATCTAAATGATAAAATTCAGTCTTTGGATGCTAAGGATGGTGAGATCCAGTGGAATGTAGAAAATACTGAAGCATCTGAAGCTGTTCAGTCAGAAATCTGCTGGGATATTAGTATAGAAGACGTTTCAGAAGATGTATGTGAAATGTCATTTGAAGTGGACACATCTGCAAACCATGTTGACAATGGAGGGGCTGAAAATGGAACGCACCGAAATAATCGTTTCTTGGAGACAGAATATAGGAATAGGCTTCTTGATGATTTGTTTGAGGTATTCAGCATTTTTCTTTTATATTTTTCTCGTTTTCA-TTTTCCTTCTTGTGTACATCGGTTCTTTTTGGCAAATGTTCTCTAGATTTTT-TTTTTCAAAGACATTTATTGCTCAGTCACTTGAT
>DA12
GGTTCCCGACAATGTGCTTGGAAGTCTAAGAGATATTCATGCCGGTTTTTCAGTTCTTGATGCTTCTGCTAGTCATGAGGTTTCAGCTTCCAAGATTCTGTCATCAAACACAAATTTTGATTCCTATGATAAACAGAACATATCTGACAAAGATATATCTTTGAATGAGATTGATTGGAATGTAAATACAGCAGCGGATGAAATGGATCAAATTGATTGGGGAGTTGAGCCTGTGGAGCAAACTGAGACTTCTGAAAATTGCATGATGCAAGAGGATTTGCATCCACCCACTGTAAATGTAGATTCTGTTTCACTAGTAAATGATCTAAATGATAAATATCAGTCTTTGGATGCTAAGGATGGTGAGATTGAGTGGAATATAGAAAACACTGAAGCATCTGAAGCTGTTCAACCAGAAATCTGCTGGGATATTAGTGTAGAGGATGTTTCAGAAGATGTACGTGAAATGTCCTTTGAAGTGGACTTATCTGGAAACCATTTTAACAATGAAGGGGCGGAAAATGGAATGCACCAAAATAATCGTTTCTTGGATACAGATTATAGGAATAAGCTTCTTGATGATTTGTTTGAGGTATAAAGTTCT-----TTTAGACATTTCTG-TTTCCCATTTTTCCTTATTTGTATATCAGTTCTTTTTTGCAAGTGTTCTCTAGATGTTTTTTTTTCGAAGACATTTATTGCACTGTGCTTTTTT
>DB53
AGTTCCAGGCAATGTACTTGCAAGTCTAAGAGATCTTCATGCCAATCCGCCCATTCTTGATGTTTTTGCCAGCAATGAGGTTGCCGATACTATGGTTTTACCATCTAATACAAATGCCTGTTTCCATAAGGAAAAC---ACATTTGTGGCAGATATTTCTTCAAATGACATTGATTGGAACATTGATACAACAGCTGATGGAATTGCCGAAATTGACTGGGAAATTGGTCCTGTTGAGCAAACTAATACTTCTGAAAATGTCACAATACAAGAGAATTTGCAGCTACTCACTGAAAATGTGGATTCTGTATCACTGGAAAATGATATATGTGATAAATTTCCATCATTGGAAACTAAGGATGGTGGGATAGACTGGAATGTAGGTGATACTGGAGCATCAGAACATGTTCAATCAGAAATCTGCTGGGACATAGTCATTGAAGATGATTCAGCAGCTGTTCATGAAAAACCCATTGAAGTGGATTCATCAGCAATCTATCTTGACAATGCATTGGCTCAAAATGGAAAGCACCCAAATAGTCCTTTTTTGGAGACAGAGTATAAAAATAAGCTTCTCAATGATTTGTTTGAGGTATTCACTGATTTGTGTTATCCTTCCCTTTTTTTCCATGTTTGCGTTCTATATATGTCTGTTACATTTTACTTGCGTTTTCTAAAAGTTCTATTTTCAAAGTCAATTTTTTTGGTAATTGTATTC
>DC1
AGTTCCAGGCAATGTACTTGCAAGTCTAAGAGATCTTCATGCCAATCCGCCCATTCTTGATGTTTTTGCCAGCAATGAGGTTGCCGATACTATGGTTTTACCATCTAATACAAATGCCTCTTTCCATAAGGAAAAC---ACATTTGTGGCAGATATTTCTTCAAATGACATTGATTGGAACATCGATACAACAGCTGATGGAATTGCCGAAATTGACTGGGAAATTGGTCCTGTTGAGCAAACTAATACTTCTGAAAATGTCACAGTACAAGAGAATTTGCAGCTACTCACTGAAAATGTGGATTCTGTATCACTGGAAAATGATATATGTGAGAAATTTCCATCATTGGAAACTAAGGATGGTGGGATAGACTGGAATGTAGGTGATATTGGAGCATCAGAACATGTTCAATCAGAAATCTGCTGGGACATAGTCATTGAAGATGATTCAGCAGCTGTTCATGAAAAACCCATTGAAGTGGATTCGTCAGCAATCTATCTTGACAATGTATTGGCTCAAAATGGAAAGCACCCAAATAGTCCTTTTTTGGAGACAGAGTATAAAAATAAGCTTCTCAATGATTTGTTTGAGGTATTCACTGATTTGTGTTATCCTTCCCTTATTTTCCATGTTTGCGTTCTATATATGTCTGTTACATTTTACTTGCGTTTTCTAAAAGTTCTATTTTCAAAGTCAATTTTTTTTGTAATTGTATTC
>DD1
AGTTCCAGGCAATGTACTTGCAAGTCTAAGAGATCTTCATGCCAATCCGCCCATTCTTGATGTTTTTGCCAGCAATGAAGTTGCCGATACGATGGTTTTACCATCTAATACAAATGCCTCTTTCCCTAAGGAAAAC---GCATTTGTGGCAGATATTTCTTCAAATGACATTGATTGGAACATCAATACAACAGCTTATGGCATTGCCGAAATTGACTGGGAAATTGGTCCTGTTGAGCAAACTAATACTCCTGAAAATGTCACGATACAAGAGAATTTGCAGCTACCCACTGAAAATGTGGATTCTGTATCGCTGGAAAAAGATATATGTAATATATTTCCATCATTGGAAACTAAGGATGGTGGGATAGACTGGAATGTAGGTGATACAGGAGCATCAGAATATGTTCAATCAGAAATCTGCTGGGACATAGTCATTGAAGATGATTCAGCAGCTATTGGTGAAATACCCATTGAAGTGGATTCATCAACAATCTATCTTGACAATGGATTGGCTCAAAATGGAAAGGACCCAAATAGTCCGTTTTTGGAGACGGAGTATAAAAATAAGCTTCTCAATGATTTGTTTGAGGTATTCACTGCTTTGTGTTATCATTTCCCTTTTTTCTGTATTTGCGTTCTATATATGTCTGTTACATTTTACTTGTGTTTTCTAAAAGTTCTATTTTCAAAGTCAATTTTGTTTGTAATTGTATTG
>DIM50
AGTTTCAGGCAATGTACTTGCAAGTCTAAGAGATCTTCATGCCAATCCGCCCATTCTTGATGTTTTTGCGAGCAATGAAGTTGCCGATACGATGGTTTTACCATCTAATACAAATGCCTCTTTCCCTAAGGAAAAC---ACATTTGTGGTAGATATTTCTTCAAATGACATTGATTGGAACATCAATACAACAGCTGATGGCATTGCCGAAATTGACTGGGAAATTGGTCCTGTTGAGCAAACTAATACTCCTGAAAATGTCACGATACAAGAGAATTTGCAGCTACCCACTGAAAATGTGGATTCTGTATCGCTGGATAAAGATATATGTGATATATTTCCATCATCGGAAACTAAGGATGGTGGGATAGACTGGAATGTAGGTGATACAGGAGCATCAGAATATGTTCAATCAGAAATCTGCTGGGACATAGTCATTGAAGATGATTCAGCAGCTATTGGTGAAATACCCATTGAAGTGGATTCATCAACAATCTATCTTGACAATGGATTGACTCAAAATGGAAAGGACCCAAATAGTCCTTTTTTGGAGACGGAGTATAAAAATAAGCTTCTCAATGATTTGTTTGAGGTATTCACTGCTTTGTGTTATCATTTCCCTTTTTTCTGTGTTTGCGTTCTATATATGTCTGTTACATTTTACTTGTGTTTTCTAAAAGTTCTATTTTCAAAGTCAATTTTGTTTGTAATGGTATTG
>EN45
-------------------------------------------------------------------------------------------------------------------------------------------------------GAGATTTCCTCCAATGGCATTGATTGGAATTTTACTATTACAGCTGATGAGATGGCTGGAATTGACTGGGAAATTGGTACCATTGAACAATCTGAGACTTCTGGAAATGACATGTTGGCAAAACGTTCACAACTACCCAATGACAACA---------------TAGATAATGCCATAACCGGGGGATTTCAGTCTTTAGATACTGAGGATGGTGGAATTGACTGGAGTATTGAAGATACTGGAGCATCTGAACTTGTTCAATCAGAAATATGCTGGGATATTAGTATTGAAAACGCTTCAACAGCAGTGCATGAAGAGCCTTTCAACAATGAATCATCCATGAAACATTTGAGCAATGTATCAAATGAAAATGGAGAACACTCCAACAGCCCATTTCTGGAGACAGAGTATAGGAATAAACTCCTTGATGATTTATTTGAGGTAGGTAAGTCAGACGT-------------------TGTTGTGATTTTCTGTATGTGTTATATTGCCTTTCT------------------------------------------------------
>FC13
GGTTCCCGACAATGGGCTTGGAAGTCTAAGAGATATTCATGCCGGTTTTTCAGTTCTTGATGCTTCTGCTAGTCATGAGGTTTCAGCTTCCAAGATTCTGTCATCAAACACAAATTTTGATTCCTATGATAAACAGAACATATCTGACAAAGATATATCTTTGAATGAGATTGATTGGAATGTAAATACAGCAGCGGATGAAATGGACCAAATTGATTGGGGAGTTGAGCCTGTGGAGCAAACTGAGACTTCTGAAAATTGCATGATGCAAGAGGATTTGCATCCACCCACTGTAAATGTAGATTCTGTTTCACTAGTAAATGATCTAAATGATAAATATCAGTCTTTGGATGCTAAGGATGGTGAGATTGAGTGGAATATAGAAAACACTGAAGCATCTGAAGCTGTTCAACCAGAAATCTGCTGGGATATTATTGTAGAGGATGTTTCAGAAGATGTACGTGAAATGTCCTTTGAAGTGGACTTATCTGGAAACCATTTTAACAATGAAGGGGCGGAAAATGGAATGCACCAAAATAATTGTTTCTTGGATACAGATTATAGGAATAAGCTTCTTGATGATTTGTTTGAGGTATAAAGTTCT-----TTTAGACATTTCTGTTTCTCAATTTTCCTTCATTTGTATATCAGTTCTTTTTTGCAATTGTTCTCTAGATGTTTTTTTTTCGAAGACATTTATTGCACTGTGTTTTTTT
>FTS1
AGTTCCAGGCAATCTACTTGCAAGTCTAAAAGATCTTCATGCCAATCCGCCCATTCTTGATGTTTTTGCCAGCAATGAGGTTGCCGATACCATGGTTTTACCATCTAATACAAATGCCTCTTTCCATAAGGAAAAC---ACATTTGTGGCAGATATTTCTTCAAATGACATTGATTGGAACATCGATACAACAGCAGATGGAATTGCCAAAATTGACTGGGAAATCGGTCCTGTTGAGCAAACTAATACTTCTGAAAATGTCACGATACAAGAGAATTTGCAGCTACCCACTGAAAATGTGGATTCTGTATCACTGGAAAATGATATATGTGATAAATTTCCATCATTGGAAACTAAGGATGGTGGGATAGACTGGAATGTAGGTGATACTGGAGCATCAGAACATGTTCAATCAGAAATCTGCTGGGACATAGTCATTGAAGATGATTCAGCAGCTGTTCGTGAAAAATCCATTGAAGTGGATTCATCAGCAATCTATCTTGACAATGGATTGGCTCAAAATGGAAAGCACCCAAATAGTCCTTTTTTGGAGACAGAGTATAAAAATAAGCTTCTTAATGATTTGTTTGAGGTATTCACTGCTTTGTGTTATCCTTCCCTTTTTTTCTGTGTTTGCGTTCTATATATGTCTGTTACATTTTACTTGCGTTTTCT-AAAGTTCTATTTTCAAAGTCATTTTTTTGTGTAATTGTATTC
>FTS2
AGTTCCAGGCAATCTACTTGCAAGTCTAAAAGATCTTCATGCCAATCCGCCCATTCTTGATGTTTTTGCCAGCAATGAGGTTGCCGATACCATGGTTTTACCATCTAATACAAATGCCTCTTTCCATAAGGAAAAC---ACATTTGTGGCAGATATTTCTTCAAATGACATTGATTGGAACATCGATACAACAGCAGATGGAATTGCCAAAATTGACTGGGAAATCGGTCCTGTTGAGCAAACTAATACTTCTGAAAAAGTCACGATACAAGAGAATTTGCAGCTACCCACTGAAAATGTGGATTCTGTATCACTGGAAAATGATATATGTGATAAATTTCCATCATTGGAAACTAAGGATGGTGGGATAGACTGGAATGTAGGTGATACTGGAGCATCAGAACATGTTCAATCAGAAATCTGTTGGGACATAGTCATTGAAGATGATTCAGCAGCTGTTCGTGAAAAATCCATTGAAGTGGATTCATCAGCAATCTATCTTGACAATGGATTGGCTCAAAATGGAAAGCACCCAAATAGTCCTTTTTTGGAGACAGAGTATAAAAATAAGCTTCTTAATGATTTGTTTGAGGTATTCACTGCTTTGTGTTATCCTTCCCTTTTTTTCTGTGTTTGCGTTCTATATATGTCTGTTACATTTTACTTGCGTTTTCT-AAAGTTATATTTTCAAAGTCATTTTTTTTG------------
>HB41
AGTTCCAGGCAATGTACTTACAAGTCTAACAGATCTTCGGGCCAATCCGCCTATTCTTGATGTTTTTGCGAGCAATGAGGTAGCAGATACCATGGTTTTACAATCTAATACAAATGGCTCTTTCCCTAAGGAAAACAACACATTTGTGGCAGATATTTCTTCAAATGACTTTGATTGGAACATCGATACAACAGCTGATGGGATAGCTGAAATTGACTGGGAAATTGGTACTGTCGAGCAAACTGATACTTCTCAAAATG---------------------------------------TGGATTCTGTATCACTGGAAAATGATATATGTGATAGATTTCCATCATTGGAAACCAAGGATGGTGAGATAGACTGGAATGTAGGCAATAGTGGAGCATCAGAACCTGTTCAATCAGAAATCTGCTGGGACATAGTCATTGAAGATGTTTCAGCAGCTGTTGGTGAAAAACCCATTGAAGTGGAGTCATCAGCAAGCTATCTTGACAATGGATTGGCTGAAAATGGAAAGCACCCAAATAGTCCTTTTTTGGAGACAGAGTATAAAAATAAACTTCTTAATGATTTGTTTGAGGTATTCACTGCTTTGTGTTATCCTTTCCTTTTTTTCTGTGTTTGCGTTCTGTCTGTGTCTGCTGCAATTCACACATGTTTTCTGAAAGTTTTATTTTCAAAGGCAAATTCTTCTCTGTAGATTAAT
>JO20
AGTTCCTGACAATGTGCTTGCAAGTCTAAGAGATATTCATGCTGGTCTTTCAGTTCTTGAAGTTTCTGTCAATCATGAGGCTTCAGCTTCCAAGGTTCTGTCATCGAACACAAATTTTGATTCCTATGATAAACTGAACACATCTGAGAAAGAGATATCTTTGAATGAGATTGATTGGAATGTAAATACAACAGCGGATGAGATGACTGGAATTGATTGGGAAATTGAGCCTGTGGAGCAAACTGAGACATCTGAAAATAGCATGATGCAAGAAGATTTGCATCACCCCACTGTGAATGTGGATTCTATTTCACTGGAAAATGATCTTAATAATAAAATTCAGTCTTTGGATGCTAAGGATGGTGAGATTGAATGGAGTATAAAAAATACTGAAGCATCTGAAGCTGTTCAATCAGAAATCTGCTGGGATATTAGTATAGAAGATATTTCAGAAGATGTACGTGAAATGCCATTTGAAGTGGACTCATCTGTAAACCATGTCGGCAATGGAGGGGCTGAAAATGGAATGCATCGAAATAATTGTTTCTTGGAGACAGAGTATAGGAATAAACTCCTTGATGATTTGTTTGAGGTATTCAGTATTTTGCTTTTACATTTTTCTCGTTTTCATCTTTCCTTCCTGTGTACATTGGTTCTTCTTGGCAAATGTTCTCTAGATGTTTGTTTTTTGAAGACATTTATTTCTCAGTAACGTGAA
>JU21
AGTTCCCGACAATGTGCTTGCAAGTCTAAGAGATATTCATGCTGGTCTTTCAGTTCTTGAAGTTTCTGTCAATCATGATGCTTCAGCTTCCAAGGTTCTGTCATCGAACACAAATTTTTATTCCTATGATAAACTGAACACATCTGAGAAAGAGATATCTTTGAATGAGATTGATTGGAATGTAGATACAACAGCGGATGAGATGACTGGAATTGATTGGGAAATTGAGCCTGTGGAGCAAACTGAGACATCTGAAAATAGCATGATGCAAGAAGATTTGCATCACCCCACTGTGAATGTGGATTCTATTTCACTGGAAAATGATCTAAATAATAAAATTCAGTCTTTGGATGCTAAGGATGGTGAGATTGAGTGGAGTATAGAAAATACTGAAGCATCTGAAGCTGTTCAATCAGAAATCTACTGGGATATTAGTATAGAAGATATTTCAGAAGATGTACGTGAAATGCCATTTGAAGTGGACTCATCTGTAAACTATGTCGACAATGGAGGGGCTGAAAATGGAATGCATCGAAATAATCGTTTCTTGGAGACAGAGTATAGGAATAAACTCCTTGATGATTTGTTTGAGGTATTCAGTATTTTGCTTTTACATTTTTCTCGTTTTCATCTTTCCTTCCTGTGTACATCGG---TTCTTGGCAAATGTTCTCTAGATGTTTGTTTTTTGAAGACATTTATTTCTCAGTAACGTGAA
>KE1
AGTTCCAGAAATTGTGCTGCCAAGTTTAAAAGATCTTCGTGACAACCCTCCCATTCTTGATGTTTTTTCAAATTCTGAGGTTGCAGCTACTGCAGTTCTTTCGACCA------------------ATAAAGAACAGGACACTTTTGGTGTGGAAGTTTCCTCAAATGATATTGATTGGAACATTAACACAACAGCTGATGAGAATGTTGAGATTGACTGGGAAATTGGTACTGTTGAGCAATCTGAGACTAGTGGAAATGACAAAGTGGAACAGACTTTGCAGCCAGCCAATGAAAAAATGGAGTTTGTATTGCAGGATGATGCTGTAAAAGGTGGATTCGAGTCATTAGATACCAAGGATGGCGGAATTGACTGGAATGTAGAGGATACTGGAGTATCTGAACCTATTCAATCAGAAATATGCTGGGACATTAGCATTGAAGATGCTTCAGTAGCTGTTAGTGAAGAACCTATGGAACAGGAGTCATCAGCAAACCATTTAAGCATTGAAGGAACTGAAAATGAAAAACACCCCATTAGCCCTTTTTTGGATACAGAGTATAGAAATAAGCTTCTCGATGATTTATTTGAGGTATGCACTGTTCCATGTG--------------TTTTCACACCTGTCTCTTAGTGGATG-------------ATATTGACACTTGTTTTCTAAAGTTTGTAGTGAAAAAGTCTTATATCGTGTGCT
>LF2
--TTCCAGGCAATGTACTTCCAAGTCGAACAGATCTTCGTGCCAATCCACCCATTCTTGATGTTTTTGCCAGCAATGAAGTTGCAGATACCATGGTTTTACAATCTAATACAAATGGCTCTATCCCTAAGGAAAACAGCACTTTTGTGGCAGATATTTCTTCAAATGGCATTGATTGGAACATCAATACAACAGCTGATGTGATGGCTGAAATCGACTGGGAAATTGGTCCTATCGAGCAAACTGATACTTCTCAAAATG---------------------------------------TGGATTCTGTATCACTGGAAAATGATATATGTGATAGATTTCCATCATTGGAAACTAAGGATGGTGAGATAGACTGGAAGGTAGGCGATAGTGGAGCATCAGAACCTGGTCAATCTGAAATCTGCTGGGACATAGTTATTGAAGATGTTTCAGCAGCTGTTGGTGAAAACCCCGTTGAAGTGCAGTCATCAGAAAACTATCTTGACAATGGATTGGCTGAAAATGGAAAGCATCCAAATAGTCCTTTTTTGGAAACAGAGTATAAAAATAAGCTTCTCAATGATTTGTTTGAGGTATTCACTACATTGTGTTATCCTTTCCTTT-TTTCTGTGTTTGTGTTCTGTCTG-----------------------------------------------------------------------
>MC0
AGTTCCATGCAATGTACTTGCAAGTCTAACAGATCTTCATGCCAATCCGCCCGTTCTTGAAGTTTTTGCCTGCAATGAGGTTGCAGATACCATGGTTTTACCATCTAATACAAATTTTTCTTTCCATAAAGAAAACAACACATTTGTGGCAGATATTTCTTCGAATGACATAGATTGGAACATCGATACAGCAGCTGATGGGATGGCTGAAATCGACTGGGAAATTGGTCCTGTCGAGCAAACTGATACTTCTCAAAATG---------------------------------------TGGATTCTGTATCACTGGAAAATGATATATGTGATAGATTTCCGTCTTTGGAAACTAAGGATGGTGGGATAGACTGGAATGTAGGCGATACTGAAGCATCAGAACCTGTTCAATCAGAAATCTGCTGGGACATAGTCATTGAAGATGTTTCAGCAGCTGTTGGTGAAAAACCCATTGAAGTAGAGTCATCAGCAAACTATCTTGATAATGGATTGGCCGAAAACGGAAAGCACCCAAATAGTCCTTTTTTGGAGACAGAGTTTAGAAATAGGCTTCTCAATGATTTGTTTGAGGTAATCACTGCTTTGTGTTATCCTTTCCTTTTTAATTGTGTTAGTATTCTGTCTGTCTCTACAACATTTTACACGTGTTTTCTGAAAGATTTATTTTCAAAGTCAAATTCTTCTCTGTAGACTAGT
>MT0
AGTACCGGGCAATGTACTTGCAAGTCTAAGAGATCTTCATGCCAATCCACCCATTCTTGATGTTTTTGCCAGCAATGAGGTTGCAGATACCATGGTTTTACCATCTAATACCAATGCCTCTTTCCCTAAGGAAAACAACACATTTATGGCAGATATTTCTTCAAACGACATTGATTGGAACATAAATACAACAGCTGATGGGATTGCCGAAATTGACTGGGAAATTGGTCCTGTCGAGCAAACTGATACTTCTGAAAATGTCATGAGACAAGGGAATTTACAGCTTCCCACTGAAAATGTGGATTCTCTATCACTGGAAAATGATATATGTGATGAATTTCAATCATTGGAAACTAAGGATGGTGGGATAGACTGGGATGTAGGTGATACTGGAGCATCAGAACATGTTCAATCAGAAATCTGCTGGGACATAGTCATTGAAGATGATTCAGCAGCTGTTAATGAAAAACCCATTGAAGTGGATTCATCAGCAAACTATCTTGACAATGGATTGGCTGAAAATGGAAAGCACCCAAATAGTCCTCTTTTGGAGACAGAGTATAGAAATAAGCTTCTCAATGATTTATTTGAGGTATTCACTGCTTTGTGTTATCATTCCCTTTTTTTCTGGGTTCGCATTCAGTCTAGGTCTGCTACATTTTTAATGTGTTTTCTGAAAGTTCTATTTTCAAATTTATTTCT----CTGTAGCTTAGT
>NN48
AGTTTCAGGCAATGTACTTGCAAGTCTAAGAGATCTTCATGCCAATCCGCCCATTCTTGATGTTTTTGTCAGCAATGAGCTTGTAGATACCATGGTTTTACCATCTAGTACAAATGTCTCTTTCCTTAAGGAAAACAACACAGTTGTGGTATATAGTTTTTCTAATTTCATTGATTGGAACATCAATACAACAGCTGATGGGATTCCCGAAATTAACTGGGATATTGGTCCTGTTGAGCAAACTAATACTTCTGAAAATGTCATGTTACAAGAGAATTTACAGCTACCCACTGAAATCGTGGTCTTTGTATCACTTGAAAATGATATATGTGATAAATTTGAATCATTGGAAACTAAGGATGGTGGGATAGAGTGGAATGTAGGTGATACTGGAGCATTAGAACATGTTCAATCAAAAATCTGCTGGGACATAGTCATTAAAGATGATTCAACAACTGTTAGTGAAAAACCCATTAAATCATCTTTAATGACTATGATGTGTGAAGGTTGTTTTTGTGTTTCGGCAAG-----TAAACAATACACCATAAGGGTTTTCAGATCTGATTTATGCTGCGGCAAAATACAATAAAATATTCTGTTGTCATTCCTGTTGTATTTCAATTTTCTGTAACTATGGTTTGAGCAAGTTTCAAAAATAAAAT-----TCTGCAAGCATATTT------------------TGCT------------
>PA42
AGTTCCAGGCAATGTACTTGAAAGTCTAAGAGATCTTCGTGCCAATCCACCGGTTCTTGATGTTTTTGCCAGCAATGAGGTTGCAGATACCATGGTTGTACCATCTAATACAAATGGCTCTTCCGCCAAGGAAAACAACACATTTGTGGCAGATATTTCTTCAAATGACATTGATTGGGACATCAATACAACAGCTGATGGGATGGCCGAAATTGACTGGGAAATTGGTCCTGTCGAGCAAACTGATACTTCTCAAAATC---------------------------------------TGGATTCTGTATCACTGGAAAATGATTTATGTGATAGATTTCCGTCGTTGGAAACTAAGGATGGTGGGATAGACTGGAATGTAGGCAATAA------------------GCAATCGGAAATCTGCTGGGACATAGTTATTGAAGATGTCTCAGCAGCTGTTGGTGAAAAACCCATTGAAGTGGAGTCATCATTAAACTATCTTGACAATGGATTGGCTGAAAATGGAAAGCACCCAAATAGTCCTTTTTTGGAGACACAGTATAAAAATATGCTTCTCAATGATTTGTTTGAGGTATTCTCTACTTTGTGTTATCTTTTCCATTTTTATTGTGTTCACGTTCTGTATGTGTCTGCTACATTTTACACATGTTTTCTGTAATTAATATTTTCAAAGTCAAATTCTTCTCTGTAGATTAGT
>PB33
AGTTGCCAGAAATGTGCTTCCAAGTTTAAGAGATTTTCGTGACAACCCTCCTGTTCTTGATGTTTTTTCAAGTTCCGATGTTGCAGCTACTGCAGTTCTCTTGAC---------------------TAAAGAACAGGAAACATCTGGGGTCGAAGTTTCCTCAAATGATATTGATTGGAACATTAACACAACAGCTGATGAGATTGCTGAGATTGACTGGGAAATTGGTACCATTGAGCAATCTGAGACTTGTAGAAATGACAAAGTGGAACAGACTTTGCAGCCAACCAGTGAAGAACTGGAGTTTGTATTGCAGGATGACACTGTAAAAGGTGGATTTCAGCCATTAGATACTAAGAATGACATAATTGACCATAATGTAGAAGATACTGGAGTATCTGAACCTATTCAACCAGAAATATGCTGGGACATTAGCATTGAAGATGCTTCAGTAGCTGCGACTGAAGAAACTATGGAACGGGAGTCATTTGCACACCATTTGAGCAATGAAGCAACTGAAAATGAAAAACACCCTCTTAGCCCATTCTTGGATACGGAGTATAGAAATAAACTTCTTGATGATTTATTTGAGGTATGCACTGTTCCATATG--------------TGTGCTCACACCTCTCTTAGTGGATG-------------ATATTAACACTTATTTTCTAAAGTTTGTTGTGACAAAGTCTTATGTTGTGCACT
>PF1
AGTTCCAGGCAATGTACTTGCAAGTCTAAGAGATCTGCATGCCAATCCGCCCATTCTTGATGTTTTTGCCAGCAATGAGGTTGCAGATACCATGATTTTACCATCTAATACAAATGCCTCTTTCCCTAAGGAAAACAACACATTTGTGGCAGATATTTCTTCAAATGACATTGATTGGAACATCAATACAACAGCTGATGGGATTACTGAAATTGACTGGGAAATTGGTCCTGTTAAGCAAACTGATACTTCTGACACTGTCATGACACAAGAGAATTTGCAGCTACCCACTGAAAATATGGATTCTGTATCACTGGAAAATGATATATGTGATAAGCTTCCATCTTTGGAAACTAAGGATGGTGGGATAGACTGGAATGTATGTGATACTGGAGCATCAGAATATGTTCAATCAGAAATCTGCTGGGACATAGTCATTGAAGATGATTCAGCAGCTGTTGGTGCAAAACCCATTGAAGTGGATTCATCAGCAAACTATCTTGACAATGGATTGGCCGAAAATGGAAAGCACCCAAATAGTCCTTTTTTGGAGACAGAGTATAAAAATAAGCTTCTTAATGATTTGTTTGAGGTATTCACTGCTTTGTGTCATCCTTTCCTTTTTTTCTGTGTTTGCGTTCTGTCTATGTCTGCTATATTTTACATGTGTTTTCTGAAAGTTCTATTTCCAAAGTCAATTTTTTCTCTGTAGCTTAGT
>PFM1
AGTTCCGGGCAAAGTTCTTGCAAGTCTAACAGATCTTCGTGCCAATCCACCCATTCTTGATGCTTTTGCCAGCAATGAGGTTGCAGATACGATGGTTTTACCATCTAATACAAATGGCTCTTCCCCCAAAGAAAACAGCACATTTGTGGCAGATATTTCTTCAAATGACATTGATTGGAACATCAATCCAACCGCTGATGGGATGGCCGAAATTGACTGGGAAATTGGTCCTGTCGAGCAAACTGATACTTCTCAAAATG---------------------------------------TGGATTCTGTATCACTGGAAAATGATATATGTGATAGATTTCCATCATTGGAAACTAAGGATGATGGGATAGACTGGAATGTGGGCAATAA------------------GCAATCAGAAATCTGCTGGGACATAGTTATTGAAGATGTCTCAGCAGCTGTCGGCGAAAAACCCATTGAAGTGGAGTCATCAACAAACTATCTTGACAATGGATTGGCCGAAAATGGAAAGCACCCAAATAGTCCTTTTTTGGAGACAGAGTATAAAAACATGCTTCTCAATGATTTGTTTGAGGTATTCTCTACTTTGTGTTATCCTTTCCTTTTTTATTGTGTTCACATTCTGTATGTGTCTGCTACATTTTACACGTGTTTTCTGTAAGTTCTATGTTCAAAGTCGAATTCTTCTCTGTATATTAGT
>PG28
ATTTGTAGGGATTGTGCTTCCAAGTTTAAAAGATCTTCATGAAAACCCTCCTTCTCTTGATGTTTTTTCAAGTTCCGAGGTTGCAGCTACCTCAGTTCTCTTGACCA------------------ATAAAGAAAAGGACACATTTGTGGTGGAAGTTTCCTCAAATGATATTGATTGGAACATTGACACAAGAACTGATGAGAAAGCTGAGATTGACTGGGAAATCGATACTGTTGAGCAATCTAAGACTTGTGGAAATGACAAAGTGGAACACACTTTTCAGCCAACCAATGAAAAAATGGAGTTTGTTTTGCAGGATGATGCTGTAAAAGGTGGATTCCAGTCATTAGGTACTAAGGATGACGGAATTGACTGGAATGTAGAAGATACTAGATTTTCTGAGCCTATTCAATCAGAAATATGCTGGGACATTAGCATCGAAGATGTTTCAGTAGTTGTGGCTGGAGAACCTCTGGAATAGGAGTTATCAGCAAATCATTTGAGCAATGAAGCAAATGAAAATGAAAAACACTCTCTTAACCCATTTTTGGATACGGAGTATAGAAATAAGCTTCTTGATAATTTATTTGAGCTGAAGGCATTTTTGAATCAAACACCGGGTTCATGTTTTCATCTAGGTCTTACTGCACAGAGAAATTATGGCATCCCTGGGCCTAAGTCACCGGACATGTTAAGAAACACGAATTGGATGTGATTA
>PH2
AGTTCCAGGCAATGTACTTGCAAGTCTAAGAGATCTGCATGCCAATCCGCCCATTCTTGATGTTTTTGCCAGCAATGAGGTTGCAGATACCATGATTTTACCATCTAATACAAATGCCTCTTTCCCTAAGGAAAACAACACATTTGTGGCAGATATTTCTTCAAATGACATTGATTGGAACATCAATACAACAGCTGATGGGATTACTGAAATTGACTGGGAAATTGGTCCTGTTAAGCAAACTGATACTTCTGACACTGTCATGACACAAGAGAATTTGCAGCTACCCACTGAAAATATGGATTCTGTATCACTGGAAAATGATATATGTGATAAGCTTCCATCTTTGGAAACTAAGGATGGTGGGATAGACTGGAATGTATGTGATACTGGAGCATCAGAATATGTTCAATCAGAAATCTGCTGGGACATAGTCATTGAAGATGATTCAGCAGCTGTTGGTGCAAAACCCATTGAAGTGGATTCATCAGCAAACTATCTTGACAATGGATTGGCCGAAAATGAAAAGCACCCAAATAGTCCTTTTTTGGAGACAGAGTATAAAAATAAGCTTCTTAATGATTTGTTTGAGGTATTCACTGCTTTGTGTCATCCTTTCCTTTTTTTCTGTGTTTGCGTTCTGTCTATGTCTTCTATATTTTACATGTGTTTTCTGAAAGTTCTATTTCCAAAGTCAATTTTTTCTCTGTAGCTTAGT
>PM29
------------------------------------------------------------------------------------------------------------------------------------------------------------------------------------------------------------------------------------------------------GACTTGTGGAAATGACAATGTGAAAAAAACTTTGCAGCCAGTCAACGAAAAAATGGAATTTGTATTGCGTGATGATGCTGTAGAAGGTGGATTCCAGTCATTAGATAATAAGGACGATGGAATTGACTGGAATGTAGAAGATGCTGGAGTATCTGAACCTACTCAATCAGAAATATGCTGGGACATTAGCATTGAAGATGCTTCAGTAGCTCTGAGCGCAGAACCTATGGAACAGGAGTCATCAGTAAACCATTTGAACAA--------CTGAAAATGGAAAACACCCCAGAAGTCCAGAAATAAA---AGAGTATATGTCGGCCCAGAAGGAAAATTTATTGTTACGTCGGCTCAATTTAAATT-----------------------------------------------------------------------------------------------TATTTTTTGGGG
>PS27
------AGGAATTGTGCTTCCAAGTTTAAAAGATCTTCGTGAAAACCCTCCTGCTCTTGATGTTTTTTCAAGTTCCGAGGTTGCAGCTACCTCAGTTCTCTTGACCA------------------ATAAAGAACAGGACACATTTGAGGTGGAAGTTTCCTCAAATGATATTGATTGGAACATTGACACAACAGCTGATGAGAATGCTGAGATTGACTGGGAAATCGGTACTGTTGAGCAATCTAAGACTTGTGGAAATGACAAAGTGGAACAGACTTTGCAGCCAGCCAATGAAAAAATGGAGTTTGTTTTGCAGGATGACGCTGTAAAAGGTGGATTCCAGTCATTAGGTACTAAGGATGACGGAATTGACTGGAATGTAGAAGATACTGGAGTATCTGAACCTATTCAATCAGAAATATGCTGGGACATTAGCATTGAAAATGTTTCAGTAGCTGTGACTGAAGAACCTCTGGAACAGGAGTCATCAGCAAACCATTTGAGCAATGAAGCAACTGAAAATGAAAAACACTCTCTTAGCCCATTTTTGGATACGGAGTATAGAAATAAGCTTCTTGATGATTTATTTGAGGTATGCTACTATGCAC--------------------------------------------------------------------------------------------------TCCATTGTGTAT
>PS30
------------------------------------------------------------------------CAATGAGGTTGCAGATACCATGGTTGTACCATCTATTACAAATGGCTCTTCCGCCAAGGAAAACAACACATTTGTGGCAGATATTTCTTCAAATGACATTGATTGGGACATCAATACAACAGCTGATGGGATGGCCGAAATTGACTGGGAAATTGGTCCTGTCGAGCAAACTGATACTTCTCAAAATC---------------------------------------TGGACTCTGTATCACTGGAAAATGATTTATGTGATAGATTTCCGTCGTTGGAAACTAAGGATGGTGGGATAGACTGGAATGTAGGCAATAA------------------GCAATCGGAAATCTGCTGGGACATAGTTATTGAAGATGTCTCAGCAGCTGTTGGTGAAAAACCCATTGAAGTGGAGTCATCAGCAAACTATCTTGACAATGGATTGGCCGAAAATGGAAAGCACCCAAATAGTCCTTTTTTGGAGACACAGTATAAAAATATGCTTCTCAATGATTTGTTTGAGGTATTCTCTACTTTGTGTTATCCTTTCCATTTTTATTGTGTTCACGTTCTGTATGTGTCTGCTACATTTTACACATGTTTTCTGTAAGTAATATTTTCAAATTCAAATTCTTCTCTGTAGATTAGT
>PSF43
AGTTCCAGGCAACGTACTTGCAAGTCTAAGAGATCTTCATGCCAATCCGCCCATTCTTGATGTTTTTGCCAGCAATGAGGTTGCAGATACTATGGTTTTACCATCTAAT------------------------------ACATTTGTGGCAGATATTTCTTCAAATGACATTGATTGGAACATCAATACAACAGCTGATGGGATTGCCGAAATTGACTGGGAAATTGGTCCTGTTGAGGAAGCTAATACTTCTGAAAATGTCACCATACAAGAGAATTTGCAGCTACCCACTGAAACTGTTGATTCTGTATCACTGGAAAATGATATATGTGATAAATTTCCATCATTGGAAACTAAGGATGGTGGAATAGACTGGAATGTAGGTGATACTGGAGCATCAGAACATGTTCAATCAGAAATCTGCTGGGACATAGTCATTGAAGATGATTCAGCAGCTGTTGGTGAAAATCCCTTTGAAGTGGATTCATCAGCAAACTATCTTGACAATGGATTGGCTGAAAATGGAAAGCACCCAAATAGTCCTTTTTTGGAGACAGAGTATAGAAATATGCTTCTCAATGATTTGTTTGAGGTATTCGCTGCTTTGTGCTATCCTTTCCTTTTTTTTTGTGTTCACATCCTGTATATGTCTGTTACATTTTACATGAGTTTTCTGAAACTGATTTCAAAGTTAATTTATTCTTCTCTTTAGCTTTGT
>PTA0
--------------------------------------------------------------------------------------------------------------------------------------------------------------------------------------------------------------------------------------------------------------------------------------------------------------------------CACATTCCAGTCTATGTGATAGTATTCCATCATTGGAAACTAAGGATGGTGGGATAGACTGGAATGTGGGTGATACTGGAGCATCAGAACCTGTTCAATCAGAAATCTGCTGGGACATAGTCATTGAAGATGTTTCAGAAGCTGTTGGTGAAAACCCTCTTGACGTGGAGTCATCAGCAAACTATCTTGACAATGGGTTGGCTGAAAATGGAAAGCACCCAAATAGTCCTTTTTTGGAAACAGAGTATAAAAATAAGCTTCTCAACGATTTGTTTGAGGTATTCACTGCTTTGTGTTATCCTTCCTTTT-----------------------------------------------------------------------------------------------
>RC54
AGTTCCAGGCAATGTACTTGCAAGTCTAAGAGATCTTCATGCCAATCCGCCCATTCTTGATGTTTTTGTCAGCAATGAGCTTGTAGATACCATGGTTTTACCATCTAGTACAAATGTTTCTTTCCCTAAGGAAAACAACACAGTTGTGGTAGATAGTTTTTCAAATGACATTGATTGGAATATCAATACAACAGCTGATGGGATTGCTGAAATTGACTGGGAAATTGATCCTGTTGAGCAAACTGATACTTCTGAAAATGGCATGATACAAGAGAATTTGCAGCTACCCACTGAACACGTGGTCTCTGTATCACTGGAAAATGATATATGTGATAAATTTGAATCATTGGAAGCTAAGGATGGTGGGATAGACTGGAATGTAGGTGATACTGGAGCATCAGAACATGTTCAATCAGAAATCTGCTTCGACATAGTCATTGAAGATGATTCAGCAACTGTTAGTGAAAAGCCCATTGAAGTAGATTCATGAGC--ACTATCTTGACAATGGATTAGCCGAAAATGAAAAGCACCCAAATAGTCCTCTTTTGGAAACAGAGTATAAAAATAAGCTTCTCAATTATTTGTTTGAGTTGAAAGCATTTTTGAATCAAAGAATAGTGGAGATAAGTGAAGAGACTTCATCTTTACAAAACCAGGTTCAAGCAGTTGCTCCTCCAGCTCTACAATATGGTCCCAATTCTGCTATCAGTCTTTCA
>RR55
-----------ATGTACTTGCAAGTCTAAGAGATCTTCATGCCAGTCTGCCCATTCTTGATGTTTTTGTCAGCAATGAGCTT-TAGATACCATGGTTTTACCATCTAGTACAAATGTTTCTTTCCCTAAGGAAAACAACACAGTTGTGGTAGATAGTTTTTCAAATGACATTGATTGGAACATCAATACAACAGCTGATGGGATTGCTGAAATTGACTGGGAAATTGATCCTGTTGAGCAAACTGATACTTCTGAAAATGTCATGATACAAGAGAATTTGCAGCTACGCACTGAACATGTGGTCTCTGTATCACTTGAAAATGATATATGTGATAAATTTGAATCATTGGAAACTAAGGATGGTGGGATAGACTGGAATGTAGGTGATACTGGAGCATCAGAACATGTTCAATCAGAAATCTGCTTTGACATAGTCATTGAAGATGATTCAGCAACTGTTAGTGAAAAGCCCATTGAAGTGGATTCATGAGCAAACTATCTTGACAATGGATTAGCCGAAAATGAAAAGCACCCAAATAGTCCTCTTTTGGAAACAGAGTATAAAAATAAGCTTCTCAATTATTTGTTTGAGTTGAAAGCATTTTTGAATCAAAGAATAGTGGAGATAAGTGAAGAGACTTCATCTTTACAAAACCAGGTTCAAGCAGTTGCTCCTCCAGCTCTACAATATGGTCCCAATTCTGCTATCAGTCTTTCA
>SA1
AATTCCAGGCAATGTACTTGCAAGTCTAAGAGATCTTCGTGCCAATCCACCCATTCTTGATGTTTTTGCCAGCAATGAGGTTGCAGATACTATGGTTGTACCATCTAATACAAATGGCTCTTCCCCCAAGGAAAGCAGCGCATTTGTGACAGATATTTCTTCAAATGACATTGATTGGAACATCAATACAACAGCTGATGGGATGGCTGAAATTGACTGGGAAATTGGTCCTGTCGAGCAAACTGATACTTCTCAAAATC---------------------------------------TGGATTCTCTATCACTGGAAAATGATTCATGTGATAGATTTCCATCATTGGAAACTAAGGATGGTGGGACAGACTGGAATGTAGGCAATAA------------------GCAATCAGAAATCTGCTGGGACATAGTTATTGAAGATGTCTCAGCAGCTGTTGGTGAAAATCCCATTGAAGTGGAGTCATCAGCAAACTACATTGACAATGGATTGGCTGAAAATGGAAAGCACCCAAATAGTCCTTTTTTGGAGACACAGTATAAAAATATGCTTCTCAATGATTTGTTTGAGGTATTCTCTACTTTGTGTTATCGTTTCCTTTTTTATTGTGTTCACGTTCTATATGTCAGATATAAAATTCATAAAATTTGCAGAAAATAATTAGTTTGTAGATTAGTTCTTGATGGAGAAATTACC
>SC0
AGTTCCAGGCAATGTACTTGCAAGTCTAAGAAATCTTCATGCCAATCTGCCCATTCTTGATGTTTTTGCCAGCAATGAGGTTGCAGATACCATGGTT------TCTAATACAAATGCCTCTTTCCCTAAGGAAAACAACAAATTTGTGGCAGATATTTCTTCAAATGACATTGATTGGAACATCAATACAACAGCTGATGGGATTGCTGGAATTGACTGGGAAATTGGTCCTGTTGAGCAGACTGAAACTTCTGAAAATGTCATGATACAAGAGAATTTGCAGCTACCCACTGAAAATGTGGATTTTGTATCACTGGAAAATGATATATGTGATAAATTTCCATCATTGGAAACTAAGGATGGTGGGATAGACTGGAATGTAGGTGATACTGGAGCATCAGAACCTGTTCAATCAGAAATCTGCTGGGACATAGTCATTGAAGATGATTCAGCAGCTGTTGGTGAAAAACCCATTGAAATGGACTCGTCAGCAAACTATCTTGACAATGGATTAGCTGAAAATGGGAAGCACCCAAATAGTCCTTTTTTGGAGACAGAGTATAAAAATAAGCTTCTCGATGATTTGTTTGAGGTATTTATTGCTTTGTGTTATCCTTTCTTTTTTTTCTGTGTTTGCATTCTCTCTATGTTTGCTACATTTTACATGTGTTTTCTGAAAGTTCTATTTTCAAAGTCAAATTCTTATCTATAGCTTAGT
>SE46
AGTGACAGGGGAGGTGCTTCCAAACTTGAGGGATCTTCATCACAAACCTCATGTTCTCAATGTTTTACCCAGCCCTGAGGTTGTATCTCACGTGGATATCTCATCCAACATATATTCATCTTTCTCTAAAGAATGCATCACATTTGATCATGATAATTCCTCTAGTGTCATTGATTGGAATTTTACTACTACAGCTGATAAGATGGCTGAAATTGACTAGGAAATTGGTACTATTGAACAATCTGAGACTTCTGGAAATGACATGCTGGCAAAACATTCACAACTACTCAATGACAACA---------------TGGATAATTCCATAACTGGGGGGTTTCACTCTTTAGATACTAAGGATGGTGGAATTGACTGGGGTATTGAAGATACTGGAGCATCTGAACTTGTTCAATCAGAAATATGCTTGGATATTAGTATTGAAAATGTTTCTACAACAGTGCATGAAGAGT--------------------------------------------------------------------------------------------------------------------------------------------------------------------------------------------------------------------------------------------------------
>SG23
AGTTCCCGACAATGTGCTTGCAAGTCTAAGAGATATTCATGCCGGTCTTTCAGTTCTTGATGTTTTAACCAGTCACGAGGTTTCAGCTTCCAATGTTCTGTCATCTAACACAAATTTTAATTTCTATGAAAAACTGAATACATCTGAGAAAGAGATATCTTGGAATGAGATTGATTGGAATGTAAATACAGCAGTGGATGAGATGGCTGAAATTGATTGGGAAATTGAGCCTGTGGAGCAAACTGAGACATCTGAAAATGGCATGATGCAAGAGGATGTGCATGCACCCACTGAAAATGTAGATTTTGTATCAGTGGAAAATGATCTAAATGATAAATCTCAGTCTTTGGATGCTAAGGATGGTGAGATTGAGTGGAATATAGACAATACTGAAGCATCTGAAGCTGTTCAATCAGAAATCTGCTGGGATATTAGTATAGAAGATGTTTCAGAAGATTTACATGAAAAGTCCTTTGAAGTGGACTCATCTGCAAACCTTTTTGACAATGGAGTGGCTGAAAATGGAATGCACCCAAATAGCCGTTTCTTGGAGACAGAATATAGGAATAAGCTTCTTGATGATTTGTTTGAGGTATTCAGTATTTTGCTTTTACTTTATTCACTTTTTCATTTTTCCTTCCTGTGTACATCAGTTTTTTTTGGCAAATGTTATCCAGATGTTTT-TTTTCAAAGACATTTAGTGCTCAGTAATTGTAA
>SS22
AGATCCCGACAATGTGCTCGCAAGTCTAAGAGATATTCATGCCGGTCTTTCAGTTCTTGATGTTTCAACCAGTCACGAGGTTTCAGCTTCCAAGGTTCTGTCATCTAACACAAATTTTAATTTCTATGAAAAACTGAACACATCTGAGAAAGAGATATCTTTGAATGAGATTGATTGGAATGTAAATACAGCAGTGGATGAGATGGCTGAAATTGATTGGGAAATTGAGCCTGTGGAGCAAACTGAGACATCTGAAAATGGCATGATGCAAGAGGATGTGCATGCGCCCACTGAAAATGTAGATTTTGTATCACTGGAAAATGATCTAAATGATAAATCTCAGTCTTTGGATGCCAAGGATGGTGAGATTGAGTGGAATATAGACAATACTGAAGCATCTGAAGCTGTTCAATCAGAAATCTGCTGGGATATTAGTATAGAAGATGTTTCAGAAGATTTACATGAAAAGTCCTTTGAAGTGGACTCATCTGCAAACCATTTTGACAATGGAGTGGCTGAAAATGGAATGCACCCAAATAGCCGTTTCTTGGAGACAGAATATAGGAATAAGCTTCTTGATGATTTGTTTGAGGTATTCAGTATTTTGCTTTTACTTTATTCACTTTTTCATTTTTCCTTCCTGTGTACATCAG-TTTTTTTGGCAAATGTTCTCCAGATGTTTTTTTTTCAAAGACATTTAGTGCTCAGTAATTGTAA
>SV36
AGTTTCAAGCAATGTGCTAAAAAATCTAAGAGATATTCGTGCCGATCCTCCGATTCTTGATGTTTTTGCTAGTCACGAGGTTTCAGCTACTATGGTTTTGTCATCTAACACAAATTCCTCTTTCTCTAAGAAACACAAAACATCTGAGGAAAAGATTTTGTCAAAGGAGATTGATTGGGATGTCAATACAGCAGCTGGTCAGATGGCTGAAATTGACTGGGAAATTGGTCCTGTTGAGCTGACAGATACTTCTGAACATGGCATGTTGCAACAAGATTTGCAAGAATCCACTGAAAATGCAGGCTTTGTATCACTGGAAAATGCTAAAAATAATAAATTTCAGTCTTTAGAGACTAAGGATGGTGGGATTGACTGGAATGTAGATGATACTGGAGCATCTGAGACTCTTCAATCAGAAATCTGCTGGGACATTATTATTGAGGATGTTTCAGGAGCTGTAGGTGAAATGCCCCTTGACGAGGAGTCAACAGAGAACCCTTTCAACAATGGCGTGACTGAAAATGGGAAGCACCATAATAACCCTCTTTTGGAGACAGAGTATAGGAATAAGCTTCTTGATGATTTGTTTGAGGTATGCGGTTTTTACAATTAAT-ATTTTGGATTTTTCATTTTTTCTGTACAT-----TTGTTCATTTTTGTCATATGTTTTCCTAGATGTTTGATTTTGAAGACAAATTATACCTGCAACTTAGAT
>TA17
AGTTCCTGACAATATGCTTGCAAGTCTAAGAGATATTCATGTTGGCCTTTCAGTTCTTGAAGTTTCTGTCAATCATGAGGCTTCAGCTTCCAAGGTTCTGCCATCAAACACAAATTTCAATAACTATGATAAATTGAACACATCTGAGAAAGAGATATCTTCGAATGAGATTGATTGGAATGTCAATACAACAGTGAATGATATGACTGAAATTGATTGGGGGATTGAGCCTGTGGAGCAA------ACATCTGAAAATAGCTTGATGCAAGA---------------------------GGATTCTGTTTCACTGGGAAATGATCTAAATGATAAAATTCAGTCTGTGGATGCTAGGGATGGTGAGATTGAGTGGAATATAGAAAATACTGAAGCATCTGAAGCTGTTCAATCAGAAATTTGCTGGGATATTAGTATAGAAGATGTTTCAGAAGATGTACATGAAATGCCATTTGAAGTGGACTCATCTACAAACCATATTGACAATAGAGGGGCTGAAAATGGAATGCACCGAAATAATCGTTTCTTGGAGACAGAGTATAGGAATAAGCTTCTTGATGATTTGTTTGAGGTATCCAGCATTTTTCTTTTAGATTTTTCTCATTTTCAATTTTCCTTCCTATGTACATCGGTTCTTTTTGAATCATATTCTGTAGCAGTGACCTTTTTGGTTCCATATATAAATTTGTATTTCTAA
>TB39
AGTTTCTGTCAATGTGCTTGCAAGTCTAAGAGATATTCATGCTGGTCATCTCATTCTCGATGTGTTTTTCGGTCATGAGATTTCAACTACCATGGTTATGCCATCTAACATAAATTCTACTCTCTCGAAGAAAGTCAGCATAACCGAGGCAGAGATTTCTTTGAATGAGATTGAGTGGAATGTCAATGCAGCAGCAGATGAGATGGCTGAAATTGATTGGGAAATTGAACCTGTTGAACAAATTGAGACTTCTGAAAATAGTATGATGCAAGAGGATGTGCAGCCAGCGACTGAAAATGTAGACTTTGTATCGGCAGAAAATGCTCTAAATGATAAATTTCAGTCTTCAGATACTAAGGATGGTGGGGTAGACTGGAATGTAGATGATACTGGAGCATCTGAAGCTGTTCAACCAGTAATCTGCTGGGATATTAGTATTGAAGATGTTTCAGGAGCTGTAGGTGAAATGTCCAATGAAGTGCAGCTATCTGCAAGCCATTTCAA---TGGAGTGGCTGAAAATGGAATGCACCCAAATAGCCCTTTGTTGGAGACAGAATATAGGAATAAGCTTCTTGATGATTTGTTTGAGGTATTCAGTTTTTATTAATATT-TTTT---------CTTTCACTTATCCAGTGTACATCGTTTCCTCTTTTGGCACGCTTTTTAGATGTTTGTTTGTGAAAGACAAATTTTGCTCTGCAACTGTAT
>TC31
--TTCCAGGAATTGTGCTTCCAAGTTTAAAAGACCTTCGTGACAACCCTCCCATTCTTGAATTTTTTTCAATTTTTGAGGTTGCAACTACTGCAGTTCTTTCGACCA------------------ATAAAGAACAGGAAACATTTGATCTGGAAATTTCCTCAAATGATATTGATTGGAACATTAACACAACAGCTGATGAGAATGCTAAGATTGACTGGGAAATTGGCACTGTTGAGCAATCTGAGACTTGTGGAAATGACAAAGTGGAACAAATTTTGCATCCAGCCAATGAAAAGATGGAGTCTATATTGCAGGGTGATATTGTAATAGGTGGATTCCAGTCATTAGGTACCAACGATGGCAGAATTGACTGGAATGTAGAAGATACTAGAGTATCTGAACCTATTCAATCGGAAATATGCCGGGCCATTAGCATTGAAGATACTTTAGTAGCTGTGAGTGAAGAACCTATGGAACATGAGTCATCAACAAACCATTTGAGCATTGAAGCAATTAAAAATGAAAAACAACCCATTATCCCTCTTTTGGATACAGAATATAGAAATAAGCTTCTTGAT------------------------------------------------------------------------------------------------------------------------------------------
>TN1
AGTTCCTGGCAATGTGCTTGCAAGTCTAAGAGATATTCATGACAGTCCTCTCGTTCTCGATGTTTTTGCCTGTCATGAGGTTTCAACTAGCATGGTTCTGTCATCCAACACAAATTCTACTTTCTCTAAGAAACTCAAGACATCTGAGGGAGAGAATTCTTCGAACGAGATTGAGTGGAATGTCAATGCAACAGCAGATGAGATGGCTTCTATTGATTGGGAAATCAATCCTGTTGAGCAAACCGAGACTTCTGAAAATGGTATGGTGCAAGAGGATGTGCAGCCGCCCACAGAAAATGTAGACTTTGTATCACTCAGTAGTGCTCTAAATGATAAATTTCAGTCTTTAGATACTAAGGATGGCGGAGTTGACTGGAATGTAGACAATTCTGGAGCTTCTGAAGCCATTCAATCAGAAATTTGCTGGGATATTAGTATTGAAGATGTTTCAGGAGCTGTAGGTGTAATGTCCCTTCGAGTGGGGTCATCTGCAAACCATTTCGACAATGGAGGTGCTGAAAATGGAATGCACCCAAATAGCCCTTTTTTGGAGGCAGAATACAGGAATAAGCTTCTTGATGATTTGTTTGAGGTATTCAGTTTTTACCATTAATTTATACTGTTTTTCATCTTTCCTATCCATTGTGCATTGGTTCCTCTTGGCATATGTTTTTAGATGTTT--GGTTTTTGAAAGACATCTTGCTTTGTAACTATAT
>TO14
AGTTCTTGACAATGTGCTTGCAAGTCTAAGAGATATTCATGGTGGTCTTTCAGTTCTTGAAGTTTCTACCAGCAATGAGGTTTCAGCTTCCAAGGTTCTATCATCGAACACAAATTTTGATTCCTATGATAAACTGGGAACATCTGAGAAAGAGATATCTTTGAATGAGATTAATTGGAATGTAAATACAACAGTGGATGAGATGACTGAAATTGATTTGGAAATTGAGCCTGTGGAGCAAACTGAGACATCTGAAAATAGCATGATGCAAGAGGGTTTGCGTCCGCTCACCATAAATTTAGATTTTGTTTCAGTGGAAGATGATCTAAATGATAAAATTAAGTCTTTGGATGCTAAGGATGGTGAGATCGAGTGGAAAGTAGAAAATACTGAAGCATTCGAAGCTGTTTAATCAGAAATCTACTGGGGTATTAGTATAGAAGATGTTTTAGAAGATGTACGTGAAATGTCATTAGGAGTGGACTCCTCTGCAAACCATTTTGATGATGGAGGGGCTGAAATTGGAATGCACCAAAATAATCATTTCTTGGAGACATAATATAGGAATAAGCTTCTTGATGATTTATTTGAGTTGAAAGCATTTTTG--AATATTAATGAAGATATAATGAAGAAACATCATCTTTACAACACCAAGTTCAAGCGGAAACATGTGACCTAATAAGATTCTCAATTCAAAAAGGTCTATTTAAGAAGCT
>TPL03
AGTTCCAGGCAACGTACTTGCAAATCTAAGAGATCTTCATGCCAATCCACCCATTCTTGATGTTTTTGCCAGCAACGAGGTTGCAGATACTATGGTTTTACCATCTAATACAAATGCCTCTTTCCCTAAGGAAAACAACACATTTGTGGCAGATATTTCTTCAAATGACATTGATTGGAACATCAATACAACAGCTGATGGGATTGCCGAAATTGACTGGGAAATTGGTCCTGTTGAGCAAGCTAATACTTCTGAAAATGTCACCATACAAGAGAATTTGCAGCTACCCACTGAAACTGTGGATTCTGTATCACTGGAAAATGATATATGTGATAAATTTCCATCATTGGAAACTAAGGATGGTGGGATAGACTGGAATGTAAGTGATACTGGAGCATCAGAACATGTTCAATCAGAAATCTGCTGGGACATAGTCATTGAAGATGATTCAGCAGCTGTTGGTGAAAATCCCTTTGAAGTGGATTCATCAGCAAACTATCTTGACAATGGATTGGCTGAAAATGGAAAGCACCCAAATAGTCCTTTTTTGGAGACAGACTATAGAAATAAGCTTCTCAATGATTTGTTTGAGGTATTCACTGCTTTGTGTTATCCTTTCCTTTTTTTTTGTGTTCGCATCCTGTATATGTCTGCTACATTTTACATGTGTTTTCTGAAACTG--ATTTTCAAAGTCAATTTTTTTA------------
>WN5
TGTTCCAGCCAATATGCTTCCAATTCTAAGAGATATTTGTACCAATCCGCCCATTGTCGATGTTTATGCCAGTAATGAAGTTGCTGCTCCCATGGTTCCATCGTCTAATACAAATTCCTCTTTTTCTAAGAAACACAGTACATCTGAGGCAGAGATTTCTTCAAAGGACATTGATTGGAATGTCAATACAACATCTGATGTGATGGCTCAAATTGACTGGGAAATTGGCCCAGTTGAGCAAACTGAGATTTCTCAAAATAGCACGATGGAAGAGAATTTTCAGCCACCAATTAAAAATGCAGACTTTGTATCACTGGAAAATGATATAAATAATAAATTTCAGTCATTAGATACTAAAGATGGTGTGATTGATTGGAACATAGATGGTACTGGAGCATCTGAACCTTTTCAATCGGAAATCTGCTGGGACATAAGCATTGAAGATGTTTCAATGGCTGTAGCTGAAAACTCCTTTGGACTGGAGTCATCAGCACACCATTTTGACAATGGAGTGGATGAAGGTGGAAGTCACTCAAACAGCCCTTTTTTGGTTACAGAGTATAGGAATAAGCTTCTGGACGATTTGTTTGAGGTATTT----TTTCTTATTAATCTTTCCTCGTTTCCATTTTTGCTTTTCTGTCTACATTTATTCCTTTTGGCATATGTGCTCCAGATGTTTGATTGTCATAGATGTATTCTCTTGTATTTGTATGA
>WS10
GGTTCCCGACAATGTGCTTGGAAGTCTAAGAGATATTCATGCTGGTTTTTCAGTTCTCGATGCTTCTGCTAGTCACGAGGTTTCAGATTCCAAGATTCTGTCATCAAACACAAATTTTGATTCCTATGATAAGCAGAAGATTTCTGACAAAGATATATCTTTGAATGAGATTGATTGGAATGTAAATACAGCAGTGGATGAAATGGACCAAATCGATTGGGGAGTTGAGCCTGTGGAGCAAACTGAGACTTCTGAAAATTGCATGATGCAAGAGGATTTGCATCCACCCACTGTCAATGTAGATTCTGTTTCACTAGTAAATGATCTAAATGATAAATATCAGTCTTTGGATGCTAAGGATGGTGAGATTGAGTGGAATATAGAAAACACTGAAGCATCTGAAGCTGTTCAACCAGAAATCTGCTGGGATATTAGTATAGAGGATGTTTCAGAAGGTGTTCGTGAAATGTCCTTTGCAGTGGACTCATCTGGAAACCATTTTAACAATGA---GGCGGAAAATGGAATGCACCAGAATAATCGTTTCTTGGATACAGATTATAGGAATAAGCTTCTTGATGAGTTGTTTGAGGTATTAAGTTCT-----------TTTACTG--TTTCCCATTTTCCTTCATGTGTATATCGGTTCTTTTTTGCAAGTGTTCTCTAGA----------------------------------------
>WW11
GGTTCCCGACAATGTGCTTGGAAGTCTAAGAGATATTCATGCTGGTTTTTCAGTTCTCGATGCTTCTGCTAGTCACGAGGTTTCAGATTCCAAGATTCTGTCATCAAACACAAATTTTGATTCCTATGATAAGCAGAAGATTTCTGACAAAGATATATCTTTGAATGAGATTGATTGGAATGTAAATACAGCAGTGGATGAAATGGACCAAATCGATTGGGGAGTTGAGCCTGTGGAGCAAACTGAGACTTCTGAAAATTGCATGATGCAAGAGGATTTGCATCCACCCACTGTCAATGTAGATTCTGTTTCACTAGTAAATGATCTAAATGATAAATATCAGTCTTTGGATGCTAAGGATGGTGAGATTGAGTGGAATATAGAAAACACTGAAGCATCTGAAGCTGTTCAACCAGAAATCTGCTGGGATATTAGTATAGAGGATGTTTCAGAAGGTGTTCGTGAAATGTCCTTTGCAGTGGACTCATCTGGAAACCATTTTAACAATGA---GGCGGAAAATGGAATGCACCAGAATAATCGTTTCTTGGATACAGATTATAGGAATAAGCTTCTTGATGAGTTGTTTGAGGTATTAAGTTCT-----------TTTACTG--TTTCCCATTTTCCTTCATGTGTATATCGGTTCTTTTTTGCAAGTGTTCTCTAGATGTTTTTTTTTCAAAGACATTTATTGGTCTGAGCTTTTTG
