# Supplementary material for: Development of a Target Enrichment Probe Set for Conifer (REMcon)
Source: Biology (Basel). 2024 May 22;13(6):361. doi: 10.3390/biology13060361 (PMC11200496; doi:10.3390/biology13060361)
Supplement: Supplementary file 1 [file biology-13-00361-s001.zip › biology-2960267-supplementary/Sup data/secapr_alignments_paralogs/43.fasta]

>AA3
TAATATTAAGCTTGGTTTCAATTGGAGTGGGAGATAAGAACAGACATGGCGGTGTTTCTCTAATTCGGCTTCCTTCTCATCGCCCCTCCTTATCCCCACACATGAATCCTGGTCGGTGTCCACTCTCAAGGTAATGTAAGCTATCCCAAGCCATAATATAGATACTTTTACTCATGTTATCTATAAATGCAGGAAGAGCAGAAAGAGAAGAGCAAAACAATTTTCGTTGCGGGGGCGACAGGAAATACAGGCAGGAGAATTGTGAATCAACTGTTGGATAGAGGCTTCGCTGTCAGGGCTGGCGTTCTTGACGTTGAACGGGCCAAGAATACTCTCCCTATTCACCAATCCATTACCATTGTATTCCTCTCGCCATTTTTTGTTTTGGTTGTTATGTTGAATT--------GAGTA-----GATAAGT----GTCGTTGCAGGTGAAGGCAGATGTGACGGAAGGCGCAGCTAAACTGAGCGAAGCCATTGGGGATTCTGAAGCTGTGATATGTGCCACGGGGTTTCGTTATTCATTAGATTTTCTGGCACCCTGGAAGGCTTATTTCTTTTTTAATATCCATACGGCTACTTGCATTTCGATTT
>AA60
---------------------------------------------------------------------------------------------------------------C------------------------------------CTTAATCATCTTCTTCTCTTAAAATTCAGCAGACAGAGGAGCAACAACAACAGAGAAGTGAAAGGAAACCAATATTTGTTGCGGGTGCCACAGGAAAGACAGGCAAGCGGATTGTAACCCAACTGTTAGAAAGAGGATTCAAAGTTAGGGCTGGCGTTTTGGACGTTGAAAGGGCCAACTCTAGTCTGCCCTCTCACAGCTCCCTACAAATTGTATAACTTTTTTAGCCCTTTTCGCTGATTTATTTATTGATGGCTATATGGGGTTCAAATGTACTGTTACTT----------------------------------------------------------------------T------------------------------------------------------------------------------------------------------
>AAR4
TAATATTAAGCTTGGTTTCAATTGGAGTGGGAGATAAGAACAGACATGGCGGTGTTTCTCTAATTCGGCTTCCTTCTCATCGCCCCTCCTTATCCCCACACAGGAATCCTGGTCGGTGTCCACTCTCAAGGTAATGTAAGCTATCCCAAGCCATAATATAGATACTTTTACTCATGTTATCTATAAATGCAGGAAGAGCAGAAAGAGAAGAGCAAAACAATTTTCGTTGCGGGGGCGACAGGAAATACAGGCAGGAGAATTGTGAATCAACTGTTGGATAGAGGCTTCGCTGTCAGGGCTGGCGTTCTTGACGTTGAACGGGCCAAGAATACTCTCCCTATTCACCAATCCATTACCATTGTATTCCTCTCGCCATTTTTTGTTTTGGTTGTTATGTTGAATT--------GAGTA-----GATAAGT----GTCGTTGCAGGTGAAGGCAGATGTGACGGAAGGCGCAGCTAAACTGAGCGAAGCCATTGGGGATTCTGAAGCTGTGATATGTGCCACGGGGTTTCGTTATTCATTAGATTTTCTGGCACCCTGGAAGGCTTATTTCTTTTTTAATATCCATACGGCTACTTGCATTTCGATTT
>AF1
CACTTAGACATGGTAGTGCAGGTGCTTCTCTTGCAACGGTATTGCATAATGTCCCGCTTATCACTTTTCTTCGTCGCCGCCATGTCACATTCTGCACTTTCCAGGTGAATCCAATTTCAACGGTACCCATCAAATGTGTAACACATCGATGTATGGTATTGTTATCGACAATGCCAGGAGGAGGAACAGCAAGATAGAAATGAGAGTAAAAACAAAATAATATTTGTTGCAGGGGCAGCAGGCAACACAGGCAAGAGAATAGTATCTCAACTCGTGGAGAGAGGCTTCTCAGTGAGGGCTGGAGTTCTTGACGTTGAAAGGGCCAAAAGCGCGCTTCCCGTTCACAAATCCATTGATATTGTATTTCTTTTTCTTTCCGTTGTTTCAGTTCTAGTTCTAATTGGAGAAAATGGGATTGAGATGGTAGTGGTTAACGTTGTAGGTAAATGCAGATGTAAGAGACGGAGCTCCCAAACTAAGCGAAGCCATAAATGGTTGTGATGCTGTGATTTGTGCTACAGGATTCCGTTATTCGTTGGATTTTCTGGCACCATGGAAGGCTTCATACTTCACCAATTTTCTTTTTACTGCAGGTTATTATTCAT
>AG2
CACTTAGACATGGTAGTGCAGGTGCTTCTCTTGCAACGGTATTGCATAATGTTCCGCTTATCACTTTTCTTCGTCGCCGCCATGTCACATTCTGCACTTTCCAGGTGAATCCAATTTCAACGGTACCCATCAAATGTGTAACACATCGATGTATGGTATTGTTATCGACAATGCCAGGAGGAGGAACAGCAAGATAGAAATGAGAGTAAAAACAAAACAATATTTGTTGCAGGGGCAGCAGGCAACACAGGCAAGAGAATAGTATCTCAACTCGTGGAGAGAGGCTTCTCAGTGAGGGCTGGAGTTCTTGACGTTGAAAGGGCCAAAAGCGCGCTTCCCGTTCACAAATCCATTGATATTGTATTGCTTTTTCTTTCCGTTGTTTCAGTTCTAGTTCTAATTGGAGAAAATGGGATTGAGATGGTAGTGGTTAACGTTGTAGGTAAATGCAGATGTAAGAGACGGAGC-----------------------------------------------------------------------------------------------------------------------------------------
>AH26
CATCATGGCAAGTGCCTTTATACATTTCACCTCTCTACTGATAATATCATTCCTCGCTCATCGCTCGCCTGCGACGTTGCCATGTCACATTTTGCACCCTCAAGGTACCATCCATCCAGAATGTTTTTGTGACAGACACACTTATCTGACTCTTCCTGCTATTTAGCACTTCAGGAAGAAAAGGATGGACAAGGAGGGGAGCCGAGGACGACTAAAAAAGTATTCGTTGCGGGTGCCACAGGGAACACAGGCAAACGGATCGTAACCCAACTTTTATCAAAAGGATTCAGTGTCAGGGCCGGTGTCCGCGATGTGGACAGCGCCAAGAACAGTTTCCCCACCGATGACGCCATTCAATTTGTATTGGATTTTCTTTCTATTATGGCGTTATTTATGTTGAATGATCTTAACAGTATTGAAAAGTGTATATGGGGCTTTGCAGGTTAAGGCAGATGTGACAGAGGGTGCTGCTAAACTGAGTGAAGCAATAGGCGATGCTGAAGCTGTCATTTGTGCAACGGGGTTCCGCCCTTCTTTTGATTTTCTGGCTCCATGGAAGGATTCCTCTCCAAACTTTAAATAATTCACAATTTTATTTCCATTCT
>AP25
CATCATGGCAAGTGCCTTTATACATTTCACCTCTCTACTGATAATATCATTCCTCGCTCATCGCTCGCCTGCGACGTTGCCATGTCACATTTTGCACCCTCAAGGTACCATCCATCCAGAATGTTTTTGTGACAGACACACTTATCTGACTCTTCCTGCTATTTAGCACTTCAGGAAGAAAAGGATGGACAAGGAGAGGAGCCGAGGACGACTAAAAAAGTATTCGTTGCGGGTGCCACAGGAAACACAGGCAAACGGATCGTAACCCAACTTTTATCAAAAGGATTCAGTGTCAGGGCCGGTGTCCGCGATGTGGACAGCGCCAAGAACAATTTCCCCACCGATGACGCCATTCAATTTGTATTGGATTTTCTTTCTATTATGGCGTTATTTATGTTGAATGATCTTAATAGTATTGAAAAGTGTATATGGGGCTTTGCAGGTTAAGGCAGATGTGACAGAGGGTGCTGCTAAACTGAGTGAAGCAATAGGCGATGCTGAAGCTGTCATTTGTGCAACGGGGTTCCGCCCTTCTTTTGATTTTCTGGCTCCATGGAAGGATTCCTCTCCAAACTTTAAATAATTCACAATTTTATTTCCATTCT
>APA47
CACCTAGACATGGTAGTGCAGTTGCTTCTCCTGCAACGGTAACGCATCATGTTCCGCTTATCACTTATCTTCGTCGCCGCCATGTCACATTCTGCGTTCTCCAGGTAAATCCAATTTCAACACTACCCATCAAATTTGGAACATATCCATTTATGGTATTGTTATCGACAATGCCAGGAGCAGGAACAACAAGATAGAAATGAGAGTAAAAATAAAACAATATTTGTTGCAGGGGCAGCAGGAAACACAGGCAAGAGAATAGTATCTCAACTCGTGGAGAAAGGCTTCTCAGTGAGGGCTGGAGTTCTTGACGTTGAAAGGGCCAAAAACGCGATTCCCGTTCACCAATCCATTGATATTGTATTGCTTTTTCTTTCCTTTTTTTCAATTCTTGTTCTATTTGGAGAAAATGGGATTGAAGTAGTAGTGGTATATGTTGTAGGTAAATGCAGATGTAAGAGACGGAGCTGCCAAACTCAGCGAAGCCATAAATGGTTGTGACGCTGTCATTTGTGCTACAGGATTTCGTTTTTCATTGGATTTTCTGGCACCATGGAAGGCTTCATACTTCACCAATTTTTTTTTTACTTGTCGTTAAGGTGTCT
>AS57
AGTAGTGGGAAGTAAACATGGGGGTTTGTCTAACCAGATGTAATTTCCACCCTCTTTAT---GGCCTTGTGCGGAAGAGACATATCACATTCTGCTCTCTCAAGGTATGCCCACCTTCAACACTTTCAATTCCAGCTACAGGACATGGCTTAATTGTCTCCCTGTGTAAAACTTCAGGAGGAGGAGCAGCAAGAGCAAGGGATGAGTGAAAGGAAACCAATATTTGTTGCTGGTGCTACAGGAAAGACAGGCAAGAGGATTGTAACCCAACTGTTAGAGAGAGGGTTTAAAGTGAGGGCTGGGGTTTTGGACGTTCAAAGGGCCAACACTAGCCTGCCCACTCACCAGTCTCTTCAAATTGTATAATTTCTTTAGCCCTTTACTTCTATTTGGATATTGAAGGTCGTTTGGGGTTTTAATGTGTTGGGACCTCTGCTTGCAGGTGAAGGCAGATGTGACAGAGGGAGCAGCGAAGCTGAGTGATGCCATAGGTGATTGCGAAGCTGTTATCTGTGCTACAGGTTTCCGCCCATCATTAGATCTTGTTGCACCCTGGAAGGTTTTTTCCATACCTTGTGCACGTTTTTTTCTTTTTAACTTGTAGT
>CB35
CAGCATGGCAAGTGCCTTTATACATTTCGCCCATCTTCTCATAATATCTTTCCTCGATCATCGCTCGCCTGCGACGTTGCCATGTCACATTTTGCAGCCTCAAGGTACCTCCCATCCAGAATGTTTTTGTGGCAGATACACTTATCTGACTCTTCTTCTTATTTAGCACTTCAGGAGGAGGAAGATGGACAAGGAGATGAACAGAAGACGACTAAAACAGTATTCGTTGCAGGTGCCACAGGAAACACAGGCAAACGGATTGTAACCCAACTTTTATCCAAAGGATTCAGTGTCAGGGCTGGTGTCCGCGATGTGGACAGCGCCAAGAACAATTTCCCCATTGATGACGCCATTCAAATTGTACTGCATTTTCTTTCTTTTATGTCGTTATTTACGTTGAATGATCTTAATAGTGTTGAGAGGTGTATAAGGGTGTTTGCAGGTTAAGGCAGATGTGACAGAGGGTGCTGCTAAACTGAGTGAAGCAATAGGCGATGCTGAAGCTGTCATCTGTGCAACGGGGTTCCGTCCTTCTTTGGATTTTCTGGCTCCATGGAAGGATTTACTTCTAACCTTTGGAGAAATCACAATCTTCTTTCCATTCT
>CD18
-------------------------------------------------------------------------------------------------------------------------------------------------------------------ATCTTCATCTTCAGGAGGAGGAGCAACAAGAGCAAGAGAAGAGTGAAAGGAAACCCGTATTTGTTGCGGGTGCCACTGGAAAGACAGGCAAGCGGATTGTAAACCAACTGTTAGAGAGAGGGTTTAAAGTGAGGGCTGGCGTTTTGGACGTTGAAAGGGCCACGTCTAGCCTTCCCGCTCACAACTCTCTTCAAATTGTATAAATTGTTTAGCCCTTTGCTGCATTTTGGATATTTGATGCTAATGGGGGGTTCAATTTGCTGGTACCTCCGCGTGCAGGTGAAGGCAGATGTGACAGAGGGTGCGGCTAAGCT-------------------------G------------------------------------------------------------------------------------------------------
>CDE34
CAGCATGGCAAGTGCCTTTATACATTTCGCCCATCTTCTCAAAATATCTTTCCTCGCTCATCGCTCGCCTGCGACGTTGCCATGTCACATTTTGCAGCCTCAAGGTACCTCCCATCCAGAATGTTTTTGTGGCAGATACACTTATCTGACTCTTTTTCTTATTTAGCACTTCAGGAGGAGGAAAATGGACAAGGAGATGAACAGAAGACGACTAAAACAGTATTCGTTGCAGGTGCCACAGGAAACACAGGCAAACGGATTGTAACCCAACTTTTATCCAAAGGATTCAGTGTCAGGGCTGGTGTCCGCGATGTGGACAGCGCCAAGAACAATTTCCCCATTGATGACGCCATTCAAATTGTACTGCATTTTCTTTCTTTTATGTCGTTATTTACGTTGAATGATCTTAATAGTGTTGAGAGATGTATAAGGGTGTTTGCAGGTTAAGGCAGATGTGACAGAGGGTGCTGCTAAACTGAGTGAAGCAATAGGCGATGCTGAAGCTGTCATCTGTGCAACGGGGTTCCGTCCTTCTTTGGATTTTCTGGCTCCATGGAAGGATTTACTTCTAACCTTTGGAGAAATCACAATTTTCTTTCCATTCT
>CF38
GAGCGAGTAGGCATGGCGTGGGTGCTTGTCCAACCAGATCTATTCACTACCCTCTTCATGGATCACCCCTGCGTAAGAGACGTGTCACGTTCTGCTCTCTCAAGGTATGCCCAACTGCAATTTTTTCAATTCCATGTACAAGACATGCCTTAATCCTCTCATTCTGTAAAACTTCAGGAGCAACAAGAAGAACAGAGGGAGAGCGGTAAAAGTAAAACAATATTTGTTGCAGGTGCTACAGGAAAGACAGGCAAGCGGATTGTAACTCAACTGTTAGAAGGAGGTTTTAAAGTGAGGGCCGGTGTTGTGGACGTTGAAAAGGCCAAGACTACTCTGCCCACTCATCAATCCATTCAAATTGTAACCTTTTACCTCTCCTCCGATTTCCTCCTTCCTCAGGGGAATTGTCAAAGTTGAGATACGTGGGTCTCT--GCTCGCAGGTGAAGGCAGATGTGACGGAGGGATCAAATAAGCTGAGTGAAGCCATAGGTGATTGTGAAGCTGTTATCTGTGCTACAGGATTCCGTCCTTCGTTAGATTTTCTGGCACCCTGGAAGGTTTTCTCTGTACCCAATGCACGTTTATACATTTTTTATTTGTATT
>CH19
----------------------------------------------------------------------------------------------CTCTCTCAAGGTATGCCCTCCTGCAATATTCCCCTTCCCCCTTACAAGACATGGCTTAATCGTCTCCCTCTGTAAATCTTCAGGAGGAGGAGCAACAAGAGCAAGAGAAGAGTGAAAGGAAACCGGTATTTGTTGCAGGTGCCACTGGAAAGGCAGGCAAGCGGATTGTAAACCAACTGTTAGAGAGAGGGTTTAAAGTGAGGGCTGGCGTTTTGGACGTTGAAAGGGCCACGTCTAGCCTTCCCGCTCACAACTCTCTTCAAATTGTATAAATTGTTTAGCCCTTTGCTGCATTCTGGATATTTGATGCCTAATGGGGGTTCAATGTGCTGATACCTCCGCGTGCAGGTGAAGGCAGATGTGACAGAGGGTGCAGCTAAGTTGAATGATGCCATAGGTGACTTTGAAGCTGTTATCTGTGTTATAGGTTTCTATCCCTCATTGCATTTTCTTGTGCCCTAGAAGGATTTTCCCATGCC-TTTTTATGAA--ATTATTTTTAACTTATA--
>CHA37
GAGCGAGTAGGCATGGCGTGGGTGCTTGTCCAACCAGATCTATTCACTACCCTCTTCATGGATCACCCCTGCGTAAGAGACGTGTCACGTTCTGCTCTCTCAAGGTATGCCCAACTGCAATTTTTTCAATTCCATGTACAAGACATGCCTTAATCCTCTCATTCTGTAAAACTTCAGGAGCAACAAGAAGAACAGAGGGAGAGCGGTAAAAGTAAAACAATATTTGTTGCAGGTGCTACAGGAAAGACAGGCAAGCGGATTGTAACTCAACTGTTAGAAGGAGGTTTTAAAGTGAGGGCCGGTGTTGTGGACGTTGAAAGGGCCAAGACTACTCTGCCCACTCATCAATCCATTCAAATTGTAACCTTCTACTTCTCCTCCGATTTCCTCCTTCCTCAGGGGAATTGTCAAAGTTGAGATACGTGGGTCTCT--GCTCGCAGGTGAAGGCAGATGTGACGGAGGGATCAAATAAGCTGAGTGAAGCCATAGGTGATTGTGAAGCTGTTATCTGTGCTACAGGATTCCGTCCTTCGTTAGATTTTCTGGCACCCTGGAAGGTTTTCTCTGTACCCAATGCACGTTTATACATTTTTTATTTGTATT
>CJ24
AGTAGTGGGAAGTAAGCATGGGAGTTTGTCTAACTAGATGTACTTACCGCCCTCTTTAT---GGCCTTGTGCGGAAGAGACACATTACATTCTGCTCGGTCAAGGTATGCCCACCTGCAACACTTTCAATTCCAG-TACAAGACATGGCTTAATCGTTTCCCTGTGTAAAACTTCAGGAGGATGAGCAACAAGAGCAAGAGAGGAGTGAAAGGAAACCAATATTTGTTGCTGGTGCTACAGGAAAGACAGGCAAGCGGATTGTAACCCAGCTGTTAGAGAGAGGGTTTAAAGTGAAGGCTGGTGTATTGGACGTTGAAAGAGCCAGCAGTAGCCTGCCCACTCACAACTCCCTTCAAATTGTATAATTTTTTTATTCCTTTACTTCTATTTGGATATTGAAGGTGGATTGGGGTTTTAATGTGCTGGTACCTCTGCTTGCAGGTGAAGGCAGATGTGACAGAGGGAGCAGCTAAGCTGAGTGATGCCATAGGTGATTGCGAAGCTGTTATCTGTGCTACAGGTTTTCGTCCGTCATTAGATTTTCTTGTACCTTGGAAGGTTTTTTCCAAACCTAGTGCACATTTTCTTCTTTTTAACTTATAGT
>CK7
----------------------------------------------------------------------------GAGACATATCACATTCTGCTCTCTCAAGGTATGCCCACCTCCAACACTTTGAATTCCAGCTACA--ACACGTCTTAATCTTCTTCCTGTGTAAAACTTCAGGAGGAGGAGCAACAAGAGCAAGAGGGGGGTAAAAGGAAACCAATATTTGTTGCCGGTGCTACAGGAAACACTGGCAAGCGGATTGTAACTCAACTGTTAGAGAAAGGGTTTAAAGTCAGGGCTGGTGTTTTGGACGTTGAAAGGGCCAAAACTAGCTTGCCCACTCACCAATCCCTTCAAATTGTATAATTTCTTTAACCCTTTAGTTC-----------------TTGTTTAGGGTTTTAATGTGCTGGT---------------------------------------------------------------------------------------------------------------------------------------------------------------------------------
>CL6
------------------------------------------------------TTTAT---GGCCTTGTGCGCAAGAGACATATCACATTCTGCTCTCTCAAGGTATGCCCACCTCCAACACTTTGAATTCCAGCTACAACACATGTCTTAATCGTCTTCCTGTGTAAAACTTCAGGAGGAGGAGCAACAAGAGCAAGAGGGGGGTAAAAGCAAACCAATATTTGTTGCCGGTGCTACAGGAAACACAGGCAAGCGGATTGTAACTCAACTGTTAGAGAAAGGGTTTAAAGTCAGGGCTGGTGTTTTGGACGTTGAAAGGGCCAAAACTAGCTTGCCCACTCACCAATCCCTTCAAATTGTATAATTTCTTTAACCCTTTAGTTC-----------------TTGTTTAGGGTTTTAATGTGCTGGTACCTCTGCTTGCAGGTGAAGGCAAATGTGACAGAGGGGGCAGCTAAGCTGAGTGATGCCATAACTGATTGTGAAGCTGTTATCTGTGCTACAGGTTTCCGTCCG-------------------------------------------------------------------------
>CM9
AGTAGGGAGAAGTAAGCATGGGTGTTTGTGTGACCAGATGTACGCACCACCCTCTTTACACCGGCATTGTGCGGAAGAGACACATCACATTCTGTTCTCTCAAGGTATGGCCTCCTCCAATGTTTTCAATTCCACCTACAACACATGCCTTAATCATCTTCGTCTCTAAAAATTCAGCAGACAGAGGAGCAACAACAACAGAGAAGTGAAAGGAAACCAATATTTGTTGCGGGTGCCACAGGAAAGACAGGCAAGCGGATTGTAACCCAACTGTTAGAAAGAGGATTCAAAGTTAGGGCTGGCGTTTTGGACGTTGAAAGGGCCAACTCTAGTCTGCCCTCTCACAGCTCCCTACAAATTGTATAACTTTTTTAGCCCTTTTCTCCGATTTATTTATTGATGATTATATGGGGTTCAAATGTACTGGTACTTCTGCTTGCAGGTGAAGGCAGATGTGACAGAGGGAGCAGCTAAGCTGCGTGATGCCATAGCTGATTCCGAAGCTGTTATCTGTGCTACAGGCTTCCGTCCCTCATTTGATTTTCTTGCACCCTGGAAGGTTTTTCCCCTGCCCTGTGAACATTTTACTCTTTTTAATTTGTGGT
>CO8
-------------------GGGTGTTTGTGTGACCAGATGTACGCACCACCCTCTTTACACCGGCATTGTGCGGAAGAGACACATCACATTCTGTTCTCTCAAGGTATGACCTCCTCCATTGCTTTCAATTCCACCTACAACACATGCCTTTATCATCTTCGTCTCTAAAAATTCAGCAGACAGAGGAGCAACAACAACAGAGAAGTGAAAGGAAACCAATATTTGTTGCGGGTGCCACAGGAAAGACAGGCAAGCGGATTGTAACCCAACTGTTAGAAAGAGGATTCAAAGTTAGGGCTGGCGTTTTGGACGTTGAAAGGGCCAACTCTAGTCTGCCCTCTCACAGCTCCTTACAAATTGTATAACTTTTTTAGCCCTTTTCTCCGATTTATTTATTGATGACTATATGGGGTTCAAATGTACTGGTACTTCTGCTTGCAGGTAAAGGCAGATGTGACAGAGGGAGCAGCTAAGCTGCGTGATTGCATAGCTGATTCCGAAGCTGTTATCTGTGCTACAGGCTTCCGTCCCTCATTTGATTTTCTTGCACCCTGGAAGGTTTTTCCCCTGCCCTCTGAACATTTA-------------TGAACT
>CP16
GCTGGGTTGAAGTAAGCATGGGGGTT------------TGTACTTACCACCCTCTTTACGCTGGGCTTGTGCGGAGGAGACACATCACATTCTGCTCTCTCAAGGTATACCCACCTGCAACACTTTCAATTCCACCTGCAACAAACACATCATGGCT-TAATCGTGTAAAACTTGAGGAGCAGGAGAATGAAGA---------------GAGGAAACCAATATTTGTTGCGGGTGCGAGTGGAAAGACAGGCAAGCGGATTGTAACCCAACTGTTAGAGAGAGGGTTTACAGTGAGGGCTGGCGTTTTGGACGTTGAAAGGGCCACCTCTAGCCTGCCCACTCACACCTCCCTTCAAATTGTATAATTTCTTTAGCCCTTCCTTCTTATTTGGATATTGAAGGGCGAAGGGGGTTTAAGTGACTGATTATCTCTGCGTGTAGGTCAAGGCAGATGTGACAGAGGGAGCACCTAAGCTGAGTGATGCCATAGCTGATTGCGAAGCTGTTATCTGTGCTACAGGTTTCCGACCCTCGTTAGATTTTCTTGCACCCTGGAAGGTTTTTTACATACCTAGTGCACATTTTATTCTTTTAAACTTTTAGC
>CP161
GCTGGGTTGAAGTAAGCATGGGGGTT------------TGTACTTACCACCCTCTTTACGCTGGGCTTGTGCGGAGGAGACACATCACATTCTGCTCTCTCAAGGTATACCCACCTGCAACACTTTCAATTCCACCTGCAACAAACACATCATGGCT-TAATCGTGTAAAACTTGAGGAGCAGGAGAATGAAGA---------------GAGGAAACCAATATTTGTTGCGGGTGCGAGTGGAAAGACAGGCAAGCGGATTGTAACCCAACTGTTAGAGAGAGGGTTTACAGTGAGGGCTGGCGTTTTGGACGTTGAAAGGGCCACCTCTAGCCTGCCCACTCACACCTCCCTTCAAATTGTATAATTTCTTTAGCCCTTCCTTCTTATTTGGATATTGAAGGGCGAAGGGGGTTTAAGTGACTGATTATCTCTGCGTGTAGGTCAAGGCAGATGTGACAGAGGGAGCACCTAAGCTGAGTGATGCCATAGCTGATTGCGAAGCTGTTATCTGTGCTACAGGTTTCCGACCCTCGTTAGATTTTCTTGCACCCTGGAAGGTTTTTTACATACCTAGTGCACATTTTATTCTTTTAAACTTTTAGC
>CT15
ACTAGTGGGAAGTAAGCATGGGGGTT------------TGTACTTACCACGCTCTTTACGCTGGGCTCGTGCGGAGGAGACACATCACATTCTGCTCTCTCAAGGTATACCCACCTGCAACTCTTTCAATTCCACCTGCAACAAGCACATCATGGCT-TAATCATGTAAAACTTGAGGAGCAGGAAAAGAAGGA------GAAGGAAGAGAGGAAACCCATATTTGTTGCGGGTGCGAGTGGAAAGACAGGCAAGCGGATTGTAACCCAACTGTTAGAGAGAGGGTTTACAGTGAGGGCTGGCGTTTCGGACGTTGAAAGGGCCACCTCTATCCTGCCCGCTCACACCTCCCTTCAAATTGTATAATTTCTTTAGCCCTTCCTTCTTATTTGGATATTGAAGGGCGAAGGAGGTTTAAGTGATTGACTATCTCCGCGTGTAGGTCAAGGCAGATGTGACAGAGGGAGCACCTAAGCTGAGTGATGCCATAGGTGATTGCGAAGCTGTTATCTGTGCTACAGGTTTCCGACCCTCGTTAGATTTTCTTGCACCCTGGAAGGTTTTTTTCATACCTAGTGCACATTTTATACTATTAAACTTTTAGC
>DA12
AGTAGTGGGAAGTAAGCATGGGTGTTTGTGTAACCAGATGTACGCACCACCCTCTTTACAGCGCCTTCGTGCGCAAGAGACACATCACTTTCTGTTCTCTCAAGGTATGCCCTCCTCCAACGCTTTCAATTCCACCTACGACACATGCCTTAATCATCTCCCTCTCTAAAAATTCAGGAGACAGAGGAGCAACA------GAGAAGTGAAAGGAAACCAATATTTGTTGCCGGTGCCACAGGAAAGACAGGCAAGCGGATTGTAACCCAACTGTTACAGAGTGGATTCCAAGTTAGGGCTGGCGTTTTGGACGTTGAAAGGGCCAACACTACTCTGCCCTCTCACAATTCCCTTCAAATTGTATATCTCTTTTAGCCCTTTACTTCTATTTGGATATTGAAGCCCAGACGGGGTTT-AATGTACTGGTATCCCTGCTTGCAGGTGAAAGCAGATGTGACAGAGGGAGCAGCTAAGCTGAGTGATGCCATAGGTGATTCCGAAGCTGTTATCTGTGCTACAGGCTTCCGTCCGTCATTTGACTTTCTTGCACCCTGGAAGGTTTTCCCCTACCCTAATGAATCCTTCCTCAGCTTTAGTTTTTACT
>DB53
CAGTTAGCCATGGTAGTGCAGGTGCTTCTCCAGCAACGGTAATGCCTTATGTTCCGCTTATCACTTATCTTCGTCGCCGCCATGTCACATTCTGCACAATGCAGGTAAATCCAATTTCAACAGTAGCCATCAAATGTGTAACACATCGATGTATGGTATTGTTATCGACAATGCCAGGAAGA---ACAGCAAGATAGAAATGAGAGTAAAAGTAAAACAATATTTGTTGCAGGGGCAGCAGGAAACACAGGCAAAAGAATAGTATCTCAACTCGTGGAGAGGGGCTTTTCAGTGAGAGCTGGAGTTCTTGACGTTGAAAGGGCCAAAAACGCGCTTCCTGTTCACAAAGCCATTGATATTGTATTGCTTTTTCTTTCCTTTGTTTCAATTCTAGTTCTAATTGGAGCAAATGGGATTGAGATAGTAGTGGGACATTTTGTAGGTAAATGCAGATGTAACAGTTGGAGCTGCAAAACTCAGCGAAGCCATAGATGGTTGTGACGCTGTCATTTGTGCTACAGGATTCCGTTATTCATTGGATTTCCTGGCACCATGGAAGGCTTCTTGCTTCACCAATTTTCTTTTTACTGCAGGGTATTATTCAT
>DC1
---------ATGGTAGTGCAGGTGCTTCTCCAGCAACGGTAATGCCTAATGTTCCGCTTATCACTTATCTTCGTCGCCGCCATGTCACATTCTGCACAATGCAGGTAAATCCAATTTCAACAGTAGCCATCAAATGTGTAACACATCGATGTATGGTATTGTTATTGACAATGCCAGGAGGA---ACAGCAAGATAGAAATGAGAGTAAAAATAAAACAATATTTGTTGCAGGGGCAGCAGGAAACACAGGCAAAAGAATAGTATCTCAACTCGTGGAGAGGGGCTTTTCAGTGAGAGCTGGAGTTCTTGACGTTGAAAGGGCCAAAAACGCGCTTCCTGTTCACAAAGCCATTGATATTGTATTGCTTTTTATTTCCTTTGTTTCAATTCTAGTTCTAATTGGAGAAAATGGGATTGAGATAGTAGTGGGACATGTTGTAGGTAAATGCAGATGTAACAGTTGGAGCTGCAAAACTCAGCGAAGCCATAGATGGTTGTGACGCTGTCATTTGTGCTACAGGATTCCGTTATTCATTGGATTTCCTGGCACCATGGAAGGCTTCTTACTTCACCAATTTTCTTTTTACTGCAGGGTATTATTCAT
>DD1
CACTTAGACATGGGAGTGCAGTTGCTTCTCCTGCAACGGTAATGCTTAAAGTTCCGTCTATCACTTATCTTCGTCGCCGCCATGTCACATTCTGCACTCTCCAGGTAAATCCAATTTCATCAGTACCCATCAAATGTGTAACAAATCGATGTATGGTATTGTTATCGACAATGCCAGGAGGAGGAACAGCAAGATAGAAATGAGAGTAAAAATAAAACAATATTTGTTGCAGGGGCAGCAGGAAACACAGGCAAGAGAATAGTATCGCAACTCGTGGATAGAGGCTTTTCAGTGAGGGCTGGGGTTATTGACGTTGAAAGGGCCAAAAATGCGCTTCCCGTTCACAAATCCATTGATATTGTATTGCTTTTTCTTTCCTTTGTTTCAATTCTAGTTCTAATTGGAGAAAATGCGATTGAGATAGAAGTGGTACATGTTGTAGGTAAATGCAGATGTAACAGAAGGAGCTGCCAAACTCAGCGAAGCCATAGAGGGCTGTGACGCTGTCATTTGTGCTACAGGATTCCGTTATTCATTGGATTTTCTCGCACCATGGAAGGCTTCATACTTCACCAATTTTCTTTTTACTGAAGGGCATTATTTGT
>DIM50
CACTTAGACATGGGAGTGCAGTTGCTTCTCCTGCAACGGTAATGCTTAAAGTTCCGTCTATCACTTATTTTCGTCGCCGCCATGTCACATTCTGCACTCTCCAGGTAAATCCAATTTCATCAGTACCCATAAAATGTGTAACAAATCGATGTATGGTATTGTTATCGACAATGCCAGGAGGAGGAACAGCAAGATAGAAATGAGAGTAAAAATAAAACAATATTTGTTGCAGGGGCAGCAGGAAACACAGGCAAGAGAATAGTATCTCAACTCGTCGATAGAGGCTTTTCAGTGAGGGCTGGGGTTCTTGACGTTGAAAGGGCCAAAAATGCGCTTCCCGTTCACAAATCCATTGATATTGTATTGCTTTTTCTTTCCTTTGTTTCAATTCGAGTTCTAATTGGAGAAAATTGGATTGAGATAGAAGCGGTACATGTTGTAGGTAAATGCAGATGTAACAGACGGAGCTGCCAAACTCAGCGAAGCCATAGACGGCTGTGACGCTGTCATTTGTGCTACAGGATTCCGTTATTCATTGGATTTTCTCGCACCATGGAAGGCTTCATACTTCACCAATTTTCTTTTTACTGAAGGGCATCATTTGT
>FC13
AGTAGTGGGAAGTAAGCATGGGTGTTTGTTTAAGCAGATGTACGCACCACCCTCTTTACAGCGCCTTTGTGCGCAAGAGACACATCACTTTCTGTTCTCTCAAGGTATGCCCTCATCCAACGCTTTCAATTCCACCTACAGCACATGCCTTAATCATCTCCCTCTCTAAAAATTCAGGAGACAGAGGAGCAACA------GAGAAGTGAAAGGAAACCAATATTTGTTGCCCGTGCCACAGGAAAGACAGGCAAGCGGATTGTAACCCAACTGTTACAGAGTGGATTCCAAGTTAGGGCTGGCGTTTTGGACGTTGAAAGGGCCAACACTACTCTGCCCTCTCACAATTCCCTTCAAATTGTATAACTCTTTTAGCCCTTTACTTCTATTCGGATATTGAACCCCAGACGGGGTTT-AATGTACTGGTACCCCTGTTTGCAGGTGAAAGCAGATGTGACAGAGGGAGCAGCTAAGCTGAGTGATGCCATAGGTGATTCCGAAGCTGTTATCTGTGCTACAGGCTTCCGTCCGTCATTTGACTTTCTTGCACCCTGGAAGGTTTTCCCCTACCCTAATGAATCCTTCCTCAGCTTTAGTTTTTACT
>FTS1
CAGTTAGCCATGGTAGTGCAGGTGCTTCTCCTGCAACGGTAATGCCTAATGTTCCGCTTATCACTTATCTTCGTCGCCGCCATGTCACATTCTGCACAATGCAGGTAAATCCAATTTCAACAGTACCCATCAAATGTGTAACACATCGATGTATCGTATTGTTATCGACAATGCCAGGAGGA---ACAGCAAGATAGAAATGAGAGTAAAAATAAAACAATATTTGTTGCAGGGGCAGCAGGAAACACAGGCAAAAGAATAGTATCTCAACTCGTGGAGAGAGGCTTTTTAGTGAGGGCTGGAGTTCTTGACGTTGAAAGGGCCAAAAACGCGCTGCCTGTTCACAAATCCATTGATATTGTATTGCTTTTTCTTTCCTTTGTTTCAATTCTAGTTCTAATTGGAGAAAATGGGATTGAGATAGTAGTGGGACATGTTGTAGGTAAATGCAGATGTAACAGATGGAGCTGCAAAACTCAGCGAAGCCATAGATGGTTGTGACGCTGTCATTTGTGCTACAGGATTCCGTTATTCATTGGATTTCCTGGCACCATGGAAGGCTTCTTACTTCACCAGTTTTCTTTTTACTGCAGGGTATTATTCAT
>FTS2
CAGTTAGCCATGGTAGTGCAGGTGCTTCTCCTGCAACGGTAATGCCTAATGTTCCGCTTATCACTTATCTTCGTCGCCGCCATGTCACATTCTGCACAATGCAGGTAAATCCAATTTCAACAGTACCCATCAAATGTGTAACACATCGATGTATCGTATTGTTATCGACAATGCCAGGAGGA---ACAGCAAGATAGAAATGAGGGTAAAAATAAAACAATATTTGTTGCAGGGGCAGCAGGAAACACAGGCAAAAGAATAGTATCTCAACTCGTGGAGAGAGGCTTTTTAGTGAGGGCTGGAGTTCTTGACGTTGAAAGGGCCAAAAACGCGCTTCCTGTTCACAAATCCATTGATATTGTATTGCTTTTTCTTTCCTTTGTTTCAATTCTAGTTCTAATTGGAGAAAATGGGATTGAGATAGTAGTGGGACATGTTGTAGGTAAATGCAGATGTAACAGATGGAGCTGCAAAACTCAGCGAAGCCATAGATGGTTGTGACGCTGTCATTTGTGCTACAGGATTCCGTTATTCATTGGATTTCCTGGCACCATGGAAGGCTTCTTACTTCACCAGTTTTCTTTTTACTGCAGGGTATTATTCAT
>GG1
AAGCATGGCAGTCGTTTCCTCCCTTCTCAAACAATTAGTCAATTTTATCGTCTATCACCACTGTTCGTCGTCGTCGTCATCATGCCACATTTTGCAGTGGTAGTGCCAAATCCAACCAAACATTTCCATTCAGCTCCACCTCAAAATCTAGTTTAATGTGCCTAACAGGCTTCTGTTAAGCTTCTTCAGGAGGACGACAAGCCGACGAAAGTGAAAACAGTATTTGTTGCAGGCGCTACTGGAAACACAGGCAAGCGGATTGTAACCCAACTCTTATCTCGAGGCTTTGCAGTCAGGGCTGGCGTTCTCGATATTGAACGTGCAAAGAATACTCTTCCCAACGACCAGAGCATTCAATTTGTAATTTTCATTTCAAAAATTATGATCCATTTTGTTTAGGTTGCTGCCAAGAACTGTGTTAGGTGTATGCTAGGATATGTAGGTGAAGGCAGATGTTACAGAGGGCGCTGTTAAACTGAGTGAAGCAATTGGTGATGCTGAAGCTGTTATCTGTGCTACTGGATTCCGCCCTTCTTTAGATTTTCTTGCACCATGGAAGGTGCTTTTAAAACCTTTTGAAACTTCTAATGTTTTCTATTCTGTTC
>HB41
CAGGCAATCATGGTGGTGCGGCTGCTTCTCCAACGATGATAAGGCATCATGTTACGCCTATCCCTTATCTTCGTCGCCGCCATGTCACATTCTGCACTCTCCAGGTAAATCCAATTTCAACAAATCAAATCAAATGTATAACATATTAATGTGTCATATTGTTATACACAATGCCAGGGGGAGAATCAGCAAGATAGAAGTGAAAGTAAAAGTAAAACCATATTTGTTGCAGGGGCAACAGGAAATACGGGCAAGAGAATAGTATCTCAACTCGTGGAGAGAGGCTTCTCAGTGAGGGCTGGAGTTCTTGACGTTGAAAGGGCCAAAAACACGCTTCCCGTCCACCAATCCATTGACGTTGTATTGCTTTTTCTTCTGTTTGTGCCAATTCTAGTTCTAATTGGAGAAAATGAGATTGAAGTAGTAGTGGTAAATGTTGTAGGTAAATGCAGACGTAAGAGACGGAGCTGCCAAACTCAGCGAAGTCATAGACGGTTGCGACGCTGTTATTTGTGCTACAGGATTCCGTTATTCATTGGATTTTCTGGCTCCCTGGAAGGTTTCATTCTTTACCAATTTGTTTTGTATTTGTGGTTAA-------
>JO20
AGTAGTGGGAAGTAAGCATGGGGGTTTGTCTGACCCGATGTACTTATCACCCTCTTTACGGAGGCCTTGCGCGGAAGAGACGCATGACATTCTGCTCTCTCAAGGTATGCCCTCCTGCAAAATTCCCCTGCCCCCCTACAAGACATGGCTTAATCGTCCCCCTCTGTAAATCTTCAGGAGGAGGAGCAACAAGAGCAAGAAAAGAGTGAAAGGAAAACCGTATTTGTTGCGGGTGCCACTGGAAAGACAGGCAAGCGGATTGTAAACCAACTGTTAGGGAGAGGGTTTAAAGTGAGGGCTGGCGTTTTGGACGTTGAAAGGGCCACGTCTAGCCTTCCGGCACACAACTCTCTTCAAATTGTATAAATTGTTTAGCCCTTTGCTGCATTTTGGATATTTGATGCCTAATGGGGGTTGAATGTGCTGGTACCTCCGCGTGCAGGTGAAGGCAGATGTGACAGAGGGTGCGGCTAAGCTGAGTGACGCCATAGGTGATTCCGAAGCTGTTATCTGTGCTACAGGTTTCCGTCCCTCGTTGGATTTTCTCGCGCCCTGGAAGGTTTTTTCCATGCCTTTTTTATGAA--ATTCTTTTTAACTTGTAGC
>JU21
------------------------------------------------------------------------------------------------------------------------ATACCCCCTGCCCCCCTACAAGACATGGCTTAATCGTCCCCCTCTGTAAATCTCCAGGAGGAGGAGCAACAAGAGCAAGAAAAGAGTGAAAGGAAAACCGTATTTGTTGCGGGTGCCACTGGAAAGACAGGCAAGCGGATTGTAAACCAACTGTTAGAGAGAGGGTTTAAAGTGAGGGCTGGCGTTTTGGACGTTGAAAGGGCCACGTCTAGCCTTCCGGCACACAACTCTCTTCAAATTGTATAAATTGTTTAGCCCTTTGCTGCATTTTGGATATTTGATGCCTAATGGGGGTTGAATGTGCTGGTGCCTCCGCGTGCAGGTGAAGGCAGATGTGACAGAGGGTGCGGCTAAGCTGAGTGACGCCATAGGTGATTCCGAAGCTGTTATCTGTGCTACAGGTTTCCGTCCCTCATTGGATTTTCTCGCGCCCTGGAAGGTTTTTTCCATGCCTTTTTAATGAA--ATTCTTTTTAACTTGTAGC
>KE1
CATCATGGCAAGTGCCTTTATACATTTCAGTTCTCTACTGATAATATCATTCCCCGCTCATTGCTCGCCTGCGACGTTGCAGTGTCACATTTTGCACCCTCAAGGTACCTCCCATCCAGATTTTTTTTGTGACAGACACACTTATCTGACTTTTCTTGTTATTTAGCACTTCAGGAAGAGAAGGATGGACAAGGGGATGAGCAGAGGACGACTAAAAAAGTATTCGTTGCAGGTGCCACAGGAAACACAGGCAAACGGATTGTAACCCAACTTTTATCCAAAGGATTCAGTGTCAGGGCCGGTGTCCGCGATGTGGACAGCGCCAAGAACAATTTCCCCACCGATGATGCCATTCAACTTGTATTGCATTTTCTTTCTTTTATGGCGTTATTTATGTTGAATGAGTTTAATAGTGTTGAGAAGTGCATATGGGGCTTTGCAGGTTAAGGCAGATGTGACAGAGGGTGCTGCTAAACTGAGTGAAGCAATAGGCGATGCTGAAGCTGTCATCTGTGCAACGGGGTTCCGCCCTTCTTTGGATTTTCTGGCCCCATGGAAGGATTCCCCTCTAAACTTTAGATAATTCACGATTTTCTTTCCATTCT
>LF2
CAAGCAATCATGGTGGTGTAGTTACTTCTCCCACGAAGATAATGCATCCTGTTCCGCTTATCACTTATCTTCGTCGCCGCCATGCCACATTCTGCACTCTCCAGGTAAATCCAATTTCAGTGTACCAAATCAAATGTGTAACACATAAATC-------TTGTTATCTACAATGGCAGGAGGAGGAACAACAACAGAGCAATGAAAGCAAAAACAAAACAATATTTGTTGCAGGAGCAGCAGGAAATACGGGAAAGAGAATAGTATCTCAACTCGTGAAGAGAGGCTTCTCAGTGAGGGCTGGAGTTCTTGACGTTGAAAGGGCCAAAAACACGCTGCCCGTCAGCCAATCCATTGATATTGTATTGATTTTTCTTTTCTTTGTTGCAATTCTATTTCTAATTGGAGAAAATGAGATTGAAATAGTAGTGGTAAGTGTTGCAGGTAAATGCAGATGTCAGAGACGGAGCTGCCAAACTCAGCGAAGCCATAGGTGGTTGTGACGCTGTCATTTGTGCTACAGGATTCCGTTATTCATTGGATTTTCTAGCACCGTGGAAGGTTTCATATTTCACCAATTTTCTTTTTGTTTCAGGTTATCATTTAT
>MC0
CGTTTAGACATGTTGGGGCAGGTACTTCTCCCACCGTGATAATGCATCATGCTCCGTTTATCACTTATCTTCGTCGCCGCCGTGTCACATTCTGCAATCTTCAGGTAAATCCAATTTCAAGGTACCAAATCAAATGCATAACACATCAATGTGTCATATTGTTATCTACAATGCCAGGAGGAGGAACAGCGAGATAGAAATGAAAGTAAAAGTAAAACAATATTTGTTGCAGGGGCAGCAGGAAATACGGGCAAGAGAATAGTATCTCAGCTCGTGGAGAGAGGCTTCACAGTGAGAGCTGGAGTTCTTGACGCTGAAAGGGCCAAAAACGCACTGCCCGTCCACCAATCCATTGATATTGTAATGCTTTTTCTTCTCTTTGTTCCAATTCTAATTCTAATAGGAGAAAATGAGATTGAAGTAGTAGTGGTGAGTGTTGTAGGTAAATGCAGATGTAAGAGACGGGGCTTCCAAACTCAGCGAAGCCATAGATGGTTGTGACGCTGTCATTTGTGCTACAGGATTCCGTTATTCATTGGATTTTCTGGCACCCTGGAAGGTTTCATTCTTCATTAATTTTCTTTTTACTCCAGGGTTTTAT----
>MT0
CACTTAGATATGGTAGTGCAG------TTGCAGGAACGTTAATGCATCATGTTCCGCTTATCACTTCTCTTCCTCGCCGCCATCTCACATTCTGCACTCTCCAGGTAAATCCAATTTCAAACCACCAAATCAAGTGTACAACACGTCGATGTATGACATTGTTATCTACAATGCCAGGAGCAGGAACAGCAAGATAGAAATGAAAGTAAAACCAAAACAATATTCGTTGCAGGGGCAGCAGGAAACACAGGCAAGAGAATAGTATCTCAGCTCGTGGAGAGAGGCTTCTCAGTGAGGGCTGGAGTTCTCGACGTTGAAAGGGCCAAAAACACGCTTCCTGTTCACCAATCCATTGATATTGTATTGCCTTGCCTTTTCTTTGTTCCAATTCTAGTTCTAGTTCGAGAAAATGAGATTGAAGTAGTGGTGGTATGTGTTGTAGGTGAATGCAGATGTGAGAGACGGAGCTGCCAAACTCAGCGAAGCCATAGATGGATGTGACGCTGTTGTTTGTGCTACAGGATTCCGTTATTCATTGGATTTTCTGGCACCATGGAAGGTTTCATACTTCATCAATTTTCTTTTTACTGCAGGGTTTTAAGGAG
>NN48
CACTTAGACATGGTAGTGCAGGTGCTTCTCTTGCAACGGTATTGCATAATGATCCGCTTATCAATTTTCTTTGTAGCCGCCATGTCACATTCTGCACTCTCCAGGTGAATCCAATTTCAACACTACCCATCAAATGTGTAACACATCGATGTATGGTATTGTTATCGACAATGCCAGGAGGAGGAACAGCAAGATAGAAATGAGAGTAAAAACAAAACAATATTTGTTGCAGGGGCAGCAGGAAACACAGGCAAGAGAATAGTATCTCAACTCGTGGAGAGAGGCTTCTCAGTGAGGGCTGGAGTTCTTGACGTTGAAAGGGCCAAAAACGCGCTTCCCGTTCACAAATCCATTGATATTGTATTGCTTTTTCTTTCCGTTGTTTCAGTTCTAGTTCTAATTGGAGAAAATGGGATTGAGATGGTAGTGGTTAATGTTGTAGGTAAATGCAGATGTAAGAGACGGAGCTGCCAAACTAAGCGAAGCCATAAATGGTTGTGATGCTGTCATTTGTGCTACAGGATTCCGTTATTCATTGGATTTTCTGGCACCATGGAAGGCTTCATAC-------------------------------------
>PA42
--------------------------TCTCCACCCAGGGTAATGCATCATGTTCCGCTTATTCCTTATCTTCGCCGCCGTCATGTCACATTCTGCAGCCTTCAGGTAAATCCAATTTCAAAGTGCCAAATAGAATTTGTAACACATCAATGTTTGGTATTGTTATCTGCAATGCCAGGAGGAGGAGGAGCAAGATAGCATTGGAAGTAAAAATAAAACAATATTTGTTGCAGGGGCAGCAGGAAAAACGGGCAAGAGAATAGTATCTCAGCTCGTGGAGCGAGGCTTTTCAGTGAGGGCTGGAGTTCTTGACGTTGAAAGGGCCAAAAATGCGTTGCCCGTCCACCAATCCATTGATATTGTATTGTTTTTTCTTCTCATTGTACTAATTCTAGTTCTAATTGGAGAAAACGAGATTGAAATAGTAGTGGTAAATGTTGTAGGTAAATGCAGATGTAAGAGACGGAGCTCCCAAACTCAGCGAAGCCATAGATGGATGTGACGCTGTCATTTGTGCTACAGGATTTCGTTTTTCATTGGATTTTCTGGCACCGTGGAAGGTTTCATTCTTCCCCAGTTTTCTTTTTACACCAGGGTATTATTCAT
>PB33
CAGCATGGCAAGTGTCTTTATATATTTCAC------------AATATCATTCCACGCCCATCACCCGCCTGCGACGTTGCCGTGTCACATTTTGCAGCCTCAAGGTACCTCCCATTCAGAATATTTTTGTGACAGACACACTTATCTGACTCTTCTTGTTATTTAGCACTTCAGGAGGAGACGAATGGACAAGGAGATGAGCAGAGGACGACTAAAACAGTTTTCGTTGCAGGTGCCACAGGAAACACAGGCAAACGGATTGTAACCCAACTCTTATCCAAAGGATTCAATGTCAGGGCTGGTGTCCGCGATGTGGACAGCGCCAAGAACAATTTCCCCTCTAATGACACCATTCAAATTGTAATGCATTCTCTTTACTTCATAGCGGTTATTATGTTGAATGATTTTAATAGTTGTGAGAGGAGTATATGGGGGTTTTCAGGTCAAGGCAGATGTGACAGAGGGTGCTGCTAAACTGAGTGAAGCAATAGGCAATGCTGAAGCTGTCATCTGTGCAACGGGGTTCCGCCCTTCTTTAGATTTTCTGGCGCCATGGAAGGATTCCCCTCTAATATTGGGATAATTCACAATTATTTCGTCATTCT
>PF1
--CTTAGATATGGGAGTGCAGGTTCTTCTGCCGCAACGGTAATGCATCATGTTCCGCTTATCACTTATCTTCGCCGCAACCAAGTCACATTCTGCAGTCTCCAGGTAAAACCAATTCCAAAGTACCAAATCAAATGTGTAACATATCGAGGTATTCTATTGTTATCTACAATGCCAGGAGGAGGGACAGCAAGATAGAAATGAAAGTAAAAGTAAGACAATATTTGTTGCAGGGGCAGCAGGAAACACAGGCAAGAGAATAGTATCTCAACTCGTGGAGAGAGGCTTCTCTGTGAGGGCTGGAGTTCTTGACGTTGAAAGGGCCAAAATCGCTCTTCCCGTTCACCAATCAATTGATATTGTATTGCCTTTTGTTTTCTTTGTTCCAATTCTAGTTCTAATAGGAGAAAATGGGACTGAAGTACCAGTGGTAAATGTTGTAGGTAAATGCAGATGTAAGAGATGGACCTGCCAAACTCAGCGAAGCCATAGATGGTTGCGACGCTGTCATTTGTGCTACAGGATTCCGTTATTCATTGGATTTTCTGGCACCCTGGAAGGTTTCTTACTTCACTAACTTTCTTTTTACTGCAGGGTATTATTCAT
>PFM1
CACGCAGACATGGTGGTGCAGTTGCTTCTCCACCCACAGTAATGCATCATGTTCCGCTTATCCCTTATCTTCGCCGCCGCCATGTCACATTCTGCAGCCTTCAGGTAATTCCAATTTCAAAATACCAAATCCAATGTGTAACACATCAATCTTTCATATTGCTATCTGCAATGCCAGGAGGAGCAGCAGCAAGATAGAATTGAAAGGAAAAATAAAACAATATTTGTTGCAGGGGCAGGAGGAAATACGGGCAAGAGAATAGTATCTCAGCTCGTGGAGCGAGGCTTCTCAGTGAGGGCTGGAGTTCTTGACGTTGAAAGGGCCAAAAATGCGTTGCCCGCTCACCAATCCATTGATATTGTATTGTTTTTTCTTCTCTTTGTTCCAATTCTAGTTCTAATTGGAGAAAACGAGATTGAAATAGTAGTGGTAAATGTTGCAGGTAAATGCAGATGTAAGAGACGGAGCTCCCAAACTGAGCGAAGCCATAGATGGTTGTGAGGCTGTTATTTGT-------------------------------------------------------------------------------------------
>PG28
CAGCATGGCAAGTGCCTTTATATATTTCGCCTCTCTTCTGATAATTTCATTCCTCGCCCATCGCCCGCCTGCGACGTTGTCATGTCACATTTTGCAGCCTCAAGGTACCTCCCATCCAGAATGTTTTTGTGACAGACACACTTATCTGACTCTTCATGTTATTTAGCACTTCAGGAGGAGAAGGATGGACAAGGAAATGAGCAGAGGACGACTAAAACAGTATTCGTTGCAGGTGCCACAGGAAACACAGGCAAACGGATTGTAACCCAACTCTTATCCAAAGGATTCAATGTCAGGGCTGGTGTCCGCGATGTGGACAGCGCCAAGAACAATTTCCCCAC---TGACACGATCCAATTTGTAAAGCATTCTCTTTCCTTCATGGCGGTTATTATGTTGAACGATCTTAATAGTAGTGAGAGGAGTATATGGGGGTTTGCAGGTTAAGGCAGATGTGACAGAGGGTGCTGCTAAACTGAGTGAAGCAATAGGCGATGCTGAAGCTGTCATCTGTGCAACGGGGTTCCGCCCTTCTTTGGATTTTCTGGCACCATGGAAGGATTCCCTTCTAATCTCTGGATAACTCACAATTTTTTTACCATTCT
>PH2
-----------------------------------------------------------------------------------GTCACATTCTGCAGTCTCCAGGTAAAACCAATTCCAAAGTACCAAATCAAATGTGTAACATATCGAGGTATTCTATTGTTATCTACAATGCCAGGAGGAGGGACAGCAAGATAGAAATGAAAGTAAAAGTAAGACAATATTTGTTGCAGGGGCAGCAGGAAACACAGGCAAGAGAATAGTATCTCAACTCGTGGAGAGAGGCTTCTCTGTGAGGGCTGGAGTTCTTGACGTTGAAAGGGCCAAAATCGCTCTTCCCGTTCACCAATCAATTGATATTGTATTGCCTTTTGTTTTCTTTGTTCCAATTCTAGTTCTAATTGGAGAAAATGGGACTGAAGTACCAGTGGTAAATGTTGTAGGTAAATGCAGATGTAAGAGATGGACCTGCCAAACTCAGCGAAGCCATAGATGGTTGCGACGCTGTCATTTGTGCTACAGGATTCCGTTATTCATTGGATTTTCTGGCACCCTGGAAGGTTTCTTACTTCACTAACTTTCTTTTTACTGCAGGGTATTATTCAT
>PM29
CAGCATGGCGAGTGCCTTTATATATTTCACCTCTCATCTCATAATATGATTTCTCGCCCATCGCCCGCCTGCGACGTTGCCATGTCACATTCTGCAGCCTCAAGGTACCTCCCATCCAGAATGTTTTTGGGACAAACACACTTATCTGACTCTTCTTGTTATTTAGCACTCCAG---GAGAAGGATGGACAAGGAGATGAGCAGAGGACGACTAAAACAGTATTCGTTGCAGGTGCCACAGGAAACACAGGCAAAAGGATTGTAACGCAACTCTTATCCAAAGGATTCAATGTCAGGGCTGGTGTCCGCGATGTGGACAGCGCCAAAAACACTTTCCCCACTGATGACAACATTCAACTTGTAATGCATTCTTTTTCCTTCATGGCGTTATTTCTTTTGAATGATCTTAATAGTGTTGAAAGGAGTCTATGGGGATTTGTAGGTTAAGGCAGATGTGACGGAGGGTGCTGCTAAACTGAGTGAAGCAATAGGCGATGCTGAAGCTGTCATCTGTGCAACGGGGTTCCGCCCTTCTTTGGATTTTCTGGCGCCATGGAAGGATTTCCCTCTAATCTTTGTATAATTCGCAAAGTTTTCCATTT-GT
>PS27
CAGCATGGCAAGTGCCTTTATATATTTCGCCTCTCTTCTGATAATTTCATTCCTCGCCCATCGCCCGCCTGCGACGTTGTCATGTCACATTTTGCAGCCTCAAGGTACCTCCCATCCAGAATGTTTTTGTGACAGACACACTTATCTGACTCTTCATGTTATTTAGCACTTCAGGAGGAGAAGGATGGACAAGGAGATGAGCAGAGGACGACTAAAACAGTATTCGTTGCAGGTGCCACAGGAAACACAGGCAAACGGATTGTAACCCAACTCTTATCCAAAGGATTCAATGTCAGGGCTGGTGTCCGCGATGTGGACAGCGCCAAGAACAATTTCCCCAC---TGACACGATCCAATTTGTAAAGCATTCTCTTTCCTTCATGGCGGTTATTATGTTGAATGATCTTAATAGTAGCGAGAGGAGTATATGGGGGTTTTCAGGTTAAGGCAGATGTGACAGAGGGTGCTGCTAAACTGAGTGAAGCAATAGGCGATGCTGAAGCTGTCATCTGTGCAACGGGGTTCCGCCCTTCTTTGGATTTTCTGGCACCATGGAAGGATTCCCTTCTAATCTTTGGATAACTCACAATTTATTTACCATTCT
>PS30
CACGCAGCCATGGTGGTGCAGTTACTTCTCCACCCAGGGTAATGCATCATGTTCCGCTTATCCCTTATCTTCGCCGCCGTCATGTCACATTCTGCAGCCTTCAGGTAAATCCAATTTCAAAGTGCCAAATAGAATTCGTAACACATCAATGTTTGGTTTTGTTATCTGCAATGCCAGGAGGAGGAGGAGCAAGATAGCATTGGAAGTAAAAATAAAACAATATTTGTTGCAGGGGCAGCAGGAAAAACGGGCAAGAGAATAGTATCTCAGCTCGTGGAGCGAGGCTTTTCAGTGAGGGCTGGAGTTCTTGACGTTGAAAGGGCCAAAAATGCGTTGCCCGTCCACCAATCGATTGATATTGTATTGTTTTTTCTTCTCTTTGTACTGATTCTAGTTCTAATTGGAGAAAACGAGATTGAAATAGTAGTGGTAAATGTTGTAGGTAAATGCAGATGTAAGAGACGGAGCTCCCAAACTCAGCGAAGCCATAGATGGATGTGACGCTGTCATTTGTGCTACAGGATTTCGTTTTTCATTGGATTTTCTGGCACCGTGGAAGGTTTCATTCTTCACCAGTTTTCTTTTTACACCAGGGTATTATTCAT
>PSF43
CACTTAGACATGGTAGTGCAG---------------TGGTAATGCCTAATGTTCCGCTTATTACATATTTTCGTCGCCGCCATGTCACATTCTGCACTCTCCAGGTGAATCCAATTTCAACAGTACCCATAAAATGTGTAACACATCGATGTATGTTATTGTTATCGACAATGCCAGGAGGAGGAACAGCAAGATAGAAATGCGAGAAAAAACAAAACAATATTTGTTGCAGGGGCAGCAGGAAACACAGGCAAGAGAATAGTATCTCAACTGGTGGAGAAAGGCTTCTCAGTGAGGGCTGGAGTTCTTGACGTTGAAAGGGCCAAAAACGCGCTTCCCGTTCACAAATCCATTGATATTGTATTGCTTTTTCTTTCCGTTGTTTCAATTCTAGTTCTAATTGGAGAAAATGGGATTGAGATAGTAGTGGTAAATGTTATAGGTAAATGCAGATGTAAGAGACGGAGCTGCCAAACTAAGCGAAGCCATAGATGGTTGTGACGCTGTCATTTGTGCTACAGGATTCCGTTATTCATTGGATTTTCTGGCACCATGGAAGGCTTCATACTTCATCTATTTTCTTTTTCCTGCGGGGTATTATTCAT
>PTA0
CAGGCAGAAATGGTGGTGCAGTTACTTCTCCCACGAAGATAATGCATCATGTTCCGCTTATCACTTATCTTCGTCGCCGTCATGTCACATTCTGCACTCTCCAGGTAAATCCAAATCTAGAATTCCCAATCGGATTTGTAACACATCAATGTGTCACATTGTTATCTACAATGCCAGGAAGAGGAACAGAAAGATAGAAATGAAGGTAAAAACAAAACAATATTTGTTGCAGGGGCAGCAGGAAATACAGGCAAGAGAATAGTATCTCAGCTCGTGGAGAGAGGCTTCTCAGTGAGGGCTGGAGTTCTTGACGTTGAAAAAGCCCAAAACGCTCTACCCGCTCACCAATCCATTGATATTGTATTGCATTTTCTTCTCTTTGTTCCAATTCTAGTTCTAATTGTAGAAAACGAGATTAAAGTAGTAGTGGTAAATGTTGTAGGTAAATGCAGATGTAAGAGACGGAGCTGCCAAACTCAGCGAAGCCATAAATGGTTGTGATGCTGTCATTTGTGCTACAGGATTCCGTTATTCATTG-------------------------------------------------------------------
>RC54
CACTTCGACATGGTAGTGCAGGTGCTTCTCTTGCAACGGTAATGCATAATGTTCCGCTTATCGCTTATCTTCGTCGCCGCCATGTCACATTCTGCACTGTCCAGGTGAACCCAATTCCAACAGTACCCATCAAATTTGTAACACGTCTATGTATGGTATTGTTATCGACAATGCCAGGAGGAGGAACAGCAAGATAGAAATGAGAGTAAAAACAAAACAATATTTGTTGCAGGGGCAGCAGGAAACACAGGCAAGAGAATAGTATCTCAACTCGTGGGGAGAGGCTTCTCAGTGAGGGCTGGAGTTCTTGACGTTGAAAGGGCCAAAAACGCGCTTCCCGTTCACAAATCCATTGATATTGTACTGCTTTTTCTTTCCGTTGTTTCAGTTCTAGTTCTAATTGGAGGAAATGGGATTGAGATGGTAGTGGTTAATGTTGTAGGTAAATGCAGATGTAAGAGACGGAGCTGCCAAACTAAGCGAAGCCATAAATGGTTGTGATGCTGTCATTTGTGCTATAGGATTCCGTTATTCATTGGATTTTCTGGCACCATGGAAGGCTCCATACTTCACCAATTTTTTTTTTACTGCAGGGTATTATTCAT
>RR55
CACTTAGACATGGTAGTGCAGGTGCTTCTCTTGCAACGGTAATGCATAATGTTCCACTTATCACTTATCTTCGTCGCCGCCATGTCACATTCTGCACTCTCCAGGTGAATCCAATTGCAACAGTACCCATCAAATTTGTAACACATCTATGTATGGTATTGTTATCGACAATGCCAGGATGAGGAACAGCAAGATAGAAATGAGAGTAAAAACAAAACAATATTTGTTGCAGGGGCAGCAGGAAACACAGGCAAGAGAATAGTATCTCAACTCGTGGGGAGAGGCTTCTCAGTGAGGGCTGGAGTTCTTGACGTTGAAAGGGCCAAAAACGCGCTTCCCGTTCACAAATCCATTGATATTGTATTGCTTTTTCTTTCCGTTGTTTCAGTTCTAGTTCTAATTGGAGGAAATGGGATTGAGATGGTAGTGGTTAATGTTGTAGGTAAATGCAGATGTAAGAGATGGAGCTGCGAAACTAAGCGAAGCCATAAATGGTTGTGATGCTGTCATTTGTGCTACAGGATTCCGTTATTCATTGGATTTTCTGGCACCATGGAAGGCTTCATACTTGACCAATTTTCTTTTTACTGCAGGGTATTAGTCAT
>SA1
AACGCAGCCATGGTGGTGCAGTTACTTCTCCACCCAGGCTAATGCATCATGTTCCGCTTATCGCTTATCTTCGCCGCCGTCGTGTCACATTCTGCAGCCTTGAGGTAAATCCAATTC---AGTGCCAAATCAAATTCGTACCACAACAATGTTTCATATTTTAATCTGCAATGCCAGGAGGA---GCAGCAAGATAGAATTGGAAGTAAAAATAAAACAATATTTGTTGCAGGGGCATCAGGAAAGACGGGCAAGAGAATAGTATCTCAGCTCGTGGAGCGAGGCTTCTCAGTGAGGGCTGGAGTTCTTGACGTTGAAAGGGCCAAAAATGCGTTGCCCGTCCACCAATCCATTGATATTGTATTGTTTTTTCTTCTCTTTGTTCCAATTCTAGTTCTAATTGGAGAAAACGAGATTGAAATAGTAGTGGTAAATGTTGTAGGTAAATGCAGATGTAAGAGACGGAGCTCCCAAACTCAGCGAAGCCATAGATGGTTGTGACGCTGTCATTTGTGCTACAGGATTTCGTTTTTCATTGGATTTTCTGGCACCCTGGAAGGTTTCATTCTTCACCAATTTCCTTTTTACACCAGGGTATTGTTCAT
>SC0
CATAGAAACATGGTGGTGCAGTAACTTCTCCTACAACCTTAATTCATCATGTTCAGATTATCACTTATCTTCGTCGCCGTTCTGTCCCATTCTGCACTCTCCAGGTAAATCCAGTTTCAGAGTACCAAATCAACCGTGTAACACATCAATGTGTCATATTGTTATCTACAATGCCAGGGGGAGGAACAACAAGATAAAACTGAGAGTAAAAATAAAACAATATTTGTTGCAGGAGCAGCAGGAAACACAGGCAAGAGAATAGTATCTCAGCTCGTGGAGAGAGGCTACTCAGTGAGGGCTGGAGTTCTTGACGTTGAAAGGGCCAAAAACACGCTACCCGTTCACCAATCCATTGATATTGTATTGCCTTTTCTTTTCTTTGTTCCAATTCTAGTTCTAATTCGAGAAAATGAGATTGAAGTAGTGGTGGTAAATGTTGTAGGTGAATGCAGATGTAACAGACGAAGCTGCCAAACTGGGCGAAGCCATAGATGGTTGTGACGCTGTCATTTGTGCCACAGGATTCCGTTATTCATTGGATTTTTTAGCACCCTGGAAGGTTTCATACTTCACCAATTTTCTTTTTACTTCTGGTTATTATTCAT
>SE46
--------CAAGTCTCTGTCAGCTGTTAACCACTTCCTTGAGTCGTCGCAACGCGTTTTGCTATTCGAATGAAAAAAGCACAGTGAACAATCAGTCTCCACCGGAAAATTTCCTGTGCGCCATGTGACATTGTCAACAAACTCATTTTTTATTTTAATTCATCTGAAGCTTCAGGATCAGGAGGGGGTACAACCGGAAACGGGAGGACATGTGAAGACCGTTTTTGTTGCAGGTGCGACTGGAAAGACAGGCAAACGGATTGTGAACCAACTGTTGTCCAGAGGCTTTAGAGTCAGGGCTGGGGTTTTGGATCTTGAACGTGCAAAGAACACCCTCCCC--------------------------------------------------------------------------------------------------------------------------------------------------------------------------------------------------------------------------------------------------------------------------
>SG23
CGTGGTGGGAAGTAACCATGGGGGCTTGTCTAACCAGATATGCTTCCCACCCTCTTAAT---GGCCTTGTGCGTAAGAGACGTATGGCATTCTGCTCTCTCAAGGTATGCCCACCTCCAACGCTTTCAATTCCAGCTACAAGACATGTCTTAATTGTCTCCCTGTGTAAAACTCCAGGAGGAAGAGCAACAACAGCAAGAGAGGGGTGAGAAGAAACCAATATTTGTTGCCGGTGCTACAGGAAAGACAGGCAAGCGGATTGTAACTCAACTGTTAGAGAGAGGGTTTAAAGTGAGAGCTGGCGTTTTGGACGTTGAGAGGGCCAACACTAGCCTGCCCACTCATCAGTCCCTTCAAATTGTATAATTTCTTTAGCCCTTTACTTCTATTTGGATATTGAAGGTTGTTTGGGGTTTTAATGTGCTGGTACCTCTGCTTGCAGGTGAAGGCAGACGTGACAGAGGGAGCAGCTAAGTTGAGTGATGCCATAGGTGATTGTGAAGCTGTTATCTGTGCTACAGGTTTCCGTCCGTCATTAGATTTTCTTGCACCATGGAAGGTTTTTTCCATACCCAGTGCACATTTTCTTCTTTTTAAATTATAAT
>SS22
AGTGGTGGAAAGTAACCATGGGGGCTTGTCTAACCAGATATACTTCCCACCCTCTTAAT---GGCCTTGTGCGTAAGAGACACATGGCATTCTGCTCTCTCAAGGTATGCCCACCTCCAACGCTCTCAATTCCAGCTACATGACATGTCTTAATTGTCTCCCTGTGTAAAACTCCAGGAGGAAGAGCAACAACAGCAAGAGAAGGGTGAGAGGAAACCAATATTTGTTGCCGGTGCTACAGGAAAGACAGGCAAGCGGATTGTAACTCAACTGTTAGAGAGAGGGTTTAAAGTGAGAGCTGGCGTTTTGGACGTTGAGAGGGCCAACACAAGCCTGCCCACTCATCAGTCCCTTCATATTGTATAATTTCTTTAGCCCTTTACTTCTATTTGGATATTGAAGGTTGTTTAGGGTTTTAATGTGCTGGTACCTCTGCTTGCAGGTGAAGGCAGATGTGACAGAGGGAGCAGCTAAGCTGAGTGATGCCATAGGTGATTGTGAAGCTGTTATCTGTGCTACAGGTTTCCGTCCGTCATTAGATTTTCTTGCACCATGGAAGGTTTTTTCCGTACCCAGTGTACATTTTCTTCTTTTTAAATTATAAT
>SV36
AAAAGAAAAAAATCTTTATCTCTTTGATATGGACCTCATATATAAAATATATGAAGTCCATTGATATAGCAGGAAGTAGGCATGGCAGCTGGTGCTTGTATTCACCTCCCTCGCTTCTGCCAACGCAGAGGCAAGACTCTCTCTCTCCCTCTGCGTCGTCATCTCACATTCTGCACTCTCAAGGAGGGGGAAGAGCAGCAGCAAGATAAGGGTAAAACAGTATTTGTTGCAGGTGCCACAGGAAACACAGGAAAACGCATTGTAACTCAACTCGTAGACAGAGGGTTCACTGTCAGGGCTGGTGTTCTCGACGTTCAACGGGCTAAGACTACTCTGCCCACTCACCAATCCATTCACATTGTAATACTCTTTGGTTATGTTTTATTGAACTAAATTCTAATTGAGACAAACAAGTACGAAGATTTGGT-------GTTGCAGGTGAAGGCAGACGTGACAGAGGGCCCAGCTAAACTGAGTGAAGCTATAGGTGATTCTGAAGCTGTTATTTGCGCCACAGGATTCCGTTATTCATTAGATTTCCTGGCACCCTGGAAGGTTTACCATACCACGCGCTCTTGATAAACTCCCCTTCACTCTTTTG
>TA17
AGTAGCGGGAAGTAAGCATGGGGGTTTGTCTCAGCAGATGTACTTATCACCCTCTTTACAGTGGCCTTGCGCGGAAGAGACGCATAACGTTCTGCTCTCTCAAGGTATGCCCTCCTCCAAATTCCCCTTCCCCACTTCCAAGACATGACTTAATTGTCTGCCTCTGTAAAACTCCAGGAGGAGGAGCAGCAAGAGCAAGGGAAGAGTGAAAGGAAACCCGTATTTGTTGCGGGTGCCACAGGAAAGACAGGCAAGCGGGTTGTAACGCAACTGTTAGAGAGAGGGTTTAAAGTGAGGGCTGGTGTTTTGGACGTTGAAAGGGCCACCTCTGCCCTGCCCTCTCACAACTCTCTTCAAATTGTATTATTTCTTTGACCCCTTCTACTTTATTTGGATTTTGAAGCCTAATGGGGGTTTAATGTGCTGTTACCTCTTTGTGCAGGTGAAGGCGGATGTGACAGAGGGCGCGGGTAAACTGAGTGATGCCATAGGTGATTCTGAAGCCGTTATCTGTGCTACAGGTTTCCGGCCCTCATTAGATTTTCTCGCGCCCTGGAAGGTTTCTTTACATACCTAATGCTGTTCA------------TTTTAAT
>TB39
GGAAGGCTCACCTTATCTTGGTGTCGATTTGTTCCTAAATAATGGTTCGTTCTTTATTTATCAGGGCCAAATCTTTGAATTGCATGAGGGAGAGCCTCTTCTTCTTCTATCCATCTTCTTTATTGGGTGTAGTTTTTTCAATTAATTTGACTTCTTTTAAAACAAGACTAGCATGATACCTTCAAAAATGAACTCTCGGTGCAAAATACTCTTAAGACAATATGTGTTGCAGGTAGTGTAGGGAAGACGGGCAAGCGGATTGTAACTCAACTCTTAAAACAAGGATTTAAAGTAACGATTGGCGTTTTGGACATTGACAGGGCCAACACTACTCTGCCCACTCAACAATCCCTTCAAATTGTATTATTAACTATTACATCTTTCTCCAACCTAATTCCACTTG----------------------------------------------------------------------------------AAACAACTCAGTGTGACTCAATCATCT----------------------------------------------------------CTCTCTCTCTTT-----------------------
>TC31
AATCATGGTGAGTGCCTCTATACATTTCACCTCTTTAGTGATAATATCATTCCTCGCCCATTGCTCACCTGCGACGTTTCCATGTCACATTTTGCAGCCTCAAGGTACCTCCCACCCAGAATGTTTTTGTGACATACACACTTAATTATTTGACTCTTTTATTTAGCACTTAGGGAATAGAAGGGTGGACAAAGCGATGAGCAGAGGATGACTAAAACAATATTCGTAGCAGGTGCCACAGGAAACAAATGCTATTAGATTGTAACCCAACTTTTATACGAACTCCAAGTAGAAAATTTCAAACTCCTCAGGCAGAGAAAATTGACAAAAAAATGTCTGAT---------CA-----------------------------------------------------------TGTACTTATAGTTTCAT---------------AGAAGCACACAACGAGCCACAATATTTTCTCTCTAAAAAAAACAAAGAGCTGCACCAGAGGTACCATT----------------------------ATATTGAAGCTCCATGTGCGATTCCACCTAA--------GCCC-----------------------
>TN1
CTAGGCATGGCAGTGTCGCGGGTGCTTGTCCAACCAGATTTATTCACTATCCTCTTCACGCATCACCTCTGCGCATGAGACGCGTCATATTCTGCTCTCTCAAGGTATGCCCAGCTACAACACTTCCAATTCCAAGTATAAGACATGTCTTAATCTATTCACTGTGTAAAACTTCAGGAGGAGGAGCAAGATGG---------GGGTAAAAGTAAAACAATATTTGTTGCAGGTGCGACAGGAAAGACAGGCAAGCGGATTGTAACTCAACTGTTAGAGGGAGGGTTCACTGTGAGGGCTGGTGTTGCGGACGTTGAAAGGGCCAAGACTAGCCTGCCCACTCACCAATCCATTCAGATTGTATTATGACTATCACCTTTTGGAGACTCTTTAGTCTTGGGGGTGCCTAAACTCCCGGATAAGTGAGTCTCT--GCTTGCAGGTGAAGGCAGATGTGACGGAGGGCGCAGCTAAGCTGAGTGAAGCCATAGGTGATTCTGAAGCTGTTATCTGTGCTACAGGATTTCGTCCTTCATTAGATTTTCTGGCACCCTGGAAGGTTTCCTCTGTACCTAATGAACATTTAATTGTAAATAGAAAGTTCT
>TO14
AGTAGTGGGAAGTAAGCATGGGGGTTTGCCTAACCAGATGTACGCACCACACTCTTTCC---GGCCTTGTGCGGAAGAGACGCATCACATTCTGCTCTCTCAAGGTATGCCCGCCTGCAACACTTTCAATTTTACCTGCATGGCATGGCTTAATAATCTCCCTGTGTAAAACTTCAGCAAGAGGAACAACAAGAGCAAGAGAGGAGTGAAAGGAAACCAATATTTGTTGCGGGTGCCACAGGAAAGACAGGCAAGCGGATTGTTACCCAACTGTTAGAGAGAGGGTTTAAAGTGAGGGCTGGCGTTTTCGACATTGAAAGGGCCAACTCTAGCCTGCCCACTCACAACTCCCTTCAAATTGTATAATTTCTTTAGCCCTTTACTTCTAGTTGGACATTGAGGGTCAAATGGGGTTTTAATGTGCTGGTACCTCTGTGTGCAGGTGAAGGCAGATGTGACAGAGGGAGCAGCTAAGCTGAGTGATGCCATAGGTGATTGCGAAGCTGTTATCTGTGCTACAGGTTTCCGTCCCTCATTAGATTTCCTTGCACCCTGGAAGGTTTTTCCCATACCTAGTGCACATTTTATTCTTTTAAACTTGTAGC
>TPL03
CACTTAGACATGGTAGTGCAGGTGCTTCTCTTGCAACGGTAATGCCTAATGATCCGCTTATCACTTATTTTCGTCGCCGCCATGTCACATTCTGCACTCTCCAGGTGAATCCAATTTCAACAGTACCCATCAAATGTGTAACACATCGATGTATGGTATTGTTATCAACAATGCCAGGAGGAGGAACAGCAAGATAGAAATGAGAGTAAAAGCAAAACAATATTTGTTGCAGGGGCAGCAGGAAACACAGGCAAGAGAATAGTATCTCAACTGGTGGAGAGAGGCTTCTCAGTGAGGGCTGGAGTTCTTGACGTTGAAAGGGCCAAAAATGCGCTTCCCGTTCACAAATCCATTGATATTGTATTGCTTTTTCTTTCCCTTGTTTCAATTCTAGTTCTAATTGGAGAAAGTGGGATTGAGATAATAGT-GTAAATGTTATAGGTAAATGCAGATGTAAGAGACGGAGCTGCCAAACTAAGCGAAGCCATAGATGGTTGTGACGCTGTCATTTGTGCTACAGGATTCCGTTATTCATTGGATTTTCTGGCACCATGGAAGGCTTCATACTTCACCAATTTTCTTTTTACTGCGGGGTATTATTCAT
>WS10
--------------------------------------------------------------------------------CACATTACATTCTGCTCTCTCAAGGTATACCCTCCTGCAACGCTTTCAATTCCTCCTACAACGCATGCCTTAATCATCTCCCTCTGTATAAATTCAGGAGACAGAGGAGCAACAGCAATCGAGAAGTGAAAGGAAACCAATATTTGTTGCTGGTGCCACAGGAAAGACAGGCAAGCGGATTGTAACCCAACTGTTAGAGAGTGGATTCAAAGTTAGGGCTGGCGTTTTGGATGTTGAAAGGGCCAACTCTACTCTGCCCTCTCACAATTCCCTTCAAATTGTATTACTCTTTTACCCCTGTACTTCTATTTCGTTATTGAAGCTCAGATGAGGTTT-AACGTACTGGTTCCTCTGCTTGCAGGTAAAGGCAGATGTGACAGAGGGAGCAGCTAAGCTGAGTGACGCCATAGGTGATTCCGAAGCTGTTGTCTGTGCTACAGGCTTCCGTCCCTCATTAGATTTTCTTGCATCCTGGAAGGTTTTTACCCTACCTTGTGCACACTATATTCTTTTTAACTTGTGGT
>WW11
-----------------------GTT------ACCAGATGTACGCACCACCCTCTTTACAGCGACCCTGTGCGGAAGAGACACATTACATTCTGCTCTCTCAAGGTATACCCTCCTGCAACGCTTTCAATTCCTCCTACAACGCATGCCTTAATCATCTCCCTCTGTATAAATTCAGGAGACAGAGGAGCAACAGCAATCGAGAAGTGAAAGGAAACCAATATTTGTTGCTGGTGCCACAGGAAAGACAGGCAAGCGGATTGTAACCCAACTGTTAGAGAGTGGATTCAAAGTTAGGGCTGGCGTTTTGGATGTTGAAAGGGCCAACTCTACTCTGCCCTCTCACAATTCCCTTCAAATTGTATTACTCTTTTACCCCTGTACTTCTATTTCGTTATTGAAGCTCAGATGAGGTTT-AACGTACTGGTTCCTCTGCTTGCAGGTAAAGGCAGATGTGACAGAGGGAGCAGCTAAGCTGAGTGACGCCATAGGTGATTCCGAAGCTGTTGTCTGTGCTACAGGCTTCCGTCCCTCATTAGATTTTCTTGCATCCTGGAAGGTTTTTACCCTACCTTGTGCACACTATATTCTTTTTAACTTGTGGT
