# Supplementary material for: Development of a Target Enrichment Probe Set for Conifer (REMcon)
Source: Biology (Basel). 2024 May 22;13(6):361. doi: 10.3390/biology13060361 (PMC11200496; doi:10.3390/biology13060361)
Supplement: Supplementary file 1 [file biology-13-00361-s001.zip › biology-2960267-supplementary/Sup data/secapr_alignments_paralogs/44.fasta]

>AA3
AGGGAGCGGTGTTCTGATTCAATTTTCTTCATGGGTTATGAAGTTTATTCTTTTAGGCAGGGTTTGTGCTGCACTGCATCTGGGTGCATGAGACCTGTCATCAATGGAGCAATTTGTAATATATGTTATGTCTCTAATGAATTTTGCCCCATGTGGAATCCCAATAGGTGTGAGAAAGCAATTCTCCACTTGGGTTCACCTGGTGTTCTGATTCCAGTGATAAAGAAATGTGGGGGTT------------GTAAAGTGGGATGTGGGCAAGTAAGGGTTTCTGTGGGTGATGAACAAATATCAAAGCAAGAAAGCAGGCGGGGTTTCTTTGAAGTGATCCATGAATTGGAGAGCATGTCGCGAGAGCCTGCGGATGTGCTGGAGGAGCTGCAGAAGGAGCTCTCTACCCGTGACTTGCAATTGGTCCTGGTGTATTTTTCTCAGGAAGGAAGAGATTCATGGTGTGCCCTCGAGGTCTTCGATTGGATGAGGCGGGTTGATAAGGTGGATGATGAGACCATGGAGCTGATGAACTCAATCATGTCAACTTGGCTGAGTAAACTCGTGGAAGAGGGCAATTCTGTTCAAGAAGTGCAGAGCCTCTTGACAGAGATGAAGTGTGTGGGGTTGAAGGTGGACTATGACATGGTGGAGACCTTGATATCGTTGTATTGGGATAGAGGGAAGAAGTTGGAAGCTGCCCAATTTGTCAAGTATTTGCTACAATCTGGTGGGGCTGTGGTGGAGGAGAAAAAGGATCAAGACCCAGTAGCACATCTTATTTGGAAAATGGCAATGGGCGGGGAATATAGGGAAGTTGTAAAGCTGATATCTGATCTGAGGGATTGTGGGTTGAAACCCAAGATAAATAGCTATCTCACTGCAATGGTAGCGACATTAATGGAGCAAAATCTGTTTACAAGGGCTGTCTATGAGCTCAAGAGGTTTCAAAGAAAAGGGAAGGTTGCTGAACTTGAAGCAGGAGAGATAGAAGCCCTTGATTCATATGAAAGTGAGATTCACAAAGGGGGAGAACAGTTTGCCAAGTGGGCTTTCGAGGAAAATGTGCCTGAGTTTAGGGGACAAATTCATGCAAAGTTGCTTGCCATGTACACAGTTGCAGCTAGAAGTGTTAAGGCTGAGCATCATTTATGGCAGATGAAGCTTGCTGGAAGGGAGCCTAAAACTGAGATTTATGACACTGTTTTGGCAGTCTGTGCCGTGGAAAAAAATTTGCCAGCAATAGGAAGGTTGATGACTGGAATGGAAGCTGATGGGAGACCACCTACCAAGAGAACTCTTTCATGGCTTGTGCGAGGGTACATTAAAGGTAGGCATTTTGAAGAGGCAGCCAAAGCATTGATGACTATGCTTGACAAAGGGCTGCACCCAGACAAGTTGGAAATGACGGTGGTGCTTAGGGGCTTACAGAAAAATCTTTCAAAGGGTGGTTCTGCAAAATTATACCTTAAGCTCTGCAAGAGTCTGTCCGATGCAGGTTTGATTGAGCCTTGCGTCATATACTTGTACATAGGTGAACTATGCATTATAAGAATGTTGTGAGCAGGAGCACTAGAAGATGGAAATTTTAGGTTTTTAAGACTTTTGTTCCACATGTATTTTGATTGTATCTTTATATAAAATTCAGAAATGCAGGGCTTAGGTGAACGCCTAGCCTTTATAGCTTTATGAATTCTTTGAAGTTGAAAAAGTCCTTG
>AA60
-------------------------------------------------------------------------------TGGTGTGCACAAAACCCGTTATAAACTGGGCATCATGTCGGATTTGTACCATTTCAAATGAATCGGGGCCCCCGTGGAATCGATCCAGAGGTGTGAAATCAATTACTCAGTTGGATTC---TGGCATGCTGCTTCCATTAATAAAGGAATACGTGCATTGTTTGAATTATGGCAAAATGAGTAATTCCCAAGTAAAAGCTTCTATAGGACACAAACAAATAATAAACAAAGAAATTAGGCAGGGTTTTTATCAAGTCATTGATCAGTTGGAGCACACGGAACGAGAGCCTGCAGAAATACTGGATGAACTACAGAAGGATCTGTCTACTCGGGACTTGCAGTTGGTGTTAGTTTACTTTTCCCAGGAAGGAAGAGATTCCTGGCATGTCCTTGAGGTTTTTGATTGGATGCAGAAAGTTGATAGGGTGGATGATGAGACTATGGATCTGATGCATTCGATCATGTCAAGTTGGTTGGCTAAACTATTAGAAGAAGAACATTCGGTTGAGGAAGTTCAGATTCTCTTGACAGAAATGAATTATGTTGGTTTGGTACTAAACTCTGACATGGTTGAGAGATTAATTTCATTTTTCTGGGATAGAGGTAAAAGGTTAGAGGCTTCCAGATTTGTGAAGTATTTGCTAGAATTTGGTGGTGCTGTCGTCCAAGATGAAAAGGATAAAGATCCAACGGCTTACCTTATGTGGAAAATGTCAAAGAGTGGAGAACATCGAGAAGTTGTGAACCTGATTTTTGACCTCAGGAGTTGTGGCTTGAAGCCTAAGATAGACAGCTACGTCACTGCACTATTGGCAGTCGTAATGGAACAAAATCAATTTACAAGAGCTGTCCATGAGCTCAAAGGCTTTCAGAGAAAAGGAATCGTAGGTGAACTTGGAAAAAGGGATATAGAAGCATTCGATTCATATCAAAGAGATCTTCACATAAAAGGGGAACAGATTGCCAGTTGGGCGATTGAAGAAAACATGCCAGAAATTATGGGACAAATTCATGAGGAGTTAGCTGCCATGTACATGGTTGCAATCAGAAGTGTGAAAGCTGAGTATCATTTGTGGCAAATGAAGCTTGCTGGTCGGGAGCCTACAGCAGAGATGTATGATGCTGTTTTAGCTGTATGTGCAGTGGAGAAGAATTTGAAAGCAGTGGGAAGAATAATGGCTGGAATGGAAGTAGCTGGGAAAATGCCCAGCAAGAAAACTTTTTCATGGCTAGTGCGTGGGTATGTTAAAGGTGGACATTTTGAAGAGGCTGCAAAAACATTGATAGTCATGATTGAGAATGAAGTACATCCTGACAAATTGGACACAATAGTGGTGCTTAAGGGCTTGCAGAGAAAACATTTACGGAATGGTTATAGTGAACTCTACCTTAATCTTTGCAAGAGTCTTTATACTGCAGGTTTGAGTGGCCCCTGTCTCATAAACTTGTATATCGGTGAACTACGCATCATAAGAATGTTGTGAATCAGAAAA-CTTGAAATGGGAGTGCTAGCTTTTGCTGAGATTTTTGTTTCATGTGTATTTTGATTGCATTTATCTGAA----------------------------------------------------------------------------
>AAR4
AGGGAGCGGTGTTCTGATTCAATTTTCTTCATGGGTTATGAAGTTTATTCTTTTAGGCAGGGTTTGTGCTGCACTGCATCTGGGTGCATGAGACCTGTCATCAATGGAGCAATTTGTAATATATGTTATGTCTCTAATGAATTTTGCCCCATGTGGAATCCCAATAGGTGTGAGAAAGCAATTCTCCACTTGGGTTCACCTGGTGTTCTGATTCCAGTGATAAAGAAATGTGGGGGTT------------GTAAAGTGGGATGTGGGCAAGTAAGGGTTTCTGTGGGTGATGAACAAATATCAAAGCAAGAAAGCAGGCGGGGTTTCTTTGAAGTGATCCATGAATTGGAGAGCATGTCGCGAGAGCCTGCGGATGTGCTGGAGGAGCTGCAGAAGGAGCTCTCTACCCGTGACTTGCAATTGGTCCTGGTGTATTTTTCTCAGGAAGGAAGAGATTCATGGTGTGCCCTCGAGGTCTTCGATTGGATGAGGCGGGTTGATAAGGTGGATGATGAGACCATGGAGCTGATGAACTCAATCATGTCAACTTGGCTGAGTAAACTCGTGGAAGAGGGCAATTCTGTTCAAGAAGTGCAGAGCCTCTTGACAGAGATGAAGTGTGTGGGGTTGAAGGTGGACTATGACATGGTGGAGACCTTGATATCGTTGTATTGGGATAGAGGGAAGAAGTTGGAGGCTGCCCAATTTGTCAAGTATTTGCTACAATCTGGTGGGGCTGTGGTGGAGGAGAAAAAGGATCAAGACCCAGTAGCACATCTTATTTGGAAAATGGCAATGGGCGGGGAATATAGGGAAGTTGTAAAGCTGATATCTGATCTGAGGGATTGTGGGTTGAAACCCAAGATAAATAGCTATCTCACTGCAATGGTAGCGACATTAATGGAGCAAAATCGGTTTACAAGGGCTGTCTATGAGCTCAAGAGGTTTCAAAGAAAAGGGAAGGTTGCTGAACTTGAAGCAGGAGAGATAGAAGCCCTTGATTCATATGAAAGTGAGATTCACAAAGGGGGAGAACAGATTGCCAAGTGGGCTTTCGAGGAAAATGTGCCTGAGTTTAGGGGACAAATTCATGCAAAGTTGCTTGCCATGTACACAGTTGCAGCTAGAAGTGTTAAGGCTGAGCATCATTTATGGCAGATGAAGCTTGCTGGAAGGGAGCCTCAAACTGAGATTTATGACACTGTTTTGGCAGTCTGTGCCGTGGAAAAAAATTTGCCAGCAATAGGAAGGTTGATGACTGGAATGGAAGCTGATGGGAGACCACCTACCAAGAGAACTCTTTCATGGCTTGTGCGAGGGTACATTAAAGGTAGGCATTTTGAAGAGGCAGCCAAAGCATTGATGACTATGCTTGACAAAGGGCTGCACCCAGACAAGTTGGAAATGACGGTGGTGCTTAGGGGCTTACAGAAAAATCTTTCAAAGGGTGGTTCTGCAAAATTATACCTTAAGCTCTGCAAGAGTCTGTCCGATGCAGGTTTGATTGAGCCTTGCGTCATATACTTGTACATAGGTGAACTATGCATTATAAGAATGTTGTGAGCAGGAGCACTAGAAGATGGAAATTTTAGGTTTTTAAGACTTTTGTTCCACATGTATTTTGATTGTATCTTTATATAAAATTCAGAAATGCAGGGCTTAGGTGAACGCCTAGCCTTTATAGCTTTATGAATTCTTTGAAGTTGAAAAAGTCCTTG
>AF1
AGGTGTTGGACTGTCCTGTAACTTGGCTTAATGGGTTATCAAGTGTATTCTTTAAGGTTGGGATTTTGCTCTAGCGCATCTATGTGTATGAGTCCTTGTATAAAGAGTGCATCATATAA---------TAAGGCTTGTGAATTTGGTCTAAAATGGAATCTGGTCAGAAATCAGAAAACAGTTATTGGTTTGAGTTTTTCTGGTATGTTGATCCCTATAACCAACAAGCATGGGGATTGTTTAGAACGCAGAAAAGTAGGTTGTGGGGAAGTAAGGGCTACTGTAGATGGAGAACAAATTACTGAAAAACATACTAGATGGGGTTTCATTGTAGCCATCAATGAATTGGAGCGCATGGCTAGAGAGCCTGCGGATATACTAGAGGGATTGCAGAAAGAGTTGTCCACTAGGGACTTGCAGTTAGTGTTGGTATATTTTTCACAAGAAGGGAGGGATTCATGGTGTGCCCTTGAGGTTTTCGATTGGATGCGCCGAGTTGATAAGGTGGATGATGAGACCATGGAATTGATGCTCTCAATTATGTCAAGTTGGTTAAGTAAACTAGTAGAGGAAGAGCGTCCTGTTGAAGATGTGCAGAGCCTTTTGACAGAGATGAATTGTGTGGGATTGAAGGTAAACTATGATATGGTTGAGACATTAATCTCATTGTATTGGGATAGAGGGAAAGGGTCAGAGGCTGCACAATTTGTTAAGTATTTGCTGCAGTCCGGTGAGGGTGTAATGGAAGAGGAAAAGGGTCAAGATCCAGTAGCCCATCTTATATGGAAAATGTCAATGGGCGGAGGCTACAAAGAAGCTGTAAATCTCATATCTGAGCTCAAGAATTGTGGGCTGAAACCTACGATACATAGCTATCTCACGGCAATGGTAGCAGTTGTCATGGAGCAAAATCGGTTTACAAGGGCTGTCTATAAACTCAAGTCTTTTCAAAGGAAAGGGAAGTTAGCTGAGCTTGAAGCATGGGAGATGGAAGCAATCAATAATTATCAAGAAGATCTTCACAAAGATGGGGAGCTGATTGCCAAGTGGGCAATGGAAGAAAATGCAGCTGAGTTTAGGGGACAAATTCATGCAGAGTTGCTTGCCATGTACACACTTGCAGTAAGAAGTGCTGATGCTGAGCATCACTTATGGGAAATGAAGCTTGCTGGTACAGAGCCCGCAATTGAGATTTATGACACTGTTTTATCCGTATGTGCTGTGGAGAAAAACTTGCCAGCAGTAGCAAGATTGATGGCTGGAATGGAAGCAGCTGGTAAAACACCAAGCAAGAGAACTTTTTCATGGCTAGTGCGAGGGTATGTTAAAGGTGGGCATTTAGAAGAGGCTGCAAAGGCATTGATGAATATGATTGACAAAGGGCTACATCCAGGCAAGTTGGAAATGACAATGGTGCTTAAGGGATTGCAGAAAAATCTCTCAAATAGTGGTTATGCTGATATATACCTTAAGATTTGCAAGAGTCTGTCTGATGCAGGTTTGATTGAGCCTTGCCTCATATACTTGTATATAGGCCAGTTATGCATTATAAGAATGTTGTGAACTTGAGAACTAGAAGATGGAATTTTCAGTTTCTGTTAAGTCTTTTTT-ACGTGTATTTTAATTGTATCTTTGTACTAAATGCATTGTCTGCGTGTAAAGTCTGTCCCCCATAGGTCAATGGGTCATGTTATTTTGCCTTTTAACTATCTCATGG
>AG2
--------------------------------------------------------------------------------------------------------------------------------------------------------------------------------------------------------------------------------------------------------------------------------------------------------------------------------------------------------------------------------------------------------------------------------------------------------------------------------------------------------------------------------------------------------------------------------------------------------------------------------------------------------------------------------------------------------------------------------------------------------------------------------------------------------------------------------------------------------------------------------------------------ACATAGCTATCTCACGGCAATGGTAGCAGTTGTCATGGAGCAAAATCGGTTTACAAGGGCTGTCTATAAACTCAAGTCTTTTCAAAGGAAAGGGAAGTTAGCTGAGCTTGAAGCATGGGAGATGGAATCAATCAATAATTATCAAGAAGATCTTCACAAAGATGGGGAGCTGATTGCCAAGTGGGCAATGGAAGAAAATGCAGCTGAGTTTAGGGGACAAATTCATGCAGAGTTGCTTGCCATGTACACACTTGCAGTAAGAAGTGCTGATGCTGAGCATCACTTATGGCAAATGAAGCTTGCTGGTACAGAGCCCGCAATTGAGATTTATGACACTGTTTTATCCGTATGTGCTGTGGAGAAAAACTTGCCAGCAGTAGCAAGATTGATGGCTGGAATGGAAGCAGCTGGTAAAACACCAAGCAAGAGAACTTTTTCATGGCTAGTGCGAGGGTATGTTAAAGGTGGGCATTTAGAAGAGGCTGCAAAGGCATTGATGAATATGATTGACAAAGGGCTACATCCAGGCAAGTTGGAAATGACAATGGTGCTTAAGGGATTGCAGAAAAATCTCTCAAATAGTGGTTATGCTGATATATACCTAAAGATTTGCAAGAGTCTGTCTGATGCAGGTTTGATTGAGCCTTGCCTCATATACTTGTATATAGGCCAGTTATGCATTATAAGAATGTTGTGAACTTGAGAACTAGAAGATCGAATTTTCAGTTTCTGCTAAGTCTTTTTT-ACGTGTATTTTAATTGTATCTTTGTACTAAATGCATTGTCTGCGTGTAAAATCTGCCCCCCATAGCTCAATGGGTCATGTTATTTTGCCTTTTAACTATCTCATGG
>AH26
CTAGAGCAAACTTTTATTACTGTAATTTTCATGGGTTATCAAATAT---CTGTGAGGCTTGGTCTTCCTAGCAGTACATCTCTCTATGTAATGCCTGTATTAAACAAACCCTCATGCAAGAGTTGCTCTGCCCTTAATCATTTGGGTTTTAAATGGAACCTGAGGGGCGATAGGGAGGTAATTCTGGGCTTGGATTCAAATCGTAGACCGTCTCCAGTAAAAAAATATGGGAATTATTATTTAAATTACAACAGAGTAGGTTGTCGTCACTTAAGTGCTTCTAGAGGGGGCGAAGAATCCACTGAAAAAAAGTCTAGGGGTGGCTTTTCTGAAGCCATCAATCAATTGGAGGGCATGGCACGAGATCCTGATGATATACTGGAGGAAATGCAGAAGCAGCTCTCTACTCGTGACTTACAGTTGGTTTTAGTATACTTTTCCCAAGAAGGAAGGGATTCCTGGTGTGCCCTTGAAGTTTTTGATTGGATGCGGAGAGGCAATAAGGTGGACGACGAGACTATGGAACTAATGCTGTCTATTATGTCCAGTTGGTTGAATAAGCTAGCAGAAGAAGAGCATTCATTTGAAGAAGTGCAGTGCCTCTTGAGAGAGATGAAGTGCGTTGGGTTGAAGCCGGACTATGACATGGTTGAAAAACTGATATCCATGTATTGGGATAGAGGTAAGATGCCAGAAGCTATCCAATTCGTCAAGTATCTGCTACAGACTGGCAGGGCTGTGACCGAAGAGGAAAAGGATGAAGACCCAGCGAGCCATCTTATGTGGAAGATGTCGACGGATGGAGAGTATCAGGAAGCTGTTGAATTGTTATTTGAGCTCAGAAATTGTGGGCTAAGACCAAAAATTTACAGCTATGTTACTGCTTTAGTCACGCTTGTGATGGAGCAAAACCAGTTTACGAGGGCTGTCCATGAGCTCAAGGCCTTTCAGAATAAAGGAAAGGTGGGTGAACTCGAGGCAGGCGATTTAGAACTACTTGATGCCTATCAAAGAAAGCTTCATGAAAAAGGGGAACAGATTGCCAAGTGGGCAGTTGAGGAAAATGCACCTGAGTTCATGGGAGTAATTCATGAGGAGTTGCTTGCCATGTACACTGTTGCAGTCAGAGGCATTGAAGCTGAGCATCACTTATGGCAAATGAAGCTAGCTGGTAGGGAGCCGTCAACTGAGACATATGACATGGTGTTAGCAGTTTGTGCAGTGGAGAAAAATTTGCTGGCAGTGGGAAGATTGATGGCTGGAATGGAAGCTGTTGGCAAACCAGCTAGCAAGAAAACATTTTCATGGTTAGTGCATGGGTATGTGAAGGGTGAGCATTTTGAAGAGGCTGCAAAAACACTCATTAAGATGCTTGGCAAAGGGCTGTACCCTGAAAAGCTGGAGATAACAATGGTTCTTAAGGGTTTGCAGAAAAGTCTGCAGAAAACAGGTTACCCTGAAATATACCTTAAACTTTGTAAGCACCTTTCAGATGCAGGTTTGATCGAGCCTTGCCTTATATATTTGTATATTGATAAATTTTGTATTATAAGAATGTTGTGAGTCAGAGAAGTTAAAGATGGAAATTTCAGCCCCTATCCAGATTTTTGTTCGAGATATAACTTGATCCCAGGGCATATAAATGCAGTGCATAGGTGTGGAATTTATCCTGTTTCTGTATGTTCTATGTAATTGGACAGCAACGGATTTTCTGATTG
>AME1
AAGGAGTGGTTTTCTGATGCAATTTTCTTCATGGGTTATAAAGTTTATTCTTTTAGGCAGGGTTTGTGCTGCACTGCATCTGGGTGCATGAAACTTGTCATCAATGGATCAACGTGTAACATATGTTATGTCTCTAATGAATTTTGCCCCCGGTGGAAGCCCAATAGGTGTGAGAAAGCAATTCTCCACTTGGGTTCACCTGGTGTTCTGATTCCAGTGATAAAGAAATGTGGGGATT------------GTAAAGTGGGATGTGGGCAAGGAAGGGTTTCTGTGGGTGATGAACAAATATCAAAGCAAGAAAGCAGGTGGGGTTTCTTTGAAGTGATCCATGAATTGGAGAGCATGTCGCGAGAGCCTGCAGATGTGCTGGAGGAGCTGCAGAAGGAGCTCTCTACCCGTGACTTGCAATTGGTTCTGGTGTATTTTTCTCAGGAAGGAAGAGATTCATGGTGTGCCCTCGAGGTCTTCGATTGGATGAGGCGGGTTGATAAGGTGGATGATGAGACCATGGAGCTGATGCACTCAATCATGTCAACTTGGCTGAGTAAACTCGTGGAAGAGGGCAATTCTGTTCAAGAAGTGCAGAGCCTCTTGACAGAGATGAAGTGTGTGGGGTTGAAGGTTGACTATGACATAGTTGAGACGTTGATATCGTTGTATTGGGATAGAGGGAAGAAGTTGGAGGCTGCCCAATTTGTCAAGTATTTGCTACAATCTGGTGGCGCTGTGGTGGAGGAGAAAAAGGATCAAGACCCAGTAGCACATCTTATTTGGAAAATGGCAATGGGTGGAGAATATAGGGAAGTAGTAAAGCTGATATCTGATCTAAGGGATTGTGGGCTGAAACCCAAGATGAATAGCTATCTCACTGCAATGGTAGCGACGTTAATGGAGCAAAATCGGTTTACAAGGGCTGTCTATGAGCTCAAGAGGTTTCAAAGAAAAGGGAAGGTGGCTGAACTTGAAGCAGGGGAGATAGAAGCCCTTGATTCATATGAAAGTGAAATTCACAAAGGGGGAGAGCAGATTGCCAATTGGGCTTTTGAGGAAAATGTGCCTGAGTTTAGGGGACAAATTCATGCAAAGTTGCTTGCCATGTACACAGTTGCAGCTAGAAGTGTTGAGGCTGAGCATCATTTATGGCAGATGAAGCTTGCTGGAAGGGAGCCTAAAACTGAGATGTATGACACTGTTTTGGCAGTCTGTGCTGTTGAAAAAAATTTGCCAGCAATAGAAAGGGTGATGACTGGAATGGAAGCTGTTGGGAGACCACCTACCAAGAGAACTCTTTCGTGGCTTGTGCGAGGGTACATCAAAGGTAGGCATTTTGAAGAGGCTGCCAAAGCATTGATGACTATGCTTGATAAAGGGATGCACCCAGACAAGTTGGAAATGACGGTGGTGCTTAGGGGCTTACAGAAAAGTCTTTCAAAGGGTGGTTCTTCAAAATTATACCTTAAGCTATGCAAGAGTCTGTCCGATGCAGGTTTGATTGAGCCTTGCGTCATATACTTGTACATAGGTGAACTATGCATTATAAGAATGTTGTGACCAGGAGCACTAGAAGATGGAAATCTTAGGTTTTTAAGACTTTTGTTCCACATGTATTTTGATTGTATCTTTATATAAAATTCAATAATGCAGTGCGTAGGTGAAGTCCTATCC-----------------------------------------
>AP25
CTAGAGCAAACTTTTATTACTGTATTTTTCATGGGTTATCAAATAT---CTGTGAGGCTTGGTCTTCCTAGCAGTACATCTCTCTATGTAATGCCTGTATTAAACAAACCCTCGTGCAAGAGTTGTTCTGCCCTTAATCATTTGGGTTTTAAATGGAACCTGAGGGGCGATAGGGAGGTAATTCTGGGCTTGGATTCAAATCGTAGACCGTCTCCAGTAAAAAAATATGGGAATTATTATTTAAATTACAACAGAGTAGGTTGTCGTCACTTAAGTGCTTCTAGAGGGGGCGAAGAATCCACTGAAAAAAAGTCTAGGGGTGGCTTTTATGAAGCCATCAATCAATTGGAGGGCATGGCACGAGATCCTGATGATATACTGGAGGAAATGCAGAAGCAGCTCTCTACTCGTGACTTACAGTTGGTTTTAGTATACTTTTCCCAAGAAGGAAGGGATTCCTGGTGTGCCCTTGAAGTTTTTGATTGGATGCGGAGAGGCAATAAGGTGGACGACGAGACTATGGAACTAATGCTGTCTATTATGTCCAGTTGGTTGAATAAGCTAGCAGAAGAAGAGCATTCAGTTGAAGAAGTGCAGTGCCTCTTGAGAGAGATGAAGTGCGTTGGGTTGAAGCCGGACTATGACATGGTTGAAAAGCTGATATCCATGTATTGGGATAGAGGTAAGATACCAGAAGCTATCCAATTCGTCAAGTATCTGCTACAGACTGGCAGGGCTGTGACCGAAGAGGAAAAGGATGAAGACCCAGCGAGCCATCTTATGTGGAAGATGTCGACGGATGGAGAGTATCAGGAAGCTGTTGAATTGTTATTTGAGCTCAGAAATTGTGGGCTAAGACCAAAAATTTACAGCTATGTTACTGCTTTAGTCACGCTTGTGATGGAGCAAAACCAGTTTACGAGGGCTGTCCATGAGCTCAAGGCCTTTCAGAATAAAGGAAAGGTGGGTGAACTCGAGGCAGGCGATTTAGAACTACTTGATGCCTATCAAAGAAAGCTTCATGAAAAAGGGGAACAGATTGCCAAGTGGGCAGTTGAGGAAAATGCACCTGAGTTCATGGGAGTAATTCATGAGGAGTTGCTTGCCATGTACACTGTTGCAGTCAGAGGCATTGAAGCTGAGCATCACTTATGGCAAATGAAGCTTGCTGGTAGGGAGCCGTCAACTGAGACATATGACATGGTGTTAGCAGTTTGTGCAGTGGAGAAAAATTTGCTGGCAGTGGGAAGATTGATGGCTGGAATGGAAGCTGTTGGCAAACCAGCTAGCAAGAAAACATTTTCATGGTTAGTGCATGGGTATGTGAAGGGTGAGCATTTTGAAGAGGCTGCAAAAACACTCATTAAGATGCTTGGCAAAGGGCTGTACCCTGAAAAGCTGGAAATAACAATGGTTCTTAAGGGTTTGCAGAAAAGTCTGCAGAAAACAGGTTACCCTGAAATATACCTTAAGCTTTGTAAGCACCTTTCAGATGCAGGTTTGATCGAGCCTTGCCTTATATATTTGTATATTGATAAATTTTGTATTATAAGAATGTTGTGAGTCAGAGAAGTTAAAGATGGAAATTTCAGCCCCCATCCAGATTTTTGTTCGAGATATAACTTGATCCCAGGGCATATAAATGCAGTGCATAGGTGTGGAATTTATCCTGTTTCTGTATGTTCTATGTAATTGGACAGCAACGGATTTTCTGATTG
>APA47
-------------------------------------------------------------GTTTTTGCACTAGCGCATCTATGTGCATGAGTGCTTGTATAAAGAGTGCATCATATGA---------TAAGGCTTATGAATTTGGTCTAAAATGGAATCTGATCAGAAATCAGAAAACAATTCTAGGTTTGACTTCGTCTGGTATGTCGATCCCAATAACCAAGAAGCATGGGAATTGTTTAGATCACAGAAAGGTAGGTTGTGGAGAAGTAAGGACTACTGTAGATGGTGAACAAATTACTGAAAACCATACTAGATGGGGTTATATTGTAGCCATCAATGAATTGGAGCGCATGGCTAGAGAGCCTGCGGATATACTAGAGGGATTGCAGAAAGAATTGTCCACCAGGGACTTGCAGTTGGTATTGGTATATTTTTCACAAGAAGGGAGGGATTCATGGTGTGCCCTTGAGGTTTTCGATTGGATGCGTCAAGTTGATAAGGTGGATGATGACACCGTGGAATTGATGCTTTCAATTATGTCAAGTTGGTTAAGTAAACTAGTCGAGGAAGGGCATCCTGTTGAAGATGTGCAGAGCCTTTTGACAGAGATGAATTGTGTGGGATTAAAGGTGAACTATGATATGGTTGAGACATTGATCTCATTGTATTGGGATAGAGGGAAAGGGTCAGAGGCTGCGCAATTTGTCAAGTATTTGCTGCAGTCCGGTGAGGGTGTGATGGACGAGGAAAAGGGTCAAGATCCAGTAGCCCATCTTATATGGAAAATGTCAATGGGCGGAGGCTACAAAGAAGTTGTAACTCTCATATCTGAGCTCAAGAATTGTGGCCTGAAACCTAAGATACATAGCTATCTCACGGCAATGGTAACAGTTGTCATGGAACAAAATCGGCTTACAAGGGCTGTCCATAAACTCAAGTATTTTCAAAGAAAAGGGAAGTTAGCTGAGCTTGAAGCATGGGAGATGGAAGCAATCAGTAATTATCAAAGAGATCTTCACAAAGATGGAGAGCTGATTGCCAAGTGGGCAATGGAAGAAAATGCAGCTGAATTTATGGGACAAATTCATGCAGAGTTGCTTGCCATGTACACACTTGCAGTAAGAAGTGCTGAAGCTGAGCATCACTTATGGCAAATGAAGTTTGCTGGTACAGAACCTGTCAGTGAGATTTATGACACTGTTTTAGCCATCTGTGCCGTGGAGAAAAATCTGCCAGCAGTAGCAAGATTGATGGCTGGAATGGAAGCAGCTGGTAAAACACCAAGCAAGAAAACTTTTTCATGGCTAGTGCGAGGGTATGTTAAAGGTGGGCATTTAGAAGAAGCTGCAAAGGCATTGATGAATATGATTGAGAAAGGTCTACATCCAGGCAAGTTGGAAATGGGAATGGTGCTTAAGGGATTGCAGAAAAATCTTTCAAATAGTGGTTATGCTGATCTATACCTTAAAATTTGCAAGAGTCTGTCTGATGCAGGTTTGATTGAGCCTTGCCTCATATACTTGTATATAGGCGAGTTATGCATTATAAGAATGGTATGAACCTGAGAACTAGAAGATGGAATTTTCAGTTTTTGTCTAGTTTTTTTT-ACGTGTATTTTAATTGTAT----ATACAAAATGCATTCTCTGGGTGTAAAATGTGTCCCCCATAGCTCAATGGATCATGTTATTTTGTCTTTTAACTATCTAATGG
>AR2
------------------------------------------------------------------------------------------------------------------------------------------------------------------------------------------------------------------------------------------------------------------------------------------------------------------------------------------------------------------------------------------------------------------------------------------------------------------------------------------------------------------------------------------------------------------------------------------------------------------------------------------------------------------------------------------------------------------TCGGAGGCTGCCCAATTTGTCAAGTACTTGCTACAATTTGGTGGGGCTGTGGTGGAGGAGAAAAAAGATCACGACCTAGCAGCGCATCTTATTTGGAAAATGGCAATAGGTGGAGAATATAGGGAAGTTGTAAAGCTGATATGTGAGCGCAGGAATTCTGACCTGTAACCCAAGATATAAAGCTATCTCACTGCAATGGTAGCGGTTTTAATGGAGCAAAATATGTTTACAAGGGCTGTCCATGAACTCAAGGCCTTTCAAAGGAAAAAGAAGGTAGCTGA------AGCGGGGGAGATTAAAGCCTTTGATTTGTATGAAAGTGATTTTCA-----------------------------------------------------------------------------------------------------------------------------------------------------------------------------------------TA---------------------------------------------------------------------------------------------------------CAAGGGTACATTAAAGGTGGGCATGTTGAAGAGGCTGTCAAATCATTGATGACTATGCTTGATAAAGGGATGCCCTCGGACGAATTGGAAATGATGGTGGTGCGTAATGGCTTGCAGAAAA-------------------------------------------------------------------------------------------------------------------------------------------------------------------------------------------------------------------------------------------------------------------------------------------
>AS57
-----------------------------------------------------------------------------------------------------------TGCATCATGCCGGATTTGTACTATTCCAAATGAATTGGGGCCCAAATGGAATCGATCCAGAGGTGTGAAACCAATTACTCAGTTGGATTCATCTGGTGTGCTACTCCCAATAATAAAGGAATATGGACATTGTTTGAGTTATGGCAAAATGAGTTGTTCCCAGGTAAGAGCTTCTATAGGCCACGGACAAGTAAAAAATAAAGAAATTAGGCATGGTTTTTATGAAGTCATTGATCAGTTGGAGCACATGGCACGAGAGCCTGCAGATATACTGGATGAACTACAGAAAAATTTGTCTACTCGGGACTTGCAGTTGGTGTTGGTTTACTTTTCCCAGGAAGGAAGAGATTCCTGGTGTGCCCTTGAGGTTTTTGACTGGATGCGGAAAGTTGATAGGGTGGATGATGAGACCATGGATCTGATGCTTTCAATCATGTCAAGTTGGCTGGCTAAACTAGTAGAAGAAGAACATTCGGTTGAGGAAGTCCAGATCCTCTTGACAGAAATGAAATGTGTTGGTTTAGTACTAAACTATGACATGGTTGAGACATTAATTTCATTGTATTGGGATAGAGGTAAAAAGTCAGAGGCTTCCCAATTTGTGAAGTATCTGCTAGAATTTGCTGGGGCTGTGATGGAAGATGAAAAAGATCAAGATCCAACTGCTTATCTTATGTGGAAAATGTCAAAGGGTGGTGAACATCGAGAAGTTGTAAACCTGATTTTTGACCTCAGGAATTGTGGTTTGAAACCCAAGATAGACAGCTATCTCACTGCACTAATGGCGGTTGTAATGGAGCAAAATCAATTTACAAGGGCTGTCCATGAACTCAAAGCCTTTCAGAGAAAAGGAAAGGTAGGTGAACTTGAAAAAGGGGATATAGATGCCTTCGATTCATATCAAAGAGATCTTCACAAAGAGGGAGAGCAGATTGCCAAGTGGGCGATTGAAGAAAACATGCCAAAAGTTATGGGAAAAATTCACGAGCAGTTAGCTGCCATGTACATGGTTGCAGTTAGAAGTGCAAAAGCTGAGCATCATTTGTGGCAAATGAAGCTTGCTGGTCGGGAGCCTACGACAGAGATGTATGATGCTGTCTTAGCTGTATGTGCTGTGGAGAAAAATTTGCCGGCAGTGGGAAGAATAATGGCTGGAATGGAAGTAGCTGGGAAAATACCTAGCAAGAAAACTTTTTCATGGCTAGTGCGTGGGTATATTAAAGGTGGGCATTTTGAAGAGGCTGCAAAAACATTGATGGGCATGCTTAAGAAAGGGCTACATCCTGACAATTTGGAAACAATGGTGGTGCTTAGGGGCTTGCAGAAAAATTATTTGCAGAAAGGTTATACTGAACTCTACCTTAACCTTTGCAAGAGTCTGTATACTGCAGGCTTGATTGGTCCCTGTCTCATATACTTGTATA-------------------------------------------------------------------------------------------------------------------------------------------------------------------------------------------
>ASA51
-------------------------------------------------------------------------------------------------------------------------------------------------------------------------------------------------------------------------------------------------------------------------------------------------------------------------------------------------------------------------------------------------------------------------------------------------------------AAGGGAGGGATTCATGGTGTGCCCTTGAGGTTTTCGATTGGATGCGCCAAGTTGATAAGGTGGATGATGAGACCATAGAATTGATGCTCTCAATTATGTCAAGTTGGTTAAGTAAACTAGTAGAGGAAGAGCATCCTGTTGAAGATGTGCAGAGCCTTTTGACAGAGATGAATTGTGTGGGATTGAAGGTGAACTATGATATGGTTGAGACATTGATCGCATTGTATTGGGATAGAGGGAAAAGGTCAGAGGCTGCGCAATTTGTGAAGTATTTGCTGCAATCCGGTGAGGGTGTGATGGATGAGAAAAAGGGTCAAGATCCAGTAGCCCATCTTATATGGAAAATGTCAGTGGGCGGAGACTACAAAGAAGCTGTAAATCTCATATCTGAGCTCAAGAATTGTGACCTGAAACCTAAGATACATAGCTATCTCACGGCAATTGTAGCAGTTGT---------------------------------------------------------------------------------------------------------------------------------------------------------------------------------------------------------------------------------------------------------------------------------------------------------------------------------------------------------------------------------------------------------------------------------------------------------------------------------------------------------------------------------------------------------------------------------------------------------------------------------------------------------------------------------------------------------------------------------------------------------------------------------------------------------------------------------------------------
>CB35
-------------------------TTTTCATGGGTTATCAAATAT---CTTTGAGGTTTGGTCTTCCTAGCAGCACATCTCTCTATGTAAAACCTGTATTTAACAAAACCTCATGCAAGAGTTGCACTGCCCTTCATCATTTGGGTTTTAAATGGAATCTGAAGGGCGATAGGGAGGTAGTTCTGGGATTGGATTCAACCGTTAGGCCGTCTCCAGTAACCAAATATGGGAATTATTATTTGAATTACAGAAGAGTGAGTTGTCGTCACTCAAGGGTTTCTAGAGGCGGTGAAGAATTCACTGAAGAACAATCCAAGGGTGGCTTTTCTGAAGCCATCGATCAATTGGAGCGCATGGCACGAGATCCTGATGATATACTGGAGGAAATGCAGAAGCAGCTCTCTACTCGTGACTTACAATTGGTTTTAGTATATTTCTCCCAAGAAGGAAGGGATTCCTGGTGTGCCCTTGAAGTTTTTGATTGGATGCGGAGAGGCAATAAGGTGGACGATGAGACTATGGAGCTAATGCTGTCTATTATGTCCAGTTGGTTGAATAAGCTAGCAGAAGAAGAGCATTCAGTCGAAGAAGTGCAGTGCCTCTTGAGAGAGATGAAGTGCGTTGGGTTGAAGCCGGACTATGACATGGTTGAAAAGCTGATATCCATGTATTGCGATAGAGGTAAGACGCCAGAAGCTATCCAATTTGTCAAGTACTTGCTACAGACTGGTAGGGCGGTGACCGAAGAGGAAACGGATGATGACCCAGTGAGCCATCTTATGTGGAAGATGTCAACGGATGGAGACCATCAGGAAGCTGTTGAGTTGTTATTTGAGCTAAGAAATTGTGGGCTAAAACCCAAGATTTACAGCTATGTTACTGCTTTAGTAACGCTTGTGATGGAGCAAAACCAGTTTACGAGGGCTGTCCATGAGCTCAAGGCCTTTCAGAATAAAGGAAAGGTGGGTGAACTTGAGGCAGGTGACTTAGAACTCCTTGATGCCTATCAAAGAAATCTTCATGAAAAAGGGGAACAAATTGCCAAGTGGGCAGTTGAGGAAAATGCACCTGAGTTCATGGGAGTAATTCATGAGGAGTTGCTTGCCATGTACACTGTTGCAGTCAGAGGCATTGAAGCTGAGCATCACTTATGGCAAATGAAGCTTGCTGGTAGGGAACCGTCAACTGAGACATATGGCATGGTATTAGCAGTTTGTGCAGTGGAGAAAAATTTGCTGGCAGTGGGAAGATTGATGGCTGGAATGGAAGCTGTTGGCAAACCAGCTAGCGAGAAAACATTTTCATGGTTAGTGCATGGGTATGTGAAGGGTGAGCATTTTGAAGAGGCTGCAAAAACACTCATTAGGATGCTTGACAAAGGGCTGTACCCTGAAAAGCTGGAAATAACAATGGTTCTTAAGGGTTTGCAGAAAAGCTTGCAGAAAACAGGTTATCCTGAACTATACCTTAAGCTTTGTAAGTGCCTTTCAGATGCAGGTTTGATCGAGCCTTGCCTTATATATTTGTATATAGATAAACTATGTATTATAAGAATGTTGTGAATCGTAGAAAGTTAAAGAGGAAATTTCTGTTCCAATCTAGATTTTTGCTCCAGATATAACTTGATACCAGGGCATATAAATGCAGTGTATAGGTGTGGAATTTATCCTGCATCTGTATGTTTTATGTTATTGGACAACGACAGATTTTCTGACAG
>CD18
-----------------------------------TCATGAAGTGTGTTCTTTGAAAGCCATCTTCTGCACTACTGCACTAGTGTGCTCAAAACCCATCATAAATAGTACATCATGTCGGATTTGTTCCATTTCAAATGATTTGGGGCCCAAATGGAATCCATGCAGAGGTGTGAAACCAATAATTCAGTTGGATTCATCTGGTGTTCTATTCCCAATAATAAAGGAATATGGGCATTGCTTGAATTATGACAAATTGAGTTGTTTCCAAGTGAAAGCTTCTATAGGTCATGGACAAATAAAAAATAAAAACATTAGGCATGGTCTTTATGAAGTCATTGATCAGTTGGAGCACATGGCACGGGAGCCTGAAGATATACTGGATGAACTACAGAAGGATTTGTCTACCCGGGACTTACAGTTGGTGTTGGTTTATTTTTCCCAGGAAGGAAGAGATTCCTGGTGTGTCCTTGAGGTTTTTGATTGGATGCGGAAAGTTGATAGGGTGGATGATGAGACCACTGATCTGATGCTTTCAATCATGTCAAATTGGCTGGCTAAACTAGTAGAAGAAGAAGATTCGGTTGAGGAAGTCCGAATCCTCTTGACAGAAATGAAATGTGTTGGTTTGGTACTAAACTATGACATGGTTGAGACTTTAATTTCATTGTATTGGGATAGAGGTAAAAGGTTAGAGGCATCCAGATTTGTTAAGTATTTGCTTGAATTTGGTGGGGCTGTTGTGGAAGATGAAATGAATCAAGACCCAACTGCTTATCTTATGTGGAAAATGTCGAAGGGTGGAGAACATAGAGAAGTTGTAAATTTGATTTTTGACCTCAGGAATTGTGGCTTGAAACCCAAGACAGATAGCTACCTCACTGCACTAATGGCGGTTGTAATGGAGCAAAATCAATTTTCAAGGGCTGTCCATGATCTCAAAGCCTTTCAGCAAAAAGGAAAAGTAGGCGAACTTGAAAAGGGGGAGATGGAAGCCTTAGATTCATATCAAAGAGATCTTCACAAAGAGGGAGAACAAATTGCGAAGTGGGCAATTGAAGGAAACATGCCAGAAATTATGGGACAAATTCACGAGGTGTTAGCTGCAATGTACATGGTTGCAGTTAGAAGTGCGAAAGCTGAGCATCATTTGTGGCAAATGAAGCTTGCTGGTCGGGAGCCTAAAGCAGAGATGTATGATGCTGTTTTAGCTGTATGCGCTGTGGAGAAAAATTTGCAAGCAGTAGGAAGACTAATGGCTGGGATGGAAGTAGATGGGAAAATACCGAGCAAGAAAACCTTTTCATGGCTAGTGCGTGGGTATGTTAAAGGTGGACATTTTGAAGAGGCTGCAAAAATATTGATGGGCATGCTTAAGAAAGGGATACATCCTGACAATTTGGAAACAATGGTCGTGGTTAAGGGCATGCAGAAAAATCATTTGAAGGATGGTTATACTGAACTCTACCTTAACCTTTGCAAGAGTCTGTATACTGCAGGTTTGAGTGGCCCCTGTCTCATATACTTGTATATAGGTGAACTATGCATTATAAGGATGTTGTGAATCGGAGAACTAGAAAGTGTGAGTGCCAGCTTTTGCTGATATTTTTGTTCCATGTGT--------------------------------------------------------------------------------------------------
>CDE34
TCTTTATAAACTTTAAGTACTGTATTTTTCATGGGTTATCAAATAT---CTTTGAGGTTTGGTCTTCCTAGCAGCACATCTCTCTATGTAAAACCTGTATTTAATAAAACCTCATGCAAGAGTTGCACTGCCCTTCATCATTTGGGTTTTAAATGGAATCTGAGGGGCGATAGGGAGGTAGTTCTGGGATTGGATTCAACCGGTAGGCCGTCTCCAGTAACCAAATATGGGAATTATTATTTGAATTACAGAAGAGTGAGTTGTCGTCACTCAAGGGTTTCTAGAGGGGGTGAAGAATTCACTGAAGAACAATCCAGGGGCGGCTTTTCTGAAGCCATCGATCAATTGGAGCGCATGGCACGAGATCCTGATGATATACTGGAGGAAATGCAGAAGCAGCTCTCTACTCGTGACTTACAATTGGTTTTAGTATATTTCTCCCAAGAAGGAAGGGATTCCTGGTGTGCCCTTGAAGTTTTTGATTGGATGCGGAGAGGCAATAAGGTGGACGATGAGACTATGGAGCTAATGCTGTCTATTATGTCCAGTTGGTTGAATAAGCTAGCAGAAGAAGAGCATTCAGTCGAAGAAGTGCAGTGCCTCTTGAGAGAGATGAAGTGCGTTGGGTTGAAGCCGGACTATGACATGGTTGAAAAGCTGATATCCATGTATTGCGATAGAGGTAAGACGCCAGAAGCTATCCAATTTGTCAAGTACTTGCTACAGACTGGTAGGGCGGTGACCGAAGAGGAAACGGATGATGACCCAGTGAGCCATCTTATGTGGAAGATGTCAACGGATGGAGACCATCAGGAAGCTGTTGAGTTGTTATTTGAGCTAAGAAATTGTGGGCTAAGACCCAAGATTTACAGCTATGTTACTGCTTTAGTAACGCTTGTGATGGAGCAAAACCAGTTTACGAGGGCTGTCCATGAGCTCAAGGCCTTTCAGAATAAAGGAAAGGTGGGTGAACTTGAGGCAGGTGACTTAGAACTCCTTGATGCCTATCAAAGAAATCTTCATGAAAAAGGGGAACAAATTGCCAAGTGGGCAGTTGAGGAAAATGCACCTGAGTTCATGGGAGTAATTCATGAGGAGTTGCTTGCCATGTACACTGTTGCAGTCAGAGGCATTGAAGCTGAGCATCACTTATGGCAAATGAAGCTTGCTGGTAGGGAACCGTCAACTGAGACATATGGCATGGTATTAGCAGTTTGTGCAGTGGAGAAAAATTTGCTGGCAGTGGGAAGATTGATGGCTGGAATGGAAGCTGTTGGTAAACCAGCTAGCAAGAAAACATTTTCATGGTTAGTGCATGGGTATGTGAAGGGTGAGCATTTTGAAGAGGCTGCAAAAACACTCATTAGGATGCTTGACAAAGGGCTGTACCCTGAAAAGCTGGAAATAACAATGGTTCTTAAGGGTTTGCAGAAAAGCTTGCAGAAAACAGGTTATCCTGAACTATACCTTAAGCTTTGTAAGTGCCTTTCAGATGCAGGTTTGATCGAGCCTTGCCTTATATATTTGTATATAGATAAACTATGTATTATAAGAATGTTGTGAATCGGAGAAAGTTAAAGAGGAAATTTCTGTTCCAATCTAGATTTTTGCTCCAGATATAACTTGATACCAGGGCATATAAATGCA-----------------------------------------------------------------------
>CF38
TGAGTTCAAATTGACTGTAATTTTCTTCAAATGGGTTACAAAGTCTGTTCTCTGAGGATTGGTTTCTGCAATACTACATCTGTGTGCACAAAACCTTTCATCAACAGTGCATCATATCGTACTTGTTCTGCTGTAAATGAATTGGGCCCCAAATGGAATCTGATCAGACGTAAGAAAGCAATTGTCCACTTGGATTCATCTGCTATGTGGCTCTCAATAATAAAGGAATATGGGGATTGTTTGAATTGCAACAAAGTGAGTTGTCCCCAAGTAAAAGCTTCTTTAAGTCATGAACAGATCACTAAACAAGAAACTAGGCGTGGTTTTTATGAAGTCATTGATGAATTGGAGCGCATGGCACGAGAGCCTGCGGATATACTGGACGAACTGCAGGAAAATTTGTCTACTTGGGACTTGCAGTTGGTTTTGGTTTACTTTTCTCAGGAAGGAAGAGATTCCTGGTGTGCCCTTGAGGTCTTTGATTGGATGCGGAGAGTTGATAGGGTGGATGATGAGACCATGGAGTTGATGCTTTCAATCATGTCAAGTTGGATAAGCAAACTAGTAGAAGAAGAACATTCAGTTGAAGAAGTCCAGAGCCTGTTGACAGAGATGAAGTGTGTTGGTTTGATGCCAAACTATGATATGGTTGAGACTTTAATCTCATTGTATTGGGATAGAGGTAAAGGGTCAGAGGCTTCCCAATTTGTCAAGTACTTGCTAAAATCCAGTGGGACTGTGATGGAAGATGAAGAGGATCAAGACCCAACAGCCCATCTTATGTGGAAAATGTCGAAGGGTGGAGAACATCGGGAAGCTATAAAGCTGATTTTTGACCTAAGGAATTGTGGCCTAAAACCCAAGATATACAGCTATCTTGCTGCGATAATAGCAATTGTAATGGAGCAAAATCAGTTTACAAGGGCTGTCCATGAACTCAAGGTCTTTCAGAGAAAAGGGATGATAGCTGAACTTGAAACAGGGGAGATAGAAGCCTTCGATTCATATCAAAGAGATCTTCACAAAGAGGGAGAGCAGATTGCAAAGTGGGCAATTGAAGAAAATGTGCCCAAGTTTATGGGACAAATTCATGAGAAGCTGGTTGCCATGTACACAATTGCAGTAAGAAGTGTAGAAGCTGAGTATCATTTATGGCAAATGAAGCTTGCTGGTCGGGAGCCTGCAACAGAGATGTATGACATGGTTTTAGCCGTCTGCGCTGCGGAGAAAAATTTGCCAGCAGTAGGAAGAATATTGGCTGGAATGGAAGCTGCTGGGAAAACGCCTAGCAAGAAAACCTTTACATGGCTACTGCGTGGGTATGTTAAAGGTGGGAATTTTGAAGAGGCTGCAAAAACATTGATGAACATGCTTGACAAAGGGCTACACCCAGGCATGCTGGAAATGAAAGTGGTGCTTAAGGGCTTGCAGAGAAACCTTTTGCAGAGTGGTTATACTGAACTCTACCTTAACCTTTGTAAGAGTCTGTACAATGCAGGTTTGAGTGGACCGTGCCTTATATACTTGTATATAGGTGAACTATGCATTATAAGAATGTTGTGAAATGGAGAACTAGAAAATGGGAATTTTAGCTTTTGCTGAGGTTTTTGTTCCATATGTA-TTTGATTGTATTTAACGAAATTACAGTG--------------------------------------------------------------------
>CH19
GTATGACTCTAGTTTGGAGGTCTACCATGAATGGGACCTTAACTCTAGAGTTGGAGACCCATCTTCTGCACTACTGCATTAGTGTGCTCAAAACCCATCATAAATAGTACGTCATGTCAGATTTGTTCCATTTCAAATGATTTGGGGTCCAAATGGAATCCATGCAGAGGTGTGAAACCAATAATTCAGTTGGGTTCATCTGGTGTTCTATTCCCAATAATAAAGGAATATGGGCATTGCTTGAATTATGGTAAATTGAGTTGTTTCCAAGTGAAAGCTTCTATAGGTCATGGACAAATAAAAAATAAAGACACTAGGCATGGTCTTTATGAAGTCATTCATCAGTTGGAGCACATGGCACGGGAGTCTGAAGATATACTGGGTGAACTACAGAAGGATTTGTCTACCCGGGACTTACAGTTGGTGTTGGTTTATTTTTCCCAGGAAGGAAGAGATTCCTGGTGTGTCCTTGAGGTTTTTGATTGGATGCGGAAAGTTGATAGGGTGGATGATGAGACCACTGATCTGATGCTTTCAATCATGTCAAATTGGCTAGCTAAACTAGTAGAAGAAGAAGATTCGGTTGAGGAAGTCCGAATCCTCTTGACAGAAATGAAATGTGTTGGTTTGGTACTAAACTATGACATGGTTGAGACTTTAATTTCATTGTATTGGGATAGAGGTAAAAGGTTAGAGGCATCCAGATTTGTTAAGTATTTGCTTGAATTTGGTGGGGCTGTTGTGGAAGATGAAATGAATCAAGACCCAACTGCTTATCTTATGTGGAAAATGTCAAAGGGTGGAGAACATAGAGAAGTTGTAAATTTGATTTTTGACCTCAGGAATTGTGGCTTGAAACCCAAGACAGATAGCTACCTCACCGCACTAATGGCAGTTGTAATGGAGCAAAATCATTTTTCAAGGGCTGTCCATGATCTCAAAGCCTTTCAGCGAAAAGGAAAGGTAGGTGAACTTGAAAAGGGGGAGATGGAAGCCTTAGATTCATATCAAAGAGATCTTCACAAAGAGGGAGAACAAATTGCGAAGTGGGCAATTGAAGAAAACATGCCAGAAATTATGGGACAAATTCACGAGGTGTTAGCTGCAATGTACATGGTTGCAGTTAGAAGTGCGAAAGCTGAGCATCATTTGTGGCAAATGAAGCTTGCTGGTCGGGAGCCTACAGCAGAGATGTATGATGCTGTTTTAGCTGTATGCGCTGTGGAGAAAAATTTGCAAGCAGTGGGAAGACTAATGGCTGGGATGGAAGTAGATGGGAAAATACCCAGCAAGAAAACCTTTTCATGGCTAGTGCGTGGGTATGTTAAAGGTGGACATTTTGAAGAGGCTGCAAAAATGTTGATGGGCATGCTTAAGAAAGGGATACATCCTGACAATTTGGAAACAATGGTCGTGGTTAAGGGCATGCAGAAAAATCATTTGAAGAAGGGTTATACTGAACTCTACCTTAACCTTTGCAAGAGCCTGTATACTGCAGGTTTGAGTGGCCCCTGTCTCATATACTTGTATATAGGTGAACTATGCATTATAAGGATGTTGTGAATCGGAGAACTAGAAAGTGTGAGTGCCAGCTTTTGCTGATATTTTTGTTCCATATGTACTTTGATTGTATTTAACTGAAATGCAGTGTGTGGGTGTGAAAGCTTCCCTCCATTGCTT--------------------------------------
>CHA37
-------------------------------------ACAAAGTCTGTTCTTTGAGGATTGGTTTCTGCAATACTACATCTGTGTGCACAAAACCTTTCATCAACAGTGCATCATATCGTACTTGTTCTGCTGTAAATGAATTGGGCCCCAAATGGAATCTGATCAGACGTAAGAAAGCAATTGTCCACTTGGATTCATCTGCTATGTGGCTCTCAATAATAAAGGAATATGGGGATTGTTTGAATTGCAACAAAGTGAGTTGTCCCCAAGTAAAAGCTTCTTTAAGTCATGAACAGATCACTAAACAAGAAACTAGGCATGGTTTTTATGAAGTCATTGATGAATTGGAGCGCATGGCACGAGAGCCTGCGGATATACTGGACGAACTGCAGGAAAATTTGTCTACTCGGGACTTGCAGTTGGTTTTGGTTTACTTTTCTCAGGAAGGAAGAGATTCCTGGTGTGCCCTTGAGGTCTTTGATTGGATGCGGAGAGTTGATAGGGTGGATGATGAGACCATGGAGTTGATGCTTTCAATCATGTCAAGTTGGATAAGCAAACTAGTAGAAGAAGAACATTCAGTTGAAGAAGTCCAGAGCCTGTTGACAGAGATGAAGTGTGTTGGTTTGATGCCAAACTATGATATGGTTGAGACTTTAATCTCATTGTATTGGGATAGAGGTAAAGGGTCAGAGGCTTCCCAATTTGTCAAGTACTTGCTAAAATCCAGTGGGACTGTGATGGAAGATGAAGAGGATCAAGACCCAACAGCCCATCTTATGTGGAAAATGTCGAAGGGTGGAGAACATCGGGAAGCTATAAAGCTGATTTTTGACCTAAGGAATTGTGGCCTAAAACCCAAGATATACAGCTATCTTGCTGCGATAATAGCAATTGTAATGGAGCAAAATCAGTTTACAAGGGCTGTCCATGAACTCAAGGTCTTTCAGAGAAAAGGGATGATAGCTGAACTTGAAACAGGGGAGATAGAAGCCTTCGATTCATATCAAAGAGATCTTCACAAAGAGGGAGAGCAGATTGCAAAGTGGGCAATTGAAGAAAATGTGCCCAAGTTTATGGGACAAATTCATGAGAAGCTGGTTGCCATGTACACAATTGCAGTAAGAAGCGTAGAAGCTGAGTATCATTTATAGAAAATGAAGCTTGCTGGTCGGGAGCCTGCAACAGAGATGTATGACATGGTTTTAGCCGTCTGCGCTGCGGAGAAAAATTTGCCAGCAGTAGGAAGAATATTGGCTGGAATGGAAGCTGCTGGGAAAACGCCTAGCAAGAAAACCTTTTCATGGCTACTGCGTGGGTATGTTAAAGGTGGGAATTTTGAAGAGGCTGCAAAAACATTGATGAACATGCTTGACAAAGGGCTACACCCAGGCGTGCTGGAAATGAAAGTGGTGCTTAAGGGCTTGCAGAGAAACCTTTTGCAGAGTGGTTATACTGAACTCTACCTTAACCTTTGTAAGAGTCTGTACAATGCAGGTTTGAGTGGACCGTGCCTTCTATACTTGTATATAGGTGAACTATGCATTATAAGAATGTTGTGAAATGGAGAACTAGAAAATGGGAATTTTAGCTTTTGCTGAGGTTTTTGTTCCATATGTA-TTTGATTGTATTTAACGAAATTACAGTGTGTGGTTTTGAAATTTGTCCTCCATAGCTGTATGTATTATAGATTTTGTCTTGTAATATATTGGATGG
>CJ24
TAAGTGTGATTATATGGTAACTTCCTTCAAATGGGTCATGAAGTGTGTTCTTTGAAACTCAGCACCTGCACCACTACATTGGTGTGCACAAAACCCATCATAAATAGTGCATCATGTCGGATTTGTTCCATTTCAAATGAATTGGGGCCCAAATGTAATCGCTCTCGAGGTTTGAAACCAATTACTCAGTTGGATTCATCTGGTTTGCTACTACCAATGATAAAGGAATATGGGCATTGTTTGAATTATGGCAAAATGAGTTGTTCCCAGGTAAAAGCTTCTATAGGCCATGGACAAATAAAAACTAAAGAAATTAGATATGGTTTTTATGAAGTCATTGATCAGTTGGAGCACATGGCACGAGAGCCTGCAGATATACTCGATGAACTACAGAAGGATTTGTCTACTCGGGACTTGCAGTTGGTGTTGGTTTACTTTTCCCAGGAAGGAAGAGATTCTTGGTGTGTCCTTGAGGTTTTTGATTGGATGCGGAAAGTTGATAGGGTGGATGATGAGACCATGGATCTGATGCTTTCAATCATGTCAAGTTGGTTGGCTAAACTAGTAGAAGAAGAACATTCAGTTGAGGAAGTCCAGATCCTCTTGACAGAAATGAAATGTGTTGGTTTGGTACTAAACTATGACATGGTTGAGACATTGATTTCATTGTATTGGGATAGAGGTAAAAGGTTAGAGGCTTCCCGATTCGTGAAGTATTTGCTAGAATTTGGTGCGGCTGTGGTGGAAGATGAAAAGGATAAAGACCCAACTGCTTATCTTATGTGGAAAATGTCAAAGGGTGGAGAACATCGAGAAGTTGTAAACCTGATTTTTGATCTCAGGAATTGTGACTTGAAACCCAAGATAGACAGCTACCTCACTGCACTAATGGCAGTTGTAATGGAGCAAAATCAATTTACAAGGGCTCTCCATGAACTCGAAGTCTTTCAGAGAAAAGGAAAGGTAGGTGAACTTGAAAAAGGGGAGATAGAAGCCTTTGATTCATATCAAAGAGATCTTCACAAAGAGGGAGAACAGATTGCCAAGTGGGCGATTGAAGAAAACATGCCAGAAATTATGGGACAAATTCATGAGCGGTTAGCTGCCATGTACATGGTTGCAGTTAGAAGTGCAAAAGCTGAGCATCATTTGTGGCAAATGAAGCTTGCTGGTCGGGAGCCTACAATAGAGATGTATGATGCTGTTTTAGCTGTATGTGCTGTGGAGAAAAATTTGCAAGCAGTGGGAAGAATAATGGCTGGAATGGAAGTAGCTGGGAAAATACCTGGCAAGAAAACTTTTTCATGGCTAGTGCGTGGGTATGTTAAAGGTGGGCATTTTGAAGAGGCTGCAAAAGCATTGATGGACATGATTAAGAAAGGGCTACATCCTGCCAATTTGGAAACAATGGTGGTGCTTAAGGGCTTGCAGAAAAATCATTTACAGAATGGTTATACTGAACCCTACCTTAACCTTTGCAAGAGTCTCTATACTGCAGGTTTGAGTGGCCCCTGTCTCATATACTTGTATATAGGTAAACTATGCATTATAAGAATATTGTGAATCAGAGAACTAGAAAATGGGAGTGCTCGCTTTTGCTGATATTTTTGTTCCATGTGTATTTTGATTGTATTTAATTGAAATGCAGTGTGTGGGTGTGAAAGCTGTCCTCCATTGCT---------------------------------------
>CK7
TAAGTTTGATTCTACGGTAACTTCCTTCGAATGGGTCATGAAGTGTGTTCTTTGAGACTCAGATTCAGCAACACTATATCTGTGTGCACAAAACCTGTCATTAACAGTGCATCATGGCAGATTTGTTCTGTTCGAAATGAATTGGGGCCCAATTGGAACCGATCCAGAGGTGCAAAACCAATTACTCAGTTGGATTCATCTGGTGTGCTGCTCCCAATAATAAAGGAATATGGGCATTGTTTGTATTATGGCAAAGTGAGTTCTTCCCAGGTAAGAGCTTCTATAGGTCATGGACAAATAAAAAATAAAGAAACTAGGCATGGTTTTTATGAAGTCATTGATCAGTTGGAGCGCATGGCACGAGAGCCTGCAGATATACTGGATGAACTGCAGGAGGATTTGTCTACTCGGGACTTGCAGTTGGTGTTGGTTTACTTTTCCCAGGAAGGAAGAGATTCCTGGTGTGTCCTTGAGGTTTTTGATTGGATGCGGAGAGTTGATAGGGTGGATGATGAGACCATGGATCTGATGCTTTCAATCATGTCAAGTTGGTTGGGTAAACTAGTAGAAGAAGAACATTCAGTTGAAGAAATCCAGATCCTCTTGACAGAAATGAAGTGTGTTGGTTTGGTACCAAACTACGACATGGTCGAGACATTAATTTCATTGTATTGGGATAGAGGTAAAAGGTCAGAGGCTTCCCAATTTGTCAAGTATTTACTAGAATTTAGTGGGGCTGTGATGGAAGATGAAAAGGATCAAGATCCAACTGCTTATCTTATGTGGAAAATGTCGAAGGGTGGAGAACATCGCGAAGTTGTAAACCTGATTTTTGACCTCAGGAATTGTGGCTTGAAACCCAAGATATACAGCTATCTCACTGCACTAATGGCTGTTGTAATGGAGCAAAATCAGTTTACAAGGGCTGTCCATGAACTCAAAGCCTTTCAGAGAAAAGGAAAGGTAGGTGAACTTGAAAAAACGGAGAGAGAAGCCTTTGATTCATATCAAAGAGATCTTCACAAAGAGGGAGAGCAGATTGCCAAGTGGGCGATTGAAGAAAACATGCCAGAGATTATGGGGCAAATTCACGAGAAGTTAGCTGCCATGTACATGGTTGCAGTTAGAAGTGCAAAAGCTGAGCATCATTTATGGCAAATGAAGCTTGCTGGTCGGGAGCCTCCAACAGAGATGTATGACACTGTTTTAGCTGTATGTGCTGTGGAGAAAAATTTGCCAGCAGTGGGAAGAATAATGGCTGGAATGGAAGCAGCTGGGAAAATACCTGGCAAGAAAACTTTTTCATGGCTAGTGCGTGGGTATGTTAAAGGTGGGCATTTTGAAGAGGCTGCAAAAACATTGATGGACATGCTTAAGAAAGGGCTACACCCTGACAATTTGGAAACGATGGTGGTGCTTAAGGGCTTGCAGAAAAATCACTTGCAGAGCGGTTATACTGAACTCTACATGAACCTTTGCAAGAGTCTGTATACTGCAGGTTTGAGTGGCCCGTGTCTCATATACTTGTATATAGGTGAACTATGCATTATAAGAATGTTGTGAATCGGAGAACTAGAAAATGGGAGTACTAGCTTTTTCTGAGATTTTTGTTCCCTTTGTATTTTGATTGTATTTAACTGAAATGCAGTGTGTG----------------------------------------------------------------
>CL6
--------ATTCTACGGTAACTTCCTTCGAATGGGTCATGAAGTGTGTTCTTTGAGACTCAGCTTCAGCAACACTATATCTGTGTGCACAAAACCTGTCATTAACAGTGCATCATGGCAGATTTGTTCTGTTCGAAATGAATTGGGGCCCAATTGGAACCGATCCAGAGGTGCAAAACCAATTACTCAGTTGGATTCATCTGGTGTGCTGCTCCCAATAATAAAGGAATATGGGCATTGTTTGTATTATGGCAAAGTGAGTTCTTCCCAGGTAAGAGCTTCTATAGGTCATGGACAAATAAAAAATAAAGAAACTAGGCATGGTTTTTATGAAGTCATTGATCAGTTGGAGCGCATGGCACGAGAGCCTGCAGATATACTGGATGAACTGCAGGAGGATTTGTCTACTCGGGACTTGCAGTTGGTGTTGGTTTACTTTTCCCAGGAAGGAAGAGATTCCTGGTGTGTCCTTGAGGTTTTTGATTGGATGCGGAGAGTTGATAGGGTGGATGATGAGACCATGGATCTGATGCTTTCAATCATGTCAAGTTGGTTGGGTAAACTAGTAGAAGAAGAACATTCAGTTGAAGAAATCCAGATCCTCTTGACAGAAATGAAGTGTGTTGGTTTGGTACCAAATTACGACATGGTCGAGACATTAATTTCATTGTATTGGGATAGAGGTAAAAGGTCAGAGGCTTCCCAATTTGTCAAGTATTTACTAGAATTTAGTGGGGCTGTGATGGAAGATGAAAAGGATCAAGATCCAACTGCTTATCTTATGTGGAAAATGTCGAAGGGTGGAGAACATCGCGAAGTTGTAAACCTGATTTTTGACCTCAGGAATTGTGGCTTGAAACCCAAGATATACAGCTATCTCACTGCACTAATGGCTGTTGTAATGGAGCAAAATCAGTTTACAAGGGCTGTCCATGAACTCAAAGCCTTTCAGAGAAAAGGAAAGGTAGGTGAACTTGAAAAAACGGAGAGAGAAGCCTTTGATTCATATCAAAGAGATCTTCACAAAGAGGGAGAGCAGATTGCCAAGTGGGCGATTGAAGAAAACATGCCAGAGATTATGGGGCAAATTCACGAGAAGTTAGCTGCCATGTACATGGTTGCAGTTAGAAGTGCAAAAGCTGAGCATCATTTATGGCAAATGAAGCTTGCTGGTCGGGAGCCTCCAACAGAGATGTATGACACTGTTTTAGCTGTATGTGCTGTGGAGAAAAATTTGCCAGCAGTGGGAAGAATAATGGCTGGAATGGAAGCAGCTGGGAAAATACCTGGCAAGAAAACTTTTTCATGGCTAGTGCGTGGGTATGTTAAAGGTGGGCATTTTGAAGAGGCTGCAAAAACATTGATGGACATGCTTAAGAAAGGGCTACACCCTGACAATTTGGAAACGATGGTGGTGCTTAAGGGCTTGCAGAAAAATCACTTGCAGAGCGGTTATACTGAACTCTACATGAACCTTTGCAAGAGTCTGTATACTGCAGGTTTGAGTGGCCCGTGCCTCATATACTTGTATATAGGTGAACTATGCATTATAAGAATGTTGTGAATCGGAGAACTAGAAAATGGGAGTACTAGCTTTTTCTGAGATTTTTGTTCCCTTTGTATTTTGATTGTATTTAACTGAAATGCAGTGTGTGGGTGTGAAAGCTGTCCTCCATTGCTTTATGTATTATAGAAATTTCCTGGTAATATAT-------
>CM9
TAGATTTGATTGTTTGATATTCTCCTTCAAATGGGTCATGCAGTGTTTTCTTTGAAACTCAGCTTCTGCACAACTACGTTGGTGTGCACAAAACCCATTATAAATAAGGCATCATGTCGGATTTGTACCATTTCAAATGAATTGGGGCCCCAGTGGAATCGATCCAGAGGTATGAAATCAATTACTCAGTTGGATTCATCTGGCATGCTGCTCCCAATAATAAAGGAATACGTGCATTGTTTGAATTATGGCAAAATGAGTAATTCCCAGGTAAAAGCTTCTATAGGACACAAACAAATAAAAAACAAAGAAATTAGGCAGGGTTTTTATCAAGTCATTGATCTGTTGGAGCACATGGAACGAGAGCCTGCAGATATACTGGATGAACTACAGAAGGATTTGTCTACTCGGGACTTGCAGTTGGTGTTAGTTTACTTTTCCCAGGAAGGAAGAGATTCCTGGCATGTCCTTGAGGTTTTTGATTGGATGCAGAAAGTTGATAGGGTGGATGATGAGACTATGGATCTGATGCATTCAATCATGTCAAGTTGGTTGGCTAAACTATTAGAAGAAGAACATTCGGTTGAGGAAGTCCAGATTCTCTTGACAGAAATGAATTATGTTGGTTTGGGACTAAACTATGACATGGTTGAGAGATTAATTTCATTTTTCTGGGATAGAGGTAAAAGGTTAGAGGCTTCCAGATTTGTGAAGTATTTGCTAGAATTTGGTGGTTCCGTCGCCCAAGATGAAAAGGATAAAGATCCAACGGCTTACCTTATGTGGAAAATGTCAAAGAGTGGAGAACATCGAGAAGTTGTGAACCTGATTTTTGACCTCAGGAGTTGTGGCTTGAAACCTAAGATAGACAGCTACGTCACTGCACTACTGGCAGTCATAATGGAGCAAAATCAATTTACAAGAGCTGTCCATGAGCTCAAAGGCTTTCAGAGAAAAGGAATCGTAGGTGAACTCGGAAAAAGGGATATAGAAGCATTTGATTCATATCAAAGAGATCTTCACATAAAAGGGGAACAGATTGCCAGTTGGGCGATTGAAGAAAACATGCCAGAAATTATGGGACAAATTTATGAGGAGTTAGCTGCCATGTACATGGTTGCAATTAGAAGTGTGAAAGCTGAGCATCATTTGTGGCAAATGAAGCTTGCTGGTCGGGAGCCTACAGCAGAGATGTATGACGCTGTTTTAGCTGTATGTGCAGTGGAGAAAAATTTGAAAGCAGTGGGAAGAATAATGGCTGGAATGGAAGTAGCTGGGAAAATGCCCAGCAAGAAAACTTTTTCATGGCTAGTGCGTGGGTATGTTAAAGGTGGACATTTTGAAGAGGCTGCAAAGACATTGATTGTCATGATTGAGAATGAAGTACACCCTGACAAATTGGACACAATAGTGGTGCTTAAGGGCTTGCAGAAAAAACCTTTACAGAATGGTTATAGTGAACTCTACCTTAATCTTTGCAAGAGTCTTTATGCTGCAGGTTTGAGTGGCCCCAGTCTCATACACTTGTATATTGGTGAACTATGCATCATAAGAATGTTGTGAATCAGAAAACTTGAAAATGGAAGTGCTAGCTTTTGCTGAGATTTTTGTTTCATGTGAATTTTGATTGCATTTATCTGAAATGTAGTGTGTGGACATGAAAGCTGTCCTCCATTGCTTTATGTATTGTAGGATTTTACTGCAAAGATGTTGTACAG
>CO8
----------------------TCCTTCAAATGGGTCGTACAGTGTTTTCTTTGAAACTCAGCTTCTGCACAAATACTTTGGTGTGCACAAAACCTATTATAAATAAGGCATCATGTCGGATTTGTACCATTTCAAATGAATTGGGGCCCCAGTGGAATCGATCCAGAGGTATGAAATCAATTACTCAGTTGGATTCATCTGGCATGCTGCTCCCAATAATAAAGGAATATGTGCATTGTTTGAATTATGGCAAAATGAGTAATTCCCAGGTAAAAGCTTCTATAGGACACGAACAAATAAAAAACAAAGAAATTAGGCAGGGTTTTTATCAAGTCATTGATCAGTTGGAGCACATGGAACGAGAGCCTGCAGATATACTGGATGAACTACAGAAGGATTTGTCTACTCGGGACTTGCAGTTGGTGTTGGTTTACTTTTCCCAGGAAGGAAGAGATTCCTGGCATGTCCTTGAGGTTTTTGATTGGATGCAGAAAGTTGATAGGGTGGATGATGAGACTGTGGATCTGATGCATTCAATCATGTCAAGTTGGTTGGCTAAACTATTAGAAGAAGAACATTCGGTTGAGCAAGTCCAGATTCTCTTGACAGAAATGAATTATGTTGGTTTGGTACTAAACTATGACATGGTTGAGAGATTAATTTCATTTTTCTGGGATAGAGGTAAAAGGTTAGAGGCTTCCAGATTTGTGAAGTATTTGCTAGAATTTGGTGGTGCTGTCGTCCAAGATGAAAAGGATAAAGATCCAGCAGCTTACCTTATGTGGAAAATGTCAAAGAGTGGAGAACATCGAGAAGTTGTGAACCTGATTTTTGACCTCAGGAGTTGTGGCTTGAAACCTAAGATAGACAGCTATGTCACTGCACTATTGGCTGTCGTAATGGAGCAAAATCAATTTACAAGAGCTGTCCATGAGCTCAAAGGGTTTCAGAGAAAAGGAATCATAGGTGAACTCAGGAAAAGGGATATAGAAGCATTTGATTCATATCAAAGAGATCTTCACATAAAAGGGGAACAGATTGCCAGTTGGGCGATTGAAGAAAACATGCCAGAAATTATGGGACAAATTCATGAGGAGTTAGCTGCCATGTACATGGTTGCAATTAGAAGTGTGAAAGCTGAGCATCATTTGTGGCAAATGAAGCTTGCTGGTCGGGAGCCTACAGCAGATATGTATGATGCTGTTTTAGCTGTATGTGCGGTGGAGAAAAACTTGAAAGCAGTGGGAAGAATAATGGCTGGAATGGAAGTAGCTGGGAAAATGCCCAGCAAGAAAACTTTTTCATGGCTAGTGCGTGGGTATGTTAAAGGTGGACATTTTGAAGAGGCTGCAAAAACATTGATGGTCATGATTGAGAATGAAGTACATCCTGACAAATTGGACACAATAGTGGTGCTTAAGGGCTTGCAGAAAAAACATTTACAGAAGCGTAATAGTGAACTCTACCTTAATCTTTGCAAGAGTCTTTATACTGCAGGTTTGAGTGGCCCCTGTCTCATATACTTGTATATTGGTGAACTACGCATCATGAGAATGTTGTGATTCAGAAA--CTTGAAATGAGAGTGCTAGCTTTTGCTGAGATTTTTGTTTCATGTATATTTTGGTTGCATTTATCTGAAATATGGTGTGTGGACGTGAAAGCTGTCCTCCATTGCTTTATGTATTTTAGGATTTTACTGCAAATATGTTGTACAG
>CP16
TAAGTTTGACTGTATGGTAACTTCCTTCAAATGGGTCACGAAGTGCGTTCTTTGAAACCCATCTTCTACATTACTGCATTGGCGTGCACAAAACCCATCATAAATAGTGCATCATGCCGGATTTGTTCCATTTCAAATGAATTGGGGCCCAAATGGAATCGATGCAGAGGTGTGAAACCAATTACTCATTTGGATTCATCTGGTGTGCTACTCCCAATAATAAAGGAATATGGGCATTGCTTGAATTATGACAAAATGAGTTTTTTCCAAGTAAAAGCTTCTATAGGTCATGGACAAATAAAAAATAAAGACATTAGGCATGGTTTTTATGAAGTCATTGATCAGCTGGAGCACATGGCACGAGAGCCTGGAGATATACTGGATGAACTACAGAAGGATTTGTCTACTCGGGACTTACAGTTGGTGTTGATTTACTTTTCCCAGGAAGGAAGAGATTCCTGGTGTGTCCTTGAGGTTTTCGATTGGATGCGGAAAGTTGATAGGGTCGATGAAGAGACCACGGATCTGATGCTTTCAATCATGTCAAGTTGGTTGGCTAAACTAGTAGAAGAAGAACATTCGGTTGAGGAAGTCCAGATTCTCTTGAGAGAAATGGAATGTGTTGGTTTGGTACTAAACTATGACATGGTTGAAACTTTAATTTCATTGTATTGGGATAGAGGTAAAAGGTTAGAGGCTTCCAGATTTGTTAAGTATTTGCTTGAATTTGGTGGGGCTGTTGTGGAAGATGAAAAGGATCAAGACCCAACTGCTTATCTTATGTGGAAAATGTCAAACGGTGGAGAACATCGAGAAGTTGTAAACCTGATTTTTGACCTCAGGAATTGTGGCTTGAAACCCAAGATAGATAGCTACCGCACTGCACTAATGGCGGTTGTAATGGAGCAAAATCAATTTTCAAGGGCTGTCCATGAACTCAAAGCCTTTCAGAGAAAAGGCAAGGTAGGTGAACTTGAAAAGGGGGAGATGGAAGCCTTAGATTCATATCAAAGAGATCTTCACAAAGAGGGAGAACAAATTGCCAAGTGGGCAATTGAAGAAAACATGCCAGAAATTATGGGACAAATTCACGAGGAGTTAGCTGCAATGTACATGGTTGCAGTTAGAAGTGCAAAAGCTGAGCATCATTTGTGGCAAATGAAGCTTGCTGGCCGGGAGCCTAGAACAGAGATGTATGATGCTGTTTTAGCTGTATGTGCTGTGGAGAAAAATTTGCAAGCAGTGGGAAGAATAATGGCTGGAATGGAAGTAGCTGGGAAAATACCCAACAAGAAAACCTTTTCATGGCTAGTGCGTGGGTATGTTAAAGGTGGACATTTTGAAGAGGCTGCAAAAACATTGATGGACATGCTTAAGAAAGGGCTACATCCTGACAATTTGGAAACAACGGTGGTGCTTAGGGGCTTGCAGAAAAATCATTTGCAGAATGGTTATACTGAACTCTACCTTAACCTTTGCAAGAGTCTGTATACTGCAGGTTTGAGTGGCCCCTGCCTCATATACTTGTATATAGGTGAACTATGCATTATAAGAATGTTGTGATTTGGAGAACTAGAAAATGGGAGTGCCAGCTTTTGCTGAATTTTTTGTTCCATGTGTATTTTGATTGTATTTAACTGAAATGCAGTGTGTGGGTAGGAAAGCTGCCCTCCATTGCTTTTTGTATTATGGAATTCTCTTGGTAATATATTGTACGG
>CP161
TAAGTTTGACTGTATGGTAACTTCCTTCAAATGGGTCACGAAGTGCGTTCTTTGAAACCCATCTTCTACATTACTGCATTGGCGTGCACAAAACCCATCATAAATAGTGCATCATGCCGGATTTGTTCCATTTCAAATGAATTGGGGCCCAAATGGAATCGATGCAGAGGTGTGAAACCAATTACTCATTTGGATTCATCTGGTGTGCTACTCCCAATAATAAAGGAATATGGGCATTGCTTGAATTATGACAAAATGAGTTTTTTCCAAGTAAAAGCTTCTATAGGTCATGGACAAATAAAAAATAAAGACATTAGGCATGGTTTTTATGAAGTCATTGATCAGCTGGAGCACATGGCACGAGAGCCTGGAGATATACTGGATGAACTACAGAAGGATTTGTCTACTCGGGACTTACAGTTGGTGTTGATTTACTTTTCCCAGGAAGGAAGAGATTCCTGGTGTGTCCTTGAGGTTTTCGATTGGATGCGGAAAGTTGATAGGGTCGATGAAGAGACCACGGATCTGATGCTTTCAATCATGTCAAGTTGGTTGGCTAAACTAGTAGAAGAAGAACATTCGGTTGAGGAAGTCCAGATTCTCTTGAGAGAAATGGAATGTGTTGGTTTGGTACTAAACTATGACATGGTTGAAACTTTAATTTCATTGTATTGGGATAGAGGTAAAAGGTTAGAGGCTTCCAGATTTGTTAAGTATTTGCTTGAATTTGGTGGGGCTGTTGTGGAAGATGAAAAGGATCAAGACCCAACTGCTTATCTTATGTGGAAAATGTCAAACGGTGGAGAACATCGAGAAGTTGTAAACCTGATTTTTGACCTCAGGAATTGTGGCTTGAAACCCAAGATAGATAGCTACCGCACTGCACTAATGGCGGTTGTAATGGAGCAAAATCAATTTTCAAGGGCTGTCCATGAACTCAAAGCCTTTCAGAGAAAAGGCAAGGTAGGTGAACTTGAAAAGGGGGAGATGGAAGCCTTAGATTCATATCAAAGAGATCTTCACAAAGAGGGAGAACAAATTGCCAAGTGGGCAATTGAAGAAAACATGCCAGAAATTATGGGACAAATTCACGAGGAGTTAGCTGCAATGTACATGGTTGCAGTTAGAAGTGCAAAAGCTGAGCATCATTTGTGGCAAATGAAGCTTGCTGGCCGGGAGCCTAGAACAGAGATGTATGATGCTGTTTTAGCTGTATGTGCTGTGGAGAAAAATTTGCAAGCAGTGGGAAGAATAATGGCTGGAATGGAAGTAGCTGGGAAAATACCCAACAAGAAAACCTTTTCATGGCTAGTGCGTGGGTATGTTAAAGGTGGACATTTTGAAGAGGCTGCAAAAACATTGATGGACATGCTTAAGAAAGGGCTACATCCTGACAATTTGGAAACAACGGTGGTGCTTAGGGGCTTGCAGAAAAATCATTTGCAGAATGGTTATACTGAACTCTACCTTAACCTTTGCAAGAGTCTGTATACTGCAGGTTTGAGTGGCCCCTGCCTCATATACTTGTATATAGGTGAACTATGCATTATAAGAATGTTGTGATTTGGAGAACTAGAAAATGGGAGTGCCAGCTTTTGCTGAATTTTTTGTTCCATGTGTATTTTGATTGTATTTAACTGAAATGCAGTGTGTGGGTAGGAAAGCTGCCCTCCATTGCTTTTTGTATTATGGAATTCTCTTGGTAATATATTGTACGG
>CT15
TAAGTTTGACTGTATGGTAACTTCCTTCAAATGGGTCATGAAGTGTGTTCTTTGAAACCCATCTTCTACATTACTGCATTGGCGTGCACAAAACCCATCATAAATAGTGCATCATGTCGGATTTGTTCCATTTCAAATGAATTGGGGCCCAAATGGAATCGATGCAGAGGTGTGAAACCAATTACTCCTTTGGATTCATCTGGTGTGCTACTCCCAATAGTAAAGGGATATGGGCATTGCTTGAATTATGACAAAATGAGTTGTTTCCAAGTAAAAGCTTCTATAGGTCATGGACAAATAAAAAATAAAGACATTAGGCATGGTTTTTATGAAGTCATTGATCAGTTGGAGCACACGGCACGAGAGCCTGCAGATATACTGGATGAACTACAGAAGGATTTGTCTACTCGGGACTTACAGTTGGTGTTGATTTACTTTTCCCAGGAAGGAAGAGATTCCTGGTGTGTCCTTGAGGTTTTCGATTGGATGCGGAAAGTTGGTAGGGTGGATGAAGAGACCACAGATCTGATGCTTTCAATCATGTCAAGTTGGTTGGCTAAACTAGTAGAAGAAGAACATTCGGTTGAGGAAGTCCAGATTCTCTTGAGAGAAATGGAATGTGTTGGTTTGGTACTAAACTATGACATGGTTGAAACTTTAATTTCGTTGTATTGGGATAGAGGTAAAAGGTTAGAGGCTTCCAGATTTGTTAAGTATTTGCTTGAATTTGGTGGGGCTGTTGTGGAAGATGAAAAGGATCAAGACCCAACTGCTTATCTTATGTGGAAAATGTCAAAGGGTGGAGAACATCGAGAAGTTGTAAACCTGATTTTTGACCTCAGGAATTGTGGCTTGAAACCCAAGATAGATAGCTACCGCACTGCACTAATGGCAGTTTTAATGGAGCAAAATCAATTTTCAAGGGCTGTCCATGAACTCAAAGCCTTTCAGAGAAAAGGAAAGGTAGGTGAACTTGAAAAGGGGGAGATGGAAGCCTTAGATTCATATCAAAGAGATCTTCACAAAGAGGGAGAACAAATTGCCAAGTGGGCAATTGAAGAAAACATGCCAGAAATTATGGGACAAATTCACGAGGAGTTAGCTGCAATGTACATGGTTGCAGTTAGAAGTGCAAAAGCTGAGCATCATTTGTGGCAAATGAAGCTTGCTGGTCGAGAGCCTAGAACAGAGATGTATGATGCTGTTTTAGCTGTATGTGCCGTGGAGAAAAATTTGCAAGCAGTGGGAAGAATAATGGCTGGAATGGAAGTAGCTGGGAAAATACCCAACAAGAAAACCTTTTCATGGATAGTGCGTGGGTATGTTAAAGGTGGACATTTTGAAGAGGCTGCAAAAACACTGATGGACATGCTTAATAAAGGGCTACATCCTGACAATTTGGAAACAATGGTGGTGCTTAGGGGCTTGCAGAAAACTCATTTGCAGAATGGTTATACTGAACTCTACCTTAACCTTTGCAAGAGTCTGTATACTGCAGGTTTGAGTGGCCCCTGCCTCATATACTTGTATATAGGTAAACTATGCATTATAAGAATGTTGTGAATTGGAGAACTAGAAAATGGGAGTGCCAGCTTTTCCTGAATTTTTTGTTCCATGTGTATTTTGTTTGTATTTAACTGAAATGCAGTGTGTGGGTGTGAAAGCTGCCCTCCATTGCTTTTTGTATTATGGAATTTTCTTG----------------
>DA12
TAGAGTTGATTGTATGGTAGTCTCCTTCAAATGGGTCATGAAGTGTGTTCTTTTAAACTCAGCTTCTGCACAACTACATTGGTGTGCACAAAACCCATAATAAATAGGGCATCATGTCGGATTTGTACCATTTCAAATGAATTGGAGCCCCAGTGGAATCGATCCAGATGTGTGAAATCAATTACTCAGTTGGATTCATTTGGCATGCTGCTCCCAGTAATAAAGGAATATGGACATTGTTTGAATTATGGCAAAATGAGTAATTCCCAGGTAAAAGCTTCTATAGGACACAAACAAATAAAAAATAAAGAAATTAGGCAGGGTTTTTATGAAGTCATTGATCAGTTGGAGCACATGGAACGAGAGCCGGCAGATATACTGGATGAACTACAGAAGGATTTGTCTACTCGGGACTTGCAGTTGGTGTTAGTATACTTTTCCCAGGAAGGAAGAGATTCCTGGTATGCCCTTGAAGTTTTCGATTGGATGCAGAAAGTTGATAGGGTGGATGATGAGACCATGGATCTGATGCATTCAATCATGTCAAGTTGGTTGGCTAAACTAGTAGAAGAAGAACATTCGGTTGAGGAAGTCCAGATTCTCTTGACAGAAATGAATTATGTTGGTTTGGTACTAAACTATGACATGGTTGAGACATTAATTTCATTGTATTGGGATAGAGGTAAAAGTAAAGAGGCTTACAGATTTGTGAAGTATTTGCTAGAATTTGGTG---CTGTCGTCGAAGATGAAAAGGATCAAGATCCAACTGCTTATCTTATGTGGAAAATGTCAAAGAGTGGAGAACATCGAGAAGTTGTAAACCTGATTTTTGACCTCCGGAGTTGTGGCTTGAAACCCAAGATAGATTGCTACCTCACTGCACTATTGGCAGTTGTAATGGAGCAAAATCAATTTACAAGGGTTGTCCATGAGCTCAAAGGCTTTCAGAGAAAAGGAATTGTAGGTGAACTCCCAAAAAGGGATATAGAAGCATTTGATTCATATCAAAGAGATCTTCACAAAAAAGGAGAACAGATTGCCAAGTGGGCGATTGAAGAAAACATGCCAGAAATTATGGGACAAATTCATGAGGAGTTAGCTGCCATGTACATGGTTGCAATTAGAAGTGCAAAAGCTGAGCATCATTTGTGGCAAATGAAGCTTGCTGGTCGGGAGCCTACCGTAGAGACATATGATGCTGTTTTAGCTGTATGTGCAGTGGAGAAAAATTTGCAAGCAGTGGGAAGAATAATGGCTGGAATGGAAGTAGCTGGGAAAATGCCCAGCAAGAAAACTTTTTCATGGCTAGTGCGTGGGTATGTTAAAGGTGGACATTTTGAAGAGGCTGCAAAAACATTGATGGCCATGATTGAGAAAGGAGTACATCCTAACAAGTTGGACACAATAGTGGTGCTTGAGGGCTTGCAGAAAAATCATTTACAGAATGGTTATAGTGAACTTTACCTTAATCTTTGCAAGAGTCTTTATACTGCAGGTTTCAGTGGCCCCTGTCTCATAAACTTGTATATAGGTAAACTATGCATTATAAGAATGTTGTGAATCCGAAAACTCGAAAATGGGAGTGCTAGCTTTTGCTGAGATTTTTGTTCCATGTGTA-TTTGATTGTAC-TAACTGAAATGTAGTGTGTGGACGT--------TCCTCCATTGCATTATGTATTGGAGGATTTTCCTGGGAATATATTGTACAG
>DB53
AGGTGTTGGACTCTCCTGTAACTTGGCTTAATGGGTTATCAAGTGTATTCTTTCAGGCTGGGATTTTGCACTAGCTCATCTATGTGCGTAAGTTCTTGTATAAAGAGTGCATCATATGA---------TAAGGCTTGTGAATTTGGTCTAAAATGGAATCTGATCAGAAATCAGAAAACAATTATTGGTTTGAGTTCGTCTGGTATGTTGATCCCAATAACCAAGAAGCATGTGAATTGTTTAGATCACGGAAAAGAAGGTTGTGGGGAAGTAAGGGCTACTGTAGATGGTGAACAAATTGCTGAAAAACATACTAGATGGGGTTTCATTGTAGCCATCAGTGAATTGGAGCGCATGGCTAGAGAGCCTGCGGATATACTAGAGGGATTGCAGAAAGAGTTGTCCACTAGGGACTTGCAGTTGGTATTGGTATATTTTTCACAAGAAGGAAGGGATTCATGGTGTGCCCTTGAGGTTTTCGATTGGATGCGTCGAGTTGATAAGGTGGATGATGAGACCATGGAATTGATGCTCTCAATTATGTCAAGTTGGTTAAGTAAACTGGTAGAGGAAGAGCGTCCTGTTGAAGATGTGCAGAGCCTTTTGACAGAGATGAATTGTGTGGGATTGAAGGTGAACTATGATATGGTTGAGACGTTGATCTCATTGTATTGGGATAGAGGGAAAGGGTCAGAAGCTGCGCAATTTGTGAAGTATTTGCTGCAGTCCGGTGAGGGTGTCATGGACGAGAAAAAGGGTCAAGATCCAGTAGCCCATCTTATATGGAAAATGTCAATGGGCGGAGGCTACAAAGAAGCTGTAAATCTCATATCTGAGCTCAAAAATTGTGGGCTGAAACCTAAAATACATAGCTATCTCACGGCAATGGTAGCAGTTGTCATGGAGCAAAATCGGTTTACAAGGGCTGTCCATAAACTCAAGTCTTTTCAAAGAAAAGGGAAGTTAGCTGAGCTTGAAGCATGGGAGATGGAAGCAATCAATAATTATCAAAAAGATCTTCACAAAGATGGAGAGCTGATTGCCAAGTGGGCAATGGAAGAAAATGGAGCTGAGTTTAGGGGACAAATTCATGGAGAGTTGCTTGCTATGTATACACTTGCGGTAAGAAGTGCTGAAGCTGAGCATCACTTATGGCAAATGAAGCTTGCTGGTATAGAGCCTGGAAGTGAGATTTATGACACTGTTTTATCTATCTGTGCTGTGGAGAAAAATCTGCCAGCAGTAGCAAGATTGATGGCTGAAATGGAAGCAGCTGGTAAAACACCAAGCAAGAAAACTTTTTCATGGCTAGTGCGAGGGTATGTTAAAGGTGGGCATTTAGAAGAGGCTGCAAAGGCATTGATGAATATGATCGAGAAAGGGCTACATCCAGACAAGTTGGAAATGACAATGGTGCTTAAGGGATTGCAGAAAAATCTCTCAAATAGTGGTTATGCTGATCTATACCTTAAGATTTGCAAGAGTCTGTCTGATGCAGGTTTGATTGAGCCTTGCCTCATATACTTGTATATAGGCCAGTTATGCATTATAAGAATGTTGTGAACTTGAGAACTAGAACATGGAATTTTCAGTTTTTGTTAAGTCCTTTTT-ATGTATATTTTAATTGTATCTTTATACTAAATGCATTGTCTAGGTGTAAAATCTGTTCCCCATAGCTCAATGGATCATGTTATTTTGCCTTGGAAATGCATTCCCT
>DC1
----------------------------------------------------------------------CTAGCTCATCTATCTGCGTAAGTTCTTGTATAAAGAGTGCATCATATGA---------TAAGGCTTGTGAATTTGGTCTAAAATGGAATCTGATCAGAAATCAGAAAACAATTATTGGTTTGAGTTCGTCTGGTATGTTGATCCCAATAACCAAGAAGCATGTGAATTGTTTAGATCACAGAAAAGCAGGTTGTGGGGAAGTAAGGGCTACTGTAGATGGTGAACAAATTGCTGAAAAACATACTAGATGGGGTTTCATTGTAGCCATCAGTGAATTGGAGCGCATGGCTAGAGAGCCTGCGGATATACTAGAGGGATTGCAGAAAGAGTTGTCCACTAGGGACTTGCAGTTGGTATTGGTATATTTTTCACAAGAAGGAAGGGATTCATGGTGTGCCCTTGAGGTTTTCGATTGGATGCGTCGAGTTGATAAGGTGGATGATGAGACCATGGAATTGATGCTCTCAATTATGTCAAGTTGGTTAAGTAAACTAGTAGAGGAAGAGCGTCCTGTTGAAGATGTGCAGAGCCTTTTGACAGAGATGAATTGTGTGGGATTGAAGGTGAACTATGATATGGTTGAGACGTTGATCTCATTGTATTGGGATAGAGGGAAAGGGTCAGAAGCTGCGCAATTTGTGAAGTATTTGCTGCAGTCCGGTGAGGGTGTCATGGACGAGAAAAAGGGTCAAGATCCAGTAGCCCATCTTGTATGGAAAATGTCAATGGGCGGAGGCTACAAAGAAGCTGTAAATCTCATATCTGAGCTCAAAAATTGTGGGCTGAAACCTAAAATACATAGCTATCTCACGGCAATGGTAGCAGTTGTCATGGAGCAAAATCGGTTTACAAGGGCTGTCCATAAATTCAAGTCGTTTCAAAGAAAAGGGAAGTTAGCTGAGCTTGAAGCATGGGAGATGGAAGCAATCAATAATTATCAAAAAGATCTTCACAAAGATGGAGAGCTGATTGCCAAGTGGGCAATGGAAGAAAATGGAGCTGAGTTTAGGGGACAAATTCATGGAGAGTTGCTTGCTATGTATACACTTGCGGTAAGAAGTGCTGAAGCTGAGCATCACTTATGGCAAATGAAGCTTGCTGGTATAGAGCCTGGAAGTGAGATTTATGACACTGTTTTATCTATCTGTGCTGTGGAGAAAAATCTGCCAGCAGTAGCAAGATTGATGGCTGAAATGGAAGCAGCTGGTAAAACACCAAGCAAGAAAACTTTTTCATGGCTAGTGCGAGGGTATGTTAAAGGTGGGCATTTAGAAGAGGCTGCAAAGGCATTGATGAGTATGATCGAGAAAGGGCTACATCCAGACAAGTTGGAAATGACAATGGTGCTTAAGGGATTGCAGAAAAATCTCTCAAATAGTGGTTATGCTGATCTATACCTTAAGATTTGCAAGAGCCTGTCTGATGCAGGTTTGATTGAGCCTTGCCTCATATACTTGTATATAGGCCAGTTATGCATTATAAGAATGTTGTGAACTTGAGAACTAGAAGATGGAATCTTCAGTTTTTGTTAAGTCCTTTTT-ATGTATATTTTAATTGTATCTTTATACTAAATGCATTGTCTAGGTGTAAAATCTGTTCCCCATAGCTCAATGGATCATGTTATTTTGCCTTGGAAATGCATTTCCT
>DD1
-------------------------------------------------------------------------------------------GTCCATGTATAAAGAGTGCATCATATGA---------TAAGGTTTGTGAATTTGGTCTAAAATGGAATCTGACCAGAAATCAGAAAACAATTCTTGGTTTGAGTTCGTCTAGAATGTTGATGCCAATAACCAAGAAGCATGGGGATTGTTTAGATAACAGAAAAGTAGGTTGTGGGGAAGTAAGGGCTACTGTAGATGGTGAACAAATTACTGAAAAACATACTAGATGGGGTTTCATTGTAGCCATCAATGAATTGGAGCGCATGGCTAGAGAGCCTGCGGATATACTAGAGGGGTTGCAGAAAGAGTTGTCCACTAGAGACCTGCAGTTGGTATTGGTATATTTTTCACAAGAAGGGAGGGATTCATGGTGTGCCCTTGAGGTTTTCGATTGGATGCGTCGAGTTGATAAGGTGGATGATGAGACCATGGAATTGATGCTCTCAATTATGTCAAGTTGGTTAAGTAAACTTGTAGAGGAAGAGCGTCCCGTTGAAGATGTGCAGGGCCTTTTGACAGAAATGAATTGTGTAGGATTGAAGGTGAACTACGATATGGTTGAGACATTGATCTCATTGTATTGGGATAGAGGGAAAGGGTCAGAGGCTGCGCAATTTGTGAAGTACTTGCTGCAGTCCGGTGAGGATGTGATGGATGAGAAAAATGGTCAAGATCCAGTAGTACATCTTATATGGAAAATATCAATGGGCGGAGGCTACAAAGAAGCTGTAAATCTCATATCTGAACTCAAGAATTGTGGGCTGAAACCTAAGATACATAGCTATCTCACGGCAATGGTAGCAGTTGTCATGGAGCAAAATCGGTTTACAAGGGCTGTCCATAAACTCAAGTCTTTTCAAAGAAAAGGGAAGTTAGCTGAGCTTGAAGCATGGGAGATGGAGGCAATCAATAATTATCAAAGAGATCTTCACAAAGATGGAGAGTTGATTGCCAAGTGGGCAATGGAAGAAAATGGAGCTAAGTTTAGGGGACAAATTCATGCAGAGTTGCTTGCCATGTACACACTTGCAGTAAGAAGTGCTGAAGCTGAGCATCACTTATGGCAAATGAAACTTGCTGGTATAGAGCCTGCAAGTGAGATTTATGACACTGTTTTATCCATCTGTGCTGTGGAGAAAAATCTGCCAGCAGTAGCAAGATTGATGGCTGGAATGGAAGCGGCTTGTAAAACACCAAGCAAGAAAACTTTTTTATGGCTAGTGCGAGGGTATGTTAAAGGTGGGCATTTAGAAGAGGCTGCAAAGGCAATGATGAATATGATCGAGAAAGGGCTACATCGAGGCAAGTTGGAAATGACAATGGTGCTTAAGGGATTGCAGAAAAATCTCTCAAATAGTGGTTATGCCGATCTATACCTTAAGATTTGCAAGAGTCTGTCTGATGCAGGGTTGATTGAGCCTTGCCTCGTATAGTTGTATATAGGCCAGTTATGCATTATAAGAATGTTTTTTTTTTTTGATTGGTAAACATGGTCAGTCTTCAGGAGTTGGTCCGGTTTC-GCGGGTCAAGTCCCCTCGATGCCAACGAACGCCTGTCGGCTCCTTGGATGATCTAA-----ATGTCCAATGGCCCCCTGCGGGTTCGAGCCACGACCACCGAGC--
>DIM50
AGGTGTTGGACTCTCTTGTAACTTGGCTTAATGGGTTATCAAGTGTATTCTTTCAGGCTGGGATTGTGCACTAGCTCATCTATGTGCATGAGTCCATGTATAAAGAGTGCATCATATGA---------TAAGGTTTGTGGATTTGGTCTAAAATGGGATCTGACCAGAAATCAGAAAACAATTCTTGGTTTGAGTTCGTCTAGAATGTTGATGCCAATAACCAAGAAGCATGGGGATTGTTTAGATAACAGAAAAGTAGGTTGTGGGGAAGCAAGGGCTACTGTAGATGGTGAACAAATTACTGAAAAACATACTAGATGGGGTTTCATTGTAGCCATCAATGAATTGGAGCGCATGGCTAGAGAGCCTGCGGATATACTAGAGGGGTTGCAGAAAGAGTTGTCCACTAGAGACCTGCAGTTGGTATTGGTATATTTTTCACAAGAAGGGAGGGATTCATGGTGTGCCCTTGAGGTTTTCGATTGGATGCGTCGAGTTGATAAGGTGGATGATGAGACCATGGAATTGATGCTCTCAATTATGTCAAGTTGGTTAAATAAACTAGTAGAGGAAGAGCGTCCCGTTGAAGATGTGCAGAGCCTTTTGACAGAAATGAATTGTGTAGGATTGAAGGTGAACTATGATATGGTTGAGACATTGATCTCATTGTATTGGGATAGAGGGAAAGGGTCAGAGGCTGCGCAATTTGTGAAGTATTTGCTGCAGTCCGGTGAGGATGTGATGGATGAGAAAAATGGCCAAGATCCAGTAGTACATCTTATATGGAAAATATCGATGGGCGGAGGCTACAAAGAAGCTGTAAATCTCATATCTGAACTCAAGAATTGTGGGCTGAAACCTAAGATACATAGCTATCTGACGGCAATGGTAGCAGTTGTCATGGAGCAAAATCGGTTTACAAGGGCTGTCCATAAACTCAAGTCTTTTCAAAGAAAAGGGAAGTTAGCTGAGCTTGAAGCATGGGAGATGGAGGCAATCAATAATTATCAAAGAGATCTTCACAAAGATGGAGAGTTGATTGCCAAGTGGGCAATGGAAGAAAATGGAGCTGAGTTTAGGGGACAAATTCATGCAGAGTTGCTTGCCATGTACACACTTGCAGTAAGAAGTGCTGAAGCTGAGCATCACTTATGGCAAATGAAACTTGCTGGTATAGAGCCTGCAAGTGAGATTTATGACACTGTTTTATCCATCTGTGCTGTGGAGAAAAATCTGCCAGCAGTAGCAAGATTGATGGCTGGAATGGAAGCGGCTGGTAAAACACCAAGCAAGAAAACTTTTTTATGGCTAGTGCGAGGGTATGTTAAAGGTGGACATTTAGAAGAGGCTGCAAAGGCAATGATGAATATGATCGAGAAAGGGCTACATCCAGGCAAGTTGGAAATGACAATGGTGCTTAAGGGATTGCAGAAAAATCTCTCAAATAGTGGTTATTCTGATCTATACCTTAAGATTTGCAAGAGTCTGTCTGATGCAGGGTTGATTGAGCCTTGCCTCATATACTTGTATATAGGCCAGTTATGCATTATAAGAATGCTATGAGTTTGAGAACTAGAAGATTGAATTTTCGGTTTTTTTA------------ATGTGTATTTTAATTGTATCTTTATGCTAAATGCAGTGTCTAGGTGTAAAATCTTTCCACCATATCTCAATGGATCATGTTATTTTACCTTTTAACTATCTAATGG
>EN45
---------------------------------------------------------------------------------------------------------------------------------------------------------------------------------------------------------------------TC--TGGTAAAGAAATTTAGGTATTGTTTAAAAGATAGTAGTGTGTGGTATCACCGAGTAAGAGCTTCTAGTAGAGATGAAGAACTGAATGAATGAAAAGTTAGTGACAAATTCTTTAAAACTGTTGAAGAATTGGAACTTATGGTGAGATAACTCATAGATATATTGGAGGAAATGCATAAGAAGCTTTCCATCTGTGACTTAAAGTTGGTATTTTTATATTTTAGTCAGGAAGGAAGAGATTCCTGGTGTGCTCTTGAGGTTTTTGATTGGATGCGGAGAGAGGATAAGGTGGACAATGAGACTATGGAGTTGATGTCTTCTATTATGGGTAGCTGGTTGAGTAAATTAGTAGAAGAAGATCAACCAGTGGAAGAAGTGCAGAACCTCCTGAGGGACATGAATTGTGTTGGGTTGAAGCTGAGCTATAGCATGGTTAAAACATTAATCTCCTTGTATTGGGACAGGGGTAAAAAGTTAGAGGCTATCCAATTTGTTAAGTACTTGCTGCAAGCTGGTGGGACTGTGATGGAAGTTGAAAAGGAACATGACCCAGCAGGGCATCTTTTATGGAAAATGTCAATGGATGGAGAATATAGGGAAGCAGTGAAGTTGGTGTTTGAGCTTAGGAGCTGTGGACTGAAACCCAAGATATACAGCTATGTCAGTGCCTTGATAGCGCTGGTAATAGAGCAAATCCAGTTTACTAGGACTGTACACGAGCTTGAGGCCTTTCAAAAAAGGAGGATGGTAGCTGAGCTCGAGACAGATGATATAGACCTCCTTTCTACATATCAAAGAAGTCTTCATGAGGATGGAGAGCAGATTGCCAAGTGGGCAATTGAGGAAAATATTCCTGAGTTGATGGGAAAAATTCATGAGTAATTGGTTGCCATGTATACTATTGCGCGCAGAGGCACTGAAGCAGAACATCATTTATGGCAAATGAAGCTTGCTAGTAGGAAGCCAGCAACTGAGATGTATAATGCTCTTTTAGCTGTTTGTGCAGTTGATAA-AATTTGTTTGCAGTAGAAAGATTGTTAGCAGGAATGGAAGCTTCTGGCAAACCATTTAACAGGAAAACATTTTCATGGTTAGTGCGTGGGTATGTGGAAGGTAGACACTTTGAAGATGCTGCA-----------GAAGATGCTTGACAGGGGGTTGTATCCAGAAGGGCTGGAAATGGCTTTGGTGCTAAAGGGTTTACAGAGAAATATGCAGAAGACAGGTAACACTAAACTGTATCTTAAGCTTTGTAAGCACCTTTCAGATGTCGGTTTGATTAAACCTTACCTCATATACTTATACATAGATGAACTGTGCATCATAAGGATGTTGTAAGCTAAAAAATTGGAAGAAAGAAATTTT--------------------------------------------------------------------------------------------------------------------------------
>FC13
TAGATTTGATTGTATGGTAGTCTCCTTCAAATGGGTCATGAAGTGTGTTCTTTTAAACTCAGCTTCTGCACAACTACATTGGTGTGCACAAAACCCATAATAAATAGGGCATCATGTCGGATTTGTACCATTTCAAATGAATTGGAGCCCCAGTGGAATCGATCAAGAGGTGTGAAATCAATTACTCAGTTGGATTCATTTGGCATGCTGCTCCCAGTAATAAAGGAATATGGACATTGTTTGAATTATGGCAAAATGAGTAATTCCCAGGTAAAAGCTTCTATAGGACACAAACAAATAAAAAATAAAGAAATAAGACAGGGTTTTTATGAAGTCATTGATCAGTTGGAGCACATGGAACGAGAGCCGGCAGATATACTGGATGAACTACAGAAGGATTTGTCTACTCGGGACTTGCAGTTGGTGTTAGTTTACTTTTCCCAGGAAGGAAGAGATTCCTGGTATGCCCTTGAAGTTTTCGATTGGATGCAGAAAGTTGATAGGGTGGATGATGAGACCATGGACCTGATGCATTCAATCATGTCAAGTTGGTTGGCTAAACTAGTAGAAGAAGAACATTCGGTTGAGGAAGTCCAGATTCTCTTGACAGAAATGAATTATGTTGGTTTGGTACTAAACTATGACATGGTTGAGACATTAATTTCATTGTATTGGGATAGAGGTAAAAGTAAAGAGGCTTACAGATTTGTGAAGTATTTGCTAGAATTTGGTGGTGCTGTCGTCGAAGATGAAAAGGATCAAGATCCAACTGCTTATCTTATGTGGAAAATGTCAAAGAGTGGAGAACAACGAGAAGTTGTAAACCTGATTTTTGACCTCCGGAGTTGTGGCTTGAAACCCAAGATAGATTGCTACCTCACTGCACTATTGGCAGTTGTAATGGAGCAAAATCAATTTACAAGGGTTGTCCATGAGCTCAAAGGCTTTCAGAGAAAAGGAATTGTAGGTGAACTCGAAAAAAGGGATATAGAAGCATTAGATTCATATCAAAGAGATCTTCACAAAAAAGGAGAACAGATTGCCAAGTGGGCGATTGAAGAAAACATGCCAGAAATTATGGGACAAATTCATGAGGAGTTAGCTGCCATGTACATGGTTGCAATTAGAAGTGCAAAAGCTGAGCATCATTTGTGGCAAATGAAGCTTGCTGGTCGGGAGCCTACCGTAGAGACGTATGATGCTGTTTTAGCTGTATGTGCAGTGGAGAAAAATTTGCAAGCAGTGGGAAGAATAATGGCTGGAATGGAAGTAGCTGGGAAAATGCCCAGCAAGAAAACTTTTTCATGGCTAGTGCGTGGGTATGTTAAAGGTGGACATTTTGAAGAGGCAGCAAAAACATTGATGGCCATGATTGAGAAAGGAGTACATCCTAACAAGTTGGACACAATAGTGGTGCTTGAGGGCTTGCAGAAAAATCATTTACAGAATGGTTATAGTGAACTTTACCTTAATCTTTGCAAGAGTCTTTATACTGCAGGTTTGAGTGGCCCCTGTCTCATAAACTTGTATATAGGTAAACTATGCATTATAAGAATGTTGTGAATCTGAAAACTCGAAAATGGGAGTGCTAGCTTTTGCTGAGATTTTTGTTCCATGTGTATTTTGATTGTATTTAACTGAAATGTAGTGTGTGGACGTGAAAGTTGTCCTCCATTGCATTATGTATTGGAGGATTTTCCTGGGAATATATTGTACAG
>FTS1
AGGTGTTGGACTCTCCTGTAACTTTGCTTAATGGGTTATCAAGTGTATTCTTTCAGGCTGGGATTTTGCACTAGCTCATCTATGTGCGTAAGTCCTTGTATGAAGAGTGCATCATATGA---------TAAGGCTTGTGAATTTGGTCTAAAATGGAATCTGATAAAAAATCAGAAAACAATTATTGGATTGAGTTCGTCTGGTATGTTGATCCCAGTAACCAAGAAGCATGTGAATTGTTTAGATTACAGAAAAGAAGGTTGTGGGGAAGTAACGGCTACTGTAGATGGTGAACAAATTGCTGAAAAACATACTAGATGGGGTTTCATTGTAGCCATCAGTGAATTGGAGCGCATGGCTAGAGAGCCTGCGGATATACTAGAGGGATTGCAGAAAGAGTTGTCCACTAGGGACTTGCAGTTGGTATTGGTATATTTTTCACAAGAAGGAAGAGATTCATGGTGTGCCCTTGAGGTTTTCGATTGGATGCGTCGAGTTGATAAGGTGGATGATGAGACCATGGAATTGATGCTCTCAATTATGTCAAGTTGGTTAAGTAAACTAGTAGAGGAAGAGCGTCCTGTTGAAGATGTGCAGAGCCTTTTGACAGAGATGAATTGTGTGGGATTGAAAGTGAACTATGATATGGTTGAGACGTTGATCTCATTGTATTGGGATAGAGGGAAAGGGTCAGAGGCTGCGCAATTTGTGAAGTATTTGCTGCAGTCCGGTGAGGGTGTCATGGACGAGAAAAAGGGTCAAGATCCAGTAGCCCATCTTATATGGAAAATGTCAATGGGCGGAGGCTACAAAGAAGCTGTAAATCTCATATCTGAGCTCAAAAATTGTGGGCTGAAACCTAAAATACATAGCTATCTCACGGCAATGGTAGCAGTTGTCATGGAGCAAAATCGGTTTACAAGGGCTGTCCATAAACTCAAGTCTTTTCAAAGAAAAAGGAAGTTAGCTGAGCTTGAAGCATGGGAGATGGAAGCAATCAATAATTATCAAAAAGATCTTCACAAAGATGGAGAGCTGATTGCCAAGTGGGCAATGGAAGAAAATGGAGCTGAGTTTAGGGGACAAATTCATGGAGAGTTGCTTGCTATGTATACACTTGCGGTAAGAAGTGCTGAAGCTGAGCATCACTTATGGCAAATGAAGCTTGCTGGTACAGAGCCTGGAAGTGAGATTTATGACACTGTTTTATCTATCTGTGCTGTGGAGAAAAATCTGCCAGCAGTAGCAAGATTGATGGCTGGAATGGAAGCAGCTGGTAAAACACCAAGCAAGAAAACTTTTTCATGGCTAGTGCGAGGGTATGTTAAAGGTGGGCATTTAGAGGAGGCTGCAAAGGCATTGATGAATATGATCGAGAAAGGGCTACATCCAGGCAAGTTGGAAATGACAATGGTGCTTAAGGGATTGCAGAAAAATCTCTCAAATAGTGGTTATGCTGATCTATACCTTAAGATTTGCAAGAGTCTGTCTGATGCAGGTTTGATTGAGCCTTGCCTCATATACTTGTATATAGGCCAGTTATGCATTATAAGAATGTTGTGAACTTGAGAACTAGAAGATGGAATTTTCAGTTTTTGTTAAGTCTTTCTT-ATGTGTATTTTAATTGTATCTTTATACTAAATGCATTGTCTAGGTGTAAAATCTGTTCCCCATAGCTCAATGGATCATGTTATTTTGCCTTGGAAATGCATTTCCT
>FTS2
AGGTGTTGGACTCTCCTGTAACTTTGCTTAATGGGTTATCAAGTGTATTCTTTCAGGCTGGGATTTTGCACTAGCTCATCTATGTGCGTAAGTCCTTGTATGAAGAGTGCATCATATGA---------TAAGGCTTGTGAATTTGGTCTAAAATGGAATCTGATAAAAAATCAGAAAACAATTATTGGATTGAGTTCGTCTGGTATGTTGATCCCAGTAACCAAGAAGCATGTGAATTGTTTAGATTACAGAAAAGAAGGTTGTGGGGAAGTAACGGCTACTGTAGATGGTGAACAAATTGCTGAAAAACATACTAGATGGGGTTTCATTGTAGCCATCAGTGAATTGGAGCGCATGGCTAGAGAGCCTGCGGATATACTAGAGGGATTGCAGAAAGAGTTGTCCACTAGGGACTTGCAGTTGGTATTGGTATATTTTTCACAAGAAGGAAGAGATTCATGGTGTGCCCTTGAGGTTTTCGATTGGATGCGTCGAGTTGATAAGGTGGATGATGAGACCATGGAATTGATGCTCTCAATTATGTCAAGTTGGTTAAGTAAACTAGTAGAGGAAGAGCGTCCTGTTGAAGATGTGCAGAGCCTTTTGACAGAGATGAATTGTGTGGGATTGAAAGTGAACTATGATATGGTTGAGACGTTGATCTCATTGTATTGGGATAGAGGGAAAGGGTCAGAGGCTGCGGAATTTGTGAAGTATTTGCTGCAGTCCGGTGAGGGTGTCATGGACGAGAAAAGGGGTCAAGATCCAGTAGCCCATCTTATATGGAAAATGTCAATGGGCGGAGGCTACAAAGAAGCTGTAAATCTCATATCTGAGCTCAAAAATTGTGGGCTGAAACCTAAAATACATAGCTATCTCACGGCAATGGTAGCAGTTGTCATGGAGCAAAATCGGTTTACAAGGGCTGTCCATAAACTCAAGTCTTTTCAAAGAAAAAGGAAGTTAGCTGAGCTTGAAGCATGGGAGATGGAAGCAATCAATAATTATCAAAAAGATCTTCACAAAGATGGAGAGCTGATTGCCAAGTGGGCAATGGAAGAAAATGGAGCTGAGTTTAGGGGACAAATTCATGGAGAGTTGCTTGCTATGTATACACTTGCGGTAAGAAGTGCTGAAGCTGAGCATCACTTATGGCAAATGAAGCTTGCTGGTACAGAGCCTGGAAGTGAGATTTATGACACTGTTTTATCTATCTGTGCTGTGGAGAAAAATCTGCCAGCAGTAGCAAGATTGATGGCTGGAATGGAAGCAGCTGGTAAAACACCAAGCAAGAAAACTTTTTCATGGCTAGTGCGAGGGTATGTTAAAGGTGGGCATTTAGAGGAGGCTGCAAAGGCATTGATGAATATGATCGAGAAAGGGCTACATCCAGGCAAGTTGGAAATGACAATGGTGCTTAAGGGATTGCAGAAAAATCTCTCAAATAGTGGTTATGCTGATCTATACCTTAAGATTTGCAAGAGTCTGTCTGATGCAGGTTTGATTGAGCCTTGCCTCATATACTTGTATATAGGCCAGTTATGCATTATAAGAATGTTGTGAACTTGAGAACTAGAAGATGGAATTTTCAGTTTTTGTTAAGTCTTTTTT-ATGTGTATTTTAATTGTATCTTTATACTAAATGCATTGTCTAGGTGTAAAATCTGTTCCCCATAGCTCAATGGATCATGTTATTTTGCCTTGGAAATGCATTTCCT
>GG1
-----------------------------------------AGTGTATTCTGTGAGGCCGGATTTCTCTACCAGTACATCTCTCTCCATAAACCCTGTATTCAAATCTAAGCAATTCAAGAGTTATTTTTCCCTCAGTGAATTAGGCTTCTCAAGAAGCCAGACAAGGGATAAGAAAGGAATTCTTCATTTGGATTCATGTGGTGCAACAACCTGCAGGGTAAATAAATTTGGTTATTGTTTAAAAGAATGGAAAGTGGGTTATCATCAAGCAGGAGCTTCCAGCAGTAATGAACAACTCACTGAACAAGAAACTAAAGGTGGTTTCTTTGAAGCCATTGAAGAGTTAGAACACATGGGGAGAGAACCTGCAGATATACTGGATGACATGCAGAAGAAACTTTCCACCAGGGATTTACATCTGGTTTTAGTGTACTTTGCTCAGGAAGGAAGAGACTCCTGGTGTGCCCTTGAGGTATTTGATTGGATGCGGAAGGGGAATAAAGTGGATGATGAGACTGTGGAGTTGATGCTCTCTATTATGTCCAGCTGGTTAAGTAAATTAGTAGAAGAAGAACTTCCAGTTGAAGAGGTGCAGAACCTCCTGAAAGAGATGAATTGTGTTGGCTTGAAGCCGAGCTACGACATGGTTGAAACAGTAATCTCCTTGTATTGGGCTAGAGGTAAAAGGTCACAGGCTGTCCAATTTGTCAAATACTTGCTACAAGCAGGTGGGGCTGTGGTGGATTTGCAAAAGGATCAAGACCCAGCAGGCCATCTTATTTGGAAGATGTCGATGGACGGAGAATATAGGGAGGCTGTAAAATTGTTATTTGAGCTCAGGAGATGTGGGCTGAAACCCAAGATATATAGCTATGTCACTGCTATAGTAGCAGTTGTAATGGAGCAAAACCAGTTTACTAGGACTGTACATAAGCTCAGAGCTTTTCAGAAAAAGGGAAGAGTAGCTGAACTTGACTTGGCAGATAAAGAACTCCTTGATACATATCAAAGAAATCTTCACAAAGATGGAGAACAGATTGCCAAGTGGGCAATTGAGGAAAATACCCCCGAGTTTGTGGGAAAAATTCATGAGGAATTGCTTGCTATGTACACTGTTGCAGTCAGAGGCGTTGAAGCTGAACATCATTTATGGCAAATGAAGCTTGCTGGTAGAGAGCCAGCGACTGAGATGTATGATGCTGTTTTAGCTATTTGTGCAGTTGAGAAAAATTTGCTTGCAGTAGGAAGATTGATGGCTGGAATGGAAGCTGCTGGCAAACCACCTAGCAAGAAAACATATTCGTGGTTATTGCGTGGGTATATGAAAGGCGGACACTTTGAAGAGGCTGCAAAAGCACTACTGAAGATGCTTGACAAAGGGCTATATCCAGAAAGATTAGAAATGACAGTGGTGCTAAAGGGTTTGCAGAGAAATCTGCAGAAGATGGGTGGCATTGAACTGTACCTTAAGCTTTGTAAGCACCTTTCAAATGCAGGTTTGATTGAGCCTTGCCTCATATACTTGTATCTAGATGAACTATGCATTATAAGAATGTTATGAACCATAGAATTGAAGGCAGAAATTTCCTTTCCAGTTAAGGGTTTTGTTCAAATCTATAGCATGTAATATGTGGCACACAGTCGTGCAATTTCTCTTCAATCACTGGTAATATGTTATTGGATGATGAACAAATTATGGAACTGTATTCTAGCTCT
>HB41
AGGTTTTGAACTCTTCTGTAACTTTGCTTAATGGGTTATCAAGCGTGTTCTTTGAGGTTGGGTTTTTGCAGTAGTACATCTATATGCATGACTCCTTGTATAAAGAGAGCATCATATAA---------TAAGGCTTGTGAATTTGGTCTAACATGGAATGTGATCAGAAATCAGAAAACAGTTCTTGGTTTGGGTTTATCTGGTGTGTTGATTCCAATGACCAAGAAAAAATGGGATTGTTTGGATCACAGAAAAGTAGGTTGTGGGCAAGTAAGGGCTACTGTAGATGGTGAACAAATTACTGAAAACCATACCAGATGGGGTTATAGTGAAGCCATCCATGAATTGGAGCTCATGGCTAGAGAGCCTGCGGATATACTAGAGGGATTGCAGAAAGAGTTGTCCAGTAGGGACTTGCAGTTGGTATTGGTATATTTTTCTCAGGAAGGGAGGGATTCATGGTGTACCCTTGAGGTTTTTGATTGGATGCGTAGAGTTGATAAGGTGGATGATGATACAATGGAATTGATGCTTTCAATTATGTCAAGTTGGTTAAGTAAACTAGTAGAGGAAGAGCATCCTGTTGAAGATGTGCAGAGCCTTTTGACAGAGATGAATTGTGTGGGATTGAAGCTGAACTATGATATGGTTGAGACATTGATCTCATTGTATTGGGATAGAGGGAAAAGGTCAGAGGCTGTGCAATTTGTGAAGTATTTGCTGCAGTCCGGTGAGGATGTGATGGACCAGAAAAAGGGTCAAGATCCAGTTGCTCATCTTATATGGAAAATGTCAATCGGTGGAGACTGCAAAGAAGCTGTAAATCTCATATCTGAGCTCAAGAATTGTGGCCTGAAACCTAAGATACATAGCTATCTCGCGGCAATTATGGCAGTTGTCATGGAGCAAAATCGGTTTGCAAGGGCTGTTCATAAACTCAAGTCTTTTCAAAGGAAAGGGAAGATAGCTGAGCTTGAAGCATGGGAGATGGAAGCAATCGATAATTATCAAAAAGATCTTCACAAAGATGGAGAGCAGATTGCCAAGTGGGCAATGGAAGAAAATGCAGTGGGGTTTAAGGGACAAATTCATGCAGGGTTGCTTGCCATGTACACAATTGCATTAAGAAGTGCTGAAGCTGAGCATCACTTATGGCAGATGAAGTTTGCTGGTAAGGAGCCTGCAAGTGAGATGTATGACACTGTTTTAGCCATCTGTGCTGTGGAGAAAAATCTGCCAGCAGTGGCAAGATTGATGGCTGGAATGGAAGCATCTTGTAAAACACCAAGCAAGAAAACTTTTTCGTGGCTAGTGCGAGGGTATGTTAAAGGTGGACATTTGGAAGAGGCTGCAAAGGCATTGATGAATATGATTGAGAAAGGGCTACATCCAGACAAGTTGGAAATGACAGTGGTGCTTAAGGGATTGCAGAAAAATCTCTCAAATAGTGGTTATGCTGATCTATACCTTAAGATTTGCAAGAGTCTATCTGATGCAGGTCTGATTGAGCCTTGCCTCATATACTTATATATAGGTAAATTATGCATTATAAGAATGTTATGAACTTG------AGAAAATGGAATTTTTAGTTTTTGACAGCTTTTTTTTTACATGTATTTAATTTGTATTTTTGTACTAAATGCATTGTCTTGATGTGAAATCTCTACCCCATACATCAATGGATCATCATATTTTGCCTTTTAACTATCTAGTGG
>JO20
TAACTTTAATGGTATGGTAACTTCCTTCAAATGGGTCATGAAGTGTGTTCTTTGAAACCCATCTTCTGCACTACTGCATTAGTGTGCTCAAAACCCATCATAAATAGTACATCATGTCGAATTTGTTCCATTTCAAATGATTTGGGTCCCAAATGGAATCCATGCAGAGGTGTGAAACCAATAACTCAGTTGGATTCATCTGGTGTGCTGTTCCCAATAATAAAGGAATATGGGCATTGCTTGAATTATGACAAATTGAGTTGTTTCCAAGTGAAAGCTTTTATAGGTCATGGACAAATAAAAAATAAAGACATTAGGCATGGTCTTTATGAAGTCATTGATCAGTTGGAGCACATGGCCCGGGAGCCTGAAGTTATACTGGATGAACTACAGAAGGATTTGTCTACTCGGGACTTACAGTTGGTGTTGGTTTATTTTTCCCAGGAAGGAAGAGATTCCTGGTGTGTCCTTGAGGTTTTTGATTGGATGCGGAAAGTTGATAGGGTTGATGATGAGACCACTGATCTGATGCTTTCAATCATGTCAAATTGGCTGGCTAAACTAGTAGAAGAAGAGGATTCGGTTGAGGAAGTCCGAATCCTCTTGACAGAAATGAAATGTGTTGGTTTGGTACTAAACTATGACATTGTTGAGGCTTTAATTTCATTGTATTGGGATAGAGGTAAAAGGTTAGAGGCATCCAGATTTGTTAAGTATTTGCTTGAATTTGGTGGGCCTCTTGTGGAAGATGAAATGAATCAAGACCCAACTGCTTATCTTATGTGGAAAATGTCAAAGGGTGGAGAACATAGAGAAGTTGTAAACCTGATTTTTGACCTCAGGAATTGTGGCTTGAAACCCAAGACAGATAGCTACCTCACCGCACTAATGGCGGTTGTAATGGAGCAAAATTGATTTTCAAGGGCTGTCCATGAACTCAAAGCCTTTCAGCGAAAAGGAAAGGTAGGCGAACTTGAAAAGGGGGAGATGGAAGCCTTAGATTCATATCAAAGAGATCTTCACAAAGAAGGAGAACAAATTGCCAAGTGGGCAATTGAAGAAAACATGCCAGAAATTATCGGACAAATTCACGAGGTGTTAGCTGCAATGTATATGGTTGCAGTTAGAAGTGCGAAAGCTGAGCATCATTTGTGGCAAATGAAGCTTGCTGGTCGGGAGCCTACAACAGAGATGTATGATGCCATTTTAGCTGTATGCGCTGTGGAGAAAAATTTGCAAGCAGTGGGAAGACTAATGGCTGGGATGGAAGTAGATGGGAAAATACCCAGCAAGAAAACCTTTTCATGGCTAGTGCGTGGGTATGTTAAAGGTGGACATTTTGAAGAGGCTGCAAAAATATTGATGGGCATGCTTAAGAAAGGGATACATCCTGACAATTTGGAAACAGTGGTCGTGGTTAAGGGCATGCAGAAAAATCATTTGAAGAATGGTTATACTGAACTCTACCTTAACCTTTGCAAGAGTCTGTATATTGCAGGTTTGAGCGGCCCATGTCTCATATACTTGTATATAGGTGAAATATGCATTATAAGGATGTTGTGAATCGGAGAACTAGAAAGTGTGAGTGCCAGCTTTTGCTGATATTTTTGTTCCATGTGTATTTTGATTGTATTCAACTGAAATGCAGTGTGTGGGTGTGAAAGCTGCTCTCCATTGCTTTTTGTATTATAAATTTTCCTGAGTAATACATTTCATGG
>JU21
-----------------------------------------------------------------------------------------------------------------ATGTCGAATTTGTTCCATTTCAAATGATTTGGGTCCCAAATGGAATCCATGCAGAGGTGTGAAACCAATAACTCAGTTGGATTCATCTGGTGTGCTATTCCCAATAATAAAGGAATATGGGCATTGCTTGAATTATGACAAATTGAGTTGTTTCCAAGTGAGAGCTTCTATAGGTCATGGACAAATAAAAAATAAAGACATTAGGCATGGTCTTTATGAAGTCATTGATCAGTTGGAACACATGGCACGGGAGCCTGAAGTTATACTGGATGAACTACAGAAGGATTTGTCTACTCGGGACTTACAGTTGGTGTTGGTTTATTTTTCCCAGGAAGGAAGAGATTCCTGGTGTGTCCTTGAGGTTTTTGATTGGATGCGGAAAGTTGATAGGGTTGATGATGAGACCACTGATCTGATGCTTTCAATCATGTCAAATTGGCTGGCTAAACTAGTAGAAGAAGAAGATTCGGTTGAGGAAGTCCGAATCCTCTTGACAGAAATGAAATGTGTTGGTTTGGTACTAAACTATGACCTTGTTGAGGCTTTAATTTCATTGTATTGGGATAGAGGTAAAAGGTTAGAGGCATCCAGATTTGTTAAGTATTTGCTTGAATTTGGTGGGCCTCTTGTGGAAGATGAAATGAATCAAGACCCAACTGCTTATCTTATGTGGAAAATGTCAAAGTGTGGAGAACATAGAGAAGTTGTAAACCTGATTTTTGACCTCAGGAATTGTGGCTTGAAACCCAAGACAGATAGCTACCTCACTGCACTAATGGCGGTTGTAATGGAGCAAAATCGATTTTCAAGGGCTGTCCATGAACTCAAAGGCTTTCAGCGAAAAGGAAAGGTAGGCGAACTTGAAAAGGGGGAGATGGAAGCCTTAGATTCATATCAAAGAGATCTTCACAAAGAAGGAGAACAAATTGCCAAGTGGGCAATTGAAGAAAACATGCCAGAAATTATCGGACAAATTCACGAGGTGTTAGCTGCAATGTACATGGTTGCAGTTAGAAGTGCGAAAGCTGAGCATCATTTGTGGCAAATGAAGCTTGCTGGTCGGGAGCCTACAACAGAGATGTATGATGCCATTTTAGCTGTATGCGCTGTGGAGAAAAATTTGCAAGCAGTGGGAAGACTAATGGCTGGGATGGAAGTAGATGGGAAAATACCCAGCAAGAAAACCTTTTCATGGCTAGTGCGTGGGTATATTAAAGGTGGACATTTTGAAGAGGCTGCAAAAATATTGATGGGCATGCTTAAGAAAGGGATACATCCTGACAATTTGGAAACAGTGGTCGTGGTTAAGGGCATGCAGAAAAATCATTTGAAGAATGGTTATACTGAACTCTACCTTAACCTTTGCAAGAGTCTGTATACTGCAGGTTTGAGCGGCCCATGTCTCATATACTTGTATATAGGTGAACTGTGCATTATAAGGATGTTGTGAATCGGAGAACTAGAAAGTGTGAGTGCCAGCTTTTGCTGATATTTTTGTTCCATGTGTATTTTGATTGTATTCAACTGAAATGCAGTGTGTGGGTGTGAAAGCTGCTCTCCATT------------------------------------------
>KE1
-------------------------------------------------------------------------------------------------------------------------------------------------GTTTTAAATGGAACCCGAGGGGCGATAGGGAGGTAATTCTGGGATTGGATTCAAATCGTAGGCCGTCTCCAGTAAACAAATATGGGAATTATTATTTAAATTACAACAGAGTGGGTTGTCGTCACTTAAGGGCTTCTAGAGGGGGTGAAGAATCCACTGAAAAACAGTCTAGGGGTGGCTTTTCTGAAGCCATCAATCAATTGGAGCGCATGGCACGAGATCCTGATGATATACTGGAGGAAATGCAGAAGCAGCTCTCTACTCGTGACTTACAGTTGGTTTTAGTATACTTTTCCCAAGAAGGAAGAGATTCCTGGTGTGCCCTTGAAGTTTTTGATTGGATGCGGAGAGGCAATAAGGTGGACGACGAGACTACGGAGCTAATGCTGTCTATTATGTCCAGTTGGTTGAATAAGCTAGCAGAAGAAGAGCATTCGGTCGAAGAAGTGCAGTGCCTCTTGAGAGAGATGAACTGCGTTGGGTTGAAGCCGGACTATGACATGGTTGAAAAGCTGATATCCATGTATTGGGATAGAGGTAAGATGTCAGAAGCTATCCAATTTGTCAAGTATCTGCTACAGACTGGCAGGGCTGTGACCGAAGAGGAAAAGGATGAAGACCCAGCGAGCCATCTTATGTGGAAGATGTCGACGGATGGAGAGTATCAGGAAGCTGTTGAATTGTTATTTGAGCTCAGAAATTGTGGGCTAAGACCAAAAATTTACAGCTATGTTACTGCTTTAGTCACGCTTGTGATGGAGCAAAACCAGTTTACGAGGGCTGTCCATGAGCTCAAGGCCCTTCAGAATAAAGGAAAGGTGGGTGAACTTGAGGCAGGTGATTTAGAACTCCTTGATGCCTATCAAAGAAATCTTCATGAAAAAGGGGAACAGATTGCCAAGTGGGCAGTTGAGGAAAATGCACCTGAGTTCATGGGAGTAATTCATGAGGAGTTGCTTGCCATGTACACTGTTGCAGTCAGAGGCATTGAAGCTGAGCATCACTTATGGCAAATGAAGCTTGCTGGTAGGGAGCCGTCAACTGAGACATATGACATGGTGTTAGCAGTTTGTGCAGTGGAGAAAAATTTGCTGGCAGTGGGAAGATTGATGGCTGGAATGGAAGCTGTTGGCAAACCAGCTAGCAAGAAAACATTTTCATGGTTAGTGCATGGGTATGTGAAGGGTGGGCATTTTGAAGAGGCTGCAAAAACACTCATTAAGATGCTAGGCAAAGGGCTGTACCCTGAAAAGCTGGAAATGACAATGGTTCTTAAGGGTTTGCAGAAAAGTCTGCAGAAAACAGGTTACCCTGAGATATACCTTAAGCTTTGCAAGCGCCTTTCAGATTCAGGTTTGATCGAGCCTTG------------------------------------------------------------------------------------------------------------------------------------------------------------------------------------------------------------
>LF2
--------------------------------------------------------------------------------------------------------------------------------------------------------------------------------------------------------------------------------------------------------------------------------------------------------------------------------------------------------ATTGGAGCGCATGGCTAGAGAGCCTGCGGATATACTAGAGGGATTGCAGAAAGAGTTATCCACTAGGGACTTGCAGTTGGTATTGGTATATTTTTCACAAGAAGGGAGGGATTCATGGTGTGCCCTTGAGGTTTTTGATTGGATGCGTCAAGTTGATAAGGTGGATGATGAGACTATGGAATTAATGCTCTCAATTATGTCAAGTTGGTTAGGTAAACTAGTGGAGGAAGAGCATCCTATTGAAGATGTGCAGAGCCTTTTGACAGAGATGAATTGTGTGGGATTGAAGGTGAACTATGAAATGGTTGAGACATTGATTTCCTTGTATTGGGATAGAGGGAAAAGATCAGAGGCTGCGCAATTGGTGAAGTATTTGCTGCAGTCCGGTGAGGGTGTGATGGATGAGAAAAAGGGTCAGGATCCAGTAGCCCATCTTATATGGAAAATGTCAGTGAGTGGAGATTACAAAGAGGCTGTCAATCTCATATCTGAGCTCAAGAATTGTGGCCTGAAACCTAAGATACATAGCTATCTCACGGCAATTGTAGCAGTTGTCATGGAGCAAAATCGGTTTACAAGGGCTGATCATAAACTCAAGTCTTTTCAGAGAAAAGGAAAGTTAGCTGAGCTTGAAGCATGGGAGATGGAAGCAATTGATAATTATCAAAGAGATCTTCATAAAGATGGAGAGCAGATTGCCAAGTGGGCAATGGAAGAAAATGGAGCCGAGTTTATGGGACAAATTCATGCAGAGTTGCTTGCCATGTACACACTTGCATTAAGAAGTGCTGAAGCTGAGCATCACTTATGGCAAATGAAGCTTGCTGGTACGGAG-----------------------------------------------------------------------------------------------------------------------------------------------------------------------------------------------------------------------------------------------------------------------------------------------------------------------------------------------------------------------------------------------------------------------------------------------------------------------------------------------------------------------------------------------------------
>MC0
--------------------------------------------TTATTCTTTAAGGTTGGGTTTTTGCAAAAGTGCACCTATGTGCATGACTCCTTGCGTAAAGAGTGCATCATATGC---------TAAGGTTTGTGAATTTGGTCTAAATTGGAATCTGATCAGAAATCAGAAAACAATTCTTGGTTTGAGTTGGTCTGGTGTGTTGATCCCAATAACCAAGAAGCATGGGGATTGTTTAGATCACAGAAAAGTAGGTTTTGGAGAAGTAAGGGCTAGTGTAGATGGTGAACAAATCACTGAAAACCATACTAAATGGGGTTTCAGTGTAGCCATCCATGAATTGGAGCGCATGGCTAGAGAGCCTGCGGATATACTAGAGGGATTGCAGAAAGAGTTATCCACTAGGGACTTGCAGTTGGTATTGGTATATTTTTCACAAGAAGGGAGGGATTCATGGTGTGCCCTTGAGGTTTTCGATTGGATGCGTCGAGTTGATAAGGTGGATGATGAGACCATGGAATTGATGCTCTCAATTATGTCAAGTTGGTTAAGTAAACTGGTAGAGGAAAAGCATCCTGTTGAAGATGTGCAGAGCCTTTTGACGGAGATGAATTGTGTGGGATTGAAGGTGAACTATGATATGGTTGAGACATTGATCTCACTGTATTGGGACAGAGGGAAAAGGTCAGATGCTGCACAATTTGTGAAGTATTTGCTGCAGTCCGGTGAGGGTGTGATGGATGAGAAAAAGGATCAAGATCCAGTAGCCCATCTCATATGGAAAATGTCAGTGGGTGGAGACTACAAAGAAGCTGTAAATCTCATATCTGAGCTGAAGAATTGTGGCCTGAAACCTAAGATACATAGCTATCTCAAGGCAATTGTAGCAGTTGTCATGGAGCAAAATCGGTTTACAAGAGCTGTTCACAAACTCAAGTCTTTTCAAAGAAAAGGGAAGTTAGCTGAGCTTGAAGCATGGGAGATGGAAGCAATGGATAATTATCAAAGAGATCTTCACAGAGATGGAGAGCAGATTGCCAAGTGGGCAATGGAAGAAAATGCAGCTGAATTTATGGGAGAAATTCATGCAGAGTTGCTTGCCATGTACACACTTGCATTAAGAAGTGCTGAAGCTGAGCATCACTTATGGCAAATGAAGCTTGCTGGAATGGAGCCTGCAAGTGAGGTGTATGACACTGTTTTAGCCATCTGTGCTGTGGAGAAAAATCTACCAGCAGTAGCAAGATTGATGGTTGTAATGGAAGCAGCTGGTAAAACACCAAGCACGAAAACTTTTTCGTGGCTAGTGCGAGGGTATGTTAAAGGTGGGCATTTCGAAGAGGCTGCAAAGGCATTGCTGAATATGATTGAGAAAGGGCTACATCCAGACAAGTTGGAAATGACAGTGGTACTGAAGGGATTACAGAAAAATCTCTCAAGTAGTGGTTATGCTGATCTATACCTTAAGATTTGCAAGAGTCTATCTGATGCAGGTTTGATTGAGCCTTGCGTCATATACTTATATATAGGTGAATTATGCATTATAAGAATGTTATGAACTTGAGAACTAGAAAATTAATTTTTTAGGTTTTGTACAGTTTGTTTTTACGTGTATTTTACTTGTAT---TATACTAATTGCATCGTCTGGGTGTGAAAT------------------------------------------------------
>MT0
----------------------------------------------ATTCTTTAAGGTTGGGTTTTTGCACTAGTGCATCTCTGTGCATGAGTCCTTGTATAAAGAGTACATCATATTA---------TAGGGCTTCTGAATTAGGTCTAAAATGGAATCTGATCAGAAACCAAAAAACAATTCTTGGTTTGAGTTCATCTAGTGTGTTGATCTCAATAACCAAGAAGAA---------------------------------CAGAAAAGTAAGGGCTGCTGTAGATGGTGAACAAATTACTGAAAACCATACTAGATTGGGTTTTACTGCAGCCATCCATGAATTGGAACAGATGGCTAGAGATCCTGCAGATATACTGGAGGGATTGCAGAAAGAGTTGTCCACCAGAGACTTGCAGTTGGTATTGGTATATTTTTCTCAAGAAGGGAGGGATTCATGGTGTGCACTTGAGGTTTTTGATTGGATGCGCAGAGTTCATAAGGTTGATGATGAGACCATGGAGTTGATGCTCTCAATCATGTCAACTTGGTTAAGTAAACTAGTAGAGGAAGAGCGTCCTGTTGAAGATTTGCAGAGCCTTTTGACAGAGATGAATTGTGTGGGATTGAAGTTGAACTATGATATGGTTGAGACATTGATATCATTGTATTGGGATAGAGGGAAAGGATCAGAGGCTGCTCAATTTGTGAAGTATTTGCTTCAGTCTGGTGAGAGTGTGATGGAGGAGGAAAAGGGTCAAGACCCATTAGCCCATCTTATATGGAAAATGTCAATGGGTGGAGGCTACAAAGAAGCTGTGAATCTCATATCTGAGCTCAAAAATTGTGGCCTGAAACCTAAGATACATAGCTATCTCACTACAATGGTAACAGTTGTCATGGAGCAAAATAGGTTTACTAGGGCTGTCCATAAGCTCAAGTCTTTTCAAAGAAAAGGGAAGTTAGCTGAGCTTGAAGCATGGGAGATGGAAGCAATTGATGATTATCAGAGAAATCTTCATACAGATGGAGAGCTGATTGCCAAGTGGGCAATGGAAGAAAATGCAGGTGAGTTTATGGGACAGATTCATGCAGAGTTGCTTGCCATGTACACACTTGCAGTAAGAAGTGCTGAAGCTGAGCACCACTTGTGGAAAATGAAGCTTGCTGGTATGGAGCCTGCAAGTGACATATATGACACTGTTTTAGCCATCTGTGCTGTGGAGAAAAATCTGCCAGCAGTAGCAAGATTGATGGCCGGAATGGAAGCAGCTGGTAAAAAGCCAAGCAAGAAAACTTTTTCATGGCTAGTGAGAGGGTATGTTAAAGGTGGGCATTTAGAAGAGGCTGCAAAGACATTGATGAATATGATTGAGAAAGGGCTACATCCAGGCAAGTTGGAAATGACAGTGGTGCTTAAGGGATTGCAGAAAAATCTCTCAAATAGTGGTTATGGTGATCTATACCTTAAGATTTGCAAGAGTCTGTCTGATGCAGGTTTGATTGAGCCTTGCCTCATATACTTGTATATAGGCGAGTTATGCATTATAAGAATGTTATGAACTTGAGAACTAGAAGATGGAATTTTTAATTTCTGTACAGTTTTTTTT-ACATGTATTTTAATTGTATCTTTATACAAAATGCATTGTCTAGGTGTGAAATCTGTCCCCCATAGCGCAATGGATCATGTTATTTTGCCTTTTAACTATATAATGG
>NN48
-------------------------------------------------------------------------------------------GTCCTTGTATAAAGAGTGCATCATCTGA---------TAAGGCTTGTGAATTTGGTCTAAAATGGAATCTGATCAGAAATCAGAAAACAATTATTGGTTTGAGTTCGTCTGGTGTGTTGATCCCAATAACCAAGAAGCATGGGGATTGTTTAGAACGCAGAAAAGTAGGTTGTGGGGAAGTAAGGGCTACTGTAGATGGGGAACAAATTACTGAAAAACATACTAGATGGGGTTTCATTGTAGCCATCAATGAATTGGAGCGCATGGCTAGAGAGCCTGCGGATATACTAGAGGCCTTGCAGAAAGAGTTGTCCACTAGGGACTTGCAGTTAGTGTTGGTATATTTTTCACAAGAAGGGAGGGATTCATGGTGTGCCCTTGAGGTTTTTGATTGGATGCGTCGAGTTGATAAGGTGGATGATGAGACCATGGAATTGATGCTCTCAATTATGTCAAGTTGGTTAAGTAAACTAGTAGAGGAAGAGCGTCCTGTTGAAGATGTGCAGAGCCTTTTGACAGAGATGAATTGTGTGGGATTGAAGATAAACTATGATATGATTGAGACATTAATTTCATTGTATTGGGATAGAGGGAAAGGGTCAGAGGCTGCGCAATTTGTTAAGTATTTATTGCAGTCCGGTGAGGGTGTGATGGACGAGAAAAAGGGTCAAGATCCAGTAGCCCATCTTATATGGAAAATGTCAATGGGCGGAGGCTACAAAGAAGCTGTAAATCTCATATCTGAGCTCATGAATTGTGGGCTGAAACCTACGATACATAGCTATCTCACGGCAATGGTAGCAGTTGTCATGGAGCAAAATCGGTTTACAAGGGCTGTCTATAAACTCAAGTCTTTTCAAAGGAAAGGGAAGTTAGCTGAGCTTGAAGCATGGGAGATGGAAGCAATCAATAATTATCAAGAAGATCTTCACAAAGATGGGGAGCTGATTGCTAAGTGGGCAATTGAAGAAAATGCAGCTGAGTTTAGGGGACAAATTCATGCAGAGTTGCTTGCCATGTACACACTTGCAGTAAGAAGTGCTGACGCTGAGCATCACTTATGGCAAATGAAGCTTGCTGGTACAGAGCCTGCAATTGAGATTTATGACACTGTTTTATCCGTGTGTGCTGTGGAGAAAAACTTGCCAGCAGTAGCAAGATTGATGGCTGGAATGGAAGCAGCTGGTAAAACACCAAGCAAGAGAACTTTTTCATGGGTAGTGCGAGGGTATGTTAAGGGTGGGCATTTAGAAGAGGCTGCAAAGGCATTGATGAATATGATTGACAAAGGGCTACATCCAGGCAAGTTGGAAATGACAATGGTGCTTAAGGGATTGCAGAAAAATCTCTCAAATAGTGGTTATGCTGATATATACCTTAAGATTTGTAAGAGTCTGTCTGATGCAGGTTTGATTGAGCCTTGCCTCATATACTTGTATATAGGCCAGTTATGCATTATAAGAATGTTGTGAACTTGAGAACTAGAAGATGGACTTTTCAGTTTCTGTTAAGTCTTTTTT-ACGTGTATTTTAATTGTGTCTTTCTACTAAATGCATTGTCTGCGTGTAAAATCTGTCCCCCATAGCTCAATGGGTCATGTTATTTTGCCTCTTAACTATCTCATCA
>PA42
ATTTCTTGGACTCTCCTGCAACTTTGCTTAATGGGTTATCAAGCGTATTCTTTAAGGTTGGGTTTTTGCAATAGTGCATCTATGTGCACGACTCCTTGTATAAAGATTGCAGCATATAA---------TAAGGCATGTGAATTTGGTCTAAAATGGAATCTGATCAGAAATCAGAAAACAATTCTTGGTTTGAGTTCGTATAATGTGTTGATTCCAATAACCAAGAAGCATGGGGATTGTTTAGATCACAGAAAAGTAGGTTGTGGGGAAGTTAGGGCTACAGTGGATGGTGAACAAATTACCGAAAATCATACTAGATGGGGTTTCACTGTAGTCATCCATGAATTGGAGCGCATGGCTAGAGAGCCTGCGGATATACTAGAGGAATTGCAGAAAGAGTTGTCCACTAGGGACTTGCAGTTGGTATTGGTATATTTTTCACAGGAAGGGAGGGATTCATGGTGTGCCCTTGAGGTTTTCGATTGGATGCGTCGGGTTGATAAGGTGGATGATGAGACCATGGAATTGATGCTCTCAATTATGTCAAGTTGGTTAAGTAAACTAGTAGAGGAAGAGCATCCCGTTGAAGATGTGCAGAGCCTTTTGACAGAGATGAATTGTGTGGGATTGAAGGTGAACTATGATATGGTTGAGACATTGATCTCATTGTATTGGGATAGAGGGAAAAGGTCAGAGGCTGCACAATTTGTGAAGTATTTGCTGCAATCCGGCGAGGGTGTGATCGATGAGAAAAAGGGTCAAGATCCAGTAGCCCATCTTATATGGAAAATGTCTGTGGGCGGAGACTACAAAGAAGCTATAAATCTCATATCTGAGCTCAAGAATTGTGGCCTGAAACCGAAGATACATAGCCATCTCACGGCAATTGTAGCAGTTGTGATGGAGCAAAATCGGTTTACAAGAGCTCTCCATAAACTCAAGTTTTTTCAAAGAAAAGGGAAGTTAGCTGAGTGTGAAGCATGGGAGATGGAAGCAATCGATAATTATCAAAGAAATCTTCACAAAGATGGAGAGCAGATTGCGAAGTGGGCAATGGAAGAAAATTCAGCCGACTTTATGGGTCAAATTCATGCAGAGTTGCTTGCCATGTACACACTTGCATTAAAAAGTGCTGAAGCTGAACATCATTTATGGCAAATGAAGCTTTCTGGTACGGAGCCTGCAAGTGAGATATATGACACTGTTTTAGCCATCTGTGCTGTCGAGAAAAATCTGCCAGCAGTAGCAAGATTGATGGCCGGAATGGAAGCATCTGGTAAAACACCAAGCAAAAAAACTTTTTCGTGGCTAGTGCGAGGGTATGTTAAAGGTGGGCATTTAGAAGAGGCTGCAAAGGCATTGATGAATATGATTGAGAAAGGGCTACATCCAGACAAGTTGGAAATGACAGTGGTGCTTAAGGGATTGCAGAAAAATCTCTCAAATAGTGGTTATGCTGATCTATACCTTAAGATTTGCAAGAGTCTGTCTGATGCAGGTTTGATTGAGCCTTGCCTCATATACATATATATAGGGGAATTATGCATTATAAGAATGTTATGAACTTGAGAACTAGAAATT-----TTTAAGTTTGTGTACAGTTTTTTTTAATCTGTATTTTACTTGTATTTTTATACTAAATGCATTGTCTGGGTGTCAAATCTCTCCCCCATAGCTCAATGGATCATGTTATTTTGCCTTTTAACTATCTCATCG
>PB33
---------------------------------------------------------------------------------------------------------------------------------------------------------------------------------------------------------------------T--------------------------------------------------------ATGAGGATATTT---------------------------------------------------------------------CACACAGTATGA-------------------------------------------------------------------------------------------------------------------------------------------------------------------------------------------------------------------------------------------------------------------------------------------------------------------------------------------------------------------------------------------------------TAGAATCAAAATTAGAAGCCTG---------------------------------------------------------------------------------------------------------------------GGCCTCAGCATT--------------------------------------------------------------------------------------------------------------------------------------------------------------------------------------------------------CGATGTACACTGTTGCAGTCAGAGGCTTTGAAGCTGAGCACCATTTATGGAAAATGAAGCTTGCTGGTAGGGAACCGTCAATTGAGACATATGACAGGGTATTAGTGGTTTGTACGGTGGAGAAAAATTTGCTGGCAGTGGGAAGATTGATGGCTACAATGGAAGCTGTTGGAAAACCACCTAGCAAGAAAACATTTTCATGATTGGTGCATGGTTATGTGAAGGGTGGACATTTTGAGGAGGCTGCAAAGACACTCATTAATATGCTCGACAAAGGGTTGTACCCTGAAAAGATGGAAATAACAATGGTTCTTAAGGGTTTGCAGAAAAACCTGCAAAAGACAGGTCACCCTGAACTATACCTTAACATTTGTAAGTGCCTTTCATATGCAGGTTTGATCGAGCCTTGCTTTATATATTTGTATCTAGATAAATTTTGTATTATAAGGATGTTGTGAGGCAGAGAAGTTAAAGATGGAAATTTCAGTCCCAATCTACATTTTTCTTCCAGATATAACTTAATACC---------------------------------------------------------------------------------------
>PF1
--------------------------------GGGTTATCAAGTGTATTCTTTAAGGTTGGTTTTTGGCAGTACTGCATCTATGTGCATGGGTCCTTTTATAAAGACTGTATCATATGA---------TAAGGCTTGTGAATTTGGTCTGAAATGGAATCTGATCAGAAATCAGAAAACAATTCTTGGTTTGAGTTCGTGTGGTATGTTGATTCCAATAACCAAGAAGCA---------------------------------TGGGGAAGTAAGGGCTACTGTAGATGGTGAACAAATTACAGAAAAGCATACTAAATTGGGTTTCATTGTAGCCATCAATGAATTGGAGCGCATGGCTAGAGAGCCTGCGGATATACTAGAGGGATTGCAGAAAGAGTTGTCCACTAGGGACTTGCAGTTGGTATTGGTATATTTTTCACAAGAAGGGAGGGATTCATGGTGTGCCCTTGAGGTTTTCGATTGGATGCGTCGAGTTGATAAGGTGGATGATGAGACCATGGAATTGATGCTTTCAATTATGTCAAGTTGGTTAAGTAAACTAGTAGAGGAAGAGCGTCCTGTTGAAGATGTGCAGAGCCTTTTGACAGAGATGAATTGTGTGGGATTGAAGGTGAACTATGATATGGTTGAGACACTGATTTCATTGTATTGGGATAGAGGGAAAGGGTTAGAGGCTGCGCAATTTGTGAAGTATTTGCTGCAGTCCGGTGAGGGTGTGATGGACGAGAAAAGGGGTCAAGATCCAGTAGCCCATCTTATATGGAAAATGTCAATGGGCGGAGGCTACAAAGAAGCTGTAAATCTCATATCTGAGCTCAAGAATTGTGGCCTGAAACCTAAGATACATAGCTATCTCACGGCAATGGTGGCAGTTGTCATGGAGCAAAATCGGTTTACAAGGGCTGTCCATAAACTCAAGTCTTTTCAAAGAAAAGGGAAGTTAGCTGAGCTTGAAGCATGGGAGATGGAAGCAATCAATAATTATCAAAGAGATCTTCACAAAGATGGAGAACTGATTGCCAAGTGGGCAATGGAAGAAAATGCAGCTGAGTTTATGGGACAAATTCATGCAGAGTTGCTTGCCATGTACATGCTTGCAGTAAAAAGTGCTGAAGCTGAGCATCACTTATGGCAAATGAAGCTTGCTGGTACAGAGCCTGCAAGTGAGATTTATGACACTGTTTTAGCCATCTGTGCTGTGGAGAAAAATCTGCCAGCAGTAGCAAGATTGATGGCTGGAATGGAAGCAAGTGGTAAAACACCAAGCAAGAAAACTTTTTCATGGCTAGTGCGAGGGTATGTCAAAGGTGGGCATTTAGAAGAGGCTGCAAAGGCATTGATGAGTATGATTGAGAAAGGGCTACATCCAGGCAAGTTGGAAATGACAATGGTGCTTAAGGGATTGCAGAAAAATCTCTCGAGTAGTGGTTATGCTTATCTATACCTTAAGATTTGCAAGAGTCTGTCTGATGCAGGTTTGATTGAGCCTTGCATCATATACTTGTATATAGGCGAGTTATGCATTATAAGAATGTTATGAACTTGAGAACTAGAAGATGGAAGTTTCAGTTTTTGTTTAGTTTCTTTA-ACGTGTATTTTAATTGTATCTTTATACTAAATGCATTTTCTGGATGTAAAATATGTAACCCATAGCTTAATGAATCATGCTATTTTTCCTTTTAACTATCTAATGG
>PFM1
----------------------TTTGCCTAATGGGTTATCAAGCGTATTCTTCAAGGTTGGGTTTTTGCAATCGTGCATCTATGTGCATGACTCCTTGTATAAAGAGTGCAGCATATAA---------TAAGGCATGTGAATTTAGTCTAAAATGGAATATGATCAGAAATCAGAAAACAATTCTTGGTTTGAGTTCGTCTGATGTGTTGATTCCAATAACCAAGAAACATCGGGATTGTTTAGATCACAGAAAAGTAGGTTGTGGGGAAGTTAGGGCTACTGTAGATGGTGAACAAATTACTGAAAACCATAGTAGATGGGGGTTTATTGTAGCCATCCATGAATTGGAGCGCATGGCTAGAGAGCCTGCGGATATACTAGAGGGATTGCAGAAAGAGTTGTCCACTAGGGACTTGCAGTTGGTATTGGTATATTTTTCACAAGAAGGGAGGGATTCATGGTGTGCCCTTGAGGTTTTCGATTGGATGCGCCAAGTTGATAAGGTGGATGATGAGACCATAGAATTGATGCTCTCAATTATGTCAAGTTGGTTAAGTAAACTAGTAGAGGAAGAGCATCCTGTTGAAGATGTGCAGAGCCTTTTGACAGAGATGAATTGTGTGGGATTGAAGGTGAACTATGATATGGTTGAGACATTGATCTCATTGTATTGGGATAGAGGGAAAAGGTCAGAGGCTGCGCAATTTGTGAAGTATTTGCTGCAATCCGGTGAGGGTGTGATGGATGAGAAAAAGGGTCAAGATCCAGTAGCCCATCTTATATGGAAAATGTCAGTGGGCGGAGACTACAAAGAAGCTGTAAATCTCATATCTGAGCTCAAGAATTGTGACCTGAAACCTAAGATACATAGCTATCTCACGGCAATTGTAGCAGTTGTCATGGAGCAAAATCGGTTTACAAGAACTGTTCATAAACTCAAGTATTTTCAAAGAAAAGGGAGGTTAGCTGAGTGTGAAGCATGGGAGATGGAAGCAATCGATAATTATCAAAGAGATCTTCACAAAGATGGAGAGCAGATTGCGAAGTGGGCAATGGAAGAAAATGCAGCCGAGTTTATGGGACAAATTCATGCAGAGTTGCTTGCCATGTACACACTTGCATTAAGAAGTGCTGAAGCTGAGCATCATTTATGGCAAATGAAGCTTGCTGGTATGGAACCTGCAAGTGAGATGTATGATACTGTTCTAGCCATCTGTGCTGTCGAGAAAAATCTGCCAGCAGTAGCAAGATTGATGGCCGGAATGGAAGCAACTGGTAAAACACCAAGCAAAAAAACTTTTTCGTGGCTAGTGCGAGGGTATGTTAAAGGTGGGCATTTAGAAGAGGCTGCAAAGGCATTGATGAATATGATTGAGAAAGGGCTACATCCAGACAAGTTGGAAATGACAGTGGTGCTTAAGGGATTGCAGAAAAATCTCTCAAATAGTGGTTATGCTGATCTATACCTTAAGATTTGCAAGAGTCTGTCTGATGCAGGTTTGATTGAGCCTTGCCTCATATACTTATATATAGGGGAATTATGCATTATAAGAATGTTATGAACTTGAGAACTAGAAGATGGAATTTTTAGTTTGTGTACAGTTTTTTTACACATGTATTTTACTTGTATTTTTATAATAAATGCATTATCTGGGTGTGAAATCTCTCCCCCATAGCTCAATGGATCATTTTATTTTGCCTTCTAACTATCTCATGG
>PG28
TCTGAATAAACTTTAATTACTGTATTTTTCATGGGTTATCAAATAT---CTGTGAGGTTTGATCTCCCTTGCAGTATATCTTTGTATGTGAAGCCTGTATTGAACAAAACCTCAAGCAAGAGTTGTTCTGCCCTTAATCATTTGGGTTTTAAATGTCACCAGAAAGGCGATAGGGAAGTAATTATGGGATTAGAATCAACTGGTAGGCTGTCTCCAATAAACAAATATGGGAATTATT---TAAATCACAACAGAGTGGGTTGTCGTCAATTAAGGGTTTGTAGAGGGGGTGAAGAATTCACTGAAGAACAGTCTAAGGGTGGCTTTTCTGAAGCCATCGTTCAATTGGAGCGAATGGCACGAGATCCTGATGATATACTAGAGGAAATGCAGAAGCAGCTTTCTACTCGTGACTTACAGTTGGTTTTAGTATACTTCTCCCAAGAAGGAAGGGATTCCTGGTGTGCCCTTGAAGTTTTTGATTGGATGCGGAGAGGCGATAAGGTGGACGATGAGACCATGGAGCTAATGCTGTCTATTATGGCTAGTTGGTTGAATAAGTTAGCAGAAGAAGAGCACTCAGTGGAAGAAGTGCAGTGCCTCTTGAGAGAGATGAAGTGCGTTGGGTTGAAGCCAGACTATGACATGGTTAAAAAGATGATATCCATGTATTGGGATAAAGGTAAGATGTCGGAAGCTGTCCAATTTGTCAAGTACTTGCTACAAACTGGTAGGGCTGTGACCGAAGAGGAAAAGGATCAAGACCCAGCGAACCATCTCATGTGGAAGATGTCGATGGATGGAGAGTATAAGGAAGCTGTTGAGTTGTTATTTGAGCTCAGAAACTGTGGGCTAAAACCCAAGATTTACAGCTATGTTACTGCTTCAGTCACGCTTGTGATGGAGCAAATCCAGTTTACAAGGGCTGTCCAAGAGCTCAAGGCCTTTAGGAATAAAGGAAAGGTGGGTGAATTTGAGGCAGGTGATTTAGAACTCCTTGACGCCTATCAAAGAAATCTTCATGAAAAGGGGGAACAGATTGCGAAGTGGGCAATTGAGGAAAATGCACCTGACTTTATGGGAGTAATTCACGAGAAGTTGCTTGCCATGTACACTGTTGCAGTCCGAGGCATTGAAGCTGAGCATCACTTATGGCAAATGAAGCTTGCTGGTAGGGAGCCGTCAACTGAGACATATGACAGGGTATTAGCGGTTTGTGCAGTGGAGAAAAATTTGCTGGCAGTGGGAAGATTGATGGCTGGAATGGAAGCTGTTGGCAAACCACCTAGCAAGAAAACATTTTCATGGTTAGTTCATGGGTATGTGAAGGGTGAGCATTTTGAAGAGGCTGCAAAAACACTCATTAAGATGCTCGACAAAGGGCTGTACCCTGAAAAGCTAGAAATAACAATGGTTCTCAAGGGTTTGCAGAAAAGCCTGCAGAAAACAGGTCATCCTGAACTATACCTTAAGATTTGTAAGCGCCTTTCAGATGCAGGTTTGATCGAGCCTTGCCTTATATATATGTATATAAATAAACTTTGTATTATAAGGATGTTGTGAGCCAGAGAAGTTAAAGATGGAAATTTCAGTCCCAGTCTACATTTTTGTTCCAGATATAACTTGATACCAGGGCATATAAATGCAGTGCATAGGTGTGGAATTTATCCTGTCTCTGTATGTTTTATGTCATTGGATAGCAACAGGTTTTCTGATTG
>PH2
---------------------------TTAATGGGTTATCAAGTGTATTCTTTAAGGTTGGTTTTTGGCAGTACTGCATCTATGTGCATGAGTCCTTTTATAAAGACTGTATCATATGA---------TAAGGCTTGTGAATTTGGTCTGAAATGGAATCTGATCAGAAATCAGAAAACAATTCTTGGTTTGAGTTCGTGTGGTATGTTGATTCCAATAACCAAGAAGCA---------------------------------TGGGGAAGTAAGGGCTACTGTAGATGGTGAACAAATTACAGAAAAGCATACTAAATTGGGTTTCATTGTAGCCATCAATGAATTGGAGCGCATGGCTAGAGAGCCTGCGGATATACTAGAGGGATTGCAGAAAGAGTTGTCCACTAGGGACTTGCAGTTGGTATTGGTATATTTTTCACAAGAAGGGAGGGATTCATGGTGTGCCCTTGAGGTTTTCGATTGGATGCGTCGAGTTGATAAGGTGGATGATGAGACCATGGAATTGATGCTTTCAATTATGTCAAGTTGGTTAAGTAAACTAGTAGAGGAAGAGCGTCCTGTTGAAGATGTGCAGAGCCTTTTGACAGAGATGAATTGTGTGGGATTGAAGGTGAACTATGATATGGTTGAGACACTGATTTCATTGTATTGGGATAGAGGGAAAGGGTCAGAGGCTGCGCAATTTGTGAAGTATTTGCTGCAGTCCGGTGAGGGTGTGATGGACGAGAAAAGGGGTCAAGATCCAGTAGCCCATCTTATATGGAAAATGTCAATGGGCGGAGGCTACAAAGAAGCTGTAAATCTCATATCTGAGCTCAAGAATTGTGGCCTGAAACCTAAGATACATAGCTATCTCACGGCAATGGTGGCAGTTGTCATGGAGCAAAATCGGTTTACAAGGGCTGTCCATAAACTCAAGTCTTTTCAAAGAAAAGGGAAGTTAGCTGAGCTTGAAGCATGGGAGATGGAAGCAATCAATAATTATCAAAGAGATCTTCACAAAGATGGAGAACTGATTGCCAAGTGGGCAATGGAAGAAAATGCAGCTGAGTTTATGGGACAAATTCATGCAGAGTTGCTTGCCATGTACATGCTTGCAGTAAAAAGTGCTGAAGCTGAGCATCACTTATGGCAAATGAAGCTTGCTGGTACAGAGCCTGCAAGTGAGATTTATGACACTGTTTTAGCCATCTGTGCTGTGGAGAAAAATCTGCCAGCAGTAGCAAGATTGATGGCTGGAATGGAAGCAAGTGGTAAAACACCAAGCAAGAAAACTTTTTCATGGCTAGTGCGAGGGTATGTCAAAGGTGGGCATTTAGAAGAGGCTGCAAAGGCATTGATGAGTATGATTGAGAAAGGGCTACATCCAGGCAAGTTGGAAATGACAATGGTGCTTAAGGGATTGCAGAAAAATCTCTCGAGTAGTGGTTATGCTTATCTATACCTTAAGATTTGCAAGAGTCTGTCTGATGCAGGTTTGATTGAGCCTTGCATCATATACTTGTATATAGGCGAGTTATGCATTATAAGAATGTTATGAACTTGAGAACTAGAAGATGGAAGTTTCAGTTTTTGTTTAGTTTCTTTA-ACGTGTATTTTAATTGTATCTTTATACTAAATGCATTTTCTGGATGTAAAATATGTAACCCATAGCTTAATGAATCATGCTATTTTTCCTTTTAACTATCTAATGG
>PM29
TCTAAATAAACTTTAAATACTTTATTTTTCATGGGTTATCAAATAT---CTGTGAGGCTTGGTCTCCCTAGAATTACATCTCTTTATGTAAATCCTGTATTGAACAAAACCCCTTGCAAGCGTTGCTCTGCCCTTAATCATTTGGGTTACAAATGTCACCTGAAGGGCGATAGGCAAGTAATTCTGGGTTTCGATTCAACTCGTAGGTTGTCTCCAATAACAAACAAATATGGGAATTATTTAAATTACAATAGAGTGGGTTGTCGTCAGTTAAGGGTTTCTAGAGGGGGTGAAGAATTCATTGAAGAACAGTCTAGGGGTGGCTTTTCTGAAGCCATCATTCAATTGGAGCGCATGGCACGAGATCCTGATGATATACTGAAGGAAATGCAGAAGCAGCTATCTACTCGTGACTTACAGTTGGTTTTAGTAAACTTCTCCCAAGAAGGAAGGGATTCCTAGTGTGCCCTTGAAGTTTTTGGTTGGATGCGGTGAGGTGATTAGGTGGACGATGAGACCATGGAGCTAATTCTATCTATTATGTCCACTTGGTTGAATAAGCTAGTAGTAGAAGATAATTCAGTTGAATAAGTGCAGTGCCTCTTAGGAGAGATGAAATGTGTTGGGTTGAAGCCGGACTATGACATTGTTGAAAAGCTGATATCCATGGATTGGGATAGAGGTAAGATTTCAGAATCTATCCAATTAGTCAAGTACTTGCTACAAAATGGCAGGGTTGTGATAAAAGAGGAAAATGATCAAGACCCAACAAGCCATCTCATGTGG------------GATAGAGAGTATTAGGAAGCTGTTGAGTTGTTATTTGAGCTCAGAAATTGTGGGCTAAGACCCAATATTTACAGCTATGTTACTACTTTAGTCATGCTTGTGATGGAGCAAAACTAATTTACAAGGGCTGTCCATGAGCTCAAGGTCTTTCAGAATAAAGCAAAGGTGGGTGAACTTGAGGCAGGTGATTTGGATCTCCTTGATGCATATCAAAGAAATCTTCATGAAAAAGGGGAACAGATTACAAAGTGGGCAATTGAGGAAAATGCACCTGAGTTTATGGGAGTAATTCATGAGAAGTTGCTTGCCATGTACGCTGTTGCAGTCAAAGGCATTGAATCTTAGCATCACTTATGGCAAATGAAGCTTGCTGGTAGGGAGCCATCAACTGAGACATATGACATGGTATTAGCAGTTTGTGCAGTGGAGAAAAATTTGCTGGAAGTGGCAAGATTGATGGCTGGAATGGAAGCTGTTGGAAAACCACCTAGCAAGAAAACCTTTTCATGGTTAGTGCATGGGTACGTGAAAGGTAAGAATTTTGAATAGGCTACAAAAACACTTATTAAGATGCTCGATAAAGGACTGTCCCCTGAAAATCTAGAAATAACAATGGTTCTTAAGGGTTTGCAGAAAATCCTGCAAAAAACAGGTCACCTTGAACTATACCTTAGACTTTGTAAGTGCCTTTCAGATGCAGGTTTGATCGAGCCTTGCCTTATATATTTTTATATAGATAAAATTTGTATTATAAGAATGTTGTGAGCCAGAGAAGTTAAAGATTGGAATTTCAGACCCAATCTAGA-TTTTGTTCCAGATGTAACATGATACGAGGGCATACAA----------------------------------------------------------------------------
>PS27
TCTGAATAAACTTTAATTACTGTATTTTTCATGGGTTATCAAATAT---CTGTGAGGTTTGATCTCCCCAGCAGTATATCTTTGTATGTGAAGCCTGTATTGAACAAAACCTCAAGCAAGAGTTGTTCTGCCCTTAATCATTTGGGTTTTAAATGTCACCAGAAAGGCGATAGGGAAGTAATTATGGGATTAGAATCAACTGGTAGGCTGTCTCCAATAAACAAATATGGGAATTATT---TAAATCACAACAGAGTGGGTTGTCGTCAATTAAGGGTTTGTAGAGGGGGTGAAGAATTCACTGAAGAACAGTCTAAGGGTGGCTTTTCTGAAGCCATCGTTCAATTGGAGCGCATGGCACGAGATCCTGATGATATACTAGAGGAAATGCAGAAGCAGCTTTCTACTCGTGACTTACAGTTGGTTTTAGTATACTTCTCCCAAGAAGGAAGGGATTCCTGGTGTGCCCTTGAAGTTTTTGATTGGATGCGGAGAGGCGATAAGGTGGACGATGAGACCATGGAGCTAATGCTGTCTATTATGGCTAGTTGGTTGAATAAGTTAGCAGAAGAAGAGCACTCAGTGGAAGAAGTGCAGTGCCTCTTGAGAGAGATGAAGTGCGTTGGGTTGAAGCCGGACTATGACATGGTTAAAAAGATGATATCCATGTATTGGGATAAAGGTAAGATGTCGGAAGCTGTCCAATTTGTCAAGTACTTGCTACAAACTGGTAGGGCTATGACCGAAGAGGAAAATGATCAAGACCCAGCGAACCATCTCATGTGGAAGATGTCGATGGATGGAGAGTATAAGGAAGCTGTTGAGTTGTTATTTGAGCTCAGAAACTGTGGGCTAAAACCCAAGATTTACAGCTATGTTACTGCTTCAGTCACGCTTGTGATGGAGCAAATCCAGTTTACAAGGGCTGTCCAAGAGCTCAAGGCCTTTAGGAATAAAGGAAAGGTGGGTGAATTTGAGGCAGGTGATTTAGAACTCCTTGACGCCTATCAAAGAAATCTTCATGAAAAGGGGGAACAGATTGCGAAGTGGGCAATTGAGGAAAATGCACCTGACTTTATGGGAGTAATTCACGAGAAGTTGCTTGCCATGTACACTGTTGCAGTCCGAGGCATTGAAGCTGAGCATCACTTATGGCAAATGAAGCTTGCTGGTAGGGAGCCGTCAACTGAGACATATGACAGGGTATTAGCGGTTTGTGCAGTGGAGAAAAATTTGCTGGCAGTGGGAAGATTGATGGCTGGAATGGAAGCTGTTGGCAAACCACCTAGCAAGAAAACATTTTCATGGTTAGTTCATGGGTATGTGAAGGGTGAGCATTTTGAAGAGGCTGCAAAAACACTCATTAAGATGCTCGACAAAGGGCTGTACCCTGAAAAGCTAGAAATAACAATGGTTCTCAAGGGTTTGCAGAAAAGCCTGCAGAAAACAGGTCATCCTGAACTATACCTTAAGATTTGTAAGCGCCTTTCAGATGCAGGTTTGATCGAGCCTTGCCTTATATATATGTATATAAATAAACTTTGTATTATAAGGATGTTGTGAGCCAGAGAAGTTAAAGATGGAAATTTCAGTCCCAGTCTACATTTTTGTTCCAGATATAACTTGATACCAGGGCATATAAATGCAGTGCATAGGTGTGGAATTTATC-------------------------------------------------
>PS30
ATTTCTTGGACTCTCCTGCAACTTTGCTTAATGGGTTATCAAGCGTATTCTTTAAGGTTGGGTTTTTGCAATAGTGCATCTATGTGCACGACACCTTGTATAAAGATTGCAGCATATAG---------TAAGGCATGTGAATTTGGTCTAAAATGGAATCTGATCAGAAATCAGAAAATAATTCTTGGTTTGAGTTCGTATAATGTGTTGATTCCAATAACCAAGAAGCATGGGGATTGTTTAGATCACAGAAAAGTAGGTTGTGGGGAAGTTAGGGCTACAGTGGATGGTGAACAAATTACCGAAAATCATACTAGATGGGGTTTCACTGTAGCCATCCATGAATTGGAGCGCATGGCTAGAGAGCCTGCGGATATACTAGAGGAATTGCAGAAAGAGTTGTCCACTAGGGACTTGCAGTTGGTATTGGTATATTTTTCACAGGAAGGGAGGGATTCATGGTGTGCCCTTGAGGTTTTCGATTGGATGCGTCGAGTTGATAAGGTGGATGATGAGACCATGGAATTGATGCTCTCAATTATGTCAAGTTGGTTAAGTAAACTAGTAGAGGAAGAGCATCCCGTTGAAGATGTGCAGAGCCTTTTGACAGAGATGAATTGTGTGGGATTGAAGGTGAACTATGATATGGTTGAGACATTGATCTCATTGTATTGGGATAGAGGGAAAAGGTCAGAGGCTGCACAATTTGTGAAGTATTTGCTGCAATCCGGCGAGGGTGTGATCGATGAGAAAAAGGGTCAAGATCCAGTAGCCCATCTTATATGGAAAATGTCTGTGGGCGGAGACTACAAAGAAGCTATAAATCTCATATCTGAGCTCAAGAATTGTGGCCTGAAGCCTAAGATACATAGCCATCTCACGGCAATTGTAGCAGTTGTCATGGAGCAAAATCGATTTACAAGAGCTCTCCATAAACTCAAGTCTTTTCAAAGAAAAGGGAAGTTAGCTGAGTGTGAAGCATGGGAGATGGAAGCAATCGATAATTATCAAAGAGATCTTCACAAAGATGGAGAGCAGATTGCGAAGTGGGCAATGGAAGAAAATTCAGCCGACTTTGTGGGTCAAATTCATGCAGAGTTGCTTGCCATGTACACACTTGCATTAAAAAGTGCTGAAGCTGAACATCATTTATGGCAAATGAAGCTTTCTGGTACGGAGCCTGCAAGTGAGATATATGACACTGTTTTAGCCATCTGTGCTGTCGAGAAAAATCTGCCAGCAGTAGCAAGATTGATGGCCGGAATGGAAGCATCTGGTAAAACACCAAGCAAAAAAACTTTTTCGTGGCTAGTGCGAGGGTATGTTAAAGGTGGGCATTTAGAAGAGGCTGCAAAGGCATTGATGAATATGATTGAGAAAGGGCTACATCCAGACAAGTTGGAAATGACAGTGGTGCTTAAGGGATTGCAGAAAAATCTCTCAAATAGTGGTTATGCTGATCTATACCTTAAGATTTGCAAGAGTCTGTCTGATGCAGGTTTGATTGAGCCTTGCCTCATATACATATATATAGGGGAATTATGCATTATAAGAATGTTATGAACTTGAGAACTAGAAATT-----TCTAAGTTTGTGTACAGTTTTTTTT-ACGTGTATTTTACTTGTATTTTTATACTAAATGCATTGTCTGGGTGTC----------------------------------------------------------
>PSF43
------------------------------------------------------------------------------TCTATGTGCATGAGTCCTTGTATAAAGAGTGTATCATATGA---------TAAGGCTTGTGAATTTGGTCTAAAATGGAATCTGATAAGAAATCAGAAAACAATTCTTGGTTTGAGTTCGTCTGGTATGTTGATCCCAATAACCAAGAAGCATGGGGATTGTTTAGAACACAGAAAAGTAGGTTGTGGGGAAGTAAGGGCTACTGTAGATGGGGAACAAATTACTGAAAAACATACTAGATGGGGTTTCATTGTAGCCATCAATGAATTGGAGCGCATGGCTAGAGAGCCTGCGGATATACTAGAGGGATTGCAGAAAGAGTTGTCCACTAGGGACTTGCAGTTGGTATTGGTATATTTTTCACAAGAAGGGAGGGATTCATGGTGTGCCCTTGAGGTTTTCGATTGGATGCGTCAAGTTGATAAGGTGGATGATGAGACCATGGAATTGATGCTCTCAATTATGTCAAGTTGGTTAAGTAAATTAGTAGAGGAAGAGCGTCCTGTTGAAGATGTGCAGAGCCTTTTGACAGAGATGAATTGTGTGGGATTGAAGGTAAACTATGATATGGTTGAGAGATTAATCTCATTGTATTGGGATAGAGGGAAAGGGTCAGAGGCTGCGCAATTTGTTAAGTATTTGCTGCAGTCCGGTGAGGGTGTGATGGACGAGAAAAAGGGTCAAGATCCAGTAGCCCATCTTATATGGAAAATGTCAATGGGCGGAGGCTACAAAGAAGCTGTAAATCTCGTATCTGAGCTCAAGAATTGTGGGCTGAAACCTAAGATACATAGCTATCTCACGGCAATGGTAGCAGTTGTCATGGAGCAAAATCGGTTTACAAGGGCTGTCCATAAACTCAAGTCTTTTCAAAGAAAAGGGAAGTTAGCTGAGCTTGAAGCATGGGAGATGGAAGCAATCAATAATTATCAAAGTGATCTTCACAAAGATGGAGAGCTGATTGCCAAGTGGGCAATGGAAGAGAATGCAGCTGAGTTTAGGGGACAAATTCATGCAGAGTTGCTTGCCATGTACACACTTGCAGTAAGAAGTGCTGAAGCTGAGCATCACTTATGGGAAATGAAGCTTGCTGGTACAGAGCCTGGAATTGAGATTTATGACACTGTTTTATCCGTATGTGCTGTGGAGAAGAATCTGCCAGCAGTAGCAAGATTGATGGCTGGAATGGAAGCAGCTGGTAAAACACCAAGCAAGAAAACTTTTTCATGGCTAGTGCGAGGGTATGTTAAAGGTGGGCATTTAGAAGAGGCTGCAAAGGCATTGATGAATATGATTGAGAAAGGGCTACATCCTGGCAAGTTGGAAATGACAATGGTGCTTAAGGGATTGCAGAAAAATCTCTCAAATAGTGGTTATGCTGATCTATACCTTAAGATTTGCAAGAGTCTATCTGATGCAGGTTTGATTGAGCCTTGCCTCGTATACTTGTATATAGGCCAGTTATGCATTATAAGAATGTTGTGAACTTGAGAACTAGAAGATGGAATTTTCAGTTTTTGTGAAGTCTTTTTT-ACGTGTATTTTAATTGTTTTTTTCTACTAAATGCATTGTCTGGGTGTAAAATCTGTCCCCCATAGCTCAGTGGATCATGTTATTTTGCCTTTT-------------
>PTA0
-----------------------TTGCTCAATGGGTTATCAAATTTATTCCTTAAGGTTGGGTTTTTGCAATAGTGCATCTATGTGCATGACTCCTTGTATAAAGAGTGCATCATATAA---------TAGGGCTTGTGAATTTGGTCTAAAATGGAATCTGATCAGAAATCAGAAAACAATTCTTGGTTTGAGTTCTTCTGGTGTGATGATCCCAATAACCAAGAAGCATGGGGATTGTTTAAACCCCAGAAAAGTAGGTTGTGGGAAAGTAAGGGCAACTGTAGATGGTGAACAAATTACTGAAAACCATACTAGATTGGGTTTAACTGCAGCCATCCATGAATTGGAGCTCATGGATAGAGAACCTGCAGATATACTAGAGGGATTGCAGAAAGAGTTGTCAACTAGGGACTTGCAGTTGGTATTGGTATATTTTTCACAGGAAGGGAGGGATTCATGGTGTGCCCTTGAGGTTTTTGATTGGATGCGTAGAGTTGATAAGGTGGATGATGAGACCATGGAATTGATGCTCTCAATTATGTCAAGTTGGTTAAGTAAATTAGTAGAGGAAGAGCATCCTATTGAAGATGTGCATAGCCTTTTGTCAGAGATGAATTGTGTGGGATTGAAGCTGAACTATGAAATGGTTGAGACATTGATCTCATTGTATTGGGATAGAGGGAAAAGGTCAGAGGCTGCCCAATTTGTGAAGTTTTTTCTGCAGTGTGGTGAGGGTGTGATGGATGAGAAAAAGGGTCAAGATCCAGTAGCCCATCTTGTATGGAAAATGTCAATGGGTGGAGACTACAAAGAAGCTGTAAATCTCATATCTGAGCTCAAGAATTGTGGCCTGAAACCTAAGATACATAGCTATCTCACAGCAATGGTAGCAGTTGTCATGGAGCAAAATCGGTTTGTAAGGGCTGTTCATAAACTCAAGTTTTTCCAAAGAAAAGGGAAGTTAGCTGAGCTTGAAGCAAGGGAGATGGAAGAAATCGATAATTATCAAAGACATCTTCATAAAGATGGAGAGCAGATTGCCAAGTGGGCAATGGAAGAAAATGCAGCCGAGTTTAAGGGACAAATTCATGCAAAGTTGCTTGCCATGTACACACTTGCAGTAAAAAGTGCTGAAGCTGAGCATCACTTATGGCAAATGAAGCTGGCTGGTACAGAGCCTGCAAGTGAGTTGTATGACACTGTTTTAGCCATCTGTGCTGTGGAGAAAAATCTGCCAGCAATAGCAAGATTGATGGCTGGCATGGAAGCAGTTGGTAAAACACCAAGCAAGAAAACTTTTTCATGGCTGGTGCGAGGGTATGTTAAAGGTGGGCATATAGAAGAGGCTGCAAAGACATTGATGAATATGATTGAGAAAGGGCTACATCCGGACAGGTTGGAAATGACACTGGTGCTTAAGGGATTGCAGAAAAATCTCTCAAATAGTGGTTATGCTAACCTATACCTTAAGATTTGCAAGAGTCTGTCTGATGCAGGATTGATTGAGCCTTGCCTCATATACTTATATATAGGTAAATTATGCATTATAAGAATGCTATGAATTTGAGAACTAGAAGATAGAATTTTTAGTTTTTGCAGTTTTTGTTTTTACGTGTATTTTAGTTGTATTTTTATAC-------------------------------------------------------------------------------
>RC54
AGGTGTTGTACTCTCCTGTAACTTGGCTTAATGGGTTATCAAGTGTATTCTTTAAGGTTGGGATTTTGCTCTAGCGCATCTATGTGCATGAGTCCTTGTATAAAGAGTGTATCATATGA---------TAAGGCTTGTGAATTTGGTCTAAAATGGAATCTGATCAGAAATCAGAAAACAATTATTGGTTTGAGTTCGTCCGATGTGTTGATCCCAATAACTAAGAAGCATGGGGATTGTTTAGAACGCAGAAAAGTAGGTTGTGGGGAAGTAAGGGCTACTGTAGACGGGGAACAAATTACTGAAAAACATTCTAGATGGGGTTTCATTGTAGCCATCAATGAATTGGAGCGCATGGCTAGAGAGCCTGCGGATATACTCGAGGGATTGCAGAAAGAGTTGTCCACTAGGGACTTGCAGTTAGTGTTGGTATATTTTTCACAAGAAGGGAGGGATTCATGGTGTGCCCTAGAGGTTTTCGATTGGATGCGCCGAGTTGATAAGGTGGATGATGAGACCATGGAATTGATGCTCTCAATTATGTCGAGTTGGTTAAGTAAACTAGTAGAGGAAGAGCGTCCTGTTGAAGATGTGCAGAGCCTTTTGACAGAGATGAATTGTGTGGGATTGAAGGTAAACTACGATATTATTGAGACATTAATCTCATTGTATTGGGATAGAGGGAAAGGGTTAGAGGCTGCGCAATTTGTTAAGTATTTGATGCAGTCCGGTGAGGGTGTGATGGACGAGAAAAAGGGTCAAGATCCAGTAGCCCATCTTATATGGAAAATGTCAATCGGCGGAGGCTACAAAGAAGCTGTAAATCTCATTTCTGAGCTCAAGAATTGTGGGCTGAGACCTACCATACATAGCTATCTAACGGCAATGGTAGCAGTTGTCATGGAGCAAAATCGGTTTACAAGGACTGTCTATAAACTCAAGTCTTTTCAAAGGAAAGGGAAGTTAGCTGAGCTTGAAGCTTGGGAGATGGAAGAAATCAATAATTATCAAGAAGATCTTCACAAAGATGGGGAGCTGATTGCCAAGTGGGCAATGGAAGAAAATGCAGCTGAGTTTACGGGACAAATTCATGCAGAGTTGCTTGCCATGTACACACTTGCAGTAAGAAGTGCTGACGCTGAGCATCACTTATGGCAAATGAAGCTTGCCGGTACAGAGCCTGCAATTGAGATTTATGACACTGTTTTATCCGTATGTGCTGTAGAGAAAAACTTGCCAGCAGTGGCAAGATTGATGGCTGGAATGGAAGCAGCTGGTAAAACACCAAGCAAGAGAACTTTTTCATGGCTAGTGCGAGGGTATGTTAAAGGTGGGCATTTAGAAGAGGCTGCAAAGGCATTGATGAATATGATTGACAAAGGGCTACATCCAGGCAAGTTGGAAATGACAATGGTGCTTAAGGGATTGCAGAAAAATCTCTCAAATAGTGGTTATGCTGATCTATACCTTAAGATTTGCAAGAGTCTGTCTGATGCAGGTTTGATTGAGCCTTGCCTCATATACTTGTATATAGGCCAGTTATGCATTATAAGAATGTTGTGAACTAGAGAACTAGAAGATGGAATTTTCAGTTTCTGTTAAGTCTTTTTT-ACGTGTATTTTAATTGTATCTTTCTACTAAATGCATTGCCTGCGTGTAAAATCTGTCCCCCATAGC----------------------------------------
>RR55
--------------------------------------------------------------------------------------------------------------------------------------------------------ATGGAATCTGATCAGAAATCAGAAAACAATTATTGGTTTGAGTTCGTCTGGTGTGTTGATCCCAATAACCAAGAAGCATGGGGATTGTTTAGAACGTAGAAAAGTAGGTTGTGGGGAAGTAAGGGCTACTGTAGATGGGGAACAAATTATTGAAAAACATGCTAGATGGGGTTTCATTGTAGCCATCAATGAATTGGAGCGCATGGCTAGAGAGCCTGCGGATATACTAGAGGGATTGCAGAAAGAGTTGTCCTCTAGGGACTTGCAGTTAGTGTTGGTATATTTTTCACAAGAAGGGAGGGATTCATGGTGTGCCCTTGAGGTTTTTGATTGGATGCGTCGAGTTGATAAGGTGGATGATGAGACCATGGAATTGATGCTCTCAATTATGTCAAGTTGGTTAAGTAAACTAGTAGAGGAAGAGCGTCCTGTTGAAGATGTGCAGAGCCTTTTGACAGAGATGAATTGTGTGGGATTGAAGGTAAACTATGATATGATTGAGACATTAATCTCATTGTATTGGGATAGAGGGAAAGGGTCAGAGGCTGCGCAATTTGTTAAGTATTTGCTGCAGTCCGGTGAGGGTTTGATGGACGAGAAAAAGGGTCAAGATCCAGTAGCCCATCTTATATGGAAAATGTCAATGGGCGGAGGCTACAAAGAAGCTGTAAATCTCATATCTGAGCTCAAGAATTGTGGGCTGAAACCTACGATACATAGCTATCTCACGGCAATGGTAGCAGTTGTCATGGAGCAAAATCGGTTTACAAGGGTTGTCTATAAACTCAAGTCTTTTCAAAGGAAAGGGAAGTTAGCTGAGCTTGAAGCTTGGGAAATGGAAGCAATCAATAATTATCAAGAAGATCTTCACAAAGATGGGGAGCTGATTGCCAAGTGGGCAATGGAAGAAAATGCAGCTGAGTTTAGGGGACAAATTCATGCAGAGTTGCTTGCCATGTACACACTTGCAGTAAGAAGTGCTGACGCTGAGCATCACTTATGGCAAATGAAGCTTGCTGGTACAGAGCCTGCAATTGAGATTTATGACACTGTTTTATCTGTATGTGCTGTGGAGAAAAACTTGCCAGCAGTAGCAAGATTGATGGCTGGAATGGAAGCAGCTGGTAAAACACCAAGCAAAAGAACTTTTTCATGGCTAGTGCGAGGGTATGTTAAAGGTGGGCATTTAGAAGAGGCTGCAAAGGCATTGATGAATATGATTGACAAAGGGCTACATCCAGGCAAGTTGGAAATGACAATGGTGCTTAAGGGATTGCAGAAAAATCTCTCAAATAGTGGTTATGCTGATCTCTACCTTAAGATTTGCAAGAGTCTGTCTGATGCAGGTTTGATTGAGCCTTGCCTCATATACTTGTATATAGGCCAGTTATGCATTATAAGAATGTTGTGAACTTGAGAACTAGAAGATGGAATTTTCAGTTTCTGTTAAGTCTTTTTT-ACGTGTATTTTAATTGTATCTTTCTACTAAATGCATTGCCTGCGTGTAAAATCTGTCCCCCATAGCTCAATGGGTCATGTTATTTTGCCTTTTAACTATCTCATGG
>SA1
AGCAGTTGGACTCTCCTGCAATTTTGCTTAATGGGTTATCAAGCTTATTCTTCAAGGTTGGGTTTTTGCAATAGTGCATACATGTGCACAACTCCTTGTATAAAGATTGCAGCATATAA---------TAAGGCGTGTGAATTTGGTTTAAAATGGAATCTGATAAGAAATCAGAAAACAATTCTTGGTTTGAGTTTGTCTGATGTGTTGATTCCAATAACCAAGAAGGATGGGGATTGTTTAGGTCACAGAAAAGTAGGTTGTGGGGAAGTTAGGGTTACTGTAGATGGTGAACAAATTACTGAAAATCATACTAGATGGGGTTTCACTGTAGCCATCCATGAATTGGAGCGCATGGCTAGAGAGCCTGCGGATATACTAGAGGAATTGCAGAAGGAGTTGTCCACCAGGGACTTGCAGTTGGTATTGGTATATTTTTCACAAGAAGGGAGGGATTCATGGTGTGCCCTTGAGGTTTTCGATTGGATGCGTCGAGTTGATAAGGTGGATGATGAGACCATGGAATTGATGCTCTCAATTATGTCAAGTTGGTTGAGTAAACTAGTAGAGGAAGAGCATCCTGTTGAAGATGTGGAGAGCCTTTTGACAGAGATGAATTGTGTGGGATTGAAGGTGAACTATGATATGGTTGAGACATTGATTTCATTGTACTGGGATAGAGGGAAAAGGTCAGAGGCTGCACAATTTGTGAAGTATTTGCTGCAATCCGGTGAGGGTGTGATGGATGAGAAAAAGGGGCAAGATCCAGTAGCCCATCTTATATGGAAAATGTCAGTGGGAGGAGACTACAAAGAAGCTGTAAATCTCATATCTGAGCTCAAGAATTGTGGCCTGAAACCTAAGATACATAGCTATCTCACGGCCATTGTAGCAGTTGTCATGGAGCAAAATCGGTTTACAAGATCTGTTCATAAACTCAAGTCTTTTCAAAGAAAAGGGAAATTAGCTGAGTGTGAAGCATGGGAGATGGAAGCAATTGATAATTATCAAAGAGATCTTCACAAAGATGGAGAGCTGATTGCGAAGTGGGCAATGGAAGAAAACTCAGCCGACTTTATGGGACAAATTCATGCAGAGTTGCTTGCCATGTACACACTTGCATTAAGAAGTGCTGAAGCTGAGCATCATTTATGGCAAATGAAGCTTGCTGGTACGGAGCCTGCAAGGGATATATATGACACTGTTTTAGCCATCTGTGCTGTCGAGAAAAATCTGCCAGCAGTAGCAAGATTGATGGCCGGAATGGAAGCATCTGGGAAAACACCAAGCAAAAAAACTTTCTCATGGCTAGTGCGAGGGTATGTTAAGGGTGGGCATTTAGAAGAGGCTGCAAAGGCACTGATGAATATGATTGAGAAAGGGCTACATCCAGACAAGTTGGAAATGACAGTGGTGCTTAAGGGATTGCAGAAAAATCTCTCAAAAAGTGGTTATGCTGATCTATACCTTAAGATTTGCAAGAGTCTGTCTGATGCAGGTTTGATTGAGCCTTGCCTCATATACTTATATATAGGGGAATTATGCATTATAAGAATGCTATGAACTTGAGAACTAGAAATT-----TTTTAGTATGTGTACAGTTTTTTGT-ACGTATATTTTACTTGTATTTTTATCATAAATGCATTGTCTGGGTGTGAAATCTCTCCCCCATAGCTCAATGGATTATGTTATTTTGCCTTTTAACTATCACATCG
>SC0
-----------------------------------------------------------------------------------------------------------------------------------------TGAATTTGGTCTAAAATGGAATCTGATCAGAAATCAGAAAACAATTCTTGGTTTGAATTCGTCTGGTGTGTTGATACCAATAACCAAGAAGCATGGGAATTGTTTAGATCA---------------CATAAAAGTAAGGGCTAGTGTAGATGGTGAACAAATTACTGAAAACCATAGTAGATGGGGCTTCATTGCAGCCATCCATGAATTGGAGCGCATGGCTAAAGAGCCTGCTGATATACTAGAGGGATTGGAGAAGGAGTTGTCCACTAGAGACTTGCAGTTGGTATTGGTATACTTTTCACAAGAAGGGAGGGATTCATGGTGTGCCCTTGAGGTTTTTGATTGGATGCGTCAAGTTGATAAGGTGGATGATGAGACCATGGAACTCATGTTCTCAATCATGTCGAGTTGGTTAAGTAAATTGGTAGAGGAAGAGCATCCTGTTGAAGATGTGCAGAGCCTTTTGACAGAGATGAATTGTGTGGGATTGAAGGTGAACTATGATATGGTGGAGACGTTAATCTCATTGTATTGGGATAGAGGGAAAAGGTCAGAGGCTACTCAATTTGTTAAGTATTTGCTGCAATCCGGTGTGGATGTGATGGATGAGAAGAAGGGTCAAGATCCAGTAGCCCACCTTATATGGAAAATGTCAATGGGAGGAGACTACAAAGAAGCTGTAAATCTCATATCTGAGCTCAAGAATTGTGGCCTGAAACCTAAGATACATAGCTATCTCAAGGCAATTATAGCAGTTGTCATGGAGCAAAATCGGTTTACAAGGGCTGTCCATAAACTCAAGTCTTTTCAAAGAAAAGGGAAGTTAGCTGAGCTTGAAGCATGGGAAATGGAAGCAATCGATAATTATCAAAGAGATCTCCACAAAGATGGAGAGCAGATTGCCAACTGGGCAATGGAAGAAAATGCAGCCGAGTTTGCAGGACAAATTCATGCAGAGTTACTTGCCATGTACACACTTGCAGTAAGAAGTGCTGAAGCTGAGCATCACTTATGGAAAATGAAGTTTGCTGGTATGGAGCCTGCAAGTGACATATATGACACTGTTTTAGCTATCTGTGCTGTGGAGAAAAATCTGCCAGCAGTAGCAAGATTGATGGCTGGAATGGAAGCAGCTGGTAAAACACCAAGTACGAAAACGTTTTCGTGGCTAATGCGTGGGTATCTTAAAGGTGGACATTTAGAAGAGGCTGCAAAGGCATTGATGAATATGATTGAGAAAGGGCTACATCCAGGCAAGTTAGAAATGGCAATGGTGCTTAAGGGATTGCAGAAAAATCTCTCAAATAGTGGTTATGCTGATCTATACCTTAAGGTTTGCAAGAGTCTGTCTGATGCAGGTTTGATTGAGCCTTGCCTCATATACTTGTATATAGGCGAATTATGCATTATAAGAATGTTATGAACTTGAGAACTAGAAGATGGAATTTTTAGTTTTTGTACAGTTTTCTTT-ACGTGTATTTTAATTGTATCTTTATAAAAAATGCATTGTCTGGGTGTAAAATCTGTCCCCCATAGCTTAATAGATCATGT--------------------------
>SE46
-----------------------------------------------------------------------------------------------------------------------------------------------------------------------------------------------------------------GGATTGTATGGCAGAGAAATTCAGGTATGGTTTAAAAGACAGCAGTGGGTGGTGTCACCGAGTAAGAGCTTCTAGTAGAGATGAACAACTGAATGAACGGAAAGTTAGCGACAGTTTCTTTGAAACCGTAGAAGAATTGGAGCGTATGGTGAGAGAGCCTGCAGATATACTGGAGGAAATGCATAAGAAGCTTTCTATCCGTGACCTAAAGTTGGTATTAGTATATTTTAGTCAAGTAGGAAGAGATTCCTGGTGTGCTCTTGAGGTTTTTGATTGGATGAGGAGAGAGGATAAGGTGGACAATGAGACTATGGAGTTGATGGCTTCTATTATGGATAGCTGGTTGAGTAAATTAGTAGAAGAAGATCAACCAGTGGAGGAAGTGCAGAACCTCTTGAGGGACATGAATTGTGTTGGGTTGAAAATGAACTATAGCATGGTTAAAACATTAATCTCTTTATACTGGGACACAGATAAAAAGTTAAAGGCTATTCAATTCGTCAAGTACTTGCTGCAAGCTGGTGGGACTGTGATGGAAGATGAAAAGGAACATGACCCAGTAGGGCATCTTTTATGGAAAATGTCAATGACTGGAGAATATAGGGAAGCAGTGAAGTTGGTGTTTGAGCTCAGGAGCTGTGGACTGAAACCCAAGATAGACAGCTATGTCAGTGCTTTGATAGCACTGGTAATAGAGCAAATCCAGTTTACTAGGTCTGTAAACGAACTTGAGGCCTTTCAAAAGAGGAGGATGGTAGTTAAGCTCAAGACAGATGATATAGACCTCCTTTCTGCATATCAAAGAAGTCTTCTTGAAGATGGACAGCAGATTGCCAAGTGGGCAATTGAGGAAAATATTCCAGAGTTGATGGGAAAAATTCATGAGCAATTGGTTGCCATGTATATTGTTGCACGCAGAGGCACTGAAGCTGAACATCATTTATGGAAAATGAAGCTTGCTGGTAGGGAGCCAGCAATTGAGATGTATAATGCTATTTTAGCTGTTTGTGCAGTTGATAAAAATTTGTTTGCAGTAGAAAGATTGCTAGCAGGAATGGAAGCTTCTGGCAAACCACCTAACAAGAAAACATTTTCATGGTTAGTGCGTGGGTATGTGGAAGGTAGACACTTTGAAAATGCTGCAGAAGTACTCATGAAGATGCTTGACAGGGGGTTGTATCCAGAAGGGCTGGACTTGGCTTTAGTGCTAAAGGGTTTACAGAGAAATATGCAGAAAACAAGTGAAACGGAACTGTATCT---------------------------------------------------------------------------------------------------------------------------------------------------------------------------------------------------------------------------------------------------------
>SG23
AAAGTTTGATTGTATGGTAACTTCCTTCAAATGGGTCATGAAGTGTGTTCTTTGAGACTCAGCTTCTGCACCACTACATTGGCGTGCACAAAACCTGTCATAAATAGTGCATCATGTCAGATTTGTTCTATTCCAAATGAATTGGGGCCCAAATGGAATCGATCCAGAGGTGTGAAACCAATTACTCAGTTGGATTCATCTGGTGTGCAGCTCCCAATAATAAAGGATTATGGGCATTGTTTGAATTATGGCAAAATAAGTTGTTCCCAGGTAAGAGCTTCTATAGGCCATGGACAAATAAAAAATAAAGAAATTAGGCATGGTTTTTATGAAGCCATTGATCAGTTGGAGCACATGGCACGAGAGCCTGCAGATATACTGGATGAACTACAGAGGGATTTGTCTACTCGGGACTTGCAATTGGTGTTGATTTACTTTTCCCAGGAAGGAAGAGATTCCTGGTGTGTCCTTGAGGTTTTCGATTGGATGCGGAGAGTTGATAGGGTGGATGATGAGACCATGGATCTGATGCTTTCAATCATGTCAAGCTGGTTGGCTAAACTAGTAGAAGAAGAACATTCAATTGAGGAAGTCCAGATCCTCTTGACAGAAATGAAATGTGTTGGTTTGGTATTAAACTATGACATGGTTGAGACTTTAATTTCATTGTATTGGGATAGAGGTAAAAGGTCAGAGGCTTCACGATTTGTGAAGTATTTACTAGAATTTGGTGGGGCTATGATGGAAGATGAAAAAGATCAAGATCCAACTGCTTATCTTATGTGGAAAATGTCAGAGGGTGGAGAACATCGAGAAGTTGTGAATCTGATTTTTGACCTCAGGAATTGTGGCTTGACACCCAAGATAGACAGCTATCTCACTGCACTAATGGCGGTTGTAATGGAGCAAAATCAATTTACAAGGGCTGTCCATGAACTCAAAGCCTTTCAGAGAAAAGGAAAGGTAGGTGAACTTGAAAAAGGGGAGATAGAAGCCTTTGAATCATATCAAAGAGATCTTCACAAAGAGGGAGAGCAGATTGCCAAGTGGGCATTTGAAGAAAATATGCCAGAAATTATGGGACAAATTCACGAGAAGTTAGCTGCCATGTACATGGTTGCAGTTAGAAGTGCAAAAGCTGAGCATCATTTGTGGCAAATGAAGCTTGCTGGTCGGGAGCCTACAACAGAGATGTATCACACTGTTTTAGCTGTATGTGCTGTGGAGAAAAATTTGCCAGCAGTGGGAAGAATAATAGCTGGAATGGAAGTAGCTGGGAAAATACCTAGCAAGAAAACCTTTTCATGGCTAGTGCGTGGTTATGTTAAAGGTGGGCATTTTGAAGAGGCTGCAAAAACACTGATGGACATGCTTAAGAAAGGGCTACATCCTGACAATTTGGAAACAATGGCGGTGCTTAAGGGCTTGAAGAAAAATCATTTGCAGAATGGTCATACTGAACTCTACCTTAAACTTTGCAAGAGTCTGTATACTGCAGGTTTGAGTAGCCCCTGTCTCATATACTTGTATATAGGTGAACTATGCATTATAAGAATGTTGTGAATCGGAGAACTAGGAAATGGGAGTGCTAGCTTTTGCTGAGA-TTTTGTTCCATGTGTATTTTGATTGTATTTAACTGAAATGCAGTGTGTGGGTGTGAAAGCTGTCCTCCTTTGCTTTATGTATTATAGAATTATCCTGGTAATATATTGGACGG
>SS22
TAAGTTTGATTGTATGGTAACTTCCTTCGAATGGGTCAGGAGGTATGTTCTTTGAGACTCAGCTTCTGCACTACTACATTGGCGTGCACAAAACCTGTCATAAATAGTGCATCATGTCAGATTTGTTCTATTCCAAATGAATTGGGGCCCAAATGGTATCGATCCGGAGGGGTGAAACCAATTACTCGGTTGGATTCATCTGGTGTGCAGCTCCCAATAATAAAGGATTATGGGCATTGTTTGAATTATGGCAAAATGAGTTGTTCCCAGGTAAGAGCTTCTATAGGCCACGGGCAAATAAAAAATAAAGAAATTAGGCATGGTTTTTATGAAGTCATTGATCAGTTGGAGCACATGGCACGAGAGCCTGCAGATATACTGGACGAACTACAGAAGGATTTGTCTACTCGGGACTTGCAATTGGTGTT---------------------------------GTGTGTCCTTGAGGTTTTCGATTGGATGCGGAGAGTCGATAGGGTGGATGATGAGACCATGGATCTGATGCTTTCAATCATGTCAAGTTGGTTGGCTAAACTAGTAGAAGAAGAACATTCAATTGAGGAAGTCCAGATCCTCTTAACAGAAATGAAATGTGTTGGTTTGGTATTAAACTATGACATGGTTGAGACATTAATTTCATTGTATTGGGATAGAGGTAAAAGGTCAGAGGCTTCCAGATTTGTGAAGTATTTGCTAGAATTTGGTGGGGATGTGATGGAAGATGAAAAAGATCAAGATCCAACTGGTTATCTTATGTGGAAAATGTCAGAGGGTGGAGAACATCGAGAAGTTGTGAATCTGATTTTTGACCTCAGGAATTGTGGCTTGAAACCCAAGATAGACAGCTATCTCACTGCACTAATGGCAGTTGTAATGGAGCAAAATCAATTTACAAGAGCTGTCCATGAACTCAAAGTCTTTCAGAGAAAAGGAAAGGTAGGTGAACTTGAAAAAGGGGAGATAGAAGCCTTTGAATCATATCAAAGAGATCTTCACAAAGAGGGAGAGCAGATTGCCAAGTGGGCAATTGAAGAAAATATGCCAGAAATTATGGGACAAATTCACGAGGAGTTAGCTGCCATGTACATGGTTGCAGTTAGAAGTGAAAAAGCTGAGCATCATTTGTGGCAAATGAAGCTTGCTGGTCGGGAGCCTACAACTGAGATGTATCACACTGTTTTAGCTGTATGTGCTGTGGAGAAAAATTTGCCAGCAGTGGGAAGAATAATAGCTGGAATGGAAGTAGCTGGGAAAATACCTAGCAAGAAAACTTTTTCATGGCTAGTGCGTGGGTATGTAAAAGGTGGGCATTTTGAAGAGGCTGCAAAAACATTGATGGACATGCTTAAGAAAGGGCTACATCCTGACAATTTGGAAGCAATGGTGGTGCTTAAGGGCTTGAAGAAAAATCATTTGCAGAATGGTCATACTGAACTCTACCTTAAACTTTGCAAGAGTCTGTATGCTGCAGGTTTGAGTGGCCCCTGTCTCTTATACTTGTATATAGGTGAACTATGCATTATAAGAATGTTGTGAATCGGAGAACTACAAAATGGGAGTGCTAGCTTTTGCTGAGA-TTTTGTTCCATGTGTATTTTGATTGTATTTAACTGAAATGCAGTGTGTGGGTGTGAAAGCTGTTCCCCTTTGCTTTATGTATTATAGAATTATCCTGGTAATATATTGGACGG
>SV36
AGAATTTGATTCTACTGTAATTTTCTTCTAATGGGTTATGAAATGTATTCTTTGAAGCTTGGTTTCTGCAGCACTACATCTGTGTGGAGGAAACCTGTCATCAACAGTGCATCATATAGGACTTGTTCTGTCCTTGATGAATGTGGTCCCAAAAATAAGCCGATCCAACGCAAGAAAGCAATTGTCCATTTGGATTCATCTGGTGTGCTGTTCCCATTAATTAAAAAATACGGGGATGGCTTAAATTATAATAAAGTGGGTTGTTGCGTAGCAAGAGCTTCTGTCGCTGAAGAACAAGTCACTGGACAAGAAACTAGGCACGGTTTATATGAAGCCATCGATGAATTGGAGCGCATGGCACGAGAGCCTGCGGATATACTGGAGGAACTGCAGAAGGAGCTATCTACTCGGGACTTGCAATTGGTATTGGTGTACTTTTCTCAGGAAGGAAGAGATTCGTGGTGTGTACTTGAGGTTTTTGATTGGATGCGGAGAGTTGATAAGGTTGATGATGAGACAATGGAGTTGATGTTTTCAATTATGTCAAGTTGGTTAAGTAAACTAGTTGAAAAAGAACATTCTATTGAAGAAGTCCAGAGCCTGTTGACAGAGATGAAGTATGTTGGGTTGAAACCAAACTATGACATGGTTGAAACATTAATCTCACTGTATTGGGATAGAGGTAGGAGGTCGGCGGCTTCCCATTTTGTCAAGTACTTGCTAGAATCTGGCGGGGCTGTGATGGAAGATGAAGAGGGTCAAGATCCAGTAGCCCATCTTATGTGGAAAATGTCGAAGGGTGGAGAATATCGAGAAGCTGTAAAGCTGATATTTGAGCTCAGGAATTGTTGCCTGAAACCCAAGATTAACAGTTATCTCACTGCGTTAGTAGCAGTTGTAATGGAGCAAAATGCGTTTACAAGGGCTGTTCATGAACTCAAGACCTTTCAGAGAAAAGGGAAGGTAGCTGAACTTGAAGCAGGGGAGATAGAAGCCCTTGATTCATATCAAAGAAATCTTCAAAAAGAAGGGGAGCAGATTGCTAAGTGGGCAATTGAAGAAAATGTGCCTGAGTTTATGGGACAAATTCATGAGAAGTTGGCTGCAATGTACATGGTTGCAGTTAAAGGTGTTGAAGCTGAGCATCACTTATGGCAAATGAAACTTGCTGGTAGGGAGCCTGCAACAGAGATGTATGAAACCATTTTAGCCATCTATGCTATGGAGAAAAAATTACCAGCAATAGGAAGATTGATGGCTGGAATGGAAGCCGCTGGGAAACTGCCTAGCAAGAAAACGTTTTCATGGCTAGCGCGAGGGTATGTTAAAGGTGGGCATTTTGAAGAGGCTGCAAAGGAATTGATGTACATGCTTAAGAAAGGGCTACACCCAGACAAGTTAGAAGTGGCAGTGGTGCTTAAGGGCTTGCAGAAAAATCTTTTGCAGAGTGGCTATACTGAACTTTACCTTAATCTTTGCAAGAGTCTGTACAATGCAGGTTTGATCGGGCCTTGCCTTGTATATTTGTATATAGGTGAGCTATGCATTATTAAAATGTTGTGAACAGGAGATCTAGAAGATGAAAATTGTAGATTTTCTTGAGGTTTTTCTTCCATGTGT--TATGATTGTATCTAATTAAAATGCAGTGTGCAGGTGTCAAATCTGTTCTCTATAGCTGTATGTACTGTAGTCTATGTATTAGCCTTTTTTCCCTGG
>TA17
GAAGGTGAGCCATCAATTGATATGTGATCGATTTGGAAACACATATAGCTAAAGAGACAATGAATAATGTGTGATCAATATGGGAACACAAAATCCATGATAAATAGTGCATCATACCGGATTTTTTCCATTTCAAATGAATTGGGGCCCAAATGGAATCCATGCAGAGGTGTGAAACCAATTAATCAGTTGGATTCATCTCGTGTTCTACTCCCAATAATAAAGGAATATGGGCATTGTTTGAATTATGACAAGATAGGTTGTTTCCAATTAAAAGCTTCTATCGGTCAGGCGCAAGTAAAAAATAAAGACATTAGGCATGGTTTTTATGAAGTCATTGATCAGTTGGAGCACATGGCACGAGAGCCTGCAGATATACTGGATGAACTACGGAAGGATTTGTCTACTCGGGACTTACAGTTGGTGTTGGTTTATTTTTCTCAGGAAGGAAGAGATTCCTGGTGTGTCCTTGAGGTTTTTGATTGGATGCGGAAAGTTGACAGGGTGGATGATGAGACCACTGATCTGATGCTTTCAATCATGTCAAGTTGGTTGGCTAAACTAGTAGAAGAAGAAGATTCGGTTGAGGAAGTCCAGATTCTCTTGACAGAAATGAAATGTGTTGGTTTGGTACTAAACTATGACATGGTTGAGACTTTAATTTCATTGTATTGGGATAGAGGTAAAAGGTTAGAGGCTTCCAGATTTGTTAAGTATTTGCTTGAATTTGATGGGGCTTTTGTGGAAGACGAAATGAATGAAGACCCAACTGCTTATCTTATGTGGAAAATGTCAAAGGGTGGAGAACATAGAGAAGCTGTAAACCTGATTTTTGACCTCAGGAATTGTGGGTTGAAACCCAAGGTAGATAGCTATCTCACTGCACTAATGGCAGTTGTAATGGAGCAAAGTCAATTTTCAAGGGCTGTCCATGAACTCAAAGCGTTTCAACGAAAAGGAAAGGTAGGTGAACTTGAAAAGGGGGAGATGGAAGCCTTAGATTCATATCAAAGAGATCTTCACAAAGAGGGAGAACAAATTGCCAAGTGGGCAATTGAAGAAAACATGCCAGAAATTATAGGACAAATTCATGAGGTGTTAGCTGCGATGTACATGGTTGCAGTTAAAAGTGCAAAAGCTGAGCATCATTTGGGGCAAATGAAGCTTGCTGGTCGGGAGCCTACAAGAGAGATGTATGATGCTGTTTTAGCTGTATGTGCTGCGGAGAATAATTTGCAAGCTGTGGGAAGAATAATGGCTGGAATGGAAGTAGATGGGAAAATGCCCAGCAAGAAAACCTTTTCATGGCTAGTGTGTGGGTATGTTAAAGGTGGACATTTTGAAGAGGCTGCAAAAATGTTGATGGACATGATTAAGAAAGGGCTACATCCTGACAATTTGGAAACAATGATGGTGGTTAGGGGCATGCAGAAAAATCATTTGCAGAATGGTTATACTGAACTCTACCTTAGCCTTTGCAAGAGTCTGTATACTGCAGGCTTGAGTGGCCCCTGTCTCATATACTTGTATATAGGTAAACTATGCATTATAAGAATGTTGTGAATCAGAGAA-TACAGAGTGGCAGTGCCAGCTTTTGCTGAAATTTTTGTTCCATGTGTATTTTGATTGTATTTAACTGAAATGCAGCGTGCGGGTGTGAAAGCTGCCCTCCACTGCTTTTTGGATTATAA--------------------------
>TB39
TGAATTTGATTCTACTGTGATATTCTTCGAATGGGTTACAAAGTGTTTTCTTTGAGAACTGGTTTCTGCAACAGTACATCTATGTGCATGAAGCATGTCATCAACAGTGCATCATATGGGACTTGTTCTGTCTTAAATGAATCGGGCCCCAAATGGAATCTGATAAGAGGTAAGAAAGCAACTGTCCACTTGTATTCACCTGGTGTGCTGCTCCCAATAATAAAGGAATATGGGGATTGTTTGAATTACAGCAAAGTGGATTGTCCCCAAGTAAGAGCTTATCTAGGTCATGAACAAATCACTAAACAAGAAACTAGGCGTGGTTTTTATGAAGTGATTGATGAATTGGAGCTCATGGCACGAGAGCCTGCAGATATACTGGACAAACTGCAGGAGAATTTGTCTACTCGGGACTTGCAGTTAGTTTTGGTTTACTTTTCTCAGGAAGGAAGAGATTCCTGGTGTGCCCTTGAGGTTTTTGATTGGATGTGCAGAGTTGATAGGGTGGACGATGAGACCATGGATTTGATGTTATCAATCATGTCAAGTTGGTTAAGTAAACTAGTAGAAGAAGAACATTCAGTTGAAAAAGTCCAGAACTTGTTGACAGAGATGAATTGTGTTGGTTTGATGGCAAACTATGATATGGTTGAGTCTTTAATCTCATTGTATTGGGATAAAGGTAAAAGGTCGGAGGCTTCCCAATTTGTCAAGTGCTTGCTAGAATCTGATGGGTTTATGATGGGAGATGAAAAGGATCAAGACCCAACAGCCCATCTTATGTGGAAAATGTCAAAGGGTGGAGAACATCGAGAAGCTGTAAAGCTGATTTTTGACCTAAGGAATTGCGGCCTGAAACCCAAGATATACAGCTACCTCACTGCTATAGTAGCGATTGTAATGGAACAAAATGAGTTTACAAGGGCTTTCCATGAACTCAAAGCCTTTCAGAGTAAAGGGAGGGTAGCTGAACTCGAAGCAGGGGAGATAGAAGCCTTTGATTCATATCAAAGAGACCTTCACAAAGAGGGAGAGCAGATTGCCAAGTGGGCAATTGAAGAAAATGTGCCCAAGTTTATGGGCCAAATTCACGAGGAGCTGGTTGCCATGTACACAGTAGCAGTTAGAAGTGTAGAAGCTGAGCATCATTTATGGCAAATGAAGCTTGCTGGTCGGGAGCCTGCAGCAGAGATGTATGACACGGTTTTAGCTGTTTGTGCTGCAGAGAAAAATTTGCCAGCAGTAGGAAGAATAATGGCCGGAATGGAAGCTGCTGGAAAAATGCCTAGCAAGAAAACTTTTTCATGGCTAGTGCGTGGGTATGTTAAAGGTGGGTGTTTTGAAGAGGCTGCAAAAACATTGATGAACATGCTTGACAAAGGGCTACTCCCAGACAAGCTGGAAATGAAAGCCGTGCTTAAGGGCTTGCAGAAAAATCTTTTGCATAATGGTTATACTGAACTTTACCTTAACCTTTGCAAGAGTCTGCATGATGCAGGTTTGACTGGGCCTTGCCTCATATACTTGTATATGGGCGAACTATGCATTATAAGAATGTTGTGAATTGGAGAACTAGAAAATGGGAATTCTAGCTTTTGCTGAGGTTTGTGTTCCATTT----TTTTATTGTATATAATGAAGATGCAGTGTGTGGGTGTGAAATCTGTCCTCCATTGCTGTATGTATTATAACTTTCCCCAGGTAATATACTGGATGG
>TC31
TCTAGAGCAACTGTTATTACTGTATTTTTCATGGGTTATCAAATAT---CTGTGAGGCTTGGCCTTCCTAGCGGTACATCTCTCTGTACAAAACCTGTATTAAACAAAACCTCATCCAAGAGTTGCTGTGCCCTTAATCATTTGGGTTTCAAATGGAGCCTGAGGGGCGATAGGAAAGTAATTCTGGGATTGGATTCAACTGGCAGGCCTTCTCCAGTAAACAAATATGGGAATTATTGTTTAAATTACAACAGAGTGGGTTGTCATCACTTAAGGGCTTCTAGGGGGGGTGAAGAATCCACTGAAGAACAGTCTAGGGGTGGCTTTTCTGAAGCCATCGCTCAATTGGAGCGCATGGCACGAGATCCTGATGATATACTGGAGGAAATGCAGAATCAGCTCTCTACTCGTGACTTACAGTTGGTCCTAGTATACTTTTCCCAAGAAGGAAGGGATTCCTGGTGCGCCCTTGAAGTTTTTGATTGGATGCGGAGAGGCAATAAAGTGGACGACGAGACTATGGAGCTAATGCTGTCTATTATGTCCAGTTGGTTAAATAAGCTAGCAGAAGAGGAGCATTCCGTTGAAGAAGTGCAGTGCCTCTTGAGAGAGATGAAGTGCGTTGGGTTGAAGCCGGATTATGACATGGTTGAAAAGCTGATATCCATGTATTGGGATAGAGGTAAGATGTCAGAAGCTATCCAATTTGTCAAGTATCTGCTACAGACTGGCAGGGCTGTGATCGAAGAGGAAAAGGATGAAGACCCAGCGAGCCATCTTATGTGGAAGATGTGGACGGATGGGGAGTATCAGGAAGCTGTTGACTTTTTATTTGAGCTCAGAAATTGTGGGCTAAGACCAAAAATTTACAGCTATGTCACTGCTTTAGTCACGCTTGTGATGGAGCAAAACCAGTTTACGAGGGCTGTCCATGAGCTCAAGGCCTTTCAGAATAAAGGAAAGGTAGGTGAACTTGAGGCAGGCGATTTAGAACTCCTTGATGCCTATCAAAGAAATCTTCATGAAAAAGGGGAACAGATTGCCAAGTGGGCAGTTGACGAAAATGCACCTGAGTTCATGGGAGTAATTCATGAGGAGTTGCTTGCAATGTACACTGCTGCTGTCAGATGCATTGAAGCTGAGCATCACTTATGGCAAATGAAGCTTGCTGGTAGGGAGCCGTCAACTGAGACATATGACATGGTATTAGCAGTTTGTGCAGTGGAGAAAAATTTGCTGGCAGTGGGAAGATTGATGGCTGGAATGGAAGCTATTGGCAAACCAGCTAGCAAGAAAACATTTTCATGGTTAGTGCATGGGTATGTGAAGGGTCAGCATTTCGAAGAGGCTGCAAAAACACTCATTAAGATGCTAGGCAAAGGGTTGTATCCTGAGAAGCTGGAAATAACAATGGTTCTTAAGGGTTTGCAGAAAAGTCTGCAGAAAACAGGTTACCCTGAAATATACCTTAAGCTTTGTAAGCACCTTTCAGATGCAGGCTTGATCGAGCCTTGTCTTATATATTTGTATATAGATAAATTTTGTATTATAAGAATGTTGTGAGTCAGAGGTGTTAAAGATGGAAATTTCAGTCCCTATCTAGATTTTTGTTCCAGATGTAACTTGATCCCAGGGCATATAAATGCAGTGCATAGGTGTGGAATTTATCCTGTTTCTGTATGTTTTATGTTATTGGACGGCAACAGATTTTCTGATTG
>TN1
CGAGTTTGATTCTAATGTAATTTTTGTCTAATGGGTTACAGAGTTCGTTCTTTAAGGATTGATTTCTGGAACACTACAGCTGTGTGCACAAAACCTGTCATCAACTGTGCATCAAATAGGACTTGTTCTGTCCTATTTGAATTGGGTTCCAAATGGAGTCTGATCAAAGGTACGAAAGCAATTGTCCACTTGGATTCATCTGGTGTGCTACTCCCAATAATAAAGGAATATGGGGATTGTTTGAATTACAGCAAAGTGGGTTGTCCCCAAGTGAGAGCTTCTCTAGGTCATGAACAAATCACTAAACAAGAAACTAGGCGTGGTTTTTATGAAGTCATTGATGAATTGGAGCACATGGCACGAGAGCCTGGAGATATACTGGATGAATTGCAGGAGAATTTGTCCACGCGGGACTTGCAGTTGGTTTTGGTTTATTTTTCTCAGAAGGGAAGAGATTCCTGGTGTGCCCTTGAGGTTTTCGATTGGATGCAGAGAGTTGATAGGGTGGATGATGAGACCATGGAGTTGATGCTTTCAATCATGTCAAGCTGGTTAAGTAATCTAGTAGAAGAA---CATTCAGTTGAAGAAGTCCAGAGCCTATTGACAGAGATGAAGTGTGTTGGTTTGATGCCAAACTATGATATGGTTGAGACTTTAATCTCATTGTATTGGGATAGGGGTAAAAGGTCAGAGGCTTCCCAATTTGTCAAGTACTTGCTAGAATCCGGTGGGACTGTGATGGAAGATGATAAGGATCAAGACCCAACAGCCCATCTAATGTGGAAAATGTCCAAGGGAGGAGAACATCGGGAAGCTGTAAAGCTGATTTTTGACCTAAGGAATTGCGGGCTGAAACCCAAGATATACAGCTATCTCACTGCGATGGTAGCAATTGTAATGGAACAAAATCAGTTTACAAGGGCTGTCCATGAACTCAAGGCCTTTCAGAGAAAAGGGAAGGTGGCTGAACTTGAAACAGGGGAGATAGAAGCCTTTGATTCATATCAAAGGGATCTTCACAAAGAGGCAGAGCAGATTGCCAAGTGGGCGATTGAAGAAAATGTGCCCAAGTTTATGGGACAAATTCACGAGGAGCTGGTTGCCATGTACACAGTGGCAGTTAGAAGTGCAGAAGCTGAGCATCATTTATGGCAAATGAAGCTTGCTGGTCGGGAGCCTGCAATAGAGATGTATGACACGGTTTTAGCTGTCTGTGCTGTGGAGAACAATTTGCCAGCAGTAGGAAGAATAATGGCTGGAATGGAAGCTGCTGGGAAAATGCCTAGCAAGAAAACTTTTTCATGGCTAGTGCGTGGTTATGTTAAAGGTGGGAATTTTGAAGAGGCTGCAAAAACATTGATGAACGTGCTTGACAAAGGGTTACACCCAGACAGGCTGGAAATGAAAGCAGTGCTTAAGGGCTTGCAGAAAAATCTTTTGCAGAGTGGTTATACTGAACTGTACCTTAACCTTTGCAAGAGTCTGTACAATGCAGGTTTGAGTGGGCCTTGCCTCATATACTTGTATATAGGTGACCTATGCGTTATAAGAATGTTGTGAACTGGAGAACTAGAAAATTGGAATTGTAGCTTGTGCTGATGTTTTTGTTCCTCGTGCATTTTGATTGTAGTTAATGAAAATTCAGTGCGTGGGTGTGAAATATATCCTCCATAGCTGTAAATATTATAGCTTTTGCCTGGTAATATATTGGATGG
>TO14
TATTTTTGACTGTATGGTAACTTCCTTCAAATGGGTCATGAAGTGTGTTCTTTGAAACCCATCTTCTGTGCTACTACATTGGTTTGCACAAAATCCATCATAAATAATGCATCATGTCAGATTTGTTCCATTTCAAATGAATTGGGGTCCAAATGGAATCAATTCAGAGGTGTGAAACCAATTACTCAGTCAGATTCATCTGGTGTGCTACTCCCAATAATAAAGGAATATGGGCATTGTTTGAATTATGACAAAATGAGTTGTTTCCAAGTAAAAGCTTCTATAGGCCATGGACAAATAAAAAATACAGACATTAGGCATGGTTTTTATGAAGTCATTGATCAGTTGGAGCACATGGCACGAGAGCCTGCAGATATACTGGATGAACTACAGCAGGATTTGTCTACTCGGGACTTACAGTTGGTGTTGGTTTACTTTTCCCAGGAAGGAAGAGATTCCTGGTGTGTTCTTGAGGTTTTTGATTGGATGCGGAAAGTTGATAGGGTGGATGATGACACCACGGATCTGATGCTTTCAATCATGTCAAGTTGGTTGGCTAAACTAGTAGAAGAAGAACATTCGGTTGAGGAAATCCAGATCCTCTTGACAGAAATGAAATGTGTTGGTTTGGTACTAAACTTTGACATGGTTGAGACTTTAATTTCATTGTATTGGGATAGAGGTAAAAGATTGGAGGCTTCCAGATTTGTTAAGTATTTGCTTGAATTTGGTGGGGCTGTTTTGGAAGATGAAAAGGATCAAGACCCAACTGCTTATCTTATGTGGAAAATGTCAAAGGGTGGAGAACATCGAGAAGTTGTAAATCTGATTTTTGACCTTAGGAATTGTGGCTTGAAACCCAAGATAGATAGCTACGTCACTGCACTAATGGCAGTTGTAATGGAGCAAAATCAATTTTCAAGGGCTGTCCATGAACTCAAAGCCTTTCAGAGAAAAGGAAAGGTTGGTGAACTTGAAAAGGGGGAGATGGAAACCTTAGATTCATATCAAAGAGATCTTCACAAAGAGGGAGAACAGATTGCCAAGTGGGCAATTGAAGAAAACAAGCCAGAAATTATGGGAAAAATTCACGAGGAGCTAGCTGCAATGTACATGGTTGCAATTAGAAGTGCAAAAGCTGAGCATCATTTGTGGCAAATGAAGCTTGCTGGTCGGGAGCTTACAACAGAGATGTATGATGCTGTTTTAGCTGTATGTGCTGTGGAGAAAAATTTGCAAGCAGTGAGAAGAATAATGGCTGGAATGGAAGTAGCTGGGAAAATACCCAACAAGAAAACCTTTTCATGGCTAGTGCGTGGGTATGTTAAAGGTGGACATTTTGAAGAGGCTGCAAAAACGTTGATGGACATGCTTAAGAAAGGGCTACATCCTGACAATTTGGAAATAATGGTGGTGCTTAAGGGCTTGCAGAAAAATCATTTGCAGAATGGTTATACTGAATTCTACCTTAACCTTTGCAAGAGTCTGTATACTGCAGGTCTGAGTGGCCCCTGTCTCATATACTTGTATATAGGTGAACTATGCATTATAAGAATGTTGTGAATTGGAGATCTAGATAATGGGAGTGCCAGATTTTGCTGAAATTTTTGTTCCATGTATATTTTGATTGTATTTAACTGAAATGCAGTGTGTGGGTGTGAAAGCTGCCCTCCATTGCTTTAGGTATTATAGAATTTTCTTGGTAATATATTGTATGG
>TPL03
AGGTGTTGGACTCTCCTGTAACTTGGCTTAATGGGTTATCAAGTGTATTCTTTAAGGTTGGGATTTTGCTCTAGCGCATCTATGTGCACGAGTCCTTGTATAAAGAGTGTATCATATGA---------TAAGGCTTGTGAATTTGGTCTAAAATGGAATCTGATCAGAAATCAGAAAACAATTCTTGGTTGGAGTTCGTCTGGTGTGTTGATCCCAATAACCAAGAAGCATGGGGATTGTTTAGAACGCAGAAAAGTAGGTTGTGGGGAAGTAAGGGCTACTATAGATGGTGAACAAATTACTGAAAAACATACTAGATGGGGTTTCATTGTAGCCATCAATGAATTGGAGCGCATGACTAGAGAGCCTGCGGATATACTAGAGGGATTGCAGAAAGAGTTGTCCACTAGGGACTTGCAGTTGGTATTGGTATATTTTTCACAAGAAGGGAGGGATTCATGGTGTGCCCTTGAGGTTTTCGATTGGATGCGTCGAGTTGATAAGGTGGATGATGAGACCATGGAATTGATGCTCTCAATTATGTCAAGTTGGTTAAGTAAACTAGTAGAGGAAGAGCGTCCTGTTGAAGATGTGCAGAGCCTTTTGACAGAGATGAATTGTGTGGGATTGAAGGTAAACTATGATATGGTTGAGACATTAATCTCTTTGTATTGGGATAGAGGGAAAGGGTCAGAGGCTGCGCAATTTGTTAAGTATTTGCTGCAGTCCGGTGAGGGTGTGATGGACGAGAAAAATGGTCAAGATCCAGTAGCCCATCTTATATGGAAAATGTCAATGGGCGGAGACTACAAAGAAGCTGTAAATCTCATATCTGAGCTCAAGAATTGTGGGCTGAAACCTAAGATACATAGCTATCTCACGGCAATGGTAGCAGTTGTGATGGAGCAAAATCGGTTTACAAGGGCTGTCCATAAACTCAAGTCTTTTCAGAGAAAAGAGAAGTTAGCTGAGCTTGAAGCATGGGAGATGGAAGCAATCAATAATTATCAAAGTGATCTTCACAAAGATGGAGAGCTGATTGCCAAGTGGGCAATGGAAGAGAATGCAGCTGAGTTTAGTGGACAAATTCATGCAGAGTTGCTTGCCATGTACACACTTGCAGTAAGAAGTGCTGAAGCTGAGCATCACTTATGGCAAATGAAGCTTGCTGGTACAGAGCCTGCAATTGAGATTTATGACACTGTTTTATCCGTATGTGCTGTGGAGAAGAATCTGCCAGCAGTAGCAAGATTGATGGCTGGAATGGAAGCAGCTGGTAAAACACCAAGCAAGAAAACTTTTTCATGGCTAGTGCGAGGGTATGTTAAAGGTGGGCATTTAGAAGAGGCCGCAAAGGCATTGATGAATATGATTGAGAAAGGGCTACATCCGGGCAAGTTGGAAATGACAATGGTGCTTAAGGGATTGCAGAAAAATCTCTCAAATAGTGGTTATGCTGATCTATACCTTAAGATTTGCAAGAGTCTGTCTGATGCAGGTTTGATTGAGTCTTGCCTCATATACTTGTATATAGGCCAGTTATGCATTATAAGAATGTTGTGAACTTGAGAACTAGAAGATGGAATTTTCAGTTTTTGTTAAGTCTTTTTT-ACGTGTATTTTAATTGTATCTTCCTACTAAATGCATTGTCTGGGTGTAAAATCTGTCCCCCATAGCTCAGTGGATCATGTTATTTTGCCTTTTAACTATCT-----
>WN5
AAGGAGTGGTGTTCTGACGCAATTTTCTTCATGGGTTATGAAGTTTATTTTTTAAGGCAAGGTTTGTGCTGCACTGCATCCGCGTGCATGAAACCTGTCATCAATGGATTAACGTGTAACATATGTTATGTCTCTAATAAATTTTGCCCCAGGTGGAATCCCAATAGGTGTGAGAAAGCAATTCTCCAATTGGGTTCACCTGGTGTTCTGATTCCAGTGATAAAGAAATGTGGGGATT------------GTAAAGTGGGATGTGGGCAAGTAAGGGTTTCTGTGGGTGATGAACAAATATCAAAGCAGGAAAGCAGGTGGGGTTTCTTTGAAGTGATCCATGAATTGGAGAGCATGTCGCGAGAGCCTGCAGATGTGTTGGAGGAGCTGCAGAAGGAGCTCTCTACCCGTGACTTGCAATTGGTTCTGGTGTATTTTTCTCAGGAAGGAAGAGATTCATGGTGTGCCCTCGAGGTCTTCGATTGGATGAGGCGGGTTGATAAGGTGGATGATGAGACCATGGAGCTGATGCACTCAATCATGTCAACTTGGCTGAGTAAACTCGTGGAAGAGGGCAATTCTGTTCAAGAAGTGCAGAGCCTCTTGACAGAGATGAAGTGTGTGGGGTTGAAGGTTGACTATGACATGGTTGAGACCTTGATATCGTTGTATTGGGATAGAGGGAAGAAGTTGGAGGCTGCCCAATTTGTCAAGTATTTGCTACAATCTGGTGGGGCTGTGGTGGAGGAGAAGAAGGATCAAGACCCAGTAGCACATCTTATTTGGAAAATGGCAATGGGTGGAGAATATAGGGAAGTAGTAAAGCTGATATCTGATCTAAGGGATTGTGGGCTGAAACCCAAGATGAATAGCTATCTCACTGCAATGGTAGCGACATTAATGGAGCAAAATCGGTTTACAAGGGCTGTCTATGAGCTCAAGAGGTTTCAGAGAAAAGGGAAGGTGGCTGAACTTGAAGCAGGGGAGATAGAAGCTCTTGATTCATATGAAAGTGAGATTCACAAAGGGGGAGAGCGGATTGCCAAGTGGGCTTTTGAGGAAAATGTGCCTGAGTTTAGGGGACAAATTCATGCAAAGTTGCTTGCTATGTACACAGTTGCAGCTAGAAGTGTTGAGGCTGAGCATCATTTATGGCAGATGAAGCTTGCTGGAAGGGAGCCTAAAACTGAGATGTATGACACTGTTTTGGCAGTCTGTGCTGTGGAAAAAAATTTGCCAGCAATAGAAAGGTTGATAACTGGAATGGAAGCTGTTGGGAGACCACCTACCAAGAGAACTCTTTCGTGGCTTGTGCGAGGGTACATCAAAGGTAGGCATTTTGAAGAGGCTGCCAAAGCATTGATGACTATGCTTGATAAAGGGATGCACCCAGACAAGTTGGAAATGACGGTGGTGCTTAGGGGCTTACAGAAAAATCTTTCAGAGGGTGGTTCTTCAAAATTATACCTTAAGCTATGCAAGAGTCTGTCCAATGCAGGTTTGATTGAGCCTTGCGTCATATACTTGTACATAGGTGAACTATGCATTATAAGAATGTTGTGACCAGGAGCACTAGAAGATGGAAATTTTAGGTTTTTAAGACTTTTGTTCCACATGTATTTTGATTGTATCTTTATATAAAATTCAATAATGCGGTGCGTAGGTGAACGCCTATCCTTT--------------------------------------
>WS10
------------------------------------------GTGTGTTCTTTTAAACTCAGCTTCTGCACAACTACATT------CACGAAACCCATAATAAATAGGGCGTCACGTCAGATTTGTACCATTTCAAATGAATTGGAGTCCCAGTGGAATCGATCCAGAGGTGTGAAATCAATTGCTCAGTTGGATTCATCTGGCATACTGCTCCCAGTAATAAAGGAATATGGACATTTTTTGAATTACGGCAAAATGAGTAATTCCCAGGTAAAAGCTTCTATAGGACACAAACAAATAAAAAATAAAGAAATTAGGCAGGGTTTTTATGAAGTCATTGATCGGTTGGAGCACATGGAACGAGAGCCTGCAGATATACTGGATGAACTACAGAAGGATTTGTCTACTCGGGACTTGCAGTTGGTGTTAGTTTACTTTTCCCAGGAAGGAAGAGATTCCTGGTATGCCCTTGAAGTTTTCGATTGGATGCAGAAAGTTGATAGGGTGGATGATGAGACCATGGATCTGATGCATTCAATCATGTCAAGTTGGCTGGCTAAATTAGTAGAAGAAGAACATTCGGTTGAGGAAGTCCAGATTCTCTTGACAGAAATGAATTATGTTGGTTTGGTACTAAACTATGACATGGTTGAGACATTAATTTCATTGTATTGGGATAGAGGTAAAAGGTTAGAGGCTTACAGATTTGTGAAGTATTTGCTAGAATTTGGTGGTGCTGTCGTTGAAGATGAAAAGGATCAAGATCCAACTGCTTATCTTATGGGGAAAATGTCAAAGAGTGGAGAACATCGAGAAGTTGTAAACCTGATTTTTGACCTCAGGAGTTGTGGCTTGAAACCCAAGATAGACTGCTACCTCACGGCACTATTGGCAGTTGTAATGGAGCAAAATCAGTTTACAAGGGCTGTCCATGAGCTCAGAGGCTTTCAGAGAAAAGGAATTGTAGGTGAACTCAAAAAAAGGGATATAGAAGCATTTGATTCATATCAAAGAGATCTTCACAAAAAAGGAGAACAGATTGCCAAGTGGGCGATTGAAGAAAACATGCCAGAAATTATGGGACAAATTCATGAGGAGTTAGCTGCCATGTACATGGTTGCAATTAGAAGTGCGAAAGCTGAGCATCATTTGTGGCAAATGAAGCTTGCTGGTCGGGAGCCTACAGTAGAGACGTATGATGCTATTTTAGCTGTATGTGCAGTGGAGAAAAATTTGCAAGCAGTGGGAAGAATAATGGCTGGAATGGAAGTAGCTGGGAAAATGCCCAGCAAGAAAACTTTTTCATGGCTAGTGCGTGGGTATGTTAAAGGTGAACATTTTGAAGAGGCTGCAAAAATATTGATGGTCATGATCGAGAAAGGAGTACATCCTAACAAGTTGGACACAATAGTGGTGCTTGAGGGCTTGCAGAAAAATCATTTACAGAATGGTTATAGTGAACTTTACCTTAATCTTTGCAAGAGTCTTTATACTGCAGGTTTGAGTGGCCCCTGTCTCATAAACTTGTATATAGGTAAACTATGCATTGTAAGAATGTTGTGAATCAGAAAACTCGAAAACGGGAGTGCTAGCTTTTGCTGAGATTTTTGTTCCATGTTTATTTTGATTGTATATAACTGAAATGTAGTGTGCGGACGTGAAAGCTGTCCTCCATTGCATTATG----------------------------------
>WW11
----------------------------------------------------------------------------------------------------------------------------GTACCATTTCAAATGAATTGGAGTCCCAGTGGAATCGATCCAGAGGTGTGAAATCAATTGCTCAGTTGGATTCATCTGGCATACTGCTCCCAGTAATAAAGGAATATGGACATTTTTTGAATTACGGCAAAATGAGTAATTCCCAGGTAAAAGCTTCTATAGGACACAAACAAATAAAAAATAAAGAAATTAGGCAGGGTTTTTATGAAGTCATTGATCGGTTGGAGCACATGGAACGAGAGCCTGCAGATATACTGGATGAACTACAGAAGGATTTGTCTACTCGGGACTTGCAGTTGGTGTTAGTTTACTTTTCCCAGGAAGGAAGAGATTCCTGGTATGCCCTTGAAGTTTTCGATTGGATGCAGAAAGTTGATAGGGTGGATGATGAGACCATGGATCTGATGCATTCAATCATGTCAAGTTGGCTGGCTAAATTAGTAGAAGAAGAACATTCGGTTGAGGAAGTCCAGATTCTCTTGACAGAAATGAATTATGTTGGTTTGGTACTAAACTATGACATGGTTGAGACATTAATTTCATTGTATTGGGATAGAGGTAAAAGGTTAGAGGCTTACAGATTTGTGAAGTATTTGCTAGAATTTGGTGGTGCTGTCGTTGAAGATGAAAAGGATCAAGATCCAACTGCTTATCTTATGGGGAAAATGTCAAAGAGTGGAGAACATCGAGAAGTTGTAAACCTGATTTTTGACCTCAGGAGTTGTGGCTTGAAACCCAAGATAGACTGCTACCTCACGGCACTATTGGCAGTTGTAATGGAGCAAAATCAGTTTACAAGGGCTGTCCATGAGCTCAGAGGCTTTCAGAGAAAAGGAATTGTAGGTGAACTCAAAAAAAGGGATATAGAAGCATTTGATTCATATCAAAGAGATCTTCACAAAAAAGGAGAACAGATTGCCAAGTGGGCGATTGAAGAAAACATGCCAGAAATTATGGGACAAATTCATGAGGAGTTAGCTGCCATGTACATGGTTGCAATTAGAAGTGCGAAAGCTGAGCATCATTTGTGGCAAATGAAGCTTGCTGGTCGGGAGCCTACAGTAGAGACGTATGATGCTATTTTAGCTGTATGTGCAGTGGAGAAAAATTTGCAAGCAGTGGGAAGAATAATGGCTGGAATGGAAGTAGCTGGGAAAATGCCCAGCAAGAAAACTTTTTCATGGCTAGTGCGTGGGTATGTTAAAGGTGAACATTTTGAAGAGGCTGCAAAAATATTGATGGTCATGATCGAGAAAGGAGTACATCCTAACAAGTTGGACACAATAGTGGTGCTTGAGGGCTTGCAGAAAAATCATTTACAGAATGGTTATAGTGAACTTTACCTTAATCTTTGCAAGAGTCTTTATACTGCAGGTTTGAGTGGCCCCTGTCTCATAAACTTGTATATAGGTAAACTATGCATTGTAAGAATGTTGTGAATCAGAAAACTCGAAAACGGGAGTGCTAGCTTTTGCTGAGATTTTTGTTCCATGTTTATTTTGATTGTATATAACTGAAATGTAGTGTGCGGACGTGAAAGCTGTCCTCCATTGCATTATGTATTGTAGGATTTTCCTG----------------
