# Supplementary material for: Development of a Target Enrichment Probe Set for Conifer (REMcon)
Source: Biology (Basel). 2024 May 22;13(6):361. doi: 10.3390/biology13060361 (PMC11200496; doi:10.3390/biology13060361)
Supplement: Supplementary file 1 [file biology-13-00361-s001.zip › biology-2960267-supplementary/Sup data/secapr_alignments_paralogs/45.fasta]

>AA3
-------------------------TCATTCAGTTGGTTGTATAATCCTTAAAACCAAAGACTATTCTAATTAGTGCTTTTCCATTGCACCGAATCTATCGGCTAAAATTTGTATGGATATACTTTTTTCAGGTTATTGAATCTTTGCATGGACAAGAAACAGGCCTCCGTGAACATGGTGAATTAATTAAATTACATATAGTACCCTATAAGACACTTTGGCATGTTACTGCAGACTCAAAGGCTCTTGCTGCAATCGCATTATATGAAATGGCCAAGAAAGAGGGTATTTTGCCTACATAGAGTGTTTGAGCCTTGATAGTGAATGGAGCAATGCAATGCATTTGTATATATAAAATTAGA--TCATATAAGATCAAATATTTTCTGCCCTGTGAAGTTGT--CCACATGGTATGGTCTTGTTATTACATTTTGAATTTGGTGAATATCAAGGTGAAGGTCTTCAAAAATTGTAAAGAACTTC
>AA60
---------------------TATTTATTCTGACCTATTCCC-TTTTTTAGCAGTTGGTATTTTTCTAATCAAAATAATGAAAATAGTGCATGAT---------------------------AATTGGGCAGGTTATAGATGCATTGCATGGGCAAGAAACAGGCCTGCGTAATGAAGGTGAATTAATAAAATTGCATATAGTACCCTACACAACACTTTGGCGTGTAACTGCAGATGCGAAAGCTCTTGCTGCAATTACCTTATATGAAATGGCGAAGAGAGAAGGTCTTTTACCCCAATAGAATTTCTGGTTCAT--------------------GAACA-----------------------CCATAATTAAGGAATATTTTGCTTAGCTATGAAGCTTGTTGCTGATGGTGCGTTATTGTC------------------------------------------------------------
>AAR4
TAATATTTTTAAATGAAAG-AAATTTCATTCAGTTGGTTGTATAATCCTTAAAACCAAAGACTATTCTAATTAGTGCTTTTCCATTGCACCGAATCTATCGGCTAAAATTTGTATGGATATACTTTTTTCAGGTTATTGAATCTTTGCATGGACAAGAAACAGGCCTCCGTGAACATGGTGAATTAATTAAATTACATATAGTACCCTATAAGACACTTTGGCATGTTACTGCAGACTCGAAGGCTCTTGCTGCAATCGCATTATATGAAATGGCCAAGAAAGAGGGTATTTTGCCTACATAGAGTGTTTGAGCCTTGATAGTGAATGGAGCAATGCAATGCATTTGTATATATAAAATTAGA--TCATAAAAGATCAAATATTTTCTGCCCTGTGAAGTTGT--CCACATGGTATGGTCTTGTTATTACATTTTGAATTTGGTGAATATCAAGGTGAAGGTCTTCAAAAATTGTAAAGAACTTC
>AF1
CATCTCTTCACAAAAATGTTGAAATGCTTGTGGTTCATTCTTTAGCTTCTTGGTTAGATATCCTTCTGAATTGACTATTGCAAACTTTTTCTTTGTCACTATTCTGAGTCTCTGTAACGATACACTTGTCAGGTTATAGAAGCTTTGCATGGACAAGAAACAGGCCTACGTGAACATGGTGAATTAATAAAATTACATATTGTACCCTATAAAACACTTTGGCGTGCAACTGCAGACTCAAAGGCTCTTGCAGCAATCGCATTATATGAAATGGCCAAGAAAGAGGGTATTTTGCCTCCACAGAGTTATCTGATCTTGATAGTAAATTGAGACACATAATCCATCTGTACTTATGATAGTTGATACTCTCTAAGATTAAAAATTTACTTCTTTGCAAAATTATTGCAGCATGGTGCATTCCTGTTATTACTTACTGCTTCGCGCAAATACCAGTCTGAAGCAGGTGCTGTCTCCAACATGAGTTG
>AG2
CATCTCTTCACAAAAATGTTGAAATGCTTGTGGTTCATTCTTTAGCTTCTTGGTTAGATATCCTTCTGAATTGACTATTGCAAACTTTTTCTTTGTCACTATTCTGAGTCTCTGTAACGATACACTTGTCAGGTTATAGAAGCTTTGCATGGGCAAGAAACAGGCCTACGTGAACATGGTGAATTAATAAAATTACATATTGTACCCTATAAAACACTTTGGCGTGCAACTGCAGACTCAAAGGCTCTTGCAGCAATCGCATTATATGAAATGGCCAAGAAAGAGGGTATTTTGCCTCCACAGAGTTATCTGATCTTGATAGTAAATTGAGACACATAATCCATCTGTACTTATGATAGTTGATACTCTCTAAGATTAAAAATTCACTTCTTTGCAAAATTATTGCAGCATGGTGCATTCTTGTTATTACGTATTGCTTCGGGCAAATACCAGTCTGAAGCAGGTGCTGTCTCCAACATGGGTTG
>AH26
CATATGTTCAATGTTTACTTAGGAATTTTTCGAAGGGTCATCTTGCTTCTTGACTCTGTTTCCTTGTGATGAATATGATAATGACAAAGTGTTTCCAGTCTGTCAATAACTTTGCTGATATTTTTTGGCTAGGTTGTCGAATCTTTACATGGTCGAGAAGCAGGCCTTCGTAGTCAGGGGGAGTTGATTAAAGTGCATATAGTACCCTATAGAACTCTTTGGCGTGTGACTGCAGACTCCAAGGCTCTTGCTGCAATTACATTATATGAAATGGCCAAGAAGGAGGGTATTTTGCCTCGGCAGAATGTTCAACTCATAGTAATGAGTTGGCACAAATAATCCATTTGTAAATCTACCTTGCTAGGTGTAACTTGTGATATTCTTTTCCTTATCGAATTGTTGATCCAGCATAGTGAACTCTTATTATTACATTTTGATGTAGGTTAACAGTAAGGTTTAATAGTAGCTATCTCTAACACATGTTG
>AME1
---------------------------GTTCGGTTGGTTGTATAATCCTTAAAACCAAAGACTATTCTAATTAGTGCTTTTCCATTGCACCGAATCTATCGGCTAAAATTTGTATGGATATACTTTTTTCAGGTTATTGAATCTTTGCATGGGCAAGAAACAGGCCTCCGTGAACATGGTGAATTAATTAAATTACATATAGTACCCTATAAGACACTTTGGCATGTAACCGCAGACTCAAAGGCTCTTGCTGCAATCACATTATATGAAATGGCCAAGAAAGAGGGTATTTTGCCTACATAGAGTGTTTGAGCCTTGATAGTGAATGGAGCCATGCAATGCATTTGTATATATAAAACTAGATGTCATAAAAGATCAAATATTTTCTGCGCTGTGAAGTTTT--CCACATGGTATGGTCTAGTTATTACATTTTGAATTTGGTGAATATCACGGTGAAGGTCTTCAAAAATCGTAAAGAAC---
>AP25
CATATGTTCAATGTTTACTTAGGAATTTTTCGAAGGGTCATCTTGCTTCTTGACTTGGTTTCCTTGTGATGAATATGATAATGACAAAGTGTTTCCAGTCTGTCAATAACTTTGCTGATATTTTTTGGCTAGGTTGTCGAATCTTTACATGGTCGAGAAGCAGGCCTTCGTAGTCAGGGGGAGTTGATTAAAGTGCATATAGTACCCTATAGAACTCTTTGGCGTGTGACTGCAGACTCCAAGGCTCTTGCTGCAATTACATTATATGAAATGGCCAAGAAGGAGGGTATTTTGCCTCGGCAGAATGTTCAACTCATAGTAATGAGTTGGCACAAATAATCCATTTGTAAATCTACCTTGCTAGGTGTAACTTGTGATATTCTTTTCCTTATCGAATTGTTGATCCAGCATAGTGAACTCTTATTATTACATTTTGATGTAGGTTAACAGTAAGGTTTAATAGTAGCTATCTCTAACACATGTTG
>APA47
CGTTTCTTCACAAACATGTTAAAATGCGTTTGTTTCAGTCTGTAGCTTCTTGGTTAGATATACTTCCAACTTGACTACCACAAACTTTTTCTCTGTCACTATTCTAAGTCTCTGTAATGATACACTTGTCAGGTCATAGAAGCTTTGCATGGGCAAGAAACAGGCCTACGTGAACATGGGGAATTAATAAAATTACATGTTGTCCCCTATAAAACACTTTGGCGTGCAACTGCAGACTCGAAGGCTCTTGCAGCAATCACATTATATGAAATGGCCAAGAAAGAGGGTATTTTGCCTTCACAGAGTTATCTGATCTTGATAGTGAATTGAGCCACATAATCCATTTGTAATTCGGATAGTTGATACTATATGAGATTAAAACTTTTCTTCTTTGCAACATTGTTGCAGCATGGTGCATTCCTGTTATTATGTATTACTTCGGGCAAATACCAATCTGAAGCAGCTGCTGTCTCCAACATGAGTTG
>AS57
-------------------------------------------------------------CTTTCTGACCAAAATAATGGAAATAGTGCATTGCCATTGGTG-AAAATCTTTATTAACATGAATTTGACAGGTTATAGATGCATTGCATGGGCAAGAAACAGGTCTCCGTGATCATGGTGAATTAATAAAATTGCATGTAGTACCCTATACAAGACTTTGGCGTGTAACTGCAGACGCAAAGGCTCTTGCTGCAATTACATTATATGAAATGGCCAAGAGAGAGGGTCTTTTGCCACAATAGAATGATCGGTTCATGATAGTGTATAGGGCCACATAATCCATTTGTGAATGAAACGTGATAGATACCATATTATTATTTTTTTGCTTACCTCTGAAGCTGTTG-ATCATGGTGCATTCTTGTACATTCATATTAATTTAGCTGAATATC----------------------------------
>CB35
CATCTGTTCATTATTTACTTAAGAATCTTTTAAAGGATCATCTTGCTTCTTGAGTTGTTTTCCTTGTGATCATAATGATAAATAGTGGTTTTTGAGTGTCTGTCAATAATTTTGCTGATATATTTTGTCTAGGTTGTCGAAGCTTTACATGGTCAAGAAACAGGCCTTCGTAGTCAAGGAGAATTGATTAAATTGCATATAGTACCCTATAGAACACTTTGGCGTGTAACTGCAGACTCCAAGGTCCTTGCTGCAATTACATTATATGAAATGGCCAAGAAAGAAGGTATTTTGCCAAAGAAGAGTGTTCAGTTCATAATAAT---TTTGCCCAAATATTCCATTTGTAAATCTACCATGCTAGGTGCAACTTGTGATATTGTTTTCCTTA--------TTGATCCAGCATAGTGCACTCTTATT-TTACATTTTGATGTAGGTTGACAGTAAGGTTTAATAGTAGTTATCTCTAACACGCATTA
>CD18
TATATACTATCTAGTTCATTCATTGTATTCTGAACTACTCTGGTTCTTTTGCTGTTGGTATCTTTCCGATCAAAATAATGACAATAGTGCATTGCTATCGGTGGAAATTA-TTATTAACATTGATTTGACAGGTTATAGATTCATTACATGGGCAAGAAACAGGCCTTCGCGATGAAGGTGAATTAATAAAGTTGCATATAGTACCCTACGCAACACTTTGGCGTGTAACTGCAGATGCAAAGGCTCTTGCCGCAATTGCATTGTATGAAATGGCCAAGAGAGAAGGTCTTTTGCCTCAATAGAATGCCTGGTTCATGGTTGTGTATTTGGCCACACAATCCATTTCAGGATGTGATGTGAT-GATATGATATTGAAAAC-TTTTGCTCACCTATGAAGGTTGTTGATCATGGCGCATAATTATCTAAACATTTTGATTTAGTTGAATATTGATGGGAAGCCACAATGAAATATGAAACATAGTG
>CDE34
-------------------------------------------------------------------------------------------TTAAGTGTCTGTCAATAATTTTGCTGATATATTTTGTCTAGATTGTCGAAGCTTTACATGGTCAAGAAACAGGCCTTCGTAGTCAAGGGGAATTGATTAAATTGCATATAGTACCCTATAGAACACTTTGGCGTGTAACTGCAGACTCCAAGGTCCTTGCTGCAATTACATTATATGAAATGGCCAAGAAAGAAGGTATTCTGCCAAAGAAGAGTGTTCAGTTCATAATAAT---TTTGCCCAAATATTCCATTTGTAAATCTACGATGCTAGGTGCAACTTGTGATATTGTTTTCCTTA--------TTGATCCAGCATAGTGCACTCTTATT-TTACATTTTGATGTAGGTTGACAGTAAGGTTTAATAGTAGTTATCTCTAACACGCATTA
>CF38
--------------------------------------TCTGTTGCTTTTTCAGTTTTTATCTCTCTGTCAAAACAATGGAAAATAGTGTATTGCCATT-GCACAAAATCTGTATTGACAATAAATTTTCAGGTTATAGATGCTTTGCATGGGCAAGAAACAGGCCTCCGCTATCATGGTGAATTAATCAAATTGCATATAGTACCCTATAGAACACTTTGGCGTGTCACTGCAGACTCAAAGGCTCTTGCTGCAATTACATTATATGAAATGGCCAAGAAAGAGGGTCTTTTGCCACCTCAGAAAATTTGTTCCCTCCACGATAGAGAACTCGAAAGCTCTTGCTGCAATTACATTATGAAATGGCCAAGAAAGAGGGTCTTTTGCCACCTCAATAGAGTAGACAATATAGGTGCATTCTTCTTATAATATTTTGATTGAGGTGAATATCAAGGTGAAGGGGCGGTTGTCTCTAACATGAGTTG
>CH19
TGTATACTATATAGTTCATTCATTGTATTCTGAACTACTCTGGCTCTTTTGCTGTTGGTATCTTTCTGATCAAAATAATGACAATAGTGCATTGCTATCGGTGGAAATTATTTATTAACATTGATTTGACAGGTTATAGATTCATTACATGGGCAAGAAACAGGCCTTCGTGATGAAGGTGAATTAATAAAGTTGCATATAGTACCCTACGCAACACTTTGGCGTGTAACTGCAGATGCAAAGGCTCTTGCCGCAATTGCATTGTATGAAATGGCCAAGAGAGAAGGTCTTTTGCCTAAATAGAATGCCTGGTTCATGGTTGTGTATTTGGCCACACAATCTATTTCAGGATGTGATGTGAT-GATATGATATTGATAAC-TTTTGCTCACCTATGAAGGTTGTTGATCATGGCGCATAATTATCTATACATTTTGGTTTAGTTGAATATTGGTGGGAAGCCACAATGAAATATGAAACATAGTG
>CHA37
TATAGACCAGCTAGTTCATCGCTTTAATCCTGGTTTATTCTGTTGCTTTTTCAGTTTTTATCTCTCTGTCAAAACAATGGAAAATAGTGTATTGCCATT-GCACAAAATCTGTATTGACAATAAATTTTCAGGTTATAGATGCTTTGCATGGGCAAGAAACAGGCCTCCGCTATCATGGTGAATTAATCAAATTGCATATAGTACCCTATAGAACACTTTGGCGTGTAACTGCAGACTCAAAGGCTCTTGCTGCAATTACATTATATGAAATGGCCAAGAAAGAGGGTCTTTTGCCACCTCAGAAAATTTGTTCCCTCCACGATAGAGAACTCGAAAGCTCTTGCTGCAATTACATTATGAAATGGCCAAGAAAGAGGGTCTTTTGCCACCACAATAGAGTAGACAATATAGGTGCATTCTTCTTATAATATTTTGATTGAGGTGAATATCAAGGTGAAGGGGCGGTTGTCTCTAACATGAGTTG
>CJ24
TATATACTAGCTAGTCCATTTTTTTTGTTCTGATCTATTCTGTTTCTTTTGCAGTTGGGATCTTTTTTATCAAAATAATGAAAATAGTGCATTGCCATTAATGGAAAATCTTTATTAACATAAATTTGACAGGTTATAGACGCTTTGCATGGGCAAGAAACAGGCCTTCGTGATCACGGTGAATTAATAAAATTGCATGTAGTACCCTATACAACACTTTGGCGTGTAACTGCAGATGCAAAGGCTCTTGCTGCAATTACATTATATGAAATGGCCAAGAGAGAAGGTCTTTTGCCTCAATAGAATGCCCGGTTTATGGTTGTGTATTGGGCCACATAATCCTTTTGTGAATGTAACGTGATAGATACCCTATTAATATTTTTTTGCGTATCTATGAAGCTGTTG---ATTGGTGCATTCTTGTCTATACATTTTTATTTAGTTGAATATTGACGGGAAGACACAATGAAACATGACACATAGTG
>CK7
TCTATACTAGCCAGTCCATTGCTTTAATTCTAATCTATTCTTTTTCTTTCGCAGTTGGTATCTTTCTGACCAAAATAACGGAAATAGTGCATTGCCATTGGTGCAAAATCTTTATTAACATGAATTTGACAGGTTATAGATGCGTTGCATGGGCAAGAAACAGGCCTCCGTGATCAAGGTGAATTAATAAAATTGCATGTAGTACCCTATACAACACTTTGGCGTGTAACTGCAGACTCTAAGGCTCTTGCTGCAATTACATTATATGAAATGGCCAAGAAAGAGGGTCTTTTGCCTCCTCAGAAGGCTCGGTTCATGATAGTGAATTGGGTCACATAATCCATTTGTGAATGTAACGTGATAGATACTATATTATTAATTTTTTGCTTATCTATGAAGCTGTTGCATCATGGTGCATTCTTGTATTTACATTTTGATTTCGTTGAATATCAAGGAGAAGGGGCAGCTGGTCCCTAAATGAGTTG
>CL6
TCTATACTAGCAAGTCCATTGCTTTAATTCTGATCTATTCTTTTTCTTTTGCAGTTGGTATCTTTCAAACCAAAATAACGGAAATAGTGCATTGCCATTGGTGCAAAATCTTTATTAACATGAATTTGACAGGTTATAGATGCGTTGCATGGGCAAGAAACAGGCCTCCGTGATCAAGGTGAATTAATAAAATTGCATGTAGTACCCTATACAACACTTTGGCGTGTAACTGCAGACTCTAAGGCTCTTGCTGCAATTACATTATATGAAATGGCCAAGAAAGAGGGTCTTTTACCTCCTCAGAATGCTCGGTTCATGATAGTGAATTGGGTCACATAATCCATTTGTGAATGTAACGTGATAGATACTATATTATTAATTTTTTGCTTATCTATGAAGCTGTTGCATCATGGTGCATTCTTGTATTTACTTTTTGATTTCGTTGAATATCAAGGAGAAGGGGCAGTTGGTCCCTAAATGAGTTG
>CM9
TATATGCTGGCGAGGCTATTATATTTATTCTGATCTATTCCC-TTATTTTGCAGTTGGTATTTTTCTATCAAAAATAATGAAAATAGTGCATGAT---------------------------AATTGGGCAGGTTATAGACGCATTGCATGGGCAAGAAACAGGCCTGCGTAATGAAGGTGAATTGATAAAATTGCGTATAGTACCCTACACAACACTTTGGCGTGTAACTGCAGATGCGAAAGCTCTTGCTGCAATTACCTTATATGAAATGGCGAAGAGAGAAGGCCTTTTGCCCGAATAGAATTCCTGGTTCAT--------------------GAACA-----------------------CCATAATTAAAGAATATTTTGCTTAGCTATGAAGCTTGTTGCTGATGGTGTGTTATTGTCTATACATTTTGATTTAGTTGAACATCCATTGGAAGCTACAATGAACTATGACACATAGTG
>CO8
TATATGCTATCGAGGCTATTATATTTATTCTGACATATTCCC-CTTTTTTGCAACTGGTAATTTTCTAATCAAAATAATGAAAGTAGTGCATGAT---------------------------AATTGGGCAGGTTATAGACGCATTGCATGGGCAAGAAACAGGCCTGCGTAATGAAGGTGAATTAATAAAATTGCATATAGTACCCTACACAACACTTTGGCGTGTAACTGCAGATGCGAAAGCTCTTGCTGCAATTACCTTATATGAAATGGCGAAGAGAGAAGGTCTTTTGCCCCAATAGAATTCCTGGTTCAT--------------------GAATA-----------------------CCATAATTAAAGAATATTTTGCTTAGCTATGAAGCTTGTTGCTGATGGTGCGTTATTGTCTATACATGTTGATTTAGTTGAATATCCATTGGAAGCTACAATGAACTATCACACATAGTG
>CP16
TATATACTACCTGGTCCATTATTTTTACTCTGAACTATTCTGTTTCTTTTGCAGTTGGTATCTTTCTGATCAAAATAATGAAAATAGTGCATTGCTATCGGTGGAAAATCTTTATAAACATGAATTTGACAGGTTATAGACGCATTACATGGGCAAGAAACAGGCCTCCGCAATGACGGTGAATTAATAAAATTGCATATAGTACCCTATACAACACTCTGGCGTGTAACTGCAGATGCAAAGGCTCTTGCTGCTATCACACTATATGAAATGGCCAAGAGAGAAGGTCTTTTGCCTCAATAGAATGCCCGGTTCATGGTGGTCTATTGGGCCACATTATCCATTTGTGAATGTAATGTGATAGATACGATATTGATAATATTTTGCTCACCTATGAAGGTGGTTGATCATGGCGCGTTATTGTCTATACATTTTTATTTAGTTGAATATGGATGGGAAGCCACAATGAAATGTGACACGTAGTG
>CP161
TATATACTACCTGGTCCATTATTTTTACTCTGAACTATTCTGTTTCTTTTGCAGTTGGTATCTTTCTGATCAAAATAATGAAAATAGTGCATTGCTATCGGTGGAAAATCTTTATAAACATGAATTTGACAGGTTATAGACGCATTACATGGGCAAGAAACAGGCCTCCGCAATGACGGTGAATTAATAAAATTGCATATAGTACCCTATACAACACTCTGGCGTGTAACTGCAGATGCAAAGGCTCTTGCTGCTATCACACTATATGAAATGGCCAAGAGAGAAGGTCTTTTGCCTCAATAGAATGCCCGGTTCATGGTGGTCTATTGGGCCACATTATCCATTTGTGAATGTAATGTGATAGATACGATATTGATAATATTTTGCTCACCTATGAAGGTGGTTGATCATGGCGCGTTATTGTCTATACATTTTTATTTAGTTGAATATGGATGGGAAGCCACAATGAAATGTGACACGTAGTG
>CR44
----ATTGCTACTTGAATTT----AGATTTTGTTCCCGATTACCAACTCAACAAATAGTGTGCTCA--ATAACTGGTAAAATAATTGCTAATTGGTGCTAATTTGT-------ATGGATGCATTTTTATTAGGTTGTGGAAGCCTTGCATGGACAACAAACAGGCCTTCGTGACCATGGTGAATTGATTAAACTACATCTAGTCCCCTATAGGACACTCTGGCGAGTAACTGCAGACTCGAAGGCTCTTGCTGCAATTACATTGTATGAAATGGCCAAGAAAGACGGCATTTTGCCTCTGCAGAATGTGAAGCTTCTGGTGACAAAA--TCTGAGATGTTTGATTTGTAAGTAAAAAAACTGATGTTTTTTAAAATTATTGCATTATATGTCAATCAAATGTTTAGATTGCATTTCCTCC---------------------------TCCCATTTACATATTTAATGGGTCTCAAACTGTTCGCT
>CT15
TATACACTACCTGGTCCATTATTTTTATTTTGAACTATTCTGTTTCTTTTGCAGTTGGTATCTTTCTGATCAAGATAATGAAAATAGTGCATTGCTATTTGTGGAAAATCTTTATTAACATGAATTTGACAGGTTATAGATGCATTGCATGGGCAAGAAAAAGGCCTCCGTGATGAAGGTGAATTAATAAAATTGCATATAGTACCCTATACAACACTTTGGCGTGTAACTGCAGATGCAAAGGCTCTTGCTGCTATCACACTATATGAAATGGCCAAGAGAGAAGGTCTTTTGCCTCAATAGAATGCCCGGTTCATGGTTGTCTATTGGGCCACATTATCCATTTGTGAATGTAGTGTGATAGATACGATATTGATAATATTTTGCTCACCTGTGAAGGTGGTTGATCAGGGCGTGTTATTGTCTATACATTTTTATTTAGTTGAATATGGATGGGAAGCCACAATGAAATGTGACACGTAGTG
>DA12
TCTATTCTAGCTAGGCTATTATTTTTATTCTGATGTATTCTGTTTTTTTTGCAGTTGGTATCTTTTTTATCAAAATAATGAAAATAGTACATGAT---------------------------AATTTGGCAGGTTATAGACGCATTGCATGGGCAAGAAACAGGCCTCCGTGATGAAGGTGAATTAATAAAATTGCATGTAGTACCCTATACAACACTTTGGCGTGTAACTGCAGATGCAAAGGCTCTTGCCGCAATTACCTTATATGAAATGGCCAAGAGAGAATGTCTATTGCCCCAGTAGAATTCCTGGTTCATGTTTGAGTTA----------AATCCATTTGTGAATGTAATATGGTAGATACCATATAAATAATATTTTGCTTACCTATGAAGCTTGTTTATGATGGTGCATTATTGTCTATACATTTTGATTTAGTTGAATATCCATTGGAAGCCACAATGAAATATGACACATAGTG
>DB53
GATCTCTTCACAATTTTTTTGAAATGCTTTTGGTTGATTCTTTAGCTTCTTGGTTAGATATCGTTCCGAATTGACTATTGCAAACTTTTTCTTTGTCACTTTTCTGAGTCTCTGTAATGACGCACTTCTCAGGTTATAGAAGCTTTGCATGGGCAAGAGACAGGCCTACGCGAACTTGGTGAATTAATAAAATTACATATTGTACCCTATAAAACACTTTGGCGTGCAACTGCAGACTCAAAGGCTCTTGCAGCAATTGCAATATATGAAATGGCCAAGAAAGAGGGTATTTTGCCTCCACAAAGTTATCTAATCTTGATAGTAAATTGAGCCACCAAATCCATCTGTAATTTTGATAGTTGATACTCTGTAAGATTAAAAGTTTAGTTCTTTGCAAAAATGTTTCAGCATGGTGCATTCC----------------------------------------------------------------
>DC1
--------------------------------------------GCTTCTTGGTTAGATATCATTCCGAATTGACTATTGCAAACTTTCTT--TGTCACTTTTCTGAGTCTCTGTAATGACGCACTTCTCAGGTTATAGAAGCTTTGCATGGGCAAGAGACAGGCCTACGCGAACTTGGTGAATTAATAAAATTACATATTGTACCCTATAAAACACTTTGGCGTGCAACTGCAGACTCAAAGGCTCTTGCAGCAATTGCAATATATGAAATGGCCAAGAAAGAGGGTATTTTGCCTCCACAAAGTTATCTAATCTTGATAGTAAATTGAGCCACCAAATCCATCTGTAATTTTGATAGTTGATACTCTGTAATATTAAAAGTTTAAACTTTTGT-------TCT--------------------------------------------------------------------------------
>DD1
--------------------------------------------------------------------------CTATTGCTAACTTTTTC--TGTCACTATTCTGAGTCTCTGTAACGACACACTTGTCAGGTTATAGAAGCTTTGCATGGGCAAGAAAAAGGCCTACGTGAACAAGGTGAATTGATAAAATTACATATTGTACCCTACAAAACACTTTGGCGTGCAACTGCAGACTCAAAGGCTCTTGCAGCGATCGCATTATATGAAATGGCCAAGAAAGAGGGTATTTTGCCTCCACAAAGTTATCTGATCTTGATAGTAAACAGAGCCACCTAATCCATCTGTAATTCTTATAGTTGATACTCTATAAGATTAAAAATTTACATCTTTGCGAAAATGTTGCAGCATGGTGCATTCCTGCTATTACATACTGCTTCGGGCAAATACCAGTCTGAAGCAGGTGCTGTCTCCAACATGAGTTG
>DIM50
CATTTCTTCACAAATGTTTTGAAACGCTTTTGGTTCATTCTTTAGCTTCTTGGTTAGATATCCTTCTAAATTGACTATTGCTAACTTTTTC--TGTCACTATTCTGAGTCTCTGTAACGACACACTTGTCAGGTTATAGAAGCTTTGCATGGGCAAGAAACAGGCCTACGTGAACAAGGTGAATTGATAAAATTACATATTGTACCCTACAAAACACTTTGGCGTGCAACTGCAGACTCAAAGGCTCTTGCAGCGATCGCATTATACGAAATGGCCAAGAAAGAGGGTATTTTGCCTCCACAGAGTTATCTGATCTTGATAGTAAATAGAGCCACCTACTCCATCTGTAATTCTGATAGTTGATACTCTATAAGATTAAAAATTTACATCTTTGCGAAAATGTTGCAGCATGGTGCATTCCTGCTATTACATACTGCTTCGGGCAAATACCAGTCTGAAGCAGGTGCTGTCTCCAACATGAGTTG
>FC13
TCTATTCTAGCTAGGCTATTATTTTTATTCTGATGTATTCTC-TTTTTTTGCAGTTGGTATCTTTTTTATCAAAATAATGAAAATAGTACATGAT---------------------------AATTTGGCAGGTTATAGACGCATTGCATGGGCAAGAAACAGGCCTCCGTGATCAAGGTGAATTAATAAAATTGCATGTAGTACCCTATACAACACTTTGGCGTGTAACTGCAGATGCAAAGGCTCTTGCCGCAATTACCTTATATGAAATGGCCAAGAGAGAATGTCTATTGCCCCAGTAGAATTCCTGGTTCATGTTTGAGTTA----------AATCCATTTGTGAATGTAATATGGTAGATACCATATAAATAATATTTTACTTACCTATGAAGCTTGTTTATGATGGTGCATTATTGTCTATACATTTTGATTTAGTTGAATATCCATTGGAAGCCACAATGAAATATGTCACATAGTG
>FTS1
TATCTCTTCACAATTATTTTGAAATGC-TTTGGTTCATTCTTTAGCTTCTTGGTTAGATATCCTTCCGAATTGACTATTGCAAACTTTTTCTTTGTCACTTTTCTGAGTCTCTGTGATGACGCACTTCTCAGGTTATAGAAGCTTTGCATGGGCAAGAGACAGGCCTACGCGAACTTGGTGAATTAATAAAATTACATATTGTACCCTATAAAACACTTTGGCGTGCAACTGCAGACTCAAAGGCTCTTGCAGCAATTGCAATATATGAAATGGCAAAGAAAGAGGGTATTTTGCCTCCACAGAATTATCTGATCTTGATAGTAAATTGAGCCACCTAATCCATCTGTAATTCTGATAGTTGATACTCTGTAAGATTAAAAGTTTATTTCTTTGCAAAAATGTTTCAGCATGGTGCATTCCTGTTATTACATACTGCTTCGGGAAAACAACAGTCTGAAGCAGGCGCTGTCTCCAACATGAGTTG
>FTS2
----TTT---------TTTTGAAATGC-TTTGGTTCATTCTTTAGCTTCTTGGTTAGATATCCTTCCGAATTGACTATTGCAAACTTTTTCTTTGTCACTTTTCTGAGTCTCTGTAATGACGCACTTCTCAGGTTATAGAAGCTTTGCATGGGCAAGAGACAGGCCTACGCGAACTTGGTGAATTAATAAAATTACATATTGTACCCTATAAAACACTTTGGCGTGCAACTGCAGACTCAAAGGCTCTTGCAGCAATTGCAATATATGAAATGGCAAAGAAAGAGGGTATTTTGCCTCCACAGAATTATCTGATCTTGATAGTAAATTGAGCCACCTAATCCATCTGTAATTCTGATAGTTGATACTCTGTAAGATTAAAAGTTTATTTCTTTGCAAAAATGTTTCAGCATGGTGCATTCCTGTTATTACATACTGC------------------------------------------------
>GG1
CATCCTTGTGGTGTTATGTTGTGAATTTTTCGGATTTTGTTCCTGACCTTCAAATTGACTCCCTCAGTACTAAAACGTTTCTGGTAACTACTTGGTCTTAATTTGT----ATGATGTATTTTTTTTTCCCAGGTTTTAGAAGCTTTGCATGGGCAAAAGACAGGCCTTCGCGATCACGGTGAACTGATCAAAGTGCATGTCATACCATATAGGACACTTTGGCGTGTAACGGCAGACTCAAAGGCTCTTGCTGCAATTACATTGTATGAAATGGCCAAGAAAGATTGTCTTTTGCCTCTGCAGAAAAAGCTCATGAAAATTATTTGA--GCCACAACGTTCAGTCTGTACATCTAAAGCAAAACAATTTACAAAATATTGCTACAGTTTGTCCATTAAATCATTGCATTGTATTCACTTCTCATAAATATTAGTTGCTTTAACAAGATCCTAATTTGGAGTAGTGGTGAGCTTTAAATCAACACC
>HB41
CATCTCTTTACAAACATGTTGAAATGTTTTTGGTTCATTCAGTTACTTCTTGGTTGGATATTCTT-------GACTACTTCAAACTTTTTATTTGTCACTATTCTGAGACTCTGTAATGACACACTTGTCAGGTTATAGAAGCTTTGCATGGGCAACAAACAGGCTTACACGAACATGGTGAATTAATAAAATTACATATTGTACCCTATAAAACACTTTGGCGTGCAACTGCAGACTCGAAGGCTCTTGCAGCAATCACATTATACGAAATGGCCAAGAAAGAGGGTATTTTGCCTCCACAGAGTTCTCTGGTATTGATAGCGAATTGAGCCACATAATCCATATGTAATTCTGATTGTTAATATTCTACAAGATCAGAACTTTTCTTCTTTGAAAAATTGTTGCAGCATGGTGCATTCCTGTTATGACGTATTGATTCAGGCAAATACCAATCTGAAGTAGCTGCTGTCTCCAACAAGAGTTG
>JO20
TATATACTATCTAGTTCATTCATTGTATTCTGAACTGCTTTGGTTCTTTTTCTGTTGGTATCTTTCTGATCAAAATAATGACAATAGTGCATTGGTATCGGTGGAAATTATTTATTAACATTGATTTGACAGGTTATAGATTCATTACATGGGCAAGAAACAGGCCTTCGCGATGAAGGTGAATTAATAAAGTTGCATATAGTACCCTATGCAACACTTTGGCGAGCAACTGCAGATGCAAAGGCTCTTGCCGCAATTGCATTGTATGAAATGGCCAAGAGAGAAGGTCTTTTGCCTCAATAGAATGCGTGGTTCATGGTTGTGTATTTGGCCACACAATCCATTTCAGGATGTGATGTGAT-GATATGATATTGATAAC-TTTTGCTCACCTATGAAGGTTGTTGATCATGGCGCATAATTATCTGTGCATTTTGATTTAGTTGAATATTGATGGGAAGCCACAATGAAATATGAAACATAGTG
>JU21
TATATACTACCTAGTTCATTCATTGTATTCTGAACTGCTTTGGTTCTTTTTCTGTTGGTATCTTTCTGATCAAAATAATGACAATAGTGCATTGCTCTCGGTGGAAATTATTTATTAACATTGATTTGACAGGTTATAGATTCATTACATGGGCAAGAAACAGGCCTTCACGATGAAGGTGAATTAATAAAGTTGCATATAGTACCCTATGCAACACTTTGGCGAGCAACTGCAGATGCAAAGGCTCTTGCCGCAATTGCATTGTATGAAATGGCCAAGAGAGAAGGTCTTTTGCCTCAATAGAATGCATGGTTCATGGTTGTGGATTTGGCCACACAATCCATTTCAGGATGTGATGTGAT-GATATGATATTGATAAC-TTTTGCTCACCTATGAAGGTTGTTGATCATGGCGCATAATTATCTGTGCATTTTGATTTAGTTGAATATTGATAGGAAGCCACAATGAAATATGAAACATAGCG
>KE1
AATCTGTTCATTATTTACTTAGGAATCTTTTGAAGGATCATCTTGCTTCTTGAGTTGGTTTCCTTGTGATCATAATGACAAATAGTGGTTTTCCAGTGTCTGTCAATAATTTTGCCGATATATTTTGGCTAGGTTGTAGAAGCTTTACATGGTCGAGAAACAGGCCTACGTAAACAGGGGGAGTTGATTAAAGTGCATATAGTACCGTATAGAACACTTTGGCGTGTGACTGCAGACTCCAAGGCTCTTGCTGCAATTACATTATATGAAATGGCCAAGAAAGAGGGTATGTTGCCTCGGCAGAATGTTCAGCACATAGTAATGAAGTTGGCCCAAATAATCATTTGTAAATCAACCTTGCTAGGTGTAACTTGTGATATTTTTTTCCTTATCAAATTGTTGATCCAGCATAGTGCACTCTTATGATTACATTTTGATGTAGGTTAACTGTAAGGTTTAATAGTAGTTATCTCTA--ACATGTTG
>MC0
------------------------------------ATTCTGTTGCTTCTTGGTTAGATATCCTTCAGATTTGACTACTGCAAAACAATTC--TGTCACTATTCTGAGTCTTTGTAATGACATGCTTGTCAGGTTATAGAAGCTTTGCATGGGCAAGAAACAGGCTTACGCGAACATGGTGAATTAATAAAATTACATATTGTACCCTATAAAACGCTTTGGCGTGCAACTGCAGACGCAAAGGCTCTTGCAGCAATCACATTATATGAAATGGCCAAGAAAGAGGGTATTCTGCCAACTCAGAGTTTTACAATCTTGATAGTGAATTGAGCCACACAATCTATTTGTAATTCTTTTAGTTAATATCCTATAAGATCAAAACTTTTCTTCTTTGAAAAATTGTTTCAACATGGTGCATTC-TGTTATTACATACTGATTCAGGCAAATATCAATCTGATGCAGCTGCTGTCTCCAACTTGAGTTG
>MT0
TATCTCTTCACAAACATGGTGAAATGCTTTTGGTTCATTCTGTAGCTTCTTGGTTA------------------------------TTTTCTTTGTCACTATTCTGAGTATCTGTAATGACACACTTGTCAGGTTATAGAATCTTTGCATGGACAAGAAACAGGCCTACGCGACTGTGGTGAATTAATAAAATTACATATTGTACCCTACAAAACACTTTGGCGTGCAACTGCAGACTCGAAGGCTCTTGCAGCAATCGCATTATATGAAATGGCCAAGAAAGAGGGTATTTTGCCTCCACAGAGTTACCTGATCTTGATTGTGAATTGAGCCACATAATCCATTTGTAATGCTGATAGTTGATATTCTATAAAATTAAAA-----CTACTTTGCAAAATTGTTGCAGCATGGTGCATTTCTGTTATTACGTATTGCTTCGGGCAAATACCAATCTGAAGCAGCTGCTGTCTCCAACATGAGTTG
>NN48
CATCTCTTCACAAAAATGTTGAAATGCTTCTTGTTCATTCTTTAGCTTCTTGGTTAGATATCCTTCTGAATTGACTATTGCAAACTTTTTCTTTGTCACTATTCTGAGTCTCTGTAACGACACACTTGTCAGGTTATAGAAGCTTTGCATGGGCAAGAAACAGGCCTACGTGAACATGGTGAATTAATAAAATTACATATTGTACCCTATAAAACACTTTGGCGTGCAACTGCAGACTCAAAGGCTCTTGCAGCAATCGCATTATATGAAATGGCCAAGAAAGAGGGTATTTTGCCTCCACAGAGTTATCTGACCTTGATAGTAAATTGAGACACATAATCCATCTGTACTTATGATAGTTGATACTCTCTAAGATTAAAAATTTACTTCTTTGCCAAATTATTGCAGCATGGTGCATTCCTGTTATTACGTACTGCTTCGGGAAAATACCAGTCGGAAGCAGGTGCTGTCTCCAACATGAG---
>PA42
CATCTCTTCACAAACATGTTGAAATATTTTTGGTTCATTCTGTTG---CTTGGTTAGATAT-CTTTCGACTTGACTACTGCAAACTTTTTCTTTGTCACTATTCTGAGTCTCTGTAATGTCACACTTGTCAGGTTATAGAAGCTTTGCATGGTCAAGAAACAGGCTTACGCAAACATGGTGAATTAATAAAATTACATATTGTACCCTATAAAACACTTTGGCGTGCAACAGCAGACTCAAAGGCTCTTGCAGCAATCACATTATATGAAATGGCCAAGAAAGAGGGTATTTTGCCTCCACAGAGTTTTCAGACCTTGATAGTGAATTGAGCCACACA-TCCATTTGTAATTATGATAGTTAATATTCTATATGATTAAAGCTTTTTTCCTTTGCAAAATTGTTGCAATGTGGTGCATTCGTGCTATTACATATTGATTCAGGCAAATATCAATCTGAAGCAGCTGCTGTTGCCAACATGAATTG
>PB33
TCTTTGGTCATGTATACCTTTATCATAATGAGAAATATTGATTTGCAC-----------------------------T-------------AAACGCGTATGTCAATAATTTTACTGATATATTTTTGCAAGGTTGTGGAAGCTTTACGTGGTCGAGAAACAGGCCTTCGTAGTCACGGTGAATTGATTAAGTTGCATATAGTACCATATAAAACACTTTGGCGTGTAACTGCGGACTCCAAGGCCCTTTCTGCAATTACATTATATGAAATGGCCAAGAAAGAGGGTATTTTGCCTCTGCAGAATATTCAGTTCATAATCATGGGTTGGTCTAAAAAATCCATTTGTAAATCTACCGCTTAA-GTGTAATTTGTGATATCGTTTTCGTTAGCAAATTGTTGATCGAGCATA-TGGATCGTTACAATGACATTTTGATGTAGGTTAACGGTAAGGTTTAA---TAATTATCTCTAACATGCAATG
>PF1
CATCTCTTCACAAACATGTTGAAATGCTTTTGGTTCATTCTGTAGTTTCTTGGTTAGATATCCTTCCGACTTGACTACTGCAAACTTTTTCTTTGTCACTATTCTGAGTCACTGTAATGACATACTTGTCAGGTTATAGAAGCTTTGCATGGGCAAGAAACAGGCCTACGAGAACATGGTGAATTAATAAAATTACATATTGTCCCCTATAAAACACTTTGGCGTGCAACTGCAGACTCGAAGGCTCTTGCAGCAATCACTTTATATGAAATGGCCAAGAAAGAGGGTATTTTGCCTCCACAGAGTTATCTGATCTTGATAGTGAACTGAGCCACATAATCCATTTGTAATTCGGATAGTTGATACTCTATAAGATTAAAACTTTTCTTCTTTGCAAAATTGTTGCAGCATGGTGCATTCCTGTTATTATGTTTTGCTTCGGGCAAATACCAATCTTAAGCAGCTGCTGTCTCCAACATGAGTTG
>PFM1
-------------ATATGTTGAAATAGTTTTGGTTCATCCTGTTGCTTCTTGGTCAGATATCCTTTCAACTTGACTTCTGCAAACTTTTCT-TTGTCACTATTCTGAGTCTCTGTAATATCACACTTGTCAGGTTATAGAAGCTTTGCATGGGCAAGAGACAGGCTTATGCAAACATGGTGAATTAATAAAATTACATATTGTACCCTATAAAACACTTTGGCGTGCAACTGCAGACTCAAAGGCTCTTGCAGCAATCACATTATATGAAATGGCCAAGAAAGAGGGTATTTTGCCTCCACAGAGTTTTCTGATCTTGATGGTGAATTGAGCCACACAATCCATTTGTAATTCTGATAGTTAATATTCTATAAGATCAAA---------------------------------------------------------------------------------------------------------
>PG28
CATGAATTCTTTTTTCACTTAAGAATCTTTTGAAGTATCATCTTGCTCCTTGAGTTGGTTTCCTTGTG----CATATGT------------GAATGTGTGTGTCAATAATTTTGCTGATATATTTTGGCTAGGTTGTGGAAGCTTTACATGGTCGAGAAACAGGCCTTCGTAGACAGGGTGAATTGATTAAATTGCATATAGTACCATATAAAACACTTTGGCGTGTAACTGCGGACTCCAAGGCCCTTGCTGCAATTACATTATATGAAATGGCCAAGAAAGAGGGTATTTTGCCTCTGCAGAATGTTCAGTTCATGATCATGAGTTGGTCCAAATAATTCATTTGTAAATCTACTACGCTA-GTGTAACTCGTGATATTGTTTTCCTTATCAAATTGTTGGTCCAGCATAGTGCACCCTTTTAATCACATTTCGATGTAGGTTAACAGTAAGGTTTAATGGTAGTTATCTCTACCATGCGATG
>PH2
CATCTCTTCACAAACATGTTGAAATGCTTTTGGTTCATTCTGTAGTTTCTTGGTTAGATATCCTTCCGACTTGACTACTGCAAACTTTTTCTTTGTCACTATTCTGAGTCACTGTAATGACATACTTGTCAGGTTATAGAAGCTTTGCATGGGCAAGAAACAGGCCTACGAGAACATGGTGAATTAATAAAATTACATATTGTCCCCTATAAAACACTTTGGCGTGCAACTGCAGACTCGAAGGCTCTTGCAGCAATCACTTTATATGAAATGGCCAAGAAAGAGGGTATTTTGCCTCCACAGAGTTATCTGATCTTGATAGTGAACTGAGCCACATAATCCATTTGTAATTTGGATAGTTGATACTCTATAAGATTAAAACTTTTCTTCTTTGCAAAATTGTTGCAGCATGGTGCATTCCTGTTATTATGTTTTGCTTCGGGCAAATACCAATCTGAAGCAGCTGCTGTCTCCAACATGAGTTG
>PM29
CATATATTCATTTTCTAA--AAGAATCTTTTAAAGGATTATCTTGCTTCTTGAGTTGGTTTCATTGTGATCATAATTACAAATGGTGATTTGAATGTGTCTCTCAATAATTTAGCTGATGTATTTCTGCTAGGTTGTGGAAGCTTTACATGGTCGAGAAACAGGCCTTCGTAGTGAAGGGGAATTGATTAAAGTGCATATAGTACCATATAAAACACTTTGGCGTGTAACTGCGGACTCCAAGGTCCTTTCTGCAATTACATTATATGAAATGGCCAAGAAAGAGGGTCTTTTGCCTGTGCAGAATGTTCGGTTCATAATCATGCGTTGGTCCAAACAATTCATTTGTAAATTTACCACCCTAGGTATAACTTGTGATATTGTTTCCTTAT---CATTGTTGATCCAGCGTAGTGCACTCTTATAATTACATTTTGATGTAGGTTAATAGTAGGGTTTAGTAGTGACTATCTCTAACTTACGATG
>PS27
CATGAATTATTTTTTAACTTAAGAATCTTTTGAAGGATTATCTTGCTCCTTGAGTTGGTTTCCTTGTG----CATATGT------------GAATGTGTGTGTCAATAATTTTGCTGATATATTTTGGCTAGGTTGTGGAAGCTTTACATGGTCGAGAAACAGGCCTTCGTAGTCATGGTGAATTGATTAAATTGCATATAGTACCATATAAAACACTTTGGCGTGTAACTGCAGACTCCAAGGCCCTTGCTGCAATTACATTATATGAAATGGCCAAGAAAGAGGGTATTTTGCCTCTGCAGAATGTTCAGTTCATGATCATGAGTTGGTCCAAATAATCCATTTGTAAATCTACTACGCTA-GTGTAACTCGTGATATTGTTTTCCTTATCAAATTGTTGATCCAGCATAGTGCACCCTTTTAATGACATTTCGATGTAGGTTAACAGTAAGGTTTAATAGTAATTATCTCTACCATGTGATG
>PS30
CATCTCTTCACAAACATGTTGAAATATTTTTCATTCATTCTGTTG---CTTGGTTAGATAT-CTTTCAACTTGACTACTGCAAACTTTTTCTTTGTCGCTATTCTGAGTCTCTGTAATGGCACACGTGT-AGGTTATAGAAGCTTTGCATGGTCAAGAAACAGGCTTACGCAAACATGGTGAATTAATAAAATTACATATTGTACCCTATAAAACACTTTGGCGTGCAACAGCAGACTCAAAGGCTCTTGCAGCAATCACATTATATGAAATGGCCAAGAAAGAGGGTATTTTGCCTCCACAGAGTTTCCTGACCTTGATAGTGAATTGAACCACACA-TCCATTTGTAATTATGATAGTTAATATTCTATATGATTAAAGCTTTTTTCCTTTGCAAAATTGTTGCAATGTGGT-----------------------------------------------------------------------
>PSF43
CATCTCTTCAGAAAAATGTTAAAATGCTTTTGGTTCGTTCTTTAGCTTGTTGGTTAGATATCCTTCCGAATTGACTATTGCAAACTTATTCTTTGTCACTATTCTGAGTCTCTGTAACGACACACTTGTCAGGTTATAGAAGCTTTGCATGGGCAAGAAACAGGCCTACGTGAACATGGTGAATTAATCAAATTACATGTTGTACCCTATAAAACACTTTGGCGTGCAACTGCAGACTCCAAGGCTCTTGCAGCAATCGCATTATATGAAATGGCCAAGAAAGAGGGTATTTTGCCTCCACAGAGTTATCTGATCTTGATAGTAAATTGAGACACATAATCCATCTGTACTTATGATAGTTGATACTCTATAAGATTAAAAATTTATTTCTTTGCAAAATTATCGTAGCATGGTGCATTCCTGTTATTACGTACTGCTTCGGGCAAATACCAGTCTGAAGCAGGTGCTCTCTCCAAC--GAGTTG
>RC54
CATCTCTTCACAAAAATGTTGAAATGCTTTTGGTTCATTCTTTAGCTCCTTCGTTAGATATCCTTCCGAATTGATTATTGCAAACTTTTTCTTTGTCACTATTCTGAGTCTCTGTAATGACACTCTTGTCAGGTTATAGAAGCTTTGCATGGGCAAGAAACAGGCCTACGCGAACATGGTGAATTGATAAAATTACATATTGTACCCTATAAAACACTTTGGCGTGCAACTGCAGACTCAAAGGCTCTTGCAGCAATCACATTATATGAAATGGCCAAGAAAGAGGGTATTTTGCCTCCACAGAGTTATCTGATCTTGATAGTAAATTGAGACACATAATCCATTTGCAATTATGATCGGTGATACTCTATAAGATTAAAAATTTATGTGTTTGCAAAATTATCGCAGC----------------------------------------------------------------------------
>RR55
--------------------GAAATGCTTTTGGTTCATTCTTTAGCTCCTTCGTTAGATATCCTTCCGAATTGATTATTGCAAACTTTTTCTTTCTCACTATTCTGAGTCTCTGTAATGACACACTTGTCAGGTTATAGAAGCTTTGCATGGGCAAGAAACAGGCCTACGCGAACATGGTGAATTGATAAAATTACATATTGTACCCTATAAAACACTTTGGCGTGCAACTGCAGACTCAAAGGCTCTTGCAGCAATCACATTATATGAAATGGCCAAGAAAGAGGGTATTTTGCCTCCACAGAGTTATCTGATCTTGATAGTAAATTGAGACACATAATCCATTTGTAATTATGATCGGTGATACTCTATAAGATTAAAAATTTATGTGTTTGCAAAATTATTGCAGCATGGTGCATTCCTGTTATTACGTACTGCTTCGGGCAAATACCAGTCT----------------CCAACATGAGTTG
>SA1
TATCTCTTCACAAACATGTTGACATATTTTTGGTTCATTCTGTTGCTTCTTGGTTAGATATCCTTTCAACTTGACTACTGCAAACGTT-------------TTCTGAGTCTCTGAAATGTCACACTTGTCAGGTTATAGAAGCTTTGCATGGGCAAGAAACAGGCTTACGCAAACATGGTGAATTAATAAAATTACATATTGTACCCTATAAAACACTTTGGCGTGCAACTGCAGACTCAAAGGCTCTTGCAGCAATCACATTATATGAAATGGCCAAGAAAGAGGGTATTTTGCCTCCACAGAGTTTTCTGATCTTGATAGTGAATTGAGCCACACAATCCATTTGTAATTCTGATAGTTAATATTCTATAAGATTAAAACTTTTTTTCTTTGCAAAATTGTTGCAATGTGGTGCATTCGTGTTATTACATATTGATTCAGGCAAATATCAATCTGAAGCAGCTGCTGTTTCCATCATGAATTG
>SE46
------------------------------------------------------------------------TGGGGTAAGCAATTGTTAATTGGTACTAATTTGG---------GAGTACATTTTGGTTAGGTAGTGGAAACCTTGCATGGACAAGAAACGGGCCTTCGGGATGAAGGTGAATTGATTAAATTACATCTAGTCCCCTATAGGACACTCTGGCGGGTAACTGCAGATTCAAAGGCTCTTGCTGCAATTACACTGTATGAAATGGCCAAGAAAGATGGAATTTTGCCTCTACAAAATGTCCAAGCCATGATGGTTAA---CCTGAGATGTTTGATTTGTAAGTATAGTATTGATGTTTTATAAAAATTAGTGCATTGTATATCTATCAAATGTTTTGATGACCTTCATTTC---------------------------CCCCATTCACCTTTAATGAAG-----GTGT--------
>SG23
TATATACTAGCTAGTGCATTTCTTTAATTCTGATCTATTCTGTTTCTTTTGCAGTCGGTATCTTTCTGACTAAAATAATGGAAATAGTGCATTGCCATTGGTGGAAAATCTTTATTAACATGAATTTGACAGGTTATAGACGCATTGCATGGGCTAAAAACAGGCCTCCGCGATGAAGGTGAATCAATTAAATTGCATGTAGTACCCTATGCAACACTTTGGCGTGTAACTGCAGACTCAAAGGCCCTTGCTGCAATTACATTATATGAAATGGCCAAGAAAGAGGGTCTTTTGCCTCAATAGAATGCTCGGTTAATGATAGTGTATTGGGCCACA-AGTCCATTTGTGAATGTAACGTGATAGATACCATATTATTGATTTTTTGCTTACCTATGAAGCTGTTG-ATCATGGTGCCTTCTTGTATTTACATTTTGATTTAGTTTAACATCA---AGATGGCACAGTTGGTCCCTAAATGGGTTG
>SS22
TATATACTAGCTAGTCCATTTCTTTAATTCTGATCTATTCTGTTTCTTTTGCAGTCGGTATCTTTCTGACCAAAATAATGGAAATAGTGCATTGCCATTGGCGAAAAATCTTTATTAACATGAATTTGACAGGTTATAGACGCATTGCATGGGCAAAATACAGGCATCCGCGATCAAGGTGAACTAATAAAATTGCATGTAGTACCCTATGCAACACTTTGGCGTGTAACTGCAGACGCAAAGGCCCTAGCTGCAATTACATTATATGAAATGGCCAAGAAAGAGGGTCTTTTGCCTCAATAGAATGCTCGGTTCATGATAGTGTGTTGGGCCACATAATCCATTTGTGAATGTAACGTGATGGATACCATATTATTAATTTTTTGCTTACCTATGAAGCTGT----------------------------------------------------------------------------------
>SV36
ATAATATACTTTGCTTCTTTGAAAGCTTTCAGGTTCATTTTATTGCTTCATCAGTTGGTATCCACCTGACCAAAGTGATGGAAAATAGTTCATTGCTATTGCACAAAATCTGTTTTTATAAAATTTTGTCAGGTTATAGAAGCTTTGCATGGGAAAGAAACAGGCCTACGCAATCATGGTGAATTAATTAAATTGCATATAGTACCTTATAAAATCCTTTGGCGTATAACTGCAGACTCAAAGGCACTTGCTGCTATTACATTATATGAAATGGCCAAGAAAGAGGGGCTTTTGCCTTCAGAGAATGTTCCATCCACACTAGTGAATCAAGCCACAAAATCCTTTTGTAAGTCTAATGCTAGATATTCTATAAGATTTAATATTTTCTTCCTTGTGAAATTGTTGCAACATGGTGCATTGTTTGTA-------CATATTTAGGTCAATATCAAGTTGAAGGGGCAGTTGTCTGTAATATGAATTG
>TA17
TATATGCTATCTTGTTCATTATTTTAATTCTGAACTACTCTG-TTCTTCAGCAGTTGGTGTCTTTCTGATCAAAATAATGAAAATAGCTCATTGCTATCGATGAAAAATATTTATTAAGATGGATTTGACAGGTTATAGATTCATTACATGGGCAAGAAACAGGCCTCCGCAATGAAGGTGAATTAATAAAGTTGCGTATCGTACCCTATACAACACTTTGGCGTGCAACTGCAGATGCAAAGGCTCTTGCTGCAATTGCATTGTATGAAATGGCCAAGAGAGAAGGTCTTTTGCCTCAATAGAATGCCTGTTGCTGGT---TGTGTTGGGCCACATAATCCATTTG-GAATGTGATGTGAT-GATATGATATTGATATT-TTTTGTTCACCTATAAAGGTGGTTGATCATGGCACATTATTATCTATACATTTTGATTTAGTTGAATATCAACAGGAAGCAACATTGAAATATGACACAAAGTG
>TB39
TATAAACTATCTAGTCTATCGCTTTAATCCCGGTTTATTCTGCTGCTTTTTCCGTTGGTATCCTTCTGTTAAAATAATGGCAAACTGTGCATTGACTCT-GCACAGAATCTTTATTGTCATGAATTTGTCAGGTTATAGATGCTTTGCATGGGCAAGAAACAGGCCTCTGCGATCATGGTGAATTAATCAAATTGCATATAGTACCTTATACAAAACTTTGGCGTGTAACTGCAGACTCGAAGGCTCTTGCTGCAATTACATTATATGAAATGGCCAAGAAGGAGGGTCTTTTGCCTCTTGAGAATGTTCCTACCATGATAGAGAATTGGGCCACACAAATA-----------------------CTCTATACAAGTATTAATTTTCTTCCTCATGTAGCTGTTGCAATATGGTGCATACTTGGAGTAACATTTTGATTGAGGTGATTACCAAGGTGAAGGGTGGTTGGTCTCTAACATGAGCTG
>TC31
CATCTGTTCATTATTTACTTAAGAATCTTTTAAAGGATAATCTTGCTTCGTGAGTTGGTTTCCTTGTGATCATAATGAGAAATAGTAGTTTTTCACTGTTTGTCAATAATTTTGCTGGCATATTTTGGCTGGGTTGTAGAAGCTTTACATGGTAGAGAAACAGGCCTTTGTAGTCAGGGGGAGTTGATTAAAGTGCATATAGTACCCTATAGAACGCTTTGGCGTGTGACTGTAGACTCGAAGGCTCTTGCTGCAGTTGCATTATATGAAATGGCCAAGAAAGAGGGTATTTTGCCTCAGCGGAATGTTCAGCTCATAGTAATGAGTTAGCCCAAATAATCCATTTGTAAATCTACCTTGCTTGGTGTAACTTGTGACATTGTTTTCCTTATCAAATTGTTGATCCAGAATAGTGCACTCTTATTACTACATTTTGATGTAGGTTAACAGT--GGTTTAATAGTAGTTATCTCTA--ACATGTTG
>TN1
TTTATACTAGCTAGTCCATCGCTT---TCCTGGTTTATTCTTCTGCATTTTCAGTTCATATCCTTCTGCCAAAATAATGGAAAATAGTGCATTGCCATT-GTGCAAAATCTGTATGGACATGAATTTGTTAGGTTATAGATACTTTGCATGGGCAAGAAACAGGTCTCCATGATCATGGTGAATTAATCAAATTGCATATAGTACCCTATACAACACTTTGGCGTGTAACTGCAGACTCAAAGGCTCTTGCTGCAATTACATTATATGAAATGGCCAAGAAAGAGGGTCTTTTACCTCCTCAGAATGTTCTTGCCATGATAAAGAAGTGGGCCGTAACATGATAGAT------------------ATCTATACGATTATTATTTTTCTTCCCTATGAAGCTGCTGTAGCATGGTGCAATCTTGTAATAGCATTTTGATTGAGATGAATATCAAGGTGAAGGGGTGGTTGTCTCTAACATGGGTTG
>TO14
TATATACTAGCTAGTCCATTATTTTTATTCTGAACTATTCTGTTTCTTTTGCAGTTGATATCTTTCTGATCAAAATAATGAAAATAGTACATTGCTATCGGTAGAAAATCTTTATTAACATGAATTTGACAGGTTATAGATGCATTGCATGGGCAAGAAACAGGCCTCCGTGATGAAGGTGAATTAATAAAATTGCGTATAGTACCCTATACAACACTTTGGCGTGTAACTGCAGATGCAAAGGCTCTTGCTGCAATTACATTATATGAAATGGCCAAGAGAGAAGGTCTTTTGCCTCAATAGAGTGCCCGGTCCATGTTTGTGTATTGTGCCACACAATCCATTTGTGAATGTAGTGTGATAGATACCATATTGATAATTTTTTGCTCACCTATGAAGGTTGTTGATCATGGTGCATTATCGTCTATACATTTTGATTTAGTTGAATATCGTTGGGAAGCCACAATGAAATAT--------GTG
>TPL03
CATCTCTTCAGAAAAATGTTTAAATGCTTTTGGTTCATTCTTTAGCTTCTTGGTTAGATATCCTTCCGAATTGACTATTGCAAACTTTTTCTTTGTCACTATTCTGAGTCTCTGTAACGACACACTTGTCAGGTTATAGAAGCTTTGCATGGGCAAGAAACAGGCCTACGCGAACATGGTGAATTAATCAAATTACATATTGTACCCTATAAAACACTTTGGCGTGCAACTGCAGACTCCAAGGCTCTTGCAGCAATCGCATTATATGAAATGGCCAAGAAAGAGGGTATTTTGCCTTCACAGAGTTATCTTATCTTGATAGTAAATTGAGACACATAATCCATCTGTAATTATGATAGTTGATACTCTATAAGATTAAAAATTTATTTCTTTGCAAAATTATTGCAGCATGTTGCATTCCTGTTATTACGTACTGCTTCGGACAAATACCAGTCTGA---------------------------
>WN5
TAATATTTTTAAATGAAAG-AAATTTCATTCGGTTGGTTGTATAATCCTTAAAACCAAAGACTATTCTAATTAGTGCTTTTCCATTGCACCGAATCTATCGGCTAAAATTTGTATGGATATACTTTTTTCAGGTTATTGAATCTTTGCATGGGCAAGAAACAGGCCTCCGTGAACATGGTGAATTAATTAAATTACATATAGTACCCTATAAGACACTTTGGCATGTAACCGCAGACTCAAAGGCGCTTGCTGCAATCACATTATATGAAATGGCCAAGAAAGAGGGTATTTTGCCTACATAGAGTGTTTGAGCCTTGATAGTGAATGGAGCCATGCAATGCATTTGTATATATAAAACTAGATGTCATAAAAGATCAAATATTTTCTGCGCTGTTAAGTTTT--CCACATGGTATGGTCTAGTTATTACATTTTGAATTTGGTGAATATCAAGGTGAAGGTCTACAAAAATCGTAAAGAACTTC
>WS10
TATATGCTAGCTACGCTATTATTATTATTCTGATCTATTCTG-TGTTTTAGCAGTTGGTATCTTTTTTATCAAAATAATGAAAATAGTGCATGAT---------------------------AATTTGGCAGGTTATAGATGCATTGCATGGGCAAGAAACAGGCCTGCGTGATCAAGGTGAATTAATAAAATTGCACATAGTACCCTATACAACACTTTGGCGTGTAACTGCAGATGCAAAGGCTCTTGCCGCAATTACCTTATATGAAATGGCCAAGAGAGGTGGTCTTTTGCCCCAGTAGAATCCCTGGTTCATGTTTGAGTTA----------AATCCATTTGTGAATATAATATGGTAGACACCATATAAATGATATTTTGCTTACCTATGAAGCCTGTTAATGATGGTGCATTATTGTCTATACATTTTGATTTAGTTAAATATCCATTGGAAGCCACAATGAAATGTGACATATAGGG
>WW11
TATATGCTAGCTACGCTATTATTATTATTCTGATCTATTCTG-TGTTTTAGCAGTTGGTATCTTTTTTATCAAAATAATGAAAATAGTGCATGAT---------------------------AATTTGGCAGGTTATAGATGCATTGCATGGGCAAGAAACAGGCCTGCGTGATCAAGGTGAATTAATAAAATTGCACATAGTACCCTATACAACACTTTGGCGTGTAACTGCAGATGCAAAGGCTCTTGCCGCAATTACCTTATATGAAATGGCCAAGAGAGGTGGTCTTTTGCCCCAGTAGAATCCCTGGTTCATGTTTGAGTTA----------AATCCATTTGTGAATATAATATGGTAGACACCATATAAATGATATTTTGCTTACCTATGAAGCCTGTTAATGATGGTGCATTATTGTCTATACATTTTGATTTAGTTAAATATCCATTGGAAG-------------------------
