# Supplementary material for: Development of a Target Enrichment Probe Set for Conifer (REMcon)
Source: Biology (Basel). 2024 May 22;13(6):361. doi: 10.3390/biology13060361 (PMC11200496; doi:10.3390/biology13060361)
Supplement: Supplementary file 1 [file biology-13-00361-s001.zip › biology-2960267-supplementary/Sup data/secapr_alignments_paralogs/46.fasta]

>AA3
TTTTTTGGAATGGCTCAGATGTTTGGCTGCTCAACGGTCCTTAAAGGGACGCATTTATCATGAAACGTATGGATGTCAAATGAATGTCAATGACATGGAAATTGTTCTTGCAGTCATGAAAGGTGCTGGATACTCAGAAATTGTAGATAAGCCAGAGAATGCTGAGATTATATTCATTAACACATGTGCAATTCGTGAAAATGCTGAACAAAAAGTGTGGCAGAGACTCAACTACTTCTGGTTTTTGAAAAGGGAATGGAAGAACAACATTGAGAAAGGACGATCATTTTCAGTTGTTCCTCCAAAGGTGGTTGTGCTGGGGTGCATGGCAGAGCGTTTGAAAGAGAAAATTATTGAAGCAGATAAGATGGTGGATGTAGTGTGTGGGCCTGATGCTTATAGAGACTTACCTCGCCTTCTTGAAGCTGTAGATTATGGTCAAAAAGGAGTTAATACACTTTTGTCTCTTGAAGAAACATATGCAGATATCACTCCTGTAAGAATTGCTAGCAATTCAGTTACAGCATTTGTTTCCATAATGCGTGGTTGTAACAATATGTGCTCATATTGCATTGTCCCTTTCACACGAGGCAGAGAGAGGTCCCGGCCAGTAGAGTCTATTGTGAGGGAAGTCAGAGAGCTTTGGGAGCATGGTGTGAAAGAAGTAATGCTTCTCGGTCAGAATGTGAACAGTTATAATGATACATCTATTGGTGAGACGGATGAAGTTTCAACAGGGAACAGTTGGACTCTTAGTCAAGGCTTTTCCAGTATATGCAAGGTGAAGGAAACTGGACTGCGCTTCTCAAATCTATTAGATCGTCTATCTGTTGAATTTCCTGAAATGCGACTCAGATTCACATCTCCACATCCAAAGGATTTCCCTGATGACCTGTTGTTACTAATGAGAGATAGATGGAATATCTGTAAAAGTATTCATTTACCAGCACAGAGTGGAAGTACAGCTGTTCTTGAAAGAATGCACCGGGGTTATACACGAGAAGCTTATTTGGAGCTTGTGGAA
>AA60
TTTTTTGGTATGACCTAGGCCTTTAGCTATACAAATCCCCCTCAAAGGGCGCATTTATCATGAAACATATGGGTGCCAAATGAATGTCAATGACATGGAAATCGTTCTGGCAATCATGAAAAGTGCTGGATATACGGAAGTTGTAGATGCACCTGAGAATGCTGAGGTTATCTTCATCAACACTTGTGCTATTCGTGAAAATGCTGAACAAAAGGTGTGGCAGAGGCTTAACTATTTTTGGTTTTTGAAAAGGAAGTGGAAGTCTAACATTGAGAAACGACGAGCATGGTCAGTTGTTCCTCCAAAGATTGTTGTGCTGGGATGCATGGCAGAACGTTTGAAAGAAAAAATAATTGAAGCAGATAAGATGGTGGATGTAGTGTGTGGTCCTGATGCTTATCGAGACTTACCTCGCTTGCTAGAAGCTGTAGATTATGGTCAAAAAGGAGTTAATACACTGTTGTCTCTTGAGGAAACATATGCAGATATTTCACCTGTAAGAATTGCCAGCAATTCAGTTACAGCATTTGTATCTATAATGCGTGGCTGCAATAATATGTGCTCATTTTGTATTGTCCCTTTCACACGAGGTAGGGAGAGGTCCCGACCAATAGAATCCATTGTGAGGGAGGTTGGAGAGCTTTGGGAGCATGGTGTGAAAGAAGTGATGCTTCTAGGCCAGAATGTGAATAGTTATAATGATCTATCTGTCAGTGAGAAGAAAGGTTTTTCAACAGAAAACAGTTGGAACCTTAGCCAAGGGTTTTCTAGTATGTGCAAGCTGAAGGATACTGGATTGCGCTTTTCAAGTCTACTAGATCGACTGTCTAGTGAATATCCTGAAATGCGGTTCAGGTTCACGTCTCCTCACCCAAAGGACTTTCCTGATGACCTTCTTTACCTCATGAGAGATCGACATAACATCTGTAAAAATATTCATCTACCAGCACAGAGCGGAAACACAAATGTTCTTGAAAGAATGCGTCGGGGTTATACACGAGAAGCTTATTTGGAGCTTGTGGAA
>AAR4
TTTTTTGGAATGGCTCAGATGTTTGGCTGCTCAACGGTCCTTAAAGGGACGCATTTATCATGAAACGTATGGATGTCAAATGAATGTCAATGACATGGAAATTGTTCTTGCAGTCATGAAAGGTGCTGGATACTCAGAAATTGTAGATAAGCCAGAGAATGCTGAGATTATATTCATTAACACATGTGCAATTCGTGAAAATGCTGAACAAAAAGTGTGGCAGAGACTCAACTACTTCTGGTTTTTGAAAAGGGAATGGAAGAACAACATTGAGAAAGGACGATCATTTTCAGTTGTTCCTCCAAAGGTGGTTGTGCTGGGGTGCATGGCAGAGCGTTTGAAAGAGAAAATTATTGAAGCAGATAAGATGGTGGATGTAGTGTGTGGGCCTGATGCTTATAGAGACTTACCTCGCCTTCTTGAAGCTGTAGATTATGGTCAAAAAGGAGTTAATACACTTTTGTCTCTTGAAGAAACATATGCAGATATCACTCCTGTAAGAATTGCTAGCAATTCAGTTACAGCATTTGTTTCCATAATGCGTGGTTGCAACAATATGTGCTCATATTGCATTGTCCCTTTCACACGAGGCAGAGAGAGGTCCCGGCCAGTAGAGTCTATTGTGAGGGAAGTCAGAGAGCTTTGGGAGCATGGTGTGAAAGAAGTAATGCTTCTCGGTCAGAATGTGAACAGTTATAATGATACATCTATTGGTGAGACGGATGAAGTTTCAACAGGGAACAGTTGGACTCTTAGTCAAGGCTTTTCCAGTATATGCAAGGTGAAGGAAACTGGACTGCGCTTCTCAAATCTATTAGATCGTCTATCTGTTGAATTTCCTGAAATGCGACTCAGATTCACATCTCCACATCCAAAGGATTTCTCTGATGACCTGTTGTTACTAATGAGAGATAGATGGAATATCTGTAAAAGTATTCATATACCAGCACAGAGTGGAAGTACAGCTGTTCTTGAAAGAATGCACCGGGGTTATACACGAGAAGCTTATTTGGAGCTTGTGGAA
>AF1
TTTTTTGGGATGGCTCAGGTTTTCAGGTTCTCGGCAGTCCCTAAAAGGGCGTATTTACCATGAAACATATGGATGCCAAATGAATATCAATGATATGGAAATTGTTCTTGCAGTCATGAAAAGTGCTGGATATACAGAACTTGTTGATGAGCCAGAGAAAGCAGAGATTATATTTATCAACACTTGTGCAATTCGTGAAAATGCTGAACAAAAGGTATGGCAGAGGCTCAACTACTTTTGGTTTTTGAAAAGGGAGTGGAAAAGAAACATTGAGATTGGGAGAGCATGGTCTGTTGTTCCTCCAAAGGTGGTTGTGCTAGGATGCATGGCAGAACGTTTGAAAGAAAAAATAATTGAAGCAGATAAGATGGTTGATGTAGTTTGTGGGCCTGATGCTTATAGAGACTTACCTCGTTTGCTAGAAGCTGTAGATTATGGTCAAAAAGGGGTTAATACACTTCTGTCCCTTGAAGAAACATATGCAGATATCACTCCGGTAAGAATTGCTAGCAATTCTGTTACAGCATTTGTATCCATAATGCGTGGCTGCAACAATATGTGCTCGTTTTGTATTGTTCCTTTCACACGAGGCAGGGAGAGGTCACGACCAGTAGAGTCCATTGTGAGAGAGGTCCGAGATCTTTGGGAGCATGGTGTGAAAGAAGTAATGCTTCTGGGTCAGAATGTCAACAGTTATAATGATACATCGATCAGTGAAAAGGATGAAGTTTTGAGAGAAAAAAGTTGGACTCTTAGTCAAGGGTTTTCCAGCATATGTAAGGTGAAAGAAAGTGGATTGCGATTCTCGTATCTATTAGACCGTCTGTCTACTGAATTTCCTGAGATGCGATTCAGATTCACATCTCCTCACCCAAAAGATTTTCCTGATGACTTATTGTTCGTGATGAGAGATAGGTGGAACGTCTGTAAAAACATTCATTTACCAGCACAGAGTGGAAGTACAACTGTTCTTGAAAGAATGCGACGGGGTTATACCCGAGAAGCTTATCTGGATCTTGTTGGA
>AG2
TTTTTTGGGATGGCTCAGGTTTTCAGGTTCTCGGCAGTCCCTAAAAGGGCGTATTTACCATGAAACATATGGATGCCAAATGAATATCAATGATATGGAAATTGTTCTTGCAGTCATGAAAAGTGCTGGATATACAGAACTTGTTGATGAGCCAGAGAAAGCAGAGATTATATTTATCAACACTTGTGCGATTCGTGAAAATGCTGAACAAAAGGTATGGCAGAGGCTCAACTACTTTTGGTTTTTGAAAAGGGAGTGGAAAAGAAACATTGAGATTGGGAGAGCATGGTCGGTTGTTCCTCCAAAGGTGGTTGTGCTAGGATGCATGGCAGAACGTTTGAAAGAAAAAATAATTGAAGCAGATAAGATGGTTGATGTAGTTTGTGGGCCTGATGCTTATAGAGACTTACCTCGTTTGCTAGAAGCTGTAGATTATGGTCAAAAAGGGGTTAATACACTTCTGTCCCTTGAAGAAACATATGCAGATATCACTCCGGTAAGAATTGCTAGCAATTCTGTTACAGCATTTGTATCCATAATGCGTGGCTGCAACAATATGTGCTCGTTTTGTATTGTTCCTTTCACACGAGGCAGGGAGAGGTCACGACCAGTAGAGTCCATTGTGAGAGAGGTCCGAGATCTTTGGGAGCATGGTGTGAAAGAAGTAATGCTTCTGGGTCAGAATGTCAACAGTTATAATGATACATCGATCAGTGAAAAGGATGAAGTTTTGAGAGAAAAAAGTTGGACTCTTAGTCAAGGGTTTTCCAGCATATGTAAGGTGAAAGAAAGTGGATTGCGATTCTCGTATCTATTAGACCGTCTGTCTACTGAATTTCCTGAGATGCGATTCAGATTCACATCTCCTCACCCAAAAGATTTTCCTGATGACTTATTGTTCGTGATGAGAGATAGGTGGAACGTCTGTAAAAACATTCATTTACCAGCACAGAGTGGAAGTACAACTGTTCTTGAAAGAATGCGACGGGGTTATACCCGAGAAGCTTATCTGGATCTTGTTGGA
>AH26
TCTTGTTGGATGTCACAGGTCTTCGGCTGCTGAAAAATCTCTAAAAGCACGGATTTACCATGAAACATATGGATGCCAAATGAATATCAATGACATGGAAGTTGTCCTGGCGGTCATGAAAAGTGCTGGATATACAGAGGTTGTAGATACACCAGAGAATGCTGAAATCATCTTCATCAACACATGTGCAATTCGAGAAAATGCTGAACAAAAGGTGTGGCAGAGGCTTAACTACTTCTGGTTTTTAAAAAGAGAGTGGAAAAACAATGTTGAAAAGGGACGAGCAAAGTCAGCTGTCCCTCCAAAGGTGGTTGTGCTGGGGTGCATGGCAGAACGTTTGAAAGAAAGAATAATTGAATCAGACAAGATGGTCGATGTAGTTTGTGGGCCTGATGCTTACAGGGACTTGCCTCGCTTGCTCGAAGCTGTAGATTATGGTCAAAAGGGAGTTAATACACTTCTGTCCCTTGAAGAAACATATGCTGATATCAGTCCAGTAAGAATTGCTAGCAATTCAATTACAGCATTTGTCTCCATAATGCGTGGCTGTAACAATATGTGCTCATTCTGCATTGTACCTTTCACACGGGGAAGAGAGAGGTCACGACCAGTAGCGTCCATTGTGAGAGAGGTGGGAGAGCTTTGGGAGCAAGGTGTGAAAGAAGTGATGCTTCTTGGTCAGAATGTGAACAGTTATAATGATGTCTCTATTGATGGGAATGGTGCAGTTCCTACAGGAAACAGTTGGGCTCTTAGTCAAGGCTTTTCCAGCATATGCAAGGTGAAGAATACAGGACTGCGCTTTTCCAATCTATTAGATCGTCTATCTATTGAATTTCCTGAAATGCGGTTCAGATTCACATCTCCCCACCCAAAGGATTTTCCTGATGACTTGTTGTTCCTGATGAAAGATCGATGGAACATCTGTAAAAGCATTCATTTACCAGCACAGAGTGGGAGTACAGCTGTTCTTGAAAGAATGCGGCGAGGTTATACACGAGAAGCTTATCTGGATCTTGTGGAA
>AME1
TTTTTTGGAATGGTTCAGATGTTTGGCTGCTCAAAGGTCCTTAAAGGGACGTATTTACCATGAAACGTATGGATGTCAAATGAATGTCAATGACATGGAAATTGTTCTTGCAGTCATGAAAGGTGCTGGATACTCAGAAATTGTAGATAAGCCAGAGAATGCTGAGATTATATTCATTAACACATGTGCAATTCGTGAAAATGCTGAACAAAAAGTGTGGCAGAGACTCAACTACTTCTGGTTTTTGAAAAGGGAATGGAAGAACAACATTGAGAAAGGACGATCATTTTCAGTTGTTCCTCCAAAGGTGGTTGTGCTAGGGTGCATGGCAGAGCGTTTGAAAGAGAAAATTATTGAAGCAGATAAGATGGTGGATGTAGTATGTGGGCCTGATGCTTATAGAGACTTACCTCGCCTTCTTGAAGCTGTAGATTATGGCCAAAAAGGAGTTAATACACTTTTGTCTCTTGAAGAAACATATGCAGATATCACTCCTGTAAGAATTGCTAGCAATTCAGTTACAGCATTTGTTTCCATAATGCGTGGTTGCAACAATATGTGCTCATATTGTATTGTCCCTTTCACACGAGGCAGAGAGAGGTCCCGGCCGGTACAGTCTATTGTGAGGGAAGTCAGAGAGCTTTGGGAGCACGGTGTGAAAGAAGTAATGCTTCTCGGTCAGAATGTGAACAGTTATAATGATACATCTATTGGTGAGACGGATGAAGTTTCAACAGGAAACAGTTGGACTCTTAGTCATGGCTTTTCCAGCATATGCAAGGTGAAGGAAACTGGACTGCGCTTCTCAAATCTATTAGATCGTCTATCTGTTGAATTTCCTGAAATGCGGCTCAGATTCACATCTCCACATCCAAAGGATTTCCCTGATGACTTGTTGTTACTAATGAGAGATAGATGGAATATCTGTAAAAGTATTCATCTACCAGCACAGAGTGGAAGTACAGCTGTTCTTGAAAGAATGCGCCGTGGTTATACACGAGAAGCTTATTTGGAGCTCGTGGAA
>AP25
TCTTGTTGGATGTCACAGGTCTTCGGCTGCTGAAAATTCTCTAAAAGCACGGATTTACCATGAAACATATGGATGCCAAATGAATATCAATGACATGGAAGTTGTCCTGGCGGTCATGAAAAGTGCTGGATATACAGAGGTTGTAGATACACCAGAGAATGCTGAAATCATCTTCATCAACACATGTGCAATTCGAGAAAATGCTGAACAAAAGGTGTGGCAGAGGCTTAACTACTTCTGGTTTTTAAAAAGAGAGTGGAAAAACAATGTTGAAAAGGGACGAGCAAAGTCAGCTGTCCCTCCAAAGGTGGTTGTGCTGGGGTGCATGGCAGAACGTTTGAAAGAAAGAATAATTGAATCAGACAAGATGGTCGATGTAGTTTGTGGGCCTGATGCTTACAGGGACTTGCCTCGCTTGCTCGAAGCTGTAGATTATGGTCAAAAGGGAGTTAATACACTTCTGTCCCTTGAAGAAACATACGCTGATATCAGTCCAGTAAGAATTGCTAGCAATTCAATCACAGCATTTGTCTCTATAATGCGTGGCTGTAACAATATGTGCTCATTCTGCATTGTACCTTTCACACGGGGAAGAGAGAGGTCACGACCAGTAGCGTCCATTGTGAGAGAGGTGGGAGAGCTTTGGGAGCAAGGTGTGAAAGAAGTGATGCTTCTTGGTCAGAATGTGAACAGTTATAATGATGTCTCTATTGATGGGAATGGTGCAGTTCCTACAGGAAACAGTTGGGCTCTTAGTCAAGGCTTTTCCAGCATATGCAAGGTGAAGAATATGGGACTGCGCTTTTCCAATCTATTAGATCGTCTATCTATTGAATTTCCTGAAATGCGGTTCAGATTCACATCTCCCCACCCAAAGGATTTTCCTGATGACTTGTTGTTCCTGATGAAAGATCGATGGAACATCTGTAAAAGCATTCATTTACCAGCACAGAGTGGGAGTACAGCTGTTCTTGAAAGAATGCGGCGAGGTTATACACGAGAAGCTTATCTGGATCTTGTGGAA
>APA47
TTCTTTGGGATGGCTCAGGTTTTCAGGTTCTCAGCAGTCCCTAAAAGGGCGTATTTACCATGAAACATATGGATGCCAAATGAATATCAATGATATGGAAATTGTTCTTGCAGTCATGAAAAGTGCTGGATATACAGAAGTTGTTGATGAGCCGGAGAAAGCAGAGATTATATTTATTAACACTTGTGCGATTCGTGAAAATGCTGAACAAAAGGTGTGGCAGAGGCTTAACTACTTTTGGTTTTTGAAAAGGGAGTGGAAAAGAAACATTGAGATCGGGAGAGCATGGTCAGTTGTTCCTCCAAAGGTGGTTGTGCTAGGGTGCATGGCAGAACGTTTGAAAGAAAAAATAATTGAAGCAGATAAGATGGTGGACGCAGTTTGTGGGCCTGATGCTTATAGAGACTTACCTCGTTTGCTAGAAGCTGTAGATTATGGTCAAAAAGGGGTTAATACACTTTTGTCCCTTGAAGAAACGTATGCAGATATCACTCCGGTAAGAATTGCTAGCAATTCTGTTACAGCATTTGTATCCATAATGCGTGGCTGCAACAATATGTGCTCGTTTTGTATTGTTCCTTTCACACGAGGCAGAGAGAGGTCACGACCAGTAGAGTCCATTGTAAGAGAGGTCCGAGATCTTTGGGATAATGGTGTGAAAGAAGTAATGCTTCTGGGTCAGAATGTGAACAGTTACAATGATACATCCATCAGTGAAAAGGATGAAGTTTTAAGAGAAAATAGTTGGACTCTTAGTCAAGGGTTTTCCACCATATGCAAGGTGAAAGAAACTGGATTGCGATTCGCGCATCTATTAGACCGTCTGTCTACTGAATTTCCTGAGATGCGGTTCAGATTCACATCTCCTCACCCAAAGGATTTTCCTGATGACTTATTGTTCGTGATGAGAGATAGATGGAATGTCTGTAAAAACATTCATTTACCAGCACAGAGTGGAAGTACAACTGTTCTTGAAAGAATGCGACGGGGTTATACCCGAGAAGTTTATCTGGATCTTGTCGAA
>AS57
TTTTTTGGGATGACCCAGGTCTTCAGCTGTACAAAAGTCCCTCAAAGGGCGCATTTATCATGAAACATATGGGTGCCAAATGAATGTCAATGACATGGAAATTGTTCTGGCAATCATGAAAAGTGCTGGATATACAGAAGTTGTAGATATGCCAGAGAATGCTGAGGTCATCTTCATCAACACGTGTGCAATTCGTGAAAATGCTGAACAAAAGGTGTGGCAGAGGCTTAACTACTTTTGGTTTTTGAAAAGGGAGTGGAAAACCAACATTGAGAAACGGCGAGCATGGTCACTTGTTCCTCCAAAGATTGTTGTGCTGGGATGCATGGCAGAACGTTTGAAAGAAAAAATAATTGAAGCAGATAAGATGGTGGATGTAGTGTGCGGACCTGATGCTTATAGAGACTTACCTCGCTTGCTAGAAGCTGTAGATTATGGTCAAAAAGGAGTTAATACACTTTTGTCCCTTGAGGAAACATATGCGGATATTTCACCTGTAAGAATTGCTAGCAATTCAGTCACAGCATTTGTATCGATAATGCGTGGCTGCAATAATATGTGCTCATTTTGTATTGTCCCTTTCACACGAGGTAGGGAGAGGTCCCGGCCGGTAGAATCCATTGTGAGGGAGGTTGGAGAGCTTTGGGAGCACGGTGTGAAAGAAGTAATGCTTCTAGGCCAGAATGTGAACAGTTATAATGATATATCTATCAGTGGGAATAATGAGGTTTCAACAGAAAACAGTTGGAACCTTAGCCAAGGTTTTTCCAGTCTGTGCAAGGTGAAGGATACTGGATTGCGCTTTTCAAATCTACTAAATCGTTTGTCTATTGAATTTCCTGAAATGCGGTTCAGGTTCACATCTCCCCACCCAAAGGATTTTCCTGATGACCTCTTGTACCTGATGAGAGATCGATATAACATCTGTAAAAGTATTCATCTACCGGCACAGAGTGGAAACACAAATGTTCTTGAAAGAATGCGTCGGGGTTATACACGAGAAGCTTATTTGGAACTTGTGGAA
>ASA51
TTTTTTGGGATGGCTCAGGTTTTCAGGTTCTCAACAGTCCCTAAAAGGGCGTATTTACCATGAAACATATGGATGCCAAATGAATGTCAATGATATGGAAATTGTTCTTGCAGTCATGAAAAGTGCCGGATATACAGAAGTTGTGGATGAGCCGGAGAAAGCTGAGATTATATTTATCAACACTTGTGCAATTCGTGAAAATGCTGAACAAAAGGTGTGGCAGAGGCTCAACTACTTTTGGTTTTTGAAAAGGGAGTGGAAAAGAAACATTGAAATTGGGAGAGCATGGTCAGTTGTTCCTCCAAAGGTAGTTGTGCTAGGGTGCATGGCAGAACGTTTGAAAGAAAAAATAATTGAAGCAGATAAGATGGTGGATGTAGTTTGTGGGCCTGATGCTTATAGAGACTTACCTCGTTTGTTAGAAGCTGTAGATTATGGCCAAAAAGGGGTTAATACACTTTTGTCCCTGGAAGAAACATATGCAGATATCACTCCGGTTAGAATTGCTAGCAATTCTGTCACAGCATTTGTATCCATAATGCGTGGCTGCAACAATATGTGCTCATTTTGTATTGTTCCTTTCACACGAGGCAGAGAGAGGTCACGACCAGTAAAGTCCATTGTGAGAGAGGTCCAAGATCTTTGGGAACATGGTGTGAAA---------------------------------------------------------------------------------------------------------------------------------------------------------------------------------------------------------------------------------------------------------------------------------------------------------------------------------------------------------------------------
>CB35
TCTTGTTGGATGACACAGGTCTTCGGCTGCTGAAAATTCTCTAAAAGCACGGATTTACCATGAAACATATGGATGCCAAATGAATATCAATGACATGGAAGTTGTCCTGGCAGTCATGAAAAGTGCTGGATATACAGAGGTTGTAGATACACCAGAGAATGCTGAAATCATCTTCATCAACACATGTGCAATTCGAGAAAATGCTGAACAAAAGGTGTGGCAGAGGCTCAACTACTTCTGGTTTTTAAAAAGAGAGTGGAAAAGCAATGTTGTAAAGGGACGAGCGAAGTCAGCTGCCCCTCCAAAAGTGGTTGTGCTGGGGTGCATGGCAGAACGTTTGAAAGAAAAAATAATAGAATCAGATAAGATGGTTGATGTAGTTTGTGGGCCTGATGCTTACAGGGACTTGCCTCGCTTGCTCGAAGCTGTAGATTATGGTCAAAAGGGAGTTAATACACTTCTGTCCCTTGAAGAAACATACGCTGATATCAGTCCAGTAAGAATTGCTAGCAATTCAGTTACAGCATTTGTCTCCATAATGCGTGGCTGTAACAATATGTGCTCATTCTGCATTGTACCTTTTACACGAGGGAGAGAGAGGTCACGACCAGTAGAGTCCATTGTGAGAGAGGTGGGAGAGCTTTGGGAGCAAGGTGTGAAAGAAGTTATGCTTCTAGGTCAGAATGTGAACAGCTATAATGATGTCTCTATTGATGGGAATGGCACAGTTCCTACAGGAAACAGTTGGGCTCTTAGTCAAGGCTTTTCTAGCATATGCAAGGTGAAAAATACTGGACTGCGCTTTTCCAATCTACTAGATTGTCTATCTATTCAATTTCCTGAAATGCGGTTCAGATTCACATCTCCCCACCCTAAGGATTTTCCTGATGACTTGTTGTTCCTGATGAAAGATCGATGGAACATCTGTAAAAGCATTCATTTACCAGCACAGAGTGGGAGTACAGCTGTTCTTGAAAGAATGCGGCGAGGTTATACACGAGAAGCTTATCTGGATCTTGTGGAA
>CD18
TTTTTTGGGATGACCCAGGCCTTCAGCTCTACAAAACTCCCTCAAAGGACGCATTTATCATGAAACATATGGGTGCCAAATGAATGTCAATGACATGGAAATTGTTCTGGCAATTATGAAAAGTGCTGGATATACAGAAGTTGTAGATACACCTGAGAATGCTGAGGTCATCTTCATCAACACGTGTGCGATTCGTGAAAATGCTGAGCAAAAGGTGTGGCAGAGGCTTAACTACTTTTGGTTTTTGAAAAGGAAGTGGAAAACCAATGTTGAGAAACAGCGAGCATGGTCAGTTGTTCCTCCAAAGATTGTTGTGCTGGGATGCATGGCAGAACGTTTGAAAGAAAAAATAATTGAAGCAGATAAGATGGTGGATGTAGTGTGTGGACCTGATGCTTATCGAGACTTACCTCGCTTGCTAGAAGCTGTAGATTATGGTCAAAAAGGAGTCAATACACTCTTGTCCCTTGAGGAAACATATGCAGATATTTCACCTGTAAGAATTGCTAGCAATTCAGTTACAGCATTTGTATCAATAATGCGTGGCTGTAACAATATGTGCTCGTTTTGTATTGTCCCGTTCACAAGAGGTAGAGAGAGGTCCCGGCCGGTAGAATCCATTGTGAGGGAGGTTGGAGAGCTTTGGGAGCAGGGTGTGAAAGAAGTGATGCTTCTAGGCCAAAATGTGAATAGCTATAATGATATATCTATCAGTGAGAAGAATGAGGTTTCAACAGAAAACAGTTGGAACCTTAGCCAAGGTTTTTCTAGTATATGCAAGGTGAAGGATACTGGATTGCGCTTTTCAAATCTATTAAGTCGATTGTCTATTGAATATCATGAAATGCGGTTCAGGTTCACATCTCCTCACCCGAAAGATTTTCCTGATGACCTCCTGTATCTGATGAGAGACCGACATAACATCTGTAAAAGTATTCACCTACCAGCACAGAGTGGAAACACAAATGTTCTTGAAAGAATGCGTCGGGGTTATACACGAGAAGCTTATTTGGAACTCGTGGAA
>CDE34
TCTTGTTGGATGACACAGGTCTTCGGCTGCTGAAAATTCTCTAAAAGCACGGATTTACCATGAAACATATGGATGCCAAATGAATATCAATGACATGGAAGTTGTCCTGGCAGTCATGAAAAGTGCTGGATATACAGAGGTTGTAGATACACCAGAGAATGCTGAAATCATCTTCATCAACACATGTGCAATTCGAGAAAATGCTGAACAAAAGGTGTGGCAGAGGCTCAACTACTTCTGGTTTTTAAAAAGAGAGTGGAAAAGCAATGTTGTAAAGGGACGAGCGAAGTCAGCTGCCCCTCCAAAAGTGGTTGTGCTGGGGTGCATGGCAGAACGTTTGAAAGAAAAAATAATAGAATCAGATAAGATGGTTGATGTAGTTTGTGGGCCTGATGCTTACAGGGACTTGCCTCGCTTGCTCGAAGCTGTAGATTATGGTCAAAAGGGAGTTAATACACTTCTGTCCCTTGAAGAAACATACGCTGATATCAGTCCAGTAAGAATTGCTAGCAATTCAGTTACAGCATTTGTCTCCATAATGCGTGGCTGTAACAATATGTGCTCATTCTGCATTGTACCTTTTACACGAGGGAGAGAGAGGTCACGACCAGTAGAGTCCATTGTGAGAGAGGTGGGAGAGCTTTGGGAGCAAGGTGTGAAAGAAGTTATGCTTCTAGGTCAGAATGTGAACAGCTATAATGATATCTCTATTGATGGGAATGGCACAGTTCCTACAGGAAACAGTTGGGCTCTTAGTCAAGGCTTTTCTAGCATATGCAAGGTGAAAAATACTGGACTGCGCTTTTCCAATCTACTAGATTGTCTATCTATTCAATTTCCTGAAATGCGGTTCAGATTCACATCTCCCCACCCTAAGGATTTTCCTGATGACTTGTTGTTCCTGATGAAAGATCGATGGAACATCTGTAAAAGCATTCATTTACCAGCACAGAGTGGGAGTACAGCTGTTCTTGAAAGAATGCGGCGAGGTTATACACGAGAAGCTTATCTGGATCTTGTGGAA
>CF38
TTTTTTGGCATGACTCAGGTGTTCAGGTGTTCAGAAGTCCCTAAAAGGGCGTATTTACCATGAAACATATGGATGCCAAATGAATATCAATGACATGGAAATTGTTCTGGCAGTCATGAAAAGTGCTGGATATACAGAAATTGTAGATACCCCAGAGAATGCTGAAGTCATCTTTATTAACACATGTGCGATCCGTGAAAATGCTGAACAAAAGGTGTGGCAGAGGCTCAACTACTTCTGGTTTTTGAAAAGGGAGTGGAAAAAGAACATTGAAAGAGGGCGAGCATGGTCAGTTGTTCCTCCAAAGGTGGTTGTGCTGGGATGCATGGCAGAACGTTTGAAAGAAAAAATAATTGAAGCAGATAAGATGGTGGATGTTGTGTGTGGACCCGATGCTTATAGAGACTTGCCTCGCTTGCTAGACGCTGTAGATTACGGTCAAAAAGGAGTAAATACACTCTTGTCTCTTGAAGAAACATATGCAGATATCAGTCCTGTAAGAATTGCTAGCAATTCAGTTACAGCATTTGTATCCATTATGCGTGGCTGCAACAATATGTGCTCATATTGTATTGTCCCTTTCACACGAGGCAGAGAGAGGTCCCGGCCAGTAGAGTCCATTGTGAGGGAGGTTGGGGAGCTTTGGGAGCACGGTGTGAAAGAAGTAATGCTTCTTGGTCAGAATGTTAACAGTTATAATGATACATCTATCAGCAGGAAGGATGGAGTTTCAACAGAAAATGGTTGGAATCTTAGCCAAGGTTTTTCCAGCATGTGCAAGGTGAAGGATACCGGACTACGATTCTCAAATCTGTTAGATCGTTTGTCTATTGAATTCCCTGAAATGCGATTTAGATTCACATCTCCTCATCCAAAGGATTTTCCTGATGACTTGTTGTTCCTGATGAGAGATCGACAGAACATCTGTAAAAGCATTCATTTACCAGCACAGAGTGGAAATACAAATGTTCTTGAAAGAATGCGTCGTGGTTACACACGAGAAGCTTATTTGGAACTTGTGCAA
>CH19
TTTTTTGGGATGACCCAGGCCTTCAGCTCTACAAAACTCCCTCAAAGGACGCATTTATCATGAAACGTATGGGTGCCAAATGAATGTTAATGACATGGAAATTGTTCTGGCAATTATGAAAAGTGCTGGATATACAGAAGTTGTAGATGCACCTGAGAATGCCGAGGTCATCTTCATCAACACGTGTGCGATTCGTGAAAATGCTGAGCAAAAGGTGTGGCAGAGGCTTAACTACTTTTGGTTTTTGAAAAGGAAGTGGAAAACAAACGTTGAAAAACAGCGAGCATGGTCAGTTGTTCCTCCAAAGATTGTTGTGCTGGGATGCATGGCAGAACGTTTGAAAGAAAAAATAATTGAAGCAGATAAGATGGTGGATGTAGTGTGTGGACCTGATGCTTATCGAGACTTACCTCGCTTGCTAGAAGCTGTAGATTATGGTCAAAAAGGAGTTAATACACTCTTGTCCCTTGAGGAAACATATGCAGATATTTCACCTGTAAGAATTGCTAGCAATTCAGTCACAGCATTTGTATCAATAATGCGTGGCTGTAACAATATGTGCTCGTTTTGTATTGTCCCGTTCACAAGAGGTAGAGAGAGGTCCCGGCCGGTAGAATCCATTGTGAGGGAGGTTGGAGAGCTTTGGGAGCAGGGTGTGAAAGAAGTGATGCTTCTAGGCCAAAATGTGAATAGCTATAATGATATATCTATCAGTGAGAAGAACGAGGTTTCAACAGAAAACAGTTGGAACCTTAGCCAAGGTTTTTCTAGTATATGCAAGGTGAAGGATACTGGATTGCGCTTTTCAAATCTATTAAGTCGATTGTCTATTGAATATCCTGAAATGCGGTTCAGGTTCACATCTCCTCACCCAAAAGATTTTCCTGATGACCTCCTGTATCTGATGAGAGATCGACATAACATCTGTAAAAGTATTCATCTACCAGCACAGAGTGGAAACACAAATGTTCTTGAAAGAATGCGTCGGGGTTATACACAAGAAGCTTATTTGGAACTCGTGGAA
>CHA37
TTTTTTGGCATGACTCAGGTGTTCAGGTGTTCAGAAGTCCCTAAAAGGGCGTATTTACCATGAAACATATGGATGCCAAATGAATATCAATGACATGGAAATTGTTCTGGCAGTCATGAAAAGTGCTGGATATACAGAAATTGTAGATACCCCAGAGAATGCTGAAGTCATCTTTATTAACACATGTGCGATCCGTGAAAATGCTGAACAAAAGGTGTGGCAGAGGCTCAACTACTTCTGGTTTTTGAAAAGGGAGTGGAAAAAGAACATTGAAAGAGGGCGAGCATGGTCAGTTGTTCCTCCAAAGGTGGTTGTGCTGGGATGCATGGCAGAACGTTTGAAAGAAAAAATAATTGAAGCAGATAAGATGGTGGATGTTGTGTGTGGACCCGATGCTTATAGAGACTTGCCTCGCTTGCTAGACGCTGTAGATTACGGTCAAAAAGGAGTAAATACACTCTTGTCTCTTGAAGAAACATATGCAGATATCAGTCCTGTAAGAATTGCTAGCAATTCAGTTACAGCATTTGTATCCATTATGCGTGGCTGCAACAATATGTGCTCATATTGTATTGTCCCTTTCACACGAGGCAGAGAGAGGTCCCGGCCAGTAGAGTCCATTGTGAGGGAGGTTGGGGAGCTTTGGGAGCACGGTGTGAAAGAAGTAATGCTTCTTGGTCAGAATGTTAACAGTTATAATGATACATCTATCAGCAGGAAGGATGGAGTTTCAACAGAAAATGGTTGGAATCTTAGCCAAGGTTTTTCCAGCATGTGCAAGGTGAAGGATACCGGACTACGATTCTCAAATCTGTTAGATCGTTTGTCTATTGAATTCCCTGAAATGCGATTTAGATTCACATCTCCTCATCCAAAGGATTTTCCTGATGACTTGTTGTTCCTGATGAGAGATCGACAGAACATCTGTAAAAGCATTCATTTACCAGCACAGAGTGGAAATACAAATGTTCTTGAAAGAATGCGTCGTGGTTACACACGAGAAGCTTATTTGGAACTTGTGCAA
>CJ24
TTTTTTGGGATGACCCAGGCCTTCAGCTGTACAAAACACCCTCAAAGGGCGCATTTATCATGAAACATATGGGTGCCAAATGAATGTCAATGACATGGAAATTGTTCTGGCAATCATGAAAAGTGTTGGATATACAGAAGTTGTAGATACACCAGAGAATGCTGAGGTCATCTTCATCAACACATGTGCGATTCGTGAAAATGCTGAACAAAAGGTGTGGCAGAGGCTTAACTACTTTTGGTTTCTGAAAAGGGAGTGGAAAACGAACATTCAGAAACGGCGAGCATGGTCAGTTGTTCCTCCAAAGATTGTCGTGCTGGGATGCATGGCAGAACGTTTGAAAGAAAAAATAATTGAAGCAGATAAGATGGTGGATGTAGTGTGTGGTCCTGATGCTTATCGAGACTTACCTCGCTTGCTAGAAGCTGTAGATTATGGTCAAAAAGGAGTTAATACACTTTTGTCCCTTGAGGAAACATATGCCGATATTTCACCTGTAAGAATTGCTAGCAATTCCGTTACAGCGTTTGTTTCAATAATGCGCGGCTGCAACAATATGTGCTCATTTTGTATTGTCCCTTTCACACGAGGTAGGGAGAGGTCCCGACCGGTAGAATCCATTGTGAGGGAGGTTGGAGAGCTTTGGGAACAAGGTGTGAAAGAAGTAATGCTTCTGGGCCAGAATGTGAATAGTTATAATGATATATCTATCGGTGAGAAGAATGAGGTTTCAACAGAAAACAGTTGGAACCTTAGCCAAGGTTTTTCCAGTATGTGCAAGGTGAAGGATACTGGATTGCGCTTTTCAAATCTATTAGATTGTTTGTCTATTGAATATCCTGAAATGCGGTTCAGGTTCACATCTCCTCACCCAAAGGATTTTCCTGATGACCTCTTGTACCTGATGAGAGATCGACATAACATCTGTAAAAGTATTCATCTACCAGCACAGAGTGGAAACACAAATGTTCTTGAAAGAATGCGTCGGGGTTATACACGAGAAGCTTATTTGGAACTTGTGGAA
>CK7
TTTTTTGGGATGACCCAGGCCTTTAGCTGTACAAAAGTCCCTCAAAGGGCGCATTTATCATGAAACATATGGGTGCCAAATGAATGTCAATGACATGGAAATTGTTCTGGCAATCATGAAAAGTGCTGGATATACAGAAGTTGTAGATACACCAGAGAATGCCGAGGTCATCTTCATCAACACATGTGCGATTCGTGAAAATGCTGAACAAAAGGTGTGGCAGAGGCTCAACTACTTTTGGTTTTTGAAAAGGGAGTGGAAAAGCAACATTAAGAAACGGCGAGCATGGTCAATTGTTCCTCCAAAGGTTGTTGTGCTGGGATGCATGGCAGAACGTTTGAAAGAAAAAATAATTGAAGCAGATAAGATGGTGGATGTAGTGTGCGGACCTGATGCTTATAGAGACTTGCCTCGCTTGCTAGAAGCTGTAGATTATGGTCAAAAAGGAGTTAATACACTTTTGTCCCTTGAGGAAACATACGCTGATATTTCACCTGTAAGAATTGCTAGCAATTCAGTTACTGCATTTGTATCTATAATGCGTGGCTGCAACAATATGTGCTCATACTGTATTGTCCCTTTCACACGAGGTAGGGAGAGGTCCCGGCCAGTAGAATCCATTGTGAGGGAGGTTGGAGAGCTTTGGGAGCATGGTGTGAAAGAAGTAATGCTTCTAGGTCAGAATGTGAACAGTTATAATGATATATCTATCAGCAGGAAGAATGAGGTTTCAACAGAAAACAGTTGGAGTCTTAGCCAAGGCTTTTCCAGCATGTGCAAGGTGAAGGATACTGGATTGCGCTTTTCAAATCTATTAGATTGTTTGTCTATTGAATTTCCTGAAATGCGGTTCAGATTCACATCTCCCCACCCAAAGGATTTTCCTGATGATCTTTTGTATCTGATGAGAGATCGACAGAACATCTGTAAAAATATTCATCTACCAGCACAGAGTGGAAACACAAATGTTCTTGAAAGAATGCGACGGGGTTATACACGAGAAGCTTATTTGGAACTTGTGGAA
>CL6
TTTTTTGGGATGACCCAGGCCTTTAGCTGTACAAAAGTCCCTCAAAGGGCGCATTTATCATGAAACATATGGGTGCCAAATGAATGTCAATGACATGGAAATTGTTCTGGCAATCATGAAAAGTGCTGGATATACAGAAGTTGTAGATACACCAGAGAATGCCGAGGTCATCTTCATCAACACATGTGCGATTCGTGAAAATGCTGAACAAAAGGTGTGGCAGAGGCTCAACTACTTTTGGTTTTTGAAAAGGGAGTGGAAAAGCAACATTAAGAAACGTCGAGCATGGTCAATTGTTCCTCCAAAGGTTGTTGTGCTGGGATGCATGGCAGAACGTTTGAAAGAAAAAATAATTGAAGCAGATAAGATGGTGGATGTAGTGTGCGGACCTGATGCTTATAGAGACTTGCCTCGCTTGCTAGAAGCTGTAGATTATGGTCAAAAAGGAGTTAATACACTTTTGTCCCTTGAGGAAACATATGCTGATATTTCACCTGTAAGAATTGCTAGCAATTCAGTTACTGCATTTGTATCTATAATGCGTGGCTGCAACAATATGTGCTCATACTGTATTGTCCCTTTCACACGAGGTAGGGAGAGGTCCCGGCCAGTAGAATCCATTGTGAGGGAGGTTGGAGAGCTTTGGGAGCATGGTGTGAAAGAAGTGATGCTTCTAGGTCAGAATGTGAACAGTTATAATGATATATCTATCAGCAGGAAGAATGAGGTCTCAACAGAAAACAGTTGGAGTCTTAGCCAAGGCTTTTCCAGCATGTGCAAGGTGAAGGATACTGGATTGCGCTTTTCAAATCTATTAGATTGTTTGTCTATTGAATTTCCTGAAATGCGGTTCAGATTCACATCTCCCCATCCAAAGGATTTTCCTGATGATCTTTTGTATCTGATGAGAGATCGACAGAACATCTGTAAAAATATTCATCTACCAGCACAGAGTGGAAACACAAATGTTCTTGAAAGAATGCGACGGGGTTATACACGAGAAGCTTATTTGGAACTTGTGGAA
>CM9
TTTTTTGGGATGACCTAGGCCTTTAGCTATACAAATCCCCCTCAAAGGGCGCATTTATCATGAAACGTATGGGTGCCAAATGAATGTCAATGACATGGAAATCGTTCTGGCAATCATGAAAAGTGCTGGATATACAGAAGTTGTAGATGCACCTGAGAATGCTGAGGTTATCTTCATTAACACTTGCGCTATTCGTGAAAATGCTGAACAAAAGGTGTGGCAGAGGCTTAACTATTTTTGGTTTTTGAAAAGGAACTGGAAATCTAACATTGAGAAACGACGAGCATGGTCAGTTGTTCCTCCAAAGATTGTTGTGCTGGGATGCATGGCAGAACGTTTGAAAGAAAAAATAATTGAAGCAGATAAGATGGTGGATGTAGTGTGTGGTCCTGATGCTTATCGAGACTTACCTCGCTTGCTAGAAGCTGTAGATTATGGTCAAAAAGGAGTTAATACACTGTTGTCTCTTGAGGAAACATATGCAGATATTTCACCTGTAAGAATTGCCAGTAATTCAGTTACAGCATTTGTATCTATAATGCGTGGCTGCAACAATATGTGCTCATTTTGTATTGTCCCTTTTACACGAGGTAGGGAGAGGTCCCGACCAGTAGAATCCATTGTGAGGGAGGTTGGAGAGCTTTGGGAGCATGGTGTGAAAGAAGTGATGCTTCTAGGCCAGAATGTGAATAGTTATAATGATCTATCTGTCAGTCAGAAGAAAGGTTTTTCAACAGAAAACAGTTGGAACCTTAGCCAAGGTTTTTCTAGTATGTGCAAGGTGAAGGATACTGGATTGCGCTTTTCAAGTCTACTAGATCGACTGTCTAGTGAATATCCTGAAATGCGGTTCAGGTTCACATCTCCTCACCCAAAGGATTTTCCTGATGACCTTCTTTACCTGATGAGAGATCGACATAACATCTGTAAAAATATTCATCTACCAGCACAGAGCGGAAACACAAATGTTCTTGAAAGAATGCGTCGGGGTTATACACGAGAAGCTTATTTGGAGCTTGTGGAA
>CO8
TTTTTTGGGATGACCTAGGCCTTTAGCTATACAAATCCCCCTCAAAGGGCGCATTTATCATGAAACATATGGGTGCCAAATGAATGTCAATGACATGGAAATCGTTCTGGCAATCATGAAAAGTGCTGGATATACGGAAGTTGTAGATGCACCTGAGAATGCTGAGGTTATCTTCATCAACACTTGCGCTATTCGTGAAAATGCTGAACAAAAGGTGTGGCAGAGGCTTAACTATTTTTGGTTTTTGAAAAGGAAGTGGAAATCTAACATTAAGAAACGACGAGCGTGGTCAGTTGTTCCTCCAAAGATTGTTGTGCTGGGATGCATGGCAGAACGTTTGAAAGAAAAAATAATTGAAGCAGATAAGATGGTGGATGTAGTGTGTGGTCCTGACGCTTATCGAGACTTACCTCGCTTGCTAGAAGCTGTAGATTATGGTCAAAAAGGAGTTAATACACTGTTGTCTCTTGAGGAAACATATGCAGATATTTCACCTGTAAGAATTGCCAGCAATTCAGTTACAGCATTTGTATCTATAATGCGTGGCTGCAACAATATGTGCTCATTTTGCATTGTTCCTTTCACACGAGGTAGGGAGAGGTCCCGACCAGTAGAATCCATTGTGAGGGAGGTTGGAGAGCTTTCGGAGCATGGTGTGAAAGAAGTGATGCTTCTAGGCCAGAATGTGAATAGTTATAATGATCTATCTGTCAGTGAGAAGAAAGGTTTTTCAACAGAAAACAGTTGGAACCTTAGCCAAGGTTTTTCTAGTATGTGCAAGGTGAAGGATACTGGATTGCGCTTTTCAAGTCTACTCGATCGACTGTCTAGTGAATATCCTGAAATGCGGTTCAGGTTCACATCTCCTCACCCAAAGGATTTTCCTGATGACCTTCTTTACCTGATGAGAGATCGACATAACATCTGTAAAAATATTCATCTACCAGCACAGAGCGGCAACACAAATGTTCTTGAAAGAATGCGTCGGGGTTATACACGAGAAGCTTATTTGGAGCTTGTGGAA
>CP16
TTTCTTGGGATGACCCAGGCCTTCAGCTCTACAAAACTCCCTCAAAGGACGCATTTATCATGAAACATATGGGTGCCAAATGAATGTCAATGACATGGAAATTGTTTTGGCAATCATGAAAAGTTCTGGATATACAGAAGTGGTAGATACACCAGAGAATGCCGAGGTCATCTTCATCAACACATGTGCGATTCGTGAAAATGCTGAACAAAAAGTGTGGCAGAGGCTTAACTACTTTTGGTTTCTGAAAAGGGAGTGGAAAACCAATGTTGAGAAACGGCGAGCATGGTCAGTTGTTCCTCCAAAGATTGTTGTGCTGGGATGCATGGCAGAACGTTTGAAAGAAAAAATAATTGAAGCAGATAAGATGGTGGATGTAGTTTGTGGACCTGATGCTTATCGAGACTTACCTCGCTTGCTAGAAGCTGTAGATTATGGTCAAAAAGGAGTTAATACACTCTTGTCCCTTGAGGAAACATATGCAGATATTTCACCTGTAAGAATTGCTAGCAATTCAGTTACAGCATTTGTATCAATAATGCGTGGCTGCAACAATATGTGCTCGTTTTGTATTGTCCCGTTCACAAGAGGTAGGGAGAGGTCCAGACCGGTAGAATCCATTGTGAGGGAGGTTGGAGAGCTTTGGGAGCATGGTGTGAAAGAAGTGATGCTTCTAGGCCAGAACGTGAATAGCTATAATGATATATCTATCAGTGAGAAGATTGAGATTTCAACAGAAAACAGTTGGAACCTTAGCCAAGGTTTTTCTAGTATGTGCAAGGTGAAGGATACTGGATTGCGCTTTTCAAATCTATTAAATCGATTGTCTATTGAATATCCTGAAATGCGGTTCAGGTTCACATCTCCTCACCCAAAGGATTTTCCTGATGACCTCCTGTACCTGATGAGAGATCGATATAACATCTGTAAAAGTATTCATCTACCAGCACAGAGCGGAAACACAAATGTTCTTGAAAGAATGCGTCGGGGTTATACACGAGAAGCTTATTTGGAACTTGTGGAA
>CP161
TTTCTTGGGATGACCCAGGCCTTCAGCTCTACAAAACTCCCTCAAAGGACGCATTTATCATGAAACATATGGGTGCCAAATGAATGTCAATGACATGGAAATTGTTTTGGCAATCATGAAAAGTTCTGGATATACAGAAGTGGTAGATACACCAGAGAATGCCGAGGTCATCTTCATCAACACATGTGCGATTCGTGAAAATGCTGAACAAAAAGTGTGGCAGAGGCTTAACTACTTTTGGTTTCTGAAAAGGGAGTGGAAAACCAATGTTGAGAAACGGCGAGCATGGTCAGTTGTTCCTCCAAAGATTGTTGTGCTGGGATGCATGGCAGAACGTTTGAAAGAAAAAATAATTGAAGCAGATAAGATGGTGGATGTAGTTTGTGGACCTGATGCTTATCGAGACTTACCTCGCTTGCTAGAAGCTGTAGATTATGGTCAAAAAGGAGTTAATACACTCTTGTCCCTTGAGGAAACATATGCAGATATTTCACCTGTAAGAATTGCTAGCAATTCAGTTACAGCATTTGTATCAATAATGCGTGGCTGCAACAATATGTGCTCGTTTTGTATTGTCCCGTTCACAAGAGGTAGGGAGAGGTCCAGACCGGTAGAATCCATTGTGAGGGAGGTTGGAGAGCTTTGGGAGCATGGTGTGAAAGAAGTGATGCTTCTAGGCCAGAACGTGAATAGCTATAATGATATATCTATCAGTGAGAAGATTGAGATTTCAACAGAAAACAGTTGGAACCTTAGCCAAGGTTTTTCTAGTATGTGCAAGGTGAAGGATACTGGATTGCGCTTTTCAAATCTATTAAATCGATTGTCTATTGAATATCCTGAAATGCGGTTCAGGTTCACATCTCCTCACCCAAAGGATTTTCCTGATGACCTCCTGTACCTGATGAGAGATCGATATAACATCTGTAAAAGTATTCATCTACCAGCACAGAGCGGAAACACAAATGTTCTTGAAAGAATGCGTCGGGGTTATACACGAGAAGCTTATTTGGAACTTGTGGAA
>CR44
TTTGGGGTGATATAGGAGCTCATTATCTGCCGAGAAATCTCCAAAAGGTCGCATTTACCATGAGACATATGGGTGCCAAATGAATATCAATGACATGGAAATTGTTCTTGCAGTCATGAGGAGGGCTGGATATACAGATATCGTAGACACACCAGAGAATGCTGAGATCATCTTCATTAACACCTGTGCAATTCGAGAAAATGCAGAACAAAAGGTGTGGCAGAGGCTGAACTACTTCTGGTTTTTGAAAAGGGAGTGGAAGCAAAACATTGAGAAGGGGCGAGCATGGTCATTTTTTCCTCCAAAGGTGGTTGTGCTGGGGTGCATGGCAGAACGTTTGAAAGAAAAAATAATTGAAGCAGATAAGATGGTGGATGTAGTGTGTGGGCCTGATGCTTACAGGGACTTACCTCGCTTGCTAGAAGCAGTAGATTATGGTCAAAAAGGAGTCAATACACTTCTGTCCCTTGAAGAAACATATGCAGACATCAGTCCAGTGCGAATTGCCAGCAATTCGGTTACAGCATTTGTGTCCATAATGAGAGGGTGTAATAATATGTGCTCATACTGCATTGTTCCTTTCACAAGAGGCAGGGAGAGGTCTCGGCCAGTAGAGTCCATTGTTAGAGAGGTAGGTGAGCTTTGGGATCAAGACGTGAAAGAAGTGATGCTTCTTGGTCAGAATGTGAACAGTTACAATGACACATCTATCAGTGGAAAGGATGCAGTTCTGACAGGAAATGATTGGAGACTTAGTCAAGGATTTTCTAGCATCTGCAAGGTGAAGAATACTGGGCTGCGATTCTCTGATTTATTAGATCGTCTATCTGCCGAATATCCTGAAATAAGGTTCAGATTCACATCTCCCCACCCAAAGGATTTTCCTGATGACTTGCTGCTTCTAATGAAAGATCGATCAAACATCTGTAAAAGCATTCATTTACCAGCACAGAGTGGGAGTACAACCTTGCTTGAAAGAATGCGGCGGGGCTACACTCGAGAAGCTTACCTAGATCTTGTGGAA
>CT15
TTTCTTGGGATGACCCAGGCCTTCAGCTCTACAAAACTCCCTCAAAGGGCGCATTTATCATGAAACATATGGGTGCCAAATGAATGTCAATGACATGGAAATTGTTCTGGCAATCATGAAAAGTTTTGGATATACAGAAGTGGTAGATACACCAGAGAATGCTGAGGTCATCTTCATCAACACGTGTGCGATTCGTGAAAATGCTGAACAAAAGGTGTGGCAGAGGCTTAACTACTTTTGGTTTCTGAAAAGGGAGTGGAAAGCCAATGTTGAGAAACGGCGAGCATGGTCAGTTGTTCCTCCAAAGATTGTTGTGCTGGGATGCATGGCAGAACGGTTGAAAGAAAAAATAATTGAAGCAGATAAGATGGTGGATGTAGTGTGTGGACCTGATGCTTATCGAGACTTACCTCGCTTGCTAGAAGCTGTAGATTATGGTCAAAAAGGAGTTAATACACTCTTGTCCCTTGAGGAAACATATGCAGATATTTCACCTGTAAGAATTGCTAGCAATTCAGTTACAGCATTTGTATCAATAATGCGTGGCTGCAACAATATGTGCTCGTTTTGTATTGTCCCATTCACAAGAGGTAGGGAGAGGTCCAGACCGGTAGAATCCATTGTGAGGGAGGTTGGAGAGCTTTGGGAGCACGGTGTGAAAGAAGTGATGCTTCTAGGCCAGAATGTGAATAGCTATAATGATATATCTATCAGTGAGAAGAATGAGGTTTCAACAGAAAACAGTTGGAACCTTAGCCAAGGTTTTTCTAGTATGTGCAAGGTGAAGGATACTGGATTGCGCTTTTCAAATCTATTAAATCGATTGTCTATTGAATATCCTGAAATGCGGTTCAGGCTCACATCTCCTCACCCAAAGGATTTTCCTGATGACCTCCTGTACCTAATGAGAGATCGATATAACATCTGTAAAAGTATTCATCTACCAGCACAGAGCGGAAACACAAATGTTCTTGAAAGAATGCGTCGGGGTTATACACGAGAAGCTTATTTGGAACTTGTGGAA
>DA12
TTTTTTGGGATGACCCAGGCCTATAGCTGTACAAATCCCCCTTAAAGGGCGCATTTATCATGAAACATATGGGTGCCAAATGAATGTCAATGACATGGAAATTGTTCTGGCTATCATGAAAAGTGCTGGATATACGGAAGTTGTAGATGCACCTGAGAATGCTGAGGTCATCTTCATCAACACATGTGCTATTCGTGAAAATGCTGAACAAAAGGTGTGGCAGAGGCTTAACTATTTTTGGTTTTTGAAAAGGAAGTGGAAATCCAACATTGAGAAACGACGAGCATGGTCAGTTGTTCCTCCAAAGATTGTTGTGCTGGGATGCATGGCAGAACGTTTGAAAGAAAAAATAATTGAAGCAGATAAGATGGTGGATGTAGTGTGTGGTCCTGATGCTTATCGAGACTTACCTCGCTTGCTAGAAGCTGTAGATTATGGTCAAAAAGGAGTTAATACACTGTTGTCTCTTGAGGAAACATATGCTGATATTTCACCTGTAAGAATTGCCAGCAATTCAGTTACAGCATTTGTATCTATAATGCGTGGCTGCAACAATATGTGCTCATTTTGTATTGTCCCTTTCACACGAGGTAGGGAGAGGTCCCGGCCGGTAGAATCCATTGTGAGGGAGGTTGGAGAGCTTTGGGAGCATGGTGTGAAAGAAGTGATGCTTCTCGGCCAGAATGTGAATAGTTATAATGATCTATCTGTCAGTGAGAAGAAAGAGTTTTCAACCGAAAACAGTTGGAACCTTAGCCAAAGTTTTTCTAGTACCTGCAAGGTGAAGGATACTGGATTGCGCTTTTCAAATCTACTAGATCGGTTGTCTATTGAATATCCTGAAATGCGGTTCAGGTTCACATCTCCTCACCCAAAGGATTTTCCCGATGACCTTCTGTACCTGATGAGAGATCGACATAACATCTGTAAAAGTATTCATCTACCAGCACAGAGCGGAAACACAAATGTTCTTGAAAGAATGCGTCGGGGTTATACACGAGAAGCTTATTTGGAACTTGTAGAA
>DB53
TTTTTTGGGATGGCTTAGGTTTTCAGGTTCTCAGCAGTCCCTAAAAGGGCGTATTTACCATGAAACATATGGATGCCAAATGAATATCAATGATATGGAAATTGTTCTCGCAGTCATGAAAAGTGCTGGATATACAGAATTTGTTGATGAGCCAGAGAAAGCAGAGATTATATTTATCAACACTTGTGCGATTCGTGAAAATGCTGAACAAAAGGTGTGGCAGAGGCTCAACTACTTTTGGTTTTTGAAAAGGGAGTGGAAAAGAAACATTAAGAGTGGGAGAGCATGGTCGGTTGTTCCTCCAAAGGTGGTTGTGCTTGGGTGCATGGCAGAACGTTTGAAAGAGAAAATAATTGAAGCAGATAAGATGGTGGATGTAGTTTGTGGGCCTGATGCTTATAGAGACTTACCTCGTTTGCTAGAAGTTGTAGATTATGGTCAAAAAGGGGTTAATACACTTCTATCCCTTGAAGAAACATATGCAGATATCACTCCAGTAAGAATTGCTAGCAATTCTGTTACAGCATTTGTATCCATAATGCGTGGCTGCAACAATATGTGCTCGTTTTGTATTGTTCCTTTCACACGAGGTAGAGAGAGGTCACGACCAGTAGAGTCCATTGTAAGAGAGGTCCGAGATCTTTGGGAGCATGGTGTGAAAGAAGTAATGCTTCTGGGTCAGAATGTCAACAGTTATAATGATACGTCCATCAGTGAAAAGGATGAAGTTTTGAGGGAAAATAGTTGGACTCTTAGTCAAGGGTTTTCCAGTATATGCAAGGTGAAAGAAACCGGATTGCGGTTCTCATATCTATTAGACAGTCTGTCTGCTGAATTTCCTGAGATGCGGTTCAGATTCACATCTCCTCACCCAAAGGATTTTCCTGATGACTTATTGTTCGTGATGAGAGATAGGTGGAACGTCTGTAAAAACATTCATTTACCTGCACAGAGTGGAAGTACAACTGTTCTTGAAAGAATGCGGCGGGGTTATACCCGAGAAGCTTATCTGGATCTTGTTGGA
>DC1
TTTTTTGGGATGGCTTAGGTTTTCAGGTTCTCAGCAGTCCCTAAAAGGGCGTATTTACCATGAAACGTATGGATGCCAAATGAATATCAATGATATGGAAATTGTTCTCGCAGTCATGAAAAGTGCTGGATATACAGAATTTGTTGATGAGCCAGAGAGAGCAGAGATTATATTTATCAACACTTGTGCGATTCGTGAAAATGCTGAACAAAAGGTGTGGCAGAGGCTCAACTACTTTTGGTTTTTGAAAAGGGAGTGGAAAAGAAACATTAAGAGTGGGAGAGCATGGTCGGTTGTTCCTCCAAAGGTGGTTGTGCTTGGGTGCATGGCAGAACGTTTGAAAGAAAAAATAATTGAAGCAGATAAGATGGTGGATGTAGTTTGTGGGCCTGATGCTTATAGAGACTTACCTCGTTTGCTAGAAGTTGTAGATTATGGTCAAAAAGGGGTTAATACACTTCTATCCCTTGAAGAAACATATGCAGATATCACTCCAGTAAGAATTGCTAGCAATTCTGTTACAGCATTTGTATCCATAATGCGTGGCTGCAACAATATGTGCTCGTTTTGTATTGTTCCTTTCACACGAGGTAGAGAGAGGTCACGACCAGTAGAGTCCATTGTAAGAGAGGTCCGAGATCTTTGGGAGCATGGTGTGAAAGAAGTAATGCTTCTGGGTCAGAATGTCAACAGTTATAATGATACGTCCATCAGTGAAAAGGATGAAGTTTTGAGGGAAAATAGTTGGACTCTTAGTCAAGGGTTTTACAGTATATGCAAGGTGAAAGAAACCGGATTGCGGTTCTCATATCTATTAGACCGTCTGTCTGCTGAATTTCCTGAGATGCGGTTCAGATTCACATCTCCTCACCCAAAGGATTTTCCTGATGACTTATTGTTCGTGATGAGAGATAGGTGGAACGTCTGTAAAAACATTCATTTACCTGCACAGAGTGGAAGTACAACTGTTCTTGAAAGAATGCGGCGGGGTTATACCCGAGAAGCTTATCTGGATCTTGTTGGA
>DD1
TTTTTTGGGATGGCTCAGGTTTTCAGGTTCTCAGCAGTCCCTGAAAGGGCGTATTTACCATGAAACATATGGATGCCAAATGAATATCAATGATATGGAAATTGTTCTTGCAGTCATGAAAAGTGCTGGATATACAGAATTTGTTGATGAGCCAGAGAAAGCAGAGATTATATTTATCAATACTTGTGCCATTCGTGAAAATGCTGAACAAAAGGTGTGGCAGAGGCTCAACTACTTCTGGTTTTTGAAAAGGGAGTGGAAAAGAAACATTGAGATTGGGAGAGCATGGTCAGTTGTTCCTCCAAAGGTGGTTGTGCTAGGGTGCATGGCAGAACGTTTGAAAGAAAAAATAATTGAAGCAGATAAGATGGTGGATGTAGTTTGTGGGCCTGATGCTTATAGAGACTTACCTCGTTTGCTAGAAGCTGTAGATTATGGTCAAAAAGGGGTTAATACACTTTTGTCTCTTGAAGAAACATATGCAGATATCACTCCGGTAAGAATTGCTAGCAATTCTGTTACAGCATTTGTATCCATAATGCGTGGCTGCAACAATATGTGCTCGTTTTGTATTGTTCCTTTCACACGAGGCAGAGAGAGGTCACGACCAGTAGAGTCCATTGTGAGAGAGGTCCGAGATCTTTGGGAGCATGGTGTGAAAGAAGTAATGCTTCTGGGTCAGAATGTCAACAGTTATAATGATACATCCATCAGTGAAAAGGATGAAGTTTTGGGAGAAAATAGTTGGACTCTTAGTCAAGGGTTTTCCAGCATATGCAAGGTGAAAGAAACTGGATTGCGATTCTCGTATTTATTAGACCGTCTGGCTACTGAATTTCCTGAGATGCGGTTCAGATTCACATCTCCTCACCCAAAGGATTTTCCTGATGATTTATTGTTCGTGATGAGAGATAGGTGGAACGTCTGTAAAAACATTCATTTACCAGCACAGAGTGGAAGTACAACTGTTCTTGAAAGAATGCGACGGGGTTATACCCGAGAAGCTTATCTGGATCTTGTTGGA
>DIM50
TTTTTTGGGATGGCTCAGGTTTTCAGGTTCTCAGCAGTCCCTGAAAGGGCGTATTTACCATGAAACATATGGATGCCAAATGAATATCAATGATATGGAAATTGTTCTTGCAGTCATGAAAAGTGCTGGATATACAGAATTTGTTGATGAGCCAGAGAAAGCAGAGATTATATTTATCAATACTTGTGCCATTCGTGAAAATGCTGAACAAAAGGTGTGGCAGAGGCTCAACTACTTCTGGTTTTTGAAAAGGGAGTGGAAAAGAAACATTGAGATTGGGAGAGCATGGTCAGTTGTTCCTCCAAAGGTGGTTGTGCTAGGGTGCATGGCAGAACGTTTGAAAGAAAAAATAATTGAAGCAGATAAGATGGTGGATGTAGTTTGTGGGCCTGATGCTTATAGAGACTTACCTCGTTTGCTAGAAGCTGTAGATTATGGTCAAAAAGGGGTTAATACACTTTTGTCTCTTGAAGAAACATATGCAGATATCACTCCGGTAAGAATTGCTAGCAATTCTGTTACAGCATTTGTATCCATAATGCGTGGCTGCAACAATATGTGCTCGTTTTGTATTGTTCCTTTCACACGAGGCAGAGAGAGGTCACGACCAGTAGAGTCCATTGTGAGAGAGGTCCGAGATCTTTGGGAGCATGGTGTGAAAGAAGTAATGCTTCTGGGTCAGAATGTCAACAGTTATAATGATACATCCATCAGTGAAAAGGATGAAGTTTTGGGAGAAAATAGTTGGACTCTTAGTCAAGGGTTTTCCAGCATATGCAAGGTGAAAGAAACTGGATTGCGATTCTCGTATTTATTAGACCGTCTGGCTACTGAATTTCCTGAGATGCGGTTCAGATTCACATCTCCTCACCCAAAGGATTTTCCTGATGATTTATTGTTCGTGATGAGAGATAGGTGGAACGTCTGTAAAAACATTCATTTACCAGCACAGAGTGGAAGTACAACTGTTCTTGAAAGAATGCGACGGGGTTATACCCGAGAAGCTTATCTGGATCTTGTTGGA
>EN45
TTTGAGATGATATAGGTGCCAGACATCTGCTGAGAAATCTCCAAAAGGGCGCATTTACCATGAGACATATGGGTGCCAAATGAATATGAATGACATGGAAATTGTTCTTGCGATCATGAAAAGTGCTGGATATACAGATATTGTAGACACACCTGAGAATGCTGAGATTATCTTCATCAACACCTGTGCAATTCGAGAAAATGCTGAACAAAAAGTATGGCAGAGGCTCAACTACTTCTGGTTTTTGAAAAGGGAGTGGAAGAAAAATATCGAGAAAGGGCGAGCATGGTCATCTTTTCCTCCAAAGGTGGTTGTGCTGGGGTGCATGGCAGAACGTTTGAAAGAAAAATTAATTGAAGCAGATAAGATGGTGGATGTAGTGTGTGGGCCTGATGCTTACAGGGACTTACCTCGCTTGCTAGGAGTAGTAGATTATGGTCAAAAAGGAGTTAATACACTTCTGTCCCTCGAAGAAACGTATGCGGACATCAGTCCTGTACGAATTGCCAGCAATTCGGTTACAGCATTTGTGTCCATAATGCGTGGGTGTAACAATATGTGCTCATATTGCATTGTTCCTTTCACAAGAGGCAGGGAGAGGTCTCGGCCAGTAGAATCCATTGTTAGAGAGGTAGGTGAGCTTTGTGATCAAGGTGTGAAAGAGGTGATGCTTCTTGGTCAGAATGTGAACAGCTACAATGACACATCCATTAGTGAAAAGGATGGACTTGCAACAGGAAATGATTGGAGTCTTAGTCAAGGATTTTCCAGCATCTGCAAGGTGAAAAACACTGGGCGGCGCCTCTCTGATTTATTAGATTGTCTATCTGCCAAATATCCTGAAATAAGGTTCAGATTCACATCTCCTCACCCAAAGGATTTCCCTGATGACTTGTTATTTCTAATGAGAGATAGATCAAACATCGGTAAAAATATTTATTTACCAACACAGAGTGGGACTATAACCTTGCTTGAAAGAATGTGGTAGTACTATACTCAAGAATCTTACCTTGATCTTGTGGAA
>FC13
TTTTTTGGGATGACCCAGGCCTATAGCTGTACAAATCCCCCTTAAAGGGCGCATTTATCATGAAACATATGGGTGCCAAATGAATGCCAATGACATGGAAATTGTTCTGGCAATCATGAAAAGTGCCGGATATACGGAAGTTGTAGATGCACCTGAGAATGCTGAGGTCATCTTCATCAACACATGTGCTATTCGGGAAAATGCTGAACAAAAGGTGTGGCAGAGGCTTAACTATTTTTGGTTTTTGAAAAGGAAGTGGAAATCCAACATTGAGAAACGACGAGCATGGTCAGTTGTTCCTCCAAAGATTGTTGTGCTGGGATGCATGGCAGAACGTTTGAAAGAAAAAATAATTGAAGCAGATAAGATGGTGGATGTAGTGTGTGGTCCTGATGCTTATCGAGACTTACCTCGCTTGCTAGAAGCTGTAGATTATGGTCAAAAAGGAGTTAATACACTGTTGTCTCTTGAGGAAACATATGCCGATATTTCACCTGTAAGAATTGCCAGCAATTCAGTTACAGCATTTGTATCTATAATGCGTGGCTGCAACAATATGTGCTCATTTTGTATTGTCCCTTTCACACGAGGTAGGGAGAGGTCCCGGCCGGTAGAATCCATTGTGAGGGAGGTTGGAGAGCTTTGGGAGCATGGTGTGAAAGAAGTGATGCTTCTAGGCCAGAATGTGAATAGTTATAATGATCTATCTGTCAGTGAGAAGAAAGAGTTTTCAACCAAAAACAGTTGGAGCCTTAGCCAAGGTTTTTCTAGTACGTGCAAGGTGAAGGATACTGGGTTGCCCTTTTCAAATCTACTAGATCGGTTGTCTATTGAATATCCTGAAATGCGGTTCAGGTTCACATCTCCTCACCCAAAGGATTTTCCTGATGACCTTCTGTACCTGATGAGAGATCGACATAACATCTGTAAAAGTATTCATCTACCAGCACAGAGCGGAAACACAAATGTTCTTGAAAGAATGCATCGGGGTTATACACGAGAAGCTTATTTGGAACTTGTGGAA
>FTS1
TTTTTTGGGATGGTTTAGGTTTTCAGGTTCTCAGCAGTCCCTAAAAGGGCGTATTTACCATGAAACTTATGGATGCCAAATGAATATCAATGATATGGAAATTGTTCTTGCAGTCATGAAAAGTGCTGGATATACAGAATTTGTTGATGAGCCAGAGAAAGCAGAGATTATATTTATCAACACTTGTGCGATTCGTGAAAATGCTGAACAAAAGGTGTGGCAGAGGCTCAACTACTTTTGGTTTTTGAAAAGGGAGTGGAAAAGAAACATTAAGATTGGGAGAGCATGGTCGGTTGTTCCTCCAAAGGTGGTTGTGCTTGGGTGCATGGCAGAACGTTTGAAAGAAAAAATAATTGAAGCAGATAAGATGGTGGATGTAGTTTGTGGGCCTGATGCTTATAGAGACTTACCTCGTTTGCTAGAAGTTGTAGATTATGGTCAAAAAGGGGTTAATACACTTCTATCCCTTGAAGAAACATATGCAGATATCACTCCAGTAAGAATTGCTAGCAATTCTGTGACAGCATTTGTATCCATAATGCGTGGCTGCAACAATATGTGCTCGTTTTGTATTGTTCCTTTCACACGAGGTAGAGAGAGGTCACGACCAGTAGAGTCCATTGTGAGAGAGGTCCGAGATCTTTGGGAGCATGGTGTGAAAGAAGTAATGCTTCTGGGTCAGAATGTCAACAGTTATAATGATACGTCCATCAGTGAAAAGGATGAAGTTTTGAGAGAAAATAGTTGGACTCTTAGTCAAGGGTTTTCCAGTAAATGCAAGGTGAAAGAAACCGGATTGCGGTTCTCATATCTATTAGACCGTCTGTCTGCTGAATTTCCTGAGATGCGGTTCAGATTCACATCTCCTCACCCAAAGGATTTTCCTGATGACTTATTGTTCGTGATGAGAGATAGGTGGAACGTCTGTAAAAACATTCATTTACCTGCACAGAGTGGAAGTACAACTGTTCTTGAAAGAATGCGGCGGGGTTATACCCGAGAAGCTTATCTGGATCTTGTTGGA
>FTS2
TTTTTTGGGATGGTTTAGGTTTTCAGGTTCTCAGCAGTCCCTAAAAGGGCGTATTTACCATGAAACTTATGGATGCCAAATGAATATCAATGATATGGAAATTGTTCTTGCAGTCATGAAAAGTGCTGGATATACAGAATTTGTTGATGAGCCAGAGAAAGCAGAGATTATATTTATCAACACTTGTGCGATTCGTGAAAATGCTGAACAAAAGGTGTGGCAGAGGCTCAACTACTTTTGGTTTTTGAAAAGGGAGTGGAAAAGAAACATTAAGATTGGGAGAGCATGGTCGGTTGTTCCTCCAAAGGTGGTTGTGCTTGGGTGCATGGCAGAACGTTTGAAAGAAAAAATAATTGAAGCAGATAAGATGGTGGATGTAGTTTGTGGGCCTGATGCTTATAGAGACTTACCTCGTTTGCTAGAAGTTGTAGATTATGGTCAAAAAGGGGTTAATACACTTCTATCCCTTGAAGAAACATATGCAGATATCACTCCAGTAAGAATTGCTAGCAATTCTGTGACAGCATTTGTATCCATAATGCGTGGCTGCAACAATATGTGCTCGTTTTGTATTGTTCCTTTCACACGAGGTAGAGAGAGGTCACGACCAGTAGAGTCCATTGTGAGAGAGGTCCGAGATCTTTGGGAGCATGGTGTGAAAGAAGTAATGCTTCTGGGTCAGAATGTCAACAGTTATAATGATACGTCCATCAGTGAAAAGGATGAAGTTTTGAGAGAAAATAGTTGGACTCTTAGTCAAGGGTTTTCCAGTAAATGCAAGGTGAAAGAAACTGGATTGCGGTTCTCATATCTATTAGACCGTCTGTCTGCTGAATTTCCTGAGATGCGGTTCAGATTCACATCTCCTCACCCAAAGGATTTTCCTGATGACTTATTGTTCGTGATGAGAGATAGGTGGAACGTCTGTAAAAACATTCATTTACCTGCACAGAGTGGAAGTACAACTGTTCTTGAAAGAATGCGGCGGGGTTATACCCGAGAAGCTTATCTGGATCTTGTTGGA
>GG1
TTTAATGCGATGGCACAGGTATCCATCTACTGAGATATCTTCGAAGGGGCGCATCTACCATGAAACATATGGGTGCCAAATGAACATTAATGACATGGAAATTGTTCTGGCAGTCATGAAAAGTGCTGGATATACGGATGTTGTCGACACACCAGAGAATGCTGAGATCATCTTCATCAACACCTGCGCGATTCGAGATAATGCTGAACAAAAGGTGTGGCAGAGGCTCAACTACTTCTGGTTTTTGAAAAGAGAATGGAAAAATAACATTGCAAAGGGGCGAGCATGGTCAGTTTTTCCTCCGAAGGTGGTTGTACTGGGGTGTATGGCAGAACGTTTAAAAGAGAAAATAATTGAAGCAGATAAGATGGTAGATGTAGTGTGTGGACCTGATGCTTATAGGGACTTACCTCGCTTGCTGGAAGCAGTAGATTATGGTCAAAAAGGAGTTAACACACTTCTGTCTCTTGAAGAAACATATGCAGACATCAGTCCAGTAAGAATAACCAGCAATTCAGTTGCAGCATTTGTGTCTGTAATGCGTGGCTGTAACAATATGTGCTCATATTGCATTGTACCTTTCACAAGAGGCAGGGAGAGGTCTCGGCCAGTAGAATCCATTGTAAGAGAGGTAGGAGAGCTTTGGGAGCAAGGTGTGAAAGAAGTGATGTTTCTTGGTCAGAATGTGAACAGTTATAATGACACATCTATCGAGGGAAAGGATGGGATCCCAGCAGGGAATGGTTGGACTCTTAGTCAAGGTTTTTCAAGCATTTGCAAAGTTAAGGATACTGGTCTGCGCTTCTCTGATCTACTAGATCGTCTATCTGTTGAATATCCTGAAATGCGATTTAGATTCACATCACCCCACCCAAAGGATTTTCCTGATGACCTGCTGTTTCTAATGAGAGATCGAATGAACATATGTAAAAGCATTCATTTACCAGCACAGAGTGGGAGTACAGCTGTGCTTGAAAGAATGCGGAGGGGATATACTCGAGAAGCTTACCTGGATCTTGTGGAA
>HB41
TTTTTTGGGATGTTTCAGGTTTTCAGGCTCTGAGCAGTCCCTAAAAGGTCGCATTTACCATGAGACATATGGATGCCAAATGAATATAAATGATATGGAAATTGTTCTTGCAGTCATGAAAAGTGCTGGATATACAGAAGTTGTTGATCAGCCGGAGAAGGCAGAGATTATATTTATCAACACTTGTGCTATTCGAGAAAATGCTGAACAAAAAGTGTGGCAGAGGCTCAACTACTTTTGGTTTTTGAAAAGGGAGTGGAAAAGAAACATTAAGGTTGGGAGAGCATGGTCAGTTGTTCCTCCAAAGGTGGTTGTGCTAGGGTGCATGGCAGAACGTTTGAAAGAAAAAATAATTGAAGCAGATAAGATGGTGGATGTAGTTTGTGGGCCTGATGCGTATAGAGACTTACCTCGTTTACTAGAAGCTGTAGATTATGGTCAAAAAGGGGTTAATACACTTTTGTCCCTTGAAGAAACATATGCAGATATCACTCCGGTAAGAATTGCTAGCAATTCTGTTACAGCATTTGTATCTATAATGCGTGGCTGCAACAATATGTGCTCGTTTTGTATTGTTCCTTTCACACGAGGCAGAGAGAGGTCACGACCAGTAGAGTCCATTGTGAGAGAGGTCCGAGATCTTTGGGAGCAAGGTGTGAAAGAAGTAATGCTTCTGGGTCAGAATGTCAACAGTTACAATGATACGTCCATCAGTGAGAAGGATGGAGTTTTAAGAGAAAATAGTTGGACTCTTAGTCAAGGATTTTCCAGCGTATGCAAGGTGAAAGAAACTGGATTGCGGTTTTCGTATCTATTAGACCGTCTGTCCACTGAATTTCCAGAGATGCGGTTCAGATTCACATCTCCCCATCCAAAGGATTTTCCTGATGACTTATTGCTTGTGATGAGAGATAGATGGAATGTCTGTAAAAACATTCATTTACCAGCACAGAGTGGAAGTACAACTGTTCTTGAAAGAATGCGACGGGGTTATACCCGAGAAGCTTATCTGGATCTTGTCGAA
>JO20
TTTTTTGGGATGACCCAGGCCTTCAGCTCTACAAAAGTCCCTCAAAGGACGCATTTATCATGAAACATATGGGTGCCAAATGAATGTTAATGACATGGAAATTGTTCTGGCAATTATGAAAAGTGCTGGATACACAGAAGTTGTAGATACACCTGAGAATGCTGAGGTCATCTTCATCAACACGTGTGCGATTCGTGAAAATGCTGAACAAAAGGTGTGGCAGAGGCTTAACTACTTTTGGTTTTTGAAAAGGAAGTGGAAAACCAATGTTGAAAAACAGCGAGCATGGTCAGTTGTTCCTCCAAAGATTGTTGTGCTGGGATGCATGGCAGAACGTTTGAAAGAAAAAATAATTGAAGCAGATAAGATGGTGGATGTAGTGTGTGGACCTGATGCTTATCGAGACTTACCTCGCTTGCTAGAAGCTGTAGATTATGGTCAAAAAGGAGTTAATACACTCTTGTCCCTTGAGGAAACATATGCAGATATTTCACCTGTAAGAATTGCTAGCAATTCAGTCACAGCATTTGTATCAATAATGCGTGGCTGTAACAATATGTGCTCATTTTGTATTGTCCCGTTCACAAGAGGTAGAGAGAGGTCCCGGCCGGTAGAATCCATTGTGAGGGAGGTTGGAGAGCTTTGGGAGCAGGGTGTGAAAGAAGTGATGCTTCTTGGCCAAAATGTGAATAGCTATAATGATATATCTATCAGTGAGAAGAACGGGGTTTCAACAGAAAACAGTTGGTACCTTAGCCAAGGTTTTTCTAGTATATGCAAGGTGAAGGATACTGGATTGCGCTTTTCAAATCTATTAAGTCGATTGTCTATTGAATATCCTGAAATGCGGTTCCGGTTCACATCTCCTCACCCGAAAGATTTTCCTGATGACCTCCTGTATCTGATGAGAGACCGACATAACATCTGTAAAAGTATTCATCTACCAGCACAGAGTGGAAACACAAATGTTCTTGAAAGAATGCGTCGGGGTTATACACGAGAAGCTTATTTGGAACTCGTGGAA
>JU21
TTTTTTGGAATGACCCAGGCCTTCAGCTCTACAAAACTCCCTCAAAGGACGCATTTATCATGAAACATATGGGTGCCAAATGAATGTTAATGACATGGAAATTGTTCTGGCAATTATGAAAAGTGCTGGATACACAAAAGTTGTAGATACACCTGAGAATGCTGAGGTCATCTTCATCAACACGTGTGCGATTCGTGAAAATGCTGAACAAAAGGTGTGGCAGAGGCTTAACTACTTTTGGTTTTTGAAAAGGAAGTGGAAAACCAACGTTGAAAAACAGCGAGCATGGTCAGTTGTTCCTCCAAAGATTGTTGTGCTGGGATGCATGGCAGAACGTTTGAAAGAAAAAATAATTGAAGCAGATAAGATGGTGGATGTAGTGTGTGGACCTGATGCTTATCGAGACTTACCTCGCTTGCTAGAAGCTGTAGATTATGGTCAAAAAGGAGTTAATACACTCTTGTCCCTTGAGGAAACATATGCAGATATTTCACCTGTAAGAATTGCTAGCAATTCAGTCACAGCATTTGTATCAATAATGCGTGGCTGTAACAATATGTGCTCGTTTTGTATTGTCCCGTTCACAAGAGGTAGAGAGAGGTCCCGGCCGGTAGAATCCATTGTGAGGGAGGTTGGAGAGCTTTGGGAGCAGGGTGTGAAAGAAGTGATGCTTCTAGGCCAAAATGTGAATAGCTATAATGATATATCTATCAGTGAGAAGAACGGGGTTTCAACAGAAAACAGTTGGTACCTTAGCCAAGGTTTTTCTAGTATATGCAAGGTGAAGGATACTGGATTGCGCTTTTCAAATCTATTAAGTCGATTGTCTATTGAATATCCTGAAATGCGGTTCAGGTTCACATCTCCTCACCCGAAAGATTTTCCTGATGACCTCCTGTATCTGATGAGAGACCGACATAACATCTGTAAAAGTATTCATCTACCAGCACAGAGTGGAAACACAAATGTTCTTGAAAGAATGCGTCGGGGTTATACACGAGAAGCTTATTTGGAACTCATGGAA
>KE1
TCTTTTTGGATGACACAGGTCTTCAGCCGCCGAAAATTCTCTAAAAGCACGGATTTACCATGAAACATATGGATGCCAAATGAATATCAATGACATGGAAGTTGTCTTGGCAGTCATGAAAAGTGCTGGATATACAGAGGTTGTAGATACACCAGAGAATGCTGAAATCATCTTCATCAACACATGTGCAATTCGAGAAAATGCTGAACAAAAGGTGTGGCAGAGGCTCAACTACTTCTGGTTTTTAAAGAGAGAGTGGAAAAGCAATGTTCAAAAGGGACGAGCAAAGTCAGCTGTCCCTCCAAAGGTGGTTGTGCTGGGGTGCATGGCAGAACGTTTGAAAGAAAAAATAATTGAATCAGACAAGATGGTCGATGTAGTTTGTGGGCCTGATGCCTACAGGGACTTGCCTCGCTTGCTCGAAGCTGTAGATTATGGTCAAAAGGGAGTTAATACACTTCTGTCCCTTGAAGAAACATATGCTGATATCAGTCCAGTAAGAATTGCTAGCAATTCAGTTACAGCATTTGTCTCCATAATGCGTGGCTGTAACAATATGTGCTCATTCTGCATTGTACCTTTCACACGGGGAAGAGAGAGGTCACGACCTGTAGAGTCCATTGTGAGAGAGGTGGGAGAGCTTTGGGAGCAAGGTGTGAAAGAGGTGATGCTTCTTGGTCAGAATGTGAACAGTTATAATGATGTCTTTATTGACGGGAATGGTACAGTTCCTACAAGAAACAGTTGGGCTCTTAGTCAAGGCTTTTCCAGCATATGCAAGGTGAAGAATATGGGGCTGCGCTTTTCCAATCTATTAGATCGTCTATCTATTGAATTTCCTGAAATGCGGTTCAGATTCACCTCTCCCCACCCTAAGGATTTTCCTGATGACTTGTTGTTCCTGATGAAAGATCGATGGAACATCTGTAAAAGTATTCATTTACCAGCACAGAGTGGGAGTACAGCTGTTCTTGAAAGAATGCGGCGAGGTTATACACGAGAAGCTTATCTGGATCTTGTGGAA
>LF2
TTTTTTGGGATGACTCAGGTTTTCAGGTTCTCAGCAGTCCCTAAAAGGGCATATTTACCATGAAACATATGGATGCCAAATGAATATCAATGATATGGAAATTGTTCTTGCAGTCATGAAAAGTGCTGGATATACAGAATTTGTTGATGAGCCAGAGAAAGCAGAGATTATATTTATCAACACTTGTGCAATTCGTGAAAATGCTGAACAAAAGGTGTGGCAGAGGCTCAATTACTTTTGGTTTTTGAAAAGGGAGTGGAAAAGAAATGTTGAGATTGGGAGAGCATGGTCAGTTGTTCCTCCGAAGGTGATTGTGCTGGGGTGCATGGCAGAACGTTTGAAAGAAAAAATAATTGAAGCAGATAAGATGGTGGATGTAGTTTGTGGGCCTGATGCTTATAGAGACTTACCTCGTTTGCTAGAAGCTGTAGATTATGGTCAAAAAGGGGTTAATACACTTTTGTCCCTGGAGGAAACATATGCAGATATCACTCCTGTAAGAATTGCTAGCAATTCTGTTACAGCATTTGTATCCATAATGCGTGGCTGCAATAATATGTGTTCGTTTTGTATTGTTCCATTCACAAGAGGCAGAGAGAGGTCACGACCAGTAGAGTCCATTGTGAGAGAGGTCCAAGATCTTTGGGAACATGGTGTGAAAGAAGTAATGCTTCTGGGTCAGAATGTTAACAGTTACAATGATACATCCATCAGTGAGAAGGATGGAGGTGTAAGAGGAAGTAGTTGGAATCTTAGTCAAGGCTTTTCCAGCATATGCAAGGTTAAAGAAACTGGATTGCGATTCTCGTATCTATTAGACCGTCTCTCTACAGAATTTCCTGAGATGCGGTTCAGATTCACATCTCCTCACCCAAAGGATTTTCCTGATGACCTATTATTCGTAATGAGAGATAAGTGGAATGTCTGTAAAAACATTCATTTACCAGCACAGAGTGGAAGTACAACTGTTCTCGAAAGAATGCGACGGGGTTATACGCGAGAAGCTTATTTGGATCTTGTTGAA
>MC0
TGTTTTGGGATGGCTCAGGTTTTCAGGTTCTCAGCAGTCCCTCAAAGGGCGTATTTACCATGAAACATATGGATGCCAAATGAATGTAAATGATATGGAAATTGTTCTTGCAGTCATGAAAAGTGCTGGATATACAGAAGTTGTTGATGAGCCGGAGAAAGCAGAAATTATATTTATTAACACTTGTGCAATTCGTGAAAACGCTGAACAAAAAGCATGGCAGAGACTCAACTACTTTTGGTTTTTGAAAAGGGAGTGGAAAAGAAACGTCGAGATTGGGAGAGCCTGGTCAGTTGTTCCTCCAAAGGTGGTTGTGCTAGGGTGCATGGCAGAACGTTTGAAAGAAAAAATAATTGAAGCAGATAAGATGGTGGATGTAGTGTGTGGACCCGATGCTTATAGAGACTTACCTCGTTTGCTAGAGGCTGTAGAGTATGGCCAAAAAGGGGTTAATACACTCTTGTCCCTTGAAGAAACATATGCAGATATCACTCCAGTAAGAATTGCTAGCAATTCTGTTACAGCATTTGTATCTATAATGCGTGGTTGCAACAATATGTGCTCGTTTTGTATTGTTCCTTTCACACGAGGCAGAGAGAGGTCACGACCAGTAGAGTCCATTGTGAGAGAGGTCCGAGATCTTTGGGAGCATGGTGTGAAAGAAGTAATGCTTCTGGGTCAGAATGTCAACAGTTACAATGATACATCCATCACTGAGAAGGATGGAATTTTAAGAGAAAGTAGTTGGACTCTTAGTCAAGGCTTTTCCAGCATATGCAAGGTGAAAGAAACTGGATTGCGATTCTCGTATCTATTATACCGTCTTTCTACTGAATTTCCTGAGATGCGGTTCAGATTCACATCTCCCCACCCAAAGGATTTTCCTGATGATTTATTGCTTGTGATGAGAGAAAGGTGGAATATCTGTAAAAACATTCATTTACCAGCACAGAGTGGAAGTACAACTGTTCTTGAAAGAATGCGACGGGGTTATACCCGGGAAGCTTATCTGGATCTTGTTGAA
>MT0
TTTTTTGGGATGGCTCAGGTTTTCAGGTTCTCAGCAGTCCCTAAAAGGGCGTATTTACCATGAAACATATGGATGCCAAATGAATATCAATGATATGGAAATTGTTCTTGCAGTAATGAAAAGTGCTGGATATACAGAAGTTGTTGATGAGCCGGAGAAAGCAGAGATTATATTTATCAACACTTGTGCCATTCGTGAAAATGCTGAACAGAAGGTGTGGCAGAGGCTCAACTACTTTTGGTTTTTAAAAAGGGAGTGGAAAAGAAACGTTCAGATTGGGAGAGCATGGTCAGTTGATCCTCCAAAGGTGGTTGTGCTAGGGTGCATGGCAGAACGTTTGAAAGAAAAAATAATTGAAGCAGATAAGATGGTTGATGTAGTTTGTGGGCCTGATGCTTATAGAGACTTACCTCGTTTGCTAGAAGCTGTAGATTATGGCCAAAAAGGGGTTAATACACTTTTGTCCCTTGAAGAAACATATGCAGATATCACTCCGGTAAGAATTGCTAGCAATTCTGTTACAGCATTTGTATCCATAATGCGTGGCTGCAACAATATGTGCTCATTTTGTATTGTTCCTTTCACACGAGGCAGAGAGAGGTCACGACCAGTAGAGTCCATTGTGAGAGAGGTCCGAGATCTTTGGGAGAATGGTGTGAAAGAAGTAATGCTTCTAGGGCAGAATGTCAACAGTTACAATGATACATCCATCAGTGTAAAGGATGAAGTTTTAAGAGAAAATAGTTGGACTCTTAGTCAAGGGTTTTCCAGCATATGCAAGGTGAAAGAAACTGGATTGCGATTCTCCTATCTCTTAGAGCGTCTGTCTACTGAATTTCCTGAGATGCGGTTCAGATTCACATCTCCTCACCCAAAGGATTTTCCTGATGACTTATTATTCGTGATGAGAGATAGGTGGAACGTCTGTAAAAACATTCATTTACCAGCACAGAGTGGAAGTACAACTGTCCTTGAACGAATGCGACGGGGTTATACCCGAGAAGCTTATTTGGATCTTGTCAAA
>NN48
TTTTTTGGGATGGCTCAGGTTTTCAGGTTCTCAGCAGTCCCTTAAAGGGCGTATTTACCATGAAACATATGGATGCCAAATGAATATCAATGATATGGAAATTGTTCTTGCAGTCATGAAAAGTGCTGGATATACAGAACTTGTTGATGAGCCAGAGAAAGCAGAGATTATATTTATCAACACTTGTGCGATTCGTGAAAATGCTGAACAAAAGGTGTGGCAGAGGCTCAACTACTTTTGGTTTTTGAAAAGGGAGTGGAAAAGAAACATTGAGATTGGGAGAGCATGGTCGGTTGTTCCTCCAAAGGTGGTTGTGCTAGGATGCATGGCAGAACGTTTGAAAGAAAAAATAATTGAAGCAGATAAGATGGTGGATGTAGTTTGTGGGCCTGATGCTTATAGAGACTTACCTCGTTTACTAGAAGCTGTAGATTATGGTCAAAAAGGGGTTAATACACTTCTGTCCCTTGAAGAAACATATGCAGATATCACTCCGGTAAGAATTGCTAGCAATTCTGTTACAGCATTTGTATCCATAATGCGTGGCTGCAACAATATGTGCTCGTTTTGTATTGTTCCTTTCACACGAGGCAGGGAGAGGTCACGACCAGTAGAGTCCATTGTGACAGAGGTCCGAGATCTTTGGGAGCATGGTGTGAAAGAAGTAATGCTTTTGGGTCAGAATGTCAACAGTTATAATGATACATCGATCAGTGAAAAGGATGAAGTTTTGAGAGAAAAAAGTTGGACTCTTAGTCAAGGGTTTTCCAGCATATGTAAGGTGAAAGAAAGTGGATTGCGATTCTCTTATCTATTAGACCGTCTGTCTACTGAATTTCCTGAGATGCGATTCAGATTCACATCTCCTCACCCAAAAGATTTTCCTGATGACTTATTGTTCGTGATGAGAGATAGGTGGAACGTCTGTAAAAACATTCATTTACCAGCACAGAGTGGAAGTACAACTGTTCTTGAAAGAATGCGACGGGGTTATACCCGAGAAGCTTATCTGGATCTTGTTGGA
>PA42
TTTTTTGGGATGGCTCAGGTTTTCAGGTTCTCAGCAGTCCCTAAAAGGACGTATTTACCATGAAACATATGGATGCCAAATGAATATCAATGATATGGAAATTGTTCTTGCAGTAATGAAAAGTGCTGGATATACAGTAGTTGTTGATGAGCCGGAGAAAGCAGAGATTATATTTATCAACACTTGTGCAATTCGTGAAAATGCTGAACAAAAGGTGTGGCAGAGGCTCAACTACTTTTGGTTTTTGAAAAGGGAGTGGAAAAGAAACATTGAAATTGGGAGAGCATGGTCAGTTGTTCCTCCAAAGGTGGTTGTGCTAGGGTGCATGGCAGAACGTTTGAAAGAAAAAATAATTGAAGCGGATAAGATGGTGGATGTAGTTTGTGGGCCTGATGCTTATAGAGACTTACCTCGTTTGCTAGAAGTTGTAGATTATGGCCAAAAAGGGGTTAATACACTTTTGTCCCTGGAAGAAACATATGCAGATATCACTCCGGTAAGAATTGCTAGCAATTCTGTTACAGCATTTGTATCCATAATGCGTGGCTGCAACAATATGTGCTCATTTTGTATTGTTCCTTTCACACGAGGCAGAGAGAGGTCACGACCAGCAAAGTCTATTGTGAGAGAGGTTCAAGAACTTTGGGAACATGGTGTGAAAGAAGTTATGCTTCTGGGTCAGAATGTCAACAGTTACAATGATACATCCATCAGTGACAAGGATGGAGTTTTAAGAGAAGATAGTTGGACTCTTAGTCAAGGCTTTTCCAGCATATGCAAGGTGAAAGAAACTGGATTGCGATTCTCATATCTATTAGACCATCTGTCTACAGAATTTCCTGAGATGCGGTTTAGATTCACATCTCCTCACCCAAAGGATTTTCCTGACGACTTATTGTTCGTGATGAGAGATAGGTGGAATGTCTGTAGAAACATTCATTTACCAGCACAGAGTGGAAGTACAAGTGTTCTTGAAAGAATGCGACGGGGTTATACCCGAGAAGCTTATCTGGATCTTGTCGAA
>PB33
TCTTGTTGGATGG--CAGGTCTTTGACTGCTGAAAATCCACTAAAAGCACGGATCTACCATGAAACATATGGATGTCAAATGAATATCAATGACATGGAAGTTGTCCTGGCAGTCATGAAAAGTGCTGGATATACAGAGGTTGTAGATACACCAGAGAATGCTGAAATCATCTTCATCAACACATGTGCGATTCGAGAAAATGCTGAACAAAAGGTGTGGCAGAGGCTGAACTATTTCTGGTTTTTAAAGAGAGAGTGGAAAAGCAATTTTAAAAAGGGACGAGCAAAGTCAGTTGTGCCTCCAAAGGTGGTTGTGCTGGGGTGCATGGCAGAACGCTTGAAAGAAAAAATAATTGATTCAGACAAGATGGTTGATGTAGTTTGTGGGCCTGATGCTTACAGGGACTTGCCTCGCTTGCTAGAAGCTGTAGATTATGGTCAAAAGGGAGTTAATACACTTCTGTCCCTTGAAGAAACATATGCTGATATCAGTCCAGTAAGAATTGCTAGCAATTCAGTTACAGCATTTGTCTCCATAATGCGTGGCTGTAACAATATGTGTTCATTCTGCATTGTACCTTTTACACGAGGGAGAGAGAGGTCACGGCCAGTAGAGTCCATTGTGAGAGAGGTGGGAGAGCTTTGGGAGCAAGGTGTGAAAGAAGTAATGCTTCTTGGTCAGAATGTGAACAGTTATAATGATATCTCTATTGATGGGAATGGTGCATTTCCTACAGGGATCAGTTGGGCTCTTAGTCAAGGCTTTTCCAGCATATGCAAGGTGAAGAATACTGGATTGCGTTTTTCCAATCTATTAGACCGTCTATCCATTGAATTTCCTGAAATGCGGTTCAGATTCACATCTCCCCATCCTAAGGATTTTCCTGATGACTTGTTGTTCCTGATGAAAGATCGATGGAACATCTGTAAAAGCATTCATTTACCAGCACAGAGTGGGAGTACAGCTGTTCTTGAAAGAATGCGACGAGGTTATACACGAGAAGCTTATATGGATCTTGTAGAA
>PF1
TTTTTTGGGATGGCTCAGGTTTTCAGGTTCTCAGCAGTCCCTAAAAGGGCGTATTTACCATGAAACATATGGATGCCAAATGAATATCAATGACATGGAAATTGTTCTTGCAGTCATGAAAAGTGCTGGATATACAGAAGTTGTTGATGTGCCCGAGAAAGCAGAGATTATATTTATCAACACTTGTGCAATTCGTGAAAATGCTGAAAACAAGGTGTGGCAGAGGCTCAACTACTTTTGGTTTTTGAAAAGGGAGTGGAAAAAAAACATTCAGATTGGGAGAGCATGGTCAGTTGTTCCTCCAAAGGTGGTTGTGCTAGGGTGCATGGCAGAACGTTTGAAAGAAAAAATAATTGAAGCTGATAAGATGGTGGATGTAGTTTGTGGGCCTGATGCTTATAGAGACTTACCTCGTTTGCTAGAAGCTGTAGATTATGGTCAAAAAGGGGTTAATACACTTTTGTCCCTTGAAGAAACATATGCAGATATCACTCCAGTAAGAATTGCTAGCAATTCTGTTACAGCATTTGTATCCATAATGCGTGGCTGCAACAATATGTGCTCGTTTTGTATTGTTCCTTTCACACGAGGCAGAGAGAGGTCTCGACCAGTAGAGTCCATTGTGAGAGAGGTCCGAGATCTTTGGGAGCATGGTGTGAAAGAAGTAATGCTTCTAGGTCAGAATGTCAACAGTTACAATGATACATCCATTAGTGAAAAGGATGAAGTTTTAAGAGAAAATAGTTGGACTCTTAGTCAAGGGTTTTCCAGCATATGCAAGGTGAAAGAAACTGGATTGCGATTCTCGTATCTATTAGACCGTCTGTCTATTGAATTTCCTGAGATGCGTTTCAGATTCACATCTCCTCACCCAAAGGATTTTCCTGATGACTTATTGTTCGTGATGAGAGATAGGCGGAATGTCTGTAAAAACATTCATTTACCAGCACAGAGTGGAAGTACGAATGTTCTTGAAAGAATGCGACGGGGTTATACCCGAAAAGCTTATCTGGATCTTGTCGAA
>PFM1
TTTTTTGGGATGGCTCAGGTTTTCAGGTTCTCAACAGTCCCTAAAAGGGCGTATTTACCATGAAACATATGGATGCCAAATGAATGTCAATGATATGGAAATTGTTCTTGCAGTCATGAAAAGTGCCGGATATACAGAAGTTGTGGATGAGCCGGAGAAAGCTGAGATTATATTTATCAACACTTGTGCAATTCGTGAAAATGCTGAACAAAAGGTGTGGCAGAGGCTCAACTACTTTTGGTTTTTGAAAAGGGAGTGGAAAAGAAACATTGAAATTGGGAGAGCATGGTCAGTTGTTCCTCCAAAGGTAGTTGTGCTAGGGTGCATGGCAGAACGTTTGAAAGAAAAAATAATTGAAGCAGATAAGATGGTGGATGTAGTTTGTGGGCCTGATGCTTATAGAGACTTACCTCGTTTGTTAGAAGCTGTAGATTATGGCCAAAAAGGGGTTAATACACTTTTGTCCCTGGAAGAAACATATGCAGATATCACTCCGGTTAGAATTGCTAGCAATTCTGTCACAGCATTTGTATCCATAATGCGTGGCTGCAACAATATGTGCTCATTTTGTATTGTTCCTTTCACACGAGGCAGAGAGAGGTCACGACCAGTAAAGTCCATTGTGAGAGAGGTCCAAGATCTTTGGGAACATGGTGTGAAAGAAGTAATGCTTCTGGGTCAGAATGTCAACAGTTACAATGATACATCTATCAGTGAGAAGGACAGAGTTTTAAGAGAAAATAGTTGGACTCTTAGCCAAGGCTTTTCCAGCACATGCAAGGTGAAAGAAACTGGATTACGATTCTCGTATCTATTAGACCATCTGTCTACAGAATTTCCTGAGATGCGGTTTAGATTCACATCTCCTCACCCAAAGGATTTTCCTGATGACTTACTGGTTGTGATGAGAGATAGGTGGAACGTCTGTAAAAACATTCATTTGCCAGCACAGAGTGGAAGTTCAACTGTTCTTGAAAGAATGCGACGGGGTTATACCCGAGAAGCTTATCTGGATCTTGTCGAA
>PG28
GTCTTTTTCAGAGATGAAAGGTTTGACCCCCTATTAAGCAGAGACACATTGAGTTTTTGATGGAATCACAGTTTTGGAGGTGAAAGTTCAT--TTTGGACTAAGGCAGAGCTTTCATCAG------TGAATAGGACAATTTTACAACCAGTTAGCTGGTGAAAGGTAGCACTTTCACCAACTAACTAGCGAATCATAAGGA----GAGTTAG--------------------------------TTAGTGAAAGAAGAAAAAAGAATTGTTGAAAAGGGACGAGCAAAGTCAGTTGTTCCTCCAAGAGTGGTTGTGCTGGGGTGCATGGAAGAACGTTTGAAAGAAAAAATAATTGAATCAGACAAGATGGTTGATGTAGTTTGTGGGCCTGATGCTTACAGGGACTTGCCTCACTTGCTAGAAGTTGTATATTATGGTCAAAAGAGAGTTAATACACTTCTGTCCCTTGAAGAAACATATGTTGATATCAGTCCAGTAAGAATTGCTAGCAATTTAGTTACAACATTTGTCTTCATAATGCGTGGCTGTAACAATATGTGTTCATTCTGCATTGTACCTTTCACGCGGGGGAGAGAGAGGTCACAACCAGTAGAGTCCATTGTGAGAGAGGTGGCAGAGCTTTGGGAGCAAGGTGTGAAAGAAGTAATGCTTCTTGGTCAGAACGTGAACAGTCATAATGATATCTCTATTGATGGGAATGGTGCAGTTCTTACAGGGAACAGTTGGGCTCTTAGTCAAGGCTTTTCCAGCATATGCAAGGTGAAGAATACTGGACTGCACTTTTCCAATCTATTAGATCATCTATCTATTGAATTTCCTAAAATGTGGTTCAGATTCACATCTCCTCACCCTAAGGATTTTCCTGGTGACTTGTTGTTCCTGATGAAAGATCGATGGAACATCTGTAGAAGCATTCATTTACCAGCATAGAGTGGGAGTACAACTGTTCTTGAAAGAATGCGGCAGGGTTATACACGAGAAGTTTATCTGGATCTTGTGGAA
>PH2
TTTTTTGGGATGGCTCAGGTTTTCAGGTTCTCAGCAGTCCCTAAAAGGGCGTATTTACCATGAAACATATGGATGCCAAATGAATATCAATGACATGGAAATTGTTCTTGCAGTCATGAAAAGTGCTGGATATACAGAAGTTGTTGATGTGCCCGAGAAAGCAGAGATTATATTTATCAACACTTGTGCAATTCGTGAAAATGCTGAAAACAAGGTGTGGCAGAGGCTCAACTACTTTTGGTTTTTGAAAAGGGAGTGGAAAAAAAACATTCAGATTGGGAGAGCATGGTCAGTTGTTCCTCCAAAGGTGGTTGTGCTAGGGTGCATGGCAGAACGTTTGAAAGAAAAAATAATTGAAGCTGATAAGATGGTGGATGTAGTTTGTGGGCCTGATGCTTATAGAGACTTACCTCGTTTGCTAGAAGCTGTAGATTATGGTCAAAAAGGGGTTAATACACTTTTGTCCCTTGAAGAAACATATGCAGATATCACTCCAGTAAGAATTGCTAGCAATTCTGTTACAGCATTTGTATCCATAATGCGTGGCTGCAACAATATGTGCTCGTTTTGTATTGTTCCTTTCACACGAGGCAGAGAGAGGTCTCGACCAGTAGAGTCCATTGTGAGAGAGGTCCGAGATCTTTGGGAGCATGGTGTGAAAGACGTAATGCTTCTAGGTCAGAATGTCAACAGTTACAATGATACATCCATTAGTGAAAAGGATGAAGTTTTAAGAGAAAATAGTTGGACTCTTAGTCAAGGGTTTTCCAGCATATGCAAGGTGAAAGAAACTGGATTGCGATTCTCGTATCTATTAGACCGTCTGTCTATTCAATTTCCTGAGATGCGTTTCAGATTCACATCTCCTCACCCAAAGGATTTTCCTGATGACTTATTGTTCGTGATGAGAGATAGGCGGAATGTCTGTAAAAACATTCATTTACCAGCACAGAGTGGAAGTACGAATGTTCTTGAAAGAATGCGACGGGGTTATACCCGAAAAGCTTATCTGGATCTTGTCGAA
>PM29
TCTTGTTGGATGGCACAGGTCTTCAGCTGCTGAAAATTCTCTAAAAGCACGGATTTACCATGAAACATATGGATGCCAAATGAATATCAATGACATGGAAGTTGTCCTTGCAGTCATGAAAAGTGCTGGATATACAGAAATGGTAGATACACCAGAGAATGCTGAAATAATCTTCATCAACACATGTGCCATTCGAGAAAATGCTGAACAAAAGGTGTGGCAGAGGCTCAACTACTTCTGGTTTTTGAAAAGAGAGTGGAAAAGAAATGTTGAAAAGGGACGAGCAAAGTCAGTTGTCCCTCCAAAAGTGGTTGTGCTGGGGTGCATGGCAGAACGTTTGAAAGAAAAAATAATTGAATCAGACAAGATGGTCGATGTAGTTTGTGGGCCTGATGCTTACAGGGACTTGCCTCGCCTGCTAGAAGCTGTCGATTACGGCCAAAAGGGAGTTAATACACTTCTGTCCCTTGAAGAAACATATGCTGATATCAGTCCAGTAAGAATTTCTAGAAATTCAGTTACAGCATTTGTCTCCATAATGCGTGGCTGTAACAATATGTGCTCTTTCTGCATTGTACCTTTCACACGGGGTAGAGAGAGGTCACGACCAGTAGAGTCCATTGTGAGAGAGGTGGGAGAGCTCTGGGAGCAAGGTGTGAAAGAAGTGATGCTTCTTGGTCAGAATGTGAACAGTTATAATGATATCTCTATTGATGGGAATGGTGCAGTTCCTGTAGGGAACAGTTGGGCTTTTAGTCAAGGCTTTTCCAGCATATGCAAGGTGAAGAATACTGGACTGCGCTTTTCCAATCTATTAGATCGTCTATCGATTGAATTTCCTGAAATGCGGTTCAGATTCACATCTCCCCACCCTAAGGATTTTCCTGATGACTTGTTGTTCCTGATGAAAGATCGTTGGAACATCTGTAAAAGCATTCATTTACCAGCACAGAGTGGGAGTACAGCTGTTCTTGAAAGAATGCGGCGAGGTTACACACGAGAAGCTTATCTGGATCTTGTAGAA
>PS27
-------------------------------------------------------------GAAA--------------------------------------------------------------------------------------------------GGCAGCACTTTCACCAGCTAACCAGCGAATCATAAGGC----GAGTTAG---------------------------------CTGGTGAAAGCAGAAAAAGCTTTGTTGAAAAGGGACGAGCAAAGTCAGTTGTTCCTCCAAAAGTGGTTGTGCTGGGGTGCATGGCATAACGTTTAAAAGAAAAAATAATTTAATCAGAGAAGATGGTTGATGTAGTTTGTGGGCCTGATGCTTACAGGGACTTGCTTCGCTTGCTAGAAGCTGTAGATTATGGTCAAAAGGGAGGTAATACACTTCTGTCCCTTGAAGAAACATATGCAGATATCAGTCGAGTAAGAATTGCTAGCAATTTAGTTACAACATTTGTATCCATAATGCGTGGCTGTAATAATATGTGTTCATTCTGCATTGTACCTTTCATGCGGGGGAGAGAGAGGTCACGACTAGTAAATTCCATTGTGAGAGAGGTGGAAGAGCTTTGGGAGAAAGGTGTGAAAAAAGTAATGCTTATTGGTCAGAACATGAACAGTTATAATGATATCTCTATTGATGGGAATGGTACAGTTCTTACAGGGAACATTTGGGCTCTTAGTCAAGGCTTTTCCAGCATATGCAAGGTGAAGAATACTGGACTGCGCTTTTCCAATCTATTAGATCGTCTATCTATTGAATTTCCATAAATGCGGTTCAGATTCATGTCTCCCCACCCTAAGGATTTTCCTGATGACTTGTTGTTCCTGATGAAGGATCGATAGAACATCTGTAGAAGCATTCATTTACCGGCATAGAGAGGGAGTACAGTTGTTCTTGAAAGAATGTGGCGCGGTTATACATGAGAAGTTTATCTGGATCTTGTGGAA
>PS30
TTTTTTGGGATGGCTCAGGTTTTCAGGTTCTCAGCAGTCCCTAAAAGGACGTATTTACCATGAAACATATGGATGCCAAATGAATATCAATGATATGGAAATTGTTCTTGCAGTAATGAAAAGTGCTGGATATACAGAAGTTGTTGATGAGCCGGAGAAAGCAGAGATTATATTTATCAACACTTGTGCAATTCGTGAAAATGCTGAACAAAAGGTGTGGCAGAGGCTCAACTACTTTTGGTTTTTGAAAAGGGAGTGGAAAAGAAACATTGAAATTGGGAGAGCATGGTCAGTTGTTCCTCCAAAGGTGGTTGTGCTAGGGTGCATGGCAGAACGTTTGAAAGAAAAAATAATTGAAGCAGATAAGATGGTGGATGTAGTTTGTGGGCCTGATGCTTATAGAGACTTACCTCGTTTGCTAGAAGCTGTAGATTATGGCCAAAAAGGGGTTAATACACTTTTGTCCCTGGAAGAAACATATGCAGATATCACTCCGGTAAGAATTGCTAGCAATTCTGTTACAGCATTTGTATCCATAATGCGTGGCTGCAACAATATGTGCTCATTTTGTATTGTTCCTTTCACACGCGGCAGAGAGAGGTCACGACCAGTAAAGTCTATTGTGAGAGAGGTTCAAGAACTTTGGGAACATGGTGTGAAAGAAGTTATGCTTCTGGGTCAGAATGTCAACAGTTACAATGATACATCCATAAGTGACAAGGATGGAGTTTTAAGAGAAGATAGTTGGACTCTTAGTCAAGGCTTTTCCAGCATATGCAAGGTGAAAGAAACTGGATTGCGATTCTCATATCTATTAGACCATCTGTCTACAGAATTTCCTGAGATGCGGTTTAGATTCACATCTCCTCATCCAAAGGATTTTCCTGACGACTTATTGTTTGTGATGAGAGATAGGTGGAATGTCTGTAGAAACATTCATTTACCAGCACAGAGTGGAAGTACAAGTGTTCTTGAAAGAATGCGACGGGGTTATACCCGAGAAGCTTATCTGGATCTTGTCGAA
>PSF43
TTTTTTGGGATGGCTCAGGTTTTCAGGTTCTCAGCAGTCCCTAAAAGGGCGTATTTACCATGAAACGTATGGATGCCAAATGAATATCAATGATATGGAAATTGTTCTTGCAGTCATGAAAAGTGCTGGATATACAGAATTTGTTGATGAGCCAGAGAAAGCAGAGATTATATTTATCAACACTTGTGCGATTCGTGAGAATGCTGAACAAAAGGTGTGGCAGAGGCTCAACTACTTTTGGTTTTTGAAAAGGGAGTGGAAAAGAAACATTGAGATTGGGAGAGCATGGTCGGTTGTTCCTCCAAAGGTGGTTGTGCTAGGATGCATGGCAGAACGTTTGAAAGAAAAAATAATTGAAGCAGATAAGATGGTGGATGTAGTTTGTGGGCCTGATGCTTATAGAGACTTACCTCGTTTGCTAGAAGCTGTAGATTATGGTCAAAAAGGGGTTAATACACTTCTGTCCCTTGAAGAAACATATGCAGATATCACTCCGGTAAGAATTGCTAGCAATTCTGTTACAGCATTTGTATCCATAATGCGTGGCTGCAACAATATGTGCTCGTTTTGTATTGTTCCTTTCACACGAGGCAGGGAGAGGTCACGACCAGTAGAGTCCATTGTGAGAGAGGTCCGAGATCTTTGGGAGCATGGTGTGAAAGAAGTAATGCTTCTGGGTCAGAATGTCAACAGTTATAATGATACATCCATTAGTGAAAAGGATGAAGTTTTGAGAGAAAATAGTTGGACTCTTAGTCAAGGGTTTTCCAGCATATGCAAGGTGAAAGAAACTGGATTGCGATTCTCGTATCTATTAGACCGTCTGTCTACTGAATTTCCTGAGATGCGGTTCAGATTCACATCTCCTCACCCAAAGGATTTTCCTGATGACTTATTGTTCGTGATGAGAGATAGGCGGAACGTCTGTAAAAATATTCATTTACCAGCACAGAGCGGAAGTACAACTGTTCTTGAAAGAATGCGAAGGGGTTATACACGAGAAGCTTATCTGGATCTTGTTGGA
>PTA0
TTTTTTGTGATGGCTCAGGTTTTCAGATTCTCAGCAGTCCCAAAAAGGCCGTATTTACCATGAAACATATGGATGCCAAATGAATATGAATGATATGGAAATTGTTCTTTCTGTCATGAAAAGTGCTGGATATACAGAAGTTGTTGCTGAACCAGAGAAAGCAGAAATTATATTTATCAACACGTGTGCGATTCGTGAAAATGCTGAGCAAAAAGTGTGGCAGAGGCTCAACTACTTTTGGTTTTTGAAAAGAGAGTGGAAAAAGAACGTTAAGATTGGGAGAGCATGGTCAGTTGTTCCTCCAAAGGTGGTTGTGCTAGGGTGCATGGCAGAACGTTTGAAAGAAAAAATAATTGAAGCAGATAAGATGGTGGATGTAGTTTGTGGGCCTGATGCTTATAGAGACTTACCTCGTTTGCTAGAAGTTGTAGATTATGGTCAAAAAGGGGTTAATACAATTTTGTCCCTTGAAGAAACATATGCAGATATCACTCCAGTGAGAATTGCTAGCAATTCTGTTACAGCATTTGTATCCATAATGCGTGGCTGCAACAATATGTGCTCGTTTTGTATTGTTCCTTTCACACGAGGCAGAGAGAGGTCACGACCAGTACAGTCCATTGTGAGAGAGGTTCAAGATCTTTGGGAGCATGGTGTGAAAGAAGTAATGCTTCTGGGTCAGAATGTCAACAGTTACAATGATACGTCCATCAGTGAGGAGGATGGACTTTTAAGAGAAAGTAGTTGGTCTCTTAGTCAAGGCTTTTCCAGCATATGCAAGGTGAAGGAAACTGGATTGCGATTCTCGTATCTATTAGACCGTCTGTCTACAGAATTTCCTGAGATGCGATTCAGATTCACATCTCCTCACCCAAAGGATTTTCCTGATGACTTATTGTTAGTGATGAGAGATAGGTGGAACGTCTGTAAAAACATTCATTTACCAGCACAGAGTGGAAGTACAACTGTTCTTGAAAGAATGCGACGGGGTTATACCCGAGAAGCTTATTTGGATCTTGTCAAA
>RC54
TTTTTTGGGATGGCTCAGGTTTTCAGGTTCTCAGCCGTCCCTAAAAGGGCGTATTTACCATGAAACATATGGATGCCAAATGAATATCAATGATATGGAAATTGTTCTTGCAGTCATGAAAAGTGCTGGATATACAGAACTTGTTGATAAGCCAGAGAAAGCAGAGATTATATTTATCAACACTTGTGCGATTCGTGAAAATGCTGAACAAAAGGTGTGGCAGAGGCTCAACTACTTTTGGTTTTTGAAAAGGGAGTGGAAAAGAAACATTGAGATTGGGAGAGCATGGTCGGTTGTTCCTCCAAAGGTGGTTGTGCTAGGATGCATGGCAGAACGTTTGAAAGAAAAAATAATTGAAGCAGATAAGATGGTGGATGTAGTTTGTGGGCCTGATGCTTATAGAGACTTACCTCGTTTGCTAGAAGCTGTAGATTATGGTCAAAAAGGGGTTAATACAATTCTGTCCCTTGAAGAAACATATGCAGATATCACTCCGGTAAGAATTGCTAGCAATTCTGTTACAGCATTTGTATCCATAATGCGTGGCTGCAACAATATGTGCTCGTTTTGTATTGTTCCTTTCACACGAGGCAGGGAGAGGTCACGACCAGTAGAGTCCATTATGAGAGAGGTCCGAGATCTCTGGGAGCATGGTGTGAAAGAAGTAATGCTTCTGGGTCAGAATGTCAACAGTTATAATGATACATCCATCAGTGAAAAGGATGAAGTTTTGAGAGAAAATAGTTGGACTCTTAGTCAAGGGTTTTCCAGCATATGTAAGGTGAAAGAAACTGGATTGAGATTCTCGTATCTATTAGACCGTCTGTCTACTGAATTTCCTGAGATGCGGTTTAGATTCACATCTCCTCACCCAAAGGATTTTCCTGATGACTTATTGTTCGTGATGAGAGATAGGTGGAACGTCTGTAAAAACATTCATTTACCAGCACAGAGTGGAAGTACAACTGTTCTTGAAAGAATGCGACGAGGTTATACCCGAGAAGCTTATCTGGATCTTGTTCGA
>RR55
TTTTTTGGGATGGCTCAGGTTTTCAGGTTCTCAGCCGTCCCTAAAAGGGCGTATTTACCATGAAACATATGGATGCCAAATGAATATCAATGATATGGAAATTGTTCTTGCAGTCATGAAAAGTGCTGGACATACAGAACTTGTTGATGAGCCAGAGAAAGCAGAGATAATATTTATCAACACTTGTGCGATTCGTGAAAATGCTGAACAAAAGGTGTGGCAGAGGCTCAACTACTTTTGGTTTTTGAAAAGGGAGTGGAAAAGAAACATTGAGATTGGGAGAGCATGGTCGGTTGTTCCTCCAAAGGTGGTTGTGCTAGGATGTATGGCAGAACGTTTGAAAGAAAAAATAATTGAAGCAGATAAGATGGTGGATGTAGTTTGTGGGCCTGATGCTTATAGAGACTTACCTCGTTTGCTAGAAGCTGTAGATTATGGTCAAAAAGGGGTTAATACACTTCTGTCCCTTGAAGAAACATATGCAGATATCACTCCGGTAAGAATTGCTAGCAATTCTGTTACAGCATTTGTATCCATAATGCGTGGCTGCAACAATATGTGCTCGTTTTGTATTGTTCCTTTCACACGAGGCAGGGAGAGGTCACGACCAGTAGAGTCCATTGTGAGAGAGGTCCGAGATCTCTGGGAGCATGGTGTGAAAGAAGTAATGCTTCTGGGTCAGAATGTCAACAGTTATAATGATACATCCATCAGTGAAAAGGATGAAGTTTTGAGAGAAAATAGTTGGACTCTTAGTCAAGGGTTTTCCAGCATATGTAAGGTGAAAGAAACTGGATTGAGATTCTCGTATCTATTAGACCGTCTGTCTACTGAATTTCCTGAGATGCGGTTCAGATTCACATCTCCTCACCCAAAGGATTTTCCTGATGACTTATTGTTCGTGATGAGAGATAGGTGGAACGTCTGTAAAAACATTCATTTACCAGCACAGAGTGGAAGTACAACCGTTCTTGAAAGAATGCGACGAGGTTATACCCGAGAAGCTTATCTGGATCTTGTTCGA
>SA1
TTTTTTGGGATGGCTCAGGTTTTCAGGTTCTCAGCAGTCCCTAAAAGGGCGTATTTACCATGAAACTTATGGATGTCAAATGAATATCAATGATATGGAAATTGTTCTTTCAGTCATGAAAAGTGCAGGATATACAGAAGTTGTTGATGAGCCGGAGAAAGCAGAGATTATATTTATCAACACTTGTGCAATTCGTGAAAATGCTGAACAAAAGGTGTGGCAGAGGCTCAACTACTTTTGGTTTTTGAAAAGGGAGTGGAAAAGAAACATTGAAATTGGGAGAGCATGGTCAGTTGTTCCTCCAAAAGTGGTTGTGCTAGGGTGTATGGCAGAACGTTTGAAAGAAAAAATAATTGAAGCAGATAAGATGGTGGATGTAGTTTGTGGGCCTGATGCTTATAGAGACTTACCTCGTTTGCTAGAAGCTGTAGATTATGGCCAAAAAGGGGTTAATACACTTTTGTCCCTGGAAGAGACATATGCAGATATCACTCCGGTAAGAATTGCTAGCAACTCTGTTACAGCATTTTTATCCATAATGCGTGGCTGCAACAATATGTGCTCGTTTTGTATTGTTCCTTTCACACGAGGCAGAGAGAGGTCACGACCAGTAAAGTCTATTGTGAGAGAGGTCCAAGATCTTTGGGAACATGGCGTGAAAGAAGTAATGCTTCTGGGTCAGAATGTCAACAGTTACAATGATACATCCATCAGTGAGAAGGATGGAGTTTTAAGAGAAAATGTTTGGACTCTTAGTCAAGGCTTTTCCAGCATATGCAAGGTGAATGAAACTGGATTGCGATTCTCGTATCTATTAGACCATCTGTCTACAGAATTTCCTGAGATGCGGTTTAGATTCACATCTCCTCACCCAAAGGATTTTCCTGATGACTTATTGTTCGTGATGAGAGATAGGTGGAACGTCTGTAAAAACATTCATTTACCAGCACAGAGTGGAAGTACAACTGTTCTTGAAAGAATGCGACGGGGTTATACCCGAGAAGCTTATCTTGATCTTGTCGAA
>SC0
TTTTTTGGGATGGCTCAGGTTCTCAGGTTCTCAGCAGTCCCTAAAAGGGCGTATTTACCATGAAACATATGGATGCCAAATGAATGTCAATGATATGGAAATTGTTCTTGCAGTCATGAAAAGTGCTGGATATACTGAAATTGTTGATGAGCCGGAGAAAGCAGAGATTATATTTATCAACACTTGTGCGATTCGTGAAAATGCTGAACAAAAGGTGTGGCAGAGGCTCAACTACTTTTGGTTTTTAAAAAGGGAGTGGAAAAAAAACATTGAGATCGGGAGAGCTTGGTCAGTTGTTCCTCCAAAGGTGGTTGTGCTAGGGTGCATGGCAGAACGTTTAAAAGAAAAAATAATAGAAGCAGATAAGATGGTGGATGTCGTTTGTGGGCCTGATGCTTATAGAGACTTACCTCGTTTGCTGGAAGCTGTAGATTATGGTCAAAAAGGGGTTAATACACTTTTGTCCCTTGAAGAAACATATGCAGATATCACTCCGGTAAGAATTGCTAGCAATTCTGTTACAGCATTTGTATCCATAATGCGTGGCTGCAACAATATGTGCTCATTTTGTATTGTTCCTTTCACACGAGGCAGAGAGAGGTCACGACCAGTAGAGTCCATTGTGAGAGAGGTCCGAGATCTTTGGGAGCATGGTGTGAAAGAAGTAATGCTTCTTGGTCAGAATGTCAACAGTTACAATGATACATCCATTAGTGAAAAGGATGAAGTTTTAAGAGAAAATAGTTGGACTCTTAGTCAAGGGTTTTCCAGCATATGCAAGGTGAAAGAAACTGGATTTCGATTCTCGTATCTATTAGACCGTCTGTCTATTGAATTTCCTGAGATGCGGTTCAGATTCACATCTCCTCACCCAAAGGATTTTCCTGATGACTTACTGTTCGTGATGAGAGATAGGTGGAACGTCTGTAAAAACATTCATTTACCAGCACAGAGTGGAAGTACAACTGTTCTTGAAAGAATGCGACGAGGTTATACCCGAGAAGCTTATCTGGACCTTGTTGAA
>SE46
TTGCTTTTGATACAGGAGCCAACCATCTGTTGAGAAATCTCCAAAAGGGCGCATTTATCATGAGACATATGGGTGCCAAATGAATATGAATGACATGGAAATTGTTCTTTCAATCATGAAAAGTGCTGGATATACAGATATTGTAGAGACACCTGAGAATGCCGAGATTATCTTCATCAACACCTGTGCAATTCGAGAGAATGCTGAACAAAAAGTATGGCAGAGGCTCAATTACTTCTGGTTTTTGAAAAGAGAGTGGAAGAAAAATATTGAGAAAGGGCGAGCATGGTCATTTTTTCCTCCAAAGGTGGTTGTGCTGGGCTGCATGGCAGAACGTTTGAAGGAAAAATTAATTGAAGCAGATAAGATGGTGGATGTGGTGTGTGGACCTGATGCTTACAGGGACTTACCTCGCTTGCTAGAAGCAGTAGATTATGGTCAAAAAGGAGTTAATACACTTCTTTCCCTTGAAGAAACGTATGCAGACATCAGTCCTGTACGAATTGCCAGCAATTCAGTTACAGCATTTGTGTCTATAATGCGAGGGTGTAACAATATGTGTTCATATTGCATTGTTCCTTTCACAAGAGGCAGGGAGAGGTCTCGGCCAGTAGAGTCTATTGTCAAAGAGGTAGATGAGATTTGTCATCAAGGTGTGAAAGAGGTGATGCTTCTCGGTCAGAATGTGAATAGCTACAATGACACTTCCCTCAGTGAAAAGGATGGAGTTGCAACAGGAAATGTTTGGAGTCTTAGTCAAGGATTTTCCAGCATCTGCAAGGTGAAAAATACTGGGCGGCGCCTCTCAGATTTATTAGATTGTTTATCTGCCAAATATCCAGAAATAAGGTTCAGATTCACATCTCCTCACCCAAAGGATTTCCCTGATGACTTGCTATTTCTAATGAAAGAGAGATCAAACATCTGTAAAAGTATTCATTTACCAGCACAGAGTGGGAGTACAACCTTGCTTGAAAGAATGCGGCGGGGTTATAC----------------------------
>SG23
TTTTTTGTGATGACTCAGGCCTTCAGCTGTACAAAAGTCCCTCAAAGGGCGCATTTATCATGAAACATATGGGTGCCAAATGAATGTCAATGACATGGAAATTGTTCTGGCAATCATGAAAAGTGCTGGATATACAGAAGTTGTAGATACACCAGAGAATGCCGAGGTCATCTTCATCAACACGTGTGCGATTCGTGAAAATGCTGAACAAAAGGTGTGGCAGAGGCTTAACTACTTTTGGTTTTTGAAAAGGGAGTGGAAAACCAACATTCAGAAACAGCGAGCATGGTCAGTTGTTCCTCCAAAGGTTGTTGTGCTGGGATGCATGGCAGAACGTTTGAAAGAAAAGATAATTGAAGCAGATAAGATGGTGGATGTAGTGTGTGGACCTGATGCTTATAGAGACTTACCTCGCTTGCTAGAAGCTGTAGATTATGGTCAAAAAGGAGTTAATACACTTTTGTCCCTTGAGGAAACATATGCAGATATTTCACCTGTAAGAATTGCTAGCAATTCAGTTACAGCATTTGTATCGATAATGCGTGGCTGCAATAATATGTGCTCATATTGTATTGTCCCTTTCACACGAGGTAGGGAGAGGTCCCGGCCGGTAGAATCCATTGTGAGGGAGGTTGGAGAGCTTTGGGAGCATGGTGTGAAAGAAGTAATGCTTCTAGGCCAGAATGTAAACAGTTATAATGATATATCTATCAGTGGGAAGAATGAGGTTTCAACAGAAAACAGTTGGAACTTTAGCGAAGGCTTTTCCAGTATGTGCAAGGTGAAGGATACTGGATTGCGCTTTTCAAATCTATTAAATCGTTTGTCTATTGAATTTCCTGAAATGCGGTTCAGGTTCACATCTCCCCACCCAAAGGATTTTCCTGATGACCTCTTGTACCTGATGAGAGATCGACATAACATCTGTAAAAGTATTCATCTACCAGCACAGAGTGGAAACACAAATGTTCTTGAAAGAATGCGTCGGGGTTATACACGAGAAGCTTATTTGGAACTCGTGGAA
>SS22
TTTTTTGTGATAACTCAGGCCTTCAGCTGTACAAAAGTCCCTCAAAGGGCGCATTTATCATGAAACATACGGGTGCCAAATGAATGTCAATGACATGGAAATTGTTCTGGCAATCATGAAAAGTGCTGGATATACAGAAGTTGTAGATACACCAGAGAATGCCGAGGTCATCTTCATCAACACATGTGCGATTCGTGAAAATGCTGAACAAAAGGTGTGGCAGAGGCTTAACTACTTTTGGTTTTTGAAAAGGGAGTGGAAAACCAACATTCAGAAACGGCGAGCATGGTCAGTTGTTCCTCCAAAGGTTGTTGTGCTGGGATGCATGGCAGAACGTTTGAAAGAAAAGATAATTGAAGCAGATAAGATGGTGGATGTAGTGTGTGGACCTGATGCTTATAGAGACTTACCTCGCTTGCTAGAAGCTGTAGATTATGGTCAAAAAGGAGTTAATACACTTTTGTCCCTTGAGGAAACATATGCAGATATTTCACCTGTAAGAATTGCTAGCAATTCAGTTACAGCATTTGTATCGATAATGCGTGGCTGCAATAATATGTGCTCATATTGTATTGTCCCTTTCACACGAGGTAGGGAGAGGTCCCGGCCGGTAGAATCCATTGTGAGGGAGGTGGGAGAGCTTTGGGAGCATGGTGTGAAAGAAGTAATGCTTCTAGGCCAGAATGTGAACAGTTATAATGATATATCTATCAGTGGGAAGAATGAGGTATCAACAGAAAACAGTTGGAACTTTAGCGAAGGCTTTTCCAGTATGTGCAAGGTGAAGGATACTGGATTGCGCTTTTCAAATCTATTAAATCGTTTGTCTGTTGAATTTCCTGAAATGCGGTTCAGGTTCACATCTCCCCACCCAAAGGATTTTCCTGATGACCTCTTGTACCTGATGAGAGATCGACATAACATCTGTAAAAGTATTCATCTACCAGCACAGAGTGGAAACACAAATGTTCTTGAAAGAATGCATCGGGGTTATACACGAGAAGCTTATTTGGAACTTGTGGAA
>SV36
TTTTTTGGGATGACCCAGGTGCCCAGCTGCTCAAAAGTCCCTAAAAGGGCGCATTTACCATGAAACGTATGGATGCCAAATGAATGTTAATGACATGGAAATTGTTCTGGCAGTTATGAAAAGTGCTGGATATACAGAATTTGTAGATACACCAGAGAATGCTGAGGTCATCTTCATTAACACCTGTGCGATCCGTGAAAATGCCGAACAAAAGGTTTGGCAGAGACTTAACTACTTCTGGTTTTTGAAAAGGGATTGGAAAAAAAACATTGCGAAAGGGCGAGCACATTCAGTTGCTCCTCCAAAGGTGGTTGTGCTGGGGTGCATGGCAGAACGTTTGAAGGAAAAAATAATTGAAGCAGATAAGATGGTGGATGTAGTGTGTGGACCTGATGCTTATAGAGACTTACCTCGCTTGCTAGAAGCTGTAGATTATGGTCAAAAGGGAGTTAATACACTTCTGTCCCTTGAAGAAACATATGCAGATATTACTCCTGTAAGAATTGCTAGTAATTCAGTTACAGCATATGTATCCATAATGCGTGGCTGCAACAATATGTGCTCATATTGTATTGTCCCTTTCACCCGAGGCAGAGAGAGGTCCCGGCCAGTAGAGTCCATTGTGAGGGAGGTTGGAGAGCTTTGGGAGCAGGGTGTGAAAGAAGTAATGCTTCTTGGCCAGAATGTCAACAGCTATAATGATACCTCTATCAGCAGTAAGGATGAAGTTTCAACACAAAATGGATGGAGTCTTAGTCAAGGCTTTTCCAGCATGTGCCAGGTGAAGGATACTGGAATGCGCTTCTCAAATCTATTAGATCGTCTGTCTATTGAATTTCCTGAAATGCGGTTCAGATTCACATCTCCTCACCCAAAGGATTTTCCTGATGACTTGTTGTTTGTGATGAGAGACCGATGGAACATATGTAAAAGTATTCATTTACCAGCACAGAGTGGAAGTTCAACTGTTCTTGAAAGAATGCGACGGGGTTATACACGAGAAGCTTATTTGGACCTTGTGGAA
>TA17
TTTTTTGAGGTGACCCAGGCCTTTAGCTCTACAGAACTCCCTCAAAGGGCGCATTTATCATGAAACATATGGGTGTCAAATGAATGTCAATGACATGGAAATTGTTTTGGCAATTATGAAAAGTGCTGGATATACAGAAGTTGTAGAGACACCAGAGAATGCTGAGGTCATCTTCATCAACACATGTGCGATTCGTGAAAATGCTGAGCAAAAGGTGTGGCAGAGGCTTAACTACTTTTGGTTTTTGAAAAGGGAGTGGAAAACCAATGTTGAGAAACGGCGAGCATGGTCAGTTGTTCCTCCAAAGATAGTTGTGCTGGGATGCATGGCAGAACGTTTGAAAGAAAAAATAATTGAAGCAGATAAGATGGTGGATGTAGTGTGTGGACCTGATGCTTATCGAGACTTACCTCGCTTGCTGGAAGCTGTAGATTGTGGTCAAAAAGGAGTTAATACACTCTTGTCCCTTGAGGAAACATATGCAGATATTTCACCTGTAAGAATTGCTAGCAATTCAGTTACAGCATTTGTATCAATAATGCGTGGCTGTAACAATATGTGCTCATTTTGTATTGTCCCATTCACAAGAGGTAGAGAGAGGTCCCGACCAGTAGAATCCATTGTGAGAGAGGTTGGAGAGCTTTGGGAGCAGGGTGTGAAAGAAGTGATGCTTCTAGGCCAAAATGTGAATAGCTATAATGATATATCTGTCAGTGAGAAGAATGAGGTTTCAACAGAAAGTAGTTGGAACCTTAGCCAAGGTTTTTCTAGTATATGCAAAGTGAAAGATACAGGATTGCGCTTTTCAAATCTATTAAATCGATTGTCTATTGAATATCCTGAAATGCGGTTCAGGTTCACATCTCCTCACCCGAAAGATTTTCCTGATGACCTCCTGTACCTGATGAGAGACCGACATAACATCTGTAGAAGTATTCATCTACCAGCACAGAGTGGAAACACAAATGTTCTTGAGAGAATGCGTAGGGGTTATACACGAGAAGCTTATTTGGAACTTGTTGAA
>TB39
TTTTTTGGGATGACTCAGGTGTTCAGCTGTTCAAAATTGCCTAAAAGGGCGCATTTACCATGAAACATATGGATGTCAAATGAATGTCAATGACATGGAGATTGTTCTGGCAGTCATGAAAAGTGCTGGATATACACAAGTTGTAGATACCCCAGAGAATGCTGAGGTCATCTTTATTAACACTTGTGCGATCCGTGAAAATGCTGAACAAAAGGTGTGGCAGAGGCTCAACTACTTCTGGTTTTTGAAAAGGGAGTGGAAAAAAAACATTGAGAAAGGGCGAGCATGGTCAGTTGTTCCTCCGAAGGTGGTTGTGCTGGGATGCATGGCAGAACGTTTGAAAGAAAAAATAATTGAAGCAGATAAGATGGTGGATGTAGTGTGTGGGCCTGATGCTTATAGAGACTTACCCCGCTTGCTAGAAGCTGTAGATTATGGTCAAAAAGGAGTAAACACACTCTTGTCCCTTGAAGAAACATATGCAGATATCTCTCCTGTAAGAATTGCTAGCAATTCAGTTACAGCATTTGTATCCATAATGCGTGGCTGCAATAATATGTGCTCATTTTGTATTGTCCCTTTCACACGAGGCAGAGAGAGGTCCCGCCCAGTAGAGTCCATTGTGAGGGAGGTTGGGGAGCTTTGGGAGCAGGGCGTGAAAGAAGTAATGCTTCTTGGTCAGAATGTTAATAGTTATAATGATACGTCTATCAACAGTAAGGACGGATTTTCGACAGAAAATGGTTGGAGTCTTAGCCAAGGCTTTTCCAGCATGTGTAAGGTGAAGGATACTGGACTGCGATTCTCAAATCTGTTAAATCGTTTGTCTATTGAATTCCCTGAAATGCGATTCAGATTCACATCTCCCCACCCAAAAGATTTTCCTGATGACTTGTTGTTCCTGATGAGAGATCGACAGAACATCTGTAAAAACATTCATTTACCAGCACAGAGTGGTAATACAAATGTTCTTGAAAGAATGCGACGTGGTTATACTCGAGAAGCTTATTTGGAACTTGTGGAA
>TC31
TCTTGTTGGACAACACAGGTCTCTGGCTGCTGAAAATTCTCTAAAAGCACGGATTTACCATGAAACATATGGATGCCAAATGAATATCAATGACATGGAAGTTGTCCTGGCCGTAATGAAAAGTGCTGGATATACAGAGGTTGTAGATAAACCAGAGAATGCTGAAATCATCTTCATCAACACATGTGCAATTCGAGAAAATGCTGAACAAAAGGTGTGGCAGAGGCTCAACTACTTCTGGTTTTTAAAAAGAGAGTGGAAAAGCAATGTTGAAAAGGGACGAGCAAAGTCAGCTGTCCCTCCAAAGGTGGTTGTGCTGGGGTGCATGGCAGAACGTTTGAAAGAAAAAATAATTGAATCAGACAAGATGGTCGACGTAGTTTGTGGGCCTGATGCTTACAGAGACTTGCCTCGCTTGCTTGAAGCTGTAGATTATGGTCAAAAGGGAGTTAATACACTTCTGTCCCTTGAAGAAACATATGCTGATATCAGTCCAGTAAGAATTGCTAGCAATTCAGTTACAGCATTTGTCTCCATAATGCGTGGCTGTAACAATATGTGCTCATTCTGCATTGTACCTTTCACACGGGGGAGAGAGAGGTCACGACCAGTAGAGTCCATTGTGAGAGAGGTGGGAGAGCTTTGGGAGCAAGGTGTGAAAGAAGTGATGCTTCTTGGGCAGAATGTGAACAGTTATAATGATGTCTCTATTGATGGGAATGGTGCAGTTCCTACAGGAAACAGTTGGGCTTTTAGTCAAGGCTTTTCCAGCATATGCAAGGTGAAGAACATGGGATTGCGCTTTTCCAATCTATTAGATCGTCTATCTATTGAATTTCCTGAAATGCGGTTCAGATTCACATCTCCCCACCCTAAGGATTTTCCCGATGACTTGTTGTTCTTGATGAGAGATCGATGGAACATCTGTAAAAGCATTCATTTACCAGCACAGAGTGGGAGTACAGCTGTTCTTGAAAGAATGCGGCGAGGTTATACACGAGAAGCTTATCTGGATCTTGTGGAA
>TN1
TTTTTTGGGATGACCTAGGTGTTCAGCTGTTCAAACGTCTCTTAAAGGGCGCATTTACCATGAAACATATGGATGCCAAATGAATATCAATGACATGGAAATTGTTCTGGCAGTCATGAAAAGTGCTGGATATACAGAAGTTGTAGATACCCCGGAAAATGCCGAGGTCATTTTCATCAACACATGTGCGATCCGTGAAAATGCTGAACAAAAGGTGTGGCAGAGGCTCAACTACTTCTGGTTTTTGAAAAGGGAGTGGAAAAAGAACATCAAGAAAGGGCGAGCATGGTCAGTTGTTCCTCCAAAGGTGGTTGTGCTGGGATGCATGGCAGAACGTTTGAAAGAAAAAATAATTGAAGCAGATAAGATGGTGGATGTAGTTTGTGGACCTGATGCTTATAGAGACTTACCTCGCTTGCTAGAAGCTGTAGATTATGGTCAAAAAGGAGTTAACACTCTTTTGTCCCTTGAAGAAACATATGCAGATATCACTCCTGTAAGAATTGCTAGCAATTCAGTTACAGCATTTGTATCTATAATGCGTGGCTGCAACAATATGTGCTCATTTTGTATTGTCCCTTTCACACGAGGCAGAGAGAGGTCCCGGCCAATAGAGTCCATTGTGAGGGAGGTTGGGGAGCTTGGGGAGCATGGTGTGAAAGAAGTAATGCTTCTTGGTCAGAATGTTAACAGTTATAATGACACATCTATCAGCAGGAAGGATGGAGATTCAACAGAAAACTGTTGGAGTCTTAGCCAAGGCTTTTCCAGCATGTGCAAGGTGAAGGATACTGGACTGCGCTTCTCAAGTCTATTAGATCGTTTGTCTATTGAATTTCCTGAAATACGATTCAGATTCACATCTCCCCACCCAAAGGATTTTCCTGATGACTTGTTGTTCCTGATGAGAGATCGACATAACATCTGTAAAAACATTCATTTACCAGCACAGAGTGGAAATACAAATGTTCTTGAAAGAATGCGACGTGGTTATACACGAGAAGCTTATTTGGAACTTGTGGAA
>TO14
CTTTTTGGGATGACCCAGGCCTTCAGCTTTACAAAACTCCATCAAAGGGCGCATTTATCATGAAACATATGGGTGCCAAATGAATGTCAATGACATGGAAATTGTTCTGGCAATCATGAAAAGTGCTGGATATACAGAAGTTGTAGATACACCAGAGAATGCTGAGGTCATCTTCATCAACACGTGTGCGATTCGTGAAAATGCTGAACAAAAGGTGTGGCAGAGGCTTAACTACTTTTGGTTTTTGAAAAGGGAGTGGAAAACCAACATTGAGAAACAGCGAGCATGGTCAGCTGTTCCTCCAAAGATTGTTGTGCTGGGATGCATGGCAGAACGTTTGAAAGAAAAAATAATTGAAGCAGATAAGATGGTGGATGTAGTGTGTGGACCTGATGCTTATCGAGACTTACCTCGCTTGCTAGAAGCTGTTGATTATGGTCAAAAAGGAGTCAATACTCTCTTGTCCCTTGAGGAAACATATGCAGATATTTCACCTGTAAGAATTGCTAGCAATTCAGTTACAGCATTTGTATCAATAATGCGTGGCTGCAACAATATGTGCTCATTTTGTATTGTCCCTTTTACAAGAGGTAGGGAGAGGTCCCGACCAGTAGAATCGATTGTGAGGGAGGTCGGAGAGCTTTGGGAGCACGGTGTGAAAGAAGTGATGCTTCTAGGCCAGAATGTGAATAGCTATAATGATATATCTATCAGTGAGAATAATGAGGTTTCAATAGAAAACAGTTGGAACCTTAGCCAAGGTTTTTCTAGTATGTGCAAGGTGAAGGATACTGGATTGCGCTTTTCAAATCTATTAAATCAATTGTCTATTGAATATCCTGAAATGCGGTTCAGGTTCACATCTCCTCACCCAAAGGATTTTCCTGATGACCTCCTGTACCTGATGAGAGATCGACATAACATCTGTAAAAGTATTCATCTACCAGCACAGAGTGGAAACACAAATGTTCTTGAAAGAATGCGTCGGGGTTATACACGAGCAGCTTATTTGGAACTTGTGGAA
>TPL03
TTTTTTGGGATGGCTCAGGTTTTCAGGTTCTCAGCAGTCCCTAAAAGGGCGTATTTACCATGAAACATATGGATGCCAAATGAATATCAATGATATGGAAATTGTTCTTGCAGTCATGAAAAGTGCTGGATATACAGAATTTGTTGATGAGCCAGAGAAAGCAGAGATTATATTTATCAACACTTGTGCGATTCGTGAAAATGCTGAACAAAAGGTGTGGCAGAGGCTCAACTACTTTTGGTTTTTGAAAAGGGAGTGGAAAAGAAACATTGAGATTGGGAGAGCATGGTCGGTTGTTCCTCCAAAGGTGGTTGTGCTAGGATGCATGGCAGAACGTTTGAAAGAAAAAATAATTGAAGCAGATAAGATGGTGGATGTAGTTTGTGGGCCTGATGCTTATAGAGACTTACCTCGTTTGCTAGAAGCTGTAGATTATGGTCAAAAAGGGGTTAATACACTTCTGTCCCTTGAAGAAACATATGCAGATATCACTCCGGTAAGAATTGCTAGCAATTCTGTTACAGCATTTGTATCCATAATGCGTGGCTGCAACAATATGTGCTCGTTTTGTATTGTTCCTTTCACACGAGGCAGGGAGAGGTCACGACCAGTAGAGTCCATTGTGAGAGAGGTCCGAGATCTTTGGGAGCATGGTGTGAAAGAAGTAATGCTTCTGGGTCAGAATGTCAACAGTTATAATGATACATCCATCAGTGAAAAGGATGAAGTTTTGAGAGAAAATAGTTGGACTCTTAGTCAAGGGTTTTCCAGCATATGCAAGGTGAAAGAAACTGGATTGCGATTCTCGTATCTATTAGACCGTCTGTCTACTGAATTTCCTGAGATGCGGTTCAGATTCACATCTCCTCACCCAAAGGATTTTCCTGATGACTTATTGTTCGTGATGAGAGATAGGTGGAACGTCTGTAAAAATATTCATTTACCAGCACAGAGCGGAAGTACAACTGTTCTTGAAAGAATGCGACGGGGTTATACCCGAGAAGCTTATCTGGATCTTGTTGGA
>WN5
TTTTTTGGAATGGCTCAGATGTTTGGCTGCTCAACGGTCCTTAAAGGGACGTATTTACCATGAAACGTATGGATGTCAAATGAATGTCAATGACATGGAAATTGTTCTTGCAGTCATGAAAGGTGCTGGATACTCAGAAATTGTAGATAAGCCAGAGAATGCTGAGATTATATTCATTAATACATGTGCAATTCGTGAAAATGCTGAACAAAAAGTGTGGCAGAGACTCAACTACTTCTGGTTTTTGAAAAGGGAATGGAAGAACAACATTGAGAAAGGACGATCATTTTCAGTTGTTCCTCCAAAGGTGGTTGTGCTGGGGTGCATGGCGGAGCGTTTGAAAGAGAAAATTATCGAAGCAGATAAGATGGTGGATGTAGTGTGTGGGCCTGATGCTTATAGAGACTTACCTCGCCTTCTTGAAGCTGTAGATTATGGTCAAAAAGGAGTTAATACACTTTTGTCTCTTGAAGAAACATATGCAGATATCACTCCTGTAAGAATCGCTAGCAATTCAGTTACAGCATTTGTTTCCATAATGCGTGGTTGCAACAATATGTGCTCATATTGTATTGTCCCTTTCACACGAGGCAGAGAGAGGTCCCGGCCGGTAGAGTCTATTGTGAGGGAAGTCAGAGAGCTTTGGGAGCATGGTGTGAAAGAAGTAATGCTTCTCGGTCAGAATGTGAACAGTTATAATGATACATCTATTGGTGAGACGGATGAAGGTTCAACAGGGAACAGTTGGACTCTTAGTCAAGGCTTTTCCAGCATATGCAAGGTGAAGGAAACTGGACTGCGCTTCTCAAATCTATTAGATCGTCTATCTGTTGAATTTCCTGAAATGCGACTCAGATTCACATCTCCACATCCAAAGGATTTCCCTGATGACTTGTTGTTACTAATGAGAGATAGATGGAATATCTGTAAAAGTATTCATCTACCAGCACAGAGTGGAAGTACAGCTGTTCTTGAAAGAATGCGCCGTGGTTATACACGAGAAGCTTATTTGGAGCTTGTGGAA
>WS10
TTGTTTGGGATGATCCAGGCCTTTAGCTGTACAAATCCCCCTCAAAGGGCGCATTTATCATGAAACATATGGGTGCCAAATGAATGTCAATGACATGGAAATTGTTCTGGCAATCATGAAAAGTGCTGGATATACAGAAGTTGTAGATGCACCTGAGAATGCTGAGGTCATCTTCATCAACACATGTGCTATTCGTGAAAATGCTGAACAAAAGGTGTGGCAGAGGCTTAACTATTTTTGGTTTTTGAAAAGGAAGTGGAAATCTAACATTGAGAAACGACGAGCACGGTCAGTTGTTCCTCCAAAGATTGTTGTGCTGGGATGCATGGCAGAACGTTTGAAAGAAAAAATAATTGAAGCAGATAAGATGGTGGATGTAGTGTGTGGTCCTGATGCTTATCGAGACTTACCTCGCTTGCTAGAAGCTGTAGATTATGGTCAAAAAGGAGTTAATACTCTGTTGTCTCTTGAGGAAACATATGCCGATATTTCACCTGTAAGAATTGCCAGCAATTCGGTTACAGCATTTGTATCTATAATGCGTGGCTGCAACAATATGTGCTCATTTTGTATTGTCCCTTTCACACGAGGTAGGGAGAGGTCCCGGCCAGTGGAATCCATTGTGAGGGAGGTTGGAGAGCTTTGGGAGCATGGTGTGAAAGAAGTGATGCTTCTAGGCCAGAATGTGAATAGTTATAATGATCTATCTGTCAATGAACAGAAAGCGTTGTCAACAGAAAACAGTTGGAACCTTAGCCAAGGTTTTTCTAGTGTGTGCAAGGTGAAGGATACGGGATTGCGCTTTTCAGATCTACTAGATCGGTTGTCTATTGAATATCCTGAAATGCGGTTCAGGTTCACATCTCCTCACCCAAAGGATTTTCCTGATGACCTTCTGTACCTGATGAGAGATCGACATAACATCTGTAAAAGTATTCATCTACCAGCACAGAGCGGAAACACAAATGTTCTTGAAAGAATGCATCGGGGTTATACACGAGAAGCTTATTTAGAACTTGTGAAA
>WW11
TTGTTTGGGATGATCCAGGCCTTTAGCTGTACAAATCCCCCTCAAAGGGCGCATTTATCATGAAACATATGGGTGCCAAATGAATGTCAATGACATGGAAATTGTTCTGGCAATCATGAAAAGTGCTGGATATACAGAAGTTGTAGATGCACCTGAGAATGCTGAGGTCATCTTCATCAACACATGTGCTATTCGTGAAAATGCTGAACAAAAGGTGTGGCAGAGGCTTAACTATTTTTGGTTTTTGAAAAGGAAGTGGAAATCTAACATTGAGAAACGACGAGCACGGTCAGTTGTTCCTCCAAAGATTGTTGTGCTGGGATGCATGGCAGAACGTTTGAAAGAAAAAATAATTGAAGCAGATAAGATGGTGGATGTAGTGTGTGGTCCTGATGCTTATCGAGACTTACCTCGCTTGCTAGAAGCTGTAGATTATGGTCAAAAAGGAGTTAATACTCTGTTGTCTCTTGAGGAAACATATGCCGATATTTCACCTGTAAGAATTGCCAGCAATTCGGTTACAGCATTTGTATCTATAATGCGTGGCTGCAACAATATGTGCTCATTTTGTATTGTCCCTTTCACACGAGGTAGGGAGAGGTCCCGGCCAGTGGAATCCATTGTGAGGGAGGTTGGAGAGCTTTGGGAGCATGGTGTGAAAGAAGTGATGCTTCTAGGCCAGAATGTGAATAGTTATAATGATCTATCTGTCAATGAACAGAAAGCGTTGTCAACAGAAAACAGTTGGAACCTTAGCCAAGGTTTTTCTAGTGTGTGCAAGGTGAAGGATACGGGATTGCGCTTTTCAGATCTACTAGATCGGTTGTCTATTGAATATCCTGAAATGCGGTTCAGGTTCACATCTCCTCACCCAAAGGATTTTCCTGATGACCTTCTGTACCTGATGAGAGATCGACATAACATCTGTAAAAGTATTCATCTACCAGCACAGAGCGGAAACACAAATGTTCTTGAAAGAATGCATCGGGGTTATACACGAGAAGCTTATTTAGAACTTGTGAAA
