# Supplementary material for: Development of a Target Enrichment Probe Set for Conifer (REMcon)
Source: Biology (Basel). 2024 May 22;13(6):361. doi: 10.3390/biology13060361 (PMC11200496; doi:10.3390/biology13060361)
Supplement: Supplementary file 1 [file biology-13-00361-s001.zip › biology-2960267-supplementary/Sup data/secapr_alignments_paralogs/47.fasta]

>AA3
TGGAACAAAAAATTGACATACGTAATTGCACTTGCAAAAGATGGAGTGTATGATGTAACAAAGCGATACACAAGAAAATGGCATGAGGTTTGTTACAACTTAATCATAACTTACATTAAGCATATTTGTCAAATGTTATAACTGACCAGTGAATAGAATGCTTGATGTAGGTTTTATCACGGCGTCTTATCACTTCAGAAGCTAATGTGCAAGAAGTAATTCGTAGCGTGACAAAGGAAGTTCGACAACATTTCTCTCCATTTGAGCAGACTTCACTTGAAAAACGTGATAAGCAAGAGTTGGATGAAATTGAAAAAGATACTTATAGTAGTGAAGGGCTTCCATGTTCATTGCCAGGACGACAAAGTGGAGCTAAGGTATGGCGGATTGCAAGAGGTGAACTTGGTGTTGATCATCACATGTCACTCAAGAGTCATCTTTGTCCCATCCGTACATGTATAGATGATCATGTGGGGAAGATTTATAAATCCATTGGCTTAATTTTATGCCAATGCATTGATGATGCAATATCTATGTCCAGAGTTGTGGATGAGATGAAGGCTTTGCAGATGTTTATATCTAAAGTTAAGGCAACACCTTTCAGAACACGCAAAATGATAGTTGACTCCACATGCAATGGCTTGGATTTCTGTAACGTCATACAGAGTATATCATACCAACAACTACTTCAGACTCTTGGTCTGAGAAGTTGCTTGGATGAAACTGGAAAATTATTTGTTTGCTTGGCTCAGGAACCCGTCAAGACCTCTCTTGCTTTGGCAGTAGCCTGTGAAATCTTAGAAGAGTTGGTCAAGAATGAAGACCTCAAAAAAGCCCCAGCACATAATGAAACTATCAAATTATTTGCTAGCTGCAGGAGAATTTGTTGTGGTTCTGTTAAAGCAAGTGGAGAGCAATTGCCTTCGGGGATTGTAAGTTGTTTCATTTCTGAGAAGATATAGATTAATTATTACCATGAAAAATGGAAAAGAAAAC
>AA60
TGGAAGAAAAAATTAACCTATGTGATTGCACTATCGAAAGATGGAGTATATGATGTGACAAAGCGGTACACAAGAAAATGGCATGAGGTATGATGGCCCTTGATTGATTTTAAATATCTTATGCATTGTGAAATATCATAGCTCAGCAATGAATT--TTACTTAATGTAGACTATCTCTCGACGCCTCATCACTTCAGAAGCTAATGTGCAAGAAGTAGTTAGCAGTTTGACAAAGGAAGCTCGAAGACATTTCTCTCCTGTTGATAAGGCTTTACTCGAAAGCCGTGATAAGGAGGAGTTGAATGAAATTGAAAAATCTCAGTACAATCATGAAAAGCCTTCAAGATCACTTCCAGGACGACAAAGTGGATCCCAAGAATGGCGGATTGCTAGAACTGAGTTTGGTGCTGATAATGACATGTCACTCAAGAACCTTCCTTGCCCAATCCGTACATGTATAGATGACCATGTGGGGAGGATCTATAAATCATTTGGCCTAATTTTCCACCAGTTCATTGATGATGGTAAATCTATTTCCATAGTCATGGATGAGATTAAGGCTGTGCAGATGCTTTTATCTAATCTTAAAGAAACACCATTCAGAGTTCGCAAGGTGATGGTTGATTTCAATTATAACAGCTTGGATATGTCTAAACTCATACAACGTAATTCATATCAATGTCTATTTCAAGCACTCAGCCTTAAGAGTTGTTCAGATCAAAATGGAAAGATATATGTTTGTTTGGCTCAGGAACCAATCAAAACTTCCCTTGCTCTGCACGTGGCCTGTGAAATTATCGATGGAATGGTAAAAAATGCAGACCTCATAAAAGACCTTGGAAATAATGTAACTGTGAAATTGTTTACCAATTGCAGAAGAATATGTGGTGGCTCTGTTCAAGCAAGTGGAGAACAATTCCCGCTTGGAATAGTGAGTTTTTTTGCTGCTCGAGGGATATGGTTTAGTTGTTATGGTGAAAATTGGGAAAAAAAGA
>AAR4
-----------------ATACGTAATTGCACTTGCAAAAGATGGAGTGTATGATGTAACAAAGCGATACACAAGAAAATGGCATGAGGTTTGTTACAACTTAATCATAACTTAAATTAAGCATATTTGTCAAATGTTATAACTGACCAGTGAATAGAATGCTTGGTGTAGGTTTTATCACGGCGTCTTATCACTTCAGAAGCTAATGTGCAAGAAGTAATTCGTAGCGTGACAAAGGAAGTTCGACAACATTTCTCTCCATTTGAGCAGGCTTCACTTGAAAAACGTGATAAGCAAGAGTTGGATGAAATTGAAAAAGATACTTATAGTAGTGAAGGGCTTCCATGTTCATTGCCAGGACGACAAAGTGGAGCTAAGGTATGGCGGATTGCAAGAGGTGAACTTGGTGTTGATCATCACATGTCACTCAAGAGTCATCTTTGCCCCATCCGTACATGTATAGATGATCATGTGGGGAAGATTTATAAATCCATTGGCTTAATTTTATGCCAATGCATTGATGATGCAATATCTATGTCCAGAGTTGTGGATGAGATGAAGGCTTTGCAGATGTTTATATCTAAAGTTAAGGCAACACCTTTCAGAACACGCAAAATGATAGTTGATTCCACATGCAATGGCTTGGATTTCTGTAAAGTCATAGAGAGTATATCATACCAACAACTACTTCAGACTCTTGGTCTGAGAAGTTGCTTGGATGAAACTGGAAAATTATTTGTTTGCTTGGCTCAGGACCCCGTCAAGACCTCTCTTGCTTTGGCAGTAGCCTGTGAAATCTTAGAAGAGTTGGTCAAGAATGAAGACCTCAAAAAAACCCCAGCACATAATGAAACTATCAAATTATTTGCTAGCTGCAGGAGAATTTGTTGTGGTTCTGTTCAAGCAAGTGGAGAGCAATTGCCTTCGGGGATTGTAAGTTGTTTCATTTCTGAGAAGATATAGATTAATTATTACCATGAAAAATGGAAAAGAAAAT
>AF1
TGGAATAAAAAGCTGACTTATGTAATTGCACTGGCAAAAGATGGGGTGTATGATGTGACAAAGCGCTACACAAGAAAATGGCATGAGGTTTGTTACCACTCAATTCACACTACCTATAAGTTGCTCTGCAAAATGTTTTAGCTGATCAATGGAAAGAATGCTTGGTGTAGATTCTATCACGACATCTTATTACTTCAGAAGCTAATGTGCAAGAAATAATAAATAGCTTGACAAAGGAAGTTCGGCGACATTTTTCTCCACTTGAGCAGGCTTCACTTGAGAATCGTGATAAGCAAGAGTTGAATGAAATTGAAAGATCTACATATAATCATGAAGAGCTTCGAATTCCATTGCCAGGACGACAAAGTGGAGCTAAAGAATGGCGGATTGCAAGAGCTGAGCTTGGTGCTGAGAATGACATATCATTCAATAATCATATTTGCCCCCTCCGTACATGCATAGATGACCATGTGGGGAAGATTTATAAGTCAATTGGCTTATTTATAAGCCAATTCATTGATGATGCAAATTCTATATCTAGAGTTGTGGATGAGATACAGGCTTTGCAGATGTTTATATCTAAAGTTAAAGCAACACCTTTCAAAACACGTAGAATGACAATTGATTTCAAAAGCAACGGTTTGGATTTTTCTAAAGTCATTCAGTGTAATTCATACCAAGACATACTTCAGGTTCTTGGTCTTAGGAGTTTCTCAGATGAAACTGGAAAGATATGCGTTTGCTTGGCTCAGGAACCTGTCAAGACCTCCCTTGCTTTGGCAGTAGCCTGTGAAATTGTTGAAGAAATGGTAAAAACTGCAGAGCTTAGCAAAGACCTAGCACGAAATTCAACTCTTCGTCTGTTTACTAAATTTAGGAGAATTTGTTGTGGTTCGGTCCAAACAAGTGGAGAGCAATTACCTTTGGGGATTGTAAGTTGTTTCATTTGTTAGAACCT-----TTAATCATTACCATGAAAAATGAAACTGAAAGT
>AG2
TGGAATAAAAAGCTGACTTATGTAATTGCACTGGCAAAAGATGGGTTGTATGATGTGACAAAGCGCTACACAAGAAAATGGCATGAGGTTTGTTACCACTCAATTCACACTACCTATAAGTTGCTCTGCAAAATGTTTTAGCTGATCAATGGAAAGAATGCTTGGTGTAGATTCTATCACGACGTCTTATTACTTCAGAAGCTAATGTGCAAGAAATAATAAATAGCTTGACAAAGGAAGTTCGGCGACATTTTTCTCCACTTGAGCAGGCTTCACTTGAGAATCGTGATAAGCAAGAGTTGAATGAAATTGAAAGATCTACATATAATCATGAAGAGCTTCGAATTCCATTGCCAGGACGACAAAGTGGAGCTAAAGAATGGCGGATTGCAAGAGCTGAGCTTGGTGCTGAGAATGACATATCATTCAATAATCATATTTGCCCCCTCCGTACATGCATAGATGACCATGTGGGGAAGATTTATAAGTCAATTGGCTTATTTATAAGCCAATTCATTGATGATGCAAATTCTATATCTAGAGTTGTGGATGAGATACAGGCTTTGCAGATGTTTATATCTAAAGTTAAAGCAACACCTTTCAAAACACGTAGAATGACAATTGATTTCAAAAGCAACGGTTTGGATTTTTCTAAAGTCATTCAGTGTAATTCATACCAAGACATACTTCAGGTTCTTGGTCTTAGGAGTTTCTCAGATGAAACTGGAAAGATATGCGTTTGCTTGGCTCAGGAACCTGTCAAGACCTCCCTTGCTTTGGCAGTAGCCTGTGAAATTGTTGAAGAAATGGTAAAAACTGCAGAGCTTAGCAAAGACCTAGCACGAAATTCAACTCTTCATCTGTTTACTAAATTTAGGAGAATTTGTTGTGGTTCGGTCCAAACAAGTGGAGAGCAATTGCCTTTGGGGATTGTAAGTTGTTTCATTTGTTAGAACCT-----TTAATCATTACCATGAAAAATGAAAC-------
>AH26
-------------------------------------------------------------------------------------------------------------------------------------------------------------------------------------------------------------------------------------------------------------------------------------------------------------------------------------------------------------------------------------------------------------------CGGTAATAATATTAATGTGTCCTCCAAGCATTCTTCTTGCTCCTTCCGTATATGTGTAGATACCCATGTTGGGAAGATTTATAAATCCTTTGGTTTAATTTTATGCCAATACATTGATCATGTGAAATCGATACCTAGAGTTATTGATGAATTGAAGGCTTTGCAGAATTTTGTACTTGAGCTGAGTGCCACACCTTTCGAAACTTGGAAGATAACAA--------------------------ATCCGAGAAGAGAGTCAAGACGTATTGCCACGATTGATAGCGTATATCAATGATGAAGAAGAAGCATGTTTCGAGGATGGTCTAGGACGTTGGAGCTTATTGTGTTAACTCACCA-GGCGTTTCGTGGACACCAAAGGTTTTCGTTCA---------------------------------------------------------------------------------------------------------------------------------------------------------------------------------------------------------
>AME1
------------------------------------------------------------------------------TGGCATGAGGTTTGTTACAACTTAATTTGTTTGAACTACCTTTTTCTCTGTCAAATGTTTTAACTGACCAGTGAATAGAATGCTTGGTGTAGGTTTTATCACGGCGTCTTATCACTTCAGAAGCTAATGTGCAAGAAGTAATTCGTAGCTTGACAAAGGAAGTTCGACAACATTTCTCTCCATTTGAGCAGTCGTCACTTGAAAAACGTGATAAGCAAGAGTTGGATGAAATTGAAAAAGATACGTACAGTAGTGAAGAGCTTCCATGTTCTTTGCCAGGACGACAAAGTGGAACTAAGGTATGGCGGATTGCAAGAGGTGAATTTGGTGTTGATCATGACATGTCACTCAAGAGTCATCTTTGCCCCATCCGTACATGTATAGATGATCATGTGGGGAAGATTTATAAATCCATTGGCTTAATTTTACGCCAATGCATTGATGATGCAATATCTATGTCCAGAGTTGTGGATGAGATGGAGGCTTTGCAGATGTTTATATCTAAAGTTAAGGCAACACCTTTCAGAACACGCAAAATGATGGTTGATTCCACATGCAATGGCTTGGATTTCTGTAAAGTCATACAGAGCATTTCATACCAACAACTACTTCAGACTCTTGGTCTGAGAAGTTGCTCGGATGAAACTGGAAAATTATTTGTTTGCTTGGCTCAGGAACCCGTCAAGACCTCTCTTGCTCTACCAGTAGCCTGCGAAATCTTAGAAGAGTTGGTCAAGAATGAAGACCTCAAAAAAGCCCCAGCACACAATGAAACTATCAAATTATTTGCTAGCTGCAGGAGAATTTGTTGTGGTTCTGTTCAAGCAAGT----------------------------------------------------------------------------------------
>AP25
---------------------------------------------------------------------------------------------------------------------------------------------------------------------------------------------------------------------------------------------------------------------------------TAAAAAAAAAAGAAAGTGGCTAGCAGCTAATGAAAGGTGGCAAAT---------------------------------------AATAAAAACGTGGATCGAAGGAATGGCGGATTTCTAAAGCTGAGATCCGTAATAATATTAATGTGTCCTCCAAGCATTCTTCTTGCTCCTTCCGTATATGTATAGATACCCATGTTGGGAAGATTTATAAATCCTTTGGTTTAATTTTATGCCAATACATTGATCATGTGAAATCGATACATAGAGTTATTGATGAATTGAAGGCTTTGCAGAATTTTGTACTTGAGCTGAGTGCCACACCTTTCAAAACTCGGAAAATAACAA--------------------------ATTCGAGAAGAGATCCAAGACGTGTTGCCACTATTGATAGCGTATATCAATGATGAAGAAGAAGCTTGTTTCGAGGATGGTCTAGGACGTTGGAGCTTATTGTGTCAACTTATCAAGGGTTTTCGTGCAAGTTGAAAAAAGTATCAATTAAT---GCACATGGTTCCATATTTTGACTGCAAAAATTTCGACATGGGATCGATTAATATATAAGCAAATGTTGCACATATCAAGAAAATCATAAGAGGAAGCCAAGTAGA-----------------------------------------------------------------------------------------
>APA47
TGGAACAAAAAGCTGACTTACGTAATTGCACTTGCAAAAGATGGGGTACATGATGTGACAAAGCGCTACACAAGAAAATGGCATGAGGTTTGTTACCACTCAATTCACACTACCTAAAAGTTGCTCTGCAAAATGTTTTAGCTGATCAATGGAAAGAATGCTTGGTGTAGATTCTATCACGACGTCTCATCACTTCAGAAGCTAATGTGCAAGAAATAATAAGTAGCTTGAAAAAGGAAGTTCGGCGACATTTTTCTCCACTCGAGCAGGCTTCACTTGAGAATCGTGATAAACAAGAGTTGAATGAAATTGAAAGATCTATATATAATCATGAAGAGCTTCCAAATCCATTGCCAGGACGACAAAGTGGAGCTAAAGAATGGCGGATTGCAAGAGCTGAGCACGGTACTGATAATGACATTTCATTCAAGAGTCATCTTTGCCCGGTCCGTACATGCATAGATGACCATGTGGGGAAAATCTATAAATCAGTTGGCTTATTTATAAGCCAGTTCATTGATGATGCAAATTCTATATCTAGAGTTGTGGATGAGATACAGGCTTTGCAGATGTTTATGTCTAAAGTTAAAGCAACACCTTTCAAAACACGTAGAATGATAATTGATTTCAAATGCAATGGTTTGGATTTTTCTAAAGTCATTCAGTGTAATTCATACCAACACATACTTCAGGTTCTTGGTCTTAGGAGTTTCTCAGATGAAACTGGAAAGATATGTGTTTGCCTGGCTCAGGAACCTGTCAAGACCTCCCTTGCTTTGGCAGTAGCGTGGGAAATTGTTGAAGAAATGGTAAAAACTGCAGAGCTTGGCAAAGACCTAGCACAGAATTCAACTCTTGATCTGTTTACTAACTTTTGTAGAATTTGTTGCGGTTCCGTCCAAACAAGTGGAGAGCAATTGCCTTTGGGGATTGTAAGTTGTTTAATTTGTTTGAAGCTATAGATTAATCATTACCATGAGAAATGAAACTGAAAAT
>AR2
---------------------------------------------------------------------------------------------------------------------------------------------------------------------------------------------------------------------------------------------------------ATTTCTCTCCATTTGAGCAGTCGTCACTTGAAAAACGTGATAAGCAAGAGTTGGATGAAATTGAAAAAGATACATACAGTAGTGAAGAGCTTCCATGTTCTTTGCCAGGACGACAAAGTGGAACTAAGGTATGGCGGATTGCAAGAGGTGAACTTGGTGTTGATCATGACATGTCACTCAAGAGTCATCTTTGCCCCATCCGTACATGTATAGATGATCATGTGGGGAAGATTTATAAATCCATTGGCTTAATTTTACGCCAATGCATTGATGATGCAATATCTATGTCCAGAGTTGTGGATGAGATGGAGGCTTTGCAGATGTTTATATCTAAAGTTAAGGCAACACCTTTCAGAACACGCAAAATGATGGTTGATTCCACATGCAATGGCTTGGATTTCTGTAAAGTCATACAGAGCATTTCATACCAACAACTACTTCAGACTCTTGGTCTGAGAAGTTGCTCGGATGAAACTGGAAAATTATTTGTTTGCTTGGCTCAGGAACCCGTCAAGACCTCTCTTGCTCTACCAGTAGCCTGCGAAATCTTAGAAGAGTTGGTCAAGAATGAAGACCTCAAAAAAGCCCCAGCACACAATGAAACTATCAAATTATTTGCTAGCTGCAGGAGAATTTGTTGTGGTTCTGTTCAAGCAAGTAGAGAGCAATTGCCTTCGGGCATTGTAAGTT---------------------------------------------------------
>AS57
-------------TAACCTATGTAGTTGCACTTTCAAAAGATGGAGTATATGATGTGACAAAGCGGTACACAAGAAAATGGCATGAGGTATGTTATCACTTAATTGATTTGAACTATCTTTTGCTTTGTGAAATGTTATAGCTTACCAATGAATAAATTGCTTGATGTAGACTCTCTCTCGACGTCTCATCACTTCAGAAGCTAATGTGCAAGAAGTAGTTAGCAGTTTGACAAAGGAAGCTCGAAAACATTTATCTCCGCTTGATCAGGCTTTACTTGAAAACCGTGATAAGAAAGAGTTGCATGAAATTGAGAAATCTCAATACAGCCATGAAGAGCTTTCAAGTTCACTCCCAGGACGACAAAGTGGATCCAAGGAATGGCGGATTGCTAGAGCTGAGTTTGGTGCTGATAATGGCATGTCATTCAAGAGTCTTCCTTGCCCCATCCGTACATGTATAGATGACCATGTGGGGAAGATCTATAAATCCTTTGGCTTAATTTTACACCAGTTCATTAATGATGCTAAATCTATATCCAAAGTTGTGGATGAGATGAAGGCTGTGCAGATGTTTATATCTAATCTTAAAGAAACACCATTCAGAATTCGTAAGATGATGGTTGATTTCAAATATAACAGCTTGAATTTATCTGAACTCATACAAAGTAATTCATATCAGTACCTACTTCAGGCTCTCAGCCTTAAGAGTTGTTCAGATCAGAATGGAAAGATATATGTTTGTTTGGCTCAGGAACCAGTCAAGACCTCGCTTGCTCTGCCTGTGGCCTGTGAAATTCTTGAAGGAATGGTAAAAAATGCGGACCTCATAAAAGACCTCACACATAATGCAACTGTTAAACTGTTTACTAATTGCAGGAGAATATGTGGTGGCTCTGTCCAAGCAAGTGGAGAGCAACTCCCATC-----------------------------------------------------------------------
>ASA51
----------------------------------------------------------------------------------------------------------------CCTAAACGTTGCTCTGCAAAATATTTTAGCTGATCAATGAAAAGAATGCTTGGTGTAGATTCTATCTCGACGTCTTATCACTTCAGAAGCCAATGTGCAAGAAGTAATAAATAGCTTGACAAAGGAAGCTCGGCGACATTTTTCTCCACTTGAACAGGCTTCACTTGAGAATCGTGATAAACAAGAATTGAATGAAATTGAAAGATCTACATATAATCATGAAGGGCTTCCAATTCCATTGCCGGGACGACAAAGTGGAGCTAAAGAATGGCGGATTGCAAGAGCTGAGCTTGGTGCTGATAATGACATGCCATCCAAGTGTCATCTTTGCCCTGTTCGTACATGCATAGATGACCATGTGGGGAAGATCTATAAGTCAGTTGGCCTATTTATAAGTCAATTTATTGATGATTCAAAATCTATATCTAGAGTTGTAGATGAGATGCAGGCTTTGAAAATGTTTATATCTAAAGTTAAAGCAACACCTTTCAAAACACGTAGAATGTTAATTGATTTCAAATGCAATGGACTGGATTTTTCTGAAGTCATGCAGTGTAATTCATACCAACACATACTTCAGGCTCTTGGTCTTAGGAGTTTCTCAGATGAAACTGGAAAGATATATGTTTGCTTGGCTCAGGAACCTGTCAAGACCTCTCTTGCTTTGGCAGTAGCCTGCGAAATTGTTGAAGAGATGGTAAAAACTGCAGAGCTTAATAAAGACCTAGCACAGAATTCTACTCTTGATCTGTTTACTAATTATAGGAGAATTTGTTGTGGTTCCATCCAAGCAAGTGGAGAGCAATTACCTTTGGGGAT-----------------------------------------------------------------
>CB35
----------------------------CATTTGCAAAAGATGGAGTATATGATGTGACAAAACGCTACACAAGGAAATGGCACGAGGTTTGTTCCATCCAATTCAGTTGTCCTGCTTTTGTAGAATGTTTGTCCTATTGTTTAACTGTTGAATATGAATACTTATGTAGGTTCTACGTCGCCGTCTTATCACTTCAGAAGCTAATGCACAAGAAGTAATTAGTAGTTTGACAAAGGAAGCTCGCAGACATTTCTCTCCAGTCGAGCAGGCTTCACTTGAAAACCGTGATAAGCAAGAGTTGGACGAAATTGAAAGATTAAGTTA---TCCTGAAGAATTTTCATGTTCGTTACCAGGACGACAAAGTGGATCAAAGGAATGGCGGATTTCTAGAGCTGAGCTTGGTAATGATATTGATGTGTCCTCCAAGAATTATTCATGCCCCTTCCGCATATGTATAGATGACCATGTTGGCAAGATTTATAAATCCTTTGGCTTAATTTTTTGCCAATGCATCGATCATGCGAAATCTATACCTAGAGTTATCGATGAATTGAAGGCTTTGCAGAATTTTCTACTTGAGCTTAGCGCCACACCTTTCAGAACTCGGAAAGTAAAAATTGATTCGAAATCAAATATGTTGTCTTTATCTGAAGTCCTAAAAAGTGATGCATACCAAAGCTTATTGCAATCTCTTAGTCTTAAGAGTTGCTTAGACGAAACAGGAAAAAAAACTGTTGGCTTGGCTGGGGAACCAGTCATGACCTCACTTGCTTTGCCAGTGGCCTTGGATATTCTAAAAGAGATAGTCAACAATGCAGGCTCTGACAAAAATCTTACGGACAATCCAGCAATAAAAGTGTTTTCCAATTGCATGAGAGTTTGTTTTGGTTCAGTTCAAGCAAGTGGAGAGCAAGTGCCTTTGGGGATTGTAAGTCACTTCTTTT---------AAAGAATTGAGTGTTTCCAAGAAAACAGGAAAAACAGTG
>CD18
-----------------------------------------------------------------------------ATGGCATGAGGTATGCTACCACTTCATTGATTGTAACTATGTTTTGCTTTGTGAAATATTATAGCTCACCAATGAATAAATTGCTTGATGTAGACTATCTCTCGACGCCTCATCACTTCAGAAGCTAATGTGCAAGAAGTAGTTAAGAGTTTGACGAAGGAAGTTCGAAGACATTTATCTCCAGTTGATCAGGCTTTGCTTGAAAGCCGTGACAAAGAAGAGTTGCATGAAATTGAAAAATCTCATTACAGTCATGATGAACCTTCAGGTTCACTTCCAGGACGACAAAGTGGATCTAAGGAATGGCGGATTGCTAGAGCTGAGTTTGGTGCTGATAATGACATGCCATTCAGGAGTCTTCGTTTCCCCATCCGTACATGCATAGATGACCATGTGGGGAGGATCTATAAATCCTTTGGTTTAATTTTACACCACTTTATTGATGATGCAAAATCTATGTCCAGAGTTGTGGATGAGATGAAGGCTGTGCAGATGCTTATATCTAATCTTAAGGAAACACCATTCAGAATTCGTAAGATAATGGTTGATTTCGATTATAACGGCTTGGATATATCTAAACTCATACAATGTAATTCATATCAATATCTACTTCAGGCACTCAGCCTTAAAAGTTGTTCAGATCAAAATGGAAAGATATATGTTTGTTTGGCTCAGGAACCGGTCAAGACCTCCCTTGCTCTGCCTGTGGCCTGTGAAATTCTCGAAGGAATGGTAAAAAATACAGACCTCGTAAAAGACCTCACACATAATGCAACTGTCAAACTGTTTATTAATTGCAGGAGAATATGTGGTGGTTCTGTCCAAGCAAGTGGAGAGCAACTCCCACTCGGAATAGTAAGTTTTCTCATTAGTTGAGGGTTATGGTTTAGTTGCTATGGTAAAAATTGGAAAACAAATA
>CDE34
-------------------------------------------------------------------------GGAAATGGCACGAGGTTTGTTCCATCCAATTCAGTTGTCCTGCTTTTGTAGAATGTTTGTCCTATTGTTTAACTGTTGAAGATGAATACTTATGTAGGTTCTACGTCGCCGTCTTATCACTTCAGAAGCTAATGCACAAGAAGTAATTAGTAGTTTGACAAAGGAAGCTCGCAGACATTTCTCTCCAGTCGAGCAGGCTTCACTTGAAAACCGTGATAAGCAAGAGTTGGACGAAATTGAAAGATTAAGTTA---TCCTAAAGAATTTTCATGTTCGTTACCAGGACGACAAAGTGGATCAAAGGAATGGCGGATTTCTAGAGCTGAGCTTGGTAATGATATTGATGTGTCCTCCAAGAATTATTCATGCCCCTTCCGCATATGTATAGATGACCATGTTGGCAAGATTTATAAATCCTTTGGCTTAATTTTGTGCCAATGCATCGATCATGCGAAATCTATACCTAGAGTTATCGATGAATTGAAGGCTTTGCAGAATTTTCTACTTGAGCTTAGCGCCACACCTTTCAGAACTCGGAAAGTAAAAATTGATTCGAAATCAAATATGTTGTCTTTATCTGAAGTCCTAAAAAGTGATGCATACCAAAGCTTATTGCAATCTCTTAGTCTTAAGAGTTGCTTAGACGAAACAGGAAAAAAAACTGTTGGCTTGGCTGGGGAACCAGTCATGACCTCACTTGCTTTGCCAGTGGCCTTGGATATTCTAAAAGAGATAGTCAACAATGCAGGCTCTGACAAAAATCTTACGGACAATCCAGCAATAAAAGTGTTTTCCAATTGCATGAGAGTTTGTTTTGGTTCAGTTCAAGCAAGTGGAGAGCAAGTGCCTTTGGGGATTGTAAGTCACTTCTTTT---------AAAGAATTGAGTGTTTCCAAGAAAACAGGAAAAACAGTG
>CF38
-------------------------------------------------------TGACAAAGCGCTACACAAGAAAATGGCATGAGGTTTGGTACCACTCAATTTATTTTAACTATTATTTAATTTGTGAAATGTTATAGCTTACCAATGTCGAGAATACTTGATGTAGGTTCTATCCCGACGTCTCATCACTTCTGAAGCTAATGTGCAAGTAGTAGTTAGTAGCTTGACAAAGGAAGCTCGAAGACATTTTTCTCCACTTGAGCATGCTTCACTTGAAAACCGTGATAAGCAAGAGTTGCTTGAAATTGAAAGATCTAAATACAATAGTGAAGAGCTTTCTAGTTCATTACCAGGACGACAAAGTGGAGCAAAGGAATGGCGGATTGCAAGAGCTGAACTTGGTGCTGATAATGACATGCCATTCAAGAGTCATCCTTGCCCCATCCGTACATGTATAGATGACCATGTGGGGAAGGTTTATAAATCCTTTGGCTTAATTTTACACCAATGCATTCATGACACAAAATCTATATCCAGAGTTATGGATGAGATGAAGGCTCTACAGATGTTTATATCTAAACTTAAGGCGGCACCTTTCAGAAGTCGTAAAGTGATAGTTGATTTTAAATGCAACAGCTTGGATATATCTGAACTCATACAAAGTAATTCATACCTACAACTCCTTCAGGCCCTTGGTCTTAAGAGTTGTTCAGATCAAACTGGAAAGATATTTGTTTGCTTGGCTCAGGAACCGGTCAAGACCTCTCTCGCTCTGCCTGTGGCCTATGAAATTCTTGAAGAAATGGTAGAAGCTGC------------AGACCTCACACATAGTGCAACTGTCAAACTGTTTACTAACTGCAGGAGAATTTGTTGTGGTTCTGTACAAGCAAGTGGAGAACAATTTCCATTGGGAATAGTAAGTTGTTTCATTATTTGAGTGCTATAGATTAGTTGTTTCCATGAAAATTGGATAAATCCAA
>CH19
TTTTTGCAGATTTGGATTTCACTGATCATGTGTGGACAAAATGTTTCTTTAATCTTGGTAGGTGGATTTATTTGGACCCTTAATAATGTGTGTGACAATCTGTTGCTTTAACCCATGTAATTGCACTTTTGAAAGATGGAGTATGTGATGTGACAAGCGGTACACAATAAAATGGCATGAGACTATCTCTTGATGCTTCATCACTTCATCAAGAAGTAGTTAAGAGTTTGACGAAGGAAGTTCGAAGACATTTATCTCCAGTTGATCAGGCTTTGCTTGAAAGCCGTGACAAAGAAGAGTTGCATGAAATTGAAAAATCGCATTACAGTCATGATGAACCTTCAGGTTCACTTCCAGGACGACAAAGTGGATCTAAGGAATGGCGGATTGCTAGAGCTGAGTTTGGTGCTGGTAATGACATGCCATTCAAGAGTCTTCGTTGCCCCATCCGTACATGCATAGATGACCATGTGGGGAGGATCTATAAATCCTTTGGCTTAATTTTACACCAGTTTATTGATGATACAAAATCTATGTCCAGAGTTGTGGATGAGATGAAGGCTGTGCAGATGCTTATATCTAATCTTAAGGAAACACCATTCCGAATTCGTAAGATAATGGTTGATTTCGATTATAACGGCTTGGATATAACTAAACTCATACAATGTAATTCATATCAATATCTACTTCAGGCACTCAGCCTTAAAAGTTGTTCAGATCAAAATGGAAAGATATATGTTTGTTTGGCTCAGGAACCAGTCAAGACCTCCCTTGCTCTACCCGTGGCCTGTGAAATTGTCGAAGGAATGGTAAAAAATACAGACCTCGTAAAAGACCTCACACATAATGCAACTGTCAAACTGTTTATTAATTGCAGGAGAATATGTGGTGGTTCTGTCCACGCAAGT----------------------------------------------------------------------------------------
>CHA37
TGGAGCAAAAAGTTAACTTATGTAATTGCACTTGCAAAAGATGGAGTATATGATGTGACAAAGCGCTACACAAGAAAATGGCATGAGGTTTGGTACCACTCAATTTATTTTAACTATTATTTAATTTGTGAAATGTTATAGCTTACCAATGTCGAGAATACTTGATGTAGGTTCTATCCCGACGTCTCATCACTTCTGAAGCTAATGTGCAAGTAGTAGTTAGTAGCTTGACAAAGGAAGCTCGAAGACATTTTTCTCCACTTGAGCATGCTTCACTTGAAAACCGTGATAAGCAAGAGTTGCTTGAAATTGAAAGATCTAAATACAATAGTGAAGAGCTTTCTAGTTCATTACCAGGACGACAAAGTGGAGCAAAGGAATGGCGGATTGCAAGAGCTGAACTTGGTGCTGATAATGACATGCCATTCAAGAGTCATCCTTGCCCCATCCGTACATGTATAGATGACCATGTGGGGAAGATTTATAAATCCTTTGGCTTAATTTTACACCAATGCATTCATGACACAAAATCTATATCCAGAGTAATGGATGAGATGAAGGCTCTACAGATGTTTATATCTAAACTTAAGGCGGCACCTTTCAGAAGTCGTAAAGTGATAGTTGATTTTAAATGCAACAGCTTGGATATATCTGAACTCATACAAAGTAATTCATACCTACAACTCCTTCAGGCTCTTGGTCTTAAGAGTTGTTCAGATCAAACTGGAAAGATATTTGTTTGCTTGGCTCAGGAACCGGTCAAGACCTCTCTCGCTCTGCCTGTGGCCTATGAAATTCTTGAAGAAATGGTAGAAGCTGC------------AGACCTCACACATAGTGCAACTGTCAAACTGTTTACTAACTGCAGGAGAATTTGTTGTGGTTCTGTACAAGCAAGTGGAGAACAATTTCCATTGGGAATAGTAAGTTGTTTCATTATTTGAGTGCTATAGATTAGTTGTTTCCATGAAAATTGGACAGAAAAAT
>CJ24
TGGAAAAAACAATTAACCTATGTAATTGCACTTTCAAAAGATGGAGTATATGATGTGACAAAGCGGTACACAAGGAAATGGCATGAGGTATGTTACCACTTAAATGATTTGAACTATCTTTTGCTTTGTGAAATGTTATAGCTCACCAACAAATAAATTGCTTGATGTAGATTCTCTCTCGACGTTTCATCACTTCAGAAGCTAATGTGCAAGAAGTAGTTAGCAGTTTGACAAGGGAAGCTCGAAGACATCTCTCTCCACTTGATCGGACTTTACTGGAAAACCGTGATAAGCAAGAGTTACAAGAAATTGAAAAATCTCAATACAGTCATGAAGAGCTTTCAGGTTCACTCCCAGGACGACAAAGTGGATCTAAGGAATGGCGGATTGCTAGAGCTGAGTTTGGTGCTGATAATGACATGTCATCCAAGAGTCTTCCTTGCCCCATCCGTACATGTATAGATGATCATGTGGGGAGGATCTATAAGTCCTTTGGCTTAATTTTACATAAGTTCATTGATAATG---AATCAATGTCCAGAGTTGTGGATGAGATGAAGGCTGTGCAGATGCTTATATCTAATCTTAAAGAAACGCCATTCAGGATTCGTAAGATGATGGTTGATATCAAATATAACAGCTTGGATTTATCTAAACTCGTACAAAGTAATTCATATCAATACCTACTTCAGGCTCTCAGCCTTAAGAGTTGTTCAGATCAGAATGGAAAGATGTATGTTTGTTTGGCTCAGGAACCAGTCAAGACCTCTCTTGCTCTGCCTGTGGCCCGTGAAATTCTTGATGGAATTGTAAAAAATGCAGACCTCATAAAAGACCTCACACATAATGAAACTGTTAAACTGTTTATTAATTGCAGGAGAATATGTAGTGGCTCTGTCCAAGCAAGTGGAGAGCAACTCCCACTTGGAATAGTAAGTTGTTTCATTTCTTGAGGGCTATAGTTTAGTTGTTATGGTGAAAATTGGAAAATGAGAT
>CK7
------------------------ATTGCACTTGCAAAAGATGGAGTATATGATGTGACAAAGCGGTACACAAGAAAATGGCCTGAGGTATGTTACCACTTAATTGATTTGAACTATCTTTTGCTTTGTGAAATGTTATAGCTCACCAATGAATAAATTGCTTGATGTAGATTCTCTCTCGACGTCTCATCACTTCAGAAGCTAACGTGCAAGAAGTAGTTAGCAGTTTGACAAAGGAAACCCGAAGACATCTCTCTCCACTTGATCAGGCTTTACTTGAAAACCGTGATAAGCAAGAGTTGCATGAAATTGAAAGATTTCAATACAGTCGTGAAGAGCTCCCAAGTTCACTCCCTGGACGACAAAGTGGATCTAAGGAATGGCGGATTGCTAGAGCCGAGATTGGTGCTGATAATGACATGTCATTCAAGAGTCTTCGGTGCCCCATCCGTACATGTATAGATGACCATGTTGGGAAGATCTATAAATCCTTTGGCTTAATTTTACACCAATTCATTGATGATGCTAAATCTATATCCAGAGTTGTGGATGAGATGAAGGCTGTGCAGATGTTTATATCTAATCTTAAGGCAACACCATTCAGAATTCGTAAAATGATGGTTGATTTCAAATATAACAGCTTGGATTTATCTGAACTCATACAAAGTAATTCATATCAATACCTACTTCAGGCTCTCAGCCTTAAGAGTTGTTCCGATCAAAATGGAAAGATATATGTTTGTTTGGCGCAGGAACCAGTCAAGACCTCTCTTGCTCTGCCTGTGGCCTGTGAAATTCTTGAAGGAATGGTAAAAAATGTAGACCTCATAAAAGACCTCACACATAATGCAACTGTTAAACTGTTTACTAATTGCAGGAGAATTTGTGGTGGTTCTGTCCAAGCAAGTGGAGAGCAACTCCCTTCTGGAATAGTAAGTTGTTTCATTATTTGAGGGCTAT-----AGTTGTTA-----------------------
>CL6
---------------------------------------------------GATGTGACAAAGCGGTACACAAGAAAATGGCCTGAGGTATGTTACCACTTAATTGATTTGAACTATCTTTTGCTTTGTGAAATGTTATAGCTCACCAATGAATAAATTGCTTGATGTAGATTCTCTCTCGACGTCTCATCACTTCAGAAGCTAACGTGCAAGAAGTAGTTAGCAGTTTGACAAAGGAAACCCGAAGACATCTCTCTCCACTTGATCAGGCTTTACTTGAAAACCGTGATAAGCAAGAGTTGCATGAAATTGAAAGATTTCAATACAGTCGTGAAGAGCTCCCAAGTTCACTCCCTGGACGACAAAGTGGATCTAAGGAATGGCGGATTGCTAGAGCCGAGATTGGTGCTGATAATGACATGTCATTCAAGAGTCTTCGGTGCCCCATCCGTACATGTATAGATGACCATGTTGGGAAGATCTATAAATCCTTTGGCTTAATTTTACACCAATTCATTGATGATGCTAAATCTATATCCAGAGTTGTGGATGAGATGAAGGCTGTGCAGATGTTTATATCTAATCTTAAGGCAACACCATTCAGAATTCGTAAAATGATGGTTGATTTCAAATATAACAGCTTGGATTTATCTGAACTCATACAAAGTAATTCATATCAATACCTACTTCAGGCTCTCAGCCTTAAGAGTTGTTCCGATCAAAATGGAAAGATATATGTTTGTTTGGCGCAGGAACCAGTCAAGACCTCTCTTGCTCTGCCTGTGGCCTGTGAAATTCTTGAAGGAATGGTAAAAAATGTAGACCTCATAAAAGACCTCACACATAATGCAACTGTTAAACTGTTTACTAATTGCAGGAGAATTTGTGGTGGTTCTGTCCAAGCAAGTGGAGAGCAACTCCCTTCTGGAATAGTAAGTTGTTTCATTATTTGAGGGCTAT-----AGTTGTTACGGTGAAAATTGGAAAACAAAAT
>CM9
TGGAATAAAAAATTAACCTATGTGATTGCACTATCGAAAGATGGAGTATATGATGTGACAAAGCGGTACACAAGAAAATGGCCTGAGGTATGTTAGCCCTTGATTGATTTTAAATATCTTATGCATTGTGAAGTATCATAGCTCAGCAATGAATT--TTACTTAATGTAGACTATCTCTCGACGCCTCATCACTTCAGAAGCTAATGTGCAAGAAGTAGTTAGCAGTTTGACAAAGGAAGTTCGAAGACATTTCTCTCCTGTTGATAAGGCTTTACTTGAAAGCCGTGATAAGGAGGAGTTGAATGAAATTGAAAAATCTCACTACATTCATGAAAAGCCTTCAAGCTCACTTCCAGGACGACAAAGTGGATCCAAGGAATGGCGAATTGCTAGAGCTGAGTTTGGTTCTGATAATGACATGTCACTGAAGAGCATTCCTTGCCCAATCCGTACATGTATAGATGACCATGTGGGGAGGATCTATAAATCATTTGGCTTAATTTTACACCAGTTCATTGATGATGGTAAATCTATTTCCGTAGTCATGGATGAGATTAAGGCTGTGCAGATGCTTTTATCTAATCTTAAAGAAACACCATTCAGAGTTCGCAAGGTGATGGTTGATTTCAATTATAACAGCTTGGATATGTCTAAACTCATACAATGTAATACATATCAATGTCTCCTTCAGGCACTCAGCCTTAAGAGTTGTTCAGATCAAAATGGAAAGATATATGTTTGTTTGGCTCAGGAACCAATCAAAACTTCCCTTGCTCTGCATGTGGCCTGTGAAATTATCGATGGAATGGTTAAAAATGCAGACCTCATAAAAGACCTTGGAAATAATGTAACTGTGAAATTGTTTACCAATTGCAGAAGAATATGTGGTGGCTCTGTTCAAGCAAGTGGAGAGCAACTCCCGCTTGGAATAGTAAGTTTTTTTGTTGCTCGAGGGCTATGGTTTAGCTATGGTGAAAATTGGAAAAAAGCAAAAA
>CO8
TGGAATAAAAAATTAACCTATGTGATTGCACTATCGAAAGATGGAGTATATGATGTGACAAAGCGGTACACAAGAAAATGGCATGAGGTATGTTAGCCCTTGATTGATTTTAATATTCTTATGCATTGTGAAGTATCATAGCTCAGCAATGAATT--TTACTTAATGTAGACTATCTCTCGACGCCTCATCACTTCAGAAGCTAATGTGCAAGAAGTAGTTAGCAGTTTGACAAAGGAAGTTCGAAGACATTTCTCTCCTGTCGATAAGGCTTTACTTGAAAGCCGTGATAAGGAGGAGTTGAATGAAATTGAAAAATCTCAGTACATTCATGAAAAGCCTTCAAGCTCACTTCCAGGACGACAAAGTGGATCCGAGGAATGGCGGATTGCTAGAGCTGAGTTTGGTGCTGATAATAACATGTCACTGAAGAACATTTCTTGCCCAATCCGTACATGTATAGATGACCATGTGGGGAGGATCTATAAATCATTTGGCTTAATTTTACACCAGTTCATTGATGATGGTAAATCTATTTCCATAGTCGTGGATGAGATTAAGGCTGTGCAGATGCTTTTATCTAATCTTAAAGAAACACCATTCAGAGTTCGCAAGGTGATGGTTGATTTCAATTATAACAGCTTGGATATGTCTAAACTCATACAATGTAGTTCATATCAATGTCTCCTTCAGGCACTCAGCCTTAAGAGTTGTTCAGATCAAAATGGAAAGATATATGTTTGTTTGGCTCAGGAACCAATCAAAACTTCCCTTGCTTTGCATGTGGCCTGTGAAACTATCGATGGAATCGTAAAAAATGCAGACCTCATAAAAGACCTTGGAAATAATGAAACTGTGAAATTGTTTACCAATTGCAGAAGAATATGTGGTGGCTTTGTTCAAGCAAGTGGAGAGCAACTCCCGCTTGGAATAGTAAGTTT--------------------------------------------------------
>CP16
TGGAAAAAAAAATTAACCTATGTAATTGCACTTTCGAAAGATGGAGTATATGATGTGACGAAGCGCTACACAAGAAAGTGGCATGAGGTATGTTACCACTTAATTGATTTTAACTATCTTTTGTTTTGTGAAATGTTATAGCTTACCAATGAATAAATTGCTTGATGTAGACTATCTCTCGACGCCTCATCACTTCAGAAGATAATGTGCAAGAAGTAGTTAGTAGTTCAACAAAGGAAGTTCGAAGACATTTCTCTCCAGTTGATCAGGCTTTACTTGAAAGCCGTGATAAGGAAGAGTTGCATGAAATTGAAAAATCTCAATACAGTCATTTAGAACCTTCATGTTCACTCCCAGGACGACAAAGTGGATCTAAGGAATGGCGGATTGCTAGAGCTGAGTTTGGTGCTGATAATGACATGTCATTCAAGAGTCATCCTTGCCCCATCCGTACATGTATAGATGACCATGTGGGGAGGATCTATAAATCCTTTGGCTTATTTTTACAGCAGTTCATTGATGATGCTAAATCTATGTCCAGCGTTGTGGATGAGATGAAGGCTGTGCAGATGCTTATATCTAATCTTAAAGAAACACCATTCAGAATTCGTAAGATGATGGTTGATTTCAATTATAACAGCTTGGATATATCTAAACTCATACAATGTAATTCATATAAATATCTACTCCAGGCACTCAGCCTTAAAACTTGTTCAGATCAAAATGGAAAGATATATGTTTGTTTGGCTCAGGAACCAGTCAAGACCTCCCTTGCTCTGCCTGTGGCCTGTGAAATTCTTGAAGGAATGGTAAAAAATGCAGACCTCATAAAAGACCTCACACATAATGCAACTGTTAAACTGTTTATTAATTGCAGGAGAATATGTGGTGGCTCTGTCCAAGCAAGTGGAGAGCAACTCCCACTTGGAATAGTAAGTTTTCTCATTACTTGAGGGCTATGGTTTAGTTGTTATGGTGAAAATTGGAAAACAAAAT
>CP161
TGGAAAAAAAAATTAACCTATGTAATTGCACTTTCGAAAGATGGAGTATATGATGTGACGAAGCGCTACACAAGAAAGTGGCATGAGGTATGTTACCACTTAATTGATTTTAACTATCTTTTGTTTTGTGAAATGTTATAGCTTACCAATGAATAAATTGCTTGATGTAGACTATCTCTCGACGCCTCATCACTTCAGAAGATAATGTGCAAGAAGTAGTTAGTAGTTCAACAAAGGAAGTTCGAAGACATTTCTCTCCAGTTGATCAGGCTTTACTTGAAAGCCGTGATAAGGAAGAGTTGCATGAAATTGAAAAATCTCAATACAGTCATTTAGAACCTTCATGTTCACTCCCAGGACGACAAAGTGGATCTAAGGAATGGCGGATTGCTAGAGCTGAGTTTGGTGCTGATAATGACATGTCATTCAAGAGTCATCCTTGCCCCATCCGTACATGTATAGATGACCATGTGGGGAGGATCTATAAATCCTTTGGCTTATTTTTACAGCAGTTCATTGATGATGCTAAATCTATGTCCAGCGTTGTGGATGAGATGAAGGCTGTGCAGATGCTTATATCTAATCTTAAAGAAACACCATTCAGAATTCGTAAGATGATGGTTGATTTCAATTATAACAGCTTGGATATATCTAAACTCATACAATGTAATTCATATAAATATCTACTCCAGGCACTCAGCCTTAAAACTTGTTCAGATCAAAATGGAAAGATATATGTTTGTTTGGCTCAGGAACCAGTCAAGACCTCCCTTGCTCTGCCTGTGGCCTGTGAAATTCTTGAAGGAATGGTAAAAAATGCAGACCTCATAAAAGACCTCACACATAATGCAACTGTTAAACTGTTTATTAATTGCAGGAGAATATGTGGTGGCTCTGTCCAAGCAAGTGGAGAGCAACTCCCACTTGGAATAGTAAGTTTTCTCATTACTTGAGGGCTATGGTTTAGTTGTTATGGTGAAAATTGGAAAACAAAAT
>CT15
TGGAAAAAAAAATTAACCTATGTAATTGCACTTTCGAAAGATGGAGTGTATGATGTGACAAAGCGGTACACAAGAAAGTGGCATGAGGTATGTTACCACTTAATTGATTTTAACTACCTTTTGTTTTGTGAAATGTTATAGCTTACCAATGAATAAATTGCTTGATGTAGACTATCTCTCGACGCCTCATCACTTCAGAAGCTAATGTGCAAGAAGTAGTTAGCATTTTAACAAAGGAAGTTCGAAGACATTTCTCTCCAGTTGATCAGGCTTCACTTGAAAGCCGTGATAAGGAAGAGTTGCACGAAATTGAAAAATCTCAATACACTCATTTAGAACCTTCATGTTCACTCCCAGGACGACAAAGTGGATCTAAGGAATGGCGGATTGCTAGAGCTGAGTTTGGTGCTGATAATGACATGTCATTCAAGAGTCATCCTTGCCCCATCCGTACATGTATAGATGACCATGTGGGGAGGATCTATAAATCCTTTGGCTTAATTTTACAGCAGTTTATTGATGATGCTAAACCTATGTCCAGCATTGTGGATGAGATGAAGGCTGTGCAGATGCTTATATCTAATCTTAAAGAAACACCATTCAGAATTCGTAAGATGATGGTTGATTTCAATTATAACAGCTTGGATATATCTAAACTTATACAATGTAATTCATATCGATATCTACTCCAAGCACTCAGCCTTAAAAGTTGTTCAGATCAAAATGGAAAGATATATGTTTGTTTGGCTCAGGAACCAGTCAAGACCTCCCTTGCTCTGCCTGTGGCCTGTGAAATTCTTGAAGGAATGGTAAAAAATGTAGACCTCATAAAAGACCTCACACATAATGCAACTGTTAAACTGTTTATTAATTGCAGGAGAATATGTGGTGGTTCTGTCCAAGCAAGTGGAGAGCAACTCCCACTTGGAATAGTAAGTTTTCTCATTACTTGAGGGCTATGGTTTAGTTGTTATGGTGAAAATTGGAAAACAAAAT
>DA12
TGGAAAAAAAAGTTAACCTATGTAATTGCACTTTCGAAAGATGGAGTATATGATGTGACAAAGCGGTACACAAGAAAATGGCATGAGGTATGTTAGCCCTTAATTGATTTTAAATATCTTTGGCGTTGTGAAATACTATAGCTCACCAATGAATC--TTTCTTGATGTAGAGCATCTCACGACGCCTCATCACTTCAGAAGCTAATGTGCATGAAGTAGTTAGCAGTTTGACAAAGGAAGTTCGAAGGCATTTGTCTCCAGTTGATCAGGCTTTACTTGAAAGCCGTGATAAGGAGGAGTTGCGTGAAATTGAAAAATCTCAGTACAGTCATGAAAAGCCTTCAGGCTCACTTCTAGGGCGACAAAGTGGATCCAGGGAATGGCGGATTGCTAGAGCTGAGTTTGGTGCTGATAATGACATGTCATTGAAGAGCCTTCCTTGCCCAATCCGTACATGTATAGATGACCACGTGGGGAGGATCTATAAATCATTTGGCTTAATTTTACACCAGTTCATTGATGATGGTAAATCTATGTCGAGAGTTGTAGATGAGATGAAGGCTCTGCAGATGCTTATATCTAATCTTAAAGAAACACCATTCAGAATTCGCAAGGTGATGGTTGATTCCAATTATAACAGCTTGGATATGTCTAAACTCATACAATGTAATTCATATCAACGTCTCCTTCAGGCACTCAGCCTTAAGAGTTTTTCAGATCAAAACGGAAAGATATATGTTTGTTTGGCTCAGGAACCAGTCAAGACCTCCCTTGCTCTGCCTGTGGCCTGTGAAATTATCGAAGGAATGGTAAAAAATGCAGACCCTATAAAAGACCTCACAAATAATGCAACTGTGAAATTGTTTACCAATTGCAGAAGAATATGTGGTGGCTCTGTTCAAGCAAGTGGAGAGCAAATCCCACTTGGAATAGTAAGTTTTTTCATTTCTTGAGGGCTATGGTTTAGTTGCTATGGTGAAAATTGAAAAAATA---
>DB53
TGGAACAAAAAGCTGACTTACGTAATTGCACTTGCAAAAGATGGGGTGTATGACGTGACAAAGCGCTACACAAGAAAATGGCACGAGGTTTGTTACCACTCAATTCACAGTACCTAAAAGTTGCTTTGCAAAATGTTTTAGCTAATCAATGGAAAGAATTTCTGCTGTAGATTCTATCACGACGTCTTATCACTTCTGAAGCTAATGTGCAAGAAACAGTAAATAGCTTGAAAAAGGAAGTTCGGTGTCATTTTTCTCCACTTGAGCAGGCTTCACTTGAGAATCGTGATAAGCAAGAGTTGATTGAAATTGAAAGATCTACATATAATCATGAAGAGCTTCGAATTCCATTGCCAGGACGACAAAGTGGAGCTAAAGAATGGCGGATTGCAAGAGCTGAGCTTGGTGCTGATAATGACATGTCATTCAATAGTCATAGTTGCCCCATCCGTATATGTATAGATAACCATGTTGGGAAGATCTATAAGTCAGTTGGCTTATTTATAAGCCAATTCATTAATGATGCAAAATCTATATCCAGAGTTGTGGATGAGATACAGGTTTTGCAGATGTTTATATCTAAAGTTAAAGCAACACCTTTCAAAACACGAAGAATGACAATTGATTTCGAATGCAATAGCTTGGATTTTTCTGAAGTCATTCAGAGTAATTCATACCAACAGATACTTCAGGTTCTTGGTCTTACGAGTTTCTCAGATGAAACTGGAAAGATATGCGTTTGCTTGGCTCAGGAACCTGTAAAGACCTCCCTTGCTTTGGCAGTAGCCTGTGAAATTGTTGAAGAAATGGTAAAAACTGCAGAGCTTAGCAAAGACCTAGCACAGAATTCGACTCTTGATCTGTTTACTAAATTTAGGAGAATTTGTTGTGGTTCCGTGCAAGCAAGTGGAGAACAATTGTCTTCGGGGATTGTAAGTTGTTTCATTTGTT---------------------------------------------
>DC1
------------------------------------------------------------------------------------------------------ATTCACAGTACCTAAAAGTTGCTTTGCAAAATGTTTTAGCTGATCAATGGAAAGAATTTCTGCTGTAGATTCTGTCACAGCGTCTTATCACTTCTGAAGCTAATGTGCAAGAAACAGTAAATAGCTTGAAAAAGGAAGTTCGGCATCATTTTTCTCCACTTGAGCAGGCTTCACTTGAGAATCGTGATAAGGAAGAGTTGATTGAAATTGAAAGATCTACATATAATCATGAAGAGCTTCAAATTCCATTGCCAGGACGACAAAGTGGAGCTAAAGAATGGCGGATTGCAAGAGCTGAGCTTGGTGCTGATAATGACATGTCATTCAATAGTCATAGTTGCCCCCTCCGTATATGCATAGATGACCATGTTGGGAAGATCTATAAGTCAGTTGGCTTATTTATAAGCCAATTCATTGATGATGCAAAATCTATATCCAGAGTTGTGGATGAGATACAGGTTTTGCAGATGTTTATAGCTAAAGTTAAAGCAACACCTTTCAAAACACGAAGAATGACAATTGATTTCAAATGCAATAGCTTGGATTTTTCTGAAGTCATTCAGAGTAATTCATACCAACACATACTTCAGGTTCTTGGTCTTACGAGTTTCTCAGATGAAACTGGAAAGATATGCGTTTGCTTGGCTCAGGAACCTGTAAAGACCTCCCTTGCTTTGGCAGTAGCCTGTGAAATTGTTGAAGAAATGGTAAAAACTGCAGAGCTTAGCAAAGACCTAGCACAGAATTCGACTCTTGATCTGTTTACTAAATTTAGGAGAATTTGTTGTGGTTCCGTCCAAGCAAGTGGAGAACAATTGTCTTCGGGGATTGTAAGTTGTTTCATTTGTTAGAAGCTATAGATTAATCATTACCATG------------------
>DD1
TGGAACAAAAAGTTGACTTATGTAATTGCACTTGCAAAAGATGGGGTGTATGATGTGACAAAGCGCTACACAAGAAAATGGCATGAGGTTTGTTACCACTCAATTCACACTACCTAAAAGTTGCTCTGCAAAATGTTTTTGCTGATCAATGAAAAGAATTCTTGGTGTAGATTCTATCACGGCGTCTTATCACTTCAGAAGCTAATGTGCAAGAAACAGTAAATAGCTTGACGAAGGAAGTTCGGCGACATTTTTCTCCTCTTGAGCAGGCTTCACTTGAGAACCGTGATAAGCAAGAGTTGAATGAAATTGAAAGATCTACATATAATCATGAAGAGCTTCAACTTCCATTGCCAGGACGACAAAGTGGAGCTAAAGAATGGCGGATTGCAAGAGCTGAGCTTGGTGCTGATAATGACATATCATTCAATAGTCTTATTTGCCCCATCCGTACATGCATAGATGACCATGTGGGGAAGATCTATAAGTCAGTTGGCTTATTTATAAGTCAATTCATTGATGATGCAAAGTCTATATCTAGAGTTGTGGATGAGATACAGGCTTTGCAGATGTTTATATCTAAACTTAAAGCAACACCTTTCAAAACACGTAGAATGACAATTGATTTCAAATGCAATAGCTTGGATTTTTCTAAAGTCATTCAGTGTAATTCATACCAACACATACTTCAGGTTCTTGGTCTTAGGAGTTTCTCAGATGAAACTGGAAAGAAATGCGTTTGCTTGGCTCAGGAACCTGTCAAGACCTCCCTTGCTTTGGCAGTAGCCTGTGAAATTGTTGAAGAAATGGTAAAAACTGCAGAGCTTAGCAAAGACCTAGCACGGAATTCAACTCTTGATCTGTTTACTAAATTTAGGAGAATTTGTTGTGGTTCTGTCCAAGCAAGTGGAGAGCAATTGCCTTTGGGGATTGTGAGTTGTTTCATCTGTTA--------------------------------------------
>DIM50
TGGAACAAAAAGTTGACTTATGTAATTGCACTTGCAAAAGATGGGGTGTATGATGTGACAAAGCGCTACACAAGAAAATGGCATGAGGTTTGTTACCACTCAATTCACACTACCTAAAAGTTGCTCTGCAAAATGTTTTTGCTGATCAATGAAAAGAATTCTTGGTGTAGATTCTATCACGGCGTCTTATCACTTCAGAAGCTAATGTGCAAGAAACAGTAAATAGCTTGACGAAGGAAGTTCGGCGACATTTTTCTCCTCTTGAGCAGGCTTCACTTGAGAATCGTGATAAGCAAGAGTTGAATGAAATTGAAAGATCTACATATAATCATGAAGAGCTTCAACTTCCATTGCCAGGACGACAAAGTGGAGCTAAAGAATGGCGGATTGCAAGAGCTGAGCTTGGTGCTGATAATGACATATCATTCAATAGTCTTATTTGCCCCATCCGTACATGCATAGATGACCATGTGGGGAAGATCTATAAGTCAGTTGGCTTATTTATAAGTCAATTCATTGATGATGCACAGTCTATATCTAGAGTTGTGGATGAGATACAGGCTTTGCAGATGTTTATATCTAAACTTAAAGCAACACCTTTCAAAACACGTAGAATGACAATTGATTTCAAATGCAATAGCTTGGATTTTTCTAAAGTCATTCAGTGTAATTCATACCAACACATACTTCAGGTTCTTGGTCTTAGGAGTTTCTCAGATGAAACTGGAAAGATATGCGTTTGCTTGGCTCAGGAACCTGTCAAGACCTCCCTTGCTTTGGCAGTAGCCTGTGAAATTGTTGAAGAAATGGTAAAAACTGCAGAGCTTTGCAAAGACCTAGCACGGAATTCAACTCTTGATCTGTTTACTAAATTTAGGAGAATTTGTTGTGGTTCTGTCCAAGCAAGTGGAGAGCAATTGCCTTTGGGGATTGTGAGTTATTTCATCTGTTAGAAGCTATATATTAATCATTATCTTGAAAAATGAAACTGAAAGT
>FC13
-----------------------------------------------------------------------------------------------------------TTTTAAATATCTTTGGCGTTGTGAAATACTATAGCTCACCAATGAATC--TTTCTTGATGTAGAGCATCTCACGACGCCTCATCACTTCAGAAGCTAATGTGCATGAAGTAGTTAGCAGTTTGACAAAGGAAGTTCGAAGGCATTTGTCTCCAGTTGATCAGGCTTTACTTGAAAGCCGTGATAAGGAGGAGTTGCGTGAAATTGAAAAATCTCAGTACAGTCATGAAAAGCCTTCAGGCTCACTTCTAGGGCGACAAAGTGGATCCAGGGAATGGCGGATTGCTAGAGCTGAGTTTGGTGCTGATAATGACATGTCATTGAAGAGCCTTCCTTGCCCAATCCGTACATGTATAGATGACCACGTGGGGAGGATCTATAAATCATTTGGCTTAATTTTACACCAGTTCATTGATGATGGTAAATCTATGTCCAGAGTTGTAGATGAGATGAAGGCTGTGCAGATGCTTATATCTAATCTTAAAGAAACACCATTCAGAATTCGCAAGGTGATGGTTGATTCCAATTATAACAGCTTGGATATGTCTAAACTCATACAATGTAATTCATATCAACGTCTCCTTCAGGCACTCAGCCTTAAGAGTTTTTCAGATCAAAACGGAAAGATATATGTTTGTTTGGCTCAGGAACCAGTCAAGACCTCCCTTGCTCTGCCTGTGGCCTGTGAAATTATCGAAGGAATGGTAAAAAATGCAGACCCTATAAAAGACCTCACAAATAATGCAACTGTGAAATTGTTTACCAATTGCAGAAGAATATGTGGTGGCTCTGTTCAAGCAAGTGGAGAGCAAATCCCACTTGGAATAGTAAGTTTTTTCATATCTTGAAGGCTATGGTTTAGTTGCTATGGTGAAAATTGAAAAAATAAAA
>FTS1
----------------------------CACTTGCAAAAGATGGGGTGTATGATGTGACAAAGCGCTACACAAGAAAATGGCATGAGGTTTGTTATCACTCAATTCACACTACCTAAAAGTTGCTTTGCAAAGTGGTTTAGCTGATCAATGGAAAGAATTCTTGCTGTAGATTCTATCACGACGTCTTATCACTTCAGAAGCTAATGTGCAAGAAACAGTAAATAACTTGACAAAGGAAGTTCGGCGACATTTTTCTCCACTTGAGCAGGCTTCACTTGAGAATCGTGATGAGCAAGAGTTGATTGAAATTGAAAGATCTACACATAATCATGAAGAGCTTCGAATTCCATTGCCAGGACGACAAAGTGGAGCTAAAGAATGGCGGATTGCAAGAGCTGAGCTTGGTGCTGATAATGATATGTCATTCAATAGTCATATTTGCCCCCTCCGTACATGCGTAGATGACCACGTGGGGAAGATCTATAAATCAGTTGGCTTATTTATAAGCCAATTCATTGATGATGCAAAATCTATATCTAGAGTTGTGGATGAGATACAGGCTTTGCAGATGTTTATATCTAAAGTTAAAGCAACACCTTTCAAAACGCGTAGAATGACAATTGATTTCAAATGCAACAGCTTGGAATTTTCTAAAGTCATTCAGCGTAACTCATACCAACACATACTTCAGGTTCTTGGTCTGAGGAGTTTCTCAGATGAAACTGGAAAGATATGTGTTTGCTTGGCTCAGGAACCTGTCAAGACCTCCCTTGCTTTGGCAGTAGCCTGTGAAATTGTTGAAGAAATGGTAAAAACAGCAGAGCTTAGCAAAGACCTAGCACAGAATTCAACTCTTGACCTGTTTACTAAATTTAGGAGAATTTGTTGTGGTTCTGTCCAAGCAAGTGGAGAGCAATTGCCGTTGGGGATTGTAAGTTGTTTCATTTGTTAGAAACTATAGATTAATCATTACCATGAAAAATGAAACTGAAAGT
>FTS2
TGGAACAAAAAGCTGACTTATGTAATTGCACTTGCAAAAGATGGGGTGTATGATGTGACAAAGCGCTACACAAGAAAATGGCATGAGGTTTGTTATCACTCAATTCACACTACCTAAAAGTTGCTTTGCAAAGTGGTTTAGCTGATCAATGGAAAGAATTCTTGCTGTAGATTCTATCACGACGTCTTATCACTTCAGAAGCTAATGTGCAAGAAACAGTAAATAACTTGACAAAGGAAGTTCGGCGACATTTTTCTCCACTTGAGCAGGCTTCACTTGAGAATCGTGATGAGCAAGAGTTGATTGAAATTGAAAGATCTACACATAATCATGAAGAGCTTCGAATTCCATTGCCAGGACGACAAAGTGGAGCTAAAGAATGGCGGATTGCAAGAGCTGAGCTTGGTGCTGATAATGATATGTCATTCAATAGTCATATTTGCCCCCTCCGTACATGCGTAGATGACCACGTGGGGAAGATCTATAAATCAGTTGGCTTATTTATAAGCCAATTCATTGATGATGCAAACTCTATATCTAGAGTTGTGGATGAGATACAGGCTTTGCAGATGTTTATATCTAAAGTTAAAGCAACACCTTTCAAAACGCGTAGAATGACAATTGATTTCAAATGCAACAGCTTGGAATTTTCTAAAGCCATTCAGCGTAACTCATACGAACACATACTTCAGGTTCTTGGTCTGAGGAGTTTCTCAGATGAAACTGGAAAGATATGTGTTTGCTTGGCTCAGGAACCTGTCAAGACCTCCCTTGCTTTGGCAGTAGCCTGTGAAATTGTTGAAGAAATAGTAAAAACAGCAGAGCTTAGCAAAGACCTAGCACAGAATTCAACTCTTGACCTGTTTACTAAATTTAGGAGAATTTGTTGTGGTTCTGTCCAAGCAAGTGGAGAGCAATTGCCGTTGGGGATTGTAAGTTGTTTCATTTGTTAGAAACTATAGATTAATCATTACCATGAAAAATGAAACTGAAAGT
>GG1
---------------------------------------------------ATTCTGGCTCAGTTGT-------------TCTTGCTTTCAGTCAAAATTTGACATTATTTTGTTGGCTTCTGATATGCAAAATTATATACCTGAATGATGACTAGAATGCTATATGCAGGTTCTGTCTAGACGGGTTATTACATCAGAATCTAATGTGCAAGAAGTGGTTACTGCTTTCACAAAGGAGGTCCGAAGAAATTTAGGTCCAGTTGAACAGGCTTTGCTTATAAACTGTGATAAGAAAGAATTGGATGAAATTGGAAGATTAGAGTCTACTCCCGAAAAGATTTCAAGTTCATTGCCAGGACGTCAAAGTGGGGCAAAGGAATGGCGGATTGCTAGAGCTGAACTTGGTGCTGATGAAAATATGTCCTTCAAGAATGATTCTTGCCCCATTCGTTTGTGTACAGATGACCATGTTGGAAAGATTTACAAAGCCTTGGGCCAAATTTTATCTCAACGCATAGATGATGGTGAATATATATCCAGAATTGTGAATGAGTTGAAGGCTTTTCAGAATTTATTACTTGAGCTTAGGGCCACCCCATTCAGAACTCGTAAAGTGATCATCGAGACCAAATCAGATGACTTTGCGTTATCTGAATTTGTGGGAACTGATTCAATCCAAACGTTACTTCATGCTCTTAGTCTTAAGAAAACTGTAGATCAGAGTGGGAAAATAATAATTTGCTTGGCTGGGGAACCTGTCAAGACCTCACTTGCTCTGCCAGTGGCCTTTGAAACTCTTCAGGAGATAATCATTGATGCAGACTCCGAGAAGTATCTCAGACAGAATCCAACCATTAAGTTGTTTGGCAAATGCAGGAGGCTTTGCTGTGGTTCAGTTCAAGCAAGTGGGGAGCAATTGCCGTTTGGGATCGTGAGTTGTATTAATTAAG---------------------------------------------
>HB41
TGGAACAAAAAACTGACCTACGTAATTGCACATGCAAAAGATGGGGTGTATGATGTGACAAAGCGCTACACAAGAAAATGGCATGAGGTTTGTTACCACTCAATTCACACTACCTAAAAGCTTCTCTGCAAAATGTTTTAGCTGATCAAGGAAAGGAATGCTTGGTGTAGATTCTATCTCGACGTCTTATCACATCAGAAGCTAATGTGCAAGAAGTAATAAATAGCTTGACAAAGGAAGCTCGGCGACATTTTTCTCCACTCGAGCAGTCTTCACTTGAGATTCGTGACAAGCAAGAATTGAATGAAATTGAAAGATCCACATATAATCGTGAAGAGCTTCCAATTCCATTGCCGGGACGACAAAGTGGAGCTGAAGAATGGCGGATTGCAAGAGCTGAACTTGGTGCTGATAATGACACGTCATTCAAGTGTCATCTTTGCCCCATCCGTACGTGCATAGATGACCATGTGGGGAAGATCTATAAGTCAGTTGGCTTATTTTTAAGGCAATTCATTGATGATGCAAAATCTATATCTAGAGTTGTGGATGAGGTGCAGGCTTTGCAAATGTTTATATCTAAAGTTAAAGCAACACATTTCAAAACACGTAGAATGATAGTTGATTTCAAATGCAACGGGTTGGATTTTTCTGAAGTTATGCAGTGTAATTCATACCAACACATACTTCAGGCTCTTGGCCTTAGGAGTTTCTCTGATGAAACTGGAAAGATATGTGTTTGCTTGGCTCAGGAACCTGTCAAGACCTCTCTTGCTTTGGCAGTGGCCTGCGAAATTGTTGAAGAGATGGTAAAAACTGCAGAGCTTAATAAAGACCTGGCACAGAATTCAACTCTTGATCTGTTTATTAATTGCAGGAGAATTTGTTGTGGTTCCGTCCAAGCAAGTGGAGAGCAATTACCTTTGGGGATTGTAAGTTGGTTTA-TTTTTAGAAGCTATGGATTAATCATTACCATGAAAAAGGAAACTGAAAGT
>JO20
TGGAAAAAAAAATTAACCTATGTCATTGCACTTTCAAAAGATGGAGTATTTGATGTGACAAAGCGATACACAAAAAAATGGCATGAGGTATGCTACCAGTTAATTGATTGTAACAATGTTTTGCTTTGTGAAATATTGTAGCTCACCAATGAATAAATTGCTTGATGTAGACTATCTCTCGGCGCCTCATCACTTCAGAAGCTAATGTGCAAGAAGTAGTTAAGAGTTTGACGAAGGAAGTTCGAAGACATTTATCTCCAGTTGATCAGGCTTTGCTTGAAAGCCGTGACAAAGAAGAGTTGCTTGAAATTGAAAAATCTCATTACAGTCATGATGAACCTTCAGGTTCACTTCCAGGACGGCAAAGTGGATCTAAGGAATGGCGGATTGCTAGAGCTGAGTTTGGTGCTGATAATGACATGTCATTCAAGAGTCTTTGTTGCCCCATCCGTACATGCATAGATGACCATGTGGGGAGGATCTATAAATCCGTTGGCTTAATTTTACACCAGTTTATTGATGATGCAAAATCTATGTCCAGAGTTGTGGATGAGATGAAGGCTGTGCAGATGCTTATATCTAATCTTAAGGAAACACCATTCAGAATTCGTAAGATAATGGTTGATTTCGATTATAACGGCTTGGATATATCTAAACTCATACAATGTAATTCATATCAATATCTACTTCAGGCACTCAGCCTTAAAAGTTGTTCAGATCAAAATGGAAAGATATATGTTTGTTTGGCTCAGGAACCAGTCAAGACCTCCCTTGCTCTGCCCGTGGCCTGTGAAATTCTCGAAGGAATGGTAAAAGATACAGACCTCGTAAAAGACCTCAAACATAATGCAACTGTCAAACTGTTTATTAATTGCAGGAGAATATGTGGTGGTTTTGTCCAAGCAAGTGGAGAGCAACTCCCTCTTGGAATAGTAAGTTTTCTCATTAGTTGAGGGTTATGGTTTATTTGCTATGGTAAAAATTGGAAAACAAATA
>JU21
-------------------------------------------GAGTATTTGATGTGACAAAGCGATACACAAAAAAATGGCATGAGGTATGCTACCACTTAATTGATTGTAACAATGTTTTGCTTTGTGAAATATTATAGCTCACCAATGAATAAATTGCTTGATGTAGACTATCTCTCGGCGCCTCATCACTTCAGAAGCTAATGTGCAAGAAGTAGTTAAGAGTTTGACGAAGGAAGTTCGAAGACATTTATCTCCAGTCGATCAGGCTTTGCTTGAAAGCCGTGACAAAGAAGAGTTGCTTGAAATTGAAAAATCTCATTACAGTCATGATGAACCTTCAGGTTCACTTCCAGGACGGCAAAGTGGATCTAAGGAATGGCGTATTGCTAGAGCTGAGTTTGGTGCTGATAATGACATGCCATTCAAGAGTCTTTGTTGCCCCATCCGTACATGCATAGATGACCATGTGGGGAGGATCTATAAATCCTTTGGCTTAATTTTACACCAGTTTATTGATGATGCAAAATCTATGTCCAGAGTTGTGGATGAGATGAAGGCTGTGCAGATGCTTATATCTAATCTTAAGGAAACACCATTCAGAATTCGTAAGATAATGGTTGATTTCGATTATAACGGCTTGGATATATCTAAACTCATACAATGTAATTCATATCAATATCTACTTGAGGCACTCAGCCTTAAAAGTTGTTCAGATCAAAATGGAAAGATATATGTTTGTTTGGCTCAGGAACCAGTCAAGACCTCCCTTGCTCTGCCCGTGGCCTGTGAAATTCTCGAAGGAATGGTAAAAGATACAGACCTCGTAAAAGACCTCAAACATAATGCAACTGTCAAACTGTTTATTAATTGCAGGAGAATATGTGGTGGTTTTGTCCAAGCAAGTGGAGAGCAACTCCCTCTTGGAATAGTAAGTTTTCTCATTAGTTGAGGGTTATGGTTTATTTGCTATGGT-------------------
>KE1
----------------------------------------------------------------------------------------------------------------------------------------------------------------------------------------------------------------ACAAGAAGTGATTAGTACTTTGACAAAGAAAAATCATGAATATTTCTCTTTAGTTGGGTGGGCTACACTTGAAAACGGTGATAAGCGAGAGTTGGATAAAATCAAAACATCAAATTA---TCCTGTAGGATCTACATGTTCGTTACAAGGACAACAAAGTAGTTTAAAGGAATGGCATATTTCTAGAGCTGAGATTGGTAATAATACTAATTTTTCCCCTGAGCAGTATTCTTTCCCCTTCCATATATCTATAAATTCCCACATTGGGAAGATTTATAAATCCTTTGGCTTAATTTTATGCCAATGCATTGATCATGTGAAATCTATACCTAGAGTTATTGATGAATTGAAGGCTCTGCAGAATTTTCTACTTGAGCTTAGTGCCACACCTTTTAGAACTCAAAAAATAGCAATTGATTCGAAATCAAATATGTTGGCTTTATCAGAAGTCCTAAAAAGTGATGTATACCAAAGCTTATTTCAATCTCTTAGTCTTAAGAGTTGCAGAATGTGAGAT------------------TTTGGTGGAGAATGTAAGCAAATAGAACTCTT-----------------------------AGACTGAAGAAAAACAAAGGAAGAGGCAGGATCATCCTCTGTATCGCAATCTACAATTACTTGGAATATGTGACATATGCAAT-------------------------------------------------------------------------------------------------------------
>LF2
---------------------------------------------------------------------------------------------------------------------------------------------------------------------------------------------------------------------------------------------------GGCGACATTTGTCTCCACTCGAGCAGGCTTCACTTGAGAATCGTGATAAGCAAGAGTTGAATGAGATTGAAAGATCTACATATAATCATGAAGAGCTTACAATTCCATTGCCGGGACGAGAAAGTGGAGCTAAAGAATGGCGGATTGCAAGAGCTGAGCTTGGTGCTGATAATGACATTGCATTCAAGAGTCATCTTTGCCCCCTCCGTACATGCATAGATGAACATGTGGGGAATATCTATAAGTCAGTTGGCTTATTTATAAGCCAATTCATTGATGATGCAAAATCTACATCTAGAGTTGTGGATGAGACGCAGGCTTTGCAGATGTTTATA----------------------------------------------------------------------------------------------------------------------------------------------------------------------------------------------------------------------------------------------------------------------------------------------------------------------------------------------------------------------------------------------------------------------------------
>MC0
TGGAACAAAAAGCTGACTTATGTAATTGCACTTGCAAAAGATGGTGTGTATGATGTGACAAAGCGCTACACAAGAAAATGGCATGAGGTTTGTTGCCACTCAATTTACACTTTGTAAAAGTTTCTCTACAATTTTTTTTAGCTGATCAATGGAAAAAATACTTGGTGTAGATTCTATCTCAACGTCTTATCACTTCAGAAGCTAATGTGCAAGAAATAATAAATAGCTTGACAAAGGAAGCTCGGCAACATTTTTCTCAGCTTGAGCAGGCTTCACTTGATAATCATGATAAGCAAGAGTTGAATGAGATTGAAAGATCTACATATAGTCATGAAGAGCTTAAAATTCCATTGCCGGGACGAGAAAGTGGAGCTAAAGAATGGCGGATTGCAAGAGCTGAGCTCGGTGCTGATAATGACATGTCGTTCAAGAGTCATCTTTGCCCTCTCCGCACATGCGTAGATGATCATGTGGGGAACATGTATAAGGCAGTTGGCTTATTTATAAGCCAATTCATTGATGATGCAAAATCTATATCTAGAGTTGTGGATGAGATGAAGGCGTTGCAGATGTTTATATCTAAAGTTAAAGTAACACCTTTCAAAACACGTAGAATGATAATTGATTTCAAATACAATGGCTTGGATTTTTCTGAAGTCATGCAGTGTAATTCATACCAACACATACTTCAGGCTCTCGGTCTTAGGAGTTTCTTGGATGAAACTGGAAAGATATGTGTTTGCTTGGCTCAGGAACCTGTCAAGACCTCTCTTGCTTTGGCAGTAGCCTGTGAAATTGTTGAAGAGATGTTAAAAACTGCAGAGCTTAACAAAGTCCTAGCACAGAATTCATCTCTTGATTTATTTACTAATTGTAGGAGAATTAGTTGTTGTTCCGTCCAAGCAAGTGGAGAGCAATTGCCTTCGGGGATTGTAAGTTGTTTCATTTCTTAGAAGCTATAGATTAATCATTACCATGAAAAATGAAACTGAAAAT
>MT0
TGGAACAAAAAGCTGACTTATGTAATTGCACTTGCAAAAGATGGGGTGTATGATGTGACAAAGCGCTACACAAGAAAATGGCACGAGGTTTGTTACCACTCAATTCACATTGCCTAAAAGTTTCT-TGCAAAATATTTTAGCTGATCAATGGAAAGAATCCTTGGTGTAGATTCTATCTCGACGTCTTATCACTTCAGAAGCTAATGTGCAAGAAATAATAAATAGCTTGACAAAGGAAGCTCGGCAACATTTTTCTCCACTTGAGCAGGCTTCACTTGAGAATCGTGATAAGAAAGAGTTGAATGAGATTGAAAGTTCTACATATAATCACGAAGACCTTCCAATTCCATTGCCAGGACGACAAAGTGGAGCTAAAGAATGGCGGATTGCAAGATCTGAGCTTGGTGCTGATAATGACATGTCATTCAAGGGTCATCTTTGCCCCCTCCGTACATGCATAGATGATCATGTGGGAAAGATCTATAAGTCAGCTGGCTTATTTATAAGCCAATTCATTGATGATGCAAAATCTATATCTAGAGTTGTGGATGAGATACAGGCTTTGCAGATGTTTATATCTAAAGTTAAAGGAACACCTTTCAAAACACGTAGAATGATAGTTGATTTCAAATGCAATGGCTTGGATTTTTCTAAATTCATGCAGTGTAATTCATACCAACAAATACTTCAGGTTCTTGGTCTTAGGAGTTTCTCAGATGAAAATGGAAAGATATGTGTTTGCTTGGCTCAGGAACCTGTCAAGACCTCTCTTGCTTTGGCAGTAGCCTCCGAAATTGTTGAAGAGATGGTAAAAACTGCAGAGCTTAGCAAAGACCTAGCACAGAATTCAACTCTTGATCTGTTTACTAATTACAGGAGAATTTGTTGTGGTTCCGTTCAAGCAAGTGGAGAGCAATTGCCTTTGGGGATCGTAAGTTGTTTCATTTGTTAGAACCTATAGATTAAGCATTACCATGAGAAATGAAAATGAAAAT
>NN48
TGGAATAAAAAGCTGACTTATGTAATTGCACTGGCAAAAGATGGGGTGTATGATGTGACAAAGCGCTACACAAGAAAATGGCATGAGGTTTGTTACCACTCAATTCACACCACATATAAGTTGCTCTGCAAAATGTTTTAGCTGATCAATGGAAAGAATGCTTGGTGTAGATTGTATCACGACGTCTTATTACTTCAGAAGCTAATGTGCAAGAAATAATAAATAGCTTGACAAAGGAAGTTCGGCGACATTTTTCTCCACTTGAGCAGGCTTCACTTGAGAATCGTGATAAGCAAGAGTTGAAAGAAATTGAAAGATCTACATATAATCATGAAGAGCTTCGAATTCCATTGCCAGGACGACAAAGTGGAGCTAAAGAATGGCGGATTGCAAGAGCTGAGCTTGGTGCTGAGAATGACATATCATTCAATAATCGTATTTGCCCCCTCCGTTCATGCATAGATGATCATGTGGGGAAGATTTATAAGTCAATTGGCTTATTTATAAGCCAATTCATTGATGATGCAAAATCTATATCTAGAGTTGTGGATGAGATACAGGCTTTGCAGATGTTTATATCTAAAGTTAAAGCAAGACCTTTCAAAACACGTAGAATGACAATTGATTTCAAATGCAACGGTTTGGATTTTTCTAAAGTCATTCAGTGTAATTCATACCAACACATACTTCAGGTTCTTGGTCTTAGGAGTTTCTCAGATGAAACTGGAAAGATATGCGTTTGCTTGGCTCAGGAACCTGTCAAGACCTCCCTTGCTTTGGCAGTAGCCTGTGAAATTGTTGAAGAAATGGTAAAAACTGCAGAGCTTAGCAAGGACCTAGCACGAAATTCAACTCTTCATCTGTTTACTAAATTTAGGAGAATTTGTTGTGGTTCCGTCCAAACAAGTGGAGAGCAATTGCCTTTGGGGATTGTAAGTTGTTTCATTTGTTAGAAGCT-----TTAATCATTACCATGAAAAATGAAACTGAAAGT
>PA42
TGGAACAAAAAGCTGACTTACATAATTGCATTTGCAAAAGATGGGGTGTATGATGTGACAAAGCGCTACACAAGAAAATGGCATGAGGTTTGTTAACACTCAATTCGCACTACCTAAAAGTTGCTCTGCAAAATAGTTTAGCTGATCAATGGAAAGAATGCTTTTTGTAGATTCTATCTCGACGTCTTATCACTTCAGAAGCTAATGTGCAAGAAGTAATAAATAGCTTGAAAAAGGAAGCTCGGCGACATTTTTCTCCACTTGAGCAGGCTTCACTTGAGAATCATGATAAACAAGAATTAAATGAAATTGAAAGATCTAAATATAATCATGAAGGGATACCAATTCCATTGCCGGGACGACAAAGTGGAGCTAAAGAATGGCGGATTGCAAGAGCTGAGCTTGGTGCTGATAATGACACGTCATTCAAATGTCATCTTTGCCCTGTTCGTACATGCATAGATGACCATGTGGGGAAGATCTATAAGTCAGTTGGCCTATTTATAAGTCAATTCATTGCTGGTGCAAAATCTATATCTAGAGTTGTGGATGAGATGCAGGCTTTGCAAATGTTTATATCTAAAGCTAAAGCCACACCTTTCAAAACACGTAGAATGTTAATTGATTTCAAATGCAATGGATTGGATTTTTCTGAAGTCATGCAATGTAATTCATACCAACACATACTTCAGGCTCTTGGTCTTAGGAGTTTCTCAGATGAAACTGGAAAGATATGTGTTTGTTTGGCTGAGGAACCTGTCAAGACCTCTCTTGCATTGGCAGTAGCCTGTGAATTTGTTGAAGAGATGGTAAAAACTGCAGAGCATAATAAAGACCTAACACAGAATTCTACTCTTGATCTGTTTACTAATTGTAGGAGAATTTGTTGTGGTTCCATCCAAGCAAGTGGAGAGCAATTACCTTTGGGGATCGTAAGTTGTTTCA-TTGTTATAAGTTATAGATTAATCATTACCATGAAAAATGAAACTGAAAAT
>PB33
-------------------------------------------------ATGATGTGACAAAACGCTACACAAGGAAATGGCATGAGGTTTGTTCCATCCAATTCAGAAATCTTCCTTTTATAGAATGTTTGTCCTATTGTTTAACTCATAAATATGAATCCTTATGTAGATTCTGCATCGGCGTCTTGTCACTTCAGAAGCTAATGTGCAAGAAGTAATTAGTAGATTGACGAAGGAAGCTCGCAGAGATTTCTCTCCAGTTGAGCTGGCTGCACTTGAAAACCGTGATAAGAGAGAGTTGGATGAGATGGAAGGATCAAATTA---TCCTGAAGAATTTTTATGTTCGTTACCTGGACGGCAAAGTGGATCAAAAGAATGGCGGATTTCTAGAGCTGAGCTTGGTAGTAATATTGATATGCCCTCCCAGCATTATTCGTGCCCCTTCCGTATATGTATAGATGACCACATTGGGAAGATTTATAAATCCTTTGGATTAATTTTATACCAATGCATTGATCATGTGAAATCCATTTCTAGAGTTATGGATGAACTGAAGGGTTTACAGAAATTTCTGGTTGAGCTGAGTGCTACACCTTTCAGGACTCGGAAAATAACAATTGATTCGAAATCAAATATGTTGGCTTTATCTGAAGTCCTAAAAAGTAATGCATATGAAAGCTTATTTCAGTCTCTTAGTCTTAAGAGCTGCTTAGATGAAAATGGAAAAGGATTTGTTTGCTTAGGTGGGGAACCTGTCATGACCTCACTTGCCTTGCCAGTGGCTGTGGATATTCTACAAGAGATGGTCAACAATGCAGGCTCTGACAAATATCTTACCGATGATCCAGCAGTAAAAGTGTTTGCCAATTGCACTAGAGTTTGTTTTGGTTCAGTTCAAGCAAGTGGAGAGCAATTGCCTTTGGGAATTGTAAGTTTTGTCACTTTTTC-----TAAAGAA--ATTGTTTCTAAGAAAACAGGAAAAACAGTG
>PF1
TGGAACAAAAAGCTGACTTATATAATTGCACTTGCAAAAGATGGGGTGTATGATGTGACAAAACGCTACACAAGAAAATGGCATGAGGTTTGTTACCACTCAATTCACACTACCTAAAAGTTGCTCTGCAAAATGTTTTAGCTGATCAACGGAAAGAATGCTTGGTGTAGATTCTATCTCGACGTCTCATCACTTCAGAAGCTAATGCGCAAGAAATAATAAATAGCTTGACAAAGGAAGCTCGACGACATTTTTCTCTGCTTGAGCAGGCTTCACTTGAGAATCGTGATAAGCAAGAGTTGAATGAAATTGAAAGATCTACATATAATCATGAAGAGCTTCCAATTCTGTTGCCAGGACGACAAAGTGGAGCTAAAGAATGGCGGATTGCGAGAGCTGAGCTTGGTGCTGATAATGACATGTCATTCAAGAGTCATCTTTGCCCCCTCCGTACATGCATAGATGACCATGTGGGAAAGATCTATAAGTCAGTTGGGTTATTTATAAGCCAATTCATTGATGATGCAAAATCTATATCTAGAGTTGTGGATGAGATGCAGGCTTTTCAGATGTTTATATCTAAAGTTAAAGCAACACCTTTCAAAACACGTAGAATGATAATTGATTTCAAATGCAATGGCTTGCTTTTTTCTGAAGTCGTGCAGTGTAATTCATACCAACACATACTTCAGGTTCTTGGTCTTAGGAGTTTCTCAGATGAAACTGGAAAGATATATGTTTGCTTGGCTCAGGAACCTGTCAAGACCTCCCTTGCTTTGGCAGTAGCCTGCGAATTTGTTGAAGAGATGGTAAAGACTGTAGAGCTTAGCAAAGACCTAGCACAGAATTCGATTCTTGATGTTTTTACTAATTGCAATAGAATTTGTTGTGGTTCCGTCCAAGCAAGTGGAGAGCAATTGCCTTTCGGGATTGTAAGTTGTTTCATTTGTTAGAAGCTATAGATTAATCATTCCCATAAAAAATGAAACTGAAAAT
>PFM1
TGGAACAAAAAGCTGACTTACGTAATTGCACTTGCAAAAGATGGGGTGTATGATGTGACAAAGCGTTACACAAGAAAATGGCATGAGGTTTGTTATCACTCAATTCACACTACCTAAACGTTGCTCTGCAAAATATTTTAGCTGATCAATGAAAAGAATGCTTGGTGTAGATTCTATCTCGACGTCTTATCACTTCAGAAGCCAATGTGCAAGAAGTAATAAATAGCTTGACAAAGGAAGCTCGGCGACATTTTTCTCCACTCGAACAGGCTTCACTTGAGAATCGTGATAAACAAGAATTGAATGAAATTGAAAGATCTACATATAATCATGAAGGGCTTCCAATTCCATTGCCGGGACGACAAAGTGGAGCTAAAGAATGGCGGATTGCAAGAGCTGAGCTTGGTGCTGATAATGACATGCCATCCAAGTGTCATCTTTGCCCTGTTCGTACATGCATAGATGACCATGTGGGGAAGATCTATAAGTCAGTTGGCCTATTTATAAGTCAATTTATTGATGATTCAAAATCTATATCTAGAGTTGTAGATGAGATGCAGGCTTTGAAAATGTTTATATCTAAAGTTAAAGCAACACCTTTCAAAACACGTAGAATGTTAATTGATTTCAAATGCAATGGACTGGATTTTTCTGAAGTCATGCAGTGTAATTCATACCAACACATACTTCAGGCTCTTGGTCTTAGGAGTTTCTCAGATGAAACTGGAAAGATATATGTTTGCTTGGCTCAGGAACCTGTCAAGACCTCTCTTGCTTTGGCAGTAGCCTGCGAAATTGTTGAAGAGATGGTAAAAACTGCAGAGCTTAATAAAGACCTAGCACAGAATTCTACTCTTGATCTGTTTACTAATTATAGGAGAATTTGTTGTGGTTCCATCCAAGCAAGTGGAGAGCAATTACCTTTGGGGATTGTAAGTTGTTTCATTTGTTAGAAGTTATAGATTAATCATGATTCATTACCATG-----------
>PG28
TGGAATAAAAAGTTGACTTATGCAATTGCACTCGCGAAAGACGGAGTATATGATGTGACAAAACGCTACACAAGGAAATGGCATGAGGTTTGTTCCATCCAATTCAGAAATCTTGCCTTTATAGAATGTTTGTCCTATTGTTTAACTGATGAAAATAAAACCTTATGTAGATTCTACATCGCCGTCTTATCACTTCAGAAGCTAATGCACAAGAAGTAATTAGTAGTTTGACGAAGGAAGCTCGCAGACATTTCTCTCCGGTTGAGCGGGCTTCACTTGAAAACCGTGATAAGCGAGACTTGGACGAAATAGAAAGATCAAATCA---TCCTGAAGAATTTTCATGTTCGTTACCTGGACGACAAAGCGGATCAAAGGAATGGCGGATTTCTAGAGCTGAGCTTGGTAATAATATTAATATGTCCTCCGAGCATTATTCTTGCCCCATCCGTATATGTATAGATGACCACGTTGGAAAGATTTATAAATCCTTTGGCTTAATTTTATGCCAATGCATTGATCGTGTGAAATCTATACCTAGAGTTATGGATGAATTGAAGGCTTTGCAGAACTTTCTGCTTGAGCTTAGTGCCACACCTTTCAGAACTCGGAAAATAACAATTGATTCAAAGTCAAATATGTTGGCTTTATCTGAAGTCCTAGAAAGTGATGCATACAAAAGCTTATTTCAGTCTCTTAGCCTTAAGAATTGCTTAGATGAAACTGGAAAAAGATTTGTTTGCTTGGGTGGGGAACCTGTCATGACCTCACTTGCTTTGCCAGTGGCCGTGGATATTCTAAAGGAGATGGTCAACGATGCAGGCTCTGACAAAAATCTTACCGACAATCCAGCAGTAAAAGTGTTTTCCAATTGCACTAGAGTTTGTTTTGGTTCAGTTCAAGCAAGTGGAGAGCAAGTGCCTTTGGGGATTGTAAGTTTTGTCACTTTTTC-----TAAAGAACGAGTGTTTCCAAGAAAACAGGAACAATAATG
>PH2
-------AAAAGCTGACTTATATAATTGCACTTGCAAAAGATGGGGTGTATGATGTGACAAAACGCTACACAAGAAAATGGCATGAGGTTTGTTACCACTCAATTCACACTACCTAAAAGTTGCTCTGCAAAATGTTTTAGCTGATCAACGGAAAGAATGCTTGGTGTAGATTCTATCTCGACGTCTCATCACTTCAGAAGCTAATGCGCAAGAAATAATAAATAGCTTGACAAAGGAAGCTCGACGACATTTTTCTCTGCTTCAGCAGGCTTCACTTGAGAATCGTGATAAGCAAGAGTTGAATGAAATTGAAAGATCTACATATAATCATGAAGAGCTTCCAATTCTGTTGCCAGGACGACAAAGTGGAGCTAAAGAATGGCGGATTGCGAGAGCTGAGCTTGGTGCTGATAATGACATGTCATTCAAGAGTCATCTTTGCCCCCTCCGTACATGCATAGATGACCATGTGGGAAAGATCTATAAGTCAGTTGGGTTATTTATAAGCCAATTCATTGATGATGCAAAATCTATATCTAGAGTTGTGGATGAGATGCAGGCTTTTCAGATGTTTATATCTAAAGTTAAAGCAACACCTTTCAAAACACGTAGAATGATAATTGATTTCAAATGCAATGGCTTGCTTTTTTCTGAAGTCGTGCAGTGTAATTCATACCAACACATACTTCAGGTTCTTGGTCTTAGGAGTTTCTCAGATGAAACTGGAAAGATATATGTTTCCTTGGATCAGGAACCTGTCAAGACCTCCCTTGCTTTGGCAGTAGCCTGCGAATTTGTTGAAGAGATGGTAAAGACTGTAGAGCTTAGCAAAGACCTAGCACAGAATTCGATTCTTGATGTTTTTACTAATTGCAATAGAATTTGTTGTGGTTCCGTCCAAGCAAGTGGAGAGCAATTGCCTTTGGGGATTGTAAGTTGTTTCATTTGTTAGAAGCTATAGATTAATCATTCACATAAAAAATGAAACTGAAAAT
>PM29
--------------------------------------------------------------------------------------------TTCCATCCAATTCAGAAATCTTTCTTTTATACAATGTTTGTCCTATTGTTTAACTGATGAATATTAATGCTTATGTAGATTCTACGTCGTCGTCTTATAACTTCAGAAGCTAATGTGCAAGGAGTAATTAGTAGTTTGACTAAGGAAACTCGCAGACATTTCTCTTCAATTGAGAAGGCTTCACTTGAAAACCGTGATAAGCAAGAATTGGAAGAAATTGAAAGACTAAATTA---TCCTGAAGAAGTTTCATGTTCGTTACCAGGACGACAAAGTGGCTCGAAGGAATGGCGGATTTCTAGAGATGAGCTTGGTGATAATATTAATATGTCCTCCAAGCTTTCTTCTTGCCCATTCCGTATATGTATAGATGACCATATTGGGAAGATTCATAAATCCTTTGGCTTAATTTTATGCCATTGCATTGATCATGTGAAACATATACCTAGGGTTATGGATGAATTGAAGGCTTTACAGAATTTTCTGCTTAAGCTGAGTGCCACACCTTTCAGAACTCGGAAAATAACAATTGATTCAAAATCAGATACGTTGGCTTTATCTGAAGTCCTAAAAGGTGAGGCATACCAAAGCTTGTTTCAATCTCTTAGTCTTAAGAGTTGCATAGATGAAACCGGAAAAGGGTTTGTATGCTTGGGTGGGGAACCTGTCATGACATCACTTGCTTTACCAGTGGCCTTGGATATTCTAAAGGAGATAGTCAACAATGCAGCCTTTGATAAAAATCTTACTGACAATCCAGCAGTAAAAGTGTTTGTCAATTGCATGAGAGTTTGTTTTGGTTCAGTTCAAGCAAGTGGAGAACAAGAGCCTGTGGGAATTGTAAGTTTTGTCATTTTTTC-----CAAAGAACAATTGTTTCCAAGAAAACAGAAAAAACAGTG
>PS27
TGGAATAAAAAGTTGACTTATGCAATTGCACTCGCAAAAGACGGAGTATATGATGTGACAAAACGCTACACAAGGAAATGGCATGAGGTTTGTTCCATCCAATTCAGAAATCTTGCCTTTATAGAATGTTTGTCCTATTGTTTAACTGATGAAAATAAAACCTTATGTAGATTCTACATCGCCGTCTTATCACTTCAGAAGCTAATGCACAAGAAGTAATTAGTAGTTTGACGAAGGAAGCTCGCAGACATTTCTCTCCGGTTGAGCGGGCTTCACTTGAAAACCGTGATAAGCGAGACTTGGACGAAATAGAAAGATCAAATTA---TCCTGAAGAATTTTCATGTTCGTTACCTGGACGACAAAGCGGATCAAAGGAATGGCGGATTTCTAGAGCTGAGCTTGGTAATAATATTAATATGTCCTCCGAGCATTATTCTTGCCCCTTCCGTATATGTATAGATGACCACGTTGGAAAGATTTATAAATCCTTTGGCTTAATTTTATGCCAATGCATTGATCGTGTGAAATCTATACCTAGAGTTATGGATGAATTGAACGCTTTGCAGAACTTTCTGCTTGAGCTTAGTGCCACACCTTTCAGAACTCGGAAAATAACAATTGATTCAAAGTCAAATATGTTGGCTTTATCTGAAGTCCTAGAAAGTGATGCATACAAAAGCTTATTTCAGTCTCTTAGCCTTAAGAATTGCTTAGATGAAACTGGAAAAAGATTTGTTTGCTTGGGTGGGGAACCTGTCATGACCTCACTTGCTTTGCCAGTGGCCGTGGATATTCTAAAGGAGATGGTCAACGATGCAGGCTCTGACAAAAATCTCTCCGACAATCCAGCAGTAAAAGTGTTTTCCAATTGCACTA---------------------------------------------------------------------------------------------------------------------
>PS30
TGGAACAAAAAGCTGACTTACATAATTGCATTTGCAAAAGATGGGGTGTATGATGTGACAAAGCGCTACACAAGAAAATGGCATGAGGTTTGTTAACACTCAATTCACACTACCTAAAAGTTGCTCTGCAAAATAGTTTAGCTGATCAATGGAAAGAATGCTTTGTGTAGATTCTATCTCGACATCTTATCACTTCAGAAGCTAATGTGCAAGAAGTAATAAATAGCTTGACAAAGGAAGCTCGGCGACATTTTTCTCCACTCGAGCAGGCTTCACTTGAGAATCACGATAAACAAGAATTAAATGAAATTGAAAGATCTACATATAATCATGAAGGGATACCAATTCCATTGCCGGGACGACAAAGTGGAGCTAAAGAATGGCGGATTGCAAGAGCTGAGCTTGGTGCTGATAATGACATGTCATTCAAATGTCATCTTTGCCCTGTTCGTACATGCATAGATGACCATGTGGGGAAGATCTATAAGTCAGTTGGCCTATTTATAAGTCAATTCATTGCTGGTGCAAAATCTATATCTAGAGTTGTGGATGAGATGCAGGCTTTGCAAATGTTTATATCTAAAGTTAAAGCCACACCTTTCAAAACACGTAGAATGTTAATTGATTTCAAATGCAATGGATTGGATTTTTCTGAAGTCATGCAGTTTAATTCATACCAACACATACTTCAGGCTCTTGGTCTTAGGAGTTTCTCAGATGAAACTGGAAAGATATGTGTTTGTTTGGCTGAGGAACCTGTCAAGACCTCTCTTGCATTGGCAGTAGCCTGCGAATTTGTTGAAGAGATGGTAAAAACTGCAGAGCATAATAAAGACCTAACACAGAATTCTACTCTTGATCTGTTTACTAATTGTAGGAGAATTTGTTGTGGCTCCATCCAAGCAAGTGGAGAGCAATTACCTTTGGGGATCGTAAGTTGTTTCA-TTGTTAGAAGTTATAGATTAATCATTACCATGAAAAATGAAACT------
>PSF43
TGGAACAAAAAGCTGACTTATGTAATTGCACTTGCAAAAGATGGGGTGTATGATGTAACAAAGCGCTACACAAGAAAATGGCATGAGGTTGGTTACCACTGAATTCACACTATCTTTAAGTTGCTCTGCAAAATGTTTTAGCTGATCAATGGAAAGAATGCTT-TTGTAGATACTATCACGACGTCTTATTACTTCAGAAGCTAATGTGCAAGAAATAATAAATAGCTTGACAAAGGAAGTTCGGCGACATTTTTCTCCACTTGAGCAGGCTTCACTTGAGAATCGTGATAAGCAAGAGTTGAATGAAATTGAAAGATCTACATATAATCATGAAGAGCTTCGAATTTCATTGCCAGGACGACAAAGTGGAGCTAAAGAATGGCGGATTGCAAGAGCCGAGCTTGGTGCTGAGAATGACATATCATTCAATAATCATATTTGCCCCGTCCGTACATGCATAGATGACCATGTGGGGAAGATCTATAAGTCAATTGGCTTATTTATAAGCCAAATCATTGATGATGCAAAATATATATCTAGAGTTGTGGATGAGATACAGGCTTTGCAGATGTTTATATCTAAAGTTAAAGCAACACCTTTCAAAACACGTAGAATGACAATTGATTTCAAATGCAACGGTTTGGATTTTTCTAAAGTCATTCAGTGTAGTTCATACCAACACATACTTCAGGTTCTTGGTCTTAGGAGTTTCTCAGATGAAACTGGAAAGATATGCGTTTGCTTGGCTCAGGAACCTGTCAAGAGCTCCCTTGCTTTGGCAGTAGCCTGTGAAATTGTTGAAGAAATGGTAAAAACTGCAGAGCTTAGCAAAGACCTAGCACAGAATTCAACTCTTCATCTGTTTACTAAATTTAGGAGAATTTGTGGTGGTTCCGTCCAAACAAGTGGAGAGCAATTGCCTCTGGGGATTGTAAG---TTTCATTTGTTATAAGC---------------------------------------
>PTA0
TGGAACAAAAAGCTAACTTATGTAATTGGGCTTGCAAAAGATGGGGTCTATGATGTGACAAAGCGCTACACAAGAAAATGGCATGAGGTTTGTTACCATTCAATTAACACTACCTAAAAGTTTCTCTGCAAAATGTTTTACCTGATCAATGGAAAAAATGCTTGGTGCAGATTCTATCTCGACGTCTTATCACTTCAGAAGCTAATGTGCAAGAAATAATAAATAGCTTGACAAAGGAAACTCGGCGACATCTTTCTCCACTTGAGCAGGCTTCACTTGAGAATCGTGATAAGCAAGAGTTTAATGAGATTGAAAGATCTACGTATAATTATGAAGAAATTCCAATTCCATTGCCAGGACGACAAAGTGGAGCTAAAGAATGGCGGATTGCAAGAGCTGAGCTTGGTGCTGATAATGACATGTCATTCAATAGTCATATTTGCCCCCTCCGTACATGCGTAGATGACCATGTGGGGAAGATCTATAAGTCAGTTGGCTTATTTATAACCCAATTCATTGATGATGGAAAATCTATATCTAGAGCTGTGAATGAGATGCAGGCTTTGCAGATGTTTATATCCAAAGTTAAAGCAACACCTTTCAAAACACGTAGAATGATAATTGATTTCAAATGCAATGGCTTGGATTTTTCTGAAGTCATGCAGTGTAATTCATACCAACACGTACTTCAGGCTCTTGGTCTTAGGAGTTTCTCTGATGAAACTGGAAAGATATGTGTTTGCTTGGATCAGGAACCTGTCAGGACCTCTCTTGCTTTGGCAGTGGCCTGTGAATTTGTTGAAGAGATGGTAAAAACTGCAGGGCTTAACAAAGAGCTAACACAGAATTCATCTCTTGATTTATTTACTAATTGCAGGAGAATTTGTTGTGGTTCCGTCCAAG---------------------------------------------------------------------------------------------
>RC54
TGGAACAAAAAGCTGACTTATGTAATTGCACTTGCAAAAGATGGGGTGTATGATGTGACAAAGCGCTACACAAGAAAATGGCATGAGGTTTGTTACCACTCAATTCACACTAC-TATAAGTTGCTCTGCAAAATGTTTTAGCTGATCAATGGAAAGAATGCTTGGTGTAGATTCTATCACAACGTCTTATTACTTCAGAAGCTAATGTGCAAGAAATAATAAATAGCTTGACAAAGGAAGTTCGGCGACATTTTTCTCCACTTGAGCAGGCTTCACTTGAGAATCTTGATAAGCAAGAGTTGAATGAACTTGAAAGATCTACATATAATCATGAAGAGCTTCGAATTCCATTGCCAGGTCGACAGAGTGGAGCTAAAGAATGGCGGATTGCAAGAGCTGAGCTTGGTGCTGAGAATGACATATCATTCAATAATCATATTTGCCCCCTCCGTACATGCGTAGATGACCATGTGGGGAAGATCTATAAGTCAATTGGCTTATTTATAAGCCAATTTATTGATGATGCAAAATCTATATCTAGAGTTGTGGATGAGATACAGGCTTTGCAGATGTTTATATCTAAAGTTAAAGCAACACCTTTCAAAACACGTAGAATGACAATTGATTTCAAATGCAACGGTTTGGATTTTTCTAAAGTCATTCAGTGTAATTCATACCAACACATACTTCAGGTTCTTGGTCTTAGGAGTTTCTCAGATGAAACTGGAAAGATATGCATTTGCTTGGCTCAGGAACCTGTCAATACCTCCCTTGCTTTGTCAGTAGCCTGTGAAATTGTTGAAGAAATGGTAAAAACTGCAGAGCTTAGCAAAGACCTAGCACGGAATTCAACTCTTCATCTGTTTAGTAAATTTAGGAGAATTTGTTGTGGTTCCGTCCAAACAAGTGGAGAGCAATTGCCTTTAGGGATTGTAAGTTGTTTCATTTGTTAGAAGCT-----TTAATCATTACCATGAAAAATGAAACTGAAAGT
>RR55
TGGAACAAAAAGCTGACTTATGTAATTGCACTTGCAAAAGATGGGGTGTATGATGTGACAAAGCGCTACACAAGAAAATGGCACGAGGTTTGTTACCACTCAATTCACACTACCTATAAGTTGCTCTGCAAAATGTTTTAGCTGATCAATGGAAAGAATGCTTGGTGTAGATTCTATCACGACGTCTTATTACTTCAGAAGCTAATGTGCAAGAAATAATAAATAGCTTGACAAAGGAAGTTCGGCGACATTTTTCTCCACTTGAGCAGGCTTCACTTGAGAATCGTGATAAGCAAGAGTTGAATGAAATTGAAAGATCTACATATAATCATGAAGAGCTTCAAATTCCATTACCAGGACGACAGAGTGGAGCTAAAGAATGGCGGATTGCAAGAGCCGAGCTTGGTGCTGAGAATGTCATATCATTCAATAATCATATTTGCCCCCTCCGTACATGCGTAGATGACCATGTGGGGAAGATCTATAAGTCAATTGGCTTATTTATAAGCCAATTTATTGATGATGCAAAATCTATATCTAGAGTTGTGGATGAGATACAGGCTTTGCAGATGTTTATATCTAAAGTTAAAGCAACACCTTTCAAAACACGTAGAATGACAATTGATTTCAAATGCAACGGTTTGGATTTTTCTAAAGTCATTCAGTGTAATTCATACCAACACATACTTCAGGTTCTTGGTCTTAGGAGTTTCTCAGATGAAACTGGAAAGATATGCGTTTGCTTGGCTCAGGAACCTGTCAATACCTCCCTTGCTTTGGCAGTAGTCTGTGAAATTGTTGAAGAAATGGTAAAAACTGCAGAGCTTAGCAAAGACCTAGCACGGAATTCAACTCTTCATCTGTTTACTAAATTTAGGAGAATTTGTTGTGGTTCCGTCCAAACAAGTGGAGAGCAATTGCCTTTAGGGATTGTAAG-----------------------------------------------------------
>SA1
TGGAACAAAAAGCTGACTTACGTAATTGCATTTGCAAAAGATGGGGTGTATGATGTGACAAAGCGTTACACAAGAAAATGGCATGAGGTTTGTTAACACATAATTCACACTACCTAAAAGTTGCTCTGCAAAATATTTTAGCTGATCAATGGAAAGAATGCTTTGTGTAGATTCAATCTCGACGTCTTATCACTTCAGAAGCTAATGTGCAAGAAGTAATAAATAGCTTGACAAAGGAAGCTCGGCGTCATTTTTCTCCACTTGAGCAGGTTTCACTTGAGAGTCATGATCAACAAGAATTAAATGAAATTGAAAGAACTACAAATAATCATGAAGGGATACCAATTCCATTGCCGGGACGACAAAGTGGAGCTAAAGAATGGCGGATTGCAAGAGCTGAGCTTGGTGCTGATAATGACATGACATTCAAATGTCATCTTTGCCCTGTTCGTACATGCATAGATGACCATGTGGGGAAGATCTATAAGTCAGTTGGCCTATTTATAAGTCAATTCATTGCTGATGCAAAATCTATATCTAGAGTTGTGGATGAGATGCAGGCTTTGCAAATGTTTATATCTAAAGTTAAAGCCACACCTTTCAAAACACGTAGAATGTTAATTGATTTCAAATGCAATGGATTGGATTTTTCTGACTTCATGAAGTGTAATTCATACCAACACATACTTCAGGCTCTTGGTCTTAGGAGTTTCTCAGATGAAACTGGAAAGATATGTGTTTGTTTGGATCAGGAACCTGTCAAGACCTCTCTTGCATTGGCAGTAGCCTGTGAATTTGTTGAAGAGATGGTAAAAACTGCAGAGCATAATAAAGACCTAACACAGAATTTTACTCTTGATCTGTTTACTAATTGTAGTAGAATTTGTTGTGGTTCCATCCAAGCAAGTGGAGAGCAATTACCTTTGGGGATCGTAAGTTGTTTCATCTGTTAGAAGTTATAGATTAATCATTACCATGAAAAATGAAACTGAAAAT
>SC0
---------------------------------------------------------------------------------------------------------------------------------------------------------------------------------------------------------------------------------------------------GGCAACATTTTTCTCCACTCGAGAAGGCTTCACTTGAGAATCGTGATAAGCAAGAGTTGAATGAAATTGAAAGATCTACATATAATCATGAAGAGCTTCCAATTCCATTGCCAGGACGACAAAGTGGAGCTAGAGAATGGCGGATTGCAAGAGCTGAGCTTGGTGCTGATAATGACATGTCATTCAAGAGTCATCTTTGCCCCCTCCGTACTTGCATAGATGACCATGTGGGGAAGATCTATAAGTCAGTTGGCTTATTTATAAACCAATTCATTGATGATGCAAAAACTATATCTAGAGTTGTGGATGAGCTACGGGCTTTGCAGATGTTTATTTCTAAAGTTAAAGCAACACCTTTCAAAACACGTAGAATGATGATTGATTTCAAATTCAATGGCTTGGATTTTTCTAAAGTCATGCAGTGTTATTCATACCAACACATACTTCAGGTTCTTGGTCTTAGGAGTTTCTCAGATGAAACGGGAAAGATGTTTGTTTGCTTGGCTCAGGAACCTGTCAAGACCTCTCTTGCTTTGGCAGTAGCCAGGGAAATTGTTGAAGAGATGGTAAAAACTGCAGAGCTTAGCAAAGACCTAGCACAGAATTCAACTCTTGATCTGTTTACTAATTGCAGGAGAATTTGTTGTGGTTCCGTCCAATCAAGTGGAGAGCAATTGCCTTTGGGGATTGTAAGTTGTTTCATTTGTTAGAAGCTATAGATTAATAATTAC----------------------
>SG23
TGGAAAAAAAAATTAACCTATCTAGTTGCACTTTCAAAAGATGGAGTATATGATGTGACAAAGCGGTACACAAGAAAATGGCATGAGGTATGTTACCACTTAATTGATTTAAACTATCTTTTGCTTTGTAAATTGTTATAGTTCACCTAAGAATAAATTGCTTGATGTAGACTCTCTCTCGACGTCTCATCACTTCAGAAGCTAATGTGCAAGAAGTAGTTAGCAGTTTGACAAAGGAAGCTCGAAGACATTTCTCTCCACATGATCAGGCTTTACTTGAAAACCGTGATAAGCAAGAGTTGCATGAAATTGAAAGATCTCAATACAGTCATGAAGAGCTTTCAAGTTCACTCCCAGGACGACAAAGTGGATCTAAGGAATGGCGGATTGCTAGAGCTGAGTTTGGTGCTAATAATGACATGTCATTCAAGAGTCTTCATTGCCCCACCCGTACATGTATAGATGACCATGTGGGGAAGATCTATAAATCCTTTGGCTTAATTTTACATCAGTTCATTGGTGATGGTAAATCTGTATCCAGAGTTGTGGATGAGATGAAGGCTGTGCAGATGCTTATATCTAATCTTAAAGCAACACCATTCAGAATTCGTAAGATGACGGTTGATTTCAAATATAACAGTTTGGATTTATCTAAACTCATTCAAAGTAATTCATATCAATATCTACTTCAGGCTCTCAGCCTTAAGAGTTGTTCCGATCAGAATGGAAAGATATATCTTTGTTTGGCTCAGGAACCAGTCAAGACCTCTCTTGCTCTGCCTGTGGCCTGTGAAATTCTTGAAGGAATGGTAAAAAATGCAGACATTATAAAAGATCTCACACATAATGCAACTGTTAAACTGTTTACTAATTGCAGAAGAATATGCGGTGGCTCTGTCCAAGCAAGTGGAGAGCAACTCCCTTTTGGAATAGTAAGTTGTTTCATAGTTTTAGGGCTACAGTTCAGTTCTTATGGTGAAAATTGGAAAACGAAAT
>SS22
TGGAAAAAAAAATTAACCTATGTAGTTGCACTTTCAAAAGATGGAGTATATGATGTGACAAAGCGGTACACAAGAAAATGGCATGAGGTATGTTACCACTTAATTGATTTGAACTATCTTTTGCTTTGTGAAATGTTATAGTTCACCTATGAATAAATTGCTTGATGTAGACTCTCTCTCGACGTCTCATCACTTCAGAAGCTAATGTGCAAGAAGTAGTTAGCAGTTTGACAAAGGAAGCTCGAAGACATTTCTCTCCACATGATCAGGCTTTACTTGAAAACCGTGATAAGCAAGAGTTGCATGAAATTGAAAGATCTCAATACAGTCATGAAGAGCTTTCAAGTTCACTCCCAGGACGACAAAGTGGATCTAAGGAATGGCGGATTGCTAGAGCTGAGTTTGGTGCTGATAATGACATGTCATTCAAGAGTCTTCATTGCCCCATCCGTACATGTATAGATGACCATGTGGGGAAGATCTATAAATCCTTTGGCTTAATTTTACATCAGTTCATTGATGATGGTAAATCTATATCCGGAGTTGTGGATGAGATGAAGGCTGTGCAGATGCTTATATCTAATCTTAAAGCAACACCATTCAGAATTCGTAAGATGACGGTTGATTTCAAATATAACAGTTTGGATTTATCTAAACTCATACAAAGTAATTCATATCAATATCTACTTCAGGCTCTCAGCCTTAAGAGTTGTTCCGATCAGAATGGAAAGATATACATTTGTTTGGCTCAGGAACCAGTCAAGACCTCTCTTGCTCTGCCTGTGGCCTGTGAAATTCTTGAAGGAATGGTAAAAAATGCAGACCTCATAAAAGATCTCACACATAATGCAACTGTTAAACTGTTTACTAATTGCAGGAGAATATGCGGTGGTTCTGTTCAAGCAAGTGGAGAGCAACTCCCTTTTGGAATAGTAAGTTCTTTCATACTTTTAGGGCTATAGTTCAGTTCTTATGGTG------------------
>SV36
TCAAACAAACTGGTTTAACAATGGGTTATGAAAATA-AGGATGGAAAAACTAAATCACTTGACTTTTATAACATATGTTCGTCTGTTGCAGGACTCCATCCATACAACTATATGCTCGGTGTTTTTTGGAGTCAGATGTGACAAAGCGCTACACAAGAAAATGGCATGAGATTTTATCTCGACGTCTCATCACCACAGAAGATAATGTGCAAGAAGTAATTAGTAGCTTGACAAAGGAAGCTCAAATACATTTTGCTCCAACTGAGAAGGCTTCACTCAAAAAGCATGACAAACAAGAGTTGGATGAAATTGAAAAATCTGAATCCAATCGTGAAGAGCTTCCAAGTTCATTGCCAGGACGACAAAGTGGAGCCAAGGAATGGAGGATTACAAGAGCAGAGCTGGGTGCTGATAATGACAGGCCATTCATGCGTCATCTATGCCCCATTCGTACATGTATAGGTGACCATGTCACGAAGATTTATAAATATTTTGGCTTAATTTTACACCAATGCATTGATGATGCAAAATCTAAGGCCAGACTTGTGGATGAGATGAAATATTTGCAGATGTTTATATATAATCTTAAGGCAACCCTTTTTAGAAGGTGTAAAATGACTGTTGATTTCAAATGTAATGACATGGATATGTCTGGACTCATAAAAAATAATTCATATCAACACCTACTTCAGGCCCTCGGTCTCAAGAGTTTCTCAGATGAAACTAGAAAAATGCTTGTGTACTTGGCTCAGGAACCAGTCAAGACCTCTCTTTCTTTGCCAGTGGCCTATGAAATTCTTGTCGAGATGGTCAATAATGCAGACTTCATAAAATACCTCGCACATAATGCGACTATTGAATTGTTTACTAACTGCAGGAGAATTTGTTGTGGTTCTGTCCAAGCAAGTGGAGAGAAATTGTCATTGGGGATAGCTACTTCATCTTTTGATGGCCTTCTTCAACTAAATGGGAAGAACCAGATGGAGCAAAAGGATC
>TA17
GTGGGAAAAAAATTAACCTCCATAATTGCACTTTCGAAAGATGGAGTATATGATGTGACAAAGCGGTACACAAGAAAATGGCATGAGGTATGCTACCACTTAATTTACAATCTTGTAACTATGCTTTGTGAAATGTTATAGCTCACATATGAATAAATTGCTTGATGTAGACCATCTCTCGACGCCTTATCACTTCAGAAGCTAATGTGCAAGAAGTAGTTAAGATTTTGACAAAGGAAGTTCGAAGACATTTATCTCCAGTTGATCAGGCTTTGCTTGAAAGCCGTGACCGAGAAGAGTTGCATGAAATTGAAAAATCTCAATACAGTCATGATGAACCCTCAGATTCACTTCCAGGACGACAAAGTGGATCTAAGGAATGGCGGATTGCTAGAGCTGAGTTTGGTGCTGATAATAACATGCCATTAAAGAGTCTTCGTTGCCCCATCCGTACATGCATAGATGACCATGTGGGGAGGATTTATAAATCCTTTGGCTTAATTTTAAACCCGTTTATTGATGATGCAAAATCCATGTCCAGAGTTGTGGACGAGATGAAGGCTGTGCAGATGCTTATATCTAATCTTAAAGAAATACCATTCAGAATTCGTAAGATGATGGTTGATTTCAATTATGATAGCTTGGATATATCTAAACTCATACAATGTAATTCATATCAATATCTGCTTCAGGCACTCGGCCTTAAAAGTTGTTCAGATCAAAATGGAAAGATATATTGTTGTTAGGCTCAGGAACCGGTCAAGACCTCCCTTGCTCTGCCTGTGGCCTATGAAAATCTTTAGGGAATGGTAAAAAATAAATAT--------AGACCTCACACA-AATGCAACTTTCAAACTGTTTATAAATTTCAGAAGACTATGTGGTGGTCCTGCCCAAGCAAGTGGAGAACAACTCTTACTTGGAATGACAGCTTTGATGGCCTTACTTCAACAAATGGGAAGAAGCAGATGGAGAAAAAGGATCTTGGATA
>TB39
TGGAACAAGAAATTAACTTATGTAATTGCACTTGCAAAAGATGGAGTATATGATGTGACAAAGCGTTACACAAGAAAATGGCCCGAGGTTTGTTACCACTCAATTCATTTTAACTATCTTTTGCTTTGTGAAACATCATAGCTCACCAATGAATAGAATGTTTGATGTAGATTCTATCCCGACGTCTCATCACTTCTGAAGCTAATGTGCAAGAAGTAGTTAGTAGCTTGACAAAGGAAGCTCGAAGACATATCTCTCCACTTGAGCAGGCTTCACTTGAAAACTGTGATAAGCAAGAGTTGCATGAAATTGAAAGCTTTAAGTACATTAGTGAAGAGCTTCCAAGTTCATTTCCAGGAAGACAAAGTGGAGCTAAGGAATGGCGGATTGCAAGAGCTGAGCTTGGTGCTGATAATGGCACATTATTCAAGAATCATCCTTGCCCCTTCCGTACCTGTATAGATGACCATGTGGGGAAGATTTATAAATCCTTGGGTTTATTTTTACACCAATGCATTGATGATGCAAAACCTATATCTAGGGTTGTGGATGAGTTGAAGGCTTTGCAGATGTTTATATCTAAACTCAAGGCAACACCTTTTAGAATTCGTAAGATGATAATTGATTTTAAATGCGACAGCTTGGATTTATCTGAACTCATACAAACTAATTCATACCAACACCTACTTCAGGCTCTGAGTCTTAAAAGTTGTTCAGATAAAACTGGAAAGATATATGTTTGCTTGGCTCGGGAACCAATCGAGACATCTCTCGCTCTGCCAGTGGCCTTTGAAATTCTTGAAGAAATGGTGAAAAATGTAGACCTCATAAAAGACCTCACCCATAATGCAACTGTCAAACTGTTTACTAACTGCAGGAGAATTTGCTGTGGTTCTGTCCAAGCCAGTGGAGAGCAATTGCCTTCGGGAATAGTAAGTTGTTTCAATATTAGATGGCTATAGATTAGTTGTTTCCATGACAATTTGATAAAAAAAT
>TC31
TGGAATAAAAAGTTGACTTATGCAATTGCACTCGCAAAAGATGGAGTATATGATGTGACAAAACGCTACACTAGGAAATGGCAGGAGGTTTGTTCCTTCCAATTCAGATATCTTGCTTTTATAGAATGCT-ATCCTATTGTTTTACTGTTGAATATGTATACTTATGTAGGTTCTACGTCGCCGTGATATCACTTCAGAAGCTAATGTTCAAAAAGTAATTAGTAGTTTGACAAAGGAAGCTCGGAGAAATTTCTCTCTGGTTGAGCGGGCTTCACTTGAAAGCCGTGATAAGCGAGAGTTGGATGAAATTGAAAGATCAAATTA---TCCCGAAGAAGCTTCATGTTCATTACCGGGACGACAAAGTGGATCAAAGGAATGGCGGATTTCTAGAGCTGAGATTGGTAATAATATCAATGTGTCCTCCAATAATTATTCTTGCCCCTTGCGTATATGTATAGATGACCACGTTGGGAAGATTTATAAGTCCTTTGGCTTAATCCTATGCCAATGCATTGATCATGTGAAATCCATAGCA------------GAATTGAAGGCTTTGCAGAATTTTCTACTTGAGCTTAGTGCCACACCTTTCAGAACTCGGAAAATAACAATTGATTCAAAATCAAATATGTTGACTTTATCTGAAGTGCTGAAAAGTGATGCGTACCAAAGCTTGCTACAATCTCTTAGTCTTAAGAGTTGCTTAGATGAAACAGGAAAAATATTTGTTTGCTTGGATGGGGAACCTGTCATGACCTCACTTTCTTTGCCAGTGGCCTTGGATATTCTAAAGGAGATAGTCAACAATGCGGGCTCTGATAAAAATCTTACAGACAATCCAGCAGTAAAAGTGTTTGCCAATTGCATGAGAGTTTGTTCTGGTTCAGTTCAAGCAAGTGGAGAGCAAGTGCCTTTGGGAATTGTAAGTCTTGTCACTTTTCC-----TAAAGAATGAGTGTTTCTAAGAAAACAGGAAAAACAGTG
>TN1
------------------------------CTTGGAAAAGATGGAGTATATGATGTAACAAAGCGCTACACAAGAAAATGGCATGAGGTTTGCTACTACTCAATTCATTTCAACTATCTTTTGCTTTGTAAAATGTTATAGCTCACTAATGAATAGAATGATTGATGTAGATTCTATCCCGACGTCTCATCACTTCTGAAGCTAATGTGCAAGAAGTACTTGGTAGCTTGACAAAGGAAGCTCGAAGACACTGCTCTCCAGTTGAGCAGGCCTCACTTGAAAACTGCGATAAACAAGAGTTGCATGAAATTGAAAGATCTAAGTACATTCTCGAAGAGCTTCCAAGTTCATTGCCAGGAAGACAAAGTGGAGCTAAGGAATGGCGGATTGCAAGAGTGGAGCTTGGTGCTGATAATGACATGTCATTCAAGAGTCATCCTTGTCCCATCCGTTCATGTATAGATGACCATGTGGGGAAAATTTATAAATCCTTTGGATTAATTTTACACCAATGCATTGATGACATGAAACCTATATCCAGAGTTGTGGACGAGATAAAGGCTGTGCAGATGTTTATATCTAAACTTAAGGCAACACCTTTCAGAATTCGTAAGATGACAGTTGATTTTAAATGCAACAGCTTGAATTTATCTGAATTCATCGAAAGTAATTCATACCAACACCTACTTGAGGTCCTCGGTCTTAAGAGTTGTTCAGATGAAACTGGAAAACTATATGTTTGCTTGGCTGGGGAACCGGTCAAGACCGCTCTTGCTCTGCCTGTGGCCTGTGAAATTCTCGAAGAAATTGAAAAAAATGC------------AGACCTCACACATAATGCCACTGTCAAACTGTTTACTAACTGCAGGAGAATTTGTTGTGGTTCTGTCCAAGCAAGTGGAGAGCAATTGCCTTTGGGAATAGTAAGTAGTATCATTGTTTGAGGGCTATAGATTAATTGTTTCTGTGAAAAGTGGAAAACAAAAT
>TO14
TGGAAAAAAAAATTAACCTATGTAATTGCACTTTCAAAAGATGGAGTATATGATGTGACAAAGCGGTACACAAGAAAATGGCATGAGGTATGTTACCACTTAATTGATTGTAACTATGTCTTACTTTGTGAAATGTTAGAGCTAACCAATGAATAAATTGCTTGATGTAGACTATCTCTCGACGCCTCATCACTTCAGAAGCTAATGTGCAAGAAGTAGTTAAGAGTTTGACAAAGGAAGTTCGAAGACATTTCTCTCCAGTTGATCAGGCTTTACTTGAAAGCCGTGACAAAGAAGAGTTGCATGAAATTGAAAACTCTCAATACAGTCATGAAGAACCTTCAAGTTCACTCCCAGGACGACAAAGTGGATCTAAGGAATGGCGGATAGCTAGAGCTGAGTTTGGTTCTGATAATGACATGTCATTCAAGAGTCTTCCTTGCCCCATCCGTACATGTATAGATGATCATGTTGGGAGGATCTATAAATCCTTTGGCTTAATTTTACAACAGTTCATTGATAATGCTAAATCTATGTCCAGAGTTGTGGATGAGATGAAGGCTGTGCAGATGCTTATATCTAATCTTAAAGAAACACCATTCAGAATTCGTAAGATGATGGTTGATTTCAATTATAACAGCTTGGATATATCTAAACTCATACAATGTAATTCATATCAATATCTACTTCAGGCACTCAGCCTTAAAAGTTGTTCAGATCAAAATGGAAAGATATATGTTTGTTTGGCTCAGGAACCAGTCAAGACCTCCCTTGCTCTGCCTGTGGCCTGTGAAATTCTTGAAGGAATGGTAAAAAATGCAGACCTCATAAAAGACCTCGCACATAATGCAACAGTTAAACTGTTTATTAATTGCAGGAGAATATGTGGTGGTTCTGCACAAGCAAGTGGAGAGCAACTCCCACTTGGAATAGTAAGTTTTCTCATTACTTGAGGGCTATGGTTTAGTTGCTATGGTGAAAATTGGAAAACAAAAT
>TPL03
TGGAACAAAAAGCTGACTTATGTAATTGCACTTGCAAAAGATGGGGTGTATGATGTGACAAAGCGCTACACAAGAAAATGGCATGAGGTTGGTTACCACTCAATTCACACTACCTATAAGTTGCTCTGCAAAATGTTTTAGCTGATCAATGGAAAGAATGCTTGGTGTAGATTCTATCACGACGTCTTATTACTTCAGAAGCTAGTGTGCAAGAAATAATAAATAGCTTGACAAAGGAAGTTCGGCGACATTTTTCTCCACTTGAGCAGGCTTCACTTGAGAATCGTGATAAGCAAGAGTTGAATGAAATTGAAAGATCTGCATATAATCATGAAGAGCTTCGAATTCCATTGCCAGGACGACAAAGTGGAGCTAAAGAATGGCGGATTGCAAGAGCCGAGCTTGGTGCTGAGAATGACATATCAGTCAATAATCATATTTGCCCCCTCCGTACATGCATAGATGACCATGTGGGGAAGATCTATAAGTCAATTGGCTTATTTATAAGCCAATTCATTGATGATGCAAAATCTATATCTAGAGTTGTGGATGAGATACATGCTTTGCAGATGTTTATATCTAAAGTTAAAGCAACACCTTTCAAAACACGTAGAATGACAATTGATTTCAAATGCAACGGTTTGGATTTTTCTAAAGTCATTCAGTGTAATTCATACCAACACATACTTCAGGTTCTTGGTCTTAGGAGTTTCTCAGATGAAACTGGAAAGATATGCGTTTGCTTGGCTCAGGAACCTGTCAAGAGCTCCCTTGCTTTGGCAGTAGCCTTTGAAATTGTTGAAGAAATGGTAAAAACTGCAGAGCTTAGCAAAGACCTAGCACAGAATTCAACTCTTCATCTGTTTACTAAATTTAGGAGAATTTGTTGTGGTTCCGTCCAAACAAGTGGAGAGCAATTGCCTCTGGGGATTGTAAGTTGTTTCATTTGTTAGAAGCT-----TTAATCATTACCATGAAAAATGAAATTGAAAGT
>WN5
TGGAACAAAAAATTGACATACGTAATTGCTCTTGCAAAAGATGGAGTGTATGATGTAACAAAGCGATACGCAAGAAAATGGCATGAGGTTTGTTACAACTTAATTTGTTTGAACTACCTTTTTCTCTGTCAAATGTTATAACTGACCAGTGAATAGAATGCTTGGTGTAGGTTTTGTCACGGCGTCTCATCACTTCAGAAGCTAATGTGCAAGAAGTAATTCGTAGCTTGACAAAGGAAGTTCGACAACGTTTCTCTCCATTTGAGCAGGCTTCACTTGAAAAACGTGATAAGCAAGAGTTGGAGGAAATTGAAAAAGATACGTACGGTAGTGAAGAGCTTCCATGTTCTTTGCCAGGACGACAAAGTGGAGCTAAGGTATGGCGGATTGCAAGAGGTGAACTTGGTGTTGATCATAACATGTCACTCAAGAGTCATCTTTGCCCCATCCGTACATGTATAGATGATCATGTGGGGAAGATTTATAAATCCATTGGCTTAATTTTACGCCAATGCATTGATGATACAATATCTATGTCCAGAGTTGTGGATGAGATGGAGGCTTTGCAGATGTTTATATCTAAAGTTAAGGCAACACCTTTCAGAACACGCAAAATGATGGTTGATTCCACATGCAATGGCTTGGATTTCTGTAAAGTCATACAGAGTATTTCATACCAACAACTACTTCAGACTCTAGGTCTGAGAAGTTGCTCGGATGAAACTGGAAAATTATTTGTTTGCTTGGCTCAGGAACCCGTCAAGACCTGTCTTGCTCTGCCAGTAGCCTGTGAAATCTTAGAAGAGTTGGTCAAGAATGAAGACCTCAAAAAAGCCCCAGCACACAATGAAACTATCAAATTATTTGCTAGCTGCAGGAGAATTTGTTGCGGTTCTGTTCAAGCAAGTGGAGAGCAATTGCCTTCGGGGATTGTAAGTTGTTTCATTTCTGAGAAGATATACATTAATAATTACCATGAAAAATAGAAAAGAAAAT
>WS10
-------------------------------------------------------------------------------GGCATGAGGTATGTTAGCCCTTAATGGATTTTAAATATCTTTGGCGTTGTGAAATACTATAGCTTACTAATGAATC--TTGCTTGGTGTAGACCATCTCACGACGCCTCATCACTTCAGAAGCTAATGTGCATGAAGTAGTTAGCAGTTTGACAAAGGAAGTTCGAAGGCATTTTTCTCCAGTTGATCAGGCTTTACTTGAAAGCCGTGATAAGGAGGAGTTGCATGAAATTGAAAAATCCCAGTACAGTAATGAAAAACCTTCAGGTTCACTTCCAGGGCGACAAACTGGATCTATGGAATGGCGGATTGCTAGAGCTGAGTTTGGTGCTGATAATGACATGACATTTAAGAGGCTTCCTTGCCCAATCCGTACATGTATAGATGACCACGTGGGGAGGATCTATAAATCATTTGGCTTAATTTTACACCAGTTCATTGATGATGGTAAATCTATGTCCAGAGTCATGGATGAGATGAAGGCTATGCAGATGCTTATATCAAATCTTAAAGAAACACCATTCAGAATTCGCAAGGTGATGGTTGATTCCAATTATAACAGCTTGGATATGTCTAAACTCATACAATGTAATTCATATCAACGTCTACTTCAGGCACTCAGCCTTAAGAGTTGTTCAGATCAAAACGGAAAGATATATGTTTGTTTGGCTCAGGAACCAGTCAAGACCTCCCTTGCTCTGCCTGTGGCATGTGAAATTATTGAAGGAATGGTAAAAAATGCAGACCCTATAAAAGACCTCACATTTAATGCAACTGTGAAATTGTTTACCAATTGCAGAAGAATATGTGGTGGCTCTGTTCAAGCAAGTGGAGAGCAGATCCCACTCGGAATAGTAAGTA---------------------------------------------------------
>WW11
------------------------------------------------------------------------------TGGCATGAGGTATGTTAGCCCTTAATGGATTTTAAATATCTTTGGCGTTGTGAAATACTATAGCTTACTAATGAATC--TTGCTTGGTGTAGACCATCTCACGACGCCTCATCACTTCAGAAGCTAATGTGCATGAAGTAGTTAGCAGTTTGACAAAGGAAGTTCGAAGGCATTTTTCTCCAGTTGATCAGGCTTTACTTGAAAGCCGTGATAAGGAGGAGTTGCATGAAATTGAAAAATCCCAGTACAGTAATGAAAAACCTTCAGGTTCACTTCCAGGGCGACAAACTGGATCTATGGAATGGCGGATTGCTAGAGCTGAGTTTGGTGCTGATAATGACATGACATTTAAGAGGCTTCCTTGCCCAATCCGTACATGTATAGATGACCACGTGGGGAGGATCTATAAATCATTTGGCTTAATTTTACACCAGTTCATTGATGATGGTAAATCTATGTCCAGAGTCATGGATGAGATGAAGGCTATGCAGATGCTTATATCAAATCTTAAAGAAACACCATTCAGAATTCGCAAGGTGATGGTTGATTCCAATTATAACAGCTTGGATATGTCTAAACTCATACAATGTAATTCATATCAACGTCTACTTCAGGCACTCAGCCTTAAGAGTTGTTCAGATCAAAACGGAAAGATATATGTTTGTTTGGCTCAGGAACCAGTCAAGACCTCCCTTGCTCTGCCTGTGGCATGTGAAATTATTGAAGGAATGGTAAAAAATGCAGACCCTATAAAAGACCTCACATTTAATGCAACTGTGAAATTGTTTACCAATTGCAGAAGAATATGTGGTGGCTCTGTTCAAGCAAGTGGAGAGCAGATCCCACTCGGAATAGTAAGTATTTTCATTTCTCAAGAGCTATGGTTTAGATTCTATGGTGAAAATTGAAAAAATAAAA
