# Supplementary material for: Development of a Target Enrichment Probe Set for Conifer (REMcon)
Source: Biology (Basel). 2024 May 22;13(6):361. doi: 10.3390/biology13060361 (PMC11200496; doi:10.3390/biology13060361)
Supplement: Supplementary file 1 [file biology-13-00361-s001.zip › biology-2960267-supplementary/Sup data/secapr_alignments_paralogs/48.fasta]

>AA3
----------------------------------------------------------------------------------------------------------------------------------CAAGGTGGGATATGGATGCTTTTATCTGCTCTTAAGTTTTTCAATTTTAAAAAG-TTCTTGTGGCATGCTTCACTGCTTCTAATAGTTTTGCTGTGCAACTTCAACCAGATTGCGGACTTCAGGGGATAAATTACGTGAATGAGAAGCTTGAATCAAAATTGTCCTATCAGAATGAGACTAATGTGGATAATGTAGATGATTGGGATTGCTCGTTACACCTGCCATTGTGGGTTTCTGAAACTGAAAAGGCTAATATAGAGAGTCGCCTTGATGGATGGACAAGAATATTAGAAGCTACTGGTACTGATTTAACATGTCTTTCTACATCTCTAAGACGACCTTTACGCCCACTATGGATATCCCAGAAAACTATTATTTGGCTTAATGAAGTCCCTGACTTGGATTCTTGGAATTTTACTCCTATTATTCTTGTTTCTGCGTCAAGTTCTATGGAAAACATGCAGAGAATGAGTGATGATCAATGCAGTTGGAGTTACATCCCAGGAGCTGCAGATGATGAAGAAAGCTGGGCACGAGGGTTATCACCTAGTCTCTTTTGGAAACATTCTTATAATCTCATTAATGGTGGACCAGAGTTGTGTAACAAAATGGTTGGAGATATTGTGGAAAGGGATAGGGTATATCGAGCTCAAAGAGGACAAAATGCTTTTCAAATCAAAGTTAAACCCAAGAAAATATCAGCCAATGCTAGTGACCACCTGGAAGAAGGATTTGTTACTGAATTCCAATCTGGTGTAACTACCGAGGAAGGATCTGGCCTTGGAGAGAGAATTAGAAAATCAGATGAACATGGGATTCAGCAATCACCTAAAGGGCAGCTCAATCTATATTGGATTGGAACTACTAGACTTGCCATTGGGAACAGCCAATACGGTAAGTGCATTTTGCTT-----TAGAGATTCTCGAGGAATGCTGTAAGAAGATTATTTCTATATACTT-TAACTAGTAAGCATTTTCTTCCTG-GCAATGGTAGAAACTGGTGCATTAAGATGAATCGCATTTGCCCTGT--------TG--------------------------------------------------------------------------------
>AA60
--------------------------------------------------------------------------------------------------------------------------------------------------------------CTTATGTGCTGTTTAATTTCTAAAGGGTTCCTGCAGCATACCTCACCCTTTTAATTAATTTTTCTTGGCTAATTCAAACAGATTGCCGACATGAGAGGATGAGTTCTGCAGATAGGAATGTTGAACCAAATCTTTGCCAGCATAGAAAGGCAGTTGCACATAAGTTAGATGATTGGGATTGTTCATTGCATCTTCCATTATGGGTTTCTGACAGTGAAAAGGCTAATATAGAGAGTCGTATTGATGGATGGACAAAAATATTAGAAGCTACTGGCACTGATTTAATGTTTCTTGCCACATCACTTAGAAGGCCTTTGCGCCCACTCTGGATATCCCAGAAGACTGTTATTTGGCTTAATGAAGTTCCAGATTTGGATTCTTGGGATTTTACTCCTGTTATTCTTGTTTCTGCATCAAGTTCTATGGGAAACACCATGAGAATGAGTGATGATGAGTACAGTTGGAGTTACATCCCAGGAGCTGCAGATGATGAGGAAAGCTGGGCACGTGGATTGTCACCTAGCCTGTTCTGGAAGCATTCTTATAATCTTGTATCTGCTGGACCAGAGGTATGTAACAAAATGGTTGCAGATATTGTAGAATGTGATCGGGTATATCGAGCTCAAAGAGGACAGGAGGCTATGCAGATCAAACTGAAACCAAAGAAGATAGCCACCAATGTAATTAATCATTTGGAGGAAGGACAAAAAAATGAAATTCAATCTGGAGTAGATACTGAAGGAAGAATTTTATTTGTAGAGAGAACTGCATGGCTGGATCAACATGGAATCCAGCAATTGCCCCAGGCACAATTTAATCTTTATTGGATAGGAACTACTGGACTTGCGATTTCAAGCAGTGAATATGGTATGTTCTT-TTTGCACAAGATTTTAACTTCTAAATAATTT-ATATGGATATCGTTTCTGTAATGCT--ATCTTGTATGCATTTTCTTCCTATGCATATCTAGGAAAACATAAAGCCTAATATAAAGCATGCAGTATCTTGTGTCGTTTCTTTTTGTTTTATAGTATTCAGCCAACCAGCATTTTAT------------------------------------------
>AAR4
-----------------------------------------------------------------------------------------------------------------------------------------------GGATGCTTTTATCTGCTCTTAAGTTTTTCAATTTTAAAAAG-TTCTTGTGGCATGCTTCACTGCTTCTAATAGTTTTGCTGTGCAACTTCAACCAGATTGCGGACTTCAGGGGATAAATTACGTGAATGAGAAGCTTGAATCAAAATTGTCCTATCAGAATGAGACTAATGTGGATAATGTAGATGATTGGGATTGCTCGTTACACCTGCCATTGTGGGTTTCTGAAACTGAAAAGGCTAATATAGAGAGTCGCCTTGATGGATGGACAAGAATATTAGAAGCTACTGGTACTGATTTAACATGTCTTTCTACATCTCTAAGACGACCTTTACGCCCACTATGGATATCCCAGAAAACTATTATTTGGCTTAATGAAGTCCCTGACTTGGATTCTTGGAATTTTACTCCTATTATTCTTGTTTCTGCGTCAAGTTCTATGGAAAACATGCAGAGAATGAGTGATGATCAATGCAGTTGGAGTTACATCCCAGGAGCTGCAGATGATGAAGAAAGCTGGGCACGAGGGTTATCACCTAGTCTCTTTTGGAAACATTCTTATAATCTCATTAATGGTGGACCAGAGTTGTGTAACAAAATGGTTGGAGATATTGTGGAAAGGGATAGGGTATATCGAGCTCAAAGAGGACAAAATGCTTTTCAAATCAAAGTTAAACCCAAGAAAATATCAGCCAATGCTAGTGACCACCTGGAAGAAGGATTTGTTACTGAATTCCAATCTGGTGTAACTACCGAGGAAGGATCTGGCCTTGGAGAGAGAATTAGAAAATCAGATGAACATGGGATTCAGCAATCACCTAAAGGGCAGCTCAATCTATATTGGATTGGAACTACTAGACTTGCCATTGGGAACAGCCAATACGGTAAGTGCATTTTGCTT-----TAGAGATTCTCGAGGAATGCTGTAAGAAGATTATTTCTATATACTT-TAACTAGTAAGCATTTTCTTCCTG-GCAATGGTAGAAACTGGTGCATTAAGATGAATCGCATTTGCCCTGTTGTTTGCATGTGTTGAATGCACGTTACTATGAATTCCATATGCATGGATTCTTCTCCAGGAAATAG------------------------
>AF1
AGATAGTATGTCAAAGACAATACCAATATGGACATGTTTGTTAAATCGAGCAATCCAAAGATTCCGGAGTGCTAAACTGACAAGATGTTCCACA---TTGCAGTCATCATCTTGTGTAAAGTCAAATTCTCAAGGTAGGACATGATTCCGTCAG-CTGTTTTCATGTTTAGCGATGCCTAAA---TTTTTGCATCATGCCTCAAC-CTTCTAACTGATTTTCTCTGTAACTCAAAGCAGATTTACAGCTTCAGGGGACAAATTTTGTGAATGGGAAGTCTGAGCCAAACACTTTCCATCATAGTGTGACTGATGTTAATAATTTAGATTACTGGGATTGCTTGTTGCATCTTCCATTGTGGGTTTCTGAAACTGAAAAGGCTAATATTGAGAGTCGCATTGAGGGCTGGATGAAAATATTTGAAGCAACTGGTACCGATTTAACATTTCTTGCAACGTATCTAAGAAGACCCTTACGCCCACTGTGGATATCTCAGAAAAGTGTTATCTGGCTTAATGAAGTCCCTGATTTGGATTCTTGGAATTTCACTCCAATTATTCTTGTTTCTGCATCAAGTCCTTTGGAAAAAACACAACGAATGAGTGATGATGAGTGCAGTTGGAGTTACATCCCAGGAGCTGCAGATGATGAAGAAAGCTGGGCACGTGGATTGTCTTCTACTCTCTTTTGGAAACATTCTTATAGTCTCATTAGTGGTGGACCCGAGGCATGTAACAAAATGGTTTCAGATATTGTAGAAAAGGACAGGGTGTATCGAGCTCAAAGAGGACAGGATGCTTCTCAAATCAAAGTTAAACAAAAGAAAATATCATCGAACATTGGTGATCATCTGGAAGAAAAATTGGTTGATGAAATTCAATCCGGCCTTGCTACTGAGGATGAGTTTATCATTGTAGAAAGAACTAGGAAATCCGACAAACATGGGATTCAGCATTCTCAGGAAGAGCAACTTGATTTCCACTGGATTGGAACCACTAGACTTGCCATTGGAACCAGCGAATATTGTGAGTTGATTTTTGTT-----TAACAGATTTTATGGAATGTTGTGTGCATATTTTTTCTATTTTGATTAACCTAGTATCCCTTTTGATCCTA-GTATACATTTAGGCATATTACTATTAATTTCCATTTTTTTGGATTCTACTTCAAAGAAAGAGCATTCAGGATTTT--ACATGTTAGAATCTTACAAAACCATGGGAAGCCTATTAGAATTGCTATAGAAATCAGAT
>AG2
AGATAGTATGTCAAAGACAATACCAATATGGACATGTTTGTTAAATCGAGCAATCCAAAGATTCCGGAGTGCTAAACTGACAAGATGTTCCACA---TTGCAGTCATCATCTTGTGTAAAGTCAAATTCTCAAGGTAGGACATGATTCCGTCAT-CTGTTTTCATGTTTAGCGATGCCTAAA---TTTTTGCATCATGCCTCAAC-CTTCTAACTGATTTTCTCTGTAACTCAAAGCAGATTTACAGCTTCAGGGGACAAATTTTGTGAATGGGAAGTCTGAGCCAAACACTTTCCATCATAGTGTGACTGATGTTAATAATTTAGATTACTGGGATTGCTTGTTGCATCTTCCATTGTGGGTTTCTGAAACTGAAAAGGCTAATATTGAGAGTCGCATTGAGGGCTGGATGAAAATATTTGAAGCAACTGGTACCGATTTAACATTTCTTGCAACGTATCTAAGAAGACCCTTACGCCCGCTGTGGATATCTCAGAAAAGTGTTATCTGGCTTAATGAAGTCCCTGATTTGGATTCTTGGAATTTCACTCCAATTATTCTTGTTTCTGCATCAAGTCCTTTGGAAAAAACACAACGAATGAGTGATGATGAGTGCAGTTGGAGTTACATCCCAGGAGCTGCAGATGATGAAGAAAGCTGGGCACGTGGATTGTCTTCTACTCTCTTTTGGAAACATTCTTATAGTCTCATTAGTGGTGGACCCGAGGCATGTAACAAAATGGTTTCAGATATTGTAGAAAAGGACAGGGTGTATCGAGCTCAAAGAGGACAGGATGCTTCTCAAATCAAAGTTAAACAAAAGAAAATATCATCGAACATTGGTGATCATCTGGAAGAAAAATTGGTTGATGAAATTCAATCCGGCCTTGCTACTGAGGATGAGTTTATCATTGTAGAAAGAACTAGGAAATCCGACAAACATGGGTTTCAGCATTCTCAGGAAGAGCAACTTGATTTCCACTGGATTGGAACCACTAGACTTGCCATTGGAACCAGCGAATATTGTGAGTTGATTTTTGTT-----TAACAGATTTTATGGAATGTTGTGTGCATATTTTTTCTATTTTGATTAACCTAGTATCCCTTTTGATCCTA-GTATACATTTAGGCATATTACTATTAATTTCCATTTTTTTGGATTCTAC---------------------------------------------------------------------------------------
>AH26
CGATAGTATGTCCAAGACAATACCGATATGGGCATGTGTTTTAAATCGGGCAATTCAAGCTTTTCGCAGGGACAAACTGATGCGACGTTCTGATGAATTGCATGCATTATCCTGCAAAAGTTGTAATGGTGAAGGTAGGAAATAGATTTTACTGTTATTTATAATATTTTGTGTTTTCTAATGGGTTCTTGACTTATATCTTACTTA-TTTAACGCTTTTGCTGTGCAACTTCA--CAGATTGCCAGATTCAGGGGAAAAATTCTGTAGATAGTGGGCCTGAACAAAACTCTTGCCTTGGTAGAAAGGCTCTTGTTGATATTTCAGAAGATTGGGATTGCTCATTATATCTTCCACTGTGGGTTTCTGAAACTGAAAAGGCAAACATAGAGAGCCGGATTGAGGGATGGACAAAAATATTAGAAGATACTGGTACAGATTTTACATTTCTTGCCAGATCTCTCCAAAAGCCTATACGCCCACTTTGGATTTCTCAGAAAAGTGTTGTCTGGCTTAATGAAGTCCCTGATTTAGATTCATGGAATTTTACTCCTATTATTCTTGTTTCAGCATCTAGCTCTTCAGAAAGTACGTTAAGAATGAGTGACAATGAGCTCAGCTGGAGTTACATCCCAGGAGCTGCAGATGATGAAGAGAGTTGGGCACGGGGATTGTCTCCTATTCTTTTTTGGAAGCATTCTTATAATCTCATCAATGGTGGGCCAGATGTGTGTACCAGAATGGTGGCAGATATTGTGGAAAAGGATAGGGTATATCGAGCTCAAAGAGGACAAGATGCTTCTCAAATCAGAGTTAAGCCAAAAAAAGTGTCAGCCAACATTAATGATATTCTGGAGGAGGGCTTTGTTTCTGAATTCCAGAATGGGATAGATACTGGGGATGGCTTTAGCCTTGTTGAGAGAAATAGAAAATCAGATCAAAATGGAATCCATTCATCATTTGAGAGGCATTTCAATCTATACTGGATAGGAACTACTAAACTTGCAATTGGAACTACTCAATATTGTAAGCAACTAAAACTCGTCTTTCAGAAAATTTAAGGAATGTTGTATGTGCTTTAATTTTACTATACCATACCTTGTTTCCATACTTGTAGGCTAGAAAGTTGGCAGATAAATCAATGGTAGATTTTTCTTTATTTGTTTTAGATGTAGAATACATGTTATAATCAATGCAAGTTTCTAAGATGCAGGGAGGCGGGAGCACATTTGGGGGATGCGTAAATTCTAGGAAAT
>AME1
---------------------------------------------------------------------------------------------------------------------------------------------------------------------GTTTTTCAATTTTAAAAAG-TTCTTGCGGCATCCTTCACTGCTTCTGATAGTTTTGCTGTGCAACTTCAACCAGATTGCGGACTTCAGGGGATAAATTACGTGAATGACAAGCTTGAATCAAACTTGTCCTATCAGAATGAGACTAATGTGGATAATGTAGATGACTGGGATTGCTTGTTACACCTGCCATTGTGGGTTTCTGAAACTGAAAAGGCTAATATAGAGAGTCGCATTGATGGATGGACAAGAATATTAGAAGCTACTGGTACTGATTTAACATGTCTTTCTACATCTCTAAAACGGCCTTTACGCCCACTATGGATATCCCAGAAAACTATTATTTGGCTTAATGAAGTCCCTGACTTGAATTCTTGGAATTTTACTCCTATTATTCTTGTTTCTGCATCAAGTTCTATGGGAGACATGCAGAGAATGAGTGATGATCAATGCAGCTGGAGTTACATCCCAGGAGCTGCAGATGATGAAGAAAGCTGGGCACGAGGGTTATCACCTAGTCTCTTTTGGAAACATGCTTATAATCTCATTAGTGGTGGACCAGAGTTGTGTAACAAAATGGTTGCAGATATTGTGGAAAGGGATAGGGTATATAGAGCTCAAAGAGGACAAGATGCTTTTCAAATCAAAGTTAAACCCAAGAAAATATCAGCCAATGCTAGTGACCACCTTGAAGAAGGATTTGTTACTAAATTCCAATCTGGTGTAACTACTGAGGAAAGATCTGGCCTTGGAGAGAGAATTAGAAAATTGGATGAACATGGAATTCAGCAATCACCTAAAGGGCAGCTCAATCTATACTGGATTGGAACTACTAGACTTGCCATTGGGAACAGCCAATATGGTAAGTTTATTTTGCGT-----TAGAGATTCTTAAGGAATGTTGTAAGAAGATTATTTCTATATACT-------------------------------------------------------------------------------------------------------------------------------------------------------------------
>AP25
CGATAGTATGTCCAAGACAATACCGATATGGGCATGTGTTTTAAATCGGGCAATTCAAGCTTTTCGCAGGGACAAACTGATGCGACGTTCTGATGAATTGCATGCATTATCCTGCAAAAGTTGTAATGGTGAAGGTAGGAAATAGATTTTACTGTTATTTATAATATTTTGTGTTTTCTAATGGGTTCTTGACTTATATCTTACTTA-TTTAACGCTTTTGCTGTGCAACTTCA--CAGATTGCCGAATTCAGGAGAAAAATTCTGTAGATAGTGGGCCTGAACAAAACTCTTGCCTTGGTAGAAAGGCTCTTGTTGATATTTCAGAAGATTGGGATTGCTCATTATATCTTCCACTGTGGGTTTCTGAAACTGAAAAGGCAAACATAGAGAGCCGGATTGAGGGATGGACAAAAATATTAGAAGATACTGGTACAGATTTTACATTTCTTGCCAGATCTCTCCAAAAGCCTATACGCCCACTTTGGATTTCTCAGAAAAGTGTTGTCTGGCTTAATGAAGTCCCTGATTTAGATTCATGGAATTTTACTCCTATTATTCTTGTTTCAGCATCTAACTCTTCAGAAAGTACGTTAAGAATGAGTGACAATGAGCTCAGCTGGAGTTACATCCCAGGAGCTGCAGATGATGAAGAGAGTTGGGCACGGGGATTGTCTCCTATTCTTTTTTGGAAGCATTCTTATAATCTCATCAATGGTGGGCCAGATGTGTGTACCAGAATGGTGGCAGATATTGTGGAAAAGGATAGGGTATATCGAGCTCAAAGAGGACAAGATGCTTCTCAAATCAGAGTTAAGCCAAAAAAAGTGTCAGCCAACATTAATGATATTCTGGAGGAGGGCTTTGTTTCTGAATTCCAGAATGGGATAGATACTGGGGATGGCTTTAGCCTTGTTGAGAGAAATAGAAAATCAGATCAAAATGAAATCCATTCATCATCTGAGAGGCATTTCAATCTATACTGGATAGGAACAACTAAACTTGCAATTGGAACCACTCAATATTGTAAGCAACTAAAACTTGTCTTTCAGAAAATTTAAGGAATGTTGTATGTGCTTTAATTTTACTATACCATACCTTGTTTCCATACTTGTAGGCTAGAAAGTTGGCAGATAAATCAATGGT--------------------------------------------------------------------------------------------------------------
>APA47
AGATAGTATGTCAAAGACAATACCAATATGGACATGTGTGTTAAATCGAGCAATCCTAAGATTCCGGAGTGCCAAACTGACAAGTTGTTCCAGA---TTGCAGTCATCATCTTGTGAAAACTCAAATTCTCAAGGTAGGACATGATTCCTTCCT-CTGTTTTCATGTTTAGCTATGCCTAAA---TCTTTGCAGCATGCCTCAACTCTTCTAATAGATTTTCTCTGTAACTCAAAGCAGATTTCCAGCTTCAGGAGGCAAATTTTGTTAATGGAAAGCCTGAACCAAACTCTTTTCATGATAGTGTGACTGATGTAAATAATTTAGATGACTGGGATTGCTTGTTGCATCTTCCATTGTGGGTTTCTGAAACTGAAAAGGCTAATATTGAGAGTCGCATTGAGGGTTGGACAAAAATATTGGAAGCAACTGGTACCGATTTAACATTTCTTGCAACATATCTAAGAAGACCCTTACGCCCACTGTGGATATCTCAGAAAAGTGTTATCTGGCTTAATGAAGTCCCTGATTTGGATTCTTGGAATTTCACTCCCATTATTCTTGTTTCTGCATCAAGTCCTTTGGAAAAAACACAACGA---AGTGATGATGAGTACAGTTGGAGTTACATCCCAGGAGCTGCAGATGATGAAGAAAGCTGGGCTCGTGGATTGTCTTCTACTCTCTTTTGGAAACATTCTTATAGTATTATTAGCGGTGGACCTGAGGCATGTAACAAAATGGTTGCAGATATTGTAGAAAGGAACAGGGTGTATCGAGCTCAAAGAGGACAGGATGCCTCTCAAATCAAAGTTAAACAAAAGAAAATATCATCAAATGTTGGTGATCATCTGGAAGAAAAATTGGTTGATGAAATTTTATCTGGCCTTGCCACTGAGGATGAGTCTAGCGTTGTAGAAAGAACTAGGAAATCAGATAAACATGGGATTCAGCATTCTCAGGAAGAGCAACTTGATTTGCATTGGATAGGAACCACTAGACTTGCCATTGGAACCAGCGAATATTGTGAGTTGATTTTTGTG-----TAACAGATTTTAAGGAATGTTGTGTGTATCTTTTTTCTATTTTGCTTAACCTAGTATCCCTTTTGCTCCTA-GCAAATCTAGAAACTGGTGCTTTCTCCTATTTACCCTTTGTTTGTATGCATTTAGGCATATTGCTATTAATTTCC--ATTTGTTCGGATTCTAGTTCAAAGAAAAGCATTCAGGATTTTACATGTTAGAATCTTAC
>AR2
----------------------------------------------------------------------------------------------------------------------------------------------------------------------------------------------------------------------------------------------------------------------------------------------------------------------------------------------------------------------------------------------------------------------------------------------------------------------------------------------------------------------------------------------------------------------------------------------------------------------ATGAGTGATGATCAATGCAGCTGGAGTTACATCCCAGGAGCTGCAGATGATGAAGAAAGCTGGGCACGAGGGTTATCACCTAGTCTCTTTTGGAAACATGCTTATAATCTCATTAGTGGTGGACCAGAGTTGTGTAACAAAATGGTTGCAGATATTGTGGAAAGGGATAGGGTATATAGAGCTCAAAGAGGACAAGATGCTTTTCAAATCAAAGTTAAACCCAAGAAAATATCAGCCAATGCTAGTGACCACCTCGAAGAAGGATTTGTTACTAAATTCCAATCTGGTGTAACTACTGAGGAAAGATCTGGCCTTGGAGAGAGAATTAGAAAATTGGATGAACATGGAATTCAGCAATCACCTAAAGGGCAGCTCAATCTATA----------------------------------------------------------------------------------------------------------------------------------------------------------------------------------------------------------------------------------------------------------------------------------
>AS57
----------------------------------------------------------------------------------------------------------------------ATGTCAAATGTTCAAGGTGGGAAAGAGATGATTTTATCTGCTTATATGCTTTTGAATTTCTAAAGAGTTCTTGCAGCATACCTCACCTCTTTTAATAGTTTTTCTGTGCAATTTCAAACAGATTGCCAACATCAGAGGATTAATTCTGCAGATGGGCATGCTGAACCAAACCTTTGCCAGCATAGAAAGGCAATTGTAAATAAATTAGATGATTGGGATTGCTCATTGCATCTTCCATTGTGGGTTTCTGACAGTGAAAAAGCTAATATAGAGAGTCGTATTGAAGGCTGGACAAAAATATTGGAAGCTACTGGCACTGATTTAACGTTTCTTGCCACATCTCTAAGAAGGCCTTTGCGCCCACTATGGATATCTCAGAAGACTGTTATTTGGCTTAATGAAATCCCTGATTTGGATTCTTGGGATTTTACTCCTGTTATTCTTGTTTCTGCATCAAGTTCTATGGAAAACACTCAGAGAATGAGTGATGATGAGCACAGTTGGAGTTACATCCCAGGAGCTGCAGATGATGAAGAAAGCTGGGCACGTGGATTGTCACCTAGCCTGTTTTGGAAGCATTCTTATAATCTTATTTCTGGTGGACCGGAGACATGTAACAAAATGGTTGCAGATATTGTAGAAAGGGATAGGGTATATCGAGCTCAAAGAGGACAGGAGGCTTTGCAGATCAAACTTAAACCAAAGAAAATAGCAACTGATGTAATTAATCATTTGGAGGAAGGATTTGATACTGAATTCCAATCTGATGTAGATACTGAGGGAAGATTTATTCATGTAGAGAGAACTGGAAAGCTGGATCAACATGGAATTCTGCAAATGCCCCAGGGACAATTCAATCTTTATTGGATAGGAACTACTAGACTTGCAATTGCAACCAGCGAATATGGTATGTTCATTTTTGCACAAGATTTTAACTTCTAAGAAATTTTGAATGCACACTATTCCCATAATGCTCAATCTTGTTTGCATTCCCTTCCTTTGCATATCTAGAAAATGGTGC--CCAAATATAAAGCATGTGGTACCT-------TGT--------------------------------------------------------------------------------
>ASA51
----------------------------------------------------------------------------------------------------------------------------------------------------------------------------------------------------------------------------------------------------------------------------------AGGCCTGAACCAAACTCTTTCCATCATAATGCGACTGATGTAAATAATTTAGATGACTGGGATTGCTTGTTGCATCTTCCATTGTGGGTTTCTGAAACTGAAAAGGCTAATATTGAGAGTCGCATTGAGGGCTGGACAAAAGTATTGGAAGTAACTGCTACTGATTTGACATTTCTTGTGATGTATCTAAGAAAACCCTTACGTCCACTCTGGATATCTCAGAAAAGTGTTATCTGGCTTAATGAAGTCCCTGATTTGGATTCCTGGAATTTCACTCCTATTATTCTTGTTTCTGCATCAAGTCCTTCGGTAAAAACACAACGAATGAGTGATGATGACTGCAGTTGGAGTTATATCCCAGGAGCTGCAGATGATGAAGAAAGCTGGGCACATGGATTGTCTTCTACTCTCTTTTGGAAACATTCTTATAGCCTCATTAGTGGTGGACCTGAGGCATGTAACAAAATGGTTGCAGATATTGTGGAAAGGGACAGGGTGTATCGAGCTCAAAGAGGACAGGATGCTTCTCAAATCAAAGTTAAACAAAAGAAAATATCATCCAACGTTGGTGATCATCTGGAAGAAAAGGTGGTTAATGAAGTTCAAACTGGCATTGCCATTGGGGGTGAGTTTAGCCTCGTAGAAAGAACTAGAAACTCAGATAAACATGGGACTCAGTATTCTCAAGAAGGGCAATTTGACTTGTACTGGATAGGAACCACTAGACTTGCTATTGGAACCAGCGAATATGGTGAGTCCAGTTTTCCG-----TAACAGATTTTAAGGAATGTTGTGTGCATATTATTTCAATTTAGCT------------------------------------------------------------------------------------------------------------------------------------------------------------------
>CB35
---------------------------------------------------------------------------------------------------------------------------------------------------------------------------------CTAATGGGTTCTTGAACTATATCTTATT----TTTATACTTTTGCTATGGAACTTCAAACAGATTGCCAACTTCAGGGGAAGAATTCTGCAGATAGTGGTCCTGAACTAAATTCTTGCCTTAGCAGAAAGGCTGTTGTTGATATTGCAGAAGATTGGGATTGCTTGTTGCATCTTCCACTGTGGGTTTCTGAAACTGAAAAGGCAAACATAGAGAGCCGCATTGAGGGATGGACAAAAATATTACGAGATACTGGTACAGATTTTACATTTCTGGCTAGATCTCTCAAAAAGCCTTTACGCCCACTCTGGATTTCTCAGAAAAGTGTTGTCTGGCTTAATGAAGTCCCCGATTTAGATTCATGGAATTTCACTCCTATTATTCTTGTTTCTGCATCTAGTTCTTCAGAAAGTACACTAAGAATGAGTGACAATGAGCTCAGCTGGAGTTACATCCCAGGAGCTGCGGATGATGAAGAAAGCTGGGCGCGGGGATTGTCACCTATTCTTTTTTGGAAGCATTCTTATAATCTCATCAATGGTGGGCCAGATGTGTGTACCAGAGTGGTGGCAGATATTGTGGAAAAGGATAGGGTATATCGAGCTCAAAGAGGACAAGATGCTTCTCAAATCAGAGTTAAGACAAAAAAAGTATCAGCCAAGATTAATGATATTCTGGAAGAGGGCTTTGTTTCTGAATTCCAGAATGGCATAGATAATGGGGATGGCTTTAGCCTAGTTGAGCGAAATAGAAAATCAGATCAAAATGAAATTCATTCATCATCTGAGAGGCATTTCAATCTACATTGGATAGGAACTACTAAACTTGCAATTGGAACCAATCAATATGGTAAGCAACTGAAACTCGTCTTTCAGAAAATTTAAGGAATGTTGTATGCGCTTTATTTTCACTATACTATAACTTGTC--------------------------------------------------------------------------------------------------------------------------------------------------------
>CD18
--------------------------GCTTTATGTGAACCCGCGGCCATGCGGAGAAAGGAGGATGTATCATTGTGGATGCAACAAGGAAAGGTAA-ACGGTTTCCAGCTAGTATGTCAAAGACAATATCGATATGGATATGTGTTCCAAATCGAGCGATTCAAGGTTTTCGTCGCACCAATCTGACAAAATATTCTGAAGCTTTCAGTCAACATGCTCCGAAATGTCAAATGCTCAAGATTACCATCATGAGAGGATAAATTTGGCAGATAGGAATGCTGAAGTAAACCTTTGCCAGCATAGGGAGGCAGTTATAAATAAATTAGAAGATTGGGATTGCTCATTGCATCTTCCATTGTGGGTTTCTGACAGTGAAAAGGCTAATATAGAGAGCCGTATTGATGGATGGACAAAAATATTGGAAGCTACTGGAACTGATTTAATGTTTCTTGCCACATCTCTAAGAAGGCCTTTGCGCCCACTATGGATATCTCAGAAGACTGTTATTTGGCTTAATGAAGTCCCCGATTTGGATTCTTGGGATTTTACTCCTGTTATTCTTGTTTCTGCATCAAGTTCTATGGAAAACACTAAGAGAATGAGTGATGACGAGTACAGTTGGAGCTACATCCCAGGAGCTGCAGATGATGAAGAAAGCTGGGCACGTGGACTTTCACCTAGCCTGTTTTGGAAGCACTCATATAATCTTATTTCTGGTGGACCGGAGGTATGTAATAAAATGGTGGCAGATATTGTAGAACAGGATAGGGTATATCGAGCTCAAAGAGGACAGGAGGCTTTGCAGATCAAACTTAAACCAAAGAAAATAGCAACTGATGTTGTGAGTAGCTTGGAGGAAGGATTCAATGGTGAACTCCAATCTGATGTAGCTACCAATGGAAGATTTGTCTCTGTAGATAGAACTGAAATGCCGTGTGTCGGCTGAACAATCAATCGAATTCAAGGGATCTTTTTGTCATTAGATGTGTGAATATAAGAAACTACACCAGCAGTTTGGGTCAAGGCCTGTCAAAGAATTGAAGGTTATTATTATTCTAGAGGGACATAGGCCCGATTCAACATGACCCTGTGTCAAAGTAATGATTCTACAGGTGTTCTGAGATCATTAAAAAACAGATCTAAATGTATTAAGCCCGTGACTCAAAGAATGTTATCGTCATGGAGCCACAATGG-ACAT--------------------------------------------------------
>CDE34
----------------------------------------------CGAGCAATTCAAGCTTTTCGCAGGGACAAACTAATGAGACGTTCTGATGAATTGCATGTATTATCCTGCAAAAGTTGCAACGGTGAAGGTAGGAAATAGATATTACTGTTATTTGTAAGATTTTGTATTTTCTAATGGGTTCTTGAACTATATCTTATT----TTTATACTTTTGCTATGGAACTTCAAACAGATTGCCAACTTCAGGGGAAGAATTCTGCAGATAGTGGTCCTGAACTAAATTCTTGCCTTAGCAGAAAGGCTGTTGTTGATATTGCAGAAGATTGGGATTGCTTGTTGCATCTTCCACTGTGGGTTTCTGAAACTGAAAAGGCAAACATAGAGAGCCGCATTGAGGGATGGACAAAAATATTACAAGATACTGGTACAGATTTTACATTTCTGGCTAGATCTCTCAAAAAGCCTTTACGCCCACTCTGGATTTCTCAGAAAAGTGTTGTCTGGCTTAATGAAGTCCCCGATTTAGATTCATGGAATTTCACTCCTATTATTCTTGTTTCTGCATCTAGTTCTTCAGAAAGTACACTAAGAATGAGTGACAATGAGCTCAGCTGGAGTTACATCCCAGGAGCTGCGGATGATGAAGAAAGCTGGGCGCGGGGATTGTCACCTATTCTTTTTTGGAAGCATTCTTATAATCTCATCAATGGTGGGCCAGATGTGTGTACCAGAGTGGTGGCAGATATTGTGGAAAAGGATAGGGTATATCGAGCTCAAAGAGGACAAGATGCTTCTCAAATCAGAGTTAAGACAAAAAAAGTATCAGCCAAGATTAATGATATTCTGGAAGAGGGCTTTGTTTCTGAATTCCAGAATGGCATAGATAACAGGGATGGCTTTAGCCTAGTTGAGCGAAATAGAAAATCAGATCAAAATGAAATTCATTCATCATCTGAGAGGCATTTCAATCTATATTGGATAGGAACTACTAAACTTGCAATTGGAACCAATCAATATGGTAAGCAACTGAAACTCGTCTTTCAGAAAATTTAAGGAATGTTGTATGCGCTTTATTTTCACTATACTATAACTTGTCTCCATGCTTGTAGGCTAGAAAGTTGGCAGCTAAATGAGTGGTAGATTTTTCTTTATTTATTTTAGATGTAGAATACATGTTATAATCAATGCAAGTTTCCAGGATGCCGGGACATGGGAGCACACTCGGGGGATGTGTGGAAGCACTCGCCA
>CF38
----------------------------------------------------------------------------------AGATGTTCAGAAGGTTTGCAGTCAACATGCCATGAAAAGTCAACTGTTCAAGGTGGGAAATGGATTTTTTTTTCTGCATTTATGTTTTCCAATTTCTAAAAGGTTCTTGCAGCATGCCTCATCTCTTTCAGTAGTTTTTTTGTGCAACTTCAAACAGATAGCCAACTTCAGGGGATGAATTCTCCAGATGGGAGTCCTGAACCGAGCTCTTTCCAGCATAGAAAGACAATTGGAAATAAATTAGATGATTGGGATTGCTCATTGCATCTTCCATTATGGGTTTCTGAAACTGAAAAGGCTAATATAGAGAGTCGCATTGACGGATGGACAAAAATATTGGAAGCTACTGGCACTGATTTAACATTTCTTGCCACATCGCTAAGGAGACCTTTGCGCCCACTATGGATATCTCAGAAAACTGTTATCTGGTTTAATGAAGTCCCTGATTTGGATTCTTGGGATTTTACTCCTGTTATTCTTGTTTCTGCATCAAATTATATGGAAAACACACAAAGACTGAGTGCCGACGAGTACAGCTGGAGTTATGTCCCAGGAGCAGCAGATGATGAAGAAAGCTGGGCACGTGGATTGTCACCCAACCTGTTTTGGAAGCATTTGTACAATATCATTTCCGGTGGACCGGAGGAATGCAACAAAATGGTTGCAGATATTGTAGAACAGGATAGGGTATATCGAGCTCAAAGAGGACAGGATGCTTTGCAAATCAAAGTTAAACCAAAGAAAATATCAGCCAATGTTATTGATCATCTGGAAGAAGGATTTTTTACTGAATTCCAATCTGGTGTAGGCACCAAGGACAGATTTAGCCAGGTAGAGAAGATTAGAAAGTCAGATCAACATGGAATCCAGCAATCACCTGAAGGGCAATCCAACCTTTATTGGATAGGATCTACTAGACTTGCCATTGGAACCAGCCAATACGGTATGTCCATTTTTGAC-----TAAGAGGCTTTAAGAATTGTTGTATGCATATTATTTCCATTTTGCT-ATCTTGTATGCATTCCCTTACTAT-GTATATCTAAGAAATGTTGTTGCATATTATTTCCATTTTGCTATCTTGTATGCATTCCCATCCTATGTATATCTAAA-----------------------------------------------------------
>CH19
AGATAGTATGTCAAAGACAATACCGATATGGATATGTGTTCTAAATCGAGCGATTCAAGGTTTTCGTCGCACCAATCTGACAAAATATTCTGAAGCTTTACAGTCAACATGCTCTGAAATGTCAAATGCTCAAGGTGGGAAACAAATGATTTTATCTGCTTATATGCTTTCTAATTTCTTAAGGGTTCTTGCACCATACCTCACCTTTTCTAATAGTTCACCTGTGCAACTTCAAACAGACTACCATCATGAGAAGATAAATTTGGCAGATAGGAATGCTGAAGTAAACCTTTGCCAGCATAGGGAGGCAGTTATAAATAAATTAGAAGATTGGGATTGCTCATTGCATCTTCCATTGTGGGTGTCTGACAGTGAAAAGGCTAATATAGAGAGCCGTATTGATGGATGGACAAAAATATTGGAAGCTACTGGGTCTGATTTAATGTTTCTTGCCACATCTCTAAGAAGGCCTTTGCGCCCACTATGGATATCTCAGAAGACTGTCATTTGGCTTAATGAAGTCCCCAATTTGGATTCTTGGGATTTTACTCCTGTTATTCTTGTTTCTGCATCAAGTTCTATGGAAAACACTAAGAGAATGAATGATGATGAGTACAGTTGGAGTTATATCCCAGGAGCTGCAGATGATGAAGAAAGCTGGGCACGTGGACTGTCACCTAGCCTGTTTTGGAAGCACTCATATAATCTTATTTCTGGTGGACCGGAGGTATGTAATAAAATGGTGGCAGATATTGTAGAACAGGATAGGGTATATCGAGCTCAAAGAGGACAGGAGGCTTTGCAGATCAAACTTAAACCAAAGAAAATAGCAACTGATGTTGTGAGTAGCTTGGAGGAAGGATTCAATAGTGAACTCCAATCTGATGTAGCTACCAATGGAAGATTTGTCTCTGCAGATAGAACTGAAAAGCCGAATCAACATGGAATTCAGCAATTGCCCCAAGGACAATTCAATTTTTATTGGATAGGAACTACTAGACTTGCGATTTCAAGTAGCGAATATGGTATGTTCATTTTTGCAAGATTTTTAAACTTCTAAAGAATTTTGTATGTACACTGTTTCTATAATTTTTAATCTTGTATGCATTCTCTTCCCATGCATATTTAGAAATAGATAT--CCTAACGTAAAGCATGTGGTATCTTGTGCCTTTTCTTTTTGTTTTACAATATTTGGTCACCCAGGATTTTATGATTGTGATCTGAATTAGTTTCATA-----------------
>CHA37
------------------AATACCGATATGGTCATGTGTTTTAAATCGAGCAATTCAAGGTTTTTGCAGTGCCAAACTGACAAGATGTTCAGAAGGTTTGCAGTCAACATGCCATGAAAAGTCAACTGTTCAAGGTGGGAAATGGATTTTTTTTTCTGCATTTATGTTTTCCAATTTCTAAAAGGTTCTTGCAGCATGCCTCATCTCTTTCAGTAGTTTTTTTGTGCATCTTCAAACAGATAGCCAACTTCAGGGGATGAATTCTCCAGATGGGAGTCCTGAACCGAGCTCTTTCCAGCATAGAAAGACAATTGGAAATAAATTAGATGATTGGGATTGCTCATTGCATCTTCCATTATGGGTTTCTGAAACTGAAAAGGCTAATATAGAGAGTCGCATTGACGGATGGACAAAAATATTGGAAGCTACTGGCACTGATTTAACATTTCTTGCCACTTCGCTAAGTAGACCTTTGCGCCCACTATGGATATCTCAGAAAACTGTTATCTGGTTTAATGAAGTCCCTGATTTGGATTCTTGGGATTTTACTCCTGTTATTCTTGTTTCTGCATCAAATTCTATGGAAAACACACAAAGACTGAGTGCCGACGAGTACAGCTGGAGTTATGTCCCAGGAGCAGCAGATGATGAAGAAAGCTGGGCACGTGGATTGTCACCCAACCTGTTTTGGAAGCATTTGTACAATATCATTTCCGGTGGACCGGAGGAATGCAACAAAATGGTTGCAGATATTGTAGAACAGGATAGGGTATATCGAGCTCAAAGAGGACAGGATGCTTTGCAAATCAAAGTTAAACCAAAGAAAATATCAGCCAATGTTATTGATCATCTGGAAGAAGGATTTTTTACTGAATTCCAATCTGGTGTAGGCACCAAGGACAGATTTAGCCAGGTAGAGAAGATTAGAAAGTCAGATCAACATGGAATCCAGCAATCACCTGAAGGGCGGTCCAACCTTTATTGGATAGGATCTACTAGACTTGCCATTGGAACCAGCCAATACGGTATGTCCATTTTTGAC-----TAAGAGGCTTTAAGAATTGTTGTATGCATATTATTTCCATTTTGCT-ATCTTGTATGCATTCCCTTACTAT-GTATATCTAAGAAATGTTGTTGCATATTATTTCCATTTTGCTATCTTGTATGCATTCCCATCCTATGTATATCTAAAATTTACCGGAAAATAAATCACAAGGTATCTATTCTTTTTGTTTTACAATAATGAGTCAA
>CJ24
---------------------------------ATGTGTTCTAAATCGAGCAATTCAAGATTTTCGTCGTGCCAATCTGACAAAATGTTCTGAAGCTTTACAGTCAACATGCTCTGAAATGTCAAATGTTCAAGGTGGGAAACAAATTATTTTATCTGCTTATATGCTTTCTAATTTCTAAA---GTGTTGCAGAATTTCCCACCTATTTTAATAGTTTTCCTCTGCAACTTCAAACAGATTGCCAACATCAGAGGATGAATTATGCAGATGGGAACGCTGAACCAAACCTTTGCCAGCATAGAAAGGCATTTGTAAATAAATTAGATGATTGGGATTGTTCATTGCATCTTCCATTGTGGGTTTCTGACAGCGAAAAGGCTAATATAGAGAGTCGTATTGAGGGATGGACAAAAATATTGGAAGCTACTGGCACTGATTTAATGTTTCTTGCCAAATCTCTAAGAAGACCTTTGCGCCCACTATGGATATCTCAGAAGACTGTTATTTGGCTTAATGAAGTCCCTGATTTGGATTCTTGGGATTTTACTCCTGTTATTCTTGTTTCTGCATCAAGTTCTATGGAAAACACTAAGAGAATGAGTGATGATGAGTACAGTTGGAGGTATATCCCAGGAGCTGCAGATGATGAAGAAAGCTGGGCACGTGTATTGTCACCTAGCCTGTTTTGGAAACATTCTTTTGATCTTATTTCTGGTGGACCGGAGGCATGTAACAAAATGGTTGCAGATATTGTAGAACGGGATAGGGTATATCGAGCTCAAAGAGGGCAGGAGGCTTTGCAGATCAAACTTAAACTGAAGAAAATAACAACTGATGTAATTAATCATTTGGAGGAAGGATTTAATGCTGAATTCCAATCTGTTGTAAATACTGAGGGAAGGTTTTTCTCTGTAGAGAGAACTGGAAAGCCGGATCAACATGGAATTCAGCAACTACCCCAGGGACAATTCAATCTTTATTGGATAGGAACTACTAGACTTGCAATTTCAACCAGCGAATATGGTATGTTCATTTTTGCACGAGGTTTTAACTTCTAAAAGATGTTGTATGGACACTATTTCCATATTGCTCAATCTTGTATGCATTCCCTTCCTATGCATATCTAGAAGCTGGTAC--CCTAATATAAGGCATGTGGTATCTTGTGTCTTCTCTTTTTGTTTTACTATATTGAGTCAATCAGAATTTTATGATTGTGATCTATATTAGTTTCATGTAGTCTTCTAACATGCA
>CK7
AGATAGTATGTCAAAGACAATACCGATATGGATATGTGTTTTAAATCGAGCAATTCAAGATTTTCGTGTTGCCAATCTGACAAGATGTTCTGCAGCTTTGCAGTCAACATGCTCTGAAATGTCAAATGTTAAAGGTGGGAAATAAACTGTTTTATCTGCTTATACACTTTCTAATTTCTAAAGGGTTCTTGCAGCATACCTCATCTCTTTTAATAGTTTTCCTGTGTAACTTAAAACAGATTGCCAACATCAGAGGATGAATTCTGCAGATGGGAGTGCTGAACCAAACTTTTGCCAGCATGGAAAGGCAATTGGAAATAAATTAGATGATTGGGATTGCTCATTGCATCTTCCATTGTGGGTTTCTGACACTGAAAAGGCTAATATAGAGAGTCGTATTGAGGGATGGACAAAAATATTGGAAGCTACTGGCACTGATTTAACGTTTCTCGCCACATCTCTAAGAAGGCCTTTGCGCCCACTATGGATATCTCAGAAGACTGTTATTTGGCTTAATGAAGTCCCTGATTTAGATTCTTGGGATTTTACTCCTGTTATACTTGTTTCTGCATCAAGTTCTATGGAAAACACACAGAGAATGAGTGATGATGAGTACAGTTGGAGTTACATCCCAGGAGCTGCAGATGATGAAGAAAGCTGGGCACGTGGATTGTCACCTAGCTTGTTTTGGAAGCATTCTTATAATCTTATTTCTGGTGGACCGGAGGCATGTAACAAAATGGTTGCAGATATTGTAGAATGGGATAGGGTATATCGAGCTCAGAGAGGACAGGAGGCTTTGCAGATCAAACTTAAACCAAAGAAAATAGCAACTGATGTAATTGATCATTTGGAAGAAGGATTTGATACCGAATTCCAATCTGGTGTAGATGCTGTGGGAAGATTAATTTCTGTAGAGAGAATTGAAAGGTCGGATCAACATGGAATTCAGCAATTGCCTGGGGGGCAATTCAATCTTTATTGGATAGGAACTACTAGACTTGCAATTGCAACCAGCCAATATGGTATGTTCATTTTTGCACAAGATTTTAAATTTTAAGGAATGTTGTATGCACACTATTTTCATAATGCTCAATCTTATAATCATCCCCTTTCTATGCATATCT--------------------------------------------------------------------------------------------------------------------------------
>CL6
AGATAGTATGTCAAAGACAATACCGATATGGATATGTGTTTTAAATCGAGCAATTCAAGATTTTCGTGTTGCCAATCTGACAAGATGTTCTGCAGCTTTGCAGTCAACATGCTCTGAAATGTCAAATGTTAAAGGTGGGAAATAAACTGTTTTATCTGCTTATACACTTTCTAATTTCTAAAGGGTTCTTGCAGCATACCTCATCTCTTTTAATAGTTTTCCTGTGTAACTTAAAACAGATTGCCAACATCAGAGGATGAATTCTGCAGATGGGAGTGCTGAACCAAACTTTTGCCAGCATGGAAAGGCAATTGGAAATAAATTAGATGATTGGGATTGCTCATTGCATCTTCCATTGTGGGTTTCTGACACTGAAAAGGCTAATATAGAGAGTCGTATTGAGGGATGGACAAAAATATTGGAAGCTACTGGCACTGATTTAACGTTTCTCGCCACATCTCTAAGAAGGCCTTTGCGCCCACTATGGATATCTCAGAAGACTGTTATTTGGCTTAATGAAGTCCCTGATTTAGATTCTTGGGATTTTACTCCTGTTATACTTGTTTCTGCATCAAGTTCTATGGAAAACACACAGAGAATGAGTGATGATGAGTACAGTTGGAGTTACATCCCAGGAGCTGCAGATGATGAAGAAAGCTGGGCACGTGGATTGTCACCTAGCTTGTTTTGGAAGCATTCTTATAATCTTATTTCTGGTGGACCGGAGGCATGTAACAAAATGGTTGCAGATATTGTAGAATGGGATAGGGTATATCGAGCTCAGAGAGGACAGGAGGCTTTGCAGATCAAACTTAAACCAAAGAAAATAGCAACTGATGTAATTGATCATTTGGAAGAAGGATTTGATACCGAATTCCAATCTGGTGTAGATGCTGTGGGAAGATTAATTTCTGTAGAGAGAATTGAAAGGTCGGATCAACATGGAATTCAGCAATTGCCTGGGGGGCAATTCAATCTTTATTGGATAGGAACTACTAGACTTGCAATTGCAACCAGCCAATATGGTATGTTCATCTTTGCACAAGATTTTAAATTTTAAGGAATGTTGTATGCACACTATTTTCATAATGCTCAATCTTAT---------------------------------------------------------------------------------------------------------------------------------------------------------
>CM9
AGATAGCATGTCAAAGACAATACCGATTTGGATATGTGTTCTTAATCGAGCAATTCAAGACGTTCGTCGTGCCAATCCGACAAAACATTCTGAAGCTTCACAGTCAAAATGCTCTGAAATGTCAGATGTTCAAGGTGGGAAGCAAATGATTCTATCTGCTTATAAGTTGTTTAATTTCTAAAGGGTTCGTGCAGTATACCTCACCCTTTTTATTACTTTTTCTCTGCAAATTCAAACAGATTGTCAACATGAAAGGATGAGTTCTGCAGATAGGAATGTTGAACCAAATCTTTGCCAGCATAGAAAGGCAGTTGCACATAAATTGGATGATTGGGATTGCTCATTGCATCTTCCATTATGGGTTTCTGACAGTGAAAAGGCTAATATAGAGAGTCGTATTGATGGATGGACAAAAGTATTAGAAGCTACTGGCACTGATTTAATGTTTCTTGCCAGATCACTTAAAAGGCCTTTGCGCCCACTCTGGATATCCCAGAAGACTATTATTTGGCTTAATGAAGTTCCAGATTTGGATTCTTGGGATTTTATTCCTGTTATTCTTGTTTCTGCATCAAGTTCTATGGGAAACACCATGAGAATGAGTGATGATGAGTACAGTTGGAGTTACATCGCAGGAGCTGCAGATGATGAGGAAAGCTGGGCACATGGATTGTCACCTAGCCTGTTCTGGAAGCATTCTTATGATCTTGTATCTGCTGGACCAGAGGTATGTAACAAAATGGTTGCAGATATTGTAGAACGTGATCGGGTATATCGAGCTCAAAGAGGACAGGAGGCTATGCAGATCAAACTGAAACCAAAGAAGATAGCTACCAATGTAATTAATCATTTGGAGGAAGGACTCAAAATTGAAATTCAATCTGGAGTAGATACAGAAGGAAGATTTTTATTCGTAGAGAGAACTGCATGGCTGGATCAACATGGAATCCAGCAATTGCCCCAGGCACAATTTAATCTTTATTGGATAGGAACTACTGGACTTGCGATTTCAAGCAGTGAATATGGTATGTTTGT-TTTGCACAAGATTTTAACTTCTAAATAATTT-ATATGGATATTGTTTCTGTAACGCTCAATCTTGTATGCATTTCCTTCCTATGCATATCTAGGAAAACATAAAGCCTAATATAAAGCATGTAGTATCT---------T--------------------------------------------------------------------------------
>CO8
--------------------------------------------------------------------------------------------------------CGCCCCGTGCTCAGACCCCAATTTGGATATGTGTTCTTAATCGAGCAATTCAAGATGTTCGTTGTGCCAATTTGCCAAAACATTTTGAAGCTTCA------CAGTCAAAATGCCCTGAAATGTCAGATGTTCAAGCTTGCCAACATGAGAGGATGAGTTTTGTAGATAGGAATGTTGAGCCAAATCCTTGCACGCATAGAAGGGCAGTTGCACATAAATTAGATGATTGGGATTGCTCATTGCATCTTCCATTATGGGTTTCTGACAGTGAAAAGGCTAATATAGAGAGTCGTATTGATGGATGGACAAAAATATTAGAAGCTACTGGCACTGATTTAATGTTTCTTGCCACATCACTTACAAGGCCGTTGCGCCCACTTTGGATATCCCAGAAGACTGTTATTTGGCTTAACGAAGTTCCAGATTTGGATTCTTGGGATTTTACTCCTGTTATTCTTGTTTCTGCATCAAGTTCTATGGGAAACAACATGAGAATGAGTGATGATGAGTACAGTTGGAGTTACATCCCAGGAGCTGCAGATGATGAGGAAAGCTGGGCACGTGGATTGTCACCTAGCCTGTTCTGGAAGCATTCTTATAATATTGTATCTGCTGGACCAGAGGTATGTAACAAAATGGTTGCAGATATTGTAGAACATGATCGGGTATATCGAGCTCAAAGAGGACAGGAGGCTATGCAGATCCAACTGAAACCAAAGAAGATAGCTAGCAATGTAATTAATCATTTGGAGGAAGGACTCAAAATTGAAATTCAATCTGGAGTAGATACTGAAGGAAGATTTTTATTTGTAGAGAGAACTGCATGGCTGGATCAACATGGAATCCAGCAATTGCCCCAGGCACAATATAATCTTTATTGGATAGGAACTACTGGACTTGCGATTTCAAGCAGTGAATATGGTATGTTCTT-TTTGCACAAGATTTTAACGTCTAAATAATTT-ATATGGATATCGTTTCTGTAATGCTCAATCTTGTATGCATTTCCTTCCTATGCATATCTAGGAAAACATAAGGCCTAATATAAAGCATGTAGTATCTGGTGTAGTTTCTTTTTGTTTTATAGTATTCAGCCAACCAGCATTTTATGTTTGCGATC--------------------------------
>CP16
-------------------------ATATGGATATGTGTTCTAAATCGAGCAATTCAAGGTTTTCGTCGCACCAATCTGACAAAATGTTCTGAACCTTTACAGTCAACATGCTCTGAAATGTCAAATGTTCAAGGTGGGAAACAAATGATTTTATTTGCTTATATTCTTTCTACTTTCTAAAGAGTTCTTGCAGCATACCTCACCTTTTCTAATAGTTTTCCTGTGCAACTTGAAACAGATTACCAACATGAGAGGATAAATTTTGCAGATAGGAATGCTGAAGCAAACCTTTGCTACCATAGAGAGGTAGCTGTAAATAGACTAGATGATTGGGATTGCTCATTGCATCTTCCATTGTGGGTGTCTGACAGTGAAAAGGCTAATATAGAGAGTCGTATTGATGGATGGACAAAAGTATTGGAAGCTACTGGCTCTGATTTAATGTTACTTGCCACATCTCTAAGTAGGCCTTTGCGCCCACTATGGATATCTCAGAAGACTGTTATTTGGCTTAATGAAGTCCCCGATTTGGATTCTTGGGATTTTACTCCTGTTATTCTTGTTTCTGCATCAAGTTCTATGGAAAACACTAAGAGAATGAGTGATGATGAGTACAGTTGGAGTTACATCCCAGGAGCTGCAGATGATGAAGAAAGCTGGGCACGTGGATTGTCACCTAGTCTGTTTTGGAAGCACTCTTATAATCTTATTTCTGGTGGACCGGAGGTATGTAACAAAATGGTTGCAGATATTGTAGAACAGGATAGGGTATATCGAGCTCAAAGAGGACAGGAGGCTTTGCAGATCAAACTTAAACCGAAGAAAATAGCAACTGATGT------------------AGGATTCAATATTGAACTCCAATCTGGTGCAGCTACTGAGGGAAGATTTTTCTCTGTAGAAAGAACTGGAAAGCCGGATGAACATGGAATTCAGCAATTGCCCCAGGGACAATTAAATCTTTATTGGATAGGAACTACTAGACTTGCAATTTCAAGCAGCGAATATGGTATGTTCATTTTTGCAAGATTTTTTTACTTCTAAAGAATTTTGTATGTACACTGTTTCCATAATGTACACACTCTATGGATTCCCGTTCCTATGCATATCTAGAAAAAGATAA--CCTAATATAAAGCATGTGGTATCTTGTGTCTTTTCTTTTTGTTTCACAATATT-AGTCACCCAGGATTTTATGATTATGATCTGTATTGGTTTCATATAGTCATCTAACATGTA
>CP161
-------------------------ATATGGATATGTGTTCTAAATCGAGCAATTCAAGGTTTTCGTCGCACCAATCTGACAAAATGTTCTGAACCTTTACAGTCAACATGCTCTGAAATGTCAAATGTTCAAGGTGGGAAACAAATGATTTTATTTGCTTATATTCTTTCTACTTTCTAAAGAGTTCTTGCAGCATACCTCACCTTTTCTAATAGTTTTCCTGTGCAACTTGAAACAGATTACCAACATGAGAGGATAAATTTTGCAGATAGGAATGCTGAAGCAAACCTTTGCTACCATAGAGAGGTAGCTGTAAATAGACTAGATGATTGGGATTGCTCATTGCATCTTCCATTGTGGGTGTCTGACAGTGAAAAGGCTAATATAGAGAGTCGTATTGATGGATGGACAAAAGTATTGGAAGCTACTGGCTCTGATTTAATGTTACTTGCCACATCTCTAAGTAGGCCTTTGCGCCCACTATGGATATCTCAGAAGACTGTTATTTGGCTTAATGAAGTCCCCGATTTGGATTCTTGGGATTTTACTCCTGTTATTCTTGTTTCTGCATCAAGTTCTATGGAAAACACTAAGAGAATGAGTGATGATGAGTACAGTTGGAGTTACATCCCAGGAGCTGCAGATGATGAAGAAAGCTGGGCACGTGGATTGTCACCTAGTCTGTTTTGGAAGCACTCTTATAATCTTATTTCTGGTGGACCGGAGGTATGTAACAAAATGGTTGCAGATATTGTAGAACAGGATAGGGTATATCGAGCTCAAAGAGGACAGGAGGCTTTGCAGATCAAACTTAAACCGAAGAAAATAGCAACTGATGT------------------AGGATTCAATATTGAACTCCAATCTGGTGCAGCTACTGAGGGAAGATTTTTCTCTGTAGAAAGAACTGGAAAGCCGGATGAACATGGAATTCAGCAATTGCCCCAGGGACAATTAAATCTTTATTGGATAGGAACTACTAGACTTGCAATTTCAAGCAGCGAATATGGTATGTTCATTTTTGCAAGATTTTTTTACTTCTAAAGAATTTTGTATGTACACTGTTTCCATAATGTACACACTCTATGGATTCCCGTTCCTATGCATATCTAGAAAAAGATAA--CCTAATATAAAGCATGTGGTATCTTGTGTCTTTTCTTTTTGTTTCACAATATT-AGTCACCCAGGATTTTATGATTATGATCTGTATTGGTTTCATATAGTCATCTAACATGTA
>CR44
----------------------------------------------------------------------------------------------------------------------------------------------------------------------------------------------------------------------------------------------GATTGTCAACTTCAGCAGATGAGCTCTGCAGATAGCATACCTGAACTAAACTCTTGCCACAACAAAACAATAATTGTAAGTCGTTCTGAAGAATGGGATTGCTCTTTGCATCTCCCCTTGTGGGTTTCTGAAACTGAGAAGGCAAACATAGAGGACCGCATCGAGGGATGGAAGGAAATATTGGAAGCTACAGGTGCAGATATTGCTTTTCTTGCTTCATCTCTAAGAAAGCCTTTACGCCCGCTGTGGATTTCTCAAAAAACTGTTATCTGGCTTAATGAAGTCCCTGATTTAGATTCATGGAATTTCATTCCTATTATTCTTGTATCTGCATCTTGCCCTGCGTTAACAACATGCAGAATGAGCAACAGTGAGTTCAGTTGGAGTTACATCCCAGGAGCTGCAGATGATGAAGAAAGCTGGGCACGGGGTTTGACACCCAATCTCTTTTGGAAACATGCTTACGATATCATCAGTGGGGGGCCGGATACATGCAACAGAATGGTAGCAGATATTGTGGAAAAAGATAGGGCATGTCGAGCTCAAAGAGGACAAGAAGCTTCTCAAATCAGAGTAAAGCCTCGGAAAGAATCAGCTGATATTAATGATCTTCTGGATGAAGGAATTGTTTCTGAACACCAATATAGCATAGATATGGAGAGCAGGTTTAACTTTGTTGAGAGAATTGAAAAAATGG---AACGAGGAATTCAACAATCACCTGGAAGTCATTGTGGTCTGTACTGGATTGGATCAACTAAACTTGCTATTGGAACTAGCCAATATGGTAAGCTAT-------------TCAAAGCTTGTGTTTGTCTTCGTATGTGT------------------AATTCAAGAAATGTTGTAT----------------------------------------------------------------------------------------------------------------------------------------------
>CT15
AGATAGTATGTCAAAAACAATACCGATATGGATATGTGTTCTAAATCGAGCAATTCAAGGTTTTCGTCGCACCAATCTGACAAAATGTTGTGAACCTTTACAGTCAACATGCTCTGAAATGTCAAATATTCAAGGTGGGAAAGAAATGATTTTATCTGCTTATAT-CTTTCTACTTTCTAAAGGGTTCTTGCAGCATACCTTACCTTTTCTAATAGTTTTCCTGTACAACTTCAAACAGATTACCAAACTGAGAGGATAAATTCTGCAGATAGGAATGCTGAAGCAAACCTTTGCCACCATAGAGAGGCAGTTGTAAATAAATTAGATGAATGGGATTGCTCATTGCATCTTCCATTGTGGGTGTCTGACAGTGAAAAGGCTAATATAGAAAGTCGTATTGATGGATGGACAAAAATATTGGAAGCAACTGGCACTGATTTAATGTTTCTTGCCACATCTCTAAGAAGGCCTTTGTGCCCACTATGGATATCTCAGAAGACTGTTATTTGGCTTAATGAAGTCCCCGATTTGGATTCTTGGGATTTTACTCCTGTTATTCTTGTTTCTGCATCAAGTTCTATGGAAAACACTAGGAGAATGAGTGATGATGAGTACAGTTGGAGTTACATCCCAGGAGCTGCAGATGATGAAGAAAGCTGGGCACGTGGATTGTCACCTAGTCTGTTTTGGAAGCACTCTTATAATCTTATTTCTGGTGGACCGGTGGTATGTAACAAAATGGTTGCCGATATTGTAGAACGGGATAGGGTATATCGAGCTCAAAGAGGACAGGAGGCTTTGCAGATCAAACTTAAACCGAAGAAAATAGCAACTGATGT------------------AGGATTCAATATTGAACTCCAATCTGGTGCAGCTACTGAGGGAAGATTTTTCTCTGCAGAAAGAGCTGGAAAGCCGGATGAACATGGAATTCAGCAATTGCCCCAGGGACAATTAAATCTTTATTGGATAGGAACTACTAGACTTGCAATTTCAAGCAGTGAATATGGTATGTTCATTTTTGCAAGATTTTTAAACTTCCAAAGAATTT----------------CCATAATGTTCAATCTTGTATGCATTCCCTTCCTTTGCATATCTAGAAAAAGATAA--CCTAATATAAAGCATGTGGTATCTTGTGTCTTTTCTTTTTGTTTTACAATATTCAGTCACCCTAGATTTTATGATTGTGATCTGTATTAGTTTCATATAGTCATCTAACATGTA
>DA12
-------------------------------------------------------------------------------------------------------------------------------------------------------------------ATGCTGTCTAATTTCTAAAGGGTTCTTGCAGCATACCTCACCTTTTTTATTACCTTTTCTCTGCAAATTCAAACAGATTGTTAACATCAGAGGATGATTTCTGCAGATGGGAATGATGAACCAAATCTTTGCCAGCATAGAAAGGCAGTTGCAAATAAATTAGATGATTGGGATTGCTCATTGCATCTTCCATTATGGGTTTCTGACAGTGAAAAGGCTAATATCGAGAGTCGTATTGATGGATGGACAAAAATATTAGAAGCTACTGGCACTGATTTAACGTTTCTTGCCACATCACTAAGAAGGCCTTTGCGCCCACTATGGATATCTCAGAAGACTGTTATTTGGCTTAATGAAGTCCCTGATTTGGATTCTTTGGATTTTACTCCTGTTATTCTTGTTTCTGCATCAAGTTCTATGGAAAACTCTAAGAGAATGAGTGACGATGAGTACAGTTGGAGTTACATCCCAGGAGCTGCAGATGATGAGGAAAGCTGGGCACGTGGATTGTCACCTAGCCTGTTCTGGAAGCATTCTTATAATCTTGTATCTTCTGGACCAGAGGTATGTAACAAAATGGTTGCAGATATTGTAGAACGTGATCGGGTATATCGAGCTCAAAGAGGACAGGAGGCTGTGCAGATCAAACTGAAACCAAAGAAAATAGCTACTGATATAATTAATCATTTGGAGGAAGGATTCAAATTTGAAATTCAATCTGGTGTAGATACTGAAGGAAAATTTTTATTTGTAGAGAGAACTGCAAGGTTGGATCAACATGGAATCCAGCAATTGCCCCAGGCACAATTTAATCTTTATTGGATAGGAACTACTAGACTTGCAATTTCAAGCAGTGAATATGGTATGTTCATTTTTGCACAAGATTTTAACTTCTAAAGAATTTCATATGGATATTGTTTCTATAATGCTCAATCTTGTATGCATTCCCTTCCTATGCATATCTAGGAAAACATAAAACCTAATATAAAGCATGTAGTATCTTGTGTCTTTTCTTTTTGTTTTGCAATATTCAGCCAACCAGCATTTTGTGTTTGCAATCTATACTAGTTTCATACAATCATCTGACATGTA
>DB53
-------------------------------ATGTGTGTGTTAAATCGAGCAATTCGAGGATTCCGGAGTGCCAAGCTGACAACATGTTCGAGA---TTGCAGTCATCATCTTGTGAAAAGTCAAATTCTCAAGGTAGGACATGATTCCTTCCT-C--TTTTCTTGTTTAACGATGCTTAAA---TTTTTGCACCATGCCTCAACTCTTCTAACTGATTTTCTCTGTAACGCAAAGCAGATTTCCAGCTTCAGGAGACAAATTTTGTTGATGGAAAGCCTGAGCAAAACACTTTCCATCATAGTGCGACTGATGTAAATAATTTAGATGACTGGGATTGTTTGTTGCATCTTCCATTGTGGGTCTCTGAAACTGAAAAAGCTAATATTGAGAGTCGCATTGAGGGCTGGACAAAAATATTGGAAGCAACTGGTACCGATTTAACATTTCTTGCAACATATCTAAGAAGACCCTTACGCCCACTGTGGATATCTCAGAAAAGTGTTATCTGGCTTAATGAAGTCCCTGATATGGATTCTTGGAATTTCACTCCCATTATTCTTGTTTCTGCATCAAGTCCTTTGGAAAAAACACAACGAAGGAGTGATGATGAGTACAGTTGGAGTTATATTCCAGGAGCTGCAGATGATGAAGAAAGCTGGGCACGTGGATTGTCTTCTGCTCTCTTTTGGAAACATTCTTATAGTCTCATTAGTGGTGGACCTGAGGCCTGTAACAAGATGGTTGCAGATATTGTAGAAAGGGACAGGGTGTATCGAGCTCAAAGAGGACATGATGCTTCTCAAATCAAAGTAAAACAAAAGAAAATATCATTGAACATTGTTGATCATCTGGAAGAAAAATTGGTTGATGAAATTCAATCTGGCCTTGCTATTGAGGATGAGTTTACCATTGTAGAAAGAACTAGGAAATCAGACAAACATGGGATTCAACATTCCCAGGAAGAGCAACTTGATTTCCACTGGATAGGAACCACTAGACTTGCCATTGGAACCAGCGAATATTGTGAGTTGAGTTTTATT-----TAACAGATTTTAAGGAATGTTGTGTGTATTTTTTTTCAATTTTGGTTAACCTAGTATCCCATTTGCTCCTA-CCAAATCTAGA-ATTGGTGCTTTGTCCTATTTACTCTTTGTTTGTATACATTTAGGCATATTA-------------------------------------------------------------------------
>DC1
AGATAGTATGTCAAAGACAATACCAATATGGATGTGTGTGTTAAATCGAGCAATCCAAGGATTCCGGAGTGCCAAGCTGACAACATGTTCGAGA---TTGCAGTCATCATCTTGTGAAAAGTCAAATTCTCAAGGTAGGACATGATTCCTTCCT-C--TTTTCATGTTTAACGATGCTTAAA---TTTTTGCACCATGCCTCAACTCTTCTAACTGATTTTCTCTGTAACGCAAAGCAGATTTCCAGCTTCAGGAGACAAATTTTGTTGAGGGAAAGCCTGAGCAAAACACTTTCCATCATAGTGCGACTGATGTAAATAATTTAGATGACTGGGATTGTTTGTTGCATCTTCCATTGTGGGTCTCTAAAACTGAAAAAGCTAATATTGAGAGTCGCATTGAGGGCTGGACAAAAATATTGGAAGCAACTGGTACCGATTTAACATTTCTTGCAACATATCTAAGAAGACCCTTACGCCCACTGTGGATATCTCAGAAAAGTATTATCTGGCTTAATGAAGTCCCTGATTTGGATTCTTGGAATTTCACTCCCATTATTCTTGTTTCTGCATCAAGTCCTTTGGAAAAAACACAACGAAGGAGTGATGATGAGTACAGTTGGAGTTATATTCCAGGAGCTGCAGATGATGAAGAAAGCTGGGCACGTGGATTGTCTTCTGCTCTCTTTTGGAAACATTCTTATAGTCTCATTAGTGGTGGACCTGAGGCATGTAACAAGATGGTTGCAGATATTGTAGAAAGGGACAGGGTATATCGAGCTCAAAGAGGACATGATGCTTCTCAAATCAAAGTAAAACAAAAGAAAATATCATTGAACGTTGTTGATCATCTGGAAGAAAAATTGGTTGATGAAATTCAATCTGGCCTTGCCATTGAGGATGAGTTTACCATTGTAGAAAGAACTAGGAAATCAGACAAACATGGGATTCAACATTTTCAGGAAGAGCAACTTGATTTCCACTGGATAGGAACCACTAGACTTGCCATTGGAACCAGCGAATATTGTGAGTTGAGTTTTATT-----TAACAGATTTTAAGGAATGTTGTGTGCATTTTTTTTCTATTTTGGTTTACCTAGTATCCCATTTGCTCCTA-CCAAATCTAGAAATTGGTGCTTTGTCCTATTTACTCTTTGTTTGTATACATTTAGGCATATTACTAGTAATTTACTTTTTTTTTTGGATTCTACTTCAAAGAAAAGCATTCAGGATTTGACATTTTAGAATCTTAC
>DD1
AGATAGTATGTCAAAGACAATACCAATATGGACATGTGTGTTAAATCGAGCAATCCAAAGATTCCGGAGTGCCAAGCTGACAAGATGTTCCAGA---TTGGAGTCATCATCTTGTGAAAAGTCAAATTCTCAAGGTAGGACATGATTCCTTCCT-CTGTTTTCATGTTTGGCGATGCCTAAA---TTTTTGCGGCATGCCTCAACTCTTCTAACTGATTTTCTCTATAACTCAAAGCAGATTGCCAACTTCAGGAGACAAATTTTGTTAATGGAAAGCCTGAGCAAAACACTTTCAATCATAGTGTGACTGATGTAAATAATTTAGACGATTGGGATTGCTTGTTGCATCTTCCATTGTGGGTTTCTGAAACTGAGAAGGCTAATATTGAGGGTCGCATTGAGGGCTGGATAAAAATATTAGAAACAACTGGTACCAATTTAACATTTCTTGCAACGTATCTAAGAAGACCCTTACGCCCACTGTGGATATCTCAGAAAAGTGTTATCTGGCTTAATGAAGTCCCTGATTTGGATTCTTGGAATTTCACTCCCATTATTCTTGTTTCTGCATCAAGTCCTTTGGAAAAAACACAACGGAGGAGTGATAATGAGTTCAGTTGGAGTTACATCCCAGGAGCGGCAGATGATGAAGAAAGCTGGGCACGTGGATTGTCTTCTACTCTCTTTTGGAAATATTCTTATAGTCTCATTAGTGGTGGACCCGAGGCATGTAACAAAATGGTTGCAGATATTGTAGAAAGGGACAGGGTGTATCGAGCTCAAAGAGGACAGGATGCTTCTCAAATCGAAGTTAAACAAAAGAAAATATCATCGAACACTGGTGATCATCTGGAAGAAAAATTGGTTGATGAAATTCAATCTGGCCTTGCCACTGAGGATGAGTTTACCATTGTAGAAAGAACTAGGAAATCAGATAAACATGGGATTCAGCATTTTCAGGAAGAGCAACTTGATTTCCACTGGATAGGAACCACTAGACTTGCCATTGGAACCAGCAAATATTGTGAGTTGATTTTTGTT-----TAACAGGTTTTAAGGCATGTTGTGTCCATATTTTTTCTATTTTGCTTAACCTAGAA-------------------AATTTAGAAACTGGTGCTTTTTCCTATTTACCCTTTGTTTGTATACATTTAGGCATATTACTATTAATTTCC--AAT--------------------------------------------------------
>DIM50
AGATAGTATGTCAAAGACAATACCAATATGGACATGTGTGTTGAATCGAGCAATCCAAAGATTCCGGAGTGCCAAGCTGACAAGATGTTCCAGA---TTGGAGTCATCATCTTGTGAAAAGTCAAATTCTCAAGGTAGGACATGATTCCTTCCT-CTGTTTTCATGTTTGGCGATGCCTAAA---TTTTTGCAGCATGCCTTAACTCTTCTAACTGATTTTCTCTATAACTCAAAGCAGATTGCAAACTTCAGGAGACAAATTTTGTTAATGGAGAGCCTGAGCAAAACACTTTCTATCATAGTGTGACTGATGTAAATAATTTAGACGATTGGGATGGCTTGTTGCATCTTCCATTGTGGGTTTCTGAAACTGAAAAGGCTAATATTGAGGGTCGCATTGAGGGCTGGATAAAAATATTAGAAACAACTGGTACCGATTTAACATTTCTTGCAACGTATCTTAGAAGACCCTTACGCCCACTGTGGATATCTCAGAAAAGTGTTATCTGGCTTAATGAAGTCCCTGATTTGGATTCTTGGAATTTCACTCCCATTATTCTTGTTTCTGCATCAAGTCCTTTGGAAAAAACACAACGGAGGAGTGATGATGAGTTCAGTTGGAGTTACATCCCAGGAGCGGCAGATGATGAAGAAAGCTGGGCACGTGGATTGTCTTCTACTCTCTTTTGGAAATATTCTTATAGTCTTATTAGTGGTGGACCCGAGGCATGTAACAAAATGGTTGCAGATATTGTAGAAAGGGACAGGGTGTATCGAGCTCAAAGAGGACAGGATGCTTCTCAAATCAAAGTTAAACAAAAGAAAATATCATCGAACATTGGTGATCATCTGGAAGAAAAATTGGTTGATGAAATTCAATCTGGCCTTGCCACTGAGGATGAGTTTACCATTGTAGAAAGAACTAGGAAATCAGATAAACATGGGATTCAGCATTTTCAGGAAGAGCAACTTGATTTCCACTGGATAGGAACCACTAGACTTGCCATTGGAACCAGCAAATATTGTGAGTTGATTTTTGTT-----TAACAGGTTTTAAGGCATGTTGTGTCCATATTTTTTCTATTTTGCTTAACCTAGAA-------------------AATTTAGAAACTGGTGCTTTTTCCTATTTACCCTTTGTTTGTATACATTTAGGCATATTACTATTAATTTCC--AATTTTTTGGATTCTACTTCAAAGAAAAGCATTCAGGATTTCACATGTTAGAATCTTAC
>EN45
----------------------------------------------------------------------------------------------------------------------------------------------------------------------------------------------------------------------------------------------------------------------------------------------------------------------------------------------------------------------------------ACTGAGAAGGCAAATATAGAAGAACGTATTGAGGGATAGAAGGAAATATTGAAGGCTACGGGTACAAATATTCCTTTTCTGGCTGAATCTCTAAGAAAGCCTTTACGCCCATTATGGATTTCTCAAAAAACTGTCATTTGGCTTAACGAAGTTCCTAATTTAGATTCATGGAATTTCACTCCTATTATTCTCATATCTGCATCTTGCTCTGCCTCAACAACATGGAGAATGAGTGACACTGAGTTTAGCTGGAGTTATATTCCAGGAGCTGGAGATGATGAAGAAAGCTGTGCACCAGGTGTTTGACAAAATGCCTGAATGAGATGT--------------------------GGTCTCGTAGAATGCGATGATTGCAGGTTATTCCCAGAACGGGGATGTGGACGAGGCTTTGAAGTTCTTTCAGAAAATGTCGAACGAGATGTGGTGTCATAGAATGCAA--TGATTGCAGGAAGCGCTATGAATGGGCGCGCTGATGAGGGCTAAAATGTAGCTTACGGTACTCTGATTGATGGGCATTGTAGAACAGGGAATTTGAGGTATGCCCTCAAGAAACATGATGAAATAGTAGAGAATAGCCTCATGGGTACAAAGAATAAGCACTAAGGATGATGAGCAACATGTGTCAGTTAATATGGGTATGGTATG-------TATGTGTTTTTGGATAGTTGATCATCTAAATTTAACCCAAAATAAT-AAAAGAATAAGAGACGCGAATGGAAACAATCC---------------------------------------------------------------------------------------------------------------------------------
>FC13
--------------------------------------------------CAATTCAAGATGTTCGTCGTGCCAATCTGACAAAACATTCTGAAGCTTCACAGTCAAAATGCTCTGAAATGTCAAATGTTCAAGGTGGGAAGCAAATAATTTTATCTGCTTATATGCTGTCTAATTTCTAAAGGGTTCTTGCAGCATACCTCACCTTTTTTATTACCTTTTCTCTGCAAATTCAAACAGATTGTTAACATCAGAGGATGATTTCTGCAGATGGGAATGATGAACCAAATCTTTGCCAGCATAGAAAAGCAGTTGCAAATAAATTAGATGATTGGGATTGCTCATTGCATCTTCCATTGTGGGTTTCTGACAGTGAAAAGGCTAATATCGAGAGTCGTATTGATGGATGGACAAAAATATTAGAAGCTACTGGCACTGATTTAATGTTTCTTGCCACATCACTAAGAAGGCCTTTGCGCCCACTATGGATATCTCAGAAGACTGTTATTTGGCTTAATGAAGTCCCTGATTTGGATTCTTGGGATTTTACTCCTGTTATTCTTGTTTCTGCATCAAGTTCTATGGAAAACTCTAAGAGAATGAGTGACGATGAGTACAGTTGGAGTTACATCCCAGGAGCTGCAGATGATGAGGAAAGCTGGGCACGTGGATTGTCACCTAGCCTGTTCTGGAAGCATTCTTATAATCTTGTATCCGCTGGACCAGAGGTATGTAACAAAATGGTTGCAGATATTGTAGAACGTGATCGGGTATATCGAGCTCAAAGAGGACAGGAGGCTATGCAGATCAAACTGAAACCAAAGAAAATAGCTACTGATGTAATTAATCATTTGGAGGAAGGATTCAAATTTGAAATTCAATCTGGTGTAGATACTGAAGGAAGATTTTCATTTGTAGAGAGAACTGCAAGGTTGGATCAACATGGAATCCAGCAATTGCCCCAGGCACAATTTAATCTTTATTGGATAGGAACTACTAGACTTGCAATTTCAAGCAGTGAATATGGTATGTTCATTTTTGCACAAGATTTTAACTTCTAAAGTATTTCATAAGGATATTGTTTCTATAATGCTCAATCTTGTATGCATTCCCTTCCTATGCATAACTAGGAAAACATAAAACCTAATATAAAGCATGTAGTATCTTGTGTCTTTTCTTTTTGTTTTGCAATATTCAGCCAACCAGCATTTTGTGTTTGCAATCTATACTAGTTTCATACAATCATCTGACATGTA
>FTS1
AGATAGTATGTCAAAGACAATACCAATATGGACGTGTGTGTTAAATCGAGCAATCCAAAGATTCCGGAGTGCCAAGCTGACAACATGTTCCAGA---TTGCAGTCATCATCTTGTGAAAAGACAAATTCTCAAGGTAGGACATGATTCCTTCCT-CTGTTTTCATGTTTAGCGATGCTTAAA---TTTTTGCATCATGCCTCAACTCTTCTAACTGATTTTCTCTGTAATGCAAAGCAGATTTCCAGCTTCAGGAGACAAATTTTGTTGATGGAAAGCCTGAGCAAAACACTTTCCATCATAGTGTGACTGATGTAAATAATTTAGATGACTGGGATTGCTTGTTGCATCTTCCATTGTGGGTCTCTGAAACTGAAAAAGCTAATATTGAGAGTCGCATTGAGGGCTGGACAAAAATATTGGAAGCAACTGGTACCGATTTAACATTTCTTGCAACATATCTAAGAAGACCCTTACGCCCACTGTGGATATCTCAGAAAAGTGTTATCTGGCTTAATGAAGTCCCTGATTTGGATTCTTGGAATTTCACTCCCATTATTCTTGTTTCTGCATCAAGTCCTTCGGAAAAAACACAACGGAGGAGTGATGATGAGTACAGTTGGAGTTACATCCCAGGAGCTGCAGATGATGAAGAAAGCTGGGCACGTGGATTGTCTTCTACTCTCTTTTGGAAACATTCTTATAGTCTCATTAGTGGTGGACCTGAGGCATGTAACAAGATGGTTGCAGATATTGTAGAAAAAGACAGGGTGTATCGAGCTCAAAGAGGACATGATGCTTCTCAAATCAAAGTAAAACAAAAGAAAATATCATCGAACATTGTTGATCATCTGGAAGAAAAATTGGTTGATGAAAGTCAATCTAGGCTTGCCATTGAGGATGAGTTTACGATTGTAGAAAGAACTAGGAAATCAGACAAACATGGGATTCAACATTCTCAGGAAGAACAACTTGATTTCCACTGGATAGGAACCACTAGACTTGCCATTGGAACCAGCGAATATTGTGAGTTGAGTTTTATT-----TAATAGATTTTAAGGAATGTTGTGTGCAGTTTTTTTCTATTTTGGTTTACCGAGTACCCCATTTGCTCCTA-GCAAATCTAGAAATTGGTGCTTTGTCCTATTTACCCTTTGTTTGTATATATTTAGGCATATTACTATTAATTTAC--ATTTTTTTGGATTCTACTTCA--------------------------------------
>FTS2
AGATAGTATGTCAAAGACAATACCAATATGGACGTGTGTGTTAAATCGAGCAATCCAAAGATTCCGGAGTGCCAAGCTGACAACATGTTCCAGA---TTGCAGTCATCATCTTGTGAAAAGACAAATTCTCAAGGTAGGACATGATTCCTTCCT-CTGTTTTCATGTTTAGCGATGCTTAAA---TTTTTGCATCATGCCTCAACTCTTCTAACCGATTTTCTCTGTAACGCAAAGCAGATTTCCAGCTTCAGGAGACAAATTTTGTTGATGGAAAGCCTGAGCAAAACACTTTTCATCATAGTGTGACTGATGTAAATAATTTAGATGACTGGGATTGCTTGTTGCATCTTCCATTGTGGGTCTCTGAAACTGAAAAAGCTAATATTGAGAGTCGCATTGAGGGCTGGACAAAAATATTGGAAGCAACTGGTACCGATTTAACATTTCTTGCAACATATCTAAGAAGACCCTTACGCCCACTGTGGATATCTCAGAAAAGTGTTATCTGGCTTAATGAAGTCCCTGATTTGGATTCTTGGAATTTCACTCCCATTATTCTTGTTTCTGCATCAAGTCCTTCGGAAAAAACACAACGGAGGAGTGATGATGAGTACAGTTGGAGTTACATCCCAGGAGCTGCAGATGATGAAGAAAGCTGGGCACGTGGATTGTCTTCTACTCTCTTTTGGAAACATTCTTATAGTCTCATTAGTGGTGGACCTGAGGCATGTAACAAGATGGTTGCAGATATTGTAGAAAAAGACAGGGTGTATCGAGCTCAAAGAGGACATGATGCTTCTCAAATCAAAGTAAAACAAAAGAAAATATCATCGAACATTGTTGATCATCTGGAAGAAAAATTGGTTGATGAAAGTCAATCTAGGCTTGCCATTGAGGATGAGTTTACGATTGTAGAAAGAACTAGGAAATCAGACAAACATGGGATTCAACATTCTCAGGAAGAACAACTTGATTTCCACTGGATAGGAACCACTAGACTTGCCATTGGAACCAGCGAATATTGTGAGTTGAGTTTTATT-----TAATAGATTTTAAGGAATGTTGTGTGCAGTTTTTTTCTATTTTGGTTTACCGAGTACCCCATTTGCTCCTA-GCAAATCTAGAAATTGGTGCTTTGTCCTATTTACCCTTTGTTTGTATATATTTAGGCATATTACTATTAATTTAC--ATTTTTTTGGATTCTACTTCAAAGAAAAGCATTCAGGAT--------------------
>GG1
-----------------------------------------------------------------------------CTGAAGATTCTGGTACAAGCTTGAAGTTATTATCTAGTGAAAATGCTATTAGTCAAGGGGAAGAAAAATGTAAGTTTGCTGGAAGAATTTTGTGCAATTTCTAATGTGTTATTTCAGCATGTCTTACCTGTTTCATCTTGTTTGCAGTGGAACTTCAATTTGATTGTCAACTTCAGGGGATGAAATCTGCAGATAGCAACTCTGAAAT------TTTCTGCAATAAACGAATTATGGTAAATAGTTCAGAGGAGTGGGATTGTTCTTTGCATCTCCCATTGTGGGTTTCAGAAACTGAAAAGGCAAACATAGACGGTCGCATTCAGGGATGGACAGAAATATTGGAAGCTACTGGTACAGATATTTCTTCTATTTCTGCATCTCTAAAGCGACCTTTATGCCCACTGTGGATTTCTCAAAAAACGGTTATCTGGCTTAATGAAGTCCCTGATTTAGATTCATGGAATTTTACTCCTATAATTCTTGTTTCTGCATCTTGTTCTGCCTTAACTACACATAGGGTGAGTGACAGTGAGTTCAGCTGGAGTTATATCCCAGGAGCTGCAGATGACGAAGAAAGTTGGGCACGGGGATTGTCACCTAACCTTTTTTGGAAACATGCTTATGATCTCATCACTGGAGGACCATGTGTGTGCAATAGAATGGTTGCAGATATTGTGGAAAAGGACAGGGTATATCGATCTCAAAGAGGACAAAATACATCTCAAATCAGAGTAAAGCCTAAGAAAATATCAGCTGAATATAATGATCTTTTGGAAGAAGGATGTGTTTCTGAATGCCAATATGACATAGATATTGGATGCAGATTTAGCCTTGTTGAGAGAACTGAAAAAATGGGTGAACAAAGAATTGAACAATTGCCTGAAAGTCATATCAATCTGTATTGGATAGGAGCTACTAAACTAGCCATTGGAACTAACCAATATGGTAAGTTAT-------------GCAAAGTTTCTGTTCATCCT--------------------------------------------------------------------------------------------------------------------------------------------------------------------------------------------
>HB41
---------------------------------------------------------------------------ACTGACAAGATGTTCCAGA---TTGCAGTGAGCGTCTTGTGAAAATTCAAATTCTCAAGGTAGGACATGATTGCCTTCT-TTGTTTTCATATTTAGCGATGCATAAA---TTTTTGCAGCATGCCTCAACTCTTCTAACAGATTTTCTTT-CAACTCAAAGCAGATTTCCAGCTTCAGGAGACAAATTCTGTTAATGGAAAGCTCGAACCAAACTCTTTCCATCATAATGCAACTGATGTAAGTAATTTAGAAGACTGGGATTGCTTGTTGCATCTTCCATTGTGGGTTTCTGAAACCGAAAAGGCTAATATTGAGAGTCGCATTGAGGGATGGACAAAAATATTGGAAGTAACTGGTACTGATTTAACATATCTTGCAATGTATCTAAGAAGACCCTTACGCCCTCTTTGGATATCTCAGAAAAGTGTTATCTGGCTTAATGAAGTCCCTGATCTGGATTCTTGGAATTTCACTCCTGTTATTCTTGTTTCTGCATCAAGTCCTTTGGAAAAAACACATCGAATGAGTGATGATGAGTACAGTTGGAGTTATATCCCAGGAGCTGCAGATGATGAAGAAAGCTGGGCACGTGGATTGTCTTCTACTCTCTTTTGGAAACATTCTTTTAGTCTCATTAGTGGTGGACCTGAGGCATGTAACAAAATGGTTGCAGATATTGTGGAAAGGGACAGGGTGTATCGAGCTCAAAGAGGACAGGATGCTTCTCAAATCAAAGTGAAACAAAAGAAAATATTATCCAACGTTGGTGATCATATGGAAGAAAAGTTGGTTAATGAGTTTCAATCTGGCCTTGCCACTGAGGATGAGTTTGGCCTCGTGGA------------------TAAACATGGGACTCAGCATTCTCAGGAAGGGCAATTCCATTTGTATTGGATAGGAACCACTAGACTTGCCATTGGAACCAGCGAATATGGTGAGTACATTTTTCCA-----TAACAGATTTTAAGGAATGTTGTGTGCATATTATTTCTATTTAGCTTAACTTCGTATTTCTTTTGCTCCTA-GCAAATATAGAAACTGGGGCATAAATGAGTGCATATTATTTCTATAGAATGTTGTGTGGATATTATTTCCATTTAGCTTAATTCAGGATTTTACGTGTTAGATTCAAAACCCTGGCGGAGACTATTATAATTGCTA
>JO20
--------------------------------------------ATCGAGCGATTCAAGGTTTTCGTCGCACCAATCTGACAAACTATTCTGAAGCTTTACAGTCAACATGCTCTGAAATGTCAAATGCTCAAGGTGGGAAACAAATGATTTTATCTGCTTATATGCTTTCTAATTTCTTAAGGGTTCTTGCACCATACCTCACCTTTTCTAATAGTTTATCTGTGCAACTTCAAACAGATTACCATCATGAGAGGATAAATTTCGCAGATAGGAATGCTGAAGTAAACCTTTGCCAGCATAGGGAGGCAGTTATAAATAAATTAGAAGATTGGGATTGCTCATTGCATCTTCCATTGTGGGTGTCTGACAGTGAAAAGGCTAATATAGAGAGCCGTATTGATGGATGGACAAAAATATTGGAAGCTACTGGGTCTGATTTAATGTTTCTTGCCACATCTCTAAGAAGGCCTTTGCGCCCACTATGGATATCTCAGAAGACTGTCATTTGGCTTAATGAAGTCCCCGATTTGGATTCTTGGGATTTTACTCCTGTTATTCTTGTTTCTGCATCAAGTTCAATGGAAAACACTAAGAGAATGAGTGATGATGAGTACAGTTGGAGCTATATCCCAGGAGCTGCAGATGATGAAGAAAGCTGGGCACGTGGACTGTCACCTAGCCTGTTTTGGAAGCACTCATATAATCTTATTTCTGGTGGACCGGAGGTATGTAATAAAATGGTGGCAGATATTGTAGAACAGGATAGGGTATATCGAGCTCAAAGAGGACAGGAGGCTTTGCAGATCAAAATTAAACCAAAGAAAATAGCAACTGATGTTGTGAGTAGCTTGGAGGAAGGATTCAATAGTGAACTCCAATCTGATGTAGCTACCAATGGAAGATTTATCTCTGTAGATAGAACTGAAAAGCCGAATCAACATGGAATTCAGCAATTGCCCCAAGGACAGTTCAATTTTTATTGGATAGGAACTACTAGACTTGCGATTTCAAGTAGCGAATATGGTATGTTCATTTTTGCAAGATT------------------------------------------------------TT--------------------------------------------------------------------------------------------------------------------------------------------------------
>JU21
------------------------GATATGGATATGTGTTCTAAATCGAGCGATTCAAGGTTTTCGTCGCACCAATCTGACAAAATATTCTGAAGCTTTACAGTCAACATGCTCTGAAATGTCAAATGCTCAAGGTGGGAAACAAATGATTTTATCTGCTTATATGCTTTCTAATTTCTTAAGGGTTCTTGCACCATACCTCACCTTTTCTAATAGTTTATCTGTGCAACTTCAAACAGATTACCATCATGAGAGGATAAATTTGGCAGATAGGAATGCTGAAGTAAACCTTTGCCAGCATAGGGAGGCAGTTATAAATAAATTAGAAGATTGGGATTGCTCATTGCATCTTCCATTGTGGGTGTCTGACAGTGAAAAGGCTAATATAGAGAGCCGTATTGATGGATGGACAAAAATATTGGAAGCTACTGGGTCTGATTTAATGTTTCTTGCCACATCTCTAAGAAGGCCTTTGCGCCCACTATGGATATCTCAGAAGACTGTCATTTGGCTTAATGAAGTCCCCGATTTGGATTCTTGGGATTTTACTCCTGTTATTCTTGTTTCTGCATCAAGTTCTATGGAAAACACTAAGAGAATGAGTGATGATGAGTACAGTTGGAGCTATAACCCAGGAGCTGCAGATGATGAAGAAAGCTGGGCACGTGGACTGTCACCTAGCCTGTTTTGGAAGCACTCATATAATCTTATTTCTGGTGGACCGGAGGTATGTAATAAAATGGTGGCAGATATTGTAGAACAGGATAGGGTATATCGAGCTCAAAGAGGACAGGAGGCTTTGCAGATCAAAATTAAACCAAAGAAAATAGCAACTGATGTTGTGAGTAGCTTGGAGGAAGGATTCAATAGTGAACTCCAATCTGATGTAGCTACCAATGGAAGATTTATCTCTGTAGATAGAACTGAAAAGCCGAATCAACATGGAATTCAGCAATTGCCCCAAGGACAATTCAATTTTTATTGGATAGGAACTACTAGACTTGCGATTTCAAGTAGCGAATATGGTATGTTCATTTTTGCAAGATTTTTTAACTTCTAAAGAATTTTGTATGTACACTGTTTCTATAATTTTTAATCTTGTTTGCATTCTCTTCCTATGCATATTTAGAAATAGATAC--CCTAATGTAAAGCATGTGGTATCTTCTGCCTTTTCTTTTTGTTTTACAATATTTGGTCACCCAGGATTTTATGATTGTGATCTGAATTAGTTTCATATGTTGATCTAACATGTA
>KE1
----------------ACAATACCAATATGGACATGTGTTTTAAATCGGGCAATTCAAGCTTTTCGCAGGGGCAAATTGATGAGACGTTCTAATGAATTGCATGCATTGTCATGCAAAAGTTGTAATGGTGAAGGTAGGAAATAGATTTTACTGTTATTTATAAGATTTTGTGTTTTCTAATGGGTTCTTGAATTATATCTTACTTATTTTAACACTTTTTCTGTGCCACCTCA--CAGATTGCCAAATTCAAGGGAAGAATTCTGTAGATAGCGGGCCTGAACTAAACTCTTGCCTTAGTAGAAAGGCTCTTGTTGATATTTCAGAAGATTGGGATTGCTCATTACATCTTCCACTGTGGGTTTCTGAAACTGAAAAGGCAAACATAGAGGGCCGGATTGAGGGATGGACAAAAATATTAGAAGATACTGGTACAGATTTTACATTTCTTGCCAGATCTCTCCAAAAGCCTTTACGCCCACTCTGGATTTCTCAGAAAAGTGTTGTCTGGCTTAATGAAGTCCCTGATTTAGATTCATGGAATTTTACTCCTGTTATTCTTGTTTCTGCATCTAGTTCTTCAGAAAGTACACTAAGAATGAGTGACAATGAGCTCAGCTGGAGTTACATCCCAGGAGCTGCAGATGATGAAGAAAGTTGGGCACGGGGATTGTCCCCTATTCTTTTTTGGAAGCATTCTTATGATCTCATCGATGGCGGGCCAAATGTGTGTACCAGAATGGTGGCAGATATTGTGGAAAAGGATAGGGTATATCGAGCTCAAAGAGGGCAAGATGCTTCTCAAATCAGAGTCAAGCCAAAAAAAGTATCAGCCAGCAATAATGATATTCTGGAAGAGGGCTTTGTTTCTGAATTCCAGAATGGGATAGATACTGGGTATGGCTTTAGCCTTGTTGAGAGAAATAAAAAATCAGATGAAAATGAAATTTAT---TCATCTGAGAGGCATTTCAATCTATACTGGATAGGAACTACTAAACTTGGAATTGGAACCTCTCAATATGGTAAGCAACTGAAACTCATCTTTCAGAATATTTAAGGAACGTTGTATGTGCTTT--------------------------------------------------------------------------------------------------------------------------------------------------------------------------------
>LF2
---------------------------------------------------------------------------------------------------------------------------------------------------------------------------------------------------------------------------TTCTCTGTAACTCAAAGCAGATTTCCAGCTTCAGGAGACCAATTCTGCTAATGGAAAGCCTGAACCAAACTCTTTCCATCATAATGCAACTGATGTAAATAATTTAGATGACTGGGATTGCTTGTTGCATCTTCCATTGTGGGTTTCTGAAACTGAAAAGGCTAATATTGAGAGTCGCATTGAGGGATGGACAAAAATATTGGAAGTAACTGGTATTGATTTATCATTTCTTGCGACGTATTTAAGAAGACCATTACGTCCTCTCTGGATATCTCAGAAAAGTGTTATCTGGCTTAATGAAGTCCCTGATTTGGATTCTTGGAATTTCACTCCAATTATTCTTGTTTCTGCGTCAAGTCATTCTGAAAAAACACAACGAATGAGTGATGATGAGTACAGCTGGAGTTATATCCCAGGAGCTGCAGATGATGAAGAAAGCTGGGCACGTGGATTGTCTTCTACACTCTTTTGGAAACATTCTTATAGTTTCATTAGTGGTGGACCTGAGGTATGTAACAAAATGGTTGCAGATATTGTGGAAAAGGACAGGGTGTATCGAGGTCAAAGAGGACAGGATGCTTCTCAAATCAAAGTTAAACAAAAGAAAATATCATCCAACATTGGTGATCATCTGGAAGAAAAGTTGGTTAATGAATTTCAATCTGGCCTTGCCACTGAGGATGAGTTTAGCTTTGTAGAAAGAACTAGAAAATCAGATAAACATGGGATTCAGACTTCCAAAGAAGGGCAATTTGATTTGTACTGGA-----------------------------------------------------------------------------------------------------------------------------------------------------------------------------------------------------------------------------------------------------------------------------
>MC0
----------------------------------------------------------------CGGAGTGCCAAACTGACAAGATATTCCAGA---TTTCAGTCAGCATCTTGTGAAAAGTCAAATCCTCAAGGTGAGACGTGATTCCTTCCT-CTGTTTTCTTGTTTAGCAATGCCTAAA---TTTTTGCAGCATGCCTCAACTCGTCTAACAGATTTTCTCTTTAACAC--AGCAGATTTCCTGCTACAGGGGGGAAATTCTGTTAATGGAATGCCTGAACCAAACTCTTTCCATCATAATGCGACTGATTTAAATAATTTAGATGACTGGGATTGCTTGTTGCATCTTCCATTGTGGGTTTCTGAAACCGAAAAGGCTAATATTGAGAGTCGCATTGAGGGCTGGACAAAAACATTGGAAGTAACTGGTATTGATTTATCATTTCTTGCAACGTATCTAAGAAGACCCTTACGCGCACTCTGGATATCTCAAAAAAGTGTTATCTGGCTTAATGAAGTCCCTGATTTGGATTCTTGGAATTTCACTCCTATTATTCTTGTTTCTGCATCAAGTCCTTCGGAAACAACACAACGAATGAGTGATGATGAGTATAGTTGGAGTTATATCCCAGGAGCCGCAGATGATGAAGAAAGCTGGGCACGTGGATTGTCTTCTACACTATTTTGGAAACATTCTTATAGTCTCATTAGTGGTGGACCCGAGGCATGTAACAAAATGGTTGCAGATATTGTGGAAAGGGACAGGGTGTACCGATCTCAAAGAGGACAGGATGCTTCTCAAATCAAAGTTAAACAAAAGAAAATATCATCCAATGTTGGTGGTCTTCTGGAAGATAAGTTGGTTAATGAATTTAAATCTGGCCTTGCTGCTGAGGAAGCATTTAGTCTTGTAGAAAGATCTAGAAAATCAGATAAACATGGGATTCAGCATTGTCAGGAAGGGCACTGTGGTTTGTACTGGATAGGAACCACTAGACTTGCCATTGGAACCAGTGAATATGGTGAGTCCATTTTTCCA-----CAACAGATTTTAAGGAATGTTGTG--CTTGTTATTCCTATTTTGCTTAACCTAGTATTCATTTTGCTCCTA-GCAAATCTAGAAACTGGTGCTGATTCCTATTTACCCTTTGTTTGTATGCATTTGTGCATATTACTCTTAATTTCC--ATTTGTTTGGATTCTACTTCAGAGAAAAACATTAAGGATTTTC----------------
>MT0
AGATAGTATGTCAAAGACAATACCAATATGGACATGTGTGTTAAATCGAGCAATCCAAAGATTCCGGAGTGCCAACCTGACAAGATGTTCCAGA---TTGCAGTCATCATCTTGTGAAAAATCAAATTCTCAAGGTAGAATATGATTCCTTCCT-CTGTTTTCATGTTTAGTGATGCCTAAA---TTTTTGCAACATG-CTCAACTCTTCTAACAGATTTTCTTTGTAACTCAAAGCAGATTTCCAGCTTCAGGAGACAAATTTTGATAATGGAAAGCCTGAACCAAACTCTTTCCATAATAATGCAACCGATGTAAATAACTTAGATGACTGGGATTGCTTGTTGCATCTTCCATTGTGGGTTTCTGAAACTGAAAAGGCTAATATTGAGAGTCGCATCGAGGGCTGGACAAAAATATTGGAAGCAACTGGTACTGATTTAACATTTCTTGCAACGCATCTAAGAAGACCCTTGCGCCCACTGTGGATATCTCAGAAAAGTGTTATCTGGCTTAATGAAGTCCCTGATTTGGATTCTTGGAATTTCACTCCCATTATTCTTGTTTCTGCATCAAGCCCTTCAGAAAAAACACAACGAATGAGTGATGATGAGTGCAGTTGGAGTTACATCCCAGGAGCTGCAGATGATGAAGAAAGCTGGGCACGTGGATTGTCTTCTACTCTCTTTTGGAAACATTCTTATAGTCTCATTAGTGGTGGACCCGAGGCATGTAACAAAATGGTTGCAGATATTGTGGAAAAGGACAGGGTATATCGAGCTCAAAGAGGACAGGATGCTTCTCAAATCAAAGTTAAACAACAGAAAATATCATTGAATGTTGGTGATCATCTGGAAGAAAGATTGGTTGATGAAATTCAATCTGGCCTTGCCACTGGGGATGAGTTTAGCCTTCTAGAAAGAACTAGAAAAGCAGATAAACATGGGATTCAGCATTCTCAAGGAGGGAAATCTGATTTGTACTGGATAGGAACCACTAGACTTGCCATTGGAACCAGCAAATATTGTGAGTCGATATTTGTA-----TAATAGATTTTAAGGAATGTTGTGTGCATATTATTTCTATTTTGCTTAACCTAGTATCCCTTTTGCTCCTG-GCAAATGTAGAAACTGGTGCTTTCTCCTATTTACTCTTTGTTTGTAAATTTCTATTTGTTCGGATTCTACTTCAAAGAGCATTCATGTTAGAATCTTACAAAGCATTGCTAGAAAAATCAGATGTGACATTTTAAT
>NN48
---------------------------------------------------------------------------------------------------------------------------------------------------------------------------------CTAAA---TTTTTGCATCATGCCTCAAC-CTTCTAACTGATTTTCTCTGTAACTCAAAGCAGATTTACAGCTTCAGGAGACAAATTTTGTGAATGGGAAGTCTGAGCCAAACACTTTCCATCATAGTGTGACCGATGTTAATAATTTAGATTACTGGGATTGCTTGTTGCATCTTCCATTGTGGGTTTCTGAAACTGAAAAGGCTAATGTTGAGAGTCGCATTGAGGGCTGGATGAAAATATTTGAAGCAACTGGTACCGATTTAACATTTCTTGCAACGTATCTAAGAAGACCCTTACGCCCACTGTGGATATCTCAGAAAAGTGTTATCTGGCTTAATGAAGTCCCTGATTTGGATTCTTGGAATTTCACTCCCATTATTCTTGTTTCTGCATCAAGTCCTTTGGAAAAAACACAACGAATGAGTGATGATGAGTGCAGTTGGAGTTACATCCCAGGAGCTGCAGATGATGAAGAAAGCTGGGCACGTGGATTGTCTTCTACTCTCTTTTGGAAACATTCTTATAGTCTCATTAGTGGTGGACCCGAGGCATGTAACAAAATGGTTTCAGATATCGTAGAAAAGGACAGGGTGTATCGAGCTCAAAGAGGACAGGATGCTTCTCAAATCAAAGTTAAACAAAAGAAAATATCATCAAACATTGGTGATCATCTGGAAGAAAAATTGGTTGATGAAATTCAATCCGGCCTTGCTACTGAGGATGAGTTTGCCATTGTAGAAAGAACTAGGAAATCCGACAAACATGGGATTCAGCATTCTCAGGAAGAACAACTTGATTTCCACTGGATTGGAACCACTAGACTTGCCATTGGAACCAGCGAATATTGTGAGTTGATTTTTGTT-----TAACTGATTTTATGGAATGTTGTGTGCATATTTTTTCTATTTTGATTAACCTAGTATCCCTTTT------------------------------------------------------------------------------------------------------------------------------------------------
>PA42
----------------------------------------------------ATACAAAGATTCCGGAGTGCCAAACTGACAAGATGTTCCAGA---TTGCAGTCAACATCTTGTGAAAAGTCAAATTCTCAAGGTGGGACATGATTCCTTCCT-CTGTTTTCATGTTTAGCGATGCCTAAA---TTTTTGCAGCATGCCTCAACTCTTCTAACAGATTTTTTCTGTAACTCAAAGCAGATTTCCAGCTTCTAGAGGCAAATTCTGTTAATGGAAGGCCTGAACCAAACTCTTTCCATCATAATGCGACTGATGCAAATAATTTAGATGACTGGGATTGCTTGTTGCATCTTCCATTGTGGGTTTCTGAAACTGAAAAGGCTAATATTGAGAGTCGCATTGAGGGCTGGACAAAAGTATTGGAAGTAACTGCTACTGATTTGACATTTCTTGCGATGTATCTAAGAAAACCCTTACGCCCACTGTGGATATCGCAAAAAAGTGTTATCTGGCTTAATGAAGTCCCTGATTTGGATTCCTGGAGTTTCACTCCTATTATTCTTATTTCTGCATCAAGTCCTTCGGTAAAGACACAGCGAATGAGTGATGATGATTGCAGTTGGAGTTATATCCCAGGAGCTGCAGATGATGAAGAAAGCTGGGCACATGGATTGTCTTCTACTCTCTTTTGGAAACATTCTTATAGTCTCATTAGTGGTGGACCTGAATCATGTAACAAAATGGTTGCAGATATTGTGGAAAGGGACAGGGTGTATCGAGCTCAAAGAGGAGAGGATGCTTCTCAAATCAAAGTTAAACACAAGAAAATATCATCCAACATTGGTGATCATCTGGAAGAAAAGTTGGGTAATGAAGTTCAAATTGGCATTGCCATTGAGGATGAGTTTAGCCTCATAGAAAGAACTAGAAAATCAGATAAACATGGGACTCAGCATTCTCAGGAAGGGCAATTTGATTTGTACTGGATAGGAACCACTAGACTTGCTATTGGAACCAGCGAATATGGTGAGTCCAGTTTTCCG-----TAACAGATTTTAAGGAATGTTGTGTGCATATTATTTCAATTTAGCT-AACCTAGTATTCCTTTTGCTCCTA-GCAAATCTTGAAACTGGTGCTTTAAGATGACTCCTATTTACCCTTTGTTTGTGAGCTGAGCAACTCGTGTTTGACGCGTTTTTTATGTTCCGGCTGCATTGAGTATTACATGTACTTTTAATCACCAAAAACTCAT
>PB33
---------------------------ATGGATGTGTGTTTTAAATCGGGCTATCCAAGCTTTTCGCAGGGACAAGCTGATGAGGTGTTCTGATGAATTGCATGCATTATCCTGCAAAAGCTGTAATGGTGAAGGTAGGAAATTGATGTTACTGTTTTTTGTAAGATGCTGTGTTTTCTAACGGGTTCTTGAAGTCTGTCTTATT---TAAACACATTTTTCTATGCAAATTCAAACAGATTGCCAACTTCAGGGGAAGTATTCTGCAGACAATGGGCCTGAACTCAATTCTTGCTTTAGTAGAAAGGCTCTTGTTGATATTTCAGAGGATTGGGATTGCTCATTACATCTTCCATTGTGGGTTTCTGAAACTGAAAAGGCAAACATAGAGAGCCGCATTGAGGGATGGATAAAATTATTAGAAGACACTGGTACAGATTTTACATTTCTTGCCAGATCTCTCCAAAAGCCTTTACGCCCACTCTGGATTTCTCAGAAAAGTGTTGTGTGGCTTAATGAAGTCCCTGATTTAGATTCATGGAATTTTACCCCTATAATTCTTGTTTCTGCATCTAGTGCTTCAGAAAGTACACTAAGAATGAGCGACAATGAGTACAGCTGGAGTTACATCCCAGGAGCTGGAGATGATGAAGAAAGCTGGGCACGGGGATTGTCTCCTGTTCTTTTTTGGAAGCATTCTTATAATCTCATCAACTCTGGGCCTGCTGTGTGTACCAGAATGGTGGCAGATATTGTGGAAAAGGATAGGGTATATCGATCTCAAAGAGGACAAGATGCTTCTCAAATCAGAGTTAAGCCAAAGAAAATATCAGCCAACAGTAATGATATTCTGGAAGAGGGCTTTATTTCTGAATTCCAAAATGGCATAGATACTAGGTATGGCTTTAGCCTTACTGAGACAAATGGAAAAACAGATCAAAATGGAATTCTCTCATCACCTGAGAGGCATTTAAATCTATACTGGATAGGAACTACTAAACTTGCAATTGGAACCAGTCAATATGGTAAGCAATTGAAACTCGTCTTGGAGAAAATTTGAGGAATGTTGTATGTGCTTTAATTTCACAACACTATACCTTGTTTGCACACTCCTACGCTAGAGATTCTGCAACTAAATTAATGA---------------------------------------------------------------------------------------------------------------
>PF1
AGATAGTATGTCAAAGACAATACCGATATGGACATGCGTGTTAAATCGAGCAATCCAAAGATTTCGGAGTGCCAAACTGACAAGATGTTCTAGA---TTGCAGTCATCATCTTGTGAAAAGTCAAGTTCTCAATGTAGGACATGATTCCTTTCT-CTGTTTTCATGTTTAGCAATGCCTAAA---TTTTTGCTGCATGCCTCAACTCTTCTAACATATTTTCTCTGTAACTCAAAGCAGATTTCCAGCTTCAGGAGACAAATTTTGTTAATGGAAAGCCTGAACCAAACTCTCTCCATCATAATGCCACTGATATAAATAATGTAGATGAGTGGGATTGCATGTTGTATCTTCCATTGTGGGTTTCTGAAACTGAGAAGGCTAATATTGAGAGTCGCATTGAGGGCTGGACAAAAACATTGGAAGCAACTGGTACTGATTTAACATTTCTTGCAACGTATCTAAAAAGACCCTTACGCCCACTGTGGATATCTCAGAAAAGTGTTATCTGGCTTAATGAAGTACCTGATTTGGATTCTTGGAATTTCACTCCCATTATTCTTGTTTCTGCATCAAGTCCTTCGGAAAAAACACAACGAATGAGTGATGATGAGTACAGTTGGAGTTACATCCCAGGAGCTGCAGATGATGAAGAAAGCTGGGCACGTGGATTGTCTTCTACTCTCTTTTGGAAACATTCTTATAGTCTCATTAGTGGTGGACCTGAGGCATGTAACAAAATGGTTGCAGATATCGTGGAAAGGGACAGAGTGTATCGAGCTCAAAGAGGACAGGATGCTTCTCAAATCAAAGTTAGACAAAAGAAAACGTCATGCAACGTTGGTGATCATCTGGAAGAAAAATTGGTTGATGAAATTCAATATGGCCTTGCCATTGAGGATGAGTTTAGCCTTGTAGAAAGAACTAGAATATCAGATAAACATGGGATTCAGCATTCTCAGGAAGGGCAATTTG------ACTGGATAGGAACCACTAGACTTGCCATTGGAACCAGCGAATATTGTGAGTCCATTTTTGTA-----TAACAGATTTTAAGGAATGTTGTGTGCATATTATTTCTATTTTGCTTACGATTGTGCATTTTTTAATGTTT-TTATTATGAGATGCATTAAAAGCCGCTTCTCCAATTTACAAAGTTTTGCAATTCCTTGATGCTCGGACAGTGCAG-CCCTATTTTTGACTTGGACTCT--------------------------------------
>PFM1
----------------------------------------------------------------------------------------------------------------------------------------GGGACATGATTCCTTCCC-CTGTTTTCATGTTTAGCGATGTCTAAA---ATTTTGCAGCATGCCTCAACTCTTCTAACAGATTTTCTCTGTAACTCAAAGCAGATTTCCAGCTTCTAGAGGAAAGTTCTGTTAATGGAAGGCCTGAACCAAACTCTTTCCATCATAATGCGACTGATATAAATAATTTAGATGACTGGGATTGCTTGTTGCATCTTCCATTGTGGGTTTCTGAAACTGAAAAGGCTAATATTGAGAGTCGCATTGAGGGCTGGACAAAAGTATTGGAAGTAACTGCTACTGATTTGACATTTCTTGTGATGTATCTAAGAAAACCCTTACGTCCACTCTGGATATCTCAGAAAAGTGTTATCTGGCTTAATGAAGTCCCTGATTTGGATTCCTGGAATTTCACTCCTATTATTCTTGTTTCTGCATCAAGTCCTTTGGTAAAAACACAACGAATGAGTGATGATGACTGCAGTTGGAGTTATATCCCAGGAGCTGCAGATGATGAAGAAAGCTGGGCACATGGATTGTCTTCTACTCTCTTTTGGAAACATTCTTATAGTCTCATTAGTGGTGGACCTGAGGCATGTAACAAAATGGTTGCAGATATTGTGGAAAGGGACAGGGTGTATCGAGCTCAAAGAGGACAGGATGCTTCTCAAATCAAAGTTAAACAAAAGAAAATATCATCCAACGTTGGTGATCATCTGGAAGAAAAGGTGGTTAATGAAGTTCAAACTGGCATTGCCATTGGGGGTGAGTTTAGCCTCGTAGAAAGAACTAGAAACTCAGATAAACATGGGACTCAGTATTCTCAAGAAGGGCAATTTGACTTGTACTGGATAGGAACCACTAGACTTGCTATTGGAACCAGCGAATATGGTGAGTCCA-----------------------------------------------------------------------------------------------------------------------------------------------------------------------------------------------------------------------------
>PG28
TGATAGTATGTCCAAGACAATACCAATATGGACATGTGTTTTAAATCGGGCTATTCAAGCTTTTCGCAGGGACAAATTGATGAGACGTTCTGATGAATTGTGTGCATTGTCCTGCAAAAGTTGTAATGGTGAAGGTAGGAAATAGATGTTACTGTTATTTGTAAGATTTTGCATTTTCAAATGGGTTCTTCTATCTTACTTATTT-------TAACACTTGCTATGCAACTTCAAACAGATTGGCAACTTCAGGGGAAGAATTCTGCAGATAGTGGGCCTGAAGTCAACTCTTGCCTTTGTAGAAAGGCTCTTGTTGATATTTCAGAAGATTGGGATTGTTCATTGCATCTTCCACTGTGGGTTTCTGAAACTGAAAAGGCAAACATAGAGAGCCGCATTGAGGGATGGATAAAAGTATTAAAAGATACTGGTACAGATTTTACATTTCTTGCCAGATCTCTCCAAAAGCCTTTACGCCCACTCTGGATTTCTCAGAAAAGTGTTGTCTGGCTTAATGAAGTCCCCGATTTAGATGCATGGAATTTTACTCCTATTATTCTTGTTTCTGCATCTAGTGCTTCAGAAAGTACACTGAGAATGAGTGACAATGAGTTCAGCTGGAGTTACATCCCAGGAGCTGCAGATGATGAAGAAAGCTGGGCACGGGGATTGTTTCCTATTCTTTTTTGGAAGCATTCTTATAATCTCATCAATGATGGGCCAGCTGTGTGTACCAGAATGGTGGCAGATATTGTGGAAAAGGATAGGGTATATCGAGCTCAAAGAGGACAAGATGCTTCTCAAATCAGAGTTAAGCCAAAAAAAGTATCAGCCAACATTAATGATATTCTGGAAGAGGGCTTTATTTCTGAATTCCAGTATGGCATAGATACTGGGGATGGTTTTAACCTTGTTGAGAGAAATAGAAAATCAGATCAAAATGGAATTCATTCATCATCTGAGAGGCATTTCAATCTATACTGGATAGGAAGTACTAAACTTGCAATTGGAACAAGTCAATATGGTAAGCAATTGAAACTTTTGTTTCAGAAAATTTGAGAAATGTTGTATGTGGTTTAATTTCACCACACT-ATACCTTTTTCCATACTCGTAGGCTAGAAAGTTGGCAACTAAATCAATGGTAGATTTTTCTTTATTTGTTTTAGATGTAGAATACATGTTATAATCATTGCAAGTTTCTCGGACGCAGGGTAGAATACATCAATGTTCCACCAAGTTTCTTGGAAGTAGGG
>PH2
--------------------------------------------------------------------------------------------------------------------------CAAATTCTCAATGTAGGACATGATTCCTTTCT-CTGTTTTCATGTTTAGCAATGCCTAAA---TTTTTGCTGCATGCCTCAACTATTCTAACATATTTTCTCTGTAACTCAAAGCAGATTTCCAGCTTCAGGAGACAAATTTTGTTAATGGAAAGCCTGAACCAAACTCTCTCCATCATAATGCCACTGATATAAATAATGTAGATGAGTGGGATTGCATGTTGTATCTTCCATTGTGGGTTTCTGAAACTGAGAAGGCTAATATTGAGAGTCGCATTGAGGGCTGGACAAAAACATTGGAAGCAACTGGTACTGATTTAACATTTCTTGCAACGTATCTAAAAAGACCCTTACGCCCACTGTGGATATCTCAGAAAAGTGTTATCTGGCTTAATGAAGTACCTGATTTGGATTCTTGGAATTTCACTCCCATTATTCTTGTTTCTGCATCAAGTCCTTCGGAAAAAACACAACGAATGAGTGATGATGAGTACAGTTGGAGTTACATCCCAGGAGCTGCAGATGATGAAGAAAGCTGGGCACGTGGATTGTCTTCTACTCTCTTTTGGAAACATTCTTATAGTCTCATTAGTGGTGGACCTGAGGCATGTAACAAAATGGTTGCAGATATCGTGGAAAGGGACAGAGTGTATCGAGCTCAAAGAGGACAGGATGCTTCTCAAATCAAAGTTAGACAAAAGAAAACATCATGCAACGATGGTGATCATCTGGAAGAAAAATTGGTTGATGAAATTCAATATGGCCTTGCCATTGAGGATGAGTTTAGCCTTGTAGAAAGAACTAGAAAATCAGATAAACATGGGATTCAGCATTCTCAGGAAGGGCAATTTG------ACTGGATAGGAACCACTAGACTTGCCATTGGAACCAGCGAATATTGTGAGTCCATTTTTGTA-----TAACAGATTTTAAGGAATGTTGTGTGCATATTATTTCTATTTTGCTTACGATTGTGCATTTTTTAATGTTT-TTATTATGAGATGCACTAAAAGCCGCTTCTCCAATTTACAAAGTTTTGCAATTCCTTGATGCTTGGACAGTGCAG-CCCTATTTTTGACTTGGACTCTGTAAAACTTAGTTTAATTTTATAATTTAGCAATTTCAA
>PM29
TGATAGTATGTCCAAGACAATACCAATATGGACATGTGTATTAAATCGGGCAATTCAAGCTTTTCGCAGGGACAAACTGATGACACGTTCTGATGAATTGCATGTACTATCCTGCAGAAGTTGTAATGGTGAAGGTAGGAAATAGATGTTGATGTTATTTGCAAGCTTTTGCATTTTCTACTGGGTTCTTGAATTATATCGTACTTATTTTAACACTTTTTCTATGCAACTGCAAACAGATTGCCAACTTCAGGGGAAGAATTCTGCAGATAGTGGGCCTGAACTAAACTCTTGCCTTCATAGAAAGGTTCTTGTTGATGTCTCAGAAGATTGGGATTGCTCATTGCATCTTCCACTATGGGTTTCTGAAAGTGAAAAGGCAAACATAGAGAGCCGCATTGATGGATGGACAAAAATATTAGAAGATATTGGGACAGATTTTGCATTTCTTGCCAGATCTCTCCAAAAGCCTTTACGCCCACTCTGGATTTCTCAGAAAAGTGTTGTCTGGCTTAATGAAATCCCAGATCTAGATTCATGGAATTTTACTCCTATTATTCTTGTTTCTGCATCTAGTGCTTCAGAAAGTACAATAAGGATGAGTGACAATGAGTTCAGCTGGAGCTATATCCCAGGAGCGGCAGATGATGAAGAAAGCTGGGCACGGGGATTGTCACCTATTCTTTTTTGGAAGCATTCTTATAATCTCATCAATAGTGGGCCAGCTGTGTGTACCAGAATGGTGGCAGATATTGTGGAAAAGGACAGGGTACATCGAGCACAAAGAGGACAAGATGCTTCTCAAATTAGAGTTAAGCCAAAGAAAGTATCAGCTAACATTAATGATATTCTGGAAGAGTGCTTTGTTTCTGAATTCCAGTATGGCATAGATAGTGGGGATGGCTTTAGCCTTGTTGAGAGAAATAGGAAATCGGATATAAATGGAAACCATTCATCATCTCAGAGTCATTTCAATCTATACTGGATAGGAACGACTAAACTTGCAATTGGAACCAGTCAATATGGTAAGCAATTGAAACTTTTGTCTCAGAAAATTTGAGGAATGTTGTATGTGCTTTAATTTCACTATACTATACCTTGCTTCCATGCTTGTAGGATAGAATGTTGACAAGTAAATCAATTGTAGAT----------------------------------------------------------------------------------------------------------
>PS27
TGATAGTATGTCCAAGACAATACCTATATGGACATGTGTTTTAAATCGGGCTATTCAAGCTTTTCGCAGGGACAAATTGATGAGACGTTCTGATGAATTGTGTGCATTGTCCTGCAAAAGTTGTAATGGTGAAGGTAGGAAATAGATGTTACTGTTATTTGTAAGATTTTGCATTTTTGAATGGGTTCTTCTATCTTACTTATTT-------TAACACTTGCTATGCAACTTCAAACAGATTGCGAACTTCAGGGGAAGAATTCTGCAGATAGTGGGCCTGAAGTCAACTCTTGCCTTTGTAGAAAGGCTCTTGTTGATATTTCAGAAGATTGGGATTGTTCATTGCATCTTCCACTGTGGGTTTCTGAAACTGAAAAGGCAAACATAGAGAGCCACATTGAGGGATGGATAAAAATATTAAAAGATACTGGTACAGATTTTACATTTCTTGCCAGATCTCTCCAAAAGCCTTTACGCCCACTCTGGATTTCTCAGAAAAGTCTTGTCTGGCTTAATGAAGTCCCCGATTTAGATGCATGGAATTTTACTCCTATTATTCTTGTTTCTGCATCTAGTGCTTCAGAAAGTACACTGAGAATGAGTGACAATGAGTTCAGCTGGAGTTACATCCCAGGAGCTGCAGATGATGAAGAAAGCTGGGCACGGGGATTGTCTCCTATTCTTTTTTGGAAGCATTCTTATAATCTCATCAATGATGGGCCAGCTGTGTGTACCAGAATGGTGGCAGATATTGTGGAAAAGGATAGGGTATATCGAGCTCAAAGAGGACAAGATGCTTCTCAAATCAGAGTTAAGCCAAAAAAAGTATCAGCCAACATTAATGATATTCTGGAAGAGGGCTTTATTTCTGAATTCCAGTATGGCATAGATACTGGGGATGGTTTTAACCTTGTTGAGAGAAATAGAAAATCAGATCGAAATGGAATTCATTCATCATCTGAGAGGCATTTCAATCTATACTGGATAGGAACTACTAAACTTGCAATTGGAACAAGTCAATATGGTAAGCAATTGAAACTTTTGTTTCAGAAAATTTGAGAAATGTTGTATGTGGTTTAATTTCACCACACT-ATACCTTTTTCCATACTCGCAGGCTAGAAAGTTGGCAACTAAATCAATGGTAGATTTTTTTTTATTTGTTTTAGATGTAGAATACATGTTATAATCATTGCAAGTTTCTCGGACGTAGGGTAGAATACATCAATGTTCCACCAAGTTTC------------
>PS30
AGATAGTATGTCAAAGACAATACCAATATGGACATGCGTGTTAAATCGAGCAATACAAAGATTCCGGAGTGCCAAACCGACAAGATGTTCCAGA---TTGCAGTCAACATCTTGTGAAAAGTCAAATTCTCAAGGTGGGACATGATTCCTTCCT-CTGTTTTCATATTTAGCGATGCCTAAA---TTTTTGCAGCATGCCTCGACGCTTCTAACAGATTCTTTCTGTAACTCAAAGCAGATTTCCAGCTTCTAGAGGCAAATTCTGTTAATGGAAGGCCTGAACCAAACTCTTTCCATCATAATGCGACTGATGCAAATAATTTAGATGACTGGGATTGCTTGTTGCATCTTCCATCGTGGGTTTCTGAAACTGAAAAGGCTAATATTGAGAGTCGCATTGAGGGCTGGACAAAAGTATTGGAAATAACTGCTACTGATTTGACATTTCTTGAGATGTATCTAAGAAAACCCTTACGCCCACTGTGGATATCGCAAAAAAGTGTTATCTGGCTTAATGAAGTCCCTGATTTGGATTCCTGGAATTTCACTCCTATTATTCTTGTTTCTGCATCAAGTCCTTCAGTAAAGACACAGCGAATGAGTGATGATGAGTGCAGTTGGAGTTATATCCCAGGAGCTGCAGATGATGAAGAAAGCTGGGCACATGGATTGTCTTCTACTCTCTTTTGGAAACATTCTTATAGTCTCATTAGTGGTGGACCTGGTGCATGTAACAAAATGGTTGCAGATATTGTGGAAAGGGACAGGGTGTATCGAGCTCAAAGAGGAGAGGATGCTTCTCAAATCAAAGTTAAACACAAGAAAATATCATCCAACGTTGGTGATCATCTGGAAGAAAAGTTGGGTAATGAAGTTCAAACTGGCATTGCCATTGAGGATGAGTTTAGCCTCATAGAAAGAACTAGAAAAGCAGATAAACATGGGACTCAGCATTCTCAGGAAGGGCAATTTGATTTGTACTGGATAGGAACCACTAGACTTGCTATTGGAACCAGCGAATATGGTGAGTCCAGTTTTTGG-----TAACAGATTTTAAGGAATGTTGTGTGCATATTATTTCAATTTAGCTTAACCTTGTATTCCTTTTGCTCCTA-GCAAATCTTGAAACTGGTGCTTCAAGATGATTCCTATTTACCCTTTGTTTGTG-----------------------------------------------------------------------------------
>PSF43
----------------------------------------------------------------------GCCAAACTGACAAGATGTTCCAGA---TCGCAGCCATTATCTTGTGAAAAGTCAAATTCTCAAGGTAGGACATGATTCCTTCCT-CTGTTTTCATGTTTTGCGATGCCTAAA---TTTTTGCTTCATGCCTCAACTCTTCTAACTGATTTTTTCTGTAACTCAAATCAGATTTCCAGCTTCAGGAGACAAATTGTGTTAATGGAAAGTCTGAGCCAAACACTTTCCATAATAGTGTGACTGATGTAAATAATTTAGATGACTGGGATTGCTTGTTGCATCTTCCATTGTGGGTTTCTGAAACTGAAAAGGCTAATATCGAGAGTCGCATTGAGGGCTGGACAAAAATATTGGAAGCAACTGGTACCGATTTAACATTTCTTGCAACGTATTTAAGAAGACCCTTACGCCCACTGTGGATATCTCAGAAAAGTGTTATCTGGCTTAATGAAGTCCCTGATTTGGATTCTTGGAATTTCACTCCCATTATTCTAGTTTCTGCATCAAGTCCTTTGGAAAAAACACAACGAATGAGTGATGATGAGTACAGTTGGAGTTACATCCCAGGAGCTGCAGATGATGAAGAAAGCTGGGCACGTGGATTGTCTTCTACTCTCTTTTGGAAACATTCTTATAGTCTCATTAGTGGTGGACCTGAGGCATGTAACAAAATGGTTGCAGATATTGTAGAAAGGGACAGGGTGTATCGAGCTCAAAGAGGACAGGATGCTTCTCAAATCAAAGTTAAACAAAAGAAAATATTATCGCACATTGGTGATCATCTGGAAGAAAAATTGGTTGATGAAATTCAATCTGGCCTTGCTACTGAGGATGAGTTTACCATCTTAGAAAGAACTAGGAAATCAGATAAACATGGGATTGAGCATTCTCAGGAAGAGCAACTTGATTTCCGCTGGATAGGAACCACTAGACTTGCCATTGGAACCAGCGAATATTGTGAGTTGATTTTTGTT-----CAACAGATTTTAAGGAATGTTGTGTGCAT-TTTTTTCTATTTTGCTTAACCTAGTATCCCTTTTGCTCCTA-GCAAATCTGTAAACTGGTGCTTTCTCATATTTACCCTTCGTTTGTATACACTTAGGCATATTACTATTAATTTCC--ATTTTTTTGGATTCTACTTTAAAGAAAAGCATTCAGGATTTTACATGTTAGAATCATAC
>PTA0
AGATAGTATGTCAAAGACAATACCAATATGGACATGTGTGTTAAATCGAGCAATTCAAAGATTTCGGAGTGCCAAACTGAAAAGATGTTCCAGA---TTGCATTCAACATCTTGTGACAAGTCAAATTCTCAAGGTGGGACATGATTTCTTCCT-CT-TTTTAATGTTTAGCAATGCCTAAA---TCTTTGCAGCATGCCTCAACACTTGTAACAGATTTTCTCTGTAATTCAAACCAGATTTCCAGCTTCAGGAGGCAAATTCTGTTAATGGAAAGGTTGAACCAGACTCTTTCCATCATAACGCTACTGATGTAAATAATTTAGATGACTGGGATTGCTTGCTGCATCTTCCATTGTGGGTTTCTGAAACCGAAAAGGCTAATATTGAGAGTCGCATTGAAGACTGGACAAAAACATTGGAAGTAACTGGTATTGATTTATTATTTCTTGCGATGTATTTAAGAAGACCCTTACGCCCACTGTGGATATCTCAGAAAAGTGTTATCTGGCTTAATGAAGTCCCTGATTTGGATTCTTGGAATTTCACTCCTATTATTCTTGTTTCTGCATCAAGTCCTTCCGAAAAAACACAGCGAATGAGTGATGATGAGTACAGTTGGAGTTATATCCCAGGAGCTGCAGATGATGAAGAAAGCTGGGCACGTGGATTGTCTTCTACTCTCTTTTGGAAACATTCTTATAGTCTCATTAGTGGTGGACCTGAGGCATGTAACAAAATGGTTGCAGATATTGTGGAAAGGGATAGGGTGTATCGGGCTCAGAGAGGACATGATGCTTCTCAAATCAAAGTTAAACAAAAGAAAATATCATCCAATGTTGGTGATCATCTGGATGAAAAGTTGGTTAAAGAATTTCAATATGGCCTTGCCACTGAGGATGAGTTTAGCCTTGTAGAGAGAACTAGAGAATTAGATAAACATGGGATTCAGCATTCTCAGGAAGGGCGATTTGACTTGTACTGGATAGGAACCACTAGACTCGCCATT------------------------------------------------------------------------------------------------------------------------------------------------------------------------------------------------------------------------------------------------------
>RC54
-------------AAGACAATACCAATATGGACATGTGTGTTAAATCGAGCAATCCAAAGATTCCGGAGTGCTAAACTGACAAGATGTTCCAGA---TTGCCGTCATCATCTTGTGAAAAGTCAAATTCTCAAGGTAGGACATGATTTCTTCGT-CTGTTTTCATGTTTAGCAATGCCTAAA---TTTTTGCATCACGCCTCAACTCTTCTAACTGA--TTCTCTGTAACTCAAAGCAGATTTACAGCTTCAGGAGACAAATTTTGTGAATGGGAAGTCTGAGCCAAACACTTTCCATCATAGTGTGACCGATGTTAATAATTTAGATGACTGGGATTGCTTGTTGCATCTTCCATTGTGGGTTTCTGAAACTGAAAAGGCTAATATTGAGAGTCGCATTGAGGGCTGGATGAAAATATTGGAAGCAACTGGTACCGATTTAACATTTCTTGCAACGTATCTAAGAAGACCCTTACGCCCACTGTGGATATCTCAGAAAAGTGTTATCTGGCTTAATGAAGTCCCTGATTTGGATTCTTGGAATTTCACTCCCATTATTCTTGTTTCTGCATCAAGTCCTTTGGAAAAAACACAACGAGTGAGTGATGATGAGTGCAGTTGGAGTTACATCCCAGGAGCTGCAGATGATGAAGAAAGCTGGGCACGTGGATTGTCTTCTACTCTCTTTTGGAAACATTCTTATAGTCTCATTAGTGGTGGACCCGAGGCATGTAACAAAATGGTTGCAGATATTGTAGAAAGGGACAGGGTGTATCGAGCTCAAAGAGGACAGGATGCTTCTCAAATCAAAGTTAAACAAAAGAAAATATCATCAAACATTGGTGATCATCTGGAAGAAAAATTGGTTGATAAAATTAAATCCGGCCTTGCTACTGAGGATGAGTTTACCATTGTAGAAAGAACTAGGAAATCAGACAAACATGGGATTCAGCATTCTCAGGAAGAGCAACTTGATTTCCACTGGATAGGAACCACTAGACTTGCCATTGGAACCAGCGAATATTGTGAGTTGATTTTTGTT-----TAACAGATTTTATGGAATGTTGTGTGCATATTTTTTCTATTTTGCTTAACCTAGTATCCCTTTTGATCCTA-GCAAATCTGGAAACTGGTGC--------------------------------------------------------------------------------------------------------------------
>RR55
---------------------------------------------------------------------------------------------------------ATCATCTTGTGAAAAGTCAAATTCTCAAGGTAGGACATGATTCCTTCAT-CTGTTTTCATGTTTAGCGATGTCTAAA---TTTTTGCATCATGCCTCAACTCTTCTAACTGA--TTCTCTGTAACTCAAAGCAGATTTACAGCTTCAGGAGACAAATTTTGTGAATTGGAAGTCTGAGCCAAACACTTTCCATCATAGTGTGACCGATGTTAATAATTTAGATGACTGGGATTGCTTGTTGCATCTTCCATTGTGGGTTTCTGAAACTGAAAAGGCTAATATTGAGAGTCGCATTGAGGGCTGGACGAAAATATTGGAAGCAACTGGTACCGATTTAACATTTCTTGCAACGTATCTAAGAAGACCCTTACGCCCACTGTGGATATCTCAGAAAAGTGTTATCTGGCTTAATGAAGTCCCTGATTTGGATTCTTGGAATTTCACTCCCATTATTCTTGTTTCTGCATCAAGTCCTTTGGAAAAAACACAACGAATGAGTGATGATGAGTGCAGTTGGAGTTACATCCCAGGAGCTGCAGATGATGAAGAAAGCTGGGCACATGGATTGTCTTCTACTCTCTTTTGGAAACATTCTTATAGTCTCATTAGTGGTGGACCCGAGGCATGTAACAAAATGGTTGCAGATATTGTAGAAAGGGACAGGGTGTATCGAGCTCAAAGAGGACAGGATGCTTCTCAAATCAAAGTTAAACAAAAGAAAATATCATCGAACATTGGTGATCATCTGGAAGAAAAATTGGTTGATAAAAATCAATCCGGCCTTGCTACTGAGGATGAGTTTACCATTGTAGAAAGAACTAGGAAATCAGACAAACATGGGATTCAGCATTCTCAGGAAGAGCAACTTGATTTCCACTGGATAGGAACCACTAGACTTGCCATTGGAACCAGCGAATATTGTGAGTTGATTTTTGTT-----TAACAGATTTTATGGAATGTTGTGTGCATATTTTTTCTATTTTGCTTAACCTAGTATCCCTTTTGATC--------------------------------------------------------------------------------------------------------------------------------------------
>SA1
AGATAGTATGTCAAAGACAATACCAATATGGACATGCGTGTTAAATCGAGCAATACAAAGATTCCGGAGTGCCAAACTGACAAGATGTTCCAAA---TTGCAGTCAACATCTTGTGAAAAGTCAAGCTCTCAAGGTGGGACATGATTCCTTCCT-CTGTTTTCATGTTTAGAGGTGCCTAAA---TTTTTGCAGCATGCCGCAACTATTCTAACAGGTTTTCTCTGTGACTCAAAGCAGATTTCCAGCTTCTAGAGGCAATTTCTGTTAATGGAAGGCCTGAACCAAACTCTTGCCATCATAATGCGACTGATGTAAATAATTTAGATGACTGGGATTGCTTGTTGCATCTTCCATTGTGGGTTTCTGAAACTGAAAAGGCTAATATTGAGAGTCGCATTGAGGGCTGGACAAAAGTATTGGAAGTAACTGCTGCTGATTTGACATTTCTTGCGATGTATCTAAGAAAACCCTTACGCCCACTGTGGATATCTCAGAAAAGTGTTATCTGGCTTAATGAAGTCCCTGATTTGGATTCCTGGAATTTCACTCCTATTATTCTTGTTTCTGCATCAAGTCCTTCGGTAAAAACACAACGAATGAGTGATGATGAGTGCAGTTGGAGTTATATCCCAGGAGCTGCAGATGATGAAGAAAGCTGGGCACGTGGATTGTCTTCTACTCTCTTTTGGAAACATTCTTATAGTCTCATTAGTGGTGGACCTGATGCATGTAACAAAATGGTTGCAGATATTGTGGAAAGGGACAGGGTGTATCGAGCTCAAAGAGGACAGGATGCTTCTCAAATCAAAGTTAAACAAAAGAAAATATCATCCAACATTGGTGATCATCTGGAAGAAAAGTTGGGTAATGAAGTTCAAACTGGCATTGCCATTGAGGATGAGTTTAGCCTCGTAGAAAGAACTAGAAAATTAGATAAACACGGGACTCAATATTCTCAGGAAGGGCAATTTGATTTGTACTGGATAGGGACCACTAGACTTGCTATTGGAACCAGCGAATATGGTGAGTCCAGTTTTCCG-----TAACAGCTTTTAAGGAATGTTGTGTGCATATTATTTCAATTTAGCTTAACCTAGTATTCCTTTTGCTCCTA-GCAAATCTTGAAACTGGTGCTTTAAGATGATTCCTATTTACTCTTTGTTTGTGAGCTGAGCAACTTGTGTCTGACGAGTTTTTTATGTTCCAGCTGCATTGAGTATTACATGTACTTTTACTCACCAAAAACTCAT
>SC0
---------------------------------------------------------------------------ACTGGCAATATGTTCCAGA---TTGCAGTCATTATCTTGTGAAAAGTCAAATTCTCAAGGTGGGACATGATTCCTTCCT-TTTTTTTCATGTTTAGCGATGCCTAAA---TTTTTGCAGTGTGCCTCAACTCTTCTAACAGATTTTCTCTGTAACTCAAAGCAGATTTCCAGCTCCAGGAGATAAATTCTGTTAATGGAAAGCCTGATCCAGATTCTTTCCATCATAATGCGACCGATGTAAATAATTTAGATGACTGGGATTGCTTGTTGCATCTTCCATTGTGGGTTTCTGAAACTGAAAAGGCTAATATTGAGAGTCGCATTGAGGGCTGGACAGAAATATTGGAAGCAACGGGTACCGATTTAACATTTCTTGCAATGTATCTAAGAAGACCCTTACGCCCACTGTGGATATCTCAGAAAAGTGTTATCTGGCTTAATGAAGTCCCTGATTTGGATTCTTGGAATTTCACTCCCATTATTCTTGTTTCTGCATCAAGTCCTTTGGAAAAAACACACCGAATGAGTGATGATGAATACAGTTGGAGTTACATCCCAGGAGCTGCAGATGATGAAGAAAGCTGGGCACGCGGATTGTCTTCTACTCTCTTTTGGAAACATTCTTATAGTCTCATTAGTGGTGGACCTGAGGCATGTAACCAAATGGTTGCAGATATTGTGGAAAAGGACAGGGTGTATAGAGCTCATAGAGGACAGGATGCTTATCAAATCAAAGTTAAACAAAAGAAAATATCATCCAATGTTGGTGATCATCTGGAAGAAAAAATGTTTGATGAAATTCAATCTGGTCTTGCCACTGAGGATGGGTTTAGCCTTGTAGAAAGAACTAGAAAATCAGATAAACATGGGATTCAGCATTCTCAGAAAGGGCAATTTGATTTGTACTGGATAGGACCCACTAGACTTGCCATTGGAACCAGCGAATATTGTGAGTCCATTTCTATTTTTGTATAACAGAATTTAGGAATCTTGTGTGCATATTATTACTGTTTTGCTTAAGCTAGTATACCTTTTGCTCCTC-GCAATTCTAGAAACTGGTGCTTTA----------------------------------------------------------------------------------------------------------------
>SE46
--------------------------------------------------------------------------------------------------------------------------------------------------------------------------------------------------------------------------------------------------------------------------------------------------------------------------------------------------------------------------------------------------------G-------------------------------------GGTACAGATATTAGTTGTCTGGCTGAATCTGTAAGAAAGCCTTTGCGCCCATTATGGATTTCACAAAAATCTGTCATTTGGCTTAACGAAGTGCCTGATTTAGATTCATGGAATTTCACTCCTATTATTCTCATATCTGCATCTTGTTTTGTCTCAACAACATGGAGAACAAGCGACACTGAATTTAGCTGGAGTTATATTCCAGGAGCTGCAGATGATGAAGAAAGTTGGGCACGGGGTTTGACACCCAATCTCTTTTGGAAACATGCTTATGACATCATCAGTGGGGGACCAGATGCATGCAATAGAATTGTGGCAGATATTGTGGAGAAGGATAGGGTATATCGAGTTCAAAGAGGACAAGAGGCTTGTCAAATCAGAGTTAAACCTCAGAAAATATCACCTGATATTAATGATCTTTTGGATAAAGGAAGTGTTTATGAATGTCAATACGACATGGATATAAGGAGCAGATTTAGCTGTGGAGAGACAGTAAAAAAAATGG---ATCATGGAATGCAACAGTCACCTGGAAGTCATTGCAGTCTGCACTGGATTGGATCAGCTAAACTTGCCATTGGAACTAGCGAATATGGTAAGCTA------------------------------------------------------------------------------------------------------------------------------------------------------------------------------------------------------------------------------
>SG23
--------TGTCAAAGACAATACCAATATGGATATGTGTTTTAAATCGAGCAATTCAAGATTTTCGTGCTGCCCATCTGACAAAATGTTCCGAAGCTTTGCAGTCAACATGCTCTGAAATGTCAAATGTTCAAGGTGGGAAATAAATGATTTTATCTGCTTATATGCTTTCAAATTTCTAAATGGTTCTTGCAGCATACC-----TCTTTTATTAGTTTTCCTGTGCAACTTCAAACAGATTGCTAACATCAGAGGATTAGTTCTGCAGATGGGAGCACTGAACCAGACCTTTGCCAGCATAGAAAGGCAATTGTAAATAAATTAGATGATTGGGATTGCTCATTGCATCTTCCATTGTGGGTTTCTGACAGCGAAAAGGCTAATATAGAGAGTCGTATTGAGGGATGGACAAAAATATTGGAAGCTACTGGCACTGATTTAACGTTTCTTGTCACATCTCTAAGAAGGCCTTTGCGTCCACTATGGATATCTCAGAAGACTGTTATTTGGCTTAATGAAGTCCCTGATTTGGATTCTTGGGATTTTACTCCTGTTATTCTTGTTTCTGCGTCAAGTTCTATGGAAAACACTAATAGAATGAGTGATGATGAGAACAGTTGGAGTTACATCCCAGGAGCTGCAGATGATGAAGAAAGCTGGGCATGTGGATTGTCATCTAGCCTGTTTTGGAAGCATTCTTATAATCTGATTTCTGTTGGACAGGAGGCATGTAACAAAATGGTTGCAGATATTGTAGAACAGGATAGGGTATATCGAGCTCAAAGAGGACAGGAGGCATTGCAGATCAAACTTAAATCAAAGAAAATAGCAACTGATGCAATTAATCATTTGGAGGAAGGATTTGATATTGAATTCCAATCTGGTGTAGATACCGAGGGAAGATTTATTAATGTAGAGAGAACTGGAAAGCTGGATCAACATGGAATTCAGCAATTGCCCCAGGAACAATTCAATCTTTATTGGATAGGAACTACTAGACTTGCAATTGCGACCAGCCAATATGGTATGTTTAGTTTTACACAAGATTTTAACTTCTAAGGAATGTTGTATGCACACTGTTTCCATAATGCTCAATCTTGTATGCATTCCCTTCCTATGTATATCTAGAAAGTGGTAC--CCTAATATAAAGCACGTCATACCTTGTCTCTTTTCTTTTTGTTTTACAATATTCAGTCAACCAGGATTTAATGATTGTGATCTGTATTAATTTCATATAGTCATCTAACATGTA
>SS22
AGATAGTATGTCAAAGACAATACCAATATGGATATGTGTTTTAAATCGAGCAATTCAAGATTTTCGTGCTGCCCATCTGACAAAATGTTCTGAAGCTTTGCAGTCAACATGCTCTGAAATGTCAAATGTTCAAGGTGGGAAATAAATGATTTTATCTGCTTATATGCTTTCAAATTTCTAAATGGTTCTTGCAGCATACCTCACCTCTTTTATTAATTTTCCTGTGCAACTTCAAACAGATTGCTAACATCAGAGGATTAATTCTGCAGATGGGAGCACTGAACCAAACCTTTGCCAGCATAGAAAGGCAATTGTAAATAAATTAGATGATTGGGATTGCTCATTGCATCTTCCATTGTGGGTTTCTGACAGTGAAAAGGCTAATATAGAGAGTCGTATTGAGGGATGGACAAAAATATTGGAAGCTACTGGCACTGATTTAACGTTTCTTGCCACATCTCTAAGAAGGCCTTTGCGCCCACTATGGATATCTCAGAAGACTGTTATTTGGCTTAATGAAGTCCCTGATTTGGATTCTTGGGATTTTACTCCTGTTATTCTTGTTTCTGCATCAAGTTCTAGGGAAAACACTAATAGAATGAGTGATAATGAGTACAGTTGGAGTTACATCCCAGGAGCTGCAGATGATGAAGAAAGCTGGGCACGTGGATTGTCACCTAGCCTGTTTTGGAAGCATTCTTATAATCTGATTTCTGTTGGACCGGAGTTATGTAACAAAATGGTTGCAGATATTGTAGAACAGGATAGGGTATATCGAGCTCAAAGAGGACAGGAGGCATTGCAGATCAAACTTAAACCAAAGAAAATAGCAACTGATGCAATTAATCGTTTGGAGGAAGGGTTTGATATTGAATTCCAATCGGGTGTAGATACTGAGGGAAGATTTATTAATGTAGAGAGAACTGGAAAGCTGGATCAACATGGAATTCAGCAATTGCCCCAGGAACAATTCAATCTTTATTGGATAGGAACTACTAGACTTGCAATTGCAACCAGCCAATATGGTGTGTTTATTTTTACACAAAATTTTAACTTCTAAGGAATGTTGTATGCACACTGTTTCCATAATGCTCAATCTTGTATGCATTCCCTTGCTATGTATATCTAGAAAGTGGCAC--ACTAATATAAAGCACGTCATACCTTGTCTCTTTTCTTTTTGTTTTACAATATTCAGTCAACCAG--------------------------------------------------
>SV36
------------------------------------------------AGCGATTCAAGGTTTTCGCAGCGCCAAACTGTCAAGATGTTCTGAAGGTTTGCAGTCAACAGGCTGTGAAAACTCAAATGGTCAAGGTTGGAAATGGATGTGTTCATCTGATTTGAAGTTTTTCAATTCCTAAAGAGTTCTTTCAGTATGCCTCATCTTTTGTAATAGTTTTGCTGTGTAACTTCAAACAGATTGCCAACTTCAGGGAATGAATTCTGTGGACAGGACTCCTGAACTACACCCTTGCCAGCATAGAAAGCTAATTGTGAATAACTTAGATGATTGGGATTGTTCATTGCATCTTCCATTGTGGGTCTCTGAAACTGAAAAGGCTAATATTGAGGGTCGCATTGAGGGATGGACAAAAATATTGGAAGCTACTGGTACGGATTTAACATTTCTTGCTACATCTCTAAGATTGCCTTTGCGCCCACTGTGGATATCTCAGAAAACTGTTATCTGGCTTAATGAAGTACCTGATTTGGATTCTTGGAATTTCACTCCTGTTATTCTTGTTTCTGCATCAAGTTCTATGAATAACACACACAGAATGAGTGACGATGAGTACAGCTGGAGTTACATCCCAGGAGCTGCAGATGATGAAGAAAGCTGGGCACACGGATTGTCAAGTAATCTCTTTTGGAAGCATTCTTATAATCTCATTAGTGGTGGACCGGAGGTGTGTAACAGAATGGTTGCAGATATTGTCGAAAGGGATAGGGTGTATCGAGCTCAAAGAGGGCAAGATGCTTCTCAAATCAAAGTTAAACAAAAGAA---ATCAGCCAATGCTATTGGTCGTCTGGAAGAAGGATTCATTACGGAATTCCAAACTGGCATAGGTACTAAGGACAGATTTAACCATCTAGAGAGGTTTAGCAAGTCAGATCAACATGGAATTCAGCTATCACATGAAGGACAATTCAATATGTATTGGATAGGAACTACTAGACTTGCCATTGGAACCAGCCAATATGGTATGTCCATTTTGCTG-----TAAAAGATTTTAAGGAATGTTGTATGCATATTAGTTCCATTTTTCT-TATCTTGAATGCATCTTCTTCCAT-GCATAAGTAGAAACTGGTACCATATGATAAATCACTTTTGTCCCTTTGTTTGCATGTGTAGAACTCAATTTACTATGAATTCCATTTGCACAGATTCTTCTCCAAAAATGTCTAGCTTTTTATTCAGGGATGTGTT
>TA17
AGATAGTATGTCAAAGACAATACCGATATGGATATGTGTTCTAAATCGAGCAATTCAAGGTTTCCGTCGCACCAATCTGATAAA------------------------ATGTTCTGAAATTTCAAATGCTCAAGGTGGGAAACAAATGATTTTATCTGCTTATATGTTTTCTAATTTCTCAAGGGTTCTTGCAGCATACCTCACCTTTTCTAATAATTTACCTGTGCAACTTCAAACAGATTACCATCACGAGAGGATAGATTCAGCAGATAGGAATGCTGAAGTAAACCATTGCCAGCATAGAGAGACAGTTATACATAAATTAGATGATTGGGACTGCTCATTGCATCTTCCATTGTGGGTGTCTGACAGTGAAAAGGCTAATATAGAGAACCGTATTGATGGATGGACAAAAATATTGGAAGCCACTGGCACTGATTTAATGTTTCTTGCAACTTCTCTAAGAAGGCCTTTGCGCCCACTATGGATATCTCAGAAGACTGTTATTTGGCTTAATGAAGTCCCCAATTTGGACTCTTGGGATTTTACTCCTGTTATCCTTGTTTCTGCATCAAGTTCTATGGAAAACACTAAGAGAATGAGTGATGATGAGTACAGCTGGAGTTACATCCCAGGAGCTGCAGATGATGAAGAAAGCTGGGCACGCGGATTGTCACCTAGCCTGTTTTGGAAGCACTCATATAATCTTATTTCAGGTGGACCGGAGGTATGTAATAAAATGGTGGCAGATATTGTAGAACAGGATAGGGTATATCGAGCTCAAAGAGGACAGGAGGCTTTGCAGATCAAACTTAAACCAAAGAAAATAGCAACTGATGTAATTAATAGCTTGAAGGAAGGATTCAATAGTGAACTCCAATCTGATGTAGCTGCCAATGGAAGATTTTTATGTGTAGATATAACTGATAAGCCAAATCAACATGGACCTCAGCAATTGCCCCAAGGACAATTCACTTTTTATTGGATAGGAACTACTAGACTTGCAATTTCAAGCAGCGAATATGGTATGTGCAAGATTT-------TTCTAACTTCTTAAGCATTTTGTATGTATTATGTCACTGTCTATTT-AATCTTGTATTGATTCCCTTCCCATGCATATCTAGAAATAGATTAAACCTAACATAAAGCATGTGATATCTTGCATCTTTTCTTTTTGTTTTGATCCATGTTGTATTAATTTCATATAACCATCTAACATTCATTCATCTCACATAAGTTGTTGAATCTTA
>TB39
--------------------------------------------------------------------------------------------------------------------------------------------------------------------------------------------------------------------------------------------------------------------------------------------------------------------------------------------------------------------------------------------------------G----------------------------------------------------------------TCTCTGAAAAGGCCTTTGCGCCCACTATGGATATCTCAGAAAACTGTTATTTGGCTTAATGAAGTTCCTGATTTGGATTCTTGGGATTTTACTCCTGTTATCCTTGTTTCTGCATCAACTTCTACAGAAAACACACTAAGAATGAGTGCTGACGAGTATAGCTGGAGTTACATCCCTGGAGCAGCAGATGATGAAGAAAGTTGGGCACGTGGATTGTCACCCAATCTATTTTGGAAGCATTCATACAATATCATTTCTAGTGGACCAGAGGCATGCAACAAAATGGTTGCAGATATTGTAGAAAGGGATAGGGTATATCGAGCTCAAAGAGGACACGACGCTTTGCAAGTCAAAGTTAAACTAAAGAAAATATCAGCCAATGTTACTGATCGTCTGGAAGAAGGAACTTTCATTGACATTCAATCTGGTGTCGGCAGTGAGGACAGATTTAGCCAGGTAGAGAGAAGTAGAAAGTTAGATCAACATGGAGTCCAACAATCACCAGAAGGGCAATGCAATTTTCATTGGATAGGAACTACTAGACTTGCCATTGGAACCAGCCATTATGGTATGACCACTTTTGCATTTGATTTTAACATTTAGGAAATGTTGTATACATATTATCAATAAATTTTCTTATCTTGTGTGCATTCCCTTCCTA-TGCAATCTAGAAATTGGTAC--TGGAAAATAAATCTTAAGGTATTGGCTCTCTTTTCTTTTTGCTCTACAATAATCATTCAACGAAACTTTATATGATTGTGATTGTATTAGTTGTGTATTGTCATTAAAAATATA
>TC31
CGATAGTATGTCCAAGACAATACCAATATGGACATGTGTTTTAAATCGGGCAATTCAAGCTTTTCGCAGAGACAAATTGATGAGATGTTCTGATGAATTGCATGCATTATCCTGCAAAAGTTGTAATG---AAGGTATGGAATAGATTTTACTGTTATTTATAAGATTTTTCATTTTCTAATGGGTTCTTGAATTATATCTTACTTATTTTAAAACTTTTGCGATGCAACTTCA--CAGATTGCCAAATTCAGGGGAAGAATTCTGCAGATAGTGGGCCTGAACTAAACTCTTGCCTTCGTAGAAAGGCTCTTGTTGATATTTCAGAAGATTGGGATTGCTCATTACATCTTCCACTGTGGGTTTCTGCAACTGAAAAGGCAAACATAGGGAGCCGCATTGAGGGATGGACAAAAATACTAGAAAATACTGGTACAGATTTTACTTTTCTTGCCAGATCTCTCCAAAAGCCTTTACGCCCACTCTGGATTTCTCAGAAAAGTGTTGTCTGGCTTAATGAAGTCCCCGATTTAGACTCATGGAATTTTACTCCTATTATTCTTGTTTCTGCATCTAGTTCTTCAGAAAGTACACTAAGAATGAGTGACAATGAGGTCAGCTGGAGTTACATCCCAGGAGCTGCAGATGATGAAGAAAGCTGGGCACGGGGATTGTCCCCTATTCTTTTTTGGAATCATTCTTATAATCTCATCAATGGTGGGTCAGATGTGTGTACCAGAATGGTGGCAGATATTGTGGAAAAGGATAGGGTATATCGAACTCAAAGAGGACAGGATACTTCTCAAATCAGAGTTAAGTCAAAAAAAGTATCAGCCAACATTAATGATATTCTGGAAGAGGGCTTTGTTTCTGAATTCCAAAATGGGGTAGACACTGGGGATGGATTTAGCCTTGTTGAGAGAAATAGAAAATCAGATAAAAATGGAATTCATTCATCATCTGAGAGGCATCTCAATCTCTACTGGATAGGAACTACTAAACTTGCAATTGGAACCAGTCAATATGGTAGGCAACTGAAACTTGTCTTTCAGAAAATTTAAGGAATGTTGTATGTGTTTTAATTTTACTATAAGCTACCTTGTTTCCATACTTGTAGGCTATAAAGATGGCATAAAAATCAATGGTAGATTTTTCTCTATCTGTTTTAGATGTGGAATACATGTTATAATCAATCCAAGTTTCTAGGATTTGGGGACGCGTGAGCACATCTGGGGGATGTGTGGAAGCACCCCAAA
>TN1
--------------------------------------------------------------------------------------------------------------------------------------GTGGGGAATGAATGTTTTTT-GTGCAGTTAAGTTTTCCAATATCTTAAAGGTTCTTACAGCATGCCTATCTCTTTTAATAGTTTTTTTTGTGCAACTTCAAACAGATTGTCAACTTCAGGGGATGAATTCTGAAGATGGGAGTGCTGATCCAAAATCTTGCCAGCATAGAAAGACAATTGTAAATAAATTAGACAATTGGGATTGCTCATTGCATCTACCATTATGGGTTTCTGAAACTGAAAAGACTTATATAGAGAGTTGCATTGAGGGATGGACAAAAATATTGGAAGCTACTGGCACTGATTTGACATTTCTTGCCAGATCTTTAAGAAGGCCTTTGCGCCCACTATGGATATCTCAGAAAACTGTTATCTGGCTTAATGAAGTCCCTGATTTGGATTCTTGGGATTTTACTCCTCTTATTCTTGTTTCTGCATCAAGTTCTATGGATAACACACAAAGAATGAGTGCTGATGATTACAGCTGGAGTTACATCCCAGGAGCAGCAGATGATGAAGAAAGCTGGGCGCATGGATTGTCACCCAATCTGTTTTGGAAGCATTTGTATAATATCATTTCTGGTGGACCGGAGGCATGCAACAAAATGGTTGCAGATATTGTAGAACGGGATAGGGTATATCGAGCTCAAAGAGGACAGGATGCTTCGCAAATCAAGGTTAAACCAAAGAAAATATTGGCCAATGTTATTAATCATCTGGAAGAAGGATTTTTCACTGAATTCCAATCTGGTGTCGGTACCATGGACAGATTTAGACAGGTAGAGATAATCAGAAAGTCAGATCAACATGGAGTCCAGCAATCACCCGGAGGGCAATCCAATCTTTATTGGATAGGAACTACTAAGCTTGCCATTGGAACCAGCCAATATGGTATGTCCATTTTTGCA-----TAAGAGGGTTTAAGCAATGTT-----------------------------------TTATTCTATGT---------------------------------------------------TGTATGCATTCCCTTCCTATGTATGTCTA-------------------------------------------------------------
>TO14
AGATAGTATGTCAAAGACAATACCGATATGGATATGTGTTCTAAATCGAGCAATTCAAAGTTTTCGTCGCACCAATCTGACAAAATGTTCTGAAGCTTTACAGTCAAAATGCTCTGAAATGTCAAATGTTCAAGGTGGGAAACAAATGATTTTATCTGCTTATATGCTTTCTAATTTCTAAAGGTTTCTTTCAGCATACATCACCTTTTCTAATAGTTTTCCTGTGCAACTTCAAACAGATTACCGACATGAGAGGATAAATTCTGCAGATAGGAATGCTGAAGCAAACCTTTGCCACCATAGAGAGGCAGTTGTAAATAAATTAGATGATTGGGATTGCTCATTGCATCTTCCATTGTGGGTGTCTGACAGCGAAAAGGCTAATATAGAGAGTCGTATTGATGGATGGACAAAAATATTGGAAGCTACTGGCACTGATTTAATGTTTCTTGCCACATCTCTAAGAAGGCCTTTGCGCCCACTATGGATATCTCAGAAGACTGTTATTTGGCTTAATGAAGTCCCCGATTTGGATTCTTGGGATTTTACTCCTGTTATTCTTGTTTCTGCGTCAATTTCTATGGAAAACACTAAGAGAATGAGTGATGATGATTACAGTTGGAGTTACATCCCAGGAGCTGCAGATGATGAAGAAAGCTGGGCACGTGGGTTGTCACCTAGTCTGTTTTGGAAGCATTCTTATAATCTTATTTCTGGTGGACCGGAGGTATGTAACAAAATGGTCGCAGATATTGTAGAACAGGATAGGGTATATCGAGCTCAAAGAGGACACGAGACTTCGCAGATCAAACTTAAACCAAAGAAAATAGCAACTGATGTAATTAATTGTTTGGAGGAAGGATTCAATCTTGAACTCCAATCTGATGCAGCTACTGAGGGAAGATTTTTCTCTGTAGAAAGATCTGGAAAGCCGGATGAACATGGAATTCAGCAATTGCCCCAGGGACAATTCAATCTTTATTGGATAGGAACTACTAGACTTGCAATTTCAAGCAGCGAATATGGTATGTTCATTTTTGCAAGATTTTTTAACTTCTAAAGAATTTTGTATGTACACTGTTTCCATAATGTTCAATCTTGTATGTGTTCCCTTCCTATGCATATCTAGAAAAAGATAA--CCTAATATAAAGCATGTGGTATCCTGTGTCTTTTCTTTTTGTTTTACAATATTCAGTCACCCA----TTTATGATTGTGATCTGCATTAGTTTCATATAGTCATCTAACATGTA
>TPL03
----------------------------------------------------ATCCAAAGATTCCGGAGTGCCAAACTGACAAGATGTTCTAGA---TTGCAGCCATTATCTTGTGAAAAGCCAAATTCTCAAGGTAGGACATGTTTCCTTCCT-CTGTTTTCATGTTTTGCGATGCCTAAA---TTTTTGCTTCATACCTCAACTCTTCTAACTGTTTTTTTCTGTAACTCAAATCAGATTTCCAGCTTCAGGAGACAAATTTTGTTAATGGAAAGTCTGAGCCAAACACTTTCCATCATAGTGTGAGTGATGTAAATAATTTAGATGACTGGGATTGCTTGTTGCATCTTCCATTGTGGGTTTCTGAAACTGAAAAGGCTAATATTGAGAGTCGCATTGATGGCTGGACAAAAATATTGGAAGCAACTGGTACCGATTTAACATTTCTTGCAAAGTATTTAAGAAGACCCTTACGCCCACTGTGGATATCTCAGAAAAGTGTTATCTGGCTTAATGAAGTCCCTGATTTGGATTCTTGGAATTTCACTCCCATTATTCTTGTTTCTGCATCAAGTCCTTTGGAAAAAACACAACGAATGAGTGATGACGAGTACAGTTGGAGTTACATCCCAGGAGCTGCAGATGATGAAGAAAGCTGGGCACGTGGATTGTCTTCTACTCTCTTTTGGAAACATTCTTATAGTCTCATTAGTGGTGGACCTGAGGCATGTAACAAAATGGTTGCAGATATTGTAGAAAGGGACAGGGTGTATCGAGCTCAAAGAGGACAGGATGCTTCTCAAATCAAAGTTAAACAAAAGAAAATATTATCGAACATTGGTGATCATCTGGAAGAAAAATTGGTTGATGAAATTCAATCTGGCCTTGCTACTGAGGATGAGTTTACCATCCTAGAAAGAACTAGGAAATCAGATAAACATGGGATTCAGCATTCTCAGGAAGAGCAACTTTATTTCCGCTGGATAGGAACCACTAGACTTGCCATTGGAACCAGCGAATATTGTGAGTTGATTTTTGTT-----TAACAGATTTTAAGGAATGTTGTGTGCATTTTTTTTCTATTTTGCTTAACCTAGTATCCCTTTTGCTCCTA-GCAAATCTGGAAACTGTTGCTTTATCCTATTTACCCTTTGTTTGTATACATTTAGGCATATTACTATTAATTTCC--ATTTTTTTGGATTCTACTTCAAAGAAAAG------------------------------
>WN5
---------------------------------------------------------------------------------------------------------------------AAAGTTGAATGGCCAAGGGGGGATATGGATGCTTTTATCTGCTCTTAAGTTTTTCAATTTTAAAAAG-TTCTTGCGGCATGCTTCACTGCTTCTAATAGTTTTGCTGTGCAACTTCAACCAGATTGCGGACTTCAGGGGATAAATTACGTGAATGAGAAGCTTGAATCAAACTTGTCCTATCAGAATGAGACTAATGTGGATAATGTAGATGACTGGGATTGCTCGTTACACCTGCCATTGTGGGTTTCTGAAACTGAAAAGGCTAATATAGAGAGTCGCATTGATGGATGGACAAGAATATTAAAAGCTACTGGTACTGATTTAACATGTCTTTCTACATCTCTAAGACGGCCTTTACGCCCACTATGGATATCCCAGAAAACTATTATTTGGCTTAATGAAGTCCCTGACTTGGATTCTTGGAATTTTACTCCTATTATTCTTGTTTCTGCATCAAGTTCTATGGGAAACATGCAGAGAATGAGTGATGATCAATGCAGCTGGAGTTACATCCCAGGAGCTGCAGATGATGAAGAAAGCTGGGCACGAGGGTTATCACCTAGTCTCTTTTGGAAACATTCTCATAATCTCATTAGTGGCGGACCAGAGTTGTGTAACAAAATGGTTGCAGATATTGTGGAAAGGGATAGGGTATATCGAGCTCAAAGAGGACAAGATGCTTTTCAAATCAAAGTTAAACCCAAGAAAATATCAGCCAATGCTAGTGACCACCTCGAAGAAGGATTTGTTACTGAATTCCAATCTGGTGTAACTACTGAGGAAGGATCTGGCCTTGGAGAGAAAATTAGAAAATTGGATGAACACAGGATTCAGCAATCACCTAAAGGGCAGCTCAATCTATATTGGATTGGAACTACTAGACTTGCCATTGGGAACAGCCAATATGGTAAGTATATTTTGCTT-----TAGAGATTCTTAAGGAATGTGGTAAGAAGATTATT-----------------------------------------------------------------------------------------------------------------------------------------------------------------------------
>WS10
-----------------------------------------------------------------------------------------------------AGTCAAAATGCTCTGAAATTTCACATGTTCAAGGTGGGAGGCAAATTATTTTATCTGCTTGTATGCTGTCTAATTTCTAAAGGGTTCTTGCAGTATACCTCACCTTGTTTATTACTTTTTCTGTGCAAAT--AAACAGATTGCCAACATCATAGGATGCGTTTTGCAGATGGGAATGATGATCCAAATCTTTGCCAGCAGAGAAAGGCAGTTGCAAATAAATTAGATGATTGGGATTGCTCATTGCATCTTCCATTGTGGGTTTCTGACAGTGAAAAGGCTAACATAGAGAGTCGTATTGATGGATGGACAAAAATATTAGAAGCTACTGGTACTGATTTAATGTCTCTTGCCTCATCACTAAGAAGGCCTTTGCGCCCACTATGGATATCTCAGAAGACTGTTATTTGGCTTAATGAAGTCCCTGATTTGGATTCTTGGGATTTTACTCCTGTTATTCTTGTTTCTGCATCAAGCTCTATGGAAAACACTAAGAGAATGAGTGATGACGAGTACAGTTGGAGTTACATCCCAGGAGCTGCAGATGATGAGGAAAGCTGGGCACGTGGATTGGCACCTAGCCTGTTCTGGAAGCATTCTTATAATCTTGTATCTGCTGGACCAGAGGTATGTAACAAAATGGTTGCAGATATTGTAGAACGTGATCGGGTATATCGAGCTCAAAGAGGACAGGAGACTATGCAGATCAAACTGAAACCAAAGAAAATAGCTACCGATGTAATGAATCATTTGGAGGAAGGATTCAAAATTGAAATTCAATCTAGTATAGATACTGAAGGAAGATCTTTATTTGTAGAGAGAACTGCAAGGCTGGATCAACATGGAATCCGGCAATTGCCCCAGGGACAATTTAATCTTTATTGGATAGGAGCTACTAGGCTTGGAATTTCAAGCAGTGAATATGGTATGTTCATTTTTGCACAAGATTTTAACTTCTAAAGAATTTCTTATGGACATTGTTTCTATAATGTTCAATCTTGTATGCATTCCCTTCCTTTGCATATCTAGGAACACAAAAATTTAAAAACCTAATATAAAGCATGTAGCATC------------------------------------------------------------------------------------
>WW11
-------------------------------------------------------------------CATGCCAATCTGGCAAAACATTCTGAAGCTTCACAGTCAAAATGCTCTGAAATTTCACATGTTCAAGGTGGGAGGCAAATTATTTTATCTGCTTGTATGCTGTCTAATTTCTAAAGGGTTCTTGCAGTATACCTCACCTTGTTTATTACTTTTTCTGTGCAAAT--AAACAGATTGCCAACATCATAGGATGCGTTTTGCAGATGGGAATGATGATCCAAATCTTTGCCAGCAGAGAAAGGCAGTTGCAAATAAATTAGATGATTGGGATTGCTCATTGCATCTTCCATTGTGGGTTTCTGACAGTGAAAAGGCTAACATAGAGAGTCGTATTGATGGATGGACAAAAATATTAGAAGCTACTGGTACTGATTTAATGTCTCTTGCCTCATCACTAAGAAGGCCTTTGCGCCCACTATGGATATCTCAGAAGACTGTTATTTGGCTTAATGAAGTCCCTGATTTGGATTCTTGGGATTTTACTCCTGTTATTCTTGTTTCTGCATCAAGCTCTATGGAAAACACTAAGAGAATGAGTGATGACGAGTACAGTTGGAGTTACATCCCAGGAGCTGCAGATGATGAGGAAAGCTGGGCACGTGGATTGGCACCTAGCCTGTTCTGGAAGCATTCTTATAATCTTGTATCTGCTGGACCAGAGGTATGTAACAAAATGGTTGCAGATATTGTAGAACGTGATCGGGTATATCGAGCTCAAAGAGGACAGGAGACTATGCAGATCAAACTGAAACCAAAGAAAATAGCTACCGATGTAATGAATCATTTGGAGGAAGGATTCAAAATTGAAATTCAATCTAGTATAGATACTGAAGGAAGATCTTTATTTGTAGAGAGAACTGCAAGGCTGGATCAACATGGAATCCGGCAATTGCCCCAGGGACAATTTAATCTTTATTGGATAGGAGCTACTAGGCTTGGAATTTCAAGCAGTGAATATGGTATGTTCATTTTTGCACAAGATTTTAACTTCTAAAGAATTTCTTATGGACATTGTTTCTATAATGTTCAATCTTGTATGCATTCCCTTCCTTTGCATATCTAGGAAAACAAAAATTTAAAAACCTAATATAAAGCATGTAGCATCTTGTGTCTTTTTTGTTTTGTTTTCAATATT------------------------------------------------------
