# Supplementary material for: Development of a Target Enrichment Probe Set for Conifer (REMcon)
Source: Biology (Basel). 2024 May 22;13(6):361. doi: 10.3390/biology13060361 (PMC11200496; doi:10.3390/biology13060361)
Supplement: Supplementary file 1 [file biology-13-00361-s001.zip › biology-2960267-supplementary/Sup data/secapr_alignments_paralogs/49.fasta]

>AA3
AATTCTTTAGTCTTTCTGTGCAGTTAGCAAAACGTGTGCTTGTTCTAGTGGTTGTTGTGGGTGTCTTGCTTATTTTCATGCAGCCTCCATTCCCAGAGACATGGTCCTTTCAGTCTAAATTTATGTATAAACCTGAAGATTCTGTTGACAATGTTTCTATATATGGTTTAGTTGCAAAGAAGCCTTCCTGGCCAGCATGGTTACTGATAGGAACAATAATGATTTCACTGGCTGCAGTTACTGGAATTATTCCAGTGCAGTATATAGTAGAGCTCAGGCTACTTTATGCTATCGGTGTGGGGATCACATTAGGTATTTACATTTGCGCTCAGTTCTTTATTCAGGCTACCATTCTACATGCTTTGCTTGTTGGAGCTGTTACAAGTGCATCTATCTTTGTGGTTTTTACACATCTCCCTTCCTCGTCAAGTCCAAGGTTTTTACCATGGGTATTTGCACTTCTTGTGGCACTATTACCTGTTATGTATTTGGTGGAGGGTCAGCTGAGGTTTTCTGCAGAAAATGAGGAAGATGAGAAGTTTATAGCATTGTTAGCACTTGAAGGTTCTCGAATATCTCTATTGGGTTTGTATGCAGCAATTTTCATGTTGATAGCTTTGGAGATCAAGTTTGAGTTGGCATCATTGATGAGAGAGAAAGCTTTGGAGAAAGGAAGAGTGCCAAATGTATCAAGTCAGGGTTTTGTTCCAAAGTATCGACTTCTTCAACAACGCCGAGCCTCTTTGGTGCCTTCATTCACAGTAAAGAAGCTAGCAGCAGAAGGTGCATGGATGCCTGCAGTTGGTAACGTGGCAACAGTACTCTGCTTTTTAATCTGTCTCATTCTGAATGTACATTTAACTGGTGGCTCAAATCGGGCAATTTTTATTCTGGCGCCAATTTTGCTTCTGCTCAATCAGGATTCAAATTTCATTACGGGTTTTGGGGATCGACAAAGGTACTTTCCTCTAACTGCAGTTATCTCTTTATATTTACTAGTGTCTGGCATATACAGAATATGGGATGAAGTATGGCATGGGTATGTTGGGTGGGGACTGGAGACTGGAGGCCCAGGTTGGTTCTTTGTGGTGAAAAATGCAGCATTGTTGATGCTGACTGTACCAAGTCATGTGCTTTTCAATCGCTTTATGTGGGATTATGCAAGACAGTCAGATTTCATATTGTTATTGATCATGCCTCTCAATTTGCCTTCAGTTGTAATGAGTGATATAACCACTATTAATGTTTTAGCAGCGTTAGGAGTAATGTATGCATTAGTTCAGTATTTTGTTTCAAGGCGCATTAGAATCAGGGGAATGAAGTTCATTTGAGTGAGAAAGAGAGTTGTAATGGGAATTTTTTTTGGGAAGTTCCATTAAAATAGTTTATGATATTGTATGGTGGTCCCTCAAATGTGGGCAGTGTTTCTTTTTT
>AA60
GATTATGTGTTCTTTTTATGCAGTTAGCAAGGCGTGTGCTTCTGCTGGTGGTGGTAGTTGGTGTTCTGCTAATTTACATGCAACCCCCTTTGCCAGAGGCATGGACTTTTAAGCCTAATTTTGGGTATATGCCAGAGAATTCTGTTGATGATGTTACCATATATGGTTTAGTTGAAAAAAAGCCTTCCTGGCCATCATGGTTACTTATTGGAACGATAATGGTTTCTCTTGCTGCGGTTACTAAAATTATTCCAGTACAATATATAGTAGAGCTCAGAATGCTTTATGCTGTTGGCATTGGGATCACATTAGGCATATATGTGTGTGCCGAGTTCTTTATTCAAGCTCCCATTCTACATGCCTTGCTTGTAGGTGCTGTTATATGTGCATCCGTCTTTGTGGTCTTTACACATCTTCCTTCTGCTTCGAGTCCAAGGTTTTTACCCTGGGTATTTGCGTTACTGGTTGCGCTTTTACCAGTTATGTATTTGATTGAAGGCCAGGTGAGGTTTACTGCAGAAAATGGAGAAGAGGAAAGGTTTGTGGCATTATTGGCTTTTGAGGGTGCTCGGATATCTCTGCTGGGATTTTATGCTGCAATTTTCATGTTGATAGCTTTGGAGATTAAGTTTGAATTAGCATCATTGATGAGAGATAAAGTCATGGAGAAAGGAGGATTGCCAAAAGTATCAAATCAGAGTTTTATTCCAAAGTATCGCCTCCTCCAACAACGTCGAGCTTCTATGGTAGCTTCCTTCACAGTGAAGAAGCTAGCAGCAGAAGGGGCGTGGATGCCGGCAGTTGGCAATGTTGCTACAGGACTTTGCTTCTTATTATGTCTAATACTGAATGTACATTTATCTGGTGGCTCAAATCGGGCAATATTTATCCTGGCACCAATTCTACTGCTGCTTAATCAGGATTCAAATATCTTTACTAGCTTTGGTGACCGACAAAGGTACTTCCCTCTTACTGCAGTTATATCTTTATATTTAGTAGCATCTAGCATATACAAACTATGGGATGAAGTATGGCATGGATATGCTGGGTTGGGACTTGAAACCAGAGGCCCAGGCTGGTTCTTTGTTGTGAAAAACACAGCCTTGTTAATGCTAACTTTACCTAATCATATACTTTTCAATCGCTTCATGTGGGACTATGCAAGACAGTCAGATATGATATTATTGTTGATCATGCCTCTTAATTTGCCTTCAGTTGTAATGACTGATATAATCGCTATTAAAATTTTGGCATTGCTAGGCATCATGTATGCTTTAATCCAGTATTTGGTGTCTAGGCACATTAGAATCAAGGGAATGAGGTTTATTTGAGTGAGAAAAAGAGTTGTACTGGGAAATTTTTGAACTCGGCTCCTTTTGAATAGTACATCATA-----------------------------------------
>AAR4
AATTCTTTAGTCTTTCTGTGCAGTTAGCAAAACGTGTGCTTGTTCTAGTGGTTGTTGTGGGTGTCTTGCTTATTTTCATGCAGCCTCCATTCCCAGAGACATGGTCCTTTCAGTCTAAATTTATGTATAAACCTGAAGATTCTGTTGACAATGTTTCTATATATGGTTTAGTTGCAAAGAAGCCTTCCTGGCCAGCATGGTTACTGATAGGAACAATAATGATTTCACTGGCTGCAGTTACTGGAATTATTCCAGTGCAGTATATAGTAGAGCTCAGGCTACTTTATGCTATCGGTGTGGGGATCACATTAGGTATTTACATTTGCGCTCAGTTCTTTATTCAGGCTACCATTCTACATGCTTTGCTTGTTGGAGCTGTTACAAGTGCATCTATCTTTGCGGTTTTTACACATCTCCCTTCCTCGTCAAGTCCAAGGTTTTTACCATGGGTATTTGCACTTCTTGTGGCACTGTTACCTGTTATGTATTTGGTGGAGGGTCAGCTGAGGTTTTCTGCAGAAAATGAGGAAGATGAGAAGTTTATAGCATTGTTAGCACTTGAAGGTTCTCGAATATCTCTATTGGGTTTGTATGCAGCAATTTTCATGTTGATAGCTTTGGAGATCAAGTTTGAGTTGGCATCATTGATGAGAGAGAAAGCTTTGGAGAAAGGAAGAGTGCCAAATGTATCAAGTCAGGGTTTTGTTCCAAAGTATCGACTTCTTCAACAACGCCGAGCCTCTTTGGTGCCTTCATTCACAGTAAAGAAGCTAGCAGCAGAAGGTGCATGGATGCCTGCAGTTGGTAACGTGGCAACAGTACTCTGCTTTTTAATCTGTCTCATTCTGAATGTACATTTAACTGGTGGCTCAAATCGGGCAATTTTTATTCTGGCGCCAATTTTGCTTCTGCTCAATCAGGATTCAAATTTCATTACGGGTTTTGGGGATCGACAAAGGTACTTTCCTCTAACTGCAGTTATCTCTTTATATTTACTAGTGTCTGGCATATACAGAATATGGGATGAAGTATGGCATGGGTATGTTGGGTGGGGACTGGAGACTGGAGGCCCAGGTTGGTTCTTTGTGGTGAAAAATGCAGCATTGTTGATGCTGACTGTACCAAGTCACGTGCTTTTCAATCGCTTTATGTGGGATTATGCAAGACAGTCAGATTTCATATTGTTATTGATCATGCCTCTCAATTTGCCTTCAGTTGTAATGAGTGATATAACCACTATTAATGTTTTGGCAGCGTTAGGAGTAATGTATGCATTAGTTCAGTATTTTGTTTCAAGGCGCATTAGAATCAGGGGAATGAAGTTCATTTGAGTGAGAAAGAGAGTTGTAATGGGAATTTTTTTTGGGAAGTTCCATTAAAATAGTTTATGATATTGTATGGTGGTCCCTCAAATGTGGGCAGTGTTTCTTTTTT
>AF1
AATTCTATGTTCTTTTTCTGCAGTTAGCAAAGCGTGCACTTCTTCTGGTGGTGGTGGTTGGTGTGTTGCTTATCTTCATGCAGCCTCCAATACCATCCTCATGGTCTTTTCAGGATAAATTTATGCGTACACCCGAGCGATTTGATGATGATATTTCTATTTACGGTGTAGTTACAAAGAAGCCTTCTTGGCCATCGTGGTTACTTATTGGAATAATAATGGTTTCACTGGCTGCAGTTACTAAAATCATTCCAGTGCAGTATATTGTAGAGCTCAGGTTACTGTATGCTGTTGGTGTTGGAATCACACTAGGGATTTACATTTGCGCTCAGTTCTTTATTCAAACTCCCATTCTGCATGCCTTGCTTGTTGGAGCTGTTACATGTGCATCTATATTTGTGGTCTTTACACATCTTCCTTCCTCATCAAGTCCAAGGTTTTTACCATGGATATTTGCACTCTTTGTGGCACTTTTGCCTGTTATGTATTTGGTGGAAGGTCAACTGAGGTTTACTAGGGAAAATGTGGAAGATGAGAAGTTGGTAGCTATGCTACTCCTTGAAGGTTCTCGGGTTTCTCTGTTGGGATTGTATGCAGCAATTTTCATGTTGATCGCTTTGGAGATTAAGTTTGAGTTGGCATCATTAATAAGAGAGAAAGCATTGGAAAAGGGAAGAGTACCAAATGTTTCAAATCAGGGTTTTATTCCAAAGTATCGGCTTCTTCAACAACGTCGAGCGTCCATGGTATCTTCATTTACAGTAAAGAAGCTTGCAGCAGAAGGTGCATGGATGCCTGCAGTTGGCAATGTCGCTACAGTACTCTGTTTCATCCTCTGTCTCATGTTGAATGTACATTTCACTGGTGGCTCAAATCGGGCAATCTTTTTTCTAGCACCAATTTTGCTACTGCTTAATCAGGATTCAAACTTCATTACAGGTTTTGGGGATCGACAACGGTACTTCCCCCTGAGTGCAGTTCTCTCTTGTTATTTAGTTGTTTCTGCCATATACAGGCTGTGGGTGGAATTATGGCATGGATATGATGGATGGGGACTTGAGACTGGAGGCCCAGGTTGGCTTTTTGCTGTGAAAAATGGAGCTTTGTTGATGCTAACGATACCCAATCATGTGCTTTTCAATCGCTTCATGTGGGATTATGCTAGGCAGTCAGATTTAGTGTTGTTATTGATCATGCCTCTCAATCTGCCTTCAGTTGTAATGACTGATATTATTACTATTAAAGTTTTGGCCTTGTTAGGTATAATGTATGCGTTAGTCCAGTATTTGGTTTCAAGGCACATTAGAATCAAGGGAATGAAGTTCATTTGAGTGAAAAAAAGAGTTTTTATGAGGTCTTTTTCGGAACACATTTTATCGGCCAATACATGATGTAGAACGATAATCAATATTTTGCAGCTGCTGTGGTAGTTGC
>AG2
AATTCTATGTTCTTTTTCTGCAGTTAGCAAAGCGTGCACTTCTTCTGGTGGTGGTGGTTGGTGTGTTGCTTATCTTCATGCAGCCTCCAATGCCATCCTCATGGTCTTTTCAGGATAAATTTATGCGTACACCCGAGCGATTTGATGATGATATTTCTATTTACGGTGTAGTTACAAAGAAGCCTTCTTGGCCATCGTGGTTACTTATTGGAATAATAATGGTTTCACTGGCTGCAGTTACTAAAATCATTCCAGTGCAGTATATTGTAGAGCTCAGGTTACTGTATGCTGTTGGTGTTGGAATCACACTAGGGATTTACATTTGCGCTCAGTTCTTTATTCAAACTCCCATTCTGCATGCCTTGCTTGTTGGAGCTGTTACATGTGCATCTATATTTGTGGTCTTTACACATCTTCCTTCCTCATCAAGTCCAAGGTTTTTACCATGGATATTTGCACTCTTTGTGGCACTTTTGCCTGTTATGTATTTGGTGGAAGGTCAACTGAGGTTTACTAGGGAAAATGTGGAAGATGAGAAGTTGGTAGCTATGCTACTCCTTGAAGGTTCTCGGGTTTCTCTGTTGGGATTGTATGCAGCAATTTTCATGTTGATCGCTTTGGAGATTAAGTTTGAGTTGGCATCATTAATAAGAGAGAAAGCATTGGAAAAAGGAAGAGTACCAAATGTTTCAAATCAGGGTTTTATTCCAAAGTATCGGCTTCTTCAACAACGTCGAGCGTCCATGGTATCTTCATTTACAGTAAAGAAGCTTGCAGCAGAAGGTGCATGGATGCCTGCAGTTGGCAATGTCGCTACAGTACTCTGTTTCATCCTCTGTCTCATGTTGAATGTACATTTCACTGGTGGCTCAAATCGGGCAATCTTTTTTCTAGCACCAATTTTGCTACTGCTTAATCAGGATTCAAACTTCATTACAGGTTTTGGGGATCGACAACGGTACTTCCCCCTGAGTGCAGTTCTCTCTTGTTATTTAGTTGTTTCTGCCATATACAGGCTGTGGGTGGAATTATGGCATGGATATGATGGATGGGGACTTGAGACTGGAGGCCCAGGTTGGCTTTTTGCTGTGAAAAATGGAGCTTTGTTGATGCTAACGATACCCAATCATGTGCTTTTCAATCGCTTCATGTGGGATTATGCTAGGCAGTCAGATTTAGTGTTGTTATTGATCATGCCTCTCAATCTGCCTTCAGTTGTAATGACTGATATTATTACTATTAAAGTTTTGGCCTTGTTAGGTATAATGTATGCGTTAGTCCAGTATTTGGTTTCAAGGCACATTAGAATCAAGGGAATGAAGTTCATTTGAGTGAAAAAAAGAGTTTTTATGAGGTCTTTTTCGGAACACATTTTATCGGCCAATACATGATGTAGAACGATAATCAATATTTTGCAGCTGCTGTGGTAGTTGC
>AH26
-----------------------------------------------------------------------------------------------------------------------------------------------------------------------------------------------------------------------------------------------------------------------------------------------------GGTGTTGGGATCACGTTTGGTATCTACATCTGTGCTGAGTTCTTTTCTCAAACTCCCATTCTACATGCCTTGCTTGTTGGAGCTATGACATGTGCATCTGTCTGTGTGGTTTTTACACACTTTCCGTCATCATCAAGTGTGAGGGTTTTACCCTGGGTGTTTGCACTCCTTGTGGCACTTCTACCTGTTATGTATTTGATGGAAGGTCAGTTGAGGTTCAATTCAGAAAATGGAGAAGATGAGAGGTTTGCTGCACTGTTAACCCTTGAAGGGGCTCGGATATCTTTGTTGGGATTGTATGCAGCAATTTTCACACTGATAGCTTTGGAAATAAAGCTTGAGTTGGCATCATTGATGAAAGAGAAAGCGTTGGAGAAAGGAAGAGTCCAAAATGCATCAGCTAAGAGTTTTGTTCCGAAGTATCGTCTCCTTCAACAACGTCGAGCATCAGCAGCATCTTCTTTCACGGTAAAGAAGCTAGCTGCAGAAGGTGCATGGATGCCTTCAGTTGGCAATGTTGCTACCATGCTGTGTTTCTCGATTTCTTTGATTCTGAATGTCCATTTAACTGGGGGATCTGATAGAGCAATTTTTATTCTGGTACCAATATTGCTGCTGCTCAACCAGGACTCTAACTTTTTTACGGGTTTTGGAGATAGACAACGATACTTTCCTTTGACTGCAGTTCTCTCTTTGTATTTAGTAGCATCTGCTATATACAGACTGTGGGATGAAGTATGGCATGGATATTCGTCTTGGGGACTTGACGTTGGAGGTCCAGGTTGGTTCTTTGCTGTAAAAAATGCAGCTTTATTGATGCTAACGTTTCCTAATCATGTGCTTTTCAATCGCTTTATGTGGGATTATGCAAGACAGTCAGATTTAATATTGTTAATGATCATGCCTCTCAATTTGCCTTCAGTTGTGATGGCTGATATACTGACTATTAAAGTTTTGGCACTGTTGGGCATTATATATGCTCTAGTCCAGTATTTGGTATCAAGGCATATAAGAATCAAGGGAATGAAGTTCATTTGACAATACTGAAGAGTTGTAACAAGGAGTTTTTTGGAACAATTCTGTTCGGATTGTTTATTGTACTG--------------------------------------
>AME1
AATTCTTTATTTTTTCTGTGCAGTTAGCAAAACGTGTGCTTGTTCTAGTCGTCGTTGTGGGTGTCTTGCTTATTTTCATGCAGCCTCCAATCCCAGAGACATGGTCCTTTCAGTCTAGATTTATGTATAATCCTGAGTATTCTGTTGACAATGTTTCTATATATGGGTTAGTTGAAAAGAAACCTTCCTGGCCAGCGTGGTTACTTATAGGAACAGTAATGATTTCACTGGCTGCAGTTACTGGAATTATTCCAGTGCAGTATATAGTAGAGCTCAGGCTACTTTATGCTATAGGTGTGGGGATCACATTAGGTATTTACATTTGTGCTCAGTTCTTTATTCAGGCTACCATTCTACATGCTCTGCTTGTTGGAGCTGTTACAAGTGCATCTATCTTTGCGGTTTTTACACATCTCCCTTCCTCATCAAGTCCAAGGTTTTTACCATGGGTATTTGCACTTCTTGTGGCACTATTACCTGTTATGTATTTGGTGGAGGGTCAGCTGAGGTTTTCTGCGGAAAATGAGGAAGATGAGAAGTTTATAGCATTGTTGGCACTTGAAGGTTCTCGAATATCTCTGTTGGGTTTGTATGCAGCAATTTTCATGCTGATAGCTTTGGAGATCAAGTTTGAGTTGGCATCATTGATGAGAGAGAAAGCTTTGGAGAAGGGAAGAGTGCCAAATGTATCAAGTCAGGGTTTTGTTCCAAAGTATCGACTTCTTCAACAACGCCGAGCGTCTTCTGTGCCTTCATTCACAGTAAAGAAGCTAGCAGCAGAAGGTGCATGGATGCCTGCAGTTGGTAATGTGGCAACAGTACTCTGCTTTTTAATCTGTCTCATTCTGAATGTACATTTGACTGGTGGCTCAAATCGGGCAATTTTTATTCTGGCGCCAATTTTGCTTCTGCTCAATCAGGATTCAAATTTCATTACGGGTTTTGGGGATCGACAAAGGTACTTTCCTCTGACTGCAGTTATCTCTTTATATTTACTAGTGTCTGGCATATACAGAATATGGGATGAAGTATGGCATGGGTATGTTGGGTGGGGACTGGAGACTGGAGGCCCAGGTTGGTTCTTTGTGGTGAAAAATGCAGCATTGTTGATGCTGACTGTACCGAGTCACGTGCTTTTCAATCGCTTCATGTGGGATTATGCAAGACAGTCGGATTTCATATTGTTATTGATCATGCCTCTCAATTTGCCTTCAGTTGTAATGAGTGATATAACCACTATTAACGTTTTGGCAGCGTTAGGAGTAATGTATGCATTAGTTCAGTATTTTGTTTCAAGGCGCATTAGAATCAGGGGAATGAAGTTCATTTGAGTAAGA-CGAGAGTTGTAATGGGAATTTTTTTTTGGAAGTTCCATAAAAATAGTTTATGATATTGTGTGGTGGTCCCTCAAATGTGGGCAGTGTTTCTTTTTT
>AP25
AATTCTGTGTTGTTTTTTTGCAGTTAGTAAAGCGTGTGCTACTTCTTGTGGTAGCTGTTGGTGTCCTGCTTATATTTATGCAGCCTCCAATGCCGGAGATATGGTCTTTTCAGTCTAAATTGATGTACATACCTGAGCAGTCTATGGATGATAGTTCCATCTATGGTTCAGTGACAAAGAAGCCATCCTGGCCATCATGGTTACTTATAGCAACAATTATTGTTTCATTGGCTGCATTTACTAAAACTATCCCAGTGCAGTACATTGTAGAGCTTAGGCTACTATACGCTGTGGGTGTTGGGATCACGTTTGGTATCTACATCTGTGCTGAGTTCTTTTCTCAAACTCCCATTCTACATGCCTTGCTTGTTGGAGCTATGACATGTGCATCTGTCTGTGTGGTTTTTACACACTTTCCTTCCTCATCAAGTGTGAGGTTTTTACCCTGGGTGTTTGCACTCCTTGTGGCACTTCTACCTGTTATGTATTTGATGGAAGGTCAGTTGAGGTTCAATTCAGAAAATGGAGAAGATGAGAGGTTTGCTGCACTGTTAACCCTTGAAGGGGCTCGGATATCTTTGTTGGGATTGTATGCAGCAATTTTCACACTGATAGCTTTGGAAATAAAGCTTGAGTTGGCATCATTGATGAAAGAGAAAGCGTTGGAGAAAGGAAGAGTCCAAAATGCATCAGCTAAGAGTTTTGTTCCGAAGTATCGTCTCCTTCAACAACGTCGAGCATCAGCGGCATCTTCTTTCACGGTAAAGAAGCTAGCTGCAGAAGGTGCATGGATGCCTTCAGTTGGCAATGTTGCTACCATGCTGTGTTTCTCGATTTCTTTGATTCTGAATGTCCATTTAACTGGGGGATCTGATAGAGCAATTTTTATTCTGGTACCAATATTGCTGCTGCTCAACCAGGACTCTAACTTTTTTACGGGTTTTGGAGATAGACAACGATACTTTCCTTTGACTGCAGTTCTCTCTTTGTATTTAGTAGCATCTTCCATATACAGACTGTGGGATGAAGTATGGCATGGATATTCGTCTTGGGGACTTGACGTTGGAGGTCCAGGTTGGTTCTTTGCTGTAAAAAATGCAGCTTTATTGTTGCTAACGTTTCCTAATCATGTGCTTTTCAATCGCTTTATGTGGGATTATGCAAGACAGTCAGATTTAATATTGTTAATGATCATGCCTCTCAATTTGCCTTCAGTTGTGATGGCTGATATACTGACTATTAAAGTTTTGGCACTGTTGGGCATTATATATGCTCTAGTCCAGTATTTGGTATCAAGGCATATAAGAATCAAGGGAATGAAGTTCATTTGACAATACTGAAGAGTTGTAACAAGGAGTTTTTTGGAACAATTCTGTTCGGATTGTTTATTGTACTGCATGATGGTGCCTTTTATGCGGGCTGATGGTTCTCACA
>APA47
CATTCTATGTTCTTTTTCTGCAGTTAGCAAAGCGTGTGCTTCTTCTGGTGTTGGTGGTTGGTGTGTTGCTTATCTTCATGCAGCCTCCAATGCCACTCTCATGGTCTTTTCAGGCTAAATTTATGCGTATACCTGAGCGATATGATGATGATATTTCTATTTACAGTGTAGTTGCGAAGAAGCCTTCTTGGGCATCGTGGTTACTTATAGGAATAATAATAGTTTCACTGGCTGCAGTTACTAAAATTATTCCAGTGCAGCATATTGTAGAGCTCAGGTTACTGTATGCTGTTGGTGTTGGAATCACACTAGGGATTTACATTTGTGCTCAGTTCTTTATTCAAACTCCCATTCTGCATGCCGTGCTTGTTGGAGCTGTTACATGTGCATCTATATTTGTGGTCTTTACACATCTTCCTTCCTCATCCAGTCCAAGGTTTTTACCATGGATATTTGCACTTTTTGTGGCACTTTTGCCTGTTATGTATATGGTGGAAGGTCAACTGAGGTTTACTGGAGAAAATGTGGAAGATGAGAAGTTTGTAGCTATGCTAGTCCTTGAAGGTTCTCGGGTTTCTCTGTTGGGACTGTATGCAGCAATTTTCATGTTGATAGCTTTGGAGATTAAGTTTGAGTTGGCATCATTAATGAGAGAGAAAGCATTGGAAAAAGGAAGAGTGCCACATGTATCAAATCAGGGTTTTATTCCTAAGTATCGTCTTCTTCAGCAACGTCGAGTGGCCATGGTACCTTCATTTACAGTAAAGAAGCTTGCAGCAGAAGGTGCATGGATGCCTGCAGTTGGCAATGTCGCTACAGTACTCTGTTTCATCATCTGCCTCATGTTGAATGTACATTTCACTGGTGGCTCAAATCGGGCAATCTTTTTTCTAGCACCAATTTTGCTACTGCTCAATCAGGATTCAAACTTCATTACAGGTTTTGGGGATCGACAACGGTACTTTCCTTTGACTGCAGTTATCTCTTTTTATTTAGTTGTTTCTGCCATATACAGGATTTGGGTTGAGTTATGGCATGGATATGATGGATGGGGACTCGAGACTGGAGGCCCAGGTTGGTTTTTTGCTGTGAAAAATGCAGCTTTGTTGATGCTAACTATACCTAATCATGTGCTTTTCAATCGCTTCATGTGGGATTATGCAAGGCAGTCTGATTTAGTATTGTTATTGATCATGCCTCTCAATCTGCCTTCAGTTGTAATGACTGATATCATTACTATTAAAGTTTTGGCCTTGTTAGGTATAATGTATGCTTTAGTCCAGTATTTGGTTTCAAGGCACATTAGAATCAAGGGAATGAAGTTCATTTGAGTGAAAAAAAGAGTTGTTATGAGGTCTTTTTCGGAACACATTTTATCGGCCAATACATGATGTAGAACGATAATCAATATTTTGCAGCTGCTGTGGTAGTTGC
>AR2
AATTCTTTATTTTTTCTGTGCAGTTAGCAAAACGTGTGCTTGTTCTAGTCGTCGTTGTGGGTGTCTTGCTTATTTTCATGCAGCCTCCAATCCCAGAGACATGGTCCTTTCAGTCTAGATTTATGTATAATCCTGAGTATTCTGTTGACAATGTTTCTATATATGGGTTAGTTGAAAAGAAGCCTTCCTGGCCAGCGTGGTTACTTATAGGAACAGTAATGATTTCACTGGCTGCAGTTACTGGAATTATTCCAGTGCAGTATATAGTAGAGCTCAGGCTACTTTATGCTATAGGTGTGGGGATCACATTAGGTATTTACATTTGTGCTCAGTTCTTTATTCAGGCTACCATTCTACATGCTCTGCTTGTTGGAGCTGTTACAAGTGCATCTATCTTTGCGGTTTTTACACATCTCCCTTCCTCATCAAGTCCAAGGTTTTTACCATGGGTATTTGCACTTCTTGTGGCACTATTACCTGTTATGTATTTGGTGGAGGGTCAGCTGAGGTTTTCTGCAGAAAATGAGGAAGATGAGAAGTTTATAGCATTGTTGGCACTTGAAGGTTCTCGAATATCTCTGTTGGGTTTGTATGCAGCAATTTTCATGCTGATAGCTTTGGAAATCAAGTTTGAGTTGGCATCATTGATGAGAGAGAAAGCTTTGGAGAAGGGAAGA-------------------------------------------------------------------------------------------------------------------------------------------------------------------------------------------------------------------------------------------------------------------------------------------------------------------------------------------------------------------------------------------------------------------------------------------------------------------------------------------------------------------------------------------------------------------------------------------------------------------------------------------------------------------------------------------------------------------------------------------------------------------------------------
>AS57
----------------------------------------------------------------------------------------------------------------------------------------------------------------------------------------------------------------------------------------------------------------------------------------------------------------------------------------------------------------------------------------------------------------------------------------------------------------------------------------------------------------------------------------------------------------------------------------------------------------------------------------------------------------ATCATTGATGAGAGATAAAGTCTTGGAGAAAGGAG---TGCCAAAGGTATCAAGTCAAAATTTTGTTCCAAAGTATCGCCTTCTTCAACAACGTCGAGCATCCATGGTGGCTTCCTTCACAGTAAAGAAGCTAGCAGCAGAAGGGGCATGGATGCCGGCAGTTGGCAATGTTGCTACAGGACTCTGTTTCTTAATATGTCTAATATTGAATGTACATTTATCTGGTGGCTCAAATCGGGCAATATTTATTCTGGCACCAATTTTGCTGCTGCTCAATCAGGATTCGAACTTCTTTACTGGCTTTGGGGACCGACAAAGGTACTTCCCTCTTACAGCAGTTATCTCTTTATATTTAGTAGCATCGAGCATATACAAACTATGGGATGAAGTATGGCATGGATATGCTGGGTGGGGACTTGAGACTGGAGGCCCAGGTTGGTTCTTTGTTGTGAAAAACACAGCCTTGTTGATGCTAACTTTACCTAATCACATACTTTTCAATCGCTTCATGTGGGACTATGCGAGACAGTCAGATTTAATATTATTATTGATCATGCCTCTCAATTTGCCTTCAGTTGTAATGACTGATATAATCGCCATTAAAGTTTTGGCATTGTTAGGCATTATGTATGCTTTAGTGCAGTATTTGGTTTCAAGGCACATTAGAATCAAGGGAATGAGGTTTATTTGAGTGAGA------GTAGTACTGGGAATTTTTTGAACTCGGCTCCTTTTGAATAGTATATCATATTGAATGGTAGTCCCTTTTCTGTGGGCTGATTTTCATTTTC
>ASA51
------------------------------------------------------------------------------------------------------------------------------------------------------------------------------------------------------------------------------------------------------------------------------------------------------------GAATCACACTAGGGATTTACATTTGTGCTCAGTTCTTTATTCAAACTCCCATTCTGCATGCCCTGCTTGTTGGAGCTGTTACATGTGCATCTATATTTGTGGTCTTTACACATCTTCCTTCCTCATCAAGTCCCAGGTTTTTACCATGGATATTTGCGCTTCTTGTGGCACTTCTGCCTGTTATGTATTTGGTGGAAGGTCAACTGAGGTTTACTGGAGAAAATTTGGAAGATGAAAAGTTTGTAGCTATGCTAGCCCTTGAAGGTTCTCGGGTATCTCTGTTGGGACTGTATGCAGCTATTTTCATGTTGATCGCTTTGGAGATTAAGTATGAGTTGGCATCATTGATGAGAGAGAAAGCATTGGAAAAAGGAAGAGTGCCAAATGTATCAAATCAGAGTTTTATTCCTAAGTATCGTCTTCTTCAACAACGTCGGGCATCCATGGTGCCTTCATTTACAGTAAAGAAGCTTGCAGCAGAAGGTGCATGGATGCCTGCAGTTGGCAATGTTGCAACCGTACTCTGTTTCAATATCTGTCTCATGTTGAATGTACATTTTACTGGTGGCTCAAACCGGGCAATCTTTTTTCTAGCACCAATTTTGCTGCTGCTCAATCAGGATTCAAACTTCATTACAGGTTTTGGGGATCGACAAAGGTACTTCCCTCTGACCGCAGTTATCTCTTTTTATTTAGTTGTTTCTGCCATATACAGGCTGTGGCATGAAGTATGGCATGGATATGATGGATGGGGGCTTGAGACTGGAGGACCAGGTTGGCTTTTTGCTGTGAAAAATACAGCTTTGTTGATGCTAACTTTACCCAATCACGTGCTTTTCAATCGCTTCATGTGGGATTATGCAAGGCAGTCGGATTTAATATTGTTACTCATCATGCCTCTCAATCTACCGTCAGTTGTAATGACGGATATCATTACTATTAAAGTTTTGGCCTTGTTAGGCATAATGTATGCTTTAGTCCAGTATTTGGTTTCAAGGCACATTAGAATCAAGGGAATGAAGTTCATTTGAGTGAACAAAAGAGTTGTTATAAGGTCTTTTTCGGAACACTTTTTATCAGCCAATACATAATGTAGAACGATAATCACTATTTTGCAGCTGCTATGGTAGTTGC
>CB35
ATTTGCACGGCATCTACATTCAGTCAGTAAAGTGTGTGCTACTTCTAGTGGTGGTTGTTGGTGTCATGCTTATATTTATGCAACCTCCATTGCAGGAGTCATGGTCTTTTCAGTCTAAATTGATGTACATTCCTAAGAAGTCCATGGATGATACTTCCATTTATGGTTTAGTGACAAAGAAGTCATCCTGGCCATCGTGGTTACTTATAGAAACAATTATTGTTTCAATGGTTGCATTTACTAAAACTATTCCAGTGCAGTACATTGTAGAGCTTAGGCTACTATATGTTGTGGGTGTTGGGATCACGTTTGGTATCTACATTTGTGTTGAGTTCTTTAGTCAAACTCCCATTCTACATGCCTTGCTTGTTGGATCTATGACATGTGCATCTGTCTTTATGGTCTTTACACACTTTCCTTCCACATCAAGTGTGAGGTTTTTACCCTGGTTCTTCGCACTCCTTGTTGCACTTCTACCTGTTATGTATCTACTGGAAGGTCAGTTGAGGTTAAATGCAAAAAATGGATAAGATGAGAGGTTTGTTGCACTATTAACCCTTAAAGGGGCTCGGATATCTTTGTTGGGTTTGTATGTAGCAATTTTCAAGCTGATAGCTTTTAAAATAAAGATTGAATTGGCATCATTGATGAGAGAGAAAGCTTTGGAGAAATGAAGAGTGCAAAATGTATCAACTAAGAGTTTTGTTTGAAAGTATCGTCTACTTCAACAACGTCGAG------------------------------------------------------------------------------------------------------------------------------------------------------------------------------------------------------------------------------------------------------------------------------------------------------------------------------------------------------------------------------------------------------------------------------------------------------------------------------------------------------------------------------------------------------------------------------------------------------------------------------------------------------------------------------------------------------------------------
>CD18
-------------------------------------------------------------------------------------------------------------------------------------------------------------------------------------------------------------------------------------------------------------------------------------------------------------------------------------------------------------------------------------------------------------------------------------------------------------------------------------------------------------------------------------------------------------------------------------------------------------------------------------------------------------------------------------------------------------------AAATCAGAGTTTTGTTCCAAAGTATCGCCTTCTTCAACAACGTCGAGCATCTATGGTAGCTTCCTTCACAGTAAAGAAGCTAGCAGCAGAAGGGGCATGGATGCCGGCAGTTGGCAATGTTGCTACAGGACTCTGTTTCTTATTATGTCTAATACTGAATGTACATTTATCTGGTGGCTCAAATCGGGCAATATTTATTCTGGCACCAATTTTGCTGCTGATCAATCAGGATTCAAATTTTATTACTGGCTTTGGGGACAGACAAAGGTACTTCCCTCTTACTGCAGTTATATCTCTATATTTAGTAGCATCTAGCATATACAAACTATGGGATGAAGTTTGGCATGGATATGCTGGTTGGGGACTTGAGACTGGAGGCCCAGGTTGGTTCTTTGTTGTGAAAAATACAGCCTTGTTGATGTTAACTTTACCTAATCACATACTTTTCAATCGCTTCATGTGGGACTATGCAAGACAATCAGATTTAATATTATTATTGATCATGCCTCTCAATTTGCCTTCAGTTGTAATGACTGATATAATCGCTATTAAAATTTTGGCATTGTTAGGCATTATGTATGCTTTAATCCAGTATTTGGTGTCAAGGCACATTAGAATCAAGGGAATGAGGTTTATCTGAGTGAGAAAAAGGATTGTTCTGGGAAAATTTTGAACTCGGCTCCTTTTGAATAGTATATCATATTGCATGGTAGCCCCTTATCTGTGGGCTGATTTTCATTTTT
>CDE34
AATTCTGTGTTGTCTTTTTGCAGCTAGTAAAGCGTGTGCTACTTCTAGTGGTGGCTGTTGGTGTCTTGCTTATATTTATGCAGCCTCCATTGCCGGAGTCATGGTCTTTTCAGTCTAAATTGATGTACATTCCTGAGCAGTCCATGGATGATACTTCCATCTATGGTTTAGTGACAAAGAAGCCGTCCTGGCCATCGTGGTTACTTATAGCAACAATTATTGTTTCATTGGCTGCATTTACTAAAACTATTCCAGTGCAGTACATTGTAGAGCTTAGGCTACTATATGCTGTGGGTGTTGGGATCACATTTGGTATCTACATATGTGCTGAGTTCTTTACTCAAACTCCCATTCTACATGCCTTGCTTGTTGGAGCTATGACATGTGCATCTGTCTTTGTGGTCTTTACACACTTTCCTTCCACATCAAGTGTGAGGTTTTTACCCTGGGTCTTCGCACTCCTTGTTGCACTTCTACCTGTTATGTATCTGATGGAAGGTCAGTTGAGGTTCAATGCAGAAAATGGAGAAGATGAGAGGTTTGCTGCACTGTTAACCCTTGAAGGGGCTCGGATATCTTTGTTGGGATTGTATGCAGCAATTTTCACGCTGATAGCTTTGGAAATAAAGATTGAATTGGCATCATTGATGAGAGAGAAAGCTTTGGAGAAAGGAAGAGTGCAAAATGTATCAACTAAGAGTTTTGTTCCAAAGTATCGTTTACTTCAACAACGTCGAGCATCGGTGGCATCTTCTTTCACGGTAAAGAAGCTAGCTGCAGAAGGTGCATGGATGCCTTCAGTTGGCAATGTTGCTACTATATTGTGTTTCTTGATCTCTTTGATTCTGAATGTCCATTTGACTGGGGGATCTGATAGGGCGATTTTTATTCTGGTACCAATATTGCTGCTGCTCAACCAGGACTCTAACTTTTTTATGGGTTTTGGAGATAGACAACGATACTTTCCTTTGACTGCAGTTCTCTCTTTATATTTAGTAGCATCTGCCATATACAGACTCTGGGATGAAGTATGGCATGGATCTTCTTCTTTGGGGCTTGATGTTGGTGGTCCAGGTTGGGTCTTTGCTGTAAAAAATACAGCTTTATTGATGCTAACACTACCTAATCATGTGCTTTTCAATCGCTTTATGTGGGATTATGCAAGACAGTCAGATTTAATATTGTTAATGACCATGCCTCTCAATTTGCCTTCAGTCGTGATGGCTGATATAATGACTATTAAAGTTTTGGCATTGTTAGGCATTATATATGCTTTAGTCCAGTATTTGGTATCAAGGCATATAAGAATCAAGGGAATGAAGTTCATTTGACAAGACTGAAGAGTTGTAATGAGGAGTTTTTTGGAACAATTCTGTTCGGATGGTTTATTGTACTGCATGATGGTGCCTTTTCTGTGGGCTGATATCTTTCACA
>CF38
AATTTTGTCTTCTTTTTGTGCAGTTAGCGAAGCGTGTGCTTCTTCTGGTGGTGGTTGTTGGTGTGCTGTTTATATTCATGCAGCCTCCCATGCCAGAGACATGGTCTTTTCAGTCTAATTTCATGCACATACCTGAGAATTCTGTTGATGATATTACTATATATGGTTTAGTTGAAAAGAAGCCTTCCTGGCCATCATGGTTACTTATAGGAACAATTGTGGCTTCACTGGCTGCAGTTACTAGAATTATTCCAGTGCAGTATGTAGTAGAGCTCAGGCTACTGTATGCTTTTGGTGTTGGGATCACATTAGGTATATACATTTGTGCTGAGTTCTTTATTCAAGCTCCCATTCTACACGCCTTGCTCGTAGGAGCTGTTACATGTGCATCCATCTTTGTGGTCTTTACACATCTCCCTTCCTCGTCAAGTCCAAGGTTTTTACCCTGGGTTTTTGCACTTATGGTGGCATTCTTACCTGTTATGTATTTGGTAGAAGGTCAGCTGAGGTTTACAGCAGAAAATGGAGAAGAGGAAAGGTTTGTAACACTGTTAGCTCTTGAAGGTTCTCGGATATCTTTATTGGGATTATATGCAGCAATTTTCATGCTGATAGCTTTAGAGATTAAATATGAGTTGGCATCATTGATGAAAGAGAAAGTTTTGGAGAAGGGTAGAGTGCCAAATGTATCAAGTCAGAGTTTTGTTCCAAAGTATCGACTTCTTCAACAACGTCGATCATCTATGGTACCTTCATTCACAGTAAGAAAGCTAGCAGCAGAAGGTGCATGGATGCCTGCAGTTGGCAATGTTGCTACAGGACTCTCTTTCATAATATGTCTCATTCTGAATGTACATTTGTCTGGTGGCTCAAATCGAGCAATTTTTATTCTGGCACCAATTTTGCTGCTGCTCAATCAGGATTCTAATTTCTTTACGGGTTTTGGGGATCGACAAAGGTACTTCCCCCTGACTGCAGTTATTTCTTTATATTTAGTAGCATCTAGCATATACAGACTATGGGATGAGGTATGGCATGGATATGCTGGGTGGGGACTTGAGACTGGGGGTCCAGGTTGGTTCTTTGTTGTGAAAAATGCAGCTTTGTTGATGCTAACTTTACCGAATCACGTGCTTTTCAACCGCTTCATGTGGGATTATGCAAGACTGTCAGATTTAATATTGTTATTGATCATGCCTCTCAATTTGCCTTCAGTTGTAATGACTGATATAATCGCTATTAAAGTTTTGGCGTTATTAGGCATAATATATGCATTAGTCCAGTATTTGGTTTCAAGGCACATTAGAATCAAGGGAATGAAGTTCATATAAGAAAAGAGAAGAGTTGTACTGGGGATTTTTTTGAACTAGTTCATTTTGAATAGTTCATCAATTTGCATGTTGGTCCCTTTTCTGTGGGCTGTTTTTCTCATAC
>CH19
GATTATGTGTTCTTTTTCTGCAGTTAGCAAGGCGTGTGCTTCTGCTGGTGGTTGTGGTTGGTGTCTTGCTAATTTACTTGCAGCCCCCTTTGCCAGAGGCATTGACTTTTAAGTCTAGTTTTATGTATATACAAGATAATTCTGTTGATGATATTACCATATATGGTTTAGTTGAAAAGAAGGCTTCCTGGCCATCATGGTTACTTATTGGAACAATAATGTTTTCTCTTGCTGCGGTTACTAAAATTATTCCAGTGCAATATATAGTAGAGCTCAGAATACTTTACTCTGTTGGCATTGGGATCACACTAGGCATATATATATGTGCTGAGTTCTTTATACAAGCTCCCATTCTACATGCCTTGCTTGTAGGAGCTGTCACATGTGCATCTGTCTTTGTGGTCTTTACACATCTTCCTTCCTCCTCGAGTCCAAGGTTTTTACCCTGGGTATTTGCATTACTGGTTGCACTTTTACCTGTTATGTATTTGATTGAAGGCCAGCTGAGATTTACTGCAGAAAATGGAGAAGAGGAAAAGTTTGTAGCATTATTAGCTCTTGAGGGTGCTCAGATATCTCTGTTGGGATTGTATGCTGCAATTTTCATGCTGATAGCTTTGGAAATTAAGTTTGAATTATCATCATTGATGAGGGATAAAGTCTTGGAGAAAGGAGGATTGCCAAAGGTATCAAATCAGAGTTTTGTTCCAAAGTATCGCCTTCTTCAACAACGTCGAGCATCTATGGTAGCTTCCTTCACAGTAAAGAAGCTAGCAGCAGAAGGGGCATGGATGCCGGCAGTTGGCAATGTTGCTACAGGACTCTGTTTCTTATTATGTCTAATACTGAATGTACATTTATCTGGTGGCTCAAATCGGGCAATATTTATTCTGGCACCAATTTTGCTGCTGCTCAATCAGGATTCAAATTTTATTACTGGCTTTGGGGACAGACAAAGGTATTTCCCTCTTACTGCAGTTATATCTCTATATTTAGTAGCATCTAGCATATACAAACTATGGGATGAAGTTTGGCATGGATATGCTGGTTGGGGACTTGAGACTGGAGGCCCAGGTTGGTTCTTTGTTGTGAAAAACACAGCCTTGTTGATGTTAACTTTACCTAATCACATACTTTTCAATCGCTTCATGTGGGACTATGCAAGACAATCAGATTTAATATTATTATTGATCATGCCTCTCAATTTGCCTTCAGTTGTAATGACTGATATAATCGCTATTAAAATTTTGGCATTGTTAGGCATTATGTATGCTTTAATCCAGTATTTGGTGTCAAGGCACATTAGAATCAAGGGAATGAGGTTTATTTGAGTGAGAGAAAGGACTGTTCTGGGAAATTTTTGAACTCGGCTCCTTTTGAATAGTATATCATATTGAATGGTAGCCCCTTTTCTGTGGGCTGATTTTCATTTTC
>CHA37
AATTTTGTCTTCTTTTTGTGCAGTTAGCGAAGCGTGTGCTTCTTCTGGTGGTGGTTGTTGGTGTGCTGTTTATATTCATGCAGCCTCCCATGCCAGAGACATGGTCTTTTCAGTCTAATTTCATGCACATACCTGAGAATTCTGTTGATGATATTACTATATATGGTTTAGTTGAAAAGAAGCCTTCCTGGCCATCATGGTTACTTATAGGAACAATCGTGGCTTCACTGGCTGCAGTTACTAAAATTATTCCAGTGCAGTATGTAGTAGAGCTCAGGTTACTGTATGCTTTTGGTGTTGGGATCACATTAGGTATATACATTTGTGCTGAGTTCTTTATTCAAGCTCCCATTCTACACGCCTTGCTCGTAGGAGCTGTTACATGTGCATCCATCTTTGTGGTCTTTACACATCTCCCTTCCTCGTCAAGTCCAAGGTTTTTACCCTGGGTTTTTGCACTTATGGTGGCATTCTTACCTGTTATGTATTTGGTAGAAGGTCAGCTGAGGTTTACAGCAGAAAATGGAGAAGAGGAAAGGTTTGTAACACTGTTAGCTCTTGAAGGTTCTCGGATATCTTTATTGGGATTATATGCAGCAATTTTCATGCTGATAGCTTTAGAGATTAAATATGAGTTGGCATCATTGATGAAAGAGAAAGTTTTGGAGAAGGGTAGAGTGCCAAATGTATCAAGTCAGAGTTTTGTTCCAAAGTATCGACTTCTTCAACAACGTCGATCATCTATGGTACCTTCATTCACAGTAAGAAAGCTAGCAGCAGAAGGTGCATGGATGCCTGCAGTTGGCAATGTTGCTACAGGACTCTCTTTCATAATATGTCTCATTCTGAATGTACATTTGTCTGGTGGCTCAAATCGAGCAATTTTTATTCTGGCACCAATTTTGCTGCTGCTCAATCAGGATTCTAATTTCTTTACGGGTTTTGGGGATCGACAAAGGTACTTCCCCCTGACTGCAGTTATTTCTTTATATTTAGTAGCATCTAGCATATACAGACTATGGGATGAGGTATGGCATGGATATGCTGGGTGGGGACTCGAGACTGGGGGTCCAGGTTGGTTCTTTGTTGTGAAAAATGCAGCTTTGTTGATGCTAACTTTACCGAATCACGTGCTTTTCAACCGCTTCATGTGGGATTATGCAAGACTGTCGGATTTAATATTGTTATTGATCATGCCTCTCAATTTGCCTTCAGTTGTAATGACTGATATAATCGCTATTAAAGTTTTGGCGTTATTAGGCATAATATATGCATTAGTCCAGTATTTGGTTTCAAGGCACATTAGAATCAAGGGAATGAAGTTCATTTAAGAAAAGAGAAGAGTTGTACTGGGGATTTTTTTGAACTAGTTCATTTTGAATAGTTCATCAATTTGCATGTTGGTCCCTTTTCTGTGGGCTGTTTTTCTCTTAC
>CJ24
AATTATGTGTTCTTTTTGTGCAGTTGGCAAGGCGTGTGCTTCTGCTGGTGGTGGTGGTTGGTGTCTTACTAATTTACATGCAGCCCCCTTTGCCAGAGGCATGGACTTTTAAGTCTAAGTTTATGTACATACCAGATTATTCTGTTGATGATATTACTATATATGGTTTAGTTGAAAAGAAGGCTTCCTGGCCATCATGGTTACTTATCGGAATAATAATGGTTTCTCTTGCTGCGGTTACTAAAATTATTCCAGTGCAATACATAGTAGAGCTCAGGATACTGTACGCTGTTGGCATTGGGATCACATTGGGTATATATATTTGTGCTGAGTTCTTTATTCAAGCTCCCATTCTACATGCCTTGCTTGTAGGAGCTGTTACATGTGCATCCGTCTTTGCGGTCTTTACACATCTTCCTTCTTCGTCGAGTCCAAGGTTTTTACCCTGGGTATTTGCGTTTCTGGTTGCACTTTTACCTGTTATGTATTTGATTGAAGGTCAGCTGCGGTTTACTGCAGAAAATGGAGATGAGGAAAGGTTTGTAGCACTATTAGCTCTTGAAGGTGCTCGGATATCTCTGTTGGGATTGTATGCTGCAATTTTCATGCTGATAGCTTTGGAGATTAAGTTTGAACTAGCATCATTGATGAGAGATAAAGTCTTGGAGAAAGGAGGATTGCCAAAGGTATCAAGTCAGAGTTTTGTTCCAAAGTATCGCCTTCTTCAACAACGTCGGGCATCCATGGTAGCTTCCTTCACAGTAAAGAAACTAGCAGCAGAAGGGGCATGGATGCCGGCAGTTGGCAATGTTGCTACAGGACTCTGTTTCTTAATATGTCTAATACTGAATCTACATTTATCTGGTGGCTCAAATCGGGCAATATTTATTCTGGCACCAATTTTGCTGCTGCTCAATCAGGATTCAAGCTTCTTTACTGGCTTTGGGGACCGACAAAGGTACTTCCCTCTTACTGCTGTCATCTCTTTATATTTAGTAGCATCTAGCATATACAAACTATGGGATGAAGTATGGCATGGATATGCTGGGTGGGGACTTGAGACTGGAGGTCCAGGTTGGTTCTTTGTTGTGAAAAACACAGCCTTGTTGATGCTAACTTTACCTAATCATATACTTTTCAATCGCTTCATGTGGGACTATGCAAGACAGTCAGATTTAATATTATTATTGATCATGCCTCTCAATTTGCCTTCAGTTGTAATGACTGATATAATCGCTATTAAAGTTTTGGCATTGTTAGGCATTATGTATGCTCTAGTCCAGTATTTGGTTTCAAGGCACATTAGAATCAAGGGAATGAGGTTTATTTGAGTGAGAAAAAGGGTTGTACTGGAAAATTTTTGAACTCGGCTCCTTTTGAATAGTATATCATATTGCATGGTAGTCCCTTTTTTGTGGGCTGATTTTCATTTTC
>CK7
AATTTTGTGTTCTTTTTGTGCAGTTAGCCAAGCGTGTGCTTCTGCTGGTGGTGGTGGTTGGTGTCTTGCTAATTTACATGCAGCCCCCTGTGCCAGAGATGTGGTCTTTTAAGTCTAGTTTTATGCATATACCAGAGAATTCTGTTGATGATATTACTATATATGGTTTAGTTGAAAAGAAGCCTTCCTGGCCATCATGGTTACTTATTGGAGTAATAATGGTTTCACTTGCTGCAGTTACTAAAATTATTCCAGTGCAGTACATAGTAGAGCTCAGATTACTGTATGCTGTTGGCATTGGGATCACATTAGGAATATACATTTGTGCTGAGTTCTTTATTCAAGCTCCCATTCTACATGCCTTGCTTGTAGGAGCTGTTACATGTGCATTCGTCTTTGTGGTCTTTACACATCTTCCTTCCTCATCGAGTCCAAGGTTTTTACCCTGGGTATTTGCATTACTGGTTGCACTTTTACCTGTTATGTATTTGATTGAAGGTCAGCTGAGGTTTACTGCAGAAAATGGAGAAGAGGAGAAGTTTGTAGCACTATTAGCTCTTGAAGGTGCTCGGATATCTTTGTTGGGATTGTATGCTGCAATTTTCATGCTGATAGCTTTGGAGATTAAGTTTGAATTGGCATCATTGATGAGAGATAAAGTCTTGGAGAAAGGAGTGCTGCCAAAAGTATCAAGTCAGAGTTTTGTTCCAAAGTATCGCCTTCTTCAACAACGTCGAGCATCCATGGTAGCTTCCTTCACAGTAAAGAAGCTAGCAGCAGAAGGGGCATGGATGCCAGCAGTTGGCAATGTTGCTACAGGACTCTGTTTCTTAATATGTCTAATACTGAATGTACATTTATCTGGTGGCTCAAATCGGGCAATATTTATTCTGGCACCAATTTTGCTGCTGCTCAATCAGGATTCAAACTTCTTTACTGGTTTTGGGGACCGACAAAGGTACTTCCCTCTTACTGCAGTTATCTCTTTATATTTAGTAGCATCTAGCATATACAAACTATGGGATGAAGTATGGCATGGATATGCTGGGTGGGGACTTGAGACTGGAGGCCCAGGTTGGTTCTTTGTTGTGAAAAACACAGCCTTGTTGATGCTAACTTTACCGAATCACATACTTTTCAACCGCTTCATGTGGGATTATGCAAGACAGTCAGATTTAATATTATTATTGATCATGCCTCTCAATTTGCCTTCAGTTGTAATGACTGATATAATCGCTATTAAAGTTTTGGCATTGTTAGGCATTATGTATGCTTTAGTCCAGTATTTGGTTTCAAGGCACATTAGAATCAAGGGAATGAAGTTCATTTGAGTGAGAAAAAGAGTTGTACTGAGGATTTTTTGAACTCGGCTCCTTTCAAATAGTTTATCATATTGCATGGTAGTCCCTTTTCTGTGGGCTGATTGTCATTTTC
>CL6
AATTTTGTGTTCTTTTTGTGCAGTTAGCCAAGCGTGTGCTTCTGCTGGTGGTGGTGGTTGGTGTCTTGCTAATTTACATGCAGCCCCCTGTGCCAGAGATGTGGTCTTTTAAGTCTAGTTTTATGCATATACCAGATAATTCTGTTGATGATATTACTATATATGGTTTAGTTGAAAAGAAGCCTTCCTGGCCATCATGGTTACTTATTGGAGTAATAATGGTTTCACTTGCTGCAGTTACTAAAATTATTCCAGTGCAGTACATAGTAGAGCTCAGATTACTGTATGCTGTTGGCATTGGGATCACATTAGGAATATACATTTGTGCTGAGTTCTTTATTCAAGCTCCCATTCTACATGCCTTGCTTGTAGGAGCTGTTACATGTGCATTCGTCTTTGTGGTCTTTACACATCTTCCTTCCTCATCGAGTCCAAGGTTTTTACCCTGGGTATTTGCATTACTGGTTGCACTTTTACCTGTTATGTATTTGATTGAAGGTCAGCTGAGGTTTACTGCAGAAAATGGAGAAGAGGAGAAGTTTGTAGCACTATTAGCTCTTGAAGGTGCTCGGATATCTTTGTTGGGATTGTATGCTGCAATTTTCATGCTGATAGCTTTGGAGATTAAGTTTGAATTGGCATCATTGATGAGAGATAAAGTCTTGGAGAAAGGAGTGCTGCCAAAAGTATCAAGTCAGAGTTTTGTTCCAAAGTATCGCCTTCTTCAACAACGTCGAGCATCCATGGTAGCTTCCTTCACAGTAAAGAAGCTAGCAGCAGAAGGGGCATGGATGCCAGCAGTTGGCAATGTTGCTACAGGACTCTGTTTCTTAATATGTCTAATACTGAATGTACATTTATCTGGTGGCTCAAATCGGGCAATATTTATTCTGGCACCAATTTTGCTGCTGCTCAATCAGGATTCAAACTTCTTTACTGGTTTTGGGGACCGACAAAGGTACTTCCCTCTTACTGCAGTTATCTCTTTATATTTAGTAGCATCTAGCATATACAAACTATGGGATGAAGTATGGCATGGATATGCTGGGTGGGGACTTGAGACTGGAGGCCCAGGTTGGTTCTTTGTTGTGAAAAACACAGCCTTGTTGATGCTAACTTTACCGAATCACATACTTTTCAACCGCTTCATGTGGGATTATGCAAGACAGTCAGATTTAATATTATTATTGATCATGCCTCTCAATTTGCCTTCAGTTGTAATGACTGATATAATCGCTATTAAAGTTTTGGCATTGTTAGGCATTATGTATGCTTTAGTCCAGTATTTGGTTTCAAGGCACATTAGAATCAAGGGAATGAAGTTCATTTGAGTGAGAAAAAGAGTTGTACTGAGGATTTTTTGAACTCGGCTCCTTTCAAATAGTTTATCATATTGCATGGTAGTCCCTTTTCTGTGGGCTGATTGTCATTTTC
>CM9
GATTGTGTGTTCTTTTTATGCAGTTAGCAAGGCGTGTGCTTCTACTGGTGGTGGTAGTTGGTGTTCTGCTAATTTACATGCAGCCCCCTTTGCCAGAGGCATGGACTTTTAAGCCTAATTTTGGGTATATGCCAGAGAATTCTGTTGATGATGTTACCATATATGGTTTAGTTGAAAAAAAACCTTCCTGGCCGTCATGGTTACTTATTGGAACAATAATGGTTTCTCTTGCTGCGGTTACTAAAATTATTCCAGTACAATATATAGTAGAGCTCAGAATGCTTTATGCTGTTGGCATTGGGATCACATTAGGCATATATATGTGTGCCGAGTTCTTTATTCAAGCTCCCATTCTACATGCCTTGCTTGTAGGTGCTGTTATATGTGCATCTGTCTTTGTGGTCTTTACACATCTTCCTTCTGCTTCGAGTCCAAGGTTTTTACCCTGGGTGTTTGCGTTACTGGTTGCGCTTTTACCTGTTATGTATTTGATTGAAGGCCATGTGAGGTTTACTGCAGAAAATGGAGAAGAGGAAAGGTTTGTGGCATTATTAGCTTTTGAGGGTGCTCGGAGATCTCTGCTGGGATTTTATGCTGCAATTTTCATGTTGATAGCTTTGGAGATTAAGTTTGAATTAGCATCATTGATGAGAGATAAAGTCACGGAGAAAGGAGGATTGCCAAAAGCATCAAATCAGAGTTTTATTCCAAAGTATCGCCTTCTTCAACAACGTCGAGCTTCTATGGTAGCTTCCTTCACAGTAAAGAAGCTAGCAGCAGAAGGGGCATGGATGCCAGCAGTTGGCAATGTTGCTACAGGACTCTGCTTCTTATTATGCCTAATACTGAATGTACATTTATCTGGTGGCTCAAATCGGGCAATATTTATCCTGGCACCAATTTTGCTGCTGCTTAATCAGGATTCAAATATCTTTACTGGCTTTGGTGACCGACAAAGGTACTTCCCTCTTACTGCAGTTATATCTTTATATTTAGTAGCATCTAGCATATACAAACTATGGGATGAAGTATGGCATGGATATGCTGGGTTGGGACTTGAAACCGGAGGCCCAGGCTGGTTCTTTGTTGTGAAAAACACAGCCTTGTTAATGCTAACTTTACCTAATCATATACTTTTCAATCGCTTCATGTGGGACTATGCAAGACAGTCGGATATAATATTATTGTTGATCATGCCTCTTAATTTGCCTTCAGTTGTAATGACTGATATAATCGCTATTAAAATTTTGGCATTGCTAGGCATCATGTATGCTTTAATCCAGTATTTGGTGTCAAGGCACATTAGAATCAAGGGAATGAGGTTTATTTGAGTGAGAAAAAGAGTTGTACTGGGAAATTTTTGAACTCGGCTCCTTTTTAATAGTACATCATATTTCATGGCAGTCCCTTTTCCGTGGGCTGATTTTCATTTTC
>CO8
-----------------------------------------------------------------------------------------------------------------------------------------------------------------------------------------------------------------------------------------------------------------------------------------------------------------------------------------------------------------------------------------GCCATGCTTGTA--------------------------------------------------------------------------GGTTGCACTTATACATGTTATGTATTTGATTGAAGGCCATGTGAGGTTTACTGCAGAAAATGGAGAAGAGGGAAGGTTTCTGGCATTATTAGTTTTTGAGGGTGCTCGGATATCTCTGCTGGGATTTTATGCTGCAATTTTCATGTTGATAGCTTTGGAGATTAAGTTTGAATTAGCATCATTGATGAGAGATAAAGTCATGGAGAAAGGAGGATTGCCAAAAGTATCAAATCAGAGTTTTATTCCAAAGTATCGCCTTCTTCAACAACGTCGAGCTTCTATGGTAGGTTCCTTCACAGTAAAGAAGCTAGCAGCAGAAGGGGCGTGGATGCCGGCAATTGGCAATGTTGCTACAGGACTCTGCTTCTTATTATGTCTAATACTGAATGTACATTTATCTGGTGGCTCAAATCGGTCAATATTTATCCTGGCACCAATTTTGCTGCTGCTTAATCAGGATTCAAATATCTTTACTAGCTTTGGTGACCGACAAAGGTACTTCCCTCTTACTGCAGTTATATCTTTATATTTAGTAGCATCTAGCATATACAAACTATGGGATGAAGTATGGCATGGATATGCTGGGTTGGGACTTGAAACCAGAGGCCCAGGCTGGTTCTTTGTTGTGAAAAACACAGCCTTGTTAATGCTAACTTTACCTAATCATATACTTTTCAATCGCTTCATGTGGGACTATGCAAGACAGGCAGATATAATATTATTGTTGATCATGCCTCTTAATTTGCCTTCAGTTGTAATGACTGATATAATCGCTATTAAAATTTTGGCATTGCTAGGCATCATGTATGCTTTAATCCAGTATTTGGTGTCAAGGCACATTAGAATCAAGGGAATGAGGTTTATTTGAGTGAGAAAAAGAGTTGTACTGGGAAATTTTTGAACTCGGCTCCTTTTGAATAGTACATCATATTGCATGGTAGTCCCTTTTCCGTGGGCTG------------
>CP16
GATCATGTGTTCTTTTTCTGCAGTTAGCAAGGCGTGTACTTCTTCTGGTGGTGGTGGTTGGTGTCTTGCTAATTTACATGCAGCCCCCTTTGCCAGAGGCATGGACTTTTAAGTCTAATTTTATGTATATACCAGATAATTCTGTTGATGATATTACCATATATGGTTTAGTTGAAAAGAAGGCTTCCTGGCCGTCATGGTTACTTATTGGAACAATAATGGTTTCTCTTGCTGCGGTTACTAAAATTATTCCAGTGCAATATATAGTAGAGCTCAGAATACTTTATGCTGTTGGCATTGGGATCACATTAGGCATATATATATGTGCTGAGTTCTTTATTCAAGCTCCCATTCTACATGCCTTGCTTGTAGGAGCTGTTACATGTGCATCCGTCTTTGTGATCTTTACACATCTTCCTTCCTCCTCAAGTCCAAGGTTTTTACCCTGGGTATTTGCATTACTGGTTGCACTTTTACCTGTTATGTATTTGATTGAAGGCCAGTTGAGGTTTACTGCAGAAAATGGAGAAGAGGAAAGGTTTGTAGCATTATTAGCTCTTGAGGGTGCTCGGATATCTCTGTTGGGATTGTATGCTGCAATTTTCATGCTGATAGCTTTGGAGATTAAGTTTGAATTAGCATCATTGATGAGAGATAAAGTCATGGAGAAAGGAGGATTACCAAAGGTATCAGATCAGAGTTTTGTTCCAAAGTATCGCCTTCTTCAACAACGTCGAGCATCTATGGTAGCTTCTTTCACAGTAAAGAAGCTAGCAGCAGAAGGGGCATGGATGCCGGCAGTTGGCAATGTTGCTACAGTACTCTGTTTCTTACTATGTCTAATACTGAATGTACATTTATCTGGTGGCTCCAATCGGGCAATATTTATTCTGGCACCAATTTTGCTGCTGCTCAATCAGGATTCAAATTTCTTTACTGGCTTTGGGGACCGACAAAGGTACTTCCCTCTTACTGCAGTTATATCTGTATATTTAGTAGCATCTAGCATATACCAACTATGGGATGAAGTATGGCATGGATATGCTGGGTGGGGACTTGAGACTGGAGGCCCAGGTTGGTTCTTTGTTGTGAAAAACACAGCCTTGTTGATGCTAACTTTACCTAATCACATACTTTTCAATCGCTTCATGTGGGACTATGCAAGACAGTCAGATTTAATATTATTATTGATCATGCCTCTCAATTTGCCTTCAGTTGTAATGACTGATATTATCGCTATTAAAGTTTTGGCATTGTTAGGCATTATGTACGCTTTAATCCAGTATTTGGTGTCAAGGCACATTAGAATCAAGGGAATGAGGTTTATTTGAGTGAGAAAAAGAGTTGTACTGGGAAATTTTTGAACTCGGCTCCTTTTGAATAGTATATCATATTGCATGGTAGTCCCTTTTCTGTGGGCTGATTTTCATGTTC
>CP161
GATCATGTGTTCTTTTTCTGCAGTTAGCAAGGCGTGTACTTCTTCTGGTGGTGGTGGTTGGTGTCTTGCTAATTTACATGCAGCCCCCTTTGCCAGAGGCATGGACTTTTAAGTCTAATTTTATGTATATACCAGATAATTCTGTTGATGATATTACCATATATGGTTTAGTTGAAAAGAAGGCTTCCTGGCCGTCATGGTTACTTATTGGAACAATAATGGTTTCTCTTGCTGCGGTTACTAAAATTATTCCAGTGCAATATATAGTAGAGCTCAGAATACTTTATGCTGTTGGCATTGGGATCACATTAGGCATATATATATGTGCTGAGTTCTTTATTCAAGCTCCCATTCTACATGCCTTGCTTGTAGGAGCTGTTACATGTGCATCCGTCTTTGTGATCTTTACACATCTTCCTTCCTCCTCAAGTCCAAGGTTTTTACCCTGGGTATTTGCATTACTGGTTGCACTTTTACCTGTTATGTATTTGATTGAAGGCCAGTTGAGGTTTACTGCAGAAAATGGAGAAGAGGAAAGGTTTGTAGCATTATTAGCTCTTGAGGGTGCTCGGATATCTCTGTTGGGATTGTATGCTGCAATTTTCATGCTGATAGCTTTGGAGATTAAGTTTGAATTAGCATCATTGATGAGAGATAAAGTCATGGAGAAAGGAGGATTACCAAAGGTATCAGATCAGAGTTTTGTTCCAAAGTATCGCCTTCTTCAACAACGTCGAGCATCTATGGTAGCTTCTTTCACAGTAAAGAAGCTAGCAGCAGAAGGGGCATGGATGCCGGCAGTTGGCAATGTTGCTACAGTACTCTGTTTCTTACTATGTCTAATACTGAATGTACATTTATCTGGTGGCTCCAATCGGGCAATATTTATTCTGGCACCAATTTTGCTGCTGCTCAATCAGGATTCAAATTTCTTTACTGGCTTTGGGGACCGACAAAGGTACTTCCCTCTTACTGCAGTTATATCTGTATATTTAGTAGCATCTAGCATATACCAACTATGGGATGAAGTATGGCATGGATATGCTGGGTGGGGACTTGAGACTGGAGGCCCAGGTTGGTTCTTTGTTGTGAAAAACACAGCCTTGTTGATGCTAACTTTACCTAATCACATACTTTTCAATCGCTTCATGTGGGACTATGCAAGACAGTCAGATTTAATATTATTATTGATCATGCCTCTCAATTTGCCTTCAGTTGTAATGACTGATATTATCGCTATTAAAGTTTTGGCATTGTTAGGCATTATGTACGCTTTAATCCAGTATTTGGTGTCAAGGCACATTAGAATCAAGGGAATGAGGTTTATTTGAGTGAGAAAAAGAGTTGTACTGGGAAATTTTTGAACTCGGCTCCTTTTGAATAGTATATCATATTGCATGGTAGTCCCTTTTCTGTGGGCTGATTTTCATGTTC
>CR44
TATTAATATGCTTTTTTTTGCAGTTAGCAAAGCGGGTTCTACTGCTGGTGGTAGCTGTTGGTGTCTTGCTTATTTTCATGCAGCCTCCAATTCCAGAGACATGGGCTTTTCAGTCTGATTTCATACGGTTGCCTGAGCAATCTATGGATGACATTTCCATCTATGGTTTAAGTGCAAAGAAGCTTTCTTGGCCATCATGGTTACTTATCATGACAATTGTGGTCTCACTGGCTGCAGTTACTTCAATAATTCCAGTGCAGTATATAGTTGAGCTAAGGCTACTATATGCTGTGGGCGTTGGAATCACCTTTGGTATTTACATCTGTGCTGAGTACTTTCTCCAAGCTCCTATTCTACATGCCTTGCTTGTGGGAGCTGTGACATGTGCATCTGTTTTCCTCGTTTTCACACACCTTCCATCTACGTCAAGCCCTAGATTCTTACCCTGGGTATTTGCGCTCCTTGTCGCATTATTTCCTGTTATGTATTTGGTGGAAGGTCAATTGAGGTTCGTTGGGGCAAATGAAGGAGAAGAAAGGTTTTTAGCACTCTTAGGCCTTGAAGGGTCTCGGATATCTCTGTTGGGATTGTATGCGGCAATTTTTATGCTGATAGCTTTGGAGATAAAGTTTGAGTTGGCAACATTAATGAGAGAGAGAGCTTTGGAAAAAGGGCGAACTCAAAATGCGATGAGTCAAGGTTTTGTACCCAAGTATCGGCTGCTTCAACAACGCCGGGCATCTATGGCACCTTCATTCACAGTTAAAAAGCTAGCAGCAGAAGGTGCATGGATGCCTGCAGTTGGCAATGTAGCTACCATACTCTGTTTTGTGATCTGCCTCATCCTGAATGTCCATTTGACTGGCGGCTCAAATAGGGCAATTTTTCTTCTGGCACCGATTTTGTTGCTGCTAAACCAGGATTCAAACTTCTTTACTGGTTTTGGAGATCGACAACGATACTTTCCACTGACTGCAGTTATCTCTTTATATTTAGTAGCATCTGCTGCATACAGGCTGTGGGATGAAGTGTGGCATGGATATGGTGGCTGGGGCCTTGAGACTGGAGGACCAGGCTGGTTATTTGCTGTGAAAAATGCGGCGTTATTGATTCTAACATTTCCCAATCATGTGCTGTTCAATCGCTTTATGTGGGATTATGCAAGACAGACAGACTTAACGTTGTTACTGACTATTCCCCTCAATTTGCCTTCAATCATCATGACCGATATAATGACTATTAAAGTTTTGGCATTGTTAGGAATTATTTATGCTTTAGTCCAATATTTGGTTTCAAGGCATATAAGAATGAAGGGAATGAAGTACATTTGACAAATCAAAAAAATTGTATTGAGGATTTTTTTGGAAC------------------------------------------------------------------
>CT15
GATCATGTGTTCTTTTTCTGCAGTTAGCAAGGCGTGTACTTCTTCTGGTGGTGGTGGTTGGTGTCTTGCTAATTTACATGCAGCCCCCTTTGCCAGAGGCATGGACTTTTAAGTCTAATTTTATGTATATACCAGATAATTCTGTTGATGATATTACCATATATGGTTTTGTTGAAAAGAAGGCTTCCTGGCCGTCATGGTTACTTATTGGAACAATAATGGTTTCTCTTGCTGCGGTTACTAAAATTATTCCAGTGCAATATATAGTAGAGCTCAGAATACTTTACGCTGTTGGCATTGGGATCACATTAGGCATATATATATGTGCTGAGTTCTTTATTCAAGCTCCCATTCTACATGCCTTGCTTGTAGGAGCTGTTACATGTGCATCTGTCTTTGTGATCTTTACACATCTTCCTTCCTCTTCAAGTCCAAGGTTTTTACCCTGGGTGTTCGCATTACTGGTTGCGCTTTTACCTGTTATGTATTTGATTGAAGGCCAGCTAAGGTTTACTGCGGAAAATGGAGAAGAGGAAAGGTTTGTAGCATTATTAGCTCTTGAGGGTGCTCGGATTTCTCTGTTGGGATTGTATGCTGCAATTTTCATGCTGATAGCTTTGGAGATTAAGTTTGAATTAGCATCATTGATGAGAGATAAAGTCTTGGAGAAAGGAGGATTACCAAAGGTATCAAATCAGAGTTTTGTTCCAAAGTATCGCCTTCTTCAACAACGTCGAGCATCTATGGCAGCTTCCTTCACAGTAAAGAAGCTAGCAGCAGAAGGGGCATGGATGCCGGCAGTTGGCAATGTTTCTACAGCACTCTGTTTCTTACTATGTCTAATACTGAATGTACATTTATCTGGTGGCTCCAATCGGGCAATATTTATTCTGGCACCAATTTTGCTGCTGCTCAATCAGGATTCAAATTTCTATACTGGCTTTGGGGACCGACAAAGGTACTTCCCTCTTACTGCAGTTATATCTTTATATTTAGTAGCATCTAGCATATACAAACTATGGGATGAAGTATGGCATGGATATGCTGGGTGGGGACTTGAGACAGGAGGCCCAGGTTGGTTCTTTGTTGTGAAAAACACAGCCTTGTTGATGCTAACTTTACCTAATCACATACTTTTCAATCGCTTCATGTGGGACTATGCAAGACAGTCAGATTTAATATTATTATTGATCATGCCTCTCAATTTGCCTTCAGTTGTAATGACTGATATAATCGCTATTAAAGTTTTGGCATTGTTAGGCATTATTTACGCTTTAATCCAGTATTTGGTGTCAAGGCACATTAGAATCAAGGGAATGAGGTTTATTTGAGTGAGAAAAAGAGTTGTACTGGGAAATTTTTGAACTCGGCTCCTTTTGAATAGTATATCATATTGCATGGTAGTCCCTTTTCTGTGGGCTGATTTTCTTTTTC
>DA12
GATTATTCGTTCTTTTTGTGCAGTTAGCAAGGCGTGTGCTTCTGCTGGTGGTGGTAGTTGGTGTTCTGTTAATTTACATGCAGCCCCCTTTGCCAGAGGCATGGACTTTTAAGCCTAATTTTAGGTATATACCAGAGAATTCTGTTGACGATATTACCATATATGGTTTAGTTGAAAAAAAAGCTTCCTGGCCATCATGGTTACTTATTGGAACAATAATGGTTTCTCTTGCTGCGGTTACTAAAATTATTCCAGTGCAATATATAGTAGAGCTCAGAATGCTTTATGCTGTTGGCATTGGGATCACATTAGGCATATATATCTGTGCCGAGTTCTTTATTCAAGCTCCCATTCTACATGCCTTGCTTGTAGGAGCTGTTACATGTGCATCTGTCTTTGTAGTCTTTACACATCTTCCTTCCTCCTCGAGTCCAAGGTTTTTGCCGTGGGTGTTTGCGTTACTGGTGGCACTTTTACCTGTTATGTATTTGATTGAAGGCCAGGTGAGGTTTACTGCAGAAAGTGGAGAAGAGGAAAAGTTTGTGGCATTATTAGCTTTTGAGGGTGCTCGGATATCTCTGCTGGGATTGTATGCTGCAATTTTCATGCTGATAGCTTTGGAGATTAAGTTTGAATTAGCATCATTGATGAGAGATAAAGTCATGGAGAAAGGAGGATTGCCAAAAGTATCAAATCAGAGTTTTATTCCAAAGTATCGTCTTCTTCAACAACGTCGAGCTTCTATGGTAGCTTCCTTCACAGTAAAGAAGCTAGCAGCAGAAGGGGCGTGGATGCCTGCTGTTGGCAATGTTGCTACAGGACTCTGTTTCTTATTATGTCTAATACTGAACATACATTTATCTGGTGGCTCAAATCGGGCAATATTTATTCTGGCACCAATTTTGCTGCTGCTTAATCAGGATTCAAATATCTTTACTAGCTTTGGGGACCGACAAAGGTACTTCCCTCTTATTGCAGTTATATCTTTATATTTAGTAGCATCTAGCATATACAAACTATGGGATGAAGTATGGCATGGATATGCTGGGTGGGGACTTGAGACTGGAGGCCCGGGCTGGTTCTTTGTTGTGAAAAACACAGCCTTGTTGATGCTAACTTTACCTAATCATATACTTTTCAATCGCTTCATGTGGGACTATGCAAGACAGTCAGATATAATATTATTGTTGATCATGCCACTTAATTTGCCTTCAGTTGTAATGACTGATATAATCGCTATTAAAATTTTGGCATTGCTAGGCATCATGTATGCTTTAATCCAGTATTTGGTGTCAAGACACATTAGAATCAAGGGAATGAGGTTTATTTGAGTGAGAAAAAGAGTTGTACTGGGAAATTTTTGAACTGGGCTCCTTTTGAATAGTACATGATATTGCATGGTAGTCCCTTTTCTGTGGGCTGATTTTCATTTTC
>DB53
AAATCTATTTTCTTTTTCTGCAGTTAGCAAAGCGTGCTCTTCTTCTGGTGGTGGTGGTTGGTGTGTTGCTCATCTTCATGCAGCCTCCAATGCCTTCTTCATGGTCTTTTCAGGCTAATTTTATGCGTATACCCAAAAGATTTGATGATGATATTTCTATTTACGGTGTAGTTTCAAAGAAACCTTCTTGGGCATCGTGGTTACTTGTAGGAATAATAATGGTTTCACTGGCTGCAGTTACTAAAATTATTCCAGTGCAGTATATTGTAGAGCTCAGGTTACTGTACGCTGTTGGTGTTGGAATCACACTAGGGATTTACATTTGCGCTCAGTTCTTTATTCAAACTCCCATTCTGCATGCCTTGCTTGTTGCAGCTGTCACATGTGCATCTACATTTGTGGTCTTTACACATCTTCCTTCCTCATCAAGTCCAAGGTTTTTACCATGGATATTTGCACTGTTTGTGGCACTTCTGCCTGTTATGTATTTGGTGGAAGGTCAACTGAGGTTTACTGGGGAAAATGTGCAAGATGAGAAGTTTGTAGCTATGCTAGTCCTTGAAGGTTCTCGGGTTTCTTTGTTGGGACTTTATGCAGCAATTTTCATGTTGATCGCTTTGGAGATTAAGTTTGAGTTGGCATCATTGATGAGAGAGAAAGCATTGGAAAAAGGAAGAGTGCCAAATGTATCAAATCAGGGTTTTATTCCAAAGTATCGTCTTCTTCAACAACGTCGAGCGGCCATGGTACCTTCATTTACAGTAAAGAAGCTTGCAGCAGAAGGTGCATGGATGCCTGCAGTTGGCAATGTTGCTACAGTACTCTGTTTCATCCTCTGCCTCATGCTGAATGTACATTTCACTGGTGGCTCAAATCGGGCAATATTTTTTCTAGCACCAATTTTGCTACTCCTCAATCAGGATTCAAACTTTATCACAGGTTTTGGAGATCGACAACGGTACTTCCCGCTGACTGCAGTTATCTCGTTTTATTTAGTTGTTTCTGCCATATACAGGCTGTGGGCTGAATTATGGCATGGATATGATGGATTGGGACTTGAGACTGGAGGCCCAGGTTGGCTCTTTGCTGTGAAAAATGCAGCTTTGTTGATGCTAACGATACCCAATCATGTGCTGTTCAATCGCTTCATGTGGGATTATGCAAGGCAGTCAGATCTAGTATTGTTATTGATCATGCCTCTCAATCTGCCTTCAGTTGTAATGACTGATATCATTACTATTAAAGTTTTGGCATTGTTAGGTATAATGTATGCTTTAGTCCAGTATTTGGTTTCAAGGCACATTAGAATCAAGGGAATGAAGTTCATTTGAGTAAAAAGAAGAGTTGTTATGAGGTCTTTTTCGGAACACATTTTATCGGCCAATACATGATGTAGAACGATAATCAATATTTTGCAGCTGCTGTGGTAGTTGC
>DC1
AAATCTATTTTCTTTTTCTGCAGTTAGCAAAGCGTGCTCTTCTTCTGGTGGTGGTGGTTGGTGTGTTGCTCATCTTCATGCAGCCTCCAATGCCTTCTTCATGGTCTTTTCAGGCTAATTTTATGCGTATACCCGAAAGATTTGATGATGATATTTCTATTTACGGTGTAGTTTCAAAGAAGCCTTCTTGGGCATCGTGGTTACTTGTAGGAATAATAATGGTTTCACTGGCTGCAGTTACTAAAATTATTCCAGTGCAGTATATTGTAGAGCTCAGGTTACTGTACGCTGTTGGTGTTGGAATCACACTAGGGATTTACATTTGCGCTCAGTTCTTTATTCAAACTCCCATTCTGCATGCCTTGCTTGTTGCAGCTGTTACATGTGCATCTGCATTTGTGGTCTTTACACATCTTCCTTCCTCATCAAGTCCAAGGTTTTTACCATGGATATTTGCACTGTTTGTGGCACTTCTGCCTGTTATGTATTTGGTGGAAGGTCAACTAAGGTTTACTGGGGAAAATGTGCAAGATGAGAAGTTTGTAGCTATGCTAGTCCTTGAAGGTTCTCGGGTTTCTTTGTTGGGACTTTATGCAGCAATTTTCATGTTGATCGCTTTGGAGATTAAGTTTGAGTTGGCATCATTGATGAGAGAGAAAGCATTGGAAAAAGGAAGAGTGCCAAATGTATCAAATCAGGGTTTTATTCCAAAGTATCGTCTTCTTCAACAACGTCGAGCGGCCATGGTACCTTCATTTACAGTAAAGAAGCTTGCAGCAGAAGGTGCATGGATGCCTGCAGTTGGCAATGTTGCTACAGTACTCTGTTTCATCCTCTGCCTCATGCTGAATGTACATTTCACTGGTGGCTCAAATCGGGCAATATTTTTTCTAGCACCAATTTTGCTACTCCTCAATCAGGATTCAAACTTTATCACAGGTTTTGGAGATCGACAACGGTACTTCCCGCTGACTGCAGTTATCTCGTTTTATTTAGTTGTTTCTGCCATATACAGGCTGTGGGCTGAACTATGGCATGGATATGATGGATTGGGAATTGAGACTGGAGGCCCAGGTTGGCTCTTTGCTGTGAAAAATGCAGCTTTGTTGATGCTAACGATACCCAATCATGTGCTGTTCAATCACTTCATGTGGGATTATGCAAGGCAGTCAGATCTAGTATTGTTATTGATCATGCCTCTCAATCTGCCTTCAGTTGTAATGACTGATATCATTACTATTAAAGTTTTGGCCTTGTTAGGTATAATGTATGCTTTAGTCCAGTATTTGGTTTCAAGGCACATTAGAATCAAGGGAATGAAGTTCATTTGAGTAAAAAGAAGAGTTGTTATGAGGTCTTTTTCGGAACACATTTTATCGGCCAATACATGATGTAGAACGATAATCAATATTTTGCAGCTGCTGTGGTAGTTGC
>DD1
AATTCTGAGTTCTTTTTCTGCAGTTAGCGAAGCGTGCGCTTCTTCTGGTGGTGGTGGTTGGTGTGTTACTTATCTTCATGCAGCCTCCAATGCCTTCTTCATGGTCTTTTCAGGCTAATTTTATGCGTATACCTGAGCGATTTGATGATGATATTTCTATTTACGGTGTAATTGCAAAGAAGCCTTCCTGGGCATCGTGGTTACTTATAGGAATAATAATGGTTTCACTGGCTGCAGTTACTAAAATTATTCCAGTGCAGTATATTGTAGAGCTCAGGTTACTGTATGCTGTTGGTGTTGGAATTACACTTGGGATTTACATTTGCGCTCAGTTCTTTATTCAAACTCCCATTCTGCATGCCTTGCTTGTTGCAGCTGTTACATGTGCATCTATATTTGTGGTCTTTACACATCTTCCTTCCTCATCAAGTCCAAGGTTTTTACCATGGATATTTGCACTATTTGTGGCACTTTTACCTGTTATGTATTTGGTGGAAGGTCAACTGAGGTTTACCGGGGAAAATGTGGAAGATGAGAAGTTTGTAGCTATGCTAGTCCTTGAAGGCTCTCGGGTTTCTCTGTTGGGACTGTATGCAGCAATTTTCATGTTGATCGCTTTGGAGATTAAGTTTGAGTTGGCATCATTGATGAGAGAGAAAGCATTGGAAAAAGGAAGAGTGCCACATGTATCAAATCAGGGTTTTATTCCAAAGTATCGTCTTCTTCAACAACGTCGAGCGTCCATGGTACCTTCTTTTACAGTAAAGAAGCTTGCAGCAGAAGGTGCATGGATGCCTGCAGTTGGCAATGTCGCTACAGTACTCTGTTTCATCCTCTGTCTCATGTTGAATGTACATTTCACTGGTGGTTCAAATCGGGCAATCTTTTTCCTAGCACCAATTTTGCTACTGCTCAATCAGGATTCAAACTTCATTACGGGTTTTGGGGATCGACAACGATACTTCCCGCTGACTGCAGTTATCTCTTTTTATTTAGTTGTTTCTGCCATATACAGGCTGTGGGTTGAATTATGGCATGGATATGATGGATGGGGACTTGAGACTGGAGGCCCAGGTTGGCTTTTTGCTGTGAAAAATGCAGCTTTGTTGATGCTAACGATACCCAATCATGTGCTTTTCAATCGCTTCATGTGGGATTATGCAAGGCAGTCAGATTTAGTATTGTTATTGATCATGCCTCTCAATCTGCCTTCAGTTGTAATGACTGATATCATCACTATTAAAGTTTTGGCCTTGTTAGGTATAATGTATGCTTTAGCTCAGTATTTGGTTTCAAGGCACATTAGAATCAAAGGAATGAAGTTCATTTGAGTGAAAAAAAGAGTTGTTATGAGGTCTTTTTCGGAACACATTTTATCGGCCAATACATGATGTAGAACGATAATCAATATTTTGCAGCTGCTGTGGTAGTTGC
>DIM50
AATTCTATGTTCTTTTTCTGCAGTTAGCGAAGCGTGCGCTTCTTCTGGTGGTGGTGGTTGGTGTGCTACTTATCTTCATGCAGCCTCCAATGCCTTCCTCATGGTCTTTTCAGGCTAATTTTATGCGCATACCTGAGCGATTTGATGATGATATTTCTATTTACGGTGTAATTGCAAAGAAGCCTTCGTGGGCATCGTGGTTACTTATAGGAATAATAATGGTTTCACTGGCTGCAGTTACTAAAATTATTCCAGTGCAGTATATTGTAGAGCTCAGGTTACTGTATGCTGTTGGTGTTGGAATCACACTTGGGATTTACATTTGCGCTCAGTTCTTTATTCAAACTCCCATTCTGCATGCCTTGCTTGTTGCAGCTGTTACATGTGCATCTACATTTGTGGTCTTTACACATCTTCCTTCCTCATCAAGTCCAAGGTTTTTACCATGGATATTTGCACTATTTGTGGCACTTTTACCTGTTATGTATTTGGTGGAAGGTCAACTGAGGTTTACCGGGGAAAATGTGGAAGATGAGAAATTTGTAGCTATGCTAGTCCTTGAAGGCTCTCGGGTTTCTCTGTTGGGACTGTATGCAGCAATTTTCATGTTGATCGCTTTGGAGATTAAGTTTGAGTTGGCATCATTGATGAGAGAGAAAGCATTGGAAAAAGGAAGAGTGCCACATGTATCAAATCAGGGTTTTATTCCAAAGTATCGTCTTCTTCAACAACGTCGAGCGTCCATGGTACCTTCTTTTACAGTAAAGAAGCTTGCAGCAGAAGGTGCATGGATGCCTGCAGTTGGCAATGTCGCTACAGTACTCTGTTTCATCCTCTGTCTCATGTTGAATGTACATTTCACTGGTGGTTCAAATCGGGCAATCTTTTTCCTAGCACCAATTTTGCTACTGCTCAATCAGGATTCAAACTTCATTACGGGTTTTGGGGATCGACAACGATACTTCCCGCTGACTGCAGTTATCTCTTTTTATTTAGTTGTTTCTGCCATATACAGGCTGTGGGTTGAATTATGGCATGGATATGATGGATGGGGACTTGAGACTGGAGGCCCAGGTTGGCTTTTTGCTGTGAAAAATGCAGCTTTGTTGATGCTAACGATACCCAATCATGTGCTTTTCAATCGCTTCATGTGGGATTATGCAAGGCAGTCAGATTTAGTATTGTTATTGATCATGCCTCTCAATCTGCCTTCAGTTGTAATGACTGATATCATCACTATTAAAGTTTTGGCCTTGTTAGGTATAATGTATGCTTTAGCTCAGTATTTGGTTTCAAGGCACATTAGAATCAAAGGAATGAAGTTCATTTGAGTGAAAAAAAGAGTTGTTATGAGGTCTTTTTCGGAACACATTTTATCGGCCAATACATGATGTAGAACGATAATCAATATTTTGCAGCTGCTGTGGTAGTTGC
>EN45
---------------------------------------------------------------------------------------------------------------------------------------------------------------------------------------------------------------------------------------------------------------------------------------------------------------------------------------------------------------------------------------------------------------------------------------------------------------------------------------------------------------------------------------------------------------TAGCACTGTTAGCCCTCGAAGGGACTCGAAAATCTCTGTTGGGATTGTATGCGGCAATTTTTATGCTGATAGCTTTGGAGATAAAGTTCGAGTTGGCATCATTGATGAGAGAGAAAGCTTTGGAGAAAGGACGAACACAAAATGTGGCAAGTGAAGGGTTTGTACCAAAGTATCGGCTGCTTCAACAACGTCGGGCATCAGTGGCACCATCATTCACAGTAAAGAAGCTAGCAGCAGAAGGTGCATGGATGCCTGCAGTTGGCAATGTGGCGACTGTACTGTGTTTTGTGATCTGTCTCATTCTGAATGTCCATTTGACTGGTGGCTCAAATCGGGCAATTTTTCTTTTGGCACCAATTTTGCTGCTGCTCAACCAGGACTCGAGCTTCTTTACTGGTTTTGGAGATCGACAACGATACTTTCCACTGACTGCAGTTATCTCTTTATATTTAGTAGTGTCTGCTGTATACAGGCTGTGGGATGAAGTGTGGCATGGATATGGTGGTTGGGGCCTTGAGACTGGAGGACCGGGTTGGGTGTTTGCTGTGAAAAATGCGGCATTGCTGGTTCTAACGTTGCCGAATCATGTGCTTTTCAATCGCTTTATGTGGGATTATGCAAGACAGACAGACTTAATGTTGTTACTGACTATACCTCTCAATTTGCCTTCAGTCATCATGACTGATATAATGGCTATTAAAGTTTTGGCATTGTTAGGAATTATTTATGCTTTAGTCCAGTATTTGGTTTCAAGGCATATAAGAATGAAGGGAATGAAGTACATTTGACAAATC-------------------------------------------------------------------------------------------------
>FC13
GATTATGCGTTCTTTTTGTGCAGTTAGCAAGGCGTGTGCTTCTGCTGGTGGTGGTAGTTGGTGTTCTGCTAATTTACATGCAGCCCCCTTTGCCAGAGGCATGGACTTTTAAGCCTAATTTTAGGTATATACCAGAGAATTCTGTTGACGATATTACCATATATGGTTTAGTTGAAAAAAAAGCTTCCTGGCCATCATGGTTACTTATTGGAACAATAATGGTTTCTCTTGCTGCGGTTACTAAAATTATTCCAGTGCAATATATAGTAGAGCTCAGAATGCTTTATGCTGTTGGCATTGGGATCACATTAGGCATATATATCTGTGCCGAGTTCTTTATTCAAGCTCCCATTCTACATGCCTTGCTTGTAGGAGCTGTTACATGTGCATCTGTCTTTGTAGTCTTTACACATCTTCCTTCCTCCTCAAGTCCAAGGTTTTTACCTTGGGTGTTTGCGTTACTGGTGGCACTTTTACCTGTTATGTATTTGATTGAAGGCCAGGTGAGGTTTACTGCAGAAAATGGAGAAGAGGAAAAGTTTGTGGCATTATTAGCTTTTGAGGGTGCTCGGATATCTCTGCTGGGATTGTATGCTGCAATTTTCATGCTGATAGCTTTGGAGATTAAGTTTGAATTAGCATCATTGATGAGAGATAAAGTCATGGAGAAAGGAGGATTGCCAAAAGTATCAAATCAGAGTTTTATTCCAAAGTATCGTCTTCTTCAACAACGTCGAGCTTCTATGGTAGCTTCCTTCACAGTAAAGAAGCTAGCAGCAGAAGGGGCGTGGATGCCTGCAGTTGGCAATGTTGCTACAGGACTCTGTTTCTTATTATGTCTAATACTGAACATACATTTATCTGGTGGCTCAAATCGGGCAATATTTATTCTGGCACCAATTTTGCTGCTGCTTAATCAGGATTCAAATATCTTTACTAGCTTTGGGGACCGACAAAGGTACTTCCCTCTTATTGCAGTTATATCTTTATATTTAGTAGCATCTAGCATATACAAACTATGGGATGAAGTATGGCATGGATATGCTGTGTGGGGACTTGAGACTGGAGGCCCAGGCTGGTTCTTTGTTGTGAAAAACATAGCCTTGTTGATGCTAACTTTACCTAATCATATACTTTTCAATCGCTTCATGTGGGACTATGCAAGACAGTCAGATATAATATTATTGTTGATCATGCCACTTAATTTGCCTTCAGTTGTAATGACTGATATACTCGCTATTAAAATTTTGGCATTGCTAGGCATCATGTATGCTTTAATCCAGTATTTGGTGTCAAGGCACATTAGAATCAAGGGAATGAGGTTTATTTGAGTGAGAAAAAGAGTTGTACTGGGAAATTTTTGAACTCGGCTCCTTTTGAATAGTACATGATATTGCATGGTAGTCCCTTTTCTGTGGGCTGATTTTCATTTTC
>FTS1
AAATCTATTTTCTTTTTCCGCAGTTAGCAAAGCGTGCTCTTCTTCTGGTGGTGGTGGTTGGTGTGTTGCTTATCTTCATGCAGCCTCCAATGCCTTCTTCATGGTCTTTTCAGGCTAATTTTATGCGTATACCCGAGCGATTTGATGATGATATTTCTATTTACGGTGTAGTTGCAAAGAAGCCTTCTTGGGCATCGTGGTTACTTATAGGAATAATAATGGTTTCACTGGCTGCAGTTACTAAAATTATTCCAGTGCAGTATATTGTAGAGCTCAGGTTACTGTATGCTGTTGGTGTTGGAATCACACTAGGGATTTACATTTGCGCTCAGTTCTTTATTCAAACTCCCGTTCTGCATGCCTTGCTTGTTGGAGCTGTTACATGTGCATCTACATTTGTGGTCTTTACACATCTTCCTTCCTCATCAAGTCCAAGGTTTTTACCATGGATATTTGCACTGTTTGTGGCACTTTTGCCTGTTATGTATTTGGTGGAAGGTCAACTGAGGTTTACTGGGGAAAATGTGCAAGATGAGAAGTTTGTAGCTATGCTAGTCCTTGAAGGTTCTCGGGTTTCTCTGTTGGGACTGTATGCAGCAATTTTCATGTTGATCGCTTTGGAGATTAAGTTTGAGTTGGCATCATTGATGAGAGAGAAAGCATTGGAAAAAGGAAGAGTGCCACATGTATCAAATCAGGGCTTTATTCCAAAGTATCGTCTTCTTCAACAACGTCGAGCGGCCATGGTACCTTCATTTACAGTAAAGAAGCTTGCAGCAGAAGGTGCATGGATGCCTGCAGTTGGCAATGTTGCTACAGTACTCTGTTTCATCCTGTGTCTCATGTTGAATGTACATTTCACTGGTGGCTCAAATCGGGCAATCTTTTTTCTAGCACCAATTTTACTGCTGCTCAATCAGGATTCAAACTTCATTACAGGTTTTGGAGATCGACAACGGTACTTCCCACTGACTGCAGTTATCTCTTTTTATTTAGTTGTTTCTGCCATATACAGGCTGTGGGCCGAATTATGGCATGGATATGACGGATGGGGACTTGAGACTGGAGGCCCAGGTTGGCTCTTTGCTGTGAAAAATGCAGCTTTGTTGATGCTAACGATACCCAATCATGTGTTGTTTAATCGCTTCATGTGGGATTATGCAAGACAGTCAGATTTAGTATTGTTATTGATCATGCCTCTCAATCTGCCTTCAGTTGTGATGACTGATATCATTACTATTAAAATTTTGGCCTTGTTAGGTATAATGTATGCTTTAGTCCAGTATTTGGTTTCAAGGCACATTAGAATCAAGGGAATGAAGTTCATTTGAGTAAAAAG--GAGTTGTTATGAGGTCTTTTTCGGAACACATTTTATCGGCCAATGCATGATGTAGAACGATAATCGATATTTTGCAGCTGCTGTGGTAGTTGC
>FTS2
AAATCTATTTTCTTTTTCCGCAGTTAGCAAAGCGTGCTCTTCTTCTGGTGGTGGTGGTTGGTGTGTTGCTTATCTTCATGCAGCCTCCAATGCCTTCTTCATGGTCTTTTCAGGCTAATTTTATGCGTATACCCGAGCGATTTGATGATGATATTTCTATTTACGGTGTAGTTGCAAAGAAGCCTTCTTGGGCATCGTGGTTACTTATAGGAATAATAATGGTTTCACTGGCTGCAGTTACTAAAATTATTCCAGTGCAGTATATTGTAGAGCTCAGGTTACTGTATGCTGTTGGTGTTGGAATCACACTAGGGATTTACATTTGCGCTCAGTTCTTTATTCAAACTCCCATTCTGCATGCCTTGCTTGTTGGAGCTGTTACATGTGCATCTACATTTGTGGTCTTTACACATCTTCCTTCCTCATCGAGTCCAAGGTTTTTACCATGGATATTTGCACTGTTTGTGGCACTTTTGCCTGTTATGTATTTGGTGGAAGGTCAACTGAGGTTTACTGGGGAAAATGTGCAAGATGAGAAGTTTGTAGCTATGCTAGTCCTTGAAGGTTCTCGGGTTTCTCTGTTGGGACTGTATGCAGCAATTTTCATGTTGATCGCTTTGGAGATTAAGTTTGAGTTGGCATCATTGATGAGAGAGAAAGCATTGGAAAAAGGAAGAGTGCCACATGTATCAAATCAGGGCTTTATTCCAAAGTATCGTCTTCTTCAACAACGTCGAGCGGCCATGGTACCTTCATTTACAGTAAAGAAGCTTGCAGCAGAAGGTGCATGGATGCCTGCAGTTGGCAATGTTGCTACAGTACTCTGTTTCATCCTGTGTCTCATGTTGAATGTACATTTCACTGGTGGCTCAAATCGGGCAATCTTTTTTCTAGCACCAATTTTGCTGCTGCTCAATCAGGATTCAAACTTCATTACAGGTTTTGGAGATCGACAACGGTACTTCCCACTGACTGCAGTTATCTCTTTTTATTTAGTTGTTTCTGCCATATACAGGCTGTGGGCCGAATTATGGCATGGATATGACGGATGGGGACTTGAGACTGGAGGCCCAGGTTGGCTCTTTGCTGTAAAAAATGCAGCTTTGTTGATGCTAACGATACCCAATCATGTGTTGTTTAATCGCTTCATGTGGGATTATGCAAGACAGTCAGATTTAGTATTGTTATTGATCATGCCTCTCAATCTGCCTTCAGTTGTGATGACTGATATCATTACTATTAAAATTTTGGCCTTGTTAGGTATAATGTATGCTTTAGTCCAGTATTTGGTTTCAAGGCACATTAGAATCAAGGGAATGAAGTTCATTTGAGTAAAAAG--GAGTTGTTATGAGGTCTTTTTCGGAACACATTTTATCGGCCAATGCATGATGTAGAACGATAATCGATATTTTGCAGCTGCTGTGGTAGTTGC
>GG1
AGTCTGCTCTTTATATTATGCAGTTAGCAAAGCGTGTGATACTGCTGGTGGTGGCTGTTGGTGTCTTGCTTATTTTCATGCAGCCTCCACTGCCACAGACATGGGGCTTTCACTCTGATTTTATACATATGCCTGAACAATCTGAGGATGACATTTCCATCTATGGTTTAATTGCAAAGAAGCCGTCCTGGCCATCTTGGTTACTTGTGGCAACAATTGTGGTTTCACTGGCTGCAGTTACTTCAATAATTCCAGTACAGTATATAGTTGAGCTAAGGCTATTTTATGCTGTGGGTGTTGGGATCACATTTGGTATTTACGTCTGTGCTGAGTACTTTCTCCAAGCACCCATTCTACATGCCTTGCTTGTGGGAGCTGTGACATGTGCATCTGTTTTTCTTGTCTTTACACACTTTCCTTCAACATCAAGCCCTAGGTTCTTACCCTGGGTATTTGCTCTCCTTGTTGCACTATTTCCTGTTATGTATTTGGTGGAAGGTCAATTGAGGATTGCTGCAGAAAGTGATGGAGAGGAGAGATTTGTAGCACTCTTAGCCCTTGAAGGTGCTCGGATATCTTTGTTAGGATTGTATGCAGCAATTTTTATGCTGATAGCATTGGAGATAAAGTTTGAGTTGGCATCATTGATGAGAGAGAAAGCTTTAGAGAAAGGGAGAATGCAAAATGCAGTAACTCAGAGCTTTGTACCAAAGTATCGGCTTCTTCAACAACGTCGGGCTTCTGTAGCACCTTCATTCACAGTAAAGAAGCTAGCAGCAGAAGGTGCATGGATGCCTGCGGTTGGAAATGTGGCTACTGTACTCTGTTTTGTAATGTGTCTCATCCTGAATGTTCATTTGACTGGTGGCTCAAATCGTGCAATTTTTATTTTGGCACCTATTTTGCTGCTACTGAACCAGGACTCTAACTTCTTTACGGGTTTTGGAGATCGGCAACGATACTTTCCTTTGACTGCAGTTATCTCATTATATTTAGTAGCTTCTGGTGTATACAGGCTGTGGGATGAAGTGTGGCATGGATATGCTGGTTGGGGACTTGAGACTGGAGGCCCAGGTTGGTTCTTTGCTGTGAAAAACACAGCTTTATTGATCCTAACATTACCCAATCATGTGCTTTTTAATCGCTTCATGTGGGATTATGCAAGACAGTCAGACTTAATGTTGTTAATGATTATGCCTCTCAATTTGCCTTCAGTCATCATGACTGATATAATGACTATTAAAGTTTTGGCATTGTTAGGCATTATATATGCATTAGTCCAATATTTGGTGTCAAGGCATATAAGAATCAAGGGAATGAAGTTCATTTGACAAGACAAAAAAGTTGTATTGAGGAGTTTTTTTGGGTCAATCCCTTTTGGATCATTATCTTACTCCATGATGGTGCCTTTTTTGTAGGCAGATTTTTTTAACA
>HB41
AATTTTATGTACTTTTTTTGCAGCTAGCAAAGCGGGTGGCTCTTCTGGTGGTGGTGGTTGGTCTATTGCTTATCTTCATGCAGCCTCCAATGCCAGCCTCATGGTCTTTTCAGGCTAAATTTATGCATATACCCGACCAATCTGATGATGATATTTCTATTTACGGCTTAGTTGCAAAGAAGCCTTCTTGGCCATCATGGTTACTTATAGGAATAATAATGGTTTCACTGGCAGCTGTTACTAAAATTATTCCAGTGCAGTATATTGTAGAGCTTAGGCTACTGTATGCTGTTGGTGTTGGAATCACACTAGGGATTTACATTTGTGCACAGTTCTTTATTCAAACTTCCATTCTGCATGCCCTGCTTGTTGGAGCTGTTACATGTGCATCTGTATTTGTGGTCTTTACACATCTTCCTTCCTCATCAAGTCCAAGGTTTTTACCATGGATATTTGCACTTCTTGTGGCGCTTTTGCCTGTTATGTATTTGGTGGAGGGTCAACTGAGGTTTACTGTAGAAAATGTGGAAGATGAAAAGTTTGTAGCTATGCTAGCCCTTGAAGGTTCTCGGGTATCTCTGTTGGGACTGTACGCAGCTATACTCATGTTGATTGCTTTGGAGATTAAGTTTGAGTTGGCATCATTAATGAGAGAGAAAGCATTGGAAAAAGGAAGAGTACCAAATGTATCAAATCAGGGTTTTATTCCAAAATATCGTCTTCTTCAACAACGTCGGGCATCCATGGTACCTTCATTTACAGTTAAGAAGCTTGCAGCAGAAGGTGCATGGATGCCTGCGGTTGGCAATGTCGCTACAGTACTCTGTTTCAATATCTGTCTCATGTTGAATGTACATTTTACTGGTGGCTCAAATCGGGCAATCTTTTTTCTAGCACCAATTTTGCTGTTGCTCAATCAGGATTCAAACTTCATTACAGGTTTTGGGGATCGACAAAGGTACTTCCCTCTGACTGCAGTTATCTCTGTTTATTTAGTTGTTTCTGCCATATACAGGCTGTGGCATGAAGTATGGCATGGATATGATGGATGGGGACTTGAAACTGGAGGCCCGGGTTGGCTTTTTGCTGTCAAAAATGCAGCTTTGTTGATGCTTACTTTACCCAATCACGTGCTTTTCAATCGCTTCATGTGGGATTATGCAAGGCAGTCAGATCTAGTATTGTTACTGATCATGCCTCTCAATCTGCCTTCAGTTGTAGTGACTGATATCATCACCATTAAAGTTTTGGCCTTGTTAGGCATAATATACGCTTTAGTCCAGTATTTGGTTGCAAGGCACATTAGAATCAAGGGAATGAAGTTCATTTGAGTGAAAAGAAGAGTTGTGACAAGGTCTTTTTCGGAACACTTTTTATCAACCAATACATAATGTAGAACAATAATCAACATTTTGCAACTGCTGTGGTAGTTGC
>JO20
GATTATGTGTTCTTTTTCTGCAGTTAGCAAGGCGTGTGCTTCTGCTGGTGGTTGTGGTTGGTGTCTTGCTAATTTACTTGCAGCCCCCTTTGCCAGGGGCATTGACTTTTAAGTCTAGTTTTATGTATATACAAGATAATTCTGTTGATGATATTACCATATATGGTTTAGTTGAAAAGAAGGCTTCCTGGCCGTCATGGTTACTTATTGGAACAATAATGTTTTCTCTTGCTGCGGTTACTAAAATTATTCCAGTGCAATATATAGTAGAGCTCAGAATACTTTACTCTGTTGGCATTGGGATCACACTAGGCATATATATATGTGCCGAGTTCTTTATACAAGCTCCCATTCTACATGCCTTGCTTGTAGGAGCTGTTACATGTGCATCCGTCTTTGTGGTCTTTACACATCTTCCTTCCTCCTCGAGTCCAAGGTTTTTACCCTGGGTATTTGCATTACTGGTTGCACTTTTACCTGTTATGTATTTGATTGAAGGCCAGCTGAGATTTACTGCAGAAAATGGAGAAGAGGAAAGGTTTGTAGCATTATTAGCTCTTGAGGGTGCTCGGATATCTCTGTTGGGATTGTATGCTGCAATTTTCATGCTGATAGCTTTGGAAATTAAGTTTGAATTATCATCATTGATGAGGGATAAAGTCTTGGAGAAAGGAGGATTGCCAAAGGCATCAAATCAGAGTTTTGTTCCAAAGTATCGCCTTCTTCAACAACGTCGAGCATCTATGGTAGCTTCCTTCACAGTAAAGAAGCTAGCAGCAGAAGGGGCATGGATGCCGGCAGTTGGCAATGTTGCTACAGGACTCTGTTTCTTATTATGTCTAATACTGAATGTACATTTATCTGGTGGCTCAAATCGGGCAATATTTATTCTGGCACCAATTTTGCTTTTGCTCAATCAGGATTCAAATTTTATTACTGGCTTTGGGGACAGACAAAGGTACTTCCCTCTTACTGCAGTTGTATCTCTATATTTAGTAGCATCTAGCATATACAAACTATGGGATGAAGTTTGGCATGGATATGCTGGTTGGGGACTTGAGACTGGAGGCCCAGGTTGGTTCTTTGTTGTGAAAAACACAGCCTTGTTGATGCTTACTTTACCTAATCACATACTTTTCAATCGCTTCATGTGGGACTATGCAAGACAATCAGATTTAATATTATTATTGATCATGCCTCTCAATTTGCCTTCAGTTGTAATGACTGATATAATCGCTATTAAAATTTTGGCATTGTTAGGCATTATGTATGCTTTAATCCAGTATTTGGTGTCAAGGCACATTAGAATCAAGGGAATGCGGTTTATTTGAGTGAGAAAAAGGATTGTTCTGGGAAATTTTTGAACTCAGCTCCTTTTGAATAGTATATCATATTGCATGGTAGCCCCTTTTCTGTGGGCTGATTTTCATTTTC
>JU21
GATTATGTGTTCTGTTTCTGCAGTTAGCAAGGCGTGTGCTTCTGCTGGTGGTTGTGGTTGGTGTCTTGCTAATTTACTTGCAGCCCCCTTTGCCAGAGGCATTGACTTTTAAGTCTAGTTTTATGTATATACAAGATAATTCTGTTGATGATATTACCATATATGGTTTAGTTGAAAAGAAGGCTTCCTGGCCGTCATGGTTACTTATTGGAACAATAATGTTTTCTCTTGCTGCGGTTACTAAAATTATTCCAGTGCAATATATAGTAGAGCTCAGAATACTTTACTCTGTTGGCATTGGGATCACACTAGGCATATATATATGTGCCGAGTTCTTTATACAAGCTCCCATTCTACATGGCTTGCTTGTAGGAGCTGTTACATGTGCATCTGTCTTTGTGGTCTTTACACATCTTCCTTCCTCCTCGAGTCCAAGGTTTTTACCCTGGGTATTTGCATTACTGGTTGCACTTTTACCTGTTATGTATTTGATTGAAGGCCAGCTGAGATTTACTGCAGAAAATGGAGAAGAGGAAAGGTTTGTAGCATTATTAGCTCTTGAGGGTGCTCGGATATCTCTGTTGGGATTGTATGCTGCAATTTTCATGCTGATAGCTTTGGAAATTAAGTTTGAATTATCATCATTGATGAGGGATAAAGTCTTGGAGAAAGGAGGATTGCCAAAGGCATCAAATCAGAGTTTTGTTCCAAAGTATCGCCTTCTTCAACAACGTCGAGCATCTATGGTAGCTTCCTTCACAGTAAAGAAGCTAGCAGCAGAAGGGGCATGGATGCCGGCAGTTGGCAATGTTGCTACAGGACTCTGTTTCTTATTATGTCTAATACTGAATGTACATTTATCTGGTGGCTCAAATCGGGCAATATTTATTCTGGCACCAATTTTGCTTTTGCTCAATCAGGATTCAAATTTTATTACTGGCTTTGGGGACAGACAAAGGTACTTCCCTCTTACTGCAGTTGTATCTCTATATTTAGTAGCATCTAGCATATACAAACTATGGGATGAAGTTTGGCATGGATATGCTGGTTGGGGACTTGAGACTGGAGGCCCAGGTTGGTTCTTTGTTGTGAAAAACACAGCCTTGTTGATGCTAACTTTACCTAATCACATACTTTTCAATCGCTTCATGTGGGACTATGCAAGACAATCAGATTTAATATTATTATTGATCATGCCTCTCAATTTGCCTTCAGTTGTAATGACTGATATAATCGCTATTAAAATTTTGGCATTGTTAGGCATTATGTATGCTTTAATCCAGTATTTGGTGTCAAGGCACATTAGAATCAAGGGAATGCGGTTTATTTGAGTGAGAAAAAGGATTGTTCTGGGAAATTTTTGAACTCGGCTCCTTTTGAATAGTATATCATATTGCATGGTAGCCCCTTTTCTGTGGGCTGATTTTCATTTTC
>KE1
--------------------------------------------------------------------------------------------------------------------------------------------------------------------------------------------------------------------------------------------------------------------------------------------------------------------------------------------------------------------------------------------------------------------------------------------------------------------------------------------------------------------------------------------------------------------------------------------------------------------------------CTGATAGCTTTGGAAATAAAGTTTGAGTTGGCATCATTGATGAAAGAGAAAGCTTTGGAGAAAGGAAGAGTCCAAAATGCATCAGCTAAGAGTTTTGTTCCAAAGTATCGTCTCCTTCAACAACGTCGAGCATCCGTGGTATCTTCTTTCACAGTAAAGAAGCTAGCTGCAGAAGGTGCATGGATGCCTTCAGTTGGCAATGTTGCTACTATACTGTGTTTCTTGATTTCTTTGATTCTGAATGTCCATTTGAGTGGGGGATCTGATAGGGCAATTTTTATTCTGGTACCAATATTGCTGCTGCTCAACCAGGACTCTAACTTTTTTACCGGTTTTGGAGATAGACAACGATACTTTCCTTTGACTGCAGTTCTCTCTTTGTATTTAGTTGCATCTTCCATATACAGACTGTGGGATGAATTATGGCATGGATATTCGTCTTGGGGACTTGACGTTGGAGGTCCAGGTTGGTTCTTTGCTGTAAAAAATGCAGCTTTGTTGATGCTAACATTACCTAATCACGTGCTTTTCAATCGCTTTATGTGGGATTATGCAAGACAGTCAGATTTAATATTGTTAATGATCATGCCTCTCAATTTGCCTTCAGTTGTGATGGCTGATATAGTGACTATTAAAGTTTTGGCACTGTTAGGCATTATATATGCTCTAGTCCAGTATTTGGTATCAAGGCATATAAGAATCAAGGGAATGAAGTTCATTTGACAAGACTGAAGAGTTGTAACGAGGAGTTTTTTGGAACAATTCTGTTCGGATTGTTTATTGTACTGCATGATGGTGCCTTTTCTGTGGGCCAATGGCTCTCACA
>LF2
GGCAATATGTTCTTTTCTTGCAGCTAGCAAAGCAAGTGCTTCTTTTGGTGGTCGTTGTTGGTGTATTGCTTATCTTCATGCAGCCTCCAATGCCAGCCTCGTGGTCTTTTCAAGCTAAATTTATGCATATATCCAACCAATATCAGGATGATATTTCTATTTATGGTTTAGTTGCGAAGAAGCCTTCTTGGCCATCATGGTTACTTGTAGGAATAATAATGGTTTCACTGGCTGCAGTTACTAAAATTATTCCAGTGCAGTATATTGTAGAGCTCAGGCTACTGTATGCTGTTGGTGTTGGAATCACATTGGGGATTTACATTTGTGCTCGGTTCTTTATTCAAACTCCCATTCTGCATGCCTTGCTTGTTGGAGCTGTTACATGTGCATCTATATTTGTTGTCTTTACACATCTTCCTTCCTCATCAAGTCCAAGATTTTTACCTTGGATATTTGCACTTCTTGTGGCACTTTTGCCTGTTGTGTATTTGTTGGAAGGTCAACTGAGGTTTACTAGAGAAATTGTGGAAGATGAAAAGTTTGTAGCTATGCTAGCCCTTGAAGGGTCTCGGGTATCTCTGTTGGGACTGTATGCAGCAATTTTCATGTTGATTGCTTTGGAGATTAAGTTTGAGTTGGCATCATTAATGAGAGAGAAAGCATTGGAAAAAGGAAGAGTGCCAAATATATCAAATCAGAGTTTTATTCCAAAGTATCGTCTTCTTCAGCAACGTCGGGCATCTGTGGTACCTTCATTTACAGTAAAGAAGCTTGCAGCCGAAGGCGCATGGATGCCTGCAGTTGGCAATGTTGCTACAGTACTCTGTTTCAATATCTGTCTCATGTTGAATGTTCATTTTACTGGTGGCTCAAATCGGGCAATCTTTTTTCTAGCACCAATTTTGCTGCTGCTCAATCAGGATTCAAACTTCATTACAGGTTTTGGGGATCGGCAAAGATACTTCCCTTTGACTGCAGTTATCTCTTGTTATTTAGTTGTTTCCGCCATATACAGGCTGTGGCATGAATTATGGCATGGATATGATGGATGGGGACTTGAGACTGGAGGCCCGGGTTGGGTTTTTGCTGTGAAAAATGCAGCTTTGTTGATGCTAACTTTACCGAATCACGTGCTGTTCAATCGCTTCATGTGGGATTACGCAAGGCAGTCAGATCTAGTATTGTTACTGATCATGCCTCTCAATCTGCCTTCAGTTGTAATGACTGATATCATTACTATTAAAGTTTTGGCCTTGTTAGGCATAATGTATGCTTTGGTGCAGTATTTGGTTTCAAGGCACATTAGAATCAAGGGAATGAAGTTCATTTGAGTGAAGAAAAGAGTTGTAACGAGATCTTTTTCAGAACACTTTTTATCAGCCAATACATAATGTAGAACGATAATCAATATTTTGCAGCTGCTGTGGTAGTTGC
>MC0
AATTTCATGTTTTTTTCTTGCAGCTAGCAAAGCAAGTGCTTCTTCTGGTGGTGGTAGTTGGTGTATTGCTTATCTTCATGCAGCCTCCAATGCCAGCCTCATGGTCTTTTCAGACTAAATTTATGCGTATACCTGAGAAATCTGATGATGATATTTCTATTTACGGTATAATTGCGAAGAAGCCTTCTTGGCCATCATGGTTGCTTATAGGAATAATAATAGTTTCACTGGCTGCAGTTACTAAAATTATTCCAGTGCAGTATATTGTAGAGCTCAGGCTACTGTATGCTGTTGGTGTTGGAATCACACTAGGGATTTACATTTGTGCTCAGTTCTTTATTCAAACTCCCATTCTGCATGCCCTGCTTGTTGGAGCCGTTGCATGCGCATCTATATTTGTGGTCTTTACACATCTTCCTTCCTCATCAAGTCCAAGGTTTTTACCATGGATATTTGCACTTCTTGTGGCACTTTTGCCTGTTATGTATTTGGTGGAAGGTCAACTGAGGTTTACAGGAGAAAATGTGGATGATGAAAAGTTTGTAGCTATGCTTACCCTTGAAGGTTCTCGGGTATCTCTGTTGGGACTGTATGCAGCAATGTTCATGTTGATTGCTTTGGAGATTAAGTTTGAGTTGGCATCATTAATGAGAGAGAAAGCTTTGGAAAAAGGAAGAGTGCCAAATGTATCAAATCAGAATTTTATTCCAAAGTATCGTCTTCTGCAACAACGTCGGGCATCCATGGTACCTTCATTTACTGTAAAGAAGCTTGCAGCAGAAGGCGCATGGATGCCTGCGGTTGGCAATGTTGCTACAGTACTCTGTTTCAATATCTGTCTCATGTTGAATGTACATTTTACTGGTGGATCAAATCGGGCAATCTTTTTTCTAGCACCAATTTTGCTGCTGCTCAATCAGGATTCAAACTTCATTACAGGTTTTGGGGATCGACAAAGGTACTTCCCTCTGACTGCAGTTATCTCTTTCTATTTAGTTGTTTCTGCCATATACAGGGTGTGGCATGAATTATGGCATGGGTATGATGGATGGGGACTTCAGACTGGAGGCCCGGGTTGGCTTTTTGCTGTGAAAAATGCAGCTTTGTTGATGCTAACTTTACCCAATCACATTCTTTTCAATCGCTTCATGTGGGATTATGTAAGGCAGTCAGATTTAGTATTGTTACTGATCATGCCTCTCAATCTGCCTTCAGTTGTAATGACTGATATCATTACTATTAAAGTTTTGGCCTTGTTAGGCATAATATATGCTTTAGTCCAGTATTTGGTTTCAAGGCACATTAGAATCAAGGGAATGAAGTTCATTTGAGTGAAAAGAAGAGTTGTTATGAGGTCTTTTTCGGAACACTTTTTATCAGCCAATACATAATGTAGAACGATAATCAATATTTTGTAGCTGCTGCGATAGTTGC
>MT0
AATTCTATGTTCTTTTTCTGCAGTTAGCAAAGCGTGTGCTTCTTCTGGTGGTGGTGGTTGGTGTGTTGCTTATCTTCATGCAGCCTCCAATGCCAGCCTCATGGTCTTTTCAGTCTAAATTTATGCGTATACCTGAGCGATCTGATGATGATATTTCTATTTACGGTGTAGTTGCGAAGAAGCCTTCTTGGGCATCATGGTTACTTGTAGGAATAATAATGGTTTCACTTGCTGCAATTACTAAAATTATTCCAGTGCAGTATATTGTAGAGCTCAGGTTACTGTATGCTGTCGGTGTTGGAATCACACTAGGGATTTACATTTGTGTTCAGTTCTTTATTCAAACTCCCATTCTGCATGCCCTGCTTGTTGCAGCTGTTACATGTGCATCTATATTTGTGGTCTTTACACATCTTCCTTCCTCATCAAGTCCAAGGTTTTTACCATGGATATTCGCACTTCTTGTGGCACTTTTGCCTGTTATGTATTTGGTGGAAGGTCAACTGAGATTTACTGGAGAAAATGTGGAAGATGAGAAACTTGTAGCCATGCTAGTCCTTGAAGGTTCTCGGGTGTCTCTGTTGGGACTGTATGCAGCAATTTTCATGTTGATTGCTTTGGAGATTAAGTTTGAGTTGGCATCATTAATGAGGGATAAAGCCTTGGAAAAAGGAAGAGTACCAAATGTATCTAATCAGGGTTTCATTCCAAAGTATCGTCTTCTTCAACAACGTCGAGCAACCATGGTACCTTCATTTACAGTAAAGAAGCTTGCAGCAGAAGGTGCATGGATGCCTGCAGTTGGCAATGTCGCTACAGTACTCTGTTTCATCATCTGTCTCATGTTGAATGTACATTTCACTGGTGGCTCAAATCGGGCAATCTTTTTTCTAGCACCAATTTTGCTACTGCTTAATCAGGATTCAAACTTCATTACAGGTTTTGGGGATCGACAGAGGTACTTCCCTCTGACTGCAGTTATCTCTTTTTATTTAGTTGTTTCTGCTGTTTACAGGATGTGGGTTGAAGTATGGCATGGATATGATGGATGGGGACTTGAGACTGGAGGTCCAGGTTGGCTTTTTGCTGTGAAAAATGCAGCTTTGTTGATGCTAACTGTACCCAATCATGTGCTTTTCAATCGTTTCATGTGGGATTATGCAAGGCAGTCAGATTTAGTGTTGTTATTGATCATGCCTCTCAATCTGCCTTCAGTTGTAATGACTGATATCATTACTATTAAAGTTTTGGCCTTGTTAGGTATAATGTATGCCTTAGTCCAGTATTTGGTTTCAAGGCACATTAGAATAAAGGGAATGAAGTTCATTTGAGTGAAAAAAAGAGTACTTATGAGGTCTTTTTCGGAACACATTTTATCGGCCAATACATAATGTAGAACGATAATCAATATTTTGCAGCTGCTGTGGTAGTTGC
>NN48
AATTTTATGTTCTTTTTCTGCAGTTAGCAAAGCGTGCACTTCTTCTGGTGGTGGTGGTTGGTGTGTTGCTTATCCTCATGCAGCCTCCAATGCCATCCTCATGGTCTTTTCAGGCTAAATTTATGCGTATACCTGAGCGATTTGATGATGATATTTCTATTTACGGTGTAGTTGCAAAGAAGCCTTCTTGGCCATCGTGGTTACTTATTGGAATAATAATGGTTTCACTGGCTGCAGTTACTAAAATCATTCCAGTGCAGTATATTGTAGAGCTCAGGTTACTGTATGCTGTTGGTGTTGGAATCACACTAGGGATTTACATTTGCGCTCAGTTCTTTATTCAAACGCCCATTCTGCATGCCTTGCTTGTTGGAGCTGTTACATGTGCATCTATATTTGTGGTCTTTACACATCTTCCTTCCTCATCAAGTCCAAGGTTTTTACCATGGATATTTGCACTCTTTGTGGCACTTTTGCCTGTTATGTATTTGGTGGAAGGTCAACTGAGGTTTACTGGGGAAAATGTGGAAGATGAGAAGTTGGTAGCTATGCTACTCCTTGAAGGTTCTCGGGTTTCTCTGTTGGGATTGTATGCAGCAATTTTCATGTTGATCGCTTTGGAGATTAAGTTTGAGTTGGCATCATTAATAAGAGAGAAAGCATTGGAAAAAGGAAGAGTACCACATGTTTCAAATCAGGGTTTTATTCCAAAGTATCGGCTTCTTCAACAACGTCGAGCGTCCATGGTACCTTCATTTACAGTAAAGAAGCTTGCAGCAGAAGGTGCATGGATGCCTGCAGTTGGCAATGTCGCAACAGTACTCTGTTTCATCCTCTGTCTCATGTTGAATGTACATTTCACTGGTGGCTCAAATCGGGCAATCTTTTTTCTAGCACCAATTTTGCTACTGCTTAATCAGGATTCAAACTTCATTACAGGTTTTGGGGATCGACAACGGTACTTTCCCCTGAGTGCGGTTCTCTCTTGTTATTTAGTTGTTTCTGCCATATACAGGCTGTGGGTTGAATTATGGCATGGATATGATGGATGGGGACTTGAGACTGGAGGCCCAGGTTGGCTTTTTGCTGTGAAAAATGCAGCTTTGTTGATGTTAACGATACCCAATCATGTGCTTTTCAATCGCTTCATGTGGGATTATGCTAGGCAGTCAGATTTAGTGTTGTTATTGATCATGCCTCTCAATCTGCCTTCAGTTGTAATGACTGATATCATTACAATTAAAGTTTTGGCCTTGTTAGGTATAATGTATGCGTTAGTCCAGTATTTGGTTTCAAGGCACATTAGAATCAAGGGAATGAAGTTCATTTGAGTGAAAAAAAGAGTTGTTATGAGCTCTTTTGCGGAACACATTTTATCGGCCAATACATGATGTAGAACGATAATCAATATTTTGCAGCTGCTGTGGTAGTTGC
>PA42
AATTCTATGTTCTTTTCTTGCAGCTAGCAAAGCGAGTGCTTCTTCTGTTGATGGTGATTGGTGTATTGCTCATCTTCATGCAGCCTCCAATGCCAGCCACATGGTCTTTTCAGGCTAAATTCATGCATTTACCCGTGCAATCTGATGATGATATTTCTATTTACGGCATAGTTGCAAAAAAGCCAACTTGGCCATCATGGTTACTTGTAGGAATAATAATGGTTTCACTGGCTGCAGTTACTAAAATTATTCCAGTTCAGTATATTGTAGAGCTCAGGCTCCTGTATGCTGTTGGTGTTGGAATCACACTAGGGATTTACATTTGTGCTCAGTTCTTTATTCAAAGTCCCATTCTGCATGCCCTGCTTGTTGGAGCTGTTACATGTGCATCTATATTTGTGGTCTTTACACATCTGCCTTCCTCATCAAGTCCAAGGTTTTTACCATGGATATTTGCGTTTCTTGTGGCACTTCTGCCTGTTATGTATTTGATTGAAGGTCAACTGAGGTTTACTGGAGAAAATTTGGAAGATGAAAAGTTCGTAGCTATGTTAGCCCTTGAAGGTTCTCGGGTATCTCTGTTGGGACTGTATGCAGCTATTTTCATGTTGATTGCTTTGGAGATTAAGTTTGAGTTGGCATCATTAATGAGAGAGAAAGCATTGGAAAAAGGAAGAGTGCCAAATGTATCAAATCAGGGTTTTATTCCGAAGTATCGTCTTCTTCAACAACGTCGGGCATCTATGGTGCCTTCATTTACAGTAAAGAAGCTTGCAGCAGAAGGTGCATGGATGCCTGCAGTTGGCAATGTTGCAACAGTACTCTGTTTCAATATCTGTCTCATGTTGAATGTACATTTTACTGGTGGCTCAAATCGGGCAATCTTTTTTCTAGCACCAATTTTGCTGCTGCTCAATCAGGATTCAAACTTCATTACAGGTTTTGGGGATCGACAAAGGTACTTCCCTCTAACTGTAGTTATCTCTTTTTATTTAGTTGTTTCTGCCATATACAGGCTGTGGCATGAATTATGGCATGGATATGATGGATGGGGACTTGAGACTGGAGGCCCAGGTTGGCTTTTTGCTGTGAAAAATGCAGCTTTGTTGATGCTAACTGTACCTAATCACGTGTTATTCAATCGCTTCATGTGGGATTATGCAAGGCAGTCAGATTTAGTATTGTTGCTCATAATGCCTCTCAATCTGCCTTCAGTTGTAATGACGGATATCATCACTATTAAAGTTTTGGCCTTGTTAGGCATAATGTATGCTTTAGTACAGTATTTGGTTTCAAGGCACATTAGAATCAAGGGAATGAAGTTCATTTGAGTGAACAAAAGAGATGTTACGAGGTCTTTTTCGGAACACTTTTTATCAGCCAATACATGATGTATAACGATAATCAATATTTTGCAGCTGCTGTGGTAGTTGC
>PB33
AATTCTGTGTTGTTTTTTTGCAGTTAGTGAAGCGCGTGCTACTTCTGGTGGTGGCTGTTGGTGTCTTGCTTATATTTATGCAGCCTCCATTACCAGAGACATGGTCATTTCAATCTAAATTGATGTACATACCTGAGCAGTCTATGGATGATAGTTCCATCTATGGTTCAATCACCAAGAAACCGTCCTGGCCATCGTGGTTACTTATAGCAACAATTATTGCTTCATTGGCTGCATTCACCAAAACTATTCCAGTGCAGTACATTGTAGAGCTTAGACTACTATACGCTGTGGTTGTGGGGATCACGTTTGGCATCTACATCTGTGCTGAGTTCTTTATTCAAACTCCCATTCTACATGCCTTGCTTGTTGGAGCTATGACATGCGCATCTGTCTTTGTGGTCTTTACACACTTTCCTTCGACATCAAGCCTGAGGTTTTTACCCTGGGTGTTTGCACTCCTCGTTGCACTTCTACCTGTTATGTATTTGTTGGAAGGTCAGTTGAGGTTGAATGCGGAAAATGGAGAAGATGAGAGGTTTGTTGCACTGTTAACCCTTGAAGGGGCTCGGATATCTTTGTTGGGATTGTATGCTGCAATTTTCATGTTGATAGCGTTGGAAATAAAGATTGAGTTGGCATCATTGATGAGGGAGAAAGCTTTAGAGAAAGGAAGAGTGCAAAATTTATCAACTAAGAGTTTTGTTCCAAAGTATCGTCTACTTCAACAACGTCGAGCATCCGTGGCATCTTCTTTCACGGTAAAGAAGCTAGCTGCAGAAGGGGCATGGATGCCTTCAGTTGGCAATGTTGCAACTATGCTGTGTTTCTTGATCTCATTGATTCTGAATGTCCATTTGACTGGGGGCTCCGATAGGGCAATTTTTATTCTGGTACCAATATTGCTGCTGCTCAACCACGACTCTAACTTTTCTACGGGTTTTGGAGATAGACAACGATATTTTCCTTTGACTGCAGTTCTCTCCTTATATTTAGTAGCATCTGCCATATACAGATTGTGGGATGAAGTATGGCATGGATATTCTTCTTGGGGACTTGACGTTGGAGGTCCAGGTTGGTTCTTTGCTGTAAAAAATGCAGCTTTATTGATGCTAACATTACCTAATCATGTGCTATTCAATCGCTTTATGTGGGATTATGCAAGACAGTCAGATCTAATATTGTTAATGATCATGCCCCTCAATTTGCCTTCAGTCGTGATGGCTGATATAATAACTATTAAAGTTTTGGCATTGTTAGGTATTATATACGCTTTAGTCCAGTATTTGGTATCAAGGCATATACGAATCAAGGGAATGAAGTTCATTTGACAAGACTGATGAGTTGTAATGAGGATTTTTGTGGAACAGTTCCGTTCGGATTGTTTATTGTACTGCATGATGGTGCCTTTTCTGTGGGCTGATGGCTCTCACA
>PF1
AATTCTATATTCTTTTTCTGCAGTTAGCAAAGCGTGTGCTTCTTCTGGTGGTGGTGGTTGGTGTGTTGCTTATCTTCATGCAGCCTCCAATGCCAGCTTCATGGTCTTTTCATACTAAAATTATGCGTATAACCGAGCAATCTGATGATGATATGTCTATTTACGGTGTAGTTGCAAAGACGCCTTCTTGGGCATCGTGGTTACTTATAGGAATAGTAATGGTTTCTCTGGCTGCAGTTACTAAAATTATTCCAGTGCAGTATATTGTAGAGCTCAGGTTACTGTATGCTGTTGGTGTTGGAATCACACTAGGGATATACATTTGTGCTCAGTTCTTTATTCAAACTCCCATTCTGCATGCCTTGCTTATTGGAGCTGTTACATGTGCATCTATATTTGTGGTCTTTACACATCTTCCTTCCTCATCAAGTCCAAGGTTTTTACCATGGATATTCGCACTTTTTGTGGCACTTTTGCCTGTTATGTATTTGGTGGAAGGTCAACTGAGGCTTACCGGAGAAAATTTGGAAGATGAGAAGTTTGTAACAATGCTAGTCCTTGAAGGTTCTCGGGTTTCTCTGTTGGGACTGTATGCAGCAATTTTCATGTTGATCGCTTTGGAGATTAAGTTTGAGTTGGCATCATTAATGAGAGAGAAAGCATTGGAAAAAGGAAGAGTGCCAAATGTATCAAATCAGGGTTTTATTCCAAAGTATCGTCTTCTTCAACAACGTCGAGCGTCCATGGTACCATCATTTACAGTAAAGAAGCTTGCAGCAGAAGGTGCATGGATGCCTGCAGTTGGCAATGTCGCTACAGTACTCTCTTTCATCATCTGTCTCATGTTGAATGTGCATTTCACTGGTGGCTCAAATCGGGCAATCTTTTTTCTAGCACCAATTTTGCTACTGCTCAATCAGGATTCAAACTTCATTACAGGTTTTGGGGATCGACAAAGGTACTTCCCTCTGACAGCAGTTATCTCTTTTTATTTAGTTGTTTCTGCCATATACAGGCTGTGGGCTGAACTATGGCATGGATATGATGGATGGGGACTTGAGACTGGAGGCCCAGGTTGGCTTTTCGCTGTGAAAAATGCAGCTTTGTTGATGCTTACTGTACCCAATCATGTGCTTTTCAATCGCTTCATGTGGGATTATGCAAGGCAGTCAGATCTAGTACTGTTATTGATCATGCCTCTTAATCTGCCATCAGTTGTAATGACTGATATCATTACTATTAAAGTTTTGGCCTTGTTAGGTATAATGTATGCTTTAGCCCAGTATTTGGTTTCAAGGCACATTAGAATAAAGGGAATGAAGTTCATTTGAGTGAAAAAAAGAGTTGTTATGAGGACTTTTTTGGAACACATTTTATCGGCCAATACATAATGTAGAACGATAATCAATATTTTGCAGCTGCTGTGATAGTTGC
>PFM1
AATTCTATGTTCTTTTCTTGCAGCTAGCAAAGCGAGTGCTTCTTCTGTTGGTGGTGGTTGGTGTATTGCTCATCTTCATGCAGCCTCCAATGCCAGTTTCATGGTCTTTTCAGGCTAAATTTATGCATTTACCCGAGCAATCTGATGATGATATTTCTATTTACGGTATAGTTGCAAAGAAGCCTACGTGGCCATCATGGCTACTTGTAGGAATAATAATGGTTTCACTGGCTGCGGTTACTAAAATTATTCCAGTGCAGTATATTGTAGAGCTCAGGCTACTGTATGCTGTTGGTGTTGGAATCACACTAGGGATTTACATTTGTGCTCAGTTCTTTATTCAAACTCCCATTCTGCATGCCCTGCTTGTTGGAGCTGTTACATGTGCATCTATATTTGTGGTCTTTACACATCTTCCTTCCTCATCAAGTCCCAGGTTTTTACCATGGATATTTGCGCTTCTTGTGGCACTTCTGCCTGTTATGTATTTGGTGGAAGGTCAACTGAGGTTTACTGGAGAAAATTTGGAAGATGAAAAGTTTGTAGCTATGCTAGCGCTTGAAGGTTCTCGGGTATCTCTGTTGGGACTGTATGCAGCTATTTTCATGTTGATCGCTTTGGAGATTAAGTATGAGTTGGCATCATTGATGAGAGAGAAAGCATTGGAAAAAGGAAGAGTGCCAAATGTATCAAATCAGAGTTTTATTCCTAAGTATCGTCTTCTTCAACAACGTCGGGCATCCATGGTGCCTTCATTTACAGTAAAGAAGCTTGCAGCAGAAGGTGCATGGATGCCTGCAGTTGGCAATGTTGCAACCGTACTCTGTTTCAATATCTGTCTCATGTTGAATGTACATTTTACTGGTGGCTCAAACCGGGCAATCTTTTTTCTAGCACCAATTTTGCTGCTGCTCAATCAGGATTCAAACTTCATTACAGGTTTTGGGGATCGACAAAGGTACTTCCCTCTGACCGCAGTTATCTCTTTTTATTTAGTTGTTTCTGCCATATACAGGCTGTGGCATGAAGTATGGCATGGATATGATGGATGGGGGCTTGAGACTGGAGGACCAGGTTGGCTTTTTGCTGTGAAAAATTCAGCTTTGTTGATGCTAACTTTACCCAATCACGTGCTTTTCAATCGCTTCATGTGGGATTATGCAAGGCAGTCGGATTTAATATTGTTACTCATCATGCCTCTCAATCTACCATCAGTTATAATGACGGATATCATTACTATTAAAGTTTTGGCCTTGTTAGGCATAATGTATGCTTTAGTCCAGTATTTGGTTTCAAGGCACATTAGAATCAAGGGAATGAAGTTCATTTGAGTGAACAAAAGAGTTGTTATAAGGTCTTTTTCGGAACACTTTTTATCAGCCAATACATAATGTAGAACGATAATCACTATTTTGCAGCTGCTATGGTAGTTGC
>PG28
ATTCGCACGACATCTACATTCGGTTAGTAAAGCGTGTGCTACTTCTGGTGGTGGATGTTGGTGTTTTGCTTATATTTATGCAGCCTCCAATGCCAGAGACATGGTCATTTCAGTCGAAATTGATGCACATACCCGAGCAGTCTATGGATGATATTTCCATCTATGGTTTAGTGGCAAAGAAACCATCTTGGCCATCGTGGTTACTTATCACAACCATTATTGTTTCATTGGCTACATTTACCAAAACTATTTCGGTGCAGTACATTGTAGAGATTAGGCTACTATATGCTATGGGTGTTGGGATCACGTTTGGTATCTACATATGTGCTGAGTTCTTTAGTCAAACTCCCATTCTACATGCCTTACTTGTTGGAGCTATGACATGTGCATCTGTCTTTGTGGTCTTTACACACTTTCCTTCGACATCAAGCCTGAGGTTTTTACCCTGGGTGTTTTCACTCCTCGTTGCACTTCTACCTGTTATGTATTTGTTGGAAGGTCAGTTGAGGTTTAATGAAGAAAATAGAGAAGATGAGAGGTTTGTTTCTCTATTAACCCTTGAAGGGGCTTGAATATCTTTGTTGGGATTGTATGCGGCAATTTTCACGCTAATAGCTTTGGAAATAAAGATTGAGTTGGCATCATTGATGAGAGATAAAGCTTTGGAGAAAGGAAGAGTGAAAAATATATCGAATAAGAGTTTTGTTCCAAAGTATCATCTACTTCAACAACGTCGAGCATTGGTGGCATATTCTTTTACGGTAAAGAAGCTAGTTGCAGAAGGGGCATGGATGCCTTCAGTTGGAAATGTTGTGACTATGTTGTATTTCTTGATCTCCTTGATTCTGAATGTCCATTTGACTGGGGGCTCTGATAGGGAAATTTTTATTCTGGTACCAATATTGT------------------------------------------------------------------------------------------------------------------------------------------------------------------------------------------------------------------------------------------------------------------------------------------------------------------------------------------------------------------------------------------------------------------------------------------------------------------------------------------------------------------------------------------------
>PH2
AATTCTATATTCTTTTTCTGCAGTTAGCAAAGCGTGTGCTTCTTCTGGTGGTGGTGGTTGGTGTGTTGCTTATCTTCATGCAGCCTCCAATGCCAGCTTCATGGTCTTTTCATACTAAAATTATGCGTATAACCGAGCAATCTGATGATGATATGTCTATTTACGGTGTAGTTGCAAAGACGCCTTCTTGGGCATCGTGGTTACTTATAGGAATAGTAATGGTTTCTCTGGCTGCAGTTACTAAAATTATTCCAGTGCAGTATATTGTAGAGCTCAGGTTACTGTATGCTGTTGGTGTTGGAATCACACTAGGGATATACATTTGTGCTCAGTTCTTTATTCAAACTCCCATTCTGCATGCCTTGCTTGTTGGAGCTGTTACATGTGCATCTATATTTGTGGTCTTTACACATCTTCCTTCCTCATCAAGTCCAAGGTTTTTACCATGGATATTCGCACTTTTTGTGGCACTTTTGCCTGTTATGTATTTGGTGGAAGGTCAACTGAGGCTTACCGGAGAAAATTTGGAAGATGAGAAGTTTGTAACAATGCTAGTCCTTGAAGGTTCTCGGGTTTCTCTGTTGGGACTGTATGCAGCAATTTTCATGTTGATCGCTTTGGAGATTAAGTTTGAGTTGGCATCATTAATGAGAGAGAAAGCATTGGAAAAAGGAAGAGTGCCAAATGTATCAAATCAGGGTTTTATTCCAAAGTATCGTCTTCTTCAACAACGTCGAGCGTCCATGGTACCATCATTTACAGTAAAGAAGCTTGCAGCAGAAGGTGCATGGATGCCTGCAGTTGGCAATGTCGCTACAGTACTCTCTTTCATCATCTGTCTCATGTTGAATGTGCATTTCACTGGTGGCTCAAATCGGGCAATCTTTTTTCTAGCACCAATTTTGCTACTGCTCAATCAGGATTCAAACTTCATTACAGGTTTTGGGGATCGACAAAGGTACTTTCCTCTGACAGCAGTTATCTCTTTTTATTTAGTTGTTTCTGCCATATACAGGCTGTGGGCTGAACTATGGCATGGATATGATGGATGGGGACTTGAGACTGGAGGCCCAGGTTGGCTTTTCGCTGTGAAAAATGCAGCTTTGTTGATGCTTACTGTACCCAATCATGTGCTTTTCAATCGCTTCATGTGGGATTATGCAAGGCAGTCAGATCTAGTACTGTTATTGATCATGCCTCTTAATCTGCCATCAGTTGTAATGACTGATATCATTACTATTAAAGTTTTGGCCTTGTTAGGTATAATGTATGCTTTAGCCCAGTATTTGGTTTCAAGGCACATTAGAATCAAGGGAATGAAGTTCATTTGAGTGAAAAAAAGAGTTGTTATGAGGACTTTTTTGGAACACATTTTATCGGCCAATACATAATGTAGAACGATAATCAATATTTTGCAGCTGCTGTGATAGTCGC
>PM29
----------------------------------------------------------------------------------------------------------------------------------------------------------------------------------------------------------------------------------------------------------------------------------------------------------------------------------------------------------------------------------------------------------------------------------------------------------------------------------------------------------------------------------------------------------------------------------------------------------------------------------------------------------------------------------------------------------------------------------------------------------------------------------------GGTAAAGAAGCTAGCTGCAGAAGGGGCATGGATGCCGTCAGTTGGAAATGTTGCGACTATGCTGTGTTTCTTGATCTCTTTGATTCTGAATGTCCATTTGACTGGGGGCTCCGATAGGGCAATTTTTATTCTGGTACCAATATTGCTCCTGCTCAACCAGGACTCTAACTTTTTTACAGGTTTTGGAGATAGACAACGATACTTTCCTTTGACTGCAGTTCTGTCTTTATATTTAGTAGCATCTGCCATGTACAAACTCTGGTATGAAGTATGGCAGGGATATTCTTCTTGGGGACTTGACGTTGGAGGTCCAGGTTGGTTCTTTGCTGTAAAAAATGCAGCTTTATTGATCCTAACATTACCAAACCATATCCTTTTCAATCGCTTTATGTGGGATTATGCAAGACAGACAGATTTAATATTGTTAATGATCGTGCCTCTCAATTTGCCTTCAGTCATAATGGCTGATATACTGACTATTAGAGTTTTGGCATTGTTAGGCATTATATATGCTATAGCCCAATATTTGGTATCAAGGCATATAAGAATCAAGGGAATGAAGTTCATTTGACAAGACTGAAGAGTTGTAATGCGGAGTTTTTTGGAACAATTCCGTT---------------------------------------------------------
>PS27
--------------------------------------------------------------------------------------------------------------------------------------------------------------------------------------------------------------------------------------------------------------------------------------------------------------------------------------------------------------------------------------------------------------------------------------------------------------------------------------------------------------------------------------------------------------------------------------------------------------------------------------------------------------------------------------------------------------------------------------------------------CAACGTCGAGCATCGGTGGCATCTTCTTTTACGGTAAAGAAGCTAGCCGCAGAAGGGGCATGGATGCCTTCAGTTGGCAATGTTGCGACTTTGTTGTGTTTGTTGATCTCCTTGATTCTGAATGTCCATTTGACTGGGGGCTCTGATAGGGCAATTTTTATTCTGGTACCAATATTGCTGCTGCTCAACCAGGACTCTAACTTTTTTACAGGTTTTGGAGATAGACAACGATACTTTCCTTTGACTGCAGTTCTCTCTTTATATTTAGTAGCATCTGCCATATACAGACTGTGGGATGAAGTATGGCATGGATATTCTTCTTGGGGACTTAATGTTGGAGGTCCAGGTTGGTTCTTTGCTGTAAAAAATGCAGCTTTATTGATGCTAACATTTCCTAATCACGCGCTTTTCAATCGCTTTATGTGGGATTATGCAAGACAGTCAGATCTAATATTGTTAATGATCATGCCTCTCAATTTGCCTTCAGTCGTGATGGCTGATATAACGACTATTAAAGTTTTGGCATTGTTAGGCATTATATATGCGTTAGTCCAGTATTTGGTATCAAGGCATATAAGAATCAAGGGAATGAAGTTCATTTGACAAGACTAAAGAGTTGTA-------------------------------------------------------------------------------------
>PS30
AATTATATGTTCTTTTCTTGCAGCTAGCAAAGCGAGTGCTTCTTCTGTTGGTGGTGGTTGGTGTATTGCTCATCTTCATGCAGCCTCCAATGCCAGCCACATGGTCTTTTCAGGCTAAATTCATGCATTTACCCGTGCAATCTGATGATGATATTTCTATTTACGGCATAGTTGCAAAAAAGCCAACTTGGCCATCATGGTTACTTGTAGGAATAATAATGGTTTCACTGGCTGCAGTTACTAAAATTATTCCAGTTCAGTATATTGTAGAGCTCAGGCTCCTGTATGCTGTTGGTGTTGGAATCACACTAGGGATTTACATTTGTGCTCAGTTCTTTATTCAAAGTCCCATTCTGCATGCCCTGCTTGTTGGAGCTGTTACATGTGCATCTATATTTGTGGTCTTTACACATCTTCCTTCCTCATCAAGTCCAAGGTTTTTACCATGGATATTTGCGTTTCTTGTGGCACTTCTGCCTGTTATGTATTTGATTGAAGGTCAACTGAGGTTTACTGGAGAAAATTTGGAAGATGAAAAGTTCGTAGCTATGTTAGCCCTTGAAGGTTCTCGGGTATCTCTGTTGGGACTGTATGCAGCTATTTTCATGTTGATTGCTTTGGAGATTAAGTTTGAGTTGGCATCATTAATGAGAGAGAAAGCATTGGAAAAAGGAAGAGTGCCAAATGTATCAAATCAGGGTTTTATTCCGAAGTATCGTCTTCTTCAACAACGTCGGGCATCTATGGTGCCTTCATTTACAGTAAAGAAGCTTGCAGCAGAAGGTGCATGGATGCCTGCAGTTGGCAATGTTGCAACAGTACTCTGTTTCAATATCTGTCTCATGTTGAATGTACATTTTACTGGTGGCTCTAATCGGGCAATCTTTTTTCTAGCACCAATTTTGCTGCTGCTCAATCAGGATTCAAACTTCATTACAGGTTTTGGGGATCGACAAAGGTACTTCCCTCTAACTGTAGTTATCTCTTCTTATTTAGTTGTTTCTGCCATATACAGGCTGTGGCATGAATTATGGCATGGATATGATGGATGGGGACTTGAGACTGGAGGCCCAGGTTGGCTTTTTGCTGTGAAAAATGCAGCTTTGTTGATGCTAACTGTACCCAATCACGTGCTATTCAATCGCTTCATGTGGGATTATGCAAGGCAGTCAGATTTAGTATTGTTGCTCATAATGCCTCTCAATCTGCCTTCAGTTGTAATGACGGATATCATAACTATTAAAGTTTTGGCCTTGTTAGGCATAATGTATGCTTTAGTACAGTATTTGGTTTCAAGGCACATTAGAATCAAGGGAATGAAGTTCATTTGAGTGAACAAAAGAGATGTTACGAGGTCTTTTTCGGAACACTTTTTATCAGCCAATACATGATGTATAACGATAATCAATATTTTGCAGCTGCTGTGGTAGTTGC
>PSF43
AACTCTATGTACTTTTTCTGCAGTTAGCAAAGCGTGCACTTCTTCTGGTGGTGGTGGTTGGTTTGTTGCTTATCTTCATGCAGCCTCCAATGCCATCCTCATGGTCTTTTCAGGCTAAATTTATGCGTATACCCGAGCGATATGATGATGATATTTCTATTTACGGTGTAGTTGCGAAGAAGCCTTCTTGGGCATCGTGGTTACTTATAGGAATAATAACGGTTTCACTGGCAGCAGTTACTAAAATCATTCCAGTGCAGTATATTGTAGAGCTCAGGTTACTGTATGCTGTTGGTGTTGGAATCACACTAGGGATTTACATTTGCGCTCAGTTCTTTATTCAAACTCCCATTCTGCATGCCTTGCTTGTTGGAGCTGTTACATGTGCATCTATATTTGTGGTCTTTACACATCTTCCTTCCTCATCAAGTCCAAGGTTTTTACCATGGATATTTGCACTCTTTGTGGCACTTTTGCCTGTTATGTATTTGGTGGAAGGTCAACTGAGGTTTACTGGGGAAAATGTGGAAGATGAGAAGTTGGTAGCTATGCTACTCCTTGAAGGTTCTCGGGTTTCTCTGTTGGCACTATATGCAGCAATTTTCATGTTGATCGCTTTGGAGATTAAGTTTGAGTTGGCATCATTAATAAGAGAGAAAGCATTGGAAAAAGGTAGAGTGCCACATGTTTCAAATCAGGGTTTTATTCCAAAGTATCGGCTTCTTCAACAACGTCGAGCGTCCATGGTACCTTCATTTACAGTAAAGAAGCTTGCAGCAGAAGGTGCATGGATGCCTGCAGTTGGCAATGTTGCAACAGTACTCTGTTTCATCCTGTGTCTCATGTTGAATGTACATTTCACTGGTGGCTCAAATCGGGCAATCTTTTTCCTAGCACCAATTTTGCTACTGCTTAATCAGGATTCAAACTTCATTACAGGTTTTGGGGATCGGCAACGGTACTTCCCCCTGACTGCAGTTATCTCTTTTTATTTAGTTGTTTCTGCCATATACAGGCTGTGGGTTGAATTATGGCATGGATATAATGGATGGGGACTTGAGACTGGAGGCCCAGGTTGGCTTTTTGCTGTGAAAAATGCAGCTTTGTTGATGCTAACAATACCCAATCATGTGCTTTTCAATCGCTTCATGTGGGATTATACAAGGCAGTCAGATTTAGTGTTGTTATTGATCATGCCTCTCAATCTGCCTTCAGTTGTAATGACTGATATCATTACTATTAAAGTTTTGGCCTTGTTAGGTATAATGTATGCTTTAGTCCAGTATTTGGTTTCAAGGCACATTAGAATCAAGGGAATGAAGTTCATTTGAGTGAAAAAAGGAGTTAA--TGAGGTCTTTTTCGGAACACATTTTATCGGCCAATATATGATGTAGAACGATAATCAATATTTTGCAGCTGCTGTGGTAGTTGC
>PTA0
AATTCTGTGTTCTTTTCTTGCAGCTAGCGAAGCAAGTGCTTCTTCTGGTGGTGGTGGTTGGTGTATTGCTTATCTTCATGCAGCCTCCAATGCCAGCCTCATGGTCTTTTCAGGCCAAATTTATGCATATACCCCTGCAATCTGATGATGATATTTCTATTTACGGTGTAGTGTCGAAGAAGCCTACTTGGCCATCATGGTTACTTGTAGGAATAATAATGGTTTCACTGGGTGTAGTTACTAAAATTATTCCAGTGCAGTATATTGTAGAGCTCAGGCTACTGTATGCTGTTGGTGTTGGAATCACTCTAGGGATTTACATTTGTGCTCAGTTCTTTATTCAAACTCCCATTCTGCATGCCCTGCTTGTTGGCGCTGTTACATGTGCATCTGTATTTGTGGTCTTTACACATCTTCCTTCCTCATCAAGTCCAAGATTTTTACCATGGATATTTGCACTTCTTGTGGCACTTTTGCCTGTTATGTATTTGGTGGAAGGTCAACTGAGGTTTACTGGAGAAAATATGGAAGATGAAAAATTTGTAGCTATGCTAGCCCTTGAAGGTTCTCGGGTATCTCTGTTGGGGCTGTATGCAGCAATTTTCATGTTGATCGCTTTGGAGATTAAGTTTGAGTTGGCATCATTAATGAGAGAGAAGGCATTGGAAAAAGGAAGAGTGCCAAATGTATCAAATCAGGGTTTTATCCCGAAGTATCGTCTTCTTCAACAACGTCGGGCATCTATGGTACCTTCATTTACGGTAAAGAAGCTTGCAGCAGAGGGTGCATGGATGCCTGCAGTTGGCAATGTTGCTACAGTACTATGTTTCAATATCTGTCTCATGTTGAATGTACATTTTACTGGTGGCTCAAATCGGGCAATCTTTTTTCTTGCACCAATTCTGCTGCTGCTCAATCAGGATTCAAACTTCATTACAGGTTTTGGGGATCGACAAAGGTACTTCCCTCTGACTGCAGTTATCTCTTTTTATTTGGTTGTTTCTGCTATATACAGGCTGTGGCATGAATTATGGCATGGATATGATGGATGGGGACTTGAGATTGGAGGCCCGGGTTGGCTTTTTGCTGTGAAAAATGCAGCTTTGTTGATGCTAACTTTACCTAATCACATACTTTTCAATCGCTTCATGTGGGATTATGCAAGGCAGTCAGATTTAGTATTGTTACTGATTATGCCTCTCAATCTGCCTTCAGTTATAATGACTGATATCATTACTATTAAAGTTTTGGCGTTGTTAGGCATAATGTATGCTTTAGTCCAGTATTTGGTTTCAAGGCACATTAGAATCAAGGGAATGAAGTTCATTTGAGTGAAAAAAAGAGTTGTAACGAGATCTTTTTCGAAACACTTTTTATCTTCCAATACATAATGTAGAACGATAATCAATATTTTGTAGCTGCTGTGGCAGTTGC
>RC54
AATTCTATGTTCTTTTGCTGCAGTTAGCAAAGCGTGCACTTCTTCTGGTGGTTGTGGTTGGTGTGTTGCTTATCTTCATGCAGCCTCCAATGCCATCCTCATGGTCTTTTCAGGCTAAATTTATTCGTATACCCGAGCGCTTTGATGATGATATTTCTATTTACGGTGTAGTTGCAAAGAAGCCTTCTTGGCCATCGTGGTTACTTATTGGAATAATAATGGTTTCACTGGCTGCAGTTACTAAAATCATTCCAGTGCAGTATATTGTAGAGCTCAGATTGCTGTATGCTGTTGGTGTTGGAATCACACTAGGGATTTACATTTGCGCTCAGTTCTTTATTCAAACTCCCATTCTGCATGCCTTGCTTGTTGGAGCTGTTACATGTGCATCTATATTTGTGGTCTTTACACATCTTCCTTCCTCATCAAGTCCAAGGTTTTTACCATGGATATTTGCACTCTTTGTGGCACTTTTGCCTGTTATGTATTTGGTGGAAGGTCAACTGAGGTTTACTGGGGAAAATGTGGAAGATGAGAAGTTGGTAGCTATGCTACTCCTTGAAGGTTCTCGGGTTTCTCTGTTGGGATTGTATGCAGCAATTTTCATGTTGATCGCTTTGGAGATTAAGTTTGAGTTGGCATCATTAATAAGAGAGAAAGCATTGGAAAAAGGAAGAGTGCCACATGTTTCAAATCAGGGTTTTATTCCAAAGTATCGGCTTCTTCAACAACGTCGAGTGTCCATGGTACCTTCATTTACAGTAAAGAAGCTTGCAGCAGAAGGTGCATGGATGCCTGCAGTTGGCAATGTCGCTACAGTACTCTGTTTCATCCTCTGTCTCATGTTGAATGTACATTTCACTGGTGGCTCAAATCGGGCAATCTTTTTTCTAGCACCAATTTTGCTACTGCTTAATCAGGATTCAAACTTCATTACAGGTTTTGGGGATCGACAACGGTACTTCCCCCTGAGTGCAGTTCTCTCTTTTTATTTAGTTGTTTCTGCCATATACAGGCTGTGGGTTGAATTATGGCATGGATACGATGGATGGGGACTTGAGACTGGAGGCCCAGGTTGGCTTTTTGCTGTGAAAAATGCGGCTTTGTTGATGCTAACAGTACCCAATCATGTGCTTTTCAATCGCTTCATGTGGGATTATGCAAGGCAGTCAGATTTAGTGTTGTTATTGATCATGCCTCTCAATCTGCCTTCAGTTGTAATGACTGACATCATTACTATTAAAGTTTTGGGCTTGTTAGGTATAATGTATGCTTTAGTCCAGTATTTGGTTTCAAGGCACATTAGAATCAAGGGAATGAGGTTCATTTGAGTGAAAAAAAGAGTTGTTATGAGGTCTTTTTCGGAACACATTTTATCGGCCAATACATGATGTAGAACAATAATCAATATTTTGCAGCTGCTGTGGTAGTTGC
>RR55
AATTCTATGTTCTTTTTCTGCAGATAGCAAAGCGTGCACTTCTTCTGGTGGTGGTGGTTGGTGTGTTGCTTATCTTCATGCAGCCTCCAATGCCATCCTCATGGTCTTTTCAGGCTAAATTTATGCATATACCCGAGCGATTTGATGATGATATTTCTATTTACGGTGTAGTTGCAAAGAAGCCTTCTTGGCCATCGTGGTTACTTATTGGAATAATAATGGTTTCACTGGCTGCAGTTACTAAAATCATTCCAGTGCAGTATATTGTAGAGCTCAGGTTACTGTATGCTGTTGGTGTTGGAATCACACTAGGGATTTACATTTGCGCTCAGTTGTTTATTCAAACTCCCATTCTGCATGCCTTGCTTGTTGGAGCTGTTACATGTGCATCTATATTTGTGGTCTTTACACATCTTCCTTCCTCATCAAGTCCAAGGTTTTTACCATGGATATTTGCACTCTTTGTGGCACTTTTGCCTGTTATGTATTTGGTGGAAGGTCAACTGAGGTTTACTGGGGAAAATGTGGAAGATGAGAAGTTGGTAGCTATGCTACTCCTTGAAGGTTCTCGGGTTTCTCTTTTGGGATTGTATGCAGCAATTTTCATGTTGATCGCTTTGGAGATTAAGTTTGAGTTGGCATCATTGATAAGAGAGAAAGCATTGGAAAAAGGAAGAGTGCCACATGTTTCAAATCAGGGTTTTATTCCGAAGTATCGGCTTCTTCAACAACGTCGAGCATCCATGGTACCTTCATTTACAGTAAAGAAGCTTGCAGCAGAAGGTGCATGGATGCCTGCAGTTGGCAATGTCGCTACAGTACTCTGTTTCATCCTCTGTCTCATGTTGAATGTACATTTCACTGGTGGCTCAAATCGGGCAATCTTTTTTCTAGCACCAATTTTGCTACTTCTTAATCAGGATTCAAACTTCATTACAGGTTTTGGGGATCGACAACGGTACTTCCCTCTGAGTGCAGTTCTCTCGTTTTATTTAGTTGTTTCTGCCATATACAGACTGTGGGTTGAATTATGGCATGGATATGATGGATGGGGACTTGAGACTGGAGGCCCAGGTTGGCTTTTTGCTGTGAAAAATGCAGCTTTGTTGATGCTAACAATACCCAATCATGTGCTTTTCAATCGCTTCATGTGGGATTATGCAAGGCAGTCAGATTTAGTGTTGTTATTGATCATGCCTCTCAATCTGCCTTCAGTTGTAATGACTGATATCATTACTATTAAAGTTTTGGCCTTGTTAGGTATAATGTATGCTTTAGTCCAGTATTTGGTTTCAAGGCACATTAGAATCAAGGGAATGAAGTTCATTTGAGTGAAAAAAAGAGTTGTTATGAGGTCTTTTTCGGAACACATTTTATCGGCCAATACATGATGTAGAACGATAATCAATATTTTGCAGCTGCTGTGGTAGTTGC
>SA1
AATTCTATGTTCTTTTCTTGCAGCTAGCAAAGCGAGTGCTTCTTCTGTTAGTGGTGGTTGGTGTATTGCTCATCTTCATGCAGCCTCCAATGCCAGCCTCATGGTCTTTTCAGGCTAAATTTATGCATTTACCCGAGCAATCTGATGATGATATTTCTATTTACGGTATAGTTGCAAAAAAGCCATCTTGGCCATCATGGTTACTTGTAGGAATAATAATGGTTTCACTGGCTGCAGTTACTAAAATTATTCCAGTGCAGTATATTGTAGAGCTTAGGCTCCTGTATGCTGTTGGTGTTGGAATCACACTAGGGATTTACATTTGTGCTCAGTTCTTTATTCAAAGTTCCATTCTGCACGCCCTGCTTGTTGGAGCTGTTACATGCACATCTATATTTGTGGTCTTTACACATCTTCCTTCCTCATCAAGTCCAAGGTTTTTACCATGGATATTTGCGCTTCTTGTGGCACTTCTGCCTGTTATGTATTTGATGGAAGGTCAACTGAGGTTTACTGGAGAAAATTTGGAAGATGAAGAGTTCGTAGCTATGTTAGCCCTTGAAGGTTCTCGGGCATCTCTGTTGGGACTGTATGCAGCTATTTTCATGTTGATTGCTTTGGAGATTAAGTTTGAGTTGGCATCATTAATGAGAGAGAAAGCATTGGAAAAAGGAAGAGTGCCAAATGTATCAAATCAGGGTTTTATTCCGAAGTATCGTCTTCTTCAACAACGTCGGGCATCCACGGTGCCTTCATTTACAGTAAAGAAGCTTGCAGCAGAAGGTGCATGGATGCCTGCAGTTGGCAATGTTGCAGCAGTACTCTGTTTCAATATCTGTCTCATGTTGAATGTACATTTTACTGGTGGCTCAAATCGGGCAATCTTTTTTCTAGCACCAATTTTGCTACTTCTCAATCAGGATTCCAACTTCATCACAGGTTTTGGGGATCGACAAAGGTACTTCCCTCTAACTGTAGTTATCTCTTTTTATTTAGTTGTTTCTGCCATATACAGGCTGTGGCATGAAGTATGGTATGGATATGATGGACGGGGACTTGAGACTGGAGGCCCAGGTTGGCTTTTTGCTGTGAAAAATGCAGCTTTGTTGATGCTAACTTTACCCAATCACGTGCTTTTCAATCGCTTCATGTGGGATTATGCAAGGCAGTCGGATTTAGTATTGTTACTCATCATGCCTCTCAATCTGCCTTCGGTTGTAATGACGGATATCATTACTATTAAAGTTTTGGCCTTGTTAGGCATAATGTATGCATTAGTCCAGTATTTGGTTTCGAGGCACATTAGAATCAAGGGAATGAAGTTCATTTGAGTGAACAAAAGAGTTGTTATGAGGTCTTTTTCGGAACACTTTTTATCGGCCAATACATAATGTAGAACGATAATCAATATTTTGCAGCTGCTGTGGTAGTTGC
>SC0
AATCCTATGTTCTTTTTCTGCAGTTAGCAAAGCGTGCACTTCTTCTGGTGGTGGTGGTTGGTGTGTTGCTTATCTTCATGCAGCCTCCAATGCCAACCTCATGGTCTTTTCAGGCTAAATTTATGCGTATACCCCAGCAATATGATGATGATATTTCTATTTACGGTGTAGTTGCAAAGAAGCCATCTTGGGCAGCATGGTTACTTATAGGAATAATCATGGTTTCACTGGCTGCAGTTACTAAAATTATTCCAGTGCAGTATATTGTGGAGCTCAGGTTACTGTATGCTGTTGGTGTTGGAATCACACTAGGGATTTACATTTGTGCTCAGTTCTTTATTCAAACTCCCATTCTGCATGCCTTGCTTGTTGGAGCTGTTACATGTGCATCTGTATTCGTGGTCTTTACACATCTTCCTTCCTCATCAAGTCCAAGGTTTTTACCTTGGATATTTGCACTTTTTGTGGCACTTTTACCTGTTATGTATCTAGTGGAAGGTCAGCTAAGGTTTACTGGAGAAAATGTGGAAGATGAGAAGCTTGTAGCTATGTTAGTCCTTGAAGGTTCTCGGGTTTCTCTGTTGGGACTGTATGCAGCAATTTTCATGTTGATCGCATTGGAGATTAAGTTTGAGTTAGCATCATTAATGAGAGAGAAAGCAATGGAAAAAGGAAGAGTGCCAAATGTTTCAAATCAGGGTTTTATTCCAAAGTATCGACTTCTTCAACAACGTCGAGCGGCCATGGCACCTTCATTTACAGTAAAGAAGCTTGCAGCAGAAGGTGCATGGATGCCTGCAGTTGGCAATGTCGCTACAGTACTCTGTTTCATCATGTGTCTCATGCTGAATGTACATTTCACTGGTGGCTCAAATCGGGCAATCTTTTTTCTAGCACCAATTTTGCTACTGCTCAATCAGGATTCAAACTTCATTACAGGTTTTGGGGATCGACAAAGGTACTTCCCCCTGACTGCAGTTATCTCTTCATATTTAGTTGTTTCTGCCATTTACAGGCTGTGGGTTGAAGTATGGCATGGATATGATGGATGGGGACTTGAGACTGGAGGCGCAGGTTGGCTTTTTGCTGTGAAAAATGCAGCTTTGTTGATGCTAACTGTACCCAATCATGTGCTTTTCAATCGCTTCATGTGGGATTATGCAAGGCAGACAGATTTAGTGTTGTTATTGATCATGCCTCTCAATCTGCCTTCAGTTGTAATGACCGATATCATTACTATTAAAGTTTTGGCCTTGTTAGGTATAATGTATGCTTTAGTCCAGTATTTGGTTTCAAGGCACATTAGAATCAAGGGAATGAAGTTCATTTGAGTGAAAAAAAGAGTTTTTTTTAGTTCTTTTTTGGAACACATTTTATCAGCCAATACATAATGTAGAACGATAATCAATATTTTGCAGCTGCTGTGGTAGTTGC
>SE46
-------------------------------------------------------------------------------------------------------------------------------------------------------------------------------------------------------------------------------------------------------------------------------------------------------------------------TATTTACATCTGTGCTAAGTACTTTCTTCAAGCTCCCATTCTACATGCCTTGCTTGTGGGAGCTGTTATATGTGCATCTGTTTTCCTCGTTTTCACACACCTTCCATCCACGTCAAGTCCTAGATTCTTACCCTGGGTATTTGCACTCCTTGTTGCATTGTTTCCTGTTATGTATTTGGTGGAAGGTCAATTGAGGTTCATTGGGGCAAATGAAGGGGAGGAGAGGTTCGTAGCACTGTTAGCCCTTGAAGGGACTCGAAAATCTCTGTTGGGATTATATGCGGCAATTTTTATGCTGATAGCTTTGGAGATAAAGTTTGAGTTGGCATCATTGATGAGAGAGAAAGCTTTGGAGAAAGGGCGGACACAAAATGTGGCGAGTGAGGGTTTCGTACCAAAGTATCGGCTGCTTCAACGACGTCGGGCGTCAGTAGCACCTTCATTCACAGTAAAGAAGCTAGCAGCAGAAGGTGCATGGATGCCTGCAGTTGGCAATGTGGCGACTGTACTGTGTTTTGTGATCTGTCTCATTCTGAATGTCCATTTGACTGGTGGCTCGAATCGGGCAATTTTTCTTTTGGCACCAATTTTGCTGCTGCTCAACCAGGACTCAAGTTTCTTTACTGGTTTTGGAGATCGACAACGATACTTTCCACTGACTGCAGTTATCTCTTTATATTTAGTAGCGTCTGCTGTATACAGGTTGTGGGATGAAGTGTGGCTTGGATACGGTGGTTGGGGTCTTGAGACTGGTGGACCGGGTTGGTTATTTGCTGTGAAAAATGCGGCATTGCTGATTCTAACATTGCCCAATCATGTACTTTTCAATCGCTTTATGTGGGATTACGCAAGACAGACCGACTTAATGTTGTTACTGACTATACCTCTCAATTTGCCTTCAGTCATCATGACTGATATAATGGCTATTAAAGTTTTG----------------------------------------------------------------------------------------------------------------------------------------------------------------------------------------
>SG23
AATTATGTGTTTTTTTTGTGCAGTTAGCAAGGCGTGTGCTTCTGCTGGTGGTGGTGGTTGGTGTCTTGCTAATTTACATTCAACCCCCTGTGCCAGAGGCGTGGACTTTTAAGTCTAGTTCTACGTACATACCAGATAACTCTGTTGATGATATTACTATATATGGTCTAGTTGAGAAAAAACCTTCCTGGCCATCATGGTTACTTATTGGAACAATAATGTTTTCGCTTGCTGCGGTTACTAAAATTATTCCAGTGCAATATATAGTAGAGCTCAGAATACTGTATGCTGTTGGCATTGGGATTACATTAGGTATATATATTTGTGCTGAGTTCTTTATTCAAGCTCCCATTCTACATGCTTTGCTTGTAGGAGCTGTTACATGTGCATCTGTCTTTGTGGTCTTTACACATCTTCCTTCTTCATCGAGTCCAAGGTTTTTACCTTGGGTATTTGCATTACTGGTTGCACTTTTACCTGTTATGTATCTGATTGAAGGTCAGCTGAGGTTTACTGCAGAAAATGGAGAAGAGGAAAGGTTTGTAGCACTATTAGCTCTTGAAGGTGCTCGGATATCTTTGTTGGGATTGTATGCTGCAATTTTCATGCTTATAGCTTTGGAGATTAAGTTTGAATTAGCATCATTGATGAGAGATAAAGTGTTGGAGAAAGGAGGAGTGCCAAAGGTATCAAGTCAGGGTTTTGTTCCAAAGTATCGCCTTCTTCAACAACGCCGAGCATCCATGGTAGCCTCCTTCACAGTAAAGAAGCTAGCAGCAGAAGGAGCATGGATGCCAGCAGTTGGCAATGTCGCTACAGGACTCTGTTTCATAATTTGTCTAATACTGAATGTACATTTATCTGGTGGCTCGAATCGGGCAATTTTTATTCTGGCACCAATCTTGCTGCTGCTCAATCAGGATTCAAGCTTCTTTACTGGCTTTGGGGACCGACAAAGGTACTTCCCTCTTACTGCAGTTATCTCTTTATATTTAGTAGCATCTAGCATATACAAACTATGGGATGAAGTATGGCATGGATATGCTGGGTGGGGACTTGAGACTGGAGGTCCAGGTTGGTTCTTTGTTGTGAAAAACACAGCCTTGTTGATGCTAACTTTACCTAATCACATACTTTTCAATCGCTTCATGTGGGACTATGCAAGACAGTCAGATTTAATATTGTTATTGATCATGCCTCTCAATTTGCCTTCAGTTGTAATGACTGATATAATCGCTATTAAAGTTTTGGCATTGTTAGGCATTATGTACGCTTTAGTCCAGTATTTGGTTTCAAGGCACATTAGAATCAAAGGAATGAGGTTTATTTGAGTGAGAAAAAGAGTTGTACTGGGAATTTTTTGAACTCGGCTCCTTTCGAATGGTATATCAAATTGCATGGTAGTCCCTTTTCTGTGGGCTGATTTTCATTTTC
>SS22
----------------------------------------------------------------------------------------------------------------------------------------------------------------------------------------------------------------TGGAACAATAATGGTTTCGCTTGCTGCGGTTACTAAAATTATTCCAGTGCAATATATCGTAGAGCTCAGAATACTGTATGCTGTTGGCATTGGGATTACATTAGGAATATATATTTGTGCTGAGTTCTTTATTCAAGCTCCCATTCTACATGCTTTGCTTGTAGGAACTGTTACATGTGCATCCGTCTTTGTGGTCTTTACACATCTTCCTTCCTCATCGAGTCCAAGGTTTTTACCTTGGGTATTTGCGTTACTCGTTGCACTTTTACCTGTTATGTATTTGATTGAAGGTCAGCTGAGGTTTACTGCAGAAAATGGAGACGAGGAAAGGTTTGTAGCGCTATTAGCACTTGAAGGTGCTCGGATATCTTTGTTGGGATTGTATGCTGCAATTTTCATGCTTATAGCTTTGGAGATTAAGTTTGAATTAGCATCATTGATGAGAGATAAAGTCTTGGAGAAAGGAGGAATGCCAAAGGTATCAAGTCAGGGTTTTGTTCCAAAGTATCGCCTTCTTCAACAACGCCGAGCATCCATGGTAGCTTCCTTCACAGTAAAGAAGCTAGCAGCAGAAGGAGCATGGATGCCGGCAGTTGGCAATGTTGCTACAGGACTCTGTTTCATAATTTGTCTAATACTGAATGTACATTTATCTGGTGGCTCGAATCGGGCAATTTTTATTCTGGCACCAATCTTGCTGCTGCTCAATCAGGATTCAAGCTTCTTTACTGGCTTTGGGGACCGACAAAGGTACTTCCCTCTTACTGCAGTTATCTCTTTATATTTAGTAGCATCTAGCATATACAAACTATGGGATGAAGTATGGCATGGATATGCTGGGTGGGGACTTGAGACTGGAGGTCCAGGTTGGTTCTTTGTTGTGAAAAACACAGCCTTGTTGATGCTAACTTTACCTAATCACATACTTTTCAATCGCTTCATGTGGGACTATGCAAGACAGTCAGATTTAATATTGTTATTGATCATGCCTCTCAATTTGCCTTCAGTTGTAATGACTGATATCATCGCTATTAAAGTTTTGGCATTGTTAGGCATTATGTATGCTTTAGTCCAGTATTTGGTTTCAAGGCACATTAGAATCAAAGGAATGAGGTTTATTTGAGTGAGAAAAAGAGTTGTACTGGGAATTTTTTGAACTCGGCTCCTTTCGAATAGTATATCAAATTGCATGGTAGTCCCTTTTCTGTGGGCTGATTTTCATTTTC
>SV36
AATTCTGTGTTCTATTTGTGCAGTTAGTGAAGCGTGTGCTTCTTCTGGTGGTGGTTGTTGGTGTCTTGCTTATCTTCATGCAGCCTCCAATGCCAGAGACATGGTCTTTTCAGTCTAAGTTTATGCACATACCGGTGGATTCTGTTGATGATGTTTCTATCTATGGTTTAGTTGCAAAGAAACCTTCCTGGCCATCTTGGTTACTTATAGGAACAATAATGGTTTCTCTGGCTGCAGTTACTAAAATTTTTCCAGTGCAGTATATAGTAGAGCTCAGGTTACTATATGCTGTTGGTGTCGGTATCACATTGGGTATTTACATTTGTGCTGAGCTCTTTATTCAAGCTCCCATTTTACATGCCTTGCTTGTTTGTGCTGTAACATGTGCAACTCTCTTTGTGGTTTTTACACATCTTCCTTCCTCTTCAAGTCCTAGGTTTTTACCCTGGATATTTGCACTTCTTGTGGCACTTTTACCTGTTATGTATTTGGTGGAAGGTCTGCTGAGGTTTATTGCAGAAAATGGAGAAGAGGAAAGGTTTGTAGCACTGCTAGCCCTTGAAGGTTCTCGGATATCTCTGTTGGGATTGTATGCTGCAATTTTCATGCTTATAGCTTTGGAGATTAAGATTGAGTTGGCATCATTGATGAGGGAGAAATCTTTGGAGAAAGGAAGAGTGCAAAATGCATCAAATCAGAGTTTTGTCCCAAAGTATCGTCTTCTTCAACAACGTCGAGCATCTATGGTACCTTCATTCACAGTAAAGATGCTGGCAGCAGAAGGTGCATGGATGCCTGCAGTCGGCAATGTTTCTACAGTACTCTGTTTGTTAATCTGTCTCATTCTGAATGTACATTTGACTGGTGGCTCAAATCGGGCAATTTTTATTCTGGCACCAATTTTACTGCTTCTCAATCAGGATTCAAACTTATTTACGGGTTTTGGAGATCGACAAAGGTACTTCCCTCTCACTGCAGTTATCTCTATATATTTAGTAGCATCTGGCATATACAGACTATGGGATGAAGTATGGCATGGATACTCTGGGTGGGGACTTGAGACTGGAGGCCCAGGTTGGTTCTTTGTTGTGAAAAATGCAGCTTTGTTGATGCTAACTATACCCAATCATGTGCTTTTCAATCGATTCATGTGGGATTATGCAAGACAGTCAGATTTAATATTGTTATTGATCATGCCTCTCAATTTGCCGTCAGTTATAATGACTGATGTAACCGCTATTAAAGTTTTGGCATTGTTAGGCATAATGTATGCTTTAGTCCAGTATTTGGTTTCAAGGCACATTAGAATCAAGGGAATGAAGTTCATTTGAGAGACA-AAAGAGTTGTACTGGGATTTTTTTTGAATCAGTTCCTTTTGAATTGTTATTCATATTGCATGGTGGCCCCTGTTCTGTGGGTCGACTTTGTTTTTT
>TA17
GATTATGTGTTCTTTTTCTGCAGTTGGCAAGGCGTGTGCTTCTGCTGGTGGTTGTGGTTGGTGTCTTGCTAATTTACATGCAGCCCCCTTTGCCAGAGGCATTTACTTTTAAGTCTAGGTTTATGTATATACAAGATAATTCTGTTGATGATATTACCATATATGGTTTAGTTGAAAAGAAGGCTTCCTGGCCATCGTGGTTACTTATTGGAACAATATTGTTCTCTCTTGCTGCGGTTACTAAAATTATTCCAGTGCAATATATAGTAGAGCTCAGAATACTTTACGCTGTTGGCATTGGGATCACATTAGGCATATATATATGTGCTGAGTTCTTTATTCAAGCTCCGATTCTACATGCCTTGCTTGTGGGAGCTGTTACATGTGCATCCATCTTTGTGGTCTTTACACATCTTCCTTCCTCCTCAAGTCCAAGGTTTTTACCATGGGTATTTGCTTTACTGGTTGCACTTTTACCTGTTATGTATTTGATTGAAGGCCAGCTGAGGTTTAGTGCAGAAAATGGAGAAGAGGAAAGGTTTGTAGCATTATTAGCTCTTGAGGGTGCTCGGATATCTCTGTTGGGATTATATGCTGCAATTTTTATGCTGATAGCTTTGGAAATTAAGTTTGAATTATCATTATTGATGAGAGATAAAGTCTCGGAGAAAGGAGGATTGCCAAAGGTATCAAATCAGAGTTTTGTTCCAAAGTATCGCCTTCTTCAACAACGCCGAGCATCTATGATAGCTTCCTTCACAGTAAAGAAGCTAGCAGCAGAAGGGGCATGGATGCCGGCAGTTGGCAATGTCGCTACAGGACTCTGTTTCTTATTATGTCTAATACTGAATGTACATTTATCTGGTGGCTCAAATAAGGCAATATTTATTCTGGCACCAATTCTGCTACTGCTCAATCAGGATTCAAATTTCTTTACTGGCTTTGGGGACCGACAAAGGTACTTCCCTCTTACTGCAGTTATATCTTTATATTTAGTAGCATCTAGCATATACAAACTATGGGATGAAGTTTGGCATGGATATGCTGGTTGGGGGCTTGAGACTGGAGGCCCAGGTTGGTTCTTTGTTGTGAAAAACACAGCCTTGTTGATGCTAACTTTACCTAATCACATACTTTTCAATCGCTTCATGTGGGACTATGCAAGACAATCAGATTTAATACTATTATTGATCATGCCTCTCAATTTGCCTTCAGTTGTAATGACTGATATAATCGCTATTAAAATTTTGGCATTGTTAGGCATTATGTATGCTTTAATCCAGTATATGGTGTCAAGGCACATTAGAATCAAGGGAATGAGATTTATTTGAGTGAGAAAAAGGATTGGTCTGGGAATTTTGTGAAACTGGCTCCTTTTTATTAGTAAATCATATTGCATGGTAGCCCCT-------------------------
>TB39
--------------------------------------------------------------------------------------------------ACCTGGTCTTTTCAGTCTAATTTCACGCTTATACCTGAGAATTCTGTTGATGATATTACTATATATGGTTCAGTTGAAAAGAAGCCTTCTTGGCCATCATGGTTACTTATAGGAACAATAGTGACTTCACTGGCTGCAGCTACTAAAATCATTCCAGTGCAGTATGTAGTTGAGCTCAGGCTACTCTATGCAGTTGGTGTTGGGATCACATTAGGTATATACATTTGTGCTGAGTTCTTTATTCAAGCTCCCATTCTACACGCCTTGCTCGTAGGTGCTGTTACATGTGCATCCATCTTTGTGGTCTTTACACATCTTCCATCCTCGTCAAGTCCAAGGTTATTACCCTGGGTATTTGCACTTATGGTGGCATTTTTACCTGTTATGTATTTAGTGGAAGGTCAGCTCAGGTTTACAGCAGAAAATGGAGAAGAGGAGAGGTTTGTAGCACTGCTAGCTCTAGAAGGTTCTCGGATATCTTTGTTGGGATTGTATGCAGCAATTTTCATGCTGATAGCTTTGGAGATTAAATTTGAGTTGACATCATTGATGAGAGAGAGAGTTTTGGAGAAAGGAAGAGTACCAAATGTATCAAGTCAGAGTTTTGTTCCAAAGTATAGACTTCTTCAACAACGCCGATCATCCATGGTACCTTCGTTCACAGTAAAGAAGCTAGCAGCAGAAGGTGCATGGATGCCTGCAGTTGGCAACGTTGCTACAGGACTCTGTTTCTTAATATGTCTCATTCTGAATGTACATTTGTCTGGTGGTTCAAATCGAGCAATTTTTATTTTGGCACCAATTTTGCTGCTGCTCAATCAGGATTCTAATTTCTTTACAGGGTTTGGGGATCGACAAAGGTACTTCCCTCTAACTGCAGCTATCTCATTATATCTAGTGGCATCTAGCATATATAGACTATGGGATGAGGTATGGCATGGATATGCTGGGTGGGGACTTGAGACTGGAGGCCCGGGTTGGTTCTTCGTTGTGAAAAATGCAGCTCTGTTGATGCTAACTTTACCCAATCACGTCCTTTTCAATCGCTTCATGTGGGATTATGCAAGACAGTCAGATTTTATATTGTTATTGATCATGCCTCTCAATTTGCCTTCAGTTGTAATGACTGATATAATTGCTATTAGAGTTTTGGCGTTGTTAGGTGTAATGTATGCTTTAGTCCAGTATTTGGTTTCAAGGCACATTAGAATCAAGGGAATGAAGTTCATTTGAGTGAAAACACGAGTTGTTCTGGGGATTGTTTCAAACTGGTTCATTTTGAATAG-TTATCATATTGCATAGTCGTCCCTTTTCTGTGGGCTGTTATCTTTTTTC
>TC31
AATTCTGTATTGTTCTTTTGCAGTTAGTAAAGCGTGTGCTACTTCTGGTGGTGGCTGTTGGTGTCTTGCTTATATTTATGCAACCTCCATTGCCGGAGACGTGGTCTTTTCAGTCTAAATTGATGTACATACCTGAGCAGTCTATGGATGATAGTTCCATCTATGGTTCAGTGACAAAGAAGCCATCCTGGCCATCATGGTTACTTATAGCAACAATTATTGTTTCATTGGCTGCATTTACTAAAACCATTCCAGTGCAGTACATTGTAGAACTTAGGCTACTATATGCTGTGGGTGTTGGGATCACGTTTGGTATCTACATCTGTGCTGAGTTCTTTACTCAAACTCCCATTCTACATGCCTTACTTGTTGGAGCTATGACATGTGCATCTGTCTGTGTGGTCTTTACACACTTTCCTTCTACATCAAGTGTGAGGTTTTTACCCTGGGTGTTTGCACTCCTTGTTGCACTTCTACCTGTTATGTATTTGATGGAAGGTCAGTTGAGGTTGAATGCAGAAAATGGAGAAGATGAGAGGTTTGCTGCACTATTAACCCTTGAAGGGGCTCGGATATCTTTGTTGGGATTGTATGCAGCAATTTTTACACTGATAGCTTTGGAAATAAAGTTTGAGTTGGCATCATTGATGAAAGAGAAAGCTTTGGAGAAAGGAAGAGTCCAAAATGCATCAGCTAAGAGTTTTGTTCCAAAGTATCGTCTCCTTCAACAACGTCGAGCATCAGTGGCATCTTCTTTCACGGTAAAGAAGCTAGCTGCAGAAGGTGCATGGATGCCTTCAGTTGGCAATGTTGCTACTATGTTATGTTTCTTGATTTCTTTGATTCTGAATGTCCATTTGACTGGGGGATCTGATAGGGCAATTTTTATTCTGGTACCAATATTGCTGCTGCTCAACCAGGACTCTAACTTTTTTACTGGTTTTGGAGATAGACAACGATACTTTCCTTTGACTGCAGTTCTCTCTTTGTATTTAGTAGCATCTGCCATATACAGACTCTGGGATGAAGTATGGCATGGATATTCGTCTTGGGGACTTGACGTTGGAGGTCCAGGTTGGTTCTTTGCTGTAAAAAATGCAGCTTTATTGATGCTAACATTACCTAATCATGTGCTTTTCAATCGCTTTATGTGGGATTATGCAAGACAGTCAGATTTAATATTGTTAATGATCATGCCTCTCAATTTGCCTTCAGTCGTGATGGCTGATATAACAACTATTAAAGTTTTAGCACTGTTAGGCATTATATATGCTCTAGTCCAGTATTTGGTATCAAGGCATATAAGAATCAAGGGAATGAAGTTCATTTGACAAGACTGAAGAGTTGTAATGAGGAGTTTTTTGGAACAATTCTGTTCGGATTGTTTATTGTACTGCATGATGGTGCCTTTTCTGCGGGCTGATGGCTCTCACA
>TN1
TAATTTTTGTTCTTTTTGTGCAGTTAGCAAAGCGTGCGCTTCTTCTGGTGGTGGTGGTTGGTGTTTTGTTTATATTCATGCAGCCTCCCATGCCAGAGACATGGTCTTTTCAGTCTAATTTCATGCACATACCTCCAAATTCTGTTGATGATATAACTATATATGGTTCAGTTGAAAAGAAGCCTTCCTGGCCATCATGGTTACTTATAGGGACAATAGTGGCTTCACTGGCTGCAGTTACTAAAATTATTCCAGTGCAATATATAGTGGAGCTCAGGCTACTGTATGCTGTTGGTGTTGGGATCACATTAGGCATATACATTTGTGCTGAATTCTTTATTCAAGCACCCATTCTACACGCCTTGCTCGTAGGAGCTGTTACATGTGCATCCATCTTTGTGGTCTTTACACATCTTCCTTCCTCATCAAGTACAAGGTTTTTACCCTGGGTTTTTGCACTTATGGTGGCATTTTTACCTGTTATGTATTTGGTAGAAGGTCAGCTGAGGTTTACAGCAGAAAATGGAGAAGAGGAGAGGTTTGTAGCACTGTTAGCTCTTGAAGGTTCCCGGATATCTTTGTTGGGATTGTATGCAGCAATTTTCATGCTGATAGCTTTGGAGATTAAATTTGAGTTGGCATCATTGATGAGAGAAAAAGTTTTGGAGAAAGGACGAGTATCAAATGTATCAAGTCAGAGTTTTGTTCCAAAATATCGACTTCTTCAACAACGTCGATCATCCACGGTACCTTCGTTCACAGTAAAGAAGCTAGCAGCAGAAGGTGCATGGATGCCTGCAGTTGGCAATGTGGCTACAGGACTTTGTTTCTTAATATGTCTCATTCTGAATGTACATTTGTCTGGTGGCTCAAATCAAGCAATTTTTATTCTGGCACCAATTTTGCTGCTGCTCAATCAGGATTCTAATTTCTTTACGGGTTTTGGGGATCGACAAAGGTACTTCCCTCTGACTGCAGTTATCTCTTTATATTTAGTAGCATCTAGCATATACAGACTGTGGGATGAGGTATGGCATGGATACACTGGGTGGGGACTAGAGACTGGAGGCCCAGGTTGGCTCTTTCTTGTCAAAAATGCAGCTTTGTTGATCCTAACTTTACCCAATCACGTGCTTTTCAATCGCTTCATGTGGGATTATGCAAGACAGTCAGATTTTGTATTGTTATTGATCATGCCTCTCAATTTGCCTTCAGTTGTAATGACTGATATAATTGCTATTAAAGTTTTGGCATTGTTAGGCATAATGTATGCTTTAGTCCAGTATTTGGTATCAAGGCACATTAGAATCAAGGGAATGAAGTTCATTTGATTGAAAAGAAGAGTTGTACTGGGGATTTTTTTGAACTAGTTCATTTTGAATGGTTTATCATATTGCATGGTGGTCCCTTTTCCGTGGGCTGTTTTTCTTTTTC
>TO14
GATTATGTGCTCTTTTTCTGCAGTTAGCAAGGCGTGTGCTTCTGCTGGTTGTGGTGGTTGGTGTCTTGCTAATTTACATGCAGCCCCCTTTGCCAGAGTCATGGACTTTTAAGTCTAAGTTTATGTATATACCAGATAATTCTGTTGATGATATTACCATATATGGTTTAGTTGAAAAGAAGGCTTCCTGGCCATCATGGTTACTTATTGGAACAATAATGGTTTCTCTTGCTGCGGTTACTAAAATTATTCCAGTGCAATATATAGTAGAGCTCAGAATACTTTATGCTGTTGGCATTGGGATCACATTAGGCATATATATATGTGCCGAGTTCTTTATTCAAGCTCCCATTCTACATGCCTTGATTGTAGGAGCTGTTACATGTGCATCCGTCTTTGTGGTCTTTACATATCTTCCTTCCTCCTCGAGTCCAAGGTTTTTACCCTGGGTATTTGCGTTACTGGTTGCACTTTTACCTGTTATGTATTTGATTGAAGGCCAGCTGAGGTTTACTGCAGAAAATGCAGAGGAGGAAAGGTTTGTAGCATTATTAGCTCTTGAGGGTGCCCGGATATCTCTGTTGGGATTGTATGCTGCAATTTTCATGCTGATAGCTTTGGAGATTAAGTTTGAATTAGCATCATTGATGAGAGATAGAGTCTTGGAGAAAGGAGGATTGCCAAAGGTATCAAATCAGAGTTTTGTTCCAAAGTATCGCCTTCTTCAACAACGTCGAGCATCTTTGGTAGCTTCCTTCTCAGTAAAGAAGCTAGCAGCAGAAGGGGCATGGATGCCGGCAGTTGGCAATGTTGCTACAGCACTCTGTTTCATGCTATGTCTAATACTGAATTTACATTTGTCTGGTGGCTCAAATCGGGCAATATTTATTCTGGCACCAATTTTGCTGCTGCTCAACCAGGATTCAAATTTCTTTACTGGCTTTGGGGACCGACAAAGGTACTTCCCTCTTACTGCAGTTATATCTTTATATTTAGTAGCATCTAGCATATACAAACTATGGGATGAAGTATGGCACGGATATGCTGGTTGGGGACTTGGGACTGGAGGCCCAGGTTGGTTCTTTGTTGTGAAAAACACAGCCTTGTTGATGCTAACTTTACCTAATCACATACTTTTCAATCGCTTCATGTGGGACTATGCAAGACAGTCAGATTTAATATTATTATTGATCATGCCACTCAATTTGCCTTCAGTTGTAATGACTGATATAATTGCTATTAAAATTTTGGCATTGTTAGGCATTATGTATGCTTTAATCCAGTATTTGGTGTCAAGGCACATTAGAATCAAGGGAATGAGGTTTATTTGAGTGAGAAACAGAGTTGTTCTGGGAAATTTTTGAACTCGGCCCCTTTTGAATAGTTTATCATATTGCATGGTAGCCCCTTTTCTGTGGGCTGATTTTCATTTTC
>TPL03
AATTCTATGTTCTTTTTCTGCAGTTAGCAAAGCGTGCACTTCTTCTTCTGGTGGTGGTTGGTGTGTTGCTTATCTTCATGCAGCCTCCAATGCCATCCTCATGGTCTTTTCAGGCTAAATTTATGCGTATACCCGAGCGATTTGATGATGATATTTCTATTTACGGTGTAGTTGCAAAGAAGCCTTCTTGGGCATCGTGGTTACTTATAGGAATAATAATGGTTTCACTGGCAGCAGTTACTAAAATCATTCCAGTGCAGTATATTGTAGAGCTCAGGTTACTGTATGCTGTTGGTGTTGGAATCACACTAGGGATTTACATTTGCGCTCAGTTCTTTATTCAAACTCCCATTCTGCATGCCTTGCTTGTTGGAGCTGTTACATGTGCATCTATATTTGTGGTCTTTACACATCTTCCTTCCTCATCAAGTCCAAGGTTTTTACCATGGATATTTGCACTCTTTGTGGCGCTTTTGCCTGTTATGTATTTGGTGGAAGGTCAACTGAGGTTTACTGGGGAAAATGTGGAAGATGAGAAGTTGGTAGCTATGCTACTCCTTGAAGGTTCTCGGGTTTCTCTGTTGGCACTATATGCAGCAATTTTCATGTTGATCGCTTTGGAGATTAAGTTTGAGTTGGCATCATTAATAAGAGAGAAAGCATTGGAAAAAGGTAGAGTGCCAAATGTTTCAAATCAGGGTTTTATTCCGAAGTATCGGCTTCTTCAACAACGTCGAGCGTCCATGGTACCTTCATTTACAGTAAAGAAGCTTGCAGCAGAAGGTGCATGGATGCCTGCAGTTGGCAATGTTGCTACAGTACTCTGTTTCATCCTCTGTCTCATGTTGAATGTACATTTCACTGGTGGCTCAAATCGGGCAATCTTTTTCCTAGCACCAATTTTGCTACTGCTCAATCAGGATTCAAACTTCATTACAGGTTTTGGGGATCGACAACGGTATTTCCCCCTGACTGCAGTTATCTCTTTTTATTTAGTTGTTTCTGCCATATACAGGCTGTGGGTTGAATTATGGCATGGATATGATGGATGGGGACTTGAGACTGGAGGCCCAGGTTGGCTTTTTGCTGTGAAAAATGCAGCTTTGTTGATGCTAACAATACCCAATCATGTGCTTTTCAATCGCTTCATGTGGGATTATGCAAGGCAGTCAGATTTAGTGTTGTTATTGATCATGCCTCTCAATCTGCCTTCAGTTGTAATGACTGATATCATTACTATTAAAGTTTTGGCCTTGTTAGGTATAATGTATGCTTTAGTCCAGTATTTGGTTTCAAGGCACATTAGAATCAAGGGAATGAAGTTCATTTGAGTGAAAAAAAGAGTTGTTATGAGGTCTTTTTTGGAACACATTTTATCGGCCAATACATGATGTAGAACGATAATCAATATTTTGCAGCTGCTGTGGTAGTTGC
>WN5
AATTCTTTATTTTTTCTGTGCAGTTAGCAAAACGTGTGCTTGTTCTAGTCGTTGTTGTGGGTGTCTTGCTTATTTTCATGCAGCCTCCAATCCCAGAGACATGGTCCTTTCAGTCTAGGTTTATGTATAAACCTGAGTATTCTGTTGACAATGTTTCTATATATAGTTTAGTTGAAAAGAAGCCTTCCTGGCCAGCATGGTTACTTATAGGAACAATAATGATTTCACTGGCTGCAATTACTGGAATTATTCCAGTGCAGTATATAGTAGAGCTCAGGCTACTTTATGCTATCGGTGTGGGGATCACATTAGGTATTTACATTTGTGCTCAGTTCTTTATTCAGGCTACCATTCTACATGCTCTGCTTGTTGGAGCTGTTACAAGTGCATCGATCTTTGCGGTTTTTACACACCTCCCTTCTTCGTCAAGTCCAAGGTTTTTACCATGGGTATTTGCACTTCTTGTGGCACTATTACCTGTTATGTATTTGGTGGAGGGTCAGCTGAGGTTTTCTGCAGAAAATGAGGAAGATGAAAAGTTTATAGCATTGTTAGCACTTGAAGGTTCTCGAATATCTCTGTTGGGTTTGTATGCAGCAATTTTCATGCTGATAGCATTGGAGATCAAGTTTGAGTTGGCATCATTGATGAGAGAGAAAGCTTTGGAGAAAGGAAGAGTGCCAAATGTATCAAGTCAGGGTTTTGTTCCAAAGTATCGACTTCTTCAACAACGCCGAGCGTCTTCTGTGCCTTCATTCACAGTAAAGAAGCTAGCAGCAGAAGGTGCATGGATGCCTGCAGTTGGTAATGTGGCAACAGTACTCTGCTTTTTAATCTGTCTCATTCTGAATGTACATTTGACTGGTGGCTCAAATCGGGCAATTTTTATTCTGGCGCCAATTTTGCTTCTGCTCAATCAGGATTCAAATTTCATTACGGGTTTTGGGGATAGACAAAGGTACTTTCCTCTGACTGCAGTTATCTCTTTATATTTACTAGTGTCTGGCATATACAGAATATGGGATGAAGTATGGCATGGGTATGCTGGGTGGGGACTGGAGACTGGAGGCCCAGGTTGGTTCTTTGTGGTGAAAAATGCAGCATTGTTGATGCTGACTGTACCGAGTCATGCGCTTTTCAATCGCTTCATGTGGGATTATGCACGACAGTCGGATTTCATATTGTTATTGATCATGCCTCTCAATTTGCCTTCAGTTGTAATGAGTGATATAACCACTATTAATGTTTTGGCAGCGTTAGGAGTAATGTATGCATTAGTTCAGTATTTTGTTTCAAGGCGCATTAGAATCAGGGGCATGAAGTTCATTTGAGTAAGA-CGAGAGTTGTAATGGGAATTTTTCTTGGGAAGTTCCATTAAAATAGTTTATGATATTGTGTGGTGGTCCCTCAAATGTGGGCAGTGTTTCTTTTTT
>WS10
GATTATGCGTTCTTTTTGTGCAGTTAGCAAGGCGTGTGCTTCTGCTGGTGGTGGTAGTTGGTGTTATGCTAATTTACATGCAGCCCCCTTTGCCAGAGGCATGGACCTTTAAGCCTAATTTTAGGTATATACCAGAGAATTCTGTTGATGATATTACCATATATGGTTTAGTTGAAAAAAAAGCTTCCTGGCCATCATGGTTACTTATTGGAACAATAATGGTTTCTCTTGCTGCGGTTACTAAAATTATTCCAGTGCAATATATAGTAGAGCTCAGAATGCTTTATGCTGTTGGCATTGGGATCACATTAGGCATATATATCTGTGCCGAGTTCTTTATTCAAGCTCCCATTCTACATGCCTTGCTTGTAGGAGCTGTTACATGTGCATCTGTCTTTGTAGTCTTTACTCATCTTCCTTCCTCCTCGAGTACAAGGTTTTTACCCTGGGTGTTTGCGTTACTGGTGGCACTTTTACCTGTTATGTATTTGATTGAAGGCCAGGTGAGGTTTACTGCAGAAAATGGAGAAGAAGAAAAGTTTGTGGCATTATTAGCTTTTGAGGGTGCTCGGATATCTCTGCTGGGATTGTATGCTGCAATTTTCATGCTGATAGCTTTGGAGATTAAGTTTGAATTAGCATCATTAATGAGAGATAAAGTCATGGAGAAAGGAGGATTGCCAAAAGTATCAAATCAGAGTTTTATTCCAAAGTATCGCCTTCTTCAACAACGTCGAGCTTCTATGGTAGCTTCCTTCACAGTAAAGAAGCTAGCAGCAGAAGGGGCGTGGATGCCTGCAGTTGGCAATGTTGCTGCAGGACTCTGTTTCTTATTATGTCTAATACTGAATGTACATTTATCTGGTGGCTCAAATAGGGCAATATTTATTCTGGCACCAATTTTGCTTCTGCTTAATCAGGATTCAAATATCTTTACTAGCTTTGGGGACCGACAAAGGTACTTCCCTCTTACTGCAGTTATATCTTTATATTTAGTAGCATCTAGCATATACAAACTATGGGATGAAGTATGGCACGGATATGCTGGGTGGGGACTTGAGACTGGAGGCCCAGGCTGGTTCTTTGTTGTGAAAAACACAGCTTTGTTGATGCTAACTTTACCTAATCATATACTTTTCAATCGCTTCATGTGGGACTATGCAAGACAGTCAGATATAATATTATTGTTGATCATGCCTCTTAATTTGCCTTCAGTTGTAATGACTGATATAATCGCTATTAAAATTTTGGCATTGCTAGGCATCATGTATGCTTTAATCCAGTATTTGGTGTCAAGGCACATTAGAATCAAGGGAATGAGGTTTATTTGAGTGAGAAAAAGAGTTGTACTGGGAAATTTTGAACTCGGCTCCTTTTTGAATAGTACATCATATTGCATGGTAGTCCCTTTTCTGTGGGCTGATAATAATTTTC
>WW11
GATTATGCGTTCTTTTTGTGCAGTTAGCAAGGCGTGTGCTTCTGCTGGTGGTGGTAGTTGGTGTTATGCTAATTTACATGCAGCCCCCTTTGCCAGAGGCATGGACCTTTAAGCCTAATTTTAGGTATATACCAGAGAATTCTGTTGATGATATTACCATATATGGTTTAGTTGAAAAAAAAGCTTCCTGGCCATCATGGTTACTTATTGGAACAATAATGGTTTCTCTTGCTGCGGTTACTAAAATTATTCCAGTGCAATATATAGTAGAGCTCAGAATGCTTTATGCTGTTGGCATTGGGATCACATTAGGCATATATATCTGTGCCGAGTTCTTTATTCAAGCTCCCATTCTACATGCCTTGCTTGTAGGAGCTGTTACATGTGCATCTGTCTTTGTAGTCTTTACTCATCTTCCTTCCTCCTCGAGTACAAGGTTTTTACCCTGGGTGTTTGCGTTACTGGTGGCACTTTTACCTGTTATGTATTTGATTGAAGGCCAGGTGAGGTTTACTGCAGAAAATGGAGAAGAAGAAAAGTTTGTGGCATTATTAGCTTTTGAGGGTGCTCGGATATCTCTGCTGGGATTGTATGCTGCAATTTTCATGCTGATAGCTTTGGAGATTAAGTTTGAATTAGCATCATTAATGAGAGATAAAGTCATGGAGAAAGGAGGATTGCCAAAAGTATCAAATCAGAGTTTTATTCCAAAGTATCGCCTTCTTCAACAACGTCGAGCTTCTATGGTAGCTTCCTTCACAGTAAAGAAGCTAGCAGCAGAAGGGGCGTGGATGCCTGCAGTTGGCAATGTTGCTGCAGGACTCTGTTTCTTATTATGTCTAATACTGAATGTACATTTATCTGGTGGCTCAAATAGGGCAATATTTATTCTGGCACCAATTTTGCTTCTGCTTAATCAGGATTCAAATATCTTTACTAGCTTTGGGGACCGACAAAGGTACTTCCCTCTTACTGCAGTTATATCTTTATATTTAGTAGCATCTAGCATATACAAACTATGGGATGAAGTATGGCACGGATATGCTGGGTGGGGACTTGAGACTGGAGGCCCAGGCTGGTTCTTTGTTGTGAAAAACACAGCTTTGTTGATGCTAACTTTACCTAATCATATACTTTTCAATCGCTTCATGTGGGACTATGCAAGACAGTCAGATATAATATTATTGTTGATCATGCCTCTTAATTTGCCTTCAGTTGTAATGACTGATATAATCGCTATTAAAATTTTGGCATTGCTAGGCATCATGTATGCTTTAATCCAGTATTTGGTGTCAAGGCACATTAGAATCAAGGGAATGAGGTTTATTTGAGTGAGAAAAAGAGTTGTACTGGGAAATTTTGAACTCGGCTCCTTTTTGAATAGTACATCATATTGCATGGTAGTCCCTTTTCTGTGGGCTGATAATAATTTTC
