# Supplementary material for: Development of a Target Enrichment Probe Set for Conifer (REMcon)
Source: Biology (Basel). 2024 May 22;13(6):361. doi: 10.3390/biology13060361 (PMC11200496; doi:10.3390/biology13060361)
Supplement: Supplementary file 1 [file biology-13-00361-s001.zip › biology-2960267-supplementary/Sup data/secapr_alignments_paralogs/5.fasta]

>AA3
-------------------------ACACCCAAAGTCTCTCATGTTGTCATTTGACCTTTTTTGGGGTATTAAAACT-TATCAAGTATTAGAGAC----ATCGAAGATTTGTGTAGTTTCTTTGAATATTTCTTGTAGGCGACACTTTGTCTAGGGATTTGGCGTTTGAATATTT-----GATTCAGAGAGTGCATTATGTTAAATTACAATCTGTGCCAAGTGAATCAACAAGTCTCAAAGTGTCTGTATAATTTCATGTAA-ATTTCTTGTGAAATGCAATGCAGGTGATGTGGAAAGCTGTTGAACGTGCATTAGGAACTGGGTTTTCTCGAGATAAATGTGATGTCAAGTTGGTCGGTACCCCATTGACGCACCAAAGGTTTCTTCGAAGGAATAGGGGCACTTATGGGCCTGCAATTCGTGCAGGCCAAGGATCATTCCCTGGGAATGGAACACCTATTTCACAGCTTTACTGTTGTGGTGATTCAACATTTCCAGGCATTGGGGTTCCTGCAGTAGCAGCAAGTGGTTCCATTGTTGCTAATTCTTTAGTTTCTGTTGCAGACCATACGAGGCTTCTAGATGCCATAGGCATTTAATTTAAAGGGACAGTTGTTTTGTAGGTTTTCGTGTATTCCTAACTATTGTATTCATTATTTAAAAACCTTTGTGAAACCAATGTTCTTCACCCTTCTAAATTTAGAG-ACAGAAGGAAAATGTCTTATAATTGTATGTCAAACATTT-AGATTTTAGGCCCTAAATAATGGGTGGTACATTGAATAGGTTGCATCGTTTTGAGAGGTTAATTATGTATCCA--AATATGTACAGTTCGATGTTACTATGTTATAATAGAGAATATAATCCTTACCTCTGTCTAAGACATCCTTT-AAAAAAATAAAAGTTTGTGTTTAT---CAAAAAATAGTAAAAGAAGTGCTACTTAACTGCAAATGAACCTAATTATATAGTCATCCACACTTTAGAAGCATAGATACATCATAGCTTTGCATAACCCTTGTTAATACAGATAAAATTCACAGAGGTGATGCTTATGAGA
>AA60
----------------------------------------------------ATATTTCAAGTGCCACTTCAATG---TTATAAATATTTAAATC-----TAGTTTTCTCGCTCTTGAAAACCATGTTATAGCTTGAAATATTTATTTTTGGGGTCTTTTATTTCTTTAATCCTGAAAC-----------AATTGTGAC---AAATTACAAATGATGCTTAGTGCAACAAAAAA-TTCTGGGTTTTTGTATACTTTTATATGATTTTTCTTGTGAAATGCAACACAGGTTGTCTGGAGAGCTGTCGAACGTGTATTAGGACCAGGGTTTTCTCAAGATAAATGTGAGGTCAAGTTGGTTGGCACACCATTGACACACCAGCGTTTTCTTCGTAGGAATAGAGGTACATATGGGCCTGCCATTCGTGCAGGTCAAGAATCATTCCCTGGGCAAGGGACTCCTATTCCACAGCTTTATTGTTGTGGTGACTCAACATTTCCAGGCATTGGGGTTCCTGCAGTAGCAGCAAGTGGTATTATTGTAGCTAATTCTTTGGTTTCTGTTGGAGAGCACATGAGGCTTCTGGATGCTGTAGGAATTTGATGAAC--TTTTTGGAGTTTG-------TTCAAACATTTGTGAGTATTTTGTTCATTGTATT--AGCCATCCTGATATCTGTTCTGTTCAACCTTCTAAATTTATTGTACAGGAAAATAATC--ATATATATGCAACACAAACTTTT------------------------------------------------------------------------------------------------------------------------------------GTTGTTTGATT--TGGAGGAATTCGCAATTTATTTTGTTCACTACTATAGCCATTGTAAATTTGTTCTTTT------------------------------------------------------------------------------------------------------------------
>AAR4
--TAAAACCTTGGTGCCAAATCTAAACACCAAAAGTCTCTCATGTTGTCTTTTGACCTTTTTTGGGGTATTAAAACT-TATCAAGTATTAGAGAC----ATCGAAGATTTGTGTAGTTTCTTTGAATATTTCTTGTAGGCGACACTTTGTCTAGGGATTTGGCGTTTGAATATTT-----GATTCAGAGAGTGCATTATGTTAAATTACAATCTGTGCCAAGTGAATCAACAAGTCTCAAAGTGCCTGTATAATTTCATGTAA-ATTTCTTGTGAAATGCAATGCAGGTGATGTGGAAAGCTGTTGAACGTGCATTAGGAACTGGGTTTTCTCGAGATAAATGTGATGTCAAGTTGGTCGGTACCCCATTGACGCACCAAAGGTTTCTTCGAAGGAATAGGGGCACTTATGGGCCTGCAATTCGTGCAGGCCAAGGATCATTCCCTGGGAATGGAACACCTATTTCACAGCTTTACTGTTGTGGTGATTCAACATTTCCAGGCATTGGGGTTCCTGCAGTAGCAGCAAGTGGTTCCATTGTTGCTAATTCTTTAGTTTCTGTTGCAGACCATACGAGGCTTCTAGATGCCATAGGCATTTGATTTAAAGGGACAGTTGTTTTGTAGGTTTTCTTGTATTCCTAACTATTGTATTCATTATTTAAAAACCTTTCTGAAACCAATGTTCTTCACCCTTCTAATTTTAGAGTACAGAAGGAAAATGTCTTATAATTGTATGTCAAACATTT-AGATTTTAGGCCCTATATAATGGGTGGTACATTGAATAGGTTGCATCGTTTTGAGAGGTTAATTATGTATCCA--AATATGTACAGTTCGATGTTACTATGTAATAATAGAGAATATAATCCTTACCTCTGTCTAAGACATCGTTTAAAAAAAATAAAAGTTTGTGTTTAT---CAAAAAATAGTAAAAGAAGCGCTACTTAACTGCAAATGAACCTAATTATATAGCCATCCACACTTTAGAAGCATAGATACATCATAGCTTTGCATAACCCTTGTTAATACAGATAAAATTCACAGAGGTGATGCTTATGAGA
>AF1
TTGAAGAAGAGGAAAATGCATT---------TTGAAGGGCATTCAAGGGTGTAAATTTGGTCTTTTAGTTATAGATTCATTTCCTAATCGTAGTA-----TAGGTGTGTGACA-TTTTTGTTTCCTTTGGGTACAATTATAGTGCAATTATAGTTTTTGTCCCACATATTA-CCATTATAAAACCATGTAACCAG-TTGTTTGTCTTCAAAACTTTGATTAAGGACATGA-----TTAAAGGTTTATGTATAGTTCCATGTGG-ATTTATTGCATAGTTTAATGCAGGTGATGTGGCAAGCTGTTGAACGTGCATTAGGACCAGGGTTTTCTCGAGATAAATGTGAAGTCAAGCTGGTTGGTACTCCATTGACACACCAACGTTTCCTTCGCAGAAATAGGGGTACTTATGGGCCTGCGATTCGTGCAGGCCAAGAAACATTCCCTGGGCAACAGACACCTATTCCACAGCTTTATTGTTGTGGTGATTCAACATTTCCAGGCATTGGAGTTCCTGCAGTAGCAGCAAGTGGTTCTATTGTTGCTAATTCTTTGGTTTCTGTTGAAGAGCATATAAGGCTTCTAGATGCTATAGGAATTTGATGAAT-GGGACAGCTG-----------TTTATATATTCCCAATTAGTTTATTCATTGTTTAAGAGCTATTCTCAAATCTGTTTTCCTCACCATTCTAAATTTACAATATAGAAAGGAAATGTAGA-TGTGTATTTCTAAATGATTTAATTTTCAGGCCTCTATCCAATGATTGAAACATAAATTTGGTTGCATCTTTCAAAAGGCCAACATTGTTTTTTAGCTATGTGTTCACTTAATTGCCACAAT-------------------------------GTAACAACACAGATTATTT-ATCATCATTTT-GTTTGCACTACGTTATTATTTTAC----------TTTTTTTTCCAAGAAATCTCTATTTTAGGAATGTTTCTTTTTAGACAGTCATATTGCATTTATTAAAAATAGCTTCTTAAAAATGTGATGCTTAAAGATGCCCCTTGTCAATTGGTATA
>AG2
-----------------------------------------------------------------------------------------------------------------------------TTTGGGTACAATTATAGTGCAATTATAGTTTTTGTCCCACATATTA-CCATTATAAAACCATGTAACCAG-TTGTTTGTCTTCAAAACTTTGATTAAGGACATGA-----TTAAAGGTTTATGTATAGTTCCATGTGG-ATTTATTGCATAGTTTAATGCAGGTGATGTGGCAAGCTGTTGAACGTGCATTAGGACCAGGGTTTTCTCGAGATAAATGTGAAGTCAAGCTGGTTGGTACCCCATTGACACACCAACGTTTTCTTCGCAGAAATAGGGGTACTTATGGGCCAGCGATTCGTGCAGGCCAAGAATCATTCCCTGGGCAACAAACACCTATTCCACAGCTTTATTGTTGTGGTGATTCAACATTTCCAGGCATTGGAGTTCCTGCAGTAGCAGCAAGTGGTTCTATTGTTGCTAATTCTTTGGTTTCTGTTGAAGAGCATATAAGGCTTCTAGATGCTATAGGAATTTGATGAAT-GGGACAGCTG-----------TTTATATATTCCCAATTAGTTTATTCATTGTTTAAGAGCTATTCTCAAATCTGTTTTCCTCACCATTCTAAATTTACAATATAGAAAGGAAATGTAGA-TGTGTATTTCTAAATGATTTAATTTTCAGGCCTCTATCCAATGATTGAGACATTAAATTGGTTGCATCTTTCAAAAGGCCAACATTGTTTTTTAGCTATGTGTTCACTTAATTGCCACAAT-------------------------------GTAACAACACAGATTATTT-ATCATCATTTT-GTTTGCACTACGTTATTATTTTAC---------TTTTTTTTTCCAAGAAATCTCTATTTTAGGAATGTTGCTTTTTAGACAG-----------------------------------------------------------------------
>AH26
-----------------------------------------------------------------------------------G-----------CTATTCAGG--CCTTATAGAACCAGGTC-TCTAACACATTGAACCAAACCATGTTCTAGATTAAGTTGTCCTTTTTATTTATTT-AATTTTCAGACGGTGCCAAGTGAACTAGCAAGCAGTGGTACTCAG------GTGTGTGTAATTTCATGTG-GGTTTCTTGCATATAACAGTTTAAATTCCTATTCAGGTGATGTGGAGAGCTGTTGAACGTGTATTGGGACCTGGTTTTTCTCGAGACAAATGTGAAGTGAAGTTGGTTGGTACACCACTGACACACCAACGGTTTCTTCGGAGGAATAGAGGTACATATGGGCCTGCAATTCGTGCAGGAGAAGAGTCATTCCCTGGGCAGGGGACACCCATCCAGCAGCTCTACTGTTGTGGGGATTCCACATTTCCAGGCATTGGGGTTCCTGCAGTGGCAGCAAGTGGTGCCATTGTGGCCAATTCTCTGGTTTCTGTTGCAGAGCACACAAGGCTTTTGGATGCCATAGGGATCTGATGGCGATTGAAAGTGGTAGCTTTTTATGTGATTTATTCTTAATTATGCCA-------TTTGGAATTTTCGCAGCCTACCTGTATATTCGCTCTTCGGAAACAAAAACACCATGTACTATAGCTATACGTGAGACAGCAATGGCCTCTCGCATTTCTGTATCTGTGAGGCTTTAGAAGGTGAAAGAGAGGATATTCAAAGTCAAGCCTTTGATCAACATGCACAATTTGAATTATTTTTAGCCCCTTATCTGATATCTGTTCAAAAAATTGCAAGGATACTGTGGCGACTTGGAATAGTGTTATTGGTTTTTGTCTAAACATGTCCTCCATGGGTTGGAATATGGGTCTCCTCCAGAAAGAACCTATGACTATGACCGTTGACAATTTTTAGCTTCATCTTATCTAACTTGCCTAACAATTAAATTTCTTGGGT---CTTTAACTATGTTGGATCATTCAGCCC
>AME1
------------------------------------------TGTTGACTTTTTACCTTTTTGGGGATATTAAACT--TATCAAATGTTAGAGAC----ACCGAAGATTTGTGTAGTTTCTTTGAATATTTCTTGTAGGCGACACTTTGTCTAGGGATTTGGTTTTTGAATCTTT-----GATTCAGAGAGTGCATTATGTTAAATTACAATCTGTGCCAAGTGAATCAACAAGTCCCAAGATGCCTGAATAATTTCATGTAA-ATTTCTTGTGAAATGCAATGCAGGTGATGTGGAAAGCTGTTGAACGTGCATTAGGAACTGGGTTTTCTCGAGATAAATGTGATGTCAAGTTGGTTGGTACCCCATTGACGCACCAAAGGTTTCTTCGAAGGAATAGGGGCACTTATGGGCCTGCAATTCGTGCAGGCCAAGGATCATTCCCTGGGAATGGAACACCTATTTCACAGCTTTACTGTTGTGGTGATTCAACATTTCCAGGCATTGGGGTTCCTGCAGTAGCAGCAAGTGGTTCCATTGTTGCTAATTCTTTAGTTTCTGTTGCAGACCATACGAGGCTTCTGGATGCCATAGGCATTTGATTTAAAGGGACAGTTGTTTTGTAGGTTTTCTGATGTTCCTCACTATTGTATTCATTATTTAAAAACCTTTCTGAAACCAATGTTCTTCACCCTTTAAATTTTGGAGTACAGAAGGAAAATGTGTTATAATTGTATGTCAAACATTT-AGATTTTAGGCCCTATATAATGGGTGGTACATTGAATAGATTGC-----------ATCCA---------------AAGATGTACAGTTTGATGTTACTATTTAATAATAGAGAATATAATCCCTACCTATGTCTAAGACATCCTTTAAAAAAAATAAAAGTTAGTGTTTATAAAAAAAAAATAATAAAAGAAGTGCTACTTAACTG--------------------------------------------------------------------------------------------------------------
>AP25
-------------------------------GGCAGGAAAGTGCTTGTGTAATTTCCCCAAAATTAAAATTTTGTTAAATATGATAATGTATATTCTATTCAGGTGCCTTATAGAACCAGGTC-TCTAACACATTGAACCAAACCATGTTCTAGATTAAGTTGTCCTTTTTATTTATTT-AATTTTCAGACGGTGCCAAGTGAACTAGCAAGCAGTGGTACTCAG------GTGTGTGTAATTTCATGTG-GGTTTCTTGCATATAACAGTTTAAATTCCTATTCAGGTGATGTGGAGAGCTGTTGAACGTGTATTGGGACCTGGTTTTTCTCGAGACAAATGTGAAGTGAAGTTGGTTGGTACACCACTGACACACCAACGGTTTCTTCGGAGGAATAGAGGTACATATGGGCCTGCAATTCGTGCAGGAGAAGAGTCATTCCCTGGGCAGGGGACACCCATCCAGCAGCTCTACTGTTGTGGGGATTCCACATTTCCAGGCATTGGGGTTCCTGCAGTGGCCGCAAGTGGTGCCATTGTGGCTAATTCTCTGGTTTCTGTTGCAGAGCACACAAGGCTTTTGGATGCCATAGGGATCTGATGGCGATTGAAAGTGGTAGCTTTTTATGTGATTTATTCTTAATTATGCCA-------TTTGGAATTTTCGTAGCCTACCTGTACATTCGCTCTTCGGAAACAAAAACACCATGTACTATAGCTATACGTGAGACAGCAATGGGCTCTCGCATTTCTGTATCTGTGAGGCTTTAGAAGGTGAACGAGAGGATATTCAAAGTCAAGCCTTTGATCAACATGCACAATTTGAATTATTTTTAGCCCCTTATCTGATATCTGTTCAAAAATTTGCAAGGATACTGTAGCGACTTGGAATAGTGTTATAGGTTTTTGTCTAAACATGCCCTCCATGGGTTGGAATATGGGTCTCCTCCATAAAGAACCTATGACTATGACCGTTGACAATTTTTAGCTTCATCTTATCTAACTTGCCTAACAATTAAATTTCTTGGGT---CTTCAACTATGTTGGATCATTCAGCCC
>APA47
------------------------------------------------------------------------TATTTTTCTTCTATACTTTAATA-----TAGGTGTCTCAGATTTTTTTTTACCTTTAGGTACAATTATTGTCCAATTGTAGTTTTTGTCCAACATATTACCCATTATAGAACTATGTAACCAG-TTGTTTGTCTTCAAAACTTTGGTTAAGGACATGA-----TTAATGGTTCATGTATACTTCTTTATAA-TTTTATTGCATTCTTTAATGCAGGTGATGTGGCAAGCTGTTGAACGTGCATTAGGACCAGGGTTTTCTCGAGATAAATGTGAAGTCAAGTTGGTTGGTACTCCATTGACACATAAACATTTTCTTCGCAGAAATAGGGGTACTTATGGGCCTGCGATTCGTGCAGGCCAAGCAACATTCCCCGGGCAACAGACACCTATTCCACAGCTTTATTGTTGTGGTGATTCAACATTTCCAGGCATTGGAGTTCCTGCAGTAGCAGCAAGTGGTTCTATTGTTGCTAATTCTTTGGTTTCTGTTGAAGAGCATATAAAGCTTCTAGATGCTATAGGAATTTGATGAAA-GGGACAGCTG-----------TTTATATATACCCAATTAAGTTATTCATTGTTCAAGAGCTATTCTGAAATCTGTTTTCCTCATCATTCTAAATTTACAATATATAAAGGAAATGTGGA-TGTGTATTTCTAAATCATTTAATTTTCAGGCTTCTATCCCATGGTTGAGACATTAAATCGGTTGCAT------------------------------------------------------------------------------------------------------------------------------------------------------------------------------------------------------------------------------------------------------------------------------
>AR2
-----------------------------------------------------------------------------------------------------------------------------------------------------------------------------------------------------------------------------------------------------------------------------------------------------------------------------------------------------------------------------------------------------------------------------CCTGCAATTCGTGCAGGCCAAGGATCATTCCCTGGGAATGGAACACCTATTTCACAGCTTTACTGTTGTGGTGATTCAACATTTCCAGGCATTGGGGTTCCTGCAGTAGCAGCAAGTGGTTCCATTGTTGCTAATTCTTTAGTTTCTGTTGCAGACCATACGAGGCTTCTGGATGCCATAGGCATTTGATTTAAAGGGACAGTTGTTTTGTAGGTTTTCTGATGTTCCTCACTATTGTATTCATTATTTAAAAACCTTTCTGAAACCAATGTTCTTCACCCTTTAAATTTTGGAGTACAGAAGGAAAATGTGTTATAATTGTATGTCAAACATTT-AGATTTTAGGCCCTATATAATGGGTGG-------------------------------------------------------------------------------------------------------------------------------------------------------------------------------------------------------------------------------------------------------------------------------------------------
>AS57
--------------------------------------------------------------------------------------------------------------------------------------TCAGGTGATA---ATTTTTGGTCTTTAATACTTGTATCCTGAAAT-AATCTAAGTCAAATGTTGTTGCAAATTAAAAACTATGCTAATTGCAATGAGAAG-TTCAAGGTGTTTGTATACTTTTATGTGATTTTTCTTGTAAAATGCAATGCAGGTGATGTGGAAAGCTGTTGAACGTGCATTAGGACCAGGGTTTTCTCGAGATAAATGTGAGGTCAAGTTGGTTGGCACACCATTGACACACCAGCGTTTTCTTCGTAGGAATAGGGGTACTTACGGGCCCGCGATTCGTGCAGGTCAAGGATCATTCCCTGGGCAAGGGACACCTATTCCACGGCTTTACTGTTGTGGTGATTCAACATTTCCAGGCATTGGGGTTCCTGCAGTAGCAGCAAGTGGTACTATTGTTGCTAATTCTTTGGTTTCTGTTGGAGAGCACACGAGGCTTCTAGATGCCATAGGAATTTGATGAAA-GGGTCTGTCATTTTGTAGTTGTTAAAAAATTCCTGATTATTTTTTTCACTATTAT--AGCCATTCTGAAATCTGTTCTTTTCACCCTTTTAAATTTACGTTACAGAAAAATAATT--CTGTATATGTAACACAAACTTAA-----------------------------------------------------------------------------------------------------------------------------------------------------------------------------------------------------------------------------------------------------------------------------------------------------------------------------
>ASA51
-------------------------------------------------------------------------------------------------------------------------------------------------------------------------------------------------------------------------------------------------------------------------ATCGTGGA---------ACCAGGTACTGTGGAGAGCCGTGGAGCGAGCCCTTGGTCCAGCTTTCAAACGCGAGAAGTGCGAGGTTCAGCTGGTGGGAACACCACTAACCCACCAAAGGTTTCTTCGACGAAAGAGAGGGACCTATGGACCAGCAATAGAAGCTGGCAAAGGTACTTTTCCTGGACACACGACGCCAATCCCGCAGCTATATTGTTGCGGAGATTCTACCTTCCCAGGCATTGGAGTTCCTGCTGTGGCTGCTAGTGGTGCCATCGTCGCGAACTCGTTGGTCTCCGTATCTCAACACTCCCAACTCCTTGATGCTGTTGGTATCTGAATCCA----------------------TTTTCATGTTTGT-----------------------------------TATTCTTGTAGTACAC------------------------------------------------------------------------------------------------------------------------------------------------------------------------------------------------------------------------------------------------------------------------------------------------------------------------------------------------------------------------------------
>CB35
CATACTTGAAACACTGCCTAATGAATTGGCTGGAGTCGAAGTGCTGTGTAATTTCCCAAAAAATTAAAATTTTATTGCATATGATAATCTATATTCTATTCAGATGCCTTGCAGAGTCAGGTCTTCTAACATATTAAACCAATCCATGATCTAGATTAAGTTGTCTTTTTTCCTTCTTT-AATTCACAGATGGTGCTGAGTGAACTAGCAAGCAGTAGTACCAAG--GTGTGCGTGTGTAATTTCCTGTG-GGTTTCTTGCATATAACAGTTTGAATTCCTATTCAGGTGATGTGGAGAGCTGTTGAACGTGTACTGGGACCTGGTTTTTCTCGAGACAGATGTGAGGTAAAGTTGGTCGGTACACCATTGACACACCAACGGTTTCTTCGGAGGAATAGAGGTACATATGGGCCTGCAATTCGTGCGGGAGAAGAGTCATTCCCTGGGCAGGGGACACCCATTCAGCAGCTTTACTGTTGTGGGGATTCCACATTTCCAGGCATTGGGGTTCCTGCAGTGGCAGCAAGTGGTTGCATTGTGGCTAATTCTCTGGTTTCTGTTGCAGAGCACACAAGGCTTTTGGATGCCATAGGGATCTGATGATG-ATTGAAAAAATAGCTTGGTATGTAATTTATTCTTAACCATGCTATTTGGGATATCCGAAGCCTGCTCTCCCGTCTGATATTCACTCCACAGATAAAAAAAAAATACCGTGTACTATTATACACGAGACAACAATGACCGTTGGTTTTTCTGGACTCGAAAGGCTTTACAATGTGGAAGAGACGATATTCAAAGTCAAGCCTTTGGTCAACATGCACGGTTTTAATTATTTTTAGCCCGACAAAG--------------AAAAGAAAAGTGATTTGTAATTAGTTGTATATGGGCAGATATTTTGATGTCTTTAGGGATCTTCACGTACGATCATTCATGTATTTGTTTATATAGATGTTCTTCAAATA--GCCGAGGTTTAATGCAAATTGAAAAACAGTAGTTTCTCATAACGCCAAGTAGAAAATTTTAAGAAACTTAAATATCTCCTTGCAACC
>CD18
-----------------------------------------------------------------------------------------------------------------------------------------------------TTTTGTCTTTTAAGACATATATCCTGAAAT-ATTCCATGTCAAGTGTTGTGGCAAATTACACAGTATGCAAATTGCAATGAAAG--TTCAAGGTGTTTGTATACTTCTATGTGAATATTCTTGTAAAATGCAATGCAGGTAATGTGGAAAGCTGTTGAACGCGCGTTAGGACCAGGGTTTTCTCGAGATAAATGTGAGGTCAAGTTGGTTGGCACACCATTGACACACTCGCGTTTTCTTCGTAGAAATAGGGGTACATATGGGCCTGCAATTCGTGCAGGTCAAGAATCATTCCCTGGGCCAGGGACACCTATTCCACAGCTTTACTGTTGTGGTGATTCAACATTTCCAGGCATTGGGGTTCCTGCAGTAGCAGCAAGTGGTACCATTGTTGCTAATTCATTGGTTTCTGTTAGAGAGCACACTAGGCTTCTAGATGCCATAGGAATTTGATGAAAGGGGTCTGTCATTCTGTA---GTTAAAACATTCCTAATTATTTTGTTCAATATTGT-AGTTATTTCTGAAATCTGTTCTATTCAGTCTTCTAAATTTATTGTACAGAAAAACAATC--ATATATATGTATCACAAACCTTT-----------------------------------------------------------------------------------------------------------------------------------TGTAATATTAGTTGTGAAAGCATTCCTGATTTTTTTTGTTTACTATTATTGTCATTCTGAAATTTGTTTTTTTCACCCTTTTAAGTTAATTGTACA------------------------------------------------------------------------------------------
>CDE34
----------------------------------------------------TTCCCAAAAAATTAAAATTTTATTGCATATGATAATCTATATTCTATTCAGATGCCTTGCAGAGTCAGGTCTTCTAACATATTAAACCAATCCATGATCTAGATTAAGTTGTCTTTTTTCCTTCTTT-AATTCACAGATGGTGCTGAGTGAACTAGCAAGCAGTAGTACCAAG--GTGTGCGTGTGTAATTTCCTGTG-GGTTTCTTGCATATAACAGTTTGAATTCCTATTCAGGTGATGTGGAGAGCTGTTGAACGTGTACTGGGACCTGGTTTTTCTCGAGACAGATGTGAGGTAAAGTTGGTCGGTACACCATTGACACACCAACGGTTTCTTCGGAGGAATAGAGGTACATATGGGCCTGCAATTCGTGCGGGAGAAGAGTCATTCCCTGGGCAGGGGACACCCATTCAGCAGCTTTACTGTTGTGGGGATTCCACATTTCCAGGCATTGGGGTTCCTGCAGTGGCAGCAAGTGGTTGCATTGTGGCTAATTCTCTGGTTTCTGTTGCAGAGCACACAAGGCTTTTGGATGCCATAGGGATCTGATGATG-ATTGAAAAAATAGCTTGGTATGTAATTTATTCTTAACCATGCTATTTGGGATATCCGAAGCCTGCTCTCCCGTCTGATATTCACTCCACAGATAAAAAAAAAATACCGTGTACTATTATACACGAGACAACAATGACCGCTGGTTTTTCTGGACTCGAAAGGCTTTACAATGTGGAAGAGACGATATTCAAAGTCAAGCCTTTGGTCAACATGCACGGTTTTAATTATTTTTAGCCCGACAAAG--------------AAAAGAAAAGTGATTTGTAATTAGTTGTATATGGGCAGATATTTTGATGTCTTTAGGGATCTTCACGTACGATCATTCATGTATTTGTTTATATAGATGTTCTTCAAATA--GCCGAGGTTTAATGCAAATTGAAAAACAGTAGTTTCTCATAACGCCAAGTAGAAAATTTTAAGAAACTTAAATATCTCCTTGCAACC
>CF38
CATGGCATCTAACATCTCGATTGCAATGAAGGTCTAAGTTAATTTTTTTTGCATATTACACTTGCTGACTAATAAAT-TTGTAACCGTTCAAATACTGTATAGTTTCCTTGCAGAC-AACAGTGTCTTGGGGATTAAGGTGAT----TTTTTTGGTCTTTAAAACTTGTATCTGGAACATGATCTGAGTTAAATGTTGTGTCAAATTACAAATTATGCCAAGTGCAATGACAAGTTTCAAGGTGCATATATAGTTTCATGTGA-ATTTCTTGAAAAATGCAATGCAGGTGATGTGGAAAGCTGTTGAACGTGCATTAGGACCTGGGTTTTCTCGAGATAAATGTGAGGTCAAGTTGGTTGGCACACCATTGACACACCAGCGGTTTCTTCGCAGGAATAGGGGTACTTATGGGCCTGCAATTCGTGCGGGTGAAGAATCATTCCCTGGGCAAGGGACACCTATTGCACAGCTTTACTGTTGTGGTGATTCAACATTTCCAGGCATTGGGGTTCCTGCAGTAGCAGCAAGCGGTACCATTGTTGCTAATTCTTTGGTTTCTGTTGGAGAGCACACAAGGCTTCTAGACGCCATAGGAATTTGATGAGA-GGGTATGTTGTTTTGTAGTTGTTCAAATATTCCTAATAATTCTATTCATTTTCTA-GAGCCATTCTGAAATATATGCTCTTCACCCTTCTAAATTTACAGCACAGAAAAAAAATG----TTACTTGTAACACAAACTTCTCATTTTTAGGCCTCTATGTAAGGGATGGGACACTGAATAGGCGACATCATTTGAAGGGCCAACATTGTTTGTTGGTAACATGTACAGTTAAATATCACTATGTAATAACAGAAAAATA-------------TTATCACCACTAAGTGGCCGCAATCTTTGCCTATTTTGTAAGGCATCTCTATTTTGTAGGAATGGCTATTTTCAACTAGTTTATATTGTATTATCAAAAGAGAGACTT------------------------------------------------------------------------------
>CH19
-----------------------------------------------------------------------AACAAG-TTATAAATATTCTTATC-----TAGTTTCATTGCAATTGAATACTGTTTTATGGTTTGAGATGATA---TTTTTTGTCTTTCAAGACTTATATCCTGAAAT-ATTCCATGTCAAGTGTTGTGACAAATTACACACTATGCAAATTGCAATGAAAG--TTCAAGGTGTTTGTATACTTCTTTGTGAATATTCTTGTAAAATGCAATGCAGGTAATGTGGAAAGCTGTTGAACGAGCGTTAGGACCAGGGTTTTCTCGAGATAAATGTGAGGTCAAGTTGGTTGGCACACCATTGACACACTCCCGTTTTCTTCGTAGAAATAGGGGTACATATGGGCCCGCAATTCGTGCAGGTCAAGAATCATTCCCTGGGCCAGGGACACCTATTCCACAGCTTTACTGTTGTGGTGATTCAACATTTCCAGGCATTGGGGTTCCTGCAGTAGCAGCAAGTGGTACCATTGTTGCTAATTCTTTGGTTTCTGTTAGAGAGCACACTAGGCTTCTAGATGCCATTGGAATTTGATGAAAGGGGCCTGTCATTCTGTA---GTTTAAACATTCCTAATTATTTTGTTCAATATTGT-AGTTATTTCTGAAATCTGTTCTATTCACTCTTCTAAATTTATTGTACAGAAAAACAATC--ATATATATGTATCACAAGCGTTT-----------------------------------------------------------------------------------------------------------------------------------TGTAATTTTACTTGTGAAAGCATT------------------------------------------------------------------------------------------------------------------------------------------------------------------
>CHA37
--TGGCATCTAACATCTCGATTGCAATGAAGGTCTAAGTTAATTTTTTTTGCATATTACACTTGCTGACTAATAAAT-TTGTAACCGTTCAAATACTGTATAGTTTCCTTGCAGAC-AACAGTGTCTTGGGGATTAAGGTGAT----TTTTTTGGTCTTTAAAACTTGTATCTGGAACATGATCTGAGTTAAATGTTGTGTCAAATTACAAATTATGCCAAGTGCAATGACAAGTTTCAAGGTGCATATATAGTTTCATGTGA-ATTTCTTGAAAAATGCAATGCAGGTGATGTGGAAAGCTGTTGAACGTGCATTAGGACCTGGGTTTTCTCGAGATAAATGTGAGGTCAAGTTGGTTGGCACACCATTGACACACCAGCGGTTTCTTCGCAGGAATAGGGGTACTTATGGGCCTGCAATTCGTGCGGGTGAAGAATCATTCCCTGGGCAAGGGACACCTATTGCACAGCTTTACTGTTGTGGTGATTCAACATTTCCAGGCATTGGGGTTCCTGCAGTAGCAGCAAGCGGTACCATTGTTGCTAATTCTTTGGTTTCTGTTGGAGAGCACACAAGGCTTCTAGACGCCATAGGAATTTGATGAGA-GGGTATGTTGTTTTGTAGTTGTTCAAATATTCCTAATAATTCTATTCATTTTCTA-GAGCCATTCTGAAATATATGCTCTTCACCCTTCTAAATTTACAGCACAGAAAAAAAATG----TTACTTGTAACACAAACTTCTCATTTTTAGGCCTCTATGTAAGGGATGGGACACTGAATAGGCGACATCATTTGAAGGGCCAACATTGTTTGTTGGTAACATGTACAGTTAAATATCACTATGTAATAACAGAAAAATA-------------TTATCACCACTAAGTGGCCGCAATCTTTGCCTATTTTGTAAGGCATCTCTATTTTGTAGGAATGGCTATTTTCAACTAGTTTATATTGTATTATCAAAAGAGAGACTTAAAAATTATCCTTAATTGTAATTAATAATATATCCTCTTTATATTGCATTCATAATTTTGAGGCAGGGATGCATCACA
>CJ24
AAATACTGTTGGGGTTCGAGGTGATATTTTTTGGTCTTTTAAGACTTGTATCCTGAAATAATCCAAGTCAAATGTTG-TGGCAAATTACAAACTATGCTAAGTGCGATGAGAAGTTCAAGGTGTTTGTGTACTTTTATGTGAATTTTTGCAATGCAGATGAAGACTTGTATCCTGAAAT-AATTCAAGTCAAATTTTGTGGCAAATTACAAACTATACTAAGTGCAATGAGAAG-TTCAAGGTGTTTGTATACTTTTATATAAATTTGTTTGTAAAATGCAATGCAGGTGATGTGGAAAGCTGTTGAACGTGCATTAGGACCTGGGTTTTCCCGAGATAAATGTGAGGTCAAGTTGGTTGGCACACCATTGACACACCAGCGTTTTCTTCGTAGGAATAGGGGTACTTACGGGCCTGCTATTCGTGCAGGTCAAGAATTATTCCCTGGGCAAGGGACACCTATTCCACAGCTTTACTGTTGTGGTGATTCAACATTTCCAGGCATTGGGGTTCCTGCAGTAGCAGCAAGTGGTACCATTGTTGCTAATTCTTTGGTTTCTGTTGAAGAGCACACACGGCTTCTAGATGCCATTGGAATCTGATGAAA-GGGTCTGTCATTTTGTA---GTTAAAACATTCCTAGTTATTTTGTTCACTATTAT--AGTCATTCTGAAATCTGTTCTTTTCACCCTTTTAAATTTATTGTACAGAAAAATAATT--ATATATATGTAACACAAACTTTT--------------------GTAGTTGTAGTTGAAAGCATTCCTAATTATTTTGTTCACTATTATAGTCATTCTGAAATTTGTTACTTTCACCCTTTTAAATTTATTGTACAGAAAAAAATACAATTTTTCATTTATAGTGTAAGCGGTGGGACACTGAATAGGTTATGTCATTTGAAGTACCAATACTGTTTATTGGTGACATGGACAGTCAAATGTCACCATGTAAG-----AATAG------------------------------------------------------------------------------
>CK7
-----------------------------------------------TTTGCATATTACAAGTTCCAGCTAATAAAG-TTGTAAATGTTCAAATCTTGTATAGTTTCCTTATAGTT-AACACTGTTTTGGGGTTTCAGGTGATATTTCCTTTTGGTTTTTAAGACTTGTATCCTGAAAT-GATCCAAGTCAAATGTTGTGGCAAATTACAAACTATGCTAAGTGCAATGAGAAGTTTCAAGGTGTTTGTATACTTTTATGTGA-ATTTCTTGTAAAATGCAATGCAGGTGATGTGGAAAGCTGTTGAACGTGCATTAGGACCAGGGTTTTCTCGAGATAAATGTGAGGTCAAGTTGGTTGGCACACCATTGACACACCAGCGTTTTCTTCGTAGGAATAGGGGTACTTATGGGCCCGCGATTCGTGCAGGTCAAGAATCATTCCCTGGGCAAGGGACACCTATTCCACAGCTTTACTGTTGTGGTGATTCAACATTTCCAGGCATTGGGGTTCCTGCAGTAGCAGCAAGTGGTACCATTGTTGCTAATTCTTTGGTTTCTGTTGGAGAACACACGAGGCTTCTAGATGCCATAGGAATTTGATTAAA-GGGTCTGTCATTATGTAGTTGTTAAAACATTCCTAATTATTTTGTTCACTATTAT--AGCCATTCTGAAATCTGTTTGTTTCACCCTTTTAAATTTAGAGTACAAAAAAATAATG--CTATATATGTAACACAAACTTTTCATTTTTAGGCCTGTTTGTAAGGGGTGGGACACTGAATAGGCTGCGTCATTTGAAGTGCCAACACTGTTTATTGGTGACATGTACAGTTAAATATCACTATGTAATAATAGAGAATGTTTTTTAAACTAGTTTATATTGTATCTATCAAAAGAGAGCTACTTAAAAATTTGCATTCAAATTGTAGTTTACAATATATCTTCTTTATACGTGACATTCATATTTTACAGGCAGGGATACATCACAATATTGCATGACCCTTTATAATGAAGGAATTCGCATAAGTGATTTTGCAT-----------------------
>CL6
----------------------------------------------------------CAAGTGCCAGCTAATAAAG-TTGTAAATGTTCAAATCTTGTATAGTTTCCTTATAGTT-AACACTGTTTTGGGGTTTCAGGTGATATTTCCTTTTGGTTTTTAAGACTTGTATCCTGAAAT-GATCCAAGTCAAATGTTGTGGCAAATTACAAACTATGCTAAGTGCAATGAGAAGTTTCAAGGTGTTTGTATACTTTTATGTGA-ATTTCTTGTAAAATGCAATGCAGGTGATGTGGAAAGCTGTTGAACGTGCATTAGGACCAGGGTTTTCTCGAGATAAATGTGAGGTCAAGTTGGTTGGCACACCATTGACACACCAGCGTTTTCTTCGTAGGAATAGGGGTACTTATGGGCCCGCGATTCGTGCAGGTCAAGAATCATTCCCTGGGCAAGGGACACCTATTCCACAGCTTTACTGTTGTGGTGATTCAACATTTCCAGGCATTGGGGTTCCTGCAGTAGCAGCAAGTGGTACCATTGTTGCTAATTCTTTGGTTTCTGTTGGAGAACACACGAGGCTTCTAGATGCCATAGGAATTTGATGAAA-GGGTCTGTCATTATGTAGTTGTTAAAACATTCCTAATTATTTTGTTCACTATTAT--AGCCATTCTGAAATCTGTTTGTTTCACCCTTTTCAATTTAGAGTACAAAAAAATAATG--CTATATATGTAACACAAACTTTTCATTTTTAGGCCTGTTTGTAAGGGGTGGGACACTGAATAGGCTGCGTCATTTGAAGTGCCAACACTGTTTATTGGTGACATGTACAGTTAAATATCACTATGTAATAATAGAGAATGTTTTTTAAACTAGTTTATATTGTATCTATCAAAAGAGAGCTACTTAAAAATTTGCATTCAAATTGTAGTTTACAATATATCTTCTTTATACGTGACATTCATATTTTACAGGCAGGGATACATCACAATATTGCATGACCCTT---------------------------------------------------------
>CM9
-----------------------------------------------------TATTTCAAATGCCACTTAAAAG---TTATAAATATTTAAATC-----TAGTTTTCTTGCTGTTGAAAACCATCTTATGGTTTGAAATAATTTTTTTTGGGGTCTTTTATTTCTTTAATCCTGAAAC-----------AATTGTG-----ACATTACAAATGATGCTTAGTGCGACAAAAAT-TTCAAGGTGTTTGTATCCTTTGATATGATTTTTCTTGTAAAATGCAACACAGGTTGTGTGGAAAGCTGTTGAACGTGTATTAGGACCAGGGTTTTCTCGAGATGAATGTGAGGTCAAGTTGGTTGGCACACCATTGACTCACCAGCGTTTTCTTCGTAGGAATAGAGGTACATATGGGCCTGCGATACGTGCAGGTCAAGAATCATTCCCTGGACAAGGGACTCCTATTCCACAGCTTTATTGTTGTGGTGATTCAACATTTCCAGGCATTGGGGTTCCTGCAGTAGCAGCAAGTGGTATTATTGTAGCTAATTCTTTGGTTTCTGTTGGAGAGCACATGAGGCTTCTAGATGCTGTAGGAATTTGATGAAT--ATTTTGGAGTTTG-------TTAAAACATTTCTAAGTATTTTGTTCATTATATT--AGCCATCCTGAAATCTGTTCTGTTCAGCCTTCTGAATTTATTGTACAGGAAAATAATC--ATATATATGCGACACAAACTTTT------------------------------------------------------------------------------------------------------------------------------------GTTGTTTTATTTGTGAAAGCATTCGCAATTTATTTTGTTCACTATTATAGCCATTGTAAAATTTGTTCTTTTTGCCCTGTAAAACTTTATTATAAATAAAATAATTATATAACACAAACTCATCATTGATAGGCCTGTTCATATAATCTGCACAAATTGCGATTATACCTGATTAGTTCTGAATC
>CO8
-------------ATGTCAGGTAACATCTTGATTGACGTGGAGTTCAAAGTGATATTTCAAGTGCCACTTAAACG---ATATAAATATTTAAATC-----TAGTTTTCTTGCTGTTGAAAACAAAGTTATGGTTTGAAATAATTTTTTTGGGGGTCTTTTATTTCTTTAATCCTGAAAC-----------AATTGTG-----ACATTACAAGCAA---------------------TCAAGGTGTGTGTATACTTTTATATGATTTTTCTTGCAAAATGCAACACAGGTTGTGTGGAAAGCTGTTGAACGTGTATTAGGACCAGGGTTTTCTCGAGATAAATGTGAGGTCAAGTTGGTTGGCACACCATTGACACACCAGCATTTTCTTCGTAGGAATAGAGGTACATATGGGCCTGCGATTCGTGCAGGTCAAGAATCATTCCCTGGGCAAGGGACTCCTATTCCACAGCTTTATTGTTGTGGTGATTCAACATTTCCAGGCATTGGGGTTCCTGCAGTAGCAGCAAGTGGTATTATTGTAGCTAATTCTTTGGTTTCTGTTGGAGAGCACATGAGGCTTCTAGATGCTGTAGGAATCTGATGAAT--TTTTTGGAGTTTG-------TTAAAACATTTCTAAGTATTTTGTTCATTATATT--AGCCATCCTGAAATCTGTTCTGTTCAGCCTTTTGAATTTATTGTACAGGAAAATAATC--ATATATATGTAACACAAACTTTT------------------------------------------------------------------------------------------------------------------------------------GTTGTTTTATTTGTGAAAGCATTCGCAATTTATTTTGTTCACTATTATAGCCATTGTAAAATTTGTTCTTTTTGCCCTTTAAAACTTTATTATAAATAAAATAATTATATAACACAAACTCATCATTGATAGGCCTGTTCAGATAATCTGCACAAATTGCGATTATACCTTATTAGTTCTGAATG
>CP16
---------------------------------------CTTAATATTCTGTGTATTACAAGTGCCACTTAAAATAG-TTATAAATATTCAAATC-----TAGTTTCGTTACAGTTAAACACTGTCTTACAATTTGGGGTAATAA--TTTTTTGTCTTTTAAGACTTGTATCCTTGAAATAATCCAAGTCAAGTGTTGTGGCAAATTACACACTATGCTAAGTGCAATGAAAAG-TTCAAGGTGTTTGTATACTTTTATGTGAATTTTCTTGTAAAATGCAATGCAGGTGATGTGGAAAGCTGTTGAACGTGCATTAGGACCGGGGTTTTCTCGAGATAAATGTGAGGTCAAGTTGGTTGGCACACCATTGACACACCAGCGTTTTCTTCGTAGGAATAGGGGTACATATGGTCCTGCGATTCGTGCAGGTCAAGAATTATTCCCTGGGCAAGGGACACCTATTCCACAGCTTTACTGTTGTGGTGATTCAACATTTCCAGGCATTGGGGTTCCTGCAGTAGCAGCAAGTGGTACCATTGTTGCTAATTCTTTGGTTTCTGTTAGAGAGCACACGAGGCTTCTAGATGCCATAGGAATTTGATGAAAGGGGTTTGTCATTTTGTA---GTTAAAACATTCCTTATTATTTTGTTCACTATTAT--AGTCATTCTGAAATCTGTTCCGTTCACCCTTCTAAATTAATTGTACAGAAAAATAATC---AATATATGTAACACAAACTTTT------------------------------------------------------------------------------------------------------------------------------------GTAGTTTTAGTTGTGAAAGCATTCCTAATTTATTTTGTTCACTATTATAGTTATTCTGAAATTTGTTCTTTTCACTCTTTTAAATTTATTGTACAAAAAAATAATTATATATATGTAACACAAACCTATCATTTAGAGGCCTGTTCATA------------------------------------
>CP161
----------------------------------------TTAATATTCTGTGTATTACAAGTGCCACTTAAAATAG-TTATAAATATTCAAATC-----TAGTTTCGTTACAGTTAAACACTGTCTTACAATTTGGGGTAATAA--TTTTTTGTCTTTTAAGACTTGTATCCTTGAAATAATCCAAGTCAAGTGTTGTGGCAAATTACACACTATGCTAAGTGCAATGAAAAG-TTCAAGGTGTTTGTATACTTTTATGTGAATTTTCTTGTAAAATGCAATGCAGGTGATGTGGAAAGCTGTTGAACGTGCATTAGGACCGGGGTTTTCTCGAGATAAATGTGAGGTCAAGTTGGTTGGCACACCATTGACACACCAGCGTTTTCTTCGTAGGAATAGGGGTACATATGGTCCTGCGATTCGTGCAGGTCAAGAATTATTCCCTGGGCAAGGGACACCTATTCCACAGCTTTACTGTTGTGGTGATTCAACATTTCCAGGCATTGGGGTTCCTGCAGTAGCAGCAAGTGGTACCATTGTTGCTAATTCTTTGGTTTCTGTTAGAGAGCACACGAGGCTTCTAGATGCCATAGGAATTTGATGAAAGGGGTTTGTCATTTTGTA---GTTAAAACATTCCTTATTATTTTGTTCACTATTAT--AGTCATTCTGAAATCTGTTCCGTTCACCCTTCTAAATTAATTGTACAGAAAAATAATC---AATATATGTAACACAAACTTTT------------------------------------------------------------------------------------------------------------------------------------GTAGTTTTAGTTGTGAAAGCATTCCTAATTTATTTTGTTCACTATTATAGTTATTCTGAAATTTGTTCTTTTCACTCTTTTAAATTTATTGTACAAAAAAATAATTATATATATGTAACACAAACCTATCATTTAGAGGCCTGTTCATA------------------------------------
>CR44
-----------------------------------------------------------------------------------GT---------------TTGAGAGTCATCACCACAGGATACGCCTGCTAGGAGGATGTGCC---TGTTTTTGGGGGACTGGACCCTTAAATACCTT-GATCCAGAACAGTATCTAAGCCGATTCTACGTCGGTGCCCATTGAATTGGCAAGCGACCAGGTGTATAGTTATTTTCCCTGAGATTGTCTTGCTGTTGGCCATTCAGGTGATGTGGAGAGCTGTTGAACGTGCTCTAGGACCTGGCTTTTCCCGAGACAAATGTGAGGTGAAGTTGGTCGGTACACCGTTGACACACCAAAGGTTTCTTCGCAGGAATAGGGGGACTTATGGACCTGCAATTCGTGCAGGAAAAGAAACATTTCCTGGCCCGGGAACCCCTATTCCACAGCTTTATTGTTGTGGGGATTCAACATTCCCTGGCATTGGGATTCCTGCAGTGGCTGCAAGCGGTTCCATAGTTGCTAATTCTTTGGTTTCTGTTGGAGAGCACACCGAGCTTCTAAATGCTATTGGAATTTAATTTTT----------------------AACAACTGTTTTT----------TTTTTTTTTTG--TCTTTTTTGTTTTTAAAGCAGTGTCAATTATTTTATTCAATATTTCATAAG--------------CAATTCTCTGAAATCTCT----------------------------------------------------------------------------------------------------------------------------------------CAGGTTCTCCTA-------------------------------------------------------------------------------------------------------------------------------------------------------------------------
>CT15
-------------------------------AGGTCTAGCTTAATATTCTGTGTATTACAAGTGCCACTTAAAATAG-TTATAAATATTCAAATC-----TAGTTTCGTTGCAGTTAAACGCTGTCTTA------------------CGATTTGGGGTTAAAGACTTGTATCCTGAAAT-AATCCAAGTCAAGTGTTGTGGCAAATTACACACTATGCTAAGTGCAATGAAAAG-TTCAAGGTCTTTGTATACTTTTATGTGAATTTTCTTGTAAAATGCAATGCAGGTGATGTGGAAAGCTGTTGAACGTGCATTAGGACCGGGGTTTTCTCGAGATAAATGTGAGGTCAAGTTGGTTGGTACACCATTGACACACCAGCGTTTTCTTCGTAGGAATAGGGGTACATATGGGCCCGCAATTCGTGCAGGTCAAGAATCATTCCCTGGGCAAGGGACACCTATTCCACAACTTTACTGTTGTGGTGATTCAACATTTCCAGGCATTGGGGTTCCTGCAGTAGCAGCAAGTGGTACCATTGTTGCTAATTCTTTGGTTTCTGTTAGAGAGCACATGAGGCTTCTAGATGCCATAGGAATTTGATGAAAGGGGTCTGTCATTTTGTA---GTTAAAACATTCCTAATTATTTTGTTCACTATTAT--AGTCATTCTGAAATCTGTTCTGTTCACCCTTCTAAATTAATTGTACAGAAAAATAATC---AATATATGTAACACAAACTTTT------------------------------------------------------------------------------------------------------------------------------------GTAGTTTTAGTTGTGAAAGCATTCCTAATTTTTTTTGTTCACTATTATAGTCATTCTGAAATTTGTTCTTTTCACCCTTTTAAATTTATTTTACAAACAAATAATTATATATATGTAACACAAACCTATCATTTAGAGGCCT-------------------------------------------
>DA12
CATGTCAGGTAACATCTTGATTGAAATGGAGGTCTGGCTTAATATTCTTTGCATATTACAAGTGCCACTTAAAAAGG-TTATAAATATTCAAATC-----TAGTTTCCTTGCAGTTGAAAACCATCTTATGGTTTGAAATGACTTTATTTTTTGTCTGTCAAGTCTTCTATCCTGAAAC-AATCCAGGTCAAATGTTGTGGCAAATTACAAATGATGCTAAGTGCAACGAAAAG-TTCAAGATGTTTGTATACTTTTATATGATTTTTCTTGTAAAATGAAATACAGGTTATGTGGAAAGCTGTTGAACGTGTATTAGGACCGGGATTTTGTCGAGATAAATGTGAGGTCAAGTTGGTTGGCACACCATTGACACACCAGCGTTTTCTTCGTAGGAATAGGGGTGCATATGGGCCTGCAATTCGTGCAGGCCAAGAATCATTCCCTGGGCAAGGAACACCTATTCCACAGCTTTACTGTTGTGGTGATTCAACATTTCCAGGCATTGGGGTTCCTGCAGTAGCAGCAAGTGGTATTATTGTTGCTAATTCTTTGGTTTCTGTTGGAGAGCACACGAGGCTTCTAGATGCTATAGGAATTTGATGAAA-TTTTTAGGAATTTG-------TTAAAGCATTGCTAATTATTTTGTTCATTACATT--AGTCATTCTAAAATCTGTTCTGTTCAACCTTCTAAATTTATTGTACAGGAAAATAATCATATATATGTATAACACAAAATTTT------------------------------------------------------------------------------------------------------------------------------------GTAGTTTTAGTTGCAAAAGCATTCGTAATTTATTTTGCTCAC--------------TATTATAGCCAT---------------------------------------------------------------------------------------------------------------------
>DB53
----------------------------------------------------------------------------------------------A-----TAGATGTCTGACA-TTTGTATTTCCTTTGGGTACAATTATTGTCCAATTGTAGTTTATGTCCAACATATTATCCATTATAGAACTATGTAACCAG-TTGTTTGTCTTCAAAACAATGATTAAGGATATGA-----TTAGAGGTTTATGCATACTTTCATGTGG-ATTTATTGCATACTTTAATGCAGGTGATGTGGCAAGCTGTTGAACGCGCATTAGGGCCAGGGTTTTCTCGAGATAAATGTGAAGTCAAGTTGGTTGGTACTCCATTGACACACCAACGTTTTCTTCGCAGAAATAGGGGTACTTATGGGCCTGCGATTCGTGCAGGCCAACAAACATTCCCCGGGCAACAGACACCTATTCCACAGCTATATTGTTGTGGTGATTCGACCTTTCCAGGCATTGGAGTTCCTGCAGTAGCAGCAAGTGGTTCTATTGTTGCTAATTCTTTGGTTTCTGTTGAAGAGCATTTAAGGCTTCTAGATGCTATAGGAATTTGATGAAA-GGGACAGCTG-----------TTTATATATTCCCAATTAATTTATTCATTGTTCAGGAGATACTCTGAAATCTGTTATCCTCACCATTCTAAATTTACAATATAGAAAGGAAATGTAGA-TGTGTATTCCTAAATGATTTAATTTTCAGGCCTCAATCCAATGATTGAGACAGTAATTTGGTTGCATCTTTCAGAAGGCCAACATTGTTTTTTAGCAATTTGTTCACTTAATTGCCACAAT-------------------------------GTAATAACACAGATTATTT-ATCATCAGTTT-GTTTGTAGTACATTATTATTTTCC------------TTTTTTCTAAGAGATCTCTATTTTAGGAATGTTTCTTCTTAGACAGCCATATTGCCTTTATTAAAAATAGCT---------------------------------------------
>DC1
TTGCATTAGAGGTATTTTTAAAT---CTCATTCATATTCTTCCACTTGAGTGATGCGCCGTCTCTTAGCTATAGATTCATTTACTAATTTTAGTA-----TAGATATCTGACA-TTTGTATTTCCTTTGGGTACAATTATTGTCCAATTGTAGTTTATGTCCAACATATTATCCATTATAGAACTATGTAACCAG-TTGTTTGTCTTCAAAACTTTGATTAAGGATATGA-----TTAAAGGTTTATGCATACTTTCATGTGG-ATTTATTGCATACTTTAATGCAGGTGATGTGGCAAGCTGTTGAACGTGCATTAGGGCCAGGGTTTTCTCGAGATAAATGTGAAGTCAAGTTGGTTGGTACTCCATTGACACACCAACGTTTTCTTCGCAGAAATAGGGGTACTTATGGGCCTGCAATTCGTGCAGGCCAACAAACATTCCCCGGGCAACAGACACCTATTCCACAGCTATATTGTTGTGGTGATTTGACCTTTCCAGGCATTGGAGTTCCTGCAGTAGCAGCAAGTGGTTCTATTGTTGCTAATTCTTTGGTTTCTGTTGAAGAGCATTTAAGGCTTCTAGATGCTATAGGAATTTGATGAAA-GGGACAGCTG-----------TTTATATATTCCCAATTAATTTATTCATTGTTCAGGAGATATTCTGAAATCTGTTATCCTCACCATTCTAAATTTACAATATAGAAAGGAAATGTAGA-TGTGTATTCCTAAATGATTTAATTTTCAGGCCTCAATCCAATGATTGAGACATTAATTTGGTTGCATCTTTCAGAAGGCCAACATTGTTTTTTAGCAATTTGTTCACTTAATTGCCACAAT-------------------------------GTAATAACACAGATTATTTCATCATCAGTTT-GTTTGTAGTACATTATTATTTTCC------------TTTTTTCTAAGAGATCTCTATTTTAGGAATGTTTCTTCTTAGACAGCCATATT----------------------------------------------------------------
>DD1
----------------------------------------------------------------------------------------------A-----TAGGTACCTGACA-TTTTTGTTTCCTTTGGGTAAAATTATTGTCCAATTGTAGTTTTTGTCCAACATATTATCTATCAGAGAACTATGTAACCAG-TTGTTTGTCTTCAAAACTTTGATTAATGACATGA-----TTAAAGGTTTATGTATACTTTCATGCGG-ATTTATTGCATACTTTAATGCAGGTGATGTGGCAAGCTGTTGAGCGTGCATTAGGGCCAGGGTTTTCTCGAGATAAATGTGAAGTCAAATTAGTTGGTACTCCATTGACACACCAACATTTTCTTCGCAGAAATAGGGGTACTTATGGGCCTGCGATTCGTGCAGGCCAAGAAACATTCCCTGGGCAACAGACACCTATTCCACAGCTATATTGTTGTGGTGATTCAACATTTCCAGGCATTGGAGTTCCTGCAGTAGCAGCAAGTGGTTCTATTGTTGCTAATTCTTTGGTTTCTGTTGAAGAGCATATAAGGCTTCTAGATGCTATAGGAATTTGATGAAA-GGGACAGCTG-----------TTTATATATTCCCAATTAATTTATTCATTGTTCAGGAGCTATTCTGAAATCTGTTTTCCTCACCATTCTAAATATACGATATAGAAAGGAAATGTAGA-TGTGTATTTCTAAATGATTTAATTTTCAGGCCTCAATCCAATGGTTGAGACATCAAATGGGTTGCATCTTTCAGAATGCCAACATTCTTTTTTAGCAATGTGTTCACTTAATTGCCACAGT-------------------------------GTAATATCTCCATTTTAGC-AATAT----------------------------------------------------------------------------------------------------------------------------------------------------------------
>DIM50
TTGCATTAGAGGTATTTGTAAATCTCCTCATTCATATTCTTCCACTTGAGTGATATGCCTTCTCTTAGCTATAGATTCATTTGCTAATCTTAGTA-----TAGGTATCTGACA-TTTTTGTTT-CCATGGGTACAATTATTGTCCAATTGTAGTTTTTGCACAACATATTATCCATCAGAGAACTCTGTAACCAG-TTGTTTGTCTTCAAAACTTTGATTAATGACATGA-----TTAAAGGTTTATGTATACTTTCATGTGG-ATTTATTGCATACTTTAATGCAGGTGATGTGGCAAGCTGTTGAACGTGCATTAGGGCCAGGGTTTTCTCGAGATAAATGTGAAGTCAAATTGGTTGGTACTCCATTGACACACCAACGTTTTCTTCGCAGAAATAGGGGTACTTATGGGCCTGCGATTCGTGCAGGCCAAGAAACATTCCCCGGGCAACAGACACCTATTCCACAGCTATATTGTTGTGGTGATTCAACATTTCCAGGCATTGGAGTTCCTGCAGTAGCAGCAAGTGGTTCTATTGTTGCTAATTCTTTGGTTTCTGTTGAAGAGCATATAAGGCTTCTAGATGCTATAGGAATTTGATGAAA-GGGACAGCTG-----------TTTATATATTCCCAATTAATTTATTCATTGTTCAGGAGCTATTCTGAAATCTGTTTTCCTCACCATTCTAAATATACGATATAGAAAGGAAATGTAGA-TGTGTATTTCTAAATGATTTAATTTTCAGGCCTCAATCCAATGATTGAGACAT-AAATTGGTTGCATCTTTCAGAATGCCAACATTCTTTTTTATCAATGTGTTCACTTAATTGCCACAAT-------------------------------GTAATATCTCCATTTTAGC-AATATTTCTTCAACTCATATTGCATTTATTAAAAAT------------AGCTTCTTAAAAATGTGATGCTTAAAAAACGTTAACCATTACAGATCCTATTTATATGATATATCCTCAACAGGAATAGTACATCATTGTTTTGCATTACCCTTGTCAATTGGTATA
>EN45
-----------------------------------------------------------------------------------AA---------------------TGTGGTAGCTAAGGGGAAGCATGTGCTACATGCATATATTCGGAACAGAGCCATATAATCTGTGGGTAGGACT-CGATCACAGAAGTTCTGAATATAGCAGCTAAAGGTTGACCAATCTA-----------------------------------------------------------AGGTGATGTGGAGAGCTGTTGAACGAGCTCTGGGACCTAGTTTTTTTTGAGATAAATATGAGGTGAAGTTGGTTGGTACACCATTGACATACCAAAGGTTTCTTCATAGGAATAGGGGGACTTATGGACCTGCAATTTGTGCAGGAGAAGAAACTTTCCCTGGCCTGAGAACCCCTATTCCATGGCTTTACTGCTATGGGGATTCAACATTCCCCGGCATTGGGATTCCTGCAGTGGCCGCAAATGGTTCCATCGTTGTGAATTCTTTGGTTTCTGTTGGAGAGCACAACAAGCTTCTAGATGCCATTGGAATTTGAGTTTT----------------------AAGAACTGTTATG------------------------------------TACACGCTATTAAAAAAAAAAGGGGCGCAGTGTCAATC-------------------------------------------------------------------------------------------------------------------------------------------------------------------------------------------------------------------------------------------------------------------------------------------------------------------------------------------------------------
>FC13
CATGTCAGGTAACATCTTGATTGACATGGAGGTCTGGCTTAATATTCTTTGCATATTACAAGTGCCACTTAAAAAAG-TTATAAATATTCAAATC-----TAGTTTCCTCGCAGTTGAAAACCATCTTATGGTTGGAAATGACTTTTTTTTTTGTCTTTCAAGTCTTCTATCCTGAAAC-AATCCAAGTCAAATGTTGTGGCAAATTACAAATGATGCTAAGTGCAACGAAAAG-TTCAAGATGTTTGTATACTCTTATATGATTTTTCTTGTAAAATGAAATACAGGTTATGTGGAAAGCTGTTGAACGTGTATTAGGACCGGGATTTTGTCGAGATAAATGTGAGGTCAAGTTGGTTGGCACACCATTGACACACCAGCGTTTTCTTCGTAGGAATAGGGGTACATATGGGCCTGCAATTCGTGCAGGCCAAGAATCATTCCCTGGGCAAGGAACACCTATTCCACAGCTTTACTGTTGTGGTGATTCAACATTTCCAGGCATTGGGGTTCCTGCAGTAGCAGCAAGTGGTATTATTGTTGCTAATTCTTTGGTTTCTGTTGGAGAGCACACGAGGCTTCTAGATGCTATAGGAATTTGATGAAA-TTTTTTGGAATTTG-------TTAAAGCATTGCTAATTATTTTGTTCATTATATT--AGTCATTCTAAAATCTGTTCTGTTCAACCTTCTAAATTTATTGTACAGGAAAATAATC--ATATATGTGTAACACAAACTTTT------------------------------------------------------------------------------------------------------------------------------------GTAGTTTTAGTTGCAAAAGCATTCGTAATTTATTTTGCTCACATA---GCCATTGTAAAATTTGTTCTTTTTGCCCATTAAAACTTTATTGTAAATAAAAATAATTATATAACACAA--------------------------------------------------------------------
>FTS1
----------------------------------------------------ATGCGCCGTCTCTTAGCTATAGATTCATTTACTAATTTTACTA-----TAGATGTCTGACA-TTTGTATTTCCTTTGGGTACAATTATTGTCCAATTGTAGTTGATGTCCAACATATTATCCATTATAGAACTATGTAACCAG-TTGTTTGTCTTCAAAACTTTGATTATGGATATGA-----TTAAAGGTTTATGCATACTTTCATGTGG-ATTTATTGCATACTTTAATGCAGGTGATGTGGCAAGCTGTTGAACGTGCATTAGGGCCAGGGTTTTCTCGAGATAAATGTGAAGTCAAGTTGGTTGGTACTCCATTGACACACCAACGTTTTCTTCGCAGAAATAGGGGTACTTATGGGCCTGCGATTCGTGCAGGCCAACAAACATTCCCCGGGCAACAGACACCTATTCCACAGCTATATTGTTGTGGTGATTCGACCTTTCCAGGCATTGGAGTTCCTGCAGTAGCAGCAAGTGGTTCTATTGTTGCTAATTCTTTGGTTTCTGTTGAAGAGCATTTAAGGCTTCTAGATGCTATAGGAATTTGATGAAA-TGGACAGCTG-----------TTTATATATTCCCAATTAATTTATGCATTGTTCAGGAGCTATTCTGAAATCTGTTATCCTCACCATTCTAAATTTACGATATAGAAAGGAAATGTAGA-TGTGTATTCCTAAATGATTTAATTTTCAGGCCTCGATCCAATGATTGAGACATTAATTTGGTTGCATCTTTCAGAAGGCCAACATTGTTTTTTAGCAATGTGTTCACTTAATTGCCACAAT-------------------------------GTAATAACACAGATTATTT-ATCATCAGTTT-GTTTGTAGTACATTATTATTTATC------------ATCAACCATTACAGATCGTATTTATATAATATATCCTTAACAGGAAGA---------------------------------------------------------------------
>FTS2
-----------------------------------------------------TGCGCCGTCTCTTAGCTATAGATTCATTTACTAATTTTAGTA-----TAGATGTCTGACA-TTTGTATTTCCTTTGGGTACAATTATTGTCCAATTGTAGTTTATGTCCAACATATTATCCATTATAGAACTATGTAACCAG-TTGTTTGTCTTCAAAACTTTGATTATGGATATGA-----TTAAAGGTTTATGCATACTTTCATGTGG-ATTTATTGCATACTTTAATGCAGGTGATGTGGCAAGCTGTTGAACGTGCATTAGGGCCAGGGTTTTCTCGAGATAAATGTGAAGTCAAGTTGGTTGGTACTCCATTGACACACCAACGTTTTCTTCGCAGAAATAGGGGTACTTATGGGCCTGCGATTCGTGCAGGCCAACAAACATTCCCCCGGCAACAGACACCTATTCCACAGCTATATTGTTGTGGTGATTCGACCTTTCCAGGCATTGGAGTTCCTGCAGTAGCAGCAAGTGGTTCTATTGTTGCTAATTCTTTGGTTTCTGTTGAAGAGCATTTAAGGCTTCTAGATGCTATAGGAATTTGATGAAA-TGGACAGCTG-----------TTTATATATTCCCAATTAATTTATGCATTGTTCAGGAGCTATTCTGAAATCTGTTATCCTCACCATTCTAAATTTACGATATAGAAAGGAAATGTAGA-TGTGTATTCCTAAATGATTTAATTTTCAGGCCTCGATCCAATGATTGAGACATTAATTTGGTTGCATCTTTCAGAAGGCCAACATTGTTTTTTAGCAATGTGTTCACTTAATTGCCACAAT-------------------------------GTAATAACACAGATTATTT-ATCATCAGTTT-GTTTGTAGTACATTATTATTTATC------------ATCAACCATTACAGATCGTATTTATATAATATATCCTTAACAGGAAGAGTTACATCACTGTTTTGCATTACCCTTGTCAATTGG---------------------------------
>GG1
AGAGGTGGTCAGCAACTAATTATTTATGCGTGCTAATTAATATTTTTTCCTCATTTTCTGTTTATCGCAGGACATTC-CTAAGGATCTCGAAATAGTAAGTCCAAGTTTGGCACCTAAGGGTAAGCATGTGTTACATGCGTATACCCGGAACAGAGCCATATGATCTCTGGGCAGGGCT-CGACCGCAGAAGTGCTAAATACAGCAGCTCAAGGCCGACCGTTCTGAGGTACGATGGCATGATGATTGCGTATTTTTGTAATGATTTTCTTGATATTGGCCATTCAGGTGATGTGGAGAGCTGTTGAACGTGCTCTAGGACAGGGTTTCTCTCGAGATAAATGCGAGGTGAAGTTGATTGGCACGCCATTGACACATCAGCGGTTTCTTCGGAGAAATAGAGGGACCTATGGACCTGCTATTCGTGCAGGACAAGGAACTTTCCCTGGTCCTGGAACCCCCATTCCACAACTCTACTGTTGTGGTGATTCGACATTCCCCGGCATTGGGATTCCAGCAGTGGCAGCAAGTGGTTCCATTGTTGCTAATTCTCTGGTTTCTATCGGAGAGCACACCAAGCTTCTAGATGCCATAGGAATTTGATGAAA----------------------GCAACACAGTTCT----------TGTACATTTTT--TAAAGTAGCCTCAATTATTTTATTCAATATTTCAGAAGCCCTACAGAAAAT--------------AAATGTAAACCCGCATTT----------------------------------------------------------------------------------------------------------------------------------------TGGCAACTGTTT-------------------------------------------------------------------------------------------------------------------------------------------------------------------------
>HB41
-----------------------------------------------------------------------------------------------------------------------------------------------------------------------------AATTATAGCGCCATGTAACCTG-TTTTTTGTCTTCAAAACTTTGATTAAATACATGA-----TCAAAGGTTCATGTA---TTCCATGTGG-ACTTCTTGTATACTTTAATGCAGGTGATGTGGCAAGCTGTTGAGCGTGCGTTAGGACCAGGGTTTTCTCGAGATAAATGCGAAGTCAACTTGGTCGGTACTCCCTTGACGCACCAGCGTTTTCTTCGCAGGAATAGGGGTACTTATGGGCCTGCGATTCGTGCAGGCCAAGAAACATTCCCTGGGCAACGGACACCTATTCCACAGCTTTATTGTTGTGGTGATTCAACATTTCCAGGCATTGGAGTTCCTGCAGTAGCAGCAAGTGGTTCTATTGTTGCTAATTCTTTGGTTTCTGTCGAAGAGCATACAAGGCTTCTAGATGCTATAGGAATTTGATAAGT---GACAGCTG-----------TTTATATATTCCTAATTAATTTATTGATTGTTCAAGAGCTATTCTGAAATCTCTGTTCCTCACCATTCTAAATTTACAATATAGATAAGAAATGTAGA-TGTGGATTTTTACATCATTTCTTTTTCAGGTCTCTATCTAATTTTCA---------------GGTGTATTTCGAAATATTT------TTTGTTGGCAACGTGTTCACTTAAATGCCTCAAT-------------------------------GCATTATCACAAATTATTT----ACCATTTT-GTTTGCACTACATTATTGTTTGCT---------------------------------------------------------------------------------------------------------------------------------
>JO20
CATGTCAGCCAACATCTTGATTTACATGAAGGTCTAGCTTAATAGTATTTCTGTATTACAAGTGCTGCAGAAACAAG-TTATAAATATTCTTATC-----TAGTATCATTGCAATTGAATACTGTCTTACGATTTGAGATGATA---TTTTTTGTCTTTTAAGACTTATATCCTGAAAT-ATTCCATGTCAAGTGTGAC---AAATTCCACACTATGAAAATTGCAACGAAAG--TTCAAGGTGTTTGTATACTTCTATGTGAATATTCTTGTAAAATGCAATGCAGGTAATGTGGAAAGCTGTTGAACACGCGTTAGGACCAGGGTTTTCTCGAGATAAATGTGAGGTCAAGTTGGTTGGCACACCATTGACACACTCGCGTTTTCTTCGTAGAAATAGGGGTACATATGGGCCTGCAATTCGTGCAGGTCAAGAATCATTCCCTGGGCCAGGGACACCTATTCCACAGCTTTACTGTTGTGGTGATTCAACATTTCCAGGCATTGGGGTTCCTGCAGTAGCAGCAAGTGGTACCATTGTTGCTAATACTTTGGTTTCTGTTAGAGAGCACACTAGGCTTCTAGATGCCATAGGAATTTGATGAAAGGGGTCTGTCATTCTGTA---GTTAAAACATTCCCAATTATTTTGTTCAATATTGT-CGTTATTTCTGAAATCTGTTCTATTCACTCTTCTAAATTTATTGTACAGAAAATTAATCATATATATATGTATCACAAACCTTT-----------------------------------------------------------------------------------------------------------------------------------TGTAATTTTAGTTGTGAAAGCATTCCTGATTTTTTTTTGTTTACTAT-------------------------------------------------------------------------------------------------------------------------------------------
>JU21
-------------ATCTTGATTTACATGAAGGTCTAGCTTAATAGTATTTCTGTATTACAAGTGCTGCAGAAACAAG-TTATAAATATTCTTATC-----TAGTTTCATTGCAATTGAATACTGTCTTACGATTTGAGATGATA---TTTTTTGTCTTTTAAGACTTATATCCTGAAAT-ATTCCATGTCAAGTGTGAC---AAATTCCACACTATGAAAATTGCAACGAAAG--TTCAAGGTGTTTGTATACTTCTATGTGAATATTCTTGTAAAATGCAATGCAGGTAATGTGGAAAGCTGTTGAACGTGCGTTAGGACCAGGGTTTTCTCGAGATAAATGTGAGGTCAAGTTGGTTGGCACACCATTGACACACTCGCGTTTTCTTCGTAGAAATAGGGGTACATATGGGCCTGCAATTCGTGCAGGTCAAGAATCATTCCCTGGGCCAGGGACACCTATTCCACAGCTTTACTGTTGTGGTGATTCAACATTTCCAGGCATTGGGGTTCCTGCAGTAGCAGCAAGTGGTACCATTGTTGCTAATACTTTGGTTTCTGTTAGAGAGCACACTAGGCTTCTAGATGCCATAGGAATTTGATGAAAGGGGTCTGTCATTCTGTA---GTTAAAACATTCCTAATTATTTTGTTCAATATTGT-CGTTATTTCTGAAATCTGTTCTATTCACTCTTCTAAATTTATTGTACAGAAAATTAATCATATATATATGTATCACAAACCTTT-----------------------------------------------------------------------------------------------------------------------------------TGTAATTTTAGTTGTGAAAGCATTCCTGATTTTTTTTTG---------------------------------------------------------------------------------------------------------------------------------------------------
>KE1
------------------------------------------------------------------------------------------------TATTCAGGTGCCTTGCAGAACCAGGTCTTCTAACACATTGAACCAAACCATGTTCTAGATTAAGTTGTCCTTTTTATTTCTGT-AATTTACAGATGGTACCAAGTGAACTAGCTAGCAGTGTTACCCAGGTGTGTGTGTGTGTAATTTCATGTG-GGTTTCTTGCGTATAACAGTTTAAATTCCTATTCAGGTGATGTGGAGAGCTGTTGAACGTGTGCTGGGACCTGGTTTTTCTCGAGACAGATGTGAGGTGAAGTTGGTTGGTACACCACTGACACACCAACGGTTTCTTCGGAGGAATAGAGGTACATATGGGCCTGCAATTCGTGCAGGAGAAGAGTCATTCCCTGGGCAGGGGACACCCATTCAGCAGCTTTACTGTTGTGGGGATTCCACATTTCCAGGCATTGGGGTTCCTGCAGTGGCAGCAAGTGGTGCCATTGTGGCTAATTCTCTGGTTTCTGTTGGAGAGCACACAAGGCTTTTGGAAGCCATAGGGATCTGATGGCCATTGAAAGTAATAGCTTGCTATGTGATTTATTCTTACTTATGCTA-------TTTGGGATTTTCGTAGCCTGCCTGTATATGCGCTCTTCAGAAACAAAAACACCATGTATTATAGCTGTATGTGAGACAGCAATGACCCCTCGCATTTCTGTATTTGTGAAGCTTGAGAAGGTGAAAGAGAGGATATTCAAAGTCGAGCCTTTGATCAACATGCACAATTTGCATAATTTTTAACCCCGTAGAC-ATATATGTTCAAAAATTTGCAAGGATACCGTGCCGTCTTGGAATAGTGTTATTGGTTTTTGTCTAAAGATGCCCTCCATGGGTCGAAACACGGGTCTCCTCCATAAAGAACCTATGACTTTTACAACGCCCACCATGGAGTTGGAACATGGGTTTCCTTTAGAAAAAAACTATTTCAGTAATTCACCTTATCCATGTTGACAAATGTTAGCC
>MC0
AGATATAATATGAAATGCGATCCATGCTGAATTAGAGGTATTTGTAACTCTCCTCGCTCATATTCTTCCACTTGACTGATGTGCCCTTTTTAGCTATTTACAGGTGTCTCACA-TTTTTGTTTCCTTTGGGTTCAATTATTGTCCAATTGTAGTTTTTGTTGGATATATTATCCATCATAGCACCATGCAACCAG-TTTTTTGTCTTCAAAACTTTGATTAAGGACATGA-----TCGAAGGTGCATGTATACTTTCATGTGG-GTTTCTTGAATACGTCAATGCAGGTGATGTGGCAAGCTGTTGAACGTGCATTAGGACCAGGGTTTTCTCGAGATAAATGTGAGGTCAAGTTGGTTGGTACTCCATTGACACACCAACGTTTTCTTCGCAGAAATAGGGGTACCTATGGGCCTGCGATTCATGCAGGCAGAGAAACTTTCCCTGGGCAACAGACACCTATTCCGCAGCTTTATTGTTGTGGTGATTCAACATTCCCAGGCATTGGAGTTCCTGCTGTAGCAGCAAGTGGTTCTATTGTTGCTAATTCTTTGGTTTCTGTTGGAGAGCATACAAGGCTTCTAGATGCTATAGGAATTTGATGAAA-GGGACAGCTG-----------TTTATAAATTCCTAATTAATCTAATCATTGTTCAAGAGCTATTCTGAAATCTTTGTTCCTCACCATTCTAAATTTACAATATAGAATGGGACATGTAGATGTGTATTTCTAAATCATTTAATTTTCACGTCTCTATATAATAGTTGAGACATTAAATTGGTTGTATCTTCCAAAAGGTCAACATTGTTTAATTAAATGCCACAATATTAATGA--------------------------------------GTCGTCAATTCACCAC----------------------------------------------------TTTAATTTATCAATCCGGGAGAGT---------------------------------------------------------------------------------------------
>MT0
TTGCATTAGAGGTATTAATAAGTCTCCTCATTCATATTCTTCCACTTCGTTGAAGTGCCATCTCTTAGCTATAGATTCATTTGTTAATCTTAGTA-----TAGGTGTCTCACA-TTTTTGTTTCCTTCGGGTACAATTATTGTCCAGTTGTAGTTTTTGTCCCCCATATTATCCATTATAGAACCATGTAACCAG-TTTTTTGTCTTCAAAACTTTGATTAAGGACATGA-----TCAAAGGTCCATGCATACTTTCATGTGG-ATTTACTGTATACTTTAATGCAGGTGATGTGGAAAGCTGTTGAACGTGCATTAGGACCAGGTTTTTCTCGAGATAAATGTGAGGTCAAGTTGGTTGGTACTCCATTGACACACCGACGTTTTCTTCGCAGAAATAGGGGTACTTTTGGGCCTGCGATTCGTGCAGGCCAAGAAACATTCCCCAGGCAACAGACACCTATTCCACAGCTTTATTGTTGTGGTGATTCAACATTTCCAGGCATTGGAGTGCCTGCAGTAGCAGCAAGTGGTTTTATAGTGGCTAATTCTTTGGTTTCTGTTGAAGAGCATATAAGGCTTCTAGATGCAATAGGAATTTGATGAAA-GGGACACCTG-----------TTTATATATTCCCAATTTATTTTTTCATTGTTCAAGAGCTATTCTGAAATCTGTTTTCCTCACCAT-CTAAATTTATATTATAGAAAGGGAAATCTAGATGTATATTTTTAAATCAATTAATTTACATGCCTCTATCTAATGGTTGAGACATTAAATTGGTTGCATCTATCAAAAGGCCAACAGTTTTTTTTGGCATTGTGTCACTTAATTGCGGAAT---------------------------------GTAATAACACAGATTATTT-ATCATCATTTT-GTTTGCACTACATTATTATTTTCC------------TTTTTCCTAAGAAATCTCGTT------------------------------------------------------------------------------------------------
>NN48
-----------------------------------------------------------------------------------------------------------------------------------------------------------TTTGTCCCACATATT------------ACCATGTAACTAG-TTGTTTGTCTTCAAAACTTTGATTAAGGACATGA-----TTAAAGGTTTATGTATAGTTCCATGTGG-ATTTATTGCATAGTTTAATGCAGGTAATGTGGCAAGCTGTTGAACGTGCATTAGGACCAGGGTTTTCCCGAGATAAATGTGAAGTCAAGCTGGTTGGTACTCCATTGACACACCAACGTTTTCTTCGCAGAAATAGGGGTACTTATGGGCCTGCGATTCGTGCAGGCCAAGAAACATTCCCTGGGCAACAGACACCTATTCCACAGCTTTATTGTTGTGGTGATTCAACATTTCCAGGCATTGGAGTTCCTGCAGTAGCAGCAAGTGGTTCTATTGTTGCTAATTCTTTGGTTTCTGTTGAAGAGCATATAAGGCTTCTAGATGCTATAGGAATTTGATGAAT-GGGACAGCTG-----------TTTATATATTCCCAATTAGTTTATTCATTGTTCAAGAGCTATTCTCAAATCTGTTTTCCTCACCATTCTAAATTTGCAATATAGGAAGGAAATGTATA-TGTGTATTTCTAAATGATTTAACTTTCAGGCCTCTATACAATGATTGAGAGATTAAATTGGTTGCATCTTTCAAAAGGCCAACATTGTTTTTTAGCTATGTGTTCACTTAATTGCCACAAT-------------------------------GTAACAACACAGATTATTT-ATCATCATTTT-GTTTGCACTACGTTATTATTTTAC----------TTTTTTGTCGAAGAAATCTCTATTTT---------------------------------------------------------------------------------------------
>PA42
-----------------------------------------------------------ATCTCTTAGCTCTAGATTCATTTTCTTATCTTAGTA-----TAGGTGTCTCAAA-TTTTTGTTTCCTTTGGATACAATTATTGTCCAATTGTAGCTTTTGTTAGACATATAATCCATTATAGCACCATGTAACCAATTTTTTTGTCTTCAAAACTT---ATAAGGACGTGA-----TTAAAGGTTTGTGTATACTTTCATATGG-ATTTCTTACATACGTTAATGCAGGTAATGTGGCAAGCTGTTGAACGTGCATTAGGACCAGGGTTTTCTCGAGATAAATGTGAGGTCAAGTTGGTTGGTACTCCATTGACACACCAACGTTTTCTTCGCAGGAATAGGGGTACTTATGGGCCTGCGATTCGTGCAGGCCAAGAAACATTCCCTGGGCAACGGACACCTATTCCACAACTTTATTGTTGTGGTGATTCAACATTTCCAGGTATTGGAGTTCCTGCAGTAGCAGCAAGTGGTTCTATTGTTGCTAATTCTTTGGTTTCTATCCAAGAGCATACAAGGCTTCTAGATGCTATAGGAATTTGATGAAA-AGGATAGGTG-----------TTTATATATTCTGATATAATTTATTCATTTTTCAAGAGCTATTAAGAAATCATTGTTCCTCAACATTCTAAATTTACAATATAGAAAGGGAAATGTAGATTTATATTTCAAAATCATTTAGCTTTCAGGCCTCTATGTAATGGTTGACTTATTAAATTGGGTCCATCTTTCAAAAGGCCTACATTGTTGGTTTGCAATGTGTTCACTTAGAA---------------------------------------GTCATAACATAATAAG-------------------------------------------------------------------------------------------------------------------------------------------------------------------------
>PB33
----------------------------------------------------TACCCCAAAAATTTAAATTTTGTTGCGTATGATAATCAATATTCCTTTCAGATTCCTTAGAAAACCAGGTCTTCTAACACATTGAACTAAGGGATGATCTTGATTAAGTTGTC-TTTTTATTTATTT-AATTTACAGATGGTGCCATGTGAACTAGCAAACAGTAGTACCCAT--GTGTGT-TGCGCGATTTCATGTG-GGTTTCTTGCACATAACGGTTTGAATTGCATGCCAGGTAATGTGGAGAGCCGTTGAACGTGTACTCGGACCTGGATTTTCTCGAGAAAAATGTGAGGTGAAGTTGGTTGGTACACCACTGACACACCAACGGTTTCTTCGGCGGAATAGAGGTACATATGGGCCTGCAATTCGTGCAGGAGAAGAATCATTTCCTGGGCAAGGAACGCCCATTCAGCAGCTTTACTGTTGTGGGGATTCCACATTTCCGGGCATTGGGGTTCCTGCCGTGGCAGCGAGTGGTTCCATTGTGGCTAATTCTCTGGTCTCTGTTTCAGAACATACAAAGCTTTTGGATGCCATAGGGATCTGATGATTAATGAAAGGTATCTATTTACATATAATTTATCATTAG---TGCTATTGGGATTTTCGATGCCTGCCTGCCTGCCTGTATATTCAGTCTACAGAAACAAATATGCTTTGTACTATAGTTATACGTGATACTGCGAATACCCCTGACATCTCTGTCCTTAAGAGGTTTTAGAATGTGACTGAGAGGATATTGAAAGTGAAGCCCTCGATCAACATGAACAGTTTGAATTGCTTTTGTTGCTCCAATAGATATCTTCAGGGAAAATTAATAACAGTATAACAGTAGTTTCTCATTTGTCAACAATTCAGAAAGTTTAATATCTCCTTGCAACAAATACAATAATGCTTTTACAAATCACCTTGGTTTAAATAAGGCATAGGTTTAATACAAATTATATAACATTAGTTTCCTATATGTCAACATACAAATTTTAAAATGTTTTTGGTGATATTTCGCATCA
>PF1
----------------------------------------------------------------------------------GCTAATCTTAGTA-----TATATCTCACAT--TTTTTGTTTCCTTTGGTTACAATTATTGCCCAATTGTAGTTTTTGTCCGACATATTATCCATTATAGAACCATGTAACCAG-TTGTTTTTCTTCAAAATTTTGATTAAGAACATGA-----TCAAAGGTTCACGTATACTTTCATGTGG-ATTTATTGCATACTTTAATGCAGGTAATGTGGCAAGCTGTTGAACGTGCATTAGGACCAGGGTTTTCTCGAGATAAGTGTGAGGTCAAGTTGGTTGGTACTCCATTGACACACCAACGTTTTCTTCGCAGAAATAGGGGTACTTATGGGCCTGCAATTCGTGCAGGCCAAGGAACATTCCCCGGGCAACAGACACCTATTTCACAGCTTTATTGTTGTGGTGATTCAACATTTCCAGGTATTGGAGTTCCTGCAGTAGCAGCAAGTGGTTCTATTGTTGCTAATTCTTTGGTTTCTGTTGAAGAGCATATAAGGCTTCTAGATGCTATAGGAATTTGATGAAA-GGGACA-TTG-----------TTTATATATTCCCTATTAACTTATTCATTGTTCAAGAGCTATTCTGAAATCTGTTTTCCGCACCATTCTAAATTTACAATATAGAAAGGGAAATGTAGATGTGTATTTCTAAATCAATTAATTTTCTGGCCTCTATCCAATGGTTGAGACATTAAATTGGTTGCATCTTTCAAAAGGCAAACATT-TTTTTTGGCAATGTGTTCACTTAATTGCCACAATGTAATAACTAATA-----------------AGTAATAACACAGATTATTT-ACCATCATTTT-GTTTGTACTACATTATTATTTTCC------------TTTTTTCTAAGAAATTTCTATTGTAGGAATGTTTCCACTTAGACAGTCATATTGCATTTATTAAAAATAGCTTCTTAAAAATGTG--------------------------------
>PFM1
------------------------------------------------------------------AGCTCTAGATTCATTTGGTAATCTTATTA-----TAGGTGTCTCACA-TTTTTGTTTCCTTTGGGTACAATTATTGTCCAATTGTAGCTTTTGTCAGACATATTATCCATTATAGCACCATGTAACCAG-TTTTTGGTCTTCAAAACTT---ATAAGGACATGA-----TCAAAGGTTCATGTATACTTTCATATGG-ATTTCTTGCATATGTTAATGCAGGTAATGTGGCAAGCTGTTGAACGTGCATTAGGACCAGGGTTTTCTCGAGATAAATGTGAGGTCAAGTTGGTTGGTACTCCATTGACACACCAACGTTTTCTTCGCAGGAATAGGGGTACTTATGGGCCTGCAATTCGTGCAGGCCAAGAAACATTCCCTGGGCAACAGACACCTATTCCACAGCTTTATTGTTGTGGTGATTCAACATTTCCAGGCATTGGAGTTCCTGCTGTAGCAGCTAGTGGTTCTATTGTTGCTAATTCTTTGGTTTCTGTCAAAGAACATACAAGGCTTCTAGATACTTTAGGAATTTGATGAAA-GGGACAGCTG-----------TTTATATATTTCCAAATAATTTATTCATTTTTCAAGAGCTATTCTGAAATCTGTGTTCCTCAACATTCTAAATTTACAGTATAGAAAGGGAAATGTAGATTTATATTTCTA-------------------------------------------------------------------------------------------------------------------------------------------------------------------------------------------------------------------------------------------------------------------------------------------------------------------------------------
>PG28
AACAAAAGCCTGAATCATAGCTTGTATGCAGACTAAGGATCGGATTATTCTTAGGATCTGGTAGTGGATTGTTTTTTGCTTTCAGGATTAAAAGCCTTCATGGTTCTGGAGCAATAGTCAATGCTCTTGTTCAAGGAATGGAAAAATGGTCTCATGTTGAAAAAATTGTTATTGAAGGTCGTCGAGCTGTTGGTGTCAAGCTGACAAATGGGCTTTTTTAAATGCAAAGACACCTATGGGAAAGCATGTATACCCCTCTGTGGGTTGGATTGGGCTGACGCTCTGAGGTGATGTGGAGAGCTGTTGAACGTGTACTCAGACCTGGGTTTTCTCGAGACAATTGTGAAGTGAAGTTGGTTGGTACACCATTGACACACCAATGGTTTCTTCGAAGGAATAGAGGTACATATGGGCCTGCAATTCGTGTAGGAGAAGAGTCATTCCCTGGGCAGGGGACGCCTATTCAGCAACTTTACTATTGTGGGGATTCCACATTTCCAGGCATTGGGGTTCCTGCAGTGGAAGCAAGTGGTTCCATTGTGGCTAATTCTCTGGTTTCTGTTGCAGAACACACAAATATTTTGGATGCCATAGGGATCTGATGATGATTGAAAGTTATAGCTTTCTATGTAATTTATTCTTAACTATGCTATTGGGATTTTCGAAGCCTACCTGCCTGCCTGTATATTCAGTCTACAAAAACAAATATACTAAGTTGTACTATTATACGTGATATTGCAAATTCCCTTGGCATCTCTGTACTTCAGAGGTTTCATAATGTGTGGATAAATAGGCCAACTGTAGATTCTGTACAACTTTTCTTTTGTATGGGCTTTCTGAGACAGAAGA-----------------------------CTACAGATTTACAGAAATACAGAATAACCTGTTGTCTGGAACTGTGGCTCGTCAATTACTGGATAAAGATTTGATTTTCAATTACTCTGAAAATGCAAATCTTCGTATCAAAGGATC----------------------------------------------------------------------
>PH2
--------------------------------------------------------------------------------------ATCTTAGTA-----TATATCTCACAT--TTTTTGTTTCCTTTGGTTACAATTATTGCCCAATTGTAGTTTTTGTCCGACATATTATCCATTATAGAACCATGTAACCAG-TTGTTTTTCTTCAAAATTTTGATTAAGGACATGA-----TCAAAGGTTCACGTATACTTTCATGTGG-ATTTATTGCATACTTTAATGCAGGTAATGTGGCAAGCTGTTGAACGTGCATTAGGACCAGGGTTTTCTCGAGATAAGTGTGAGGTCAAGTTGGTTGGTACTCCATTGACACACCAACGTTTTCTTCGCAGAAATAGGGGTACTTATGGGCCTGCAATTCGTGCAGGCCAAGGAACATTCCCCGGGCAACAGACACCTATTTCACAGCTTTATTGTTGTGGTGATTCAACATTTCCAGGTATTGGAGTTCCTGCAGTAGCAGCAAGTGGTTCTATTGTTGCTAATTCTTTGGTTTCTGTTGAAGAGCATATAAGGCTTCTAGATGCTATAGGAATTTGATGAAA-GGGACA-TTG-----------TTTATATATTCCCTATTAACTTATTCATTGTTCAAGAGCTATTCTGAAATCTGTTTTCCGCACCATTCTAAATTTACAATATAGAAAGGGAAATGTAGATGTGTATTTCTAAATCAATTAATTTTCTGGCCTCTATCCAATGGTTGAGACATTAAATTGGTTGCATCTTTCAAAAGGCAAACATT-TTTTTTGGCAATGTGTTCACTTAATTGCCACAATGTAATAACTAATA-----------------AGTAATAACACAGATTATTT-ATCATCATTTT-GTTTGTACTACATTATTATTTTCC------------TTTTTTCTAAGAAATTTCTATTGTAGGAATGTTTCCACTTAGACAGTCATATTGCATTTATTAAAAATAGCTT--------------------------------------------
>PM29
----------TGCCTAATGAATTGGCTGAAGTCAAAGTAACTGTGTAATTCCACCCCCCAAAATTAAAATTTTGCTGCATATGATCG--------ATATTCAGGTGCTTTGCAGAACCAGGTCTTCTAACACATTGAACGAAACCATAATCTAGATTAAGTTGTTTTTTTAATTTCATA-AATTTACAGATGGTGCCAAGTGAACCAGCAAGCAGTAGTAGCCAGGTTTTTGTGTGTGTAATTTCATGTGTGGTTTCTTGCATATAACAGTTTGAATTCCTATTCAGGTGATGTGGAGAGCTGTTGAACGTGTACTGGGACCTGGTTTTTCTCGGGACAAATGTGAGGTGAAGTTGGTTGGTACACCATTGACACATCAGCGGTTTCTTCGGAGGAATAGAGGTACATATGGGCCTGCAATTCGTGCAGGAGAAGGGTCATTCCCTGGACAGGGGACACCCATTCAGCAGCTTTACTGTTGTGGGGATTCCACATTTCCAGGTATTGGGGTTCCTGCAGTGGCAGCAAGTGGTTCCATTGTGGCTAATTCTCTGGTTTCTGTTGCAGAGCACACAATGCTTTTGGATGCCATAGGGTTATGATGATGATTGAAAATAGCTTGCTATTCTGTAATTTATTTTTAATTATGTTATTGGGAATTTCAAAGCCTGGCTGCCTGCCTGTACATTCACGCTAAAGAAACATAAATACTAAGTTACACTATTATACGTGAGACAGCAATGGCCCTTGGCAACTCTGTACTTGTGAGGCTTCACAGTGTGAAAGAGAAGATATTCACAGTCAAGCCT----------TGCACAGTTTGAATTATTTTTAGCCCAGTTATAGATATTTGTATACAAGATAAAATGCACGAGTGATTTTTTTGTATATGCGTGTATGTTTTGATGTCAATAAGGATCATCAGATGGGCAATCATGTTTTTATTCCACGAGTTGCTTTTTTCAAATGGCAAATGTGATGTTATTGTACACAAGCAGTTCTATTAGGTGTATTGGTTGTTGGGTGATTGGGAGGAATGAATGTTACCCTCTCCACCC
>PS27
-----------------------------------------------GTAATTTCCCCAAAAATTAAAATTTTGTTGCATATAATAATCTATATTCTATTCAGGTGCCTTTCAAAACCAGGTCTTCTAACACATTGAACCAAACTATGATCTTCATTAAGTTGTC-TTTTTAATTTTTT-AATTTACAGATGGTGCCAAGTGAACTAGCGAACAATAGTACCAGG-TGTCTGTGTGTGTAATTTCATGTG-GGTTTCTTGCATATAACAGTTTGAATTCATGGCCAGGTGATGTGGAGAGCTGTTGAACGTGTACTCGGACCTGGGTTTTCTCGAGACAAATGTGAAGTGAAGTTGGTTGGTACACCACTGACACACCAACGGTTTCTTCGAAGGAATAGAGGTACATATGGGCCTGCAATTCGTGCAGGAGAAGAGTCATTCCCTGGGCAGGGGACGCCTATTCAGCAGCTTTACTGTTGTGGGGATTCCACATTTCCAGGCATTGGGGTTCCTGCAGTGGCAGCAAGTGGTTCCATTGTGGCTAATTCTCTGGTTTCTGTTGCAGAACACACAAAGCTTTTGGATGCCATAGGGATCTGATGATGATTGAAAGTTATAGCTTTCTACGTAATTTATTCTTAACTATGCTATTGGGATTTTCGAAGCCTACCTGCCTGCCTGTATATTCAGTCTACAGAAACAAATATACTAAGTTGTACTATTATACGTGAGACTGCAAATGCCCTTGGCATCTCTGTACTTCAGAGGTTTTAGAATGTGAAAGAGATGATATTCAAAGTCAATCCTTCGATCAACATGCACAGTTTGAATTGTTTTTATCCCCATTATAGATATTTGTATACAAAAAGACAAGTGATTTGTACTTACTAGTATATGGGTGGATATTTTGATGTCTTTAGGGATCTTTACGGATGGGCGTTCGTGTGTTTGTTCAAATAGTTGTGTTTTCAA-------ATGGCTTAATACAAATTGAATAGCAGTAGTTTCTCATAATGTCAAGTCAACAGTGCACAATTTTTTAAGATATTTAAGTTCTCC
>PS30
TTGCATTAGAGGCATTTGTAAGTATCCTCATTCATAGTCTTCCACTTGACTGATGTGCCATCTCTTAGCTCTAGATTCATTTTCTTATCTTAGTA-----TAGGTGTCTCAAA-TTTTTGGTTCCTTTGGATACAATTATTGTCCAATTGTAGCTTTTGTCAGACATATTATCCATTATAGCACCATGTAACCAG-TTTTTTGTCTTCAAAACTT---ATAAGGACGTGA-----TCAAAGGTTCGTGTATACTTTCATATGG-ATTTCTTACATATGTTAATGCAGGTAATGTGGCAAGCTGTTGAACGTGCATTAGGACCAGGGTTTTCTCGAGATAAATGTGAGGTCAAGTTGGTTGGTACTCCATTGACACACCAACGTTTTCTTCGCAGGAATAGGGGTACTTATGGGCCTGCGATTCGTGCAGGCCAAGAAACATTCCCTGGGCAACGGACACCTATTCCACAGCTTTATTGTTGTGGTGATTCAACATTTCCAGGCATTGGAGTTCCTGCAGTAGCAGCAAGTGGTTCTATTGTTGCTAATTCTTTGGTTTCTGTCCAAGAGCATACAAGGCTTCTAGATGCTATAGGAATTTGATGAAA-GGGACAGATG-----------TTTATATATTCTGATATAATTTATTCATTTTTCAAGAGCTATTCTGAAATCTTTGTTCTTCAACATTCTAAATTTACAATATAGAAAGGGAAATGTAGATTTATAT------------------------------------------------------------------------------------------------------------------------------------------------------------------------------------------------------------------------------------------------------------------------------------------------------------------------------------------
>PSF43
-----------------------------------AAGGGTTCAAATTTGATCGCTTAGTTATAGTCCTTATAGATTCATTTCCTGATCTTAGTA-----TACGTATCTCAGA-TTTTTGTTCCCTTTGAGTACAATTATTGTCCAATTTTAGTTTTTGTCCGACATATTA-CTATTATAAAACCATGCAACCAG-TTGGTTGTCTTCAAAATTTTGATTAAGGACATGA-----TTAAAGGTTTATGTATAGTTCCATGTGG-GTTTATTGCATACTTTGATGCAGGTGATGTGGCAAGCTGTTGAACGTGCATTAGGACCAGGGTTTTCTCGAGATAAATGTGAAGTCAAGCTGGTTGGTACTCCATTGACACACAAACGTTTTCTTCGCAGAAATAGGGGTACTTATGGGCCTGCGATTCGTGCAGGCCAACAAACATTCCCCGGGCAACAGACACCTATTCCACAGCTTTATTGTTGTGGTGATTCAACATTTCCAGGCATTGGAGTTCCTGCAGTAGCAGCAAGTGGTTCCATTGTTGCTAATTCTTTGGTTTCTGTTGAAGAACATATAAGGCTTCTGGATGCTATAGGAATTTGATGAAT-GGGACAGCTG-----------TTTATATATTCCCAATGAGTTTATTCATTGTTCAAGAGCTATTCTGAAATCTGTTTTCCTCACCATTCTAAATTTACGATATCCTAAGGAAATGTAGA-TGTGTATCTCTAAATGATTTAATTTTCAGGCCTCTGTCCAATGGTTGAGACAATTGGT----TGCATCTTTCAAAAGGCCAACATTGTTTTTTAGCAATGTGTTCACTTAATTGGTACAAT-------------------------------GTAATAACACAGATTATTT-ATCATCATTTT-GTTTGCACTACGTTATTATTTTCC-----------TTTTTTTCCAGGAAATCTCTATTTTAGGAATGTTTCTTTTTAGACAGTCATATTGCATTTATTAAAAATAGCTTCTTAAAAATGTGATGCTTAAAAACAATCCTATTTATATACTATA
>PTA0
---------------------------------------------------------------CTTAGCCATAGATTCATTTGTTAATATTAGTA-----TAGG-------------TTTGTTTTTTTGGGTACAAGTATTGTCCAATTTTACTTTTTGTCTGGCACGTTTTCCATTATAGCACTATGTAACCAG-TTTTTTGTCCAAAAAACTTTGATTGAGGACATGA-----TCAAAGGTTCATGTATACTTTCATGTGG-ATTTCTTACATACTTTAATGCAGGTGATGTGGCAAGCTGTTGAACGTGCATTAGGACCAGGTTTTTCTCGAGATAAATGTGAGGTCAAGTTGGTTGGTACTCCATTGACACACCAACGTTTTCTTCGCAGGAATAGGGGTACTTATGGGCCTGCGATTCGTGCAGGCCAAGAAACATTCCCCGGGCAACAGACACCCATTCCACAGCTTTATTGTTGTGGTGATTCAACATTTCCGGGCATTGGAGTTCCTGCAGTAGCAGCAAGTGGTTGTATAGTTGCTAATTCTTTGGTTTCTGTCGAAGAGCATACAAGGCTTCTAGATGCCATAGGAATTTGATGAAA-GGGACAGCTG-----------TTTATATATTCCCAATTTATTTATTTATTGTTCATTAGCTATTCTGAAATCTGTGTTCCTCTTCATTCTAAATTTACAATATAGAAAGGGAAATGTAGATATGTATTTCTAAATCATTTAATTTTCAGGCCTCTATCTAATGGTTGAGACAATAAATT--------------------------------------------------------------------------------------------------------------------------------------------------------------------------------------------------------------------------------------------------------------------------------------
>RC54
----------------------------------------------------------------------------------------------------------------------------------------------TCCAATTTTAGTTTTTGTCCGACATATTT-CCATTATAAAACCATATAACCAG-TTGTTTGTCTTCAAAACTTTGATTAAGGACATGA-----TTAAAGGTTTATGTATAGTTCCATGTAG--TTTATTGCATACTTTAATGCAGGTGATGTGGAAAGCTGTTGAGCGTGCATTAGGACCAGGTTTTTCTCGAGATAAATGTGAAGTCAAGCTGGTTGGTACTCCATTGACACACCAACGTTTTCTTCGCAGAAACAGGGGTACTTATGGGCCTGCGATTCGTGCAGGCCAAGAAACATTCCCCGGGCAACAGACACCTATTCCACAGCTTTATTGTTGTGGTGATTCAACATTTCCAGGCATTGGAGTTCCTGCAGTAGCAGCAAGTGGTTCTATCGTTGCTAATTCTTTGGTTTCTGTTGAAGAGCATATAAGGCTTCTAGACGCTATAGGAATTTGATGAAT-GGGACAGCTG-----------TTTATATGTTCGCAATTAGTTTATTCATTGTTCAAGAGCTATTCTCAAATCTGTTTTCCTCACCATTCTAAATTTACAATATAGAAAGGAAATGTAGA-TGTTTATTTCTAAATGATTTAATTTTCAGGACATTAAATTGGT-------------------TGCATCTTTCAAAAGGCCAACATTGTTTTTTAACAGTGTGTTCACTTAATTGCCACAAT-------------------------------GTAATAACACAGATTATTT-ATCATCATTTT-GTTTGCACTACGCTATTATTTTCC-----------TTTTTTCCCAAGAAATTTCTATTTTAGGAATGTTTCTTCTGAGACAGTCATATCGCATTT----------------------------------------------------------
>RR55
----------------------------------------------------------------------------------------------------------------------------CTTTGGGTACAATTATTGTCCAATTTTAGTTTTTGTCCGACATATTA-CCATTATAAAACCATGTAACCAG-TTGTTTGTCTTCAAAACTTTGATTAAGGACATGA-----TTAAAGGTTTATGTATCGTTCCATGTGG--TTTATTGCATACTTTAATGCAGGTGATGTGGCAAGCTGTTGAACGTGCATTAGGACCAGGTTTTTCTCGAGATAAATGTGAAGTCAAGCTGGTTGGTACTCCATTGACACACCAACGTTTTCTTCGCAGAAATAGGGGTACTTATGGGCCTGCGATTCGTGCAGGCCAAGAAACATTCCCCGGGCAACAGACACCTATTCCACAGCTTTATTGTTGTGGTGATTCAACATTTCCAGGCATTGGAGTTCCTGCAGTAGCAGCAAGTGGTTCTATCGTTGCTAATTCTTTGGTTTCTGTTGAAGAGCATATAAGGCTTCTAGACGCTATAGGAATTTGATGAAT-GAAACAGCTG-----------TTTATATGTTCGCAATTAGTTTATTCATTGTTCAAGAGCTATTCTCAAATCTGTTTTCCTCACCATTCTAAATTTACAATATAGAAAGGAAATGTAGA-TGTGTACTTCTAAATGATTTAATTTTCAGAACATTAAAATGTT-------------------TGCATCTTTCAAAAGGCCAACATTGTTTTTTAACAATGTGTTCGCTT------------------------------------------------------------------------------------------------------------------------------------------------------------------------------------------------------------------------------------
>SA1
TTGCATTAGAGGCATTTGTAAGTATACTCATTCATATTCTTCCACTTGACTGACGTGCCATCTCTTAGCTCTAGATTCATTTGCTTATCTTAATA-----TAGGTGTCTCACA-GTTTTGTTTCCTTTGGATACAATTATTGTCCAATTGTAGCTTTTGTCAGACATATTATCCATTATAGCACCATGTAACCAG-TTTTTTGTTTTCAAAACTT---ACAAGGACATGA-----TTAAAGGTTCGTGAATACTTTCATATGG-ATTTCTTACATATGTTAATGCAGGTTATGTGGCAAGCTGTTGAACGTGCATTAGGACCAGGGTTTTCTCGAGATAAATGTGAGGTCAAGTTGGTTGGTACTCCATTGACACACCAACGTTTTCTTCGCAGGAATAGGGGTACTTATGGGCCTGCGATTCGTGCAGGCCAAGAAACATTCCCTGGGCAACGGACACCTATTCCACAACTTTATTGTTGTGGTGATTCAACATTTCCAGGCATTGGAGTTCCTGCCGTAGCAGCAAGTGGTTCTATTGTTGCTAATTCTTTGGTTTCTGTCAAAGAGCATACAAGGCTTCTAGATGCTATAGGAATTTGATGAAA-GGGACAGCTG-----------TTTATATATCCCCATATAATTTATTCATTTTTCAAGAGCTATTCAGAAATCTGTGTTTCTCAACATTCTAAATTTACAATATAGAAAGGGAAATGCAGATGTATATTTCAAAATCGTTTAGCTTTCAGACCTCTATCTAATGGTTGAGTAATGAAATTGGGTTTATCTTTCAAAAGGCCAACATTGTTTGTTGGAAATGTGTTCACTTAGATGTCATAAT-------------------------------GTAATAACA--GATTATTT-ATCATCGTTTT-GTTTGCACTACATTATTGTTTTCC------------TTTTTTTTAAGAAATCTCTATTTTAGGAATGTTTCTTCTTAGAAAGAGATATTGCATTTATGAAAAGATAG----------------------------------------------
>SC0
----------------------------------------------------------------AATAATATAGATTCATTTGCTAATCTTAGTA-----TAGGTGTCTCACA-TTTCTGTTTCCTTTAGGTACAATTATTGTCCAATTGTAGTTTTTATCAGACATATTATCCATTATAAAACTATGCAACCAG-ATTTTTGTCTTCAAAACTTTGATAAAGGATATGA-----TCAAATTTT------------CATGTGG-ATTTATTGCATACTTTAATACAGGTGATGTGGCAAGCTGTTGAACGTGCATTAGGACCAGGTTTTTCTCGAGATAAATGTGAGGTCAAGTTGGTTGGTACTCCATTGACACACCAACGTTTTCTTCGCAGAAATAGGGGTACTTATGGGCCTGCAATTCGTGCAGGCCAAGGAACATTCCCTGGGCAACAGACACCTATTCCACAGCTTTATTGTTGTGGTGATTCAACATTTCCAGGCATTGGAGTTCCTGCAGTAGCAGCAAGTGGCTCTATTGTTGCTAACTCTTTGGTTTCTGTTGAAAAGCATATAGGGCTTCTAGATGCTATAGGAATTTGATGAAA-GCGACAGCTG-----------TTTATATATTTCCAATTAACTTCTTCATTGTTCAAGAGCTATTCTGAAATCTGTGTTCCTCACCATTCTAAATTTACAATATAGAAAGGGAAATGTAGATGTATATTTCTAAATCATTTAATTTTCAGGCCTCTATCCAATGGTTA-GACATTAAATTGGTTGCATCTTTCAAAAGGCCAACATTGTTTGTTGTTAATGTGTTCACTTAATTGCCACAAT-------------------------------GTAATAACACAGATTATTA-ATAATCATTTT-GTTTGCACTACATTAATATTATCC----TTTTTTGAATTTTTCTAAGATATCTCTATTTTAGGAATATTTCTTCTTAGA--------------------------------------------------------------------------
>SE46
CCAACACCAAAATCAGATACATTTCACCTGTATTAATTAATATTTTGTTCTTGTTTTATATTCATCACAGGACCTTC-CCAAGGATCTAGAAATATTAAGTCCAAATTTGGCACCTAAGGGAAAGCACGTGTTGCATGCATATACTCGGAACAGAGCCATATGATCTGTGGCAAGGACT-AGATCGCAGAAGTTCTGAATATAGCGGATGAAGACTGACCGATCTGAGGTCCAACGACTGGGTGTTAAGTTATTTTCTCTAAAGAATGTATGATGTTGGGTGTTCAGGTGATGTGGAGAGCTGTTGAACGAGCTCTGGGGCCTGGATTTCACCGAGATAAATGTGAGGTGAAGTTGGTCGGTACGCCATTGACACACCAAAGATTTCTTCGCAGGAATAGGGGGACTTACGGACCTGCAATTCGTGCAGGAAAAGAAACTTTCCCTGGCCCCAGAACCCCTATTCCACAGCTTTACTGTTGTGGGGATTCAACATTCCCCGGCATTGGGATTCCTGCAGTGGCCGCAAGTGGTTCCATTGTTGCTAATTCTCTGGTTTCTGTTGGAGAGCACACCAAGCTTCTAGACGCCATTGGAATTTGATTTTT----------------------TAGAACTGTCATG----------CGCAGGCGACA--AAAAGAAAAAAAAGAAAAAACCAAGAAGAAGAAAAGAAGGCAGTGTCGATCATT------TGATTGAAGATTTGTAAGCCCTC------------------------------------------------------------------------------------------------------------------------------------TGAAATCTCTTCAGGCTCCCCTACAAAAATATAGTTAAAACGTTAAATGTTCGCCC-----------------------------------------------TGTC------------------------------------------------------------------------------
>SG23
CATGTCAGCTAACATCTTGATTGAGATGGAGGTCTAGCTTAATATTTTTTGCATATTACAAGTGCCAATTAATAAAG-CTGTAAATGTTCAAATCTTGTATGGTTTCCTTGCAGTTAAACACTGTCTTGGGGTTTCAGGTGA-----TTTTTTTGTCTTTAAGACTTGTATCCTGAAAT-ATTCAGAGTCAAATGTAGTGGAAAATTACAAACTATGCTAAGTGCAATGAGAAG-TTCAAGGTGTTTGTATACTTTTATGTGA-ATTTCTTGTAAAATCCAATGCAGGTAATGTGGAAAGCTGTTGAACGTGCATTAGGACCAGGGTTTTCTCGAGATAAATGCGAGGTCAAGTTGGTTGGCACACCATTGACACACAAGCGTTTTCTTCGTAGGAATAGGGGTACTTACGGGCCTGCGATTCGTGCAGGTCAAGAATCATTCCCTGGACAAGGGACACCTATTTCACAGCTTTATTGTTGTGGTGATTCAACATTTCCGGGCATTGGGGTTCCTGCTGTAGCAGCAAGTGGTACCATTGTTGCTAATTCTTTGGTTTCTGTTGGAGAGCACATGAGGCTTCTAGATGCCATAGGAATTTGATGAAA-GGGTCTGTGATTTTGTAATTGTTAAAACATTCCTAATTATTTTGTTCACTATTAT--AGCCATTCTGAAATCTGTTCGTTTCACCCTTTTAAATTTAGAGTACAGAAAAAAATGC---TATATATGTAACACACATTTTTCATTTTTAGGCCAGTTTGTAAGGGGTCGGACACTGAATAGGCTACGTCATTTGAAGTGCCAACACTGTTTATAGGCAACATGTACAGTGAAATATAACAATGTAATAATAGAGAATATATTTTTAACTAGTTTGTATTGTATCTATCAAAAGAGAGCTACTAAAAAAATTGCATTCAAATTCTAGTTTACAAGATATCCTCTTTATTTGTTACGCTCATATTTTAAATGCAGATATGCATCACAATATTGGATAACCCTTCATAATAAAGAAATCCACATAAGTGATGTTGCATGTGAGAACATTTAC---------
>SS22
CATGTCAGCTAACATCTTGATTGAGATGGAGGTCTAGCTTAATATTTTTTGCATATTACAAGTGCCAATTAATAAAG-TTGTAAATGTTCAAATCTTGTATGGTTTCCTTGCAGTTAAACACTGTCTTGGAGTTTCAGGTGA-----TTTTTTTGTCTTTAAGACTTGTATCCTGAAAT-ATTCGGAGTCAAATGTTGTTGCAAATTACAAACTATGCTAAGTGCAATGAGAAG-TTCAAGGTGTTTGTATACTTTTATGTGA-ATTTCTTGTAAAATGCAATGCAGGTAATGTGGAAAGCTGTTGAACGTGCATTAGGACCAGGGTTTTCTCGAGATAAATGCGAGGTCAAGTTGGTTGGCACACCATTGACACACAAGCGTTTTCTTCGTAGGAATAGGGGTACTTATGGGCCTGCAATTCGTGCAGGTCAAGAATCATTCCCTGGGCAAGGGACACCTATTCCACAGCTTTATTGTTGTGGTGATTCAACATTTCCAGGCATTGGGGTTCCTGCAGTAGCAGCAAGTGGTACAATTGTTGCTAATTCTTTGGTTTCTGTTGGAGAGCACACGAGGCTTCTAGATGCCATAGGAATTTGATGAAA-GGGTCTGCGATTTTGTAATTGTTTAAACATTCCTAATTATTTTGTTCACTATTAT--AGCCATTCTGAAATCTGTTTGTTTCACCCTTTTAAATTTAGAGTACAGAAAAAAAATG--CTATATCTGTAACACACATTTTTCATTTTTAGGCTTGTTTGTAAGGGGTGGGACACTGAATAGGCTATGCCATTTGAAGTGCCAACACTGTTTATAGGCAACATGTACAGTGAAATATAACTATGTAATAATAGAGAATATATTTTTAACTAGTTTGTATTGTATCTATTAAAAGAGAGCTACTAAAAAATTTGCATTCAAATTCTAGTT----------------------------------------------------------------------------------------------------------------------------------
>SV36
CCTGGCTTCTGATATTTTGATCCAGACGAAGGTCTAGGACATGTTTTTTTCCATATTACAAGTAACAGATAATAAAG-TTGTAAATGTTCAAAAATTATGTTGTTACCTTTGCATTTTTCTTGGATAGAACAGTTGGTCTTGGAAACATTTCTTGTCTTTAAAGCTTTGATCCAGGAAA-TGATCCAAGTAAACATTTTGGTTAATTACAAATTGTGATAAATGCATTGTTAAGTTTCAAGGTGCCTGTATAATTTCATGTGA-ATTGATTGCAAAATGCAATGCAGGTGATGTGGAAAGCTGTTGAACGTGCACTGGGACCTGGGTTTTCTCGAGATAAATGTGAGGTCAAGTTGGTTGGTACACCATTGACACACCAACGTTTTCTTCGCAGGAATAGGGGCACTTATGGGCCCTCAATTCGTGCGGGCGAAGAATTATTCCCTGGGCAAGGGACTCCTATTCCACAGCTTTACTGTTGTGGCGATTCAACATTTCCAGGCATCGGGGTTCCGGCAGTAGCAGCAAGTGGTTCCATTGTTGCTAATTCTTTGGTTTCTGTAGGAGAGCATACAAGGCTTCTAGATGCCATAGGAATTTGATGAAA-GGGACAGATTTTCTGTAGTTGTTCAAAAGTCCCT-ATTATTTTATTCATTATTTAAGAAGCCATCTGAAATCTGTGTTCTTTACCCTTATAAATTTACAGTGTAGAAAGAAAAT---ATAATGTTGTAACAAAAACATTTCAGTTTTACGCCTCTGTGC-AATGGTGGGATATTGAATAGGTTGCATCACTAAAAGGGGCCAAGATTTTTGTTGGCAATACGTACAGTTGAATTCCACTATGTAATTACAGATAATATTTCATTTTTTGTGTGCATTGCATTTGATACAGTGAATCTTTTCCCGTTTTTTAAAGCATCTTTATTTTTTAGGTATGGCTATTTTTAAAAATTCAAATTGTATTTATCAAAGAGATTTACTTCAAAAAGTGCTACTTAATTATAAGAGATCCAGTTATTCTCATATTTTACAAGCAGAGATACATCACAGCTTTGCATG
>TA17
---------------------------------------------TCTTTCTGTATTACAAGTGTCACTGAAAAAAG-TTATAACTGTTCTTTC------TAGTCTCATTGCAATTGAATACTGTCTTATGATTTGAGGTGACAT--TTTTTTGTTTTTTAAGACTTTTATCCTGAAATAACTCTAAGTCAAGCATTGTGGCAAATTACACACTATGCTAAGTGCAATGAAAG--TTCAAGTTGTTTGTATACTTCTATGTGAATTTTCTAGGAAAATGCAATGCAGGTAATGTGGAAAGCTGTTGAACGTGCATTAGGACCGGGGTTTTCTCGAGATAAATGTGAGGTCAAGTTGGTTGGCACACCATTGACACACCAGCGTTTTCTTCGTAGAAATAGGGGTACATATGGGCCCGCAATTCGTGCAGGTCAAGAATCATTCCCTGGGCCAGGGACACCTATTCCACAGCTTTACTGTTGTGGTGATTCAACCTTTCCAGGCATTGGGGTTCCTGCAGTAGCAGCAAGTGGTACCATTGTTGCTAATTCTTTGGTTTCTGTTAGAGAGCACACAAAGCTTCTAGATGCCATAGGAATTTGATGAAAGGGGCCTGTCATTCTGTA---GTTAAAACATTCCTAATTATTTTGTTCAAT-------GGTCACTCTGAAATATGTTCTGTTCACTCTTCTAAAT-----GTATAGAAAAATAATC--GTATATATGCAACACAAACTTTT-------------------------------------------------------------------------------------------------------------------------------------GTATTTTAGTTGTGAAAGCATTCCTAATTTTTTTTGTTTAATATTATAATCATTCTGAAATTTGTTCTTTTTACCCATTTAAGTTTATTGTACAGAAAATAACTAT------------------------------------------------------------------------------
>TB39
TGATCATGGTGTTTAAAACTTGATTAAGATGATCTTGTTAATATTTTTTTGCATATTACAAGTGCTGACTAATAATGTTTATTAATGATAAAATACTATGTAGTTTCCTTTCAGAT-AACACTGTCTTAGGAATTAAATTGAT----TTTTTTGCTGTTTAAAGCTTGTATTTGGAACACGATCCAAGTCGAATGTTTTGGTGAAATAGAAATTATGCCAACTTCAATGACAAGTTTCAAGGTGCGTGTATAGTTTCATGTAATGTTTTTTGTAAAATACAATGCAGGTGATGTGGAAAGCTGTTGAACGTGCAATAGGACCTGGGTTTTCTCGAGATAAATGTGAGGTCAAATTGGTTGGCACACCATTGACACACCAGCGGTTTCTTCGCAGGAATAGGGGTACTTACGGCCCTGCAATTCGTGCGGGTGAAGAATCCTTCCCTGGGCAAGGGACACCTATTTCACAACTTTACTGTTGCGGTGATTCAACATTTCCAGGCATCGGGGTTCCTGCCGTAGCAGCGAGCGGCACCATTGTTGCCAATTCTTTGGTTTCTGTTGATGAGCACACAAGGCTTCTAGATGCCATTGGAATTTGATGAAA--GATGTGTTGTTTTGTAGTGGTTCAAACATTTCTGATAATTTTATTCATTATTTT-GTGCCATTCTGAAATTTGTGTTCTTCACACTTCTAAATTTACAGTATAGGAAAATAAACTGTTATATTAGTAACACAAACTTTC--CATTTAGGCCTCTATGTAAGGGGTGGGACACTGAAAAGGCTACATCATTTGAAGCGCCAACATTGTTTGTTGGTAATATGTATAGTTATACATCACTAAGAAATAACAGAGAATATACATGTTGCAATTTATTCTATATCCTCTTAACATATTGCATTCATATTTTACGGACAGGAGTACAGCACAGCATTACATCACCCTCGTTAATACAGGAATTCACATTGGTGATTCTGCACATGAGAATATTTACAATTTTTCGTTAATATTGAGAACCGTTTTAGGTCTTGCCACTTATGTTCGTGGAATGTGTCTATA
>TC31
AATCTGATCCAATACATTACAGGGGTCAAAAGGCCAGTACGTGGTTTTACAGTTTTTTTAAAACCAAAATTTTGTTAAATATGATAATCTATACTCTATTCAGGTGCATTGCAGAAGCAGGTCTTCTAACACATTGAACCACACCATGTCCCAGATGAAGTTGTCCTTTTTATTTCTTT-AATTTACAGATGGTGCCAAGTGAACTAGCAAGCAGTGGTACCCAG--GTCTGTGTGTGTAATTTCATGTG-GGTTTCTTGCATATAACCGTTTGAATTCCTATTCAGGTGATGTGGAGAGCTGTTGAACGTGTACTGGGACCCGGGTTTTCTCGAGACAAATGTGAGGTGAAGTTGGTTGGTACACCACTGACACACCAACGGTTTCTACGGAGGAATAGAGGAACATATGGGCCTGCAATTCGTGCAGGAGAAGCGTCATTCCCTGGGCAGGGGACACCCATTCAGCAGCTTTACTGTTGTGGGGATTCCACATTTCCAGGCATTGGAGTTCCTGCGGTGGCAGCAAGTGGTGCCATTGTGGCTAATTCTCTGGTTTCTGTTGCAGAGCACACAAAGCTTTTGGATGCCATAGGGATCTGATGACGATTGAAAGAAAGAGCTTGCTATGTAATTTATTCTTAATCATGCTA--------TTTGGAATTTCGTACCCTGCCTGTATATTCGCTCTTCACAAACAAAAACACCATGTACTACTATGAGACAGCAATGACCCACGCATTTCTGTAATTGGGAAGTTGGGAGGCTTTAGAAGGTGAAAGCGAGGATATTTCAAAGTCAAGCCTTGATCAACATGGACAATTTGAATTATTTTTAGCCCTGTCGTT-GGAGATGTTCAAAAATTTGCAAGGATAGTGTGGCGTCTTGTTGGAATGTTATTGGTTTTTTTCTAAACATGCCTTCCATGGGGTGGAGCATGGGCATCGTCCATGAAAACCTATGACTTCACCAAGCATACCCTCCATGGGGTTAGAACATGGGCCTCTTCCAAAAGAACCTATTCACCCATTCACATTATCCATGTTGACAACTTTTAGCC
>TN1
CATAGCGTCTAACATATTGATTGAGATTAAGGTCTAGGTTAATATTTTTTGCATATTACAAGTGC-------------ATGTTAAAATATCTGTT-----TAGTTTCCTTGCAGATAACAGTGTATTGGTGAT--------------TTTTCCAGTTCTTAAAACTTATTTGTGGAACATGATCCAAGTCAAACATTGTGGCGAATTACAAATTAATTTTAGTGCAATGACAAGTTTCACGGTGGGTGTATAGTTTCATGTGA-ATTTCTTGCAAAATGCAATGCAGGTGATGTGGAAAGCTGTGGAACGTGCATTAGGACCTGGGTTTTCTCGAGATAAATGTGAGGTCAAGTTGGTTGGCACACCATTAACACACCAGCGGTTTCTTCGCAGGAATAGGGGTACTTATGGGCCCGCAATTCGTGCAGGTGAAGAATCATTCCCTGGGCAAGGGACACCTATTGCACAACTTTACTGTTGTGGCGATTCAACATTTCCAGGCATCGGGGTTCCTGCAGTAGCAGCAAGCGGTACCATTGTTGCTAATTCTTTGGTTTCGGTTGGAGAGCACACAAGGCTTCTAGATGCCATAGGAATTTGATGAAA-TGATCTGTTTTTTTAAG----TTCAAATGTTCCTAATAATTTTGTTCATTATTTA-GATCCATTCTGAAATCTGTGTTCTTCGCCCTTCTAAATTTACACTATGTAAACATTTTTTCTTCTGTGTAAGGCGCGGGACACT------------------------------------GGAGGCTACATCATTTGAAGGGCCAACATTGTTCGTTGGTAATATGTAAAGTTAAATCACTATGTAACAAGGGTGCTGAGCGAAGTCTTGTGGAGTGAGGTGGTTTGTTTGGAGAAATAGTTATATTTATAGAATTCAGAACTGGGTTAAAAAAATCATAGAATGAAAATTTTGAGAAAGCCTAGCATTCAACAAGTTATTAGTGAGTGCCTTCTAGGGTACTACAAGAATTGATTGAACAAATAATTTTTTTATTTTGATCAATAATTTTTTTTGAAATA
>TO14
-------GCTAACATCTTGATTGACATGGAGGTCTAGCTTAATATTCTTTGCGTATTACAAGTGCCACTTAAAAAAG-TTATAAATATTCAAATC-----TAGTTTCCTTGCAGTTAAACACTGTCTTACAGTTTGAGATGATAT--TTTTTGGTCTTCTAAGACTTGCATCCTGAAATAAATCCAAGTCAAGCGTTGTGGCAAATTACACACTATGCTAAGTGCAATGAAAAG-TTCAAGGTGTTTGTATACTTTTATGTGAATTTTCTTGTAAAATGCAATGCAGGTGATGTGGAAAGCTGTTGAACGTGCATTAGGACCGGGGTTTTCTCGAGATAAATGTGAGGTCAAGTTGGTTGGCACACCATTGACACACCAGCGTTTTCTTCGTAGGAATAGGGGTACATATGGGCCCGCGATTCGTGCAGGTCAAGAATTATTCCCTGGGCAAGGGACACCTATTCCACAGCTTTACTGTTGTGGTGATTCAACATTTCCAGGCATTGGGGTTCCTGCAGTAGCAGCAAGTGGTACCATTGTTGCTAATTCTTTGGTTTCTGTTAGAGAGCACATGAGGCTTCTAGATGCCATAGGAATTTGATAAAAGGGGTCTGTCATTTTGTAGTTGTTAAAACATGCCTAATTATTTTGTTCACTATTAT--AGTCATTCTGAAATCTGTTCTGTTCACCCTTCTAAATTTATTGTACAGAAAAATAATC--ATATATATGTAACACAAAGTTTT------------------------------------------------------------------------------------------------------------------------------------GTAGTTTTAGTTGTGAAAGCATTCCTAATTTTTTTTGTTCACTATTATAGTAATTCTGAAATTTGTTATTTTCACCCTTTTAAATTTATTGTACAGAAAAATAATTA------------------------------------------------------------------------------
>TPL03
------------------------------------------------------------------------------------------------------------TCACA-TTTTTGTTTCCTTTGGGTACAATTATTGTCCAATTTTAGTTTTTGTCCGACATATTA-CCATTATAAAACCATGTAACCAG-TTGTTTGTCTTCAAAACTTTGATTAAGGACATGA-----TTAAAGGTTTATGTATAGTTCC-TGTGG-ATTTATTGCATACTTTGATGCAGGTGATGTGGCAAGCTGTTGAACGGGCATTAGGACCAGGGTTTTCTCGAGATAAATGTGAAGTGAAGCTGGTTGGTACTCCATTGACACACCAACGTTTTCTTCGCAGAAATAGGGGTACTTATGGGCCTGCCATTCGTGCAGGCCAACAAACATTCCCCGGGCAACAGACACCTATTCCACAGCTTTATTGTTGTGGTGATTCAACATTTCCAGGCATTGGAGTTCCTGCAGTAGCAGCAAGTGGTTCCATTGTTGCTAATTCTTTGGTTTCTGTTGAAGAGCATATAAGGCTTCTAGATGCTATAGGAATTTGATGAAT-GGGACAGCTG-----------TTTATATATTCCCAATTAGTTTATTCATTGTTCAAGAGCTATTCTTAAATCTGTTTTCCTTACCATTCTAAATTTACAATATAGAAAGGAAATGTAGATTTTGTATTTCTAAATGATTTAATTTTCTAGCCTCTATCCAATG------------------------------------------------------------------------------------------------------------------------------------------------------------------------------------------------------------------------------------------------------------------------------------------------------
>WN5
------------------------AAAATCTCCCATGTTGTCTGTTGTCTTTATACCTTTTTTGGGGTATTAAAACT-TATCAAATATTAGAGAC----ATCAAAGATTTGTGTAGTTTCTTTGAATATTTCTTGTAGGCGAAACTTTGTCTAGGGATTTGGTTTTTGTATCTTT-----GATTCAGAGAGTGCATTATGTTAAATTACAGTCTGTGCCAAGTGAATCAACAAGTCTTAAGGTGCCTGAATAATTTCATGTAA-ATTTCTTGTGAAATGCAATCCAGGTGATGTGGAAAGCTGTTGAACGTGCGTTAGGAACTGGGTTTTCTCGAGATAAATGTGATGTCAAGATGGTCGGTACCCCATTGACGCACCAAAGGTTTCTTCGAAGGAATAGGGGCACTTATGGGCCTGCAATTCGTGCAGGCCAAGGATCATTCCCTGGCAATGGAACACCTATTTCACAGCTTTACTGTTGTGGTGATTCAACATTTCCAGGCATTGGGGTTCCTGCAGTAGCAGCAAGTGGTTCCATTGTTGCTAATTCTTTAGTTTCTGTTGCAGACCATACGAGGCTTCTAGATGCCATAGGCATTTGATTTAAAGGGACAGTTATTTTGTAGTTT------------------TTAAGATCATTATTTAAAAACCTTTCTGAAACCAATGTTCTTCACCCTTTAAAATTTAGAGTACAGAAGGAAAATGTGTTATAATTGTATGTCAAACATTT-AGATTTTAGGCCCTATATAATGGGTGGTACATTGAATAGGTTGCATGGTTTTGAGAGGTTAATAATGTATCCA--AATATGTACAGTTCGATGTTACTATGTAATAATAGAGAATATAATCCTTACCTCTGTCTTAGACATCCTTTAAAAAAAATAAAAGTTTGTGTTTAT---CAAAAAATAGTAAAAGAAGTGCTACTTAACTGCAAATGAACCTATTATATAGTACATCCACACTTTAGAAGCATAGATACATCATAGCTTTGCATAACCCTTGTTAATCCAGATAAAATTCAGAGGGGTGATGTTTATGAGA
>WS10
---------------------------------------------------------------------------------TAAATATTTAAATC-----TAGTTTCCTTGCAGTTGTAAACCATCTTATGGTTCAAAATCCTTT--TTTTTGGTCTTTTAAGTCTTCTATCCTGAAAC-AATACAAGTCAGATGTTGTGGCAAATTACCAATGATGCTAAGTGCAACGACAAG-TTCAAGGTGTTAGTATACATTTATATGATTTTTCTTGTAAACTGAAATACAGGTTATGTGGAAAGCTGTTGAACGTGTATTAGGACCGGGGTTTTGTCGAGATAAATGTGAGGTCAAGTTGGTTGGCACACCATTGACACACCAGCGTTTTCTTCGTAGGAATAGGGGTACATATGGGCCTGCAATTCGTGCAGGTCAAGAATCATTCCCTGGGCAAGGGACACCTATTCCACAGCTTTACAGTTGCGGTGATTCAACATTTCCAGGCATTGGGGTTCCTGCAGTAGCAGCAAGTGGTATTATTGTTGCTAATTCTTTGGTTTCTGTTGAAGAGCACACGAGGCTTCTAGATGCTATAGGAATTTGATGAAATTTTTTGCGAATTTG-------TTAAAACATTGCTAATTATTTTGTTCATTATATT--AGTCATTCTAAAATCTGTTCTGTTCAACCTTCTAAATTTATTGTACAGGAAAATAATC--ATATATATGTGACACAAACTTTT------------------------------------------------------------------------------------------------------------------------------------GTAGTTTTAGTTGCGAAAGTATTCGTAATTTATTTTGTTCAC--------------TATTACAGCCATTGTAAAATTTGTTCTTTTTTTCCATTAAA---------AC-----------------------------------------------------------------------------
>WW11
--------------------------------------------------------------------------------------------------------------------GTAAACCATCTTATGGTTCAAAATCCTTT--TTTTTGGTCTTTTAAGTCTTCTATCCTGAAAC-AATACAAGTCAGATGTTGTGGCAAATTACCAATGATGCTAAGTGCAACGACAAG-TTCAAGGTGTTAGTATACATTTATATGATTTTTCTTGTAAACTGAAATACAGGTTATGTGGAAAGCTGTTGAACGTGTATTAGGACCGGGGTTTTGTCGAGATAAATGTGAGGTCAAGTTGGTTGGCACACCATTGACACACCAGCGTTTTCTTCGTAGGAATAGGGGTACATATGGGCCTGCAATTCGTGCAGGTCAAGAATCATTCCCTGGGCAAGGGACACCTATTCCACAGCTTTACAGTTGCGGTGATTCAACATTTCCAGGCATTGGGGTTCCTGCAGTAGCAGCAAGTGGTATTATTGTTGCTAATTCTTTGGTTTCTGTTGAAGAGCACACGAGGCTTCTAGATGCTATAGGAATTTGATGAAATTTTTTGCGAATTTG-------TTAAAACATTGCTAATTATTTTGTTCATTATATT--AGTCATTCTAAAATCTGTTCTGTTCAACCTTCTAAATTTATTGTACAGGAAAATAATC--ATATATATGTGACACAAACTTTT------------------------------------------------------------------------------------------------------------------------------------GTAGTTTTAGTTGCGAAAGTATTCGTAATT-----------------------------------------------------------------------------------------------------------------------------------------------------------
