# Supplementary material for: Development of a Target Enrichment Probe Set for Conifer (REMcon)
Source: Biology (Basel). 2024 May 22;13(6):361. doi: 10.3390/biology13060361 (PMC11200496; doi:10.3390/biology13060361)
Supplement: Supplementary file 1 [file biology-13-00361-s001.zip › biology-2960267-supplementary/Sup data/secapr_alignments_paralogs/50.fasta]

>AA3
TGGATTACATGGTGGCACTGTATTTTTGGAATGTGTGCATTTGATATGAATTTTTCACTTCTATCTATTGTCAAACAAGACTGATAGGGATGGATCTCATTATTAGAAATTCAAAAACTACATTAGATGTTTTTTGGGTGAGAGAATTGTTCTAGTAGATTTCTTAACACTGCTGATAACAAGACAAAGAAATGTATTTCTTAGAAAAATGCATACTAT--TCTCTCAATTCTTGAAT-----TCATTTCTATTGTGTTTCAGTATGGGACAAGCAAATGGCTAGAGCACAATTCAATTGGTGGTGGTACCACACCCCAACATATGCTCCTTATAATGTGGAAGGGACTTTCATGCCTTTGATTCTTGCTAGTACAGGAGCAGTGCAGAGTGCACGAACAGCAGCAATTGTTTTGCAAAGTTTGACACCCAATGCACAGAGTGTCTTTAGAATACTTGCTGAATATCAACTTTCCCATACTGATGAACAAGGTACCTCTAATGTCCTAATCACATTTTGATGTTATCTATGAGTTGTTTT---TACTATAGACATGCAGTTTATGATGGATAATGATACAATTCTTTTATCCCGTGTTACAGGTTTGCCTTTCCAGCGTTTATACACCTTGTGTAGGGAACGCTTTTTGGTCAGTAGTCAAGTTACTCTTAATTCCCATTTAACCGAGTTTAAAGACCATGACCTACTTCGAACTAGAAGGGGAGCTGATGGGCAGGATTGCCTCTACGTCCCCTTTCCAGCAGAGGCGCTTAGTAAACTCCTTCAAGATATTGCTGGATAGGTCAAAATCTGTAAGAAAAGTTGTTCCTGGTGCAGAATTTAATAAGAGATACATATCT-TGGTTTATATTCCATCAAGGAAATTTTGATTTACTT--ATATGCTTAAGTCTCCCATAATTTTAGGAA-------------------------------------------------------------------------------------------------------------
>AA60
------------------------------------------------------------------------------------------------------------------ACAATGTGTTCCACAATTTTTCTGGGGCAAAACCATTTCAGTGAAATTCAAAGTTCTGCTTTTGTCTTGAAATTCTGATTTTGTTCTTGGCAAATTTAGATGTC---TTTCTTTGTCCTG-GACTAAG-CTTTTTTGTTTTGTTATCAGTATGGGATAAGCAAATGGCAAGAGTGCAATTTAATTGGTGGTGGTACCACACCCCTACATATGCTTCTTATAATGTTGAAGGGACTTTCATGCCTTTGATTCTTGCAAGTACAGGAGCTGTGCAGAGTGCACGGACTGCTGTCATTGTTTTGCAGAGTTTGACTCCTAATGCCCAGAGCGTCTTTAAAGTACTTGCTGAATATCAACTTGAACATCCTGAGGAACAAGGTACCTATTCTAGTTCTAAAATAGCTT-------------------------TTCCATGGACTCACTGTTCATAACAAATAAAAAATGATTGTACTTTCTTGATGTGGCAGGTTTGCCTGTTCAGCGTTTATATACATTGTGCAGGGAACAATTTTTAGTTAGCAGTCAAGTGACTCTTAACTCCCATTTAACTGAGTTTAAAGACCATGAGCTAGTGCGTACTAGAAGGGGAGCTGATGGGCAAGATTGCCTCTATATCCCCTTTCCATCAGAGGCACTCACTAAACTCCTCCAAGATATGACTTTTTAGGGCTACATTGTAAGAAAAG-TTGTTCACAGAATA--ATTTGATTTATTATAAATGTAAATGTTTTATTTTTGTGAAAGAAA-TTTTGATTTTC----TAGTGCTTTACTATCCTCTAATCAATAGGAGAGAATTGA--ACGTGAAGAAGGTATTAACCATTTTTCATTGAGACTTGCTGTCTGAATTAAG----------------------------------------------
>AAR4
TGGATTACATGGTGGCACTGTATTTTTGGAATGTGTGCATTTGATATGAATTTTTCACTTCTATCTATTGTCAAACAAGACTGATAGGGATGGATCTCATTATTAGAAATTCAAAAACTACATTAGATGTTTTTTGGGTGAGAGAATTGTTCTAGTAGATTTCTTAACACTGCTGATAACAAGACAAAGAAATGTATTTCTTAGAAAAATGCATACTAT--TCTCTCAATTCTTGAAT-----TCATTTCTATTGTGTTTCAGTATGGGACAAGCAAATGGCTAGAGCACAATTCAATTGGTGGTGGTACCACACCCCAACATATGCTCCTTATAATGTGGAAGGGACTTTCATGCCTTTGATTCTTGCTAGTACAGGAGCAGTGCAGAGTGCACGAACAGCAGCAATTGTTTTGCAAAGTTTGACACCCAATGCACAGAGTGTCTTTAGAATACTTGCTGAATATCAACTTTCCCATACTGATGAACAAGGTACCTCTAATGTCCTAATCACATTTTGATGTTATCTATGAGTTGTTTT---TACCATAGACATGCAGTTTATGATGGATAATGATACAATTCTTTTATCCCGTGTTACAGGTTTGCCTTTCCAGCGTTTATACACCTTGTGTAGGGAACGCTTTTTGGTCAGTAGTCAAGTTACTCTTAATTCCCATTTAACCGAGTTTAAAGACCATGACCTACTTCGAACTAGAAGGGGAGCTGATGGGCAGGATTGCCTCTACGTCCCCTTTCCATCAGAGGCGCTTAGTAAACTCCTTCAAGATATTGCTGGATAGGTCAAAATCT----------------------------------------------------------------------------------------------------------------------------------------------------------------------------------------------------------------------------------
>AF1
TTTGCAAAACTTGTCGCTGCATTTTGGAATTGTGTATTGTATTATGTGGATCTCTTAATTCCATCAATTGTCAACCAAGAAACATAGGGACAGATCTCATTTTCT--GATTTTAAAAACTTCATATAGAAATATTAGAGTTTGGTATTAATTGTATGTTTGTT--GAGTTATTGGCAACATAG-CATGGAAGCTCATTTTCTAGCAAAGTGAATTCT-TGTTTTGCCCGACTTATAACTTCAATTCTTCTGTTTGCATTTCAGTATGGGACAAGCAAATGGCTAGAGCACAATTCAATTGGTGGTGGTACCACACCCCAACATATGCTCCTTATAACGTGGAGGGAACTTTCTTGCCTCTGATTCTTGCAAGTACAAGCGCAGTGCAGAATGCAAGAACCGCAGCAATCGTATTGCAGAGTTTAACTCCCAATGCACAAAGTGTCTTTAGGATACTTGCTGGATATCAACTTGCTCATCCTGATGAACAAGGTACTCAGGATGCACCAGTTACAGTTCAATGTACTGGTATCTATGAACTGTTTATGTTATACTTACTGTTTATAATGAA-TAACAAGGGCAGTTTA-TTTTTATGTTGCAGGATTACCTGTTCAGCGCTTATATACCATGTGTAGGGAACGTTTTTTGGTTAGCAGTCAAGTTACTCTTAATTCACATTTAACCGAGTTTAAAGACCATGAGCTAGTGCGTACTAGAAGGGGAGCCGATGGGCAGGATTGCCTCTATATCCCGTTTCCTTCAGATGCTCTCACTAAGCTCCTTCAAGATATTGTTGTATAGAGCTACATCTGTAAGAAAAGTTGTTC-----------TTAAATTAATTAAAAATTATAAGGATGCAAATATTGTCAGTAGTGCATGTATGCCCTTGTTCATCACACATAATCTATTTCCTAAATAGTTCATAGTTTTGAATAT---TTGTTTGAACATGGTGTGTCTATTGA-GTACTTGCATTTAAAAGCTTGTCCAAACAGAGCACTTGCATTTTCATTGTAAGGAGATGCCTA
>AG2
TTTGCAAAACTTGTCGCTGCATTTTGGAATTGTGTATTGTATTATGTGGATCTCTTAATTCCATCAATTGTCAACCAAGAAACATAGGGACAGATCTCATTTTCT--GATTTTAAAAACTTCATATAGAAATATTAGAGTTTGGTATTAATTGTATGTTTGTT--GAGTTATTGGCAACATAG-CATGGAAGCTCATTTTCTAGCAAAGTGAATTCT-TGTTTTGCCCGACTTATAACTTCAATTCTTCTGTTTGCATTTCAGTATGGGACAAGCAAATGGCTAGAGCACAATTCAATTGGTGGTGGTACCACACCCCAACATATGCTCCTTATAACGTGGAGGGAACTTTCTTGCCTCTGATTCTTGCAAGTACAAGCGCAGTGCAGAATGCAAGAACCGCAGCAATCGTATTGCAGAGTTTAACTCCCAATGCACAAAGTGTCTTTAGGATACTTGCTGGATATCAACTTGCTCATCCTGATGAACAAGGTACTCAGGATGCACCAGTTACAGTTCAATGTACTGGTATCTATGAACTGTTTATGTTATACTTACTGTTTATAATGAA-TAACAAGGGCAGTTTA-TTTTTATGTTGCAGGATTACCTGTTCAGCGCTTATATACCATGTGTAGGGAACGTTTTTTGGTTAGCAGTCAAGTTACTCTTAATTCACATTTAACCGAGTTTAAAGACCATGAGCTAGTGCGTACTAGAAGGGGAGCCGATGGGCAGGATTGCCTCTATATCCCGTTTCCTTCAGATGCTCTCACTAAGCTCCTTCAAGATATTGTTGTATAGAGCTACATCTGTAAGAAAAGTTGTTC-----------TTAAATTAATTAAAAATTATAAGGATGCAAATATTGTCAGTAGTGCATGTATGCCCTTGTTCATCACACATAATCTATTTCCTAAATAGTTCATAGTTTTGAATAT---TTGTTTGAACATGGTGTGTCTATTGA-GTACTTGCATTTAAAAGCTTGTCCAAACAGAGCACTTGCATTTTCATTGTAAGGAGATGCCTA
>AH26
---------------------------------------------AGGGATGGATCAAAATTTCTTAACTTCAACATC-GCACTTGGAAAAATTTGTTACG-----TTGCTTTAATGATTCGTTATTAGTTGTGTTTTTA--AGTTTATTTGCAACAGGGACTATCTTTTTCTCTTAATTGGCAAAGAAACTAGTAAATGTATAGAAAATACATTTCTTTCAATTTATTAAACCAGAATTGAGTTTATTTTTTTCAACTTTAGTATGGGACAAGCAAATGGCCAGAGCACAATTCAACTGGTGGTGGTATCACACCCCAACATATGCACCATATACTGTTGAAGGGACTTTCTTGCCTTTGATTCTTGCGAGCACCGGAGCTGTGCAAAATGCACGGACTGCAGCAATTGTTTTGCAAAGTTTGACTCCCAATGCACAGAGCGTCTTTAGGATACTTGCTGAATATCAACTTGCCCATACTGAGGAGCAAGGTACCCTTATTTCACTAGTTATGGTTTGATATTGGG----------------AAATCTATGAATAGTTCTTATTATGGATCGTTACTTAGATGGCTTCTTTGTTGTTGCAGGATTACCTGTTCAACGTTTATATACCTTGTGCAGGGAACGCTTTTTGGTCAGTAGTCAAGTAACTCTTAATTCCCATTTAATTGAATTTAAAGACCATGAACTAGTGCGTACTAGAAGGGGAGCCGACGGTCAGGATTGCCTGTATATCCCATTTCCATCAGAGGCACTTACTAAGCTCCTACAAGATATCAATGTAT--AAGAATGCCTGAAAGAAGAACGGTTTCTGATGTTATTTTTATTTCTTTATACATATGC-AAGTTTACATCTCTTGAAAGGTGTTTCCTTTTTCTTA-GAATGTTTGCCTACCTTATATTTTGGGGAGAGAGGAAATGAAAGTGAAAGAAAACTTTTTGGGAC-TGATTAAAAAAACCGCACTTTTTATTGTTAATTTCGAAGAGCCATATAGGATATTCAGTAAATCAAATGTCAT
>AME1
-------------------------------------------------------------------------------------------------------------------------ATTAGATGTCTTTTTGGTGAGAGAATTTATCTAGTAGATTTCTTAACACTGCTGATAACAAGACAAAGAAATGTATTTCCCAGAAAAATGCATACTATTCTCTCTCAATTCTTGAAT-----TCATTTCTATTGTGTTTCAGTATGGGACAAGCAAATGGCTAGAGCACAATTCAATTGGTGGTGGTATCACACCCCAACATATGCTCCTTATAATGTGGAAGGGACTTTCATGCCTTTGATTCTTGCTAGTACAGGAGCAGTGCAGAGTGCACGGACTGCAGCAATTGTTTTGCAAAGTTTGACACCCAATGCACAAAGTGTCTTTAGAATACTTGCTGAATATCAACTTTCCCATACTGATGAACAAGGTACCTCTAATGTCCTAATCACATTTTGATGTTATCTTTTAGTTGTTTT---TACCATAGACATGCTGTGTATGATGGACAATGATACAATCCTTTTATCCCGTGTTACAGGTTTGCCTTTTCAGCGTTTATACACCTTGTGTAGGGAACGCTTTTTGGTCAGTAGTCAAGTTACTCTTAATTCCCATTTAACTGAGTTTAAAGACCATGACCTTCTTCGAACTAGAAGGGGAGCTGATGGGCAGGATTGCCTCTACGTCCCCTTTCCATCAGAGGCGCTTAG------------------------------------------------------------------------------------------------------------------------------------------------------------------------------------------------------------------------------------------------------------------------
>AP25
------------------------------------------------------------------------------------------------------------------------TGTTGCAGCCTGCTCATGAG---------------------------------------------------------------------TTCGATTCATGGCTTCTATTGACCATGT------------GAATGCACCTCTTTTATGGGACAAGCAAATGGCCAGAGCACAATTCAACTGGTGGTGGTATCACACCCCAACATATGCACCATTTACTGTTGAAGGGACTTTCTTGCCTTTGATTCTTGTGAGCACCAGAGCTGTGCAAAATGCACGGACTGCAGCAATTGTTTTGCAAAGTTTGACTGCCAATGCACAGAGTGTCTTTAGGATACTTGCTGAATATCAACTTGCCCATACCGAGGAGCA---------------------------------------------------------------------------------------------------------------AGGATTACCTGTTCAACGTTTATATACCTTGTGCAGGGAACACTTTTTGGTCAGTAGTCAAGTAACTCTTAATTCCCATTTAATTGAATTTAAAGACCATGAACTAGTGCGTACTAGAAGGGGAGCCGACGGTCAGGATTTCCTGTATATCCCATTTCCATCAGAGGCACTTACTAAGCTCCTACAAGATATCAATGTAT--AAGAATGCCTGAAAGAAATTGAACTAGTTATTCTAGCATGACAGATCAAAATACTGTT-GTGCTTTCTTTGATTCAAAAGTATCATCGCCAACTGA-TTAACGGAAGACCATTACCACAATAGCTGGTTGGCAAGT----------------------------------------------------------------------------------------------------
>APA47
TTAGTAAAACTTGGTGCTGCCGTTTGGAATTGTGTATTGTATTATGTGGATCTCTTACTTCCATCAATTGTCAACCAAGATCCATAGGGACATATCTCATTTTCT--TATTTTAAAAACTTCATTTAGAAATATTAGAGTTTAGCAT---TTGTATATTTGTT--TAGTTATTGGCAACATAG-CATGGAAACTCATTTTCTAGCAAAGTGAATTCT-TGTTTTGCCCGAGTTATAACTTCAATTCTTGTGTTTGCATTTCAGTATGGGACAAGCAAATGGCTAGAGCACAATTCAATTGGTGGTGGTACCACACCCCAACATATGCTCCTTATAATGTGGAGGGAACTTTCTTGCCTCTGATTCTTGCAAGTACAGGCGCAGTGCAGAATGCAAGAACTGCAGCAATCGTATTGCAGAGTTTAACTCCCAATGCACAGAGTGTCTTTAGGATACTTGCTGGATATCAACTTGCTCATCCTGATGAACAAGGTACTCAAGTTGCACCAGTTGCAGTTTGATTTACTGGTATCTATGAACTGTTTATGTTATACTTACCGTTTATAATGAA-TAACGATGGGAGTTTC-TTTTTATTTTGCAGGATTACCTGTTCAACGCTTATATACCATGTGTAGGGAACGCTTTTTGGTTAGTAGTCAAGTTACTCTTAATTCACATTTAACTGAGTTTAAGGACCATGAGCTAGTGCGTACTAGAAGGGGAGCTGATGGGCAGGATTGCCTCTATGTCCCGTTTCCTTCAGATGCTCTCACTAAGCTCGTTCAAGATATTGTTGTATAGAGCTACATCTGTAAGAAAAGTTTTCT-----------TTTCATTAATTAAAAATTATAAGGATGCAAATATTGTCAGTAGTGCATGTATGCCCTTGTTCATCACACATAATCTATTTCCTAAAAAGTTCATAGCTTTGAATATA-TTTGTTTGAACATGGTGTGTCTCTTGATGTAATAGCATTTAAAAGCTTGTCCAAACAGAGCACTTGCATTTTCATTGTAAGGAGATGCTTA
>AR2
----------------------------------------------------------------------------------------------------------------------------------------------------------------------------------------------------------------------------------------------------------------------------------------------GCACAATTCAATTGGTGGTGGTATCACACCCCAACATATGCTCCTTATAATGTGGAAGGGACTTTCATGCCTTTGATTCTTGCTAGTACAGGAGCAGTGCAGAGTGCACGGACTGCAGCAATTGTTTTGCAAAGTTTGACACCCAATGCACAAAGTGTCTTTAGAATACTTGCTGAATATCAACTTTCCCATACTGATGAACAAGGTACCTCTAATGTCCTAATCACATTTTGATGTTATCTTTTAGTTGTTTT---TAACATAGACATGCTGTGTATGATGGACAATGATACAATTCTTTTATCCTGTGTTACAGGTTTGCCTTTTCAGCGTTTATACACCT-------------------------------------------------------------------------------------------------------------------------------------------------------------------------------------------------------------------------------------------------------------------------------------------------------------------------------------------------------------------------------------------------------------------------
>AS57
-----------------------------------------------------------------------------------------------------------------------------------------AGGGCAAAACTATTTTAGTGAAATTCATGTTTCTGCTTTAGTCGTGAATTTCTGATTTGCTTCATAGCAAAACGAGTTCTATCTTTTCCTTATTTTGTGACTAAG-TTTTTTGATTTTGTTATCAGTATGGGATAAGCAAATGGCAAGAGCGCAATTTAATTGGTGGTGGTACCACACCCCTACATATGCTTCTTATAATGTTGAAGGGACTTTCATGCCTTTGATTCTTGCAAGTACAGGAGCTGTGCAGAATGCACGTACTGCTGCCATTGTTTTGCAGAGTTTGACTCCTAATGCCCAGAGTGTCTTTAAAGTACTTGCTGAATATCAACTTGAACATCCTGAGGAACAAGGTACCCGCTCTAATTGTAATTTGATTTTCATTTATCCATTAAATAGCTT---TTCCATGGGCTTACTGTTCATGACAAA-AAACAATGATGGGACTTTCTTGATGTGGCAGGTTTGCCTGTTCAGCGTTTATATACCTTGTGTAGGGAACAGTTTTTGGTTAGCAGTCAAGTGACTCTTAACTCCCATTTAACTGAGTTTAAAGACCATGAGCTAGTGCGTACTAGAAGGGGAGCTGATGGGCAAGACTGCCTCTATATCCCCTTTCCATCAGAGGCACTTACTAAGCTCCTTCAAGATATCAATTTATAGAGCTACATTGTAAGAAAAG-TTGTTCCCAAGGAATAGTTTGATTAATTATATACGTGT-TAGTTTATATTTGTGAAAGACA-TTTTGATTTTC-----------------------------------------------------------------------------------------------------------------------------------------------
>ASA51
----------------------------------------------------------------------------------------------------------------------CTTCATTTAGAAATATTAGAGTTTAATTTTAATTGTATATTTGTT--GAGTCATTGGCAACATAG-CGTGGGAACTTATTTTCTAGCAAAGTGAGTTCA-CGTTATGCCCGAGTTATAACTTCAATTATTCTGTTTGTGTTTCAGTATGGGACAAGCAAATAGCTAGATCACAATTCAATTGGTGGTGGTACCACACCCCAACATATGCTTCTTATAAAGTGGAGGGAACTTTCATGCCTCTGATTCTTGCAAGTACAGGTGCAGTGCAGAATGCAAGGACTGCAGCAATTGTTTTGCAGAGTTTAACTCCCAATGCACAGAGCGTCTTTAGGATACTTGCTGGATATCAACTTGCTCATCCTGATGAACAAGGTACTCAAGATACACTAGTTACAGTTCAATGTCCTGGTATCTATGAACTGTTTATGTTATACTTACTGTTTACAACTAA-TAACAATGGCAGT----------------------------------------------------------------------------------------------------------------------------------------------------------------------------------------------------------------------------------------------------------------------------------------------------------------------------------------------------------------------------------------------------------------------------------------------------------------------
>CB35
----------------------------------------------------------------------------------------------------------------------------------------------------------------------------------------AATTC----------------AAAAGAAATTTCTTTCAATTTATTGAACCAGAATTGGGTTTTTTTTTTTTAACTTTAGTATGGTACAAGCAAATGGCTAGAACGCAATTCAACTGGTGGTGGTATCACACCCCAACATATGCACCGTATACTGTTGAAGGGACTTTCTTGCCTTTGATTCTTGCAAGCACAGGAGCTGTGCAAAATGCACGGACTGCAGCAATTGTTTTGCAGAGTTTGACTCCCAATGCACAGAGCGTCTTTAGGATACTTGCTGAGTATCAACTTGCGCATACTGAGGAACAAGGTACTC-TTATTCACTAGTTATGGTTTGATGTTGAG----------------CAATCTATGAATAGTTTTTATTATAGATTGTTGCTAGATGGGTTTCTTTGTTGTTGCAGGATTGCCTGTTCAACGTTTATATACCTTATGCAGGGAACGCTTTTTGGTTAGTAGTCAAGTAACTCTTAATTCCCATTTAACTGAATTTAAAGACCATGAACTAGTGCGTACTAGAAGGGGAGCTGATGGTCAGGATTGCCTGTATATCCCCTTTCCATCAGAGGCACTTACTAAGCTCCTACAAGATATCAATGTAT--AAGAATGCCTGAAAGATGAATTGTTTCTGATGTTA-TTTTATTTATTTATGCGTCGGT-AAGTTTACATCCCTTGAAAGGTGTTTCCATTTTCTTA-GAATGGTTGCCTGCCTTACATTTTGTTGAGTGGAAATGAAAGTGAAAATAAAACTTTCAGAGACT-GATTAAAAAAAACCATGCCTTT---------------------------------------------------
>CD18
---------------------------------------------------------------------------------------------------------------------------------------------------TATTATAGTGAAACTCAAAATTTTACATTA------AATTTCTGACTTGATTCAGAGCAAAATGAGTTTTATCTTTTCTTTATATTG-GACTAAGTTTTTTATGTTTTCTTATCAGTATGGGATAAACAAATGTCAAGAGTGCAATTTAATTGGTGGTGGTACCACACCCCTACGTATGCTTCTTATAATGTTGAAGGGACTTTCATGCCTTTGATTCTTGCAAGTACAAGAGCTGTGCAGAGTGCACGCACTGCTGCTATTGTTTTACAGAGTTTGACTCCTAATGCCCAGAGTGTCTTCAAAGTACTTGCTGAATATCAACTTGAACATCCTGAGGAACAAGGTATCCATTCTAATTATAATTTGGTTTTTAGCTACCCATTAAATAGCTT---TTTC-TAGACTTATGATTCGTGACAAATAAACAGTGAC--TACTTTCTTGATGTGGCAGGTTTGCCTGTTCAGCGTTTATATACATTGTGCAGGGAACAATTTTTGGTTAGCAGTCAAGTGACTCTTAACTCCCATTTAACTGAGTTTAAAGACCATGAGCTAGTGCGTACTAGAAGGGGAGCTGATGGGCAAGACTGCCTCTATATCCCCTTTCCATCAGAGGCACTTACTAAGCTCCTTCAAGATATCACTTTATAGAGCTACATGGTAAAATAAA-TTGCTCCCAAGGAACAATTTATTATATTATATGTATGT-TAGTTTATTTTTGTAAAAGGGA-TTTTGATTTAC----TGGTGCTCTAACAAGCTCTATTCAATAGGAGAG-GTTGATGAAATGATAGACGGTATTAACGATTTTCTTTGAGTCTTACTGTCTGAATTTATGTTCTTTACAAAAGTTCA----------------------------
>CDE34
-----------------------------------------------TGATGGGTCAAAATTTCTGAACTTAAACATT-GCACTTGGAAAAACTTGTTAGATTAAAGTACATTTATGATTCATTATTAGTTTTATTTTTTGAAGTTCATTGGCGACAGGGAAAATCCTTTTCTCCAAATTGGTTTAGAAACTACTAAATAGACAGAAAATAAATTTCTTTCAATTTATTGAACAAGAATTGGATTATTTTTTTTCAACTTCAGTATGGGACAAGCAAATGGCGAGAGCACAATTCAACTGGTGGTGGTATCACACCCCAACATATGCACCATATACTGTTGAAGGGACTTTCTTTCCCTTGATTCTTGCAAGCACAGGAGCTGTGCAAAATGCACGGACTGCAGTAATTGTTTTGCAGAGTTTGACTCCCAATGCACAGAGCGTCTTTAGGATACTTGCTGAATATCAACTTGCACATACTGAGGATCAAGGTACCCTTATTTCACTAGTTATGGTTTGATATTCAG----------------CAATCGATG-ATAGTTTTTATTACAGATTGTTTCTAGATGGGTTTCTTTGTTGTTGCAGGATTGACTGTTCAACGTTTATATACGATATGCAGGGAACGTTTTTTGGTTAGTAGTCAAGTAACTCTCAATTCCCACTTAACTGAATTTAAAGACCATGAACTAGTGCGTACTAGAAGGGGAGCCGATGGTCAGGATTGCCTGTATATCCCCTTTCCATCAGAGGCACTTACTAAGCTCCTACAAGATATCAACGTAT--AAGAATACCTGAAAGATGAATTGTTTCTGATGTTA-TTTTATTTATTTATACATTTGT-AAGTTTACATTTCTTCAAAGGTCTTTCCATTTTCTTA-GAATGTTTCTCTACCTAATATTTTGTGGAGAGAGAAAATGAAAGTGAAAGAAAACTTTGTAAGACTTGATTTAAGAAACCATGCTTTCTATTCTTAATAGTGAAGAGCTACATAGGA----------------------
>CF38
TGGCCAAGACTTGGAGTGGATATTTTTGGTT--GTGTTGTTTTGTATGGATCTTTCACTTCCGTCTATTGTCAACCAAAGATCATAGGGATGGATCTCATTTTCTGCAATTCAAAACTATATTCAGAAATATTCTTGGGAGAAAAGCTATTTTAGCAT-------AATGCAGCATTAGTTGTGAATTTCTGCCTTGCTTCCTAGCAAAATGTGCTATATATTTTTCCTAAACTATGAC-----TATTTCTTTTCTTGTGTCAGTATGGGACAATCAAATGGCAAGAGCACAATTTAATTGGTTGTGGTACCACACCCCAACATATGCTCCTTATAATGTTGAAGGGACTTTCTTGCCTTTGATTCTTGCAAGTACAGGAGCTGCGCAGAATGCACGGACTGCAGCAATTGTTTTGCAGAGTTTGACTCCCAATGCACAGAGTGTCTTTAAGAAACTTGCTGAATATCAACTTGCACATCCTGACGAACAAGGTACCCACACTAATTATAGTTTGATTTTTAGCTATCAATAAAATGGTTC---TTCCATAGACT-----TTTATGACAGA-TATCAATGATACTACTTTTTTTGTGTTGCAGGTTTGCCTGTTCAGCGTTTATATACCTTATGTAGGGAACACTTTTTGGTTAGTAGTCAAGTTACTCTGAATTCCCATTTAACTGAGTTTAAAGACCACGAGCTAGTTCGTACTAGAAGGGGAGCTGATGGGCAGGACTGCCTCTATATCCCCTTTCCATCAGAGGCACTCACTAAGCTCCTTCGAGATATCACTTTGTAGAGCTGCATCTGTAAGAAAAGTTGTTCCTGAA-----ACAAAATTTATTATACATATGT-TGGTTTATATTCATGGAAGGGA-TTTTGATTTTCTCACCAATGCTTTACATCCCGTA--TTTATAGGAGAGAAGCGATGGAATGATAGAATA-------------------------------------------------------------------------------------
>CH19
----------------------------------------------------------------------------------------------------------------------------------------------------------------------------------------------------------------------------CGT--------------------------------------------GCAGAGACGCATCTTGATCAGCCCATAGAATTGTAGGGGCTGCTG-GCTGATGTGAATAATTCTTATAATGTTGAAGGGACTTTCATGCCTTTGATTCTTGCAAGTACAAGAGCTGTGCAGAGTGCACGCACTGCTGCTATTGTTTTACAGAGTTTGACTCCTAATGCCCAGAGTGTCTTCAAAGTACTTGCTGAATATCAACTTGAACATCCTGAGGAACAAGGTACCCATTCTAATTATAATTTGGTTTTCAGCTACCCACTAAATAGCTT---TTTC-TAGACTTACGATTCATGACAAATAAACAGTGAC--TACTTTCTTGATGTGGCAGGTTTGCCCGTTCAGCGTTTATATACATTGTGCAGGGAACAATTTTTGGTTAGCAGTCAAGTGACTCTTAACTCCCATTTAACTGAGTTTAAAGACCATGAGCTAGTGCGTACTAGAAGGGGAGCTGATGGGCAAGACTGCCTCTATATCCCCTTTCCACCAGAGGCACTTACTAAGCTCCTTCAAGATATCACTTTATAGAGCTACATGGTAAAATAAA-TTGCTCCCAAGGAACAATTTATTATATTATATGTATGT-TAGTTTATTTTTGTAAAAGGGA-TTTTGATTTAC----TGGTGCTCTAACAAGCTCTATTCAATAGGAGAG-GTTGATGAAATGATAGAAGGTATCAACGATT---TTTGAGTCTTACTGTCTGAATTTATGTTCTT----------------------------------------
>CHA37
-------------------------------------------------------------------------------------------------------------TTCAGAAATATTCTTGG------------GAGAAAAGCTATTTTAGCAT-------AATGCAGCATTAGTTGTGAATTTCTGCCTTGCTTCCTAGCAAAATGTGCTATATATTTTTCCTAAACTATGAC-----TATTTCTTTTCTTGTGTCAGTATGGGACAATCAAATGGCAAGAGCACAATTTAATTGGTTGTGGTACCACACCCCAACATATGCTCCTTATAATGTTGAAGGGACTTTCTTGCCTTTGATTCTTGCAAGTACAGGAGCTGCGCAGAATGCACGGACTGCAGCAATTGTTTTGCAGAGTTTGACTCCCAATGCACAGAGTGTCTTTAAGAAACTTGCTGAATATCAACTTGCACATCCTGACGAACAAGGTACCCACACTAATTATAGTTTGATTTTTAGCTATCAATAAAATGGTTC---TTCCATAGACT-----TTTATGACAGA-TATCAATGATACTACTTTTTTTGTGTTGCAGGTTTGCCTGTTCAGCGTTTATATACCTTATGTAGGGAACACTTTTTGGTTAGTAGTCAAGTTACTCTGAATTCCCATTTAACTGAGTTTAAAGACCACGAGCTAGTTCGTACTAGAAGGGGAGCTGATGGGCAGGACTGCCTGTATATCCCCTTTCCATCAGAGGCACTCACTAAGCTCCTTCGAGATATCACTTTGTAGAGCTGCATCTGTAAGAAAAGTTGTTCCTGAA-----ACAAAATTTATTATACATATGT-TGGTTTATATTCATGGAAGGGA-TTTTGATTTTCTCACCAATGCTTTACATCCCGTA--TTTATAGGAGAGAAGCGATGGAATGATAGAATATATTTATAATTTTCATTGAGACTTGGTGACTGTCTACATTAAATATGTTTTATAAAAAAGAGTCATGAAGTG-------------
>CJ24
--------------------------------------------------------ATTTCTGTTTATTGTCAACCAAGGATCATAGGGATGGATCTCATCTTCTGAAATTTAAAATAAGGTTGTACAATTTTTTTGAGGCCAAAACTATTTTAGTGAAATTCAAATTTCTTTTTTAGTTGCGAATTTCTGACTTGCTTCATAGCGAAATGAGTTAATATCTTTTCCTTTTCTG-AACTAAG-TTTTTTCGTTTTGT--TCAGTATGGGATAAGCAAATGGCAAGAGCGCAATTTAATTGGTGGTGGTACCACACCCCTACATATGCTTCTTATAATGTTGAAGGGACCTTCATGCCTTTGATTCTTGCAAGTACAGGAGCTGTGCAGAGTGCACGCACTGCTGCCATTGTTTTGCAGAGTTTGACTCCTAATGCCCAGAGCGTCTTTAAAGTACTTGCTGAATATCAACTTGAACATCCTGAGGAACAAGGTACCCATTCTAATTATAATTTGGTTTTTGGCTATCCATTAAATAGCTT---TTCCACGGACTCACTGTTCATGACAA--ATAAAACAACTGTACTTTCTTGATGTGGCAGGTTTGCCTGTTCAGCGTTTATATACCTTGTGTAGGGAACAATTTTTGGTTAGCAGTCAAGTGACTCTTAACTCCCATTTAACTGAGTTTAAAGACCATGAGCTAGTGCGTACTAGAAGGGGAGCTGATGGGCAAGACTGCCTCTATATCCCCTTTCCATCAGAGGCACTTACCAAGCTCCTTCAAGATATCACTTCATAGAGCTACATTGTAAGAAAAG-TTGCTCCCAAGGAATAATTTGATTAAGTATATATATGA-TAGTTTATTTTTGTGAAAGAGA-TTTTGATTTTC----TAGTGCTTTGGTATGCTCTATTCAATAGTAGAGAATTGATGAAATGATAGAAGATATTAACAATTTTCTCTGAGACTTACTGTCTGAATAAGTATGTTTAGAGAAAAGATTTATGAAGTGTATGGCATGAACTTCAATG
>CK7
TGATTTTAGGCTTAATTATCTGGTTGGAGCAGAAATTAATGGCTCCCAAAACAGTAAAGAAGAAAGAGAAGAAAGCAAAGCTTGTTAAAAAGCTACCCACTTGCTACGATGAGGAAGATGCATTGGATGTTCGCATTGTATTGAAGGCCTTGGAGGAATACTGATGGTGGAGTAGTAGTTATAAATGGGTACTTGCCATCAGTCAAGAAGAAAATATTACATATCTTAATGAAAGGAGTGGCACCATGTCAATGCACCACTTTTATGGGATAAGCAAATGGCAAGAGCACAATTTAATTGGTGGTGGTACCACACCCCTACATATGCTTCTTATAATGTTGAAGGGACTTTCATGCCTTTGATTCTTGCGAGTACAGGAGCTGTGCAGAATGCACGCACTGCTGCCATTGTTTTGCAGAGTTTGACTCCTAATGCCCAGAGTGTCTTTAAAGTACTCGCTGAATATCAACTTGAACATCCTGAGGAACAAGGTACCCACTCTAATTATAATTTAATTTTCAGCTATCCATTAAATAGCTT---TACCACGGGCTCACTGTTTATGACAAA--AACAATGACAGTACATTCATGATGTTGCAGGCTTGCCTGTTACGCGTTTATATACCTTGTGTAGGGAACAGTTTTTGGTTAGTAGTCAAGTGACTCTTAACTCCCATTTAACTGAGTTTAAAGACCACGAGCTAGTGCGTACTAGAAGGGGAGCTGATGGGCAAGACTGTCTCTATGTCCCCTTTCCATCAGAGGCACTTACTGAGCTCCTTCAAGATATCACATTGTAGAGCTACATTGTCAGGTTTTACCTCACA---------ATGGGCTTCTTCAGCAACCCCAGCAGGCTGTCCTTAGGCAGCAACAATCTGTTTTACAA--CAGCAGCCATCCATTCTTCAGCAACAGCAACCATCAATTTTTAATGTTTATTTGGAATATAACCAAGCACATAAACCATCACCATCATTTTTACAACAGCAATCATAGCAGTTGCAGTAGCAACTACAAGAACTACTTT
>CL6
CAGGTTATTATTTAGTTATATTGTTTGAATTTTGCGCCCTGAGTTTGGACCTCGTGACCAATCCCATGAGTAAATTAAGGCACATCGAGAACTTGCTTGGTTAATGAGAACAGGAAGATGCATTGGATGTTCGCATTGTATTGAAGGCCTTGGAGGAATACTGATGGTGGAGTAGTAGTTATAAATGGGTACTTGCCATCAGTCAAGAAGAAAATATTACATATCTTAATGAAAGGAGTGGCACCATGTCAATGCACCACTTTTATGGGATAAGCAAATGGCAAGAGCACAATTTAATTGGTGGTGGTACCACACCCCTACATATGCTTCTTATAATGTTGAAGGGACTTTCATGCCTTTGATTCTTGCAAGTACAGGAGTTGTGCAGAATGTACGCACTGCTGCCATTGTTTTACAGAGTTTGACTCCTAATGCCCAGAGTGTCTTTAAAGTACTCGCTGAATATCAACTTGAACATCCTGAGGAACA---------------------------------------------------------------------------------------------------------------AGGCTTTCCTATTCAGCGTTTATATACCTTGTGTAGGGAACAGTTTTTGGTTAGTAGTCAAGTGACTCTTAACTCCCATTTAACTGAGTTTAAAGACCACGAGCTAGTGCGTACTAGAAGGGGAGCTGATGGGCAAGACTGTCTCTATGTCCCCTTTCCATCAGAGGCACTTACTGAGCTCCTTCAAGATATCACATTGTAGAGCTACATTGTCAGGTTTTACCTCACA---------ATGGGCTTCTTCAGCAACCCCAGCAGGCTGTCCTTAGGCAGCAACAATCTGTTTTACAA--CAGCAGCCATCCATTCTTCAGCAACAGCAAC------------------------------------------------------------------------------------------------------------
>CM9
-----------------------------------------------------------------------------------------------------------ATTTAAAACAATGTGTTCCACAATTTTTCTGGGGCAAGACCATTTTAGTGAAATTCAAAGTTCTGCTTTTGTCTTGAAATTCTGATTTTGTTCATGGCAAATTTAGATATCTC-TTTCTTTGTCCTG-GACTAAG-CTTTTTTGTTTTGTTATCAGTATGGGATAAGCAAATGGCAAGAGTGCAATTTAATTGGTGGTGGTACCACACCCCTACATATGCTTCTTATAGCGTTGAAGGGACTTTCATGCCTTTGATTCTTGCAAGTACAGGAGCTGTGCAGAGTGCACGCACTGCTGTCATTGTTTTGCAGAGTTTGACTCCTAATGCCCAGAGCGTCTTTAGAGTACTTGCTGAATATCAACTTGAACATCCTGAGGAACAAGGTACCTATTCTAGTTCTAAAATAGCTT-------------------------TTCCATGGACTCACTGTTCATAACAAATAAATAATGATTATACTTTCTTGATGTGGCAGGTTTACCTGTTCAGCGTTTATATACATTGTGCAGGGAACAATTTTTAGTTAGCAGTCAAGTGACTCTTAACTCCCATTTAACTGAGTTTAAAGACCATGAGCTAGTGTGTACTAGAAGGGGAGCAGATGGGCAAGATTGCCTCTATATCCCCTTTCCATCAGAGGCACTCACTAAACTCCTCCAAGATATCACTTTTTAGAGATACATTGTAAGAAAAG-TTGTTCACAGAATA--ATTTGATTTATTATAAATGTAAATGTTTTATTTTTGTGAAAGAAA-TTTTGATTTTC----TACTGCTTTACTATGCTCTAATCAATAGGAGAGAATTGATGACATGAAGAAGGTATTAACAATTTTTCATTGAGACTTACTGTCTGAATTAAGAATGTTTTATGGCAAAGAGTTATGAAGTGTACGCATTGAAGTTAAT
>CO8
------------------------------------------------------------CGGTATATTGTCAACCAAGGATCATAGGAATGGATATCATCTTCAGAATTTAAAACAATGTGTTCCACAATTTTTCTGGGACAAAACCATTTCAGTGAAATTCAAAGTTCTGCTATTGTCTTGAAATTCTGATTTTGTTCTTGGCAAATTTAGATATGTC-TTTCTTTGTCCTG-GACTAAG-CTTTTTTGTTTTGTTATCAGTATGGGATAAGCAAATGGCAAGAGTGCAATTTAATTGGTGGTGGTACCACACCCCTACATATGCTTCTTATAATGTTGAAGGGACTTTCATGCCTTTGATTCTTGCAAGTACAGGAGCTGTGCAAAGTGCACGCACTGCTGTCATTGTTTTGCAGAGTTTGACTCCTAATGCCCAGAGTGTCTTTAAAGTACTTGCTGAATATCAACTTGAACATCCTGAGGAACAAGGTACCTATTCTAGTTCTAAAATAGCTT-------------------------TTCCATGGACTTACTGTTCATAACAAACAAATAATGATTGTACTTTCTTGATGTGGCAGGTTTGCCTGTTCAGCGTTTATATACATTGTGCAGGGAACAATTTTTAGTTAGCAGTCAAGTGACTCTTAACTCCCATTTAACTGAGTTTAAAGACCATGAGCTAGTGCGTACTAGAAGGGGAGCTGATGGGCAAGATTGCCTCTATATCCCCTTTCCATCAGAGGCACTCACTAAACTCCTCCAAGATATCACTTTTTAGAGCTACATTGTAAGAAAAG-TTGTTCACAGAATA--ATTTGATTTATTATAAATGTAAATGTTTTATATTTGTGAAAGAAA-TTTTGATTTTC----TGGTGCTTTACTATGCT-AATCAAAAAGGAGAGAATTGATGACATGAAGTAGGTATTAACAATTTTTCATTGAGACTTACTGTCTG-----------------------------------------------------
>CP16
---------------------------------------------------------------------------------------------------------------------------------------------------------AGTGAAATAAAAAGTTCTGCTCTAGTCTTGAATTTCTGACTTGATTCATAGCAAAATGAGTTATATCTTTTCCTTATCCTG-TACTAAT-TTTTTTTGTTTTGTTATCAGTATGGGATAAACAAATGGCAAGAGCACAATTTAATTGGTGGTGGTACCACACCCCTACATATGCTTCTTATAATGTTGAAGGGACTTTCATGCCTTTGATTCTTGCAAGTACAAGAGCTGTGCAGAGTGCACGAACTGCTGCCATTGTTTTGCAGAGTTTGACTCCTAATGCCCAGAGTGTCTTTAAAGTACTTGCTGAATATCAACTTGAACATCCTGAGGAACAAGGTACCCATTCTAATTCTAATTTGGTTTTCAGCTAT--------------------------ATCACTGTTCATGACAAATAAACAATGACTGTACTTTATTGATGTGCCAGGTTTGCCTGTTCAGCGTTTATATACGTTGTGTAGGGAACAATTTTTGGTTAGCAGTCAAGTGACTCTTAACTCCCATTTAACTGAGTTTAAAGACCATGAGCTAGTGCGTACTAGAAGGGGAGCTGATGGGCAAGACTGCCTCTATATCCCTTTTCCATCAGAGGCACTTACTAAGCTCCTTCAAGATATCACTTTATAGAGCTACATTGTAAGAAAAA-TTGTTCCCAATGGATAATTTGATTTATTATATATATGT-TACTTTATTTTTGTGAAAGAGA-TTTTGATTTTC----TAGTGCTTAAGCATGCTGTATTCAGTAGGAGAGAATTGATGAAATGATAGAAGGTATTAACAATTTTCTTTGAGACTTACTAAATGTCTGAATTTATGTTCTATTAGTATATAGTATTGTAGGTAAGGCAAGAGCAAAT
>CP161
---------------------------------------------------------------------------------------------------------------------------------------------------------AGTGAAATAAAAAGTTCTGCTCTAGTCTTGAATTTCTGACTTGATTCATAGCAAAATGAGTTATATCTTTTCCTTATCCTG-TACTAAT-TTTTTTTGTTTTGTTATCAGTATGGGATAAACAAATGGCAAGAGCACAATTTAATTGGTGGTGGTACCACACCCCTACATATGCTTCTTATAATGTTGAAGGGACTTTCATGCCTTTGATTCTTGCAAGTACAAGAGCTGTGCAGAGTGCACGAACTGCTGCCATTGTTTTGCAGAGTTTGACTCCTAATGCCCAGAGTGTCTTTAAAGTACTTGCTGAATATCAACTTGAACATCCTGAGGAACAAGGTACCCATTCTAATTCTAATTTGGTTTTCAGCTAT--------------------------ATCACTGTTCATGACAAATAAACAATGACTGTACTTTATTGATGTGCCAGGTTTGCCTGTTCAGCGTTTATATACGTTGTGTAGGGAACAATTTTTGGTTAGCAGTCAAGTGACTCTTAACTCCCATTTAACTGAGTTTAAAGACCATGAGCTAGTGCGTACTAGAAGGGGAGCTGATGGGCAAGACTGCCTCTATATCCCTTTTCCATCAGAGGCACTTACTAAGCTCCTTCAAGATATCACTTTATAGAGCTACATTGTAAGAAAAA-TTGTTCCCAATGGATAATTTGATTTATTATATATATGT-TACTTTATTTTTGTGAAAGAGA-TTTTGATTTTC----TAGTGCTTAAGCATGCTGTATTCAGTAGGAGAGAATTGATGAAATGATAGAAGGTATTAACAATTTTCTTTGAGACTTACTAAATGTCTGAATTTATGTTCTATTAGTATATAGTATTGTAGGTAAGGCAAGAGCAAAT
>CR44
----------------------------------------------------------------------------------TCTGTTGTAGGATGAAATCTTCTCGCAGAATCCATCATTTGTTCAGAATTGGTTTTAGTTTGTTGGCTGCCAGTAT-----GTATTTTTCTTCTAATTTATAAAGCACAAATGAAATGCTAAGAAAATATATTTAGTCTTATTTTCAGACCAGAATTCTAAATTTCTTTTAACTGATTTAGTATGGGATAAGCAAATGGCCAGAGCTCAGTTCAATTGGTGGTGGTATCACACCCCAACATATGCACCTTACAAAGCAGAAGGCACTTTCTTGCCTTTGATTCTTGCAAGTACAGGAGCTGTGCAGAATGCACGGACTGCAGCAATTGTTTTGCAGAGTTTGACTCCAAATGCTCAGAGCGTTTTCCGGATACTTGCTGATTATCAACTTGCTCATGCTGAGGAACGAGGTACCCTGAATACACTTGCTAAGGTCCACTTTTAAGTAATTTATAAATTGT-CATGGTGAACCCATTGCTTATGACAGT-TAACGG-AGTTAACTTTCTTTTGTGTTGCAGGATTATCTGTTCATCGTCTATATACCTTATGCCGAGAGCGCTTCTTGGTTAGCAGTCAAGTGACTCTTAATTCCCATTTAACAGAATTTAAAGACCACGAGTTAGTGCGCACTAGAAGAGGAGCTGATGGGCAGGACTGCTTATATATCCCCTTTTCATCGGAAGCACTCACTAAACTCCTCCAAGATATCAGTGTAT---AAGACATCTGCAAGATAATTTTTGGGTGATC----ATTTTGTCAGTCATACCTGAGC-----------------------------------------------------------TAGTT------------------------------------------------------------------------------------------------------------------
>CT15
----------------------------TGA--CATTTTTTTCATATGGATCTTTCACTTCTATCTATTGTCAACCAAGGATCATAGGGATGGATCTCATCTTCTGAAAT-----------------AATATTTTTGAGGGCAGAACTATTATAGTGAAATAAAAAGTTCTGCTTTAGTCTTGAATTTCTGACTTGATTCATAGCAAAATGAGGTATATCTTTTCCTTATCCTG-TACTAAG-TTTTTTTGTTTTGTTATCAGTATGGGATAAACAAATGGCAAGAGCACAATTTAATTGGTGGTGGTACCACACCCCTACATATGCTTCTTATAATGTTGAAGGGACTTTCATGCCTTTGATTCTTGCAAGTACAAGAGCTGTGCAGAGTGCACGAACTGCTGCCATTGTTTTGCAGAGTTTGACTCCTAATGCCCAGAGTGTCTTTAAAGTACTTGCTGAATATCAACTTGAACATCCTGAGGAACAAGGTACCCCTTCTAATTATAATTTGGTTTTCAGCTATCCATTAAATAACTT---TTCCACAGACTCGCTGTTGATGACAAATAAACAATGTCTGTACTTTATTGATGTGGCAGGTTTGCCTGTTCAGCGTTTATATACATTGTGTAGGGAACAATTTTTGGTTAGCAGTCAAGTGACTCTTAACTCCCATTTAACTGAGTTTAAAGACCATGAGCTAGTGCGTACTAGAAGGGAAGCTGATGGGCAAGACTGCCTCTATATCCCTTTTCCATCAGAGGCACTTACTAAGCTCCTTCAAGATATCACTTTATAGGGCTACATTGTAAGAAAAA-TTGTTCCCAATGGATAATTTGATTTATTATATATATGT-TAGTTTATTTTTGTGAAAGGGATTTTTGATTTTC----TAGTGCTTTAGCATGCTGT------------------------------------------------------------------------------------------------------------------------
>DA12
------------------------------A--TCTTTTTTTAATATAGATCTTTCACTTCTGTCTATTGTCAACCAAGGATCATAGGGATGGATATCATCTTGACAAATTTTAAAAATGTGTTCCACAATTTTTCTGGGGCAAAAGTATTTTAGTGAAATTCAAAGTTCTGCTTTTGTCTTGAACTTCTGATTTGGTTCTTGGCAAATTTAGATATATC-TTTCCTTTTCCTG-GACTAAG-CTTTTTTGTTTTGTTATCAGTATGGGATAAGCAAACGGCAAGAGTGCAATTTAATTGGTGGTGGTACCACACCCCTACATATGCTTCTTATAATGTTGAAGGGACTTTCATGCCTTTGATTCTTGCAAGTACAGGAGCTGTGCAGAGTGCACGCACTGCTGTCATTGTTTTGCAGAGTTTGACTCCTAATGCCCAGAGCGTCTTTAAAGTGCTTGCTGAATATCAACTTGAACATCCTGAGGAACAAGGTACCTATTCTAGTTCCAAAATAGCTT-------------------------TTCCATTGACTCACTGTTCATGACAAATAAATAATGGTTGTACTTTCTTGATGTGGCAGGTCTGCCTGTTCAGCGTTTATATACATTGTGCAGGGAACAATTTTTAGTTAGCAGTCAAGTGACTCTTAACTCCCATTTAACTGAGTTTAAAGACCATGAGCTAGTGCGTACTAGAAGGGGAGCTGATGGGCAAGATTGCCTGTATGTTCCCTTTCCATCAGAGGCACTTACTAAACTCCTCCAAGATATCACTTTTTAGAGCTACATTGTAAGAAAAG-TTGTTCCCGAAGAATAATTTGATTTATTATAAATACATCTGTTTTATTTTTGTGAAAGAAA-TTTTGATTTTC----TAGTGCTTTAGTTTGCTCTAATCAATAGGAGAGAATTGATGACATGTAGAAGGTATTAACAATTT-TCTTTGAGACTTACTGTCTGAATTAATAATGTTTTATGGAAAAGAGTT-------------------------
>DB53
-----------------------------------------TTATGTGGATCTCTCACATCCATCAATTGTCAACCAGGAAACATAGGGACAGATCTCATTTTCT--GATTTTAAAAACCC----TAGAAATATTAGAGTTTAGTATTAATTGTATATTTGTT--GAGTTATTGGTAACATAG-CATGGAAAGTCATTTTCTAGCAAAGTGAATTCT-TGTTTTACTCAAATTATAGCTTCAATTCTTCTGTTCGCATTTCAGTATGGGACAAGCAAATGGCTAGAGCGCAATTCAATTGGTGGTGGTACCACACCCCAACATATGCTCCTTACAACGTGGAGGGAACTTTCTTGCCTCTGATTCTTGCAAGTACAGGTGCAGTGCAGAATGCAAGAACTGCGGCAATTGTATTGCAGAGTTTAACTCCCAATGCACAGAGTGTCTTTAGGATACTTGCTGGATATCAGCTTTCTCATCCTGATGAACAAGGTACTCAAGATGCATCAGTTACAGTTTCATGTACGGGTATCTATGAACTGTTTATGTTATACTAACTGTTTATAATGAA-TAACAACGGCAGTTTA-TTTTTATGTTGCAGGATTACCTGTTCAGCGCTTATATACCATGTGTAGGGAACATTTTTTGGTTAGTAGTCAAGTAACTCTTAATTCACATTTAACTGAGTTTAAAGACCATGAGCTAGTGCGTACTAGAAGAGGAGCCGATGGGCAGGATTGCCTCTATATCCCGTTTCCTTCGGATTCTCTCACTAAGCTCCTTGAAGATATTGTTGTATAGAGCTACATCTGTAAGAGAAGTTCT-------------TTAAATTAATTAAAAATTACAAGGATGCGAATATTGTCAGTAGTGCATGTATGCCGCTGTTTATCACACATAATCTATTTCCTAAGTAGTTCATAGCTTTGAATAT---TTGTTTGAACATGGTATGTCTCTTGATGTACTTGCATTTAAAAGC---------------------------------------------
>DC1
---------------------------------------------------------------------------------------------ACTC----------------------------TAGAAATATTAGAGTTTAGGATTAATTGTATATTTGTT--GAGTTATTGGTAACATAG-CATGTGAAGTCATTTTCTAGCAAAGTGAATTCT-TGCTTTACTCGAATTATAGCTTCAATTCTTCTGTTCACATTTCAGTATGGGACAAGCAAATGGCTAGAGCGCAATTCAATTGGTGGTGGTACCACACCCCAACATATGCTCCTTACAACGTGGAGGGAACTTTCTTGCCTCTGATTCTTGCAAGTACAGGTGCAGTGCAGAATGTAAGAACTGCAGCAATTGTATTGCAGAGTTTAACTCCCAATGCACAGAGTGTCTTTAGGATACTTGCTGGATATCAGCTTTCTCATCCTGATGAACAAGGTACTCAAGATGCATCAGTTACAGTTTCATGTACTGGTATCTATGAACTGTTTATGTTATAGTAACTGTTTATAATGAA-TAACAACGGCAGTTTA-TTTTTATGTTGCAGGATTACCTGTTCAGCGCTTATATACCATGTGTAGGGAACATTTTTTGGTTAGTAGTCAAGTTACTCTTAATTCACATTTAACTGAGTTTAAAGACCATGAGCTAGTGCGTATTAGAAGAGGAGCCGATGGGCAGGATTGCCTCTATATCCCGTTTCCTTCAGATTCTCTCACTAAGCTCCTTGAAGATATTGTTGTATAGAGCTACATCTGTAAGAGAAGTTCT-------------TTAAATTAATTAAAAATTACAAGGATGCGAATATTGTCAGTAGTGCATGTATGCCCCTGTTTATCACACATAATCTATTTCCTAAGTAGTTCATAGCTTTGAATAT---TTGTTTGAACATGGT---------------------------------------------------------------------------
>DD1
TTTGTAAAGGATTCTGATGCAGTTTGGAATTGTGTATTGTATTATGTGGATCTCTTACTTTCATCAATCCTCAACCAGGAAACGTAAGGACAGATCTCATTTTCT--TATTTAAAAACTTT-----AGAAATATTAGAGTTCAGTATGGATTGTATATTTGTT--GAGTTATTGGCAACATAG-CATGGAAACTCATTTTCCAGCAAAGTGAATTCT-TGTTTTGTTCGACTTATAACTTCAATTCTTCTGTTTGCATTTCAGTATGGGACAAGCAAATGGCTAGAGCACAATTCAATTGGTGGTGGTACCACACCCCAACATATGCTCCTTATAACGTAGAGGGAACTTTCTTGCCTCTGATTCTTGCAAGTACAGGTGCAGTGCAGAATGCAAGAACCGCAGCAATTGTATTGCAGAGTTTAACTCCCAATGCACAGAGTGTCTTTAGGATCCTTGCTGGATATCAGCTTGCTCATCCTGATGAACAAGGTACTCAAGATGCATCAGTTACAGTTTGATGT-------------------------TATACTTACTGTTTACAATGAA-TAACAATGGCAGCTTG-TTTTTATGTTGCAGGATTACCTGTTCAGCGCTTATATACCATGTGTAGGGAACGTTTTTTGGTTAGTAGTCAAGTTACTCTTAATTCACATTTAAGTGAGTTTAAAGATCATGAGCTAGTGCGTACTAGAAGAGGAACCGATGGGCAGGATTGCCTCTATATCCCGTTTCCTTCAGATGCTCTCACTAAGCTCCTTCAAGATATTGTTGTATAGAGCTACATCTGTAAGAAAAGTTCT-------------TTAAATTAAATAAAAATTACAAGGATTCAAATATTGTCAGTAGTGCATGTATGCCC-----------ACATAATCTATTTCCTAAATAGTTCATAGCTTTGAATAT---TTGTTTGAACATGGTGTGTCTCTTGATGTACTTGCATTTAAAAGCTTCTCCAAACAGAGCACTTGCATTTTCATTGTAAGGAGATGCT--
>DIM50
TTTGTAAAAGATTCTGCTGCAGTTTGGAATTGTGTATTGTATTATGTGGATCTCTTACTTACATCAATCCTCAACCAGGAAACATAAGGACAGATCTCATATTCT--GATTTAAAAACTTT-----AGAAATATTAGAGTTCAGTATTAATTGTATATTTGTT--GAGTTATTGGCAACATAG-CATGGAAAGTCATTTTTCAGCAAAGTGAATTCT-TGTTTTGTTCGACTTATAACTTCAATTCTTCTGTTTGCATTTCAGTATGGGACAAGCAAATGGCTAGAGCACAATTCAATTGGTGGTGGTACCACACCCCAACATATGCTCCTTATAACGTGGAGGGAACCTTCTTGCCTCTGATTCTTGCAAGCACAGGTGCAGTGCAGAATGCAAGAACCGCAGCAATTGTATTGCAGAGTTTAACTCCCAATGCACAGAGCGTCTTTAGGATACTTGCTGGATATCAGCTTGCTCATCCTGATGAACAAGGTACTCAAGATGCATCAGTTACAGTTTGATGT-------------------------TATACTTACTGTTTATAATGAA-TAACAATGGCAGTTTG-TTTTTATGTTGCAGGATTACCTGTTCAGCGCTTATATACCATGTGTAGGGAACGTTTTTTGGTTAGTAGTCAAGTTACTCTTAATTCACATTTAACTGAGTTTAAAGATCATGAGCTAGTGCGTACTAGAAGAGGAGCCGATGGGCAGGATTGCCTCTATATCCCGTTTCCATCAGATGCTCTCACTAAGCTCCTTCAAGATATTGTTGTATAGAGCTACATCTGTAAGAAAAGTTGTTCT----------TTAAATTAAATAAAAATTACAAGGATTCAAATATTGTCAGTAGTGCATGTATGCCC-----------ACATAATCTATTTCCTAAATAGTTCGTAGCTTTGAATAT---TTGTTTGAACATGGTGTGTCTCTTGATGTACTTGCATTTAAAAGCTTCTCCAAACAGAGCACTTGCATTTTCATTGTAAGGAGATGCTTA
>EN45
----------------------------------------------------------------------------------------------------------------------------------------GAG-TTTGTTGGCTATCAGTAC-------ATTTTCCTTCTAATTTGTGAATTACAAATTATGTGCTTAGAAAATGCATTCTATTTTATTTTCAGACCAGGATTCTAATTTCTTTTAAACTGATTTAGTATGGGATAAGCAAATGGCCAGAGCTCAATTCAATTGGTGGTGGTATCATACCCCAACATATGCACCTTATAAGGTAGAAGGCACTTTCTTGCCTTTGATTCTTGCAAGTACAGGACCTGTCCAGAATGCACGGACTGCAGCAATTGTTTTGCAGAGTTTGACACCAAATGCACAGAGTGTTTTCCGGATACTTGCTGATTATCAACTGGCCCATGCTGAGGAACGAGGTAGCCTGAATACAATTGCTATGGTCCACCTTTAAATAATTTACAAATTGT-CGCTGTGAACCCATTCTCTATGACAGT-TAATGA-AGATGGATTTCTTTTGTGTTGCAGGATTGTCTGTTCATCGTCTGTATACCTTATGCCGAGAGCACTTTTTGGTTAGCAGTCAAGTGACTCTTAATTCCCATTTAACAGAATTTAAAGACCATGAGTTAGTACGCACTAGAAGGGGAGCTGATGGGCAGGACTGCTTATATATCCCCTTTCCATCAGAAGCTCTTACTAAACTCCTCCAAGATATCAGTGTAT---AAGACATCCACAAGAAATTTTTTGGGTGATC----ATCTTGTCAGTCATGCCTGGGCTGGTTTAATTTCCCTGGAAGGAA----------------------TTAGGTTTACTTGTTTCTGTATCCTATATTAATGTACTGA---------------------------------------------------------------------------------------------
>FC13
----------------------------------------------------------------------------------------------------CTTGACAAATTTAAAAAATGTGTTCCACAATTTTTCTGGGGCAAAAGTATTTTAGTGAAATTCAAAGTTCTGCTTTTGTCTTGAACTTCTGATTTGGTTCTTGGTAAATTTAGATATATC-TTTCCTTTTCCTG-GACTAAG-CTTTTTTGTTTTGTTATCAGTATGGGATAAGCAAACGGCAAGAGTGCAATTTAATTGGTGGTGGTACCACACCCCTACATATGCTTCTTATAATGTTGAAGGGACTTTCATGCCTTTGATTCTTGCAAGTACAGGAGCTGTGCAGAGTGCACGCACTGCTGTCATTGTTTTGCAGAGTTTGACTCCTAATGCCCAGAGCGTCTTTAAAGTACTTGCTGAATATCAACTTGAACATCCTGAGGAACAAGGTACCTATTCTAGTTCCAAAATAGCTT-------------------------TTCCATTGACTCACTGTTCATGACAAATAAATAAAGGTTGTACTTTCTTGATGTGGCAGGTCTGCCTGTTCAGCGTTTATATACATTGTGCAGGGAACAATTTTTAGTTAGCAGTCAAGTGACTCTTAACTCCCATTTAACTGAGTTTAAAGACCATGAGCTAGTGCGTACTAGAAGGGGAGCTGATGGGCAAGATTGCCTGTATATTCCCTTTCCATCAGAGGCACTTACTAAACTCCTCCAAGATATCACTTTTTAGAGCTACATTGTAAGAAAAG-TTGTTCCCAAAGAATAATTTGATTTATTATAAATACATCTGTTTTATTTTTGTGAAAGAAA-TTTTGATTTTC----TAGTGCTTTAGTATGCTCTAATCAATAGGAGAGAATTGATGACATGTAGAAGGTATTAACAATTT-TCTTTGAGACTTACCGTC-------------------------------------------------------
>FTS1
----------------------------------------------------------------------------------------GACAGATCTCATTTTCT--GATTTGAAAAACTC----TAGAAATATTAGAGTTTAGTATTGATTGTATATTTGTT--GAGTTATTGGTGACATAG-CATGGAAAGTCATTTTCTAGCAAAGTGAATTCT-TGTTTTACTCGAATTATAGCTTCAATTCTTCTGTTCGCATTTCAGTATGGGACAAGCAAATGGCTAGAGCGCAATTCAGTTGGTGGTGGTACCACACCCCAACATATGCTCCTTATAACGTGGAGGGAACTTTCTTGCCTCTGATTCTTGCAAGTACAGGCGCAGTGCAGAATGCAAGAACTGCGGCAATTGTATTGCAGAGTTTAACTCCCAATGCACAGAGTGTCTTTAGGATACTTGTTGGATATCAGCTTGCTCATCCTGATGAACAAGGTACTCAAGATGCATCAGTGACAGTTTCATGTACTGGTATCTATGAACTGTTTATGTTATACTAACTGTTTATAATGAA-TAACAATGGCAGTTTATTTTTTATGTTGCAGGATTACCTGTTCAGCGCTTATATACCATGTGTAGGGAACATTTTTTGGTTAGTAGTCAAGTTACTCTTAATTCACATTTAACTGAGTTTAAAGACCATGAGCTAGTGCGTACTAGAAGAGGAGCCGATGGGCAGGATTGCCTCTATATCCCGTTTCCTTCAGATTCTCTCACTAAGCTCCTTGAAGATATTGTTGTATAGAGCTACATCTGTAAGAAAAGTTGTTCT----------TTAAATTAATTAAAAATTACAAGGATGCGAATATTGTCAGTAGTGCATGTATGCCCCTGTTTATCACACATAATCTATTTCCTGAGTAGTTCATAGCTTTGAATA----------------------------------------------------------------------------------------------
>FTS2
TTTGTAAAAGATTCTGCTTCAGTTTAGAATTGTGTGTTGTATTATGTGGATCTCTTACATCCATCAATTGTCAACCAGGAAAGATAGGGACAGATCTCATTTTCT--GATTTGAAAAACTC----TAGAAATATTGGAGTTTAGTATTGATTGTATATTTGTT--GAGTTATTGGTAACATAG-CATGGAAAGTCATTTTCTAGCAAAGTGAATTCT-TGTTTTACTCGAATTATAGCTTCAATTCTTCTGTTCGCATTTCAGTATGGGACAAGCAAATGGCTAGAGCGCAATTCAATTGGTGGTGGTACCACACCCCAACATATGCTCCTTATAACGTGGAGGGAACTTTCTTGCCTCTGATTCTTGCAAGTACAGGCGCAGTGCAGAATGCAAGAACTGCGGCAATTGTATTGCAGAGTTTAACTCCCAATGCACAGAGTGTCTTTAGGATACTTGCTGGATATCAGCTTGCTCATCCTGATGAACAAGGTACTCAAGATGCATCAGTGACAGTTTCATGTACTGGTATCTATGAACTGTTTATGTTATACTAACTGTTTATAATGAA-TAACAATGGCAGTTTATTATTTATGTTGCAGGATTACCTGTTCAGCGCTTATATACCATGTGTAGGGAACATTTTTTGGTTAGTAGTCAAGTTAC------------------------------------------------------------------------------------------------------------------------------------------------------------------------------------------------------------------------------------------------------------------------------------------------------------------------------------------------------------------------------------
>GG1
----------------------------------------------------------GAATCTCTAGTTGTGACTTTCAACAATGTTGTATGTTGAAATCTTCTTGCAGAATCTCTCATTTGTTATTATTTTTTTAGAGTTTGCTGGCAAGAGATGT-------TGTTTTCTGCTAATTGATAAATTAGAAACTACGTGCTTGAAAAATGCATGCAATTATTTATCCAAACTAAGATTCTAATTCTAATTTCTCCTATTTAGTGTGGGATAAGCAAATGGCCAGAGCACAATTCAATTGGTGGTGGTATCATACTCCAACATATGCACCCTATAAAGTGGAAGGGACTTTCTTGCCTTTGATTCTTGCCAGTACAGGAGCTGTGCAGAGTGCACGGACTGCAGCAATTGTTTTGCAGAGTTTGACTCCTAATGCACAGAGTGTCTTTCGGATACTTGCTGATTATCAACTCGCCCATTCCGAGGAACAAGGTATGCTGATTGCATTTGATATAGTTAAGTTATGAGTACTGCCTAATTTGTTTACCATAACCTCATTTTTTTTAATGAATTAACAAAGATATCTCACTTTTGCACTTGTAGGACTGCCCGTGCATCGATTATATACCTTATGCCGAGAACGATTCTTGGTTAGCAGTCAAGTGACTCTTAATTCCCATTTAACAGAATTTAAAGACCATGAGTTAGTGCGTACCAGAAGGGGAGCTGATGGTCAGGATTGCCTGTATATCCCCTTTCCATCAGAAGCTCTTACTAAACTCCTCCAAGATATCAATGTATAGGCTAACATCTGTTAAAAGAATTTGTTGGCAATGTC-ATTTTGTTGATCATAGGCTGCA---TTTAAAAGATATACTGTGAAGGTTTACATTTCCTGAGTGGAGTTCAATTTTTTTGTTTCTTTATGCTGGTTGTGTGTGTGTGTGTGTGAGAG-----------------------------------------------------------------------------------
>HB41
TAGGGCAATATTTGTGTAGTGACATGCATTTGGCAAAGAAGTAAGATGGAGAAAGCACAAC--TCAGTTGTCAACCAAGAATCATAGGGACAGATCTCACTTTCT--GATTTTAGAAACTTCATTTAGAAATATTA-----TAGTATTAATTGTATATTTATT--GAGTTTCTGG---------CATGGGAACTAATTTTCTAGCAAAGTGAATTCT-TGTTTTTCCTGAGTTATAACTTAAATTATTCTGTTTGTGTTTCAGTATGGGACAAGCAAATGGCTAGAGCACAATTCAATTGGTGGTGGTACCACACCCCAACATATGCTCCTTATAACGTGGAGGGAACTTTCATGCCTCTGATTCTTGCAAGTACAGGTGCAGTGCAGAATGCAAGGACTGCAGCAATTGTTCTGCAGAGTTTAACTCCCAATGCACAGAGTGTTTTTCGGATACTTGCTGGATATCAACTTGCTCATCCTGATGAACAAGGTACTCAAGATGCACTGCTTACAGTTCAATGTCCTGGTATCTATGA------------------ACTGTTTATAATGGA-TACCAATGACTGTTTC-TTTTTATGTTGCAGGATTACCTGTTCAGCGCTTATACACCATGTGTCGGGAACGCTTTTTGGTTAGTAGTCAAGTTACTCTTAATTCACATTTGACTGAGTTTAAAGACCATGAGCTAGTGCGTACAAGAAGGGGAGCTGATGGGCAGGATTGCCTCTATATTCCGTTTCCTTCAGATTCTCTTACTAAGCTTCTTCAAGATATTGTTGTATAGGTCAACATCTGTAAGAAAAGTTCTTGGGATA-----ATTTCATTAATTAAAATTATAA--AATGCAAATATTGTCAGTTGATCATGCATGCTCTCATTCATTATACATAATCTATTTCATAAATAGTTCATAGCTTTTGTATAAATTTGTTTTAACATCATGTGTTTCTTGCTGTACTTGCATTTAAAAGCTTGTCCAAACAGAGCACTTGCATTTTCACTGTAAGA---------
>JO20
------------------------------------------------------------------------AACCAAGGATCATAGGGATGGATCTCA---TCGGAAATTTAGAGCAACACTACGCAATTTTTTTGAGGGCAAAACTATTATAGTGAAACTCAAAATTTTACATTA------AATTTCTGACTTGATTCAGAGGAAAATGAGTTATATGTTTTGTTTATATTG-GACTAAGTTTTTTATGTTTTCTTATCAGTATGGGATAAACAAATGTCAAGAGTGCAATTTAATTGGTGGTGGTACCACACCCCTACATATGCTTCTTATAATGTTGAAGGGACTTTCATGCCTTTGATTCTTGCGAGTACAAGAGCTGTGCAGAGTGCACGCACTGCTGCTATTGTTTTACAGAGTTTGACTCCTAATGCCCAGAGCGTCTTCAAGGTACTTGCTGAATATCAACTTGAACATCCTGAGGAACAAGGTATCCATTCTAATTATAATTTGGTTTTCAGCTACCCATTAAATAGCTT---TTTC-CAAACTCATGATTCATGACAAATAAACAGTGAC--TACTTTCTTGATGTGGCAGGTTTGCCTGTTCAGCGTTTATATACATTGTGCAGGGAACAATTTTTGGTTAGCAGTCAAGTGACTCTTAACTCCCATTTAACTGAGTTTAAGGACCATGAGCTAGTGCGTACTAGAAGGGGAGCTGATGGGCAAGACTGCCTCTATATCCCCTTTCCATCAGAGGCACTTACTAAGCTCCTTCAAGATATCACTTTATAGATCTACATGGTAAAATAAA-TTGCGCCCAAGGAACAATTTATTATATTATATGTATGT-TA----ATTTTTGTAAAAGGGA-TTTTGATTTAT----TGGTGCT------------------------------------------------------------------------------------------------------------------------------------
>JU21
CAACCAAGCCTTGGAT---GAGAAAATTGAC--ATAATTTTTTGTATGGATCTTTCACTTCTATCTATTGTCAACCAAGGATCATAGGGATGGATCTCA---TCTGAAATTTAGAGCAACACTACGCAATTTTTTTGAGGGCAAAACTATTATAGTGAAACTCAAAATTTTACATTA------AATTTCTGACTTGATTCAGAGGAAAATGAGTTATATGTTTTGTTTATATTG-GACTAAGTTTTTTATGTTTTCTTATCAGTATGGGATAAACAAATGTCAAGAGTGCAATTTAATTGGTGGTGGTACCACACCCCTACATATGCTTCTTATAATGTTGAAGGGACTTTCATGCCTTTGATTCTTGCGAGTACAAGAGCTGTGCAGAGTGCACGCACTGCTGCTATTGTTTTACAGAGTTTGACTCCTAATGCCCAGAGCGTCTTCAAGGTACTTGCTGAATATCAACTTGAACATCCTGAGGAACAAGGTATCCATTCTAATTATAATTTGGTTTTCAGCTACCCATTAAATAGCTT---TTTC-CAAACTCATGATTCATGACAAATAAACAGTGAC--TACTTTCTTGATGTGGCAGGTTTGCCTGTTCAGCGTTTATATACATTGTGCAGGGAACAATTTTTGGTTAGCAGTCAAGTGACTCTTAACTCCCATTTAACTGAGTTTAAGGACCATGAGCTAGTGCGTACTAGAAGGGGAGCTGATGGGCAAGACTGCCTCTATATCCCCTTTCCATCAGAGGCACTTACAAAGCTCCTTCAAGATATCACTTTATAGATCTACATGGTAAAATAAA-TTGCGCCCAAGGAACAATTTATTATATTATATGTATGT-TA----ATTTTTGTAAAAGGGA-TTTTGATTTAT----TGGTGCTCTAACAAGCTCTATTCAATAGGAGAG-GTTGATGAAATGATAGAAGGTATTAACAATTTTCTTTGAGTCTTACTGTCTGAATTTATGTTCTTTACAAAAGTTCAAAAGAGTTTTGAAGTGACACAATTAAAT
>KE1
-------------------------------------------GAAGGGATGGATCAGAATTTGTTAACTTCAACATCAGCACTTGGAAAAACTTGTTACA-----TTGCTTTAATGATCCGTTATTAGTTATGTTTTTA--AGTTTATTGGCAACAGGGAGTATCTCTTTCTCCTAATTGGCAAAGAAACTAGTAAATACATAGAAAATACATTTCTTTCAATTTATTGAACGAG-------TTTATTTTTTTCAACTTTAGTATGGGACAAGCAAATGGCCAGAGCACAATTCAACTGGTGGTGGTATCACACCCCAACATATGCACCATATACTGTTGAAGGGACTTTCATGCCTTTGATTCTTGCAAGCACAGGAGCTGTGCAAAATGCACGGACTGCAGCAATTGTTTTACAGAGTTTGACTCCCAATGCTCAGAGCGTCTTTAGGATACTTGCTGAATATCAACTTGCCCATACCGAGGAACAAGGTATCCTTATTTCACTAGCTATGGTTTGATATTGGG----------------AAATCTATGAATAGTTCTTATTATTGATCTTTGCTAGATGGGCTTCTTTGTTGTTGCAGGTTTGCCTGTTCAACGTTTATATACCTTGTGCAGGGAACGTTTTTTGGTCAGTAGTCAAGTAACTCTTAATTCCCATTTAACTGAATTTAAAGACCATGAATTAGTGCGTACTAGAAGGGGAGCGGACGGTCAGGATTGCCTTTATATCCCCTTTCCATCAGAGGCACTTGTTAAGCTCCTACAAGATATCAATGTAT--AAGAATGCCTGAAAGACGAATTGTTTCTGATGTTATTTTTATTTATTTATACATGCGT-AAGTTCACATCTCTTGAAAGGTGTTTCCTTTTTCTTA-GAATGTTTGCCTACCT-ATATTTTGTGAAGAGAGGAAATGAAAGTGAAGGAAAACTTTTTGGGAC-TGATTAAAA-ATACATGTTTTTTATTGTTAATATCGAAGAGCCATATAGGATTTTCAGTAAATCAAATGTCAT
>LF2
------------------------------------------------------------------------------AAATCATAGGGACAGATCTCACTTTCT--GATTTTAAAAACTTCATTTAGAAATATTAGAGTTTAGTATTAATTGTATATTTGTT--GAGTTACTGGCAACATAG-CAT------------------------------------TGCCCGAGTTATAACTTCAATTATTCTGTCTGTGTTTCAGTATGGGACAAGCAAATGGCTAGAGCTCAATTCAATTGGTGGTGGTACCACACCCCAACATATGCTCCTTATAATGTGGAGGGAACTTTCATGCCTCTGGTTCTTGCAAGTACAGGCTCAGCGCAGAATGCAAGGACTGCAGCAATTGTTTTACAGAGTTTAACTCCCAATGCCCAAAGTGTCTTTCAGATACTTGCTGGATACCAACTTGCTCATCCTGATGAACAAGGTACTCAAGATGCACCA-TGACAGTTCAATGTCCTGGGATCTATGAACTGTTTATGTTATACTTACTATTTATAACGAA-TAACAATGGCAATTTC-TTTTTATGTTGCAGGATTACCTGTTCAGCGCTTATAAACCATGTGTAGGGAACGCTTTTTGGTTAGTAGTCAAGTTACTCTTAATTCAAATTTGACCGAATTTAAAGACCATGAGCTAGTGCGTACTAGAAGGGGAGCCGATGGGCAGGATTGCCTCTATATCCCATTTCCTTCAGATGCTCTTACTAAACTCCTTCAAGATATTGTTGTATAGGCCAAAACGTGTAAGAAAGGTTGTTCTTGAGATA--ATTTCATTAATTAAAAATTACAAGGATGCAAATTTTGAAAGTTGTTCATGCATGCCTTTGCTCATCATACATAATCTATTTCATAAATAGTTCATAGCTTTTGTATATATTTGTTTGAACATGGTGTGTCTCTTGACGTACTTGCATTCAAAAGCTTGTCCA--------------------------------------
>MC0
TTTGTAAAAGTTGGTGCTGCAGTTTGGAATTGTGCATTGCTTTATATGGATCTTTTACTTCCGTCAATTGTCGACCAAGAATCATAGGGACAGATCTCACTTTCT--GATTTTAAAAACTTCATTTAGAAATATTAGAGTTTAGTATTAGTTGTATATTTGTTAAGAGTTACTGGCAACATAG-CATAGGAACTTATTTTCTAGCAAAGTGAATTCT-TGTTTTGCCCGAGTTATAACTTCAATTATTCTGTTTGTGTTTCAGTATGGGACAAGCAAATGGCTAGAGCACAATTCAATTGGTGGTGGTACCACACCCCAACATATGCTCCTTACAACGTGGAGGGAACTTTCATGCCTCTTATTCTTGCAAATACAGGCGCAGTGCAGAATGCAAGGACTGCAGCAATTGTTTTGCAGAGTTTAACTCCCAATGCACAGAGTGTCTTCAAGATACTTGCTGGATATCAACTGGCTCATCCTGATGAACAAGGTACTCAAGATGCACCAGTTACAGTTCGATGTCCTGGTATCTATGAACTGTTTATGTTAAATTTACTGTTAATAATGAA-TAACAATGACAGTTTC-TTTTGATGCTGTAGGATTACCTGTTCAGCGCTTATATACCATGTGTAGGGAACGCTTTTTGGTTAGTAGTCAAGTTACTCTCAATTCACATTTGACTGAATTTAAAGACCATGAGCTAGTGCGTACCAGAAGGGGAGCCGATGGGCAGGATTGCCTTTATATCCCGTTTCCGTTGGATGCTCTTACTAAGCTCCATCAAGATATTGTTGTATAGCCCAACATCTGTAAGAAAAGTTGTTCTTGAGATA--ATTTCATTAATTAAAAATTATAAGGATGCAAATATTGTCAGTTGTTCGTGCATGCCGTTGTTCATCATACATAATCTATTTCAAAAATAGTTCATAGCTTTTGTATAT-TTTTTTTGAACATGGTGTTTCTCTTGATGTACTTGCATTCAAAAGCTTGCCCAAACACCGCACATGCATTTTTCTTGTAAGA---------
>MT0
TTTGTAAAAGTTGGTGGTGCAGTTTGGAATTGTGTCTTGTATTATGTGGATCT----CTTCCATCAATTGTCAATCACGAATTTTTGGCACATATCTCACTTTCT--GATTTTAAAAACTTCATTGAGAAATATTAAAGTTTAGTATTAATTGCATAT----------------GCAAAATAG-CATGGGAAGTCATTTTCTAGCAAAGTGAATTCT-TGTTTTCCCTGAGTTATTGCTTCAATTCTTCTGTTTGTGTTTCAGTATGGGACAAGCAAATGGCTAGAGCACAATTCAATTGGTGGTGGTACCACACCCCAACATATGCTCCTTATAACGTGGAGGGAACTTTCTTGCCTTTGATTCTTGCAAGTACAGGTGCAGTGCAGAATGCAAGAACTGCAGCAATCGTATTGCAGAGTTTGACTCCCAATGCACAGAGTGTCTTTAGGATACTTGCTGGATATCAACTTGCTCATCCTGAGGAACAAGGTACTCCAGATGCACCATTTACAGTTTGATGTCCTGGTAGCTGTGAACTGCTTATGTTATACATAATGTTTATAACGTA-TAACAACGGCAATTTC-TTTTTATGTTGCAGGATTACCTGTTCAGCGCTTATATACCATGTGTAGGGAACGGTTTTTGGTTAGTAGTCAAGTTACTCTTAATTCACATTTAACTGAGTTTAAAGACCATGAGCTAGTGCGTACTAGAAGGGGAGCCGATGGGCAGGATTGCCTCTATATCCCGTTTCCTTCAGATGCTCTCACTAAGCTCCTTCAAGATATTGTTGTATAGAGCTACATCTGTATGAAAAGTTCT-------------TTTCATTAATTAAAAATTATATGGATGCAAGTATTGTCAGTAGTGCGTATATGCCCCTGTTCATCATACCTAATCTATTCCCTAAATAATTCATAGCTTTAAATATA-TTTGTTTGAACATGGTGTGTCTCTTGATGTACTTGCATTTAAAAGCTTGTCCAAACAGAGCACTTGCATTTTCATTGTAAGGAGATGCTTA
>NN48
------------------------------------------------------------------------------------------------------------------------------AGAAAGAGTA-----------------------------GAGTTATTGGCAACGTAG-CATGGAAGCTCGTTTTCTAGCAAAGTGAATTCTATGATTTTAAAAACTTATAACTTCAATTCTTCTGTTTGCATTTCAGTATGGGATAAGCAAATGGCTAGAGCACAATTCAATTGGTGGTGGTACCACACCCCAACATATGCTCCTTATAACGTGGAGGGAACTTTCTTGCCTCTGATTCTTGCAAGTACAGGCGCAGTGCAGAATGCAAGAACCGCAGCAATCGTATTGCAGAGTTTAACTCCCAATGCACAAAGTGTCTTTAGGATACTTGCTGGATATCAACTTGCTCATCCTGATGAACAAGGTACTCAGGATGCACCAGTTACAGTTCAATGTACTGGTATCTATGAACTGTTTATGTTATACTTACTGTTTATAATGAA-TAACAATGGCAGTTTA-TTTTTATGTTGCAGGATTACCTGTTCAGCGCTTATATACCCTGTGTAGGGAACGTTTTTTGGTTAGCAGTCAAGTTACTCTTAATTCACATTTAACCGAGTTTAAAGACCATGAGCTAGTGCGTACTAGAAGGGGAGCCGATGGGCAGGATTGCCTCTATATCCCATTTCCTTCAGATGCTCTTACTAAGCTCCTTCAAGATATTGTTGTATAGAGCTACATCTGTAAGACAAGTTC--------------TTAAATTAATTAAAAATTATAAGGATGCAAATATTGTCAGTAGTGCATGTATTCCCTTGTTCATCACACATAATCTATTTCCTAAATAGTTCATAGTTTTGAATAT---TTGTTTGAACATGGTCTTTCTATTGA-GTACTTGCATTTAAAAGCTTGTTCAAACAGAACACTTGCATTTTCATTGTAAGGAGATGCCTA
>PA42
------------GGTGCTGCAGTTTGGAATTGTGTATTGTTTTATATGGATCTGTTACTTCCATCATTTGTCAACCAAGAATCATTGGGACAGATCTCACGTTCT--GATTTTAAAAACTTCATTTAGAAATATTAGAGTTTAGTTTTAATTGTATATTTGTT--CAGTTACTGGCAACATAG-CATGGGAACTTATTTTCTAGCAAAATGAATTCT-TGTTATGCCCGAGTTATAACTTCAATTATTCTGTTTGTGTTTCAGTATGGGACAAGCAAATGGCTAGATCACAATTCAATTGGTGGTGGTACCACACCCCAACATATGCTCCATATAACGTGGAGGGAACTTTCATGCCTCTGATTCTTGCAAGTACAGGCGCAGTGCAGAATGCAAGGACTGCAGCAATTGTTTTGCAGAGTTTAACACCCAATGCACAGAGTGTCTTTAAGATACTTGCTGGATATCAACTTGCTCATCCTGATGAACAAGGTACTCAAGATGCATCAGTTACAGTTCGATGTCCTGGTATCTATGAACTGTTTATTTTATACTTACTGTTTACAACGAA-TAACAATGGCAGTTTC-TTTTTATGTTGCAGGACTACCTGTTCAGCGCTTATATACCATGTGTAGGGAACGCTTTTTGGTTAGTAGTCAAGTTACTCTTAATTCACATTTGACCGAGTTTAAAGACCATGAGCTAGTGCGTACTAGAAGGGGAGCTGATGGGCAGGATTGCCTCTATATCCCGTTTCCTTCAGATGCTCTTACGAAGCTTCTTCAAGATATTGTTGTATAGAGCAACATCTGTAAGAAAAGTTGTTCTTTAGATA--ATTTCATTAATTAAAAATTTTAAGGATGCAAATATTGTCAG---TTCATGCATGCCCTTGTTCATCATACATAATCTATTTCATAAATAGTTCATGGCTTTTGTATATATTTGTTTGAACATGCTGTGTGTCTTGATGTACTTGCATTTAAAAGTTTGTCCAAACATAGGAATTAAAGTATGTTTTTGAGTGGATGACTG
>PB33
TGGGCTGAAGCTTGGACAACTTGGTGAAATATTGATCGCTACTATTGAAAATCCACAAGATAATATTGTCCAATCTACAGGTTATATAGTCAGTGTGCAGTATAATGAGCAACAACAAGATGAAGTGGGCCGCTTTCATGTTGAAGGCATCGGAGCAAGATATTGATTTTGTTGATGAGCAAGAATTGAAGGATGCACTTCTAGCAAAATGAATGAACAAGCAACTCTGATGGAGAGTTATAATATTCTCCTTTTCCAATTGAGGTGTGGCTTTGGACTTCTCATGTATGGGTTTGGATCGAAAAATAAATTGCTTGAAGATTTTGCTGCCTCAACTTTGACTGATGGTGGAGTAGTTGTGATAAATGGATACCTTCCATCTGTCAATATGAAAAGTGTTATATCTACTATTGCTGAAGTCTTATGTTCAAGTGAACAACATGTCTGCAAGAAACAAGTCAAAAAAAAAAATACCCCACCTTTCAATCCACATTCCTTACAAGAGTATATTTCATTTCTTGATGGAGCTGGTGGCAGTGAGTCTGATTTTGCTGTATATTTTATTGTACAACATTGAGGACCAGGCCTTAGAGAAAGTGAAGCATGACCCTTGCTGCTGTTGCAGCCTGCTCACGAGTTTGATTTGTGGCTTCTGTTCGTCATGAGAATGCACCACTATTATGGGATAAGCAAATGGCCAGAGAACAATTCAAGTAGTGGGGGTATCACACTACAACATATGCACCATATACTATCGAAGGGACTTTCTTGCTTTTGATTCTTGCAAACACAGGAGCTGTGGAACAATTGTTTTATAGAGTTTGACCCCCAATGCACAAGCGTATTTATGATACTTGCTGATTATCAATGTCCATGTTGAGGAACAAGGATTTCCTATTCAAAGATTATATATCTTATGCAGGGAACGATTTTTTGCTTATTTTTGTGAAATAAAGGAAGGGCTTTACTTCAGAAAAACTATTGTTTGGCCAATGTTATGAATACTATATTCTTACAAGCAACCTAGGAGAGCACTGT
>PF1
TTTGTAAAAGTTGGTGCTGCAGTTTGGAATTGTGTATTGTATCATGTGGATCTCTTAGTTCCATCAATTGTCAACCAAGAATCATAGGGACAGATCTCACTTTCT--GATTCTAAAAACTTCATTTAGAAATATTAGAGTTTAGTATTAATTGTATATTTGTT--GAGTTATTGGCAACAAAG-CATGGAAACTCATTTTTTATCATAGTGAATTCT-TGTTTTGACCGAGTTATAACTTCAATTCTTCCGTTTGTGTTTCAGTATGGGACAAGCAAATGGCTAGAGCAAAATTCAATTGGTGGTGGTACCACACCCCAACATATGCTCCTTATAACATGGAGGGAACTTTCTTGCCACTGATTCTTGCAAGTACAGGTGCAGTGCAGAATGCAAGAACTGCAGCAATCGTATTACAGAGTTTAACTCCCAATGCACAGAGTGTCTTTAGGATACTTGCTGGATATCAACTTGCTCATCCGGATGAACAAGGTACTCAAGATGCACCAGTTACAGTTCGATGTCCTTGTATCTATGAGCTGTTTATGTTGTACTTACTGTTTATAATGAA-TAACAATGGCAGTTTT-TTTTTGAGTTTCAGGTTTACCTGCTCAGCGCTTATATACCATGTGTAGGGAACGCTTTTTGGTTAGTAGTCAAGTTACTCTTAATTCACATTTAACTGAGTTTAAAGACCATGAGCTAGTGCGTACTAGAAGGGGAGCCGATGGGCAGGATTGCCTCTATATCCCGTTTCCTTCAGATGCTCTCACTAAGCTCCTTCAAGATATTGTTGTATAGATCTATATATGTAAGAAAAGTTGTTCT----------TTTCATTAATTAAAAATTATAAGGATGCAAATATTGTCAGTAGAGCATGCATGCCCTTGTTCATCATATATAATCAATTTCCTCAATAGTTGATAGCTTTGAATATA-TTTGTTTGAACATGGTGTATCTCTTGATGTACTTTCATTTAAAAGCTTGTTCAAACTTCAAACAGAGCACTTGCATTTGATTGTG------
>PFM1
----------------CTACAGTTTGAAATTGTGTATCGTTTTATATGGATCTGTTACTTCCATCAATTTTTAACCAAGAATCATTGGGACAAACCTCACTTTCT--GATTTTTAAAACTTCATTTAGAAATATTAGAGTTTAATTTTAATTGTATATTTGTT--GAGTCATTGGCAACATAG-CGTGGGAACTTATTTTCTAGCAAAGTGAGTTCA-CGTTATGCCCGAGTTATAACTTCAATTATTCTGTTTGTGTTTCAGTATGGGACAAGCAAATAGCTAGATCACAATTCAATTGGTGGTGGTACCACACCCCAACATATGCTTCTTATAAAGTGGAGGGAACTTTCATGCCTCTGATTCTTGCAAGTACAGGTGCAGTGCAGAATGCAAGGACTGCAGCAATTGTTTTGCAGAGTTTAACTCCCAATGCACAGAGCGTCTTTAGGATACTTGCTGGATATCAACTTGCTCATCCTGATGAACAAGGTACTCAAGATACACTAGTTACAGTTCAATGTCCTGGTATCTATGAACTGTTTATGTTATACTTACTGTTTACAACGAA-TAACAATGGCAGTTTC-TTTTTATGTTGCAGGATTACCTGTTCAGCGCTTGTATACCATGTGTAGGGAACGCTTTTTGGTTAGTAGTCAGGTTACTCTTAATTCACATTTGACTGAGTTTAAAGACCATGAGCTCCTGCGTACTAGAAGGGGAACTGATGGGCAGGATTGCCTCTATATCCCGTTTCCTTCAGATGCTCTAACTAAGCTCCTTCAAGATATTGTTGTATAGAGAAACATCTGTAAGAAAAGTTGCTCTTGAGATA--ATTTCATTAATTAAAAATT-TAAGGATGCAAATATTGTCAGTTTTTCATGCATGCCCTTGTTCATCATACATAATCTATTTCATAAATAGTTCTTAGCTTTTGTATATATTTGTTTGAACATGGTTTGTCTCTTGATGTACTTGCATTTAAAAGCTTGTCCATACAGAGGAA----------------------------
>PG28
-----------------------------------------------------------ATTTTGGAACTTCAACATT-GCACTTGGAAAACCTTGTTACATGAAATTACTTTTACGATTCATTATTGGTTGTGCTTTTTAAAAGTTTTTGGCAAGAGTGAATATATTTTTGTCCTAAATGCCAGAGAAACTAGTAAATACATAGAAAATAGATTTCATTCTATTTCTTGAACCAGAATTGGGTTTATTATTTTCAACTTTAGTATGGGACAAGCAAATGGCCAGAGCACAATTCAACTGGTGGTGGTATCACACCCCAACATATGCACCATATACTGTCGAAGGTACTTTCTTGCCTTTGATTCTTGCAAGCACTGGAGCTGTGCAAAATGCACGGACTGCAGCAATTGTTTTACAGAGTTTGACCCCCAATGCACAGAGCATCTTTAGGATACTTGCTGAATATCAACTGGCCCATACAGAGGAACAAGGTACCC-TATTTCACTAGTTATGGTTTGATATTGAG----------------AAATCCATGAATAGTTTTTGTTATGGATTGTTACTAGATGGGTTTCTTTGTTGTTTCAGGATTGCCTGTTCAACGTTTATATACCTTATGCAGGGAACGTTTTTTGGTTAGTAGTCAAGTAACTCTTAATTCCCATTTAACTGAATTTAAAGACCATGAACTAGTGCGTACTAGAAGGGGAGCTGATGGTCAGGATTGCCTATATATCCCCTTTCCGTCAGAAGCACTTGCAAAGCTCCTTCAAGATATCAATGTAT--AAGAATGCCTGGAAGAGGATTTATTTTTGATGTTA---TTTTTTATTTATGCATATAT-AAGTTTACATCTCTTGAAAGGTGATTCTTTTTTCTTT-GAATGTTTTCCTACCTTATATTTGTGGAGAGGAAAA---GCAAGTGAAAGAAAACTTTCTGAGACGATTTTTCAAAAAACATGCTTTTTATTGTTAATATAGAAGAGCCATAAAGGATATTCAGTATATCAAATGTTTT
>PH2
TTTGTAAAAGTTGGTGCTGCAGTTTGGAATTGTGTATTGTATCATGTGGATCTCTTAGTTCCATCAATTGTCAACCAAGAATCATAGGGACAGATCTCACTTTCT--GATTCTAAAAACTTCATTTAGAAATATTAGAGTTTAGTATTAATTGTATATTTGTT--GAGTTATTGGCAACAAAG-CATGGAAACTCATTTTTTATCATAGTGAATTCT-TGTTTTGACCGAGTTATAACTTCAATTCTTCCGTTTGTGTTTCAGTATGGGACAAGCAAATGGCTAGAGCAAAATTCAATTGGTGGTGGTACCACACCCCAACATATGCTCCTTATAACATGGAGGGAACTTTCTTGCCACTGATTCTTGCAAGTACAGGTGCAGTGCAGAATGCAAGAACTGCAGCAATCGTATTACAGAGTTTAACTCCCAATGCACAGAGTGTCTTTAGGATACTTGCTGGATATCAACTTGCTCATCCGGATGAACAAGGTACTCAAGATGCACCAGTTACAGTTCGATGTCCTTGTATCTATGAGCTGTTTATGTTGTACTTACTGTTTATAATGAA-TAACAATGGCAGTTTT-TTTTTGAGTTTCAGGTTTACCTGCTCAGCGCTTATATACCATGTGTAGGGAACGCTTTTTGGTTAGTAGTCAAGTTACTCTTAATTCACATTTAACTGAGTTTAAAGACCATGAGCTAGTGCGTACTAGAAGGGGAGCCGATGGGCAGGATTGCCTCTATATCCCGTTTCCTTCAGATGCTCTCACTAAGCTCCTTCAAGATATTGTTGTATAGATCTATATATGTAAGAAAAGTTGTTCT----------TTTCATTAATTAAAAATTATAAGGATGCAAATATTGTCAGTAGAGCATGCATGCCCTTGTTCATCATATATAATCAATTTCCTCAATAGTTGATAGCTTTGAATATA-TTTGTTTGA----------------------------------------------------------------------------------
>PM29
-----------------------------------------------------ATCAAAAGTTATGAACTTCAACATT-GCACTTGGAAAAACTTGTTACATGAAATAACTTCTACAATTCATTATTAGTTGCATTTCTTCGAAGTTTATTAGGAAAAAGGAATATACTTTTTCCTAATTGGCAAAGAAACTAGTACACATCTAGAAAATACATTTCATTCTATTTATTGAACCAGAATTGCATTTATTATTTTCAACTTTAGTATGGGACAAGCAAATGGCCAGAGCACAGTTTAACTGGTGGTGGTATCACACCCCAACATATGCACCATATACTGTTGAAGGGACTTTCTTGCCTTTGATTCTTGCAAGCACGGGAGCTGTGCAAAATGCACGGACTGCAGCTATTGTTTTACAGAGTTTGACGCCCAATGCACAAAGCGTCTTTAGGATACTTGCTGAATATCAACTCGCCCATACCGAGGAACAAGGTACCCTTATTTCACTAGTTATGGTTTGATATTGAG----------------AAATCTTTAAATATTTTTTATTATAGGTCCTT--TAGATGGGTTTCTTTGTTTTTGCAGGATTGCCTGTTCAACGTTTGTATACCTTATGCAGGGAACGCTTTTTGGTTAGTAGTCAAGTAACTCTTAATTCCCATTTAACTGAATTTAAAGACCATGA------------------------------------------------------------------------------------------------------------------------------------------------------------------------------------------------------------------------------------------------------------------------------------------------------------------------------------------------
>PS27
-------------------------------------------------------------------------------------------------TACATGAAATTACTTTTACAATTCATTATTGGTTGTGCTTTTTAAAAGTTATTGGCAAGAGTGAATATATTTTTGTCCTAAATGCCAGAGAAACTAGTAAATACATAGAAAATAGATTTCATTCTATTTCTTGAACCAGAATTGGGTTTATT-ATTTCAACTTTAGTATGGGACAAGCAAATGGCCAGAGCACAATTCAACTGGTGGTGGTATCACACCCCAACATATGCACCATATACTGTCGAAGGTACTTTCTTGCCTTTGATTCTTGCAAGCACTGGAGCTGTGCAAAATGCACGGACTGCAGCAATTGTTTTACAGAGTTTGACCCCCAATGCACAGAGCGTCTTTAGGATACTTGCTGAATATCAACTGGCCCATACTGAGGAACAAGGTACCC-TATTTCACTAGTTATGGTTTGATATTGAG----------------AAATCCATGAATAGTTTTTGTTATGGATTGTTACTAGATGGGTTTCTTTGTTGTTTCAGGATTGCCTGTTCAACGTTTATATACCTTATGCAGGGAACGTTTTTTGGTTAGTAGTCAAGTAACTCTTAATTCCCATTTAACTGAATTTAAAGACCATGAACTAGTGCGTACTAGAAGGGGAGCTGATGGTCAGGATTGTCTATATATCCCCTTTCCGTCAGAAGCACTTGCAAAGCTCCTGCAAGATATCAATGTAT--AAGAATGCCTGGAAGAGGATCTATTTCTGATGTTA---TTTTTTATTTATGCATATAT-AAGTTTACATCTCTTGAAAGGTGATTCTTTTTTCTTT-GAATGTTTTCCTACCTTATATTTTGTGGAGAGGAAA-------------------------------------------------------------------------------------------------------
>PS30
TTTGTAAAAGTTGGTGCTGCAGTTTGGAATTGTGTATTGTTTTATATGGATCTGTTACTTCCATCATTTGTCAACCAAGAATCATTGGGACAGATCTCACTTTCT--GATTTTAAAAACTTCATTTAGAAATATTAGAGTTTAGTTTTAATTGTATATTTGTT--CAGTTACTGGCAACATAG-CATGGGAACTTATTTTCTAGCAAAATGAATTCT-TGTTATGCCCGAGTTATAACTTCAATTATTCTGTTTGTGTTTCAGTATGGGACAAGCAAATGGCTAGATCACAATTCAATTGGTGGTGGTACCACACCCCAACATATGCTACATATAACGTGGAGGGAACTTTCATGCCTCTGATTCTTGCAAGTACAGGCGCAGTGCAGAATGCAAGGACTGCAGCAATTGTTTTGCAGAGTTTAACACCCAATGCACAGAGTGTCTTTAAGATACTTGCTGGATATCAACTTGCTCATCCTGATGAACAAGGTACTCAAGATGCACCAGTTATAGTTCGATGTCCTGGTATCTATGAACTGTTTATGTTATACTTACTGTTTACAACGAA-TAACAATGGCAAATTC-TTTTTATGTTGCAGGATTGCCTGTTCAGCGCTTATATACCATGTGTAGGGAACGCTTTTTGGTTAGTAGTCAAGTTACTCTTAATTCACATTTGACTGAGTTCAAAGACCATGAGCTAGTGCGTACTAGAAGGGGAGCTGATGGGCAGGATTGCCTCTATATCCCGTTTCCTTCAGATGCTCTTACTAAGCTTCTTCAAGATATTGTTGTATAGAGCAACATCTGTAAGAAAAGTTGTTCTTTAGATA--ATTTCATTAATTAAAAATTATGAGGATGCAAATATTGTCAGTTGTTCATGCATGCCCTTGTTCATCATACATAATCTATTTCATAAATAGTTCATAGCTTTTGTAT----------------------------------------------------------------------------------------------
>PSF43
------------------------------------------------------------------ATTGTCAACCAAGAAACATAGGGACAGATCTCATTTTCT--GATTTTAAAAACTTCATATAGAAATATTAGACTTTAGTATTAATTGTATGTTTGTT--GAGTTATTGGCAACATAG-CATGGAAGCTCATTTTCTAGCAAAGTGAATTCT-TGATTTGCTTGAGTTATAACTTCAATTCTTCTGTTTGCATTTCAGTATGGGACAAGCAAATGGCTAGAGCACAATTCAATTGGTGGTGGTACCACACCCCAACATATGCTCCTTATAACGTGGAAGGAACTTTCTTGCCTCTGATTCTTGCAAGTACAGGCGCAGTGCAGAATGCAAAAACCGCAGCAATTGTATTGCAGAGTTTAACTCCCAATGCACAAAGTGTCTTTAGGATACTTGCTGGACATCAACTTGCTCATCTTGATGAACAAGGTACTCAGGATGCACCAGTTACAGTTCTATGTACTGGTATCTATGAACTGTTAATGTTTTAATTACTGTTTATAATGAA-TAACAATGGCAGTTTA-TTTTTGTATTGCAGGATTACCTGTTCAGCGCTTATATACCATGTGTAGGGAACGTTTTTTGGTTAGCAGTCAAGTTACTCTTAATTCACATTTAACCGAGTTTAAAGACCATGAGCTTGTGCGTACTAGAAGGGGAGCCGATGGGCAGGATTGCCTCTATATCCCGTTTCCTTCAGATGCTCTCACTAAGCTCCTTCAAGATATTGTTGTATAGAGCTACATCTGTAAGAAAAATTGTTC-----------TTAAATTAATTAAAAATTATAAGGATGCAAATATTGTCAGTAGTGCATGTGTGCCCTTGTTCATCACACATAATCTATTTCCTAAATAGTTCATAGTTTTGAATAT---TTGTTTGAACATTGTGTGTCTATTGA-GT-------------------------------------------------------------
>PTA0
------------------------------------------------------------------------------------------------------------------------------AGAAACATTACAGTTAAGTATTTATTGTATATTTGTT--GAATTACTGGTAACATTG-CATGGGAACTTATTTTCTAGCATAGTGAATTCT-TGTTTTGCCTGACTTATAACTTCAATTATTCTGTTTGTGTTTCAGTATGGGACAAGCAAATGGCTAGAGCACAATTCAATTGGTGGTGGTACCACACCCCAACATATGCTCCTTATAATGTGGAGGGAACTTTCATGCCTCTGATTCTTGCAAGTACAGGTGCAGTGCAGAATGCGAGGACTGCAGCAATTGTTTTGCAGAGTTTAACTCCCAATGCACAGAGTGTCTTTAGGATACTTGCTGGATACCAACTTGCTCATCCTGATGAGCAAGGTACTCGAAATGCACTAGTTACAATTCAATGTCCTGATATCTACGAACTGTTTGTGTTATACTTAATGTTTATAACGAA-TAACAACGGCAGTTTC-TTTTTATGTTGCAGGATTACCTGTTCAGCGCTTATATACCATGTGTAGGGAACGCTTTCTGGTTAGTAGTCAAGTTACTCTTAATTCACATTTGACTGAGTTTAAAGATCATGAACTAGTGCGTACTAGAAGGGGAGCCGATGGGCAGGATTGCCTCTATATCCCGTTTCCTTCAGATGCTCTTACTAAGCTCCTTCAAGATATTGTTGAATAGACCACAATCTGTAAGAAAAGTCGCTCTTGAGATA--GTTTCATTAATTCAAAGTTACAAGGATGCAAATATTGTCAGTTGTTCATGCATGCCCTCGTTCATTATACATAATCTATTTCATAAATAGTTCATAGCTTTTGTATAT-ATTTTTCGAACATGGTGTGTCTGTTAATGTAC-----------------------------------------------------------
>RC54
-----------------------------------------------------------------------------------ATAGGGACAGATCTCATTTTCT--GATTTTAAAAACTTCATATAGAAATATTAGAGTTTAGTATTAATTGTATGTTTGTT--GAGTTATTGGCAACATAG-CATGGAAGCTCATTTTCTAGCAAAGTGAATTCT-TGTTTTTCCCGAGTTATAACTTCAATTCTTCTGTTTGCATTTCAGTATGGGACAAGCAAATGGCTAGAGCACAATTCAATTGGTGGTGGTACCACACCCCAACATATGCTCCTTATAACGTGGAGGGAACTTTCTTGCCTCTGATTCTTTCAAGTACAGGTGCAGTGCAGAATGCAAGAACCGCAGCAATCGTATTGCAGAGTTTAACTCCCAATGCACAAAGTGTCTTTAGGATACTTGCCGGATATCAACTTGCTCATCCTGATGAACAAGGTACTCAGGATGCACCAGTTACAGTTCAATGTACTGGTATCTATGAACTGTTTATGTTATAATTACTGTTTATAATGAA-TAACAATGGCAGTTTT-TTTTTATGTTGCAGGATTACCTGTTCAGCGCTTATATACCATGTGTAGGGAACGTTTTTTGGTTAGCAGTCAAGTTACTCTTAATTCACATTTAACCGAGTTTAAAGACCATGAGCTAGTGCGTACTAGAAGGGGAGCCGATGGGCAGGATTGCCTCTATATCCCGTTTCCTTCAGATGCTCTCACTAAGCTCCTTCAAGATATTGTTGTATAGAGCTACATCTGTAAGAAAAGTTGTTC-----------TTAAACTAATTAAAAATTATAAGGATGCAAATATTGTCAGTAGTGCATGTATGCCCTTGTTCATCACACATAATCTATTTCCTAAATAGTTCATAGTTTTGAATAT---TTGTTTGAACATGGTGTGTCTATTGA-GTAC-----------------------------------------------------------
>RR55
--------------------------------------------------------------------------------------------------------T--GATTTTAAAAACTTCATACAGAAATATTAGAGTTTAGTATTAATTGTATGTTTGTT--GAGTTATTGGCAACATAG-CATGGAAGCTCATTTTCTAGCAAAGTGGATTCT-TGTTTTTCCTGAGTTATAACTTCAATTCTTCTGTTTGCATTTCAGTATGGGACAAGCAAATGGCTAGAGCACAATTCAATTGGTGGTGGTACCACACCCCAACATATGCTCCTTATAACGTGGAGGGAACTTTCTTGCCTCTGATTCTTGCAAGTACAGGTGCAGTGCAGAATGCAAGAACCGCAGCAATCGTATTGCAGAGTTTAACTCCCAATGCACAAAGTGTCTTTAGGATACTTGCTGGATATCAACTTGCTCATCCTGATGAACAAGGTACTCAAGATGCACCAGTAACAGTTCAATGTACTGGTATCTATGAACTGTTTATGTTATAATTACTGTTTATAATGAA-TAACAATGGCAGTTTA-TTTTTATGTTGCAGGATTACCTGTTCAGCGCTTATATACCATGTGTAGGGAACGTTTTTTGGTTAGCAGTCAAGTTACTCTTAATTCACATTTAACTGAGTTTAAAGACCATGAGCTAGTGCGTACTAGAAGGGGAGCTGATGGGCAGGATTGCCTCTATATCCCGTTTCCTTCAGATGCTCTCACTAAGCTCCTTCAAGATATTGTTGTATAGAGCTACATCTGTAAGAAAAGTTGTTC-----------TTAAATTAATTAAAAATTATAAGGATGCAAATATTGTCAGTAGTGCATGTATGCCCTTGTTCATCACACATAATCTATTTCCTAAATAGTTCATAGTTTTGAATAT---TTGTTTGAACATGGTGTGTCTATTGA-GTACTTGCATTTAAAAGCTTGTCCAAACAGAACACTTGCATTTTCATTGTAAGGAGATGCCTA
>SA1
ACTCACAAAGTTGGTGCTGCAGTTTGGAATTGTGTATTGTTTTATATGGATCTGTTACTTCCATCAATTGTCAACCAAGAATCATTGGGACAGATCTCACTTTCT--GATTTTA------TCATTTAGAAATATTAGAGTTTAGTTTTAATTGTAAATTTGTT--GAGTTACTGGCAACATAG-CATGGAAACTTATTTTTTAGCAAAGTGAATTCA-TGTTATGCCCGAGTTATAACTTCAATTATTCTGTTTGTTTATCAGTATGGGACAAGCAAATGGCTAGATCACAGTTCAATTGGTGGTGGTACCACACCCCAACATATGCCTCTTATAAAATGGAGGGAACTTTCATGCCTCTGATTCTTGCAAGTACAGGCGCAGTGCAGAATGCAAGGACTGCAGCAATTGTTTTGCAGAGTTTAACACCCAATGCACAGAGTGTCTTTAGGATACTTTCTGGATATCAACTTGCTCATCCTGATGAACAAGGTACTCAAGATGCACCGTGTA----TCTATGTCCTGGTATCTATGAACTGTGTATGATATACTTGCTGTTTATAACGAA-TAACAATGGCAGTTTC-TTTTTATGTTGCAGGATTACCTCTTCAGCGCTTATATACCATGTGTAGGGAACGCTTTTTGGTTAGTAGTCAAGTTACTCTTAATTCACATTTGACCGAGTTTAAAGACCATGAGCTAGTGCGTACTAGAAGGGGAGCTGATGGGCAGGATTGCCTCTATATCCCGTTTCCTTCAGATGCTCTTACTAAGCTCCTTCAAGATACTGTTGTATAGGCCAACATCTGTAAGAAAAGTTGTTCTTGAGATA--ATTTCATCAATTAAAAATTATAAGGATGCAAATATTTTCAGTTGTTCATGCATGCCTTTGTTCATCATACATAATCTAAATCATAAATAGTTCATAGCTTTTGTATATATTTGTTTGAACATGGTGTGTCTCTTGATGTACTTGCATTTAAAAGCTTGTCCAAACACAGGAATTACAGCTTTAAAAGATAGGGTTGGATG
>SC0
----------------------------------------------------------------------ATTGTGATGGTTGCAAATACTGTGGCAGATATTCT--GATTTTAAATGGTTCATTTAGAAATATTAGAGTTTGGTATTAATTGTATATTTGTT--GAGTTATAGGCAACATAGCCATGGAAACTCATTATTTAACAAAGTGAATTCT-TGTTTTGCCTGAGTTATAACTTCAATTCTTTTGTTTGTATTTCAGTATGGGACAAGCAAATGGCTAGAGCACAATTCAATTGGTGGTGGTACCACACCCCAACATATGCTCCTTATAATGTGGAGGGAACTTTCTTGCCACTGATTCTTGCAAGTACAGGCGCAGTGCAGAATGCAAGAACTGCAACAATTGTATTGCAGAGTTTAACTCCCAATGCACAGAGTGTCTTTAGGATACTTGCTGGATATCAACTTGCTCATCCTGATGAACAAGGTATTCAAGATGCACCAGTTACAGTTTGATGTTCCGGTATCTATGAACTGTTTATGTTATACTTACTGTTAATAACGAA-TAACAATGGCAGTTTC-TTTTTATGTTGCAGGATTACCTGTTCAGCGCTTATATACCATGTGTAGGGAACACTTTTTGGTTAGTAGTCAAGTTACTCTTAATTCACATTTAACTGAGTTTAAAGACCATGAGCTAGTGCGTACTAGAAGGGGATCCGATGGGCAAGATTGCCTCTATATCCCGTTTCCTTCAGAGGCTCTCGCTAAGCTCCTTCAAGATATTGTTGTATAGAGCTACATCTGTAAGAAAACTTGTTCT----------TTTCATTAATTATAAATTATAAGGATCCAAATATTATCAGAAGTGCATGCATGCCCTTGTTCATCATACATAATCTATTTCCTTAATAGTTCATGGCTTTGAATTTTTTTTTTTTGAACATGGTGTTCCTCTTGATGTACTTGCATTTAAAAGCTCGTCCAAATAGAGCACTTGCATTTT-------------------
>SE46
----------------------------------------------------------------------------------------------------------------------------------------------------------------------------------------------------------------------------------------------------------TAAACTGATTTAGTATGGGATAAGCAAATGGCTAGAGCTCAGTTCAATTGGTGGTGGTATCATACTCCAACATATGCTCCTTACAAGGTAGAAGGCACTTTCTTGCCTTTGATTCTTGCAAGTACAGGACCTGTCCAGAATGCACGGACGGCAGCAATTGTTTTGCAGAGTTTGACTCCAAATGCGCAGAGTGTTTTCCGGATACTTGCCGATTATCAACTTGCCCATGCTGAAGAACGAGGTAACCTGAATTCACTTTCTATGGTCCACC----------------------TGCTATGAACCCATTCTTTATGACAGT-TAATGA---AGATAGATTTCTCGTGTTGCAGGATTGTCTGTTCATCGTCTGTATACCTTATGCCGGGAGCGCTTTTTGGTTAGCAGTCAAGTGACTCTTAATTCCCATTTAACAGAATTTAAAGACCATGAGTTAGTAAGCACTAGAAGGGGAGCTGATGGGCAGGACTGCTTATATATTCCCTTTCCATCAGAAGCTCTTACTAAACTCCTCCAAGATATCAGTGTAT---AAGACATCCACAAGAAAATTTTTGGGCAATC----ATTTTATCAGTCATGCCTGGGCTGGTTTAATTTTCCTGGGAGAGT--------------------------------TATGTTTAC------------------------------------------------------------------------------------------------------------------
>SG23
CAAGGAAAGCTCTACATAGTCTTTAAATTACTTCACCTATACAAGGTGGGCATAGTTGTTTGTTTCATGGTGAACTCTGGGATTTCTAAATGGATTTTTTCTTCTTATACTTTCACTAACTTGATGAAATGTTTATTAGGTTATATCTACTATAGCAGTTTTTATAGTTTTATGCTATCGTAGATTGCATGCATGGATTTAGGATAAAATGGTTTTCATATTCTGATCATTGTA-TATTGTTAGACTTTTGTTTTGTTATCAGTATGGGATAAGCAAATGGCAAGAGCACAATTTAATTGGTGGTGGTACCACACCCCTACATATGCTTCTTATAATGTTGAAGGGACTTTCATGCCTTTGATTCTTGCAAGTACAAGAGCTGTGCAGAATGCACGCACTGCTGCCATTGTTTTGCAGAGTTTGACTCCTAATGCCCAGAGTGTCTTTAAAGTACTTGCTGAATATCAACTTGAACATCCTGAGGAACAAGGTACCCACTCTAATTATAATTTGATTTTCAGCTATCCATTAAATAGCTT---TTCCATGGACTCACTGGTTATAACAAA-AAACAATGATTTTACTTTCTTGATGTGGCAGGTCTGCCTGTTCAGCGTTTATATACCTTGTGTAGGGAACAGTTTTTGGTTAGTAGTCAAGTGACCCTTAACTCCCATTTAACTGAGTTTAAAGACCATGAGCTAGTGCGTACTAGAAGGGGAGCTGATGGGCAAGACTGCCTCTATATCCCCTTTCCATCAGAGGCACTTACTAAGCTCCTTCAAGACATCACTTTATAGAGCCACATTGTAAGAAAAT-TTGTTCCCAAGGAATAATTTGATGAGTTATATATATGT-TAGTTTATATTTGTGAAAGAGA-TTTTGATTTTCATACTTGTGCTTTAGTATGCTTAATTCAATAGGAGAGAACTGGTGAAATGATAGAAGATATTAACAATTTACTCTGAG-----------------------------------------------------------------
>SS22
CAGTTTAGTCTAGA-------TTTAAATTACTTGACCCATACAAGGTGGGCATGGTTTTTTGTTTCATAGTGAACTCTGGGATTTCTAAATGGATTTTTGCTTCTTATACTTTCACTAACTTGATGAAATGTTTATTAGGTTATATCTACTATAGCAGTTTTTATAGTTTTATGCTATCGTGGATTGCATGCATGGATTTAGGATAAAATGGTTTTCATA-TCTGATCATTGTA-TATTGTTATTTTTTTGTTTTGTTATCAGTATGGGATAAGCAAATGGCAAGAGCACAATTTAATTGGTGGTGGTACCACACCCCTACATATGCTTCTTATAATGTTGAAGGGACTTTCATGCCTTTGATTCTCGCGAGTACAGGAGCTGTGCAGAATGCACGCACTGCTGCCATTGTTTTGCAGAGTTTGACTCCTAATGCCCAGAGTGTCTTTAAAGTACTTGCTGAATATCAACTTGAACATCCTGAGGAACAAGGTACCCACTCTAATTATAATTTGATTTTCAGCTATCCATTAAATAGCTT---TTCCATGGACTCACTGTTTATAACAA--AAAAAATGATGGTACTTTCTTGATGTGGCAGGTTTGCCTGTTCAGCGTTTATATACCTTGTGTAGGGAACAGTTTTTGGTTAGTAGTCAAGTGACCCTTAACTCCCATTTAACTGAGTTTAAAGACCATGAGCTAGTGCGTACTAGAAGGGGAGCTGATGGGCAAGACTGCCTCTATATCCCCTTTCCATCAGAGGCACTTACTAAGCTCCTTCAAGACATCACTTTATAGAGCTACATTGTAAGAAAAT-TTGTTCACAAGGAATAATTTGATTAATTATATATAAGT-TAGTTTATATTTGTGAAAGAGA-TTTTGATTTTCTTACTTGTGCTTTAGTATGCTTAATCCAATGGGAGAGAACTGATGAAATGATAGAAGATATTAACAATTTTCTCTGAGACTTGGTGACTGTCTGAATTAAGTATGTT------------------------------------
>SV36
--------------------------------------------------ATTCAACCGATTTACGGGTGTTATATATTGTCTATTTTGGGGGTTTCTGTTTTTGTTTAGTGTCAATAGTTTTGGACACTTGAGGAGCAATAAACTACTTATCTGCCAGCTGACTCATGGAGTGGATTTTATTGAATTGCATGTTGTTTCATATAACTTTTTCTAGAGTTTTGTTTCCTAGCAAAAATTCTAAGATGTTTTTTTCTGTGACAGTATGGGACAAGCAGATGGCAAGAGCACAATTCAACTGGTGGTGGTACCACACCCCAACATATGCTCCTTATAATGTGGAAGGGACTTTTTTACCTTTGATCCTTGCAAGTACGGGAGCTGTGCAGAATGCACGGACTGCAGCAATTGTTTTGCAGAGTTTGACTCCCAATGCACAGAGTGTCTTTAAGATACTTGCTGAATATCAATTTGCTCATCCTGAGGATCAAGGTAC-CACAGTGCACTAAATTTAATTTGAGTTTCAGTTAAATATGAATTATTTCACCATGAACTCACATTTAAGACAGA-TAACAATGATAGTTCTTTCTTTGTGTTGCAGGATTGCCTGTTCAGCGTTTATATACCTTGTGTAGGGAACGCTTTTTGGTTAGTAGTCAAGTGACACTTAATTCTCATTTAACTGAGTTTAAAGACCATGAGCTAGTGCGAACTAGAAGGGGAGCTGATGGGCAGGACTGCCTCTATATCCCTTTTCCCTCGGAGGCACTTACTAAGCTCCTTCAAGATATCACTGTATAAGCCAGCATCTCTAAGAAAATCTGTTCTTGGTACAAAGTTTAATAAATTATGCATATCTTGGTTTTATATTTTGTGAAAGGGAGTTGGATTTTCCTACTTATACACTGGTCTGCCTTATTGTTTAGAGATAGAAGCAATGAAATGATAGAAGATATTTAT-----------------------------------------------------------------------------
>TA17
--------------------------------------------------------------------------------------------------------------------CAACATTCTACAATTTTTTTGAGGGCAAAACTGTTACAGTGAAATTCAAAATTCTACATTA------AATTTCTGACTTGGTTCAGAGC-AAATGAGTTATATCTTTTCCTTATATTC-AACTAA--TTTTTTATTTTTCTTATCAGTATGGGATAAACAAATGTCAAGAGTGCAATTTAATTGGTGGTGGTACCACACCCCAACATATGATTCTTATGATGTTGAAGGGACTTTCATGCCTTTGATTCTTGCAAGTACAAGAGCTGTGCAGAGTGCACGCACTGCTGCCATTGTCTTACAGAGTTTGACTCCTAATGCACAGAGTGTCTTCAAAGTACTCGCTGAGTATCAACTTGAACATCCCGAGGAACAAGGTACGCATTCTAATTATAATTTAGTTTTCAGCTATCCATTAAATAGCTT---TTTC-TAGACTCAGTGTTCATGACAAATAAACAATGAC--TACTTTCTTGATGTAGCAGGTTTGCCTGTTCAGCGTTTATATACGTTGTGTAGGGAACAATTTTTGGTTAGCAGTCAAGTGACTCTCAACTCCCATTTAACTGAGTTTAAAGACCATGAGCTAGTGCGCACTAGAAGGGGAGCTGATGGGCAAGACTGCCTTTATATCCCCTTTCCATTAGAGGCACTTACTAAGCTCCTTCAAGATATCACTTTATAGAGCTACATGGGAAAAAAAA-TTGCTCCCAAGATACAATTTATTTAATTATATGTATGT-TAGTGTATTTTTGTGAAAGGGA-TTTTGTTTTAC----TAGTGCTCTAGCAAGCCCTATTCAATGGGAGAG-GTTGATGAAATGATATAAGGTATTAACAATTTTCTTTGATACTTAGTGTCTGAATTTGTATTCTATAGAAAAGTTCGAAAGAATTTTGAAGTGGCACAATTAAAT
>TB39
CGGCCAAAACTTGGACCGGAAATTTTTGGTT--GTGTTGTTTCATGTGGTTCTTTCACTTCCGTCTGTTGTCAACCAAGGATCATAGGGATAGATCTCATTTTCTGAAATTCACAATGACATTTAGAAATATAGTT-GCGGCAAAACTATTTCAAAAT-------AATATAGCATTAATTGTGGATTTCTGCCTTACTT----AGAAAATGTGTTTCATCTTTTTCCTAGATGATGACTT---TAATTTTTTGTTTGTATCAGTATGGGACAAGCAGATGGCAAGAGCGCAGTTTAATTGGTGGTGGTACCATACCCCGACATATGCTCCTTATAATGTTGAAGGGACTTTCTTGCCTTTGATTCTTGCAAGTACAGGAGCTGCGCAAAATGCACGGACTGCAGCAATAGTTTTGCAGAGTTTGACTCCCAATGCACAGAGTGTCTTTAAGATACTTGCTGAATATCAACTTGCGCATCCTGAGGAACAAGGTGCCCACACTAATTATAGTTTGATCTTAG-CTATCTATGAAATTGTTT---TTCCATCAAGTCACTGTTTATGACAGA-TAACAATGACAGCACTTTTTATATGTTGCAGGTTTGCCTGTTCAGCGTTTATATACCTTGTGCAGGGAACGTTTTTTGGTTAGTAGTCAAGTGACGCTTAATTCACATTTAACTGAGTTTAAAGACCATGAGCTAGTGCGTACAAGAAGGGGGGTTGACGGGCAGGACTGCCTCTATATCCCCTTTCCATCAGAGGCACTTACTAAGCTCCTTCAAGATATCACTTCATAGAGCTATATCTGTAAGAAAAGCTGTTCCTGAGGA---ATTTAATTACTTATACCTATGT-TGGTTTATAATCATGGAAAGGA-TTTTGATTTTCTTACCTATGCTTTAGTATGCCATGTGTTTGAGGAGAGAAGCGATGGAATAATAGAAGATCCTTATAATTTTCATTGAGACTTGGTGACTATGTAAATTAAATATATTTTATACAAAAGAGTCATGAAGTGTACATAATCAAAT
>TC31
GTGCGTATTATTTATATTTTACTTCTGTTGTTAAATGAGAATCATAGGGATGGATCAAAATTTCTGAGCTTCAATATT-GCACTTGGAAAACCTTGTTACAAAAAATTACTTTAATGATTCATTATTAGTTGTGTTTTTACATTCATATTGGTAACAGGGAGTATATTTTTCTCCTAATTGGCAGAGAAACTAGTAAATACATTGAAAATACATTTCTTTCAATTTATTGAACCAGAAT----TTTTCT-TTTTCAATTTTAGTATGGGACAAGCAAATGTCCAGAGCACAATTCAACTGGTGGTGGTATCACACCCCAACATATGCACCATATACTGCCGAAGGGACTTTTTTGCCTTTGATTCTTGCAAACACAGGAGCTGTGCAAAATGCACGGACTGCAGCAATTGTTTTGCAGAGTTTGACTCCTAATGCACAGAGCGTCTTTAGGATACTTGCTGAATATCAACTTGCCCATACTGAGGAACAAGGTAACCTTATTTCACTACTT-TGGTTTGATATTGAG----------------CAATCCATGAATAGTTTTTATTAAAGATCGTTGCTAGATGGGCTTCTTTGTTGTTGCAGGATTGCCTGTTCAACGTTTATATACATTGTGCAGGGAACGCTTTTTGGTTAGTAGTCAAGTAACTCTTAATTCCCACTTAACTGAATTTAAAGACCATGAACTAGTGCGTACTCGAAGGGGAGCCGATGGTCAAGATTGCCTGTATATCCCCTTTCCATCAGAGGCGCTTACTAAGCTCCTACAAGATATCGATGTAT--AAGAATGCCTGGAAGATGAATTGTTTCGGATGTTATATTTATTTATTTATGCATATGT-AAGTTTACATCTCTTGAAAGGTGTTTCCTTTCTCCTA-TAATTTTTGCCGACCATATATTTTGTGGAGAGAGGAAATGAAAGTGAAAGAAAACTGTGGGACTG-ATTTGAAAAAACCATGCTTTTTATTTGTTAATATAGAAGAGCCATATAGGAAATTCAGTATATCAAATGTCAT
>TN1
-----AAGATTTGGACTAGATATTTTTGGTTTCCTGTTGTTTCATATGGATCTTTCACTTCCGTCTATTGTCAACCAAGGATCATAGGGATGGATCTCATTTTCTGAAATTCAAAACTACGTTTAG-------------GGCAAAACTATTTTAGCAT-------GATTCAGCATTAGTTGTGAAATTCTGCCTTGCTTCCTAGCAAAATGTGTTCTATATTTTTCCTAAACTACGACTT---TAATTCTTTCTTTGTATCAGTATGGGACAAGCAAATGGCAAGATCTCAATTTAATTGGTGGTGGTACCACACCCCAACATATGCTCCTTATAATGTTGAAGGGACTTTCTTGCCTTTGATTCTTGCAAGTACAGGAGCTGTGCAGAATGCACGGACTGCAGCAATTGTTTTACAGAGTTTGACTCCCAATGCACAGAGTGTCTTTAAGATACTTGCTGAATATCAACTTGCACATCCTGAGGAGCAAGGTGCCCACATTAATTAGAGTTTGATTTTTAACTATCTATGAAATAATTT---TTCCATAGACTCACTGTTTATGACAGA-TAACACTGATCGTACTTTTTTTATGTTGCAGGTTTGCCTGTTCAGCGTTTATATACCTTGTGTAGGGAACGCTTTTTGGTTAGTAGTCAAGTGACTCTTAATTCCCATTTAACTGAGTTTAAAGACCATGAGCTAGTGCGTACTAGGAGGGGAGATGACGGGCAGGATTGCCTCTATATCCCCTTTCCATCAGAGGCACTCACTAAGCTCCTTCAAGATATCATTTTATAGAGCTACATCTGTAAGAAATGTTGTTCCCGAGGAGAAATTTAATTGATTATACCTTTGT-TGGTGTATATTTGTGGAAGGGA-TTTTGATTTTCTTACCTATGCTTTAGTATGCCTTATTATATAGGAGAGAAGCGATGGA------------------------------------------------------------------------------------------------
>TO14
------------------------------------------CATATGCATCTTTCACTTCTATCTATTGTCAACCAAGGATCATAGGGATGAATCTCATCTTCTGAAATTTAAAACAACATTGCGCAATTTTTTTGAGGGCAAAACAATTGCAGTGAAATTCAAAGTTCTACTTTAGTCTCGAATTTCTGACTTGGTTCATAGCAAAATGAGTTATATCTTTTCCTTATCCTG-GACTAAG-TTTTTTCATTTTGTTATCAGTATGGGATAAACAAATGGCAAGAGCGCAATTTAATTGGTGGTGGTACCACACCCCTACATATGCTTCTTATAATGTTGAAGGGACTTTCATGCCTTTGATTCTTACAAGTACAGGAGCTGTGCAGAGTGCACGCACTGCTGCCATTGTTTTGCAGAGTTTGACTCCTAATGCCCAGAGTGTCTTTAAAGTACTTGCTGAATATCAACTTGAACATCCTGAGGAACAAGGTACCCATTCTAATTATAATTTGGTTTTCAGCTATCCATTAAATAGCTT---TTCCACAGACTCACTGTTCATGACAAATAAACAATGACTGTACTTTCTTGATGTGGCAGGTTTGCCTGTTCAGCGTTTATATACGTTGTGTAGGGAAAAATTTTTGGTCAGCAGTCAAGTGACTCTTAACTCCCATTTAACTGAGTTTAAAGACCATGAGCTAGTGCGTACTAGAAGGGGAGCTGATGGGCAAGACTGCCTCTATATCCCCTTTCCATCAGAGGCACTTACTAAGCTCCTTCAAGATATCACTTTATAGAGCTACATTGTAAAAAAAATTTGTTCCCAAGGAATAATTTATTGTATCAGATGTATGT-TAGTTTATTTTTGTGAAAGGGA-TTTTGATTTAC----TAGTGCTTTAGCATGCTCTATTCAATATGAGAGAATTGATGAAATGATAGAAGGTATTAACAGTTTTCTTTGAGGTTTACTGTCTGAGTTTATGTTCTATTGAAAAGAGTT-ATGAAGCGTACGTCATAAACTTCAATG
>TPL03
------------------------------------------------GATCTCTGAATTCCATCAATTTTCAACCAAGAAATATAGGGACAGATCTCATTTTCT--GATTTTAAAAACTTCATATAGAAATATTAGAGTTTAGTATTAATTGTATGTTTGTT--GAGTTATTGGCAACATAG-CATGGAAGCTAATTTTCTAGCAAAGTGAATTCT-TGTTTTGCCCGAGTTATAACTTCAATTCTTCTGTTTGCATTTCAGTATGGGACAAGCAAATGGCTAGAGCACAATTCAATTGGTGGTGGTACCACACTCCTACATATGCTCCTTATAACGTGGAAGGAACTTTCTTGCCTCTGATTCTTGCAAGTACAGGCGCAGTGCAGAATGCAAGAACCGCAGCAATTGTATTGCAGAGTTTAACTCCCAATGCACAAAGTGTCTTTAGGATACTTGCTGGATATCAACTTGCTCATCCTGATGAACAAGGTACTCAGGATGCACCAGTTACAGTTCGATGTACTGGTATCTATGAACTGTTTATGTTATAATTACTGTTTATAATGAA-TAACAATGGCAGTTTATTTTTTATGTTGCAGGATTACCTGTTCAGCGCTTATATACCATGTGTAGGGAACGTTTTTTGGTTAGCAGTCAAGTTACTCTTAATTCACATTTAACCGAGTTTAAAGACCATGAGCTAGTGCGCACTAGAAGGGGAGCCGATGGGCAGGATTGCCTCTATATCCCGTTTCCTTCAGATGCTCTCACTAAGCTCCTTCAAGATATTGTTGTATAGAGCTACATCTGTAAGAAAAGTTGTTC-----------TTAAATTAATTAAAAATTATAAGGATGCAAATATTGTCAGTAGTGCATGTATTTCCTTGTTCATCACACA--ATCTATTTCCTAAATAGTTCATAGTTTTGAATAT---TTGTTTGAACATGGTGTGTCTATTGA-CTACTTGCACTTAAACTTTTGTCCAAACAGAACACTTGCATTTTCATTGTAAGGAGATGCTTA
>WN5
-----------------------------------------------------------------------CAAACAAGACTGATAGGGATGGATCTCTTTTTTAGAAATTCAAAATCTACATTAGATGTTTTTTTGGTGAGAGAACTGTTCTAGTAGATTTCTTAACACTGCTGAAAACAAGACAAAGAAATGTATTTCCTAGAAAAATGCATACTATTCTCTCTCAATTCTTGAAT-----TCATTTCTATTGTGTTTCAGTATGGGACAAGCAAATGGCTAGAGCACAATTCAATTGGTGGTGGTACCACACCCCAACATATGCTCCTTATAATGTGGAAGGGACTTTCATGCCTTTGATTCTTGCTAGTACAGGAGCAGTGCAGAGTGCACGGACTGCAGCAATTGTTTTGCAAAGTTTGACACCCAATGCACAAAGTGTCTTTAGAATACTTGCTGAATATCAACTTTCCCATACTGACGAACAAGGTACCTCTAATGTCCTAATCACATTTTGATGTTATTTTTGAGTTTTTTT---TACCATAGACATGCTGTTTATGATGGATAATGATACAATTCTTTTATCCCGTGTTACAGGTTTGCCTTTTCAGCGTTTATACACATTGTGTAGGGAACGTTTTTTGGTCAGTAGTCAAGTTACTCTTAATTCCCATTTAACTGAGTTTAAAGACCATGACCTTCTTCGAACTAGAAGGGGAGCTGATGGGCAGGATTGCCTCTACGTCCCCTTTCCATCAGAGGCGCTTAGTAAACTCCTTCAAGATATTGCTGGATAGGTCAAAATCTGTAAAAAAAGTTGTTCCAGTGCAGA-ATTTAATTAGAGATACATATCT-TGGTTTATATTCCATCAAGGAAATTTTGATTTACTT--ATATGCTTAAGTCTCCCATAATTTTAGGAAGAGAAGCAATGAAA-----------------------------------------------------------------------------------------------
>WS10
----------------------------------------TTAATATAGATCTTTCACTTCTGTCTAATGTCAACCAAGGATCATAGGGATGGATATCATCTTGA--CAAATTTAAAAGATGTTCCACAACTTTTCTGGGGCAAAACTATTTAAGTGGAATTCAAAGTT-TGCTTTTGTCTTGAATTTCTGATTTGGTTCTTTGCAAATTTAAATAAAT--TTTCCTTACCCTG-GACTGAG-CTTTTTTGTTTTGTTATCAGTATGGGATAAGCAAATGGCAAGAGTGCAATTTAATTGGTGGTGGTACCACACCCCTACATATGCTTCTTATAATGTTGAAGGGACTTTCATGCCTTTGATTCTTGCAAGTACAGGAGCTGTGCAGAGTGCACGCACTGCTGTCATTGTTTTGCAGAGTTTGACTCCTAATGCCCAGAGCGTGTTTAAAGTACTTGCTGAATACCAACTTGAACATCCTGAGGAACAAGGTACCTATTCTAGTTCTAGAATAGCTT-------------------------TTCCATGGACTCACTCTTCATGACAAATAAATAGTGATTGTACTTTCTTGATGTGGCAGGTCTGCCTGTTCAGCGTTTATATACATTGTGCAGGGAACAATTTTTAGTTAGCAGTCAAGTGACTCTTAACTCCCATTTAACCGAGTTTAAAGACCATGAACTAGTGCGTACTAGAAGGGGAACTGATGGGCAAGATTGCCTCTATATCCCCTTTCCATCAGAGGCACTTACTAAACTCCTCCAAGATATCACCTTTT--AGCTACATTGTAAGAAAAG-TTGTTCACAAAAAATAATTTGATTTATTATAAATACATCTGTTTTATTCTTGTGAAAGAAA-TTTTGAT---------------------------------------------------------------------------------------------------------------------------------------------------
>WW11
--------------------------------------------------------------------------------------------------------------------------TTCCACAACTTTTCTGGGGCAAAACTATTTAAGTGGAATTCAAAGTT-TGCTTTTGTCTTGAATTTCTGATTTGGTTCTTTGCAAATTTAAATAAAT--TTTCCTTACCCTG-GACTGAG-CTTTTTTGTTTTGTTATCAGTATGGGATAAGCAAATGGCAAGAGTGCAATTTAATTGGTGGTGGTACCACACCCCTACATATGCTTCTTATAATGTTGAAGGGACTTTCATGCCTTTGATTCTTGCAAGTACAGGAGCTGTGCAGAGTGCACGCACTGCTGTCATTGTTTTGCAGAGTTTGACTCCTAATGCCCAGAGCGTGTTTAAAGTACTTGCTGAATACCAACTTGAACATCCTGAGGAACAAGGTACCTATTCTAGTTCTAGAATAGCTT-------------------------TTCCATGGACTCACTCTTCATGACAAATAAATAGTGATTGTACTTTCTTGATGTGGCAGGTCTGCCTGTTCAGCGTTTATATACATTGTGCAGGGAACAATTTTTAGTTAGCAGTCAAGTGACTCTTAACTCCCATTTAACCGAGTTTAAAGACCATGAACTAGTGCGTACTAGAAGGGGAACTGATGGGCAAGATTGCCTCTATATCCCCTTTCCATCAGAGGCACTTACTAAACTCCTCCAAGATATCACCTTTT--AGCTACATTGTAAGAAAAG-TTGTTCCCAAAAAATAATTTGATTTATTATAAATACATCTGTTTTATTCTTGTGAAAGAAA-TTTTGATTTTC----TAGTGCTTTAGTATGCTCTAATCAATAGGAGAGAATTGATGACATGTAGAAGGT-------------------------------------------------------------------------------------
