# Supplementary material for: Development of a Target Enrichment Probe Set for Conifer (REMcon)
Source: Biology (Basel). 2024 May 22;13(6):361. doi: 10.3390/biology13060361 (PMC11200496; doi:10.3390/biology13060361)
Supplement: Supplementary file 1 [file biology-13-00361-s001.zip › biology-2960267-supplementary/Sup data/secapr_alignments_paralogs/51.fasta]

>AA3
CAAAAATTGCATTTGATTTACTTGGGAATTTGGGATATCTCTTTACCTGGAGTTCATGATCAAGGCAGTGGTTTTGCTTTTCAAATTATCACTTAATTTTGCAACTAATGCATAG---TTTATGGAATTATGCAGTGTTGATGCAGTGTCAGATCGGGATTTCCTATTGGAATTTCTTTCAGCCAATTCTATTATTGCTATCCATCTTTCCCGACTTGGTGAGGAGTGGGTTCTATGGGCATCTGAGGAGTTTGGCTTTCTCATTCCAAGTGATGCAGTCTCTACAGGGAGTAGCATAATGCCTCAAAAGAAAAATCCAGATCCTATGGAGCTTGTTCGTGGCAAATCTGCTAGAGTGATTGGAGATTTGAATACTTTGTTAGTACTTTGTAAAGGATTGCCACAAGCTTACAACCGTGATCTACAGTTAGCTTTTGCACTTATTATATTATATAGTTAACCTACTTAAAGTGATGTTTTCCCTGCTGTGCAGATGCACAAGAGTACATTGTACTCCCAGTATAATTATCTAAT
>AA60
ACAGAATCTGAGATGCATATATTTTTGATCCACAGTTTGTAGAT-GTCAGAGTCTTTACTTCTGTATCTAATCAGTTTATTGGTTTGATAGTGTACATCTGCAAATAATCTGTGACTTGCCATGGGATTATGCAGTGTCGATGCAGTGTCTGATCGGGATTTTTTACTAGAACTTCTTTCAGCCAATTCTATAATTGCTGTCCATCTATCTCGCCTAGGTGAGGAGTGGGTTCTCTGGGCATCTGAGGAATTTGGCTTTCTTATTCCAAGTGATGCAGTCTCTACAGGAAGCAGCATAATGCCCCAGAAAAAAAATCCAGATCCAATGGAGCTTGTCCGTGGGAAATCTGCTAGAGTGATTGGAGATTTGACTACTTTGTTGGTACTGTGCAAAGGATTGCCACAAGCCTACAACCGTGATCTACAATTAGTTTTTCTACTACTATATTTTTCC----AATGCGGTGTTTACTGTTAAGCTTGTTGTGTAGATGCACAAAGGATACACTGTAA---------------------
>AAR4
CAAAAATTGCATTTGATTTACTTGGGAATTTGGGATATCTCTTTACCTGGAGTTCATGATCAAGGCAGTGGTTTTGCTTTTCAAATTATCACTTAATTTTGCAACTAATGCATAG---TTTATGGAATTATGCAGTGTTGATGCAGTGTCAGATCGGGATTTCCTATTGGAATTTCTTTCAGCCAATTCTATTATTGCTATCCATCTTTCCCGACTTGGTGAGGAGTGGGTTCTATGGGCATCTGAGGAGTTTGGCTTTCTCATTCCAAGTGATGCAGTCTCTACAGGGAGTAGCATAATGCCTCAAAAGAAAAATCCAGATCCTATGGAGCTTGTTCGTGGCAAATCTGCTAGAGTGATTGGGGATTTGAATACTTTGTTAGTACTTTGTAAAGGATTGCCACAAGCTTACAACCGTGATCTACAGTTAGCTTTTGCACTTATTATATTATATAGTTAACCTACTTAAAGTGATGTTTTCCCTGCTGTGCAGATGCACAAGAGTACATTGTACTCCCAGTATAATTATCTAAT
>AF1
CTACAATTTAGGATGTC--TGTCCTTTAGCTAGATTTTGTGGGTAGTGACAGTTAGTGTTT-CAACTCTAAACTTCAATTTTTTGTAATAACTTAATTTTGCAAATAACCTGTATGCTTCTATTAAATTATGCAGTGTTGATGCTGTATCAGATCGGGATTTCCTATTGGAATTTCTTTCTGCCAATTGTATTATTGGTGTCCATCTTTCCCGACTTGGTGAGGAGTGGGTTTTATGGGCATCTGAGGAGTTTGGCTTTATTATTCCAAGTGATGCAGTCTCTACAGGGAGTAGCATAATGCCTCAGAAGAAAAATCCTGACCCTATGGAACTTGTTCGTGGAAAATCTGCTAGAGTGATTGGGGATTTGAGTACTTTGTTAGTACTTTGCAAAGGACTGCCACAGGCTTACAACCGTGATCTACAGTTAGCTTTTGTACTTCTCATATTTCATGCTTAACCCAAATGGTGTTCCCTACCCTAATATTGGAACTTTCAGGGCACCGTTATTAA-GTACACATTTGTTCCTTCAA
>AG2
CTACAATTTAGGATGTC--TGTCCTTTAGCTAGATTTTGTGGGTAGTGACAGTTAGTGTTT-CAACTCTAAACTTCAATTTTTTGTAATAACTTAATTTTGCAAATAACCTGTATGCTTCTATTAAATTATGCAGTGTTGATGCTGTATCAGATCGGGATTTCCTATTGGAATTTCTTTCTGCCAATTGTATTATTGGTGTCCATCTTTCCCGACTTGGTGAGGAGTGGGTTTTATGGGCATCTGAGGAGTTTGGCTTTATTATTCCAAGTGATGCAGTCTCTACAGGGAGTAGCATAATGCCTCAGAAGAAAAATCCTGACCCTATGGAACTTGTTCGTGGAAAATCTGCTAGAGTGATTGGGGATTTGAGTACTTTGTTAGTACTTTGCAAAGGACTGCCACAGGCTTACAACCGTGATCTACAGTTAGCTTTTGTACTTCTCATATTTCATGCTTAACCCAAATGGTGTTCCCTACCCTAATATTGGAACTTTCAGGGCACCGTTATTAATGTACACATTTGTTCCTTCAA
>AH26
ATACAACCTAGGATCGCTGTATTCTTTATTTATAACTTGTTGACAAATGCGTTGCAAGTTTGTGTTTCCATATTTGTTCCTTCAAGACTTTTCAATCTTTAAAATTTATAATTGTATTTTTATGGAGTAATGCAGCGTTGATGCAGTGTCCGATCGGGATTTTTTACTGGAGTTTCTTTCAGCTAATTCCATTATTGCTATCCATCTTTCCCGGCTTGCTGAGGAGTGGGTCATATGGGCAACTGAAGAATTTGGATTTCTCATACCAAGTGATGCAGTTTCCACAGGGAGCAGTATAATGCCTCAGAAAAAAAATCCAGATCCTATGGAACTTGTCCGTGGAAAATCTGCCAGAGTGATTGGAGACTTGACCACTTTGTTAGTACTTTGCAAAGGATTGCCTCAGGCTTACAACCGTGATCTACAGGTGGAGACTATTGTAGCAATGCTCGAGGTAACAACTGAATTTGGAAGCGCATCTCTAGATCTCTACCTGCTGGACATCGACAACAATACCTTGTACAAGGAGAAAAT
>AME1
CAAAAAT----ATGCATTGATTTGGGAATTTGGGATATCTCTTTACCTGGAGTTCATGATCAAGGTAGTGATTTTGCCTTTCTTTTTATCACTTAATTTTGCAACTAACGCATAG---TTTATGGAATTATGCAGTGTTGATGCAGTGTCAGATCGGGATTTCCTATTGGAATTTCTTTCAGCCAATTCTATTATTGCTATCCATCTTTCCCGACTTGGTGAGGAGTGGGTTCTATGGGCATCTGAGGAGTTTGGCTTTCTCATTCCAAGTGATGCAGTCTCTACGGGGAGTAGCATAATGCCTCAGAAGAAAAATCCAGACCCTATGGAGCTTGTTCGTGGAAAATCTGCTAGAGTGATTGGAGATTTGAATACTTTGTTAGTACTTTGTAAAGGATTGCCACAAGCTTACAACCGTGATCTACAGTTAGCTTTTGCACTTGTTATATTATATAGTTTACCTACTTAATGTGATGTTTTCCCTGCTGTGCAGATGCACAAGAGTACATTGTACTCCCAGTATAATTATATAAT
>AP25
ATACAACCTAGGATCGCTGTATTCTTTATTTATAACTTGTTGACAAATGCGTTGCAAGTTTGTGTTTCCATATTTGTTCCTTCAAGGCTTTTCAATCTTCAAAATTTATAATTGTATTTTTATGGAGTAATGCAGCGTTGATGCAGTGTCCGATCGGGATTTTCTACTGGAGTTTCTTTCAGCTAATTCCATTATTGCTATCCATCTTTCCCGGCTTGCTGAGGAGTGGGTCATATGGGCAACTGAAGAATTTGGATTTCTCATACCAAGTGATGCAGTTTCTACAGGGAGCAGTATAATGCCTCAGAAAAAAAATCCAGATCCTATGGAACTTGTCCGTGGAAAATCTGCCAGAGTGATTGGAGACTTGACCACTTTGTTAGTACTTTGCAAAGGATTGCCTCAGGCTTACAACCGTGATCTACAGGTTAGATTTTTTATTCTAGTGTTTTATGCTTTAACAAATTTGACTGGTGCTCCCTTAGCAGCACAGATGCACTAAAATTATTGTAATCAGTAGTGCAAGAGCCTTAT
>APA47
TTACAATTTAGGATGTC--CGTTCTTTAGTTAGATTTTGTGGGTGGTGACAGGTTGTGCTTCCAACTCTAAACTTCAATTTTTCGTAATACCTTAATTTTGCAAATAACCTGTATGCTTCTATTAAAATATGCAGTGTTGATGCTGTATCAGATCGGGATTTCCTATTGGAATTTCTTTCTGCCAATTGTATTATCGGTGTCCATCTTTCCCGACTTGGGGAGGAGTGGGTTCTATGGGCATCTGAGGAGTTTGGCTTTCTCACTCCAAGTGATGCAGTCTCTACGGGGAGTAGCATAATGCCTCAGAAGAAAAATCCTGACCCTATGGAGCTCGTTCGTGGAAAATCTGCTAGAGTGATTGGGGATTTGAGTACTTTGTTAGTACTTTGCAAAGGACTGCCGCAGGCTTACAACCGTGATCTACAGTTAGTTTTTGTACTACTCATATTTCATGCTTAACTCAAATGGTGTTCCCTAGCCTAATATTGGTACTTTCAGGGCACCGTTATTAATACACACATTTGTTCCTTCAA
>AR2
------------TGCATTGATTTGGGAATTTGGGATATCTCTTTACCTGGAGTTCATGATCAAGGTAGTGATTTTGCCTTTCTTTTTATCACTTAATTTTGCAACTAACGCATAG---TTTATGGAATTATGCAGTGTTGATGCAGTGTCAGATCGGGATTTCCTATTGGAATTTCTTTCAGCCAATTCTATTATTGCTATCCATCTTTCCCGACTTGGTGAGGAGTGGGTTCTATGGGCATCTGAGGAGTTTGGCTTTCTCATTCCAAGTGATGCAGTCTCTACGGGGAGTAGCATAATGCCTCAGAAGAAAAATCCAGACCCTATGGAGCTTGTTCGTGGAAAATCTGCTAGAGTGATTGGAGATTTGAATACTTTGTTAGTGCTTTGTA----------------------------------------------------------------------------------------------------------------------------------------------
>AS57
--------------------------------------------------------------------------------------------------------ATGACCTGTGACTTGC-ATGGAATTATGCAGTGTTGATGCAGTGTCTGATCGGGATTTTTTATTAGAATTTCTTTCAGCCAATTCTATTATTGCTGTCCATCTATCCCGCCTGGGTGAGGAGTGGGTTCTCTGGGCATCTGAGGAGTTTGGCTTTCTTATTCCAAGTGATGCAGTCTCTACAGGGAGCAGTATAATGCCTCAGAAGAAAAATCCAGATCCTATGGAGCTTGTCCGTGGGAAATCTGCTAGAGTGATTGGGGATTTGACTACTTTGTTGGTACTTTGCAAAGGATTACCACAAGCCTACAACCGCGATCTACAGTTAGTTTTTCTACTTACTATATTTTTTCCTCAAAGTGGTGTTCACTGTTACCCTTGTTGTGCAGATGCACAAAGGATAGACTGTAATCTCTAGCTTAATTATTTAAT
>ASA51
CTACAATTTAGGATGTCTATGTCCTTTAGTTACATTTTGTGGGTAATGATAGTTTGTGCTTCCATCTCTAACTCCAATTTTTTTGTAATAATTTAGTTTTACAAATAACCTGTATGATTCTTTGGAATTATGCAGTGTTGATGCTGTATCAGATCGGGATTTCCTATTGGAATTACTTTCAGCCAATTGTATTATTGGTATCCATCTTTCCCGACTTGGTGAGGAGTGGGTTCTATGGGCATCTGAGGAGTTTGGCTTTCTCATTCCAAGTGATGCAGTCTCTACAGGGAGTAGCATAATGCCTCAGAAGAAAAATCCCGATCCTATGGAGCTAGTTCGTGGAAAATCTGCTAGAGTGATTGGGGATTTGAGTACTTTGTTAGTACTTTGCAAAGGACTTCCACAGGCTTACAACCGTGATCTACAGTTAGCTTTTGTACTTCTCATATTTCATGCTTAA--------------------------------------------------------------------------
>CB35
ATACAACCTAGGGTTTCTGTATTTTATATCTATAACTTGTTGACAAAGGCATTGCAAGTTTGTGCTTCCATTTTTGTTCCTTGAGACTTTTTCAATCTTTCAAATTTGTAATTGTATTTTTATGG--TAATGCAGTGTTGATGCAGTGTCCGATCGGGATTTTCTACTGGAGTTTCTTTCAGCTAATTCCATTGTTGCCATTCATCTTTCCCGGCTTGCTGAGGAGTGGATCATATGGGCAACTGAGGAATTTGGATTTCTCATACCAAGTGATGCAGTCTCCACGGGGAGCAGCATAATGCCTCAGAAAAAAAATCCAGATCCTATGGAACTTGTCCGTGGAAAATCTGCCAGAGTGATTGGCGACTTGACTACTTTGTTAGTACTTTGCAAAGGATTGCCTCAGGCTTACAACCGCGATCTACAGGTTAGCTTTGTGATTCTAGTGTTTCATGCTTTAACAAATTTGAGTGGTGCTCCCTCTTTTGCACAGATGCACAAAAATTACCATAATCGGTAGTGCAAGAGCCTTAT
>CD18
----------------------------------------------TAAGAATCTTTGCTTCTGTTTCTATTCAGTTTATTCATTTGATAGCGTAG-TTTGCAGATGACCTGTGACTTTCCATGGAATTATGCAGTGTTGATGCAGTGTCTGATCGGGATTTTTTACTAGAACTTCTTTCAGCCAATTCTATTATTGCTGTCCATCTATCTCGCCTAGGTGAGGAGTGGGTTCTCTGGGCATCTGAGGAGTTTGGGTTTCTTATTCCAAGTGATGCAGTCTCTACAGGAAGCAGCATAATGCCTCAGAAGAAAAATCCAGATCCTATGGAGCTTGTCCGTGGGAAATCTGCTAGAGTGATTGGGGATTTGACTACTTTATTGGTACTTTGCAAAGGATTGCCACAAGCCTACAACCGTGATCTGCAGTTTATTTTTTTACTTTTACATTTTTCCTGAGAAAGTGGTGTCCACTGTTGACCTTGTTGTGTAGGTGCACAAAGGGTAGACTGTGATC-------------------
>CDE34
ATACAACCTAGGGTTTCTGTATTTTATATCTATAACTTGTTGACAAAGGCATTGCAAGTTTGTGCTTCCATTTTTGTTCCTTGAAACTTTTTCAATCTTTCAAATTTGTAATTGTATTTTTATGG--TAATGCAGTGTTGATGCAGTGTCCGATCGGGATTTTCTACTGGAGTTTCTTTCAGCTAATTCCATTGTTGCCATTCATCTTTCCCGGCTTGCTGAGGAGTGGATCATATGGGCAACTGAGGAATTTGGATTTCTCATACCAAGTGATGCAGTCTCCACGGGGAGCAGCATAATGCCTCAGAAAAAAAATCCAGATCCTATGGAACTTGTCCGTGGAAAATCTGCCAGAGTGATTGGCGACTTGACTACTTTGTTAGTACTTTGCAAAGGATTGCCTCAGGCTTACAACCGTGATCTACAGGTTAGCTTTGTGATTCTAGTGTTTCATGCTTTAACAAATTTGAGTGGTGCTCCCTCTTTTGCACAGATGCACAAAAATTACCATAATCGGTAGTGCAAGAGCCTTAT
>CF38
----------GGATGTGTATATTCTTTACCCACAGTTTGTAGGCAGGAAGAGTCTATACTTCCAGTTCTATTCAACTTATTTCTTTAATTTCTTAATTTTGCAAATGACCTGTATATTTCCATGGAACAATGCAGTGTTGATGCAGTGTCGGATCGGGATTTTTTATTGGAATTTCTTTCAGCCAATTCTATTATTGCTATCCATCTTTCCCGCCTAGGCGAGGAGTGGGTTCTATGGGCATCTGAAGAGTTTGGCTTTCTCATTCCAAGTGATGCAGTCTCCACAGGGAGTAGCATAATGCCTCAGAAGAAAAATCCAGATCCTATGGAGCTTGTCCGTGGGAAATCTGCTAGAGTGATTGGGGATTTGACTACTTTGTTAGTACTTTGCAAAGGATTGCCACAAGCTTACAACCGTGATCTACAGTTACCTTCTTTATTTACCATATTTTATCGTTACGAGCTCAAAGTGGCGTTCCCCTTGTGCAGATGCACAAAAATAAAGACTGGAAGTCTCTAGCATAACTATGTATA
>CH19
ATTTGTGAGATAATACGTTTTGTTCTGGATTGCAAATAGCGAAGTTTGATGTTTATAATATGTATTGTTCATTTGCGGATTCATTTGATAGTATAG-TTTGCATATGACCTTTGACTTGCCATGGAATTATGCAGTGTTGATGCAGTGTCCGATCGGGATTTTTTACTAGAACTTCTTTCAGCCAATTCTATTATTGCTGTCCATCTATCTCGCCTAGGTGAGGAGTGGGTTCTCTGGGCATCAGAGGAGTTCGGCTTTCTTATTCCAAGTGATGCAGTCTCTACAGGAAGCAGCATAATGCCTCAGAAGAAAAATCCAGATCCCATGGAACTTGTCCGTGGGAAATCTGCTAGAGTCATTGGGGATTTGACTACTTTATTGGTCCTTTGCAAAGGATTGCCACAAGCCTACAACCGTGATCTACAGTTAATTTTTCTACTTTTTGTATTTTTCCCGGAAAGTTGTGTTCACTGTTAACGCTGTTGTGTAGGTGCACAAAGGATAGACTGTAATCTATAGCATAATTATCTAAT
>CHA37
GGAGAATTTAGGATGTGTATATTCTTTACCCACAGTTTGTAGGCAGGAAGAGTCTATACTTCCAGTTCTATTCAACTTATTTCTTTAATTTCTTAATTTTGCAAATGACCTGTATATTTCCATGGAACAATGCAGTGTTGATGCAGTGTCGGATCGGGATTTTTTATTGGAATTTCTTTCAGCCAATTCTATTATTGCTATCCATCTTTCCCGCCTAGGCGAGGAGTGGGTTCTATGGGCATCTGAAGAGTTTGGCTTTCTCATTCCAAGTGATGCAGTCTCCACAGGGAGTAGCATAATGCCTCAGAAGAAAAATCCAGATCCTATGGAGCTTGTCCGTGGGAAATCTGCTAGAGTGATTGGGGATTTGACTACTTTGTTAGTACTTTGCAAAGGATTGCCACAAGCTTACAACCGTGATCTACAGTTACCTTCTTTATTTACCATATTTTATCGTTACGAGCTCAAAGTGGCGTTCCCCTTGTGCAGATGCACAAAAATAAAGACTGGAAGTCTCTAGCATAACTATGTATA
>CJ24
CCAGAATCTAGGATGCATATATTCTTGACCCACAGTTTGCAGGCAGTACGAGTCTTTGCTTCTGTTTCTATTCAATTTACTTATTTAATAGTGTTGTTTTGCAAATGACCTGTGACTTGCCACGGAACTACACAGTGTTGATGCAGTGTCTGATCGGGATTTTTTACTAGAACTTCTTTCAGCCAATTCTATTATTGCTGTCCATCTATCCCGCCTAGGCGAGGAGTGGGTTCTCTGGGCATCTGAGGAGTTTGGCTTTCTTATTCCAAGTGATGCAGTCTCTACAGGAAGCAGCATAATGCCACAGAAGAAAAATCCAGATCCTATGGAGCTTGTCCGTGGGAAATCTGCTAGAGTGATTGGGGATTTGACTACTTTGTTGGTACTTTGCAAAGGATTACCACAAGCCTACAACCGTGATCTACAGTTAGTTTTTCTACTTCTATATTCGTTTCCTCAAAGTGGTGTTCACTGTTAACCTTGTTGTGTAGATGCACAAAGGATAGACTGTAATCTACAGCATAATTATCTAAT
>CK7
CCAGAATCTAGGATGCATATATTCTTGACCCACAGTTTGCAGGCAGTAACAGTCTTTGCTTATGTTTCTATTCAGTTTATTTTTTTAATATTGTAGTTCTGCAAATGACCTGTGATTTGCCATGGAATTATGCAGTGTTGATGCAGTGTCTGATCGGGATTTTTTATTAGAATTTCTTTCAGCCAATTCTATTATTGCTGTGCATCTATCCCGCCTAGGTGAGGAGTGGGTTCTCTGGGCATCTGAGGAGTTTGGCTTTCTTATTCCAAGTGATGCAGTCTCTACAGGGAGCAGCATAATGCCTCAGAAGAAAAATCCAGATCCTATGGAGCTTGTCCGTGGGAAATCTGCTAGAGTGATTGGGGATTTGACTACTTTGTTGGTACTTTGCAAAGGATTGCCACAAGCCTACAACCGTGATCTACAGTTAGTTTTTTTTACTTCTCTTATTTTTTCCAAAAGTGGTCGTTACCCTCCTTGTGCAGATGTACAAAGATAAACTATAGACTGTAATCTCTAGCATAATTATCTAAT
>CL6
CCAGAATCTAGGATGCATGTATTCTTGACCCACAGTTTGCAGGCAGTAACAGTCTTTGCATATGTTTCTATTCAGTTTATTTTTTTAATATTGTAGTTCTGCAAATGACCTGTGATTTGCCATGGAATTATGCAGTGTTGATGCAGTGTCTGATCGGGATTTCTTATTAGAATTTCTTTCAGCCAATTCTATTATTGCTGTCCATCTATCCCGCCTAGGTGAGGAGTGGGTTCTCTGGGCATCTGAGGAGTTTGGCTTTCTTATTCCAAGTGATGCAGTCTCTACAGGGAGCAGCATAATGCCTCAGAAGAAAAATCCAGATCCTATGGAGCTTGTCCGTGGGAAATCTGCTAGAGTGATTGGGGATTTGACTACTTTGTTGGTACTTTGCAAAGGATTTCCACAAGCCTAGAACCATGATCTACTAAGAATAAGGAGCCTTTATTTGATAGTGTGGTGATGCTACAACAATGGTTGATTACCTTGTAAACAAGAGTATAGCTTTAGTTGTAGCTTACAAAAGGACTCTCATAT
>CM9
CCAGAATCTGAGATGCATATATTTTTGATCCACAGTTTGTAG---GTGTCAGTCTTTACTTCTGTATCTAATCAGTTTATTAGTTTGATAGTGTACTTTCGCAATTAATCTGTGACTTGCCATGGGATTATGCAGTGTTGATGCAGTGTCTGATCGGGATTTTTTACTAGAACTTCTTTCAGCCAATTCTATAATTGCTGTCCATTTATCTCGCCTAGGTGAGGAGTGGGTTCTCTGGGCATCTGAGGAATTTGGCTTTCTTATTCCAAGTGATGCAGTCTCTACAGGAAGCAGCATAATGCCCCAGAAAAAAAATCCAGATCCAATGGAGCTTGTCCGTGGGAAATCTGCTAGAGTGATTGGAGATTTGACTACTTTGTTGGTACTCTGCAAAGGATTGCCACAAGCCTACAACCGTGATCTACAATTAGTTTTTCTACTACTATATTTTTCC----AACGCGGTGTTTACTGTTAAGCTTGTTGTGTAGATGCACAAAGGATACACTGTAATCTATAGTATAATTATCTAAT
>CO8
CCAGAATCTGAGATGCGTATATTTTTGATCCACAGTTTGTGAGGTCGCAGAGTCTTTACTTCTGTATCTAATCAGTTTATTGGTTTGATAGTGTACTTTCGCAAATAATC--TGACTTGCCATGGGATTATGCAGTGTTGATGCAGTGTCTGATCGGGATTTTTTACTAGAACTTCTTTCAGCCAATTCTATAATTGCTGTCCATCTATCTCGCCTAGGTGAGGAGTGGGTTCTCTGGGCATCTGAGGAATTTGGCTTTCTTATTCCAAGTGATGCAGTCTCTACAGGAAGCAGCATAATGCCCCAGAAAAAAAATCCAGATCCAATGGAGCTTGTCCGTGGGAAATCTGCTAGAGTGATTGGAGATTTGACTACTTTGTTGGTACTCTGCAAAGGATTGCCACGAGCATACAACCGTGATCTATAAAGGATAAGGAGACTTTATTTGATAGTGTGGTAATGCTACAACAATGGCTGATTACCTTGTAAACAAGGGTATAGCATTAGCTGTTGCTACAAAAGGATTAAGGCAAC
>CP16
CCAGAATCTAGGATGCATATATTCTTGACCCACAGTTTGCAGGCAGTAAGAGTCTTTGCTTCTGTCTCTATTCCATTTATTTATTTATTAGTGTAGTTTTGTGAATGACCTGTGACTTGCCATGGAATTATGCAGTGTTGATGCAGTGTCTGATCGGGATTTTTTACTAGAACTTCTTTCAGCCAATTCTATTATTGCTGTCCATCTATCCCGTCTAGGTGAGGAGTGGGTCCTCTGGGCGTCTGAGGAGTTTGGCTTTCTTATTCCAAGTGATGCAGTCTCTACAGGAAGCAGCATAATGCCTCAGAAGAAAAATCCAGATCCTATGGAGCTTGTCCGTGGGAAATCTGCTAGAGTGATTGGGGATTTGACTACATTGTTGGTACTTTGCAAAGGATTGCCACAAGCCTACAACCGTGATCTACAGTTAGTTTTTCTACTTCTATTTTTTTTCTAAAGGAGTGGCGTTTGCTGTTAACCTTGTTGTGTAGATGCACAAAGGATAGACTGTAATTTATAGCATAATTATCTAAT
>CP161
CCAGAATCTAGGATGCATATATTCTTGACCCACAGTTTGCAGGCAGTAAGAGTCTTTGCTTCTGTCTCTATTCCATTTATTTATTTATTAGTGTAGTTTTGTGAATGACCTGTGACTTGCCATGGAATTATGCAGTGTTGATGCAGTGTCTGATCGGGATTTTTTACTAGAACTTCTTTCAGCCAATTCTATTATTGCTGTCCATCTATCCCGTCTAGGTGAGGAGTGGGTCCTCTGGGCGTCTGAGGAGTTTGGCTTTCTTATTCCAAGTGATGCAGTCTCTACAGGAAGCAGCATAATGCCTCAGAAGAAAAATCCAGATCCTATGGAGCTTGTCCGTGGGAAATCTGCTAGAGTGATTGGGGATTTGACTACATTGTTGGTACTTTGCAAAGGATTGCCACAAGCCTACAACCGTGATCTACAGTTAGTTTTTCTACTTCTATTTTTTTTCTAAAGGAGTGGCGTTTGCTGTTAACCTTGTTGTGTAGATGCACAAAGGATAGACTGTAATTTATAGCATAATTATCTAAT
>CR44
-------ACCCAGGATGTCTGAACTCTTTTGTATGCCATTTGACAAAAGCAATGGATGTTTCTGCTTCCATATTAGTATGCATTTAAAGTCTTGAGTTTTGCACATGACATCTGTACTTTTATGGAAATATGCAGTGTTGATGCAGTGTCAGATCGGGACTTTTTATTGGAGCTTCTTTCAGCTAACTCCATCATTGCCATTCATCTTTCTCGGCTTGGTGAGGAATGGGTTCTGTGGGCATCTGAGGAATTTGGCTTTCTGATCCCAAGTGATGCAGTTTCAACAGGAAGTAGCATAATGCCTCAGAAAAAGAATCCTGATCCCATGGAGCTTGTCCGTGGAAAATCTGCAAGAGTCATTGGGGATTTGACAACTTTATTCGTACTTTGCAAAGGATTGCCACAAGCTTACAACCGTGATCTACAGTTAGCTTTCTCTTGTCTCATATTTTGCCCTTCATGACATGTTTGATCTTCCCAGTGCAATAGATGCCAATGTTATTAAGGGATAAATGGGATTAGGGTGTATGTGCA
>CT15
CCAGAATCTAGGATGCATATATTCTTGACCCACAGTTTGCAGGCAGTAAGAGTCTTTGTTTCTGTCTTTATTCCATTTATTTATTTATTACTGTAGTTTTGTGAATGACCTGTGGCTTGCCATGGAATTCTGCAGTGTTGATGCAGTGTCCGATCGGGATTTTTTGCTAGAACTTCTTTCAGCCAATTCTATTATTGCCGTCCATCTATCCCGTCTAGGTGAGGAGTGGGTTCTCTGGGCGTCTGAGGAATTTGGCTTTCTTATTCCAAGTGATGCAGTCTCTACAGGAAGCAGCATAATGCCTCAGAAGAAAAATCCAGATCCTATGGAGCTTGTCCGTGGGAAATCTGCTAGAGTGATTGGGGATTTGACTACATTGTTGGTACTTTGCAAAGGATTGCCACAAGCCTACAACCGTGATCTACAGTTAGTTTTTCTACTTCTATTTTTTTTTTCTAGAGGTGGTGTTCGCTGTTAACCTTGTTGTGTAGATGCACAAAGGATAGACTGTAATTTATAGCAAAATTATCTGAT
>DA12
CCAGAATCTGAGATGCATATATTTTTGATCCACAGTTTGTAGGCTGTCAGAGTCTTTACTTCTGTATGTAATCAGTTAATTGGCTTGATAGTGTAGTTTTGCAAATAATCTATGACTTGCCATGGGATTATGCAGTGTTGATGCAGTGTCTGATCGGGATTTTTTACTAGAACTTCTTTCAGCCAATTCTATAATTGCTGTCCATCTATCTCGCCTAGGTGAGGAGTGGGTTCTCTGGGCATCTGAGGAATTTGGCTTTCTTATTCCAAGTGATGCAGTCTCTACAGGAAGTAGCATAATGCCCCAGAAAAAAAATCCAGATCCTATGGAGCTTGTCCGTGGGAAATCTGCTAGAGTGATTGGAGATTTGACTACTTTGTTGGTACTTTGCAAAGGATTGCCACAAGCCTACAACCGTGATCTACAGTTAGTTTTTCTACCACTATATTTTTTC----AAAGTGGTGTTCACTGTTAACCTTGTTG------------------------------------------------
>DB53
CTAAAATCGAGGATGTCCATGTCCTTTAGTTAGATTTTGTAGGTGATGAAAGTTTGTGCTTCCAACTCTAAACTCCAATTTTTTGTAATAACTTAATTTTGCAAATAATCTGTATGCTTTTATCAAATTATGCAGTGTTGATGCTGTATCAGATCGGGATTTCCTGTTGGAATTTCTTTCTGCCAATTGTATTATTGGCATCCATCTTTCCCGACTTGGCGAGGAGTGGGTTCTATGGGCATCTGAGGAGTTTGGCTTTCTTATTCCAAGTGATGCAGTCTCTACAGGGAGTAGCATAATGCCTCAAAAGAAAAATCCTGATCCTATGGAGCTTGTTCGTGGAAAATCTGCTAGAGTGATTGGGGATTTGAGTACTTTGTTAGTACTTTGCAAAGGACTGCCACAGGCTTACAACCGTGATCTACAGTTAGCTTTTGTATTTCTCATATTTCATGCTTAACACAAATGGTGTTCCCTACCCTAATATTGGAACTTTTAGGGCACCGTTATTAATACACACATTTGCTCCTTCAA
>DC1
CTAAAATCGAGGATGTCCATGTCCTTTAGTTAGATTTTGTAGGTGATGACAGTTTGTGCTTCCAACTCTAAACTCCAATTTTTTGTAATAACTTAATTTTGCAAATAATCTGTATGCTTTTATCAAATTATGCAGTGTTGATGCTGTATCAGATCGGGATTTCCTGTTGGAATTTCTTTCTGCCAATTGTATTATTGGCGTCCATCTTTCCCGACTTGGTGAGGAGTGGGTTCTATGGGCATCTGAGGAGTTTGGCTTTCTTATTCCAAGTGATGCAGTCTCTACAGGGAGTAGCATAATGCCTCAAAAGAAAAATCCTGATCCTATGGAGCTTGTTCGTGGAAAATCTGCTAGAGTGATTGGGGATTTGAGTACTTTGTTAGTACTTTGCAAAGGACTGCCACAGGCTTACAACCGTGATCTACAGTTAGCTTTTGTATTTCTCATAATTCATGCTTAACACAAATGGTGTTCCCTACCCTAATATTGGAACTTTCAGGGCACCGTTATTAATACACACATTTGCTCCTTCAA
>DD1
CTACAATCTAGGATGTCTATGTCCTTTAGTTAGATTTCGTGGGTGGCGGCAGTTTGTGCTTCCAACTCTAAAGTCCAATTTTTTTTAATAACTTAATTTTGCAAATAACCTGTAAGCTTCTATCAAATTATGCAGTGTTGATGCTGTATCAGATCGGGATTTCCTATTGGAATTTCTTTCTGCCAATTGTATTATTGGTGTCCATCTTTCCCGACTTGGTGAGGAGTGGGTTCTATGGGCATCTGAGGAGTTTGGCTTTCTTATTCCAAGTGATGCAGTCTCTACAGGGAGTAGCATAATGCCTCAAAAGAAAAATCCTGACCCTATGGAGCTCGTTCGTGGAAAATCTGCTAGAGTGATTGGGGATTTGAGTACTTTGTTAGTACTTTGCAAAGGACTGCCACAGGCTTACAACCGTGATCTACAGTTAGCTTTTGTACTTCTCATATTTCATGCTTAACCCAAATGGTGTTCCCTAGCCTAATATTGGAACTTTTAGGGCACCGTTATTAATACACACCTTTTTTCCTTCAA
>DIM50
CTACAATCTAGGATGTCTATGTCCTTTAGTTAGATTTCGTGGGTGGCGACAGTTTGTGCTTCCAACTCTAAATTCCAATTTTTTTTAATAACTTAATTTTGCAAATAACCTGTAAGCTTCTATCAAATTATGCAGTGTTGATGCTGTATCAGATCGGGATTTCCTATTGGAATTTCTTTCTGCCAATTGTATTATTGGTGTCCATCTTTCCCGACTTGGTGAGGAGTGGGTTCTATGGGCGTCTGAGGAGTTTGGCTTTCTTATTCCAAGTGATGCAGTCTCTACAGGGAGTAGCATAATGCCTCAAAAGAAAAATCCTGACCCTATGGAGCTCGTTCGTGGAAAATCTGCTAGAGTGATTGGGGATTTGAGTACTTTGTTAGTACTTTGCAAAGGACTGCCACAGGCTTACAACCGTGATCTACAGTTAGCTTTTGTACTTCTCATATTTCATGCTTAACCCAAATGGTGTTCCCTAGCCTAATATTGGAACTTTTAGGGCACCGTTATTAATACGCACCTTTGTTCCTTCAA
>EN45
-TATAATATATTGCACAACCTAGGATGCCTGAGCACCATTAAAATAAAACAATGGATGTTTGTGCATCCAATATTAGTGCAAATTTAAATCTTGACTTTTGTAAATGACATCTGTACTTTTATCAAAATATGCAGTGTTGATGCGGTGTCAGATCGGGACTTTTTATTGGAGCTGCTTGCAGCCAACTCCATCATTGCAGTCCATCTTTCTCGCCTAGGTGAGGAGTGGGTTCTGTGGGCATCTGAGGAGTTTGGTTTTCTGATCCCAAGTGATGCAGTTTCAACAGGGAGTAGTATGATGCCTCAGAAAAAAAATCCTGATCCCATGGAGCTTGTTCGTGGAAAATCTGCCAGGGTCATTGGGGATTTAACTACTTTATTGGTACTTTGCAAAGGATTGCCACAAGCTTACAATCGTGATCTGTAGAAAATGTTAGTTCAACTGGGAGCGCATCTCTAAATCTCTACCTACTGGACATATGGATGTGCGGGCTCAAGCTATCCTTATCAGAATTTCAGTCTGGCGCATCTCTA
>FC13
CCAGAATCTGAGATGCATATATTTTTGATCCACAGTTTGTAGGCTGTCAGAGTCTTTACTTCTGTATGTAATCAGTTAATTGGCTTGATAGTGTAGTTTTGCAAATAATCTATGACTTGCCATGGGATTATGCAGTGTTGATGCAGTGTCTGATCGGGATTTTTTACTAGAACTTCTTTCAGCCAATTCTATAATTGCTGTCCATCTATCTCGCCTAGGTGAGGAGTGGGTTCTCTGGGCATCTGAGGAATTTGGCTTTCTTATTCCAAGTGATGCAGTCTCTACAGGAAGTAGCATAATGCCCCAGAAAAAAAATCCAGATCCTATGGAGCTTGTCCGTGGGAAATCTGCTAGAGTGATTGGAGATTTGACTACTTTGTTGGTACTTTGCAAAGGATTGCCACAAGCCTACAACCGTGATCTACAGTTAGTTTTTCTACCACTATATTTTTTC----AAAGTGGTGTTCACTGTTAACCTTGTTGTGTAGATGGACAAAGGATACACTGTAATCTATAGCATAATTACCTAAT
>FTS1
CTACAATCTAGGATGTCCATGTCCTTAAGTTAGATTTTGTGGGTGATGACAGTTTGTGCTTCCAACTCTAAACTCCAATTTGTTGTAATAACTTAATTTTGCAAATAATCTGTATGCTTCTATCAAATTATGCAGTGTTGATGCTGTATCAGATCGGGATTTCCTGTTGGAATTTCTTTCTGCCAATTGTATTATTGGCATTCATCTTTCCCGACTTGGTGAGGAGTGGGTTCTATGGGCATCTGAGGAGTTTGGCTTTCTAATTCCAAGTGATGCAGTCTCTACAGGGAGTAGCATAATGCCTCAAAAGAAAAATCCTGACCCTATGGAGCTTGTTCGTGGAAAATCTGCTAGAGTGATTGGGGATTTGAGTACTTTGTTAGTACTTTGCAAAGGACTACCACAGGCTTACAACCGTGATCTACAGTTAGCTTTTGTATTTCTCATATTTCATGCTTAACACAAATGGTGTTCC-TACCCTAATATTGGAACTTTCAGGGCACCGTTATTAATAGACACATTTGCTCCTTCAA
>FTS2
CTACAATCTAGGATGTCCATGTCCTTAAGTTAGATTTTGTGGGTGATGACAGTTTGTGCTTCCAACTCTAAACTCCAATTTGTTGTAATAACTTAATTTTGCAAATAATCTGTATGCTTCTATCAAATTATGCAGTGTTGATGCTGTATCAGATCGGGATTTCCTGTTGGAATTTCTTTCTGCCAATTGTATTATTGGCATCCATCTTTCCCGACTTGGTGAGGAGTGGGTTCTATGGGCATCTGAGGAGTTTGGCTTTCTAATTCCAAGTGATGCAGTCTCTACAGGGAGTAGCATAATGCCTCAAAAGAAAAATCCTGACCCTATGGAGCTTGTTCGTGGAAAATCTGCTAGAGTAATTGGGGATTTGAGTACTTTGTTAGTACTTTGCAAAGGACTACCACAGGCTTACAACCGTGATCTACAGTTAGCTTTTGTATTTCTCATATTTCATGCTTAACACAAATGGTGTTCC-TACCCTAATATTGGAACTTTCAGGGCACCGTTATTAATAGACACATTTGCTCCTTCAA
>GG1
TTGTAACATTGAATGTATTTTACAATTTAGGATCTATACTGACAATTAAGCATTGAAAGTTGTGCTTCCAATATTAGTACCATTCAATACTTGGAACTCTCTAAATAACCCAAGTACTTTTATGAAAAAATGCAGTGTTGATGCAGTGTCAGATCGGGATTTTCTATTGGAGCTGCTTTCAGCCAACTCGATTATTGCTATCCATCTTTCCCGGCTGGGTGAGGAATGGGTTCTATGGGCATCTGAAGAGTTTGGATTTCTCATCCCAAGTGATGCAGTTTCTACAGGAAGTAGTATAATGCCTCAGAAGAAAAATCCTGATCCTATGGAGCTTGTCCGTGGAAAAACTGCCAGAGTGATTGGGGATTTGACTACTTTGTTAGTACTTTGCAAAGGGTTACCACAAGCTTACAATCGTGATCTACAGTCAGATATCTGCTGTCTCATATTTCATTCTTGAGCTTGAGTGGTGCTTCCCAAGGAATGCAGATAGACAAAAAGGAAACAGCTCAATCAATAGAAGCATTTACCCCA
>HB41
CTACAATTTAGGATGCCTATTTCCTTTAGTTAGTTTATTTGCATAGTGATAGTTTATGCTTATAACTCTAAACTCCAATTTTTTCTAATACCCTTATTTTGCAAACAACCTGTGTGCTTCTTTGGATTTGTGCAGTGTTGATGCTGTATCAGACCGGGATTTCCTATTGGAATTTCTTTCTGCCAATTGTATTATTGGTGTTCATCTTTCGCGACTTGGTGAGGAGTGGGTTCTATGGGCATCTGAGGAGTTTGGATTTCTCATTCCAAGTGATGCAGTCTCTACAGGGAGTAGCATAATGCCTCAGAAGAAAAATCCTGATCCTATGGAGCTAGTTCGTGGAAAATCTGCTAGATTGATTGGGGATTTGAGTACTTTATTGGTACTTTGCAAAGGATTGCCACAGGCTTACAACCGTGATCTACAGTTAGCTTTTGTACTTCTCATATTTCATGCTTAACCCAAGTGGTATTCCCTAGCCTAATATTGATACTTTCAGGGCACCGTTATTTGCAAATATTCATGTAGTCATCT
>JO20
ATTTGTGAGGTAATACGTTTTGTTCTGGATTGCAAATGGCGAAGTTTGATGTTTATAATATGTATTGTTCATTTGTGGATTCATTTGATAGTATAG-TTTGCAGATGACCTTTGACTTGCCATGGAATGATGCAGTGTTGATGCAGTGTCTGATCGGGATTTTTTACTAGAACTTCTTTCAGCCAATTCTATTATTGCTGTCCATCTATCTCGCCTAGGTGAGGAGTGGGTTCTCTGGGCATCTGAGGAGTTTGGCTTTCTTATTCCAAGTGATGCAGTCTCTACAGGAAGCAGCATAATGCCTCAGAAGAAAAATCCAGATCCTATGGAGCTTGTCCGTGGGAAATCTGCTAGAGTCATTGGGGATTTGACTACGTTATTGGTCCTTTGCAAAGGGTTGCCACAAGCCTACAACCGTGATCTACAGTTAATTTTTCTACTTTTTATATTCTTCCTGGAAAGTGGTGTTCACTGTTTACGTTGTTGTGTAGGTTAACAAAGGATAGACTGTAATCTATAGCATAATTATCTAAT
>JU21
ATTTGTGAGATAATACGTTTTGTTCTGGATTGCAAATGGCGAAGTTTGATGTTTATAATATGTATTGTTCATTTGTGGATTCATTTGATAGTATAG-TTTGCAGATGACCTTTGACTTGCCATGGAATGATGCAGTGTTGATGCAGTGTCTGATCGGGATTTTTTACTAGAACTTCTTTCAGCCAATTCTATTATTGCTGTCCATCTATCTCGCCTAGGTGAGGAGTGGGTTCTCTGGGCATCTGAGGAGTTTGGCTTTCTTATTCCAAGTGATGCAGTCTCTACAGGAAGCAGCATAATGCCTCAGAAGAAAAATCCAGATCCTATGGAGCTTGTCCGTGGGAAATCTGCTAGAGTCATTGGGGATTTGACTACGTTATTGGTCCTTTGCAAAGGATTGCCACAAGCCTACAACCGTGATCTACAGTTAATTTTTCTACTTTTTATATTCTTCCTGGAAAGTGGTGTTCACTGTTTACGTTGTTGTGTAGGTGAACAAAGGATAGACTGTAATCTATAGCATAATTATCTAAT
>KE1
ACACAACCTAGGATTGCTGTATTCTTTTTTTATAACTTGTTGACAAGTGCATTGCAAGTTTGTGCTTCCATATTTGTTCCCTCAAGACTCTTCAATCTTTAAAATTTATAATTGTATTTTTATGGAGTAATGCAGTGTTGATGCAGTGTCCGATCGGGATTTTCTATTGGAGTTTCTTTCAGCTAACTCCATTATTGCTATCCATCTTTCCCGGCTTGCTGAGGAGTGGGTCATATGGGCAACTGAAGAATTTGGATTTCTCATACCAAGTGATGCAGTTTCCACAGGAAGCAGCATAATGCCTCAGAAAAAAAATCCAGATCCTATGGAACTTGTCCGTGGAAAATCTGCCAGAGTGATTGGAGACTTGACCACTTTGTTAGTACTTTGCAAAGGATTGCCTCAGGCTTACAACCGTGATCTACAGGTTAGCTTTCTTATTCTAGTGTTTTATGCTATAACAAATTTCAGTGGTGCTCCCTTAGCTGCACAGATGTACAAAAAT-----------------------------
>LF2
CTACAATTTAGGATGTGTCTGTCTTTTAGTTAGATTTAGTTTGTGCTTCCAACTCTAAATTCCGATTTTTAATACTAGT---TTGTAATACCTTAATTTTGCAAATAACCTGTATGCTTCTTTGGAGTTATGTAGTGTTGATGCTGTATCAGACCGGGATTTCCTATTGGAATTCCTTTCTGCCAATTGTATTATTGGTGTCCATCTTTCCCGACTTGGTGAGGAGTGGGTTCTATGGGCATCTGAGGAGTTTGGCTTTCTCATTCCAAGTGATGCAGTCTCTACAGGGAGTAGCATAATGCCTCAGAAGAAAAACCCCGATCCTATGGAGCTAGTTCGTGGGAAATCTGCTAGACTGATTGGGGATTTGAGTACTTTGTTAGTACTTTGCAAAGGATTGCCACAGGCTTACAACCGGGATCTACAGTTAGCTTTTGTACTTATCATATTTTATGCTTAATACAAGTGGTGTTCCATAGCCTAAT----------------------------AATTTATATTAAACTTTTGCA
>MC0
CTGACGCTCTCAATTATTATTGGTTTACCTCAAGTCAAAGGACCATTGATAGTTTGTGCTTCCACCTCTAAACTCCAATTTTTTGTAGTCCCTTAATTTTGCAAATAACCTGTATGCTTCTTTGGAGTTATGCAGTGTTGATGCTGTATCAGATCGGGATTTCCTATTGGAATTCCTTTCTGCCAATTGTATTATTGGTGTCCATCTTTCCCGACTTGGTGAGGAGTGGGTTCTATGGGCATCTGAGGAGTTTGGCTTTCTCATTCCAAGTGATGCAGTCTCTACAGGGAGTAGCATAATGCCTCAGAAGAAAAATCCCGATCCTATGGAGCTAGTTCGTGGAAAATCTGCTAGAGTGATTGGAGATTTGAGTACCTTGTTAGTACTTTGCAAAGGATTGCCGCAGGCTTACAACCGTGATCTACAGTTAGCTTTTGTACTTCTCATATTTCATGCTCAACCCAAGTGGTGTTCCCTAGCCTAATATTGGTACTTT--------------------------------------
>MT0
CTACAATTTAGGATGTCTATGTCCTTTAGTTAGATTTTGTGGATGGTGATAGTTTTTGCTTCCAACTCTAAACTCCAATTTTTTCTAATACCTTAATTTTGCAAATAACCTGTATGCTTTTATTAATTTATGCAGTGTTGATGCTGTATCAGATCGGGATTTCCTATTAGAATTTCTTTCTGCCAATTGTATTATTGGTGTCCATCTTTCCCGACTTGGTGAGGAGTGGGTTCTATGGGCATCTGAAGAGTTTGGCTTTCTCATTCCAAGTGATGCAGTCTCTACAGGGAGTAGCATAATGCCTCAGAAGAAAAATCCTGACCCTATGGAGCTAGTTCGTGGAAAATCTGCTAGAGTGATTGGGGATTTGACTACTTTGCTAGTACTTTGCAAAGGACTGCCGCAGGCTTACAACCGTGATCTACAGTTAACTTTCGTACTTCTCATATTTCATGCTTAACCCAAATGGTGTTCTCTAGCCTAATATTGATACTTTCAGGGCACCGTTATTTGTACACACATTTGTTCCTTCAA
>NN48
CTACAATTTAGGATGTC--TGTCCTTTAGCTAGATTTTGTGGGTAGTGACAGTTAGTGCTT-CAACTCTAAACTTCAATTTTTTGTAATACCTTAATTTTGCAAATAACCTGTATGATTCTATTAAATTATGCAGTGTTGATGCTGTATCAGATCGGGATTTCCTATTGGAATTTCTTTCTGCCAATTGTATTATTGGTGTCCATCTTTCCCGACTTGGTGAGGAGTGGGTTTTATGGGCATCTGAGGAGTTTGGCTTTATTATTCCAAGTGATGCAGTCTCTACAGGGAGTAGCATAATGCCTCAGAAGAAAAATCCTGACCCTATGGAACTTGTTCGTGGAAAATCTGCTAGAGTGATTGGGGATTTGAGTACTTTGTTAGTACTTTGCAAAGGACTGCCACAGGCTTACAACCGTGATCTACAGTTAGCTTTTGTACTTCTCATATTTCATGCTTAACCCAAATGGTGTTCCCTACCCTAATATTGGAACTTTCAGGGCACCGTTATTAATACACACATTTGTTCCTTCAA
>PA42
CTACAGTTTAGTATGTCTATGTCCTT-AGTTAGATTTTGTGGGTAGTGATAGTTTGTGCTTCCATCTCTAACTCCAATTTTTTTTTAATAAATTAATTTTGCAAATAACCTGTATGATTCTTTGGAATTATGCAGTGTTGATGCTGTATCAGATCGGGATTTCCTATTGGAATTACTTTCAGCCAATTGTATTATTGGTGTCCATCTTTCCCGACTTGGTGAGGAGTGGGTTCTATGGGCATCTGAGGAGTTTGGCTTTCTTATTCCAAGTGATGCAGTGTCTACAGGGAGTAGCATTATGCCTCAGAAGAAAAATCCCGATCCTATGGAGCTAGTTCGTGGAAAATGTGCTAGAGTGATTGGGGATTTGAGTACTTTGTTAGTACTTTGCAAAGGATTGCCACAGGCTTACAACCGTGATCTACAGTTAGCTTTTGTGCTTCTCATATTTCATGCTTAACCAAAGTGGTGTTCC---GCCTAATATTGATACTTTCAGGGAACGGTTATTTGTACACACATTTGTTCCTTCAA
>PB33
------CCTAGGATTGTTGTATTGT-----TGTAACTTGTTGACTATGGCATTGTATGTTTGTGCTTAAATTTTTTTTTTTT-TTCCTTTTTAATTTTTTCCAATCTTTTAATTTTTTTTTATGGAATAATGCAGTGTTGATGCGGTGTCTGATCGGGATTTTCTACTGGAGTTTCTTTCAGCTAACTCCATTATTGCTATCCATCTTTCCCGGCTTGCTGAGGAGTGGGTCATATGGGCAACTGAGGAATTTGGATTTCTCATACCAAGTGATGCAGTCTCCACAGGCAGCAGCATAATGCCTCAGAAAAAGAATCCAGATCCTATGGAACTTGTCCGTGGAAAATCTGCCAGAGTGATTGGAGACTTGACTACTTTGTTAGTACTTTGCAAAGGACTGCCTCAGGCTTACAACCGTGACCTACAGGTTAGCTTTGTTATTCTTGTGTTTTGTGCTTTAATGAATTTGAATGGTGCTCCCTCTGCTGCACAGATGCACGAAAATTAGTGTAATTGGTAGTACAAAAGCCTTGT
>PF1
CTACAATTTAGGATGTCTATGTCCTTTAGTTAGCTTTTGTGGATGGTGATAGTTTGTACTTCCAATTCTAAACTCCAATTTGTTTTAATACCTTAATTTTGCAAATAACATGTATGCTTCTATTAAATTATGCAGTGTTGATGCTGTATCAGATCGGGATTTCCTATTGGAATTTCTTTCTGCCAATAGTATTATTGGCGTCCATCTTTCCCGACTTGGTGAGGAGTGGGTTCTATGGGCATCTGAAGAGTTTGGCTTTCTCATTCCAAGTGATGCAGTCTCTACAGGGAGTAGCATAATGCCTCAGAAGAAAAATCCTGACCCTATGGAGCTAGTTCGTGGAAAATCTGCTAGAGTGATTGGAGATTTGACTACTTTGTTTGTACTTTGCAAAGGACTGCCGCAGGCTTACAACCGTGATCTACAGTTAGATTTTGTGCTTCTCATATTTCATGCTTAACCCAAATGGTGTTCTCTACCCTAATATTGATACTTTCATGGCACCGTTATTTGTACACACCTTTGTTCCTTCAA
>PFM1
CTACAATTTAGGATGTCTATGTCCTTTAGTTACATTTTGTGGGTAATGATAGTTTGTGCTTCCATCTCTAACTCCAATTTTTTTGTAATAATTTAGTTTTACAAATAACCTGTATGATTCTTTGGAATTATGCAGTGTTGATGCTGTATCAGATCGGGATTTCCTATTGGAATTACTTTCAGCCAATTGTATTATTGGTATCCATCTTTCCCGACTTGGTGAGGAGTGGGTTCTATGGGCATCTGAGGAGTTTGGCTTTCTCATTCCAAGTGATGCAGTCTCTACAGGGAGTAGCATAATGCCTCAGAAGAAAAATCCCGATCCTATGGAGCTAGTTCGTGGAAAATCTGCTAGAGTGATTGGGGATTTGAGTACTTTGTTAGTACTTTGCAAAGGACTTCCACAGGCTTACAACCGTGATCTACAGTTAGCTTTTGTACTTCTCATATTTCATGCTTAAACCAAGTGGTATTCCCTAGCCTAATATTGATACTTTCAAGTTTCCGCCATTCTTACACACATTTGTTCCTTCAA
>PG28
ATACAACCTAGGATTGTTGTATTATTTATTTATAACTTTTTGACAAAGGTATTGCAAGTTTGTGCTTTCATTTTTTTTTTTTAAGACTTTTTCAATCATTAAAATTTGTAATTGTATTTTTATGGAGTAATGCAGCGTTGATGCAGTGTCCGATCGGGATTTTCTACTGGAGTTTCTTTCAGCTAACTCCATTATTGCTATCCATCTTTCCCGGCTTGCTGAAGAGTGGGTCATATGGGCAACTGAGGAATTTGGATTTCTCATACCAAGTGATGCGGTTTCCACAGGGAGCAGCATAATGCCTCAGAAAAAAAATCCAGATCCTATGGAACTTGTCCGTGGAAAATCTGCCAGAGTGATTGGAGATTTGACTACTTTGTTAGTACTTTGCAAAGGACTGCCTCAGGCTTACAACCGCGATCTACAGGTTAGCTTTATTATTCTAGTGTTTCATGCTTTAACAAA------TGGTGCTCCCTCTGCTGCACAGCTGCACAAAAATTACTGTAATTGGTAGTGCAAGAGCCTTAT
>PH2
CTACAATTTAGGATGTCTATGTCCTTTAGTTAGCTTTTGTGGATGGTGATAGTTTGTACTTCCAATTCTAAACTCCAATTTGTTTTAATACCTTAATTTTGCAAATAACATGTATGCTTCTATTAAATTATGCAGTGTTGATGCTGTATCCGATCGGGATTTCCTATTGGAATTTCTTTCTGCCAATAGTATTATTGGCGTCCATCTTTCCCGACTTGGTGAGGAGTGGGTTCTATGGGCATCTGAAGAGTTTGGCTTTCTCATTCCAAGTGATGCAGTCTCTACAGGGAGTAGCATAATGCCTCAGAAGAAAAATCCTGACCCTATGGAGCTAGTTCGTGGAAAATCTGCTAGAGTGATTGGAGATTTGACTACTTTGTTTGTACTTTGCAAAGGACTGCCGCAGGCTTACAACCGTGATCTACAGTTAGATTTTGTGCTTCTCATATTTCATGCTTAACCCAAATGGTGTTCTCTACCCTAATATTGATACTTTCATGGCACCGTTATTTGTACACACCTTTGTTCCTTCAA
>PM29
AGACAACCTAGAATTGTTGTATTCCATATTTATAACTCGTTGACAAAGGCATTGCAAGTTTTTGCTTTCATTTTTGTTCCTT-TAAGACTTTCAATCTTTAAAATTTGTAATTGTATTTTTATGGAGTAATGCAGCGTTGATGCAGTGTCTGATCGGGATTTTCTACTGGAGCTTCTTTCAGCTAACTCCATTATTGCTATCCATCTTTCCCGGCTTGCCGAGGAGTGGGTCATATGGGCAACTGAGGAATTTGGATTTCTCGTACCAAGTGATGCAGTTTCCACAGGGAGCAGTATAATGCCTCAAAAAAAAAATCCTGATCCTATGGAACTTGTCCGTGGAAAATCTGCCAGAGTGATTGGAGACTTGACTACTTTGTTAGTACTTTGCAAAGGATTGCCTCAGGCTTACAACCGCGATCTACAGGTTAGCTTTGTTATTCTAGTGTTTCATTCTTGAACAAATTAGGTCGCTGTAAGCTTGAGCTCAATAGTGCAATAAAGATTGTAACTCTCTCGTTGCAAGATTTTCAT
>PS27
ATACAACCTAGGATTGTTGTATTATTTATTTATAACTTTTTGACAAAGGTATTGCAAGTTTGTGCTTTCATTTTTTTTTTTTAAGACTTTTTCAATCATTAAAATTTGTAATTGTATTTTTATGGAGTAATGCAGCGTTGATGCAGTGTCCGATCGGGATTTTCTACTGGAGTTTCTTTCAGCTAACTCCATTATTGCTATCCATCTTTCCCGGCTTGCTGAGGAGTGGGTCATATGGGCAACTGAGGAATTTGGATTTCTCATACCAAGTGATGCGGTTTCCACAGGGAGCAGCATAATGCCTCAGAAAAAAAATCCAGATCCTATGGAACTTGTCCGTGGAAAATCTGCCAGAGTGATTGGAGACTTGACTACTTTGTTAGTACTTTGCAAAGGACTGCCTCAGGCTTACAACCGCGATCTACAGGTTAGCTTTATTATTCTAGTGTTTCATGCTTTAACAAA------TGGTGCTCCCTCTGCTGCACAGCTGCACAAAAATTACTGTAATTGGTAGTGCAAGAGCCTTAT
>PS30
CTACAGTTTAGGATGTCTATGTCCTTTTGTTAGATTTTGTGGGTAGTGATAGTTTGTGCTTCCATCTCTAACTCCAATTTTTTTGTAATAACTTAATTTTGCAAATAACCTGTATGATTCTTTGGAATTATGCAGTGTTGATGCTGTATCAGATCGGGATTTCCTATTGGAATTACTTTCGGCCAATTGTATTATTGGTGTCCATCTTTCCCGACTTGGTGAGGAGTGGGTTCTATGGGCATCTGAGGAGTTTGGCTTTCTTATTCCAAGTGATGCAGTGTCTACAGGGAGTAGCATTATGCCTCAGAAGAAAAATCCCGATCCTATGGAGCTAGTTCGTGGAAAATGTGCTAGAGTGATTGGGGATTTGAGTACTTTGTTAGTACTTTGCAAAGGATTGCCACAGGCTTACAACCGTGATCTACAGTTAGCTTTTGTGCTTCTCATATTTCATGCTTAACCAAAGTGGTGTCCCCTAGCCTAATATTGATACTTTCAGGGTACCGTTATTTGTACACACATTTGTTCCTTCAA
>PSF43
CTACAATTTAGGATGTCTGTGTCCTTTAGTTAGATTTTGTGGGTGGTGACAGTTAGTGCTTCCAACTCTAAACATCAATTTTTTGTAATACCTTAATTTTGCAAATAACCTGTATGCTTCTATTAAATTATGCAGTGTTGATGCTGTATCAGATCGGGATTTCCTATTAGAATTTCTTTCTGCCAATTGTATTATTGGTGTCCATCTTTCCCGACTTGGTGAGGAGTGGGTTCTATGGGCATCTGAGGAGTTTGGCTTTCTTATTCCAAGTGATGCAGTCTCTACAGGGAGTAGCATAATGCCTCAGAAGAAAAATCCTGACCCTATGGAGCTTGTTCGTGGAAAATCTGCTAGAGTGATTGGGGATTTGAGTACTTTGTTAGTACTTTGCAAAGGACTGCCACAGGCTTACAACCGTGATCTACAGTTAGCTTTTGTACTTCTCATATTTCATGCTTAGCCCAAATGCTGTTCCCTACCCTAATATTGGAACTTTCAGGGCACCGTTATTAATACACACATTTGTTCCTTCAA
>PTA0
CTGCAATTTAGGATGTCTATGTCCTTTAGTTAGATTTCTTGAGTAGTGATAGTT-GTGCTTCCAACACTAGACTCCAATTTTTTGTAATACCTTAATTTTGCAAATAACCTGTATGCTTCTTTGGAATTAAGCAGTGTTGATGCTGTATCAGATCGAGATTTCCTATTGGAATTTCTTTCTGCCAATTGTATTATTGGTGTCCATCTTTCCCGACTTGGTGAGGAGTGGGTTCTTTGGGCATCTGAGGAGTTTGGCTTTCTCATTCCAAGTGATGCAGTCTCTACAGGGAGTAGCATAATGCCTCAGAAAAAAAATCCTGATCCTATGGAGCTAGTTCGTGGAAAATCTGCTAGATTGATTGGGGATTTGAGTACTTTGTTAGTACTTTGTAAAGGATTGCCACAGGCTTACAACCGTGATCTACAGTTAGCTTTTGTACTTCTCATATTTCATATTTAACTCAAGTGGTATTCCCTAGTCTAATATTCATACTTTCAGGGCACCGTTATTTGTACACATATTTGCTTCTTCAA
>RC54
CTACAATTTAGGATGTCTATGTCCTTTAGTTAGATTTTGTGGGTAGTGACAGTTAGTGCTTCCAACTCTAAACTTCAATTTTTTGTAATACCTTAATTTTGCAAATAACCTGTATGCTTCTATTAAATTATGCAGTGTTGATGCTGTATCAGATCGGGATTTCCTATTGGAATTTCTTTCTGCCAATTGTATTATTGGTGTCCATCTTTCCCGACTTGGTGAGGAGTGGGTTTTATGGGCATCTGAGGAGTTTGGCTTTATTATTCCAAGTGATGCAGTCTCTACAGGGAGTAGCATAATGCCTCAGAAGAAAAATCCTGACCCTATGGAGCTTGTTCGTGGAAAATCTGCTAGAGTGATTGGGGATTTGAGTACTTTGTTAGTACTTTGCAAAGGACTGCCACAGGCTTACAACCGTGATCTACAGTTAGCTTTTGTACTTCTCATATTTGATGCTTAACCCAAATGGTGTTCCCTACCCTAATATTGGAACTTTCAGGGCACCGTTATTAATACACACATTAGTTCCTTCAA
>RR55
CTACAATTTAGGATGTCGATGTCCTTTAGTTAGATTTTGTGGGTAGTGACAGTTAGTGCGTCCAACTCTAAACTTCAATTTTTTGTAATACCTTAATTTTGCAAATAACCTGTATGCTTCTATTAAATAATGCAGTGTTGATGCTGTATCAGATCGGGATTTTCTATTGGAATTTCTTTCTGCCAATTGTATTATTGGTGTCCATCTTTCCCGACTTGGTGAGGAGTGGGTTTTATGGGCATCTGAGGAGTTTGGCTTTATTATTCCAAGTGATGCAGTCTCTACAGGGAGTAGCATAATGCCTCAGAAGAAAAATCCTGACCCTATGGAGCTTGTTCGTGGAAAATCTGCTAGAGTGATTGGGGATTTGAGTACTTTGTTAGTACTTTGCAAAGGACTGCCACAGGCTTACAACCGTGATCTACAGTTAGCTTTTGTAGTTCTCATATTTCATGCTTAACCCAAATGGTGTTCCCTACCCTAATATTGGAACTTTCAGGGCACCG----------------------------
>SA1
CTACAATTTAGGATGTCTATGTCCTTTAGTTAGATGTTGTGGGTAGTGATAGTTTGTGCTTCCATCTGTAACTCCAATTTTTTTTTAATAACTTAATTTTGCAAATAACCTGTATGATTCTTTGGAATTATGCAGTGTTGATGCTGTATCAGATCGGGATTTCCTATTGGAATTACTTTCAGCCAATTGTATTATTGGTGTCCATCTTTCCCGACTTGGTGAGGAGTGGGTTCTATGGGCATCTGAGGAGTTTGGCTTTCTTATTCCAAGTGATGCAGTGTCTACAGGGAGTAGCATAATGCCTCAGAAGAAAAATCCCGATCCTATGGAGCTAGTTCGTGGGAAATGTGCTAGGGTGATTGGGGATTTGAGTACTTTGTTAGTACTTTGCAAAGGATTGCCACAGGCTTACAACCGTGATCTACAGTTAGCTTTTGTGCTTCTTATATTTCATGCTTAACCAAAGTGGTGTTC-----CCTAATATTGATAGTATCAGGGAACCGTTATTTGTACGCACATTTGTTCCTTCAA
>SC0
AAACAATTTGGAATGTCTATGTCCTTTAGTTAGATTTC-TGGATGGTGACAGTTTGTACTTCCAACTCTAAAGTCCAATTTTTTGTAATACCCTAATTTTGCAAATAACCTTTATGCTTCTATTAAATTATGCAGTGTTGATGCTGTATCAGATCGGGATTTCCTATTGGAATTTCTTTCTGCAAATTCTATTATTGGTGTCCATCTTTCCCGACTTGGTGAGGAGTGGGTTCTATGGGCATCTGAGGAGTTTGGCTTTCTTATTCCAAGTGATGCAGTCTCTACAGGGAGTAGCATAATGCCTCAAAAGAAAAATCCTGACCCCATGGAGCTAGTTCGTGGAAAATCTGCTAGAGTGATTGGGGATTTGACTACTTTGTTAGTACTGTGCAAAGGACTGCCGCAGGCTTACAACCGTGATCTACAGTTAGCTTTTGTACTTCTCATATTTCATGCTTAGCCCAAATG---TTCCCTAGCCTAATATTTATACTTTCAGGGCTCCGTTATTTGTACACACATTTGTTCCTTCAA
>SE46
ATGGAATATATTGCACAACCTAGGATTCCTGGACATCATTAAAATAAAACAATGGTTGTTTGTGCATCCAGTATTAGCACAAATTTAAATCTTGGATTTTGTAAATGATATCTGTAGTTTTATCAAAATATGCAGCATTGATGCGGTGTCAGATCGGGACTTTTTATTGGAGTTGCTTTCAGCCAACTCCATCATTGCCGTCCATCTTTCCCGCCTAGGTGAGGAGTGGGTTCTGTGGGCATCCGAAGAGTTTGGTTTTCTGATCCCAAGTGATGCAGTTTCAACAGGAAGTAGCATGATGCCTCAGAAAAAAAATCCTGATCCCATGGAGCTTGTTCGTGGAAAATCTGCTAGAGTCATTGGGGATTTAACTACTTTATTGGTACTTTGTAAAGGATTGCCACAAGCTTACAATCGTGATCTGCAGTTAGTATTTTCCTATCTAATATTTCATGCTTCATGGTAAGTCTGGTCTTCACGGTGCAATAGATGCCAATGCAATTGCGATAAATCTGGAATTAGGGGGCATGTGCA
>SG23
----------------ATATATTCTTGACCCACAGTTTGCAGGCAGTATGAGCCTTTGCTTCTGTTTTTATTCAGTTTGTTTATTTAATAGTGTAGTTTTGCGAATGACCTGTGACTTGCCATGGAATTATGCAGTGTTGATGCAGTGTCTGATCGGGATTTTTTAATAGAATTTCTTTCAGCCAATTCTATTATTGCTGTTCATCTATCCCGCCTAGGTGAGGAGTGGGTTCTCTGGGCATCTGAGGAGTTTGGCTTTCTTATACCAAGTGATGCAGTCTCTACAGGGAGCAGTATAATGCCTCAGAAGAAAAATCCAGATCCTATGGAGCTTGTCCGTGGGAAATCTGCTAGAGTGATTGGGGATTTGACTACTCTGTTGGTACTTTGCAAAGGATTGCCACAAGCCTACAACCGTGATCTACAGTTAGTTTTTCTACTTCCTATATTTTTTCCTCAAAGTGGTGTTCACTGTTACCCTCTTTGAGCAGATGCACAAAGGATAGACTGCAATCTCTAGGCATTGATAATATT
>SS22
CCAGAATCTAGGATGCATATATTCTTGACCCACAGTTTGCAGGCAGTATGAGCCTTTGCTTCTGTTCTTATTCAGTTTATTTATTTAATAGTGTAGTTTTGCGAATGACCTGTGACTTGCCATGGAATTATGCAGTGTTGATGCAGTGTCTGATCGGGATTTTTTATTAGAATTTCTTTCAGCCAATTCTATTATTGCTGTCCATCTATCCCGCCTAGGTGAGGAGTGGGTTCTCTGGGCATCTGAGGAGTTTGGCTTTCTTATTCCAAGTGATGCAGTCTCTACAGGGAGCAGTATAATGCCTCAGAAGAAAAATCCAGATCCTATGGAGCTTGTCCGTGGGAAATCTGCTAGAGTGATTGGGGATTTGACTACTTTGTTGGTACTTTGCAAAGGATTGCCACAAGCCTACAACCGTGATCTACAGTTAGTTTTTCCACTTCCTATATTTTTTCCTCAAAGTGGTGTTCACTGTTACCCTTGTTGTGCAGATGCACAAAGGATAGACTGCAATCTCTAGGCATTGATAATATT
>SV36
GGAGTATGTAGGATGTTTAAAATCTTTACCTAGCCTTTGGATGCATTGAGACTTTTTGCTTCCAATTCTGTTTCTTAGCGCTTTTTAATACCTTAATTTTGCAACTGACTTGTATATTTATATGGAATTTTGCAGTGTTGATGCAGTGTCAGATCGGGATTTCCTATTGGAATTTCTTTCAGCCAATGCTATTATTGCTGTCCATCTTTCCCGGCTTGGTGAGGAGTGGGTTCTATGGGCATCTGAGGAGTTTGGGTTCCTCATTCCAAGTGACGCGGTCTCTACAGGGAGTAGCATAATGCCTCAGAAGAAAAATCCAGATCCTATGGAACTTGTCCGTGGAAAATCTGCTAGAGTTATTGGGGATTCAAATATTTTGTTAGTACTTTGCAAAGGATTGCCACAAGCTTATAACCGTGATCTACAGTTAGCTTTTGTACTTCTCATATTTTATCCTTAACCAACTAAACTATTATTCCCCTAGTGCAAATGCACAAAAATAAAGACTAAGCTAGCATAATATTCTAATTTTTT
>TA17
ATTTGTGAGATAATTTGTTTTGTTCTGGATTGCAAATGGAGAAGTTTGATGTTTATAATATGTATTGTTCATTTGTGGATTCATTTGATAGTATAG-TTTGCAGATGACCTGTGACTTGCCATGGAATTATGCAGTGTTGATGCAGTGTCCGATCGGGATTTTTTACTAGAACTTCTGTCGGCCAATTCTATTATTGCTGTCCATCTATCTCGCCTAGGTGAGGAGTGGGTTCTCTGGGCATCTGAGGAGTTCGGCTTTCTTATACCAAGTGATGCAGTTTCTACAGGAAGCAGCATAATGCCGCAGAAGAAAAACCCAGATCCTATGGAGCTTGTCCGTGGGAAGTCTGCTAGAGTGATTGGGGATTTGACCACTTTATTGGTCCTTTGCAAAGGATTGCCACAAGCCTACAACCGTGATCTACAGTTAATTTTTCTACTTTTTATATTTTTTCTGCTGGAA-GTGTTCACTGTTAACCTTATTGTGTAGGTGCAAAAACTACAGACTGTAAACTAAAGCATAATTATCCAAT
>TB39
GGAGAATCGAGGATGTACATATTCTTTATCCACAGTTTGTAGGTAGGAAGAGTATGTGCTTCCATTTCTATCTAACTT----TTTTAATATCTAAATTTTGCCAATGACCTGTATATTGCCATGGAATTATGCAGTGTCGATGCAGTGTCGGATCGGGATTTTTTGTTAGAATTTCTTTCAGCCAATTCTATTATTGCTATCCATCTTTCTCGCCTAGGTGAGGAGTGGGTTCTATGGGCATCCGAGGAGTTTGGCTTTCTCATTCCGAGTGATGCAGTCTCTACAGGGAGTAGCATAATGCCTCAGAAGAAAAATCCAGATCCTATGGAGCTTGTCCGTGGGAAATCTGCAAGAGTTATTGGAGATTTGAGTACTTTGTTGGTACTTTGCAAAGGATTGCCACAAGCTTACAACCGTGATTTGCAGTTAGCATTTTTAGTTCATATATTTTATCCTTACCAGTTCAGAGTGGTGTTCTCCTTATGCAGACGCACAAGGAAAAATACTGTAAGTCTCTAGTATAACTATCTAAT
>TC31
ATACACCTTAGGATTGCTGTATTATTTACTTATAACTTGGTGACAAATGCATTGCAAGTTTGTGCTTACATATTTGTTCCGTAAAGACTTTTCAATCTTTAAAATTTTTAATTGTACTTTTGTGGAGTAATGCAGCGTTGATGCAGTGTCGGATCGGGATTTTCTACTGGAGTTTCTTTCAGCTAACTCCATTATTGCTATCCATCTTTCCCGGCTTGCTGAAGAGTGGGTCATATGGGCAACAGAGGAATTTGGATTTCTCATACCAAGTGATGCAGTCTCCACGGGGAGCAGCATAATGCCTCAGAAAAAAAATCCAGATCCTATGGAACTTGTCCGTGGAAAATCTGCCAGAGTGATTGGAGACTTGACCACTTTGTTAGTACTTTGCAAAGGGTTGCCTCAGGCTTACAACCGTGATCTACAGGTTAGTTTTTTTATTCTAATGTTTCATGCTTTAACAAATTTGAGTGGTGCTCCCTTTGCTGCACAGATGCACAAAATTTACTGTAATTGGTAGTGCAAGAGCCTTAT
>TN1
ATGTATTGCAGAATGTGTATATTTCTTTACTCACAGTTGTAGGCAGTAAGAGTCTGTGCTTCCATTTCTATTTAATTTTTTATTTTAATATCTTAATTTTGCAAATGACCTGTATATTGCCATGGAATTATGCAGTGTTGATGCAGTGTCAGATCGGGATTTTTTATTGGAATTTCTTTCAGCCAATTCAATAATTGCTATCCATCTTTCCCGCCTAGGCGAGGAGTGGGTTCTGTGGGCGTCTGAGGAGTTTGGCTTTCTCATTCCAAGCGATGCAGTTTCTACAGGGAGTAGCATAATGCCTCAGAAGAAAAATCCAGATCCTATGGAGCTTGTCCGTGGGAAATCTGCTAGAGTGATTGGGGATTTGAGTACTCTGTTAGTACTTTGTAAAGGACTGCCACAAGCTTACAACCGTGACCTACAGTTAGCTTTTTCACTTCTCATATTTTATCCTTATCAGCTCCAA--GTGGTGTTCCTTGTGTAGATGTACAAAAATAAAGACTAATATTGTTAGGTTCTCATGGATTTG
>TO14
CTAGAATCTAGGATGCATGTATTTTTGCCCCACAGTTTGCAGGCAGTAAGAGTCTTTGCTTCTGTTTCTGTTCAGTTTATTTATTTGATAGTGTAG-TTTGCAAATGACCTGTGACTTGCCATGGAATTATGCAGTGTTGATGCAGTGTCTGATCGGGATTTTTTATTAGAACTTCTTTCAGCCAATTCTATTATTGCTGTCCATCTATCCCGCCTAGGTGAGGAGTGGGTTCTCTGGGCATCTGAGGAGTTTGGCTTTCTTATTCCAAGTGATGCAGTCTCTACAGGAAGCAGCATAATGCCTCAGAAGAAAAATCCAGATCCTATGGAGCTTGTCCGTGGGAAATCTGCTAGAGTGATTGGGGATTTGACTACTGTATTGGTACTTTGCAAAGGGTTGCCACAAGCCTACAACCGTGATCTACAGTTAATTTTTCTACTTTCTTATTTTTTCCTTGAAAGTGGTGTTCACTGTTAACTTTGTTGTGTAGGTGCACAAAGGATAGACTGTAATCTATAGCATAATTATCTAAT
>TPL03
CTACAATTTAGGATGCCTATGTCCTTTAGTTAGATTTTGTGGGTGGTGGCAGTTAGTGCTTCCAACTCTAAACTTCAATTTTTTGTAATACCTTAATTTTGCAAATAACCTGTATGCTTCTATTAAATTATGCAGTGTTGATGCTGTATCAGATCGGGATTTCCTATTGGAATTTCTTTCTGCCAATTGTATTATTGGTGTCCATCTTTCCCGACTTGGTGAGGAGTGGGTTCTATGGGCATCTGAGGAGTTTGGCTTTCTTATTCCAAGTGATGCAGTCTCTACAGGGAGTAGCATAATGCCTCAGAAGAAAAATCCTGACCCTATGGAGCTTGTTCGTGGAAAATCTGCTAGAGTGATTGGGGATTTGAGTACTTTGTTAGTACTTTGCAAAGGACTGCCACAGGCTTACAACCGTGATCTACAGTTAGCTTTTGTACTTCTCATATTTCATGCTTAACCCAAATGGTGTTCCCTACCCTAATATTGGAACTTTCAGGGCAC-GTTATTAATACACACATTTGTTCCTTCAA
>WN5
CAAAAAT----TTGCATTGATTTTGGCATTTGGGATATCTCTTTACCTGGAGTTCATGATCAAGGCAGTGATTTTGCTTTTCTTTTTATCACTTAATTTTGCAACTAACGCGTAG---TTTATGGAATTATGCAGTGTTGATGCAGTGTCAGATCGGGATTTCTTATTGGAATTTCTTTCAGCCAATTCTATTATTGCTATCCATCTTTCCCGACTTGGTGAGGAGTGGGTTCTATGGGCATCTGAGGAGTTTGGCTTTCTCATTCCAAGTGATGCAGTCTCTACGGGGAGTAGCATAATGCCTCAGAAGAAAAATCCAGACCCTATGGAGCTTGTTCGTGGAAAATCTGCTAGAGTGATTGGGGATTTGAATACTTTGTTAGTACTTTGTAAAGGATTGCCACAAGCTTACAACCGTGATCTACAGTTAGCTTTTACACTTGTTATATTATATAGTTAACCTACCTAAAGTGATGTTTTCCCTGCTGCGCAGATGCACAAGAGTACATTGTACTCCCAGTATAATTATATAAT
>WS10
CCAGAATCTGGGATGAATATATTTTTGATCTACAGTTT-TAGGCGGTCAGAG-------TTCTGTATCTAATCAGTTTATTGGTTTGATAGTGTAGTTTTGCAAATAATCCGTGACTTGCCATGGGATTATGCAGTGTTGATGCAGTGTCTGATCGGGATTTTTTACTAGAACTTCTTTCAGCCAATTCTATTATTGCTGTCCATCTATCTCGCCTAGGTGAGGAGTGGGTTCTCTGGGCATCTGAAGAATTTGGCTTTCTTATTCCGAGTGATGCAGTCTCTACAGGAAGCAGCATAATGCCCCAGAAAAAAAATCCAGATCCTATGGAGCTTGTCCGTGGGAAATCTGCTAGAGTTATTGGGGATTTGACTACTTTGTTGGTACTTTGCAAAGGATTGCCACAAGCCTACAACCGTGATCTACAGTTAGTTTTTCTACTACCATATTTTTGT----AAAGTGGTGTTCACCATTAACCTTGTTGTGTAGATGCACTAAGGATACACTGTAATCTATAGCATAATTATCCAAT
>WW11
CCAGAATCTGGGATGAATATATTTTTGATCTACAGTTT-TAGGCGGTCAGAG-------TTCTGTATCTAATCAGTTTATTGGTTTGATAGTGTAGTTTTGCAAATAATCCGTGACTTGCCATGGGATTATGCAGTGTTGATGCAGTGTCTGATCGGGATTTTTTACTAGAACTTCTTTCAGCCAATTCTATTATTGCTGTCCATCTATCTCGCCTAGGTGAGGAGTGGGTTCTCTGGGCATCTGAAGAATTTGGCTTTCTTATTCCGAGTGATGCAGTCTCTACAGGAAGCAGCATAATGCCCCAGAAAAAAAATCCAGATCCTATGGAGCTTGTCCGTGGGAAATCTGCTAGAGTTATTGGGGATTTGACTACTTTGTTGGTACTTTGCAAAGGATTGCCACAAGCCTACAACCGTGATCTACAGTTAGTTTTTCTACTACCATATTTTTGT----AAAGTGGTGTTCACCATTAACCTTGTTGTGTAGATGCACTAAGGATACACTGTAATCTATAGCATAATTATCCAAT
