# Supplementary material for: Development of a Target Enrichment Probe Set for Conifer (REMcon)
Source: Biology (Basel). 2024 May 22;13(6):361. doi: 10.3390/biology13060361 (PMC11200496; doi:10.3390/biology13060361)
Supplement: Supplementary file 1 [file biology-13-00361-s001.zip › biology-2960267-supplementary/Sup data/secapr_alignments_paralogs/52.fasta]

>AA3
-------------------ATGTGTAAC-TATTTTTTATGTTTTTATTTAAAAGTTTACAGTTTGGGAAATTTTCTGAGGATGAATTTGCTAATTCAAGGTTGTGAGATTTAGGTAATATTCAATGTTTTATTATAAAACAGAAAATTGCAGGAGAGAGAAGGAAGGAGGTTCTCTAGAAACTGTTGGACCATTAAGTTGGCAGTCACA-TCTTTTCTTACTGTTTTGCAATGGGGCTGTACAGGACAAGGCGAACTTGGAAGCCTAATGTACAGAACAAGCGACTTTTCAGCTTGATCCTGGATCGATTTATTAGAGTAAAAGTTACAACACATGCAATTCGGTGTATTGATAAGGCTGGTGGCATTGATGAATATCTACTGAAGACACCTACCAGGAAGCTTGATAATGAATTGTCTCTTCTGTGGAAGGCAAAGATTGAACAAAAATATAGAGAACTTGGAAATATGGAGGTTGGGTTCTTTCAACCAGAAGAAGAAAACAAACTTGTAGAAGCCTTTGAAAAGCTTGATATTGCCAAGAAAGAATGGAAAGCTCGTGGCAAAGCCA-AGACAGTTAATCAGGCTTCACTGCCAGACAGTGTCACCAATATTTAAAATCAGCACAGATA---AACTTCCCAATAGCAT----GCTCAGAGGTTAAAAGACAGTTGCATTTGTTGTTTTT------CCCTAAGTTGGCAGGGCA-GTTTTTCCTGCATGAGAAAACATATCTTCTGCAATGTTGGGGATAGTGCATCTACATTCTATTTGTTTGATACATTTTGAAACCGGAAGCTTAGTC-------------------------------------
>AA60
-----------------------------------------------------------------------------------------------------------------------C---------------------------------------TG-----TCATATT------CAAT---------------------------TTGGAAACAAAATCAACGAAGATGGTGAAAACAAGACAAGGCGGACATGGAAACCCAATGTGCAGAACAAGCGACTTTTCAGGTTGATTTTGGATCAGTTTATTAGAGTTAAGGTTACCACACATGCAATCCGGTCCATTGATAAAGCTGGTGGCATTGATGAGTATCTCCTCAAGACACCTACAAGGAAGCTTGATAATGAACTGTGTTTTTTCTGGAAGGCTAAGATTGAACAAAAATATAAAGAACTTAGAAAAAAAGAGGTTGGTTTCTTTGCACAAAAAGAAGAGAAGCAACTTGAAGCAGCCTTTGAAAACCTTGAAATTGAAAAGGAAAAATGGAGAGCTTACTGCAAAGCAG-GTGCAGGAATC---------------------------------AACTCACGGGGGTGACTCAAATATGATCGATGGAGTGGGATTTTTAGATGGGAGGTAAAAGAGCCATTGGTATTCTCAGCCAGGGCAAAGCTGCTCAATAGTAAAACTAACGTAGGAAAATATTCTTAATAGAAGCAAGTTGTATTTTCTGTTTTAGCTTTAAGTTGGGAAGGTGCTTTGACCTGCATTTGAAGATGTTTCTTCTTCAATGTGAGAGATAATAAATTCAAAGGTA
>AAR4
GGAGGCAACAAGTATGTGCATGTGTAAC-TATTTTTTATGTTTTTATTTAAAAGTTTACAGTTTGGGAAATTTTCTGAGGATGAATTTGCTAATTCAAGGTTGTGAGATTTAGGTAATATTCAATGTTTTATTATAAAACAGAAAATTGCAGGAGATAGAAGGAAGGAGGTTCTCTAGAAACTGTTGGACCATTAAGTTGGCAGTCACA-TCTTTTCTTACTGTTTTGCAATGGGGCTGTACAGGACAAGGCGAACTTGGAAGCCTAATGTACAGAACAAGCGACTTTTCAGCTTGATCCTGGATCGATTTATTAGAGTAAAAGTTACAACACATGCAATTCGGTGTATTGATAAGGCTGGTGGCATTGATGAATATCTACTGAAGACACCTACCAGGAAGCTTGATAATGAATTGTCTCTTCTGTGGAAGGCAAAGATTGAACAAAAATATAGAGAACTTGGAAATATGGAGGTTGGGTTCTTTCAACCAGAAGAAGAAAACAAACTTGTAGAAGCCTTTGAAAAGCTTGATATTGCCAAGAAAGAATGGAAAGCTCGTGGCAAAGCCA-AGACAGTTAATCAGGCTTCACTGCCAGACAGTGTCACCAATATTTAAAATCAGCACAGATA---AACTTCCCAATAGCAT----GCTCAGAGGTTAAAAGACAGTTGCATTTGTTGTTTTT------CCCTAAGTTGGCAGGGCA-GTTTTTCCTGCATGAGAAAACATATCTTCTGCAATGTTGGGGATAGTGCATCTACATTCTATTTGTTTGATACATTTTGAAACCGGAAGCTTAGTCAGGCTGTGTAATTTCATGGTGGCTTTGTTTTTCTCTT
>AF1
GGTGGCAACAAGTATGTGCAGTTGTAACCTTTTCAGTATAATTTATGTAAAGGACTATTTTGGTTGGGAAAATTT------GAGGGGTTTTCTACTTTAATGGTGATATGTGGGTGATATTCAACTTTTCAATATAGAAAACTGCAT-------GAGAGAGAGAGGATTGTTCTTTTGAAATTACTAGCCATTAA-------TATGCCGGTCTTTTCTCATTATGTTTCCATGGGG---TTCAGGACAAGACGATGTTGGAAGCCCAATGTACAGAATAAGCGACTTTTCAGCTTGATCCTAGATCGATTTATCAGAGTTAAAGTTACAACACATGCAATTCGGTGCATTGACAAAGCTGGTGGCTTTGATGAATATCTGCTAAAGACACCTACCAGAAAGCTTGATAATGAACTCTGTCTTCTTTGGAAGGCAAAGATTGAACAAAAATATAGAGAACTTGGAAACATGAAGGTTGGTTTCTTTCCACCAGAAGAAGAGAAGAAACTTGAAAAAGCTTTCGAAAAGCTTGAAATTACCAAGAAGGAATGGAGAGCACAGGGTAAATAAAAACATGGCTAATCAGGATTCTCTGGCGGGGAAGCAGAGCATA--AAATATTTCGAATCAGCACATACCTTACCAATTGTAT----TTTCAATGGTTGAAGTATTGGTGTTAGATATCTGTTGTTTTTGCTCTGAATTGGAAAGGAAATTTTGATCTGCATTAGAGAACATTTCTTCTTAAATGTTGACAGGGATGGAATGTATTTAAATTCTGTTTTTTTGATAAATGTTCA------------------------------------------------
>AG2
GGTGGCAATAAGTATGTGAAGTTGTAACCTTTTTAGTATAATTTATGTAAAGGACTATTTTGGTTGGGAAAATTT------GAGGGGTTTTCTACTTTAATGGTGATATGTGGGTGATATTCAACTTTTCAATATACAAAACTGCAT-------GAGAGAGAGAGGATTGTTCTTTTGAAATTACTAGCAATTAA-------TATGCCGGTCTTTTCTCATTATGTTTCCATGGGG---TTCAGGACAAGACGATGTTGGAAGCCCAATGTACAGAATAAGCGACTTTTCAGCTTGGTCCTAGATCGATTTATCAGAGTTAAAGTTACAACACATGCAATTCGGTGCATTGACAAAGCTGGTGGCTTTGATGAATATCTGCTAAAGACACCTACCAGAAAGCTTGATAATGAACTCTGTCTTCTTTGGAAGGCAAAGATTGAACAAAAATATAGAGAACTTGGAAACATGAAGGTTGGTTTCTTTCCACCAGAAGAAGAGAAGAAACTTGAAAAAGCTTTCGAAAGGCTTGAAATTACCAAGAAGGAATGGAGAGCACAGGGTAAATAAAAACATGGCTAAT----------------------------------------------------------------------------------------------------------------------------------------------------------------------------------------------------------------------------------------------------------------------------
>AH26
TTTTTTTGTGAGATGGTGCAATTAGGTGTGGTATGCTATCTTCTGCATTGAATAATTCGATAAATCAATATATTTTTTCATTGCTATGTGCAAATGCATCTTGTGAAAAATGGGTTGAGTAGGAGTGGGTATATGTTTGTGGGACAGAGAGAGGGGTGGGGCATGGACAATTATTTATTAGAAGGCAGTGAATTAGTAAGTTCGTGACAGAGTCTGATTAATGCATTTGGATTGGGCTGTGCAGGACAAGGCGGAAATGTAAGCCCAATGTGCAGGAGAAGCGGCTGTTTAGCTTGATTCTAGACAGATTCATTCGAATTAAAGTTACGACGCATACAATTCGCTGCATTGATAAAGCTGGGTGTATTGATGACTACCTGTTACAAATGCCGATGCGTAAGGTTGAGAATGAACTTGCTCTCTTTTGGAAGGTAAAGATCCAGCAGGAATATGACAGATTGAGAAAAATGGAGGTTGGTTTCTTTCCACCAGAAGAAGAGAAGAAGCTGGAAGAAGCTTTTGAAAGGGTTAAAATTGCCAGGAAGGCTTCAAGAGCTGAAAATAGGAAAAAATACAGAAAACAATAATGATGCTGAAGGTGGCATCCAAGATGCCATGTTAGATAGAAAAGAGGGAACAGAATCAGTGGTCGACTATTGAAATGTTAG--TGGTCGACTATTGAAATATTTTCTTTTGCACTAATATATAATTTGTCCCAAGTGGTTGCGTTGGTTGGGGTCGTAGATTGTTTCTCTTTTTGAGGTTAACCATGAAAAACACTGTCTGATATTTGCATGTGAGCGGCGTCCTTTGGTGTGCAATCTGTGTGAATATACCATGTTTTTGTA
>AME1
------------------------------------------------------------------------------------------------------------------------AAATTGCAGCT---------------------GAGAGAGAAGGAAGGAGGTTCTGTGGAAACTGTTGGACAATTAAGTTGACAGTCGCA-TATTTTCTTACTGTTTTGAAATGGGGCTGTACAGGACAAGGCGAAATTGGAAGCCTAATGTACAGAACAAGCGACTTTTCAGCTTGATCCTGGATCGATTTATTAGAGTAAAAGTTACAACACATGCAATTCGGTGTATTGATAAGGCAGGTGGCATTGATGAATATCTACTGAAGACACCTACCAGAAAGCTTGATAATGAACTGTCTCTTCTGTGGAAGGCAAAGATTGAACAAAAATATAGAGAACTTGGAAATATGGAGGTTGGGTTCTTTCAACCAGAAGAAGAAAACAAACTTGTAGAAGCCTTTGAAAAGCTTGAAATTGCCAAGAAAGAATGGAAAGCTCGCAGCAAAGCAA-AAACAGTTAATCAGGCTTTGCTCCCAGACAGTGTCACCAATATTTAAAATCAGCACAGATA---AACTTCCCAATAGCAT----GCTCAGAGGTTAAGAGACAGTTGTGTTTGTTGTTTTT-------GCTAAGTTGGCAAGGCA-ATTTTTCCTGCATTAGAAAACATATATTCTTCAATGTTGAGGATAGTG-------------------------------------------------------------------------------------
>AP25
--------------------------------------------------------------------------------------------------------------------GAGTAGGAGTGGGTATATGTTTGTGGGACAGAGAGAGGGGTGGGGCATGGACAATTATTTATTAGAAGGCAGTGAATTAATAAGTTCGTGACAGAGTCTGATTAATGCATTTGGATTGGGCTGTGCAGGACAAGGCGGAAATGTAAGCCCAATGTGCAGGAGAAGCGGCTGTTTAGCTTGATTCTAGACAGATTCATTCGAATTAAAGTTACGACGCATACAATTCGCTGCATTGATAAAGCTGGGTGTATTGATGACTACCTGTTACAAATGCCGATGCGTAAGGTTGAGAATGAACTTGCTCTCTTTTGGAAGGTAAAGATCCAGCAGGAATATGAAAGATTGAGAAAAATGGAGGTTGGTTTCTTTCCACCAGAAGAAGAGAAGAAGCTGGAAGAAGCTTTTGAAAGGGTTAAAATTGCCAGGAAGGCTTCAAGAGCTGAAAATAGGAAAAAATACAGAAAACAATAATGATGCTGAAGGTGGCATCCAAGATGCCATGTTAGATAGAAAAGAGGGAACAGAATCAG------------------------TGGTCGACTATTGAAATATTTTCTTTTGCACTAATATATAATTTGTCCCAAGTGGTTGCGTTGGTTGGGGTCGTAGATTGTTTCTCTTTGTGAGGTTAACCATGAAAAACACTGTTTGATATTTGCGTGTGAGCGAGGTCCTTTGGTGTGCAATCTGTGTGAATATACCATGTTTTTGTA
>APA47
----------------------------------------------------------------------------------------------------TGGTGATTTCTGGATGATATTCAACTTT-CAATATAGAAAACTGCATGAAAGGAAAGAGAGAGAGGATTGTTCTTTAGAAATTACTAGCCATTAA-------GTTGCCAGTCTTTTCTCATTATGTTTCCATGGGGCTGTTCAGGACAAGACGATGTTGGAAGCCCAATGTACAGAATAAGCGACTTTTCAGCTTGATCCTAGATCGATTTGTCAGAGTTAAAGTTACAACTCATGCAATTCGGTGCATTGACAAAGCTGGTGGCTTTGATGAATATCTACTAAAGACACCTACCAGAAAGCTTGATAATGAACTGTGTCTTTTTTGGAAGGCAAAGATTGAACAAAAATATAGAGAACTTGGAAACATGAAGGTTGGTTTCTTTCCACCAGAAGAAGAGAAGAAACTTGAACAAACTTTCAAAAAGCTTGAAATTACCAAGAAGGAATGGAGAGCACAGGGTAAATAAAAACATGGCTAATCAGGATTCTCTGGCAGGGAGTCGGTGTA----AAATATTTAGAATCAGCACATACCTTACCAATTTTAT----TTTCAATGGTTGAAGTATTGGTGTTAGATATCTGTTGTTGTTGCTCTGAATTGGAAAGGAA-TTTTGATCTGGATTATAGAACATTTCTTCTTAAATGTTGACAAGAATGGAATGTCTTTAAATTCTATTTTTT-------------------------------------------------------------
>AR2
---------------------------------------------------------------------------------------------------------------------------------------------------------------------------------------GTT---------------------------------------TTGCAATGGGGCTGTACAGGACAAGGCGAAATTGGAAGCCTAATGTACAGAACAAGCGACTTTTCAGCTTGATCCTGGATCGATTTATTAGAGTAAAAGTTACAACACATGCAATTCGGTGTATTGATAAGGCAGGTGGCATTGATGAATATCTACTGAAGACACCTACCAGAAAGCTTGATAATGAACTGTCTCTTCTGTGGAAGGCAAAGATTGAACAAAAATATAGAGAACTTGGAAATATGGAGGTTGGGTTCTTTCAACCAGAAGAAGAAAACAAACTTGTAGAAGCCTTTGAAAAGCTTGAAATTGCCAAGAAAGAATGGAAAGCTCGCAGCAAAGCAA-AAACAGTTAATCAGGCTTTGCTCCCAGACAGTGTCACCAATATTTAAAATCAGCACAGATA---AACTTCCCAATAGCAT----GCTCAGAGGTTAAGAGACAGTTGTGTTTGTTGTTTTT-------GCTAAGTTGGCAAGGCA-ATTTTTCCTGCATTAGAAAACATATATTCTTCAATGTTGAGGATAGTGCATCTAC------------------------------------------------------------------------------
>AS57
---------------------------------------------------------------------------------------TTACGTGTGTGCGTGTGAGTGAGAGATAGAGAGAGAGAGAGGTGAACAGGGAGTGAGAGTGAAAAGAAATGAGT-----ATTTCTTGCTACAAAATATTGAGTCCTGAAATTGCTGGTCACA-TTGTTCCTTACTGTGTTTCAGTTGTACTATACAGGACAAGGCGAACATGGAAGCCCAATGTGCAGAATAAGCGACTTTTCAGCTTGATTCTGGATCAGTTTATTAGAGTTAAAGTTACAACCCATGCAATTCGGTGCATTGATAAAGCTGGTGGCATTGATGAATATCTACTAAAGACACCTAGCAAGAAGCTTGATAATGAATTGAGTCTTCTTTGGAAGGCCAAGATTGAACAAAAATACAAAGAACTTAGAAACAAGGAGGTTGGTTTCTTTGCACCAAAAGAAGAGAAGGAACTTGAAGCAGCCTTTGAAAGACTTGAAATTGCCAAAGGAGAATGGAGAGCTTGCTGTAAAGCAG-GTGCAGGAATCGATGGGGATGCCAAGGGTGACAACCAACA----------------------------GGCCA--------------------------------------------------------------------------------------------------------------------------------------------------------------------------------------------------------------
>ASA51
------------------------------CCGAAGCTTGAAGCTCACCCTCCACCTTCTGCGCCACTCACCCTCCTCCCTCCTCTCTCACGCAACGACATGAAGGAATGTGACTAATGCTAATCAACTCCTAATCCCAAGATTATAGGAAATCAAGCAACAACCCAACAATAAGTAGTAAACTCAATCACACAAGATAGACGATATAAAGTGGTTCCTCTCATATGGAGAGTACATCCACTAACAAGATCTCTTTATCTCACAAGATAAACTCTTACAAGAATCTCTACTTCTCACTCCTAACTCTAAACCACTAGTATAATTTTGCTTCACAATTGATGTGTGATCACAAGGAGGCTATTTATAGGCCAAAATCCCCCTTGTGATCACCCTTTTAACCAATGTACAAAGGCATGTCATGCATCTCCCTTTTAACCAAGGGGCATGACCATGCAATAGAGTGTAGGACAAGTTACATTATCATATTCACTTAAATACTCAAGGTATCTAGAGATACCTTTAAGTATAAGTGAATTTACATGTAGGAATATAATAAACCATATAATAATGCATTACATATTCCAACACATCTTTGGAATGCAAATATCGAACAAAAATATAGAGAACTTGGGCAGAAGTAGGTTAGTTTCTTTCTCGGATGAATAGAAGAAACTTGCAGAAGCCTTCGAAAAGCTTGAAATTGTCAAGAAGATATGGACAGCATAGAGTAATAAAAACATAGCTCTTCAGGCTACGTCAAGACAGGCAAGAGTGACAAATATTAAAAATCAGCATGCATAAC------------------------------------------------
>CB35
ACAAGTCATTTTCATTCCCTTGTGTGCATTTTTAGTTTTAGGTTTCAATAATGAATATATATCATAGTTTCAATTATTTGGGGAAATCTCTTCATAGATATATCATAAATTTGTTGTTGTACAGGTATGAGATTAGGTCTTGTTTGCCTATTGCAGAGTAGAAAATTTCTGTCTCTGTAAGTTCTCAG--------------------------TGACTATTGCATTTCAATTTGGTCGTGCAGGACAAGGCGAAAATGTAAGCCCAATGTACAGGAGAAGCGACTGTTTAGCTTGATTCTAGACCGATTCATTCGAATTAAAGTTACAACACATACAATTCGGTGCATTGACAAAGCTGGGTGTATTGATGACTACCTGTTACAGATGCCGATTCGCAAGCTTGAGAATGAACTTGCTCTCTTTTGGAAGGTAAAGATCCAGCAGGAATATGAAAAACTGAGAAAAATGGAGGTTTGTTTCTTTCCACCTGAAGAAGAGAAGAAGCTGGAAGAAGCTTTTGAAAGGCTTAAAATTGCCAGGAAGGCTGCAAGAGCTGAAAATAGGAAAAAATACTGAAATCAATAATGGCGCTGAAGGTGGCATCCAAGATGCCATGTTAGACAGAAAAGAGGGAATAGAGTCAGGTGTGGCAGATGATGGACAGAGCCTTGGCGACTTTCAGATTTACAAGGAAAGCTCCAAGCTTAAAGATTTCTCATTATAAATTGATTGAACTTGCTGTTTCTGCCTTAAGTTGGCAGGTGTCCTCTGACGCTTTGTTCTTACTCAAATAAGAGAAGAATTCTTGTACGGGGTGGGTGGACTTTCGAAGGCATCTAATTTCTATT
>CD18
---------------------------------------------------------------------------GTCCATCTGTAATCAGTGAAGATAGTGGAAATATGAGACATTCATTAAGGGATGAATTTGTTGCTAAAAATATGTGGGAAATGATGTTTT-TCATGCTTTTTTTACATCCCAAATTTCATGTGAGTTAATATCA-ATTATTCTTATCAT-TTCCAGTTATATTATATAGGACAAGGCGAAATTGGAAACCCAATGTGCAGAATAAGCGACTTTTCAGCTTGATTCTGGATCAGTTTATTAGAGTCAAAGTTACAACACATGCAATTCGGTGCATTGATAAAGCTGGTGGCATTGATGAATATCTGCTAAAGACACCTACCAGGAAGCTTGATAATGAACTCGCTCTTCTTTGGAAGGCCAAGATTGAGCAAAAATATAAAGAACTTAGAAACAAGAAGGTCGGTTTCTTTGCACCAGAAGAAGAGAAGGAACTTGAAGCAGCCTTTGAAAGCCTTGAAATTGCCAAGGAAGAATGGAGAGCTCACCGTAAAGCAG-GTGCAGGAATCCATGAGGTTGCCAAAGGTGGCAACCAACAGGCTAAGTGAGAAGGCAAACTAGAACATAATTGAGTGCTTGGAATTTCTAGATGAGAGGTAAGAGAGTCGTCAATATTCACGGTCAGGGCAAAGTTGCTCAATGGTAAACTCACATGTA-AAAGTATTCTTCTTAGAAGCAAGC-----------------------------------------------------------------------------------------------
>CDE34
-----------------------GTGCATTTTTAATTTTAGGTTTCAATAATGAATATATATCATAGTTTCAATTATTTGGGGAAATCTCTTCATAGATATATCATAAATTTGTTGTTGTACAGGTATGAGATTAGGTCTTGTTTGCCTATTGCAGAGTAGAAAATTTCTGTCTCTGTAAGTTCTCAG--------------------------TGACTATTGCATTTCAATTTGGTCGTGCAGGACAAGGCGAAAATGTAAGCCCAATGTACAGGAGAAGCGACTGTTTAGCTTGATTCTAGACCGATTCATTCGAATTAAAGTTACAACACATACAATTCGGTGCATTGACAAAGCTGGGTGTATTGATGACTACCTGTTACAGATGCCGATTCGCAAGCTTGAGAATGAACTTGCTCTCTTTTGGAAGGTAAAGATCCAGCAGGAATATGAAAAACTGAGAAAAATGGAGGTTTGTTTCTTTCCACCTGAAGAAGAGAAGAAGCTGGAAGAAGCTTTTGAAAGGCTTAAAATTGCCAGGAAGGCTGCAAGAGCTGAAAATAGGAAAAAATACTGAAATCAATAATGGCGCTGAAGGTGGCATCCAAGATGCCATGTTAGACAGAAAAGAGGGAATAGAGTCAGGTGTGGCAGATGATGGACAGAGCCTTGGCGACTTTCAGATTTACAAGGAAAGCTCCAAGCTTAAAGATTTCTCATTATAAATTGATTGAACTTGCTGTTTCTGCCTTAAGTTGGCAGGTGTCCTCTGACGCTTTGTTCTTCCTCAAATAAGAGAAGAATTCTTGTACGGGGTGGGTGGACTTTCGAAGGCATCTAATTTCTATT
>CF38
-------------------------------------------------------------------------------------------------------------ATGTGTAAGGGAGAGAGAAGGTGACATGGCAGGACGGCAAAAGAGAGTGAGG-----ACTTTTCTCTAGAAAGTATTGAGCCCTGAAGTTGCCAATCACA-TTACTTCTTACAGTGTTTTAATGGTACTGTACAGGACAAGGCGTACATGGAAGCCCAATGTACAGAACAAGCGACTTTTCAGCTTGATTCTGGATCGATTTATTAGAGTCAAAGTCACAACTCATGCAATTCGGTGCATTGATAAAGCTGGTGGCATTGATGAATATCTTCTAAAGACACCTAGCAAGAAGCTTGATAATGAACTGTGTCTTCTTTGGAAGTCCAAGATTGCACAAAAATATAAAGAACTTAAAAACATGGAGGTTGGTTTCTTTCCACCAGAAGAAGAGAAGAAACTTGAAGAAGAATTTAAAAGGCTTGAAATTGCCAAGAAGAAATCGAGAGCTCTCCGTAAAGCAA-TTGCAGGAAATC--------CATGAGGGTGCCAACCAATTTGCTAAGTTAGAAGGAAAAATGGAACAGAAACAGGTGATTGGGCCTACATGAGAGGT----AGAGCGTCACCAATATTTTTATTCAGTTGACAGCTTTGCAATAGTAAA-----------CTCAAATTCTTGTTAGAAGCTGGCTGCATTTGTTGTTTTTGCAGTGAGTTTGCAAGGTGCTTTGACTTGCATTTGAAAGCATTTCTTCTTCAATGTTGGGGAGGGTAATAACTAGC---
>CH19
------------------------------------------------------------------------------------TAATCAGTGAAGATAGTGGAAATATGGGACATTCATTGAGGGATGAGTTTTTGGCTAAAAATATGTGGGAAATCATGTTAT-TCATGCTTTTGTTACATAACAAATTTCATGCGAGTTAGTATCA-ATTCTTCTTACCAT-TTCCAGTTATACTATACAGGACAAGGCGAAATTGGAAGCCCAATGTGCAGAATAAGCGACTTTTCAGCTTGATTCTGGATCAGTTTATTAGAGTCAAAGTTACAACACATGCAATTCGGTGCATTGATAAAGCTGGTGGCATTGATGAATATCTGCTTAAGACACCTACCAGGAACCTTGATAATGAACTTGCTCTTCTTTGGAAGGCCAAGATTGAGCAAAAATATAAAGAACTTAGAAACAAAAAGGTCGGTTTCTTTGCACCAGAAGAAGAGAAGGAACTTGAAGCAGCCTTTGAAAGCCTTGAAATTGCCAAGGAAGAATGGAGAGCTCACCGTAAAGCAG-GTGCAGGAATCCATGAGGTTGCCAAAGGTGGCAACCAACAGGCTAAGTGAGAAGGCAAACT---ACATAATTGAGTGATTGGAATTTCTAGATGAGAGGTAAGAGTGTCGTCAATATTCACAGTCAGGGTAAAGTTGCTTAATGGGAAACTCACATGTA-AAAGTATTCTTCTTAGAAGCAAGCTGCATTTGTTATTTTAGCTGCAAGTTAGGAAGGTGCTTT--------------------------------------------------------
>CHA37
----------------ATCAGTGAAGATGGTGGAAACAAGTATGTCCATCTGTAACATTTTAATTATGAATTTATGCCATCAAATTTTCATTATATAATAGAAAATTGTATGTGTAAGGGAGAGAGAAGGTGACATGGCAGGACGGCAAAAGAGAGTGAGG-----ACTTTTCTCTAGAAAGTATTGAGCCCTGAAGTTGCCAATCACA-TTACTTCTTACAGTGTTTCAATGGTACTGTACAGGACAAGGCGTACATGGAAGCCCAATGTACAGAACAAGCGACTTTTCAGCTTGATTCTGGATCGATTTATTAGAGTCAAAGTTACAACTCATGCAATTCGGTGCGTTGATAAAGCTGGTGGCATTGATGAATATCTTCTAAAGACACCTAGCAAGAAGCTTGATAATGAACTGTGTCTTCTTTGGAAGTCCAAGATTGCACAAAAATATAAAGAACTTAAAAACATGGAGGTTGGTTTCTTTCCACCAGAAGAAGAGAAGAAACTTGAAGAAGAATTTAAAAGGCTTGAAATTGCCAAGAAGAAATCGAGAGCTCTCCGTAAAGCAA-TTGCAGGAAATC--------CATGAGGGTGCCAACCAATTTGCTAAGTTAGAAGGAAAAATGGAACAGAAACAGGTGATTGGGCCTACATGAGAGGT----AGAGTGTCACCAATATTTTTATTCAGTTGACAGCTTTGCAATAGTAAA-----------CTCAAATTCTTGTTAGAAGCTGGCTGCATTTGTTGTTTTTGCAGTGAGTTTGCAAGGTGCTTTGACTTGCATTTGAAAGCATTTCTTCTTCAATGTTGGGGAGGGTAATAACTAGCAAA
>CJ24
CCAATTTGGCAATCAAATCAGTGAAGATGGTGGAAACAAGTATGTCCATCTGTAATCTTTTAATTATAAA--TTTATATCCATCTTTATCAGTGAAATGGTGAAAACATGGATAATGCATTGAGAGATGAATTTGTTGCTAAAAATATGTGGGAAATGATGTTAT-TCATGTTTCCATCATATACCAAATTTCATGTGAGTTAATTTCA-TTGCTTCTTACCATGTTTCAGTTGTACTATACAGGACAAAGCGAACATGGAAGCCCAATGTGCAGAATAAGCGACTTTTCAGCTTGATTTTGGATCAGTTTATTAGAGTTAAAGTTACAACACATGCAATTCGGTGTATTGATAAAGCTGGTGGCATTGATGAATATCTACTAAAGACACCTACCAGGAAGCTTGATAATGAACTGTCTCTTCTTTGGAAGGCCAAGATTGAACAAAAATATAAAGAACTTAGAAACAAGGAGGTTGGTTTCTTTGCACCAAAAGAAGAGAAGGAACTTGAAGCGGCCTTTGAAAATCTTGAAATTGCCAAAGAAGAATGGAGAGCTCGCCGTAAAGCAG-GTGCAGGAATCCATGGGGGTGCCAAGGGTGGCAACCAACAGGCCAAGTTAGAAGGCAAACTATAACATAATCTGAGTGATTGGAATTTTAGATGAGAGGTAAGAGTG--TCCAATATTCCCAGTCAGTGCAAAGCTGCTCAATAGTAAATTCACATATATAAAGTATTCTTCTTAGAAGCAAGCTGCATTTATTATTTGAGCTGGA-------AAGGTACCTGGACCTGCATTTGAAAACATTTCTT--------------------------------
>CK7
-------------------------------------------------------------------------ATGCTGGTCGACACATCCAATTTGGCAATCAAATCAGTGAAGACGGTGAAAACAAGTATGTCCATCTGTAATCTTTTAATTATGAATT----------TTGCTAGAAAATATTGAGCCCTGCAATTGCCAGTCACATTTGCTTCTGACCATGTTTCAGTTGTATTACACAGGACAAGGCGAACATGGAAGCCCAATGTGCAGAACAAGCGACTTTTCAGCTTGATTCTGGATCAGTTTATTAGAGTTAAAGTTACAACACATGCAATTCGGTGCATTGATAAAGCCGGTGGCATCGACGAATATCTATTGAAGACACCTAGTAGGAAGCTTGATAATGAACTGTGTCTTCTTTGGAAGGCCAAGATTGAACAAAAATATAAAGAACTTAGAAAGAAGGAGGTTGGTTTCTTTGCACCAGCAGAAGAGAAGGAACTTGAGGCAGCCTTTGAAAGACTTGAAATTGCTAAGGAAGAATGGAGATCTCGCCGTAAAGCAG-GTGCAGGAATCCATGGGGGTGCCAAGGGTGACGACCAACATGCCAAGTTAGAAGGCAAACTAGAACAGAATCAGGTGATCGGGATTTTAGATGAGAG--CTAGAGTGTCACCAATATTCCCAGTCAAGGCAAAGCTGTTCAATAGTAAACTCACGTGTT-AAAGTATTCTTCTTAGAAGCCAGCTGCATTTTTTGTTTT--------------------------------------------------------------------------------
>CL6
---------------------------------------------------------------AGAGGGATTTATGCTGGTCGACACATCCAATTTGGCAATCAAATCAGTGAAGACGGTGAAAACAAGTATGTCCATCTGTAATCTTTTAATTATGAATT----------TTGCTAGAAAATATTGAGCCCTGCAATTGCCAGTCACAGTTGCTTCTGACCATGTTTCAGTTGTATTACACAGGACAAGGCGAACATGGAAGCCCAATGTGCAGAACAAGCGACTTTTCAGCTTGATTCTGGATCAGTTTATTAGAGTTAAAGTTACAACACATGCAATTCGGTGCATTGATAAAGCCGGTGGCATCGACGAATATCTATTGAAGACACCTAGTAGGAAGCTTGATAATGAACTGTGTCTTCTTTGGAAGGCCAAGATTGAACAAAAATATAAAGAACTTAGAAAGAAGGAGGTTGGTTTCTTTGCACCAGCAGAAGAGAAGGAACTTGAGGCAGCCTTTGAAAGACTTGAAATTGCTAAGGAAGAATGGAGATCTCGCCGTAAAGCAG-GTGCGGGAATCCATGGGGGTGCCAAGGGTGACGACCAACATGCCAAGTTAGAAGGCAAACTAGAACAGAATCAGGTGATCGGGATTTTAGATGAGAG--CTAGAGTGTCACCAATATTCCCAGTCAAGGCAAAGCTGTTCAATAGTAAACTCACGTGTT-AAAGTATTCTTCTTAGAAGCCAGCTGCATTTTTTGTTTTTGCTGTAGGTCGGGAAGGTGCTTTGACCTGCAT-----------------------------------------------
>CM9
TCAATTTGGCAACCAAATCAGCGAAGATGGTGAAAACAAGTATGTCCATTTGCTATCTTTTGATTATTAGT-TATGTCCATCTTTAATGATTGTGGATGACCAAAACATGGGATATGCTCTGAGAGATGAAGTTTTTTTAAAATGTGG----GAAATGATGTTCG-TCATGTTTTCATTATATACCAAATTACATAT-------------TCATTGCTTACCATGTTTCAGTTATACTATACAGGACAAGGCGGACATGGAAGCCCAATGTGCAGAACAAGCGACTTTTCAGCTTGATTTTGGATCAGTTCATTAGAGTTAAGGTTACCACACATGCAATCCGGTGCATTGATAAAGCTGGTGGCATTGATGAGTATCTCCTCAAGACACCTACCAGGAAGCTTGATAATGAACTGTGTTTACTCTGGAAGGCTAAGATTGAACAAAAATATAAAGAACTCAGAAAAAAGGAGGTTGGTTTCTTTGCACCAAAAGAAGAGAAGGAACTTGAAGCAGCCTTTGAAAACCTTGAAATTGAAAAGGGAAAATGGAGAGCCTACTGTAAAGCAG-GTGCAGGAATC---------------------------------AATTCACGGAGGTGACTAGAACATGATGGATGGAGTGGAATTTTTAGATGGGAGGTAAAAGAGCCATCGATATTCTCAGCCAGGGCAAAGCTGCTCAATAGTAAAACTAACATAGAAAAATATTCTTAATAAT------------------------------------------------------------------------------------------------------
>CO8
---------------------------------------------------------------------------------------------------------------------------------------------AAAATATGTGGGGAATGATGCTAT-TTATGTTTTTAT-TATACACCAAATTCATG---------TTCA-TTGCTTCTCACCATGTTTTAGTTCTACTATACAGGACAATGCAAACATGGAAGCCCAATGTGCAGAACAAGTGACTTTTCAGCTTGATTCTGGATCAGTTTATTAGAGTTAATGTTACAACAAATGCAATCTGGTGCATTGATAAAGCTGGTGGCATTGATGAATATCTCCTCAAGAAGCCTATCAGGAAGCTTGATAATGAACTATGTTTTCTCTGGAAGGCCAAGATTGAACAAAAATATAAAGAACTTAGAAACAAGGAGGTTGGTTTCTTTGCCCCAAAAGAAGAGAAGGAACTTGAAGCAGCCTTTGAAAGCCTTGAAATTGAAAAGGTATAATGGAGAGCTCACTGTAAAGTAG-GTGCAGGAATCCATCGGGGTGCCTAGGGT---------------ACGTCAGAAGGCAGGCTAGAATATGATGGACAGAGTGGAATTATTGGATAAGAGGTAAAAGAG--ATCAATATTCTCAGTCAGAGAAAATCTGCTCA------------------------------------------------------------------------------------------------------------------------------------------
>CP16
CCAATTTGGCAATCAAATTAGTGAAGATGGTGAAAACAAGTATGTCCATCTGTAAGCTTTTAATTATAAATTTATGTCCATTTGTAATCAGTGCAGATGATGAAAATATGGGACATTCATTGAGAGGTGAATTTGTTGCTAAACATATGCGGGAAATGATGTTAT-TCATGCTTTTATTATATACCAAATTTCATGTGAGTTAGTATCA-ATTCTTCTTACCAT-TTCCAGTTATACTATACAGGACAAGGCGAACATGGAAGCCCAATGTGCAGAATAAGCGACTTTTCAGCTTGATTCTGGATCAGTTTATTAGAGTTAAAGTTACAACACATGCAATCCGGTGCATTGATAAAGCTGGTGGTATTGATGAATATCTACTAAAGACACCTACCAGGAAGCTTGATAACGAACTGTCTCTTCTTTGGAAGGCCAAGATTGAACAAAAATATAGAGAACTTAGAAACAAGGAGGTTGGTTTCTTTGCACCAGAAGAAGAGAAGGAACTTGAAGCAGCATTTGAAAGCCTTGAAATTGCCAAGGAAGAATGGAGAGCTCACCGTAAAGCAG-GTGCTGGAATCCATGGGGTTGCCAAAAGTGGTAACTAACAGGCTAAGTTAGAAGGCAAACCAGAACATAATGGAGTGATTGGAATTTCTAGATGAGAGGTAAGGGAGTCACTGATATTCCCAGTCAGGGCAAAGCTGCTCAATAGCAAACTCACTTGTA-AAAGTATTCTTCTTAGAAGCGAGCTGCATTTGTTATTTTAGCTGTAAGTTAGGAAGGTGCTCTGACCTGCATTTGAAAGTATTTCTTCTTTAATGTGGAGAAGGATGACAACTTCCAAG
>CP161
CCAATTTGGCAATCAAATTAGTGAAGATGGTGAAAACAAGTATGTCCATCTGTAAGCTTTTAATTATAAATTTATGTCCATTTGTAATCAGTGCAGATGATGAAAATATGGGACATTCATTGAGAGGTGAATTTGTTGCTAAACATATGCGGGAAATGATGTTAT-TCATGCTTTTATTATATACCAAATTTCATGTGAGTTAGTATCA-ATTCTTCTTACCAT-TTCCAGTTATACTATACAGGACAAGGCGAACATGGAAGCCCAATGTGCAGAATAAGCGACTTTTCAGCTTGATTCTGGATCAGTTTATTAGAGTTAAAGTTACAACACATGCAATCCGGTGCATTGATAAAGCTGGTGGTATTGATGAATATCTACTAAAGACACCTACCAGGAAGCTTGATAACGAACTGTCTCTTCTTTGGAAGGCCAAGATTGAACAAAAATATAGAGAACTTAGAAACAAGGAGGTTGGTTTCTTTGCACCAGAAGAAGAGAAGGAACTTGAAGCAGCATTTGAAAGCCTTGAAATTGCCAAGGAAGAATGGAGAGCTCACCGTAAAGCAG-GTGCTGGAATCCATGGGGTTGCCAAAAGTGGTAACTAACAGGCTAAGTTAGAAGGCAAACCAGAACATAATGGAGTGATTGGAATTTCTAGATGAGAGGTAAGGGAGTCACTGATATTCCCAGTCAGGGCAAAGCTGCTCAATAGCAAACTCACTTGTA-AAAGTATTCTTCTTAGAAGCGAGCTGCATTTGTTATTTTAGCTGTAAGTTAGGAAGGTGCTCTGACCTGCATTTGAAAGTATTTCTTCTTTAATGTGGAGAAGGATGACAACTTCCAAG
>CR44
------------------------------------------------------------------------------------------------------------------------TAG---------------------------------GTGCAACCTTCACTTCTCCATGAGAACATTTT--CATCAGGTTTCTAGTGATA-TAGCTTCTTACTTTGTTGGAATGTTGATGCACAGGACAAGGCAAAAATGGAAGCCCAATGTACAAGATAAACGGCTTTTTAGTCTGATTTTAGACCGGCACATTTGAGTAAAAGTTGCAACACATGCGATTCAGTGCATTGACAAAGCTGGTGGTATAGATGAATATCTGTTGCAGACACCTTCTCACAAACTAGATAATGGATTGTCTCTTTTTTGGAAGGCAAAGATCCAGCGACACTATGAAGATTTGAGTAAAATGGAGGTTGGCTTCTTTCCACCAGAAGAAGAGGTGAAACTGGAGGAAGCCTTTGAAAGGCTTCAAATTGCCAAGAAAGCTCTGAGAACTGAAAAGAGGAAAAATCAGTGCCGATGCAGGAAAAATGAACAACGAGGGATCTGAGGCAAGCAACAAGGGTGCCAAGCTAGAGAACAAAGACACAGTGGAATC---------------AGGGTCTGATCACAC-----------------------------------------------------------------------------------------------------------------------------------------------------------------
>CT15
--------GCAATCAAATTAGTGAAGATGGTGAAAACAAGTATGTCCATCTATAAGCTTTTAGTTATTATTTTTTGTCCATCTATAATCAGTGCAAATGATGAAAATTTGGGACATTCATTGAGAGGTGAATTTGTTGCTAAACATATGTGGGAAATGATGTTAT-TCATGCTTTTATTATATACCAAATTTCATGTGAGTTAGTATCA-ATTCTTCTTACCAT-TTGCAGTTATGCTATACAAGACAAGGCGAACATGGAAGCCCAATGTGCAGAATAAGCGACTTTTCAGCTTGATTTTGGATCAGTTTATTAAAGTTAAAGTTACAACACATGCAATCCAGTGCATTGATAAAGCTGGTGGTATTGATGAATATCTACTAAAGACACCTACCAGGGAGCTTGATAATGAATTGTCTCTTCTTTGGAAGGCCAAGATTGAACAAAAATATAAAGAACTTAGAAACAAGGAGGTTGGTTTCTTTGCACCAGAAGAAGAGAAGGAACTTGAAGCAGCCTTTGAAAGCCTTGAGATTGCCAAGGAAGAATGGATAGCTCACTGTAATGTAG-GTGCTGGAATTCATGGGGTTGCCAAAGGTGGCAACTAATAGGCTAAGTTAGAAGGCAAACCAGAACATAATGGAGTGATTGGAATTTCTAGATGAGAGGTAAGGGAGGCGCTGATATTCCCAGTCAGGGAAAAGCTGCTCAATAGTAAACTCACTTGTA-A----------------------------------------------------------------------------------------------------------------------
>DA12
--------------------------------------------------------TTTTGATTATTAGT--TATGTCCATCTTTAATGATTGGGGATGGCGAAAACATGGGATACACACAGAGAGAAATATTT---GCTTAAAATATGTGGGAAATGATGTTAT-TCATGTTTTCATTATATACCAAAATTCATA---------TTCA-TTGCTTCTTACCATGTCTCAGTTATGCTATACAGGACAAGGCGAACATGGAAGCCCAATGTGCAGAACAAGCGACTTTTCAGCTTGATTCTGGATCAGTTTATTAAAGTTAAAGTTACAACACATGCAATCCGGTGCATTGATAAAGCTGGTGGTATTGATGAATATCTCCTCAAGACACCTACCAGGAAGCTTGATAATGAACTGTGTTTTCTATGGAAGGCCAAGATTGAACAAAAATATAAAGAACTTAGAAACAAGGAGGTTGGTTTCTTTGCACCAAAAGAAGAGAAGGAACTTGAAGCAGCCTTTGAAAGCCTTGAAATTGAAAAGGAAAAATGGAGAGCTTACTGTAAAGTAG-GTGCAGGAATCCATGGGGGTGCCAAGGGTGGCAATAAACAGGCCACGTCAGAAGACATACTAGAATATGATGGACGGAGTGGAATTTTTAGATGAGAGGTAAAAGAGTTATCAATATTCTCAGTCAGGGCAAATCTGCTCAATAGTAAACTTACATGTA-AAAGTATTCTTATTAGAAGCGAGCTACA-------------------------------------------------------------------------------------------
>DB53
GGTGGCAACAAGTATGTGCAGTTGTAACCTTTTCAGTATAATTTATGTAAAGGACTATTTTGGTTGGGAAAATTT------GAGGGGTTTTCTACTTTAATAGTGATATGTGGGTGATATTCAACTTTATAATTTAGAAAATTGCATGAG--GAGAGAGAGAGAGAATTGTTCTTTAGAAATTACTAGCCATTAGT------TTTGCTGGTCTTTTCTCATTGTGTTTCCATGGGGCTGTTCAGGACAAGACGATGTTGGAAGCCCAATGTACAGAATAAGCGACTTTTCAGCTTGATCCTGGATCGATTTATCAGAGTTAAAGTTACAACACATGCAATTCGGTGCATTGACAAAGCTGGTGGCTTTGATGAATATCTGCTAAAGACACCTACCAGAAAGCTTGATAATGAACTGTGTCTTCTTTGGAAGGCAAAGATTGAACAAAAATATAGAGAACTTGGAAACATGAAGGTTGGTTTCTTTCCACCACAAGAAGAGAAGAAACTTGAACAAGCTTTTGAAAAGCTTGAAATTATCAAGAAGGAATGGAGAGCACAGGGTAAATAAAAACATGGCTAATCGGGATTCTCTGGCAGGGAGGCAGAGTGTA--AAATATTCCAAATCATCACATACCTTATCAATAGTAT----TTGCAATTGTTAAAGTATTGGTGTTAGATATCTGTTGTTTTTGCTCTGAATTGGAATTAAA-TTTTGATCTGCATTAAAGAACATTTCTTCTTAAATGT------------------------------------------------------------------------------------------------
>DC1
--------------------GTTGTAACCTTTTCAGTATAATTTATGTAAAGGACTATTTTGGTTGGGAAAATTT------GAGGGGTTTTCTACTTTAATAGTGATATGTGGGTGATATTCAACTTTATAATTTAGAAAACTGCATGA---GAGAGAGAGAGAGGATTGTTCTTTAGAAATTACTAGCCATTAGT------TTTGCTGGTCTTTTCTCATTGTGTTTCCATGGGGCTGTTCAGGACAAGACGATGTTGGAAGCCCAATGTACAGAATAAGCGACTTTTCAGCTTGATCCTGGATCGATTTATCAGAGTTAAAGTTACAACACATGCAATTCGGTGCATTGACAAAGCTGGTGGCTTTGATGAATATCTGCTAAAGACACCTACCAGAAAGCTTGATAATGAACTCTGTCTTCTTTGGAAGGCAAAGATTGAACAAAAATATAGAGAACTTGGAAACATGAAGGTTGGTTTCTTTCCACCAGAAGAAGAGAAGAAACTTGAACAAGCTTTTGAAAAGCTTGAAATTATCAAGAAGGAATGGAGAGCACAGGGTAAATAAAAACATGGCTAATCGGGATTCTCTGGCAGGGAGGCAGAGTGTA--AAATATTCCAAATCATCACATACCTTATCAATAGTAT----TTGCAATTGTTAAAGTATTGGTGTTAGATATCTGTTGTTTTTGCTC-----------------------------------------------------------------------------------------------------------------------------------------------------
>DD1
----------------------------------------------------------------------------------------------------------------GGTGATATTCAACTTTTCAATAGAGAAAACTGCATGA---AAGAAAGAGAGAGGATTGTTCTTTAGAAATTACTGTGCCATTAA------TTTCCCAGTCTTTTCTCATTATGTTTTCATGGGGCTGTTCAGGACAAGACGATGTTGGAAGCCCAATGTACAGAATAAGCGACTTTTCAGCTTGATCCTAGATCGATTTATCAGAGTTAAAGTTACTACACATGCAATTCGGTGCATTGACAAAGCTGGTGGTTTTGATGAATATCTACTAAAGACACCTACCAGAAAGCTTGATAATGAACTCTGTCTTGTTTGGAAGGCAAAGATTGAACAAAAATATAGAGAACTTGGAAACATGAAGGTTGGTTTCTTTCCACCAGAAGAAGAGAATAAGCTTGCACAAGCTTTCGAAAAGCTTGAAATTACCAAGAAGGAATGGAGAGCACAGGGTAAATAAAAACATGGCTAATCAGGATTCTCTTGCAGGTAGGGAGAGCGTA--AAATATTTCGAATCAGCACATATCTTACCAATAGTAT----TTTCAATGGTTGAAGTATTGGTGTTAGATA---------------------------------------------------------------------------------------------------------------------------------------------------------------------
>DIM50
GGTGGCAACAAGTATGTGCAGTTGTAACCTTTTCAGTATAATTTATGTAAGGGACCATTTTGGTTGGGAAAATTG------GAGGGATTTTCTACTTTGATGGTGATATCTGGGTGATATTCAACTTTTCAATATAGAAAAATGCATGA---GAGAAAGAGAGAGGATTGTTCTTTAGAAATTACTGTGCCATCAA------TTTCCCAGTCTTTTCTCATTATGTTTTCATGGGGCTGTTCAGGACAAGACGATGTTGGAAGCCCAATGTACAGAATAAGCGACTTTTCAGCTTGATCCTAGATCGATTTATCAGAGTTAAAGTTACAACACATGCAATTCGGTGCATTGACAAAGCTGGTGGTTTTGATGAATATCTACTAAAGACACCTACCAGAAAGCTTGATAATGAACTGTGTCTTGTTTGGAAGGCAAAGATTGAACAAAAATATAGAGAACTTGGAAACATGAAGGTTGGTTTCTTTCCACCAGAAGAAGAGAATAAACTTGCACAAGCTTTCGAAAAGCTTGAAATTACCAAGAAGGAATGGAGAGCACAGGGTAAATAAAAACATGGCTAATCAGGACTCTCTGGCAGGTAGGCAGAGCATA--AAATATTTCGAATCAGCACATATCTTACCAATAGTAT----TTTCAATGGTTGAAGTATTGGTGTTAGATATCTGTTGTTTTTGCTGTGAATTGGAAAGCAA-TTTTGACCTAAATTAGAGAACATTTCTTCTTAAATGTTGACAGGGATGGAATGTATTTAAATTCTTATTTTTAAGAAATGTTCAAACCAAAAACTCCTGTT--------------------------------
>EN45
------------------------------------------------------------------------------------------------------------------------TTT-----------------------------CCCTTCCAGACCCTACTACTCCCTGGATAACATTTT--CAGGAGGTTTCTAGTGATG-CAGCTTCTTACTTTGTTGGAATGTTTATGCACAGAACAAGGCGAAAATGGAAGCCCAATGTACAAGACAAGCGGCTTTTTAGTCTGATCTTAGACCGGCACATTCGAGTAAAAGTCACAACACATGCAATTCGGTGCATTGACAAAGCTGGTGGTATAGATGAATATCTGTTGCAGACACCCTCTCATAAGCTTGATAATGAATTGTGTCTTTTCTGGAAAGCAAAGATCCAACAGCACTATGAGGATCTGAGTAAAATGGAGGTTGGTTTCTTTCCACCAGAAGAAGAAAAGAAACTAGAAGAAGCATTTGAGAGGCTTAAAATTGCTAAGAAGGCTATGAGAGATGAAAAGAGGACAAACCAGTCTTGATGCAGGCAAAAAAACTGACGAGGGGTCTGAAGCAGGCAATAAGGGTGCCAAGCTAGAGAACAGAGAGGGAGCAGAGAC---------------AGGGGCAGATAGCAGGCAGCTCTCAG------------------------------------------------------------------------------------------------------------------------------------------------------
>FC13
-------------------------------------------------------------------------------ATCTTTAATGATTGGGGATGGCGAAAACATGGGACACACACAGAGAGAAATATTT---GCTTAAAATATGTGGGAAATGATGTTAT-TCATGTTTTCATTATATACCAAAATTCATA---------TTCA-TTGCTTCTTACCATGTTTCAGTTATACTATACAGGACAAGGCGAACATGGAAGCCCAATGTGCAGAACAAGCGACTTTTCAGCTTGATTCTGGATCAGTTTATTAAAGTTAAAGTTACAACACATGCAATCCGGTGCATTGATAAAGCTGGTGGTATTGATGAATATCTCCTCAAGACACCTACCAGGAAGCTTGATAATGAACTGTGTTTTCTATGGAAGGCCAAGATTGAACAAAAATATAAAGAACTTAGAAACAAGGAGGTTGGTTTCTTTGCACCAAAAGAAGAGAAGGAACTTGAAGCAGCCTTTGAAAGCCTTGAAATTGAAAAGGAAAAATGGAGAGCTTACTGTAAAGTAG-GTGCAGGAATCCATGGGGGTGCCAAGGGTGGCAATAAACAGGGCACGTCAGAAGACAGACTAGAATATGATGGACGGAGTGGAATTTTT----------------------------------------------------------------------------------------------------------------------------------------------------------------------------------------------
>FTS1
GGTGGCAACAAGTATGTGCAGTTGTAACCTTTTCAGTATAACTTATTTAAAGGACTATTTTGGTTGGGAAAATTT------GAGGGGTTTTCTACTTTAATAGTGATATGTGGGTGATATTCAACTTTATAATTTAGAAAACTGCAT-----GAGAGAGAGAGAGGATTGTTCTTTAGAAATTACTAGCCATTAG-------TTTGCTGGTCTTTTCTCATTGTGTTTCCATGGGGCTGTTCAGGACAAGACGATGTTGGAAGCCCAATGTACAGAATAAGCGACTCTTCAGCTTGATCCTGGATCGATTTATCAGAGTTAAAGTTACAACACATGCAATTCGGTGCATTGACAAAGCTGGTGGCTTTGATGAATATCTGCTAAAGACACCTACCAGAAAGCTTGATAATGAACTCTGTCTTCTTTGGAAGGCAAAGATTGAACAAAAATATAGAGAACTTGGAAACATGAAGGTTGGTTTCTTTCCACCAGAAGAAGAGAAGAAACTTGAACAAGCTTTTGAAAAGCTTGAAATTACCAAGAAGGAATGGAGAGCACAGGGTAAATAAAAACATGGCTAATCAGGATTCTCTGGCAGGGAGGCAGAGTGTA--AAATATTCCAAATCATCACATACCTTACCAATAGTAT----TTGCAATGGTTAAAGTATTGGTGTTAGATATCTGTTGTTTTTGCTCTGAAATGGAAATA----------------------------------------------------------------------------------------------------------------------------------------
>FTS2
GGTGGCAACAAGTATGTGCAGCTGTAACCTTTTCAGTATAACTTATGTAAAGGACTATTTTGGTTGGGAAAATTT------GAGGGGTTTTCTACTTTAATAGTGATATGTGGGTGATATTCAACTTTATAATTTAGAAAACTGCAT-----GAGAGAGAGAGAGGATTGTTCTTTAGAAATTACTAGCCATTAG-------TTTGCTGGTCTTTTCTCATTGTGTTTCCATTGGGCTGTTCAGGACAAGACGATGTTGGAAGCCCAATGTACAGAATAAGCGACTTTTCAGCTTGATCCTGGATCGATTTATCAGAGTTAAAGTTACAACACATGCAATTCGGTGCATTGACAAAGCTGGTGGCTTTGATGAATATCTGCTAAAGACACCTACCAGAAAGCTTGATAATGAACTCTGTCTTCTTTGGAAGGCAAAGATTGAACAAAAATATAGAGAACTTGGAAACATGAAGGTTGGTTTCTTTCCACCAGAAGAAGAGAAGAAACTTGAACAAGCTTTTGAAAAGCTTGAAATTACCAAGAAGGAATGGAGAGCACAGGGTAAATAAAAACATGGCTAATCAGGATTCTCTGGCAGGGAGGCAGAGTGTA--AAATATTCCAAATCATCACATACCTTACCAATAGTAT----TTGCGATGGTTAAAGTATTGGTGTTAGATATGTGTTGTTTTTGCTCTGAATTGGAAATAAA-TTTTGATCTGCATTAAAGAACTCTTCTTCTTAAATGTTGACAG------------------------------------------------------------------------------------------
>GG1
-------------------------------------------------------------------------TTGTGT-------TCTTTTGTTAATTGCTGGTTTACTAATGCAATACATATTGTTTAACCTTTTGGTGTGTAAATGTGAATATAAACCCCTGCTCTGAACATTACAAATTAATCAGGCATTTTGCTCCTGGTAATATAGATTTTTACTTTTGTTGGCATGGTGCTGCACAGGACAAGGCGAAAATGGAAGCCCAATGTACAAGAGAAGCGGCTTTTTAGTCTGATTCTGGACCGGCACATTCGAATAAAAGTCACAACACATGCAATTAGGTGCATTGATACAGCTGGTGGTATAGATGAATATCTGCTGCAGACAAATACTCGCAAGCTTGATAATGAATTGGCTCTTCATTGGAAGGCAAAGATCCAACAAGAATATAAAGAATTGAGTAAAGTGGAGGTTGGTTTCTTTCCGCCAGAAGAAGAGAAGAAACTGGAAGAAGCATTTGAAAGGCTTAAAATTGCCAGGAAGGCTCTGAAAGCTAAAAATAGGAAAGCTCAGCCCAGATGCAGAAACAAAAACTGAGGGTGGTGCGGAAGCAGAAGTCCAAGATTCCAGTTTAGAGAATAAAGATGGAGCGGAGTCAGATGTGCAGGCATTAGGGGTGGATAACAGGCAAATCTCAGCAGAGTTTAAGAATGATTTAATATAGTTTCCAAATAGGAAGCTCCAAGATTAAGAGATCCTTATTGGGAATTATCCAAGTCTGCTCTTTCTGCACTGAGAGTGCTAAAGAGTCCT-----------------------------------
>HB41
-----------------------------------------------------------------------------------------------------------------------------------------------------------------------------------AATTACTAGCCATTAA-------GTATACAGTCTCTTCTCCTTATGTTTCCATGGGGCTGTGCAGGACAAGACGATCTTGGAAGCCCAATGTACAGAATAAGCGACTTTTCAGCTTGATCCTGGATAGATTTATCAGAGTTAAAGTTACAACACATGCAATACGAGTCATTGACAAAGCTGGTGGCTTTGATGAATATCTACTGAAGACACCTACCAGAAAGCTTGATAATGAACTCTGTATTCTTTGGAAGGCAAAGATTGAACAAAAATATAGAGAACTTGGAAACATGAAGGTTGGTTTCTTTCCACCAGAAGAAGAGAAGAAACTTGAACAAGCGTTTGAAAAGCTTGAAATTACAAAGAAGGAATGGAGAGCACAAGGT-AATAAAAATATGGCTAACCAGGATTCTCAGGCAGGGAGGCAGGGTGTAGCAAATATTTAGAATCAGCATGTAACTTCTCAACGATAT----TTTCAATGGTTGAACTAATTTTGTTAGATGTCTTTTGTTTTTGCACTGAATTGGAAAGGAA-TTTTAATCTGCATTAGAGAACATTTATTCTTCAATGTTGGCAAGATGG-AATGTATTTAAATTCTA-ATTTTCAAAAAATGTTCAAAAAACAAAAACTAATCTGGTTATGTAGTTTTTTAGTTGCTTCGTTGT
>JO20
------------------------------------------------------------------------TATGTCCATCTGTAATCAGTGAAGATAGAGGAAATATGAGATATTCATTGAGAGATGAATTTGTTGCTAAAAATATGTGGGAAATGATGTTTT-TCATGCTTTTTTTGCATACCTAATTTCATGTGAGTTAATATCA-ATTCTTCTTATCAT-TTCCAGTTATATTATATAGGACAAGGCGAAACTGGAAACCCAATGTGCAGAATAAGCGACTTTTTAGCTTGATTCTGGATCAGTTTATTAGAGTCAAAGTTACAACACATGCAATCCGGTGCATTGATAAAGCTGGTGGCATTGATGAATATCTACTAAAGACACACACTAGGAAGCTTGATAATGAATTGTCTCTTCTTTGGAAGGCCAAGATTGAGCAAAAATATAAAGAACTTAGAAACAAAAAGGTTGGTTTCTTTGCGCCAGAAGAAGAGAAGGAACTTGAAGCAGCCTTTGAAAGCCTTGAAATTGCCAAGGAAGAATGGAGAGCTCACCATAAAACAG-GTGCAGGAATCCATGAGGTTGCCAAAGTTGGCAACCAATAGGCCAAGTTAGAAGGAAAACTAGAACAT-ATTGAGTGATTGAAATTTCTAGATGAGAGGTAAGACAGTCTCCAGTATTCACGGTTAGGGAAAGGCTGCTCAATGGTAAATCCCCACGTA-AAAGTATTCTTCTTAGAAGCAAGCTGCATTTGTTATTTTAGCTGTAAGTTAGGAAGGTG------------------------------------------------------------
>JU21
------------------AAGTGAAGATGATGAAAACAAGTATGTCCATATGTACTCTTTTAACTATAAATTTATGTCCATCTGTAATCAGTGAAGATAGTGGAAATATGAGATATTCATTGAGAGATGAATTTGTTGCTAAAAATATGTGGGAAATGATGTTTT-TCATGCTTTTTTTGCATACCTAATTTCATGTGAGTTAATATCA-ATTCTTCTTATCAT-TTCCAGTTATATTATATAGGACAAGGCAAAACTGGAAACCCAATGTGCAGAATAAGCGACTTTTTAGCTTGATTCTGGATCAGTTTATTAGAGTCAAAGTTACAACACATGCAATCCGGTGCATTGATAAAGCTGGTGGCATTGATGAATATCTACTAAAGACACACACTAGGAAGCTTGATAATGAATTGTCTCTTCTTTGGAAGGCCAAGATTGAGCAAAAATATAAAGAACTTAGAAACAAAAAGGTTGGTTTCTTTGCGCCAGAAGAAGAGAAGGAACTTGAAGCAGCCTTTGAAAGCCTTGAAATTGCCAAGGAAGAATGGAGAGCTCACCATAAAACAG-GTGCAGGAATCCATGAGGTTGCCAAAGTTGGCAACCAATAGGCCAAGTT-GAAGGAAAACTAGAACAT-ATTGAGTGATTGAAATTTCTAGATGAGAGGTAAGACAGTCTCCAGTATTCACGGTTAGGGAAAGCCTGCTCAATGGTAAATCCCCATGTA-AAAGTATTCTTCTTAGAAGCAAGCTGCATTTGTTATTTTAGCTGTAAGTTAGGAAGGTGCTTTCATCTGCATTTGAAAATATTTCTTCTTTAATATGGAGA------------------
>KE1
------GATGGTGGAAGTAGGTGTTGGTAGCTATGCTATCTTCTTGATTCAAGAATTTTATAAATCAACATATTTTTTCATTGCTACCTGCAAATGCATCTTGTGAAAGATGGGTTGAGTAGGAGTGGGTATGTGTGTATGAGAGACACAGAAGCTTGGGGCAGGGACAATTATTTATTAGAAAGCTGTGAATTAGTAAGTTTGTGACAGAGTCTGACTAATGCATTTGGATTGGGCTGTGCAGGACAAGGCGAAAATGTAAGCCCAATGTGCAGGAGAAGCGACTGTTTAGCTTGATTCTAGACAAATTCATTCGAGTTAAAGTTACAACGCATACAATTCGGTGCATCGATAAAGCTGGGTGTATTGATGACTACCTCTTACAGATGCCGCTTCGCAAGGTTGAGAATGAACTTGCTCTCTTTTGGAAGGTAAAGATCCAGCAGGAATATGACAAATTGAGAAAAATGGAGGTTGGTTTCTTTCCACCAGAAGAAGAGAAGAGGCTGGAAGAAGCTTTTGAAAGGCTTAAAATTGCCAGGAAGGCTGCAAGAGCTGAAAATAGGAAAAAATACAGAAATCAATAATGGTGCTGAAGATGGCATCCAGGAGGGAACAGAATCAGGTGAAGAGGGAACAGAATCAGGTGTGGCAGATGATGGACAGAGCGTTGGTGATTTTCAAATTTTAAATCATAGACATACAATGGCGTCACTGTTTGAACTTGAATTTTATGATTGTTATACCAAAACTTCATTGATGAATATGTTTATCAACTTCTCTTTAATTTCACTAACCTCTTTATGAATTCTTCTATTTAGCAATTTGATTGCTCTCGACTCCGATCATT
>LF2
----------------------------------------------------------------------------------------------------------------------------------------------------------------------------------------------------------------------------------------------------------------------------------------------------------------------------------------------------------------------------------------------------------------------------------TATTCTTTGGAAGGCAAAGATTGAACAAAAATATAGAGAACTTGGAAACATGAAGGTTGGTTTCTTTCCACCAGAAGAAGAGAAGAAACTTGAACAAGCCTTTGAAAAGCTTGAAATTATGAAGAAGGAATGTAGAGTACAAGGTAAATAAAAATATGGCTAATCAGGATTCTCTGACAGGGAGGCAGAGTGTCATAAATATTTAGAATCAACACATAACTTCTCAATAGTAT-----TTCAATGGTTGAAATATTGTTGTTAGATTTTTTCTGTTTTTGCACTGAATTGGAAAGGAA-TTTTGATCTGCATTAGAGAACATTTCTTCTTCAATGTTGACAAGGATGGAATGTATTTAAATTTTATTTTCTCAATAAATGTTCAAAAACAAAAACTTGATCTGGTTATGTAGTTTTGTAGTAGCTTTGCATT
>MC0
----------------------------------------------------------------------------------------------------------------GGTGATATTCAACTTTTCATCATAGAAAACTGCATGACAGGAGAGGGGTTGGGGATTGTTCTTTAGAAATTACTAGCCATTAA-------GTTTCCCGTTTTTTCTCATTTTGTTTCCATGGGGCTTTACAGGACAAGACGAAGTTGGAAGCCCAATGTACAGAATAAGCGACTTTTCAGCTTGATCCTGGATCGATTTATCAGAATGAAAGTTACAACACATGCAATTCGGGTCATTGACAAAGCTGGTGGCCTCGATGAATATCTACTGAAGACACCCACTAGAAAGCTTGATAATGAACTCTGTATTCTTTGGAAGGCAAAGATTGAACAAAAATATAGAGAACTTGGAAACATGAAGGTTGGTTTCTTTCCACCAGAAGAAGAGAAGAAACTTCAACAGGCCTTTGAAAAGCTTGAAATTATGAAGAATGAATGGAGAGCACAAGTA-AATAAAAATATGTCTAATCAGGATTCTCTGGCAGAGAGGCAGAGTGTAACAAATATTTAGATCAGAACAGAAACTTCTCTATAGTAT----TTTCAATGATTAAGATACTGTTGTTAGATATCTTTTG-TTTTGCACCGAATTGGAAAGGAA-GTTTGATCTGCATTAGAGAACGTTTCTTCTTCCATGTTGAGAGGGATGGAATTTATTTAAATTCTTTTTTTTCAATAAATGTTCCAAAACAAAAACTTAGTCT------------------------------
>MT0
GGTGGCAACAAGTATGTTCTCTTGTAACCTTTTCAGTATAATTTATGTAAAGGACTATTTTGTTTGAGAAAATTTGTCG-AGAGTGATTTTCTACACTAATTGTGATATTTGAGTGATATTCAACTTTTCATTATAGAAAACCGCAT-----GAGAGAGAGAGGGGATTGTTCTTTAGAAATTACTAGCCACTAA-------GTTGTCAGTCTCTTCTCATTATGTTCCCATGGGGATGCACAGGACAAGACGGTGTTGGAAGCCCAATGTACAGAATAAGCGACTTTTCAGCTTGATTCTGGATCGATTTGTCAGAGTTAAAGTTACAGCACATGCAATTCGGTGTATTGACAAAGCTGGTGGCTTTGATGAATTTCTACTGAAGACACCTACCAGAAAGCTTGATAATGAACTCTGTATTTTTTGGAAGGCAAAGATTGAACAAAAATATAGAGAACTTGGAAATGTGAAGATTGGTTTCTTTCCACCGGAAGAAGAGAAGAAACTTGAACAGGCCTTTGAAAAGCTTGAAATTAGCAAGAAGGAATGGAAAGCACAAGGTAAATAAAAATATGGAAAGTACTCTGTTGTTGGACAAGTTGTTTAGATTCTTAGACTGTTGGTTGAGTAGTAAAAGTTTCAGCTTTTTCAGTATGTGGATGATTCTGTTCTTGTTGTAAAAAGTTTCAAGTTTCCACACTCTGCATGATTATGG-ATTCATTGTGTAAGTGGTTATATAAGATTTTATTATAATATGTGGATATGGGTATAAGCAAAGACTTGATGTGGTTGAGGAACCTACTTATAATAATA-----------------------------------
>NN48
GGTGGCAACAAGTATGTGCAGTTGTAACCTTTTCAGTATAATTTATGTAAAGGACTATTTTGGTTGGGAAAATTT------GAGGGGTTTTCTACTTTAATGGTGATATGTGGATGATATTCAACTTTTCAATATAGAAAACTGCAT-------GAGAGAGAGAGGATTGATCTTTTGAAATTACTAGCAATTAA-------TATGCCGGTCTTTTCTCATTATGTTTCCATGGGG---TTCAGGACAAGACGATGTTGGAAGCCCAATGTACAGAATAAGCGACTTTTCAGCTTGATCCTAGATCGATTTATCAGAGTTAAAGTTACAACACATGCAATTCGGTGCATTGACAAAGCTGGTGGCTTTGATGAATATCTGCTAAAGACACCTACCAGAAAGCTTGATAATGAACTCTGTCTTCTTTGGAAGGCAAAGATTGAACAAAAATATAGAGAACTTGGAAACATGAAGGTTGGTTTCTTTCCACCAGAAGAAGAGAAGAAACTTGAGAAAGCTTTCGAAAAGCTTGAAATTACCAAGAAGGAATGGAGAGCACAGGGTAAATAAAAACATGGCTAATCAGGATTCTCTGGCAGGGAAGCAGAGCATA--AAGTATTTCGAATCAGCACATACCTTACCAATTGTAT----TTTCAATGGTTGAAGTATTGGTGTTAGATATCTTTTGTTTTTGCTCTGAATTGGAAAGGAAATTTTGATCTGCATTAGAGAACATTTCTTCTTAAATGTTGACAGGGATGGGATGT-------------------------------------------------------------------------------
>PA42
GGTGGCAACAAGTATGTGCACTTGTAACCTTTCCAGTATATTTTATGTGAAGGACTATTTTGCTTTGGAAATTTTGTTG-AGAGGGATTTTCTACACTAATGGTGATATCTGTGTAATATTCAACTTTTTATTATAGAAAACTGTAT-----GAGAGAGAGGTGAGATTGTTCTTTAGAAATTACTAGCCATTAA-------GTTTCCGGTCTCTACTCATTGTGTTTCCATGGGGCTGTACAGGACAAGACGATGTTGGAAGCCCAATGTACAGAATAAGCGACTTTTCAGCTTGATCCTGGATCGATTTATTAGAGTTAAAGTTACAACACATGCAATTCGGGTCATTGACAAAGCTGGTGGCTTTGATGAATATCTACTGAAGACACCTACCAGAAAGCTTGATAATGAACTCTGTATTCTTTGGAAGGCAAAGATTGAGCAAAAATATAGAGAACTTGGAAACATGAAGGTTGGTTTCTTTCCACCAGAAGAAGAGAAGAAACTGGAACAAGCCTTTGAAAAGCTTGAAATTGCGAAGAAGGAATGGAGAGTACAAGAT-AATAAAAATATGGCTAATCAGGATTCTCCGGCAGGGAGGCAGAGTGTAGCAGATATTTAGAATCAGCAAATAACTTCCCAATAGCAT----TTTCGATGGTTGAAATATTGTTGTTAGACATCTTCTGTTTTTGCACTGAATTGGAAAGCAA-TTTTTATCTGCATTAGAGAACATTTCTTCTTCAATGTTGACAAGGATGGAATGTATTTA--------------------------------------------------------------------------
>PB33
----------TGGTTGAAAGTCAATCACTCTATAGCTATCTTGCTCCGTCAATATTATGATAAATCAGCACGTGTTTTAACTGCTATTTGCTAATGCATATT-TGAAAGTTGGGTTGAGTAGGATTGGATATGTGTGTGTGAGACAGAGAGAGGGTGGAGAAAGGGACATTTCCTTGTAAATTCTCAGTGACA---------------AGAGTCTGATGTTTGCTTGTGGCTTTGGCT-GGCAGGACAAGGCGAACGTGGAAGCCTAATGTACAGGAGAAGCGGCTGTTTAGCTTGATTCTTGACAGATTTATTCGAATTAAAGTTACAACACATACACTTCGGTGCATTGATAAAGCTGGGTGCATTGATGACTACCTGTTACAGATGCCAATTCACAAGCTTGATAATGAACTTGCTCTTTTTTGGAAGGTAAAGATCCAGCAACAATATGAGAAATTGAGTAAAATGGAGGTTGGTTTCTTTCCACCTGAAGAAGAGAAGAAGCTGGCAGAAGCTTTTGAAAGGGTTAAAATTGCCAGGAAAGCTTCAAGAGCTGAAAATAGGGAAAAATACAGAAATCAGTAACGGGGTTGAAACTGGCATCCAAAATGCCATATTAGATAGTAGAGAGGGAACAGAGTCAAATGTGGCAGATGATGGGCAGAGCCTTGGTGATTTCAAGGTTTGCAAAGAAAGCTCCAAGGTTAAAGAATTTTTATTATAAGTTAATTGAGGTTGCTCTTTCTGCATAGAGTTAGAAGGTGTCCTCTGGCACGTTTTTCTGCCTGAAATAAAATATTAATAAAAGTCTATTTTTTTCTTTTTTTCTCAAATTAGAAAAGTCTTCT
>PF1
-------------------------------------------------------------------GAAAATTTGCCG-AGAGGAATTTTCCACACTAATTGTGATATTTGGGTGATATTCAGCTTTTCATTATAAAAAACTGCGT-----GAGAGAGACAGAGAATTGGTCTATAGAAATTAATAGCCATTAA-------CTTGCCAGTCTCTTCTCATTATGTTTCCATGGGGCTATACAGGACAAGACGATGTTGGAAGCCCAATGTACAGAATAAGCGACTTTTCAGCTTGATCCTGGATCGATTTATCAGAGTTAAAGTCACAACACATGCAATTCGGTGCATTGACAAAGCTGGTGGCTTTGATGAATATCTACTGAAGACACCTACCAGAAAGCTTGATAATGAACTCTCTATTCTTTGGAAGGCAAAGATTGAACAAAAATATAGAGAACTTGGAAACATGAAGATTGGTTTCTTTCCAGCGGAAGAAGAGAAGAAACTTGAGCAAGCCTTTGAAAAGCTTGAAATTACCAAGAAGGAATGGAGAGCACAAGGTAAATAAAAATATGGCTAATCAGGATTCTCTGTCAGGGAGGCAGAGTTTAACAAATATTTAGAATCAGCAC--GACTTCCCAATGGTGT----TTTCAATGGTTGAAATATTGTTGTTAGATATCTTTTGTTTTTGCACTGAATTGGAAAGGAA-TTTTGATCTGTATTAGAGAACATTTCTTCTTCAATGTTTACAAGTATGGAATGTATTTAAATTCTG-TTGTTCAATAGATGTTCATGGCT-------------------------------------------
>PFM1
---------------------------------CAATGTACTTTATGTAAAGGACTATTTTGCTTGGGAAAATTTGTTG-AGAGGGATTTTCTACACTAATGGTGATATCTGGGTTATATTCAACTTTTTATTATAGAAAACTGTATGA---GAGAAAGAGAGGAGATTGTTCTTTAGAAATTACTAGCCATTAA-------GTTTCCAGT--------ATTATGTTTCCATGGGGTTGTACAGGACAAGAAGATGTTGGAAACCCAATGTACAGAATAAGCGACTTTTCAGCTTGATCCTGGATCGATTTATCAGAGTTAAAGTTACAACACATGCAATTCGGGTCATTGACAAAGCTGGTGGCTTTGATGAATATCTACTGAAGACACCTACCAGAAAGCTTGATAATGAACTCTGTATTCTTTGGAAGGCAAAGATTGAACAAAAATATAGAGAACTTGGAAACATGAAGGTTGGTTTCTTTCCACCAGAAGAAGAGAAGAAACTGGAAGAAGCCTTTGAAAAGCTTGAAATTACGAAGAAGGAATCGAGAGTACAAAGTAAATAAAAGTATGGCTAATCAGGATTCTCTGTCAGGGAGGCAGGGTGTAACAGATATTTAGAATCAGCAAATAACTTCTCAACGGCAT----TTTCAATGGTTGAAATA----T-----------------------------------------------------------------------------------------------------------------------------------------------------------------------------
>PG28
AGAGCTTTTTTGCGAGATGGTGCATGTAGTGTTGGTATGCTATCTTAGTCAATACTTCAATAAATCAACATGCTTTTTCATTGCTATGTGCAAATGCATCTTGTGAAAGATGGGTCGAGTAGGATTGGGTATGTGTATGTGAGAGAGAGAG-GGAGTGGGGGAGGGACATTTCTTTATATGTTCTCAGTGAC----------------AGAGTCTGACTATTGTGTTTGGATTGGGCT-GGCAGGACAAGGCGAACATGGAAGCCCAATGTACAGGAGAAGCGACTGTTTAGCTTGATTCTAGACAGATATATTCGAATTAAAGTTACAACACATACACTTCGGTGCATTGATAAGGCTGGGTGCATTGATGACTACCTGTTACAGATGCCGGTTCGCAAGCTTGAGAATGAACTTGCTCTTTTTTGGAAGGTAAAGATCCAGCAACAATATGAGAAATTGAGTAAAATGGAGGTTGGTTTCTTTCCACCAGAAGAAGAGAAGAAGCTGGAAGAAGCTTTTGAAAGGGTTAAAATTGCCAGGAAGGCTTCAAGAGCTGAAAATAGGGAAAAATACAGAAATGAATAATGGTGCTGAAGGTGGCATCCAAGATGCCATGTTAGATAGAAGAGAGGGAACAGAGTCAAATGTGGCAGATGACGGGCAGAGGCTTGGTGATTTTCAGACTTGCAAGGAAAGCTCTAAGGTTAAAGAATTCTTATTATAAATTGATTGAGCTTGCTCTCTCTGCATGAAGTTGGCAGGTGTCCTCTGGCAAATTTTTCTGCCTTACATAAAAGAGTAATGAAAATCTATTTTTTCTTTTACTCAAATTAGAAAAGTATTCTTGT
>PH2
--------------------ACCTTTTCAGTATAATTAATAATTATGTAAAGGACCATTTTGCTTGGGAAAATTTTCCG-AGAGGAATTTTCCACACTAATTGTGATATTTGGGTGATATTCAGCTTTTCATTATAAAAAACTGCAT-----GAGAGAGACAGAGAATTGGTCTATAGAAATTAATAGCCATTAA-------CTTGCCAGTCTCTTCTCATTATGTTTCCATGGGGCTATACAGGACAAGACGATGTTGGAAGCCCAATGTACAGAATAAGCGACTTTTCAGCTTGATCCTGGATCGATTTATCAGAGTTAAAGTCACAACACATGCAATTCGGTGCATTGACAAAGCTGGTGGCTTTGATGAATATCTACTGAAGACACCTACCAGAAAGCTTGATAATGAACTCTCTATTCTTTGGAAGGCAAAGATTGAACAAAAATATAGAGAACTTGGAAACATGAAGATTGGTTTCTTTCCAGCGGAAGAAGAGAAGAAACTTGAGCAAGCCTTTGAAAAGCTTGAAATTACCAAGAAGGAATGGAGAGCACAAGGTAAATAAAAATATGGCTAATCAGGATTCTCTGTCAGGGAGGCAGAGTTTAACAAATATTTAGAATCAGCAC--GACTTCCCAATGGTAT----TTTCAATGGTTGAAATATTGTTGTTAGATATCTTTTGTTTTTGCACTGAATTGGCAAGGAA-TTTTGATCCGTATTAGAGAACATTTCTTCTTCAATGTTTACAAGTATGGAATGTATTTAAATTCTG-TTGTTCAATAGATGTTCATGGCTTCATCTTATGCTTCAGAGTAGGTTTACCTGATTTGATAATAGC
>PM29
ATTTTTTGCGTGATGGTGCAAGTAGGTGTGGTTTGCTATCTTCCTCAGTCAATACTTTGATAAATCAATATATTTTTTCATTGCCATGTCCAAATGTATCTTGTGAAAGATGGGTTGAGTAGGATTGTGTATGTAGGGTAG--------------TGGGGATCGGGACAACTCTTTGTAAGTTCTCATTGAC----------------AGAATCTGACCATTTGGATTGGGCTGG----TACAGGACAAGGCGCACATGGAAGCCCAATGTACAGGAGAAGCGACTGTTTAGTTTGATTCTAGACAGATTTATTCGAATTAAGGTTACAACACATACACTCCGGTGCATTGATAAAGCTGGGTGTATTGATGACTACCTGTTACAGATGCCGCTTCGCAAGGTCGAAAATGAACTTGCTCTTTTTTGGAAGTTAAAGATCCAACAGCAATATGAGAAACTGAGTAAAATGGAGGTTGGTTTCTTTCCACCAGAAGAAGAGAAGAAGCTGGCAGAAGCTTTTGAAAGAGTTAAAATTGCCAAGAAGGCTTCAAGAGCTGAAAATAGGGGAAATTACAGAAATCGATAATGGCGATGAAGGTGGCATCCAATATGCCATGTTAAATAGAAAAGAGGGAACAGAGCTAGGTGTGGCAGATGAAGGGCAGAGCCTTAGCGATTCTGAGTTTTGAAAGGAAATCTCCAAGGTTAAAGATATCTTATTATAAATAGATCAAGCTTGCTCTTTCTGCATAAAGTTGGCAGGTGTCCTCTGGCAAATTTTTCTGGCTGACATAAAAGGGTGATGAAAATCTATTTTTTATACCAAAATAAGAAATTTTTTTTTGTATG
>PS27
--------------------------------------------------AATACTTCAATAAATCAACATGCTTTTTCATTGCTATGTGCAAATGCATCTTGTGAAAGATGGGTCGAGTAGGATTGGGTATGTGTATGTGAGAGAGAGAG-GGAGTGGGGGAGGGACAATTCTTTATATGTTCTCAGTGAC----------------AGAGTCTGACTATTGTATTTGGATTGGGCT-GGCAGGACAAGGCGAACATGGAAGCCCAATGTACAGGAGAAGCGACTGTTTAGCTTGATTCTAGACAGATATATTCGAATTAAAGTTACAACACATACACTTCGGTGCATTGATAAGGCTGGGTGCATTGATGACTACCTGTTACAGATGCCGGTTCGCAAGCTTGATAATGAACTTGCTCTTTTTTGGAAGGTAAAGATCCAGCAACAATATGAGAAATTGAGTAAAATGGAGGTTGGTTTCTTTCCACCAGAAGAAGAGAAGAAGCTGGAAGAAGCTTTTGAAAGGGTTAAAATTGCCAGGAAGGCTTCAAGAGCTGAAAATAGGGAAAAATACAGAAATGAATAATGGTGCTGAAGGTGGCATCCAAGATGCCATGTTAGATAGAAGAGAGGGAACAGAGTCAAATGTGGCAGATGACGGGCAGAGGCTTGGTGATTTTCAGACTTGCAAGGAAAGCTCTAAGGTTAAAGAATTCTTATTATAAATTGATTGAGTTTGCTCTCTCTGCATGAAGTTGGCAGGTGTCCTCTGGCAAATTTTTCTGCCTGACATAAAAGAG-------------------------------------------------
>PS30
GGTGGCAACAAGTATGTGCACTTGTAACCTTTTCAGTATATTTTATGTGAAGGACTATTTTGCTTTGGAAAATTTGTT---GAGGGATTTTCTACACTAATGGTGATATCTGGGTAATATTCAACTTTTTATTATAGAAAACTGTAT-----GAGAGAGAGGGGAGATTGTTCTTTAGAAATTACAAGCCATTAA-------GTTTCCGGTCTCTACTCATTATGTTTCCATGGGGCTGTACAGGACAAGACGATGTTGGAAGCCCAATGTACAGAATAAGCGACTTTTCAGCTTGATCCTGGATCGATTTATCAGAGTTAAAGTTACAACACATGCAATTCGGGTCATTGACAAAGCTGGTGGCTTTGATGAATATCTACTGAAGACACCTACCAGAAAGCTTGATAATGAACTCTGTATTCTTTGGAAGGCAAAGATTGAACAAAAATATAGAGAACTTGGAAACATGAAGGTTGGTTTCTTTCCACCAGAAGAAGAGAAGAAACTGGAACAAGCCTTTGAAAAGCTTGAAATTGCGAAGAAGGAATGGAGAGTACAAGAT-AATAAAAATATGGCTAATCAGGATTCTCTGGCAGGGAGGCAGAGTGTAACAGATATTTAGAATCAGCAAATAACTTCTCAATAGCAT----TTTCAATGGTTGAAATATTGTTGTTAGACATCTTCTGTTTTTGCACTGAATTGGAAAGCAA-TTTTGATCTGCATTAGAGAACATTTCTTCTTCAATGTTGACAAGGATGGAATGT-------------------------------------------------------------------------------
>PSF43
---------------------------------------------------------TTTTGGTTGGGAAAATTT------GAGGTTTTTTCTATTTTAATGGTGATATGTGGCTGATATCCAACTTTTCAATATAGAAAACTGCATG-----AGAGAGAGAGAGGATTGTTCTTTAGAAATTACTAGCCATTAA-------TATGCCTGGCTTTTCTCATTATGTTTCCATGGGG---TTCAGGACAAGACGATGTTGGAAGCCCAATGTACAGAATAAGCGACTTTTCAGCTTGATCCTAGATCGATTTATCAGAGTTAAAGTTACAACACATGCAATTCGGTGCATTGACAAAGCTGGTGGCTTTGATGAATATCTGCTAAAGACACCTACCAGAAAGCTTGATAATGAGCTCTGTCTTCTTTGGAAGGCAAAGATTGAACAAAAATATAGAGAACTTGGAAACATGAAGGTTGGTTTCTTTCCACCAGAAGAGGAGAAGAAACTTGAAAAAGCTTTTGAAAAGCTTGAAATTACCAAGAAGGAATGGAGAGCACACGGTAAATAAAAACATGGCTAATCAGGATTCTCTGGCAGGGAGGCAGAGCATA--AAATGTTTCGAATCAGCACATACCTTACCAATTGTAT----TTTCAATGGTTGAAGTATTGGTGTTAGATATCTGTTGTTTTTTCTCTGAATTGGAAAGGAGTTTTTAATCTGCATTA----------------------------------------------------------------------------------------------------------------------
>PTA0
-------------------------------TTCAGTATATTTTATGTCAAGGACTATTTTGCTTAGGAAATTTTGATG-AGAGAGATTTTCCACACTAATGATGATATCTGGGTGATATTCAACTTTTCATTATAGAAAACTGCAT-------GAGAGAGAGGTGATTGTTCTTTAGAAATTACTAGCCATTAA--------GTTTTGGTCTCTTCTCACCATGTTTCCATGGGGCTGTACAGGACAAGACGATCTTGGAAGCCCAATGTACAGAATAAGCGACTTTTCAGCTTGATCCTGGATCGATTTATCAGAGTTAAAGTTACAGCACATGCAATTCGGGTCATTGACAAAGCTGGTGGCTTTGATGAATATCTACTGAAGACACCTACCAGAAAGCTTGATAATGAACTCTGTATTCTTTGGAAGGCAAAAATTGAACAGAAATATAGAGAACTTGGAAACATGAAGGTTGGTTTCTTTCCACCAGAAGAAGAGAAGAAACTTGAACAAGCCTTTGAAAAGCTTGAAATTACGAAGAAGGAAAGTAGTGTACAAGCTAAATAAAAATATGGCTAATCAGGATTCTACGGCAGAGAGGCAGAGTGTAACAAATATTTAGAATCAGCACATAACTTATCGGTAATAT----TTTCAATGGTTGAAATATGGTTGTTAGATAACTTCTGTTTTTGCACTGAATTGGAAAGGAA-TTTTGATCTGCATTAGAGAACATTTCTTCTT------------------------------------------------------------------------------------------------------
>RC54
------------------------------------------------------------------------------------------TCTAATTTAATGGTGATATGTGGGTGATATTCAACTTTTCAATATAGAAAACTGCATGA---GAGAGAGAGAGAGGATTGTTCTTTAGAAATTACTAGCCATTAA-------CATGCGGGTCTTTTCTCATTATGTTTCCATGGGG---TTCAGGACAAGACGATGTTGGAAGCCCAATGTACAGAATAAGCGACTTTTCAGCTTGATCCTAGATCGATTTATCAGAGTGAAAGTTACAACACATGCAATTCGGTGCATTGACAAAGCTGGTGGCTTTGATGAATATCTGCTAAAGACACCTACCAGAAAGCTTGATAATGAACTCTGTCTTCTTTGGAAGGCAAAGATTGAACAAAAATATAGAGAACTTGGAAACATGAAGGTTGGTTTCTTTCCACCAGAAGAAGAGAAGAAACTTGAAAAAGCTTTCGAAAAGCTTGAAATTACCAAGAAGGAATGGAGCGCACAGGGTAAATAAAAACATGGCTAATCAGGATTCTCTGGCAGGGAAGCAGAGTGTA--AAATATTTTGAATCAGCAGATACCTTACCAATTGTAT----TTTCAATGGTTGAAGTATTGGCGTTAGATATCTGTTGTTTTTGCTCTGAAT------------------------------------------------------------------------------------------------------------------------------------------------
>RR55
------------------------------------------------AAAGGACTATTTTGGTTGGGAAAATTT------GAAGGGTTTTCTAATTTAATGGTGATATGTGGGTGATATTCAACTTTTCAATATAGAAAACTGCATG-----AGAGAGAGAGAGGATTGTTCTTTAGAAATTACTAGCCATTAA-------TATGCCGGTCTTTTCTCATTATGTTTCCATGGGG---TTCAGGACAAGACGATGTTGGAAGCCCAATGTACAGAATAAGCGACTTTTCAGCTTGATCCTAGATCGATTTATCAGAGTGAAAGTTACAACACATGCAATTCGGTGCATTGACAAAGCTGGTGGCTTTGATGAATATCTGCTAAAGACACCTACCAGAAAGCTTGATAATGAACTCTGTCTTCTTTGGAAGGCAAAGATTGAACAAAAATATAGAGAACTTGTAAACATGAAGGTTGGTTTCTTTCCACCAGAAGAAGAGAAGAAACTTGAAAAAGCTTTCGAAAAGCTTGAAATTACCAAGAAGGAATGGAGCGCACAGGGTAACTAAAAACATGACTAATCAGGATTCTCTGGCAGGGAAGCAGAGTGTA--AAATATTTCGAATCAGCACATACCTTACCAATTGTAT----CTTCAATGGTTGAAGTATTGGC-----------------------------------------------------------------------------------------------------------------------------------------------------------------------------
>SA1
-----------------------------------------TTTATGTAAAGGACTATTTTGCTTTGGAAAATTTGTTG-AGAGGGATTTTCTACACTAATGGTGATATCTGGGTGATATTCAACTTTTTATTATACAAAACTGTATGA---GAGAAAGAGAGGAGATTGTTCTTTAGAAATTACTAGCCATTAA-------GTTTCCAGTTTCTTCTCATTATGTTTCCATGGGGCTGTACAGGACAAGACGATGTTGGAAGCCCAATGTACAGAATAAGCGACTTTTCAGCTTGATCCTGGATCGATTTATCAGAGTTAAAGTTACAACACATGCAATTCGGGTGATTGACAAAGCTGGTGGCTTTGATGAATATCTACTGAAGACACCTACCAGAAAGCTTGATAATGAACTCTGTATTCTTTGGAAGGCAAAGATTGAACAAAAATATAGAGAACTTGGAAACATGAATGTTGGTTTCTTTCCACCAGAAGAAGAGAAGAAACTGGAACAAGCCTTTGAAAAGCTTGAAATTGCGAAGAAGGAATGGAGAGTACAAGGT-AATAAAAATATGGCTAATCAAGATTCTCTGGCAGGGAGTCAGAGTGTAACAGATATTTAGAATCAGCAAATAACTTCTCAATAGCAT----TTTCAATGGTTGAAATATTGTTATTAGACATCTTCTGTTTTTGCACTGAATTGGAAAGGAA-TTTTGATCTGCATTAGAGAACATTTCTTCTTCAATGTTGACAAGGATGGAATGTATTTAAATTCTATTTTTTCAATTTATGTTCAAAAACGAAACTTAGTTTGGCTATGCAGTTTTGGTGTATCTTTGCTTTT
>SC0
------------------------TAACCTTTTCAGTATAATTTATTTAAAGGACTATTTTGCTTGGGAAATTTTGTTG-AGAGGGGTTTTCTACACTAAT-----------GGTGATATTGAACTTTTCATTATAGAAAACTGCATGA---GAGGGAGAGAGAGGATTGTTCTTTGGAAATTACAGGCCATTAA-------GTTGCCAGGCTTTTCTCATTATGTTTCTATGGGGCTGTACAGGACAAGACGATGTTGGAAGCCCAATGTACAGAATAAGCGACTTTTCAGCTTGATCCTGGATCGATTTATCAGAGTTAAAGTTACAGCACATGCAATTCGGTGCATTGACAAAGCTGGTGGCTTTGATGAATTTCTACTGAAGACACCTACCAGAAAGCTTGATAATGAACTCTGTATTCTTTGGAAGGCAAGGATTGAACAAAAATATAGAGAACTTGGAAACATGAAAATTGGTTTCTTTCCACCGGAGGAAGAGAAGAAACTTGAAACAACCTTTGAAAAGCTTCAAATTGCCAAGAAGGAATGGAGAGCACCGGCA-AATAAAAATATGGCTAATCAGGATTCTCTGGCAGGGAGAGAGAGTCTAAAAAATATTTAGAATCAGCCCATGACT----GATCGTAT----TCTCAATAATTGAAATAATGTTCTTAGATATCTTTTGTTTTTTCACTGAATCGGAAAGAAA-TTTTGATTTGTATTAGAGAACATTTCTTCTTCAATGTTGG---------------------------------------------------------------------------------------------
>SE46
----------------------------GATGCTACAGAGAATAGTGCCAGTCTATCTTTGGGGTGTTGTTTTCCACTTATCTTAATTTCTTTTAGAACATGTGAAAACATCTGCCCTTTTTGATCTAAGACAGGGCAAGCTTTGTGCTCCATTTTTCTAGTTTCTATCGATGGCTGCATGTCACTTCTACAGGAGATTTCTAGTGATG-TAGCTTCTTACTTTGTGGTAATGGTGATGTACAGGACAAGGCGAAAATGGAAGCCCAATGTACAAGACAAACGGCTTTTTAGTCTGATCTTAGACCGACACATTCGAGTAAAAGTCACAACACATGCAATTCGGTGCATTGACAAAGCTGGTGGTATAGATGAATATCTGTTGCAGACACCTTCTCACAAGCTTGATAATGAATTGTGTCTTTTCTGGAAAGCAAAGATCCAACAACACTATGAAGATCTGAGTAAAATGGAGGTTGGTTTCTTTCCACCAGAAGAAGAAAAGAAACTAGAAGCAGCATTTGAGAGGCTTAAAATTGCCAAGAAGGCTATGAGAGATGAAAAGAGGAAAAACCAGTCTTGATGCAGGGAACAAAACTGATGAGGGGCCTGAAGCAGGCAATGAGGGCGCCAAAATAGAGAACAGAGAGAAATCAGAGAT---------------AGGGTCAGAGAGCAGGCAGCTCTCAGCTAGGGGTCGGTTTTCAGAAGGTT------------------------------------------------------------------------------------------------------------------------------
>SG23
----CCAAAGAAGCATTGAGGAGAAATCTTCCTAATCATAAGTGTATTATGGGAAGGGCTAAGAGAGGAATTTACGCTGGTCGCCACATCCAATTTGGCAATCAAATCAGTGAAGATGGTGGAAACAAGTATGTCCATCTGTAATCTTTTAATTATGAATTTATGCATTTCTTGCCAGAAAATATTGAGTTTTGAAATAGCTGGTCACA-TTGCTTCTTACCGTGTTTCATTTGTACTGTACAGGACAAGGCGAACATGGAAGCCCAATGTGCAGAATAAGCGACTTTTCAGCTTGATTCTGGATCAGTTTATCAGAGTTAAAGTTACAACACATGCAATCCGGTGCATTGATAAAGCTGGTGGCGTTGATGAATATTTATTAAAGACACCTAGCAGGAAGCTTGATAACGAACTGTGTCTTCTTTGGAAGGCCAAAATCGAACAAAAATATAAAGAACTTAGAAACAAGGAGGTTAGTTTCTTTGCACCAAAAGAGGAGAAGAAACTTGAAGCAGCCTTTGAAAGACTTGAAATTACCAAGCAAGAATGGAGAGCTTGCCGTAAAGCAGGGTGCAGGAATCTATGGGGGTGCCAA-GGTGACGATCAACATGCCAAGTTAGAAGGCAAACTAGAACAGAATCAAGTTATCGGAATCTTTAGATGAGAGTTAAGAGTGTCACCGATATTCTGAGTTGGGGCAAAGTTGTTCAATAGTAAACTCACATGTTAAAAGTATTCTTCTTAGAAGCGAGCTGCATTTGTTATTTTTGCTGTAAGTTGGGAAGGTGC-TTGACCTGCATTTGAAAAC---------------------------------------
>SS22
---------------------------------------------------------ACTAAGAGAGGAATTTACGCTGGTCGCCACATCCAATTTGGCAATCAAATCAGTGAAGATGGGGAAAACAAGTATGTCCATCTGTAATCTTTTGATTTTGAATTTATGCATTTCTTGCCAGAAAATATTGAGATTTGAAATAGCTGGTCACA-TTGCTTCTTACCGTGTTTAAGTTGTACTATACAGGACAAGGCGAACATGGAAGCCCAATGTGCAGAATAAGCGACTTTTCAGCTTGATTCTGGATCAGTTTATTAGAGTAAAAGTTACAACACATGCAATTCGGTGCATTGATAAAGCTGGTGGCATTGATGAATATTTACTAAAGACACCTAGCAGGAAGCTTGATAATGAACTGTGTCTTCTTTGGAAGGCCAAGATTGAACAAAAATATAAAGAACTTAGAAACAAGGAGGTCAGTTTCTTTGCACCAAAAGAAGAGAAGGAACTTGAAGCAGCCTTTGAAAGACTTGAAATTGCCAAGGAAGAATGGAGAGCTTGCCATAAAGCAGGGTGCAGAAATCTATGGGGGTGCCAA-GGTGACGATCGACATGCCAAGTTAGAAGGCAAACTAGAACAGAATCAAGTTATTGGAATTTTTAGATGAGAGTTAAGAGTGTCACCAATATTCTGAGTTGGGGCAAAGTTGTTCAATAGTAAAACTCACATGTTAAAGTATTCTTCTTAGAAGCGAGCTGCATTTGTTATTTTTGCTGTAAGTTGGGAAGGTGCTTTGACCTGCATTTGAAAACATTTTTTCTTCAGTG------------------------
>SV36
GAGGCAAAAGAAGCATTAAGGAGAGAACTACCGAATAAAAAGTGCATTATGGGTCGGGCTCAGAGAGGAATTTTTGCAGGTCGCCACATCCAGTTTGGCAATAAAATCAGTGAAGATGGTGGCAACAAGTATGTGCATCTTTAACCTTTTAACTCTGAATTTATGCATATATCACTTCAAGACGTGAGATCTAGTTGGTATTTTTCATTTGTGCTTCTTACTGTGTTTCATTGGGTCTGTACAGGTCAAGGCGATCATGGAAGCCCAACGTACAGAACAAGAGACTTTTTAGCTTGATTTTGGATCGATTCATTAGGGTTAAAGTTACTACACATGCAATTCGGTGCATTGATAAAGCTGGTGGCATCGACGAATATCTTCTGCAGACATCTAGCAAGAAGCTTGATAATGAACTCTGCATTCTTTGGAAGGCAAAAATTGAACAAAAATATAAGGAACTTAGAAACTGGGAGGTTTGTTTCTTCCCACCGGAAGAAGAAAAGAAACTTCAAGAAGCCTTTGAAAAGCTTGAAATTGCCAAGGAGGAATCAGCAGCTTGTCGCAAAGCAA-ACACACTGATCCATGATGGTGCTGAAGGTGGCAATAAAGATGTCAAGTTAGATGGCAAAAGGGAACGAGATTTACTTAAGCAAATCAATGGAAGCTTTACTTGAGCCCATCGAAAATCTCAGAATTTTTTTCTAAAATATAGAGATAGCCTGAAGGTGCAAGGGGACGCCGATAGGGAGCTTTGTTTTCTAGATAATTTAAGACATGTTTGAAGCGGTATTCATCTTTTTGAAGTTTGATTTCTGATCATTACAAAGAGACAAGTCGGAGAAGAGAGAA
>TA17
--------------------------------------------------------------------------------------ATCAGTGAAGAGGGTGGAAATATGGGACAGACATTGACAGATGGGTTTGTTGCTAAAAATACATGGTAAATCATGTTAT-TCATGCTTTTGTTACATACTGAATTTCATGTGAGCTAGTATCA-ATTCTTCTTACTAT-TTCCAGTTATACTATCCAGGACAAGGCGAAATTGGAAGCCCAATGTGCAGAATAAACGACTTTTCAGCTTGATTCTGGATCAGTTTATTAGAGTCAAAGTTACAACACATGCAATTCGGTGCATTGATAAAGCTGGTGGCATTGATGAATATCTGCTAAAGACACCTACCAGGAAGCTTGATAATGAACTCGCTCTTCTTTGGAAGGCCAAGATTGAGCAAAAATATAAAGAACTTAGAAACAAGAAGGTCGGTTTCTTTGCACCAGAAGATGAGAAGGAACTTCAAGCAACCTTTGAAAGCCTTGAAATTGCCAAGGAAGAATGGAGAGCTCACCGCAAAGCAG-GTGCAGGAATCCATGAGGTTGCCAAAGGTGGCAACCAACAGGCTAAGTTAGAAGGCAAACTAGAACATATTTGAGTAATTGGAATTTTCCAAATGAGATTTACATTCTC--------------------------------------------------------------------------------------------------------------------------------------------------------------------------
>TB39
----------------------------------------AATTTTCATTAATTAAAAGAAAATTGCAAGTATAAGGGA--GAATCTTCATTATATAATAGAAAATTGCAAATATATGGGAGAGAGAAGGGGACATGGTAGGAGGGCAAAAAGGAGGAAGG-----ATTTTTCTCTAGAAATTATTTAGCCCTGAAGTTGTCAGTCACA-TTGCTTCTTACAGTGTTTCAATGGTACTGTACAGGACAAGGCGAACATGGAAGCCCAATGTACAGAACAAGCGACTTTTCAGCTTGATTCTTGATCGATTTATTAGAATTAAAGTTACAACACATGCAATTCGGTGCATTGATAAAGCTGGTGGCATTGATGAGTATCTTCTAAAGACACCTAGCAAGAAGCTTGATAACGAACTGTCTCTTCTTTGGAAGGCCAAGATTGAACAAAAATATAAAGAACTTAAAATCAAAGAAGTTGATTTCTTTTCACCAGAAGAAGAGAAGAAACTTGAAGAAGCATTTGAAAAGTTTGAAATCGCCAAAGAGGAATCAAGAGCTCTTCAACAAGCAA-AAGCAGAAATCCACAATGATGCCAAGGGTAGTGACCCACATGCCAAGTTAGAAGGAAAAATGGAACAGAATCAGGGGATCAGAATTAGATGAGAGGT----AGAATGCCACCAAGATTCACAATCAGTGTACAGCTTTGCCATGGTAAA-----------CTCAAATTCTTGTTAGAAGCCAGATGCA---------TTTGCAGTAAATTAGGAAGGAGCGTTGACTTGCATTTGAAAACATTTCTTCTTCAATGTTGAGGACACTAACTAGAAAATCT
>TC31
-------------------------------------------------------------AAATCAACATATGTTTTCATTGCTATGTGCAAATGCATCTTGTGAAAGATTGGTTGAGTAGGAGTGGGCATGTGTGTTTGAGATGGAGTGAGGGGCGAGGGAGGGAAAAC--TTTATTAGAAAACAGTGAATTAGTAAGTTTGTGACAGAGTCTGACTATTACATTTGGATTGGGCTGTGCAGGACAAGGCGAAAATGTAAGCCCAATGTACAGGAGAAGCGACTTTTTAGCTTGATTCTAGACAGATACATTCGAATTAAAGTTACAACGCATACAATTCGGTGCATTGATAAAGCTGGGTGTATTGATGACTACCTGTTACAGATGCCGATTCGGAAGGTTGAGAATGAACTTGCTCTCTTTTGGAAGGTAAAGATCCAGCAGGAATATGACAAATTGAGGAAAATGGAGGTTGGTTTCTTTCCACCAGAAGAAGAGAAGAAGCTGGAAGAAGCTTTTGAAAGGGTTAAAATTGCCAGGAAGGCTGCAAAAGCTGAAAATAGGAAAAAATACAGAAATCGAAAATGGTGCTGAAGGTGGCATCGAAGATGCCATGTTAGACAGAAAAGAGGGAACAGAATCAGGTGTGGTAGACGATGGACAGAG---TGGAGATTTTCAAAATGAGTAATTTTTTAGTACATTTTTCAGTATGTGTAACAATTGTAATGACCGTAGATAAACCATATTTTCACCTCTTTGTACATTTCTTGCCCATCCTTTTAATTTATTGGATGCCTGGCAAATGGGTACCTCAATTCCTTTTACTTTCTTCCTAACGGTTGATA
>TN1
----------------------------------------TGTGTTGAGAGATGGATATTTTACTAAAAATGTGCAAGATCAAAATTTCATTATATAATAGAAAAGTGCAAGTATAAGGGGGAGAGAAGGGGACACAGCCTAAG--------GGTGCAAGG-----GTTTTTCTTTAGAAAGTATTCAGCCCTTAAGTTGCCAGTCACA-TTGCTTCTTACCATGTTTCAATGGTACCGTACAGGACAAGGCGAACATGGAAGCCCAATGTACAGAACAAGCGACTTTTCAGCTTGATTTTGGATCGATTTATTAGAGTTAAGGTTACAACGCATGCAATTCGGTGCATTGATAAAGCTGGTGGCATTGATGAATATCTTCTAAAGACACCTAGCAAAAAGCTTGATAATGAACTGTGTCTTCTTTGGAAGGCCAAGATTGAACAAAAATATAAAGAAATTAAAAACAAGGAGGTATGTTTCTTTCCACAAGAAGACGAGAAGAAACTTGAAGAAGCATTTGAAAGGCTTGAAATTGCCAAGAAGGAATCTAGAGCTCGTCGTAAAGCAA-ATGTGGGAATCCATGAGGGTGCAAAGGGTGACGACCAGCATGCCAAGTTAGAAGGAAAAATGGAACAAAATTAGGCGATTGGGCTTAGATGAGAGAT----TGAGTGTCACCAATATTTACAATCAGCATACAAATTTACGATAGTAAA-----------CAAAAATTATTGTTAGAATCTAGCT---------GCTTTTGCAGTAAGTTGGTAATGTGCATTGACTTGCACTTGAAAACAGTTCTTCAATGTTGAGGAGAATAATAACTAGCAAAATC
>TO14
----------------------------------------------------------------TATAAATTTATGTCCATCTTTAATCAGTGAAGATGGTGAAAATATGGGACATTCATTGAGAGATGAATTTGTTGCTAAAAATATGTGGGAAATGATGTTAT-TCATGCTTTAATTATATACCGAATTTCATGTGAGTTAGTATCA-TTGCTTCTTATCAT-TTCCAGTTATACTATACAGGACAAGGCGAACATGGAAGCCCAATGTGCAGAATAAGCGACTTTTCAGCTTGATTCTGGATCAGTTTATTAGAGTTAAAGTTACAACACATGCAATCCGGTGCATTGATAAAGCTGGTGGCATTGATGAATATCTACTAAAGACACCTACCAGGAAGCTTGATAATGAACTGTCTCTTCTTTGGAAGGCCAAGATTGAACAAAAATATAAAGAACTTAGAAACAAGAAGGTTGGTTTCTTTGCACCAGAAGAAGAGAAGGAACTTGAAGCAGCCTTCGAAAGCCTTGAAATTGCCAAGGAAGAATGGAGAGCTCACCGTAAAGCAG-GTGCAGGAATCCATGGGGTTGCCAAAGGTGGCAACCAACAGGC-AAGTTAGAAGGCAAACTAGAACATAATGGAGTGATTGGAGTTTCTAAATGAGAGGTAAGAGAGTCACCAATATTCCCGGTCAGGGCAAAGCTGCTCAATGGTAAACACACAAGTA-AAAGTATTCTTCTTAGAAGCGAGCTGCATTTGTTATTTTAGCTGTAAGTTGGGAAGGGGCT----------------------------------------------------------
>TPL03
GGTGGCAACAAGTATGTGCAGTTGTAACCTTTTTAGTATAATTTATGTAAAGCACTATTTTGGTTGGGAAAATTT------GAGGGGTTTTCTACTTTAATGGTGATATGTGGGTGATATTCAACTTTTCAATATAGAAAACTGCATG-----AGAGAGAGAGAGGATTGTTCTTTAGGAATTACTAGCCATTAA-------TATGCCAATCTTTTCTGATTATGTTTCCATGGGG---TTCAGGACAAGACGATGTTGGAAGCCCAATGTACAGAATAAACGACTTTTCAGCTTGATCCTAGATCGATTTATCAGAGTTAAAGTTACAACACATGCAATTCGGTGCATTGACAAAGCTGGTGGCTTTGATGAATATCTGCTAAAGACACCTACCAGAAAGCTTGATAATGAACTGTGTCTTCTTTGGAAGGCAAAGATTGAACAAAAATATAGAGAACTTGGAAACATGAAGGTTGGTTTCTTTCCACCAGAAGAAGAGAAGAAACTTGAAAAAGCTTTCGAAAAGCTTGAAATTACCAAGAAGGAATGGAGAGCACAGGGTAAATAAAAACATGGCTAATCAAGATTCTCTGGCAGGGAGGCAGAGCATA--AAATGTTTCGAATCAGCATATACCTTACCAATTGTAT----TTTCAATGGTTGAGGTATTGGTGTTAGATATCTGTTGTTTTTGCTCTGAATTGGAAAGGAATTTTTGATCTGCATTAGAGAACATTTCTTCTTAAATGTTGACAGGGATGGAATGTATTTAAATTCTGTTTTTTTAATAAATTTTCAAA----------------------------------------------
>WN5
--------------------------------------------------AAGTGTACAGTTTAGGGAAATTATCTGAGGATGGATTTGCTAATTCAAGGTTGTGAGATTTAGGTAACATTCAAATTTTTATTATAAAACAGAAAATTGCAGGAACGAGAAGGAAGGAGGTTCTCTAGAAACTGTTGGACCTTTAAGTTGACAGTCACA-TATTTTCTTACTGTTTTGCAATGGGGCTGTACAGGACAAGGCGAAATTGGAAGCCTAATGTACAGAACAAGCGTCTTTTCAGCTTGATCCTGGATCGCTTTATTAGAGTAAAAGTTACAACACATGCAATTCGGTGTATTGATAAGGCTGGTGGCATTGATGAATATCTACTGAAGACACCTACCAGGAAGCTTGATAATGAACTGTCTCTTCTGTGGAAGGCAAAGCTTGAACAAAAATATAGAGAACTTGGAAATATGGAGGTTGGTTTCTTTCAACCAGAAGAAGAAAACAAACTTGTAGAAGCCTTTGAAAAGCTTGAAATTGCCAAGAAAGAATGGAGAGCTCGCGGCAAAGCAA-AAACAGTTAATCAGGCTTCGCTGCCAGACACTGTCACCAATATTTAAAATCAGCACAGATA---AACTTCCCAATAGCAT----GCTCAGAGGTTAAGAGACAGTTGTGTTTGTTGTTTTT-------GCTAAGTTGGCAAGGTA-GTTTTTCCTGCATGAGAAAAAATATATTCTTCAATGTTGAGGATAGTGCGTCTACATTCTATTTGTTTGGTACATTTTGAAACCGGAAGCTTAGTCTGGCTGTGTAA--------------------------
>WS10
------------------------------------------------------------------------------------------------ATGGCGAAGACATGGGATATGCACTGAGAGATGAAATTTTTGCTTAAAATATGTGGTAAATGATGTTAT-CCATGTTTTC---AAATACCAAATTTCATA---------TTCA-TTGCTTCTTACCATGTTTCAGTTATACTATACAGGACAAGACGAACATGGAAGCCCAATGTGCAGAACAAGCGACTTTTCAGCTTGGTTCTGGATCAGTTTATTAGAGTTAAAGTTACAACTCATGCAATCCGGTGCATTGATAAAGCTGGTGGCATTGATGAATACCTCCTCAAGACACCTACCAGGAAGCTTGATAATGAACTGTGTTTTCTCTGGAAGGACAAGATTGAACAAAAATATAAAGAACTTAGAAACAAGGAGGTTTGTTTCTTTGCACCAAAAGAAGAGAAGGAACTTGAGGCAGCCTTTGAAAGCCTTGAAATTGAAAAGGAAAAATGGAAGGCTCACTGTAAAGCAG-GTGGAGGAATCCTTGGGGATGCCAAGGGTGGCAACAAACAGGCCACGTTAGAAGGCAGACTAGAACAAGATGGACAGAGTGGAATTTTTAGATGAGAGGTAAAAGAGTCATCAATATTCTCAGTCAGGGCAAAGCTGCTCAATAGCAAACTCACATGT--AAAGTATTCTTATTACTTTAAG-------------------------------------------------------------------------------------------------
>WW11
---------------------------------------------------------------------------------------TGATTCGGAATGGCGAAGACATGGGATATGCACTGAGAGATGAAATTTTTGCTTAAAATATGTGGTAAATGATGTTAT-CCATGTTTTC---AAATACCAAATTTCATA---------TTCA-TTGCTTCTTACCATGTTTCAGTTATACTATACAGGACAAGACGAACATGGAAGCCCAATGTGCAGAACAAGCGACTTTTCAGCTTGGTTCTGGATCAGTTTATTAGAGTTAAAGTTACAACTCATGCAATCCGGTGCATTGATAAAGCTGGTGGCATTGATGAATACCTCCTCAAGACACCTACCAGGAAGCTTGATAATGAACTGTGTTTTCTCTGGAAGGACAAGATTGAACAAAAATATAAAGAACTTAGAAACAAGGAGGTTTGTTTCTTTGCACCAAAAGAAGAGAAGGAACTTGAGGCAGCCTTTGAAAGCCTTGAAATTGAAAAGGAAAAATGGAAGGCTCACTGTAAAGCAG-GTGGAGGAATCCTTGGGGATGCCAAGGGTGGCAACAAACAGGCCACGTTAGAAGGCAGACTAGAACAAGATGGAC------------------------------------------------------------------------------------------------------------------------------------------------------------------------------------------------------------
