# Supplementary material for: Development of a Target Enrichment Probe Set for Conifer (REMcon)
Source: Biology (Basel). 2024 May 22;13(6):361. doi: 10.3390/biology13060361 (PMC11200496; doi:10.3390/biology13060361)
Supplement: Supplementary file 1 [file biology-13-00361-s001.zip › biology-2960267-supplementary/Sup data/secapr_alignments_paralogs/53.fasta]

>AA3
ACATTGATATCAGCTCAGTAGTGGCCAATGAATTTATGGATTAGCACAGTAGATATTAGAAAATTAGGACTCAAACTGACACTTCTAGCCAAATAATGCACTGATTAACTTGGTTAAAATTCCTTAGCTTATGGATACAT-----------AGAATGGAAATTATGATGAGGCACTTTATTTAGAAGCATTTGTCTCAAAATTGGGAACAATGCATCCAAAATTACCAGTCATTCAATCATTAGTAGTAGATGGTAGGCATACCAAACAGACTATGCTTTCTCAAC-----------------------TGAATGCCTTCAGGTTATTCCTTCATCATCTAGGAGTATTTAACAAGTAGGAAATGGCATGTAGATAGGCATGGCTTAAGGTATCATGATGATCTAGAC
>AA60
ACATTAATATCTTTTGAGCAATGGTTAACAAATTTATGGATTAGCTCAGCAGATATTAGAAAAATGAGGCTTAACCATACTCTTCTTTAAAAATAATGCAATACTTGACTTTCTTGAGATTCCATTGCTTATGGATACATG-----TGTCCAAAATGGAAACTATGATGAGGCTCTTGACTTAGAAGGATTTGTATCAAAGTTGGCAGCCATGCATCTTATATTTCCTATCCTTCAATCATTGGTAGTGGGTGTTAAGTAGACCACACAATCTATGCTTTCTCAGCACTTACATCAAATATTTAGTTACAGAATGTCTTTGGGTGATTTCTCTGACATCTTGGAGTGTTCAATGCATAGGAAATGATATGTAGAGAGGCATGGATTAGGGTATTATGATGAATTGTAC
>AAR4
ACATTGATATCAGTTTAGCAGTGGCCAATGAATTTATGGATTAGCACAGTAGATATTATAAAAGTAAGACTCAAACTAAAACTTTTAGCCAAATAATGCACTGATTGACTTGCTTAAAATTCCATAGCGTATGGATACGT-----------AGAATGGAAATTATGATGAGGCACTTTATTTAGAAGCATTTGTCTCAAAGTTGGGAACAATGCATCCAAAATTACCAGTCATTCAATCATTAGCAGTAGATGGTAGGTAGACCACATAGACTATGCTTTCTCAAC-----------------------AAAATGCCTTTAGGTTATTCCTTCGTCATCTAGGAGTATTTAACAACTAGGAAATGGTATGTAGATAGTCATGGCTTAAAGTATCATGATGATCTGGAC
>AF1
ATTTTGAGAATCACTTGACTCTTCTCAGATGAATTCCCTCTTGTATTTGCCTTGGCTACATAATGTTTTTATATCAGGTGTTATATAATCTCGGATTGTAATGATTAATAACTTTGAGAGAGCTCCTTGCAGATATCTGAAGCCCCAAAGCTCAGTAGCGGCTGCAATGAATTTATGGACTCAGCTCAGCAGATATTAGAGAAGCGGAGGCTTAACCGTACGCTTCTGGCAAATCATAATGCGTTGCTTGACTTGCTTGAAATTCCTCAGCTGATGGACACGTATGTATTTTCATATAGCCTTGATTGTTCCTTGATTCTTGTTTTGTCTTCCATATTTTAAGTAAAATGTGTGATTGACAAAATGGAGTCTCCAATTAAAACAAACAATTATTTAAAGCAGCTGTTA
>AG2
ATTTTGAGAATCACTTGACTCTTCTCAGATGAATTCCCTCTTGTATTTGCCTTGGCTACATAATGTTTTTATATCAGGTGTTATATAATCTCGGATTGTAATGATTAATAACTTTGAGAGAGCTCTTTGCAGATATCTGAAGCCCCAAAGCTCAGTAGCGGCTGCAATGAATTTATGGACTCAGCTCAGCAGATATTAGAGAAGCGGAGGCTTAACCGTACGCTTCTGGCAAATCATAATGCGTTGCTTGACTTGCTTGAAATTCCTCAGCTGATGGACACGTATGTATTTTCATATAGCCTTGATTGTTCCTTGATTCTTGTTTTGTCTTCCATATTTTAAGTAAAATGTGTGATTGACAAAATGGAGTCTCCAATTAAAACAAACAATTATTTAAAGCAGCTGTTA
>AH26
TGTTTTCTTTCTTAGTTGCTGTGGGAGCTGGGGGTTGCAGAATGGTTGTTTTCTGTTCTAATGAATGTATTTAGTAGGCCTTCCATAGTCATGGATCCTATTGTCTAATGCAATAAAGCTCTTACCTTGCAGATATCAGAAGTTCCAAAGCTTACTAGTGGATGCAGTGAGTTTATGGACTCAGCTCAGCAGATATTAGAGAAGCGGAGGCTAAACCGTACTCTTCTAGCAAATCATAGTACGCTACTCGATTTGCTTGAAATTTCTCAGCTTATGGACACGTATGACTCTTGAGACAACTTCTGTGATTCATTGTTCTTCTCTCTTATTTTTTTACTAGAGGATGGGTGTATGTTGTAGAAATGAAAATCTAAAACATTGGCAATGAAATAAAAATGATAACCTTAA
>AME1
CTTTTGAGAATTATATCTGACTGCTCTGAAGATTTGTCTTTGCTTTCATCCTTGGGTATGAAAAGGTTGTTTATTTAGCCTTATATAATTGTGGGTTCTACCGCATAACAGCTTTGAGAATGCTTTGTGCAGATATCAGAAGCACCAAAGCTCAGCAGTGGCTGCAATGAATTTATGGACTCAGCACAGCAAATATTAGAGAAGCGAAGACTCAACCTGACACTTCTGGCCAACCATAATGCACTGATTGACTTGCTTGAAATTCCTCAGCTAATGGATACGTATGTAATTTTCTAGAGTCTTTATGCTCCATTTATTCGTGTTTCTTCTGCCATTTTCTCTGGCATGCATGTGGTCAGCAATTAAAAATCTCCAACTGAAACAAAAGAATTGTTGCAACAACATTTA
>AP25
TGTTTTCTTTCTTAGTTGCTGTGGGAGCTGGGGGTTGCAGAATGGTTGTTTTCTGTTCTAATGGATGTATTTAGTAGGCCTTCCATAGTCATGGATCCTATTGTCTAATGCAATAAAGCTCTTACCTTGCAGATATCAGAAGTTCCAAAGCTTACTAGTGGATGCAGTGAGTTTATGGACTCAGCTCAGCAGATATTAGAGAAGCGGAGGCTAAACCGTACTCTTCTAGCAAATCATAGTACGCTACTCGATTTGCTTGAAATCCCTCAGCTTATGGACACGTATGACTCTTGAGACAACTTCTGTGATTCATTGTTCTTCTCTCTTATTTTTTTGCTAGAGGATGGGTGTATGTTGTAGAAATGAAAATCTAAAACATTG---------------------------
>APA47
GTATTGAGAATCACCCGACTCTTCTCAGAAAATTTCTCTCTTGTTTTTGCCTTGGGTACATAAT-TTTTTATATCAGGTGTTATATAATCACGGATTGTAATGATTAATAACTTGGAGAGAGCTCTTTGCAGATATCTGAAGCCCCAAAGCTCAGTAGCGGCTGCAATGAATTTATGGACTCAGCTCAGCAGATATTAGAGAAGCGGAGGCTTAACCGTACGCTTCTGGCAAATCATAATGCGTTGCTTGACTTGCTTGAAATTCCTCAGCTTATGGACACGTATGTATTTTCATAGAGCCTTGATTGTTCCTTTATTCTTGTTTTGTCTTCCATATTTTAAGGAAAATGTGTGATTGACAAAATGGAGTCTCCAACTAAAACAAACAATTATTTAAAGCAGCTGTTA
>AS57
-----------------------------------------------------------CAAAAAATTGCTTGTTAGGCATCACATAATAATATATCCTACAGACTAATGACTCTGAGAATGCTCCTCGCAGATATCAGAAGCCCCAAAGCTGAGCAATGGTTGTAATGAATTTATGGAGTCAGCTCAGCAGATATTAGAGAAGCGAAGGCTTAATCATACACTTCTTGCAAATCATAATGCACTACTTGACTTGCTCGAGATTCCTCAGCTTATGGATACGTATGTTTTTACTTAGAGCCTCCAAATTTCATTCTTTCTTGTTTTGTCTT-------------ACTGCAGTTGACAATAAAAATGGATTCTTCAATTGAGAAAATGAATTGTTTAAAGCATCCACAT
>CB35
TGTTTTTTCTTTTGGATGCTATGGGAGCTGGGGGTTGCAGAATGGTTGTTTTCTGTTCTAATGGATGTATTTAGTAGGCCTTACATGGTCATGGATCCTATTGATTAATGCAATACAGCTCTTACCTTGCAGATATCAGAAGTTCCAAAGCTTACTAGTGGATGCAGTGAGTTTATGGACTCAGCACAGCAGATATTAGAGAAGCGGAGGCTAAACCGTACTCTTCTAGCAAATCATAGTACACTACTTGATTTGCTTGAAATTCCTCAGCTTATGGACACGTATGACTCTTGAGACAACTTCTGTGATTCATTGTTCTTCTCTCTCATTTTTTCACTAGAGGATGGGTGTATATTGTAGAAATGAAAGTCTAAAATTTCGACAACGAAATAAAAATGATAACTTTAA
>CD18
TTTCTGATTTCTAAGTGGACAAAAATAATTTTTGTTTCTCTGTTTGCTGTTTCGCATATAGTGAAGTTGCTTATTAGGCTTTAAATTATAGTATATCCTACAGATTGACGACTCTGACAATGCTTCTTGCAGATATCAGAAGCCCCAAAGCTGAGCAATGGTTGTAATGAATTTATGGACTCAGCTCAGCAGATATTGGAGAAGCGGAGGCTTAACCATACACTTCTTGCAAATCATAATGCATTACTTGACTTGCTTGAGATTCCTCAGCTTATGGATACGTATGTTTTTGCTTATAGTCTCCATATTTCATTCATTCTTGTTGTGTCTTCCATATTACGGAGACTGCAGTTGACAATTAAAATGGAGTCTTCAATTGAGAAAATGAATTGTTTAAAGAAGCCACAT
>CDE34
TGTTTTCTTTCTTGGATGCTATGGGAGCTGGGGGTTGCAGAATGGTTGTTTTCTG-------------------------TTACATGGTCATGGATCCTATTGATTAATGCAATACAGCTCTTACCTTGCAGATATCAGAAGTTCCAAAGCTTACTAGTGGATGCAGTGAGTTTATGGACTCAGCACAGCAGATATTAGAGAAGCGGAGGCTAAACCGTACTCTTCTAGCAAATCATAGTACACTACTTGATTTGCTTGAAATTCCTCAGCTTATGGACACGTATGACTCTTGAGACAACTTCTGTGATTCATTGTTCTTCTCTCTCATTTTTTCACTAGAGGATGGGTGTATATTGTAGAAATGAAAGTCTAAAATTTTGACAACGAAATAAAAATGATAACCTTAA
>CF38
TTTCTTATTGCTCTGTGGACATGAATAATTTTTCTTTCTTAGTTTGTTGCCTTAGACATGGAAAGGTTGTTTATCAGGCCTTACATTATCATGGATCCTACTGGTTAATAATTTCTAGAATGCTCTTTGCAGATATCAGAAGCCCCAAAGCTCAGTTGTGGTTGTAATGAATTTATGGACTCAGCTCAGCAGATACTAGAGACGCGGAGGCTTAACTGTACACTTCTTGCAAATCATAATTTGCTGCTTGACTTGCTTGAAATTCCTCAGCTTATGGACACGTATGTTTTTCCTTA----------------------------------------------------------------------------------------------------------------
>CH19
---------------------------------------------------------------------CTTATTAGGCTTTAAATTATAGTATATCCTACAGATTGATGACTCTGACAATGCTTCTTGCAGATATCAGAAGCCCCAAAGCTGAGCAATGGTTGTAATGAATTTATGGACTCAGCTCAGCAGATATTAGAGAAGCGGAGGCTTAACCATACACTTCTTGCAAATCATAATGCATTACTTGACTTGCTTGAGATTCCTCAGCTTATGGATACGTATGTTTTTGCTTATAGTCTCTATATTTCATTCATTCTTGTTGTGTCATCCATATTACGGAGACTGCAGTTGACAATTAAAATGGAGTCTTCAATTGAGAAAATGAATTGTTTAAAGAAGCCACAT
>CHA37
TTTCTTATTGCTATGTGGACATGAATAATTTTTCTTTCTTCGTTTGTTGCCTTGGGCATGGAAAGGTTGTTTATCAGGCCTTACATTATCATGGATCCTACTGGTTAATAATTTCTAGAATGCTCTTTGCAGATATCAGAAGCCCCAAAGCTCAGTAGCGGTTGTAATGAATTTATGGACTCAGCTCAGCAGATATTAGAGAAGCGGAGGCTTAACCGTACACTTCTTGCAAATCATAATTTGCTGCTTGACTTGCTTGAAATTCCTCAGCTTATGGACACGTATGTTTTTCCTTACGGCCTCCATGATTTATTCTTTCTTGTTTTGTCTTCCATATTATAGA-----------------------------------------------------------------
>CJ24
AGTTGAATCCAGATCTCAGTGTAAATAATTTTTCTTTCTTTGTTTGCTGTTTCACATTCAGAAAAGTTGCTTATTAGGCTTTACTTTATAATATATCCTACAAATTAATGAATCTGAGATTGCTTCTTGCAGATATCAGAAGCCCCAAAGCTGAGCAATGGTTGTAATGAATTTATGGACTCAGCTCAGCAGATATTAGAGAAGCGGAGGCTTAACCATACACTTCTTGCAAATCATAATGCACTACTTGACTTGCTCGAGATTCCTCAGCTTATGGATACGTATGTTTTTGCTCAGAGCCTCCAAAGTTCATTCTTTCTTGTTTTGTCTTCCATATTATAGAGACTGCAGTTGACAATTAAAATGGATTCTTCAAGTGAGAAAATGAATTGTTTAAAGCAACCACAT
>CK7
TTTCCGATTTCTGTGTGGACATAAATAATTTTTCTTTCTTTGTTTGCTATTTCGTGTACAGAAAAGTTGTTTATTAGGCCTTACATAAAAATATATCCTACAGACTAATTACTTTGAGAATGCTCCTTGCAGATTGCAGAAGCCCCAAAGCTGAGCAATGGTTGTAATGAATTTATGGACTCAGCTCAGCAGATATTAGAGAAGCGGAGGCTTAACCATACACTTCTTGCAAATCATAATACACTACTTGACTTGCTTGAGATTCCTCAGCTCATGGACACGTATGTTTTTATTTAGAGCCTCCATGGTTCATTCTTGCTTGTTTTATCTTCCATATTATAGAGACTGCAGTTGACAATTAAAATGGAGTCTTCAACCTAGAAAATGAATTGTTTAAAGCAACCACAT
>CL6
TTTCTGATTTCTGTGTGGACATAAATAATTTTTCTTTCTTTGTTTGCTATTTCGTGTACAGAAAAGTTGTTTATTAGGCCTTACATAAAAATATATCCTACAGACTAATTACTTTGAGAATGCTCCTTGCAGATTGCAGAAGCCCCAAAGCTGAGCAATGGTTGTAATGAATTTATGGACTCAGCTCAGCAGATATTAGAGAAGCGGAGGCTTAACCATACACTTCTTGCAAATCATAATACACTACTTGACTTGCTTGAGATTCCTCAGCTCATGGACACGTATGTTTTTGCTTAGAGCCTCCATGGTTCATTCTTGCTTGTTTTATCTTCCATATTATAGAGACTGCAGTTGACAATTAAAATGGAGTCTTCAACCTAGAAAATGAATTGTTTAAAGCAACCACAT
>CM9
TTTCTGATCTCGATGTGGACATAAATCAATTTTCTTTTTTTG-TTCTTGTTTCACATATAGAGAAGTTGCTTATTGGGCTTTATGTTATACTATATCCTGTAGATTGATGGCTCTGAGAATGCTCCTTGCAGATATCTGAAGCCCCAAATCTGAGCAATGGTTGTAATGAATTTATGGACTCAGCTCAGCAGATATTAGAGAAACGGAGGCTTAACCATACTCTTCTTGCAAACCATAACGCACTACTTGACTTGCTCGAGATTCCTCAGCTTATGGATACGTATGTTTTTGCTTACAGCCCCTATAGTTCATTTTTTCTTGTTTTGTCCTTCATATTACAGAGACAACAGTTGACAATTAAAATAAAGTCTGCAATTTATAAAATGAATTATTTAAAGCAACCACGG
>CO8
TTTCTGATCTCGATGTGGACATAAATCAATTTTCTTTTTTTG-TTCTTGTTTCACATATAGAGAAGTTGCTTATTGGGCTTTATGTTATAATATATCCTGTAGATTGATGGCTCTGAGAATGCTCCTTGCAGATATCTGAAGCCCCAAATCTGAGCAATGGTTGTAATGAATTTATGGACTCAGCTCAGCAGATATTAGAGAAACGGAGGCTTAACCATACACTTCTTGCAAACCATAATGCGCTGCTTGACTTGCTTGAGATTCCTCAGCTTATGGATACGTATGTTTTTGCTTACAGCCCCTATAGTTCATTTTTTCTTGTTTTTTTCCTCATATTACAGAGATAACAGTTGA-----------------------------------------------------
>CP16
TTTCTGATTTCTACGTCGACAAAAATAATTTTTCTTTCTTTGTTTGCTGTTTTGCATACTGTTAAGTTGCTTATTAGGCTTTATGTTATAATATATCCTACAGATTGACGAGTTTGCGAATGCTCCTTGCAGATATCAGAAGCCCCAAAGCTGAGCAATGGTTGTAATGAATTTACGGACTCAGCTCAGCAGATATTAGAGAAGCGGAGGCTTAACCATACACTTCTTGCAAATCATAATGCACTACTTGACTTGCTTGAGATTCCTCAGCTTATGGATACGTATGTTTTTGCTTAGAGCCTCTATAGTTCATTCTTTCTTGTTTTGTCTTCCATATTACAGAGACTGCAGTTGACAATTAACATGGAGTCTTCAATTGAGAAAATGAATTGTTTAAAGCAGCCACAT
>CP161
TTTCTGATTTCTACGTCGACAAAAATAATTTTTCTTTCTTTGTTTGCTGTTTTGCATACTGTTAAGTTGCTTATTAGGCTTTATGTTATAATATATCCTACAGATTGACGAGTTTGCGAATGCTCCTTGCAGATATCAGAAGCCCCAAAGCTGAGCAATGGTTGTAATGAATTTACGGACTCAGCTCAGCAGATATTAGAGAAGCGGAGGCTTAACCATACACTTCTTGCAAATCATAATGCACTACTTGACTTGCTTGAGATTCCTCAGCTTATGGATACGTATGTTTTTGCTTAGAGCCTCTATAGTTCATTCTTTCTTGTTTTGTCTTCCATATTACAGAGACTGCAGTTGACAATTAACATGGAGTCTTCAATTGAGAAAATGAATTGTTTAAAGCAGCCACAT
>CR44
ATATCTTGTGAAC--TACAAATGCTACAAAGTTTTGTATATCCATTTCTTTGTTGGGGGAGGGGAATTGTTTAGTAAGCCTTGTAGGATTGTGGATCATACTAATCGATTATTTTGAGTTTTTACTTTGCAGATATCAGAGATTCCAAAGCTCACTAGTGGTTGCAGTGAGTTTATGGACTCAGCTCAGCAGATTTTAGAGAAGCGGAGACTTAACCGTACACTTCTGGCAAATCATAGTACATTACTTGACTTGCTTGAAATTCCTCAGCTTATGGACACGTATGTATCTCGGTTGATTTTTTGTGGTTTATTCATCCTTTACCCTCTTTTATCTATTTATTTATGTTTTTGGGAAGGGGTAATTT--CCTATATGTAAGTGAAATCCTGAAATAGAGTAAAAAGGA
>CT15
AGGCTGACCAGGACTCAACTATGCACATCATATTCAAAGTGGTGCCATTTCTCTATGAAATCATGCATCGATAGCAGCAAATTCTCAAGCAGGGCTCCCAGGATTTTGGCCAATGTAGCACAACAGTCTTATGTATCAGAGCCTCATATACTCTTGATCGACTGCACAAGGAGCCAGAGCTGCTTAGAGTCGATGCAGAGCGCTTAAAGAGGCAAATGCATGGTTGTTGGCCATTATAGAGCATTCATTACTGCAGTCGATGCATTGCAGTCTGTTGGGGAAGAAGATTGATATCAGAAGCCCCAAGGCAGAAATGGTTGTAATGAATTGGACTTAGCTTAGCAGATATTAGAGAAGCGGAGGCTATAAAATCATAATGCACTACTTACTTTCTTAGATTCCTCAGCT
>DA12
TTTCTGATCTCGATGTGGACATAAATAAATTTTCTTTCTTTGTTTCCTGTTTCACATACAGAGAAGTTTCTTATTTGGCTTTATGTTATAATATATCACGCAGATTGATGACTCTGAGAATGCTCCTTGCAGATATCTGAAGCCCCAAAGCTGAGCAATGGTTGTAATGAATTTATGGACTCAGCTCAGCAGATATTAGAGAAACGGAGGCTTAACCATACTCTTCTTGCAAATCATAATGCACTACTTGACTTGCTTGAGATTCCTCAGCTTATGGATACGTATGTTTTTGCTTACAGCCTCTATAGTTCATTTTTTCTTGTTTTGTCTTTCATATTACATAGACAGCAGTTGACAATTAAAATAAAGTCTTCAGTTGATAAAATGAATTATTTAAAGCAATCACAT
>DB53
ATTTTGAGAATCACCTGAGTCTTCTCAAAAGAATTCTCTCATGTTTTTGCCATGGCTACATAATTTTTTTATATCAGGTGTTATATAATCACTGATTGTAATGATGAATAACTTTGAGAGAGCTCTTTGCAGATATCTGAAGCCCCAAAGCTCAGTAGCGGCTGCAATGAATTTATGGACTCAGCTCAGCAGATATTAGAGAAGCGGAGGCTTAACCGTACACTTCTGGCAAATCATAATGCATTGCTTGACTTGCTTGAAATTCCTCAGCTTATGGACACGTACGTATTTTCATAGAGCCTTCATTTTTCCTTTATTCTTGTTTTGTCTTCCATATCTTAAGTAAAATGTGTGATCGAAAAAATGGAGTCTCCAACTGAAACAAACAATTGTTTGAAGCAGCTGTTG
>DC1
ATTTTGATAATCAACTGACTCTTCTCAGAAGAATTCTCTCATGTTTTTGCCATGGCTACATAATTTTTTTATATCAGGTGTTATATAATCACTGATTGTAATGATGAATAACTTTGAGAGAGCTCCTTGCAGATATCTGAAGCCCCAAAGCTCAGTAGCGGCTGCAATGAATTTATGGACTCAGCTCAGCAGATATTAGAGAAGCGGAGGCTTAACCGTACACTTCTGGCAAATCATAATGCATTGCTTGACTTGCTTGAAATTCCTCAGCTTATGGACACGTACGTATTTTCATAGAGCCTTCATTTTTCCTTCATTCTTGTTTTGTCTTCCATATTGTAAGTAAAATGTGTGATTGAAAAAATGGAGTCTCCAACTGAAACAAACAATTGTTTGAAGCAGCTGTTG
>DD1
ATATTGAGATTAACCCGAGTCTTCTCAGAAGAATTCTCTCATGTTTTTGCCTTTGCTACATAATTTTTTTATATCAGGTGTTATATAATCACTGAGTGTAATGATTAATAACTTTGAGAGAGCTCTTTTCAGATATCTGAAGCCCCAAAGCTCAGTAGCGGCTGCAATGAATTTATGGACTCAGCCCAACAGATATTAGAGAAGCGGAGGCTTAACCGTACACTTCTGGCAAATCATAATGCGTTGCTTGACTTGCTTGAAATTCCTCAGCTCATGGACACGTATGTATTTTGATAGAGCCTTCATTTTTCCTTTATTCGTGTTTTGTCTTCCATATTTTAAGTAAAATTTGTGATTGAAAAAATGGAGTCTCCAACTAAAACAAACAATTATTTAAAGCAGCTGTTA
>DIM50
ATTTTGAGAATAACCCGACTCTTCTCAGAAGAATTCTCTCATGTTTTTGCCTTTGCTACATAATTTTTTTTCATCAGGTGTTATATAATCACTGATTGTAATGATTAATAACTTTGAGAGAGCTCTTTGCAGATATCTGAAGCCCCAAAGCTTAGTAGCGGCTGCAATGAATTTATGGACTCAGCCCAGCAGATATTAGAGAAGCGGAGGCTTAACCGTACGCTTCTGGCAAATCATAATGCGTTGCTTGACTTGCTTGAAATTCCTCAGCTCATGGACACGTATGTATTTTGATAGAGCCTTCATTTTTCCTTTATTCGTGTTTTATCTTCCATATTTTAAGTAAAATTTGTGATTGAAAAAATGGAGTCTCCAACTAAAACAAACAATTATTTAAAGCAGCTGTTA
>EN45
------------------------------------------------------GAGGTAGTGGTTGGCCATTATAGATCATTTATTACTGCCGAAGAAGTTAGCTTGGTTGGCAAATATTTGAAATCCCTGATATCAGAGATACCAAAGCTCACTAGTGGTTGCAGTGAGTTTATGGACTCAGCTCAGTAGATTTTAGAGAAGCGGAGGCTTAACTGTACACTTCTAGCAAATCATAGTACACTCCTTGATTTGCTCGAAATTCCTTAACTTATGGACACGTACGTCCGGAATGGAAATTTTGATGAACTCTTGATTTAGAAGCTTTTATCAAAGCTGTCAACCATACATTCAAAATTGCATGTAA--TCACTAGTGGCAGACGTCGGCAGACCACACAAGTTATGC
>FC13
-------------------------------------------------------ATACAGAGAAGTTGCTTATTGGGCTTTATGCTTTAT-ATATCCTGCAGATTGATGACTCTGAGAATGCTCCTCACAGATATCTGAAACCCCAAAGCTGAGCAATGGTTGTAATGAATTTATGGACTCAGCTCAGCAGATATTAGAGAAACGGAGGCTTAACCATACTCTTCTTGCAAATCATAATGCACTACTTGACTTGCTTGAGATTCCTCAGCTTATGGATACGTATGTTTTTGCTTACAGCCTCTATAGTTCATTTTTTCTTGTTTTGTCTTTCATATTACAGAGACAGCAGTTGACAATTAAAATAAATTTTTCAATTGATAAAATGAATTATTTAAAGCAACCACAT
>FTS1
ATTTTGAGAATCACCTGACTCTTCTCAGAAGAATTCTCTCATGTTTTTGCCATGGCTACATAATTTTTTTATATCAGGTGTTATATAATCACTGATTGTAATGATGAATAACTTTGAGAGAGCTCTTTGCAGATATCTGAAGCCCCAAAGCTCAGTAGCGGCTGCAATGAATTTATGGACTCAGCTCAGCAGATTTTAGAGAAGCGGAGGCTTAATCGTACACTTTTGGCAAATCATAATGCATTGCTTGACTTGCTTGAAATTCCTCAGCTTATGGACACGTACGTATTTTCATGGAGCCTTCATTTTTCCCTTATTCTTGTTTTGTCTTCCATATTTTAAGTAAAATGTGTGATTGAAAAAATGGAGTCTCCAACTAAAACAAACAATTGTTTGAAGCAGCTTTTG
>FTS2
ATTTTGAGAATCACCTGACTCTTCTCAGAAGAATTCTCTCATGTTTTTGCCATGGCTACATAATTTTTTTATATCAGGTGTTATATAATCACTGATTGTAATGATGAATAACTTTGAGAGAGCTCTTTGCAGATATCTGAAGCCCCAAAGCTCAGTAGCGGCTGCAATGAATTTATGGACTCAGCTCAGCAGATTTTAGAGAAGCGGAGGCTTAATCGTACACTTTTGGCAAATCATAATGCATTGCTTGACTTGCTTGAAATTCCTCAGCTTATGGACACGTACGTATTTTCATGGAGCCTTCATTTTTCCCTTATTCTTGTTTTGTCTTCCATATTTTAAGTAAAATGTGTGATTGAAAAAATGGAGTCTCCAACTAAAACAAACAATTGTTTGAAGCAGCTTTTG
>GG1
CTTATAGATAGCTCTTGAAATGATCAAGTGTTTTTTGTGTATGCTTTTTCATGCGGAGAAGGGGAATTGTTTTGTAAGCCTGCGAAAAGCCAAGATCTTAATAATTAAAGATGTTGAGCTCTTTCTTTGCAGATATCAGAGATTCCAAAGCTCACTAGTGGCTGCAATGAGTTTATGGACTCAGCTCAGCAGATTTTAGAGAAGCGGAGGCTAAACCGTACACTTTTAGCAAACCATAGTACACTGCTTGACTTGCTTGAGATTCCTCAGCTTATGGACACGTATGTATCTTGGTTGAAGTTTTCTGCTTATTTCATTCTTCTCTGTCCTTGTATTTTGTAACTGGAAATGTGATTTTTGGTTGGGTTGGCTATTAAGAAAGAAAAAAGCAATGCCAAATAAAAAGAA
>HB41
GTGTTGAGAATGACCTGATTCTTTTCAGAAGAATTCTCTCATTTTTTGGCCTTGGCTACATAAATTTTGTATATCAGGTGTTATATAATCACGGATTGTACTGATTAATAACTTTGAGAGAGCTCTTTGCAGATATCTGAAGCCCCAAAGCTCAGTAGTGGCTGCAATGAATTTATGGAGTCAGCTCAGCAGATATTAGAGAAGCGGAGGCTTAACCGTACACTTCTAGCAAATCACAATGCATTGCTTGATTTACTTGAAATTCCTCAGCTTATGGACACGTATGTATTTTCATAGAGCCTTGATTGTCCCTTTATTCTTGTTTTGTCTTTCATACTTTAAGGAAAATTTGTTATTGACAAAAATGAGTCTCCAATTGAAACAAAAAACTTTTTAAAGCAACCGTTA
>JO20
TTTCTGATTTCTAAGTGGACAAAAATAATTTTTGTTTCTCTGTTTGCTGTTTCGCATATAGTGAAGTTGCTTATTAGGCTTTACATTATAGTATATTCTACAGATTGACGACTCGGACAATGCTTCTTGCAGATATCAGAAGCCCCAAAGCTGAGCAATGGTTGTAATGAATTTATGGACTCAGCTCAGCAGATATTAGAGAAGCGGAGGCTTAACCATACACTTCTTGCCAATCATAATGCATTACTTGACTTGCTTGAGATTCCTCAGCTTATGGATACGTATGTTTTTGCTTATAGTCTCTATATTTCATTCATTCTTGTTGTGTCTTCCATATTACGGAGGTTGCAGTTGACAAGTAGAATGGAGTCTTCAATTGAGAAAATGAATTGTTTAAAGAAGCCACAT
>JU21
-------------AGTGGACAAAAATAATTTTTGTTTCTCCGTTTGCTGTTTCGCATATAGTGAAGTTGCTTATTAGGCTTTACATTATAGTATATCCTACAGATTGACGACTCGGACAATGCTTCTTGCAGATATCAGAAGCCCCAAAGCTGAGCAATGGTTGTAATGAATTTATGGACTCAGCTCAGCAGATATTAGAGAAGCGGAGGCTTAACCATACACTTCTTGCCAATCATAATGCATTACTTGACTTGCTTGAGATTCCTCAGCTTATGGATACGTATGTTTTTGCTTATAGTCTCTATATTTCATTCATTCTTGTTGTGTCTTCCATATTACGGAGGTTGCAGTTGACAAGTAGAATGGAGTCTTCAATTGAGAAAATGAATTGTTTAAAGAAGCCACAT
>KE1
CGTTTTCTTTCTT------------TGCCGGGGTTTGCAGAATGGTTGTTTTCTGTTCTAATGGATGTATTTAATAGGCCTTCTATAGTCATTGATCATATTGACTGATGCGATAGAGTTCTTACCTTGCAGATATCAGAAGTTCCAAAGCTTACTAGTGGATGCAGTGAGTTTATGGACTCAGCTCAGCAGATATTAGAGAAGCGGAGGCTAAACCGTACTCTTCTAGCAAATCATAGTACGCTACTTGATTTGCTTGAAATCCCTCAGCTTATGGACACGTATGACTCTTGAGACAACTTCTGTGATTCATTGTTCTTCTCTCTTATTTTTTTACTAAAGGATCAGTGTATGTTGTAGATATGAAAATCTAAAACATTGGCAATGAAGTAAAAATGATCATCTTAA
>LF2
-------------CCTGATTTTTTCCAGAAGAATTCTCTCATGTTTTGGCTTTGGGTACATAAATTATGTATATCAGCTGTTATATAATCATGGATTGTACTGATTAATAACTTTTAGAGAGCTCTTTGCAGATATCTGAAGCTCCAAAACTCAGTAGTGGCTGCAATGAATTTATGGACTCAGCTCAGCAGATATTAGAGAAGCGGAGGCTTAACCGCACACTTCTGGCAAATCATAATGCGTTGCTTGACTTGCTTGAAATTCCTCAGCTTATGGACACGTATGTAGTTTCATAGAGCCTTGATTGTTCCATTATTCTTGATTTGTTACCCATATTTTAAAGAAAATTTGTGATAGAAAATAAGGAATCTCCAAATGAAACAAACAATTATTTAAAGCAACCGTTA
>MC0
ATTTTAAGAATGACCCGAATCTTCTCAGAAGAATTCTCTCATATTTTGGCCTTGGCTACATAAATTTTGTATATCAATTGTTATATAATCATGGATTGCACTGATCAATAACTTTGAGAGAGCTGTTTGTAGATATCTGAAGCCCCAAAACTCAGTAGCGGCTGCAATGAATTTATGGACTCAGCTCAGCAGATATTAGAGAAGCGGAGCCTTAACCGTAAGCTTCTGGCAAATCATAATGCGCTGCTCGACGTGCTAGAAATTCCTCAGCTTATGGACACGTATGATTTTTCATAGAGCCTTAATTGTTCCTTTATTCTTGTTTTGTATTTCATATTTTAAGGAAAATGTGTGATTGACAAAATGGAGTCGCCAACTGGAAAAAGTTACGTTCATAGTCCATGACCA
>MT0
GTTTTGAGAATGACCCGACTCTTCTCAGAACAATTCTCTAATGTTTTGGCCTTGGCTACATAATTTTTTTATATCAGGTGTTATATAACCATGGATTGTACTGATTAATAACTTTGAGAGAGTTTTTTGCAGATATCTGAAGCCCCAAAGCTCAGTAGCGGCTGCAATGAATTTATGGACTCAGCTCAGCAGATATTAGAGAAGCGGAGGCTTAACCGTACTCTTCTGGCAAATCATAATGCGTTGCTCGACTTGCTTGAAATTCCTCAGCTTATGGACACGTATGATGTTTCATAGAGCATTGATCGTTCCTTTATTCTTGTTTTGTCTTCCTTATTTTAAGGAAAATGAGTGATTGACAAAAAGAAGTCCCCATCTGAAACAAACAATTATTTAAAGCAACCATTA
>NN48
ATTTTGAGAATCACTTGACTCTTCTCAGATGAATTCTCTCTTGTATTTGCCTTGGCTACATAATGTTTTTATATCAGGTGTTATATAATCTCGGATTGTAATGATTAATGACTTTGAGAGAGCTCTTTGCAGATAGTTGAAGCCCCAAAGCTCAGTAGCGGCTGCAATGAATTTATGGACTCAGCTCAGCAGATATTAGAGAAGCGGAGGCTTAACCGTACGCTTCTGGCAAATCATAATGCGTTGCTTGACTTGCTTGAAATTCCTCAGTTGATGGAC---------------------------------------------------------------------------------------------------------------------------------
>PA42
ATTTTGAGAATGATCTGATTCTTCACAGACAAATTCTCTCATGTTTTGGCCTTTGCTACCTAAATTTTGTATATCAGGTGTTATATAGTCATGGATTGTACTGATTAATAACTTTGAGAGAGCTCTTTGCAGATATCTGAAGCCCCAAAGCTCAGTAGCGGCTGCAATGAATTTATGGAATCAGCTCAGCAGATATTAGAGAAGCGGAGGCTTAACCGTACGCTTCTGGCAAATCACAATGCGCTGCTTGACCTGCTTGAGATTCCTCAGCTTATGGACACGTATGTATTTTCATAGAGCCTTGACTGTTCCTTTATTCTTGTTTTGTCTTCCAAATTTTAAGGAAAATGTGTGAGATTTCAAGTAGTCTGTAATTTTGAGGAATAGAGTTATATAAAAAGAGGAATT
>PB33
CAGTATCTTTAACTGTGAAGCCCCTTTGGAAGGTTACAATCAATAATTGTTCAAATTTAACATTTTTTGCAAAGTAATGGCGTCATTAGCTTAATCCTCAACCATCCTTGACCCCTAGATTTGTCCCCTTGGCAAATGAAA---------CACAAGGGATACAATTTAGATGCTGAACACTTGAGAAAGCAAATGCAAGAGGTCATTGTTGGTAATTATAGAGAATTCATTACTGCAGCTGATGCATTATAGTTAGTTAGGGAAGAAGTGAGTTTAACTTACAAAAATTGATATTAGAAGTGCCAAGGCTTACTAATGGATGCAGTGATGGACTCAACTCAGCAAATATTAGAGAAGAAAAGGTTGTAAAATCATAGTACACTACTTATTTGCTTAAATTCCTCAACT
>PF1
ATTTTGAGAATGAACTCACTCTTCTCAGAAGAATTCTCTCATGTTTTGGCCTTGGCTACATAATTTTTTTATATCAGGTGTTATATAATCACGGATTGTACTGATTAATAACTTTGAGAAAGCTCTTTGCAGATATCTGAAGCCCCAAAGCTCAGTAGCGGCTGCAATGAATTTATGGACTCAGCTCAGCAGATATTAGAGAAGCGGAGGCTTAACCGTACTCTTCTGGCAAATCATAATGCATTGCTTGACTTGCTTGAAATTCCTCAGCTTATGGACACGTATGTATTTTCATAAAGGCTTGATTGTTCCTTTATTCTTGTTTTGTCTTCCATATTTTAAGGAAAATGTGTGATTGACAAAATAAGACACAATGCTTTATTTGAGAGTCATAATAGGAGTCTAAGA
>PFM1
ATTTTCAGAATGATCTGATTCTTCTTAGACAAACTCTCTCATGTTTTGGCCTTTGCTACATAAATTTTGTATATCAGGTGTTATATAATCAC-GATTCTACTGATTAATAACTTTGAGAGAGCTCTTTGCAGATATCTGAAGCCCCAAAGCTCAGTAGTGGCTGCAATGAATTTATGGACTCTGCTCAGCAGATATTAGAGAAGCGGAGGCTTAACCGTACGCTTCTGGCAAATCATAATGCGCTGCTTGACTTGCTTGAGATTCCTCAGCTTATGGACACGTATGTATTTTCATAGAGCCTTGATTGTTCCTTTATTCTTGTTTTATATTCCAAATTTTAAGGAAAACATGTGAGATTTCAAATATTTTGTAATTTTGAGGAATAGAGTTATAGAGAAAGAGGACTT
>PG28
TGTTTTCTTTCTTGGTTGCTGTGGGAGCTGGGGGTTGCAGAATGGTTGTTTTCTGTTCTAACAGATGTATTTACTAGGCCTTCTCTAGTCGTAGATACTATTGATTAATGCGATAGAACTCTTACCTTGCAGATATCAGAAGTGCCAAAGCTTACTAGTGGATGCAGTGAGTTTATGGACTCAGCTCAGCATATATTAGAGAAGCGAAGGCTAAACCGTACTCTTCTAGCAAATCATAGTACGCTACTAGATTTGCTTGAAATTCCTCAGCTTATGGACACGTATGACTCTTGAGACAATTTC---------------------------------------------------------------------------------------------------------
>PH2
ATTTTGAGAATGAACTCACTCTTCTCAGAAGAATTCTCTCATGTTTTGGCCTTGGCTACATAATTTTTTTATATCAGGTGTTATATAATCACGGATTGTACTGATTAATAACTTTGAGAAAGCTCTTTGCAGATATCTGAAGCCCCAAAGCTCAGTAGCGGCTGCAATGAATTTATGGACTCAGCTCAGCAGATATTAGAGAAGCGGAGGCTTAACCGTACTCTTCTGGCAAATCATAATGCGTTGCTTGACTTGCTTGAAATTCCTCAGCTTATGGACACGTATGTATTTTCATAAAGGCTTGATTGTTCCTTTATTCTTGTTTTGTCTTCCATATTTTAAGGAAAATGTGTGATTGACAAAATAATGTGTACATATGCGACACAAGCTTTATTTGAGAAGTCATAA
>PM29
TGCTATATTTCTTCTTGAGAATGAGAAAAGTGTTTCTTCTACTGTTTGTTTTCTGTTTTAATGGATATATTTAGTTGGCCTTCTGCAGTCATAGATCCTATTGATTGATGTGATAGATCTCTTACCTTGCAGATATCAGAAGTGCCAAATCTTACTACTGGATGCAGTGAGTTCATGGACTCAGCTCAGCAGATATTAGAGAAGCGAAGGCTAAACCGTACTCTTCTAGCAAATCATAGTACACTACTTGATTTGCTTGAAATTCCTCAACTGATGGACACGTATGACTCTTGAGATAACTTCTATAATTCATTGTTCTCCTCTCTCTTGTTTTAATTAGAGGATGGGTGTATGTAGTATAATGAAAATTCTAAAATATTGGCAACACAATAAAAATGATAACCTTAA
>PS27
TGTTTTCTTTCTTGGTTGCTGTGGGAGCTGGGGGTTGCAGAATGGTTGTTTTCTGTTCTAACAGATGTATTTACTAGGCCTTCTATAGTCGTAGATACTATTGATTAATGCGATAGAACTCTTACCTTGCAGATATCAGAAGTGCCAAAGCTTACTAGTGGATGCAGTGAGTTTATGGACTCAGCTCAGCAGATATTAGAGAAGCGAAGGCTAAACCGTACTCTTCTAGCAAATCATAGTACGCTACTTGATTTGCTTGAAATTCCTCAGCTTATGGACACGTATGACTCTTGAGACATTTTCTGTGGTTCATTGTTCTTCTCTCCCTTATTTTTACCAGAGGATGGGTGTATGTAGTAGAAATGAAATTATAAAATATTGGCAATGAAATAAAAATGAAAACCTTAA
>PS30
ATTTTGAGAATGATCTGATTCTTCGCAGACAAATTCTCTCATGTTTTGGCCTTTGCTACCTAAATTTTGTATATCAGGTGTTATATAGTCATGGATTGTACTGATTAATAACTTTGAGAGAGCTCTTTGCAGATATCTGAAGCCCCAAAGCTCAGTAGCGGCTGTAATGAATTTATGGAATCAGCTCAGCAGATATTAGAGAAGCGGAGGCTTAACCGTACGCTTCTGGCAAATCACAATGCGCTGCTTGACCTGCTTGAGATTCCTCAGCTTATGGACACGTATGTA-TTTCATAGAGCCTTGACTGTTCCTTTATGCTTGTTTTGTCTTCCAAATTTTAAGGAAAATGTGTGAGATTTCAAGTAGTCTGTAATTTTGAGGAATAGAGTTATATGGAAAGAGGATTT
>PSF43
ATTTTGAGAATCACTTGACTCGTCTCAGAAGAATTCTCTCATGTATTTGACTTGGCTACATAATTTTTTTATATCAGGTGTTATATAATCACGGATTGTAATGATTAATAACTTTGAGAGAGCTCTTTGCAGATATCTGAAGCCCCAAAGCTCAGTAGCGGTTGCAATGAATTTATGGACTCAGCTCAGCAGATATTAGAGAAGCGGAGGCTTAACCGTACGCTTCTGGCAAATCATAATGCGTTGCTTGACTTGCTTGAAATTCCTCAGCTGATGGACACGTATGTATTTCCATAGAGCCTTGATTGTTCCTTGATTCTTGTTTTGTCTTCCATATTTAAAGTAAAATGTGTGATTGACAAAATGGAGTTTCCAATTAAAACAAACAA-------------------
>PTA0
ATTTTGAGAATGACCTGTTTTTTCTCAGAAGAATTCTCTCATGTTTTGGCATTGGCTACATAAATTTTGTATATCAGATGTTAAATAATGACGTACTGTATTGATTAATAAATTCGAGAGAGCTTTTTGCAGATATCTGAAGCTCCAAAGCTCAGTAGCGGCTGCACTGAATTTATGGACTCAGCTCAGCAGATATTAGAGAAGCGGAGGCTTAATCGTACGCTTCTGGCAAATCATAATGCATTGCTTGACTTGCTTGAAATTCCTCAGCTTATGGACACGTATGTATTTTCATAGAGCCTTGATTGTTCCTTTATTCTTGTTTTGTCTTCCATATTTTAAAGAAAATGTGTGATTGAAAAAAGGGAATCTCCAACTGAAACAAACAATTATGTAAAGCAACTGTTA
>RC54
ATTTTGAGAATCACTTGACTCTTCTCAGAAGAATTCTCTCATGTATTTGCCTTCGCTACATAATTGTTTTATATCAGGTGTTATATAATCACGGATTGTAATGATTAATAACTTTGAGAGAGCTCTTTGCAGATATCTGAAGCCCCAAAGCTCAGTAGCGGCTGCAATGAATTTATGGACTCAGCTCAGCAGATATTAGAGAAGCGGAGGCTTAACCGTACACTTCTGGCAAATCATAATGGGTTGCTTGACTTGCTTGAAATTCCTCAGCTGATGGACACGTATG--TATTCATAGAGGCTTGATTGTTCCTTGATTCTTGTTTTGTCTTCCATATTTTAAGTAAAATGTGTGATTGGCAACATGGAATCTCCAATTAAAACAAACAATTATTTAAAGCAGTTGTTA
>RR55
----------------------------------------ATGTATTTGCCTTCCCTACATAATTTTTTTATATCAGGTGTTATATAATCACGGATTGTAATGATTAATAACTTTGAGAGAGCTCTTTGCAGATATCTGAAGCCCCAAAGCTCAGTAGTGGCTGCAATGAATTTATGAACTCAGCTCAGCAGATATTAGAGAAGCGGAGGCTTAACCGTACACTTCTGGCAAATCATAATGCGTTGCTTGACTTGCTTGAAATTCCTCAGCTGATGGACACGTATG--TATTCATAGAGCCTTGATTGTTCCTTGATTCTTGTTTTGTCTTCCATGTTTTAAGTAAAATGTGTGATTGGCAACATGGAATCTCCAATTAAAACAAACAATTATTTAAATCAGTTGTTA
>SA1
ATTTTGAGAATGATCTAATTCTTCACAGACAAATTCTCTCATGTTTTGGCCTTTGCTACATAAATTATTTATATCAGGTGTTATATAATCATGGATCGTACTGATTAATAACTTTGAGAGAGCTCATTGCAGATATCTGAAGCCCCAAAGCTCAGTAGCGGCTGCAATGAATTTATGGACTCAGCTCAGCAGATATTAGAGAAGCGGAGGCTTAACCGTACGCTTCTAGCAAATCACAATGCGCTGCTTGACTTGCTTGAGATTCCTCAGCTTATGGACACGTATGTATTTTCACAGAGTCTTCATTGTTCCTTTATTCTTGTTTTGTCTTCCAATTTTTGAGGAAGATGTGTGAGATTTCAATTAGTCTGTAATTTTGAGGAATAGAGTTATATAGAAAGAGGACTT
>SC0
ATTTTAAGTAAGACCCGGCTGTTCTTAGAAGAATTCTCTCATGTTTTGTCCTTGGCTACATAATTTTTTTATATCAGGTGTTATATAATCATGGATTGTATTGATTAATAACTTTGAGAGAGCTCTTTGTAGATATCTGAAGCGCCAAAACTCAGTAGCGGCTGCAATGAATTTATGGACTCAGCTCAGCAGATATTAGAGAAGCGGAGGCTTAACCGTACGCTTCTGGCAAATCATAATGCGTTGCTTGATTTGCTTGAAATTCCTCAGCTTATGGACACGTATGTATTTTCATAAAGCCTTGATTGTTCCTTTATTCTTGTTTTGTCTTCCATATTTTAA-TGAAATGTGTGATTGACAAAATGGAGCCTCCAACTGAAACAAACAATTATTTAAAGCAACCGTTA
>SE46
-------------------------------------------------TACCTGGGGGAGGGGAACTGTTTATTTAGCCTTGCAGAATCACAGACTTTACTAATTGATGATTTAGAGTCCTTACTTTGCAGATATCGGAGATACCAAAGCTCACTAGTGGTTGCAGTGAGTTTATGGACTCAGCTCAGCAGATTTTAGAGAAGCGGAGGCTTAACCGTACACTTCTAGCAAATCATAGTACACTCCTTGATTTGCTCGAAATTCCTCAACTTATGGACACGTATGTATCTTGG-TGACAGTTCGTGGTTCATTTATAATTCTCTCCTATTTATTTATTTGTTTAATATTAAAGTTTTTGGGCAG-------------------------------------------
>SG23
TTTCTGATTTCTATGTGGACATAAATAATTTTTCTTTCTTTGTTTGCTATTTCACATAGAGAAAAGTTTCTTATTAGGGCTTACATAATAATATATCCTACAGACTAATGACTTTGAGAATGCTCCTTGCAGATATCAGAAGCCCCAAAGCTGAGCAATGGTTGTAATGAATTTATGGACTCAGCTCAGCAGATATTAGAGAAGCGGAGGCTTAACCATACACTTCTTGCTAATCATAATACACTACTTGACTTGCTCGAGATTCCTCAGCTTATGGATACGTATATTTTTGCTTAGAGCCTCCAAAGTTCATTCTTTCTTGTTTTGTCTTCCATATTATAGAGACTACAGTTGACAATTAAAATGGAGTCTTCAACTGAGAAAATGAATTGTTTAGAGCAACCTCAT
>SS22
TTTCTGATTTCTACGTGGACATAAATAATTTTTCTTTCTTTGTTTGCTATTTCGCATAGAGAGAAGTTTCTTATTAGGGCTTACATAATAATATATCCTACAGACTAATGACTTTGAGAATGCTCCTTGCAGATATCAGAAGCCCCAAAGCTGAGCAATGGTTGTAATGAATTTATGGACTCAGCTCAGCAGATATTAGAGAAGCGGAGGCTTAACCATACACTTCTTGCTAATCATAATACACTACTTGACTTGCTCGAGATTCCTCAGCTTATGGATACGTATGTTTTTGCTTAGAGCCTCCAAAGTTCATTCTTTCTTGTTTTGTCTTCCATATTATAGAGACTGCAGTTGACAATTAAAAT--AGTCTTCAACTAGGAAAATGAATTGTTTAGAGCAACCTCAT
>SV36
ACATTGATATTAGATCAGTAATGGCTAATGAATTTATGGAGCAGCTCAGTAGATTTTAGAGAAGTGATACTTAACCGTACACTTCTCAAAAAATAATACACTGCTTGACTTGCTTGAAATTCCTCAGCTTATGGACACGTG-----TGTGCGTAATGGAAATTATGATGAGGCTCTTGATTTAGAAGAATTTATCTCAAAGTTGGTAACCATGCATCTAAAATTACCCATCATTCAATCATTAGCAGTAGATGTTAGGCAGACCAACCAATCTATGCTTTCTCATCACTTAGATCAAATATCCAGTCACAGAATGCCTTCGGGTGATTCCTTCATTGTCTAGGAGTATTTAATGAACAAGAAATGACATGCAGAAAGGCATGGCTTAAGCTATCATGATGACCTGGAC
>TA17
TTAGGTCTTGCTTTGTGGACAAAATTAATTTTTCTTTCTTTGTTTGCTGTTTCACATATAATGATGTTGCTTATTAGGCTTTATATTATAGTATATCGTACAGATTGATGACTCTGAGGATGCTCCTTGCAGATATCAGAAGCCCCAAAGCTGAGCAATGGTTGTAATGAATTTATGGACTCAGCCCAGCAGATATTAGAGAAGCGGAGGCTTAACCATACACTTCTTGCAAATCATAATGCATTACTTGACTTGCTTGAGATTCCCCAGCTTATGGATACGTATGTTTTTGCTTAGTCTGTATATT--TCACTCATTATTGTTTTGTCTTCCATATTGCGGAGACTGCTATTGACAATTAAAATGGAGTCTTCAATTGAGAAAATGAATTGTTTAAAGAAGTGACAT
>TB39
CTTCTGATCTCTTTGGGGACATTAATAATCT-----CATTTTTTTGTTGCCTTGGGCATGAGAAAGTTGTTCATTATGCCTTACATTATCATGGATCCTACTGATGAGCAACTTCGAAAATTCTCTTTGCAGATATCAGAAGCCCCAAAGCTCAGCAGTGGTTGTATTGAATTTATGGACTCAGCTCAACAGATATTAGAGAAGCGAAGGCTTAACCGTACACTTCTTGCAAATCATAATACACTGCTCGACTTACTTGAAATTCCTCAGCTAATGGACACGTATGTTTTTTCTTTGATCCTACACGGTTTGCTCTTTCTTGTTTTGTTTTCCATATTACAGAGACTAGTTGATGATTGAAATAAAATCCTTCCAACTGAGAAAATGAATTGCTTGAAGCAACATTCA
>TC31
TGTTTTCTTCTTTGGTTGTTGTGGGAACTGGGGGTTGCAGAATGGTTGTTTGTTGTTCTAATGGAATGTATTAGTAGGCCTACCATAGTCATAGATCGTATTGATTAATGAAATAAAGCTCTTACCTTGCAGATATCAGAAGTTCCAAAGCTTACTAGTGGATGCAGTGAGTTTATGGACTCAGCTCTGTAGATATTAGAGAAGCGAAGGCTAAACCGTACTCTTCTAGCAAGTCATACTACGCTACTTGATTTGCTTGAAATCCCTGAGCTTATGGACATGTATGACTCTTGAGACAACTTCTGTGATGCATTGTTCTCTCTCTA--TTTTTTTACTAGAGGATGGGTGTATGTTGTAGAAATTAAAATCTAAAACATTGGCAATGAACTAAAAATGATAACCTTAA
>TN1
CTTCTGATTGCTCCGTGGACGTTAATAATTCTTTCATTTTTATTTGTTGCCTTGGGCATGGAAAGGCTGTTTATGAGGCCTTATAGAATCATGGATCATACTGATTAACAACTTTGAAAATGTTCTTTGCAGATATCAGAAGCCCCAAAGCTGAGTAGCGGTTGTAATGAATTTATGGACTCAGCTCAACAGATATTAGAGAAGCGGAGGCTTAACCGTAAACTTCTTGCAAATCATAATACACTGCTTGACTTGCTTGAAATTCCTCAGCTTATGGACACGTATGATTTTTCTTCGAGCCTACATGTTTTATCCTTTCTTGTTTTGTCTTCCATATTATATAGACTGTATTTGACAATTAAAATGGAATCTCCAACCGAGAAAATGAATTGTTTGAAGCAGCACTCA
>TO14
TTTCTGATTTTATTGTGGACAAAAATAATTTTTCTTTTTTTGTTTGCTGTTTCGCATACAGTGAAGTTGCTTATTAGGCTTTACGTCATAATATATCCTACAGATTGATGACTCTGAGAATGCTCCTTGCAGATATCAGAAGCCCCAAAGCTGAGCAATGGTTGTAATGAATTTATGGACTCAGCTCAGCAGATATTAGAGAAGCGGAGGCTTAACCATACACTTCTTGCAAATCATAATGCACTGCTTGACTTGCTTGAGATTCCTCAGCTTATGGATACGTATGTTTTTGCTTAGAGCCTCTATAGTTCATTCTTTCTTGTTTTGTCTACCATATTACGGAGACTGCAGTTGACAATTAAAACAGAGTTTTCAATTGAGAAAATGAATTGTTTAAAGCAGTGACAT
>TPL03
ATTTTGAGAATCACTTGACTCGTCTCAGAAGAATTCTCTCATGTATTTGCCTTGGCTACATAATATTTTTATATCAGGTGTTATATAATCACGGATTGTAATGATTAATAACTTTGAGAGAGCTCTTTGCAGATATCTGAAGCCCCAAAGCTCAGTAGCGGCTGCAATGAATTTATGGACTCAGCTCAGCAGATATTAGAGAAGAGGAGGCTTAACCGTACGCTTCTGGCAAATCATAATGCGTTGCTTGACTTGCTTGAAATTCCTCAGCTGATGGACACGTATGTATTTCCATAGAGCCTTGATTCTTCCGTGATTCTTGTTTTGTCTTCCATATTTAAAGTAAAATGTGTGATTGACAAAATGGAGTCTCCAATTAAAACAAACAATTATTTAAAGCAGTTGTTA
>WN5
CTTTTGAGAATTACATCTGACTGCTCTGAAGATTTATCTTTGCTTTCATCCTTGGGTATGAAAAGGTTGTTTATTTAGCCTTATATAATCGTGGGTTCTACCGCATAACAGCTTTGAGAATGCTTTGTGCAGATATCAGAAGCACCAAAGCTCAGCAGTGGCTGCAATGAATTTATGGACTCAGCGCAGCAGATATTAGAGAAGCGAAGACTCAACCTGACACTTCTGGCCAACCATAATGCACTGATTGACTTGCTTGAAATTCCTCAGCTTATGGATACGTATGTAATTTCCTAGAGCCTTTATGCTCCATTTATTCTTGTTTCTTCTGCCATTTTCTTAGGCATGCATGTGGTCAGCAATTAAAAATCTCCAACTGAAAGAAAAGAATTGTTGCAACAACATTTA
>WS10
TTTCTGATCTCGATATGGACATAAATAAATTTTCTTTCTTTGTTTCCTGTTTCACATGCAGAGAAGTTGCTTGTTGGGCTTTATGCTATAT-ATATCCAGCAGTTTGATGACTTTGAGAATGCTCCTCGCAGATATCTGAAGCCCCAAAGCTGAGCAATGGTTGTAATGAATTTATGGACTCAGCTCAGCAGATATTAGAGAAACGGAGGCTTAACCATACTCTTCTTGCAAATCATAATGCACTACTTGACTTGCTTGAGATTCCTCAGCTTATGGATACGTATGTTTTTGCTTACAGCCTCTATATTACATTTTTTCTTGTTTTGTCTTTCATATTACAGAGACAGCAGTTCACAATTAAAATAAAGTTTTCAATTGATAAAATGAATTATTTAAAGCAACCACAT
>WW11
TTTCTGATCTCGATATGGACATAAATAAATTTTCTTTCTTTGTTTCCTGTTTCACATGCAGAGAAGTTGCTTGTTGGGCTTTATGCTATAT-ATATCCAGCAGTTTGATGACTTTGAGAATGCTCCTCGCAGATATCTGAAGCCCCAAAGCTGAGCAATGGTTGTAATGAATTTATGGACTCAGCTCAGCAGATATTAGAGAAACGGAGGCTTAACCATACTCTTCTTGCAAATCATAATGCACTACTTGACTTGCTTGAGATTCCTCAGCTTATGGATACGTATGTTTTTGCTTACAGCCTCTATATTACATTTTTTCTTGTTTTGTCTTTCATATTACAGAGACAGCAGTTCACAATTAAAATAAAGTTTTCAATTGATAAAATGAATTATTTAAAGCAACCACAT
