# Supplementary material for: Development of a Target Enrichment Probe Set for Conifer (REMcon)
Source: Biology (Basel). 2024 May 22;13(6):361. doi: 10.3390/biology13060361 (PMC11200496; doi:10.3390/biology13060361)
Supplement: Supplementary file 1 [file biology-13-00361-s001.zip › biology-2960267-supplementary/Sup data/secapr_alignments_paralogs/54.fasta]

>AA3
GCAGAGCTAAACATTTATATTTGTATTTTCATGCTATAGAAATGATTTATATACGCTTCAATTCTTAAGAGGTTTTCTGTGTGAATTCCTATCAGGATTGTGAGATACAGTTGCCACCTTCATATTATTTACCTGTGAGCAATTTCTTTTCGTCTTCTTCCCTGGTATCTCATGCTACTAGGGAATTAGGCTTAAGGTCATTGACAAATTCTGCAGCAAATTTGTTGACGGAATCATCTTTGGAACGAGCAAATGTTTCAGATATGCTTATTGATTCATTTGGAAGGATGCACACATACCTAAGAATCTCGTTGACAGAGCGGTGCAACCTTAGGTGTCAATATTGCATGCCTGCTGAAGGTGTGGAGCTTACTCCCAAACCTGAGCTTTTATCACAAGATGAAATTATTTGTTTGGCAAGTCTTTTTGTAGCTTCAGGCGTGGACAAAATAAGGTTGACAGGTGGAGAACCAACTATTAGACCTGATATTGAAGATATATGTGCTCGCTTGAGTGGCCTAAAAGGGCTGCAAACTCTGGCAATGACAACAAACGGTCTTACTCTAGCAAAAAAGCTTCCAAACCTCAAAGCAGCTGGATTGAACTTGTTGAATATTAGCTTAGATACTTTGGTTCCGGCAAAGTTTGAATTCTTGACTAGACGCAAAGGCCATTCAAAAGTTCTGGAGACAATAGAAACAGCCATTAATCTTGGTTACAATCCTGTGAAGGTGATTGCCTTGCACC-AAAGTATAACTGCATTGGTTAGTTT------------TTCTTAGCAGGCAGAAAGTAGATAATAATAAGCATGCGGAAGCTGTT---------TTAGAATGTGCTTTCCTATTTATTGTTTTGAATTCAGATTTGTTGTACATCAGTTTTATTCTCAGTGTTGTAACCCTCACCTTGGTGTGACAACAGGTTAATTTTGTTGTCATGCGTGGGCTAAATGATGATGAGATTTGTGACTTTGTAGAAATGACAAGGGAAAAGCCCATCAATGTGCGATTTATTGAGTTCATGCCTTTTGATGGAAATGTCTGGAATGTAAAGAAGCTTGTTCCTTATGCTGAGATGTTGGACATAGTGGTAGGTGGAAGCATGGATGGGATGCTAAATTATA----TGAGTTCTTAGGTAATAATCTTAACAGTGGAACAACTGTGTATGTGTAGAAGGATGAACATGTTTCCTATAACAGGTGCAGCGATACAAAGGTCTTCAAAGGCTTCAAGATCATTCATCTGATACAGCAAAGAACTTTAAGATAGATGGCTTCCAGGGCACCGTCTCTTTTATCACATCTATGACACAACATTTCTGTGGTGGATGCAACAGACTGCGCCTTCTCGCAGAAAAGTTTGTCTTTTTGGTCCTTCGGAGGTAAT
>AA60
CTGCGGGCCAAAATGAATGGAGGGACTAGGATATTTAAGCCTATATATTCGATCTTGGCGGAATAGCTACAATTTACAACATGTCGTTTATCCAACATTGGATGGTGATGCAGTCATCTTCATATCAAATACCTGTGAACAAATTATTCTGGCATCCTTTCTTCCTATCTCATGTTAGTGGGGGATCAAACCAAAGGTCATTGACAACTGCTGTAGCAAATACATTGCATGAATCATCTGCTGAAAATACAATTGTTTCAGATATGCTTGTTGATTCATTTGGAAGGATGCATACATATCTAAGGATTTCCTTGACGGAGCGGTGCAACCTTAGGTGCCAATATTGCATGCCTGCTGAAGGCGTGGAACTCACAACCAAACCAGAGCTTTTATCACAAAATGAAATTATACGTTTGGCAAACCTTTTTGTGGCTTCAGGCGTGGACAAGATAAGATTGACAGGAGGAGAACCAACTATTAGGCCTGATATTGAAGATATATGTGTTAGGTTGACTGGCCTAAAAGGTCTCAAAACCTTGGCAATGACAACAAATGGTCTTATCCTAGCCAAAAAGCTTCCAAATCTAAAAGCGGCTGGATTGAACTTGTTGAATATTAGCTTGGATACTCTAGTTCCAGCAAAATTTGAGTTCTTGACTAGACGGAAAGGCCATGCAAAAGTTTTGGAAGCAATAAACACGGCTATTGATCTTGGTTATAATCCTGTTAAGGTCAATTGTGTTGTCATGCGTGGGATAAACGATGATGAGATT--TGTGACTTTGCAGAAATGACAAGGGAAAAGCCCATCAATGTGCGATTTATTGAGTTCTGCCTTTTGATGGAAATATCTGGAATGTAAAGAAGCTTGTATATGCTGAAATTCTGGACAAGTGTTGCAGCGTTATAAAGGTCTCAACAGGCTTCAGGATATCCATCTGACACAGCAAAAAACTTTAAGATAGAAGGCTTCCAGGGTACCATCTCTTTCATCACATCAATGACACAACATTTTTGTAGTGGATGCAATCGATTGCGACTTTTGGCAGATGGAAACTTAAAAGTTTGCCTTTTTGGCCCTTCAGAGGTAAGTCTCCGAGATGCACTACGTCAAGGATTGGATGATGAAGGATTACAAG----GAATAATAAAAGCAGCGGTC--AAAAAGAAAAAAGCTGCTCATGCAGGCATGCTTTAGCAAAAACACCAAACAGACCTATGATTCACATAGGTGGC------------TGAGGCATGTTTGAAAGGAAAAGGAAGGAGGGTTTTATATGTTCATAAAATGGATCCCTAGCACCAAATTCGAAAGGCCAAGGGTCGGAAGGCGAAGAGTCTCGAGAGTTG-------------------------------------------
>AAR4
GCAGAGCTAAACATTTATATTTGTATTTTCATGCTATAGAAATGATTTATATACGCTTCAATTCTTAAGAGGTTTTCTGTGTGAATTCCTATCAGGATTGTGAGATACAGTTGCCACCTTCATATTATTTACCTGTGAGCAATTTCTTTTCGTCTTCTTCCCTGGTATCTCATGCTACTAGGGAATTAGGCTTAAGGTCATTGACAAATTCTGCAGCAAATTTGTTGATGGAATCATCTTTGGAACGAGCAAATGTTTCAGATATGCTTATTGATTCATTTGGAAGGATGCACACATACCTAAGAATCTCGTTGACAGAGCGGTGCAACCTTAGGTGTCAATATTGCATGCCTGCTGAAGGTGTGGAGCTTACTCCCAAACCTGAGCTTTTATCACAAGATGAAATTGTTTGTTTGGCAAGTCTTTTTGTAGCTTCAGGCGTGGACAAAATAAGGTTGACAGGTGGAGAACCAACTATTAGACCTGATATTGAAGATATATGTGCTCGCTTGAGTGGCCTAAAAGGGCTGCAAACTCTGGCAATGACAACAAACGGTCTTACTCTAGCAAAAAAGCTTCCAAACCTCAAAGCAGCTGGATTGAACTTGTTGAATATTAGCTTAGATACTTTGGTTCCGGCAAAGTTTGAATTCTTGACTAGACGCAAAGGCCATTCAAAAGTTCTGGAGACAATAGAAACAGCCATTAATCTTGGTTACAATCCTGTGAAGGTGATTGCCTTGCACC-AAAGTATAACTGCATTGGTTAGTTT------------TTCTTAGCAGGCAGAAAGTAGATAATAATAAGCATGCGGAAGCTGTT---------TTAGAATGTGCTTTCCTATTTATTGTTTTGAATTCAGATTTGTTGTACATCAGTTTTATTCTCAGTGTTGTAACCCTCACCTTGGTGTGACAACAGGTTAATTTTGTTGTCATGCGTGGGCTAAATGATGATGAGATTTGTGACTTTGTAGAAATGACAAGGGAAAAGCCCATCAATGTGCGATTTATTGAGTTCATGCCTTTTGATGGAAATGTCTGGAATGTAAAGAAGCTTGTTCCTTATGCTGAGATGTTGGACATAGTGGTAGGTGGAAGCATGGATGGGATGCTAAATTATA----TGAGTTCTTAGGTAATAATCTTAACAGTGGAACAACTGTGTATGTGTAGAAGGATGAACATGTTTCCTATAACAGGTGCAGCGATACAAAGGTCTTCAAAGGCTTCAAGATCATTCATCTGATACAGCAAAGAACTTTAAGATAGATGGCTTCCAGGGCACCGTCTCTTTTATCACATCTATGACACAACATTTCTGTGGTGGATGCAACAGACTGCGCCTTCTCGCAGAAAAGTTTGTCTTTTTGGTCCTTCGGAGGTAAT
>AF1
ATAAACCTGAATTTTTTTTTATTTTTTGGCATGCTATAAAAATAACAAATTTAGACTTCATTTCTGATCGGTTTTCATGCATGAATTTCTATCAGGATGGTGAGACACAGTTGTTATCTTCATATCAAGTACCTGTGAATACTTTCTCTTCAGCTCCTTTCCTGAGAGGAAATGATATTAAGATACTAGGTTTAAGGTCATTGGCAACTTCTGCAGGAAGTTCATTGCTCAAATCACCTATGAAAAGTGTAGGTGTTTCAGATATGCTCATTGATTCGTTTGGAAGGATGCATACATACCTGAGAATCTCCTTGACTGAGCGGTGCAACCTTAGGTGTAAGTATTGCATGCCTGCTGAAGGTGTGGAGCTTACTCCCAAACCAGAGCTTTTATCACAAGATGAAATTATTCATCTGGCAAAGCTTTTTGTAGATTCAGGTGTGGACAAGATAAGGTTAACAGGTGGAGAACCAACAATTAGACCTGATATTGAAGATATATGTGTTCGTTTGAATGGCCTAAAAGGCTTGAAAACTCTGGCAATGACCACAAATGGTCTTATTTTAGCGAAAAAGCTTCCAATTCTCAAAGCAGCTGGAGTGAACTTGTTGAATATTAGCTTGGATACTTTGGTTCCAGCAAAATTTGAATTTGTGACTAGACGCAAAGGGCACGGAAAAGTTTTGGAAGCAATAGAAACAGCCATTAATCTTGGTTACAATCCTGTTAAGGTGAGTATGTTGCACCAGACATATAACTGTATTTGTTACATCCCTATTATATAAATTGTAGCAGAGAGGAAGCAGATAATAAACTATAAATATATTTAAGCTGTTATAGGATTCATACTCCTTTCCTCTTCAATATTTTGAATTTACTTGTTTTTTTGTTAATTAATCTTGTCATTTTTATGACCCTCACTTTTGTGTGAAAGCAGGTAAATTGTGTTGTTATGCGTGGACTAAATGAAGATGAGATTTGTGACTTCGTAGAGATGACAAGGGAAAAGCCCATCAATGTGCGATTTATTGAGTTCATGCCCTTTGATGGCAATGTCTGGAATGTAAAGAAGCTTGTTCCTTATGCTGAGATGTTGGACATAGTGGTGAGTGGAGGCGTTCATGAAATGCTAATTGTTAATAGAAGCTTCCTAGATAATAATCTTAGTAAAGAGGCATTTATGTAAATTCAGAATTTTTAACATGCTTTCTATAACAGGTGCAGCGATACAAAGGTCTTGGACGGCTTCAAGATCATCCATCTGATACAGCAAAGAACTTCAAGATTGATGGCTTCCAGGGTACTATCTCTTTTATTACGTCAATGACACAACACTTCTGTGGTGGGTGCAATAGATTGCGTCTTCTAGCAGAAAAGTTTGCCTCTTTGGACCTTCAGAGGTAAT
>AG2
ATAAACCTGAATTTTTTTTTTTTTTTTGGCATGCTATAAAAATAACAAATTTAGACTTCATTTCTGATCGGTTTTCATGCATGAATTTCTATCAGGATGGTGAGACACAGTTGTTATCTTCATATCAAGTACCTGTGAATACTTTCTCTTCAGCTCCTTTCCTGAGAGGAAATGATATTAAGATACTAGGTTTAAGGTCATTGGCAACTTCTGCAGGAAGTTCATTGCTCAAACAACCTATGAAAAGTGCAGGTGTTTCAGATATGCTCATTGATTCGTTTGGAAGGATGCATACATACCTGAGAATCTCCTTGACTGAGCGGTGCAACCTTAGGTGTAAGTATTGCATGCCTGCTGAAGGTGTGGAGCTTACTCCCAAACCAGAGCTTTTATCACAAGATGAAATTATTCGTCTGGCAAAGCTTTTTGTAGATTCAGGTGTGGACAAGATAAGGTTAACAGGTGGAGAACCAACAATTAGACCTGATATTGAAGATATATGTGTTCGTTTGAATGGCCTAAAAGGCTTGAAAACTCTGGCAATGACCACAAATGGTCTTATTTTAGCGAAAAAGCTTCCAATTCTCAAAGCAGCTGGAGTGAACTTGTTGAATATTAGCTTGGATACTTTGGTTGCAGCAAAATTTGAATTTGTGACTAGACGCAAAGGGCACGGAAAAGTTTTGGAAGCAATAGAAACAGCCATTAATCTTGGTTACAATCCTGTTAAGGTGAGTATGTTGCACCAGACATATAACTGTATTTGTTACATCCCTATTATATAAATTGTAGCAGAGAGGAAGCAGATAATAAACTATAAATATGTTTAAGCTGTTATAGGATTCATACTTCTTTCCTCTTCAATATTTTGAATTTACTTGTTTTTTTGTTAATTAATATTGTCATTTTTATGACCCTCACTTTTGTGTGAAAGCAGGTAAATTGTGTTGTTATGCGTGGACTAAATGAAGATGAGATTTGTGACTTTGTAGAGATGACAAGGGAAAAGCCCATCAATGTGCGATTTATTGAGTTCATGCCCTTTGATGGCAATGTCTGGAATGTAAAGAAGCTTGTTCCTTATGCTGAGATGTTGGACATAGTGGTGAGTGGAGGCGTTCATGAAATGCTAATTGTTAATAGAAGCTTCCTAGATAATAATCTTAGTAAAGAGGCATTTATGTAAATTCAGAATTTTTAACATGCTTTCTATAACAGGTGCAGCGATACAAAGGTCTTGGACGGCTTCAAGATCATCCATCTGATACAGCAAAGAACTTCAAGATTGATGGCTTCCAGGGTACTATCTCTTTTATTACGTCAATGACACAACACTTCTGTGGTGGGTGCAATAGATTGCGTCTTCTGGCAGAAAAGTTTGCCTCTTTGGACCTTCAGAGGTAAT
>AH26
-----------------------------------------------------------------------------------------------------------------------------------------------------------------------------GCTATCTCTAAACCAGGCTTGAGGTCATTGGTAACTTCTGCTGCAAAGTCTTTCACAGAATCATCGGTGGAAAATGCAACTGTATCAGATATGCTTATTGATTCACTTGGAAGGATGCATACCTACCTGAGAATGTCCCTGACAGAGCGATGCAACCTAAGGTGTCAATATTGCATGCCTGCTGAAGGTGTGGAGCTTACTCCTAAACCAGAGCTTTTGTCTCAAAATGAATTTATTCGCTTGGCAAACCTTTTTGTAGCTTCAGGCGTGGATAAGATCAGGTTGACTGGTGGGGAGCCAACTATTCGACCAGACATTGAAGATATATGTGTGCGCTTGACAAGAATAAAAGGACTGAAAACTCTGGCAATGACTACAAATGGTATTACCCTAGCAAAGAAGCTTCCAAATTTGAAAGCAGCTGGATTGAATTCATTAAATATCAGCTTAGATACATTAGTTCCAGCAAAATTTGAGTTCTTGACTAGACGCAAAGGACATGCAAAAGTTCTGGAAACAATAGAAACTGCTATTAATCTTGGTTACAATCCTGTGAAGGTAAGCTTCTTGTACTTAAAGTATATATACAGTTTTTAGAAGTTATTTACATAAAATATAGCAGATAAAAAGTACACAATTGCATATGATTAAGC------CATCACAGGATATACACTATTTTTCTATTTG-----TTGGGAGTTCAAAGTTTGTTTCT--TATCCAGTCCCATTGTTAAGTCTCTCACCTCTGTATGATAACAGGTAAATTGTGTTGTAATGCGTGGGCTGAATGATGACGAGATTTGTGACTTTGTAGAATTGACAAAGGAAAAGCCGATTAATGTGCGATTCATCGAGTTCATGCCTTTTGACGGGAATGTATGGAATGTCAAGAAGCTTGTTCCTTATGCTGAGATGCTTGACACAGTTGTAAGTGGAAGTATCCATAGAGTGAGAATCTGTTCTGTTAATATTTTAGATAGTGATGTTATTCACACAGCATCTTTGTTTGTTTACAAAGATTTTGAACCTGTCTACAACAGGTGCAGCACTACAAAGGTCTCCAACGGCTTCAAGATCATTCATCTGACACAGCTAAGAATTTTAAGATAGATGGGTTTCAGGGAACTGTCTCTTTTATTACATCAATGACACAACATTTTTGTGGTGGATGCAACAGATTGCGCCTTTTGGCAGAAAAGTTTGTCTTTTTGGTCCTTCAGAGGTATA
>AME1
GCAGAAATAGACATTTATATTTGTATTTTCATGCTATAGAAATGATGTAGATATGCTTCATTTCTTAAAAGGCTTTCTGTTTGAATTTCTATCAGGATTGTGAGATACAGTTGCCACCTTCATATTATGTACCTGTGAGCAATTTCTTTTCGTCTTCTTCCCTGGTATCGCATGCTATTAAGGAATTAGGCTTAAGGTCATTGACAAATTCTGCAGCAAATTTGTTGACGGAATCGTCTTCGGAACGAGCAAGTGTTTCAGATATGCTTATTGATTCATTTGGAAGGATGCACACGTACTTAAGAATCTCGTTGACAGAGCGGTGCAACCTTAGGTGTCAATATTGTATGCCTGCTGAAGGTGTGGAGCTTACTCCCAAACCTGAGCTTTTATCACAAGATGAAATCATTTGTTTGGCAAGTCTTTTTGTAGCTTCAGGTGTGGACAAAATAAGGTTGACAGGTGGAGAACCAACTATTAGACCTGATATTGAAGATATATGTGTTCGCTTGAGTGGCCTAAAAGGGCTGCAAACTCTGGCAATGACAACAAACGGTCTTACTCTAGCAAAAAAGCTTCCAAACCTCAAAGCAGCTGGATTGAACTTGTTGAATATTAGCTTAGATACTTTGGTTCCGGCAAAGTTTGAATTCTTGACTAGACGCAAAGGCCATACAAAAGTTTTGGAGACAATAGAAACAGCCATTAATCTTGGTTACAACCCTGTGAAGGTGATTGCCTTTTACC-AAAGTATAACTGCATTGGTTACCTT------------TTCTTAGCAGGCAGAAAGTAGATAATAATAAGCATGTGGAAGAAGTT---------TTAGAATGTGCTTTCCTAATTATTGTTTTGAATTCAGATTTGTTGTACATCAGTTTTATTCTCAGTGTTGTAACCCTCACTTTGGTGTGACAACAGGTTAATTGTGTTGTCATGCGTGGGCTAAATGACGATGAGATTTGTGACTTTGTAGAAATGACAAGGGAAAAGCCCATCAATGTGCGATTTATTGAGTTCATGCCTTTTGATGGAAATGTCTGGAATGTAAAGAAGCTTGTTCCTTATGCTGAGATGTTGGAAATAGTGGTAGGTGGAAGCATGGATTGGATGCTAAATCATA----TGAGTTCTTAGGTAATAATCTTAACAGTGGAACAACTGTGTATGTGTAGAAGGATGAACATGTTTCCTATAACAGGTGAAGCGATACAAAGGTCTTCAACGGCTTCAAGATCATTCATCTGATACAGCAAAGAACTTTAGGATAGATGGCTTCCAGGGCACTGTCTCTTTTATCACATCTATGACACAACATTTCTGTGGTGGATGCAACAGACTGCGCCTTCTCGCAGAAAAGTTTGTCTTTTCGGTCCTTCGGAGGTAAT
>AP25
GTGGAATTGAAATTTTATATTTGTATTGTGCTCTTATAGATGAAAACCAAGTGCATTTCATTCCTGAAGTGGTTTTCTGTATGATTTC-TATCAGGACGACAATCTGCAGTCATTATATTCCTATAAAGTATCTATGAAGTATTTCTCTTCATCTCCATTTCTGGTATCCCATGCTATCTCTAAACCAGGCTTGAGGTCATTGGTAACTTCTGCTGCAAAGTCTTTCACAGAATCATCGGTGGAAAATGCAACTGTATCAGATATGCTTATTGATTCATTTGGAAGGATGCATACCTACCTGAGAATGTCCCTGACAGAGCGATGCAACCTAAGGTGTCAATATTGCATGCCTGCTGAAGGTGTGGAGCTTACTCCTAAACCAGAGCTTTTGTCTCAAAATGAATTTATTCGCTTGGCAAACCTTTTTGTAGCTTCAGGCGTGGATAAGATCAGGTTGACTGGTGGGGAGCCAACTATTCGACCAGACATTGAAGATATATGTGTGCGCTTGACAAGAATAAAAGGACTGAAAACTCTGGCAATGACTACAAATGGTATTACCCTAGCAAAGAAGCTTCCAAATTTGAAAGCAGCTGGATTGAATTCATTAAATATCAGCTTAGATACATTAGTTCCAGCAAAATTTGAGTTCTTGACTAGACGCAAAGGACATGCAAAAGTTCTGGAAACAATAGAAACTGCTATTAATCTTGGTTACAATCCTGTGAAGGTAAGCTTCTTGTACTTAAAGTATATATACAATTTTTAGAAGTTATTTACATAAAATATAGCAGATAAAAAGTACACAATTGCATATGATTAAGC------CATCACAGGATATACACTATTTTTCTATTTG-----TTGGGAGTTCAAAGTTTGTTTCT--TATCCAGTCCCATTGTTAAGTCTCTCACCTCTGTATGATAACAGGTAAATTGTGTTGTAATGCGTGGGCTGAATGATGACGAGATTTGTGACTTTGTAGAATTGACAAAGGAAAAGCCGATTAATGTGCGATTCATCGAGTTCATGCCTTTTGACGGGAATGTATGGAATGTCAAGAAGCTTGTTCCTTATGCTGAGATGCTTGACACAGTTGTAAGTGGAAGTATCCATAGAGTGAGAATCTGTTCTGTTAATATTTTAGATAGTGATGTTATTCACACAGCATCTTTGTTTGTTTACAAAGATTTTGAACCTGTCTACAACAGGTGCAGCACTACAAAGGTCTCCAACGGCTTCAAGATCATTCATCTGACACAGCTAAGAATTTTAAGATAGATGGGTTTCAGGGAACTGTCTCTTTTATTACATCAATGACACAACATTTTTGTGGTGGATGCAACAGATTGCGCCTTTTGGCAGAAAAGTTTGTCTTTTTGGTCCTTCAGAGGTATA
>APA47
ATGAACCTGAATGTTTATGTTTTTATTTCCATGCTATATAAATAACAAATTTAGACTTCATTTAGGATTGGTTTTTATGTATGAATTTCTATCAGGATGGTGAGACACAGTTGTTATCTTCATATCAAGTACCTGTGAATAGTTTCTCTTCAGCTCCTTTCCTGGGAATGAATGCTATGAAGATACTAGGTTTAAGGTCATTGGCAACTTCTGCAGGAAGTTCATTGCTCGAATCACCTATGACAAAAGCAGGTATTTCAGATATGCTTATTGATTCATTTGGAAGGATGCATACATACCTGAGAATCTCCTTGACTGAGCGGTGCAACCTTAGGTGTAAGTATTGCATGCCTGCTGAAGGTGTGAAGCTAACTCCCAAACCAGAGCTTTTATCACACGATGAAATTATTCATTTGGCAAAGCTTTTTGTAGATTCAGGTGTGGACAAGATAAGGTTAACAGGTGGAGAACCAACAATTAGACCTGATATTGAAGATATATGTGTTGGTTTGAATGGCCTAAAAGGCCTGAAAACTCTGGCAATGACAACAAATGGTCTTATTTTAGCGAAAAAGCTCCCAATTCTCAAAGCAGCTGGAGTGAACTTGTTGAATATTAGCTTGGATACTTTGGTTCCAGCAAAATTTGAATTTGTAACTAGACGCAAAGGGCATGCAAAAGTTTTGGAATCAATAGAAACAGCCATTAATCTTGGTTACAATCCTGTTAAGGTGAGTATCTTGCACCAGACATATAACTGCATTTGTTACATCCTTATTATATAAATTATAGCAGATAGGAAGCAGATAATAAACTATAAATACATGGAAGCTGTCATAGGATGCATATTTCTTTCCTCTTCAATATTTTGAATTTACTTGTTTTTTTATTAATTATTATTATCATTTTTATGACCCTCACTTTTGTGTGACAACAGGTAAATTGTGTTGTTATGCGTGGTGTAAATGAAGATGAGATTTGTGACTTCGTAGAGATGACAAGGGAAAAGCCCATCAATGTGCGATTTATTGAGTTCATGCCCTTTGATGGCAATGTATGGAATGTAAAGAAGCTTGTTCCTTATGCTGAGATGTTGGACATAGTGGTGGGTGGAACCGTTCATGAAATGCTAATTGTTAATAGAAGCTTCCTAGATAATAATCTTAGTAAAGATGCATTTATGTAAGTTCAAAATTTTCAACATACTTTCTATAACAGGTGCAGCGATACAAAGGTCTTGAACGGCTTAAAGATCATCCATCTGATACAGCAAAGAACTTCAAGATTGATGGCTTCCAGGGTACTGTCTCTTTTATCACGTCAATGACACAACACTTCTGTGGTGGGTGCAATAGATTGCGTCTTCTGGCAGAAAAGTTTGCCTTTTTGGACCTTCAGAGGTATC
>AS57
----------------------------------------------------------------------------------GAATTTTTATCAGGATGATGAGATACAGTCATTATCTTCGTATCAAATACCTGCAAGTAATTTTTCTTTGCATCCCTTCTTCGTATCCCATGCTAGTGGGGGATTAAGCCAAAGGTCATTGGCAACTGCTGCAGCAAATTTATTGCCTGAATCATGTGCCGAAAATACAATTGTTTCAGATATGCTTGTTGATTCATTTGGAAGGATGCATACATACCTAAGGATCTCCTTGACAGAGCGGTGCAACCTTAGGTGCCAATATTGCATGCCTGCCGAAGGTGTGGAACTTACACCCAAACCAGAGCTTTTATCACAAAATGAAATTATACGTTTGGCAAACCTTTTTGTGGCTTCAGGTGTGGACAAGATAAGGTTGACAGGTGGAGAACCAACTATTAGGCCTGATATTGAAGATATATGTGTTCGCTTGACTGGCCTAAAAGGCCTGAAGACCCTGGCAATGACAACAAATGGTCTTACTTTAGCCAAAAAACTTCCAAATCTGAAAGCAGCTGGATTGAACTTGTTGAATATTAGCTTGGATACTTTAGTTCCAGCAAAATTCGAGTTCTTGACTAGACGCAAAGGGCATGCGAAAGTTTTGGAAGCAATAGACATGGCCATTAACCTTGGTTACAATCCTGTTAAGGTGATAGTCTTGCACTGGAAGTATAACAGCATTTTTTAGCT-----------------------GTAAAAAGTGGTTATTAATTACAAATAACTAGTTTCCAGTAGCTATAAAATGTGTACATTCTAATTTGTGGATTTTAGTTTTTCAGTTTGTTTGTCAAGTATTATTCTTGTTGTTATGATCCTTACCTTGTTGTGACAACAGGTCAATTGTGTTGTCATGCGTGGGCTAAATGATGACGAGATTTGTGACTTCGTAGAAATGACAAGGGAAAAGCCCATCAATGTGCGATTTATTGAGTTCATGCCTTTTGATGGCAATGTCTGGAATGTAAAGAAGCTTGTTTCTTATGCTGAAATGCTGGATATAGTGGTAGGTGGAAGCATCCATGGAATGCCTGTGTTTACCTTTAGCTTCTCAAATGGTAATCTTAACAGTGAGTCATCTCTGTAAATTCACATTGTGCTTTGGTGTTTTTTTTGTTTGAATTTATCTTTGTTTAACTTTAGTCTTTTTGTTGTTGTGTGGTTGACACCTATAAAAATTCTTTTCCTCATGTGATTCACCTCCCCTTCCCTTTGATGTGTT------------------------------------------------------------------------------------
>ASA51
------------------------------------------------------------------------------GTATGAATTTCTATCAGGATGGTGATACCCGGTTGTTATCTTCATATCAAGTACCTGTGAATAGTTTGTCTTCATCTCCTTTCCTGAGAGTAAATGCTATTAAAATACTGGGTTTAAGGTCATTGACAACTTCTGCAGGAAGCTCATTGCCCAAATCACCTATGGAAAGTGCAGTTGTTTCAGATATGCTCATTGATTCGTTTGGAAGGATGCATACATACCTGAGAATCTCCTTGACTGAGAGGTGCAATCTTAGGTGTAAGTATTGCATGCCTGCTGAAGGTGTGGAGCTTACTCCCAAACCAGAGCTTTTATCACAAGATGAAATTATTCGTCTGGCAAACCTTTTTGTAGATTCAGGTGTGGACAAGATAAGGTTGACAGGTGGAGAACCAACAATTAGACCTGATATTGAAGATGTATGTGTTCGTTTGAATGGCCTAAAAGGCCTGAAAACTCTGGCAATGACAACAAATGGTCTTATTTTAGCGAAAAAGCTTCCAATTCTCAAAGCAGCTGGAGTGAACTTGTTGAATATTAGCTTGGATACTTTGGTTCCAGCAAAATTTGAATTCTTAACTAGACGCAAAGGGCATGCA--------------------------------------------------------------------------------------------------------------------------------------------------------------------------------------------------------------------------------------------------------------------------------------------------------------------------------------------------------------------------------------------------------------------------------------------------------------------------------------------------------------------------------------------------------------------------------------------------------------------------------------------------------------------------------------------------------------------------------------------------------
>CB35
-------------------------------------------------------------------------------------------------------------------ATATTCCTATCAAGTACCTATGAAGTATTTCTCTTCATCTCCATTTCTGGTATCCCATGCTATCTCTAATCTAGCCATGAGGTCATTGGCATCTTCTGCTGCAAAGTCTTTCACAGAATCACTTGTGGAAAAAGAAACTGTATCAGATATGCTTATTGATTCATTTGGAAGGAGGCATACCTACCTGAGAATGTCCCTGACAGAGCGATGCAACCTAAGGTGTCAATATTGCATGCCTTCAGAAGGTGTGGAGCTTACTCCGAAACCAGAGCTTTTGTCTCAAAACGAGATTATTCGCTTGGCAAACCTTTTTGTGGCTTCAGGTGTGGATAAGATCCGGTTGACTGGTGGGGAACCGACTATTCGACCAGACATTGAAGATATATGTGCTCGCTTGACTAGCATAAAAGGACTGAAAACTCTGGCAATGACTACAAATGGTCTTATCCTGGCAAAGAAGCTTCCAAATTTCAAAGCAGCTGGATTGAATTCATTAAATATTAGCTTAGATACGTTGGTCCCTGCAAAATTTGAGTTTTTGACCAGACGCAAAGGACATGCAAAAGTTCTGGAAACAATAGAAACTGCTATTAATCTTGGTTACAATCCTGTCAAGGTAAGTTTCTTGTACTTGAAGTATATATACAATTTTAAAAAGTTGTTTACATAAAATCTAACAGATAGAAAGTACACA--------------------------------------------------------------------------------------------------------------------------------------------------------------------------------------------------------------------------------------------------------------------------------------------------------------------------------------------------------------------------------------------------------------------------------------------------------------------------------------------------------------------------------------------------------------------------------------------------------------------
>CD18
-------------------------------------------------------------------------AAAAAGGTGAGGCATTTTATGTGAACGCACTGCAAATTGAGAACAGTCCTTTTTAGTGTGATAACAAGCTTCATTTAGTGGTTGAAGCTTGTCTTTCGATGCAAGTGGGGGATCGAGCCAAAGGTCATTGGCAACTGCTGCAGAAAATCCATTGCCTGAATTATCTGCCGAAAATGCAATTGTTTCGGATATGCTTGTTGATTCATTTGGAAGGATGCATACATATCTAAGGATCTCCTTGACAGAGCGGTGCAACCTTAGGTGCCAATATTGCATGCCTTCTGAAGGTGTAGAACTTACACCCAAACCAGAGCTTTTATCACAAAATGAAATTATACGTTTGGCAAGTCTTTTTGTGGCTTCAGGTGTAGACAAGATAAGGTTGACAGGTGGAGAACCAACCATTAGGCCTGATATTGAAGATATATGTGCTCGCTTGACTGGCCTAAAAGGTCTGAAGACCCTGGCAATGACAACAAATGGTCTCACTTTAGCGAAAAAGCTTCTAAATCTGAAAGCAGCTGGATTGAACTTGTTGAATATTAGTTTGGATA----------------------------------------------------------------------------------------------------------------------------------------------------------------------------------------------------------------------------------------------------------------------------------------------------------------------------------------------------------------------------------------------------------------------------------------------------------------------------------------------------------------------------------------------------------------------------------------------------------------------------------------------------------------------------------------------------------------------------------------------------------------------------------------------------------
>CDE34
GTGGAATTGAAATTTATATTTGTATTGTGTATCTTATAGATAAAAACCAAGTGCATCTCATTCCTGATGTGGTTCTCTTTATGAATTTCTATCAGAATGACAGTTTGCAGCCATTATATTCCTATCAAGTACCTATGAAGTATTTCTCTTCATCTCCATTTCTGGTATCCCATGCTATCTCTAATCTAGCCATGAGGTCATTGGCATCTTCTGCTGCAAAGTCTTTCACAGAATCACTAGTGGAAAAAGAAACTGTATCAGATATGCTTATTGATTCATTTGGAAGGAGGCATACCTACCTGAGAATGTCCCTGACAGAGCGATGCAACCTAAGGTGTCAATATTGCATGCCTTCAGAAGGTGTGGAGCTTACTCCGAAACCAGAGCTTTTGTCTCAAAATGAGATTATTCGCTTGGCAAACCTTTTTGTGGCTTCAGGTGTGGATAAGATCCGGTTGACTGGTGGGGAACCGACTATTCGACCAGACATTGAAGATATATGTGCTCGCTTGACTAGCATAAAAGGACTGAAAACTCTGGCAATGACTACAAATGGTCTTATCCTAGCAAAGAAGCTTCCAAATTTCAAAGCAGCTGGATTGAATTCATTAAATATTAGCTTAGATACGTTGGTCCCTGCAAAATTTGAGTTTTTGACCAGACGCAAAGGACATGCAAAAGTTCTGGAAACAATAGAAACTGCTATTAATCTTGGTTACAATCCTGTCAAGGTAAGTTTCTTGTACTTGAAGTATATATACAATTTTAAAAAGTTGTTTACATAAAATCTAGCAGATAGAAAGTACACAATTGCATATGATTGAGC------AATCATAGGATATAAACTAATTTTCTATTTGTGGTTTTGGGAGTTCAGAGTTTGTTTTT-ATATCTAGTCCAATTGTCAAGTCTCTCACCTCGGTATGACTACAGGTAAATTGTGTTGTGATGCGTGGGATGAATGATGATGAGATTTGTGACTTCGTAGAAATGACAAGGGAAAAGCCAATTAATGTGCGATTCATTGAGTTCATGCCTTTTGATGGGAATGTGTGGAATGTCAAGAAGCTTGTTCCTTATGCTGAGATGCTTGACACAGTTGTAAGTGGAAGTATCCATAGAATGTGAATCTGTTCTGTTAATATTCTAGATTATGATATTATTCATGCAGTGTCTTTGTTTGTTTACAAAGATTTTGAACCTGTCTACAACAGGTGCAGCACTACAAAGGTCTCCAACATCTTCAAGATCATTCATCTGACACAGCAAAGAACTTTATGATAGATGGCTTTCAGGGAACTGTCTCTTTCATTACATCAATGACACAGCATTTTTGTGGCGGATGCAACAGATTGCGCCTTTTGGCAGAAAAGTTTGTCTTTTTGGTCCTTCAGAGGTATA
>CF38
AACTATTTGAGATTTTATGCCTGTATTTGCATTTTATAGAAATGGTCAATATATAATTTATTTCTGAAGGGGTTTTTGGTGTGAATTTTTATCAGGATGATGAGATACAGTCATTATCTTCATATCAAATACCTGTACACAATTTCTCTTTGTCTCCTTTTCTCCTATCTCATGCTATTGGGGGATTAAGCTTAAGGTCATTGGCAACTTCTGCAACAAATTCATTGACTGAATCAACTTTGGAAAGTGCAACTGTTTCAGATATGCTCATTGATTCATTTGGAAGGATGCATACATACCTACGGATCTCCTTGACAGAGCGCTGCAACCTTAGGTGTCAATATTGCATGCCTGCTGAAGGTGTGGAGCTTACTCCCAAACCAGAGATTTTATCACAAGATGAAATTATTCGTTTGGCAAACCTTTTTGTGGCTTCAGGTGTGGACAAGATAAGGTTGACAGGCGGAGAACCAACTATTAGGCCTGATATTGAAGATATATGTGTTCGCTTGACTGGTATAAAAGGCCTGAAGACTCTGGCAATGACAACAAATGGTCTTATTTTAGCAAAAAAGCTTCCAAAGCTCAAAGCAGCTGGATTGAACTTACTGAATATTAGCTTAGATACTTTGGTTCCAGCAAAATTTGAGTTCTTGACCAGACGCAAAGGACATGCAAAAGTTTTGGAAGCAATAGAAATGGCCATTGACCTTGGTTACAATCCTGTTAAGGTGATTGTCTTGCACTGCAAGTAGAACTGCATTTGTTAGCTTTTCTTTACACAAAGTGCAGCAGATAAGAAGTGGCTAGTAATTAGAAATGACAAGATGCCAGTAGCTATAGAATGTGTACTTTCTTATTTGTGGTTTTGATTCAGATTTTCTTTTGCTCAAGTATTATTCTCATTGTTATGATCCTCACCTTGGTGTGACAACAGGTCAATTGTGTTGTCATGCGTGGGCTAAATGATGATGAGATTTGCGACTTTGTAGAAATGACAAGGGAAAAGCCCATCAATGTGCGATTTATTGAGTTCATGCCTTTTGATGGCAATGTCTGGAATGTAAAGAAGCTTGTCCCTTATGCTGAAATTATGGACATAGTGGTGGGTGGAATAATCCATGGAATTCTTATCTTTACCTTTAGCTTCTCCGATAATAGTCTCAATAATGAGGCATCTCTGCATATTCACAAAGATTAACATGTTTCCTATAACAGGTGCAGCGATACAAAAGTCTCAAACGGCTTCAAGATCATCCAACTGATACAGCGAAGAACTTTAAGATAGATGGCTTCCAGGGTACTGTATCTTTCATTACGTCAATGACAGAACATTTTTGTGGTGGATGCAACAGATTGCGCCTTTTGGCAGAAAAGTTTGCCTTTTTGGCCCTTCAGAGGTAAA
>CH19
ATGGAACTAGGATTTGGTACCAGTATAAACATTTTATAGCAAATTTTAAGACAAGTTTCCTTTCTGAAGGGGTTTTGTTTTTGAACTTTTATTAGGATGATGTGATGCAGTCATTATGTTCATATCAGGTACCTGCGAATACACTTTCTTGGCATTCTTTTTTCCTATCCCATTTTAGTGGGGGATCAAGCCAAAGGTCATTGGCAACTGCTGCAGAAAATCCATTGCCTGAATCATCTGCCGAAAATGCAATTGTTTCGGATATGCTTGTTGATTCATTTGGAAGGATGCATACATATCTAAGGATCTCCTTGACAGAGCGTTGCAACCTAAGGTGCCAATATTGCATGCCTTCTGAAGGTGTAGAACTTACACCCAAACCAGAGCTTTTATCACAAAATGAAATTATACGTTTGGCAAGTCTTTTTGTGGCTTCAGGTGTAGACAAGATAAGGTTGACAGGTGGAGAACCAACCATTAGGCCTGATATTGAAGATATATGTGTTCGCTTGACTGGCCTAAAAGGTTTGAAGACCCTGGCAATGACAACAAATGGTCTCACTTTAGCAAAAAAGCTTCCAAATCTGAAAGCAGCTGGATTGAACTTGTTGAATATTAGTTTGGATACTCTAGTTCCAGCAAAGTTTGAGTTCTTGACTAGACGCAAAGGGCATGCAAAAGTTTTGGAAGCAATAGATGCGGCCATTGACCTTGGTTATAATCCTGTTAAGGTACTATCCTTACGCTAAAATTATAACAGCA--TTTTAGCATTTGTTGGTATTTAATGTAGTAGATATAAAGCAATT-AAAATTACAAATAACTAGTTTCCAGTAGCTATAAAATGTTTGTTTTCTGATTTGTGGTTTTGAGTTTTTCAGTTTGTTAGTCAAGTACTGATTGTTTTGTTGTGATCCTTACCATGGTGTGGCAACAGGTCAATTGTGTTGTCATGCGTGGGCTAAATGATGATGAGATTTGTGACTTTGTAGAAATGACAAGGGAAAAGCCCATCAATGTGCGATTTATTGAGTTCATGCCTTTTGATGGCAATGTCTGGAATGTAAAGAAGCTTGTTCCTTTTGCTGAAATTATGGACAAAGTGGTAGGTGGACGTATCGAAGGAATGTCTGTTTTTACCTTAAGCTTCTGAGATTGTAATCTTAACAATGAGTCATGTCTGTAAATCTAC---GTGTGCTTTTCCTTATTCATTTTAAATTTATCTTTGTTTAACTCTAGTCTTTT---TGTTGTGTGGCTGACACCTCTAAAAGTTCTTTCCCTCTTGAGATTCCTCTTGCCTTCCCTTTGACA----------------------------------------------------------------------------------------
>CHA37
AACTATTTGAGATTTTATGCCTGTATTTGCATTTTATAGAAATGGTCAATATATAATTTATTTCTGAAGGGGTTTTTGGTGTGAATTTTTATCAGGATGATGAGATACAGTCATTATCTTCATATCAAATACCTGTACACAATTTCTCTTTGTCTCCTTTTCTCCTATCTCATGCTATTGGGGGATTAAGCTTAAGGTCATTGGCAACTTCTGCAACAAATTCATTGACTGAATCAACTTTGGAAAGTGCAACTGTTTCAGATATGCTCATTGATTCATTTGGAAGGATGCATACATACCTACGGATCTCCTTGACAGAGCGCTGCAACCTTAGGTGTCAATATTGCATGCCTGCTGAAGGTGTGGAGCTTACTCCCAAACCAGAGATTTTATCACAAGATGAAATTATTCGTTTGGCAAACCTTTTTGTGGCTTCAGGTGTGAACAAGATAAGGTTGACAGGCGGAGAACCAACTATTAGGCCTGATATTGAAGATATATGTGTTCGCTTGACTGGTATAAAAGGCCTGAAGACTCTGGCAATGACAACAAATGGTCTTATTTTAGCAAAAAAGCTTCCAAAGCTCAAAGCAGCTGGATTGAACTTACTGAATATTAGCTTAGATACTTTGGTTCCAGCAAAATTTGAGTTCTTGACCAGACGCAAAGGACATGCAAAAGTTTTGGAAGCAATAGAAATGGCCATTGACCTTGGTTACAATCCTGTTAAGGTGATTGTCTTGCACTGCAAGTAGAACTGCATTTGTTAGCTTTTCTTTACACAAAGTGCAGCAGATAAGAAGTGGCTAGTAATTAGAAATGACAAGATGCCAGTAGCTATAGAATGTGTACTTTCTTATTTGTGGTTTTGATTCAGATTTTCTTTTGCTCAAGTATTATTCTCATTGTTATGATCCTCACCTTGGTGTGACAACAGGTCAATTGTGTTGTCATGCGTGGGCTAAATGATGATGAGATTTGCGACTTTGTAGAAATGACAAGGGAAAAGCCCATCAATGTGCGATTTATTGAGTTCATGCCTTTTGATGGCAATGTCTGGAATGTAAAGAAGCTTGTCCCTTATGCTGAAATTATGGACATAGTGGTGGGTGGAATAATCCATGGAATTCTTATCTTTACCTTTAGCTTCTCCGATAATAGTCTCAATAATGAGGCATCTCTGCATATTCACAAAGATTAACATGTTTCCTATAACAGGTGCAACGATACAAAAGTCTCAAACGGCTTCAAGATCATCCAACTGATACAGCGAAGAACTTTAAGATAGATGGCTTCCAGGGTACTGTATCTTTCATTACGTCAATGACAGAACATTTTTGTGGTGGATGCAACAGATTGCGCCTTTTGGCAGAAAAGTTTGCCTTTTTGGCCCTTCAGAGGTAAA
>CJ24
ACGGAACTAAGATTTTATACTTTTATTTACATTTTATAGAAAA-ATCAAGACACGTTTCATTTCTGAAGGGGTTTTATGTTTGAATTTTACTTAGGACGATGTGATACAGTCATTATCTTCATATCAAATACCTGCGAATAATTCTTCTTTGCATCCTTTCTCGATATCCCATGTTAATGGGGGATTAAGTCAAAGGTCATTGGCAACTGCTGCAGCAAATCCATTGCCTGAATCATCTGCCGAAAATACAATTGTTTCAGATATGCTTGTTGATTCATTTGGAAGAATGCATACATACCTAAGAATCTCCTTGACAGAGCGATGCAACCTTAGGTGCCAATATTGCATGCCTGCTGAAGGCGTGGAACTTACACCTAAACCAGAGCTTTTATCACAAGATGAAGTTATACGTTTGGCAAACCTTTTTGTGGCTTCAGGTGTGGACAAGATAAGGTTGACAGGTGGAGAACCAACTGTTAGGCCTGATATTGAAGATATATGTGTTCGCTTGACAAGCCTAAAAGGACTGAAGACCCTGGCAATGACAACAAATGGTCTTACTTTAGCCAAAAAACTTCCAAATCTGAAAGCAGCTGGATTGAACTTGTTAAATATTAGCTTGGATACTCTAGTTCCAGCAAAATTTGAGTTCTTGACTAGACGCAAAGGGCATGCAAAAGTTTTGGAAGCAATAGACATGGCCATTAACCTTGGTTACAATCCTGTTAAGGTGATAGTCTCGCACTCGAAGTATAACAACA-TTTTTAACTTTTATTTATATTAAATGTAGCAGATGAAAAGTGGTTAATAAATACAAATAATTAGTTTCCTGTAGCTATAATTTGTGC---------------------------------------------------------------------------------------------------------------------------------------------------------------------------------------------------------------------------------------------------------------------------------------------------------------------------------------------------------------------------------------------------------------------------------------------------------------------------------------------------------------------------------------------------------------------------
>CK7
--------------------------------------GTAAATACTAATATATGTTTCATTTCTGAACGG--TTTTATGTGAATTTTTTATCAGGATGATGAGATACAGTCATTATCTTCATATCAAATACCTGTGAATAATTTCTCTTTGCGTGCTTCCTTCATATCCCATGCTAGAGGGGAATCAAGCCGAAGGTCATTGGCAACCGTTGCAGCAAATCCATTGCCTGAATCATCTGCCAAAAATACAATTGTTTCAGATATGCTTGTTGATTCATTTGGAAGGATGCATACATACCTAAGGATATCCTTGACAGAGCGGTGCAACCTTAGGTGCCAATATTGCATGCCTGCCGAAGGTGTGGAACTTACACCCAAACCAGAGCTTTTATCACAAAATGAAATTGTACGTTTGGCAAACCTTTTTGTGGCTTCAGGTGTGGACAAGATAAGGTTGACAGGTGGAGAACCAACTATTAGGCCTGATATTGAAGATATATGTGTTCGCTTGACTGGCCTAAAAGGCCTGAAGACCCTGGCAATGACAACAAATGGTCTTACTTTAGCAAAAAAACTTCCAAATCTGAAAGCAGCTGGATTGAACTTGTTAAATATTAGCTTGGATACTTTGGTTCCAGCAAAATTTGAGTTCTTGACTAGACGCAAAGGGCATGCAAAAGTTTTGGAAGCAATAGAAATGGCCATTAACCTTGGTTACAATCCTGTTAAGGTGATAGTCTTGCACTGGGAGTATATCAGCATTTGTTAGCTTTTCTTTACATTAAATGTGGCAGATAAAAAGTGGTTAATGATTACAAATAACTGGTTTCCAGTAAC--TAAAATGTGTACTTTGTAATTTATTGTTTTGAGTTTTTCAGTTTGTTAGTCAAGTATTATTTTTGTTTGCATGATCCTTACGTTGGTGTGACAACAGGTCAATTGTGTTGTCATGCGTGGGCTAAATGATGACGAGATTTGTGACTTTGTAGAAATGACAAGGGAAAAGCCCATCAATGTGAGATTTATTGAGTTCATGCCTTTTGATGGCAATGTCTGGAATGTAAAGAAGCTTGTTCCTTATGCTGAAATTCTGGACATAGTGGTAGGTGGAAGCATCCATTGAATGTGTATGTTTACCTTTAGCTTCTCGGATAGTAATCTGAACAACGAGTCATCTCTGTAAATTCACAGAG-ATGACTTGTTTTGTTTTTTTAAAATTTGTTTTCTTTCAACTTTAGTCTTTTTGTTGTTGTGTGGCTGACACCCTTAAAGATTCTTTTCCTCTTGGGGTTCCCCTCCCCTTCCCTTTATTGTGTTTCCGCTGCCAT-------------------------------------------------------------------------
>CL6
AGGATTTTATACCTGTATTTTACATTTTATAGAAAATAGTAAATACTAATATATGTTTCATTTCTGAACGG--TTTTATGTGAATTTTTTATCAGGATGATGAGATACGGTCATTATCTTCATATCAAATACCTGTAAATAATTTCTCTTCGCATGCTTTCTTCATATCCCATGCTAGAGGGGAATTAAGCCAAAGGTCACTGGCAACCACTGCAGCAAATCCATTGCCTGAATCATCTGCCGAAAATACAATTGTTTCAGATATGCTTGTTGATTCATTTGGAAGGATGCATACATACCTAAGGATCTCCTTGACAGAGCGGTGCAACCTTAGGTGCCAATATTGCATGCCTGTTGAAGGTGTGGAACTTACACCCAAACCAGAGCTTTTATCACAAAATGAAATTGTACGTTTGGCAAACCTTTTTGTGGCTTCAGGTGTGGACAAGATAAGGTTGACAGGTGGAGAACCAACTATTAGGCCTGATATTGAAGATATATGTGTTCGCTTGACTGGCCTAAAAGGCCTGAAGACCCTGGCAATGACAACAAACGGTCTTACTTTAGCAAAAAAGCTTCCAAATCTGAAAGCAGCTGGATTGAACTTGTTGAATATTAGCTTGGATACTTTGGTTCCAGCAAAATTTGAGTTCTTGACTAGACGCAAAGGCCATGCAAAAGTTTTGGAAGCAATAGAAATGGCCATTAACCTTGGTTACAATCCTGTTAAGGTGATAGTCTTGCACTGGGAGTATATCAGCATTTGTTAGCTTTTCTTTACATTAAATGTGGCAGATAAAAAGTGGTTAATGATTACAAATAACTGGTTTCCAGTAAC--TAAAATGTGTACTTTGTAATTTATTGTTTTGAGTTTTTCAGTTTGTTAGTCAAGTATTATTTTTGTTTGCATGATCCTTACGTTGGTGTGACAACAGGTCAATTGTGTTGTCATGCGTGGGCTAAATGATGACGAGATTTGTGACTTTGTAGAAATGACAAGGGAAAAGCCCATCAATGTGAGATTTATTGAGTTCATGCCTTTTGATGGCAATGTCTGGAATGTAAAGAAGCTTGTTCCTTATGCTGAAATTCTGGACATAGTGGTAGGTGGAAGCATCCATGGAATGTCTATGTTTACCTTTAGATTCTTGGATAGTAATCTTAACAATGAGTAATATCTGTAAATTCACAGAGATGACTATGGTTTGTTTTTTTAAAATTTGTATTCTTTTAACTTTAGTCTTTTTGTTGTTGTGTGGCTGACACCCTTAAAGATTCTTTTCCTCTTGGGGTTCCCCTCCCCTTCCCTTTATTGTGTTTCCGCTGCCATCTTTTTC------------------------------------------------------------------
>CM9
ATGGAACTAGGATTTTGTACCAATATAAACATTTTATAGAAAATATCAAGACATTTTTCGTTTCTAATGGGGTTTTCTGTTTTAATTTTTATCAGGATGATGTGATGCAGTC---ATCTTCATATCAAATACCTGTGAACAAATTATTCTGGCATCCTTTCTTCCTATCTCATGTTAGTGGGGGATCAAACCAAAGGTCATTGACAACTGCTGTAGCAAATCCATTGCATGAATCATCTACTGAAAATACAATTGTTTCAGATATGCTTGTTGATTCATTTGGTAGGATGCATACATATCTAAGGATTTCCTTAACAGAGCGGTGCAACCTTAGGTGCCAATATTGCATGCCTGCTGAAGGCGTGGAACTTACAACCAAACCAGAGCTTTTATCACAAAATGAAATTATACGTTTGGCAAACCTTTTTGTGGCTTCAGGTGTGGACAAGATAAGATTGACAGGAGGAGAACCAACTATTAGGCCTGATATTGAAGATATATGTGTTAGGTTGACTGGCCTAAAAGGTCTCAAAACCTTGGCAATGACAACAAATGGTCTTACCCTAGCCAAAAAGCTTCCAAATCTAAAAGCAGCTGGATTGAACTTGTTGAATATTAGCTTGGATACTCTAGTTCCAGCAAAATTTGAGTTCTTGACTAGACGGAAAGGCCATGCAAAAGTTTTGGAAGCAATAAACACGGCTGTTGATCTTGGTTATAATCCTGTTAAGGTAATAGGCTCACACTAAAACTGTAATAGCAGTTTTTAGCATTTATTGATATTTAATGTAGTAGATAAAAAGTGATT-------------------------------AAAAATAAGTCACTTCCTAATTTGTGGTTTCGAGTTTTTCAGTATTTTAGTCCGGTATTATTTTTGCTGTTATGATCCTTACCATGATGTGGCAACAGGTCAATTGTGTTGTCATGCGTGGGCTAAATGATGATGAGATTTGTGACTTTGTAGAAATGACAAGGGAAAAGCCCATCAATGTGCGATTTATCGAGTTCATGCCTTTTGACGGAAATATCTGGAATGTAAAGAAGCTTGTTCCATATGCTGAAATTCTGGACAGAGTGGTAGGTGTAAGAATCCATGGAATGCCAATGCCTACTGTAAGCTTCTTAGATTGTAATCTTAACATTGATTCATCTCCATGTTTCCAAAGTTTTTGTTTTTCTTTATTTATTTTAAATTTATCTTTGCATCACTCTAGTATCTA---TGTTTTGTGGCCGACACCCCTAAGAATTGTTTCCCTGTTGGGATGCCTCTTGCCTTCTCTTCGATGTATTTTAGCTGCCATTGTTTTCCTGTTTCCCTTCATTTCTTTTCTTCCTTGCCACC--------------------------------
>CO8
----------------------------------------------GACGTTTTTCTATTCTAATAATGGGGTTTTATGTTTTAATTTTTTTCAGGATGATGTAATGCAGTC---ATCTTCATATCAAATACCTGTGAACAAATTATTCTGGCATCCTTTCTTCCTATCTCATGTTAGTGGGGGATCAAACCAAAGGACATTGACAACTGCTGTAGCAAATCCATTGGATGAATCATCTGCTGAAAATACAATTGTTTCAGATATGCTTGTTGATTCATTTGGAAGGATGCATACATATCTAAGGATTTCCTTGACAGAGCGGTGCAATCTTAGGTGCCAATATTGCATGCCTGCTGAAGGTGTGGAACTTACAACCAAACCAGAGCTTTTATCACAAAATGAAATTATACGTCTGGCAAACCTTTTTGTGGCTTCAGGAGTGGACAAGATAAGATTGACAGGAGGAGAACCAACTATTAGGCCTGATATTGAAGATATATGTGCTAGGTTGACTGGCCTAAAAGGTCTCAAAACCTTGGCAATGACAACAAATGGTCTTATCCTAGCCAAAAAGCTTCCAAATCTAAAAGCAGCTGGATTGAACTTGTTGAATATTAGCTTGGATACTCTAGTTCCAGCAAAATTTGAGTTCTTGACTAGACGGAAAGGCCATGCAAAAGTTTTGGAAGCAATAAACACGGCTGTTGATCTTGGTTATAATCCTGTTAAGGTAATAGGCTCACACT-AAACTGTAATAGCAGTTTTTAGCATTTATTGATATTTAATGTAGTAGATAAAAAGTGATTAAAAACAACAAATGACTATAATTCAGTAGCTATGAAATGTCTCCTTCCTAATTTGTGGTTTCGACTTTTTCAGTATTTTAGTCCGGTATTATTTTTGCTGTTATGATCCTTACCATGATGTGGCAACAGGTCAATTGTGTTGTCATGCGTGGGCTAAATGATGATGAGATTTGTGACTTTGTAGAAATGACAAGGGAAAAGCCCATCAATGTGCGATTCATTGAGTTCATGCCTTTTGATGGAAATATCTGGAATGTAAAGAAGCTTGTTCCATATGCTGAAATTCTGGACAGAGTGGTAGGTGAAAGAATCCATGGAATGTCAATGACTGCCTTAAGCTTCTTATATTGTAATCTTAACATTGATTCATCTCCATGTATGCAAAGTTTTTGTTTTTCTTTATTCATTTTAAATTTATCTTTGCATCACTCTAGTCTCTA---TGTTTTTTGGCTGACACCCCTAGGAGTTGTTTCCCTG---------------------------------------------------------------------------------------------------------------------
>CP16
ATGGAACTGGGATTTTTTACCAGTATAAACGTTTTATAGAAAATATTAAGACATTTTTCATTTCTGAAGGGGTTTTATGTTTGAACTTTTATCAGGATGATGTGATGCAGTCATTATCTTCGTATCAAGTAACTTCGAATACATTTTCTTGGCATCCTTTCTTCCTATCCCATTTTAGTGGGGGATCAAGCCAAAGGTCATTGGCAACTGCCGCAGCAAATCCATTGGCTGAATCATCTACCGAAAATGCGATCGTTTCAGATATGCTTGTTGATTCATTTGGAAGGATGCATACATACCTAAGGATCTCCTTGACAGAGCGGTGCAACCTTAGGTGCCAATATTGCATGCCTTCTGAAGGCGTAGAACTTACACCCAAACCGGAGCTTTTATCACAAAATGAAATTATACGTTTGGCAAACCTTTTTGTGGCTTCAGGTGTTGACAAGATAAGGTTGACAGGTGGAGAACCAACTATTAGGCCTGATATTGAAGATATATGTGTTCGCTTGACTGGCCTAAAAGGTCTGAAGACCCTGGCAATGACAACAAATGGTCTCACTTTAGCCAAAAAACTTCCAAATCTGAAAGCAGCTGGATTGAACTTGTTGAATATTAGCTTGGATACTCTAGTTCCAGCAAAATTTGAGTTCTTGACTAGACGCAAAGGGCATGCAAAAGTTTTGGAAGCAATAGACACTGCCATTGACCTTGGTTATAATCCTGTTAAGGTAATGTTCTTGCACAAAAATTATAACAACA-TTTTTAGCATTTGTTGATATTTAATGTAGTAGATAAAAAGTGGTAAAAAATTACAAATAACTTGTTTTCAGTAGCTATAAAATGTTCCTTTTCTGATTTGTGGTTTTGAGTTTTTCAGTTTGTTAGTCAAGTATTATTTTTGTTATTATGATCCTTACCATGGTGTGGTGACAGGTCAATTGTGTTGTCATGCGTGGGCTAAATGATGACGAGATTTGTGACTTTGTAGAGATGACAAGGGAAAAGCCCATCAATGTGCGATTTATTGAGTTCATGCCTTTTGATGGCAATGTCTGGAATGTAAAGAAGCTTGTTCCTTATGCTGAAATTATGGACAAAGTGGTAGGTAGAAGCATCCATGGAATGTCTGTGTTTACCTTAAGCTTCTTAGATTGTAATCTTAACAATGAGTCATCTCTGTAAATCCACATTGTGTGTTTTTCCTTGTTCTTTTAAAATTTATCTTTGTTGAACTCTTGTCTTTT---TGTTGTGTGGCTGACACCCCTAAAAATTCTTTCCCTCTTGAGATTCCTCTTCCCTTCCCTTTCACGTGTTTTCGCTGCCATCTTTTTCCTCTTTCCTTTCACTTCTCCCTTTAATTACTTTCGAAATAAGACATCTTTTCTCTATAGTTTTTAA
>CP161
ATGGAACTGGGATTTTTTACCAGTATAAACGTTTTATAGAAAATATTAAGACATTTTTCATTTCTGAAGGGGTTTTATGTTTGAACTTTTATCAGGATGATGTGATGCAGTCATTATCTTCGTATCAAGTAACTTCGAATACATTTTCTTGGCATCCTTTCTTCCTATCCCATTTTAGTGGGGGATCAAGCCAAAGGTCATTGGCAACTGCCGCAGCAAATCCATTGGCTGAATCATCTACCGAAAATGCGATCGTTTCAGATATGCTTGTTGATTCATTTGGAAGGATGCATACATACCTAAGGATCTCCTTGACAGAGCGGTGCAACCTTAGGTGCCAATATTGCATGCCTTCTGAAGGCGTAGAACTTACACCCAAACCGGAGCTTTTATCACAAAATGAAATTATACGTTTGGCAAACCTTTTTGTGGCTTCAGGTGTTGACAAGATAAGGTTGACAGGTGGAGAACCAACTATTAGGCCTGATATTGAAGATATATGTGTTCGCTTGACTGGCCTAAAAGGTCTGAAGACCCTGGCAATGACAACAAATGGTCTCACTTTAGCCAAAAAACTTCCAAATCTGAAAGCAGCTGGATTGAACTTGTTGAATATTAGCTTGGATACTCTAGTTCCAGCAAAATTTGAGTTCTTGACTAGACGCAAAGGGCATGCAAAAGTTTTGGAAGCAATAGACACTGCCATTGACCTTGGTTATAATCCTGTTAAGGTAATGTTCTTGCACAAAAATTATAACAACA-TTTTTAGCATTTGTTGATATTTAATGTAGTAGATAAAAAGTGGTAAAAAATTACAAATAACTTGTTTTCAGTAGCTATAAAATGTTCCTTTTCTGATTTGTGGTTTTGAGTTTTTCAGTTTGTTAGTCAAGTATTATTTTTGTTATTATGATCCTTACCATGGTGTGGTGACAGGTCAATTGTGTTGTCATGCGTGGGCTAAATGATGACGAGATTTGTGACTTTGTAGAGATGACAAGGGAAAAGCCCATCAATGTGCGATTTATTGAGTTCATGCCTTTTGATGGCAATGTCTGGAATGTAAAGAAGCTTGTTCCTTATGCTGAAATTATGGACAAAGTGGTAGGTAGAAGCATCCATGGAATGTCTGTGTTTACCTTAAGCTTCTTAGATTGTAATCTTAACAATGAGTCATCTCTGTAAATCCACATTGTGTGTTTTTCCTTGTTCTTTTAAAATTTATCTTTGTTGAACTCTTGTCTTTT---TGTTGTGTGGCTGACACCCCTAAAAATTCTTTCCCTCTTGAGATTCCTCTTCCCTTCCCTTTCACGTGTTTTCGCTGCCATCTTTTTCCTCTTTCCTTTCACTTCTCCCTTTAATTACTTTCGAAATAAGACATCTTTTCTCTATAGTTTTTAA
>CR44
--------------------------------------------------------------------------------------------------------------------------------------------------------------------------------------GAATTGGGTTCAAGGTTGTTGGCAACTTCTGCTCTGAAGTCATTGACTGAATCCTCAATGGAAAGTGCTCCTGTATCAGATATGCTTATTGATTCATTTGGAAGGATGCATACGTACCTAAGGATCTCCCTTACAGAGCAATGCAACCTTAGGTGTCAATACTGTATGCCTGCTGAAGGAGTAGAGCTTACTCCGAAACCACAGCTTTTGTCTCAAAACGAAATCATTCGCTTGGCAAATCTTTTTGTGGCTTCGGGTGTGGACAAGATCAGGTTGACAGGTGGGGAGCCCTCTATCAGACATGATATTGAAGATATATGTGTACGTTTGGCTGGCTTAAAAGGACTTAAAACACTAGCCATGACAACAAATGGTCTCGTCGTGGCAAAAAAGCTTCCAAATCTCAAGGCAGCGGGATTGAATTTATTGAACATCAGCTTAGATACTTTGGTTCCAGCAAAGTTTGAATTTATGACTAGGCGCAAGGGACATGCAAAAGTTTTGGAGACCATAGATACTGCCATTGATCTTGGTTACAATCCTGTGAAGGTAAGTCTCTTGCACCTGAAGTGTAGTTTTATCTTGTCGATTTTGTTTACATGAATTA----------------------------------------------------------------------------------------------------------------------------------------------------------------------------------------------------------------------------------------------------------------------------------------------------------------------------------------------------------------------------------------------------------------------------------------------------------------------------------------------------------------------------------------------------------------------------------------------------------------------------------------
>CT15
ATGGAAATAGGATTTTGTACCAGTATAAATGTTTTATAGAAAATATTAAGACATGTTTCATTTCTGAAGGGGTTTTATGTTGGAACTTTTATCAGGATGATGTGATGCAGTCATTATCTTCATATCAAGTACCTGTGAATACATTTTCTTGGCATCCTTTCTTCCTATCCCATTTTAGTGCGGGATCAAGCCAAAGGTCATTGGCAACTGCCGCAGCAAATCCATTGCCTGAATTATCTGCTGAAAATGCGATTGTTTCAGATATGCTTGTTGATTCATTTGGAAGGATGCATACATACCTAAGGATCTCCTTGACAGAGCGGTGCAATCTTAGGTGCCAATATTGCATGCCTTCTGAAGGCGTAGAACTTACACCCAAACCAGAGCTTTTATCACAAAATGAAATTATACGTTTGGCAAACCTTTTTGTGGCTTCAGGTGTTGACAAGATAAGGTTGACAGGTGGAGAACCAACTATTAGGCCTGATATTGAAGATATATGTGTTCGCTTGACTGGCCTAAAAGGTCTGAAGACCCTGGCAATGACAACAAATGGTCTCACTTTAGCCAGAAAACTTCCAAATCTGAAAGCAGCTGGATTGAACTTGTTGAATATTAGCTTGGATACTCTAGTTCCAGCAAAATTTGAATTCTTGACTAGACGCAAAGGGCATGCAAAAGTTTTGGAAACAATAGACACGGCCATTGACCTTGGTTATAATCCTGTTAAGGTAATATTCTTGCACTAAAATTATAACAGCA-TTTTTAGCATTTGTTGATATTTAATGTAGTAGATAAAAAGTGGTTAAAAATTACAACTAACTTGTTTTCAGTAGCTATAAATTGTTCCTTTTCTGATTTGTGGTTTTGAGTTTTTCAGTTTGTTAGTCAAGTATTATTTTTGTTGTTATGATCCTTACCATGGTGTGGCGACAGGTCAATTGTGTTGTCATGCGTGGGCTAAATGATGACGAGATTTGTGACTTTGTAGAAATGACAAGGGAAAAGCCCATCAATGTGCGATTTATTGAGTTCATGCCTTTTGATGGCAATGTCTGGAATGTAAAGAAGCTTGTTCCTTATGCTGAAATTCTGGACAAAGTGGTAGGTAGAAGCATCCATGGAATGTCTGTGTTTACACAA---------------AAGCATTATCCCAAATTACATGATCAAATCTTA--------------------CAATTAGGATCTCATTTTGATGAAGACTCTAATGAA---TGGGAATGGGAAACCTTATCAGAGGAGTCATGTCAAGATAAGGGTATTGACAT-----------------------------------------------------------------------------------------------------
>DA12
ATGGAACTACGATTTTGTACCGATATAAACTTTCTATGGAAAATATCAAGACATTTTTCATTTCTGAAGGGGTTTTATGTTTGAATTTTTATTAGGATGGTGTGATGCAGTC---ATCTTCATATCAATTACCTGCGGATAAATTTTCCTGGCATCCTTTCTTCCTATCCCATGTTCGTGGGGGATCAAGCCAAAGGTCATTGACAACTGCCGTAGCAAATCCTTTGCCTGAATCATCTGCCGAAAATACAATTGTTTCAGATATGCTTGTTGATTCATTTGGAAGGATGCATACATACCTAAGGATCTCCTTGACAGAGCGGTGCAACCTTAGGTGCCAATATTGCATGCCTGCTGAAGGCGTGGAACTTACACCCAAACCAGAGCTTTTATCACAAAATGAAATTATACATTTGGCAAACCTTTTTGTGGCTTCAGGTGTGGACAAGATAAGGTTGACAGGTGGAGAACCAACTATTAGGCCTGATATTGAAGATATATGTGTTCGGTTGACTGGACTAAAAGGTCTCAAAACCTTGGCGATGACAACAAATGGTCTTACCTTAGCCAAAAAGCTTCCAAATCTGAAAGCAGCTGGATTGAACTTGTTGAATATTAGCTTGGATACTCTAGTTCCAGCAAAATTCGAGTTCTTGACTAGACGGAAAGGGCATGCAAAAGTTTTGGAAGCAATAAACACGGCCATTGATCTTGGTTATAATCCTGTTAAGGTAATAGTCTCACGCTAAAATTGTAATAGCATTTTTTAGCATTTATTGATATTTAATGTAGTAGATTCAAAGTGGTT-AAAATATCAAATAACTATAGCTCAGTAGCTATAAAATGTCTACCTTCTAATTTGTGGTTTCGAGATTTTCAGTATTTTAATCCAGTATTATTTTTGTTGTTATGATGCTTACCATGATGTGGCAACAGGTCAACTGTGTTGTCATGCGTGGGCTAAATGATGATGAGATTTGTGACTTTGTAGAACTGACAAAGGAAAAGCCCATCAATGTGCGATTTATTGAGTTTATGCCTTTTGATGGAAATGTCTGGAATACAAAGAAGCTTGTTCCATATGCTGAAATTCTGGACAGAGTGGTAGGTGGAAGAATCCATGGAATATCTATGTTTACCTTAAGCTTCTTAGATTGTAATCTTAACAATGATTCATCTCCATGTACCCAAATTGTGTGTTTGTCTTCATTCATTTTAAATTTATCTTTGTTTCACTCTAGTGTTTT---TGTTTTGTGGCTGACACCCCTAAGAATTGTTTCCCTCTTGGGATTACTCTTGCCTTCCCTTCGATGTATATTAGCTGCCATTTTCCTCTTTCCTTTAATTTCTGTTCTTCCTTGCCACCTTTAACTTAAAGTTTTTTGATGTAGTCGTCTTGAA
>DB53
ATAAACCTGAATGTTCATGCTTTTTTTGGCATGCTATAAAAATAACAAATGTAGACTTCATTTCTGATCGGTTTTCATGTATGAATTTCTATCAGGATGGTGAGACACAGTTGTTATCTTCATATCAAGTACCTGTGAATAGTTTCTCTTCAGCTCCTCTCCTGAGAGTAAATGCTACTAAGATAATAGGTTTAAGGTCATCGGCAACTTCTGCAGGAAGTTCATTGCTCAAATCACCTATGGAAAGTGCAGTTGTTTCAGATATGCTCATTGATTCATTTGGAAGGATGCATACATACCTCAGAATCTCCTTGACTGAGCGGTGCAACCTTAGGTGTAAGTATTGCATGCCTGCTGAAGGTGTGGAGCTTACTCCCAAACCAGAGCTTTTATCACAAGATGAAATTATTCGTCTGGCAAAGCTTTTCGTAGATTCAGGCGTGGACAAGATAAGATTAACAGGTGGAGAACCAACAATTAGACCTGATATTGAAGATATATGTGTTCGTTTGAATGGCCTCAAAGGCTTGAAAACACTGGCAATGACAACAAATGGTCTTATTTTAGCAAAAAAGCTTCCAGTTCTCAAAGCAGCTGGAGTGAACATGTTGAATATTAGCTTGGATACTTTGGTTCCAGCAAAATTTGAATTCGTGACTAGACGCAAAGGACACGCAAAAGTTTTGGAAGCAATAGAAACAGCCATTAATCTTGGTTACAATCCTGTTAAGGTGAGTATCTTGCACCACAGATATAACTGTATTTTTTACATCCCTATTATATAAATTATAGCAGAGAAGAAGCAGATAATAAACTATAAATATATGGAAGCTGTTATAGGATGCATACTCCTTTCCTCTTCAATATTTTGAATTTACTTCTTTTTTTGTTTATTATTATTATCATTTTTATGACCCTCACTTTTGTATGAAAACAGGTAAATTGTGTTGTTATGCGTGGAGTAAATGAAGATGAGATTTGTGACTTTGTAGAGATGACAAGAAAAAAGCCCATCAATGTGCGATTTATTGAGTTCATGCCCTTTGATGGCAACGTCTGGAATGTAAAGAAGCTTGTTCCTTATGCTGAGATGTTGGACATAGTGGTGGGTGGAGGCATTCATGAAATGCTAATTGTTAATAGAAGCTTCCTAGATAATAATCTTAGTAAAGAGGCATTTATTTAAATTCAAAATTTTTAACATGCTTCCTATAACAGGTGCAACGATACAAAGGTCTTGGACGTCTTCAAGATCATCCATCTGATACAGCGAAGAACTTCAAGATTGATGGCTTCCAGGGTACTATCTCTTTTATTACGTCAATGACACAACACTTCTGTGGTGGGTGCAATAGATTGCGTCTTCTAGCAGAAAAGTTTGCCTCTTTGGACCTTCAGAGGTGAT
>DC1
ATAAACCTGAATGTTCATGCTTTTTTTGGCATGCTATAAAAATAACAAATGTAGACTTCATTTCTGATCGGTTTTCATGTATGAATTTCTATCAGGATGGTGAGACACAGTTGTTATCTTCATATCAAGTACCTGTGAATAGTTTCTCTTCAGCTCCTTTCCTGAGAGTAAATGCTACTAAGATAATAGGTTTAAGGTCATTGGCAACTTCTGCAGGAAGTTCATTGCTCAAATCACCTATGGAAAGTGCAGTTGTTTCAGATATGCTCATTGATTCATTTGGAAGGATGCATACATACCTCAGAATCTCCTTGACTGAGCGGTGCAACCTTAGGTGTAAGTATTGCATGCCTGCTGAAGGTGTGGAGCTTACTCCCAAACCAGAGCTTTTATCACAAGATGAAATTATTCGTCTGGCAAAGCTTTTCGTAGATTCAGGCGTGGACAAGATAAGATTAACAGGTGGAGAACCAACAATTAGACCTGATATTGAAGATATATGTGTTCGTTTGAATGGCCTCAAAGGCTTGAAAACACTGGCAATGACAACAAATGGTCTTATTTTAGCAAAAAAGCTTCCAGTTCTCAAAGCAGCTGGAGTGAACTTGTTGAATATTAGCTTGGATACTTTGGTTCCAGCAAAATTTGAATTCGTGACTAGACGCAAAGGACATGCAAAAGTTTTGGAAGCAATAGAAACAGCCATTAATCTTGGTTACAATCCTGTTAAGGTGAGTATCTTGCACCACAGAAATAACTGTATTTGTTACATCCCTATTATATAAATTATAGCAGAGAAGAAGCAGATAATAAACTATAAATATATGGAAGCTGTTATAGGATGCATACTCCTTTCCTCTTCAATATTTTGAATTTACTTCTTTTTTTGTTTATTATTATTATCATTTTTATGACCCTCACTTTTGTGTGAAAACAGGTAAATTGTGTTGTTATGCGTGGAGTAAATGAAGATGAGATTTGTGACTTTGTAGAGATGACAAGAGAAAAGCCCATCAATGTGCGATTTATTGAGTTCATGCCCTTTGATGGCAACGTCTGGAATGTAAAGAAGCTTGTTCCTTATGCTGAGATGTTGGACATAGTGGTGGGTGGAGGCGTTCATGAAATGCTAATTGTTAATAGAAGCTTCCTAGATAATAATCTTAGTAAAGAGGCATTTATTTAAATTCAAAATTTTTAACATGCTTCCTATAACAGGTGCAGCGATACAAAGGTCTTGGACGTCTTCAAGATCATCCATCTGATACAGCGAAGAACTTCAAGATTGATGGCTTCCAGGGTACTATCTCTTTTATTACGTCAATGACACAACACTTCTGTGGTGGGTGCAATAGATTGCGTCTTCTGGCAGAAAAGTTTGCCTCTTTGGACCTTCAGAGGTGAT
>DD1
ATAAACCTGAATGTTTATGTTTTTTTTGGCATGCTATAAAAATAACAAATTTAGACTTCATTTCTGATCGGTTTTCATGTATGAATTTCTATCAGGGTGGGGAGACACAGTTGTTATCTTCATATCAAGTACCTGTGAATAGTTTCTCTTCAGCTCCTTTCCTGAGAGTAAATGCTATTAAGATATTAGGTTTAAGGTCATTGGCAACTTCTGCAGGAAGTTCATTGCTCAAATCACCTATGAAAAGTGCAGGTGTTTCAGATATGCTCATTGATTCATTTGGAAGGATGCATACATACCTGAGAATCTCCTTGACAGAGCGGTGCAACCTTAGGTGTAAGTATTGCATGCCTACTGAGGGTGTGGAGCTTACTCCCAAACCAGAGCTTTTATCACAAGATGAAATTATTCGTCTGGCAAAGCTTTTTGTAGATTCAGGTGTGGACAAGATAAGATTAACAGGTGGAGAACCAACAATTAGACCTGATATTGAAGATATATGTGTTCGTCTGAATGGCCTCAAAGGCTTGAAAACACTGGCGATGACAACAAATGGTCTTATTTTAGCGAAAAAGCTTCCAATTCTCAAAGCAGCTGGAGTGAACTTGTTGAATATTAGCTTGGATACTTTGGTTCCAGCAAAATTTGAATTCGTGACTAGACGCAAAGGGCATGCAAAAGTTTTGGAAGCAATAGAAACAGCCATTAATCTTGGTTACAATCCTGTTAAGGTGAGCATGTTGCACCAGACATATAACTGTATTTGTTACATCCCTATTATATAAATTATAGCAGAGAAGAAGCAGATAATAAACTATAAATATATGGAAGCTGTTATAGGATGGATACTCCTGTCCTCTTCAATATTTTGAATTTACTTGTTTTTTTGTTAATTATTATTATAATTTTCATGACCCTCTCTTTTGTGTGAAAACAGGTAAATTGTGTTGTTATGCGTGGACTAAATGAAGATGAGATTTGTGACTTTGTAGAGATGACAAGGGAAAAACCCATCAATGTGCGATTTATTGAGTTCATGCCCTTTGATGGCAATGTCTGGAATGTAAAGAAGCTTGTTCCTTATGCTGAGATGTTGGACATAGTGGTGGGTGGAGGCGTTCATGAAATGCTAATTGTTAATAGAAGCTTCCTAGATAATAATCTTAGTAAAGAGGCATTTATGTAAATTCAGAATTTTTAACACGCTTTCTATAACAGGTGCAGCGATACAAAGGTCTTGGACGGCTTCAAGATCATCCATCTGATACAGCAAAGAACTTCAAGATTGATGGCTTCCAGGGTACTATCTCTTTCATTACGTCAATGACACAACACTTCTGTGGTGGGTGCAATAGATTGCGTCTTCTGGCAGAAAAGTTTGCCTCTTTGGACCTTCAGAGGTAAT
>DIM50
ATAAACCTGAATGTTTATGTTTTTTTTGGCATGCTATAAAAATAACAAATTTAGACTTCATTTCTGATCGGTTTTCATGTATGAATTTCTATCAGGGTGGTGAGACACAGTTGTTATCTTCATATCAAGTACCTGTGAATAGTTTCTCTTCAGCTCCTTTCCTGAGAGTAAATGCTATTAAGATATTAGGTTTAAGGTCATTGGCAACTTCTGCAGGAAGTTCATTGCTCAAATCACCTATGAAAAGTGCAGGTGTTTCAGATATGCTCATTGATTCATTTGGAAGGATGCATACATACCTGAGAATCTCCTTGACAGAGCGGTGCAACCTTAGGTGTAAGTATTGCATGCCTGCTGAGGGTGTGGAGCTTACTCCCAAACCAGAGCTTTTATCACAAGATGAAATTATTCGTCTGGCAAAGCTTTTTGTAGATTCAGGTGTGGACAAGATAAGATTAACAGGTGGAGAACCAACAATTAGACCTGATATTGAAGATATATGTGTTCGTCTGAATGGCCTCAAAGGCTTGAAAACACTGGCGATGACAACAAATGGTCTTATTTTAGCGAAAAAGCTTCCAATTCTCAAAGCAGCTGGAGTGAACTTGTTGAATATTAGCTTGGATACTTTGGTTCCAGCAAAATTTGAATTCGTGACTAGACGCAAAGGGCATGCAAAAGTTTTGGAAGCAATAGAAACAGCCATTAATCTTGGTTACAATCCTGTGAAGGTGAGCATCTTGCAACAGACATATAACTGCATTTGTTACATCCCTATTATATAAATTATAGCAGAGAAGAAGCAGATAATAAACTATAAATATATGGAAGCTGTTATAGGATGGATACTCCTGTCCTCTTCAATATTTTGAATTTACTTGTTTTTTCGTTAATTATTATTATAATTTTCATGACCCTCTCTTTTGTGTGAAAACAGGTAAATTGTGTTGTTATGCGTGGACTAAATGAAGATGAGATTTGTGACTTTGTAGAGATGACAAGGGAAAAACCCATCAATGTGCGATTTATTGAGTTCATGCCCTTTGATGGCAATGTCTGGAATGTAAAGAAGCTTGTTCCTTATGCTGAGATGTTGGACATAGTGGTGGGTGGAGGCGTTCATGAAATGCTAATTGTTAATAGAAGCTTCC-TGATAATAATCTTAGTAAAGAGGCATTTATGTAAATTCAGAATTTTTAACATGCTTTCTATAACAGGTGCAGCGATACAAAGGTCTTGGACGGCTTCAAGATCATCCATCTGATACAGCAAAGAACTTCAAGATTGATGGCTTCCAGGGTGCTATCTCTTTCATTACGTCAATGACACAACACTTCTGTGGTGGGTGCAATAGATTGCGTCTTCTGGCAGAAAAGTTTGCCTCTTTGGACCTTCAGAGGTAAT
>EN45
-------------------------------------------------------------------------------------------------------------------------------------------------------------------------------------TGAATTGGGTTTGAGGTCGTTGGCAACTTCTGCTTTGAAGTCATTGACTGAATCCTCAATGGAAAGTGCGCCTGTATCAGACATGCTTATTGATTCATTTGGAAGGATGCATACATACCTGAGGATATCCCTTACAGAGAGATGCAACCTTAGGTGTCAATACTGTATGCCTTCTGAAGGAGTAGAGCTTACCCCAAAACCACAACTTTTGTCTCAACATGAAATCATTCGCTTGGCTAATCTTTTTGTGGCTTCAGGGGTGGACAAGATCAGGTTGACAGGTGGGGAACCCTCTATTAGACATGACATTGAAGAAATATGTCTACGTTTGGCTGGCTTAAAAGGACTGAAAACATTGGCCATGACAACAAATGGTCTTATCCTGGCAAAAAAACTTCCAAAGCTCAAAGCAGCTGGATTAAATTTAGTGAACATCAGCTTAGATACTTTGGTTCCGGCAAAGTTTGAATTCTTGACTAGACGCAAAGGGCATGCAAAAGTTTTGGAGGCAATAGATACTGCCATTGGTCTTGGTTACAATCCTGTGAAGGTAGGCTTCTTGCACCTGAAGTGTAGTTTTATCTTCTCGATTACGTTTACATAAATTTGAACATATAGAAAGTAAATAATCACCAGAAATCACCGATACAATGTTGCAGGATGTTCACTGCTTTGTTATTTGTATTATTCTAATTAGATTTATTCTTTATCAAGGATAGTCTTCTTTCTATGACTGTTACCTTGGTATGACCTCAGGTGAATTGTGTTGTGATGCGAGGGCTTAATGATGATGAGATTTGTGACTTTGTAGAGATGACAAGGGAAAAGCCTATTAACGTGCGATTTATTGAGTTCATGCCTTTTGATGGCAATGTGTGGAATGTTAAGAAGCTTGTTCCTTACGCAGAGATGTTGGATACAGTGGTAAGCCAAAG-------------------TGCACCCTTGGCAATTTAGATAATAATGATTTTCCCCAGGCATTTGAATGTTTATGAGAGTAATGATCATATGTATATTACAGGTGCAGCAGTACAAAGATCTTAAACGGCTTCAAGATCATCCGTCTGATACGGCAAAGAATTTTAGGGTTGATGGGTTTCAGGGAACTGTCTCTTTCATTACATCAATGACACAGCATTTTTGTTCTGGATGCAACAGATTACGACTTCTGGCTGAAAAGTTTGCCTTTTTGGTCCTTCGGAGGTAAA
>FC13
ATGGAACTAGGATTTTGTACTGATATAAACATTCTATAGAAAATATCAAGACATTTTTCATTTCTGAAGGGGTTTTATGTTTGAATTTTTATTAGGATGGTGTGATGCAGTC---ATCTTCATATCAATTACCTGCGGATAAATTTTCCTGGCATCCTTTCTTCCTATCCCATGTTAGTGGGGGATCAAGCCAAAGGTCATTGACAACTGCTGTAGCAAATCCATTGCCTGAATCATCTGCCGAAAATACAATTGTTTCAGATATGCTTGTTGATTCATTTGGAAGGATGCATACATACCTAAGGATCTCCTTGACAGAGCGGTGCAACCTTAGGTGCCAATATTGCATGCCTGCTGTAGGCGTGGAACTTACACCCAAACCAGAGCTTTTATCACAAAATGAAATTATACATTTGGCAAACCTTTTTGTGGCTTCAGGTGTGGACAAGATAAGGTTGACAGGTGGAGAACCAACTATTAGGCCTGATATTGAAGATATATGTGTTCGGTTGGCTGGACTAAAAGGTCTCAAAACCTTGGCGATGACAACAAATGGTCTTACCTTAGCCAAAAAGCTTCCAAATCTGAAAGCAGCTGGATTGAACTTGTTGAATATTAGCTTGGATACTCTAGTTCCAGCAAAATTCGAGTTCTTGACAAGACGGAAAGGGCATGCAAAAGTTTTGGAAGCAATAAACACGGCCATTGATCTTGGTTATAATCCTGTCAAGGTAATAGTCTCACGCT-AAATTGTAATAGCATTTTTTAGCATTTATTGATATTTAATGTAGTAGATTAAAAGTGGTT-AAAATATCAAATAACTATAGCTCAGTAGCTATAAAATGTCTACCTTCTAATATGTGGTTTCGAGATTTTCAGTATTTTAATCCAGTATTATTTTTGTTGTTATGATGCTTACCATGATGTGGCAACAGGTCAACTGTGTTGTCATGCGTGGGCTAAATGATGATGAGATTTGTGACTTTGTAGAACTGACAAAGGAAAAGCCCATCAATGTGCGATTTATTGAGTTTATGCCCTTTGATGGAAATGTCTGGAATACAAAGAAGCTTGTTCCATATGCTGAAATTCTGGACAGAGTGGTAGGTGGAAGAATCCATGGAATATCTATGTTTATCTTAAGCTTCTTAGATTGTAATCTTAACAATGATTCATCTCCATGTACCCAAATTGTGTGTTTGTCTTCATTCATTTTAAATTTATCTTTGTTTCACTCTAGTGTTTT---TGTTTTGTGGCTGACACCCCTAAGAATTGTTTCCCTCTTGGGATTACTCTTGCCTTCCCTTCGATGCATATTAGCTGCCATTTTCCTCTTTCCTTTCATTTCTGTTCTTCCTTGCCACCTTTAACTTCAATTTTTTTGATGTAGTCGTCTTGAA
>FTS1
ATAAACCTGAATGTTTATGTTTTTTTTGGCATGCTATAAAAATAACAAATGTAGACTTCATTTCTGATCGGTTTTCATGTATGAATTTCTATCAGGATGGTGAGACACAGTTGTTATCTTCATATCAAGTACCTGTGAATAGTTTCTCTTCAGCTCCTTTCCTGAGAGTAAATGCTACTAAGATAATAGGTTTAAGATCATTGGCAACTTCTGCAGGAAGTTTATCGCTCAAATCACCTATGGAAAGTGCAGGTGTTTCAGATATGCTCATTGATTCATTTGGAAGGATGCATACATACCTCAGAATCTCCTTGACTGAGCGGTGCAACCTTAGGTGTAAGTATTGCATGCCTGCTGAAGGTGTGGAGCTTACTCCCAAACCAGAGCTTTTATCACAAGATGAAATTATTCGTCTGGCAAAGCTTTTCGTAGATTCAGGCGTGGACAAGATAAGATTAACAGGTGGAGAACCAACAATTAGACCTGATATTGAAGATATATGTGTTCGTTTGAATGGCCTCAAAGGCTTGAAAACACTGGCAATGACAACAAATGGTCTTATTTTAGCAAAAAAGCTTCCAGTTCTCAAAGCAGCTGGAGTGAACTTGTTGAATATTAGCCTGGATACTTTGGTTCCAGCAAAATTTGAATTCGTGACTAGACGCAAAGGACACGCAAAAGTTTTGGAAGCAATAGAAACAGCCATTAATCTTGGTTACAATCCTGTTAAGGTGAGTATCTTGCACCAAAGATATAACTGTATTTGTTACATCCCTATTATATAAATTATAGCACAGAAGAAGCAGATAATAAACTATAAATATATGGAAGCTGTTATAGGATGCATACTCCTTTCCTTTTCAATATTTTGAATTTACTTCTTTTTTTGTTTATTATTATTATCATTTTTATGACCCTCGCTTTTGTGTGAAAACAGGTAAATTGTGTTGTTATGCGTGGACTAAATGAAGATGAGATTTGTGACTTTGTAGAGATGACAAGAGAAAAGCCCATCAATGTGCGATTTATTGAGTTCATGCCCTTTGATGGCAATGTCTGGAATGTAAAGAAGCTTGTTCCTTATGCTGAGATGTTGGACATAGTGGTGGGTGGAGGCGTTCATGAAATGCTAATTGTTAATAGAAGGTTCCTAAATAATAATCTTAGTAAAGAGGCATTTATGTAAATTCAGAATTTTTAACATGCTTCCTATAACAGGTGCAGCGATACAAAGGTCTTGGACGTCTTCAAGATCATCCATCTGATACAGCGAAGAACTTCAAGATTGATGGCTTCCAGGGTACTGTCTCTTTTATTACGTCAATGACACAACACTTCTGTGGTGGGTGCAATAGATTGCGTCTTCTGGCAGAAAAGTTTGTCTCTTTGGACCTTCAGAGGTGAT
>FTS2
ATAAACCTGAATGTTTATGTTTTTTTTGGCATGCTATAAAAATAACAAATGTAGACTTCATTTCTGATCGGTTTTCATGTATGAATTTCTATCAGGATGGTGAGACACAGTTGTTATCTTCATATCAAGTACCTGTGAATAGTTTCTCTTCAGCTCCTTTCCTGAGAGTAAATGCTACTAAGATAATAGGTTTAAGGTCATTGGCAACTTCTGCAGGAAGTTTATCGCTCAAATCACCTATGGAAAGTGCAGGTGTTTCAGATATGCTCATTGATTCATTTGGAAGGATGCATACATACCTCAGAATCTCCTTGACTGAGCGGTGCAACCTTAGGTGTAAGTATTGCATGCCTGCTGAAGGTGTGGAGCTTACTCCCAAACCAGAGCTTTTATCACAAGATGAAATTATTCGTCTGGCAAAGCTTTTCGTAGATTCAGGCGTGGACAAGATAAGATTAACAGGTGGAGAACCAACAATTAGACCTGATATTGAAGATATATGTGTTCGTTTGAATGGCCTCAAAGGCTTGAAAACACTGGCAATGACAACAAATGGTCTTATTTTAGCAAAAAAGCTTCCAGTTCTCAAAGCAGCTGGAGTGAACTTGTTGAATATTAGCCTGGATACTTTGGTTCCAGCAAAATTTGAATTCGTGACTAGACGCAAAGGACACGCAAAAGTTTTGGAAGCAATAGAAACAGCCATTAATCTTGGTTACAATCCTGTTAAGGTGAGTATCTTGCACCAAAGATATAACTGTATTTGTTACATCCCTATTATATAAATTATAGCACAGAAGAAGCAGATAATAAACTATAAATATATGGAAGCTGTTATAGGATGCATACTCCTTTCCTTTTCAATATTTTGAATTTACTTCTTTTTTTGTTTATTATTATTATCATTTTTATGACCCTCACTTTTGTGTGAAAACAGGTAAATTGTGTTGTTATGCGTGGACTAAATGAAGATGAGATTTGTGACTTTGTAGAGATGACAAGAGAGAAGCCCATCAATGTGCGATTTATTGAGTTCATGCCCTTTGATGGCAATGTCTGGAATGTAAAGAAGCTTGTTCCTTATGCTGAGATGTTGGACATAGTGGTGGGTGGAGGCGTTCATGAAATGCTAATTGTTAATAGAAGCTTCCTAAATAATAATCTTAGTAAAGAGGCATTTATGTAAATTCAGAATTTTTAACATGCTTCCTATAACAGGTGCAGCGATACAAAGGTCTTGGACGTCTTCAAGATCATCCATCTGATACAGCAAAGAACTTCAAGATTGATGGCTTCCAGGGTACTGTCTCTTTTATTACGTCAATGACACAACACTTCTGTGGTGGGTGCAATAGATTGCGTCTTCTGGCAGAAAAGTTTGTCTCTTTGGACCTTCAGAGGTGAT
>GG1
GCATGATGCATGCTATAGATAAA------------TTAATAAAGTCATTTACATCGTTCTTTTCTGAAGCAGTTTTGTATATGTATTTCTATCAGGAGGCTGAGTTTCACTCATTTTCATCATATCATGTACCTGTGAAGCATTTCTGTTCATTTCCATTTTTGCTATCTCATGCTATTACTGAATGGGGGTCAAGGTCATTGGCAACTTCTGCTGCGAAGTCATTGACTGAATCCTCTATGGAAAAAGCACCTGTGTCGGATATGCTCATTGATTCATTTGGAAGGATGCATACATATCTGAGGATCTCCCTTACAGAGCGATGCAACCTTAGGTGTCAATACTGTATGCCTGCTGAAGGTGTGGAGCTTACTCCTAAATCAGAGCTTTTGTCTCAAAATGAAATTGTTCGCTTGGCTAGCCTTTTCGTAGCGTCAGGTGTGGACAAGATCAGATTGACAGGTGGGGAACCGACTATTAGACATGACATTGAAGATATATGTCTACGCTTGACTGGCTTAAAAGGACTCAAAACATTGGCCATGACAACAAATGGTCTTACTCTAGCAAGAAAGCTTCCGAGTCTTAAAGCAGCTGGATTGAATTTATTAAACATAAGCTTAGATACTTTGGTTCCAGCAAAGTTTGAGTTTATGACTAGACGCAAAGGACATGCAAAAGTTTTGGAGACAATAGAAACTGCCATCAAGCTTGGTTACAATCCTGTGAAGGTTGGCTTCTTGTGTTTGTAGTACAGTTGTATTCGTGGCATG-----------ATATATGACAGATAGAAAGAACATAATCATTACATATCACTGATACAGTGTTGCAGGATGTGCACTGCTTTCCCATTTGTGTTTTTTAGGTCAGATTTGTTCTTAACTAAGATTAGTCTCCTTGTTATGACTCTAATCTTGGCATAAGTGCAGGTGAATTGTGTTGTGATGCGTGGGCTAAATGATGATGAGATTTGTGACTTCGTGGAGATGACAAGGGAACAGCCCATTAATGTGCGGTTTATCGAGTTCATGCCCTTTGATGGCAATGTGTGGAATGTTAAGAAGCTTGTTCCTTATGCTGAGATGATGGACACAGTGGTAATTTGAAGCATAGAAAGAATACTAGTTTACGCCCTTGAAATTTTGGATATTA---TTATTTTTGAGGATTTTGAATGTTTATGAAGATAACGAGCATGTGTCTCTAACAGGTGAAGCAGTACAAAGATCTCAAACGGCTTCAAGATCATTCATCTGACACAGCAAAGAATTTCAGGGTAGATGGGTTCCTGGGAACCGTGTCTTTCATTACATCAATGACGCAGCATTTTTGTGCTGGATGCACCAGATTGCGACTTTTGGCAGAAAAGTTTGCCTTTTTGGTCCTTCAGAGGCAAA
>HB41
ATGATGCTGGATGTTTATGTTTTTTTTGGCATGCTGTAGAAATAACAAATTTAGATTTCATTTCTGATACGCGTTTATCTATGAATTTCTACCAGGACAGTGAGACGCAGTTGTTATATTCATATCAAGTACCTGTGAATAGTTTCTCTTCATCTACCTTCCTGAAATTAAATGCTATTAAATTGCTAGGTTTAAGGTCATTGGCAACTTCTGCAGGAAGTTCATTGCCCAAATCACCTATGGAAAGTGTAGGTGTTTCAGATATGCTCATTGATTCGTTTGGAAGAATGCATACATACCTGAGAATATCCTTGACTGAGCGGTGCAACCTTAGGTGTAATTATTGCATGCCTGCTGAAGGTGTGGAGCTTACTTCCAAACCAGAGCTTTTATCACAAGATGAAGTTATTCGTCTGGCAAACCTTTTTGTAGATTCAGGTGTGGACAAGATAAGGTTAACAGGTGGAGAACCAACAATTAGACCTGATATTGAAGATATATGTTTTCGTTTGAAAGGCATAAAAGGCCTGAAAACTCTGGCAATGACGACAAATGGTCTTATTTTAGCAAAAAAGCTTCCAATTCTCAAAGCAGCTGGAGTGAACTCGTTGAATATTAGCTTGGATACTTTGGTTCCGGCAAAATTTGAATTCTTAACAAGACGCAAGGGGCACGCAAAGGTTTTGGAAGCAATAGAGACAGCCATTAATCTTGGTTACAATCCTGTTAAGGTGAGTATCTTGCACCAAGCATATAACTGCATTTGTTAGGTTCTTCTTACATAAATTATAACATATAGGAAGAAGGTAATAAACGATAAATACATGGAAGCTGTTATAGGATGCATTCTCCTTTCCTTGTTAATATTTTGAATTTAATTGTTTTTTAATTACAGATTATGATAATTTTTATGACCCTCACTTTTGTGTGTCAACAGGTAAATTGTGTGGTTATGCGTGGACTAAATGATGACGAGATTTGTGACTTTGTAGAGATGACAAGGGAAAAGCCCATCAACGTGCGATTTATTGAGTTCATGCCCTTTGATGGCAATGTCTGGAATGTAAAGAAGCTTGTTCCTTATGCTGAGATGTTGGACAAAGTGGTGGGTGGAAGTCTTCATGAAATGCTAATTGTTACTATAAGCTTCCTAGATAATAATGTTAGTAAAGAGGCATTGATGTAAATTCAGAATGATCAACATTCTTTTTATAACAGGTGCAGCGATACAAAGATCTTGGACGGCTTGAAGATCATCCATCTGATACAGCAAAGAACTTCAAGATTAATGGCTTCCAGGGTACTGTCTCTTTTATCACATCAATGACACAGCACTTCTGTGGTGGGTGCAATAGATTGCGTCTTCTGGCAGAAAAGTTTGCCTTTTTGGACCTTCAGAGGTAAA
>JO20
----------------GTACCAGTATAAACATTTTATAGCAAATTTTAAGACATGTTTCCTTTCTGAAGGGTTTTTATGTTTGAACTTTTATTAGGATGATGTGATGCAGTCATTATCTTCATATCAAGTACCTGCGAATACACTTTTTTGGCATTCTTTCTTCCTATCCCATTTTAGTGGGGGATCAAGCCAAAGGTCATTGGCAACTGCTGCAGAGAATCCATTGCCTGAATCATCTGCCGAAAATGCAATTGTTTCGGATATGCTTGTTGATTCATTTGGAAGGATGCATACATATCTAAGGATCTCCTTGACAGAGCGGTGCAACCTTAGGTGCCAATATTGCATGCCTTCTGAAGGCGTAGAGCTTACACCCAAACCAGAGCTTTTATCACAAAATGAAATTATACGTTTGGCAAGTCTTTTTGTGGCTTCAGGTGTAGACAAGATAAGGTTGACAGGTGGAGAACCAACCATTAGGCCTGATATTGAAGATATATGTGCTCGCTTGAGTGGCCTAAAAGGTCTGAAGATCCTGGCAATGACAACAAATGGTCTCACTTTAGTAAAAAAGCTTCTAAATCTGAAAGCAGCTGGATTGAACTTGTTGAATATTAGTTTGGATACTCTAGTTCCAGCAAAGTTTGAGTTCTTGACTAGACGCAAAGGGCATGCAAAAGTTTTGGAAGCAATAGACGCGGCGATTGACCTTGGTTATAATCCTGTTAAGGTACTATCGTTGCACCAAAATTATAACAGCA--TTTTAACATTTGTTGGTATTTAATGTAGTAGATATAAAGCAATT-AAAATTACAAATAACTAGTTTCCTGTAGCTATAAATTGTTCGTTTTCTGATTTGTGGTTTTGAGTTTTTCAGTTTGTTAGTCAAGTACTGATTTCTTTGTTGTGATCCTTACCATGGTGTGGCAACAGGTCAATTGTGTTGTCATGCGTGGGCTGAATGATGATGAGATTTGTGACTTTGTAGAAATGACAAGGGAAAAGCCCATCAATGTGCGATTTATTGAGTTCATGCCTTTTGATGGCAATGTCTGGAATGTAAAGAAGCTTGTTCCTTATGCTGAAATTATGGACAAAGTGGTAGGTGGAAGCATCCAAGGAATGTCTGTTTTTACCTTAAGTTTCTGAGATTGTAATCTTAACAATGAGTCATGTCTGTAAATCTAC---GTGTGCTTTTCCTTATTCATTTTAAATTTATCTTTGTTTAACTCTAGTTTTTT---TGTTGTGTGGCTGACACCCCTAAAAGTTCTTGCCCTCTTGAGGTTCCTCTTGCCTTCCCTTTGACTTGTTTTTGCTGCCATCTTTTTCCTCTTTCCTTTTATTTCTC-----------------------------------------------
>JU21
----------GATTTGGTACCAGTATAAACATTTTATAGCAAATTTAAAGACATGTTTCCTTTCTGAAGGGGTTTTATGTTTGAACTTTTATTAGGATGATGTGATGCAGTCATTATCTTCATATCAAGTACCTGTGAATACACTTTTTTGTCATTCTTTCTTCCTATCCCATTTTAGTGGGGAATCAAGCCAAAGGTCATTGGCAACTGCTGCAGAAAATCCATTGCCTGAATCATCTGCCGAAAATGCAATTGTTTCGGATATGCTTGTTGATTCATTTGGAAGGATGCATACATATCTAAGGATCTCCTTGACAGAGCGGTGCAACCTTAGGTGCCAATATTGCATGCCTTCTGAAGGCGTAGAACTTACACCCAAACCAGAGCTTTTATCACAAAATGAAATTATACATTTGGCAAGTCTTTTTGTGGCTTCAGGTGTAGACAAGATAAGGTTGACAGGTGGAGAACCAACCATTAGGCCTGATATTGAAGATATATGTGCTCGCTTGACTGGCCTAAAAGGTCTGAAGACCCTGGCAATGACAACAAATGGTCTCACTTTAGCAAAAAAGCTTCTAAATCTGAAAGCAGCTGGATTGAACTTGTTGAATATTAGTTTGGATACTCTAGTTCCAGCAAAGTTTGAGTTCTTGACTAGACGCAAAGGGCATGCAAAAGTTTTGGAAGCAATAGACGCGGCCATTGACCTTGGTTATAATCCTGTTAAGGTACTATCCTTGCACTAAATTTATAACAGCA--TTTTAGCATTTGTTGGTATTTAATGTAGTAGATATAAAGCGATT-AAAATTACAAATAACTAGTTTCCAGTAGCTATAAAATGTTCGTTTTCTGATTTGTGGTTTTGAGTTTTTCAGTTTGTTAGTCAAGTACTGATTTTTTTGTTGTGATCCTTACCATGGTGTGGCAACAGGTCAATTGTGTTGTCATGCGTGGGCTGAATGATGATGAGATTTGTGACTTTGTAGAAATGACAAGGGAAAAGCCCATCAATGTGCGATTTATTG--------------------------------------------------------------------------------------------------------------------------------------------------------------------------------------------------------------------------------------------------------------------------------------------------------------------------------------------------------------------------------------
>KE1
-----------------------------------------------------------------------------------------------------------------------------TCCTATTCTATGAAATATTCCTCTTCATCTCCTTTTCTGGTATCCCATGCTATCTCTATACCAGGCTTGAGGTCATTGGTAACTTCTGCGGCAAAGTGTTTCACAGAATCATCTGTGGAAAATGCAACTGTGTCAGATATGCTTATTGATTCATTTGGAAGGATGCATACCTACCTGAGAATGTCCCTGACAGAGCGATGCAACCTAAGGTGTCAATATTGCATGCCTGCTGAAGGTGTGGAGCTTACTCCCAAACCAGAGCTTTTGTCTCAAAATGAAATTATTCGCTTGGCAAACCTTTTTGTAGCTTCAGGTGTGGATAAGATCAGGTTGACTGGTGGGGAACCAACTATTCGACCCGACATTGAAGATATATGTGTGCGCTTGGCTAGAATAGAAGGACTGAAAACTCTGGCAATGACTACAAATGGTCTTACCCTGGCAAAGAAGCTTCCAAATTTCAAAGCAGCTGGATTGAATTCATTGAATATTAGCTTAGATACATTGGTTCCAGCAAAATTTGAGTTCTTGACTAGACGCAAAGGACATGCAAAAGTTCTGGAAACAATAGAAACTGCTATTAATCTTGGTTACAATCCTGTGAAGGTAAGCTTCTTGTACTTGAAGTATATATACAGTTTTTAGAAGTTATTTACGTAAAATATTGCAGATAGAAAGTACACAATTGCATATGATCGAGC------CATCACAGGATATACATTATTTTTCTCCATT-------------------------------------GTTAAAACTTAAGTCTCTCACCTCTGTATGACAACAGGTAAATTGTGTTGTAATGCGTGGGATGAATGATGACGAGATTTGTGACTTTGTAGAGTTGACAAGGGAAAAGCCGATTAGTGTGCGATTCATCGAGTTCATGCCTTTTGACGGGAATGTGTGGAATGTCAAGAAGCTTGTTCCTTATGCTGAGATGCTTGGCACAGTTGTAAGTGGAAGTATCCATAAAGTGTGAATCTGTTCTGTTAATATTTTAGATAGTGATATTATTCATGCAGCATCTTTGTTTGTTTACAAAGATTTTGAACCTGTCTACAACAGGTGCAGCACTACAAAGGTCTCCAACGGCTTCAAGATCATTCATCTGACACAGCTAAGAATTTTAAGATAGATGGGTTTCAAGGAACTGTCTCTTTTATTACATCAATGACACAGCATTTTTGTGGTGGATGCAACAGATTGCGCCTTTTGGCAGAAAAGTTTGTCTTTTTGGTCCTTCAGAGGTATA
>LF2
--------------------------------------------------------------------------------------------------------------------------TATCAAGTACCTGTGAATAGTTTCTCTTCATCTCCTTTCCTGAGAGTAAAAGCTATTAAGATATTAGGTTTAAGATCATTGGCAACTTCTGCAGAAAGTTCATTGCCCAAATCACCTATGGAAAGTGCAGGTGTTTCAGATATGCTCATTGATTCGTTTGGAAGGATGCATACATACCTGAGAATCTCCTTGACTCAGCGGTGCAACCTTAGGTGTCAGTATTGCATGCCTGCCGAAGGTGTGGAGCTTACTCCCAAACCAGAACTTTTATCACAAGATGAAATTATTCGTCTGGCAAACCTTTTTGTAGATTCAGGTGTGGACAAGATACGGTTAACAGGTGGAGAACCAACAATTAGACCTGATATTGAAGATATATGTGTTCGTTTGAATGACCTAAAAGGCCTGAACACTCTGGCAATGACAACAAATGGTCTTATTTTAGCCAAAAAGCTTCCAATTCTCAAAGCAGCTGGAGTGAACTTGTTGAATATTAGCTTGGATACTTTGGTTCCAGCAAAATTTGAGTTCTTAACTAGACGCAAAGGGCACACAAAAGTTTTGGAAGCAATAGAAACTGCCATTAATCTTGGTTACAATCCTGTTAAGGTGAGTATATTGCACCAGACATATAACTGCATTTGTTAGGTCCCTCTTACATAAATTATAGCAG----------------------------------------------------------------------------------------------------------------------------------------------------------------------------------------------------------------------------------------------------------------------------------------------------------------------------------------------------------------------------------------------------------------------------------------------------------------------------------------------------------------------------------------------------------------------------------------------------------------------------------
>MC0
--------------------------------------------------TTAAACTTCATTTCTGATATGTTTTTATGTATGAATTTCTATCAGGGTGGTGAGACACAGTTGGTATCTTCATATCAAGTGCCTGTCAATAGTTTCTCTTCACCTCCTTTACCAAGAGTAAATGTTATTAAGATACCAGGTTTAAGGTCATTGGGAACTTCTGCCGGAAGTGCATTGCCCAAATCACCTTTGGAAAGTGCAGGTGTTTCAGATATGCTCATTGATTCGTTTGGAAGGATGCATACATACCTGAGAATATCCTTGACTGAGCGGTGCAACCTTAGGTGTCAGTATTGCATGCCTGCTGAAGGTGTGGAGCTTACTTCCAAACCAGAGCTTTTATCACAAGATGAAATTATTCGTCTGGCAAACCTTTTTGTAGATTCAGGTGTGGACAAGATAAGGTTAACAGGTGGAGAACCAACAATTAGACCTGATATTGAAGATATATGTGTTCGTTTGAATGGCCTAAAAGGCCTGAAAACTTTGGCAATGACAACAAATGGTCTCATTTTAGCAAAAAAGCTTCCAATTCTCAAATCAGCTGGACTGAACTTGTTGAATATTAGCTTAGATACTTTGGTTCCAGCAAAATTTGAATTCTTAACTAGACGCAAAGGGCATGCAAAAGTTTTGGAAGCAATAGAAACAGCCATTAATCTTGGTTACAATCCTGTTAAGGTGAACAGCTTGCACAGGACATATAACTGCATTTGTTAGGTC---CTTTCATAAACTATTGCAGATAGGAAGAAGATTATAAAATCTAAATACATGGAAGCTGTTATAGGATGCATACTCCTATCCTCTTTAATATTTTGAATTTATTTGTTTTATTATTATGTATTATGATCAGTTTTATGACCCTCACTTTTGTGTGTCAGCAGGTAAATTGTGTTGTTATGCGTGGACTAAATGATGATGAGATTTGTGACTTTGTGGAGATGACAAGGGAAAAGCCCATCAATGTGCGATTTATTGAGTTTATGCCCTTTGATGGCAATGTCTGGAATGTAAAGAAGCTTGTTCCTTATGCTGAGATGTTGGACATAGTGGTGGGTGGACGCGTCCATGAAATGCC-ATTGTTTCTGAAAGCTTCCTAGATAATAATCTTAGTAAAGAGGCATTGATGTAAATTCAGAATAAGCAACATGCTTTCTATAACAGGTGCAGCGATACAAAGGTCTTGGACGGCTTCAAGACAATCCATCTGATACTGCAAAGAACTTCAAGATTGATGGCTTCCAGGGTACTGTATCTTTTATTACGTCAATGACACAACACTTCTGTGGTGGGTGCAATAGATTGCGTCTTCTGGCAGAAAAGTTTGCCTTTTTGGACCTTCAGAGGTAAT
>MT0
ATGAACCTGAATGTTTATGTTTTTTTTGGCATGCTATAGAAATAACAAATTTAGACTTCATTTCTGATTGGTTTTCATGAATGAATGTCTATCAGCATGGTGAGGCACAGTTGTTATCTTCATATCAAGTACCTGTGAAGTGTTTTTCTTCAGCTCCTTTCCTGAGAGTAAATGCTGTTAATATACTAGGTTTAAGATCATTGGCAACTTCTGCAGAAAGTTTATTGCATAAATCACATATGGAAAGTGCAGAACTTTCAGATATGCTCATTGATTCATTTGGAAGGATGCATACATACCTGAGAATCTCCTTGACTGAGAGGTGCAACCTTAGGTGTCAGTATTGCATGCCTGCTGAAGGTGTGGAGCTTACTCCCAAACCAGAGCTTTTATCACAAGATGAAATTATTCGTCTGGCAAAGCTTTTTGTAGATTCAGGTGTAGACAAGATAAGGTTAACAGGTGGAGAACCAACAATTAGACCTGATATTGAAGATATATGTGTTCGTTTGAATGGCCTAAAAGGTCTAAAAACTCTGGCAATAACAACAAATGGTCTTATTTTAGCGAAAAAGCTCCCAATTCTTAAAGCAGCTGGAGTGAACTCGTTGAATATTAGCTTGGATACTTTGGTTCCAGCAAAATTTGAATTCATCACTAGACGCAAAGGGCATGCAAAAGTCTTGGAAGCAATAGAAACAGCTGTTAATCTTGGTTACAATCCTGTTAAGGTGAGTATCTTG-----------GGATCTTATTATATAAATT---------------------------------ATAGCAGATAATAAATACATGGAAGCTGTAATAGAATGCATATTCCTTTCCTCTTCAATATTTTGAATTTATTTGTTTTTTTATTACATATTATTATCATTTTTATGACCCTCATGTTTGTGCGTCAACAGGTAAATTGTGTTGTTATGCGTGGACTAAATGAAGATGAGATTTGTGACTTTGTAGAGATGACAAGGGAAAAGCCCATCAATGTGCGATTTATTGAGTTCATGCCCTTTGATGGCAATGTCTGGAATGTAAAGAAGCTTGTTCCTTATGCTGAGATGTTGGACATCGTGGTGGGTGGAAGTGCTCATGAAATGCTAATTGTTAATAGAAGCTTCCTACATAATAATCCTTAGGAAAGAGGCATTATGTAATTTCAGAATTTTCAACATGCTTTTTATAACAGGTTCAGCGATACAAAGGTCTTGGACGTCTTCAAGATCATCCATCTGATACAGCAAAGAATTTCAAGATTAATGGCTTCCAGGGTACTGTCTCTTTTATTACGTCAATGACGCAACATTTCTGTGGTGGGTGCAATAGATTGCGTCTTCTGGCAGAAAAGTTTGCCTTTTTGGACCTTCAGAGGTATG
>NN48
ATAAACCTGAATGTTTATGTTTTTTTTGGCATGCTATAAAAATAACAAATTTAGACTTCATTTCTGATCGGTTTTCATGCATGAATTTCTATCAGGATGGTAAGACACAGTTGTTATCTTCATATCAAGTACCTGTGAATACTTTCTCTTCAGCTCCTTTCCTGAGAGGAAATGATATTAAGATATTAGGTTTAAGGTCATTCGCAACTTCTTCAGGAAGTTCATTGCTCAAATCACCTATGAAAAGTGCAGGTGTTTCAGATATGCTCATTGATTCGTTTGGAAGGATGCATACATACCTGAGAATCTCCTTGACTGAGCGGTGCAACCTTAGGTGTAAGTATTGCATGCCTGCTGAAGGTGTGGAGCTTACTCCCAAACCAGAGCTTTTATCACAAGATGAAATTATTCGTCTGGCAAAGCTTTTTGTAGATTCGGGTGTGGAAAAGATAAGGTTAACAGGTGGAGAACCAACAATTAGACCTGATATTGAAGATATATGTGTTCGTTTGAATGGCCTAAAAGGCTTGAAAACTCTGGCAATGACCACAAATGGTCTTATTTTAGCGAAAAAGCTTCCAATTCTCAAAGCAGCTGGAGTGAACTTGTTGAATATTAGCTTGGATACTTTGGTTCCAGCAAAATTTGAATTTGTGACTAGACGCAAAGGGCACGGAAAAGTTTTGGAAGCAATAGAAACAGCCATTAATCTTGGTTACAATCCTGTTAAGGTGAGTATTTTGCACCAGACATATAACTGTATTTTTTACATCCCTATTACATAAATTGTAGCAGAGAGGAAGCAGATAATAAACTATAAATATATTTAAGCTGTTGTAGGATTCATGCTCCTTTCCTCTTCAATATTTTGAATTTACTTGTTTTTTTGTTAATTAATATTATCATTTTTATGACCCTCACTTTTGTTTGAAAGCAGGTAAATTGTGTTGTTATGCGTGGACTAAATGAAGATGAGATTTGTGACTTCGTAGAGATGACAAGGGAAAAGCCCATCAATGTGCGATTTGTTGAGTTCATGCCCTTTGATGGCAATGTCTGGAATGTAAAGAAGCTTGTTCCTTATGCTGAGATGTTGGACATAGTGGTGAGTGGAGGCGTTCATGAAATGCTAATTGTTAATAGAAGCTTCCTAGATAATAATCTTAGTAAAGAGGCATTTATGTAAATTCAGAATTTTTAACATGCTTTCTATAACAGGTGCAGCGATACAAAGGTCTTGGACGGCTTCAAGATCATCCATCTGATACAGCAAAGAACTTCAAGATTGATGGCTTCCAGGGTACTATCTCTTTTATTACGTCAATGACACAACACTTCTGTGGTGGGTGCAATAGATTGCGTCTTCTGGCAGAAAAGTTTGCCTCTTTGGACCTTCAGAGGTAAT
>PA42
ATGAACGTGAATGTTTTTGTTTTTTTTGGCATGCTATAGAAATAACAAATTTAGACTTCATTTCTGATAGGTTTTTATGGATGAATTTCTATCAGGATGGTGATACCCGGTTGTTATCTTCATATCAAGTACCTGTGAATAGTTTGTCTTCATCTCCTTTCCTGAGAGTAAATGCTATTAAAATACTGGGTTTAAGGTCATTGACAACTTCTGCAAGTAGCTCATTGCCCAAATCACCTATGGAAAGTGCAGGTGTTTCAGATATGCTCATTGATTCGTTTGGAAGGATGCATACATACCTGAGAATCTCCTTGACTGAGAGGTGCAACCTTAGGTGTACGTATTGCATGCCTGCTGAAGGTGTGGAGCTTTCTCCCAAAACAGAGCTTTTATCACAAGATGAAATTATTCGTCTAGCAAACCTTTTCGTAGATTCAGGTGTGGACAAGATAAGATTAACAGGTGGAGAACCAACAATTAGACCTGATATTGAAGATGTATGTGTTCGTTTGAATGGCCTAAAAGGCCTGAAAACTCTAGCAATGACAACAAATGGTCTTCTTTTAGTGAAAAAGCTTCCAATTCTCAAAGCAGCTGGAGTGAACTTGTTGAATATTAGCTTGGATACTTTGGTTCCAGCAAAATTTGAATTCTTAACTAGACGCAAAGGGCATGCAAAGGTTTTGGAAGCAATAGAAATAGCCATTAATCTTGGTTACAATCCTGTTAAGGTGAGTATCTTGCACCAGACATATCACTGCATTTTTTAGGTCCTTCATACATAAATTATAGCAGCTAGGAAGAAGATAATAAACTGTAAGTACATGGAATCTGTTATAGGATGCATACTCCTTTCCTCTTCAATATTTTGAATTTACTTGT--TTTTTTAACATATTGTGATCATTTTTATGAGACTCACTTTTGTTTGTCAACAGGTAAATTGTGTTGTGATGCGTGGACTAAATGATGATGAGATTTGTGACTTTGTAGAGATGACAAGAGAAAAGCCCATCAATGTGCGATTTATTGAGTTCATGCCCTTTGATGGCAATGTTTGGAATGTAAAGAAGCTTGTTTCTTATGCTGAGATGTTGGACACAGTGGTGGGTGGAAGTGTTCATGAAATGCTAATTGTTACTAGAAGCTTCCTAAATAATAATCTTAGTAAAGACGCATTAATGTAAATTTAGAATGATCAACTTGCTTTTTATAACAGGTACAGCGATACAAAGGTCTTGTACGGCTTCAAGATCATCCATCTGATACAGCAAAGAACTTCAAGATTGATGGCTTCCAGGGTACTGTCTCTTTTATTACGTCAATGACACAACACTTCTGTGGTGGGTGCAATAGATTGCGTCTTCTGGCAGAAAAGTTTGCCTCTTTGGACCTTCAGAAGTAAT
>PB33
-------------------------------------------------------------------------TTTCTGTATGAATTTCTACCAGGATGACCAGATGCAGTCATTATATTCCTATCCAGTACCTGTGAAGTATTTCTCTTCATCTCTATTTCTGGTATCCCATGCTATTTCTAAACTAGGCTGGAGGTCATTGGCAACTTCTGCTGCAAAGTCTGTCACAGAATCATCTGTGGAAAATGCAACTGTATCAGATATGCTTATTGATTCATTTGGAAGGATGCATACCTACCTGAGAATTTCCCTGACTGAGCGATGCAACCTAAGGTGTCAATATTGCATGCCTGATGAAGGTGTGGAGCTTACTCCCAAACCAGAGCTTTTGTCTCAAAATGAAATTATCTGCTTGGAAAACCTTTTTGTGTCTTTAGGTGTGGGTAAGATTAGGTTGACTGGTGGAGAACCAATTATTCAACCAGACATCGAAGATATATGTGTTCACTTGTCCAGAATAAAAGGAATCAAAACTCTAGCAATGACTACAAATGGTCTTACCCTAGCAAAGAAGCTTCCAAATTTCAAAGAAGCTAGATTGAATTCATTAAATATTAGATTAGATACATTGATTCCTGCAAAATTTGAGTTCTTGACTAGACGCAAAGGGCATGCAAAAGTTCTGGAATCAATAGAAACAACTAT--GTCTTGGTTACAATCTTGTGAAGGTAAATTGTGTTGTGATGTGTGGGCTAAATGATGATGAGATT--TGTGACTTTGTAGAAATGACAAGGGAAAATCTGATTAATTTGTGATTCATCGAGTTCTGCCTTTTGATGGCAATGCGTGGAATGTCAAGAAGCTTGTTTATGTTGAGATGCTTGACAAATTTTAAAACACTACAACGGTCTCCAACAGCTTCAAGATGTTCATTTGACACAATAAAGAACTTTAAGATAGATGGATTTGTGGAAATTGTTTCTTTCATTACATCAATGACACGACGTTTTTGTGGTGGATGCAACAGATTGCATCTTTTGGCAGAGGGAAACTTCAAATTTTGTCTTTTTGGTCCTTCAGAGATAAGTCTAAGGGATGTGATATGTAAAGGTGTGGATGATGAAGGATTGCAAG----AAATAATAGGGGAAGCGGTC--AAAAGGAAAAAAGTTTCTCATGCAGGCATGTTTTAGCAAAGACACTAAACAGATTAATGGTTCACATTGGTGGCTGAGTAATGAAATAAGAGAAATAAGAGAAGTTACAGAGGAGGAAGTGGAACAAATGGTTCTAACTACTTCCGGCGAAGATGGAAATAAGAAGCCAACATATTCCAATTTGAAAAAAAATTCTGATTCAGGGCAATTGACCAATTTTTTGAAGTATCCGATGTTACG
>PF1
ATGAACCTAAATGTTTATGGTTTTTTTGGCATGCTATAGAAATAACAAATTTAGACTTCATTTCTGATTGGTTTTCATGTATGAATTTCTATCAGGGTGGTGAGACACAGTTGTTATCTTCATATCAACTACCTGTGAATAATTTCTCTTCAGCTCCTTTCCTGAGAGTAAATTCTATTAAGATACCGGGTTTAAGGTCATTGGCAACTTCTGCAGGAAGTTTATTGCTCAAATCACCTATGAAAAGTGCAGCTGTTTCAGATATGCTCATTGATTCATTTGGAAGGATGCATACATATCTGAGAATCTCCTTGACTGAGCGGTGCAACCTTAGGTGTAATTATTGCATGCCTGCTGAAGGTGTGGAGCTTACTCCCAAACCAGAGCTTTTATCACAAGATGAAATTATTCGTCTGGCAAAGCTTTTTGTAGATTCAGGTGTGGACAAGATAAGGTTAACAGGTGGAGAACCAACAATTAGACCTGATATTGAAGATATATGTGTTCGTTTGAATGGCCTAAAAGGCCTGAAAACTCTGGCAATGACAACAAATGGTGTTGTTTTAGCGAAAAAGCTTCCAATTCTCAAAGAAGCTGGAGTGAACTCGTTGAATATTAGCTTAGATACTTTGGTTCCAGCAAAATTTGAATTCCTGACTAGACGCAAAGGGCACACAAAAGTTTTGGAAGCAATAGAAACAGCCATTAATCTTGGTTACAATCCTGTTAAGGTGGGTATCTTGCACCACAAATATAACTGCATTTGTTACATTCTTATTAAATAAATGA---------GGAAGCAGATAATAAACTATAAATACATGGAAGCTTTTATAGGATGCATACTCCTTTCCTCTTCAATATTTTGAATTTACTTGTTCTTTTATTAATTATTACTATCATTTTTATGACCCTCACTTTTGTGTGTCAACAGGTAAATTGTGTTGTTATGCGTGGACTAAATGAAGATGAAATTTGTGACTTTGTAGAGATGACAAGGGAAAAGCCCATCAATGTGCGATTTATTGAGTTCATGCCCTTTGATGGCAATGTCTGGAATGTAAAGAAGCTTGTTCCTTATGCTGAGATGTTGGACATAGTGGTGGGTGGAAGCGTTTATGAAATGCTAATTGTTAATAGAAGCTTTCTAGATAATAATCTTAGTAAAGAGGCGTTTATGTAAATTCAGAATTTTCAACATGCTTTCTATAACAGGTGCAACAATACAAAGGTCTTGGACGACTTCAAGATCATCCATCTGATACAGCAAAGAACTTCAAGATTGATGGCTTCAAGGGTACTGTCTCTTTTATTACGTCAATGACACAACACTTCTGTGGTGGGTGCAATAGATTGCGTCTTCTGGCAGAAAAGTTTGCCTTTTTGGACCTTCAGAGGTAAT
>PFM1
-TGAACCAGGATGTTTATGTTTTTTTTGGCATGCTATAGAAATAACAAATTTAGACTTCATTTCTGATAGGTTTTTATGTATGAATTTCTATCAGGATGGTGATACCCGGTTGTTATCTTCATATCAAGTACCTGTGAATAGTTTGTCTTCATCTCCTTTCCTGAGAGTAAATGCTATTAAAATACTGGGTTTAAGGTCATTGACAACTTCTGCAGGAAGCTCATTGCCCAAATCACCTATGGAAAGTGCAGTTGTTTCAGATATGCTCATTGATTCGTTTGGAAGGATGCATACATACCTGAGAATCTCCTTGACTGAGAGGTGCAATCTTAGGTGTAAGTATTGCATGCCTGCTGAAGGTGTGGAGCTTACTCCCAAACCAGAGCTTTTATCACAAGATGAAATTATTCGTCTGGCAAACCTTTTTGTAGATTCAGGTGTGGACAAGATAAGGTTAACAGGTGGAGAACCAACAATTAGACCTGATATTGAAGATGTATGTGTTCGTTTGAATGGCCTAAAAGGCCTGAAAACTCTGGCAATGACAACAAATGGTCTTATTTTAGCGAAAAAGCTTCCAATTCTCAAAGCAGCTGGAGTGAACTTGTTGAATATTAGCTTGGATACTTTGGTTCCAGCAAAATTTGAATTCTTAACTAGACGCAAAGGGCATGCAAAAGTTTTGGAAGCAATAGAAACAGCCATTAATCTTGGTTACAATCCTGTTAAGGTGAATATCTTGCACCAGACATATAACTGCATTTATTAGGTCCTTCATACATAAATTATAGCAGCTAGGAAGAAGATAATAAACTATAAGTACATGGAATCTGTTATAGGATGCATACTCCTTTCCTCTTCAATATTTTGATTTTACTTGT-TTTTTTTTACGTATTGCGATCATTTTTATGACTCAC-CTTTTTTTTTTAAACAGGTAAATTGTGTTGTTACGCGTGGACTAAATGATGATGAGATCTGTGACTTTGTAGAGATGACAAGGGAAAAACCCATCAATGTGCGATTTATTGAGTTCATGCCCTTTGATGGCAATGTCTGGAATGTAAAGAAGCTTGTTTCTTATGCTGAGATGTTGGACATAGTGGTGGGTGGAAGTGTTCATGAAATGCTAATTGTTACTAGAAGCTTCCTAGATAATAATCTTAGTAAAGAGGCATTGATTTAAATTCAGAATGATCAAAATGCTTTTTATAACAGGTGCAGCGATACAAAGGTCTTAGACGGCTTCAAGATAATCCATCTGATACAGCAAAGAACTTCAAGATTGATGGCTTCCAGGGTACTGTCTCTTTTATTACGTCAATGACACAACACTTCTGTGGTGGGTGCAATAGATTGCGTCTTCTGGCAGAAAAGTTTGCCTCTTTGGACCTTCAGAAGTAAT
>PG28
------------------------------------------AAAATGAAGTGCATTTCATTCCTGAAGTGGTTTTCTGTATGAATTT-TATCAGGATGACAAGATGCAGTCATTATATTCCTATCAAGTGCCTATGAAGTATTTCTCTTCATCTCCATTTCTGGTATCCCATGCTATTTCTAAACTAGGCTTTAGGTCATTGGCAACTTCTGCTGCAAAGTCTGTCACAGAACCATATGTGGAAAAAGAAACTGTATCAGATATGCTTATTGATTCATTTGGAAGGATGCATACCTACCTGAGAATGTCCCTGACAGAGCGATGCAACCTAAGATGTCAATATTGCATGCCTGATGAAGGTGTGGAGCTTACTCCCAAACCAGAGCTTTTGTCTCAAAATGAGATTATCCGCTTGGCAAACCTTTTTGTGGCTTCAGGTGTGGATAAGATCAGGTTGACTGGTGGGGAACCGACTATTCGACCAGACATTGAAGATATATGTGTTCGCTTGAGCAGAATAAAAGGACTGAAAACGCTGGCAATGACTACAAATGGTCTTATCCTAGCAAAGAAGCTTCCATATTTCAAAGCAGCTGGATTGAATTCATTAAATATTAGCTTAGATACGTTGGTTCCTGCAAAATTTGAGTTCTTGACTAGACGAAAAGGGCATGCAAAAGTTATGGAAACAATAGAAACTGCTATTAGTCTTGGTTACAATCCTGTGAAGGTAAGTTTCTTGTACTTGAAGTATAAATACAGTTTTAAAAAGTTGTTTACATAAAATATAACAAAT----AGTATACAATTCTATATGATTGAGC------CATCACAGGATATACACTATTTTTTATTTGTGGTT-TTGTCAGTTCAGAGTTTGTTTTC-TTAACCAGTCCCATTGTTAAGTTTCTCACCTCGGTATGACTACAGGTAAATTGTGTTGTGATGCGTGGGCTGAATGATGATGAGATTTGTGACTTTGTAGAAATGACTAGGGAAAAGCCGATTAATGTGCGATTCATTGAGTTCATGCCTTTTGACGGAAATGTGTGGAATGTCAAGAAACTTGTTCCTTATGCTGAGATGCTTGACACAATTGTAAGTGGAAGTATCCATAGAGTGTGAATCTGTTCCATTAATATTCTAGACAATGATATTATTCATGCAGCATCTTTGTTTGTTTACAAAAATTTTGAACCTGTCTATAATAGTTGCAGCACTACAAAGGTCTCCAACGGCTTCAAGATCATTCATCTGACACAGCAAAGAACTTTAAGATGGATGGATTTGAGGGAACTGTCTCTTTCATTACATCAATGACACAGCATTTTTGTGGTGGATGCAACAGATTGCGCCTTTTGGCAGAAAAGTTTGTCTTTTTGGTCCTTCAGAGGTAAA
>PH2
----ACCTAAATGTTTATGGTTTTTTTGGCATGCTATAGAAATAACAAATTTAGACTTCATTTCTGATTGGTTTTCATGTATGAATTTCTATCAGGGTGGTGAGACACAGTTGTTATCTTCATATCAACTACCTGTGAATAATTTCTCTTCAGCTCCTTTCCTGAGAGTAAATTCTATTAAGACACCGGGTTTAAGGTCATTGGCAACTTCTGCAGGAAGTTTATTGCTCAAATCACCTATGAAAAGTGCAGCTGTTTCAGATATGCTCATTGATTCATTTGGAAGGATGCATACATATCTGAGAATCTCCTTGACTGAGCGGTGCAACCTTAGGTGTAATTATTGCATGCCTGCTGAAGGTGTGGAGCTTACTCCCAAACCAGAGCTTTTATCACAAGATGAAATTATTCGTCTGGCAAAGCTTTTTGTAGATTCAGGTGTGGACAAGATAAGGTTAACAGGTGGAGAACCAACAATTAGACCTGATATTGAAGATATATGTGTTCGTTTGAATGGCCTAGAAGGCCTGAAAACTCTGGCAATGACAACAAATGGTGTTGTTTTAGCGAAAAAGCTTCCAATTCTCAAAGAAGCTGGAGTGAACTCGTTGAATATTAGCTTAGATACTTTGGTTCCAGCAAAATTTGAATTCCTGACTAGACGCAAAGGGCACACAAAAGTTTTGGAAGCAATAGAAACAGCCATTAATCTTGGTTACAATCCTGTTAAGGTGGGTATCTTGCACCATAAATATAACTGCATTTGTTACGTTCTTATTAAATAAATTA---------GGAAGCAGATAATAAACTATAAATACATGGAAGCTTTTATAGGATGCATACTCCTTTCCTCTTCAATATTTTGAATTTACTTGTTCTTTTATTAATTATTATTATCATTTTTATGACCCTCACTTTTGTGTGTCAACAGGTAAATTGTGTTGTTATGCGTGGACTAAATGAAGATGAAATTTGTGACTTTGTAGAGATGACAAGGGAAAAGCCCATCAATGTGCGATTTATTGAGTTCATGCCCTTTGATGGCAATGTCTGGAATGTAAAGAAGCTTGTTCCTTATGCTGAGATGTTGGACATAGTGGTGGGTGGAAGCGTTTATGAAATGCTAATTGTTAATAGAAGCTTTCTAGATAATAATCTTAGTAAAGAGGCGTTTATGTAAATTCAGAATTTTCAACATGCTTTCTATAACAGGTGCAACGATACAAAGGTCTTGGACGACTTCAAGATCATCCATCTGATACAGCAAAGAACTTCAAGATTGATGGCTTCAAGGGTACTGTCTCTTTTATTACGTCAATGACACAACACTTCTGTGGTGGGTGCAATAGATTGCGTCTTCTGGCAGAAAAGTTTGCCTTTTTGGACCTTCAGAGGTAAT
>PM29
GAGGAATTGAAATTTTATGTTTGTA----TTGTGCATAGATAAAAACCAAGTGCATTTCATTCCTGAAGCTATTTTCTGTATGAATTTCTATCAGGAAGACCAGATGCAGTCATTATATTCCTATCAATTACCTATGAAGTATTTCTCTTCATCTCCATTTTTGGTATCCCATGCTATTTCTAAACTAGGCTTGCGGTCTTTGGCAACTTCTGCTGCAAAGTCTGTCACAGAATCATCTGTGGAAAATGCAACTGTATCAGATATGCTTATTGATTCATTTGGAAGGATGCATACGTACCTGAGAATTTCCCTGACAGAGCGATGCAATCTAAGGTGTCAATATTGCATGCCTAATGAAGGTGTGGATCTTACTCCCAAACCAGAGCTTTTGTCTCAAAATGAAATTATTCGCTTGGCAAACCTTTTTGTGGCTTCAGGCGTGGATAAGATCAGGTTGACTGGCGGGGAACCGACTATTCGGCAAGACATTGAAGATATATGTGTTCACTTGACTAGAATAAAAGGACTGAAAACTCTGGCTATGACTACAAATGGTCTTACCCTCGCAAAGAAGCTTCCAAATTTCAAAGCAGCTGGATTGAATTCATTAAATATTAGCTTAGATACATTGGTTCCTGCAAAATTTGAGTTCTTGACTAGACGCAAAGGACATGCAAAAGTTCTGGAAACAATAGAAACTGCTATAAATCTTGGTTACAATCCTGTGAAGGTAAGTTTCTCATATTTGAAGTATAAATACATTTTTAAAAAGTTGTTTACATAAAATATAGCAGATAGAAAGTACACAATTGCATATGAGTAGCC-------ATCACAGGATATACACTATATTTTCTATTTGTGGTCTGACAGTTCAGAGTTTGGTTTT-TTAACTGGTCCCATTTTTAAGTCTCTCACCTCGGTATGACAACAGGTAAATTGTGTTGTGATGCGTGGGCTGAATGATGATGAGATATGCGACTTTGTAGAAATGACGAGGGAAAAGCCGATTAATGTGCGATTCATTGAGTTCATGCCTTTTGATGGCAATGTGTGGAATGTCAAGAAGCTTGTTCCTTATGCTGAGATGCTTGACACAGTTGTAAGTGGAAGTATTCATAGAGTGCAAATCTGTTCCATTAATATTTTAGGTAATGATATAATTCATGTAGCATCTTTGTTTGTTCACAAAGATTTTGAACCTCTCTACAACAGGTGAAGCACTACAAAGATCTCCAACGGCTTCAAGATCATTCATCTGACACTGCAAAGAACTTTAAGATAGATGGATTTCAGGGAACTGTCTCTTTCATTACATCAATGACGGAGCATTTTTGTGGTGGATGCACCAGATTGCGCCTTTTGGCAGAAAAGTTTGTCTTTTTGGTCCTTCAGAGGTATA
>PS27
--------------------------------------------------------------------GTGGTTTTCTGTATGAATTT-TATCAGGATGACAAGATGCAGTCATTATATTCCTATCAAGTGCCTATGAAGTATTTCTCTTCATCTCCATTTCTGGTATCCCATGCTATTTCTAAACTAGGCTTTAGGTCATTGGCAACTTCTGCTGCAAAGTCTGTCACAGAACCATATGTGGAAAAAGAAACTGTATCAGATATGCTTATTGATTCATTTGGAAGGATGCATACCTACCTGAGAATGTCCCTGACAGAGCGATGCAACCTAAGATGTCAATATTGCATGCCTGATGAAGGTGTGGAGCTTACTCCCAAACCAGAGCTTTTGTCTCAAAATGAGATTATCCGCTTGGCAAACCTTTTTGTGGCTTCAGGTGTGGATAAGATCAGGTTGACTGGTGGGGAACCGACTATTCGACCAGACATTGAAGATATATGTGTTCGCTTGAGCAGAATAAAAGGACTGAAAATGCTGGCAATGACTACAAATGGTCTTATCCTAGCAAAGAAGCTTCCAAATTTCAAAGCAGCTGGATTGAATTCATTAAATATTAGCTTAGATACGTTGGTTCCTGCAAAATTTGAGTTCTTGACTAGACGAAAAGGGCATGCAAAAGTTATGGAAACAATAGAAACTGCTATTAGTCTTGGTTACAATCCTGTGAAGGTAAGTTTCTTGTACTTGAAGTATAAATACAGTTTTAAAAAGTTGTTTACATCAAATATAACAGAT----AGTATACAATTCTATATGATTGAGCG--G--CATCACAGGATATACACTATTTTTTATTTGTGGTT-TTGTCAGTTCAGAGTTTGTTTTC-TTAACCAGTCCCATTGTTAAGTTTCTCACCTCGGTATGACTACAGGTAAATTGTGTTGTGATGCGTGGGCTGAATGATGATGAGATTTGTGACTTTGTAGAAATGACTAGGGAAAAGCCGATTAATGTGCGATTCATTGAGTTCATGCCTTTTGACGGAAATGTGTGGAATGTCAAGAAACTTGTTCCTTATGCTGAGATGCTTGACAAAATTGTAAGTGGAAGTATCCATAGAGTGTGAATCTGTTCCATTAATATTCTAGACAATGATATTATTCATGCAGCATCTTTGTTTGTTTACAAAAATTTTGAACCTGTCTATAATAGTTGCAGCACTACAAAGGTCTCCAACGGCTTCAAGATCATTCATCTGACACAGCAAAGAACTTTAAGATGGATGGATTTGAGGGAACTGTCTCTTTCATTACATCAATGACACAGCATTTTTGTGGTGGATGCAACAGATTGCGCCTTTTGGCAGAAAAGTTTGTCTTTTTGGTCCTTCAGAGGTAAA
>PS30
------GTGAATGTTTTTGTTTTTTTTGGCATGCTATAGAAATAACAAATTTAGACTTCATTTCTGATAGGTTTTTATGGATGAATTTCTATCAGGATGGTGATACCCGGTTGTTATCTTCATATCAAGTACCTGTGAATAGTTTGTCTTCATCTCCTTTCCTGAGAGTAAATGCTATTAAAATACTGGGTTTAAGGTCATTGACAACTTCTGCAAGTAGCTCATTGCCCAAATCACCTATGGAAAGTGCAGGTGTTTCAGATATGCTCATTGATTCGTTTGGAAGGATGCATACATACCTGAGAATCTCCTTGACTGAGAGGTGCAACCTTAGGTGTAAGTATTGCATGCCTGCTGAAGGTGTGGAGCTTTCTCCCAAAACAGAGCTTTTATCACAAGATGAAATTATTCGTCTGGCAAACCTTTTCGTAGATTCAGGTGTGGACAAGATAAGATTAACAGGTGGAGAACCAACAATTAGACCTGATATTGAAGATGTATGTGTTCGTTTGAATGGCCTAAAAGGCCTGAAAACTCTAGCAATGACAACAAATGGTCTTCTTTTAGCGAAAAAGCTTCCAATTCTCAAAGAAGCTGGAGTGAACTTGTTGAATATTAGCTTGGATACTTTGGTTCCAGCAAAATTTGAATTTTTAACTAGACGCAAAGGGCATGCAAAGGTTTTGGAAGCAATAGAAACAGCCATTAATCTTGGTTACAATCCTGTTAAGGTGAGTATCTTGCACCAGACATATCACTGCATTTATTAGGTCCTTCATACATAAATTATAGCAGCTAGGAAGAAGATAATAAACTATAAGTACATGGAATCTGTTATAGGATGCATACTCCTTTCCTCTTCAATATTTTGAATTTACTTGT--TTTTTTAACATATTGTGATCATTTTTATGAGACTCACTTTTGTTTGTCAACAGGTAAATTGTGTTGTTATGCGTGGACTAAATGATGATGAGATTTGTGACTTTGTAGAGATGACAAGAGAAAAGCCCATCAATGTGCGATTTATTGAGTTCATGCCCTTTGATGGCAATGTTTGGAATGTAAAGAAGCTTGTTTCTTATGCTGAGATGTTGGACACAGTGGTGGGTGGAAGTGTTCATGAAATGCTAATTGTTACTAGAAGCTTCCTAAATAATAATCTTAGTAAAGACGCATTAATGTAAATTTAGAATGATCAACTTGCTTTTTATAACAGGTGCAGCGATACAAAGGTCTTGTACGGCTTCAAGATCATCCATCTGATACAGCAAAGAACTTCAAGATTGATGGCTTCCAGGGTACTGTCTCTTTTATTACGTCAATGACACAACACTTCTGTGGTGGGTGCAATAGATTGCGTCTTCTGGCAGAAAAGTTTGCCTCTTTGGACCTTCAGAAGTAAT
>PSF43
ATAAACCTGAATGTTTATGTTTTTTTTAGCATGCTATAAAAATAACAAATTTTGACTTCATTTCTGATAGGTTTTCATGTATGAATTTCTATCAGGATGGTGAGACACAGTTGTTATCTTCATATCAAGTACCTGTAAATAGTTTCTCTTCAGCTCCTTTCCTGAGAGCAAATGCTATTAAGATATTAGGTTTAAGGTCATTGGCAACTTCTGCAGGAAGTTCATTGCTCGAATCACCTATGAAAAGTGCAGGTGTTTCAGATATGCTCATTGATTCGTTTGGAAGGATGCATACATACCTGAGAATCTCCTTGACTGAGCGGTGCAACCTTAGGTGTAAGTATTGCATGCCTGCTGAAGGTGTGGAGCTTACTCCCAAACCAGAGCTTTTATCACAAGATGAAATTATTCGTCTGGCAAAGCTTTTTGTTGATTCAGGTGTGGACAAGATAAGGTTGACAGGTGGAGAACCAACAATTAGACCTGATATTGAAGATATATGTCTTCGTTTGAATGGCCTAAAAGGCTTGAAAACTCTGGCAATGACAACAAATGGTCTTATTTTAGCGAAAAAGCTTCCAATTCTCAAAGCAGCTGGAGTGAACTTGTTGAATATTAGCTTGGATACTTTGGTTCCAGCAAAATTTGAGTTTGTGACTAGACGCAAAGGGCATGCAAAAGTTTTGGAAGCAATTGAAACAGCCATTAATCTTGGGTACAATCCAGTTAAGGTGAGTATCTTGCACCAGACATATAACTGTATCTGTTACATCCCTATTATATTAATTATAGCAGAGAGGAAGCAGATAATAAACTATAAATACATGGAAGCTGTTATAGGATGGATACTCCTTTCCTCTTCAATATTTTGAATTTATTTGTGTTTTTGTTGATTATTATTATCATTTTTATGACCCTCACTTTTGTGTGAAAACAGGTAAATTGTGTTATTATGCGTGGACTAAATGAAGATGAGATTTGTGACTTTGTAGAGATGACAAGGGAAAAGCCCATCAATGTGCGATTTATTGAGTTCATGCCCTTTGATGGCAATGTCTGGAATGTAAAGAAGCTTGTTCCTTATGCTGAGATGTTGGACATAGTGGTGGGTGGAGTCATTCATGAAATGCTAATTGCTAATAGAAGCTTCCTAAATAATAATCTTAGTAAAGAGGCATTTATTTAAATTCAGAATTTTTAACATGCTTTCTATAACAGGTGCAGCGATACAAAGGTCTTGAACGGCTTCAAGATCATCCATCTGATACAGCAAAGAACTTCAAGATTGATGGCTTCCAGGGTTCTATCTCTTTTATTACTTCAATGACACAACACTTCTGTGGTGGGTGCAATAGATTGCGTCTTCTGGCAGAAAAGTTTGCCTTTTTGGACCTTCAGAGGTAAG
>PTA0
TTTCTTGGTATTGTTTATCTTTTTTTTGGCATTCTATAGAAATAACAAATTAGACTTGCATTTCTGATATGTTTTTATGTATGAATTTCTGTCAGGATGGTGAGACACAGTCGTTGTCTTCATATCCGGTACCTGTGAATAGTTCCTCTTCATCTCCTTTCCTGAGAGTAAATGCTATTAAGATACTAGGTTTAAGGTCATTGGCAACTTCTGCAGGAAGTTCATTGGCCAAATCACCTATGGAAAGCGCAGGTGTTTCAGATATGCTCATTGATTCCTTTGGACGGATGCATACATACCTGAGAATCTCCTTGACCGAGCGGTGCAACCTTAGGTGTATGTATTGCATGCCTGCTAAAGGTGTGGAACTTACTTCCAAACCAGAGCTTTTATCACAAGATGAAATTATTCGTCTGGCAAACCTTTTTGTAGATTCAGGTGTGGACAAGATAAGGTTAACAGGTGGAGAACCAACAATTAGACCTGATATTGAAGATATATGTGTTCGTTTGAGTGGCCTAAAAGGCCTGAAAACTCTGGCAATGACAACAAATGGTCTTATTTTAGCGAAAAAGCTTCCAAATCTCAAAGCAGCTGGAGTGAACTCGTTGAATATTAGCTTGGATACTTTGGTTCCAGCAAAATTTGAATTCTTAACTAGACGAAAAGGGCATGCAAAAGTTTTGGAAGCAATAGAAACAGCCATTACTCTTGGTTACAATCCTGTTAAGGTGAGTATCTTGCACCAGACATA--ACTGCATTTGTTAGGTCCTTTTTACATAAATTATAGCAGATAGGAAAAAGAAGATAAGCTATAAATACATGGAAGCTGTTATAGGATGCATAGTCCTTTCCTCTTCAATATTTTGAATTTACTTGTTTTTTATTA-CATATTATGATCATTTTTATGATCCTCACTTTTGTGTGTCAACAGGTAAATTGTGTTGTTATGCGTGGACTAAATGATGATGAGATTTGTGACTTTGTAGAAATGACAAGGGAAAAGCCCATCAATGTGCGATTTATTGAGTTCATGCCCTTTGATGGCAATGTCTGGAATGTAAAGAAGCTTGTTCCTTATGCTGAGATGCTGGACATAGTGGTGGGTGGAAGTGTTCATGAAATGCTAATTGTTACTAAAAATTTTTTAGATAATAATCTTAGTAAAGAGGCATTGATGTAAATTCAGAATGATCAACATGCTTTCTTTAACAGGTGCAGCGATACAAAGGTCTTGGACGGCTTCAAGATAATCCATCTGATACAGCAAAGAACTTCAAGATTGATGGCTTCCAGGGTACTGTCTCTTTTATTACGTCAATGACACAACACTTCTGTGGTGGGTGCAATAGATTGCGACTTCTGGCAGAAAAGTTTGTCTTTTTGGACCTTCAGAGGTAAT
>RC54
ATAAACCTGAATGTTTATGTTTTTATTGGGATGCTATAAAAATAACAAATTTAGACTTTATTTCTGATCGGTTTTCATGTATGAATTTCTATCAGGATGGTGAGACACAGTTGTTATCTTTGTATCAAGTACCTGTGAATACTTTCTCTTCAGCTCCTTTCCTGAGAGGAAATGCTATTAAGATATTAGGTTTAAGGTCATTGGCAACTTCTGCAGGAAGTTCATTGCTCAAATCACCTATAAAAAGTGCAGGTGTTTCAGATATGCTCATTGATTCGTTTGGAAGGATGCATACATACCTGAGAATCTCCTTGACTGAGCGGTGCAACCTTAGGTGTAAGTATTGCATGCCTGCTGAAGGTGTGGAGCTTACTCCCAAACCAGAGCTTTTATCACAAGATGAAATTATTCGTCTGGCAAAGCTTTTTGTAGATTCAGGTGTGGACAAGATAAGGTTAACAGGTGGAGAACCAACAATTAGACCTGATATTGAGGATATATGTGTTCGTTTGAATGGCCTAAAAGGCTTGAAAACTCTGGCAATGACAACAAATGGTCTTATTTTAGCGAAAAAGCTTCCAATTCTCAAAGCAGCTGGAGTGAACTTGTTGAATATTAGCTTGGATACTTTGGTTCCAGCAAAATTTGAATTTGTGACTAGACGCAAAGGGCACGGAAAAGTTTTGGAAGCAATAGAAACAGCCATTAATCTTGGTTACAATCCTGTTAAGGTGAGTATCTTGCACCAGACATATAACTGTATTTGTTACATCCCTATGATATAAATTGTAGCAGAGAGGAAGCAGATAATTAACTATAAATATATTTAAGCTGTTATAGGATTCATACTCCTTTCCTCTTCAATATTTTGAATTTAGTTGTTTTTTTTTTAATTATTATTATCATTTTTATGACCCTCACTTTTGTGTGGAAGCAGGTAAATTGTGTTGTTATGCGTGGACTAAATGAAGATGAGATTTGTGACTTTGTAGAGATGACAAGGGAAAAGCCCATCAATGTGCGATTTATTGAGTTCATGCCCTTTGATGGCAATGTCTGGAATGTGAAGAAGCTTGTTCCTTATGCTGAGATGTTGGACATAGTGGTGAGTGGAGGCGTTCATGAAATGCTAATTGTTAATAGAAGCTTCCTAGATAATAATCTTAGTAAAGAGGCATTTATGTAAATTCAGAATTTTTAACATGCTTTCTATAACAGGTGCAGCGATACAAAGGTCTTGGACGGCTTCAAGATCATCCATCTGATACAGCAAAGAACTTCAAGATTGATGGCTTCCAGGGTACTATTTCTTTTATTACGTCTATGACACAACACTTCTGTGGTGGGTGCAATAGATTGCGTCTTCTGGCAGAAAAGTTTGCCTCTTTGGACCTTCAGAGGTAAT
>RR55
ATAAACCTGAATGTTTATGTTTTTTTTGGGATGCTATAAAAATAACAAATTTAGACTTTATTTCTGATCGGTTTTCATGTATGAATTTCTATCAGGATGGTGAGACACAGTTGTTATCTTCGTATCAAGTACCTGTGAATACTTTCTCTTCAGCTCCTTTCCTGAGAGGAAATGCTATTAAGATATTAGGTTTAAGGTCATTGGCAACTTCTGCAGGAAGTTCATTGCTCAAATCACCTATAAAAAGTGCAGGTGTTTCAGATATGCTCATTGATTCGTTTGGAAGGATGCATACATACCTGAGAATCTCCTTGACTGAGCGGTGCAACCTTAGGTGTAAGTATTGCATGCCTGCTGAAGGTGTGGAGCTTACTCCCAAACCAGAGCTTTTATCACAAGATGAAATTATTCGTCTGGCAAAGCTCTTTGTAGATTCAGGTGTGGACAAGATAAGGTTAACAGGTGGAGAACCAACAATTAGACCTGATATTGAGGATATATGTGTTCGTTTGAATGGCCTAAAAGGCTTGAAAACTCTGGCAATGACAACAAATGGTCTTATTTTAGCGAAAAAGCTTCCAATTCTCAAAGCAGCTGGAGTGAACTTGTTGAATATTAGCTTGGATACTTTGGTTCCAGCAAAATTTGAATTTGTGACTAGACGCAAAGGGCATGGAAAAGTTTTGGAAGCAATAGAAACAGCCATTAATCTTGGTTACAATGCTGTTAAGGTGAGTATCTTGCACCAGACATATAACTGTATTTGTTACATCCCTATCATATAAACTGTAGCAGAGAGGAAGCAAATAATTAACTATAAATATATTTAAGCTGTTATAGGATTCATACTCCTTTCCTCTTCAATATTTTGAATTTACTTGTTTTTTTGTTAATTATTAATATCATTTTTATGACCCTCACTTTTGTGTGAAAGCAGGTAAATTGTGTTGTTATGCGTGGACTAAATGAAGATGAGATTTGTGACTTTGTAGAGATGACAAGGGAAAAGCCCATCAATGTGCGATTTATTGAGTTCATGCCCTTTGATGGCAATGTCTGGAATGTAAAGAAGCTTGTTCCTTATGCTGAGATGTTGGACATAGTGGTGAGTGGAGGCGTTCATGAAATGCTAATTGTTAATAGAAGCTTCCTAGATAATAATCTTAGTAAAGAGGCATTTATGTAAATTCAGAATTTTTAACATGCTTTCTATAACAGGTGCAGCGATACAAAGGTCTTGGACGGCTTCAAGATCATCCATCTGATACAGCAAAGAACTTCAAGATTGATGGCTTCCAGGGTACTATTTCTTTTATTACGTCAATGACACAACACTTCTGTGGTGGGTGCAATAGATTGCGTCTTCTGGCAGAAAAGTTTGCCTCTTTGGACCTTCAGAGGTAAT
>SA1
ATGAACCTGAATGTTTTTGTTTTTTTGGGCTTGCTCTAGAAATGACAAATTTAGACTTCATTTCTGATAGGTTTTTATGTATGTTTTTCTATCAGGATGGTGATACCCAGTTGTTATCTTCATATCAAGTACCTGTGAATAGTTTGTCTTCATCTCCTTTCGTGAGAGTAAACGGTATTAAAATACTGGGTTTAAGGTCATTGGCAACTTCTGCAAGAAGCTCATTGCCCAAATCAGCTATGGAAAGTGCAGGTGTTTCAGATATGCTCATTGATTCGTTTGGAAGGATGCATACATACCTGAGAATATCCTTGACTGAGAGGTGCAACCTTAGGTGTAAGTATTGCATGCCTGCTGAAGGTGTGGAGCTTTCTCCCAAACCAGAGCTTTTATCACAAGATGAAATTATTCGTCTGGCAAACCTTTTTGTAGATTCAGGTGTGGACAAGATAAGGTTAACAGGTGGAGAACCAACAATTAGACCTGATATTGAAGCTGTGTGTGTTCGTTTGAATGGCCTAAAAGGCCTGAAAACTCTAGCAATGACAACAAATGGTCTTCTTTTAGCGAAAAAGCTTCCAGTTCTCAAAGCAGCTGGAGTGAACTTGTTGAATATTAGCTTGGATACTTTGGTTCCAGCAAAATTTGAATTCTTAACTAGACGCAAAGGGCATGCAAAAGTTTTGGAAGCAATAGAAACAGCCATTAATCTTGGTTACAATCCTGTTAAGGTGAGTATCTTGCATCAGACATATAACTGGATTTATTAGGTCTTTCATACATAAATTATAGCAGCTAGGAAGAAGGTAATAAACTATAAGTACATGTAAGCTGTTATAGGATGCATACCCCTTTTCTCATCAATATTTGGAATTTACTTGT---TTTTTTATGTATTGTGATCATTTTTATGACTCTCACTTCTGTTTGTCAACAGGTAAATTGTGTTGTTATGCGTGGACTAAATGATGATGAAATTTGTGACTTTGTAGAGATGACAAGGGAAAAGCCCATCAATGTGCGATTTATTGAGTTCATGCCCTTTGATGGCAATGTTTGGAATGTAAAGAAGCTTGTTTCTTATGCTGAGATGTTGGACACAGTGGTGGGTGGAAGTGTTCATGAAATTCTAATAGTTACTAGAATCTTCCTAAATAATAATCTTAGTAAAGAGGCATTGATGTAAATTTAGAATGATCAACTTGCTTTTTATAACAGGTACAGCGATACAAAGGTCTTGCACGGCTTCAAGATCATCCATCTGATACAGCAAAGAACTTCAAGATTGATGGCTTCCAGGGTACTGTCTCTTTTATTACGTCAATGACACAACACTTCTGTGGTGGGTGCAATAGATTGCGTCTTCTGGCAGAAAAGTTTGCCTCTTTGGACCTTCAGAAGTAAT
>SC0
TTGAACCTGAATGTTTATGTTTTTTTTGGCATGCTATAGAAACAACACATTTAGACTTCATTTCTGATTGGTTTTTATGTATGAATTTCTATTAGGATGGTGAGACACAGTTGTTATCTTCATATCAAGTACCTGTGAATAGTTTCTCTTCAGCTCCTTTCCTCAGAGTAAATGCTATTAAGATACTAGGTTTGAGGTCATTGGCAACTTCTGCAGTAAGTTCATTGCCCGAATCACCTATGAAAAGTGCAGGCGTTTCAGATATGCTCATTGATTCGTTTGGAAGGATGCATACATACCTGAGAATCTCCTTGACTGAGCGGTGCAACCTTAGGTGTCAATATTGCATGCCTGCTGAAGGTGTTGAGCTTACTTCAAAACCAGAGCTTTTATCACAAGATGAAATTATTCGTCTGGCAAAACTTTTTATAGATTCAGGAGTGGACAAGATAAGGTTAACAGGTGGAGAACCAACAATTAGACCTGATATTGAAGATATATGTGTTCGTTTGAATGGCCTAAAAGGCCTGAAAACTCTGGCAATGACAACAAATGGTCTTATTTTAGCGAAAAAGCTTCCAATTCTCAAAGCAGCTGGAGTGAACTTGTTGAATATTAGCTTGGATACTTTAGTTCCAGCAAAATTTGAATTCGTGACTAGACGCAAAGGGCACGGAAAGGTTTTGGAAGCAATAGAAACAGCCATTAACCTTGGTTACAATCCTGTTAAGGTCAGTATCTTGCACCAGACATATAATTGCATTTGTTAGGTTCTTCATATATAAATTATAGCAG-----------ATAATAAACTATAAATACACAGAAGCTGTTATAGTATGCATACTCCTTTCCTATTCAATATTTTGAATTTACTTGTTTTTTTGTTATATATTATTATCATTTTTATGACCCTCACTTTTGTGTGTCAACAGGTAAATTGTGTTGTTATGCGTGGACTAAATGAAGATGAGATTTGTGACTTTGTAGAGATGACAAGGGAAAAGCCCATCAATGTGCGATTTATTGAGTTCATGCCCTTCGATGGCAATGTCTGGAATGTAAAGAAGCTTGTTCCTTATGCTGAGATGTTGGACATAGTGGTGGGTGGAAGCGTTCATGAAATGCTAATTGTTACTAGAAGCTTTCTAGATAATATAATTAGCAAAGAGGCATTTATGCAAATTCAGAATTTTCAACATGCTTTCTATAACAGGTGCAGCGATATAAAGGTCTAACACGGGTTCAAGATCATCCATCTGATACAGCAAAGAACTTCAAGATTGATGGCTTCCAGGGTACTGTCTCTTTTATTACATCAATGACACAACACTTCTGTGGTGGGTGCAATAGATTGCGTCTTCTGGCAGAAAAGTTTGCCTTTTTGGACCTTCAGAGGTAAT
>SE46
------------------------------------------------------------------------------------------------------------------------------------------------------------------------------------------------------------------------------------------------------------------------TGCTTATCGATTCATTTGGAAGGATGCATACGTACCTGAGGATCTCCCTTACAGAGCGATGCAACCTTAGATGTCAATACTGCATGCCTTCTGAAGGAGTAGAGCTTACCCCAAAACCACAACTTTTGTCTCAACATGAAATCATCCGCTTAGCTAATCTTTTTGTGGCTTCAGGTGTGGATAAGATCAGGTTGACAGGTGGGGAACCCTGTATTAGACATGACATTGAAGACATATGTCTACGTTTGTCTGGCTTAACAGGACTCAAAACATTAGCCATGACAACAAATGGTCTTATCCTGGCAAAAAAACTTCCAAATCTCAAAGCAGCTGGATTAAATGCATTGAACATCAGCTTAGATACTTTGGTTCCGGCAAAGTTTGAATTCTTGACTAGACGCAAAGGGCATGCAAAAGTTTTGGAGGCAATAGATACTGCCATTGCTCTTGGTTACAATCCTGTAAAGGTAGGATTCTTGCACCTGAAGCGTAAGTTTATCTTCTTCATCATGTTTACATAAATTTCAACATATAGAAAGTAAATAATCACCAGAAATCACTGAGGCCATGTTGCAGGATGTTCACTGCTTTGTTATTTGTATTATTCTAATCAGTTTTATTACTTATCAAGGGTAGTCTTCTTTTTATGACCGTTACCTTGGTATGACCACAGGTAAATTGTGTTCTGATGCGAGGGCTTAATGACGATGAGATTTGTGACTTCGTAGAGATGACAAGGGAAAAGCCTATTAATGTGCGATTTATTGAGTTCATGCCTTTCGATGGCAATGTGTGGAATGTTAAGAAGCTTGTTCCTTATGCAGAGATGTTGGATACAGTGGTAAGCCAAGGCATCCAAATCCCACTAATTTGTATTCTTGGCAATTTAGATAATAACGGTTTTCCCCAGTCATTTGAATGTTTATGGGGGTAATGATCATAAATGTATTACAGGTGCGGAAGTACAAAGATCTGAAACGCCTTCAAGATCATCCATCGGATACAGCAAAAAATTTTAGAGTGGATGGGTTTCAGGGAACTGTATCTTTCATTACATCAATGACACAACATTTTTGTTCTGGATGCAACAGATTACGCCTTCTGGCTGAAAAGTTTGCCTTTTTGGTCCTTCCGAGGTAAA
>SG23
ATGGAACTGGGATTTCATACTTGTATTTACTTTTTAAAGAAAATTACAATACATGTTTCATTTCTGAAGGGGTTTTATGTTTGAATTTTGGTCAGGATGATGAGATACAGTCATTATCTTCGTATCAAATACCTGCGAATAATTTTTCTTTGCATCCTTTCTTCATATCCCATGCTAGTGGGAGATTAAGCCAAAGGTCATTGGCGACCGCCGCAGCAAGACCATTGCCTGAATCATCTGCCGAAAATACAATTGTTTCAGATATGCTTGTTGATTCATTTGGAAGGATGCATACATACCTAAGGATCTCCTTGACAGAGCGGTGCAACCTTAGGTGCCAATATTGCATGCCTGTCGAAGGTGTGGAACTTACACCCAAACCAGAGCTTTTATCACAAAATGAAATTATACGTTTGGCAAACCTTTTTGTGGCTTCAGGTGTGGACAAGATAAGGTTGACAGGTGGAGAACCAACTATTAGGCCTGATATTGAAGATATATGTGCTCGCTTGTATGGCCTAAAGGGGCTGAAGACCCTGGCAATGACAACAAATGGTCTTACTTTAGCAAAAAAACTTCCAAATCTGAAAGCAGCTGGATTGAACTTGTTGAATATTAGCTTGGATACTTTGGTTCCAGCAAAATTCGAGTTCTTGACTAGACGTAAAGGGCATGCAAAAGTTTTGGAAGCAATAGAAATGGCCATTAATCTTGGTTACAATCCTGTTAAGGTGATAATCTTGCACTGGAAGTATAACAGCATTTTTTAGCTTTTCTTTATATTTTATGTAGCAGATAAAAATTGGTTAGTAATT--------TTAGTTTCCAGTAGCTATAAAATGTGTACTTTCTAATTTGTGGTTTTGAGTTTTCCAGTTTGTTAGTCAAGTATTATTCTTGTTGTTATGATCCTTACCTTGGTGTGACAACAGGTCAATTGTGTTGTCATGCGTGGGCTAAATGATGACGAGATTTGTGACTTCGTAGAAATGACAAGGGAAAAGCCCATCAATGTACGATTTATTGAGTTCATGCCTTTTGACGGCAATGTCTGGAATGTAAAGAAGCTTGTTCCTTATGCTGAAATTATGGACAAAGTGGTAGGTGGAAGCATCTGTGGAATGTCTGTGTTTAGCTTGAGCTTCTCAGACAGTAACATC-TCTGTGAATTCACATTGTGACTTTGG----------------TTTATCTTTTTGATTTATCTTTGTTTAACTTTAGTCCTTTTGCTGTTGTGTTGCTGATACCAATAAAAATTCTTTTCCTCCTGGAATTCCTCTGCACTCCCCTTTGATGTGATTCTGTTGCCATATATTCCTCTTGCCTTTTACCTCTCCCTTTAATTACTTTCTGAAATAAGACTTCTTTTCTCTGTTGTTTTTAG
>SS22
ATGGAACTGGGATTTCATACTTGTATTTACTTTTTATCGAAAATTACAATACATGTTTCATTTCTGAAGGGGTTTTATGTTTGAATTTTTGTCAGGATGATGAGATACAGTCATTATCTTCGTATCAAATACCTGCGAATAATTTTTCTTTGCATCCTTTCTTCATATCCCATGCTAGTGGGGGATTAAGCCAAAGGTCATTGGCGACCGCTGCAGCAAGACCATTGCCTCAATCATCTGCCGAAAATACAATTGTTTCAGATATGCTTGTTGATTCATTTGGAAGGATGCATACATACCTAAGGATCTCCTTGACAGAGCGGTGCAACCTTAGGTGCCAATATTGCATGCCTGTCGAAGGTGTGGAACTTACACCCAAACCAGAGCTTTTATCACAAAATGAAATTATACGTTTGGCAAACCTTTTTGTGGCTTCAGGTGTGGACAAGATAAGGTTGACAGGTGGAGAACCAACTATTAGGCCTGATATTGAAGATATATGTGCTCGCTTGACTGGCCTAAAAGGGCTGAAGACCCTGGCAATGACAACAAATGGTCTTACTTTAGCAAAAAAACTTCCAAATCTGAAAGCAGCTGGATTGAACTTGTTGAATATTAGCTTGGATACTTTGGTTCCAGCAAAATTCGAGTTCTTGACTAGACGTAAAGGGCATGCAAAAGTTTTGGAAGCAATAGAAATGGCCATTAATCTTGGTTACAATCCTGTTAAGGTGATAGTCTTGCACTGGAAGTATAACAGCGTTTTTTAGCTTTTCTTTATATTTTATGTAGCAGATAAAAATTGGTTAATAATT--------TTAGTTTCCAGTAGCTATAAAATGTGTACTTTCTAATTTGTAGTTTTGAGTTTTCCAGTTTGTTAGTCAAGTATTATTCTTGTTGTTATGATCCTTACCTTGGTGTGACAACAGGTCAATTGTGTTGTCATGCGTGGGCTAAATGATGACGAGATTTGTGACTTTGTAGAAATGACAAGGGAAAAGCCCATCAATGTACGATTTATTGAGTTCATGCCTTTTGACGGCAATGTCTGGAATGTAAAGAAGCTTGTTCCTTATGCTGAAATTATGGACAAAGTGGTAGGTGGAAGCATCTGTGGAATGTCTGCGTTTAGCTTGAGCTTCTCAGACAGTAATCTTAACAATGAGTCATCTCTGTGAATTCAC----------------ATTGTGACTTTGTTTTATCTTTGTTTAACTTTAGTCCTTTTGCTGTTGTGTTGCTGATACCCATAAAATATCTTTTCCTCCTGGAAT--------------------------------------------------------------------------------------------------------------
>SV36
GTGGAGCTGGAAGTTTATATTTGTT-TTTGCATTTATAGAAATAACCAATATGTGTTTCATTTCTGAAGGGGTTTTGGGTGTGAATTTCTATCAGGATGATAAGATGCAGTCATTATCTCCATATCAAGTGCCTATGAACAATTCATCTTCATCTCCTTCCCTGATATCCCATCCTATTGGGGAACTAGGCTTAAGTTCATTGGCAACGTCAGCAACAAATTCATTGAATGAATCATCTGTGGAAAGTGCAACTGTTTCAGATATGCTTATTGATTCATTTGGAAGAATGCATACATACCTAAGAATCTCCTTGACTGAGCGGTGCAACCTTAGGTGTCATTATTGCATGCCTGCTGAAGGTGTTGAGCTTACTCCCAAACCAGAGCTTCTGTCACAAAATGAAATTATTCGTTTGGCAAACCTTTTTGTGGCCTCAGGTGTCGACAAAATAAGGTTGACAGGTGGAGAACCAACCGTTAGACCTGATCTTGAAGATATATGTGCTCGATTGACTGGCCTAAAAGGCCTGAAGACTCTGGCAATGACAACAAATGGTATTACTCTAGCAAAAAAGCTTCCAAATCTCAAAGCAGCTGGATTGAACTTGTTGAACATTAGCTTAGATACTTTGGTTCCAGCAAAATTTGAATTCTTGACTAGACGCAAAGGGCATGCAAAAGTTTTGGAAGCAATAGAAACAGCTATTAATCTTGGTTTCAATCCGGTTAAGGTAATTCTCTTGCACTAGAAGCATAGTTACA-TTTTTATCTCTTCTTTACATGCATTCTAGCAGATGAGAAGTAGATACTAATTAGAAATGACTGGTATGC-----------------------------------------------------------GCCAGCTGTTATAGGATGTGTGCTACTTATCTATTTGTGCT--------------------------------------CTTGAGTTTTATCAGTT-------------------------------------TTGATTTATTT--------------------------------------------------------------------------------------------------------------------------------TTAGTCAAGTATAATTTTCAT------------------------------------------------------------------------------------------------------------------------------TGTTA------------------------------------------------------------------------------------------
>TA17
ATGGAACTAGAATTTTGTACCAGTATAAACATTTTATAGAAAATATTAAGAATGTTTCATTTGTGAAGGGGTTTTTTTGTTTGAACTTTTATCAGGGTAATGTGATGCAGTCATTATCTTCATATCAAGTACCTGCGAATACATTTTCTTTGCATTCTTTCTTCCTGTCCCATTTTAGTGGGGGATCTAGCCAAAGGTCATTGGCAACTGCTGCAGAAAATCCATTGCCTGAATCATTTGTTGAAAATACAATTGTTTCGAATATGCTTGTTGATTCATTTGGAAGGATGCATACATATCTAAGGGTCTCCTTGACAGAGCGGTGCAACCTTAGGTGCCAATATTGCATGCCTGCTGAAGGCGTAGAACTTACACCCAAACCAGAGCTTTTATCACAAAATGAAATTATACGTTTGGCAAACCTTTTTGTGGCTTCGGGTGTGGACAAGATAAGGTTGACAGGTGGAGAACCAACTATTAGGCCTGATATTGAAGATATATGTGTTCGCTTGACTGGCCTGAAAGGTCTGAAGACCCTGGCAATGACAACAAATGGTCTCACTTTAGCCAAAAAGCTTCCAAATCTGAAAGCAGCTGGATTGAACTTGCTGAATATTAGTTTGGATACTCTTGTTCCAGCAAAGTTTGAGTTTTTGACTAGACGCAAAGGACATGCAAGAGTTTTGGAAGCAATAGACATGGCCATTGACCTTGGTTATAATCCTGTTAAGGTACTATTCTTGCACCAAATTTATAACAGCA--TTTTAGCGTTTGTTGATAATTAATGTAGTAGATAAAAATAATTC--AAATTGCAAATAATTAGTTTTCAGTAGCTATAAAATATTCATTTTCTGATTTGTGGTTTTGACTTTTTCAGTTTGTTAGTCAAATATTAATTTTGTTGTTATGATCCTTACCATGGTGTGGCAACAGGTCAATTTTGTTGTTATGCGTGGGCTAAATGATGACGAGATTTGTGACTTTGTAGAAATGACAAGGGAAAAGCCCATCAATGTGCGATTTATTGAGTTCATGCCTTTTGACGGCAATGTCTGGAATGTAAAGAAGCTGGTTCCTTATGCTGAAATTCTGGACAAAGTGGTAGGTGGAAGCATCCATGGAATGTCTGATTTTGCCTTAAGCTTCTGATATTGTAATCTTAACAACGAGTCATCTCTATAAATCCATGCGATTTTTTTTTCCTTATGCATTTTAAATTTATCTTTGTTTAACTCTAGTCTTTT---TGATGTGTGGCTGACACCCCTAAAAATTCTTTCCCTCTTGCCTTCCCTTTGCCATCTTTTTCCTCTTTCCTTTCATTTCT--------------------------------------------------------------------------
>TB39
GATGGAACTGGAATTTATGCCTACATTTACATTTTATAGAAAAGGTTAATGTATGTTACATTTCTGAAAGGGTTTTATATGATTTTTTTTATCAGGATGAGGAGATACAGTCATTATCTTCATATCGAATACCCATAAACAATATCTCTCTGTCTCCTTTCCTTCTATCTAGTGCTAATGGGGAATTAAGCTTAAGGTCATTGGCAACTTCTACAGCAAATTCATTGACCGAATCATCTGTGGAAAGTGCAACTGTATCAGATATACTCACTGATTCCTTTGGAAGGATGCATACATACCTGCGGATCTCCTTGACAGAGCGGTGCAACCTTAGGTGTCAATATTGCATGCCTGCTGATGGTGTGGAGCTTACTCCCAAATCAGAGCTTTTATCACAAAATGAAATTATTCATTTGGCAAACCTTTTTGTGGCCTCAGGTGTGGACAAGATAAGGTTGACAGGTGGAGAACCTACTATTAGGTCTGATATTGAAGATATATGTGTTCGCTTGAGTGGTCTAAAAGGCTTGAAGACTCTGGCAATGACAACAAATGGTCTTACATTAGCAAAAAAGCTTCCAAATCTCAAAGCAGCTGGATTGAACTTGCTGAATATTAGCTTAGATACTTTGGTTCCAGCAAAATTTGAGTTCTTGACTAGACGCAAAGGGCATGCAAAAGTCTTGGAAGCTATAGAAATGGCCATTAACCTTGGTTACAATCCTGTTAAGGTGATTGTCTTGCTCTGAATGTACAACTTCA-TTGTTATCTTCTCTTTACATAAAGTGCTATAG------------------------------------------------GATGTGTACTTTCTTATTTGTGGTTTTCACATTGGATTTTCTTCAATCAAGTATTATTCTCATTTTTATGGTCCTTACCTTGGTGTGAAAACAGGTCAATTGTGTTGTCATGCGTGGACTAAATGATGACGAGATTTGTGACTTTGTAGAAATGACTAGGGAAAAACCCATCAATGTGCGATTTATCGAGTTTATGCCTTTTGATGGCAATGTCTGGAATGTAAAGAAGCTCGTCCCTTATGCAGAAATTCTGGACATAGTGGTAGGTGAAAGCATCCATGGATTGCTTATCTCTACCTTTAGCTTCACAGATAATGATCTCAATAATGAGGCATCTCTGTATATTCACAAAGATGAACATGTTTCCTATAACAGGTGCAGCGATACAAAGGTCTCAAACGGCTTCAAGATCATCCATCTGATACAGCGAAGAACTTTAAGGTAGATGGCTTCCAGGGTACCGTCTCTTTTATTACCTCAATGACACAGCATTTTTGTGGTGGATGCAACAGATTGCGCCTTTTGGCTGAAAAGTTTGCCTTTTTGGCCCTTCAGAGGTAAA
>TC31
---------------------------------------------------------------------------------------------------------------------------CTATAAATTCTATGAAGTATTTCTCTTCATCTCCATTTCTGGTATCCCATGCCATCTCTAAACTAGGCTTGAGATCATTGGTAACTTCTGCTGCAAAGTCTTTCACAGAATCATCTGTGGAAAATACAACTGTATCAGATATGCTTATCGATTCATTTGGAAGGATGCATACCTACTTGAGAATGTCCCTGACAGAGCGATGCAATCTAAGGTGTCAATATTGCATGCCTGCTGAAGGTGTGCAGCTTACTTCCAAACTAGAGCTTTTGTCTCAAAATGAAATTATTCGCTTGGCAAACCTTTTTGTAGCTTCAGGTGTGGATAAGATCAGGTTGACTGGTGGGGAACCGACTATTCGACCAGATATTGAAGAGATATGTGCGCGCTTGACTAGAATAAAAGGACTGAAAACTCTGGCTATGACTACAAATGGTCTTACCCTGGCAAAGAAGCTTCCAAATTTCAGAGCAGCTGGATTGAATTCATTAAATATTAGCTTAGATACGTTGGTTCCTGCAAAATTTGAGTTTTTGACTAGACGCAAAGGACATGCAAATGTTCTGGAAACAATAGAAACTGCCATTAATCTTGGTTACAATCCTGTGAAGGTAAGCTTCTTGTACTTGAAATATATATACAGTTTTTAAAAGTTATTTTCATAAAATATAGCAGATAGAAAGTACACAATTGCATATGATCGAGC------TATCACAGGATATACTCTATTTTTCCATCTGTGGTTTTGGGAGTTCAGGGTTTGTTTTT--TATCCAGTCCCATTGTTAAGTCTCTCACCTTTTTATGACAACAGGTAAATTGTGTTGTAATGCGTGGGCTGAATGATGACGAGATTTGTGACTTTGTAGAAATGACAAGGGGAAAGCCGATTAATGTGCGATTCATTGAGTTCATGCCTTTTGATGGGAATGTGTGGAATGTCAAGAAGCTTGTTCCTTATGCTGAGATGCTTGACACAGTTGTAAGTGGAAGTATCCATAAAGTGAGAATATGTTCTGTTAATATTTTAGATAGTGATATTATTCATGCCGCATCTTTGTTTGTTTACAAAGATTTTGAACCTGTCTACAACAGGTGCAGCACTACAAAGGTCTCCAACGGCTTCGAGATCATTCATCTGACACAGCTAAGAACTTTAAGATAGATGGGTTTCAGGGAACTGTCTCTTTCATTACATCAATGACACAGCATTTTTGTGGTGGATGCAACAGATTACGCCTTTTGGCAGAAAAGTTTGTCTTTTTGGTCCTTCGGAGGTATA
>TN1
ATGGATTTGGAATTTTAAACCTGTATTTGCATTTTATAGGAAAGGTCAATATGTGTTTCATTTCTGAAGGG-TTTTGTGTGTGAATTTTTATCAGGATGACGAGATACAGTCATTATCTTCATATCGAATACCTATAAACAATTTATCTGTGTCTCCTTCCCTTCTATCTTATGCTATTGGGGAATTAAGCTTAAGGTCATTGGCAACTTCTGCAGCAAATTCATTGACCGAATCATCTGTGGAAAGAGCAACAGTTTCAGATATGCTCATTGATTCATTTGGAAGGATGCATACATACCTACGGATTTCATTGACAGAACGGTGCAACCTTAGGTGTCAATATTGCATGCCTGCTGAAGGTGTGGAGCTTACTCCCAAATCAGAGATTTTATCACAAAATGAAATTATTCGTTTGGCAAACCTTTTTGTGGCTTCAGGTGTGGACAAGATAAGGTTGACAGGTGGAGAACCAACTATTAGGCCTGATATTGAAGATATATGTATTCGCTTGACTGGTCTAGAAGGCCTGAAGACTTTGGCAATGACAACAAATGGTCTTACTTTAGCAAAAAAGCTTCCAAATCTCAAAGCAGCTGGATTGAACTTGTTGAATATTAGCTTAGATACTTTGGTTCCAGCAAAATTTGAGTTTTTGACTAGACGCAAAGGGCATGCAAAAGTTTTGGAAGCAATAGAAATGGCCATTAACCTTGGTTACAATCCTGTTAAGGTGATTGTCTTGCACCGGAAGTATAGCTGCATTTGTTAGCTTTTCTTTACATAAAGTGCAGCAGATGAAAAGTGGAGAATAATTAGAAACAACAGGTTGCCAGTAGCTATAGGATGTATACTTTATTATTTGTGGTTTTGATTCGGATTTTCTTTCAATCAAGCATTATTCTCATTGTTATGATCCTCGCCTTGGTGTGACAACAGGTCAACTGTGTTGTCATGCGTGGGCTAAACGATGACGAGATTTGTGACTTTGTAGAAATGACAAGGGAAAAGCCCATCAATGTGCGATTTATTGAGTTCATGCCTTTTGACGGAAATGTGTGGAATGTAAAGAAGCTTGTTCCTTATGCTGAAATTCTGGACATAGTGGTAGGTGGAAGCATCCATGGAATGCTCATCTTTACCTTCAGCTTCTCAGATAATACTTTCAATAATGGGGCTTCTCTGTACATTCACAAAGATGAACGTGTTTCTTATAACAGGTGCAGCGATACAAAGGTCTCAAACGGCTTCAAGATCATCCATCTGATACAGCAAAGAACTTTAAGATAGATGGCTTCCAGGGTACTGTCTCTTTCATTACGTCAATGACACAACATTTTTGTGGTGGATGCAACAGATTGCGCCTTTTGGCAGAAAAGTTTGCCTTTTTGGCCCTTCAGAGGTAAA
>TO14
ATGGAACTAGGATTTTGTACCAGTATAAACATTTTATAGAAAATATCAAGACATGCTTCATTTCTGAAGGGGTTTTATGTTTGAATTTTTAGCAGGATGATGTGATACAGTCGTTATCTTCGTATCAAATACCTGTGAATAAATTTTCTTGGCATCCTTTCTTCCTATCCCATGTTAGTGGGGGATCAAGCCAAAGGTCATTGGCAACTGCTGCAGCAAATCCATTGCCTGAATCATCTGCCGAAAATACAACTGTTTCGGATATGCTTGTTGATTCATTTGGAAGGATGCATACATACCTAAGGATCTCCTTGACAGAGCGGTGCAACCTTAGGTGCCAATATTGCATGCCTGCTGAAGGCGTGGAACTTACTCCCAAACCAGAGCTTTTATCACAAAATGAAATTATACATTTGGCAAACCTTTTTGTGGCTTCAGGTGTGGACAAGATAAGGTTGACAGGCGGAGAACCAACTATTAGGCCTGATATTGAAGATATATGTGTTCGCTTGACTGGCCTAAAAGGTCTGAAGACCCTGGCAATGACAACAAATGGTCTCACTTTAGCCAGAAAACTTCCAAATCTGAAAGCAGCTGGATTGAACTTGTTGAATATTAGCTTGGATACTCTAGTTCCAGCAAAATTCGAGTTCTTGACTAGACGCAAAGGACATGCAAAAGTTTTGGAAACAATAGACGCAGCCATTGACCTTGGTTATAATCCTGTTAAGGTAATAGTCTTGCACTAAAATTATAACAGCA-TTTTTAGCATTTATTGATATTTAATGTAGTAGATAAAAAGTGGTTAAAAATTACAAATAACTAGTTTTCAGTAGTTATAAAATGTTCACTTTCTAATTTGTGATTTTGAGTTTTTCAGTTTGTTAGTTAAGAATTATTTTTGTTGTTATGATCCTTACTATGGTGTGGCAACAGGTCAATTGTGTTGTCATGCGTGGGCTAAATGATGACGAGATTTGTGACTTTGTAGAAATGACAAGGGAAAAGCCCATCAATGTGCGATTTATTGAGTTCATGCCTTTTGATGGCAATGTCTGGAATGTAAAGAAGCTTGTTCCTTATGCTGAAATTCTGGACATAGTGGTAGGTGGAAGCATCCATGGAATGTCTGTGTTTACCTTAAGCTTCTTAGATTGTAATCTCAACAATGAGTCATCTCTGTAAATCCACATTGCGTGTTTTTCCTTATTCATTTTAAATTTATCTTTGTTTAACTCTAGTCTTTT---TGTTGTGTGGCTTACACCCCTAACAATTCTTGCCCACTTGAGATTCCTCTTGCCTTCCCTTTGATGTGTTTTCGCTGCCATCTTTT--------------------------------------------------------------------
>TPL03
ATAAACCTGAATGTTTATGTTTTTTTTGGCATGCTATAAAAATAACAAATTTAGACTTCATTTCTGATAGGTTTTCATGTATGAATTTCTATCAGGATGGTGAGACACAGTTATTATCTTCATATCAAGTACCTGTAAATAGTTTCTCTTCAGCTCCTTTCCCGAGAGCAAATGCTATTAAGATATTAGGTTTAAGGTCATTGGCAACTTCTGCAGGAAGTTCATTGCTCAAATCACCTATGAAAAGTGCAGGTGTTTCAGATATGCTCATTGATTCGTTTGGAAGGATGCATACGTACCTGAGAATCTCCTTGACTGAGCGGTGCAACCTTAGGTGTAAGTATTGCATGCCTGCTGAAGGTGTGGAGCTTACTCCCAAACCAGAGCTTTTATCACAAGATGAAATTATTCGTCTGGCAAAGCTTTTTGTTGATTCAGGTGTGGACAAGATAAGGTTGACAGGTGGAGAACCAACAATTAGACCTGATATTGAAGATATATGTCTTCGTTTGAATGGCCTAAAAGGCTTGAAAACTCTGGCAATGACAACAAATGGTCTTATTTTAGCGAAAAAGCTTCCAATTCTCAAAGCAGCTGGAGTGAACTTGTTGAATATTAGCTTGGATACTTTGGTTCCAGCAAAATTTGAATTCGTGACTAGACGCAAAGGGCACGCAAAAGTTTTGGAAGCAATAGAAACAGCCATTAATCTTGGTTACAATCCAGTTAAGGTGAGTATCTTGCACCAGACATATAACTGTATTTGTTACATCCCTATTATATTAATTATAGCAGAGAGGAAGCAGACAATAAACTATAAATACATGGAAGCTGTTATAGGATGGATACTCCTTTCCTCTTCAATATTTTGAATTTACTTGTATTTTTGTTAATTATTATTATCATTTTTATGACCCTCACTTTTGTGTGAAAACAGGTAAATTGTGTTGTTATGCGTGGACTAAATGAAGATGAGATTTGTGACTTTGTAGAGATGACAAGGGAAAAGCCCATCAATGTGCGATTTATTGAGTTTATGCCCTTTGATGGCAATGTCTGGAATGTAAAGAAGCTTGTTCCTTATGCTGAGATGTTGGACATAGTGGTGGGTGGAGTCGTTCATGAAATGCTAATTGTTAATAGAAGCTTCCTAAAAAATAATCTTAGTAAAGAGGCATTTATTTAAATTCAGAATTTTTAACATGCTTTCTATAACAGGTGCAGCGATACAAAGGTCTTGGACGGCTTCAAGATCATCCATCTGATACAGCAAAGAACTTCAAGATTGATGGCTTCCAGGGTTCTATCTCTTTTATTACGTCAATGACACAACACTTCTGTGGTGGGTGCAATAGATTGCGTCTTCTGGCAGAAAAGTTTGCCTTTTTGGACCTTCAGAGGTAAT
>WN5
GCAGAACTAGACATTTATATTTGTATTTTCATGCTATAGAAATGATGTAGATAAGCTTCATTTCTTAAGAGGCTTTCTGTTTGAATTTCTATCAGGATTGTGAGATACAGTTGCCACCTTCATATTATGTACCTGTGAGCAATTTCTTTTCGTCTTCTTCCCTGGTATCGCATGCTATTAGGGAATTAGGCTTAAGGTCATTGACAAATTCTGCAGCAAATTTGTTGACGGAATCGTCTTTCGAACGAGCAAGTGTTTCAGATATGCTTGTTGATTCATTTGGAAGGATGCACACATACTTAAGAATCTCGTTGACAGAGCGGTGCAACCTTAGGTGTCAATATTGCATGCCTGGTGAAGGTGTGGAGCTTACTCCCAAACCTGAGCTTTTATCACAAGATGAAATCATTTGTTTGGCAAGTCTTTTTGTAGCTTCAGGTGTGGACAAAATAAGGTTGACAGGTGGAGAACCAACTATTAGACCTGATATTGAAGATATATGTGCTCGCTTAAGTGGCCTAAAAGGGCTGCAGACTCTGGCAATGACAACAAACGGTCTTACTCTAGCAAAAAAGCTTCCAAACCTCAAAGCAGCTGGATTGAACTTATTGAATATTAGCTTAGATACTTTGGTTCCAGCAAAGTTTGAATTCTTGACTAGACGCAAAGGCCATACAAAAGTTCTGGAGACAATAGAAACAGCCATTAATCTTGGTTACAATCCTGTGAAGGTGATTGCCTTGCACC-AAAGTATAACTGCATTGGTTAGCTT------------TTCTTAGCAGGCAGAAAGTAGATAATAATAAGCATGCGGAAGATGTT---------TTAGAATTTGCTTTCCTATTTATTGTTTTGAATTCAGATTTGTTGTACATCAGTTTTATTCTCAGTGTTGTAACCCTCACTTTGGTGTGACAACAGGTTAATTGTGTTGTCATGCGTGGGCTAAATGATGATGAGATTTGTGACTTTGTAGAAATGACAAGGGAAAAGCCCATCAATGTGCGATTTATTGAGTTCATGCCTTTTGATGGAAATGTCTGGAATGTAAAGAAGCTTGTTCCTTATGCTGAGATGTTGGACATAGTGGTAGGTGGAAGCATGGATTGGATGCTAAATCATA----TCAGTTCTTAGGTAATAATCTTAACAGTGGGACAACTGTGTACGTGTAGAAGGATGAACATGTTTCCTATAACAGGTGCAGCGATACAAAGGTCTTCAACGGCTTCAAGATCATTCATCTGATACAGCAAAGAACTTTAAGATAGATGGCTTCCAGGGCACTCTCTCTTTTATCACATCTATGACACAACATTTCTGTGGTGGATGCAACAGACTGCGCCTTCTCGCAGAAAAGTTTGTCTTTTTGGTCCTTCGGAGGTAAT
>WS10
ATGGAACTAGGATTTTGTTCTGATATAAACATTCTATAGAAAATATCAAGATAT-TTTCATTTCTGAAGGGGTTTTATGTTTGAATTTT--TTAGGATGGTGTGATGCAGTC---ATCTTCATATCAAATACCTGCGGATAAATATTCCTGGCATCCTTTCTTCCTATCCCATGTTAGTGGGGGATCAAGCCAAAGGTCATTGACAACTGCCATAGCCAATCCATTGCCTGAATCATCTGCCGAAAATACAATTGTTTCAGATATGCTTGTTGATTCATTTGGAAGGATGCATACATACCTAAGGATCTCCTTGACAGAGCGGTGCAACCTTAGGTGCCAATATTGCATGCCTGCTGAAGGCGTGGAACTTACACCCAAACCAGAGCTTTTATCACAAAATGAAATTATACGTTTGGCAAACCTTTTTGTGGCTTCAGGTGTGGACAAGATAAGGTTGACAGGTGGAGAACCAACTATTAGGCCTGATATTGAAGATATATGTGTTCGGTTGACTGGATTAAAAGGTCTCAAAACCTTGGCAATGACAACAAATGGTCTTACCTTAGCCAAAAAGCTTCCAAATCTGAAAGCAGGTGGACTGAACTTGTTGAATATTAGCTTGGATACTCTAGTTCCAGCAAAATTTGAGTTCTTGACTAGACGGAAAGGGCATGCAAAAGTTTTGGAAGCAATAAACATGGCCATTGATCTTGGTTATAATCCTGTTAAGGT-ACAGTCTCACGCTAAAATTGTAATAGCATTTTTTAGCATTTGTTGATATTTAATGCAGTAGATTAAAAGTGGTT-AAAATATCAAATAACTATAGTTCAGTAGCTATAAAATGTCTACCTTCTAATTTGTGGTTTCGAGATTTTCAGTATTTTAGTCCAGGATTATTTTTGTTGTTATGATCCTTACCATGATGTGGCAACAGGTCAACTGTGTTGTCATGCGTGGGCTAAATGATGATGAGATTTGTGACTTTGTAGAAATGACAAAGGAAAAGCCCATTAATGTGCGATTCATTGAGTTTATGCCTTTTGATGGAAATGTCTGGAATACAAAGAAGCTTGTTCCATATGCTGAAATTCTGGACAGAGTGGTAGGTGGAAGAATCCATGGAATGTCTATGTTTACCTTATGCTTCTTAGATTGTAATCTTAACAATGATTCATCTCCATATACCCAAATTGTGTGTTTGTCTTCATTCATTTTAAATTTATCTTTGTTTCACTCTAGTGCTTT---TGTTTTGTGGCTGACACCCCTAAGAATTGTTTCCCTCTTGGG----------------------------------------------------------------------------------------------------------------
>WW11
ATGGAACTAGGATTTTGTTCTGATATAAACATTCTATAGAAAATATCAAGATAT-TTTCATTTCTGAAGGGGTTTTATGTTTGAATTTT--TTAGGATGGTGTGATGCAGTC---ATCTTCATATCAAATACCTGCGGATAAATATTCCTGGCATCCTTTCTTCCTATCCCATGTTAGTGGGGGATCAAGCCAAAGGTCATTGACAACTGCCATAGCCAATCCATTGCCTGAATCATCTGCCGAAAATACAATTGTTTCAGATATGCTTGTTGATTCATTTGGAAGGATGCATACATACCTAAGGATCTCCTTGACAGAGCGGTGCAACCTTAGGTGCCAATATTGCATGCCTGCTGAAGGCGTGGAACTTACACCCAAACCAGAGCTTTTATCACAAAATGAAATTATACGTTTGGCAAACCTTTTTGTGGCTTCAGGTGTGGACAAGATAAGGTTGACAGGTGGAGAACCAACTATTAGGCCTGATATTGAAGATATATGTGTTCGGTTGACTGGATTAAAAGGTCTCAAAACCTTGGCAATGACAACAAATGGTCTTACCTTAGCCAAAAAGCTTCCAAATCTGAAAGAAGGTGGACTGAACTTGTTGAATATTAGCTTGGATACTCTAGTTCCAGCAAAATTTGAGTTCTTGACTAGACGGAAAGGGCATGCAAAAGTTTTGGAAGCAATAAACATGGCCATTGATCTTGGTTATAATCCTGTTAAGGT-ACAGTCTCACGCTAAAATTGTAATAGCATTTTTTAGCATTTGTTGATATTTAATGCAGTAGATTAAAAGTGGTT-AAAATATCAAATAACTATAGTTCAGTAGCTATAAAATGTCTACCTTCTAATTTGTGGTTTCGAGATTTTCAGTATTTTAGTCCAGGATTATTTTTGTTGTTATGATCCTTACCATGATGTGGCAACAGGTCAACTGTGTTGTCATGCGTGGGCTAAATGATGATGAGATTTGTGACTTTGTAGAAATGACAAAGGAAAAGCCCATTAATGTGCGATTCATTGAGTTTATGCCTTTTGATGGAAATGTCTGGAATACAAAGAAGCTTGTTCCATATGCTGAAATTCTGGACAGAGTGGTAGGTGGAAGAATCCATGGAATGTCTATGTTTACCTTATGCTTCTTAGATTGTAATCTTAACAATGATTCATCTCCATATACCCAAATTGTGTGTTTGTCTTCATTCATTTTAAATTTATCTTTGTTTCACTCTAGTGCTTT---TGTTTTGTGGCTGACACCCCTAAGAATTGTTTCCCTCTTGGGATTACCCTTGCCTTCCCTTTGATGTATATT----------------------------------------------------------------------------------
