# Supplementary material for: Development of a Target Enrichment Probe Set for Conifer (REMcon)
Source: Biology (Basel). 2024 May 22;13(6):361. doi: 10.3390/biology13060361 (PMC11200496; doi:10.3390/biology13060361)
Supplement: Supplementary file 1 [file biology-13-00361-s001.zip › biology-2960267-supplementary/Sup data/secapr_alignments_paralogs/55.fasta]

>AA3
-------------------------------------------------------------------------------------------------------------------------------------------------------------------------------------------------------------------------------------------------------------------T-------------------------------------------ATTATATGATGTTCAGGGAGATATACAGAGAAGCAGCGCCTTGTATAATATCAAATGCATGGCTTGCAGCTCAGGGATCGCATAAGATACTAATCGGAGCAACAAAAAAATGGGGATCATCAAATACTTCATCTGATGTTTGTACAGAGGAAGAATCTTCAGTGCTTAAGGAATTATTGCCCAAGGCATCTGCAATGTATCCTCCAATTAAAAATTGGACAGTTTCAGGTAGTCGAGCAGGGGTTAGGGCCATGCCACCTCGCACTGCTCTGGGTGCATTGCCTATTATAGGTTGCATTGATCATTTGGTGGTAGAGTATATGCAAAAGGATAAGCATTTGGAAAAGACAAATTATTGTCTCTCTCAACACAAGCCAATTCATAAGTACTGGTGTGTGGGTGGCCTTGGTTCAAGGGGCCTTATATACCATGGATGGCTAGGAAAAGTGATTGCTAAAGCAGTTACATCAAATAATCAAGATGTGCTACCTAATGAACTAACCTCATGGATG---TCCAACTAGAAATTTTATGCTTGTGAACACAAAGTTTTCAAGATTATCCTTCAC------------
>AAR4
TAATTTGCAATATAATTTAATGAAAACATGTGTTCTCAATTGAAAGCATATTACGTTAAGATTTCTGGGACCCCTTTTTTTTTAAATTTCTGCACAGGCGATTATGATGCAGTAATCGTGTGTTTGGGTGCAAAAGCCAGTTCACTGCCAGAACTTGCAGGCAAATTACCTCTTTCCACTTGCAGGGGAGTTGTGGTTCACTTGGAATTGTCAAGTGCTAATAGGTCTGCTTGTATTCAAAG----TTTTTATGGACCATTACATCAGAAAAACATAACTGTTTTA------------TTTTTATTATATGATGTTCAGGGAGATATACAGAGAAGCAGCGCCTTGTATAATATCAAATGCATGGCTTGCAGCTCAGGGATCGCATAAGATACTAATCGGAGCAACAAAAAAATGGGGATCATCAAATACTTCATCTGATGTTTGTACAGAGGAAGAATCTTCAGTGCTTAAGGAATTATTGCCCAAGGCATCTGCAATGTATCCTCCAATTAAAAATTGGACAGTTTCAGGTAGTCGAGCAGGGGTTAGGGCCATGCCACCTCGCACTGCTCTGGGTGCATTGCCTATTATAGGTTGCATTGATCATTTGGTGGTAGAGTATATGCAAAAGGATAAGCATTTGGAAAAGACAAATTATTGTCTCTCTCAACACAAGCCAATTCATAAGTACTGGTGTGTGGGTGGCCTTGGTTCAAGGGGCCTTATATACCATGGATGGCTAGGAAAAGTGATTGCTAAAGCAGTTACATCAAATAATCAAGATGTGCTACCTAATGAACTAACCTCATGGATG---TCCAACTAGAAATTTTATGCTTGTGAACACAAAGTTTTCAAGATTATCATTCACTCTTTTGCTTTT
>AF1
TGTTTTTCAATGTGACTTGAAATAAAATTTGATATTCCAGATTGAGAACACATTGTTTGATATCTGAGTCTTGCTACCTTTTCAACTATCTACGCAGGTGATTATGATGGAGTAATTGTGTGTTTGGGTGCAAAAGCTAGTTTGTTACCAGAACTTGCGGGCAAGTTACCTCTTTCCACTTGTAGGGGAGTTGTGGCTCACTTGGAGTTGTCAAGCACTAATAGGTCAGCTTGTATCCAAAGAAAATACACATGGAACATTACTATAGACAAGAATGTCTGATTATTAGAATTTGTTTATTTTAACTGTTGGTGTACAGCGAGATATACGGAGATGAAGCACCTTCTATATTATCAAGTGCATGGGTTGCAGCTCAGGGTCCCCGCAGGATTCTAATTGGTGCAACAAAAGAATGGGGATCATCAAATACTTCCTCTGATGTTTCAATAGAGGAAACTTCTTCAGCACTTATGGAACTCTTGCCAAAGGCATATGCATTATACCCCCCAATCAAGAATTGGACAGTTTTGGGTGGTCGAGCAGGGGTAAGGGCCATGCCAGCTCGCACCTCCCTGGGTGCATTGCCTATTATAGGCTGCATTGATCAATTTGTGTTAGAGTACATGCAAAAGGATAAGCAATTTGAAAAACAACATTTTTTTTACTCTCTCCAGAAAACTATTCCTATGTACTGGTTTTTGGGTGGCCTTGGCTCAAGGGGTCTTATCTACCATGGATGGCTAGGAAAACTGATTGCTAAAGCAGTAACATCACATAATCAAGATGTCCTTCCTAGTGAACTAACATCATGGCTGTCCTCCAACTAGCAACTTGATGTTGGTCACCATTAGGTTCTTATAATCTCTTTTATAGTTTTATTTTTT
>AG2
TGTTTTTCAATGTGACTTGAAATAAAATTTGATATTCCAGATTGAGAACACATTGTTTGATATCTGAGTCTTGCTACCTTTTCAACTATCTACGCAGGTGATTATGATGGAGTAATTGTGTGTTTGGGTGCAAAAGCTAGTTTGTTACCAGAACTTGCGGGCAAGTTACCTCTTTCCACTTGTAGGGGAGTTGTGGCTCACTTGGAGTTGTCAAGCACTAATAGGTCAGCTTGTATCCAAAGAAAATACACATGGAACATTACTATAGACAAGAATGTCTGATTTTTAGAATTTGTTTATTTTAACTGTTGGTGTACAGGGAGATATACGGAGATGAAGCACCTTCTATATTATCAAGTGCATGGGTTGCAGCTCAGGGTCCCCGCAGGATTCTAATTGGTGCAACAAAAGAATGGGGATCATCAAATACTTCCTCTGATGTTTCAATAGAGGAAACTTCTTCAGCACTTATGGAACTCTTGCCAAAGGCATATGCATTATACCCCCCAATCAAGAATTGGACAGTTTTGGGTGGTCGAGCAGGGGTAAGGGCCATGCCAGCTCGCACCTCCCTGGGTGCATTGCCTATTATAGGCTGCATTGATCAATTTGTGTTAGAGTACATGCAAAAGGATAAGCAATTTGAAAAACAACATTTTTTTTACTCTCTCCAGAAAACTATTCCTATGTACTGGTTTTTGGGTGGCCTTTGCTCAAGGGGTCTTATCTACCATGGATGGCTAGGAAAACTGATTGCTAAAGCAGTAACATCACATAATCAAGATGTCCTTCCTAGTGAACTAACATCATGGCTGTCCTCCAACTAGCAACTTGATGTTGGTCACCATTAGGTTCTTATAATCTCTTTTATAGTTTTATTTTTT
>AH26
AAAATTCTATTACAAGAATCAATTGGGTTTGAAATCCAC----------AGATCCATA--TTGCGAAGTATTTTGTCTTT------TTTTTTTGCAGGAGGTTATGATGCAGTAATTGTTTGTTTGGGCGCAAAAGTTGGTTTGTTGCCGGAGCTTGTAGGCAAATTACCTCTTTCCACATGCAAGGGAATTGTCGCTCATCTAGAATTGCCAAGTGCTATTAGGTCAGCTTCTGTTACAAGGAAATTGACAATTAATCTCTCCTGTTTAGACAACATTTAGGATTTAAAATAAGATGTAATTTAATGTTGGTGTTCAGAGAAACATACAACGATGAAGCCCCTTCTATATTATCAAGTGCATGGCTTGCAGCGCAGGGCCCTCGCAAGATTCTTATTGGAGCAACAAAGGAATGGGGATCATTAAATACTTCATGTGACGTTTCTATAGAGGAAGCTTCTTTGGCTCTTAAAGAACTACTGCCAAAGATATCTACAATATACCCTGCAATAAAAAAATGGATGGTGTTGGGCACTAGAGCAGGTTTGAGGGCCATGCCACCTCGCACATCTCTAGGTGCATTGCCTCTTATAGGTTGCATTGATAATTTTGTATTAGAATCAATACAAAAGGATAAGTTATGTGGAAAGCAAAATGCTTATTC---TTGCCAAAAGACAATTCCTAGATATTGGTTTGTGGGCGGTCTTGGCTCAAGGGGGCTTATATACCATGGGTTATTGGGAAAATTGATTGCTAAAGCTGTTGCATCAGGTAATCAAGATGTCCTTCCTAGTGAACTCACATCATGGATGTTGTCTAGATAGAAAAATAATTTTCATCGCCTCAAAAAGTGGTTATTGTTTTTGGCATCTTCACTTCTA
>AP25
TATTGCAAAGTTTAAATAAAAACTATGGCTAATGCCTTCTTAACATGATTCCTCTTTTGCATGGGAAGTATTTTGTCTTT------TTTTTTTGCAGGAGGTTATGATGCAGTAATTGTTTGTTTGGGCGCAAAAGTTGGTTTGTTGCCGGAGCTGGTAGGCAAATTACCTCTTTCCACATGCAAGGGAATTGTCGCTCATCTAGAATTGCCAAGTGCTAATAGGTCAGCTTCTGTTACAAGGAAATTGACAATTAATCTCTTCTGTTTAGACAACATTTAGGATTTAAAATAAGATGTAATTTAATGTTGGTGTTCAGAGAAACATACAACGATGAAGCCCCTTCTATATTATCAAGTGCATGGCTTGCAGCGCAGGGCCCTCGCAAGATTCTTATTGGAGCAACAAAGGAATGGGGATCATTAAATACTTCATGTGACGTTTCTATAGAGGAAGCTTCTTTGGCTCTTAAAGAACTATTGCCAAAGATATCTACAATATACCCTGCAATAAAAAAATGGATGGTGTTGGGCACTAGAGCAGGTTTGAGGGCCATGCCACCTCGCACATCTCTAGGTGCATTGCCTCTTATAGGTTGCATTGATAATTTTGTATTAGAATCAATACAAAAGGATAAGTTACGTGGAAAGCAAAATGCTTATTC---TTGCCAAAAGACAATTCCTAGATATTGGTTTGTGGGCGGTCTTGGCTCAAGGGGGCTTATATACCATGGGTTATTGGGAAAATTGATTGCTAAAGCTGTTGCATCAGGTAATCAAGATGTCCTTCCTAGTGAACTCACATCATGGATGTTGTCTAGATAGAAAAATAATTTTCATCGCCTCAAAAAGTGGTTATTGTTTTTGGCATCTTCACTTCTA
>APA47
TGTTTTTCAATTTGACTTGAAATTAAATTTGATCTTCCAGATTGAGAACACATTGTATGATATCTGAGTCTTATTGCATTTCCAACTTTCTATGCAGGTGACTATGATGGAGTAATCGTGTGTTTGGGTGCAAAAGCTAGTTTGTTGCCAGAACTTGCGGGCAAGTTACCTCTTTCCACTTGCAGGGGAGTTGTGGCTCAGTTGGAGTTGTCAAGCACTAATAGGTCAGCTTTTATCCAAAGAAAATGCACATGGAACATTACTATAGAAAAGAATGTCTGATTTCTAGAATTTGTTTATTTTAACTTATCGTGTACAGGGAGATATATAGAGATGAAGCACCTTCTATATTATCAAGTGCATGGGTTGCAGCTCAGGGTCCCCGTAGGATTCTAATTGGTGCAACAAAAGAATGGGGATCATCAAATACTTCATCTGATGTTTCAATAAAGGAAACTTCCTCAGCGCTTATGGAACTTTTGCCAAAGGCATGCGCATTATACCCCCCAATCAAGAATTGGACAGTGTTGGGTAGTCGAGCAGGGGTAAGAGCCATGCCAGCTCGAACCTCCCTGGGTGCATTGCCTATTATAGGCTGCATTGATCAATTTGTGCTAGAATACATGCAAAAGGATAAGCAATTTGACAAGCAGCATTTTTTTTACTCTCTCCCGAAGACTATTCCTATGTACTGGTTTGTGGGTGGCCTTGGCTCAAGGGGTCTTATCTACCATGGATGGCTAGGGAAACTGATTGCTGAAGCAGTTACATCACATAATCAAGATGTCCTTCCTAGTGAACTAACATCATGGCTGTCCTCCAACTAGCAACTTGCTATTGGTCACCATTAAGTTCTTATAATGTCTTTTACAGTTTTATTTTTT
>AS57
--------------------------------------------------------------------------------------------------------------------------------------------------------------------------------------------------------------------------------------------------------------------------------------------------------------------------------------------------------------------------------------------------------------------------------------------------------------------------------------------------------------------TACCCTCGAATTCAAAACTGGATGGTTTTGGGTTATCAAGCAGGTGTGAGGGCCATGCCCCCTCGCACCTCTTTGGGTGCATTGCCTATTTTGGGTTGCATTGACGATTTTGTGATAGAATATATGCAAAAGGATCAGCCAACTGAAAAGAAAAATTATCATGCCCCTCACCAAAAGACAATTCCTAAGTACTGGATTGTGGGTGGCCTTGGCTCAAGGGGTCTCATATACCATGGATGGCTAGGAAAGATGATTGCTAAAGCGGTAACATCAGGTGATCAAGATATTCTTCCTACTCAAC-----------------------------------------------------------------------------------
>ASA51
----------------------------------------------------------------------------------------------------------------------------------------------------------------------------------------------------------------------------------------------------------------------------------------------------------------------------------------------------------------------------------------------------------------------------------------------------------------------------------------------------------------------------------------------------------------------------------------------------------------------------------------------------------------------------------------------------------------------GTTTGTGGGTGGCCTTGGCTCACGGGGTTTGATCTACCATGGATGGCTAGGGAAATTGATTGCTAAAGCAGTTACATCACATAATCAAGATGTCCTTCCTAGTGAACTAACATCATGGCTGTTCTCCAACTAGCAACTTGATGTTTGTCACCATAAAGTTCTTATAATCTCTTTGCAGTTCTATTTTTTT
>CB35
TATTCCAAATTTTAAATAAAAACTATGGCTAATGCCTTCATAACATGGTTCCTCTTTCACATGGGAAGTATTTTGTTTTT--TGATTTTTTATGCAGGAGGTTATGATGCAGTAATCGTTTGTTTGGGTGCAAAAGTTGGTTTGTTGCCTGAGCTTGTAGGCAAATTACCTCTTTCCACGTGTAAGGGAATTGTTGCTCATCTAGAATTGCCAAGTGCTAATAGGTCAGCTTCTGTTACAAGGATAATCACAATTAGTCTATCTTATTTAGACCACATTTAGGGTTTAAAATAAGATGTAATTTAATGTTGGTGTTCAGAGAAATATACAACGATAAAGCCCCTTCTATATTATCAAGTGCATGGCTTGCAGCGCAGGGCCCTCGCAAGATTCTTATTGGAGCAACGAAAGAATGGGGATCATTAAATACTTCATGTGACGTTTCTATAGAGGAAGCTTCTTTGGCTCTTAAAGAACTCTTGCCAAAAATATCTGGAATATACCCTGCAGTAAAAAATTGGATGGTCTTGGGCACTAGAGCAGGTTTGAGGGCCATGCCACCTCACACATCTCTAGGTGCATTGCCTCTTATCGGTTGCATTGATAATTTTGTTTTAGAGTCGTTGCAAAAGCAGAAGTTATGTGGAAAGCAAAATCCTTATTC---TTGCCAAAAGGCAATTCCTAGATATTGGTTCGTTGGTGGTCTTGGCTCAAGGGGCCTCATATACCATGGGTTACTTGGAAAATTGATTGCTAAAGCTGTTGCATTGGATAATCAAGATGTTCTTCCTAGTGAATTCACATCATGGATATTGTCCAGGTAGCAACATAATTTTCATCACCGCAAAAAGTGGTTATGCTTTTTGGTATCTTAATTTCTA
>CDE34
TATTCCAAATTTTAAATAAAAACTATGGCTAATGCCTTCATAACATGGTTCCTCTTTCACATGGGAAGTATTTTGTTTTT--TGATTTTTTATGCAGGAGGTTATGATGCAGTAATCGTTTGTTTGGGTGCAAAAGTTGGTTTGTTGCCTGAGCTTGTAGGCAAATTACCTCTTTCCACGTGCAAGGGAATTGTTGCTCATCTAGAATTGCCAAGTGCTAATAGGTCAGCTTCTGTTACAAGGATAATCACGATTAGTCTATCTTATTTAGACCACATTTAGGGTTTAAAATAAGATGTAATTTAATGTTGGTGTTCAGAGAAATATACAACGATAAAGCCCCTTCTATATTATCAAGTGCATGGCTTGCAGCGCAGGGCCCTCGCAAGATTCTTATTGGAGCAACGAAAGAATGGGGATCATTAAATACTTCATGTGACATTTCTATAGAGGAAGCTTCTTTGGCTCTTAAAGAACTCTTGCCAAAAATATCTGGAATATACCCTGCAGTAAAAAATTGGATGGTCTTGGGCACTAGAGCAGGTTTGAGGGCCATGCCACCTCACACATCTCTAGGTGCATTGCCTCTTATCGGTTGCATTGATAATTTTGTTTTAGAGTCGTTGCAAAAGCAGAAGTTATGTGGAAAGCAAAATCCTTATTC---TTGCCAAAAGGCACTTCCTAGATATTGGTTCGTTGGTGGTCTTGGCTCAAGGGGCCTTATATACCATGGGTTACTTGGAAAATTGATTGCTAAAGCTGTTGCATTGGATAATCAAGATGTTCTTCCTAGTGAATTCACATCATGGATATTGTCCAAGTAGCAACATAATTTTCATCACCGCAAAAAGTGGTTATGCTTTTTGGTATCTTAATTTCTA
>CF38
TTCTATACATTACAACTTCAAGGAAAATATGGTATTCCAATTTAAACATTTGACATTAAGATTTCTGGACTTTCCTTTTTCTAAATTTTCTGTGCAGATGATTATGATGCAGTGATTGTGTGTTTGGGAGCAAAAGCTGGTTTGTTACCAGAGCTCGAAGGCAGATTACCTCTTTCCACTTGCAGGGGAGTTGTGGCTCACTTAGAATTATCAAGCACTAATAGGTCAGCTTGTAGTCAAAACAAATTCTTATGGATTATTACTCTGGAAAAGAATATCTGGAGTCTTAAATCTATTTATGCTATCATATCGTGTTCAGGGAGATATTCAGAAATGAAGCACCTTGTATATTATCAAGTGCATGGCTTGCAGCTCAAGGCCCAGATAAGATTATCATCGGAGCAACAAAAGAGTGGAAATCATCAAATATGTCATCCAATGTTTCTATAGAAGAAGCTTCTTCAGCACTTGAAGAACTCCTGCCTAAGGTATCTGCAATATACCATCCAATTCAAAATTGGATGGTTTTGGGTAGTCGAGCAGGTGTGAGGGCCATGCCACCTCGCACCTCACTCGGTGCATTGCCTATTATAGGTTGCATTGATGATTTTGTGATAGATTATCTGCAAAGGTATAAGCAAACTGAAAATAAAAAATATTTTTTCCCACACCAAAAGACAATTCCTAGGTACTGGTTTGTGGGTGGCCTTGGCTCAAGAGGTCTTATATACCATGGATGGCTAGGAAAAATGATTGCTAAAGCAGTTATATCCGGTAATGAAGATGTTCTTCCTAGTCAACTAACATCATGGATGCCGTCCAACTAACAATTTAATGTTGGGCACCTTCAAATGTTATAACCA---------TAATTAGGTTTT
>CH19
---------------------------------------------------------------------------------------------------------------------------------------------------------------------------------------------------------------------------------------------------------------------------------------------------------------------------------------------------------------------------------------AAGGTCCACGCAAAATTCTCATCGGAGCAACAAAAGAGTGGAAATCATCAAAAATGTCCTCTGATGTATCTAAAGAGGAAGCTTCTTCAGCACTTGAAGAACTCCTGCCAAAGGTATCTGCAATATACCCTCCAATTCAAAGCTGGATGGTTATGGGTTATCAAGCAGGTGTGAGGGCCATGCCTCCTCGCACCTCTTTAGGTGCATTGCCTATTATAGGTTGCATTGATGATTTTATGATAGAATATATTCAAAAGGACAAGGCAACTGAAAAGAAAAGTTATCATGCCCCTCAGCAAAAGACAATT---------------------------------------------------------------------------------------------------------------------------------------------------------------------------------------------------------
>CHA37
TTCTATACATTACAACTTCAAGGAAAATATGGTATTCCAATTTAAACACTTGACATTAAGATTTCTGGACTTTCCTTTTTCTAAATTTTCTGTGCAGATGATTATGATGCAGTGATTGTGTGTTTGGGAGCAAAAGCTGGTTTGTTACCAGAGCTCGAAGGCAGACTACCTCTTTCCACTTGCAGGGGAGTTGTGGCTCACTTAGAATTATCAAGCACTAATAGGTCAGCTTGTAGTCAAAACAAATGCTTATGGATTATTACTCTGGAAAAGAATATCTGGAGTCTTAAATCTATTTATGCTATCATATCGTGTTCAGGGAGATATTCGGAAATGAAGCACCTTGTATGTTATCAAGTGCATGGCTTGCAGCTCAAGGCCCAGATAAGATTATCATCGGAGCAACAAAAGAGTGGAAATCATCAAATATGTCATCCAATGTTTCTATAGAAGAAGCTTCTTCAGCACTTGAAGAACTCCTGCCTAAGGTATCTGCAATATACCCTCCAATTCAAAATTGGATGGTTTTGGGTAGTCGAGCAGGTGTGAGGGCCATGCCACCTCGCACCTCACTCGGTGCATTGCCTATTATAGGTTGCATTGATGATTTTGTGATAGATTATCTGCAAAGGTATAAGCAAACTGAAAATAAAAATTATTTTTTCCCACACCAAAAGACAATTCCTAGGTACTGGTTTGTGGGTGGCCTTGGCTCAAGAGGTCTTATATACCATGGATGGCTAGGAAAAATGATTGCTAAAGCAGTTATATCCGGTAATGAAGATGTTCTTCCTAGTCAACTAACATCATGGATGCTGTCCAACTAACAATTTAATGTTGGGCACCTTCAAATGTTATAAC-----------------------
>CJ24
TTCTCTACATTACAACTAAGAAAAATATGTTGTACTACACCTTAAACATATTGAATTAAAGGTTGTCTTCTTGCCCTTTTCTAAGAT--TTGTACAGGTGAATATGATGCAGTAATTGTCTGTTTGGGTGCAAAAGCTAGTTTGTTACCAGAGCTAGCAGGAAAATTACCTCTTTCCACTTGCAGGGGTGTTATAGCTCACTTGGAATTATCAAGTGCTGATAGGTCAGCATGGATTCAAAACAAATTCTTATGGATTGTTACTATGGAAAATAATATCTGAACTTTAATATATTATTTTACTATTATATAGTATTCAGGGATACATATGGAAATGAACGACCTTGTATACTATCAAGTGCATGGCTTGCAACTCAAGGCCCACGCAAAATTCTCATCGGAGCAACAAAAGAGTGGAATTCATCAAACATGTCCTCAGATGTTTCTAAAGAGGAAGCTTCTTTAGCACTAGAAAAACTATTGCCAAAGGTATCTGCAATATACCCTCCAATTCAAAACTGGATGGTTTTGGGTTATCAAGCAGGTGTGAGGGCCATGCCCCCTCGCACCTTTTTGGGTGCTTTGCCAATTTTAGGTTGCATTGATGATTTTGTGATAGAATATATGCAAAAGGATAAGCCAACTGAAAAGAAAAATTACCATACACCACACCAAAAGACAATTCCTAAGTACTGGTTTGTGGGTGGCCTTGGCTCAAGGGGTCTCCTATACCATGCATGGCTAGGAAAGATGATTGCTAAAGCAGTAACATCAGGAAATAAACATATTCTTCCTATTCAACTAACATCCTGGATGCCCTCCAACAGACGGTTTTATGTTAACCACCATAAAATATTAAGTTACATTAGCAATGATGTTCTTCGT
>CK7
-------------------------------GTATTACACTTAAAACGCATTGAATAAAAACTTCTTGACTTCTCTTTTTCTAAATTTTCTGTACAGGTGAATATGATGCAGTAATTGTCTGTTTGGGTGCAAAAGCTAGTTTGTTACCAGAGCTTGCAGGAAAATTACCTCTTTCCACTTGCAGGGGTGTTACAACTCACTTAGAATTATCAAGTGCTAATAGGTCAGCTTGTATTCAAAACAAATTCTTATGGATTGTTACTATGGAAAAGAATATCTGGATTCTGGAGTACTATATTACTATCATATAGTATTCAGGGAGACATATGGAAATGAACAACCTTGTATACTATCAAGTGCATGGCTTGCAGCTCAAGGCCCACACAAGATTCTTATTGGAGCAACAAAAGAGTGGAAATCATCAAATATGTCCTCTGATGTTTCTATAGAGGAAGCTTGTTCAGCACTTGAAGAACTCCTGCCAAAGGTATCTGCAATATATCCTCCAATTCAAAATTGGATGGTTTTGGGTTATCAAGCAGGTGTGAGGGCCATGCCCCCTCGCACCTCTTTGGGTGCATTGCCTATTTTAGGTTGTATTGATGATTTTGTGATAGAATATATGCAAAAGGATAAGCCAACTGAAAAGAAAAATTATCACGCCTCTAATCAAAAGACAATTCCTAAGTACTGGTTTGTGGGTGGCCTTGGCTCAAGGGGTCTTATATATCATGGATGGCTAGGAAAGATGATTGCTAAAGCGGTAACATCAGGTAATAAAGATATTCTTCCTCCTCAACTAACATCATGGATGCTGTCCAACTAACAG-TTTATGTTGACCACCATCAAATGTTCAGTTATATTAGTAACGATGTTCTT---
>CL6
TTCTCTACACTACAACTAAGGAAAATATGATGTATTACACTTAAAACGCATTGAATTAAAACTTCTTATCTTTTTT----CTAAATTTTCTGTACAGGTGAATATGATGCAGTAATTGTCTGTTTGGGTGCAAAAGCTAGTTTGTTACCAGAGCTTGCAGGAAAATTACCTCTTTCCACTTGCAGGGGTGTTACAACTCACTTAGAATTATCAAGTGCCAATAGGTCAGCTTGTATTCAAAACAAATTCTTATGGATTGTTACTATGGAAAAGAATATCTGGATTCTGGAGTACTATATTACTATCATATAGTATTCAGGGAGACATATGGAAATGAACAACCTTGTATACTATCAAGTGCATGGCTTGCAGCTCAAGGCCCACACAAGATTCTCATTGGAGCAACAAAAGAGTGGAAATCATCAAATATGTCCTCTGATGTCTCTATAGAGGAAGCTTGTTCAGCACTTGAAGAACTCCTGCCAAAGGTATCTGCAATATATCCTCCAATTCAAAATTGGATGGTTTTGGGTTATCAAGCAGGTGTGAGGGCCATGCCCCCTCGCACCTCTTTGGGTGCATTGCCTATTTTAGGTTGTATTGATGATTTTGTGATAGAATATATGCAAAAGGATAAGCCAACTGAAAAGAAAAATTATCATGCCTCTCATCAAAAGACAATTCCTAAGTACTGGTTTGTGGGTGGCCTTGGCTCAAGGGGTCTTATATACCATGGATGGCTAGGAAAGATGATTGCTAAAGCGGTAACATCAGGTAATAAAGATATTCTTCCTCCTCAACTAACATCATGGATGCTGTCCAACTAACAG-TTTATGTTGACCACCATCAAATGTTCAGTTATATTAGT---------------
>CM9
--------------------------------------------------------------------------------------------------------------------------------------------------------------------------------------------------------------------------------------------------------------------------------------------------------------------------------------------AATGAACAACCTTGCATTCTATCGAGTGCATGGCTTGCAGCTCAAGGTCCACACAAAATTCTCATTGGAGCAACAAAAGAGTGGAATTCATCAAACATGTCCTCTGATGTTTCTAAAGAGGAAGCTTCTTCAGCACTTGAAGAACTCCTGCCCAAGGTATCTTCAATATACCCTCCAATTCAAAACTGGATGGTTTTGGGTTGTCAAGCAGGTGTGAGGGCCATACCCCCTCGTACCTCATTGGGTGCATTGCCTATTTTAGGTTGCATTGATGATTTTGTGATAGAATACATGCAAAACAATAAGCTAACCGAAAAGAAAAGTTATCATGCCCCTTACCAAAGGACAATTCCCAAGTACTGGTTTATGGGAGGCCTTGGCTCAAGGGGTCTCATATACCATGGATGGCTAGGAAAACTGATTGCTGAAGCAGTAATATCAGGAGATCAAGATATTCTTCCTACTCAACTAACATCTTGGATTGTGTCCAATTAA----TGTATGTTGATTGACGCAAAATCTTCAGTTA----------------------
>CP16
TTCTCTGCACTACAACTAAGGAAAATATGTTGTATTATATCTTGAACACATTGAATTCAAACTTGTCGACTTCCCTTATTCTAAAATATTTGTACAGGTGAATATGATGCAGTAATTGTCTGTTTGGGTGCGAAAGCTAGTTTGTTACCAGAGCTGGCAGGAAAATTACCTCTTTCCACTTGCAGGGGTGTAATAGCTCACTTGGAATTATCAAGTGCTGATAGGTCAGCTTGTATTCAAAACAATTTTTTA--TAGTGTTACTATGGAAAATAATATCTAGAATGTAAAATAGTATTTTGCTATCATATAGTATTCAGGGATACATATGAAAATGAACAACCTTGTATACTGTCAAGTGCATGGCTTGCAGCTCAAGGTCAGCGCAAAATTCTCATTGGAGCAACAAAAGAGTGGAAATCATCAAACATGTCCTCAGATGTTTCTAAAGAGGAAGCTTCTTCAGCACTTGAAGAACTCCTGCCAAAGGTATCTGCAATATATCCTCCTATTCAAAACTGGATGGTTTTGGGTTGTCAAGCAGGTGTGAGGGCCATGCCCCCTCGCACCTCTTTGGGTGCATTGCCTATTTTAGGTTGCATTGATGATTTTGTGATAGAATATAAGCAAAAGGACAAGCCAACCGAAAAGAAAAGTTATCATTCCCCTCACCAAAAGACAATTCCCAAGTACTGGTTTGTGGGTGGCCTTGGCTCAAGGGGTCTCATATACCATGGATGGCTAGGAAAGATGATTGCCAAAGCAGTAACATCAGGAGATCAAGATATTCTTCCTACTCAATTAACATCCTGGATGCTGCCCAACTAACAG-TTTATGTTGATTAACGTAAAATCGTCAGT------------------------
>CP161
TTCTCTGCACTACAACTAAGGAAAATATGTTGTATTATATCTTGAACACATTGAATTCAAACTTGTCGACTTCCCTTATTCTAAAATATTTGTACAGGTGAATATGATGCAGTAATTGTCTGTTTGGGTGCGAAAGCTAGTTTGTTACCAGAGCTGGCAGGAAAATTACCTCTTTCCACTTGCAGGGGTGTAATAGCTCACTTGGAATTATCAAGTGCTGATAGGTCAGCTTGTATTCAAAACAATTTTTTA--TAGTGTTACTATGGAAAATAATATCTAGAATGTAAAATAGTATTTTGCTATCATATAGTATTCAGGGATACATATGAAAATGAACAACCTTGTATACTGTCAAGTGCATGGCTTGCAGCTCAAGGTCAGCGCAAAATTCTCATTGGAGCAACAAAAGAGTGGAAATCATCAAACATGTCCTCAGATGTTTCTAAAGAGGAAGCTTCTTCAGCACTTGAAGAACTCCTGCCAAAGGTATCTGCAATATATCCTCCTATTCAAAACTGGATGGTTTTGGGTTGTCAAGCAGGTGTGAGGGCCATGCCCCCTCGCACCTCTTTGGGTGCATTGCCTATTTTAGGTTGCATTGATGATTTTGTGATAGAATATAAGCAAAAGGACAAGCCAACCGAAAAGAAAAGTTATCATTCCCCTCACCAAAAGACAATTCCCAAGTACTGGTTTGTGGGTGGCCTTGGCTCAAGGGGTCTCATATACCATGGATGGCTAGGAAAGATGATTGCCAAAGCAGTAACATCAGGAGATCAAGATATTCTTCCTACTCAATTAACATCCTGGATGCTGCCCAACTAACAG-TTTATGTTGATTAACGTAAAATCGTCAGT------------------------
>CR44
----------------------------------------------------------------------------------------------------------------------------------------------------------------------------------------------------------------------------------------------------------------------------------------------------------------------------------------------------ACTTTCCATTTTATCAACTGCCTGGCTTGCTGTACAGGGTCCCCGCAGAATGCTTATTGGATCAACCAAGGAAAAGGGGTCGTCCAACTATTCATCTGCTACTTCTGTAGAGGAATCTTCCTCAGCTGTTGAAGAACTTATATCAAAGACATCTGCAGTATACCCTGTGATTAAAAAATGGCTGGTTTTGGGTACTCAGGCAGGTGTCAGGGCCATGCCACCTCGCACATCTCTGGGTGCATTGCCTCTTATAGGTTGTGTGGATAAATTTGTTTTAGGATTCATGCAAAAAGAGGAATCATTTGAAAAGGAAACACATTATTC---TAGCCAAAAGGCAATACCGAAGTACTGGTTTGTGGGCGGCCTTGGCTCAAGGGGTCTTATATACCATGCTTGGTTAGGAAAGATGATTGCTGAAGCTGTTTTCTCAGGTAATGAAGCTGCCCTTCCTAGTGAACTGACCTCATGGAAATTATCCAAGCCGCAGCATAATTCTGGAAACTGTCTAAAATGATTAAACAATTTTGCTCAATTCTCTGTC
>CT15
TTCTCTACACTACAACTAAGGAAAATATGTTGTATTATATTTTGAACACATTGAATTTAAACTTGTTGACTTCCCTTATTCTAAAATTTTTGTATAGGTGAATATGATGCAGTAATTGTCTATTTGGGTGCAAAAGCTAGTTAGTTGCCAGAGCTGGCAGGAAAATTACCTCTTTCCACTTGCAGGGGTGTAATAGCTCACTTGGAATTATCAAGTGCTGATAGGTCAGCCTGTATTCAAAACAATTTTTTAGTTAGTGTTACTATGGAAAATAATATCTAGAATGTAAAATAGTATTTTGCTATCATATAGTATTCAGGGATACATATGAAAATGAACAACCTTGTATACTGTCAAGTGCATGGCTTGCAGCTCAAGGTCCACGCAAAATTCTCATTGGAGCAGCAAAAGATTGGAAATCATCAAACATGTCCTCAGATGTTTCTAAAGAGGAAGCTTCTTCAGCACTTGAAGAACTCCTGCCAAAGGTATCTGCAATATACCCTCCTATTCAAAACTGGATGGTTTTGGGTTATCAAGCAGGTGTGAGGGCCATGCCCCCTCGCACCTCTTTGGGTGCATTGCCTATTTTAGGTTGCATTGATGATTTTGTGATAGAATATATGCAAAAGGACAAGCCAACCGAAAAGAAAAGTTATCATACCCCTCACCAAAAGACGATTCCCAAGTGCTGGTTTGTGGGAGGCCTTGGCTCAAGGGGTCTCATATACCATGGATGGCTAGGAAAGATGATTGCCAAAGCAATAACATCAGGAGATCAAGATATTCTTCCTACTCAATTAACATCCTGGATGTCGTCCAACTAATAG-TTTATGTTGATTAACATAAAGTC------------------------------
>DA12
TTCTCTACACTACAACTAACGAAAATATGTTGTACTACATCTTAAACATATTAAATTCTAATTTCTCAACTTTTTATACCTGAAATTTTTTGTACAGGTGAATATGATGCAGTAATTGTCTGTTTGGGTGCAAAAGCTGGTTTGTTACCAGAGCTGGCAGGAAAATTACCTCTTTCTACTTGCAGGGGTGTAATAGCTCACTTGGAATTATCAAGTGCTGATAGGTCAGCTTGTATTCAAAA-AAGTACTTATTGATTGTTACTATGGAAAATATTATCTAGTGTAAAAT--AGTATTTTACTATCATATAGCATTCAGGGATGCATATGAAAATGAACAACCTTGTATACTATCGAGTGCATGGCTTGCAGCTCAAGGTTCACGCAAAATT------------------------------------------------------------------------------------------------------------------------------------------------------------------------------------------------------------------------------------------------------------------------------------------------------------------------------------------------------------------------------------------------------------------------------------------------------------------------------------------------------------
>DB53
TGTTTTTCCATGTGACTTGAAATAAAATTTTATATTCCAGATTGAGAACACATTGTGTGATATCTGAGTCTTTCTACTTTTTCAACTATCGACGCAGGTGACTATGATGGAGTAATTGTGTGTTTGGGTGCAAAAGCTAGTTTGTTGCCAGAACTTGCGGGCAAGTTACCTCTTTCCACTTGCAGGGGAGTTGTGGCTCACTTGGAGCTGTCAAGCACTAATAGGTCAGCTTGTATCCAAAGAAAATACACATAGTACATTACTAAAGACAGGAATGTCTGA----------TTGTTTATTTTAACTGTTGGTGTACAGGGAGATATACAGAGATGAAGCACCTTCTATATTATCAAGTGCATGGGTTGCAGCTCAGGGTCCTCGCAGGATTCTAATTGGTGCAACGAAAGAATGGGGATCATCAAATACTTCCTCTGATGTTTCAATCGAGGAAACTTCCTCAGCGCTTATGGAACTCTTGCCAAAGGTATATGCATTATACCCCCCAATCAAGAATTGGACAGTTTTAGGTGGTCGAGCAGGGGTAAGGGCCATGCCAGCTCGCACATCCCTGGGTGCATTGCCTATTATAGGCTGTATTGATCAATTTGTGTTAGAGTACAAGCAAAAGGATAAGCAATTTGAAAAGCAACATTTCTTTCACTCTCACCAAAAGACTATTCCTGTGTACTGGTTTTTGGGTGGCCTTGGCTCAAGGGGTCTTATCTACCATGGATGGCTAGGAAAACTGATTGCTAAAGCAGTAACATCACATAATCAAGATGTCCTTCCTAGCGAACTAACATCATGGCTGTCCTCCAACTAGCAACTTGATGTTGGTCACCATTAAGTTCTTTTAATCTTTCTTATAGTTTTATTTTTT
>DC1
-------------------------------ATATTCCACATTGAGAACACATTGTGTGATATCTGAGTCTTTCTACTTTTTCAACTATCTACGCAGGTGACTATGATGGAGTAATCGTGTGTTTGGGTGCAAAAGCTAGTTTGTTGCCAGAACTTGCGGGTAAATTACCTCTTTCCACTTGCAGAGGAGTTGTGGCTCACTTGGAGCTGTCAAGCACTAATAGGTCAGCTTGTATCCAAAGAAAATACACATAGTACATTACTATAGACAGAAATGTCTGATTTTTAGAATTTGTTTATTTTAACTGTTGGTGTACAGGGAGATATACAGAGATGAAGCACCTTCTATATTATCAAGTTCATGGGTTGCAGCTCAGGGTCCTCGCAGGATTCTAATTGGTGCAACGAAAGAATGGGGATCATCAAATACTTCCTCTGATGTTTCAATAGAGGAAACTTCCTCAGCGCTTATGGAACTCTTGCCAAAGGTATATGCATTATACCCCCCAATCAAGAATTGGACAGTTTTAGGTGGTCGAGCAGGGGTAAGGGCCATGCCAGCTCGCACGTCCCTGGGTGCATTGCCTATTATAGGCTGTATTGATCAATTTGTGTTAGAGTATATGCAAAAGGATAAGCAATTTGAAAAGCAACATTTCTTTCACTCTCACCAAAAGACTATTCCTATGTACTGGTTTTTGGGTGGCCTTGGCTCAAGGGGTCTTATCTACCATGGATGGCTAGGAAAACTGATTGCTAAAGCAGTAACATCACATAATCAAGATGTCCTTCCCAGTGAACTAACATCATGGCTGTCCTCCAACTAGCAACTTGATGTTGGTCACCATTAAGTTCTTTTAATCTCTCTAATAGTTTTATTTTTT
>DD1
TGTTTTTCAATGTGACTTGAAATAAAATTTGATAGTCCAGATCGAGAACACATTGTGTGATATCTGAGTCTTGCTACTTTTTCAACTATCTACGCAGGTGACTATGATGGAGTAATCGTGTGTTTGGGTGCAAAAGCTAGTTTGTTGCCAGAACTTGCGGGGAAGTTACCTCTTTCCACTTGCAGGGGAGTTGTGGCTCACTTGGAGCTGTCAAGCACTAATAGGTCAGCTTGTATCCAAAGAAAATACACATAGAACATTACTATAGACAAGAATGTATGATTTTTAGAATTTGTTTATTTTAACTGTTGGTGTACAGGGAGATATACAGAGATGAAGCACCTTCTATATTATCAAGTGCATGGGTTGCAGCTCAGGGTCCTCGCAGAATTCTAATTGGTGCAACAAAAGAATGGGGATCATCAAATACTTCCTCTGATGTTTCAATAGAGGAAACTTCCTCAGCGCTTATGGAACTCTTGCCAAAGGCATATGCATTCTACCCCCCAATCAAGAATTGGACAGTTTTGGGTGGTCGAGCAGGGGTAAGGGCCATGCCAGCTCGCACATCCCTGGGTGCATTGCCTATTATAGGCTGCATTGATCAATTTGTGTTAGAGTACATGCAAAAGGATAAGCAATTTGAAAAGCAACATTTCTTTCAATCTCACCGGAAGCCTATTCCTATGTATTGGTTTTTGGGTGGCCTTGGCTCAAGGGGTCTTATCTACCATGGATGGCTAGGAAAACTCATTGCTAAAGCAGTAACATCACATAATCAAGATGCCCTTCCTAGTGAATTAACATCATGGCTGTCCTCCAACTAGCAACTTGATGTTGGTCATCATTAAGTTCTTATAATCTCTTTTATAGTTTTATTTTTT
>DIM50
TGTTTTTCGATGTGACTTGAAATAAAATTTGATATTCCAGATCGAGAACACATTGTGTGATATCTGAGTCTTGCTACTTTATCAACTATCTACGCAGGTGACTATGATGGAGTAATCGTGTGTTTGGGTGCAAAAGCTAGTTTGTTGCCAGAACTTGCGGGGAAGTTACCTCTTTCCACTTGCAGGGGAGTTGTGGCTCACTTGGAGCTGTCAAGCACTAATAGGTCAGCTTGTATCCAAAGAAAATACACATATAACATTACTATAGACAAGAATGTATGATTTTTAGAATTTGTTTATTTTAACTGTTGGTGTACAGGGAGATATACAGAGATGAAGCACCTTCTATATTATCAAGTGCATGGGTTGCAGCTCAGGGTCCTCGCAGAATTCTAATTGGTGCAACAAAAGAATGGGGATCATCAAATACTTCCTCTGATGTTTCAGTAGAGGAAACTTCCTCAGCGCTTATGGAACTCTTGCCAAAGGCATATGCATTCTACCCCCCAATCAAGAATTGGACAGTTTTGGGTGGTCGAGCAGGGGTAAGGGCCATGCCAGCTCGCACATCCCTGGGTGCATTGCCTATTATAGGCTGCATTGATCAATTTGTGTTAGAGTACATGCAAAAGGATAAGCAATTTGAAAAGCAACATTTCTTTCAATCTCACCGGAAGCCTATTCCTATGTATTGGTTTTTGGGTGGCCTTGGCTCAAGGGGTCTTATCTACCATGGATGGCTAGGAAAACTCATTGCTAAAGCAGTAACATCACATAATCAAGATGCCCTTCCTAGTGAATTAACATCATGGCTGCCCTCCAACTAGCAACTTGATGTTGGTCATCATTAAGTTCTTATAATCTCTTTTATAGTTTTATTTTTT
>EN45
----------------------------------------------------------------------------------------------------------------------------------------------------------------------------------------------------------------------------------------------------------------------------------------------------------------------------------------------------------------------------------------------------------------GTCAACCAGGGAAAGGGGATCATCAGATTATTCGTCTGATACTTCTGTACGAGAAGCATCCTTAGCTGTTGAAGAACTTATATCAAAGACATCTATGGTATATCCTATGATTAGAAAATGGCTGGTTTTGGGTACTCGGGCAGGTGTCAGGGCCATGCCACCTCGCACATCTTTGGGTGCTTTGCCCCTTGTAGGTTGTGTGGATGATTTTATTTTAGGATCTATGCAGAAAAAGGAGTATTTTGAAAAGCAAACACATTATTC---TAGCCAAAGGAAAATACCTAAATACTGGTTTGTGGGTGGCCTTGGCTCAAGGGGCCTTATATACCATGGTTGGTTAGGAAAGATGGTTGCTGAAGCTGTTGTCTTTGGTAATGAAGCTGCCCTTCCTAGGGAACTGACCTCGTGGAAATTGTCC---------------------------------------------------------------
>FC13
TTCTCTACACTACAACTAATGAAAATATGTTGTACTACATCTTAAACATATTAAATTCTAATTTCTGAACTTTTTTATGCCTGAAATTTTTGTACAGGTGAATATGATGCAGTAATTGTCTGTTTGGGTGCAAAAGCTGGTTTGTTACCAGAGCTGGCAGGGAAATTACCTCTTTCTACTTGCAGGGGTGTAATAGCTCACTTGGAATTATCAAATGCTGATAGGTCAGATTGTATTAAAAA-AAGTTCTTATTGATTTTTACTATGGAAAATATTATCTAGTGTAAAAT--AGTATTTTACTATCATAAAGCATTCAGGGATGCATATGAAAATGAACAACCTTGTATACTATCGAGTGCATGGCTTGCAGCTCAAGGTCCACGCAAAATTCTCATCGGAGCAACAAAAGAGTGGAATTCATCAAACATGTCCTCTGATGTTTCTAAAGAGGAAGCTTCTTCAGCACTTGAAGAATTCCTGCCAAAGGTATCTTCAATATACCCTCCAATTCAGAAGTGGATGGTTTTGGGTTATCAAGCAGGTGTGAGGGCTATACCCCCTTGCACCCCTTTGGGTGCATTGCCTATTTTAGGTTGCATTGATGATTTTGTGATAGAATACATGCAAAACAATAAGCTGACCGAAAAGAAAAGTTATAAT------------------------------------------------------------------------------------------------------------------------------------------------------------------------------------------------------------------------------
>FTS1
TGTTTTTCCGTGTGACTTGAAATAAAATTTTATATTCCAGATTGAGAACACATTGTGTGATATCTGAGTCTTTCTACTTTTTCAACTATCTATGCAGGTGACTATGATGGAGTAATCGTGTGTTTGGGTGCAAAAGCTAGTTTGTTGCCAGAACTTGCGGGCAAGTTACCTCTTTCCACTTGCAGGGGAGTTGTAGCTCACTTGGAGCTGTCAAGCACTGATAGGTCAGCTTGTATCCAAAGAAAATACACATAGTACATTACTATAGACAGGAATGTCTGATTTTTAGAATTTGTTTATTTTAACTGTTGGTGTACAGGGAGATATACAGAGATGAATCACCTTCTATATTATCAAGTGCATGGGTTGCAGCTCAGGGTCCTCGCAGGATTCTAATTGGTGCAACGAAAGAATGGGGATCATCAAATACTTCGTCTGATGTTTCAATAGAGGAAACTTCCTCAGCGCTTATGGAACTCTTGCCAAAGGTATATGCATTATACCCCCCAATCAAGAATTGGACAGTTTTAGGTGGTCGAGCAGGGGTAAGGGCCATGCCAGCTCGCACGTCCCTGGGTGCATTGCCTCTTATAGGCTGTATTGATCAATTTGTGTTAGAGTACATGCAAAAGGATAAGCAATTTGAAAAGCAACATTTCTTTCACTCTCACCAAAAGACTATTCCTATGTACTGGTTTTTGGGTGGCCTTGGCTCAAGGGGTCTTATCTACCATGGATGGCTAGGAAAACTGATTGCTAAAGCAGTAACATCACATAATCAAGATGTCCTTCCTAGTGAACTAACATCATGGCTGTCCTCCAACTAGCAACTTGATGTTGGTCACCATTAAGTTCTTTTAATCTCTCTTATAGTTTTATTTTTT
>FTS2
TGTTTTTCCGTGTGACTTGAAATAAAATTTTATATTCCAGATTGAGAACACATTGTGTGATATCTGAGTCTTTCTACTTTTTCAACTATCTACGCAGGTGACTATGATGGAGTAATCGTGTGTTTGGGTGCAAAAGCTAGTTTGTTGCCAGAACTTGTGGGCAAGTTACCTCTTTCCACTTGCAGGGGAGTTGTAGCTCACTTGGAGCTGTCAAGCACTGATAGGTCAGCTTGTATCCAAAGAAAATACACATAGTACATTACTATAGACAGGAATGTCTGATTTTTAGAATTTGTTTATTTTAACTGTTGGTGTACAGGGAGATATACAGAGATGAATCACCTTCTATATTATCAAGTGCATGGGTTGCAGCTCAGGGTCCTCGCAGGATTCTAATTGGTGCAACGAAAGAATGGGGATCATCAAATACCTCGTCTGATGTTTCAATAGAGGAAACTTCCTCAGCGCTTATGGAACTCTTGCCGAAGGTATATGCATTATACCCCCCAATCAAGAATTGGACAGTTTTAGGTGGTCGAGCAGGGGTAAGGGCCATGCCAGCTCGCACGTCCCTGGGTGCATTGCCTCTTATAGGCTGTATTGATCAATTTGTGTTAGAGTACATGCAAAAGGATAAGCAATTTGAAAAGCAACATTTCTTTCACTCTCACCAAAAGACTATTCCTATGTACTGGTTTTTGGGTGGCCTTGGCTCAAGGGGTCTTATCTACCATGGATGGCTAGGAAAACTGATTGCTAAAGCAGTAACATCACATAATCAAGATGTCCTTCCTAGTGAACTAACATCATGGCTGTCCTCCAACTAGCAACTTGATGTTGGTCACCATTAAGTTCTTTTAATCTCTCTTATAGTTTTATTTTTT
>GG1
-----------------------------------------------------------------------------------------------------------------------------------------------------------------------------------------------------------------------------------------------------------------------------------------------------------------------------------GTATACAAGGATGAGGCCCCTTCTATTTTATCAAACTCATGGATTGCAGTACAGGGAAACCGCAGGATGCTTCTTGGGGCAACAAAAGAATGGGGATCATCAGACTTTTCACCTAATGTTTCTGCAGTTGAAGCTTCCTTAGCTCTTAAAGAACTCTTACCAAAGGCGTCTGCAATATACCCTGCAATTGAAAAATGGTTGGTTTTAGGTACAAGGGCAGGTGTGAGAGCCATGCCACCTCGCACATCTGTGGGTGCATTGCCTCTTGTAGGTTGTGTTGATCACTTTGTTGTAGAATCTATGCAGAAGGATAAGTCATCCAGAAAGCAAAATGATTATTC---TAGCCAAAGGTCAATGCCTAGATTCTGGTTTATGGGTGGCCTGGGGTCAAGGGGT------------------------------------------------------------------------------------------------------------------------------------------------------------------
>HB41
TGTTTTTCAATGTGACTTGAAGTTGAATATGACATTTCAGATTAAGAATACATTGTGTGATTTCTGGAACTTGTTATCTTGTAAACTTTTTATGCAGGTGACTATGATGCAGTAATTGTGTGTTTGGGTGCAAAAGCTAGTTTGTTGCCAGAACTTGCGGGCAAGTTACCTCTTTCCACTTGCAGGGGAGTTGTGGCTCACTTGGAATTGTCAAGCATTAATAGGTAAGCTTGTATCCAAAGAAAATACATAAGGAGCACTACTAACGACAAAAATGTCTGATTTCTATTACTTGTTTATTTTAACTGTTCGTGTACAGGGAGATATACAGAGATGAAACACCTTCTATATTATCAAGCGTATGGGTTGCAGCTCAGGGTCCCCACAGGATTCTACTTGGTGCAACAAAAGAATGGGAATCATCAAATACTTCATCTGATGTTTCTATAGAGGAAACTTCCTTAGCGCTTATGGAACTCTTGCCAAAGGCATATGCATTACATCCCCCAATTAAGGATTGGACAGTTTTGGGTTGTCGAGCAGGGGTGAGGGCCATGCCACCTCGAACCTCTTTGGGTACATTGCCTATTGTAGGGTGCATTGATCAATTTGTGTTAGAGTATATGCAAAAGGATAATCAATTTGAAAAGCTACATTTTTGTTTCTCTCACCAGAAGACAATTCCTAGGTACTGGTTTGTGGGTGGCCTTGGTTCAAGGGGTCTTATCTACCATGGATGGCTAGGGAAATTGATTGCTAAAGCAGTTACATCACATAAACAAAATGTCCTTCCTAGTGAACTAACATCATGGCTGTTCTCCAACTAGAAACTGGATGTTTGTCACCATAAAGTTCCTATAATCTCTTGCAGGTTTTATTGTTTT
>JO20
-------------------------------------------------------------------------------------------------------------------------------------------------------------------------------------------------------------------------------------------------------------------------------------------------------AATTTACTATTATATAATATTCAGGGATACATATGAGAATGAACAACCTTGTATACTATCAAGTGCATGGCTTGCAGCTCAAGGTCCACGCAAAATTCTCATCGGAGCAACAAAAGAGTGGAAATCATCAAACATGTCCTCTGATGTATCTAAAGAGGAAGCTTCTTCAGCACTTGAAGAACTCCTGCCAAAGGTATCTGCAATATACCCTCCAATTCAAAACTGGATGGTTTTGGGTTATCAAGCAGGTATGAGGGCCATGCCTCCTCGCACCTCTTTAGGTGCATTGCCTATTATAGGTTGCATTGATGATTTTATGATAGAATATATTCAAAAGGACAAGGCAACTGAAAAGAAAATTTATCATGCCCCTCAGCAAAAGACAATTTCCAAGTACTGGTTTGTGGGTGGCCTTGGCTCAAGGGGTCTCATATACCATGGATGGCTTGGAAAGATGATTGCCAAAGCAGTAACTTCAGGAGATCAAGATATTCTTCCTACTCAATTAACGTCTTAGATGCTGTCCAACTAACAG-TTTATGTTGA-------------------------------------------
>JU21
---------------------------TGTTGTATTATATTTTGAACACATTGAATTCAAACTCCTCAACTTCCCCTTTTCTATAATTATTGTACAGGTGAATATGATGCAGTAATTGTCTGTTTGGGTGCAAAAGCTAGTTTGTTACCAGAGCTGGCAGGAAAATTACCTCTTTCCACTTGCAGGGGTGTAATAGCTCACTTGGAATTACCGAATACTGATAGGTAAGCTTGTATTCGAAACAAAGTCTTAGATAGTGTTACTATGGAAAAACAAATCAAGAATGTAAAATAGTAATTTACTATCATATAATATTCAGGGATACATATGAGAATGAACAACCTTGTATACTATCAAGTGCATGGCTTGCAGCTCAAGGTCCACGCAAAATTCTCATCGGAGCAACAAAAGAGTGGAAATCATCGAACATGTCCTCTGATGTATCTAAAGAGGAAGCTTCTTCAGCACTTGAAGAACTCCTGCCAAAGGTATCTGCAATATACCCTCCAATTCAAAACTGGATGGTTTTGGGTTATCAAGCAGGTGTGAGGGCCATGCCTCCTCGCACCTCTTTAGGTGCATTGCCTATTATAGGTTGCATTGATGATTTTATGATAGAATATATTCAAAAGGACAAGGCAACTGAAAAGAAAATTTATCATGCCCCTCAGCAAAAGACAATTTCCAAGTACTGGATTGTGGGTGGCCTTGGCTCAAGGGGTCTCATATACCATGGATGGCTTGGAAAGATGATTGCCAAAGCAGTAACTTCAGGAGATCAAGATATTCTTCCTACTCAATTAACGTCTTGGATGCTGTCCAACTAACAG-TTTATGTTGATTAACTCTAATCTTCAG-TTATGTTGCTATTAATGTTCTTCGT
>KE1
TATTGCAAAGTTTAAATAAAAACTATGGCTAATGCCTTCATAACATGATTCCTCTCTTGCATGGGAAGTATTGTCTTTTG------TTTTTCTGCAGGAGGTTATGATGCAGTAATTGTTTGTTTGGGCGCAAAAGTTGGTTTGTTGCCGGAGCTTGTAGGCAAATTACCTCTTTCCACATGCAAGGGAATTGTTGCTCATCTAGAATTGCCAAGTGCTAATAGGTCAGCTTCTGTTACAAGGAAATTGACAATTAATCTATCTTGTTTAGACAACATTTAGGGTTTAAAATAAGATGTAATTTAATGTTGATGTTCAGAGAAACGTACAATGATGAAGCCCCTTCTATATTATCAAGTGCATGGCTTGCAGCACAGGGCCCTCGCAAGATTCTTATTGGAGCAACAAAGGAATGGGGATCATTAAATAATTCATGTGACGTTTCTATGGAGGAAGCTTCTTTGGCTCTTAAAGAGCTCTTGCCAAAGATATCTACAGTATACCCTGCAATAAAAAATTGGATGGTCTTGGGCACTAAAGCAGGTTTGAGGGCCATGCCTCCTCGCACGTCTCTAGGTGCATTGCCTCTTATAGGTTGCATTGATAATTTTGTATTAGAATCAATACAAAAGGATAAGTCATGTGGAAAGCAAAATGCTTATTC---TTGCCAAAAGACAATTCCTAGATATTGGTTTGTGGGTGGTCTTGGCTCAAGGGGGCTTATATACCATGGGTTGCTGGGAAAATTGATTGCTAAAGCTGTTGCATCGGGTAATCAAGATGTTCTTCCTAGTGAATTGACATCATGGATGTTGTCTAGCTAGCAACATAATTTTCATCACCTCTAAAAGTGGTCAATGTTTTTGGCATCTTTACTTCTA
>LF2
-----------------------------------------------------------------------------------------------------------------------------------------------------------------------------------------------------------------------------------------------------------------------------------------------------------------------------------------------------------------------------------GCTCAGGGTCCCCACAGGATTCTAATTGGTGCAACAAAAGACTGGGGATCATCAAATACTTCCTCCAATATTTCTATGGAGGAAACTTCCTCAGCTCTTATGGAACTTTTACCAAAGGCAAAAGCATTATACCCCCCAATTAAGAATTGGACTGTTTTGGGTAGTCGAGCAGGGGTAAGGGCCATGCCAGCTCGCACGTCTCTGGGTGCGCTGCCTATTATAGGCTGCATTGATCAATTTGTGTTGGAGTATATGCAAAAGGATAAGCAATTTGAAAAGCGACATTTTTGTTCCTCTCACGAGAAGACAATTCCTAGGT--------------------------------------------------------------------------------------------------------------------------------------------------------------------------------------------------
>MC0
TGTTTTTCAATTTGACTTGAAATTGAATATGATATTCCAAATTATGAATACATTGTCTGATTTCTGGAACTTGCTACCTTGTTAACTTTTTATGCAGGTGACTATGATGCAGTAATTGTGTGCTTGGGTGCAAAAGCTAGTTTGTTGCCAGAACTTGCGGGCAAGTTACCTCTTTCCACTTGCAGGGGAGTTGTGGCTCACTTGGAATTGTCCAGCACTAATAGGTCAGCTTATATCCAAATAAAATACATAAAGAGCATTCCTAAAGATAAAAATGTCTGATTTTTAGTACTTGTTTATTTTAACTGGTGGTGTACAGGGAGATATACAGAGATGAAGCACCTTCTATATTATCAAGTGTATGGGTTGCAGCTCAGGGTCCCCACAAGATTCTAATTGGTGCAACAAAAGAATGGGGATCATCAAATAATTCCTCTGATGTTTCTATAGAGGAAACTTCCTCAGCGCTTATGGAACTCTTGCCAAAGACATGTGCATTATACCCCCCAATTAAGAAGTGGACAGTTTTGCGTAGTCGAGCAGGGGTAAGGGCCATGCCACCTCGAACCTCTCTGGGTGCATTGCCTATTATAGGCTGCATTGATCAATTTGTGTTAGAGCATATGCAGAATGATAAGCAAATTGAAAAGCAACATTTTTGTTCCTCTCACCAGAAGATAATTCCTAGGTACTGGTTTGTGGGCGGCCTTGGCTCGAGGGGTCTTATCTACCATGGATGGCTAGGGAAATTGATTGCTAAAGCAGTTACATCACATGATCAAGATGTCCTTCCTAGTGAACTGACAGCATGGCTATTTTCCAACTAGCAACTTGATGTTTTTCAACATAAAGTTCTTATAATCTCTTTGTAGTTTTATTGTTTT
>MT0
TGTTTTTCAATTTGACTTGAAATTAAATTTGATATTCCAGATTGAGAGCACATTGTGTGATATCTGAAACTTGCGGCCTTTTCAATTTTCTATGCAGGTGACTATGATGGAGTAATCGTGTGTTTGGGTGCAAAAGCTAGTTTGTTGCCAGAACTTGCGGGCAAGTTACCTCTTTCCACTTGCAGGGGTGTTGTGGCTCACTTGGAGTTGTCAAGCACTAATAGGTCAGCTTGTATCCAAAGAAAATATACATGGAACATTACTATAGACAAGAATGTCTCATTTCTAGAATTTGTTTATTTTAACCATTGGTGTACAGGGAGATATACAGAGATGAAGCACCTTCTATATTATCAAGTGCATGGGTTGCAGCTCAGGGTCCCCACAGGATTCTAATTGGTGCAACTAAAGAATGGGGATCATCAAATACTTCCTCTGATGTTTCTATAGAGGAAACTTCCTCAGTGCTTAGAGAACTCTTGCCAAAGGCATATGCATTATACCCTCCAATCAAGAATTGGACAGTTTTGGGTAGTCGAGCAGGGGTAAGGGCCATGCCAGCTCGCACCTCCCTGGGTGCATTGCCTATTGTAGGCTGCATTGATCAATTTGTGTTAGAGTACATGCAAAAGGATAAGCAATTTGAAAAGCAACATTTTTTTAACTCCCACCAGAAGACTATTCCTATGTACTGGTTTGTGGGTGGCCTTGGCTCACGGGGTCTTATCTACCATGGCTGGCTAGGGAAACTGATTTCTAAAGCAGTTACATCACATAATCAAGATGTCCTTCCTAGTGAACTAACATCATGGCTGTCTTCCAACTAGCAACTTGATGTTGTTCACCATTACGTTCTTATAATCTCTTTTACAGTTTTATTTTTT
>NN48
TGTTTTTCAATGTGACTTGAAATAAAATTTGATATTCCAGGTTGAGAACACATTGTGTGATATCTGAGTCTTGCTACCTTTTCAACTATCTACGCAGGTGATTATGATGGAGTAATTGTGTGTTTGGGTGCAAAAGCTATTTTGTTGCCAGAACTTGCGGGCAAGTTACCTCTTTCCACTTGCAGGGGAGTTGTGGCTCACTTGGAGTTGTCAAGCACTAATAGGTCAGCTTGTATCCAAAGAAAATACACATGGAACATTACTATAGACAAGAATGTCTGATTTTTAGAATTTGTTTATTTTAAATGTTGGTGTACAGGGAGATATACAGAGATGAAGCACCTTCTATATTATCAAGTGCATGGGTTGCAGGTCAGGGTCCCCGCAGGATTCTAATTGGTGCAACAAAAGAATGGGGATCATCAAATACTTCCTCTGATGTTTCAATAGAGGAAACTTCTTCAGCACTTATGGAACTCTTGCCAAAGGCATATGCATTATACCCCCCAATCAAGAATTGGACAGTTTTGGGTAGTCGAGCAGGGGTAAGGGCCATGCCAGCTCGCACCTCCCTGGGTGCGTTGCCTATTATAGGCTGCATTGATCAATTTGTGTTAGAGTACATGCAAAAAGATAAGCAATTTGAAAAACAACATTTTTTTTACTCTCACCAGAAAACTATTCCTATGTACTGGTTTTTGGGTGGCCTTGGCTCAAGGGGTCTTATCTACCATGGATGGCTAGGAAAACTGATTGCTAAAGCAGTAACATCACATAATCAAGATGTCCTTCCTAGTGAACTAACATCATGGCTGTCCTCCAACTAGCAACTTTATGTTGGTTAGCATTAGGTTCTTATAATCTCTTTTGTAGTTTTATTTTTT
>PA42
TGTTTTTCAACGCGATTTGAAGTTGAATATGATATTTCAGATTAAGAATACAGTGTGTGATA------ACTTGCTACCTTATTAACTTTTTATGCAGGTGACCATGATGCAGTAATTGTTTGTTTGGGTGCAAAAGCTAGTTTGTTGCCAGAACTTGCGGGCAAGTTGCCTCTTTCCACTTGCAGGGGAGTTGTGGCTCACTTGGAATTGTCAAGCACGAATAGGTCAGCATGTATCCAAAGAAAATACGGAAGGAACATTACTAAAGATAAGAATGTCTGATTTCTAGTACTTGTTTATTTTAACTGTTGGTGTACAGGGAGATATACAGAGATGAAGCACCTTCTATATTATCAGGTGTATGGGTTGCAGCTCAGAGTCCCCACAGGATTCTAATTGGTGCAACAAAAGAATGGGGATCATCAAATACTTCCTCTGATGTTTCTATAGAGGAAAATTCCTCAGCGCTTATGGAACTCTTGCCAAAGGCATATGCATTATACCCCCCAATTAAGAATTGGACAGTTTTGGGTAGTCGAGCAGGGGTAAGGGCCATGCCAGCTCGAACCTCTCTAGGTGCATTGCCTATTATAGGCTGCATTGATCAATTTGTGATAGAGTATATGCAAAAGGATAAGCAATTTGAAAAGCAACATTGTTTTTTCTCTCACCAGAAGACAATTCCTAGGTACTGGTTTGTGGGTGGCCTTGGCTCAAGGGGTCTTATCTACCATGGATGGCTAGGGAAATTGATTGCTAAAGCAGTTACATCACATAATAAAGAGGTCCTTCCTAGTGAACTAACATCATGGCTGTTCTCCAACTAGCAACTTGATGTTTGTCACCATGAAGTTCTTATAATCTCTTTGCAGTTTTATTTTTTT
>PB33
TATTGCAAAATTTTTAAAAAACTTGTGGCTAATGCTTTCATTACATGATTACTCTTTTGCATGGTAAGTGTTTTGTTTTTTGAGTATTTTTATGCAGGAGGGTATGACGCAGTAATTATTTGTTTGGGTGCAAAAGTTGGTTTGTTGCCAGAGCTTGTAGGCAAATTGCCTCTTTCCACATGCAAGGGAATTGTCGTTCATCTAGAATTGCCAACTGCTAATAGGTCAACTTCTGTTACAACAAAATTGGCAATAAGTCTATCTTGTTTAGACAACATCTATGAAATGTATTAAGATATAATTTAATGTTGCTTTTCAGAGAAATATACAACAATGAGTCCCCTTCTATATTATCTAGTGCATGGCTTGCAGCACAAGGCCCTCGCAAGATTCTTATTGGAGCAACAAAAGAGTGGGGATCTTTCAACACTTCATGTGATGTATCTATAGAGGAAGCTTCTTTGGCACTTAAAGAACTCTTGCCAAAGATATCTACAGTATACCCTGCAGTAAAAAAATGGACGGTCTTAGGGACTAAAGCAGGTTTGAGGGCCATGCCACCTCGCACATCTCTTGGTGCATTGCCTCTTATAGGTTGCATTGATAATTTTGTTTTAGAGTCGATGCAAAAGGATAAGTTGTTTGGAAAGAAAAACACTCATTC---TATCCAAAAGGTGATTCCTAGATATTGGTTTGTGGGTGGTCTTGGCTCAAGAGGGCTTATATACCATGGGTTACTGGGAAAATTGATTGCTAAAGCTGTTGCATCAGGTAATCAAGATGTCCTTCCTAGTGAACTGACATCATGGATGTTGTCCAGCTAGTGACATAAGTTTCATCCCC-CAAAAGGTGGTAAATGTTTTTGGCATCTTCACTTCAG
>PF1
TGTTTTTCAATGTGACTTGAAATTAAATTTGATATTTCCGATTGAGAACACATTGTGTGATATCTGAGACTTGCTACCTTTTCAACTTTCTATGCAGGTGACTATGATGGAGTAATCGTGTGTTTGGGTGCAAAAGCTAGTTTGTTGCCAGAACTTGCGGGCAAGTTACCTCTTTCCACTTGCAGGGGAGTTGTGGCTCACTTGGAGCTGTCAAGTAGTAATAGGTCAGCTTGTATTCAAAGAAAATACACATGGAACATTACTATCGACAAGAATTATTGATTTCTAGAATTTGTTTATTTTAACTGTTGGTGTACAGGGAGATATACAGAGACGAAGCACCTTGTATATTATCAAGTGCATGGGTTGCAGCTCAGGGCCCTCACAGGATTCTAATTGGTGCAACAAAAGAATGGGGATCATCAAAGACTTCCTCTTATGTTTCTGTAGAGGAAGCTTCCTCAGCGCTTATGGAACTCTTGCCAAAGGCATATGCATTATACCCTCCAATCAAGAATTGGACAGTTTTGGGTAGTCGAGCAGGGGTAAGGGCCATGCCAGCTCGCACCTCCCTGGGTGCATTGCCTATTATAGGTTGCATTGATCAATTTGT------GTACATGCAAAAGGATAAGCAATTTGAAAAGCAACATTTTTTTTACTCTCACCAGAAGACTATTCCTATGTACTGGTTTGTGGGTGGCCTTGGCTCAAGGGGTCTTATCTACCATGGATGGCTAGGGAAACTGATTGCTAAAGCAGTTACGTCAAGTAATCAAGATGTCCTTCCTAGTGAACTAACATCATGGCTGTCCTTCAACTAGCAACTTGATGTTGGTCACCATTAAGTTCTTATACTCTCTTTTACAGTTTTATTTTTT
>PFM1
TGTTTTTCAATGTGACTTGAAGTTGAATATGATATTCCAGGTTAAGAATACATTGTGTGATTTCTGAAACTTGCTACCTTGTTAACTTTTTATGCAGGTGACCATGATGCAGTAATTGTGTGTTTGGGTGCAAAAGCTAGTTTGTTGCCAGAACTTGCGGGCAAGTTACCTCTTTCCAATTGCAGGGGAGTTGTGGCTCACTTAGAATTGTCAAGCACTAACAGGTCAGCATGTATCCAAAGAAAATACTTAAGGAACATTACTAAAGACAAGAATGTCTGATTTTTATTACTTGTTTATCTTAACTGTTGGTGTACAGGGAGATATACAGAGATGAAGCACCTTCTATATTATCAAGTGTATGGGTTGCAGCTCAGGGTCCCCACAGGATTCTAATTGGTGCAACAAAAGAATGGGGATCATCAAATACTTTCTCTGATGTTTCTATAGAGGAAACATCCTCAGCACTTATGGAACTCTTGCCAAAGGCATATGCATTATATCCCCCAATTAAGAGTTGGACAGTTTTGGGTAGTCGAGCAGGGGTAAGGGCCATGCCAGCTCGAACCTCTCTGGGTGCATTGCCTATTATAGGCTGCATTGATCAATTTGTGTTAGAGTATATGCAAAAGGATAAGCAATTTGAAAAGAAACATTCTTGTTTCTCTCACCAGAAGACAATTCCTAGGTACTGGTTTGTGGGTGGCCTTGGCTCACGGGGTTTGATCTACCATGGATGGCTAGGGAAATTGATTGCTAAAGCAGTTACATCACATAATCAAGATGTCCTTCCTAGTGAACTAACATCATGGCTGTTCTCCAACTAGCAACTTGATGTTTGTCACCATAAAGTTCTTATAATCTCTTTGCAGTTTTATTTTTTT
>PG28
GTATTGCAAATTTAAATAAAAACTATGGCTAATGCCTTCATAATGTGATTCTTCTTTCGCATGGTAAGTATTTTCGTTTTTGAGTATTTTTATGCAGGAGGTTATGATGCAGTGATTGTTTGTCTGGGTGCAAAAGTTGCTTTGTTGCCAGAGCTCATAGGAAAATTGCCTCTTTCCACATGCAAGGGAATTGTCGCTCATCTAGAATTGCCAAGTACTAATAGGTCAGCTTCTGTTACAAGAAAATTGACAATTAGTATATCTTGTTTAGACAACA-TTAGGGTTTAAAATAAAATGTAATGTAATGTTGGTTTTCAGAGAAATATACAACAATGAAGCCCCTTCTATATTATCAAGTGCATGGCTTGCAGCACAGGGCCCTCGCAAGATTCTTATTGGAGCAACAAAAGAATGGGGATCATTAAACACTTCATGTGACGTTTCTATAGAGGAGGCTTCTTTGGCTCTTAAAGAACTCTTGCCAAAGATATCTACAGTATACCCTGCTGTAGAAAATTGGATGGTCTTGGGCACTAGAGCAGGTTTGAGGGCCATGCCACCTCGCACATCTCTAGGTGCATTGCCTCTTATAGGTTGCATTGATAATTTTGTTTTAGAGTCATTGCAAAAGGACAAATATTGTGGAAAGCAAAATGCTTATTC---TAGTGAAAAGACAATTCCTAGATATTGGTTTGTGGGTGGTCTTGGCTCAAGGGGGCTTATATACCATGGGTTATTGGGAAAATTGATTGCTAAAGCTGTTGCGTTGGGTAATCAAGATGTCCTTCCTAGTGAACTCACATCATGGATGTTGTCCAGCTAGCAACATAA-TTTCATCACCCCAAAAAGTGGTTAATGTTTTTAGCATCTTAACTTCTA
>PH2
TGTTTTTCAATGTGACTTGAAATTAAATTTGATATTTCAGATTGAGAACACATTGTGTGATATCTGAGACTTGCTACCTTTTCAACTTTCTATGCAGGTGACTATGATGGAGTAATCGTGTGTTTGGGTGCAAAAGCTAGTTTGTTGCCAGAACTTGCGGGCAAGTTACCTCTTTCCACTTGCAGGGGAGTTGTGGCTCACTTGGAGCTGTCAAGTAGTAATAGGTCAGCTTGTATTCAAAGAAAATACACATGGAACATTACTATCGACAAGAATTATTGATTTCTAGAATTTGTTTATTTGAACTGTTGGTGTACAGGGAGATATACAGAGACAAAGCACCTTGTATATTATCAAGTGCATGGGTTGCAGCTCAGGGCCCTCACAGGATTCTAATTGGTGCAACAAAAGAATGGGGATCATCAAAGACTTCCTCTTATGTTTCTGTAGAGGAAGCTTCCTCAGCGCTTATGGAACTCTTGCCAAAGGCATATGCATTATACCCCCCAATCAAGAATTGGACAGTTTTGGGTAGTCGAGCAGGGGTAAGGGCCATGCCAGCTCGCACCTCCCTGGGTGCATTGCCTATTATAGGTTGCATTGATCAATTTGT------GTACATGCAAAAGGATAAGCAATTTGAAAAGCAACATTTTTTTTACTCTCACCAGAATACTATTCCTATGTACTGGTTTGTGGGTGGCCTTGGCTCAAGGGGTCTTATCTACCATGGATGGCTAGGGAAACTGATTGCTAAAGCAGTTACATCAAGTAATCAAGATGTCCTTCCTAGTGAACTAACATCATGGCTGTCCTTCAACTAGCAACTTGATGTTGGTCACCATTAAGTTCTTATACTCTCTTTTACAGTTTTATTTTTT
>PM29
-------------------AAACTATGGTTAATGCCTTGATAACGTGATTCCTCTTTTGCATGGTTAGTATTTTATTTTT---TAATTTTCACGCAGGAGGCTATGATGCAGTAATTGTTTGTTTGGGTGCAAAAGTTGGTTTGTTGCCAGAGCTCGTAGGCAAATTGCCTCTTTCCACATGCAAGGGAATTGTCGCTCATCTAGAATTGCCGAGTGCTAATAGGTCAGCTTCTGTTACAAGGAAAGTGACGATTAATCTGTCTTGTTTAGACAACATATAGGGCTTAAAATACGATGTAATTTGATGTT-TTTTTCAGAGAAATATACAACAATGAAGCCCCTTCTATATTATCAAGTGCATGGCTTGCAGCACAGGGCCCTCGCAAGATTCTTATTGGAGCAACAAAAGAATGGGGATCATTAGATTCTTCATGTGACGTTTCTACAGAGGAAGCTTCTTTGGCTCTTACAGAACTCTTGCCAAAGATATCTACAGTATACCCTGCAATTAAAAATTGGATGGTCTTGGGCACTAGAGCAGGTTTGAGGGCCATGCCGCCTCGCACATCTCTAGGTGCATTGCCTCTTATAGGTTGCATTGATAATTTCGTTTTAGACTCGATGCAAAAGGATAACTTGTGTGGAAAGCAAAATGCTTATTC---TAGCCAAAAGTCAATTCCTAGATATTGGTTTGTGGGT------------------------------------------------------------------------------------------------------------------------------------------------------------------------------------
>PS27
-----------------------------------CTTCATAATGTGATTCCTCTTTTGCATGGTAAGTATTTTCGTTTTTGAGTATTTTTATGCAGGAGGTTATGATGCAGTGATTGTTTGTCTGGGTGCAAAAGTTGCTTTGTTGCCAGAGCTCATAGGCAAATTGCCTCTTTCCACATGCAAGGGAATTGTCGCTCATCTAGAATTGCCAAGTACTAATAGGTCAGCTTCTGTTACAAGAAAATTGACAATTAGTCTATCTTGTTTAGACAACA-TTAGGGTTTAAAATAAAATGTAATGTAATGTTGGTTTTCAGAGAAATATACAACAATGAAGCCCCTTCTATATTATCAAGTGCATGGCTTGCAGCACAGGGCCCTCGCAAGATTCTTATTGGAGCAACAAAAGAATGGGGATCATTAAACACTTCATGTGACGTTTCTATAGAGGAGGCTTCTTTGGCTCTTAAAGAACTCTTGCCAAAGATATCTACAGTATACCCTGCCATAGAAAATTGGATGGTCTTGGGCACTAGAGCAGGTTTGAGGGCCATGCCACCTCGCACATCTCTAGGTGCATTGCCTCTTATAGGTTGCATTGATAATTTTGTTTTAGAGTCATTGCAAAAGGACAAATTTTGTGGAAAGCAAAATGCTTATTC---TAGTGAAAAGACAATTCCTAGATATTGGTTTGTGGGTGGTCTTGGCTCAAGGGGGCTTATATACCATGGGTTATTGGGAAAATTGATTGCTAAAGCTGTTGCGTTGGGTAATCAAGATGTCCTTCCTAGTGAACTCACATCATGGATGTTGTCCAGCTAGCAACATAA-TTTCATCACCCCAAAAAGTGGTTAATGTTTTTAGCATCTTAACTTCTA
>PS30
TGTTTTTCAACGTGATTTGAAGTTGAATATGATATTTCAGATTAAGAATACAGTATGTGATA------ACTTGCTACCTTATTAACTTTTTATGCAGGTGACCATGATGCAGTAATTGTTTGTTTGGGTGCAAAAGCTAGTTTGTTGCCAGAACTTGCGGGCAAGTTGCCTCTTTCCACTTGCAGGGGAGTTGTGGCTCACTTGGAATTGTCAAGCACGAATAGGTCAGCATGTATCCAAAGAAAATACGGAAGGAACATTACTAAAGATAAGAATGTCTGATTTCTAGTACTTGTTTATTTTAACTGTTGGTGTACAGGGAGATATACAGAGATGAAGCACCTTCTATATTATCAGGTGTATGGGTTGCAGCTCAGGGTCCCCACAGGATTCTAATCGGTGCAACAAAAGAATGGGGATCATCAAATACTTCCTCTGATGTTTCTACAGAGGAAAATTCCTCGGCGCTTATGGAACTCTTGCCAAAGGCATATGCATTATACCCCCCAATTAAGAATTGGACAGTTTTGGGTAGTCGAGCAGGGGTAAGGGCCATGCCAGCTCGAACCTCTCTAGGTGCATTGCCTATTATAGGCTGCATTGATCGATTTGTGATAGAGTATATGCAAAAGGATAAGCAATTTGAAAAGCAACATTGTTTTTTCTCTCACCAGAAGACAATTCCTAGGTACTGGTTTGTGGGTGGCCTTGGCTCAAGGGGTCTTATCTACCATGGATGGCTAGGGAAATTGATTGCCAAAGCAGTTACATCACATAATCAAGAGGTCCTTCCTAGTGAACTAACATCATGGCTGTTTTCCAACTAGCAACTTGATGTTTGTCACCATGAAGTTCTTATAATCTCTTTGCAGTTTTATTTTTTT
>PSF43
TGTTTTTCAAAGTGACTTGAAATAAAATTTGATATTCCAGATTGAGAACACATTGTGTGATATCTGAGTCTTGCTACCTTTTCAACTATCTACGCAGGTGACTATGATGGAGTAATTGTGTGTTTGGGTGCAAAAGCTAGTTTGTTGCCAGAACTTGCGGGCAAGTTACCTCTTTCCACTTGCAGGGGAGTTGTGGCTCACTTGGAGTTGTCAAGTACTAATAGGTCAGCTTGTATCCAAAGAAAATACACATGGAACATTACTATAGACAAGAATGTCTGATTTT------TTTGTTTATTTAACTGTTGGTGTACAGGGAGATATACAGAGATGAAGCACCTTCTATATTATCAAGTGCATGGGTTGCAGCTCAGGGTCCCCGCAGGATTCTAATTGGTGCAACAAAAGAATGGGGATCATCAAATACTTCCTCTGATGTTTCAATAGAGGAAACTTCCTCAGCGCTTATGGAACTCTTGCCAAAGGCCTATACATTATACCCCCCATTCAAGAATTGGACAGTTTTAGGTAGTCGAGCAGGGGTAAGGGCCATGCCAGCTCGCACCTCCCTGGGTGCATTGCCTATTATAGGCTGCATTGATCAATTTGTGTTAAAGTACATGCAAAAGGATAAGCAATTTGAAAAGCAACATTGTTTTTACTCTCACCAGAAGGCTACTCCTATGTACTGGTTTTTGGGTGGCCTTGGCTCAAGGGGTCTTATCTACCATGGATGGCTAGGAAAACTGATTGCTAAAGCAGTAACATCACATAATCAAGATGTCCTTCCTAGTGAACTAACATCATGGCTGTCCTCCAATTAGCAACTTGATGTTGGTCACCATTAAGTTCTTATAATCTCTTATATAGTTTTATTTTTT
>PTA0
TGCTTTTCAATGTGACTTGAAGTTGAACATGATATTCCAGATTAAAAACACTTTGTGTGATCTTTGGAACTTGCTACCTTGTTATCTTTCTATGCAGGTGACTATGATGCAGTAATTGTGTGTTTGGGTGCAAAAGCTAGTTTGTTGCCAGAACTTGCGGGGAAGTTACCTCTTTCCACTTGCAGGGGAGTTGTGGCTCACTTGGAATTATCAAGCACTAATAGGTCAGCTTGTATCCAAAGAAAATATATATGGAACATTACTAAAGACAAAAATGTCTGATTTCTAGCACTTGTTTATTTTAACTGTTGGTGCACAGGGAGATATACAGAGATGAAGCGCCTTCTATATTATCAAATGTATGGGTTGCAGCTCAGGGTCCCCACAGGATTCTAATTGGTGCAACAAAAGAATGGGGATCATCAAATACTTCCTCTGATGTTTCTATAGAGGAAACTTCTTCAGCGCTTATGGAACTTTTGCCAAAGGCATATGCATTATACCCCACAATTAAGAATTGGACAGTTTTGGGTAGTCAAGCAGGGGTAAGGGCCATGCCAGTTCGCACCTCTCTGGGTGCATTGCCTATTATAGGCTGTATTGATCAATTTGTGTTAGAGTATATGCAAAAGGATAAGCAATTTGAAAAGCAACATTTTTGTTTCTCTCACGAGAAGACAATTCCTAGGTACTGGTTTGTGGGCGGCCTTGGCTCAAGGGGACTTATCTACCATGGATGGCTAGGGAAGTTGATTTCTAAAGCTGTTACATCGCATAATCAAGATGTCCTTCCCAATGAACTAACGTCATGGCTGTTCTACAACTAGCAACTTGATGTTTGT------------------------------------------
>RC54
--------------------------------------------AGAACACATTGTGTGATATCTGACTCTTTCTACCTTTTCACCTATCTACGCAGGTGATTATGATGGAGTAATTGTGTGTTTGGGTGCAAAAGCTAGTTTGTTGCCAGAACTTGCGGGCAAGTTACCTCTTTCCACTTGTAGGGGAGTTGTGGCCCACTTGGAGTTGTCAAGCACTAATAGGTCAGCTTGTATCCAAAGAAAATACACATGGAACATTACTATAGACAAGAATGTCTGATTTTTAGAATTTGTTTATTTTAACTGTTGGTGTACAGGGAGATATACAGAGATGAAGCACCTTCTATATTATCAAGTGCATGGGTCGCAGCTCAGGGTCCCCGCAGGATTCTACTTGGTGCAACAAAAGAATGGGGATCATCAAATACTTCCTCTGATGTTTCAATAGAGGAAACTTCTTCAGCACTTATGGAACTCTTGCCAAAGGCATATGCATTATACCCCCCAATCAAGAATTGGACAGTTTTGGGTGGTCGAGCAGGGGTAAGGGCCATGCCAGCTCGCACCTCCCTGGGTGCGTTGCCTATTATAGGCTGCATTGATCAATTTGTGTTAGAGTACATGCAAAAGGATAAGCAATTTGAAAAGCAACATTGTTTTTACTCTCACCAGAAAACTATTCCTATGTACTGGTTTTTGGGTGGCCTTGGCTCAAGGGGTCTTATCTACCATGGATGGCTAGGAAAACTGATTGCTAAAGCAGTAACATCACATAATCAAGATGTCCTTCCTAGTGAACTAACATCATGGCTGTCCTCCAACTAGCAACTTGATGTTGGTCACCATTAGGTTCTTATAATCTCTTTTATAGTTTTATTTTTT
>RR55
TGTTTTTCAATGTGACTTGAAATAAAATTTGATATTCCAGATTGAGAACACATTGTGTGATATCTGACTCTTTCTACCTGTTCATCTATCTACGCAGGTGATTATGATGGAGTAATTGTGTGTTTGGGTGCAAAAGCTAGTTTGTTGCCAGAACTTGCGGGCAAGTTACCTCTTTCCACTTGTAGGGGAGTTGTGGCCCACTTGGAGTTGTCAAGCACTAATAGGTCAGCTTGTATCCAAAGAAAATACACATGGAACATTACTATAGACAAGAATTTCTGATTTTTAGAATTTGTTTATTTTAACTGTTGGTGTACAGGGAGATATACAGAGATGAAGCACCTTCTATATTATCAAGTGCATGGGTCGCAGCTCAGGGTCCCCGCACGATTCTAATTGGTGCAACAAAAGAATGGGGATCATCAAATACTTCCTCAGATGTTTCAATAGAGGAAACTTCTTCAGCACTTACGGAACTCTTGCCAAAGGCATATGCATTATACCCCCCAATCAAGAATTGGACAGTTTTGGGTGGTCGAGCAGGGGTAAGGGCTATGCCAGCTCGCACCTCCCTGGGTGCGTTGCCTATTATAGGCTGCATTGATCAATTTGTGTTAGAGTACATGCAAAAGGATAAGCAATTTGAAAAGCAACATTTTTTTGACTCTCACCAGAAAACTATTCCTATGTACTGGTTTTTGGGTGGCCTTGGCTCAAGGGGTCTTATCTACCATGGATGGCTAGGAAAACTGATTGCTAAAGCAGTAGCATCACATAATCAAGATGTCCTTCCTAGTGAACTAACATCATGGCTGTCCTCCAACTAGCAACTTGATGTTGGTCACCATTAGGTTCTTATAATCTTTTTTATAGTTTTATTTTTT
>SA1
TGTTTTCCAATGTGATTTGAAGTTGAATATGATATTCCACATTAAGAATACAGTGTGTGATA------ACTTGCTACCTTGTTAACTTTTTATGCAGGTGACCATGATGCAGTAATTGTGTGTTTGGGTGCAAAAGCTAGTTTGTTGCCAGAACTTGCGGGCAAATTGCCTCTTTCCACTTGCAGGGGAGTTGTGGCTCACTTGGAATTGTCGAGCACAAATAGGTCAGCATGTATCCAAAGAAAATACGTAAGGAACATTACTAAAGACAAGAATGTCTGATTTCTAGTACTTGTTTATTTTAACTGTTGGTGTACAGGGAGATATACAGAGATGAAGCACCTTCTATATTATCAAGTGTATGGGTTGCAGCTCAGGGTCCCCACAGGATTCTAATTGGTGCAACAAAAGAATGGGGATCATCAAATACTTCCTCTGATGTTTCTATAGAGGAAAATTCCTCAGCGCTTATGGAACTCTTGCCAAAGGCATATGCATTATACCCCCCAATTAAGAATTGGACAGTTTTGGGTAGTCAAGCAGGGGTAAGGGCCATGCCAGCTCGAACCTCTCTAGGTGCATTGCCTGTTATAGGCTGCATTGATCAATTTGTATTAGAGTATATGCAAAAGGATAAGCAATTTGAAAAGCAACATTGTTTTTCCTCTCACCAGAAGGCAATTCCTAGGTACTGGTTTGTGGGTGGCCTTGGCTCAAGGGGTCTTATCTACCATGGATGGCTAGGGAAATTGATTGCTAAAGCAGTTACATCACATAATCAAGATGTCCTTCCTAGTGAACTAACGTCATGGCTGTTCTCCAACTAGCAACTTGATGTTTGTCACCATGAAGTTCTTATATTTTTTTTTGTAGGTTTTGTCTAA
>SC0
TGCTTTTCAATGTGGCTTGAAATTAAATTTGATATTCCAGATTGAGAACACATTGTGTGATATCCGAGACTTACTACCTTTTCAACTTTCTATGCAGGCGACTATGATGGAGTAATCGTGTGTTTGGGTGCAAAAGCTAGTTTGTTGCCAGAACTTGCGGGCAAGTTACCTCTTTCCACCTGCAGGGGAGTTGTGGCTCACTTGGAGTTGTCAAGCACCAATAGGTCAGCTTGTATCCAAAGAAAATACACACGGAACATTACTATAGACAAGAATGTCTGATTTCTAGTATTTGTTTATTTTAACTGTTGGTGTACAGGGAGATATACAGAAATGAAGCACCTTCTATATTATCAAGTGCATGGGTTGCAGCTCAGGGTCCCCACAGAATTCTAATTGGTGCAACAAAAGAATGGGGATCGTCAAATACTTCCTCTGATGTTTCTATAGAGGAAACTTCCTCGGCGCTTAAGGAACTCTTGCCAAAGGCATATGCATTATACCCCCCAATCAAGAATTGGACAGTTTTGGGTAGTCGAGCAGGGGTAAGGGCCATGCCAGCTCGCACCTCCCTGGGTGCATTACCTATTATAGGCTGCATTGATCAATTTGTGTTAGAGTACATGCAAAAGGATAAACAATTTGAAAAGCAACATTTTTTTTACTCTCACCAGAAGACTATTCCCATGTACTGGTTGGTGGGTGGTCTTGGCTCAAGGGGTCTTATCTACCATGGATGGCTAGGGAAACTGATTGCCAAAGCAGTTACATCACATAATCAAGATATCCTTCCTACTGAACTAACATCATGGCTGGCCT-----------------------------------------------------------------
>SE46
-------------------------------------------------------------------------------------------------------------------------------------------------------------------------------------------------------------------------------------------------------------------------------------------------------------------------------------------------------------------------------------------------------------------------------------------------------------------------------------------------------------------------------------------------------TCGGGCAGGTGTCAGGGCCATGCCACCTCGCACATCTTTGGGTGCATTGCCTCTTGTAGCTTGTGTGGATAATTTTATTTTAGAATGTGCGAGGGAAAAGGAATATTTTGAAAAGCAAACACATTATTC---TAGCCAAAGGACAGTACCTAAATACTGGTTTATGGGTGGTCTTGGCTCAAGAGGCCTTATATACCATGGTTGGTTAGGAAAGATGGTTGCTTAAGCTGTTGTCTCTGGTAATGAAGCTGCCCTTCCTAGGGAACTTACCTCATGGAAATTGTTCAAGCTGAAATGTAGTGGTGGCAATTCTCAAACAATTTGAAACAATTTTGCATGATATTCTGTT
>SG23
TTCTCTAAGCTACAACTAAGGAAAATATGTTGTATTACAGCTTAAACACATTGAATTAAAACTTCTTGACTTCCCTTTTTCTAAAAT-TTTGTGCAGGTGAATATGATGCAGTAATTGTCTGTTTGGGTGCAAAAGCTAGTTTGTTACCAGAGCTCGCAGGAAAATTACCTCTCTCCACTTGCAGGGGTGTTATAGCTCACTTGGAATTATCAAGTGCTAATAGGTCAGCTTGTATTCAAAATAAATTCTTACAGATTGTTACTATGGAAAATAATATCTGGAGTGTAAAATACTATTTTACTATCATATAGTATTCAGGGAGACATATGGAAATGAACAACCTTGTATACTATCAAGTGCATGGCTTGCAGCTCAAGGCCCACGCAGGATTCTTATCGGAGCAACAAAAGAGTGGGAATCATCCAACATGTCCTCTGATGTTTCTAAAGAGGAAGCTTCTTCAGCACTTGAAGAACTCCTGCCAAAGGTATCTGCAATATATCCTCCAATTCAAAATTGGATGGTTTTGGGTCATCAAGCAGGTGTGAGGGCCATGCCTCCTCGTACCTCTTTGGGTGCATTGCCTATTTTAGGTTGCATTGACGACTTTGTGATAGAATATATGCAAAAAGATAAGCCAACTGAAAATAAAAATCATCATGCCCCTCACCAAAAGACAATTCCTAAGTACTGGTTTGTGGGTGGCCTTGGCTCAAGGGGTCTTATATACCATGGATGGCTAGGGAAGATGATTGCTAAAGCGGTAACATCAGGTAATCAAGATATTCTTCCTGCTCAACTAACATCATGGATGCTGTCCAACTAGCCG-TTTATGTTGACCACCATAAAATGTTCAGTTACGTTAGTAATGATGTTTTTCCT
>SS22
----TTAAGCTACAACTAAGGAAAATATGTTGTATTACAGCTTAAACACATTGAATTAAAACTTCTTGACTTCCCTTTTTCTAAAAT-TTTGTGCAGGTGAATATGATGCAGTAATTGTCTGTTTGGGTGCAAAAGCTAGTTTGTTACCAGAGCTCACAGGAAAATTACCTCTTTCCACTTGCAGGGGTGTTATAGCTCACTTGGAATTATCAAGTGCTAATAGGTCAGCTTGTATTCAAAAGAAATTCTTACAGATTGTTACTATGG-AAATAATATCTGGAGTGTAAAATACTATTTTACTATCATATAGTATTCAGGGAGACATATGGAAATGAACAACCTTGTATACTATCAAGTGCATGGCTTGCAGCTCAAGGTCCTCGCAAGATTCTCATTGGAGCAACAAAAGAGTGGGAATCATCGAACATGTCCTCTGATGTTTCTAAAGAGGAAGCTTCTTCAGCACTTGAAGAACTCCTGCCAAAGGTATCTGCAATATATCCTCCAATTCAAAATTGGATGGTTTTGGGTTATCAAGCAGGTGTGAGGGCCATGCCTCCTCGCAACTCTTTGGGTGCATTGCCTATTTTAGGTTGCATTGACGACTTTGTGATAGAATATATGCAAAAGGATAAGCCAACTGAAAAGAAAAATCATCATGCCCCTCACCAAAAGACAATTCCTAAGTACTGGTTTGTGGGTGGCCTTGGCTCAAGGGGTCTTATATACCATGGATGGCTAGGGAAGATGATTGCTAAAGCGGTAACATCAGGTAATCAAGATATTCTTCCTACTCAACTAACATCATGGATGCTGTCCAACTAGCCA-TTTATGTTGACCACCATAAAATGTTAAGTTACGTTAGTAATGATGTTTTTCCT
>SV36
------------------------------------------------------------------------------------------------------------------------------------------------------------------------------------------------------------------------------------------------------------------------------------------------------------------------------------------------------------------------------------------------------------------------------------------------------------------AGGAAGCTTCTTCAGCGATTACGGAACTATTGCCAAAGATATCTGCAATTTACCCTCCAATAAAAACTTGGACAGTTTTGGGTAGTCAAGCAGGGGTCAGGGCCATGCCACCTCGCACCACTTTGGGTGCATTGCCTATTATAGGTTGCATCGATCATTTTATTGCAGAGTATATGCAAAAGGATAAG------GAAAAGACAAATTTTGATTTCTATCATCAAAAGACAATTCCTAGGTACTGGTTTGTGGGTGGCCTTGGCTCCAGGGGCCTTATATACCATGGATGGTTAGGAAAAATGATTGCTAAAGCAATTACATCAGGTGATCGAGATGTTCTTCCTACTGAACTAACATCATGGGTGCTGTCCTACTAACAAGTTAATGTTGGCCACCATCCAATGAAAAA----CAATATTGTTCACTATCTTTT
>TA17
---------------------------------------------------------------------------------------------------------------------------------------------------------------------------------------------------------------------------------------------------------------------------------------------------------------ATCATATAGTATTCAGGGATACATATGAAAACGAACAACCTTGTATACTATCAAGCGCATGGCTTGCAGCTCAAGATCCGCACAAGATTCTCATTGGAGCAACGAAAGAGTGGAAATCATCAAACATTTCCTCTGATGTTTCTGAAGAGGAAGCTTCCTCAGCACTTGAAGAACTCCTGCCAAAGGTATCTGCAATATACCCTCCAATTCAAAACTGGATGCTTTTGGGTTATCAAGCAGGTGTGAGGGCCATGCCTCCTCGCACCTCTTTGGGTGCATTGCCTATTATAGGTTGCATTGATGATTTTGTGATAGAATATATCCAAGTGGACAAGCCAACTGAAAATAAAAGTCATCGTGTCCCTCAGCAAAAGACAATTCCCAAGTACTGGTTTGTGGGTGGCCTTGGTGCAAGGGGTCTCATATACCATGGATGGCTAGGAAAGATGATTGCCGAAGCAGTAACATCAGGAGATAAAGATATCCTTCCTCCTCAATTAACATCCTGGATGCTGTCC---------------------------------------------------------------
>TB39
TTCCTCTTGGGATACTGCAAATCCATACCCTGTATTCCAGTTTAAACACATTACATTAAGATTTCTGGACTTTTTCTTTGCCAAATTTTCTGTGCAGATGGTTATGAGGCAGTGATTGTTTGTTTGGGTGCAAAAGCTACTTTGTTACCGGAGCTCGCAGGCAAATTACCTCTTTCCAATTGCAGAGGAGTTGTAGCTCACTTAGAATTATCAAACACTTATAGGTCAGCTTGTATTCAAAACAAATTATCATGGATTGTTACACTGGAAAAGAATATCTGGAGTCTAATTTCTATTTATACTATCATATGGTGTTCAGGGAGATATACAAAAATGAAGCGCCTTGTATATTATCAAGTGCATGGCTTGCAGCTCAAGGCCCACACAAAATTCTCATCGGAGCAACAAAAGAGTGGAATTCATCAAATATGTCCTCCAACGTTTCTATTGAGGAAGCTTCTTCAGCACTTGAGGAACTCCTACCAAAGTTATCTGCAACATACCCTCCAATTCAAAATTGGATGGTTTTGGGTAGTCAAGCAGGTGTGAGGGCCATGCCACCTCGCACCTCTTTGGGGGCATTGCCTATTATAGGTTGTATTGATAATTTTGTGATTGATTATTTTCAAAAGTATAAGCAGACAGAAAATACAAATTATTGTCTCTCTCACCAAAAGACAATTCCTAAGTACTGGTTTGTGGGTGGCCTTGGCTCAAGAGGTCTTATATACCATGGATGGCTAGGAAAGATGATTGCTGAAGCAGTTACATCAGGTAATGAAGATGTTCTTCCTAGTCAGCTAACATCATGGATGCTCTCCAACTAACAATTTAATGTTGGCCACCAAAATGTTCAAAAAGAGATTGGTTATAAGTATTTTTCT
>TC31
TATTGCAAAGTTTAAATAAAAACTATGGCTAATGCCTTCATAACATGATTCCTCTTTTGTCTGGGAAGTATTTACTATTTTTGATTTTTTTATGCAGGAGGTTATGATGCAGTAATTGTTTGTTTGGGCGCAAAAGTTGGTTTGTTGCCGGAGCTTGTGGGCAAATTACCTCTTTCCACATGCAAGGGAATTGTCGCTCATCTAGAATTGCCAAGTGCTAATAGGTCAGCTTCTGTTTTAAGGAAATTGACAATTAATCTATCTTGTTCAGACAACATTTAGGCTTTAAAATAAGATGTAATTTAATGTTGATGTTCAGAGAAACATACAATGATGAAGCCCCTTCTATCTTATCAAGTGCATGGCTTGCAGCGCAGGGCCCTCGCAAGATTATTATTGGAGCTACAAAAGAATGGGGATCATTAAATAATTCATGTGACGTTTCTATAGAGGAAGCTTCTTTGGCTCTTGAAGAACTCTTGCCAAAGATATCTACAGTATATCCCGCAATAAAAAATTGGATGGTCTTGGGCTCTAGATCAGGTTTGAGGGCCATGCCTCCTCGCACATCTCTAGGTGCATTGCCTCTTATAGGTTGCATTGATCATTTGGTATTAGAATCAATACAAAAGGATAAGTGGTGTGGAAAGCAAAATGCTTATTC---TTTGCAAAGGACAGTCCCTAGATATTGGTTTGTGGGTGGTCTTGGCTCAAGGGGGCTTATATACCATGGGTTTCTGGGAAAATTGATTGCTAAAGCTGTTGCATCGGGTAATCAGGATGTCCTTCCTAAAGAACTCACATCATGGTTGTTGTCTAGCTAGTGACATAATTTTCATCACTTCAAAAAGTGGTTAATGCTTTTGGCATCTTCGCTTCTA
>TN1
TTCTGTTCACTACAACTATAAGGAAAATATGGTATTCCAGTTTAAGCACATTAAATTAAAGATTTAGGGACTTATCTTGTCTAAATTTTATGTGCAGATAATTATGATGCAGTAATTGTGTGTTTGGGTGCAAAAGCGAGTTTGTTACCAGAGCTCGCAGGCAAATTACCTCTTTCTTCTTGCAGGGGAGTTGTAGCTCACTTAGAATTATCAAGTGCTAAGAGGTGAGCTTTTTCTTAAAACAAATTCTTATGGATTATCACTCTGGCAAAGAATATCTGGAGTTATAAACCTATTTATATTATCATATGGTGTTCAGGGAGCTATACAGAAATGAAGCACCTTGTATATTATCAAGTGCATGGCTTGCAGCTCAAGGTCCACACAAGATTCTCATTGGAGCAACAAAAGACTGGAAATCATCAAATACGTCCTCCAATGTTTCTATCAAGGAAGCTTCTTCAGCACTTGAAGAACTCCTGCCAAAGGTATCTACAATATACCCTCCAATTCAAAATTGGATGGTTTTGAGTACTCGAGCAGGTGTGAGGGCTATGCCACCTCGCACCTCTCTGGGTGCATTGCCTATTATAGGTTGCATTGACGATTTTGTGATACAGTATTTGCAAAAGTATAAGCAAACTGAAAAAACAAATGGTTGTTTCTATCGTGAAAAGACAATTCCTAGGTACTGGTTTGTGGGTGGCCTTGGTTCAAGAGGTCTGATATACCATGGATGGCTAGGAAAGATGATTGCTAAAGCAGTTATATCAGGTAATGAAGACGTTCTTCCTAGTCAACTAACATCATGGATGATGTCCAACTAAAAATTTAATGTTGGCCTCCATCAAACGTTCAAGAAGAGCATTAGGTCTATATTATAA
>TO14
---------------------------------------------------------------------------------------------------------------------------------------------------------------------------------------------------------------------------GATAGGTCAGCTTGTATTCAAAACAAAATCTAAGCCATTGTTACTATGGAAAATAAAATCTAGAGTGTAAAATAGTATTTTACTATCATATAGTATTCAGGGATACATATGAAAATGAACAACCTTGTATACTATCAAGTGCATGGCTTGCATCTCAAGGTCCACGCAAAATTCTCATCGGAGCAACAAAAGAGTGGAAATCATCAAACATGTCCTCTGATGTTTCTAAAGAGGAAGCTTCTTCAGCACTTGAAGAACTCCTGCCAAAGATATCTGCAATATACCCTCCAATTCAAAACTGGATGGTTTTGGGTTATCAAGCAGGTGTGAGGGCCATGCCACCTCGCACCTCTTTGGGTGCATTGCCTATTTTAGGTTGCATTAATGATTTTGTGATAGAATATATGCAAAAGGATAAGCCAACCGAAAAGAAAAGTTATCATGCTCCTCACCAAAAGACAATTCCTAAGTACTGGTTGGTGGGTGGCCTTGGCTCAAGGGGTCTCATATACCATGGTTGGCTAGGAAAGATGATTGCTAAAGCAGTAACATCAGGAGATCAAGATATTCTTCCTACTCAACTAACTTCCTGGATGCTGTCCAACTGACAG-TTCATGTGATTAACAC-------------------------------------
>TPL03
TGTTTTTCAATGCGACTTGAAATAAAATTTGATATTCCAGATTGAGAACACATTTTGTGATATCTGAGTCTTGCTACCTTTTCAACTATCTACGCAGGTGACTATGATGGAGTAATCGTGTGTTTGGGTGCAAAAGCTAGTTTGTTGCCAGAACTTGCGGGCAAGTTACCTCTTTCCACTTGCAGGGGAGTTGTGGCTCACTTGGAGTTATCAAGCACTAATAGGTCAGCTTGTATCCAAAGAAAATACACATGGAACATTACTATAGACAAGAATGTCTGATTTT------ATTGTTTATTTAACTGTTGGTGTACAGGGAGATATACAGAGATGAAGCACCTTCTATATTATCAAGTGCATGGGTTGCAGCTCAGGGTCCCCGCAGGATTCTAATTGGTGCAACAAAAGAATGGGGATCATCAAATACTTCCTCTGATGTTTCAATAGAGGAAACTTCCTCAGCGCTTATGGAACTCTTGCCAAATGCATATACATTATACCCCCCATTCAAGAATTGGACAGTTTTGGGTAGTCGAGCAGGGGTAAGGGCCATGCCAGCTCGCACCTCCCTGGGTGCATTGCCTATTATAGGCTGCATTGATCAATTTGTGTTAGAGTACATGCAAAAGGATAAGCAATTTGAAAAGCAACATTTTTTTTACTCTCACCAGAAGGCTATTCTTATGTACTAGTTT------------------------------------------------------AACTCTAGAGAATTTAAATGAGGAAACAAAGGATAT-------ATGGGAAT---------------------------------------------------------------------------------
>WN5
------------------------------------------------------------------------------------------------------------------------------------------------------------------------------------------------------------------------------------------------------------------------------------------------------------------------------------------------------------------------------------------------------------------------------------------------------------------------------------------------------------------------------------------------------------------------CCATGCCACCTCGCACTGCTCTGGGTGCATTGCCTATTATAGGTTGCATTGATCATTTGGTGATAGAGTATATGCAAAAGGATAAGCATTTGGAAAAGACAAATTATTGTCTCTCTCATCACAAGCCAATTCCTAAGTACTGGTTTGTGGGTGGCCTTGGATCAAGGGGCCTTATATACCATGGATGGCTAGGAAAAGTGATTGCTAAAGCAGTTACATCAAATAATCAAGATGTTCTACCTAATGAACTAACCTCATGGATG---TCGAACTAGAAATTTTATGCTTGTGAACACGAAATTTTTAAAATCATCATTCACTATTTTGCTTTT
