# Supplementary material for: Development of a Target Enrichment Probe Set for Conifer (REMcon)
Source: Biology (Basel). 2024 May 22;13(6):361. doi: 10.3390/biology13060361 (PMC11200496; doi:10.3390/biology13060361)
Supplement: Supplementary file 1 [file biology-13-00361-s001.zip › biology-2960267-supplementary/Sup data/secapr_alignments_paralogs/56.fasta]

>AA3
------------------------------------------------------------AGCTCAGGTGAGATTGCATCTACTGTCTTGTTGTTACTTGACTGGTTTCCTTTTAGGCCATTTATGTGTCATTGTTGGAAATATTCCTCTATGACACTTTTATTCACTTGTTTGTGTAAATTTGATAGGGGACTGGGGAAGACTATACAAACAATCGCATTTCTAGCTGCTGTGCTGCATAAAGATGTAGAATCTGATGACTTTGTTGCTGCATGGCAAGGGGAGAAGAAGAAAGATAAACATATTGAAAATAAAAAATTAGTATTGATTATTTGCCCGACATCTGTTCTTCGCAATTGGGAAAATGAGTTTCATGAATGGGGAACATTCAATGTTGCTATTTATCATGGCCCAAATAGAGACCTTGTTCTAGAGAAACTAGAAACCACTGGTGTTGAGATAGTTTTAACAAGTTTTGATACATTCCGTATTCAGGGTGGCAGCCTGTGTGAAGTGCAATGGGAAATTGTGATTGTTGATGAGGCTCATCGATTAAAGAATGAAAAATCTCAACTTTACAGGGCTTGTCAAAGAATAAAAACTAAGAAGTGTTATGGGCTTACAGGGACAATAATACAGAACAAAATCATGGATTTATTCAATGTTTTTGATTGGGTTGCTCCTGGGTGCCTGGGTACTCGTGAACACTTTCGAGAATTCTATGATGAGCCTCTCAAGCAAGGACAACGCATAAGTGCACCTGAAAGGTTTGTACGCATTGCAGAGGAGCGTAAGAAGCATCTGTTACAGGTTTTACGGAAGTATCTGTTGAGGAGAACAAAGGGGGAAACAATTGGGCATCTTATGAGGGGAAAGGAAGATAATGTTGTTTTTTGTGCAATGAGTCTGTTGCAAAGACGTGTTTACAAAAGGCTGCTGAATAGTCCAGATTTTCAATGTCTTATCTCAAAGGACCTACCATGCAGCTGTGGAAGCCATCTAACTCGAGTTGAGTGTTGCCATAAGACAGTTCCTGATGGTATTATTTGGACTTATCTTCACCGGGATAATCCTGATGGTTGCGATTCATGCCCTTTTTGCCTTGTACTCCCTTGTCTTATAAAACTTCAGCAGGTATGTAATCACAGTTCCCTAATT--TTCTACTTCTATGACAAGGTGAAAATACGTCAAACATGATTTGATGCATGCCTTTACTTTGCAGGTTAGCAACCATTTGGAGCTAATCAAACCAAACCCCAAGGATGATCCAGAGAAACAGAAAAAGGATGAAGCACTAGCTATGGCTGTTTTTG-------------------------------------------------------
>AA60
--------------------------------------------------------------------------------------------------------------------------------------------------------------------------------------------------------------------------------------------------------------------------------------------------------------------------GAAGCGGGTGTCTTTGTTCAGCCCCATAT----------------------------------AGAAGGCCTGTTTGAGCCTCTCATGCTGGATGGCACAACCAAAAATGGCCCAATTGTGAAGGTTCTTGCTTCAATCAATTATAGACTTCTTGAACATCAACGTGAGGGAGTAAAGTTCCTTTACAATTTGTACAAAGAAAATCATGGAGGTGTCCTAGGAGATGATATGGGACTAGAGAAGACTATACAAAATGATATGGAAGCCGTTTGACTCGAGTTGAGTGTTGTCATAAGACAGTTCCCGATGGGATTATCTGGTC-------------------------TTATCTTCATCGAAATAATCCAGATGGCTGTG------------ATTCATGCCCTTTCTGCCTTGTACTTCCTTGTCTAGTAAAACTTCAGCAGGCCAGTAACCATTTGGAGTTAATCAAACCAAACCCCAAGGAT------------------------GATCCAGAAAAACAGAAGAAGGAAAAAGTGTTAGGGGTTGCTGCATTTGATAAGGATG--------CTGAATTGATTGGTGGAATTTCTCCAGATGAGAGTTTCATGGGCCTTAGT-----------------GACACACAACATTGTGGAAAA-----------------------------------------------ATGAGGGCTTTAGAAAAAATAATGACATCTTGGATTTTACAGGGTGAT----------------------------------------------------------------------------------------------------------------AA------------------------------------------AGTGCTGCTTTTTAGTTATTCTGTTAGGATGTTAGA-----------------------------------------------------------------------------------------------------------
>AAR4
---------------------------TATTCTATTCTTTTTTGATTCAGTTTGCAAATTGCAGCAGGTGAGATTGCATCTACCGTCTTGTTGTTACTTGACTGGTTTCCTTTTAGGCCATTTATGTGTCATTGTTGGAAATATTCCTCTATGACACTTTTATTCACTTGTTTGTGTAAATTTGATAGGGGACTGGGGAAGACTATACAAACAATCGCATTTCTAGCTGCTGTGCTGCATAAAGATGTAGAATCTGATGACTTTGTTGCTGCATGGCAAGGGGAGAAGAAGAAAGATAAACATATTGAAAATAAAAAATTAGTATTGATTATTTGCCCGACATCTGTTCTTCGCAATTGGGAAAATGAGTTTCATGAATGGGGAACATTCAATGTTGCTATTTATCATGGCCCAAATAGAGACCTTGTTCTAGAGAAACTAGAAACCACTGGTGTTGAGATAGTTTTAACAAGTTTTGATACATTCCGTATTCAGGGTGGCAGCCTGTGTGAAGTGCAATGGGAAATTGTGATTGTTGATGAGGCTCATCGATTAAAGAATGAAAAATCTCAACTTTACAGGGCTTGTCAAAGAATAAAAACTAAGAAGTGTTATGGGCTTACAGGGACAATAATACAGAACAAAATCATGGATTTATTCAATGTTTTTGATTGGGTTGCTCCTGGGTGCCTGGGTACTCGTGAACACTTTCGAGAATTCTATGATGAGCCTCTCAAGCAAGGACAACGCATAAGTGCACCTGAAAGGTTTGTACGCATTGCAGAGGAGCGTAAGAAGCATCTGTTACAGGTTTTACGGAAGTATCTGTTGAGGAGAACAAAGGGGGAAACAATTGGGCATCTTATGAGGGGAAAGGAAGATAATGTTGTTTTTTGTGCAATGAGTCTGTTGCAAAGACGTGTTTACAAAAGGCTGCTGAATAGTCCAGATTTTCAATGTCTTATCTCAAAGGACCTACCATGCAGCTGTGGAAGCCATCTAACTCGAGTTGAGTGTTGCCATAAGACAGTTCCTGATGGTATTATTTGGACTTATCTTCACCGGGATAATCCTGATGGTTGCGATTCATGCCCTTTTTGCCTTGTACTCCCTTGTCTTATAAAACTTCAGCAGGTATGTAATCACAGTTCCCTAATT--TTCTACTTCTATGACAAGGTGAAAATACGTCAAACATGATTTGATGCATGCCTTTACTTTGCAGGTTAGCAACCATTTGGAGCTAATCAAACCAAACCCCAAGGATGATCCAGAGAAACAGAAAAAGGATGAAGCACTAGCTATGGCTGTTTTTGAGAAGGATGCTGAGTTGATTGGTGGTATTTCTCAAGATGAGAGTTTCATGGGCCT
>AF1
AACAATTCATTTTTTTCATCTTTTTATTCAGTTTGCCAATTGCAAGGTGAATGATGTTTTAAGCTATTTTGTTGCTAGACCATCTTGTTTTTAGGCCTTTTATACATCATTGTTGGAATCTTATCT---TTTTCTGCCCAATATTTTGATGATGACAATTGCATTTGTTTTTCTGTGTTAATTTATAGGGGATTGGGGAAGACTATACAAACAATTGCATTCCTAGCTGCCGTCTTGCAAAAGGAGGCAGAATATGATGATACTCTTGGTGCACCATATAGTGG---GAAGAACCAGAAACATATTGAAAATAAAAAATTAGTATTGATTATTTGCCCTACATCTGTTCTTCGCAACTGGGAAAATGAGTTTCATGAATGGGGAACATTTAACGTTGCTATATATCATGGTCCAAATAGAGACCTTGTTCTTGGAAAACTAGAAACCACTAATGTTGAGATAGTTCTAACGAGTTTTGACACATTCCGTATTCATGGTGATAGCTTGTGTGAGGTGCAATGGGAAATTGTGATTGTTGATGAAGCTCATCGTTTGAAGAATGAGAAATCACAACTTTACAAGGCTTGTCAAAGAATAAAAACTAAAAAGTGTTATGGGCTGACAGGTACAATAATGCAGAACAAAATCATGGACTTATTCAATGTTTTTGATTGGGTTGCTCCTGGATGCTTGGGTACTCGTGAACATTTTCGGGAATTCTATGATGAGCCTCTCAAGCAAGGACAACGTATAAGTGCACCTGAAAGGTTTGTGCGTATTGCAGAGGAGCGTAGAATGCATCTACTATGCGTTTTACAGAAATACCTACTAAGGAGGACAAAGGGGGAAACAATTGGTCATCTTATGAGGGGGAAGGAAGATAACGTTGTTTTTTGTGCAATGAGTCCATTTCAGAAACGTGTTTACAAGAGACTGTTGGACAGTCCAGATTTTCAGTGTCTTATCTTGAAGGACTTGCCTTGCAGCTGTGGAAGCTATCTAAATCGAGTTGAATGTTGCCATAAGACTGTTCCTGATGGGATTATTTGGTCTTATCTTCATCGGGACAATCCTGATGGCTGTGATTCATGCCCTTTTTGCCTTGTACTTCCTTGTTTGGTAAAACTTCAACAGGTAGGCAATCATAACCCCCTTTGTTTATCTAGTCTTGTGCCAGCATCAAAACATTTTAATAATGTTTTTATGCATGACT-TGCTTCACAGGTTAGTAACCATTTGGAGTTAATAAAACCAAACCCCAAGGATGATCCAGAAAAGCAGAAGAAGGATGAAGCTCTAGCTATGGCTGTTTTTGAAAAGGATGCTGAATTGATTGGTGGTATCACCCAAGATGAAAGCTTCATGGGCCT
>AG2
---------------------------------------------------------------------TGTTGCTAGACCATCTTGTTTTTAGGCCTTTTATACATCATTGTTGGAATCTTATCT---TTTTCTGCCCAATATTTTGATGATGACAATTGCATTTGTTTTTCTGTGTTAATTTATAGGGGATTGGGGAAGACTATACAAACAATTGCATTCCTAGCTGCCGTCTTGCAAAAGGAGGCAGAATATGATGATACTCTTGGTGCACCATATAGTGG---GAAGAACCAGAAACATATTGAAAATAAAAAATTAGTATTGATTATTTGCCCTACATCTGTTCTTCGCAACTGGGAAAATGAGTTTCATGAATGGGGAACATTTAACGTTGCTATATATCATGGTCCAAATAGAGACCTTGTTCTTGGAAAACTAGAAACCACTACTGTTGAGATAGTTCTAACGAGTTTTGACACATTCCGTATTCATGGTGATAGCTTGTGTGAGGTGCAATGGGAAATTGTGATTGTTGATGAAGCTCATCGTTTGAAGAATGAGAAATCACAACTTTACAAGGCTTGTCAAAGAATAAAAACTAAAAAGTGTTATGGGCTGACAGGTACAATAATGCAGAACAAAATCATGGACTTATTCAATGTTTTTGATTGGGTTTCTCCTGGATGCTTGGGTACTCGTGAACATTTTCGGGAATTCTATGATGAGCCTCTCAAGCAAGGACAACGTATAAGTGCACCTGAAAGGTTTGTGCGTATTGCAGAGGAGCGTAGAATGCATCTACTATGCGTTTTACAGAAATACCTACTAAGGAGGACAAAGGGGGAAACAATTGGTCATCTTATGAGGGGGAAGGAAGATAACGTTGTTTTTTGTGCAATGAGTCCATTTCAGAAACGTGTTTACAAGAGACTGTTGGACAGTCCAGATTTTCAGTGTCTTATCTTGAAGGACTTGCCTTGCAGCTGTGGAAGCTATCTAAATCGAGTTGAATGTTGCCATAAGACTGTTCCTGATGGGATTATTTGGTCTTATCTTCATCGGGACAATCCTGATGGCTGTGATTCATGCCCTTTTTGCCTTGTACTTCCTTGTTTGGTAAAACTTCAACAGGT-GGCAATCATAACCCCCTTTGTTTATCTAGTCTTGTGCCAGCATCAAAACATTTTAATAATGTTTTTATGCATGACT-TGCTTCACAGGTTAGTAACCATTTGGAGTTAATAAAACCAAACCCCAAGGATGATCCAGAAAAGCAGAAGAAGGATGAAGCTCTAGCTAT------------------------------------------------------------------
>AH26
TTTTGAGTGTTATGCCATATGTAGTATTCAGTTTTTTT-CTCTCAGTTTCCTTACAGATTCGATGCCACAGATGCTGGATTATCTTGCTGTTTGGCAATTTATGCTTCATAGTTGGATGGAATCTTATTTTTTCCAACCAAATCTTTAATGATTTTAATGC--CAGTCTTCTTGTGTAAATTTGATAGGGGACTTGGGAAGACTATTCAAACAATTGCATTTGTTGCTGCTGTGCTCCAAAAGGATACAGAATCTGATGATTTTGCTGCTGCATGGTCTACAGAGAAGACAAATCGAAAGCTTATTGAGAATAAAAAAGTAATATTGATTATATGTCCTACATCTGTTCTTCGCAATTGGGAAAATGAGTTTCATGAATGGGGAACATTCAATGTTGCTATTTATCATGGTGCAAACAGAGAACTTGTTCTAGGGAAATTAGAAACTAGTGGTGTTGAAATAGTTCTTACGAGTTTTGATACATTTCGTATTCATGGTGTAAGCTTGTGTGAGGTGCAATGGGAAATGGTGATTATCGATGAGGCTCATCGTTTGAAAAATGAAAAATCACAGCTTTACAAGGCTTGCCATAGAATTAAAACTAAGAAGTGTTATGGGCTTACAGGGACAATAATGCAAAACAAAATTATGGATCTATTCAATGTTTTTAATTTGGTTTCTCCTGGATGCTTGGGGACCCGTGAACACTTTAGAGAGTTCTATGACGAGCCTCTCAAGCAGGGACAACGGATAAGTGCACCTGAAAGGTTTGTGCACATTGCAGGGGAGCGTAAACAACATTTGCTACAGGTGTTGCGAAAATACCTATTGAGAAGGACAAAGGAAGAGACTATAGGGCACCTTATGATGGGAAAGGAAGATAATGTTGTATTTTGTGCTATGAGCCCATTGCAGAGACGTGTGTACAAAAGACTGTTGGAAAGCCCAGATTTTCAATGCCTTATCTCGAAGGATCTTCCTTGTAGCTGTGGGAGCCGTCTAACTCGGGTTGAGTGTTGCCACAGGACAGTTATGGATGGGATCATTTGGTCTTATATTCATCGAAATAATCCTGATGGCTGTGATTCATGCCCCTTTTGCCTTGTACTTCCTTGTCTTGTAAAGCTTCAGCAGGTATACCGTCGTGTTCCATGTTTTGATTCTATATTTATGCATGCATCAAAATGTATAAAGAGCAATTTTCAACATGGGTTTTCTATTCAGGTCAGCAATCATTTAGAGTTAATCAAACCAAACCCCAAGGATGATCCAGAGAAGCAAAAGAAGGACGAGGCTCTAGCTGCATTTGT------------------------------------------------------------
>APA47
-----------------------------------------------------------TAAGCTATTTTGTTGCTAGAACATCTTGTTTTTAGGCCATTTATACATCCTTGTTGGAATTTTATTTCT-TTTTCTGCCCAATAGTTTGATGATGACAGTTGTATTTGTTTTTTTGTGTTAATTTATAGGGGATTGGGAAAGACTATACAAACAATTGCATTCCTAGCTGCTGTCTTGCAAAATGAGGAAGAGTTTGATGATACTCTTGGTGCACCATACCGTGG---GAACAACCCAAAACAAAATGAAAATAAAAAATTAGTGTTGATTATTTGCCCTACATCTGTTCTTCGCAACTGGGAAAATGAGTTTCATGAATGGGGAACATTCGATGTTGCTATATATCATGGTCCAAATAGAGACCTTGTTCTTGGAAAACTAGAAACCACTGGTGTTGAGATAGTTCTATCGAGTTTTGACACATTCCGTATTCATGGTGATAGCCTGTGTGACGTGCAATGGGAAATTGTGATTGTTGATGAGGCTCATCGTTTGAAGAACGAGAAATCACAACTTTACAAGGCTTGTCAAAGAATAAAAACTAAAAGGTGTTATGGGCTGACAGGTACAATAATGCAGAACAAAATCATGGACTTATTCAATGTTTTTGATTGGGTTGCTCCTGGATGCTTGGGTACTCGTGAACATTTTCGGGAATTCTATGATGAGCCTCTCAAGCAAGGGCAACGTATAAGTGCACCTGAAAGGTTTGTGTGTATTGCAGAGAAGCGTAGAAAGCATCTACTGTGCGTTTTACGGAAATACCTACTGAGGAGGACAAAGGGGGAAACAATTGGTCATCTTATGAGGGGGAAGGAAGATAATGTTGTTTTCTGTGCAATGAGTCCATTGCAGAAACTTGTTTACAAGAGACTGTTGGACAGTCCAGATTTTCAGTGTCTTATCTTGAAGGACTTGCCATGCAGCTGTGGAAGCTATCTAACTCGAGTTGAATGTTGCCATAAGACTGTTCGTGATGGGATTATTTGGTCTTATCTTCATCGGGACAATCCTGATGGCTGTGATTCATGCCCTTTTTGCCTTGTACTTCCTTGTTTGGTAAAACTTCAACAGGTAGGCAGTCATATCCCCTTTTGTTTATCTACTCTTGTGCCAGCATCAAAACACTTTAATAATTGTTTTATGCATTACTTTGCTTCACAGGTTAGTAACCATTTGGAATTAATCAAACCAAACCCCAAGGATGATCCGGAAAAGCAGAAGAAGGATGAAGCTCTAGCTATGGCTGTTTTTGAAAAGGATGCTGAATTGATTGGTGGTACCACCCAAGATGAAAGCTTCATGGGCCT
>AS57
--------------------------------------------------------------------------------------------------------------TTATAATTTATTATTTTCTTCTTCCACCAAATATTATGGCTATGACAATCTTATGATATTTTTGTGTAAATTTGATAGGGGGCTCGGGAAGACTATACAAACAATTGCATTCCTAGCTGCTGTGCTGCAGAAGGAACCAGAACCTGAGGATTTTATTGGTGCTTGTTGTGATGGGAAGAAGAACCAGAAGCTTATTGAAAATAAAAAATTAGTATTGATTATTTGCCCCACATCTGTCATTCGTAATTGGGAAAATGAGTTTCATGAATGGGGAACATTCAACATTGCTATTTATCATGGTCCAAATAGAGACCTTGTTCTAGGAAAACTAGAAACCACTGGTGTTGAGATAATTCTAACAAGTTTTGATACATTTCGTATTCATGGTGACAGCCTGTGTGAAGTGCAATGGGAAGTTGTGATTGTCGATGAGGCTCATCGTTTGAAGAATGAAAAATCTCAGCTCTACAAGGCCTGTAAAAGAGTAAAAACTAAGAAATGCTATGGGCTTACAGGGACAATAATGCAAAACAAGATTATGGACTTATTCAATGTTTTTGATTGGACTACTCCTGGATGCTTGGGTTCTCGTGAACATTTTCGGGAATTTTATGATGAGCCTCTCAAACAAGGACAACGCATAAGTGCTCCTGAACGATTTATACAAATTGCAGAGGAGCGTAAACAACATCTGCTACGTGTTCTACAGAAATACCTGTTGAGGAGGACAAAGGGGGAAACAATTGGGCATCTTATGAGGGGTAAGGAAGATAATGTTGTTTTTTGTGCTATGAGTCCCTTGCAAAAGCGTGTTTACAAGAGACTGCTGGAGAGTGCAGATTTTCAGAGTCTTATCTCAAAGGACTTACCTTGCAGCTGTGGAAGCCGTCTGACTCGAGTTGAGTGTTGTCATAAGACAGTTCCTGATGGGATTATCTGGCCTTATCTTCATCGAGATAATCCAGATGGCTGTGATTCATGCCCTTTCTGCCTTGTACTCCCTTGTCTGGTAAAACTTCAGCAGGTACAAATAATATTTGCCTCCTAATTTTCTATTCTTGTGCTAGCATCAAAGTACTTGAAAATTTATTCTATGCATGGCTTCGCTTTGCAGGTCAGCAACCATTTGGAGTTAATCAAACCAAACCCCAAGGATGATCCAGAAAAACAGAAGAAGGACGAAGCACTAGCGGCAGCTGTTTTTGAGAAGGATGCTGAATTGATTGGTGGCATTGCTCAAGATGAGAGTTTCATGAGCCT
>ASA51
-------------------------------------------------------------------------------------------------------------------------------------------------------------------------------------------------------------------------------------------------------------------------------------------------------------------------------------------------------------------------AAAATGAGTTTCATGAATGGGGAACATCCAACGTTGCTATATATCATGGTCTAAATAGAGACCTTGTTCTTGGAAAACTAGAAACCACTGGTGTTGAGATAGTTCTAACAAGTTTTGACACTTTCCGTATTCATGGTGATAGCCTGTGTGAAGTGCAATGGGAAATTGTGGTTGTTGATGAGGCTCATCGTTTGAAAAATGAAAAATCACAACTTTACAAGGCTTGTCAAAGAATCAAAACTAAAAAGTGTTATGGGCTTACAGGTACAATAATGCAGAACAAAATCATGGACTTATTCAATGTTTTTGATTGTGTTGCTCCTGGATGCTTGGGTACTCGTGAACATTTTCGGGAATTCTATGATGAGCCTCTGAAACAAGGACAGCGTATAAGTGCACCTGAAAGGTTTGTGCATATTGCAGAGGAGCGTAAAATGCATCTACTATGCGTTTTACGGAAATACCTGCTGAGGAGGACAAAGGGGGAAACAATTGGGCATCTTATGAGGGGAAAGGAAGATAATGTTGTTTTTTGTGCAATGAGTCCATTGCAGAAATGTGTTTACAAGAGACTGTTGGACAGTCCAGATTTTCAGTGTCTTATCTTGAAGGACTTGCCTTGCAGCTGTGGAAGCTATCTAACTCGAGTTGAGTGTTGCCATAAGACTGTTCCTGATGGGATTATTTGGTCTTATCTTCATCGGGATAATCCTGATGGCTGTGATTCATGCCCTTTTTGCCTTGTACTTCCTTGTCTGGTAAAACTTCAACAGGTAAGCAATCATATCCCCTTTTATTTATCTACTCTTGTGCCAGAATCACAACACTTTAATAGTGCTTTTATGCATGATTCTGCTGCACAGGTCAGTAACCATTTGGAGTTAATCAAACCAAACCCCAAGGATGATCCAGAAAAGCAAAAGAAGGATGAAGCTCTTGCTATAGCAGTTTTTAAAAATGATGCTGAATTGATTGGTGGTATCACCCAAGATGAGAGCT----------
>CB35
TTTTGAGTGTTGTGCCATATGCAGTATTCGATTCTTTTATTCTCAGTTTCCTTACAGATTGGAT--CAGATATGCTGGATTATCTTGCTGTTAGGCAATTTAAGCTTTATAGTTGGATGGAATATTATTTTTTCCGACCAAATCTTTAATGATTGTAATGTCACAGTCTTCTTATGTATATTTGATAGGGGACTTGGGAAGACTATTCAAACAATTGCATTTGTTGCTGCTGTGCTCCAAAAGGATACAGAAGCTGATGATTTTGCTGCTGCATGGTCTACAGATAAGACGAACCAGAAGCACATTGAGAATGGAAAAGTAATACTGATTATATGTCCTACATCTGTTCTTCGCAATTGGGAAAATGAGTTTCATGAATGGGGAACATTCAGTGTTGCTATTTATCATGGTGCAAACAGAGAACTGGTTCTAGGAAAGTTAGAAACTAGTGGTGTTGAAATAGTTCTTACAAGTTTTGATATGTTTCGTATTCATGGTGTAAGCCTGTGTGAGGTGCAATGGGAAATGGTGATTATTGATGAGGCTCATCGTTTGAAAAATGAGAAATCACAGCTTTACAAGGCTTGTCAGAGAATTAAAACTAAAAAGTGTTATGGGCTTACAGGGACAATAATGCAAAACAGAATTATGGATCTATTCAATGTTTTTGATTTGGTTTCTCCTGGATGCTTGGGGACCCGTGAACATTTTCGAGAGTTCTATGATGAGCCTCTCAAGCAGGGACAGCGGATAAGTGCACCTGAAAGGTTTGTGCGTATTGCAGAGGAGCGTAAACAACATTTGCTACGGGTGTTGCGAAAATATCTATTGAGAAGGACAAAGGAAGAGACTATAGGGCATCTTATGATGGGAAAGGAAGATAATGTTGTTTTCTGTGCTATGAGCCCATTGCAGAGACGTGTTTACAAAAGACTGCTGGAAAGCCCAGATTTTCAATGCCTTATCTCGAAGGATCTTCCTTGTAGCTGTGGGAGCCATCTAACTCGGGTTGAGTGTTGCCACAGGACAGTTCCGCATGGGATCATTTGGTCTTATATTCATCGAAATAATCCTGATGGCTGTGATTCATGTCCATTTTGCCTTGTACTCCCTTGTCTTGTAAAGCTTCAGCAGGTATACCATGATGTTCTTGATTTTGATGCTGTTATTAGTCATGCATCAAAATGCATCAAGAGCAGTTTTCTACATGTGTTTGCTTTTTAGGTCAGCAATCATTTGGAGCTAATCAAACCAAACCCTAAGGATGATCCGGAGAAGCAAAAGAAGGATGAGGCTTTAGCTACGTTTGTTTTTGAAAAGGATGCTGGATTGATTGGTGGAGTCACTCAAGATGAGAGTTTCATGGGCCT
>CD18
GCTTGTCAAAGCTGTTTTTTATAGCAACTATTCATGCCCATGTCAATTTACCAAACCCAGAGAGAAGAGCATTACATGAAGTTTGCATTGTCTTATGCCTAGGGTATTAATATTGGATTATTATTTTCTTCTTCCACCAAATATTATGGCTATGACAATCTTATGATATCTTTGTGTAAATTTGATAGGGGACTCGGGAAGACTATACAAACAATTGCATTCCTCGCTGCTGTGCTGCGGAAGGAACCAGAATCTGATGATTTTATTGGTGGTGGCTCTAATGGGAAGAAGAACCAGAAGCTCATCGAAAATAAAAAATTAGTATTGATTATTTGTCCCACATCTGTCATTCGTAATTGGGAAAATGAGTTTCATGAATGGGGAACATTCAATATTGCTATATATCATGGTCCAAATAGAGAACTTGTTCTAGGAAAATTAGAAATCACTGGCACTGAGATAGTCCTAACAAGTTTTGATACATTCCGTATTCATGGTGACAGCCTGTGTGAAGTGCAGTGGGAAGTTGTGATTGTTGATGAGGCTCATCGTTTGAAGAATGAAAAATCTCAGCTCTACAAGGCCTGTAAAAGAGTACAAACTAAGAAATGCTATGGGCTTACGGGGACAATAATGCAAAACAAGATTATGGACTTATTCAATGTTTTTGATTGGACTACTCCTGGATGCTTGGGCTCTCGTGAACACTTTCGGGAATTCTATGACGAGCCTCTCAAACAAGGACAACGCATAAGTGCATCTGAACGATTTATACAAATTGCAGAGGAGCGTAAACAACATCTGCTACGTGTTCTACAGAAATATCTGTTGAGGAGGACAAAGGGAGAAACAATTGGGCATCTTATGAGGGGAAAGGAAGATAATGTTGTTTTTTGTGCTATGAGTCCCTTGCAAAGGCGTGTTTACAAGAGACTGTTGGAGAGTCCAGATTTTCAGAGTCTTATCTCAAAGGACTTACCTTGCAGCTGTGGAAGCCGTCTGACTCGAGTTGAGTGTTGTCATAAGACAGTTCCTGATGGGATAATCTGGTCTTATCTTCATCGAAATAATCCAGATGGCTGTGATTCTTGTCCTTTCTGCCTTGTACTTCCTTGTCTGGTAAAACTGCAGCAGGTACGGCTGAGATTTGCCTTCTAAAATTCTATTCTTGCACTGACATCAAAGTACTTGAAAAATTATTCTA--CACGGATTTGCTTTGCAGGTCAGTAACCATTTGGAGTTGATCAAACCAAACCCCAAGGATGATCCAGAAAAACAGAAAAAGGACGAAGCATTAGCAGTGGCTGTTTTTGATAAGGATGCTGAATTGATTGGT--------------------------------
>CDE34
TTTTGATTGTTGTGCCATATGCAGTATTCGATTCTTTTATTCTCAGTTTCCTTACAGATTGGAT--CAGATATGCTGGATTATCTTGCTGTTAGGCAATTTAAGCTTTATAGTTGGATGGAATATTATTTTTTCCGACCAAATCTTTAATGATTGTAATGTCACAGTCTTCTTATGTATATTTGATAGGGGACTTGGGAAGACTATTCAAACAATTGCATTTGTTGCTGCTGTGCTCCAAAAGGATACAGAAGCTGATGATTTTGCTGCTGCATGGTCTACAGATAAGACGAACCAGAAGCACATTGAGAATGGAAAAGTAATACTGATTATATGTCCTACATCTGTTCTTCGCAATTGGGAAAATGAGTTTCATGAATGGGGAACATTCAGTGTTGCTATTTATCATGGTGCAAACAGAGAACTGGTTCTAGGAAAGTTAGAAACTAGTGGTGTTGAAATAGTTCTTACAAGTTTTGATATGTTTCGTATTCATGGTGTAAGCCTGTGTGAGGTGCAATGGGAAATGGTGATTATTGATGAGGCTCATCGTTTGAAAAATGAGAAATCACAGCTTTACAAGGCTTGTCAGAGAATTAAAACTAAAAAGTGTTATGGGCTTACAGGGACAATAATGCAAAACAGAATTATGGATCTATTCAATGTTTTTGATTTGGTTTCTCCTGGATGCTTGGGGACCCGTGAACATTTTCGAGAGTTCTATGATGAGCCTCTCAAGCAGGGACAGCGGATAAGTGCACCTGAAAGGTTTGTGCGTATTGCAGAGGAGCGTAAACAACATTTGCTACGGGTGTTGCGAAAATATCTATTGAGAAGGACAAAGGAAGAGACTATAGGGCATCTTATGATGGGAAAGGAAGATAATGTTGTTTTCTGTGCTATGAGCCCATTGCAGAGACGTGTTTACAAAAGACTGCTGGAAAGCCCAGATTTTCAATGCCTTATCTCGAAGGATCTTCCTTGTAGCTGTGGGAGCCATCTAACTCGGGTTGAGTGTTGCCACAGGACAGTTCCGCATGGGATCATTTGGTCTTATATTCATCGAAATAATCCTGATGGCTGTGATTCATGTCCGTTTTGCCTTGTACTCCCTTGTCTTGTAAAGCTTCAGCAGGTATACCATGATGTTCTTGATTTTGATGCTGTTATTAGTCATGCATCAAAATGCATCAAGAGCAGTTTTCTACATGTGTTTGCTTTTTAGGTCAGCAATCATTTGGAGCTAATCAAACCAAACCCTAAGGATGATCCGGAGAAGCAAAAGAAGGATGAGGCTTTAGCTACGTTTGTTTTTGAAAAGGATGCTGGATTGATTGGTGG------------------------------
>CF38
---------------------------------------------------------TGTACTGTTGCTGTTGCTGGACTGTCTTATGTGTTGACCATTTATGCATTCATTATTGAAATGTGATTTTCTTAATCCATCAAATATCTAATA-ATGACAATCTTATGGCTTTTTTGTGTAAATTTGATAGGGGACTGGGGAAGACTATACAAACAATTGCATTCCTAGCTGCTGTGTTGCAAAAGGATGCAGAATTTGATGATTTTGCTGTCACACAGTATGGTGGGAAGAAGACCCAGAAGGTTATTGAAAATAGAAAATTAGTATTGATTATTTCCCCTACATCTGTTATTCGTAATTGGGAAAATGAGTTTCATGAATGGGGAACATTCAACGTTGCTATTTACCATGGCCCAAATAGAGACCTTGTTCTAGGAAAATTAGAAACCACTGATATCGAGATAGTTCTAACAAGTTTTGACACATTCCGTATTCATGGTGGTAGCTTGTGTGAAGTGCAATGGGAAATTGTGATTGTTGATGAGGCTCATCGTTTGAAGAATGAAAAATCTCAACTCTACAAGGCTTGTCAGAAAATAAAAACTAAGAAGTGTTATGGGCTTACAGGGACAATAATGCAGAACAAAATCATGGACTTATTCAATGTTTTTGATTGGACTGCTCCTGGTTGCTTGGGTACTCGTGAACACTTCCGGGAGTTCTATGATGAGCCTCTCAAGCAAGGACAACGTATAAGTGCACCTGAAAGGTTTGTACGCATTGCAGAGGAGCGTAAACACCATCTGCTACATGTTCTACAGAAATACCTATTGAGAAGAACAAAGGGGGAAACAATTGGGCATCTTATGAGGGGAAAGGAAGATAATGTTGTTTTTTGTGCGATGAGTCCATTGCAAAGACGTGTTTACACGAGACTGCTGGAGAGTCCAGATTTTCAGGGTCTTATCTCAAAGGACTTACCTTGCAGCTGTGGAAGCCATCTGACTCGAGTTGAGTGTTGTCATAAGACAGTTCCTGATGGGATTATATGGTCTTATCTTCATCGGGATAATCCGGATGGCTGTGATTCATGCCCTTTTTGCCTTGTACTCCCTTGCCTGGTAAAACTTCAGCAGGTACACAACTAGATTGTCTCCTATTTGTCTACTTTTGTGCCAGCATCAATGTACTTAAAACATGATTCTATGCATGGCTTTGTTTTGCAGGTCAGCAACCATTTGGAGTTAATCAAACCAAACCCCAAAGATGATCCAGAAAAACAGAAGAAGGATGCAGCATTAGCTGTGGCTGTTTTTGAGAAGGATGCTGAATTGATTGG---------------------------------
>CH19
GCTTGTCAAAGCTTTTTT--ATACCAACTATTCATGTCCATGTCAATTTACCAAACCCAGAGAGAAGAGCATTGCATACAGCTTGCATTGTCTTGTGCCCAGGGTATTAATATTGGATTATTATTTTCTTCTTCCACCAAATATTATGGCTATGACAATCTTATGATATCTTTGTGTAAATTTGATAGGGGACTCGGGAAGTCTATACAAATAATTGCATTCCTCACTACTGTGCTGCGGAAGGAACCAGAATCTGATGATTTTATTGGTGGTGGCTCTGATGGGAAGAAGAACCAGAAGCTTATTGAAAATAAAAAATTAGTATTGATTATTTGTCCCACATTTGTCATTTGTAATTGGGAAAATGAGTTTCATTAATGGGGAACATTCAATATTGCTATATATCATGGTCCAAATAGAGACCTTGTTCTAGAAAAATTAGAAATCACTGGCACTGAGATAGTCCTAACAAGTTTTGATACATTCTGTATTCATCATGACAACCTGTGTGAAGTGCAGTGGGAAGTTGTAATTGTAAATGAGGCTCATCATTTGAAGAATGAAAAATCTCAGCTCTACAAGGCCTGTAAAATAGTACAAACTAAGAAATACTATGGGCTTACAGGGACAATTATGAAAAACAAGATTATGGACTTATTCAATGTTTTTGATTGGACTACTCCTGGATGCTTGGACTCTCATGAACACTTTCGGGAATTCTATGATGACCCTCTCAAACAAGGACAATGCATAAGTGCACCTGAACAATTTATACAAATAGTAGAGGAGCATAAACAACATCAGCTACGTGTTCTACTGAAATACCTATTGAGGAGGAAAAAGGGAGAAACAATTGGGCATCTTATGAGGGGAAAGGAAGATAATGTTGTTTTTTGTGCTACGAGTCCCTTGCAAAGGCTTGTTTACAAGAGACTATTGGAGAGTCTAGATTTTCAGAGTCTTATCTCAAAGGACTTACCTTGCAGCTATGGAAGCCATCTAACTAAAGTTGAGTGTTGTCATAAGACAGTTCCTGATGGGATAATCTGGTCTTATCTTCATCGAAATAATCTAGATGGTTGTGATTCATGTCCTTTTTGCCTTGTACTTCCTTGTCTGGTAAAACTGCAGCAGGTACAGCTGAGATTTGCCTTCTAAAATTCTATTCTTGTACTGGCATCAAAGTACTTGAAAATTTATTCTA--CACAGATTTTCTTTGTAGGTCAGTAACCATTTGGAGTTAATCAAACCAAACCCCAAGGATGATCTAGAAAAACAGAAAAACGACGAAGCATTAGCGGTGGCTGTTTTTGATAAGGATGCTAAATTGATTGGTGGCAGTGCTCCAAATGAGAGTTTCATGGGCCT
>CHA37
ACTTTTGGAGTCTATTTTTTGATTCACTTTGTAAATTGCAACTTGGACGAGAGTGTATGTACTGTTGCTGTTGCTGGACTGTCTTATGTGTTGACCATTTATGCATTCATTATTGAAATGTGATTTTCTTAATCCATCAAATATCTAATA-ATGACAATCTTATGGCTTTTTTGTGTAAATTTGATAGGGGACTGGGGAAGACTATACAAACAATTGCATTCCTAGCTGCTGTGTTGCAAAAGGATGCAGAATTTGATGATTTTGCTGTCACACAGTATGGTGGGAAGAAGACCCAGAAGGTTATTGAAAATAGAAAATTAGTATTGATTATTTCCCCTACATCTGTTATTCGTAATTGGGAAAATGAGTTTCATGAATGGGGAACATTCAACGTTGCTATTTACCATGGCCCAAATAGAGACCTTGTTCTAGGAAAATTAGAAACCACTGATATCGAGATAGTTCTAACAAGTTTTGACACATTCCGTATTCATGGTGGTAGCTTGTGTGAAGTGCAATGGGAAATTGTGATTGTTGATGAGGCTCATCGTTTGAAGAATGAAAAATCTCAACTCTACAAGGCTTGTCAGAAAATAAAAACTAAGAAGTGTTATGGGCTTACAGGGACAATAATGCAGAACAAAATCATGGACTTATTCAATGTTTTTGATTGGACTGCTCCTGGTTGCTTGGGTACTCGTGAACACTTCCGGGAGTTCTATGATGAGCCTCTCAAGCAAGGACAACGTATAAGTGCACCTGAAAGGTTTGTACGCATTGCAGAGGAGCGTAAACACCATCTGCTACATGTTCTACAGAAATACCTATTGAGAAGAACAAAGGGGGAAACAATTGGGCATCTTATGAGGGGAAAGGAAGATAATGTTGTTTTTTGTGCGATGAGTCCATTGCAAAGACGTGTTTACACGAGACTGCTGGAGAGTCCAGATTTTCAGGGTCTTATCTCAAAGGACTTACCTTGCAGCTGTGGAAGCCATCTGACTCGAGTTGAGTGTTGTCATAAGACAGTTCCTGATGGGATTATATGGTCTTATCTTCATCGGGATAATCCGGATGGCTGTGATTCATGCCCTTTTTGCCTTGTACTCCCTTGCCTGGTAAAACTTCAGCAGGTACACAACTAGATTGTCTCCTATTTGTCTACTTTTGTGCCAGCATCAATGTACTTAAAACATGATTCTATGCATGGCTTTGTTTTGCAGGTCAGCAACCATTTGGAGTTAATCAAACCAAACCCCAAAGATGATCCAGAAAAACAGAAGAAGGATGCAGCATTAGCTGTGGCTGTTTTTGAGAAGGATGCTGAATTGATTGGCGGCATTTCTCAAGATGAGAGTTTCATGGGCCT
>CJ24
GCACATTGAAGCTGTTTCTTGTAGAAACTATTAATGTTCATGTCAATATACCGAACCCAGAGAGAAGAGCATTGCATGCAGTTTGCACTGTCTTTTGCTCAGGGCATTAATATTGGATTATTATTTTTTTCTCCTATGAGACATTATGTCTATGATAATCTTATGACATTTTTGTGTAAATTTGATAGGGGACTTGGGAAGACTATACAAACAATTGCATTCCTAGCCGCTGTGCTGCAGAAGGAACCAGAATCTGATAATTTTATTTGTGCTGGTGTTGATGGGAAGAAGAAGCAGAAGCTTATTGAAAATAAAAAATTAGTATTGATTATTTGCCCCACATCCGTCATTCGTAATTGGGAAAATGAGTTTCATGAATGGGGAACATTCAATATTGCTATTTATCATGGTCCAAATAGAGAACTTGTTATAGGAAAATTAGAAACCACTGGCGTTGAGATTGTTCTAACAAGTTTTGATACATTCCGTATTCATGGTGACAGCCTGTGTGAAGTGCAATGGGAAGTTGTGATTGTTGATGAGGCTCATCGTTTGAAGAATGAAAAATCTCAGCTCTACAAGGCCTGTAAAAGAGTAAAAACTAAGAAATGCTATGGGCTTACAGGGACAATTATGCAAAACAAGATTATGGACTTATTCAATGTTTTTGATTGGACTACTCCTGGATGCTTGGGTTCTCGTGAACATTTTCGGGAATTCTATGATGAGCCTCTCAAACAAGGACAACGTATAAGTGCACCTGAACGATTTATACAAATTGCAGAGGAGCGTAAACAACATCTGCTATGTGTTCTACAGAAATACCTGTTGAGGAGGACAAAGGGGGAAACAATTGGGCATCTTATGAGGGGAAAGGAAGATAATGTTGTTTTTTGTGCTATGAGTCCCTTGCAAAGGCGTGTTTACAAGAGACTACTGGAGAGTGCAGATTTTCAAAGTCTTATCTCAAAGGACTTACCTTGCAGCTGTGGAAGCCGTCTGACTCGAGTTGAGTGTTGTCATAAGACAGTTCCTGATGGAATTATCTGGTCTTATCTTCATCGAGATAATCCAGATGGCTGTGATTCATGTCCTTTCTGCCTTGTACTTCCTTGTCTGGTAAAACTTCAGCAGGTATAAATAAGATTTGCCTCCCAATTTTCTACTCTTGTTCTAGAATCAAAGTACTTGAAAATTTATTCTACGCATGGCTTTACTTTGCAGGTCAGCAACCATTTGGAGTTAATCAAACCAAACACCAAGGATGATCCAGAAAAACAGAAGAAGGATGAAGCGCTAGCGGTGGCTGTTTTTGAGAAGGATGCCGAATTGATTGGTGGCATTGCTCCAGATGAGAGTTTCATGGGCCT
>CK7
GCTCATTGAAGCTGTTTCTTATGGCACCTATTAATGTTGAAGTCAATACATTGAACCCAGAGAGAAGGGCATTGCATTCGGTGTGCACTGTCTTGTACTCAGGGCATTAATATTGGAATATTATTTTCTTCTTCCACCAAATATTATGGCTATGACAATCTTATGGCATTTTTGTGTAAACTTGATAGGGGACTGGGGAAGACTATACAAACAATTGCATTCCTAGCTGCTGTGCTGCAGAAGGAACCAGAATTTGATGATTTTGTTGGTGCTTGTTATGATGGGAAGAAGAAACAGAGGCTTATTGAAAATAAAAAATTAGTATTGATTATTTGCCCAACATCCGTCATTCGTAATTGGGAAAATGAGTTTCATGAATGGGGAACATTCAACATTGCTATTTATCATGGTCTAAACAGAGACCTGGTTCTAGGAAAATTAGAAACCACTGGTGTTGAGATAGTTCTAACAAGTTTTGATACATTTCGTATTCATGGAGACAGCCTGTGTGAAGTGCAATGGGAAGTTGTGATTGTTGATGAGGCTCATCGTTTGAAGAATGAAAAATCTCAGCTCTACAAGGCCTGTCAAAGAGTAAAAACTAAGAAATGCTATGGACTTACGGGGACGATAATGCAAAACAAGATTATGGACTTATTCAATGTTTTTGATTGGACTGCTCCTGGATGCTTGGGTACTCGTGAACACTTTCGGGAATTCTATGATGAGCCTCTCAAACAAGGACAACGCATAAGTGCACCTGAACGATTTATACAAATTGCAGAGGAGCGTAAACAACATCTGCTACATGTTCTACAGAAATACCTGTTGAGGAGGACAAAGGGGGAAACGATTGGGCATCTTATGAGGGGAAAGGAAGATAATGTTGTTTTTTGCGCGATGAGTCCCTTGCAAAGGCGTGTTTACAAGAGACTCCTGGGGAGTCCAGATTTTCAGAGTCTTATCTCAAAGGACTTCCCTTGCAGCTGTGGAAGCCGTCTGACTCGAGTTGAGTGTTGTCATAAGACAGTTCCTGATGGGATTATCTGGTCTTATCTTCATCGAGATAATCCAGATGGCTGTGATTCATGCCCTTTCTGTCTTGTACTCCCTTGCCTGGTAAAACTTCAGCAGGTATAAACAAGA-TTGTCTCCTAATTTTCTACATTTGTGCTAGCATCAAAGTACTTGAAACTTTATTCTATGCATGGCTTTGCTTTGCAGGTTAGCAACCATTTGGAGTTAATCAAGCCAAACCCCAAGGATGATCCAGAAAAACAGAAGAAGGATGAAGCACTAGCGGCAGCTGTTTTTGACAAGGATGCTGAATTGATTG----------------------------------
>CL6
GCTCATTGAAGCTGTTTCTTATGGCACCTATTAATGTTGAAGTCAATACATTGAACCCAGAGAGAAGGGCATTGCATTTGGTGTGCACTGTCTCGTACTCAGGGCATTAATATTGGAATATTATTTTCTTCTTCCACCAAATATTATGGCTATGACAATCTTATGGCATTTTTGTGTAAACTTGATAGGGGACTGGGGAAGACTATACAAACAATTGCATTCCTAGCTGCTGTGCTGCAGAAGGAACCAGAATTTGATGATTTTGTTGGTGCTTGTTATGATGGGAAGAAGAAACAGAGGCTTATTGAAAATAAAAAATTAGTATTGATTATTTGCCCAACATCCGTCATTCGTAATTGGGAAAATGAGTTTCATGAATGGGGAACATTCAACATTGCTATTTATCATGGTCTAAACAGAGACCTGGTTCTAGGAAAATTAGAAACCACTGGTGTTGAGATAGTTCTAACAAGTTTTGATACATTTCGTATTCATGGAGACAGCCTGTGTGAAGTACAATGGGAAGTTGTGATTGTTGATGAGGCTCATCGTTTGAAGAATGAAAAATCTCAGCTCTACAAGGCCTGTCAAAGAGTAAAAACTAAGAAATGCTATGGACTTACGGGGACAATAATGCAAAACAAGATTATGGACTTATTCAATGTTTTTGATTGGACTGCTCCTGGATGCTTGGGTACTCGTGAACACTTTCGGGAATTCTATGATGAGCCTCTCAAACAAGGACAACGCATAAGTGCACCTGAACGATTTATACAAATTGCAGAGGAGCGTAAACAACATCTGCTACATGTTCTACAGAAATACCTGTTGAGGAGGACAAAGGGGGAAACGATTGGGCATCTTATGAGGGGAAAGGAAGATAATGTTGTTTTTTGTGCGATGAGTCCCTTGCAAAGGCGTGTTTACAAGAGACTCCTGGGGAGTCCAGATTTTCAGAGTCTTATCTCAAAGGACTTACCTTGCAGCTGTGGAAGCTGTCTGACTCGAGTTGAGTGTTGTCATAAGACAGTTCCTGATGGGATTATCTGGTCTTATCTTCATCGAGATAATCCAGATGGCTGTGATTCATGCCCTTTCTGTCTTGTACTCCCTTGCCTGGTAAAACTTCAGCAGGTATAAACAAGA-TTGTCTCCTAATTTTCTACATTTGTGCTAGCATCAAAGTACTTGAAACTTTATTCTATGCATGGCTTTGCTTTGCAGGTTAGCAACCATTTGGAGTTAATCAAGCCAAACCCCAAGGATGATCCACAAAAACAGAAGAAGGATGAAGCACTAGCGGCAGCTGTTTTTGACAAGGATGCTGAATTGATTGGTGGCATTGCTCAAGATGAGAGTTTCATGGGCCT
>CM9
GCTTATGAAAGCTGTTTTTTATAACAACTACTAATGGCCATTTCATTGTACCAGACCCAGAGGGAAGAGCGTTGCATGTAGTTTACGTTGTCTTGTGCTCAGGACATTTATATTGGATAGTTATTTTATTATTCTGCCAA-TGCTATGGCTATGACAATCTGATGACATCTTTGTGTAAAATTGACAGGGGACTTGGGAAGACTATACAAACAATTGCATTCCTAGCTGCTGTGCTGCAGAAGGAATCAGAATGCGATGATTCTATTTGTGGTGGTTCTGATGGGAAGAAGAACCAAAAGCCTACTGAAAATAAAAAATTAGTGTTGATTATTTGTCCCACATCTGTCATTCATAATTGGGAAAATGAGTTTCATGAATGGGGAACATTCAATATTGCCATATATCATGGTGTAAATAGAGACCTTGTTCTAGGAAAATTAGAAAACCCTGGCATTGAGATTGTCCTAACAAGTTTTGATACATTCCGTATCCATGGTGACAGCCTGTGTGAAGTGCAATGGGAAGTTGTGATTGTTGACGAGGCTCATCGTTTGAAGAATGAAAAATCTCAGCTTTACAAGGCTTGTAAAAAAATAAAAACTAAGAAATGCTATGGTCTTACTGGGACAATTATGCAAAACAAGATTATGGACTTATTTAATGTTTTTGATTGGACTACTCCTGGGTGCTTGGGTTCTCGTGAACACTTCCGAGAATTCTATGATGAGCCTCTCAAACAAGGACAGCGCATAAGTGCATCTGAACGATTTATACAAATTGCAGAGGAGCGTAAACAACATCTGCTACATGTTCTACAGAAATACCTGTTGAGGAGGACAAAGGGGGAAACAATTGGGCATCTTATGAGAGGAAAGGAAGATATTGTTGTTTTTTGTGCTATGAGTCCAATGCAAAGGCGTGTTTACAAGAGACTGTTGGAGAGTCCAGATTTTCAGTGTCTTATCTTGAAAGACTTACCTTGCAGCTGTGGAAGCCGTTTGACTCGAGTTGAGTGTTGTCATAAGACAGTTCCTGATGGGATTATCTGGTCTTATCTTCATCGGAATAATCCAGATGGCTGCGATTCATGTCCTTTCTGCCTTGTACTTCCTTGTCTGGTAAAACTTCAGCAGGTACAATTAAGATTTGATTGCTTAGTTTCTATTTTAATGAGAGCATCAGAGTATTTGAATATTTATTCTA--CATGGATTTGTTTCGTAGGTCAGTAACCATTTGGAGTTAATCAAACCAAACCCCAAGGATGATCCAGAAAAACAGAAGAAGGACGAAGCGTTAGCGGTAGCTGTTTTTGATAAGGATGCTGAATTGATTGGTGGCATTTCTCCAGATGAGAGCTTCATGGGCCT
>CO8
ATCGGCCTCAGCTGTTTTTTACAACAACTATTAATGGCCATTTCATTGTACCAAACCCAGATGGAAGAGCGTTGCATGTAGTTTACATTGTCTTGTGCTCAGGATATTAATATTGGATTATTATTTTATTATTCCGTCAA-TGCTATGGCTATGACAATCTGATGACATCTTTGTGTAAATTTGACAGGGGACTTGGGAAGACTATACAAACAATTGCATTCCTAGCTGCTGTGCTGCAGAAGGAATCAGAATGCGATGATTCTATTTGTGGTGGTTCTGATGGGAAGAAGAACCAAAAACTTAATGAAAATAAAAAATTAGTGTTGATTATTTGTCCCACATCTGTCATTCATAATTGGGAAAATGAATTTCATGAATGGGGAACATTCAATATTGCTATATATCATGGTGTAAATAGAGACCTTGTTCTAGGAAAATTAGAAAACCCTGGCGTTGAGATTGTCCTAACAAGTTTTGATACATTCCGTATCCATGGTGACAGCCTGTGTGAAGTGCAATGGGAAGTTGTGATTGTTGATGAGGCTCATCGTTTGAAGAATGAAAAATCTCAGCTTTACAAGGCTTGTAAAAAAATAAAAACTAAGAAATGCTATGGACTTACTGGGACAATTATGCAAAACAAGATTATGGATTTATTTAATGTTTTTGATTGGACTACTCCTGGGTGCTTGGGTTCTCGTGAACACTTCCGAGAATTCTATGATGAGCCTCTCAAACAAGGACAGCGCATAAGTGCATCTGAACGATTTATACAAATTGCAGAGGAGCGTAAACAACATCTGCTACATGTTCTACAGAAATACCTGTTGAGGAGGACAAAGGGGGAAACAATTGGGCATCTCATGAGAGGAAAGGAAGATAATGTTGTTTTTTGTGCTATGAGTCCAATGCAAAGGCGTGTTTACAAGAGATTGTTGGAGAGTCCAGATTTTCAGTGTCTTATCTCGAAAGACTTACCTTGCAGCTGTGGCAGCCGTTTGACTCGAGTTGAGTGTTGTTATAAGACAGTTCCTGATGGGATTATCTGGTCTTATCTTCATCGGAATAATCCAGATGGCTGTGATTCATGTCCTTTCTGCCTTGTACTTCCTTGCCTGGTAAAACTTCAGCAGGTACAATTAAGATTTGCTTGCTTATTTTCTATCTTAATGAGAGCATCAGAGTACTTGAATATTTATTCTA--CATGGATTTGTTTCGTAGGTCAGTAACCATTTGGAGTTAATCAAACCGAACCCCAAGGATGATCCAGAAAAACAGAAGAAGGATGAAGCATTAGCGGTAGCTGTTTTTGATAAGGATGCTGAATTGATTGGTGGCATTGCT-----------------------
>CP16
GCTCATCAAAGCTGTTTTTTATAGCAACTATTCATGTCCATGTCAATGTACCAAGCCCAGAGAGAAGAGCATTGCATGCAGTTTGCACTGTCTTGTGCCCAGGGCATTAATATTGGATTATTATTTTCTTCTTCCACCAAATACTATGGCTAGGACAATCTTATGACATCTTTTTGTAAATTTGATAGGGGACTTGGGAAGACTATACAAACAATTGCATTCCTAGCTGCTGTGCTGCAGAAGGAACCAGAATCCGATGATTTAATTGGTGGTGGCTCTGATGGGAAGAAGAACCAGAAGCTTATTGGAAATAAAAAATTAGTATTGATTATTTGTCCCACATCTGTCATTCGTAACTGGGAAAATGAGTTTCATGAATGGGGAACATTCAATATTGCTATTTATCATGGTACAAATAGAGACCTTGTTCTAGGAAAATTAGAAACCACTGGCATTGAGATAGTCCTAACAAGTTTTGATACATTCCGTATTCATGGTGACAGCCTGTGTGAAGTGCAGTGGGAAGTTGTGATTGTTGATGAGGCTCATCGTTTGAAGAATGAAAAATCTCAGCTCTACAAGGCCTGTAAAAGAGTAAAAACTAAGAAATGCTATGGGCTTACGGGGACAATTATGCAAAACAAGATTATGGACTTATTCAACGTTTTTGATTGGACTACTCCTGGATGCTTGGGTTCTCGTGAACACTTTCGGGAATTCTATGATGAGCCTCTTAAACAAGGACAACGCTTAAGTGCATCTGAACGATTTATACAAATTGCAGAGGAGCGTAAACAACATCTGCTACGTGTTCTACAGAAATTCCTGTTGAGGAGGACAAAGGGGGAAACAATTGGGCATCTTATGAGGGGAAAGGAAGATAATGTTGTTTTTTGTGCTATGAGTCCCTTGCAAAGGCGTGTTTACAAGCGACTGTTGGAGAGTCCAGATTTTCAGAGTCTTATCTCAAAGGACTTACCTTGCAGCTGTGGAAGCCGTCTGACTCGAGTTGAGTGTTGTCATAAGACAGTTCCTGATGGGATTATCTGGTCTTACCTTCATCGAAATAATCCAGATGGCTGTGATTCATGTCCTTTCTGCCTTGTACTTCCTTGTCTGGTAAAACTTCAGCAGGTACAGATGAGATTTGCCTTCTGATTTTCTACTCTTGTACTGGCATCAAAGTACTTGAAAATTTATTCTA--CGCGGATTTGCTTTGTAGGTCAGTAACCATTTGGAGTTAATCAAACCAAACCCCAAGGATGATCCAGAAAAACAGAAAAAGGATGAAGCATTAGCGGTGGCTGTTTTCGATAAGGATGCTGAATTGATTGGTGGCATTGCTCCAGACGAGAGTTTCATGGGCCT
>CP161
GCTCATCAAAGCTGTTTTTTATAGCAACTATTCATGTCCATGTCAATGTACCAAGCCCAGAGAGAAGAGCATTGCATGCAGTTTGCACTGTCTTGTGCCCAGGGCATTAATATTGGATTATTATTTTCTTCTTCCACCAAATACTATGGCTAGGACAATCTTATGACATCTTTTTGTAAATTTGATAGGGGACTTGGGAAGACTATACAAACAATTGCATTCCTAGCTGCTGTGCTGCAGAAGGAACCAGAATCCGATGATTTAATTGGTGGTGGCTCTGATGGGAAGAAGAACCAGAAGCTTATTGGAAATAAAAAATTAGTATTGATTATTTGTCCCACATCTGTCATTCGTAACTGGGAAAATGAGTTTCATGAATGGGGAACATTCAATATTGCTATTTATCATGGTACAAATAGAGACCTTGTTCTAGGAAAATTAGAAACCACTGGCATTGAGATAGTCCTAACAAGTTTTGATACATTCCGTATTCATGGTGACAGCCTGTGTGAAGTGCAGTGGGAAGTTGTGATTGTTGATGAGGCTCATCGTTTGAAGAATGAAAAATCTCAGCTCTACAAGGCCTGTAAAAGAGTAAAAACTAAGAAATGCTATGGGCTTACGGGGACAATTATGCAAAACAAGATTATGGACTTATTCAACGTTTTTGATTGGACTACTCCTGGATGCTTGGGTTCTCGTGAACACTTTCGGGAATTCTATGATGAGCCTCTTAAACAAGGACAACGCTTAAGTGCATCTGAACGATTTATACAAATTGCAGAGGAGCGTAAACAACATCTGCTACGTGTTCTACAGAAATTCCTGTTGAGGAGGACAAAGGGGGAAACAATTGGGCATCTTATGAGGGGAAAGGAAGATAATGTTGTTTTTTGTGCTATGAGTCCCTTGCAAAGGCGTGTTTACAAGCGACTGTTGGAGAGTCCAGATTTTCAGAGTCTTATCTCAAAGGACTTACCTTGCAGCTGTGGAAGCCGTCTGACTCGAGTTGAGTGTTGTCATAAGACAGTTCCTGATGGGATTATCTGGTCTTACCTTCATCGAAATAATCCAGATGGCTGTGATTCATGTCCTTTCTGCCTTGTACTTCCTTGTCTGGTAAAACTTCAGCAGGTACAGATGAGATTTGCCTTCTGATTTTCTACTCTTGTACTGGCATCAAAGTACTTGAAAATTTATTCTA--CGCGGATTTGCTTTGTAGGTCAGTAACCATTTGGAGTTAATCAAACCAAACCCCAAGGATGATCCAGAAAAACAGAAAAAGGATGAAGCATTAGCGGTGGCTGTTTTCGATAAGGATGCTGAATTGATTGGTGGCATTGCTCCAGACGAGAGTTTCATGGGCCT
>CR44
-------------------------------------------------------GATTCATAT--AAAAGTTCTCAAGTTCTCTTCTTCTTGGCCATGCAGGCTCCTTTATTTGAATGTTGTT-----TCTTCCTCCCTGAAAAACAAGAATTTATATCTTATTTGGTTGTTTTGGAAACTTGGTAGGGGACTAGGAAAGACTATCCAAACTATAGCATTCCTTGCTGCTGTGCTTCAGAAGGATACAGAATCTGATGATTTTGTTGTACCATGGTCCACAAGGAGGATGAACCAGAAGCATGTAGAGAATAAGAAACTAGTGTTGATTATTTGCCCGACATCTGTTCTTCGCAACTGGGAAAATGAGTTTCATGAGTGGGGAACATTCAATGTTGCTATTTATCATGGTCCAAATAGAGAACTTGTTCTAGAAAAATTGGAAGCCAGTGATGTGGAAATAGTTTTGACTAGTTTTGACACATTTCGTATTCATGGTGAAAGCTTGTGTGAGGTGCAATGGGAAATTGTGATTGTTGATGAGGCTCATCGTCTGAAGAATGAAAAATCCCAGCTTTACAAAGCTTGCCTAAGAATCAAAACTAAGAAGTGTTATGGGCTTACTGGGACGATAGTGCAAAACAAAATCATGGACTTATTCAATGTTTTTGATTGGGTTGCTCCTGGATGCTTGGGGACACGAGACCATTTTCGAGAGTTCTATGATGAACCACTCAAGCAGGGTCAACGGATAAGTGCACCTGAAAGGTTTGTCTGCATTGCAGAAGAGCGTAAACAACATTTGGTGAGAGTTTTGCAGAAATATCTATTGAGGAGGACCAAGGAGGAAACTATTGGGCATCTTATGATGGGAAAGGAAGATAATGTTGTTTTCTGTGCCATGAGTTCATTGCAGAGACGCGTTTATAGGAGACTGTTGGACAGCCTAGACTTTCAGTGTCTTATCACAAAGGATCTGCCTTGCAGCTGTGGAAGCCCTCTAACTCGGATTGAGTGTTGCCATAGGACAGTTCCTGAAGGGATCATTTGGTCTTATCTTCATCGTGACAATCCTGATGGCTGTGATTCATGCCCCTTTTGCCTTGTTCTCCCTTGTCTGGTAAAGCTGCAGCAGGTATGACAAAATAATTTGGGTTTTAGTATTATTTTTATGCATGCATCAAAATAGTTCAAAAATTTTGTCTTAAAGGGTTTTGCATTTCAGGTCAGCAATCATCTGGAGCTAGTAAAACCAAATCCCAAGGATGATCCAGA------------------------------------------------------------------------------------------------
>CT15
--------------------------ACTGTTCATGTCCATGTCAATGTACCAAGCCCAGAGAGAAGAGCATTGCATGCAGTTTGCACTGTCTTGTGCCCAGGGCATTAATATTGGATTATTATTTTCTTCTTCCACCAAATATTATGGCTAGGATAATCTTATGACATCTTTGTGTAAATTTGATAGGGGACTTGGGAAGACTATACAAACAATTGCATTCCTAGCTGCTGTTCTGCAGAAGGAACCAGAATCCGATGATTTAATTGGTGGTGGCTCTGATGGGAAGAAGAACCAGAAGCTTATTGGAAATAAAAAATTAGTATTGATTATTTGTCCCACGTCTGTCATTCGTAACTGGGAAAATGAGTTTCATGAATGGGGAACATTCAATATTGCTATTTATCACGGTACAAATAGAGACCTTGTTCTAGGAAAATTAGAAACCACTGGCATTGAGATAGTCCTAACAAGTTTTGATACATTCCGTATTCATGGTGACAGCCTGTGTGAAGTGCAGTGGGAAGTTGTGATTGTTGATGAGGCTCATCGTTTGAAGAATGAAAAATCTCAGCTCTACAAGGCCTGTAAAAGAGTAAAAACTAAGAAATGCTATGGGCTTACGGGGACAATTATGCAAAACAAGATTATGGACTTATTCAATGTTTTTGATTGGACTACTCCTGGATGCTTGGGTTCTCGTGAACACTTTCGGGAATTCTATGATGAGCCTCTCAAACAAGGACAACGCATAAGTGCATCTGAACGATTTATACAAATTGCAGAGGAGCGTAAACAACATCTGCTACATGTTCTACAGAAATTCCTGTTGAGGAGGACAAAGGGGGAAACAATTGGGCATCTTATGAGGGGAAAGGAAGATAATGTTGTTTTTTGTGCTATGAGTCCCTTGCAAAGGCGTGTTTACAAGCGACTGTTGGAGAGTCCAGATTTTCAGAGTCTTATCTCAAAGGACTTACCTTGCAGCTGTGGAAGCCGTCTGACTCGAGTTGAGTGTTGTCATAAGACAGTTCCTGATGGGATTATCTGGTCTTACCTTCATCGAAATAATCCAGATGGCTGTGATTCATGTCCTTTCTGCCTTGTACTTCCTTGTCTGGTAAAACTTCAGCAGGTACAGCTGAGATTTGCCTTCTGATTTTCTACTCTTGTACTGGCATTAAAGTACTTGAAAATTTATTCTA--CACAGATTTGCTTTGTAGGTCAGCAACCATTTGGAGTTAATCAAACCAAACCCCAAGGATGATCCAGAAAAACAGAAAAAGGACGAAGCATTAGCGGTGGCTGTTTATGATAAGGATGCTGAATTGATTGGTGGCATTGCTCCAGATGAGAGTTTCATGGGCCT
>DA12
ACTCATCAAAGCTGTTTTTTGTAGCAACTATTAATGTTCATTTCATTTTACCAAACTCAGAGAGAAGAGCGTTGTATGTAGTTTGCATTGTCTTGTGCTTAGGACGTTAGTATTGGCTTATTATTTTATTATTCCACCAA--TGTATGGCTATGACAATCTGATGACATCTTTGTGTAAATTTGACAGGGGACTTGGGAAGACTATACAAACAATTGCATTCCTAGCTGCTGTCCTGCAGAAGGAATCAGAATGCGATGATTCTATTTGTCGTGGTTCTGATGGGAAGAAGAACCAAAAGCTTAATGAAAATAAAAAACTAGTGTTGATTATTTGTCCCACATCAGTCATTCATAATTGGGAAAATGAGTTTCATGAATGGGGAACATTCAATATTGCTATATATCATGGTGCAAATAGAGACCTTGTTCTAGGAAAATTAGAAAACCCTGGCATTGAGATTGTCCTAACAAGTTTTGATACATTCCGTATCCATGGTGACAGCCTGTGTGAAGTGCAATGGGAAGTTGTGATTGTTGATGAGGCTCATCGTTTGAAGAATGAAAAATCTCAGCTTTACAAGGCTTGTAAAAAAATAAAAACTAAGAAATGCTATGGGCTTACTGGGACAATTATGCAAAACAAGATTATGGACTTATTTAATGTTTTTGATTGGACTGCTCCTGGGTGCTTGGGTTCTCGTGAACACTTTCGAGAATTCTATGATGAGCCTCTCAAGCAAGGACAACGCATAAGTGCATCTGAACGATTTATACAAATTGCAGAGGAGCGTAAACAACATCTGCTACATGTTCTACAGAAATACCTGTTGAGGAGGACAAAGGGGGAAACAATTGGGCATCTTATGAGAGGAAAGGAAGATAATGTTGTTTTTTGTGCTATGAGTCCCATGCAAAGGCGTGTTTACAAGAGACTATTGGAGAGTCCAGATTTTCAGTGTCTTATCTCAAAGGACTTACCTTGCAGCTGTGGAAGCCGTCTGACTCGAGTTGAGTGTTGTCATAAGACAGTTCCTGATGGGATTATCTGGTCTTATCTTCATCGGAATAATCCAGATGGCTGTGATTCATGTCCTTTCTGCCTTGTACTTCCTTGTCTGGTAAAACTTCAGCAGGTACAATTAAGATTTGCCTGCTTAGTTTCTATGTTAATGAGAGCATCGGAGTACTTGAACATTTATTCTA--CACGGGTTTGTTTTGCAGGTCAGTAACCATTTGGAGTTGATCAAACTGAACCCCAAGGATGATCCAGAAAAACAGAAGAAGGACGAAGCGTTAGCGGTAGCTGTTTTTGATAAGGATGCTGAATTGATTGGTGGCATTGCTCCAGATGAGAGTTTCATGGGCCT
>DB53
AGACATTCGCTTTTTTCATATTTTTATTCAGTTTGCAAATTGCAAGGTGAATGATGTTGTAAGCTATTTTGTTGCTAGACCATCCTCTTTTTAGGCCATTTATACATCATTATTGGAATCTTATTTTCTTTCTTTGCCCAATAGTTTGATGACAACAATTGCACTTGTATGTATGTGTTAATTTATAGGGGATTGGGGAAGACTATACAAACAATTGCATTCCTAGCTGCCGTCTTTCAAAAGGAGGCAGAATATGACGATACTCTTGGTGCACCATACAGTGG---GAAGAATCAGAAACATATTGAAAATAAAAAATTAGTATTGATTATTTGCCCTACATCTGTTCTGCGCAACTGGGAAAATGAGTTTCATGAATGGGGAACATTCAACATTGCTATATATCATGGTCAAAATAGAGACCTTGTTCTTGGAAAACTAGAAACCACTGGCGTTGAGATAGTACTAACAAGTTTTGACATATTCCGTATTCATGGTGATAGCCTGTGTGAGGTGCAATGGGAAATTGTGATTGTTGATGAAGCTCATCGTTTGAAGAACGAGAAATCACAACTTTACAAGGCTTGTCAAAGAATAAAAACTAAAAAGTGTTATGGGCTGACAGGTACGATAATGCAGAACAAAATCATGGACTTATTCAATGTCTTTGATTGGGTTGCTCCTGGATGCTTGGGTACTCGTGAACATTTTCGGGAATTCTATGATGAGCCTCTCAAGCAAGGACAACGTATAAGTGCACCTGCTAGGTTTGTGCATATTGCAGAGGAGCGTAGAATGCATCTACTCCGTGTTTTACAGAAATACCTACTGAGGAGGACAAAGACAGAAACAATTGGTCATCTTATGAGGGGGAAGGAAGATAACGTTGTTTTCTGTGCAATGAGTCCATTTCAGAAATGTGTTTACAAGAGACTGTTGGATAGTCCAGATTTCCAGTGTCTTATCTTGAAGGACTTGCCTTGCAGCTGTGGAAGCTATCTAACTCGAGTTGAATGTTGCCACAGGACTGTTCGTGATGGTATTATTTGGTCTTATCTTCATCGGGACAATCCTGATGGCTGTGATTCATGCCCTTTTTGCCTTGTACTTCCTTGTTTGGTAAAACTTCAACAGGTAGGCAATCATACCCTCCTTTGTTTATCTACTTTTGTGTCAGCATCAAAACACTTTAATAATGATTTTATGCATGAATTTGTTTCACAGGTTAGTAACCATTTGGAGTTAATCAAACCAAACCCCAAGGATGATCCAGAAAAGCAGAAGAAGGACGAAGCTCTAG----------------------------------------------------------------------
>DD1
-----------------------------------------------------------------------------------------------------------------------CTTATTTTCTTTTTCTGCCCAATGGTTGGATGATGTCAATTGCATTTGTATTTTTGTGTTAATTTATAGGGGATTGGGGAAGACTATACAAACAATTGCATTCCTAGCTGCTGTCTTGCAAAAGGAGGCAGAATATGATGATACTCTTGGTGCACCATACAGTGG---GAAGAACCAGAAACATATTGAAAATAAAAAAATAGTATTGATTATTTGCCCTACATCTGTTCTTCGCAACTGGGAAAATGAGTTTCATGAATGGGGAACATTCAACATTGCTATATATCATGGTCCAAACAGGGACCTTGTTCTTGGAAAACTAGAAGCCACTGGTGTTGAGATAGTTCTAACGAGTTTTGACACATTCCGTATTCATGGTGATAGCCTATGTGAGGTGCAATGGGAAATTGTGATTGTTGATGAAGCTCATCGTTTGAAGAACGAGAAATCACAACTTTACAAGGCTTGTCAAAGAATAAAAACTAAAAAGTGTTATGGGCTGACAGGTACAATAATGCAGAACAAAATCATGGACTTATTCAATGTTTTTGATTGGGTTGCTCCTGGATGCTTGGGTACTCGTGAACATTTTCGGGAATTCTATGATGAGCCTCTCAAGCAAGGACAACGTATAAGTGCACCTGAAAGGTTTGTGCATATTGCAGAGGAGCGTAGAATGCATCTACTACGTGTTTTACAGAAATACCTACTGAGGAGGACGAAAGCGGAAACAATTGGTCATCTTATGAGGGGGAAGGAAGATAACGTTGTTTTCTGTGCAATGAGTCCATTTCAGAAACGTGTTTACAAGAGACTGTTGGACAGTCCAGATTTTCAGTGTCTTATCTTGAAGGACTTGCCTTGCAGCTGTGGAAGCTATCTAACTCGAGTTGAATGTTGCCATAAGACTGTTCGTGATGGGATTATTTGGTCTTATCTTCATCGGGACAATCCTGATGGGTGTGATTCATGCCCTTTTTGCCTTGTACTTCCTTGTTTGGTAAAACTTCAACAGGTAGGCAATCGTA-CTCCCTTTGTTTATCTACTCTTGTGCCAGCATCAAAACACTTTAATAATGGTTTTATGCGTGACTTTTCTTCACAGGTTAGTAACCATTTGGAGTTAATCAAACCAAACCCCAAGGATGATCCAGAAAAGCAGAAGAAGGATGA------------------------------------------------------------------------------
>DIM50
AGACATTCACTTTTTTCATCTTTTTATCCAGTTTGCAAATTGCAAGATGAATGATGTTGTAAGCTATTTTGTTGCTAGATCATCCTCTTTTTAGGCCATTAATACATCATTGTTGGAATCTTATTTTCTTTTTCTGCCCAATAGTTGGATGATGTCAATTGGATTTGTATTTTTGTGTTAATTTATAGGGGATTGGGGAAGACTATACAAACAATTGCATTCCTAGCTGCCGTCTTGCAAAAGGAGGCAGAATATGATGATACTCTTGGTGCACCATACAGTGG---GAAGAACCAGAAACATATTGAAAATAAAAAAATAGTATTGATTATTTGCCCTACATCTGTTCTTCGCAACTGGGAAAATGAGTTTCATGAATGGGGAACATTCAACATTGCTATATATCATGGTCCAAACAGGGACCTTGTTCTTGGAAAACTAGAAGCCACTGGTGTTGAGATAGTTCTAACGAGTTTTGACACATTCCGTATTCATGGTGATAGCCTATGTGAGGTGCAATGGGAAATTGTGATTGTTGATGAAGCTCATCGTTTGAAGAACGAGAAATCACAACTTCACAAGGCTTGTCAAAGAATAAAAACTAAAAAGTGTTATGGGCTGACAGGTACAATAATGCAGAACAAAATCATGGACTTATTCAATGTTTTTGATTGGGTTGCTCCTGGATGCTTGGGTACTCGTGAACATTTTCGGGAATTCTATGATGAGCCTCTCAAGCAAGGACAACGTATAAGTGCACCTGAAAGGTTTGTGCATATTGCAGAGGAGCGTAGAATGCATCTACTACGTGTTTTACAGAAATACCTACTGAGGAGGACGAAAGCGGAAACAATTGGTCATCTTATGAGGGGGAAGGAAGATAACGTTGTTTTCTGTGCAATGAGTCCATTTCAGAAACGGGTTTACAAGAGACTGTTGGACAGTCCAGATTTTCAGTGTCTTATCTTGAAGGACTTGCCTTGCAGCTGTGGAAGCTATCTAACTCGAGTTGAATGTTGCCATAAGACTGTTCGTGATGGGATTATTTGGTCTTATCTTCATCGGGACAATCCTGATGGGTGTGATTCATGCCCTTTTTGCCTTGTACTTCCTTGTTTGGTAAAACTTCAACAGGTAGGCAATCATA-CTCCCTTTGTTTATCTACTCTTGTGCCAGCATCAAAACACTTTAATAATGGTTTTATGCGTGACTTCTCTTCACAGGTTAGTAACCATTTGGAGTTAATCAAACCAAACCCCAAGGATGATCCAGAAAAGCAGAAGAAGGATGAATCTCTAGCTAAGGCTGTTTTTGAAAAGGATGCTGAATTGATTGGTGGTATCACCCAAGATGAGAGCTTCATGGGCCT
>EN45
-----------------------------------------------------------------------------------------------------------------------------------------------------------------------------------------------------------------------------------------------------------------------------------------------------------------------------------------------------------------------------------------------------------------------------------------------------------------------CGTGATAATCCTGATGGCTGTGATTCATGCCCCTTTTTGCCTTGTTCTCCCTTGTCTGGTAAAGCTGCAGCAGGTCAGCA------------ATCATTTGGAGCTTATAAAACCAAATCCCAAGGATGATCCTGAAAAACAGAAGAAGGATCAAGCTTTAGCTGTGGCTGTTTTCAAAA----------------------------------TGATGCTGGCTTAATTGGTGGCACGACTCAAGATGAGAGTTTCATGAGCCTTAGTGATGCTCAACACTGTGGAAAAATGCGAGCATTAGCAAAGCTAATGTCATCTTGGATTTCACAGGGTGACAAAGTTCTTCTCTT----------------CAGCTATTCAGTAAGGATACTTGACATTCTAGAGAAATTCCTCATTCGCAAGGGCTAT----TGCTTTTCTCGACTTGATGGGTCGATTCCAAGGAGTAGCCGCCAGTCCCTTCTT------------------------------------------------------------------------------------------------------------------------------------------------------------------------------------------------------------------------------------------------------------------------------------------------------------------------------------------------------------------------------------------------------------------------------------------------
>FC13
GCTCATTAAAGCTGTTTTTTGTAGCAACTATTAATGTTCATTTCATTTTACCAAACCCAGAGAGAAGAGCGTTGTATGTAGTTTGCATTGTCTTGTGCTTAGGACGTTAATATTGGCTTATTATTTTATTATTCCACCAA--TGTATGGCTATGACAATCTGATGACATCTTTGTGTAAATTTGACAGGGGACTTGGGAAGACTATACAAACAATTGCATTCCTAGCTGCTGTGCTGCAGAAGGAATCAGAATGCAATGATTCTATTTGTCGTGGTTCTGATGGGAAGAAGAACCAAAAGCTTAATGAAAATAAAAAACTAGTGTTGATTATTTGTCCCACATCAGTCATTCATAATTGGGAAAATGAGTTTCATGAATGGGGAACATTCAATATTGCTATATATCATGGTGCAAATAGAGACCTTGTTCTAGGAAAATTAGAAAACCCTGGCATTGAGATTGTCCTAACAAGTTTTGATACATTCCGTATCCATGGTGACAGCCTGTGTAAAGTGCAATGGGAAGTTGTGATTGTTGATGAGGCTCATCGTTTGAAGAATGAAAAATCTCAGCTTTACAAGGCTTGTAAAAAAATAAAAACTAAGAAATGCTATGGGCTTACTGGGACAATTATGCAAAACAAGATTATGGACTTATTTAATGTTTTTGATTGGACTGCTCCTGGGTGCTTGGGTTCTCGTGAACACTTTCGAGAATTCTATGATGAGCCTCTCAAGCAAGGACAACGCATAAGTGCATCTGAACGATTTATACAAATTGCAGAGGAGCGTAAACAACATCTGCTACATGTTCTACAGAAATACCTGTTGAGGAGGACAAAGGGGGAAACAATTGGGCATCTTATGAGAGGAAAGGAAGATAATGTTGTTTTTTGTGCTATGAGTCCCATGCAAAGGCGTGTTTACAAGAGACTGTTGGAGAGTCCAGATTTTCAGTGTCTTATCTCAAAGGACTTACCTTGCAGCTGTGGAAGCCGTCTGACTCGAGTTGAGTGTTGTCATAAGACAGTTCCTGATGGGATTATCTGGTCTTATCTACATCGGAATAATCCAGATGGCTGTGATTCATGTCCTTTCTGCCTTGTACTTCCTTGTCTGGTAAAACTTCAGCAGGTACAATTAAGATTTGCCTGCTTAGTTTCTATCTTAATGAGAGCATCAGAGTACTTGAACATTTATTCTA--CACGGGTTTGTTTTGCAGGTCAGTAACCATTTGGAGTTAATCAAACTGAACCCCAAGGATGATCCAGAAAAACAGAAGAAGGACGAAGCGTTAGCGGTAGCTGTTTTTGATAAGGATGCTGAATTGATTGGTGGCATTGCTCCAGATGAGAGTTTCATGGGCCT
>FTS1
AGACATTCATTTTTTTCATATTTTTATTCAGTTTGCAAATTGCAAGGTGAATGATGTTGTAAGCTATTTTGTTGCTAGACCATCCTCTTTTTAGGCCATTTATACATCATTGTTGGAATCTTATTTTCTTTTTCTGCCCAATAGTTTGATGACAACAATTGCATTTGTATTTATGTGTTAATTTATAGGGGATTGGGGAAGACTATACAAACAATTGCATTCCTAGCTGCCGTCTTTCAAAAGGAGGCAGAATATGACGATACTCTTGGTGCACCATACAGTGG---GAAGAATCAGAAACATATTGAAAATAAAAAATTAGTATTGATTATTTGCCCTACATCTGTTCTGCGCAACTGGGAAAATGAGTTTCATGAATGGGGAACATTCAACATTGCTATATATCATGGTCAAAATAAAGACCTTGTTCTTGGAAAACTAGAAACCACTGGTGTTGAGATAGTACTAACGAGTTTTGACATATTCCGTATTCATGGTGATAGCCTGTGTGAGGTGCAATGGGAAATTGTGATTCTTGATGAAGCTCATCGTTTGAAGAACGAGAAATCAAAACTTTACAAGGCTTGTCAAAGAATAAAAACTAAAAAGTGTTATGGGCTGACAGGTACGATAATGCAGAACAAAATCATGGACTTATTCAATGTCTTTGATTGGGTTGCTCCTGGATGCTTGGGTACTCGTGAACATTTTCGGGAATTCTATGATGAACCTCTCAAGCAAGGACAACGTATAAGTGCACCTGCTAGGTTTGTGCATATTGCAGAGGAGCGTAGAATGCATCTACTACGTGTTTTACAGAAATACCTACTGAGGAGGACAAAGGCAGAAACAATTGGTCATCTTATGAGGGGGAAGGAAGATAACGTTGTTTTCTGTGCAATGAGTCCATTTCAGAAACGTGTTTACAAGAGACTGTTGGATAGTCCAGATTTCCAGTGTCTTATCTTAAAGGACTTGCCTTGCAGCTGTGGAAGCTATCTAACTCGAGTTGAATGTTGCCACAAGACTGTTCGTGATGGTATTATTTGGTCTTATCTTCATCGGGACAATCCTGATGGCTGTGATTCATGCCCTTTTTGCCTTGTACTTCCTTGTTTGGTAAAACTTCAACAGGTAGGCAATCATACCCTCCTTTGTTTATCTACTTTTGTGTCAGCATCAAAACACTTTAATAATGATTTTATGCATGACTTTGCTTCACAGGTTAGTAACCATTTGGAGTTAATCAAACCAAACCCCAAGGATGATCAAGAAAAGCAGA----------------------------------------------------------------------------------------
>FTS2
AGACATTCATTTTTTTCATATTTTTATTCAGTTTGCAAATTGCAAGGTGAATGATGTTGTAAGCTATTTTGTTGCTAGACCATCCTCTTTTTAGGCCATTTATACATCATTGTTGGAATCTTATTTTCTTTTTCTGCCCAATAGTTTGATGACAACAATTGCATTTGTATTTATGTGTTAATTTATAGGGGATTGGGGAAGACTATACAAACAATTGCATTCCTAGCTGCCGTCTTTCAAAAGGAGGCAGAATATGACGATACTCTTGGTGCACCATACAGTGG---GAAGAATCAGAAACATATTGAAAATAAAAAATTAGTATTGATTATTTGCCCTACATCTGTTCTGCGCAACTGGGAAAATGAGTTTCATGAATGGGGAACATTCAACATTGCTATATATCATGGTCAAAATAAAGACCTTGTTCTTGGAAAACTAGAAACCACTGGTGTTGAGATAGTACTAACGAGTTTTGACATATTCCGTATTCATGGTGATAGCCTGTGTGAGGTGCAATGGGAAATTGTGATTCTTGATGAAGCTCATCGTTTGAAGAACGAGAAATCAAAACTTTACAAGGCTTGTCAAAGAATAAAAACTAAAAAGTGTTATGGGCTGACAGGTACGATAATGCAGAACAAAATCATGGACTTATTCAATGTCTTTGATTGGGTTGCTCCTGGATGCTTGGGTACTCGTGAACATTTTCGGGAATTCTATGATGAACCTCTCAAGCAAGGACAACGTATAAGTGCACCTGCTAGGTTTGTGCATATTGCAGAGGAGCGTAGAATGCATCTACTACGTGTTTTACAGAAATACCTACTGAGGAGGACAAAGGCAGAAACAATTGGTCATCTTATGAGGGGGAAGGAAGATAATGTTGTTTTCTGTGCAATGAGTCCATTTCAGAAACGTGTTTACAAGAGACTGTTGGATAGTCCAGATTTCCAGTGTCTTATCTTAAAGGACTTGCCTTGCAGCTGTGGAAGCTATCTAACTCGAGTTGAATGTTGCCACAAGACTGTTCGTGATGGTATTATTTGGTCTTATCTTCATCGGGACAATCCTGATGGCTGTGATTCATGCCCTTTTTGCCTTGTACTTCCTTGTTTGGTAAAACTTCAACAGGTAGGCAATCATACCCTCCTTTGTTTATCTACTTTTGTGTCAGCATCAAAACACTTTAATAATGATTTTATGCATGACTTTGCTTGACAGGTTAGTAACCATTTGGAGTTAATCAAACCAAACCCCAAGGATGATCCAGAAAAGCAGAAGAAGGACGAAGCTCTAGCTATGGCTGTTTTTCAAAGGGATGCTGAATTGATTGGTGGTATCACCCAAGATGAGAGCTTCATGGGCCT
>GG1
ATTCTCATGTTGAATTTTGT------ATTCAGCATGGGCGTTGCATTCACTTTATAAGTCATAT--AATAATTACTGAACTCAGTTCTCTTTTAGACATATAGGCTTCTTTTTTGAGATTAT-------ATATTTTCCAAAAATTTAATGCTTTACTATCTCATTTGCTTGTTATGGAAACTTGGCAGGGGACTTGGAAAGACTATCCAAACAATTGCATTTCTTGCCGCCGTGCTCCATAAGGATGCAGAATCTGATGATTGTGGCACTGCATGGTCCACCAAGAGAATGAACCAGAGGCATATAGACAATAAGAAAGTAGTATTGATCATTTGCCCTACATCTGTTATTCGCAACTGGGAAAATGAATTTCATGAGTGGGGAGCATTCAATGTTGCTATTTATCATGGTCCAAATAGAGAGCTTGTTCTAGGAAAATTGGAAACCAGTGGTGTTGAGATAGTTCTAACAAGTTTTGATACATTCCGTATTCATGGTGAAAGCTTGTGCGAGGTAAAATGGGAAATTGTGATTGTTGATGAGGCTCATCGTTTGAAGAATGAAAAATCTCAGCTTTACAAGGCTTGCCTAAGAATAAACACTAAGAAGCGCTATGGGCTTACTGGGACAATAATGCAGAATAAAATCATGGACTTATTCAATGTATTTGATTGGGTTGCTCCTGGATGCTTGGGGACACGTGAACATTTTCGTGAGTTCTATGATGAACCACTCAAGCAGGGTCAACGGATAAGTGCACCTGAAAGGTTTGTGCGCATCGCAGAGGAGCGTAAACAGCATCTGATGTGTGTTTTGCGGGAATATCTATTAAGGAGGACCAAGGAGGAAACAATTGGGCATCTTATGATGGGAAAGGAAGACAATGTTGTTTTTTGTGCTATGAGTTCATTGCAGAGACGTGTTTACAGGAGACTTTTGGGCAGCCCAGATTTTCAGTGTCTCATCACAAAGGATCTGCCTTGCACCTGTGGAAGTCCTCTAACTCGAGTTGAGTGTTGCCATAGGACAGTTCCTGATGGAATTATTTGGTCTTATCTTCATCGGGATAATACTGATGGATGCGATTCATGTCCCTTTTGCCTTGTGCTCCCTTGTCTGGTAAAACTTCAGCAGGTATGGTTGCATGTTTAAGTTTTTTCTAGTATCTTTATCCAAGCATAGGAATACTTCACCAA---TTGTTCACATGGGTTTACATTTCAGGTCAGCAATCATTTGGAGCTAATAAAACCAAACCCCAAGGATGATCCAGAAAAACAGAAGAAGGATGGAGCTTTAGCTATGGCTGTTTTTGAGAAGGATGCTAGGTTAATTGGTGGCATAGCTCAAGAT-----------------
>HB41
------------------------------------------------------------------------------------TTGTTTTTATTTCATTTATACATCATTGTTGGAATCTTATTTTCTTTTTCTGCCCGATAGTTTGATGATGACAATTGCATTTGTTTTT-TGTGTTAATTTACAGGGGATTGGGGAAGACTATACAAACAATTGCATTCTTAGCTGCTGTTTTGCAGAAGGAGGCAGAATTTGATGATACTCTTGGTGCATCATACAATA------------GGAAACATGTTGAAAATAAAAAATTAGCATTGATTATTTGCCCTACATCTGTTCTTCGCAACTGGGAAAACGAGTTTCATGAATGGGGAACATTCAACGTTGCTATATATCATGGTCCAAATAGAGACCTTGTTCTTGGAAAACTAGAAACAGCTGGTGTTGAGATTGTTCTAACGAGTTTTGACACATTCCGTATTCATGGTTGTAACCTGTGTGAGGTGCAATGGGAAATTGTGATTGTTGATGAGGCTCATCGTTTGAAAAATGAGAAATCACAACTTTACAAGGCTTGCCAAAGAATAAAAACTAAAAAGTGTTATGGACTTACAGGTACAATAATGCAGAACAAAATCATAGACTTATTCAATGTTTTTGATTGGGTTGTTCCTGGATGCTTGGGTACTCGTGAACATTTTCGGGAATTCTATGATGAGCCTCTCAAGCAAGGACAACGTATAAGTGCACCTGAAAGGTTTGTGCATATTGCAGAGGAGCGTAAAAGGCATCTACTATGTGTTTTACGGAAATACCTACTGAGGAGGACAAAGGGTGAAACAATTGGGCATCTTATGAGGGGAAAGGAAGATAATGTTGTTTTCTGTGTAATGAGTCCATTGCAGAAATGTGTTTACAAGAGACTGTTGGACAGTCCAGATTTTCAGTGTCTTATCTTGAAGGACTTGCCTTGCAGCTGTGGAAGCCATCTAACTCGAGTTGAATGTTGTCATAAGACTGTTCCTGATGGGATTATTTGGTCATATCTTCATCGGGAAAATCCTGATGGCTGTGATTCATGCCCTTTTTGCCTTGTACTTCCTTGTCTGGTAAAACTTCAACAGGTAGTCAATCATATCCCCTTTTATTCATCTATTCTTGTGCCAGCATCAAAACACTTTAATAATGGTTTTATGTATGACTTTGCTTTATAGGTCAGTAACCATTTGGAGTTAATCAAACCAAACCCCAAGGATGATCCAGAAAAGCAGAAGAAGGATGAAGCTCCTTTTCCAGAAAGATTGCTTCTTAAACCAAGTAAGGCTGCACCACCTTCATTTGATTTACTGTCAGAACTTAG
>JO20
GCTTGTCAAAGCTGTTTTTTGTAGCAACTATCCATGTCCATGTCAATTTACCAAACCCAGAGAGAAGAGCATTGCATGCAGTTTGCATTGTCTCGTTCCCAGGGTATTAATATTGGATTATTATTTT-TTCTTCCACCAAATATTATGGCTATGACAGTCTTATGATATCTTTGTGTAAATTTGATAGGGGACTTGGGAAGACTATACAAACAATTGCATTCCTCGCTGCTGTGCTGCAGAAGGAACCAGAATCTGATGATTTTATTGGTGGTGGCTCTGATGGGAAGAAGAACCAGAAGCTTATCGAAAATAAAAAATTAGTATTGATTATTTGTCCCACATCTGTCATTCGTAATTGGGAAAACGAGTTTCATGAATGGGGAACATTCAATATTGCTATATATCATGGTCCAAATAGAGACCTTGTTCTAGGAAAATTAGAAATCACTGGCACTGAGATAGTCCTAACAAGTTTTGATACATTCCGTATTCACGGTGACAGCCTGTCTGAAGTGCAGTGGGAAGTTGTGATTGTTGATGAGGCTCATCGTTTGAAGAATGAAAAATCTCAGCTCTACAAGGCCTGTAAAAGAGTACAAACTAAGAAATGCTATGGGCTTACGGGGACAATTATGCAGAACAAGATTATGGACTTATTCAATGTTTTTGATTGGACTACTCCTGGATGCTTGGGCTCTCGTGAACACTTTCGGGAATTCTACGACGAGCCTCTCAAACAAGGACAGCGCATAAGTGCATCTGAACGATTTATACAAATTGCAGAGGAGCGTAAACAGCATCTGCTACGTGTTCTACAGAAATACCTGTTGAGAAGGACAAAGGGAGAAACAATTGGGCATCTTATGAGGGGAAAGGAAGATAATGTTGTTTTTTGTTCTATGAGTCCCTTGCAAAGGCGTGTTTACAAGAGACTGTTGGAGAGTCCAGATTTTCAGAGTCTTATCTCAAAGGACTTACCTTGCAGCTGTGGAAGCCGTCTGACTCGAGTTGAGTGTTGTCATAAGACAGTTCCTGATGGGATACTCTGGTCTTATCTTCATCGATATAATCCAGATGGCTGTGATTCATGTCCTTTCTGCCTTGTACTTCCTTGTCTGGTAAAACTGCAGCAGGTACAGTTGAGCTTTGCCTTCTAAAATTCTATTCTTACACTGGCATCAAAGTACTTGAAAATTTATTCTA--CACGGATTTTCTTTGCAGGTCAGTAACCATTTGGAATTAATCAAACCAAACCCCAAGGATGATCCAGAAAAACAGAAAAAGGACGAAGCATTAGCGGTGGCTGTTTTTGAGAAGGATGCTGAATTGATTGGTGGCATTGCTCCAGATGAGACTTTCATGGGCCT
>JU21
GCTTGTCAAAGCTGTTTTTTGTAGCAACTATCCATGTCCATGTCAATTTACCAAACCCAGAGAGAAGAGCATTGCATGCAGTTTGCATTGTCTCGTTCCCAGGGTATTAATATTGGATTATTATTTT-TTCTTCCACCAAATATTACGGCTATGACAATCTTATGATATCTTTGTGTAAATTTGATAGGGGACTTGGGAAGACTATACAAACAATTGCATTCCTCGCTGCTGTGCTGCAGAAGGAACCAGAATCTGATGATTTTATTGGTGGTGGCTCTGATGGGAAGAAGAACCAGAAGCTTATCGAAAATAAAAAATTAGTATTGATTATTTGTCCCACATCTGTCATTCGTAATTGGGAAAATGAGTTTCATGAATGGGGAACATTCAATATTGCTATATATCATGGTCCAAATAGAGACCTTGTTCTAGGAAAATTAGAAATCACTGGCACTGAGATAGTCCTAACAAGTTTTGATACATTCCGTATTCACGGTGACAGCCTGTGTGAAGTGCAGTGGGAAGTTGTGATTGTTGATGAGGCTCATCGTTTGAAGAATGAAAAATCTCAGCTCTACAAGGCCTGTAAAAGAGTACAAACTAAGAAATGCTATGGGCTTACGGGGACAATTATGCAAAACAAGATTATGGACTTATTCAATGTTTTTGATTGGACTACTCCTGGATGCTTGGGCTCTCGTGAACACTTTCGGGAATTCTACGACGAGCCTCTCAAACAAGGACAGCGCATAAGTGCATCTGAACGATTTATACAAATTGCAGAGGAGCGTAAACAGCATCTGCTACGTGTTCTACAGAAATACCTGTTGAGAAGGACAAAGGGAGAAACAATTGGGCATCTTATGAGGGGAAAGGAAGATAATGTTGTTTTTTGTTCTATGAGTCCCTTGCAAAGGCGTGTTTACAAGAGACTGTTGGAGAGTCCAGATTTTCAGAGTCTTATCTCAAAGGACTTACCTTGCAGCTGTGGAAGCCGTCTGACTCGAGTTGAGTGTTGTCATAAGACAGTTCCTGATGGGATAATCTGGTCTTATCTTCATCGATATAATCCAGATGGCTGTGATTCATGTCCTTTCTGCCTTGTACTTCCTTGTCTGGTAAAACTGCAGCAGGTACAGTTGAGCTTTGCCTTCTAAAATTCTATTCTTACACTGGCATCAAAATACTTGAAAATTTATTCTA--CACGGATTTTCTTTGCAGGTCAGTAACCATTTGGAATTAATCAAACCAAACCCCAAGGATGATCCAGAAAAACAGAAAAAGGACGAAGCATTAGCGGTGGCTGTTTTTGAGAAGGATGCTGAATTGATTGGTGGCATTGCTCCAGATGAGACTTTCATGGGCCT
>KE1
-------------------------------------------------------------------------------------------------------------------------------------------------------------------------------------------------------------------------TCCCCAC-----------------------------------------------------------------------TAAATATAATTGCAAATCAGACACTAAAGCAGACTATTCATGGCAGCGCTCT----------------GTTAAGAGG---AAATTTGAGGGTTTAAACTTAGAATGTGATCATTCTTCGGATGAGAATCCAATTTCAG-------------------CGTAGGAGGATTTTTGCCGAATACTGTCACTTA-------------------TAATTTGATCAGCAATGGGAAGTGGTGATTATTGATGAGGCTCATTGTTTGAAAAATGAAAAATCATAGCTTTACAAAGCCTTTCATAGAATCAAAACTAAGAAGTGTTATGGGCTTATAGGGACAATAATGCAAAACAAAATTATGGATTTATTCAATGTTTTTGATTTGGTTTCTCCTAGATGCATGGGGATCCATGAACACTTTTGAGAGTTCTATCATGAGCCTCTCAAGTAGGGACAATGGATAAGTGCACCTGAAAGGTTTGTGCACATTGTAGGGGAGCGCAAACAACATTTGCTATGGGTGTTGCAAAAATACCTATTGAGAAGGACAAAGGAAGAGACTATAGGGCATCTTATGATGGGAAAGGAAGATAATGTTGTTTTTTGTGCTATGATCTGATTGTAGAGATGTGTGTACAAAAGACTGCTAGAT-GCCTAGATTTTCAAAGCCTTATCTCAAAGGATCTTCCTTGTAGTTGTGGGAGCCGTCTAACTTGGGTTGAGTGTTGCCATAGGACAATGTTGGATGAAATCATTTGGTCTTATATTCATCGAAATATTCCTGATGGTTGTGATTCATGTCCCTTTTGCCTTGTACTCCCTTGTCTTGTAAAGCTTCAGC---------------------------------------------------AT---------------------------------------GTCAGCAATCATTTGGAGCTAATCAAACAAAATCCCAAGGATGATCTAGAGAAGCAAAAGAAGGACAAGGC---------------------------------------------------------------------------
>MC0
------------------------------------------------------------------TCTTGTTGCTGTACCATCTTGTTTTTAGGCCATTTATACATCATTGTTGGAATCTTATTTTCCTTTTCTGCCAAATAGTCTGATGATGACAGTTGCATTTGTTTTT-TGTGTTAATTTATAGGGGACTGGGGAAGACTATACAAACAATTGCATTCTTAGCTGCCGTTTTACAAAAGGAGGCAGAGTTTGATGACAATCTTGGTGCATCATACAGTGG---GATCAACCAGAAACATATTGAGAACAAAAAAATAGTATTGATTATTTGCCCTACATCGGTTCTTCGCAACTGGGAAAATGAGTTTCATGAATGGGGAACATTCAACGTTGCTATATATCATGGTCCAAATAGAGACATTCTTCTTGGAAAACTAGAAACCACTGGTGTTGAGGTAGTTCTAACAAGTTTTGACACATTCCGTATTCATGGTGGTAGCCTGTGTGAGGTGCAATGGGAAATTGTGATTGTTGATGAGGCTCACCGTTTGAAAAATGAGAAATCACATCTTTACAAGGCATGTCAAAGAATAAAAACTAAAAAGTGTTATGGGCTTACAGGTACAATAATGCAGAACAAAATCATGGACTTATTCAATGTTTTTGATTGGGTTGCTCCTGGATGCTTGGGTACTCGTGAACATTTTCGAGAATTCTATGATGAGCCTCTCAAGCAAGGCCAACGTATAAGTGCACCTGAAAGGTTTGTGCGAATTGCAGAAGAGCGTAAAATGCATCTACTATGTGTTTTACGGAAATACCTACTGAGAAGGACAAAGGATGAAACAATTGGGCATCTTATGAGGGGAAAGGAAGATAATGTTGTTTTCTGTGCAATGAGTCCATTGCAGAAAAGTGTTTACAAGAGATTGTTGGACAGTCGAGATTTTCAGTGTCTTATCTTGAAGGACTTGCCTTGCAGCTGTGGAAGCCATCTAACTCGAGTTGAATGTTGCCATAGGACTGTTCCTGGTGGGATTATTTGGTCTTATCTTCATCGGGACAATCCTGATGGCTGTGATTCATGCCCTTTTTGCCTTGTACTTCCTTGCCTGGTAAAACTTCAACAGGTAGGCAATCATATCCCCTTTTATTTAGCTACTCTTATGCCAGCATTTAAACTCCTTAATAATGGTTTTGTGCATGAGTTTGCTTCACAGGTGAGTAACCATTTGGAGTTAATCAAACCAAACCCCAAGGATGATCCAGAAAAACAGAAGAAAGATGAAGCTCTAGCTATGGCTGTTTTTGGAAAAGATGCTGAATTGATTGGTGGTATTTCCCAAGATGAGAGCTTCATGGGCCT
>MT0
AGACATTCACTTGTTTCATCTTTTTATTCAGTTTGCAAATTGCAAAGTGAACGATGTCGTAAGCTATTTTATTGTTAGACCATCTTGTTTTTAGGCCATTTATACGTAATTGCTGGAAACCTTTTTT--TTTTTTGCCCAATAGTTTGATGATGACAATTGCATTTGTTTTT-TGTGTTAATTTATAGGGGACTGGGGAAGACTATACAAACAATTGCATTCCTAGCTGCCGTCTTGCAAAAGGAAGCAGAGTTTGATGATACTCTTGGTGCATCATACAGTGG---GAGCAACCAGAAACATATTGAAAATAAAAAATCAGTATTGATTATTTGCCCTACATCTGTTCTTCGCAACTGGGAAAATGAGTTTCATGAATGGGGAACATTCAACGTTGCTATATATCATGGTCCACATAGAGATCTTGTTCTTGGAAAACTAGAAACCACTAGTGTTGAGATAGTTCTAACGAGTTTTGACACATTCCGTATTCATGGTGATAGCCTGTGTGTAGTGCAATGGGAAATTGTGATTGTCGATGAGGCTCATCGTTTGAAGAACGAGAAATCACAACTTTACAAGGCTTGTCAAAAAGTAAAAACTAAAAAGCGTTATGGGCTGACAGGTACAATAATGCAGAACAAAATCATTGACTTATTCAATGTTTTTGATTGGGTTGCTCCTGGATGCTTGGGTACTCGTGAACATTTTCGGGAATTCTATGATGAGCCTCTCAAGCAAGGACAACGTATAAGTGCACCTGAAAGGTTTGTGCACATTGCAGAGAAGCGTAGAATGCATCTACTATGTGTTTTAAGGAAATACCTGCTGAGGAGGACAAAGGGGGAAACAATTGGTCATCTTATGAGGGGAAAGGAAGATAATGTTGTTTTCTGTGCAATGAGTCCATTGCAGAAACGTGTTTACAAGAGACTGTTAGACAGTCCGGATTTTCAGTGTCTTATCTTGAAGGACTTGCCTTGCAGCTGTGGAAGCTATCTAACTCGAGTTGAATGTTGCCATAAAACTGTTCCTGATGGGATTATTTGGTCTTATCTTCATCAGGACAATCCTGATGGCTGTGATTCATGCCCTTTTTGCCTTGTACTTCCTTGTCTGGTAAAACTTCAACAGGTAGGCAATCATATCCCCTTTTGTTTATCTACTCTTGTACCAGCATC-AAACACTTCAATAATTGTTTTATGCATGACTTTGCTTCACAGGTCAGTAACCATTTGGAGTTAATCAAACCAAACCCCAAGGATGATCCAGAAAAGCAGAAGAAGGATGAAGCTCTAGCTATGGCTGTTTTTGAAAAGGATGCTGAATTGATTGGTGGTATCACCCAAGATGAGAGCTTCATGGGCCT
>PA42
AGTCATTCACTTTTTTCATCTTTTTATTCAGTTTACAAATTGCAAGGTGAATGAGGTTGTAAGCTATCTTGTTACTGTACCATCTTGTTTATAGGCCATTTATACATCATTGTTGGAATCTTATTTTCTTTTTTTGCCCAATAGTTTGATGATGACAATTGCATTTTTTTCT-TGTGTTAATTTATAGGGGATTGGGGAAGACTATACAAACAATTGCATTCGTAGCTGCTGTTTTGCAAAAGGTGGCAGAGTTTGATGATACTCTTTGTGCATCGTACAGTGG---GAACAACCAGAAACATATTGAAAATAAGAAGTTAGTATTGATTATCTGCCCTACATCTGTTCTTCGCAACTGGGAAAACGAGTTTCATGAATGGGGAACATTCAACGTTGCTATATATCATGGTCTGAATAGAGACCTTGTTCTTGGAAAACTAGAAACCACTGGTGTTGAGATAGTTCTAACAAGTTTTGACACATTCCGTATTCATGGTGGTAGCTTGTGTGAGGTCCAATGGGAAATTGTGGTTGTTGATGAGGCTCATCGTTTGAAAAATGAGAAATCACAACTTTACAAGGCTTGTCAAAGAATAAAAACTAAAAAGTGTTATGGGCTTACAGGTACGATAATGCAGAACAAAATCATGGACTTATTCAATGTTTTTGATTGTGTTGCTCCTGGATGCTTGGGTACTCGTGAACATTTTCGGGAATTCTATGATGAGCCTCTGAAGCAAGGACAGCGTATAAGTGCACCTGAAAGGTTTGTCCGTATTGCAGAGGAGCGTAAAATGCATCTACTTTGCGTTTTACGGAAATACCTACTGAGGAGGACAAAGGGGGAAACAATTGGGCATCTTATGAGGGGGAAGGAAGATAATGTTGTTTTTTGTGCAATGAGTCCATTGCAGAAATGTGTTTACAAGAGACTGTTGGACAGTCCAGATTTTCAGTCTCTTATCATGAAGGACTTGCCTTGCAGCTGTGGAAGCTATCTAACTCGAGTTGAATGTTGCCATAAGACTGTTCCTGATGGGATTATTTGGTCTTATCTTCATCGGGATAATCCTGATGGCTGTGATTCATGCCCTTTTTGCCTTGTTCTTCCTTGCCTGGTAAAACTTCAACAGGTAAGCAATCATATCCCCTTTTATTTATCTACTCTTGTGCCAGCATCACAACACTTTAATAATGGTTTTATGCATGACTCTGCTTCACAGGTCAGTAACCATTTGGAGTTAATCAAACCAAACCCCAAGGATGATCCAGAAAAGCAGAAGAAGGATGAAGCTCTTGCTATGGCTGTTTTTAAAAAGGATGCTGAATTGATTGGTTGTATCACCCAAGATGAGAGCTTCATGGGCCT
>PB33
TTTTGAGTGTTATGCCATATGCAGTATTCAATTCTTTTATTCTCAGTTTCTTTGCAGGTTGGAT-TCCCAGATGTTGGATTATCTTGCTGTTAGACAATCTAAGCATCATAGTTGGATGATATCTTATTTTTCCCAACCAGATCTTTAATGATTATCATCTCACATTCGTCTTGTCTGAATTTGATAGGGGACTTGGGAAAACTATTCAAACAATTGCATTTGTTGCTGCCATCCTCGAAAAGGATACGGAATCTGATGATATTGCTGCTGCATTGTCTACAGAGAAGACAAACCGGAAGCATATTGAGAATAGAAAAATAATACTGATTGTTTGTCCTACATCTGTTCTTCGTAATTGGGAAAATGAGTTTCATGAATGGGGAACATTCAATGTTGCTATTTATCATGGTGCAAACAGAGAACATGTTCTAGGGAAATTAGAAACTAGTGGTGTTGAAATAGTTCTTACGAGTTTTGATACATTTCGTATTCATGGTGTAAGCTTGTGTGAGGTGCAATGGGAAATGGTGATTGTTGATGAGGCCCATCGTTTGAAAAATGAAAAATCACAGCTTTACAAGGTTTGTCAAAGAATTAAAACTAAGAATTGTTATGGGCTTACAGGAACAATAATGCAAAACAAAATCATGGATTTATTCAATGTTTTTGATTTGGTTTCTCCTGGATGCTTGGGGACCCGTGAACATTTTCGAGAGTTCTATGATGAGCCTCTCAAGCAGGGTCAACGGATAAGTGCACCTGAAAGGTTTGTGCACATTGCAGAGGAGCGTAAACAACATTTGCTACAGGTGTTGCGAAAATACCTATTGAGAAGGACAAAGGAAGAGACTATAGGGCATCTTATGATGGGAAAAGAAGATAATGTTGTTTTTTGTGCTATGAGCCCATTGCAGAGACGTGTTTACAAAAGACTGTTGGACAGCCCAGATTTTCAATGCCTTATCTCAAAGGATCTTCCTTGTAGCTGCGGGAGCCATCTAACTCGGGTTGAGTGTTGCCACAGAACAGTTCCGGATGGGATCATTTGGTCTTATCTTCATCGAAATAATCCTGATGGCTGTGATTCATGCCCCTTTTGTCTTGTACTCCCTTGTCTGGTAAAGCTTCAGCAGGTATACCATATTATTCTGATTTTGAATGCTGTTCCTATGCCTACAGCAATACGTATCAAGAGTAATTTTCTAATTG--TTTGTGTTTCAGGTCAGCAATCATTTGGAGCTAATCAAACCAAACCCCAAGGATGATTTGGAGAAGCAAAAGAAGGATGAGGCTCTTGCTGCATCCGTTTTTGGAAAGGATGCTGAATTGATTGGTGGAGTCACTCAAGA------------------
>PF1
AAACATTCACTTTTTTCATCTTTTTATTCAGTTTGCAAATTGCAAAGTGAATAATGCTGTAAGCTATTTTGTTGCTAGACCATCTTGTCTTTAGGTCATTTATACATCATTATTGGAATCTTAATTTCTTTTTGTGCCCAATAGTTTGATGATGACAATTACATTTGTTTTT-TGTTTTAATTTATAGGGGATTGGGGAAGACTATACAAACAATTGCATTCCTAGCTGCCGTCTTGCAAAAGGAGGCAGAGTTTGATGATACTCTTGGTGCATCATACAGTGG---GAACAACCAGAAACATATTGAAAATAAAAAATTAGTATTGATTATTTGCCCTACATCTGTTCTTCGCAACTGGGAAAACGAGTTTCATGAATGGGGCACATTCAACGTTGCTATATATCATGGTCCAAATAGAGACCTTGTTCTTGGAAAACTAGAAACTACTGGTGTTGAGATAATTCTAACAAGTTTTGACACATTCCGGATTCATGGTGGTAGCCTGTGTGAGGTGCAATGGGAAATTGTGATTGTTGATGAGGCTCATTGTTTGAAAAATGAGAAATCACAACTTTACAAGGCATGTCAAAGAATAAAAACTAAAAGGTGTTATGGGCTGACAGGTACAATAATGCAGAACAAAATCATGGACCTATTCAATGTTTTTGATTGGGTTGCTCCGGGATGCTTGGGTACTCGTGAACATTTTCGGGAATTCTATGATGAGCCTCTCAAGCAAGGACAACGTATAAGTGCACCTGAACGGTTTGTGCATATCGCAGAGAAGCGTAGAATGCATCTACTATGCATTTTACAGAAATATCTCCTGAGGAGGACAAAGGGGGAAACAATTGGTCATCTTATGAGGGGGAAGGAAGATAATGTTGTTTTCTGTGCAATGAGTCCATTTCAGAAACGTGTTTACAAGAGACTGTTGGACAGTCCAGATTTTCAGTGTCTTATCTCAAAAGACTTGCCTTGCAGCTGTGGAAGCCATCTAACTCGAGTTGAATGTTGCCATAAGACTGTTCCTGATGGGATTATTTGGTCTTATCTTCACCGGGACAATCCTGATGGCTGTGATTCATGCCCTTTTTGCCTTGTACTTCCATGTCTGGTAAAACTTCAACAGGTAGGCAGTCATATCCGCTTTTGTTTATCTACTCTTGTGCCAGCATCAAAACACTTCAATAATGGTTTTATGTATGACTTTGCTTTACAGGTCAGTAACCATTTGGAGTTAATCAAACCAAACCCCAAGGATGATCCAGAAAAGCAGAAGAAGGATGAAGCTCTAGCTATGGCTGTTTTTGAA-----------------------------------------------------
>PFM1
-------------------------------------AATTGCAAGGTGAACGAGGTTGTAAGCTATCTTGTTGCTGGACCATCTTGTTTATAGGCCAATTATACATCATTGTTGGAATCTTATTTTCTTTTTCTGCCCAATAGTTTGATGATGACAATTGAATTTATTTCT-TGTGTTAATTTATAGGGGATTGGGAAAGACTATACAAACAATTGCATTCGTAGCTGCTGTTTTGCAAAAGGAGGCAGAGTTTGATGATACTCTTGGTACATCATACCGTGG---GAACAACCAGAAACATATTGAAAATAAAAAGTTAGTATTGATTATCTGCCCTACATCTGTTCTTCGCAACTGGGAAAATGAGTTTCATGAATGGGGAACATCCAACGTTGCTATATATCATGGTCTAAATAGAGACCTTGTTCTTGGAAAACTAGAAACCACTGGTGTTGAGATAGTTCTAACAAGTTTTGACACTTTCCGTATTCATGGTGATAGCCTGTGTGAAGTGCAATGGGAAATTGTGGTTGTTGATGAGGCTCATCGTTTGAAAAATGAAAAATCACAACTTTACAAGGCTTGTCAAAGAATCAAAACTAAAAAGTGTTATGGGCTTACAGGTACAATAATGCAGAACAAAATCATGGACTTATTCAATGTTTTTGATTGTGTTGCTCCTGGATGCTTGGGTACTCGTGAACATTTTCGGGAATTCTATGATGAGCCTCTGAAACAAGGACAGCGTATAAGTGCACCTGAAAGGTTTGTGCATATTGCAGAGGAGCGTAAAATGCATCTACTATGCGTTTTACGGAAATACCTGCTGAGGAGGACAAAGGGGGAAACAATTGGGCATCTTATGAGGGGAAAGGAAGATAATGTTGTTTTTTGTGCAATGAGTCCATTGCAGAAATGTGTTTACAAGAGACTGTTGGACAGTCCAGATTTTCAGTGTCTTATCTTGAAGGACTTGCCTTGCAGCTGTGGAAGCTATCTAACTCGAGTTGAGTGTTGCCATAAGACTGTTCCTGATGGGATTATTTGGTCTTATCTTCATCGGGATAATCCTGATGGCTGTGATTCATGCCCTTTTTGCCTTGTACTTCCTTGTCTGGTAAAACTTCAACAGGTAAGCAATCATATCCCCTTTTATTTATCTACTCTTGTGCCAGAATCACAACACTTTAATAGTGCTTTTATGCATGATTCTGCTGCACAGGTCAGTAACCATTTGGAGTTAATCAAACCAAACCCCAAGGATGATCCAGAAAAGCAAAAGAAGGATGAAGCTCTTGCTATAGCAGTTTTTAAAAATGATGCTGAATTGATTGGTGGTATCACCCAAGATGAGAGCTTTATGGGCCT
>PG28
TTTTGAGTGTTATGCCATATGCAGTATTCAATTCTTTTATTCTCAGTTTCCTTGCAGATTTGAT-TCACAGATGGTGGATTATCTTGCTGTTAGGCAATTTAAACATCATAATTGGATGGAATCTTATTTTTCCCAACCAGATGTTTAATGATTTTTATCTCACAGTCTTCTTGTGTAAATTTGATAGGGGACTTGGGAAGACTATTCAAACAATTGCATTTGTTGCTGCTGTTCTCCAAAAGGATACAGAATCTGATGATTTTGCTGCTGCATGTTCTACAGATAAGACGAACCGGAAGCATATTGAGAATAGAAAAGTAATATTGATTATTTGTCCCACATCTGTTCTTCGCAATTGGGAAAATGAGTTTCATGAATGGGGAACATTCAATGTTGCTATTTATCATGGTGCAAACAGAGAACTTGTTCTAGGGAAATTAGAAACTAGTGGTGTTGAAATAGTTCTTACAAGTTTTGATACATTTCGTATTCATGGTGTAAGCTTGTGTGAGGTGCAATGGGAAATGGTGATTGTTGATGAGGCTCATCGTTTGAAAAATGAAAAATCACAGCTTTACAAGGCTTGCCATGGAATTAAAACTAAGAAGTGTTATGGGCTTACAGGGACAATAATGCAAAACAAAATTATGGATTTATTCAATGTTTTTGATTTGGTTTCTCCTGGATGCTTGGGGACCCGTGAACATTTTCGAGAGTTCTATGATGAGCCTCTCAAGCAGGGACAACGGATAAGTGCACCTGAAAGGTTTGTGCACATTGCAGAAGAGCGTAAACAACATTTGCTACGGGTGTTGCGAAAATACCTATTAAGAAGGACAAAGGAAGAGACTATAGGGCATCTTATGATGGGAAAGGAAGATAATGTTGTTTTTTGTGCTATGAGCCCATTGCAGAGACGTGTTTACAAAAGACTGCTGGACAGCCCAGATTTTCAAAGCCTTATCTCGAAGGATCTTCCTTGTAGCTGTGGGAGCTGTCTAACTCGGGTTGAGTGTTGCCACAGAACAGTTCCAGAGGGGATCATTTGGTCTTATCTTCATCGAAATAATCCTGATGGCTGTGATTCATGCCCCTTTTGCCTTGTACTCCCTTGTCTGGTAAAGCTTCAGCAGGTATACCATCGTGTTCTTGATTTTCATGCTGTTCTTATGCATGCAGCAAAATGTATCAAGAGTAATTTTCTACATG--TTTGCTTTTCAGGTCAGCAATCATTTGGAGCTTATCAAACCAAACCCCAAGGATGATCCAGAGAAGCAAAAGAAGGATGAGGCTCTAGCTGCGTCTGTTTTTGAAAAGGATGCTGAATTGATTGGTGGAGTCACTCAAGATGAGAGTTTCATGGGCCT
>PH2
---------------------------------------------------TAATGCTGTAAGCTATTTTGTTGCTAGACCGTCTTGTCTTTAGGTCATTTATACATCATTATTGGAATCTTAATTTCTTTTTGTGCCCAATAGTTTGATGATGACAATTACATTTGTTTTT-TGTTTTAATTTATAGGGGATTGGGGAAGACTATACAAACAATTGCATTCCTAGCTGCCGTCTTGCAAAAGGAGGCAGAGTTTGATGATACTCTTGGTGCATCATACAGTGG---GAACAACCAGAAACATATTGAAAATAAAAAATTAGTATTGATTATTTGCCCTACATCTGTTCTTCGCAACTGGGAAAACGAGTTTCATGAATGGGGCACATTCAACGTTGCTATATATCATGGTCCAAATAGAGACCTTGTTCTTGGAAAACTAGAAACTACTGGTGTTGAGATAATTCTAACAAGTTTTGACACATTCCGGATTCATGGTGGTAGCCTGTGTGAGGTGCAATGGGAAATTGTGATTGTTGATGAGGCTCATCGTTTGAAAAACGAGAAATCACAACTTTACAAGGCATGTCAAAGAATAAAAACTAAAAAGTGTTATGGGCTGACAGGTACAATAATGCAGAACAAAATCATGGACCTATTCAATGTTTTTGATTGGGTTGCTCCGGGATGCTTGGGTACTCGTGAACATTTTCGGGAATTCTATGATGAGCCTCTCAAGCAAGGACAACGTATAAGTGCACCTGAACGGTTTGTGCATATCGCAGAGAAGCGTAGAATGCATCTACTATGCATTTTACAGAAATATCTCCTGAGGAGGACAAAGGGGGAAACAATTGGTCATCTTATGAGGGGGAAGGAAGATAATGTTGTTTTCTGTGCAATGAGTCCATTTCAGAAACGTGTTTACAAGAGACTGTTGGACAGTCCAGATTTTCAGTGTCTTATCTCAAAAGACTTGCCTTGCAGCTGTGGAAGCCATCTAACTCGAGTTGAATGTTGCCATAAGACTGTTCCTGATGGGATTATTTGGTCTTATCTTCACCGGGACAATCCTGATGGCTGTGATTCATGCCCTTTTTGCCTTGTACTTCCATGTCTGGTAAAACTTCAACAGGTAGGCAGTCATATCCGCTTTTGTTTATCTACTCTTGTGCCAGCATCAAAACACTTCAATAATGGTTTTATGTATGACTTTGCTTTACAGGTCAGTAACCATTTGGAGTTAATCAAACCAAACCCCAAGGATGATCCAGAAAAGCAGAAGAAGGATGAAGCTCTAGCTATGGTTGTTTTTGAAAAGGATGCTGAATTGATTGGTGGTATCACCCAAAACGAGAG------------
>PM29
----------------------------------------------------------------------------------------------------------------------------------------------------------GCTGTTATGACCTACCTTCATTCACTGCTAATATGGGGATGTAGATATGGCTAACAAAAATGCTCTTATGACCTACCTTC-------------------------------------------------------------ATTGACATGCTGAGATGATGTTCGAAATGATCAATATCAATCATTATTATAACTAATCAAATTTTTAAGTTTTGGTACATGAATACCTAATAGCAAAATGCATGAAAACTCTTTTTTTTGGCAATAA-------CTTATAATTCTACTCTTGTGTTTTGTTGAAATGGTTCTTACAAGTATTGATACATTTGGAATTCATGGTGTAAGCTTGTGTGAGGTGCAATGGGAAATGGTTATTGTTGATGAGGCTCATCGTTTAAAAATTGAAAAATCACAGCTTTACAAGGCTTGACATAGAATTAAAACTAAGAAGTGTTTAGGACTTATGGAGACAATAATGCAAAATAAAATCATGGATTTATT-AATTTTTTTTATTTTGTTTCTTCTGTATGCTAGGGGACATGTGAACATTTTTTAGAGTTATATGATGAACCTCTCAGGCAGTGACCAGGGATAAGTGCACCTGAAAGGTTTGTGCAAATTGCAGGGGAGTGCAAACAACTTTTGCTACGGGTATTGCAAAGATAGTTTTTGAGAAGGACATAGGAAGAGACTATAGGGCATCTTATGATGGGAAAGGAAGATAATGTTGTCTTTCATGCTATGAGCTTGTTGCAGATATGTGTTTACAAACGACTGCTGGACTGCCCAGATTTGTAATGTCTTATCTCGAAGGATCTTCCTGGTAGCTGTGGGAGTCATCTAACTCGGGTTGAGTGTTGCCACAAGACAAATCCATATGGGATCATTTTGTCTTATGGCTGT----------------------------GCCCTTTTTGCCTTGCACTACCCTATCTGGTAAAGCTTCAGCA--------------------------------------------------TA----------------------------------------TCAGCAATCATTTGGAGCTAATTACACCAAACCCTGAGGATGATCCGGAAAAGCAAAAGAAGGATGAGGCTCTAGTTGTGCTTGTTTTTGAAACATATGCTGAATTGATTGGTGGAGTCATGCAAGATGAGAGTTTCATGAGCCT
>PS27
TTTTGAGTGTTATGCCATATGCAGTATTCAATTCTTTTATTCTCAGTTTCCTTGCAGATTTGAT-TCACAGATGGTGGATTATCTTGCTGTTAGGCAATTTAAGTATCATAATTGGATGGAATCTTATTTTTCCCAACCAGATCTTTAATGATTTTTATCTCACAGTCTTCTTGTGTAAATTTGATAGGGGACTTGGGAAGACTATTCAAACAATTGCATTTGTTGCTGCTGTTCTCCAAAAGGATACAGAATCTGATGATTTTGCTGCTGCATGTTCTACCGATAAGACGAACCGGAAGCATATTGAGAATAGAAAAGTAATATTGATTATTTGTCCCACATCTGTTCTTCGCAATTGGGAAAATGAGTTTCATGAATGGGGAACATTCAATGTTGCTATTTATCATGGTGCAAACAGAGAACTTGTTCTAGGGAAATTAGAAACTAGTGGTGTTGAAATAGTTCTTACAAGTTTTGATACATTTCGTATTCATGGTGTAAGCTTGTGTGAGGTGCAATGGGAAATGGTGATTGTTGATGAGGCTCATCGTTTGAAAAATGAAAAATCACAGCTTTACAAGGCTTGCCATGGAATTAAAACTAAGAAGTGTTATGGGCTCACAGGGACAATAATGCAAAACAAAATTATGGATTTATTCAATGTTTTTGATTTGGTTTCTCCTGGATGCTTGGGGACCCGTGAACATTTTCGAGAGTTCTATGATGAGCCTCTCAAGCAGGGACAACGGATAAGTGCACCTGAAAGGTTTGTGCACATTGCAGAAGAGCGTAAACAACATTTGCTACGGGTGTTGCGAAAATACCTATTAAGAAGGACAAAGGAAGAGACTATAGGGCATCTTATGATGGGAAAGGAAGATAATGTTGTTTTTTGTGCTATGAGCCCATTGCAGAGACGTGTTTACAAAAGACTGCTGGACAGCCCAGATTTTCAAAGCCTTATCTCGAAGGATCTTCCTTGTAGCTGTGGGAGCCGTCTAACTCGGGTTGAGTGTTGCCACAGAACAGTTCCAGATGGGATCATTTGGTCTTATCTTCATCGAAATAATCCTGATGGCTGTGATTCATGCCCCTTTTGCCTTGTACTCCCTTGTCTGGTAAAGCTTCAGCAGGTATACCATCGTGTTCTTGATTTTCATGCTGTTCTTATGCATGCAGCAAAATGTATCAAGAGTAATTTTCTACATG--TTTGCTTTTCAGGTCAGCAATCATTTGGAGCTTATCAAACCAAACCCCAAGGATGATCCAGAGAAGCAAAAGAAGGATGAAGCTCTAGCTGCGTCTGTTTTTGAAAAGGATGCTGAATT---------------------------------------
>PS30
-----------------------------------------------------------------------------------------------------------------------------------------CCAATAGTTTGATGATGACAACTGCATTTGTTTCT-TGTGTTAATTTATAGGGGATTGGGGAAGACTATACAAACAATTGCATTTGTAGCTGCCGTTTTGCAAAAGGAGGCAGAGTTTGATGATACTCTTGGTGCATCATACAGTGG---GAACAACCAGAAACATATTGAAAATAAAAAGTTAGTATTGATTATCTGCCCTACATCTGTTCTTCGCAACTGGGAAAATGAGTTTCATGAATGGGGAACATTCAACGTTGCTATATATCATGGTCTAAATAGAGACCTTGTTCTTGGAAAACTAGAAACCACTGGTGTTGAGGTAGTTCTAACAAGTTTTGACACTTTCCGTATTCATGGTGGTAGCCTGTGTGAGGTGCAATGGGAAATTGTGGTTGTTGACGAGGCTCATCGTTTGAAAAATGAGAAATCACAACTTTACAAGGCTTGTCAAAGAATAAAAACTAAAAAGTGTTATGGGCTTACGGGTACAATAATGCAGAACAAAATCATGGACTTATTCAATGTTTTTGATTGTGTTGCTCCTGGATGCTTGGGTTCTCGTGAACATTTTCGGGAATTCTATGATGAGCCTCTGAAGCAAGGACAGCGTATAAGTGCACCTGAAAGGTTTGTGCGTATTGCAGAGGAGCGTAAAATGCATCTACTATGCGTTTTACGGAAATACCTACTGAGGAGGACAAAGGGGGAAACAATTGGGCATCTTATGAGGGGAAAGGAAGATAATGTTGTTTTTTGTGCAATGAGTCCATTGCAGAAATGTGTTTACAAGAGACTTTTGGACAGTCCCGATTTTCAGTGTCTTATCTTGAAGGACTTGCCTTGCAGCTGTGGAAGCTATCTAACTCGAGTTGAATGTTGCCATAAGACTGTTCCTGATGGGATTATTTGGTCTTATCTTCATCGGGATAATCCTGATGGCTGTGATTCATGCCCTTTTTGCCTTGTACTTCCTTGCCTGGTAAAACTCCAACAGGTAAGCAATCATATCTCCTTTTATTTATCTGCTCTTGTGCCAGCATGACAACACTTTAATAATGGTTTTATGCATGACTCTGCTTCACAGGTCAGTAACCATTTGGAGTTAATCAAACCAAACCCCAAGGATGATCCAGAAAAGCAGAAGAAGGATGAAGCTCTTGCTATGGCTGTTTTTAGAAAGGATGCTGAATTGATTGGTGGTATCACCCAAGATGAGAGCTTCATGGGCCT
>PSF43
------------------------------------AAATTGCAAGGTGAATGATGTGTTAAGCTATTTTGTTGCTAGATCATCTTGTTTCTTGGCCGTTTATACATCATTGTTGGAATCTTATCT---TTTTCTGCCCAATAGTTTGATGATGACAATTGCATTTGTTTTTGTGTGTTAATTTATAGGGGATTGGGGAAGACCATACAAACTATTGGATTCCTAGCTGCCATCTTACAAAAGGAGGCAGAATATGATGATACTCTTGGTGCACCATATAGTGG---GAAGAACCAGAAACATATTGAAAATAAAAAATTAGTATTGATTATTTGCCCTACATCTGTTCTTCGCAACTGGGAAAATGAGTTTCATGAATGGGGAACATTTAACGTTGCTATATATCATGGTCCAAATAGAGACCTTGTTCTTGGAAAACTAGAAACCACTGGTGTTGAGATAGTTCTAACGAGTTTTGACACATTCCGTATTCATGGTGATAGCCTGTGTGAGGTGCAATGGGAAATTGTGGTTGTTGATGAAGCTCATCGTTTGAAGAACGAGAAATCACAACTTTACAAGGCTTGTCAAAGAATAAAAACTAAAAAGTGTTATGGGCTGACAGGTACAATAATGCAGAACAAAATCATGGACTTATTCAATGTTTTTGATTGGGTTGCTCCTGGATGCTTGGGTACTCGTGAACATTTTCGGGAATTCTATGATGAGCCTCTCAAGCAAGGACAACGTATAAGTGCACCTGAAAGGTTTGTGCGTATTGCAGAGGAGCGTAGAATGCATCTATTATGCGTTTTACAGAAATACCTACTAAGGAGGACAAAGGGGGAAACAATTGGTCATCTTATGAGGGGGAAGGAAGATAACGTCGTTTTTTGTGCAATGAGTCCATTTCAGAAACGTGTTTACAAGAGACTGTTGGACAGTCCAGATTTTCAGTGTCTTATCTTGAAGGACTTGCCTTGCAGCTGTGGAAGCTATCTAAATCGAGTTGAATGTTGCCATAAGACTGTTCCTGATGGGATTATTTGGTCTTATCTTCATCGGGACAATCCTGATGGCTGTGATTCATGCCCTTTTTGCCTTGTACTTCCTTGTTTGGTAAAACTTCAACAGGTAGGCAATCATATCCCCCTTTGTTTATCTAGTCTTCTCCCAGCATCAAAACATTTTAATAATGGTTTTGTGCATGACTTTGCTTCATAGGTTAGTAACCATTTGGAGTTAATAAAACCAAACCCCAAGGATGATCCAGAAAAG--------------------------------------------------------------------------------------------
>PTA0
---------------------------------------------------------------------------TGGACCATCTTATTTTTAGGCCATTTAAACAACATTCTTTGAATCTTATTTTCTTTTTCTGCCCAATAGTTTGATGATGACAATTGCATTTGCTTTT-TGTGTTAATTTACAGGGGATTGGGGAAGACTATACAAACAATTGCATTCCTAGCTGCTGTTTTGCAAAAGGAGGCAGAGTTTGATGATACTCTTGGTGCATCTTACAGTGG---GAACAACCAGAAACCTATTGAAAATAAAAAAGTAGTGTTGATTATTGGCCCTACATCTGTTCTTCGCAACTGGGAAAATGAGTTTCATGAATGGGGAACATTCAACGTTGCTATATATCATGGTCCAAATAGAGATCTTATTCTCGCAAAACTAGAAACCACTGGCGTTGAGATAGTTCTAACAAGTTTTGACACATTCCGTATTCATGGTGGTAGCCTGTGTGAGGTGCAATGGGAAATTGTGATTGTTGATGAGGCTCACCGTTTGAAAAATGAGAAATCACATCTTTACAAGGCTTGTCAAAGAATAAAAACTAAAAAGTGTTATGGGCTTACAGGTACAATAATGCAGAATAAAATCATGGACTTATTCAATGTTTTTGATTTGGTTGCTCCTGGAAGCTTGGGTACTCGTGAACATTTTCGTGAATTCTATGATGAGCCTCTCAAGCAAGGACAACGTATAAGTGCACCTGAAAGGTTTGTGCGTATTGCAGAGGAGCGTAAAATGCATTTACTGTGTGTTTTACGGAAATACCTACTGAGGAGGACAAAGGGGGAAACAATTGGGCATCTTATGAGGGGAAAAGAAGATAATGTTGTTTTCTGTGCAATGAGTCCATTGCAGAAATGTGTTTACAAGAGACTGTTGGACAGTCCAGATTTTCAGTGTCTTATCTTGAAGGACTTGCCTTGCAGCTGTGGAAGCCATCTAACTCGAGTTGAATGTTGCCATAAGACTGCTCCTGATGGGATTATTTGGTCTTATCTTCATCGAGACAATCTTGATGGCTGTGATTCATGCCCTTTTTGCCTTGTACTTCCTTGTCTGGTAAAACTTCAACAGGTAGGCAATCATATCCCCTTTAATTTTTCTTCTCTTGTGCCAGCATCAAAACACTTTGATAACAGGTTTATGCATTACTTTGCTTCACAGGTCAGTAACCATTTGGAGTTAATCAAACCAAACCCCAAAGATGATCCAGAAAAGCAGAAGAAGGATGAAGCTCTAGCTATGGCTGTTTTTGAAAAGGATGCTGAATTGATTGGT--------------------------------
>RC54
----------------------------------------------------------------------------------------------------------------------------------------------------------------------------------------------------------------------------------------------------------------------------------------------------------------------------------------------------CATTTATTCTTTGCAATTAGGGAAATGAGTTTCATGAATGGGGAACATTTAACGTTGCTATATATCATGGTCCAAATAGAGACCTTGTTCTTGAAAAACTAGAAACCACTAATGTTGAGATAGTTCTAACGAGTTTTGACACATTACGTATTCATGGTGATAGCTTGTGTAATGTGCAATGGGAAATTGTGATTGTTGATGAAGCTCATCATTTGAAGAATGAGAAATCACAACTTCACAAGGCTTGTCAAAGAATAAAAACTAAAAAGTGTCATGGGCTAATAGGTACAATAATGCACAACAAAATCATGGACTTATTCAATGTTTTTGATTGGGTTGCTCCTAGATGCTTGGGTACTCGTGAACATTTTTGGGAATTCTATGATGAGCCTCTCAAGCAAGGACAACGTATAAGTGCACCTAAAAGGTTTGTGCATATTGTAGAGGAGCATAGAATACATCTGTTATGCATTTTATAGAAATACCTACTAAGGAGGACAAAGGGGGAAACAATTGGTCATCTTATGAGGGGGAAGGAAGACAACATTGTTTTTTGTGCAATCAATTCATTTCAGAAATGTGTTTACAAGAGAATGTTGCACAGTCTAGATTTTTAGTGTCTTATCTTGAAGGACTTGCATTGCAGCTGTGGAAGCTATCTAAATCAAGTTGAATGTTTCCATAAGACTATTCTTGATGGCATTATTTGTTCTTATCTTCATCGGGATAATCTTGATGGCTGTGATTCATGCCCTTTTTGCCTTGTACTTCCTTATTTGGTAAAACTTCAACATGT------------------------------------------------------------------------------------------TAGTAACCATTTGGAATTAATAAAACCAAACCCCAAGGATGATCCAGAAAAGCAGAAGAAGGATGAAGCTCTAGCTATGGCTATTTTTGAAAAGGATGCTGAATTGATTGGTGGTATCACCCAAGATGAAAGCTTTATGGGCCT
>RR55
--------------------TTTTTATTCAGTTTGCAAATTGCAAGGTGAATGATGTTTTAAGCTATTTTGTTGCTAGACCATCTTGTTTTTAGGCCGTTTATACATCATTGTTGGAATCTTATCT---TTTTCTGCCCAATAGTTTGATGATGACAATTGCATTTGTTTTCCTGTGTTAATTTATAGGGGATTGGGGAAGACTATACAAACAATTGCATTCCTAGCTGCCGTCTTGCAAAAGGAGGCAGAATATGATGATACTCTTGGTGCACCATATAGTGG---GAAGAACCAGAAATATATTGAAAATAAAAAATTAGTATTGATTATTTGCCCTACATCTGTTCTTCGCAACTGGGAAAATGAGTTTCATGAATGGGGAACATTTAACGTTGCTATATATCATGGTCCAAATAGAGACCTTGTTCTTGGAAAACTAGAAACCACTAATGTTGAGATAGTTCTAACGAGTTTTGACACATTCCGTATTCATGGTGATAGCTTGTGTGAGGTGCAATGGGAAATTGTGATTGTTGACGAAGCTCATCGTTTGAAGAACGAGAAATCACAACTTTACAAGGCTTGTCAAAGAATAAAAACTAAAAAGTGTTATGGGCTGACAGGTACAATAATGCAGAACAAAATCATGGACTTATTCAATGTTTTTGATTGGGTTGCTCCTGGATGCTTGGGTACTCGTGAACATTTTCGGGAATTCTATGATGACCCTCTCAAGCAAGGACAACGTATAAGTGCACCTGAAAGGTTTGTGCGTATTGCAGAGGAGCGTAGAATACATCTACTATGCGTTTTACAGAAATACCTACTAAGGAGGACAAAGGGGGAAACAATTGGTCATCTTATGAGGGGGAAGGAAGACAACGTTGTTTTTTGTGCAATGAGTCCATTTCAAAAACGTGTTTACAAGAGACTGTTGGACAGTCCAGATTTTCAGTGTCTTATCTTGAAGGACTTGCCTTGCAGCTGTGGAAGCTATCTAAATCGAGTTGAATGTTGCCATAAGACTGTTCCTGATGGGATTATTTGGTCTTATCTTCATCGGGACAATCCTGATGGCTGTGATTCATGCCCTTTTTGCCTTGTACTTCCTTGTTTGGTAAAACTTCAACAGGTAGGCAATCATATCCCCCTTTGTTTATCTAGACTTGTGCCAGCATCAAAACATTTTAATAATGGTTTTATGCATTACT-TGCTTCACAGGTTAGTAACCATTTTGAGTTAATAAAACCAAACCCCAAGGATGATCCAGAAAAGCAGAAGAAAGATGAAGCTCTAGCTATGGCTGTTTTTGAAAAGGATGCTGAATTGATTGGTGGTATCACCCAAGATGAAAGCTTCATGGGCCT
>SA1
AGTCACTCACTTTTTTCATCTTTTTATTCAGTTTACAAATTTCAAGGCGGATGAGGTTGTAAACTATCTTGTTGCTGTACCATCTTGTTTATAGGCCATTTATACATCATTGTTGGAATCTTATTTTCTTTTTCTGCCCAGTAGTTTGATTATGACAATTGCATTTGTTTCT-TTTGTTAATTTATAGGGGATTGGGGAAGACTATACAAACAATTGCATTCGTAGCTGCCATTTTGCAAAAGGATGCAGAGTTTGATGATACTCTTTGTGCATCATACAGTGG---AAACAACCAAAAAGATATTGAAAATAAAAAGTTGATATTGATTATCTGCCCTACATCTGTTCTTCGCAACTGGGAAAATGAGTTTCATGAATGGGGAACATTCAACGTTGCTATATATCATGGTCTAAATAGAGACCTTGTTCTTGGAAAACTAGAAACCACTGGTGTTGAGATAGTTCTAACAAGTTTTGACACTTTCCGTATTCATGGTGGTAGCCTGTGTGAGGTGCAATGGGAAATTGTGGTTGTTGATGAGGCTCATCGTTTGAAAAATGAGAAATCACAACTTTACAAGGCTTGTCAAAGAATAAAAACTAAAAAGTGTTATGGGCTTACAGGTACAATAATGCAGAACAAAATCATGGACTTATTCAATGTTTTTGATTGTGTTGCTCCTGGATGCTTGGGTACTCGTGAACATTTTCGGGAATTCTATGATGAGCCTCTGAAGCAAGGACAGCGTATAAGTGCACCTGAATGGTTTGTGCGTATTGCAGAGGAGCGTAAAATACATCTACTATGCATTTTACGGAAATACCTACTGAGGAGGACAAAGGGGGAAACAATTGGGCATCTTATGAGGGGAAAGGAAGATAATGTTGTTTTTTGTGCAATGAGTCCATTGCAGAAATGTGTTTACAAGAGACTGTTGGACAGTCCAGATTTTCAGTGTCTTATCTTGAAGGACTTGCCTTGCAGCTGTGGAAGCTATCTAACTCGAGTTGAATGTTGCCATAAGACTGTTCCTGAAGGGATTATTTGGTCTTATCTTCATCGGGATAATCCTGATGGCTGTGATTCATGCCCTTTTTGCCTTGTACTTCCTTGCCTGGTAAAACTTCAACAGGTAAGCAATTGTATCCCCTTTTATTTATCTACTCTTGTGCCAGCATCACAACACTTTAATAATGGTTTTATGCATAACTCTGCTTCACAGGTTAGTAACCATTTGGAGTTAATCAAACCAAACCCCAAGGATGATCCAGAAAAGCAGAAGAAGGATGAAGCTCTTGCTATGGCTGTTTTTAAAAAGGATGCTGAATTGATTGGTGGTATCACCCAAGATGAGAGCTTCATGGGCCT
>SC0
AGACATTCACTTTTTTCATCTTTTTATCCAGTTTGCAAATTGCAAGGTGAATGATGCTGTAAGCTATTTAGTTGCTACACCATCTTGCTTTTAGGCCATTTATACATTATTGTTGGAAACTTACTTTCTTTTTCTGCCTAATAGTAAGATGATGACAATTGCATTTGTTTTT-TGTGTTAATTTATAGGGGATTGGGGAAGACTATACAAACAATCGCATTCCTAGCTGCTGTCTTGCAAAAGGAGGCAGACTTTGATGATATTCTTGGTTCATCATACAGTGG---GAACACCCAGAAACATATTGAAAATAAAAAATTAGTATTGATTATTTGCCCTACATCTGTTCTTCGCAACTGGGAAAATGAGTTTCATGAATGGGGAACATTCAACGTTGCTATATATCATGGTCCAAATAGAGACCTTGTTCTTGGAAAACTAGAAACCACTGGTGTTGAGATAGTTCTAATGAGTTTTGACACATTCCGTATTCATGGTGATAGCCTGTGTGAGGTGCAATGGGAAATTGTGATTGTTGATGAGGCTCATCGTTTGAAAAATGAGAAATCACAACTTTACAAGGCTTGTCAAAGAATAAAAACTAAAAAGTGTTATGGGCTGACTGGTACAATAATGCAGAACAAAATCATGGACTTATTCAATGTTTTTGATTGGGTTGCTCCTGGATGCTTGGGTACTCGTGAACATTTTCGGGAATTCTATGATGAGCCTCTCAAGCAAGGACAACGTATAAGTGCACCTGAAAGGTTTGTGCATATTGCAGAGGAGCGTAGAATGCATCTACTAGGTGTTTTACGGAAATACCTACTGAGGAGGACAAAGGGGGAAACAATTGGTCATCTCATGAGGGGGAAGGAAGATAATGTTGTTTTCTGTGCAATGAGTCCATTGCAGAAATGTGTTTACAAGAGACTGTTGGACAGTCCAGATTTTCAGTGTCTTATCTTGAAGGACTTGCCTTGCAGCTGTGGAAGCCATCTAACTCGAGTTGAATGTTGCCATAAGACTGTTCCTGATGGGATTATCTGGTCTTATCTTCATCGGGACAATCCTGATGGCTGTGATTCATGCCCTTTTTGCCTTGTGCTTCCTTGTTTGGTAAAACTTCAACAGGTAGGCAATCATATCCCCTTTTGTTTATCTACTCTTGTGCTAGCATC-AAACACATTAATATTGGTCTTATGCATGACTTTGCTTCACAGGTCAGTAACCATTTGGAGTTGATCAAACCAAACCCCAAAGATGATCCAGAAAAGCAGAAGAAGGATGAGGCTCTAGCTATGGCTGTTTTTGAAAAGGATGCTGAATTGATTGGTGGTATCACCCAAGATGAGAGCTTCATGGGTCT
>SE46
----------------------------------------------------------------------------------------------------------------------------------------------------------------------GTTTCTGTTGAGAACTTGGCAGGGGACTAGGAAAGACTATCCAAACCATAGCGTTCCTTGCTGCTGTGCTTCAGAAGGATACAGAATCCGATGATTTTGTTACTCCATGGTTCACAAGGAGGATGAACTTGAAGAATGTAGAAAATAAGAAAGCAGTATTGATTATTTGTCCTACGTCTGTTCTTCGTAACTGGGAAAATGAATTTCATGAATGGGGAACATTCAATGTTGCTATTTATCACGGTCCAAATAGAGAACTTGTTCTAGAAAAATTGGAAACCAGTGATGTGGAGATAGTTTTGACTAGCTTTGATACATTCCGTATTCATGGTGAAAGCTTGTGCAAGGTGCAATGGGAGATTGTGATTGTCGATGAGGCCCATCGTCTGAAGAATGAAAGATCCCAGCTTTACAAGGCTTGCCTAAGAATCAAAACCATGAAACGTTATGGGCTTTCTGGGACAATAGTGCAGAACAAAATCATGGATTTATTCAATGTTTTTGATTGGGTGGCTCCTGGATGCTTGGGGACACGGGATCATTTTCGGGAGTTCTATGATGAGCCACTCAAGCAGGGTCAACGAATAAGTGCACCGGAAAGGTTTGTGAGCATTGCAGAAGAACGTAAACAACATTTGATCAGAGTTTCACAGAAATATCTGTTGAGGCGGACAAAGGAGGAAACTATTGGGCATCTAATGATGGGAAAAGAAGATAATGTTGTTTTCTGTGCCATGAGTTCATTGCAGAGACGTGTTTATAGGAGACTCTTGGACAGCCCAGATTTTCAGTGTCTTATCACAAAGGATCTGCCTTGCAGCTGTGGAAGCCCTCTAACTCGGGTTGAGTGTTGCCATAGGACAGCTCCCAAAGGGATTATTTGGTCTTATCTTCATCGTGATAATCCTGATGGTTGTGATTCGTGCCCCTTTTGCCTTGTTCTCCCTTGTCTGGTAAAGCTGCAGCAGGTATCCTAAAATAACTTAGATTTTAATATTGATTTTATGCATGCATGAAAATAGTTCAAAAACGTTGGCTTAAATGGGTTTGCATTTCAGGTCAGCAATCATTTGGAGCTAATAAAACCAAATCCCAAGGATGATCCTGAAAAACAGAAGAAAGATGAAGCTTTAGCTATGGCTGTTTTTCAA-----------------------------------------------------
>SG23
GCTTATTGAAGCTGCTTTTCATGGCACCTATTAATTTCCATGTCAATATACTGAACCCAGAGAGAAGAGCATTGCATGCAGTTTGCACTAACTTGTGCTCAGGGCATTAATATTGGATTATTATTTTCTTCTTCCACCAAATATTATGGCTATAACAATCTTATGACAATTTTGTGCAAATTTGATAGGGGACTTGGGAAGACTATACAAACAATTGCATTCCTAGCTGCTGTGCTGCAGAAGGAACCAGAATCTGATGATTTTATTGGTGCTTGTTGTGATGGGAAGAAGAACCAGAAGCTTATTGAAAATAAAAAATTAGTATTGATTATTTGCCCCACATCTGTCATTCGTAATTGGGAAAATGAGTTTCATGAATGGGGAACATTCAACCTTGCTATTTATCATGGTCCAAATAGAGACCTTGTTCTAGGAAAGCTAGAAACCACTGGTGTTGAGATAGTTCTAACAAGTTTTGATACATTCCGTATTCATGGTGACAACCTGTGTGAAGTGCAATGGGAAGTTGTGATTGTTGATGAGGCTCATCGTTTGAAGAATGAAAAATCTCAGCTCTACAAGGCCTGTAAAAGAGTAAAAACTAAGAAATGCTATGGGCTTACAGGGACAATAATGCAAAACAAGATAATGGACTTATTCAATGTTTTTGATTGGACTACTCCTGGATGCTTGGGTTCTCGTGAGCACTTTCGGGAATTCTATGACGAGCCTCTCAAACAAGGACAACGTATAAGTGCACCTGAACGATTTATACAAATTGCAGAGGAGCGTAAACAACATCTGCTACGTGTTCTACAGAAATTCCTGTTGAGGAGGACAAAGGGGGAAACAATTGGCCATCTTATGAGGGGAAAGGAAGATAATGTTGTTTTTTGTGCTATGAGTCCCTTGCAAAGGCGTGTTTACAAGAGACTGCTGGAGAGTCCAGATTTTCAGAGTCTTATCTCAAAGGACTTACCTTGCAGCTGTGGAAGCCGTCTGACTCGAGTTGAGTGTTGTCATAAGACAGTTCCTGATGGAATTATCTGGTCTTATCTTCATCGAGATAATCCAGATGGCTGTGATTCGTGTCCTTTCTGCCTTGTACTCCCTTGTCTGGTAAAACTTCAGCAGGTACAAATAAGATTTGCCTACTAATTTTCTACTCTTGTGCTAGCATCAAAGCACTTGAAAATTTATTCTACGCTTGGCTTGGCTTTGCAGGTCAGCAACCATTTGGAGTTAATCAAACCAAACCCCAAGGATGATCCAGAAAAACAGAAGAAGGACGAAGCACTAGCAGTGGCTGTTTTCGAGAAGGATGCTGAGTTGATTGGTGGCATTGCTCAAAATGAGAGTTTCATGGGCCT
>SS22
GCTTATTGAAGCTGCTTTTTATGGCACCGATTAATTTCCATGTCAATATACTGAACCCAGAGAGAAGAGCATTGCATGCAGTTTGCACTTACTTGTGCTCAGGGCATTAATATTGGATTATTATTTTCTTCTTCCACCAAATATTATGGCTATGACAATCTTATGACAATTTTGTGTAAATTTGATAGGGGACTTGGGAAGACTATACAAACAATTGCATTCCTAGCTGCTGTGCTGCAGAAGGAACCAGAATCTGATGATTTTATTGGTGCTTGTTGTGATGGGAAGAAGAACCAGAAGCTTATTGAAAATAAAAAATTAGTATTGATTATTTGCCCCACATCCGTCATTCGTAATTGGGAAAATGAGTTTCATGAATGGGGAACGTTCAACATTGCTATTTATCATGGTCCAAATAGAGACCTTGTTCTAGGAAAGTTAGAAACCACTGGTATTGAGATAGTTCTAACAAGTTTTGATACATTCCGTATTCATGGTGACAGCCTGTGTGAAGTGCAATGGGAAGTTGTGATTGTTGATGAGGCTCATCGTTTGAAGAATGAAAAATCTCAGCTCTACAAGGCCTGTAAAAGAGTAAAAACTAAGAAATGCTATGGGCTTACAGGGACAATAATGCAAAACAAGATAATGGACTTATTCAATGTTTTTGATTGGACTACTCCTGGATGCTTGGGTTCTCGTGAGCACTTTCGGGAATTCTATGACGAGCCTCTCAAACAAGGACAACGTATAAGTGCACCTGAACGATTTATACAAATTGCAGAGGAGCGTAAACAACATCTGCTATGTGTTCTACAGAAATTCCTGTTGAGGAGGACAAAGGGGGAAACAATTGGCCATCTTATGAGGGGAAAGGAAGATAATGTTGTTTTTTGTGCTATGAGTCCCTTGCAAAGGCGTGTTTACAAGAGACTGCTGGAGAGTCCAGATTTTCAGAGTCTTATCTCAAAGGACTTACCTTGCAGCTGTGGAAGCCGTCTGACTCGAGTTGAGTGTTGTCATAAGACAGTTCCTGATGGAATTATCTGGTCTTATCTTCATCGAGATAATCCAGATGGCTGTGATTCATGTCCTTTCTGCCTTGTACTCCCTTGTCTGGTAAAACTTCAGCAGGTACAAATAAGATTTGCCTACTAATTTTCTACTCTTGTGCTAGCATCAAAGCACTTGAAAATTTATTCTACGCATGGCTTGGCTTTGCAGGTCAGCAACCATTTGGAGTTAATCAAACCAAACCCCAAGGATGATCCAGAAAAACAGAAGAA------------------------------------------------------------------------------------
>SV36
----------------------------------------------------------------------------------------------------------------------------------------------------------------------------------------------------------------------------------------------------ATGCAAAATCTAATGATTTTGTTAGTGCTACTAA---------GAAGAACCAAAAGCATATTGAAAATAAAAAATCAGTATTGATTATTTTCCCTACATATGTTATCCGTAATTGGGAAAATGAGTTTCAAGAATGGGGAACATTGAATGTTTCTATTTATCATGGTCCAAATAGAAACCTTGTTCTAGGAAAACTAGAAACCACTGGTGTCGAGATAATTATAACAAGTTTTGATACATTCCGCATTCATGGTGGTAGCCTTTGTGAGGTGCCATGGGAAATTGTGATTGTTGATGAGGCTCATTGTTTGAAGAATGAAAAATCACAACTTTATAAGGCTTGTCAAAGAATAAAAACTGAGAGGTGTTATGGGCTTACTAGGACAATAATGTTGAACAAAAGCATGGACTTATTCAATTTTTTTGATTTGATTGCTCCTGGAAGCTTGGGTACTCGTGAACATTTTCAAGAATTCTACGATGAGCCTCTCAAGCAAGGACAACGCATAAGTGCACTTGAAAGGTTTGTACGTATTAGAGAGGAGCGGAAACAACATCTTCTATGTGTTCTACGAAAATACCTTTTGAGGAGGACAAAGGCAGAAACAATTGGGCATCTTATGAGGGGAAAGGAAGATAATGTTGTTTTTTGTTCTATGAGTCCATTGCAGAGACGTGTTTACAAGAGACTACTGGACAGCCCAGATTTTCAATGTCTTATCTCAAAGGATTTACCGTGCAGCTGTGGAAGCCGTCTAACTCGAGTTGAGTGTTGCCATAAGACAGTTCCTGATGGTATTATTTGGTCTTATCTTCATCGAGATAGTCCTGATGGCTGTGATTCATGCCCTTTTTGCCTTGTACTCCCTTGTCTGGTAAAACTTCAGCAGGTAAGCAATCACATTGTCTCTTAATTTTCTACTTTTGTGCCAGTGTCACACTACTAAAAACATCATAGCACACATGTCTTTGTTTTGCAGGTCAGCAACCATTTAGAGTTAATCAAACCAAATCCCAAGGATGATTCAGAAAAGCAGAAGAAGGATGAAGACTTAGCTGTGGCTGTTTTTGAGAAGGATGCAGAATTGACTCGTGGTATTTCTCAAGATGAGAGTTTCATGGGCCT
>TA17
--------------------------------------------GATTAGTTAACACTATAGAT--AATTCTTTATATGTATTT--ATTTTCTATAATTTTCTGTATTAATATTGGATTATTATTTTTTTCTTCCACCAAATATTATCTCTATGGCAATCTTATGATATCTTTGTGTAAATTTGATAGGGGACTTGGGAAGACTATTCAAACAATTGCATTCCTAGCTGCTGTGCTGCAGAAGGAACCAGAATCTGATGATTTTATTGGTGGTGGCTCTGATGG---GAAGAACCAGAAGTTTATTGAAAATAAAAAATTAGTACTGATCATTTGTCCTACATCTGTCATTCGTAATTGGGAAAATGAGTTTCATGAATGGGGAACATTCAATATTGCTATTTATCATGGAACAAATAGAGACCTTGTTCTAGGAAAATTAGAAACCACAGGCATTGAGATAGTCCTAACAAGTTTTGATACATTCCGTATTCATGGTGACAGCTTGTGTGAAGTGCAGTGGGAAGTTGTGATTGTTGATGAAGCTCATCGTTTGAAGAATGAAAAATCTCAGCTTTACAAGGCCTGTAAAAGAGTAAAAACTAAGAAATGCTATGGGCTTACGGGGACAATTATGCAAAACAAGATTATGGACTTATTCAATGTTTTTGATTGGACTACTCCTGGATGCTTGGGTTCTCGTGAACACTTTCGCGAATTCTATGATGAGCCTCTCAAACAAGGGCAACGCATAAGTGCATCTGAGCGATTTATACAAATTGCAGAGGAGCGTAAACAACATCTGCTACGTGTTCTGCAGAAATACCTATTGAGGAGGACAAAGGGAGAAACAATTGGGCATCTTATGAGGGGAAAGGAAGATAATGTTGTTTTTTGTGCTATGAGTCCCTTGCAAAGGCGTGTTTACAAGAGACTGTTGGAGAGTCCAGATTTTCAGAGTCTTATCTCAAAAGACTTACCTTGCAGCTGTGGAAGCCGTCTGACTCGAGTTGAGTGTTGTCATAAGACAGTTCCTGATGGGATTATCTGGTCTTATCTTCATCGAAATAATCCAGATGGCTGTGATTCATGTCCTTTCTGTCTTGTACTTCCTTGTCTGGTAAAACTGCAGCAGGTACAGCTGAGATTTGCCATCTAATTTTCTACTTTTACACTGGCATCAGAGTTCTTGAAAATTTATTCCA--CACAGATTTGCTTTGTAGGTCAGTAACCATTTGGAGTTAATCAAACCAAACCCCAAGGATGATCCAGAAAAACAGAAAAAGGATGAAGCATTAGCAGTGGCTGTTTTCGATAAGGATGCTGAATTGATTGGTGGCATTGATCC---------------------
>TB39
ATGTTTAAGTTCTATTTTTTGATTCACTTTGCGAACTGTAACTTGGACAAGATTGTATTTACCATTGCTATTGCTGGACGGTCTTATGCTTAGGCCATTTATGCATTCACTATTGGAATATTATTTTCTTGATTCACCAAATATTTAATT-ATGACAATCTCATGGCCGTTTTGTGTAAATTTGATAGGGGACTGGGGAAGACTATACAAACAATTGCGTTTTTAGCTGCTGTACTACAAAAGGAGGCAGAATCTGATGATTTTGTTATCACACGGTATGCTGAGAAGAAGAGCCAGAAGGTTATTGAAAATAAAAAAATAGTATTGATAATTTGCCCTACATCTGTTATTCGTAATTGGGAAAATGAGTTTCATGAATGGGGTACATTCAATGTTGCTATTTATCATGGCCCAAATAGAGACCTTGTCCTAGGAAAATTAGAAACTACTGGTGTCGAGATAGTTCTAACTAGTTTTGATACATTCCGTATTCATGATGATAGCTTGTGCGAGGTGCTATGGGAAATTGTGATTGTTGATGAAGCTCATCGTCTGAAGAATGAAAAATCTCAAGTCTACAAGGCTTGTGAAAGAATAAAAACTAAGAAACGTTATGGGCTTACAGGGACAATAATGCAGAACAAGATCATGGACTTATTCAATGTTTTTGATTGGACTGTTCCTGGATGCTTGGGTACTCGTGAACACTTCCGGGAATTCTATGATGAGCCTCTCAAGCAAGGACAACGTATAAGTGCACCCGAAAGGTTTGTACGCATTGCAGGGGAGCGTAAACAACATCTGCTACGAGTTTTACAGAAATACCTATTGCGAAGAACAAAGGGGGAAACAATAGGGCATCTTATGAGGGGAAAGGAAGATAATGTTGTTTTTTGTGCAATGAGTCCATTGCAAAGACGTGTTTACAAGAGATTGCTGGGGAGTCCAGATTTTCAGAGTCTTATCTCAAAGGACTTACCTTGCAGCTGTGGAAGTCATCTGACTCGAGTTGAGTGTTGTCATATGACAGTTCCGGATGGGATTATATGGTCTTATCTTCATCGAAATAATCCGGATGGCTGTGATTCTTGCCCTTTTTGCCTCGTACTCCCTTGCCTTGTAAAACTTCAGCAGGTACACAA-AAGATTGTATCCTAATTGTCTACTTTTATGCCAGCATCTATATAC-TAAAACATGATTCT----ATGGCTTTGCTTTGCAGGTCAGCAACCATTTGGAATTAATCAAACCAAATCCAAAAGATGATCCAGAAAAACAGAAGAAGGATGAAGCGCTAGCCGTGGCTATTTTTGATAAGGAT-----------------------------------------------
>TC31
------------------ATGCTGTATTCAATTCTTTTATTCTCAGTTTCCTTACAGATTGGAT-CCACAGATGCTGGATTATTTTGCTTTTAGGCAAACTAAGCTTCATAGTTGGATGGAATCTTATTTTTTCCAATCAATTTTTTAATGATTGTAATGT--CAGTCTTCTTGTGTAAATTTGATAGGGGACTTGGGAAGACTATTCAAACAATTGCATTTGTTGCTGCTGTGCTTCAAAAGGATACAGAATCTGATGATTTTGTTGCTGCATGGTCTACAGAGAAGACGAACCGGAAGCATGTTGAGAATAGAAAAGTAATATTGATTATTTGTCCTACATCTGTTCTTCGCAATTGGGAAAACGAGTTTCATGAGTGGGGGACATTCAATGTTGCTATTTATCATGGTGCAAACAGAGAACTTGTTATAGGGAAATTAGAAACTAGTGGTGTTGAAATAGTTCTTACAAGTTTTGATACATTTCGTATTCATGGTGTAAGCTTGTGTGAGGTGCAATGGGAAATGGTGATTATTGATGAGGCTCATCGTTTGAAAAATGAAAAATCACAGCTTTACAAGGCTTGCCTTAGAATTAAAACTAAGAAGTGTTATGGGCTTACAGGGACAATAATGCAAAACAAAATTATGGATTTATTCAATGTTTTTGATTTTGTTTCTCCTGGATGCTTGGGGACTCGTGAACACTTCCGAGAGTTCTATGATGAGCCTCTCAAGCAGGGACAACGGATAAGTGCACCTGAAAGGTTTGTGCACATTGCAGGGGAGCGTAAACAACATTTGCTACGGGTATTACGAAAATACCTGTTGAGAAGGACAAAGGAAGAGACAATAGGGCATCTTATGATGGGAAAGGATGATAATGTTGTCTTTTGTGCTATGAGCCCATTGCAGAGACGTGTGTACAAAAGACTGCTGGAAAGCCCAGATTTTCAATGCCTTATCTCGAAGGATCTTCCTTGTAGCTGTGGGAGCAGACTAACGTCAGTTGAGTGTTGCCACAGGACAGTTCCGGACGGGGTCATTTGGTCTTATATTCATCGAAATAATCCTGATGGCTGTGATTCATGCCCCTTTTGCCTTGTACTCCCTTGTCTTGTAAAGCTTCAGCAGGTATACCATCGTGTTCTTGGTTTTGATTTTATATTTTTACATGCATCAAAATGTATCGAGAGCAATTTTATGCATGGATTTGCTTTTCAGGTCAGCAATCATTTAGAGCTAATCAAACCAAACCCCAAGGATGATCCAGAGAAGCAAAAGAAGGATGAGGCTCTAGCTGCATTCGTTTTTGAAAGGGATGCTGTATTAATTGGTGGAGTCACTCAAGATGAGAGTTTCATGGGCCT
>TN1
---------------------------------------------------------------------------------------------------TATGCATTCATTATTGGCATGTTATTTTCTTAAGACACAAAATATTTAGTT-ATGACAATCTTATGGCCTTTT-GTGTAAATTTGATAGGGGACTCGGGAAGACTATACAAACAATTGCATTCCTTGCTGCTGTGCTGCAAAAGGAGGCAGAATCTGATGATTTTGTTAGCGCATGGTATGATGGGAAGATGAACCGGAAGCTTATTGAAAATAAAAAAATAGTATTAATTATTTGCCCTACATCTGTTATTCGTAATTGGGAAAATGAGTTTCATGAATGGGGTACATTCAACGTTGCTATTTATCATGGCGCAAATAGAGACCTTGTCCTAGGAAAATTAGAAACCTCTGGTGTTGAGATAGTTCTAACAAGTTTTGATACATTTCGTATTCATGGTGATAGCTTGTGTGAGGTGCAATGGGAAATTGTGATTGTTGATGAGGCTCATCGTCTGAAGAATGAAAAATCTCAACTTTACAAGGCTTGTCAAAGAATAAAAACTAAGAAATGTTATGGGCTTACAGGGACAATAATGCAGAACAAGATCATGGACTTATTCAATGTTTTTGATTGGACTGCTCCTGGATGCTTGGGCACTCGTGAACACTTCCGGGAATTCTATGATGAGCCTCTCAAACAAGGACAACGTATAAGTGCACCTGAAAGGTTTGTACGCATTGCAGAGGAGCGTAGACATCATCTGCTACATGTTCTACAGAAATACCTGTTGAGGAGAACAAAGGGGGAAACAATTGGGCATCTTATGAGGGGAAAGGAAGATAATGTTGTTTTTTGTGCGATGAGCCCATTGCAAAGACTTGTTTACAAGAGACTGCTGGAGAGTCCAGATTTTCAGTGTCTTATCTCGAAGGACTTACCTTGCAGCTGTGGAAGTCATCTGACTCGAGTTGAGTGTTGTCATAAGACAGCTCCTGATGGGATTATATGGTCTTATCTTCATCGGGCTAATTCAGATGGCTGTGATTCTTGCCCTTTTTGCCTTGTACTTCCTTGCCTGGTAAAACTTCAGCAGGTACACACTAAGAATGTGTCCTAATATTCTTCTTTTGTGCCAGCTTCAATATAC-TAAAACATGATTCTATGTATGGTTTTGCTTTGCAGGTCAGCAACCATTTGGAGTTAATCAAACCAAACCCAAAAGATGATCCAGAAAAACAGAAGAAGGATGAAGCACTAGCTGTGGCTGTTTTTGAGAAGGATGCTGAATTGATTGGTGGTGTGGCTCAAGACGAGAGTTTCATGGGCCT
>TO14
GCTCATCCAAGTTGTTTTTTATAGCAACTATTAATGTCCATGTAAATGTATAAAACCCAGAGAGAAGAGCATTGCATGCAGTTTGCACTGTCTTGTGCTCAGGGCATTAATATTGGATTATTATTTTCTTCTTCCACCAAATATTATGGCTATGACAATCTTATGACATCTTTGTGTAAATTTGATAGGGGACTCGGGAAGACTATACAAACAATTGCATTCCTAGCTGCTGTGCTGCAGAAGGAACCAGAATCTGATGATTTTCTTGGTGGTGGCTCTGATGG---GAAGAACCAGAAACTTATTGAAAATAAGAAAAGAGTATTGATTATTTGTCCCACATCTGTCATTCGTAATTGGGAAAATGAGTTTCATGAATGGGGAACATTCAATATTGCTATTTATCATGGTCCAAATCGAGACCTTGTTCTAGGAAAATTAGAAACCACTGGCATTGAGATAGTCCTAACAAGTTTTGATACATTCCGTATTCATGGTGACAGCCTGTGTGAAGTGCAATGGGAAGTTGTGATTGTTGATGAGGCTCATCGTTTGAAGAATGAAAAATCTCAGCTCTACAAGGCCTGTAAAAGAGTAAAAACTAAGAAATGCTATGGGCTTACGGGGACAATTATGCAAAACAAGATTATGGACTTATTCAATGTTTTTGATTGGACTACTCCTGGATGTTTGGGTTCTCGTGAACACTTTCGGGAATTCTATGATGAGCCTCTCAAACAAGGACAACGCATAAGTGCGTCTGAACGATTTATACAAATTGCAGAGGAGCGTAAACAACATCTGCTACGTGTTCTACAGAAATACCTGTTGAGGAGGACAAAGGGGGAAACAATTGGGCATCTTATGAGGGGAAAGGAAGATAATGTTGTTTTTTGTGCTATGAGTCCCTTGCAAAGGCGTGTTTACAAGAGACTGTTGGAGAGTCCAGATTTTCAGAGTCTCATCTCAAAGGACTTACCTTGCAGTTGTGGAAGCCGTCTGACTCGAGTTGAGTGTTGTCATAAGACAGTTCCTGATGGGATTATCTGGTCTTATCTTCATCGAAATAATCCAGATGGCTGTGATTCATGTCCTTTCTGCCTTGTACTTCCTTGTCTGGTAAAACTTCAGCAGGTACAGCTGAGATTTGCCTCCTAATTTTCTACTCTTATACTAGCATCAAAGTACTTGAAAATTTATTCTA--CATGGATTTGCTTTGTAGGTCAGTAACCATTTGGAGTTAATCAAACCAAACCCCAAGGATGATCCAGAAAAACAGAAAAAGGACGAAGCGTTAGCGGTGGCTGTTTTTGATAAGGATGCTGAATTGATTGGTGGCATTGCTCCAGATGAGAGTTTCATGGGCCT
>TPL03
----------------------------------------------------------------TATTTTGTTGCTAGACCATCTTGTTTTTAGGCCG-----------TTGTTGGAATCTTATCT---TTTTCTGCCCAATAGTTTGATGATGACAATTGCATTTGTTTTTCTGTGTTAATTTATAGGGGATTGGGGAAGACTATACAAACAATTGGATTCCTAGCTGCCATCTTGCAAAAGGAGGCAGAATATGATGATACTCTTGGTGCACCATACAGTGG---GAAGAACCAGAAACATATTGAAAATAAAAAATTAGTATTGATTATTTGCCCTACATCTGTTCTTCGCAACTGGGAAAATGAGTTTCATGAATGGGGAACATTTAACGTTGCTATATATCATGGTCCAAATAGAGACCTTGTTCTTGGAAAACTAGAAACCACTGGTGTTGAGATAGTTCTAACGAGTTTTGACACATTCCGTATTCATGGTGATAGCCTGTGTGAGGTGCAATGGGAAATTGTGATTGTTGATGAAGCTCATCGTTTGAAGAACGAGAAATCACAACTTTACAAGGCTTGTCAAAGAATAAAAACTAAAAAGTGTTATGGGCTGACAGGTACAATAATGCAGAACAAAATCATGGACTTATTCAATGTTTTTGATTGGGTTGCTCCTGGATGCTTGGGTTCTCGTGAACATTTTCGGGAATTCTATGATGAGCCTCTCAAGCAAGGACAACGTATAAGTGCACCTGAAAGGTTTGTGCGTATTGCAGAGGAGCGTAGAATGCATCTACTATGCGTTTTACAGAAATACTTACTAAGGAGGACAAAGGGGGAAACAATTGGTCATCTTATGAAGGGGAAGGAAGATAATGTTGTTTTTTGTGCAATGAGTCCATTTCAGAAACGTGTTTACAAGAGACTGTTGGACAGTCCAGATTTTCAGTGTCTTATCTTGAAGGACTTGCCTTGCAGCTGTGGAAGCTATCTAAATCGAGTTGAATGTTGCCATAAGACTGTTCCTGATGGGATTATTTGGTCTTATCTTCATCGGGACAATCCTGATGGCTGTGATTCATGCCCTTTTTGCCTTGTACTTCCTTGTTTGGTAAAACTTCAACAGGTAGGCAATCATATCCCCCTTTGTTTATCTAGTCTTGTGCCAGCATCAAAACATTTTAATAATGGTTTTATGCATGACTTTGCTTCACAGGTTAGTAACCATTTGGAGTTAATAAAACCAAACCCCAAGGATGATCCAGAAAAGCAGAAGAAGGATGAAGCTCTAGCTATGGCTGT------------------------------------------------------------
>WN5
GTTTTCAACTTATAAGCTTTACTTTCATATTCCATTCTTTTTTGATTCAGTTTGCAAATTGCAGTAGGTGAGATTGCATCTGCTGTCTTGTTGTTACTTGACTGGTTTACTTTGAGGCCATTTATGTGTCATTGTTGGAA-------TCTATGACTCTTTTATTCACTGTTTTGTGTAAATTTGATAGGGGACTGGGGAAGACTATACAAACAATCGCATTTCTAGCTGCTGTGCTGCACAAAGATGTGGAATCTGATGACTTTGTTCCTGCATGGCATGGAGAGAAGAAGAAAGATAAGCATATTGAAAATAAAAAATTAGTATTGATTATTTGTCCGACATCTGTTCTTCGCAATTGGGAAAATGAGTTTCATGAATGGGGAACATTCAATGTCGCTATTTATCATGGCCCAAATAGAGACCTTGTACTAGGGAAATTAGAAACCACTGGTGTTGAGATAGTTTTAACAAGTTTTGATACATTCCGTATTCAGGGCAGCAGCCTGTGTGAAGTGCAATGGGAAATTGTGATTGTTGATGAGGCTCATCGATTAAAGAATGAAAAATCTCAACTTTACAGGGCTTGTCAAAGAATAAAAACTAAGAAGTGTTATGGGCTTACAGGGACAATAATACAGAACAAAATCATGGATTTATTCAATGTTTTTGATTGGGTTGCTCCTGGGTGCCTGGGTACTCGTGAACACTTTCGAGAATTTTATGATGAGCCTCTCAAGCAAGGGCAACGCATAAGTGCACCTGAAAAGTTTGTACGCATTGCAGAGGAGCGTAAGAATCATCTGTTACAGGTTTTACGGAAGTATCTGTTGAGGAGAACAAAGGGAGAAACAATTGGGCATCTTATGAGGGGAAAGGAAGATAATGTTGTTTTTTGTGCAATGAGTCTGTTGCAAAGACGTGTTTACAAAAGGCTGTTGAATAGTCCAGATTTTCAAAGTCTTATCTCAAAGGACCTACCATGCAGCTGTGGAAGCCATCTAACTCGAGTTGAGTGTTGCCATAAGACAGTTCCTGATGGTATTATTTGGACTTATCTTCACCGGGATAATCCTGATGGTTGTGATTCATGTCCTTTTTGCCTTGTACTCCCTTGTCTTATAAAACTTCAGCAGGTATGTAATCACAGCTCCCTAAAT--TTCTACTTCTATGACAAGGTCAAAATACATAAAACATGATTTGATGCATACCTTTACTTTGCAGGTTAGCAACCATTTGGAGCTAATCAAACCAAACCCCAAGGATGATCCAGAGAAACAGAAAAAGGATGAAGCACTAGCTATGGCTGTTTTTGAGAAGGATGCTGAGT----------------------------------------
>WS10
------------TGTTTTTTATAGCATCTATTAATGTCCATTTCATTGTACCAAACGCAGAGAGAAGAGCGTTGCATGTAGTTTGCATTGTCTTGTGCTCAGGACATTAATATTGGATTATTATTTTATTATTCCGCCAA-TGTTATGGCTATGACAATCTGATGACATCTTTGTGTAAATTTAACAGGGGACTTGGGAAGACTATACAAACAATTGCATTCCTAGCTGCTGTGCTGCAGAAAGAATCTGAATGCGATGATTCTATTTGTGGTGATTCTGATGGGAAGAAGAACCAAAAGCTTAATGAAAATAAAAAACTAGTGTTGATTATTTGTCCTACATCTGTCATTCAGAATTGGGAAAATGAGTTTCATGAATGGGGAACATTCAATATTGCTATTTATCATGGTGCAAATAGAGACCTTGTTCTAGGAAAATTAGAAAACCCTGGCATTGAGATTGTCCTAACAAGTTTTGATACATTCCGTATCCATGGTGACAGCCTGTGTGAAGTGCAATGGGAAGTTGTGATTGTTGATGAGGCTCATCGTTTGAAGAATGAAAAATCTCAGCTTTACAAGGCTTGTAAAAAAATAAAAACTAAGAAATGCTATGGGCTTACTGGGACAATTATGCAAAACAAGATTCTGGACTTATTTAATGTTTTTGATTGGACTGCTCCTGGGTGCTTGGGTTCTCGTGAACACTTTCGAGAATTCTATGATGAGCCTCTCAAACAAGGACAGCGCATAAGTGCATCTGCACGATTTATACAAATTGCAGAGGAGCGTAAACAACATCTGCTACATGTTCTACAGAAATACCTGTTGAGGAGGACAAAGGGGGAAACGATTGGGCATCTTATGAGAGGAAAGGAAGATAATGTCGTGTTTTGTGCTATGAGTCCCATGCAAAGGCGTGTTTACAAGAGACTGTTGGAGAGTCCAGATTTTCAGTGTCTTATCTCAAAGGACTTACCTTGCAGCTGTGGAAGCCGTCTGACTCGAGTTGAGTGTTGTCATAAGACAGTTCCTGATGGGATTATCTGGTCTTATCTTCATCGGAATAATCCAGATGGCTGTGATTCATGTCCTTTCTGCCTCGTACTTCCTTGTCTGGTAAAACTTCAACAGGTACAATTAAGTTTTGCCTGCTTAGTTTCTATCTTAATGAGAGCATCAGAGTACTTGAACATTTATTCAA--CATGGGTTTGTTT-GTAGGTCAGTAACCATTTGGAGTTAATCAAACCGAACCCCAAGGATGATCCAGAAAAACAGAAGAAGGACGAAGCGTTAGCGGTAGCTGTTTTTGATAAGGATGCTA-------------------------------------------
>WW11
------------------------------------------------------------------------------------------------GCTCAGGACATTAATATTGGATTATTATTTTATTATTCCGCCAA-TGTTATGGCTATGACAATCTGATGACATCTTTGTGTAAATTTAACAGGGGACTTGGGAAGACTATACAAACAATTGCATTCCTAGCTGCTGTGCTGCAGAAAGAATCTGAATGCGATGATTCTATTTGTGGTGATTCTGATGGGAAGAAGAACCAAAAGCTTAATGAAAATAAAAAACTAGTGTTGATTATTTGTCCTACATCTGTCATTCAGAATTGGGAAAATGAGTTTCATGAATGGGGAACATTCAATATTGCTATTTATCATGGTGCAAATAGAGACCTTGTTCTAGGAAAATTAGAAAACCCTGGCATTGAGATTGTCCTAACAAGTTTTGATACATTCCGTATCCATGGTGACAGCCTGTGTGAAGTGCAATGGGAAGTTGTGATTGTTGATGAGGCTCATCGTTTGAAGAATGAAAAATCTCAGCTTTACAAGGCTTGTAAAAAAATAAAAACTAAGAAATGCTATGGGCTTACTGGGACAATTATGCAAAACAAGATTCTGGACTTATTTAATGTTTTTGATTGGACTGCTCCTGGGTGCTTGGGTTCTCGTGAACACTTTCGAGAATTCTATGATGAGCCTCTCAAACAAGGACAGCGCATAAGTGCATCTGCACGATTTATACAAATTGCAGAGGAGCGTAAACAACATCTGCTACATGTTCTACAGAAATACCTGTTGAGGAGGACAAAGGGGGAAACGATTGGGCATCTTATGAGAGGAAAGGAAGATAATGTCGTGTTTTGTGCTATGAGTCCCATGCAAAGGCGTGTTTACAAGAGACTGTTGGAGAGTCCAGATTTTCAGTGTCTTATCTCAAAGGACTTACCTTGCAGCTGTGGAAGCCGTCTGACTCGAGTTGAGTGTTGTCATAAGACAGTTCCTGATGGGATTATCTGGTCTTATCTTCATCGGAATAATCCAGATGGCTGTGATTCATGTCCTTTCTGCCTCGTACTTCCTTGTCTGGTAAAACTTCAACAGGTACAATTAAGTTTTGCCTGCTTAGTTTCTATCTTAATGAGAGCATCAGAGTACTTGAACATTTATTCAA--CATGGGTTTGTTT-GTAGGTCAGTAACCATTTGGAGTTAATCAAACCGAACCCCAAGGATGATCCAGAAAAACAGAAGAAGGACGAAGC---------------------------------------------------------------------------
