# Supplementary material for: Development of a Target Enrichment Probe Set for Conifer (REMcon)
Source: Biology (Basel). 2024 May 22;13(6):361. doi: 10.3390/biology13060361 (PMC11200496; doi:10.3390/biology13060361)
Supplement: Supplementary file 1 [file biology-13-00361-s001.zip › biology-2960267-supplementary/Sup data/secapr_alignments_paralogs/57.fasta]

>AA3
CAGTAAATCAGAGTCCATCTAAAACTGAGGAAGTGGAGACTGATCCTTTTGGGCTGGATGCTCTTTTACCAATACCATCAAAGAAGGATGAAAAGGCAAGAAAAAAGAAGGAAGAGGCATCTTTGAACAGAAAGGCACAGGATGATGCTGGAATGCTTTTGAGAGAACGTCGAGAAGCTCTAATGCAATCTCTAGAGATAGCTGCTGGACGTTACAGAGTTCCTTGGTAAAAAATTTATAGCCAATGGCATATTCTTTAATTCCATTTGTTTATTTCTGTGGTACTTAGTAGTTGAATTAGATCTACACTAGTATTTTGAGTAGTTTACCTGGAAACATATAGCACTTGTTATTTATGGTTCAGGGCCCAGACCATGATTGATATCTTGGTGAAGCATGCTTTTGATAACATATCAAGATTTACAACTCGACAAAGAGATGTTTTAGAAAAACTTTGGGCTTCTGTTCGAGAACAACAAGTGCGGAGAAAACAAGGACGGACTGCAGCTGGGAAGCTTGATGTGACAGCATTTGAGCGGCTGCAGGAACAATATGCGAGAGAGAAGATCAGCATACGTCATGGCGTTGGGAATAGCGGAGAGCGACGTGCACAGCAGTGGCTAGGATGATGTTTTCATAGCGTCTTGTATTCATATATGTTTGTCAAGGTGATTCCTTCTTGTAGAGACATACAAGCAATGTAAAAGAAAAAAACTAGTCTATGCATATGGTGGTTATTGTATCGCCTGATTTATAGTCTCTGTACATCGTACACAATCATGTTAGTTATAGTGTTCATGTCATCAGCTAAATTAGACACATAGAT
>AA60
---------------------------------------------------------------------------------------------------------------------------------------------------------------------------------------------------------------------------------------------------------------------------------TGCGAGCTTCCGACCGTAATTTTAAGTGATCTAATCCTATTATATTGAGTTGGTTATGGGAAATATGCAGTAGCGTGTGTTTATGCTGCAGGGCACAGACCATGGTTGATATCTTGGTGAAGCATGCTTTTGATAGCATATTGAGATTTACAGCTCGACAAAGAGATATCATAGAAAAGCTGTGGGCATCTATTCGAGAGCAGCAAATGAGAAGAAGACAAGGAAAATCTGCAATTGGAAAGCTTGATGTAACTCCGTTTGAGCGGCTGCAGGAGCGATATGCAAATGAAAAGATTAGCATACGCCACGGTGTTGGGGATGGCGGTGAGCGTCGTGCACAGCAGTGGCTAGGATGACGTCTTCATCAATTTATGTATTCATATATTTCTTCCACAGGGATCCTTTCCTCCAGAGGCACAAGGGCAATAGAAAGTAATAATTTTACGCAAGGCACTTGGTGATCCTTTATCCTTCTAATTCAAATCTGATCAAGCTCAAGTAAAAATTAATGAAAGC------ACATAATTCTAGATTGTTTGTTCCAGGTCAT
>AAR4
CAGTAAATCAGAGTCCATCTAAAACTGAGGAAGTGGAGACTGATCCTTTTGGGCTGGATGCTCTTTTACCAATACCATCAAAGAAGGATGAAAAGGCAAGAAAAAAGAAGGAAGAGGCATCTTTGAACAGAAAGGCACAGGATGATGCTGGAATGCTTTTGAGAGAACGTCGAGAAGCTCTAATGCAATGTCTAGAGATAGCCGCTGGACGTTACAGAGTTCCTTGGTAAAAAATTTATATCCAATGGCATATTCTTTAATTCCATTTGTTTATTTCTATGGTACTTAGTAGTTGAATTAGATCTACACTAGTATTTTGAGTAGTTTACCTGGAAACATATAGCACTTGTTATTTATGGTTCAGGGCACAGACCATGATTGATATCTTGGTGAAGCATGCTTTTGATAACATATCAAGATTTACAACTCGACAAAGAGATGTTTTAGAAAAACTTTGGGCTTCTGTTCGAGAACAACAAGTGCGGAGAAAACAAGGACGGACTGCAGCTGGGAAGCTTGATGTGACAGCATTTGAGCGGCTGCAGGAACAATATGCGAGAGAGAAGATCAGCATACGTCATGGCGTTGGGAATAGCGGAGAGCGACGTGCACAGCAGTGGCTAGGATGATGTTTTCATAGCGTCTTGTATTCATATATGTTTGTCAAGGTGATTCCTTCTTGTAGAGACATACAAGCAATGTAAAAGAAAAAAACTAGTCTATGCATATGGTGGTTATTGTATCGCCTGATTTATAGTCTCTGTACATCGTACACAATCATGTCACTACGAAAAATCATGTCATCAGCTAAATTAGACACATAGAT
>AF1
TGGCGTATCAGGTTTCATCTACAATAGCGGAACCGGAGGCTGATCCATTTGGGTTGGATGCTCTTTTGGCAGAGCCATCAAGAAAGGATGAAAAGGCAAGAAGAAAGAAAGAAGAGGCTAATTTGAATAAAAAAGCCCAAGATGATACTACAAGGCTTCTTAGAGAACATCGAGAAGCTCTAATGCATTGTCTAGAAATAGCAGCTGAACGTTACAGAGTGCCATGGTAAAGACTTATGATCTTCATGATTTTCTTTGATTTCCATTTGTTTCTTTGTAGTTTGTTAAATGAGTGTAAGTTTACTGGACAAAATTACTTCATATTTGATTTGATAGCAAGTA---CTAATAATTTGGCCTTCAGGGCTCAAACCATTATCGATATATTGGTTAAGCATGCTTTTGATAACATAGCAAGATTTACAACTCAACAAAGAAATGCAATAGAGAAACTTTGGGCATCAATACGAGAACAACAATTGCGAAGGAAACAAGGCAGGTCTACAACTGGGAAGCTTGATGTAACTGCATTTGAGCGGCTGCAGCAGCGATATGCAAATGAAAAGATCAGCATTCGCCATGGTGTTGGAGACGGTGGAGAGCGTCGTGCACAGCAGTGGCTGGGATGATGTCATCATTACTCTCTAAATGCATCCATTTATATTCCAGACAACTTTCATGTAAGGGGAACATGGAGGCAATGCAAATAAACTGTTACTTCATACATTTAATGTATATTGTATCCCCCAATTTATTTCTTGTACATTAAACTTAAACAAAAAATATTGCTAAAATAACTACAACTAGGCTTCGTCTCATGTTAGGA
>AG2
TGGCGTATCAGGTTTCATCTACAATAGCGGAACCGGAGGCTGATCCATTTGGGTTGGATGCTCTTTTGGCAGAGCCATCAAGAAAGGATGAAAAGGCAAGAAGAAAGAAAGAAGAGGCTAATTTGAATAAAAAAGCCCAAGATGATACTACAAGGCTTCTTAGAGAACATCGAGAAGCTCTAATGCATTGTCTAGAAATAGCAGCTGAACGTTACAGAGTGCCATGGTAAAGACTTATGATCTTCATGATTTTCTTTGATTTCCATTTGTTTCTTTGTAGTTTGTTAAATGAGTGTAAGTTTACTGGACAAAATTACTTCATATTTGATTTGATAGCAAGTA---CTAATAATTTGGCCTTCAGGGCTCAAACCATTATCGATATATTGGTTAAGCATGCTTTTGATAACATAGCAAGATTTACAACTCAACAAAGAAATGCAATAGAGAAACTTTGGGCATCAATACGAGAACAACAATTGCGAAGGAAACAAGGCAGGTCTACAACTGGGAAGCTTGATGTAACTGCATTTGAGCGGCTGCAGCAGCGATATGCAAATGAAAAGATCAGCATTCGCCATGGTGTTGGAGACGGTGGAGAGCGTCGTGCACAGCAGTGGCTGGGATGATGTCATCATTACTCTCTAAATGCATCCATTTATATTCCAGACAACTTTCATGTAAGGGGAACATGGAGGCAATGCAAATAAACTGTTACTTCATACATTTAATGTATATTGTATCCCCCAATTTATTTCTTGTACATTAAACTTAAACAAAAAATATTGCTAAAATAACTACAACTAGGCTTCGTCTCATGTTAGGA
>AH26
---------------------------------------------------------------------------------------------------------------------------------------------------TTACCCATCTTTAATCATAATA------------------TTTAGTAAATAT-------GAACATCATGGTATTTTCACTAAAATGTATTGACTGCCTATGATT---------------ATA-----ATTGAGTTATTTCT---------------------------TGTCTGTATGTAAAGGAGATGTGTATGTATTTGTCATTTGATGCTACAGGGCTCAAACTATGATCGATATTTTGGTGAAGCATGCTTTTGATAATATATCGAGATTTACAGCTCAACAAAGAAATGCTATAGAGAAACTCTGGGCATCCATTCGAGAACAGCAACTGCAGAGAAAACAAGGGAGGTCTGCAGCTGGGAAGCTTGATGTAACTGCGTTTGAGAGGCTGCAGGAACAATATGCAAATGAGAAGATAAGCATACGTCGTGCTGTTGGAGGTAGCGGAGAGCGGCGTGCACAGCAGTGGCTAGGATGATATTTTAATAATGTTATGTATTCTTTTATTCTTGTTATGATAGTCTATTCTTGGAGATGGATGGCAGTATTCCAGAAGGAAAACATCACTGCTGAATTGGCGATCTCAAGCCCTGTTGCTATCCAATTATTATATCTCAAAAACTGTATTTTAGTTTCAATCAAAGTAAAATTTCCTTGGTGTTGTTCCGTGTTCCT
>AME1
CAGTAAATCAGAGTTCATCTAAAACTAAGGAAGTGGAGACTGATCCTTTTGGGCTGGATGCTCTTTTACCAATACCATCAAAGAAGGATGAAAAGGCAAGAAAAAAGAAGGAAGAGGCATCTTTGAACAGAAAGGCACAGGATGATGCTGGAATGCTTTTGAGAGAACGTCGAGAAGCTCTAATGCAATGTCTAGAGATAGCTGCTGGACGTTACAGAGTTACTTGGTAAAAAATTTATATTCAATGGCATATTCTTTAATTCCATTTGTTTATTTCTGTTGTACTTAGTAGTTGAATTAGATCTACACTAGTATTTTGAGTAGTTTACCTGGAAACACATAGCACTTGTTATTTATGGTTCAGGGCCCAGACCATGATTGATATCTTGGTGAAGCATGCTTTTGATAACATATCAAGATTTACAACTCAACAAAGAGATGTTTTAGAAAAACTTTGGGCTTCTGTTCGAGAACAACAAGTGCGGAGAAAACAAGGATGGACTGCAGCTGGGAAGCTTGATGTGACAGCATTTGAGCGGCTGCAGGAGCAATATGCGAGAGAGAAGATCAGCATACGTCATGGCGTTGGGAATAGTGGAGAGCGACGTGCACAACAGTGGCTAGGATGATGTTTTCATGGCGTCTTGTATTCATGTATGTTTGTCAAGGTGATTTCTTCTTGTAGAGACATACAGGCAATGTAAAAGAAAAAAACTAGTCTATGCATATGGTGGTTATTGTATCCCCTGATTTATGGTCTCTGTACATCGTACACAATCATTTTGCTACTAAAAA-------------------------------
>AP25
-------------------------------------------CACCTAATTTAGGTAACTTCTCT-------------------------------------ACTAAATAATGACCTAATGTAATTGAGTGTTAATTATTCTAACATTGCCCATCTTTAATCATAATA------------------TTTAGTAAATAT-------GAACATCATGGTATTTTCACTAAAATGTATTGACTGCCTATGATT---------------ATA-----ATTGAGTTATTTCT---------------------------TGTCTGTATGTAAAGGAGATGTGTATGTATTTGTCATTTGATGCTACAGGGCTCAAACTATGATCGATATTTTGGTGAAGCATGCTTTTGATAATATATCGAGATTTACAGCTCAACAAAGAAATGCTATAGAGAAACTCTGGGCATCCATTCGAGAACAGCAACTGCAGAGAAAACAAGGGAGGTCTGCAGCTGGGAAGCTTGATGTAACTGCGTTTGAGAGGCTGCAGGAACAATATGCAAATGAGAAGATAAGCATACGTCGTGCTGTTGGAGGTAGCGGAGAGCGGCGTGCACAGCAGTGGCTAGGATGATATTTTAATAATGTTATGTATTCTTTTATTCTTGTTATGATAGTCTATTCTTGGAGATGGATGGCAGTATTCCAGAAGGAAAACAGCACTGCTGAATTGGCGATCTCAAGCCCTGTTGCTATCCAATTATTATATCTCAAAAACTGTATTTTAGTTTCAATCAAAGTAAAATTTCCTTGGTGTTGTTCCGTGTTCCT
>APA47
CAGTATATCAGGTTTCATCTACAATAGAGGAACCAGAGGCTGATCCATTTGGGTTAGATGCTCTTTTGGCGGAACCATCAAGAAAGGATGAAAAGGCAAGAAAAAAGAAAGAAGAGGCCAATTTGAATAAAAAGGTCCATGAAGAAACTACAAGTCGTCTGAGAGAACATCGAGAAGCTCTAATGCATTGTCTAGAAATAGCAGCTGAACGTTATAGAGTTCCATGGTA-AGACTTACGATCTTCATGATTTTCTTTGATTTCCATTTGTTTCTTTGAAAGTGCTTTCATAAACCTTCAACATCTATTCTGAGCTTCCTTATATTATTTTTGGAAGCATATAGTACTAATCATTTGTGCTTCAGGGCTCAAACTATTATCGATATATTGGTTAAGCATGCTTTTGATAACATATCAAGATTTACAACTCAACAAAGAAATGCAATTGAAAAGCTCTGGGCATCAATACGAGAACAACAATTGCGAAGGAAACAAGGCAGGTCTACATCTGGGAAGCTTGATGTAACTGCATTTGAGCGGCTGCAGCAGCAATATGCAAATGAAAAGATCAGCATTCGCCATGGTGTTGGAGATAGTGGAGAGCGTCGTGCACAGCAGTGGTTGGGATGATGTCATCATTACTGTCTAAATGCATCCATTTCTTTTCCAGGCATCCTTCATATAAGGGGAGCATGGAG-----GCATATATTGTATCTAAAAATATTCC----------------CCCCAATTTATTTCTTGTACATTAAATCACAACAAAATATGTTGCTAAACTAACTACACCTAGACTGTAGTTTCATCTAGAA
>AR2
CAGTAAATCAGAGTCCATCTAAAACTGAGGAAGTGGAGACTGATCCTTTTGGGCTGGATGCTCTTTTACCAATACCATCAAAGAAGGATGAAAAGGCAAGAAAAAAGAAGGAAGAGGCATCTTTGAACAGAAAGGCACAGGATGATGCTGGAATGCTTTTGAGAGAACGTCGAGAAGCTCTAATGCAATGTCTAGAGATAGCCACTGGACGTACTGAGTTCCTT-------------------------------------------------------------------------------------------------------------------------------------------GGGCCCAGGCCATGATTGATATCTTGGCGAAGCATGCTTTTGATAACATATCAAGATTTACAACTCGATAAAGAGATTTTTTAGAAAAACTTTGGGCTTCTGTTAGAGAACAACAAGTGCAAAGAAAACAAGGA-----------------------------T-----------------------------------------------------------------------------------------------------------------------------------------------------------------------------------------------------------------------------------------------------------------------------------------------------------
>AS57
CAATAAAACAGATTCCATCTACTACAGAAGAACTGGAGACTGATCCTTTTGGGCTGGATGTTCTTTTACAAAAACCATCAAAAAAGGATAAAAGGGCAAGGAAAAAGAAGGAAGAAGCAGTTTCAAACAAGAAGGCACTAGATGATGCTGGAAAGATTTTGAGAGAACATCGAGAAGCTCTGATACAGTGTCTAGAGATAGCAGCTGGGCGCTACAGAGTTCCTTGGTAAAAGCTTTTGATCTTCAATGGCATTCTTCATTTCTATTTGTTTATGAGAGCTTCCCACTGTAATTTTAGGAG----------------------------------ATCTGCACTAATGGTTATTTATCTTGCAGGGCACAGACCATGATTGATATCTTGGTGAAGCACGCTTTTGACAGCATATCAAGATTTACAGCTCGACAAAGAGATCTTATAGAAAAATTGTGGGCATCTATTCGAGATCAGCAAATGAGAAGAAGACAAGGAAAGTCTGCAACTGGAAAGCTTGATGTAACTGCATTTGAGCGGCTGCAGGAGCGATATGCTAATGAAAAGATTAGCATACGTCATGGTGTCGGGGATGGTGGAGAGCGTCGTGCACAGCAATGGCTAGGATGACGTCTTCATCAATTCATGCATTCATATATTTTTTTGGTGATGATCCTTTCTTTCAGAGGGACAAAGGCAATGCGAAGGGAAAATGATACATCACGCATTCGGTG---------------------------------------------------------------------------------------------
>ASA51
------------------------------------------------------------------------------------------------------------------------------------------------------------------------------------------------------------------------------------------------------------------------------------------------------------------CTCTCAGCTTTCGAGTATTATTCTTGGAAACATATAGTACTAATCGTTTGTGCTTCAGGGCTCAAACCATTATTGATATCTTGGTTAAGCATGCTTTTGATAACATATCAAGATTTACAGCTCAACAAAGAAATGCTATAGAGAAACTCTGGTCATCAATACGAGAACAACAATTGCGGAGGAAACAGGGAAGGTCTACATCGGGGAAGCTTGATGTAACTGCGTTTGAGCGGCTGCAGCAGCAATATGCAAACGAAAAGATCAGCATTCGGCATGGTGTTGGAGATGGTGGAGAGCGTCGTGCACAGCAGTGGCTGGGATGATTTCTTCATTACTGTCTAAATGCATCCATTTCTTTTCCAGGCATCCTTCATCAAAGGGGAACATGGAAGCAATGCAAAGAAAATATTACTTCATGCATTTCGTGTTTATTGTATACCCCAATTTATTTCTTGTACATTACACTT--AA-------------------------------------------------
>CB35
---------------------------------------------------------------------------------------------------------------------------------------------------------------------------------------------------------------------------------------------GACTGTCTAGGATT---------------ATA-----ATTGAGTTATTTTT---------------------------TGTCTGTATGTAAACGAGATATGTATGTATTTGTCGTTTGATGCTTCAGGGCTCAAACTATGATTGATATTTTGGTGAAGCATGCTTGTGATAATATATCGAGATTCACAGCTCAACAAAGAGATGCTATAGAGAAACTCTGGGCATCTATTCGAGAACTGCAAATGCGGAGAAAACAAGGGAGGTCTGCAGCTGGGAAGCTTGATGTAACTGCGTTTGAGAGGCTGCAGGAACAATATGCAAATGAGAAGATAAGCATACGTCGTGCTGTTGGAGGTAGCGGTGAGCGGCGCGCACAGCAGTGGCTAGGATGATATTTAAATAACGTGATGTATTCTTATATTCTTGTGATGATGGTCTATTCTTGGAGATGGATGGCAGTACTCCAAAAGGAAATTATCA----------------------------CTTTGCTCAATTGGTGATTTTCAGAATA-----------------------------------------------------
>CD18
---------------------------------------------------------------------------------------------------------------------------------------------------------------------------------------------------------------------------------------------------------------------------------CGAGAGGGTCCCACTGTAATTTGAAGAGATCTAGTCTTATTATATTGAGTTGTTTATTATAAACATACAGTAGCAGTTATTTATTCTGCAGGGCACAGACCATGATTGATATCTTGGTGAAGCACGCTTTTGATAGCATATCAAGATTCACTGCTCGACAAAGAGATACTATAGAAAAATTGTGGGCATCTATTCGAGAACAGCAAATGAGGAGAAGACAAGGAAAATCTGCAACTGGAAAGCTTGATGTAACTGCATTTGAGCGGCTGCAGGAGCAATACGCAAATGAAAAGATTAGCATACGCCATGGTGTTGGGGATGGTGGAGAGCGTCGTGCACAGCAATGGCTAGGATGATAC--------------------------------------------------------------------------------------------------------------------------------------------------------------------------------------------------
>CDE34
---------------------------------------------------------------------------------------------------------AATGACATTCCTAGTGTCATTTGAGTGTTAATTATTCTAACATTGCTCATCTTTAATCATAATAC-------------TTTCCTTCGTAAGTAT-------GAACATCGTGGCACTTCCACTAAAATGTATCGACTGTCTAGGATT---------------ATA-----ATTGAGTTATTTTT---------------------------TGTCTGTATGTAAACGAGATATGTATGTATTTGTCGTTTGATGCTTCAGGGCTCAAACTATGATTGATATTTTGGTGAAGCATGCTTGTGATAATATATCGAGATTCACAGCTCAACAAAGAGATGCTATAGAGAAACTCTGGGCATCTATTCGAGAACTGCAAATGCGGAGAAAACAAGGGAGGTCTGCAGCTGGGAAGCTTGATGTAACTGCGTTTGAGAGGCTGCAGGAACAATATGCAAATGAGAAGATAAGCATACGTCGTGCTGTTGGAGGTAGCGGTGAGCGGCGCGCACAGCAGTGGCTAGGATGATATTTAAAGAACGTGATGTATTCTTATATTCTTGTGATGATGGTCTATTCTTGGAGATGGATGGCAATACTCCAAAAGGAAATTATCA----------------------------CTTTGCTCAATTGGTGATTTTCAGAATATT-CTTTAAGCCCCGAAATTTATACATCTTTTACACTGCTATCCAACATAATA
>CF38
TGGTAATACAGGTTCCATCTACTACTGAAGAACTGGAGACTGATCCTTTTGGACTAGATGCTCTTTTACCAAAACAATCAAAAAAAGATGAAAGGGCAAGGAAAAAAAAGGAAGAGGCAGCTTCAAACAAAAAGGCACTGGATGATGCTGGAAAGATTTTGAGAGAACATCGTGAAGCTCTGATGCAGTGTGTAGCAATAGCAGCTGGACGTTACAGAGTTCCTTGGTAAAACCTTTTGATCTTCGATGACATTCTTTGTTTCTATTTGTTTATAAAAGTGCTCCATTGTAGTTTTAAGAGATCTACTCTTATTATATCAAGTTGTTTCTTGGGAGCATATATTTCTGGTTTTTTATG---CAGGGCCCAAACTATGATTGATATCTTGGTGAAGCATGCTTTTGATAGCATATCAAGATTTACAGCACGACAAAGGGATGTTATAGAGAAACTTTGGGCATCTATTCGAGAACAGCAAATGCGGAGAAGGCAAGGAAAGTCTGCAACTGGAAAGCTTGACGTGACTGCATTTGAGCGGCTGCAGGAGCAATATGCGAATGAAAAGATTAGCATACGTCACGGTGTTGGAGATGGTGGAGAGCGCCGTGCACAGCAGTGGCTAGGATAATTTCATCAATGTCTTATGTATTCATATATTTTTGCATTGACAATCCTTTCTTGCAGAGGGACAAAGGCAATGTAGAGAAAAAAGACTACATTATGCATTTGGTGAATTATTGCTTTATTTCCGGAGTTCTAATTCATTCCTTGTACATTTGTATCCACACAATTCC--------ACAATTCC---------------
>CH19
CAATAAAATAGGTTTGATCTAGTACTGATGAACTGGAGACCGATCCTTTTGAGTTGGATGCTCTTTTACAAAAACCATCAAAAAAGGATGAAAAGGAAAGGAGAAAGAAAGAAGAAGCAACTT----CAAAAAAGCTTTGGATGATGCTGGAAGGATTTTGAGAGAACATCGAGAAGCTCTGATGCAGTGTCTAGATATAGCAGTTGGGCGCTATAGAGTTCCTT------------------------------------------------------------------------------------------------------------------------------------------GGGCACAAACCATGATTAATATCTTGGTGAAGCATGCTTTTGATAGCATATTAGGATTCACAACTCGACAAAGAGATGCTATAGAAAAATTGTGGGCATCTATTCGAGAACAGCAAATGAGGAGAAGACAAGGAAAATCTGCAACTGGAAAGCTTGATGTAACTGCATTTGAGCGGCTGCAGGAGCAATACGCAAATGAAAAGATTAGCATACGCCACGGTGTTGGGGATGGTGGAGAGCGTCGTGCACAGCAATGGCTAGGATGATGCGCACATCAATATATGTATTCATATATTTTTTCCCCAGGGATCCTTTCTTCCAGAGGGACAAGGGCAATGTAAAGGAAAAATGTTACATTATGCATTTGGTTATTATTGGTTC------------TATTAAAATCTG-------ATCAACCGTAATGAAAACCTATGTGACAAAATTAGATTGTTTG--------
>CHA37
CGGTAATACAGGTTCCATCCACTACTGAAGAACTGGAGACTGATCCTTTTGGACTAGATGCTCTTTTACCAAAACAATCAAAAAAAGATGAAAGGGCAAGGAAAAAAAAGGAAGAGGCAGCTTCAAACAAAAAGGCACTGGATGATGCTGGAAAGATTTTGAGAGAACATCGTGAAGCTCTGATGCAGTGTGTAGCAATAGCAGCTGGACGTTACAGAGTTCCTTGGTAAAACCTTTTGATCTTCGATGACATTCTTTGTTTCTATTTGTTTATAAAAGTGCTCCATTGTAGTTTTAAGAGATCTACTCTTATTATATCAAGTTGTTTCTTGGGAGCATATATTTCTGGTTTTTTATG---CAGGGCCCAAACTATGATTGATATCTTGGTGAAGCATGCTTTTGATAGCATATCAAGATTTACAGCACGACAAAGGGATGTTATAGAGAAACTTTGGGCATCTATTCGAGAACAGCAAATGCGGAGAAGGCAAGGAAAGTCTGCAACTGGAAAGCTTGACGTGACTGCATTTGAGCGGCTGCAGGAGCAATATGCGAATGAAAAGATTAGCATACGTCACGGTGTTGGAGATGGTGGAGAGCGCCGTGCACAGCAGTGGCTAGGATAATTTCATCAATGTCTTATGTATTCATATATTTTTGCATTGACAATCCTTTCTTGCAGAGGGACAAAGGCAATGTAGAGAAAAAAGACTACATTATGCATTTGGTGAATTATTGCTTTATTTCCGGAGTTCTAATTCATTCCTTGTACATTTGTATCCACACAATTCCCCATTTGATGACTAGAGACATTGCCTTTTAC
>CJ24
CAATAAAACAAGTTCCATCTACTACAGATGAACTGGAGACTGACCCTTTTGGGCTGGATGCTCTTTTACAAAAACCATCAAAAAAGGATGAAAAGGCAAGGAAAAAGAAAGATGAAGCAGCTTCAAACAAAAAAGCACTGGATGATGCTGGAAAGATTTTGAGAGAACATCGAGAAGCTCTGATGCAGTGTCTAGAGATAGGAGCTGGTCGCTACAGAGTTCCTTGGTAAAAGTTTTTGATCTTCAATGGCATTCTTTATTTCTAGTTGTTTACCAGAGATTCACACTGTAATTTTGAGAGATTCAATCCTATTATATTGAGTTGTTTCTTAGAAACATGCAGTAATTGTTATTTATGCTGCAGGGCACAGACCATGATTGATATCTTGGTGAAGCATGCTTATGATAGCATATCAAGATTTACAGCTCGACAAAGAGATATTATAGAAAAATTGTGGGCATCTATTCGAGATCAGCAAATGAGGAGAAGACAAGGAAAGTCTGCAACTGGAAAGCTTGATGTAACTGCATTTGAGCGGCTACAGGAGCGATATGCAAATGAAAAGATTAGCATACGTCATGGTGTCGGGGATGGTGGAGAGCGTCGTGCACAGCAATGGCTAGGATGATGTCTTCATCAATTTCTGTATTTATATATTTTTCCCACAATGATCCTTTCTTGCAGAGGGACAAAAGCAATGTAAAGGAAAAATGTTACATTTTGTATTTGGTGATTCTTGGTTCTCCTAATTCAAATCTGATCAACCTTAAGAAAAACCCAATTAATGAAATTATACATAATTTTAGAGGGTTTATTCCAGGTTAT
>CK7
---------------------------------------------------------------------------------------------------------------------------------------------------------------------------------------------------------------------------------------------------------------------------------CGAGAGCTATCCACTGTAATTTTAAGGGATCTAATCTTATTATATTGAGTTGTTTCTTGGAAACATACAGTAATGGTTATTTATGCTGCAGGGCACAGACCATGATTGATATCTTGGTGAAGCATGCTTTTGATAGCATATCAAGATTTACAGCTCGACAAAGAGATCTTATAGAAAAATTATGGGCATCTATTCGAGAACAGCAAATGAGGAGAAGACAAGGAAAGTCTGCAACTGGAAAGCTTGATGTAACTGCATTTGAGAGGCTGCAGGAGCGATACGCAAATGAAAAGATTAGCATACGTCATGGTGTTGGGGATGGTGGAGAGCGTCGTGCACAACAGTGGCTAGGATGATGTCTTCATCAATTTATGTATTCATATATTTTTGCCATGATGATCCTTTCTTGCAGAGGGACAAAGGCAATGTAAAGGAAAAATGTTACATTATGCATTCGGTGATTATTGGTTCTCCTAATTCAAATCTGTTCAACCTTAAGTAAAACTC--ACAATGAACATGTATATAATTATAGAGGGTTTGCTGCAGGTTAT
>CL6
CAATAAAACAGGTTCCATCTACTACAGATGAACTGGAGACTGACCCTTTTGGGCTGGATGCTCTTTTACAAAAACCATCGAAAAAGGATGAAAGGGCAAGGAAAAAGAAGGAAGAAGCAGCTTCAAACAAAAAAGCACTGGATGATGCTGGAAAGATTTTGAGAGAACATCGAGAAGCTCTGATGCAGTGTCTAGAGATAGCAGCTGGGCGCTACAGAGTTCCTTGGTAAAAGCTTTTGATCTTCATGGCAATTCTTTATTTCTATTTGTTTACGAGAACTATCCACTGTAATTTTAAGGGATCTAATCTTATTATATTGAGTTGTTTCTTGGAAACATACAGTAATGGTTATTTATGCTGCAGGGCACAGACCATGATTGATATCTTGGTGAAGCATGCTTTTGATAGCATATCAAGATTTACAGCTCGACAAAGAGATCTTATAGAAAAATTATGGGCATCTATTCGAGAACAGCAAATGAGGAGAAGACAAGGAAAGTCTGCAACTGGAAAGCTTGATGTAACTGCATTTGAGAGGCTGCAGGAGCGATACGCAAATGAAAAGATTAGCATACGTCATGGTGTTGGGGATGGTGGAGAGCGTCGTGCACAACAGTGGCTAGGATGATGTCTTCATCAATTTATGTATTCATATATTTTTGCCATGATGATCCTTTCTTGCAGAGGTACAAAGGCAATGTAAAGGAAAAATGTTACATTATGCATTCGGTGATTATTGGTTCTCCTAATTCAAATCTGTTCAACCTTAAGTAAAACTC--ACAATGAACATGTATATAATTATAGAGGGTT-------------
>CM9
CCCTTTCCAACCAATTTTTCACTTATTCATCCTTAGTATTTCAATTAGTTGGGTTGGATGCTCTTTTACATAAACCATAAAAAAAGGATGAAAAAGAAAGAAAAAAGAAAGAAGCAGAAGCTTTAAATAAAAAAAGTTAGGATGATGTTGGAAAGATTCTAAGAGAACATCAAGAAGCTCTGATGCAGTGTCTAGAGATAGGAGCTAGATGCTACAGAGTTCCTT------------------------------------------------------------------------------------------------------------------------------------------GGGCATAGACCATGGTTGATATATTGGTGAAGCATGCTTTTGATAGCATATCAAGATTTACAACTCGACAAAGAGATATTATAGAAAAGTTGTGGGCATCTATTCAAGAGTAGCAAATGAGAAGAAGACAAGGAAAATTTGCAACTGGAAAGCTTGATGTAATTGCGTTTGAGTGGCTACAGGAGCGATATGCAAATGAAAAGATTAGCATATTCCATGGTGTTGGGGATGGTGGAGAGCATCGTGCACAGCAGTGGCTAGGATGATGTCTTCATCAATTT-----TTCATATATTTCTTCCACAGGGATCCTTTTCTCCAGAGGCACAAGGGAAATGCAAAGTAATAATTTTACGCAAGACACTTGGTGATTCTTTATTCATCTGATCAAGCTCAAGTAAAAAAAAAGCACTAATTCTAGATTGTTTGTTCATGAATAACTAATGTGTATGTCCAAGCATGG
>CO8
CAATAAAACAGGTTTCATCTATTAAAGATGAACTGGAGATTGACCCTTTTGGGCTGGATGCTCTTTTACAGAAACCATCAAAAAAGGATGAAAAAGCAAGGAAAAAGAAAGAAGCAGAAGCTTTAAATAAAAAAGCTGTGGATGATGCTGGAAAGATTCTGAGAGAACATCGAGAAGCTGTGATGCAGTGTCTAGAGATAGCAGCTGGACGCTACAGAGTTCCTTGGTAAAAGATTGTGTTCTTTAATGTTATTCGCTATTTCTATTTGTATATGCGAGCTTCCGACTGTAATTTTAAGTGATCTAATCCTATTATATTGAGTTGGTTATGGGAAATATGCAGTGGCGTGTGTTTATGGTGCAGGGCACAGACCATGGTTGATATCTTGGTGAAGCATGCTTTTGATAGCATATCGAGATTTACAGCTCGACAAAGAGATATTATAGAAAAGCTCTGGGCATCTATTCGAGAGCAGCAAATGAGAAGAAGACAAGGAAAATCTGCAACTGGAAAGCTTGATGTAACTGCTTTTGAGCGGCTGCAGGAGCGATATGCAAATGAAAAGATTAGCATACGCCACGGTGTTGGGGATGGCGGAGAGCGTCGTGCACAGCAGTGGCTAGGATGACGTCTTCATCAATTTATGTATTCATATATTTCTTCCGCAGGGATCCTTTCCTCCAGAGGCACAAGGGCAATGTGAAGTAATAATTTTACGCAAGGCACTTGGTGATCCTTTATTCTTCTAATTCAAATCTGATCCAGCTCAAGTAAAAATT---------------------------AATG---------------
>CP16
CAATAAAACATGTTCCATCTAATACAGATGAACTGGAGACTGACCCTTTTGGGCTGGATGCTCTTTTACAAAAATCATCAAAAAAGGATGAAAAGGCAAGGAAAAAGAAAGAAGAAGCAGCTTCAAACAAAAAAGCACTGGATGATGCTGGAAAGATTCTGAGAGAACATCGAGAAGCTCTGATGCAGTGTCTAGAGATAGCAGCTGGGCGCTACAGAATTCCTTGGTAAAAGCTTTTGACCTTCAATGGCATTCTTTATTTCTATTTTTTCACGAGAGCTTCCCACTGTAATTTGAAGAGATCTAGTCTTATTATATTGAGTTGTTTATTGGAAACATACAGTAGCGGTTGTTTATGCTGCAGGGCACAGACCATGATTGATATCTTGGTGAAGCATGCTTTTGATAGCATATCAAGATTCACAGCTCGACAAAGAGATATTATAGAAAAATTGTGGGCATCTATTCGAGAACAGCAAATGAGGAGAAGACAAGGAAAATCTGCAACTGGAAAGCTTGATGTAACTGCATTTGAGCGGCTGCAGGAGCGATACGCAAATGAGAAGATTAGCATACGCCATGGTGTTGGGGATGGTGGAGAGCGTCGTGCACAGCAATGGCTAGGATGATGTCTTCATTAGTTTATGTATTCATATATTTTTTCGACAGGGATCCTTTCTTCCAGAGGGACATGAGCAATGTAATTGAAAAATGTTTC-TTATGCATTTGGTAATTACTGGTTCTCCTAATTCAAATCTGATCAACCTTAAGTAAAACCCAATTAATAAAAATCCACATACTTTTAGATTGTTTGTTCCAGTTTAT
>CP161
CAATAAAACATGTTCCATCTAATACAGATGAACTGGAGACTGACCCTTTTGGGCTGGATGCTCTTTTACAAAAATCATCAAAAAAGGATGAAAAGGCAAGGAAAAAGAAAGAAGAAGCAGCTTCAAACAAAAAAGCACTGGATGATGCTGGAAAGATTCTGAGAGAACATCGAGAAGCTCTGATGCAGTGTCTAGAGATAGCAGCTGGGCGCTACAGAATTCCTTGGTAAAAGCTTTTGACCTTCAATGGCATTCTTTATTTCTATTTTTTCACGAGAGCTTCCCACTGTAATTTGAAGAGATCTAGTCTTATTATATTGAGTTGTTTATTGGAAACATACAGTAGCGGTTGTTTATGCTGCAGGGCACAGACCATGATTGATATCTTGGTGAAGCATGCTTTTGATAGCATATCAAGATTCACAGCTCGACAAAGAGATATTATAGAAAAATTGTGGGCATCTATTCGAGAACAGCAAATGAGGAGAAGACAAGGAAAATCTGCAACTGGAAAGCTTGATGTAACTGCATTTGAGCGGCTGCAGGAGCGATACGCAAATGAGAAGATTAGCATACGCCATGGTGTTGGGGATGGTGGAGAGCGTCGTGCACAGCAATGGCTAGGATGATGTCTTCATTAGTTTATGTATTCATATATTTTTTCGACAGGGATCCTTTCTTCCAGAGGGACATGAGCAATGTAATTGAAAAATGTTTC-TTATGCATTTGGTAATTACTGGTTCTCCTAATTCAAATCTGATCAACCTTAAGTAAAACCCAATTAATAAAAATCCACATACTTTTAGATTGTTTGTTCC-------
>CR44
------------------------------------------------------------------------------------------------------------------------------------------------------AAAGATTTCTGGGAGCAGATAGAGAAGCTTTGATGGGGTGTCTGCAGATTGCAGCCACGCGCTACAGAGTCCCAT------------------------------------------------------------------------------------------------------------------------------------------GGGCCCAAACTATAATTGATATATTAGTGAAGCATGCTGTTGACAACGTAACGAGGTTCACGGCTCAGCAGAGGGTTGCTATTCAGAAACTCTGGGCATCTATTCGAGAACAGCAAATGCGAAGAAGACAAGGAATATCTGCAACTCAAAAGGTTGATGTAACTGCTTTCGAGCGGATGCAGGAAAGATATGCAAATGAGAAGATTAGCATTCGTCATGCTGTTGGAGGTGGTGGAGAGCGTCGTGCACAACATTGGCTAGGATGATCTCTTTAGTACTGA---TTCACATGTTCTATAGTGTTCCTAGGCCCTTTCTAGCGGGGAGAAAGTTACTTGCACAGAAAATTTTTGTAACGGCAGATTTTACAAGTCTTTTTGCTTCCAAACCTCCTGTCCCTTGTGAAGAATACGCTCGACTAATTTAACAATTTCTAACATATAAGACGTGGCTTCGTTC----
>CT15
----------------------------------------------------------------------------------------------------GAAAAAGAAAGAAGAAGCAGCTTCAAACAAAAAAGCACTGGATGATGCTGGAAAGATTCAAAGAGAACATCGAGAAGCTCTGATGCAGTGTCTAGAGATGGCAGCTGGGCGCTACAGAGTTCCTTGGTAAAAGCTTTTGATCGCCTATGGCATTCTTTATTTCTATTTTTTCATGAGAGCTTCCCACTGTAATTTGAAGAGATCTAGTCTTATCATATTGAGTTGTTTATTGGAAACATACAGTAGCAGTTGTTTATGCTGCAGGGCACAAACCATGATTGATATCTTGGTCAAGCATGCTTTTGATAGCATATCAAGATTCACAGCTCGACAAAGAGATATTATAGAAAAATTGTGGGCATCTATTCGAGAACAGCAAATGAGGAGAAGACAAGGAAAATCTGCAACTGGAAAGCTTGATGTAACTGCATTTGAGCGGCTGCAGGAGCAATACGCAAATGAGAAGATTAGCATACGCCATGGTGTTGGGGATGGTGGAGAGCGTCGTGCACAGCAATGGCTAGGATGATGTCTTCATTAGTTTATGTATTCATATATTTTTTCGACAGGGATCCTTTCTTCCAGAGGGACATGAGCAATGTAATTGAAAAATGTTTC-TTATGCATTTGGTAATGACTGGTTCTCCTAATTCAAATCTGGTCAAAAG---------CCCAATTAATGAAAACCTACATAATTTTAGATTGTTTGTTCCAGGTTAT
>DA12
CAATAAAGCAGGTTTCATCTAGGACAAATGAACTGGAGATTGATCCTTTTGGGCTGGATGCTCTTTTACAGAAACCATCAAAAAAGGATGAAAAGGCAAGGAAAAAGAAAGAAGCAGAAGCTTTAAATAAAAAGGCACTGGATGATGCTGGAAAGATTATGAGAGAACATCGAGAAGCTCTGATGCAGTGTCTGGAGATAGCAGCTGGCCGCTACAGAGTTCCTTGGTAAAAGCTTTTGGTCCTCAATGTCATTCGTTATTTCTATTTGTTTATGCGAGCTTCCCTCTGT-ATTTGAAGATATCTAATCTTGTTATATTGAGTTAGTTACGGGAAACATACAGTAACGTGTATTTATGCTGCAGGGCACAGACCATGATTGATATATTGGTGAAGCATTCTTTTGATAGCATATCAAGATTTACAGCTCGACAAAGAGATATTATAGAAAAGTTGTGGGCATCTATTCGAGAGCAGCAAATGAGGAGAAGACAAGGAAAATCTGCAACTGGAAAGCTTGATGTGACTGCATTTGAGCGGCTGCAGGAGCGATATGCAAATGAAAAGATTAGCATACGCCATGGTGTTGGGGATGGCGGAGAGCGTCGTGCACAGCAGTGGCTAGGATGACGTCTTCATCAATTTATGTATTCATATATTTCTTCCGCATGGATCCTTTCTTCCAGAGGGACAAGAGCAATGCAAAGTAAAAAATTTATATAATGCAATTGGTGATTATTGGTTCTTCTAATTCAAATCTGATCAACCTTAAGTAAAACTCAATTAATGAAAACCTACATAATTCTAGATTGTTTGTTCCAGGCCAT
>DB53
CAGTATATGAGGTTTCATATACAATAGAGAAACCAGAGGCTGATCCATTCGGGTTGGATGCCCTTTTGGCAGAGCCATCAAAAAAGGATGAAAAGGCAAGAAAAAAGAAAGAAGTGGCCAGTTTGAATAAAAAAACCCAAGATGATACTACAAGGCTTCTTAGAGAACATCGAGAAGCTCTAATGCATTGTCTAGAAATAGCAGCTCAACGTTACAGAGTTCCGTGGTAAACACTTATGATCTTCATGATTTTCTTTGATTTCTGTTCCTTCTTTATTAGTTTATTAAATGAGCGTAAGTTTACTGGACAAAATTACTTCATATTTGATTTGATAGCAAATA---CTAATCATTTCTGCTTTAGGGCTCAAACTATTATTGATATATTGGTTAAGCATGCTTTTGATAACATATCAAGATTTACAACTCAACAAAGAACTGCAATAGAGAAACTCTGGGCATCAATACGAGAACAACAATTGCGCAGGAAACAAGGCAGGTCTACATCGGGGAAGCTTGATGTAACTGCATTTGAGCGGCTGCAGCAGCAATATGCAAATGAAAAAATCAGCATTCGCCATGGTGTTGGAGACAGTGGAGAGCGTCGTGCACAGCAGTGGCTGGGATGATGTCATCATTACTGTCTAAATTCATTCATTTCTTTTCCTGACATCTTTCATGTAAGGGGAACATGGAGGCAATGCAAAGAAAATATTGCTTCATGCATTTAGCGTATATTGTATCCCCCAATTTATTCCTTGTACATTACACTTAAACAAAAAATATTGCTAAACTAACTACAACTATACTTAGTTTATTACTAGAA
>DC1
---------------------------------------------------------------------------------GAAAGGATGAAAAGGCAAGAAAAAAGAAAGAAGTGGCCAGTTTGAATAAAAAAACCCAAGATGATACTACAAGGCTTCTTAGAGAACATCGAGAAGCTCTAATGCATTGTCTGGAAATAGCAGCTCAACGTTACAGAGTTCCGTGGTAAACACTTATGATCTTCATGATTTTCTTTGATTTCTGTTCCTTCTTTATTAGTTTATTAAATGAGCGTAAGTTTACTGGACAAAATTACTTAATATTTGATTTGATAGCAACTA---CTCATCATTTGTGCTTCAGGGCTCAAACTATTATCGATATATTGGTTAAGCATGCTTTTGATAACATATCAAGATTTACAACTCAACAAAGAACTGCAATAGAGAAACTCTGGGCATCAATACGAGAACAACAATTGCGCAGGAAACAAGGCAGGTCTACATCGGGGAAGCTTGATGTAACTGCATTTGAGCGGCTGCAGCAGCAATATGCAAATGAAAAGATCAGCATTCGCCATGGTGTTGGAGACAGTGGAGAGCGTCGTGCACAGCAGTGGCTGGGATGATGTCATCATTACTGTCTAAATTCATTCATTTCTTTTCCCGACATCTTTCATGTAAGGGGAACATGGAGGCAATGCAAAGAAAATATTGCTTCATGCATTTAGCGTATATTGTATCCCCCAATTTATTCCTTGTACATTACACTTAAACAAAAAATATTGCTAAACTAACTACAACTAGACTTAGTTTATTACTAGAA
>DD1
TGGTATATGAGGTTTCATCTACAATAGAGGAACCGGAGGCTGATCCATTTGGGTTGGATGCCCTTTTGGCAGAGCCATCAAGAAAGGATGAAAAGGCAAGAAAAAAGAAAGAAGATGCCAATTTGACTAAAAAAGCCCAAGATGATACTATAAGGCTTCTTAGAGAACATCGAGAAGCTCTAATTCATTGTCTAGAAATAGCAGCTGAACGTTACAGAGTTCCATGGTAAACACTTATGATCTTCATGATTTTCTTTTATTTCTGTTTCTTTCTTATTAGTTTTTTAAATGAGTGTAAGTTTACTGGACAAAATTACTTAATATTTGATCTGATAACAAGTA---CTAATCATTTGTGCTACAGGGCTCAAACCATTATCGATATATTGGTTAGGCATGCTTTTGATAACATATCAAGATTTACAACTCAACAAAGAAATGCAATAGAGAAACTCTGGGCATCAATACGAGAACAACAATTGCGCAGGAAACAAGGCAGGTCTACATCTGGGAAGCTTGATGTAACTGCATTTGAGCGGCTGCAGCAGCAATATGCAAATGAAAAGATCAGCATTCGCCATGGTGTTGGAGACAGTGGAGAGCGTCGTGCACAGCAGTGGCTGGGATAATGCCATCGTTACTGTCTAAATGCACTCATTTCTTTTCGTGACATCTTTCATGTAAGGGGAACATGGAGGCAATGCAAAGCAAATATTACTTAATACATTTAGCATATATTGTATCCCCCAATTTATTCCTTGTACATTACACTTAAACAAAAAATATTGCTAAACTAACTACAACTGGACTTAGTTTCATATTAGAA
>DIM50
TGGTATGTGAGGTTTCATCTACAATAGAGGAACCAGAGGCTGATCCATTTGGGTTGGATGCCCTTTTGGCAGAGCCATCAAGAAAGGATGAAAAGGCAAGAAAAAAGAAAGAAGATGCCAATTTGACTAAAAAAGCCCAAGATGATACTATAAGGCTTCTTAGAGAACATCGAGAAGCTCTAATTCATTGTCTAGAAATAGCAGCTGAACGTTACAGAGTTCCATGGTAAACACTTATGATCTTCATAATTTTCTTTTATTTCTGTTTCTTTCTTATTAGTTTTTTAAATGAGTGTAAGTTTACTGGACAAAATTATTTAATATTTGATCTGATAACAAGTA---CTAATCATTTGTGCTACAGGGCTCAAACCATTATCGATATATTGGTTAGGCATGCTTTTGATAACATATCAAGATTTACAACTCAACAAAGAAATGCAATAGAGAAACTCTGGGCATCAATACGAGAACAACAATTGCGCAGGAAACAAGGCAGGTCTACATCTGGGAAGCTTGATGTAACTGCATTTGAGCGGCTGCAGCAGCAATATGCAAATGAAAAGATCAGCATTCGCCATGGTGTTGGAGACAGTGGAGAGCGTCGTGCACAGCAGTGGCTGGGATAATGCCATCGTTACTGTCTAAATGCACTCATTTCTTTTCGTGACATCTTTCATGTAAGGGGAACATGGAGGCAATGCAAAGCAAAAATTACTTAATACATTTAGCATATATTGTATCCCCCAATTTATTCCTTGTACATTACACTTAAACAAAAAATATTGCTAAACTAACTACAACTGGACTTAGTTTCATATTAGGA
>EN45
------------------------------------------------------------------------------------------------------------------------------------------------------------------------------------------------------------------------------CTTTGACCAAATTTTAACTTTTCTGATTT--------------------------------------------------TTT------------------------------------------TTATCGACAATGTTTCAGGGCCCAAACTGTAATCGATATATTAGTGAAGCATGCGTTTGACAACAAAGCAAGATTTACAGCTCAGCAAAGAGATGCAATTGAGAAACTCTGGGCATCTATTCGAGAACAGCAAGTGCGACGAAGACAAGGAAAATCTACAACTGGAAAGCTTGATGTAACTGCTTTTGAGCGGCTGCAGGAAAGGTATGCAAATGAGAAGATAAGCATTCGTCATGCTGTTGGAGATAGTGGAGAGCGTCGTGCACAACAGTGGCTAGGCTGATGGTGTCAGCACTATTTGCATGTGCTGAATATCTTGCTAGGTTAGTCTTCCGTGGCAAAGGCAAAGAAGCTACCTTGTACAGAAAATACTTTGTACTTACATTGTATAATGGGAG-ATTTGTGCAAGGTTTATGCATAATGTGCAATA-------------------------------------------------
>FC13
CAATAAAGCAGGTTTCATCTAGGACAAATGAACTGGAGATTGATCCTTTTGGGCTGGATGCTCTTTTACAGAAACCATCAAAAAAGGATGAGAAGGCAAGGAAAAAGAAAGAAGCAGAAGCTTTAAATAAAAAAGCACTGGATGATGCTGGAAAGATTATGAGAGAACATCGAGAAGCTCTGATGCAGTGTCTGGAGATAGCAGCTGGCCGCTACAGAGTTCCTTGGTAAAAGCTTTTGGTCCTCAATGTCATTCGTTATTTCTATTTGTTTATGCGAGCTTCCCTCGGTAATTTGACGATATCTTATCTTGTTATATTGAGTTGGTTACGGGAAACATATAGTAACGTGTATTTATGCTGCAGGGCACAGACCATGATTGATATATTGGTGAAGCATGCTTTTGATAGCGTATCGAGATTTACAGCTCGACAAAGAGATATTATAGAAAAGTTGTGGGCATCTATTCGAGAGCAGCAAATGAGGAGAAGACAAGGAAAATCTGCAAGTGGAAAGCTTGATGTGACTGCATTTGAGCGGCTGCAGGAGCGATATGCAAATGAAAAGATTAGCATACGCCATGGTGTTGGGGATGGCGGAGAGCGTCGTGCGCAGCAGTGGCTAGGATGACGTCTTCATCAATTTATGTATTCGTATATTCCTTCCGCAGGGATCCTTTCTTCCAGAGGGACAAG-GCAATGCAAAGTAAAAAAATTATATAATGCAATTGGTGATAATTGGTTCTTCTAATTCAAATCTGATCAACCTCAAGTAAAACTCAATCAATGAAAACCTACATAATTCTAGATTGTTTGTTCCAGGTCAT
>FTS1
CAGTATATGAGGTTTCATATACAATAGAGGAACCAGAGGCTGATCCATTCGGGTTGGATGCCCTTTTGGCAGAGCCATCAAGAAAGGATGAAAAGGCAAGAAAAAAGAAAGAAGTGGCCAGTTTGAATAAAAAAACCCAAGATGATACTACAAGGCTTCTTAGAGAACATCGAGAAGCTCTAATGCATTGTCTAGAAATAGCAGCTCAACGTTACAGAGTTCCGTGGTAAACACTTATGATCTTCATGATTTTCTTTGATTTCTGTTCCTTCTTTATTAGTTTTTTAAATGAGTGTAAGTTTACTGGACAAAATTACTTCATATTTGATTTGATAGCAAGTA---CTAATCATTTGTGCTTCAGGGCTCAAACCATTATCGATATATTGGTTAAGCATGCTTTTGATAACATATCAAGATTTACAACTCAACAAAGAACTGCAATAGAGAAACTCTGGGCATCAATACGAGAACAACAATTGCGCAGGAAACAAGGCAGGTCTACATCTGGGAAGCTTGATGTAACTGCATTTGAGAGGCTGCAGCAGCAATATGCAAATGAAAAGATCAGCATTCGCCATGGTGTTGGAGACAGTGGAGAACGTCGTGCACAGCAGTGGCTGGGATGATGTCATCATTACTGTCTAAATGCATTCATTTCTTTTCCTGACATCTTTCATGTAAGGGGTACATGGAGGCAATGCAATGAAAATATTACTTCATGCATTTAGCGTATATTA-ATCCCCCAATTTATTCCTTGTACATTACACTTAAACAAAAAATATTGCTGAACTAACTACAACTAGACTTAGTTTATTACTAGAA
>FTS2
CAGTATATGAGGTTTCATATACAATAGACGAACCAGAGGCTGATCCATTCGGGTTGGATGCCCTTTTGGCAGAGCCATCAAGAAAGGATGAAAAGGCAAGAAAAAAGAAAGAAGTGGCCAGTTTGAATAAAAAAACCCAAGATGATACTACAAGGCTTCTTAGAGAACATCGAGAAGCTCTAATGCATTGTCTAGAAATAGCAGCTCAACGTTACAGAGTTCCGTGGTAAACACTTATGATCTTCATGATTTTCTTTGATTTCTGTTCCTTCTTTATTAGTTTTTTAAATGAGTGTAAGTTTACTGGACAAAATTACTTCATATTTGATTTGATAGCAAGTA---CTAATCATTTGTGCTTCAGGGCTCAAACCATTATCGATATATTGGTTAAGCATGCTTTTGATAACATATCAAGATTTACAACTCAACAAAGAACTGCAATAGAGAAACTCTGGGCATCAATACGAGAACAACAATTGCGCAGGAAACAAGGCAGGTCTACATCTGGGAAGCTTGATGTAACTGCATTTGAGAGGCTGCAGCAGCAATATGCAAATGAAAAGATCAGCATTCGCCATGGTGTTGGAGACAGTGGAGAACGTCGTGCACAGCAGTGGCTGGGATGATGTCATCATTACTGTCTAAATGCATTCATTTCTTTTCCTGACATCTTTCATGTAAGGGGTACATGGAGGCAATGCAATGAAAATATTACTTCATGCATTTAGCGTATATTG-ATCCCCCAATTTATTCCTTGTACATTACACTTAAACAAAAAATATTGCTAAACTAACTACAACTAGACTTAGTTTATTACTAGAA
>GG1
-----------------------------------------------------------------------------------------------------------------------------------------------------------------------------------------------------------------------------------------------------------------------------------------------------------------------------------------------------------------------------------------------ATATTAGTGAAGCACGCTTTTGATAACATATCAAGATTTTCAGCTCAACAAAGAGATGCTATTGAGAAACTTTGGGCATCTATTCGAGAACAACAAACCCGAAGAAGACAAGGGAAATCTGCAACTGGAAAACTTGATGTTACTGCTTTTGAGCGGTTGCAGGAAAGATATGCAAATGAAAAGATTAGCATTCGTCATGCTGTTGGTGGTTGTGGAGAGTGTCGTGCACAACAGTGGCTGGGATAATGACTTCAATACTCTTATATCTTATTTATTGCCAGGTTAATCCTGTTACCAAGTGAGGAGGCTCTGCATTTCTAAGGAAAACACTTACTCTTGTATAATTAGTGGCTTGTTTCAATTCCTGTCAAACTGGAAGACATTGTAATTTAGTCTTCTTGACTTTCATTGGATATGTACATTGTATTGTAGCTTTGTCACTG
>HB41
CAGTATTTGAGGTTTTGTCTACAATAGAGGAACCAGAGGCTGATCCATTTGGGTTGGATGCTCTATTGGCAGAGCCATCAAGAAAGGATGAAAAGTCAAGGAAAAAGAAGGAAGAGGCCTATTTTAATAAAAAGACCCAAGATGATAGTATAAGGCTTCTGAGAGAACATCGAGAAGCTCTAATGCATTGTCTAGAAATAGCAGCTGGACGTTACAGAGTTCCATGGTAAAGACTTGTGATCTTCATGATTGTCTTTGATTTCCAATTTTTATATTTGAAAGTTTTCCATGAACTTCAACATCCTACTCTCAGCTTTTTAGTATTATTCTTGATAACATATAGTACTAATCATTTTTGCTTCAGGGCTCAAACCATTATTGATATCCTGGTTAAGCATGCTTTTGATAACATATCAAGATTTACAGCTCAACAAAGAAATGCGGTAGAGAAACTCTGGACATCAATACGAGAACAACAATTGCGGAGGAAACAGGGAAGGTCTACATCTGGGAAGCTTGATGTTACTGCATTTGAGCGGCTGCAGCAGCAATATGCAAATGAAAAGATCAGCATTCGTCATGGTGTTGGAGATGGTGGGGAGCGTCGTGCACAGCAGTGGCTGGGATGATGTCTTCATTACTGTCTAAATGCATCCGTTTCTTTTCCAGGCATCCTTCATTGAAGGGGAACATGGAGGCAATGCAAAGAAAACATTACTTCATGCATTTGGTGTATATTTTATCCCCCAATTTATTTCTTGTACATTACATTCA-ACAAAAAATGTTACAAAACTAACTACTATTAGACTGTAGTTTCATATAAGG
>JO20
CAATAAAACAGGTTCGATCTAGTACTGATGAACTGGAGACCGATCCTTTTGGGCTGGATGCTCTTTTACAAAAACCATCAAAAAAGGATGAAAAGGCAAGGAAAAAGAAAGAAGAAGCAGCTTCAAACAAAAAAGCTTTGGATGATGCTGGAAAGATTCTGAGAGAACATCGAGAAGCTCTGATGCAGTGTCTAGATATAGCAGCTGGGCGCTACAGAGTTCCTTGGTAAAAGCTTTTGATCTTCAGTGGCATTCTTTGTTTCTATTT-TTAACAAGAGGGTCCCACTGTAATTTGAAGAGATCTAGTCTTGTTATATTGAGTTGTTTATTATAAACATACAGTAGCAGTTATTTATTCTGCAGGGCACAGACCATGATTGATATCTTGGTGAAGCATGCTTTTGATAGCATATCAAGATTCACAGCTCGACAAAGAGATGCTATTGAAAAATTGTGGGCATCTATTCGAGAACAGCAAATGAGGAGAAGACAAGGAAAATCTGCAACTGGAAAGCTTGATGTAACTGCATTTGAGCGGCTGCAGGAGCGATACGCAAATGAAAAGATTAGCATACGCCACGGTGTTGGGGATGGTGGAGAGCGTCGTGCACAGCAATGGCTAGGATGATGCACACATCAATAGATGTATTCATATATTTTTTCCCCAGGGATCCTTTCTTCTAGAGGGACAAGGGCAATGTAAAGGAAAAATGTTACATTATGCATTTGGTGATTATTGGTTGTTCTTATTAAAATCTGATCAACC---------------TTAATGAAAACCTACTTAAAATCAGATTGTTTGTTCCAGGTTAT
>JU21
CAATAAAACAGGTTCGATCTAGTACTGATGAACTGGAGACCGATCCTTTTGGGCTGGATGCTCTTTTACAAAAACCATCAAAAAAGGATGAAAAGGCAAGGAAAAAGAAAGAAGAAGCAGCTTCAAACAAAAAAGCTTTGGATGATGCTGGAAAGATTCTGAGAGAACATCGAGAAGCTCTGATGCAGTCTCTAGATATAGCAGCTGGGCGCTACAGAGTTCCTTGGTAAAAGCTTTTGATCTTCAGTGGCATTCTTTGTTTCTATTT-TTAACAAGAGGGTCCCACTGTAATTTGAAGAGATCTAGTCTTGTTATATTGAGTTGTTTATTATAAACATACAGTAGCAGTTATTTATTCTGCAGGGCACAGACCATGATTGATATCTTGGTGAAGCATGCTTTTGATAGCATATCTAGATTCACAGCTCGACAAAGAGATGCTATTGAAAAATTGTGGGCATCTATTCGAGAACAGCAAATGAGGAGAAGACAAGGAAAATCTGCAACTGGAAAGCTTGATGTAACTGCATTTGAGCGGCTGCAGGAGCGATACGCAAATGAAAAGATTAGCATACGCCACGGTGTTGGGGATGGTGGAGAGCGTCGTGCACAGCAATGGCTAGGATGATGCACACATCAATAGATGTATTCATATATTTTTTCCCCAGGGATCCTTTCTTCCAGAGGGACAAGGGCAATGTAAAGGAAAAATGTTACATTATGCATTTGGTGATTATTGGTTGTTCTTATTAAAATCTGATCAACC---------------TTAATGAAAACCTACTTAAAATCAGATTGTTTGTTCCAGGTTAT
>KE1
--------------------------------------------------------------------------------------------------------------------------------------------------------CATCTTTAATCATAATA------------------CTTAGTAAATAT-------GAACAGCAGGTTATTTCCACTAAAATGTATTGACTGCCTAAGATT---------------ATA-----ATTGAGCTATTTCT---------------------------TGTCTGTATGTAAAGGAGATATGTATGTATTTGTCATTTGATGCTCCAGGGCTCAAACTATGATTGATATTTTGGTGAAGCATGCTTTTGATAATATATCAAGATTTACAGCTCAACAAAGAGATGCTATAGAGAAACTCTGGGCATCCATTCGAGAACAGCAACTGCAGAGAAAGCAAGGGAGGTCTGCAGCTGGGAAGCTTGATGTAACTGCGTTTGAGAGGCTACAGGAACAATATGCAAATGAGAAGATAAGCATACGTCGTGCTGTTGGAGGTAGCGGAGAGCGGCGCGCACAGCAGTGGCTGGGATGATATTTTAATAATGTT-GGTCTTCATGTATTCTTGTTATGATGGTCTATTCTTGGAGATGGATGGACGGCTTGACAACACTACTCATTGTTAGCTTTTGCT----------------TTTTAATCAACTGTTTCTTCATATAAACACAATATTAAAGACACTCAGAG-------------------------------
>LF2
------------------------------------------------------------------------------------------------------------------------------------------------------------------------------------------------------------------------GAGTTCCATGGTAAAAATTTATGCTCTTTGTGATTGTCGTTGATTTCCATTTTTTCATTTTAGTTTATTGAAATAAGTGTAAGTTAACTGGACACAGCTTTCTAGTATTGTTCTTGGAAACATATAGTACTAATCATTTGTGCTTCAGGGCTCAAACCATTATAGACATCTTGGTTAAGCATGCTTTTGATAACATATCAAGATTTACAGCTCAACAAAGAACTGCTATAGACAAACTCTGGTCGTCAACACGGGAACAACAATTGTGGATGAAACAAAGAAGGTCTACATTCGGGAAGCTTGATGTAACTGCATTTGAGCGGCTGCAGCAGCAATATGCAAGTGAAAAGATTAGCATTCGCCATGGTGTTGGAGATGGTGGAGAGCGTAGTGCACAGGAGTGGCTGGGATGATGTCTTTATTACTGTCTAAATCCATCCATTTCTTATCCACGCATCCTTCATTGAAGGGGAGCATGGAGGCAATGCAAAGAAAATATTACTTCATGCATT--------------------------------------------------------------------------------------------------
>MC0
CGGTATTTCAGGTTTCATCTGCAATAGAGGAAACAGAGGCTGATCCATTTGGGTTGGATGCTCTTTTGGCAGAGCCATCAAGAAAGGATGAAAATGCAAGAAGAAAGAAGGAAGAGGCTAATTTGAATAAAAAAGCCCAAGATGATACTATAAGGATTCTGAGAGAACATCGAGAAGCTTTAATGCATTGTTTAGAAATAGCAGCTGGACGTTACAGAATTCCATGGTAAAGATTATGATCTTCATGATTGTCCTTTGATTTCCATTTTTACAATTTGAAAGTTTACCATGAACCTTCAACATCTACTCTGAGCTTTCTAGTATTATTCTCGGAAACATATAGTACTAATCATTTGTGCTTCAGGGCTCAAACCATTATTGATATCTTGGTTAAGCATGCTTTTGATAACATATCGAGATTTACAGCTCAACAAAGAAATGCTATAGAGAAACTCTGGGCATCAATACGAGAACAACAATTGCGGAGGAAACAAGGTCGGTCTACATCTGGGAAGCTTGATGTAACTGCATTTGAGCGGCTGCAGCAACAATATGCAAATCAAAAGATTAGCATTCGCCATGGTGTTGGGGATGGTGGAGAGCGTCGCGCACAGCAGTGGCTGGGATGATGCCTTTAGTACTATCTAAAGGCATCCATTTCTTTTCCAGGCATTCTTCATCCAAGGGGAACATGGAGTCAATGCAAAGAAAGAATTACTTCATGCATTTGGTGTATATTGTATCTTCCAATATATTTCTTGTACATTACACTTA-ACAAAAAATGTTGGTAAACTAACTAGAATTAAACTGTAGTTTCATGCTAGG
>MT0
CAGTGTATCAGGTTTCATCTACAATAGAGGAACCAGAGGCTGATCCATTTGGGTTGGATGCTCTTTTGGCAGAGCCATCAAGAAAAGATGAAAAGGCAAAAAAAAAGAAAGAAGAGGCCAATTTGAATAAAAAGGCCCAAGATGATACTACAAGGCTTCTGAGAGAACATAGAGAAGCTCTAATGCGTTGTCTAGAAATAGCAGCTGAACGATATAGAATTCCATGGTAAAGACTTATGCTGTTCATGATTTTCTTTGATTTCCGTTTGTTTCTTTAAAGTTATTTAAAATAGTGTAGGTTTACTGGACACAGCTTCCTTATATTATTCTTGGAAGCATATATACTAAATCATTTGTGCTTCAGGGCTCAAACCATTATCGATATATTGGTTAAGCATGCCTTTGATAACATATCAAGATTTACAGCTCAACAAAGAAATGCAATAGAGAAACTCTGGGCATCAATACGAGAACAACAAATGCGAAGGAAGCAAGGCAGGTCTACTTCTGGTAAGCTTGATGTAACTGCATTTGAGCGGCTGCAGCAGCAATATGCAAATGAAAAGATCAGCATTCGCCATGGTGTTGGAGATAGTGGAGAGCGTCGTGCACAGCAGTGGCTGGGATGATGTCATCATTACTGTCTAAAAGCATCCATTTCTTTTGTGGGCATCCTTCACATAAGGGGAACATGGAGGCAATGCAAAGAAAATATTACTCCATGCATTTAGCGTATAATGTATCCCTAAATTTATTTCTTGTACATTGCACTTAAACAAAAAATGTTGCTAAACTAACTACAACTAGACTGTAGTTTCATTTACAA
>NN48
TGGCGTATCAGGTTTCATCTACAATACAGGAACCAGAGGCTGATCCATTTGGGTTGGATGCTCTTTTGGCAGAGCCAGCAAGAAAGGATGAGAAGGCAAGAAAAAAGAAAGAAGAGGCTACTTTGAATAAAAAAGCCCAAGATGATACTACAAGGCTTCTTAGAGAACATCGAGAAGCTCTAATGCATTGTCTAGAAATAGCAGCTGAACGTTACAGAGTGCCATGGTAAAGAGTTATGATCTTCATGATTTTCTTTGATTTCCATTTGTTTCTTTGTAGTTCTTTAAATGAGTGTAAGTTTACTGGACAAAATTACTTCATATTTGATTTGATAGCAAGTA---CTAATAATTTGTCCTTCAGGGCTCAAACCATTATCGATATATTGATTAAGCATGCTTTTGATAACATAGCAAGATTTACAACTCAACAAAGAAATGCAATAGAGAAACTCTGGGCATCAATACGAGAACAACAATTGCGAAGGAAACAAGGCAGGTCTACATCTGGGAAGCTTGATGTAACTGCATTTGAGCGGCTGCAGCAGCAATATGCAAATGAAAAGATCAGCATTCGCCATGGTGTTGGAGACAGTGGAGAGCGTCGTGCACAGCAGTGGCTGGGATGATGTCATCATTACTGTCTAAATGCATCCATTTATATTCCAGACAACTTTCATGTAAGGGGAACATGGAGGCAATGCAAAGAAAATATTACTTCATACATTTAGTGAATATTGTATCCCCCAATTTATTTCTTGTACAGTA---TTAAACAAAAAATATTGCTAAAATAACTACAACTAGGCTTCGTCTCATGTTAGAA
>PA42
CAGCATTTCATGTTTCATCTACAATAGAGGAACCAGAAGCTGATCCATTTGGGTTGGATGCTCTTTTGGCAGAGCCATTAAGAAAGGATGAAAAGGCAAGAAAAAAGAAGGAAGAGGCCATTTTGAATAAAAAGGTCCAAGATGATACTATAAGGCTTTTGAGAGAACATCGAGAAGCTCTAATGCATTGTCTAGAAATAGCAGCTGAACGATACAGAGTTCCATGGTAAAGAATTGTGATCTTCATGATTTTCTTTGATTTCCATTTTTTTTTTTTTGTTTTTTTAAGTGAGCTTCAACATCATACTCTCAACTTTCTAGTATTATTCTTGGAAACATATAGTACTAATCGTTTGTGCTTCAGGGCTCAAACTATTATTGATATCTTGGTTAAGCATGCTTTTGATAACATATCAAGATTTACAGCTCAACAAAGAAATGCTATAGAGAAACTCTGGTCATCAATACGAGAACAACAATTGCGGAGGAAACAGGGAAGGTCGACATCTGGGAAGCTTGATGTAACTGCATTTGAGCGGCTGCAGCAGCAATATGCAAATGAAAAGATCAGTATTCGCCATGGTGTTGGAGATGGTGGAGAGCGTCGTGCACAGCAGTGGCTGGGATGATGTCTTCA--------------------TTTCTTTTCCAGGCATCCTTCATCAAAGGAGAACATGGAGGCAATGCAAAGAGAATATTACTTCATGCATTTTCTGTTTATTGTATCCCCCAATTTTTTTCTTGTACTTTACACTTA-ACAAAAAATGTTGCTAAAATAACTACAATTAGACTGTAGTTTTATCTAAGA
>PB33
---------------------------------------------------------------------------------------------------------------------------------------------------------------------------------------------------------------------------------------------------------CT---------------ATA-----ATTGAGTAATTTTT---------------------------GGTTCCTATTTGAACGAGATATGTATGCATTTGTCATTTGATGTTCCAGGGCTCAAACAATGATTGATATTTTGGTGAAACATGCTCATGATAATATATCGAGATTTACAGCTCAACAAAGAGATGCCATAGAGAAACTCTGGGCATCCGTTCGAGAACAACAACTGAGGAGAAAACAAGGTAGGTCTGCAGCTGGGAAGCTTGATGTAACTGCGTTTGAGAGGCTGCAGGAACAATATGCAAACGAGAAGATAAGCATACGTCGTGCTGTTGGAGGTAGCGGAGAGCGACGTACACAGCAATGGCTAGGATGATAT--------------------------------------------------------------------------------------------------------------------------------------------------------------------------------------------------
>PF1
CAAAATTTCAGGTTTCATGTACAATAGAGGAACCAGAGGCTGATCCATTTGGGTTGGATGCTCTTTTAGCAGAGCCATCAAGAAAGGATGAAAAGGCAAGAAAAAAGAAAGAAGAGGCCAATTTGAATAAAAAGGCCCAAGATGATACTACAAGGCCTCTGAGAGAACATCGAGAAGCTCTAATGTGTTGTCTAGAAATAGCATCTGGACGTTACAGAGTTCCATGGTAAAGACTTGTGATCTTCATGATTTTCTTTGATTTCCATTTGTTTCCTGAAAGTGTTTTCTATAAACCTTCAACATGTACTCTCAGGTTCCTTATATTATTCTTGGGAGCATATAGTACTAATCATTTGTGCTTCAGGGCTCAAACCATTATTGATATATTGGTTAAGCATGCTTTTGATAACATATCAAAATTTACAACTCAACAAAGAAATGCAATAGAGAAACTCTATGCATCAATACAAGAACAACAATTACGAAGGAAACAAGGCAGGTCTACAACTGGGAAGCTTGATGTAACTGCATTTGAGCGGCTGCAGCAGCAATATGCAAGTGAAAAGATCAGCATTTGCCATGGTGTTGGAGATAGTGGAGAGCGTCGTGCACAGCAGTGGCTGGGATGATGTTATCATTACTATTTGAACGCATCCATTTCTTTTTCAGGCATCCTTCATATAAGGGGAACATGGAGGCCATGCAAAGAAAATATTACATCATGCATTTGGTAAATACTGTATCAAGTTAGCCATCTTTGGGAAAAAAAGAGTAGATCTTTTATTTTACAAGTGTAAGGAAATATAGTGTTTTGTTTTAAATAGGG
>PFM1
TAGTATTTCAGGTCTCATCTACAATAGAGGAACCAGAGGCTGATCCATTTGGGTTGGATGCTCTTTTGGCAGAGCCATTAAGAAAGGATGAAAAGGCAAGAAAAAAGAAGGAAGAGGCCATTTTGAATAAAAAGGTCCAAGATGATACTATAAGGCTTCTGAGAGAACATCGAGAAGCTCTAATGCATTGTCTAGAAATAGCAGCTGGACGTTACAGAGTTCCATGGTAAATACTTGCGATCTTCATGATTGTCTCTGATTTCCATTTTTTTCTTTTAGTTTTTTTAAATGAGCTTCAACATCCTACTCTCAGCTTTCGAGTATTATTCTTGGAAACATATAGTACTAATCGTTTGTGCTTCAGGGCTCAAACCATTATTGATATCTTGGTTAAGCATGCTTTTGATAACATATCAAGATTTACAGCTCAACAAAGAAATGCTATAGAGAAACTCTGGTCATCAATACGAGAACAACAATTGCGGAGGAAACAGGGAAGGTCTACATCGGGGAAGCTTGATGTAACTGCGTTTGAGCGGCTGCAGCAGCAATATGCAAACGAAAAGATCAGCATTCGGCATGGTGTTGGAGATGGTGGAGAGCGTCGTGCACAGCAGTGGCTGGGATGATTTCTTCATTACTGTCTAAATGCATCCATTTCTTTTCCAGGCATCCTTCATCAAAGGGGAACATGGAGGCAATGCAAAGAAAATATTACTTCATGCATTTCGTGTTTATTGTATACCCCAATTTATTTCTTGTACATTACACTTA-ACAAAAAATGTTGCTA----AACTACAATTAGACTGTAGTTTCATCTAACA
>PG28
------------------------------------------------------------------------------------------------------------------------------------------------------------------------------------------------T--------------------ATGGCATTCCCACTAAAATGTATCAACTGCTTAGGATT---------------ATA-----ATCGAGTTATTTCT---------------------------GGTTTCTATGTGAAGGAAATATGTATGCATTCGTCCTTTGATGCTCCAGGGCTCAAACTATGATTGATATTTTGGTGAAACATTCTTATGATAATATATCGAGATTTACAGCTCAACAAAGAGATGCTATAGAGAAACTCTGGGCATCGATTCGAGAACAGCAACTGAGGAGAAAACAAGGGAGTTCTGCAGCTGGGAAGCTTGATGTAACTGCATTTGAGAGGCTGCAGGATCAATATGCAAATGAGAAGATAAGCATACGTCGTGCTGTTGGAGGTAGCGGAGAGCGGCGTACACAGCAGTGGCTAGGATGATATTTTAATGATGTTATGTATTCTTATATTCTTGTCATGATGGTCTATTCTTCGAGATGGATGGCAGTATTCCAGAAGGAAAATATCA----------------------------CTTTGATCAATTGGTGATTTTTGGAATATT-CTTTGAGCCTTGGAATTTATTAATTTTTTACACTGCTATCCAGTATTACA
>PH2
CAAAATTTCAGGTTTCATGTACAATAGAGGAACCAGAGGCTGATCCATTTGGGTTGGATGCTCTTTTAGCAGAGCCATCAAGAAAGGATGAAAAGGCAAGAAAAAAGAAAGAAGAGGCCAATTTGAATAAAAAGGCCCAAGATGATACTACAAGGCCTCTGAGAGAACATCGAGAAGCTCTAATGTGTTGTCTAGAAATAGCATCTGGACGTTACAGAGTTCCATGGTAAAGACTTGTGATCTTCATGATTTTCTTTGATTTCCATTTGTTTTCTGAAAGTGTTTTCTATAAACCTTCAACATGTACTCTCAGGTTCCTTATATTATTCTTGGGAGCATATAGTACTAATCATTTGTGCTTCAGGGCTCAAACCATTATTGATATATTGGTTAAGCATGCTTTTGATAACATATCAAAATTTACAACTCAACAAAGAAATGCAATAGAGAAACTCTAGGCATCAATACAAGAACAACAATTACGAAGGAAACAAGGCAGGTCTACAACTGGGAAGCTTGATGTAACTGCATTTGAGCGGCTGCAGCAGCAATATGCAAGTGAAAAGATCAGCATTTGTCATGGTGTTGGAGATAGTGGAGAGCGTCGTGCACAGCAGTGGCTGGGATGATGTCATCATTACTATTTGAACGCATCCATTTCTTTTTCAGGCATCCTTCATATAAGGAGAACATGGAGGCCATGCAAAGAAAATATTACATCATGCATTTGGTAAATACTGTATCAAGTTAGCCATCTTTGGGAAAAAAAGAGTAGATCTTTTATTTTACAAGTGTAAGGAAATATATTGTTTTGTTTTAAATAGGG
>PM29
----------------------------------------------------------------------------------------------------------------------------------------------------TTGCCATCTTTAATGATAC--------------------TTTCCTCAGTAT-------GAATATTATGGCATTT---------------GGCTGCCTAGTATT---------------ACA-----ATTGAGTTATTCTT--------------------------GTCTCTATGTAAAGGATATATATGTTTGTATTTGTCATTTGATGCTCCAGGGCTCAAACTATGATTGATATTTTGGTGAAGCATGCTTATGATAACATATCAAAATTTACAGCTCAACAAAGAGATGCTATAGAAAAACTCTGGGCATCCATTCGAGAACAGCAACAGCGGAGAAAACAAGGGAGGTCTGCAGCTGGGAAGCTTGATGTAACTGCATTTGAGAGGCTGCAGGAACAATATGCAAATGAGAAGATAAGCATACGTCGTGCTGTTGGAGGCAGCGGAGAGCGGCGTACACAGCAGTGGCTAGGATGATGTTTTAATAATGTTCAGTATTCTTGTATCATTGTCACGATGGTCTATTCTTCAAGATTGATGTCAGTATTCAAGAAGGAAAATATCACTTTGCTAAATTGGTGATTTTTATGCTAGCCTGGGAATTTATTATCTTTTACTATCCTGTTATTATATCTCGTAACTAAAACAGTTTCTTTCTGCAATGTAGTCCAATT
>PS27
---------------------------------------------------------------------------------------------------------------------------------------------------------------------------------------------------------------------------------------------------------------------------------------------------------------------------------------------------ATGCATTCGTCCTTTGATGCTCCAGGGCTCAAACTATGATTGATATTTTGGTGAAACATTCTTATGATAATATATCGAGATTTACAGCTCAACAAAGAGATGCTATAGAGAAACTCTGGGCATCCATTCGAGAACAGCAACTGAGGAGAAAACAAGGGAGTTCTGCAGCTGGGAAGCTTGATGTAACTGCATTTGAGAGGCTGCAGGATCAATATGCAAATGAGAAGATAAGCATACGTCGTGCTGTTGGAGGTAGCGGAGAGCGGCGTACACAGCAGTGGCTAGGATGACATTTTAATGATGTTATGTATTCTTATATTCTTGTCATGATGGTCTATTCTTCGAGATGGATGGCAGTATTCCAGAAGGAAAATATCA----------------------------CTTTGATCAATTGGTGATTTTTGGAATATT-CTTTGAGCCTTGGAATTTATTAATTTTTTACACTGCTATCCAGTATT---
>PS30
CAGTATTTCATGTTTCATCTACAATAGAGGAACCAGAAGCTGATCCATTTGGGTTGGATGCTCTTTTGGCAGAGCCATTAAGAAAGGATGAAAAGGCAAGAAAAAAGAAGGAAGAGGCCATTTTGAATAAAAAGGTCCAAGATGATACTATAAGGCTTCTGAGAGAACATCGAGAAGCTCTAATGCATTGTCTAGAAATAGCAGCTGAACGATACAGAGTTCCATGGTAAAGAATTGTGATCTTCATGATTTTCTTTGATTTCCATTTTTTTTTTTTTGTTTTTTTAAGTGAGCTTCAACATCATACTCTCAACTTTCTAGTATTATTCTTGGAAACATATAGTACTAATCGTTTGTGCTTCAGGGCTCAAACTATTATTGATATCTTGGTTAAGCATGCTTTTGATAACATATCAAGATTTACAGCTCAACAAAGAAATGCTATAGAGAAACTCTGGTCATCAATACGAGAACAACAATTGCGGAGGAAACAGGGAAGGTCAACATCTGGGAAGCTTGATGTAACTGCATTTGAGCGGCTGCAGCAGCAATATGCAAACGAAAAGATCAGTATTCGCCATGGTGTTGGAGATGGTGGAGAGCGTCGTGCGCAGCAGTGGCTGGGATGATGTCTTCA--------------------TTTCTTTTCCAGGCATCCTTCATCAAAGGGGAACATGGAGGCAATGCAAAGAGAATATTACTTCATGCATTTTCTGTTTATTGTATCCCCCAATTTTTTTCTTGTACTTTACATTTA-ACAAAAAATGTTGCTAAAATAACTACAATTAGACTGTAGTTTCATCTAAGA
>PSF43
TAGTGTTTCAGGTATCATCTACAATAGAGGAACCAGAGGCTGATCCATTTGGGTTGGATGCTCTTTTGGCAGAGCCATCAAGAAAGGATGAAAAGGCAAGAAAAAAGAAAGAAGAGGCTAATTTGAATAAAAAAGCCCAAGATGATACTACAAGGCTTCTTAGAGAACATCGAGAAGCTCTAATGCATTGTCTAGAAATAGCAGCTGAACGTTACAGAGTTCCATGGTAAAGACTTACTAACTTCATGATTTTCTTTGATTTCCATTTCTTTCTTTTCAGTTCTTTAAATGA--GTAAGTTTACTGGACAAAATTACTTCATATTTGATTTGATAGCAAGTA---CTAATCATTTGTTCTTCAGGGCTCAAACCATTATCGATATATTGGTTAAGCATGCTTTTGATAACATAGCAAGATTTACAACTCAACAAAGAAATGCAATAGAGAAACTTTGGGCATCAATACGAGAACAACAATTGCGAAGGAAACAAGGCAGGTCTACAACTGGGAAGCTTGATGTAACTGCATTTGAGCGGCTACAGCAGCAATATGCAAATGAAAAGATCAGCATACGCCATGGTGTTGGAGACAGTGGAGAGCGTCGTGCACAGCAGTGGCTGGGATGATGTCATCATTACTGTCTAAATGCATCCATT--TATTCCATACATCTTTCATGTAAGGGGAACATGGAGGCAATGCAAAGAAAATATTACTTCATACATTTAGTGTATATTGTATCCCCCAATTTATTTCTTGTACATTACTCTTAAACAAAAAATATTGCTAAACTAATTACAACTAGGCTTAGTTTCATGCTAGAA
>PTA0
CAGTAATTCATGTTTCATCTACAATAGAGGAACCAGAGGCTGATCCATTTGGGTTGGATGCTCTTTTGGCAGAGCCATCAAGAAAGGATGAAAAGGCAAAAAAGAAGAAGGAAGAGGCTAATTTGAATAAAAAGGCCCAAGATGATACTATAAGGCTTCTGAGAGAACACCGAGAAGCTCTAATGCACTGTCTAGAAATAGCAGCTGGACGTTACAGAGTTCCATGGTAAAGACCTATAATCTTCATGATTGCCTTTGATTTCTATTTTTTTGATTTGAAGATTTTCCATGAACTTAAACA-TCTACTCTCAGCTTCCTCGTATTATTCTTGGAAATATATAGTACTAATCATTTGTGCTTCAGGGCTCAAACCATTATCGATATCCTGGTTAAGCATGCTTTTGATAACATATCAAGATTTACAGCTCAACAAAAAAATGCTATAGAGAAACTCTGGTCATCAATACGAGAACAACAATTGCGGAGGAAACAAGGAAGGTCTACATCTGGGAAGCTTGATGTAACGGCATTTGAGCGGCTGCAGCAGCAATATGCAAATGAAAAGATCAGCATTCGCCATGGTGTTGGAGATGGTGGAGAGCGTCGTGCACAGCAGTGGCTGGGATGATGTCTTCATTACTGTCTAAATGCATCCGTTTCTTTTCCAGGCATTCTTCATCAAAGGGGAACATGGAGGCAATGCAAAGAAAATATTACTTCATGCATTTGGTGTATGTTGTATCTCCAAATTTCTTTCTTGTAAATTACGCTCA-ACAAAAATTGTTGCTAAACTACCTACATTTAGACTCTAGTTTCATCAAAGA
>RC54
TGGCGTATCAGGTTTCATCTACAATAGAGGAACCAGAGACTGATCCATTTGGGTTGGATGCTCTTTTGGCAGAGCCATCAAGAAAGGATGAAAAGGCAAGAAAAAAGAAAGAAGCGGCTAATTTGAATAAAAAAGCCCAAGATGATACTACAAGGCTTCTTAGAGAACATCGACAAGCTCTAATGCATTGTCTGGAAATAGCAGCTGAACGTTACAGAGTGCCATGGTAAGGACTTATGATCTTCATGATTTTCTTTGATTTCCATTTGTTTCTTTTTAGTTCTTTAAATGAGTGTAAGTTTACTGGACAAAATTACTTCATATTTGATTTGATAGCAAGTA---CTAATCATTTGTCCTTCAGGGCTCAAACCATTATCGATATATTGGTTAAGCATGCTTTTGATAACATAGCAAGATTTACAACTCAACAAAGAAATGCAATAGAGAAACTCTGGGCATCAATACGAGAACAACAATTGAGAAGGAAACAAGGCAGGTCTACATCTGGGAAGCTTGATGTAACTGCATTTGAGAGGCTGCAGCAGCGATATGCAAATGAAAAGATCAGCATTCGCCATGGTGTTGGAGAGAGTGGAGAGCGTCGTGCACAGCAGTGGCTGGGATGATGTCATCATTACTGTCTAAATGCATCCATTTATATTCCAGACAACTTTCATGTAAGGGGAACGTGGAGGCAATGCAAAGAAAATATTACTTCATACATTTAGTGTATATTGGATCCCCCAATTTATTTCTTGTACATTAAACTTAAACAAAAAATATTGGTAAACTAATTACAATTAGGCTTCGTCTCATGTTAGAA
>RR55
CAGTATATCAGGTTTCATCTACAATAGAGGATCCAGATGTTGATCCATTTGGGTTGGATGCTCTTTTGGCAGAGCCATCAAGAAAGGATGAAAAGGCAAG-AAAAAGAAAGAAGAGACCAACTTGAATAAAAAGGCCCAAGATGATACTACAAGGCTTCTTAGAGAACTTCGAGAAGCTCTAATGCATTGTCTAGAAATAGCAGCTGAACGTTACAGAGTTCCATGGTAAAAACTTGTGATCTTAATGATTTTCTTTGATTTTCATTTGTTTCTTTTTTGTTTTTTAAATGAATGCAAGTTTACTGGACAAATTTACTTGATATTTTATTTGATAGCAAGTA---CTAATGATTTGTGCTTCAGGGCTCAAACCATTATCAATATATTGGTTAAGCATGCTTTTAATATCATATCATGATTTACAACTCAACAAAGAAATGCAATAGAGAAACTCTGGGCATCACTATGAGAGCAACAATTGTGGAGGAAACAAGGCAGGTATACATCTGGGAAGCTTGATGTAACTGCGTTTGAGCGGCTGCAGCAGTGATATGCAAATGAAAAGATCACCACTCGCGATGGTGTTGGAGATAGTGGAGAGTGTCATGCACAGCAGTGGCTGGGATGATGTCATCATTACTGTCTAAATGCATCCATTTCTTTTCCAGACATCTTTCATCTAAGGGGAACATGGAGGTAATGCAAAGAAAATATCACTTCATGCATTTAGTGTATATTGTATC------------TGCAGAACATTACACTTAAACAAAAAATATTGCTAAACTAACTACAACTAGACTTTAGTTTCA-------
>SA1
CAGTATTTCATGTTTCATCTAAAATAGAGGAACAAGAGGCTGACCCATTTGGGTTGGATGCTCTTTTGGCAGAGCCATTAAGAAAGGATGAAAAGGCAAGAAAAAAGAAGCAAGAGGCCATTTTGAATAAAAAGGACCAGGACGATACTATAAGGCTTCTGAGAGAACATCGAGAAGCTCTAATGCATTGTCTAGAAATAGCAGCTGGACGATACAAAGTTCCATGGTAAAGACTTGTGATCTTCATGATTGTCTCTGATTTCCATTTTTTTATTTTAGTTTTTTTAAGCGAGCTTCAACATTCTACTCCCAGCTTTCTAGCATTATTCTTGGAAACATGTAGTACTGATCGTTTGTGCTCCAGGGCTCAAACCATTATTGATATTTTGGTTAAGCATGCTTTTGATAACATATCAAGATTTACAGCTCAACAAAGAAATGCTATAGAGAAACTCTGGTCATCAATACGAGAACAACAATTGCGGAGGAAACAGGGAAGGTCTACATCTGGGAAGCTTGATGTAACTGCGTTTGAGCGGCTGCAACAGAAATATGCAAATGAAAAGATCAGCATCCGCCATGGTGTTGGAGATGGTGGAGAGCGTCGTGCACAGCAGTGGTTGGGATGATGTCTTCATTGCTGTCTAAATGCATCCATTTCTTTTCCAGGCATCCTTCATCAAAGGGGAACATGGAGGCAATGCAAAGAGAATATTACTTCATGCGTTCTGTGTTTATTGTATCCCCCAATTTTTTTCTTGTACATTACACTTA-ACAAAAAATATTGCTAAAATAACTACAATTAGACACTAGTTTCATCGAAGA
>SC0
TGGCATATCAGGTTTCCAAGGAAATAGAGGAACCAGAGACTGATCCATTTGGGTTGGATGCTCTTTTGGTAGAGCCATCAAGAAAGGATGAAAAGGCAAGGAAAAAGAAGGAAGAAGCCAATTCGAATAAAACGGCCCAAGATGATTCTATGAGGCTTCTGAGAGAACATCGAGAAGCTCTAATGCAATGTCTAGAAATAGCAGCTGGACGTTACAGAGTTCCATGGTAAAGACATCCGATCTTCATGATTTCCATTTGTTTTATTTTTTTTTACTCCATATTTCTACATCATTTTGAAAGTTTAACACAATGCTCCCTTGTATTACTCTTGGAAACATATAGTACTAATCATTTGTGCTTCAGGGCTCAAACCATTATTGATATCTTGGTTAAGCATGCTTTTGATAACATATCAAGATTTACAGCTCAACAAAGAAATGCAATAGAGAAACTCTGGGCATCAATACGAGAACAACAATTGCGAAGAAAACAAGGTCGGTCTACATGTGGGAAGCTTGATGTAACTGCATTTGAGAGGCTGCAGCAGCAATATGCAAATGAAAAAATAAGCATTCGCCATGGCGTTGGAGATGGTGGAGAGCGTCGTGCACAGCAGTGGCTTGGATGATTTCTTCATTACTGTCTAAATGCATCCATTTCTTTTCAGACATCCTTCTGTGCAA---------------AGCAAATATTACTCCATGTAT------TTTAGTGTATTTTGTATCTCCCAATCTATTCCTTGTATATTGCACTCAAGCAAAAAATGTTGCTAAACTAACTACTACTAGACTGTAGTTTCATCTAATA
>SE46
-------------------------------------------TTTCGTTTTTGTATTAGCCATTTCTAGAAATA----------------------------------------------------------------TTATAATCTTGCCAACCCTTGACAAAGAAGCAGGCAGCTTTTACCTCAACTTTTATGTAC-----------CATAGATAAAACTTTTGATCAAATTTTTAACTTTTTCTGTT--------------------------------------------------TTTTA--------------------------------------AATAATGGACAATATTTTAGGGCACAAACTGTAATCGATATATTAGTGAAGCATGCTTTTGACAACAAAGCAAAATTTACTGCTCAACAAAGAGATGCAATTGAGAAACTCTGGGCATCTATTCGAGAACAGCAAGTGCGACGAAGACAAGGAAAATCTACAACTGGAAAGCTTGATGTAACTGCTTTTGAGCGGCTGCAGGAAAGGTATGCAAATGAGAAGATAAGCATTCGTCATGCAGTTGGCGGTAGTGGAGAGCGTCGTGCACAACAGTGGCTAGGATGATTGTGTCAGCACCATTTGTACGTGTTGAATATCTTGCTAGGTTAGCCCTCTGTGGCAAAGGCAAAGAAGCTACCTTGTACACAAAATACTTTGTATTTATATTGTATAATGGGAG-ACTTGTGTAACGTTTATGCATGATATGCGAATCAAAATTTATTGTCTAGTACATCAAAATGGTTTGGATC-----------
>SG23
CAATAAAACAGGTTCCATCTACTACAGAGGAAATGGAGACTGATCCTTTTGGGCTGGATGCTCTTCTACAAAAACCATCAAAAAAGGATGAAAGGGCAAGGAAAAAGAAGGAAGAAACAGCTTCAAACAAAAAAGCACTGGATGATGCTGGAAAGATTTTGAGAGAACACCGAGAAGCTCTGATGCAGTGTCTAGAGATAGCAGCTGGGCGCTACAGAGTTCCTTGGTAAAAGCTTTTGATCTTCAATGGCATTCTTAATTTCTTTTTGTTTACGACAGCTTCCCACTGTAATTTTAAGAGAT--AATCTTATTATATTGAGTTGTTTTTTGGAAACATACAGTAATGGTTATTTATGCTGCAGGGCACAGACCATGATTGATATCTTGGTGAAGCATGCTTTTGATAGCATATCAAGATTTACTGCTCGACAAAGAGATCTTATAGAAAAATTGTGGGCATCTATTCGAGAACAGCAAATGAGGAGAAGACAAGGAAAGTCTACAACTGGAAAGCTTGATGTAACTGCATTTGAGCGGCTGCAGGAGCGATACGCAAATGAAAAGATTAGCATACGTCATGGTGTCGGGGATGGTGGAGAGCGTCGTGCACAGCAATGGCTAGGATGATCTCTTCATCAATTTATGTATTCATATATTTTTTCCATGACGATCCTTTCTTGCAGAGGGACAAAGGCAATGTAAAGGAAAAATGTTACATTGTGCATTCGGTGATTATTGGTTCTCCTAATTCAAATCTGTTCAACCTTGAGTAAAACCCAATTAATGAAAATGTATATAATTTTAGAGTGTTTGTTCCAGGTCAT
>SS22
CAATAAAACAGGTTCCATCTACTACAGATGAACTGGAGACTGATCCTTTTGGGCTGGACGCTCTTTTACAAAAAGCATCAAAAAAGGATGAAAGGGCAAGGAAAAAGAAGGAAGAAGCAGCTTCAAACAAAAAAGCACTGGATGATGCTGGAAAGATTTTGAGAGAACACCGAGAAGCTCTGATGCAGTGTCTAGAGATAGCAGCTGGGCGCTACAGGGTTCCTTGGTAAAAGCTTTTGATCTTCAATGGCATTCTTTATTTCTTTTTGTTTACGAGAGCTTCCCACTGTAATTTTAAGAGATATAATCTTATTATGTCGAGTTGTTTCTTGGAAACATACAGTAATGGTTATTTATGCTGCAGGGCGCAGACCATGATTGATATCTTGGTGAAGCATGCTTTTGATAGCATATCAAGATTTACTGCTCGACAAAGAGATCTTATAGAAAAATTGTGGGCATCTATTCGAGAACAGCAAATGAAGAGAAGACAAGGAAAGTCTACAACTGGAAAGCTTGATGTAACTGCATTTGAGCGGCTGCAGGAGCGATACGCAAATGAAAAGATTAGCATACGTCATGGTGTCGGGGATGGTGGAGAGCGTCGTGCACAGCAATGGCTAGGATGATCTCTTCATCAATTTATGTATTCATATATTTTTTCCATAACGATCCTTTCTTGCAGAGGGACAAAGGCAATGTAAAGGAAAAATGTTCCATTATGCATTCGGTGATTATTGGTTCTCCTAATTCAAATCTGTTCAACCTTTAGTAAAACCCAATTAATGAAAATGTATATAATTTTAGAGTGTTTGTTCCAGGTCAT
>SV36
CGGCGAAACAGGTTCCATCTACTACAGAGGAACCAGAGAGTGATCCTTTTGGGCTGGATGCTCTTTTACCCAAAGCATCAAAAAAGGATGAAAGGGCAAGAAAAAAGAAAGAAGAGGAAGCTTCAAATAAAAAGGCACAGGATGATGCTGGAAGGCTTTTGAGAGAACATCGAGAAGCTCTGATGCAGTGTCTAGAGATAGCAGCTGGGCGTTACAGAGTTCCATGGTAAACACTTCTGATCTTCAAGGGTATTATTTTATATCCATTGTTTGTGAACGTTTTCCATTGTATTTTAAAGAGATCTTCTCTAAACTTCCTAGTTTTATATTGACTTGGTTCTT---GGGAGCATTTATGTTCCAGGGCCCAAACCATGATTGATATCTTGGTGAAGCATGCTTCTGATAACATATCAAGATTTACTGCTCATCAAAGAGATGTTATAGAAAAACTCTGGGCATCTATTCGAGAACAACAAATGCGGAGAAGACAAGGAAAGACTGCAACTGGAAAGCTTGATGTAACTGCATTTGAGCGGCTGCAGGAGAGATATTCACATGAAAAGATTAGCATACGTCATGGTGTTGGAGATGGTGGAGAACGCCGTGCACAGCAGTGGCTAGGATGACAATTTCTTTAGTGTATGTATTCATATATTTTTTGCCGGGTGTTCCTTGCTTGCATGGGGACACAAAGGCAATTAAAGAAAAATATTACTTAATGTATTTGGTGGTTATTGTTTTCCCCGCTTCATTTCTTCCATGTTTCATGTATTCATATATTTTTGTCAAGGTGTAAAGAAATAAGATTGCTTGATGCTTTGGT
>TA17
---------------------------------------------------------------------------------------------------------------------------------------------------------------------------------------------------------------------------------------------------------------------------------TGAGATGTTGCCACTGTAATTTGAAGAGATCTAGCCTTATTACATTGAGTTGTTTACTATAAACATACAGTAGTGGTTATTTATTCTGCAGGGCACAGACCATGATTGATATCTTGGTGAAACATGCTTATGACAGCATATCAAGATTCACGGCTCGACAAAGAGATATTATAGAAAAATTGTGGGCATCCATTAGGGAACAGCAAATGAGGAGAAGACAAGGAAAATCTGCAACTGGAAAGCTTGATGTAACTGCATTTGAGCGGCTGCAAGAGCGATATGCAAATGAAAAGATTAGCATACGCCATGGTGTTGGGGATGGTGGAGAGCGTCGTGCACAACAATGGCTAGGTTGATGCTTACATCAATATATGTATTCATATATTTTTTCCCCAGGTATCCTTCCTTTCAGAGGGACAAGGGCAATGTACAGGAAAAAAGTTACATTATGCATTTGATGATTAATGGTCCTGGTTATTCAAATCTGATCAACCT--------------AAAATGAAAACCTACATAATTTTAGATTGTTTGTTCCAGGTTCC
>TB39
--------------------------------------------------------------------------------------------------------------------------------------------------------------------------------------------------------------------------------------------------------------------------------------------------------------------------------------------GAAACATACAGTTCTGGTTATTAATGCTGCAGGGCCCAAACTATGATTGATATCTTGGTGAAGTATGCTTTTGATAGCATATCGAGATTTACAGCTCGACAAAGAGATGTCATTGAAAAAATTTGGGCATCTATTCGAGAACAGCAAATGCGGAGAAGACAAGGAAAGTCTGCAACTGGAAAGCTTGACGTGACAGCATTTGAGCGGTTGCAGGAGCGATATGCAAATGAAAAGATTAGCATACGTCATGGTGTTGGAGATGGTGGAGAGCGCCGTGCACAACAGTGGCTAGGATAATGTCTTCATGTATTCATATATTTTTGCA---------------------------GGGGAACAAAGGGAATGTAAACAATAAAGGTTAAATTACGCATTTGGTGATTATTGTTTCTATCTCCCTAGTCCTAATACATTC-------TC-------------------------------------------------
>TC31
----------------------------------------------------------------------------------------------------------------------GAATATGAATTTTCCAGAATTTTCTAACATTGCCCATCTTTAATCATAATAC-------------TTTCCTTAGTAAATAT-------GAACATTATGGTATTTCCACTGAAATGTATTTACTGCCTAAGATT---------------ATA--------GAGTTATTTCT---------------------------TGTCTGTCTGTAAAGGAGATATGTATCTATTTGTCATTTGATGCTCCAGGGCTCAAACTATGATTGATATTTTGGTGAAGCATGCTTTTGATAATATATCGAGATTTACAGCTCAACAAAGAGATGCTATAGAGAAACTCTGGGCATCCATTCGAGAACAGCAAATGCAGAGAAAACAAGGGAGGTCTGCAGCTGGGAAGCTTGATGTAACTGCGTTTGAGAGGCTGCAGGAACAATATGCAAATGAGAAGATAAGCATACGTCGTGCTGTTGGAGGTAGCGGAGAACGGCGTGCACAGCAATGGCTAGGATGATAC------------ATGTATTCTTATATTCTTGTCATGATGGTCTATTCTTTGAGATGAATGGCAGTATTCCAGAAGGAGAATATCA----------------------------CTTTGCTCAATTGGCAATTTTAAGGAATTT-ATTTATCTTTTAGATTGCTATCCAATTATTATATCTAAC-----------
>TN1
TGGTCGAACAGGTCCCATCTACTACAGAAGAACTAGAGACTGATCCTTTTGGGCTAGATGCTCTTTTATCAAAAGCATCAAAAAAGGATGAAAGGGCAAGAAAAAAGAAAGAAGAGGCAGCTTCAAACAAAAAGGCACTGGATGATGCTGGAAAGCTTTTGAGAGAACATCGAGAAGCTTTGATGCAGTGCCTAGAGATAGCAGCTGGACGTTACAGAGTTCCTTGGTAAAAGCTTTTGAACTTAAATGACATTCTTTATTGCTATTTGTTTTTGAAAGTCCTCCATTGTAGTTTCAAGAGATCTACTTCTATTATATTAAGTTGTTTCTTTGGAACATACAGTTCTGGTTATTTATGCTGCAGGGCCCAAACTATGATTGATATCTTGGTGAAGCATGCTTTTGATAGCATATCAAAATTTACTGCACGACAAAGAGATGTTATAGAAAAACTCTGGGCATCTATTCGAGAACAGCAAATGCGGAGAAGACAAGGAAAGACGGCAACTGGAAAGCTTGATGTGACTGCATTTGAGCGGCTGCAGGAGCGATATGCAAATGAAAAGATAAGCATACGTCACGGTGTTGGTGATGGTGGAGAACGCCGTGCACAACAGTGGCTAGGATAATGTCTTTATCAATGTATGTATTCATATATTTTTGCCACGGTGATTTTTTCTTGCAGAGGAACAAAGGCAATGTAGAGAAAAAGGTTAACAT----CATTTAGTGATTTTTGTTTCTATTCCACAACTCCTAATACTTTCCTTCTACGTTAAATTCCACACAATTAT--ATTTGACAACTGGAAATGTTGCCTTTTAC
>TO14
CAATAAAACAGGTTCCATCTAGTACAGATGAACTGGAGACTGACCCTTTTGGGCTGGATGCTCTTTTACAAAAACCATCAAAAAAGGATGAAAAGGCAAGGAAAAAGAAAGATGAAGCAGCTTCAAACAAAAAAGCACTGGATGATGCTGGAAAGATTCTGAGAGAACATCGAGAAGCTCTGATGCAGTGTCTAGAGATAGCAGCTGGGCGCTACAGAGTTCCTTGGTAAAAGCTTTTGATCTTCAATTGCATTCTTTATTTCTATTTATTTACGAGAGCTTCCCACTGTAATATGAAGAGATCTAGTCTTATTATATTGAGTTGTTTATTGGAAACATACAGTAGTGGTTATTTATGTTGCAGGGCACAGACCATGATTGATATCTTGGTGAAGCATGCTTTTGATAACATATCAAGATTCACGGCTCGACAAAGAGATATTATAGAAAAATTGTGGGCATCCATTCGAGAACAGCAAATGAGGAGAAGACAAGGAAAATCTGCAACTGGAAAGCTTGATGTAACTGCATTTGAGCGGCTGCAGGAGCGATACGCAAATGAAAAGATTAGCATACGCCATGGTGTTGGGGATGGTGGAGAGCGTCGTGCACAGCAATGGCTAGGATGATGTCTTCATCAATTTATGTATTCATATATTTTTTCCATGGGGATCCTTTCTTCCAGAGGGACAAGGGCAATGTAAAGTTAAAATGTTACATTATGCATTTGGTGATTATTGGTTCTCCTAATTCAAATCTGATTAAGCTTAAGTAAAACCAAATTAATAAAGACCTACATAATTTTAGATTGTTTGTTCCAGGTTAT
>TPL03
CAGTATATCAGGTTTCATCTACAATAGAGGAACCAGATGCTGATCCATTTGGGTTGGATGCTCTTTTGGCAAAGCCATCAAGAAAGAATCAAAAGGCAAG-AAAAAGAAAGAAGAGGCCAATTTGAATAAAAAAGCCCAAGATGATACTACAAGGCTTCTTAGAGAACTTTGAGAAGCTCTAATGCATTGTCTAGAAATAGCAGCTGAACGTTACAAAGTTCCATGGTAGAAACTTGTGATCTTCATGATTTTCTTTGATTTTCATTTGTTTCTTTTTTGTTTTTTAAATGAGTGAAAGTTTACTGGAAACAATTACATGATATTTTATTTGATAGCAAGTA---CTAATCATTTGTGTTTCAGGGCTCAAACCATTATCAATATATTGGTTAAGCATGCTTTTAATATCATATCATGATTTACAACTCAACAAAGAAATGCAATAGAGAAACTCTGGGCACCAATATGAGAGCAACAATTGCAAAGGAAACAAGGCAGGTCTACATCTGGTAAGCTTGATGTAACAGCGTTTGAGCGGCTGCAGCAGTGATATGCGAATGAAAAGATCAGTACTCGCAATGGTGTTGGAGATGGTGGAGAGCGTCATGCACAGCAGTGGCTAGGATGATGTCATCATTACTGTCTAAATGCATCCATTTCTTTTCCAAACATCTTTCATGTAAGGGGAACATG--GGTAATGCAAAAAAAATATTACTTTATGCATTTAGCGTATATTGTATC------------TGCAGAACATTACACTTAAACAAAAAATATTGCTAAACTAACTACAACTAGACTCTAGTTTCATCTAGAA
>WN5
CAGTAAATCAGAGTCCATCTAAAACTGAGGAAGTGGAGACTGATCCTTTTGGGCTGGATGCTCTTTTACCAATACCATCAAAGAAGGATGAGAAGGCAAGAAAAAAGAAGGAAGAGGCATCTTTGAACAGAAAGGCACAGGATGATGCTGGAATGCTTTTGAGAGAACGTCGAGAAGCTCTAATGCAATGTCTAGAGATAGCCGCTGGACGTTACAGACTTCCTTGGTAAAAAATTTATATCCAATGGCATATTTTTTAATTCCATTTGTTTATTTCTGTGGTACTTAGTAGTTGAATTAGATCTACACTAGTATTTTGAGTAGTTTACCTGGAAACACATAGCATTTGTCATTTATGGTTCAGGGCCCAGACCATGATTGATATCTTGGTGAAGCATGCTTTTGATAACATATCAAGATTTACAACTCGACAAAGAGATGTTTTAGAAAAACTTTGGGCTTCTGTTCGAGAACAACAAGTGCGGAGAAAACAAGGACGGACTGCAGCTGGGAAGCTTGATGTGACAGCATTTGAGCGGCTGCAGGAGCAATATGCAAGAGAGAAGATCAGCATACGTCATGGCGTTGGGAATAGCGGAGAGCGACGTGCACAGCAGTGGCTAGGATGATGTTTTCATAGCATCTTGTATTCATATATGTTTGTCCAGGTGATTCCTTCTTGTAGAGACTTACAGGCAATGTAAAAGAAAAAAACTAGTCTATGCATATGGTGGTTATTGTATCCCGTGATTTATAGTCTCTGTGCATCGTACACAATCATGTCGCTACTAAAAGTCATGTCATCAGCTAAATTGAACTCATAGAT
>WS10
CAATAAAGCAGGTTTCATCTAGTACAAAGGAACTGGAGATTGACCCTTTTGGGCTGGATGCCCTTTTACAGAAACCATCAAAAAAGGATGAAAAGGCAAGGAAAAAGAAAGAAGCAGAAGCTTTAAATAAAAAAGCACTGGATGATGCTGGCAAGATTCTGAGAGAACATCGAGAAGCTCTGATGGCGTGTCTAGAGATAGCAGCTGGCCGCTACAGAGTTCCTTGGTAAAAGCTTTTGGTCCTCAATGTCATTCGTTATTTCTATTTGATTATGCGAGCTTAACTCTGTAATTTGAAGATATCTAATATTGTTACATTGAGTTGGTTACGGGAAACATACATTAACGTGTATTTATGCTGCAGGGCACAGACCATGATTGATATATTGGTGAAGCATGCTTTTGATAGCATATCGAGATTTACAGCTCGACAAAGAGATATAATAGAAAAGTTGTGGGCATCTATTCGGGAACAGCAAATGAAGAGAAGACAAGGAAAATCTGCAACTGGAAAGCTTGATGTGACTGCATTTGAGCGGTTGCAGGAGCGATATGCAAATGAAAAGATTAGCATACGCCATGGTGTTGGGGATGGCGGAGAGCGTCGTGCACAGCAGTGGCTAGGATGACGTCTTCATCAATTCATGTAT---TATATTTCTTCCGCGGGGATCCTTCCTTCCAGAGGGACAAGGGCAATGCAAAGTAAAAAAAATATATAATACAATTGGTGATTATTGGTTCTTCTAATTCAAATCTGATCAACCTT---------------------------------------------------------
>WW11
CAATAAAGCAGGTTTCATCTAGTACAAAGGAACTGGAGATTGACCCTTTTGGGCTGGATGCCCTTTTACAGAAACCATCAAAAAAGGATGAAAAGGCAAGGAAAAAGAAAGAAGCAGAAGCTTTAAATAAAAAAGCACTGGATGATGCTGGCAAGATTCTGAGAGAACATCGAGAAGCTCTGATGGCGTGTCTAGAGATAGCAGCTGGCCGCTACAGAGTTCCTTGGTAAAAGCTTTTGGTCCTCAATGTCATTCGTTATTTCTATTTGATTATGCGAGCTTAACTCTGTAATTTGAAGATATCTAATATTGTTACATTGAGTTGGTTACGGGAAACATACATTAACGTGTATTTATGCTGCAGGGCACAGACCATGATTGATATATTGGTGAAGCATGCTTTTGATAGCATATCGAGATTTACAGCTCGACAAAGAGATATAATAGAAAAGTTGTGGGCATCTATTCGGGAACAGCAAATGAAGAGAAGACAAGGAAAATCTGCAACTGGAAAGCTTGATGTGACTGCATTTGAGCGGTTGCAGGAGCGATATGCAAATGAAAAGATTAGCATACGCCATGGTGTTGGGGATGGCGGAGAGCGTCGTGCACAGCAGTGGCTAGGATGACGTCTTCATCAATTCATGTAT---TATATTTCTTCCGCGGGGATCCTTCCTTCCAGAGGGACAAGGGCAATGCAAAGTAAAAAAAATATATAATACAATTGGTGATTATTGGTTCTTCTAATTCAAATCTGATCAACCTTAAGACT---------------------------------------------------
