# Supplementary material for: Development of a Target Enrichment Probe Set for Conifer (REMcon)
Source: Biology (Basel). 2024 May 22;13(6):361. doi: 10.3390/biology13060361 (PMC11200496; doi:10.3390/biology13060361)
Supplement: Supplementary file 1 [file biology-13-00361-s001.zip › biology-2960267-supplementary/Sup data/secapr_alignments_paralogs/58.fasta]

>AA3
CGACTCAGCGTGTTCTTTTCAATCCAGACAGGAGACTCAAAATTATTAGAGAAACAAATTTAATCTCTGAGTACCGCAGTTATGGCTGATATTGAAAAATGGCGCCACTCGACCCTCACTCCTTCACAGACTCCACCCACCCTCTCACCACGCACGTCGACCTCTCCCTCGTCCTCCACTTCGACACTAAAATAATTGACGGCGCCGCAACGTACACGCTCCAGCGCCCCCAGACAGGCGACCTCTTCCTGGACACAAGATCCCTAGAAATCCACCACGT---AACAGATCTCTCCTCCAACCCCCTCTCCTTCTCCCTCCAAACATCTGACCCCATCAAGGGTACCCTCCTTCGCATCACCCTCAAAGGCCAAGCATCCTTCCACATAAAATTCACGACCCATCCATCTGCCTCGGCCCTGCAATGGTTGAACCCGCCGCAGACCGCAGGGAAAAAGCTTCCGTATGTGTACACCCAGTGCCATCCTATCCACGCGCGATCCATATTCCCATGCCAGGACACCCCCAGAGCGAGAATTCGCTATTCTGCGCGGCTCAACATTCCGGAGCAAATGACCGCTGCCATGTCCGCCGCCCACCGGGGCAGAGCGCCGCCTTGTGCTGGGGAAGCCATGGGAGCCTGCCGTGACGAAGAGTGGGTTGCGCACGGGAGAGTGGTGGAGCACTTCTCCATGGCGCAGCCCATTCCCCCTTATCTCTTCGCGTTTGTCGTGGGGAACATCGTTCATAAGGAGGTCGGTCCCCGGACCAGGGTTTACTGCGAGGCTGGTCGCGTTCTGGAGGCCGCAGCGAAGGAGTTCGAGCAGGTGGAGGCAATGATTCAGCAGGCGGAGGAGCTCTTCGGGGACTACGAGTGGGAGAGATTTGATCTGCTTGTTCTGCCACCGAGCTTTCCGTATGGGGGAATGGAGAACCCCCGACTGGTTTTTCTCACCCCCACCGCTATTCTGGGAGACACCAGTAAAGCGCACATCGTGGCGCACGAGCTGGCGCACAGTTGGACCGGGAATCTCGTGACCAATGCCTCCAGTAACGATTTCTGGCTGAATGAGGTATGGGGTTTTGTAGTTTTTATATTGTATAGATAAATAGAGGAGATGTTTAGAGGATTGTTGCAGGGATTTACGATGTATGCGGAGCGGAGAATTGTGGAGGTGGTGCAGGGGAAGGAGAGAGCGGAGCTGAGCATCGGGGTGGGGTGCGCCGAGTTGAGGGAGGATGTGGAGATGTTTAAGGATAATATGGGGTTTACGAAGCTGAAGACCAATCAGGAAGGGATTAACCCGGATGATATTTTCTCCATAGTGCCTTATGAAAAAGGGTTTCAGTTTCTTTGGCGAGTTGAGCGTCAGGTGAATGTTGCCGTTCGTTTTAACATTCTTTGCTGGTTTGTTTGTCCATTTTAAATTTTGGGTTCAACC
>AA60
---------------------------------------------------------------------------------------------------------------------------------------------------------------------------------------------------------------------------------------------------------------------------------------------------------------------------------------------------------------------------------------------------------------------------CCTCAGCGTTGCAATGGCTGAATCCATCACAAACTGCAGGGAAAAAGCTACCTTATGTTTATACCCAATGTCAGGCAATTCATGCTCGTTCGATATTCCCTTGTCAAGACACACCCAGAGCGAGAATTCGTTATTCCGCTCTGCTTAACATTCCCCAGCAAATGAGCTCTGCAATGTCTGCTGCCCACATGGGCAGAGCTCAGCCCTGCATTGGAGAAGTCAATGGAGCATGCAAAGATGACAAGTGGGTTGCCAATGGAAGAGTTGTTGAGCGTTTCTCTATGCAGCAGCCTATACCTCCGTATCTGTTTGCATTCGTGGTGGGGGATATTGCTTCTAGAGAAATTGGTCCCAGGACTAGTGTTTATTCTGAGCCTTCTCCTATTCTCGAAGCTGCAGAAAGGGAATTTGTTAACACAGAGGAGATGATCAAGCAGGCAGAGAACCTATTTGGTGAATATGTTTGG------------------------------------------------------------------------------------------------------------------------------------------------------------------------------------------------------------------------------------------------------------------------------------------------------------------------------------------------------------------------------------------------------------------------------------------------------------------------------------------------------------------------------------------------------------------------------------
>AAR4
CGACTCAGCGTGTTCTTTTCAATCAAGACAGGAGACTCAAAATTATTAGAGAAACAAATTTAATCTCTCAGTACCGCAGTTATGGCTGATATTGAAAAATGGCGCCACTCGACCCTCACTCCTTCACAGACTCCACACACCCTCTCACCACCCACGTCGACCTCTCCCTCTTCCTCCACTTCGACACTAAAATAATTGACGGCGCCGCAACGTACACGCTCCAGCGCCCCCAGACAGGCGACCTCTTCCTGGACACAAGATCCCTAGAAATCCACGACGT---CACAGATCCCTCCTCCAACCCCCTCTCCTTCTCCCTCCAAACATCGGACCCCATCAAGGGTACCCTCCTTCGCATCACCCTCAAAGGCCAAGCATCCTTCCACATAAAATTCACGACCCATCCATCTGCCTCGGCCCTGCAATGGTTGAACCCGCCGCAGACCGCAGGGAAAAAGCTTCCGTATGTGTACACCCAGTGCCAGCCTATCCACGCGCGATCCATATTCCCCTGCCAGGACACCCCCAGAGCGAGAATTCGCTACTCTGCGCGGCTCAACATTCCGGAGCAAATGACCGCCGCCATGTCCGCCGCCCACCGGGGCAGAGCGCCGCCTTGTGCTGGGGAAGCCATGGGAGCCTGCCGTGACGAAGAGTGGGTTGCGCACGGGAGAGTGGTGGAGCACTTCTCCATGGCGCAGCCCATTCCCCCTTATCTCTTCGCGTTTGTCGTGGGGAACATCGTTCATAAGGAGGTCGGTCCCCGGACCAGGGTTTACTGCGAGGCTGGTCGCGTTCTGGAGGCCGCAGCGAAGGAGTTCGAGCAGGTGGAGGCAATGATTCAGCAGGCGGAGGAGCTCTTCGGGGACTACGAGTGGGAGAGATTTGATCTGCTTGTTCTGCCACCGAGCTTTCCGTATGGGGGAATGGAGAACCCCCGACTGGTTTTTCTCACCCCCACCGCTATTGTGGGAGACACCAGTAAAGCGGACATCGTGGCGCACGAGCTGGCGCACAGTTGGACCGGGAATCTCGTGACCAATGCCTCCAGTAACGATTTCTGGCTGAATGAGGTATGGGGTTTTATAGTTTTTATATTGTATAGATAAATAGAGGAGATGTTTAGAGGATTGTTGCAGGGATTTACGATGTATGCGGAGCGGAGAATTGTGGAGGTGGTGCAGGGGAAGGAGAGAGCGGAGCTGAGCATCGGGGTGGGGTGCGCCGAGTTGAGGGAGGATGTGGAGATGTTTAAGGATAATATGGGGTTTACGAAGCTGAAGACCAATCAGGAAGGGATTAACCCGGATGATATTTTCTCCATAGTGCCTTATGAAAAAGGGTTTCAGTTTCTTTGGCGAGTTGAGCGTCAGGTGAATGTTGCCGTTCGTTTTAACATTCTTTGCTGGTTTGTTTGTCTATTTTGAATTTTGGGTTCAACC
>AF1
GAGCAAGGCTTTAAACAATAAAATCCCATACTAGAATACCTGATTCTTGACCGAGCCTCTGAGCTCTATCTTGGGTCTTCTTCTTTCTTTTTAAACTTATGGCTCCAATAGATCCTCATTCTTTTACTGATTCCGAGCACCCTCTGACCAGCCATGTCAGTCTCTCACTCTACTTTGATTTTGATAACAAAACAATTTATGGGTCTGCCAGGCACACTCTCCAAATTTCATATACCGGTGATCTCTATTTGGATACCAGATGCCTCAAAATCCAAGGTGTTCATGACACCACATTGAGCAATCCTCTACCATTTGGTCTAGAGGATTCAGATCCCATCAAGGGCACTCTTCTCAGAATCTCTCTGACGAACCAAAACTCCTTTATAGTAACGTTCAAAACTCATGCATCTGCTTCTGCTCTCCAATGGCTAAACCCATCACAAACTGCACGAAAAAGGCTTCCTTATGTATATACCCAATGCCAGTCAATCCATGCTCGTTCAATATTCCCATGCCAAGATACCCCCAGAGCAAGGATATGCTATTCTGCCCTCCTCAACGTTCCCCAAGAAATGAGTTCTGTAATGTCTGCTGCCCACTTGGGCAGAGCTCCCCCTGCTATTGGAGAAGCCAAGGGAGCATGCGAAGATGACAAGTGGGTCATGCATGACAGAGTTGTGGAGCATTTCTCAATGCAGCAGCCGATACCTCCTTATCTGTTTGCATTTGCTGTGGGAAATATCGTTTTCAAGGAAGTTGGGCCAAGGACAAGGATATACTCTGAGCCTTCCCCTATCTTGGAAGCTGCAGAGCTTGAATTCAAAAACACTGAGGAGATTATTAAGCAAGGGGAGAAGCTCTTTGGAGATTATGAATGGGAAAGGTTCGATCTTTTGGTGTTGCCCCCAAGCTTCCCCTATGGAGGAATGGAGAATCCCAGGATGGTATTCTTGACCCCTACTGTAATTGTGGGGGATTCGAGCGGGGGGCAGTTGGTTGCACACGAGCTTGCCCACAGTTGGACTGGAAATCTCATCACCAATTCCTCAAACAATGATTTCTGGCTGAATGAGGTATGCTCTTATGAACCAGTTTTGTGGGGTTGATTCTGAGCTTTTATTATCTGTATGGTTTTCCAGGGCTTTACTACTTATGCGGAGAGGAGGATTGTTGAAGTTGTGGATGGAGAGGACCGCGCTGCCCTGAACATTGGATGGGGATGTTCAGGTCTGAGAGATGATATGGAGAGATTTAAGGACAATATGGAATTTACTAAGCTGAGGACCAACCAGGAAGGCATTGATCCTGATGATGTTTACTCATGTGTGCCATACGAAAAGGGTTTTCAGTTCCTTTGGCGGATTGAGCGTCAGGTGGGTGCATTTGTTTTTCTCCCGTTTGTGGGTTGCTTCAATCTGAGTGTAAGGAATCTGGATAAAAGT
>AG2
GAGCAAGGCTTTAAACAATAAAATCCCATACTAGAATACCTGATTCTTGACCGAGCCTCTGAGCTCTATCTTGGGTCTTCTGCTTTCTTTTTAAACTTATGGCTCCAATAGATCCTCATTCTTTTACTGATTCCGAGCACCCTCTGACCAGCCATGTCAGTCTCTCACTCTACTTTGATTTTGATAACAAAACAATTTATGGGTCTGCCAGGCACACTCTCCAAATTTCATATACCGGTGATCTCTATTTGGATACCAGATGCCTCAAAATCCAAGGTGTTCATGACACCACATTGAGCAATCCTCTACCATTTGGTCTAGAGGATTCAGATCCCATCAAGGGCACTCTTCTCAGAATCTCTCTGACGAACCAAAACTCCTTTATAGTAACGTTCAAAACTCATCCATCTGCTTCTGCTCTCCAATGGCTAAATCCATCACAAACTGCACGAAAAAGGCTTCCTTATGTATATACCCAATGCCAGTCAATCCATGCTCGTTCAATATTCCCATGCCAAGATACCCCCAGAGCAAGGATATGCTATTCTGCCCTCCTCAACGTTCCCCAAGAAATGAGTTCTGTAATGTCTGCTGCCCACTTGGGCAGAGCTCCCCCTGCTATTGGAGAAGCCAAGGGAGCATGCGAAGATGACAAGTGGGTCATGCATGACAGAGTTGTGGAGCATTTCTCAATGCAGCAGCCGATACCTCCTTATCTGTTTGCATTTGCTGTGGGAAATATCGTTTTCAAGGAAGTTGGGCCAAGGACAAGGATATACTCTGAGCCTTCCCCTATCTTGGAAGCTGCAGAGCTTGAATTCAAAAACACTGAGGAGATTATTAAGCAAGGGGAGAAGCTCTTTGGAGATTATGAATGGGAAAGGTTCGATCTTTTGGTGTTGCCACCAAGCTTCCCCTATGGAGGAATGGAGAATCCCAGGATGGTATTCTTGACCCCTACTGTAATTGTGGGGGATTCGAGCGGGGGGCAGTTGGTTGCACACGAGCTTGCCCACAGTTGGACTGGAAATCTCATCACCAATTCCTCAAACAATGATTTCTGGCTGAATGAGGTATGCTCTTATGAACCAGTTTTGTGGGGTTGATTCTGAGCTTTTATTATCTGTATGGTTTTCCAGGGCTTTACTACTTATGCGGAGAGGAGGATTGTTGAAGTTGTGGATGGAGAGGACCGCGCTGCCCTGAACATTGGATGGGGATGTTCAGGTCTGAGAGATGATATGGAGAGATTTAAGGACAATATGGAATTTACTAAGCTGAGGACCAACCAGGAAGGCATTGATCCTGATGATGTTTACTCATGTGTGCCATACGAAAAGGGTTTTCAGTTCCTTTGGCGGATTGAGCGTCAGGTGGGTGCTTTTGTTTTTCTCCCGTTTGTGGGTTGCTTCAATCTGAGTGTAAGGAATCTGGATAAAAGT
>AH26
AGCGTTACCGTAGAGCTTTAAACCTGTGTCGCATCCACGATTCATCTTAGCCAGAGCCATCGTTCAGTCGATATTTTGATTGGGCATAGGATTATAATATGGCTCCAATAGATCCTCATTCCTTCACAGATTCCGTGCATCCTCTAACCAAGCATGTCCATCTCTCATTGTATTTTGATTTTGATAGCAAAACGATTGATGGGTCTGCGATTCTGACTCTTGAAAGTCCATATTCTGGAGATCTATACCTTGATACCAGATGCCTCATAATCCATGGAGTCAAAGCCTCTTCGTCTTCTGCTTCCATACCTTTCTTTTTGGAAAATCCAGATCCTATCAAGGGTAGTCTTCTCAGAATTTCTCTTACAAATCAAATCTCTTTTATCATAACATTCAAAACCCATCAGTATGCTTCAGCTATTCAATGGTTGAATCCAGCACAGACTGCAGGGAAAAAATTCCCCTATGTCTACACCCAATGCCAGTCCATCCATGCTCGTTCTATATTCCCCTGTCAGGACACTCCCAGAGCGAGGATTCAATACTCTGCTCTGCTAAACATTCCTGAACAGATGAGCTCTGTAATGTCTGCTGCCCATATGGGCCGAATGGCTCCTGTCATAGGAGAAGCAAAGGGAGCATGCCCTGATGAGAAGTGGGCGATACGTGGAAGAATTGTTGAGCATTTTTCAATGCAGCAGCCAATACCTCCATATCTGTTTGCATTTGCAGTGGGGAATATTGTTTCTAAGGAGGTTGGTCCCAGGACTAGGATCTATTCTGAACCTTGTCCTGTTCTGGAAGCTGCAGAACATGAGTTCAGTAACACAGAGGAGATGATGAAGCAGGGGGAAAAGCTCTTTGGTGAATATGAATGGGAGAGATTCGATCTCCTTGTATTGCCCCCGAGTTTCCCATATGGAGGAATGGAGAATCCCAGATTGGTCTTCTTAACCCCCACTGTCATCGCAGGGGATTTGAGTGGTGGCCAGGTTGTGGCGCATGAGCTTGCACATAGCTGGACCGGAAATCTCATCACTAATGCCACAAATAACGATTTTTGGCTAAATGAGGTAAACCTAACTAGACTTAAAACACGTTGTTGAAGATTTGAGTTTTGATTGGGAATTTTTTTTCAGGGTTTTACGACATATGCAGAGCGAAGAATTGTGGAAGTTGTACAGGGCGAGGAGCGTGCTGCTTTGAACATTGGGTTGGGCTGTTCAGAATTGAAGAATGAGATGCAAAGATTCAAGGATAATATGGAATTTACCAAATTGAGAACAAATCAGGAAGGGGTTGATCCCGATAATGTTTACTCTTCTGTTCCTTACGAAAAGGGTTTCCAGTTCCTTTGGCGTATTGAACGTCAGGTCTT----ACTCTCTTTTCTGTTTATTGCTGTATCTGTACGTTGCTCGTTTCCATTCCAT--------
>AME1
AGCAAGGAAGGGAAATTGGAGAACACAGCCCGATGAGCGTTGAATCCAAAGTAATATTAAAGGTTTCTATTTCCAACATTTAGAGATTTTATTTAGCAATGGCTCCCATAGATCCCCATTCCTTCACGGACTCTGAGCATCCTCTGATCACTTATGTCACGTTGTCGCTTTACTTCGATTTTGATAACAGAACCATCGATGGCTCTGCAATGCTTACTCTGCAAACTCCACATAGCGGCGATTTTTACCTGGACACTAGGTGCCTCAAAATCCACGGAGTCCACGACCCCACGTTACGCAATCCCATACCCTTCAGTCTCCAGACCTCGGACCCCATCAAGGGCACCCTTCTCAGGGTCTCTTTGACAGACCAGGCTTCCTTGGTGGTAACGTTCCAGATCCATCAATCCGCCTCGGCTCTCCAATGGCTGAATCCATCGCAGACCACGGGGAAAAGGCTCCCTTATGTCTACACCCAGTGCCAGTCGATCCACGCGCGGTCCATATTTCCGTGCCAGGACACTCCCAGAGCGAGAATGCGGTACTCGGCCCGGCTCAACATTCCGGAGCAAATGAGCTCCGTCATGTCCGCCGCCCACCAGGGCAGAGCGCCACCATGCGCCGAAGAAGCCATGGGAGCCTGCCGTGACGACAAGTGGGTCATGCACGGCAGAGTGGTGGAGCATTTCTCGATGGCGCAGTCCATACCCCCTTATCTCTTTGCGTTTGCCGTGGGAAATATCGTTTATAAGGAGGTTGGTCCCAGGACCAGGATTTACTCGGAGCCTTCCCCTGTTTTGGAAGCTGCAGAGGTCGAGTTTAGGAACACCGAGGAGATTATTAAGCAGGGGGAGAAGCTCTTTGGGGCCTACGAGTGGGAGAGGTTCGATCTGCTGGTACTGCCGCAGAGCTTCCCCTATGGAGGAATGGAGAATCCCAGAATGGTGTTCTTGACTCCAACCGTTATTGTGGGGGATTTGAGCGGAGGGCAGGTTGTGGCGCACGAGCTTGCCCACAGCTGGACCGGGAACCTCATCACCAATGCCTCAAATAACGATTTCTGGCTAAACGAGGTCCCCCCCCCCCCCAAACTTTTGTTGGGTTGGTTGCGGGTTTTGGGTTTTTGTTTTTGGGTGCAGGGGTTTACAACTTACGCAGAAAGGAGAATTGTTGAAGCGGTGGATGGCGAGGAGCGCGCCGCTTTGAACATTGGATTGGGGTGTTCGGGCCTGAGGGAGGAGATGGAGAGATTCAAGGACAGAATGGAGTTTACCAAGCTGAGGACAAACCAGGAAGGCGTCGATCCTGACGATGTTTACTCTTGTGTGCCCTACGAAAAGGGTTTTCAGTTCCTTTGGCGTATTGAGCGTCAGGTGGGTGTTTTGTTTTTTTTT--------------------------------------------TTTT
>AP25
AGCATTACCGTAGAGCTTTAAACCTGTGTCGCATCCACGATTCATCTTAGCCAGAGCCATCGTTCAGTCGATATTTTGATTGGGCATAGGATTATAATATGGCTCCAATAGATCCTCATTCCTTCACAGATTCCGTGCATCCTCTAACAAAGCATGTCCATCTCTCATTGTATTTTGATTTTGATAGCAAAACGATTGATGGGTCTGCGATTCTGACTCTTGAAAGTCCATATTCTGGAGATCTATACCTTGATACCAGATGCCTCATAATCCATGGAGTCAAATCCTCTTCGTCTTCTGCTTCCATACCTTTCTTTTTGGAAAATCCAGATCCTATCAAGGGTAGTCTTCTCAGAATTTCTCTTACAAATCAAATCTCTTTTATCATAACATTCAAAACTCATCAGTATGCTTCAGCTATTCAATGGTTGAATCCAGCACAGACTGCAGGGAAAAAATTCCCCTATGTCTACACCCAATGCCAGTCCATCCATGCTCGTTCTATATTCCCCTGTCAGGACACTCCCAGAGCGAGGATTCAATACTCTGCTCTGCTAAACATTCCTGAACAGATGAGCTCTGTAATGTCTGCTGCCCATATGGGCCGAATGGCTCCTGTCATAGGAGAAGCAAAGGGAGCATGCCCTGATGAGAAGTGGGCGATACGTGGAAGAATTGTTGAGCATTTTTCAATGCAGCAGCCAATACCTCCATATCTGTTTGCATTTGCAGTGGGGAATATTGTTTCTAAGGAGGTTGGTCCCAGGACTAGGATCTATTCTGAACCTTGTCCTGTTCTGGAAGCTGCAGAACATGAGTTCAGTAACACAGAGGAGATGATGAAGCAGGGGGAAAAGCTCTTTGGTGAATATGAATGGGAGAGATTCGATCTCCTTGTATTGCCCCCGAGTTTCCCATATGGAGGAATGGAGAATCCCAGATTGGTCTTCTTAACCCCCACTGTCATCGCAGGGGATTTGAGTGGTGGCCAGGTTGTGGCGCATGAGCTTGCACATAGCTGGACCGGAAATCTCATCACTAATGCCACAAATAACGATTTTTGGCTAAATGAGGTAAACCTAACTAGACTTAAAACACATTGTTGAAGATTTGAGTTTTGATTGGGAATTTTTTTTCAGGGTTTTACGACATATGCAGAGCGAAGAATTGTGGAAGTTGTACAGGGCGAGGAGCGTGCTGCTTTGAACATTGGGTTGGGCTGTTCAGAATTGAAGAATGAGATGCAAAGATTCAAGGATAATATGGAATTTACCAAATTGAGAACAAATCAGGAAGGGGTTGATCCCGATGATGTTTACTCTTCTGTTCCTTACGAAAAGGGTTTCCAGTTCCTTTGGCGTATTGAACGTCAGGTTTT----ACTCTCTTTTCTGTTTATTGCTGTATCTGTACGTTGCTCGTTTCCACTCCATTCGTACAG
>APA47
AAATTCTACTATTTAATAAAAATCGATTCCAATGCCTTTCAAG-ATGAATAGCAGACAATAGCATCTCAGGAATTGCAACCTAGTTGTAAGTGAAATAATGGCACCACTTGATCCTCACTCCTTCACAGACTCCTCCCATCCCCTGACCACCCACATCCACCTCTCACTCTATTTCGATTTCCATTCCAAAACAATTGATGGGTCTGCAACCTACACACTCCAATCCCCCTACACAGGCGATCTCTTCCTGGACACAAGATCACTCACCGTTCACTCTGT---TACAGACCTCTCATGCAACCCCTTACCGTTTGCCTTGGAGACTTCAGACCCCATCAATGGTACCCTTCTTAGACTCTCTCTCACTGGTCAAGACTCCTTCATAGTAATATCCAAAACCCATCCATCTGCTTCGGCTCTCCAATGGCTAAACCCAGCACAGACTGCAGGAAAAAGGCTTCCTTATGTCTACACACAATGCCAGTCAATCCATGCTCGTTCAATATTCCCATGCCAAGACACACCCAGAGCGAGAATTCGCTACACCGCTCTGCTAAACATTCCTCAAGAAATGAGCTCTGCAATGTCTGCAGCCCACATGGGCAGAGCTCCCCCTTCAATTGGAGAATCCAAGGGAGCATGCCCTGATGAGAAGTGGGTTATGCATGGCAGAATCGTAGAGCACTTCTCGATGCAGCAACCCATACCCCCTTATCTGTTTGCATTTGTGGTGGGGAATATCATTTCAAAGGAAGTTGGGCCGAGGACTAAGGTTTATTGTGAGCCCTGTCCCACTTTGGAGGCTGCAGCAATGGAGTTTGTGAACACAGAAGAGATGATAAAGCAGGCAGAGGGGCTGTTTGGGAAGTATGAGTGGGAGAGATTTGATCTATTGGTGTTGCCTCCCAGCTTCCCCTATGGAGGAATGGAGAATCCCAGATTGGTGTTCTTGACTCCCACTGTGATTGTAGGGGATACCAGTGGAGGGCAGGTCGTGGCACATGAGCTCGCTCACAGCTGGACTGGGAATCTCGTTACCAATGCCTCAAACAATGATTTCTGGTTGAATGAGGTGAGCAGGGATACTACTTTTTGTTTCAGATG-GGATTTGAAGGGTTTATTTGAGGGTTTTTGCAGGGGTTTACTACTTATGCTGAGCGTAGGATTGTGGAAGTTATAGAGGGCAAAGATCATGTTGATTTGAGCATTGGTTTGGGGTGTGCTGCCTTGAGGGAAGAAGTGGAGAGTTTCAAAGATAACATGGGGATTACTAAGCTCAAAACAGATCAAGAAGGGATTAATCCTGATGATGTTTTCTCCAGAATACCTTATGAGAAGGGTTTTCAGTTCCTTTGGAGAATAGAGCGTCAGGTAGATGATCTGCCTACTTTTCTATAAAAGAGCTAATCTATTTGTCTATATACAAAGTATTTTGCCTGT
>AR2
AGCAAGGAAGGGAAATTTGAGAACACAGCCCGATGAGCGTTGAATCCAAAGTAATATTAAAGGTTTCTATTTCCAACATTTAGAGATTTTATTTAGCAATGGCTCCCATAGATCCCCATTCCTTCACGGACTCTGAGCATCCTCTGGTCACTTATGTCACGTTGTCGCTTTACTTCGATTTTGATAACAGAACCATCGATGGCTCTGCAATGCTTACTCTGCAAACTCCATATAGCGGCAATTTCTACCTGGACACAAGGTGCCTCAAAATCCACGGAGTCCACGACCCCACGTTATGCAATCCCATACCCTTCAGTCTCCAGACCTCGGACCCCATCAAGGGCACCCTTCTCAGGGTCTCTTTGACAGACCAGGCTTCCTTGGTGGTAACGTTCCAGACCCATCAATCCGCCTCGGCTCTCCAATGGCTGAATCCATCGCAGACCACGGGGAAAAGGCTCCCTTATGTCTACACCCAGTGCCAGTCGATCCACGCGCGGTCCATATTTCCGTGCCAGGACACTCCCAGAGCGAGAATGCGGTACTCGGCCCGGCTCAACATTCCGGAGCAAATGACCGCCGCCATGTCCGCCGCCCACCGGGGCAGAGCGCCGCCTTGCGCGGGGGAGGCCATGGGAGCCTGCCGTGACGAAGAGTGGGTCGCGCACGGGAGAGTGGTGGAGCACTTCTCGATGTCGCAGCCCATTCCCCCTTATCTCTTCAC----------------------------------------------------------------------------------------------------------------------------------------------------------------------------------------------------------------------------------------------------------------------------------------------------------------------------------------------------------------------------------------------------------------------------------------------------------------------------------------------------------------------------------------------------------------------------------------------------------------------------------------------------------------------------------------------------------------------------------------------
>AS57
--------------------------------------C------------------------GTCTGAATTTGAAAAATCCACGTGCGACCGGAGAAATGGCCCCATTTGATCCTCACTCCTTCACAGACTCGAGTCATCCCCTAACAACCCACATCCACCTTTCCCTGTATTTGGATTTCGAGACGAAAACAATCGATGGGTCTGCAACCTATACTCTCCAACATCCCCACACGGGAGATCTCTTCCTGGACACCAGATCCCTCACAATCCACTCTGTTACAGACACACTCTCAACCAAGAGCATGCCCTTTTCATTACAAAATTCAGACCCCATCAAAGGCACCCTTCTCAACATCTTTCTCACAGACCAATCTTCTTTCCAGGTAACATTCAAAACCCATGAATCTGCCTCAGCTCTTCAATGGCTGAATCCCTCACAGACTGCAGGAAAAAAGCTTCCTTATGTTTATACCCAGTGTCAGTCAATCCATGCTCGTTCAATATTCCCTTGTCAAGACACACCCAGAGCAAGGATTTGTTATTCTGCTCTGCTCAACATTCCCCAACAAATGAGCTCTGCAATGTCTGCTGCCCACATGGGTAGAACTGAGCCCTGCGTTGGAGAAGCCAATGGAGCATGCTCTGATGACAAGTGGGTTGCCCATGGAAGAGTTGTTGAGCATTTCTCCATGCAGCAGCCCATACCTCCGTATCTATTTGCGTTTGTGGTGGGGAATATTGCTTCTAGGGAAGTGGGTCCGAGGACTAGAGTTTATTCTGAGCCTTCTCCTATTCTGGAAGCTGCAGAAAGGGAATTTGTTAACACAGAGGAGATGATTAAGCAGGCAGAAAACCTGTTTGGTGAATATGATTGGGAAAGATTTGATCTTTTGGTACTACCCCCCAGTTTTCCTTATGGTGGCATGGAGAACCCCAGGCTGGTTTTCTTAACACCCACTGCAATTGTTGGGGATTTAAGTGGAGCGCATATTGTGGCCCATGAGCTGGCTCACAGTTGGACTGGAAATCTCGTCACCAATGCCACAAACAATGACTTCTGGTTGAATGAGGTATGCATTATTAT----TCCTCAATCCCTAAATGGTTGTCACACT---------AGCTGGACTTAGATCTTACTTT------------------------------------------------------------------CAACTGCCCCTGTACGATGGTTTAATTTGC----------------------------------------------------------------------------------------------------------------------------------------------------------------------------------------------------
>ASA51
-------------------------------------------------------------------------------------------------------------------------------------------------------------------------------------------------------------------------------------------------------------------------------------TGTTCATGGCACCACATTGAGCAATCCTCTACCATTTGGTCTAGAGAATTCAGACCCCATCAAGGGCACCCTTCTCAGAGTCTCTCTCAAAGACCAAAACTCCTTTATAGTAACATTCAAAACCCATCCATCTGCTTCGGCTCTCCAATGGCTGAATCCATCACAGACTGCAGGAAAAAGGCTTCCTTATGTGTACACCCAATGCCAGTCAATCCATGCTCGTTCAATATTCCCATGCCAAGACACCCCCAGAGCAAGGATATGCTATTCTGCTCTCCTCAACATTCCCCATGAAATGAGTTCAGTAATGTCTGCTGCCCACCTGGGCAGAGCTCCCCCTGCAATTGGAGAAGCCAAGGGAGCAT--------------------------------------------------------------------------------------------------------------------------------------------------------------------------------------------------------------------------------------------------------------------------------------------------------------------------------------------------------------------------------------------------------------------------------------------------------------------------------------------------------------------------------------------------------------------------------------------------------------------------------------------------------------------------------------------------------------------------------------------------------------------------------------------------------------------------------
>CB35
AGCGTCGCCGTAGAACTTTAAAACTCTGTTACATACATCGTTCATCATAGTCAGGCGTGT-------TAGATATTTTGATTGGGCATAGGATTACAATATGGCTCCAATCGATCCTCATTCCTTCACAGATTCCCTTCAACCTCTAACAAAGCATGTCTATCTCTCGTTGTATCTTGATTTTGATAGCAAAACGATTGATGGGTCTGCGGTTCTGACTCTTGAGAGCCCATATTCTGGGGAGCTATACCTTGATACCAGATGCCTCCAAATCCATGGAGTCAAATCCTTTTTGTCTTCTCCTTCCATACCTTTCGTTTTGGAAAATCCAGATTCCATCAAGGGCACTCTTCTCAGAGTTTCTCTTACAGATCAAATCTCTTTTATTATAACATTCAAAACCCATCCATCTGCTTCAGCTCTTCAATGGTTGAATCCATCACAAACTGCAGGGAAAAAATTCCCCTATGTTTACACCCAGTGCCAGTCTATCCATGCTCGTTCTATATTCCCCTGTCAGGACACTCCCAGAGCGAGGATTCGGTACTCCGCTCTTCTAAACATTCCTGAACAAATGAGCTCTGTAATGTCTGCTGCCCATCTGGGCCGAATGGCTCCTTCCATAGGAGAAGCAAAGGGAGCATGCCCTGATGAGAAGTGGGCGATGCATGGAAGAGTTGTTGAGCATTTTTCAATGCAGCAGCCAATACCTCCATATCTGTTTGCATTTGCAGTAGGGAATATTGTTTCTAAGGAGGTTGGTCCCAGGACTAGGATCTATTCTGAACCTTGCCCTGTTCTGGAAGCTGCAGAACATGAGTTCAAGAACACAGAGGAGATGATCAAGCAGGGGGAAAAGCTCTTTGGTGAATATGAATGGGAGAGATTCGACCTCCTTGTATTGCCCCCGAGTTTCCCATATGGAGGAATGGAGAATCCCAGAATGGTCTTCTTAACCCCCACCGTCATCGCAGGGGATTTGAGTGGTGGGCAGGTTGTGGCGCATGAGCTTGCACATAGCTGGACCGGAAATCTCATCACCAATGCCACAAATAATGACTTTTGGCTAAATGAGGTATACATAAATATACTTAAAACACGTTGTTGAAGATTTGAGGGTTTAGCGGAAAGTTTTTTACAGGGGTTTACGACATATGCAGAGCGAAGAATTGTGGAAGTTGTACAGGGCGAGGATCGTGCTGCTTTGAATATTGGGTTGGGCTGTTCAGAATTGAAGAATGAGATTCGAAGATTCAAAGATAATATGGAATTTACCAAGTTGAGAACAAATCAGGAAGGGGTTGATCCCGATGATGTTTACTCTACTGTACCTTACGAAAAGGGTTTTCAGTTCCTCTGGCGTATTGAGCGTCAGGTTTTACTCACTCTCTTTTCCGTTTATTGATGTATTTGTATGTCGCTCCTTTCGATTCTATTCTCATCC
>CD18
---------------------------------------------------------------------------------------------------------------------------------------------------------------------------------------------------------------------------------------------------------------------------------------------------------------------------------------------------------------------------------------------------------------------------------------------------------------------------------------------------------------------C-----------------------------------------------------------------------------------------------------------------------------------------------------ATAAATGGGTTTCCCATGAACGGATTGTAGATCATTTCTCAATGCAACAGCCCATACCCCCTTATCTATTTGCCTTTGCGGTGGGAAATATCACTTACAGGAATGTTGGTCCTCGGACTAGGGTTTTCTCTGAGTCTTCACCTGTTCTTGAAGCTGCAGAGCTTGAATTTAGAAATACGGAGAAGATTATCAAGCAGGGGGAGGAACTTTTTGGGGAGTATGAATGGGAGAGGTTTGATCTTTTGGTATTGCCCTTTAGCTTCCCCTATGGAGGGATGGAGAATCCCAGAATGGCCTTCTTCACTCCTACGGTTATTGTTGGAGATATGAGCGGTGGCCAGGTTGTAGCACATGAGCTTGCTCATAGTTGGACTGGCAATCTTA-----------------------------------------------------------------------------------------------------------------------------------------------------------------------------------------------------------------------------------------------------------------------------------------------------------------------------------------------------------------------------------------------------------------------
>CDE34
-----------------------------------------------------------------------------------------------------------------------------------------------CTAACGACGCATGTCTATCTCTCGTTGTATCTTGATTTTGATAGCAAAACGATTGATGGGTCTGCAGTTCTGACTCTTGAGAGCCCATATTCTGGGGAGCTATACCTTGATACCAGATGCCTCCAAATCCATGGAGTCAAATCCTTTTCGTCTTCTCCTTCCATACCTTTCGTTTTGGAAAATCCAGATTCCATCAAGGGCACTCTTCTCAGAGTTTCTCTTACAGATCAAATCTCTTTTATTATAACATTCAAAACCCATCCATCTGCTTCAGCTCTTCAATGGTTGAATCCATCACAAACTGCAGGGAAAAAATTCCCCTATGTTTACACCCAGTGCCAGTCTATCCATGCTCGTTCTATATTCCCCTGTCAGGACACTCCCAGAGCGAGGATTCGGTACTCCGCTCTTCTAAACATTCCTGAACAAATGAGCTCTGTAATGTCTGCTGCCCATCTGGGCCGAATGGCTCCTTCCATAGGAGAAGCAAAGGGAGCATGCCCTGATGAGAAGTGGGCGATGCATGGAAGAGTTGTTGAGCATTTTTCAATGCAGCAGCCAATACCTCCATATCTGTTTGCATTTGCAGTAGGGAATATTGTTTCTAAGGAGGTTGGTCCCAGGACTAGGATCTATTCTGAACCTTGCCCTGTTCTGGAAGCTGCAGAACATGAGTTCAAGAACACAGAGGAGATGATCAAGCAGGGGGAAAAGCTCTTTGGTGAATATGAATGGGAGAGATTCGACCTCCTTGTATTGCCCCCGAGTTTCCCATATGGAGGAATGGAGAACCCCAGAATGGTCTTCTTAACCCCCACCGTCATCGCAGGGGATTTGAGTGGTGGCCAGGTTGTGGCGCATGAGCTTGCACATAGCTGGACCGGAAATCTCATCACCAATGCCACAAATAATGACTTTTGGCTAAATGAGGTATACATAAATATACTTAAAACACGTTGTTGAAGATTTGAGGGTGTAGCGGAAAGTTTTTTACAGGGGTTTACGACATATGCAGAGCGAAGAATTGTGGAAGTTGTACAGGGCGAGGATCGTGCTGCTTTGAATATTGGGTTGGGCTGTTCAGAATTGAAGAATGAGATTCGAAGATTCAAAGATAATATGGAATTTACCAAGTTGAGAACAAATCAGGAAGGGGTTGATCCCGATGATGTTTACTCTACTGTACCTTACGAAAAGGGTTTTCAGTTCCTCTGGCGTATTGAGCGTCAGGTTTTACTCACTCTCTTTTCCGTTTATTGATGTATTTGTATGTCGCTCCTTTCGATTCTATTCTCATCC
>CF38
-------------------------------------------------------------------------------------------------------------------------------------------------------CCATGTCAGTCTGTCACTCTATTTTGATTTTGATAGCAAGACAATTGATGGCTCTGCACTGCTCACTCTAGAAAAGCCATACACTGGCAATCTCTATCTCGACACCAGATGCCTCAAAATCTGTGGAGTCCAAGATGCCACACTGTCCAAATCCTTACCTTTTGTTTTAGACACTTCAGACTCCATCAAAGGCACCCTTCTCAAAATAACTCTCACTGATCAAATTTCCTTCAATGTAACATTCAAAACCCATCAATCTGCTTCAGCTCTCCAATGGCTGAATCCGTCACAGACTGCAGGAAAAAAACTGCCTTATGTTTATACCCAATGCCAGTCAATCCATGCTCGTTCTATATTCCCCTGCCAGGACACTCCCAGAGCAAGGATTCTCTACTCTGCCCTGCTCAACATTCCCCATCAAATGAGCTCTGTAATGTCTGGTGCCCACATGGGCAGAGCCCCTCCTTGCTGTGGAGAAGCCAAGGGAGCATGCCCTGATCATAAATGGGCCACCCATGGAAGAGTTGTGGAGCATTTCTCAATGCAGCAGCCCATACCCCCATATCTGTTTGCATTTGCGATAGGGAATATTGTTTACAAGGAAGTTGGTCCCAGGACTCGCATTTATTCTGAGCCTTGCCCTGTTCTGGAAGCTGCAGCGCTTGAATTTATGAACACAGAGAAGATTATCAAGCAAGGGGAGAAGCTTTTTGGGGAGTATGAATGGGAAAGGTTTGATCTTTTGGTATTGCCCCCCAGCTTCCCATATGGAGGGATGGAGAATCCCAGATTAGTTTTCTTAACTCCCACTGTTATTGTAGGAGATTTGAGCGGTGGGCAGGTTGTGGCACATGAGCTTGCCCACAGTTGGACTGGAAATCTCATCACCAATGCCTCTAATAATGATTTTTGGTTAAATGAGGT----ATAT----------------------GCCCTGATCC------------------------------------------------------------------------------------------------------------------CAAAATTCTGAAATAAGGATACCTAAAAAAAA-------------------------------------------------------------------------------------------------------------------------------------------------------------------------------------
>CH19
------------------------------------------------------------------------------------------------------------------------------------------------------------------------------------------------------------------------------------------------------------------------------------------------------------------------------------------------------------------------------------------------------------AAACCCATCAATCCGCTTCAGCCCTTCAATGGCTGAATCCATCACAAACTGTAGGGAAAAAGCTACCTTATGTTTACACCCAATGCCAGTCAATTCATGCTCGCTCTATATTCCCTTGCCAGGACACTCCAAGGGCAAGGATTCGTTATTCTGCCCTCCTCAACATTCCTCTACAGATGAACTCCGTAATGTCTGCCGCCCACACCGGAAGGGCACCGCCATTGAAGGGAGAAGCCAGGGGAGCATGCTCTGATCATAAATGGGTTTCCCATGAACGGATTGTAGATCATTTCTCAATGCAACAGCCCATACCCCCTTATCTATTTGCCTTTGCGGTGGGAAATATCACTTATAGGAATGTTGGTCCTAGGACTAGGGTTTTCTCTGAGCCTTCACCTGTTCTTGAAGCTGCAGAGCATGAATTTAGAAATACGGAGAAGATTATCAAGCAGGGGGAGGAACTTTTTGGGGAGTATGAATGGGAGAGGTTTGATCTTTTGGTATTGCCCTTTAGCTTCCCCTATGGAGGGATGGAGAATCCCAGATTGGCCTTCTTAACTCCTACGGTTATTGTTGGAGATATGAGCGGTGGCCAGGTTGTAGCACATGAGCTTGCCCATAGTTGGACTGGCAATCTTATCTGTAACGCCTCCAATAACGAGTTCTGGTTAAATGAGGGCAGAGAGAAGAATGATAACGTGCTGTTCTGAACATTGGATTGGGATGGAAAAAAAGGACAATATGGAGTTTACCAAGCTGAGGACGAA--------------TCAGGAAGGCATAGATCCTGATGATGTTTATTCTTGTGTGCCATATGAAAAAGGTTTTCAATTCCTTTGGAGGATTGACCGTCAGGTTGGACGCCCTGCATTCGACAAAATTTCTGAAGGAGTACATCAGGAATTTCAAGTTTCAATCAATCGATACAGATACATTCCTTGCCTTTTTGAAGAAAAATCTTCGTGGCATAGAGAATGAAATTGATTT---------GGATGAGTGGATAGATGGTATTGGCATTCCTCCAGACAT
>CHA37
TGACTCCTAACGCAGATGAATCCCGAAATCATTTCACATAATTTCACTGCGGAAAAATCCGTTTATAAAACCTGGCAGTGTCGAGAATTGTATGAGAAATGGCTCCATTTGATCCTCACTCCTTCACAGATTCCACCCATCCCCTCACCACCCACATCCATCTTTCACTGTTTTTGGATTTTCCCACCAAAACGATTGATGGCTCTGCAACGTATACTCTCCAGCACCCCCACACAGGGACTCTCTTCCTCGATACCAGGTCCCTCACAATCCACGCAGTCACGGACACACCCTCATCCTATCCTATACCATTTTCTCTACAAAATTCAGACGCCATCAAAGGCACCCTTCTCACCATCTCTCTCACAGGCCAATCTTCTTTCGGCATAACATTCAAAACCCATGAATCAGCTTCGGCCCTCCAATGGCTGAACCCCTCACAGACTGCTGGAAAAAAGCTACCTTATGTTTATACCCAGTGCCAGTCAATACATGCTCGTTCAATATTCCCTTGTCAAGACACACCCAGAGCAAGGATTCGTTATTCTGCTCTGCTCAACATTCCCCAAGAAATGAGCTCTGCAATGTCTGCTGCCCACATGGGTAGGGCTGAGCCCTGCAGAGGAGAAGCCAATGGAGCATGCCCTGATCACAAGTGGGTTGCCCATGGAAGAGTTGTAGAGCGCTTCTCCATGCACCAGCCCATACCCCCTTATCTGTTTGCATTTGTGGTGGGGAATATTGTTTCTAGGGAAGTGGGTCCCAGGACTAGAGTTTATTGCGAGCCTTCCCCTGTCCTGGAAGCTGCAGAAAGAGAATTTGTGAACACAGAGGAGATGATCAAGCAGGCAGAGAGCCTGTTTGGGGAGTATGATTGGGAAAGATTTGATCTTCTGGTATTGCCCCCCAGTTTTCCTTATGGTGGAATGGAGAACCCCAGGCTTGTTTTCTTGACACCCACTGCAATTGTAGGGGATTTAAGCGGAGGACAGATTGTGGCTCACGAGCTTGCTCACAGTTGGACTGGAAATCTTGTCACCAACGCCACAAACAATGACTTTTGGATGAATGAGGTATGCATTATTATT---TACTGAATCCTTTAAAGATAGTATGGT----------ACCTCGAACATGATCCTACTTTA-----------------------------------------------------------------GAAAATCTCAAAGAGAGAATTCATCTGTAGTTTCTTCACTCAATTCTCAAGTTGCCCCTAGCTTATGACAGCAAAGTAGTCCGTTAATTATGATAGAAAGATAGTCCGGATGCAAGTCCCAG----------------CATTGTGAATTGACGCTAGCTCATAATAGAAAG-------------------------------------------------------
>CJ24
AGCAGCGGCTCTTCCATGTTCATACATTCCTAAGTTTTTATCGTACTGGTACGGCTTTGTGACGTCTGAATCAGAAAAGTCCAAGTGCAAGCGGAGAAATGGCCCCATTTGATCCTCACTCCTTCACAGACTCGAGCCATCCCCTGACAACCCACATCGAACTTTCAATGCATTTGGATTTTGACACGAAAACAATCGATGGGTCTGCTACCTATACTCTCCAACATCCCCACACAGGAGATCTCTTCCTGGACACCAGATCCCTCACAATCCACACTGTTACAGAAACACCCTCAACCAAGCCTATGCCTTTTTCTCTACAAAATTCAGACCCCATCAAAGGCAATCTTCTCAACATCTTTCTCACAGACCAATCTTCTTTCCGTATAACATTCAAAACCCACGAATCTGCCTCAGCTCTCCAATGGTTGAATCCATCACAGACCGCAGGGAAAAAGCTACCTTATGTCTATACCCAGTGTCAGTCAATCCACGCTCGTTCAATATTCCCTTGTCAAGACACACCCAGAGCAAGGATTCGTTATTCTGCTGTGCTCAACATTCCCCAACAAATGAGCTCTGCAATGTCTGCTGCCCACATGGGTAGAGCTGAGCCCTGCATTGGAGAAGCCAAAGGAGCATGCTCCGATGACAAGTGGGTCGCCCATGGAAGAGTTGTTGAGCATTTCTCCATGCAGCAGCCCATACCGCCGTATCTGTTTGCATTTGTGTCGGGGGATATTGCTTCTAGGGAAGTGGGTCCCAGGACTAGAGTTTACTCTGAGCCTTCTCCTATTCTGGAAGCTGCAGAAAAGGAATTTGTCAACACAGAGGAGATGATTAAGCAGGCAGAGAACCTGTTTGGTGAATATGATTGGGAAAGATTTGATCTTTTGGTACTACCTCCCAGTTTTCCTTATGGTGGCATGGAGAATCCCAGGCTGGTTTTCTTGACACCCACTGCAATTGTTGGGGATTTAAGCGGAGGGCATATTGTGGCCCATGAGCTTGCTCACAGTTGGACTGGAAATCTCGTTACCAATGCCACAAACAATGATTTCTGGTTAAATGAGGTATGCATTATTAT----TCCTCAATTCCTTAATGGTTGTCA-------------ACCAGGACTAAGATCTTACTTT------------------------------------------------------------------CAACTGCTCCTATACGATTGTTCAATTTGCTGATTTCAATCGCACAGCCTCTCTCTCTCATCTAGGCATCAACAA-GAGTGCCTAGTTGACCATGCAAGCTGATGTAAGATGGGTAATTATG-----------------AGCCACTTTTTATTCCATATCGAAATAGCTGATTCCCCTCGAAAAATGTCTTCTTACATAATGATTCACTGCAGAAACACTAACTAA
>CK7
AGCGTCTACACTTTCCTATTTACACATTTCTATATTTTTATGAGACTGGTACACTTTTCGGACATCTGAA-TAAGAAAATCGAGATGCGGGCGGAGAAATGGCCCCATTTGATCCTCACTCCTTTACAGACTCGAGCCATCCCCTGACAACCCACATCCATATTTCCCTTTATTTGGACTTCGACACGAAAACAATCGATGGGTCTGCAACCTATACTCTCCAACATCCCCACACAGGAGATTTCTTCCTGGACACCAGATCCCTCACAATCCACACTGTTACAGACACACCCTCAACCAGCCCCATACCCTTTTCTCTACAAAATTCAGACCCCATCAAAGGTAACCTTCTCAATATCTTTCTCACAGACCAATCTTCTTTCCACATAACATTCAAAACCCATAAATCTGCTTCAGCTCTCCAATGGCTGAATCCATCACAGACTGCAGGAAAAAAATTACCTTATGTTTATACCCAGTGCCAGTCAATCCATGCTCGTTCAATATTCCCTTGTCAAGACACACCCAAAGCAAGGATTCGTTATTCTGCTCTGCTCAACATTCCCCAAGAAATGAGCTCTGCAATGTCTGCTGCCCATATGGGTAGAGCTGAGCCCTGCATTGGAGAAGCCAATGGAGCATGCCCCGATAACAAGTGGGTTGCCCATGGAAGAGTTGTTGAGCATTTCTCCATGCAGCAGCCCATACCTCCATATCTGTTTGCATTCGTGGTGGGGGATATTGCTTCTAGGGAAGTGGGTCCCAGGACTAGAGTTTATTCTGAGCCTTCCCCTGTTCTGGAAGCTGCAGAAAGGGAATTTGTGAACACAGAGGAAATGATTAAGCAGGCAGAGAACCTGTTTGGTGAATATGATTGGGAAAGATTTGATCTTGTGGTACTACCCCCCAGTTTTCCTTATGGTGGAATGGAGAACCCTAGGCTGGTTTTCTTGACACCCACTGCAATTGTTGGGGATTTAAGCGGAGGGCAGATTGTGGCCCATGAGCTTGCTCACAGTTGGACTGGAAATCTCGTCACCAATGCCACAAACAATGATTTCTGGATGAATGAGGTATGCATTATTATT---TCATCAATCCCTTAATGGTTGTCATACT---------ACTTGGACCAAGATCTTACTTT------------------------------------------------------------------CAATTGCCCCTATAGGATGGTTCAGTTTACTAATTTCAACTGCACAGCCTC----TCTTATCTGAGCATCA-----------------------------------------------------------------------------------------------------------------------------------------------------------
>CL6
----------------------------------------------------------------------------------------------------------------------------------------CCATCCCCTAACAACCCGCATCCATCTTTCCCTTTATTTGGACTTCGACACCAAAACAATCGATGGGTCTGCAACCTATACTCTCCAACATCCCTACACAGGAGATCTCTTCCTGGATGCCAGATCCCTCACAATCCACACTGTTACAGACACACCCTCAACCAACCCCATACCCTTTTCTCTACAAAATTCAGACCCCATCAAAGGTAACCTTCTCAATATCTTTCTCACAGACCAATCTTCTTTCCACATAACATTCAAAACCCATGAATCTGCTTCAGCTCTCCAATGGCTGAATCCATCACAGACTGCAGGAAAAAAATTACATTATGTTTATACCCAGTGCCAGTCAATCCATGCTCGTTCAATATTCCCTTGTCAAGACACACCCAAAGCAAGGATTCGTTATTCTGCTCTGCTCAACATTCCCCAACAAATGAGCTCTGCAATGTCTGCTGCCCATATGGGTAGAGCTGAGCCCTGCATTGGAGAAGCCAATGGAGCATGCCCCGATAACAAGTGGGTTGCCCATGGAAGAGTTGTTGAGCATTTCTCCATGCAGCAGCCCATACCTCCATATCTGTTTGCATTCGTGGTGGGGGATATTGCTTCTAGGGAAGTGGGTCCCAGGACTAGAGTTTATTCTGAGCCTTCCCCTGTTCTGGAAGCTGCAGAAAGGGAATTTGTGAACACAGAGGAAATGATTAAGCAGGCAGAGAACCTGTTTGGTGAATATGATTGGGAAAGATTTGATCTTGTGGTACTACCCCCCAGTTTTCCTTATGGTGGAATGGAGAACCCTAGGCTGGTTTTCTTGACACCCACTGCAATTGTTGGGGATTTAAGCGGAGGGCAGATTGTGGCCCATGAGCTTGCTCACAGTTGGACTGGAAATCTCGTCACCAATGCCACAAACAATGATTTCTGGATGAATGAGGTATGCATTATTATT---TCATCAATCCCTTAATGGTTGTCATACT---------ACCTGGACCAAGATCTTACTTT------------------------------------------------------------------CAATTGCCCCCTTACGATGGTTCAGTTTACTAATTTCAACTACACAGCCTC----TCTTATCCGAGCATCAACAATGAGTGCCTAGTTTTGAAC------------------------------------------------------------------------------------------------------------------------------------
>CM9
ATGTAATCTAGTGTGTTCTACAGCGACATTTTTCATGTCGAAACCCTGGTACAAATTTCTGACGTCTGAATCAGAAAAATTCACGTGGGAGCGGAGAAATGGCTCCATTTGATCCTCACTCCTTCACAGACTCGAGCCATCCCTTGGCTACCCACATTAATCTTTCGCTGTATTTGGATTTCGATACGAAAACAATCGATGGGTCTGCAACCTATACTCTCCAACATCCGCACACTGGAGAGTTCTTCCTTGACACCAGAACCCTCACAATCCTTACTTTTACAGACACATCCTCAAGTAAGCCCATGCCCTTTTCCCTGCAAAACTCAGACCCCATCAAAGGCACCCTTCTTAATATCTCTCTCACAAACCAATCTTCTTTCTGTATAACATTCAAAACCAATGAATCTGCCTCAGCTTTGCAATGGCTGAATCCATCACAAACTGCAGGGAAAAAGCTACCTTATGTTTATACCCAATGTCAGGCAATTCATGCTCGTTCGATATTCCCTTGTCAAGACACACCCAGAGCAAGAATTCGTTATTCCGCTCTGCTTAACATTCCCCAGCAAATGAGCTCTGCAATGTCTGCTGCCCACATGGGTAGAGCTGAGCCCTGCATTGGAGAAGCCAATGGAGCATGCAAAGATGACAAGTGGGTTGCCAATGGAAGAGTTGTTGAGCATTTCTCTATGCAGCAGCCTATACCTCCGTATCTGTTTGCATTCGTGGTGGGGGATATTGCTTCTAGAGAAATTGGTCCCAGGACTAGGGTTTATTCTGAGCCTTCTCCTATTCTCGAAGCTGCAGAAAGGGAATTTGTTAACACAGAGGAGATGATCAAGCAGGCAGAGAACCTATTTGGTGAATATGTTTGGGAAAGATTTGATCTCGTGGTACTGCCCCCCAGTTTTCCATATGGGGGGATGGAGAACCCTAGGTTGGTTTTCCTGACTCCGACTGCAATTGTTGGAGATTTAAGTGGAGGACATATTGTGGCCCATGAGCTTGCTCACAGCTGGACTGGGAATCTCGTCACCAATGCCACAAACAATGATTTCTGGTTGAATGAGGTATGCATTATT------------ATTCTTAAACGGTTGTCCAAATAG-------ACCTGAACTGTGATCTTACTTT------------------------------------------------------------------CAGCTGCTCATATGCTATGCTTCAATTTCCTTAATTCAATTGCACAGCCTC----TCTCATCCGAAAATCAACAA-GTGTGCCTAGTTAACTATGGAAGCTCATGCACGATTTGTTATACG------------------AGCCACTCTTATTCCACGTCCAACACAGCTGATTCCCCTAAAAATGTCGGCTC--ACACAATGGTTCTCTGCAGG------------
>CO8
-----------------------------------------------------------------------------------------------------------------------------------------------------------------------------------------------------GATGGTCCTGCATTACTGACTCTAGAAAAGTCTTACACAGGGACCTTTTATTTGGATACTAGGTGTCTCAAAATCCAGGGAGTTCAAGATGCCACAATAACAAACCCCATACCTTTTGTCTTAGGCACTTCAGACTCCATCAAGGGAACCCTTCTTAAGGTCTCTCTCACGGACCAAATTTCTTTCAATGTAACATTCAAAACCCATCAGTCTGCTTCAGCCCTTCAATGGCTAAACCCATCACAAACTGTAGGAAAAAAGGTACCTTATGTTTACACCCAATGCCAGTCAATTCATGCTCGCTCTATTTTTCCTTGCCAGGACACTCCAAGGGCAAGAATTACGTATTCTGCCCTGCTCAACATTCCTCAACAGATGAAGGCAGTAATGTCTGCTGCGCACACAGGAAGAGCAACCCCATGCAGGGGAGAAGCCATGGGAGCATGCTCTGATCATAAGTGGGTTTCCCATGAAAGGATTGTAGATCATTTCTCAATGCACCAGCCGATACCACCTTATCTTTTTGCATTTGCAGTGGGAAATATTACTCACAGGAATGTTGGCCCTAGGACTAGGATTTTCTCTGAGCCTTCCCCTGTTCTGGAAGCTGCCGAGCTTGAATTTAGAAACACAGAGGCGATTATCAAGCAGGGGGAGGAGCTTTTTGGGATGTATGAATGGGAGAGATTTGATCTTTTGGTATTGCCATTTAGCTTCCCATATGGAGGAATGGAGAATCCCAGATTGGTCTTTTTAACTCCTACTGTTATTGTAGGAGATATGAGCGGTGGGCAGGTTGTGGCACACGAGCTTGCGCACAGTTGGACTGGAAATCTTATATGTAATGCCTCCAATAATGATTTCTGGTTAAATGAGGTATAAATCTAAATACCATTTCAAGTTTCTAAAATCTGATAACTCCTTATAAAATTTTTTCTGCAGGGTTTTACAACGTATGCAGAGAGAAGAATTGTTGAAGCTGTGGAGGGCGAGGAGCGTGCTGCTCTTAACATTGGATTGGGATGCGCGGGGCTGAGGGATGAGATGGAAAGATTCAAGGACAATATGGCGTTCACCAAGCTGAGGACGAATCAGGAAGGCGTAGATCCTGATGACGTTTATTCTTGTGTGCCTTATGAAAAGGGTTTTCAATTTCTTTGGCGAATTGAGCGTCAGGTGGGTGCTTGTTTTTCTTTTTTTCCTGTGGGCCTACTTGATTCTTGGTAACGTGGTCCATCCGGATGA
>CP16
AAAATAATCTTTATTCAGTGTTTCGCTTTCTATTTTTTCATCATTTTGGTACGGTTTTCTGACGTCTGAATTAAAAAAATCCACGTGCCAGAGGAGAAATGGCTCCATTTGATCCTCACTCCTTCACAGACGCGACCAATCCCCTGACAACCCACATTGATCTTTCCCTGTATTTGGATTTCGATACGAAAACAATCGATGGGTCTGCAACCTATACTCTCCAACTTCCCCATACAGGAGATCTCTTTATGGACACCAGATCCCTCACAATCCACACTGTTACAGACACACCCTCAACCAAGCCCATGCCTTTTTGTCTACAAGGTTCAGACCCCATCAAAGGCTCCCTTCTCAACATCTCTCTCAAAGACCAATCTTCTTTCCGTATAACATTCAAAACCGATGAATCTGCGTCAGCTCTCCAATGGTTGAATCCATCACAGACCGCAGGGAAAAAGCTACCATACGTTTATACCCAGTGTCAGTCAATCCATGCTCGTTCAATATTCCCTTGTCAAGACACGCCCAGAGCAAGAATTCGTTATTCTGCTCTGCTCAACATTCCCCAACAAATGAGCTCTGCAATGTCTGCTGCCCACATGGGTAGAGCTGAGCCTTGCATTGGAGAAGCCAATGGAGCATGCTCTGATGAAAAGTGGGTTGCCCATGGAAGAGTTGTTGAACGTTTCTCCATGCAGCAGCCCATACCTCCGTATCTGTTTGCATTTGTGGTGGGAGATATTGCATCTAGGGAAGTTGGTCCCAGGACTAGGGTTTATTCTGAGCCTTCTCCTATTCTGGAAGCTGCAGAAAGGGAATTTGTTAACACAGAGGAGATGATTAAGCAGGCAGAGAAGCTGTTTGGTGAATATGATTGGGAAAGATTTGATCTTGTGGTACTACCCCCCAGTTTTCCTTATGGTGGCATGGAGAACCCTAGGTTGGTTTTCTTGACACCCACTGCAATTGTTGGGGATTTAAGCGGAGGGCAGATTGTGGCCCACGAGCTTGCTCACAGTTGGACTGGAAATCTCGTCACGAATGCCACAAACAATGATTTTTGGCTGAATGAGGTATGCATTATTAC-------TCAATTCCTAAATGGTTGTCACACA---------GCCTGTACTATGATCTTACTTT------------------------------------------------------------------CAACTGCTCCTATACTGTGGTTCAATTTGCTAATTTCAATTGCCCAGCTTT----TCTCATCTGAGCATCAACAA-GAGTGCCGAGTTGACCATATTATG---------------------------------------AGCCACTTTTTATTCCATGTCAACACAGCTGATTCCCCTTAAAAATTATCTTCCTACATGATGATTCACTGCAGAAACACTAGCTAC
>CP161
TGCGGCGACACTTCCTTGTTGATACATTTCTATATATTTTTTATCCTGGTACAGTTTTCTGACGTCTGAATTAGAAAAATCCACTTGCCAGCGGAGAAATGTCTCCGTCTGATCCTCACTCCTTCACAGACTCGAGCCATCCCCTGACAACCCACATTGATCTTTCCCTGTATTTGGATTTCGATACGAAAACAATCGATGGGTCTGCAACCTATACTCTCCAACATCCCCACACAGGAGATCTCTTCCTGGACAGCAGATCCCTCACAGTCCACACTGTTACAGACACACCCTCAACCAACCCCATGCCTTTTTCTCTACAAGATTCAGACCCCATCAAAGGCACCCTTCTCAACATCTCTCTCAAAGACCAATCTTCTTTCCGTATAACATTCAAAACCCATGAATCTGCCTCAGCTCTCCAATGGTTGAATCCATCACAGACTGCAGGGAAAAAGCTACCTTATGTCTATACCCAATGTCAGTCAATCCATGCTCGCTCAATATTTCCTTGTCAAGACACACCCAGAGCAAGGATTCGTTATTCTGCTCTGCTCAACATTCCTCAACAAACGAGTTCTGCAATGTCTGCTGCCCACATGGGTAGAGCTGAGCCCTGCATTGGAGAAGCCAATGAAGCATGCTCTGATGACAAGTGGGCTGCCCATGGAAGAGTTGTTGAGCGTTTCTCCATGCAGCAGCCCATACCTCCTTATCTGTTTGCATTTGTGGCGGGGGATATTGCTTCTAGGGAGGTCGGTCCCAGGACTAGAGTTTATTCTGAGCCTTCTCCTATTCTGGAAGCTGCAGAAAGGGAATTTGTTAACACAGAGGAGATGATTAAGCAGGCAGAGAAGCTGTTTGGTGAATATGATTGGGAAAGATTTGATCTTGTGGTACTACCGCCCAGTTTTCCTTATGGTGGCATGGAGAACCCTAGGCTGGTTTTCTTGACTCCCACTGCAATTGTTGGGGATTTAAGCGGAGGACATATTGTGGCCCATGAGCTTGCTCACAGCTGGACTGGAAATCTTGTCACCAATGCCACAAACAATGATTTCTGGTTGAATGAGGTACGCATTTTTAT----TCCTCAATTCCTTAATGGTTGTCACACA---------ACCTGGACTATGATCTTACTTT------------------------------------------------------------------CAATTGCTCCTATACTGCGGTTCAATTTGCTAATTTCAATTGCACAGCCTC----TGTCATCCAAGCATCAAGAA-GAGCGCCTAGTTGACCGTGCAAGCTCATGCAAGATGGGTTATTATG-----------------AGCCACTTTTTACTCCATATCAACACAGCTGATTTCCCTCATAAAATTTCTCCTTACATAATGATTCGCTGCAGAAACACTAACTAC
>CR44
----------------------------------------------------------------------------------------------------------------TCCTCATTCCTTTGTAGATTCTGAACATCCCCTAACTAGCCATGTCCATCTATCAATCTATTTTGATTTTGATCGTAAGACGCTTGACGGGTCTGCAACACTAACTCTTGAGAAATCATACACCGGAGATCTGTTTCTCGACACTAGATCCCTCCTGATCCATGCGGTTTATGATGATTGCACATCCAATCCCATACCCTTTTCTCTGGGAAGTCCGGACCCAATCAAGGGCACCCTTCTCACAGTTTCTCTGGTTGATCAAATCTGCTTTACAGTGGTCTTCACAACCCACCCTTCGGCTTCTGCTCTCCAATGGCTTAATCCTGCCCAGACTGCAGGCAAGAAATTCCCATATGTATTCACGCAATGCCAGCCAATTCATGCCCGCTCTATCTTCCCATGTCAGGACACTCCCAGAGCGAGGATTCGTTATTCTGCATTGCTCAACATTCCCCAGGAGATGAGCGCTGTAATGTCTGCTGCCCATGTGGGTCGAAATAAGCCTCTGTATGGAGAAGCCAAAGGAGCATGCCCTGATGAGAAATGGGTCATGAGGGGAAGAGCTGTAGAGCACTTTTCAATGCAGCAATGCATACCTCCATACCTGTTTGCATTTGCAGTTGGGAATATTGTGTACAAGGAAGTTGGGCCGAGGAGCAGGATTTATTCTGAACCTTCTCCTGTTCTGGAAGCTGCAGCTCGGGAATTTATGAACACAGAGGAGATGATAAAGCAAGGGGAAAAGCTATTTGGAGAGTATGAATGGGAAAGGTTTGATCTTCTGGTGTTGCCCCCGAGTTTCCCATACGGAGGAATGGAGAATCCCAGGATGGTTTTCTTGACTCCCACTGTTATTGCGGGAGATTTAACTGGCGGACAGGTTGTGGCTCACGAACTTGCACACAGTTGGACTGGAAATCTCATAACCAATGCGTCCAATAATGATTTCTGGCTGAATGAGGTATGTACGAATAGACTCTGGTTTTGGGGTTGTTTCCGAGGGGTTTACA-TTGAGGGTTATTGTAGGGTTTTACCACGTATGCAGAGCGGAGGATTGTGGAAGTTGTAGAGGGGGAGGAGCGTGCTGCTCTTAACATTGGGTTGGGTTGTTCCGGATTGAGAGAAGAGATGGAACGGTTCAAGGATAACATGGAATTCACCAAGCTGAGGACAAATCAGGAAGGGGTGGATCCTGATGACCTTTACAGTCAGGTGCCTTATGAAAAGGGGTTCCAGTTCCTTTGGCGTCTCGAGCGTCAGGTACGGACAGTGCGCCCTCTCAAAATAGTTTTGAATTTTATTAATCTAAATGCAAGATGCTGCGACAGT
>CT15
AAAATAATCTTATGTCAGTGTTTCGCTTTCTACTTTTTCATTATTCTGCTACGGTTTTCTGATTCTTGAATTAAAAAAATCCACGTGCCAGAGGAGAAATGGCTCCATTTGATCCTCACTCCTTCACAGACGCAACCAATCCCCTGACAACCCACATTGATCTTTCCCTGTATTTGGATTTCGATACGAAAACAATCGATGGGTCTGCAACCTATACTCTCCAACTTCCCCATACAGGAGATCTCTTTCTGGACACCAGATCCCTCACAATCCACACTGTTACAGACACACCCTCAACCAAGCCTATGCCTTTTTCTCTACAAGGATCAGACCCCATCAAAGGCACCCTTCTCAATATCTCTCTCAAAGACCAATCTTCTTTCCGTATAACATTCAAAACAGATGAATCTGCGTCAGCTCTCCAATGGTTGAATCCATCACAGACCGCAGGGAAAAAGCTACCATACGTTTATACCCAGTGTCACTCAATCCATGCTCGTTCAATATTCCCTTGTCAAGACACGCCCAGAGCAAGAATTCGTTATTCTGCTCTGCTCAACATTCCCCAACAAATGAGCTCTGCAATGTCTGCTGCCCACATGGGTAGAGCTGAGCCTTGCATTGGAGAAGCCAATGGAGCATGCTCTGATGAAAAGTGGGTTGCCTATGGAAGAGTTGTTGAACGTTTCTCCATGCAGCAGCCCATACCTCCGTATCTGTTTGCATTTGTGGTGGGAGATATTGCATCTAGGGAAGTTGGTCCCCGGACTAGGGTTTATTCCGAGCCTTCTCCTATTCTGGAAGCTGCAGAAAGGGAATTTGTTAACACGGAGGAGATGATTAAGCAGGCAGAGAAGCTGTTTGGTGAATATGATTGGGAAAGTTTTGATCTTGTGGTACTACCCCCCAGTTTTCCTTATGGTGGCATGGAGAACCCTAGGTTGGTTTTCTTGACACCCACTGCAATTGTTGGAGATTTAAGCGGAGGGAACATTGTGGCCCATGAGCTTGCTCACAGTTGGACTGGAAATCTAGTCACGAATGCCACAAACAATGATTTCTGGCTCAATGAGGTATGCATTATTAC-------TCAATTCCTTAATGGTTGTCACACA---------GCATGTACTATGATCTTACATGAT--------------------------------------------------------CTTACTTTCAACTGCTCCTATACGATGGTTCAATTTGCTAATTTCAATTGCCCAGCTTT----TCTCATCTGTGCATCAACAA-GAGTGCAGAGTTGACCATATTATG---------------------------------------AGCCACTTTTTATTCCATGTC------------------------------------------------------------------
>DA12
AAGTAATCACATGTGTTCTACGGCGACGACTTCCCTTGCGAAACCCTGGGACAATTTTGTGACATCTGAATCAGAAAAATCCATTTGCTAGCGGAGAAATGGCTCCATTTGATCCTCACTCCTTCACAGACTCGAGTCATCCCCTGACAACCCACATTAATCTTTCCCTGTATTTTGATTTCGATGCGAAAACAATCGATGGGTCTGCAACCTATACTCTCCAACATCCGCACACAGGAGACCTCTTCCTCGACACCAGATCCCTCACAATTCATACTGTTACAGAGGCATCCTCAAGTAAGCCCATGCCCTTTTCCCTGCAAAATTCGGACCCCATCAAAGGCACCCTTCTCAATATCTCTCTCACAAATCAATCTTCTTTCCGTATAACATTCAAAACCAATGAATCCGCCTCAGCTTTGCAATGGCTGAATCCATCACAGACTGCAGGGAAAAAGCTACCTTATGTATACACCCAATGTCAGTCAATTCATGCTCGTTCGATATTCCCTTGTCAAGACACACCCAGAGCAAGAATTCGTTATTCCGCTCTGCTCAACATTCCCCAGCAAATGAGCTCTGCAATGTCTGCTGCCCACATGGGTAGAGCTGAGCCCTGCATTGGAGAAGCCAATGGAGCATGCAAAGATGACAAGTGGGATGCCTATGGAAGAGTTGTTGAGCGTTTCTCTATGCAGCAGCCTATACCTCCCTATCTGTTTGCATTCGTGGTGGGGGATATTGCTTCTAGAGAAATTGGTCCCAGAACTAGGGTTTATTCCGAGCCTTCTCCTATTCTCGAAGCTGCAGAAAGGGAATTTGTTAACACAGAGGAGATGATCAAGCAGGCAGAGAACCTGTTTGGTGAATATGTGTGGGAAAGATTTGATCTTGTGGTACTGCCCCCCAGTTTTCCTTATGGTGGGATGGAGAACCCTAGGTTAGTTTTCATGACACCCACTGCAATTGTTGGGGATTTAAGCGGAGGACATATTGTGGCCCATGAGCTTGCTCACAGCTGGACTGGGAATCTTGTTACCAATGCCACAAACAATGATTTCTGGTTGAATGAGGTATGTATTGTTAT----TCCTCAATTCCTAAACGGTTGTCCAAACA--------ACCTGAGCTATGATCTTATATA------------------------------------------------------------------TAAATTACCCAAAAAAAGTGTGACATTAATACACATACTATAAAACATCTA----TTCACAACTCTTTCCAGTCT-GAATTTATCTGTAACTTTGTCTGTTAATTCCCAAGTTGCAATCTGGC------------TTGTGTCCTCTTAATCTCCCCATCTTAAGTTATTCGATTGTCTAAAGCCCTACATAC--AGTTTGTATTGCATCCTAGTTATAT-------
>DB53
AAATTCTGCTCTTTAATAAAAGTCGATTCCAATGCTTCCCCTAGATAAATAGCAGACAATAACATCATAAGGATTGCAATTGGGTTGTAATTGAAGAAATGGCGCCACTTGATCCTCATTCTTTCACAGACTCCTCCCATCCCCTCACCAACCACATCCATCTCTCACTCTATTTCGATTTCCATTCCAAAAGAATTGATGGGTCTGCAACCTACACACTCCAATACCCTTACACTGGCGATCTCTTCCTGGACACAAGATTACTCACCATTCACTCTGT---TACAGACCTCTCGTGCAATCTCATACCCTTTGCTTTGGAGACTTCAGACCCAATCAAGGGCACCCTTCTTAGAGTCTCTCTCACCGGTCAAGACTCCTTCATTGTAAAATCCAAAACCCATCCATCTGCTTCGGCTCTCCAATGGCTAAACCCAGCACAGACAGCACAAAAAAAGCTTCCTTATGTCTACACACAATGTCAATCCATCCATGCTCGTTCAATATTCCCCTGTCAAGATACCCCCAGAGCAAGAATTCGCTACACCGCTCTGCTAAACATTCCCCAAGAAATGAGCTCTGCAATGTCTGCAGCCCACATGGGAAGAACAGCCCCTGCAATTGGAGAATCCAAAGGAGCATGCCCTGATGATAAGTGGGTTATGCATGGCAGAGTTGTAGAGCACTTCTCAATGCAGCAACCCATACCGCCTTATTTGTTTGCATTTGTGGTGGGGAACATTGTTTCAAAGGAAGTTGGGCCAAGGACTACGGTTTATTGTGAGCCCTGCCCCACTCTGGAGGCTGCAGTAATGGAGTTCGTGAACACAGAAGAGATGATAAAGCAGGCGGAAGGGCTGTTTGGGGAGTATGATTGGGAGAGATTTGATCTGTTGGTGTTGCCTCCAAGTTTTCCCTATGGAGGAATGGAGAATCCCAGATTGGTGTTTTTGACTCCCACTGTAATTGCAGGGGATACCAGCGGAGGGCAGGTTGTAGCACATGAGCTCGCTCACAGCTGGACTGGAAATCTCGTTACCAATGCCTCAAACAATGATTTCTGGTTGAATGAGGTGAGCAGGGATACTACTTTTTCTTTTTAGTTGGGATTTGAAGGGTTTATTTGAGGGTTTTTGCAGGGGTTTACTACTTATGCTGAGCGAAGGATTGTGGAAGTTGTAGAGGGCAAAGATCTTGCTGATTTGAGCATTGGGTTGGGTTGTGCAGCCTTGAGAGAGGATGTGGAGAGTTTCAAAGATAAAATGGAGATTACTAAGCTGAAAACAGATCAGGAAGGGATTGATCCTGATGAAGTTTACTCCATAATACCTTATGAGAAGGGTTTTCAGTTCCTTTGGAGAATAGAGCGTGAGGTATGTGATCTGCTTACTTTTCTATAAAAGGGCTACTCTATCGGTCTATATACAAATTATGCCGCTTAT
>DC1
AAATTCTGCTCTTTAATAAAAGTCGATTCCAATGCTTTCCCTAGATAAATAGCAGACAATAACATCATAAGGATTGCAATTGGGTTGTAATTGAAGAAATGGCGCCACTTGATCCTCATTCTTTCACAGACTCCTCCCATCCCCTCACCACCCACATCCATCTCTCACTCTATTTCGATTTCCCTTCCAAAACAATTGATGGGTCTGCAACCTACACACTCCAATACCCTTACACTGGCGATCTCTTCCTGGACACAAGATTACTCACCATTCACTCTGT---TACAGACCTCTCGTGCAATCTCATACCCTTTGCTTTGGAGACTTCAGACCCAATCAAGGGCACCCTTCTTAGAGTCTCTCTCACCGGTCAAGACTCCTTCATTGTAAAATCCAAAACCCATCCATCTGCTTCGGCTCTCCAATGGCTAAACCCAGCACAGACAGCACAAAAAAAGCTTCCTTATGTCTACACACAATGTCAATCCATCCATGCTCGTTCAATATTCCCCTGTCAAGATACCCCCAGAGCAAGAATTCGCTGCACCGCTCTGCTAAACATTCCCCAAGAAATGAGCTCTGCAATGTCTGCAGCCCACATAGGAAGAACAGCCCCTGCAATTGGAGAATCCAAAGGAGCATGCCCTGATGATAAGTGGGTTATGCATGGCAGAGTTGTAGAGCACTTCTCAATGCAGCAACCCATACCGCCTTATTTGTTTGCATTTGTGGTGGGGAACATTGTTTCAAAGGAAGTTGGGCCAAGGACTACGGTTTATTGTGAGCCCTGCCCCACTCTGGAGGCTGCAGTAATGGAGTTCGTGAACACAGAAGAGATGATAAAGCAGGCGGAAGGGCTGTTTGGGGAGTATGATTGGGAGAGATTTGATCTGTTGGTGTTGCCTCCAAGTTTTCCCTATGGAGGAATGGAGAATCCCAGATTGGTGTTTTTGACTCCCACTGTAATTGTAGGGGATACCAGCGGAGGGCAGGTTGTAGCACATGAGCTCGCTCACAGCTGGACTGGAAATCTCGTCACCAATGCCTCAAACAATGATTTCTGGTTGAATGAGGTGAGCAGGGATACTACTTTTTCTTTTTAGTTGGGATTTGAAGGGTTTATTTGAGGGTTTTTGCAGGGGTTTACTACTTATGCTGAGCGAAGGATTGTGGAAGTTGTAGAGGGCAAAGATCTTGCTGATTTGAGCATTGGGTTGGGTTGTGCAGCCTTGAGAGAGGATGTGGAGAGTTTCAAAGATAAAATGGAGATTACTAAGCTGAAAACAGATCAGGAAGGGATTGATCCTGATGAAGTTTACTCCATAATACCTTATGAGAAGGGTTTTCAGTTCCTTTGGAGAATAGAGCGTGAGGTATGTGATCTGCGTACTTTTCTATAAAAGGGCTACTCTATCTATCTGTATACAAATTATGCCGCTTAT
>DD1
CCCTTCAAACATTCTCCTTCAATCGATTCCATTGCCTTTCAGAGATGAATAGCAGACAATAACATGTCAGTAATTGCAATTGGGTTGTAAATGAAGAAATGGCACCACTTGATCGTCCCTCCTTCACAGACTCC---CATCCGCTCACCACCCATATCCATCTCTCACTCT--TTCGATTTTAAATCCAAATCAATTGATGGGTCTGCAACCTACACACTCCAATCCCCCTACACTGGCGATCTCTCCCTGGACACAAGATCACTCACCATTCACTCTGT---AACAGATCTCTCAAGCAAT------CCGTTTGTTTTGGAGAATTCAGATCCCATCAAGGGCACCCTTCTTAGAATCTCTCTCATCAGTCAAGAATCCTTCATAGTAATATCCAAAACCCATCCATCTGCTTCGGTTCTCCAGTGGCTAAACCCGACACAGACAGCACAAAAAAGGCTTCCTTATGTCTACACACAATGCTACTCTATCCATGCTCGTTCAATATTCCCATGCCAAGATACCCCCAAAGCAAGAATTCGCTACACCGCTCTGCTCAAAATTCCCCAAGAGATGAGCTCTGCAATGTCTGCAGCTCACATGGGAAGAACTCCCCCTGCAATTGGAGAATCCAAAGGAGCATGCCCTGATGATAAGTGGGTTATGCATGGTAGAGTTGTAGAACAGTTTTCAATGCAGCAACCCATACCCCCTTATTTGTTTGCATTTGTGGTGTGGAACATTGTTTCAAAGGAAGCTGGGCCGAGGACTAGGGTTTATTGTGAGCCCTGTCCCACTCTGGAGGCTGCAGCAATGGAGTTTGTGAACACAGAGGAGACGATAAAGCAGGCGGAGGGGCTTTTTGGAAAGCATGAGTGGGAGAGATTTGATCTGTTGGTGTTGCCTCAGAGCTTCCCCTATGGAGGAATGGAGAATCCCAGATTGGTGTTTTTCACTCCCACTGTAATTGTAGGGGATACCAGCGGAGGGGAGGTTGTAGCACATGAGCTTGCTCACAGCTGGACTGGGAATCTCGTCATCAATGCCTCAGTCAATGATTACTAGTTGAATGAGGTGAGCAGGCATATTACTTTTTCTTTTCTGTTGGGATTTGAAGGGTTTATTTGAGGGTTTTTGCAGGGGTTTACTACTTATGCTGAGAGAAGGATTGTGGAAGCTATAGAGGGCAAAGATATTGCTGATTTGAGCGTTGGGTTGAGGTGTGCTGCCTCGAGGGAGGATGTGGAGAGTTTCAAAGATAAAATGGGGATTACTAAGCTCAAAACAGATCAGGAAGGGATTAATCCTGATGATGTTTTCTCCAGAATACCTTATGAGAAGGGTTTTCAGTTCCTGTGGAGAATATAGCGTCAGGTAGATTGTCTGCCCACTTTTCTATAACAAAGCTAATTTATTTGTCTATATACAAAGTATTTTGCTTAT
>DIM50
ATATTCTACTATTTAATAAAAATCGAATCCAATGACTTCTAGAGATGAATAGCAGACAATAACATCTCAAGAATTGCAACTGGGTTGCAAGTGAAGAAATGGCGCCACTTGATCCTCACTCCTTCACAGACTCCTCCCATCCCCTCACCACCCACATCTACCTCTCACTCTATTTCGATTTCCATTCCAAGACAATTGATGGGTCTGTAACCTACACACTCGAATCCCCCTACACTGGTGATCTCTTCCTGGACACAAGATCACTCACCGTTCACTCTGT---TACAGACCTCTCATGCAATCCCATACCGTTTCATTTGGAGACTTCAGATCCCATCAAGGGCACCCGTCTTAGAGTCTCTCTCACCGGTCAAGACTCCTTCATAGTAATATCCAAAACCCATCCATCTGCTTCGGCTCTCCAATGGCTAAACCCATCACAGACAGCAGATAAAAGGCTTCCTTATGTCTACACACAATGTCAGTCTATCCATGCTCGTTCAATTTTCCCATGCCAAGACACCCCCAGAGCAAGAATTCGCTACACCGCTCTGCTAAACATTCCCCAAGAAATGAGCTCTGCAATGTCTGCAGCCCACATGGGAAGAACACCCCCTTCAGTCGGAGAATCTAAAGGAGCATGTTCTGATGATAAGTGGGTTATGCTTGGCAGAGTCGTAGAACACTTCTCAATGCAACAACCCATACCCCCTTATCTGTTCGCATTTGTTGTGGGGAACATCGTTTCAAAGGAAGTTGGGCCGAGGACTAAGATTTATTGTGAGCCCTGTGCCACTCTGGACGCGGCAGCAATTGAGTTTGTGAATACAGAAGAGATGATAAAGCAGGCGGAGGGGCTGTTTGGGAAGTATGAGTGGGAGAGATTTGATCTGTTGGTGTTGCCTCCAAGCTTCCCCTACGGAGGAATGGAGAATCCCAGATTGGTATTCTTGACTCCCACTGTGATTGTAGGGGATGCCAGCGGAGGACACGTTGTGGCACATGAGCTTGCTCACAGCTGGACTGGGAATCTAGTCACCAATGCCTCAAACAGTGATTTCTGGTTGAACGAGGTGAGCAGGGATACTGCTTTTTCTTTTCAGCTTGGATTTGAAGGGTTTATTTGAGTGTTTTTGCAGGGGTTTACCGTTTATGCTGAGCGAAGGATTGTGGAAGTTGTAGAGGGCAAAGATCATGCTGATTTGAGCATTGGGTTAGGGTGTGCTGGCTTGAGGGAGGATGTGGAGAGTTTCAAAGATAACATGGGGATTACCAAGCTCAAAACAGATCAGGAAGGGGTTGATCCTGATGATGTTTTCTCCAGAATACCTTATGAGAAGGGTTTTCAGTTCCTTTGGAGAATAGAGCGTCAGGTAGATGATCTGCCTACTTTTCTAGAAAAGAGCTAATCTATTTGTGTACATACAAAGTATTCTGCTTAT
>EN45
-------------------------------------------------------------------------------------------------------------AAATCCTAAAAGACCAACAATAATTGGAAGCCTCTGCAATGGCGTGAATCACGCATTGGTTTGAGGCACATTTGGAGAAAGGAAATGGCTCCTATTGATCCCCATTCCTTCGCCGATTCTGAGCATCCTCTAACCAACCATGTTCACTTGATCTATTTTGATTTTGATAGCAACACACTTGATGGGTCTGCAACCCTTACTCTTTTCCTTGGGGACTGCAGAACCAATCAAGGGCACCCCTCTCAGAGTTTCCCTGGTTGATCAAATCCGTTTTACTGTAACCTTCAGAACCCACCCTAGTGCTTCAGCCCTCCAATGGCTCAATCCTGCCCAGACTGCGGGCAAGAAGTTCCCATATGTCTTCACCCAATGCCAGCCGATTCATGCCCGCTCTATCTTCCCATGTCAGGACACTCCCAGGGCGAGGATTCGTTATTCTGCATTGCTCAACATACCCCAGGAAATGACTGCTGTGATGTCCGCTGCCCATCTGAGGAGAAATGCACCTCTGTGCGGGGAGGCCAAGGGGGCATGCCCTGATGATAAGTGGGTCACTCATGGCAGAATTGTAGAGCATTTTTCAATGGAACAATCCATCCCGCCATATCTGTTTGCATTTGCAGTCGGGGATATTGTGTACAAGGACGTTGGCCCGAGGACCAGGATTTACTCTGAACCTTCTTCTGTTCTGGAAGCTGCAGCCCGGGAATTTATGAACACAGAGGAGATGATAAAGCAAGGGGAGAAGCTATTTGGAAAGTATGAATGGGAGAGGTTTGATCTTCTGGTGTTGCCCCCGAGTTTCCCATATGGAGGAATGGAGAATCCTAGGATGGTTTTCCTGACCCCCACTGTTATAGCGGGGGATTTGAGCGGTGGACAGGTTGTGGCTCACGAGCTCGCACACAGTTGGACTGGAAATCTGATCACCAATGCCTCCAATGACGATTTCTGGTTGAACGAGGTATGTATGCACAGACTTTGTTTTTGGGGTTTGTTTCCGAGGGGCTTAATGTGAGGGTTTTTGTAGGGTTTTACCACATATGCAGAGCGAAGGATCGTAGAAGTTGTAGAGGGGAAGGAGCGTGCGGATCTCAACATTGGGTTGGGTTGCGCCGGGTTGAGGGAAGAGATGGAACGGTTCAAGGATAATATGCAGTTCACCAAGCTGAGGACAAATCAGGAAGGGGTGGATCCTGATGATGTTTACAGTCAGGTGCCTTATGAAAAGGGGTTTCAGTTCCTTTGGCGTCTTGAGCGTCAGGTACAGACATTGTATGCGCCGATAATACTCTGGTTTTTTGTTAATCTCGATGGGAA-------------
>FC13
-------------------------------------------------------------------------------------------------------------------------------------------------------------------------------------------------AATCGATGGCTCTGCAACCTATACTCTCCTACATCCCCACACTGGAGATCTCTTCCTTGACACCAGATCCCTCACAATCCACACTGTTACAGACACACCCTCAACCAAGCCCGTGCGTTTTTCTCTACAAAATTCAGACCCCATCAAAGGTACCCTTCTCAACATTTCTCTCAGAAACCAATCTTCTTTCCGTATAACATTCAAGACCCATGAATCTGCCTCAGCACTTCAGTGGCTGAATCCATCACAAACTGCAGGGAAAAAGCTACCTTATATTTATACACAATGTCAGTCAATTCATGCTCGTTCGATATTCCCTTGTCAAGACACACCCAGAGCAAGGATTCGTTATTCTGCTCTGCTCAACATTCCCCAACAAATGAGCTCTGCAATGTCTGCTGCCCCCATGGGTAGAGCTGAGCCCTGCATTGGAGAAGCCAATGGAGCATGCAAAGATGACAAGTGGCTTGCCCATGGAAGAATTGTTGAGTGGTTCTCCATGCAGTAGCCCATACCTCCAAATTTGTTTGCATTTGTGGTGGGGGATATTGCTTCTAGGGAAGTTGGTCCCAGGACTAGGGTTTATTCTGAGCCTTCTCCTATTCTCGAAGCTGCAGAAAGGGAATTCGCTATTACAGAGGAGATGATTAAGCAGGCAGAGAACCTGTTTGGTGAATATGTTTGGGAAAGATTTGATCTCGTGGTTCCGCCCCCCAATTTTCCTTATGGTGGCATGGAGAACCCTAGGCTGGTTTTCTTGACACCAACTGCAATTGTTGGGGATTTAAGCGGAGGGCATATTGTGGCCCATGAGCTTGCTCACAGCTGGACTGGAAATCTCGTCACCAATTCCACAAACAATGATTTCTGGTTGAACGAGGTATGCATTGTT------------ATTCCTTAATGGTTGTCACAC----------AACCTGGACATGATCTTGTTTA------------------------------------------------------------------CAACTACTCCTTTACGATGGTTTAATTTGGTAATTTCAATTGCACGGCCTT----ACTCATCTGAGCATCAACTA-GAGTGCCTAATTCACCATGTAAGCTTATGTAAGATGGAATATCATG-----------------AACCACTATTAATTCC--T--------------------------------------------------------------------
>FTS1
GGGCAAAGGCTAAAACAATAAAATACCATGATAGGATACCTGGTTCTGTGACGGAGCCTCGAGCTCTAACCTGTGTCTGCTGTTTCTTTTTTAAACCTATGGCTCCCATAGATCCTCATTCTTTTACAGATTCTGAGCACCCTCTGACCAGCCATGTCAGCCTATCACTTTACTTTGATTTTGAGAACAAAACAATTGATGGGTCTGCCAGGCACACTCTCCAAATTCCATATACTGGTGATCTCTATTTGGATACCAGATGCCTCAAAATCCAAGGTGTTCATGACACCACATTGAGCAATCCTCTACCATTTGGTCTAGAGAATTCAGACCCCATCAAGGGCACTCTTCTCAGAATCTCTCTGACGGACCAAAACTCCTTTATAGTAACATTCAAAATCCATCCATCTGCTTCGGCTCTCCAATGGCTGAACCCATCACAGACTGCAGGAAAAAGGCTTCCTTATGTGTATACTCAATGCCAGTCTATTCATGCTCGTTCAATATTCCCATGCCAAGACACCCCCAGAGCAAGGATATCCTATTCTGCTCTTCTCAACATTCCCCAAGAAATGAGTTCTGTAATGTCTGCTGCCCACTTGGGCAGAGCTCCCCCTGCTATTGGAGAAGCCAAGGGAGCGTGCGAAGATGAGAAGTGGGTCATGCATGACAGAGTTGTGGAGCATTTCTCAATGCAGCAGCGGATACCTCCTTATCTGTTTGCATTTGCAGTGGGAAATATTGTTTTCAAGGAAGTTGGGCCAAGAACAAGGATTTACTCTGAGCCTTCCCCCATCCTGGAAGCTGCAGAGTTTGAATTTAAAAACACTGAGGAGATTATTAAGCAAGGGGAGAAGCTTTTTGGGGACTATGAATGGGAAAGGTTCGATCTTTTGGTGTTGCCCCCTAGCTTCCCCTATGGAGGAATGGAGAATCCCAGGATGGTATTCTTGACTCCTACTATAATCGTGGGGGATTCGAGCGGGGTGCAGTTGATTGCACACGAGCTTGCCCACAGTTGGACAGGAAATCTCATCACCAATTCCTCGAACAATGATTTTTGGCTGAATGAGGTATGCTATTATGAACCAGTTTTGTGGGGTTGATTTTGAGATTTGATGATCTGTATGGTTTTCCAGGGGTTTACTACTTATGCAGAGAGGAGGATTGTTGAAGTTGTGGATGGAGAGGAGCGCGCTGCCCTGAACATTGGATTGGGATTTGCAGGGCTGAAAGATGATATGGAGAGATTTAAGGGCAATATGGAATTTACTAAGCTGAGGACCGACCAGGAAGGCATTGATCCCGATGATATTTACTCTTGCGTGCCTTACGAAAAGGGTTTTCAGTTTCTTTGGCGGATTGAACGTCAGGTGGGTGCTTTTGATTTTCTCTTGTTTGTGGGTTGCTTCAATATGAATGAAATGAATCTGGATGGAAGG
>FTS2
AAATTCTGCTCTTTAATAAAAGTCGATTCCAATGCTTTCCCGATATAAATAGCAGACAACAACATCACAAGGATTGCAATTGGGTTGTAATTGAAGAAATGGCACCACTTGATCCTCATTCCTTCACAGACTCCTCCCATCCCCTCACCACCCACATCCATCTCTCACTCTATTTCGATTTCCAATCCAAAACAATTGATGGGTCTGCAACCTACACACTCCTATACCCTTACACTGGCGATCTCTTTCTGGACACGAGATTACTCACCATTCACTCTGT---TACAGACCTCTCATGCAATCCCATACCCTTTGCTTTGGAGACTTCAGACCCAATCAAGGGGACCCTTCTTAGAGTCTCTCTCACTGGTCAAGACTCCTTCATTGTAATATCCAAAACCCATCCATCTGCTTCGGCTCTCCAATGGCTAAACCCAGCACAAACAGCACAAAAAAAGCTTCCTTATGTCTACACACAATGTCAATCCATCCATGCTCGTTCAATATTCCCCTGTCAAGATACTCCTAGAGCAAGAATTCGCTACACCGCTCTGCTAAACATTCCCCAAGAAATGAGCTCTGCAATGTCTGCAGCCCACATGGGAAGAACAGCCCCTGCAATTGGAGAATCCAAAGGAGCATGCCCTGATGATAAGTGGGTTATGCATGGGAGAGTTGTGGAGCACTTCTCAATGCAGCAACCTATACCGCCTTATTTGTTTGCATTTGTGGTGGGGAACATTGTTTCAAAGGAAGTTGGGCCAAGGACTACGGTTTATTGTGAGCCCTGCCCCACTCTGGAGGCTGCAGCAATGGAGTTCGTGAACACAGAAGAGATGATAAAGCAGGCGGAGGGGCTGTTTGGGGAGTATGATTGGGAGAGATTTGATCTGTTGGTGTTGCCTCCAAGTTTTCCCTATGGAGGAATGGAGAATCCCAGATTGGTGTTTTTGACTCCCACTGTAATTGTAGGGGATACCAGCGGAGGGCAGGTTGTAGCACATGAGCTGGCTCACAGCTGGACTGGAAATCTCGTCACCAATGCCTCAAACAATGATTTCTGGTTGAATGAGGTGAGCAGGGATACTACTTTTTCTTTTTAGTTGGGATTTGAAGGGTTTATTTGAGGGTTTTTGCAGGGGTTTACTACTTATGCTGAGCGAAGGATTGTGGAAGTGGTAAAGGGTAAAGATCTTGCTGATTTGAGCATTGGGTTGGGTTGTGCTGCCTTGAGAGAGGATGTGGAGAGTTTCAAAGATAAAATGGAGATTACTAAGATGAAAACAGATCAGGAAGGGATTGATCCTGATGAAGTTTACTCCATAATACCTTATGAGAAGGGTTTTCAGTTCCTTTGGAGAATAGAGCGTGAGGTATGTGATTTGCTTACTTGTCTATAAAAGGGCTACTCTATTTGTCTGTATACAAATTATGTCGCTTAT
>GG1
-------------------------------------------------------------------------------------GAAGAGCAAAGAAATGGCTTCAATTGATCCTCATTCCTTCGCACATTCTAACCATCCACTCACTAAACATGTCAACCTGTCACTGTATTTTGATTTTGAGAGCAAGACAATTGATGGGTCTGCACTGCTCAAACTTGAAAAATCATACACTGGAGATCTGTTTCTTGACACCAGATCCCTCACAATTCATGGGGT---TCATGATACCCAATCCGACCCCATACCATTTTCTTTGGAAAATCCTGACCCTATCAAGGGAACCCTTCTCAGAGTTTCTCTCACAGATCAAATTTGTTTTACTGTAACATTCAAAACCCATCAATCTGCCTCAGCACTTCAATGGCTCAATCCTGCACAGACTGCGGGGAAAAAATTCCCATATGTCTTCACGCAATGCCAGTCAATTCATGCCCGCTCCATATTCCCATGTCAAGACACCCCTAGAGCAAGGATTCGGTACTCTGCTCTGTTAAACATTCCCGAAGAAATGAGTGCTGTAATGTCTGCTGCCAATGTGGGCCGAAATGCACCCACGTTGGGCGAAGCAAAGGGAGCATGCCCAGATGATAAGTGGTCCATGGCTGGAAGAGTTGTAGAAAAATTCACAATGCAACAGTCTATACCTCCATATTTGTTTGCATTTGCAGTTGGGAATATTGTTTATAAGGAAGTTGGTCCAAGGACCAGGATTTATTCTGAACCTTCCCCTGTGTTGGAAGCTGCAGAGCGTGAATTCAAGAATACAGATGAGATGATAAAACAGGGCGAAAAGCTGTTTGGGGCTTACGAATGGGAAAGATTTGATCTTCTTGTTTTGCCCCCAAGTTTCCCTTATGGAGGAATGGAGAATCCCAGAATGGTGTTCTTGACTCCCACTGTTATTGTGGGAGATTTAAGTGGGGGGCAGGTTGTGGCCCACGAGCTTGCTCACAGCTGGACTGGAAATCTCATTACCAATGCCACCAATGATGATTTCTGGTTGAATGAGGTAAATCTGAAACCCACTTCTCCAAAAAATTGAGGGTTTGACAGGGTCCTTTGTGTTATTTTTTAGGGTTTTACAACATATGCTGAGCGAAGGATTGTGGAAGTTGTTGAAGGCGAAGATCGTGCTGCTTTGAACATTGGGTTGGGGTGTGCCGGCTTGAGAGATGAAATGGAAAGATTCAAGGACAATATGGAATTTACAAAGTTGAGGACAAATCAGGAAGGAGTTGATCCCGATGATGTTTACTCTCAGGTGCCTTATGAAAAGGGTTTTCAGTTCCTTTGGCGTATTGAACGTCAGGTAGATCATCCTGGTTTTTTGCAAACTCTTTTTACTCCGAAACATCTGTTCCTATTTCTAAATGGAAAG
>HB41
TACCGGGCCTAATATAATGATAGCCATAGGATAGGATAGCTGGTTCAATACCGAGTCTTTATTGTTCGGTTCTTCTTCTTCTGTTCTGTTTCAAAACTATGGCTCCCATAGATCCTCATTCTTTTACAGATTCTGAGCACCCTCTGACCAGTCATGTCAGCCTGTCGCTCTACTTTGATTTTAATAACAAAACAATTGATGGGTCTGCCAGGCTTACCCTCCAAACTTCATACACTGGTGATCTCTTTTTGGATACCAGATGCCTCAAAATCCAAGGTGTTTATGACACTACACTGAACAATCCTCTACCATTTGGTCTAGAGGATTCAGACCCCATCAGGGGTACCCTTCTTAGAGTCTGTCTCAAGGACCAAAACTCCTTTATTGTAAATTTCAAAACCCATCCATCTGCTTCGGCTCTCCAATGGCTAAACCCATCACAGACTGCAGGAAAAAGGCTTCCTTACGTGTATACCCAATGTCAGGCAATCCATGCTCGTTCAATATTCACATGCCAAGACACCCCCAAAGCAAGGATATGCTATTCTGCTCTCCTCAACATTCCCCAAGGGATGAGTTCTGTAATGTCTGCTGCCCACCTGGGCAGAGCTCCCCCTGCATTTGGAGAAGCCAAGGGAGCATGCCAAGATGACAAGTGGGTCATGCATGACAGAGTTGTGGAGCATTTCTCAATGCAGCAGCCGATTCCTCCTTATTTGTTTGCATTTGCGGTGGGAAACATTATTTTCAAGGAAGTTGGGCCAAGGACAAGGATTTACTCTGAGCCTTCCCCCATTCTTGAAGCTGCAGAGCTTGAATTCAAAAACACAGAGGAGATTATTAAGCAGGGGGAGAAGCTCTTTGGAGACTATGAATGGGAAAGGTTCGATCTTTTGGTGTTGCCCCCTAGCTTCCCCTATGGAGGAATGGAGAATCCCAGGATGGTATTCTTGACTCCTACTGTAATTGTGGGGGATTCAAGCGGTGGACAGTTGGTTGCACACGAGCTTGCCCACAGTTGGACCGGAAATCTCATCACCAATTCCTCGAACAATGATTTCTGGCTGAATGAGGTATGCTCTTATGAACCAGGTCTGTGGGATTGATTCTGAGCTTTGATTATCTGTATTGTTTTCTAGGGGTTTACTACTTATGCAGAGAGGAGGATTGTTGAAGTTGTGGATGGAGAGGAGCGCGCTGCCCTGAACATTGGATTGGGATGTTCAGGGTTGAGAGATGAGATGGAGAGATTTAAGGACAATATGGAATTTACTAAGCTGAGGACCAACCAGGAAGGCATTGATCCTGATGATGTTTACTCTTGTGTGCCTTACGAAAAGGGTTTTCAGTTTCTTTGGCGGATTGAGCGTCAGGTAGGTGCTTGTTTTTTTCTCCTCTTTGTGGGTTGCTTCAATCCTAGTTTAATGAATAAGGATGAAAGG
>JO20
-----------------------------------------------------------------------------------------------------------------------------------------------------------------CTCTATCTGTATTTGGATTTCGACACGAAAACAATCGATGGGTCTGCAACATATACCCTCCAACATCCCCACACAGGAGATCTCTTCATGGACACCAGATCCCTCACAGTTCACACTGTTACAGACACATCCTCAACCAAGCCTATGCCTTTTTCTCTACAAAATTCAGACCCCATCAAAGGCACCCTTCTCAACATCGCTCTCAATGACCAATCTTCTTTCCGTATAACATTCAAAACCCATGAATCTGCCTCAGCTCTCCAGTGGCTGAATCCATCACAGACTGCGGGGAAAAAGCTGCCTTATGTCTATACCCAATGTCAGTCAATCCACGCTCGCTCAATATTCCCTTGTCAAGACACACCCAGAGCAAGGATTCGTTATTCTGCTCTGCTCAACATTCCCCAACAAATGAGTTCTGCTATGTCCGCTGCCCACATGGGCAGAGCTGAGCCCGGCATTGGAGAAGCCAATGGAGCATGCTCTGATGAAAAGTGGGTTGCTCATGGAAGAGTAGTAGAGCGTTTCTCCATGCAGCAGCCCATTCCTCCTTATCTGTTTGCATTTGTGGCGGGAGATATTGCTTCTAGGGAGGTTGGTCCCAGGACTAGGGTTTATTCTGAGCCTTTGCTTATTCTCGAAGCTGCGGAAAGGGAATTTGTTAACACGGAGGAGATGATTAAGCAGGCAGAGAATCTGTTTGGTGAATATGATTGGGAAAGATTTGATCTCGTGGTACTGCCCCCCAGTTTTCCTTATGGTGGCATGGAGAACCCTAGGTTGGTTTTCTTGACACCCACTGCAATTGTTGGGGATTTAAGCGGGGGGCATATTGTGGCACATGAGCTTGCTCACAGCTGGACAGGAAATCTTGTCACCAATGCCACAAACAATGATTTCTGGCTGAATGAGGTATGCATTATCATC---CAGTCGATTCCTTAATGATTGTCGCACA---------GCCTGTACTATGATCTTACTTTC------------------------------------------------------------AGATTCAACTGCCCCTAGAAGATGGTTCAATTCACTAATATCAATTGCACAGGCTC----TCTCATCTGAGCATCAACAA-GAGTACCTAGTTGACCATGCAAGCTCATGTAAGATGTGTTATTAT------------------GAGATAATTTTTATCCATGTTAACACA------------------------------------------------------------
>JU21
--------------------------------------AA--------------------------------TGATATCGAGTCCTGCCAGAGGAGAAATGGCTCCGTTTGATCCACACTCCTTCACAGACTCGGGCCATCCCTTGACAACCCACATTGATCTCTATCTGTATTTGGATTTCGACACGAAAACAATCGATGGGTCTGCAACATATACTCTCCAGCATCCCCACACAGGAGATCTCTTCATGGACACCAGATCCCTCACAGTTCACACTGTTACAGAGACACCCTCAACCAAGCCTATGCCTTTTTCTCTACAAAATTCAGACCCCATCAAAGGCACCCTTCTCAACATCGCTCTCAATGACCAATCTTCTTTCCGTATAACATTCAAAACCTATGAATCTGCCTCAGCTCTCCAGTGGCTGAATCCATCACAGACTGCGGGGAAAAAGCTGCCTTATGTCTATACCCAATGTCAGTCAATCCACGCTCGCTCAATATTCCCTTGTCAAGACACACCCAGAGCAAGGATTCGTTATTCTGCTCTGCTCAACATTCCCCAACAAATGAGTTCTGCTATGTCCGCTGCCCACATGGGCAGAGCTGAGCCTGGCATTGGAGAAGCCAATGGAGCATGCTCTGATGAAAAGTGGGTTGCTCATGGAAGAGTAGTAGAGCGTTTCTCCATGCAGCAGCCCATTCCTCCTTATCTGTTTGCATTTGTGGCGGGAGATATTGCTTCTAGGGAGGTCGGTCCCAGGACTAGGGTTTATTCTGAGCCTTCGCTTATTCTCGAAGCTGCGGAAAGGGAATTTGTTAACACGGAGGAGATGATTAAGCAGGCAGAGAATCTGTTTGGTGAATATGATTGGGAAAGATTTGATCTCGTGGTACTGCCCCCCAGTTTTCCTTATGGTGGCATGGAGAACCCTAGGTTGGTTTTCTTGACACCCACTGCAATTGTTGGGGATTTAAGCGGGGGGCATATTGTGGCACATGAGCTTGCTCACAGCTGGACAGGAAATCTTGTCACCAATGCCACAAACAATGATTTCTGGCTGAATGAGGTATGCATTATCTTC---CAGTCGATTCCTTAATGATTGTCGCACA---------GCCTGTACTATGATCTTACTTTC------------------------------------------------------------AGATTCAGCTGCCCCTAGAAGATGGTTCAATTCACTAATATCAATTGCACAGGCTC----TCTCATCTGAGCATCAACAA-GAGTACCTAGTTGACCATGCAAGCTCATGTAAGATGTGTTATTAT------------------GAGATAATTTTTATCCATGTTAACACAATTGATTCCCCTTAGTTATG-----------TAGTTATCTTCTTTCAT------------
>KE1
AGCATTGCCGTACAGCTTCAAACCTGTGTCGCATCCACTATTCATCTTAGCCAGAGCCATCCACCAGCGTAT-TTTTGATTGGGCATAGGATTATAATATGGCTCCAGTGGATCCTCATTCCTTCACAGATTCCGTGCATCCTCTAACAAAGCATGTCCATCTCTCATTGTATTTTGATTTTGATCGCAAAACGATTGATGGGTCTGCGATTCTGACTCTTGAAAGTCCATATTCTGGAGATCTATATCTTGATACCAGATGCCTCAAAATCCATGGAGTCGAATCCTCTTCGGCTTCTGCTTCCATACCTTTCGTTTTGGAAAATCCAGTTCCTATCAAGGGCAGTCTTCTCAGAGTTTCTCTTACAAATCAAATCTCTTTTATCATAACATTCAAAACCCATCAATATGCTTCAGCTATTCAATGGTTGAATCCAGCACAGACTGCAGGGAAAAAATTCCCCTATGTCTATACCCAATGCCAGTCTATCCATGCTCGTTCTATATTCCCTTGTCAGGACACTCCCAGAGCGAGGATTCAATATTCTGCTCTGCTAAATATTCCTGAACAGATGAGCTCTGTAATGTCTGCTGCCCATCTGGGCCGAATGGCTCCTCTCATAGGAGAAGCAAAGGGAGCATGCTCTGATGAGAAGTGGGCGATGCGTGGAAGAGTTGTTGAGCATTTTTCAATGCAGCAGCCAATACCTCCATATCTGTTTGCATTTGCAGTGGGGAATATTGTTTCTAAGGAGGTTGGCCCCAGGACTAGGATCTATTCTGAACCTTGTCCTGTTCTGGAAGCCGCAGAACATGAATTCAGGAACACAGAGGAGATGATGAAGCAGGGGGAAAAGCTCTTTGGTGAATATGAATGGGAGAGATTCGATCTCCTTGTATTGCCCCCGAGTTTCCCATATGGAGGAATGGAGAATCCCAGATTGGTCTTCTTAACTCCCACTGTTATCGCAGGGGATTCGAGTGGTGGGCAGGTTGTGGCGCATGAGCTTGCACATAGCTGGACCGGAAATCTCATCACGAATGCCACAAATAACGATTTTTGGCTAAATGAGGTATACCTCACTATACTTAAAACACCCTATTGAAGATTTGAGTTTTGAGTGGGAATTTTTTTTCAGGGTTTTACGACATATGCAGAGCGAAGAATTGTGGAGGTTGTACAGGGCGAGGAGCGTGCTGCTTTGAACATTGGGTTGGGCTGTTCAGAATTGAAGAATGAGATGCAAAGATTCAAGGATAATATGGAATTTACCAAATTGAGAACAAATCAGGAAGGGGTTGATCCAGATGATGTTTACTCTTCTGTCCCTTACGAAAAGGGTTTCCAGTTCCTTTGGCGTATTGAACGTCAGGTCTT----ACTCTCTTTTCCGTTGATTGCTGTATCTGTATGTTGCTCGTTTCCATTCCATTCCTACAG
>LF2
--------------------------CATGATAGGAGACCTGATTCTACACAGAGTCTTTATTGTTGGGCTGTTCTTTTCTTCTT--GTTTTAAACCCATGGCTCCTTTAGATCCCCATTCTTTTACAGACTCTGAGCACCCTCTGACCAGCCATGTCAGCCTGTCACTCTACTTTGATTTTGATAACAAAACAATTGATGGGTCTGCCAGGCTCACCCTCCAAATTCCATACACTGGTGATCTCTATTTGGATACCAGGTGCCTCAAAATTCAAGGTGTTCATGACACCACATTGAGCAATCCTCTACCATTTGCTCTAGAGAATTCTGACCCCATCAAGGGCACTCTTCTCAGAGTCTCTCTCACTTACCAAAACTCCTTTGTAGTAACGTTCAAAACCCATCAATCTGCTTCGGCTCTTCAATGGCTGAACCCCTCACAGACTGCAGGAAAAAGGCTTCCTTATGTGTATACCCAATGTCAGTCAATCCATGCTCGTTCAATATTCCCATGTCAAGACACCCCAAGAGCAAGAATATGGTATTCTGCTCTCCTCAACATTCCCCAAGAAATGAGCTCTGTAATGTCTGCTGCTCATCTTGGCAGAGCTCCCCCTGCATTTGGAGAAGCCAATGGAGCATGCAAAGATGAAAAGTGGGTAATGTATGACAGAGTTGTGGAGCATTTCTCAATGCAGCAGCCCATACCTCCTTATCTGTTTGCATTTGCAGTGGGAAACATTGTTTTCAAGCAAGTTGGGCCAAGATCAAGGATTTACTCTGAGCCTTCCCCCATACTGGAATCTGCAGAGCTTGAATTTAGAAACACAGAGGAGTTAATTAAGCAGGGGGAGAAGCTTTTTGGAGACTATGAATGGGAAAGATTCGATCTTTTGGTGTTGCCCCCTAGTTTTCCCTATGGAGGAATGGAGAATCCCAGGATGGTATTTTTAACTCCTACTGTAATTGTGGGGGATTCGAGCGGGGGACAGGTGGTTGCACACGAGCTTGCCCACAGTTGGACTGGAAATCTCATCACCAATTCCTCGAACAATGATTTTTGGCTGAATGAGGTATGCTGTTATGAACCCGTTTTTTGGGGTTGATTCTGAGGTTTTGACCTCTGTTTTGTTTTTCAGGGGTTTACTACTTACGCAGAGAGGAGGATTGTTGAAGTTGTGGATGGAGAGGAGCGCGCTGCCCTGAACATTGGATTGGGATGTTCATGGCTTAAAGAAGACATGGAGAGATTTAAAGACAATATGGAATTTACTAAACTGAGGACCAACCAGGAAGGCATTGATCCTGATGATGTTTACTCTTGTGTGCCTTATGAAAAGGGTTTTCAGTTTCTCTGGCGGATTGAGCGTCAGGTGGGTACTTTTTGTTTGTTTGTGGGATT----------------------------------------
>MC0
TACCGAGTCTTCAAGCTATAAAATATGATGATAGGATACCTGTTTCTATACCGAGTCTCTGATTTTGGTCTGCCTTTGGTTCTTC-TTTTCCAAACCTATGGCTCCCATCGATCCTCATTCGTTTACAGATTCTGAGCACCCTCTGACCAGCCATGTCAGCTTGTCTTTGTACTTTGATTTTGATACCAAAACAATTGAAGGGTCTGCCAAGCTTACCCTCCGGATTCCATACACCGGTGGTCTCTATTTGGATACCAGATGCCTCAAAATCCAAGGTGTTCATGACACCACACTGAGCAATCCTCTCCCATTTGGTCTAGAGAATTCAGACCCCATCAAGGGCACCCTTCTCAGAATCTCTCTCACAGACCAAAATTCCTTTGTAGTAACTTTCAAAACCCACCCATCTGCTTCGGCTCTCCAATGGCTGAACCCATCACAGACTGCAGGAAAAAGGCTTCCTTATGTGTATACCCAATGCCAGTCAATCCATGCTCGTTCAATATTCCCATGCCAAGATACCCCCAGAGCAAGAATATGCTATTCTGCTCTGCTAAACATTCCCCAAGAAATGAGTTCTGTAATGTCTGCTGCCCACCTAGGCAGAGCTCCCCCTGCATTTGGAGAAGCCAAAGGAGCATGCCAAGATGAGAAGTGGGTGATGCATGACAGAGTTGTGGAGCATTTCTCAATGCAGCAGCCGATACCTCCTTATCTGTTTGCATTTGCGGTGGGAAATATTGTTTTCAAGGATGTTGGGCCAAGGACGAGGATTTACTCTGAGCCTTCCCCCATCCTGGAAGCTGCAGAGCATGAATTCAGAAACACTGAGGAGATTATTAAGCAGGGGGAGACGCTCTTTGGAGACTATGAGTGGGAAAGGTTCGATCTTTTGGTGCTTCCCCCTAGTTTTCCTTATGGAGGAATGGAGAATCCCAGAATGGTGTTCTTGACACCCACTGTAATTGTGGGGGATTCGAGCGGAGGACAGTTGGTTGCACACGAGCTTGCCCACAGTTGGACTGGAAATCTCATCACCAATTCCTCGAACAATGATTTCTGGCTGAATGAGGTAAGCTCTTATGAACCAGTTTTGTTGGGTTGATTATGAGATTTGATTATCTGTATGGTTTTGCAGGGGTTTACTACTTATGCCGAGAGGAGGATTGTTGAAATTGTGAATGGAAAGGAGCGCGCTGCCCTGAACATTGGATTGGGATGTTCAGGACTGAGAGATGAGATGGAGAGATTTAAGGACAATATGGAATTTACTAAGCTGAGGACCAACCAGGAAGGCGTTAATCCTGATGATGTTTACTCTTGTGTGCCTTATGAAAAGGGTTTTCAGTTTCTTTGGCGGATTGAGCGTGAGGTGGGTGCTTTTGATTTTCTCCTGTTTGTGGGTTGCTTCAATCTGGATAAAAGGGTTTATGATCTGATA
>MT0
TGATTGATTTTCTCAGCGTAAATGCTAAGCCACTAAATTCTACTTCAAGTGCTTTCCAATATCAAATTCCTGCTCTTGAGAGAACTTCAAGGATTGCAATGGCTCCGCTTGATCCTCACTCCTTCACAGACTCCTCCCAACCCCTCACCACACACATCCACCTCTCTCTCTATTTCGATTTCCATTCCAAAACAATCGATGGATCTGCCACCTACACTCTCCAATCCTCCCACACGGGTGATCTCTTCATGGACACAAGATCCCTCTCCATTCACTCCGT---TACAGACCTCTCATCCAATCCCCTACCATTTGGTCTAGAGAATTCAGACCCCATCAAGGGCACCCTTCTTACACTCTCTCTAACCGGTCAAAACTCCTTCATAGTAACCTTCAAAACCCATCCATCTGCCTCAGCTCTGCAATGGCTAAACCCACCACAGACAGCAGAAAAAAGGCTTCCTTACGTATACACACAGTGTCAGTCTATCCATGCTCGTTCAATATTCCCATGCCAAGACACTCCCAGAGCAAGAATATGCTATTCTGGTCTCCTCAACATTCCCCAAGAAATGAGCTCTGCAATGTCTGCAGCCCACCTGGGCAGAGCTTCCCCTGCATTTGGAGAAGCCAAGGGAGCATGTCAGGATGAAAAATGGGTTATGAATGACAGAGTTGTGGAGCATTTCTCAATGCAGCAGCCAATAGCTCCTTATCTGTTTGCATTTGTGGTGGGGAACATCGTTTCAAAGGAAGTTGGGCCGAGGACTAAGGTTTACTGCGAGCCTTGTCCCACTCTGGAGGCTGCAGCAATGGAGTTTGTGAACACAGAAGAGATGATAAGGCAGGCGGAAGGGCTGTTTGGGGAGTATGAGTGGGAGAGATTTGATCTGTTGGTGTTGCCTCCAAGCTTCCCCTATGGAGGAATGGAGAATCCCAGATTGGTGTTTTTGACTCCCACTGTGATTGTAGGGGATACCAGCGGAGGGCAGGTTGTAGCACATGAGCTCGCTCATAGCTGGACTGGGAATCTTGTCACCAATGCCTCAAACAATGATTTTTGGTTGAATGAGGT-----GAGAAA-----TTTTGTTTTCGGTTGGGATTCGAAGGTTTTATTTGAGGGTTTTTGCAGGGGTTTACTACTTATGCTGAGCGTAGGATTATGGAAGTTGTAGAAGGGAAAGATCGTGTGGATTTGAGTATTGGGTTGGGGTGTGCTGCGTTGAGAGAGGATGTGGAGAGTTTCAAAGATAATTTGGGGATTACTAAGCTCAAAACAGATCAGGAAGGGATTAATCCTGATGATGTTTACTCCAGAGTACCTTATGAGAAGGGTTTTCAGTTCCTTTGGAGAATTGAGCGACAGGTACA------------------------GAGCTAATCTATTTGTCTATATACAAAGTACTATGCTTAT
>NN48
AAATTCTGCTCTTCAATAAAAATCGATTCCAATGCTTTCCCGATATAAATAGCAGACAATAACATCTTAAGAATTGCAACTGTGCTGTAAGTTAAGAAATGGCACCACTTGATCCTCACTCCTTCACAGACTCCTCCCATGCCCTCACCACCCACATTCATCTCGCACTCTATTTCGATTTCCATTCCAAAACAATTGATGGGTCTGCAACCTACACACTCCAATTCCCATACACTGGCGATCTGTTCCTTGACACAAGATCACTCACCATTCACTCTGT---TACAGACCTCTCATGCAATCCCATACCGTTTGCTTTGGAGACTTCAGACCCAATCAAGGGTACCCTTCTTAGAATCTCTCTCACCGGTCAAGACTCCTTCATAGTAATATCCAAAACACATCCATCTGCTTCGGCTCTCCAATGGCTAACCCCAGCACAGACAGCACAAAAAAGGCTTCCTTATGTCTACACACAATGTCATTCTATCCATGCTCGTTCAATATTCCCATGCCAAGACACCCCCAGAGCAAGAATTCGTTATACCGCTCTGCTAAATATTCCCCAAGAAATGAGCTCTGCAATGTCTGCAGCCCACATGGGAAGAACTCCCCCTGCAAGTGGAGAATCCAAAGGAGCATGCTCTGATGATAAGTGGGTTATGCATGACAGATTTGTAGAACACTTCTCAATGCAGCAACCCATACCCCCTTATTTGTTTGCATTTGTGGTGGGGAACATTGTTTCAAAGGAAGTTGGGCCGAGGACTACGGTTTATTGTGAGCCCTGTCCCACTCTGGAGGCTGCAGCAATGGAGTTTGTGAACACAGAAGAGATGATAAAACAGGCGGAGGGGCTGTTTGGGCAGTATGATTGGGAGAGATTTGATTTGTTAGTGTTGCCTCCAAGCTTCCCCTATGGAGGAATGGAGAATCCCAGATTAGTGTTTTTGACTCCCACTGTGATTGTAGGGGACAACAGTGGAGGGCAGGTTGTGGCACATGAGCTCGCTCATAGCTGGACTGGGAATCTCGTCACCAATGCTTCAAACAATGATTTCTGGTTGAATGAGGTGAGCAGGGAT---CCTTTTTCTTTTCAGTTGGGTTTTGAAGGGTTTATTTGAGGGTTTTTGCAGGGGTTTACTACTTATGCAGAGCGTAGGATTGTGGAAGTTGTAGAGGGCAAAGATCTTGCTGATTTGAGCATTGGGTTGGGTTGTGCTGCCTTGAGGGAGGATGTGGAGAGTTTCAAAGACAACATGGAGATTACTAAGCTGAAAACAAATCAGGAAGGGATTGATCCTGATGATGTTTACTCCATAATACCTTATGAGAAGGGTTTTCAGTTCCTTTGGAGAATAGAGCGTGAGGTAGGTGATCTGCTTACTTTTCTATAAAAGGGCTACTCTATTTGTCTATATACAAAGTATTTCGCTTAT
>PA42
ATTTCCAAATTGCTTTTCCACACGCAATTCAACATATAAATCTCCTCTGAAGAACAATCTTG-----ACGAAATTGTAACTGGGGTGTAGGTGAAGAAATGGCGCCACTTGATCCTCATTCCTTCACAGACTCCTCCCATCCCCTCACCGCCCACATCCACCTCTCCCTCTATTTCGATTTCGATTCAAAAACAATTGATGGGTCTGCAACCTACTCACTCCAATCCCCCTACAATGGTGATCTCTTCCTGGACACAAGATCACTTACCATTCACTCTGT---TACAGACCTGCCATGCAATACCATACCATTTGCTCTGGAGACTTCAGACCCCATCAAGGGCACCCTTCTTAGAATCTCTCTCACCGGCCAAAATTCCTTCATTATAATATCCAAAACCCATCCCTCTGCATCGGCCCTCCAATGGCTAAACCCTCTACAGACAGCAGAAAAAAAGTTTCCTTACGTCTACACACAATGCCAGTCTATCCATGCTCGTTCAATATTCCCCTGCCAGGACACCCCCAGAGCAAGAATTCGCTACACCGCTCTGCTGAACATTCCCCAGGAAATGAGCTCTGCAATGTCTGCAGCCCACACGAGCAGGGCTGCCCCTGCAGCTGGAGAAGCCCAGGGGGCATGCCCGGATAATAAGTGGGTTATGAAAAGCAGAGTTGTAGAGCATTTCTCAATGCAGCAGCCCATACCCCCTTATCTGTTCGCATTTGTGGTGGGGAACATCGTTTCAAAGGAAGTAGGGCCGAGGACTAGGGTTTATTGTGAGCCTTGTCCTGCTCTAGAGGCTGCAGCGATGGAGTTTGTGAACACAGAAGAGATGATGAAGCAGGCGGAGGGGTTGTTTGGGGAGTATGAGTGGGAGAGATTCGATCTGTTGGTGTTGCCTCCAAGCTTCCCCTATGGAGGAATGGAGAATCCCAGATTGGTGTTCTTGACTCCCACTGTGATCGTAGGGGATGCCAGCGGTGGGCAGGTTGTGGCACATGAGCTCGCTCACAGCTGGACTGGAAATCTCGTCACCAATGCCTCAAACAATGATATGTGGCTGAATGAGGTGAGCAGGGATCCTACTTCTTCTTTTTAGTTGGGGTTTGT--------TTTGAGGGGTTTTGCAGGGATTTACTACTTATGCTGAGCGTAGGATTGTGGAAGTTGTAGAGGGCAAAGATCTTGCTGATTTGAGCATTGGGTTAGGGTGTGCTGCCTTGAGGGAGGATGTGGAGAGCTTCAAAGATAACACGGGGATTACTAAGCTCAAAACAGATCAGGAAGGGATACATCCTGATGATGTTTTCTCCAGGATATCGTATGAGAAGGGTTTTCAGTTCCTTTGGAGAATTGAGCGTCAGGTAGATGATCTGCCCTACTTTTCTATGAAGAGCTAGTCTATTTGTCTATGTACAAAGTATTTTGCTTAT
>PB33
AGCATCGCCGAACAGCCTTAAACCTGTGTTGCATCCACCATTTATGTTGGCCAGAGCAGAGGTCTATTAGATATTTTGATTGGGGATAGGATTATAACATGGCTCCAATTGATCCCCATTCCTTCACAGACTCCATGCATCCTCTAACAAAGCATGTCCATCTTTCATTGTATTTTGATTTTAATAGCAAAACGATTGATGGGTCTGCGATTTTAACTCTTGAAAGTCCATATTCTGGAGATCTATATCTTGATACCAGATGCCTCAAAATCGATGGAGTTAATTCCGCTTCGCCTTCTGCTTACATACCTTTCGTTTTGGAAAATCCAGATCCCATCAAGGGCTCTCTTCTCAGAGTTTCTCTTATAAATCAAAGCTCTTTTGCCATAATATTCAAAACCCATCAATCTGCTTCAGCTATTCAGTGGTTGAATCCAGCACAGACCGCAGGGAAAAATTTCCCGTATGTATACACTCAATGCCAGTCTATCCACGCTCGTTCTATATTCCCTTGTCAGGACACTCCCAGAGCGAGGATTCGGTACTCGGCTGTGCTAAACATTCCTGAACAGATGAGCTCTGTAATGTCTGCTGCCCATAAGGGTCGGATGGCTCCTTCCTCAGGAGAAGGAAAGGGAGCATGCCCTGATGAGAAGTGGGCGATGCATGGAAGAGTTGTTGAACATTTTTTAATGCAGCAGCCAATACCTCCATATCTGTTTGCATTTGCTGTGGGGAATATCGTTTTTAAGGAGGTTGGTCCCAGGACTAGGATCTATTCTGAACCTTGTCCTGTTCTGGAAGCTGCAGAAAATGAGTTCAGAAACACAGAGGAGATGATAAAGCAGGGGGAAAAGCTCTTTGGTGAATATGAATGGGAGAGATTTGATCTCCTTGTATTGCCCCCGAGTTTCCCATATGGAGGAATGGAGAATCCCAGGTTGGTTTTCTTAACCCCCACTGTCATCGCAGGGGATTTGAGTGGTGGGCAAGTTGTGGCACATGAGCTTGCACACAGCTGGACAGGAAATCTAATCACCAATGCCACAAATAATGACTTTTGGCTAAATGAGGTACACCTAACTATAGGTAAAATAGGTTGTTGAAGATCTGAGTTTTGAGTGGGAAGTTTTTTGCAGGGTTTTACGACATATGCAGAGCGAAGAATTGTGGAAGTTGTGCAGGGCGAGGAGCGTGCTGCTTTGAACATTGGTCTAGGCTGTTCAGAATTGAAGGATGAGATGCAGAGATTCAAGGATAATATGGAATTTACCAAATTGAGAACAAATCAGGATGGGGTTGATCCCGATCATGTTTACTCTTCTGTCCCTTACGAAAAGGGTTTTCAGTTCCTTTGGCGTATTGAGCGTCAGGTCTTACTCGCCCTCTTTTCCCTTTGTTGCTGTATCTGTATGTTGCTTGGTTCGATTCCATTCTGATCT
>PF1
GTCCGGGTCTCTGAACTATAAAATACCATGGTAGGATACCTGGTTCCATAACCAGTCTCTGAGGTGTTCTCTGCCATTTGTGGCG-GTTCTTAGGCCTATGGCTCCCATGGATCCTCATTCGTTTACAGATTCCGAGCACCCTCTGACCAGCCATGTCAGTCTGTCGCTCTACTTCGATTTTGATAACAAAGCAATTGATGGGTCTGCAAGGCACACCCTTCAAATTCCATATACCGGTGATCTCTATTTGGATACCAGATGCCTCAAAATCCAAGGTGTTTATGACACCACACTGAGCAATCCTCTACCATTTGGTCTAGAGAATTCAGATCCTATCAAGGGCACCCTTCTTAGAGTCTCTCTCAAGGACCAAAACTCCTTTGTAGTAACGTTCAAAACCCATCCCTCTGCTTCAGCTCTACAATGGCTGAATCCATCACAGACTGCTGGAAAAAGGCTTCCTTATGTGTATACCCAGTGTCAGTCAATCCATGCTCGTTCAATATTCCCATGCCAAGACACCCCCAGAGCAAGGATATGCTATTCTGCTCTCCTCAACGTTCCCAAAGAAATGAGCTGTGTAATGTCTGCTTCCCACCTGGGCAGAGCTCCCCCTGCATTTGGAGAAGCCAAGGGAGCATGCCAAGATGAGAAGTGGGTGATGCATGACAGAGTTGTGGAGCATTTCTCAATGCAGCAGCCGATACCTCCTTATCTGTTTGCATTTGCTGTGGGAAATATTGTTTTCAAAGAAGTTGGGCCAAGGACAAGAATTTACTCTGAGCCTTCCCCCATCCTGGAAGCTGCAGAGATTGAATTCAAAAACACTGAGGAGATTATTAAGCAGGGGGAGAAGCTATTTGGAGAGTATGAATGGGAAAGGTTTGATCTTTTGGTGTTGCCCCCTAGCTTCCCCTATGGAGGAATGGAGAATCCCAGATTGGTGTTCTTGACTCCTACTGTGATTGTAGGGGATAGCAGTGGAGGGCAGGTTGTGGCACACGAGCTTGCCCACAGTTGGACTGGAAATCTCATCACCAATTCCTCGAACAATGATTTCTGGCTGAATGAGGTATGCTCCTATGAACCAGTTTCTTGGTGTTGATTCTGAGCTCTGATTATGCGTATGGTTTTTCAGGGGTTTACTACTTATGCAGAGAGGAGGATTGTTGAAGTTGTGGACGGAGAGGAGCGCGCTGCCCTGAACATTGGATGGGGATGTTCAGGGCTGAGAGATGAGATGGAGAGATTTAAGAACAATATGGAATTTACTAAGCTGAGGACCAACCTGGAAGGCATTGATCCTGATGATGTTTACTCTTGTGTGCCTTATGAAAAGGGTTTTCAGTTTATTTGGCGGATTGAGCGTCAGGTCGGTGCTTTTGTCTTTTTGCCTTTTGTGAGTTGCTTCAATATAGGAAATAGGATGATCTGACCTATC
>PFM1
TACCAAGTCTTCAAACTATAAAATATTACAATAGGAGACCTGGTTCTACACCGAGCCTCTATTGTTCGGTTCTTCTTCTTTCTTCTTTTAACAAACCTATGGCTCCCTTAGATCCTCATTCTTTTACAGATTCTGAGCACCCTCTGACCAGCCATGTCAGTCTGTCACTCTATTTTGATATTGATAACAAAACAATTGATGGGTCTGCCAGGCTAAACCTCCAAACTCCATACAATGGTGATCTCTATTTGGATACCAGGTGCCTCAAAATCCAAGGTGTTCATGACACCACATTGAGCAATCCTCTACCATTTGGTCTAGAGAATTCAGACCCCATCAAGGGCACCCTTCTCAGAGTCTCTCTCAAAGACCAAAACTCCTTTATAGTAACATTCAAAACCCATCCATCTGCTTCGGCTCTCCAATGGCTGAATCCATCACAGACTGCAGGAAAAAGGCTTCCTTATGTGTACACCCAATGCCAGTCAATCCATGCTCGTTCAATATTCCCATGCCAAGACACCCCCAGAGCAAGGATATGCTATTCTGCTCTCCTCAACATTCCCCATGAAATGAGTTCAGTAATGTCTGCTGCCCACCTGGGCAGAGCTCCCCCTGCAATTGGAGAAGCCAAGGGAGCATGCCAAGATGAAAAGTGGGTCATGCATGACAGGGTTGTTGAGCATTTCTCAATGCAGCAGCCGATACCTCCTTATCTGTTTGCATTTGCTGTGGGAAATATTGTTTGCAAGGAAGTTGGGCCAAGGACAAGGATTTACTCTGAGCCTTCCCCTGTTCTGGAAGCTGCAGAGGTTGAATTCAGAAACACTGAGGAGATTATTAAGCAGGGGGAGAAGCTCTTTGGAGACTATGAATGGGCAAGGTTCGATCTTTTGGTGTTGCCCCCTAGCTTCCCTTATGGAGGAATGGAGAATCCCAGGATGGTATTCTTGACTCCTACTGTAATTGTGGGGGATTCGAGCGGGGGGCAGTTGGTTGCACACGAGCTTGCCCACAGTTGGACTGGAAATCTCATTACCAATTCTTCGAACAACGATTTCTGGTTGAATGAGGTATGCTCTTATGAACCATATTCTGTGGGTTGGTTCTGAGCTATGATTATTTGTTTGGGTTTCCAGGGATTTACTACTTATGCAGAGAGGAGGATTGTTGAAGTTGTGGATGGAGAGGAGCGAGCTGCCCTGAACATTGGATTGGGATTTGCAGGGCTGAGAGACGAGATGGAGAGATTTAAGGACAATATGGAGTTTACTAAGCTGAGGACCAACCAGGAAGGCATTGATCCTGATGATGTTTACTCTTGTGTGCCTTATGAAAAGGGTTTTCAGTTTCTTTGGCGGATTGAGCGTCAGGTGGGTGCTTTTGCTTTTTCCCTTTTTGTGGGTTGCGTCAATCTGACACTAATGAACCTGGATGAAAAG
>PG28
------------------------------------------------------------------------------------------------------------------------------------------------------------------------------------------------------------------------------------------------------------------------TCAAAATCCATGGAGTTAAATCCTTTTCGTCTTCTGCTTCCATACCTTTCATTTTGGAAAATCCAGATCCCATCAAGGGCACTCTTCTCAGAGTTTCTCTTACAAATCAAATCTCTTTTATCATTACATTCAAAACCGATCAATCTGCTTCAGCTATTCAATGGTTGAATCCAGCACAGACTGCAGGGAAAAAATTCCCGTACGTCTACACCCAATGCCAGTCTATCCATGCTCGTTCTATATTCCCCTGTCAGGACACTCCCAGAGCGAGGATTCAGTACTCGGCTCTGCTAAACATTCCTGAACAGATGAGCTCTGTAATGTCTGCTGCCCATAAGGGCCGGATGGCTCCTCTCATAGGAGAAGCAAATGGAGCATGCCTTGATGAGAAGTGGGCGATGCATGGAAGAGTTGTTGAGCATTTTTCAATGCATCAACCAATACCTCCATATCTGTTTGCATTTGCAGTGGGGAATATTGTTTCTAAAGAGGTTGGTCCCAGGACTAGGATCTATTCTGAACCTTGTCCTGTTCTGGAAGCTGCAGAACTTGAGTTCAAGAACACAGAGGAGATGATAAAGCAAGGGGAAAAGCTCTTTGGTGATTATGAATGGGAGAGATTCGATCTCCTTGTATTGCCCCCGAGTTTCCCATATGGAGGAATGGAGAATCCCAGGATGGTCTTTTTAACCCCCACTGTCATCGCAGGGGATTTGAGTGGTGGGCAGGTCGTGGCGCATGAACTTGCACATAGCTGGACCGGAAATCTCATCACCAATGCCACAAATAATGACTTTTGGCTAAATGAGGTGCACCTAACTATACTTAAAACACGTTGTTGAAGATTTGATTTTTGAGTGGGAATTTTTTTACAGGGTTTCACGACATATGCAGAGCGAAGAATTGTGGAAGTTGTACAGGGTGAGGAGCGTGCTGCTTTGAACATTGGCTTGGGCTGTTCAGACTTGAAG---------------------------------------------------------------------------------------------------------------------------------------------------------------------------------------------------------------
>PH2
GAATTCTAACGTTTAACAAAAATCGATTCCAATGCCTATAAC--ACGAATAGCAGAGAATAAAATCTCAAGAATTGCAAGTGGGTTGGAGGTGAAGAAATGGCACCACTTGATCCTCACTCCTTCACAGACTCCTCCCAACCCCTCACCACCCACATCCACCTCTCCCTCTACTTCGATTTCCATTCCAAAACAATTGATGGCTCTGCAACCTACACCCTTCAATCCCCCTGCACTGGCGATCTGTTTTTGGACACAAGATCACTCACCATTCACTCTGT---CACAGACATCTCATGCAATTCCATACCATTTGCTCTGGACTCTTCCGACCCCATCAAGGGTACCCTTCTCAGGCTCTCTCTCACCGGCCAAGACTCCTTCATAGTCACATCCAAAACCCACCCATCTGCTTCCGCCCTCCAATGGTTAAACCCACCACAGACAGCAGAAAAAAGGCTTCCTTATGTCTACACCCAATGCCAGTCCATCCATGCTCGTTCCATATTCCCATGCCAAGACACCCCCAGAGCCAGAATTCGCTACACCGCTCTGCTGAACATTCCTCAAGAGATGAGCTCTGCAATGTCTGCTGCTCACATGGGAAGAGCCCCCCCTGCACTTGGACAATCCAAGGGGGCGTGCCCTGATGATAAGTGGGTTGAGGATGGCAGAGTTGTAGAGCAGTTTTCGATGGAGCAACCCATTCCCCCCTATCTGTTCGCATTTGTGGTAGGGAACATCGTTTCAAAGGAGGTTGGGCCCAGGACTAAGGTCTACTGCGAGCCTTCTCCCACTCTGGAGGCTGCAGCGAAGGAGTTTGTGAACACAGAAGAGATGATAAAGCAGGCGGAGGGGCTGTTTGGGGAGTATGAGTGGGAGAGATTTGATCTGTTGGTGTTGCCTCCAAGCTTCCCCTATGGAGGAATGGAGAATCCCAGATTGGTGTTCTTGACTCCCACTGTCATTGTAGGGGATACCAGTGGAGGGCAGGTTGTGGCACATGAGCTTGCTCATATGTGGACTGGGAATCTAGTCACCAATGCCTCAAACAATGATTTCTGGTTGAATGAGGTGAGTAGGGATCCTACTTTTTCTTTTCAGTTGGGATTTGAGGTGGTTTTTTGAGGGTTTTTGCAGGGGTTTACTACTTATGCTGAGCGTAGGATTGTGGAAGTTATAGAGGGCAAGGATCATGCTGATTTGAGTATTGGGTTGGGGCTTGCTGCCTTGAGGGAGGATGTGGAGAGTTTCAAGGATAACATGGCTATTACTAAGCTCAAAACAGATCAGGAAGGGATTAATCCTGATGATGTTTACTCCATAATACCTTATGAGAAGGGTTTTCAGTTCCTTTGGAGAATAGAGCGTGAGGTAGGTGATCTGCTTACTTTTCTATAAAAGGGCTACTCTATTTGTCTATATACAAAGTATTTCTCTTAT
>PM29
AGCATTGTCGGAGAGCTTTAGCCCTCTGTTGTATTCAGCATTCAGAGGCAGGCGTGTTAG---ATAGTATATATTTCGATTGGGC-----ATAGGATTATGGCTCCAATAGATCCTCATTCCTTCACAGATTCCGTTCAGCCTCTAACAAAGCACGTCCATCTTTCGTTGTATTTTGATTTTGATAGCAAAACGATAGATGGGTCTGCGATTCTGACTCTTGAGAGCCCATATTCTGGTGATCTATATCTTGATACCAGATGCCTCAAAATCCATGGAGTCGAATCCTTTTCGTCTTCTGCTTCCATTCCTTTTATTTTGGAAAATCCAGATCCCATCAAGGGCACTCTTCTCAGAGTTTCTCTTAAAAATCAAATCTCTTTTATCGTAACATTCAAAACCCATCAATCTGCTTCAGCTATTCAATGGTTGAATCCAGCACAGACTGCAGGGAACAAATTCCCTTATGTCTACACCCAATGCCAGTCTATCCATGCTCGTTCTATATTCCCCTGTCAGGACACTCCCAGAGCGAGGATTCAGTATTCTGCTCTGCTAAACATTCCTGAACAGATGAGCTCTGTAATGTCTGCTGCCCATAAGGGCCGAATGGCTCCTTCCATAGGAGAAGCAAGGGGAGCATGCCCCGATGAAAAGTGGGCGATCCATGGAAGAGTTGTTGAGCATTTTTCAATGCAGCAGCCAATACCTCCATATTTGTTTGCATTTGCAGTGGGGAATATTGTTTCTAAGGAGGTTGGACCCAGGACTAAAATCTATTCTGAACCTTGTCTTGTTCTGGAAGCTGCGGAACGAGAGTTCAGGAACACAGAGGAGATGATAAAGCAGGGGGAAAAGCTCTTTGGTGAATATGAATGGGAGAGATTCGATCTCCTTGTATTACCCCCGAGTTTCCCATATGGAGGAATGGAGAATCCCAGGTTGGTCTTCTTAACCCCCACTGTCATCGCAGGGGATTTGAGTGGTGGGCAGGTTGTGGCGCATGAGCTTGCACATAGCTGGACCGGAAATCTCATCACCAATGCCACAAATAATGACTTTTGGCTCAATGAGGT--ACCTAACTATACTTAAAACACTTTCTTGAAGATTTGAGTTACGATTGGGAATTTTTTTTCAGGGTTTTACGACATATGCAGAGCGAAGAATTGTGGAAGTTGTACAGGGCGATGATTGTGCTGCTTTGAACATTGGCCTGGGCTTTTCAGAATGGAAAAATGAGATGCACAGATTCAAGGATAATATGGAATTTACCAAATTGAGAACAAACCAGGAAGGGGTTGATCCCGATGATGTTTACTCTTCTGTCCCTTACGAAAAGGGTTTTCAGTTCCTTTGGCGTATTGAGCGTCAGGTCTTACTCACTCTCTTCTCCGTTTATTGCTGTATCTGTATGTTGCTTGTTTCTGATCTTAACTCATGA
>PS27
---------------------------------------------------------------------------------------------------------------------ATTCCTTCACAGATTCCTTGCATCCTCTAACAAAGCATGTCCATCTTTCATTGTATTTTGATTTTGATAGCAAAACGATCGATGGGTCTGCAATTCTGACTCTTGAAAGTCCATATTCTGGGGATCTATATCTTGATACCAGATGCCTCAAAATCCATGGAGTTAAATCCTTTTCGTCTTCTGCTTCCATACCTTTCATTTTGGAAAATCCAGATCCCATCAAGGGCACTCTTCTCAGAGTTTCTCTTACAAATCAGATCTCTTTTATCATTACATTCAAAACCGATCAATCTGCTTCAGCTATTCAATGGTTGAATCCAGCACAGACTGCAGGGAAAAAATTCCCGTACGTCTACACCCAATGCCAGTCTATCCATGCTCGTTCTATATTCCCCTGTCAGGACACTCCCAGAGCGAGGATTCAGTACTCGGCTCTGCTAAACATTCCTGAACAGATGAGCTCTGTAATGTCTGCTGCCCATAAGGGCCGGACGGCTCCTCTCATAGGAGAAGCAAATGGAGCATGCCTTGATGAGAAGTGGGCGATGCATGGAAGAGTTGTTGAGCATTTTTCAATGCATCAGCCAATACCTCCATATCTGTTTGCATTTGCAGTGGGGAATATTGTTTCTAAGGAGGTTGGTCCCAGGACTAGGATCTATTCTGAACCTTGTCCTGTTCTGGAAGCTGCAGAACTTGAGTTCAAGAACACAGAGGAGATGATAAAGCAGGGGGAAAAGCTCTTCGGTGATTATGAATGGGAGAGATTCGATCTCCTTGTATTGCCCCCGAGTTTCCCATATGGAGGAATGGAGAATCCCAGGATGGTCTTTTTAACCCCCACTGTCATCGCAGGGGATTTGAGTGGTGGGCAGGTCGTGGCGCATGAACTTGCACATAGCTGGACCGGAAATCTCATCACCAATGCCACAAATAATGACTTTTGGCTAAACGAGGTGCACCTAACTATACTTAAAACACGTTGTTGAAGATTTGATTTTTGAGTGGGAATTTTTTTACAGGGTTTCACGACATATGCAGAGCGAAGAATTGTGGAAGTTGTACAGGGTGAGGAGCGTGCTGCTTTGAACATTGGCTTGGGCTGTTCAGACTTGAAGGATGAAATGCAGAGATTCAAGGATAATATGGAATTTACGAAATTGAGAACAAACCAGGAAGGGGTTGATCCCGATGATGTTTACTCTACTGTCCCTTACGAAAAGGGTTTTCAGTTCCTTTGGCGTATTGAGCGTCAGGTCTTACTCACTCTCTTCTCCGTTTATTGCTGTATCTGTATGTTGCTCGTTAACTCACGATTTTAATGC
>PS30
TACCGAGTCTTCAAACTATAAAATATTACGATAGGATATCTGGTTCTACACCAAGTCTCTATTGTTCGTTTCTTCTTGTTTCTTCTTTTAACAAACCTATGGCTCCCTTGGATCCCCATTCCTTTACAGATTCTGAGCACCCTCTGACCAGCCATGTCAGCCTGTCACTCTACTTTGATTTTGATAACAAAACAATTGATGGGTCTGCAAGGCTAACCCTCCAAATTCCATACACCGGTGATATCTATTTGGATACCAGATGCCTCAAAATCCACGGTGTTCATGACACCACATTGAGCAATCCTCTTCCATTTGGTCTAGAGAATTCAGACCCCATCAAAGGCACCCTTCTCAGAGTCTCTCTCAAGGACCAAAACTCCTTTATAGTAACTTTCAAAACCCACCCATCTGCTTCGGCTCTCCAATGGCTGAATCCATCACAGACTGCAGGAAAAAGGCTTCCTTATGTGTACACCCAATGCCAATCAATCCATGCCCGTTCAATATTCCCATGCCAAGATACCCCCAGAGCAAGGATATGCTATTCTGCTCTCCTCAACATTCCCCAAGAAATGAGTTCTGTAATGTCTGCTACCCACCTGGGCAGAGCTCCCCCTGCAATTGGAGAAGCCAAGGGAGCATGCCAAGATGATAAGTGGGTCATGCATGACAGAGTTGTGGATCATTTCTCAATGCAGCAGCCCATACCTCCTTATCTGTTTGCATTTGCGGTGGGAAATATTGTTTTCAAGGAAGTTGGGCCAAGGACAAGGATTTACTCTGAGCCTTCCCCTGTTTTGGATGCTGCAGAGCTTGAATTCAAAAACACGGAGGAGATTATTAGGCAGGGGGAGAGTCTCTTTGGAGACTATGAATGGGAAAGGTTCGATCTTTTGGTGTTGCCACCTAGCTTCCCTTATGGAGGAATGGAAAATCCCAGGATGGTATTCTTGACTCCTACTGTAATTGTGGGGGATTCGAGCGGGGGACAGTTGGTTGCACACGAGCTTGCCCACAGTTGGACTGGAAATCTTATTACCAATTCCTCGAACAATGATTTCTGGCTGAATGAGGTATGCTCTTATGAACCA-GTTTTGTGGGTTGGTTCTGAGCTATGATTATCTGTATGGTTTTCCAGGGGTTTACCACTTATGCAGAGAGGAGGATTGTTGAAGTTGTGGATGGAGAGGAGCGCGCTGCCCTGAACATTGGATTGGGATGTGCAGGGCTGAGAGATGAGATGGAGAGATTCAAGGACAATATGGAGTTTACTAAGCTGAGGACCAACCAGGAAGGCATTGATCCTGATGATGTTTACTCTTGTGTGCCTTATGAAAAGGGTTTTCAGTTTCTTTGGCGGATTGAACGTCAGGTGGGTGCTTTTGTTTTTTTAATGTTTCTGGGTTGCTTCAATCTGAGTGTAATGAATCTGGATGAAAGG
>PSF43
------------------------------------------------------------------------------------------------------------------------------------------------------------------------------------------------------------------------------------CCTACACTGGCGATCTCTACCTGGACACAAGATCACTCACCATTCACTCTGT---TACAGACCTCTCATGCAATCCCATACCATTTGCTTTGGAGACTTCAGACCCAATCAAGGGCACCCTTCTTAGAATCTCTCTCACCGGTCAAGACTCCTTCATAGTAATATCCAAAACCCATCCATCTGCTTCGGCTCTCCAATGGCTAAACCCAGCACAGACAGCTCAAAAAACGCTTCCTTACGTATACACTCAATGTCAGTCTATCCATGCTCGTTCAATATTCCCATGCCAAGATACCCCCAGAGCAAGAATTCGCTACACCGCTCTGCTAAACATTCCCCAAGAAATGAGCTCTGCAATGTCTGCAGCCCACATGGGAAGAACCCCCCCTGCAATTGGAGAATCCAAAGGAGCATGCCCTGATGATAAGTGGGTTATGCATGGCAGAGTTGTGGAACACTTCTCAATGCAACAACCCATACCCCCTTATTTGTTTGCATTTGTGGTGGGGAACATTGTTTCAAAGGAAGTTGGGCCAAGGACTACGGTTTATTGTGAGCCCTGTCCCACTCTGGAGGCTGCAGCAATGGAGTTTGTGAACACCGAAGAGATGATAAAGCAGGCGGAGGGGCTGTTTGGGGAATATGATTGGGAGAGATTTGATTTGTTGGTATTGCCTCCAAGCTTCCCTTATGGAGGAATGGAGAATCCCAGATTGGCGTTTTTGACTCCCACTGTGATTGTAGGGGATACCAGCGGAGGGCAGGTTGTAGCACATGAGCTCGCTCACAGCTGGACTGGGAATCTCGTCACCAATGCCTCAAACAATGATTTCTGGTTGAATGAGGTGAGCAGGGATAGTACTTTTTCTTTTCAGTTGGGATTTGAAGGCTTTATTTGAGGTTTTTTGCAGGGGTTTACTACTTATGCTGAGCGTAGGATTGTGGAAATTGTAGAGGGCAAAGATCTTGCTGATTTGAGCATTGGGTTGGGTTGTGCTGCCTTGAGGGAGGATGTGGAGAGTTTCAAAGATAACATGGAGATTACTAAGCTGAAAACAGATCAGGAAGGGATTAATCCTGATGATGTTTACTCCATAATACCTTATGAGAAGGGTTTTCAGTTCCTTTGGAGAATAGAGCGTGAGGTAGGTGATCTGCTTGCTTTTCTATAAAAGGGCTACTCTATTTTTCTATATACAAAGTATTTCGCTTAT
>PTA0
-------------------------------------------------------------------------------------------------AATGGCAACACTTGATCCTCACTCCTTCACAGACTCTTCTCATCCCCTCACTATCCACATCCACCTCTCACTCTATTTTGATTTCCACTCCAAAACAATTGATGCCTCTACAACCTACTCAATCCAATCTCCCCACACAGGGGATTTCTTCCTTGACACAAGATCACTCACAATTCACTCTGT---TACAGACCTCTCATCCAATCCCATACCATTTGCTCTAGAGACTTCAGACCCCATAAAGGGAACACTTCTTAGGATCTCTCTCACAGGTCAAAACTCCTTCATAGTAATATCCAAAACCCATCCATCTGCTTCAGCTCTCCAATGGCTAAACCCATCACAGACAGCAGAAAAAAGACTTCCTTATGTCTACACACAATGCCAATCTATCCATGCTCGTTCAATTTTCCCATGCCAAGACACCCCCAGAGCAAGAATTCGTTACACTGCTGTGCTAAACATTCCCCAAGAAATGAGCTCTGCAATGTCTGCAGCCCACATGGGCAGATTTTCCCCTGTAGTTGGAGAATCCAAGGGAGCATGCCCTGATGACAAATGGGTAATGAATGGCAGAGTTGTAGAGAATTTCTCAATGCAGCAACCCATTCCTCCTTATCTGTTCGCATTTGTGGTGGGGAATATTGTTTCAAAGGAAGTTGGACCCAGGACTAAAATTTATTGTGAGCCTTGTCCTACTCTGGAGGCTGCAGCAATGGAGTTTGTGAACACAGAAGAGATGATAAAGCAAGCAGAGGGGCTGTTTGGGGAGTATGAGTGGGAAAGATTTGATCTTTTGGTGTTGCCTCCAAGTTTTCCCTATGGAGGAATGGAGAATCCCAGATTGGTTTTTTTGACTCCCACTTTGATTGTTGGGGATACCAGTGGAGGGCACGTTGTAGCACATGAGCTTGCTCATAGTTGGACTGGAAATCTTGTCACTAATTCCTCAAACAATGATTCCTGGTTGAATGAGGTGAGCAGGGATCCTACCTTTTCTTTTCAGTAGGGGTTTGAAGGGTTTATTTGAGGGTTTTTGCAGGGGATTACTACTTATGCTGAGCGTAGGATTGTGGAAGTTGTAGAGGGCAAAGATCTTGCTGAATTAAGCATTGGGTTGGGATGTGCTGCCTTGAGGGAGGACGTGGAGAGTTTTAAAGACAACATGGGGATTACTAAGCTGAAAACAGATCTGGAAGGGATTCATCCTGATGATATTGGTTCCAGAATACCTTATGAGAAGGGTTTTCAGTTCCTTTGGAGAATTGAACGTCAGGTAGATGATCTGCCTACTTTTCTATAGAA-----------GACCTAGTCTATTTGAGTATTTTGCTTAT
>RC54
GAGCAAGGCTTTAAACAATAAAATCCCGTAATAGAATACCCGATTCTTGACCGAGCCTCTGATCTCTATCTTGTGTCTGCTGTTTTCTTTTTAAACCTATGGCTCCCATAGATCCTCATTCTTTTACTGATTCCGAGCACCCTCTGACCAGCCATGTCAGTCTCTCACTCTACTTTGATTTTGATAACAAAACAATTTATGGTTCTGCCAGGCACACTCTCCAAATTCCATATACTGGTGATCTCTATTTGGATACCAGATGCCTCAAAATCCAAGGTGTTCATGACACCACATTGAGCAATCCTCAACCATTTGGTCTAGAGAATTCAGACCCCATCAAGGGCACTCTTCTTAGAATCTCTCTGACGAACCAAAACTCCTTTATAGTAACGTTCAAAACCCATCCATCTGCTTCTGCTCTCCAATGGCTGAACCCATCACAAACTGCAGGAAAAAGGCTTCCTTATGTATATACCCAATGCCAGTCAATCCATGCTCGTTCAATCTTCCCGTGCCAAGATACCCCCAGAGCAAGGATATGCTATTCTGCCCTCCTCAACGTTCCCCAAGAAATGAGTTCTGTAATGTCTGCTGCCCACTTGGGCAGAGCTCCCCCTGCTATTGGAGAAGCCAAGGGGGCATGCGAAGATGACAAGTGGGTCATGCATGATAGAGTTGTGGAGCATTTCTTAATGCAGCAGCCGATACCTCCTTATCTGTTTGCATTTGCTGTGGGAAATATCGTTTTCAAGGAAGTTGGGCCAAGGACAAGGATATACTCTGAGCCTTCCCCTATCTTGGAAGCTGCAGAGCTTGAATTCAAAAACAGTGAGGAGACTATTAAGCAAGGGGAGAAGCTCTTTGGAGACTATGAATGGGAAAGGTTCGATCTTTTGGTGTTGCCCCCAAGCTTCCCCTATGGAGGAATGGAGAATCCGAGAGTGGTGTTTTTGACTCCCACTGTGATTGTAGGGGATACCAGCGGAGGGCAGGTTGTGGCACATGAGCTTGCTCACTCCTGGACTGGGAATCTCGTCACCAATGCCTCAAACAATGATTTCTGGTTGAATGAGGTATGCTCTTATGAACCCTTTTATGGGGTTTGATTCTGAGATTTGATTATCTGTATGGTTTCCCAGGGGTTTACTACTTATGCAGAGAGGAGGATTGTTGAAGTTGTGGATGGAGAGGAGCGCGCTGCTCTGAACATTGGATTGGGATGTTCAGGGCTGAGAGATGATATGGAGAGATTTAAGGACAATATAGAATTTACTAAGCTGAGGACCAACCAGGAAGGCATTGATCCTGATGATATTTACTCTTGTGTGCCTTACGAAAAGGGTTTTCAGTTTCTTTGGCGGATTGAGCGTCAGGTGGGTGCTTTTGTTTTTCTTCCGTTTGTAGGTTGCTTCAATCTGAGTGTAAGGAATCTGGATAAAAGT
>RR55
AATTGAT---------------TCCAATGCCTTGCCTTCTCGA-ATGAATAAAGGATAATAGACAATTCAAGATAGCAACTGCTTTGTAGTTGAAGAAATGGCACCAATTGATCCTCACTCCGTCACAGACTTCTCCCATCCCCTCACCACCCACATCCATCTCTCGCTCTATTTCGATTTCCATTCCAAAATAATTGATGGGTCTACATCCTACACACTCTAATCCCCCTACACTGGCGATCTTTTCCTGGACACAAGATCACTCACCATTCACTCTGT---TACAGACCTCTCATGCGATCCCATACCGTTTGCTTTGGAGACTTCAGACCCAATCAAGGGCACCCTTCTTAGAATCTCTCTCACCGGTCAAGACTCCTTCTCAGTAATATCCAAAACCCATCCATCTGCTTTGGCTCTCCAATGGCTAAACCCACCACAGACAGCACAAAAAAGGCTTCCTTACGTATACACACAATGTTTTTCTATCCATGCTCGTTCAATATTCCCATGCCAAGATACCCCCAGAGCAAGAATTCGCTACTCCGCTCAGCAAAACATTCCCCAAGAAATGAGCTCTGCAATGTCTGCAGCCCACATGGGAAGAACTTCCCCTGCAATTGGAGAATCCAAGGGAGCATGCCCTGATGATAAGTGGGTTATGCATGACAGAGTCGTAGAGCACTTCTCGATGCAGCAACCCATACCCCCTTATTTATTCGCATTTGTTGTGGGGAACATTGTTTCAAAGGAAGTTGGGCCGGTGACTAAGGTTTATTGTGAGCCCTGTGCCACTCTGGAGGCTGCAGCAATGGAGTTTGTGAACACAGAAAAGATGATAAAGCAGGCGGAGGGGCTTTTTGGGGATTATGAGTGGGAGAGATTTGATCTGTTGGTGTTGCCTCCGAGCTTCCCCTATGGAGGAATGGAGAATCCCAGATTGGTGTTTTTGACTCCCACTGTGATTGTAGGGGATACCAGTGGAGGGCAGGTTGTGGCACATGAGCTCGCTCATAGCTGGACTGGGAATCTCGTCACCAATGCCTTAATCAATGATTACTGGTTGAATGAGGT----AAGCATACTACTTTTTCTTTTCAATTGGGATTTGAAGGGTTCATTTGA-GGATTTTGCAGGGGTTTACTACTTATGCTGAGCGTAGGATTGTGGAAGTTATAGAGAGCAAAGATCATGCTGATTTGAGCATTGGAGTGGGTTGTGCTGCCTTGAGGGAGGATGTGGAGACTTTCAAAGATAACATGGGGATTACTAAGCTCAAAACAGATCACGAAGGGATTAATCCTGATGATGTTTTCTCCAGAATACCTTATGAGAAGGGGTTTCAGTTCCTTTGGAGAATAGAGCGTCAGGTAGATGATATGCCTACTTTTCTATTAAAGAGCTAATCTATTTGTCTATATACAAAGTATTTTGCTTAT
>SA1
TACCGAGTCTTCAAACTATAAAATATTACGATAGGAGACCTGGTTCTATACCAATGTTCTATTGTTCGGGTGTTCTTTTCTCTTCTCTTAACGAACCCATGGCTCCCTTGGATCCTCATTCCTTTACAGATTCTGAGCACCCTATGACCAGCCATGTCAGCCTTTCTCTCTACTTTGATTTTGATAACAAAACAATTGATGGGTCTGCCAGGCTAACCCTCCAAACTCCATACACGGGTGATATCTATTTGGATACCAGATGCCTCAAAATCCAAGGTGTTCATGACACCACATTGAGTAATCCTCTACCATTTGGTCTAGAGAATTCAGACCCCATCAAGGGCACCCTTCTCAGAGTCTCTCTCACGGACCAAAACTCCTTTATAGTAACTTTCAAAACCCATCCATCTGCTTCGGCTCTCCAATGGCTGAATCCATCACAGACTGCAGGAAAAAGGCTTCCTTATGTGTATACCCAAAGCCAGTCAATCCATGCTCGTTCCATATTCCCATGCCAAGATACCCCCAGAGCAAGGATATGCTATTCTGCTCTTCTCAACATTCCTCAAGAAATGAATTCTGTAATGTCTGCTGCCCACATGGGCAGAGCTCCCCCTGCAATTGGAGAAGCCAGGGGAGCATGCCAAGATGAGAAGTGGGTCATGCATGACAGAGTTGTGGAGCATTTCTCAATGCAGCAGCCAATACCTCCTTATCTGTTTGCATTTGCGGTGGGAAATATTGTTTTCAAGGAAGTTGGGCCAAGGACAAGGATTTACTCTGAGCCTTCCCCTGTTCTGGAAGCTGCAGAGTTTGAATTCAAAAACACTGAGGAGATTATTAGGCAGGGGGAGAAGCTCTTTGGAGACTATGAATGGGAAAGGTTTGATCTTTTGGTGTTGCCCCCTAGCTTCCCTTATGGAGGAATGGAGAATCCCAGGATGGTGTTCTTGACTCCTACTGTAATTGTGGGAGATTCGAGCGGGGGGCAGTTGGTTGCACACGAGCTTGCCCACAGTTGGACTGGAAACCTCATTACCAATTCCTCCAACAATGACTTCTGGCTGAATGAGGTATGCTCTTATGAACCAGATTTTGTGGGTTGCTTCTGAGCTATGATTATCTGTGTGGTTTTCCAGGGGTTTACTACTTATGCAGAGAGGAGGATTGTTGAAGTTGTGGATGGAGAGGAGCGCGCTGCCCTGAATATTGGATTGGGATGTGCAGGGCTGAGGGATGAGATGGAGAGATTTAAGGACAATATGGAGTTTACTAAGCTCAGGACCAACCAGGAAGGCATTGATCCTGATGATGTTTACTCTTGTGTGCCTTACGAAAAGGGTTTTCAGTTTCTTTGGCGGATTGAGCGTCAGGTGGGTGCTTTTGTTTTTTTAATGTTTCTGGGTTGCTTCA-----AGTCTAATGAATCTGGATGGAAGG
>SC0
GAATTCTACTCTTTCATAAAGAAAATTTCCAATCCCTTTCTAAAATGAATAGCAGACAATAACATATCAGGGATTGCAACTGGGTTGTAAGTGAAGCAATGGCGCCACTTGATCCTCACTCCTTCACAGACGCCTTCCATCCCCTCACCACCCACATCCACCTCTCACTCTATTTGGATTTCCACTCCAAAACAGTTGATGGGTCTGCAACCTACTCACTCCAATCCCCTCACACTGGCGATCTCTTTCTGGACACAAGATTACTCACCATTCACTCTGT---TACAGACCTCTCATGCAATCCCATACCATTTGCTCTGGAAACTTCAGACCACATAAAGGGCACACTTCTTAAGGCCTCTCTCACCGGTCAAAACTCCTTCATAGTAATATTTAAAACCCATCCATCTGCTACGGCTCTCCAATGGCTAAACCCATCACAAACAGCAGAAAAAAGGCTTCCTTTTGTGTACACACAATGTCACTCTATCCAGGCACGTTCAATATTCCCATGCCAAGACACCCCCAGAGCCAGAATTCGCTACACCGCTCTGCTAAACATTCCTCAAGAAATGAGCTCTGTGATGTCTGCAGCTCACATGGGCAGAGCTTCCCCTGCAATTGGAGAAGCCAAGGGAGCATGTTGTGATGAAAAATGGGTCATGCATGACAGAGTTGTGGAGCATTTCTCAATGCAGCAGCCAATACCACCTTATCTGTTTGCGTTTGCAGTGGGGAATATTGTTTCAAAGGAAGTTGGGCCAAGGACTAAGGTTTACTGTGAGCCTTGTCCTACTCTGGAGGCTGCAGCAATGGAGTTTGTGAAATCAGAAGAGATGATAAAGCAGGCAGAGGGGCTGTTTGGGGAGTATGAGTGGGAAAGATTTGATCTTTTGGTGTTGCCTCCAAGTTTCCTCTATGGAGGAATGGAGAATCCCAGATTGGTGTTCTTGACTCCCACTGTGATTGTAGGGGATACCAGTGGAGGGCATGTTGTGGCACATGAGCTTGCACACATGTGGACTGGGAATCTCGTCACCAATGCCTCAAACAATGATTTTTGGTTGAATGAGGTGAGCAGGGATCCTACTTTTTTTTTTCAGTTTGGGTCCGAAGGGCTTATTTGAGGGTTTTTGCAGGGGTTTACTACATATGCTGAGCGTAGGATTGTGGAAGTTGTAGAGGGCAAAGATCATGCTGATTTGAGCATTGGGTTGGGGTGTGCTGCCTTGAGGGAGGATGTGGAGAGTTTCAAAGATAATATGGAGATTACTAAGCTCAAAACAGATCAGGAAGGGATTAATCCTGATGATGTTTTCTCCAGAATACCTTATGAAAAGGGGTTTCAGTTCCTTTGGAGAATAGAGCGTCAGGTAGATGATCTGCCTTCTAATACTCCTACTATTACAAGTTTGTCATGGCAACTGTGCAATTTTATTGAC
>SE46
---------------------------------------------------------------------------------------------------------------------------------------------------------------------------------------------------------------------------------------------------------------------------------------------------------------------------------------------------------------------------------------------------------------------------------------------------------------------------------------------------------------------------------------------------------------------------------------------------------------------------------------------------AGGCCAAGGGGGCATGCCCTAATAATAAGTGGACCAATCCTGGCAGAATTGTAGAGCATTTTTCAATGGAGCAATCCATCCCGCCATATCTGTTTGCATTTGCAGTCGGTGATATCGTGTACAAGGAGGTTGGCCCGAGGACCAGGATTTACTGTGAACCTTCTTCTGTTCTGGAAGCTGCAGCTCGGGAGTTTATGAACACGGAGGAGATGATAAAGCAAGGGGAGAAGCTATTTGGAGAGTACGAATGGGAGAGGTTTGATCTTCTGGTACTGCCTCCGAGTTTCCCATATGGAGGAATGGAGAATCCGAGGATAGTTTTCTTGACCCCTACTGTTATTGCTGGGGACTTTAGCGGTGGACAGGTCGTGGCTCACGAGCTCGCACACAGTTGGACTGGAAATCTGATCACCAATGCCTCCAATGACGATTTCTGGTTGAACGAGGTACGTATGCACGGACTTTGCTCTTGTGGTTTTGTTTCCGAGGGGGCTTTTTGAGGGTTTTTGCAGGGTTTTACCACATATGCAGAGCGAAGGATCGTAGAAGTTGTAGAAGGGAAGGAGCGTGCGGATCTCAACATTGCGTTGGGTTGTGCGGGGTGGAGGAAAGAGATGGAACGGTTCAAGGATAATATGCAGTTCACCAAGCTGAGGACAAATCAGCAAGGGGTGGATCCTGATGATGTTTACAGTGAGGTGCCTTATGAAAAGGGGTTTCAGTTCCTTTGGCGTCTTGACCGTCAGGTACAGACCTTGTGTGCGTCGATAACGGTTCTGAATTTTGTTAATCTCGATGAAACATGCGGAGTC---
>SG23
CGCGGCTACATTCCCTGTTTAAAACATCTCTATATTTTTATTACCCTGGCACAGTTTTCTGATGTCCGAATTAGAAAAACCCACGTGCGATTGGAGAAATGGCCCCATTTGATCCTCACTCCTTCACAGACTCGAGCCATCCCCTGACAACCCACATCCATCTTTCCCTGTATTTGGATTTCGACACGAAAACAATCGATGGGTCTGCAACCTATACTCTCCAACATCCCCACACAGGAGATCTCTTCCTGGACACCAGATCCCTCACAATCCACACTGTTACAAAAACACCCTCAACCAACCCCATGTCCTTTTCTCTACAAAATTCAGACCCCATCAAAGGCACCCTTCTCAACATCTTTCTCACAGACCAATCGTCTTTCCACATAACATTCAAAACCCATGAATCTGCCTCAGCTCTTCAATGGCTGCATCCATCACAGACTGCAGGGAAAAAACTACCTTATGTCTATACCCAGTGTCAGTCAATCCATGCTCGTTCAATATTCCCTTGTCAAGACACACCCAGAGCAAGGATTCGCTATTCTGCTCTGCTCAACATTCCCCAAGAAATGAGCTCTGCAATGTCTGCTGCCCACATGGGTAGAGCTGAGCCCTGTATTGGAGAAGCCAATGGAGCATGCTCCGATGCGAAGTGGGTTGCCCATGGAAGAGTTGTTGAGCATTTCTCCATGCAGCAGCCCATACCTCCGTATCTGTTTGCATTTGTGGTAGGGAATATTGCTTCCAGGGAAGTGGGTCCCAGGACAAGAGTTTATTCTGAGCCTTCCCCTATTCTGGAAGCTGCAGAAAGGGAATTTGTTAACACAGAGGAGATGATTAAGCAGGCAGAGAACCTGTTTGGTGAATATGACTGGGAAAGATTTGATCTTGTGGTACTACCCCCCAGTTTTCCTTATGGTGGCATGGAGAATCCCAGGCTGGTTTTCTTGACACCCACTGCAATTGTTGGGGATTTAAGTGGGGCGCATATTGTGGCCCATGAGCTTGCTCACAGTTGGACTGGAAATCTCGTCACCAATGCTACAAACAATGATTTCTGGATGAATGAGGTATGCATTATTAT----TCCCCATTACCTTAATGGTTGTCGCACT---------ACCTGGACCAAGATTTTACTTT------------------------------------------------------------------CAACTGCCCCTATCCGATGGTTCGATTTGCTAATTTCAATTGCACAACCTC----CCTCATCTGAGCATCAACAATGAGTGCCTAGTTGACCATGCAAGCTCATGTAAGATGGGTAATTATG-----------------AGCCACTTCTTATGAAAATGCATCATGAAAAATTATTTCATATCAAC-----------AGCTGATTCCCCCCAAAAGTATTAACTTT
>SS22
CGCGGGTA--TTTTTCTGTTTACGCGTCTCTATATTTTTATTACCCTGGCAGAGTTCTCTGACGTCTGAATTAGAAAAATCCACGTGCGTGCGGAGAAATGGCCCCATTTGATCCTCACTCCTTCACAGACTCGAGCCATCCCCTGACAACCCACATCCATCTTTCCCTGTATTTGGATTTCGACACGAAAACAATCGATGGGTCTGCAACCTATACTCTCGAACATCCCCACACAGGAGATCTCTTCCTGGACACCAGATCCCTCACAATCCACACTGTTACAAACACACCCTCAACCAACCCCATGTCCTTTTCTCTACAGAATTCAGACCCCATCAAAGGCACCCTTCTCAACGTCTTTCTCACAGACCAATCGTCTTTCCACATAACATTTAAAACCCATGAATCTGCCTCAGCTCTCCAATGGCTGAATCCATCACAGACCGCAGGAAAAAAACTACCTTATGTCTATACCCAGTGTCAGTCAATCCATGCTCGTTCTATATTCCCTTGTCAAGACACACCCAGAGCAAGGGTTCGTTATTCTGCTCTGCTCAACATTCCCCAAGAAATGAGCTCTGCAATGTCTGCTGCCCACATGGGTAGAGCTGAGCCCTGTATTGGAGAAGCCAATGGAGCGTGCTCCGATGCCAAGTGGGTTGCCCATGGAAGAGTTGTTGAGCATTTCTCCATGCAGCAGCCCATACCTCCGTATCTGTTTGCGTTTGTGGTGGGGAATATTGCTTCCAGGGAAGTGGGTCCCAGGACTAGAGTTTATTCTGAGCCTTCCCCTATTCTGGAAGCTGCAGAAAGGGAATTTGTTAACACAGAGGAGATGATTAAGCAGGCAGAGAATCTGTTTGGTGAATATGATTGGGAAAGATTTGATCTTGTGGTACTACCCCCCAGTTTTCCTTATGGTGGCATGGAGAATCCCAGGCTGGTTTTCTTAACACCCACTGCAATTGTTGGGGATTTAAGCGGGGCGCATATTGTGGCACATGAGCTTGCTCACAGTTGGACTGGAAATCTCGTCACCAATGCTACAAACAATGATTTCTGGATGAATGAGGTGTGCATTATTAT----TCCTCAATCCCTTAATGGTTGTTGCACT---------ACCTGGACCAAGATCTTATTTT------------------------------------------------------------------CAACTGCCCCTATCCGATGGTTCAATTTACTAATTTCAATTGCACAACCTC----CCTCATCTGAGCATCAACAATGAGTGCCTAGTTGACCATGCAAGCTCATGTAAGATGGGTAATTATG----------------------------------GA--------------------------------------------------------------------
>SV36
---------------------------------------------------------------------------------------------------------------------------------------------------------------------------------------------------------------------------------------------------TGTACCTGGACACCAGATCCCTCACAGTTAAGTCACT----GATATTGCCTCATCCCATCCCATACCTTTTGTTTTGGACACTTCAGATCCCATCAAGGGCACCCTCCTAAAAATTTCTCTCACACATCAGAATTCTTTTCACATAACATTCAAAACCCACCCATCTGCATCTGCTCTGCAATGGCTGAATCCATTACAGACAGCTGGAAAAGAACTCCCCTATGTGTACACACAGTGTGCGTCAATCCATGCCCGTTCAATAATCCCCTGCCAGGACACCCCCACTGCGAGGATCAGCTATTCTGCCCTTTTAAACATTCCCCAACAAATGAGCTCCGCAATGTCTGCTGCCCGCATGGGCAGAACTACCCCTAATACTGGAGAAGCCAAGGGGGCATGCCCTGATGATAAGTGGGTCATGCATGGAAGAGTTGTGGAGAATTTCTCAATGGAACAATCCATACCCCCTTATCTATTTGCGTTTGTGGTGGGACATATTGCTTCTAAGGAGGTTGGGCCAAGGACTAGGGTTTATTCTGAGCCTTGCCCTGTTCTGGAAGCTGCAGCACGAGAATTTGTTAATACCGAGGAGATGATCAAGCAGGCTGAGAGGCTGTTTGGGGACTATGATTGGGAGAGGTTTGATCTTCTGGTGTTGCCCCCTAGTTTTCCTTATGGTGGAATGGAGAATCCCAAGCTGGTTTTCTTGACACCCACTGCTATTGTGGGGGATTTGAGCGGAGGGCATATCGTGGCCCATGAGCTTGCTCACAGTTGGACTGGGAATCTGGTCACCAGTGCCACAAATAATGACTTCTGGATGAATGAGGTATTTTTTTTGAA--------CTATTTATTTTTGCTTAGGGTACAGCG------GTGAGTATTTGGGTCGCCTCAAAG--------------------------------------------------------------GCTCAATGTGAAGGGTATGTAATCTGGGTAGCCATATTACATTATTCCACAATTTCAATTTTGCTTAGGGTTCATCA-----------------CT------------------------------------------------------------------------------------------------------------------------------------
>TA17
-------------------------------------------------------------------------------------------------------------------------------AGACTCGGGCCATCCGTTGACAACACACATTGATCTTTCCCTGTATTTGGATTTCGATACGAAAACAATCGATGGGTCTGCAACCTATACTCTCCAACATTCCCACACGGGAGATCTCTTCATGGACACCAGATCCCTCACAATCCACACTGTTACAGACACACCCTCAATCAAGCCCATGCCTTTTTCTCTACAAGATTCAGACCCTATCAAAGGCACCCTTCTCAACATCTCTCTCAAAGACCATTCTTCTTTCCGTATAACATTCAAAACCCACGAATCTGCCTCGGCTCTTCAATGGCTGAATCCATCACAGACTGCAGGGAAAAAGCTCCCTTATGTTTATACCCAATGTCAGTCAATCCATGCTCGGTCAATATTCCCTTGTCAAGACACACCCAGAGCAAGGATTCGTTATTCTGCTCTGCTCAACATTCCCCAACAAATGAGTTCTGCAATGTCTGCTGCCCACATGGGAAGAGCTGAGCCCTGCATTGGTGAAGCCAATGGAGCATGCTCTGATCGCAAGTGGGTTGCCCATGGAAGAATTGTCGAGCGTTTCTCCATGCAGCAGCCCATTCCTCCTTATCTGTTTGCATTTGTGGCGGGAGATATTGCTTCTAGGGAAGTTGGTCCCAGGACTAGGGTTTATTCTGAGCCTTCTCCTATTCTGGAATCTGCCGAAAGGGAATTTGTCAACACGGAGGAGATGATTAAGCAGGCAGAGAACCTGTTTGGTGAATATGATTGGGAAAGATTTGATCTTGTGGTACTGCCCCCAAGTTTTCCTTATGGTGGCATGGAGAACCCTAGGCTGGTTTTCTTGACACCCACTGCAATTGTTGGGGATCTAAGCGGAGGGCATATTGTGGCACATGAGCTTGCTCATAGCTGGACAGGAAATCTCGTCACCAATGCCACAAACAATGATTTCTGGCTGAATGAGGTATGCATTATTAT-----CCTCAATTCCTAAATGGCGGTCAAACA---------ACCTGGACTATGATCTTACTTT------------------------------------------------------------------CAGTTTCAGCTGCA---------AGTTTCAATTCGTCAATTGCATAGCCTC----TCTCATCTGAGCATCAACAA-GAATGCCTAG--------------------------------------------------------------------------------------------------------------------------------------------
>TB39
TAAAGGGAGGATTCTAGCTGGCGAATCATCTTACATTAAATTACAGAGCTTACAATTGATGCTTTATGTTGTGGAGAAGTTGACGTGCATGAGAAATCATGGCTCCAATCGATCCTCACTCCTTCACAGACTCCGCCCATCCCCTGACCACCCACATCCATCTTTCCCTGTTTTTAGATTTTGACAGCAAAACAATTGATGGGTCTGCAACCTATACTCTCCCACACCGCTACACAGGGTCTCTCTTCCTCGACACCAGATCCCTCACAATACATACTGTTACAGACACACCCTCATCCAATCCCATACCATTTTCTCTGCAAAATTCAGACCCCATCAAAGGAACCCTTCTCAACATCTCTCTCACAGACCAATGCTCTTTCCACATAACGTTCAAAACCCATGAATCTGCTTCAGCTCTACAATGGCTGAACCCATCACAAACTGCAGGAAAAAAGCTCCCGTATGTTTATACCCAGTGCCAGCCAATTCACGCTCGTTCAATATTCCCTTGTCAAGACACACCCAGAGCAAGGATTCGTTATTCTGCTCTGCTCAACATTCCCCAACAAATGAGCTCTGCAATGTCTGCTGCTCGCATGGGTAGAGACGAGCCCTATAGCGGAGAAGGCAATGGAGCATGCCCTGATCACAAGTGGGTTACCCATGGAAGAGTTGTTGAGCATTTCTCCATGCACCAGCCCATACCCCCATACCTCTTTGCATTTGTGGTGGGGGATATTGTTTATAGGGAAGTAGGTCCCAGGACTAGAGTTTATTCTGAGCCTTCCCCTGTTCTGGAAGCCGCAGAAACAGAATTTGTGAATACGGAGGAGATGATCAAGCAAGCAGAGAGTCTGTTTGGTGAGTATGATTGGGAAAGATTTGATCTTGTGGTATTGCCCCCCAGTTTTCCTTATGCCGGAATGGAGAACCCCAGGCTTGTTTTCTTGACACCCACTGTAATTGTTGGGGATTTAAGCGGAGGGCAGATTGTGGCCCATGAGCTTGCTCACAGCTGGACTGGAAATCTCGTCACCAATGCTACAAACAATGACTTCTGGATGAATGAGGTATGTATGTACTATATTATACTACTCCCTTAAAGCTAGTAATTCATCTTGGGTGGTGTGTGATGTGGTCTTATATCCTATGCAGGGTGCAGAGAATTGTAGCCCTTAAAAGGACAAAAACTTCCAACCAGTATGCTGATTTTAAGACGCTCCTATATCAATCTTTGAATCTGACAAATGGATTAGTTTCTTCCATAGGCTGATTTGAGCATTGGGCTGGGATGTGCTATTTTAAGGGAGGATGTATCCAGACTACCTTATGAGAAGGGCTTTCAGTTCCTATGGCGTATTGAGCGTCAGGTTCTCTTAGCATTAACTATTATATTGGTAAGTGCCTTTGATGTGCTTCCATGAATGCACTTTGGTTTT
>TC31
GCATTTGCCATCGAGCTTTAAACCTGTGTCGAATCCACCATTCACCTTGGCCAGAGCCATCGTTTAGTAGATATTTTGATTTGGCAGAGGATTATAGTATGGCTCCAGTGGATCCTCACTCCTTCACAGATTCCGCCCATCCTCTAACAAAGCATGTCCATCTCTCATTGTATTTTGATTTTGATAGCAAAACGATTGATGGGTCTGCGATTCTGACTCTCGAAAGGTCATATTCTGGAGATCTATACCTTGATACCAGACGCCTCAAAATCCATGGAGTCACATCCTCTTCGTCTTCTGCTTCCATACCTTTCATTTTGGAAAATCCAGATCCTATCAAGGGCACTCTTCTCAGAGTTTCTCTTACAAATCAAATCTCTTTTATCATAACATTCAAAACCCATCCATCTGCTTCAGCTATTCAATGGTTGAATCCAGCACAGACTGCAGGGAAAAAATTCCCCTACGTCTATACGCAATGCCAGTCTATCCATGCTCGTTCTATATTCCCCTGTCAGGACACTCCCAGAGCGAGGATTCAGTACTCTGCTCTGCTCAACATTCCTGAACAGATGAGCTCTGTAATGTCTGCTGCCCGTCTGGACCGAATGGCTCCTCTCATAGGAGAAGCAAAGGGAGCATGCTCAGACGAGAAGTGGGCGATGCGTGGAAGAGTTGTTGAGCATTTTTCAATGCAGCAGCCAATACCTCCATATCTGTTTGCATTTGCAGTGGGGAATATTGTTTCTAAGGAGGTTGGTCCCAGGACTAGAATCTATTCTGAACCTTGTCCTGTTCTGGAAGCTGCCGAACATGAGTTCAAGAACACAGAAGAGATGATGAAGCAAGGGGAAAATCTATTTGGTGAATATGAATGGGAGAGATTCGATCTCCTTGTATTACCCCCGAGTTTCCCATATGGAGGAATGGAGAATCCCAGATTGGTCTTCTTAACCCCCACTGTCATCGTAGGGGATTTGAGTGGTGGGCAGGTTGTGGCGCATGAGCTTGCACATAGCTGGACCGGAAATCTCATCACTAATGCCACAAATAACGATTTTTGGCTAAATGAGGTATACCTAACTATATTTAAAACACGTTGTTGAAGATTTGCTTATTGAGTGGGAATGTTTTTTCAGGGTTTTACGACATATGCAGAGCGAAGAATCGTGGAAGTTGTACAGGGCGAGGAGCGTGCTGCTTTGAACATTGGGTTGGGCTGTTCAGAATTGAAGAATGAGATGCAAAGATTCAAGGATAATATGGATTTTACCAAATTGAGAACAAACCAGGAAGGGGTTGATCCCGATGATGTTTACTCTTCTGTTCCTTACGAAAAGGGTTTTCAGTTCCTTTGGCGTATTGAGCGTCAGGTCTT----ACTCTCTTTTCCATTTATTGCCGTATCTGTATGTTGCTCGTTTCTATTCCATTCCTACAG
>TN1
AATATAGGCAATCTGCTTCTATCAATTTTGATTGTGTGTTTGGTATATGCAGCTCTGTATTTCCTTGGAAGCTGGTACGAGTGATAATTTTATGAGAAATGGCGCCAATTGATCCTCACTCCTTCACAGACTCGAGCCATCCCCTCACAACCCACATCCATCTTTCTCTCTTCCTGGATTTTGACAGCAAAACAATCGATGGGTCTGCAACCTATTCTCTCCAACACCCCCACACAGGGACTCTCTTCCTCGACACCAGATCCCTCACAATCCACACAGTTACGGACGCGCCCTTGTCCAATCCCATACCATTTACTCTAGAAAATTCAGATCCCGTCAAAGGCACCCTTCTCAACATCTCTCTCACAGGCCAAACTTCTTTCCACATAACATTCAAAACCCATGAATCTGCTTCAGCTCTCTAATGGCTGAACCCATCCCAGACTGCAGGAAAAAGCCTACCGTATGTTTATACCCAGTGCCAGTCAATCCATGCTCGTTCAATATTCCCTTGTCAAGACACACCCAGAGCAAGGATTCGTTATTCTGCTCTGCTCAACATTCCCCACCAAATGAGCTCTGCAATGTCTGCTGCCCACATGGGTAGAGCTGAGCCCTGCACTGGAGAAGCCAATGGAGCATGCCCTGATAACAAGTGGGTTACCCATGGAAGAGTTGTAGAGCATTTCTCCACGCACCAACCCATACCCCCATATCTGTTTGCATTTGTGGTGGGGAATATAGTATTTGGGGAAGTCGGTCTGAGGACTAGAGTTTATTCTGAGCCTTCCCCTGTTCTGGAAGCTGCAGAAAGAGAATTTGTGAACACAGAGGAGATGATCAAGCAGGCCGAGAGCCTATTTGGGGAGTATGATTGGGAAAGATTTGATCTTGTGGTATTGCCCCCCGGTTTTCCTTATGGTGGAATGGAGAACCCCAGGCTTGTTTTCTTGACACCCACAGCAATTGTTGGGGATTTAAGCGGAGGGCAGATTGTGGCTCATGAACTTGCCCACAGTTGGACTGGAAATCTTGTCACCAATGCCACAAACAATGACTTCTGGATGAATGAGGTATGCATTATTTTT---TAGTGTATCTCTTAAAGGTAGTACCTCG---------AACAGGAACAAGTTCCTGCTTT------------------------------------------------------------------AGCAAATCTCAAGAGAGAATTTATCTGTAACTACTTCACTCAATTCTCAAGT---TCCACCCCAGCTTACGATACCGTTAATTCCGATAGAAAGATACTCTGGTGCAAGTCCCAGCCGTTTG-----------------AATTGACCATTTTATGATAGAAAGGCTGTCCCTGAATTCTGATAAAATAGTTCCTATTGCCGGATGCAA------------------
>TO14
AAAATAATCTTTATTCAGTGTTTCGCTTTCTATTTTATTATTATTCTGGTACGGTTTTCTTACGTCTGAATTAGGAAAAACCACGTGCGAGCGGAGAAATGGCTCCATTTGATCCTCACTCCTTCACAGACTCGAGCCATCCCCTGACAATTCACATTGATCTGTCCCTGTATTTGGATTTCGATACGAAAACAATCGATGGCTCTGCAACCTATACTCTCCAACATCTCCACTCAGGAGATCTCTTCCTGGACACCAGATCCCTCACAATCCACGCTGTTACAGACACACCCTCAACCAAGCCCATGCCTTTTTCTCTACAAAGTTCAGACCCCATCAAAGGCACCCTTCTCAACATCTTTCTCAAAGACCAATCTTCTTTCCGCATAACATTCAAAACCCATGAAACTGCCTCAGCTCTCCAATGGCTGAATCCATCACAGACTGCAGGGAAAAAGCTACCTTATGTTTATACCCAGTGTCAGTCAATCCATGCTCGTTCAATATTCCCTTGTCAAGACACACCCAGAGCAAGGATTCGTTATTCTGCTCTGCTCAACATTCCCCAACAAATGAGCTCTGCAATGTCTGCTGCCCACATGGATAGAGCGGAGCCCTGCGATGGAGAAGCCAATGGAGCATGCTCCGATGACAAGTGGGTTGCCCATGGAAGAGTTGTTGAGCGTTTCTCCATGCAGCAGCCCATACCTCCGTATCTGTTTGCATTTGTGGTGGGAGATATTGCTTCTAGGGAAGTGGGTCCGAGGACTAGAGTTTATTCTGAGCCTTCTCCTATTCTGGAAGCTGCAGAAAGGGAATTTGTTAACACGGAGGAGATGATTAAGCAGGCAGAGAACCTGTTTGGTGAATATGATTGGGAAAGATTTGATCTTGTGGTACTGCCCCCCAGTTTTCCTTATGGTGGGATGGAGAACCCTAGGCTGGTTTTCTTGACTCCCACTGCAATTGTTGGGGATTTAAGCGGAGGACATATTGTGGCCCATGAACTTGCTCACAGCTGGACTGGAAATCTTGTCACTAATGCCACAAACAATGATTTCTGGTTGAATGAGGTATGCATTATTAT----TCCTCAATTCCTTAATGGCTGTCACACA---------ACCTGTACTTTGATCTTACTTT-------------------------------------------------------------------ATCTGCTCCTATACTGTGGTTCAATTTGCTAATTTCAATTGCACAGCCTC----TCTCATCTGAGCATC------------------------------------------------------------------------------------------------------------------------------------------------------------
>TPL03
AAATTCTACTATTTAATAAAAATCGATTCCAATGCCTTTCAGATATGAATAGCACACAATAACTTCTAAAGAATTGCAACTGGGTTGTAAGTGAAGAAATGGCACCACTTGATCCTCACTCCTTCACAGACTCCTCCCATCCCCTCACCACCCACATCCATCTCTCTCTCTATTTCGATTTCCATTCCAAAACAATTGATGGGTCTGCAACCTACACACTCCAATTCCCCTTCACTGGCGATCTCTTCCTTGACACAAGATCACTAACCATTCACTCTGT---TACAGACCTCCAATGCAATCCCATACCGTTTGCTTTGGAGACTTCAGACCCAATCAAGGGCACCCTTCTTAGAATCTCTCTCACCGGTCAAGACTCCTTCATAGTAATATCCAAAACCCATCCATCTGCTTCGGCTCTCCAATGGCTAAACCCAGCACAGACAGCTCAAAAAACGCTTCCTTACGTATACACTCAATGTCAGTCTATCCATGCTCGTTCAATATTCCCATGCCAAGATACCCCCAGAGCAAGAATTCGCTACACCGCTCTGCTAAACATTCCCCAAGAAATGAGCTCTGCAATGTCTGCAGCCCACATGGGAAGAACTCCCCCTGCAATTGGAGAATCCAAAGGAGCATGCCCTGATGATAAGTGGGTTATGAATGACAGAGTTGTAGAACACTTCTCAATGCAGCAACCCATACCTCCTTATTTGTTCGCATTTGTGGTGGGGAACATTGTTTCAAAGGAAGTTGGGCCAAGGACTACGGTTTATTGTGAGCCCTGTCCCACTCTGGAGGCTGCAGCAATGGAGTTTGTGAACACAGAAGAGATGATAAAACAGGCGGAGGGGCTGTTTGGGGATTATGATTGGGAGAGATTTGATTTGTTGGTGTTGCCTCCAAGCTTCCCCTATGGAGGAATGGAGAATCCCAGATTGGTGTTTTTGACTCCCACTGTGATTGTAGGGGATACCAGTGGAGGGCAGGTTGTGGCACATGAGCTTGCTCACAGTTGGACTGGGAATCTAGTCACCAATGCCTCAAACAATGATTTCTGGTTGAATGAGGTGAGCAGGGATCC--------TCACTCAGGAGTCAGGAA---------------AATGTATTTCTGGCTTTTCTTTTC----------------AG--------------------------------------------------------------------------------------------------------------------------------------------------------------------------------------------------------------------------------------------------------------------------------
>WN5
AGCAGGGAAGGGAAATTGGAGAACACAGCCCGATGAGCGTTGAATCTAAAGTCCGTTTCTAGGTTTCTATATCCAACATTTAGAGATTTTATTTAGCAATGGCTCCCATAGATCCCCATTCCTTCACGGTCTCTGAGCATCCTCTGATCACTCATGTCTCTTTGTCGCTTTACTTCGATTTTGATAACAGAACCATCGATGGCTCTGCAATGCTTATTCTCCCAACTCCACATAGCGGCGATTTCTACCTGGACACAAGGTGCCTCAAAATCCACGGAGTCCACGACCCCACGTTACGCAATCCCATACCCTTCAGTCTCGAGACCTCGGACCCCATCAAGGGCACCCTTCTCAGGGTCTCTTTGACAGACCAGGCTTCCTTGGTAGTAACGTTCCAGACCCATCAATCCGCCTCGGCTCTCCAATGGCTGAATCCATCGCAGACCACGGGGAAAAGGCTCCCTTATGTGTACACCCAGTGCCAGTCGATCCACGCGCGGTCCATATTCCCGTGCCAGGACACCCCCAGAGCGAGAATGCGGTACTCGGCCCGGCTCAACATTCCGGAGCAAATGAGCTCCGTCATGTCCGCCACTCACCAGGGCAGAGCGCCACCATGCGCGGAAGAAGCCATGGGAGCCTGCCGTGACGACAGGTGGGTCATGCACGGCAGAGTGGTGGAGCATTTCTCGATGGCGCAGCCCATACCCCCTTATCTGTTTGCGTTTGCCGTGGGAAACATCGTTTATAAGGAGGTCGGTCCTAGGACCAGGATTTACTCGGAGCCTTCCCCGGTTTTGGAAGCTGCAGAGGTCGAGTTTAGGAACACCGAGGAGATTATCAAGCAGGGGGAGAAGCTCTTTGGGGCCTACGAGTGGGAGAGATTCGATCTGCTGGTACTGCCCCAGAGCTTCCCCTATGGAGGAATGGAGAATCCCAGAATGGTGTTCTTGACTCCAACGGTTATTGTGGGGGATTTGAGCGGAGGGCAGGTTGTGGCGCACGAGCTTGCCCACAGCTGGACTGGGAACCTCATCACCAATGCCTCCAATAACGATTTCTGGCTAAACGAGGTCCACCCAAAAAAGAAACTTTTGTTGGGTTGGCTGTGGGTTTTGATTTTTTATTTTTGGGTGCAGGGGTTTACAACTTATGCAGAAAGGAGAATTGTTGAAGCGGTGGATGGGGAGGAGCGCGCCGCTTTGAACATTGGATTGGGGTGTTCGGGCCTGAGGGAGGAGATGGAGAGATTCAAGGACAGAATGGAGTTTACCAAGCTGAGGACAAACCAGGAAGGCGTCGATCCTGATGATGTTTACTCTTGTGTGCCCTACGAAAAGGGTTTTCAGTTCCTTTGGCGTATTGAGCGTCAGGTGGGTGTTTTGGTTTTTTCTGGATGAAGTGGTATATATATTATAGGGGGGTCTTTGGCCCAATCCGTT
>WS10
----------------------------------------------------------------------------------------------------------------------------------------------------------------------------------------------------------------------------------------------------------------CAGGTGTCTTAAAATCCAGGGAGTTCAAGATGCCACACTAACAAACCCTATACCTTTTGTCTTAGACACTTCAGACTCCATCAAAGGAACCCTTCTTAAGGTCTCTCTCACAGATCAAATTTCCTTCAATGTAACATTCAAAACCCATCAATCTGCTTCAGCCCTTCAATGGCTAAACCCATCACAAACTGCAGGAAAAAAGTTACCTTATGTTTACACCCAATGCCAGTCAATTCATGCTCGCTCTATCTTCCCTTGCCAGGACACTCCAAGGGCAAGAATTAGGTATTCTGCCCTGCTCAACATTCCTCAAGAGATGAAGTCAGTAATGTCTGCTTCCCACACAGGAAGAGCAACCCCATGCAAGGGAGAAGCCAGGGGAGCATGCTCTGATCATAAGTGGGTTTCTCATGAAAGGATTGTAGATCATTTCTCAATGCACCAGCCCATACCTCCTTATCTCTTTGCATTTGCAGTGGGAAATATTACTTACACGAATGTTGGCCCTAGGACTAGGATTTTCTCTGAGCCTTCCCCTGTTCTGGAAGCTGCAGAGCTTGAATTTAGAAATACAGAGGAGATTATCAAGCAGGGGGAGGAGCTTTTTGGGGATTATGAATGGGAAAGGTTTGATCTTTTGGTATTGCCATTTAGTTTTCCATATGGAGGAATGGAGAATCCCAGATTGGCCTTCTTAACTCCTACTGTTATTGTTGGAGATAGGAGCGGTGGGCAGGTTGTTGCACATGAGCTTGCCCACAGTTGGACTGGAAATCTTATATGTAACGCCTCCAATAATGATTTCTGGTTAAATGAGGTCGAAATCTAAATACCATTTCAAAGTTTCTGAAATCTGATAACCCTTATAAAAATTTTTCTATAGGGCTTTACTACATATGCAGAGAGAAGAATCGTTGAAGCTGTGGAGGGCGAGGAGCGTACTGCTCTTAACATAGGATTGGGATGCGCGGGGCTGAGGGATGATATGGAAAGATTCAAGGACAATATGGAGTTTACCAAGCTGAGGACGAATCAGGAAGGCGTAGATCCTGATGATATTTATTCTTGTGTGCCTTATGAAAAGGGTTTTCAATTCCTTTGGCGAATTGAGCGTCAGGTGGGTACTTGTTTTTAACCTTTTCTGCAGGGTTGCTTGATTCTTAGGAAAAGTGGTCCATCCGGATGA
>WW11
-------------------------------------------------------------------------------------------------------------------------------------------------------------------------------------------------------------------------------------------------------------------------------------------------------------------------------------TTCGGATCCCATCAAAGGCACCCTTCTCAATATCTCTCTCACAAACCAATCTTCTTTCCGTATAATATTCAAAACCAATGAATCCGCCTCAGCTTTGCAATGGCTGAATCCATCGCAGACTGCAGGGAAAAAGCTACCTTATGTATACACCCAATGTCAGTCAATTCATGCTCGTTCGATATTCCCTTGTCAAGACACACCCAGAGCAAGAATTCGTTATTCCACTCTGCTCAACATTCCACAGCAAATGAGCTCTGCAATGTCTGCTGCTCACATGGGTAGAGCCGAGCCCTGCATTGGAGAAGCCAATGGAGCATGCAAAGATGACAAGTGGGTTGCCTATGGAAGACTTGTTGAGCGTTTCTCTATGCAGCAGCCTATACCTCCCTATCTGTTTGCATTCGTGGTGGGGGATATTGCTTCTAGAGAAATTGGTCCCAGAACTAGGGTTTATTCTGAGTCTTCTCCTATTCTCGAAGCTGCAGAAAGGGAATTTGTTAACACTGAGGAGATGATCAAGCAGGCAGAGAACCTGTTTGGTGAATATGTTTGGGAAAGATTTGATCTTGTAGTACTGCCACCCAGTTTTCCTTATGGTGGGATGGAGAACCCTAGGTTGGTTTTCATGACACCTACTGCAATTGTTGGGGATTTAAGCGGAGGACATATTGTGGCCCATGAGCTTGCTCACAGCTGGACAGGGAATCTCGTCACCAATGCCACAAATAATGATTTCTGGTTGAATGAGGTATGTATTGTTAT----TCCTCAATTCCTCAACGTCTGTCCAAACA--------ACCTGAGCTATGATCTTACATA------------------------------------------------------------------TAAATTACCTCAAAAAAGTGTGACATTAATACGCATACTATAATACATCTA----TTCACAACTCTCTCCAGTCT-GAATTTATCTGTAATTTTGTCTGTCAATTCCCAAGTTG----------------------------------------------------------------------------------------------------------------
