# Supplementary material for: Development of a Target Enrichment Probe Set for Conifer (REMcon)
Source: Biology (Basel). 2024 May 22;13(6):361. doi: 10.3390/biology13060361 (PMC11200496; doi:10.3390/biology13060361)
Supplement: Supplementary file 1 [file biology-13-00361-s001.zip › biology-2960267-supplementary/Sup data/secapr_alignments_paralogs/59.fasta]

>AA3
AGCTTTGGAATACTTATATGTTTTTAGTATGGTTTGCATTAGAACCAGTTTGGAGTACAAGCACTTTTGTTTGTTTCAAATAAGAGAGTCTTTGCATTGCAGAAGTTCTAAAGTAGTTTTGTTGTTTTTATACCTTGGATAGTGCACCATTTCTTTAATAGGACAAAGGTGTGTTGTCAGTCGAGCACTTGCTTGTGATTCTAATTAGACAGGGACAAGCTTCAGAATGGGCATTACTGAGACGCCACTCCAGTGAAGATCTGTTTGGGGTACAAATATGTGGTGCATATCCTGACATGATTGCACATACAGTGGAGCTGATTGAGCGAGAGTGTTCTGTTGACTTTATTGACATTAACATGGGATGCCCTATAGATATTGTGGTTAACAAAGGAGCTGGGTCTTCTCTTCTTAATAAACCTGTAAAGATGCAAAATATAATAAAAGCTGCTGCTACAACCATTGAAAAGCCTCTCACGGTCAAGGTGTGCACTGCCAATGAAATAGTTTTGATTGATTGTCAGGGGTCATCGTGAATTAGAAACTATGTTCTAGCTTTAGATTTCGTACAATGCATGTAAGCGATAGTGATTCTGTAAGCATATTGAGCAAATGGATATCTTAGCCTCCATCAGCTAAAGGGCCTAGCATTCAAGGTTCTTTAGTTCATGCCTTTCTTTTTATGACTCTTGCTAGATCTGTCGAATGATACTAAGT-------AAATGAAATGAGTAGTTGATATTTTCAAACGT--TTAGCTCTGCTGATTGTTTTGC----TATAGTCTACATATGCTGCTTTATTATTTTTCTAGAATAAAGTATACATGTTTTCTTTGGCTAGGTCCGAACAGGCTATTTTGAAGGGAGGAACTGTGTCCATTCGCGGATTTCAGATTTTAGTAAAGCGGGAGCAGCAGCAATAACAATACATGGAAGAACACGGCAGCAACGGTACAGCAAGCTTGCAGATTGGGATTATATCTACCAGTGTGCACAAGCAGCACCAGATGATCTGCAGGCTGTAGGGAATGGAGATATTTTTGCTTATACAGATTGGAATGAACATCTAGAGAATGGGACAAACCTCTCAACATGCATGATTGCTCGAGGAGCCTTAATTAAGGTTTGCTACATAGTCACTAGCTATATATTCTGGTTGCATTGTGTTT--ACCTCAAGGAGACCACTGTGGTTCTGAAACTCTTCTGATTTTAACTGTTGCATATTGTATTTTTGCT-TGATCCTGTTCTTTCACGATCTTC--TTGGATTAGTTTTGTATTAAATTAACAACTCAAAGGGAATGCTTACTTAATCAACTATTAATACAGTAATCCAGATGTTAAGTTTGTAAGGTGATTTATGAG---------
>AA60
----------------------------------------------------------------------------------------------------------------------------------------------------------------------------------------------------------------------------------------------------------------------------------------------------------------------------------------------------------------------------------------------------------------------------------------------------------------------------------------------------------------------------------------------------------------------------------------------------------------------------------------------------------------------------------------------------------------------------ATTGTATTCTATTCA---------AAGGATATGCATTAGATGATCTTTATACTAGTGCTTATTTCTGCTGATTATACTGGTGTGCACAATCTACAGAAGCTACTTAATTCT--TTGAGAATTAAATTATACATGTTTTCTTGGGATAGGTGCGGACTGGCTATTTTGAAGGGAGGAACCTGGTCCATTCACGAATGTCAGATATTAGTAAATCAGGAGCAGCAGCAATAACAATACATGGACGAACTCGGCAGCAACGCTACAGCAAGCTTGCAGACTGGGATTACATCTATGAGTGTGCACGACAGGCACCTGTTGATCTGCAGGTTGTTGGTAATGGAGATATTTTTGCTTACACAGATTGGAATGAGCATCTGGAAAATGGGACAAATCTTTCAACTTGCATGGTTGCCCGAGGAGCCTTAATCAAGGTTTCATACATGTCAACTGGTTATGTTTTCTGGTTGCATTGTTCTTTTATTCTGCTGAGCTTTTGTATGTTCTAAAAATCTTA-----TGAGGGGAACGTCAATACTTACCAAATATGATAGGCTTAATCTTACATTATTATATATGTCAGTCCTCTAATTTTACAGTATTTGCAGCCATGGATATTCACAGAAATCAAGGAACAAAGGCATTGGGATATAAGCTCAGGAGAGAGATTGG-------------
>AAR4
AGCTTTGGAATACTTATATGTTTTTAGTATGGTTTGCATTAGAACCAGTTTGGAGTACAAGCACTTTTGTTTGTTTCAAATAAGAGAGTCTTTGCATTGCAGAAGTTCTAAAGTAGTTTTGTTGTTTTTATACCTTGGATAGTGCACCATTTCTTTAATAGGACAAAGGTGTGTTGTCAGTCGAGCACTTGCTTGTGATTCTAATTAGACAGGGACAAGCTTCAGAATGGGCATTACTGAGACGCCACTCCAGTGAAGATCTGTTTGGGGTACAAATATGTGGTGCATATCCTGACATGATTGCACATACAGTGGAGCTGATTGAGCGAGAGTGTTCTGTTGACTTTATTGACATTAACATGGGATGCCCTATAGATATTGTGGTTAACAAAGGAGCTGGGTCTTCTCTTCTTAATAAACCTGTAAAGATGCAAAATATAATAAAAGCTGCTGCTACAACCATTGAAAAGCCTCTCACGGTCAAGGTGTGCACTGCCAATGAAATAGTTTTGATTGATTGTCAGGGGTCATCGTGAATTAGAAACTATGTTCTAGCTTTAGATTTCGTACAATGCATGTAAGCGATAGTGATTCTGTAAGCATATTGAGCAAATGGATATCTTAGCCTCCATCAGCTAAAGGGCCTAGCATTCAAGGTTCTTTAGTTCATGCCTTTCTTTTTATGACTCTTGCTAGATCTGTCGAATGATACCAAGT-------AAATGAAATGAGTAGTTGATATTTTCAAATGT--TTAGCTCTGCTGATTGTTTTGC----TATAGTCTACATATGCTGCTTTATTATTTTTCTAGAATAAAGTATACATGTTTTCTTTGGCTAGGTCCGAACAGGCTATTTTGAAGGGAGGAACTGTGTCCATTCGCGGATTTCAGATTTTAGTAAAGCGGGAGCAGCAGCAATAACAATACATGGAAGAACACGGCAGCAACGGTACAGCAAGCTTGCAGATTGGGATTATATCTACCAGTGTGCACAAGCAGCACCAGATGATCTGCAGGTTGTAGGGAATGGAGATATTTTTGCTTATACAGATTGGAATGAACATCTAGAGAATGGGACAAACCTCTCAACATGCATGATTGCTCGAGGAGCCTTAATTAAGGTTTGCTACATAGTCACTAGCTATATATTCTGGTTGCATTGTGTTT--ACCTCAAGGAGACCACTGTGGTTCTGAAACTCTTCTGATTTTAACTGTTGCATATTGTATTTTTGCT-TGATCCTGTTCTTTCACGATCTTC--TTGGATTAGTTTTGTACTAAATTAACAACTCAAAGGGAATGCTTACTTAATCAACTATTAATACAGTAATCCAGATGTTAAGTTTGTAAGG--------------------
>AF1
--------------------------------------------------------------------------------------------------------------------------------------------------------------------------------------------------------------------------------------------------------------------------------------------------------------------------------------------------------------------------------------------------------------------------------------------------------------------------------------------------------------------------------------------------------------------------------------------------AGAACAGTAATGACTCTAAAAAGTATACCTAAGAGCATATATCTGAGATTCCATCAGTTAAAGGCCCTTGCAGTAAACGTTCTTTCTATTCTTGTCTTTCTC-----------ATGCCATCTATTAAGTGTAAATCATTCAAAGTGAGTGATATGGCATGG--GATCTATTCTAGTAT--TTGGCTCTGCTGATTATATCTTTGCAATCAATCTAACTAGTCTATTCTATTTCTTTTCTTGAATAAACTATATATGCTTGCTTTGACTAGGTGCGGACAGGTTATTTCGAAGGGAGAAACTGTGTCCACTCACGAATTACAGATATTAGTAAAGCAGGAGCAGCAGCAATAACAATACATGGACGAACTCGGCAGCAACGTTACAGCAAGCTTGCAGATTGGAATTACATCTATCAGTGTGCACAGGAAGCACCTAATGATCTGCAGATTATCGGGAATGGAGATATTTTTGCTTATACAGATTGGAATGAACACCTGAAGAACGGGACAAATCTCTCCACGTGTATGATTGCTCGAGGATCCTTAATAAAGGTACATGGT--------TAATGGCTGTACCTCCTGTTGGGCTGTGTGTATTCTAAGGAATTTCCTTTGGTTCTGGAAAACCTCTGATATAAACTGCTGTACTTCAGATTTTTTT--TAATGAATTTGTTTTAACATTTTTTCTTGTAAGAGTTGATTATGATGTTAGTACCTTGAAGGAAATGTATTGCTTTATCAACTCTTCATGCAATAGTTTTACTTCGTTCTTTATAATGTCTCAGAAAATTTTGAATC
>AG2
-----------------------------------------------------------------------------------------------------------------------------------------------------------------------------------------------------------------------------------------------------------------------------------------------------------------------------------------------------------------------------------------------------------------------------------------------------------------------------------------------------------------------------------------------------------------------------------------------------------------------------------------------------------------------------------CTTTCTATTCTTGTCTTTCTC-----------ATGCCATCTATTAAGTGTAAATCATTCAAAGTGAGTGATATGGCATGG--GATCTATTCTAGTAT--TTGGCTCTGCTGATTATATCTTTGCAATCAATCTAACTAGTCTATTCTATTTCTTTTCTTGAATAAACTATATATGCTTGCTTTGACTAGGTGCGGACAGGTTATTTCGAAGGGAGAAACTGTGTCCACTCACGAATTACAGATATTAGTAAAGCAGGAGCAGCAGCAATAACAATACATGGACGAACTCGGCAGCAACGTTACAGCAAGCTTGCAGATTGGAATTACATCTATCAGTGTGCACAGGAAGCACCTAATGATCTGCAGATTATCGGGAATGGAGATATTTTTGCTTATACAGATTGGAATGAACACCTGAAGAACGGGACAAATCTCTCCACGTGTATGATTGCTCGAGGATCCTTAATAAAGGTACATGGT--------TAATGGCTGTACCTCCTGTTGGGCTGTGTGTATTCTAAGGAATTTCCTTTGGTTCTGGAAAACCTCTGATATAAACTGCTGTACTTCAGATTTTTTT--TAATGAATTTGTTTTAACATTTTTTCTTGTAAGAGTTGATTATGA--------------------------------------------------------------------------------------------
>AH26
--------------------------------------------------------------------------------------------------------------------------------------------------------------------------------------------------------------------------------------GGTGTCTTTACATATGGTTCATGGAATGTTGACCCAGGGTTCTAAACTCTTTGCAT---------------------------------------------------------ACCTATTATTGGATTTACCTTGGGGAAGATGTATCTTGCACCTCTTACAACTGTAGGGAATCTTCCTTTTCGAAGATTGTGCAAGCTTTTGGGTGCAGATATCACT------------------------------------------------------------------------------------TGTGGTGAAATGGCCATGTGCGCTAATCTTCTACTTGGACAAGCTTCCGAATGGGCATTG-TTAAGACGACATTCTAGTGAAGATTTGTTTGGTGTACAAATTTGTGGTGCGTATCCAGACATGTTGCACATGCAGTGGAGTTAATTGAGCAGG----AGTGTACTGTTGATTTTATTGATATCAATATGGGATGCCCTATAAACATTGTGGTGAACAAAGGA-GCAGGTTCTTCCCTTCTTACAAA----ACCTACAAGACTGCAAAACACAATTAAAGCTGCTGCTGGAATCATGGAAACTTTGACAGTTAAGGTACGAACAGACTATTTTGAAGGAAAGAATTGTGTCCACTCACTGATTCCAGATATCAGTAAATCGGGCGCAGCGGCTATAACAATACATGGGCGAACTCGACAGCAACGTTACAGCAAGCTTGCCGATTGGGATTACATCTACCAGTGTGCAAGAAAAGCCCCTGATGATATGCAGGTAGTGGGAAATGGAGATATTTTGGTGTACACAGACTGGAATGAACATCTGAGGAATGGGTCAAGTCTTTCAACATGCATGCTTGTTCGAGGAGCCCTACAAATCCGATGTGTCACGCGCAAAAGGTTCATTACACTGTCAGTAAATGGGTCGACGGCAAGCCAGAAAAATCAGTCGTGCGAGATCTTCCCTCTCAGGACTGACGATCTATTTCCAATGCAGTGCAGTGAA----------------AGGGTTATTGTTTTATGCTATACTTGAGATTATAGCAAATTATTTGAACTTTCATTACCTTGTTTGTTGTGTTGTCATTTGGATTATCTCTGGC-----------------
>AME1
AGCTTTGGAATACTTATTTGTTTTTAGTATGGTTTGCATTAGAACCAGTTTGGAGTACAATCACTTTTGTTTCTTTCAAATAAGAGAGTCTCTGCATTGCAGAAGTTCTAAAGTAGTTTTGTTGTTTTTATACCTTGGATAGTGCACCATTTCTGTAATCGGACAAAGGTGTGTTGTCAGTCAAGCACTTGCTTGTGATTCTAATTAGACAGGGACAAGCTTCAGAATGGGCATTACTGAGACGTCACTCCAGTGAAGATCTGTTTGGGGTACAAATATGTGGTGCATATCCTGACATGATTGCACATACAGTGGAGCTGATTGAGCGAGAGTGTGCTGTTGACTTTATTGACATTAACATGGGATGCCCTATAGATATTGTGGTTAACAAAGGAGCTGGGTCTTCTCTTCTTAATAAACCTGTAAAGATGCAAAATATAATAAAAGCTGCTGCTGCAACCATTGAAAAGCCTCTCACGGTCAAGGTGTGCACTGCCAATGAAATAGTTTTGATTGATTGTTGGGGGTCATCGTGAATTAGAAACTATGTTCTATCTTTAGATTTCCTACAATGCATGCAAGCGGTACTGATTCTGTAAGCATATTTAGCAAACGGATGTCTTAGCCTCCATCAGCTAAAGGGCCTAGCATTCAAGGTTCCTT------------------------------------TGTCGAATTATACCATGT-------AAATGAAATGAATAGTTGATATTTTCAAATGT--TTAGCTCTGCTGATTGTTTTAC----TCTTGTCTACATATGCTGCTTTATTATTATTCTAGAATAAAGTATACATGTTTTCTTTGGCTAGGTCCGAACAGGCTATTTTGAAGGGAGGAACTGTGTCCATTCGCGGATTTCAGATTTTAGTAAAGCAGGAGCAGCAGCAATAACAATACATGGAAGAACACGGCAGCAACGGTACAGCAAGCTTGCAGATTGGGATTATATCTACCAGTGTGCACAAGCAGCACCAGATGATCTGGAGGTTGTAGGGAATGGAGATATTTTTGCTTATACAGATTGGAATGAACATCTAAAGAATGGTACAAACCTCTCAACATGCATGATTGCTCGAGGAGCCTTAATTAAGGTTTGCTACATAGTCACTAGCTATATATTCTGGTTGCAATGTGTTT--ACCTCAAGGAGACCACTGCAGTTCTGAAACTCCT---------------------------------------------------------------------------------------------------------------------------------------------------------------------------
>AP25
--------------------------------------------------------------------------------------------------------------------------------------------------------------------------------------------------------------------------------------------------------------------------------------------------------------------------------------------------------------------------------------------------------------------------------------------------------------------------------------------------------------------------------------------------------------------------------------------------------------------------------------------------------TACCTGAGTCTCTATCATGTTGGGGTCTTAACATTCATGGTTCTCTGT-----------GTTCCAACTGTTCTTTTTTGGACTAG--ATTGTTTAATTTACTGCTCTGTAATATGGGATTTGGA--ATAGCTTTGCTCATTATATTTG----TATCATCTAGGCATGGCATTTTAGTCCGGAAT-ATACTAAATGTTTCATATTTTCTTTGGTTAGGTACGAACAGGCTATTATGAAGGAAAGAATTGTGTCCACTCACTCATTCCAGATATCAGTAAATCGGGTGCAGCGGCTATAACAATACATGGGCGAACTCGACAGCAACGTTACAGCAAGCTTGCTGATTGGGATTACATCTACCAGTGTGCAAGACAAGCCCCTGATGATCTGCAGGTAGTGGGAAATGGAGATATTTTGGCGTACACAGACTGGAATGAACATCTGAGGAATGGGTCAAATCTTTCAACATGCATGCTTGCTCGAGGAGCCTTAATCAAGGTTTGTTAGATAGGTCATGGCTAAGTTTTCTAGCTGCTAAA---------------------------------AATCTTCGGGTGTGTAGTGCTGTACATTGCATGTTGGCTTTCTGAGCCTTTCTCTTCCCTGGTCTT--CTTCAAAACCATGACAAAAAAATAGTGTGACGAAGGAAATGTAACATTG--------------------------------------------------------------
>APA47
--------------------------------------------------------------------------------------------------------------------------------------------------------------------------------------------------------------------------------------------------------------------------------------------------------------------------------------------------------------------------------------------------------------------------------------------------------------------------------------------------------------------------------------------------------------------------------------------------------------------------------------------------------GTAATTCCGTACTTACTAGCTATCTCCCTTCTTAGACAAGAA--CAGT-----------GGTGACTCCGTAAAAGTACATCCAAGAGCATATATCTGAGATTCATGGTTGATCTATTCTAGTAT--TTGGCTCTGCTGATTATATCTATGCAATCAATCTACCTATTCTATTCTATTTCTTTTCTAGAATAAACTATATATGCTTGCTTTGACTAGGTGCGGACAGGCTATTTCGAAGGGAGAAACTGTGTCCACTCACGAATTACAGATATTAGTAAAGCAGGAGCCGCAGCAATAACAATACATGGACGAACTCGGCAGCAACGTTACAGCAAGCTTGCAGATTGGGATTACATCTATCAATGTGCACAAGAAGCACCTGATGATCTTCAGATTATCGGGAATGGAGATATTTTTGCTTATACAGATTGGAATGAACATCTGAAGAATGGGACAAATCTCTCCACGTGTATGATTGCTCGAGGATCCTTGATAAAGGTACATGGT--------TAATGGCTGTACCTCCTGTTGCGCTGTGTGTATTCTAAGGAATTTCATTTGGTTCTGAAAAACCTCTGATATAAACTGCTGTATGTTAGATTTAGATTTTTATGAACTTGTTCTAACATTTTTCCTTGCAAGAGTGGATTAGGATGTTAGTAGCTTGAAGGAAATGTATTGCTTTACCAACTCTTAATGCAATAGTTTTGATTTGTTCTTTCTAATGTCTCAGAAATTTTGAGTCA
>AS57
---------------------------------------------------------------------------------------------------------------------------------------------------------------------------------------------------------------------------------------------------------------------------------------------------------------------------------------------------------------------------------------------------------------------------------------------------------------------------------------------------------------------------------------------------------------------------------------------------------------------------------------------------------------------------GAAATG-------------------------------------------------------------------CAGGATATGCATTAGATGATCTCTCTTCAAGTGCTTATGTCTGCTGATTATATTAGTATATATAATCTACATAAGCTATATAATTC---TTTGAGAATAAGTTATACATGTTTTTTGGGGATAGGTGCGGACAGGCTATTTTGAAGGGAGGAACCTGGTCCATTCACGAATTTCAGATATTAGTAAATCAGGAGCAGCAGCAATAACAATACATGGACGAACTCGGCAGCAACGCTACAGCAAGCTTGCAGACTGGGATTACATTTATGAGTGTGCACAACAAGCACCTGATGATCTGCAGGTTGTTGGTAACGGAGATATTTTTGCTTACACAGATTGGAATGAGCATCTGAACAATGGGGCAAATCTCTCAACATGCATGGTTGCACGGGGAGCCTTAGTCAAGGTTTTCTACATGCCAACTGTTTATATTTTCTGGTTGCAATGTTCATGTATTCTACTGAGTTTTCTTTGGTTCTAAATGTCGTATGATATGAAGGGAATGCTATA----------------------------------------------------------------AT-----------------------------------------------------------------------------------
>ASA51
-------------------------------------------------------------------------------------------------------------------------------------------------------------------------------------------------------------------------------------------------------------------------------------------------------------------------------------------------------------------------------------------------------------------------------------------------------------------------------------------------------------------------------------------------------------------------------------------------------------------------------------------------------------------------------------------------------------------------------------------------------------------------------------------------------------------------------------------------AATAAAAACTATACATGCTTTCTTTGGCTAGGTGCGAACAGGCTATTTCGAAGGGAGAAACTGTATCCACACACGAATCACAGATATTAGTAAAGCAGGAGCAGCAGCAATAACAATACATGGACGAACTCGGCAGCAACGCTACAATAAGCTTGCAGATTGGGATTACATCTATCAATGTGCACAAGAAGCACCTGATGATCTGCAGGTTGTTGGGAATGGGGATATTTTTGCTTATACAGATTGGAATGAACATCTGAAGAATGGGACAAATCTCTCCACGTTTATGATTGCTCGAGGATCCTTAATAAAGGTACATGAT--------TAATGGCTGTACCTCCTGTTGT----------------------------------------------------------------------------------------------------------------------------------------------------------------------------------------------------------------------
>CB35
-----------------------------------------------------------------------------------------------------------------------------------------------------------------------------------------------------------------------------------------------------------------------------------------------------------------------------------------------------------------------ACAGCATTTATGACTAAGTAAGAGGCTTACATTGGATGGAGCATAGCATTTATGACCAGGT------------------------------------------------------------------------------------------------------------------------------------------------------------------------------TTTGACTGATCATTTCACTTGGATGGACTATTTTCAATAAACATATTGATATTACATTTTAGATTACATTGGATGAAGTATAGCAT-----------TTATGACCAGGTTTAGATGGATCAAT-------ACATAGGCATGAATTATCTTCAGATGAACATA--TCACATATTACATTTTCACACA----CAGCTTCTAGGCATGGCATTCTAGTTTGGAATAAGACTAAATTGTCCATATTTTCTTTGGTTAGGTGCGAACAGGTTATTTTGAAGGAAAGAATTGTGTCCACTCACTGATTCCAGATATCAGTAAATCAGGAGCAGCGGCTATAACAATACATGGACGAACTCGACAGCAACGTTACAGCAAGCTTGCTGATTGGGATTACATCTACCAGTGTGCGAGACAAGCCCCTGATGATCTGCAGGTTGTGGGAAATGGAGATATATTGGCATACACAGACTGGAATGAACATCTGAAGAATGGGTCAAATCTTTCAACATGCATGGTTGCTCGAGGAGCCTTAATCAAGGTTCATTATATTGGTCATGGCCAAGTTTTCTCATTGTCATATTTCTTTT-----TCTTAATTTCAATCCTGCAAAAAATCTTGTGGCATGTAGTGCTGTACATCCAATGTTGCCTTTCTTCCCTTTTCTTCAAA--------ACCATGGCAAATGCCATGAAGGAAATGTAACATTGCTAACCAACCATCAAGAAAATAATTCTGATATATTATTGGGTCCTGTGCGGTTGAATTTGTCTTTCGTAGCCATGG
>CD18
--------------------------------------------------------------------------------------------------------------------------------------------------------------------------------------------------------------------------------------------------------------------------------------------------------------------------------------------------------------------------------------------------------------------------------------------------------------------------------------------------------------------------------------------------------------------------------------------------------------------------------------------------------------------------------------------------------------------------------------------------------------------------------------------------------------------------------------------------------------CATG-TTTTTGGGGATAGGTGCGGACAGGCTATTTTGAAGGGAGGAACCTGATCCATTCACGAATTTCAGATATTAGTAAATCAGGAGCAGCAGCACTAACAATACATGGAAGAACTCGGCAGCAACGCTACAGCAAGCTTGCAGACTGGGATTACATCTATGAGTGTGCACAACAAGCACCTGATGAATTGCAGGTTGTTGGTAATGGAGATATTTTTGCTTATACAGATTGGAATGAGCATCTGAAAAATGGGACAAATCTCTCAACATGCATGGTTGCTCGAGGAGCCTTAGTCAAGGTTTTCTACCTGTCAACTAATTATATTTTTTGGTTGCAATGTTCTTTTAT-----------------------------------------------------------------------------------------------------------------------------------------------------------------------------------------------------------
>CDE34
-------------------------------------------------------------------------------------------------------------------------------------------------------------------------------------------------------------------------------------------------------------------------------------------------------------------------------------------------------------------------------------------------------------------------------------------------------------------------------------------------------------------------------------------------------------------------------------------------------------------TTGACTGATCATTTCACTTGGATGGACTATTTTCAATAAACATATTCATATTACATTTTAGATTACATTGGATGAAGTATAGCAT-----------TTATGACCAGGTTTAGATGGATCAAT-------ACATAGGCATGAATTATCTTCAGATGAACATA--TCACATATTACATTTTCACACA----CAGCTTCTAGGCATGGCATTCTAGTTTGGAATAAGACTAAATTGTCCATATTTTCTTTGGTTAGGTGCGAACAGGTTATTTTGAAGGAAAGAATTGTGTCCACTCACTGATTCCAGATATCAGTAAATCAGGAGCAGCGGCTATAACAATACATGGACGAACTCGACAGCAACGCTACAGCAAGCTTGCTGATTGGGATTACATCTACCAGTGTGCAAGACAAGCCCCTGATGATCTGCAGGTTGTGGGAAATGGAGATATATTGGCATACACAGACTGGAATGAACATCTGAAGAATGGGTCAAATCTTTCAACATGCATGGTTGCTCGAGGAGCCTTAATCAAGGTTCATTATATTGGCCATTGCCAAGTTTTCTCATTGTCATATTTCTTTT-----TCTTAATTTCAATCCTGCAAAAAATCTTGGGGCATGTAGTGCTGTACATCCAATGTTGCCTTTCTTCCCTTTTCTTCAAA--------ACCGTGGCAAATGCCATGAAGGAAATGTAACATTGCTAACCAACCATCAAGAAAATATTTCTGATATATTATTGGGTCCTGTGCGGTTGAATTTGTCTTTTGTAGCCATGG
>CF38
------------------------------------------------------------------------------------------------------------------------------------------------------------------------------------------------------------------------------------------------------------------------------------------------------------------------------------------------------------------------------------------------------------------------------------------------------------------------------------------------------------------------------------------------------------------------------------------------------------------------------------------------------------------------------AGGTTCTTTCTGTTCCTGCCTTCCTTTTTTGACTCTTGCTAGATCAGTCGACTTATCTTCATGTGAAGTGCATGATATGAATTGGTTGATTTATTCGTGTGC--TTAGCTGTCCTAATTATGTTGG----TATAATCTACGTGCTTTATTCTATTCTTCTTTGAGAATAAATTATAAGTGTTTTATTTTTGTAGGTGCGAACAGGCTATTTTGAAGGGAGGAATCTTGTTCACTCTCGAATTTCAGATATTAGTAAATCAGGAGCAGCGGCAATAACAATACATGGACGAACTCGGCAGCAACGCTACAGCAAGCTTGCAGACTGGGCTTACATCTACGAGTGTGCACAGCAAGCATCTGATGATCTGCAAGTTGTTGGAAATGGAGATATTTTTGCTTACACAGATTGGAATGAACATCTGAATAATGGGGCAAATCTCTCAACATGCATGGTTGCTCGAGGAGCCTTAGTCAAGGTTTGCTACATAGCTGCTAGCTATATTTTCTGGTTGCAATGTTTTTGCATGCTTCAAAGTTTTCTATGGTTTGAAAACTCTTTTGATATGAACTGTTGTACATTAGATTTTTGCT-TGATCCTGTTCTTTACATCTTC----TTGGAAGAGTTTTGTCTAAAATTAGCACTTTGAAGGGAATGCAATATTTAATCAACTATTAATACAACAGTTGTAATGTCT------------------------------
>CH19
----------------------------------------------------------------------------------------------------------------------------------------------------------------------------------------------------------------------------------------------------------------------------------------------------------------------------------------------------------------------------------------------------------------------------------------------------------------------------------------------------------------------------------------------------------------------------------------------------------------------------------------------------------------------------------------------------------------------------------------------------CAGGATATGCTTTGGGTGATCTTTCTTCTAGTGCTTATA--TGGTAATTTTATTAGTTGATACAATCTAGAAAAGCTACCCAATTC---TTTGAGAATAAATTATACATG-TTTTTGGGGATAGGTGCGGACAGGCTATTTTGAAGGGAGGAACCTGATCCATTCACGAATTTCAGATATTAGTAAATCAGGAGCAGCAGCACTAACAATACATGGAAGAACTCGGCAGCAACGCTATAGCAAGCTTGCAGACTGGGATTACATCTATGAGTGTGCACAACAAGCACCTGATGAATTGCAGGTTGTTGGTAATGGAGATATTTTTGCTTATACAGATTGGAATGAGCATCTGAAAAATGGGACAAATCTCTCAACATGCATGGTTGCTCGAGGAGCCTTAGTCAAGGTTTTCTATCTGTCAACTAATTATATTTTCTGGTTGCAATGTTCTTTTATTCTACTGAGCTTTTGTTGGTTTTAAAAATCTTATGATGTGAAGACAATGTTATACTTAACCAAGTATGATAGGCTTAACGCTA--------TATATGGGAGT-CTCTAATTATATAGTGTTTTCAGCCGTGGATATTC-----------------------------------------------------------------
>CHA37
------------------------------------------------------------------------------------------------------------------------------------------------------------------------------------------------------------------------------------------------------------------------------------------------------------------------------------------------------------------------------------------------------------------------------------------------------------------------------------------------------------------------------------------------------------GCATGGTTGTTCTATTGGTTATTCTACTTCCACATGCAATAGTTATAACGATTC-CATACAAATATGTATCAATAGACATC----------TCAACCCTCCACCTCAGGATCGAAGGTTCTTTCTGTTCCTGCCTTCCTTTTTTGACTCTTGCTAGATCAGTCGACTTATCTTCATGTGAAGTGCATGATATGAATTGGTTGATTTATTCGTGTGC--TTAGCTGTCCTAATTATGTTGG----TATAATCTACGTGCTTTATTCTATTCTTCTTTGAGAATAAATTATAAGTGTTTTATTTTTGTAGGTGCGAACAGGCTATTTTGAAGGGAGGAATCTTGTTCACTCTCGAATTTCAGATATTAGTAAATCAGGAGCAGCGGCAATAACAATACATGGACGAACTCGGCAGCAACGCTACAGCAAGCTTGCAGACTGGGCTTACATCTACGAGTGTGCACAGCAAGCATCTGATGATCTGCAAGTTGTTGGAAATGGAGATATTTTTGCTTACACAGATTGGAATGAACATCTGAATAATGGGGCAAATCTCTCAACATGCATGGTTGCTCGAGGAGCCTTAGTCAAGGTGTGCTACATAGCTGCTAGCTATATTTTCTGGTTGCAATGTTTTTGCATGCTTCAAAGTTTTCTATGGTTTGAAAACTCTTTTGATATGAACTGTTGTACATTAGATTTTTGCT-TGATCCTGTTCTTTACATCTTC----TTGGAAGAGTTTTGTCTAAAATTAGCACTTTGAAGGGAATGCAATATTTAATCAACTATTAATACAACAGTTGTAATGTCTGGTTTATAATGTCAT---------------
>CJ24
TGAGACTGAAGAATAATTTGATTATGACACAAATTAAATCTAAATCTAAAGTTATTTCATATTTGTCTCATCATATTTTCAAATATGCATATTCTCATCTAATGTTCTTTGTATAATAAGGCTGAGTTTGCGGGTCTTGACTTTTCATTTTTCTTTAATGTGACAAATTTCTGTTGTAAGTGTCAAGTTTCCTACTGTTTGAACTGAAACAGGGACAAGCTTCAGAATGGGCATTATTAAGACGTCATTCCAGTGAAGATTTGTTTGGGGTACAAGTTTGTGGTGCATATCCAGATATTGTTGCACGTGCAGTGGAACTCATTGAGCGGGAGTGTGTTGTTGACTTTATTGACATTAACATGGGATGTCCAATAGACATTGTGGTAAACAAGGGAGCTGGTTCTTCTCTTCTTACCAAGCCTGTAAAAATGCAGAATGTAATAAAAGCTGCTGCTGCAACCATAGAAAAACCTCTCACAGTCAAGGTATATCTCATGCACTAGCCTGTTTTCCTCAGTTATTGTGGATCATCTTAACAATGCACGTCTGGTCTACTTGTTATTCTGATTT--GACACAATATTACTAGTAATTC--CATACAAAATGTATTAAGAGGTACTTCAACCTTCATCACCACAGGCATCTGCCACTAAATGTTCTTGGTGCTCCTTCCTTTCTTTTGCTGAGTCTGCTAGATCAATTGAATTGTATTCATAGGAAGTGCAGGATGTGCAATAGATGATCTTTCTTCAAGTGCTTTTGTCTGCTGAT-ATATTAGTGTATATAATTTACAGAAGCTACCTAATTC---TTTGAGAATAAATTATACATG-TTTTTTGGGATAGGTGCGGACAGGCTATTTTGAAGGGAGGAACCTGGTCCATTCACGAATTTTAGATATTAGTAAATCAGGAGCAGCAGCAATAACTATACATGGACGAACTCGGCAGCAACGCTACAGCAAGCTTGCAAACTGGGATTACATTAATGAGTGTGCACAACAAGCACCTGATGATCTGCAGGTTGTTGGTAATGGAGATATTTCTGCTTACACAGATTGGAATGAGCATTTGAATAATGGGGCAAATCTCTCAACATGCATGGTTGCTCGAGGAGCTTTAGTCAAGGTTTTCTACATGGCAACTGATTATAATTTCTGGTTACAATTTTCATGTATTCTACTTAGCTTTCTTTGGTTCTAAAAATCTTATGATGTGAAGGGAACGCTATACCTAACCAATTATGATAGGTTCAATGTTA--------TATACGTGAGTCCTCTAATTATATAGTGTTTGCAGCCATGGATATTCACGGAAATCAAGGAACAAAGGCATTGGGACATAAGTTCTGGGGAGAGGTTTGACATT--------
>CK7
GTCTTTTAAATACTAATTTATTCTTGATATTTTTTGCTGCTGAACTCATCTAGGGTACAGACCATTTTTTCTGGTTCAAGCAAAAATATTGTATTTTTGCTGAAACACCAAATTATCTCTGTTGTTTCTATATCCTGCATATTTTCGTTTTTCTTTAATGTGACAAAGTTGTGTTGTAAGTCAAGCAGTTATTACTGTTTCAACTGAAACAGGGACAAGCTTCAGAGTGGGCATTGTTAAGACGTCATTCCAGTGAAGATTTGTTTGGGGTACAAATTTGTGGTGCATATCCAGATATTGTTGCACGTGCAGTGGAGCTCATTGAGCAAGAGTGTGTTGTTGACTTTATTGACATTAACATGGGATGTCCAATAGACATTGTGGTAAACAAGGGAGCTGGTTCTTCTCTTCTTACCAAGCCTGTAAGAATGCAGAATGTAATAAAAGCTGCTGCTGCAACCATAGAAAAACCTCTCACTGTTAAGGTATATCTCATGCACTAGCCTATTTTCCTCAGTTATTGTGGATCATTTTGAGAATGCGTGTCTGGTCTACTAGTTATTCTACCTC--CACGCAATACTAATAGTAATTCGCACTAATATATGTATTAATAGATATCTCAACCTCCATCACCACAGGAACCTGCCACTAAATGTTCTTTGTGCTCCTGCCTTTCTTTTGCTGACTCTACTAGATCAATTGAATTGTATTCATAGGAAGTTAAGGATATGCATTAGATGATCTCTCTGCATGTGCTTATCTCTGCTGATTATATTAG----TATAATCTACAGAAGCTACATAATTC---TTTGATAATAAATTATACATGTTTTTTTGGGATAGGTGCGCACTGGCTATTTTGAAGGGAGGAACCTGGTCCATTCACGAATTTCAGATATTAGTAAATCAGGAGCAGCAGCAATAACAATACATGGACGGACTCGGCAGCAACGCTACAGCAAGCTTGCAGACTGGAATTACATCTATGAGTGTGCACAAGCAGCACCTGATGATCTGCAGGTTGTTGGTAATGGAGACATTTTTGCTTACACAGATTGGAATGAGCAACTGAATAATGGGGCAAATCTCTCAACATGCATGGTTGCTCGAGGAGCTTTAGTCAAGGTTTTCTACATGGCACCTAGTTATATTTTCTGGTTGCAATGTTCATGTATTCTACTGAGCTTTCTTTGGTTCTAAAAATATTATGATATGAACTGCT---------------------------------------------GTACATTAGAATTTTGCCTGATCCCGTCCTTT-------------------------------------------------------------------------------
>CL6
-----------------------------------------------------------------------------------------------------------------------------------------------------------------------------------------------------------------------------------TCCTCATCTTATGCCAAAAATAACAATAGAAATACCATCAAAAGCAAGAGGAAAGGCTT----------------------CCTGTCAAAACTGACCAAGACAAAGGATGTATCAAAGCCACGGATAAGCATATGAAATGTTTGATAGATGTCTCAAGGAAGTTTTGTTTACTGTAATGCAATTTGACTTCGTTCTTATGATGCGGCTATGCAGA-------------------------------------------------------------------------------------------TTATGTATTGGGCATCCTTCTCAATATAATTTTGTGGGACAAGCTTCACAATGAGCATT--GTTAAGATGTCATTCCAGTTAAATTTGTTTGGGGTACAAATTTGTGGTACATATCCAGATATCTTGCACGTGTAGTGGAGTTCATGGAGCAGG----ATTGTGTTGTTGACTTTATTGACATTAACATGGGATGTCCAATAGACATTGTGGTAAAATAAAGGAGTTGGTTCTTCTATTCTTAAAAA----GCCTGTAAGAATGTAGAATGTAATAAAAGCTGCTATTGTAACCATGGAAACTCTCATAGTTAATGTGTGCACTGGCTATTTTGAAGGGAGGAACCTGGTCCATTCACGAATTTCAGATATTAGTAAATCAGGAGCAGCAGCAATAACAATACATGGACGGACTCGGCAGCAACGCTACAGCAAGCTTGCAGACTGGAATTACATCTATGAGTGTGCACAAGCAGCACCTGATGATCTGCAGGTTGTTGGTAATGGAGACATTTTTGCTTACACAGATTGGAATGAGCAACTGAATAATGGGGCAAATCTCTCAACATGCATGGTTGCTCGAGGAGCTTTAGTCAAGGTTTTCTACATGGCACCTAGTTATATTTTCTGGTTGCAATGTTCATGTATTCTACTGAGCTTTCTTTGGTTCTAAAAATATTATGATATGAACTGCTGTACATTAGAATGTTGCC-TGATCCCGTCCTTTCATTAGCTCC--TTGGAAGAGTTGTGTATAAATTTAGCACCTTGAAGGGAATGCTATACTTATCCAAATACGATAGTTC--------------------------------------------
>CM9
----------------------------------------------------------------------------------------------------------------------------------------------------------------------------------------------------------------------------------------------------------------------------------------------------------------------------------------------------------------------------------------------------------------------------------------------------------------------------------------------------------------------------------------------------------------------------------AGTAATAAATTAAGAAAAGTTGTAAGAGGCTGTTCACCCCCTCTTATTCTTGTGCCGTGCTCTACACCATCAACACTGCCATTTCCCACTAGATGTTCTTGGTGCTTCTGCCTTTCTTTTGCTGACTCTGCTAGATCAATTGTATCGTATTCA---------AAGGATATGCATTAGATGATCTTTATACTAGTGCTTATTTCTGCTGATTATACTGGTGTGCACAGTCTGCC-----------TTTCT--TTGAGAATTAAATTATACATGTTTTTCTGGGATAGGTGCGGACAGGCTATTTTGAAGGGAGGAACCTGGTCCATTCACGAATGTCAGATATTGGTAAATCAGGAGCAGCAGCAATAACAATACATGGACGAACTCGGCAGCAACGCTACAGCAAGCTTGCAGACTGGGATTACATCTATGAGTGTGCCGGACAGGCACCTGCTGATCTGCAGGTTGTTGGTAATGGAGATATTTTTGCTTACACAGATTGGAATGAGCATCTGAAAAATGGGACAAATCTTTCAACTTGCATGGTTGCCCGAGGAGCCTTAATCAAGGTTTCATACATGTCAA------ATGTTTTCTGGTTGCATTGTTCTTTTGTTCTGCTGAGCTTTTGTATGTTCTAAGAATCTTA-----TGAGGAGAACGTCAATACTTACCAAATATGATAGGCTTAATCTTACATTATTATATATGCCAGTCCTCTAATTTTACAGTATTTGCAGCCATGGATATTCACAGAAATCAAGGAACAAAGGCATTGGGATATAAGCT----------------------------
>CO8
-------------------------------------------------------------------------------------------------------------------------------------------------------------------------------------------------------------------------------------------------------------------------------------------------------------------------------------------------------------------------------------------------------------------------------------------------------------------------------------------------------------------------------------------------------------------------------------------------AAAGTTGTAAAAGGCTGTCACCCCCCTCTCATTCTTGTGCCGTGCTCTACACCAACAACACTGACATTTTCCACTAAATGTTCTTGGTGCTTCTGCCTTTCTTTTGCTGACTCTGCTAGATCAATTGTACTGTATTCA---------AAGGATATGCATTAGGTGATCTTTATACTAGCGCTTATTTCTGCTGATTAAACTGATGTGCACAATCTACAGAAGCTAATTATTCT---TTGAGAATTAAATTATACACGTTTTTCTGAGATAGGTGCGGACAGGCTATTTTGAAGGGAGGAACCTGGTCCATTCACGAATATCAGATATTGGTAAATCAGGAGCAGCAGCAGTAACAATACATGGACGAACTCGGCAGCAACGCTACAGCAAGCTTGCAGACTGGGATTACATCTATGAGTGTGCGCAACAGGCACCTGTTGATCTGCAGGTTGTTGGTAATGGAGATATTTTTGCTTACACAGATTGGAATGAGCATCTGAAAAATGGGACAAATCTTTCAACTTGCATGGTTGCCCGAGGAGCCTTAATCAAGGTTTCATACATGTCAACTGGTTATGTTATCTGGTTGCATTGTTCTTTTATTCTGCTGAGCTTTTGTATGTTATAAAAATCTTA-----TGAGGGGAACGTCAATACTTACCAAATATTATAGGCTTAATCTTACATTAT--TATATGTCAGTCCTCTAATTTTACAGTATTTGCAGCCATGGATATTCACAGAAATCAAGGAACAAAGGCATTGGGATATAAGCTCAGGGGAGAGATTGGACATATTAAAAGA
>CP16
ATCTTTTGAATACTAATTAATTCTTGATTTTCTTTTGGTGCGAACTAATCTAGGCTATAAACCATTTTTTCTGATTCAAGCAAGTTTCTCGTGTTTTTTCTGAAACTCCAAATTAGCTCTGTTGTTTCTATATCCTGGATGATTTTGTTTTTCTTTAATGTGACAGGGTTCTGTTGTAAGTTAAGTATCTACTACTATTTCAACTGAAACAGGGACAAGCTTCAGAATGGGCATTATTAAGACGTCATTCTAGTGAAGATTTGTTTGGGGTACAAATTTGTGGTGCATATCCAGATATTGTTGCACGTGCAGTGGAACTCATTGAGCGGGAGTGTATTGTTGACTTTATTGACATTAACATGGGATGTCCAATAGATATTGTGGTAAACAAGGGAGCTGGTTCTTCTCTTCTTACCAAGCCTGTAAAAATGCAGAATGTCATAAAAGCTGCTGCTGCAACCATGGAAAAACCTCTCACAGTTAAGGTATATCTCATGCACTAGCCTATTTTCCTCAGTTATAGTGGATCATCTTGAGAATGCATGTCTGGTCTACTTGTTACTCTAATTTGATACACTATATTACTAGTTATTCATACAACTATATGTATTGATAGGTATCTCAACCTCCATCACTGCAGACATCTGTCATTATATGTTCTTGGTACTCCTGCTTTTCTTTTGTTGACTCTGCTAGATCAATTGAATTGTATTTATAGGAACTGCAGGATATGCATTGGATGATCTTTCTTCTAGTGCTTATGTCTGCTGATTATATTAGTAAATACAATCTACAGAAGCTACCCAATTC---TTTGAGAATAAATTATACATG-TTTTTGGGGATAGGTGCGGACGGGCTATTTTGAAGGGAGGAACCTGGTCCATTCGCGAATTTCAGATATTAGTAAATCAGGAGCAGCAGCACTAACAATACATGGACGAACTCGGCAGCAACGCTACAGCAGGCTTCCAGACTGGGATTACATCTATGAGTGCGCACAACAAGCACCTGATGAATTGCAGGTTGTTGGTAATGGAGATATTTTTGCTTACACAGATTGGAATGAGCATCTGAAAAATGGGACAAATCTCTCAACATGCATGGTTGCTCGAGGAGCCTTAGTCAAGGTTATCTACATGTCAACTGGTTATATTTTCTGGTTGCAATTTTCTTTTATTCTACTGAGCTTTTGTTGGTTCTAAAAATCTTATGATGCGAAGACAATGTTATACTTAACCAAATATGATAGGCTTGACGTTA--------TATATGCGAGTCCTCTAACTATATAGTGTTTTCAGCCATGGATATTCACTGAAATCAAGGAACAAAGGCATTGGGACATAAGCTCTGGGGAGAGATTTGACATTTTAAAAGA
>CP161
ATCTTTTGAATACTAATTAATTCTTGATTTTCTTTTGGTGCGAACTAATCTAGGCTATAAACCATTTTTTCTGATTCAAGCAAGTTTCTCGTGTTTTTTCTGAAACTCCAAATTAGCTCTGTTGTTTCTATATCCTGGATGATTTTGTTTTTCTTTAATGTGACAGGGTTCTGTTGTAAGTTAAGTATCTACTACTATTTCAACTGAAACAGGGACAAGCTTCAGAATGGGCATTATTAAGACGTCATTCTAGTGAAGATTTGTTTGGGGTACAAATTTGTGGTGCATATCCAGATATTGTTGCACGTGCAGTGGAACTCATTGAGCGGGAGTGTATTGTTGACTTTATTGACATTAACATGGGATGTCCAATAGATATTGTGGTAAACAAGGGAGCTGGTTCTTCTCTTCTTACCAAGCCTGTAAAAATGCAGAATGTCATAAAAGCTGCTGCTGCAACCATGGAAAAACCTCTCACAGTTAAGGTATATCTCATGCACTAGCCTATTTTCCTCAGTTATAGTGGATCATCTTGAGAATGCATGTCTGGTCTACTTGTTACTCTAATTTGATACACTATATTACTAGTTATTCATACAACTATATGTATTGATAGGTATCTCAACCTCCATCACTGCAGACATCTGTCATTATATGTTCTTGGTACTCCTGCTTTTCTTTTGTTGACTCTGCTAGATCAATTGAATTGTATTTATAGGAACTGCAGGATATGCATTGGATGATCTTTCTTCTAGTGCTTATGTCTGCTGATTATATTAGTAAATACAATCTACAGAAGCTACCCAATTC---TTTGAGAATAAATTATACATG-TTTTTGGGGATAGGTGCGGACGGGCTATTTTGAAGGGAGGAACCTGGTCCATTCGCGAATTTCAGATATTAGTAAATCAGGAGCAGCAGCACTAACAATACATGGACGAACTCGGCAGCAACGCTACAGCAGGCTTCCAGACTGGGATTACATCTATGAGTGCGCACAACAAGCACCTGATGAATTGCAGGTTGTTGGTAATGGAGATATTTTTGCTTACACAGATTGGAATGAGCATCTGAAAAATGGGACAAATCTCTCAACATGCATGGTTGCTCGAGGAGCCTTAGTCAAGGTTATCTACATGTCAACTGGTTATATTTTCTGGTTGCAATTTTCTTTTATTCTACTGAGCTTTTGTTGGTTCTAAAAATCTTATGATGCGAAGACAATGTTATACTTAACCAAATATGATAGGCTTGACGTTA--------TATATGCGAGTCCTCTAACTATATAGTGTTTTCAGCCATGGATATTCACTGAAATCAAGGAACAAAGGCATTGGGACATAAGCTCTGGGGAGAGATTTGACATTTTAAAAGA
>CR44
---------------------------------------------------------------------------------------------------------------------------------------------------------------------------------------------------------------------------------------------------------------------------------------------------------------------------------------------------------------------------------------------------------------------------------------------------------------------------------------------------------------------------------------------------------------------------------------------------------------------------AACCATAGGACGTAGCCTTGCATGGTTCTTTATTCCTTTTTTTCTTTTTAAAGTCTGGTTAGGTATTTACTTTTGCC-----------AAAACAGTGCTGAATTCTAAAATGTT-----------GCTCTCTCCCAAGTGCGTATCTCTACTG--ACTAGTGATCTTTGGTAGTCTC----CTAAGTGCATGGA---ATTAATAGTCTTGAACAAGTATGACTTCTCCATCTTTTCTTTGGTTAGGTGCGAACAGGCTATTTTGAAGGGAGGAACTGTATCCATTCATTACTTTCAGATATGAGTAAGTCGGGAGCAGCAGCAATAACAATACATGGGCGGACTCGGCAGCAACGTTACAGCAAGCTTGCAGATTGGGATTACATCTACCAGTGTGCTAGGCAGGCCCCCAATGATTTGCAGATTGTAGGGAATGGAGATGTTTTCTCCTACACAGATTGGGATGAGCATCTAAGGAATGGGTTAAACCTGTCAACATGCATGATTGCTCGAGGAGCTTTAATTAAGGTTTGCCACATAACTTACAGCTATATTTTCCGGTACCTGTC-------------ACTAAAATCTCCTGATATGAAGGGTTGCGCAATCAAAGCTTAGTTTTCTTCTGTTATTGCCACTTTTTTTT-----------------CTTTCTTTCCAGGTCATCTCGGAGGCCC-----------------------------------------------------------------------------------
>CT15
ATCAAAATGGAGATGACTGTCTGCAGAAAATAGATTGTTTGGGATGAAAGAAAATCTCAAATTGAACATGTTAAAACAAAGATTGATTTTGATACCTGATAAAGATTCCAAGTTGAATTTGAGAAGCTCATAGATTTTAGAGAGTTGTACCTCTTACAAGTTGGAAATCTTCCTTTCCGATTTAGGAGCAGATATCACTTGTGGTGAAGCAGGGACAAGCTTCAGAATGGGCATTATTAAGACATCATTCTAGTGAAGATTTGTTTGGGGTACAAATTTGTGGTGCATATCCAGATATTGTTGCACGTGCAGTGGAACTCATTGAGCGGGAGTGTATTGTTGACTTTATTGACATTAACATGGGATGTCCAATAGATATTGTGGTAAACAAGGGAGCTGGTTCTTCTCTTCTTACCAAGCCTGTAAAAATGCAGAATGTCATAAAAGCTGCTGCTGCAACCATGGAAAAACCTCTCACAGTAAAGGTATATCTCATGCACTAGCCTATTTTCCTCAGTTATAGTGGATCATCTTGATAATGCATGTCTGGTCTACTTGTTATTCTAATTTGATACGCTATATTACTAGTTATTCATACAACTATATGTATTGATAGGTATGTCAACCTCCATCACTGCAGACATCTGTCATTATATGTTCTTGGTACTCCTGCCTTTCTTTTGTTGACTCTGCTAGATCAATTGAATTGTATTTATAGGAACTGCAGGATATGCATTGGATGATCTTTCTTCTAGTGCTTATGTCTACTGATTATATTAGTATATACAATCTACAGAAGCTACCCAATTC---TTTGAGAATAAATTATACATG-TTTTGGGGGATAGGTGCGGACGGGCTATTTTGAAGGGAGGAACCTGGTCCATTCGCGAATTTCAGATATTAGTAAATCAGGAGCAGCAGCACTAACAATACATGGACGAACTCGGCAGCAACGCTACAGCAGGCTTGCAGACTGGGATTACATCTATGAGTGCGCACAACAAGCACCTGATGAATTGCAGGTTGTTGGTAATGGAGATATTTTTGCTTACACAGATTGGAATGAGCATCTGAAAAATGGGACAAATCTCTCAACATGCATGGTTGCTCGAGGAGCCTTAGTGAAGGTTATCTACATGTCAACTGGTTATATTTTCTGGTTGCAATTTTCTTTTATTCTACTGAGCTTATTTTGGTTCTAAAAATCTTATGATGTGAAGACAATGTTATACTTAACCAAATATGATAGGCTTAATGTTA--------TGTATGCGAGTCCTCTAACTATATAGTGTTTTCAGCCATGGATATTCACTGAAATCAAGGAACAAAGGCATTGGGACATAAGCTCTGGGGAGAGATTTGACATTTTAAAAGA
>DA12
ATATTTTTAATACTAATTTATTCTTGATTAGTTTTTTGCTGAGAACTAATGTAGGATATAGGCCGTTTTTTTAATTCAAGCATATTTCTCATCTTTTTCCTGAAACACCAAATCAGCTCCGTTGTTTCTATATTCTAGATGATTTTGTTTTTCTTTAATGTGATAAATTTATTTTTTAAGCTTAGTATTTACTACTGTTTCAACTGAAATAGGGACAAGCTTCAGAATGGGCATTATTAAGGCGTCATTCTAGCGAAGATTTGTTTGGGGTACAAATTTGTGGTGCATATCCAGATATTGTTGCACGTGCAGTGGAACTCATTGAGCGGGAGTGTGTTGTTGACTTTATTGACATTAACATGGGATGTCCAATAGATATTGTGGTAAACAAGGGAGCTGGTTCTTCTCTCCTGACCAAGCCCGTAAAAATGCAGAATGTCATAAAAGCTGCTGCTGCAACCATGGAAAAACCTCTCACAGTTAAGGTATATCTCATGCACTAGCCTATTTTCCTCAGCTATTGTGGATCAGGTTGATAATGCATGTCTGATATACATGTTATTCTAAATATATATACAATATTAGTAGTTATTGATGCAACTATACGTATT-ATAGGTATCTCAACCTCCATCACCACTGACATTTTCCTCTAAATGTTCTTGGTGCTCCTGCCTTCCTTTTGGTGACTCTGCTAGATCAATTGTATTGTATTCA---------AAGGATATGCATTAGATGATCTTTCTTCTAGTGTTTATGTCTGCTGATTATACTGGTGTATACAATCTACAGAAGCTACATAATTCT--TTGAGAATTAAATTATACATGTTTTTCTGGGAAAGGTGCGGACTGGCTATTTTGAAGGGAGGAACCTGGTCCATTCACGAATGTCAGATATTGGTAAATCAGGAGCAGCAGCAATAACAATACATGGACGAACTCGGCAGCAACGCTACAGCAAGCTTGCAGACTGGGATTACATCTATGAGTGTGTGCAACAGGCACCTGATGATCTGCAGGTTGTTGGTAATGGAGATATTTTTGCTTACACAGATTGGAATGAGCATCTGAAAAATGGGACAAATCTTTCAACTTGCATGGTTGCCCGAGGAGCCTTAATCAAGGTTTTATACATGTCAACTGGTTATGTTTTCTGGTTGCAATGTTCTTTTATTCTGCTGAGCTTTTGTTTGTTCTAAAAATCTTATAATGTGAAGGCCAAGTTAATACTTACCAAATAGGATAGGCTTAATGCTACATTATTATATATGTGAGTTCCCTAATTATACAGTATTTGCAGCCATGGATATTCACAGAAATCAAGGAACAAAGGCATTGGGATATAAGCTCTGGAGAGAGATTTGACATATTAAAAGA
>DB53
---------------------------------------------------------------------------------------------------------------------------------------------------------------------------------------------------------------------------------------------------------------------------------------------------------------------------------------------------------------------------------------------------------------------------------------------------------------------------------------------------------------------------------------------------------------------------------------------------------------------------------------------------------------AGGGCCTTGCAGTAAACGTTCTTTATGTTCTTGTCTTTCTC-----------ATGCCATCTATTAAGTATAAATCATGCAAAGTGAATGACATTACATGT--GATCTATTCTAGTAT--TTGGCTCTGCTGATTATATCTATTCAATCAATCTAACCAGTCTATTCTATTTCTT----TGAATAAACTATACATGCTTGCTTTGACTAGGTGCGGACAGGCTATTTTGAAGGGAGAAACTGTGTTCACTCACGAATTACAGATATTAGTAAAGCAGGAGCAGCAGCAATAACAATACATGGACGAACTCGGCAGCAACGTTACAGCAAGCTTGCAGATTGGGATTACATATATCAGTGTGCACAAGAAGCACCTAATGATCTGCAGATTATCGGGAATGGAGATATTTTTGCTTATACAGATTGGAATGAGCATCTGAAGAATGGGACAAATCTCTCCACGTGTATGATTGCTCGAGGGTCCTTAATAAAGGTACATGGT--------TGATGGCTGTAGCTCCTGTTGGGCTATGTGTATTCTAAGGAATTTCCTTTGGTTATGGAAATCTTCTGATATAAACTGCTGTACATTAGATTCTTTT--TAATGAACTTATTCTAACATTTTCCCTTGCAAGGGTTGATTATGATGTTAGTAAC----------------------------------------------------------------------------------
>DC1
---------------------------------------------------------------------------------------------------------------------------------------------------------------------------------------------------------------------------------------------------------------------------------------------------------------------------------------------------------------------------------------------------------------------------------------------------------------------------------------------------------------------------------------------------------------------------------------------------------------------------------------------------------------------------------------------------------------------------------GTATAAATCATGCAAAGTGAATGACATTACATGG--GATCTATTCTAGTAT--TTGGCTCTGCTGATTATATCTATTCAATCAATCTAACTAGTCTATTCTATTTTTTTTCTTGAATAAACTATACATGCTTGCTTTGACTAGGTGCGGACAGGCTATTTCGAAGGGAGAAACTGTGTTCACTCACGAATTACAGATATTAGTAAAGCAGGAGCAGCAGCAATAACAATACATGGACGAACTCGGCAGCAACGTTACAGCAAACTTGCAGATTGGGATTACATATATCAGTGTGCACAAGAAGCCCCTAATGATCTGCAGATTATCGGGAATGGAGACATTTTTGCTTATACAGATTGGAATGAGCATCTGAAGAATGGAACAAATCTCTCCACGTGTATGATTGCTCGAGGGTCCTTAATCAAGGTACATGG-----------------------------------------------------------------------------------------------------------------------------------------------------------------------------------------------------------------------------------------------------
>DD1
---------------------------------------------------------------------------------------------------------------------------------------------------------------------------------------------------------------------------------------------------------------------------------------------------------------------------------------------------------------------------------------------------------------------------------------------------------------------------------------------------------------------------------------------------------------------------------------------------------------------------------------AATATCTGAGATTCCATCAGTTCAAGGGCCTTGCAGTAAACGTTCTTTGTGTTCTTTTCTTTCTC-----------ATTCCATCTATTAAGTATAAATCATGCAAAGTGAATGATATGACATGG--GATCTATTCTAGTAT--TTTGCTCTGTTGATTATATCTATGCAATCAATCTAACTAGTCTATTCTATTTCTTTTTTTGAATAAACTATACATGCTTGCTTTGACCAGTTGCGGACAGGCTATTTCGAAGGGAGAAACTGTGTCCACTCACGAATTACAGATATTAGTAAAGCAGGAGCAGCAGCAATAACAATACACGGACGAACTCGGCAGCAACGTTACAGCAAGCTTGCAGATTGGGATTACATCTATCAGTGTGCACAAGAAGCACCTAATGATCTGCAGATTATCGGAAATGGAGATATTTTTGCTTATACAGATTGGAATGAACATCTGAAGAGTGGGACAAATCTCTCCACGTGTATGATTGCTCGAGGATCCTTAATAAAGGTACATGGT--------TAATGGCTGTACCTCCTGTTGAGCTGTGTGTATTCTAAGGAATTTCCTTTGGTTCTGGAAATCTTCTGATATAAACTGCTGTGCGTTAGATTTCTTT--TAATGAACTTGTTCTAACATTTTCCCTTGCAAGGGTTGATTATGATGTTAGTAACTTGAATGAAATGTATTGCTTTATCAACTCTTCATGCAATAGTTTTGCTTTGTTCTTTATAATGTCTCAGAAAATTTTGAATC
>DIM50
----------------------------------------------------------------------------------------------------------------------------------------------------------------------------------------------------------------------------------------------------------------------------------------------------------------------------------------------------------------------------------------------------------------------------------------------------------------------------------------------------------------------------------------------------------------------------------GTTATCTCAGCTGACAAGAACAGTAATGACTTATAAAAGTATACCTAAGAGCATATATCTGAGATTCCATCAGTTCAAGGGCCTTGCAGTAAACGTTCTTTGTGTTCTTTTCTTTCTC-----------ATTCCATCTATTAAGTATAAATCATGCAAAGTGAATGATATGACATGG--GATCTATTCTAGTAT--TTGGCTCTGTTGATTATATCTATGCAATCAATCTAAGTAGTCTATTCTATTTCTTTTTTTGAATAAACTATACATGCTTGCTTTGACCAGGTGCGGACAGGCTATTTCGAAGGGAGAAACTGTGTCCACTCACGAATTACAGATATTAGTAAAGCAGGAGCAGCAGCAATAACAATACACGGACGAACACGGCAGCAACGTTACAGCAAGCTTGCAGATTGGGATTACATCTATCAGTGTGCACAAGAAGCACCTACTGATCTGCAGATTATCGGAAATGGAGATATTTTTGCCTATACAGATTGGAATGAACATCTGAAGAGTGGGACAAATCTCTCCACGTGTATGATTGCTCGAGGATCCTTAATAAAGGTACATGGT--------TAATGGCTGTACCTCCTGTTGAGCTGTGTGTATTCTAAGGAATTTCCTTTGGTTCTGGAAATCTTATGATATAAACTGCTGTGCGTTAGATTTCTTT--TAATGAACTTGTTCTAACATTTTCCCTTGCAAGGGTTGATTATGATGTTAGTAACTTGAACGATATGTAT-------------------------------------------------------------------
>EN45
-----------------------------------------------------------------------------------------------------------------------------------------------------------------------------------------------------------------------------------------------------------------------------------------------------------------------------------------------------------------------------------------------------------------------------------------------------------------------------------------------------------------------------------------------------------------------------------------------------------------------------------------------------------------------------------------------------------------------------------------------------------------------------GTTGATC--TCTCCCAAGTGCATGGCTTTGC----TGATTAGTGGGCATCGGTGGTGTCTCATGAACAAGTATGAATTCTCCATCTTTTCTTTGGTTAGGTGCGAACAGGCTATTTTGAAGGGAGGAACTGTGTCCACTCATTAATTTCAGATATTAGTAAGTCGGGAGCAGCAGCAATAACTATTCATGGGCGGACTCGGCAGCAACGTTACAGCAAGCTTGCTGATTGGGATTACATCTACCAGTGTGCAAGACAGGCCCCTGATGATTTGCAGGTTGTGGGGAATGGAGATGTTTTCTCTTTCACAGATTGGAATGAGCATCTGAGGAATGGGTTAAACCTTTCAACAAGTATGATTGCTCGAGCAGCTCTAATTAAGGTTTGCCACATAACTCATAGTTATATTT---------------------------------------------------------------------------------------------------------------------------------------------------------------------------------------------------------------------------------
>FC13
ATATTTTTAATACTAATTTATTCTTGATTAGTTTTTTGCTGAGAACTAATCTAGGATATAGACCGTTTTTTTAATTCAAGCATATTTCTCATCTTTTTCCTGAAACACCAAATCAGCTCCGTTGTTTCTATATTCTAGATGATTTTGTTTTTCTTTAATGTGATAAATTTATTTTTTAAGCTTAGTATTTACTACTGTTTCAACTGAAATAGGGACAAGCTTCAGAATGGGCATTATTAAGGCGTCATTCTAGCGAAGATTTGTTTGGGGTACAAATTTGCGGTGCATATCCAGATATTGTTGCACGTGCAGTGGAACTCATTGAGCGGGAGTGTGTTGTTGACTTTATTGACATTAACATGGGATGTCCAATAGATATTGTGGTAAACAAGGGAGCTGGTTCTTCTCTCCTGACCAAGCCTGTAAAAATGCAGAATGTCATAAAAGCTGCTGCTGCAACCATGGAAAAACCTCTCACAGTTAAGGTATATCTCATGCACTAGCCTATTTTCCTCAGCTATTGTGGATCAGGTTGATAATGCATATCTGATATACATGTTATTCTAAATATATATACAATATTATTAGTTATTGATACAACTATACGTATT-ATAGGTATCTCAACCTCCATCACCACTGACATTTTCCACTAAATGTTCTTGGTGCTCCTGCCTACCTTTTGGTGACTCTGCTAGATCAATTGTATTGTATTCA---------AAGGATATGCATTAGATGATCTTTCTTCTAGTGCTTATGTCTGCTGATTATACTGGTGTATACAATCTACAGAAGCTACATAATTCT--TTGAGAATTAAATTATACATGTTTTTCTGGGAAAGGTGCGGACGGGCTATTTTGAAGGGAGGAACCTGGTCCATTCACGAATGTCAGATATTGGTAAATCAGGAGCAGCAGCAATAACAATACATGGACGAACCCGGCAGCAACGCTACAGCAAGCTTGCAGACTGGGATTACATCTATGAGTGTGCGCGACAGGCACCTGATGATTTGCAGGTTGTTGGTAATGGAGATATTTTTGCTTACACAGATTGGAATGAGCATCTGAAAAATGGGACAAATCTTTCAACTTGCATGGTTGCCCGAGGAGCCTTAATCAAGGTTTTATACATGTTAACTGGTTATGTTTTCTGGTTGCAATGTTCTTTTATTCTGCTGAGCTTTTGTTTGTTCTAAAAATCTTATGATGTGAAGGGCAAGTTAATACTTACCAAATAGGATAGGCTTAATGTTACATTATTATATATGTGAGTTCCCTAATTATACAGTATTTGCAGCCATGGATATTCAC---------------------------------------------------------------
>FTS1
-------------------------------------------------------------------------------------------------------------------------------------------------------------------------------------------------------------------------------------------------------------------------------------------------------------------------------------------------------------------------------------------------------------------------------------------------------------------------------------------------------------------------------------------------------------------------------------------------------------------------------------------------------------------------------------------------------------------------------------AAATCATGCAAAGTGAATGACATTACATGG--GATCTATTCTAGTAT--TTGGCTCTGCTGATTATGTCTATTCAATCAATCTAACTAGTCTATTCTATTTCTTTTCTTGAATAAACTATACATGCTTGCTTTGACTAGGTGCGGACAGGCTATTTCGAAGGGAGAAACTGTGTTCACTCACGAATTACAGATATTAGTAAAGCAGGAGCAGCAGCAATAACAATACATGGACGAACTCGGCAGCAACGTTACAGCAAGCTTGCAGATTGGGATTACATATATCAGTGTGCACAAGAAGCACCTAATGATCTGCAGATTATTGGGAATGGAGATATTTTTGCTTACACAGATTGGAATGAGCATCTGAAGAATGGGACAAATCTCTCCACGTGTATGATTGCTCGAGGGTCCTTAATAAAGGTACATGGT--------TGATGGCTGTACCTCCTGTTGGGCTGTGTGTATTCTAAGGAATTTCCTTTGGTTATGGAAATCTTCTGATATAAACTGCTGTACATTAGATTCTTTT--TAATGAATTTAT-----------------------------------------------------------------------------------------------------------------------------
>FTS2
---------------------------------------------------------------------------------------------------------------------------------------------------------------------------------------------------------------------------------------------------------------------------------------------------------------------------------------------------------------------------------------------------------------------------------------------------------------------------------------------------------------------------------------------------------------------------------------------------------------------------------AGAGCACATATCTGAGATTCCATCAGTTCAAGGGCCTTGCAGTAAACGTTCTTTGTGTTCTTGTCCTTCTC-----------ATGCCATCTATTAAGTATAAATCATGCAAAGTGAATGACATTACATGG--GATCTATTCTAGTAT--TTGGCTCTGCTGATTATATCTATTCAATCAATCTAACTAGTCTATTCTATTTCTTTTCTTGAATAAACTATACATGCTTTCTTTGACTAGGTGCGGACAGGCTATTTCGAAGGGAGAAACTGTGTTCACTCACGAATTACAGATATTAGTAAAGCAGGAGCAGCAGCAATAACAATACATGGACGAACTCGGCAGCAACGTTACGGCAAGCTTGCAGATTGGGATTACATATATCAGTGTGCACAAGAAGCACCTAATGATCTGCAGATTATTGGGAATGGAGATATTTTTGCTTATACAGATTGGAATGAGCATCTGAAGAATGGGACAAATCTCTCCACGTGTATGATTGCTCGAGGGTCCTTAATAAAGGTACATGGT--------TGATGGCTGTACCTCCTGTTGGGCTGTGTGTATTCTAAGGAATTTCCTTTGGTTATGGAAATCTTCTGATATAAACTGCTGTACATTAGATTATTTT--TAATGAATTTATTCTAACATTTTCCCTTGCAAGGGTTGATTATGATGTTAGTAACTTGAAAGAAATG----------------------------------------------------------------------
>GG1
---------------------------------------------------------------------------------------------------------------------------------------------------------------------------------------------------------------------------------------------------------------------------------------------------------------------------------------------------------------------------------------------------------------------------------------------------------------------------------------------------------------------------------------------------------------------------------------------------------------------------------------------------------------------------CAATTA--------------------------------------------------------------------------AAAATGGTTTCTCTTGCCCAAGTGC--ATAGCTTTGCTAATTAGTAGCTG---TACAAACCACACATACAAGAATAGTCTTGAACGAGTCTAAATTGTACATG-TTCTATTTGTTAGGTCCGAACAGGTTATTTTGAAGGAAAGAATTCTGTCCACTCACTAGTTTCCGATATCAGCAAATGGGGAGTATCAGCAATAACAATACATGGACGAACTCGACAACAGCGTTACAGCAAGCTTGCTGATTGGGATTATATCTATCAGTGTGCAAGACAGGCACCTGATGATTTGCAGGTTGTGGGGAATGGAGATGTTTTCTCTTACACAGATTGGAATGAACATTTAAAGGATGGGTCAAATCTTTCGACATGCATGATTGCTCGAGGAGCCTTAATCAAGGTTTGCAAATAATTCATAGGTTATACTTTCTGGTTAAATTGGGAAGAGTTTGTAGAAGTTGGTTTGAGGAAGGAAATATAAATTCTTAAGCAGATTAATATATTTAATCTTAACTGATATCTGTTTCAGTCTATTGATTGGCGTCAAATCTGTGTTTTGCAGCCATGGATATTCACTGAAATCAAGGAACAAAGGCATTGGGATATCAGCTCTGGGGAAAGGTTGGAAATTTCAAAAGACTTTGTACGGTTTG
>HB41
-------------------------------------------------------------------------------------------------------------------------------------------------------------------------------------------------------------------------------------------------------------------------------------------------------------------------------------------------------------------------------------------------------------------------------------------------------------------------------------------------------------------------------------------------------------------------------------------------------------------------------------------------------------------------AGTAAAAGTTCTCTGCATTCTTGTCCTTCTC-----------ATGCTATTTATTAAGGCTAAATCTTGCAAAGTGAATGATGTATCATGGTTGATGTATTCTAGTAT--TTAGCTCTGCTGATCTATTCA-----ATCGATCTACCTATTCTATTCCATTTCTTTTCTAGAATAAACTATACATGCTTGCTTTGGCTAGGTGCGAACAGGCTATTTTGAAGGGAGAAACTGTATCCACTCACGAATGACAGATATTAGTAAAGCAGGAGCAGCAGCAATAACAATACATGGACGAACCCGGCAGCAACGCTACAGCAAGCTTGCAGATTGGGATTACATCTATCAGTGTGCACAAGAAGCACCTGATGATCTGCAGGTTGTCGGGAATGGGGATATTTTTGCTTACACAGATTGGAATGAACATCTGAAGAATGGGACAAATCTCTCCACGTGTATGATTGCTCGAGGATCCTTAATAAAGGTACATGGT--------TAATGGCTG-ACCTCTTGTTGCTCTGTGTGTACTATAAG-GATTTCCTTTGGTTCTGAAAATCCTCTGATATAAACTGCTGTACTTT-----------------------TTCTAACATTTTCGCTTGCAAGAGTTGATTATGATGTTAGTACCTTGAAGGAAATGTACTGCTTTACCAACACTTATGCAATCATATAAATTTTGAGTCAATGGATTATTAAGCTTAGTTTGCCAT
>JO20
ATCTTTTGAATGCTTTTTTATTTTTTATTTTGTTTTTCTGCGAATTGATCTAGGCTTTAGGCCATTTTTCCTGATTCAAGCAAGTTTTTTGTGTTTTTGCTGAAACACCAAACTAGCTCTGTTGTTTCTATGTCCTGGATAATTTTGTTTTTCTTTAACGTGACAGGTTTCTGTTTTAAGTTAAGTATCTACTACTATTTCAACTGAAACAGGGACAAGCTTCAGAATGGGCATTATTAAGACGTCATTCTAGTGAAGATTTGTTTGGGGTACAAATTTGTGGCGCATATCCAGACATTGTTGCACGTGCAGTGGAACTCATTGAGCGGGAGTGTGTGGTTGATTTTATTGACATTAACATGGGATGTCCAATAGATATTGTGGTAAACAAGGGAGCTGGTTCTTCTCTTCTTACCAAGCCTGTAAAAATGCAGAATGTCATAAAAGCTGCTGCTGCAACCATGGAGAAACCTCTCACAGTTAAGGTATATCTCATCAACTAGCCTATTTTTCTCAGTTATTGTGGATCATCTTGATAATGCATGTCTGCCCTACTTGTTATTCTAATTTAATACGCTATAATACTAGTTATTCATACAACCAGATATATTGATAGGTCTGTGAACCTCCATCACTGCAGACATCGGCCATTA-ATATTCTTGGAACTCTTGCCTTTCTTTTGTTCACTCTGCTAGGTCAATTGAATTGCATTTATAGGAACTGCAGGATATGCTTTGGTTGATCTTTCTTCTAGTGCTTATG--TGCTAATTTTATTAGTTAATACAATCTAGAGAAGCTACCCAATTC---TTTGAGAATAAATTATACATG-TTTTTGGGGATAGGTGCGGACAGGCTATTTTGAAGGGAGGAACCTGATCCATTCACGAATTTCAGATATTAGTAAATCAGGAGCAGCAGCACTAACAATACATGGAAGAACTCGGCAGCAACGCTACAGCAAGCTTGCAGACTGGGATTACATCTATGAGTGTGCACAACAAGCACCTGATGAGTTGCAGGTTGTTGGTAATGGAGATATTTTTGCTTATACAGATTGGAATGAGCATTTGAAAAATGGGACAAATCTCTCAACATGCATGGTTGCTCGAGGAGCCTTAGTCAAGGTTTTCTATCTGTCAACTAATAATATTTTCTGGTTGCAATGTTCTTTTATTCTACTGAGCTTTTGTTGGTTTTAAAAATCTTATGATGTGAAGACAATGTTATACTTAACCATGTAAGATAGGCTTAACGCTA--------TATATGCGAGT-CTCTAATTATATAGTGTTTTCAGCCGTGGATATTCACCGAGATCAAGGAACAAAGGCATTGGGACATAAGCTCTGGGGAGAGATTTGATATTTTAAAAGA
>JU21
ATCTTTTGAATGCTTTTTTATTTTTTATTTTGTTCTTCTGCGAATTGATCTAGGCTTTAGGCCATTTTTCCTGATTCAAGTAAGTTTTTTGTGTTTTTGCTGAAACACCAAACTAGCTCTGTTGTTTCTATATCCTGGATAATTTTGTTTTTCTTTAACGTGACAGGTTTCTGTTTTAAGTAAAGTATCTACTACTATTTCAACTGAAACAGGGACAAGCTTCAGAATGGGCATTATTAAGACGTCATTCTAGTGAAGATTTGTTTGGGGTACAAATTTGTGGCGCATATCCAGATATTGTTGCACGTGCGGTGGAACTCATTGAGCGGGAGTGTGTGGTTGATTTTATTGACATTAACATGGGATGTCCAATAGATATTGTGGTAAACAAGGGAGCTGGTTCTTCTCTTCTTACCAAGCCTGTAAAAATGCAGAATGTCATAAAAGCTGCTGCTGCAACCATGGAGAAACCTCTCACAGTTAAGGTATATCTCATCAACTAGCCTATTTTTCTCAGTTATTGTGGATCATCTTGATAATGCATGTCTGCCCTACTTGTTATTCTAATTTAATACGCTATATTACTAGTTATTCATACAACCAGATATATTGATAGGTCTGTGAACCTCCATCACTGCAGACATCGGCCATTA-ATATTCTTGGAACTCTTGCCTTTCTTTTGTTCACTCTGCTAGATCAATTGAATTGCATTTATAGGAACTGCAGGATATGCTTTGGTTGATCTTTCTTCTAGTGCTTATG--TGCTAATTTTATTAGTTAATACAATCTAGAGAAGCTACCCAATTC---TTTGAGAATAAATTATACATG-TTTTTGGGGATAGGTGCGGACAGGCTATTTTGAAGGGAGGAACCTGATCCATTCACGAATTTCAGATATTAGTAAATCAGGAGCAGCGGCACTAACAATACATGGAAGAACTCGGCAGCAACGCTACAGCAAGCTTGCAGACTGGGATTACATCTATGAGTGTGCACAACAAGCACCTGATGAGTTGCAGGTTGTTGGTAATGGAGATATTTTTGCTTATACAGATTGGAATGAGCATCTGAAAAATGGGACAAATCTCTCAACATGCATGGTTGCTCGAGGAGCCTTAGTCAAGGTTTTCTATCTGTCAACTAATAATATTTTCTGGTTGCAATGTTCTTTTATTCTACTGAGCTTTTGTTGGTTTTAAAAATCTTATGATGTGAAGACAATGTTATACTTAACCATGTAAGATAGGCTTAACACTA--------TATATGCGAGT-CTCTAATTATATAGTGTTTTCAGCCGTGGATATTCACCGAGATCAAGGAACAAAGGCATTGGGACATAAGCTCTGGGGAGAGATTTGATATTTTAAAAGA
>KE1
---------------------------------------------------------------------------------------------------------------------------------------------------------------------------------------------------------------------------------------------------------------------------------------------------------------------------------------------------------------------------------------------------------------------------------------------------------------------------------------------------------------------------------------------------------------------------------------------------------------------------------------------------------------------------CATGGT------------------TTTGT-----------GTTCCAACTGTTATTTTTTGGACTAG--AGTGTTTAATTTACTGCTCTGTAATATGGGATTTGAA--ATAGCTCTCCTCATTATCTTTG----CATAATCTAGGCATGGCATTCTAGTCTGGAAT-AGACTAAATTGTCCATATTTTCTTTGGTTAGGTGCGAACAGGCTATTTTGAAGGAAAGAATTGTGTCCACTCACTGATTCAAGATATCAGTAAATCGGGAGCAGCGGCTATAACTATACATGGGCGAACTCGACAGCAACGTTACAGTAAGCTTGCCGATTGGGATTACATCTACCAGTGTGCAAGACAAGCCCCTGATGATCTGCAGGTTGTGGGAAATGGAGATATTTTGGCATACACAGACTGGAATGAACATCTGAGGAATGGGTCAAATCTTTCAACATGCATGGTTGCTCGAGGAGCCTTAATCAAGGTTTGTTATATAGGTCATGGCGAAG------------------------------------------------------------------------------------------------------------------------------------------------------------------------------------------------------------------------------------
>MC0
----------------------------------------------------------------------------------------------------------------------------------------------------------------------------------------------------------------------------------------------------------------------------------------------------------------------------------------------------------------------------------------------------------------------------------------------------------------------------------------------------------------------------------------------------------------------------------------------------------------------AAGATTCCATCAGCTCAACGGCCTTGCAGTAAAGTTCTTCGCATTCTTGTCCTTCTCATGCTATTTATTAAGTCTA--AATC-----------ATGCTATTTATTAAGTCTAAATAATGCAAAGTGAATGATATGACATGGTTGATCTATTCTAGTTT--TTGGCTCTGCTGATCTATTCA-----ATGGATCTACCTATTCCATTCTATTTCTTTTCGAGAATAAACTATACATGCTTGATTTGGCTAGGTACGAACAGGCTATTTTGAAGGGAGAAACTGTGTCCACTCACGAATTACAGATATTAGTAAAGCAGGAGCAGCAGCAATAACAATACATGGACGAACTCGGCAGCAACGTTACAGCAAACTTGCAGATTGGGATTACATCTATCAGTGTGCACAAGAAGCACCTGATGATCTGCAGGTTGTTGGGAACGGGGACATTTTTGCTTACACAGATTGGAATGAACATCTGAAGAATGGGACAAATCTCTCCACGTGTATGATTGCTCGAGGGTCCTTAATAAAGGTACATGGT--------TAATGGCTGTAACTCCTGCTGCTCTGTGTCTATCATAAGAAATCTCCTTTGGTTCTGAAAATCCTCTGATATAAACTGCTGTATGTTAGATTTTTTTTCTCATGAACTTGTTATAATATTTTCCCTTGCAAGAGTTGATTATGATGTTAGTACCTTGAAGGAAATGTATTGCTTTACCGTCTCTTAATGCAATAGTTTGGATGT-CTCTTTCTAATGTCATATAAATTTCGAGTCA
>MT0
--------------------------------------------------------------------------------------------------------------------------------------------------------------------------------------------------------------------------------------------------------------------------------------------------------------------------------------------------------------------------------------------------------------------------------------------------------------------------------------------------------------------------------------------------------------------------------------------------------------------------------------------------------------CAGGGCCTTGCAGTAAAAGTTTTTTGCATTCTTGTCTTTCTC-----------ATGCTATCTTTTAAGTCTAAATCATGCAAAGTGAATGATATGACATGGTTGATTTATTCTAGTAG--TTGGTGCTGCTGATTATACATATGCAATCAATCTACCTATTCTATTCTATTTCTTTTCTAGAATAAACTATACATGTTTGGTTTGAGTAGGTGCGGACAGGCTATTTCGAAGGGAGAAACTGTATCCACTCACGAATGACAGATATTAGTAAAGCAGGAGCAGCAGCAATAACAATACATGGACGAACTCGGCAGCAACGCTACAGCAAAATTGCAGATTGGGATTACATCTATCAGTGTGCACAAGAAGCACCTGATGATCTGCCGGTTATTGGAAATGGAGATACTTTTGCTTATACAGATTGGAATGAACATCTGAAGAATGGGACAAATCTCTCCACGTGTATGATTGCTCGAGGATCCTTGATAAAGGTACATGGT--------TAATGGCTGTACCTCCTGTTGTGCTGTGTGTATTCTA---AATTTTCTTTGGTTCTTAAAAACCTCTGATATGAACTGCTGTACAATAGATTTTTTTTTTCATGAACTTGTTCTAACATTATACCTTGCAAAAGTTGATTATGATGCTAGTACC-TGAAGGAAATGTATTG-----------------------------------------------------------------
>NN48
------------------------------------------------------------------------------------------------------------------------------------------------------------------------------------------------------------------------------------------------------------------------------------------------------------------------------------------------------------------------------------------------------------------------------------------------------------------------------------------------------------------------------------------------------------------------------------------------------------------------------------------ATCTGATATTCCATCAGTTAAAGGCCCTTGCAGTAAACGTTCTTTCTATTCTTGTCTTTCTC-----------ATGCCATCTATTAAGTATAAATCATTCAAAGTGAGTGATATGGCATGG--GATCTATTCTAGTAT--TTGGCTCTGCTGATTATATCTTTGCAATCAATCTAACTAGTCTATTCTATTTCTTTTCTTGAATAAACTATATATGCTTGCTTTGACTAGGTGCGGACAGGTTATTTCGAAGGGAGAAACTGTGTCCACTCACGAATTACAGATATTAGTAAAGCAGGAGCAGCAGCAATAACAATACATGGACGAACTCGGCAGCAACGTTACAGCAAGCTTGCAGATTGGAATTACATCTATCAGTGTGCACAGGAAGCACCTAATGATCTGCAGATTATCGGGAATGGAGATATTTTTGCTTATACAGATTGGAATGAACATCTGAAGAACGGGACAAATCTCTCTACGTGTATGATTGCTCGAGGATCCTTAATAAAGGTACATGGT--------TAATGGGTGTACCTCCTGTTGAGCTGTGTGTATTCTAAGGAATTTCCTTTGGTTCTGGAAAACCTCTGATAT--------------------------------------------------------------------------------------------------------------------------------------------------------------------
>PA42
----------------------------------------------------------------------------------------------------------------------------------------------------------------------------------------------------------------------------------------------------------------------------------------------------------------------------------------------------------------------------------------------------------------------------------------------------------------------------------------------------------------------------------------------------------------------------------------------------------------------------------------------------------------------------------------CGTTCTTGTC--TGTC-----------ATGTTATTTATTAAGTCTAAATCATGCAAAGCGAATGATATGACATGGTTGATCTATTCTAGTAT--TTAGCTCTAATGATTGAATCTGTGCAATCATTTATTCTATACTATTCTATTTCTATTCTAGAATAAACTATACATGCTTGCTTTGGCTAGGTGCGAACAGGCTATTTTGAAGGGAGAAACTGTATCCACACACGAATCACAGATGTTAGTAAAGCAGGAGCAGCAGCAATAACAATACATGGACGAACTCGGCAGCAACGCTACAGTAAGCTTGCAGATTGGGATTACATCTATCAGTGTGCACAAGAAGCACCTGATGATCTGCAGATTGTCGGGAATGGGGATATTTTTGCTTATACAGATTGGAATGAACATCTGAAGAATGGGACAAATCTCTCCACGTGTATGATTGCTCGAGGATCCTTAATAAAGGTACATGGTTAATCCTTTAATGGCTGTACCTCCTGTTGTGCTGTGTGTTTTCTAAGGAATTTCCTTTGGTTTTGAAAATCCTCTGATATAAACTGCTGCACGTTAGATTTTTTT--TCATGACCTTGTTCTAACTTTTTTCCTTGCAAGAGTTGGTTATGATGTTAGTACCTTGAAGGAAATGCATTGCTTTACCAACTCTTAGTGCAATAGTTTGGATGTTTTCTTTCTAATGTCGTATAAATTTTGAGTCA
>PB33
GCGCATGAGCTATGCGCTAGATCTGACTTCACATAGTGATCTTGTCAGTTTCTTTTGCTGTTAGGACTATTGGAGTTTACAAAGTTTGATTTAAAAGTCTGTATTCAGAAGCATCATATGGTTGTTTCTATATCTTGGATGGTAGAACAAATTTTTCTTATAAGATCAAAAAGCTATGTTTTAATGTCAATCATTTGTTCCTAATGTGACAGGGACAAGCTTCCGAATGGGCATTGTTAAGACGGCATTCCAGTGAAGATTTGTTTGGTGTACAAATTTGTGCTGCATATCCAGACATGGTTGCACATACAGTGGAGCTAATTGAGCAGGAGTGTACTGTTGATTTTATTGATATCAATATGGGATGCCCCATAGACATTGTGGTTAACAAAGGGGCTGGTTCTTCTCTTCTTACAAAACCTACAAGGCTGCAAAACACAATTAAAGCGGCGGCTGGAACCATGGAAAAGCCTTTGACAGTTAAGGTATATACTATCAATAGACTAGTTTTGGTTGATTGTTGGGGATCATCTTACTCTCTTGGTCGGGTGAGATTTATTCCTTCTTATTGACATGTTACAATGTCAATA----AATACCTTAAAACTACTGACAGGTGTACCTAATTAAAGTATGTGAGTCTCTATCATGTCGGGGGCCTGCCACTCATGGT--TCTGT-----------GTACAAACTCTTCTTTTTCGAACTAG----------TTTTACTGCTCTGAAATATGGGATTTGAA--ATTGCTCTGTTCATTATATTTG----GATATTCTCGTTGTGGAATTCTAGTCTGGAATAAGAATAAATTGGCCAT-TTCTTTTTTGTTAGGTGCGAACAGGCTATTTTGAAGGAAGGAATTGTGTACACTCACTGATTCCAAATATCAGTAAATCTGGAGCAGCAGCTATTACGATACATGGGCGAACTCGACAGCAACGTTACAGCAAGCTGGCAGATTGGGATTACATCTACCAGTGTGCTAGACAAGCCCCTGATGATCTGCAGGTTGTGGGAAATGGAGATATTTTGGCATATACAGACTGGAATGAGCATGTGAAGAATGGTTCAAATCTTTCAACATGCATGGTTGCTCGAGGAGCCTTAATCAAGGTTCGTTAGATAGGTCATGGCTAAGTTTTCTGGTTCCCATATTTGTTTA-----TTTAAATTTCAATCGTCCTAAAAATCTTGGGGTGTGGTGCTGCATATTCAATGTTGGCTTCGTCTTCCCCTAT---------------CTTCTTCAAAAGTGTGGCAACAAATTAA-----------------------------------------------------------------------------------
>PF1
AGGCTCCAGTTAAGTACTCAGTTCAACTTCAATTTATATAATACATTCAATATTGTAAATACTTGGTTATTTAAGATTGTTTACATTAAATTAATTTAAGCAAAGCTTTTTTTTTGTGAAGAGTGAATTAGTTTTAGAATCTTCATAAAACTGTGTTGTATTTTGTTTGAATTTAGTTCGACAATCATTTGCTTGTGACCTTATTTGGACAGGGACAAGCTTCTGAATGGGCATTATTAAGACGTCATTCCACTGAGGATTTGTTTGGGGTACAAATTTGCGGTGCATATCCAGACATGATTGCACGTACGGTGGAGCTTATTGAGCGGGAATGTACTATTGACTTTATCGACATTAACATGGGATGCCCTATAGATATTGTGGTAAACAAAGGAGCTGGTTCTTCTCTTCTTACGAAGCCTGTAAAAATGCAAAATGTAATTAAAGTTGCTGCAGCAACCATGGAAAAACCTTTGACTGTTAAGGTATGTACTATTGACAGATTAATGTGGTTTGATTGTTCGTGATCATCTTGCAACAGCAATTCCATACTCACTACTTATCTCACCTCTTAGACAAGAACAGTAATGACTCATAAAAGTATATCTAAGAGCATATATCTGAGATTCCATCAGTTCAAGGGCCTTGCAGTAAAAGTTCTTTGTGTTCTTGTCTTTCTC-----------GTGCC----ATTAAGTCTAATTCACGCAAAGTGAATGATATGACATGGTTGATCTATTCTAGTAT--TTGGCTCTGCTGATTATATCTATGCAATCAATCTACTTATTCTATTCTATTTCTTTTCTAGAATAAACTATACATGCTTGCTTTGACTAGGTGCGGACAGGCTATTTTGAAGGGAGAAACTGTATCCACTCACGAATTACAGATATTAGTAAAGCAGGAGCAGCAGCAGTAACAATACATGGACGAACTCGGCAGCAACGCTACAGCAAGCTTGCAGATTGGGATTACATCTATCAGTGTGCACAAGAAGCACCTGATGATCTGCAGATTATTGGGAATGGAGATATTTTTGCTTATACAGATTGGAATGAACATCTGAAGAATAGGACAAATCTCTCCACTTGTATGATTGCTCGAGCATCCTTAATAAAGGTACATGGT--------TAATGGCTGTACCTCCTGATGCACTCTGTGTATTCTAAGAATTTTCCTTTGGTTCTGAAAAACCTCTGATATAAACTGCTGTACATTAGTTTTTTTTT-TCATGAACTTGTTCTAACATATTCCCTTGCAAGAGTTGATTATGATGTAGTACCTTGAAGGAAAATGTATTGCTTTACCAACTCTTAATGCAATAGTT---------------------------------------
>PFM1
-------------------------------------------------------------------------------------------------------------------------------------------------------------------------------------------------------------------------------------------------------------------------------------------------------------------------------------------------------------------------------------------------------------------------------------------------------------------------------------------------------------------------------------------------------------------------------------------------------------------------------------------------------------------------AGTAAAAGTTCTTTGTGTTCTCGTC--TCTC-----------ATGTTATCTATTAAGTCTAAATCATGTAAGGTGAATGATATGACATGGTTGACCTATTCTAGTAT--TTGGCTCTAATGATTGAATCTGTGCAATCATTCATTCTATTCTATTCTATTTCTATTCTAATAAAAACTATACATGCTTTCTTTGGCTAGGTGCGAACAGGCTATTTCGAAGGGAGAAACTGTATCCACACACGAATCACAGATATTAGTAAAGCAGGAGCAGCAGCAATAACAATACATGGACGAACTCGGCAGCAACGCTACAATAAGCTTGCAGATTGGGATTACATCTATCAATGTGCACAAGAAGCACCTGATGATCTGCAGGTTGTTGGGAATGGGGATATTTTTGCTTATACAGATTGGAATGAACATCTGAAGAATGGGACAAATCTCTCCACGTTTATGATTGCTCGAGGATCCTTAATAAAGGTACATGAT--------TAATGGCTGTACCTCCTGTTGTGCTGTGTGTATTCTAAGGAATTTCCTTTGGTTTTGAAAATCCTCTGATATAAACTGCTGCATGTTAGATTTTTTT--TCATGACCTTGTTCTAACATTTTCCAT--------------------------------------------------------------------------------------------------------------
>PG28
---------------------------------------------------------------------------------------------------------------------------------------------------------------------------------------------------------------------------------------------------------------------------------------------------------------------------------------------------------------------------------------------------------------------------------------------------------------------------------------------------------------------------------------------------------------------------------------------------------------------------------GCCCCTTCCGTAGGCACGGGTAATCGGGGGGGGGGGTTGAACTTGGAACCTCATCCAAGATAACACTTCAT-----------ATCACAGCACTTGCCAATTGAGCTGC---------CCCTGGGGGCTGGTTAACCACAGATTTGAA--ATAGCTCTGTTCATTATATTTG----TATAATCTCATCGTGAAATTCTAATCTGGAATAGGACTAAATTGTCCATATTTTCTTTGGTTAGGTGCGGACAGGCTATTTTGAAGGAAGAAATTGTGTGCACTCACTGATTCCAGATATCAGTAAATCAGGAGCAGCAGCAATTACAATACATGGGCGAACTCGACAGCAACGTTACAGCAAGCTTGCAGACTGGGATTACATCTACCAGTGTGCAAGACAAGCCCCTGATGATCTGCAGGTTGTTGGAAATGGAGATATTTTGGCATACACAGACTGGAATGAACATCTGAAGAATGGGTCAAATCTTTCAACATGCATGGTTGCTCGAGGAGCCTTAATCAAGGTTTGTTAGATAGGTCATGGCTAAATTTTCTAGTTGTCATATTTGTTTATTTACTTTAAATTTCAATCCTGCTAAAACTCTAGGGGCGTGTAGTGCTGTACATTCAATGTTGGCTTTGTCTTCCCATTTCTTCAAAACTGGGCAAAAATTTAGTGCCACAAAGGAAATGTAACATTTCTAATCATCAATAAAATATTTTTGATATG-----------------------------------------------
>PH2
---------------------------------------------------------------------------------------------------------------------------------------------------------------------------------------------------------------------------------------------------------------------------------------------------------------------------------------------------------------------------------------------------------------------------------------------------------------------------------------------------------------------------------------------------------------------------------------------------------------------------------------------------------AGTTCAAGGGCCTTGCAGTAAAAGTTATTTGTGTTCTTGTCTTTCTC-----------GTGCCATCTATTAAGTCTAATTCACGCAAAGTGAATGATATGACATGGTTGATCTATTCTAGTAT--TTGGCTCTGCTGATTATATCTATGCAATCAATCTACTTATTCTATTCTATTTCTTTTCTAGAATAAACTATACATGCTTGCTTTGACTAGGTGCGGACAGGCTATTTTGAAGGGAGAAACTGTATCCACTCACGAATTACAGATATTAGTAAAGCAGGAGCAGCAGCAGTAACAATACATGGACGAACTCGGCAGCAACGCTACAGCAAGCTTGCAGATTGGGATTACATCTATCAGTGTGCACAAGAAGCACCTGATGATCTGCAGATTATTGGGAATGGAGATATTTTTGCTTATACAGATTGGAATGAACATCTGAAGAATGGGACAAATCTCTCCACTTGTATGATTGCTCGAGCATCCTTAATAAAGGTACATGGT--------TAATGGCTGTACCTCCTGATGCACTCTGTGTATTCTAAGAATTTTCCTTTGGTTCTGAAAAACCTCTGATATAAACTGCTGTACATTAGTTTTTTT--------------------------------------------------------------------------------------------------------------------------------------------
>PM29
AAGTTGGTAAAAATGGCTGAACAACAGCATGGTGCTCATAAGGGACTAAAGATGACTCACAGGTTTCGACGAAGGTAGATAGAATGGATACAGAATCTTGTGCTTTATCTAATGAGAATAACTGGTTTTCTCTGTTGAAGATGGACACTACATTGGTATCGCCGCCAAAAAAGTCAAGGATGACGATGATGTTATCAATGATATTTGTTAACTAATGGAGCTGGCTGTCAGCATAAAACAAATTTTATCAAGGAAGAGCTCAAATCTGAATCTGAACCTTTTTTGGGAAGGATGAGATACATATGTCTGAAGTTGATAAAGATGCCAAACTGAATTTGCGAGAAAAGAAGCTTATATATTTTAGAGGGAAGATGTATCTTGCACCTCTTACAACTGTAGGCAATCTTCCTTTTCGAAGATTGTGCAAACTTTTAGGTGCAGATATCACT------------------------------------------------------------------------------------TGTGGTGAAATGGCCATGTGCGCTAATCTTTTACAGGGACAAGCTTCTGAATGGGCATTG-TTAAGACGACATTCCAGTGAAGATTTGTTTGGTGTACAAATTTGTGGTGCATATCCAGACATGTTGCACATGCAGTGGAGCTAATTGAACAGG----AGTGTACTGTTGATTTTATTGATATCAATATGGGATGCCCTATAGACATTGTGGTGAACAAAGGA-GCAGGTTCTTCTCTACTTACAAA----ACCTACAAGACTGCAAAACACAATTAAAGCTGCTGCTGGAATCATGGAAACTTTGACAGTTAAGGTGCGAACAGTCTATTTTGAAGGAAAGAATTGTGTCCACTCACTGATTCCAGGTATCAGTAAATCGGGAGCAGCAGCTATAACAATACATGGGCGAACTCGACAACAACGTTACAGCAAGCTTGCAGATTGGGATTACATCTACCAGTGTGCAAGACAAGCACCTAATGATCTGCAGGTTGTGGGAAATGGAGATATTTTGGCATACACAGACTGGAACGAACATCTGAAGAATGGGTCAAATCTTTCAACATGCATGGTTGCTCGAGGAGCCTTAATCAAGCCATGATATTTACTGAAGAACAAAGGCATTGGGACATTAGCTCTGGGGAAAGATTTGATATTTTAAAAGACTTTGTACGTTTTGGGCTTCAACATTGGGGCTCTGATAAAAAAGGTGTGGAAACTACTCGCCATTTTTTCTGATATACCAGTAGGCCTTTTAGATATTGTACCACAGCGAATCAACTGGAGGCTTCCAAGCTATTTTGGTAGGAATGATCTTGAGTCATTGATGGCTTCGGATAGTGCAGCTG
>PS27
-------------------------------------------------------------------------------------------------------------------------------------------------------------------------------------------------------------------------------------------------------------------------------------------------------------------------------------------------------------------------------------------------------------------------------------------------------------------------------------------------------------------------------------------------------------------------------------------------------------------------------------------------------------------------------------------------ACTTCAT-----------ATCCCAGCACTTGCCAATTGAGCTGC---------CCCTGGGGGCTGGTTAACCACAGATTTGAA--ATAGCTCTGTTCATTATATTTG----TATAATCTCATCGTGAAATTCTAATCTGGAATAGGACTAAATTGTCCATATTTTCTTTGGTTAGGTGCGGACAGGCTATTTTGAAGGAAGAAATTGTGTGCACTCACTGATTCCAGATATCAGTAAATCAGGAGCAGCAGCAATTACAATACATGGGCGAACTCGACAGCAACGTTACAGCAAGCTTGCAGACTGGGATTACATCTACCAGTGTGCAAGACAAGCCCCTGATGATCTGCAGGTTGTTGGAAATGGAGATATTTTGGCATACACAGACTGGAATGAACATCTGAAGAATGGGTCAAATCTTTCAACATGCATGGTTGCTCGAGGAGCCTTAATCAAGGTTTGTTAGATAGGTCATGGCTAAATTTTCTAGTTGTCATATTTGTTTATTTACTTTAAATTTCAATCCTGCTAAAACTCTTGGGGCGTGT------------------------------------------------------------------------------------------------------------------------------------------------------------------
>PS30
------------------------------------------------------------------------------------------------------------------------------------------------------------------------------------------------------------------------------GCTACTACACTCAATTGCAACAGC--------------------------------------------------------------------------------------------------------------------------------------------------------------------------------------------------------------------------------------------------------------------------------------------------------AATTCCATACCCACTACTTATCTCACCTCTTAGAAAAGAACAGTAGTGACCCATAAAAGTATATGCAAGAGCATATACCTGCGATTCCATCAGTTCAAGGGCCTTGCAGTAAAAGTGCTTTGCGTTCTTGTC--TCTC-----------ATGTTATTTATTAAGTCTAAATCATGCAAAGTGAATGATATGACATGGTTGATCTATTCTAGTAG--TTGGCTCTAATGATTGAATCTGTGCAATTATTT------ACCTATTCTATTTCTATTCTAGAATAAACTATACATGCTTGCTTTGGCTAGGTGCGAACAGGCTATTTCGAAGGGAGAAACTGTATCCACTCACGAATCACAGATATTAGTAAAGCAGGAGCAGCAGCAATAACAATACATGGACGAACTCGGCAGCAACGCTATAGTAAGCTTGCAGATTGGGATTACATCTATCAGTGTGCACAAGAAGCACCTGATGATCTGCAGATTGTAGGGAATGGGGATATTTTTGCTTATACAGATTGGAATGAACATCTGAAGAATGGGAAAAATCTCTCCACGTGTATGATTGCTCGAGGATCCTTAATAAAGGTACATGGT--------TAATGGCTGTACCTCCTGTTGTGCTGTGTGTATTATAAGGAATTTCCTTTGGTTTTGAAAATCCTCTGATATAAACTGCTGCATGTTAGATTTTTTT--TCATGACCTTGTTCTAACATTTTCCCTTGCAAGAGTTGATTCTGATGTTAGTACCTTGAAGGAAATGCATTGCTTTACCGACTC-----------------------------------------------------
>PSF43
---------------------------------------------------------------------------------------------------------------------------------------------------------------------------------------------------------------------------------------------------------------------------------------------------------------------------------------------------------------------------------------------------------------------------------------------------------------------------------------------------------------------------------------------------------------------------------------------------------------------------------------------------------AGTTCAAGGGCCTTGCAGTAAACGTTCTTTGTGTTCTTGTCTTTCTC-----------ATGCCATCTCTTAAGTATAAATCATGCAAAGTGAGTGATATGACATGG--GATCTATTCTAGTAT--TTGGCTCTGCTGATTATATCTATGCAGTCAATCTAACTAGTTTATTCTATTTCTTTTCTTGAATAAACTATACATGCCTGCTTTGACTAGGTGCGGACAGGTTATTTCGAAGGGAGAAACTGTATCCACTCACGAATTACAGATATTAGTAAAGCAGGAGCAGCAGCAATAACAATACATGGACGAACTCGGCAGCAACGATACAGCAAGCTTGCAGATTGGAATTACATCTATCAGTGTGCACAGGAAGAACCTAATGATCTGCAGATTATCGGGAATGGAGATATTTTTTCTTATACAGATTGGAATGAACATCTGAAGAATGGGAAAAATCTGTCCACGTGTATGATTGCTCGAGGATCCTTAATAAAGGTTCATGGT--------TAATGGCTGTACCTCCTGTTGGGCTGTGTGTATTCTAAGGAATTTCCTTTGGTTCTGGAAAACCTCAAATATAAACTGCTGTACATTAGATTTTTTTT-TAATGAACTTGTTT---------------------------------------------------------------------------------------------------------------------------
>PTA0
------------------------------------------------------------------------------------------------------------------------------------------------------------------------------------------------------------------------------------------------------------------------------------------------------------------------------------------------------------------------------------------------------------------------------------------------------------------------------------------------------------------------------------------------------------------------------------------------------------------------------------------------------------------------------------------------------------------------------------------------------------------------------------------------------------------------------------CTATACCTTTTCTAGTATAAACTATACATGCTTGCTATGGCTAGGTGCGAACAGGCTATTTTGAAGGGAGAAACTGTGTTCACTCACGAATTACAGATATTAGTAAAGCAGGAGCAGCAGCAATAACAATACATGGACGAACTCGGCAGCAACGCTACAGCAAGCTTGCAGATTGGGATTACATCGATCAGTGTGCACAAGAAGCACCTGATGATCTGCAGGTCGTTGGGAACGGGGATATTTTTGCTTACACAGATTGGAATGAACATTTGAAGAATGGGACGAATCTCTCTACGTGTATGATTGCTCGAGGATCCTTAATAAAGGTACATGGT--------TAATAACTGTACCTCCTGTTGCTGTGTGTGTATTATAAGGAATTTCCTTTGGTTGTGAAAGTCCTCTG------------------------------------------------------------------------------------------------------------------------------------------------------------------------
>RC54
-----------------------------------------------------------------------------------------------------------------------------------------------------------------------------------------------------------------------------------------------------------------------------------------------------------------------------------------------------------------------------------------------------------------------------------------------------------------------------------------------------------------------------------------------------------------------------------------------------------------------------------------TATACCTAAGAGCATATATCTGAGATTCAATCAGTAAACGTTCTTTCTGCTCTTGTCTTTCTC-----------ATGCCATCTATTAAGTATAAATCATGCAAAGTGAGTGATATGGCATGG--GATCTATTCTAGTAT--TTGGCTCTGCTAATTATATCTATGCAATCAATCTAACTAGTCTATTCTATGTCTTTTCTTGAATAAACTATATATGCTTGCTTTGACTAGGTGCGGACAGGTTATTTCGAAGGGAGAAACTGTGTCCACTCACGAATTACAGATATTAGTAAAGCAGGAGCAGCAGCAATAACAATACATGGACGAACTCGACAGCAACGTTACAGCAAGCTTGCAGATTGGAATTACATCTCTCAGTGTGCACAGGAAGCACCTAATGATCTGCAGATTATCGGGAATGGAGATATTTTTGCTTATACAGATTGGAATGAACATCTGAAGAACAGGACAAATCTCTCCACGTGTATGATTGCTCGAGGATCCTTAATAAAGGTACATGGT--------TAATGGCTGTATCTTCTGTTGGGCTGTGTGTATTCTAAGGAATTTCCTTTGTTTCTGGAAAACCTCTGATATA-------------------------------------------------------------------------------------------------------------------------------------------------------------------
>RR55
--------------------------------------------------------------------------------------------------------------------------------------------------------------------------------------------------------------------------------------------------------------------------------------------------------------------------------------------------------------------------------------------------------------------------------------------------------------------------------------------------------------------------------------------------------------------------------------------------------------------------------------------------------------------------------------------------------------------------------------------------------------------------------GTAT--TTGGCTCCGCTAATTATATCTATGCAATCAATCTAACTAGTCTATTCTATTTCTTTTCTTGAATAAACTATATATGCTTGCTTTGACTAGGTGCGGACAGGTTATTTCGAAGGGAGAAACTGTGTCCACTCACGAATTACAGATATTAGTAAAGCAGGAGCAGCAGCAATAACAATACATGGACGAACTCGACAGCAACGTTACAGCAAGCTTGCAGATTGGAATTACATCTCTCAGTGTGCACAGGAAGCACCTAATGATCTGCAGATTATCGGGAATGGAGATATTTTTGCTTATACAGATTGGAATGAAAATCTGAAGAACGGGACAAATCTCTCCACGTGTATGATTGCTCGAGGATCCTTAATAAAGGTACATGGT--------TAATGGCTGTACCTCCTGTTGGGCTGTGTGTATTCTAAGGAATTTCCTTTGGTTCTGGAAAACCTCTGATATAAACT---------------------------------------------------------------------------------------------------------------------------------------------------------------
>SA1
--------------------------------------------------------------------------------------------------------------------------------------------------------------------------------------------------------------------------------------------------------------------------------------------------------------------------------------------------------------------------------------------------------------------------------------------------------------------------------------------------------------------------------------------------------------AATTCCATACCCACTACTTATCTCACCTCTTAGAAAAGAACAATAGTGACCCATAAAAGTATATTTAAGAGCATATACCTGTGATTCCATCAGTTCAAGGGCCTTGCAGTAAAGTTGCTTTGCATTCTTGTC--TCTG-----------ATGTTATTTATTAAGTCTAAATCATGCAAAGTGTATGATATGACATGGTTGATCTATTCTAGTAT--TTGGCTCTAATGATTGAATCTGTGCAATCGTTT-ACGTATTCTATTCTATTTTTATTCTAGAATAAACTATACATACTTGCTTTGGCTAGGTGCGAACAGGCTATTTTGAAGGGAGAAACTGTATTCACACACGAATTGCAGATATTAGTAAAGCAGGAGCAGCAGCAATAACAATACATGGACGAACTAGGCAGCAACGCTACAGTAAGCTTGCAGATTGGGATTACATCTATCAGTGTGCACAAGAAGCACCTGATGATCTGCAGGTTGTCGGGAATGGGGATATTTTTGCTTATACAGATTGGAATGAAAATCTGAAGAATGGGACAAATCTCTCCACGTGTATGATTGCTCGAGGATCCTTAATAAAGGTACGTGGT--------TAATGTCTGGACCTCCTGTTGTGCTGTTTGTATTCGAAGGAATTTCCTTTGGTTTCGAAAATCCTTTGATATAAACTACTGCACGTTAGATTTTTTT--TCATGACCTTGTTCTAACATGTTCCCTTGCAAGAGTTGATTATGAAGTTAGTACCTTGAAGGAAGTGCATTGCTTTACCAACTCTTAATGCAATAGTTTTCATGTTTTCTTTCTAATGTC-----------------
>SC0
-------------------------------------------------------------------------------------------------------------------------------------------------------------------------------------------------------------------------------------------------------------------------------------------------------------------------------------------------------------------------------------------------------------------------------------------------------------------------------------------------------------------------------------------------------------------------------------------------------------------TAAAAGTATATGTAAGATCATGTGTCTGTGATTCCATGAGTTCAAGGGCCTTGCAGTAAAAGTTCTTTGCATTCTTTTCTTTCTC-----------ATGCTATCAACTAAGTCTAAATCATGCAAACTGAATGGTT----------AATCTATTCTAGTAT--TTGGCTCTGCTGATTATATCTATGCAATCAATCTACCTATTATATTCTATTTCTTTTCTAGAATAAACTATACATGCTTGCTTTGGCTAGGTGCGGACAGGCTATTTTGAAGGGAAAAACATTGTCCACTCACGAATTACAGATATTAGTAAAGCAGGAGCAGCAGCAATAACAATACATGGACGAACTAGGCAGCAACGCTACAGCAAGCTTGCAGATTGGGATTACATCTATCAGTGTGCTCAAGAAGCACCTGATGATCTGCAGGTTATCGGGAATGGGGATATTTTTGCTTATACAGATTGGAATGAACATCTGAAGAATGGGAAAAATCTCTCCACGTGTATGATTGCTCGAGTATCCTTAATAAAGGTACATGGT--------TAATTTCTATACCTCCTGTTGCGCTGTGTGTATTCTTAAGGAATTCCTTTGGTTCTGAAAAACCTCTGATATAAACTGCTGTACATTAGTTTTTT----TCATGAGCTTTTTCTAACATTTTCCCTCGCAAGAGTTGATTATGATGTTAGTACCTTGAAGGAAATGTATTGCTTTACCAACTCTTAATGCAATAGTTTTGATTTGTTCTTTCTAATGTCTTACAAATTTTGTGTCA
>SE46
------------------------------------------------------------------------------------------------------------------------------------------------------------------------------------------------------------------------------------------------------------------------------------------------------------------------------------------------------------------------------------------------------------------------------------------------------------------------------------------------------------------------------------------------------------------------------------------------------------------TGGCTGCAACGCCATAGGCAGATGCAACCATCGCTGAGAATCTGGATCACTGTTACAGCAGGACCTTAGTGGTCTATGGTTTCTAT-----------ATTCCCGTTTCTAGGATCTGGTTAGA----------CATCTAGTTCTGGTAACGCAGTATTGAAT--TCTGAAAGGATGTTGATCTCTC----CCAAGTGCATGGCTTTGCTGATTAGTGGTCTCATGAATGAATTCTCCATCTTTTCTTTGGTTAGGTTCGAACAGGCTATTTTGAAGGGAGGAACTGTATCCACTCATTAGTTTCAGATATTAGCAAGTCAGGAGCAGCAGCGATAACAATACATGGGCGAACTCGGCAGCAACGTTACAGTAAGCTTGCTGATTGGGATTACATCTACCAGTGTGCAAGACAGGCCCCTGATGACTTACAGGTTGTGGGCAATGGAGATATTTTCTCTTTCACAGATTGGAATGAGCATCTGAGGAATGGGTTAAATCTTTCAACAAACATGATTGCTCGAGCAGCTCTAATTAAGGTTTGGCACATAACTCATAGTTATTTTTTCTGGTAGCGAAG-------------TTTCCATATTTTATGGACTCTTTGCTGTGCAATCAAGGTTAGATTTCTTCTATTGTTTCTCCTTGTCTTTC--------------------------------------------------------------------------------------------------------------------------------
>SG23
GTCATATCTATTCTACACATATACGATGAGAGATTCCAGCTGATATTTTTGGCTGCTATAACTAATTTAGGATATAGATTGAAATATTTTGTCTTTTTGCCGAAACACCTAATTAGCTCTGTTGTTTCTATATCCTGGATGATTTCATTTTTCTTTAATGTGACAAAGTTGTGTTGTAAGGTGAAGCATTACTACTGTTTCAACTGAAACAGGGACAAGCTTCAGAATGGGCATTATTAAGACGTCATTCCAGTGAAGATTTGTTTGGGGTACAAATTTGTGGTGCATATCCAGATATTGTTGCACGTGCAGTGGAGCTCATTGAGCGGGAGTGTGTTGTTGACTTTATTGACATTAACATGGGATGTCCAATAGACATTGTGGTAAACAAGGGAGCTGGTTCTTCTCTTCTTACCAAGCCTGTAAGAATGCAGAATGTAATAAAAGCTGCTGCTGCAACCATAGAAAAACCTCTCACAGTTAAGGTATATCACATGCACTAGCCTATTTTCCTCGGTTATCGTGGATCATCTTGATAATGCACGTCTGGTCTACTTGTTATTCTACTTCCACACACAATAGTACTAGTAATTCATACAAATATATGTATTAATAGATATCTCAACCTCCATCACCACAGGCACCTCTCACTAAATATTCTTTGTGCACC-GTCTTTCTTTTGCTCACTCTGCTAGATCAATTGAATTGTATTCATAGGAAGTGCAGGATATGCATTAGATGATCTCTCTTCAAGTGCTTATGTCTGCTGATCATATTAG----AATAATCTGCAGAAGCTACATAATTC---TTTGGAAATAAATTATGCATGTTTTCTGGGGACAGGTGCGGACAGGCTATTTTGAAGGGAGGAACCTGATCCATTCACGAATTTCAGATATTAGTAAATCAGGAGCAGCAGCAATAACAATACATGGACGGACTCGGCAGCAACGCTACAGCAAGCTTGCAGACTGGGATTACATCTATGAGTGTGCACAACAAGCACCTGATGATCTGCAGATTGTTGGTAATGGAGATATTTTTGCTTACACAGATTGGAATGAGCATCTGAATAATGGGGCAAATCTCTCAACATGCATGGTTGCTCGAGGAGCCTTAGTCAAGGTTTTCTACATGGCAACTGGTTATATTTTCTAGTTGCAATGTTCATTTATTCTACTGAGCTTTCTTTGGTTCTAAAGAT-TTATGATATGAAGGGAATGCTACACTTAACCGATA-CAATAGGTCTAATGTTA--------TATGTGTGAGTACTCTAATTATATTGTGTTTGCAGCCATGGATATTCACTGAAATCAAGGAACAAAGGCATTGGGACATAAGCTCTGGGGAGAGATTTGACATTTTAAAAGA
>SS22
GTCATATCTATTCTACACATATACGATTAGAGATTCCAGTATATATTTTTGGCTGCTATAACTAATCTAGGATATAGATTGAAATATTTTGTCTTTTTGCCGAAACACCAAAGTAGCTCTGTTGTTTCTATATGCTGGATGATTTCATTTTTCTTTAACGTGACAAAGTTGTGTTGTAAGGTGAAGCATTACTGCTGTTTCAACTGAAACAGGGACAAGCTTCAGAATGGGCATTGTTAAGACGTCATTCCAGTGAAGATTTGTTTGGGGTACAAATTTGTGGTGCATATCCAGATATTGTTGCACGTGCAGTGGAGCTCATTGAGCAGGAGTGTGTTGTTGACTTTATTGACATTAACATGGGATGTCCAATAGACATTGTGGTAAACAAGGGAGCTGGTTCTTCTCTTCTTACCAAGCCTGTAAGAATGCAGAATGTAATAAAAGCCGCTGCTGCAACCATAGAAAAACCTCTCACAGTTAAGGTATATCTCATGCACTAGCCTATTTTCCTCAGTTATTGTGGATCATCTTAATAATGCACGTCTGGTCTACTTGTTATTCTACTTCCACACACAATAGTACTAGTAATTCATACAAATATATGTATTAATAGATATCTCAACCTCTATCACCTGC----CCTCTCACTAAATATTCTTTGTGCACCTGCCTTTCTTTTGCTGACTCTGCTAGATCAATTGAATTGTATTCAGAGGAAGTGCAGGATATGCATTAGATGATCTCTCTTCAAGTGCTTATGTCTGCTTATCCTATTAG----AATAATCTGCAGAAGCTACATAATTC---TTTGGAAATAAATTATGCATGTTTTTTGGGGACAGGTGCGGACGGGCTATTTTGAAGGGAGGAACCTGGTCCATTCACGAATTTCAGATATTAGTAAATCAGGAGCAGCAGCAATAACAATACACGGACGGACACGGCAGCAACGCTACAGCAAGCTTGCTGACTGGGATTACATCTCTGAGTGTGCACAACAAGCACCTGATGATCTGCAGATTGTTGGTAATGGAGATATTTTTGCTTACACAGATTGGAATGAGCATCTGAATAATGGGGCAAATCTCTCAACATGCATGGTTGCTCGAGGAGCCTTAGTCAAGGTTTTCTACATGGCAACTGGTTATATTTTCTAGTTGCAATGTTCATTTATTCTACTGAGCTTTCTTTGGTTCTAAAGAT-TTATGATATGAAGGGAATGCTATACTTAACCAATA-CAATAGCTCTAATGTTA--------TATGTGCGAGTCCTCTAATTATATTGTGTTTGCAGCCATGGATATTCACTGAAATCAAGGAACAAAGGCATTGGGACATAACCTCTGGGGAGAGATTTGACATTTTAAAAGA
>SV36
------------------------------------------------------------------------------------------------------------------------------------------------------------------------------------------------------------------------------CAGAATGGGCATTGTTAAGACGTCATTCCAGTGAAAATTTGTTTGGGGTACAAATTTGTGGTGCATATCCAGACATTGTTGCACGTGCAGTGGAGCTCATTGAACGGGAATGTGTGGTTGACTTTATAGACATTAACATGGGGTGCCCTATAGATATTGTGGTGAACAAAGGAGCTGGTTCTTCTCTTCTTACCAAGCCTGTAAGAATGCAAAATGTAATCAAAGCTGCTGCTGCAACCATAGAAAAACCACTCACCATTAAGGTATGTACTATGGACTAAGTCGTATTTATTGAGTGCTGGGGGTCACTCTAATGATAGGTGGCTGGTTTATTAGGTATCTAACTTGCCCACAAAATATCAATAGCAATAGTTATAAATATATGTATCAATGGGAACCTGAGCCTCAATCATCTCAGGTTCCTGCCATTTAAGGTCCTTCATGTTCGTGCCTTTCTTTTTTTGA----CTTTTGATAGATCTACTGAATTAATCCAACGTGCAGGAGATGAAATGATTAATCTCTCATGTG----CTAACCCTCCTGATCAAATTGG----CATAATCTACGTGTAATATTTTATTCTACTTTGAGAACAAAATTTACATGCTTTCTTTGGCTAGGTGCGAACAGGCTATTTTGAAGGGAGAAACTGTGTCCACTCGCGGATTTCAGATATTAGTAAATCAGGAGCAGCAGCAATAACAATACATGGGCGAACAAGGCAGCAACGATACAGCAAGCTTGCAGATTGGAAGTACATCTACGAGTGTGCACAACAAGCACCGGATGATCTGCAGGTTGTTGGGAATGGAGATATTTTTGCTTACACAGATTGGAACGAACACATGAATAATGGGGCAAGTCTGTCAACATGCATGGTTGCTCGAGGTGCCTTAGTCAAGGTTTGGTACAGACTTGCTCACTATATATTCTGGTTGCAATGTTTGTATACTCTATGCAGCTTTTTGTGTTTGCAAAACTCTGCTGATACAAACTTCTGTATTTTAGATTTTTGCT-CCATCCTTTGATTTCATCATCTCC--TTTGAAGTGTTTTGTGTTGAAGTTGCACCTTCGAGGGAAAATAAATATGTAATGCACCAACAATTAATGCAATACTTCTGAGGTTTTGCAGCCATGGATATTCACA-----
>TA17
ATCTTTTGAATGCTAGTTTATTCTTGATTTTGTTTTTCTGCGAATAAATCTAGGTTTTAGGCCATTTTTCTTGATTCAAGCAAGTTTTTTGTGTTTTTCCTGAAACACCAAATTAGCTGTGTTGTTTCTATGTCCTGGATAATTTTGTTTTTCTTTAATGTGACAGGGTTCTTTTGTAAG----TTATCTACTACCATTTTAACTGAAACAGGGACAAGCTTCAGAATGGGCATTATTAAGACGTCATTCTAGTGAAGATTTGTTTGGGGTACAAATTTGTGGTGCATATCCAGATATTGTTGCACGTGCAGTGGAACTCATTGAGCGGGAGTGTGTTGTTGACTTTATTGACATTAACATGGGATGTCCAATAGATATTGTGGTAAACAAGGGAGCTGGTTCTTCTCTTCTTACCAAGCCTGTAAAAATGCAGAATGTCATAAAAGCTGCTGCTGCAACCATGGAGAAACCTCTCACAGTTAAAGTATATCTCATGCACTAGCCTATTTTCCTCAGTTATTGAAGATCATCTTGATAATTTATGTCTGCTCTACTTGTTCTTCTAATTTGATACGTTATATCATTAGTTATTTATACAACTATATATATTGATAGGTATCTGAACCTCCGTCACTGCAGACATCTGCCACTATATGTTCTTGGAACTCTTGCCTTTCTTTTGTTCACTCTGCTAGATCAATTGCTTTGTATTTATAGGAACTGCAGGATATGCTTTGGGTGATCTTTCTTCTAGTGCTTATATATGCTAATTTTATTAGTATATACAATCTAAAGAAGCTACCCTATTCT--TTTGAGAAGAAATTATACATG-TTTTGTGGGATAGGTGCGGACAGGCTATTTTGAAGGGAGGAACCTGATCCATTCACGAATTTCAGATATTAGTAAATCAGGAGCTGCAGCACTAACAATACATGGACGAACTCGGCAGCAACGCTACAGCAAGCTTGCAGACTGGGATTACATCCATGAGTGTGCACAAGAAGCACCTGATGAATTGCAGGTTGTTGGTAATGGAGATATTTTTGCTTATACAGATTGGAACGAGCATGTGAAAAATGGGACAAATCTCTCAACATGCATGGTTGCTCGAGGAGCCTTAGTCAAGGTTTTCTATATGTCAACTAATTATATTTTCTGTTTGCAATGTTCTTTAATTCTACTGAGCTTTTGTTGGTTGTAAAATTCTTATGATGTGAAGACAATGTTAACGAAAAA------TGATAGGCTTAATAATA--------TATATGTGAGTCCTCTAATTATATATTGTTTTCAGCCAT-------------------------------------------------------------------------
>TB39
GATATTTTGAATGGTACTTGTTCTTGGTATGCTTTGCTAGTTAAGCTTTAAGGGTACAAAGCACTTTTTTTGTATTCAAGCAAAACATTGTCTGCTTTACTGAAGCACCAAATTAGTTCTGTTGTTACTATATCCTGGATATTTCAGTATTTCTTGAATGTGACCAAGTTGTGTTGTAAGTCAAGCATTTGCTCGTGATTCTAATTGAATAGGGACAAGCTTCAGAATGGGCATTGTTAAGACGCCATTCCACTGAAGATTTGTTTGGGGTACAAATTTGTGGTGCATATCCAGACATGGTCGCACGTGCAGTGGAGCTCATTGAGCGGGAGTGTGTTGTTGACTTTATTGACATTAACATGGGATGTCCTATAGATATTGTGGTGAACAAAGGAGCTGGTTCTTCTCTTCTTACCAAACCTGTCAAAATGCAGAATGTAATAAAAGCTGCTGCTGCAACCACAGAAAAGCCTCTCACTGTTAAGGTACATAGTATGGAATAGCCTGTTTTAGTTAATTACCGGGGATCATCTCAATATTGCATGGGTTGTCTACTGGCTATTCTACTTCCACACGCAATAGTTATAGTGATTC-CATATAAATATTTATCAATAGACATCTCAACCCT--CCACCTCAGGGGTCTGACATTCAAGGTCCTTTCTGTTCCTGCCTTCGTTTTTTTGACTCTGCTAGATCATTTTATTTATTTTCATGCAAAGTGCATGATGTGAATTGGTTGATCTCTTCAAGTGA--TTAACTCTTGTAAATATGTTGG----TATAATCTACATACATTATTCTAATCTTCTTCTTGAATAAATTATACACATTTTCTTTTGCTAGGTGCGAACAGGCTATTTTGAAGGAAGGAACCTTGTCCACTCACGAATTTCAGATATCAGTAAATCAGGAGCAGCAGCAATAACAATACATGGACGAACTCGGCAGCAACGCTACAGCAAGCTTGCAGACTGGGATTACATATACGAGTGTGCACAACAAGCATCTGATGATCTACAGGTTGTAGGGAATGGAGATATATTTGCTTACACAGATTGGAATACACATCTCAATAATGGGGCAAATCTCTCAACATGCATGGTTGCTCGAGGGGCCTTAGTCAAGGTTTGCTACAAAGCTGTTAGCTATATTTTCTGGCTGTAATGTTTTT------------GTTTTCTTTGGTTCTAAACCTCTTCTGATATGAACTGCTGTACGTCATATTTTTGTG-TGACCCTGTTCTTTCAACATCTCC--TCAGAAGGTTTTTGTATATAAGTGGCACTTTGAAGGCAATGCTTAACGAACTATTTATACAATAATCCTAATGTCCGGTTTCTAATGTGCTATATGTTATGAGTCCACTAA
>TC31
TTGCATGAGCTATGTGATAGATCAGACCTTCGTTTATTTGATTCTGTGTTTCTTTTGCTGTTAGGCCTAACAGAGTTTACAAAGAATTTGTTTGAAGTTTGTATTCAGAAGCATTGCATGGTTGTTTCTATAACTTGGATGGAGGAGTATTTTTTTCTTATAAGATCAAGAAGCTATGTTTTAATATCAATTATTTGCTCCCAATGCAACAGGGACAAGCTTCTGAATGGGCATTGTTAAGACGCCATTCCAGTGAAGATTTGTTTGGTGTACAGATTTGTGGTGCATATCCTGACATTGTTGCACATGCAGTTGAGCTAATTGAGCAGGAGTGTACTGTTGATTTTATTGATATCAATATGGGATGCCCTATAGACATTGTGGTGAACAAAGGGGCAGGTTCTTCGCTTCTTACAAAACCTGCAAGACTGCAAAACACAATTAAAGCTGCTGCGGGAACTATGGAAAAGCCTTTGACAGTTAAGGTATATACTATCAATGGAGTAGTTTTGACTGATTGTCGAGGATTGTCTTTGGCTCCCTTGCCAGGGTGATTTATTCTTTCTTATTGACATTTGACAATGTCATTAAATAAATACCCTAAAACTACTGGCGAATGTACCTAATTACAGTACCTGAGTCTCTATCATGTCGGTGTCTTGCCATTCATGGT--TCTGT-----------GTCCCAACTGTTCTGTTTTGGACGAG--ATTGTTTAATTCATTGTTCTTTAATATGGGATTTGAA--ATAGCTCTTTTCATTATATTTG----TACAATCTAGGCATGGCATTCTTGTCTGGAAT-AGACTAAATTGTCCATATTTTCTTTGGTTAGGTGCGAACAGGCTATCTTGAAGGAAAGAATTGTGTCCACTCACTGATTCCAGATATCAGTAAATCAGGAGCAGCAGCTATAACAATCCATGGGCGAACTCGACAGCAACGTTACAGCAAGCTTGCTGATTGGGATTACATCTACCAGTGTGCAAGACAGGCCCCTGATGATCTGCAGGTTGTGGGAAATGGAGATATTTTCTCATACACAGACTGGAATGAACATCTGAGGAATGGGTCAAATCTTTCAACATGCATGGTTGCTCGAGGAGCCTTAATCAAGGTTTGTTAGATAGGTCATAGCTTTGTTTCTAATTGCCATATTTCTTTAT-----TTTAAATTTCAATCCTGCTACAAATCTTGGGGTATAGTGCTGTACATTCAATGTTGGCTCCCTCTTCCCTGGTCTTCAAAACCGTG--GGAAAAATTAGTGCCATGAAGGAAATGTAACATTGCTAACCAACTATCAATAAAATATTTCTGATATATTATTGT------------------------------------
>TN1
--CTTTTCAATGCTAATTTATTCTTGTTATGTTTTGCCATTGACCTAATTTAGGTTACAGAGCCCTTTTTATGATTCAAGCAAACCATTGTCTTTTTTGCAGAAACACCATGTAAGTTTCGTTGTTTCCATATCCTGGATATTCTAGTATGTCAATTATGGGACAAAATTGTGTTGTAAGTCAAGCATTTGCTGCTGATTCTAATAGAATAGGGACAAGCTTCTGAATGGGCATTGTTAAGACGTCATTCCAGTGAAGATTTGTTTGGGGTACAAATTTGTGGTGCACATCCAGACATGATCGCACGTGCAGTGGAGCTCATTGAGCGGGAGTGTGTTGTTGACTTTATTGACATTAACATGGGATGCCCTATAGATGTTGTGGTGAACAAAGGAGCTGGTTCTTCTCTTCTTACCAAGCCCGTAAAAATGCAAAATGTAATAAGAGCTGCTGCTGCAACCACAGAAAAGCCTCTCACGGTTAAGGTATATACTATGAACTAGCCTGTTTTTGTTGATTATTGGGGATCATCTCGATAGTGCATGGTTGGCCTAAGGGTTATTCTATTTCCACATGCAATAGTTATAGTAATTC-CATAGGAATATATAACAATAGACATATCAAACCG--CCATGTCAGGGGTCTGCCATTCAAGGTTCTTTCTGTTCCTGCCTTCCTTTTTTTACT---CTTGCTAGATCAGTTGTATCTTCACGTGAAGTGCACAATGTGAATTGGTCGATTTCCTTAAGTG---CTTGGCTCTCCTATTATGTTGG----TATAATCTACATACTTTATTCTACTCTTTTTTGAGAATAAATTATACATTTTTTTGTCTGCTAGGTGAGAACAGGCTATTTTGAAGGGAGGAACCTTGTCCACTCACGAATTTCAGATATCAGTAAATCAGGAGCAGCAGCAATAACAATACACGGACGAACTCGACAGCAACGCTACAGCAAGCTTGCAGACTGGGATTACATCTCCGAGTGTGCACAACAAGCATCTGATGATCTGCAGGTTGTTGGGAATGGAGATATTTTTGCTTACACAGATTGGAATGAACATCTGAATAATGGGACAAATCTTTCAACATGCATGGTTGCTCGAGGAGCCCTAGTCAAGGTTTGCTACATAGTCGCTAGCTATATTTGCTGGTTGCAATGATTTTGCATTCATCAGAGCTTTCTTTGGTTCTAAAACGCCTCTGACATTTAAGTGCTGTACGTTAGATTTTTGCGTGATCCTGTTCATTCAAC--------ATATCCTTGGAAGAATTCTGCATAGAATTAGCACTTTGAAGGGAATGT---------------------------------------------------------------
>TO14
----------------------------------------------------------------------------------------------------------------------------------------------------------------------------------------------------------------------------------------------------------------------------------------------------------------------------------------------------------------------------------------------------------------------------------------------------------------------------------------------------------------------------------------------------------------------------------------------------------------------AACTATGTGTATTGATAGGTATCTCAACCTCCCTCACCATAGACATCTGCCATTATATGTTCTTGGTATTCCTGCCTTTCTTTTTCTGACTCTTCTAGGTCAATTGAATTGTATTCATAGGAACTGCAGGATATGCATTAGATGATCTTTCTTCTAATGCTTATGTCTGCTAATTGTATTAGTATATACATTCTATAGAAGCTACCTAATTA---TTTAAGAATAAATTATACATATTTTTTGGGGATAGGTATGGACGGGCTATTTTGAAGGGAGGAACCTGGTCCATTCACAAATTTCAGATATTAGTAAATCAGGAGCAGCAACAATAACAGTACACGGCCGAACTCGGCAGCAACACTACAACAAGCTTGCAGACTGGGATTACATCTATGAGTGTGCATAAAAAGCACCTGATGATCTGCAGATTTTTGGTAATGGAGATATTTTTTCTTACATAGATTGGAATGAGCATCTGAAAAATGGGACAAATCTCTCAACATGCATGGTTGCCTGAGGAGCCTTAGTCAAGCTTTTCTACATTTCAACGGTTAATTTATTCTGGTTGCAATGTTCTTTCATTCTACTGAGCTTTCGTTGGTTCTAAAAATCTTATGATGTGAAGGAAAGGTTATACTTAACCAAATATGACGGGCTTAACATTA--------TATATGCAAGTCCTCTAATTATGTAGTGTTTGCAGCCATGGATA--------------------------------------------------------------------
>TPL03
------------------------------------------------------------------------------------------------------------------------------------------------------------------------------------------------------------------------------------------------------------------------------------------------------------------------------------------------------------------------------------------------------------------------------------------------------------------------------------------------------------------------------------------------------------------------------------------------------------------TAATAAGTATACCTAAGAGCATATATCTGAGATTCCATCAGTTCAAGGGCCTTGCAGTAAACGTTCTTTGTGTTCTTGTCTTTCTC-----------ATGCCATCTATTAAGTATAAATCATGCAAAGTGAGTGATATGACATGG--GATCTATTCTAGTAT--TTGGCTCTGCTGATTATATCTATGCAATCAATCTAACTAGTCTATTCTATTTCTTTTCTTGAATAAACTATACATGCTTGCTTTGACTAGGTGCGGACAGGTTATTTCGAAGGGAGAAACTGTATCCACTCACGAATTACAGATATTAGTAAAGCAGGAGCAGCAGCAATAACAATACATGGACGAACTCGGCAGCAACGTTACAGCAAGCTTGCAGATTGGAATTACATCTATCAGTGTGCACAGGAAGCACCTAATGATCTGCAGATTATTGGGAGTGGAGATATTTTTGCTTATACAGATTGGAATGAACATCTGAAGAATGGGACAAATCTCTCCACGTGTATGATTGCTCGAGGATCCTTAATAAAGGTACATGGT--------TAATGGCTGTACCTCCTGTTGGGC--TGTGTATTCTAAGGAATTTCCTTTGGTTCTGGAAAACCTCTAATATAAACTGCTGTACATTAGATTTTTTC--TAATGAACTTGTTTT-ACATTTTTCCTTGCAAGAGTTGATTATGATGTTAGTACCTTGAAGGAAATGTATTGCTTTATCGACTCTTCGTG-----------------------------------------------
>WN5
GGGTGGTGAATTAGAGAATGTGGCAGATAGGCAAGGCAATTAGTCCGAATGGAGATGAGGTGACAAATACGAATGGCAAACAAGTGAATTTGGAT------------------------------------------------------TTTTTTTAATATGAAATGTGAGGATTGGACAATGCAATGATTTCATCACTACCGAGGATGTAGGGATAAGCTTCAGAATTGGCATTACTTTGATGCCACTCCAGTGAAGATCTATTTGGGGTACAAATTTGTGGTGCATATCCTAACATGATTGCACATATAGTGGAGCTAATCAAGAGAGAGTGTGTTGTTAACTTTATTGACATTAACATGGGATAGCATATAGATATTGTGGTTAACAAAGGAATTGGGTCTTCTCTTCTTAATAAACCTTTA-------------------------------------------------------------------------------------------------------------------------------------------------------------------------AAGATGCAAAATATAATAAAAATTGCTACTGCAACCATGAAAAGCCTCTCATAGTCA---------------------------------------------------------------------------------------------------------------------------------------------------------------------------------------------------AGTTTCATATAGGCTTTTTTGAAGGGAGGAACTGTATCCTTTCATGGATTTTAGATTTTAGTAAAGCTGGAGTAGCAGCAATAACAATACATGGAATAACACAACAGCAATGGTACAACAAACTTACAGATTGGGAATATATCTACCAATGTGCACAAGCAGGACCAGATGATCTACAGGTTGTAGATAATGGAGATATTTTTGCTTATAAAAATTGGAATGAACATCTAAATAATGGGACAAACCTCTCAACATGCATGATTTCTTGAGTATCCTTAATTAAGGCATGGATATTCACTAAAATCAAGGAAAAAAAGCACTAGGACATAA--GTGCCTCAGAGATATTTGACATTTTAAAATATTTTACATGTTT------------------------------------------------------------------------------------------------------------------------------------------------------------------
>WS10
------------------------------------------------------------------------------------------------------------------------------------------------------------------------------------------------------------------------------------------------------------------------------------------------------------------------------------------------------------------------------------------------------------------------------------------------------------------------------------------------------------------------------------------------------------------------------------------------------------------ATACAACTATACATATT-ATAGGTATCTCAACATCCATCACCACTGACATTTTCCACCAAATCTTCTTGGTGCTCCTGCCTTTCTTTTTCTGACTCTGCTAGATCAATTGTATTGTATTCA---------AAGGATATGCATTAGATGATCTTTCTTCTAGTGTTTATGTCTGCTGATTATCATGTT-----------------------------------------------------TTTTTCTGGGATAGGTGCGGACGGGCTATTTTGAAGGAAGGAACCTGGTCCATTCACGAATGTCAGATTTTGGTAAATCAGGAGCAGCAGCAATAACAATACATGGACGAACTCGGCAGCAACGCTACAGCAAGCTTGCAGACTGGGATTACATCTATGAGTGTGTGCGACAGGCACCCGATGATCTGCAGGTTGTTGGTAATGGAGATATTTTTGCTTACACAGATTGGAATGAGCATCTGAAAAATGGGACAAATCTTTCAACTTGCATGGTTGCCCGAGGAGCCTTAATCAAGGTTTTATAGATGTCAACTGGTTATGTTTTCTGGTTGCAATGTTCTTTTATTCTGCTGAGCTTTTGTTGGTTCTAAAAATCTTATGATGTGAAGTGAATGCTAATACTTACCAAATAGAATAGGCTCAATGTTACATCA---TATATGTGAGTCCTCTAATTATACAGTATTTG--------------------------------------------------------------------------------
>WW11
---------------------------------------------------------------------------------------------------------------------------------------------------------------------------------------------------------------------------------------------------------------------------------------------------------------------------------------------------------------------------------------------------------------------------------------------------------------------------------------------------------------------------------------------------------------------------------------------------------------------------------------------------------------------------CAAATCTTCTTGGTGCTCCTGCCTTTCTTTTTCTGACTCTGCTAGATCAATTGTATTGTATTCA---------AAGGATATGCATTAGATGATCTTTCTTCTAGTGTTTATGTCTGCTGATTATCATGTT-----------------------------------------------------TTTTTCTGGGATAGGTGCGGACGGGCTATTTTGAAGGAAGGAACCTGGTCCATTCACGAATGTCAGATTTTGGTAAATCAGGAGCAGCAGCAATAACAATACATGGACGAACTCGGCAGCAACGCTACAGCAAGCTTGCAGACTGGGATTACATCTATGAGTGTGTGCGACAGGCACCCGATGATCTGCAGGTTGTTGGTAATGGAGATATTTTTGCTTACACAGATTGGAATGAGCATCTGAAAAATGGGACAAATCTTTCAACTTGCATGGTTGCCCGAGGAGCCTTAATCAAGGTTTTATAGATGTCAACTGGTTATGTTTTCTGGTTGCAATGTTCTTTTATTCTGCTGAGCTTTTGTTGGTTCTAAAAATCTTATGATGTGAAGTGAATGCTAATACTTACCAAATAGAATAGGCTCAATGTTACATCA---TATATGTGAGTCCTCTAATTATACAGTA------------------------------------------------------------------------------------
