# Supplementary material for: Development of a Target Enrichment Probe Set for Conifer (REMcon)
Source: Biology (Basel). 2024 May 22;13(6):361. doi: 10.3390/biology13060361 (PMC11200496; doi:10.3390/biology13060361)
Supplement: Supplementary file 1 [file biology-13-00361-s001.zip › biology-2960267-supplementary/Sup data/secapr_alignments_paralogs/6.fasta]

>AA3
AATGTTTACAGGGAAGAAAAGTTCATGAAAGCAATTGTGTCTAAAGATATCTCCCAACCTTTTGCTTGTAAGTTCTTGCACTCTGTCTTTTATGCAACAAATCTTTCTATATACTTATCATATCCTGACA--------TTTAATTATGATTTTTTTATTACATTAAGGC--TAATGGAATTCTTTTGTTGTCATTGCAGATGTAGTTGCTAAGATAGCAGAGTTTGTAGCAGGTGTGTTATTCGTGGCAGCCATGTCAGCCCTCCTTAAAGCCTTATCATTGCAAAGCTGGGCAGATTCAATTGTTTGTCCTC---------------AAGATTCAACAGGAAACTCAAAACCAAGCCAAACCACACCATCTTCTGCTCTGACAGAACATCAACAAGAACTTTTGGGGTTAAGGAAGCGAAATGTTGAACAGGGGGATGCAGAACTAACTTCAGATGGTGGTAGTAAGCAAAAGCCACCAAGATCAAGGACAAGATCTAATCTAACCCCCACAACTCTTCTAGCACCTATTCACCAATCAGCCTCAAAAAGTTCTCACCGACTTGGACTTGGTCAATCTCAGTGGGCTGGATTGGAGAGGCGAGATGTTGGTACTGGCAAGGTTCTGTCATTCTCTTCTCCAGTTGCAAATAGATCACCGGGATCTCAAGGTACTCCATATCTTTCAGGATCACCTGCTTCTCAGGTATCAGGTCAAAGCTCGCCCTCCCTGGATAGGCAGTTCACAACACCATGGATCAAACAGAGATCCTCCCTTACAAAGGATGAAATACCTACAGAAGAAAAGCTCCAGGAGTTTTTGGCAGATGTAGAAGAAAAAATGACAGAATCTGCATCAAAGGCAACAACACCTTTAAACCAGGGTCTTGTGACAC---------------------------------------------
>AA60
--------------------------------------------------------------------------------------------------------------------------------------------------------CTGTACTGCATTAAAATGAGTAGTAAATCTGTTTGTTGTGAATGAAGATGTCTTTGTGAAGACAGCAGAGCTTATAGCAGGTGTGGCATTCCTGTCATCTATATCAGCTCTCCGTAATGCCCTGTCGTTGCAGGAATGGGCAGATTCAACAGTTAGTGTCATAAAAAACCATTCTCAAGATTCACCAGCAAAATCAAAATCAAACCAAGGTACACCACCATCTGGTCTTACAGAACGTCAACACGAACTTATAGGGGTCAAGAAGCGAAATGTGGAACAGGGAGAAACAGGATCAACTTCAGATGTTGGTACTAGACAAAAGCCACCAAGATCAAGACAAAAATCTAATTCGTCCCCCTCAAATCTGTTAGCACCTGTTCATAAATCATCTTCGAGAAGTTCCAGCGGAATAGGACCTGGTCAATCTCAGTGGACTGGATTGGAGAGACGGGATGTGGGTGTTGGCAAGGCTTTGTCTTTTACTTCTCCTGTAGCAAACAGATCACCAGGATCTCAAGGCACCTCATATCTGTCAGTATCACCCATTTCACAGGTATCAGGTCAAACTTCACCCTCCCAAGATAAGCATCTCACAACACAATGGTCCAAACAGAGTTCTTC-----------------------------------------------------------------------------------------------------------------------------------------------------------------------
>AAR4
AATGTTTACAGGGAAGAAAAGTTCATGGAAGCAATTGTGTCTAAAGATATCTCCCAACCTTTTGCTTGTAAGTTCTTGCACTCTGTCTTTTATGCAACAAATCTTTCTATATACTTATCATATCCTGACA--------TTTAATTATGATTTTTTTATTACATTAAGGC--TAATGGAATTCTTTTGTTGTCATTGCAGATGTAGTTGCTAAGATAGCAGAGTTTGTAGCAGGTGTGTTATTCTTGGCAGCCATGTCAGCCCTCCTTAAAGCCTTATCATTGCAAAGCTGGGCAGATTCAATTGTTTGTCCTC---------------AAGATTCAACAGGAAACTCAAAACCAAGCCAAACCACACCATCTTCTGCTCTGACAGAACATCAACAAGAACTTTTGGGGTTAAGGAAGCGAAATGTTGAACAGGGGGATGCAGAACTAACTTCAGATGGTGGTAGTAAGCAAAAGCCACCAAGATCAAGGACAAGATCTAATCTAACCCCCACAACTCTTCTAGCACCTATTCACCAATCAGCCTCAAAAAGTTCTCACGGACTTGGACTTGGTCAATCTCAGTGGGCTGGATTGGAGAGGCGAGATGTTGGTACTGGCAAGGTTCTGTCATTCTCTTCTCCAGTTGCAAATAGATCACCGGGATCTCAAGGTACTCCATATCTTTCAGGATCACCTGCTTCTCAGGTATCAGGTCAAAGCTCGCCCTCCCTGGATAGGCAGTTCACAACACCATGGATCAAACAGAGATCCTCCCTTACAAAGGATGAAATACCTACAGAAGAAAAGCTCCAGGAGTTTTTGGCAGATGTAGAAGAAAAAATGACAGAATCTGCATCAAAGGCAACAACACCTTTAAACCAGGGTCTTGTGACACCACCACCTGGACTTCGTGGAGTGACTAGCAACACCCCAGGTTCTT
>AF1
GATTATTGCAGGGAAGAAGCATTTATTGAAGTTATAGCATCTAGGAATATATCCCAGTCATTTGCTTGTAAGTTCCTCTGCTCGGTTGTCTTTGTAACAAATGGATCTCTATACTCGTGAATCTGTGACTAATATGTACATGAATAAGAATCTCATATTACTTTAAGAGTAATATAATTTTGAATATCCATCGTTGCAGATGTAATTGCAAAGATAGTAGAGTTTGCAGCAGGTATGGTATGCTTGGCAGCTATATCAGCCCTCCTTAAAGCTCTATCATTGCAAAGCTGGGCAGATTCAACACTTAGCCCTC---------------AAGATTCG---GCTAAGTTCATACCGTATGAGACTATACCATCATCTGGTCTGACGGAATATCAACAAGAACTCTTGGGGTTAAGGAAACGAAATGTTGAACAGGAAAATAGAGATTCGCCTTCAGATGCTGGTAATAGTCATAAGCCACCAAGATCAAGGCACAAATCTAGTTCAACTCCTGCAACTCTGTTAGCACCTGTTCATCAGTCAGCATCAAGAAGTTTTCATGGACTGGCACCTGGTCAGTCTCAGTGGACTAGATCAGAGAGGCAAGATGTGGGTATTGGCAAGGTTTTATCATTTGTCTCCCCAGTTTCAAATAGAACACCAGGATCTCAAGGTACTCCATATCTTACAGGATCACCTGCTTCCCAGGTATCAGACAAAACCCCACCATCCCGCGATAGACAGTTCACAACACCATGGACCAAACAGAGGTCCTCTCTTTCAAAGGAAGAAATACCTACAGAAGAAAAGCTCCAAGAGTTTTTGGCAGATGTAGAAGAAAAA----------------------------------------------------------------------------------------------------
>AG2
TTCTATCTCTATGAAGAAGCTTTTATTGAAGTTATAGCATCTAGGAATATATCCCAGTCATTTGCTTGTAAGTTCCTCTGCTCGGTTGTCTTTGTAACAAATGGATCTCTATACTCGTGAATCTGTGACTAATATGTACATGAATAAGAATCTCATATTACTTTAAGAGTAATATAATTTTGAATATCCATCGTTGCAGATGTAATTGCAAAGATAGTAGAGTTTGCAGCAGGTATGGTATGCTTGGCAGCTATATCAGCCCTCCTTAAAGCTCTATCATTGCAAAGCTGGGCAGATTCAACACTTTGCCCTC---------------AAGATTCG---GCTAAGTTCATACCGTATGAGACTATACCATCATCTGGTCTGACGGAATATCAACAAGAACTCTTGGGGTTAAGGAAACGAAATGTTGAACAGGAAAATAGAGATTCGCCTTCAGATGCTGGTAATAGTCATAAGCCACCAAGATCAAGGCATAAATCTAGTTCAACTCCTGCAACTCTGTTAGCACCTGTTCATCAGTCAGCATCTAGAAGTTTTCATGGACTGGCACCTGGTCAGTCTCAGTGGACTAGATCAGAGAGGCAAGATGTGGGTATTGGCAAGGTTTTATCATTTGTCTCCCCAGTTTCAAATAGAACACCAGGATCTCAAGGTACTCCATATCTTACAGGATCACCTGCTTCCCAGGTATCAGACAAAACCCCGCCATCCCACGATAGACAGTTCACAACACCATGGACCAAACAGAGGTCCTCTCTTTCAAAGGAAGAAATACCTACAGAAGAAAAGCT-----------------------------------------------------------------------------------------------------------------------------------
>AH26
---------------------------------------------------------------------------------------------------------------------------------------------------------------------------------------------------------------------------------------------------------------------------------------------------------------------------------------------------------TCAACACCAACCAATAGTATACCAACATCTGGTTTGACAGAACATCAACAAGAGCTTCTGGGGTTAAGGAAGAGGAATGTTGAGCAGGGAAATACAGACTCCCCTTCAGATATTGGTAGTAGACAAAAACAACAAAGGTCAAGGCAATCATCAAGTCCATCCCCCTCATCTCTGTTAGTACCTGTTCATCAATTGGCTTCCAAAAGTTCTCGTGGACTGGGGCCTGGTCAATCTCAATGGTCTGGGTCTGAGAGGCGAGATGTGGGTATCAGCAACACTTCCTCATTCACTATTCCAGTCACAAATAGATCACCAGGATCTCAAGCTACTACAAGCCTTGCTGGATCAC---------AAGTACCAGGTCAAAACACAGCCCCTTGGGACAGGCAACTTTCAACACCATG-----------------------------------------------------------------------------------------------------------------------------------------------------------------------------------------
>AME1
---------------------------------------TCTAAAGATATCTCCCAACCTTTTGCTTGTA--AGTTCTTGCACTGTCTTTTATGCAACAAATATTTCTATATACTTGTGATATCCTGACA--------TTTAATTATGTTTTTTTTATTACATTAAGGC--TAATGGAATTCTTTTGCTGTCATTGCAGATGTAGTTGCTAAGATAGCAGAGTTTGTAGCAGGTTTGTTATTCTTGGCAGCCATGTCAGCCCTCCTTAAAGCATTATCATTGCAAAGCTGGGCAGATTCAATTGTTTGTCCTC---------------AAGATTCAACAGCAAACTCAAAACCAAGCCAAACTACACCATCTTCTGCTCTGACAGAGCATCAACAAGAACTTTTGGGGTTAAGGAAGCGAAATGTTGAACAGGGGGATGCAGAAATAACTTCAGATGGTGGTAGTAAGCAAAAGCCACCAAGATCGAGGACAAGATCTAATTTAACCCCCACAACTCTTCTAGCACCTATTCACCAATCAGCCTCAAAAAGTTCTCATGGACTTGGACTTGGTCAATCTCAGTGGGCTGGATTGGAGAGGCGAGATGTTGGTACCGGCAAGGTTCTGTCTTTCTCTTCTCCAGTTGCAAATAGATCACCAGGATCTCAAGGTACTCCGTATCTTTCAGGATCACCTGCTTCTCAGGTATCAGGCCAAAGTTCGCCCTCCCTGGATAGGCAGTTCACAACACCATGGACCAAACAGAGGTCCTCTCTTACAAAGGATGAAGTACCTACAGAAGAAAAGCTCCAGGAGTTTTTGGCAGATGTAGAAGAAAAAATGACAGAATCTGCATCGAAGGCAGCAACACCTTTAAACCCGGGTCTTGTGACACCACCACCTGGACTTCGTGGAGTGA---------------------
>AP25
-------------------------------------------------------------------GTATTTTCACTGTTTTGGCTCCCAATCTTATGGGTTTAAAAC-TTTTTCAGGCCTAATAGACTGATATAAGTAGGAATA-TGAAAATTCCTTGAACAAGGACTAATAT---TGTTCTTTGCTCTAATTGCAGGTGGGGTTACCAAGGTGACACAGATAACAGTAGGACTGGTGTTCCTGGCTGGCATGTCGGCTTTCTTCAAAGCATTGTCGTTGCAACGAAGGGCAGATTCAAATCGTTATGCTGTTCAAAGCTCTCCTCTAGATTCAGCAACAAGATCAACACCAACCAATAGTATACCAACATCTGGTTTGACAGAACATCAACAAGAGCTTCTGGGGTTAAGGAAGAGGAATGTTGAGCAGGGAAATACAGACTCCCCTTCAGATATTGGTAGTAGACAAAAACCACAAAGGTCAAGGCAATCATCAAGTCCACCCCCCTCATCTCTGTTAGTACCTGTTCATCAATTGGCTTCCAAAAGTTCTCGTGGACTGGGGCCTGGTCAATCTCAATGGTCTGGGTCTGAGAGGCGAGATGTGGGTATCAGCAACATTTCCTCATTCACTATTCCAGTCACAAATAGATCACCAGGATCTCAAGCTACTACAAGCCTTGCTGGATCAC---------AAGTACCAGGTCAAAACACAGCCCCTCGGGACAGGCAACTTTCAACACCATGGTCTAAACCTAGGTCTACTCTTATAAAGGAGGAAATACCGACAGAAGAAAAGCTTGAAGAGTTTCTGGCAGATGTGGAAGAAAAAATGACCGAAT------------------------------------------------------------------------------------------
>APA47
-----TTGCAGGGAAGAAGCGTTTATTGAAGTTATAGCATCTAGGAATATCTCCTGGTCATTTGCTTGTAAGTTCCTGTGCTCTGTTGTCTTTGTAACAAATACATCTCTATACTCGTGACTTTTAGAAAAATATGTACATGAATAAGAATTTCATATTACATTAAGAGTAATATAACCTTGTATATCCATCATTGCAGATGCAATTGCGAAGATAGTAGAGTTTGCAGCAGGTGTGGTATTGTTGGCGGCTATAGCAGCCCTCTTTAATGCTCTATCCTTGCAAAGCTGGGCAGATTCAACAGTTTGCCCTC---------------AAGATTCG---GCTAAGTTCATACCTGATGAAACTATACCACCGTCTGGTCTGACAGAATATCAACAAGAACTCTTGGGGTTAAGGAAAAGAAATGTTGAACAGGACAATAGAGATTCGCCTTCAGATGCTGGTAATAGTCATAAGCCACCAAGATCAAGGCACAAATCTAATTCAACTCCTACAACTCTGTTAGCACCTGTTCATCAGTCAGCATCAAGAAGTTTTCATGGACTGGCACCTGGTCAATCTCAGTGGACTGGACCAGAGAGGCAAGATCTGGGTGTTGGCAAGGTTTTATCTTTTTCCTCTCCAGTTTCAAATAGAACGCTAGGATCTCAAGGTACTCCATATCTTACAGGATCACCTGCTTCGCAGGTATCAGACAAAACCCCACCATCCCGCGATAGACAGTTCACAACACCATGGACCAAACAGAGGTCCTCTCTTTCAAAGGAAGAAATACCTACAGAAGAAAAGCTCCAAGAGTTTTTGGCAGATGTGGAAGAAAAACTGACAGAATC-----------------------------------------------------------------------------------------
>AR2
----------------------------------------------------------------------------CTTGCACTGTCTTTTATGCAACAAATATTTCTATATACTTGTGATATCCTGACA--------TTTAATTATGTTTTTTTTATTACATTAAGGC--TAATGGAATTCTTTTGCTGTCATTGCAGATGTAGTTGCTAAGATAGCAGAGTTTGTAGCAGGTTTGTTATTCTTGGCAGCCATGTCAGCCCTCCTTAAAGCATTATCATTGCAAAGCTGGGCAGATTCAATTGTTTGTCCTC---------------AAGATTCAACAGCAAACTCAAAACCAAGCCAAACTACACCATCTTCTGCTCTGACAGAGCATCAACAAGAACTTTTGGGGTTAAGGAAGCGAAATGTTGAACAGGGGGATGCAGAAATAACTTCAGATGGTGGTAGTAAGCAAAAGCCACCAAGATCGAGGACAAGATCTAATTTAACCCCCACAACTCTTCTAGCACCTATTCACCAATCAGCCTCAAAAAGTTCTCATG---------------------------------------------------------------------------------------------------------------------------------------------------------------------------------------------------------------------------------------------------------------------------------------------------------------------------------------------------------------------------------------------
>AS57
-----------------------------------------------------------------------------------------------------------------------------------------------ATATGAATTCTGTATTGCCTTAAAATGACTGCTAAAACTGTTTGTTGTGATTGAAGATGTGATTGTGAAGACAGCAGAACTTGCAGCAGGCGTGACATTCTTGTCATCTATATCAGCTCTCCGTAATGCCCTGTCATTGCAAGGATGGGCAGATTCAACAGTTAGAGTTTTAAAAAGCCATTCTCAAGATTCACCAGCAAAATCAAAATCAAACCAAGTTACACCACCATCTGGTCTTACAGAACGTCAATACGAACTCTTAGGGCTTAGGAAGCGAAATGTGGAACAGGGAGACACAGAATCAACTTCAGATGTTGGTAGTAGACATAAGCCACCAAGATCAAGACAAAAATCTAATTCATCCCCCTCAAATCTGTTAGCACCTGTTCATAAATCATCTTCAAGAAGTTCTGGTGGAATAGGACTTGGTCAATCTCAGTGGACTGGATTGGAGAGATGGGATGTGGGTGTTGGCAAGGCTTTGTCTTTCACTTCTCCATTAGCAAACAGATCACCGGGATCTCAAGGTACCTCATATCTTTCGGTATCACCTATTTCACAGGTATCAGGTCAAAGCTCACCCTCCCGAGATAAGCATCTCACAACACCATGGCCTAAACGGAGGTCTTCTCTTA------------------------------------------------------------------------------------------------------------------------------------------------------------------
>ASA51
-----------------------------------------------------------------------------------------------------------------------------------------------------------------ATTAAGAGTAATATAACCTCTTATATCTGTCATTGCAGATGTGATTGCAAAGATAGTGGAGCTTACAGCTGGTTTGGTATGCTTGGCAGCTGTATCAGCCCTCCTTAAAGCTCTATCCTTGCAAAGCTGGGCAGATTCAACTCTTTGCCCTC---------------AAGATTCG---GCCAATTTCATACCAAATGAAACTATACCATCATCTGGTCTCACAGAACATCAACAAGGACTCTTGGGGTTAAGGAAAAGAAATGTTGAACAGGGCAATAGAGATTCGCCTTCAGATGCTGGTAATAGTCATAAGCCACCAAGATCAAGGCATAAATCTAATTCAACTCCTACAACTCTGTTAGCACCTGTTCATCAGTCAGTGTCAAGAAGTTTTCATGGACTGGCACCTGGTCAGTCTCAGCGGACTGGATCAGACAGGCAAGATCTAGGTGTTGACAAGGTTTTATCTTTTGCCTCTCCAGTTGCAAATAGAACACCAGGGTCTCAAGGTACCCCATATCTTACAGGATCACCTGC--------------------------------------------------------------------------------------------------------------------------------------------------------------------------------------------------------------------------------------------------
>CB35
-------------------------------------------------------------------------------TTTGGGCGCCCTATCTTATAGGTTTTAAACATTTTTCAGGTCGAACAGGCTAATATAAGTAGGAATATGAAATCTTCTGTGTACAAGGATTAATAG---TGTTTTTTGTTCTAATCGCAGATGGGGCTGCCAAGGTGGCACAGATAACAGTAGGATTGGTGTTCCTGGCAGGTATGTCGGCTCTCTTTAAAGCATTGACATTACAACGAAAGGCAGATTCAAATCGTTATGTTGTTCA---TTCTCCTCGAGATTCAGCAACAAGATCAACATCAAACAAAAGTACACCAACATCTGGTTTGACAGAACATCAACAAGAACTTCTGGGGCTAAGAAAGAGGAATATTGAGCAGGGAAATTTAGACTCACCTTCAGATATTGGTAGTAGACAAAAGCCACAAAGATCAAGGCAATCATCAACTCCATCCCCCTCATCTCTGTTAGTTCCTGTCCATCATTTGGGTTCCAAAAGTTCTCGTGGACTGGGGCCTGGTCAATCACAATGGTCTGGGATGGAGAGGCGAGATGTGGGTATCAACAACGTTTCCCCATTCACTACTCCAGTCACAAAAAGATCATCGGGATCTCAAGTTTCTCCAAGCCTTGCAGGATCAC---------AGGTACCAGGCGAAAACACAGCCCCTTGGGACAGACAACTTTCAACACCATGGTCTAAACCAAGGTCTACTCTTACAAAGGAGGAAATACCGACAGAAGAAAAGCTTGAAGAGTTTCTGGCAGATGTGGAAGAGAAAATGACAGAGTCCGCATCAAAGGCAGTAACACCTTCAAACCAGGGTCTTGCAACACCCTCACCAACCCTTCATGGAATAGGTGGCAACAGCCCAAGT----
>CD18
------------------------------------------------------------------------------------------------------------------------------------------------------------------------------------------------------------------------------------------------------------------------CGTAATGCCATATCATTGCAAGGATGGGCAGATTCAACAGTTAGTGTTTTAAAAAGCCATTCTCAAGATTCAACAGCAAAATCAAAATCAAACCAAGGTACACCACCCTCTGGTCTCACAGAACGTCAACATGAACTCCTAGGGCTTAGGAAGCGAAGTGTGGAACAGGGAGACATGGAATCAACTTCAGATGTTGGTACTAGACAAAAGCCACCAAGATCAAGACAAAAATCTAATTCATCCCCCTCAAATTTGTTAGCGCCTGTTCATAAATCATCTTCGAGAAGTTCTTATGGAGTAGGACCTGGTCAATCTCAGTGGACTGGATTGGAGAGACGGGATGTGGGTGTTGGCAAGGCTTTGTCTTTCACTTCTCCTCTAGCAAACAGATCACCGGGATCTCAAAGTACCTCGTATCTGTCAGTATCACCTATTTCACAGGTATCAGGTAAAAGCTCACCCTCCCGAGATAAGTATCTCACAACACCATGGTCCAAACGGAGATCTTCTCTTACAAAGGAAGATATACCCACAGAAGAAAAGCTTCAAGAGTTTTTGGCTGATGTAGAGGAAAAAATGCCAGAT-------------------------------------------------------------------------------------------
>CDE34
AATTGTTGCAGGGAACAAACAGTTGTTGAATTGATAGCATCTGTAGGCATCCACCGATACGTTGCTTGTATTTCCACTGTTTGGGCGCCCTATCTTATAGGTTTTAAACATTTTTCAGGTCGAACAGGCTAATATAAGTAGGAATATGAAATCTTCTGTGTACAAGGATTAATAG---TGTTTTTTGTTCTAATCGCAGATGGGGCTGCCAAGGTGGCACAGATAACAGTAGGATTGGTGTTCCTGGCAGGTATGTCGGCTCTGTTTAAAGCATTGACATTACAACGAAAGGCAGATTCAAATCGTTATGTTGTTCAAACTTCTCCTCGAGATTCAGCAACAAGATCAACATCAAACAAAAGTACACCAACATCTGGTTTGACAGAACATCAACAAGAACTTCTGGGGCTAAGAAAGAGGAATATTGAGCAGGGAAATTTAGACTCACCTTCAGATATTGGTAGTAGACAAAAGCCACAAAGATCAAGGCAATCATCAACTCCATCCCCCTCATCTCTGTTAGTTCCTGTCCATCATTTGGGTTCCAAAAATTCTCGTGGACTGGGGCCTGGTCAATCGCAATGGTCTGGGATGGAGAGGCGAGATGTGGGTATCAACAACGTTTCCCCATTCACTACTCCAGTCACAAAAAGATCATCGGGATCTCAAGTTTCTCCAAGCCTTGCAGGATCAC---------AGGTACCAGGCGAAAACACAGCCCCTTGGGACAGACAACTTTCAACACCATGGTCTAAACCAAGGTCTACTCTTACAAAGGAGGAAATACCGACAGAAGAAAAGCTTGAAGAGTTTCTGGCAGATGTGGAAGAGAAAATGACAGAGTCCGCATCAAAGGCAGTAAC-----------------------------------------------------------------------
>CF38
---------------------------------------------------------------------------GACTTTCTGTCTTCTCTGTGCAGAAGTGTTTCTATCCACTTGTGGTTTGCAGACTAAACTGGATATAAATATCAATTCAGCACTGCTTTAAGAT---TCGTAAAACTATTTGTTGTCATTGCAGATGTGATTGCTAAGATAACAGAGCTTGGAGCAGGTCTGGCATTCTTATCAGCTATGTCAGCTCTCCGTAATGCCCTTTCATTGCAAAGCTGGGCAGATTCATCAATTTGTGTTTCAAAAAACCATTCTCAAGATTCACCAGCAAAATCAAAATCAAACCAAGCTACACCGCCATCTCGTCTGACAGAACATCAGCATGAACTCTTAGGTCTAAGGAAGCGAAATGTTGAACAAGGGGATGCAGAATCACCTTCAGATGTTGGTAGTAGACAAAAGCCACCAAGATCAAGGCAAAGATCTAATTCATCCCCCTCAACTCTGTTAGCACCTGTTCATAAATCAGCCTCAAGAAGTTCTTGTGGATTAGGACCTGGTCAATCTCAGTGGACTGGATTGGAGAGATGGGATGTGGGTGTCGGGAAGGTTTTGTCTTTCACTTCTCCAGTTGTAAATAGATCACCAGGATCTCAAGGTTCTCCATATCTTTCAGTATCACCTATTTCACAGATATCAGGACAAAGCTCACCGTCCCGGGATAAAAATCTCACAACACCATGGTCCAAACAGAGGTCTTCTCTTACAAAGGAGGATATACCTACAGAAGAAAAGCTTCAAGAATTTTTAGCA-------------------------------------------------------------------------------------------------------------------
>CH19
-----------------------------------------------------------------------------------------------------------------------------------------------------------------------------AGTCTATCTGTTTCTTGTGATTGAAGCTGTCTTCGTGAGGACAGCAGAGTTTGCAGCTGGTGTGGCATTCTTGTCATCTATATCAACTCTCCGTAATGCCATATCATTGCAAGGATGGGCGGATTCAACAGTCAGTGTTTTAAAAAGCCATTCTCAAGATTCACCAGCAAAATCAAAATCAAACCAAGGTACACCACCCTCTGGTCTCACAGAACGTCAACATGAACTCCTAGGGCTTAGAAAGCGAAATGTGGAACAGGGAGACACAGAATCAACTTCAGATGTTGGTACTAGACAAAAGCCACCAAGATCAGGACAAAAATCTAATTCATCCCCCTCAAATTTGTTAGTCCCTGTTCATAAATCATCTTTGAGAAGTTCTTATGGAATCGGACCTGGTCAATCTCAGTGGACTGGATTGGAGAGACGGGATGTGGGTGTTGGCAAGTCTTTGTCTTTCACTTCTCCTTTAGCAAACAGATCACCGGGATCTCAAAGTACCTCATATCTGTCAGTATCACCTATTTCACAGGTATCAGGTCAAAGCTCACCCTCCCGAGATAAGCATCTCACAACACCATGGTCCAAACGGAGGTCTTCTCTTACAAAGGAAGATATACCCACAGAAGAAAAGCTTCAAGAGTTTTTGGCTGATGTAGAGGAAAAAATGACAGATTCTGCATCTAAGGCAACATCACCTGCAAACCAGTCTCTTG---------------------------------------------------
>CHA37
-------------------------------------------------------------------GTATTATGAGCTTTCTGTCTTCTCTGTGCAGAAGTGTTTCTATCCACTTGTGGTTTGCAGACTAAACTGGATATAAATATCAATTCAGCACTGCTTTAAGAT---TCGTAAAACTATTTGTTGTCATTGCAGATGTGATTGCTAAGATAACAGAGCTTGGAGCAGGTCTGGCATTCTTATCAGCTATGTCAGCTCTCCGTAATGCCCTTTCATTGCAAAGCTGGGCAGATTCATCAATTTGTGTTTCAAAAAACCATTCTCAAGATTCACCAGCAAAATCAAAATCAAACCAAGCTACACCGCCATCTCGTCTGACAGAACATCAGCATGAACTCTTAGGTCTAAGGAAGCGAAATGTTGAACAAGGGGATGCAGAATCACCTTCAGATGTTGGTAGTAGACAAAAGCCACCAAGATCAAGGCAAAGATCTAATTCATCCCCCTCAACTCTGTTAGCACCTGTTCATAAATCAGCCTCAAGAAGTTCTTGTGGATTAGGACCTGGTCAATCTCAGTGGACTGGATTGGAGAGATGGGATGTGGGTGTCGGGAAGGTTTTGTCTTTCACTTCTCCAGTTGTAAATAGATCACCAGGATCTCAAGGTTCTCCATATCTTTCAGTATCACCTATTTCACAGATATCAGGACAAAGCTCACCGTCCCGGGATAAAAATCTCACAACACCATGGTCCAAACAGAGGTCTTCTCTTACAAAGGAGGATATACCTACAGAAGAAAAGCTTCAAGAATTTTTAGCAGATGTAGAAGAAAAAATGACACAATCTGCATCAAAGGCAACAGCACCTTTAAACCAGGCTCTTGTGACACCACCACCGACCCTTCGTGGAGTTGGTGGCAGCTCCCC--------
>CJ24
AATTGTTGCAGGGAAGAAGTGCTTATTGAAGACATAGAGTCTATAGATATCTTCCAATCTTTTGGTTGTAAGTTTTGAGCTCTGTTTTATTTTTGCACAAATCTTTCAATCCACTCATGCTTTTCAGACTAAATTGGATAGAAATACTAATTCTGTACTACATTAAAATGGCTAGTAAAACTGTTTGTTGTGATTGAAGATGGCATTGTGAAGACGGTAGAGCTTGCAGCAGGTGTGGCATTCTTGTCATCTATGTCAGCTCTCCGTAATGCCCTGTCATTGCAAGGATGGGCAGATTCAACAGTTAGTGTTTTAAAAAGCCATTCTCAATATTCACCAGCAAAATCAAAATCAAACCAAGTTACACCGCCATCTGGTCTTACAGAACGTCAACATGAACTCTTAGGGCTCAGGAAGCGAAATGTGGAACAGGGAGACACAGAATCAACTCCAGATATTGGTACTAGACAAAAGCCACCAAGATCAAGACAAAAATCTAATTCATCCCCTTCAAATCTGTTAGCACCTGTTCATAAATCATCTTCGAGAAGTTCTTGTGGAATAGGACCTGGTCAATCTCAGTGGACTGGATTGGAGAGACGGGATGTGGGCGTTGGCAAGGTTTTGTCTTTCACTTCTCCTTTAGCAAACATATCACCAGGATCTCAAGGCACCTCATATCTGTCAGTATCACCTATTTCACAGGTATCGGGTCAAAGATCACCCTCGCGAGATAAGCATCTCACAACACCATGGTCCAAACAGAGGTCTTCTCTTACAAAGGATGATATACCCACAGAAGAAAAGCTTCAAGAGTTTTTGGCTGATGTAGAAGAAAAAATGACAGATTTGGCATCAAAGGTGACAGCACCTTCAAACCAGGCTCTTGTGACGCCACCACCAACCCTTCGTGGAGTGGGTGGTAGCTCCCCAGGTTCTG
>CK7
-------------------------------------------------------------------------------------------TCTGCACAAATCTTTCAATCCACTTGTTGTTTCCAGACTAAATTGGATAGAAATATGAATTCTGTATTGCATTAAAATGACTAGTAAAACTGTTTGTTGTCATTGAAGATGTGATTGTGAAGACAGCAGAGCTTGCAGCAGGTCTGGTATTCTTGTCATCTATATCAGCTCTCCGTAACGCCCTGTCATTGCAAGGATGGGCAGATTCAACAGTTAGTGTTTTGAAAAGCCATTCTCAAGATTCACCAGCAAAATCGAAATCAAACCAAGTTACACCACCATCTGGTCTTACAGAACGTCAACACGAACTCTTAGGGCTAAGGAAGCGCAATGTGGAACAGGGAGACACAGAATCAACTTCAGATGTTGGTAGTAGACAAAAGCCACCAAGATCAAGACAAAAATCTAATTCATCCCCCTCAACTCTGTTAGCACCTGTTCATAAATCATCCTCAAGAAGTTCTTGTGGAATAGGACCTGGTCAATCTCAGTGGACTGGATTGGAGAGGCGGGATGTGGGTGTTGGCAAAGCTTTGTCTTTCACTTCTCCATTAGCAAACAGATCACCAGGATCTCAAGGTACCTCATATCTTTCAGTATCACCTAATTCACAGGTATCAGGTCAAAGCCCACCCTCCCGAGATAAGCATCTCACAACACCATGGTCCAAACAGAGGTCGTCTCTTACAAAGGACGATATACCCACAGAAGAAAAGCTTCAAGAGTTTTTGGCTGATGTAGAAGAAAGAATGACAAATTCTGCATCAAAGGCAACAGCACCTTCAAACCAGGCTCTTGTGACACCACC-----------------------------------------
>CL6
---------------------------------------------------------------------------------CTGTTTTATTTCTGCACAAATCTTTCAATCCACTTGTTGTTTCCAGACTAAATTGGATATAAATATGAATTCTGTATTGCATTAAAATGACTAGTAAAACTGTTTGTTGTCATTGAAGATGTGATTGTGAAGACAGCAGAGCTTGCAGCAGGTCTGGTATTCTTGTCATCTATATCAGCTCTCCGTAACGCTCTGTCATTGCAAGGATGGGCAGATTCAACAGTTAGTGTTTTGAAAAGCCATTCTCAAGATTCACCAGCAAAATCGAAATCAAACCAAGTTACACCACCATCTGGTCTTACAGAACGTCAACACGAACTCTTAGGGCTAAGGAAGCGCAATGTGGAACAGGGAGACACAGAATCAACTTCAGATGTTGGTAGTAGACAAAAGCCACCAAGATCAAGACAAAAATCTAATTCATCCCCCTCAACTCTGTTAGCACCTGTTCATAAATCATCCTCAAGAAGTTCTTGTGGAATAGGACCTGGTCAATCTCAGTGGACTGGATTGGAGAGGCGGGATGTGGGTGTTGGCAAAGCTTTGTCTTTCACTTCTCCATTAGCAAACAGATCACCAGGATCTCAAGGTACCTCATATCTTTCAGTATCACCTAATTCACAGGTATCAGGTCAAAGCCCACCCTCCCGAGATAAGCATCTCACAACACCATGGTCCAAACAGAGGTCGTCTCTTACAAAGGACGATATACCCACAGAAGAAAAGCTTCAAGAGTTTTTGGCTGATGTAGAAGAAAAAATGACAAATTCTGCATCAAAGGCAACAGCACCTTCAAACCAGGCTCTTGTGACACCACCACC--------------------------------------
>CM9
-------------------------------------------------------------------------AGAGGTTGCACAAGCAAGCAGAGGACTAGTTTGCTAATCATATTTGAGCATGAGAAACTCCATTGAGATGCAGCAAACAATGTGACGTTTTAGTCTTTGAAGAAATGGAGAGGGAAGACTAGTCATACCAAGCCAAGAAGATAGCAGAGCTTGTAGCAAGTGTGGCATTCCTGTCATCTATATCAGCTCTCTGTAATGCCCTGTTGTTGCACGAATAGGTAGATTCAACAATTAGCGTCCAAAAAAACCGTTCTCAAGATTCACCAGCAAAATCAAAATCACACCAAGGTACACCACCATCTAGTCTTACAGAATGTCAACATGAACTTATAGGGCTCAAGAAGCAAAATGTCAAACAGGGAGAAACAGGATCAACTTCAGATGTTGGTACTAGACAAAAGCCACCAAGATCAAGACAAAAATCTAATTCGTCCCCCTCAATTCTATTAGCACCTGTTCACGAATCATCTTCGAGAAGTTCCAGCGGACTAGGACCTAGCCAATCTCAGTGGATTGGATTGGAGAGACGAGATGTGTGTGTTCGCAAGGCTTTGTCTTTCACTTCTCTTGTGGCAAACAAATCACCAGGATCTCAAGGCACCTCATATATGTTAATATCACCCATTGCACAAGTATCAGGTCAAACTCCACCCTCCCAATATAAGCATCTCAGCAAGCATCTTCACATCATCAACCTTCCACTTTCAAATGAGAAGACGTCAAAGCAAGGACCCATTAAATTGATACTAACCATGGCGATTCTTGGAATATTGTGTTCCTCAGCGACAGGAAGAAGAAATTGTGTTCACGGGTTCTTGCTTGGACAAGGAAGTGTATAGACCCAGCACAGTTGTTGCCAAAGAACGG
>CO8
-----------------------------------------CATTGATATCTTCCAATCTCTTGGTTGTAAGTTTTGGGCTCTATTTTTGTTTTAACGCAGAATTCTTTCAATCCAATCGTTTTCAAACTATGTTGTATTAAAATGTGAATTCTGTAGTGCATTAAAATGAGTAGTAAATCTGTTTGTTGTGAATGAAGATGTCTTTGTGAAGACAGCAGAGCTTGTAGCAGGTGTGGCATTCCTGTCATCTATATCAGCTCTCCGTAATGCCCTGTCGTTGCAGGAATGGGCAGATTCAACAGTTAGTGTCGTAAAAAACCATTCTCAAGATTCACCAGCAAAATCAAAATCAAACCAAGGTACACCACCATCTGGTCTTACAGAACGTCAACATGAACTTATAGGGGTCAAGAAGCGAAATGTGGAACAGGGAGAAACAGGATCAACTTCAGATGTTGGTACTAGACAAAAGCCACCAAGATCAAGACAAAAATCTAATTTGTCCCCCGCAAATCTGTTAGCACCTGTTCATAAATCATCTTCGAGAAGTTCCAGCGGAATAGGACCTGGTCAGTCTCAGTGGACTGGATTGGAGAGACGGGATGTGGGTGTTGGCAAGGCTTTGTCTTTCACTTCTCCTGTAGCAAACAGATCACCAGGATCTCAAGGCACCTCATATCTGTCAGTATCACCCATTTCACAGGTGTCAGGTAAAACTTCACCCTCCCAAGATAAGCATCTCACAACACCATGGTCGAAACGGAGTTCTTCTCTTACAAAAGAAGATATTCCCACAGAAGAAAAGCTTCAAGAGTTTTTGGCTGATGTAGAAGAGAAAATGACAGATTCTGCATTAAAGGCGATGGC-----------------------------------------------------------------------
>CP16
----------------------------------------------------------------------------------------------------ATGTTTCAATCCACTTGTGGTTTTTAGACTAAATTGGATAGAAATACGAATTCTTAACTGCATTAAAACGACTAATTTATCTGTTTCTTGTGATTGAAGATGTCTTTGTGAAGACAGCAGAGCTTGCAGCAGGTGTTGCATTCTTGTCATCTATATCAGCTCTCCGTAATGCCCTATCATTGCAAGGATGGGCAGATTCAACAGTTACTGCTTTAAAAAGCCATTCTCAAGATTCACCAGCAAAATCAAAATCAAACGAAGGTACACCACCGTGCGGTCTTACAGAACGTCAACATGAACTCCTAGGGCTTAGGAAGCGAAATGTGGAACAGGGAGACACCGAATCAACTTCAGATGTTGGTACTAGACAAAAGCCACCAAGATCAAGACAAAAATCTAATTCATCCCCCTCAAATCTGTTAGCACCTGTTCATAAATCATCATCGAGAAGTTCTTGCGGAATAGGACCTGGTCAATCTCAGTGGACTGGATTGGAGAGACGGGATGTGGGTGTTGGCAAGGCTTTGTCTTTCGCTTCTCCTTTAGCAAACAGATCACCGGGATCTCAAGGTACCTCATATCTGTCGGTATCACCTATTTCACAGGTATCAGGTCAAAGCCCACCCTCACGAGACAAGCATCTCACAACACCATGGTCCAAACGGAGGTCTTCTCTTACAAAGGAAGATATACCCACGGAAGAAAAGCTTCAAGAGTTTTTGGCTGATGTAGAAGAAAAAATGACAGACTCTGCATCAAAGGCAACGACACCTGCAAACCAGTCTCTTGTGACACCACCACCAACCCTTCGTGGAGTGGGTGGTAGCTCCCCAGGTTCTG
>CP161
----------------------------------------------------------------------------------------------------ATGTTTCAATCCACTTGTGGTTTTTAGACTAAATTGGATAGAAATACGAATTCTTAACTGCATTAAAACGACTAATTTATCTGTTTCTTGTGATTGAAGATGTCTTTGTGAAGACAGCAGAGCTTGCAGCAGGTGTTGCATTCTTGTCATCTATATCAGCTCTCCGTAATGCCCTATCATTGCAAGGATGGGCAGATTCAACAGTTACTGCTTTAAAAAGCCATTCTCAAGATTCACCAGCAAAATCAAAATCAAACGAAGGTACACCACCGTGCGGTCTTACAGAACGTCAACATGAACTCCTAGGGCTTAGGAAGCGAAATGTGGAACAGGGAGACACCGAATCAACTTCAGATGTTGGTACTAGACAAAAGCCACCAAGATCAAGACAAAAATCTAATTCATCCCCCTCAAATCTGTTAGCACCTGTTCATAAATCATCATCGAGAAGTTCTTGCGGAATAGGACCTGGTCAATCTCAGTGGACTGGATTGGAGAGACGGGATGTGGGTGTTGGCAAGGCTTTGTCTTTCGCTTCTCCTTTAGCAAACAGATCACCGGGATCTCAAGGTACCTCATATCTGTCGGTATCACCTATTTCACAGGTATCAGGTCAAAGCCCACCCTCACGAGACAAGCATCTCACAACACCATGGTCCAAACGGAGGTCTTCTCTTACAAAGGAAGATATACCCACGGAAGAAAAGCTTCAAGAGTTTTTGGCTGATGTAGAAGAAAAAATGACAGACTCTGCATCAAAGGCAACGACACCTGCAAACCAGTCTCTTGTGACACCACCACCAACCCTTCGTGGAGTGGGTGGTAGCTCCCCAGGTTCTG
>CT15
-----------------------------------------------------------------------------------------------------TGTTTCAATCCACTTGTGGTTTTCAGACTAAACTGGATAGAAATATGAATTCTTTACTGCATTAAAACGACTAATTTATCTGTTTCTTGTGATTGAAGATGTCTTTGTGAAGACAGCAGAGCTTGTAGCAGGTGTTGCATTCTTGTCATCTATATCAGCTCTCCGTAATGCCCTATCATTGCAAGGATGGGCAGATTCAACGGTTACTGCTTCAAAAAGCCATTCTCAAGATTCACCAGCAAAATCAAAATCAGACCAAGGTACACCACCGTGCGGTCTTACAGAACGTCAACATGAACTCCTAGGGCTTAGGAAGCGAAATGTGGAACAGGGAGACACAGAATCAACTTCAGATGTTGGTACTAGACAAAAGCCACCAAGATCAAGACAAAAATCTAATTCATCCCCCTCAAATCTGTTGGCACCTGTTCATAAATCATCTTCGAGAAGTTCTTGCGGAATAGGACCTGGCCAATCTCAGTGGACTGGATTGGAGAGACGGGATGTGGGTGTTGGCAAGGCTTTGTCTTTCACTTCTCCTTTAGCAAACAGATCACCAGGATCTCAAGGTACCTCTTATCTGTCGGTATCACCTATTTCACAGGTATCAGGTCAGAGCCCACCTTCCCGAGACAAGCATCTCACAACACCATGGTCCAAGCGGAGGTCTTCTCTTACAAAGGAAGATATACCCACAGAAGAAAAGCTTCAAGAGTTTTTGGCTGATGTAGAAGAAAAAATGACAGACTCTGCATCAAAGGCAACGACACCTGCAAACCAGTCTCTTGTGACACCACCACCAACCCTTCGTGGAGTGGGTGGTAGCTCCCCAGGTTCTG
>DA12
-----------------------------------------------------------------------------------ATTTTATTTTTGCAGAAATCGTTCAATCCACTCGT---TTTCAAACTATATTGGATTAAACTTTGAATTCTGTACTCCATTAAAATTAGTAGTAAATTTGTTTGTTGTGAATGAAGATGTCTTTGTGAAGACAGCAGAGCTTGTAGCAGGTGTGGCGTTCTTGTCATCTATATCAGCTCTCCGTAATGCCCTGTCATTGCAAGAATGGCCAGATTCAACAGTTGGTGTTATAAAAAAACATTCTCAAGATTCACCAGCAAAACCAAAATCAAACCAAGGTACACCACCATCTGGTCTCACAGAACGTCAACATGAACTCATAGGGCACAAGAAGAGAAATGTGGAACAGGGAGACACAGAATCAACTTCAGATGTTGGTACTAGACAAAAGCCACCAAGATCAAGACAAAAATCTAATTCATCCCCCTCAAATCTGTTAGCACATGTTCATAAATCATCTTCGAGAAGTTCTAGTGGAATAGGACCTGGTCAATATCAGTGGACTGGATTAGAGAGACGGGATGTGGGTGTTGGCAACGCTTTGTCTTTCACTTCTCCTATAGCAAACAGATCACCAGGATCTCAAGACACCTCATATCTGTCAGTATCACCTATTTCACAGGTATCGAGTCAAAGCTCACCCTCCCGAGATAAGCATCTCACAACACCATGGTCCAAACGGAGTTCTTCTCTTACAAAAGAAAATATTCCTACAGAAGAAAAGCTTCAAGAGTTTTTGGCTGATGTAGAAGAAAAAATGACAGATTCTGCATCAAAGGCAATGGCACCTGCAAATCAGTCTCTTGTGACACCACCACCAACCCTTCGTGGAGTGGGTGGTAGCTCCCCGGGCT---
>DB53
------------------------------------------------------------------------------------GTTGTCTTTGTAACAAATGCAGCTCTGTACTCATTACTTTTAGAAAAATATGTGCATGAGTAAGAATTTCATATTACAATAAGAGTAATATAACCTTGTATATCCATCATTGCAGATGTAATTGCAAAGATAGTAGAGTTTGCAGCAGGTGTGGTATGCTTGGCAGCTATATCAGCTCTCCTTAAAGCTCTATCGCTGCAAAGCTGGGCAGATTCAACACTTTGCCCTC---------------AATACTCG---GCTAAGTTCATACCGGATGAGACTATACCATCATCTGGTCTGACAGAATATCAACAAGAACTCTTGGGGTTAAGGAAAAGAAATGTTGAACATGACAATAGAGATTCACCTTCAGATGCTGGTAACAGTCATAAGCCACCAAGATCAAGGCACAAATCTAATTCAACTCCTGCAACTCTTTTAGCACCTGTTCATCAGTCAGCATCCAGAAGTTTTCATGGACTGGCACCTGTTCAGTCTCAGTGGACTGGATCAGAGAGACAAGACCTGGGTGTTGGAAAGGTTTTATCTTTTGCCTCCCCAGTTTCAAATAGAACACCAGGATCTCAAGGTACTCCATATCTTACAGGATCACCTGCTTCCCAGGTATCAGACAAAACCCCACCATCCCGTGATAGACAGTTAACAACACCATGGACCAAACAGAGGTCCTCTCTTTCAAAGGAAGAAATACCTACAGAAGAAAAGCTCCAAGAGTTTTTGGCAGATGTAGGAGAAAAACTGACAGAATCTGCATCAAAGG---GAACACCTTTAAACCAGGGACTTGCAACACCGCCACCAACTGTACGTGGAATGAGTGGCACCTGTTCAGTCTCAG
>DC1
------------------------------------------------------------------------------------------------------------------TCATGACTTTTAGAAAAATATGTGCATGAGTAAGAATTTCATATTACAATAAGAGTAATATAACCTTGTATATCAATCATTGCAGATGTAATTGCAAAGATAGTAGAGTTTGCAGCAGGTGTGGTATGCTTGGCAGCTATATCAGCTCTCCTTAAAGCTCTATCGTTGCAAAGCTGGGCAGATTCAACACTTTGCCCTC---------------AAGACTCG---GCTAAGTTCATACCGGATGAGACTATACCATCATCTGGTCTGACAGAATATCAACAAGAACTCTTGGGGTTAAGGAAAAGAAATGTTGAACATGACAATAGAGATTCGCCTTCAGATGCTGGTAACAGTCATAAGCCACCAAGATCAAGGCACAAATCTAATTCAACTCCTGCAACTCTTTTAGCACCTGTTCATCAGTCAGCATCAAGAAGTTTTCATGGACTGGCACCTGGTCAGTCTCAGTGGACTGGATCAGAGAGACAAGACCCGGGTGTTGGCAAGGTTTTATCTTTTGCCTCCCCAGTTTCAAACATAACACCAGGATCTCAAGGTACTCCATATCGTACAGGATCACCTGCTTCCCAGGTATCAGACAAAACCCCACCATCCCGTGATAGACAGTTAACAACACCATGGACCAAACAGAGATCCTCTCTTTCAAAG-------------------------------------------------------------------------------------------------------------------------------------------------------------
>DD1
------------------------------------------------------------------TGTAAGCTCCTGTGCTCGGTTGTCTTTGTAACAAATACAGCTCTATACTCATGACTTTTAGAAAAATATGTTCATGAATAAGAATTTCATATTACATCAAGAGCAATATAACCTTGTATGTCCATCATTGCAGATGTAATCGCAAAGATAGTAGAGTTTGCAGCAGGTGTGGTATGCTTGGCAGCTATATCAGCACTCCTTAAAGCTCTATCCTTGCAAAGCTGGGCAGATTCAACACTTTGTCCTC---------------AAGATTCG---GGTAAGTTCATACTGGGTGAGACTATACCATCATCTGGTCTGACAGAATATCAACAAGAACTCTTGGGGTTAAGGAAAAGAAATGTTGAACAGGACAATAGAGATTCGCCTTCAGATGCTGGTAATAGTCATAAGCCACCAAGATCAAGGCATAAATCTAATTCAACTCCTGCAACTCTGTTAGCACCTGTTCATCAGTCATCATCGAGAAGTTTTCATGGACTGGCACCTGGTCAGTCTCAGTGGACTGGATCAGAGAGGCAAGATCTGGGTGTTGGCAAGGTTTTATCTTTTGCCTCCCCAGTTTCAAATAGAACACCAGGATCTCAAGGTACTCCATATCATACAGGATCACCTGCTTCCCAAGTATCAGACAAAACCCCACCATCCCGTGATAGACAGTTCACAACACCATGGACCAAACAGAGGTCCTCTCTTTCAAAGGAAGAAATACCTACAGAAGAAAAGCTCCAAGAATTTTTGGCAGATGTAG------------------------------------------------------------------------------------------------------------
>DIM50
GATTATTGCAGGGAAGAAGCGTTTATTGAAGTTATAGCATCTAGGAATATATCCCGGTCATTTTCTTGTAAGTTCCTGTGCTCGGTTGTCTTTGTAACAAATACAGCTCTATCCTCATGACTTTTAGAAAAATATGTTCATGAATAAGAATTTCATATTACATCAAGAGCAATATAACCTTGTATGTCCATCATTGCAGATGTAATCGCAAAGATAGTAGAGTTTGCAGCAGGTGTGGTATGCTTGGCAGCTATATCAGCCCTCCTTAAAGCTCTATCCTTGCAAAGCTGGGCAGATTCAACACTTTGTCCTC---------------AAGATTCG---GGTAAGTTCATACCGGGTGAGACTATACCATCATCTGGTCTGACAGAATATCAACAAGAACTCTTGGGGTTAAGGAAAAGAAATGTTGAACAGGACAATAGAGATTCGCCTTCAGATGCTGGTAATAGTCATAAGCCACCAAGATCAAGGCATAAATCTAATTCAACTCTTGCAACTCTGTTAGCACCTGTTCATCAGTCATCATCGAGAAGTTTTCATGGACTGGCACCTGGTCAGTCTCAGTGGACTGGATCAGAGAGGCAAGATCTGGGTGTTGGCAAGGTTTTATCTTTTGCCTCCCCAGTTTCAAATAGAACACCAGGATCTCAAGGTACACCATATCATACAGGATCACCTGCTTCCCAAGTATCAGACAAAACCCCACCATCCCGTGATAGAGAGTTCACAACACCATGGACCAAACAGAGGTCCTCTCTTTCAAAGGAAGAAATACCTACAGAAGAAAAGCTCCAAGAATTTTTGGCAGATGTAGAAGAAAAACTGACAGAATCTGCATCAAAGG---GAACACCTGTAAACCAGGGACTTGCAACACCACCACCAACTGTCCGTGGAATGAGTGGCAATACACCAGG-----
>FC13
--------------------------------------------------------------------------------------------------------------------------------------------------------CTGTACTCCATTAAAATTAGTAGTAAATCTGTTTGTTGTGAATGAAGATGTCTTTGTGAAGACAGCAGAGCTTGTAGCAGGTGTGGCATTCTTGTCATCTATATCAGCTCTCTGTAATGCCCTGTCATTGCAAGAATGGGCAGATTCAACACTTGGTGTTATAAAAAAACATACTCAAGATTCACCAGCAAAACCAAAATCAAACCAAGGTACACCACCATCTGGTCTTACAAAACGTCAACATGAACTCATAGGGCACAAGAAGAGAAATGTGGAACAGGGAGACACAGAATCAACTTCCGATGTTGGTACTAGACAAAAGCCACAAAGATCAAGACAAAAATCTAATTCATCCCCCTCAAATCTGTTAGCACCTGTTCATAAATCATCTTCGAGAAGTTCTAGTGGAATAGGACCTGGTCAATTTGAGTGGACTGCATTGGAGAGACGGGATGTGGGTGTTGGCAAGGCTTTGTCTTTCACTTCTCCTGTAGCAAACAGATCACCAGGATCTCAAGACACCTCATATCTGTCGGTATCACCTATTTCACAGGTATCGGGTCAAAGCTCACCCTCCCGAGATAAGCATCTCACAACACCATGGTCCAAACGGAGTTCTTCTCTTACAAAAGAAGATATTCCTGCAGAAGAAAAGCTTCAAGAGTTTTTGGCTGATGTAGAAGAAAAAATGACAGATTCTGCATCAAAGGCAATGGCACCTGCAAATCAGTCTCTTGTGACACCACCACCAACCCTTCGTGGAGTGGGTGGTAGCTCCCCAGGCTCTG
>FTS1
-----------------------------------------------------------------------------------------------------------------------ACTTTTAGAAAAATATGTGCATGAATAAGAATTTCATATTACAATAAGAGTAATATAACCTTGTATATCCATCATTGCAGATGTAATTGCAAAGATAGTAGAGTTTGCAGCAGGTGTGGTATGCTTGGCAGCTATGTCAGCTCTCCTTAAAGCTCTGTCGTTGCAAAGCTGGGCAGATTCAACACTTTGCCCTC---------------AAGATTCG---GCTAAGTTCATACCGGACGAGACTATACCATCATCTGGTCTGACAGAATATCAACAAGAACTCTTGGGGTTAAGGAAAAGAAATGTTGAACATGACAATAGAGATTCGCCTTCAGATGCTGGTAACAGTCATAAGCCACCAAGATCAAGGCACAAATCTAATTCAACTCCTGCAACTCTTTTAGCACCTGTTCATCAGTCAGCATCAAGAAGTTTTCATGGACTGGCACCTGGTCAGTCTCAGTGGACTGGATCAGAGAGGCAAGATCTAGGTGTTGGCAAGGTTTTATCTTTTGCCTCCCCAGTTTCAAATAGAACACCAGGATCTCAAGGTACTCCATATCTTACAGGATCACCTGCTTCCCAGGTATCAGACAAAACCCCACCATCCCGTGATAGACAGTTCACAACACCATGGACCAAACAGAGGTCCTCTCTTTCAAAGGAAGAAATACCTACAGAAGAAAAGCTCCAAGAGTTTTTGGCAGATGTAGGAGAAAAACTGACAGAATCTGCATCAAAGG---GAACACC--------------------------------------------------------------------
>FTS2
GATTATTGCAGGGAAGAAGCGTTTATTGAAGTTATAGCATCTAGGAATATCTCCCGGTCATTTTCTTGTAAGTTTCTGTGCTCGGTTGTCTTTGTAACAAATGCAGCTCTGTACTCATGACTTTTAGAAAAATATGTGCATGAATAAGAATTTCATATTACAATAAGAGTAATATAACCTTGTATATCCATCATTGCAGATGTAATTGCAAAGATAGTAGAGTTTGCAGCAGGTGTGGTATGCTTGGCAGCTATGTCAGCTCTCCTTAAAGCTCTGTCGTTGCAAAGCTGGGCAGATTCAACACTTTGCCCTC---------------AAGATTCG---GCTAAGTTCATACCGGATGAGACTATACCATCATCTGGTCTGACAGAATATCAACAAGAACTCTTGGGGTTAAGGAAAAGAAATGTTGAACATGACAATAGAGATTCGCCTTCAGATGCTGGTAACAGTCATAAGCCACCAAGATCAAGGCACAAATCTAATTCAACTCCTGCAACTCTTTTAGCACCTGTTCATCAGTCAGCATCAAGAAGTTTTCATGGACTGGCACCTGGTCAGTCTCAGTGGACTGGATCAGACAGGCAAGATCTAGGTGTTGGCAAGGTTTTATCTTTTGCCTCCCCAGTTTCAAATAGAACACCAGGATCTCAAGGTACTCCATATCTTACAGGATCACCTGCTTCCCAGGTATCAGACAAAACCCCACCATCCCGTGATAGACAGTTCACAACACCATGGACCAAACAGAGGTCCTCTCTTTCAAAGGAAGAAATACCTACAGAAGAAAAGCTCCAAGAGTTTTTGGCAGATGTAGGAGAAAAACTGACAGAATCTGCATCAAAGG---GAACACCTTTAAACCAGGGACTTGCAACACCGCCACCAACTGTACGTGGAATGAGTGGCAATACACCGGGGTCTA
>HB41
-------------------------TTGAAGTTATAGCATCTAGGAGTATCTCCCAGTCATTTGCTTGTAAGTTCCTGAGCTCTATTGTCTTCGTAACAAATGTATCTCTATACTTGCGAGTTTTAGCAAAATATGTATATGAATAAGAACTTCATATTGCATTAAGAGTAATATAACCTTTTATATCCGTCATTGCAGATGTAATTGCAAAGATAGTAGAGTTTGCAGCTGGTGTGGTATGCTTGGCAGCTGTATCAGCCCTCCTTAAAGCTCTATCCTTACAAAGCTGGGCAGATTCAACTCTTGGCCCTC---------------AAGATTCA---GCTAAGTTCATACCAAATGAAACGATACCATCATGTGGTCTGACAGATTATCAACAAGAACTATTGGGATTAAGGAAAAGAAATGTTGAACAGGGAAATAGAGATTCGCCTTCAGATTCTGGTAATAGTCATAAGCCACCAAGATCAAGGCAAAAATCTAATTTAACTCCTACAACTCTGTTAGCACCTGTTCATCAGTCAGCGTCAAGAAGTTTTCATGGACTGGCACCTGGTCAATCTCAGTGGACTGGATCAGAGAGGCAAGATTTGGGCGTTGACAAGGTTTTATCTTTTGCCTCTCCAGTTTCAAATCGAACACCAGGATCTCAAGGTACTCCATATCTTACAGGATCTCCTGCTTCCCAGGTATCAGACAAAACCCCACCATCCCGTGATAGACAGTTCACAACACCATGGACCAAACAGAGGTCATCCCTTTCAAAGGAAGAAATACCTACAGAAGAAAAGCTCCAGGAGTTTTTGGCAGATGTAGAAGAAAAAATGACAGAATCTTCATCAAAAG---GAACACCTTTAAACCAGGGACTTGTAA------------------------------------------------
>JO20
-----------------------------------------------------------------------------------------------------------------------------------AAATGGATAGAAATTTGAGTTCTTTACTATATTAAAATGACTAGTCTATCTGTTTCTTGTGATTGAAGATGTCTTCGTGAAGACAGCAGAGTTTGCAGCTGGTGTGGCATTCTTGTCATCTATATCAGCTCTCCATAATGCCATATCATTGCAAGGATGGGCAGATTCAACAGTTAGTGTTTTAAAGAGCCATTCTCAAGATTCACCAGAAAAATCAAAATCAAATCAAGGTACCCCACCCTCTGGTCTCACAGAACGTCAACATGAACTCCTAGGGCTTAGGAAGCGAAATGTGGAAGAGGGAGACATGGAATCAACATCAGATGTTGGTACTAGACAAAAGCCACCAAGATCAAGACAAAAGTCTAATTCATCCCCCTCAAATTTGTTAGCACCTGTTCATAAATCATCTTCGAGAAGTTCTTATGGAATAGGACCTGGTCAATCTCAGTGGACTGGATTGGAGAGACGGGATGTGGGTGTTGGCAAGGCTTTGTCTTTCACTTCTCCTTTGGCAAACAGATCACCGGGATCTCAAAGTACCTCGTATCTGTCAGGATCACCTATTTCACTGGTATCAGGTCAAAGCTCACCCTCCCGAGATAAGTATCTCACAACACCATGGTCCAAACAGAGGTCTTCTCTTACAAAGGAAGATATACCCACAGAAGAAAAGCTTCAAGAGTTTTTGGCTGATGTAGAGGAAAAAATGACAGATTCTGCATCAAAGGCAACATCACCTGCAAACCAGTCTCTTGTGACGCCACCACC--------------------------------------
>JU21
-------------------------------------------------------------------------------------------------------------------------TTTCAGACTAAAATGGATAGAAATTTGAGTTCTTTACTATATTAAAATGACTAGTCTATCTGTTTCTTGTGATTGAAGATGTCTTCGTGAAGACAGCAGAGTTTGCAGCTGGTGTGGCATTCTTGTCATCTATATCAGCTCTCCATAATGCCATATCATTGCAAGGATGGGCAGATTCAACAGTTAGTGTTTTAAAAAGCCATTCTCAAGATTCACCAGAAAAATCAAAATCAAATCAAGGTACCCCACCCTCTGGTCTCACAGAACGTCAACATGAACTCCTAGGGCTTAGGAAGCGAAATGTAGAAGAGGGAGACATGGAATCAACATCAGATGTTGGTACTAGACAAAAGCCACCAAGATCAAGACAAAAGTCTAATTCATCCCCCTCAAATTTGTTAGCACCTGTTCATAAATCATCTTCGAGAAGTTCTTATGGAATAGGACCTGGTCAATCTCAGTGGACTGGATTGGAGAGACGGGATGTGGGTGTTGGCAAGGCTTTGTCTTTCACTTCTCCTTTGGCAAACAGATCACCGGGATCTCAAAGTACCTCGTATCTGTCAGGATCACCTATTTCACTGGTATCAGGTCAAAGCTCACCCTCCCGAGATAAGTATCTCACAACACCATGGTCCAAACGGAGGTCTTCTCTTACAAAGGAAGATATACCCACAGAAGAAAAGCTTCAAGAGTTTTTGGCTGATGTAGAGGAAAAAATGACAGATTCTGCATCAAAGGCAACATCACCTGCAAACCAGTCTCTTGTGACGCCACCACCAACCCTTCGTGGAGTGGGTGGTACCTCTCCAGGTTCTG
>KE1
--------------------------------------------------------------------------------------------------------------------------------------------------------ATTCCTTGTACAACGACTAATAT---TGTTCTTTGTTCTAATTGCAGATGGGGTTACCAAGGTGACACAGATAACAGTAGGACTGATGTTCCTGGCCGGTATGTCGGCTCTCTTCAAAGCATTGTCATTGCAACGAAGGGCGGATTCAAATCGTTATGTTGTCCAAAGCTCCCCTCAAGATTCAGCAACAAGATCAACGCCAAACATTAGTACACCATCATCTGGTTTGACAGAACATCAACAAGAACTTCTGGGCTTAAGGAAGAGGAATACTGAGCAGAAAAATACAGACTCCCCTTCAGATATTGGTAGTAGACAAAAGCCACAAAGATCAAAGCAATCATCAACTCCATCCCCCTCATCTCTGTTAGTACCTGTTCATCAATTGGCTTCCAAAAGTTCTCGTGGACTGGGGCCTGGTCACTCTCAATGGTCTGGGTCAGAGAGGCGAGATGTGGGTATAAGCAACAGTTCCCCATTCACTATTCCAGTCACAAATAGATC---AGGATCTCAATCTATTCCATGCCTTGCTGGATCAC---------AAGTACCAGGCCAAAACACAGGCCCTTGGGACAGGCAACTTTCAACACCATGGTCTAAACCAAGGTCTACTCTTATAAAGGAGGAAATACCGAC-----------------------------------------------------------------------------------------------------------------------------------------------
>LF2
----------------------------------------------------------------------------------------------------------------------------------------------------------------------------------------------------------------------TAGTAGAGTTTGCAGCTGTTGTGGTGTGCTTGGCTGCTGTATCGGCCCTCCTTAAAGCTCTATCCTTGCAAAGCTGGGCAGATTCAACTCTTTGCCCTC---------------AGGATTCA---ATTAAGTTCATAGCTAATGAAACTATACCATCATCTGGTCTGACAGATTATCAACAAGAACTATTGGGGTTAAGGAAAAGAAATGTTGAACAGGGTGGTAGAGATTCACCTTCAGATGCTGGTAATGGTCATAAGCCTCCAAGATCAAGGCAAAAATCTAATTCAACTCCTACAACTCTATTAGCACCTGTTCATCAGTCAATGT------------------------------------------------------------------------------------------------------------------------------------------------------------------------------------------------------------------------------------------------------------------------------------------------------------------------------------------------------------------------------------------------------------
>MC0
---------------------------------------------------------TTGCTTGCTTGTAAGTTTTGGTGCTTTGTTGTCTTTGTAGCAAATGTATCTCTATACTTGTGACTTTTATAAAAATATGTACATGAATAAGAACTTCATATTACATTAAGAGTAATATGACCTTTTATTTTTGTCATTGCAGATGTAATTGCAAAGATAGTAGAGTTTGCAGCAGGTGTGGTATGCTTGGCAGCTGTATCAGCCCTCCTTAAAGCTCTATCCTTGCAAAGCTGGGCAGATTCAACTCTGTACCCTC---------------AAGACTCG---GCTAAGTTCGTACCAAATGATACTATACCATCATCTAGGCTGACATATTATCAACACGAACTCTTGGGGTTAAGGAAAAGAAATGTTGAACAAGGCAATAGAGATTCGCCTTCAGATGCTGGTAATAGTCATAAGCCTCCAAGATCAAGGCAAAAATCTAATTTAACTCCTACAACTCTGTTAGCACCTGTTCATCAGTCAGTGTCCAGAAATTTTCATGGACTGGCACCTGGTCAGTCTCAGTGGAGTGGATCAGACAGGCAAGATCTGGGTGTTGACAAGGTTTTATCTTTTGCCTCCCCAGTTTCAAATAGAACACCAGGATCTCAAGGTACCCCATATCTTACAGGATCACCTGCTTCCCATGTATCAGACAAAACCCCACCATCCCGTGATAGACAATTCACAACACCATGGACCAAACAGAAGTCCTCCCTTTCAAAGGAAGAAATACCTACAGAAGAAAAGCTCCAGGAGTTCTTGGCAGATGTAGAAGAAAAAATGACAGAATCTGCGTCAAAGG---GGACACCTTTAAACCAGGGACTTGCAACACCACCACCAACTGTCCGTGGAATGAGTAGCAATAC-----------
>MT0
GACTATTGCAGGGAAGAAACGTTTATTGAAGTTATTGTATCTAGGAATATGTCCCAGTCATTTGCTTGTAAGTTCCTGTGCTCTGTCGTCTTTGTAAAAAATGTATCTCTATACTTGTGACTTTTCATGA------------ATAA-------------ACATGAAGAGTAATATAACCTTGTGTATCCATCATTGCAGATGTAATTGCAAAGATAGTAGAGTTTGCAGCAGGTGTGGTATGCTTGGCAGCTATATCAGCCCTCCTTAAAGCTCTATCCTTGCAAAGCTGGGCAGATTCAACACTTTTCCCTC---------------AAGATTCG---GCTAAGATCATATCAGATGAAACTATATCATCGTCTGGTCTGACAGAATATCAACAAGAACTCTTGGGGTTGAGGAAAAGAACTGTTGAACAGGACAATAAAGACTCACCTTTAGATGCTGGTAATAGTCATAAGCCACCAAGATCAAGGCAAAAATCTAATTCAACTTCTACAACTCTGTTAGCACCTGTTCATCAGTCAGCATCAAGAAGCTTTCATGGACTGACACCTGGTCAGTCACAGTGGACTGGATCAGAGAGGCAAGATCTGGGTGTTGGCAAGGTTTTATCTTTTGCTTCTCCAGTATCAAATAGAACACCAGGATCTCAAGGCACCCCATATCTTACAGGATCACCTGCTTCCCAGGTATCAGACAAAACCCCACCATCCCGTGATAGGCAGTTCACAACACCATGGACCAAACACAGGTCCTCTCTTTCAAAGGAAGATATACCTACGGAAGAAAAGCTCCAAGAGTTTTTGGCAGATGTAGAAGAAAAACTTACAGAATCTGCATTAAAGG---GAACACCTTCAAACCAGGGACTTGCAACACCACCACCAACCGTCC------------------------------
>NN48
GATTATTGCAGGGAAGAAGCATTTATTGAAGTTATAGCATCTAGGAATATATCCCAGTCATTTGCTTGTAAGTTCCTCTGCTCGGTTGTCTTTGTAACAAATGGATCTCTATACTCGTGAATCTGTGACTAATATGTACATGAATAAGAATCTCATATTACTTTAAGAGTAATATAATTTTGAATATCCATCGTTGCAGATGTATTTGCAAAGATAGTAGAGTTTGCAGCAGGTATGGTATGCTTGGCAGCTATATCAGCCCTCCTTAAAGCTCTATCATTGCAAAGCTGGGCAGATTCAACACTTTGCCCTC---------------AAGATTCG---GCTAAGTTCATACCGTATGAGACTATACCATCATCTGGTCTGACAGAATATCAACAAGAACTCTTAGGGTTAAGGAAAAGAAATGTTGAACAGGAAAATAGAGATTCGCCTTCAGATGCTGGTAATAGTCATAAGCCACCAAAATCAAGGCACAAATCTAGTTCAACTCCTGCAACTCTGTTAGCACCTGTTCATCAGTCAGCATCAAGAAGTTTTCATGGACTGGCACCTGGTCAGTCTCAGTGGACTGGATCAGAGAGGCAAGATGTGGGTATCGGCAAGGTTTTATCGTTTGTCTCCCCAGTTTCAAATAGAACACCAGGATCTCAAGGTACTCCGTATCTTACAGGATCACCTGCTTCCCAGGTATCAGACAAAACCCCACCATCCCGCGATAGACAGTTCACAACACCGTGGACCAAACAGAGGTCCTCTCTTTCAAAGGAAGAAATACCTACAGAAGAAAAGCTCCAAGAGTTTTTGGCAGATGTAGAAGAAAAACTGACAGAATCTGCATCAAAGG---GAACACCTTTAAACCACGGACTTGCAACACCACCACCAACTGCCCGTGGAATAAGTGGCAATACAC---------
>PA42
GATTGTTGCAGGGAAGAAGCGTTTATTGAAGTTATAGCATCTAGGAATATCTCCCAGTCATTTGCTTGTAATTTCCTGTGCTCTGTTATCTTTGTAACAAATGTATCTCTATACTCGTGAC---TCGAAAAATATGTTCATGACTAAGAACTTCATATTACATTAAGAGTAATATGACCTTTTATATCCGTCATTGCAGATGTAATTGCAAAGATGGTAGAGTTTACAGCTGGTGTGGTATGCTTGGCAGCTGTATCAGCCCTCCTTAAAGCTCTATCCTTGCAAAGCTGGGCAGATTCGACTCTTTTCCCTC---------------AAGATTCG---AACAAGTTCATACCGAATGAAACTATACCATCATCTGGTCTGACAGAATATCAACAAGGACTCTTGGGGTTAAGGAAAAGAAATGTTGAACAGGGCAACATAGATTCGCCTTCAGATGCTGGTAATAGTCATAAGCCACCAAGATCAAGGCAAAAATCTAATTCAACTCCTACAACTCTGTTAGCACCTGTTCATCAGTCAGCGTCAAGAAGTTTTCATGGACTGGCACCTGGTCAGTCTCAGCGGACTGTATCAGAGAGACAAGATCTGGGTGTTGACAAGGTTTTATCTTTTGCCTCTCCAGTTGCAAATAGAACACCAGGGTCTCAAGGCACTCCGTATCTTACAGGATCGCCTGCTTCCCAGGTATCAGACAAAACGCCACCATCCCGTGATAGACAGTTCACAACACCATGGACCAAACAGAGGTCCTCCCTTTCAAAGGAAGAAATACCTACAGAAGAAAAGCTCCAGGAGTTTTTGGCAGATGTAGAAGAAAAAATGACAGAATCTGCATCAAAGG---GAACATCTTTAAACCAGGGACTTGCAACACC--------------------------------------------
>PB33
-------------------------------------------------------------------------------------------------------------------------------------------------------------------------------------------------------------------------------------TAGGGTTGGTGTTCCTGGCAGGTATTTTGGCTCTCTTAAAAGCGTTGTCCTTGCAGCGAATGGCAGATTTAAATAGTTTGGATGTTCAAACCCCTCCTCGAGATTCAGCAACAAGATCAACACCAAACAAACCTACACCAACATCTGGTTTCACAGAACATCAACAAGAACTTCTGGGGTTACGGAAGAGGAATGTTGAGCAGGGAAATACAGACACCCCTTCAAATATTGGTAGTAGACAGCAGCCACAAAGATCAAAGAAATCATCAACTCCATCTCCCTCATCTCTATTAGCACCTGTACATCAATTGGCTTCTAAAAGTTCTCGTGCACTGGGGCCTGGTCAATCTCAATGGTCTGGATTGGAGAGGCGAGATGTGGGTGTCAGCAACATTTCCCCATTCACTATTCCAGTTGCAAGTAGGTCGCCAGGGTCTCAAGGTACTCCATCCCTTCCAGGATCGC---------AAGTACCAGGCCAAAACATATCTCCTTGGGACAGGCAATTTTCAACACCATGGTCTAAACCAAGGCCTAGTCTTACAAAGGAGGAAATACCGACGGAAGAAAAGATTGAAGAGTTTCTGGCAGATGTGGAAGAAAAAATGTCAGAGTCTGTGTCAAAGGCACCAACACCTTCAAACCAAGGTCTTACAACGCCATCACCAAGCCTTCATGGAATAGGTGGCATCACTCCAAGTCCTG
>PF1
--------------------------TGAAGTTATAGCGTTGTGGAATATCTCCCGGTCAGTTTCTTGTAAGTTCCTGTGCTCTGTTGTATTTGTAACAAATGCATCTCTATACTTGTGACTTTTAGAAAAATATGTACATGAATAAGAATTTCATATTACATTAAGAGTAATATAACCTTGTATATCCATCATTGCAGATGTAATTGCAAAGATAGTAGAGTTTGTAGCAAGTGTGGTATGCTTGGCAGCTATATCAGCCCTCCTTAAAGCTCTATCCTTGCAAAGCTGGGCAGATTCAACACTTTGCCCTC---------------AAGATTCG---ACTAAGTTCATACCAGATGAAACTATACCATCATCTGGTCTGACAGAATATCAACAAGAACTCTTGGGGTTAAGGAAAAGAAATGTTGAACAGGACAATAGAGATTCGCCTTCAGATGCTGGTAATAGTCATAAGCCACCAAGATCAAGGCACAAATCTAATTCAACTCCTACAACTTTGTTAGCACCTGTGCATCAGTCAGCATCAAGAAGTTTTCATGGACTGGCACCTGGTCAGTCTCAGAGGACTGGATCAGATAGGCAAGATCTGGGTGTTGGCAAGGTTTTATCTTTTGCCTCTCCAGTTTCAAATAGAACACCAGGATCTCAAGGTACTCCATATCTTACAGGATCACCTGCTTCCCAGGTATCAGACAAAACCCCACCATCCCGTGATAGGCAGTTCACAACACCATGGACAAAACAGAGGTCCTCTCTTTCAAAGGATGAAATACCTACAGAAGAAAAGCTCCAAGAGTTTTTGGCAGATGTAGAAGAAAAACTGACTGAATCTGCATCAAAAG---GAACACCTTCAAACCAGGGACTTGCAACACCACCACCAACTGTCCGTGGAATGAGTGGCAATACACCTGGGTCTA
>PFM1
--------------------------TGAAGTTATAGCATCGAGGAATATCTCGCAGTCATTTGCTTGTAAGATCCTGTGCTCTGTTATCTTTGTACCGAATGTATCTTTATACTTGTGACTTTTAGAAA-ATATGTTCATGAATAAGAA---CATATTACATTAAGAGTAATATAACCTCTTATATCTGTCATTGCAGATGTGATTGCAAAGATAGTGGAGCTTACAGCTGGTTTGGTATGCTTGGCAGCTGTATCAGCCCTCCTTAAAGCTCTATCCTTGCAAAGCTGGGCAGATTCAACTCTTTGCCCTC---------------AAGATTCG---GCCAATTTCATACCAAATGAAACTATACCATCATCTGGTCTCACAGAACATCAACAAGGACTCTTGGGGTTAAGGAAAAGAAATGTTGAACAGGGCAATAGAGATTCGCCTTCAGATGCTGGTAATAGTCATAAGCCACCAAGATCAAGGCATAAATCTAATTCAACTCCTACAACTCTGTTAGCACCTGTTCATCAGTCAGTGTCAAGAAGTTTTCATGGACTGGCACCTGGTCAGTCTCAGCGGACTGGATCAGACAGGCAAGATCTAGGTGTTGACAAGGTTTTATCTTTTGCCTCTCCAGTTGCAAATAGAACACCAGGGTCTCAAGGTACCCCATATCTTACAGGATCACCTGCTTCCCAGGTATCAGACAAAACCCCACCATCCCGTGATAGACAGTTCACAACACCATGGACCAAACAGAGGTCCTCCCTTTCAAAGGAAGA--------------------------------------------------------------------------------------------------------------------------------------------------------
>PG28
AATTGTCGCAGGGAACAAAAGGTTGTTGAACTGATAGCATCCGTAGTCATCCTGCGATACGTTGCTTGTATTTTCCCTGTTTCGGCTTCCTATCTTATATGTTTTAGAC-TTTTTATGGCCGAATAGACT------------------GATTATAAGTAGGAATATGACTAGTAT---TGTTCGTTGTTCCAATTGCAGATGTGGTTTCCAAGGTGCTACAGATAATAGTAGCATCGGTTTTCATGGCAGGTGTGTTGGCTTTCTTTAAAGCATTGTCATTGCAACGAAGGGCAGATTCAAATGGTCATGTTGTTCAAACCCCTCCTCGAGATTCAGCAACAAGATCAACATCAAACAAAACTACACCAACATCTGGTTTCACAGAACATCAACAAGAACTTCTGGGGTTAAGGAAGAGGAATATTGAGCAGGGAAATACAGACTCCCCTTCAAATATTGGTATTGGACAAAATCCACTAAGATCAAAGAAATCATCAACTCCATCCCCCTCATCTCTGTTAGTACCTGTTCATGGATTGGCTTCTAAAAGTTCTCGTGGACTGGGGCCTGGTCAATCTCAATGGTCTGGATTGGAGAGGCGAGATGTGGGTGCCAGCAACATTTCCCCATTCACTACTCCAGTTGCAAATAGATCGCCAGGATCTCAAGGTACTCCATCTCTTGCAGGATCAC---------AAGTACCAGGTCAAAACACAACCCTTTGGGACAGGCAATTTTCAACACCATGGTCTAAACCAAGGTCTACTTTTATAAAGGAGGAAATACAGACGGAAGAAAAGCTTCAAGAGTTTCTGGCAGATGTAGAAGAAAAAATGTCAGAGTCTGCATCAAAGGCGGCAACACCTTCAAACCAGGGTCTTGCGACGCCGCCACCAACCCTTCATGGAATAAGTGGCAACAGCCCAAGTCCTG
>PH2
AATTATTGCAGGGAAGAAGCGTTTATTGAAGTTATAGCATTGTGGAATATCTCCCGGTCAGTTTCTTGTAAGTTCCTGTGCTCTGTTGTATTTGTAACAAATGCATCTCTATACTTGTGACTTTTAGAAAAATATGTACATGAATAAGAATTTCATATTACATTAAGAGTAATATAACCTTGTATATCCATCATTGCAGATGTAATTGCAAAGATAGTAGAGTTTGTAGCAAGTGTGGTATGCTTGGCAGCTATATCAGCCCTCCTTAAAGCTCTATCCTTGCAAAGCTGGGCAGATTCAACACTTTGCCCTC---------------AAGATTCG---ACTAAGTTCATACCAGATGAAATTATACCATCATCTGGTCTGACAGAATATCAACAAGAACTCTTGGGGTTAAGGAAAAGAAATGTTGAACAGGACAATAGAGATTCGCCTTCAGATGCTGGTAATAGTCATAAGCCACCAAGATCAAGGCACAAATCTAATTCAACTCCTACAACTTTGTTAGCACCTGTGCATCAGTCAGCATCAAGAAGTTTTCATGGACTGGCACCTGGTCAGTCTCAGAGGACTGGATCAGATAGGCAAGATCTGGGTGTTGGCAAGGTTTTATCTTTTGCCTCTCCAGTTTCAAATAGAACACCAGGATCTCAAGGTACTCCATATCTTACAGGATCACCTGCTTCCCAGGTATCAGACAAAACCCCACCATCCCGTGATAGGCAGTTCACAACACCATGGACAAAACAGAGGTCCTCTCTTTCAAAGGATGAAATACCTACAGAAGAAAAGCTCCAAGAGTTTTTGGCAGATGTAGAAGAAAAACTGACT----------------------------------------------------------------------------------------------
>PM29
-----------------------------------------------------------------------------------------------CGAATAGACTGGATCATAAGTAGGAATACTAGATA-----------------TAGATATCCGTTGTACAAGGACTAATAT-ACTGTTCTTTGTTCTGATTGCAGATGGGGTTGCCAAGGTGCTACTGTTATCAGCGGGATTGGTATTCCTGGCAGGTATGTTGGCTCTCCTTAAAGCATTTTCATTGCAACGAAGGGCAGATTCAAATGGCTATGTTGTTCAAACCTCTCCTCGAGATTCAGCAACAAGATCAACGTCAAACACAACTACACCAACATCTGGTTTGACAGAACATCAACAAGAACTTCTGGGGTTAAGGAAGAGGAATATTGAGCAGGGAAATACAGACTCCCCTTCAGATATTGGTAGTAGGCAAAAGCCACAACGATCAAGGAAATCATCAACTCCGTCCCCCTCGTCTCTGTTAGTACCTGTTCATCAATTGGCTTCCAAAAGTTCTCGTGCAGCGGGGCCTGGTCAATCCCTATGGTCTGGATTAGAGAGGCGAGATGTGGGAGTCAGCAACAGTTCCCCATTCAC---TCCAGTTGCAAATAGATCGCCAGGGTCTCAAGGTACTCCATACCTTGCAGGAGCAC---------AAGTACCAGGCCAAAACACAGCCCCTAGGGACAGGCAATTTTCAACGCCATGGTCTAAACCAAGGTCTACTCTTATAAAGGAGGAAATTCCGACAGAAGAAAAGCTTGAAGAGTTTCTGGCAGACGTGGAAGAAAAAATGACAGAGTCTGCATCAAAGGCAACACCACCTTCAAACCAAGGTCTTGCAAC-----------------------------------------------
>PS27
AATTGTCGCAGGGAACAAAAGGTTGTTGAACTGATAGCATCCGTAGTCATCCTGCGATACGTTGCTTGTATTTTCCCTGTTTCGGCTTCCTATCTTATATGTTTTAGAC-TTTTTATGGCTGAATAGACT------------------GATTATAAGTAGGAATATGACTAGTAT---TGTTCGTTGTTCCAATTGCAGATGTGGTTGCCAAGGTGCTACAGATAATAGTAGCATCGGTGTTTCTGGCAGGTGTGTTGGCTTTCTTTAAAGCATTGTCATTGCAACGAAGGGCAGATTCAAATGGTCATGTTGTTCAAACCCCTCCTCGAGATTCAGCAACAAGATCAACATCAAACAAAACTACACCAACATCTGGTTTCACAGAACATCAACAAGAACTTCTGGGGTTAAGGAAGAGGAATATTGAGCAGGGAAATACAGACTCCCCTTCAAATATTGGTATTGGACAAAATCCACTAAGATCAAAGAAATCATCAACTCCATCCCCCTCATCTCTGTTGGTACCTGTTCATGGATTGGCTTCTAAAAGTTCTCGTGGACTGGGGCCTGGTCAATCTCAATGGTCTGGATTGGAGAGGCGAGATGTGGGTGCCAGCAACATTTCCCCATTCACTACTCCAGTTGCAAATAGATCGCCAGGATCTCAAGGTACTCCATCTCTTGCAGGATCTCAAGGTTCACAAGTACCAGGTCAAAACACAACCCTTTGGGACAGGCAATTTTCAACACCATGGTCTAAACCAAGGTCTACTCTTATAAAGGAGGAAATACAGACGGAAGAAAAGCTTCAAGAGTTTCTGGCAGATGTAGAAGAAAAAATGTCAGAGTCTGCATCAAAGGCGGCAACACCTTCAAACCAGGGTCTTGCGACGCCGCCACCAACCCTTCATGGAATAAGTGGCAACAGCCCAAGTCCTG
>PS30
----------------------------------------------------------------------ATTTCCTGTGCTCTGTTATCTTTGTAACAAATGTATCTCTATCCTTGTGAC---TTGAAAAATATGTTCATGATTAAGAACTTCATATTACATTAAGAGTAATATGACCTTTTATATCCGTCATTGCAGATGTAATTGCAAAGATAGTAGAGTTTACAGCTGGTGTGGTATGCTTGGCAGCTGTATCAGCCCTCCTTAAAGCTCTATCCTTGCAAAGCTGGGCAGATTCGACTCTTTTCCCTC---------------AAGATTCA---AACAAGTTCATACCAAATGAAACTATACCATCATCTGGTCTGACAGAATATCAACAAGGACTATTGGGGTTAAGGAAAAGAAATGTTGAACAGGGCAACAGAGATTTGCCTTCAGATGCTGGTAATAGTCATAAGCCACCAAGATCAAGGCAAAAATCTAATTCAACTCCAACAACTCTGTTAGCACCTGTTCATCAGTCAGCGTCAAGAAGTTTTCATGGACTGGCACCTGGTCAGTCTCAGCGGACTGGATCAGAGAGACAAGATCTGGGTGTTGACAAGGTTTTATCTTTTGCCTCTCCAGTTGCAAATAGAACACCAGGGTGTCAAGGCACTCCGTATCTTACAGGATCGCCTGCTTCCCAGGTATCAGACAAAACCCCACCATCCCGTGATAGACAGTTCACAACACCATGGACCAAACAGAGGTCCTCCCTTTCAAAGGAAGAAATACCTACAGAAGAAAAGCTCCAGGAGTTTTTGGCAGATGTAGAAGAAAAAATGACAGAATCTGCATCAAAGG---GAACACCTTTAAACCAGGGACTTGCAACACCATCACCACCTGTCCGTGGTATGAGTA------------------
>PSF43
-----------------------------------------------------------------------------------------CTTTGTAACAAATGGATCTCTATACTCGTGAGTCTGTGACTAATATGTACATGAATAAGAATCTCATATTACATTAAGAGTAATATAATTTTGTATATCCATCGTTGCAGATGTAATTGCAAAGATAGTAGAGTTTGCAGCAGGTATGGTATGCTTGGCAGCTATATCAGCCCTCCTTAAAGCTCTATCCTTGCAAAGCTGGGCAGATTCAACACTTTGCCGTC---------------AAGATTCG---GCTAAGTTCATACCGGATGAGACTATACCATCATCTGGTCTGACAGAATATCAACAAGAACTCTTGGGGTTAAGGAAAAGAAATGTTGAACAGGACAATAAAGATTCGCCTTCAGATGCTGGTAATAGCCATAAGCCACCAAGATCAAGGCACAAATCTAGTTCAACTCCTGCAACTCTGTTAGCACCTGTTCATCAGTCAGCATCAAGAAGTTTTCATGGACTGGCACCTGGTCAGTCTCAGTGGACAGGATCAGAGAGGCAAGATGTGGGTGTTGGCAAGGTTTTATCTTTTTCCTCCCCAGTTTCAAATAGAACACCAGGATCTCAAGGTACTCCATATATTACAGGATCACCTGCTTCCCAGTTATCAGACAAAACCCCACCATCCCGCGATAGACAGTTCACAACACCATGGACCAAACAGAGGTCCTCTCTT-------------------------------------------------------------------------------------------------------------------------------------------------------------------
>PTA0
--------------------------------TATAGCATCCAGGAACATTTCCCGGTCGTTTGCTTGTAAGTTCCTGTGCTCTGTTGTCTTTGTAACAA----------------ATGACTTTTATAATAATATGTATATGAATCAGAACTTCACATTACATTAAAAGTAATGCAACCTTTTACATCCGTCATTGCAGATGTAATTGCGAAGATAGTAGAGTTTGTAGCTGGTGTGGTATGCTTGGCAGCTGTATCAGCTCTCCTTAAAGCTCTATCCTTGCAAAGCTGGGCAGATTCAACTCTTTACCCTC---------------GAGATTCG---GCTAAGTTCATACCAAATGAAACAGTTCCATCATCTGGTCTGTCAGATTATCAACAAGAACTCTTGGGTTTAAGGAAAAGAAATGTTGAACAGGGCAATAGAGATTCGCCTTCAGATGCTGGTAATAGTCATAAGCCACCAAGATCAAGGCAAAAATCTAATTCAACTCCAACAACTCTATTAGCACCTGTTCATCAGTCAGTGTCAAGAAGTTTTCATGGACTGGCACCTGGTCAGTCTCAGTGGACTGGAACAGAGAGGCAAGATCTGGGTGTTGAGAAGGTTTTATCTTTTGCCTCTCCAGTCTCAAATAGAACACCAGGATCTCAAGGTACTCCATATATTACAGGATCACCTTCTTCCCAGGTATCAGACAAAACCCCATCATCCCGCGATAGACAGTTCACAACACCATGGACCAAACAGAGGTCCTTCCTTTCAAAGGAAGAAATACCCACAGAAGAAAAGCTCCAGGAGTTTTTGGCAGATGTAGAAGA--------------------------------------------------------------------------------------------------------
>RC54
-------------------------------------------------------------------------------------TTGTCTTTGTAACAAATGGATCTCTATACTAGTGAATCTGTGATTAGTATGTACATGAATAAGAATCTCATATTACTTTAAGAGTAATATACTTTTGTATATCCATCGTTGCAGATGTAATTGCAAAGATAGTAGAGTTTGCAGCAGGTATGGTATGCTTGGCAGCTATATCAGCCCTCCTTAAAGCTCTATCATTGCAAAGTTGGGCAGATTCAACACTTTGCCCTC---------------AAGATTCG---GCTAAGTTTATACCGGATGAGACTATACCATCATCTGGTCTGACAGAATATCAACAAGAACTCTTGGGGTTAAGGAAAAGAAATGTTGAACAGGACAATAGAGATTCGCCTTCAGATGCTGGTAATAGTCATAAGCCACCAAGATCAAGGCACAAATCTAGTTCAACTCCTGCAACTCTGTTAGCACCTGTTCATCAGTCAGCATCAAGAAGCTTTCATGGACTGGCACCTGGTCAGTCTCAGTGGACTGGATCAGAGAGGCAAGATGTGGGTGTTGGCAAGGTTTTATCTTTTGCCTCCCCAGTTTCAAATAGAACACCAGGATCTCAAGGTACTCCGTATCTTACAGGATCACCTGCTTCCCAGGTATCAGACAAAACCCCACCATCCCGCGATAGACAGTTCACAACACCATGGACCAAACAGAGGTCCT------------------------------------------------------------------------------------------------------------------------------------------------------------------------
>RR55
---------------------------------------------------------------------------------------------------------------------------------------------------------------------AGAGTAATATAATTTTGTATATCTATCGTTGCAGATGTAATTGCAAAGATAGTAGAGTTTGCAGCAGGTATGGTATGCTTGGCAGCTATATCAGCCCTCCTTAAAGCTCTATCATTGCAAAGCTGGGCAGATTCAACACTTTGCCCTC---------------AAGATTCG---GCTAAGTTTATACCGGATGAGACTATACCATCATCTGGTCTGACAGAATATCAACAAGAACTCTTGGGGTTAAGGAAAAGAAATGTTGAACAGGACAATAAAGATTCGCCTTCAGATGCTGGTAATAGTCATAAGCCACCAAGATCAAGGCACAAATCTAGTTCAACTCCTGCAACTCTGTTAGCACCTGTTCATCAGTCAGCATCAAGAAGTTTTCATGGACTGGTACCTGGTCAGTCTCAGTGGACTGGATCAGAGATGCAAGATGTGGGTGTTAGCAAGGTTTTATCTTTTGCCTCCCCAGTTTCAAATAGAACACCAGGATCTCAAGGTACTCCATATCTTACAGGATCACCTGCTTCGCAGGTATCAGACAAAACCCCACCATCCCGCGATAGACAGTTCA---------------------------------------------------------------------------------------------------------------------------------------------------------------------------------------------------
>SA1
GATTGTTGCAGGGAAGAAGCGTTTATTGATGTTATAGCATCTAGGAATATCTCTCAGTCATTTGCTTGTAAGTTCCTTTGCTCTGTTATCTTTGTAACAAATGTATCTCTATACTTGTGACATTTAGAAAAATATGTTCATGAATAATAAATTCATATTACATTAAGAGTAATATGACCGTTTATATCCGTCATTGCAGATGTAATTGCAAAGATAGTAGAGTTTACAGCTGGTGTGGTATGCTTGGCAGCTGTATCAGCCCTCCTTAAAGCTCTATCCTTGCAAAGCTGGGCAGATTCAACTCTTTGCCGTC---------------AAGATTCG---ACCAAGTTCATACCAAATGAAACCATACCATCATCTGGTCTGACAGAATATCAACAAGGACTCTTGGGTTTAAGGAAAAGAAATGTTGAACAGGGCAATAGAGATTCGCCTTCAGATGCTGGTAATAGTCATAAGCCACCAAGGTCAAGGCAAAAATCGAATTCAACTCCTACAACTCTGTTAGCACCTGTTCATCAGTCAGCGTCAAGAAGTTTTCATGGACTGGCACCTGGTCAGCCTCAGCGGACTGGATCAGAGAGGCAAGATCTGGGTGTTGACAAGGTTTTATCTTTTGCCTCTCCAATTGCAAATAGAACATCAGGGTCTCAAGGTACTCCATATCTTACAGGATCGCCTGCTTCCCAGGTATCAGAAAAAACCCCACCATCCCGTGATAGACAGTTCACAACACCATGGACCAAACAGAGGTCTTCCCTTTCAAAGGAAGAAATACCTACAGAAGAAAAGCTCCAGGAATTTTTGGCAGATGTAGAAGAAAAAATGACAGAATCTGCATCAAAGG---GAACACCATTAAACCAGGGAATTGCAACACCATCACCAACTGTCCGTGGAATGAGTAGCAATACACCAGGGTCTA
>SC0
-------------------------------------------------------------------GTAAGTTCCTGTGCTCCGTTGTCTT------------------------GTGACTTTTAGAAAAATATGTACATGAATAAGAACTTCATAGTACATTAAGAGTAAAATAACCTTGTATATCCACCATTGCAGATGTAATTGCAAAGATAGTAGAGTTTGCAGCAGGTGTGTTATGCTTGGCAGCTATATCAGCCCTCATTAAAGCTCTATCCTTGCAAAGCTGGGCAGATTCAACTCTTTGCCCTC---------------ATGATTCA---GCTAAGATCATACCAGATGAAACTATACCATCATCTGGTCTGACAGAATATCAGCAAGAACTGTTGGGTTTAAGGAAAAGAAATGTTGAACAGGACAATAGAGATTCAACTTCAGATGCTGGTAATAGTCATAAGCCACCGAGATCGAGGCAAAAATTTAATTCAACTCCTACTACTCTGTTAGCACCAGTTCATCAGTCAGCATCAAGAAGTTTTCATGGACTGGCACCTGGTCAGTCTCAGTGGACTGGATCAGAGAGGCAAGATTTGGGTGTTGGCAAGGTTTTATCTTTTGCCTCTCCAGTTTCAAATAGGACACCAGGATCCCAAGGTACTCCATATCTAACAGGATCACCTGCTTCCCAGGTATCAGACAAAACTCCACCATCCCGTGATAGGCAGTTTACAACACCATGGACCAA-----------------------------------------------------------------------------------------------------------------------------------------------------------------------------------
>SG23
----------------------------------------------------------------------AGTTTTGAGCTCTGTTTCATTTTTGCACAAATCTTTCAATCCACTTGTTGTTTTCAGGCTAAATTGGATAGAAATATGAATTCTATATTGCATTAATATGACTAGTAAAACAGTTTGTTGTGATTGAAGATGTGATTGTGAAGACAGCAGAGCTTGCAGCAGGTGTGGCATTCCTGTCATCTATATCAGCTCTCCGCAATGCCCTGTCATTGCAAGGATGGGCAGATTCAACAGTTGGTGTTTTAAAAAGCCATTCTCAAGATTCACCAGCAAAATCCAAATCAAGCCAAGATACACCCCCATCTGGTCTTACAGAACGTCAACATGAACTCTTAGGGCTTAGGAAGCGAAATGTGGAACAGGGAGACACAGAATCAACTTCAGATGCTGGTAGTAGACAAAAGCCACCGAGGTCAAGACAAAAATCTAATTCATCCCCCTCAAATCTGTTAGCACCTGTTCATAAATCATCTTCAAGAAGTTCTTGTGGAATAGGACCTGGTCAATCGCAGTGGACTGGATTGGAGAGACGGGATGTGGGTGTTGGCAAGGCTTTGTCTTTCAATTCTCCATTAGGAAACAGATCACCGGGATCTCAAGGTACCTCATATCTTTCGGTATCACCTATTTCACAGGCATCAGGTCAAAGCTCACCCTCCCGAGATAAGCATCTCACAACACCATGGTCCAAACAGAGGTCTTCTCTTACAAAGGACGATATACCCACAGAAGAAAAGCTTCAAGAGTTTTTGGCTGATGTAGAAGAAAAAATGACAGATTCTGCATCAAAGGTGACAGCACCTTTAAACCAGTCTCTTGTGACACCACCACCGACTCTTCGTGGAGTGGGTAGTAGCTCCCCAGGTTCTG
>SS22
-------------------------------------AGTCTATAGATATCTTCCAATCTTTTGCTTGTAGTTTTGAGCTCTTTTTTAATTTTTGCACAAATCTTTCAATCCACTTGTGGTTTTCAGGCTAAATTGGATAGAAATATGAATTCTATATTGCATTAAAATGACTAGTAAAACAGTTTGTTGTGATTGAAGATGTGATTGTGAAGACAGCAGAGCTTGCAGCAGGTGTGGCATTCCTGTCATCTATATCAGCTCTCCACAATGCCCTGTCATTGCAAGGATGGGCAGATTCAACAGTTGGTGTTTTAAAAAGCCATTCTCAAGATTCGCCAGCAAAATCCAAATCAAGCCAAGATACACCCCCATCTGGTCTTACAGAACGTCAACATGAACTCTTAGGGCTTAGGAAGCGAAATGTGGAACAGGGAGACACAGAATCAACTTCAGATGCTAGTAGTAGACAAAAGCCACCAAGGTCAAGACAAAAATCTAATTCATCCCCCTCAAATCTGTTAGCACCTGTTCATAAGTCATCTTCGAGAAGTTCTTGTGGAATAGGACCTGGTCAATCGCAGTGGACTGGATTGGAGAGACAGGATGTGGGTGTTGGCAAGGCTTTGTCTTTCACTTCTCCATTAGGAAACAGATCACCGGGATCTCAAGGTACCTCATATCTTTCGGTATCACCTATTTCACAGGCATCAGGTCAAAGTTCACCCTCCCGAGATAAGCATCTCACAACACCATGGTCCAAACAGAGGTCTTCTCTTACAAAGGACGATATACCCACAGAAGAAAAGCTTCAAGAGTTTTTGGCTGATGTAGAAGAAAAAATGACAGATTCTGCATCAAAGGCGACAGCACCTTTAAACCAGTC--------------------------------------------------------
>SV36
CATTAAAGCTTCAAAGGGAGGTTGACTCTATTCTTGGAGATTAGCAAGCTGCCTGAACTTGTTATGGAGAAGTTTGACAACAATATGAGCAATGTATTCAACTTCAGGGTAAAGGCATGGTCTCTTGTCA---GTTACTATGAAGAATAAATGTGTATTGAAGTGATAGGCTCTATTGATAGCTTCCAATATTTTGCTTATGTAGTTGCTAAGACAGCACATGTTGCAGTAGGTCTGGCATTCTTGTCATCTATTTTAGCTCTCCATAATGCCTTGTCATTGCAAAGCTGGGCAGAATCAAGTGTTTTTATTTTAAAAATCCATTCTCGGGGTTCATCAGAAAATTCAAAACCAAATAAAATTACACCAACATCAGGTTTGACCAAGCATCAACAAGAACTCTTGGGGTTAAAGAAGTGAAATGTTGAGCAAGGAGATGCACAGTCACTTTCAGATGTTGGTAATAGACAAAAGCCACCAAGATCAAGGCAAAGATCTAATTCATCCCCCTCAACTCTGTTAGTACCTATTCATCAATCAGCCTTAAGAAGTTCTCGTGGACTAGGGCCAGGTCAAATTCAGTGGATTGTCTTGGAGAGGCAAGATGTGGGTATCAACAAAATTTTGTCTTCCACTTCTCCAATTACAAATAGATCACCAGGATCTCCAGGTACTCCATATCTCTTAGGATCGCCTATTTTATCTGCATTAGGCCAAAGCACACCCTCTTGAGATAAGAATCTCACAACACCTTGGTCCAAACAGAGGTCCACTCTTACAAAGGAAGAAATACCTACAGAAGAAAATCTCCAAGAGTTTCTGGCAGATGTTGAAAAAAATATCCTTTA--------------------------------------------------------------------------------------------
>TA17
-------------------------------------------------------------------------CTTGAGCTCCGTTTTACTTTTGCAGAAATGTGTCAATCCACTTGTGGTTTTCAGTCTAAAATGGATAGAAATATGAATTCT-TACTGCCTTAAAATAACTAGTCTATCTGTTTCTTGTGATTGAAGATGTCTTCGCGAAGATAGCAGAGCTTGCAGCAGGTGTGGCATTCTTGTCATCTATATCAGCTCTCCATAACGCCATATCATTGCAAGGATGGGCAGATTCAACAGTTGGTGTTTTAAAAATCCATTCTCAAGATTCACCAGCAAAATCAAAATCAAACCTAGGTACACCACCGTCTGGCCTCACAGAACACCAACATGAACTCCTAGGGCTTAGGAAGCGAAATGTGGAACATGGAGACACAGAATCAAATTCAGATGTTGGTACTAGACAAAAGCCACCAAGATCAAGACAAAAGTCTAATTCATCCCCCTCAAATTTGTTAGCACCTGTTCATAAATCATCTTCGAGAAGTTCTTCTGGAATAGGACCTGCTCAATCTCAGTGGACTGGATTGGAGAGAAGGGATGTGGGTGTTGGCAAGGCATTGTCTTTCACTTCTCCTATAGGAAACAGATCACCAGGATCTCAAAGTACCTCATATCTGTCGGTATCACCTATTTCACAGGTATCAGGTCAAAGCTCACCTTCACGAGATAAATATCTCACAACACCATGGTCCAAACGGAGGTCTTCTCTTACAAAGGAAGATATACCCACAGAAGAAAAGCTTCAAGAGTTTTTGGCTGATGTAGAGGAAAAAATGACAGATTCTGCATCAAAGGTGACATCACCTGCAAACCAGTCTCTTGTGACACCACCGCCGACTCTTC------------------------------
>TB39
GAATTGTTCAGGGAAGAAGTGCTAATTGAAGTGATAGCGTCGTTAGATATCCTCCAATCCTT--------TGCTTGTAAGTTTTGAGCTCTCTATCTATCTTCTCTCTATCCAATTTTGGTTTCCAGACAAAATTGGATAGAAATATGAATTCTGCTTTGCATTAGGAC---TTGTAAAACTCCTTGTTGTCATTGCAGATGTGATTGCCAAGATAGCAGAGCTTGCAGCAGGTCTAGCATTCTTGTCAGCTATGTCAGCTCTCCACAATGCCTTGTCATTGCAAAGCTGGGCAGATTCAACAGTCTGTGTTTTAAAAAGCCATTCTCGAGATTCACCAGCAAAATCAAAATCAAACCAAGCTACATCTCCATCTGGTCTGACAGAACATCAACATGAACTCTTGGGGCTAAGGAAGCGAAATGTTGAACTTGGAGATGCGGAATCACCTTCAGATGTTGGTAGTAGACAAAAGCCACCAAGATCAAGGCAAAGATCTAATTCATCCCCCTCAACTCTGTTGGCACCTGTTCATAAATCAGCCTCAAGAAGTTTGTGTGGACTAGGACCTGGTCAATCGCAGTGGACTGGATTGGAGAGACGGGATGTGGGTATTGGCAAGGTTTTGTCTTTCCCTTCTCCAGTTGCAAATAGATCACCAGGATCTCAAGGTACTCCATATATTTCAGCATCACCTATTTCACAAATATCAGGCCAAACCTCACCCTCCTGTGATAAGCATCTCATGACACCATGGTCCAAACAGAGGTCTTCTCTTACAAAGGAGGATATACCTACAGAAGAAAAGCTTCAAGAATTTTTAGCAGATGTA-------------------------------------------------------------------------------------------------------------
>TC31
AATTGTTGCAGGGAACACACAGTTGTTGAATTGATAGCATCTGTAGGAATCCTTCGATACGTTGCTTGTATTTTCACTGTTTTGGCTCTCTATATTATAGGTTTTAAAC-ATTTTCAGGTCGAATAGACTCATATAAGTAGGAATCTGAAAGATTCCTTGTACAAGGACTAATAT---TGTTATTTGTTCGAATTGCAGATGGGGTTGCCAAGTTGACACAGATAACAATAGGACTGGTGTTCCTGGCGGGTATGTCGGCTTTATTCAAAGCATTGTCATTGCAACAAAGGGCAGATTCAAATCGTTACGTTGTCCAAGCCTCTCCTCGAGATTCAGCAACAATATCAACACCAAACAATAGTACACCAACATTTGGTTTGACAGAACATCAACAAGAACTTTTGGGGTTAAGGAAGAGGAATATTGAGCAGGGCAATGCAGACTCGCCTTCAGATATTGGTAATAGACAAAAGCCACAAAGATCAAGGCA---ATCAACTCCCTCCCCCTCATCTCTGTTAGTACCTGTTCATCAATTGGCTTCCAAAAGTTCTCGTGGACCGGGGCCTGGTCCATCTCAATGGTCTGGGTTGGAAAGGCGAGATGGGGGTGGCAGCAACGTTTCCCCATTCACTATTCCAGTCACAAATAGATCGCCAGGATCTCAAGTTACTCCATGCCTTGCAGGATCAC---------AAGTACCAGGCCAAAACACAGCCCCTTGGGACAAGCAACTTTCAACACCATGGTCTAAACCAAGGACTAGTCTTACAAAGGAGGAAATACCGACAGAAGAAAAGCTTGAAGAGTTTCTGGCAGATGTGGAAGAAAAAATGACAGAATCTGCATCAAAGGCAGCAACACCTTCAAACCAGGGCCTTGCAACGCCGTCACCAACCCTTCATGGAATAGGTGGCAACAGCCCAAGTCCTG
>TN1
AATTGTTGCAGGGAAGAAGTGCTAATTGAAGTGATAGCTTCTATAGATATCTTCCAATCTCTTGCTTGTAGTTTTGAGTTCTGTCTCTTCTCTGTGCACGAATCTTTCTACCACTTGTGATTTCCAGACTAAATTGGATAGAAATTTGAATTTTGCGTTGCATTAAGAC---TCTCAAAACTGTTTGTTGTCATTGCAGATGTGATTGCTAAGATAGCAGAACTTGCAGCAGGTCTGGCATTCATGTCAGCTATGTCTGCTCTCCGTAATGCCATGTCATTGCAAAGCTGGGCGGATTCAACAGTTTGTGTTTTAAAAAGCCATTCTGAAGATTCACCAGCAAAATCAAAATCAAACAAAGCTACACCACCATCTGGTCTGACAGAACATCAACACGAACTCTTGGGGCTAAGGAAGCGAAATTTTGAACAGGGAGATGCAGAATCACCTTCAGATGTTGGCAGCAGACAAAAGCCCCCAAGATCAAGGCAAAGATCTAATTCATCCCCCTCAACTTTGTTAGCACCTGTTCATAAATCAGCATCAAGAAGTTCTTGTGGACTAGGACCTGGTCAATCTCAGCGGACTGGATTGGAGAGACGAGATGTGGGTGTTGGCAAAGTTTTATCTTTCACTTCTCCAGTTGGAAATAGATCACCAGGATCTCAAGGTACTCCATATCTTTCAGTATCACCTATTTCACAGATATCAGGCCAAAGCTCACCCTCCCGGGATAAGCATCTAACAACACCATGGTCCAAACAGAGGTCTTCTCTTACAAAGGAGGATATACCTACAGAAGAAAAGCTTCAAGAGTTTTTAGCAGATGTAGAAGAAAAAATGACAGAATCTGCGTCAAAGGCAACAGCACCTTTAAACCAGGCTCTTGCAACACCACCCCCAACCCTTCGTGGAGTGGCTGGAAGCTCCCTGGGTTCTG
>TO14
--------------------------------------------------------------------------------------------------------------------------------------TGGATAGAAATATGAATTTTTTACTGCATTACAATGACTAGTAAATCTGTTTCTTGTGATTGAAGATGTCTTTGTGAAGACAGCAGAGCTTGCAGCAGGTGTGGCATTCTTGTCATCTATATCAGCTCTCCGTAATGCTCTATCATTGCAAGGATGGGCAGATTCAACAGTTAGTGTTTTAAAAAGCCAATCTCAAGATTCACCAGCAAAATCAAAATCAAACCAAGGTACACCACCGTCTGGTCTTACAGAACGTCAACATGAACTCCTAGGGCTTAGGAAGCGAAATGTGGAACAGGGAGACACAGAATCAACTTCAGATGTTGGTACTAGACAAAAGCCACCAAGATCAAGACAAAAATCTAATTCATCCCCCTCAAATCTGTTAGCGCCTGTTCATAAATCATCTTCAAGAAGTTCTTGTGGAATAGGACCTGGTCAATCTCAGTGGACTGGATTGGAGAGACGGGATGTGGGTGTTGGCAAGGCTTTGTCTTTTACTTCTCCTTTAGCAAACAGATCAACGGGATCTCAAGGTACCTCATATCTGTCGGTATCACCTGTTTCACAGGTATCAGGTCAAAGCTCACCCTCCCGAGACAAGCATCTCACAACACCATGGACCAAACGGAGTTCTTCTCTTACAAAGGAAGATATAGCCACAGAAGAAAAGCTTCAAGAGTTTTTGGCTGATGTAGAAGATAAAATGACAGATTCTGCATCAAAGGCGACGACACCTGCAAACCAGTCTCTTGTGACACCACCTCCGACCCTTCGTGGAGTGGGT-------------------
>TPL03
-------------------------------------------------------------------GTAAGTTCCTCTGCTCGGTTGTCTTTGTAGCAAATGGATCTCTATACTCGTGAGTCTGTGACTAATATGGACATGAATAAGAATCTCATATTACATTAAGAGTAATATAATTTTGTATAACCATCGTTGCAGATGTAATTGCAAAGATAGTAGAGTTTGCAGCAGGTATGGTATGCTTGGCAGCTATATCAGCCCTCCTTAAAGCTCTATCCTTGCAAAGCTGGGCAGATTCAACACTTTGCCGTC---------------AAGATTCG---GCTAAGTTCATACCGGATGAGACTATACCATCATCTGGTCTGACAGAATATCAACAAGAACTCTTGGGGTTAAGGAAAAGAAATGTCGAACAGGACAATAGAGATTCGCCTTCAGATGCTAGTAATAGCCATAAGCCACCAAGATCAAGGCACAAATCTAGTTCAACTCCTGCAACTCTGTTAGCACCTGTTCATCAGTCAGCATCAAGAAGTTTTCATGGACTGGCACCTGGTCAGTCTCAGTGGACAGGATCAGAGAGGCAAGATGTGGGTGTTGGCAAGGTTCTATCTTTTGCCTCCCCAGTTTCAAATAGAACACCAGGATCTCAAGGTACTCCATATCTTACAGGATCACCTGCTTCCCAGGTATCAGACAAAAGCCCACCATCCCGCGATAGACAGTTCACAACACCATGGACCAAACAGAGGTCCTCTCTTTCAAAGGAAGAAATACCTACAGAAGAAAAGCTCCAAGAGTTTTTGGCAGATGTAGAAGAAAAACTGACAGAATCTGCATCA----------------------------------------------------------------------------------
>WN5
TGTCTAAGCTATTCTATATGAAATGCAGATTTAAATGAAGACAAAAAAATATTTGGATAGAAAAACAGAAAGAACAAGATGGATTAAAGACCCATACCTGATCCGGATGTCTGATGAAGGTTCTGTGACA--------TTTAATTATGATTTTTTAATTACATTAAGGC--TAATGGAATTCTTTTGCTGTCATTGCAGATGTAGTTGCTAAGATAGCAGAGTTTGTAGCAGGTGTGTTATTCTTGGCAGCCATGTCAGCCCTCCTTAAAGCATTATCATTGCAAAGCTGGGCAGATTCAATTGTTTGTCCTC---------------AAGATTCAATAGCAAACTCAAAACCAAGCCAAACTACACCATCTTCTGCACTGACAGAGCATCAACAAGAACTTTTGGGGTTAAGGAAGCGAAATGTTGAACAGGGGGATGCAGAACTAACTTCAGATGGTGGTAGTAAGCAAAAGCCACCAAGATCAAGGACAAGATCTAATTTAACCCCCACAACTCTTCTAGCACCTATTCACCAATCAGCCTCAAAAAGTTCTCATGGACTTGGACTTGGTCAATCTCAGTGGGCTGGATTGGAGAGGCGAGATGTTGGTACTGGCAAGGTTCTGTCTTTCTCTTCTCCAGTTGCAAATAGATCACCGGGATCTCAAGGTACTCCATATCTTTCAGGATCACCTGCTTCTCAGGTATCAGGCCAAAGCTCGCCCTCCCTGGATAGGCAGTTCACAACACCATGGACCAAACAGAGGTCCTCTCTTACAAAGGATGAAGTACCTACAGAAGAAAAGCTCCAGGAGTTTTTGGCAGATGTAGAAGAAAAAATGACAGAATCTGCATCGAAGGCAGCAACACCTTTAAACCAGGGTCTTGTCACACCACCACCTGGACTTCGTGGAGTGACTAGCAACACCCCAGGTTCTT
>WS10
----------------------------------------------------------------------------------------------------------------------------------------------------------------------------------ATCTTTTTGTTGTGAATGAAGATATCTTTGTGAAGACAGCAGAGCTTGTAGCAGGTGTGGCATTCTTGTCATCTATATCAGCTCTCCGTAATGCTCTGTCATTGCAAGAATGGGCAGATTCAACAGTTGGTATTATAAAAAAACATTCTCAAGATTCACCAACAAAACCAAAATCAAACCAAGGTACACCACCATCTGGTCTTACAGAGCGTCAACATGAACTCATTGGGCTCAAGAAGAGAAATACGGAACAGGGAGACACAGAATCAACTTCAGATGTTGGTACTAGACACAAGCCACCAAGATCAAGACAAAAATCTAATTCATCCCCCTCAAATCTGTTAGCACCTGTTCATAAATCATCTTCGAGAAGTTCTAGTGGAATAGGACCTGGTCAATCTCAGTGGACTGGATTGGAGAGACGGGATGTGGGTATTGGCAAGGCTTTGTCTTTCACTTCTCCTGTAGCAAACAGATCACCAGGATCTCAAGGCACCTCATATCTGTCGGTATCACCTATTTCACAGGTATCAGGTCAAAGCTCACCCTCCCAGGATAAGCATCTCACAACACCATGGTCCAAACGGAGTTCTTCTCTTACAAAAGAAGATATTCCTACAGAAGAAAAGCTTCAAGAGTTTTTGGCTGATGTAGAAGAAAAAATGACAGATTCTGCATCAAAGGCAATGGCACCTGCAAATCAGTCTCTTGTGACACCACCACCAACCCTTCGTGGAGTGGGTGGTAGCTCCCCAGGCTCTG
>WW11
------------------------------------------------------------------------------------------------------------------------------------------------------------------------------------------------------GATATCTTTGTGAAGACAGCAGAGCTTGTAGCAGGTGTGGCATTCTTGTCATCTATATCAGCTCTCCGTAATGCTCTGTCATTGCAAGAATGGGCAGATTCAACAGTTGGTATTATAAAAAAACATTCTCAAGATTCACCAACAAAACCAAAATCAAACCAAGGTACACCACCATCTGGTCTTACAGAGCGTCAACATGAACTCATTGGGCTCAAGAAGAGAAATACGGAACAGGGAGACACAGAATCAACTTCAGATGTTGGTACTAGACACAAGCCACCAAGATCAAGACAAAAATCTAATTCATCCCCCTCAAATCTGTTAGCACCTGTTCATAAATCATCTTCGAGAAGTTCTAGTGGAATAGGACCTGGTCAATCTCAGTGGACTGGATTGGAGAGACGGGATGTGGGTATTGGCAAGGCTTTGTCTTTCACTTCTCCTGTAGCAAACAGATCACCAGGATCTCAAGGCACCTCATATCTGTCGGTATCACCTATTTCACAGGTATCAGGTCAAAGCTCACCCTCCCAGGATAAGCATCTCACAACACCATGGTCCAAACGGAGTTCTTCTCTTACAAAAGAAGATATT----------------------------------------------------------------------------------------------------------------------------------------------------
