# Supplementary material for: Development of a Target Enrichment Probe Set for Conifer (REMcon)
Source: Biology (Basel). 2024 May 22;13(6):361. doi: 10.3390/biology13060361 (PMC11200496; doi:10.3390/biology13060361)
Supplement: Supplementary file 1 [file biology-13-00361-s001.zip › biology-2960267-supplementary/Sup data/secapr_alignments_paralogs/60.fasta]

>AA3
AGTGAAGTCCTATCTCCATTCCGGTCTGTAAGGATGTTTTTCTATCTGGCATTTATAGCAAGTGGTGGTCTTGGAGGTCTGATTGCTTTAAGTCGTTTAATTGCTGCGTTGGGAAATGCTCCAAATGCAGGATCAGTGCCTGAGATCCTCAAGGGGTTGGGAATTGACTTGGCTGCAGTTTCTTTGTTTGCATTTCTTTATACAAGGGAATGGAGGGCTCAGAAAGTACAACAGGCAAGACTTTCAAGAGAAGAAATACTCGCTAATTTGAAATTAGAAGTGGATGGTAAGAAGGTGGTTTCTATTAGCCAATTGAGAGGTTTTGCTCGTCTTGTTATTGTTGCTGGACCTGCTGCTTTCATTGAAGAGGCCTTTAGGCTTAGTGAGCCTTTTACAAATGATTTACTGGATCGAGGAGTAAGAGTAGTATATTATGCTACTGATGGTGTTGTACCTAATTTATGGGGCTCAACTGTAGATTCCAATTTGGATGAAGTAAAAGATGCTGAACAATTACTCTCTAAAAAGAGCTTATGGCAGTTAACTCCCATTTATACTACTGAATGGTCCAAGTAAGAATACCACTTGGTTATGTATTTTAGGGTCACTTATTAGAGTTTAGCAATCGAAACTTGATAGCTTGACTTTCCTT
>AA60
AGTGAAGTACTGTCTCCATTCCGGTCTGTAAGAATGTTTTTCTACCTTGCATTTATGGCAAGTGGTGGTCTGGGAGGTCTGATCGCTCTATCACGTTTGGTTGCTGCATTGAGAAATGCTCCAAATGCAGGATCAACTTCTGAGATACTCATGGGCTTTGGAATTGACGTAGCTGCAGTTTCTTTGTTTGCTTTTCTATATTCAAGGGAGCTGAAGGCTCAGAAATTACAACTGGCAAAACTTTCAAGAGAAGAAACACTTGCCAATTTGAGGTTGGAAGTGAATGGGAAGAGGGTGGTTTCCGTCAGCCAATTGAGAGGTTTTGCTCGCCTTGTTATAGTTGCTGGACCTGCTACTTTCATTGAAGAAGCCTTTAAATATAGCAAACCTTTCACAAATGATTTATTCGATAGAGGAGTAAGGGTTGTCTATTATGCTACTGATGGCTTGGCACCTAATTTAGATACCTTAACTGCAAATACTAACTTGAATGAAGTAAAGGATGATGAGCAACTATCCTTAAAGAAGAGTTTGTGGCAGTTGACTCCCATCTATACTTCGGAATGGTCCAAGTAAGAACGCCAATGAGTTCTTAGGAGTATTTTCTCTTTCTAATGTTGACCCAATTAAATTGGCCCTTTAATTCTTGCGT
>AAR4
AGTGAAGTCCTCTCTCCATTCCGGTCTGTAAGGATGTTTTTCTATCTGGCATTTATAGCAAGTGGTGGTCTTGGAGGTCTGATTGCTTTAAGTCGTTTAATTGCTGCGTTGGGAAATGCTCCAAATGCAGGATCAGTGCCTGAGATCCTCAAGGGGTTGGGAATTGACTTGGCTGCAGTTTCTTTGTTTGCATTTCTTTATACAAGGGAATGGAGGGCTCAGAAAGTACAACAGGCAAGACTTTCAAGAGAAGAAATACTCGCTAATTTGAAATTAGAAGTGGATGGTAAGAAGGTGGTTTCTATTAGCCAATTGAGAGGTTTTGCTCGTCTTGTTATTGTTGCTGGACCTGCTGCTTTCATTGAAGAGGCCTTTAGGCTTAGTGAGCCTTTTACAAATGATTTACTGGATCGAGGAGTAAGAGTAGTATATTATGCTACTGATGGTGTTGTACCTAATTTATGGGGCTCAACTGTAGATTCCAATTTGGATGAAGTAAAAGATGCTGAACAATTACTCTCTAAAAAGAGCTTATGGCAGTTAACTCCCATTTATACTACTGAATGGTCCAAGTAAGAATACCACTTGGTTATGTATTTTAGGGTCACTTATTAGAGTTTAGCAATCGAAACTTGATAGCTTGACTTTCCTT
>AF1
AGTGAAGTGCTGTCGCCGTTTCGGTCTGTGAGGATGTTTTTCTATCTTGCATTTATAGCAAGTGGCGGTCTTGGAGGTCTGATTGCTGTAACTCGTCTGTTTGCTGCACTGGGAAATGTGCCAAATACAGAATCAGCTCCAGAAATTCTCAAGGGGCTAGGAATTGACTTGTCTGCAGTTTCTTTGTTTGCATTTCTTTATACAAAGGAACAGAGGGCTCAAAAAGTACAAGTGGCAAGACTTTCAAGAGAAGAAACACTTGCTAATCTGAAAGTAGAAGTGGATAGCAAGAGGGTGCTTTCAATTAGTCAATTGAGAGGCTTTTCTCGTCTTGTTATAGTTGCTGGACCTGCTGCTTTCATTGAGGAGGCCTTTAGACTCAGTGAGCCTTTCACAGATGATTTGTTGGATCGAGGAATTAGGGTGGTTTATTATGCTACTGATGGTTTGGTACCTAATTTATGGGCATCAACTATAGATCCTAATTTGAATAAAGTAAAAGAGAATGAGCAAGTACCTTCTAAAAAGAAATTATGGCAGTTGACTCCTATCTATACTTCTGAATGGTCAAAGTAAGAATAATAGTCAGATCTCAAGAATACTCTATTCTTGCTTGTTTTCCCTATCAAAATCTGATCTATTAAATTTTGTT
>AG2
AGTGAAGTGCTGTCGCCGTTTCGGTCTGTGAGGATGTTTTTCTATCTTGCATTTATAGCAAGTGGCGGTCTTGGAGGTCTGATTGCCGTAACTCGTCTGTTTGCTGCACTGGGAAATGTGCCAAATACAGAATCAGCTCCAGAAATTCTCAAGGGGCTAGGAATTGACTTGTCTGCAGTTTCTTTGTTTGCATTTCTTTATACAAAGGAACAGAGGGCTCAAAAAGTACAAGTGGCAAGACTTTCAAGAGAAGAAACACTTGCTAATCTGAAAGTAGAAGTGGACAGCAAGAGGGTGCTTTCAATTAGTCAATTGAGAGGCTTTTCTCGTCTTGTTATAGTTGCTGGACCTGCTGCTTTCATTGAGGAGGCCTTTAGACTCAGTGAGCCTTTCACAGATGATTTGTTGGATCGAGGAATTAGGGTGGTTTATTATGCTACTGATGGTTTGGTACCTAATTTATGGGCATCAACTATAGATCCTAATTTGAATAAAGTAAAAGAGAATGAGCAAGTACCTTCTAAAAAGAAATTATGGCAGTTGACTCCTATCTATACTTCTGAATGGTCAAAGTAAGAATAATAGTCAGATCTCAAGAATACTCTATTCTTGCTTGTTTTACCTATCAAAATCTGATCTATTAAATTTTGTT
>AH26
AGTGAAGTTCTGTCTCCATTCCGAACTGTCAGGATGTTTTTCTATCTTGCATTTATAGCAAGTGGTGGTCTTGGAGGCCTGATTGCCATATCTCGTTTGATTGCTGCACTGAGAAATGCTCCAAATGCAGATCTAGCTCCAGAGATCCTCAAAGGATTGGGTATTGACTTGGCTGCAGTTGCCTTGTTTGCATTTCTCTACACAAGGGAACTGAAGGCCCAGAATGTTCAACTGGCAAAGCTTTCAAGGGAAGAAACCCTTGCTAATCTGAAGTTAGAGGTCAATGGGAAGGAGGCAGTTCCTATTAGCCAGTTAAGAGGATTTGCCCGCCTCATTATAGTTGCTGGACCTGCTGCCTTCATTGAAGAGGCCTTTAGAACTAGTGATCCTTTCACTAGTGATTTATTAGATCGAGGAGTGAGGGTGGTCTATTTTGCCACTGATGGTTTGGTACCTAACTTACAGGCCTTAAATGCAGATTCTAATTCAAATGACAGAAAAGATGACGAACAACTACGTTCTAGAAAAAGCCTGTGGCAGTTGACTCCCATCTATACTTCAGAATGGTCAAAGTAAGAAGACCAGTGAGTATGTATGGTGTTTCTTATTTTTCTTATTGGTCCAACCAAAATGTGATCTGGTGCCTTTTTTT
>AME1
AGTGAAGTCCTATCTCCATTCCGGTCTGTAAGGATGTTTTTCTATCTGGCATTTATAGCAAGTGGTGGTCTTGGAGGTCTGATTGCTTTAAGTCGTTTAATTGCTGCGTTGGGAAATGCTCCAAATGCAGGATCAGCACCTGAGATCCTCAAGGGGTTGGGAATTGACTTGGCTGCAGTTTCTTTGTTTGCATTTCTTTATACAAGGGAATGGAGGGCTCAGAAAGTACAACAGGCAAGACTTTCAAGAGAAGAAATACTTGCTAATTTGAAATTAGAAGTGGATAGTAAGAAGGTGGTTTCTATTAGTCAATTGAGAGGTTTTGCTCGTCTTGTTATTGTTGCTGGACCTGCTGCTTTCATTGAAGAGGCCTTTAGCCTTAGTGAGCCTTTTACAAAGGATTTACTGGATCGAGGAGTAAGAGTAGTATATTATGCTACAGATGGTGTTGTACCTAATTTATGGGCCTCAACTGTAGATTCCAATTTGGATAAAGTAAATGATGCTGAACAATTACCCTCCAAAAAGAGCTTATGGCAGTTGACTCCCATTTATACTACTGAATGGTCCAAGTAAGAATACCACTTGGTTATGTATTTTTGGGTCACTTATTAGACATTAGCAATTGAAACTTGATAGCTTGACTTCCCTT
>AP25
AGTGAAGTTCTGTCTCCATTCCGAACTGTCAGGATGTTTTTCTATCTTGCATTTATAGCAAGTGGTGGTCTTGGAGGCCTGATTGCCATATCTCGTTTGATTGCTGCACTTAGAAATGCTCCAAATGCAGATCTAGCTCCAGAGATCCTCAAAGGATTGGGTATTGACTTGGCTGCAGTTGCCTTGTTTGCATTTCTCTACACAAGGGAACTGAAGGCCCAGAATGTTCAACTGGCAAAGCTTTCAAGGGAAGAAACCCTTGCTAATCTGAAGTTAGAGGTCAATGGGAAGGAGGCAGTTCCTATTAGCCAGTTAAGAGGATTTGCTCGTCTCATTATAGTTGCTGGACCTGCTGCCTTCATTGAAGAGGCCTTTAGAACTAGTGATCCTTTCACTAGTGATTTATTAGATCGAGGAGTGAGGGTGGTCTATTTTGCCACTGATGGTTTGGTACCTAACTTACAGGCCTTAAATGCAGATTCTAATTCAAATGACAGAAAAGATGACGAACAACTACGTTCTAGAAAAAGCCTGTGGCAGTTGACTCCCATCTATACTTCAGAATGGTCAAAGTAAGAAGACCAGTGAGTATGTATGGTGTTTCTTATTTTTCTTATTGGTCCAACCAAAATGTGATCTGCTGCCTTTTTTT
>APA47
AGTGAAGTGCTCTCGCCATTTCGGTCTGTGAGGATGTTTTTCTATCTTGCCTTTATAGCAAGTGGGGGTCTAGGAGGTCTGATTGCTGTAACTCGTCTGATTGCTGCACTGGGAAATGCTCCAAACACAGAATCAGCTCCAGAAATTCTCAAGGGGCTAGGAATTGACTTGTCTGCAGTTTCTTTGTTTGCATTTCTTTATACAAAGGAACAGAGGGCTCAAAAAGTACAAGTGGCAAGACTTTCAAGAGAAGAAACACTTGCTAATCTGAAATTAGAAGCGGATAGCAAGAAGGTGCTTTCAATTAGCCAATTGAGAGGCTTTGCTCGTCTTGTTATAGTTGCTGGACCTGCTGCTTTCATTGAGGAGGCCTTTAGACTCAGTGAGCCTTTCACAGATGATTTGTTGGATCGAGGAGTTAGGGTGGTTAATTATGCTACCGATGGTTTGGTACCTAATTTATGGGCGTCAACTATAGATCCTAATTTGAATAAAGTAAAAGAGAATGAACAAGTACCTTCTAAAAAGAAATTATGGCAGTTGACTCCCATCTATACTTCTGAATGGTCAAAGTAAGAATAATTGTCAGATCTCAAGAATACTTTATTCTTGCTTGTTTTATCTATCAAAATCTGATCTATTAAATTTTGTT
>AR2
AGTGAAGTCCTATCTCCATTCCGGTCTGTAAGGATGTTTTTCTATCTGGCATTTATAGCAAGTGGTGGTCTTGGAGGTCTGATTGCTTTAAGTCGTTTAATTGCTGCGTTGGGAAATGCTCCAAATGCAGGATCAGCAC---------------------------------------------------------------------------------------------------------------------------------------------------------------------------------------------------------------------------------------------------------------------------------------------------------------------------------------------------------------------------------------------------------------------------------------------------------------------------------------------------------------------------------
>AS57
AGTGAAGTACTGTCTCCATTCCGGTCTGTAAGAATGTTTTTCTACCTTGCATTTATGGCAAGCGGTGGTCTTGGAGGTCTGATTGCTCTAACTCGTTTGATTGCTGCATTGAGAAATGCTCCAAATGCAGGATCAACTCCCGAGATACTCATGGGGTTTGGAATTGACTTAGCTGCAGTTTTTTTGTTTGCATTTCTCTATTCAAGGGATCTGAGGGCTCAGAACGTACAACTGGCAAAACTTTCAAGAGAAGAAACACTTGCCAATTTGAAATTAGAAGTGGATGGGAAGAGGGTGGTTTCTATTAGCCAATTGAGAGGTTTTGCTCGTCTTGTTATAGTTGCTGGACCTGCTACTTTCATTGAAGAAGCCTTTAAATATAGTGAGCCTTTCACAAATGATTTATTCGATAGAGGAGTAAGGGTTGTCTATTATGCTACTGATGACTTGGTACCTAATTTACAGGCCTCAACTGTAGATACTAGTTTGAATGAAGTAAAAGATGATGAGCAACTATCCTCAAAAAAGAGTTTATGGCAGCTGACTCCCATCTATACTTCTGAATGGTCCAAGTAAGAATGCTAGACAGTTCCTAGGGGTATTATCTCTTGTTAATGATAAGCCAATCAAATTGACCCTTTAACTTTTGGGT
>ASA51
-----------GTCGCCATTCCGGTCTGTAATGATGTTTTTCTATCTTGCTTTTATAGCAAGTGGGGGTCTCGGAGGTCTGATTGCTGTAATTCGTCTGATTGCTGCACTGGGAAATGCACCAAATACAGAATCAGCTCCAGAAATTCTCAAGGGGTTAGCAATTGACTTGTCTGCAGTTTCTTTATTCGCATTTCTTTATACAAAGGAACAGAGAGCTCAAAAAGTCCAAGTGGCTAGACTTTCAAGAGAAGAAACACTTGCTAATCTGAAATTAGAAGTGGATAGTAAGAGGGTGCTTTCAATTAGCCAATTGAGAGGTTTTACTCGTCTCATTATAGTTGCTGGGCCTGCTGCTTTCATTGAAGAGGCCTTTAGACTCAGTGAACGTTTCACAGATGATTTGTTGGATCGGGGAGTTAGGGTGGTTTATTATGCTACTGATGGTTTGGTACCAAATTTATGGGCCTCAACTATAGATCCTAATTTGAATGAAGTAAAAGACAATGAGCAAGTACCATCTAAAAAGAAACTATGGCAGTTGACTCCCATCTATACTTCTGAATGGTCAAAGTAAGAATACTAGTCAGATATTGAGAATACTTGATTCTTGCTTGTTTTACCTATCAAAATATGATCTATAAAACTTTGTT
>CB35
ACTGAAGTCCTGTCCCCATTCCGAACTGTCAGGATGTTTTTCTATCTTGCATTTATAGCAAGTGGCGGTCTTGGAGGCCTGATTGCCATAACTCGTTTGATTGCTGCACTGAGAAATGCTCCAAATGCGGATCTAGCTCCAGAGATCCTCAAGGGGTTGGGTATTGACTTGGCTGCAGTTGCCTTGTTTGCATTTCTCTACGCAAGGGAACTGAAGGCTCAGAATGCACAACTGGCAAAGCTTTCAAGGGAAGAAACACTTGCTAATCTGAAGTTAGAGGTCAATGGGAAGGAGGTAGTTCCTATTAGCAAGTTAAGAGGATTTGCCCGTCTCATTATAGTTGCTGGACCTGCTGCCTTCATTGAAGAAGCCTTTAGAACTAGCGATCCTTTCACCAGAGATTTATTAGATCGAGGAGTGAGAGTGGTCTATTTTGCCACTGATGGTTTGGCACCTAACTTACAGGCCTTAAATGCAGATTCTAATTCAAATGACGAAAAAGATGATGAACAACTACGTTCTAGAAAAAGCCTGTGGCAGTTGACTCCCATCTATACTTCAGAATGGTCAAAGTAAGAAGACCAGTGAGTATGTATGGTGTTTCTTATTTTTCTTATTGATCCAACCAAAATGCTGCCTTTTTTT-------
>CD18
AGTGAAGTCCTGTCTCCATTCCGGTCTGTAAGAATGTTTTTCTACCTTGCGTTTATGGCGAGTGGTGGTCTTGGAGGTCTGATTGCTTTATCACGTTTGGTTGCTGCATTGAGAAATGCTCCAAATGCAGGATCAACTCCTGAGATACTCATGGGCTTAGGAATCGATATAGCTGCAGTTTCTTTGTTTGCATTTCTGTATACAAGGGATCTGAAGGCTCAGAATATACAACTGGCAAAATTGTCTAGAGAAGAAACACTTGCCAATTTGAAATTAGAAGTAGATGGGAAGAGGGTGGTATCTATTAGCCAGTTGAGAGGTTTTGCACGGCTTGTTATAGTTGCTGGACCTGCTAGTTTCATTGAAGAAGCCTTTAAGTATAGCGAGCCTTTCACAAATGATTTACTCGATAGAGGAGTAAGGGTTGTCTATTATGCTACTGATGGTTTGGTACCTAGATTACAGACCTCAGCTGTGGATACTAGTTTGAATGAAGTAAAAGATGACGAGCAGCTATCCTTAAAAAAGAGTTTATGGCAGTTGACTCCCATCTATACTTCTGAATGGTCCAAGTAAGAATGTCAGTCAGTTCCTAGGGCTATTTT-TCTTGCTAATGATGAGCCATTCAACTTGACCCTTTACCTTTTTGGT
>CDE34
ACTGAAGTCCTGTCCCCGTTCCGAACTGTCAGGATGTTTTTCTATCTTGCATTTATAGCAAGTGGCGGTCTTGGAGGCCTGATTGCCATAACTCGTTTGATTGCTGCACTGAGAAATGCTCCAAATGCAGATCTAGCTCCAGAGATCCTCAAGGGGTTGGGTATTGACTTGGCTGCAGTTGCCTTGTTTGCATTTCTCTACGCAAGGGAACTGAAGGCTCAGAATGCACAACTGGCAAAGCTTTCAAGGGAAGAAACACTTGCTAATCTGAAGTTAGAGGTCAATGGGAAGGAGGTAGTTCCTATTAGCAAGTTAAGAGGATTTGCCCGTCTCATTATAGTTGCTGGACCTGCTGCCTTCATTGAAGAAGCCTTTAGAACTAGCGATCCTTTCACCAGAGATTTATTAGATCGAGGAGTGAGAGTGGTCTATTTTGCCACTGATGGTTTGGCACCTAACTTACAGGCCTTAAATGCAGATTCTAATTCAAATGACGAAAAAGATGATGAACAACTACGTTCTAGAAAAAGCCTGTGGCAGTTGACTCCCATCTATACTTCAGAATGGTCAAAGTAAGAAGACCAGTGAGTATGTATGGTGTTTCTTATTTTTCTTATTGATCCAACCAAAATGCTGCCTTCTTTTTGGTTTT
>CF38
AGTGAAGTTCTGTCCCCATTCCGATCTGTGAGGATGTTTTTCTATCTTGCATTTATGGCAAGTGGTGGTCTTGGAGGTCTGATTGCTCTAACTCGTCTGATTGCTGCATTGGGAAATGCTCCAAATGCAGGATCAGCTCCTGAGATACTCAAGGGGTTGGGAATTGACTTGGCCGCAGTTTCTTTGTTTGCATTTCTATATACAAGGGAACTGAGGGCTCAGAAAGTACAACAGGCTAAACTTTCAAGAGAAGAAACACTTGCTAATTTGAAAGTAGAAGTGGATGGGAAAAGGATTGTTTCTATCAGCCAATTGAGAGGTTTTGCTCGTCTTGTTGTAGTTGCTGGACCTGCTACTTTCATTGAAGAAGCCTTTAAACGGAGTGAGCCTTTTACAAATGATTTATTTGATCGAGGAGTAAGGGTGGTCTATTATGCTACTGATGGTTTGGTACCTAACTTACAGGCCTCAACTGTAGATACTAATCTGACTAAAGTAAAAGATGAAGAGCAACCGCTCTCTAAAAAGAATTTATGGCAGTTGACTCCCATCTATACTTCTGAATGGTCCAAGTAAGAACGCCGGTCAGTTGCTTGGCGTATTATCTCTCATTATTCCTGAGCCAATCAAATTTTGCCCCTTGGCTTTGGGC
>CH19
AGTGAAGTCCTGTCTCCATTCCGGTCTGTAAGAATGTTTTTCTACCTTGCATTTATGGCGAGTGGTGGTCTTGGAGGTCTGATTGCTTTATCACGTTTGGTTGCTGCATTGAGAAATGCTCCAAATGCAGGATCAACTCCTGAGATACTCATGGGCTTAGGAATCGATATAGGTGCAGTTTCTTTGTTTGCATTTCTGTAGACAAGGGATCTGAAGGCTCAGAATATGCAACTGGCAAAACTGTCTAGAGAAGAAACACTTGCCAATTTGAAATTAGAAGTAGATGGGAAGAGGGTGGTATCTATTAGCCAGTTGAGAGGTTTTGCTCGTCTTGTTATAGTTGCTGGACCTGCTAGTTTCATTGAAGAAGCCTTTAAGTATAGCGAGCCTTTCACAAATGATTTACTTGATAGAGGAGTAAGGGTTGTCTATTATGCTACTGATGGTTTGGTACCTAGATTACAGACCTCAGCTGCGGATACTAGTTTGAATGAAGTAAAAGATGATGAGCAACTATCCTTAAAAAAGAGTTTATGGCAGTTGACTCCCATCTATACTTCTGAATGGTCCAAGTAAGAATGTCAGTCAGTTCCTAGGGCTATTTTCTCTTGCTAATGATGAGCCAATTAACTTGACCCTTTACCTTTTTGGT
>CHA37
AGTGAAGTTCTGTCCCCATTCCGATCTGTGAGGATGTTTTTCTATCTTGCATTTATGGCAAGTGGTGGTCTTGGAGGTCTGATTGCTCTAACTCGTCTGATTGCTGCATTGGGAAATGCTCCAAATGCAGGATCAGCTCCTGAGATACTCAAGGGGTTGGGAATTGACTTGGCTGCAGTTTCTTTGTTTGCATTTCTATATACAAGGGAACTGAGGGCTCAGAAAGTACAACAGGCTAAACTTTCAAGAGAAGAAACACTCGCTAATTTGAAAGTAGAAGTGGATGGGAAAAGGATTGTTTCTATCAGCCAATTGAGAGGTTTTGCTCGTCTTGTTGTAGTTGCTGGACCTGCTACTTTCATTGAAGAAGCCTTTAAACGGAGTGAGCCTTTTACAAATGATTTATTTGATCGAGGAGTAAGGGTGGTCTATTATGCTACTGATGGTTTGGTACCTAACTTACAGGCCTCAACTGTAGATACTAATCTGACTAAAGTAAAAGATGAAGAGCAACCGCTCTCTAAAAAGAATTTATGGCAGTTGACTCCCATCTATACTTCTGAATGGTCCAAGTAAGAACGCCGGTCAGTTGCTTGGCGTATTATCTCTCATTATTCCTGAGCCAATCAAATTTTGCCCCTTGGCTTTGGGC
>CJ24
AGTGAAGTCCTGTCTCCATTCCGGTCTGTAAGAATGTTTTTTTACCTTGCATTTATGGCAAGTGGTGGTCTTGGAGGTCTGATTGCTCTAACTCGTTTGATTGCTGCATTGAAGAATGCTCCAAATGCAGGATCAACTCCAGAGATACTCATGGGCTTTGGAATTGACTTAGCTGCAGTTTTTTTGTTTGCATTTCTATATACAAGGGATCTGAAGGCTCAGAAAGTACAAGTGGCAAAACTTTCAAGAGAAGAAACACTTGCCAATTTGAAATTAGAAGTGGATGGGAAGAGGGTGGTTTCTATTAGCCAATTGAGAGGTTTTGCTCGTCTTGTTATAGTTGCTGGACCTGCTACTTTCATTGAAGAAGCCTTTAAATATAGTGGGCCTTTCACAAATGATTTATTCGATAGAGGAGTAAGGGTTGTCTATTATGCTACCGATGGCTTGGTACCTAATTTACAGGCCTCAACTGTAGATACTAGTTTGAATGAAGTAAAAGATGATGAGCAACTATCCTTAAAAAAGAGTTTATGGCAGTTGGCTCCCCTCTATACTTCTGAATGGTCCAAGTAAGAATGCCAGTCAATTCCTATGAGTATTTTCTCTTGTTATTGACGAGCCAATCAAATTGACCCTTTAATTTTTGGGT
>CK7
AGTGAAGTCTTGTCCCCATTCCGGTCTGTGAGAATGTTTTTCTACCTTGCATTTATGGCAAGTGGTGGGCTTGGAGGTCTGATAGCTCTAACTCGTTTGATTGCTGCATTGAGAAATGCTCCAAATGCAGGATCAACTCCTGAGATACTCATGGGGTTTGGAATTGACTTAGCTGCAGTTTCTTTGTTTGCATTTCTATATACAAGGGAACTGAGGGCTCAGAACGTACAAGTGGCAAAACTTTCAAGAGAAGAAGCACTTGCCAATTTGAAATTAGAAGTGGATGGGAAGAGGGTGGTTTCTATTAGCCAATTGAGAGGTTTTGCTCGTCTTGTTATAGTTGCTGGACCTGCTACTTTCATCGAAGAAGCCTTTAAATATAGTGAACCTTTCACAAATGATTTATTCGATAGAGGAGTAAGGGTTGTCTATTATGCTACTGATGGCTTGGTACCTAATTTAAAGGCCTCAACTGTAGATACTAGTTTGAATGAAGTAAAAGATGATGAGCGACTACCCTCAAAAAAGAGTTTATGGCAGTTGACTCCCATCTATACTTCTGAATGGTCCAAGTAAGAATGCCAGTCAGTTCCAAGGGGTATTATCTCTTGTTAATGATGAGCCAATCAAATTGATCCTTTAACTTTTGGGT
>CL6
AGTGAAGTCTTGTCCCCATTCCGGTCTGTGAGAATGTTTTTCTACCTTGCATTTATGGCAAGTGGTGGGCTTGGAGGTCTGATAGCTCTAACTCGTTTGATTGCTGCATTGAGAAATGCTCCAAATGCAGGATCAACTCCTGAGATACTCATGGGGTTTGGAATTGACTTAGCTGCAGTTTCTTTGTTTGCATTTCTATATACAAGGGAACTGAGGGCTCAGAACGTACAAGTGGCAAAACTTTCAAGAGAAGAAGCACTTGCCAATTTGAAATTAGAAGTGGATGGGAAGAGGGTGGTTTCTATTAGCCAATTGAGAGGTTTTGCTCGTCTTGTTATAGTTGCTGGACCTGCTACTTTCATCGAAGAAGCCTTTAAATATAGTGAACCTTTCACAAATGATTTATTCGATAGAGGAGTAAGGGTTGTCTATTATGCTACTGATGGCTTGGTACCTAATTTAAAGGCCTCAACTGTAGATACTAGTTTGAATGAAGTAAAAGATGATGAGCGACTACCCTCAAAAAAGAGTTTATGGCAGTTGACTCCCATCTATACTTCTGAATGGTCCAAGTAAGAATGCCAGTCAGTTCCAAGGGGTATTATCTCTTGTTAATGATGAGCCAATCAAATTGATCCTTTAACTTTTGGGT
>CM9
AGTGAAGTCCTGTCTCCATTCCGGTCTGTAAGAATGTTTTTCTACCTTGCATTTATGGCAAGTGGTGGTCTCGGAGGTCTGATCGCTCTATCACGTTTGGTTGCTGCATTGAGAAATGCTCCAAATGCAGGATCAACTCCTGAGATACTCATGGGTTTTGGAATTGACTTAGCTGCAGTTTCTTTGTTTGCTTTTCTATATTCAAGGGACCTGAAGGCTCAGAAATTACAACTGGCAAAACTTTCAAGAGAAGAAACACTTGCCAATTTGAGGTTGGAAGTGAATGGGAAGAGGGTGGTTTCCGTCAGCCAATTGAGAGGTTTTGCTCGCCTTGTTATAGTTGCTGGACCTGCTACTTTCATTGAAGAAGCCTTTAAATATAGCAAACCTTTCACAAATGATTTATTCGATAGAGGAGTAAGGGTTGTCTATTATGCTACTGATGGCTTGGTACCTAATTTAGATACCTTAACTGCAAATACTAATTTGAATGAAGTAAAAGATGATGAGCAACTATCCTTAAAAAAGAGTTTATGGCAGTTGACTCCCATCTATACTTCGGAATGGTCCAAGTAAGAACGCCAATCAGTTCTTAGGAGTATTTTCTCTTTCTATTGTTGACCCAATTAAATTGGCCCTTTAATTCTTGGGT
>CO8
AGTGAAGTCCTGTCTCCATTCCGGTCTGTAAGAATGTTTTTCTACCTTGCATTTATGGCAAGTGGTGGTCTCGGAGGTCTGATCGCTCTATCACGTTTGGTTGCTGCATTGAGAAATGCTCCAAATGCAGGATCAACTCCTGAGATACTCATGGGCTTTGGAATTGACTTAGCTGCAGTTTCTTTGTTTGCTTTTCTGTATTCAAGGGAGCTGAAGGCTCAGAAATTACAACTGGCAAAACTTTCAAGAGAAGAAACACTTGCTAATTTGAGGTTGGAAGTGAATGGGAAGAGGGTGGTTTCCGTCAGCCAATTGAGAGGTTTTGCTCGCCTTGTTATAGTTGCTGGACCTGCTACTTTCATTGAAGAAGCCTTTAAATATAGCAAACCTTTCGCAAATGATTTATTCGATAGAGGAGTAAGGGTTGTCTATTATGCTACTGATGGCTTGGTACCTAATTTAGATACCTTAACTGCAAATACTAATTTGAATGAAGTAAAAGATGATGAGCAACTATCGTTAAAGAAGAGTTTATGGCAGTTGACTCCCATATATACTTCGGAATGGTCCAAGTAAGAACGCCAATCAGTTCTTAGGAGTATTTTCTCTTTCTATTGTTGATCCAATCAAATTGGCCCTTTAATTCTTGTGT
>CP16
AGTGAAGTCCTGTCTCCATTCCGGTCTGTAAGAATGTTTTTCTACCTTGCATTTATGGCAAGTGGTGGTCTTGGAAGTCTGATTGCTCTATCACGTTTGGTTGCTGCATTGAGAAATGCTCCAAATGCAGGATCAACTCCTGATATACTCATGGGCTTAGGAATCGACTTAGCTGCAGTTTCTTTGTTTGCATTTCTATATACAAAGGATCTGAAGGCTCAGAATGTACAACTGGCAAAACTGTCTAGAGAAGAAACACTTGCCAATTTGAAATTAGAAGTGGATGGGAAGAGGGTGGTTTCTATTAGCCAATTGAGAGGTTTTGCTCGTCTTGTTATAGTTGCCGGACCTGCTAGTTTCATTGAAGAAGCCTTTAAGTATAGTGAGCCTTTCACAAATGATTTATTCGATAGAGGAGTAAGGGTTGTGTATTATGCTACTGATGGCTTGGTACCTAATTTACAGATCTCAACTGCAGATACTAGTTTGAATGAAGTAAAAGATGATGAGCAGCTATCCTTAAAAAGGAGTTTATGGCAGTTGACTCCCATCTATACTTCTGAATGGTCCAAGTAAGAATGTCAGTCAGTTCCTAGGGCTATTTTCTCTTGTTAATGATGAGCCAATCAAATTGACCCTTTAACTTTTTGCT
>CP161
AGTGAAGTCCTGTCTCCATTCCGGTCTGTAAGAATGTTTTTCTACCTTGCATTTATGGCAAGTGGTGGTCTTGGAAGTCTGATTGCTCTATCACGTTTGGTTGCTGCATTGAGAAATGCTCCAAATGCAGGATCAACTCCTGATATACTCATGGGCTTAGGAATCGACTTAGCTGCAGTTTCTTTGTTTGCATTTCTATATACAAAGGATCTGAAGGCTCAGAATGTACAACTGGCAAAACTGTCTAGAGAAGAAACACTTGCCAATTTGAAATTAGAAGTGGATGGGAAGAGGGTGGTTTCTATTAGCCAATTGAGAGGTTTTGCTCGTCTTGTTATAGTTGCCGGACCTGCTAGTTTCATTGAAGAAGCCTTTAAGTATAGTGAGCCTTTCACAAATGATTTATTCGATAGAGGAGTAAGGGTTGTGTATTATGCTACTGATGGCTTGGTACCTAATTTACAGATCTCAACTGCAGATACTAGTTTGAATGAAGTAAAAGATGATGAGCAGCTATCCTTAAAAAGGAGTTTATGGCAGTTGACTCCCATCTATACTTCTGAATGGTCCAAGTAAGAATGTCAGTCAGTTCCTAGGGCTATTTTCTCTTGTTAATGATGAGCCAATCAAATTGACCCTTTAACTTTTTGCT
>CR44
GGCGAAGTCCTGGCTCCCTTCCGGTCTGTCAGGATGTTTTTCTATATTTGCTTTATAGCAAGTGGTGGCATTGGAGGACTGATCGCCACAAGTCGATTGATTGCTGCCCTGACAAATGCTTTGAAGGCAGAATCAGTTCCTGAGATCCTTAAGGGGTTGGGGATAGACTTGGTTGCAGTTTCTCTGTTTGCATTTCTCTATATGAGGGAACTTGGAGCTCAGAATGCACAGCTGGCAAAAATCTCAAGAGAAGAAAACCTGGCTAATCTTAAGTTACAGGTAGATGGTAAGAGAGTAGTTACTGTGAGCCAGATGAGAGGATTTGCTCGCCTTGTCATTGTTGCTGGGCCTGCGGCTTTCATTGAAGAGGCCTTTAGACTTAGCGAGCCTTTCACCAATGATTTACTGGATCGAGGAGTGAGGGTGGTCTATTATGCCACTGATGGTTTGGTACCTAACTTACAGTCCTCAATTATAGACACTAATTCAAGTGTAGAAAAGGAGAATGAACAACCGCGCGCTAGAAAAGGCCTATGGCAGTTGACTCCTATCTATACTTCTGAATGGTCCAAGTAAGAAAATCAGTCAATATGCAGAGTTATTATTCACTAGTTAGATGTTGGCAATCAAAATTGATTCTTTGCTATATTTT
>CT15
AGTGAAGTCCTGTCTCCATTCCGGTCTGTAAGAATGTTTTTCTATCTTGCATTTATGGCAAGTGGTGGTCTTGGAAGTCTGATTGCTCTATCACGTTTGGTTGCTGCATTGAGAAATGCTCCAAATGCAGGATCAACTCCTGAGATACTCATGGGCTTAGGAATCGACTTAGCTGCAGTTTCTTTGTTTGCATTTCTATATACAAGGGAACTGAAGGCTCAGAATGTACAACTGGCAAAACTGTCTAGAGAAGAAACACTTGCCAATTTGAAATTAGAAGTGGATGGGAAGAGGGTGGTTTCTATTAGCCAATTGAGAGGTTTTGCTCGTCTTGTTATAGTTGCTGGACCTGCAAGTTTCATTGAAGAAGCCTTTAAGTATAGTGTGCCTTTCACAAATGATTTATTCGATAGAGGAGTAAGGGTTGTCTATTATGCTACTGATGGCTTGGTACCTAATTTACAGATCTCTACTGCAGATGCTAGTTTGAATGAAGTAAAAGATGATGAGCAACTATCCTTAAAAAAGAGTTTATGGCAGTTGACTCCCATCTATACTTCTGAATGGTCCAAGTAAGAATGTCAGTCAGTTCCTAGGGCTATTTTCTCTTGCTAATGATGAGCCAATCAAATTGACCCTTTAACTTTTTGGT
>DA12
AGTGAAGTCCTGTCTCCATTCCGGTCTGTAAGAATGTTTTTCTACCTTGCATTTATGGCAAGTGGTGGCCTCGGAGGTCTGATCGCTCTATCACGTTTGGTTGCTGCATTGAAAAATGCTCCAAATGCAGGATCAACTCCTGAGATACTCATGGGCTTTGGAATTGACTTAGCTGCAGTCTCTTTGTTTGCTTTTCTATATTCAAGGGAACTGAAGGCTCAGAATGTACAACTGGCAAAACTTTCAAGAGAAGAAACACTTGCCAATTTGAAGTTAGAAGTGGATGGGAAGAGGGTGGTTTCTATCAGCCAATTGAGAGGTTTTGCTCGCCTTGTTATAGTTGCTGGACATGCTACTTTCATTGAAGAAGCCTTTAAATATAGCGAACCTTTCACAAATGATCTGTTCGATAGAGGAGTAAGGGTCGTCTATTATGCTACTGATGGCATGGTACCTAATTTACATATCTTAACTACAAATACTAATTTGAATGAAGTAAAAGACGATGAGCAACTATCCTTCAAAAAGAGTTTATGGCAGTTGACTCCCATCTATACTTCGGAATGGTCCAAGTAAGAACGCCAATCAGTTCTTAGGGGTATTTTCTCTTTCTAATGTTGATCCAATTAAATTGGCCCTTTAATTCTTGGGT
>DB53
AGTGAAGTGCTGTCGCCATTTCGGTCTGTGAGGATGTTTTTCTATCTTGCATTTATAGCAAGTGGGGGCCTTGGAGGTCTGATTGCTGTAACCCGTCTGATTGCTGCACTGGGAAATGCGCCAAATACAGAATCAGCTCCAGAAATTCTCAAGGGGCTAGGAATTGACTTGTCTGCAGTTTCTTTGTTTGCATTTCTTTATACAAAGGAACAGAGGGCTCAAAAATTACAAGTGGCAAGACTTTCAAGAGAAGAAACACTTGCTAATCTGAAATTAGAAGTGGATGGCAAGAGGGTGCTTTCAATTAGCCAATTGAGAGGCTTTTCTCGTCTTGTTATAGTTGCTGGACCTGCTACTTTCATTGAGGAGGCCTTTAGACTCAGTGAGCCTTTCACAGATGATTTGTTGGATCGAGGAGTTAGGGTGGTTTATTATGCTACCGATGGTTTGGCACCTAATTTATGGGAATCAACTATATATCCTAATTTGAATAAATTAAAAGAGGATGAGCAAGTACTTTCTAAAAAGAAATTATGGCAGTTGACTCCGATCTACACTTCTGAATGGTCAAAGTAAGAATAATAGTCAGATCTCTATAATACTTTAGTTTTGCTTGTTTTAACTCTCAAAATCTGATCTATTAAACTTTGTG
>DC1
AGTGAAGTGCTGTCGCCATTTCGGTCTGTGAGGATGTTTTTCTATCTTGCATTTATAGCAAGTGGGGGCCTTGGAGGTCTGATTGCTGTAACTCGTCTGATTGCTGCACTGGGAAATGCGCCAAATACAGAATCAGCTCCAGAAATTCTCAAGGGGCTAGGAATTGACTTGTCTGCAGTTTCTTTGTTTGCATTTCTGTATACAAAGGAACAGAGGGCTCAAAAATTACAAGTGGCAAGACTTTCAAGAGAAGAAACACTTGCTAATCTGAAATTAGAAGTGGATAGCAAGAGGGTGCTTTCAATTAGCCAATTGAGAGGCTTTTCTCGTCTTGTTATAGTTGCTGGACCTGCTACTTTCATTGAGGAGGCCTTTAGACTCAGTGAGCCTTTCACAGATGATTTGTTGGATCGAGGAGTTAGGGTGGTTTATTATGCTACCGATGGTTTGGCACCTAATTTATGGGAATCAACTATAGATCCTAATTTGAATAAAGTAAAAGAGAATGAGCAAGTACTTTCTAAAAAGAAATTATGGCAGTTGACTCCGATCTACACTTCTGAATGGTCAAAGTAAGAATAATAGTCAGATCTCTATAATACTTTAGTTTTGCTTGTTTTAACTCTCAAAATCTGATCTATTAAACTTTGTG
>DD1
AGTGAAGTGCTGTCACCATTTCGGTCTGTGAGGATGTTTTTCTATCTTGCATTTATAGCAAGTGGGGGTCTTGGAGGTCTGATTGCTGTAACTCGTCTGATTGCTGCACTGGGAAATGCGTCAAATACAGAATCAGCTCCAGAAATTCTCAAGGGGCTAGGAATTGACTTGTCTGCAGTTTCTTTGTTTGCATTTCTTTATTCAAAGGAACAGAGGGCTCAAAAATTACAAGTGGCAAGACTTTCAAGAGAAGAAACACTTGCTAATCTGAAATTAGAAGTGGATAGCAAGAGGGTGCTTTCAATTAGCCAATTGAGAGGCTTTTCTCGTCTGGTTATAGTTGCTGGACCTGCTGTTTTCATTGAGGAGGCCTTTAGACTCAGTGAGCCTTTCACAGATGATTTGTTGGATCGAGGAGTTAGGGTGGTTTATTATGCTTCTGATGGTTTGGTACCTAATTTATGGGAATCAACTATAGATCCTAATTTGAATAACGTAAAAGAGAATGAGCAAGTACCTTATAAAAAGAAATTATGGCAGTTGACTCCCATCTATACTTCTGAATGGTCGAAGTACGAATAATAGTCAGATCTCTAGAATACTTTTTTCTTGCTTCTTTTAACTATCAAAATCTGATCTATTAAACTTTGTG
>DIM50
AGTGAAGTGCTGTCACCATTTCGGTCTCTGAGGATGTTTTTCTATCTTGCATTTATAGCAACTGGGGGTCTTGGAGATCTGATTGCTGTAACTCGTCTGATTGCTGCACTCGGAAATGCGTCAAATACAGAATCAGCTCTAGAAATTCTGAAGGGACTAGGAATTGACTTGTCTGCAGTTTCTTAATTTGCATTTCTTTATACAAAGGAACAGAGGGCTCAAAAATTACAAGTGGCAAGACTTTCAAGAGAAGAAACACTTGCTAATCTGAAATTAGAAATGGATAGCAAGAGGGTGCTTTCAATTAGCCAATTGAGAGGCTTTTCTCGTCTGGTTATAGTTGCTGGACCTGCTGTTTTCATTGAGGAGGCCTTTAGACTCAGTGAGCCTTTCACAGATGATTTGTTGGATCGAGGAGTTAGGGTGGTTTATTATGCTTCTGATGGTTTGGTACCAAATTTATGGGAATCAACTATAGATCCTAATTTGAAAAACGCAAAAGAGAATGAGCAAGTACCTTATAAAAAGAAATTGTGGCAGTTGACTCCCATCTATTCTTCTGAATGGTCAAAGTACGAATAATAGTCAGATCTCTAGAATACTTTATCCTTGCTTGTTTTAACTATCAAAATCTGATCTATTAAACTTTGTG
>EN45
AGAGAAGATGCAGAGGTATGCCAA-------------------ATCTCTACTCTATTACAAGTGGTGGAGTTGGAGGACTGATTGCTACAAGCCAATTGATTGCTGCCCTGACAAATGCTTCAAAGGCAGAATCGGTTCCTGAGATCCTGAAGGGGTTGGGGATAGATTTGGTTGCAGTTTTTGTTTTTGCATTTCTCTATGCTAGGGAACTCAGAGCCCAGAATGCACAGCTGGCAAAACTCTCAAGAGAAGAAAAGCTGGCTAATCTGAAGTTACAGGTCAACGGAAAGAGAGTGGTTACTGTGAGCCAGATGAGAGGATTTGTTCGTCTTGTTATAGTTGCTGGGCCTGCTGCTTTCATTGAAGAGGCCTTTAGACTTAGTGAGCCTTTCACAAATGATTTACTGGACCGAGGAGTGAGGGTGGTCTATTATGCAACTGATGGTTTGGTACCTAACTTACAGTCCTCAATTGTAGACACTGATTTAAGTGTAGAAAAGAAGAATGAACGGTTGCGCTCTAGGAAGAGCCTATGGCTGTTTACTCCCATCTATACTTCTGAATGGTCCAAGTAAGAAAGTCAGTTAATATGTAAAGTTATTATTCACTTGTTATAGATTGACAATTAAAATTGACTCTTTGCTATACTTT
>FC13
AGTGAAGTCCTGTCTCCATTCCGGTCTGTAAGAATGTTTTTCTACCTTGCATTTATGGCAAGTGGTGGTCTCGGAGGTCTGATCGCTCTATCACGTTTGGTTGCTGCATTGAGAAATGCTCCAAATGCAGGATCAACCCCTGAGATACTCATGGGCTTTGGAATTGACTTAGCTGCAGTCTCTTTGTTTGCTTTTCTATATTCAAGGGAACTAAAGGCTCAGAATGTACAACTGGCAAAACTTTCAAGAGAAGAAACACTTGCCAATTTGAAGTTAGAAGTGGATGGGAAGAGGGTGGTTTCTATCAGCCAATTGAGAGGTTTTGCTCGCCTTGTTATAGTTGCTGGACATGCTACTTTCATTGAAGAAGCCTTTAAATATAGCGAACCTTTCACAAATGATTTGTTCGATAGAGGAGTAAGGGTCGTCTATTATGCTACTGATGGCTTGGTACCTAATTTACATATCTTAACTGCAAATACTAATTTGAATGAAGTAAAAGACGATGAGCAACTATCCTTCAAAAAGAGTTTATGGCAGTTGACTCCCATCTATACTTCGGAATGGTCCAAGTAAGAACGCCAATCAGTTCTTAGGGGTATTTTCTCTTTCTAATGTTGATCCAATTAAATTGGCCCTTTAATTCTTGGGT
>FTS1
AGTGAAGTGCTGTCGCCATTTCGGTCTGTGAGGATGTTTTTCTATCTTGCATTTATAGCAAGTGGGGGCCTTGGAGGTCTGATTGCTGTAACTCGTCTGATTGCTGCACTGGGAAATGCGCCAAATACAGAATCAGCTCCAGAAATTCTCAAGGGGCTAGGAATTGACTTGTCTGCAGTTTCTTTGTTTGCGTTTCTTTATACAAAGGAACAGAGGGCTCAAAAATTACAAGTGGCAAGACTTTCAAGAGAAGAAACACTGGCTAATCTGAAATTAGAAGTGGATAGCAAGAGGATGCTTTCAATTAGCCAATTGAGAGGCTTTTCTCGTCTTGTTATAGTTGCTGGACCTGCTACTTTCATTGAGGAGGCCTTTAGACTCAGTGAGCCTTTCACAGATGATTTGTTGGATCGAGGAGTAAGGGTGGTTTATTATGCAACTGATGGTTTGGCACCTAATTTATGGGAATCAACTATAGATCCTAATTTGAATAAAGTAAAAGAGAATGAGCAAGTACTTTCTAAAAAGAAATTATGGCAGTTGACTCCGATCTACACTTCTGAATGGTCAAAGTAAGAATAATAGTCAGATCTCTAGAATACTTTAGTTTTGCTTGTTTTAACTCTCAAAATCTGATCTATTAAACTTTGTG
>FTS2
AGTGAAGTGCTGTCGCCATTTCGGTCTGTGAGGATGTTTTTCTATCTTGCATTTATAGCAAGTGGGGGCCTTGGAGGTCTGATTGCTGTAACTCGTCTGATTGCTGCACTGGGAAATGCGCCAAATACAGAATCAGCTCCAGAAATTCTCAAGGGGCTAGGAATTGACTTGTCTGCAGTTTCTTTGTTTGCGTTTCTTTATACAAAGGAACAGAGGGCTCAAAAATTACAAGTGGCAAGACTTTCAAGAGAAGAAACACTGGCTAATCTGAAATTAGAAGTGGATAGCAAGAGGATGCTTTCAATTAGCCAATTGAGAGGCTTTTCTCGTCTTGTTATAGTTGCTGGACCTGCTACTTTCATTGAGGAGGCCTTTAGACTCAGTGAGCCTTTCACAGATGATTTGTTGGATCGAGGAGTAAGGGTGGTTTATTATGCAACTGATGGTTTGGCACCTAATTTATGGGAATCAACTATAGATCCTAATTTGAATAAAGTAAAAGAGAATGAGCAAGTACTTTCTAAAAAGAAATTATGGCAGTTGACTCCGATCTACACTTCTGAATGGTCAAAGTAAGAATAATAGTCAGATCTCTAGAATACTTTAGTTTTGCTTGTTTTAACTCTCAAAATCTGATCTATTAAACTTTGTG
>GG1
AGTGAAGTCCTGGCTCCATTCCGACCCGTTAGAATGTTTTTCTATCTCGCTTTTATAGCAAGTGGTGGCCTTGGAGGACTGATTGCAACATCCCGATTGATTGCTGCACTTACAAATGCTTCAAATGCAGAATCAGTTCCTGAGATTTTCAAGGGGTTGGGGATAGATCTGGCTGCGGTTTTGTTGTTTGCATTTCTCTATACAAGGGAACAAAGGGCTCAGAAAGCACAACTGGCTAGACTTTCAAGGGAAGAAACCCTGGCTAATCTTAAATTAGAGGTGGACAAGAAGAGGGTGATTACTGTTAGTCAACTGAGAGGATTTGTTCGTCCTGTTATAGTTGCTGGGCCTGCCTCTTTCATCGAAGAGGCCTTTAGACTTAGTGAGCCTTTCATGGATGAGTTAGTGGAACGAGGAGTGAGTGTGGTCCCTTATGCCACAGATGGTTTGGTTCCTAATTTACAGCCTACAATCTCAGACTCTAATTTAAGTGATGAAAAAGGGAACGAACAACCACGTGCTCGAAAGAGCCTCTGGCAGTTATCTCCCATCTATACTTCTGAATGGTCCAAGTAAGAAACTCAGTTAATATGCATGTGTATTATTTAGTACTAGTTGTTTTGCAATCAAAATTGATCTTTTGCGCTATTTT
>HB41
AGTGAAGTACTGTCACCATTCCGGTCTGTGAGGATGTTTTTCTATCTTGCATTTATAGCAAGTGGGGGTATTGGAGGACTTATTGCTACAACTCGTCTGATTGCTGCACTAGGAAATGCACCAAATACAGAATCAGCTCCAGAAATCCTCAAGGGCTTAGGAATTGACCTGTCTGCAGTTTCTTTGTTTGCATTTCTTTATACAAAGGAGCAAAGGGCTCAAAAATTACAAGTGGCAAGACTTTCAAGAGAAGAAACGCTTGCTAATCTCAAATTAGAAATGGATAGTAAGCGGGTGCTTTCAATTAGCCAATTGCGAGGTTTTGCTCGTCTTGTTATAGTTGCTGGACCTGCTGCTTTCATTGAAGAGGCCTTTAGACTCAGTGAGCTTTTCACAGATGATTTGTTGGATCGAGGAGTTAGGGTGGTTTATTATGCTACTGATAGTTTGGTACCTAATTTATGGGCCTCGACTACAGATCCTAACTTGAATGAAGTAAAAGGCAATGAGCAAGTACCTTCTAAAAAGAAATTATGGCAGTTGACTCCCATCTATACTTCTCAATGGTCAAAGTAAGAACACTAGTCAGATCTTGCGAATAATTGATTTTGGCTTGTTTTACCTATCAAAATCTGATCTATAAAACTTAATT
>JO20
AGTGAAGTCCTGTCTCCATTCCGGTCTGTAAGAATGTTTTTCTACCTTGCATTTATGGCGAGTGGTGGTCTTGGAGGTCTGATTGCTTTATCACGTTTGGTTGCTGCATTGAGAAATGCTCCAAATGCAGGATCAACTCCTGAGATACTCATGGGCTTAGGAATCGATTTAGCTGCAGTTTCTTTGTTTGCATTTCTGTATACAAGGGATCTGAAGGCTCAGAATATACAACTGGCAAAACTGTCTAGAGAAGAAACACTTGCCAATTTGAAATTAGAAGTAGATGGGAAGAGGGTGGTATCTATTAGCCAGTTGAGAGGTTTTGCTCGTCTTGTTATAGTTGCTGGACCTGCTAGTTTCATTGAAGAAGCCTTTAAGTATAGCGAGCCTTTCACAAATGATTTACTTGAGAGAGGAGTAAGGGTTGTCTATTATGCTACTGATGGTTTGGTACCTAGATTACAGACTTCAGCTGCGGATACTAGTTTGAATGAAGTAAAAGATGATGAGCAACTATCCTTAAAAAAGAGTTTATGGCAGTTGACTCCCATCTATACTTCTGAATGGTCCAAGTAAGAATGTCAGTCAGTTCCTAGGGCTATTTTCTCTTGCTAGTGATGAGCCAATCAACTTGACCCTTTACCTTTTTGGT
>JU21
AGTGAAGTCCTGTCTCCATTCCGGTCTGTAAGAATGTTTTTCTACCTTGCATTTATGGCGAGTGGTGGTCTTGGAGGTCTGATTGCTTTATCACGTTTGGTTGCTGCATTGAGAAATGCTCCAAATGCAGGATCAACTCCTGAGATACTCATGGGCTTAGGAATCGATTTAGCTGCAGTTTCTTTGTTTGCATTTCTGTATACAAGGGATCTGAAGGCTCAGAATGTACAACTGGCAAAACTGTCTAGAGAAGAAACACTTGCCAAATTGAAATTAGAAGTAGATGGGAAGAGGGTGGTATCTATTAGCCAGTTGAGAGGTTTTGCTCGTCTTGTTATAGTTGCTGGACCTGCTAGTTTCATTGAAGAAGCCTTTAAGTATAGCGAGCCTTTCACAAATGATTTACTTGATAGAGGAGTAAGGGTTGTCTATTATGCTACTGATGGTTTGGTACCTAGATTACAGACTTCAGCTGCGGATACTAGTTTGAATGAAGTAAAAGATGATGAGCAACTATCCTTAAAAAAGAGTTTATGGCAGTTGACTCCCATCTATACTTCTGAATGGTCCAAGTAAGAATGTCAGTCAGTTCCTAGGGCTATTTTCTCTTGCTAATGATGAGCCAATCAACTTGACCCTTTACCTTTTTGGT
>KE1
AGTGAAGTCCTGTCTCCATTCCGAACTGTCAGGATGTTTTTCTATCTTGCATTTATAGCAAGTGGTGGTCTTGGAGGCCTGATTGCCATATCTCGTTTGATTGCTGCACTGAGAAATGCTCCAAATGCAGATCTAGCTCCAGAGATCCTCAAAGGGTTGGGTATTGACTTGGCTGCAGTTGCCTTGTTTGCATTTCTCTACGCAAGGGAACTGAAGGTCCAGAATGCACAGGTGGCAAAGCTTTCAAGGGAAGAAACCCTTGCTAATCTGAAGTTAGAGGTCAATGGGAAGGAGGTAGTTCCTATTAGCAAGTTAAGAGGATTTGCCCGTCTCATTATAGTTGCTGGACCTGCTGCCTTTATTGAAGAGGCCTTTAGAACTAGTGATCCTTTCACTAGTGATTTATTAGATCGAGGAGTGAGGGTGGTCTATTTTGCAACTGACGGTTTGGTACCTAACTTACAGGCCTTAAATGCAGCTTCTAATTCAAATGACAGAAAAGATGACGAACAACTACGTTCTAGAAAAAGCTTGTGGCAGTTGACTCCCATCTATACTTCAGAATGGTCAAAGTAAGAAGACCAGTGAGTATGTGTGGTATTTCTTATTTTTCTTATTGGTCCAACCAAAATGTGATATGCTGCCTTTTTTG
>LF2
----------------------------------------------------------------------------------------------------------------------CACCAAATACAGAATCAGCTCCAGAAATTCTCAAGGGGTTAGGAATTGACTTGTCTGCAGTTTCTTTGTTCGCATTTCTTTATACAAAGGAACAGAGGGATCAAAAAGTACAGGTGGAAAGACTTTCAAGAGAAGAAACACTTGCTAATCTGAAATTAGAAGTGGATAGTAAGAGGGTGCTTTCAATTAGCCAATTGAGAGGTTTTGCTCGTCTCGTTATAGTTGCTGGACCTGCTGCTTTCATTGAAGAGGCTTTTAGACTCAGTGAGCTTTTCACAGATGATTTGTTGGATCGAGGAGTTAGGGTGGTTTATTATGCTACTGATGGTTTGGTACCTAATTTATGGGCCTCGACTATAGATCCTAAT------GACGTAAAAGACAATGAGCAAGTAACTTCTAAAAAGAAATTATGGCAGTTGACTCCCATCTATACTTCTGAATGGTCAAAGTAAGAATACTAATCAGATCTTGAGAATACTTGATTCATACTTG-TTTACGTATCAAGATCTGATCTATAAAACTTTGCT
>MC0
AGTGAAGTGTTGTCGCCATTCCGGTCTGTGAGGATGTTTTTCTATTTTGCGTTTATAGCAAGTGGGGGTCTTGGAGCTCTGATTGCTACAACTCGTCTGACTGCTGCGCTGGGAAATGCACCAAATACAGAATCAGCATCCGAAATTCTCAAGGGGTTAGGAATTGACTTGTCTGCAGTTTCTTTGTTCGCATTTCTTTATACAAAGGAACAGAGGGCTCAAAAAGTACAAGTGGCAAGACTTTCAAGAGAAGAAACACTTGCTAATCTGAAATTAGAAGTGGATAGTAAGAGGGTGCTTTCAATTAGTCAATTGAGAGGTTTTGCTCGTCTTGTCATAGTTGCTGGACCTGCTGCTTTCATTGAAGAGGCCTTTAGACTCAGTGAACGTTTCACAGATGATTTGTTGGATCGAGGAGTTAGGGTGGTTTATTATGCTACTGATGGTTTGGTACCTCATTTATGGGCGTCAACTATAGATCCTAATTTGAACGAAGTAAAAGAGAATGAGCAAGTACCTTCTAAAAAGAAATTATGGCAGTTGACTCCCATCTATACTTCTGAATGGTCAAAGTAAGAATACTAGTCAGATCTCGAGAATACTTGATTCTTGCTTGTTTTATCTATCAAAATCTGATCTATAAAACTTTGTT
>MT0
AGTGAAGTGCTGTCGCCATTTCGGTCCGTGAGGATGTTTTTCTATCTTGCATTTATAGCAAGTGGGGGTCTTGGAGGTCTGATTGCTACAACTCGTCTGATTGCTGCACTTGGAAATGCACCAATTACAGAATCAGCTCCTGAAATTCTCAAGGGGTTAGGAATTGACTTGTCTGCAGTTTCTTTGTTTGCATTTCTTTATACAAAGGAACAGAGGGCTCAAAAAGTACAAGTGGCAAGACTTTCTAGAGAAGAAACACTTGCTAATCTGAAACTAGAAGTGGATAGCAAGAGGGTGCTTTCAATTAGCCAATTGAGAGGCTTCGCTCGTCTTGTTATAGTTGCTGGACCTGCTGCTTTCATCGAGGAGGCCTTTAGACTCAGTGAGCCTTTCACAGATGATTTGTTGGATCGAGGAGTTAGGGTGGTTTATTATGCTACTGATGGTTTGGTACCTAGTTTATGGGCATCAACTATGGATCCTAAATTGAATAAAGTAAAAGAGAATGAGGAAGTACCTTCTGAAAAGAAATTATGGCAGCTGATTCCAATCTATACTTCTGAATGGTCAAAGTAAGAATAATAGTCAGATCTCAAGAGTACTTTAGTCTTGCTTGTTTTACCTATAGAAATCTGATCTATTGAACTTTGTT
>NN48
AGTGAAGTGCTGTCGCCATTTCGGTCTGTGAGGATGTTTTTCTATCTTGCATTTATAGCAAGTGGTGGTCTTGGAGGTCTGATTGCTGTAACTCGTCTGTTTGCTGCACTGGGAAATGTGCCAAATACAGAATCAGCTCCAGAAATTCTCAAGGGGCTAGGAATTGACTTGTCTGCAGTTTCTTTGTTTGCATTTCTTTATACAAAGGAACAGAGGGCTCAAAAAGTACAAGTGGCAAGACTTTCAAGAGAAGAAACACTTGCTAATCTGAAAGTAGAAGTGGATAGCAAGAGGGTGCTTTCAATTAGCCAATTGAGAGGCTTTTCTCGTCTTGTTATAGTTGCTGGACCTGCTGCTTTCATTGAGGAGGCCTTTAGACTCAGTGAGCCTTTCACAGATGATTTGTTGGATCGAGGAGTTAGGGTGGTTTATTATGCTACTGATGGTTTGGTACCTAATTTATGGGCATCAACTATAGATCCTAATTTGAATAAAGTAGATGAGAATGAGCAAGTACCTTCTAAAAAGAAATTATGGCAGTTGACTCCTATCTATACTTCTGAATGGTCAAAGTAAGAATAATAGTCAGATCTCAAGAATACTCTATTCTTGCTTGTTTTACCTATCAAAATCTGATCTTTTAAACTTTGTT
>PA42
AGTGAAGTGCTGTCCCCATTCCGGTCTGTGAGGATGTTTTTCTATCTTGCATTTATAGCAAGTGGGGGTCTCGGAGGTCTGATTGCCGTAACTCGTCTGATTGCTGCACTGGGAAATGCACCAAATACAGAATCAGCTCCAGAAATTCTCAAGGGGTTAGGAATTGACTTGTCTGCAGTTTCTTTGTTCGCATTTCTTTATACAAAGGAAAAGAAGGCTCAAAACGTCCAAGTGGCAAGACTTTCAAGAGAAGAAACACTTGCTAATCTGAAATTAGAAGTGGATAGTAAGAGGGTGCTTTCAATTAGCCAGTTGAGAGGTTTTACTCGTCTCATTATAGTTGCTGGACCTGCTGTTTTCATTGAAGAGGCCTTTAGATTCAGTGAGCCTTTCACAGATGATTTGTTGGATCGAGGAGTTAGGGTGGTTTATTATGCTACTGATGGTTTGGTACCTAATTTATGGGCCTCGACTATAGATCCTAATTTGAATGAAGTAAAAGACAATGAGCAAGTACCATCTAAAAAGAAACTTTGGCAGTTGACTCCCATCTATACTTCTGAATGGTCAAAGTAAGAATACTAGTCAGATCTTGTGAATACTTGATTCTTGCTTGTTTTACCTATCAAAATATGATCTATAAAACTTTGTT
>PB33
AATGAAGTCCTTTCTCCATTCCGGACTGTCAGGATGTTTTTCTATCTTGCATTTATAGCAAGTGGTGGACTTGGAGGCCTGATTTCCATAACTCGCTTGATTGCTGCACTGAGAAATGCTCCAAATGCAGATCTACCTCCAGAGATCCTCAAGGGGTTGGGTATTGACTTGACTGCAGTTGCCTTGTTCGCCTTTCTCTACACAAGGGAACTGAAGGCTCAGAATGCACAACTAGCAAAGCTCTCAAGGGAAGAAACCCTTGCTAATCTGAAGTTAGAGGTGAATGGGAAGGAGGTAGTTCCTATCAGCAAGTTAAGAGGATTTGCCCGTCTCATTATAGTTGCTGGACCTGCTGCCTTCATTGAAGCTGCCTTTAGAATGAGTGATCCTTTCACCAAGGATTTATTGGATCGAGGAGTGAGGGTGGTCTATTTTGCCACTGATGGTTTGGTACCCAACTTACAGGCCTTAAATGTAGATTCTAATTCAACTGACGAAAATGATGATGAACGACTACGTTCTAGAAAAAGCCTATGGATGTTGACTCCCATTTATACTTCGGAATGGTCAAAGTAAGAAGACTGCTGAGTATGTATGGAGTTTCTTATTTATCTTCTTGGTCGAAACAAAATGTGACCTGCTGTATTTTTTT
>PF1
AGTGAAGTGCTGTCACCATTTCGGTCTGTGAGGATGTTTTTCTATCTTGCATTTATAGCAAGTGGGGGTCTTGGAGGTCTGATTGCTGTAACTCGTCTGATTGCTGCACTGGGAAATGCACCAAATACAGAATCAGCTCCAGAAATTCTCAAGGGGTTAGGAATTGACTTGTCTGCAGTTTCTTTGTTTGCATTTCTTTATACAAAGGAACAGAGGGCTCAAAAAGTACAAGTGGCAAGACTTTCAAGAGAAGAAACGCTTGCTAATCTGAAATTAGAAGTGGATAGTAAGAAGGTGCTTTCAATTAGCCAATTGAGAGGCTTTGTTCGTCTTGTTATAGTTGCTGGACCTGCTGCTTTCATTGAGGAGGCCTTTAGACTCAGTGAGCCTTTCACAGATGATTTGTTGGATCGAGGAGTAAAGGTGGTTTATTATGCTACTGATGGTTTGGTACCTAATTTATGGGCCTCAACTATAGATCCTAATTTGAATAAAGTAAAAGAGAATGAGCAAGTACCTTCTAAAAAGAAATTATGGCAGTTGACTCCGATCTATACTTCTGAATGGTCAAAGTAAGAATAATAGTCAGATCTCAAGAATACTTTATTCTTGCTTGTTTTACCTATCAAAATCTGATCTATTAAACTTTGTT
>PFM1
AGTGAAGTGCTGTCGCCATTCCGGTCTGTAAGGATGTTTTTCTATCTTGCTTTTATAGCAAGTGGGGGTCTCGGAGGTCTGATTGCTGTAATTCGTCTGATTGCTGCACTGGGAAATGCACCAAATACAGAATCAGCTCCAGAAATTCTCAAGGGGTTAGCAATTGACTTGTCTGCAGTTTCTTTATTCGCATTTCTTTATACAAAGGAACAGAGAGCTCAAAAAGTCCAAGTGGCTAGACTTTCAAGAGAAGAAACACTTGCTAATCTGAAATTAGAAGTGGATAGTAAGAGGGTGCTTTCAATTAGCCAATTGAGAGGTTTTACTCGTCTCATTATAGTTGCTGGGCCTGCTGCTTTCATTGAAGAGGCCTTTAGACTCAGTGAACGTTTCACAGATGATTTGTTGGATCGGGGAGTTAGGGTGGTTTATTATGCTACTGATGGTTTGGTACCAAATTTATGGGCCTCAACTATAGATCCTAATTTGAATGAAGTAAAAGACAATGAGCAAGTACCATCTAAAAAGAAACTATGGCAGTTGACTCCCATCTATACTTCTGAATGGTCAAAGTAAGAATACTAGTCAGATATTGAGAATACTTGATTCTTGCTTGTTTTACCTATCAAAATATGATCTATAAAACTTTGTT
>PG28
AGTGAAGTCCTTTCTCCATTTCGAACTGTCAGGATGTTTTTCTATCTTGCGTTTATAGCAAGTGGTGGTCTTGGAGGCCTGATTGCCATATCTCGTTTGATTGCTGCACTGAGAAATGCTCCAAATTCAGATCTAGCTCCAGAGATCCTCAAGGGGTTGGGTATTGACTTGGCTGCAGTTGCCTTGTTTGCATTTCTCTATGCAAGGGACCTGAAAGCTCAGAATGCACAACTAGCAAAGCTCTCAAGGGAAGAAACCCTTGCTAATCTGAAGTTAGAGGTCAATGGGAAGAAGGTAGTTCCTATTAGCAAGTTAAGAGGATTTGCCCGTCTCATTATAGTTGCTGGACCTGCTGCCTTCATTGAAGAGGCCTTTAGAATTAGTGATCCTTTCACCAAAGACTTATTAGATCGAGGAGTGAGGGTGGTCTATTTTGCCACTGATGGTTTGGTACCTAACTTACAGGCCTTTAATGCAAATTCTAATTCAATTGACGAAAAAGATGATGAACAACTATCTTCTAGAAAAAGCCTATGGCAGTTGACTCCCATCTATACTTCAGAATGGTCAAAGTAAGAAGACTACTGAGTATGTATGGTTTTTCTTATTTATCTTGTTGGTCCAACCAAAAAGTGATCTGCTGTCTTTTTGG
>PH2
AGTGAAGTGCTGTCACCATTTCGGTCTGTGAGGATGTTTTTCTATCTTGCATTTATAGCAAGTGGGGGTCTTGGAGGTCTGATTGCTGTAACTCGTCTGATTGCTGCACTGGGAAATGCACCAAATACAGAATCAGCTCCAGAAATTCTCAAGGGGTTAGGAATTGACTTGTCTGCAGTTTCTTTGTTTGCATTTCTTTATACAAAGGAACAGAGGGCTCAAAAAGTACAAGTGGCAAGACTTTCAAGAGAAGAAACGCTTGCTAATCTGAAATTAGAAGTGGATAGTAAGAAGGTGCTTTCAATTAGCCAATTGAGAGGCTTTGTTCGTCTTGTTATAGTTGCTGGACCTGCTGCTTTCATTGAGGAGGCCTTTAGACTTAGTGAGCCTTTCACGGATGATTTGTTGGATCGAGGAGTAAAGGTGGTTTATTATGCTACTGATGGTTTTGTACCTAATTTATGGGCCTCAACTATAGATCCTAATTTGAATAAAGTAAAAGAGAATGAGCAAGTACCTTCTAAAAAGAAATTATGGCAGTTGACTCCGATCTATACTTCTGAATGGTCAAAGTAAGAATAATAGTCAGATCTCAAGAATACTTTATTCTTGCTTGTTTTACCTATCAAAATCTGATCTATTAAACTTTGTT
>PM29
AGTGAAGTCCTGTCTCCATTCCGAACTGTCAGGATGTTTTTCTATCTTGCATTTATAGCAAGTGGTGGTCTTGGAGGCTTGATTTCCTTATCTCGTCTGATTGCTGCGCTGAGAAATACTCCAAATTCAGATCTAGCTCCAGAGATCCTCAAGGGGTTGGGTATTGACTTGGCTGCAGTTGCCTTGTTTGCATTTCTCTATACAAGGGAACTGAAGTCACAGAATGTACAACTAGCAAAGCTATCAAGGGAAGAGAACCTTGCTAATTTGAAGTTAAAGGTCAATGGGAAGGAGGTAGTTCCTATTAGCGAGTTAAGAGGATTTGCACGTCTCATTATAGTTGCTGGACCTGCTGCCTTCATTGAAGAGGCCTTTAGAATTAGTGATCCGTTCACCAATGATTTATTAAACAGAGGAGTGAGGGTGGTCTATTTTTCAACTGATGGTTTGGTACCTAACTTACAGATCTTAAATACAGATTCTAATTCAAATGACGAAAAAGATGATGAACAACTACGTTCTAGAAAAAGGCTATGGCAGTTGACTCCCATCTATACTTCAGAATGGTCAAAGTAAGAAGACCAGTGAGTATATAGGGTGTTTCTTACTTTTTTTGTTGGTCCAGCCAAAATGTGATCTTCTGTCTCTTTTG
>PS27
AGTGAAGTCCTTTCTCCATTTCGAACTGTCAGGATGTTTTTCTATCTTGCGTTTATAGCAAGTGGTGGTCTTGGAGGCCTGATTGCCATATCTCGTTTGATTGCTGCACTGAGAAATGCTCCAAATTCAGATCTAGCTCCAGAGATCCTCAAGGGGTTGGGTATTGACTTGGCTGCAGTTGCCTTGTTTGCATTTCTCTATGCAAGGGACCTGAAAGCTCAGAATGCACAACTAGCAAAGCTCTCAAGGGAAGAAACCCTTGCTAATCTGAAGTTAGAGGTCAATGGGAAGAAGGTAGTTCCTATTAGCAAGTTAAGAGGATTTGCCCGTCTCATTATAGTTGCTGGACCTGCTGCCTTCATTGAAGAGGCCTTTAGACATAGTGATCCTTTCACCAAAGATTTATTAGATCGAGGAGTGAGGGTGGTCTATTTTGCCACTGATGGTTTGGTACCTAACTTACAGGCCTTAAATGCAAATTCTAATTCAATTGACGAAAAAGATGATGAACAACTATCTTCTAGAAAAAGCCTATGGCAGTTGACTCCCATCTATACTTCAGAATGGTCAAAGTAAGAAGACCACTGCGTATGTATGGTTTTTCTTATTTATCTTGTTGGTCCAACCAAAAAGTGATCTGCTGTCTTTTGGG
>PS30
AGTGAAGTGCTGTCGCCATTCCGGTCTGTAAGGATGTTTTTCTATCTTGCATTTATAGCAAGTGGGGGTCTCGGAGGTCTGATTGCCGTAACTCGTCTGATTGCTGCACTGGGAAACGCACCAAATACAGAATCAGCTCCAGAAATTCTCAAGGGGTTAGGAATTGACTTGTCTGCAGTTTCTTTGTTCGCATTTCTTTATACAAAGGAAAAGAAGGCTGAAAATGTCCAAGTGGCAAGACTTTCAAGAGAAGAAACACTTGCTAATCTGAAATTAGAAGTGGATAGTAAGAGGGTGCTTTCAATTAGCCAATTGAGAGGTTTTACTCGTCTCATTATAGTTGCTGGACCTGCTGTTTTCATTGAAGAGGCCTTTAGATTCAGTGAGCCTTTCACAGATGATTTGTTGGATCGAGGAGTTAGGGTGGTTTATTATGCTACTGATGGTTTGGTACCTAATTTATGGGCCTCGACTATAGATCCTAATTTGAATGAAGTAAAAGACAATGAGCAATTACCATCTAAAAAGAAACTATGGCAGTTGACTCCCATCTATACTTCTGAATGGTCAAAGTAAGAATACTAGTCAGATCTTGTGAATACTTGATTCTTGCTTGTTTTACCTATCAAAATATGATCTATAAAACTTTGTT
>PSF43
AGTGAAGTGCTGTCACCATTTCGGTCTGTGAGGATGTTTTTCTATCTTGCATTTATAGCAAGTGGGGGTCTTGGAGGTCTGATTGCTGTAACTCGTCTGATTGCTGCACTGGGAAATGTGCCAAATACCGAAACAGCTCTAGAAATTCTCAAGGGGCTAGGAATTGACTTGTCTGCAGTTTCTTTGTTTGCATTTCTTTATACAAAGGAACAGAGGGCTCAAAAAGTACAAGTGGCAAGACTTTCAAGAGAAGAAACACTTGCTAATCTGAAATTAGAAGTGGATAGCAAGAGGGTGCTTTCAATTAGCCAATTGAGAGGCTTTTCTCGTCTTGTTATAGTTGCTGGACCTGCTGGTTTCATTGAGGAGGCCTTTAGACTCAGTGAGCCTTTCACAGATGATTTGTTGGATCGAGGAGTTAAGGTGGTTTATTATGCTACTGATGGTTTGGTACCTAATTTATGGGCATCAACTACAGATCCTAATTTGAATGAAGTAAAGGAGAATGAGCAAGTACCTTCTAAAAAGAAATTATGGCAGTTGACTCCCATCTATACTTCTGAATGGTCAAAGTAAGAATAATAGTCAGATCTCAAGAATACTTTATTCTTGCTTGTTTTACCTATCAGAATCTGATCTATTAAACTTTGAT
>PTA0
AGTGAAGTGCTGTCACCATTTCGTTCTGTGAGGATGTTTTTCTATCTTGCATTTATAGCAAGTGGGGGTCTTGGAGGTTTGATTGCTGCAACTCGTCTGATTGCTGCACTGGGAAATGCACCAAATACAGAATCAGCTCCAGAAATTCTCAAGGGGTTAGGAATTGACTTGTCCGCAGTTTCTTTGTTTGCATTTCTTTATACAAGAGAACAGAGGGCTGAAAAAATACAAGTGGCAAGAATTTCAAGAGAAGAAACACTTGCTAATCTGAAATTACAAGTGGATAGTAAGAGGGTGCTTTCAATTAGCCAATTGAGAGGTTTTGCTCGTCTTGTTATAGTTGCCGGACCTGCTGCTTTCATTGAAGAGGCCTTCAGACTTAGTGAGCCTTTCACAGATGATTTGTTGGATCGAGGAGTTAGGGTGGTTTATTATGCTACTGATGGTTTGGTACCTAATTTATGGGCCTCAACTATAAATCCTAATTTGAATGAAGTAAAAGACAATGAGCAAGTGCCTTCTAAAAAGAAATTATGGCAGTTGACTCCCATCTATACTTCTGAATGGTCAAAGTAAGAATA---------TCTTGAGAATAATTGATTCTTGCTTGTTTTATCTATCAAAATCTGATCTATAAATCTTTGTT
>RC54
AGTGAAGTGTTGTCGCCATTTCGGTCTGTGAGGATGTTTTTCTATCTTGCATTTATAGCAAGTGGGGGTCTTGGAGGTCTGATTGCTGTAACTCGTCTGTTTGCTGCACTGGGAAATGTGCCAAATACAGAATCAGCTCCAGAAATTCTCAAGGGGCTAGGAATTGACTTGTCTGCAGTTTCTTTGTTTGCATTTCTTTATACAAAGGAACAGAGGGCTCAAAAAGTACAAGTGGCAAGACTTTCAAGAGAAGAAACACTTGCTAATCTGAAAGTAGAAGTGGATAACAAGAGGGTGCTTTCAATTAGCCAATTGAGAGGCTTTTCTCGTCTTGTTATAGTTGCTGGACCGGCTGCTTTCATTGAGGAGGCCTTCAGACTCAGTGAGCCTTTCACAGATGATTTGTTGGATCGAGGAGTTAGGGTGGTTTATTATGCTACTGATGGTTTGGTACCTAATTTATGGGCATCAACCATAGATCCTAATTTGAATAAAGTAAAAGAGAATGAGCAAGTACCTTCTAAAAAGAAATTATGGCAGTTGACTCCTATCTATACTTCTGAATGGTCAAAGTAAGAATAATAGTCAGATCTCAAGAATACTTTATTTTTGCTTGTTTTACCTATCAAAATCTAATCTATTAAACTTTGTT
>RR55
AGTGAAGTGTTGTCGCCATTTCGGTCTGTGAGGATGTTTTTCTATCTTGCATTTATAGCAAGTGGGGGTCTTGGAGGTCTGATTGCTGTAACTCGTCTGTTTGCTGCACTGGGAAATGTGCCAAATACAGAATCAGCTCCAGAAATTCTCAAGGGGCTAGGAATTGACTTGTCTGCAGTTTCTTTGTTTGCATTTCTTTATACAAAGGAACAGAAGGCTCAAAAAGTACAAGTGGCAAGACTTTCAAGAGAAGAAACACTTGCTAATCTGAAAGTAGAAGTGGATAGCAAGAGGGTGCTTTCAATTAGCCAATTGAGAGGCTTTTCTCGTCTTGTCATAGTTGCTGGACCTGCTGCTTTCATTGAGGAGGCCTTTAGACTCAGTGAGCCTTTCACAGATGATTTGTTGGATCGAGGAGTCAGGGTGGTTTATTATGCTACTGATGGTTTGGTACCTAATTTATGGGCATCAACTATAGATCCAAATTTGAATAAAGTAAAAGAGAATGAGCAAGTACCTTCTAAAAAGAAATTATGGCAGTTGACTCCTATCTATACTTCTGAATGGTCAAAGTAAGAATATTAGTCAGATCTCAAGAATACTTTATTCTTGCTTGTTTTACCTACCAAAATCTGATCTATCAAACTTTGTT
>SA1
AGTGAAGTGCTGTCGCCATTCCTGTCTGTAAGGATGTTTTTCTATCTTGCATTTATAGCAAGTGGGGGTCTTGGAGGTCTGATTGCCGTAACTCGTCTGATTGCTACACTGGTAAATGCACCGAATACTGAATCAGCTCCAGAAATTCTCAAGGGGTTAGGAATTGACTTGTCTGCAGTTTCTTTGTTCGCATTTCTTTATACAAAGGAACAGAGGGCCGAAAAAGTCCAAGTGGCAAGACTTTCAAGAGAAGAAACACTTGCTAATCTGAAATTAGAAGTGGATAGTAAGAGGGTGCTTTCAATTAGCCAATTGAGAGGTTTTACTCGTCTCATTATAGTTGCTGGACCAGCTGCTTTCATTGAAGAGGCCTTTAGACTCAGTGAGCCTTTCACAGATGATTTGTTGGATCGAGGAGTTAGGGTGGTTTATTATGCTACTGATGGTTTGGTACCTAATTTATGGGCCTCGACTATAGATCCTAATTTGGATGAAGGAAAAGACAATGAGCAAGTACCATCTAAAAAAAAACTATGGCAGTTGACTCCCATCTATACTTCTGAATGGTCAAAGTAAGAATACTAGTCAGATCTTGTGAATACTTGATTCTTGCTTGTTTTACCTATCAAAATAAGATCTATAAATCTTTATT
>SC0
AGTGAAGTGCTGTCGCCATTTCGGTCTGTGAGGATGTTTTTTTATCTTGCATTTATAGCAAGTGGGGGTCTCGGAGGTCTGATTGCTTTAACTCGTCTGATTGCTGCACTGGGAAATGCACCAAATACAGAATCAGCTCCTGAAATTCTCAAGGGGTTAGGAATTGACTTGTCTGCAGTTTCTTTGTTTGCATTTCTTTATGCAAGGGAACAGAGGGCTCAAAACGTACAAGTGGCAAGACTTTCAAGAGAAGAAACACTTGCTAATCTGAAATTAGAAGTGGACAGTAAGAGGGTAGTTTCAATTAGCCAATTGAGAGGCTTTGCTCGTCTTGTTATAGTTGCTGGACCTGCTGCTTTCATTGAGGAGGCCTTTAGACTCAGTGAGCCTTTCACAGATGATTTGTTGGATCGAGGAGTTAGGGTGGTTTATTATGCTACTGATGGTTTGGCACCTAATTTATGGGCCTCAACTATAGATCCTAATTTGAATGAAGTAAAAGCGAATGAGCAAGTACCTTCTAAAAAGAAATTATGGCAGTTGACTCCCATCTATACTTCTGAATGGTCAAAGTAAGAATAATGGTCAGATCTCAAGAATACTTTATTCTTGCTGGTTTTACCTATCAAAATCTGATCTATTTAACTTTGTT
>SE46
GGTGAAGTCCTAGCTCCCTTCCGGTCTGTCAGGATGTTTTTCTATCTCTGTTTTATTGCGAGTGGTGGAGTTGGTGGACTAATTGCAACAAGTCAATTGATTGCTGCCTTGACAAATGCTTCAAAGGCACAATCAGTTCCTGAGATCCTGAAGGGGTTGGGGATAGACTTGGTTGCAGTTTTTGTTTTTGCATTTCTCTATACAAGGGAACTCAGAGCCCAGAACGCACAACTGGCAAAAATCTCAAGGGAAGAAAACCTGGCTAATCTGAAGTTACAGGTCAATGGGAAGAGAGTGGTTACCGTGGGCCAGATGAGAGGGTTTGTTCGTCTTGTTATAGTTGCTGGGCCTGCTGCTTTCATTGAAGAGGCCTTCAGACTTAGCGAGCCTTTCACAAATGATTTATTGGACCGAGGAGTGAGGGTGGTCTATTATGCGACTGATGGTTTGGTACCTGACTTACAGTCCTCAAGTATTGACACTGATTTAAGCGTAGAAAAGAAGGATGAATGGCTGCGCTCTAGGAAGCGCCTATGGTTGTTGACTCCCATCTACACTTCTGAATGGTCCAAGTAAGAAATTCAGTTAGTATGTACAGTTATTATACACTTGTTATAGATTGGCAATTAAAATTGACTCTGATTGACATTTT
>SG23
AGTGAAGTCCTGTCTCCATTCCGGTCTGTAAGAATGTTCTTCTACCTTGCATTTATGGCAAGTGGTGGTATTGGAGGTCTGATTGCTCTTACTCGTTTGATTGCTGCATTGAGAAATGCTCCAAATGCAGGATCAACTCCTGAGATACTCATGGGGTTTGGAATTGACTTAGCTGCAGTTTCTTTGTTTGCATTTCTATATACAAGGGAACTGAGGGCTGAGAAAGTACAACTGGCGAAACTTTCAAGAGAAGAAACACTTGCCAATTTGAAATTAGAAGTGGATGGGAAGAGGGTGGTTTCTATTAGCCAATTGAGAGGTTTTGCTCGTCTTGTTATAGTTGCTGGACCTGCTGCTTTCATAGAAGAAGCCTTTAAATATAGTGAGCCTTTCACAAATGATTTATTCGATAGAGGAGTAAGGGTTGTCTATTATGCTACTGATGGCTTGGTACCTAATTTACAGGCCTCAACTGCAGATACTAGTTTGAATGAAGTAAAAGATGATGAGCGACTATCCTTAAAAAAGAGTTTATGGCAGTTGACTCCCATCTATACTTCTGAATGGTCCAAGTAAGAATGCCAGTCAGTTCCAAGGGATATTATCTCTTGTTAATGATGAGCCAATCAAATTGACCCTCTAACTTTTGGGT
>SS22
AGTGAAGTCCTGTCTCCATTCCGGTCTGTAAGAATGTTTTTCTACCTTGCATTTATGGCAAGTGGTGGTATTGGCGGTCTGATTGCTCTCACTCGTTTGATTGCTGCATTGAGAAATGCTCCAAATGCAGGATCAACTCCTGAGATACTCATGGGATTTGGAATTGACTTAGCTGCAGTTTCTTTGTTTGCATTTCTATATACAAGGGAACTAAGGGCACAGAAAGTACAACTGGCGAAACTTTCAAGAGAAGAAACACTTGCCAATTTGAAATTAGAAGTGGATGGGAAGAGGGTGGTTTCTATTAGTCAGTTGAGAGGTTTTGCTCGTCTTGTTATAGTTGCTGGACCTGCTACTTTCATAGAAGAAGCCTTTAAATATAGTGAGCCTTTCACAAATGATTTATTCGATAGAGGAGTAAGGGTTGTCTATTATGCTACTGATGGCTTGGTACCTAATTTACAGGCCTCAACTGTAGATACTAGTTTGAATGAAGTAAAAGATGATGAGCGACTATCCTCAAAAAAGAGTTTATGGCAGTTGACTCCCATCTATACTTCTGAATGGTCCAAGTAAGAATGCCAGTCAGTTCCAAGGGGTATTATCTCTTGTTAATGATGAGCAAATCAAATTGACCCTTTAACTTTTGGGT
>SV36
AGTGAAGTCCTGTCCCCATTCCGGTCTGTGAGGATGTTTTTCTATCTTGCATTTATAGCAAGTGCTGGTCTTGGAGGTCTGATTGCTCTAACTCGTTTGATTGCTGCACTGGGAAATGCTTCAAATGCAGCATCAGCTCCTGAGATACTCAAGGGGTTGGGAATTGACTTGGCTGCAGTTGCTTTGTTTGCATTTCTCTATACAAGGGAACAGAGGGCTCAGAAAGCACAAGTCGCAATACTTTCAAGAGAAGAAACACTCGCTAATTTGAAATTAGAACTGGATGGGAAGAAGGTGGTTTCTATTAACCAATTGAGAGGTTTTGCTCGTCTCGTCATAGTTGCTGGACCTGCTGCCTTCATTGAAGAGGCCTTTAGACTTAGTCAACCTTTCACAAAAGATTTATTGGATCGAGGTGTAAGGGTGGTCTATTATGCCACTGACGGTTTGGTACCCAATTTACAGGCCTCAATTGCAGATACTAATATGAATGGAGTAAAAGATGATGAGAAATTATCATCTAAAAAGAGCTTATGGCAGTTGACACCCATCTATACTTCTGAATGGTCCAAGTAAGAAATCCAGTCAGTTGCTTGGGTTGTTATCACTAGTTATTGTTTAGCATATCAAATATGATCCATTTACTTTGGGT
>TA17
AGTGAAGTCCTGTCTCCATTCCGGTCTGTAAGAATGTTTTTCTACCTTGCGTTTATGGCGAGTGGTGGTCTTGGAGGTCTGATTGCTTTATCACGTTTGGTTGCTGCATTGAGAAATGCTCCAAATGCAGGATCAACTCCTGAGATACTCATGGGCTTAGGAATCGATTTAGCTGCAGTTTCTTTGTTTGCATTTCTATATACAAGGGATCTGAAGGCTCAGAATGCACAACTGGCAAAATTGTCTAGAGAAGAGACACTTGCCAATTTGAAATTAGAAGTAGATGGGAAGAGGGTGGTATCTATTAGCCAATTGAGAGGCTTTACACGGCTTGTTATAGTTGCTGGACCTGCTAGTTTCATTGAAGAAGCTTTTAAGTATAGTGAGCCTTTCACAAATGATTTGCTTGATAGAGGAGTAAGGGTTGTCTATTATGCTACTGATGGCTTGCTACCTAGATTACAAACCTCAACTGCAGATACTAGTTTGAATGAGGTAAAAGATGATGAGCAACCATCTTTAAGAAAGAGTTTATGGCAGTTGACTCCCATCTATACTTCTGAATGGTCCAAGTAAGAATGCCAGTCAGTTCCTAGAGCTATTTTCTCTTGCTGATGATGAGCCAATCAAATTGACCCTTTACCTTTTTGGT
>TB39
AGTGAAGTCCTGTCCCCATTCCGATCTGTGAGGATGTTTTTCTATCTTGCATTTATGGCAAGTGGTGGTCTCGGAGGTCTGATTGCTCTAACTCGTCTGATTGCTGCATTGAGAAATGCTCCAAATGCAGGATCAGCTCCTGAGATACTCATGGGGCTGGGAATTGACTTGGCTGCGGTTTCTTTGTTTGCCTTTCTATATACAAGGGAACTGAGGGCTCAGAATGTACAATTAGCAAAACTTTCAAGAGAAGAAACACTTGCTAATTTGAAATTAGAAGTGGATGGGAAGAGGGTGGTTTCTATCAGCCAATTGAGAGGTTTTGCTCGTCTGGTTATAGTTGCCGGACCCGCTACTTTCATTGAAGAAGCCTTTAAACTTAGTGAGCCTTTCACAAATGATTTATTTGATCGAGGAGTAAGGGTGGTCTATTATGCTACTGATGGTTTGGTACCTAATCTACAGGCCTCAACTGTAGATATTAATTTGAATAAAGTAAATGATGACGAACAACCAGCCTCTAAAAAGAATTTATGGCAGTTGACTCCCATTTATACTTCTGAATGGTCCAAGTAAGAACGCCAGTCAGTTGCATGGCGTTTCATCTTTTGTTATCCTTGAGCCAATCAAATTTGGTCCCTTTCTTTTGGCT
>TC31
AATGAAGTCCTGGCTCCATTCCGAACTGTCAGGATGTTTTTCTATCTTGCATTTATAGCAAGTGGTGGTCTTGGAGGCCTGATTGCCATATCTCGTTTGATTGCTGCACTGAGAAATGCTCCAAATGCAGATCTAGCTCCAGAGATCCTCAAAGGTTTGGGTATTGACTTGGCTGCAGTTGCCTTGTTTGCATTTCTCTATGCCAGGGAACTGAAGGCCCAGAATGCACAATTGGCAAAGCTTTCAAGGGAAGAAACCCTTGCTAATCTGAAGTTACAGGTCAATGGGAAGGAGGTACTCCCTATAAGCAAGTTAAGAGGATTTGCTCGTCTCATTATAGTTGCTGGACCTGCTGCTTTCATTGAAGATGCCTTTAGAACTAGTGATCCTTTCACCAGTGATTTATTAGATCGAGGAGTGAGGGTGGTCTATTATGCCACCGATGGTTTGGTACCTAACTTACAGGCCTTAGATGCAGATTCTAATTCAAATGACACAAAAGATGATGAACAACTACGTTTTAGAAAAAGCCTGTGGCAGTTGACTCCCATCTATACTTCAGAATGGTCAAAGTAAGAAGAACAGTGAGTATGTATGGTGTTTCTTATTTTTCTTATTGGTCCAACCCAAATGTGATCTGCTGCCTTTTTTT
>TN1
AGTGAAGTCCTGTCCCCATTCCGATCTGTGAGGATGTTTTTCTATCTTGCATTTATGGCCAGTGGTGGTCTTGGAAGTCTGATTGCTCTAACTCGTCTGATTGCTGCATTAAGAAATACTCCAAATTCAGGATCAGTTCCTGAGATACTCGAGGGGTTGGGAATTGACTTGGCTGCAGTTTCTTTGTTTGCCTTTCTATATACAAGGGACCTGAGGGCTCAGAAAGTACAACTGGCAAAACTTTCAAGGGAAGAAACACTTGCTAATTTGAAACTAGAAGTGGATGGGAAGAGGGTGGTTTCTATGAGCCAATTGAGAGGCTTTGCTCGTCTTGTTATAGTTGCCGGACCTGCTACTTTCATTGAAGAAGCCTTTAAACTTAGTGAGCCTTTCACAAATGATTTATTTGATCGAGGAGTAAGGGTGGTATATTATGCTACTGATGGTTTGGTACCTAAGTTACAGTCCTCAACTGTAGATACTAATTTGAATAAAGTAAAAGATGATGAACAACCACCCTCTGAAAAGAATTTATGGCAGTTGACTCCCATCTATACTTCTGAATGGTCCAAGTAAGAATGCCAGTCAGTTGCATAGCCTATTATCTCTTGTTATTCTTGAGCCAATCAAATTTTGTCCCTTGGCTTGGGGT
>TO14
AGTGAAGTCCTGTCTCCATTCCGGTCTGTAAGAATGTTTTTCTACCTTGCATTTATGGCAAGTGGTGGTCTTGGAAGTCTGATTGCTCTATCACGTTTGGTTGCTGCATTGAGAAATGCTCCAAATGCAGGATCAACTCCTGAGATACTCATGGGCTTAGGAATCGACTTAGCTGCAGTTTCTTTGTTTGCATTTCTATATACAAGGGACCTGAAGGCTCAGAATGTACAACTGGCAAAACTGTCTAGAGAAGAAACACTTGCCAATTTGAAATTAGAAGTCAATGGGAAGAGGGTAGTTTCGATTAGCCAATTGAGAGGTTTTGCTCGTCTTGTTATAGTTGCTGGGCCTGCTACTTTCATTGAAGAGGCCTTTAAGTATAGTGAGCCTTTCACAAATGATTTATTCGATAGAGGAGTAAGGGTTGTCTATTATGCTACTGATGGCTTGGTACCTAATTTACAGACCTCAACTGCAGATGCTAGTTTGAATGAAGTAAAAGATGACGAGGAACTATCCTTAAAAAAGAGTTTATGGCAGTTGACTCCCATCTATACTTCTGAATGGTCCAAGTAAGAATGTCAGTCAGTTCCTAGGGTTATTTTCTCTTGCTAATGATGAGCCAATCAAATTGACCCTTTAACTTTTGGGT
>TPL03
AGTGAAGTGCTGTCGCCATTTCGGTCTGTGAGGATGTTTTTCTATCTTGCATTTATAGCAAGTGGGGGTCTTGGAGGTCTGATTGCTGTAACTCGTCTGATTGCTGCACTGGGAAATGTGCCAAATACAGAATCAGCTCCAGAAATTCTCAAGGGGCTAGGAATTGACTTGTCTGCAGTTTCTTTGTTTGCATTTCTTTATACAAAGGAACAGAGGGCTCAAAAAGTACAAGTGGCAAGACTTTCAAGAGAAGAAACACTTGCTAATCTGAAATTAGAAGTGGATAGCAAGAAGGTGCTCTCAATTAGCCAATTGAGAGGCTTTTCTCGTCTTGTTATAGTTGCTGGACCTGCTGCTTTCATTGAGGAGGCCTTTAGACTCAGTGAGCCTTTCACAGATGATTTGTTGGATCGAGGAGTTAAGGTGGTTTATTATGCTACTGATGGTTTGGTACCTAATTTATGGGCATCAACTATAGATCCTAATTTGAATAAAGTAAAAGAGAATGAGCAAGTACCTTCTAAAAAGAAATTATGGCAGTTGACTCCCATCTATACTTCTGAATGGTCAAAGTAAGAATAATAGTCAGATCTCAAGAATACTTTATTCTTGCTTGTTTTACCTATCAGAATCTGATCTATTAAACTTTGTT
>WN5
AGTGAAGTCCTATCTCCATTCCGGTCTGTAAGAATGTTTTTCTATCTGGCATTTATAGCAAGTGGTGGTCTTGGAGGTCTGATTGCTTTAAGTCGTTTAATTGCTGCGTTGGGAAATGCTCCAAATGCAGGATCAGCACCTGAGATCCTCAAGGGGTTGGGAATTGACTTGGCTGCAGTTTCTTTGTTTGCATTTCTTTATACAAGGGAATGGAGGGCTCAGAAAGTACAACAGGCAAGACTTTCAAGAGAAGAAATACTTGCTAATTTGAAATTAGAAGTGGATGGTAAGAAGGTGGTTTCTATTAGCCAATTGAGAGGTTTTGCTCGTCTTGTTATTGTTGCTGGACCTGCTGCTTTCATTGAAGAGGCCTTTAGGCTTAGTGAGCCTTTTACAAATGATTTACTGGATCGAGGAGTAAGAGTAGTATATTATGCTACAGATGGTGTTGTACCTAATTTATGGGCCTCAACTGTAGATTCCAATTTGGATGAAGTAAAAGATGCTGAACAATTACCCACTAAAAAGAGCTTATGGCAGTTGACTCCCATTTATACTACTGAATGGTCCAAGTAAGAATACCACTTGGTTATGTATTTTTGGGTCACTTATTAGACTTTAGCAATTGAAACTTGATAGCTTGACTTCCCTT
>WS10
AGTGAAGTCCTGTCTCCATTCCGGTCTGTAAGAATGTTTTTCTACATTGCATTTATGGCAAGTGGTGGTCTCGGAGGTCTGATCGCTCTATCACGTTTGTTTGCTGCATTGAGAAATGCACCAAATGCAGGATCAACTCCTGAGATACTCATGGGCTTTGGAATTGACTTAGCTGCAGTTTCTTTGTTTGCTTTTCTATATTCAAGGGAACTGAAAGCTCAGAATGCACAACTGGCAAAACTTTCAAGAGAAGAAACACTTGCCAATTTGAAGTTAGAAGTGGATGGGAAGAGGGTGGTTTCTATCAGCCAATTGAGAGGTTTTGCTCGCCTTGTTATAGTTGCTGGACCTGCTACTTTCATTGAAGAAGCCTTTAAATATAGCGAACCTTTCACAAATGATTTATTGGATAGAGGAGTAAGGGTTGTCTATTATGCTACTGATGGCTCGGTACCTAATTTACATACCTTAACTGCAAATACTAATTTGGATGAAGTAAAAGATGATGAGCAACTATCCTTAGAAAAGAGTTTATGGCAGTTGACTCCCATCTATACCTCGGAATGGTCCAAGTAAGAACGCCAGTCAGTTTTTAGGGGTATTTTCTCTTTCTAATGTTGATCCAATCAAATTGGCCCTTTAATTCTTGGGT
>WW11
AGTGAAGTCCTGTCTCCATTCCGGTCTGTAAGAATGTTTTTCTACATTGCATTTATGGCAAGTGGTGGTCTCGGAGGTCTGATCGCTCTATCACGTTTGTTTGCTGCATTGAGAAATGCACCAAATGCAGGATCAACTCCTGAGATACTCATGGGCTTTGGAATTGACTTAGCTGCAGTTTCTTTGTTTGCTTTTCTATATTCAAGGGAACTGAAAGCTCAGAATGCACAACTGGCAAAACTTTCAAGAGAAGAAACACTTGCCAATTTGAAGTTAGAAGTGGATGGGAAGAGGGTGGTTTCTATCAGCCAATTGAGAGGTTTTGCTCGCCTTGTTATAGTTGCTGGACCTGCTACTTTCATTGAAGAAGCCTTTAAATATAGCGAACCTTTCACAAATGATTTATTGGATAGAGGAGTAAGGGTTGTCTATTATGCTACTGATGGCTCGGTACCTAATTTACATACCTTAACTGCAAATACTAATTTGGATGAAGTAAAAGATGATGAGCAACTATCCTTAGAAAAGAGTTTATGGCAGTTGACTCCCATCTATACCTCGGAATGGTCCAAGTAAGAACGCCAGTCAGTTTTTAGGGGTATTTTCTCTTTCTAATGTTGATCCAATCAAATTGGCCCTTTAATTCTTGGGT
