# Supplementary material for: Development of a Target Enrichment Probe Set for Conifer (REMcon)
Source: Biology (Basel). 2024 May 22;13(6):361. doi: 10.3390/biology13060361 (PMC11200496; doi:10.3390/biology13060361)
Supplement: Supplementary file 1 [file biology-13-00361-s001.zip › biology-2960267-supplementary/Sup data/secapr_alignments_paralogs/61.fasta]

>AA3
TACTTGTTGGAGCTTTGTGGGTACAAAAATTTCAAGAAAGTGCAAGGCACATTTTCCATACTAAATGCATTGCAAAAGGAACTTCAGATTTTCTGTAATCTAATTTGCATGTCTTTGGTGACTTAATGTTACTGTTGTTTTCTAACATCTATTATTTTGTTTCTATCTGGGAACAGATTGTTTCGGCCTTGGCTGTAGACCACACAGGATCAAGGGTTCTTACAGGTAGCTATGACTATAGTGTTCGCATGTATGATTTCCAAGGAATGACTTCTCAGTTGAGGTCATTTAGACAACTAGAACCATCTGAAGGTCATCAAGTTCGCAGTCTAAGCTGGAGTCCAACTTCTGACCGCTTTTTGTGTGTAACTGGATCAGCCCAAGCAAAGGTACTCGTTCCCTTTTCTTTCATTATTGGATGGATATATTATTATTTAATTAGGAGGATGGCATTTTATATTAATCTGAAATATTTTCTCAAAACTTTAGGGTCATTTTATGAGTGTGAAAGTAAGGCAATCTCCATTTA-TATGTTCAGATTTATGACCGTGATGGCCTCACCTTAGGAGAGTTTGTTAAAGGTGACATGTACATTCGTGACCTTAAGAATACAAAAGGACATATTTCAGGTCTGACATGTGGAGAATGGCATCCTAAAGAAAAGCAAACAGTTTTGACATCTTCAGAGGATGGTTCCCTTCGTATTTGGGATGTGAATGATTTTAAAAGTCAAAAGCAGGTTTTTATATCTTCTTCTGCGCAACTTATTCAGATGTTTCTCTTCTCATAGACATATAAAGTGAGTTTCAGTTCTTGATCTTTGTACATAATTTGAAGAGAAGTGCCATTATCTGAGATCAACGCACTCGGCCATATAAAAAATTCTTGGAGGAGAGTGTCATAAGTCACATCAATTCTGATCCCTGTCATTCTATTTCATGATCATATTAGAGCAACATAAATTATTATTGAGCTTTTCAGAAGATTGGCATTTTTATTCTGATTCAAAGCAATCTTGCTCTGGAGTTCAGGTTGTGAAGCCCAAGCTAGCAAGACCTGGGAGAGTACCAGTGACAACATGTGCATGGGGTGTTGATGGGAAATGCATTGCAGGTGGTGTTGGAGATGGATCCATACAGGACACTTACACCAGACCTACATTAACAAAATATGGTTACAAGAAGGGATTAAAGACAATTTACTTGTAATACTCCGGATTTATCAACATTATAGGTGTGGAATCTTAAACCAGGCTGGGGAAGTCGTCCAGATTTGTATGTTGAAAAGGGTCATGAAGATGATATCACAGGTCTCAAATTTTCTGCTGATGGGAATACCCTTCTGTCAAGAAGTACCGATGCCACACTCAAGGTAATTGCTTTTCTGTTTTTCCATTTGTTTTCCAATGTGATTGAACGGGTTTTCCTTCACCTATATTTTTTTTTCACACTTTTTTTAAATTACCAAATGTCATCTGTCTTTAGGCTTGGGATCTACGGAAAATGAGATCTCCATTGCAAGTATTCAAGGACCTTCCAAACAATTATGCTCAAACAAATGTGGCATTCAGTCCAGATGAGCGGCTAATATTGACTGGAACTTCTGTTGAAAGAGAGAGCAATTCTGGAAGCTTATTATGCTTCTATGACAAGCAAAAACTAGAATTAATATTACGAATTGGTGTGTCTCCAACGCACAGTGTTATACGTTGTGCTTGGCATCCACGTCTTAATCAGGTCAGTCTTCATAATATATCTATCCATGTCCTATGCTTATGGATACTTAT
>AA60
ATTGTAAGCAGAACTGATTGCTAAAATATCTAGAAGGGAATGCAAGCATGGATTCTTCCATT--------TACAGATGTTTAAAAGAGCAACGACACCTTTTG-TTTGAATAGTTTAGTAATGTTTTTTTCTTTTTGCTTGCTAACATTTGATTTCT-GTTTCCATCTCTGCACAGATTGTTTCAGCTTTGGCTATAGATCACACAGGTTCAAGAGTTCTTACAGGTAGCTATGACTATTCTGTTCGTATGTATGATTTTCAAGGTATGACTTCTCAGCTGAGGTCATTTAGACAGCTAGAACCATTTGAAGGGCATCAAGTTCGCAGTCTAAGTTGGAGTCCTACTTCTGATCGTTTTTTATGTGTAACTGGATCTGCCCAAGCAAAGGTGCTTGACCTTGCAGATCTTTTTTTTTTTCTGGTAGACATGCAGTTA-TTGGAGGAGTAAATATGTTTC----ATTTCTTTCTATTCCGAAATAGAACTTACTGGTGTTTTTCTGTGTGACTAAGGCAATTCCAATTTA-TTTGTTCAGATTTATGACCGTGATGGACTTACCTTAGGAGAATTTGTTAAAGGTGACATGTATTTGCGTGACCTTAAGAATACAAAAGGGCACATATCAGGTCTAACATGTGGACAATGGCATCCTAAAGAAAAGGAAATGGTTTTGACATCCTCAGAGGATGGTTCCCTTCGCATCTGGGATGTGAATGATTTTAAAAGTCAGAAGCAGGTTGTTATGTCTTCT------------------TTGCTTCTGTTTTATAATACATTAAAATCACAATAGCATTTTTGTTTTATACACTTCTGATTATATATGCAATTAAATTATC---AAGTCGCATCCTTATAG------------------------------------------------------------------------------------------------------------------------------------------------------------------------------------------------------------------------------------------------------------------------------------------------------------------------------------------------------------------------------------------------------------------------------------------------------------------------------------------------------------------------------------------------------------------------------------------------------------------------------------------------------------------------------------------------------------------------------------------------------------------------------------------------------------------------------------------------------------------------------------------------------------------------------------------------
>AAR4
TACTTGTTGGAGCTTTGTGGGTACAAAAATTTCAAGAAAGTGCAAGGCACATTTTCCATACTAAATGCATTGCAAAAGGAACTTCAGATTTTCTGTAATCTAATTTGCATGTCTTTGGTGACTTAATGTTACTGTTGTTTTCTAACATCTATTATTTTGTTTCTATCTGGGAACAGATTGTTTCGGCCTTGGCTGTAGACCACACAGGATCAAGGGTTCTTACAGGTAGCTATGACTATAGTGTTCGCATGTATGATTTCCAAGGAATGACTTCCCAGTTGAGGTCATTTAGACAACTAGAACCATCTGAAGGTCATCAAGTTCGCAGTCTAAGCTGGAGTCCAACTTCTGACCGCTTTTTGTGTGTAACTGGATCAGCCCAAGCAAAGGTACTCGTTCCCTTTTCTTTCATTATTGGATGGATATATTATTATTTAATTAGGAGGATGGCATTTTATATTAATCTCAAATATTTTCTCAAAACTTTAGGGTCATTTTATGAGTGTGAAAGTAAGGCAATTTCCATTTA-TATGTTCAGATTTATGACCGTGATGGCCTCACCTTAGGAGAGTTTGTTAAAGGTGACATGTACATTCGTGACCTTAAGAATACAAAAGGACATATTTCAGGTCTGACATGTGGAGAATGGCATCCTAAAGAAAAGCAAACAGTTTTGACATCTTCAGAGGATGGTTCCCTTCGTATTTGGGATGTGAATGATTTTAAAAGTCAAAAGCAGGTTTTTATATCTTTTTCTGCGCAACTTATTCAGATGTTTCTCTTCTCATAGACATATAAAGTGAGTTTCAGTTCTTGATCTTTGTACATAATTTGAAGAGAAGTGCCATTATCTGAGATCAACGCACTTGGCCATATAAAAAATTCTTAGAGGAGAGTGTCATAAGTCACATCAATTCTGATCCCTGTCATTCTATTTCATGATCATATTAGAGCAACATAAATTATTATTGAGCTTTTCAGAAGATTGGCATTTTTATTCTGATTCAAAGCAATCTTGCTCTGGAGTTCAGGTTGTGAAGCCCAAGCTAGCAAGACCTGGGAGAGTACCAGTGACAACATGTGCATGGGGTGTTGATGGGAAATGCATTGCAGGTGGTGTTGGAGATGGATCCATACAGGACACTTACACCAGACCTACATTAACAAAATATGGTTAAAAGAAGGGATTAAAGACAATTTACTTGTAATACTCCGGATTTATCAACATTATAGGTGTGGAATCTTAAACCAGGCTGGGGAAGTCGTCCAGATTTGTATGTTGAAAAGGGTCATGAAGATGATATCACAGGTCTCAAATTTTCTGCTGATGGGAATACCCTTCTGTCAAGAAGTACCGATGCCACACTCAAGGTAATTGCTTTTCTCTTTTTCCATTTGTTTTCCAATGTGATTGAACGGGTTTTCCTTCACCTATATTTTTTTTTCACACTTTTTTTAAATTACCAAATGTCATCTGTCTTTAGGCTTGGGATCTACGGAAAATGAGATCTCCATTGCAAGTATTCAAGGACCTTCCAAACAATTATGCTCAAACAAATGTGGCATTCAGTCCAGATGAGCGGCTAATATTGACTGGAACTTCTGTTGAAAGAGAGAGCAATTCTGGAAGCTTATTATGCTTCTATGACAAGCAAAAACTAGAATTAATATTACGAATTGGTGTGTCTCCAACGCACAGTGTTATACGTTGTGCTTGGCATCCACGTCTTAATCAGGTCAGTCTTCATAATATATCTATCCATGTCCTATGCTTATGGATACTTAT
>AF1
ATACATATAAAACTTTTTTGCTAAACAAATTTGTGAGAAATTCAAGCAGTGATTCTTCTAGTGTATAGCTTGCTGAAGAAACTGCGTATATTCAGTGCTTTTAGTTGCATGTTATTGAAAACTTTATATTATTGCTTTCTGCTACCATTTAATTT-TTTTCTCTGAATGTGCACAGATTATTTCAGCCTTAGCTGTAGACCACACAGGATCAAGGGTTCTTACTGGTAGCTATGACTATTCTGTTCGTATGTATGACTTTCAAGGTATGACTTCTCAGCTGAGGTCGTTTAGACAGCTAGAACCATTTGAGGGTCATCAAGTTCGCAGTCTAAGTTTTAGTCCAACATCTGACCGTTTTTTGTGTGTTACTGGATCGGCCCAAGCGAAGGTGCTTGCTCTTATCTTGTTCTTTCATTACTTGATTCAGTAAAATTTTCAAAGGAAGATGGCATCTGATTTCTTTTGGAATTATTTTCTGAAAACTTGTGGGTGCTTGTTTCAGTGTGGAACTAAGGCAA-TTTCCATTTATTTCTTCAGATTTATGATCGAGATGGTCTTACCTTAGGAGAGTTTGTTAAAGGTGACATGTATCTGCGTGACCTTAAGAATACAAAGGGACACATATCAGGTCTGACGTGTGGTGAATGGCACCCTAAAGAAAAGCAAACGGTTTTAACTTCCTCAGAGGATGGGTCCCTACGTATTTGGGATGTGAATGATTTTAAAAGTCAGAAACAGGTCTGT-ATATCTTTTCTGTGCACATTGTTTAGATATTTCTGTTCTGTTAGACATGTCATTTGATTTTTAATTCTTGATGTTTGTGCATGTTTTGGATGGAATTGCTGTAAGTTAAGATAATTGCATATTTGCCATGTGGAAATCACTAGAGAACAGAGTTAAGCCAGTCCATATTCTCAATCTTATAGTCATTTCTGTTTTATGATGATTCCTCTATTGAGGAAACTGATGACCTCTTCATGAGATGGGTATAAATTTTGTCCATTAAAGCAATTTCCATCTGATTAACAGGTAGTAAAGCCCAAGCTTGCAAGACCTGGAAGACTACCGGTAACGACATGTGCTTGGAGTCTTGATGGTAAATGTGTTGCTGGTGGCGTGGGAGATGGATCTATACAGGAAATGTATTGAGGGTTTTCAAAGTCAGGTATTAAAGATGATTTCACAATTTAGGAAGTATCGTTGTAAGACTCTAGAATTGTCCTCATCACAGGTTTGGAATCTTAAACCTGGATGGGGAAGCAGACCGGATTTGTATGTTGAAAAGGGCCATGAAGATGATATTACAGGTCTCAAGTTTTCTGCTGATGGGAACATTTTTCTTTCAAGAAGCATGGATGCTACTCTCAAGGTGGGTCTCTTTCCTGAAAACCATTTCTTTTCCAACTTGACAGGACCGCTTTCTCTTGATAAGCAGTTTGTTTACATACAATTTTAAACTTATCCAGTGTGATCTGTCTTCAGGTTTGGGATCTACGAAAAATGAAAACTCCTCTTCGAGTATTTGAGGACCTCCCAAACAATTATGCTCAGACAAATGTGGCGTTTAGCCCAGATGAAAGGCTAATATTTACTGGGACCTCTGTTGAAAGAGAGAGTGATTCTGGAAGCCTACTATGCTTTTATGACAAGCAAAAACTAGAATTAGTGTCAAGAATTGGTATGTCTCCGACGCATAGTGTTATACGTTGTGCTTGGCATCCACGACTTAATCAGGTCAGTTTTCATCATCCACCTATCCATGTTTGTTGCCAATGGCTGCTTCT
>AG2
ATACATATAAAACTTTTTTGCTAAACAAATTTGTGAGAAATTCAAGCAGTGATTCTTCTAGTGTATAGCTTGCTGAAGAAACTGCGTATATTCAGTGCTGTTAGTTGCATGTTATTGAAAACTTTATATTATTGCTTTCTGCTACCATTTAATTT-TTTTCTCTGAATGTGCACAGATTATTTCAGCCTTAGCTGTAGACCACACAGGATCAAGGGTTCTTACTGGTAGCTATGACTATTCTGTTCGTATGTATGACTTTCAAGGTATGACTTCTCAGCTGAGGTCGTTTAGACAGCTAGAACCATTTGAGGGTCATCAAGTTCGCAGTCTAAGTTTTAGTCCAACATCTGACCGTTTTTTGTGTGTTACTGGATCGGCCCAAGCGAAGGTGCCTGCTCTTATCTTGTTCTTTCATTACTTGATTCAGTAAAATTTTCAAAGGAAGATGGCATCTGATTTCTTTTGGAATTATTTTCTGAAAACTTGTGGGTGCTTGTTTCAGTGTGGAACTAAGGCAA-TTTCCATTTATTTCTTCAGATTTATGATCGAGATGGTCTTACCTTAGGAGAGTTTGTTAAAGGTGACATGTATCTGCGTGACCTTAAGAATACAAAGGGACACATATCAGGTCTGACGTGTGGTGAATGGCACCCTAAAGAAAAGCAAACGGTTTTAACATCCTCAGAGGATGGGTCCCTACGTATTTGGGATGTGAATGATTTTAAAAGTCAGAAACAGGTCTGT-ATATCTTTTCTGTGCACATTGTTTAGATATTTCTGTTCTGTTAGACATGTCATTTGATTTTTAATTCTTGATGTTTGTGCATGTTTTGGATGGAATTGCTGTAAGTTAAGATAATTGCATATTTGCCATGTGGAAATCACTAGAGAACAGAGTTAAGCCAGTCCATATTCTCAATCTTATAGTCATTTCTGTTTTATGATGATTCCTCTATTGAGGAAACTGATGACCTCTTCATGATATGGGTATAAATTTTGTCCATTAAAGCAATTTCCATCTGATTAACAGGTAGTAAAGCCCAAGCTTGCAAGACCTGGAAGACTACCGGTAACGACATGTGCTTGGAGTCTTGATGGTAAATGTGTTGCTGGTGGCGTGGGAGATGGATCTATACAGGAAATGTATTGAGGGTTTTCAAAGTCAGGTATTAAAGATGATTTCACAATTTAGGAAGTATCGTTGTAAGACTCTAGAATTGTCCTCATCACAGGTTTGGAATCTTAAACCTGGATGGGGAAGCAGACCGGATTTGTATGTTGAAAAGGGCCATGAAGATGATATTACAGGTCTCAAGTTTTCTGCTGATGGGAACATTTTTCTTTCAAGAAGCATGGATGCTACTCTCAAGGTGGGTCTCTTTCCTGAAAACCATTTCTTTTCCAACTTGACAGGACCGCTTTCTCTTGATCAGCAGTTTGTTTACATACAATTTTAAACTTATCCAGTGTGATCTGTCTTCAGGTTTGGGATCTACGAAAAATGAAAACTCCTCTTCGAGTATTTGAGGACCTCCCAAACAATTATGCTCAGACAAATGTGGCGTTTAGCCCAGATGAAAGGCTAATATTTACTGGGACCTCTGTTGAAAGAGAGAGTGATTCTGGAAGCCTACTATGCTTTTATGACAAGCAAAAACTAGAATTAGTGTCAAGAATTGGTATGTCTCTGACGCATAGTGTTATACGTTGTGCTTGGCATCCACGACTTAATCAGGTCAGTTTTCATCATCCACCTATCCATGTTTGTTGCCAATGGCTGCTTCT
>AH26
----------------------------TAACTTGGTGAATGTGTCTATTCTTCTCATTGGCCAATATTACAAGTACATAATTTTTTATGAAGATTGTGCAAAGAACCTTACTTGACATAGGAAAGTCATGGTCAAGAGATGTAAAGTACATTACCTGCATTGGAACTGGGTGCAGGTTGTTTCAGCCTTGGCTATTGACCACACAGGATCACGGGTTCTTACAGGTAGCTATGACTACTCTGTTCGAATGTATGATTTTCAAGGTATGACTTCCCAGCTTAAGTCATTTAGACAGCTAGAACCATCTGAAGGTCATCAAGTTCGTAGTTTAAGTTGGAGTCCAACTTCTGATCGATTTTTGTGTGTAACTGGATCAGCCCAGGCAAAGGTATTTTATTCTGATATTTTGTATTTTTACTTCATAGTTCTTTTAATGAACAGGAGTTTTAATTTTTAAATATTTTACAACTATCTTCTAAAACCTTATGGGCAGGCGTTTCAGTGTGAAATTAATGCAGTTTTTATTTTATTGATGCAGATTTATGATCGCGATGGCCTCACTTTAGGAGAGTTTGTTAAAGGTGACATGTATTTGCGTGACCTTAAGAATACAAAGGGGCATATATCAGGCCTGACATGTGGTGAATGGCACCCTAAGGAGAAGCAAACAATATTGACATCCTCGGAGGATGGTTCCCTTCGTATTTGGGATGTCAATGATTTTAAAAGTCAGAAGCAGGTCTGAATGCCTTTCACATTGCAGCTTTTT-GAATTTTGTTGTTTCCTATGAAATCTCATTTTAACTTGTACT------TTGCTAATTAA---TGAAGTATTTCTTCCTTCTGGTAGCACATTTCATAGCAAAAATATTATGTATTCATATTCTTGATTTTAATTGAGTTCCCATAAGGCAAACCTCAACTTATCCTGTAGGTTGTGGAAGTAGAGCTAGAGAACACTG--------TTTAAGAAGAATGCCCTTAAATTCCAAATCAAAGGAACTGCTAGAGGTAGCTAGCTTATTTTATTTT-----------------------------------------------------------------------------------------------------------------------------------------------------------------------------------------------------------------------------------------------------------------------------------------------------------------------------------------------------------------------------------------------------------------------------------------------------------------------------------------------------------------------------------------------------------------------------------------------------------------------------------------------------------------------------------------------------------------------------------------------------------------------
>AME1
------------------------------------------------------------T---------TACAAAAGGAACTTCAGATTTTCTGTAATCTAATTTTCATGTCTTTGGTGACTTAATGTTACTGTTGTTTTCTAACATCTATTATTTTGTTTCTATCTGGGAACAGATTGTTTCGGCCTTGGCTGTAGACCACACAGGATCAAGGGTTCTTACAGGTAGCTATGACTATACTGTTCGCATGTATGATTTCCAAGGAATGACTTCTCAGTTGAGGTCATTTAGACAACTAGAACCATTTGAAGGTCATCAAGTTCGCAGTCTAAGCTGGAGTCCAACTTCTGACCGCTTTTTGTGTGTAACTGGATCAGCCCAAGCAAAGGTACACTTTCCCTTTTCTTTCA-TTATTGATGGATATGTTATCATTTAATGAGGAGGATGGCATTTTATATTATTCTGAATTATCTTCTCAAAACTTTAGGGTCATTTTATGAGTGTGAAAGTAAGGCAATTTCCATTTA-TATGTTCAGATTTATGACCGTGATGGCCTCACATTAGGAGAGTTTGTTAAAGGTGACATGTACATTCGCGACCTTAAGAATACAAAAGGACATATTTCAGGTCTGACATGTGGAGAATGGCATCCTAAGGAAAAGCAAACAGTTTTGACATCTTCAGAGGATGGTTCCCTTCGTATTTGGGATGTGAATGATTTTAAAAGTCAAAAACAGGTTTGTATATCTTTTTCTGCACAACTTATTCAGATGTTTCTCTTCTCATAGACATATAAAGTGAGTTTCAGTTCTTGATCTTTGTACATAATTTGAAAAGAAATGCCATTATCTGATATTAATGCACTTGGCCACATAAAGAATTCTTAGAGGAGAGTATCATAATTCACATCAATTCTGATCCCTGTCATGCTATTTCTGATCCATATTAGAGCAACATAAATTATTATTAAGCTTTTCAGAAAATTGGCATTTTTATTCTGATTCAAAACAATCTTGCTCTGGAGTTCAGGTTGTGAAGCCCAAGCTTGCAAGACCTGGGAGAGTACCAGTGACAACATGTGCATGGGGTGTTGATGGGAAATGCATTGCAGGTGGTGTTGGAGATGGATCCATACAGGACACTTACACCAGACCTACATAAAAAAAAGGTGGTTAAAAGAAGGGATTAAAGACAATTAACTTGTAATACTCCGGATTTATCAACATTACAGGTGTGGAATCTTAAACCAGGGTGGGGAAGTCGTCCAGATTTGAACGTTGAAAAGGGTCATGAAGAGGATATCACAGGTCTCAAGTTTTCTGCTGATGGGAATACCCTTCTGTCAAGAAGCACCGATGCCACACTCAAGGTAATGGCTTTTCTGTTTTTCCATTTGTTTTCCAATGTGATTGAAAATGTTTTCTCTCACCTATAATCTGTTTTCACACTTTTTTTAAATTACCGAATGTCATCTGTCTTTAGGTTTGGGATCTACGGAAAATGAGATCTCCATTGCAAGTATTCAAGGATCTTCCAAACAATTACGCTCAAACAAATGTGGCATTCAGCCCAGATGAGCGGCTAATATTGACTGGAACTTCTGTTGAAAGAGAGAGCAATTCTGGCAGCTTATTATGTTTCTATGACAAGCAAAAACTAGAATTAATATTACGAATTGGTGTGTCTCCAACGCACAGTGTTATACGTTGTGCTTGGCATCCACGTCTTAATCAGGTCAGTATTCATAGTCTATCTATCCATGTTCTATGCTTATGGATACTCAT
>AP25
-----------CATTAAAATGCATTTTCTAACTTGGTGAATGTGTCTATTCTTCTCATTGGCCAATATTACAAGTACATAATTTTTTATGAAGATTGTGCAAAGAACCTTACTTGACATCGGAAAGTCATGGTCAAGAGATGTAAAGTACATTACCTGCATTGGAACTGGGTGCAGGTTGTTTCAGCCTTGGCTATTGACCACACAGGATCACGGGTTCTTACAGGTAGCTATGACTACTCTGTTCGAATGTATGATTTTCAAGGTATGACTTCCCAGCTTAAGTCATTCAGACAGCTAGAACCATCTGAAGGTCATCAAGTTCGTAGTTTAAGTTGGAGTCCAACTTCAGATCGATTTTTGTGTGTAACTGGATCAGCCCAGGCAAAGGTATTTTATTCTAATATTTTGTATTTTTACTTCATAGTTCTTTTAATGAACAGGAGTTTTAATTTTTAAATATTTTACAACTATCTTCTAAAACCTTATGGGCAGGGGATTCAGTGTGAAATTAATGCAGTTTTTATTTTATTGATGCAGATTTATGATCGCGATGGACTCACTTTAGGAGAGTTTGTTAAAGGTGACATGTATTTGCGTGACCTTAAGAATACAAAGGGGCATATATCAGGCCTGACATGTGGAGAATGGCACCCTAAGGAGAAGCAAACAATATTGACATCCTCGGAGGATGGTTCCCTTCGTATTTGGGATGTCAATGATTTTAAAAGTCAGAAGCAGGTCTGAATGCCTTTCACATTGCAGCTTTTT-GAATTTTGTTGTTTCCTAAGAAATCTCATTTTAACTTGTACT------TTGCTAATTAA---TGAAGTATTTCTTCCTTCTGGTAGCACATTTCATAGCAAAAATATTATGTATTCATATTCTTGATTTTAATTGAGTTCCCATAAGGCAAACCTCAACATATCCTGTAGGTTGTGGAAGTAGAGCTAGAGAACACTG--------TTTAAGAAGAATGCCCTTAAATTCCAAATCAAAGGAACTGCTAGAGGTAGCTAGCTTATTTTATTTTAAAAATATCATATGTAGAGAAATCTCCTGAATCGAGCTTTTTAAAAGCTTTTTGTACAAATGTACATCCTTTTGATGTATTCTAAGTTCTAACAAAGTTCTGTGTTTCAGGTCATTAAGCCTAAACTTTCCAAATGCTTGTGCATGGTGGAAAATCAGTTTATCAAAGACTGGTTTTATGCATATTGCAGGTGTGGAATCTTAAACCAGGATGGGGAAGCAGACCAGATTTGTACGTTGCCAAGGGACACGATGATGATATCACAGGCCTTCAGTTTTCTGCTGATGGAAATATGCTTCTAACCAGAAGCACTGATGAAACACTCAAGGTAATTATTGTTTTTTATATTTATTTTCAGGTTTGTCTGACTCGGTGATTGCTGTTCATTTTGTAGCTCGTCTTTATTTATGCTTATAGACACTAAATTCTATCTGTCTTTAGGTTTGGGATTTGCGGAAGACTATAAATCCACTGCAAGTATTCAAGGATCTTCCAAACAATTATGCTCAAACTAATGTAGCATTTAGTCCAGATGAGAGGCTAATATATACAGGGACCTCTGTTGAAAGGGATGGTAATTCTGGAGGCTTATTATGCTTCTATGATAGGCAAACACTGGAATTGGTATTAAGAATTGGTGTGTCCCCAGTGCACAGTGTTGTACGTTGTACTTGGCATCCACGGCTTAATCAGGCAAGTCCTCATGATTTATCTTTCAGTGTATAAACACCAAAATCAGAAGG
>APA47
ATACGTATTAAACTTTATTGCTAAACAAATTTCTGTGAAATTCAAGCAATGATTCTTCTAGTGTATAGCTTTCTGGAGAAACTGCATATATTAAATGCTATTAGTTGCATGTTATTGAACACTTAATATTATTGCTTTCTGCTACCATTTAATTTGTTTTCTTTGATTGCGCACAGATTGTTTCAGCCTTAGCTGTAGACCACACGGGATCAAGGGTTCTTACTGGTAGCTATGACTATTCTGTTCGCATGTATGACTTTCAAGGTATGACTTCTCAGCTGAGGTCATTTAGACAGCTAGAACCATTTGAAGGTCATCAAGTTCGCAGTCTAAGTTTCAGTCCAACATCTGACCGTTTTTTGTGTGCTACTGGATCGGCCCAAGCAAAGGTGCTTGCTCTTACTTTATTCTTTCATTACTTGATTCAGTAAAATTTTTAAAGGAAGATGGCATCTGATTTCTTTTGGAATTATCTTCTGAAAACTTGTGGGTGCTTGTTTCATTGTGGAACTAACGCAATTTTCCATTTATTTGTTCAGATTTATGACCGAGATGGTCTTACCTTGGGAGAGTTTGTTAAAGGTGACATGTATCTGCGTGACCTTAAGAATACAAAGGGACATATATCAGGTCTGACATGTGGTGAATGGCACCCTAAAGAAAAGCAAACGGTTTTAACATCCTCAGAGGATGGGTCCCTACGTATTTGGGATGTGAATGATTTTAAAAGTCAGAAACAGGTCTGT-ATATCTTTTCTATGCACCTTGTTGAGATGTTTCTGTTCTGTTAGACATGTCATTTGATTTTTATTTCTTGTTATTTGTGCATGTTTTTGATGGAATTGCCGTAAGTTAAGATCATTGCATTTGTGCTCTGTGAAAATCACTAGAGAACAGAGTTAAGCGAGTTCATATTCTCAATCTTATAGTCATTTCTGTTTTAAGATGATGTGTCTATTTAGGAAATTGATGACCTCTTCATGAGATGGGTATAAGCTTTGCGTATCAGAGCAATTTCCATCCGATTAACAGGTAGTTAAGCCCAAGCTTGCAAGACCTGGAAGAGTGCCAGTAACTACATGTGCTTGGAGTCTTGATGGTAAATGTGTTGCTGGTGGCGTGGGAGATGGATCTATACAGGAAAAGTATTGAGGGTTTTCAAATTCAGGTATTAAAGATGATTTCAAAATTTGGGAAGTATCGTTGTAAGATCCTAGAATCATCCACATTATAGGTTTGGAATCTTAAACCTGGATGGGGAAGCAGACCGGATTTGTATGTTGAAAAGGGCCATGAAGATGATATCACAGGTCTTAAGTTTTCTGCTGATGGAAACATCTTTGTTTCAAGAAGCATGGATGCTACTCTCAAGGTGAGTCTCTTTCTTGAAAATCATTCCTTTTCCAACCCGACAGGACTGCTTTCTCTTGATCTTCAATTTGTTTTCATATAATTTTGAACTTATCCAGTGTTATCTGTCTTCAGGTTTGGGATCTACGAAAAATGAAAATTCCTCTTCGAGCATTTGAGGATCTCCCAAACAATTATGCTCAGACAAATGTGGCGTTTAGTCCAGATGAAAAGCTGATATTTACTGGGACCTCTATTGAAAGAGAGAGCGATTCTGGAAGCTTACTATGTTTTTATGACAAGCAAAAACTAGAATTGGTGTCAAGAATTGGTATGTCTCCGACACATAGTGTTATACGTTGTGCTTGGCATCCACGACTTAATCAGGTCAGTTTTCATCATCCACCTATCCATGTTTGTTGCCAATGGCTGCTTCT
>AS57
------------------------------------------------------------G---------TTTAGAAGTGTAACTGCATGTTTCTGTATTTTGATTTACATATTTTAATT--TACTTTTTCTTTCTGTTTGCTAACATTTGTTTTCT-GTTTCCATCTCTGCACAGATTGTTTCAGCTCTGGCTGTAGACCACACAGGTTCAAGGGTACTTACGGGTAGCTATGACTATTCTGTTCGTATGTATGATTTCCAAGGTATGACTTCTCAGCTGAGGTCATTTAGACAGTTTGAACCATTTGAAGGGCATCAAGTTCGCAGTCTAAGTTGGAGTCCAACTTCTGATCGTTTTTTGTGTGTAACTGGATCTGCCCAAGCAAAGGTGCTTGACCTTGTCTTTTTCATTTATTATTTGATAGACATGCAGTTA-TTTAAGGAGTAAAATTTTATT-----TGCTATTGTCTTCTTAAAACTTATTGGTGTTTGTTTCTGTGTGAA-CTAAGGCAATTTCAATTCA-TTTGTTCAGATTTATGACCGTGATGGTCTTACCTTGGGAGAGTTTGTTAAAGGTGACATGTATTTGCGTGACCTTAAGAATACAAAGGGGCATATATCAGGTCTGACATGTGGAGAATGGCATCCTAAAGAAAAGCAAATGATTTTGACATCCTCAGAGGATGGTTCGCTTCGCATTTGGGATGTGAATGATTTTAAAAGTCAGAAGCAGGTTGTTATATCTTCTTCT-TACAGCTAGTTTAGTTGTTTCTGTTTTATTATACATGAAAATCACCAATGGACTATATTTAAGTAACTTCATTCCTAGATATACCCTTAAACTTTC---AAGCCACATCTTTTCAGTCCAGATTTTACAAAGAGAGGGTTTTGAAGTTTTTAATTTATCTCATTTAATGAAAGACGCTTCTGTTATATGATGCATGTATAGAGCAAACTGTTATGAGCATTGAGCTATCAGAATATTTATGGTGTAACAAAGCGATTTTCCTTTGGGGTTTAGGTAGTTAAGCCCAAGCTTGCTAAACCTGGAAGAGTACCAGTGACAACATGTGCTTGGGGCATTAATGGAAAATGTATTGCTGGTGGTGTTGGAGATGGATCCATACAGGTTTTTTAGGTCAAACTTCCAGGTTTTGTTTCTCCATATGGTTGTAGATAATCCAAAATAAACTTGTAAGACACGATGATTGTCTCCATTACAGGTGTGGAATGTCAAGTCAGGATGGGGAAGCAGACCGGATCTGTATGTTGATAAGGGACATGAAGATGATATCACAGATCTCAAGTTTTCTTCTGATGGGAACACCCTTCTCTCTAGAAGCACTGATGCCACACTCAAGGTAAATTGGTTCTTTCCCATCTGCTTTGCTATGTGCCAGATGGAACTGGGTTTTCTTAATCAGGAATCTATTTTCACACTTTTCCAAAATACACAAATGTCATTTTTTCTTAGGTTTGGGATCTACGGAAGATGAAAACTCCACTGCAAGTATTCAAGGACCTCCCAAACAACTATGCTCAAACAAATGTGGCATTTAGTCCAGACGAGCGGCTAATATTTACTGGAACCTCCATAGAAAGAGATGGCGATTGTGGAAGCTTACTATGCTTCTATGATAAGCAAAAACTAGAATTGGTTTCAAGAATTGGTGTGTCTCCGACACATAGTGTTGTACGATGTGCTTGGCATCCACGTCTAAATCAGGTAAGCATTCATGATTCAGCTATCCATGTTTCATTCCTATGGCTACTTAT
>ASA51
------------------------------------AAAGTTCAAGCAGTGATTCCTCTAGTGTATGGCTTTCTTGAGAAACTGCATATATTCAGTG---------------ATTGAATCCCATAATAATATTGCTTTCTGCTAACATTTAATTTGTTTTCTTTGACTCTGCACAGATTGTTTCAGCCTTAGCTGTAGACCACACAGGATCAAGGGTTCTTAGTGGTAGCTATGACTATTCTGTTCGCATGTATGATTTTCAAGGTATGACTTCTCAGCTGAGGTCATTTAGACAGCTAGAACCTTTTGAAGGTCACCAGGTACGCAGTCTAAGTTGGAGTCCAACATCTGACCGTTTTTTGTGTGTAACTGGATCGGCCCAAGCAAAGGTACTTACTCTTAACTTATGATTTTATTACTCAATTCAGTAAAACTTTCAACCAAAGATGGCATCTGATTTCTTTTGGAATTATCTTCTGAAAACATGCGGGTGCTTGTTTCAGTGTGGAACTAAGGCAATTTCCATTTTATTTGTTCAGATTTATGATCGTGATGGCCTTACCTTAGGAGAGTTTGTTAAAGGTGACATGTATCTGCGTGACCTTAAGAATACAAAAGGGCATATATCAGGTCTGACATGTGGTGAATGGCACCCTAAAGAAAAGCAAACGGTTTTAACATCCTCAGAGGATGGGTCCCTTCGTATTTGGGATGTGAATGATTTTAAAAGCCAGAAGCAGGTCTTT-ATATCTTTTCTGTGCACATTGTTCAGATATTTCTGTTCTGTTAGACATGTCATTTGATTTTTAAAT--------------------------------------------------------------------------------------------------------------------------------------------------------------------------------------------------------------------------------------------------------------------------------------------------------------------------------------------------------------------------------------------------------------------------------------------------------------------------------------------------------------------------------------------------------------------------------------------------------------------------------------------------------------------------------------------------------------------------------------------------------------------------------------------------------------------------------------------------------------------------------------------------------------------------------------------------------------------------------------------------------------
>CB35
--------------------------------------------------------------------------------------------------GTAAAGAACATAAC-----TTTGGAAAGTCATGGTCAAGAGATGCAAAGTACATTACCGGCATTGCAACTGTGTGCAGGTTGTTTCAGCCTTGGCTATTGATCACACAGGATCACGGGTTCTTACAGGTAGCTATGATTACTCTGTTCGTATGTATGATTTTCAAGGTATGACTTCCCAGCTGAAGTCATTCAGACAGCTAGAACCATCTGAAGGTCATCAAGTTCGTAGTTTAAGCTGGAGTCCAACTTCTGATCGATTTTTGTGTGTAACTGGATCAGCCCAGGCAAAGGTGTTTTATTCTGATATTTTTTTTCTTTACTTCATAGTTCTTCTAATGAACAGGAGTTTTAACTTTTAAATCTTTTACAACTATCTTCTATAACGTTATGGGCAGGCGTTTCAATGTGAAACTAATGCAGTTTTTGTTTTATTGATGCAGATTTATGATCGCGATGGCCTCACTTTAGGAGAGTTTGTTAAAGGTGACATGTATTTGCGTGATCTTAAGAATACAAAGGGGCATATAACAGGTCTGACATGTGGAGAATGGCACCCCAAGGAGAAGCAAACAATATTGACATCCTCAGAGGATGGTTCCCTTCGTATTTGGGATGTCAATGACTTTAAAAGTCAGAAGCAGGTCTGAATGCCTTTCACTGTGTAGCTTTTATACATTTTCTTGTTTCCTAGGAAATCTTATTTAAACTTGTACTCC---TTTGCAAATTAA---TGAAGTATTCCTTCCTTCTGGTAGCACATTTCAAAGCAAAAATATTACATATTCATTTTTTTGATTTTAATTGAATTCTAACAAGGCAAAGCTCAATATGTTATGTACCTTGCATAAGT--AGCTAGAGAACATCG--------TTTAAGAAGGATGCCCTTAAATTCCAAAACTGTGG---CGCTAGAGGTAGCTAGCTTATTTTATTTTAATGATAT---------------------------------------------------------------------------------------------------------------------------------------------------------------------------------------------------------------------------------------------------------------------------------------------------------------------------------------------------------------------------------------------------------------------------------------------------------------------------------------------------------------------------------------------------------------------------------------------------------------------------------------------------------------------------------------------------------------------------------------------------------------
>CD18
------------------------------------------------------------------------------------AT------------------------------------GTTTTTTCCTCTCTGCTTGCTGACATTTGATTTCT-GTTTCCATCTTTGCACAGATTGTTTCAGCTTTGGCTGTAGACCACACAGGTTCAAGAGTTCTTACAGGTAGCTATGACTATTCTGTTCGTATGTATGATTTTCAAGGTATGACTTCTCAGCTGAGGTCATTTAGACAGCTAGAACCATTTGAAGGGCATCAAGTTCGCAGTCTAAGTTGGAGTCCAACTTCAGATCGATTTTTGTGTGTAACTGGATCTGCCCAAGCAAAGGTGCTTGATACTGCATTTTTCGTTTATTATTTGACAGATGTGCAGTTA-TTGAAGGAGTAAAATTTTATT-----TGCTATTTGCTTCTTGAAACTTACCGGTGTCTGATTATGTATGAA-CTAAGGCATTTTCAACTTATTTTGTTCAGATTTATGACCGTGATGGCCTTACCTTAGGAGAATTTGTTAAAGGTGACATGTATTTGCGTGACCTTAAGAATACAAAGGGGCATATAACAGGTCTGACATGTGGTCAATGGCATCCTAAAGAAAAGGAAATGATTTTGACATCCTCAGAGGATGGCTCCCTTCGCATTTGGGATGTAAATGATTTTAAAAGTCAGAAGCAGGTTGTTATGTCTTCTTCTCTACATTTAGTTTAGTTGTTTCTGTTTTTATATACATGAAAATCACCACAGGGCATTGTTTAAGTTCCTTCATTCCTAGATATACCATTTAATTATC---AAGCCATGTCTTTGCA-TCCAGATTTAATTAAGAGAGGGTTTTGAAGTTTTTAATTTATGTCTTTTAATAAGG-ATGCTTCTATTAAATGATGCATCCGTAGAGCAAACTGTTATGAGCATTGAG----ACTGAA-------------CATAGCGATTTTTCTTTGTGGTTTAGGTAGTTAAGCCCAAGCTTGCAAGACCTGGAAGAGTACCAGTGACAACATGTGCTTGGGGCTTAAATGGGAAATGTATTGCTGGTGGTGTTGGAGATGGATCCATACAGGTTTTTTAGATCAGATTTTCAGGTTTTGTTGCTCCCTATGATTTTAGATAATCCAGAAGAATCTTGTAAGATACCGTGATTGTCCTCATTGCAGGTGTGGAATGTCAAGTCAGGATGGGGAAGCAGACCAGATCTGTATGTTGATAAGGGACATGAAGATGATATCACAGATCTCAAGTTTTCTTTCGATGGGAACACCCTTCTCTCTAGAAGTACTGATGCCACTCTTAAGGTAAATTGGTTCTTTCTCACGTGCTTTGCTATGTGCCAGATAGGACTGGGTTTTCTTTATCTGCAATTTTCTTTTGCACTTTATTAAATATATAAAATGCCGTTTTTTCTTAGGTTTGGGATCTCCGGAAGATGAGAACTCCACTGCAAGTATTCAAGGACCTTCCAAACAACTATGCTCAAACAAATGTGGAATTTAGTCCAGACGAGCGGTTAATATTTACAGGAACTTCCATAGAAAGAGACAGTGATTGTGGAAGCTTATTATGCTTCTACGATAAGCAAAAACTAGAATTGGTTTCAAGGATTGGCGTGTCTCCGACACATAGTGTTATACGTTGTGCTTGGCATCCACGTCTTAATCAGGCAAGTGTTCATGATTTACTTATCCATGTTTCATTCTTAGGGCT------
>CDE34
CAATTTGTTTGCACTGAAATGCATTTTCTACCTAGGTGAATGTGTCTATTCTTCTGATTGGC-AATATTATAAGTACAGACATTTTTGTGAAGGTTGTGTAAAGAACCTAAC-----TTTGGAAAGTCATGGTCAAGAGATGCAAAGTACATTACCGGCATTGCAACTGTGTGTAGGTTGTTTCAGCCTTGGCTATTGATCACACAGGATCACGGGTTCTTACAGGTAGCTATGATTACTCTGTTCGTATGTATGATTTTCAAGGTATGACTTCTCAGCTGAAGTCATTCAGACAGCTAGAACCATCTGAAGGTCATCAAGTTCGTAGTTTAAGCTGGAGTCCAACTTCTGATCGATTTTTGTGTGTAACTGGATCAGCCCAGGCAAAGGTGTTTTATTCTGATATTTTTTTTCTTTACTTCATAGTTCTTCTAATGAACAGGAGTTTTAACTTTTAAATCTTTTACAACTATCTTCTATAACGTTATGGGCAGGCGTTTCAATGTGAAACTAATGCAGTTTTTGTTTTATTGATGCAGATTTATGATCGCGATGGCCTCACTTTAGGAGAGTTTGTTAAAGGTGACATGTATTTGCGTGATCTTAAGAATACAAAGGGGCATATAACAGGTCTGACATGTGGAGAATGGCACCCTAAGGAGAAGCAAACAATATTGACATCCTCAGAGGATGGTTCCCTTCGTATTTGGGATGTCAATGACTTTAAAAGTCAGAAGCAGGTCTGAATGCCTTTCACTGTGCAGCTTTTATACATTTTCTTGTTTCCTAGGAAATCTTATTTAAACTTGTACTCC---TTTGCAAATTAA---TGAAGTATTCCTTCCTTCTGGTAGCACATTTCAAAGCAAAAATATTACATATTCATTTTTTTGATTTTAATTGAATTCTAACAAGGCAAAGCTCAATATGTTATGTACC-----------------------------------------------------------------------------------------------------------------------------------------------------------------------------------------------------------------------------------------------------------------------------------------------------------------------------------------------------------------------------------------------------------------------------------------------------------------------------------------------------------------------------------------------------------------------------------------------------------------------------------------------------------------------------------------------------------------------------------------------------------------------------------------------------------------------------------------------------------------------------
>CF38
TCATTGAGTTGAACTTATTGAACCCTATGTTGGGGGTGAATACAAAACTTGATTCTTTTTGTCTTTACTTGACTTGTCAGACCCTTTATCAGGATGTATTTTGATCTGCTTATTTGAATG-CTTAATATTTTTTCTGTTTGCTAACATCGTATTTTTTGTTTCCATCTCGGCACAGATTGTTTCATCCTTAGCTGTAGACCACACAGGTTCAAGGGTTCTTATGGGTAGCTATGACTATACTGTTCGCATGTATGATTTCCAAGGTATGACATCTCAGCTGAAGTCTTTTAGACAGCTAGAACCATTTGAAGGGCATCAAGTTCGTAGTCTAAGTTGGAGTCCAACTTCTGACCGTTTTTTGTGTGTAACTGGATCAGCCCAAGCAAAGGTGCTCACCCTTGCCTTTTTCTTTTATTATTTGATAGATATGTCATTA-GTGAATCGGTAAAATTTGATTTGATTTCTTATTCTCTTCTTAAAATTTATGGGTGTTTGTTTCAGTGTGAA-CTAAGGCAATTTACATTTTATATGTTCAGATTTATGACCGCGATGGCCTCACCTTAGGAGAGTTTGTTAAAGGTGATATGTATTTGCGTGACCTTAAGAACACAAAAGGGCACATATCAGGTCTGACATGTGGAGAATGGCACCCTAAAGAAAAGCACACAATTTTGACATCCTCGGAGGATGGTTCCCTTCGTATTTGGGATGTGAATGATTTTAAAAGTCAGAAGCAGGTCCGTATATCTTTTTCCCTGCAGCTTGTTCAGATCTTCCTGTATCCTTGGACATGTTATTTGAATCATAATTCTTGATCTGTACATATTTTTTGAATTGAAT--------------------------------------------------------------------------------------------------------------------------------------------------------------------------------------------------------------------------------------------------------------------------------------------------------------------------------------------------------------------------------------------------------------------------------------------------------------------------------------------------------------------------------------------------------------------------------------------------------------------------------------------------------------------------------------------------------------------------------------------------------------------------------------------------------------------------------------------------------------------------------------------------------------------------------------------------------------------------------
>CH19
ATTGTTA-GGAAACTCATGTCCACAGAAATTGCGAGAGAATGCAAGCATGGATTCTTCCATTAGATACATTTTAGAAGTGCAACTGCATGTTTCTGTATTTTGATTTGAATGTTTTTGAAT-GGTTTTTCCTCTCTGCTTGCTAACATTTGATTTCT-GTTTCCATCTTTGCACAGATTGTTTCAGCTTTGGCTGTAGACCACACAGGTTCAAGAGTTCTTACAGGTAGCTATGACTATTCTGTTCGTATGTATGATTTTCAAGGTATGACTTCTCAGCTGAGGTCATTTAGACAGCTAGAACCATTTGAAGGGCATCAAGTTCGCAGTCTAAGTTGGAGTCCAACTTCAGATCGATTTTTGTGTGTAACCGGATCTGCCCAAGCAAAGGTGCTCGATCCTGCATTTTTCATTTATTATTTGACAGATGTGCAGTTA-TTGAAGGAGTAACATTTTATT-----TGCTATTTGCTTCTTGAAATTTACTGGTGTTTGATTATGTATGAA-CTAAGGCATTTTCAATTTA-TTTGTTCAGATTTATGACCGTGATGGCCTTACCTTAGGAGAATTTGTTAAAGGTGACATGTATTTGCGTGACCTTAAGAATACAAAGGGGCATATAACAGGTCTGACATGTGGTCAATGGCATCCTAAAGAAAAGGAAATGATTTTGACATCCTCAGAGGATGGTTCCCTTCGCATTTGGGATGTAAATGATTTTAAAAGTCAGAAGCAGGTTGTTATGCCTTCTTCTCTACATTTAGTTTAGTTGTTTCTCTTTTTTTATACATGAAAATCACCACAGGGCATTGTTTAAGTTCCTTCATTCCTAGATATACCATTAAATTATC---AAGCCATGTCTTTGCAGTCCAGATTTAATTAAGAGAGGGTTTTGAAGTTTTTAATTTATATCTTTTAATAAGG-ATGCTTCTATTAAAAAATGCATCCGTAGAGCAAACTGTTATGAGTATTGAGATATGAGAATATTTATGGTGTAACATAGCGATTTTTCTTTGTGGTTCAGGTAGTTAAGCCCAAGCTTGCAAGACCTGGAAGAGTACCAGTGACAACATGTGCTTGGGGCTTAAATGGGAAATGTATTGCTGGTGGTGTTGGAGATGGATCCATACAGGTTTTTTAGATCGGACTTTCAGGTTTTGTTGCTCCCTATGATTTTAGATAATCCAAAAGAATCTTGTAAGATACTGTGATTGTCCTCATTGCAGGTGTGGAATGTCAAGTCAGGATGGGGAAGCAGACCGGATCTGTACGTTGATAAGGGACATGAAGATGATATCACAGATCTCAAGTTTTCTTTCGATGGGAACACCCTTCTCTCTAGAAGTACTGATGCCACTCTTAAGGTAAATTGGTTCTTTCTCACGTGCTTTGCTATGTGCCAGATAGGACTGGGTTTTCTTTATTTGCAATTTATTTGTGCACTTTATTAAATATATAAAATGTTGTTTTTTCTTAGGTTTGGGATCTCCGGAAGATGAGAACTCCACTGCAAGTATTCAAGGACCTTCCAAACAACTATGCTCAAACAAATGTGGAATTTAGTCCAGACGAGCGGTTAATATTTACAGGAACTTCCATAGAAAGAGACAGTGATTGTGGAAGCTTATTATGCTTCTATGATAAGCAAAAACTAGAATTGGTTTCAAGGATTGGCGTGTCTCCGACACATAGTGTTATACGTTGTGCTTGGCATCCACGTCTTAATCAGGCAAGTGTTCATGATTTAGTTGTCCATGTTTCATTCTTATGGCTAGTTGT
>CHA37
TCATTGAGTTGAACTTATTGAACCCTATGTTGGGGGTGACTACAAAACGTGATTCTTTTTGTCTTTACTTGACTTGTCAGACCCTTTATCTGGATGTATTTTGATTTGCTTATTTGAATG-CTTAATATTTTTTCTGTTTGCTAACATCGTATTTTTTGTTTCCATCTCGGCACAGATTGTTTCAGCCTTAGCTGTAGACCACACAGGTTCAAGGGTTCTTATGGGTAGCTATGACTATACTGTTCGCATGTATGATTTCCAAGGTATGACTTCTCAGCTGAAGTCTTTTAGACAGCTAGAACCATTTGAAGGGCATCAAGTTCGTAGTCTAAGTTGGAGTCCAACTTCTGACCGTTTTTTGTGTGTAACTGGATCAGCCCAAGCAAAGGTGCTCACCCTTGCCTTTTTCTTTTATTATTTGATAGATATGTCATTA-TTGAATCGGTTAAATTTGATTTGATTTCTTATTCTCTTCTTAAAATTTATGGGTGTTTGTTTCAGTGTGAA-CTAAGGCAATTTACATTTTATATGTTCAGATTTATGACCGCGATGGCCTCACCTTAGGAGAGTTTGTTAAAGGTGATATGTATTTGCGTGACCTTAAGAACACAAAAGGGCACATATCAGGTCTGACATGTGGAGAATGGCACCCTAAAGAAAAGCACACAATTTTGACATCCTCGGAGGATGGTTCCCTTCGTATTTGGGATGTGAATGATTTTAAAAGTCAGAAGCAGGTCCGTATATCTTCTTCCCTGCAGCTTGTTCAGATCTTCCTGTATCCTTGGACATGTTATTTGAATCATAATTCTTGATCTGTACATATTTTTTGAATTGAATTTCCATAAGTTAGACCAATGCAATCCACGTCACTTGAAAATCACCACAGGATGGTGTTTAAGTAGCTTCATTTTCTAAATTTGTCAAAGATATTTCTAATTTATGGTGCATATGTAGAGCAAACTGTTATGAAATTATAGTGACAGACATAGTTTTGTTGTTTCAAAGCAATTTTTTTCTGGGGTTCAGGTAATTAAGCCCAAGCTTGCAAAGCCTGGAAGAGTACCAGTGACAACATGCGCTTGGGGTTTTGATGGGAAATGTATTGCTGGTGGTGTTGGAGATGGATCCATACAGGATATTTAGCTTGGACTTGGGTTTTATTGCTTTGTAGTTGGTTGTATATAATACAAAATAAACGTGTAACACCCCAGATTTCTCCCCATTATAGGTGTGGAACCTTAAACCAGGGTGGGGAAGCAGACCAGATCTGTATGTTGATAAGGGACATGAAGAAGATATCACAGATCTTAAGTTTTCTGCTGATGGGAATACCCTTCTCTCAAGAAGCACTGATGCCACACTCAAGGTAAATTGGTTCTTTAACATTTGCTTTCCAATGTGCTAGATAGAACTCAGTTTTTATTATCTGGAATCTATTTTCACACGGTTTTTAAATTATCAAATGCCATCTGTCTTTAGGTTTGGGATCTACGGAAAATTAAAACTCCACTGCAAGTATTTAAGGATCTCCCAAACAATTATGCTCAAACAAATGTGGCATTCAGTCCAGATGAGAGGCTAATATTTACTGGAACCTCCATCGAAAGAGATAGCGATTCTGGAAGCTTATTATGCTTCTATGACAAGCAAAAACTAGAATTTGTATTAAGAATTGGTGTGTCTCCGACACATAGTGTTATTCGCTGTGCCTGGCATCCACGTCTTAATCAGGTAAGCGTTCTTGATTTAGCTATCCATGTTTAATTCCTATGGCTACTTGA
>CJ24
------ATTAGAACTCATGGCAACAAAAATTGTGAGAGCATGAAAGCTTTTACTCTTCCGTTAGGTACATTTTAGAAGTGTAACTGCTTGTTTCTGTATTTTGATTTGCATATTTTAATATTTTTTTTTCCTTTCTGTTTGCTAACATTTGATTTCC-GTTTCCATCTCTGCACAGATTGTTTCAGCTTTGGCTGTAGACCACACAGGTTCAAGGGTTCTTACGGGTAGCTATGACTATTCTGTTCGTATGTATGATTTCCAAGGTATGACTTCTCAGCTGAGATCATTTAGACAGCTAGAACCATTCGAAGGGCATCAAGTTCGCAGTCTAAGTTGGAGTCCAACTTCTGATCGTTTTTTGTGTGTAACTGGATCTGCCCAAGCAAAGGTGCTTGACCTTGCATTTTTCATTTATTATTTGATAGATATGCAGTTA-TT---GGAGTAAAATTTTATT-----TGCTATTTTCTTCTTAAAACTTAATGATGTTTGTTTCTGTGTGAAGCTAAGGCAATTTCAATTTA-TTTGTTCAGATTTATGACCGTGATGGCCTTACCTTAGGAGAATTTGTTAAAGGTGACATGTATTTGCGTGACCTTAAGAATACGAAGGGTCATATATCAGGTCTGACATGTGGACATTGGCATCCTAAAGAAAAGCAAATGATTTTGACATCTTCAGAGGATGGTTCCCTTCGCATTTGGGATGTGAATGATTTTAAAAGTCAGAAGCAGGTTGCTATGTCTTCTTCTCTACAGCTAGTTTAGTTGTTTCAGTTTTCCTATACATGCAAATTACCACAGGACATTGTTTAAGTTGCTTCATTCCTAGATATACCCTAAAACTATC---TTGCCACG-CTTTGCAGTCCAAATTTTACTAAGAGAGGGTTTTGAAGTTTTTAATTTATATCAGTTAATGAACGATGCTTCTATTATATGATGCATGTATAGAGCAAACTGTTATTAGCATTGAGATATGAGAATATTTATGGTGTAACAAAGCAATTTTTCTTTGGGGTTTAGGTAGTTAAGCCCAAGCTTGCTAAACCTGGAAGGGTACCAGTGACAACATGTGCTTGGGGCATTAATGGGAAATGTATTGCTGGTGGTGTCGGAGATGGATCCATACAGGTTTTTTAGGTCAGACTTCCAGATTTTGTTTCTCCATATGGTTGTAGATAATCCAAAATAAACTTGTAAGACATCATGATTGTCCTCATTACAGGTTTGGAATGTCAAGTCAGGATGGGGAAGCAGACCGGATCTGTATGTTGATAAGGGACATGAAGATGATATTACAGACCTCAAGTTTTCTTCTGATGGAAACACACTTCTCTCTAGAAGCACTGATGCCACTCTCAAGGTAAATTGGTTCTTTCCCATCCGCATTGCTATGTGCCAGATGGAGCTGGGTTTTCTTTATCAGGAATCTATGTTCACACTTTATTAAAATATACAAATGCCATTTTTTCTTAGGTTTGGGATCTACGGAAGATGAGAACTCCACTGCAAGCATTCAATGACCTCCCAAACAACTATGCTCAAACAAATGTGGAATTTAGTCCAGATGAGCGGCTGATATTTACAGGTACCTCCATAGAAAGAGATAGTGATTGTGGAAGCTTATTATGCTTCTATGATAAGCAAAAGCTAGAATTGGTTTCAAGAATTGGTGTGTCTCCGACACATAGTGTTATACGATGTGCTTGGCATCCACGTCTTAATCAGGTAATTATTCATGTTTTAGCTATCCATGTTTCATTCCTATGGCTACTTAT
>CK7
ATTGTAAGTAGAACTCATGGCTACAACAATTGTGAGAGAATGCAAGCATTGATTCTTCCATTAAATACATTTTGGAAGTGTAACTGCATGTTTCTGTATTTTGATTTGCATATTTTAATG------TTTTTTTTCTGTTTGCTAACATTTATTTTTT-GTTTCCATCTCTGCACAGATTGTTTCAGCTTTGGCTGTAGACCACACAGGTTCAAGGGTTCTTACAGGTAGCTATGACTATTCTCTTCGTATGTATGATTTCCAAGGTATGACTTCCCAGCTCAGGTCATTTAGACAGCTAGAACCATTTGAAGGGCATCAAGTTCGAAGTCTAAGTTGGAGTCCAACTTCTGATCGTTTTTTGTGTGTAACTGGATCTGCCCAAGCAAAGGTGCTTGACCTTGCCTTTTTTGTTTATTATTTGATTGACATGTAGTTA-TTGAACGAGTAAAATTTTGTC-----TGCTATTCTCTTTTTAAAACTTATTGGTGTTTGTTTCAGTGTGAA-CTAAGGCAATTTCAATTTA-TTTGTTCAGATTTATGACCGTGATGGCCTTACCTTAGGAGAGTTTGTTAAAGGTGACATGTATTTGCGTGACCTTAAGAATACAAAAGGGCATATATCAGGTCTGACATGTGGAGAATGGCATCCTAAAGAAAAGCAAATGGTTTTGACATCCTCAGAGGATGGTTCCCTTCGCATTTGGGATGTGAATGATTTTAAAAGTCAGAAACAGGTTGTTATATCTTCTTCTCTACAGCTTGTTTGGTTGTTTCTGTTTTATTGTACATGTTATTTGAATCATCACTCTTGATCTGTGTATGTGTTTTGAATTGAATTTCAATAAGTTAGACCAATGTAATCTGTGCCACTTGAAAATCACTACAGGACATTATTTAAGTAGCTTCATTTCCTATATATACCCTT----------------------------------------------------------------------------------------------------------------------------------------------------------------------------------------------------------------------------------------------------------------------------------------------------------------------------------------------------------------------------------------------------------------------------------------------------------------------------------------------------------------------------------------------------------------------------------------------------------------------------------------------------------------------------------------------------------------------------------------------------------------------------------------------------------------------------------------------------------------------------------------
>CL6
ATTGTAAGTAGAACTCATGGCTACAACAATTGTGAGAGAATGCAAGCATTGATTCTTCCATTAAATACATTTTGGAAGTGTAACTGCATGTTTCTGTATTTTGATTTGCATATTTTAATG-------TTTTTTTCTGTTTGCTAACATTTATTTTTT-GTTTCCATCTCTGCACAGATTGTTTCAGCTTTGGCTGTAGACCACACAGGTTCAAGGGTTCTTACGGGTAGCTATGACTATTCTCTTCGTATGTATGATTTCCAAGGTATGACTTCTCAGCTCAGGTCATTTAGACAGCTAGAACCATTTGAAGGGCATCAAGTTCGAAGTCTAAGTTGGAGTCCAACTTCTGATCGTTTTTTGTGTGTAACTGGATCTGCCCAAGCAAAGGTGCTTGACCTTGCCTTTTTTGTTTATTATTTGATTGACATGTAGTTA-TTGAACGAGTAAAATTTTGTC-----TGCTATTCTCTTCTTAAAACTTATTGGTGTTTGTTTCAGTGTGAA-CTAAGGCAATTTCAATTTA-TTTGTTCAGATTTATGACCGTGATGGCCTTACCTTAGGAGAGTTTGTTAAAGGTGACATGTATTTGCGTGACCTTAAGAATACAAAAGGGCATATATCAGGTCTGACATGTGGAGAATGGCATCCTAAAGAAAAGCAAATGGTTTTGACATCCTCAGAGGATGGTTCCCTTCGCATTTGGGATGTGAATGATTTTAAAAGTCAGAAACAGGTTGTTATATCTTCTTCTCTACAGCTTGTTTGGTTGTTTGTGTTTTATTGTACATGTTATTTGAATCATCACTCTTGATCTGTGTATGTGTTTTGAATTGAATTTCAATAAGTTAGACCAATGTAATCTGTGCCACTTGAAAATCACTACAGGACATTATTTAAGTAGCTTCATTTCCTATATATACCCTTGACGTTTCTATATTATGATGCATGTATAGAGCAAACTGTTATGAGCATTGAGATATGGGAATATTTATGGTGTTCCAAAGCAATTTTTCCTTGGGGTTTAGGTAGTTAAGCCCAAGCTTGCAAAACCTGGAAGAGTACCAGTGACAACATGTGCCTGGGGCAGTAATGGGAAATGTATTGCTGGTGGTGTTGGAGATGGATCCATACAGGTTTTTTAGGTCAGACTTGCAGGTTATGTCACTTCGTATGGTTGTAGATAATCCAAAATAAACTTTTAACACACCACAATTGTCCCCATCACAGGTGTGGAATGTCAAGTCAGGATGGGGAAGCAGACCAGATCTGTATGTTGATAAGGGACACGAAGATGATATCACAGATCTCAAATTTTCTTCTGACGGGAACACCCTTCTGTCAAGAAGCACTGACGCCACACTCAAGGTAAATTGGTTCTTTCCCATCTGCTTTGCTATGTGCCAGATGGAACTGGGTTTT--------A----------------TTTTTATAAAACTTTCAAATACCTTTTTTCTTAGGTTTGGGATCTACGGAAGATGAGAACTCCACTGCAAGTATTCGAGGACCTTCCAAACAACTATGCTCAAACAAATGTGGCATTTAGTCCAGATGAGCGGCTAATATTTACTGGAACCTCCATAGAAAGAGATAGTGATTGTGGAAGCTTATTATGCTTCTATGACAAGCAAAAACTAGAATTGGTTTCAAGAATTGGTGTGTCTCCGACACATAGTGTTATACGATGTGCTTGGCATCCACGTCTTAATCAGGTAAGCATTCATGATTTAGCTATCCATGTTTCATTCCTATGGCTACTTAT
>CM9
ATTGTAAGCAGAACTCATTGCTATAAAATCTGGAAGGGAATGCAAGCATGGATTCTTCCATT--------TACAGATGTTTAAAAGAGCAATGACACATTTTGATTTCAATAGTTTATTAATGTTTTTTTCTTTTTCCTTGCTAACATTTGATTTCT-GTTTCCATCTCTGCACAGATTGTTTCAGCTTTGGCTATAGATCACACAGGTTCAAGAGTTCTTACAGGTAGCTATGACTATTCTGTTCGTATGTATGATTTTCAAGGTATGACTTCTCAGCTGAGGTCATTTAGACAGCTAGAACCATTTGAAGGGCATCAAGTTCGCAGTCTAAGTTGGAGTCCTACTTCTGATCGTTTTTTATGTGTAACTGGATCTGCCCAAGCAAAGGTGCTTGACCTTGCAGTTTTTTTTTTTTTTTTGATAGAGATGCAGTTA-TTGGAGGAGTAAATATCTTTC----ATTTCTGTCTATTCTCAAAAAGAACTTACTGGTGTTTTTCTGTGTGACTAAGGTAATTCCAATTTA-TTTGTTCAGATTTATGACCGTGATGGACTTACCTTAGGAGAATTTGTTAAAGGTGACATGTATTTGCGTGACCTTAAGAATACAAAGGGGCACATATCAGGTCTAACATGTGGACAATGGCATCCTAAAGAAAAGGAAATGGTTTTGACATCCTCAGAGGATGGTTCCCTTCGCATCTGGGATGTGACTGATTTTAAAAGTCAGAAGCAGGTTGTTATGTCTTCT------------------TTGCTTCTGTTTTATAATACATTAAAATCACGATAGCATAGTTGTTTTATTCACTTCTGATTATATATGCCAGTAAATTATC---AAGTTGCATCCTTATAGTCCAGATTTTATTAAGAGAGGGTTTTGAAGTTTATAACTTATATCATCTAATGAAAGATGTTTCCATTAAAGGACACGTGTATAGAGTAAACTGTTATGAGGATTAAGATATGAAAATATTTGTGGTGTAACAAGACAATTTCTCTTTGGGGTTTAGGTAGTTAAGCCCAAGCTTGCAAAACCTGGAAGAGTACCGGTGACAACATGTGCTTGGGGCTTAAATGGGAAATCTATTGCCGGTGGTGTTGGAGATGGATCCATACAGGTTTTTTATGTTAGACTTGCAGGTTTCATTGCTCCATATGTTTGCATATAATCCAAAGTAATATTATAATGCACAACAATTGTCCTCATTGTAGGTGTGGAATGTCAAGTCAGGATGGGGAAGTAGACCAGATCTATATGTTGATAAGGGACATGAAGATGACATCACAGATCTGAAGTTTTCTTCTGATGGGAACACTCTTCTTTCTAGAAGCACTGATGCCACTCTCAAGGTAATTGGTTTCTTTACAACCTGCTTTGCTATGTGCCTGATAGGACTGGGTTTTTTTTATCCACAATCTATTTTCACTCTTTATGAAATATATAAAATGTCATTTTTTCTTAGGTTTGGGATCTACGGAAAATGAGAACTCCACTGCAAGTATTCAAGAACCTCCCAAACAACTATGCTCAAACAAATGTTGAATTTAGTCCAGACGAGCGGCTAATTTTTACTGGAACCTCCATAGAAAGAGATAGTGATTGTGGAAGCTTATTATGTTTCTATGATAAGAAAAAACTAGAATTGGTTTCAAGAATTGGTGTGTCTCCAACGCATAGTGTTATACGATGTGCTTGGCATCCACGCCTTAATCAGGCAAGCATTCATGATTTAGATATCTATGTTTTATTTATATGGCTGTTTAT
>CO8
-----------------TTGCTAAAAAATCTGCAAGTGAATGCAAGCATGGATTCTTCCATT--------TACAGATGTTTAAAAGAGCAACGACACATTTTGATTTGAATAGTTTATTAATGCTTTTTTCTTTTTGCTTGCTAACTTTTGATTTCT-GTTTCCATCTCTGCACAGATTGTTTCAGCTTTGGCTATAGATCACACAGGTTCAAGAGTTCTTACAGGTAGCTATGACTATTCTGTTCGTATGTATGATTTTCAAGGTATGACTTCTCAGCTGAGGTCATTTAGACAGCTAGAACCATTTGAAGGGCATCAAGTTCGCAGTCTAAGTTGGAGTCCTACTTCTGATCGTTTTTTATGTGTAACTGGATCTGCCCAAGCAAAGGTGCTTGACCTTGCAGCATCCATTTTTTTTTTGATAGACATGCGGTTA-TTGGAGGAGTAATTATCTTTC----ATTTCTTTCTATTCTCAAAAAGAACTTACTGGTGTTTTTCTGTGTGACTAAGGCAATTCCAATTTA-TTTGTTCAGATTTATGACCGTGATGGACTTACCTTAGGAGAATTTGTTAAAGGTGACATGTACTTGCGTGACCTTAAGAATACAAAGGGGCACATATCAGGTCTAACATGTGGACAATGGCATCCTAAAGAAAAGGAAATGGTTTTGACATCCTCAGAGGATGGTTCCCTTCGCATCTGGGATGTGAATGATTTTAAAAGTCAGAAGCAGGTTGTTATGTCTTCT------------------TTGCTTCTGTTTTATAATGCATTAAAATCACGATAGCATAGTTGTTTTATTCACTTCTGATTATATATGCGATTAGATTATC---AAGTTGCATCCTTATAGTCCAGATTTTATTAAGAGAGGGGTTTGGAGTTTATAACTTATATCATCTAATGAAGGATGTTTCCATTAAAGGACACATGTATAGAGAAAACTGTTATGAGGATTAAGATATGAAAATATTTGTGGTGTAATAAGACAATTTCTCCTTGGGGTTTAGGTAGTTAAGCCCAAGCTTGCAAAACCTGGAAGAGTACCGGTGACAACATGTGCTTGGGGCTTAAATGGGAAATCTATTGCCAGTGGTGTTGGAGATGGATCCATACAGG---TTTATGTTAGACTTGCAGGTTTCAATGCTCCATATGATTGCATACAATCCAAAGTAATATTATAAGGCACAACAATTGTCCTCATTGTAGGTGTGGAATGTCAAGTCAGGATGGGGAAGTAGACCGGATCTATATGTCGATAAGGGACATGAAGATGACATCACAGATCTGAAGTTTTCTTCTGATGGGAACACTCTTCTTTCTAGAAGCACTGATGCCACTCTCAAGGTAATCGGTTTCTTTACAACCTGCTTTGCTATGTGCCTGATAGGACTGGGTTTTTTTTATCCACAATCTATTTTCACTCTTTATGAAATATATTAAATGTTATTTTTTCTTAGGTTTGGGATCTACGGAAAATGAGAACTCCACTACAAGTATTCAAGAACCTCCCAAACAACTATGCTCAAACAAATGTTGAATTTAGTCCCGATGAGCGGCTAATTTTTACTGGAACCTCCATTGAAAGAGACAGTGATTGTGGAAGCTTATTATGTTTCTATGATAAGAAAAAACTAGAATTGGTTTCAAGAATTGGTGTGTCTCCGACGCATAGTGTTATACGATGTGCTTGGCATCCACGCCTTAATCAGGCAAGCATTCATGATTTAGACATCTACGTTTTATTTATATAGCTGTTTAT
>CP16
ATTGTAAGTAGAACTCATGTCTACAGAAATTGCGAGAGAATGCAAGCATGAATTCTTCCCTTAGATACATTTTAGAAGTGCAACTGCATGTTTCTGTATTTTGATTTGAATATTTTTTAATGTTTTTTTTCTTTCTGCTTGCTAACATTTGATTCCT-GTTTCCATCTCTGCACAGATTGTTTCAGCTTTGGCTGTAGACCACACAGGTTCAAGAGTTCTTATGGGTAGCTATGACTACACTGTTCGTATGTATGATTTCCAAGGTATGACTTCTCAGCTGAGGTCATTTAGACAGCTAGAACCATTTGAAGGGCATCAAGTTCGCAGTCTAAGTTGGAGTCCAACTTCTGATCGTTTTTTGTGTGTAACTGGATCTGCCCAAGCAAAGGTGCTTGAACCTGCATTTTTCATTTATTATTTGATAGACTTGCAGTTA-TTGAAGGAGTAAAATTTTATT-----TGCTATTCTCTTCTTGAAACTTACTGGTGTTTGTTTCTGCGTGAA-CTAAGGCAATTTCAATTTA-TTTGTTCAGATTTATGACCGTGATGGCCTTACCTTAGGAGAATTTGTTAAAGGTGACATGTATTTGCGTGACCTTAAGAATACAAAGGGGCACATATCAGGTCTGACATGTGGTCAATGGCATCCTAAAGAAAAGCAAATGATTTTGACATCCTCAGAGGATGGTTCCCTTCGCATTTGGGATGTAAATGATTTTAAAAGTCAGAAGCAGGTTGTT-TGTCTTCTTCTATACATCTGGATTAGTTGTTTCTGTTTTATTATACATGAAAATCGCCACAGGACATTGTTTAAGTTGCTTCATTCCTAGATATACCATTAAATTATC---AAGCCATGTCTTTGCAGTCCAGATTTTATTAAGAGAGGGTCTTGAAGTTTTTAATTTATATCATTTAATGAAGGATGCTTCTATTAAATGATGCATGTATAGAGCAAACTGTTATGAGCATTGAAATATGAGAATATTTGTGGTGTAACAAAGCGATTTATCTTTGGGGTTTAGGTAGTTAAGCCCAAGCTTGCAAAACCTGGAAGAGTACCAGTGACAACATGTGCTTGGGGCTTAAATGGGAAATGTATTGCTGGTGGTGTTGGAGATGGATCCATACAGGTTTTTTAGGTCGGACTTCCGGGTTTTGTTGTTCCATATGATTGTAGATAAACCAAAATAATCTTGTAAGACACCATGATTGTCCTCATTGCAGGTGTGGAATGTCAAGTCAGGATGGGGAAGCAGACCGGATCTGTATGTTGATAAGGGACATGAAGATGATATCACAGATCTCAAGTTTTCTTCCGATGGGAACACCCTTCTCTCTAGAAGCACTGATGCCACTCTTAAGGTAAATTGGTTCTTTCCCACCTGCTTTGCTATGTGCCAGATAGGACTGGGTTTTCTTTATCCGCAATCTATTTTCGCACTTTATTAAATATATAAAATGCCATTTTTTCTTAGGTTTGGGATCTCCGGAAGATGAGAACTCCACTGCAAGTATTCAAGGATCTCCCAAACAACTATGCTCAAACAAATGTGGAATTTAGTCCAGATGAGCGGCTAATATTTACAGGAACCTCCATAGAAAGAGACAGTGATTGTGGAAGCTTATTATGCTTCTATAATAAACAAAAACTAGAATTGGTTACAAGGATTGGCGTGTCTCCGACACATAGTGTTATACGATGTGCTTGGCATCCACGCCTTAATCAGGCAAGCATTCATGATTTAGTTATCCATGTTTCATTCCTAGGGCTACTTAT
>CP161
-----------------------------------------------------------------------------------------------------------------------------------------------------------------------CATACAAAGATGGCACCTTGCACAGGCAATGGCCTTCTATAGATTCTGACATCAACAAGAGCCTCAAACTAGTTAAAGAATACAGAGAACTTCTTCAACATG------CACAAAGCTCCTTCGAATAATATGCCAATCCCTCTATGTCATTGAAGCAGCTAGTGAAATCTTTGATGCAAACAAATTGTTTCAGCTTTCGCAATAGACCACACGAGTTCAAGAGTTCTTATGTGTAGCT-------------------------------------ATGACTAT--------------------------------------------TTTGTTC--------------ATATGTATGATTTC------CAAGATTTATGACCATGATGACCTTACCTTAGGAGAATTTGTTAAAGGTGACATGAATTTGCATGACCTTAAGAATACAACAGGGCATATATCAAGTCTGACATGTGGACAATGGCATCCTAAGGAAAAGCAAATGATTTTGACATCCTCAAAGGATGGTTCCCTTCGCATTTGGGATGTCAATGATTTTAAAAGTCAGAAGCAGGTAGTTAAGCTCAAGCTTGCAAAACCTAGAAAAGTACCAGTGACAACATGTTCTTAGGGCTTAAATGGGAAATTATTGTTGTTAAAGTGGAACTTGGCCAATTGGTCTCTTTCCTAGGCAGTGACAACGACAATAATCTTACTCTTAGAATGAAGCAAAACAAGCGCATTCATGCTACATGCCTTGTTCAG-----------------------------------------------------------------------------------GGTCTTATCTTAACCTTTGTAATATTGTTCGTACCTGAAACTAAAGGAAG---------------------------------------------------------------------------------------------------------------------------------------------------------------------------------------------------------------------------------------------------------------------------------------------------------------------------------------------------------------------------------------------------------------------------------------------------------------------------------------------------------AACTCTATAGAAAATTTAGGCATTGGGGCAATTAGGAACTATAAATAGTACTATTGGT--------------------------------------------------------------------------------------------------------------------------------------------------------------------------------
>CR44
---------------------------------------------------------------------------------------------------------------------------------------------TAAATATTAATTTCTCATGGTAACTGTTGGTGCAGGTTGTTTCAGCATTAGCTATTGACCACACAGGATCAAGAGTTCTTTCAGGCAGTTATGACTATTCTGTTCGTATGTATGACTTCCAAGGCATGAGTTCTCAGCTAAGATCATTCAGACAGCTAGAACCATTTGAAGGCCATCAAGTTCGCAGTCTAAGCTGGAGTCCAACTTCTGATCGGTTTTTGTGTGTAACTGGCTCAGCCCAGGCGAAGGTGTTTGTTCCTACTGTCATTACTCCTTAAAGAATGATAACTTGAAAGACAATGGGCTTATGTTGTTTCAAATTATATAAACTCGATGCATCATGAAAATTAACATGATTTTAGAATTTCAATATTAATTGTTCCATCTTTTGTGTTTAGATTTTTGATCGTGATGGCCTTACGTTAGGAGAGTTTGTCAAAGGGGACATGTATTTGCGTGACCTAAAAAATACCAAGGGGCATATATCAGGTCTGACATGTGGAGAATGGCACCCTAAAGAGAAGCAAACGGTTTTAACATCATCGGAGGATGGTTCCCTTCGTATTTGGGATGTAAATGACTTGAAAAGTCAGAAGCAGGTGCAAACACCATTTTTTTACAACCTATAGTTTTTCTTTTCTTTTTCCTTT------------------------------------------------------------------------------------------------------------------------------------------------------------------------------------------------------------------------------------------------------------------------------------------------------------------------------------------------------------------------------------------------------------------------------------------------------------------------------------------------------------------------------------------------------------------------------------------------------------------------------------------------------------------------------------------------------------------------------------------------------------------------------------------------------------------------------------------------------------------------------------------------------------------------------------------------------------------------------------------------------------------------------------
>CT15
--------------------------------------AATGCAAGCATGA-TTCTTCCCTTAGATACATTTTAGAAGTGCAACTGCATGTTTCTGTATTTTGATTTGAATATTTTTTAATGTTTTTTTTCTTTCTGCTTGCTAACATTTGATTCCT-GTTTCCATCTCTGCTCAGATTGTTTCAGCTTTGGCTGTAGACCACACAGGTTCAAGAGTTCTTACGGGTAGCTATGACTATTCTGTTCGTATGTATGATTTCCAAGGTATGACTTCTCAGCTGAGGTCATTTAGACAGCTAGAACCATTTGAAGGGCATCAAGTTCGCAGTCTAAGTTGGAGTCCAACTTCTGATCGTTTTTTGTGTGTAACTGGATCTGCCCAAGCAAAGGTGCTTGAACCTGCATTTTTCATTTATTATTTGATAGATGTGCAGTTA-TTGAAGGAGTAAAATTTTATT-----TGCTATTCTCTTCTTGAAACTTACTGGTGTTTGTTTCTGCATGAA-CTAAGGCAATTTCAATTTA-TTTGTTCAGATTTATGACCGTGATGGCCTTACATTAGGAGAATTTGTTAAAGGTGACATGTATTTGCGTGACCTTAAGAATACAAAGGGGCACATATCAGGTCTGACATGTGGTCAGTGGCATCCTAAAGAAAAGCAAATGATATTGACATCCTCAGAGGATGGTTCCCTTCGCATTTGGGATGTAAATGATTTTAAAAGTCAGAAGCAGGTTGTTATGTCTTCTTCTCTACATCTAGTTTAGTTGTTTCTGTTTTATTATACATGAAAATCGCCACAGGACATTGTTTAAGTTGCTTCATTCCTACATATACCATTAAATTATC---AAGCCATGTCTTTGCAGTCCAGATTTTATTAAGAGAGGGTTTTGAAGTTTTTAATTTATATCATTTAATGAAGGATGCTTCTATTAAATGATGAATGTATAGAGCAAACTGTTATGAGCATTGAGATATGAGAATATTTGTGGTGTAACAAAGCGATTTATCTTTGGGGTTTAGGTAGTTAAGCCCAAACTTGCAAAACCTGGAAGAGTACCAGTGACAACATGTGCTTGGGGCTTAAATGGGAAATGTATTGCGGGTGGTGTTGGAGATGGATCCATACAGGTTTTTTAGGTTGGACTTCCGGGTT-TGTTGCTCCATATGATTGTAGATAAACTGAAATAATCTTGTAAGACACCATGATTGTCCTCATTGCAGGTGTGGAATGTCAAGTCAGGATGGGGAAGCAGACCGGATCTGTATGTTGATAAGGGACATGAAGATGATATCACAGATCTCAAGTTTTCTTCCGATGGAAACACCCTCCTCTCTAGAAGCACTGATGCCACTCTTAAGGTAAATTGGTTCTTTCCCACCTGCTTTGCTATGTGCCAGATAGGACTGGGTTTTCTTTATCCGCAATCTATTTTCGTACTTTATTAAATATATAAAATGTCATTTTTTCTTAGGTTTGGGATCTCCGGAAGATGAGAACTCCACTTCAAGTATTCAAGGATCTCCCAAATAACTATGCTCAAACAAATGTGGAATTTAGTCCAGATGAGCGGCTAATATTTACAGGAACCTCCATAGAAAGAGACAGTGATTGTGGAAGCTTATTGTGCTTCTATAATAAGCAAAAATTAGAATTGGTTACAAGGATTGGCGTGTCTCCGACACATAATGTTATACGATGTGCTTGGCATCCACGCCTTAATCAGGCAAGCATTCATGATTTAGTTATCCATGTTTCATTCCTAGGGCTACTTAT
>DA12
ATTGTAAGTAGAACTCACTGCTACAAAAATTGCAAGGGAATGCAAACATGGATTCTTCCATT--------TACAGATGTTTAAAAGTGCAACAACATGTTTTGATTTGAATAGTTATTAATGTTTTTTTTCTTTTTGTTTGCTAACATTTGATTTCT-GTTTCCATCTCTGCACAGATTGTTTCAGCTTTGGCTGTAGATCACACAGGTTCAAGAGTTCTTACAGGTAGCTATGACTATTCTGTTCGTATGTATGATTTCCAAGGTATGACTTCTCAGATGAGGTCATTTAGACAGCTAGAACCATTTGAAGGGCATCAAGTTCGCAGTCTAAGTTGGAGTCCTACTTCTGATCGTTTTTTATGTGTAACTGGATCTGCACAAGCAAAGGTGCTTGACCTTGCAGTTTTCATCTATTTTTTGATAGACATGCAGTTA-TTGGATGAATAAATTTCTTTT-----TTTCTTGCTATTCCCAAAAAGAACTTACTGGTGTTTTTCTGTGTGACTAAGACAATTTCAATTTA-TTTGTTCAGATTTATGATCGTGATGGCCTTACCTTAGGAGAATTTGTTAAAGGTGACATGTATTTGCGTGACCTTAAAAATACAAAGGGGCATATATCAGGTCTGACATGTGGACAGTGGCATCCTAAAGAAAAGGAAATGATTTTGACATCCTCAGAGGATGGTTCCCTTCGCATCTGGGATGTGAATGATTTTAAAAGTCAGAAGCAGGTTGTTATGTCCTCTTTTCTATGTCTAGTTTAGTTGCTTCTGCTTTATAATACATTAAAATCACAATAGCACATTTGTTTTATTCGCTTCTGAATAGACATACCATTAAATTATC---AAGCCACATCCTTATAGTCCAGATTTTATTAAGAGAGGGTTTTGAAGTTTTTAACTTATATCATCTAATGAAGGATGCTTCTATTAAAGGACACATGTATAGAGAAAACTGTTATGAGGATTGAGATATGAAAATATTCGTGGTGTAACGAGGCAATTTCTCTTTGGGGTTTAGGTAGTTAAGCCCAAGCTTGCAAAACCTGGAAGAGTACCAGTGACAACATGTGCTTGGGGCTTAAATGGGAAATCTATTGCCGGTGGTGTTGGAGATGGATCCATACAGGTTTTTTTTACGTTGGATACGGGTTTCATTTTTCCATATGGTTGCAGATAATCCAAAGTAATATAGTAAGACACCACAATTGTCCTCATTGCAGGTGTGGAATGTCAAGTCAGGATGGGGAAGCAGACCAGATCTATATGTTGATAAGGGACATGAAGATGATATCACAGATCTCAAATTTTCTTCTGATGGGAACACTCTTCTTTCTAGAAGCACTGATACCACTCTCAAGGTAAATGGGTTCTTTACAACCTGCTTTTCTATGTGCCTGATAGGACTGAGTTTTTTTTATCCACAATCTATTTTCACACTTTATGAAATATATAAAATGCCATTTTTTCTTAGGTTTGGGATCTACGGAAAATGAGAGCTCCACTGCAAGTATTCAAGAACCTCCCAAACAACTATGCTCAAACAAATGTTGAATTTAGTCCAGACGAGCAGCTAATTTTTACAGGAACCTCCATAGAAAGAGATAGTGATTGTGGAAGTTTATTATGCTTCTATGATAAGAAAAAACTAGAATTGGTTTCAAGGATTGGCGTGTCTCCGACACATAGTGTTATACGATGTGCTTGGCATCCACGCCTTAATCAGGCAAGCATTCATGATTTAGATATCTACGTTTTATTCATATGGCTACTTAT
>DB53
-------TAAAACTTTTTTGCTAAACAAATTTGGGTGAAATTCAAGCAGTGATTCTTCCAGTGTTTATCTTGCTGAAGAAAATGCATATATTCAGTGCTGTTAGCTGTATGTTATTAAACGCTTGATATTACTGCTCTCTGCTACCATTTAATTTGTTTTCTTTGACTATGCACAGATTGTTTCAGCTCTAGCTGTAGACCACACCGGATCAAGGGTTCTTACTGGTAGCTATGACTATTCTGTTCGCATGTATGACTTTCAAGGTATGACTTCTCAGCTGAGGTCATTTAGACAGCTAGAACCGTTTGAAGGTCATCAAGTTCGCAGTCTGAGTTTTAGTCCAACATCTGACCGTTTTTTGTGTGCTACTGGATCGGCCCAAGCGAAGGTGCTTGCTCTTAACTTG-TTTTTCATTACTTGATTCAGTAAAATTTTCAAAGGAAGATGGCATCTGAATTCTTCTGGAATTACCTTCTGAAAA---------GTTTGTTTCATTGTGGAACTTAGGCGA-TTTCCATTTAATTGTTCAGATTTATGACCGAGATGGTCTTACCTTAGGAGAGTTTGTTAAAGGTGACATGTATCTGCGTGACCTTAAGAATACAAAGGGACATATATCAGGTTTGACATGTGGTGAATGGCACCCTAAAGAAAAGCAAACGGTTTTAACATCCTCAGAGGATGGGTCTCTTCGTATTTGGGATGTGAATGATTTTAATAGTCAGAAACAGGTCTGT-ATATCTTTTATCTGCACCTTGTTCAGATATTTCTGTTCTGTTAGCTATGTCATTTGATTTTTAATTCTTGATGTTTGTGCATGTTTTGGATGGAATTGCCATAAGTTAAGATCATTGGATTTGTGCTCTGTGAAAATCACTAGTCAGCAAAGTTAAGCCAGTTCATATTCTAAATCTTATAGTCATTTCTGCTTTATGATGGTGCATCTATTGAGGAAACTGATAACCTCTTCATGTGATGTGCGTAAGTTTTGTGTATCAAAGCAATTTCCATCTGATTAACAGGTAGTTAAGCCCAAGCTTGCAAGACCGGGAAGGGTACCAGTAACAACATGTGCTTGGAGTCTTGATGGCAAATGTGTTGCTGGTGGTGTGGGAGATGGATCTATACAGGAAATGTATTGAGGGTTTTCAAATTTGGGTATTAGTTATGATTTTACAATTTAGAAAGTATCGTTGTAAAACCCTAGAATTGTCCGCATTACAGGTTTGGAATCTTAAACCTGGATGGGGAAGCAGACCGGATTTGTATGTTGAAAAGGGCCATGAAGATGATATCACAGGTCTTAAGTTTTCTGCTGATGGGAACATTATTCTTTCAAGAAGCATGGATGCTACTCTCAAGGTGAGCCCATTTCATGAAAACAGTTTCTTTTCCAACTTAACAGGACTGCTTTCTCTTGATCTGCAATTTGTTTTCAAACAATTTTGAACTTATCCAGTGTCATCTGTCTTCAGGTTTGGGATCTACGAAAGATGAAAACTCCTCTGCGATTTTTTGAAGACCTCCCAAACAATTATGCTCAGACAAATGTGGCATTTAGTCCAGATGAAAGGCTAATATTAACTGGGACTTCTGTTGAAAGAGATAGTGATTCTGGAAGCTTACTATGTTTTTATGACAAGCAAAAACTAGAATTGGTGTCGAGAATTGGTATGTCTCCGACGCATAGCGTTATACATTGTGCTTGGCATCCACGACTTAATCAGGTCAGCTTTTAGCATCGACCTATCCATGTTTGTTGCCAATAGCTATGTCT
>DC1
ATATATATAAAACTTTATTGCTAAACAAATTTGTGTGAAATTCAAGCAGTGATTCTTCCATTGTTTATCTTGCTGAAGAAACTGCATATATTCAGTGCTGTTAGCTGTATGTTATTAAACGCTTGATATTACTGCTCTCTGCTACCATTTAATTTGTTTTCTTCGACTGTGCACAGATTGTTTCAGCCCTAGCTGTAGACCACACCGGATCAAGGGTTCTTACTGGTAGCTATGACTATTTGGTTCGCATGTATGACTTTCAAGGTATGACTTCTCAGCTGAGGTCATTTAGACAGCTAGAACCATTTGAAGGTCATCAAGTTCGCAGTCTGAGTTTTAGTCCAACATCTGACCGTTTTTTGTGTGCTACTGGATCGGCCCAAGCGAAGGTGCTTACTCTTAACTTGTTTTTTCATTACTTGGTTCAGTAAAATTTTCAAAGGAAGATGGCATCTGAATTCTTCTGGAATTATCTTCTGAAAA---------GTTTGTTTCATTGTGGAACTTAGGCGA-TTTCCATTTAATTGTTCAGATTTATGACCGAGATGGTCTTACCTTAGGAGAGTTTGTTAAAGGTGACATGTATCTGCGTGACCTTAAGAATACAAAGGGACATATATCAGGTTTGACATGTGGTGAATGGCACCCTAAAGAAAAGCAAACGGTTTTAACATCCTCAGAGGATGGGTCTCTTCGTATTTGGGATGTGAATGATTTTAATAGTCAGAAACAGGTCTGT-ATATCTTTTATCTGCACCTTGTTCAGATATTTCTGTTCTGTTAGCCATGTCATTTGATTTTTAATTCTTGATGTTTGTGCATGTTTTGGATGGAATTGCCATAAGTTAAGATCATTGCATTTGTGCTCTGTGAAAATCACTAGTCAACAAAGTTAAGCCAGTTCATATTCTAAATCTTATCGTC----------------------------------------------------------------------------------------------------------------------------------------------------------------------------------------------------------------------------------------------------------------------------------------------------------------------------------------------------------------------------------------------------------------------------------------------------------------------------------------------------------------------------------------------------------------------------------------------------------------------------------------------------------------------------------------------------------------------------------------------------------------------------------------------------------------------------------------------------------------------------------------
>DD1
ATACATATTAAACTTTTTTGCTAAACAAATTTGTGAGAAATTCAAGCAGTGATTCTTCTGGTGTATAGCTTGCTGAAGAAACTGCGTATATTCAGTGCTGTTAGTTGCATGTTCTTGAACACTTAATATTATTGCTTTCTGCTACCATTTAATTTGTTTTCTTTGACTGTGCACAGATTGTTTCAGCCTTAGCTGTAGACCACACGGGATCAAGGGTTCTTACTGGTAGCTATGACTATTCTGTTCGCATGTATGACTTTCAAGGTATGACTTCTCAGCTGAGGTCATTTAGACAGGTAGAACCATTTGAGGGTCATCAAGTTCGAAGTCTAAGTTTTAGTCCAACATCTGACCGTTTTTTGTGTGCTACTGGATCGGCCCAAGCAAAGGTGCTTGTGCTTACCTTGTTCTTTTATTACTTGATTCAGTAAAATTTTCAAAGGAAGATGGCATCTGATTTCTTTTGGAATTATCTTCTGAAAACTTGTGGGTGCTTGTTTCAGTGTGGAACTAAGTCAA-TTTCCATTTATTTTTTCAGATATATGACCGAGATGGTCTTACCTTAGGAGAGTTTGTTAAAGGTGACATGTATCTGCGTGACCTTAAGAATACAAAGGGACATATATCAGGTCTGACATGTGGTGAATGGCACCCTAAAGAAAAACAAACGGTTTTAACATCATCAGAGGATGGATCCCTACGTATTTGGGATGTGAATGATTTTAAAAGTCAGAAACAGGTCTGC-ATATCTTTTCTATATACCTTGTTAAGATATATCTGTTCTGTTAGACATGTCATTTGATTTTTAATTCTTGATGTTTGTGCATGTA-------------------------------------------------------------------------------------------------------------------------------------------------------------------------------------------------------------------------------------------------------------------------------------------------------------------------------------------------------------------------------------------------------------------------------------------------------------------------------------------------------------------------------------------------------------------------------------------------------------------------------------------------------------------------------------------------------------------------------------------------------------------------------------------------------------------------------------------------------------------------------------------------------------------------------------------------------------------------------------------
>DIM50
ATACATATTAAACTTTTTTGCTAAACAAATTTGTGAGAAATTCAAGCAGTGATTCTTCTGGTGTATAGCTTGCTGAAGAAACTGCGTATATTCAGTGCTGTTAGTTGCATGTTATTGAACACTTAATATTATTGCTTTCTGCTACCATTTAATTTGTTTTCTTTGACTGTGCACAGATTGTTTCAGCCTTAGCTGTAGACCACACGGGATCAAGGGTTCTTACTGGTAGCTATGACTATTCTGTTCGCATGTATGACTTTCAAGGTATGACTTCTCAGCTGAGGTCATTTAGACAGGTAGAACCATTTGAGGGTCATCAAGTTCGAAGTCTAAGTTTTAGTCCAACATCTGACCGTTTTTTGTGTGCTACTGGATCGGCCCAAGCAAAGGTGCTTGTGCTTACCTTGTTCTTTTATTTCTTGATTCAGTAAAATTTTCAAAGGAAGATGGCATCTGATTTTTTTTGGAATTATCTTCTGAAAACTTGTGGGTGCTTGTTTCCGTGTGGAACTAAGTCAA-TTTCCATTTATTTTTTCAGATATATGACCGAGATGGTCTTACCTTAGGAGAGTTTGTTAAAGGTGACATGTATCTGCGTGACCTTAAGAATACAAAGGGACATATATCAGGTCTGACATGTGGTGAATGGCACCCTAAAGAAAAGCAAACGGTTTTAACATCATCAGAGGATGGATCCCTACGTATTTGGGATGTGAATGATTTTAAAAGTCAGAAACAGGTCTGC-ATATCTTTTCTATGTACCTTGTTAAGATATATCTGTTCTGTTAGACATGTCATTTGATTTTTAATTCTTGATGTTTGTGCATGTTTT-GATGGAATTGCGTTAATTTAAGATCATTGCATTTTTGCCATGTGAAAATCACTAGAGAACAGAGTTAAGCAAGTTCATATTCTCAATCTTATAGTCATTTCTGTTTTATGATGATGCCTCTATTGTGGAAACTGATGACCTCTTCATGAGATGGGTATAAGTTTTGTGTATCAAAACAATTTCCATCTGATTAACAGGTAGTTAAGCCCAAGCTTGCAAGGCCTGGAAGAGTACCAGTAACAACATGTGCCTGGAGTCTTGATGGTAAATGTGTTGCTGGTGGCGTGGGAGATGGATCTATACAGGAAATGTATTGAGGCTTTCCAAATTCAGGTATTAAAGATGATTTCACAGTTCAGGAAGTATCATTGTAAGACCCTAGAATTGTCCGCATCACAGGTGTGGAATCTTAAACCTGGATGGGGAAGCAGACCAGATTTGTATGTTGAAAAGGGCCATGAAGATGATATTACAGGTCTCAAGTTTTCTGCTGATGGGAACATTTTTCTTTCAAGAAGCATGGATGCTACTCTCAAGGTGAGTCTCTTTCCTGAAAATATTTTCTTTTCCAACTTGACAGGACTGCTTTCTCTTGATCAGCAGTTTGTTTACATACAATTTTGAACTTATCCAGAGTCATCTGTCTTCAGTTTTGGGATTTACGAAAAATGAAAACTGCTCTTCGGGTATTCGAGAACCTCCCAAACAATTATGCTCAGACAAATGTGGCGTTTAGTCCAGATGAAAGGCTAATATTTACTGGGACCTCTGTTGAAAGAGAGAGTGATTCTGGAAGCTTACTATGTTTTTATGACAAGCAAAAACTAGAATTGGTGTCAAAAATTGGTATGTCTCCAACACACAGTGTTATACGTTGTGCTTGGCATCCACGACTTAATCAGGTCAGTTTTCATCATCCACCTATCCATGTTTGTTGCCAATGGCGGGTTCT
>EN45
--------------------------------------------------------------------------------------------------------------------------------------------------------------------------------------------------------------------------------------------------------------------------------------------------------------------------------------------------------------------------------------------------------------------------------------------------------------------------------------------------------------CATCTTT-----------------------------TGTGTTTAGATTTATGACCGTGATGGCCTCACCTTAGGAGAGTTTGTTAAAGGGGACATGTATTTGCGTGACCTCAAGAATACCAAGGGTCATATATCTGGTTTGACGTGTGGAGAATGGCACCCTACAGAAAAGCAAACGGTTTTGACGTCATCAGAAGATGGTTCCCTTCGTATTTGGGATGTAAATGACTTTAAAAGTCAGAAGCAGGTGCGAATGCTATTTTTGGGCAACCTGTAGTTCTTTTTAATGTTTAATTCAAAGCATCATTGTAAATCATATTCCA-ATATGTGTATCAA---CCAAGTTTTCCTTTTTTCCAACATCTGGATGGATTAA------------------------------TAAAAAAACTCGTTCA-------------------------------------------------------------------------------------------------------------------------------------------------------------------------------------------------------------------------------------------------------------------------------------------------------------------------------------------------------------------------------------------------------------------------------------------------------------------------------------------------------------------------------------------------------------------------------------------------------------------------------------------------------------------------------------------------------------------------------------------------------------------------------------------------------------------------------------------------------------------------------------------------------
>FC13
ATTTTAAGTAGAACTCATTGCTACAAAAATTGCAAGGGAATGCAAACATGGATTCTTCCATT--------TACAGATGTTTAAAAGTGCAACAACATGTTTTGATTTGAATAGTTATTAATGTTTTTTTTCTTTCTGCTTGCTAACATTTGATTTCT-GTTTCCATCTCTGCACAGATTGTTTCAGCTTTGGCTGTAGATCACACAGGTTCAAGAGTTCTTACAGGTAGCTATGACTATTCTGTTCGTATGTATGATTTCCAAGGTATGACTTCTCAGATGAGGTCATTTAGACAGCTAGAACCATTTGAAGGGCATCAAGTTCGCAGTCTAAGTTGGAGTCCTACTTCTGATCGTTTTTTATGTGTAACTGGATCTGCGCAAGCAAAGGTGCTTGACCTTGCAGTTTTCATCTATTTTTTGTTAGACATGCAGTTA-TTGGATGAATAAATTTCTTTT-----TTTCTTTCTATTCCCAAAAAGAACTTACTGATGTTTTTCTGTGTGACTAAGACAATTTCAATTTA-TTTGTTCAGATTTATGATCGTGATGGCCTTACCTTAGGAGAATTTGTTAAAGGTGACATGTATTTGCGTGACCTTAAAAATACAAAGGGGCACATATCAGGTCTGACATGTGGACAGTGGCATCCTAAAGAAAAGGAAATGATTTTGACATCCTCAGAGGATGGTTCCCTTCGCATCTGGGATGTGAATGATTTTAAAAGTCAGAAGCAGGTTGTTATGTCCTCTTTTCTATGTCTAGTTTAGTTACTTCTGCTTTAGAATACATTAAAATCACAATAGCACATTTGTTTTATTCGCTTCTGAATAGACATACCATTAAATTATC---AAGCCACATCCTTATAGTCCAGATTTTATTAAGAGAGGGTTTTGAAGTTTTTAACTTATATCATGTAATGAAGGATGCTTCTATTAAAGGACACATGTATAGAGAAAACTGTTATGAGGATTGAGATATGAAAATATTCGTGGTGTAACAAGGCAATTTCTGTTTGGGGTTTAGGTAGTTAAGCCCAAGCTTGCAAAACCTGGAAGAGTACCAGTGACAACATGTGCTTGGGGATTAAATGGGAAATCTATTGCCGGTGGTGTTGGAGATGGATCCATACAGGTTTTTTTTACGTTGGATACGGGTTTCATTTTTCCATATGGTTGCAGATAATCCAAAGTAATATAGTAAGACACCACAATTGTCCTCATTGCAGGTGTGGAATGTCAAGTCAGGATGGGGAAGCAGACCGGATCTATATGTTGATAAGGGACATGAAGATGATATCACAGATCTCAAATTTTCTTCTGATGGGAACACTCTTCTTTCTAGAAGCACTGATACCACTCTCAAGGTAAATTGGTTCTTTACAACCTGCTTTGATATGTGCCTGATAGGACTGGGTTTTTTTTATCCACAATCTATTTTCACACTTTATGAAATATATAAAATGCCATTTTTTGTTAGGTTTGGGATCTACGGAAAATGAGAGCTCCACTGCAAGTATTCAAGAACCTCCCAAACAACTATGCTCAAACAAATGTTGAATTTAGTCCAGACGAGCAGCTAATTTTTACAGGAACCTCCATAGAAAGAGATAGTGATTGTGGAAGCTTATTATGCTTCTATGATAAGAAAAAACTAGAATTGGTTTCAAGGATTGGCGTGTCTCCGACACATAGTGTTATACGATGTGCTTGGCATCCACGCCTTAATCAGGCAAGCATTCATGATTTAGATATCTACGTTTTATTCATATGGCTACTTAT
>FTS1
ATACATATTAAACTTTATTGCTAAACAAATTTGTGTGAAATTCAAGCAGTGATTCTTCTAGTGTTTATCTTGCTGAAGAAACTGCATATATTCAGTGCTGTTAGCTGTATGTTATTGAACACTTGATATTACTGCTCTCTGCTACCATTTAATTTGTTTTCTTTGACTGTGCACAGATTGTTTCAGCCCTAGCTGTAGACCACACCGGATCAAGGGTTCTTACTGGTAGCTATGACTATTCTGTTCGCATGTATGACTTTCAAGGTATGACTTCTCAGCTGAGGTCATTTAGACAGCTAGAACCATTTGAAGGTCATCAAGTTCGCAGTCTGAGTTTTAGTCCAACATCTGACCGTTTTTTGTGTGCTACTGGATCGGCCCAAGCGAAGGTGCTTGCTCTTAATGTGTTTTTTCATTACTTGATTCAGTAAAATTTTCGAAGGAAGATGGCATCTGAATTCTTTTGGAATTATCTCCTGAAAA---------GTTTGTTTCAGTGTGCAACTAAGGCGA-TTTCCATTTATTTGTTCAGATTTATGACCGAGATGGTCTTACCTTAGGAGAGTTTGTTAAAGGTGACATGTATCTGCGTGACCTTAAGAATACAAAGGGACATATATCAGGTTTGACATGTGGTGAATGGCACCCTAAAGAAAAGCAAACGGTTTTAACATCCTCAGAGGATGGGTCTCTTCGTATTTGGGATGTGAATGATTTTAAAAGTCAGAAACAGGTCTGT-ATATCTTTTATGTGCACCTTGTTCAGATATTTCTGTTCTGTTAGCCATGTCATTTGATTTTTAATTCTTGATGTTTGTGCATGTTTTGGATGGAAATGCCATAAGTTAAGATCATTGCATTTGTGTTCTATGAAAATCACTAGTCAACAAAGTTAAGCCAGTTCGTATTCTAAATCTTATAGTCATTTCTGTTTTATGATGATGCATCTATTGAGGAAAGTGATGACCTCTTCATGTGAAGTGTGTAAGTTTTGTGTATCAAAGCAATTTCCATCTGATTAACAGGTAGTTAAGCCCAAGCTTGCAAGACCGGGAAGGGTACCAGTAACAACATGTGCTTGGAGTCTTGATGGCAAATGTGTTGCTGGTGGTGTGGGAGATGGATCTATACAGGAAATGTATTGAGGGTTTTCAAATTTGGGTATTAGATATGATTTTACAATTTAGGAAGTATCGTTGTAAAACCCTAGAATTGTCCGCATTACAGGTTTGGAATCTTAAACCTGGATGGGGAAGCCGACCAGATTTGTATGTTGAAAAGGGCCATGAAGATGATATCACAGGTCTTAAGTTTTCTGCTGATGGGAACATTATTCTTTCAAGAAGCATGGATGCTACTCTCAAGGTGAGCCCATTTCCTGTAAACAGTTTCTTTTCCAACTTAACAGGACTGCTTTCTCTTGATCTGCAATTTGTTTTCAAACAATTTTGAACTTATCCAGTGTCATCTGTCTTCAGGTTTGGGATCTACGAAAAATGAAAACTCCTCTTCGACTGTTTGAGGACCTCCCAAACAATTATGCTCAGACAAATGTGGCATTTAGTCCAGATGAAAGGCTAATTTTAACTGGGACCTCTGTTGAAAGAGATAGTGATGCTGGAAGCTTACTATGTTTTTATGACAAGCAAAAACTAGAATTGGTGTCAAGAATTGGTATGTCTCCAACGCATAGCGTTATACGTTGTGCTTGGCATCCACGACTTAATCAGGTCAGCTTTCATCATCCACCTATCCATGTTTGTTGCCAATGGCTACGTCT
>FTS2
ATACATAGTAAACTTTATTGCTAAACAAATTTGTGTGAAATTCAAGCAGTGATTCTTCTAGTGTTTATCTTGCTGAAGAAACTGCATATATTCAGTGCTGTTAGCTGTATGTTATTGAACACTTGATATTACTGCTCTCTGCTACCATTTAATTTGTTTTCTTTGACTGTGCACAGATTGTTTCAGCCCTAGCTGTAGACCACACCGGATCAAGGGTTCTTACTGGTAGCTATGACTATTCTGTTCGCATGTATGACTTTCAAGGTATGACTTCTCAGCTGAGGTCATTTAGACAGCTAGAACCATTTGAAGGTCATCAAGTTCGCAGTCTGAGTTTTAGTCCAACATCTGACCGTTTTTTGTGTGCTACTGGATCGGCCCAAGCGAAGGTGCTTGCTCTTAACGTGTTTTTTCATTACTTGATTCAGTAAAATTTTCGAAGGAAGATGGCATCTGAATTCTTTTGGAATTATCTTCTGAAAA---------GTTTGTTTCAGTGTGCAACTAAGGCGA-TTTCCATTTATTTGTTCAGATTTATGACCGAGATGGTCTTACCTTAGGAGAGTTTGTTAAAGGTGACATGTATCTGCGTGACCTTAAGAATACAAAGGGACATATATCAGGTTTGACATGTGGTGAATGGCACCCTAAAGAAAAGCAAACGGTTTTAACATCCTCAGAGGATGGGTCTCTTCGTATTTGGGATGTGAATGATTTTAAAAGTCAGAAACAGGTCTGT-ATATCTTTTATGTGCACCTTGTTCAGATATTTCTGTTCTGTTAGCCATGTCATTTGATTTTTAATTCTTGATGTTTGTGCATGTTTTGGATGGAAATGCCATAAGTTAAGATCATTGCATTTGTGTTCTATGAAAATCACTAGTCAACAAAGTTAAGCCAGTTCATATTCTAAATCTTATAGTCATTTCTGTTTTATGATGATGCATCTATTGAGGAAATTGATGACCTCTTCATGTGAAGTGTGTAAGTTTTGTGTATCAAAGCAATTTCCATCTGATTAACAGGTAGTTAAGCCCAAGCTTGCAAGACCGGGAAGGGTACCAGTAACAACATGTGCTTGGAGTCTTGATGGCAAATGTGTTGCTGGTGGTGTGGGAGATGGATCTATACAGGAAATGTATTGAGGGTTTTCAAATTTGGGTATTAGATATGATTTTACAATTTAGGAAGTATCGTTGTAAAACCCTAGAATTGTCCGCATTACAGGTTTGGAATCTTAAACCTGGATGGGGAAGCCGACCAGATTTGTATGTTGAAAAGGGCCATGAAGATGATATCACAGGTCTTAAGTTTTCTGCTGATGGGAACATTATTCTTTCAAGAAGCATGGATGCTACTCTCAAGGTGAGCCCATTTCCTGTAAACAGTTTCTTTTCCAACTTAACAGGACTGCTTTCTCTTGATCTGCAATTTGTTTTCAAACAATTTTGAACTTATCCAGTGTCATCTGTCTTCAGGTTTGGGATCTACGAAAAATGAAAACTCCTCTTCGACTGTTTGAGGACCTCCCAAACAATTATGCTCAGACAAATGTGGCATTTAGTCCAGATGAAAGGCTAATTTTAACTGGGACCTCTGTTGAAAGAGATAGTGATGCTGGAAGCTTACTATGTTTTTATGACAAGCAAAAACTAGAATTGGTGTCAAGAATTGGTATGTCTCCGACGCATAGCGTTATACGTTGTGCTTGGCATCCACGACTTAATCAGGTCAGCTTTCATCATCCACCTATCCATGTTTGTTGCCAATGGCTACGTCT
>GG1
-------------------------------------------------------------------------------------------------------------------------------------------------------------------------------------------------------------------------------------------------------------------------------------------------------------------------------------CAGTCTAAGCTAAAGTCCAGCTACTGATCACTTTTTGTATGTAACTAGATCATCCCAAACAAAGAT------------------------------------------------------------------------------------------------------------------------------------------------------TTATAACCATGATGGTCTCACCTTAGGAGAGTTTTCCAAAGGTGACATGTATTTGTATGACCTGAAGAATAACAAGGGGCACAAATCAGGTCTATCGTGTGGGGAATGACACCCTAGAGAGAAGCAAACTATTTTGACTTCCTCGAAGGATGGTTCCCTTAGAATTTGGGATGTAAATGACTTTAAAAGTTAGAATCAGGTAGTTAAACCCAAACTTGTAAGATTTGGAAGAGTATTAGTGATAACATATGCATGGGGTCATGATAAGAAATTGTTGCAGGTGGTGTTG---GGGATGGATCTATATAGGTGTG---GAATTTGAAACCAAGGTGGGGAAGCATACTTGATGTATATGTTGAAAGGGTCCATGAGGATGA------------------------------------------------------------------------------------------------------------------------------------------------------------------------------------------------------------------------------------------------------------------------------------------TATTAAGAGCACATTC------------------------------------------------------TTATATGTTGAAAGGGGACATGAGGATGATATCA-----------------------------------------AGAAGCATTGATGCTACACTCAAAGT-----------------------------------------------------------------------------------------------------------------TTGGGATTTACACAAAATAAAATATGCACTATAATTGTTCAAGGACCTCCCAAACAATTATGCCCAAGCTAATGCAATACTCAGTCCTAATGAGCGATTGATATTTACTGGAACTTCTATTAAAAGAGATATTGGT--------------------------------------------------------------------------------------------------------------------------------------------------------------ATCCTT
>HB41
ATACATATAAAACTTTATTGCTAAACAAATTGTGAGAATGTTTAAAGAGTTCGTGTATATTGGACGCTTAATATGGAGAAACTACATATTTTCAGTGACATTAATTGCGTGTTATTGGACGCTTAATATTATTGATTTCTGCTAACGTTTAATTTGTTTCCTTTGATTCTGCACAGATTGTTTCAGCCTTAGCTGTAGACCACACAGGATCAAGGGTTCTTAGTGGTAGCTATGACTATTCTGTTCGCATGTATGATTTTCAAGGAATGACTTCTCAGCTGAGGTCATTTAGACAGCTAGAACCATTTGAAGGTCATCAGGTTCGCAGTCTAAGTTGGAGTCCAACATCTGACCGGTTTTTGTGTGTTACTGGATCGGCCCAAGCAAAGGTGCTTACGCTTACCTTATTCTTTCATTACTTGATTCAGTAAACTTTTCAAAGGAAGATGGTGTCTGATTTCTTTTGGAATTATCTTCTAAAAACTCGTGGGTGCTTGTTTCAGTGTGGAACTAATGAAATTTCCATTTTATTTGTTCAGATTTATGACCGTGATGGCCTTACCTTAGGAGAGTTTGTTAAAGGTGACATGTATCTGCGTGATCTTAAGAATACGAAGGGGCATATATCAGGTCTGACATGTGGTGAATGGCACCCTAAAGAAAAGCAAACGGTTTTAACATCCTCAGAAGATGGATCCCTTCGTATTTGGGATGTGAATGATTTTAAAAGCCAGAAGCAGGTCTTT-ATATCTTTTCTGTGCACCTTGTTCAGATATTTCTACTCTGTTACACACGTCATTCGATTTTTAATTCTTGATGTTTGTGCATGTTTTGGATTGAATTGCCATAA-------------------GAGGTAATGAAAGTTACTAGTTTATATCATATTATATATTTCTGTTTTACG----AGGATG--------------------CATCTATTGAGGAAACTGATGAGCTTTTCATGAGATGGGCATGAGTTTTGTGTATCAAAGCAATTTCTATCCGATTTTCAGGTAGTTAAGCCCAAGCTTGCAAGACCTGGAAGAGTACCGGTAACGACATGTGCTTGGAGTTCTGACGGTAAATGTGTTGCTGGTGGTGTAGGAGATGGATCTATACAGGAAATGTATTTTGGGGTTTTTAATTCAGGTATTAAAGATAATTTTAGAATTTAGGAAGTAT--TTAATAGACCCTAGAATTCTCCATATTACAGGTTTGGAATCTTAAACCTGGATGGGGAAGTAGACCAGATTTGTATGTTGAAAAGGGCCATGAAGATGATATCACAGATCTCAAGTTTTCTGCTGATGGGGACATCCTCCTTTCAAGAAGCACAGATGCTACTCTTAAGGTGATTCTTTCCTTTTTAAACATTTTCTTTTCCAACCTGCCAGGACTGCTTTCTCTTGATCTGCAATTTGTTTTCATACTATTTTGAACTTATTCAATGTCATTTGCCTTCAGGTTTGGGATCTACGAAAAATGAAAACTCCTGTTCGAGTATTTGAGGACCTGCCAAACAATTATGCTCAGACGAATGTGGCATTTAGTCCAGATGAGAGGCTAATATTTACTGGGACCTCTGTTGAAAGAGACAGCGATTCTGGAAGCTTATTATGTTTTTATGACAAGCAGAAACTAGAATTGGTGTCAAGAATCGGTATGTCTCCAACACATAGTGTTATACGTTGTGCTTGGCATCCACGACTTAATCAGGTCAGTTTTTGTCGACCACCTACCCATGTTTGTTGCCAATGGCTGCTTAT
>JO20
ATTGTTA-GGAAACTCACATCCACAGAAATTGCGAGAGAATGCAAGCATGGATTCTTCCATTAGATACATTTTAGAAGTGCAACTTCATTTTTCTGTATTTTGATTTGAAT-----------GTTTTTTCCTCTCTGCTTGCTAACATTTGATTTCT-GTTTCCATCTTTGCACAGATTGTTTCAGCTTTGGCTGTAGACCACACAGGTTCAAGAGTTCTTACAGGTAGCTATGACTATTCTGTTCGTATGTATGATTTTCAAGGTATGACTTCTCAGCTGAGGTCATTTAGACAGCTAGAACCATTTGAAGGGCATCAAGTTCGCAGTCTAAGTTGGAGTCCAACTTCAGATCGATTTTTGTGTGTAACTGGATCTGCCCAAGCAAAGGTGCTTGATCCTGCATTGTTCGTTTATTATTTGACAGACGTGCAGTTA-TTGAAGGAGTAAAATTTTATT-----TGCTATTTGCTTCTTGAAATTTACTGGTGTTTGATTATGTATGAA-CTAAGGCATTTTCAATTTA-TTTGTTCAGATTTATGACCGTGATGGCCTTACCTTAGGAGAATTTGTTAAAGGAGACATGTATTTGCGTGACCTTAAGAATACAAAGGGGCATATAACAGGTCTGACATGTGGTCAATGGCATCCTAAAGAAAAGGAAATGATTTTGACATCCTCAGAGGATGGTTCCCTTCGTATTTGGGATGTAAATGATTTTAAAAGTCAGAAGCAGGTTGTTATGTCTTCTTCTCTACATTTAGTTTAGTTGTTTCTGTTTTTTTATACATGAAAATCACCACAGGGCATTGTTTAAGTTCCTTCATTCCTAGATATACCATTAAATTATC---AAGCCGTGTCTTTGCAGTCCAGATTTAATTAAGAGAGGGTTTTGAAGTTTTTAATTTATATCTTTTAATAAGG-ATGCTTCTATTAAATGATGCATCCGTAGAGCAAACTGTTATGAGCATTGAGATATGAGAATATTTGTGGTGTAACATAGCGATTTTTCTTTGTGGTTTAGGTAGTTAAGCCCAAGCTTGCAAGGCCTGGAAGAGTACCAGTGACAACATGTGCTTGGGGCTTAAATGGGAAATGTATTGCTGGTGGTGTTGGAGATGGATCCATACAGGTTTTTTAGATCGGACTTTCAGGTTTTGTTGCTCCCAATGATTTTAGATAATCCAAAAGAATCTTGTAAGATACCGCGATTGTCCTCATTACAGGTGTGGAATGTCAAGTCAGGATGGGGAAGCAGATCGGATCTGTACGTTGATAAGGGACATGAAGATGATATCACAGATCTCAAGTTTTCTTTCGATGGGAACACCCTTCTCTCTAGAAGTACTGATGCCACTCTTAAGGTAAATTGGTTCTTTCTCATGTGCTTTGCTATGTGCCAGATAGGACTGGGTTTTCTTTATCTGCAATTTATTTTTGCACTTTATTAAATATATAAAATGCTGTTTTTTCTTAGGTTTGGGATCTCCGGAAGATGAGAACTCCACTGCAAGTATTCAAGGACCTTCCAAACAACTATGCTCAAACAAATGTGGAATTTAGTCCAGACGAGCGTTTAATATTTACAGGAACTTCCATAGAAAGAGACAGTGATTGTGGAAGCTTATTATGCTTCTACGATAAGCAAAAACTAGAATTGGTTTCAAGGATTGGCGTGTCTCCGACACATAGTGTTATACGTTGTGCTTGGCATCCACGTCTTAATCAGGCAAGTGTTCATGATTTAGTTATCCATGTTTCATTCTTATGGCTAGTTGT
>JU21
ATTTTTA-GGAAACTCACGTCCACAGAAATTGCGAGAGAATGCAAGCATGGATTCTTCCATTAGATACATTTTAGAAGTGCAACTTCATGTTTCTGTATTTTGATTTGAAT-----------GTTTTTTCCTCTCTGCTTGCTAACATTTGATTTCT-GTTTCCATCTTTGCACAGATTGTTTCAGCTTTGGCTGTAGACCACACAGGTTCAAGAGTTCTTACAGGTAGCTATGACTATTCTGTTCGTATGTATGATTTTCAAGGTATGACTTCTCAGCTGAGGTCATTTAGACAGCTAGAACCATTTGAAGGGCATCAAGTTCGCAGTCTAAGTTGGAGTCCAACTTCAGATCGATTTTTGTGTGTAACTGGGTCTGCCCAAGCAAAGGTGCTTGATCCTGCATTGTTCGTTTATTATTTGACAGATGTGCAGTTA-TTGAAGGAGTAAAATTTTATT-----TGCTATTTGCTTCTTGAAATTTACTGGTGTTTGATTATGTATGAA-CTAAGGCATTTTCAATTTA-TTTGTTCAGATTTATGACCGTGATGGCCTTACCTTAGGAGAATTTGTTAAAGGAGACATGTATTTGCGTGACCTTAAGAATACAAAGGGGCATATAACAGGTCTGACATGTGGTCAATGGCATCCTAAAGAAAAGGAAATGATTTTGACATCCTCAGAGGATGGTTCCCTTCGCATTTGGGATGTAAATGATTTTAAAAGTCAGAAGCAGGTTGTTATGTCTTCTTCTCTACATTTAGTTTAGTTGTTTCTGTTTTTTTATACATGAAAATCACCACAGGGCATTGTTTAAGTTCCTTCATTCCTAGATATACCATTAAATTATC---AATCCGTTTCTTTGCAGTCCAGATTTAATTAAGAGAGGGTTTTGAAGTTTTTAATTTATATCTTTTAATAAGG-ACGCTTCTATTAAATGATGCATCCGTAGAGCAAACTGTTATGAGCATTGAGATATGAGAATATTTGTGGTGTAACATAGCGATTTTTCTTTGTGGTTTAGGTAGTTAAGCCCAAGCTTGCAAGACCTGGAAGAGTAGCAGTGACAACATGTGCTTGGGGCTTAAATGGGAAATGTATTGCTGGTGGTGTTGGAGATGGATCCATACAGGTTTTTTCGATCGGACTTTCAGGTTTTGTTGCTCCCAATGATTTTAGATAATCCAAAAGAATCTTGTAAGATACCGTGATTGTCCTCATTGCAGGTGTGGAATGTCAAGTCAGGATGGGGAAGCAGACCGGATCTGTACGTTGATAAGGGACATGAAGATGATATCACAGATCTCAAGTTTTCTTTCGATGGGAACACCCTTCTCTCTAGAAGTACTGATGCCACTCTTAAGGTAAATTGGTTCTTTCTCACGTGCTTTGCTATGTGCCAGATAGGACTGGGTTTTCTTTATCTGCAATTTATTTTTGCACTTTATTAAATATATAAAATGCTGTTTTTTCTTAGGTTTGGGATCTCCGGAAGATGAGAACTCCACTGCAAGTATTCAAGGATCTTCCAAACAACTATGCTCAAACAAATGTGGAATTTAGTCCAGACGAGCGGTTAATATTTACAGGAACTTCCATAGAAAGAGACAGTGATTGTGGAAGCTTATTATGCTTCTACGATAAGCAAAAACTAGAATTGGTTTCAAGGATTGGCGTGTCTCCGACACATAGTGTTATACGTTGTGCTTGGCATCCACGTCTTAATCAGGCAAATGTTCATGATTTAGTTATCCATGTTTCATTCTTATGGCTAGTTGT
>KE1
------------ATTAAATTGCATTTTCTACCTTGGAGAATGTGTGTATTCTTCTCATTGGCCAATATTACAAGTACAGAGTTTTTTGTGAAGATTGTGTAAAGAACCTTACTTGTCATCGGAAAGTCATGGTCTAGAGATGTTGAGTACATTACCTACATTGGAACTGGGTGCAGGTTGTTTCAGCCTTGGCTATTGACCACACAGGATCACGGGTTCTTACAGGTAGCTATGACTACTCTGTTCGTATGTATGATTTTCAAGGTATGACTTCCCAGCTTAAGTCATTCAGACAGCTAGAACCATCTGAAGGTCATCAAGTTCGTAGTTTAAGCTGGAGTCCAACTTCTGATCGATTTTTGTGTGTAACTGGATCAGCCCAGGCAAAGGTATTTTATTCTGATATTTTGT-TTTTTACTTCATAGTTCTTTTAATGAACAGGAGTTTTAACTTTTAAATATTTTACAACTATCTTCTAAAACCTTATGGACAGGTGTTTCAGTTTGAAACTAATGCAGTTTTAATTTTATTGATGCAGATTTATGATCGCGATGGCCTCACTTTAGGAGAGTTTGTTAAAGGTGACATGTATTTGCGCGACCTTAAGAATACAAAGGGGCATATATCAGGCCTGACATGTGGAGAATGGCACCCTAAGGAGAAACAAACAATATTGACATCCTCGGAGGATGGTTCCCTTCGTATTTGGGATGTCAATGACTTTAAAAGTCAGAAGCAGGTCTGAATGTCTTTCACTGTGCAGCTTTTT-GAATTTTGTTGTTTCCTAAGAATTCTCATTTTAACTTTTACTTC---ATTGCTAATTAA---TAAAGTATTCCTTCCTTCCGGTAGCACATTTCA---------------------------------------------------------------------------------------------------------------------------------------------------------------------------------------------------------------------------------------------------------------------------------------------------------------------------------------------------------------------------------------------------------------------------------------------------------------------------------------------------------------------------------------------------------------------------------------------------------------------------------------------------------------------------------------------------------------------------------------------------------------------------------------------------------------------------------------------------------------------------------------------------------------------------------------------------------
>LF2
------------------------------------------------------------ATA-----------------TATTCAGTGATTCAGTACTGTTAGTTGCATGCTACAGCACACTTAATATTATTGCTTTCTGCTAACATTTAATTTGTTTTCTTTGACTGTGCATAGATTGTTTCAGCCTTAGCTGTAGACCACACAGGATCAAGGGTTCTTAGTGGTAGCTATGACTATTCTGTTCGCATGTATGATTTTCAAGGTATGACTTCTCAGCTGAGGTCATTTAGACAGCTAGAACCATTTGAAGGTCATCAGGTACGCAGTCTCAGTTGGAGTCCAACATCTGACCGTTTTCTGTGTGTAACTGGATCTGCCCAAGCAAAGGTGCTTACTCTTACCTTATGCATTCATTACTTGATTCAGTAAATTGTTTAAAAGAAGACGGCATCTGATTTCTTTCAGAGTTATCTTCTGAAAACTTGTGGGTGCTTGTTTCAGTGTGGAACTAAGGGAA-TTTCATTTTATTTGTTCAGATTTATGACCGTGATGGCCTTACCTTAGGAGAGTTTGTTAAAGGTGACATGTATATACGTGACCTTAAGAATACAAAGGGGCATATTTCGGGTCTGACATGTGGTGAATGGCATCCTAAAGAAAAGCAAACGATTTTAACATCCTCAGAAGATGGGTCCCTTCGTATTTGGGATGTGAATGATTTTAAAGGCCAGAAGCAGGTCTTT-GTATCTTTTCTGTGCACCTTGTTCGGATGTTTTTGTTCTGTTAGACATGTCATTTGTTTTGTAACTCTTGATGTTTGTGCATGTTTTGGATTGAATTACCATAATTTAAGATCAGTGCATTTGTGCCCTGTGAAAATCACTAGAGGACAGAGTGAAGCCAGTTCATATTCTAAATCTTATAGTC----------------------------------------------------------------------------------------------------------------------------------------------------------------------------------------------------------------------------------------------------------------------------------------------------------------------------------------------------------------------------------------------------------------------------------------------------------------TTTTCA-------AAG--------------------------------------------------------------------------------------------------------------------------------------------------------------------------------------------------------------------------------------------------------------------------------------------------------------------------------------------------------------------------------------------------------
>MC0
ATAGATATTAAATTTTGTTGCCAAACCAATTGTGAGAAAGTTCAAGCAGTGATGCTTCTAATGTATAGCTTGCTGGAGAAACTGCATATATTCAGTGATATTAGTTGCACTTTATTGAACATGTAATATTATTGCTTTCGTCTAACATTTGATTTGTTTTCATTGACTCTGCATAGATTGTTTCAGCCTTAGCTGTAGACCACACAGGATCAAGGGTTCTCAGTGGTAGCTATGACTATTCTCTCCGCATGTATGATTTTCAAGGTATGACTTCTCAGCTGAAGTCATTTAGACAGTTGGAACCATTTGAAGGTCATCAGGTTCGTAGTCTAAGTTGGAGTCCGACATCTGACCGTTTTTTGTGTGTAACTGGATCGGCCCAAGCAAAGGTGCTTACTCTTACCTTATGCTTTCATTACTTGATTCAGTAAAATTTTCAAAGGAAGATGGTGTCTCTTTTCTTTTGGAATTATCTTTTGAAAACCTGTGGTTGTTTGTTTCAGTGTTGAACTAACGCTCTTTCCATTTTATTTGTTCAGATTTATGACCGTGATGGCCTTACCTTAGGAGAGTTTGTTAAAGGTGACATGTATCTGCGTGACCTTAAGAACACGAAGGGGCATATATCAGGTCTGACATGTGGTGAATGGCACCCTAAGGAAAAGCAAACGGTTTTAACATCCTCAGAGGATGGGTCCCTTCGTATTTGGGATGTGAATGATTTTAAAAGCCAGAAGCAGGTCTTT-ATATCTTTGATGTACTCCTTGTTCAGATATTTCTGTTCTGTTAGACATGTCATTTGATT---AATTCTTGATATTTGTGCATGTTTTGGATTGAATTGCTATAAGTTAAGATCAATGCCTTTGTGCTGTGTGAAAATC---AGAGGACAGACTTAATCCAGTGCATATTCTAAATCTTATTGTCATTTATGTTTAATGAGGACGCATCTATTGACAAAACTGATGAGCTTTTCATGAGATGGACATGAGTTTTCTATATCAAAGCAATTTCAATCTGATTTTCAGGTAGTTAAGCCCAAACTTACAAGACCTGGTAGAGTACCAGTAACGACATGTGCTTGGAGTCTTGATGGTAAATGTGTTGCTGGTGGTGTGGGAGATGGATCTATACAGGAAATGTATTTTGGGTTATTAAATTCAGGTATTAAAAATGATTTCATAATTTAGGAAATGTCGCTGTAAGACCCTAGAATTGTCCACATTACAGGTTTGGAATCTTAAACCTGGGTGGGGAAGCAGGCCGGATTTTTATGTTGAAAAGGGCCATGAAGATGAAATCACAGGTCTCAAGTTTTCTGCTGATGGGAACATCCTTCTTTCAAGAAGCACGGATGCTACTCTCAAGGTGAGTCTGTTCTTTTAAAACATTTTCTTTTCCAAAGTGATAGGATTGCTTTCTCTTAGTATGCAATTATTTTTTGTACAGTTTTGAACTTATACAATGTTATCTGCCTTCAGGTTTGGGACCTACGAAAAATGAAAACTCCTCTCCGAATATTCGAGGACCTCCCAAACAATTATGCTCAGACGAATGTGGCATTTAGTCCAGATGAGAGGCTAATATTTACTGGGACCTCTGTTGAAAGAGAGAGCGATTCTGGAAGCTTACTATGTTTTTATGACAAGCAAAAACTAGAATTGGTGTCAAGAATTGGCGTGTCTCCGACGCATAGTGTTGTACGTTGTGCTTGGCATCCACGACTTAATCAGGTCAGTTTTTGGCATTCACCTACCCATGTTTGTTGCCAATGGATACTTAT
>MT0
ATACTTATTAAACTCTATTGCTAAACATATTTGTGTTAAATTGAAGCTGTGATTCTTCTAGTGTAT-GCTTGTTGGAGAAACTGCATAGATTCAGTTCTGTTAGTTGTATGTTATTGAACACTAAATATTATTGCTTTCTGCTACCATTTAATTTGTTTTCTTTGACTGTAAACAGATTGTTTCAACCTTAGCTGTAGACCACACGGGATCAAGGGTTCTTAGTGGTAGCTATGACTATTCTGTTCGCATGTATGACTTTCAAGGTATGACTTCTCAGCTGAAGTCATTTAGACAGCTAGAACCATTTGAAGGTCATCAAGTTCGCAGTCTAAGTTGGAGTCCAACATCTGACCGTTTTTTGTGTGCAACTGGATCGGCTCAAGCGAAGGTGCTTGCTTTTACCTTATTCTTTCATTACTTGATTATGTAAAATTTTGAAAGGAAGATGGCATCTGATTTCGTTTGGAATTATCTTCTCAAAACTTGTGGGTGCTTGTTTCAGTGTGGAACTAAGGCAA-TTTCCGTTTATTTGTTCAGATTTATGATCGAGATGGTCTTACGTTAGGAGAGTTTGTTAAAGGTGACATGTATTTGCGTGACCTTAAGAATACAAAGGGACATATATCAGGTCTGACATGTGGTGAATGGCACCCTAAAGAAAAGCAAACTGTTTTAACATCCTCAGAGGATGGGTCCCTTCGTATTTGGGATGTGAATGATTTTAAAAGTCAGAAACAGGTCTGT-ATATCTTCTCTGTGCATCTTGTTCAGATATTTGTGTTCTGTTAGACATTTCATTTGATTTTTAATTCTTGATGTTTGTCCATGTTTTGGATGGAATTGGCATAAGCTAAGATCATTGCATTTGTGCCGTGTGAAAATCACTAGAGAACAGAGTTAAGCCAGTTCATATTATAAATCTTATAGTCATTTCTGTTTTATGATGATGTGGCTATTGAGGTTACTGATGACCTCTTCATGAGATGGGTATAAGTTTTGTGTATCAATACAATTTCCATCTGATTAACAGGTAGTTAAGCCCAAGCTTGCAAGACCTGGAAGAGTACCAGTAACGACATGTGCTTGGAGTATCGATGGTACATGTGTTGCTGGTGGTGTGGGAGATGGATCTATACAGGAAATGTATCGAGGGTTTTCAAATTCAGTTACTAAAGATGACTTCACAATT----------CGTTTTAAGACCCTAAAAATGGCCGCATTACAGCTTTGGAATCTTAAACCTGGATGGGGAAGCAGACCAGATTTGTATGTTGAAAAGGGCCATGAAGATGAAATCACAGATCTCAAGTTTTCTGCTGATGGGAACATTTTTCTTTCAAGAAGCATGGATGCTACTCTCAAGGTGAGTCTCTTTCTTGAAAACAGTTTCTTTTTCAACCTGACAGGACTGCTTTCTCTTGGTCTGCAATTTGTTTACATACAATTTTGAACTTATCCAGTGTCATCTGTCTTCAGGTTTGGGATCTACGAAAAATGAAAACTCCTCTTCGAGTATTCGAGGACCTCCCAAACAATTATGCTCAGACAAATGTGGCGTTTAGTCCAGATGAAAGGCTAATATTTACTGGGACCTCTGTTGAAAGAGAGAGCGATTCTGGGAGCTTACTATGTTTTTATGACAAGCAAAAACTAGAATTGGTGTCAAGAATTGGTATGTCTCCGACGCATAGTGTTGTACATTGTGCTTGGCATCCACGACTTAATCAGGTCAGTTTTCATCATCCACCTATCCATGTTTGTTGCCAATGGCTACTTCT
>PA42
TACATAGTTAAACTTTATTGCTAAACAAATTCTGAGAAATTTCAAGCAGTGATTCTTCTAATGTATAGCTTGCTGGAGAAACTGCATATATTCAGTG---------------ATTGAGTGCCATAATATTATTGCTTTCTGCTAACATTTAATTTGTTTTCTTTGACTCTGCGCAGATTGTTTCAGCCTTAGCTGTAGACCACACAGGATCAAGGGTTCTTAGTGGTAGCTATGACTATTTTGTTCGCATGTATGATTTTCAAGGTATGACTTCTCAGCTAAGGTCATTTAGACAGCTAGAACCCTTTGAAGGTCACCAGGTACGCAGTCTAAGTTGGAGTCCAACATCTGACCGTTTTTTGTGTGTAACTGGATCGGCCCAAGCAAAGGTGCTTACTCTTAACTTATGCTTTCATTATTGGATTCAGTAAGACTTTCAACCAAAGATGGCATCTGATTTCTTTTGGAACTATCTTCTGAAAACTTGTGGGTGCTTGTTTCATTGTGGAACTAAGGCAATTTCCATTTTATTTGTTCAGATTTATGATCGCGATGGCCTTACCTTAGGAGAGTTTGTTAAAGGTGACATGTATCTGCGTGACCTTAAGAATACAAAAGGGCATATATCAGGTCTGACGTGTGGTGAATGGCACCCTAAAGAAAAGCAAACGGTTTTAACATCCTCAGAGGATGGGTCCCTTCGTATTTGGGATGTGAACGATTTTAAAAGCCAGAAGCAGGTCTTT-ATATCTTTTCTGTGCACATTGTTCAGATATTCCTGTTCTGTTAGACATGTCATTTGATTTTTAATTCTTGATGTTTGTGCATGTTTTGGATTGAATTGCCATAAGTTACTATTAATGCATTTGTGCCATATGAAAATCACCAGAGGCCAGAGTGAAGCCGGTTCATATTCTAAATCAAAAAGTTATTTCTGTTTTATGAGGAAGCATATTTTGAGGAAACTGATGAGCTTTTCATGAGATGGGCATGAGTTTTGTGTATCAAAGCAATTTCTATCCGATTTTCAGGTAGTTAAGCCCAAGCTTACAAGACCTGGAAGAGTACCAGTAACGACATGTGCTTGGAGTCTTGATGGTAAATGTGTTGCTGGTGGTGTGGGGGATGGATCTATACAGGAAATGTATTGTGGGTTTTTAAATTCAGGTATTAAAGATGATTTCATATTTTTGGAAGTATCATTGTAAGACCCTAGAATTGTCCACATTATAGGTTTGGAATCTTAAACCTGGATGGGGAAGTAGACCGGATTTGTATGTTGAAAAGGGCCATGAAGATGATATCACAGGTCTCAAGTTTTCTGCTGATGGGGAGATCCTTCTTTCAAGAAGCATGGATGCTACACTCAAGGTGACACTTTCC-TTTAAAACATTTTCTTTTCCAATCTGACAGGACTACTTTCTCTTGATCTGCAATTTGTTTTCATACAACTTTAAACTTATCCAATGCCATCTGCCTTCAGGTTTGGGATCTACGAAAAATGAAAACTCCTCTTCGAGTATTTGAGGACCTCCCAAACAATTATGCTCAGACAAATGTGGCATTTAGTCCAGATGAGAGGCTAATATTTACTGGGACCTCTGTTGAAAGAGAGAGCGATTGTGGAAGCTTACTATGTTTTTATGACAAACAAAAACTAGAGTTGGTGTCAAGAATTGGTATGTCTCCAACACATAGTGTTATACGTTGTGCTTGGCATCCACGACTTAATCAGGTCAGTTTTCATTGT--------------------CCAACGGCTGCTTAT
>PB33
CAATTTGTTTGCATTGAAATGTTTTCTCTACCTTGGTGAATGCGTATATTCTTCTGATTGCCCAATATTATAAGTACAA-TTTTTTTGTGAAGATTGTATAAAGATCCTTGT----AATCGGAAAGTTGTGGTCGAAAGGTGTAAAGTACTTGACCTGCATTGGAACTGGGTGCAGGTTGTTTCAGCCTTGGCTATTGACCACACAGGATCACGGGTTCTTACAGGTAGCTATGACTATTCTGTTCGTATGTATGATTTTCAAGGTATGACTTCTCAGCTGAAGTCATTTAGACAACTAGAACCAGCTGAAGGTCATCAAGTTCGTAGTTTAAGCTGGAGCCCAACTTCTGATCGATTTTTGTGTGTAACTGGATCAGCCCAGGCAAAGGTGTATTGCTCTAATATTTTTTTTCTTTATTTCATAATTTCTTTAACTGACAGGAGTTTTAACTTCTAAATCTTTTACAACTGTCTTCTAAAACTTTATGTGCAGACATTTTGATGTAAAACTAATGAAGTTTTTGTTTTATTGATGCAGATTTTTGATCGTGATGGCCTCACTTTAGGAGAGTTTGTCAAAGGTGACATGTATTTGCGTGACCTTAAGAATACGAAGGGGCATATATCAGGCCTGACATGTGGAGAATGGCACCCTAAGGAGAAGCAAACAATATTGACATGCTCAGAGGATGGTTCTCTTCGCATTTGGGATGTAAATGACTTTAATAGTCAGAAGCAGGTCTGAATGCATTTCACTGCCCAGCTTTTG-ACTTTTTCTCATTTCGTAAGAAATCTCACTTTAAATTGTACTCC---TTTTCTAATTAA---TGAAGTATTCCATCCATTACCACTCAAATTGTACTTAGATAAAACCCTAATCCACAAGGTACAAATCAAGGGCAACTGTTGGGATGGTCATGACTGTCAGTCTGTCACCTATCCTCTGCAGTTGAGGCCACTTCTC--------------CCAGCTCA------------------------AGGCAGGTATGTCTAGTAGGATTACT--------------------------------------------------------------------------------------------------------------------------------------------------------------------------------------------------------------------------------------------------------------------------------------------------------------------------------------------------------------------------------------------------------------------------------------------------------------------------------------------------------------------------------------------------------------------------------------------------------------------------------------------------------------------------------------------------------------------------------------------------------------------------
>PF1
ATATGTATAAAACTTTATTGCTAAACAAATTTGTGTGAAATTTAAGCAGTAATTCTTCTAGCGTATAGCTTGCTGGATAAACTGCATATATTCAGTGCTGTTAGTTGCATGTTATTGAACACTTAATATTATTGCTTTCTGCTAGCATTTAATTTATTTTCTTTGACTGTGCACAGATTGTTTCAGCCTTAGCTGTAGACCACACAGGATCAAGGGTTCTTAGTGGTAGCTATGACTATTCTGTTCGCATGTATGACTTTCAAGGTATGACTTCTCAGCTGAGGTCATTTAGACAGCTAGAACCATTTGAAGGTCATCAAGTTCGCAGTCTAAGTTGGAGTCCAACATCTGACCGTTTTTTGTGTGCAACTGGATCAGCCCAAGCAAAGGTGCTTGTTCTTACCTTATTTTTTCATTACTTGATTCGGTAAAATTTTCAAAGGAAGATGGCATCTGATTTCTTTTGGAATTATCTTCTGAAAACTTGTGGGTGCTTGTTTCAGTGTGGAACTAAGGCAATTTCCATTTTATTTGTTCAGATTTATGACCGAGATGGTCTTACCTTAGGAGAGTTTGTTAAAGGTGACATGTATCTGCGTGACCTTAAGAATACAAAGGGACATATATCAGGTCTGACGTGTGGTGAATGGCATCCTAAAGAAAAGCAAACGGTTTTAACATCCTCAGAGGATGGCTCCCTTCGTATTTGGGATGTGAATGATTTTAAAAGTCAGAAACAGGTCTGT-ATATATTTTCTGTGCTCCTTGTTCAGATATTCCTGTTCTGTTAGACATGTCATTTGATTTTTAATTCTTAATGTTTGTGCATGTTTTGGATGGAATTACCATATGTTAATATCATTGCATTTGTGCCGTGTGAAAATCACTAGAGAACAGAGTTAAGTCAGTTCATATTCTAAATCTTATAGTCATTTCTGTTTTATGATCATCCGTCTATTGAGGAAAGTGATGAGCTCTTCATGAGGTGGGTATAAGTTTTGTGTATCAAAAGAATTTCTATCTGATTTTCAGGTAGTTAAGCCCAAACTTGCAAGACCTGGAAGAGTACCAGTAACAACATGTGCTTGGAGTCTTGATGGTAAATGTGTTGCTGGTGGTGTGGGAGATGGATCTATACAGGAAACGTATTGAGGGTTTTCAAATTCAGGCATTAAAGATGATTTCACAATTTAGGAAGTATCGTTGTAAGACGCTATAATTGTCCGCATTACAGGTTTGGAATCTTAAACCTGGATGGGGAAGCAGACCAGATTTATATGTTGAAAAGGGCCATGAAGATGATATCACATGTCTCAAGTTTTCTGCTGATGGGAACATCTTTCTTTCAAGAAGCATGGATGCTACTCTCAAGGTGAGTCCCTTTCTTGAAAACAGTTTCTTTTCCAACCTGACAGGACTGCTTTATCTGAATTTGCAATTTGTTTTCATTCAATTTTGAACTTATCTAGTGTCTTCTGGCTTCAGGTTTGGGATTTACGAAAAATGAAAACTCCTCTTCGAGTATTTGAGGACCTGCCAAACAATTATGCTCAGACAAATGTGGCATTTAGTCCAGATGAGAGGCTAATATTTACTGGGACCTCTGTTGAAAGGGACAGCGATTCTGGAAGCTTACTATGCTTTTATGACAAGCAAAAGCTAGAATTGGTGTCAAGAATTGGTATGTCTCCAACACATAGTGTTATACGTTGTGCTTGGCATCCACGTCTTAATCAGGTCAGTTTTCATCATCCACCTATCCATGTCTGTTACCAGTGGCTTCTTTT
>PFM1
TACATATTTTAACTTTATTGCTAAACAAGTTGTGAGAAAGTTCAAGCAGTGATTCCTCTAGTGTATGGCTTTCTTGAGAAACTGCATATATTCAGTG---------------ATTGAATCCCATAATAATATTGCTTTCTGCTAACATTTAATTTGTTTTCTTTGACTCTGCACAGATTGTTTCAGCCTTAGCTGTAGACCACACAGGATCAAGGGTTCTTAGTGGTAGCTATGACTATTCTGTTCGCATGTATGATTTTCAAGGTATGACTTCTCAGCTGAGGTCATTTAGACAGCTAGAACCTTTTGAAGGTCACCAGGTACGCAGTCTAAGTTGGAGTCCAACATCTGACCGTTTTTTGTGTGTAACTGGATCGGCCCAAGCAAAGGTACTTACTCTTAACTTATGATTTTATTACTCAATTCAGTAAAACTTTCAACCAAAGATGGCATCTGATTTCTTTTGGAATTATCTTCTGAAAACATGCGGGTGCTTGTTTCAGTGTGGAACTAAGGCAATTTCCATTTTATTTGTTCAGATTTATGATCGTGATGGCCTTACCTTAGGAGAGTTTGTTAAAGGTGACATGTATCTGCGTGACCTTAAGAATACAAAAGGGCATATATCAGGTCTGACATGTGGTGAATGGCACCCTAAAGAAAAGCAAACGGTTTTAACATCCTCAGAGGATGGGTCCCTTCGTATTTGGGATGTGAATGATTTTAAAAGCCAGAAGCAGGTCTTT-ATATCTTTTCTGTGCACATTGTTCAGATATTTCTGTTCTGTTAGACATGTCATTTGATTTTTAAATCTTGATGTTTGTGCATGTTTTGGATTGAATTGCCATAAGTTAATATCAATGCATTTGTGCCATGTGAAAATCACCAGAGGACAGAGTTAAGCCAGTTCATATTCTAAATCAAAAAGTTATTTCTGTTTTATGAGCTTATATCTATTGAGGAAACTGATGAGCTTTTCATGGGATGGGCATGAG-ATTGTGTATCAAAGCAATTTCTATCCGATTTTCAGGTAGTTAAGCCCAAACTTACAAGACCTGGAAGAGTACCAGTAACGACATGTGCTTGGAATCTTGATGGTAAATGTGTTGCTGGTGGTGTGGGGGATGGATCTATACAGGAAATGTATTGTGGGTTTTTAAATTCAGGTATTAAGGATAATTTCATATTTTAGGAAGTATCATTGTAAGACCCTAGAATTGTCCACATTATAGGTTTGGAATCTTAAACCTGGGTGGGGAAGCAGACCGGATTTGTATGTTGAAAAGGGTCATGAAGATGATATCACAGGTCTCAAGTTTTCTGCTGATGGGGAGATTCTTCTTTCAAGAAGCATGGATGGTACACTCAAGGTGAGTCTTTTCTTTTAAAACATTTTCTTTTCCAATCTGACAGGACTACTTTCTCTTGATCTGCAATTCATTTTCAAACAATTTTAAACTTATCCAATGTCATCTGCCTTCAGGTTTGGGATCTACGAAAAATGAAAACTCCTCTTCGAGTATTTGAGGACCTCCCAAACAATTATGCTCAGACAAATGTGGCATTTAGTCCAGATGAGAGGCTAATATTTACTGGGACCTCTGTTGAGAGAGAGAGCGATTGTGGAAGCTTACTATGCTTTTATGACAAGCAAAAACTAGAATTGGTGTCAAGAATTGGTATGTCTCCAACACATAGTGTTATACGTTGTGCTTGGCATCCACGACTTAATCAGGTCAGTTTTCATTGTCCACCTACCCATGTTTGTTGCCAATGGCTGCTTAT
>PG28
---------------------------------------ATGTGTCTATGCTTCTGATTGGCCAATATTACAAGTACAG-TTTTTTTGTGAAGATTGTGTAAAGAACCTTGT----AATCGGAAAGTCAAGGTCAAAAGATGTAAAGTACATCACCTGCATTGGAACTGGGTGCAGGTTGTTTCAGCCTTGGCTATTGACCACACAGGATCACGTGTTCTTACAGGTAGCTATGACTACTCTGTTCGTATGTATGATTTTCAAGGTATGACTTCTCAGCTGAAGTCATTCAGACAACTAGAGCCATCTGAAGGTCATCAAGTTCGTAGTTTAAGCTGGAGTCCAACTTCTGATCGATTTTTGTGTGTAACTGGATCGGCCCAGGCAAAGGTGTTTTATTCTAATATTTTGTTTCTTTACTTCATGTTCTTTTAATCAACAGGAGTTATAATTTTTTAAATCTTTTACAACAATCTTCTAAAACCTTATGTGCA-GCGTTTCAATGTAAAACTAACACAGTTTTTGTTTTATTGATGCAGATTTATGATCGCGATGGCCTCACTTTAGGAGAGTTTGTTAAAGGTGACATGTATTTGCGTGACCTTAAGAATACAAAGGGGCATATAACAGGCCTGACATGTGGAGAATGGCACCCTAAGGAGAAGCAAACAATATTGACATCCTCGGAGGATGGTTCCCTTCGTATTTGGGATGTAAACAACTTTAATAGTCAGAAGGAGGTCTGAATGCCTTTCACTGCCCAGCTTTTG-ACTTTTTCTTGTTTCCTAATAAATCTCATTTTAACTTGTACTCC---TTTGCTAATTAA---TGATGTATTCCTTCCAACTGATTGCAAATTTCAAAGCAAAACTATTACGTATTCTTTTTCTTGATTTTAGTTGAATTCCCATAAGGCAAATCTCAACTTGCCCTGTACCTTGTGGAAGT--AGCTAGAGAACACTGTTTAAGACTTTAAGAAGAATTTTCTTAAGTTCCAAATCAAAGGAACTGCTAGTGGTAGCTAGCTTATTTTATTTTAATGATATTATATGTAGAGCAATGTCCTGAATTGAGCTTTTTAAAAACCTTTTGTACAGCTGTACGTCTTTTTGATGTATACTAAATTCTAACAAAGTTCTGGGTTTCAGGTCATTAAGCCTAAGCTTGCAAAATGCTTGTGCATGGTGGGAAATCAGTTCATCAAAGACTGGTTTTATGCATATTGCAGGTGTGGAATCTTAAATCAGGATGGGGAAGCAGACCAGATTTATATGTTGCCAAGGGACATGACGATGATATCACAGGTCTCCAGTTTTCTGCTGATGGAAATATCCTTCTGACCAGAAGCACCGATGAAACACTCAAAGTAATTATTGTTTCATTTCTGTT--------------------GCTGAGTGCTGTTCATTTTTTAGCTTGTCTTTTTTGATGCTTTTAGATATTAAATTCTATCTGTCTTCAGGTTTGGGATCTACGGAAGACTATTACTCCATTGCAAGTATTCAAGGATCTTCCAAACAACTATGCCCAAACTAATGTAGCATTTAGTCCAGATGAGAGGCTAATATATACAGGGACATCTGTTGAAAGGGATGGTAATTCTGGAGGCTTATTATGCTTCTATGATAGGCAAACACTAGAATTGGTATTAAGAATTGGTGTGTCCCCAGTGCACAGTGTTGTACGTTGTACTTGGCATCCGCGGCTTAATCAGGCAAGTATTCATGATTTATCTTTCAGTGTATTAACACCAAAATCATAAAG
>PH2
ATATGTATAAAACTTTATTGCTAAACAAATTTGTGTGAAATTTAAGCAGTAATTCTTCTAGCGTATAGCTTGCTGGATAAACTGCATATATTCAGTGCTGTTAGTTGCATGTTATTGAACACTTAATATTATTGCTTTCTGCTAGCATTTAATTTATTTTCTTTGACTGTGCACAGATTGTTTCAGCCTTAGCTGTAGACCACACAGGATCAAGGGTTCTTAGTGGTAGCTATGACTATTCTGTTCGCATGTATGACTTTCAAGGTATGACTTCTCAGCTGAGGTCATTTAGACAGCTAGAACCATTTGAAGGTCATCAAGTTCGCAGTCTAAGTTGGAGTCCAACATCTGACCGTTTTTTGTGTGCAACTGGATCAGCCCAAGCAAAGGTGCTTGTTCTTACCTTATTTTTTCATTACTTGATTCGGTCAAATTTTCAAAGGAAGATGGCATCTGATTTCTTTTGGAATTATCTTCTGAAAATTTGTGGGTGCTTGTTTCAGTGTGGAACTAAGGCAATTTCCATTTTATTTGTTCAGATTTATGACCGAGATGGTCTTACCTTAGGAGAGTTTGTTAAAGGTGACATGTATCTGCGTGACCTTAAGAATACAAAGGGACATATATCAGGTCTGACGTGTGGTGAATGGCATCCTAAAGAAAAGCAAACGGTTTTAACATCCTCAGAGGATGGCTCCCTTCGTATTTGGGATGTGAATGATTTTAAAAGTCAGAAACAGGTCTGT-ATATATTTTCTGTGCTCCTTGTTCAGATATTCCTGTTCTGTTAGACATGTCATTTGATTTTTAATTCTTAATGTTTGTGCATGTTTTGGATGGAATTGCCATATGTTAATATCATTGCATTTGTGCCGTGTGAAAATCACTAGAGAACAGAGTTAAGTCAGTTCATATTCTAAATCTTATAGTCATTTCTGTTTTATGATCATCCGTCTATTGAGGAAAGTGATGAGCTCTTCATGAGGTGGGTATAAGTTTTGTGTATCAAAAGAATTTCTATCTGATTTTCAGGTAGTTAAGCCCAAACTTGCAAGACCTGGAAGAGTACCAGTAACAACATGTGCTTGGAGTCTTGATGGTAAATGTGTTGCTGGTGGTGTGGGAGATGGATCTATACAGGAAACGTATTGAGGGTTTTCAAATTCAGGCATTAAAGATGATTTCACAATTTAGGAAGTATCGTTGTAAGACGCTATAATTGTCCGCATTACAGGTTTGGAATCTTAAACCTGGATGGGGAAGCAGACCAGATTTATATGTTGAAAAGGGCCATGAAGATGATATCACATGTCTCAAGTTTTCTGCTGATGGGAACATCTTTCTTTCAAGAAGCATGGATGCTACTCTCAAGGTGAGTCCCTTTCTTGAAAACAGTTTCTTTTCCAACCTGACAGGACTGCTTTATCTGAATTTGCAATTTGTTTTCATTCAATTTTGAACTTATCTAGTGTCTTCTGGCTTCAGGTTTGGGATTTACGAAAAATGAAAACTCCTCTTCGAGTATTTGAGGACCTGCCAAACAATTATGCTCAGACAAATGTGGCATTTAGTCCAGATGAGAGGCTAATATTTACTGGGACCTCTGTTGAAAGGGACAGCGATTCTGGAAGCTTACTATGCTTTTATGACAAGCAAAAGCTAGAATTGGTGTCAAGAATTGGTATGTCTCCAACACATAGTGTTATACGTTGTGCTTGGCATCCACGTCTTAATCAGGTCAGTTTTCATCATCCACCTATCCATGTCTGTTACCAGTGGCTTCTTTT
>PM29
----------------------------------------------------------------------------------------------------------------------------------------------------------------------------------------------------------------------------------------------------TCGTATGTATGATTTTCAAGGTATGACTTCTCAGCTAAAGTCATTCAGACAGCTAGAACCATCTGAAGGTCATCAAGTTCGTAGTTGAAGCTGGAGCCCAACTTCTGATCGATTTTTGTGTGTAACTGGATCAGCCCAGGCAAAGGTGTTTTACTCTGTTATTTTGT-TTCTTTATATATAGTTCTTTTAATGAACAGGAGTTTTAACTTTTGAATCTTTTACAACTATCTTCTGAAACCTGATGTGCAGGCATTTCAGTGTGAAACTAATGCAGTTTTTGTTTTATTGATGCAGATTTATGACCGTGATGGCCTCACTTTAGGAGAGTTTGTTAAAGGTGACATGTATTTGCGGGACCTTAAGAATACAAAGGGGCATATATCAGGTCTGACATGTGGAGAATGGCACCCTAAGGAGAAGCAAACAGTATTGACATCCTCGGAGGATGGTTCCCTTCGTATTTGGGATGTAAATGACTTTAAAAGTCAGAAGCAGGTCTGAATGCCTTTCACTGTGAAGATTTTTGACTTTTTATTGTTTCCTAAGAACTCTCATTTTAACATGTATTCC---TTTGCTAATTTA-------TTATTCCTTCTATCTGTCAACACATTTCAAAGCAAAACTATTACTTATTTGTTTTCTTGATTTTAATTGAATTCTCTTAAGGCAAAACTCAACATGTCCTTTAC------------------------------------------------------------------------------------------------------------------------------------------------------------------------------------------------------------------------------------------------------------------------------------------------------------------------------------------------------------------------------------------------------------------------------------------------------------------------------------------------------------------------------------------------------------------------------------------------------------------------------------------------------------------------------------------------------------------------------------------------------------------------------------------------------------------------------------------------------------------------------
>PS27
--------------------------------------------------------------------------------------------------------------------------------------------------------------------------------------------------------------------------------------------------------------------------------------------------------------------------------GTTCGTAGTTTAAGCTGGAGTCCAACTTCTGATCGATTTTTGTGTGTAACTGGATCGGCCCAGGCAAAGGTGTTTTATTCTAATATTTTGTTTCTTTACTTCATGTTCTTTTAATCAACAGGAGTTTTAACTTTTTAAATCTTTTACAACAATCTTCTAAAACCTTATGTGCA-GCGTTTCAATGTAAAACTAACACAATTTTTGTTTTATTGATGCAGATTTATGATCGCGATGGCCTCACTTTAGGAGAGTTTGTTAAAGGTGACATGTATTTGCGTGACCTTAAGAATACAAAGGGGCATATATCAGGCCTGACATGTGGAGAATGGCACCCTAAGGAGAAGCAAACAATATTGACATCCTCGGAGGATGGTTCCCTTCGTATTTGGGATGTAAACAACTTTAATAGTCAGAAGGAGGTCTGAATGCCTTTCACTGCCCAGCTTTTG-ACTTTTTCTTGTTTCCTAATAAATCTCATTTTAACTTGTACTCC---TTTGCTAATTAA---TGATGTATTCCTTCCAACTGATTGCAAATTTCAAAGCAAAACTATTACGTATTCTTTTTCTTGATTTTAGTTGAATTCCCATAAGGCAAATCTCAACTTGCCCTGTACCTTGTGGA----------------------------------------------------------------------------------------------------------------------------------------------------------------------------------------------------------------------------------------------------------------------------------------------------------------------------------------------------------------------------------------------------------------------------------------------------------------------------------------------------------------------------------------------------------------------------------------------------------------------------------------------------------------------------------------------------------------------------------------------------------------------------------------------------------------------------------------------------------------------
>PS30
--------------------------------------------------------------------------------ACTACATATATTCAATG---------------ATTGAGTCCCATAATATTATTGCTTTCTGCTAACATTTAATTT-TTTTCTTTGACTCTGCACAAATTGTTTCAGCCTTAGATATAGACCACCCAAGATCAAGGGTTGTTAGCAGTAGCTATGACTATTCTGTTCGCATGTATGATTTTCAAGGTATGACTT-TCAGCTGAGGTCATTTAGACAGCTAGAACCATTTGAAGGTCACCAAGTACGCAGTCTAAGTTGGTCTCCAACATTTGACATTTTTTTCTGTGCAATTGGATCAACCCAAGCAAAGGTGCTTACTCTTAACTTGTGATTTCATTACTTGATTCAGTAAAACTTTCAACAGAAGATGGCATATGATTTCTTTTGGAATTATCTTCTGAAAACTTGTGGGTGCTTGTTTCAGTGTAGAACTAAGGAAATTTACATTTTATTTGTTCAGATTTATGACCATGATGGCCTTACCTTAGGACAGTTTGTTAAAGGTGACATGTGTCTGCGTGACCTTAAGAATACAGAAGGGCATATATCAGGTCTGACATGTGGTGAATGGCACCATAAAGAAAAGCAAACAGTTTTAACATCTTCAAAGGATGGGTCCCTTCGTATTTGGGATGTGAATGATTTTAAAAACCAGAAGCAGGTCTTT-ACATCTTTTCTGTGCACATTGTTTAGATATTTCTGTTCTGTTAGACTTGTCATTTGATTTTTAATTCTTGATGTTTGTGAATGTTTTTGATTGAATTGCCATAAGTTAACATCAATCCATTTGTGCAGTGTGAAAATCACCAGAGGACAGAGTTAAGCGAGTTCATATTCTAAATCAAAAATTT----------------------------------------------------------------------------------------------------------------------------------------------------------------------------------------------------------------------------------------------------------------------------------------------------------------------------------------------------------------------------------------------------------------------------------------------------------------------------------------------------------------------------------------------------------------------------------------------------------------------------------------------------------------------------------------------------------------------------------------------------------------------------------------------------------------------------------------------------------------------------------------
>PSF43
---------------TATTGCTAAACAAATTTATGTGAAATTCAAGCAGTGATTCTTCTAGTGTATAGCTTGCTGAAGAAACTGAATATTTTCAGTGCTGTTATTTGCATGTTATTGAACACTTGATATTTCTGCTTTCTGCTACCATTTAATTTGTTTTCTTTGACTGTACACAGATTGTTTCAGCCTTAGCTGTAGACCACACGGGATCAAGGGTTCTTAGTGGTAGCTATGACTATTCTGTTCGCATGTATGACTTTCAAGGTATGACTTCTCAGATGAGGTCATTTAGACAGCTAGAACCATTTGAAGGTCATCAAGTTCGCAGTCTAAGTTTTAGTCCAACATCTGACCGTTTTTTGTGTGTTACTGGATCGGCCCAAGCAAAGGTGCTTGCTCTTAGCTTGTTCTTTCATTACTTGATTCAGTAAAAGTTTCAAAGGAGGTTGGCATCTGATTTCTTTTGGAATTATCTTCGGAAAACTTGTGGCTGCTTGTTTCAGTGTGGAACTAAGGCAA-TTTCCATTTAATTGTTCAGATTTATGACCGAGATGGTCTTACCTTAGGAGAGTTTGTTAAAGGTGACATGTATCTGCGTGACCTGAAGAATACAAAGGGACATATATCAGGTCTAACATGTGGTGAATGGCACCCTAAAGAAAAGCAAACGGTTTTAACATCCTCAGAGGATGGATCTCTTCGTATTTGGGATGTGAATGATTTTAAAAGTCAGAAACAGGTCTGT-ATATCTTTTATGTGCACCTTGTTCAGATATTTCTGTTCTGTTAGCTATGTCATTTGATTTTTAATTCTTGATGTTTG------TTTTGGATGGAATTGCCGTAAGTTAAGATCATTTCTTTTGTGCTGTGTGAAAATCACTAGTCAACAAAGTTAACCCAGTTCATATTCTAAAT-------------------------------------------------------------------------------------------------------------------------------------------------------------------------------------------------------------------------------------------------------------------------------------------------------------------------------------------------------------------------------------------------------------------------------------------------------------------------------------------------------------------------------------------------------------------------------------------------------------------------------------------------------------------------------------------------------------------------------------------------------------------------------------------------------------------------------------------------------------------------------------------------
>PTA0
GTAAGCATTGCACTATGTATGCAGGGGCAGATCAAGAGGGTTTAGCCATAGATCCCTTGAATCTGTACATTGCGAACATGATTGTTTAAATTTGTTCTTGTTAGTTGCATGTTATTGAACACTTAATATTATTGATTTCTGCTAACATTTAATTTGTTTTCTTTGACTCTGCATAGATTGTTTCAGCCTTAGCTATCGACCACACTGGATCAAGGGTTCTTAGTGGTAGCTATGACTATTCTGTTCGCATGTATGATTTTCAAGGTATGACTTCTCAGCTGAGGTCATTTAGACAGCTAGAACCATTTGAAGGTCATCAGGTTCGCAGTATAAGTTGGAGTCCAACATCTGACCGTTTTCTGTGTGTAACTGGATCGGCCCAAGCAAAGGTTCTTACTCTTATCTTATGCTTTCATTACTTGCTTCAATAGAATTTTCTAAGGAAGAAGGCGTCTTATTTCTTTTAGAATTATCTTCTGAAAATTGTCGGTGTTTTTTTTCAATGTGGAACTAAGGCAACTTCCATTTTATTTCTTCAGATTTATGACCGTGATGGCCTTACCTTAGGAGAGTTTGTTAAAGGTGACATGTATCTGCGTGACCTCAAGAATACAAAGGGGCATATATCAGGTCTGACATGTGGTGAATGGCACCCTAAAGAAAAGCAAACTGTTTTAACATCATCAGAGGATGGGTCCCTTCGTATTTGGGATGTGAATGATTTTAAAGGCCAGAAGCAGGTCTTTATATCTTTTCTGTGCACCTTGTGCGATGACTTTTTTTTCTGTTAGACATGTCATTTGATTTTTGATTATTGATGTTTGTGCATGTTTTGGATTGAACTGCCATAGTTTAAGATCAATGCATTTTTGTCGTGTGAAAATCACTATAGGACAGAGTTAAGCCAATTCATAATCTAAATCTGTTCAGC-----------------------------------------------------------------------------------TATATCAAGTGATGCCTTATAGTCCAG------------------------------------------------------------------------------------------------------------------------------------------------------------------------------------------------------------------------------------------------------------------------------------------------------------------------------------------------------------------------------------------------------------------------------------------------------------------------------------------------------------------------------------------------ATTTCACAAGAGGGAATGGAACTTCCTAGCTAACATCATA----------------------------------------------------------------------------------------------------------------------------------------------------------------------------------
>RC54
-----------ACTTTTTTGCTAAACAAATTTGTGAGAAATTCAAGCAGTGATTCTTCTAGTGTATAGCTTGCTGAAGAAACTGCGTATATTCAGTGCTGTTAGTTGCATGTTATTGAACACTTTATATTATTGCTTTCTGCTACCATTTAATTTGTTTTCTTTGACTGTGCACAGATTGTTTCAGCCTTAGCTGTAGACCACACAGGATCAAGGGTTCTTACTGGTAGCTATGACTATTCTGTTCGCATGTATGACTTTCAAGGTATGACTTCTCAGCTGAGGTCGTTTAGACAGCTAGAACCATTTGAAGGTCATCAAGTTCGCAGTCTAAGTTTTAGTCCAACATCTGACCGTTTTTTGTGTGCTACTGGATCGGCCCAAGCGAAGGTTCCTGCTCTTATCTTGTCCTTTCATTACTTGATTCAATAAATTTTTCAAAGGAAGATGGCATCTGATTTCTTTTGGAATTATCTTCTGAAAACTTGTGGGTGCTTGTTTCAGTGTGGAACTAAGGCAA-TTTCCATTTATTTATTCAGATTTATGACCGAGATGGTCTTACCTTAGGAGAGTTTGTTAAAGGTGACATGTATCTGCGTGACCTTAAGAATACAAAGGGACATATATCAGGTCTGACGTGTGGTGAATGGCACCCTAAAGAAAAGCAAACGGTTTTAACATCCTCAGAGGATGGGTCCCTACGTATTTGGGATGTGAATGATTTTAAAAGTCAGAAACAGGTCTGT-ATATCTTTTCTGTGCACCTTGTTCAGATATTTCTGTTCTGTTAGACATGTCATTTAATTTTTAATTCTTGATGTTTGTGCATGTTTTGGATGCAATTGCCGTAAGTTAAGATCATTGCATTTGTGCCATGTGGAAATCACTAGAGAACAGAGTTAAGCCAGTTCATA---------------------------------------------------------------------------------------------------------------------------------------------------------------------------------------------------------------------------------------------------------------------------------------------------------------------------------------------------------------------------------------------------------------------------------------------------------------------------------------------------------------------------------------------------------------------------------------------------------------------------------------------------------------------------------------------------------------------------------------------------------------------------------------------------------------------------------------------------------------------------------------------------------
>RR55
-----------------------------------------------AGTGATTCTTCTAGTGTATAGCTTGCTGAAGAAACTGCGTATATTCAGTGCTGTTAGTTGCATGTTATTGAACACTTTATATTATTGCTTTCTGCTACCATTTAATTTGTTTTCTTTGACTGTGCACAGATTGTTTCAGCCTTAGCTGTAGACCACACAGGATCAAGGGTTCTTACTGGAAGCTATGACTATTCTGTTCGCATGTATGACTTTCAAGGTATGACTTCTCAGCTGAGGTCGTTTAGACAGCTAGAACCATTTGAAGGTCATCAAGTTCGCAGTCTAAGTTTTAGTCCAACATCTGACCGTTTTTTGTGTGCTACTGGATCGGCCCAAGCAAAGGTACTTGCTCTTATCTTGTCCTTTCATTACTTGATCCAATAAATTTTTCAAAGGAAGATGGCATCTGATTTCTTTTGGAATTATCTTCTGAAAACTTGTGGGTGCTTGTTTCAGTGCGGAACTAAGGCAA-TTTCCATTTATTTATTCAGATTTATGATCGAGATGGTCTTACCTTAGGAGAGTTTGTTAAAGGTGACATGTATCTGCGTGACCTTAAGAATACAAAGGGACATATATCAGGTCTGACGTGTGGTGAATGGCACCCTAAAGAAAAGCAAACGGTTTTAACATCCTCAGAGGATGGGTCCCTACGTATTTGGGATGTGAATGATTTTAAAAGTCAGAAACAGGTCTGT-ATATCTTTTCTGTGCACCTTGTTCAGATATTTCTGTTCTGTTAGACATGTCATTTAATTTTTAATTCTTGATGTTTGTGCATGTTTTGGATGGAATTGCCGTAAGTTAAGATCATTGCATTTGTGCCATGTGGAAATCACTAGAGAACAGAGTTAAGCCAGTTCATATTCTCAATCTTATAGTCATTTCTGTTTTATGATGATGCCTCAATTGAGGAAACTGATGACCTCTTCATGAGATGGGTATAAATTTTGTCCATTAAAGCAATTTCCATCTGATTAACAGGTAGTAAAGCCCAAGCTTGCAAGACCTGGAAGAGTACCGGTAACAACATGTGCTTGGAGTCTTGATGGTAAATGTGTTGCTGGTGGCGTGGGAGATGGATCTATACAGGAAATGTATTGAGGGTTTTCAAAGTCAGGTATTAAAGCTGATTTCACAATTTAGGAAGTATCGTTGTAAGACTCTAGAATTGTCCTCATCACAGGTTTGGAATCTTAAACCTGGATGGGGAAGCAGACCGGATTTGTATGTTGAAAAGGGCCATGAAGATGATATTACAGGTCTCAAGTTTTCTGCTGATGGGAACATTTTTCTTTCGAGAAGCATGGATGCTACTCTCAAGGTGGGTCTCTTTCCTGAAAACCATTTATTTTCCAACTTGACAGGACTGCTTTCACTTGATCAGCAGTTTGTTTACATACAATTTTAAACTTATCCAGTGTGATCTGTCTTCAGGTTTGGGATCTACGAAAAACGAGAACTCCTCTTCGAGTATTTGAGGACCTCCCAAACAATTATGCTCAGACAAATGTGGCGTTTAGCCCAGATGAAAGGCTAATACTTACTGGGACCTCTGTTGAAAGAGAAAGTGATTCTGGAAGCTTACTATGCTTTTATGACAAGCAAAAACTAGAATTAGTGTCAAGAATTGGTATGTCTCCGACACATAGTGTTATACGTTGTGCTTGGCATCCACGACTTAATCAGGTCAGTTTTCATCATCCACCTATCCATGTTTGTTGCCAATGGCT------
>SA1
TGTTGA-CGTTATCTAGTGTCTGTAATCATAATAGTTATTCCAAAACAAAATGTTATAGACAATGATCAAAGATTCAGAGAATGCGTGTATTCAGTG---------------ATTGAGTCCCATAATATAATTGCTTTCTTCTAACATTTAATTTGTTTTCTTTGACTCTGCGCAGATTGTTTCAGCCTTAGCTGTGGACCACACAGGATCAAGGGTTCTTAGTGGTAGCTATGACTATTCTGTTCGCATGTATGATTTTCAAGGTATGACTTCTCAGCTGAGATCATTTAGACAGCTAGAACCATTTGAAGGTCATCAGGTACGCAGTCTAAGTTGGAGTCCAACATCTGACCGTTTTTTGTGTGTAACTGGATCGGCCCAAGCAAAGGTGCTTAGTCTTAACTTATGCTTTCATTACTGGATCTAGTAAAACTTTCAACTGAAGATGGCATCTGATTTCTTGTGGAATTATCTTCTGAAAACTTGTGGGTGCTTGTTTCATTTTGGAACTAAGGCAATTTTGATTTTATTTGTTCAGATTTATGATCGTGATGGCCTTACCTTAGGAGAGTTTGTTAAAGGTGATATGTATCTGCGTGACCTTAAGAATACAAAAGGGCATATATCAGGTCTGACATGTGGTGAATGGCACCCTAAAGAAAAACAAACGGTTTTAACATCCTCAGAGGATGGGTCCCTTCGTATTTGGGATGTGAATGATTTTAAAAGCCAGAAGCAGGTCTTT-ATATCTTTTCTGTGCACATTGTTCAGATATTCCTTTTCTGTTAGACATGTCATTTGATTTTAAATTCTTGACGTCTGTGCATGTTCATATTCTAAATCTGTTCTTCATATATCAAGTGATATCAAAAAGATCAGATTTATAAAAGGG-AATGAAACTTACTAGCTTATATCATATTGGATTTGT---------------------------TGAGGAAACTGATGGGCTTTTCATGAGATGGGCATGAG--TCTTGTGTTAAAGCAATTTCTATCCGATTTTCAGGTAGTTAAGCCCAAGCTTACAAGACCTGGAAGAGTACCAGTAACGACATGTGCTTGGAGTCTTGATGGTAAATGCGTTGCTGGTGGTGTGGGGGATGGATCTATACAGGAATTGTATTGTGGGATTTTAAATTCAGGTATTAAAGATGATTTCATATTTTAGGAAATATCATTGTAAGACCCTAGAATTGTCCACATTATAGGTTTGGAATCTTAAACCCGGATGGGGAAGCAGACCGGATTTGTTTGTTGAAAAGGGCCATGAAGATGATATTACAGGTCTCAAGTTTTCTGGTGATGGGGAGATCCTTCTTTCAAGAAGCATGGATGCTACACTCAAGGTGAGTCTTTCCTTTTAAAACATTTTCTTTTCCAATCTGACAGGACTGCTTTGTCTTGATCTGCTATTTGTTTTCATACAATTTTAAACTTATCCAATGTCATCTGCCTTCAGGTTTGGGATCTACGAAAAATGAAAACTCCTCTTCGAGTATTTGAGGACCTCCCAAACAATTATGCTCAGACGAATGTGGCATTTAGTCCAGATGAGAGGCTAATATTTACTGGGACCTCTGTTGAAAGAGAGAGCGATTGTGGAAGCTTACTATGTTTTTATGACAAACAAAAACTAGAGTTGGTGTCAAGAATTGGTATGTCTCCAACACATAGTGTTATACGTTGTGCTTGGCATCCACGACTTAATCAGGTTAGTTTTTGTCGTCCACCTACCCATGTTTTTTGCCAATGGCTGCTTAT
>SC0
-------TTATACTTTATCGCTAAAAA--TTTGTGAGAAATTCAAGCAGCGATTCTTCAAGTGTATAGCTTGCTGGAGAAACTGCATATATTTAGTGATGTCAGGTGCACTTTATAGAACACTTAATATTACTGCTTTCTGCAAACTTATAACTTGTTTTCTTTGACTGTGCACAGATTGTTTCAGCCTTAGCCATAGATCACACAGGATCAAGGGTTCTTAGTGGTAGCTATGACTATTCTGTTCGCATGTATGACTTTCAAGGTATGACTTCTCAGCTGAAGTCATTTAGACAGCTAGAACCATTTGAAGGTCATCAAGTTCGCAGTCTAAGTTGGAGTCCAACATCTGACCGTTTTTTGTGTGCAACTGGATCAGCCCAAGCGAAGGTGCTTGCTCTTACGTTATTCTTTCATTTCTTGATTCAGTAAAATTTTCAAAGGAAGATGGCATCTGATTTCTTTTGGAA-TATCTTCTGAAAACTTGTGGGTGCTTGTTTCAGTGTGGAACTAAGGCAATTTCCATTTTGT---TTCAGATTTATGACCGAGATGGTCTTACCTTAGGAGAGTTTGTTAAAGGTGACATGTATCTGCGTGACCTTAAGAATACAAAGGGACATATATCAGGTCTGACATGTGGTGAATGGCACCCTAAAGAAAAACAAACGGTTTTAACATCCTCAGAGGATGGGTCACTTCGAATTTGGGATGTGAATGATTTTAAAAGTCAGAAACAGGTTTTTAATGTCTTTTCTGTGCACCCTGTTCAGATATTTCTTTCCTGTTAGACATATCATTCGATTTTTATTTCTTGATGTTTGTGCATGTTTTGGATTGAATTGCCATAAGTTAAGATCATTGCATTTGGTTTGCATGAAAATCACTAAAGAACAGAGTTAAGCCAGTTCATATTCTAAGTTTAAGAGTCATTAGTGATGTACAATGATGCATGTATTGAGGAAACTGATGAGCTTTTCATGAGATGGGTACAAGTTTTGTGTATCAAAGCAATCTCCATCTGATTTTCAGGTAGTTAAGCCCAAGCTTGCAAGACCTGGAAGAGTACCAGTGACTACATGTGCTTGGAGTCTTGATGGTAAATGTGTTGCTGGTGGTGTGGGAGATGGATCTATACAGGAAATGTATTGAGGGTTTTCAAATTCAGGTATTTAGA-TGATTTCACAATTTAGGAAGTGTTGTTTTAAGATCCTCAAATTGTCCACATTACAGATTTGGAATCTTAAACCTGGATGGGGAAGCAGACCGGATTTATATGTTGAAAAGGGCCATGAAGATGAAATCACAGGTCTCAAGTTTTCTGCTGATGGGAACATCTTTCTTTCAAGAAGCATGGATGGTACTCTCAAGGTGAGTCTCTTTTTTGAAAACAGTTTCTTTTCCAACCCGACAGGACTGCTTTCTCTTGATCTGCAATTTGTTTTTATACAATTTTGAAGTTATCCAATGTCATCTGTCTTCAGGTTTGGGATCTACGAAAGATGAAAACTCCTCTTCGAGCATTCGAGGACCTCCCAAACAATTATGCTCAGACAAATGTGGCATTTAGTCCAGATGAGAGGCTAATATTTACAGGGACCTCTGTTGAAAGAGACAGCGATTCTGGAAGCTTACTATGTTTTTATGACAAGCAAAAACTGGAATTGGTGTCAAGAATTGGCATGTCTCCAATGCATAGTGTTATACGTTGTGCTTGGCATCCAAGACTTAATCAGGTCAGTTTTCATCGCCTAACTATCCATGTTTGTTACCAATGGCTGCTTAT
>SE46
--------------------------------TTATAAAATATAACCGTTGTCAATTTGTATATTTAT--TTAGGAATCAGCATATTTTAAGGTTTTTTTAAAA------------------GGCCACCATTATCATTCACCAAAATTTAATTTCTTGTGGTAACTGTTGGTGTAGGTTGTTTCAGCATTAGGTATTGACCACACAGGATCAAGAGTTCTTTCAGGTAGCTATGACTATTCTGTTCGGATGTATGACTTCCAAGGCATGAGTTCTCAGTTGAGATCATTCAGACAGCTAGAACCGTTTGAAGGCCATCAAGTTCGCAGTCTAAGCTGGAGTCCAACTTCTGATAAATTTTTGTGTGTAACTGGCTCAGCCCAGGCAAAGGTGTTTGTTCCTACCATCATCACTTATTAAAGGATGATGACTTTAAAGAGTTAGGGCTTAGGTCGTCTCAAATTATATGCACTTCAGTTTTGGTGTAAATTAGCACGATTCTAGAATTTCATTATTAATTGTTTCGCCTTCTGTGTTTAGATTTATGACCGTGATGGCCTCACCTTGGGAGAGTTTGTGAAAGGGGACATGTATTTGCGTGACCTCAAAAATACCAAGGGTCATATATCTGGTTTGACATGTGGAGAATGGCACCCTACAGAAAAGCAAACGGTTTTGACGTCATCAGAGGATGGTTCCTTTCGTATTTGGGATGTAAATGACTTCAAAAGTCAGAAGCAGGTGCGAATGTTATTTTTGTGCAACCTGTATTCCTTTTCAACGTTTAATTTAAAGCATCATTGTAAATCGTAGTCCA-ATATGTGTATCAA---CCAAGTTTACCTTTTTCTTCCA-----GCATC----------------------------------------------------------------------------------------------------------------------------------------------------------------------------------------------------------------------------------------------------------------------------------------------------------------------------------------------------------------------------------------------------------------------------------------------------------------------------------------------------------------------------------------------------------------------------------------------------------------------------------------------------------------------------------------------------------------------------------------------------------------------------------------------------------------------------------------------------------------------------------------------------------------------------------------------------------
>SG23
ACTGTAAGTAGAACTCATGGCTACAACAACTGTGAGAGAATGCAAGCATTGATTCTTCCATTAGATACATGTTAGAAGTG-AACTGCATGTTTCTGTATTTTGATCTGCATATTTTAATGTTTTTCTTTTCTTTCTGTTTGCTAACATTTGTTTTCT-GTTTCCATCTCTGCACAGATTGTTTCAGCTTTGGCTGTAGACCACACAGGTTCAAGGGTTCTTACGGGTAGCTATGACTATTCTCTTCGTATGTATGATTTCCAAGGTATGACTTCTCAGCTGAGGTCATTCAGACAGCTAGAACCATTTGAAGGGCATCAAGTTCGCAGTCTAAGTTGGAGTCCAACTTCTGATCGTTTTTTGTGTGTAACTGGATCTGCCCAAGCAAAGGTGCTTGACTTTGTTCTTTTCATTTATCATTTGATAGACATGCAGTTA-TT---GGAGTAAAATTTTATT-----TACTATTCTCTTCTTAAAACTTATTGGTGTTTGTTTCTGTGTGAA-CTAAGGCAATTTCAATTTG-TTTGTTCAGATTTATGACCGTGATGGCCTTACCTTAGGAGAGTTTATTAAAGGCGACATGTATTTGCGTGACCTTAAGAATACGAAGGGGCATATATCAGGTCTGACATGTGGAGAATGGCATCCTAAAGAAAAGCAAATGGTTTTGACATCCTCAGAGGATGGTTCCCTTCGCATTTGGGATGTGAATGATTTTAAAAGTCAGAAGCAGGTTGTTATATCTTCTTCTCTACAGCTAGTTTAGTTGTTTCTGTTTTATTGTACATGAAAATCATCATAGGACATTATTTAAGTAGCATCATTCCTAGATATACCCTTAAACTATCAATAAGCCACGTCTTTGCAGTCCAGATTTTACTAAGAGAGGGTTTTGACATTTTTAATTTATATCATTTAATGAAAGATGCTTCTATTATATGTTGCATTTATAGAGCAAACTGTTATAAGCATCGAGCCATGAGAATATTTATGGTGTAACAAAGCAATTTTCCTTTGGGGTTTAGGTAGTCAAGCCCAAGCTTGCAAAACCTGGAAGAGTGCCAGTGACAACATGTGCCTGGGGCCTTAATGGGAAATGCATTGCTGGTGGTGTTGGAGATGGATCCATACAGGTTTTTTAGGTCAAAATTCCAGGTTCTGTTGCTCCATATGGTTGTAGATAATCCAAAATAAAC-TGTAAGACACGGCGATTGTTTCCATTACAGGTGTGGAATGTCAAGTCAGGATGGGGCAGCCGACCGGATCTATATGTTGATAAGGGACATGAAGATGATATCACAGATCTCAAGTTTTCTTCTGATGGGAACACCCTTCTTTCTCGAAGCACTGATGCCACTCTCAAGGTAAATTGGTTCTTTCCCATCTGCTTTGCTATGTGCCAGATGGAACTGGGTTTTCTTTATCTGGAATCTATTTCCACACTTTATTAAAATATACAAATGCCATTTTTTCTTAGATTTGGGATCTACGGAAGATGAGAACTCCACTGCAAGTATTCAAGGACCTCCCAAACAATTATGCTCAAACAAACGTGGCATTTAGTCCAGACGAGCGGCTAATATTTACTGGAACCTCCATTGAAAGAGATAGCGATTGTGGAAGCTTATTATGCTTCTACGATAAGCAAAAACTAGAATTGGTTTCAAGAATTGGTGTGTCTTCGACACATAGTGTTATACGATGTGCTTGGCATCCACGTTTAAATCAGGTAAGCATTCATGATTTAGCTATCCATGTTTCATTCCAATGACTACTTAT
>SS22
GGCATGAATTTATTGAAAGGCTTCAGAAATTTCAAGTAAATGCAAAATGGTGGCTGTGGGGAGAATGGTTGTAACACATGACGGGAAATATAGGAGCATTTCAACCGTTTGAAAAAAAATGCCTCATATAAATGTGTTCTCATGGAATGCCATGATTGAGGATAGGCACATAGCATATTGTTTTAGCTTTGGCTGTAGACCACACGGGTTCAAGGGTTCGTACGGGTAGCTCTGACTATTTTGTTTGTATGTATGATTTCTAAGGTATGAATTCTCAACTGATGTCATTTAGACAGCTAGAACCATTTGGAGGGCATCAAGTTCACAATCTAAGTTGTAGTCCAACTTCTGATC--TTTTTTTTTGTAACTAGATCTGCCCAAGCAAAGAT------------------------------------------------------------------------------------------------------------------------------------------------------TTATGATCGTGATGGCCTTATCTTAGGAGAGTCTATTAAAGGCGACATGTATTTGCGTGACCTCAACAATACAAAGGGGCATATATCAAGTCAAAAATGTGGAGAATGGTATCCTAAAGAAAAGCAAATGGTTTTGATGTCCTCAGAGGACAATTCCCTTCACATTTGGTATGTGAATGATTTTAAAAGTCAAAAGTAGGTACTCAAGCCCAAGCTTGCAAAACATGGAAGAGTACTAGTGACAACATGTGCTTGAGGCCTTAATGGGAAATTGTTGCTGGTGGTGTTG---GAGATAGATCCATACAGGTGTG---GAATGTCAAGTCAGGATGGGGTGGTAGAGCAGATCTATATGTTGATAAGGGACATGAAGATGATATCACAGAT--------------------------C---------------------------TCAAGT-----------------------TTTTTTTGTTTAGTTAAGATAGCATCGGTCAGATATGA------------------------------------------------------------------------------------------------------------------------------------------------------------------------------------------------------------------------------------------------ATAATGATTGCAGGCTATGCATCATCATTATTTTTAATCGAACTACTCTTACTTATAGACGTATT------------------------------------------------------------------------------------------------------------CAAGGATAACATAAATCTTTGTTTGCTGCTTGTTAAGATTGGTAACCAC--------------CGAAATTACCAAGAGAATCTACGCGCTCAAGAGACACGTCCCATGAGCAGACGTGTCTCCATCTTGTGGAGACACGTCCTCTCATGAGACGCATCTGT-------------------------------------CTTTGAAC--------------------------------------------------------------------------------------------------------------------
>SV36
TCATTCTATTTGAGCTTTGGTTTCAAACATTGTGAGAGAACACAAACAGTGATTCTCCTATTAATTATTTCATTCATTCATTAAATATGTATCTTTGATGTTTGGAG-ACTTATTA------AATTTTCTGTTCCTGTTCACTAACATTTGTTTTTT-----CTACCTGGGTACAGATAGTTTCGGCATTAGCTGTAGATTACACAGGATCAAGGGTTCTTACAGGCAGCTATGACTATTCTGTTCGCATGTACGACTTCCAAGGTATGACTTCTCAGCTGAAGTCTTTTAGACAGCTGGAACCATTTGAAGGTCATCAAGTTCGCAGTCTAAGTTGGAGTCCAACTTCTGACCGCTTTTTGTGTGTAACTGGATCGGCACAGGCAAAGGTGCTCACTCTTAACTTTTTATTTCATTACTTGATGGATATGTTATTA-TATGATGAGTAAAATTTTATATCTTTTGCAATTATCTTCCTAAGATCTTATGGGCGCTTGTCTGGTGTGAAACTGAGGCAGTTCTTATTTT-GTGTGTCAGATTTATGACCGTGACGGACTTACCTTAGGGGAGTTTGTTAAAGGTGACATGTATTTGCGCGACCTTAAAAATACAAAGGGACATATATCAGGTCTCACATGTGGAGAATGGCATCCTAAAGAAAAGCAAACAATTTTGACGTCCTCAGAGGATGGTTCCCTTCGTATTTGGGATGTTAATGATTTTAAAACTCAGAAGCAGGTCCATATGTCTTTTTCTGGGCAGCTGGCTTGGTTGTTTTTGTTTCCTTTGACATGTCAGTGATTTC-TAATTGTTAGTCTGTATATATGTGTCAAATTTAGTTGCCACAAGTTAGATCAATGCAAATTGTGTCACATCAAAGTAACTAGGGGACAGTGTTTAAGTACTGAAATTTATTCATCTAGTAAAGTATATATCTATTTTATGGTGCATAT-ATGAAGCCATGATTGAGCTTTTCAGAAGATGGTTATATTTTTACAAAATCAATGCAATCTTACTCTGAGGTTTAGGTAGTTAAGCCCAAGCTTGGAAAACCTGGAAGAGTACCAGTGACAACATGTGCTTGGGGTCTGGATGGTAAATGTATTGCTGGTGGTATCGGAGATGGATCCATACAGGATATTTGCACCAGATCTGTAGGTTATGTTGCTTTGTATGGCTGTGGCTTATCCGTAATGAACTTGTAATATCCCAGATTTCATGACATTGCAGGTGTGGAATCTTAAACCAGGATGGGGGAGCAGACCTGATTTGCATGTTGAGAAGGGCCATGAAGATGATATCACTGGTCTCAAGTTTTCTTCTGATGGGACTACCCTTCTCTCAAGAAGCACTGATGCCACACTCAAGGTAATTTGTTT--CTACTGTTTTTTTCCCAATGTGCCAGATACAACTGGTTATTCATGATCTGCAATCTGTTTTCACATGTTTTTATATTAATCAAAACCCATCTGTCATTAGGTTTGGGATCTTCGGAAAATGAAAACTCCATTGCAAGTATTCGAGGACCTTCCAAATAATTATGCGCAAACAAATGCAGCATTCAGTCCAGATGAGCGGCTAATATTTACTGGTACCTCTATTGAAAGAGATAGCAATATTGGAAGCTTATTATGCTTCTATGACAAGCAAAAATTGGAATTGGTATCAAGAATTGGGATGTCTCCAACACACAGTGTTGTACGGTGTGCTTGGCATCTGCGTCTTAATCAGGTGAGCTTTCATGATTTAGCTATCCATCTTTAATGGTTATGGCTACTTAA
>TA17
ATTGTGAGTAGAATTCATGTCTTTAGAAATTGCGAGAGAATGCAAGAATGGAGTCTTTCATTAGATATGTTTTATAAGTGCAACTGCATGTTTCTGTATTTTGATCTCAAT------------GTTTTTCCTTTCTACCTGCTAACATTTGATTTCT-GTTTCCATCTTTGCACAGATTGTTTCAGCTTTGGCTGTAGACCACACAGGTTCAAGAGTTCTTACAGGCAGCTATGACTACTCCGTTCGTATGTATGATTTCCAAGGTATGACTTCTCAGCTAAGGTCATTTAGACAGCTAGAACCATTTGAAGGGCATCAAGTTCGCAGTCTAAGTTGGAGTCCAACTTCTGATCGTTTTTTGTGTGTAACTGGATCTGCCCAAGCAAAGGTGCTTTACCCTGCATTATTCATTTATTTCTTGATAGATGTGTAGTTA-TTGAAGGAGTAAAA-TTTATC-----TGCTATTCGCTTATTGAAA-TTACAGGTGTTTGTTTCTGTGAGAA-CTAAGGCAATTT-AATTCA-TTTGTTCAGATTTATGACCGTGATGGCCTTACCTTAGGAGAGTTTGTTAAAGGTGACATGTATTTGCGTGACCTTAAGAATACAAAGGGGCATATATCAGGTCTGACATGTGGTCAATGGCATCCTAAAGAAAAGCAAATGATTTTGACATCTTCGGAGGATGGTTCCCTTCGCATTTGGGATGTAAATGATTTTAAAAGTCAAAAGCAGGTTGTTATGTCTTCTTCTCTACATTTAATTTGGTTGTTTCTGTTTTATTATACATGAAAATCACCAAAGGGCATTGTTTAAGTTCCTTCATTCCTAGATATATCATTAAATTATC---AAGCCATGTCTTTGCAGTCCAGAGTTACTCAAGAGTGGGTTTTGAAGTTTATAATTTATATCATTTAATGAAGGATGCTTCTATTAAATTTTGCGTATGTAGCACAAACTGTTATGAGCATTGAGATACGAGAATATTTGTGGTGTTACAAAGTCATTTCTGTTTGCGCTTTAGGTAGTTAAGCCCAAGCTTGCAAGACCTGGAAGAGTACCAGTGACAACATGTGCTTGGGGCTTAAATGGGAAATGTATTGCTGGTGGTGTTGGAGATGGATCCATACAGGTTGTTTAGGTCAGACCTCTGGGTTTTGTCGCTCCCTATGATTTTAGAATATCCAAAATAATCTTGTAAGATACGGTGATTGTCCTCTTTGCAGGTGTGGAATGTCAAGTCAGGATGGGGAAGCAGACCGGATGTGTATGTAGATAAGGGACATGAAGATGATATCACGGATCTCAAGTTTTCTTCTGATGGGAACACCCTTCTCTCTAGAAGTACTGATGCCACTCTTAAGGTAAATTGGTTCTTTCCCACCTGCTTTGCTATGTGCCAGATGGGACTGGGTTTTCTTTATCTGCAATTTACTTTTCCACTTTATTAAACATATAAAATGCCATCTTT--TTAGGTTTGGGATCTCCGGAAGATGAAAACTCCACTACAGGTGTTCAAGGACCTCCCAAACAACTATGCTCAAACAAATGTGGAATTTAGTCCAGACGAGCGGTTAATATTTACAGGAACCTCCGTAGAAAGAGACAGTGATTGTGGAAGTTTATTATGCTTCTATGATAAGCAAAAACTAGAATTGGTTTCAAGGATTGGTGTGTCTCCGACACATAGTGTTATACGATGTGCTTGGCATCCACGCCTTAATCAGGCAAGTGTTCATGATTTGTTAATCCATGTTTCATTCGTAGAGCTACTGAT
>TB39
AGTGTTATGGAACTAATTGGCTACAAAAATTATGAGATAATGGAAGCAGTGAGTCTCCTTAGCCTTATTAAATGCATCTGATTGGGGTGAGGAACTGCCTGTAATTGAGAATTTTGATTTACTTAGTGTTGTTTATGCTTGCTAACACTGGTTTTTTTGTTTCTTCCTCGTCACAGATTGTTTCAGCCTTAGCTGTAGATCACACAGGTTCAAGGGTTCTCACAGGTAGCTATGACTATTCTGTTCGCATGTATGATTTCCAAGGTATGACTTCTCAGCTGAGGTCATTTAGACAGCTAGAACCATCTGAAGGGCATCAAGTTCGCAGTCTAAGTTGGAGTCCAACTTCTGACCGTTTTTTATGTGTTACTGGATCGGCCCAAGCAAAGGTGCTTACCCTTGCCTTTTTCTTTTATTACTTGATAGATATGATATT--TTGAATCAGTAACATTTTATTTCTTTTGCTATTCTCTTCTTTAAATTTATCGGTGTCTGTTGCTATGTGAAACTAAGGTAATTTCCATTTTATATGTTCAGATTTATGACCGTGATGGCCTCACCTTAGGAGAATTTGTTAAAGGTGATATGTATCTGCGTGACCTTAAGAATACAAAGGGGCATATATCGGGTCTGACATGTGGAGAATGGCACCCTAAAGAAAAGCACACAATTCTGACATCCTCGGAGGATGGTTCCCTTCGTATTTGGGACGTGAATGATTTTAAAAGTCAGAAGCAGGTCCACATATCTTCTTCTCTGCAGCCTGTCAAGTCATTTATGTTTCCTTGGAAACATCATTCATATCATAATTCTTGATCTGTACATATGTTTTGAAAATCACCACAGGTT-----------AGTGTTTAAGTAGCTTCAATTTTTAAATATGCCCTTACACTATCAAGCCATGTCCTTGCATTAATCAAAGAGAAATTTCTATTTTATTGTGCATA---GATAAACTGTTATGAATCTTGAGAGACAGGCATGATTTTGGTGTTTCAAAGCATTTTTGCTTGGGGGTTCAGGTAGTTAAGCCGAAGCTTGCAAAACCTGGAAGAGTACCAGTGACAACATGTGCTTGGGGTTTTGATGGAAAATGTATTGCTGGTGGTGTTGGAGATGGATCTATACAGGATATTTAGGTCAGACTCGTGGGTTTTATTGCTTCATATGGTTGTAGATAATAGAAAATGAAAGTGTAACACATCAGATTTGTCCACGTTATAGGTGTGGAACCTCAAACCAGGATGGGGAAGCAGACCAGATCTGTATGTTGATAAGGGACATGAAGAAGATATCACAGACCTCAAGTTTTCTGCTGATGGGAATACCCTTCTCTCAAGAAGCACTGATGCCACACTCAAGGTAAATTGGTTCTTTAACATTGTCTTTCCAATGTACCAGATAGAACTAGGTTTTCCTTACCTGGAGGTTATATTCACAAGTTTTTAAAATTATCAAATGCCATCTGTCTTTAGGTTTGGGATCTACGGAAAATGAAAACCCCACTGCAAGTATTTAAGGACCTCCCAAACAATTATGCTCAAACAAATGTGGCATTCAGTCCAGATGAGCGGCTAATATTTACTGGAACCTCCATTGAAAGAGATAGCGATTCTGGAAGCTTATTATGCTTCTTTGACAAGCAAAAACTAGAATTGGTATCAAAAGTTGGTGTGTCTCCGAAACATAGTGTTATACGCTGTGCTTGGCATCAACGTCTTAATCAGGTAAGTGCTCATGATTTAGTTATGAACATTTAATTCCTATGGCTACTAGT
>TC31
CAATTTGCTTGCACTAAAATGCATTTTCTACCTTGGTGAATGTGCCTAATCTTCTCATTGGCCGATAT--TAAGTACAAGCATTTTTATTAAGATTGTGCAAAGAACCTTACTTGTCATCGGAGAGTCATGGTCAAGAGATGTAAAGTACATCCTGT-CATTGGAACTGGGTGCAGGTTGTTTCAGCCTTGGCTATTGACCACACAGGATCACGGGTTCTTACAGGTAGCTATGACTACTCTGTTCGTATGTATGATTTTCAAGGTATGACTTCTCAGCTGAAGTCATTCAGACAGCTAGAACCATCTGAAGGTCATCAAGTTCGTAGTTTAAGCTGGAGTCCAACTTCTGATCGATTTTTGTGTGTAACTGGATCAGCCCAGGCAAAGGTATTTTATTCTGATGTTTTGT----TTTTTTACTTGTTCTCTTAATAAAATGGAGTTTTAACTTTTAATTATTGTACAATTA----CTAAAACCCTATGGGCAGGCGTTTCAATGTGAAACTAATGCAGTTTTTGTTTTATTGATGCAGATTTATGATCGCGATGGCCTCACTTTAGGAGAGTTTGTTAAAGGTGACATGTATTTGCGTGACCTTAAGAATACAAAGGGGCATATATCAGGCCTGACATGTGGAGAGTGGCACCCTAAGGAAAAGCAAACAATATTGACATCCTCAGAGGATGGTTCCCTTCGAATTTGGGATGTCAATGACTTTAAAAGTCAGAAGCAGGTCTGAATGCCTTACACTGCAGTTTTTT---GAATTTTGTTGTTTCCTAAGAAATCTCATTTTAATTTCTACTCC---TTTGCTAATTAA---TGAAGTATTCCTTTCTTCTGGTAGCACATTTGAAAGCAAAAATATTATGTATTCATATTCTTGATTTTAATTGAGTTCCCATAAGGCAAAGCTTAACATATCCTGTAGCTTGTGGAAGTAGAGCTAGAGAACATTG-------------------TTT----------------------------------------------------------------------------------------------------------------------------------------------------------------------------------------------------------------------------------------------------------------------------------------------------------------------------------------------------------------------------------------------------------------------------------------------------------------------------------------------------------------------------------------------------------------------------------------------------------------------------------------------------------------------------------------------------------------------------------------------------------------------------------------------------------------------------
>TN1
GTTTTTATGGAACTAAATGGCTACTTAATTTGCTAGAGGATGCAAGCAGTGAACCTTCTATTAAATGCATTTGTTTGGAATAGGAACTGCATGTTTCCTTTTGATTTGCTTATTTGAATT-CTCAACATTTTTTTTGTTTGCTAACATTGGATTTTTTGTTTTGACCTCGGCACAGATTGTTTCAGCCTTAGCTATAGACCACACAGGTTCAAGGGTGCTTACAGGTAGCTATGACTATTCTGTTCGCATGTATGATTTCCAAGGTATGAGTTCTCAGCTGAAGTCATTTAGACAGTTAGAACCATTTGAAGGGCATCAAGTTCGCAGTCTAAGTTGGAGTCCAACTTCTGACCGTTTTCTGTGTGTAACTGGATCGGCCCAAGCAAAGGTGCTTACCCTTGTCTTTTTCTTTTTTTACTATTTCATTA---------TTGAATCAGTAAAATTTTATTTTTTCTTTTGCTATTGTCTTATAATTTATGGGTGTTTGTTTCAGTGTGAA-CTAAGGCAATTTCCATTTTATATGTTCAGATTTATGACCGTGATGGCCTTACCTTAGGAGAGTTTATTAAAGGTGACATGTATTTGCGTGACCTCAAGAATACAAAGGGGCATATATCAGGTCTGACATGCGGAGAATGGCACCCTAAAGAAAAGAACACAATTTTGACGTCCTCGGATGATGGTTCCCTTCGTATTTGGGATGTGAATGATTTTAAAAGTCAGAAGCAGGTCCATATATATTTTCTT-TACAGCTTGTTCAATTTTTTCTGTTTCCTTGGACGTATAAATTGATTCATAATTCTTGATCTGTGCATATATTTTGAATTGACTTTCCATAACA------------TGTCATGTGAATCGTAAATCTTGATATGTACATATGTTTTGAATTGAATTTCCACAA-------------------------------------------------------------------------------------------------------------------------------------------------------------------------------------------------------------------------------------------------------------------------------------------------------------------------------------------------------------------------------------------------------------------------------------------------------------------------------------------------------------------------------------------------------------------------------------------------------------------------------------------------------------------------------------------------------------------------------------------------------------------------------------------------------------------------------------------------------------------------------------------------
>TO14
ATTGTAAGTAGAACTCATGTCTACAAAAATTGCGAGAGAATGCAAGCATGGATTCTTCCATTAGATACATTTTAGAAGTGCAACTGCTTGTTTCTGTATTTTGATTTGAATATTTATTAATTTTTTTTTTCTTTCTGCTTGCTAACATTTGATTTCT-GTTTCCATCTCTGCACAGATTGTTTCAGCTTTGGCTGTAGACCACACAGGTTCAAGAGTTCTTACGGGTAGCTATGACTATTCTGTTCGTATGTATGATTTCCAAGGTATGACTTCTCAGCTGAGGTCATTTAGACAGCTAGAACCATTTGAAGGGCATCAAGTTCGCAGTCTAAGTTGGAGTCCAACTTCTGATCGTTTTTTGTGTGTAACTGGATCTGCCCAAGCAAAGGTGCTTGACCCTGCATTTTTCATTTATTATTTGATAGACATGCAGTTA-TTGAAGGAGTAAAATTTTATT-----TGCTATTCTCTTCTTAAAACTTACTGGTGTTTGTTTCTGTGTGAA-CTAAGGCAATTTCAATTTA-TTTGTCCAGATTTATGACCGCGATGGCCTTACCTTAGGAGAATTTATTAAAGGTGACATGTATTTGCGTGACCTTAAGAATACAAAGGGGCATATATCAGGTCTGACATGTGGACAATGGCATCCTAAAGAAAAACAAATGATTTTGACATCCTCAGAGGATGGGTCCCTTCGCATTTGGGATGTAAATGATTTTAAAAGTCAGAAGCAGGTTGTTATGTCTTCTTCTCTACATCTAGTTTAGTTGTTTCTGTTTTATTATACAT-TAAATCACCACAGGACATTGTTTAAGTTGCTTCATTCCTAGATATACCATTAAATTATC---AAGCCATGTCTTTACAGTCCAGATTTTATTAAGAGAGGGTTTTGAAGTTTTTAATTTATATCATTGAATGAAGGATGCTTCTATTAAATGATGCATGTATAGAGCAAACTGTTATGAGCATTGAGATATGAGAATATTTGTGGTGTAACAAAGCGATTTCTCTTTGGGGTTTAGGTAATTAAGCCCAAGCTTGCAAAACCTGGAAGAGTACCAGTGACAACATGTGCTTGGGGCTTAAATGGGAAATGTATTGGTGGGGGTGTTGGAGATGGATCCATACAGGTTTTTTAGGTCGGACTTCCGGGTTTTGTTGCTCCATATTGTTGTAGATAATCCAAAATAATCTTGTAAGACACCATGACTGTCTTCATTGCAGGTGTGGAATGTCAAGTCAGGATGGGGAAGCAGACCAGATCTGTATGTTGATAAAGGACATGAAGATGATATCACAGATCTCAAGTTTTCTTCCGATGGGAATACCCTTCTCTCTAGAAGCACTGATGCCACTCTCAAGGTTAATTGGTTCTTTCCCACCTGCTTTGCTATGTGCCAGATAGGACTGGGTTTTCTTTATCCACAATATATTTTCGCACTTTATTAAATATATAAAATGCCAATTTCTCTTAGGTTTGGGATCTCCGGAAGATGAGAACTCCACTGCAAGTATTCAAGGACCTCCCAAACAACTATGCTCAAACAAATGTGGAATTTAGTCCAGATGAGCGGCTAATATTTACAGGAACTTCCATAGAAAGAGACAGTGATTGTGGAAGCTTATTATGCTTCTATGATAAGCAAAAACTAGAATTGGTTTCAAGGATCGGCGTGTCTCCGACACATAGTGTTATACGATGTGCATGGCATCCACGCCTTAATCAGGCAAGCATTCATGATTTAGTTATCCACGTTTCATTCCTAGGGCTACTTAT
>TPL03
ATACATATTAAACTTTATTGCTAAACAAATTTATGTGAAATTCAAGCGGTGATTCTTCTAGTGTATAGCTTGCTGAAGAAACTGAATATTTTCAGTGCTGTTATTTGCATGTTATTGAACACTTGATATTTCTGCTTTCTGCTACCATTTAATTTGTTTTCTTTGACTGTACACAGATTGTTTCAGCCTTAGCTGTAGACCACACGGGATCAAGGGTTCTTACTGGTAGCTATGACTATTCTGTTCGCATGTATGACTTTCAAGGTATGACTTCTCAGATGAGGTCATTTAGACAGCTAGAACCATTTGAAGGTCATCAAGTTCGCAGTCTAAGTTTTAGTCCAACATCTGACCGTTTTTTGTGTGTTACTGGATCGGCCCAAGCGAAGGTGCTTGCTCTTAGCTTGTTCTTTCATTACTTGATTCAGTAAAAGTTTCAAAGGAGGTTGGCATCTGATTTCTTTTGGAATTATCTTTGGAAAACTTGTGGCTGCTTGTTTCAGTGTGGAACTAAGGCAA-TTTCCATTTAATTGTTCAGATTTATGACCGAGATGGTCTTACCTTAGGAGAGTTTGTTAAAGGTGACATGTATCTGCGTGACCTTAAGAATACAAAGGGACATATATCAGGTCTAACATGTGGTGAATGGCACCCTAAAGAAAAGCAAACGGTTTTAACATCCTCAGAGGATGGATCTCTTCGTATTTGGGATGTGAATGATTTTAAAAGTCAGAAACAGGTCTGT-GTATCTTTTATGTGCACCTTGTTCAGATATTTCTGTTCTGTTAGCCATGTCATTTGATTTTTAATTCTTGATGTTTG------TTTTGGATGGAATTGCCGTAAGTTAAGATCATTTCATTTGTGCTGTGTGAAAATCACTAGTCAACAAAGTTAACCCAGTTCATATTCTAAATCTTATAGTCATTTCTGTTTTATAATGGTGTCTCTATTGAGGAAACTGATGACCTCTTCATGAGATGGGTATAAGTTTTGTGTATCAAAGCAATTTCCATCTGATTAACAGGTAGTTAAGCCCAAGCTTGCAAGACCGGGAAGAGTACCGGTAACAACATGTGCTTGGAGTCTTGATGGCAAATGTGTTGCTGGTGGTGTGGGAGATGGATCTATACAGGAAATGTATTGAGGGTTTTCAAATTCAGGTATTAAAGATGATTTCACAATTCAGGAAGTATCGTTGTAAGACCCCTGAATTGTCCGCATTACAGGTTTGGAATCTTAAACCTGGATGGGGAAGCAGACCGGATTTGTATGTTGAAAAGGGCCATGAAGATGATATCACAGGTCTTAAGTTTTCTGCTGATGGGAACATTTTTCTTTCAAGAAGCATGGATGCTACTCTCAAGGTGAGCCTATTTCCTGAAAACAGTTTCGTTTCCAACTTAACAGGACTGCTTTCTCTTGATCTGCAATTTGTTTTCATACAATTTTGAACTTATTCAGTGTCATCTGTCTTCAGGTTTGGGATCTACGAAAAATGAAAACTCCTCTTCGAGTATTCGAGGACCTCCCAAACAATTATGCTCAGACAAATGTGGCATTTAGTTCAGATGAAAGGCTAATATTTACTGGAACCTCTGTTGAAAGAGATAGTGATTCTGGAAGCTTACTATGTTTTTATGACAAGCAAAAACTAGAATTGGTGTCAAGAATTGGTATGTCTCCGACGCATAGTGTTATACGCTGTGCTTGGCATCCTCGACTTAATCAGGTCAGCTTTCATCATCCACCTATCCATCTTTGTTGCCAATGGCTGCTTCT
>WN5
TACTTGTTGGAGCTTTGTGGGTACAAACATTTCAAGAAAGTGCAAGGCACATCTTCCACACTAAATGCATTGCAAAAGGAACTTCAGATTTTCTGTAATCTAATTTGCATGTCTTTGGTGACTTAATGTTACTGTTGTTTTCTAACATCTATTATTTTGTTTCTATCTGGAAACAGATTGTTTCGGCCTTGGCTGTAGACCACACAGGATCAAGGGTTCTTACAGGTAGCTATGACTATACTGTTCGCATGTATGATTTCCAAGGAATGACTTCTCAGTTGAGGTCATTTAGACAACTAGAACCATTTGAAGGTCATCAAGTTCGCAGTCTAAGCTGGAGTCCAACTTCTGACCGCTTTTTGTGTGTAACTGGATCAGCCCAAGCAAAGGTACTCTTTCCCTTTTCTTTCA-TTATTGATGGATATGTTATCATTTAATTAGGAGGATGGCATTTTATATTATTCTGAATTATCTTCTCAAAACTTTAGGGTCATTTTATGAGTGTGAAAGTAAGGCAATTTCCATTTA-TATGTTCAGATTTATGACCGTGATGGCCTCACCTTAGGAGAGTTTGTTAAAGGTGACATGTACATTCGTGACCTTAAGAATACAAAAGGACATATTTCAGGTCTGACATGTGGAGAATGGCATCCTAAAGAAAAGCAAACAGTTTTGACATCTTCAGAGGATGGTTCCCTTCGTATTTGGGATGTGAATGATTTTAAAAGTCAAAAGCAGGTTTGTATATCTTTTTCTGCGCAACTTATTCAGATGTTTCTCTTCTCATAGACACATAAAGTGAGTTTCAGTTCTTGATCTTTGTACATAATTTGAAGAGAAATGCCATTATCTGAGATCAACGCACTTGGCCACATCAAAAATTCTTAGAGGAGAGTGTCATAATTCACATCAATTCTGATCCCTGTCATTCTATTTCATGATCCATATTAGGCAACATAAATTATTATTGAGCTTTTCAGAAGATTGGCATTTTTATTCTTATTCAAAACAATCTTGCTCTGGAGTTCAGGTTGTGAAGCCCAAGCTTGCAAGACCTGGGAGAGTACCTGTGACAACATGTGCATGGGGTGTTGATGGGAAATGCATTGCAGGTGGTGTTGGAGACGGATCCATACAGGACACTTACACCAGACCTACATAAACAAAAGATGGTTAAAAGAAGGGATTAAAGACAATTTACTTGTAATACTCCGGATTTATCAACATTACAGGTGTGGAATCTTAAATCAGGCTGGGGAAGTCGTCCAGATTTGAATGTTGAAAAGGGTCATGAAGAGGATATCACAGGTCTCAAGTTTTCTGCTGATGGGAATACCCTTCTGTCAAGAAGCACCGATGCCACACTCAAGGTAATTGCTTTTCTGTTTTTCCATTTGTTTTCCAATGTGATTGAACAGGTTTTCCCTCACCTATAATCTGTTTTCACACCCTTTTTAAATTACCAAATGTCATCTGTCTTTAGGTTTGGGATCTACGGAAAATGAGATCTCCATTGCAAGTATTCAAGGACCTTCCAAACAATTACGCTCAAACAAATGTGGCATTCAGTCCAGATGAGCGACTAATATTGACTGGAACTTCTGTTGAAAGAGAGAGCAATTCTGGAAGCTTATTATGTTTCTATGACAAGCAAAAACTAGAATTAATATTACGAATTGGTGTGTCTCCAACGCACAGTGTTGTACGTTGTGCTTGGCATCCACGTCTTAATCAGGTCAGTATTCATAGTCTATCTATCCATGTTCTATGCTTATGGATACTTAT
>WS10
------------------------------TGCAAGGGAATGCAAACATGAATTCTTCCGTT--------TACAGATTTTTAAAAGTGCAACGACATGTTTTAATTTGAATAGTTATTAAT-GTTTTTTTCTTTCTGCTTGCTAACATTTGATTTCT-GTTTCCATCTCTGCACAGATTGTTTCAGCTTTGGCTGTAGATCACACAGGTTCAAGAGTTCTTACAGGTAGCTATGACTACTCTGTTCGTATGTATGATTTCCAAGGTATGACTTCTCAGCTGAGGTCATTTAGACAGCTAGAACCATTTGAAGGGCATCAAGTTCGCAGTCTAAGTTGGAGTCCTACTTCTGATCGTTTTTTATGTGTAACTGGATCTGCGCAAGCAAAGGTGCTTGACCTTGCCATTTTCATCTATTTTTTGATAGACATGCAGTTATTTGGATGAGTAAATTTCTTTT-----TTTCTTGCTATTCCCAAAAAGAACTTAGTGGTGTTTTTCTGTGTGACTAAGACAATTTCAATTTA-TTTGTTCAGATTTATGACCGTGATGGCCTTACCTTAGGAGAATTTGTTAAAGGTGACATGTATTTGCGTGACCTTAAAAATACAAAGGGGCATATATCAGGTCTGACATGTGGACAATGGCATCCTAAAGAAAAGGAAATGATTTTGACATCCTCAGAGGATGGTTCCCTTCGCATCTGGGATGTGAATGATTTTAAAAGTCAGAAGCAGGTTGTTGTGTCTTCTTTTCTACGTCTAGTTTAATTGCTTCTGCTTTATAATACATTAAAATCACAATAGCACATTTGTTTTATTTGCTTCTGAATAGACGTACCATTAAATTATC---AAGCTGCATCCTTATGGTCCAGATTTTATTAAGAGAGGGTTTTGAAGTTTTTAACTTACATCATCTAATGAAGAATGCTTCTATTAAAGGACGCATGTATAGAGAAAACTGTTATGAGGATCGAGATATGAAAATATTCGTGGTGTAACAAGGCAATTTCTCTTTGGTGTTTAGGTAGTTAAGCCCAAGCTTGCAAAACCTGGAAGAGTACCAGTGACAACATGTGCCTGGGGCTTAAATGGGAAATCTATTGCTGGTGGTGTTGGAGATGGATCCATACAGGTTTTTTTTACATTGGATATGGGTTTCATCGCTCCATATGGTTGCAGATAATTCAAAGTAATATAGTAAGACATCACAATTGTCCTCATTGCAGTTGTGGAATGTCAAGTCAGGATGGGGAAGCAGACCGGATCTATATGTTGATAAGGGACATGAAGATGATATCACAGATCTCAAATTTTCTTCTGATGGGAACACTCTTCTTTCTAGAAGCACTGATGCAACTCTCAAGGTAAATTGGTT-TTTACAACCTGCTTTGCTATGTGCCTGATAGGACTGGGTTTTTTTTATCCACAATCTATTTTCACACTTTATGAAATATATAAAATGCCATTTTTTCTTAGGTTTGGGATCTACGGAAAATGAGAACTCCACTGCAAGTATTCAAGAACCTCCCAAACAACTATGCTCAAACAAATGTTGAATTTAGTCCAGACGAGCGGCTAATTTTTACAGGAACCTCCATAGAAAGAGATAGTGATTGTGGAAGCTTATTATGCTTCTATGATAAAGAAAAATTAGAATTGGTTTCAAGGATTGGCGTGTCTCCGACACACAGTGTCATACGATGTGCTTGGCATCCACGCCTTAATCAGGCAAGCATTCATGATTCAGATATCCACGTTTTATTCATATGG--ATTTCT
>WW11
--------------------CTACAAAAATTGCAAGGGAATGCAAACATGAATTCTTCCGTT--------TACAGATTTTTAAAAGTGCAACGACATGTTTTAATTTGAATAGTTATTAAT-GTTTTTTTCTTTCTGCTTGCTAACATTTGATTTCT-GTTTCCATCTCTGCACAGATTGTTTCAGCTTTGGCTGTAGATCACACAGGTTCAAGAGTTCTTACAGGTAGCTATGACTACTCTGTTCGTATGTATGATTTCCAAGGTATGACTTCTCAGCTGAGGTCATTTAGACAGCTAGAACCATTTGAAGGGCATCAAGTTCGCAGTCTAAGTTGGAGTCCTACTTCTGATCGTTTTTTATGTGTAACTGGATCTGCGCAAGCAAAGGTGCTTGACCTTGCCATTTTCATCTATTTTTTGATAGACATGCAGTTATTTGGATGAGTAAATTTCTTTT-----TTTCTTGCTATTCCCAAAAAGAACTTAGTGGTGTTTTTCTGTGTGACTAAGACAATTTCAATTTA-TTTGTTCAGATTTATGACCGTGATGGCCTTACCTTAGGAGAATTTGTTAAAGGTGACATGTATTTGCGTGACCTTAAAAATACAAAGGGGCATATATCAGGTCTGACATGTGGACAATGGCATCCTAAAGAAAAGGAAATGATTTTGACATCCTCAGAGGATGGTTCCCTTCGCATCTGGGATGTGAATGATTTTAAAAGTCAGAAGCAGGTTGTTGTGTCTTCTTTTCTACGTCTAGTTTAATTGCTTCTGCTTTATAATACATTAAAATCACAATAGCACATTTGTTTTATTTGCTTCTGAATAGACGTACCATTAAATTATC---AAGCTGCATCCTTATGGTCCAGATTTTATTAAGAGAGGGTTTTGAAGTTTTTAACTTACATCATCTAATGAAG----------------------------------------------------------------------------------------------------------------------------------------------------------------------------------------------------------------------------------------------------------------------------------------------------------------------------------------------------------------------------------------------------------------------------------------------------------------------------------------------------------------------------------------------------------------------------------------------------------------------------------------------------------------------------------------------------------------------------------------------------------------------------------------------------------------------------------------------------------------------------------------
