# Supplementary material for: Development of a Target Enrichment Probe Set for Conifer (REMcon)
Source: Biology (Basel). 2024 May 22;13(6):361. doi: 10.3390/biology13060361 (PMC11200496; doi:10.3390/biology13060361)
Supplement: Supplementary file 1 [file biology-13-00361-s001.zip › biology-2960267-supplementary/Sup data/secapr_alignments_paralogs/62.fasta]

>AA3
TAAATCTTAAACCTCCCCTTTAAAAAAAAAAAAAAAACCACACATTTTAAATAAATAACATCCTTTAATAAAACCTAAAACAGCTTTAACCTTGTAAATATTAAAAAAAATACTTTCATCATAAGGAACGCCTTATCTTTATACTTTAAATAAATTTCACTCTTAAATTCAAAGCGTTGCGCAGGTATCTGTTTGTCCACTCGTAACTCAT-CCTTCAAGATGAGGGCAGCGCTTCCATTGCCGCGCTGTCTCCTCTACGGCAGCGTCAATGTCCCCCACTGCAGGCGGAGCACC---GTCACCCATCTTCACAATGTCGTCAGATCCTCGTCTCCGGCGGTCTCTGCACCGTCAACTC------AGACTTCCGAAATCCTGCGCATAAGAAAATCCCTTATATCAAGGGAGAGGACAGCCGTCGAAATCGCAGAAGAATACATCGCTCGCCTGCAACAGACGGAACCCCGCGTCAAGAGCTTTCTCTACGTCTCCGACAAGATTTTGACGGAGGCAGCAGAAATTGACGAGAAACTCGCGAGAAATGAGGAGGTGGGGCTCCTGGTGGGCGTCCCGATCGCCGTCAAGGACAACCTGTGCACAAAGGACATGCCGTCAACGGGAGGGTCCAGGATTTTGGAGGGTTACCGCCCTCCGTTTGACGCCACGGCCGTCGCGAAGCTGCGTCAAAATGACGCCCTGCTCTTTGGCAAAACGAACCTCGACGAGTTTGGCATGGGAAGCACCACCGAAGGCTCTGCGTTCCAGGTACATTCAGTTTTACGGATTATTTTATTTATTATTATTTGTATTTTTCAAAAGTTAGGTGTGGTTTTGTTTGGGGTCACTTTCATAAAATATTACATGGTTATGGTTATTATTAATTAATAATTTTGTTTTTTTTTTTAACCATCTAGAATTAGATCAAACTTCCTACCATTTACAACAAGATGATATCCATGAAGAATCACAATCATCTTCAAGAAGTGTAGAATCCATTG
>AA60
AACACGTTGTGTATCCGTAATAGTGATCTCAATCTTCTCGTGCTTCAAATTCCCCCCCAAATCTTTAGGATTGTGTTTTCAGTTGAGTATAATTTCGATATCTTCACCGATTCTTGTTACTCAACAGTATCTTTATTTCGTTAACCCGA--TTACCTGTGTAAAACTATTTCGAATTATAATACAATTCGTTACGTCCACCCGCTCTTGATACGGTGAAGATGAGGGCCGAGATTCCATTCCCACGCTCTCCTCTTCACGCACGCCTGGCTCCATACCACTGCAGAGTAAGAACGCCCATTAAAGCTCATGCATCTCGGACCCTCTCAGAGCTCTCTACAATCTACGCAAACAATAATGGCATTAACACTTCCGAAATTCTGCGTATTAGAAAGTCTCTTATGTCACGAGAAAAAACAGCCGTTGAAATTACACAAGAGCATTTAACTCGCATTCAACAGACTGAACCTTATGTCAAGAGTTTTCTTCACATTTCTGACAAAGTTTTGATGGAGGCGTCATTGATTGATGAGAAAATTGCAAGAAATGAGGAGGTGGGAATGCTGGCGGGCGTTCCGATTGCAATCAAGGACAATCTGTGTACGAATGACATGCCATCGACTGCAGGGTCTAGAATTTTAGAGGGTTACCGTCCTCCATTTGATGCCACGGCTGTCACTAAATTGCGTCAGAATGGTGCACTTCTGATTGGTAAAACAAATATGGACGAGTTCGGTATGGGAAGCACTACCGAAGGTTCTGCATATCAGGTTTGTTGA--CTTTACATTTTTCTTCTTGACCATCATTTTTTCGTAAGAGAGATATTGAAAGGTTCTGTTCTGGATGACCAGGT--CATGTAATGTCAACATTTCCTCTGTGACATTAATAGAAGAATTATTCAAAGGTTCTGCATTCCAGGTGTATTTGATTTTCATTTTTCTTGTGGGTTATCATTTTTAAT-AAAATCATTCTTCTTCTTTCACCTATTTTTGAACTCT
>AAR4
TAAATCTTAAACCTC-CTTTAAAAAAAAAAAAAAAAACCCAACATTTTAAATAAATAACATCCTTTAATAAAACCTAAAAC--CTTTAACCTTGTAAATATTAAAAAAACTACTTTCATCATAAGGAACGCCTTATCTTTATACTTTAAATAAATTTCACTCTTAAATTCAAAGCGTTGTGCAGGTATCTGTTTGTCCACTCGTAACTCAT-CCTTCAAGATGAGGGCAGCGCTTCCATTGCCGCGCTGTCTCCTCTATGGCAGCGTCAATGTCCCCCACTGCAGGCGGAGCACC---GTCACCCATCTTCACAATGTCGTCAGATCCTCATCTCCGGCGGTCTCTGCACCGTCAACTC------AGACTTCCGAAATCCTGCGCATAAGAAAATCCCTTATGTCAAGGGAGAGGACAGCCGTCGAAATCGCAGAAGAATACCTCGCTCGCCTGCAACAGACGGAACCCCGCGTCAAGAGCTTTCTCTACGTCTCCGACAAGATTTTGACGGAGGCAGCAGAAATTGACGAGAAACTCGCGAGAAATGAGGAGGTGGGGCTCCTGGTGGGCGTCCCGATCGCCGTCAAGGACAACCTGTGCACAAAGGACATGCCGTCAACGGGAGGGTCCAGGATTTTGGAGGGTTACCGCCCTCCGTTTGACGCCACGGCCGTCGCGAAGCTGCGTCAAAATGACGCCCTGCTCTTTGGCAAAACGAACCTCGACGAGTTTGGCATGGGAAGCACCACCGAAGGCTCTGCGTTCCAGGTACATTCAGTTTTACGGATTATTTTATTTATTATTATTTGTATTTTTCAAAAGTTAGGTGTGGTTTTGTTTGGGGTCACTTTCATAAAATATTACATGGTTATGGTTATTATTAATTAATAATTTTGTTTTTTTTTTTAAATACAATGGATTAAAAAAAGCTTCATTCCAATTTTATCATCAGATAATGTTAG---------------------------------------
>AF1
ATGCTTAATTAACTCCTACAAATGTGCCACCTTCATGGGCAATTTATAATGAGCATTGATAAAATTCCAAACATCTTTAGATTAAAAATTCTCAAAAAAAAACACATATCACTACATTTCAACATCA-----TCATCATCAAAATAACAAAAGGTGACAAAATAGCATATTTATCC-AAAATAACAACTCTTCAGTCCACTCGCTTCTTCT-CTGCAAAGATGAGGGCAGCGGTTCCATCCCCGCGCTCTCTCCTCTCCTCTCACTTCCTCTCCCCACCCTGTAAAACCACCAGA---AGAGCCCTCCTCCACATTCACAATGCCGTTGCGGCATCAGAAATCCACACACCTCAAACTC---------CCTCGGAAATCTTGCGCATCAGGAAATCCCTTCTCTCCCGAGCACGAACAGCCGTGGAGATAGCAGAGGAGTATTTAACCCGTCTGCAGCAGAGAGAACCATACCTCAACAGCTTTCTCTACGTCTCCCACAAGGTTTTGGCGGAGGCAGCGGAAATTGACGGGAAACTTGCAAGAAATGAGGAGTTGGGAATTCTGGCTGGTGTACCCATTGCCGTCAAGGACAATCTGTGCACGAAGGATATGCCATCAACTGGAGGTTCTAGGGTTTTGGAGGGATATTGCCCTCCATATGATGCCACTGCTGTTAAGAAGCTGCGCCAGAGCGACGCTATTCTCATTGGCAAGACAAATATGGACGAGTTCGGGATGGGAAGCACCACTGAAAGCTCTGCATTCCAGGC-AATTTACTATTTTCAATTCTGTTTAAGATTTGTTTGAGTTTTTTCTGTTAACGTGTAGAATCTTCATG-----AAAAAAAAAATTCATCATTTGCACCTGTCTAGACTTTGATTTGGCGTTCCCTTTTCGAATCTCTGTTGTATTAAGATTTATTGGTATTTTAAATCCAAAATTTTGTGAAGTTATTTCTTAAGACATACACTCTCTTATGAATGCATTTGAGGTGTTT
>AG2
---------------------------------------------------------------------------------------------------------CAACATCATCA----------------TCATAATAAAAATAACAAAAGGTGACAAAATAGCATATTTATCCAAAAATAACAACTCTTCAGTCCACTCGCTTCTTCT-CTGCAAAGATGAGGGCAGCGGTTCCATCGCCGCGCTCTCTCCTCTCCTCTCACTTCCTCTCCCCACCCTGTAAAACCACCAGA---AGAGCCCTTCTCCACATTCACAATGCCGTTGCGGCATCAGAAATCCACACACCTCAAACTC---------CCTCGGAAATCTTGCGCATCAGGAAATCCCTTCTCTCCCGAGCACGAACAGCCGTGGAGATAGCAGAGGAGTATTTAAACCGTCTGCAGCAGAGAGAACCATACCTCAACAGCTTTCTCTACGTCTCCCACAAGGTTTTGGCGGAGGCAGCGGAAATTGACGGGAAACTTGCAAGAAATGAGGAGTTGGGAATTCTGGCTGGTGTACCCATTGCCGTCAAGGACAATCTGTGCACGAAGGATATGCCATCAACTGGAGGTTCTAGGGTTTTGGAGGGATATTGCCCTCCATTTGATGCCACTGCTGTTAAGAAGCTGCGCCAGAGCGACGCTATTCTCATTGGCAAGACAAATATGGACGAGTTCGGGATGGGAAGCACCACTGAAAACTCTGCATTCCAGGC-AATTTACTATTTTCAATTCTGTTTAAGATTTGTTTGAGTTTTTTCTGTTAACGTGTAGAATCTTCATG-----AAAAAAAAAATTCATCATTTGCACCTCTCTAGACTTTGATTTAGCGTTCCCTTTTCGAATCTCTGTTGTATTAAGATTTATTGGTATTTTAAATCCAAATTTTTGTGAAGTTATTTCTTAAGACTTACACTCTCTTGTGAATGCATTTGAGGTGTTT
>AH26
-------------------------------------------------------------------------------------------------------------------------------------------------------------------------------------------------------------------------------------------------------------------------------------------------------------------------------------------------------------------------------TGCTCAGAAATTCTCCACATAACGAATTCTTTGTTGTCAAGAGAGCGAATGGTCATTGAGATCACGGAAGAATACCTCACTCGATTGCAACAGACGAAACCCTATATCAAGAGCTTCCTGCACGTGTCAAACAAAGTGTTGGCGGACATAGAGGAAATTGACAGAAGGCTCAGGAAAAATGAGGACGTCGGCCCTCTGGTAGGTGTCCCCGTTTCCGTAAAGGATAACCTGTGTACGAGAGACATGCCATCAACTGGAGGGTCTAGGGTTTTAGAGGGTTATCGTCCTCCATTTAACGCCACATCTGTGATGAAATTGCGTCAGAATGGAGCCTTGTTGATTGGCAAAACAAACCTCGGTGAGTTTGGGATGGGAAGCACTACAGAAGGCTCAACATTCCAAGTTCTATTT--GTGCTCATTTATACTTTTTACATTGTTATTATTTTCTTTATGCCTATACATTTGAT--------------------GAATTATTTAGATTATTTCCAAGTTTTTATTATTTTCTTAATTTGTTTAGCTCTGCATTAGTCACTCATCCCTCTTTTTTAGTTGCTCGTTGTACTTTCTCATCGATT-------------------GAAATTGGTTA--------
>AME1
---------------------------------------------------TCCATGAAACCTTTAGGAGCTGTCGTATCACATTGTTCCCTTAAAAAAAAAAGAAGTACTTTCATATTTTTTTCAATGAAAATATCTTTATATTTTAAATAAATTTCACTCTTAAATTCAAAGC---------GTATCTCTTCGTCCACTTGTAACTCAT-CCTTCAAGATGAGGGCAGCGCTTCCATTGCCGCGCTCTCTCCTCTACGGCAGCGTCAATGTACCCCACTGCAGGCGGAGCACC---GTCACCCATCTTCACAATGTCGTCAAATCCTCCTCTCCGGCGGTCTCTACACCGTCAACTC------AGACTTCCGAAATCCTGCGCATAAGAAAATACCTTATGTCAAGGGAGCGGACGGCCGTCGAAATCGCGGAAGAATACCTCGCTCGCCTGCAACAGACAGAACCCCTCGTCAAGAGCTTTCTCTACGTCTCCGACAAGATTTTGACGGAGGCCGCAGAAATTGACGAGAAACTCGCGAGAAATGAGGAGGTGGGGCTCCTGGCGGGCGTCCCGATCGCCGTCAAGGACAACCTATGCACGAAGGACATGCCGTCAACCGGCGGGTCCAGAATTTTGGAGGGTTACCGCCCTCCGTTTGACGCTACGGTTGTCGCGAAGCTGCGTCAAAATGACGCCGTGCTCTTTGGCAAAACGAACCTCGATGAGTTTGGCATGGGAAGCACCACCGAAGGCTCTGCGTTCCAGGTACATTCACTTTTACGGATTATTTTATTTATATCGCTTTTTTTTTTTAATGAGTTAAGCCTGGTTTTGAT-----------------------------TGGGCCTCCTTG-CAATTAATATCTTGAAAATGGATTG--AAAAGGCCTCATTGGAATAATATCATCACCACATAATGGTA----------------------------------------------------
>AP25
--------------------------GAGACTGTGGGTTCC------------------------------------------------------------------------------------------------------------------TTGTCCTTCTCGACTTAGCCTAGAACGAACATAAAGTCAGTTCAGTCGAGCCGCATGATAACGAGATGAGGGCAGTGGTTCCATTCCCGCGCCTTCTGATCGTCAAACCCGTCAACATCCCACAATGCAGACGCCTTCAC------ACTGTCAAGGCCTCTCAGATGGCCACAGAGCCGTCAAAACTCCATACAAACCACGGTG------CCTGCTCAGAAATTCTCCGCATAACGAATTCGTTGCTGTCAAGAGAGCGAACGGCCGTTGAGATCACGGAAGAATACCTCACTCGATTGCAACAGACGGAACCCTACGTCAAGAGCTTCCTGCACGTGTCAGACAAAGTGTTGGCGGACGCAGAGGAAATTGACAGAAGGCTCGGGAAAAATGAGGACGTCGGCCCTCTGGCAGGCGTCCCCGTTGCCATAAAGGATAATCTGTGTACGAGAGACATGCCGTCAACTGGAGGGTCTAGGGTTTTAGAGGGTTATCGTCCTCCCTTTGACGCCACATCCGTGACGAAATTGCGTCGGAATGGAGCCCTGTTGATTGGCAAAACAAACCTCGATGAGTTTGGGATGGGAAGCACTACAGAAGGCTCGGCATTCCAGGTTCTGTTT--GTGCTCATTTATACTTTTTACATTGTTAGTATTTTCTTTATGCCTATACATTTGAT--------------------GAATTATTTAGATTATTTCCAAGTTTTTATTATTTTATTATTTTGTTTAGC------------T----------------------------------------------------------------------------------
>APA47
TATACAAACCAAATAATTATACATTTTCATTATTAATTAAGCCAGTCATTCTTTTTGGCGTACCTATTGCACATGGTTACAATTCCTAGTATATCTAAATAAGAAAAAGGCAGCCATAAGACAAAGAGCCAAAAATCTTGAAAGCAACAGGAGCTGTACAAACTGCTCATAGTTACCACTAAGAACAACTTCCAGTCCACTCGCTGCTTCA-CTGCAAAGATGAGGGCAGCGGTTCCATTCCCGCGCTCTCTTCTCTCCTCTCAACTACTTTCCCCATCCTGTA------CCAGA---AGAGCTCTCCTCAACATTCACAATGCCGTTGCGACGTCAAAAATCCACACACCTCAAACTC---------CCTCCGAAATTCTGCGCATAAGGAAATCCCTTCTCTCACGAGAACGAACAGCCGTGGAAATAGCGGAGGAGTATTTAACCCGTCTGCAACAGAGAGAACCCTACATCAAAAGCTTTCTCTACGTCTCCGACAAGGTTTTGGTGGACGCTAAGGAAATTGATGGAAAACTTGCAAGAAATGAGGAGGTAGGAATTTTGGCAGGTGTACCAATTGCTGTTAAGGATAATCTGTGCACGAAAGATATGCCATCAACGGGAGGGTCTAGGGTTTTGGAGGGGTATTGCCCTCCTTTTGATGCCACTGCAGTAAAAAAACTGCGCGAGAACGACGCTATTCTCATTGGCAAGACAAATATGGATGAGTTTGGGATGGGAAGCACCACCGAAGGCTCTGCATTCCAGGCAAGGTTTAAAATTTGTTCAATTCTGTTGA----------TTCTTCTTGTTCACGTGTAGTATTTTTATG--------AAAAAAATTCATCATTAGCACCTGTTTATACTTTGAATTGGCGTTCTCTTTTTCTCAGTCGTGGGAGTCAAAAACTTATGTTGCAGCTTTCGGGGACACTCTGACCGTTATTTGAAGGGAGTTACATCATATAGTCTAGTTGTTTGAGTGTTAG
>AS57
-----------TGAGTCGTTGGAAGAAATTATTTCGTTCCTT------------------------------------------------------------------------------------------------------------CAAATATGTTGTGAAAGACTCGAGTTCAAAATAAGTTTCATTTCGTCCACTCGCTTTTGATACGTTTAAGATGAGGGCAGAGCTTCCATTCCCGCGCTCTCCTCTTTACACACGGCTAACGCCGTCCCACTGCACAGCAAGAAGGGTCGTCAAAGCTGATGCATCTCAGACTCTCTCAGAGCTCTCAAGAATCCACGCAAACAACAATGGAATTCATCCGTCCGAAATTCTGCGCATAAGAAAATCTCTTATGTCAAGAGAAAAAACAGCCGTTGAAATTACACAAGAGTATTTAACTCGCATTCAACAGACAGAACCTAATGTCAAGAGCTTTCTTCACATATCCGACAAAGTTTTGATGGAGGCGTCACAAATCGACGAGAAACTTGCAAGAAATGAGGAGGTGGGAATGCTGGCGGGCGTTCCGATTGCAGTAAAGGATAATCTGTGTACGAATGACATGCCGTCGACAGCAGGGTCTAGGGTTTTAGAGGGTTACCGTCCTCCATTTGACGCCACGGCCGTCACGAAATTGCGTCAGAATGGAGCGCTTCTCATTGGCAAAACAAATCTTGACGAGTTCGGTATGGGAAGCACCACCGAAGGTTCTGCATACCAGGTGCATTTA--GTTTTCATTTTTCTTCTGGGATACCATTGTTTTTTTTCTTTTGGGGTATCATTTTTTCGTGGGTT-----------TTTTCAATAATTCTAATAAGAGTAACTGGAGAT-----------------------------------------------------------------------------------------------------------------
>ASA51
-----------------------------------------------------------------------------------------------------------------------------------------------------------------------------------------------------------------------------------CAGCGGTTCCATCCCCGCGCTCTCTTCTCCATTCTAACCTCCTTTCCCAACGCTGTAACACCACCAGA---AAAGCCGTCCTTCAAATTCGTAATGCCGTTGCGGCATCACAAATCTATACTACTCAAACTC---------CCTCCGAAATTTTGCGCATAAGAAAATCCCTTCTATCACGAGCACGAACAGCCGTTGATATAGCAGAGGAGTATTTAACTCGTCTGCAACAGAGAGAGCCCTACGTGAAGAGCTTTCTGCATGTGTCCGACAAGGTTTTGATGGAGGCAGGGGAAATTGACAGGAAACTTGCAAGAAACGAGGAGGTCGGAATGCTGGCAGGTGTACCAATTGCCGTCAAAGACAATCTGTGCACGAAGGACATGCCATCAACGGGAGGGTCTAGGGTTTTGGAGGGGTATTGCCCTCCGTTTGACGCCACTGCCGTCAAGAAGCTGCTCGAGAATGACGCCATCCTCATTGGCAAAACAAATATGGATGAGTTCGGGATGGGAAGCACCAC------------------------------------------------------------------------------------------------------------------------------------------------------------------------------------------------------------------------------------------------------------
>CD18
------TTTTTAAATCCATCTAATAGAATTATGCAGATTGAATTCTCGTAAC----------------------------------CCAACATCATCTTCTTACTCCCAAACAACAATTCTTATCT------TCATTTCGTTGCCTTCA-GAT--ATGTTGCACTAGGACTCGAGTTCATGAAAATTTCGTTACGTCCGCTAGCTTTTCATACGGTTAAGATGAGGGCAGAGGTTCCATTCCCGCGCTCTCCTCTTTGCCCTCGCCGAACTCCATCCATTTGCGCAGCAAGAAGGGCCGTCGGAGCTGATGCATCTCAGACTCTCCCAGAGCCCTCGAGAATTCATGCAAACAATAATGGCATTAATTCATCCGAAATTCTGCGCATTAGAAAGTCTCTTATGTCGAGAGAACAAACAGCCGTTGAAATCACACAAGAATATTTAACTCGCATTCAACAGACTGAACCTAATGTTAAGAGTTTTCTTCACATATCGGACAGAGTTTTGATGGAGGCGTCACAGATTGACGAGAAACTTGCAAGAAATGAGGAGGTGGGAATGCTGGCGGGCGTTCCGATTGCAGTCAAGGACAATCTGTGTACGAATGACATGCCGTCGACTGCAGGGTCTAGGATATTAGAGGATTACCGTCCTCCATTTGACGCCACGGCCATCACGAAATTGCGTCAAAATGGCGCGCTTCTCATTGGCAAAACAAATATGGACGAGTTCGGTATGGGAAGCACTACTGAAGGTTCGGCATACCAGGTGCATTTA--GTTTTCAATTTTCTTCTGGAACATCACTT-TTTATAAAAGAAATATTCGAAGGTTCTGCATACCAATTCATTTGG-TTTTCATTTTTCTTCTGGCTCATCATTTTTTTATAAAAGAATTATTCAAGTGTTTCGCATACCAGGTGCATTTATT----------------------------------------------------------------------
>CF38
------------------------------------------------------------------------AAGTAGCTCAGCATGTACTTGAAGGCAATACTTAGTGATTCTTT----------------------------------------------------------------------------AAGTCCACAAGCTCTTTATCCGGTGAAGATGAGGGCAGCGGTTCCAGTTCCGCGCTCTCTGTCTAATTTCCCCCAATGCGGAAGAACAAATACAATTCACAGTGTCGTCAAAGTTTCTGCATCTCAGGCGCTATCTGAGCCGTCAAAAATCAACAAAAATAATAAACACACTCCTCCTTCCCAAATTCTGCGCATAAGAAAATCTCTGCTGTCAAGAGAACAAACAGCAGTCGAAATTGCAGAACAATATTTAACTCGTCTTCAACAGACAGAACCCTACGTCAAGAGCTTTCTTCATATATCCGACAAAGTTTTGACGGAGGCGTCAGAAATTGACAATAAAATTGCACGAAATGAGGAGGTGGGAGTGCTGGCAGGCGTTCCGATTGCTGTCAAGGACAATCTGTGTACTAAAGATATGCCGGCAACTGCAGGGTCTAGGGTTTTAGAAGGTTACCGTCCTCCCTTTGACGCCACGGCAATAACGAAATTGCGTCAAAATAGTGCACTGCTCATTGGCAAAACAAACCTTGACGAGTTTGGCATGGGAAGCACCACTGAAGGCTCAGCATACCAGGTGCATTTA---TTTTTTATTTTTTTCTTTAATTTTACTTTTTCCTACTGTTAAATTTCATTTGAGCTGAGCTCATTC----------------------------CTTTT--------------------------------------------------------------------------------------------------------------------------
>CH19
----------------------------------------------------------------------------------------------------------------------------------------------------------------------------------------------------------------------------------------------------------------------------------------------------------------------------------------------------------------------------------------------------------------------------------------------------GAATATTTAACTCGCATTCAAGAGACTGAACCTAATGTTAAGAGTTTTCTTCACATATCCGACAGAGTTTTGATGGAGGCGTCACAGATTGACGAGAAACTAACAAGAAATGAGGAGTTGGGAATGCTGGCGGGCGTTCCGGTTGCAGTCAAGGACAATCTGTGTACAAATGACATGCCGTCGACTGCAGGGTCTAGGATATTAGAGGATTACCGTCCTCCATTTGATGCCACGGCCGTCACGAAATTGCGTCAAAATGGCGCGCTTCTCATTGGCAAAACAAATATGGACGAGTTCGGTATGGGGAGCACCACTGAAGGTTCGGCATACCAGGTGCATTTA--CTTTTCAATTTTCTTCTGGAACATCACTTTTTTATAAAAGAAATATTCGAAGGTTCTGCATACCAGTTCATTTGG-TTTTCATTTTTCTTCTGGCTCATCATTTTTTTATAAAAGAATTATTCAAGTGTTTCGGATAACAGGTGCATTTATTTTTCATTCTTCTTCTT------------------------------------------------------
>CHA37
------------------------------------------------------TAAGTTATAGAAGGTAGAAAATAGCTCAGCATGTACTTGAAGGCAATACTTAGTGATTCTTT----------------------------------------------------------------------------AAGTCCACAAGCTCTTTATCCGGTGAAGATGAGGGCAGCGGTTCCAGTTCCGCGCTCTCTGTTTAATCTCCCCCAATGCGGAAGAACAAATACAATTCACAGTGTCGTCAAAGTTTCTGCATCTCAGGCGCTATCTGAGCCGTCAAAAATCAACAAAAATAATAAACACACTCCTCCTTCCCAAATTCTGCGCATAAGAAAATCTCTGCTGTCAAGAGAACAAACAGCAGTCGAAATTGCAGAACAATATTTAACTCGTCTTCAACAGACAGAACCCTACGTCAAGAGCTTTCTTCATATATCCGACAAAGTTTTGACGGAGGCGTCAGAAATTGACAATAAAATTGCACGAAATGAGGAGGTGGGAGTGCTGGCAGGCGTTCCGATTGCTGTCAAGGACAATCTGTGTACTAAAGATATGCCGGCAACTGCAGGGTCTAGGGTTTTAGAAGGTTACCGTCCTCCCTTTGACGCCACGGCAATAACGAAATTGCGTCAAAATAGTGCACTGCTCATTGGCAAAACAAACCTTGACGAGTTTGGCATGGGAAGCACCACTGAAGGCTCAGCATACCAGGTGCATTTA---TTTTTTATTTTTTTCTTTAATTTTACTTTTTCCTACTGTTAAATTTCATTTGAGCTGAGCTCATTC---------CTTTTGAGTTATATATAACAATTTTTGGGTTACGGGCGGGCTTTAATAAGCATTTTTTTAAACACAGGTTATTACACCTCAACCTTGACACATGCCCGCAAGGAATCAAGCCATCTAACTGCAGTAGGGGATTTGATTCCCATTTG
>CJ24
------TACAACAAATTTAATGAAGAAATAAATTTAATCTTTGATTAAAAATAGCTATATCGAAAATCACCTCACTTCTTTAATACTCATAGATACATTTTCACGATGATTTCGTTCTTCTACCCCATATCTTCATTTCGTTACCTTCG-AATGTGTTTTTAAAAAGGTTCCAGCTTATAAGAAATTTCGTTACGTCCACTCGCTTTTGATACGGTTAAGATGAGGGCAGAGGTTCCATTCCCGCGCTCTCCCTCTTACACACGCCTAACTCCATCCCATTGCACAGCAAGAAGGGCCGTCAAAGCTGATGCATCTCAGACCCTCTCAGAGCTGTCAAGAATCCACGCAAACAATAATGGCATTAATTCATCCGAAATTCTGCGCATTAGAAAGTCTCTTATGTCAAGAGAACAAACAGCCGTTGAAATTACACAAGAGTATTTAACCCGCATTCAACAGACAGAACCTAATGTCAAGAGCTTTCTTCACATATCCGACAAAGTTTTGATGGAGGCGTCACAAATCGACGAGAAACTTGCCAGAAATGAGGAGGTGGGAATGCTGGCGGGCGTTCCGATTGCAGTCAAGGACAATCTGTGTACGAATGACATGCCGTCGACTGCAGGGTCTAGGATTTTAGAGGGTTACCGTCCTCCATTTGACGCCACTGCCGTCACGAAATTGCGTCAGCATGGCGCACTTCTCATTGGCAAAACAAATCTTGATGAGTTCGGGATGGGAAGCACCACCGAGGGTTCTGCATACCAGGTGCGTTAG---TTTTCATTTTTCTTCTTGGATATCATTTTTCTTTTATAAAAGAATTATTCATCTTTTATTCATTTTTCTTTTGG-GTATCATTTTTTTTAATTAAAACTAGCAGAGAACAGAGAGAAAAATGGAAG--ATAGAAACAGCATAAGATTTC--------------AATATATTATTTATTAACAATTACAAA-------------TATATAATTGGTG-----
>CK7
----------ATTTCAATTTCAAGTCTACCAAATAAATTCATATTTGATGAA--------------------------------------------------------------------------------ATCATTCGTTGCCTT---CAAATATGTCGTTAAAGACTCGAGTTCATAATAAATTTCCTCACGTCCATTCGCTCCTGATCCGATTAAGATGAGGGCAGCGGTTCCAATCCCGCGCTCTCCCCTTTACACACACCTAACTCCGTCCCATTGCACAGCAAGAGGTGCCGTCAAAGCTGCTGCATCTCAGACTTTCTCAGAGCCCTCAAGAATCCACGCAAACAGTAATGACACTCATCCATCTGAAATTCTGCGCATAAGAAAATCTCTTCTGTCAAGAGAACAAACAGCCGTTGAAATTACACAAGAGTATTTAACTCAAATTCAACAGACAGAACCCAATGTCAAGAGCTTTCTTCACATATCTGACAAAGTTTTGATGGAGGCGTCAGAAATCGACAAGAAGCTTGCAAGAAATGAGGAGGTGGGATTGCTGGCGGGCGTTCCGATTGCAGTCAAGGACAATCTGTGTACGAAGGACATGCCGTCAACTGCAGGGTCTAGGATTTTAGAGGGTTACCGTCCTCCATTTGACGCCACGGTCGTCACGAAATTGCGTCAAAATGGGGCGCTTCTTATTGGCAAAACAAACCTTGACGAGTTCGGTATGGGAAGCACCACCGAAGGTTCGGCATACCAGGTGCATTTA--ATTTTCATTTTTCTTCCGGGATATCATTTTTGTAAAAATAAAAATTATTCTTCTTTTAGTCATTTTGCGTTTGGG-GTATCCTGTTTTTTTTGGTTTTTCCATAATTCTAATAAGAGTACCTAGAGATTTTACTGCTCCAGTTTTATCCTAGTAATCCACCTTCCCTGGAAGGAAGCTTGTATACGAGCCCG-------ACGAGGATTGAACCCAAGACTTT
>CL6
TTTCATTTTCATTTCAATTTCAAGTCTACCAAATAAATTCATATTTGATGAA--------------------------------------------------------------------------------ATCATTCGTTGCCTT---CAAATATGTCGTTAAAGACTCGAGTTCATAATAGATTTCGTCACGTCCATTCGCTCCTGATCCGATTAAGATGAGGGCAGCGGTTCCAATTCCGCGCTCTCCCCTTTACACACACCTAACTCCGTCCCATTGCACAGCAAGAGGTGCCGTCAAAGCTGCTGCATCTCAGACTTTCTCAGAGCCCTCAAGAATCCACGCAAACAGTAATGACACTCATCCATCTGAAATTCTGCGCATAAGAAAATCTCTTCTGTCAAGAGAACAAACAGCCGTTGAAATTACACAAGAGTATTTAACTCAAATTCAACAGACAGAACCCAATGTCAAGAGCTTTCTTCACATATCTGACAAAGTTTTGATGGAGGCGTCAGAAATCGACAAGAAACTTGCAAGAAATGAGGAGGTGGGATTACTGGCGGGCGTTCCGATTGCAGTCAAGGACAATCTGTGTACGAAGGACATGCCGTCAACTGCAGGGTCTAGGATTTTAGAGGGTTACCGTCCTCCATTTGACGCCACGGTCGTCACGAAATTGCGTCAAAATGGGGCGCTTCTTATTGGCAAAACAAACCTTGACGAGTTCGGTATGGGAAGCACCACCGAAGGTTCGGCATACCAGGTGCATTTA--ATTTTCATTTTTCTTCCGGGATATCATTTTTGTAAAAATAAAAATTATTCTTCTTTTAGTCATTTTGCGTTTGGG-GTATCCTGTTTTTTTTGGTTTTTCCGTAATTCTAATAAGAGTACCTAGAGATTTTACTGCTCCAGTTTTATCCTA-----------------------------------------------------------------------
>CM9
AACCCGTTGGGTATCCGGAATAGTGATCTCAATCTTCTCGTTGCTTCAGTTCCCCCCAA-ATCTTTAGGATTGTGTTTTCATCAGAGTATAATTTTGAGTTCTTCACCGATTCTCGTTTCTCAACAGTATCTTTATTTCGTTAACCCGA--TTACCTATGTAAAACTATTTCGAATTATAATACAATTCGTTACGTCCACCCGCTCTTGATACGGTGAAGATGAGGGCCGAGATTCCATTCCCGCGCTCTCCTCTTCACGCACGCCTGACTCCATCCCACTGCACAGTAAGAACGCCCATGAAAGCTCATGCATCTCGGGCCTTCTCAGAGCTCTCTACAATCTACGCAAACAATAATGGCATCAGTACTTCCGAAATTCTGCGTATTAGAAAGTCTCTTATGTCACGAGAAAAAACAGCGGTTGAAATTACACAAGAGCATTTATCTCGCATTCAACAGACTGAACCTTATGTCAAGAGTTTTCTTCACATTTCCGACAAAGTTTTGATGGAGGCGTCATTGATTGATGAGAAAATTGCAAGAAAGGAGGAGGTGGGAATGCTGGCGGGCGTTCCGATTGCAGTCAAGGACAATCTGTGTACGAATGACATGCCGTCGACTGCAGGGTCTAGAATTTTAGAGGGTTACCGTCCTCCATTTGATGCCACGGCTGTCACTAAATTGCGTCAGAATGGTGCACTTCTCATTGGTAAAACAAATATGGACGAGTTCGGTATGGGAAGCACTACCGAAGGTTCTGCATATCAGGTGCATTTC--CTTTACATTTTTCTTCTTGAACATCATTTTTTCGTAAGAGAAATATTGAAAGGTTCGGTTCTGTATGACCAGGT--CATTTAATTTCAATATTTCTTCTGTGACATTAATAGAAGAATTATTCAAAGGTTCTGCATTCCAGGTGTATTTGATTTTCATTTTTCTTGTCGGTTATCATTTTTAAT-AAAATAATTCTTCTTCTTTCACCTATTTT--------
>CO8
AACCCGTTGGATGTCCGTAATAGTGATCTCAATCTTCTTGTTGCTTCAATTCCCCCCAA-ATCTTTAGGATTGTGTTTTCAGTTGAGTATAATTTTGATTTCTTCACCGATTCTTGTTTCTCAACAGTATCTTTATTTCGTTAACCCGA--TTACCTATGTAAAACTATTTCGAATTATAATACAATTCGTTACGTCCACCCGCTCTTGATACGGTGAAGATGATGGCCGAGATTACATTACCGCGCTCTCCTCTTCACGCACGCCTGACTCCATCCCCCTGCAGAGTAAGAACGCCCATTAAAGCTCATGCATCTCGGACCCTCTCAGAGCTCTCTACAATCTACGCAAACAATAATGGCATTAATACTTCCGAAATTCTGCATATTAGAAAGTCTCTTATGTCACAAGAAAAAACAGTTGTTGAAATTACACAAGAGCATTTAACTCGCATTCAACAGACTGAAACTTATATCAAGAGTTTTCTTCACATTTCCGACAAAGTTTTGATGGAGGCGTCATTGATTGATGAGAAAATTGCAAGAAATGAGGGGGTGGGAATGCTAGCGGGAGTTCCGATTGCAGTCAAGGACAATCTGTGTACGAATGACATGTCGTCGACTGCAGGGTCTCGAATTTTAGAGGGTTACCGTCCTCCATTTGATACCACGGTTGTCACTAAATTGCGTCAGAGTGGTACACTTCTCATTGGTAAAACAAATATGGATGAGTTCGCTATGGGAAGTACTACCGAAGGTTCTACATATCAAGTCACTTCAACCTTGGGATTCTTCTTGTACAACATCATTAGGAAGTGATACTGGGGGCAGCATAACACAACCTGCATCATTTTGTGACATATGGTCATGTTTCTCGCTTTGGTCTAATGGCATATGCATCATCCTTGGATTCTGTTATGGATGTTGCTATTCTTCTTGGGTTTATGGCTGGCCAGGACATGTTAGTGATGTTGTTTTTGCACATTTAGTTGCGTCCAAGGAAA
>CP16
ATTAGCATTTCAACAAGCTTGAATTACATTAAATGAAAAATAAAATAAAACCATTACTTAATTGA----------------ATCAAACAAAATTCTATCAATATCAAGGTTCAATAACTATTATTT------TAAAATCATCTTCTTCT-TATATTGTTTTCATTCTTATAACCCAACAACAATTCTTATCTTCATTCGTTACCTTCAGATATGGTTAAGATGAGGGCAGAGGTTCCATTCCCGCGCTCTTCTCTTTACACACGCCTAACTCCATCCCTCTGCTCAGCAAGAAGGGCTATCAGAGTTGATGCATCTCAGACTATCTCAGAGCTCTTAAGAATCCACGCAAACAATAATGGCATTAATTCATCCGAAATTCTGCGCATTAGAAAGTCTCTTATGTCACGAGAACAAACAGCCGTTGAAATCACACAAGAATATTTAACTCGCATTCAACGGACTGAACCTAATGTTAAGAGTTTTCTTCACATATCCGACAAAGTTTTGATGGAGGCGTCACAGATCGATGAGAAACTTGCAAGAAATGAGGAGGTGGGAATGCTGGCGGGCGTTCCAATTGCAGTCAAGGACAATCTGTGTACGAATGACATGCCGTCGACTGCAGGGTCCAGGATATTAGAGGATTACCGTCCTCCATTTGACGCCACGGCCGTCACGAAATTGCGTCAAAATGGCGCGCTTCTCATTGGTAAAACAAATATGGACGAGTTCGGTATGGGAAGCACTACCGAAGGTTCTGCATACCAGGTGCATTTA--GTTTTCATTTTTCTTCTGGGACATTGCTTTTTTATAAAAGAAATATTCGAAGGTTCTGCTTACCAGATCATTTGG-TTTTCATTTTTCTTCTGGGTCATCATTTTTTTATGAAAGAATTATTCAAGTGTTCTGCTTACTAGGTGCATTTATTTTTCATTTTTCTTCCGTGATATCATTTTTTAATAAAAGCATTATTCTTCTTTTATTGATATTTCTTCTGG
>CP161
ATTAGCATTTCAACAAGCTTGAATTACATTAAATGAAAAATAAAATAAAACCATTACTTAATTGA----------------ATCAAACAAAATTCTATCAATATCAAGGTTCAATAACTATTATTT------TAAAATCATCTTCTTCT-TATATTGTTTTCATTCTTATAACCCAACAACAATTCTTATCTTCATTCGTTACCTTCAGATATGGTTAAGATGAGGGCAGAGGTTCCATTCCCGCGCTCTTCTCTTTACACACGCCTAACTCCATCCCTCTGCTCAGCAAGAAGGGCTATCAGAGTTGATGCATCTCAGACTATCTCAGAGCTCTTAAGAATCCACGCAAACAATAATGGCATTAATTCATCCGAAATTCTGCGCATTAGAAAGTCTCTTATGTCACGAGAACAAACAGCCGTTGAAATCACACAAGAATATTTAACTCGCATTCAACGGACTGAACCTAATGTTAAGAGTTTTCTTCACATATCCGACAAAGTTTTGATGGAGGCGTCACAGATCGATGAGAAACTTGCAAGAAATGAGGAGGTGGGAATGCTGGCGGGCGTTCCAATTGCAGTCAAGGACAATCTGTGTACGAATGACATGCCGTCGACTGCAGGGTCCAGGATATTAGAGGATTACCGTCCTCCATTTGACGCCACGGCCGTCACGAAATTGCGTCAAAATGGCGCGCTTCTCATTGGTAAAACAAATATGGACGAGTTCGGTATGGGAAGCACTACCGAAGGTTCTGCATACCAGGTGCATTTA--GTTTTCATTTTTCTTCTGGGACATTGCTTTTTTATAAAAGAAATATTCGAAGGTTCTGCTTACCAGATCATTTGG-TTTTCATTTTTCTTCTGGGTCATCATTTTTTTATGAAAGAATTATTCAAGTGTTCTGCTTACTAGGTGCATTTATTTTTCATTTTTCTTCCGTGATATCATTTTTTAATAAAAGCATTATTCTTCTTTTATTGATATTTCTTCTGG
>CR44
GGGCCGCTCGCCGGCGTCCCGATTGCCGTCAAAGATAATCTTACTCGAGACATGCCGTCAACCGGAGGGTCGAGGGTTTTGTATCGTCCTCCATTTGACGCAACTGTCGTCACGAGATTGCGTCAAAGTCATCGGCAAAACAAACCTGGACGAGTATGGGTAGCTCTACCGAGGCGCATTCCAGGTTACTTCAAACCCGTGGGATTCATCTCGTTCCTGGAGGATCGTCGGGGGGTTCTTCCGCAGCTGTTGCAGCTAAGCAATGTGCAGTTTCCTGGGGTCTGACACTGGAGGTCCTGCATCATTTTGTGGAATTGTGGGATTGAAGCCAACATACGGTCGTGTGTCCCGTTTTGGTCTAATGGCGTATGCATCATCCTTAGATGTGGTTGGATGCCTTAGTTCATCGGTTGTGGATACTGCTATTCTTCTTGAAACTATTGCTGGCCATGACAAACTAGACGCAACCAGTAGTAGAAATAAGGTCCCCAATTATGGTACTAAGCTTCTTCCAGACGAGACATTGGAGTCAAAGCCTTTGAAGGGAATCAAAATTGGCATAATCCGAGAAACCCTAGGAGAAGGTGTAGACAATTCAAGCTGCAGCTTTACATCTTGAAGAACTTGGGGCTGCCCTAACAGAGGTGTCCCTCTCAAGTTTCTCTCTTGGTTTGCCAGCCTACTATGTGCTAGCAGCTTCTTCCAACTTAGCACGGTATGACAGTGTCAGGTATGGATGTCAAGTGCCCGCTGATGATTTGGAATCTATGTGTAATTCCCGAGCCCAAGGTTTCCCCAGATGAAAAGACGATTTTGATGGGAACATATGCCCTTTCAGCAGGGTATTATGATGCATACTACAAGCGTGCCCAACAGGTTAGGACACTGATTCAGAGAGATTTTAAGAGCACTAGATGGAAATGATATCCTCATTTCACCAGCTGCACCCACAGCTGCCTACAAGTGGGGCAGCCTTTGAAGAGGGACGGTTGCTGCAGGTCG
>CT15
ATCTGATTGGTGAATTTTTTTTTCAAAATGACATATAGTGGATGCTATAGGT--------------------------------GGTATCCTGCCTGCCGGCAGTAACTAGTAACAGTTCTTATCC------TCATTTCGTTACCTTCA-GATATGTTGTAAATAGGACTCGAGTTTATAAAAAAATTCGTTACGTCCACTCGCTTTTGATACTGTTAAGATGAGGGCAGATGCTCCACTGCCGCGCTCTCCTCTTTACACCCGCCTAACTCCATCCCTCTGCTCAGCAAGAAGGGCCATCAGAGCTGATGCATCTCAGACTCTCTCAGAGCTCTCAAGAATCCACGCAAACAATAATGGCATGAATTCATCCGAAATTCTGCGCATTAGAAAGTCTCTCTTGTCAAGAGAACAAACAGCCGTTGAAATCACACAAGAATATTTAACTCGCATTCAACGGACTGAACCTAATGTTAAGAGTTTTCTTCACATATCCGACAAAGTTTTGATGGAGGCGTCACAGATCGATGAGAAACTTGCAAGAAATGAGGAGGTGGGAATGCTGGCGGGCGTTCCGATTGCAGTCAAGGACAATCTGTGTACGAATGACATGCCGTCGACTGCAGGGTCCAGGATATTGGAGGATTACCGTCCTCCATTTGACGCCACGGCCGTCACGAAATTGCGTGAAAATGGCGCGCTTCTCATTGGCAAAACAAATATGGACGAGTTCGGTATGGGAAGCACTACTGAAGGTTCTGCATACCAGGTGCATTTA--GTTTTCATTTTTCTTCTGGGACATTGCTTTTTTATAAAAGAAATATTCGAAGGTTCTGCTTACCAGATCATTTGG-TTTTCATTTTTCTTCTGGGCCATCATTTTTTTATAAAAGAATTTTTCAAGTGTTCTGCATACCAGGTGC-----------------------------------------------------------------------------
>DA12
AAACCGTTAGGCATCCCTAATATTGTTCTCAATCTTCTCGTGCATCAATTCCGTCCAAATCTCTCGAGGATTGTATTTTCGGTTTTGTGTACTTCTGAATTATTTACTTAGTTTTGTTTCTCAATAGTATTTTTATTTCGTTACCCCAAATTTACCTATGTAAAAATATGTCGAATTATAATACAAATCGTCACGTCCACCCGCTTTTGATACGGTGAAGATGAGGGCCGATATTTCATTCCCGCGCTCTCTTCTTTACGCATGCCCAACTCCATCCCACTGCAGAGCAAGAAAGTCCATTAAAGCTCATGCATCTCGGGCTCTCTCAGAGCTCTCAACAATCCACGCAAACAATAATGACATTAATACTTCCGAAATACTGCGCATTAGAAAGTCTCTTATGTCAAGAGAAAAAACAGCCGTTGAAATTACACAAGAGTATTTAACTCGTATTCAACAGACTGAACCTTATGTCAAGAGTTTTCTTCACATATCCGACAAAGTTTTGATAGACGCGTCACTAATTGATGAGAAAATTGCAAGAAATGAGGAGGTCGGAACGCTGGCGGGCGTTCCGATTGCAGTCAAGGACAATCTGTGTACGAATGACATGCCGTCGACTGCAGGGTCTAGAATTTTAGAGGGTTACCGTCCTCCATTTGACGCCACGGTTGTCACTAAATTGCGTCAGAATGGTGCACTTCTCATTGGTAAAACAAATATGGACGAGTTTGGTATGGGAAGCACTACCGAAGGTTCTGCATACCAGGTGCCTTTA--CTTTACATTTTTCTTCTTGAACATCATTTTTGCGTAAGAGAAATATTTAAAGGTTCTGTTCCGTATTACCATGT--CATTTAATGTTCATTTTTCTTCTGGGACATTAATAGAAGAATTATTCAAAGGTTCTGATTTCCAGGTGTATTTAATTTTCATTTTTCTTATGGGTTATCATTTTTTAAAAAAATAATTCTTCTTCTTTTATTTATTTTTCAACTGG
>DB53
TAGATGAAATTAAGCACACCTCGTGTCAAACACCCCAAGTATCAAACTAGCATAATGTTAAGAACTTAATTAAAAAACTATATCAATGTTCAAAAGGAACCACTTCCAACAATTTAGCACAAAACCTTTATATAGGAGGTTGAGGACGGCGAATGTAAACGAGAATACATTTATCCAATAAGAACGAGTTTCAGT-CCACTCGCTGCTTCA-CTGCAAAGATGAGGGCAGCGGTTCCATCCCCGCGCTCTCTTCTCTCCTCTCACTTTCTCTCCGCACCCTCTAAAACCACCAGA---AGAGCCCTCCTCCACATTCAAAATGCCGTTGCGGCATCAGAAATCCACACACCTCAAACTC---------CCTCGGAAATTTTGCGCATTAGAAAATCCCTTCTCTCCCGAGCCCGAACAGCTGTGGAGATAGCAGAGGAGTATTTAACTCGTCTACAGCAGAGAGAACCCTACCTCAACAGCTTTCTTTACGTTTCCCAAAAGGTTTTGGTGGAGGCAGCGGAAATTGACGGGAAACTTGCAAGAAATGAGGAAGTGGGAATTCTGGCAGGTGTACCCATTGCCATCAAAGACAATTTGTGCACGAAAGATATGCCATCGACGGGAGGGTCGAGGGTTTTAGAAGGGTATTGCCCTCCCTTTGATGCTACTGCTGTTAAGAAGCTCCGCGAGAACGACGCTATCCTTATTGGCAAGACAAATATGGATGAGTTTGGAATGGGAAGCACCACCGAAGGCTCCGCATTCAAGGCTAATTTTCTATCTTCAATTCTGTTTAAGATTTGTTTGATTTTTTTTTTTTTTTGGTTAAGGTGTAGAATTTCCATGAAAAGAATTCTATCATTTGCACCTGTCTACACTTTGAATTGGCGTTTCCTTGGATTAAATTAGCTGAAATATC---------------TTAAGGATA----------------------------------------------------------
>DC1
----------------------------------------------------------------------ACGTTTTAATAATAAATTTTTTAAAAAGGCCATTTTTG------------------------TAAAAGTTAAATTGTGAGGGATGTAAACGAGAGCTCATTTATCCAATAAGAACAAGTTTCAGTCCCACTCCCTGCTTGA-CTGCAAAGATGAGGGCAGCGGTTCCATCCCCGCGCTCTCTTCTCTCCTCTCACTTCCTCTCCCCACCCTGTAAAACCACCAGA---AGAGCCGTCCTCCACATTCACGATGCCGTTGCGGCATCAGAAATCCACACACCTCAAACTC---------CCTCCGAAATTTTGCGCATTAGAAAATCCCTTCTCTCCCGAGCACGAACAGCTGTGGAGATAGCAGAGGAGTATTTAACTCGTCTACAGCAGAGAGAACCCTACCTCAACAGCTTTCTTTACGTTTCCCAAAAGGTTTTGGTGGAGGCAGCGGAAATTGACGGGAAACTTGCAAGAAATGAGGAAGTGGGAATTCTGGCAGGTGTACCCATTGCCATCAAAGACAATTTGTGCACGAAAGATATGCCATCGACGGGAGGGTCTAGGGTTTTAGAAGGGTATTGCCCTCCCTTTGATGCCACTGCTGTTAAGAAGCTCCGCGAGAACGACGCTATCCTTATTGGCAAGACAAATATGGATGAGTTTGGAATGGGAAGCACCACCGAAGGCTCCGCATTCAAGGTTAATTTTCTATCTTCAATTCTGTTTAAGATTTGTTTGATTTAAAATTTTTTTTGTTTAAGGTGTAGAATTTCCATGAAAAGAATTCTATCATTTGCACCTGTCTACACTTTGAATTGGCGTTTCCTTGTATTAAATTAGCTGAAATATC-TTAAGGATATATATCTAAAAACGTGATTTTCAAGATAAGCGTCAAGACTTACACTCTCTTATGAATGCATTTGGGGTGTTT
>DD1
------------------------------ACTCTAAACA-TACAAAAAAAATGAAAAAAAATATATTATATATTTACGTAGACAAATTATGATAGGTAACACAAATCATTATCTCCCCTCAACTCACCTCCTACGAATTAATATTGGGCGTACCGTTACAATTGCTAGTATACTTACAAGCAGCACGTATTTATCATAATTGCTGCTTCT-CTGCAAAGATGAGGGCAGCGGTCTCATCCCCGCGCTGTCTGCTCTCCTCTCCCCTACTCTCCCCACCCTGTAAAACCACCAGA---AGAGCCGTCCTTCACATTCACAATGCCATTGCGGCATCAGAAATCCAAACACCTCAAACTC---------CCTCTGAAATTTTGCGCATCAGGAAATCCCTTCTCTCCCGAACACGAACAGCCGTGGATATAGCAGAGGAGTATTTAACTCGGCTGCAGCAGAGAGAACCATATATCAACAGCTTTCTCTACGTCTCCCAAAAGGTTTTGGTGGAGGCAGCGGAAATTGACGGGAAACTTGCAAGAAATGAAGAGGTAGGAATTCTGGCAGGTGTACCCATTGCCATCAAAGACAATTTGTGCACGAAGGATATGCCATCAACGGGAGGGTCTAGGGTTTTAGAAGGGTATTGTCCTCCCTTTGATGCTACTGCTGTTAAGAAACTCCGGGAGAGCGACGCTATCCTTATTGGCAAGACAAATATGGATGAATTTGGAATGGGAAGCACCACCGAAGGCTCTGCATTCAAGGCAGATTTACTATCTTCAATTCTGTTTAAGATTTGGTAG--ATTTTTTTTGTTAAATGTAGAATTTCCATG--------AAAAAAACTCATCATTTGCACCTGTCTATACTTTGAATTGGCGTTCCCTTTTTAAGAATCTGTTGAATTAAGATTAACCAAAGGTTGAAGTTTAGGATGGATGCCAAATTATGTGAAAGACTTACAATCTCTTATGAATTCATTTGAGGTGTTT
>DIM50
AAATTTTGACGAAATAAATACCCCTTGAATCACAACTCCAAACATAAACAAATGAAAAAATTAAAAATATATATTTACGTAGACAAATTATGATAGATAACAGAAATCAGTATCTCCCCTCAACTCACCTCCTACGAATCAATATTCGGCGTACCGTTGCAATTGCTAGTATATTTACAAGCAAGACATATTTATCATAATTGCCGCTTCT-CTGCAAAGATGAGGGCAGCGGTTCCATCCCCGCGCTGTCTGCTCTCCTCTCCCCTACTCTCCCCACCCTGTAAAATCACCAGA---AGAGCCGTCCTTCACATTCACAATGCCATTGCGGCATCAGAAATTCAAAAACCTCAAGCTC---------CCTCTGAAATTTTGCGCATCAGGAAATCCCTTCTCTCCCGAACACGAACAGCCGTGGATATAGCAGAGGAGTATTTAACTCGGCTGCAGCAGAGAGAACCATACCTCAACAGCTTTCTCTACGTCTCCCAAAAGGTTTTGGTGGAGGCAGCGGAAATTGACGGGAAACTTGCAAGAAATGAAGAGGTAGGAATTCTGGCAGGTGTACCCATTGCCATCAAAGACAATTTGTGCACGAAGGATATGCCATCAACGGGAGGGTCTAGGGTTTTAGAAGGGTATTGTCCTCCCTTTGATGCTACCGCTGTTAAGAAACTCCGGGAGAGCGACGCTATCCTTATTGGCAAGACAAATATGGATGAGTTTGGAATGGGAAGCACCACCGAAGGCTCTGCATTCAAGGCAAATTTACTATCTTCAATTCTGTTTAAGATTTGTTAG--ATTTTTTTTGTTAAATGTAGAATTTCCATG--------AAAAAAACTCATCATTTGCACTTGTGTATACTTTGAATTGGCTTTCCCTTTTTAAGAATCTGTTGTATTAAGATTAACCAAAGGTTGAAGTTTAGGATGGATGCCAAATTATGTGAAAGACTTACAATCTCTTATGAATTCATTTGAGGTGTTT
>FC13
AAACCATTAGGCATCCCTAATATTGTTCTCAATCTTCTCGTGCATCGATTCCGTCCAAATCTCTCGAGGATTGTGTTTTCGGTTTTGTGTACTTCTAAATTATTTACTTAGTTTTGTTTCTCAATAGTATTTTTATTTCGTTACCCCAAATTTACCTATGTAAAAATATGTCGAATTATAATACAAATCGTCACGTCCACCCGCTTTTGATACGGTGAAGATGAGGGCCGATATTTCATTCCCGCGCTCTCCTCTTTACGCATGCCCAACTCCATCCCACTGCAGAGCAAGAAAGTCCATTAAAGCTCATGCATCTCGGGCTCTCTCAGAGCTCTCAACAATCCACGCAAACAATAATGACATTAATACTTCCGAAATACTGCGCATTAGAAAGTCTCTTATGTCAAGAGAAAAAACAGCCGTTGAAATTACACAAGAGTATTTAACTCGTATTCAACAGACTGAACCTTATGTCAAGAGTTTTCTTCACATATCCGACAAAGTTTTGATAGACGCGTCACTAATTGATGAGAAAATTGCAAGAAATGAGGAGGTCGGAACGCTGGCGGGCGTTCCGATTGCAGTCAAGGACAATCTGTGTACGAATGACATGCCGTCGACTGCAGGGTCTAGAATTTTAGAGGGTTACCGTCCTCCATTTGACGCCACGGTTGTCACTAAATTGCGTCAGAATGGCGCACTTCTCATTGGTAAAACAAATATGGACGAGTTTGGTATGGGAAGCACTACCGAAGGTTCTGCATACCAGGTGCCTTTA--CTTTACATTTTTCTTCTTGAACATCATTTTTGCGTAAGAGAAATATTGAAAGATTCTGTTCCGTATTACCATGT--CATTTAATGTTCATTTTTCTTCTGGGACATTAATAGAAGAATTATTCAAAGGTTCTGCATTCCAGGTGTATTTGATTTTCATTTTTCTTATGGGTTATCATTTTTTAA-AAAATAATTCTTCTTCTTTTATTTATTTTTCAACTG-
>FTS1
--------------------------------------------------------------------------------------------------------TTTG------------------------TAAAATTTAAATTGTGAGGCATGTAAACGAGAGCACATTTATCCAACAAGAACAAGGTTCAGT-CCACTAGCTGTGTCA-CTGCAAAGATGAGGGCAGCGGTTCCATACCCGCGCTCTCTTCTCTCCTCTCACTTCCTCTCCCCAACCTGTAAAACCACCAGA---AGAGCCCTCGTCCACATTCACAATGCCGTTGCGGCATCAGAAATCCATACACCTCAAACTC---------CCTCCGAAATTTTGCGCATTAGAAAATCCCTTCTCTCCCGAGCACGAACAGCTGTGGAGATAGCAGAGGAGTATTTAACTCGTCTACAGCAGAGAGAACCCTACCTCAACAGCTTTCTCTACGTTTCCCAAAAGGTTTTGGTTGAGGCAGCGGAAATTGACGGGAAACTTGCAAGAAATGAGGAAGTGGGAATTCTGGCAGGTGTACCCATTGCCATCAAAGACAATTTGTGCACGAAAGATATGCCATCGACGGGAGGGTCTAGGGTTTTAGAAGGGTATTGCCCTCCCTTTGATGCCACTGCTGTTAAGAAGCTCCGCGAGAACGACGCTATCCTTATTGGCAAGACAAATATGGATGAGTTTGGAATGGGAAGCACCACCGAAGGCTCTGCATTCAAGGTTAATTTTCTATCTTCAATTCTGTTTAAGATTTGTTTGATTTTTTTGAATTTTTGGATAAGCTGTAGAATTTCGATGAAAAGAATTCTATCATTTGCACCTGTCTACACTTTGAATTGGCGTTTCCTTGTATTAAAATAGCTGAAATATCTTTAAGGACATATATCTAAAAACGTGATTTTCAAGATAGG------------------------------------------
>FTS2
------------------------------ATTCTA-----TTAAGATAAATCATAATTTAAAACTTAGGACGTTTTTATAATAAATTTTTAAAAAAGGCCATTTTCG------------------------TAAAATTTAAATTGTGAGGCATGTAAACGAGAGCACATTTATCCAACAAGAACAAGTTTCAGT-CCACTCGCTGTGTCA-CTGCAAAGATGAGGGTAGCGGTTCCATACCCGCGCTCTCTTCTCTCCTCTCACTTCCTCTCCCCAACCTGTAAAACCACCAGA---AGAGCCCTCGTCCACATTCACAATGCCGTTGCGGCATCAGAAATCCATACACCTCAAACTC---------CCTCCGAAATTTTGCGCATTAGAAAATCCCTTCTCTCCCGAGCACGAACAGCTGTGGAGATAGCAGAGGAGTATTTAACTCGTCTACAGCAGAGAGAACCCTACCTCAACAGCTTTCTCTACGTTTCCCAAAAGGTTTTGGTTGAGGCAGCGGAAATTGACGGGAAACTTGCAAGAAATGAGGAAGTGGGAATTCTGGCAGGTGTACCCATTGCCATCAAAGACAATTTGTGCACGAAAGATATGCCATCGACGGGAGGGTCTAGGGTTTTAGAAGGGTATTGCCCTCCCTTTGATGCCACTGCTGTTAAGAAACTCCGCGAGAACGACGCTATCCTTATTGGCAAGACAAATATGGATGAGTTTGGAATGGGAAGCACCACCGAAGGCTCTGCATTCAAGGTTAATTTTCTATCTTCAATTCTGTTTAAGATTTGTTTGATTTTTTTGAATTTTTGTATAAGGTGTAGAATTTCCATGAAAATAATTCTATCATTTGCACCTGTCTACACTTTGAATTGGCGTTTCCTTGTATCAAAATAGCTGA----------------------------------------------------------------------------------------
>GG1
---------------------------------------------------------------------------------------------------------------------------------------------------------------------------------------------------------------------------------------------------------------------------------------------------------------------------------------------TTCAAATCTCCATACAAATCACAGTC------TCTGCTCCGAAATTCTTAAGATAAGAAAATCTTTTCTGTCTAGAGAACGAACAGCGGTCGAGATTGCAGAAGAATATCTCACTCGGCTGCAACAGACGGAACCCTATGTCAAGAGCTTTCTCTACGTCTCCGAGAAAGTGTTACGAGACGCAGAAGAAATTGACAGAAAGTTAGCGAGAAATGAGGATGTTGGCCCGCTTGCAGCCGTCCCGATTGCTGTCAAGGACAATCTGTGCACTCGAGACATGCCATCAACTGGAGGCTCAAGGGTTTTGGAAGGTTATCGTCCTCCTTTTGACGCCACTGCCGTGGCGAAATTGCGACAAAATGGGGCTGTGTTGATTGGGAAAACAAACCTTGACGAGTTCGGAATGGGAAGCACTACTGAAGGCTCTGCATTCCAAGTTC--------TGTTCTTCATCCCTTCATGGACTTTTTATTTGATTTTGGAGTA--------------------------------GAATAGTTTGCATTAAAAGAAATGTTGAATTGAATTAG------------------------------------------------------------------------------------------------------------
>HB41
--------------TATTTCATATTTTTTTAATTATATATTACTTAATTAAATAAAAAACAAATATTAATATTCAACTCTAATAATAAACCAGTACATAACATATATATATATATCGTAATGATTAA-GTATCAATTTTTTTCACAAAATTCATAATATTGAATAGTCCATTATTTATAAGTTGGCTCGTTCGCGGAAGCTGGGGGCTTAT-CTGCGAAGATGAGGTCAGGGGTTCCATCCCCGCGCGCTCTGCTCTGTACTCACCTCCGTTCCCTGCGCTGTTACAACACCAGA---AATGCCGTCCTCCACATTCACAATGCCGTTGCAGCATCAACAATCCACACACCTCAAACCC---------CCTCTGAAATTTTGCGCATTAGAAAATCCCTCCTCTCACGGTCACGAACAGCCGTTGAGATCGCAGAGGAGTATTTAACTCGTCTGCAACAGAGAGAACCATACGTGAAGAGCTTTCTGCATTTGTCCGACAAGGTTTTGATGGAGGCAGCTGAAATTGACGGGAAAATTGCAAGAAACGAGGAGGTGGGGATGCTGGCAGGCGTACCGATTGCCGTCAAAGACAACCTCTGCACGAAGGACATGCCATCGACGGGAGGTTCTAGGGTTTTGGAGGGGTATTGCCCTCCGTTTGACGCCACTGCCGTCAAGAAGCTGCGCGAGAGTGACGCCATCCTCATTGGCAAAACGAACATGGATGAGTTCGGGATGGGAAGCACCACAGAAGGCTCTGCATTCCAGGC-AAGGTTACTGCCTTCTTCTATTTTACTTTGT-------TCAATTCTATCGAAGATGAAGATTTATTTA-----TTTATATTTTTTTGTTGTTGACGTGGAGAATTTCCGTGGAAAAATTTCAGCATTTGCACTGTCTGT-ACTTTGAACTTGCGTTCCATTTTACTCCCCT-----------------------------------------------------------
>JO20
---------TTGTGCAGATTGCATTCTGGGAACCCAACATCATCTTTATGCT--------------------------------------GATTTCATTCTTATTCCCAGACAACAATTCTTATCT------TCATTTCGTTGCGTTCA-GATA-TGTTGTAATAGGTGTCGAGTTCATGAAAAATTTCGTTACGTCCGCTAGCTTTTCATACGGTTAAGATGAGGGCAGAGGTTCCATTCCCGCGCTCTCCTCTTTGTCCTCGCCGAACTCCATCCATCTCCGCAGCGAGAAGGGCGGTCGGAGCTGATGCATCTCAGACTCTCCCAGAGCCCTCGAGAATTCTTGCAAACAATAATGGCATTAATTCATCCGAAATTCTGCGCATTAGAAAGTCTCTTTTGTCGAGAGAACAAACAGCCGTTGAAATCACACAAGAATATTTAACTCGCATTCAACAGATTGAACCTAATGTTAAGAGTTTTCTTCACATATCCGATAGAGTTTTGATGGAGGCGTCACAGATTGACGAGAAACTTGCAAGAAACGAGGAGGTGGGAATGCTGGCGGGCGTTCCGATTGCAGTCAAGGACAATCTGTGTACGAATGACATGCCGTCGACTGCAGGGTCTAGGATATTAGAGGATTACCGTCCTCCATTTGACGCCACAGCCGTCACGAAATTGCGTCAAAATGGCGCGCTTCTCATTGGCAAAACAAATATGGACGAGTTCGGTATGGGAAGCACTACTGAAGGTTCGGCATACCAGGTGCATTTA--GTTTTCAATTTTCTTCTGGAACATCACTTTTTTACAAAAGAAATATTCGAAGGTTCTGCATATCAGTTCATTTGG-TTTTCATTTTTCTTCTGGCTCATCATTTTTTTATAAAAGAATTATTCAAGTCTTTCGCATACCAGGTGCAATTATTTTTCATTCTTCTTCTTTTATTGATATTTC-----------------------------------------
>JU21
----------------------------------------------------------------------------------------------------------------------------------------------------------------------------------------ATTTCGTTACGTCCGCTAGCTTTTCATACGGTTAAGATGAGGGCAGAGGTTCCATTCCTGCGCTCTCCTCTTTGTCCTCGCCGAACTCCATCCATCTCCGCAGCGAGAAGGGCGGTCGGAGCTGATGCATCTCAGACTCTCCCAGAGCCCTCGAGAATTCTTGCAAACAATAATGGCATTAATTCATCCGAAATTCTGCGCATTAGAAAGTCTCTTTTGTCGAGAGAACAAACAGCCGTTGAAATCACACAAGAATATTTAACTCGCATTCAACAGATTGAACCTAATGTTAAGAGTTTTCTTCACATATCCGATAGAGTTTTGATGGAGGCGTCACAGATTGACGAGAAACTTGCAAGAAACGAGGAGGTGGGAATGCTGGCGGGCGTTCCGATTGCAGTCAAGGACAATCTGTGTACGAATGACATGCCGTCGACTGCAGGGTCTAAGATATTAGAGGATTACCGTCCTCCATTTGACGCCACAGCCGTCACGAAATTGCGTCAAAATGGCGCGCTTCTCATTGGCAAAACAAATATGGACGAGTTCGGTATGGGAAGCACTACTGAAGGTTCGGCATACCAGGTGCATTTA--GTTTTCAATTTTCTTCTGGAACATCACTTTTTTACAAAAGAAATATTCGAAGGTTCTGCATATCAGTTCATTTGG-TTTTCATTTTTCTTCTGGCTCATCATTTTTTTATAAAAGAATTATTCAAGTCTTTCGCATACCAGGTGCAATTATTTTTCATTCTTCTTCTTTTATTGATATTTCTTTTGGGTATC------------------------------
>KE1
----------------------------------------------------------------------------------------------------------------------------------------------------------------------------------------------------------------------------------------------------------------------------------------------------------------------------CAGACGGACACAGAGCCGTCAAAACTCCATGCAAACCACGGTG------TCTGCTCAGAAATTCTCCGGATAAAGAACTCGCTGCTGTCAAGAGAGCGAACGGCCGTCGAGGTCGCGGAAGAATACCTAACTCGATTGCAACAGACGGAACCCTATGTCAAGAGCTTCCTGTACGTGTCAGACAAAGTGTTGGCGGACGCAGAGGAAATTGACAGAAGGCTCGGGAGAAACGAGGACGTCGGCCCTCTGGCAGGCGTCCCCGTTGCCGTCAAGGATAATCTGTGTACGAGAGACATGCCGTCGACTGGAGGGTCTAGGGTTTTGGAGGGTTATCGTCCTCCCTTTGACGCTACAGCCGTGACCAAATTGCGTCAGAATGGAGCCCTGTTGATTGGCAAAACAAACCTCGATGAGTTTGGGATGGGAAGCACTACAGAAGGCTCAGCATTCCAGGTTCTGGTT--CTGCTCATTTATACTTTTTAGATTGTTATTATTTTCTTTATTCGTATCGACTTGAT--------------------GAATTATTTACATTCTTTTCAAGTTTTTATTATTTTCTTAATTCGTTTAGCTCTGCATTAGTCGCTTTTTTCTCAACC--------------------------------------------------------------------
>MC0
TCTAAACTACTTCAAAATTTCTACTATCCATTAAAAAACGAAAGAAAGAAAGAAATTGTTCAAATCTCAAATCTCTTCCCCTTAATTGAATATGTAAAAGGAGTTTTAAGTCCCGTTATTGAAAATAATTGTGGAAGGCACGTTTCTATCTTTAAAAACACAATATGAATACGAGTTTTCAAATATCCAGAGGAGCAGACTGGGTGCTTAT-CTGCAACGATGAGGGCAGCGGTTCGATCCCCCACCTCTATTCTAAGTTGTCAACTACTTTGCCTAAGCTGTAAAACCACCAGA---AAATCCGTCCTCCACATTCACAATGCCGTTGCGGCATCAACAATCCACACAGCTCAAACTC---------CCTCAGAAATTCTGCGCATCAGAAAATCCCTTCTGTCGCGAGAACGAACAGCCGTCGAGATAGCAGAGGAGTATTTAACTCGTCTGCAACAGAGCGAACCCTATGTGAAGAGCTTTCTGCACGTTTCCGACAAGGTTTTGACGGAGGCGGCAGAAATTGACGGGAAACTTGCGCGAAACGAGGATTTGGGAATGCTGGCAGGTGTTCCAGTTGCTGTCAAGGACAATCTTTGCACGAAGGATATGCCGTCAACGGGAGGCTCTAGGGTTTTGGAGGGTTATTGCCCTCCGTTTGACGCCACTGCCGTCAAGAAGCTGTTGGAGAGTGACGCCGTTCTCGTTGGCAAAACAAATATGGATGAGTTCGGGATGGGAAGCACCACCGAAGGCTCTGCATACCAGGC-AAGGTTACTGCTTACATTTTATTTATCGTTT-------TCAACTCTATTTGAGATTTATTTTGAAAGT------GCTTCAAACCTTCTTGGATCTGTTGAGATGTTTTGTATATATGAACAAGTAGGGGTGTGATTTGA-ACGTAGATTTTTTTTTTAAAAACAAAGGTTGAAATTGAAATTTGAATTTGGATTCATTTAGATTCTTTCAAACAAGTAGAGGGTGGGATT
>MT0
---------------------------------------------------------------------------------------------------------ATGGAGA--------------------------------GCAGCCTACAAACAGCAAATATTTATCCATA----------GAACTTCAAGTCCACTGGCTC-----------AAGATGAGGGC---------------------TCTTCTTTGCTCTCACCTCCTTTGCCCATCCTCTAAAACCACCACA---AGATCTCTCCTCCGCATCCACAATT---------CATCACAATTCCACACACCTCAAACTT---------CCTCAGAAATTCTTCGTATAAGGAAATCCCTCCTCTCTGGAGCACAAACAGCGGTAGAGATAGCAGAGGACTACTTAACTCGTCTGCAAGAGAGAGAGCCATTCGTCAAGAGCTTTCTCCACGTCTCCCACAAGCTCTTGGCGGATGCAGCGAACATTGACGCCAAGCTTGCAAGAAACGAGGAGGTGGGAATGCTGGCAGGAGTGCCCATTGCTGTGAAGGACAATCTGTGCACGAAGGATATGCCATCGACGGGAGGGTCGAGAGTTTTGGAGGGGTATTGCCCTCCCTTCGATGCCACTGCCGTCAAAAAGCTGCGCCAAAGCGACGCTATTCTCATTGGCAAAACCAACATGGATGAGTTCGGGATGGGAAGCACCACTGAAGCCTCTGCATTCCAGGCAACCTTACTATTCTCAATTCTATTTTTTTTAAACATT--GGGAATTGGTAATTAGTTACAATTTTTCTC-------ACCCTTATCTTATCGTCGTTGTTGGTACATGCGTTTGCAAAGTAAAATTTTTAAGGTAAAAGAGTGTATTGTGATATAATTTTTTAACCATCAATTATGCTAAGTAAACTTTTTAACAGTAGTAAACTTTTTAATGCAAGGTATGACACTGGTCT
>NN48
-------------------------------------------------------------------------------------------------------------------------------------------------------------ACAAATAGCCTATTTATCC---AATAACAACTGTTCAGTCCACTCGCTTCTTCT-CTGCGAAGATGAGGGCAGCGGTTCCATCCCCGCGCTCTCTCCTCTCCTCTCACTTCCTCTCCCCACCCTGTAAAACCACCAGA---AGAGCCCTCCTCCACATTCACAATGCCGTTGCGACATCAAAAATCCACACACCTCAAACTC---------CCTCGGAAATCTTGCGCATCAGGAAATCCCTTCTGTCCCGAGCACGAACAGCCGTGGAGATAGCAGAGGAGTATTTAACCCGTCTGCAGCAGAGGGAACCATACCTCAACAGCTTTCTCTACGTCTCCCACAAGGTTTTGGCGGAGGCAGCGGAAATTGACTGGAAACTTGAAAGAAATAAGGAGGTGGGAATTCTGGCTGGTGTACCCGTTGCCGTTAAGGACAATCTGTGCACCAAGGATATGCCATCAACTGGAGGGTCTAGGGTTTTAGAGGGATATTGCCCTCCATTTGATGCCACTGCTGTTAAGAAGCTGCGCCAGAGCGACGCTATTCTCATTGGCAAGACAAATATGGACGAGTTCGGGATGGGAAGCACCACTGAAAGCTCTGCATTCCAGGC-AATTTACTATTTTCAATTCTGTTTAAGATTTGTTTGAGTTTTTTCTGTTAACGTGTAGAATCTTTATGAAAAAAAAAAAAAAAATCATCATTTACACCTGTCTAGACTTTGATTTGGCGTTCCCTTTTCGAATCTCTGTTGTATTAAGATTTATTGGTATTTT-------------------------------------------------------------------
>PA42
TCCAACGT-CTATGCTGCTACCACAAAGCCTATAAGACATTTACTCTTTAATTACAAATAAAAAATCATACCAAAATCTCGTTAACAAATAAAAAATGACAAATTATCGAAATAGTTGGGGTAGCCATACATATGAAAGACACGTTTCCATCTATACAACGGGCGCTTATTTATCCAATAAAAACTTTGGTCGGGTAGTCTGTG---TTAT-CTGCGACGATGAGGGCAGCGGTTCCATCCCCGCGCTCTCTTCTCCATTCGAACCTCCTTTCCCAGCGCTGCAACACCACCAGA---AAAGCCGTCCTTCACATTCAGAATGCCTCTACGGCATCAAAAATCTCCACTACTCAAACTC---------CCTCCGAAATTCTGCGCATAAGAAAAGCCCTTCTATCACGAACACTCTCAGCCGTTGAGATAGCAGAGGACTATTTAACTCGTCTGCAACAGAGCGAACCATACGTGAAGAGCTTTCTGCATGTGTCCGACAAGGTTTTGATGGAGGCAGGGGAAATCGACAGGAAGCTTGCAAGAAACGAGGAGGTGGGAATGCTGGCAGGTGTACCGATTGGCGTTAAAGACAATCTGTGCACGAAAGACATGCCGTCAACGGGAGGGTCTAGGGTTTTGGAGGGGTATTGCCCCCCGTTTGACGCCACTGCCGTCAAGAAGCTGCTCGAAAATGACGCCATCCTCATTGGCAAAACGAATATGGACGAGTTCGGGATGGGAAGTACCACAGAAGGTTCTGCATTCCAGGC-AAGGTTACTGCCTTCTTCTTTTTTACTATGT-------TCACTTCTGTTTAAGATCTATTTTCAAATA------GTATATGTGTTTTTTGTTAAGGTGTAGAATTTCCATGGAAAAAATCCATCGTTTGCACATGCTGT-ACTTTGAACTTGCGCTCCCTCTTACTTACCAGTGTCAAAAACTTATGTTGCA--------------------------------------
>PB33
-------------------------------------------------------------------------------------------------------------------------------------------------------------------------------------------------------------------------------------------------------------------------------------------------------------------------------------------------------------------------------------------------------------------------------ACGGCCATCGAGGTCGCGGAAGAATACCTCACTCGACTGCAACAGACGGAACCTTATGTCAAGAGCTTCCTGTATGTGTCGGACAAAGTGTTAGCAGACGCAGAGGAAATTGACAGAAGGCTCGAGAGAAACGAGGACGTCGGCCCTCTGGTAGGGGTCCCCGTTGCTGTCAAGGATAATCTGTGCACGAGAGACATGCCGTCAACTGGAGGGTCTAGGGTTTTGGAGGGTTATCGTCCACCCTTTGACGCCACAGCCGTGGCGAAATTGCGTCAGAGCGGAGCTCTGTTGATTGGCAAAACAAACCTCGATGAGTTTGGGATGGGAAGCACTACAGAAGGCTCCGCATTCCAGGTTCTGGTG--CTGCTCTTTTTCACTTGATAAATTATTTACATTGTTTTTGATTATTTATTAGTTTACACTTTAT------------GAATTATTGGCAATTTAAAATTTCTTCTTATTTTTT-TTTTTCTCTCCGGAAAAATGTCGTAACTTCATACATTTCACATATGCTTG-----------------------------------------------------------
>PF1
------------------------------AAAACCCATTT----------TAACTCTATTTCCATTAGAAATTCTGAAGAGTCATATAATTTTAAACTGTAATTTAATACATATAGATAGATAAAG-TCTTTGAACGTCCTCTTAAACCCAGTGGTTTGTAGGACCTGTCAAAATTTTGA----ACTTGTTTAGTCCACTCGCTGGTT---CTCTGAAGATGAGGGCAGCAGTTCCATCCCCGCGAGCTCTTCTCTGCTCACACCTCCTTTCCCCTTCCTGTAAAACCACCCCA---ACAGCCCTCCTCCACACCCACAATG---------CATCATCAACCCACACTCCCCAAACTC------CCTCCTCCCAGATTCTGCGCATTAGAAAATCCCTCCTCTCACGAGAACGAACAGCCATGGAGATCGCAGAGGAGTATCTAACCCGTCTGCAACAGACAGAACCATACGTCAAGAGCTTTCTCTACGTCTCCCACAAGGTTTTGGCAGATGCAGCAGAGATTGACAGCAAACTTGCAAAAAACGAGGAGGTTGGAATGCTTGCAGGTGTACCCATTGCCATCAAGGACAATCTGTGCACCAAGGACATGCCATCCACTGCAGGCTCTAGGATTTTGGAAGGGTATTGCCCTCCCTTTGATGCCACTGCAGTCAAGAAACTACGCCAGGGCGACGCCATCCTCATTGGCAAAACCAACATGGACGAGTTTGGTATGGGAAGCACCACTGAAGCCTCTGCATTCCAGGCTGATTTACTATATTCAATTATGTTCAAGATATTGGTTTTTTTTGTCAATTGGTGGATGTGATTTTGAAAACCAATTGTTGAAAATTAGTGGGCAGGTTTTATTAGTTTCGTTTGTTTGAAACAGGTTACTTCAAATCCTTGGGATTCTTCACGTGTTCCAGGAGGATCGTCAGGGGGGTCTTCAGCAGCTATTAAGACTTACACTCTCTTATGAATGCGTTTGATGTGTTT
>PFM1
---------------------------------------------------------GGATGATAGCCATGCTATCCTCCTTAACAAATTAAAAAAAGACAAATTATTGAAATAGTTGTGGTAGCC-------------------TTCGATCTATACAAACAGTGCTTATTTATCCAAATAAAAACTCGTCCGGGTTAGCTCTGAGCTTAT-CTGCGAAGATGAGGGCAGCGGTTCCATCCCCGCGCTCTGTTCTCCATTCTAACCTCCTTTCCCAACGCTGTAACACCACCAGA---AAAGCCGTCCTCCACATTCATAATGCCGTTGCGGCATCAAAAATCTACACTACTCAAACTC---------CCTCCGAAATTTTGCGTATAAGAAAATCCCTTCTTTCACGAGCACGAACAGCCGTTGAGATAGCAGAGGAGTATTTAACTCGTCTGCAACAGAGAGAGCCCTACGTGAAGAGCTTTCTGCATGTGTCCGACAAGGTTTTGATGGAGGCAGGGGAAATTGACAGGAAACTTGCAAGAAACGAGGAGGTCGGAATGCTGGCAGGCGTACCGATTGCCGTCAAAGACAATCTGTGCACGAAGGACATGCCATCAACGGGAGGGTCTAGGGTTTTGGAGGGGTATTGCCCTCCGTTTGACGCCACTGCCGTCAAGAAGCTGCTCGAGAATGACGCCATCCTCATTGGCAAAACAAATATGGATGAGTTCGGGATGGGAAGCACCACAGAAGGCTCTGCATTCCAGGC-AAGGTTACTGCCTACTTCTTTTTTACTATGT-------TCACTTCTGTTTAAGATTTGTTTTGAAATA------ATATATGCATTTTTTGTTAAGGTGTAGAATTTCCATGGAAAAAATTCATCATTTGCACATGCATATGCTTTGAACTTGCGTTCTCTTTTACTTACTAGTGTCAGAGTCAAA---------------------------------------------
>PG28
--------------------------------------------------------------------------------------------------------------------------------------------------------------------------------------------------------------------------------------------------------------------------------------------------------------------------------------------------------------------------------------------------------AATCTCTGCTGTCAAGAGAGCGAACGGCTGTCGAGGTCGCGGAAGAATACCTTACTCGACTGCAACAGACGGAACCTTACGTCAAGAGCTTCCTGTACGTGTCGGACAAAGTGTTGGCGGACGCAGAGGAAATTGACAGAAGGCTCAGGAGAAACGAGGATGTCGGCCCTCTGGTAGGCGTCCCCGTTGCCGTCAAGGATAATCTGTGCACGAGAGACATGCCGTCAACTGGAGGATCTAGGATTTTGGAGGGTTATCGTCCTCCCTTTGACGCCACAGCCGTGACGAAATTGCGTCAGAGTGGAGCCCTGTTGATTGGCAAAACAAACCTCGATGAGTTTGGGATGGGAAGCACTACAGAAGGTTCAGCATTCCAGGTTCTGGTT--CTGCTCTTTTTCACTTGGTGAATTATTTGCATTATTTGTTATTGCTTATTATTTTCTTTATTAGTTTACGCTTAT-GAATTATTAACATTATTTTAAAATTCTTCTTCTTAT-TTTTTTTCCATGGAAAAATGTAGTAACTCCATACATTTTACATATGCTTGATACAGCAT--------------------------------------------------
>PH2
----------------------------------------------------------------------------------------------------TAATTTAATACATATAGATAGATAAAAGTCTTTGAACGTCCTCTTAAACCCAATGGTTTGTAGGACTTGTCAAAATTTTGA----ACTTGTTCAGTCCACTCGCTGGTT---CTCTGAAGATGAGGGCAGCAGTTCCATCCCCGCGAGCTCTTCTCTGCTCACACCTCCTTTCCCCTTCCTGTAAAACCACCCCA---ACAGCCCTCCTCCACACCCACAATG---------CATCATCAATCCACACTCCCCAAACTC------CCTCCTCCCAGATTCTGCGCATTAGAAAATCCCTCCTCTCACGAGAACGAACAGCCATGGAGATCGCAGAGGAGTATCTGACCCGTCTGCAACAGACAGAACCATACGTCAAGAGCTTTCTCTACGTCTCCCAAAAGGTCTTGGCAGATGCAGCAGAGATTGACAGCAAACTTGCAAAAAACGAGGAGGTGGGAATGCTTGCAGGTGTTCCCATTGCCATCAAGGACAATCTGTGCACCAAGGACATGCCATCCACAGCAGGCTCTAGGATTTTGGAAGGGTATTGCCCTCCCTTTGATGCCACTGCAGTCAAGAAACTACGCCAGGGCGACGCCATCCTCATTGGCAAAACCAACATGGACGAGTTTGGTATGGGAAGCACCACTGAAGCCTCTGCATTCCAGGCTGATTTACTATATTCAATTATGTTCAAGATATTGGTTTTTTTTGTCAATTGGTGGATGTGATTTTGAAAACCAATTGTTGAAAATTAGTGGGCAGGTTTTATTAGTTTCGTTTGTTTGAAACAGGTTACTTCAAATCCTTGGGATTCTTCACGTGTTCCAGGAGGATCGTCAGGGGGGTCTTCAGCAGCTATTAAGACTTACACTCTCTTATGAATGCGTTTGATGTGTTT
>PS27
--------------------------------------------------------------------------------------------------------------------------------------------------------------------------------------------------------------------------------------------CGTTAATACTC----------------------------CACAATGCAGACGTCTTCAC------ACCGTCAAGGCCTCTCAGACGGCCACTGAGCCGTCAAAACTCCATACAAACCGCAGCG------CTTGCTCAGAAATTCTCCGCATAAGGAAATCTCTGCTGTCAAGAGAGCGAACGGCCGTCGAGGTCGCGGAAGAATACCTTACTCGACTGCAACAGACGGAACCTTACGTCAAGAGCTTCCTGTACGTGTCGGACAAAGTGTTGGCGGACGCAGAGGAAATTGACAGAAGGCTCAGGAGAAACGAGGATGTCGGCCCTCTGGTAGGCGTCCCCGTTGCCGTCAAGGATAATCTGTGCACGAGAGACATGCCGTCAACCGGAGGATCTAGGATTTTGGAGGGTTATCGTCCTCCCTTTGACGCCACAGCCGTGACGAAATTGCGTCAGAGTGGAGCCCTGTTGATTGGCAAAACAAACCTCGATGAGTTTGGGATGGGAAGCACTACAGAAGGTTCAGCATTCCAGGTTCTGGTT--CTGCTCTTTTTCACTTGATGAATTATTTGCATTATTTGTTATTTGTTATTATTTTCTTTATTAGTTTACGCTTAT-GAATTATTAACATTATTTTAAAATTCTTCTTCTTATATTTTTTTCCATGAAAAAATGTAGTAATTCCATACATTTTACATATGC--------------------------------------------------------------
>PS30
-------------------------------------------------------AAATAAAAAATCATACCAAAATCTCGTTAACAAATAAAAAATGACAAATTATTGAAATAGTTGGGGTAGCCATACATATGAAAGACACGTTTCCGTCTATACAACGGGCGCTTATTTATCCAGTAAAAACTTTTGTCGGGTAGTCTCTG---TTAT-CTGCGAAGATGAGGGCAGCGGTTCCATCCCCGCGCTCTCTTCTCCATTCGAACCTCCTTTCCCAGCGCTGCAACACCACCAGA---AAAGCCGTCCTTCACATTCAGAAGGCCTCTACGGCATCAAAAATCTCCACTACTCAAACTC---------CCTCCGAAATTTTGCGCATAAGAAAAGCCCTTCTATCACGAACACTCTCAGCCGTTGAGATAGCAGAGGAGTATTTAACTCGTCTGCAACAGAGCGAACCATACGTGAAGAGCTTTCTGCATGTGTCCGACAAGGTTTTGATGGAGGCAGGGGAAATCGACAGAAAGCTTGCAAGAAACGAGGAGGTGGGAATGCTGGCAGGTGTACCGATTGGCGTCAAAGACAATCTGTGCACGAAAGACATGCCGTCAACGGGAGGGTCTAGGGTTTTGGAGGGGTATTGCCCTCCGTTTGACGCCACTGCCGTCAAGAAGCTGCTTGAAAATGACGCCATCCTCATTGGCAAAACAAATATGGACGAGTTCGGGATGGGAAGTACCACAGAAGGTTCTGCATTCCAGGC-AAGGTTACTGCCGCCTTCTTTTTTACTATGT-------TCACTTCTGTTTAAGATCTATTTTCAAATA------ATATATGTGTTTTTTGTTAAGGTGTAGAATTTCCATGGAAAAAATCCATCGTTTGCACATGCTG--------------------------------------------------------------------------------------------
>PSF43
TAACTAAATTCAATGTTATGTGATTCTTCTAAATCTAAAGTAGTATATTTTTGCACAACTAAATTCTAAAACAACTATTCATCTACAATATTG-CAATATAGCTAGTATTAATACTTATATATCTTC-----AAATATCCATAGTTCACTTCAAAGCGATCTATACATATTTATCCAAATAAAAACAACTTTCAGTCCACTCGCTGGTTCA-CTGCAAAGATGAGGGCAGCGGTTCCATCCCCGCGCTCTCTCCTCTGCTCTCACCTCCTCTCCCCACATTGTAAAACCAGCAGA---AGAGCCGTCCTCCACTTTCACAATGCGGTTGCGGCATCAGAAATCCACACACCTCAAACTA---------CCTCCGAAATCTTGCGCATCAGGAAATCCCTTCTCTCCCGAGCACGAACGGCCGTGGAGATAGCAGAAGAGTATTTAACCCGTCTGCAGCAGAGAGAACCATACCTCAACAGCTTTCTCCACGTCTCCCACAAGGTTTTGGTGGAGGCAGCGGAAATTGACGGGAAACTTGCAAGAAATGAGGAGGTGGGAATTCTGGCAGGTGTACCCATTGCCGTTAAGGACAATCTGTGCACGAAGGATATGCCATCAACGGGAGGGTCTAGGGTTTTGGAGGGATATTGCCCTCCCTTTGATGCCACTGCTGTTAAGAAACTGCGCCAGAGCGACGCTATTCTCATTGGCAAGACAAATATGGATGAGTTTGGGATGGGAAGCACCACTGAAAGCTCTGCATTCCAGGC-AATTTACTATGTTCAATTCTGTTTAAGATTTGTTTGAGTTTTTTCTGTTGACGTGTAGAATGTTTATG-------AAAAAAAATTCATCATTTGCACCTGTCTAGGCTTGGAATTGGCGTTCCCTTTTCGAATCTCTGTTGTATTAAGATTTATTGGTATTTTAAATCCAAATTTTTGTGAAGTTATTTCTTAAGAGTTACACTCTCTTATGAATGCATTTGCGGTGTTG
>PTA0
-----------------------------------------------------------------------------------------------------------------------------------------------------------------------------------------------------------------------------------------------------------------------------------------------------------------------------------------------------------------------------------CAGAAATCCTGCGCATAAGGAAATCCCTTCTCTCACGAGCACGAACAGCAGTCGAGATATCAGAGGAGTATTTAACTCGTCTGCAACAGACAGAACCATACGTCAAGAGCTTTCTACATGTCTCCGACAAGGTTTTAATGGAGGCAGAAGAAATTGACAGAAAACTTTCAAGAAACGAGGAAGTGGGAATGCTGGCAGGTGTGCCAATTGCCGTTAAGGATAATCTGTGCACAAAGGATATGCCATCAACGGGAGGGTCTAGGGTTTTGGAAGGTTATTGCCCTCCGTTTGACGCCACTGCAGTTAAGAAATTGGTCGAGAGTGATGCAATCCTCATTGGCAAAACAAACATGGATGAATTCGGGATGGGAAGCACCACAGAGGGTTCTGCATTCCAGGT-AATTTTATTTCCTACATCTAATTTACTGTTT-------TCAATTCTATTCA-----------------------------------------------------------------------------------------------------------------------------------------------------------------------------------
>RC54
--------------------------AAATCAAAGGAAATAGAGTTGTATTGGCATTGATAAAATTATAAACATCTTTCTATTAAAATTTTTT--AAAAAAACACATATAACTACATTTCAACATCA-----TCATCATCACAAAATAACAAA--GAGAGCATATTTATCCTATCCAATAAGAACAACTCCTCAGTCCACTTGCTGCTTCT-CTGCAAAGATGAGGGCAGCGGTTCCATCCCCGCGCTCTCTTCTCTCCTCTCACCTCCTCTCCCCACCCTGTAAAACCACCAGA---AGACCCCTCCTCCGCATTCACAATGCCGTTGTGGCATCAGAAATCCACACCCCTCAAAATC---------CCTCGGAAATCTTGCGCATCAGGAAATCCCTTCTCTCCCGAGCACGAACAGCCGTGGAGATAGCAGAGGAGTATTTAACCCGTCTGCAGCAGAGAGAACCATACCTCAACAGCTTTCTCTACGTCTCCAACAAGGTTTTGGCGGAGGCAGCGGAAATTGACGGAAAACTTGCAAGAAATGAGGAGGTAGGAATTCTGGCAGGTGTACCCATTGCCGTTAAGGACAATCTATGCACGAAGGATATGCCATCAACTGGAGGGTCTAGGGTTTTGGAGGGATATTGTCCTCCCTTTGATGCCACTGCTGTTAAGAAGCTGCGCCAGAGCGACGCTATTCTCATTGGCAAGACAAATATGGATGAGTTCGGGATGGGAAGCACCACTGAAAGCTCTGCATTCCAGGC-AATTTACTATTTTCAATTCTGTTTAAGATTTGTTTGAGTTTTTTCTTTTAACGTGTAGAATTTTCATG------AAAAAAAAATTCATCATTTGCACCTGTCTAGACTTTGAATTGGCGTCCCCTTTTCGAATCTCTGTTGTAATAAGATTTATTGGTATTTTAAATCCAAAATTTTGTGAAGTTATTTCTTAAGACTTACACTCTCTCATGAATGAATTTGAGGTGTTT
>RR55
------------------------------GGAAACAA---AGTTGTATTTGGCATTGATAAAATTATAAACATCTTTCGATTAAAAATTCTT--AAAAAAACACATGTGACTACATTTCAACATCATCAATTCATCATCACAAAAAATAACAAAGAGAGCATATTTATCCTATCCCATAAGAACAACTCCTCAGTCCACTCGCTGCTTCT-CTGCAAAGATGAGGGCAGCGGTTCCATCCCGGCGCTCTCTTCTCTCCTCTCACCTCCTCTCCCCACCCTGTAAAACCACCAGA---AGAGCCCTCCTCCACATTCACAATGCCGTTGCGGCATCAGAAATCCACACCCCTCAAACTC---------CCTCGGAAATCTTGCGCATCAGGAACTCCCTTCTCTCCCGAGCACGAACAGCCGTGGAGATAGCAGAGGAGTATTTAACCCGTCTGCAGCAGAGAGAACCATACCTCAACAGCTTTCTCTACGTCTCCAACAAGGTTTTGGCGGAGGCAGCGGAAATTGACGGAAAACTTGCAAGAAATGAGGAGGTGGGAATTCTGGCAGGTGTACCCATTGCCGTTAAGGACAATCTGTGCACGAAGGATATGCCATCAACTGGAGGGTCTAGGGTTTTGGAGGGATATTGCCCTCCCTTTGATGCCACTGCTGTTAAGAAGCTGCGCCAGAGCGACGCTATTCTCATTGGCAAGACAAATATGGATGAGTTCGGGATGGGAAGCACCACTGAAAGCTCTGCATTCCAGGC-AATTTACTATTTTCAATTCTGTTTAAGATTTGTTTGAGTTTTTTCTGTTAACGTGTAGAATTTTCATG-----AAAAAAAGTTTTCATCATTCGCACCTGTCCAGACTTTGAATTGGCATTCCCTTTTCG----------------------------------------------------------------------------------------------------
>SA1
ATTTTAAT-TTTTTTTAATTATACAATTAAAAAAAAACTACATATCGTTGAAATAATTATCGTCAGCATACCAAAATCTCATTAACAAATAAAAAATGACAAATTATCGAAATAGCTGTGGTAGCCATACATATGAAAGACACGTTTCGATCTATACAACGACCGCTTATTTATCCTATAAAAACTTGGTCGGGAAGGCTGGGTTCTCAAT-CTGCGAAGATGAGGTCAGCGGTTCCATCCCCGCGCTCGCTTCTCCACTCGAACCTCCTTTACCAGCGCTGTAACACAACCAGA---AAACCCGTCCTCCACATTCACAATGCCGCTGCGGCATCAAAAATCTACACTACTGAAACCC---------CCTCCGAAATTTTGGGCATAAGAAAATCCCTTCTATCACGAGCAAGAACAGCCGTAGAGATAGCAGAAGAGTATTTAACTCGTCTACAACAGACAGAACCATTCGTGAAAAGCTTTCTGCATGTGTCCGACAAGGTTTTGATGGAGGCAGGGGAAATCGACAGGAAGCTTGCAAGAAATGAGGAGGTGGGAATGCTGGCAGGTGTACCGGTTGGCGTCAAAGACAATCTGTGCACCAAGGACATGCCGTCAACGGGAGGGTCTAGGGTTTTGGAGGGGTATTGCCCCCCGTTTGACGCCACTGCCGTCAAGAAGCTGCTCGAGAGTGACGCCATCCTCATTGGCAAAACAAATATGGATGAGTTCGGGATGGGAAGTACCACGGAAGGCTCTGCATTCCAGGC-AAGGTTACTGCCTGCTTCTTTTCTACTATGT-------TCACTTCTCTTTAAGATCTTATTTTCAAAT-----AAGATATGTATTTTTTGTTAAGGTGTAGAATTTCCGTGGAAAAAAATCATCATTTGCACTTGCCTGTGTTTTGAACTTACGTTCCCTTTTACATACTAGTGCCAGAGTCAAAAGCTTATGACCATTAAACGAACTCGCATTAAAATTTAAAATTACA
>SC0
---------------------------------------------------TTGATTAAAACAAATTACAAATTATTTAAATAATTATGATAGCCATACATACAAAATACACTCCTTCCGATATTTTAAAACACAACATTTGAAATAATACAAGAATATAAAGAAGGAATTTAATCCAGATTGAATTTGTTACAGTCCATTCGCTGCTTCT-TTGCAAAGATGAGGTCAGCGGTTCGATCCCCTCGCGCTCTTCTCTGCTCATATCTCCCTTCCCCATCATGTAAAATCACCACA---AGTTCCGTTCTCCACATTCACAATGCTGTTACAGCATCTAAAATCCACACAAATCAAACTC---------CTTCAGAAATCTTGCGCATAAGGAAATCCCTTCTCTCACGTTCACGAACAGCAGTGGAGATAGCAGAGGACTATTTAACTCGTCTGCAAGAGAGAGAACCATACCTTAAGAGCTTTCTCTACGTCTCCGACAAGGTTTTGGGGGATGCGGAGAAAATTGATGAGAAACTTTCAAGAAATGAGGAGGTGGGTATGCTGGCAGGAGTTCCTATTGCAGTAAAGGACAATCTGTGCACCAAAGACATGCCCTCAACGGGAGGGTCTAGGGTTTTGGAAGGGTATTGCCCTCCGTTTGATGCCACTTCTGTCAAGAAACTGCGCGAGAGCGACGCTGTTCTCATTGGGAAGACGAACATGGATGAGTTCGGAATGGGAAGCACTACAGAAGGCTCTGCATTCCAGGC-AAGGTTACTTCCCACATCTACTTTACCATGTTCAATTCTTTAAGATTTTTTTAATTTTATTTTGTGCGTGTTAGAATAAACATCAGTGGCCATGTATCTATTAGAATTACTAGCAGAGGTTTTCATCGGGATAAATTGCTTAAACGAAATAGAGTTTTATAGTAGAGATTATTTGT------------------------------------------------------
>SG23
CTAATAACCAAAGTATACAATAAATAAACCACCTTAAATATTTGTTAATACAAATGAATGGCCAATTTAATTGTTTTCCCTGTGGAGCCTGTTTCCAATTTCAATTTCAATTTTCATTTGTAAA--------TCATTTCGTTACCTTCA-AATATGTTTGTTAAAAGATTCGAGTTCATAGTAAATTTCGTTACGTCCACTCGATTTTGATACGGTGAAGATGAGGGCAGAGGTTCCATTCCCGCGCTCTCCTCTTTACACACGCCTAACTCCGTCTCACTGCACAGCAAGAAGGGCCGTCAAAGCTGATACATCTCAGACTCTTTCAGAACTGTCAAGAATCCACTCAAACAATAATGGCACTCATCTATCAGAAATTCTGCGCATAAGAAAATCTCTTATGTCAAGAGAGCAAACAGCCCTTGAAATTACACAAGAGTATTTAACTCGCATTCAACAGACAGAACCTAATGTCAAGAGCTTTCTTCACGTATCCGACAAAGTTTTGATGGAGGCGTCACAAATCGACGAGAAACTTGCAAGAAATGAGGAGGTGGGAATACTGGCGGGCGTTCCGATTGCAGTCAAGGACAATCTGTGTACGAATGACATGCCGTCGACTGGAGGGTCTAGGATTTTGGAGGGCTACCGTCCTCCATTTGACGCCACGGCCGTCACGAAATTGCGTCAAAATGGCGCGCTTCTCATTGGCAAAACAAATCTTGACGAGTTCGGTATGGGAAGTACCACCGAAGGTTCTGCTTACCAGGTGCATTTA--GTTTTCATTTTTCTTCTGGGATATCATTTATCCAGTTTTATCCTAGGCAATGTCTTAGGTTAGTACATCTTTCCT-GGAAGAACGCTTGTATAGCGAGCCCGACGAGGTTGAACCCAAGACTTTAATCCAGTGAGCGCCGCTTCACCATCAGTGCCAGATTTCACATTGCATGTATTCTAGACATTGACTT-------------CACTTAAGTGCATCCTTT
>SS22
CTAGTAACCAACGTATACAATGAATAAACCACCTTAAATATTTTTTAATACAAATGACTGGCCAATTTCATCGTTTTTCCTCTGGAGCCTGATTCCATTTTCAATTTCGTTTTTCATTTCAAGTCGTCATGTTCATTTCGTTCCCTTCC-AATATGT-CGTTAAAAGACTCGAGTTCATAGTAAATTTCGTTACGTCCACTCGATTTTGATACGGTTAAGATGAGGGCAGAGGTTCCATTCTCGCGCTCTCCTCTTTACACACGCCTAACTCCGTCCCACTGCACAGCAAGAAGGGCCGTCAAAACTGATGCATCTCAGACTCTCTCAGAGCTGTCAAGGATCCACGCAAACAATAATGGCACTCATCCATCCGAAATTCTGCGCATAAGAAAATCTCTTATGTTAAGAGAACAAACAGCCGTTGAAATTACACAAGAGTATTTAACTCGCATTCAACAGACAGAACCTAATGTCAAGAGCTTTCTTCACGTATCTGACAAAGTTTTGATGGAGGCGTCGCAAATTGACGAGAAACTTGCAAGAAATGAGGAGGTGGGAATGCTGGCGGGCGTTCCGATTGCAGTTAAGGACAATCTGTGTACTAATGACATGCCGTCGACAGCAGGGTCTAGGATTTTAGAGGGTTACCGTCCTCCATTTGACGCCACGGCCGTCACGAAATTACGTCAAAATGGCGCGCTTCTCATTGGCAAAACAAACCTTGACGAGTTCGGTATGGGAAGTACCACCGAAGGTTCTGCTTACCAGGTGCATTTA--GTTTTCATTTTTCTTCTGGGATATTACTGCTCCATTTTTATCCTAGGCAATATCTTAGGTTAGTCCATCTTTCCT-GGAAGGACGCTTGTATAGCGAGCCCGACGAGTTTGAACCCAAGACTTTAATCCAGTGAGCGCCGCTTAACCATCAG---TCGTGTTTAGCTTGATAGAACTCCGGGAATGGGTTC-------------TATTCTATCGGTAT----
>SV36
--TATTGGCCGCCTCCCCTATATATAGTCAAATTGCAGAGTAGCTTAATAGG-----------------------------AAAAACGATAAATTAATTTTAATTAAAAACTGTA-----------------TGTATGTATCCT--------------GCTTTTGAATTGCATCATGATTCATGACATTGTTACATCCACTCGCTCTTCCTCCCCTCGAGATGAGGTCAGCGGTTCCATTCCCGCGCTCTCTGCTATTCACTCACGTCAATCTTCCCCACTGCACAACAAGAACAGCCGTCAAAGCTTCTGCATCTCAGACGCTCTCTGACCCGTCAAAAATCCACACAAATAACGGCA------CTCCCTCCGAAATTCTTCGCATTAGAAAATCTCTCTTGTCAAGAGAACGAACGGCCGTCGAAGTTGCAGAAGAATATATCACTCGCCTGCATCAGACGGAACCCTACGTCAAGAGCTTTCTCCACATCTCCGACAAAGTTTTGACGGAAGCCAAAGAAATTGACAGAAAACTTGCAAGAAATGAAGACGTGGGAGTGCTGGCAGGCGTCCCGATTGCCGTCAAGGACAATCTGTGTACAAAAGACATGCCGTCAACCGGAGGGTCTAGGGTTTTAGAGGGTTATCGTCCTCCTTTTGACGCCACGGCGGTCACGAAGTTGCGTCAGAATGGCGCCCTGCTCATTGGCAAAACTAACCTTGACGAGTTTGGCATGGGTAGCACCACAGAGGGCTCTGCATACCAGGTAGGTACATTAATTTTAAGCTTTTTTGAGAATTTCAGATTTGAGCGTAACTGTCATATCTTTGTTTCACTCCGTAAAAATTTCAG-CTGCAGAGAAGTAGACAGGGTTCGAAATATATTTTAGAGATTGCATATAACATAATTTGTTTTATATTCAAACAATTAATAAATATCGTGACGAGTGTCTGGTTTCTG-------------------TGATAGAAGATGGATATTA
>TA17
--------------------------------------------------------------------------------------------------CTTTATCTCAGACAACAATTTCTTATCC------TATTTTCGTTACCTTCA-GATATATAGGACTCGGGAGTATGCGAATGAAATCTTTTGTTTATGGTCGCTCGCTTTTGATACGGCCAAGATGAGGGTAGAGGTTCCATTCCCGCGCTCACCTCCTTACACTCGCCTAACTCCATACCTGTGCTCAGCAAGAAGGGCCGTCAGAGCTGATGCATCTTGTACTCTCCCAGAGCTCTCAAGAATCCACGCAAACAATAATGGCATTATCTCATCCGAAATTTTGCGCATTAGAAAGTCTCTAATGTCAAGAGAACAAACGGCCGTTGAAATCACTCAAGAATATTTAACTCGCATTCAAGAGACTGAACCTAATGTTAAGAGTTTTCTTCACATATCCGACGAAATCTTGACGGATGCGTTCAAGATTGACGAGAAACTGGCAAGAAATGAGGAGGTGGGAATGCTGGCGGGCGTTCCGGTTGCAGTCAAGGACAATCTGTGTACGAATGACATGCCATCGACTGCAGGGTCTAGGATATTAGAGGATTACCATCCTCCTTTTGACGCCACGGCTGTCACGAAATTGCGTCAAAATGGCGCGCTTCTCATTGGCAAAACAAATATGGACGAGTTCGGTATGGGAAGCAGTACCGAAGGTTCGGCATACCAGGTGCATTTA--GTTTTCATTCTTTTTCTGGGACATCATTTTTTCATAAAAGAAATATTCGAAGGCTCTGTATACTAGTTCATTTGA-TTTTCACTTTTCTTCTGGGTCGTCATTATTTTATAAAAGAATTATTCAAGTGTTCTGCATACCAGGTGCATTTATTTTTCATTCTTCTTCTTCTTCTTTTTC--------------------------------------------
>TB39
AAAGAGGGGCTCAACCTTGATAATCTTTGTAAGTTGCTCGTACATCTACAAGCCAATATGACATTTTGTGGCGTGCTTCCCACCACCAATTTTTTTTTTTTTTTTGTAAATAGTTGTACTATTTTTTGGTAACTATTTCAACATTATTAAAAAAAAAAAAGCCACAGCTGTACTTGGTTAATACAGCCTTTTACGTCCACTCGCTCTTCATCCGGTGAAAATGAGGGCAGCGGTTCCATTCCCGCGCTCTCTGTGTTATTTTCCCCAATGCAGAAGAACTTCCACAATTCACAGTGCCGTCAAAGCTTCTGCATCTCAGACGATCTCCGACTCGTCAAAATCCAACACAAATAACAACCACACTCCCTCCTCCCAAATTCTGCGCATAAGAAAATCTCTGCTGTCAAGAGAACAAACAGCCGTAGAAATTGCAGAGGAATATTTAACTCGCCTGCAACTGACAGAACCCTACGTCAAGAGCTTTCTTCATATATCCGATAAAGTTTTGACGGAGGCGTCTGAAATTGATAACAAAATTGCAAGAAATGAGGAGGTGGGAGTGCTGGCAGGCGTTCCAATTGCCGTCAAGGACAATCTGTGCACAAAAGATATGCCATCAACTGCAGGGTCTAGGGTTTTAGAGGGTTATCGTCCTCCCTTTGACGCCACGGCCGTCACGAAATTGCGTCAAAATGGTGCACTGCTCATCGGCAAAACGAACCTTGACGAGTTTGGCATGGGAAGCACCACTGAAGGCTCTGCATACCAGGTGCATCAC--ATTTCTTACTGTTATCTACAAATATAAATTCACCACGTCTACATATGAACTCACTTAAAGGGCCTTTTTAATTTT-TTTTTGGAGTTATGCGGTAAATTTTGGAGCTTATGGGCGGACTTTGATGAAAACTTAGGTCACACTGAAATATACTTCGTAATCTTAGGAATTGTAGTTGGGATTTGTTACATTTGATTTTAATCAGTAGGACAAGGAACAACCTT
>TC31
----------------------------------------------------------------------------------------------------------------------------------------------------------------------GGATCATAT---------------------CCACTACACGTTTAC-CCAACGAGATGAGGGCAGTGGTTCCATTTCCGCGCCTTCTGATACTCAAACCCGTCAGCACCCCACAATGCAGACGCCTTCAC------ACAGTCAAGGCCTCTCAGACAGCCACAGAGCCGTCAAAACTCCATACAAACCACGGTG------CCTGCTCAGAAATTCTCCGCATAAAGAATTCGCTGCTGTCCAGAGAGCGAACGGCTGTCGAGATCGCGGAAGAATACCTCATTCGTCTGCAACAGGCGGAACCCCACGTCAAGAGCTTCCTGTACGTGTCAGACAAAATGTTGGCTGATGCAGAGGAAATTGACAGAAGGCTCGGGAGAAACGAGGAAGTTGGCCCTCTAGCAGGCGTCCCCGTTGCTGTCAAGGATAATCTGTGTACGAGAGACATGCCGTCAACTGGAGGGTCTAGGGTTTTGGAGGGTTATCGTCCTCCCTTTGACGCCACAGCCGTGACGAAATTGCGTCAGAATGGAGCCCTGTTGATTGGCAAAACAAATCTTGATGAGTTTGGGATGGGAAGCACTACAGAAGGCTCAGCATTCCAGGTTCTGGTT--CTGCTCATTTATATTTTTTGGACTGTTATTATTTTCTTTATTCGTTTACATCTGTT--------------------GAATTATTTACATTATTTTCAAGTTCTCATTGTTTCCTCAATTCTCT---------------------------------------------------------------------------------------------------
>TN1
------AATATAAATTATTTTGATCCCAAAAAAAAACAAAAAAAAATTAAAAAAAAATAAAAATAAAATCGTACATAATTAAATATATTCTTTTCAATTATAATTAAAGAATCTTCTTCCACATCAC-----TCACAACGGAAA----------------------GG------------------------ACGTCCATTCGCTCTTCATCCGGCGAAGATGAGGGCTGCGGTTCCATTCCCGCGCTCTCTGTATTATTTCCCTGATTGCAGAAGAATAATCACAATTCACAGTGCCGTCAAGGTTTCTGCATCTAGGACGCTCTCCGAGCTTTCAAAAACTAACTCAAATAATAACCACACTTCTTCCTCTCAGATTCTGCGCATAAGAAAATCCCTCCTGTCAAGAGAACAAACAGCCGTTGAAATTGCAGAAGAATATTTAACTCGCCTTCAACAGACAGAACCCTACGTCAAGAGCTTTCTTCATATATCCGACAAAGTTTTGACGGAGGCGTCAGAAATTGACAATAAAATTGCAAGAAATGAGGACGTGGGAGTGCTGGCAGGCGTTCCAATTGCTGTCAAGGACAATCTGTGTACTAAAGATATGCCCTCAACTGCAGGGTCTAGGGTTTTGGAGGGTTACCGTCCTCCCTTTGACGCCACGGCCGTCACGAAATTGCGTCAAAATTGTGCACTGCTCATTGGCAAAACAAACCTTGACGAGTTTGGCATGGGAAGCACCACTGAAGGCTCTGCATACCAGGTGCATTAAA-CTTTATTTTATTTCTCTTTAAATTAAACATTTTCTACTGTTAAATTTCGATTTACCGCCTCTACCAG---------GGATATGAGCTCTCCTAACCTCATTTTGCCTTATATATTAATTTCGAAAATACTTTACCGTCTAAACAATCTTAAACCACAACCTCGACACATGT---------------------------------------------------
>TO14
-------------------------CCATAGTAAGTTTTATAATTTAATAAA-------------------------------------TCAATTAGAATTAATTTAAATTTAGAAGTTTTTATAA------AACACTAATTTTATATT-CAAAGATAGCTCTCCGCTATATTCCTTATAATAAATTTCGTTACGTCCACTCGCTTTTGATATGGTTAAGATGAGGGCACAGGTTCCCTTCACGCGCCCTCCTCTTCACACCCGCCTAACTCCATCCTACTGCACAGCAAGAAGGGCCATCAAAGCTGATGCATCTAAGACTCTTTCAGAGCTCTCAAGAATCCACGCAAGCAATAATGGCATTAATTCGTCCGAAATTCTGCGCATTAGAAAGTCTCTTCTGTCAAGAGAACAAACAGCCGTTGAAATTACACAAGAGTATTTAACTCGCATTCAACAGACAGAACCTAATGTCAAGAGTTTTCTTCACATCTCCGACAAAGTTTTGATGGAGGCGTCACGGATCGACGAGAAACTTGCAAGAAATGAGGAGGTGGGAATGCTGGCGGGTGTTCCGATTGCAGTCAAGGACAATCTGTGTACGAATGACATGCCGTCGACTGCAGGGTCTAGGATATTAGAGGATTACCGTCCTCCATTTGACGCCACGGCCGTCACGAAATTGCGTCAAAATGGCGCGCTTCTCATTGGCAAAACAAATATGGATGAGTTCGGTATGGGAAGCACTACCGAAGGTTCTGCTTACCAGGTGCATTCT---GGTTTCTTTTTCTTCTGGGACATCACTTTTTTATTAAAAAAATATTCAAAGGTTCTGTATACCAGATCATTTAA-TTTTCATTTTTCTTCCGGGACATCATTTTTAAATTAAAGAATCATTCAAATGTTCTGCATACCAGGTGCATTTACTTTTCATTTTTCTTCTGGGATATCATTTTATAATAAAAGAGTTATTCTTCTTTT-----------------
>TPL03
AAGATCAACAAATTCTTGTTTTTCCATTACATGCTCATTTTCATTTCTGCAAATATAAAAAAATTATGGAATGCTATAATTACAAATTAATTC-AAACTTTATGAAATTTTCTACTCTTATATGTCTTCTTCAAATATCCATAGTTCACTTCAAAGCGATCTATACATATTTATCCAATAAGAACAAACTTTCAGTCCACTCGCTGGTTCT-CTGCAAAGATGAGGGCAGCGGTTCCATCCCCGCGCTCTCTCCTCTCCTCCCACCTCCTCTCCCCACACTGTAAAACCCCCAGA---AGACCCCTCCTCCACATTCACAATGCCGTTGCGGCATCACAAATCCACACACCTCAAACTC---------CCTCCGAAATCTTGCGCATCAGGAAATCCCTTCTCTCTCGAGCGCGAACAGCCGTGGAGATAGCAGAGGAGTATTTAACCCGTCTGCAGCAGAGAGAACCATACCTCAACAGCTTTCTCTACGTCTCCCACAAGGTTTTGGCGGAGGCAGCGGAAATTGACGGGAAACTTGCAAGAAATGAGGAGGTGGGAATTCTGGCAGGTGTACCCATTGCCGTTAAGGACAATCTGTGCACGAAGGATATGCCATCAACGGGAGGGTCTAGGGTTTTGGAGGGATATTGCCCTCCCTTTGATGCCACTGCTGTTAAGAAACTGCGCCAGAGCGACGCTATTCTCATTGGCAAGACAAATATGGATGAGTTCGGGATGGGAAGCACCACTGAAAGCTCTGCATTCCAGGC-AATTTACTA--------------TAAGATTTGTTTGAGTTTTTTCTGTTAACGTGTAGAATTTTCATG----AAAAAAAAAATTTCATCATTTGCACATGTCTAGACTTTGAATTGGCGTTCCCTTTTCGAATCTCTGTTGTATTAAGATTTATTGGTATTTTAAATCCAAAAATTTGTGAAGTTATTTCTTAAGACTTACACTCTCTTATGAATGCATTTGCGGTGTTT
>WN5
CTGGCACACACTCACACACTAAAAAATTCAAAACAAACTACGCACTACCAATCTACCTAACTCCTGAAGATTGTTATGCGATCTACTAACCCCTGAAGACTGTTTTGCGACGCATTGCTCCTTTTAATTCAAATATCTTTATAGTTTAAATAAATTTCACTCTTAAATTCAAAGCTATGCGCAGGTGTCTCTTCGTCCACTAGTAACTCAT-CCTTCAGGATGAGGGCAGCGCTTCCATTGCCGCGCTCTCTCCTCTACGGCAGCGTCAATGTATCCCACTGCAGACGGAGCACC---GTCACCCATCTTCACAATGTCGTCAAATCCTCCTCTCCGGCGGTCTCTGCACCGTCAACGC------AGACTTCCGAAATCCTGCGCATAAGAAAATCCCTTGTGTCAAGGGAGCGGACGGCCGTCGAAATCGCGGAAGAATACCTCGCTCGCCTGCAACAGACGGAACCCCACGTCAAGAGCTTTCTCTACGTCTCCGACAAGATTTTGACGGAGGCCGCAGAAATTGACGAGAAACTCGCGAGAAATGAGGAGGTGGGGCTCCTGGCGGGCGTCCCGATCGCCGTCAAGGACAACCTGTGCACGAAGGACATGCCGTCAACCGGAGGGTCCAGAATTTTGGAGGGTTACCGCCCTCCGTTTGACGCTACGGCCGTCGCGAAGCTGCGTCAAAATGACGCCATGCTCTTTGGCAAAACGAACCTCGACGAGTTTGGCATGGGAAGCACCACCGAAGGCTCTGCGTTCCAGGTACATTCACTTTTACGGATTATTTTATTTGTATCAATTTTTTTTTTTTTAAAGTTAGGTGTGGTTTTGATTGGGGCCCTTCCATT-AAAACTATAAAATATTACATTTTTACTAATTAATAACATAAAAATGGATT-CAAAAGGATACAATTGGAATTTCATCATCACCAGGTATGACAAAAAGTTGGCTGTTT-------------------AAGCATATATCCTTT----
>WS10
AAACCATTAAGCATCCCTAATATTGTTCTCAATCTTGTCGTACTTCAATTCCGTCCAAATCTTTTGGGGATTGTGTTTTCGTTTTTGTGTACTCCTGAATTATGTCCTCAGTTTTGTTTCTCAATAGTATTTTTATTTCGTTACCCCAA--TTATCTATGTAAAAATATGTCGAATTATACTACAATTCGTTACGTCCACCCGCTTTTGATACAGTGGAGATGAGGGCCGAGATTTCATTCCCGCGCTCTCCTCTTTACGCCTGCCCAACTCCATCCCACTGCAGAGTAAGAAGGCCCATTAAAGGCCATGCATCTCGGACTCTCTCAGAGCTCTCAGCAATCCACGCAACCGATAATGACATTAGTACTTCCGAAATTCTGCGCATTAGAAAGTCTCTTATGTCAAGAGAAAAAACAGCCGTTGAAATTACACAAGAGTATTTAACTCGCATTCAACAGACTGAACCTTATGTCAAGAGTTTTCTTCACGTATCCGACAAAGTTTTGATAGAGGCGTCACTGATTGATGAGAAAATTGCAAGAAATGAGGAGGTGGGGATGCTGGCGGGCGTTCCGATTGCAGTCAAGGACAATCTGTGTACGAATGACATGCCGTCGACTGCAGGGTCTAGAATTTTAGAGGGTTACCGTCCTCCATTTGACGCCACGGCTGTTACTAAATTGCGTCAGAATGGTGCACTTCTCATTGGTAAAACAAATATGGACGAGTTCGGTATGGGAAGCACTACCGAAGGTTCTGCATACCAGGTGCCTTTA----CTTTATTTTTCTTCTTGAACATCATTTTTTCGTAAGAGAAAGATTGAAAGGTTCTGTTCTTTACCATTT-----TATTTAATGTTCATTTTTCTTCTGGGACATTAATAGAAGAATTATTCAAGGGTTCTACATTCCAGGTGTATTTGATTTTCATTTTTCTTGTGGGTTATCATTTTTTAG-AAAATAATTCTTCTTCTTTTATTTATTTTTCAACTGG
>WW11
--------------------------------------------------------------------------------------GTGTACTCCTGAATTATGTCCTCAGTTTTGTTTCTCAATAGTATTTTTATTTCGTTACCCCAA--TTATCTATGTAAAAATATGTCGAATTATACTACAATTCGTTACGTCCACCCGCTTTTGATACAGTGGAGATGAGGGCCGAGATTTCATTCCCGCGCTCTCCTCTTTACGCCTGCCCAACTCCATCCCACTGCAGAGTAAGAAGGCCCATTAAAGGCCATGCATCTCGGACTCTCTCAGAGCTCTCAGCAATCCACGCAACCGATAATGACATTAGTACTTCCGAAATTCTGCGCATTAGAAAGTCTCTTATGTCAAGAGAAAAAACAGCCGTTGAAATTACACAAGAGTATTTAACTCGCATTCAACAGACTGAACCTTATGTCAAGAGTTTTCTTCACGTATCCGACAAAGTTTTGATAGAGGCGTCACTGATTGATGAGAAAATTGCAAGAAATGAGGAGGTGGGGATGCTGGCGGGCGTTCCGATTGCAGTCAAGGACAATCTGTGTACGAATGACATGCCGTCGACTGCAGGGTCTAGAATTTTAGAGGGTTACCGTCCTCCATTTGACGCCACGGCTGTTACTAAATTGCGTCAGAATGGTGCACTTCTCATTGGTAAAACAAATATGGACGAGTTCGGTATGGGAAGCACTACCGAAGGTTCTGCATACCAGGTGCCTTTA----CTTTATTTTTCTTCTTGAACATCATTTTTTCGTAAGAGAAAGATTGA-----------------------------------------------------------------------------------------------------------------------------------------------------------------------------
