# Supplementary material for: Development of a Target Enrichment Probe Set for Conifer (REMcon)
Source: Biology (Basel). 2024 May 22;13(6):361. doi: 10.3390/biology13060361 (PMC11200496; doi:10.3390/biology13060361)
Supplement: Supplementary file 1 [file biology-13-00361-s001.zip › biology-2960267-supplementary/Sup data/secapr_alignments_paralogs/63.fasta]

>AA3
TATTATACATTCAGTGGATGATTTGCTATCATTATCAAATTTTGAGGCCTGCAGGTCTTCTCTAGTGGGCCAGCTCTATATGGATTCAAAGGACTTGCTGGTAGGCTTGCACCTATTGGTGTACATGCAGCACTTTTGCTTATAATGGTAGGAGCAACTGTTAGTTCAACTGGAGGTTATCGTGGTTCAGTTACAGTTCCTCAAGGCTTGAACTTTGTCATGGGAGATGTGCTTGCTCCAAATGGGTTTATGTCAAGGCCAATACCTGATTTTCAAACTGAAGTTCACATTAACAAGTTTTACATTGATTACTACAATAATGGCGAGG
>AA60
TAGCATGCATCTGATAGGTAATATGTCTTTTTTTACAAAATTTGAGGCTTGCAGGTCTTCTTCAGCGAATCGGTTCTATATGGTTTCAAAGGTCTTGCTGGCAGGCTTGCACCTATTGGTGTGCATGCAGCTCTTTTGCTCATTATGGCAGGGGCAACTCTAAGTTCTACTGCTGGCTACCGTGGTTCAGTTACAGTTCCTCAAGGCTTGAATTTTGTGATGGGAGATGTGCTTACACCGAATGGGATTTTGTCGAAACCGATTCCCAGTTTTGAAACTGAAGTTCATGTTGACAAGTTTTACATTGATTACTATGATAACGGTGAGG
>AAR4
TATTATACATTCAGTGGATGATTTGCTATCATTATCAAATTTTGAGGCCTGCAGGTCTTCTCTAGTGGGCCAGCTCTATATGGATTCAAAGGACTTGCTGGTAGGCTTGCACCTATTGGTGTACATGCAGCACTTTTGCTCATAATGGTAGGAGCAACTGTTAGTTCAACTGGAGGTTATCGTGGTTCAGTTACAGTTCCTCAAGGCTTGAACTTTGTCATGGGAGATGTGCTTGCTCCAAATGGGTTTATGTCAAGGCCAATACCTGATTTTCAAACTGAAGTTCACATTAACAAGTTTTACATTGATTACTACAATAATGGCGAGG
>AF1
TATTATACATTCAGTGGATGGTTTTTCTGTTTTTTCATAATTTGAGGCCCACAGGTCTTCTTGAGTGGACCGGCTCTGTATGGTTTCAAAGGTCTTGCTGGTAGGCTTGCACCTATTGGTGTACATGCAGCACTCTTGCTCATAATGGCAGGAGCAAGTGTTAGTTCTACCGGGGGCTATCGTGGTTCAGTCACAGTTCCTCAAGGCCTGAACTTTATCATGGGAGATGTGCTTTCTCCGAATGGTTTTATCTCAAGGCCAACACCTGATTTCCAAACTGAAGTTCATATCGACAAATTCTATATTGATTACTATGATAATGGTGAGG
>AG2
TATTATACATTCAGTGGATGGTTTTTCTGTTTTTTCATAATTTGAGGCCCACAGGTCTTCTTGAGTGGACCGGCTCTGTATGGTTTCAAAGGTCTTGCTGGTAGGCTTGCACCTATTGGTGTACATGCAGCACTCTTGCTCATAATGGCAGGAGCAAGTGTTAGTTCTACCGGGGGCTATCGTGGTTCAGTCACAGTTCCTCAAGGCCTGAACTTTATCATGGGAGATGTGCTTTCTCCGAATGGTTTTATCTCAAGGCCAACACCTGATTTCCAAACTGAAGTTCATATCGACAAATTCTATATTGATTACTATGATAATGGTGAGG
>AH26
TCTCATATATCCTGTGGATGATTTAGTTGGGTTCTTAACATTCATGTTTCACAGGTCTTTTTGAGTAATTCAACTCTATATGGATTCAAAGGGCTTGCTGGTAGGCTTGCTCCTATTGGTGTACATGGAGCTCTTTTGCTCATAATGGCAGGAGCAACCTTTAGTTCTACTGGGGCTTATCGGGGTTCAATTACAGTTCCTCAAGGCTTGAACTTTAGGATGGGAGATGTGCTTAATCCAAATGGGATTTTGTCAAGACCAATATCTGCATTTGCGACCGAAGTCCACGTTAACAAATTTTACATTGATTACTATGAAAATGGAGAGG
>AME1
TATTATACATTCAGTGGATGATTTGCTATCTTTCTCAAAATTT--GGCCTGCAGGTCTTCTCTAGTGGGCCAGCTCTATATGGATTCAAAGGACTTGCTGGTAGGCTTGCACCTATTGGTGTACATGCAGCACTTTTGCTCATAATGGTAGGAGCAACTGTCAGTTCAACTGGAGGTTATCGTGGTTCAGTTACAGTTCCTCAAGGCTTGAACTTTGTCATGGGAGATGTGCTTGCTCCAAATGGGTTTATGTCAAGGCCAATACCTGATTTTCAAACTGAAGTTCACATTGACAAGTTTTACATTGATTACTACAATAATGGCGAGG
>AP25
TCTCATATATCCTGTGGATGATTTAGTTGGGTTCTGAACATTCATGTTTCACAGGTCTTTTTGAGTAATTCAACTCTATATGGATTCAAAGGGCTTGCTGGTAGGCTTGCTCCTATTGGTGTACATGGAGCTCTTTTGCTCATAATGGCAGGAGCAACCTTTAGTTCTACTGGGGCTTATCGGGGTTCAATTACAGTTCCTCAAGGCTTGAACTTTAGGATGGGAGATGTGCTTAATCCAAATGGGATTTTGTCAAGACCAATATCTGCATTTGCGACCGAAGTCCACGTTAACAAATTTTACATTGATTACTATGAAAATGGAGAGG
>APA47
TATTATTCATTCAGTGGATTGTTTTTCTATTCTTTCATAATTTGAGGCCCACAGGTCTTCTTGAGTGGATCAGCTCTATATGGTTTCAAAGGTCTTGCTGGTAGGCTTGCACCTATTGGTGTACATGCAGCACTCTTGCTCATAATGGCAGGAGCAACTGTTAGTTCTACTGGGGGCTATCGTGGTTCAGTCACAGTTCCTCAAGGCCTGAACTTTATCATGGGAGATGTGCTTTCTCCGAATGGGTTTATTTCAAGGCCAACACCTGATTTCCAAACTGAAGTTCATATCGACAAATTCTATATTGATTACTATGATAATGGTGAGG
>AS57
TAGCATTCATCTGATGGAAAATATGCTTTTGTTTTCAAAATTTGAGGTTTGCAGGTCTTCTTCAGCGAATCAGTTCTATATGGATTCAAAGGGCTTGCTGGTAGGCTTGCACCTATTGGTGTACATGCAGCTCTTTTGCTCATAATGGCAGGGGCAACTCTAAGTTATATTGGGGGCTACCGTGGTTCAGTTACAGTTCCTCAAGGCTTGAACTTTATGATGGGAGATGTGCTTACTCCAAATGGGATCATGTCTAAACCAATTCCTGGTTTTCAAACTGAAGTTCATGTTGACAAGTTTTACATTGATTACTATGATAATGGCGAGG
>CB35
TCTCATGTATCCTGTGAATGATTAGGTTGGGTTCATAATGTTCATGGTTCACAGGTCTTTTTGAGTAATTCAGCTCTATATGGATTCAAAGGGCTTGCTGGTAGGCTTGCACCTATTGGTGTACATGGAGCCCTTTTGCTCATAATGGTGGGAGCGACCTTTAGTTCAATTGGGGCTTATCGGGGTTCAATTACAGTTCCTCAAGGCTTGAACTTTAGAATGGGAGATGTGCTTACTCCAAATGGGATTTTATCAAGGCCAATATCTAGTTTTGCAACCGAAGTCCACGTTAACAAATTTTACATTGATTACTATGAAAACGGAGAGG
>CD18
-----TTCATCCAATGGATAATATGTCTTTTTTTTCAAAATTTGAGGCTTGCAGGTCTTCTTCAGCAAATAAGGTATATATGGATTCAAAGGGCTTGCTGGTAGGCTTGCACCTATTGGTGTACATGCAACTCTTTTGCTCATAATGGCAGGGGCAACTCTAAGTTCTATGGGGGCCTACCCTGGTTCAGTTACAGTTCCTCAAGGCTTGAATTTTATGATGGGGGATTTTCTTACTCCAAATAGGATTTTGTCTAAACCAATTCCCAGTTTTCAAACCGAAGTTCATGTTGAGAAGTTTTACATTGATTACTATGAGAATGGCGAGG
>CDE34
TCTCATGTATCCTGTGAATGATTAGGTTGGGTTCATAATGTTCATGGTTCACAGGTCTTTTTGAGTAATTCAGCTCTATATGGATTCAAAGGGCTTGCTGGTAGGCTTGCACCTATTGGTGTACATGGAGCTCTTTTGCTCATAATGGTGGGAGCGACCTTTAGTTCAATTGGGGCTTATCGGGGTTCAATTACAGTTCCTCAAGGCTTGAACTTTAGAATGGGAGATGTGCTTACTCCAAATGGGATTTTATCAAGGCCAATATCTGCTTTTGCAACCGAAGTCCACGTTAACAAATTTTACATTGATTACTATGAAAACGGAGAGG
>CF38
TATCATGCATCTGGTAGATAATTTGGTTTCATTTTCAAAATTTGAGGCTTGCAGGTCTTCTTCACTGGATCAGTTCTATATGGATTCAAAGGGCTTGCTGGTAGGCTTGCACCTATTGGTGTACACGGGGCTCTTTTTCTCATAATGGCAGGAGCAACTCTCAGTTCTATTGGGGGCTATCGTGGTTCAGTTACAGTTCCTCAAGGCTCGAACTTTATCATGGGAGATGTGCTTGCTCCAAATGGGATTATGTCAAGGCCAATGCCTGATTTTGAAACTGAAGTTCACGTTGACAAGTTTTACATTGATTACTATGATAATGGCGAGG
>CH19
TAGAATTCATCCAATGGATAATATGTCTTTCTTTTCAAAATTTGAGGCTTGCAGGTCTACTTCAGTGAATCAGGTCTATATGGATTCAAAGGGCTTGCTCGTAGGCTTGCACCTATTGGTGTACATGCAACTCTTTTGCTCATAATGGCAGGGGCAACTCTAAGTTCTATGGGGGGCTACCCTAGTTCAGTTACAGTTCCTCAAGGCTTGAATTTTATGATGGGGGATGTGCTTACTCCAAATGGGATTTTGTCTAAACCAATTCCCAGTTTTCAAACTGAAGTTCATGTTAAGAAGTTTTACATTGATTACTATGAGAATGGTGAGG
>CHA37
TATCATGCATCTGGTAGATAATTTGGTTTCATTTTCAAAATTTGAGGCTTGCAGGTCTTCTTCACTGGATCAGTTCTATATGGATTCAAAGGGCTTGCTGGTAGGCTTGCACCTATTGGTGTACACGGGGCTCTTTTTCTCATAATGGCAGGAGCAACTCTCAGTTCTATTGGGGGCTATCGTGGTTCAGTTACAGTTCCTCAAGGCTCGAACTTTATCATGGGAGATGTGCTTGCTCCAAATGGGATTATGTCAAGGCCAATGCCTGATTTTGAAACTGAAGTTCACGTTGACAAGTTTTACATTGATTACTATGATAATGGCGAGG
>CJ24
TAGCATTCATCTGATGGATAATATGTCTTTTTTTTCAAAATTTGAGGCTTGCAGGTCTTCTTCAGCGAATCAGTTCTATATGGATTCAAAGGACTTGCTGGTAGGCTTGCACCTATTGGTGTACATGCAGCTCTTTTGCTCATAATGGCAGGGGCAACTCTAAGTTCTATTGGGGGTTACCGTGGTTCAGTTACAGTTCCTCAAGGCTTGAACTTTATGATGGGAGATGTGCTTACTCCAAATGGGATTTTGTCTAAACCAATTCCCGATTTTCAAACTGAAGTTCATGTTGACAAGTTTTACATTGATTACTATGGGAATGGCGAGG
>CK7
ATTCATAAAGTTTAGAGCTCATATTGGTGTTTTTTGATGGGTTCAAGATATGAGGTCTTCTTCAGTGAATCAGTTCTATATGAATTCAAAGGGCTTGCTAGTAAGCTTGCACCTATTGGTGTACATGCAACTCTTTTGCTCATAATGGCGAGGGCAACTCTAAGTTCTATTGGCGGCTACCGTGGTTCAATTAGAGTTCCTCAAGGCTTGAATTTTATGATGGGAGATGTGCTTGCTCCAAATGGGTTTATGTCCAGACCAATACCTGGTTTTCAAACTGAAGTTCATGGAGACAAGTTTTACATAGATTATTGTGATAATGGTGAGG
>CL6
ATTCATAAAGTTTAGAGCTCATATTGGTGTTTTTTGATGGGTTCAAGATATGAGGTCTTCTTCAGTGAATCAGTTCTATATGCATTCAAAGGGCTTGCTGGTAAGCTTGCACCTATTGGTGTACGTGCAACTCTTTTGCTCATAATGGCAAGGGCAACTCTAAGTTCTATTGGCGGCTACCGTGGTTCAATTACAGTTCCTCAAGGCTTGAATTTTATGATGGGAGATGTGCTTGCTCCAAACGGGTTTATGTCCAGACCAATACCTGGTTTTCAAACTGAAGTTCATGGAGACAAGTTTTACATAGATTATTGTGATAATGGTGAGG
>CM9
TAGCATGCATCTGATAGGTAATATGTCTTTTTTTTCAAAATTTGAGGCTTGCAGGTCTTCTTCAGCGAATCGGTTCTATATGGTTTCAAAGGTCTTGCTGGCAGGCTTGCACCTATTGGTGTGCATGCAGCTCTTTTGCTCATTATGGCAGGGGCAACTCTAAGTTCTACTGCTGGCTACCGTGGTTCAGTTACAGTTCCTCAAGGCTTGAATTTTGTGATGGGAGATGTGCTTACACCAAATGGGATTTTGTCGAAACCGATTCCCAGTTTTGAAACTGAAGTTCATGTTGACAAGTTTTACATTGATTACTATGATAACGGTGAGG
>CO8
TAGCATGCATCTGATAGGTAATATGTCATCTTTT-CAAAATTTGAGGCTTGTAGGTCTTCTTCAGCGAATCGGTTCTATATGGTTTCAAAGGTCTTGCTGGCAGGCTTGCGCCTATTGGTGTACATGCAGCTCTTTTGCTCATTATGGCAGGGGCAACTCTAAGTTCTACTGCTGGTTATCGTGGTTCAGTTACAGTTCCTCAAGGCTTGAATTTTGTGATGGGAGATGTGCTTACACCAAATGGGATTTTGTCGAAACCGATTCCCAGTTTTGAAACTGAAGTTCATGTTGACAAGTTTTACATTGATTACTATGATAACGGTGAGG
>CP16
TAGCATTCATCGGATGGATAATATGTCTTTTTTTTCAAAATTTGAGGCTTGCAGATCTTCTTTGGAGAGTCAGTTCTATATGGATTCAAAGGGCTGGCTGGTAGGCTTGCACCTATTGGTGTACATGCAGCTCTTTTGCTCATAATGGCAGGGGCAACTCTAAGTTCTATGGGGGGCTACCGTGGTTCAGTTACAGTTCCTCAAGGCTTGAATTTTATGATGGGGGATGTGCTTACTCCAAATGGGATTTTGTCTAAACCAATTCCCAGTTTTCAAACTGAAGTTCATGTTGACAAGTTTTACATTGATTACTATGATAATGGCGAGG
>CP161
TAGCATTCATCGGATGGATAATATGTCTTTTTTTTCAAAATTTGAGGCTTGCAGATCTTCTTTGGAGAGTCAGTTCTATATGGATTCAAAGGGCTGGCTGGTAGGCTTGCACCTATTGGTGTACATGCAGCTCTTTTGCTCATAATGGCAGGGGCAACTCTAAGTTCTATGGGGGGCTACCGTGGTTCAGTTACAGTTCCTCAAGGCTTGAATTTTATGATGGGGGATGTGCTTACTCCAAATGGGATTTTGTCTAAACCAATTCCCAGTTTTCAAACTGAAGTTCATGTTGACAAGTTTTACATTGATTACTATGATAATGGCGAGG
>CR44
TATCATGTATTCTGATGCTTGTAGATTTGGGGTACCGTATTTTGATGTTCATAGGTTTTTGTGAGTGGACCGGCACTATATGGATTCAAAGGGCTTGCTGGTAGGCTTGCACCTATTGGAGTGCACGGAGCTCTTTTGCTCATCATGGCTGGAGGGGTTATCAGTGCTACTGGAGGTTATCATGGTTCAGTCATGGTTCCTCAAGGTTTGAATTTTATCATGGGCGAGGTGCTTGCTCCAAATGGGATTATGTCAAGGCCAACATCTGCTTTTGGTACTGAAGTTCACGTCAACAAATTTTACATTGATTATTTTCCAAATGGGGAGG
>CT15
TAGCATTTATTGGATGGATAATATGTCTTTTTTTTCAAAATTTGAGGCTTGCAGATCTTCTTCACAGAGTCAGTTCTATATGGATTCAAAGGGCTGGCTGGTAGGCTTGCACCTATTGGTGTACATGCAGCTCTTTTGCTCATTATGGCAGGGGCAACTCTAAGTTCTATGGGGGGCTACCGTGGTTCAGTTACAGTTCCTCAAGGCTTGAATTTTATGATGGGAGACGTACTTACTCCAAATGGGATTTTGTCTAAACCAATTCCCAGTTTTCAAACTGAAGTTCATGTTGACAAGTTTTACATTGATTACTATGATAATGGCGAGG
>DA12
TAGCATTCATCTGATAGATAATATGTCTGTTTTTTCAAAATTTGAGGCTTGCAGGTCTTCTTCAGCGAATCAGTTCTATATGGATTCAAAGGGCTTGCTGGCAGGCTTGCACCTATTGGTGTACATGCAGCTCTTTTGCTCACTATGGCAGGGGCAACTCTAAGTTCTACTGCTGGCTACCGTGGTTCAGTTATAGTTCCTCAAGGCTTGAATTTTGTGATGGGAGATGTGCTTACTCCAAATGGGATTTTGTCGAAACCAACTCCCAGTTTTGAAACTGAAGTTCATGTCGACAAGTTTTACATTGATTATTATGATAATGGTGAGG
>DB53
TATTATACATTCAGCGGATGGTTTTTCTGTTTTTTCATAATTTGAGTCCCCCAGGTCTTCTTGAGTGGACCGGCTCTGTATGGTTTCAAAGGTCTCGCTGGTAGGCTTGCACCTATTGGTGTACATGCAGCACTCTTGCTCATAATGGCAGGAGCAAGTGTTAGTTCTACTGGGGGCTATCGTGGTTCCATCACAGTTCCTCAAGGCCTGAACTTTATCATGGGAGATGTGCTTTCTCCAAATGGGTTTATGTCAAGGCCAACACCTGATTTCCAAACTGAAGTTCATATTGACAAATTCTATATTGATTACTATGATAATGGTGAGG
>DC1
TATTATACATTCAGTGGATGGTTTTTCTGTTTTTTCATAATTTGAGTCCCCCAGGTCTTCTTGAGTGGACCGGCTCTGTATGGTTTCAAAGGTCTTGCTGGTAGGCTTGCACCTATTGGTGTACATGCAGCACTCTTGCTCATAATGGCAGGAGCAAGTGTTAGTTCTACTGGGGGCTATCGTGGTTCCGTCACAGTTCCTCAAGGCCTGAACTTTATCATGGGAGATGTGCTTTCTCCAAATGGGTTTATGTCAAGGCCAACACTTGATTTCCAAACTGAAGTTCATATTGACAAATTCTATATTGATTACTATGATAATGGTGAGG
>DD1
TGTTATACATTCAGTGGATGGTTTTTCTGTTTTTTCATAATTTGAGGGCCACAGGTCTTCTTGAGTGGACCGGCTCTGTATGGTTTCAAAGGTCTTGCTGGTAGGCTTGCACCTATTGGTGTACATGCAGCGCTCTTGCTCATAATGGCAGGAGCAAGTGTTAGTTCTACTGGGGGCTATCGTGGTTCAGTCACAGTTCCTCAAGGCCTGAACTTTATCATGGGAGATGTGCTTTCTCCGAATGGGTTTATGTCAAGGCCAACACCTGATTTCCAAACTGAAGTTCATATTGACAAATTCTATATTGATTACTATGATAACGGTGAGG
>DIM50
TGTTATACATTCAGTGGATGGTTTTTCTGTTTTTTCATAATTTGAGGGCCACAGGTCTTCTTGAGTGGACCGGCTCTGTATGGTTTCAAAGGTCTTGCTGGTAGGCTTGCACCTATTGGTGTACATGCAGCGCTCTTGCTCATAATGGCAGGAGCAAGTGTTAGTTCTACTGGGGGCTATCGTGGTTCAGTCACAGTTCCTCAAGGCCTGAACTTTATCATGGCAGATGTGCTTTCTCCGAATGGGTTTATGTCAAGGCCAACACCTGATTTCCAAACTGAAGTTCATATTGACAAATTCTATATTGATTACTATGATAACGGTGAGG
>EN45
TATAGGATAT-----------------------------------------GAGGTTTTTGTGAGTGGACTGGCACTGTATGGATTGAAAGGGCTTGCTAGAAGACTTGCACCTATTGGTGTGCATGGAGCTCTTTTGCTCATCATGGGTGAAGGGGTTATGAGTGCTATTGGAGGTTATCATAGTTCAGTCATGGTTCCTCAAGGTTTGAGTTTAATTATGGGTGAAATGCTTGCTCTAATTGGGATTATGTCAAAGCCAATATCTACTTTTGGTATTTAAGTTCATGTCAACAAGTTTTACATTGATTATTTTCCAAATGGGGAGG
>FC13
TAGCATTCATCTGATAGATAATATGTCTGTTTTTTCAAAATTTGAGGCTTGCAGGTCTTCTTCAGCGAATCAGTTCTATATGGATTCAAAGGGCTTGCTGGCAGGCTTGCACCTATTGGTGTACATGCAGCTCTTTTGCTCACTATGGCAGGGGCAACTCTAAGTTCTACTGCTGGCTACCGTGGTTCAGTTATAGTTCCTCAAGGCTTGAATTTTGTGATGGGAGATGTGCTTACTCCAAATGGGATTTTGTCGAAACCAATTCCCAGTTTTGAAACTGAAGTTCATGTCGACAAGTTTTACATTGATTATTATGATAATGGTGAGG
>FTS1
TATTATACATTCAGTGGATGGTTTTTCTGTTTTTTCATAATTTGAGGCCCCCAGGTCTTCTTGAGTGGACCGGCTCTGTATGGTTTCAAAGGTCTTGCTGGTAGGCTTGCACCTATTGGTGTACATGCAGCACTCTTGCTCATAATGGCAGGAGCAAGTGTTAGTTCTACTGGGGGCTATCGTGGTTCAGTCACAGTTCCTCAAGGCCTGAACTTTATCATGGGAGATGTGCTTTCTCCAAATGGGTTTATGTCAAGGCCAACACCTGATTTCGAAACTGAAGTTCATATTGACAAATTCTATATTGATTACTATGATAATGGTGAGG
>FTS2
TATTATACATTCAGTGGATGGTTTTTCTGTTTTTTCATAATTTGAGGCCCCCAGGTCTTCTTGAGTGGACCGGCTCTGTATGGTTTCAAAGGTCTTGCTGGTAGGCTTGCACCTATTGGTGTACATGCAGCACTCTTGCTCATAATGGCAGGAGCAAGTGTTAGTTCTACTGGGGGCTATCGTGGTTCAGTCACAGTTCCTCAAGGCCTGAACTTTATCATGGGAGATGTGCTGTCTCCAAATGGGTTTATGTCAAGGCCAACACCTGATTTCGAAACTGAAGTTCATATTGACAAATTCTATATTGATTACTATGATAATGGTGAGG
>GG1
TCTTATGTATCCAGTTATTGGTTTTCTGATGTTTCCGCATTTCAAGGTTCACAGGTCTTTGTGAATGGGCCATCTCTGTACGGATTCAAAGGGCTTGCTGGTAGGCTTGCACCCATTGGTGTGCATGGAGCTCTTTTGCTCATAATGGCTGGAGCGACTCTCAGTTCTACCGGCGGTTATCGTGGTTTAGTCACAGTCCCTCAAGGCTTGAATTTTATGATTGGGGATGTGCTTGCTCCAAATGGAATTCTATCAAGGCCCATATCTTCTTTTGATACCGAAATCCATGTCAACAAATTTTATATCGATTATCATGAAAATGGGGAGG
>HB41
TATTATGCATTCAGCGGATGGTTTTTTCATTATTTCATAATTTGAGCTCCACAGGTCTTCTTGAGTGGACCGGCTCTGTATGGATTCAAAGGTCTTGCCGGTAGGCTTGCACCTATTGGTGTACATGCAGCACTCTTACTCATAATGGCAGGTGCAAGTGTTAGTTCTACTGGGGGCTATCGTGGTTCAGTTACAGTTCCACAAGGCCTGAACTTCATCATGGGAGATGTGCTTTCCCCAAATGGGTTTGTGTCAAGGCCAACACCTGATTTCCAAACTGAAGTTCATATCGACAAATTCTATATTGATTACTATGATAATGGTGAGG
>JO20
TAGAATTCATCCAATGGATAATATGTCTTTTTTTTAAAAATTTGAGGATTGTAGGTCTTCTTTAGTGAATTAGGTCTATATGGATTCAAAGGACTTGCTAGTAGGCTTGCACCTATTGGTGTACATGTAGCTCTTTTTCTCATAATGGCAAGGGCAACTCTAAGTTCTATAGGGGGCTACCATGGCTCAGTTATAGTTCCTCAAGGCTTGATTTTTATGATGGGGGATGTGCTTACTCCAAATAGGATTTTGTTTGAACCAATTCCCAATTTTCAAACCGAAGTTCATGTTGAGAAGTTTTACATTGATTACTATGAGAATGGTGAGG
>JU21
TAGAATTCATCCAATGGATAATATGTCTTTTTTTTCAAAATTTGAGGCTTGCAGGTCTTCTTCAATGAATCAGGTCTATATGTATTCAAAGGGCTTGTTGGTAGGCTTGCACCTATTGTTGTACATGCAACTCTTTTGCTCATAATGGTAGGGGCAACTCTAAGTTCTATGGGGGGGTATCCTGGTTCAATTATAGTTCCTCAAGGCTTGAATTTTATGATAGGAGATGTGCTTACTCCAAATGGGATTTTGTCTAAACCAATTCCCAATTTTCAAACCAAAGTTCATGTTGAGAAGTTTTACATTGGTTACTATGAGAATGGCGAGT
>KE1
TCTCATGTATCCTGTGGATGATTTAGTTGGGTTCTTAACATTCATGTTTCACAGGTCTTTTTGAGTAATTCAGCTCTATATGGATTCAAGGGGCTTGCTGGTAGGCTTGCACCTATTGGTGTACATGGAGCTCTTTTGCTCATAATGGCAGGAGCGACCTTTAGTTCTACTGGGGCTTATCGGGGTTCAATTACAGTTCCTCAAGGCTTGAACTTTAGGATGGGAGATGTGCTTAATCCAAATGGGATTTTGTCAAGGCCAATATCTGCTTTTGCAACTGAAGTCCATGTTAACAAATTTTACATTGATTACTATGAAAATGGAGAGG
>LF2
-------------GTGGATGATTTTTCTGTTTTTTCATAATTTGAGGCCCACAGGTCTTCTTGAGTGGACTGACTTTGTATGGATTCAAAGGTCTTGCCGGTAGGCTTGCACCTATTGGTGTACATGCAGCACTCTTGCTCATAATGGCTGGTGCAAGTGTTAGTTCTACTGGGGGCTATCGTGGTTCAGTTACAGTTCCTCAAGGCCTGAACTTTATAATGGGAGATGTGCTTTCTCCAAATGGTTTTATGTCAAGGCCAACACCTGATTTCCAAACTGAAGTTCATATTGACAAATTCTATATTGATTACTATGATAATGGTG---
>MC0
TATTTTGCTTTCAGTGGATGG----------TTTTCATAATTTGAGGGCCACAGGTCTTCTCGAGTGGACCAGCTCTGTATGGATTCAAAGGTCTTGCTGGTAGGCTTGCACCTATTGGTGTACATGCAGCACTTTTGCTCATAATGGCAGGAGCAAGTGTTAGTTCTATTGGGGGATATCGTGGTTCAGTTACAGTTCCTCAAGGCCTGAACTTTATCATGGGAGATGTGCTTTCTCCGAATGGGTTTATGTCAAGGCCAACACCCGATTTCCAAACTGAAGTTCATATCGACAAATTCTATATTGATTACTACGATAATGGTGAGG
>MT0
TATTATACATTCAGTGGATGGTTCATCTGTTTTTTCATCATTTGAGGCCCACAGGTCTTCTCGAGTGGACCGGCTCTGTATGGGTTCAAAGGTCTTGCTGGTAGGCTTGCACCTATTGGTGTACATGCAGCACTCTTGCTCATAATGGCAGGAGCAACTGTTAGTTCTACTGGGGGCTATCGTGGTTCAGTTACAGTTCCTCAAGGCCTGAACTTTATTATGGGAGATGTGCTTTCTCCAAATGGGTTTATGTCAAGGCCAACACCTGATTTCCAAACTGAAGTTCATGTTGACAAATTCTATATTGATTACTATGATAATGGTGAGG
>NN48
TATTATACATTCAGTGGATGGTTTTTCTGTTTTTTCATAATTTGAGGCCCACAGGTCTTCTTGAGTGGACCGGCTCTGTATGGTTTCAAAGGTCTTGCTGGTAGGCTTGCACCTATTGGTGTACATGCAGCACTCTTGCTCATAATGGCAGGAGCAAGTGTAAGTTCTACTGGGGGCTATCGTGGTTCAGTCACAGTTCCTCAAGGCCTGAACTTTATCATGGGAGATGTGCCTTCTCCAAATGGTTTTATCTCAAGGCCAACACCTGATTTCCAAACTGAAGTTCATATCGACAAATTCTATATTGATTACTATGATAATGGTGAGG
>PA42
TATTATGCATTCAGTGGATGGTTTTTCCTTTTTTTCATAATTTGAGGCCCACAGGTCTTCTTGAGTGGACTGGCTCTGTATGGATTCAAAGGTCTTGCCGGTAGGCTTGCACCTATTGGTGTACATGCAGCACTTTTGCTTATAATGGCAGGCGCAAGTGTTAGTTCTACTGGGGCCTATCGTGGTTCAGTTACAGTTCCTCAAGGACTGAACTTTATAATGGGAGATGTGCTTTCTCCAAGTGGGTTTATGTCAAGGCCAACACCTGATTTCCAAACCGAAGTTCATATTGACAAATTCTATATTGATTACTACGATAATGGTGAGG
>PB33
TCTCATGTATCCTGTGGATTATTTAGTTCAGTTCTTAACCTTCATGGCTCACAGGTATTTTTGAGTAATTCAGCTCTGTATGGATTCAAAGGGCTTGCTGGTAGGCTTGCGCCTATTGGTGTCCATGGAGCTCTTTTGCTCATAATGGCAGGAGCGACCTTTAGTTCCGTGGGGGCATATCGGGCTTCAGTTACAGTTCCTCAAGGCTTGAACTTTAGGATGGGAGATGTGCTTAATCCAAATGGGATTTTATCAAGGCCAATATCTGCTTTTGCGACTGAAGTCCACGTTAACAAATTTTACATTGATTACTATGAAAATGGAGAGG
>PF1
TATTATACATTCAGTGGATGGTTCGTCTGTTTTTTCATAATTTGAGTCCCACAGGTCTTCTTGAGTGGACCGTCTCTGTATGGTTTCAAAGGTCTTGCCGGTAGGCTTGCACCTATTGGTGTACATGCAGCACTCTTGCTTATAATGGCGGGAGCAACTGTTAGTTCTACTGGGGCCTATCGCGGTTCAGTTACAGTTCCTCAAGGTCTGAACTTTATTATGGGAGATGTGCTTTCTCCGAATGGGTTTATGTCAAGGCCAACACCTGATTTCCAAACTGAAGTTCATATCGACAAATTCTATATTGATTACTATGATAATGGTGAGG
>PFM1
TATCATGCATTCAGTGGATGGTTTTTCCGTTTTTTCATAATTTGAGGCCCACAGGTCTTTTTGAGTGGACCGGCTCTGTATGGATTCAAAGGTCTTGCCGGTAGGCTTGCACCTATTGGTGTACATGCAGCGCTCTTGCTCATAATGGCAGGTGCAAGTGTTAGTTCTACTGGGGGCTATCGTGGTTCAGTTACAGTTCCTCAAGGCCTGAACTTTACAATGGGAGATGTGCTTTCTCCAAATGGGTTTATGTCAAGGCCAACACCTGATTTCCAAACTGAAGTTCATATTGAAAAATTCTATATTGATTACTATGATAATGGTGAGG
>PG28
TCTCATGTATCCCGTGGATGATTTAGTTCGGTACTTAACATTCATGGTTCACAGGTCTTTTTGAGTAATTCAGCTCTATATGGATTCAAAGGGCTTGCTGGTAGGCTTGCACCTATTGGTGTTCATGGAGCTCTTTTGCTCATAATGGCAGGAGCGACCTTTAGTTCTACTGGGGCATATCGGGGTTCGGTTACAGTTCCTCAAGGCTTGAACTTTAGGATGGGAGATGTGCTTAATCCAAATGGGATTTTATCAAGGCCAATATCTGATTTTGCAACTGAAGTCCACGTTAACAAATTTTACATTGATTACTATGAAAATGGAGAGG
>PH2
TATTATACATTCAGTGGATGGTTCGTATGTTTTTTCATAATTTGAGTCCCACAGGTCTTCTTGAGTGGACCGTCTCTGTATGGTTTCAAAGGTCTTGCCGGTAGGCTTGCACCTATTGGTGTACATGCAGCACTCTTGCTTATAATGGCGGGAGCAACTGTTAGTTCTACTGGGGGCTATCGCGGTTCAGTTACAGTTCCTCAAGGTCTGAACTTTATTATGGGAGATGTGCTTTCTCCGAATGGGTTTATGTCAAGCCCAACACCTGATTTCCAAACTGAAGTTCATATCGACAAATTCTATATTGATTACTATGATAATGGTGAGG
>PM29
TCTCATGTATCCTGTGGATGATTTTGTTGGGTTCTTAACATTCATGCTTCACAGGTCTTTTTGAGTAATTCAGCTCTATATGGATTCAAAGGGCTTGCTGGTAGGCTTGCACCTATTGGTGTACATGGAGCTCTTTTGCTCATAATGGCAGGAGCGACCTTTAGTTCTACTGGGGCTTATCGGGGTTCAGTTACAGTTCCTCAAGGCTTGAACTTTAGGATGGGTGATGTGCTTAATCCAAATGGGATTTTATCAAGGCCAATATCTGCTTTTGCGACCGAAGTCCATGTTAACAAGTTTTACATTGATTACTATGAAAATGGAGAGG
>PS27
TCTCATGTATCCCGTGGATGATTTAGTTCGGTACTTAACATTCATGGTTCACAGGTCTTTTTGAGTAATTCAGCTCTATATGGATTCAAAGGGCTTGCTGGTAGGCTTGCACCTATTGGTGTTCATGGAGCTCTTTTGCTCATAATGGCAGGAGCGACCTTTAGTTCTACTGGGGCATATCGGGGTTCGGTTACAGTTCCTCAAGGCTTGAACTTTAGGATGGGAGATGTGCTTAATCCAAATGGGATTTTATCAAGGCCAATATCTGATTTTGCAACTGAAGTCCACGTTAACAAATTTTACATTGATTACTATGAAAATGGAGAGG
>PS30
TATTATGCATTCAGTGGATGGTTTTTCCTTTTTTTCATAATTTGAGGCCCACAGGTCTTCTTGAGTGGACCGGCTCTGTATGGATTCAAAGGTCTTGCCGGTAGGCTTGCACCTATTGGTGTACATGCAGCACTTTTGCTCATAATGGCAGGCGCAAGTGTTAGTTCTACTGGGGCCTATCGTGGTTCAGTTACAGTTCCTCAAGGACTGAACTTTATAATGGGAGATGTGCTTTCTCCAAATGGGTTTATGTCAAGGCCAACACCTGATTTCCAAACTGAAGTTCATATTGACAAATTCTATATTGATTACTATGATAATGGTGAGG
>PSF43
TATTATACATTCAGTGGATGGTTTTTCTGTTTTTTCATAATTTGAGGCCCACAGGTCTTCTTGAGTGGACCGGCTCTGTATGGTTTCAAAGGTCTTGCTGGTAGGCTTGCACCTATTGGTGTACATGCAGCACTCTTGCTCATAATGGCAGGAGCAAGTGTTAGTTCTACTGGGGGCTATCGTGGTTCAGTCACAGTTCCTCAAGGCCTGAACTTTATCATGGGAGATGTGCTTTCTCCGAATGGTTTTATCTCAAGGCCAACTCCTGATTTCCAAACTGAAGTTCATATCGACAAATTCTATATTGATTACTATGATAATGGTGAGG
>PTA0
TATTATGCATTCAGTGGATGGTTTTTCCATTTTTTCATAATTTGAGGCCCACAGGTCTTCTCGAGTGGACCGGCTCTGTATGGATTCAAAGGTCTTGCTGGTAGGCTTGCACCTATTGGTGTACATGCAGCACTCTTGCTCATAATGGCAGGTGCAACTGTGAGTTCTACTGGGGGCTATCGTGGATCAGTTACAGTTCCTCAAGGCCTGAACTTTATCACGGGAGATGTGCTTTCTCCAAATGGGTTTATGTCAAGGCCAACACCTGATTTCCAAACTGAAGTTCATATCGACAAATTCTATATCGATTACTATGATAATGGTGAGG
>RC54
TATTATACATTAAGTGGATGGTTTTTCTGTTTTTTCATAATTTGAGGCCCACAGGTCTTCTTGAGTGGACCGGCTCTGTATGGTTTCAAAGGTCTTGCTGGTAGGCTCGCACCTATTGGTGTACATGCAGCACTCTTACTCATAATGGCAGGAGCAAGTGTTAGTTCTACTGGGGGCTATCGTGGTTCAGTCACAGTTCCTCAAGGCCTGAACTTTATTATGGGAGATGTGCTTTCTCCGAATGGTTTTATCTCAAGGCCAACACCTGATTTCCAAACTGAAGTTCATATCGACAAATTCTATATTGATTACTATGATAATGGTGAGG
>RR55
TATTATACATCAAGTGGATGGTTTTTCTGTTTTTTCATAATTTGAGGCCCACAGGTCTTCTTGAGTGGACCGGCTCTGTATGGTTTCAAAGGTCTTGCTGGTAGGCTTGCACCTATTGGTGTACATGCAGCACTCTTGCTCATAATGGCAGGAGCAAGTGTTAGTTCTACTGGGGGCTATCGTGGTTCAGTCACAGTTCCTCAAGGCCTGAACTTTATTATGGGAGATGTGCTTTCTCCGAATGGTTTTATCTCAAGGCCAACACCTGATTTCCAAACTGAAGTTCATATCGACAAATTCTATATTGATTACTATGATAATGGTGAGG
>SA1
TATTATACATTCAGTGGATGGTTTTTCCGATTTTTCATAATTTGAGGTCCACAGGTCTTCTTGAGTGGACCAGCTCTGTATGGATTCAAAGGTCTTGCCGGTAGACTTGCACCTATTGGTGTACATGCAGCGCTCTTACTCATAATGGCAGGTGCAAGTGTTAGTTCTACTGGGGGCTATCGTGGTTCAGTTACAGTTCCTCAAGGCCTGAACTTTATAATGGGAGATGTGCTTTCTCCAAATGGGTTTATGTCAAGGCCAACACCTGATTTCCAAACTGAAGTTCATATTGACAAATTCTATATCGATTACTACGATAATGGTGAGG
>SC0
TGTTTTACATTCAGTGGATGGTTCTTCTGTTTTTTCATAATTTGAGGCCCACAGGTCTTCTCGAGTGGACCTGCTCTGTATGGTTTCAAAGGTCTTGCTGGTAGGCTTGCACCTATTGGTGTACATGCAGCACTCTTGCTCATAATGGCAGGAGCAACAGTTAGTTCTACGGGGGGCTATCGTGGTTCAATTACAGTTCCTCAAGGCCTGAACTTTATTATGGGAGATGTGCTCTCTCCGAATGGGTTTATGTCAAGGCCAACAGTTGATTTTCAAACTGAAGTTCATATTGACAAATTCTATATTGATTACTATGATAATGGTGAGG
>SE46
TCTCATGTATTCTGATCTTGATGGATTTGGGCTACCGTG-TTTGAGGTTTGCAGGTCTTTGTGAGTGGATCAACACTGTATGGATTCAAAGGGCTTGTTGGAAGGCTTGCACCTATTGGTGTGCATGGAGCTCTTTTGCTCATCATGGCTGGAGGGGTTATGAGTGCTACTGCAGGTTATCATGGTTCAGTCATGGTTCCTCAAGGTTTGAATTTTATTATGGGTGACGTGCTTGCTCCAAATGGGATTATGTCAAAGCCAGTATCTGCTTTTGATACTGAAGTTCATGTCAACAA--------------------------------
>SG23
TAGAATTCATCTGATGGATAATATGCTTTCGTTTTCAAAAATTGAGGCTTGCAGGTCTTCTTCAGCGAATCAGTTCTATATGGATTCAAAGGGCTTGCTGGTAGGCTTGCACCTATTGGTGTACATGCAGCTCTTTTGCTCATAATGGCTGGGGCAACTCTAAGTTCTATTGGGGGCTACCGTGGTTCAGTTACAGTTCCTCAAGGCTTGAACTTTATGATGGGAGATGTGCTTACTCCAAATGGGTTTTTGTCTAAACCAATTCCTGGTTTTGAAACTGAAGTTCATGTTGACAAGTTTTACATTGATTACTATGATAATGGCGAGG
>SS22
TAGCATTCATCTGATGGATGATATGCTTTTCTTTTCAAAATTTGAGGCTTGCAGGTCTTCTTCAGCGAATCAGTTCTATATGGATTCAAAGGGCTTGCTGGTAGGCTTGCACCTATTGGTGTACATGCAGCTCTTTTGCTCATAATGGCAGGGGCAACTCTAAGTTCTATTGGGGGCTACCGTGGTTCAGTTACAGTTCCTCAAGGCTTGAACTTTATGATGGGAGATGTGCTTACTCCAAATGGGTTTCTGTCTAAACCAATTCCTGGTTTTCAAACTGAAGTTCATGTTGACAAGTTTTACATTGATTACTATGATAATGGCGAGG
>SV36
ATTTATAAGAGTAAGTAGTGGCATTAGATTTAGGGAATGAGTTGAGGCCCACAAATTTTCTTGAGTGAACAAGCTCTATATGGTTTCAAAGGGATTTCTGGTAGACTTGCACCTATTAGTGTACATGCATCAATTTTTATCATAATGGTAGGTGTAGCAGTCAGTTATACTGGGGGCTATCGAGGTTCAGTGACAGTTCCTCAAGGTTTGAACTTTATGATGGGAGATGTGCTTACTCCCAATGGGTTTATGTCAAGGCCAATACCTGATTTTCAAACTGAAGTTCATGTTGACAAGTTTTACATTGATTACTATGATAATGGACAGG
>TA17
TAGAATTCTTCAGATGGATAATATGTATTTTTTTTCAAAATTTGAGGGTTGCAGGTCTTTTTCAGGGAATCAGTTCTATATGGATTCAAAGGTCTGGCTGGTAGGCTTGCACCTATTGGTGTACATGCAGCTCTTTTGCTCATAATGGCTGGAGCAACTCTAAGTTCTATGGGGGGCTACCGTGGTTCAGTTACAGTTCCTCAAGGCTTGAATTTTATGATGGGAGATGTGCTTACTCCAAATGGGGTTTTGTCTAAACCAATTCCCAGTTTTCAAACCGAAGTTCACGTTGACAAGTTTTACATTGATTACTATGAGAATGGCGAGG
>TB39
ATTCATGCACCTCATGGATAATTGGTTTTCGTTTTCAAAATTTGAGTCTTGCAGGTCTTCTTCGTCGAATCAGCTCTATATGGATTCAAAGGGCTTGCCGGAAGACTTGCACCCATTGGTGTACATGGGGCTCTTTTACTCATAATGGCAGGAGCAACTCTCAGTTCTATTGGGGGCTATCGTGGTTCAGTTACAGTTCCTCAAGGCTTGAACTTTATCATGGGAGATGTGCTTGCTCCAAATGGGATTATATCAAGGCCAATACCTGATTTTCAAACTGAAGTTCACGTTGACAAGTTTTACATTGATTACTATGACAACGGCGAGG
>TC31
TCTCATGTATCCTGGGGATAATTTAGTTGGGTTCTTAAAATTCAT--TTCACAGGTGTTTTTGAGTAATTCAGCTCTATATGGATTCAAAGGGCTTGCTGGGAGGCTTGCGCCTATTGGTGTACATGGAGCTCTTTTGCTGATAATGGCAGGAGCAACCTTTAGTTCTACTGGGGCTTATCGGGGTTCAGTTACAGTTCCTCAAGGCTTGAACTTCAGGATGGGAGATGTGCTTAATCCATATGGGATTTTATCAAGGCCAATATCTGCTTTTGCGACTGAAGTCCATGTTAACAAATTTTACATGGATTACTACGAAAATGGAGAGG
>TN1
TATCATGCATCTCGTGAATAATTTGTTTTCCTTTTCAAAATTTGAGGCTTGCAGGTATTCTTCACCGAATCAGTTCTATATGGATTCAAAGGGCTTGCTGGTAGGCTTGCACCTATTGGTGTACATGGGGCTCTTTTGCTCATAATGGCAGGGGCAACTCTCAGTTCTATTGGGGGCTTTCGTGGTTCAGTTATAGTTCCTCAAGGCTTGAACTTTATCATGGGAGATGTGCTCGCACCAAATGGGTTTGTGTCAAGGCCAACACCTGAGTTTCAAACTGAAGTTCACATTGACAAATTTTACATTGATTACTATGATAATGGCGAGG
>TO14
TAGCATTCATCGGATGGATAATATGTCATTTTTTTCAAAATTTGAGGCTTGCAGGTCTTCTTCAGCGAATCAGTTCTATATGGATTCAAAGGGCTTGCTGGTAGGCTTGCACCTATTGGTGTACATGCAGCTCTTTTGCTCATAATGGCAGGGGCAACTCTAAGTTCTGTGGCGGGCTACCGTGGTTCAGTTACAGTTCCTCAAGGCTTGAATTTTATGATGGGAGATGTGCTTAATCCAAATGGGATT-TGTCTAAACCAATTCCCAGTTTTCAAACCGAAGTTCATGTTGACAAGTTTTACATTGATTACTATGATAATGGCGAGG
>TPL03
TATTATACATTCAGTGGATGGTTTTTCTGTTTTTTCATAATTTGAGGCCCTCAGGTCTTCTTGAGTGGACCGGCTCTGTATGGTTTCAAAGGTCTTGCTGGTAGGCTTGCACCTATTGGTGTACATGCAGCACTCTTGCTCATAATGGCAGGAGCAAGTGTTAGTTCTACTGGGGGCTATCGTGGTTCAGTCACAGTTCCTCAAGGCCTGAACTTTATCATGGGAGATGTGCTTTCTCCGAATGGTTTTATCTCAAGGCCAACACCTGATTTCCAAACTGAAGTTCATATCGACAAATTCTATATTGATTACTATGATAATGGTGAGG
>WN5
TATTATACATTCAGTGGAAGATTTGCTATCATTCTCAAAATTTGAGGCCTGCAGGTCTTCTCTAGTGGGCCAGCTCTATATGGATTCAAAGGACTTGCTGGTAGGCTTGCACCTATTGGTGTACATGCAGCACTTTTGCTCATAATGGTAGGAGCAACTGTCAGTTCAACTGGAGGTTATCGTGGTTCAGTTACAGTTCCTCAAGGTTTGAACTTTGTCATGGGAGATGTGCTTGCTCCAAATGGGTTTATGTCAAGGCCAATACCTGATTTTCAAACCGAAGTTCACATTAACAAGTTTTACATTGATTACTACAACAATGGCGAGG
>WS10
TAGCATTCATCTGATAGATAATATGTCTGTTTTTTCAAAATTTGAGGCTTGCAGGTCTTCTTCAGCGAATCGGTTCTATATGGATTCAAAGGGCTTGCTGGCAGGCTTGCACCTATTGGTGTACATGCAGCTCTTTTGCTCACTATGGCAGGGGCAACTCTAAGTTCTACTGCTGGCTACCGTGGTTCAGTTATAGTTCCTCAAGGCTTGAATTTTGTGATGGGAGATGTGCTTACTCCAAATGGGGCTTTGTCGAAACCAATTCCCAGTTTTGAAACTGAAGTTCATGTTGACAAGTTTTACATTGATTATTATGATAATGGTGAGG
>WW11
TAGCATTCATCTGATAGATAATATGTCTGTTTTTTCAAAATTTGAGGCTTGCAGGTCTTCTTCAGCGAATCGGTTCTATATGGATTCAAAGGGCTTGCTGGCAGGCTTGCACCTATTGGTGTACATGCAGCTCTTTTGCTCACTATGGCAGGGGCAACTCTAAGTTCTACTGCTGGCTACCGTGGTTCAGTTATAGTTCCTCAAGGCTTGAATTTTGTGATGGGAGATGTGCTTACTCCAAATGGGGCTTTGTCGAAACCAATTCCCAGTTTTGAAACTGAAGTTCATGTTGACAAGTTTTACATTGATTATTATGATAATGGTGAGG
