# Supplementary material for: Development of a Target Enrichment Probe Set for Conifer (REMcon)
Source: Biology (Basel). 2024 May 22;13(6):361. doi: 10.3390/biology13060361 (PMC11200496; doi:10.3390/biology13060361)
Supplement: Supplementary file 1 [file biology-13-00361-s001.zip › biology-2960267-supplementary/Sup data/secapr_alignments_paralogs/64.fasta]

>AA3
CCCTGCTCCCCACTCCTGCAGCTCGATGGAGAAGAAAACCAAAACCAGAACAGGGCGTCTCCGCCACAAGTTGTTATTCATCTAAGCCGGG-GCTGAACCGAAAATGTCTCACCGGGTGCGGTGTCCGTACTGCGCGGGGGCGGAGGGGGGGAGGTGCGCCTCCTTAGGGGGCGGGCGCTTCGTGACGGAGTGCGCGTCATGCGGGCGCGTGGTGGAGGAGCGGGCTGCGCAGGTGGAGGAGCTCTTCGCGGAGCGGGCGCAGGACACGCCGCTCTGCATCGTCACCCCCGACTTTAGTGACGCGGAGTGCGGCCGCCCCCCACCGCCGCCCATGGAGGAGGACCCCTTCGAGAGCACCGGCTTCATCACCGCCTTCAGCACATGGTCCCTCGAGCGCGCACCGCTCTTCGCTGCCACCACCACCAGCTTCTGCGGCTACCTCGCTGAGCTTGAGAGGGTTTTGCTGGACTCTCCCTCCGCCGCCTGTGCTGCCGCTACAACTACTACTACTACTACAAATAACGTGAGTCTGGTGGACAATTTGAGGGCTTATCTGCAGATAGTGGACGTGGCGTCCATACTGGGGTTGGACAGGGATATTTCGGACCATGCGATACAGCTGTTCAGAGACTGCTCGTCTACCACATATTTGCGGAATCGTAACATCGAGGCTCTCGCCACTGCCGCGCTTCTCCAAGCCATCCGCGAGGCGCAGGAGCCCCGCACTTTGCAGGTAAATTTTCCGGATTTTAATCTTTTATTTCAATTTTTCTTTCTAAAGATTTTGATGGCTAGGTTAAA----------TGGCGGGAATTCACTGTTTGTTTTTGTGCATTTTTGTCTCTGTGCTTAATTGAATGTTGTGACTGGTTCTGTGCCTCAGGCTTAGCAATTTTGTAATTT-TACTTACATAGAGATAGTTAAA-AGTATTCAAAATTTATTTTTA
>AA60
---------------GTGGTAACTAAAGAATCCTGCAATGAAGCTTGAATCCAGAATCCCAACAATCAGGTAGCACAAA-ACCCCCCACGACCCAGGGGTGACAATG---------GTGTCCTGCCCTTATTGTGCAGGTACAGAGCAGGGGCGCTGTATTTCCATAGCTGCAGGGCGCTATATAACAGAGTGTGCTTCATGTGGCCGTGTGGTTGAAGAGCGCTTAACGCAGGTTGAAGAACTCTTTGTTGAAAGAGCTCAGGATACGCCACTGTGCATTGTAACCCCCGATTTCAGCAGCCCCCAATGTGACCGCCCGCCTCTGCCTCCCATGGAGGACGACCCGTTTGAGAATACGGGATTTATTACAGCCTTTAGCGCCTGGTCACTCGATCGGACGCCTCTGTTTACGACAACCGCTACGAGTTTTTGTGGGTATTTGGCTGAACTTGAGCGGGTTTTGCTTGAGGAGCCGACTGCGGCCACTGGTTCGTGTGAGGGTGTGAATAGTGGTAGTAATTCTCTGGGATTGGTGGATAATTTGAGGGCTTATTTGCAGATTGTGGACGTGGCGTCCATTTTGGGGTTGGATAGGGATATTTCCGATCATGCGATTCAGCTCTTTAGGGATTGTGCTTCTATGACCTACCTACGGAATAGGAATATTGAGGCACTTGCTACTGCTGCGCTTGTACAGGCCATGCGGGAGGGGCATGAGCCACGGACTTTACAGGTCAG-TTTTTGGTATTTTTCTGTTTTATTT--TAAATGAGTATTTGGTTGTGGTATTGTTAACAGGTTTCAACTTTGTTTTTTTTTTAAAATCCATTGTTTCATGTTTCTCA-------------------------------------------------------------------------------------------------------------
>AAR4
CCGTGCTCCCCACTCCTGCAGCTCGATGGAGAAGAAAACCAAAACCAGAACAGGGCGTCTCCGCCACAAGTTGTTATTCATCTAAGCCGGG-GCTGAACCGAAAATGTCTCACCGGGTGCGGTGTCCGTACTGCGCGGGGGCGGAGGGGGGGAGGTGCGCCTCCTTAGGGGGCGGGCGCTTCGTGACGGAGTGCGCGTCGTGCGGGCGCGTGGTGGAGGAGCGGGCTGCGCAGGTGGAGGAGCTCTTCGCGGAGCGGGCGCAGGACACGCCGCTCTGCATCGTCACCCCCGACTTTAGTGACGCGGAGTGCGGCCGACCCCCACCGCCGCCCATGGAGGAGGACCCCTTCGAGAGCACCGGCTTCATCACCGCCTTCAGCACATGGTCCCTCGAGCGCGCACCGCTCTTCGCTGCCACCACCACCAGCTTCTGCGGCTACCTCGCTGAGCTTGAGAGGGTTTTGCTGGACTCTCCCTCCGCCGCCTGTGCTGCCGCTACTACTACTACTACTACTACAAATAACGTGAGTCTGGTGGACAATTTGAGGGCTTATCTGCAGATAGTGGACGTGGCGTCCATACTGGGGTTGGACAGGGATATTTCGGACCATGCGATACAGCTGTTCAGGGACTGCTCGTCTACCACATATTTGCGGAATCGTAACATCGAGGCTCTCGCCACTGCCGCGCTTCTCCAAGCCATCCGCGAGGCGCAGGAGCCCCGCACTTTGCAGGTAAATTTTGCGGATTTTAATCTTTTATTTCAATTTTTCTTTCTAAAGATTTTTATGGCTAGGTTAAA----------TGGCGGGAATTCACTGTTTGTTTTTGTGCATTTTTGTCTCTGTGCTTAATTGAATGTTGTGACTGGTTCTGTGCCTCAGGCT--------------------------------------------------------------
>AF1
TGGAAACCGAATATTTTATCATGATCATTTAACTAAGGAAGAGAAAAATAATTTTTGAATGGA-CTCTTCCTTCCGTAGACACACACA----GAGGGGTCTGCAATGTCTTACAGGGTTCGTTGCCCCTACTGCGCGGGCTCGGAGGGCGGGCGGTGCACCACCTCGGCGAGCGGCCGCTTCATCACGGAGTGCGCTTCTTGCGGCCGCGTGGTGGAGGAGCGCGCCACCGCCGTGGAGGAGCTCTTCATAGAGCGCGCCCAAGACACCCCTCTCTGCATCGTAACCCCCGACTTCAG---------------CCGTCCCCCTCCGCCCCCCATGGAAGACGACCCCTTCGAGAGCACGGGTTTCATCACCGCCTTCAGCACCTGGTCTCTGGAGCGCATCCCTCTTTTCGCCACCACCTCCTCCTCTTTCTCCGGCTATCTCGCCGAACTCGAGAGGGTTTTGCTTGATTCTCCGCCCGCACCCG---------AGGGCGGCGGCGCCTGTAATAATAGTAGTTCGAGTTTGGTGGATAATGTGAGGGCGTATATGCAGATAATGGAGGTGTCGTCCATATTGGGGTTGGAGAGGGACATATCGGATCATGCCATACAGCTCTTCAGGGACTGCTCCAGCACAACGTATTTGAGGAATAAGAACATTGAGGCCCTCGCTACCGCAGCTCTTCTCCATGCCATTCGTGAGGCGCAGGAGCCCCGGACTTTGCAGGTTCATTTTTTTTTTTTTCTCTTTTCAATTCAATGTTTAATGCTTCTGGGTAGGAATTAATCACCATAATAAGATTCTTTCTGCGGTATATTTTTCCACTCCTTGGTGCTCTTCAAAGGGCA--TAATCAAGTAGCATTTGCAAAGTTT-TGGTTATGAGGATGGCCTTGGCAAGTTCTCCTTTGGTGGTTTAGGTTCATTGCTTGTCTATAACTCATACTA
>AG2
-----------------------------------------------------------------------------------------------------------------------------------------------------------------------------------------------------------------------------------------------------------------------------------------------------------------------------------------------------------------------------------------------T-------------------------CGCCACCACCTCCTCCTCTTTCTCCGGCTATCTCGCCGAACTCGAGAGGGTTTTGCTTGATTCTCCGCCCGCACCCG---------AGGGCGGCGGCGCCTGTAATAATAGTAGTTCGAGTTTGGTGGATAATGTGAGGGCGTATATGCAGATAATGGAGGTGTCGTCCATATTGGGGTTGGAGAGGGACATATCGGATCATGCCATACAGCTCTTCAGGGACTGCTCCAGCACAACGTATTTGAGGAATAAGAACATTGAGGCCCTCGCTACCGCAGCTCTTCTCCATGCCATTCGTGAGGCGCAGGAGCCCCGGACTTTGCAGGTTCATTTTTTTTTTTTTCTCTTTTCAATTCAATGTTTAATGCTTCTGGGTAGGAATTAATCACCATAATAAGATTCTTTCTGCGGTATATTTTTCTACTCCTTGGTGCTCTTCAAAGGGCA--TAATCAAGTAGCACTTGCAAAGTTT-TAGTTATGAGGATGGCCTTGGCAAGTTCTCCTTTGGTGGTTTAGGTTCATTGCTTGTCTATAACTCATACGA
>AH26
GAACAAAAAGAACCAACAGAAGC---AGAGGCTTAGGCTTCTTCTTCGGAGGTGTCATATAACC-AGGGCCTACAGCAGTTATGGTTGAGCCCCTGAGAAGGCCATGTCCGGGGGAGTGCGTTGCCCCTACTGCGGGGGCACAGAGGGGGGACGGTGCACTTCGTCTTCCGGGGGCCGTTCGGTGACGGAGTGCGTGTCTTGCGGTCGCGTGGTGGAGGAGCGTTTGACACAAATTCAAGAACTGTTCGTGGAACGGGCGCAGGACTCGCCGCTGTGCATCGTTACCCCGGACTTCAGCGACAGCCAATGTGACCGC------CCGCCCCCCATGGAGGATGACCCCTTCGAGAGCATTGGATTCATCACGGCCTTCAGCACCTGGTCGCTTGAGCTGGCCCCCGTCTTTACCGCCACCACCACCAGCTTCTGCGGCCACTTGGCGGAGCTCGAGCGGGTTTTGCTCGACTCTTATTCTCCGTCTGACGGGACCAATAGCAGCAATAATAATATTAGTAACAGCCTGAGTCTGGTGGATAATTTGAGGGCGTATTTACAGATTGTGGACGTGTCCTCTATATTGGGGCTGGAGAGAGATATCTCCGACCATGCAATACAGCTCTTCAGGGACTGTTCGTCTGCTATTTATCTCCGGAACCGCAATATCGAGGCCCTCGCTACTGCGGCGCTCGTTCAGGCTATCCGCGAGGCACAGGAGCCCCGCACTTTGCAGGTAATTTTGCTTGTTTTTGTTAAAA--TTTGTT-GTGTTTTTTTGTTCTGTTT---AAATTTATTTTT--ATTTTTAAATTTGGATTTCAACAATATGTTAT------------------------------------------------------------------------------------------------------------------------
>AME1
--------------------------------------------------------------------------------------------------------------------------------------------------------------------------------------------GAGTGCGCATCGTGCGGCCGCGTGGTTGAGGAGCGGGCGGCGCAGGTGGAGGAGCTCTTCGCGGAGCGGGCGCAGGACACGCCGCTCTGCATCGTAACCCCCGACTTCAGTGACGCGGAGTGCGGCCGCCCGCCACCGCCGCCTATGGAGGAGGACCCCTTCGAGAGCACCGGCTTCATCACCGCCTTCAGCACATGGTCCCTCGAGCGCGCGCCGCTCTTCGCTGCTACCACCACCAGCTTCTGCGGCTACCTCGCCGAGCTTGAGAGGGTTTTGCTGGATTCTCCCTCCGCCGCCTGTGCTGCTGCTGCTGCTACTACTACTACTACAAATAACGTGAGTTTGGTGGACAATTTGAGGGCGTATCTGCAGATAGTGGACGTGGCGTCCATACTGGGGTTGGACAGGGATATTTCGGACCACGCGATACAGCTGTTCAGGGACTGCTCGTCTACCACATATTTGCGGAATCGTAACATCGAGGCTCTCGCCACTGCCGCGCTTCTCCAAGCCATCCGTGAGGCGCAGGAGCCCCGCACTTTGCAGGTGAATTTTCCGGATTTTAATCTTTTATTTCAAATTTTGTTTCTAAAGACATTGATGGCTATGTTAAA----------TGGCGGGAACTCACTGTTTGTTGCTGTGCGTTTTAGTGTCTCTGCATAATTGAATGTTGTGACTGATTCTGTGCTTCAGGTTTAGCAATTTTATAGTTTCTACTTACATAGAGATAGTTCAT-AGTACTCAAAATTTCTT----
>AP25
--------AGAACCAACAGAAGC---AGAGGCTTAGGCTTCTTCTTCGGAGGTGTCATATAACC-AGGGCCTACAGCAGTTATGGTTGAGCCTCTGAGAAGGCCATGTTCGGGGGAGTGCGTTGCCCCTACTGCGGGGGCACAGAGGGGGGACGGTGCACTTCGTCTTCCGGGGGCCGTTCGGTGACGGAGTGCGTGTCTTGCGGTCGCGTGGTGGAGGAGCGTTTGACACAAATTCAAGAACTGTTCGTGGAACGGGCGCAGGACTCGCCGCTGTGCATCGTTACCCCGGACTTCAGCGACAGCCAATGTGACCGC------CCGCCCCCCATGGAGGATGACCCCTTCGAGAGCATTGGATTCATCACGGCCTTCAGCACCTGGTCGCTTGAGCTGGCCCCCGTCTTTACCGCCACCACCACCAGCTTCTGCGGCCACTTGGCGGAGCTCGAGCGGGTTTTGCTCGACTCTTATTCTCCGTCTGACGGGACCAATAGCAGCAATAATAATATTAGTAACAGCCTGAGTCTGGTGGATAATTTGAGGGCGTATTTACAGATTGTGGACGTGTCCTCTATATTGGGGCTGGAGAGAGATATCTCCGACCATGCAATACAGCTCTTCAGGGACTGTTCGTCTGCTATTTATCTCCGGAACCGCAATATCGAGGCCCTCGCTACTGCGGCGCTCGTTCAGGCTATCCGCGAGGCACAGGAGCCCCGCACTTTGCAGGTAATTTTGCTTGTTTTTGTTAAAA--TTTGGT-GTTTTTTTTTGTTCTGTTT---AAATTTATTTTT--ATTTTTAAATTTGGATTTCAATAATATGTTATATCCTGGAGGTAGAGCGGGTCAAAAGTGGGAGTAGGATACGCTATGTTGCATTAGTTCGTAAAGTTTAAC-GCATTGACCGAAACTATTGAATGTGCTC---------------------
>APA47
--GGAGCATCTCCAAAACATATAGGATATAGATAAGGTTGAATGCGAGATCAGATTGACTGGGACGCTTCCTTCCATAGACATAGAGA-------GGGTGTGCAATGTCTTACAGGGTGCGGTGCCCCTACTGCGCGGGCTCGGAGAGCGGGCGGTGCGCCACCTCGGCGAGCGGCCGCTTCATCACTGAGTGCGCCTCCTGCGGGCGCGTGGTGGAGGAACGCGCCACAGCCGTGGAGGAGCTCTTCGTTGAGCGCGCTCAGGACACCCCCCTCTGCATCGTCACCCCGGACTTCACCCAAACCCT------AAATCCCCCTCCGCCACCTATAGACGATGACCCCTTCGAAAACACCGGCTTCATCACCGCCTTCTCCACCTGGTCTCTGGAGCGCACCCCTCTTTTCGCCACCACCTCTTCCTCTTTCTGCGGCTACCTCGCCGAGATCGAGAGGGTTTTGCTGGATTCTCCGCCGCCACCCG---------AGGGCGGCGCCGCCGCTAATAATAGCAGTTCGAGTCTGGTGGATAATTTGAGGGCGTATATGCAGATAATGGAAGTTTCGTCCATATTAGGGTTGGAGAGAGACATTTCAGATCATGCCATACAGCTCTTCAGGGACTGCTCCAGCACAACGTATTTGAGGAATAGGAATATTGAGGCTCTCGCCACCGCCGCTCTTCTCCACGCCATTCGCGAGGCGCAGGAGCCCCGGACCTTGCAGGTTAATTTTT---TTTTCATCTTTTCAATTCAATGCTTGACGCTTCCGGATATGTAAACTTTGTTTCTTCATGGAGTTAAAAGTGGAATATTGTGGTGTTGTATAATGCATTTTTGGTGATC--TTGGTATTTTATCTTACATGGTATTAGGGCTTTTAGTTTCAATCGAGTGCAGCCAATGACCCCCGCAAAAGTTGTGTAGCCAAATGTTTTTCTTTCAG
>AR2
CCCTGCTCCCCACTCCTCCACCTCGATGGAGAAGAAAACCAAAACCATAACAGGGCGTCTCCGCCACAATTTGTTATCCATATAAG-CAGG-GCTGAACCGAAAATGTCTCACCGGGTGCGGTGTCCCTACTGCGTGGGGGCGGAGGGGGGGAGGTGCGCCTCCTTAGGGAGCGGGCGCTTCGTGACGGAGTGCGCATCGTGCGGGCGCGTGGTGGAGGAGCGGGCGGCGCAGGTGGAGGAGCTCTTCGCGGAGCGGGCGCAGGACACGCCGCTCTGCATCGTAACCCCCGACTTCAGTGACGCGGAGTGCGGCCGCCCGCCACCGCCGCCTATGGAGGAGGACCCCTTCGAGAGCACCGGCTTCATCACCGCCTTCAGCACATGGTCCCTCGAGCGCGCGCCGCTCTTCGCTGCTACCACCACCAGCTTCTGCGGCTACCTCGCCGAGCTTGAGAGGGTTTTGCTGGATTCTCCCTCCGCCGCCTGTGCTGCTGCTGCTACTACTACTACTACTACAAATAACGTGAGTTTGGTGGACAATTTGAGGGCGTATCTGCAGATAGTGGACGTGGCGTCCATACTGGGGTTGGACAGGGATATTTCGGACCACGCGATACAGCTGTTCAGGGACTGCT--------------------------------------------------------------------------------------------------------------------------------------------------------------------------------------------------------------------------------------------------------------------------------------------------------------------------------
>AS57
GAAAAGGCAGCAGCTCACAATGAAGCCCGACTCCAAAATTTCAAGATTTTCCAAAATTCCAAGCAGCAGGTAGCAGTAG--ACCCATAGGACCGGGGGCTGACAATGTCCAACAGGGTGCGCTGCCCTTACTGTGCAGGCACAGAGCAGGGCCGCTGCAGTTCCATAGCTTTGGGGCGCTTTATAACAGAGTGCGCCTCATGTGGCCGTGTGGTGGAAGAGCGCTTAACGCAGGTTGAAGAGCTCTTCGTGGAAAGAGCTCAGGATACGCCCCTCTGCATTGTAACCCCCGATTTCAGCAGCTCCCAATGTGACCGACCGCCGCCGCCGCCCATGGAGGACGACCCTTTTGAGAATACGGGCTTTATTACGGCCTTTAGCGCCTGGTCGCTCGATCGGTCGCCTATTTATACGACCACGGCCACCACTTTCTGTGGATACTTGGCGGAGCTTGAGCGGGTTCTGCTCGAGGAACCGCCCGCTACTGCTGCCTCATATGAGGGTGCCAATAATAATAATAATTGTCTTGGATTGGTGGATAATTTGAGGGCTTATTTGCAGATTGTGGATGTTGCGTCCATATTAGGGCTTGACAGGGATATTTCGGATCATGCGATTCAGCTCTTCAGAGACTGTGCTTGTACGACCTATCTGCGTAACAGGAATATTGAGGCGCTCGCTACTGCGGCGCTTGTGCAGGCCATGCGGGAGGCACACGAGCCACGGACTTTGCAGGTCAG-TTTTTGCTAATTTTCT-----------CTTTTTA-----------------------AGGAC--------------------------------AGTAGATTTTGATAGTGGTTTTGA----------ATTTCTGGATTCGA--------------------------------------------------------------------------
>ASA51
-------------------------------------------------------------------------------------------------------------------------------------------------------------------------------------------------------------------------------------------------CTCC----------GCGCACAAGACTCTCCTCTCCTCCTCTCCACCTCCGACCTCCCTTCCCCTCCTCCTCCACCACCGGACACCGATTCCGATCTCGATGATCCGTTCCACCATACGGGATTCATAACTGCCTACTCCACCTTCTCACTCTCACATGTTCCAATCTACGCTCTCTCTTCTCTTTCTTTCTCCGGCCAGTTGGCGGAACTCGAACGCGCATTGGAATCCAAATAATTCGAACTCGAAAAACACGACGAGCGCGTCTGGTCGGGAACCAATGGTGGTGTGGTGGTGGATAATTTGAGGGCGTATTTGCAGGTGCTTGATGTGGCGTCGATATTGGGAGTGGATAGAGAAGTTGTTGATCATGCGTTTCAGTTGTTTAGGGATTGTTCGTCGGCTACGTGTTTGAGGAATCGGAGTGTTGAAGGTTTGGCTACTGCTTGTCTCGTTCAGGCTATTCGCGAGGCTCAGGAGCCTAGGACACTTCAGGTTTG-----------------------------AGGATT--------------------------------------------------------------------------------------------------------------------------------------------------------------------------------------
>CB35
-----------------------------------------------------------------------------------------------GAGAAGGCCATGTCCGGGGGAGTGCGTTGCCCCTACTGCGGGGGCACTGAGCGGGGCCGGTGCACTTCGTCTTCGGGGGGCCGTTCGGTGACGGAGTGCGTGTCGTGCGGGCGCGTGGTGGAGGAGCGTCTGACACAAATTCAAGAATTGTTCGTGGAGCGGGCGCAGGACTCGCCGCTGTGCATCGTAACCCCAGACTTCAGCGACAGCCAGTGTGACCGC------CCGCCGCCCATGGAGGATGACCCCTTCGAGAGCATCGGATTTATCACGGCCTTCAGCACCTGGTCGCTTGAGCTGGCCCCCGTCTTCACCGCGACCACCACCAGCTTCTGCGGCCACTTGGCGGAGCTCGAGCGGGTTTTGCTCGACTCTTATTCACCGCCTGACGGAGCCAATAACAGCAATAATAATAATAGTAATAGCCTGAGTCTGGTGGATAATTTGAGGGCTTATTTGCAGATTGTGGACGTGTCCTCTATATTAGGTCTGGACAGAGATATCTCAGATCATGCAATACAGCTCTTCAGGGACTGTTCGTCTGCCATTTATCTTCGGAACCGCAATATTGAGGCCCTAGCTACTGCGGCGCTCGTTCAGGCTATCCGGGAGGCACAGGAGCCCCGCACTTTGCAGGTAATTTTGCTTGTTTGTGTTAAAT--TTGGGT-GTTTTTTTGTTCTGTTTGA---ATCTTTTTTTTT--TTTTTTAAATTTGGAAATTAATAATTTTTTATATCTTGGAGGGAGAAGGGCTTAAAAGTGGGAGTGAGATTCACTTTGTTGCACTAGTTTGTAAAGCTTAACGGCATTGACTGAAACTCATGAATGTGGTCACACG----------------
>CD18
--------------------------------------------------------------------------------------------------------------------------------------------------------------------------------------------------------------------------------------------------------------------------------------------------------------------------------------CCCCCCAGGGAGGATGACCCATTCGAGAACACGGGCTTCATTACGGCTTTTAGCGCCTGGTCACTTGATCGGACGCCTCTGTTTACGACCACGGCTACGACTTTTTGTGGATATTTGGCGGAGCTTGAGCGGGTTTTGCTTGAGGAGCCACCCGCGGCTTCTGCCTCGTATGAGGGTGTGAATAGCAGTAATAATTGTCTGGGATTGGTGGATAATTTGAGAGCCTATTTGCAGATTGTGGATGTGGCTTCAATTTTGGCATTGGACAGGGATATTTCGGATCATGCGATTCAGCTCTTTAGAGATTGTGCTTGTACGACTTATCTGCGGAATAGGAATATTGAGGCGCTTGCAACTGCTGCGCTTGTGCAGGCCATGCGGGAGGCACACGAGCCACGGACTTTACAGGTTAG-TTTTTGGTACTATACTATTCTCTTT-CTATACAAGTATTTGGTTCATTTTTTTCCGTTTTATGTGATTTTTGGAGTCGATGCATTTG--ATCTTAGTGGATGTTAATAAATAGGGGCG------TTTTGCCTTTGGAAGCTACTGTTCGTG------AGATTGTCTCTCCTTTCTACCTGGG-AGGGAGAGAGGATCTTCTGATATACATTGTAAT
>CDE34
GAACAAAAAGAACCAGCGGAAGCAGAGGAGGCTTAGGTTGCTTCTTCGGGGGTGCAATATAACC-AGGGGCTACAGCAATTAAGGTTAACCCCCTGAGAAGGCCATGTCCGGGGGAGTGCGTTGCCCCTACTGCGGGGGCACTGAGCGGGGCCGGTGCACTTCGTCTTCGGGGGGCCGTTCGGTGACGGAGTGCGTGTCGTGCGGGCGCGTGGTGGAGGAGCGTCTGACACAAATTCAAGAATTGTTCGTGGAGCGGGCGCAGGACTCGCCGCTGTGCATCGTAACCCCAGACTTCAGCGACAGCCAGTGTGACCGC------CCGCCGCCCATGGAGGATGACCCCTTCGAGAGCATCGGATTTATCACGGCCTTCAGCACCTGGTCGCTTGAGCTGGCCCCCGTCTTCACCGCGACCACCACCAGCTTCTGCGGCCACTTGGCGGAGCTCGAGCGGGTTTTGCTCGACTCTTATTCACCGCCTGACGGAGCCAATAACAGCAATAATAATAATAGTAATAGCCTGAGTCTGGTGGATAATTTGAGGGCTTATTTGCAGATTGTGGACGTGTCCTCTATATTAGGTCTGGACAGAGATATCTCAGATCATGCAATACAGCTCTTCAGGGACTGTTCGTCTGCCATTTATCTTCGGAACCGCAATATTGAGGCCCTAGCTACTGCGGCGCTCGTTCAGGCTATCCGGGAGGCACAGGAGCCCCGCACTTTGCAGGTAATTTTGCTTGTTTGTGTTAAAT--TTGGGT-GTTTTTTTGTTCTGTTTG----AATCTATTTTTA--TTTTTTAAATTTGGAAATTAATAATTTTTTATATCTTGGAGGGAGAAGGGCTTAAAAGTGGGAGTGAGATTCACTTTGTTGCACTAGTTTGTAAAGCTTAACGGCATTGACTGAAACTCATGAATGTGGTCACACG----------------
>CF38
GTACAGAGCGAACAGAAAAAAAAGGAAAAAACAGGAGCTGCAGCCAGACTTTCAATGAAGATTAACAGGATCCAAACCCTTGTTCACAGAACCAGGGGCTAGCTATGTCCTACAGGGTGCGTTGTCCATACTGCGCAGGCACAGAGGGCGGCCGTTGCGTATCCTTAGCGGCTGGTCGCTTCATAACAGAGTGCGCCTCATGTGGCCGCGTCGTGGAAGAGCGCTTAACGCAGGTAGAAGAACTCTTCGTGGAAAGAGCTCAGGACACGCCCCTGTGTATTGTAACCCCCGATTTCGGCAGCGCTCAATGTGACCGCCCGCCACCGCCCCCCATGGAGGAGGACCCCTTCGAGAGCACGGGGTTCATCACGGCCTTCAGCACCTGGTCGCTTGAACGAGCGCCTCTCTTCGCCGCTACCGCTACTAGTTTCTGCGGCTACTTGGCGGAGCTGGAGAGGGTTCTGCTGGAGGAACCGCCCGCTTGTTCAGCTTCTCCTGAGGGCAATCATAATAATAATAATAGTCTGGGGTTGGTGGATAATTTGAGGGCTTATTTGCAGGTAGTGGACGTAGCGTCTATATTGGGGCTGGACAGGGATATCTCGGATCATGCGATACAGCTGTTCAGAGACTGTGCGTGCACGACGTATCTGCGGAATAGGAATATTGAGGCGCTGGCAACTGCGGCTCTTGTGCAGGCCATACGCGAGGCGCAGGAGCCCCGGACTTTGCAGGTGAATGTTTTTCCCCTTTTCTTTAATTTTCACTTTTTAAGATGGCATTTTTA--------AGATTAAGTCTCATTTAGATTGAATGGTCCGTGGACCTGTCAAAGTGTATCATTCAAATATTTCATTGCTGTTGTTGTCGCCATCCTTTGCCACTACCATGCAACTCTTCGAGAGTGTCTGTTTAGAAATTGTCATCGCCGTTTTAATCCTTGTCTTTTTT
>CH19
---------------------------------------------------------------------------------------------------------------------------------------------------------------------------------------------AGTGCGCCTCTTGTGGTCGTGTTGTGGAAGAGCGCCTAACGCAGGTTGAAGAACTCTTCGTTGAAAGAGCGCAGGACACGCCCCTGTGCATTGTAACCCCCGATTTCAGCAGCGCCCACTGTGACCGGCCGCCCCCGCCCCCCATGGAGGATGACCCATTCGAGAACACGGGCTTCATTACGGCTTTTAGCGCCTGGTCACTTGATCGGACGCCACTGTTTACGACCACGGCTACGACTTTTTGTGGATATTTGGCGGAGCTTGAGCGGGTTTTGCTTGAGGAGCCGCCCGCGGCTTCTGCCTCGTATGAGGGTGTGAATAGTAGTAATAATTGTCTGGGATTGGTGGATAATTTGAGAGCCTATTTGCAGATTGTGGATGTGGCTTCAATTTTGGCATTGGACAGGGATATTTCGGATCATGCGATTCAGCTCTTTAGAGATTGTGCTTGTACGACTTATCTGCGGAATAGGAATATTGAGGCGCTTGCAACTGCTGCACTTGTGCAGGCCATGCGGGAGGCACACGAGCCACGGACTTTACAGGTTAG-TTTTTGGTACTATACTATTCTCTTT-CTATACAAGTATTTGGTTCAAATTTTTCCGTTTTATGTGATTTTTGGAGTCGATGCATTTG--ATCTTAGTGGATGTTATTAAATAGGAGCG------TTTTGCCTTTGGAAGCTACTGTTCCTG------AGATTGTCTCTCCTTTCTACCTGGG-AGGGA----------------------------
>CHA37
GTACAGAGCGAACAGAAAAAAAAGGAAAAAACAGGAGCTGCAGCCAGACTTTCAATGAAGATTAACAGGATCCAAACCCTTGTTCACAGAACCAGGGGCTAGCTATGTCCTACAGGGTGCGTTGTCCATACTGCGCAGGCACAGAGGGCGGCCGTTGCGTATCCTTAGCGGCTGGTCGCTTCATAACAGAGTGCGCCTCATGTGGCCGCGTCGTGGAAGAGCGCTTAACGCACGTAGAAGAACTCTTCGTGGAAAGAGCTCAGGACACGCCCCTGTGTATTGTAACCCCCGATTTCGGCAGCGCTCAATGTGACCGCCCGCCACCGCCCCCCATGGAGGAGGACCCCTTCGAGAGCACGGGGTTCATCACGGCCTTCAGCACCTGGTCGCTTGAACGAGCGCCTCTCTTCGCCGCTACCGCTACTAGTTTCTGCGGCTACTTGGCGGAGCTGGAGAGGGTTCTGCTGGAGGAACCGCCCGCTTGTTCAGCTTCTCCTGAGGGCAATCATAATAATAATAATAGTCTGGGGTTGGTGGATAATTTGAGGGCTTATTTGCAGGTAGTGGACGTAGCGTCTATATTGGGGCTGGACAGGGATATCTCGGATCATGCGATACAGCTGTTCAGAGACTGTGCGTGCACGACGTATCTGCGGAATAGGAATATTGAGGCGCTGGCCACTGCTGCTCTTGTGCAGGCCATACGCGAGGCGCAGGAGCCCCGGACTTTGCAGGTGAATGTTTTTCCCCTTTTCTTTAATTTTCACTTTTTAAGATGGCATTTTTA--------AGATTAAGTCTCATTTAGATTGAATGGTCCGTGGACCTGTCAAAGTGTATCATTCAAATATTTCATTGCTGTTGTTGTCGCCATCCTTTGCCACTACCATGCAACTCTTCGAGAGTGTCTGTTTAGAAATTGTCATCGCCGTTTTAATCCTTGTCTTTTTT
>CJ24
GAGAAAAAGGGCAAATTGGAACCTACAGCAGCCTACAATGAAGCCTGAATCCAGAATTCCAAACAGCAGGTAGCAGGAA--ACCCATAAGATCGGGGGCTGACAATGTCCAACAGAGTGCCCTGCCCTTACTGTGCAGGCACAGAGCAGGGGCGCTGCACTTCCGTAGCGGCGGGGCGCTATATAACAGAGTGTGCCTCATGTGGCCGCGTGGTGGAAGAGCGCTTAACCCAGGTTGAAGAGCTCTTCGTGGAAAGAGCTCAGGACACGCCCCTGTGCATTGTAACCCCCGATTTCAGCAGCGCCCAATGTGACCGCCCGCCGCCGCCGCCCATGGAGGAAGACCCCTTCGAAAACACGGGCTTTATTACGGCCTTTAGCGCCTGGTCGCTTGATCGGACGCCTCTTTATACGGTCACGGCCACGACTTTCTGCGGATATTTGGCGGAGCTCGAGCGGGTTCTGCTCGAGGAGCCGCCCGCTGCCCCTGCCTCGTATGAGGGTGTGAATAGTAATAATAATTGCCTGGGATTGGTGGATAATTTGAGGGCTTATTTGCAGATTGTGGATGTGGCGTCCATTTTGGGGTTGGACAGGGATATTTCGGATCATGCGATTCAGCTCTTCAGAGACTGTGCCTGTACGACCTATCTGCGTAACAGGAATATTGAGGCGCTCGCCACTGCAGCGCTTGTGCAGGCCATGCGGGAGGCACATGAGCCACGGACTTTACAGGTCAG-TTATCGGTATTTTTCTTTTCTTTTC--TTTTAAGCAAGTATTTTGTTCTTTTTCCGTTCCATATAATTTTTGGGGTGGATTCATTTTTTATCTGAATGGGTTTTTTTAATAAATTTGAGGGCATTTTACCTCTTGGAATCAACTATTCCTCTTTTGTAGATTGTCTCTCCTTTCTACCTGGGGAGGGAGAGAGAATCCTCTGATATACGTTGTAAT
>CK7
GCAGAAAAGGGAAGAAGAAAACAAGCAGCTTACAATGAAGAAGCCTCAACACAAAATTCCCAGCCCCAGGTAGCAGTAA--ACCCATAGGACCGGGGGCCAACAATGTCCAACAGGGTGCGCTGCCCCTACTGCGCAGGCACAGAACAGGGGCGCTGCAGTTCCATAGCGGCGGGGCGCTTTATAACAGAGTGCGCCTCATGTGGCCGCGTGGTTGAAGAGCGTTTAACGCAGGTCGAAGAACTCTTTGTCGAAAGAGCTCAGGATACGCCCCTGTGCATTGTAACCCCCGATTTCAGCAGCACCCAATGTGACCGACCGCCGCCGCCGCCCATGGAGGATGACCCCTTTGAGAGCACGGGCTTTATTACGGCTTTTAGCGCCTGGTCGCTCGAGAGGACGCCTATCTTTACGGCCACGGCCACCGCTTTCTGTGGATACTTGGCGGAACTTGAGCGGGTTCTGCTCGAAGAACAGCCCCCCGCCGCTGCCTCAGATGAGGGTGCCAATAATAGTACTAATTGTCTGGGATTGGTGGATAATTTGAGGGCTTATTTGCAGATTGTGGATGTGGCGTCCATATTAGGGTTGGACAGAGATATTTCGGATCATGCGATTCAGCTCTTTAGAGATTGTGCCTGTACGACCTATCTGCGTAATAGGAATATTGAGGCACTCGCCACTGCGGCGCTTGTGCAGGCCATGCGGGAGGCACATGAGCCACGGACTTTGCAGGTCAG-TTTTTGCTTATCTCTT-----------TGAAAAACAAGTATTTGGTTCTTTTTATGTTTCATATAACTTTTGGTTTGGATTCAAATTATGTTTGATTTTGAATTTTTATCTGAGATGATTTTTTAATAAATTTGAGAAGTGGTTTGGATTC------AAATTCACAAATATTTGGTTTTGAATTTTCATCTGAGAGAATTTTTTTAATAAA-----
>CL6
GCAGAAAAGGGAAAAAGAAAACAAGCAGCTTACAATGAAGAAGCCTCAACACAAAATTCCAAGCCCCAGGTAGCAGTAA--ACCCATAGAACCGGGGGCTAACAATGTCCAACAGGGTGCGCTGCCCCTACTGCGCAGGCACAGAGCAGGGGCGCTGCAGTTCCATAGCGGCGGGGCGCTTTATAACAGAGTGCGCCTCATGTGGCCGCGTGGTTGAAGAGCGTTTAACGCAGGTCGAAGAACTCTTTGTGGAAAGAGCTCAGGATACGCCCCTGTGCATTGTAACCCCCGATTTCAGCAGCACCCAATGTGACCGACCGCCGCCGCCGCCCATGGAGGATGACCCCTTTGAGAGCACGGGCTTTATTACGGCTTTTAGCGCCTGGTCGCTCGAGAGGACGCCTATCTTTACGGCCACGGCCACCACTTTCTGTGGATACTTGGCGGAACTTGAGCGGGTTCTGCTCGAAGAACAGCCCCCCGCCGCCGCCTCAGATGAGGGTGCCAATAATAGTACTAATTGTCTGGGATTGGTGGATAATTTGAGGGCTTATTTGCAGATTGTGGATGTGGCGTCCATATTAGGGTTGGACAGAGATATTTCGGATCATGCGATTCAGCTCTTTAGAGATTGTGCCTGTACGACCTATCTGCGTAATAGGAATATTGAGGCACTCGCCACTGCGGCGCTTGTGCAGGCCATGCGGGAGGCACATGAGCCACGGACTTTGCAGGTCAG-TTTTTGCTTATCTCTT-----------TGAAAAACAAGTATTTGGTTCTTTTTATGTTTCATATAACTTTTGGTTTGGATTCAAATTATGTTTGATTTTGAATTTTTATCTGAGATGATTTTTTAATAAATTTGATATGTGGTTGGGATTC------AAATTTACAAA------------------------------------------------
>CM9
AGG-----GGAAAAGGTGGTAGCGAAAGACTCCTGCAATGAAGCTTGAATCCAGAATCCCAACAATCAGGTAGCACAAA-ACCTCCCACGACCCAGGGCTGACAATG---------GTGTCCTGCCCTTATTGTGCAGGTACAGAGCAGGGGCGCTGTACTTCCGTAGCTGCAGGGCGCTATATAACAGAGTGTGCTTCATGTGGCCGTGTGGTTGAAGAGCGCTTAACGCAGGTTGAAGAACTCTTTGTTGAAAGAGCTCAGGATTCGCCACTGTGCATTGTAACCCCCGATTTCAGCAGCGCCCAATGTGACCGCCCGCCTCTGCCTCCCATGGAGGACGACCCATTTGAGAATACGGGATTTATTACGGCCTTTAGCGCCTGGTCACTTGATCGGACGCCTCTGTTTACGACAACCGCTACGAGTTTTTGTGGGTATTTGGCTGAACTTGAGCGGGTTTTGCTTGAGGAGCCGACAGCGGCCAGTGGTTCGTGTGAAGGTGTGAATAGTGGTAGTAATTCTCTGGGATTGGTGGATAATTTGAGGGCTTATTTGCAGATTGTGGACGTGGCGTCCATTTTGGGGTTGGATAGGGATATTTCCGATCATGCGATTCAGCTCTTTAGGGATTGTGCTTCTATGACCTACCTACGGAATAGGAATATTGAGGCACTTGCCACTGCTGCGCTTGTACAGGCCATGCGGGAGGGGCATGAGCCACGGACTTTACAGGTCAG-TTTTTGGTATTTTTCTGTTTTATTT--TAAGTGAGTATGTGGTCGTGGTATTGTTAGCAGGTTTCAACTTTG--TTTTTTTTTAAATCCATTGTGTCATGTTTCTCAAGTAGTGGGGCTCACCGAACATTTAACTCATTGATTCATGTTT-----GTGGGTTCACCAAACATTTAGTTAATTGATTGAAATGGATTTGTTTTACCACTTGTTCCAT
>CO8
--------------------------------------------------------------------------------------------------------------------------------------------------------------------------------CGCTATATAACAGAGTGTGCTTCATGTGGCCGTGTGGTTGAAGAGCGCTTATCGCAGGTTGAAGAACTCTTTGTTGAAAGAGCTCTTGACACGCCCCTGTGCATTGTAACCCCCGATTTCAGCAGCGCCCAATGTGACCGCCCGCCTCTGCCTCCCATGGAGGACGACCCATTTGAGAATACGGGATTTATTACGGCCTTTAGCGCCTGGTCACTTGATCGGACGCCTCTGTTTACGACAACCGCTACGAGTTTTTGTGGGTATTTGGCTGAACTTGAGCGGGTTTTGCTTGAGGAGCCGACTGCGGCCACTGGTTCGTGTGAGGGTGTGAATAGTGGTAGTAATTCTCTGGGATTGGTGGATAATTTAAGGGCTTATTTGCAGATTGTGGACGTGGCGTCCATTTTGGGGTTGGATAGGGATATTTCGGATCATGCGATTCAGCTCTTTAGGGATTGTGCTTCTATGACCTACCTACGGAATAGGAATATTGAGGCACTTGCTACTGCTGCGCTTGTACAGGCCATGCGGGAGGGGCATGAGCCACGGACTTTACAGGTCAG-TTTTTGGTATTTTTCTGTTTTATTG--TAAATGAGTATTTGGTTGTGGTATTGTTAACAGGTTTCAACTTTG--TTTATTTTAATATCCATTGTTTCATGTTTCTCAAGTGGTGGGGCTCACCTAACATTTAGCTCATCGATTCATGTTT-----GTGGGTTCACCAAACATTTAGTTCATTGATT------------------------------
>CP16
GAGAATAAGAGAAAAAAGGAGCCTACAGAAGCCTACAATGAAGCCTGAATCCAGAGTCCCAAACAGCAGGGAGCAGAAGTAGCCCATACGACCGGGGGCTGACAATGTCCAGCAGAGTGCCCTGCCCTTACTGTGCAGGCACAGAGCAGGGCCGCTGCAGTTCGATAGCGGCGGGGCGCTTTATAACAGAGTGCGCCTCATGTGGCCGCGTGGTGGAAGAGCGCATAACGCAGGTTGAAGAGCTCTTCGTGGAAAGAGCTCAGGACACGCCCCTGTGCATTGTAACCCCCGATTTCAGCAGCGCCCAATGTGAACGCCCGCCGCCACCGCCCCTGGAGGATGATCCCTTCGAGAATACGGGCTTCATTACGGCTTTTAGCGCCTGGTCACTTGATCGGACGCCTCTGTTTACGGCCACGGCTACGACTTTTTGTGGATATTTGGCGGAGCTTGAGCGGGTTTTGCTTGAGGAGCCGCCCGCGGCTTCTGCCTCGTATGAGGGTGTGAATAGTAGTAATAATTGTCTGGGATTGGTGGATAATTTGAGAGCTTATTTGCAGATTGTGGATGTGGCGTCAATTTTGGGATTGGATAGGGATATTTCGGATCATGCGATTCAGCTCTTCAGGGATTGTGCCTGTACGACCTATCTGCGAAATAGGAATATTGAGGCGCTTGCAACTGCTGCTCTTGTGCAGGCCATGCGGGAGGCACACGAGCCACGGACTTTACAGGTCAG-TTTTTGGTATTATTCTTTTTTCTTT-CTGAAAAACAAGTAGCTGGTTCTTTTTCTGTTCCATATAAGTTTTGGTGTGGATTCATTTGTTATCCGAGTGGTTTTTCTTAATAAATTTGAGGGCATTTTACTTTTTGGAAGCTACTGTTCCTC------AATTTGTCTCTACTTTGTACCTGGGGATGGAGAGAGGATCCTCTGCTATACGTTGTAAT
>CP161
GAGAATAAGAGAAAAAAGGAGCCTACAGAAGCCTACAATGAAGCCTGAATCCAGAGTCCCAAACAGCAGGGAGCAGAAGTAGCCCATACGACCGGGGGCTGACAATGTCCAGCAGAGTGCCCTGCCCTTACTGTGCAGGCACAGAGCAGGGCCGCTGCAGTTCGATAGCGGCGGGGCGCTTTATAACAGAGTGCGCCTCATGTGGCCGCGTGGTGGAAGAGCGCATAACGCAGGTTGAAGAGCTCTTCGTGGAAAGAGCTCAGGACACGCCCCTGTGCATTGTAACCCCCGATTTCAGCAGCGCCCAATGTGAACGCCCGCCGCCACCGCCCCTGGAGGATGATCCCTTCGAGAATACGGGCTTCATTACGGCTTTTAGCGCCTGGTCACTTGATCGGACGCCTCTGTTTACGGCCACGGCTACGACTTTTTGTGGATATTTGGCGGAGCTTGAGCGGGTTTTGCTTGAGGAGCCGCCCGCGGCTTCTGCCTCGTATGAGGGTGTGAATAGTAGTAATAATTGTCTGGGATTGGTGGATAATTTGAGAGCTTATTTGCAGATTGTGGATGTGGCGTCAATTTTGGGATTGGATAGGGATATTTCGGATCATGCGATTCAGCTCTTCAGGGATTGTGCCTGTACGACCTATCTGCGAAATAGGAATATTGAGGCGCTTGCAACTGCTGCTCTTGTGCAGGCCATGCGGGAGGCACACGAGCCACGGACTTTACAGGTCAG-TTTTTGGTATTATTCTTTTTTCTTT-CTGAAAAACAAGTAGCTGGTTCTTTTTCTGTTCCATATAAGTTTTGGTGTGGATTCATTTGTTATCCGAGTGGTTTTTCTTAATAAATTTGAGGGCATTTTACTTTTTGGAAGCTACTGTTCCTC------AATTTGTCTCTACTTTGTACCTGGGGATGGAGAGAGGATCCTCTGCTATACGTTGTAAT
>CR44
------------------------------------------------------CCAGA------------------------------------------------------------CAGTTTGTT------------------------------------------------------------------------------------------GAATGCACCACAGAAGTGGAAGAACTCTTCGTGGAACGAGCGCGGGATTTGCCCCTCTGCGTCGTAACCCCTGATTTCAGCGACAATCAATGGAAGCGA------CCACCGTCGATGGAGGATGACCCGTTCGAGAGCATCGGCTTCATCACAGCCTTCAGCACCTGGTCCTCAGAGTTCAACCCCCTTTTCACGTCCACGACCACCACCTTCTGCGGTCACCTGGCGAACTTGGAGCGGGTTCTGCTTGACGCTTACCCGCCGGCGGGAGGAGGAGCTAATTCCGACGAGGCGAGCAATAATAGCCTGAGTCTGGTTGATAATCTGAGGGCATACCTGCAAATTGTGGACGTATCATCTATATTGGGGTTGGATAGGGATATCTCGGACCACGCAATACAGCTGTTCAGGGATTGTTCGTGTACAACTTATCTCTGGAACCGTAATATCGAGGCTCTGGCGACCGATGCACTAGTTCAGGCTATCCGAGAAGCACAAGAACCCCGGACCTTGCAGGTGATTTTGTTAATTTCGCTTTGCA--TTTCGATGTTCCGAATATTATAGCACGGTCACATGGTGCGA--GGGATTCAAGATTTGTTCTATTTAAAAAATCTTCCTAGAGATCTGAAATA-------------------------------------------ATACACAGCC-------------------------------------------------
>CT15
GAGAATAAGGGAAAAAAGGAACCTACAATAGCCTACAATGAAGCCTGAATCCAGAATCCCAACCAGCAGGGAACAGAAGTAGCCCATACGACCGGGGGCTGACAATGTCCAGCAGAGTGCCCTGCCCTTACTGTGCAGGCACAGAGCAGGGCCGCTGCAGTTCGATAGCGGCGGGGCGGTTTATAATAGAGTGCGCCTCATGTGGCCGCGTGGTGGAAGAGCGCATAACGCAGGTTGAAGAGCTCTTCGTGGAAAGAGCTCAGGACACGCCCCTGTGCATTGTAACCCCCGATTTCAGCAGCACCCAATGTGACCGCCCGCCGCCACCTCCCCTGGAGGATGATCCCTTCGAGAACACGGGCTTCATTACGGCTTTTAGCGCCTGGTCACTTGATCGGACGCCTCTGTTTACGGCCACTGCTACGACTTTTTGTGGATATTTGGCGGAGCTTGAGCGGGTTTTGCTTGAGGAGCCGCCCGCGGCTTCTGCTTCGTATGAGGGTGTGAATAGTAGTAATAATTGTCTGGGATTGGTGGATAATTTGAGGGCTTATTTGCAGATTGTGGATGTGGCGTCAATTTTGGGATTGGATAGGGATATCTCGGATCATGCGATTCAGCTCTTCAGGGATTGTGCCTGTACGACCTATCTGCGAAATAGGAATATTGAGGCGCTTGCAACTGCTGCTCTTGTGCAGGCCATGCGGGAGGCACACGAGCCACGGACTTTACAGGTCAG-TTTTTGGTATTATTCTTTTTTATCT--TAAAACACAAGTAGCTGATTCTTTTTCCGTTCCAATTAATTTTTGGTGTGGATTCATTTGTTATCTGAGTGGATTTTCTTAATAAATTTGAGGGCATTTTACTTTTTGGAAGCTACTGTTCCTC------AATTTGTCTCTACTTTGTAGCTGGAGATGGAGAGAGGATCCTCTGCTATAC--------
>DA12
ACACAAGAGAAAAAAGTAGTAGATACAGAATCCTACGATGAAGCCTGAATCCAGAATCCCAACAAGCAGGTAGCAGAAA-ACCCCACACGACCCAGGGCTGACAATG---------GTGTCCTGCCCTTACTGTGCAGGCACAGAGCAGGGGCGCTGTACTTCCGTAGCTGCAGGGCGCTATATAACAGAGTGTGCTTCATGTGGCCGTGTGGTTGAAGAGCGCTTAACGCAGGTTGAAGAACTCTTTGTTGAAAGAGCTCAGGACACTCCCCTGTGCATTGTAACCCCCGATTTCAGCAGCCCCCAATGTGACCGCCCGCCTCTGCCTCCCATGGAGGACGACCCATTTGAGAATACGGGATTTATTACGGCCTTTAGCGCCTGGTCACTTGATCGGACGCCTCTGTTTACGACAACTGCTACGAGTTTTTGTGGGTATTTGGCTGAACTTGAGCGGGTTTTGCTTGAGGAGCCGACTGCGGCCACTGGTTCGTGTGAGGGTGTGAATAGTGGTAGTAATTCTCTGGGATTGGTGGATAATTTGAGGGCTTATTTGCAGATTGTGGACGTGGCGTCCATTTTGGGTTTGGATAGGGATATTTCGGATCATGCGATTCAGCTCTTTAGGGATTGTGCTTCTATGACCTATCTGCGGAATAGGAATATTGAGGCACTTGCTACTGCTGCGCTTGTACAGGCCATGCGGGAGGGGCATGAGCCAAGGACTTTACAGGTTAG-TTTTTGGTATTTTTCTGTTTTATTT-TTAAAGAAGTATTTGGTTGTGATATTGTTAACAGGTTTCAACTTTG---TATTTTTAAAGTTCATTGTTTCATGTTTCTTT-AAGTAGTGGGTCACCAAACTTTTAGCAAGTTGATGCATTTTTCTTTAGTGGGTTCAACAAAACTTTTAGCAAAT----------------------------------
>DB53
--------CGCATGATTAGATAGTAATATTTTCAAACACCCATGATAGATGAGATTGAATGGG-TGCTTCCTTCCATAGACTCACAGA-------GGCTCTGCAATGTCTTACAGGGTTCGTTGCCCTTACTGCGCGGGCTCCGAGGGCGGGCGGTGCGCCACCTCGGCCAGCGGGCGTTTCATCACGGAGTGCGCTTCATGCGGGCGCGTGGTGGAGGAGCGCGCCACCGCCGTGGAGGAGCTCTTCGTAGAGCGCGCTCAAGACACGCCGCTCTGTATCGTTACCCCCGATTTCAG---------------CCGCCCTCCTCCGCCCCCAATGGACGACGACCCCTTTGAGAGCACCGGTTTTATCACCGCCTTCAGCACGTGGTCGTTGGAGCGCACCCCGCTTTTCGCCTCCACCTCCTCCTCCTTTTGTGGCTACCTGGCGGAGCTCGAGAGGGTTTTGCTCGATTCTCCGCCCCCACCCG---------AGGGAGGCGCCTGTAATAATAATAGTAGTTCGAGTTTGGTCGATAATGTGAGGGCATATATGCAGATAATGGAGGTGTCTTCAATATTGGGGTTGGAGAGGGATATATCGGACCATGCCATACAGCTCTTTAGGGACTGCTCAAGTACTACGTATTTGAGGAATAGGAATATTGAGGCCCTCGCTACCGCCGCTCTTCTCCACGCCATTCGCGAGGCACAGGAGCCCCGGACTTTGCAGGTTCAA-----------TTTTTTTTCAATTCAACTTTTAAAGCTTCTGGGTAGAGATTAAACATCATA----------TTCTGTGGTGTATGTTTATTGTCCTACGTGCTCTCTGAAGGACATATAGTGAAGTACCGTTTGCAAGTTT--TGGTGATGAGGATGGCGTTTTCAAGGTCTC------------------------------------------
>DC1
---------------------------------------------------AGATTGAATGGG-TGCTTCCTTCCAGAGACTCACAGA-------GGCTCTGCAATGTCTTACAGGGTTCGTTGCCCTTACTGCTCGGGCTCCGAGGGCGGGCGGTGCGCCACCTCGGCCAGCGGGCGTTTCATCACGGAGTGCGCTTCATGCGGGCGCGTGGTGGAGGAGCGCGCCACCGCCGTGGAGGAGCTCTTCGTAGAGCGCGCTCAAGACACCCCGCTCTGTATCGTTACCCCCGATTTCAG---------------CCGCCCTCCTCCGCCCCCAATGGACGACGACCCCTTTGAGAGCACCGGTTTTATCACCGCCTTCAGCACGTGGTCGTTGGAGCGCACCCCGCTTTTCGCCTCCACCTCCTCCTCCTTTTGTGGCTACCTGGCGGAGCTCGAGAGGGTTTTGCTCGATTCTCCGCCCCCACCCG---------AGGGCGGCGCCTGTAATAATAATAGTAGTTCGAGTTTGGTGGATAATGTGAGGGCATATATGCAGATAATGGAGGTGTCTTCAATATTGGGGTTGGAGAGGGATATATCGGATCATGCCATACAGCTCTTTAGGGACTGCTCAAGTACTACGTATTTGAGGAATAGGAATATTGAGGCCCTCGCTACCGCCGCTCTTCTCCACGCCATTCGCGAGGCACAGGAGCCCCGGACTTTGCAGGTTCAA------------TTTTTTTCAATTCAATTTTTAACGCTTCTGGGTAGAGATTAAACACCATA----------TTCTGTGGTGTATGTTTATTGTCCTACGTACTCTCTGAAGGACATATAGTGAAGTACCGTTTGCAAGTTT--TGGTGATGAGGATGGCGTTTTCAAGGTCTCTT----------------------------------------
>DD1
-----------ATTATTAGATAGAATGATTTTCAAGGACCTATGATAGATGAGATCGAATGGG-CGATTCCTTCTTTAGACACACAGA-------GGGTCTGCAATGTCTTACAGGGTTCGTTGCCCCTACTGCGCGGGCTCCGAGGGCGGGCGGTGCGCCACCTCGGCTAGCGGCCGCTTCATCACGGAGTGCGCTTCATGCGGGCGCGTAGTGGAGGAGCGCGCCACCGCCGTGGAGGAGATCTTCGTAGAGCGCGCTCAAGACACCCCCCTCTGCATCGTTACCCCTGACTTCAGTCACGCCCAATGTGACCGTCCCCCTCCGCCCCCCATGGAGGACGACCCTTTCGAGAGCACCGGTTTTATTACCGCCTTCAGCACCTGGTCGTTGGAGCGCACCCCACTCTTCGCCGCCACCTCCTCCTCCTTCTGCGGCTATTTGGCGGAGCTCGAGAGGGTTTTACTCGATTCTCCGCCCCCACCTG---------AGGGCGGCGCCTG---TAATAATAGTAGTTCGAGTTTGGTGGATAATGTGAGGGCGTACATGCAGATAATGGAGGTGTCGTCAATATTGGGGTTGGAGAGGGACATATCAGATCATGCCATACAGCTCTTCAGGGACTGCTCAAGTACGACGTATTTGAGGAACAGGAACATTGAGGCCCTCGCCACCGCCGCTCTTCTCCACGCGATTCGCGAGGCGCAGGAGCCCCGGACTTTGCAGGTTCAAAGTTT--GCTCCCTCTTTTCAATTCAATGTTTAACACTTCTGGGTAGAAATTAATCACCATA----------TTCTGCGGTGTATTTTTATACTCCTACTTACTCTCTAAAGGGCA--TAGTC---------------------------------------------------------------------------------------------
>DIM50
------------------------------------------TGATAGATGAGATCGAATGGG-CGATTCCTTCTTTAGACACAGAGA-------GGGTCTGCAATGTCTTACAGGGTTCGTTGCCCCTACTGCGCGGGCTCTGAGGGCGGGCGGTGCGCCACCTCGGCTAGCGGCCGCTTCATCACGGAGTGCGCTTCATGCGGGCGCGTAGTGGAGGAGCGCGCCACCGCCGTGGAGGAGATCTTCGTAGAGCGCGCTCAAGACACCCCCCTCTGCATCGTTACCCCCGACTTCAGTCACGCCCAATGTGACCGCCCCCCTCCGCCCCCCATGGAGGACGACCCTTTCGAGAGCACCGGTTTTATTACCGCCTTCAGCACCTGGTCGTTGGAGCGCACCCCACTCTTCGCCGCCACCTCCTCCTCCTTCTGCGGCTATTTGGCGGAGCTCGAGAGGGTTTTACTCGATTCTCCGCCCCCACCTG---------AGGGCGACGCCTG---TAATAATAGTAGTTCGAGTTTGGTGGATAATGTGAGGGCGTACATGCAGATAATGGAGGTGTCGTCAATATTGGGGTTGGAGAGGGACATATCAGATCATGCCATACAGCTCTTCAGGGACTGCTCAAGTACGACGTATTTGAGGAACAGGAACATTGAGGCCCTCGCCACCGCCGCTCTTCTCCACGCCATTCGCGAGGCGCAGGAGCCCCGGACTTTGCAGGTACAAAAATT--TCTCCCTCTTTTCAATTCTATGTTCAACGCTTCTGGGTAGAAATTAATTACCATA----------TTCTGCGGTGTATTTTTATTCTGCTACGTGTTCTCTAAAGGGCA--TAGCCAAGTAGCGTTTGCAAGTTT--TGGTTATGAGGATGGCCTTTGCAAGTTCTCTTTCGGTGTTTTAGGTTCATTTCTTGTCTATAACTCATACTA
>EN45
----------------------------------------------------------------------------------------------------------------------------------------------------------------------------------------------------------------------------------------------------------------------------------------------------------------------------------------------------------------------GGTATTTTTCTGTGTTTTCACCTTCGGGACAAGGCCATGTAAGGGATTGTTGTTTCGCGCCGGCGTGG-----------------------------------------------GGAGGTAACGCCGAGGGGCCAAG------------------TAATAATAACCTGAGTTTGGTCGATAATTTGAGGGCCTACCTGCAAATTGTGGACGTTTCGTCCATACTGGGGCTGGATAGTGACATCTCGGACCACGCGATACAGCTCTTTAGGGATTGCTTGTGCACTATGTATCTCTGGAACCGTAATATCGAGGCCCTGGCGACTGCGGCGCTCGTTCAGGCTATCCGCGAAGCGCAAGAACCTCAGACCTTGCAGGAGATCTCAGCAACAGCTAATGTTCAACAGAAGGAAATTGGAAAGTATATCA--------------------------------------------------------------------------------------------------------------------------------------------------------------------------
>FC13
ATCACAAGGGAAAAAGTAGTAGATACAGAATCCTACAATGAAGCCTGAATCCAGAATCCCAACAAGCAGGTAGCAGAAA-ACCCCACACGACCCAGGGCTGACAATG---------GTGTCCTGCCCTTACTGTGCAGGCACAGAACAGGGGCGCTGTACTTCCGTAGCTGCAGGGCGCTATATAACAGAGTGTGCTTCATGTGGCCGTGTGGTTGAAGAGCGCTTAACGCAGGTTGAAGAACTCTTTGTTGAAAGAGCTCAGGACACTCCCCTGTGCATTGTAACCCCCGATTTCAGCAGCCCCCAATGTGACCGCCCGCCTCTGCCTCCCATGGAGGACGACCCATTTGAGAATACGGGATTTATTACGGCCTTTAGCGCCTGGTCACTTGATCGGACGCCTCTGTTTACGACAACTGCTACGAGTTTTTGTGGGTATTTGGCTGAACTTGAGCGGGTTTTGCTTGAGGAGCCGACTGCGGCCACCGGTTCGTGTGAGGGTGTGAATAGTGGTAGTAATTCTCTGGGATTGGTGGATAATTTGAGGGCTTATTTGCAGATTGTGGACGTGGCGTCCATTTTGGGTTTGGATAGGGATATTTCTGATCATGCGATTCAGCTCTTTAGGGATTGTGCTTCTATGACCTATCTGCGGAATAGGAATATTGAGGCACTTGCTATTGCTGCGCTTGTACAGGCCATGCGGGAGGGTCACGAGCCACGGACTTTACAGGTCAG-TTTTTGGTATTTTTCTGTTTTATTT-TTAGACAAGTATTTGGTTGTGATATTGTTAACAGGTTTCAACTTTG---TATTTTTAAAGTTCATTGTTTCATGTTTCTTT-AAGTAGTGGGTCACCAAACTTTTAGCAAATTGGTGCATGTTTCTTTAGTGGGTTCAACAAAACCCATCTTGTATAAGAATAAATGGAACATTTAACACTTAGTTCCAT
>FTS1
CGACTAGACCCATGATTAGATAGAAAGATTTTCAAACATCCATGATAGATGAGATTGAATGGG-TGCTTACTTCTATAGACACAGACA-------GGCTCTGCAATGTCTTACAGGGTTCGTTGCCCTTACTGCGCGGGCTCTGAGGGCGGGCGATGCGCCACCTCGGCCAGCGGGCGCTTCATCACAGAGTGCGCTTCATGCGGACGCGTGGTGGAAGAGCGCGCCACCGCCGTGGAGGAGCTCTTCGTAGAGCGCGCTCAAGATACCCCGCTCTGTATCGTTACCCCCGATTTCAG---------------CCGCCCTCCTCCGCCACCAATGGACGACGACCCCTTTGAGAGCACCGGTTTTATCACCGCCTTCAGCACGTGGTCGTTGGAGCGCACCCCGCTTTTCGTCTCCACCTCCTCCTCCTTTTGTGGCTACCTGGCGGAGCTCGAGAGGGTTTTGCTCGATTCTCCGCCCCCACCAG---------AGGGCGGCGCCTGTAATAATAATAGTAGTTCGAGTTTGGTGGATAATGTGAGGGCGTATATGCAGATAATGGAGGTGTCTTCAATATTGGGGTTGGAGAGGGACATATCGGATCATGCCATACAGCTCTTTAGGGACTGCTCAAGTACTACGTATTTGAGGAATAGGAATATTGAGGCCCTCGCTACCGCCGCTCTTCTCCACGCCATTCGCGAGGCACAGGAGCCCCGGACTTTGCAGGTTCAA------------TTTTTTTCAATTCAATTTTTAACGCTTCTGGGTAGAGATTAATCACCATA----------TTCTGTGGTGTATTTTTATAGTCCTACGTGCTTTCTAAAGGGCA--TTGTCAAGTACTGTTTGTAAGTTT--TGGTGATGAGGATGGCGTTTTCAAGGTCTCTTTCGGTGGTTTAGGTTCATTGCTTGTCTACGAGTCATACTG
>FTS2
----------------------------------------------------------------------CTTCTATAGACACACACA-------GGCTCTGCAATGTCTTACAGGGTTCGTTGCCCTTACTGCGCGGGCTCCGAGGGCGGGCGATGCGCCACCTCGGCCAGCGGGCGCTTCATCACAGAGTGCGCTTCATGCGGACGCGTGGTGGAAGAGCGCGCCACCGCCGTGGAGGAGCTCTTCGTAGAGCGCGCTCAAGATAACCCGCTCTGTATCGTTACCCCCGATTTCAG---------------CCGCCCTCCTCCGCCACCAATGGACGACGACCCCTTTGAGAGCACCGGTTTTATCACCGCCTTCAGCACGTGGTCGTTGGAGCGCACCCCGCTTTTCGTCTCCACCTCCTCCTCCTTTTGTGGCTACCTGGCGGAGCTCGAAAGGGTTTTGCTCGATTCTCCGCCCCCACCAG---------AGGGCGGCGCCTGTAATAATAATAGTAGTTCGAGTTTGGTGGATAATGTGAGGGCGTATATGCAGATAATGGAGGTGTCTTCAATATTGGGGTTGGAGAGGGACATATCGGATCATGCCATACAGCTCTTTAGGGACTGCTCAAGTACTACGTATTTGAGGAATAGGAATATTGAGGCCCTCGCTACCGCCGCTCTTCTCCACGCCATTCGCGAGGCACAGGAGCCCCGGACTTTGCAGGTTCAA------------TTTTTTTCAATTCAATTTTTAACGCTTCTGGGTAGAGATTAATCACCATA----------TTCTGTGGTGTATTTTTATAGTCCTACGTGCTCTCTAAAGGGCA--TTGTCAAGTACTGTTTGTAAGTTT--TGGTGATGAGGATGGCGTTTTCAAGGTCTCTTTCGGTGGTTTAGGTTCATTGCTTGTCTACGAGTCATACTG
>GG1
GTAACAATAAGGAACCCGCTCTGCCTTGCTATCTATTCCTGCCAAATTAAGGATGAACAAAACAAGAAGCAGATACAGGCACAGGCTCAGACCCTCCCTAACTAGAAGAAGAAAAACCAGAACTGTAAAATGTCTCAGGTCCGCTGCCCATACTGCGGAGCTCCTCTGGGTCAGGCCGGTTCATCACAGAGTGCGGCTCATGTGGGCGTGTGGTCGAAGAGCGCCGAACCCAAGTGGAAGAACTGTTCGTGGAAAGGGCCCAGGACTCGCCCCTCTGCATTGTGACACCTGATTTCAGCGACACCCAATGTGACCGC------CCGCCACCGATCGAAGACGACCCCTTTGAGAGCATTGGCTTCATCACTGCCTTCAGCACATGGTCGCTTGAGCTGGCGCCCCTCTTCACCACCACAAGCACCAGTTTCTGCGGTCATTTGGCGGAGCTTGAGCGGGTTCTGCTGGATTCCGCCTATCCTTCTGATGGGTCCAC---------------------TAATAACCTCAGTTTGGTTGATAATTTGAGGGCTTATATGCAAGTTGTGGATGTTTCGTCCATACTTGGGTTGGATAGGGATATTTCGGATCATGCAATACAGCTTTTTCGGGATTGCTCTTGTACTACTTATCTTAGGAACCGTAATATTGAGGCCCTGGCGACCGCGGCTCTTGTGCAGGCTATTCGGGAAGCGCAAGAACCCCGGACCTTGCAGGTATTTTGGAATATTCCTCTGTTATTTTAAATTTGAACATATGTGTATACTATGATTCTAACTTGCGG--GTAATTTAGTTTATCCATTGGTTTTTACTTTTTATTGAACACTTGCGTATATTAGATTCTAACTTGCTTATATAGAAGCCATTGCCCAGA---AAGCTTACATATCTTACCCAAGGGATTTGAATTTTATTGTGTGCCACCAATTGAGCAGG
>HB41
-----------------------------------------------------------------------------------------------------------------------CGTTGCCCCTACTGCCTGGGCTCCGAGCGCGGCCGCTGCGCCACCTCCGCGAGCGGCCGCTTCATCACCGAATGCACCTCCTGCGGCCGCGTCGTAGAAGAACGCACCACCGCCGTAGAAGAGCTCTTCATCGAACGCGCCCAAGACACACCCCTCTGCATCGTCACCCCCGACTTGAG---------------CCAAGCCCTTCAGCCCCCCATGGACGACGACCCCTTCGAGAGCACGGGCTTCATCACCGCCTTCTCCACCTGCTCCCTCCACCGCACCCCCCTCTTCGCCTCCACCTCCTCCTCCTTCTGCGGCTACCTCGCCGAGCTCGAGAGGCTTCTCCTCGACTCCCACCACC------------------AAAACCCTGCTGGGACTAGTAGTAGTTCGGGTTTGGTGGATAATTTGAGGGCTTATATGCAGATTGTGGAGGTTTCCTCCATATTGGGGCTGGACAGGGATATTTCGGACCATGCCATTCAGCTTTTCAGAGACTGTTCGAGTACCACGTATTTGAGAAATCGGAATATTGAGGCGCTCGCTACTGCCGCTCTTTTGCATGCCATTAGGGAGGCGCAGGAGCCCCGGACTTTGCAGGTTTTAGTTTTTTTTTTTTTTTTTTTTTTTTAATAGTTAATGATTCGGGGTAGAAATTAAGGTCATAT----------GTATGGTGGGCGTTAAAAATTGGATTTTGGTGCTAAATTTATT---TGCTTCAATGTTTAAGGATTGGGGATAGAAATTGAGCTCAAATGCGTGGGTGTCCACTAAACATTGG-------------------------------
>JO20
----------------------------------------------------------------------------------------------------------------------------------------------------------------------------------------------------------------------------------------------------------------------------------------------------------------------------------CCCGCCCCCCATGGAGGATGACCCATTCGAGAACACGGGCTTCATTACGGCTTTTAGCGCCTGGTCACTTGATCGGACGCCTCTTTTTACGACCACGGCTACGACTTTTTGTGGATATTTGGCGGAGCTTGAGCGGGTTTTGCTTGAGGAGCCGCCCGCGGCTTCTGCTTCGTATGAGGGTGTGAATAGTAGTAATAATTGTCTGGGATTGGTGGATAATTTGAGAGCCTATTTGCAGATTGTGGATGTGGCTTCAATTTTGGCATTGGACAGGGATATTTCGGATCATGCGATTCAGCTCTTTAGAGATTGTGCTTGTACGACTTATCTGCGGAATAGGAATATTGAGGCGCTTGCAACTGCTGCGCTTGTGCAGGCCATGCGGGAGGCACACGAGCCACGGACTTTACAGGTTAG-TTTTTGGTACTATACTATTCTCTTT-CTATACAAGTATTTTGTTCTTTTTATTCCGTTTTATGTGATTTTTGGAGTCGATGCATTTG--ACCTGAGTGGATGTTATTAAATAGGGACG------TTTTGCCTTTGGAAGTTACTGTTCCTG------AGATTGTCTCTCCTTTCTACCTGGG-AGGGAGAGAGGATCTTCTGATATACATTATAAT
>JU21
GAGAAAAAGAAAATGGAGCCTACAGAAGAAGCCCGCATTGAAGCCTGAATCCAGAATTCCAAACAGGAAGTAGCAGAAGAAACCCATACGACCGGGGACTGACAATGTCCAGCAGGGTGTCCTGCCCTTACTGTGCAGGCACAGAGCAGGGCCGCTGCACTTCCATAGCGGCGGGGCGCTTTATAACAGAGTGCGCCTCATGTGGCCGTGTTGTGGAAGAGCGCCTAACGCAGGTTGAAGAACTCTTCGTTGAAAGAGCGCAGGACACGCCCCTGTGCATTGTAACCCCCGATTTCAGCAGCGCCCACTGTGACCGCCCGCCCCCGCCCCCCATGGAGGATGACCCATTCGAGAACACGGGCTTCATTACGGCTTTTAGCGCCTGGTCACTTGATCGGACGCCTCTGTTTACGACCACGGCTACGACTTTTTGTGGATATTTGGCGGAGCTTGAGCGGGTTTTGCTTGAGGAGCCGCCCGCGGCTTCTGCTTCGTATGAGGGTGTGAATAGTAGTAATAATTGTCTGGGATTGGTGGATAATTTGAGAGCCTATTTGCAGATTGTGGATGTGGCTTCAATTTTGGCATTGGACAGGGATATTTCGGATCATGCGATTCAGCTCTTTAGAGATTGTGCTTGTACGACTTATCTGCGGAATAGGAATATTGAGGCGCTTGCAACTGCTGCGCTTGTGCAGGCCATGCGGGAGGCACACGAGCCACGGACTTTACAGGTTAG-TTTTTGGTACTATACTATTCTCTTT-CTATACAAGTATTTTGTTCTTTTTATTCCGTTTTATGTGATTTTTGGAGTCGATGCATTTG--ACCTTAGTGGATGTTATTAAATAGGGACG------TTTTGCCTTTGGAAGCTACTGTTCCTG------AGATTGTCTCTCCTTTCTACCTGGG-AGGGAGAGAGGATCTTCTGATATACATTATAAT
>KE1
------------------------------------------------------------------------------------GTTGAGCCCCTGAGAAGGCCATGTCCGGGGGAATGCGTTGCCCCTACTGCGGGGGCACAGAGGGGGGGCGGTGCACTTCGTCTTCGGGGGGCCGTTCGGTGACGGAGTGCGTTTCATGCGGTCGCGTGGTGGAGGAACGTCTGACACAAATTCAAGAACTGTTCGTGGAACGGGCGCAAGACTCGCCGCTGTGCATTGTAACCCCGGACTTCAGCGACAGCCAATGTGACCGC------CCGCCGCCAATGGAGGATGACCCCTTCGAGAGCATCGGATTCATCACGGCCTTCAGCACCTGGTCGCTTGAGCTGGCCCCCGTCTTCACCGCCACCACCACCAGCTTCTGCGGCCACTTGGCGGAGCTCGAGCGGGTTTTGCTAGATTCTTATAATCCGTCTGACGGAACCAATAGTAGTAATAATAATAATAGTAATAGCCTGAGTCTGGTGGATAATTTGAGGGCTTATTTACAGATTGTGGACGTGTCCTCTATATTGGGGTTGGAGAGAGATATCTCTGATCATGCAATACAGCTCTTCAGGGACTGTTCGTCTGCTATTTATCTCCGGAACCGCAATATTGAGGCCCTCGCTACTGCGGCGCTCGTTCAGGCTATCCGTGAGGCACAGGAGCCCCGCACTTTGCAGGTAATTTTGCTTGTTCTTGTTAAAA--TTAGGT--GTTTTTCTTGTCCAGTTT---AAATTTATTTTT--ACTTTTAAATTTATATTTCAACAA--------------------------------------------------------------------------------------------------------------------------------
>LF2
--------------------------------------------------------------------------------------------------------------------------------------------------------------------------------------------------------------------------------------------------------------------------------------------ACCCCCGACTTCAGCCA------------CGCCCAATGCGCGCCTCCCATGGAGGACGACCCCTTCGAGAGCACCGGCTTCATCACCGCCTTCACCACCTGGTCCCTCGAGCGCACCCCCCTCTTCGCCGCCACCACCTCCTCCTTCTGCGGCTACCTCGCCGAACTCGAGAGGATTTTGCTCGATTCCCCGCCTCCACCTG------------AGGGGAGTGCTTGTAGTAATAGTAGTTCGCGTTTGGTGGATAATTTGAGGGCGTATATGCAGATAATGGAGGTGTCGTCCATATTGGGGTTGGAGAGAGACATATCGGATCATGCTATACAGCTTTTCACGGACTGCTCCAGCACAACGTATTTGAGGAACAGGAACATTGAGGCCCTCGCCACCGCCGCTCTTCTCCACGCCATTCGCGAGGCGCAGGAGCCCCGGACTTTGCAGGTTATT-------TTTTCCTCTTTTCACTTCAATGCTTAACGATTCGGAGTAGATATTGAGCTGAAAT---------GCATGATGGGCACTAA--AAATTGAATCTGACGATGACG----------------------------------------------------------------------------------------------------------
>MC0
----------------------------------------------------------------------------------------------------------------------------------------------------------------------------------------------------------------------------GCGCGCCACCGCCGTGGAGGAGCTCTTCGTGGAGCGCGCCCACGACACCCCCCTCTGCATCGTCACCCCCGACTTCAGCCACCACCTCTCCGACCGCCCCCCTCCGCCGCCCATCGACGACGACCCCTTCGAGAGCACCGGCTTCATCACCGCCTTCTCCACCTTCTCTCTCCACCGCTCCCCCCTCTTCGCCGCCACCTCCTCCTCCTTCTGCGGCTACCTCGCCGAGCTCGAGAGGGTTTTGATCGACTCGCCGCCTCCGCTCG------------AGGGCAACGCCTGCACTAACAGTAGCTCGGGTTTGGTGGATAATTTGAGGGCGTATATGCAGATAATGGAGGTTTCGTCCATATTGGGGTTGGAGAGGGATATATCGGATCATGCCATTCAGCTTTTTAGGGACTGCTCAAGTACGACGTATTTGAGGAATAGGAATATCGAGGCCCTCGCCACCGCCGCGCTTCTCCACGCCATTCGCGAGGCGCAGGAGCCTCGGACTTTGCAGGTTCAATTTTTCCTCTTTTTTATTTTAGTTCAATGTTTAAAAACTAGAATTTGAACTGAAATGGATGG-----TGGATGCTAAAAAGCGAGCCTGAATTTGAATCTGATGATGATGACGGCG--GTGGTGTGTGTAATTGTTTGCGGATTTTGTGTGATTGCTTAATGTGGGGGTATTTTTTGTGAAATTTACAAGTTATTTAATTTTACAGTTTTATTATA
>MT0
ACGATGCTTTGAGCATTAGAGCAATAATAAACCTTTGTACAATGAGCAAGGTCTCTAAAACAACAACTACAATTGTCCTACACAGATAGAGCTCTGGGCCTGCAATGTCCTACAGGGTCCGCTGCCCTTACTGCGCAGGCTCAGAGGGCGGCCGCTGCGCCACCTCCGCCAGCGGTCGTTTCATCACGGAATGCACCTCCTGCGGCCGCGTGGTGGCGGAGCGCTCCACCGCAGTGGAAGAGCTCTTCATAGAACAAGCCCATGACAACCCCCTCTGCATCGTCACCCCCGACGACTTCTC------------CTCCTCCCCTCCGCCGCCCATCGACGACGACCCCTTCGAAAGCACCGGCTTCATCACCGCCTTCTCCACCTTCTCCCTCCTCCGCTCGCCGCTCTTCGCCTCCACCTCCGCCTCCTTCTGCGGCTACCTGGCGGAGCTCGAGAGAGTGTTGTTGGA--TT-------------------------------------GTAGTAGCAGTGGGTCGAGCTTGGTGGACAATCTGAGGGCGTATATGCAGATCATGGAGGTGTCGTCGATATTGGGATTGGAGAGAGATATATCGGACCATGGGATTCAGTTGTTTAGGGATTGTTCGAGTAGTACGTATTTGAGGAATAGGAATATTGAGGCGTTGGCTACTGCGGCGCTTCTTCATGCTATTCGGGAGGCGCAGGAGCCCAGGACTTTGCAGGTTGGTTTTCTT-TTTTGATTTTTTTGGTTTGGTGTTTAATGGTTTGGGGTGGAAATTGAGCTGAGAAGGGATTTAAAAACTGAGTTTTACCTGAAAATGTTATTGGAATTCGTAGTGGGTAGGTGTTGTCGGTGAATTTTTTTAGTTAGGAGGTTACTGGGTAGTCTTAACATCATCCCTTGAAACAGTGTATCAAAATTTTCCAAAGGTTTTAGAATTGT
>NN48
-------------------------------------------------------------------------------------------------------------------------------CTACTGTGCGGGCTCGGAGGGCGGGCGGTGCGCCACCTCGGCGAGCGGCCGCTTCATCACGGAGTGCGCTTCTTGCGGCCGCGTGGTGGAGGAGCGCGCCACCGCCGTGGAGGAACTCTTCATAGAGCGCGCCCAAGACACCCCTCTCTGCATCGTAACCCCCGACTTCAG---------------CCGTCCCCCTCCGCCCCCTATGGAAGATGACCCCTTCGAGAGCACCGGTTTCATCACCGCCTTCAGCACCTGGTCTCTGGAGCGCATTCCTCTTTTCGCCACCACCTCCTCCTCTTTCTGCGGCTATCTCGCCGAACTCGAGAGGGTTTTGCTTGATTCTCCGCCCGCACCCG---------AGGGCGGCGGCGCCTGTAATAATAGTAGTTCGAGTTTGGTGGATAATGTGAGGGCGTATATGCAGATAATGGAGATGTCGTCCATATTGGGGTTGGAGAGGGACATATCGGATCATGCTATACAGCTCTTCAGGGACTGCTCCAGCACAACCTATTTGAGGAATAAGAACATAGAGGCCCTCGCTACCGCAGCTCTTCTCCACGCAATTCGTGAGGCGCAGGAGCCCCGGACTTTGCAGGTTCATTTTTT--TTTTTCTCTTTTCAATTCAATGTTTAATGCTTTTGGGTAGGAATTAATCACCATAATAAGATTCTTTCTGCGGTATATTTTTATACTCCTTGGTGCTCTTCAAAGGGCA--TAATCAAGTAGCACTTGCAAAGTTT-TGGT--------------------------------------------------------------------
>PA42
CTAAAAAATCGATATTTGAATTTTCAAAAATCACATAACAAAATAATCACTGAACCGTATAAAATACCAAATGAAGCCGAGGCCCTTT-----GCAGGTGCAAAATGTCGTACAGGGTGCGGTGCCCCTACTGCGCGGGGGCGGAGGGCGGGCGGTGCGCCACCTCCGCGAGCGGGCGATTCATCACGGAGTGCACTTCCTGCGGCCGCGTGGTGTCGGAGCGCGCCACCGCGGTGGCGGAGCTCTTCGTGGAGCGCGCCCAAGACACGCCCCTCTGCATCGTGACCCCCGACTTCGGCCACTGCGA---CGCCCCCCCGCCGCCGCCGCCCATGGACGACGACCCCTTCGAGAGCACCGGCTTCATCACCGCCTTCACCACGTGGTCGCTGGAGCGCGCCCCGCTCTTCGCCGCCACCTCCGCCTCCTTCTGCGGCTACCTCGCCGACCTCGAGAGGGTCTTGCTCGACTCCCCGCCGCCGACGC---------CCGAGGGCGGCGCCGGTAATAGCAGTAGCTCCGGTCTGGTGGATAATCTGAGGGCTTATATGCAGATAATGGAGGTTTCGTCTATTTTGGGGTTGGAGAGGGACATTTCGGATCATGCTATACAGCTCTTCAGGGACTGCTCCAGCACCACGTATTTGAGGAACAGGAACATCGAGGCCCTCGCCACCGCCGCCCTTCTCCACGCCATTCGCGAGGCGCAGGAGCCCCGGACTCTGCAGGTTAAT-------CTTTTCTCTTTTCGCTTCAGTGTTTTACGCTTCGGGGTAGAAATTGAGCTGAAAT-----------GCGTGGTGGACACTAAAAAGCGAATTTTAAATTGATGGCGGTG--ATGTGTGTAATTGTTTCTAGACT---CTGTATGATTGTTCAATTTGGGGGTGTTTTTTTCTGAAATTTACAAACAATTTTTTTTTGGGAATCTTATTT
>PB33
GAACAAAAAGAACCAGCAGACGCAGAGGAGGCCGAGGCTTCTTCTTTGGGACTATCATATAACC-AGGGGCTACAGCAATTAAGGTTAAGCGGCTGAGAAGGCCATGTCTGGGGGAGTGCGTTGCCCCTACTGTGGGGGCACAGAGGGGGGGCGGTGCACTTCGTCTTCAGGGGGCCGTTCGGTGACAGAGTGCGTGTCGTGCGGGCGCGTTGTGGGGGAGCGTCTGACACAAATTCAAGATATGTTCGAGGAGCGGGCGCAGGACTCGCCGTTGTGCATCGTAACCCCGGACTTCAATGACGGCCAATGTGACCGC------CCGCCGCCCATGGAGGACGACCCTTTCGAGAACAGCGGATTCATCACGGCCTTCAGCACCTGGTCGCTTGAGCTGGCCCCCGTCTTCGCTGCCACCACCACCAGCTTCTGTGGCCACTTGGCGGAGCTCGAGCGGGTTTTGCTCGATTCTTATTCTCCGCCTGACGGGGCCAATAGCAGCAATAATAATAATAGTAATAGCCTGAGTCTGGTGGATAATTTGAGGGCCTATTTACAGATTGTGGACGTGTCCTCTATTTTGGGCCTGGACAGAGATATCTCCGATCATGCAGTACAGCTCTTCAGGGACTGTTCTTCTGCTATTTACCTCCGGAACCGCAATATTGAGGCCCTCGCTACTGCGGCGCTCGTTCAGGCTATCCGCGAGGCGCAGGAGCCCCGGACGTTGCAGGTAAGTTTTCTTGTTTTTGTTAAAA-TTTAGGTGATTCTTTCTGGTTCTGTTT---AAATGTATTTTT--ATTTTCTAAGTAGGAATTT---------TTGTATCTTGGAGGGAGCAGGGCTTAAAAATGGGGGTAGGCTTAGCTTTGTTGCATCAGGTTGTAAAGCTCGACGAAATTTACTGAAACTAATCAATGTGGTCACATGGAGGGTTTAATGTAAA
>PF1
-------------------------------------------------------------------------------------------------------------------------------------------------------------------------------------------------------------------------------------------------C------------------------ACCCCCCTCCCCATCGTCACCCCCGACTCCTCCTCCTCCCC------CTCCTCCCCCTCCCTCCCCCTCGACGACGACCCCTTCGAAAGCACCGGCTTCATCACCGCCTTCTCCACCACCTCCCTCCTCCGCTCCCCCCTCTTCGCCTCCACCTCCTCCTCCTTCTCCGGCTACCTCGCCGAGCTCGAAAGGCTTCTCCTCCACTCCCCACCAGACACCA---CCACCAATTCCTCCACCACCACCACTAGTACTAGTTCCAGTCTGGTGGATAATCTGAGGGCGTACATGCAGATAATGGAGGTGTCGTCCATACTGGGGCTGGAGAGGGACATATCGGACCACGCCATACAGCTATTCAGGGACTGCTCCACCACAACGTATTTGAGGAACAGGAACATTGAGGCCCTCGCCACCGCCGCTCTTCTCCACGCCATTCGGGAGGCGCAGGAGCCCCGGACTCTGCAGGTTCAATTT----TTTTCACAAATGCGTTCTGGGCATTAGTTTATTGATACCGTAGGAATAGGTTTTT-------TTTATACAATCGGTAAACAGTAAATAGTTGCTGCCATTGTGCAACTGGTGGGTGTATAATAGTTTGGGATCCTATTGTATTTAAAGTACCAAACACTCTTTTCAATGGTTTTTAGTGATAGTATTGGGTATAGCGG-----------
>PFM1
------------------------------------------------------------------------------------------------------------------------------------------------------------------------------------------------------------------------------------CCGCTGTGGAGGAGCTATTCGTGGAGCGCGCTCAAGACACGCCCCTCTGCATCGTGACCCCCGACTTCAGCCACGCCCAATGCGACCGCCCCCCTCCGCCCCCCATGGACGACGACCCCTTCGAGAGCACCGGCTTCATCACCGCCTTCAGCACGTGGTCTCTGGAGCGCACCCCCATCTACGCCGCCACCTCCTCCTCCTTCTGCGGCTACCTCGCCGATCTCGAGAGGGTTTTGCTCGACTCCCCGCCGCCGCCTG------------AGAGCAGCGCTTGTAATAATACTAGTTCCGGTTTGGTGGATAATTTGAGGGCGTATATGCAGATAATGGAGGTGTCGTCTATATTGGGGTTGGAGAGGGACATATCGGATCATGCCATCCAACTGTTCAGGGACTGCTCCAGCACAACGTATTTGAGGAACAGGAACATTGAGGCCCTCGCCACCGCCGCTCTTCTCCACGCCATTCGGGAGGCGCAGGAGCCCCGGACTTTGCAGGTTAAT-------TTTTCGTCTTTTCGCTTCAGTGTTTAGCGCTTCGGGGTAGAAATTGAGCTGAAATGCTGGTGGACGCTAAATATCGAGTTTGAAATTGAATCTGATGATGACGGCGGTG--ATGTCTGTAATTATTTCCAAACT---CTGTATGATTGTTCAATTTGGGGGTATTTTTTTCTGAAATTTACAAGTTTTTTTTTTTTAAGTTAAC-----
>PG28
GAACAAAAAGAACCAGCAGAAGTAGAGTAGGCTCAGGCTTCTTGTTCGGGGCTGCCATATAACC--GGGGCTACAGCAGTTAAGGTTAAGCCCTT----CTCCCATGTCCGGGGGAGTGCGTTGCCCCTACTGCGTGGGCACAGAGGGGGCCCGGTGCACTTCCTCTTCAGGGGGCCGTTCGGTGACGGAGTGCGTGTCGTGCGGGCGCGTTGTGGAGGAGCGTCTGACACAAATTCAAGAATTGTTCGTGGAGCGGGCGCAGGATTCGCCGCTGTGCATTGTAACCCCGGACTTCAGTGATGGCCAATGTGACCGC------CCGCCGCCCATGGAGGACGACCCCTTCGAGAGCATTGGATTCATCACGGCCTTCAGCACCTGGTCGCTTGAGCTGGCCCCCGTCTTCGCTGCCACCACCACCAGCTTCTGCGGCCACTTGGCGGAGCTCGAGCGGGTTTTGCTCGACTCTTATTCTCCGCCCGACGGGACCAATAGCAGCAATAATAATAATAGTAATAGTCTGAGCCTGGTGGATAATTTGAGGGCCTATTTACAGATTGTGGACGTGTCCTCTATATTGGGCTTGGACAGAGATATCTCCGATCATGCAATACAGCTCTTCAGGGACTGTTCGTCTGCTATTTATCTCCGAAACCGAAATATTGAGGCCCTCGCTACTGCGGCGCTCGTTCAAGCTATCCGCGAGGCACAGGAGCCCCGGACTTTGCAGGTAATTTTGCTGGTTTTTGTTAAAATTTTGGGTGGTTTTTTCAGTTCCGTTTA---AATTTATTTTTA--TTTTTTAAGTTTCGGTTTTAAGAAATTTCTATATCTTGGAGAGAGAAGGGCTTAAAAGTGGGAGTAGGCTTCGCTTTGTTGCGG---GTTGCAAAGCTCAAAGGAATTGATTGAAACTAATGAATGTGGTCACATGGAGGGTTTAATATAAA
>PH2
-----------------------------------------------------------------------------------------------------------------------------------------------------------------------------------------------------------------------------------------------------------------------------------CCCATCGTCACCCCCGACTCCTCCTCCGCCCC------CTCCTCCCCCTCCCTCCCCCTCGACGACGACCCCTTCGAAAGCACCGGCTTCATCACCGCCTTCTCCACCACCTCCCTCCTCCGCTCCCCCCTCTTCGCCTCCACCTCCTCCTCCTTCTCCGGCTACCTCGCCGAGCTAGAAAGGCTCCTCCTCCACTCCCCACCAGACACCA---CCACCAATTCCTCCACCACCACCACTAGTACTAGTTCCAGTCTGGTGGATAATCTGAGGGCTTACATGCAGATAATGGAGGTGTCGTCCATACTGGGGCTGGAGAGGGACATATCGGACCACGCCATACAGCTATTCAGGGACTGCTCCACCACAACGTATTTGAGGAACAGGAACATTGAGGCCCTCGCCACCGCCGCTCTTCTCCACGCCATTCGGGAGGCGCAGGAGCCCCGGACTCTGCAGGTTCAATTT----TTTTCACAAATGCGTTCTGGGCATTAGTTTATTGATACCGTAGGAATAGGTTTTT-------TTTATACAATCGGTTAACAGTAAATAGTTGCTGCCATTGTGTAACTGGTGGGTGTATAATAGTTTGGGATCCTATTGTATTTAAAGTACAAAACACTCTTTTC--------------------------------------------
>PM29
GAACAAAA------------------AGGCGCTTTGGCTGCTTCTTCCGGGTCGCCGTATAACTTAAGGGCTACAGCACTCAAGGTTAAGCCCCCGAGAAGGCCATGTCCGAGGGAGTTCGTTGCCCCTACTGTGGGGGAACAGAAGGGGGGCGGTGCACTTCCTCTTCAGGGGGCCGTTCTGTGACGGAGTGCGTGTCGTGCGGGCGCGTGGTGGAGGAGCGGCTGACACAAATTCAAGAAGTGTTCGTGGAGCGGGCGCAGGACTCGCCGCTGTGCATCGTAACTCCGGACTTCAGCGACAGCCAATGTGACCGG------CCGCCTCCCATGGAGGACGACCCTTTCGAGAGCATCGGATTCATCACAGCCTTCAGCACCTGGTCGCTTGAACTGGCCCCCGTCTTCACCGCCACCACCACCAGCTTCTGCGGCCACTTGGCGGAGCTCGAGCGGGTTTTGCTCGACTCTTATTCTCCGCCGGACGGGGCCAATAGCAGCAATAATAATAATAGTAATAGCCTGAGTCTGGTGGATAATTTGAGGGCCTATTTACAGATTGTGGACGTGTCCTCTATATTGGGCCTGGACAGAGATATTTCTGATCATGCAATACAACTCTTCAGGGACTGTTCGTCTGCTATTTATCTCCGGAACCGCAATATTGAGGCCCTTGCTACTGCGGCACTCGTTCAGGCTATCCGCGAGGCACAGGAGCCCCGGACTTTGCAGGTAATTTTGCTTGTGTTTTTGTTATAATTGGGGTGGTTTTTTTGGTTATGTTTTGAAATCTATTTGTA--CTTGTTAAATTTGGGTTTTAATAAATTTTTAT------------------------------------------------------------------------------------------------------------------------
>PS27
---------GAACCAGCAGAAGCAGAGTAGGCTCAGGCTTCTTGTTCGGGGCTGCCATATAACC--GGGGCTACAGCAGTTAAGGTTAAGCCCTT----CTCCCATGTCCGGGGGAGTGCGTTGCCCCTACTGCGTGGGCACAGAGGGGGCCCGGTGCACTTCCTCTTCAGGGGGCCGTTCGGTGACGGAGTGCGTGTCGTGCGGGCGCGTTGTGGAGGAGCGTCTGACACAAATTCAAGAATTGTTCGTGGAGCGGGCGCAGGATTCGCCGCTGTGCATTGTAACCCCGGACTTCAGTGATGGCCAATGTGACCGC------CCGCCGCCCATGGAGGACGACCCCTTCGAGAGCATTGGATTCATCACGGCCTTCAGCACCTGGTCGCTTGAGCTGGCCCCCGTCTTCGCTGCCACCACCACCAGCTTCTGCGGCCACTTGGCGGAGCTCGAGCGGGTTTTGCTCGACTCTTATTCTCCGCCCGACGGGACCAATAGCAGCAATAATAATAATAGTAATAGTCTGAGCCTGGTGGATAATTTGAGGGCCTATTTACAGATTGTGGACGTGTCCTCTATATTGGGCTTGGACAGAGATATCTCCGATCATGCAATACAGCTCTTCAGGGACTGTTCGTCTGCTATTTATCTCCGAAACCGAAATATTGAGGCCCTCGCTACTGCGGCGCTCGTTCAAGCTATCCGCGAGGCACAGGAGCCCCGGACTTTGCAGGTAATTTTGCTGGTTTTTGTTAAAA-TTTGGGTGGTTTTTTCAGTTCCGTTTA---AATGTATTTTTA--TTTTTTAAGTTTCGGTTTTAAGAAATTTCGATATCTTGGAGAGAGAAGGGCTTAAAAGTGGGAGTAGGCTTCGCTTTGTTGCGG---GTTGCAAAGCTCAAAGGAATTGATTGAAACTAATGAATGTGGTCACATGGAGGGTTTAATATAAA
>PS30
-----------------------TCAAAAATCACATAAGAAAATAGTCACTGAACCGTATAAAATACCAAATGAAGTCGAGGCCCTTT-----GCAGGTGCAAAATGTCGTACAGGGTGCGGTGCCCCTACTGCGCGGGGGCGGAGGGCGGGCGGTGCGCCACCTCCGCGAGCGGGCGCTTCATCACGGAGTGCACTTCCTGCGGCCGCGTGGTGTCGGAGCGCGCCACCGCGGTGGCGGAGCTCTTCGTGGAGCGCGCCCAAGACACGCCCCTCTGCATCGTGACCCCCGACTTCGGCCACTGCGA------CCCCCCGCCTCCGCCGCCCATGGACGACGACCCCTTCGAGAGCACCGGCTTCATCACCGCCTTCACCACGTGGTCGCTGGAGCGCGCCCCGCTCTTCGCCGCCACCTCCGCCTCCTTCTGCGGCTACCTCGCCGACCTCGAGAGGGTTTTGCTCGACTCCCCGCCGCCGCCGC---------CCGAGGGCGGCGCCGGTAATAGCAGTAGCTCCGGTCTGGTGGATATTCTCAGGGCTTATATGCAGATAATGGAGGTTTCGTCTATACTGGGCTTGGAGAGGGACATTTCGGATCATGCCATACAGCTCTTCAGGGACTGCTCCAGCACCACGTATTTGAGGAACAGGAACATCGAGGCCCTCGCCACCGCCGCCCTTCTCCACGCCATTCGCGAGGCGCAGGAGCCCCGGACTCTGCAGGTTGAT-------TTTTTCGCTTTTCGCTTCAGTGTTTTAAGCTTCGGGGTAGAAATTGAGCCGAAAT-----------GCGTGGTGGACACTAAAAATCGAATTTGAAATTGACGGCGGTG--ATGTGTGCGATTGTTTCCAAACTCTGCTGTATGATTGTTCAATTTGGGGGTGTCTTTTTCTGAAATTTA-----------------------------
>PSF43
---------------------------------------------------------------------------------------------------------------------------------------------------------GGTGCGCCACCTCGGCGAGCGGCCGCTTCATCACGGAGTGCGCTTCTTGCGGGCGCGTGGTGGAGGAGCGCGCCACCGCCGTGGAAGAGCTCTTCGTAGAGCGCGCCCAAGACACCCCTCTCTGCATCGTAACCCCCGACTTCAG---------------CCGTCCCCCTCCGCCCCCCATGGAGGACGACCCCTTCGAGAGCACCGGTTTCATCACCGCCTTCAGTACCTGGTCTCTGGAGCGCACCCCGCTTTTCGCCGCCACCTCCTCCTCTTTCTGCGGCTATCTCGCCGAACTCGAGAGGGTTTTGCTTGATTCTCCGCCTGCACCCG------------AGGGCGGCGCCGGTAATAATAGTAGTTCCAGTTTGGTGGATAATGTGAGGGCGTATATGCAGATAATGGAGGTTTCTTCCATATTGGGGTTGGAGAGGGACATATCAGATCATGCCATACAGCTCTTCAGGGACTGCTCCAGCACAACGTATTTGAGAAACAGGAACATTGATGCCCTCGCCACCGCAGCTCTTCTCCACGCCATTCGCGAGGCGCAGGAGCCACGGACTTTGCAGGTTCAATTT----TTTTTCCTTTTTCAATTCAATGTTTAACGCTTCTGGGGAGAAATTAATCACCGTAATAAGATTTTTTCTGCGGTATATTTTTATACTCCTAGGTGCTCTTGAAAGGGCA--TAATCAAGTAG---------------------------------------------------------------------------------------
>PTA0
------------------------------------------------------AAGAG---------------------------------AGAGGTTTTGCAATGTCGTACAGGGTGCGTTGCCCCTACTGCGCTGGCTCCGAGGGCGGGCGGTGCGCCACCTCAGCGAGCGGCCGCTTCATCACAGAATGCACTTCCTGCGGCCGCGTGGTGGAGGAACGCGCCACCCAAGTAGCGGAGCTTTTCGTAGAGCGAGCTCAAGAAAATCCCCTCTGCATAGTAACCTCGGATTTCAGTGATTCCCAATATGACCACCCACCTCCGCCACCAATGGAAGATGACCCATTTGAAAACACAGGCTTTATTACAGCTTTTACCACATTTTCTCTCGAACGCACCCCTCTTTTTGCTGCAACATCATCCTCTTTCTGCGGCTATTTGGCTGAGCTTGAAAGGGTTTTGCTCGATTCTCCTCCTCCGCCCC---------CTGAGGGTGGGGCTTGTAGTAATAGTAGTTCGGGTTTGGTTGATAATTTGAGAGCTTATATGCAGATAATAGAAGTTTCGTCCATATTAGGGTTGGAGAGAGATATTTCGGATCATGCTATTCAGCTTTTTAGGGATTGTTCGAGTACGACGTATTTGAGGAATAGGAATATTGAGGCCCTCGCCACTGCCGCTCTTCTCCATGCTATTCGTTTGGCGCAGGAGCCTCGGACTTTGCAGGTAGAAATTGAGGTTTAGTTTTTTTTTTTTTTTTTTTTCATTTTCCTACTTCAATGTTTAATATTTTG--------GGGTAGAAATTGAGTTTTAGGTTTTTTTTTTAATCTTTTTACTTCA--ATGTTTAATGTTTTGGGGTAGAAATTGAGTTTTAGGTTTTTTTTTTTCATTTTTTTACTTCAATGTTTAAAGTTTTGGGG------------------
>RC54
-----------------------AACGCTTGTCAAAGACCTATGATAGATGAGACTGAATGGGCGCTTTCCTTACATAGACACAAAGA------GGGGTCTGCAATGTCTTACAGGGTTCGTTGCCCCTACTGCGCGGGCTCGGAGGGAGGGCGGTGCGCCACCTCGGCGAGCGGCCGCTTCATCACGGAGTGCGCTTCTTGCGGTCGCGTGGTGGAGGAGCGCGCCACCGCCGTGGAGGAGCTCTTCGTAGAGCGCGCCCAAGACACCCCTCTCTGCATCGTAACCCCCGACTTCAG---------------CCGTCCCCCTCCGCCCCCCATGGAGGACGACCCCTTCGAGAGCACCGGTTTCATCACCGCCTTCAGTACCTGGTCTCTGGAGCGTACCCCGCTTTTCGCCACCACCTCCTCCTCTTTCTGCGGCTATCTCGCCGAACTCGAGAGGGTTTTGCTTGATTCTCCGCCCGCACCCG---------AGGGCGGCGGCGCCTGTAATAATACTAGTTCGAGTTTGGTGGATAATGTGAGGGCGTATATGCAGATAATGGAGGTGTCGTCCATATTGGGGTTGGAGAGGGACATATCGGATCATGCTATACAGCTCTTCAGGGACTGCTCCAGCACAACGTATTTGAGGAATAGGAACATTGAGGCCCTCGCCACCGCAGCTCTTCTCCACGCCATTCGTGAGGCGCAGGAGCCCCGGACTTTGCAGGTTCAATTT------------------------TTTTTTT--------------------------------------------------------------------------------------------------------------------------------------------------------------------------------------
>RR55
--------------------------------------------------------------------------------------------------------------------------------------------------------------------------------------------------------------------------------------------------CTCTTCGTAGAGCGCGCCCAAGACACCCCTCTCTGCATCGTAACCCCCGACTTCAG---------------CCGTTCCCCTCCGCCCCCCATGGAGGACGACCCCTTCGAGAGCACCGGTTTCATTACCGCCTTCAGTACCTGGTCTCTGGAGCGTACCCCGCTTTTCGCCACCACCTCCTCCTCTTTCTGCGGCTATCTCGCCGAACTCGAGAGGGTTTTGCTTGATTCTCCGCCCGCACCAG---------AGGGCGGCGGCGCCTGTAATAATAGTAGTTCGAGTTTGGTGGATAATGTGAGGGCGTATATGCAGATAATGGAGGTGTCGTCCATATTGGGGTTGGAGAGGGACATATCGGATCATGCTATACAGCTCTTCAGGGACTGCTCCAGCACAACGTATTTGAGGAATAGGAACATTGAGGCCCTCGCCACCGCAGCTCTTCTCCACGCCATTCGTGAGGCGCAGGAGCCCCGGACTTTGCAGGTTCAATTTTTT-TTTCTCTCTTTTCAATTCAGTGTTTAACGCTTCTGGGTATAAATTAATCACCATA----------------------------------------------------------------------------------------------------------------------------------------------------------
>SA1
ACACCAAATTGATATTTCAATTTTCAAAAATCACAATAATATTGCGAAAACATTTTGAAATGCATAAACTACGGAACAAAAGTCAAAGGGCTAGCGGGTGCAAGATGTCTTACAGGGTGCGGTGCCCCTACTGCGCGGGGGCGGAGGGCGGGCGGTGCGCCACTTCGGCGAGCGGGCGCTTCATCACGGAGTGCACCTCGTGCGGGCGCGTGGTGGAGGAGCGCGCCACCGCGGTAGAGGAGCTCTTCGTGGAGCGCGCCCACGACACGCCCCTCTGCATCGTCACCCCCGACTTCAG---------------CCGCCCCCCGCCGCCCCCCCTCGACGACGACCCCTTCGAGAGCACCGGCTTCATCACCGCCTTCACCACCTGGTCCCTCGACCGCGCCCCCCTCTTCGCCGCCACCGCCGCCTCCTTTTGCGGCTACCTCGCCGACGTCGAGAGGGTTTTGCTCGACTCCCCGCCGCCGCCCG------------AGGGCGCCGCTTGTAGTAATAGCAGCTCGGGCCTGGTGGATAATCTGAGGGCGTATATGCAGATCATGGAGGTTTCGTCTATTTTGGGCCTCGAGAGGGACATTTCGGATCATGCAATACAACTCTTCAGGGACTGCTCCAGTACTACGTATTTGAGGAACCGGAACATCGAGGCCCTCGCCACCGCCGCTCTTCTCCACGCCATCCGCGAGGCGCAGGAGCCCCGGACTTTGCAGGTTTAGT------TTTTTCTCTTTTCGCTTCAAGTTTTAACGCTTCGGGGTTGAATTGAGCTGAAATG-CTGGTGGACGCTAAAAAACGGATTTGAAATTGAATCTGATGATGGCGGCGGTAATTTTTTCCAAACTCTGTATGCATGTTCAATTTGGGGGTATTCCTTTTCTGAAATGCGTGGTGGACACTAAAATCGGATTTGAAATTGAATCTTACGATG
>SC0
---------------------------------------AACAATCAAGAGGAGCAGGAAGAAAAAAGTGACTTCATACAGATCAACAACA-GTTTCTGCAATGTCTTCTTACAGAGTTAGGTGCCCTTATTGTGCAGGTTCAGAGGGAGGCCGCTGCACCACCTCAGCCAGCGGACGTTTCATCACAGAGTGCACTTCATGCGGAAGAGTTGTAGAAGAACATACAACTTCTGTAGAAGAACTCTTTGTAGAACGTGCTCAAGACACTCCTCTCTGTATTGTCACTCCTGACTTCAG------------------TACTCCTACTCCCCCCATGGAAGATGACCCCTTTGAAAGTACAGGCTTCATTACAGCTTTTACCACTTTTTCTCTTGAACGCAATCCCATCTTTTTTACCACCTCTTCTTCCTTCTGTGGCTATTTAGCAGAGCTTGAGAGAGTGTTGATTGACTCTCCTACTCAACCTCAAGATGGAGAGGAGGAGGAGGAGGGGAGTAATAGTAGTTCGAGTTTGGTGGATAATTTGAGGGCGTATATGCAGATAATGGAGGTGTCGTCTATATTGGGATTGGAGAGGGATATATCGGATCATGCCATACAGTTGTTTAGAGATTGTTCCAGTACGACGTATTTGAGGAATAGGAATATTGAGGCACTTGCTACTGCAGCTCTTCTTCATGCCATTCGGGAAGCGCAGGAGCCCAGAACTTTGCAGGTTGAATTTTCCTCTTTTTCAATAATTCAATAGTTAATTTTTTTTTTAGTTGAAAATCTGGTGTCTACAGGGGGATGGACCTTAAGTCTTTTTCAAAACCCATGAACATTTAACCATTTGAG--CTACCAGAGACAATTCAATAATTAACGTTTCCGGGTAGAAATTGGGCTGAAATACATGATGAGCACTAAAAATTGAATTTGAGCTGAAAAT-------
>SE46
---------------------------------------------------------------------------------------------------------------------------------------------------------------------------------------------------------------------------------------------------------------------------------------------------------------------------------------------------------CCTTCGAGAGCAGCGGCTTCATTACTGCTTTCAGCACCTGGTCGCTGGAGCTCAGCCCGCTTTTCACCTCTACCACCGCCACTTTCTGCGGTCACCTGGCGGAGCTCGAGCGGGTCCTGCTCGACGCTTATTATAACGCCGAGGGGCCGAGTA------ATAATAATAATAATAATAACCTGAGTTTGGTGGATAATCTGAGGGCTTATCTGCAAATTGTGGATGTTTCGTCCATCCTGGGGCTGGACAGAGATATCTCTGAGCACGCCATACAGCTGTTCAGGGATTGCTCGTGCACTACGTATCTCCGGAACCGCAATATCGAGGCCCTGGCGACTGCGGCGCTCGTTCAGGCCATTCGCGAAGCGCAGGAACCCCGGACATTGCAGGTACATTTATTGATTTCTCTTCGTATTTCTATGGGTAGAGTACGGTCACATGG-GGCTCTGGATATGG--TCTTCCAAATTTAGGCACGCTGTTGTCGGGATTGCACGAAATTTTGATGTCCTGAGGTTAAGAGTGCGGTCACATGGGGCATG----------GGTTTTGATG-------------------------------------------------
>SG23
CAGAAAAA-----AAAAATGAGGTAGAGCAGCTTACAATGAAGCCCGAATCCAAAATTTCTGGCAGTAGGTAGCAGTAG--AACCATACAACCGGGGGCTGACAATGTCCAACAGGGTGCGCTGCCCCTACTGTGCAGGCACAGAGCAGGGGCGCTGCACTTCCATAGCTGCGGGTCGCTTTATAACTGAGTGCGCCTCATGTGGCCGCGTGGTGGAAGAGCGTTTAACACAGGTTGAAGAGCTCTTTGTTGAAAGAGCTCAGGACACGCCCCTGTGCATTGTAACCCCCGATTTCAGCAGCACCCAATGTGACCGCCCGCCGCCGCCCCCCATGGAGGACGACCCCTTTGAGAATACGGGCTTTATTACGGCCTTCAGCGCCTGGTCGCTTGATCGGGCACCTATCTATACGGCCACGGCCACCACTTTCTGCGGATACTTGGCCGAGCTCGAGCGGGTTCTGCTCGAGGAACCGCCTCCTGCCGCTGCCTCTTTTGAGGGTGTTAATAATAATAATAATTGTCTGGGATTAGTGGATAATTTGAGGGCTTATTTGCAGATTGTGGATGTGGCGTCCATATTGGGGTTGGACAGGGATATTTCGGATCATGCGATTCAGCTCTTCAGAGACTGTGCCTGTACGACCTATCTGCGTAATAGGAATATTGAGGCGCTCGCTACTGCGGCGCTTGTGCAGGCCATGCGGGAGGCACACGAGCCACGGACTTTACAGGTCAG-TTTTTGCTAATTTCCTTT---------TATTTAACAAGTATTTGGTTCTTTTTCCGTTCCTTATAATTTTTGGTTTGGATTCTTTTGTTATCTGAGTGGATTTCTTGACTAAATTTGAGAGTGCTTTATCTTTTGGAAGCTACTATTCCTCTTTTGTAGATTGTCTCTCCTTTCTACCTGGGGAGGGAGAGAGAATCCACTGATATACGTTGTAAT
>SS22
CAGAAAAA------AAAAGAAGGTAGAGCAGCTTACAATGAAGCCCGAATCCAAAATTTCAAGCAGCAGGTAGCAGTAG--ACCCATACAACCGGGGGCTGACAATGTCCAACAGGGTGCGCTGCCCCTACTGTGCAGGCACAGAGCAGGGGCGCTGTACTTCCATAGCTGCGGGACGCTTTATAACAGAGTGCGCCTCGTGTGGCCGCGTGGTGGAAGAGCGTTTAACGCAGGTTGAAGAGCTCTTTGTTGAAAGAGCTCAGGACACGCCCCTGTGCATTGTAACCCCCGATTTCAGCAGCACCCAATGTGACCGCCCGCCGCCGCCTCCCATGGAGGACGACCCCTTCGAGAATACGGGCTTTATTACGGCCTTCAGCGCCTGGTCGCTTGATCGGACACCTATCTTTACGGCCACGGCCACCACTTTCTGCGGATACTTGGCGGAGCTTGAGCGGGTTTTGCTCGAGGAACCGCCTCCTGCCGCTGCCTCGTTTGAGGGTGTTAATAATAATAATAATTGTCTGGGCTTGGTGGATAATTTGAGGGCTTATTTGCAGATTGTGGACGTGGCGTCCATATTGGGGCTGGACAGGGATATTTCGGATCATGCGATTCAGCTCTTCAGAGACTGTGCCTGTACGACCTATCTGCGTAATAGGAATATTGAGGCGCTCGCTACTGCGGCGCTTGTGCAGGCCATGCGGGAGGCACACGAGCCACGGACTTTACAGGTCAG-TTTTTGCTAACTTCCTTT---------CATTTAACAAGTGTTTGGTTCTTTTTCCGTTCCGTATATTTTTTGGTGTGGATTCTTTTGTTATCTGAGTAGATTATTTTACTAAATTTGAGAGTTTTTTACCTTTTGGAAGCTACTATTTCTCTTTTGCAGATTGTCTCTCCTTTCTACCTGGGGAGGG-----------------------------
>SV36
GAAAAGCAGAAACAGCAGCTTCACCGCCCACACAGCAAAAATGAAAAAAATCAGCAGCAGCAGCAGTAGATAGCAGTAG--CTCCATATAACCAGGGGCTTCAAATGTCTTATCGCGGCCGCTGTCCCTACTGCGCGGGCACAGAGGGGGGCCGCTGCGCCTCCTTAGCCCCCGGTCGCTTCGTCACAGAGTGCGCCTCATGTGGCCGCGTGCTAGAAGAGCGTCTCGCGCAGGTCGAAGAACTCTTCGTCGAGAGAGCCCACGATTCGCCCCTTTGCATTGTAACACCAGATTTCAGCGACGCCCAATGCGACCGTCCGCTACCGCCTCCCATGGAGGACGACCCTTTCGAGAGTACGGGCTTCATTACGGCCTTTAGCACCTGGTCGCTTGAGCGGGCGCCGCTCTTTACTGTGACGACTACTAGTTTCTGCGGTTACTTGGCGGAACTGGAGAGGGTTCTGCTTCAGGAACCCTCCGCTTATAATGAGGCCTCCAACAGTAATAATAATAATAATAACAATTTGAGTTTAGTGGACAATTTAAGGGCTTATTTGCAGATAGTTGACGTGTCGTCTATATTGGGGCTGGATAGAGATATTTCGGACCATGCGCTACAGCTGTTCAGGGACTGTTCGTGTACAACTTATTTGCGGAATAGGAATATTGAGGCCCTCGCTACTGCGGCGCTTTTGCAGGCCATACGCGAGGCGCAGGAGCCCCGAACTTTACAGGTAAA-TTTTTGCACGTGTTTCACTTTTGATAAAAGTTGAATTTTTAAGGTAACAGTCTAGAAAGCACATAATTTGTCGTATTAGGCTCATTTTCAACCAATTTGAAGCACGAGACCCCTTTTGTATAAGAAAATGATTAAATTTCATTTTGTTTTATTTTATATATTGTTTAAATTTTGTATTTAACTGGTTCGACTTTATAACCAAGTAAATCTGAGCTT
>TA17
-----------------GCCTACAGATGAAGCCCACAATGAAGCCTGAATCCAGAATCCCAATCAGGAAGTAGCAGAAGTAGCCCATACGACCGGGGGCTGACAATGTCCAGCAGGGTGCCCTGCCCTTACTGTGCAGGCACAGAGCAGGGACGCTGCACTTCCATAGCGGCTGGGCGCTTTGTAACAGAGTGCGCCTCATGTGGACGTGTTGTGGAAGAGCGCTTAACGCAGGTTGAAGAGATCTTCGTGGAAAGAGCTCAGGACACGCCCCTGTGCATTGTAACCCCCGATTTCAGCAGCGCCCAATGTGACCGTCCGCCGCCGCCCCCCATGGAGGATGATCCCTTCGAGAACACAGGCTTCATTACGGCTTTTAGCGCTTGGTCACTTGATCGGACGCCTCTGTATACGACCACGGCTACGACTTTTTGTGGATATTTGGCAGAGCTTGAGCGGGTTTTGCTTGAGGAGCCGCACGCAGCTTCTGCCTCGTACGAGGGTGTGAATAGTACCAATAATTGTCTGGGTTTGGTGGATAATTTGAGAGCCTATTTGCAGATTGTGGATGTGGCGTCAATTTTGGGATTGGATAGGGATATTTCGGATCATGCGATTCAGCTCTTTAGGGATTGTGCCTGTACAACCTATTTGCGGAATAGGAATATTGAGGCGCTTGCCACTGCTGCACTTGTGCAGGCCATGCGGGAGGCACGCGAGCCACGGACTTTACAGGTCAG-TCTTTGGCTCTATACCATTTTCTTTGCTATACAAGTATTTGGTTCATTTTTTCCCGTTCCACGTAATTTTTGAAGTGGATTCATTTT--ATCTCAGTGGACGTTTTTAAATAAATTTGTGGCGTTTTACCTTTTGGAAGCTACCGTTCCTC------AGATTGTCGCTCCTTTCATCCTGGG-AGGGAGATAGGATCCTTTGATATACATTGTTAT
>TB39
ATATGACACAAAGATACAGACGAAAAAAGGAAAAAGAAATAGCAGCTGCTTACAATGAAGAAC---AAAATCGAAACCCTCGTTCATAGAACCAGGGGCTAGCAATGTCTTACAGGGTGCGATGTCCCTATTGTGCAGGCACCGAGGGAGGCCGCTGCACTTCAATAGCGGCCGGTCGCTTCATAACAGAGTGCGCCTCGTGTGGCCGCGTGGTAGAAGAGCGCTTAACTCAGGTAGAAGAACTCTTCGTGGAAAGAGCTCAGGACACGCCCCTGTGTATTGTAACCCCCGATTTCAGCAGCACACAATGTGACCGACCGCCGCCGCCTCCCATGGAAGAGGACCCCTTTGAGAGCACGGGGTTTATCACGGCTTTCAGCACCTGGTCACTTGAACGGGTTCCTCTCTACACCGCTACGGCTACCAGTTTCTGCGGCTACTTGGCCGAGCTGGAGAGGGTTCTCCTCGAAGAACCGCCCGCTTATTCGGGCTCTGCTGAAGGCAATCAGAATAATAGTAATTCTTTGGGATTGGTGGATAATTTGAGAGCTTATTTGCAGATAGTGGACGTGGCGTCCATTTTGGGGCTGGACAGGGATATTTCTGATCATGCGATACAGCTGTTTAGAGACTGTGCCTGTACGACGTATCTGCGAAATAGGAATATTGAGGCGCTCGCCACTGCGGCGCTTGTGCAGGCCATACGCGAAGCGCAGGAGCCAAGGACTTTGCAGGTAAAATTTTTGCCGTTTATTGTCTAATTACATTTTCTTCTTTTTTTTCCGGGACGATGACTACTTTTAAGTCCTTTAAAGTTCGAAGGTAGCCTGATCGTTGAACGCTTTATACAGTGGAACCAAATAGGGAAAAAATAACGGTACATTGAAACTATAAGTAAAACATACGGCGAATTATAACTATGAAAATATATATTGAAAATAAAATAAAATCGACTA
>TC31
GAACAAAAAAAACCAGCAGAAGCGGAGGAGGCTTAGGCTGCTTCTTCGGAGGTGTCATATAACC-AGGGGCTACAGCAATTAAGGTTGAGCCTCTGAGAAGGCCATGTCCGGGGATATGCGTTGCCCCTACTGCGGAGGCACAGAGGGAGGGCGTTGCACTTCGTCTTCGGGGGGGCGTTCGGTGACGGAGTGCGTGTCATGCGGTCGCGTCGTGGAGGAGCGTCTGACACAAATTCAAGAACTGTTCGTGGAACGGGCGCAGGACTCACCGCTGTGCATCGTAACCCCGGACTTCAGCGACAGCCAATGTGACCGC------CCGCCGCCCATGGAGGATGACCCCTTCGAGAGCATTGGATTCATCACGGCTTTCAGCACCTGGTCGCTTGAGCTGGCCCCCGTCTTCACCGCCACCACCACCAGCTTCTGCGGCCACTTGGCAGAGCTCGAGCGGGTTTTACTCGACTCTTATTCTCCGCCTGACGGGACCAATAGTAGCAATACTAATAATAGTAATAGCCTGAGTCTGGTGGATAATTTGAGGGCTTATTTACAGATTGTGGACGTGTCCTCTATATTGGGGCTGGAGAGAGATATCTCCGATCATGCAATACAGCTCTTCAGGGACTGTTCGTCTGCTATTTATCTCCGGAACCGCAATATTGAGGCCCTCGCTACTGCGGCGCTCGTTCAGGCTATCCGCGAGGCACAGGAACCCCGCACTTTGCAGGTAATTTTGCCTGTTTTTGTTAAAA--TTAGGTGGTTTTTTTTGGTTCTTTTT---AAAATTATTTTT--ATTTTTAAATTTGGGTTGCAATAGTTTTTTATATCCTGGAGGTAGAGGTGCTCAAAAGTGGGAGTAGAATACAGTATGTTGCATTAGTTTGTAAAGCTTAGTTTCATTGACTGAAACTAGTGAATGTGCTCACATGGAGG-TTTAATATGAA
>TN1
ACAGGAAAAAAAGGGGGCTAAAAGAAAGAGGAGCACCAGCAGCAGCTGCTTGCAATGAAGAACAGAGAAATTCAAACCCTTGTTCATAGAAACAGGGGCTAGCAATGTCTTACAGGGTGCAGTGTCCCTACTGCGCAGGCACAGAGGGCGGCCGCTGCATATCCTTAGCGGCAGGTCGCTTCATAACGGAGTGCGCCTCATGTGGGCGCGTGGTGGAAGAGCGCTTGACGCAGGTAGAAGAACTCTTCGTGGAAAGAGCTCAGGACACGCCCCTGTGTATTGTAACCCCCGATTTCAGCAGCGCACAATGTGACCGCCCGCCACCGCCGCCCATGGAGGAGGACCCCTTCGAGAGCACGGGGTTTATAACGGCCTTCAGCACCTGGTCGCTTGAGCGAGTCCCTCTCTTCACCGCTACCGCTACCAGTTTCTGCGGCTACTTGGCCGAGCTGGAGAGGGTTCTACTGGAGGAACCGCCCGCTTATTCAGGCTCCCCCGAGGGCAATCATAGCAGTAATAATAGTCTGGGATTGGTGGATAATTTGAGGGCTTATTTGCAGATAGTGGATGTGGCGTCTATATTGGGGCTGGATAGGGATATTTCAGATCATGCGATACAGCTGTTCAGGGACTGTGCGTGCACGACGTATCTGCGGAATAGGAATATTGAGGCGCTGGCCACTGCGGCGCTTGTGCAGGCCATACGCGAGGCGCAGGAGCCCCGGACTTTGCAGGTATTTTTTTTTTTTTTTTCGGTTCTTCTTTAATTAATTTTACTTCACTTTTGACGACGGCGGCTTTTAAGTCCTTCAGATGGAATTGGTCTGGCACCTGTCAAAGTGTATCATTCAGATATTTCACAGCTGTTATTATTGCTATCCTTTGCGTCTACCATGCAACTCTTCAAGAGCGTCCGCTTATGAAGTTCCATCCATGAAATACTCTATCACCATTCC
>TO14
GAGTAGAAGGGAAAAAATGACCCTACAGAAGCCTGCAATGAAGCCTGAATCCAGAATCCCAACCAGCAGGTAGCAGTAGTAGCCCATACGACCAGGGGTCGACAATGTCCAGCAGAGTGCCCTGCCCTTATTGTGCAGGCACAGAGCAGGGGCGCTGCACTTCCATAGCTGAGGGGCGCTTTATAACAGAGTGCGCCTCATGTGGCCGTGTTGTGGAAGAGCGCATAACACAGGTTGAAGAACTCTTCGTGGAAAGAGCTCAGGACACGCCCCTCTGCATTGTAACCCCCGATTTCAGCAGCGCTCAATGTGACCGCCCGCCGCCGCCCCCCATGGAGGATGATCCCTTCGAGAACACGGGCTTCATTACGGCTTTTAGCGCCTGGTCACTTGATCGGACGCCTCTGTTTACGGCCACGGCTACGACTTTTTGTGGATATTTGGCGGAGCTTGAGCGGGTTTTGCTTGAGGAGCCGCCCGCGGCTTCTGCCTCGTACGAGGGTGTGAATAGTAGTAATAATTGTCTGGGATTGGTGGATAATTTGAGGGCTTATTTGCAGATTGTGGATGTTGCATCAATTTTGGGGTTGGACAGGGATATTTCGGATCATGCGATTCAGCTCTTTAGGGATTGTGCCTGTACGACTTATCTGCGGAATAGGAATATTGAGGCGCTTGCCACTGCTGCGCTTGTGCAGGCCATGCGGGAAGCACACGAGCCACGAACTTTACAGGTCAG-TTTTTGGTACTTCTCTGTTTTCTTT--GTGAACAAGTATTTGGTTCATTTTTTCCGTTCCATGTAATTTTCGGTGTGAATTCATTTGTTATCCTAGTGGATTTTTTTGAATAAATTTGAGGGTTGTTATCTTTTGGAAGCTACTGTTCCTC------AGATTGTCTCTCCTTTCTACCTGGGAAGGGAGTGAGAATCCTCTGCTATACTTTGTAAT
>TPL03
--------------------ATATAATTTACCTTCAAAGAGCTGATATATGAGATTGAATTGG-CGCTTCCTTCCATAGATATACAGA----GAGGGGTCTGCAATGTCTTACAGGGTTCGTTGCCCCTACTGCGCGGGCTCGGAGGGCGGGCGGTGCGCCACCTCGGCGAGCGGCCGGTTCATCACGGAGTGCGCTTCTTGCGGGCGCGTGGTGGAGGAGCGCGCCACCGCCGTGGAGGAGCTCTTCGTAGAACGCGCCCAAGACACCCCTCTCTGCATTGTAACCCCTGATTTCAG---------------CCGTCCCCCTCCGCCCCCCATGGAGGACGACCCCTTCGAGAGCACCGGTTTCATCACCGCCTTCAGTACCTGGTCTCTGGAGCGCACCCCGCTTTTCGCCGCCACCTCCTCCTCTTTTTGCGGCTATCTCGCCGAACTTGAGAGGGTTTTGCTTGATTCTCCGCCCGCACCCG------------ACGGCGGCGCCTGTAATAATAGTAGTTCCAGTTTGGTGGATAATGTGAGGGCGTATATGCAGATAATGGAGGTGTCTTCCATATTGGGGTTGGAGAGGGACATATCAGATCATGCCATACAGCTCTTCAGGGATTGCTCCAGCACAACGTATTTGAGGAACAGGAACATTGATGCCCTCGCCACCGCAGCTCTTCTCCACGCCATTCGCGAGGCGCAGGAGCCCCGGACTTTGCAGGTTCAATTTTTTTTTTTTCTCTTTTCAATTCAATGTTTAACGCTTCTGGGTAGAAATTAATCACCGTAATAAGA-TTTTTCTGCGGTATATTTTTATACTCCTAGGTGCTCTTAAAAGGGCA--TAATCAAGTAGCATTTGCAAAGTTT-TGGTTAT-----------------------------------------------------------------
>WN5
-------------------AGCTCGATGGAGAAGAAAACCGAAACCATAACAGGGCGCCTCCGCCACAAGTTGTTATCCATATAAG-CAGG-GCTGAACCGAAAATGTCTCACCGGGTGCGCTGTCCCTACTGCGCGGGGGCAGAGGGGGGGAGGTGCGCCTCCTTAGGGGGCGGGCGCTTCGTGACGGAGTGCGCGTCGTGCGGGCGCGTGGTGGAGGAGCGGGCGGCGCAGGTGGAGGAGCTATTCGCGGAGCGGGCGCAGGACACGCCGCTCTGCATCGTCACCCCCGACTTCAGTGACGCAGAGTGCGGCCGCCCCCCACCGCCGCCTATGGAGGAGGACCCCTTCGAGAGCACCGGCTTCATCACCGCCTTCAGCACATGGTCCCTCGAGCGCGCGCCGCTCTTCGCTGCCACCACCACCAGCTTCTGCGGCTACCTCGCCGAGCTTGAGAGGGTTTTGCTGGATTCTCCCTCCGCCGCCTGTACTAACGCTGCTGCTGCTACTACTACTACAAATAACGTGAGTTTGGTGGACAATTTGAGGGCGTATCTGCAGATAGTGGACGTGGCGTCCATACTGGGGTTGGATAGGGATATTTCGGACCATGCGATACAGCTGTTCAGGGACTGCTCGTCTACCACATATTTGCGGAATCGTAACATTGAGGCTCTTGCCACTGCCGCGCTTCTCCAAGCCATCCGCGAGGCGCAGGAGCCCCGCACTTTGCAGGTAAATTTTCCGGATTTTAATCTTTTATTTCAAAATTTCTTTCTAAAGATTTTGATGGCTAGGTTAA----------------GGAACTCACTGTTTGCTTCTGTGCATTTTAGTCTCTGTGCATAATTGAAAATTGTGACTGGTTCTGTGCCTCAGGCCTAGCAATTTTGTAATTTCTACTTACGTAGAGATAGTTAAATAGTACTCAAAATTTATTTTTA
>WS10
-----------------------------ATCCTACAATGAAGCCTGAATCCAGAATCCCAACAAGCAGGTAGCAGAAA-ACCCCACACGACCCAGGGCTAACAATG---------GTGTCCTGCCCTTACTGTGCAGGCACAGAGCACGGGCGCTGTACTTCCATAGCTGCAGGGCGCTATATAACAGAGTGTGCTTCATGTGGCCGTGTGGTTGAAGAGCGCTTATCGCAGGTTGAAGAACTCTTTGTTGAAAGAGCTCTTGACACGCCCCTGTGCATTGTAACCCCCGATTTCAGCAGCCCCCAATGTGAGCGCCCGCCTCTGTCTCCGATGGAGGACGATCCATTTGAGAATACGGGATTTATTACGGCCTTTAGCGCCTGGTCACTTGATCGGACGCCTCTGTTTACGACAACTGCTACGAGTTTTTGTGGGTATTTGGCTGAACTTGAGCGGGTTTTGCTTGAGGAGCCGACTGCGGCGACTGGTTCGTGTGAGGGTGTGAATAGTGGTAGTAATTCGCTGGGATTGGTGGATAATTTGAGGGCTTATTTACAGATTGTGGACGTGGCGTCCATTTTGGGGTTGGATAGGGATATTTCGGATCATGCGATTCAGCTCTTTAGAGATTGTGCCTCTATGACCTATCTGCGGAATAGGAATATTGAGGCTCTTGCTACTGCTGCGCTTGTGCAGGCCATGCGGGAGGGGCATGAGCCGCGGACTTTACAGGTCAGTTTTTTGGTATTTTTCTGTTTTATTT-TTAAACAAGTATTTGGTTGTTGTATTGTTGTCAGGTTTCAATTTTG---------------TCATTGTTTCATGTTTCTTTTAAGTAGTGGGTCACCAAACATTTAGCTAATTGATTCATGTTTCTTTAGTGGATTTATCAAAACCTATCTTG-------------------------------------
>WW11
---------------------------------------------------------------------------------------------------------------------------------------------------------------------------CAGGGCGCTATATAACAGAGTGTGCTTCATGTGGCCGTGTGGTTGAAGAGCGCTTATCGCAGGTTGAAGAACTCTTTGTTGAAAGAGCTCAGGACACGCCCCTGTGCATTGTAACCCCCGATTTCAGCAGCCCCCAATGTGACCGCCCGCCTCTGCCTCCGATGGAGGACGATCCATTTGAGAATACGGGATTTATTACGGCCTTTAGTGCCTGGTCACTTGATCGGACGCCTCTGTTTACGACAACTGCTACGAGTTTTTGTGGGTATTTGGCTGAACTTGAGCGCGTTTTGCTTGAGGAGCCGACTGCGGCGACTGGTTCGTGTGAGGGTGTGAATAGTGGTAGTAATTCTCTGGGATTGGTGGATAATTTGAGGGCTTATTTACAGATTGTGGACGTGGCGTCCATTTTGGGGTTGGATAGGGATATTTCGGATCATGCGATTCAGCTCTTTAGAGATTGTGCCTCTATGACCTATCTGCGGAATAGGAATATTGAGGCTCTTGCTACTGCTGCGCTTGTGCAGGCCATGCGGGAGGGGCATGAGCCGCGGACTTTACAGGTCAGTTTTTTGGTATTTTTCTGTTTTATTT-TTAAACAAGTATTTGGTTGTTGTATTGTTATCAGGTTTCAATTTTG---------------TCATTGTTTCATGTTTCTTTTAAGTAGTGGGTCACCAAACATTTAGCTAATTGATTCATGTTTC-TTAGTGGATTTATCAAAACCTATCTTCTATAAGAATTAATGGAACATTTAATACTTGTTTCATT
