# Supplementary material for: Development of a Target Enrichment Probe Set for Conifer (REMcon)
Source: Biology (Basel). 2024 May 22;13(6):361. doi: 10.3390/biology13060361 (PMC11200496; doi:10.3390/biology13060361)
Supplement: Supplementary file 1 [file biology-13-00361-s001.zip › biology-2960267-supplementary/Sup data/secapr_alignments_paralogs/65.fasta]

>AA3
----------------------------------------------------------------------------------------------------------------------------------------------------------------------------------------------------------------------------------------------------------------------------------------------------------------------------------------------------------------------------------------------------------------------------------------------------ATTTC-------------------------------ATTCCTGTCAACAATTTTAGATTTTGATGTGTTTCTGTACACAGTAATAGGAATGATCAATTTGGTGTTATGCAA----CAATGTGGAAGTTGGTTGGCAACGTTCTCAGGAAGAAAACATTAGTTTAAAAAACACAATATGATTGCAGATTCAGCTCTGGCTTGCTATGGCCTATGAGGCTCATAATCGCCATGATGATTGTATTGCACTATATAAAAGCTTAGAGAAAACCCATCCAATTAGAGCTGTTAGACAAAAAGCTGCTGATTTGCGGTATATTCTTGAAGCACCAAAACTAAAAATTACAGAGGAGGAGAGGGTCAGCATTCCTTTAATTGATTCAAATTATGACAGGTATGCTTTCTTTATTTTCCAAACTTACAGTGAACTTTCACATATTGTATTATTGCTTCTTTATGATCCCATTGGAAGGAATGGGACAG--GAAAAGATCTGACATCACCTAGTGTGTCATGGTTATCTTTGTTCTCTGTTTTCAG--TTCCAAGAGATCATGGAGCCAGATGTATAGAAATAGGAGGAAAGCTGCTGTTAATAAAGGAACTCCACCCATGAGAGACTATTATCAAGATTTTCTTGTCTGGAAACGTCCGAAGTGGGAACGCAGTCCTTTATTTTGGGTAGTTGTTGCTGGGTGGCTAACTCTAGTTGGGGTGGCTCTAGTATTTCAAGATTAGTTTTTTCTGCTGATTTATGCAGATAGATGT------AATGGTTTATTTTAGATTTCCATTTTGCTTCCTTTAATTTGGATGTATTGAATTTGGGACTAATTCTAATTCAGTAATGTGTCCTGTTATTTTGCTGTCATTTACTCATGGTAGCAAGAATGAAGTGTGTGCAGGTTTGTCATTCATCTGTAAAAAATGGAAGTTTGGGGAAAGGATATGTTGCACACATTTTAGAAGCTGGACTATTTGCATATATTTACCAGGAGATTAATGATGATCAACAAAAGAAAAAGTAAATGTAAGCATGTGCCAAGGGTTGGTTCTCACATGTTGCCATTAATATTGGTGACACTGTCAATGCTAGGAGCCAGAACAATGTAAATGTGTATGATTAAATTATTTTTGACAT
>AA60
GTTTTTTGATCTGTCAATAGGAGATGGGCCGAAGCAACATTTAATTTTTGATATGATGCATCTCTTTCATTCTCTAACCATGAGTACACCTTGCTCGGTGACACTACGTGAACCCTTAACAGTTGATTTTTTTAGGAATTTATAGTTTTTAGACACAGCATGATTAATTTTTTTAGCATGCAAAGGAGCTTGCTGAAAAGAGAAAAAGAGCAGAAGCAATGTTTCAGATGGGTCAGCGCGCCTATGGAAAGGGAATGTACAATAAGGCAGTGGAGCTCTTTGAAGGTGCACTTTCAAATGTTCCTAGAGTATCACTTGTAGGCGGTGAGGTGAGTCTATTTTCTCATTGTTCAAAACCCCTAATAACATTTTATTGAAGACACCTGTGATGGCTGTCAACTAGGACCTTATCCTATTAGCAAGCTTGTTATTTCAAATTCCCAATGGGAACTCCAAATTTTTGAGTTCCGAAATTAACAGTATAAATTTTGTATGCTGATACA-TTCTGTACACAATAATGAAAGGTCATCTCTTCATATTATGTAAATATGCAGACATTGCTTAGTTGACGACTTCTGCAGGAAGAAAACAGTAACTCTTGAAACACCATTTGAATACAGATTCAGCTCTGGCTTGCCATGGCCTATGAGGCTCATAATCGCCACAGTGATTGTATTGCACTTTACAAAGTTTTAGAGAACACTCATCCAATCAAAGCCATTCGCCAACAAGCTGCTGGTTTGCGGTTTATACTTGAAGCACCAAAGCTAAAAATTACAAAGGAAGAGATGGTTAGTATTCCTCTAATGGATTCAAATTATCAAAGGTATAATCTTTTCATCCTCCAAACTTTTAATGGACACCCAAAAATTATATGATGCATTCAGTCCACTACAGTTTCAGAGATTTTTACTATATAAATGATGTGAAATCATCTGACATTTTGTGGTTACTTTTGCTTTTTCTG---------------------------------------------------------------------------------------------------------------------------------------------------------------------------------------------------------------------------------------------------------------------------------------------------------------------------------------------------------------------------------------------------------------------------------------------------------------------------------------------------------------------------------------------------------------------------------------------------------------------------------
>AAR4
ATCTTTTCATAAATTGGTAGGACACAGAACGAAGAAAGAATTCAGTTGTAAGGTGATGC--CTCTTTGATTTTGTAGCCATGAATGGGC----------------------TGGTTAGACAGCAAACTATCTGATTGATGCATATTTTGTACACATGGCATGACTATTTGTTATAGCGTGCAAGGGAGCAAGCTGAAAAGAGAGAGACAGCAGAGATAATGTTTCAGATGGGTCAGCGCGCTTATGGAAAGGGCATGTACAATAAGGCAGTAGACCTGCTTGAAGGTGCACTTTCAAATGTTCCAAAAGTATCCCTTGTGGGTGGTGAGGTGAGTGCATTCTTCATGTTCTTGTAAACCTTAATACCATTTTGTTAAAGGTACTTAACATGGCTTCGAAGTAAAGTCTGAAACTTTTTGTCAGCCTGTAAACTCCGACTCCTAATAGAATTATAATATTTCTGAGTTAATATATTCCTGTCAACAATTTTAGATTTTGATGTGTTTCTGTACACAGTAATAGGAATGATCAATTTGGTGTTATGCAA----GAATGTGGAAGTTGGTTGGCAACGTTCTCAGGAAGAAAACATTAGTTTAAAAAACACAATATGATTGCAGATTCAGCTCTGGCTTGCTATGGCCTATGAGGCTCATAATCGCCATGATGATTGTATTGCACTATATAAAAGCTTAGAGAAAACCCATCCAATTAGAGCTGTTAGACAAAAAGCTGCTGATTTGCGGTATATTCTTGAAGCACCAAAACTAAAAATTACAGAGGAGGAGAGGGTCAGCATTCCTTTAATTGATTCAAATTATGACAGGTATGCTTTCTTTATTTTCCAAACTTACAGTGAACTTTCACATATTGTATTATTGCTTCTTTATGATCCCATTGGAAGGAATGGGACAG--GAAAAGATCTGACATCACCTAGTGTGTCATGGTTATCTTTGTTCTCTGTTTTCAG--TTCCAAGAGATCATGGAGCCAGATGTATAGAAATAGGAGGAAAGCTGCTGTTAATAAAGGAACTCCACCCATGAGAGACTATTATCAAGATTTTCTTGTCTGGAAACGTCCGAAGTGGGAACGCAGTCCTTTATTTTGGGTAGTTGTTGCTGGGTGGCTAACTCTAGTTGGGGTGGCTCTAGTATTTCAAGATTAGTTTTTTCTGCTGATTTATGCAGATAGATGT------AATGGTTTATTTTAGATTTCCATTTTGCTTCCTTTAATTTGGATGTATTGAATTTGGGACTAATTCTAATTCAGTAATGTGTCCTGTTATTTTGCTGTCATTTACTCATGGTAGCAAGAATGAAGTGTGTGCAGGTTTGTCATTCATCTGTAAAAATTGGAAGTTTGGGGAAAGGATATGTTGCACACATTTTAGAAGCTGGACTATTTGCATATATTTACCAGGAGATTAATGATGATCAACAAAAGAAAAAGTAAATGTAAGCATGTGCCAAGGGTTGGTTCTCACATGTTGCCATTAATATTGGTGACACTGTCAATGCTAGGAGCCAGAACAATGTAAATGTGTATGATTAAATTATTTTTGACAT
>AF1
ATTGCATAACAAATCAATAGGACATATGACAGAGTAGTATTTGAGTCTTAAAGTGATGCATTACTTTGATTTTGTATCCATGAGTTGACCCTGTTGTATCAGTAAATGTAACTCTTAAATGCCAA-TCTTTCAAGGGATGCAGAATTCTGATACATGATATAACTCTTTTTTATAGCGTGCAAAGGAGCAAGCTGAGAAGAGAAAGACAGCAGAGGTAATGTTTCAGATGGGTCAACGTGCTTATGGAAAGGGTATGTACAATAAGGCAGTAGAGCTGCTCGAAGGTGCACTTTCTAATGTTACAGGAGTATCACTTGTTGGTGGTGAGGTTAGTCTGTTTTTCTGTTATTCATGAACCCTAACAGTGCTCTTCTTGTAGGAGGCACTGTTGCTTTCAGCATGATTGTTAGCGTTTTAGTCAACCTGTTATTTCTTACTCCTAATAGAAGTATGATAATTGTGAGTTATAATGGATTTCACCCGCACTTACATGGTTGATTCTATTCTTTTTGCAATAATAGACACATATTTCTGTCTACAGTTGTAGAAAGTTCGTGTGATTAGTTAGTATCATGTAAGAATGAAGAAATGGTAGTTTTTATAACACCACAGTTTTGCAGATTCAGCTCTGGCTTGCAATGGCCTATGAGGCTCATAATCGGCATGATGATTGTATTGCACTTTACAAAATCCTAGAGAAAACCCATCCAATTAAAGCTATCCGTCAAAAAGCTGCTGATTTGCGGTATATTCTTGAGGCACCAAAACTCAAAATTACCCAGGAGGAGAGGGTCAGCATTCCACTAATAGATTTAAATTATAGCAGGTACACTTTCCTTTAGTTTTTATCTTTCATTAAACAGTGAGATTTTTTATAATAGTTCCATTTTGAAACGGTTACAAGGAATGTGAGAATACAAAAGATGTGACATCATTAAGCATGTTGTTGGTATTGTTTTTCTGTGTGTTTACAGCTCAAAAAGATCGTGGAGTCAGATGTATAGAAGAAGGAGGAAAGCTACTGGTACTAAACAAACTTCACCATCAAGAGACTACTTTCAAGATTTTCTTGTTTGGAAACGTCCAAAGTGGGAACGCAGTCCTCTATTTTGGGTGGCTGTTGCTGTATGGCTTACATTAGTTGGAGTGGCTCTTGTGTTTCAAGATTAAATATTCTTGATTCTTCATGCAGGTAGAGGTATCAAGAATGGTTCATTTTAGGTTTTCATTTTTCATCTGTTAAGTTGGTTGTGTTGAGTTTGGGACCAATTCCAATTCAGTAATGTGTTCTGTTTTTTTGCTTGGATACACTCATGATAACACTGAATTTATTTGTGCAGGCTTGTCATTCGACAGTAAAAACTAAAAGTTCTTTTAAAGGACATGTTGCATATATTAAAGAAGCTTGTCCATTTTCATGTATACACAGATGGATGATGATCAACAAAATCAAAGGCAAATGCAAGGAAATATTTTGTGTTGGTAGCTTTGCCCATGATCGATTTGGTTTTAGCAACATTCTCTGCATTGGGGGTAAGAACAAAGGGACTATGTATGATTAAATTCTCATTCAATG
>AG2
ATTGCATAACAAATCAATATGACATATGACAGAGTAGTATTTGAGTCTTAAAGTGATGCATTACTTTGATTTTGTATCCATGAGTTGACCCTGTTGTATCAGTAAATGTAACTCTTAAATGCCAA-TCTTTCAAGGGATGCAGAATTCTGATACATGATATAACTCTTTTTTATAGCGTGCAAAGGAGCAAGCTGAGAAGAGAAAGACAGCAGAGGTAATGTTTCAGATGGGTCAACGTGCTTATGGAAAGGGTATGTACAATAAGGCAGTAGAGCTGCTCGAAGGTGCACTTTCTAATGTTACAGGAGTATCACTTGTTGGTGGTGAGGTTAGTCTGTTTTTCTGTTATTCATGAACCCTAACAGTGCTCTTCTTGTAGGAGGCACTGTTGCTTTCAGCATGATTGTTAGCGTTTTAGTCAACCTGTTATTTCTTACTCCTAATAGAAGTATGATAATTGTGAGTTATAATGGATTTCACCCGCACTTACATGGTTGATTCTATTCTTTTTGCAATAATAGACACATATTTCTGTCTACAGTTGTAGAAAGTTCGTGTGATTAGTTAGTATCATGTAAGAATGAAGAAATGGTAGTTTTTATAACACCACAGTTTTGCAGATTCAGCTCTGGCTTGCAATGGCCTATGAGGCTCATAATCGGCATGATGATTGTATTGCACTTTACAAAATCCTAGAGAAAACCCATCCAATTAAAGCTATCCGTCAAAAAGCTGCTGATTTGCGGTATATTCTTGAGGCACCAAAACTCAAAATTACCCAGGAGGAGAGGGTCAGCATTCCACTAATAGATTTAAATTATAGCAGGTACACTTTCCTTTAGTTTTTATCTTTCATTAAACAGTGAGATTTTTTATAATAGTTCCATTTTGAAACGGTTACAAGGAATGTGAGAATACAAAAGATGTGACATCATTAAGCATGTTGTTGGTATTGTTTTTCTGTGTGTTTACAGCTCAAAAAGATCGTGGAGTCAGATGTATAGAAGAAGGAGGAAAGCTACTGGTACTAAACAAACTTCACCATCAAGAGACTACTTTCAAGATTTTCTTGTTTGGAAACGTCCAAAGTGGGAACGCAGTCCTCTATTTTGGGTGGCTGTTGCTGTATGGCTTACATTAGTTGGAGTGGCTCTTGTGTTTCAAGATTAAATATTCTTGATTCTTCATGCAGGTAGAGGTATCAAGAATGGTTCATTTTAGGTTTTCATTTTTCATCTGTTAAGTTGGTTGTGTTGAGTTTGGGACCAATTCCAATTCAGTAATGTGTTCTGTTTTTTTGCTTGGATACACTCATGATAACACTGAATTTATTTGTGCAGGCTTGTCATTCGACAGTAAAAACTAAAAGTTCTTTTAAAGGACATGTTGCATATATTAAAGAAGCTTGTCCATTTTCATGTATACACAGATGGATGATGATCAACAAAATCAAAGGCAAATGCAAGGAAATATTTTGTGTTGGTAGCTTTGCCCATGATCGATTTGGTTTTAGCAACATTCTCTGCATTGGGGGTAAGAACAAAGGGACTATGTATGATTAAATTCTCATTCAATG
>AH26
ATCTACGCATTAAACGCATTGTTT-----------------------TTCATCGACATAGGTACCTTACATCCCCGACCAATTGACCACTATCATAACATATGACGCATCATTTGCAGCTAACAATTCTTTTCCGGGAGGTTGGTCGTTGACAAATCAGTTATCCAGTTGTAATAGCATATCGTGGAGGCAGATTTCGGCACCATCATAGCAGAGGTGATATCTTAGATGTGTCAGCAAGTGTATGGGAGGGGCATGTACAGTAAGGCAGTAGAACTGCTTGAAGGTGCACTTACAAATGTTTC------------------------------------------------------------------------------------------------------------------------------------------------------------------------------------------------------------------------------------------------------------------------------------------AAAATTATAACTCTTTG----------GTGGTGAGATTCAACTCTGGCTGGCTATGGCTTATTGTGCTCATAATCGCCACGGCGATTGTATTGCGCTTTACAAAAGTTTAGAGACAACCCATCCAATTGCCGACATTCGTAAGAAAGCTGTTAGTTTACGTTATATTCTCGAGGCACCAAAATTGAAAATTACAAAGGATGAGATGGTCACCATTCTTCTACTGAATTCAAACTATGACAGGT------------------------CGAAGAG---------------------------------------------------------------------------TTC-------------------------------------------------ATGGAGTCAGATGTACAAAAATCGGAGGAGGA------------------------------------------------------------------------------------------------------------------------------------------------------------------------------------------------------------------------------------------------------------------------------------------------------------------------------------------------------------------------------------------------------------------------------------------------------------------------------------------------------------------------------------------------------------------------------
>AME1
ATCTTTTCATAAATTGGTAGGAAACAGAACGAAGAAAGATTTCAGTTGTAAGGTGATGCATCTCTTTCATTTTGTAGCCATGAATGGGC----------------------TGGTTAGACAGCAAACTATCTGATTGATGCGTATTTTGTA-----------AATCTTTGTTATAGCGTGCAAGGGAGCAAGCTGAAAAGAGAAAGACAGCAGAGATAATGTTTCAGATGGGTCAGCGTGCTTATGGAAGGGGCATGTACAATAAGGCAGTAGATCTGCTTGAAGGTGCACTTTCAAATGTTCCAAAAGTATCCCTTGTGGGTGGTGAGGTGAGTCCATTCTTCATGTTCTTATAAACCTTAATACTATTTTGTTAAAGGCACTTAACATGGCTTCTAAG-----TTTAAAAATTTTTGTCAGCCTGTTAACTCCGATTCCTAATAGAATTATAATATTTCTGAGTTAATAAATTCCTGTTAACAATTTCAGATTTTGATGTGTTTCTGTACACAATAATAGGAACGATCAATTTAGTGTTATGCAA----GAATGTGGAAATTGGTTGGCAATGTTCTCAAGAAGAAAACAGTAGTTATTAAAACACAATATGATTGCAGATTCAGCTCTGGCTTGCTATGGCCTATGAGGCTCATAATCGCCATGAGGATTGTATTGCGCTATGTAAAAGCTTAGAGAAAATCCATCCAATTAGAGCTATTAGACAAAAAGCTGCTGATTTGCGGTATATTCTTGAAGCACCAAAACTAAAAATTACAGAGGAGGAGAGGGTCAGCATTCCTTTAATTGATTCAAATTATGACAGGTAGGCTTTCTTTATTTTCCAAACTTACAGTGGACTTTCCCATATTGTATTATTGCTTCTTTATGTTCCCATTGGAAGGAATGGGACAG--AAAAAGATCTGACATCACCTAGTGTGTCATGGTTATCTTTGTTCTCTGTTTTCAG--TTCCAAGAGATCATGGAGCCAGATGTATAGAAATAGGAGGAAAGCTGCTGTTAATAAAGGGCCTCCACCCACGAGAGACTATTTTCAAGATTTTCTTGTCTGGAAACGTCCGAAGTGGGAACGCAGTCCTTTATTTTGGGTAGTTGTTGCTGGGTGGCTAACTCTAGTTGGGGTGGCTCTAGTATTTCAAGATTAGTTTTTTCTGCCGATTCATCCAGATAGATGTGTGAAGAATGGTTTA-----GATTTCCATTTTGCTTCCTTTAATTTGGATGTATTGAATTTGGGACTAATTTTAATTCAGTAATGTGTCCTGTTATTTTGCTGTCATTTACTCATGGTAGCAAGAATGAAGTGTGTGCAGGTGTGTCATTCATCTGTAAAAATTGGAAGTTTGGGGAAAGGATATGTTGCACACATTTTAGAAGCTGGTCCAATTGCATATATTTACCAGGAGATTAATGATGATCAACAAAAGAAAAAGCAAATGTAAGCATGTGCCAAGGGTTGGTTCTCACATGTTGCCATTAATATTGGTGACACTGTCAATGCTAGGAGCCAGAACAATGTAAATATGTATGATAAAATTATTTTTGACAT
>AP25
------ATATATAATGTCCAGCAT-----------------------TATATTCAAGTCAATACGTTTGATCTAAAGTTGCTTGCGGAGAAAAATGTGAGAGGTATTAAAAGAGTTTATCAGACACCTGAACATCGAAAGCTTACAT----GGATATATATTCAATAGGGACGTACGATCTGATGATGTACATTTGT----------TAGCAGAGGTGATGTTTCAGATGGGTCAGCGAGCATATGGGAGGGGCATGTACAGTAAGGCAGTAGAACTGCTTGAAGGCGCACTTACAAATGTTTC------------------------------------------------------------------------------------------------------------------------------------------------------------------------------------------------------------------------------------------------------------------------------------------GAAATTATCACTCTTTG----------GTGGTGAGATTCAACTCTGGCTGGCTATGGCTTATGATGCTCATAATCGCCACGGTGATTGTATTGTGCTTTACAAAAGTTTAGAGACAACCCATCCAATTGCTGGCATTCGTAAGAAAGCTGCTAGTTCACGTTATATTCTCGAGGCACCAAAATTGAAAATTACAGAGGATGAGATGGTCACCATTCTTCTACTGAATTCAAACTATGACAGGT------------------------CGAAGAG---------------------------------------------------------------------------TTC-------------------------------------------------ATGGAGCC------------------------------------------------------------------------------------------------------------------------------------------------------------------------------------------------------------------------------------------------------------------------------------------------------------------------------------------------------------------------------------------------------------------------------------------------------------------------------------------------------------------------------------------------------------------------------------------------------
>APA47
ATCACATCATAAATCAATAGGACATATGACAGAGTAGTATTTGAGTCTTAAAGTGATGCATTACTTTGATTTTGTA-CCACGAATTGGCCCTGTTCTATCAGTGAATGCAACCCTTAAATACCAAATCTTTCAAAGGATGCAGAATTCTGATACATGATATAACTCTTTTTTATAGCGTGCAAAGGAGCAAGCTGAGAAGAGAAAGACAGCAGAGATAATGTTTCAGATGGGTCAACGTGCTTATGGAAAGGGTATGTACAGTAAGGCAGTACAGCTGCTCGAAGGTGCACTTTCTAATGTTCCAGGAGTATCACTTGTTGGTGGTGAGGTTAGTCCATTTTTATGTTTTTCATGCGCCCTAACAGTGCTTTTCTTGGAGGAGGCACTGTGGCTTTCATCATGATTGTTAGCATTTTAGTCAACCTGTTATTTCTCACTCCTAATAGAAGTATGATAATTCTGAGTTATAATAGATTTCACCCACACTTACAAGATTGATTCTATTCTTTTTGCGATAATAGACACATATTTCTGTCCACAGTTGTAGAAAGTTTGTGTGATAAATTAGTATCATGTAAGAATGAAGAAATGGTATTTTTTATAACACCAAAGTTTTGCAGATTCAGCTCTGGCTTGCGATGGCCTATGAGGCTCATAATCGACATGATGATTGTATTGCACTTTACAAAATCCTAGAGAAAACCCATCCAATTAAAGCTATCCGTCAAAAAGCTGCTGATTTGCGGTATATTCTCGAGGCACCAAAACTCAAAATTACTAAGGATGAGATGGTCAACATTCCACTAATTGATTTAAATTATAGCAGGTACACTTTACTTCAGTTTTTATCTTTCATTAAACACTCAAATTATTTATAATAGTTCCTTTCTGAGACAGTTACAAGAAATATGAGAATAGAAAAGATGTGACATCATTAAGCATGTTGTTGGTATTGTTTTTCTCTGTGTTTTCAGCCCAAAGAGATCGTGGAGACAGACGTATAGAAGCAGGAGGAAAGTTGCTGGTACTAAGCAACCTTCACCATCAAGAGACTATGTTCAAGATTTTCTTGTTTGGAAACGCCCAAAATGGGAACGCAGTCCTCTATTTTGGGTGGCTGTTGCTGTATGGCTCACATTAGTTGGAGTGGCTCTTGTGTTTCAAGATTAAATATTCTTGCTTCTTCATGCAGGTAGAGGTATCAAGAATGGTTCATTTTAGGTTTTCATTTTTCATCTGTTAAGTTGGTTGTGTTGAGTTTGGGACCAATTCCAATTCAGTAATGTGTTCTGTTTTTATGCTTGGATATGCTCATGATAACACTGAATTTTTTTGTGCAGGCTCGTCATTTGACATTAAAAACTAAAAGTTCTTTTAAAGGACGTGCTGCATATATAAAAGAATCTTCTCCTTTCCCATGTATACACAGATGGATGATGATCAACAAAATCAAAGGCAAATGCAAGGAAATATTTTGTGTTGGTAACTTCGCCCATGATCGAATTGGTTTTAGGAACATTCTCTGCTCTGGGGGTAAGAACAAAGGGATTGTGTATGATTAAATTCTCATTCAATG
>AS57
---------------------------------------------------------------------------------------------------------------------------------------------------------------------------------------------------------------------------------------------------------------------------------------------------------------------------------------------------------------------------------------------------------------------------------------------------------------------------------------------------------------------------------------------------------TATTATGTAAATATGCAGATATTGCTTAGTTGACGACTTCTGCAAGAAGAAAACAGTAGCTCTTGAAACACCATATGAATGCAGATTCAGCTCTGGCTTGCTATGGCCTATGAGGCTCATAATCGCCATAGCGATTGTATTGCACTTTACAAAATTTTAGAGAACACCCATCCAATTAAAGCCATTCGTCAAAAAGCTGCTGGTTTGCGGTTTATCCTTGAAGCGCCAAAATTAAAAATTACAAAGGAAGAGATGGTCACTGTTCCTCTAATGGATTCAAATAATGACAGGTATAATTTTTTCAGCCTCCAAATTTTTAATGAACACCCAAGTATAATTTGATGGTTCCTGTCTGCTATAATG--ACAGATTTTGAGTATAGAAAAGATGTGAAATCATGTGGCATGTTGTGGTTACTTTTGTTCTCTGTGTTATCAGCTATAAGGGATCATGGAGCCAGATGTACAGAAATAGGAGGAAAGCTACCATTAGTAAAGAAACTCCACGTACAAGAGACTATTTTGATGATTTTCTTGTTTGGAAACGTCCACAATGGGAGCGCAGTCCAATATTTTGGGTGGCTGTTGCTGGGTGGCTCACATTAGTTGGGGTGGCTCTTGTCTTTCAAGACTAAGCTTTTCTGCTGCTTCCTGTAGACAGAAGTATGGAGAATGATGCATTGTAAGTTTCAATTTTTCTTCTTTTGATTTGGTTGTGTTAAATTTGGGACCAGTTCTAATTCAGTAGAGCAATATATTGTTTTGCTGGAATCGAGTAATGATAGCATTAAATCATTTTTTGCAGGTTTGTCATTCATCGGTAAAACCTAGAAGATTTGAGAAAGGAAATTCTGTACATATTATCAAAGCTGGTCTTATTGCAAGTAGGCTTGAGATGGGTGATGATTCACAAGTTTGAGGCACATGTAAGGAAGCAGATATGAATGATTAAC-CACTCATGCAGTTACTATTATTGTTGACAGCCTCTACTCCAGGGGTATGCAAGATAATAGTGTTTATTATAGAATAATCTTTGACAT
>ASA51
------------------------------------------------------------TTACTTT-ATTTTATACCCATGAATTGGCCCTGTTCTATCAACAAATGTAATGCTTAAATGCCAAACCTTTCAAGGGATGCAGAATTCTTACACATGATATTACACTTTTTTATAGCGTGCAAAGGAGCAAGCTGAGAAGAGAAAGACAGCAGAGGTATTGTTTCAGATGGGTCAACGTGCTTATGGAAAGGGTATGTACAATAAGGCAGTAGAACTACTTGAAGGTGCACTTTCTTATGTTCCAGCAGTGTCACTTGTTGGTGGTGAGGTGAGTCTGTTTCTATGTTCTTTGTAAGCCCTAACAGTGTTTTTCTTATAGGAGGCACTGTGGCTTTTGGCGTGATTGTTAACATTTTAGTCAACCTGTTATTTCTTACTCCCAATAGAATTATGATAATTCTGATTTACAACAGATTTTACCTGC-CTTGCAAGATTGATTCTATTCTTCTTGTAATAATAGACACGTATTTCTGTCCACAGTTGTAGAAGGTTCGTGTGATAAATTAGTATCATGTAAGAATGAAGAAATGGTAGTTTTTATAACACCGCAGATTTGCAGATTCAGCTATGGCTTGCAATGGCCTATGAGGCTCATAATCGGCATGATGATTGTATTGCACTTTACAAAATAGTAGAGAAAACCCATCCAATTAAAGCTATTCGTCAAAAAGCTGCTGATTTGCGGTATATTCTTGAGGCACCAAAACTCAAAATTACCGAGGATGAGATGGTCAGCATTCCTCTAATTGATTTAAATTATAGCAGGTACACTTTCATTTAGTTTTTATCTTTCAATAAACTCTAAGATTTTTTATAATGGTTCCTTTCTGAGACTGTTACAAGGAATGTGAGAGTGGAAAAGATGTGA-----------------------------------------------------------------------------------------------------------------------------------------------------------------------------------------------------------------------------------------------------------------------------------------------------------------------------------------------------------------------------------------------------------------------------------------------------------------------------------------------------------------------------------------------------------------------------------------------------------------------------------------------------------------------
>CB35
----------------------------------------------------------------------------------------------------------------------------------------------------------------------------------------------------------------------------------------------------------------------------------------------------------------------------------------------------------------------------------------------------------------------------------------------------------------------------------------------------------------------------------------------------------------------------------------------------------------------------------------------------------------------------------------ATGGTGATTGTATTGCCCTTTACAAAAGTTTAGAGAAAACCCATCCGATTGCTAGCATTCGTAAGAAAGCTGCTGGTTTGCGTTATATTCTTGAGGCACCAAGGTTGAAAATTACAGAGGATGAGATGGTCAGCATTCCTCTACTGAGTTCTAACTATGACAGGTAAGCTTACTATGTCTTTCAAACTTCTAATGAATCTTGAAATGTCTTTTAAAATACTTCCTTTCAAACTCCACTGAGGAACAGAACAGTTGAGATTATATGACATCATTCAGCATGTTCTGATTATGTTTATTCTCTTTCTGTTTTTGTCGAAGAGTTCATGGAGCCAGATGTACAGAAATAGGAGGAAAACTGCCGTCAACAAGGAAATCCCACCTACAAG-----------------------------------------------------------------------------------------------------------------------------------------------------------------------------------------------------------------------------------------------------------------------------------------------------------------------------------------------------------------------------------------------------------------------------------------------------------------------------------------------------------------------------------------------
>CD18
---TTGAAAACAATTGCATGCAAA-----------------------TTATCTGGTTGAATTTGTGTTAATTGGGA-------------TATTATCCTGGGGGATATAGAACTTCCATCTAGGACTCTATTTATAGTAAG-----------TTGATTGAGCTAGTTGCTATGTTAGCATGCAAAGGAGCTTGCTGAAAAGAGAAAAACAACAGAAGTAATGTTTCAGATGGGTCAGCATGTTTATGGAAAGGGAATGTACAATAAGGCAGTAG-----------------------------------------------------------------------------------------------------------------------------------------------------------------------------------------------------------------------------------------------------------------ATCTTCT-------------------------------------------------TGAAGATCCACTTTCAAATGTTTGTAAGTGGTGAGATTCAACCCTGGCTTGCTATGGCCTATGAGGATCATAATCACCATAGTGATTGTATTGCACTCTACAAATTTTTAGAGAACACCCATCCAATCAAAGCCATTTGTCAAAAGGTTGTTGGTTTGCATTTTATCCTTGAAGCACCAAAACTAATAATTACAGAGGAACAAATGGTCATCATTCCTCTAATGGGTTC------------------------------------------------------------------------------------------------------------------------------------------------------------------------------------------------------------------------------------------------------------------------------------------------------------------------------------------------------------------------------------------------------------------------------------------------------------------------------------------------------------------------------------------------------------------------------------------------------------------------------------------------------------------------------------------------------------------------------------------------------------------------------------------
>CDE34
-------------------------------------------------------------------------------------------------------------------------------------------------------------------------------------------------------------------------------------------------------------------------------------------------------------------------------------------------------------------------------------------------------------------------------------------------------------------------------------------------------------------------------------------------------------------------------------------------------------------------------------------------------------CTATGGCGTATGATGCTCATAATCGCCATGGTGATTGTATTGCCCTTTACAAAAGTTTAGAGAAAATCCATCCGATTGCTAGCATTCGTAAGAAAGCTGCTGGTTTGCGTTATATTCTTGAGGCACCAAGGTTGAAAATTACAGAGGATGAGATGGTCAGCATTCCTCTACTGAGTTCAAACTATGACAGGTAAGCTTACTATGTCTTTCAAATTTCTAATGAATCTTGAAATGTCTTTTAAAATACTTCCTTTCAAACTCCACTGAGGAACAGAACAGTTGAGAATATATGACATCATTCAGCATGTTCTGATTATGTTTATTCTCTTTCTGTTTTTGTCGAAGAGTTCATGGAGCCAGATGTACAGAAATAGGAGGAAAACTGCCGTCAACAAAGAAATCCCACCTACAAGAGACTATTTTTCAGACTTTCTTGTTTGGAAACCTCCACGATGGGAACGCAGCCCTTATTTTTGGGTTGGTGTTGCTATGTGGCTTACATTAGTTGGGGTGGCTTTAGTGTTTCAAGACTAAACTCTCTTGCTGGTTCATAAGGG----TGTATTCAGGATCGTTTG--TGAAGTTTCCATTCTTGTTTGGTTAAGTTGGCCATATATATTTAATGTTCAATTGTATTCGATATAATTAAATTATA--TTCGTTGCAATTGGCACATTGCAGTATT------------------------------------------------------------------------------------------------------------------------------------------------------------------------------------------------------------------------------------------------------------
>CF38
--ATTTTGATCAGTTGATGGAAGATAGGCCGAAGAGGGATTGGAATCTTAAGATGATGCATTTTTTTCA-TTTCAAGTTGTGAATTTTCTCTGCTCTGTGACACTAAGGTAATCGTTAACAGCAGACTCTTTGAGGGATGCATATTTTGTTGACACAGCATAATTCTTTTTTGTAGCGTGCAAAGGAGCTAGCTGAAAAGAGAAAGACAGCAGAGGTAATGTTTCAGATGGGTCAGCGTGCCTATGGAAAGGGAATGTACAATAAGGCAGTAGAGCTGCTTGAAGGCGCACTTTCAAATGTTCCAAAAGTATCACTTGTTGGTGGTGAGGTGAATCTATTTTCTCATTGTTCATAAACCCTAATAGCATTTTTTTGAAGGCACTCTTCATGGCTCTCAACTAGGCTTTTAATCTATTTGCGAGCTTGTTATTTCAAACCCCCAATAGGAAGTCCAAAATTTTGAGTTGTAGAATTCTTGTCGACAATTTTCTATGCTGATAGATTTCTGAACACAGTAATGGAGGGTGATCACTGCGTATTATGTAAAAATGCAGATATCGCTTAGTTGACCAATTCTGCAAGAAGAAAACAGTAGCTCTTTAAACACCATATGAATGCAGATTCAGCTTTGGCTTGCTATGGCCTATGAGGCTCATAATCGCCATGGTGATTGTATTGCACTTTACAAAATTTTAGAGAAAACCCATCCAATTAAAGCCATCCGTCAAAAAGCTGCTGGATTGCGGTTTATTCTTGAGGCACCAAAACTGAAAATTACACAGGATGAGATGGTCACTATTCCTTTAATGGATTCAAATTATGACAGGTATAATTTCTTTATCCTCCAAACTTTTGATGAACATCCAAGTATTATTTGATGGTTGCTTTCTGATCTCGTGAAAGGGAATTCAAGTGTAGATAAGACATGACATCAGCTAGTATGCTGTGGTTGTTTTTGTTCTCTGTGTTGTCAGTTCAAAGGGATTATGGAGCCAGATGTACAGAAATAGAAGGAAATCTACTGTTAGGAAAGAAACTCCGCCTACAAGAGACTATTTTGAAGATTTTCTTGTTTGGAAACGTCCACAATGGGAGCGCAGTCCAATATTTTGGGTAGCTGTTGCTGGGTGGCTCACATTAGTTGGAGTGGCTCTAGTATTTCAAGACTAAGTTTTC-GTCTGCTTCTTGTAGACAGAAGTATGGAGAATGGTTCACTGTAAGTTTCCATATCTTTTCTGTTGTTTTGGTTGTATTAAATTTGGGACCAATTCTAATTCAACAAGC-TGTTATGTTGTTTGATGGAATCGACTCATTGTAGCATTGAATCATTTTGTGCAGGATTGTCATTCATCTGTAAAATCTGGAAGGTTTGAGGAAGGAAATGCTGCACATATTATGGAAGCTGGTCTTATCGCATATATACTTGAGATGGATGATTATTAACAAAATTATGGCACATGTAAGGAAGCATAGATAGACGATGATTTCACTCATGTTGTTACTAGTATTATTGACAGCCTCCACAGTAGGGGTGAGAAAAGCAACAGTGTTTATTATTAAATTGTCTTTGACAT
>CH19
-------------------------------------------------------------------------------------------TTATCCTGGGGGATTTAGAACTTCCATCTAGGACTCTATTTATAGTAAG-----------TTGATTGAGCTAGTTGCTATGTTAGCATGCAAAGGAGCTTGCTGAAAAGAGAAAAACAACAGAAGTAATGTTTCAGATGGGTCAGCATGTTTATGGAAAGGGAATGTACAATAAGGCAGTAG-----------------------------------------------------------------------------------------------------------------------------------------------------------------------------------------------------------------------------------------------------------------ATCTTCT-------------------------------------------------TGAAGATCCGCTTTCAAATGTTCCTAAGTGGTGAGATTCAACCCTGGCTTGCTATGGCCTATGAGGATCATAATTACCATAGTGATTGTATTGCTCTTTACAAATTTTTAGAGAACACCCATCCAATCAAAGTCATTTGTCAAAAGGTTGTTGGTTTGCATTTTATCCTTGAAGCACCAAAACTAATAATTACAGAGGAACAGATGGTCATCATTCCTCTAATGGGTTCAAATTATGACAGGTGTAAGGGTCAGAGCCAACAGGGCTCTTACAGTGGTATCAAAGTAGTTT-----------------------------------------------------------------------------------------------------------------------------------------------------------------------------------------------------------------------------------------------------------------------------------TGCCATCCTGCAGGATTGGGCTTGTTC--------------ATGCAACCATT-------------------------------------------------------------------------------------------------------------------------------------------------------------------------------------------------------------------------------------------------------------------------------------------------------------------------------------------------------------------------------------
>CHA37
ATATTTTGATCAGTTGATGGAAGATAGGCCGAAGAGGGATTGGAATCTTAAGATGATGCATTTTTTTCA-TTTGCAGTTGTGAATTTTCTCTGCTCTGTGACACTAAGGTAATCGTTAACAGCAGACTCTTTGAGGGATGCATATTTTGTTGACACAGCATAATTCTTTTTTGTAGCGTGCAAAGGAGCTAGCTGAAAAGAGAAAGACAGCAGAGGTAATGTTTCAGATGGGTCAGCGTGCCTATGGAAAGGGAATGTACAATAAGGCAGTAGAGCTGCTTGAAGGCGCACTTTCAAATGTTCCAAAAGTATCACTTGTTGGTGGTGAGGTGAATCTATTTTCTCATTGTTCATAAACCCTAATAGCATTTTTTTGAAGGCACTCTTCATGGCTCTCAACTAGGCTTTTAATCTATTTGCGAGCTTGTTATTTCAAACCCCCAATAGGAAGTCCAAAATTTTGAGTTGTAGAATTCTTGTCGACAATTTTCTATGCTGATAGATTTCTGAACACAGTAATGGAGGGTGATCACTGCGTATTATGTAAAAATGCAGATATCGCTTAGTTGACCAATTCTGCAAGAAGAAAACAGTAGCTCTTTAAACACCATATGAATGCAGATTCAGCTTTGGCTTGCTATGGCCTATGAGGCTCATAATCGCCATGGTGATTGTATTGCACTTTACAAAATTTTAGAGAAAACCCATCCAATTAAAGCCATCCGTCAAAAAGCTGCTGGATTGCGGTTTATTCTTGAGGCACCAAAACTGAAAATTACACAGGATGAGATGGTCACTATTCCTTTAATGGATTCAAATTATGACAGGTATAATTTCTTTATCCTCCAAACTTTTGATGAACATCCAAGTATTATTTGATGGTTGCTTTCTGATCTCGTGAAAGGGAATTCAAGTGTAGATAAGACATGACATCAGCTAGTATGCTGTGGTTGTTTTTGTTCTCTGTGTTGTCAGTTCAAAGGGATTATGGAGCCAGATGTACAGAAATAGAAGGAAATCTACTGTTAGGAAAGAAACTCCGCCTACAAGAGACTATTTTGAAGATTTTCTTGTTTGGAAACGTCCACAATGGGAGCGCAGTCCAATATTTTGGGTAGCTGTTGCTGGGTGGCTCACATTAGTTGGAGTGGCTCTAGTATTTCAAGACTAAGTTTTC-GTCTGCTTCTTGTAGACAGAAGTATGGAGAATGGTTCACTGTAAGTTTCCATATCTTTTCTGTTGTTTTGGTTGTATTAAATTTGGGACCAATTCTAATTCAACAAGC-TGTTATGTTGTTTGATGGAATCGACTCATTGTAGCATTGAATCATTTTGTGCAGGATTGTCATTCATCTGTAAAATCTGGAAGGTTTGAGGAAGAAAATGCTGCACATATTATGGAAGCTGGTCTTATCGCATATATACTTGAGATGGATGATTATTAACAAAATTATGGCACATGTAAGGAAGCATAGATAGACGATGATTTCACTCATGTTGTTACTAGTATTATTGACAGCCTCCACAGTAGGGGCGAGAAAAGCAACAGTGTTTATTATTAAATTGTCTTTGACAT
>CJ24
GTGTTTTGATAAGTTGATAGGAGATGGGCTGAAAAAGAATTGGATTCTTAATACGATGCATCTCTTTCATTTTGTAACCATGAGCTGACCCTGCTCTGTGACACTAAGTTAACCTTTAACAGTTGACTTTTTGAGGAATGCATATTTTATACACATCGCATTATTCATTGTTATAGCGTGCAAAGGAGCTTGCTGAAAAGAGAAAAAAAGCAGAAGTAATGTTTCAGATGGGTCAGCGTGCCTATGGAAAGGGAAAGTACAATAAGGCAGTAGAGCTGCTTGAAGGTGCACTTTCAAATGTTCCAGAAGTATCACTTGTAGGTGGTGAGGTCAGTCTATTTTCTTATTGTTCATAAACCCTAATAACATTTTATTGAAGGCCCTTGTGATGGCTCTCGACTAGGACTATATCCTATTAGCAAGCTTGCCATTTCAAACTCCCAGTGGGAAGTCCAAAATTTTGAGTTATAAAATTATTGTTGACAATTTTGCATGCTGATACATTTCTGTACATAATAATGAAAGGTGATCTCTTTGTATTATGTAAATATGCAGATATTGCTTAGTTGACGACTTCTGCAAGAAGAAAACAGTAGCTCTTGAAACACCATATGAATGCAGATTCAGCTCTGGCTTGCTATGGCCTATGAGGCTCATAATCGCCATAGTGATTGTATTGCACTTTACAAATTTTTAGAGAACACCCATCCAATTAAAGCCATTCGTCAAAAAGCTGCTGGTTTGCGGTTTATCCTTGAAGCACCAAAATTAAAAATTACAGAGGAAGAGATGGTCAGCATTCCCCTAATGCAGTCAAATTATGACAGGTATAATTTTCTCACCCTCCAATTTTTTAATGAACACCAAAGTATTATTTGATGGTTCCTGTCTGCTACAGTCTCAGAAATTTTGACTATAGAAAAGGTGTGAAATCATGTGGCATGTTGTGGTTACTTTTGTTCTCTGTGTTATCAGCTCTAAGGGATCATGGAGCCAGACGTACAGAAATAGGAGGACAGCTACCATTAGTAAAGAAACTCCACGTACAAAAGACTATTTTGTAGATTTTCTTGTTTGGAAAAGTCCACAATGGGAGCGCAATCCAATATTTTGGGTGGCCGTTGCTGGGTGGCTCACATTAGTTGGGGTGGCTCTTGTTTTTCAAGACTAAGCATTTCTGCTGCTTCCTGTGGACAGAAGTATGGAAAATGATTCATTGTAAGTTTCAGTTTTTCTTCGTTTGATTCGATTGTTTTAAAAATGGGACCAATTCTAATTCAAAAGCGCAATATATTGTTCTGCTGGAATTGACTGATGATAGCATTGAATTATTATTCGCGGGTTTCTTATTCATCAGTAAAACCTAGAAAATTTGACAAAGGAAATTCTGTACATATTATCAAAGCCAGGCTTATTGTAAGTAGACTTGAGATGGATGATGACT--CGAGTTTTAGGCACATGTAAGGAAGCGGATGTGAATGATTAACTCAGTCA--CTTTTACTATTATTATCGACAGCTTCTACTCCAGGGGTATGCAAGATAATAGTGTTTATTATTGAATCATCTTTGACAT
>CK7
ATGTTTTGATCAGTTGATAGG-GATGGGCCGAAGAAGGATTGGATTCTTAAGATGATGCATCTCTTTCATTTTGTTGCCATGAGTTGACCCTGCTCTGTCACACTAAGGTAACCTTTAACAGTGGGCTCTTTGAGGGATGCATATTTTATACACATAGCATGATTCATTGTTGTAGCGTGCAAAGGAGCTTGCTGAAAAGAGAAAGACAGCAGAAGTAATGTTTCAGATGGGTCAGCGTGCCTATGGAAAGGGAATGTACAATAAGGCAGTAGAGCTGCTTGAAGGTGCACTTTCAAATGTTCCAAAAGTATCACTTGTAGGTGGCGAGGTGAGTCTATTTTCTCATTGTTCATAAACCCTAATAACATTTTATTGAAGGCACTTGTGATGGCTCTCAACTAGGACTTTATACTATTAGTGAGTTTGTCATTTCAAACTCCCAGAAGGAAGTCCAAAATTCTAAGTTATAAAATTCTTGTTGACAATTTTGTATGCTGATACATTTCTGTACATAATAATGAAAGGTGATCTCTTCATATTCTCTAAACATGCAGATATTGCTTAGTTGACGACTTCTGCAAGAAGAAAACAGTAGCTCTTGAAACACCATATGAATGCAGATTCAGCTCTGGCTTGCTATGGCCTATGAGGCTCATAATCGCCATAGTGATTGTATTGCACTTTACAAAATTTTAGAGAAAACGCATCCAATTAAAGCCATTCGTCAAAAAGCTGCTGGTTTGCGGTTTATCCTTGAGGCGCCAAAATTAAAAATTACAGAGGAAGAGATGGTCACCATTCCTCTAATGGATTCAAATTATGACAGGTATAATTTTTCTACCCTCCAAACTTTTAATGAACAACCAAGTATTATTTGATGGTTCCTGTCTGCTACAGTGACAAGGATTTTGAGTGTAGAAAAGATATGACATCATCTGGCATGTTGTGGTTACTTTTGTTCTCTGTGTTATCAGCTATAAGGGATCATGGAGCCAGATGTACAGAAATAGGAGGAAAGCTACCATTAGTAAAGAAACTCCACGTACAAAAGATTATTTTGAAGATTTTCTTGTTTGGAAACGTCCACAATGGGAGCGCAGTCCAATATTCTGGGTGGCTGTTGCTGGGTGGCTTACTTTAGTTGGGGTGGCTCTTGTATTTCAAGAGTAAGCTTTTCTGCTGCTTCATGTA-ACAGAAGTATGGCGAATGATTCATTGTAAGTTTCAAATTTTCTTCTTTTGATTTGGTTGTATTAAAGTTGGGACCAATTCTAATTCAGTAGAGCACTATATTGTTTTGCTGGAATCAACTGACGATAGCATTGAATCATTTTTCGCAGGTTTGTCATTTATCAGTAAAACCTAGAAGATTTGAGAAAGGAAATTCTGCACATATTATCAAAGCTGGTCTTATTGCAGGTAGACTTGAGATGGATGATGATTCACAAGTTTGAGGCACATGTAAGGATGCATATATGAATGATGGTTACATCCATGCTGTTACTATTATTATTGACAGCCTCCACTCCAGGGGTGTGGAAGATAATAGTGTTTATGATTGAATTATCTTTGACAT
>CL6
----------------------------------------------------------------------------------------------------------------------------------------------------------------------------------------------------------------------------------------------------------------------------------------------------------------------------------------------------------------------------------------------------------------------------------------------------TGGATCGAT---------------------------ATTCTTCTTGACAATTTTGTATGCTGATACATTTCTGTACACAATAATGAAAGGTGATCTCTTCATATTCTCTAAACATGCAGATATTGCTTAGTTGACGACTTCTGCAAGAAGAAAACAGTAGCTCTTGAAACACCATATGAATGCAGATTCAGCTCTGGCTTGCTATGGCCTATGAGGCTCATAATCGCCATAGTGATTGTATTGCACTTTACAAAATTTTAGAGAAAACGCATCCAATTAAAGCCATTCGTCAAAAAGCTGCTGGTTTGCGGTTTATCCTTGAGGCGCCAAAATTAAAAATTACAGAGGAAGAGATGGTCACCATTCCTCTAATGGATTCAAATTATGACAGGTATAATTTTTTTACCCTCCAAACTTTTAATGAACAACCAAGTATTATTTGATGATTCCTGTCTGCTACAGTGACAAGGATTTTGAGTGTAGAAAAGAGATGACATCATCTGGCATGTTTTGGTTACTTTTGTTCTCTGTGTTATCAGCTATAAGGGATCATGGAGCCAGATGTACAGAAATAGGAGGAAAGCTCCCATTAGTAAAGAAACTCCACGTACAAAAGACTATTTTGAAGATTTTCTTGTTTGGAAACGTCCACAATGGGAGCGCAGTCCAATATTCTGGGTGGCTGTTGCTGGGTGGCTTACTTTAGTTGGGGTGGCTCTTGTATTTCAGGAGTAAGCTTTTCTGCTGCTTCATGTA-ACAGAAGTATGGAGAATGATTGATTGTAAGTTTCAATTTTTCTTCTTTTGATTTGGTTGTATTAAAATTGGGACCAATTCTAATTCAGTAGAGCACTATATTGTTTTGCTGGAATCAACTGACGATAGCATTGAATCATTTTTCGCAGGTTTGTCATTTATCAGTAAAACCTAGAAGATTTGAGAAAGGAAATTCTGCACATATTATCAAAGCTGGTCTTATTGCAGGTAGACTTGAGATGGATGATGATTCACAAGTTTGAGGCACATGTAAGGATGCATATATGAATGATGGTTACATCCATGCTGTTACTATTATTATTGACAGCCTCCACTCCAGGGGTGTGGAAGATAATAGTGTTTATGATTGAATTATCTTTGACAT
>CM9
GTTTTTTGATCTGTCAATAGGAGATGAGCCGAAGAAACATTTAATTTTTGATATGATGCATCTCTTTCATTCTGTAACCAGGAGTTCACCTTGCTCTATGACACTACGTGAACCCTTAATAGTTGATTTTTTGAGGAATGCATAGTTTTTAGACACAGCATGATTAATTGTTTTAGCGTGCAAAGGAGCTTGCTGAAAAGAGAAAAACTGCAGAAGCAATGTTTCAGATGGGTCAGCGTGCCTATGGAAAGGGAATGTACAGTAAGGCAGTAGAGCTCTTTGAAGGTGCACTTTCAAATGTTCCTAGAGTATCACTTGTAGGTGGTGAGGTGAGTCTATTTTCTCATTGTTCAAAGCCCCTAGTAACATTTTATTGAAGACACCTGTGATGGCTGTCAATTAGGACCTTATCCTATTAGCAAGCATGTTATTTCAAATTCCCAATGGGAATTCCAAATTTTTGAATTATGAATTTAATAGTATACATTTTGTATGCTGATACATTTCTGTACACGATAATGAAAGGTCATCTCTTCATATTATGTAAATATGCAGACATTGCTTAGTTGACGACTTCTGCAGGAAGAAAACAGTAACTCTTGAAACACCATTTGAATACAGATTCAGCTCTGGCTTGCCATGGCCTACGAGGCTCATAATCGCCACAGTGATTGTATTGCACTTTACAAAGTTTTAGAGAACACTCATCCAATCAAAGCCATTCGCCAACAAGCTGCTGGTTTGCGGTTTATACTTGAAGCACCAAAACTAAAAATTACACAGGAAGAGATGGTCAGTATTCCTCTAATGGATTCAAATTATCAAAGGTATGATCTTTTCATCCTCCAAACTTTTAATGGACACGCAAAAATTATATGATGCATTCAGTCCACTACAGTTTCAGAGATTTTTACCATAGAAAAGATGTGAAACCATCTGACATTTTGTGGTTACTTTTGTTTTTTCTGTTATCAGCTATAAGGGATCATGGAACCGGATGTACAGAAAAAGGAGGAAAGCTACCACTGGTCGAAT---TCCTAATGCTAAAAACTATTTTGAAGACTTCCTTGCGTGGAAACGTCCACAATGGGAGCGCAGTCCAATATTTTGGGTAGCTGTTGCTGGGTGGCTTACATTAGTTGGGGTGGCTCTTGTCTTTCAAGATTAGGCTTTTTGGCTGCTTCTTGTAGACAGAACTGTGGAGAATGATTCATTGTAAGATTCAATATTTCTTCTTTTGATTTGCTTGTTTAAAAATTGTGACCAATTCTATTCCTGTACAGCAATTTATTGCTTTTCTAAAATTGGCCGATGATAGCACTGAAGCAATTTTGGCAGGTTTCTCATTCATTATTAAAACCTAGAAGAATTGACAAAGGAATTGCTGTACATATTATCAAGGCTATTCTTATTGCAAGTAAACTCAAGATGGATGAGGATACCCAAGTTTCAGGTACATGTAAGGAGGCAGATATGAATGATTAACTCTGCGATGCTGTTACTATCATTATTGATGTCTTCTTCTCCAGGGGTGTAGAAGATAATAGTGTTTTGTATTGTATGATCTTTGATGT
>CO8
-------GATCTGTCAATAGGAGGTGGGCCGAAGAAACATTTAATCTTTGATATGATGCATCTCTTTCATTCTGTAACCATGAGTTCACCTTGCTCAGTGACACTACGTGAACCCTTAATGGTTGATTTTTTGAGGAATGCATAGTTTTTAGACACGGCATGATTAATTGTTTTAGCGTGCAAAGGAGCTTGCTGAAAAGAGAAAAACAGCAGAAGCAATGTTTCAGATGGGTCAGCGCGCCTATGGAAAGGGAATGTACAATAAGGCAGTAGAGCTCTTTGAAGGTGCACTTTCAAATGTTCCTAGAGTATCACTTGTAGGCGGTGAGGTGAGTCTATTTTCTCATTGTTCAAAATTCCTAATAACATTTTATTGAAGACACCTGTGATGGCTGTCCACTAGGACCCTATCCTATTAGCAAGTTTATTATTTCAAATTCCCAATGGAAATTCCAAATTTTTGAGTTATGAAATTAACAGTATAAATTTCGTATGCTGATACATTTCTGTACACAATAATGAAAGGTCATCTCTTCATATTATGTAAATATGCAGACATTGCTTAGTTGACGACTTCTGCATGAAGAAAACAGTAACTCTTGAAACACCATTTGAATACAGATTCAGCTCTGGCTTGCCATGGCCTATGAGGCTCATAATCGCCACAGTGATTGTATTGCACTTTACAAAGTTTTAGAGAACACTCATCCAATCAAAGCCATTCGCCAACAAGCTGCTGGTTTGCGGTTTATACTTGAAGCACCAAAACTAAAAATTACAGAGGAAGAGATGGTCAGTATTCCTCTAATGGATTCAAATTATCAAAGGTATAATCTTTTCATCCTCCAAACTTTTAATGGACACCCAAAAATTATATGATGCATTCAGTCCACTGCAGTTTCAAAGATTTTTGCCATAGAAAAGATGTGAAGTCATCTGACATTTTGTGGTTACTT-TGTTTTTTCTGTTATCAGCTATAAGGGATCATGGAACCGGATGTACAGAAAAAGGAGGAAAGCTACCACTGGTCGAAT---TCCTCAAGCTAAAGACTATTTTGAAGACTTTCTTGCGTGGAAACGTCCACGATGGGAGCGGAGTCCAATATTTTGGGTAGCTGTTGCTGGGTGGCTTACATTAGTTGGGGTGGCTCTTGTCTTCCAAGATTAGGCTTTTTGGCTGCTTCTTGTAGACAGAACTGTGGAGAATGATTCATTGTAAGATTCAGTATTTCTTCTTTTGATTTTCTTGTTTAAAAAATGTGACCAATTCTATTCCTGTACAGCAATTTATTGCTTTTCTAGAATTGGCTGATGATAGCACTGAAGCAATTTTGGCAGGTTTCTCATTCATTATTAAAACCTAGAAGAATTGACAAAGGAATTGCTTTACATATTATCAAGGCTATTCTTATTGCAAGTAAACTCAAGATGGATGAGGATACCCAAGTTTCAGGTACATGTAAGAAGGCAGATATGAATGATTAACTCTTCAATGCTGTTACTATCATTATTGATGCCTTCTGCTCCAGGGGTGTGAAGAAGAATAGTGTTTTTTATTGTATAATCTTTGATGT
>CP16
GTGTTTTGATCAGTTGATAGGAGATGGGCCGAAGAAGGATTTTATTCTTAAGACGATGCATCTTTTTTGTTTTGTAACCATGAGTTGACCCTACGTTG---ACACTAGTTAACATTTAACAGTTGACTTTTTGAGAAATGCATATTTTTTAGACACAGCATGATTCATTGTTATAGCGTGCGAAGGAGCTTGCTGAAAAGAGAAAAACAGCAGAAGTAATGTTTCAGATGGGTCAACGTGCCTATGGAAAGGGAATGTACAATAAGGCAGTAGAGTTGCTTGAAGGTGCACTTTCAAATGTTCCTAAAGTATCACTTGTAGGTGGTGAGGTGAGTCTATTTTCTCATTGTTCATAAACCCTAATAACATTTTATTGAAAGCACTTGTGATGGCTCTCAACAAGGACCATATCCTATTAGCAAGCTTGTCATTTCAAACTCCCAGTGGGAAGTCCAATATTTTGAGTTATAAATTTACAGGATACAATTTTGTATGCTGACACATGTCTGTACACAATAATGAAAGGTGATCTCTTCGTATTATGTAAATATGCAGATATTGCTTAGTTGACGACTTCTGCAAGAAGAAAACAGTAGCTCTTGAAACACCATATGAATGCAGATTCAGCTCTGGCTTGCTATGGCCTATGAGGCTCATAATCGCCATAGTGATTGTATTGCACTTTACAAATTTTTAGAGATCACCCATCCAATTAAAGCCATTCGTCAAAAAGCTGCTGGTTTGCGGTTTATCCTTGAAGCGCCAAAACTAAAAATTACAGAAGAAGAGATGGTCAGCATTCCTCTAATGGATTCAAATTATGACAGGTATAATCTTTCCACTCTCCAAATTTTTAATGAACACCCAAGTATTGTTTGATGTATCCTGTCTTCTACAGTTATAGAGATTTTGACTACAGAAAAGATGTGAAATCATGTGACATATTG---GTTACTTTGTCCTCTGTGTTATCAGCGCTAAGGGATCATGGAGACAGATGTCCAGAAATAGGAGGAAAGCTACCATTGGTCAAGAAACTCCACGTACTAAAGACTATTTTGAAGATTTTCTTGTTTGGAAACGTCCACAGTGGGAGCGCAGTCCAATATTTTGGGTAGCTGTTGCTGGGTGGCTCACATTAGTCGGGGTGGCTCTTGTCTTCCAAGACTAAGCTTTTCTGCTGCTTCCTGTAGACAGAAGTATGGAGAATGATTCATTGTAAGTTTCAATTTTTCTTTTTTCGATTTGGTCTTTTTAAAATTGGGACCAATTCTAATTCAGTAGAGCAATTTATTGCTTTGCTGGAATTGACTGATGATAGCATTGAATCATTTTTTGTAGGTATCTCATTTATCAGTAAAACCTAGAAGATTTGACAAAGGAAACTCTTTACATATCATCAAAGCTGGTCTTATTGCAAGTAAACTCGAGATGGAGGATGATTCACAAGTTTCAGGCACATGTAAGGAAGCAGATATGAATGATTAACTTACCAATGCTGTTACTATCGTTATTGATCGCCTCTACTTCAGGGGTATGTAAGATAATTGTGTTTATTATTGAATCATCTTTGACAT
>CP161
GTGTTTTGATCAGTTGATAGGAGATGGGCCGAAGAAGGATTTTATTCTTAAGACGATGCATCTTTTTTGTTTTGTAACCATGAGTTGACCCTACGTTG---ACACTAGTTAACATTTAACAGTTGACTTTTTGAGAAATGCATATTTTTTAGACACAGCATGATTCATTGTTATAGCGTGCGAAGGAGCTTGCTGAAAAGAGAAAAACAGCAGAAGTAATGTTTCAGATGGGTCAACGTGCCTATGGAAAGGGAATGTACAATAAGGCAGTAGAGTTGCTTGAAGGTGCACTTTCAAATGTTCCTAAAGTATCACTTGTAGGTGGTGAGGTGAGTCTATTTTCTCATTGTTCATAAACCCTAATAACATTTTATTGAAAGCACTTGTGATGGCTCTCAACAAGGACCATATCCTATTAGCAAGCTTGTCATTTCAAACTCCCAGTGGGAAGTCCAATATTTTGAGTTATAAATTTACAGGATACAATTTTGTATGCTGACACATGTCTGTACACAATAATGAAAGGTGATCTCTTCGTATTATGTAAATATGCAGATATTGCTTAGTTGACGACTTCTGCAAGAAGAAAACAGTAGCTCTTGAAACACCATATGAATGCAGATTCAGCTCTGGCTTGCTATGGCCTATGAGGCTCATAATCGCCATAGTGATTGTATTGCACTTTACAAATTTTTAGAGATCACCCATCCAATTAAAGCCATTCGTCAAAAAGCTGCTGGTTTGCGGTTTATCCTTGAAGCGCCAAAACTAAAAATTACAGAAGAAGAGATGGTCAGCATTCCTCTAATGGATTCAAATTATGACAGGTATAATCTTTCCACTCTCCAAATTTTTAATGAACACCCAAGTATTGTTTGATGTATCCTGTCTTCTACAGTTATAGAGATTTTGACTACAGAAAAGATGTGAAATCATGTGACATATTG---GTTACTTTGTCCTCTGTGTTATCAGCGCTAAGGGATCATGGAGACAGATGTCCAGAAATAGGAGGAAAGCTACCATTGGTCAAGAAACTCCACGTACTAAAGACTATTTTGAAGATTTTCTTGTTTGGAAACGTCCACAGTGGGAGCGCAGTCCAATATTTTGGGTAGCTGTTGCTGGGTGGCTCACATTAGTCGGGGTGGCTCTTGTCTTCCAAGACTAAGCTTTTCTGCTGCTTCCTGTAGACAGAAGTATGGAGAATGATTCATTGTAAGTTTCAATTTTTCTTTTTTCGATTTGGTCTTTTTAAAATTGGGACCAATTCTAATTCAGTAGAGCAATTTATTGCTTTGCTGGAATTGACTGATGATAGCATTGAATCATTTTTTGTAGGTATCTCATTTATCAGTAAAACCTAGAAGATTTGACAAAGGAAACTCTTTACATATCATCAAAGCTGGTCTTATTGCAAGTAAACTCGAGATGGAGGATGATTCACAAGTTTCAGGCACATGTAAGGAAGCAGATATGAATGATTAACTTACCAATGCTGTTACTATCGTTATTGATCGCCTCTACTTCAGGGGTATGTAAGATAATTGTGTTTATTATTGAATCATCTTTGACAT
>CT15
----------------------------------------------------------------------------------------------------------------------------------------------------------------------------------------------------------------------------------------------------------------------------------------------------------------------------------------------------------------------------------------------------------------------------------------------------------------------------------------------------AATTTTGTATGCTGATACATTTCTGTACACAATAATGAAAGGTGATCTCTTCGTATTAGGTAAATATGCAGATATTGCTTAGTTGACGACTTCTACAAGAAGAAAACAGTAGCTCTTGAAATACCATATGAATGCAGATTCAGCTCTGGCTTGCTATGGCCTATGAGGCTCATAATCGCCATAGTGATTGTATTGCACTTTACAAATTTTTAGAGAACGCCCATCCAATTAAAGCCATTCGTCAAAAAGCTGCTGGTTTGCGTTTTATCCTTGAAGCACCAAAACTAAAAATTACAGAGGAAGAGATGGTCACCATTCCTCTAATGGATTCAAATTATGACAGGTATAATCTTTCCACCCTCCAAATCTTTAATGATTTCCCAAGTATTATTTGATGGTTCCTGTCTGCTACTGTTTCAGAGATTTTAACTATAGAAAAGATGTGAAATCATGTAACGTGTTGTGGCTACTTTTGTTCTCTGTGTTATCAGGTCTAAGGGATCATGGAACCAGATGTACAGAAATAGGAGGAAAGCTACCATCGGCCGAGAAACTCCACGCACAAAAGACAATTTTGAAGATTTTCTTGTTTGGAAACGTCCACAATGGGAGCGCAGTCCAATATTTTGGGTGGCAGTTGCTGGGTGGCTCACATTAGTTGGGGTGGCTCTTGTCTTTCAAGACTAAGATTTTCTGCTGCTTCCTGTAGACAGAAGTATGGAGAATGACTCATTGTAAGTTTCAATTTTTCCTTTTCTGATTTGCTTGTTTTAAAATTTTGGATTATTATAATTAACTAGAACAATTTATTGTTTTTCTGGAATTGACTGATGATAGCATTGCATCATTTTTTGCAGG---------CATCAGTAAATCCTAGAAGATTTGATAAAGAAAACTCTCTACATTTTATCAAAGCCGGTCTTATTGCAAGTAAACTTGAGATGGATGATGATTCACAAGTTTCAGGCACATCTAAGGAAGCAGTTATGAATGGTTAACTCATCGATGTTGTTACCATCGGTATTGACAGCCTCTACTCCAGGGGTATGCAAGATGACAATATTTATTATCAAATCATCTTTGACAT
>DA12
GTTTTTTGATCTGTTAATAGGAGATGGGCCGAAGAAAGATTTAATTCTTGAGAT------TCTCTTTCATTATGTAACCATGAGTTGACCTTGCTCTGTGACACTAAGTTAACCCTTAACAGTTGACTTTTTGTGGAATGCATAGTTTTTAGACACAGCATGATTAATTGTTTTAGCGTGCAAAGGAGCTTGCTGAAAAGAGAAAAACAGCAGAAGTAATGTTTCAGATGGGTCAGCGTGCCTATGGAAAGGGAATGTACAATAAGGCAGTAGACCTGCTTGAAGGTGCACTTTCAAATGTTCCTAGAGTATCACTTGTAGGTGGTGAGGTGAGTCTATTTTCTCATTGTTCAAAACCCCTAATAACATTTTATTGAAGGCACCTGTGATGGCTGTCAACTAGGACCATATCCTATTAGCAAGCTTGTTATTTCAAACTCCCAGTGGGAATTCCAAATTTTTGAGTTATGAATTCACAGGATACAATTTTGTATGCTGATACATTTCTGTACACAATAATGAAAGGTCATCTCTTCATATTATGTAAATATGCAGGCATTGCTTAGTTGACGACTTCTGCAGGAAGAAAACAGTAGCTCTTGAAACACCATTTGAATACAGATTCAGCTCTGGCTTGCCATGGCCTACGAGGCTCATAATCGCCACAGTGATTGCATTGCACTTTACAAAATTTTAGAGAACACCCATCCAATTAAAGCGATTCGCCAACAAGCTGCTGGTTTGCGGTTTATCCTTGAAGCGCCAAAACTAAAGATTACAGAGGAAGAAATGGTCAGTATTCCTCTAATGGATTCAAATTATGAAAGGTATAATCTTTTCATCCTCCAAAATTTTAATGGACACACAGAAATTATATGATGGATCCAGTCCGCTACAGTTTCAGAGATTTTTACTATAGAAAAGATGTGAAATCATGT---------TTTTTACTTCTGTTTTCTCTGTTATCAGCTATAAGGGATCATGGAACCAGATGTACAGAAAACGGAGGAAAGCTACCACTGGTCGACT---TCCTCGTGCTAGAAACTATATTGAAGACTTTCTTGTTTGGAAACGTCCACAATGGGAGCGCAGTCCAATATTTTGGGTAGCTGTTGCTGGGTGGCTCACATTAATTGGGATGGCTCTTGTCTTTCAAGATTAGGCTTTT-GGCTGCTTCTTGTAGACAGAAGTGTAGAGAATGATTCATTGTAAGATTCAATATTTCTTCTTTTGATTTGCTTGTTTTAAAATTGTGACCAATTCTATTTCTGTAGAGCAATTTATTGCTTTGCTGGAATTGGCTGATGATAGCATTGAAGCAATTTTGGCAGGTTTCTCATTCATTATTAAAACCTAGAAGAATTGACAAAGGAATTTGTGTACATATTATCAAGGCTATTCTTATTTCAAGTATACTCAAGATGGATGAGGATACCCAAGTTTCAGGTACAGGAAAGGAGTCAGATATGAATAAAAAACTCTCAGATGCTGTTACTATCATTATTGACGTCGTCTGCTCCAGGGGTGTGGAAGATAATAGTGTTTTTTATTGAATAATCTTTGACGT
>DB53
-TTGTATCATAAATCAATAGGAGATATGATAGAGTAGTGTTTGAGTTTTAAAGTGATGCATTCCCTTGATTTTGTACTCACAAATTGGCCCTGTTCTATCAGTAAATGTAACTCTTAAATGCCAAATCTTTCAAGGGATGCAGAATTCTGATACATGATATAACTCTTTTTTACAGCGTGCAAAGGAGCAAGCTGAGAAGAGAAAGGCAGCAGAGGTAATGTTTCACATGGGTCAACGTGCTTATGGAAAGGGTATGTACAATAAGGCAGTAGAGCTGCTCGAAGGTGCACTTTCTAACATTACAGGAGTATCGCTTGTTGGTGGTGAGGTGTGTCCATTTTTATCTTTTTCATGGACCTTAAAAGTGCTTTTCTTGTAGGAAGCACTGTTGCTTTCAGCATGCTTGTTAGCGTTTTAGTCAACCTGTTA-------------------------------------------------------------AGACTTGATTCTATTCTTGTTGCAATAATAGACACATATTTCTGTCCACAGTTGTAGAAAGTTCGTGTGATAAGTTAGTATCATGAAAGAATGAAGAAATGGCAGTTTTTATAAGACCACAGTTTTGCAGATTCAGCTCTGGCTCGCAATGGCCTATGAGGCTCATAATCGACATGATGATTGTATTGCACTTTACAAAATCCTAGAGAAAACCCATCCAATTAAAGCTATCCGTCAAAAAGCTGCTGATTTGCGGTATATTCTTGAGGCTCCAAAACTCAAAATTACAAAGGATGAAATGGTCAGCATTCCACTAATTGATTTAAATTATAGCAGGTACACTTTCCTTTAGTTTTAATCTTTCATTAAACACTCAGATTTTTTATA----------------ACAGTTACAAGAAATGTGAGAGTAGAAAAGATGTGACATCATTAAGCATGTGGTTGGTATTGGCTTTCTCTGTGTTTTCAGCTCAAAGAGATCATGGAGTCAGATGTATAGAAGGAGGAGGAAAGCTACTGGTACTAAACAATCTTCACCATCAAGAGACTATTTTCAAGATTTTCTTGTTTGGAAACGTCCAAAATGGGAACGCAGTCCTCTATTTTGGGTGGCTGTTGCTGTTTGGCTCACATTAGTTGGAGTGGCTCTTGTGTTTCAGGATTAAATACTCTTGCTTCTTCATGCAGGTAGAGGTATCAAGAATGGTTTGTTTTAGGTTTTCATTTTTCGCATGTTAAGTTGGTTGTGTTGAGTTTGGGACCAATTCCGATTCAGTAATGTGTTCTG--TTTTAGCTTGGATACACTCATGATAACACTGAATTTATTTGTGAAGGCTTGTCATTTAACAGTAAAAACTAAAAGTTCTTTTAAAGGACGTGCTGCATATATTAAAGAAGCGTGTCTATTTTTGTGTATACACAGCTGGATGATGATCAACAAAATCAAAGGCAAATGCAAGGAAATATTATGTGTCGGTAATTTCACCCATGCTCGAATTGATTTTAGCAACATTCTCTGCACTGGGGGTAAGATCAAAGGGATTGTGTATTATTAAATTCTCTTTCAATA
>DC1
ATTGTATCATAAATCAATAGGAGATATGATAGAGTAGTGTTTGAGTTTTAAAGTGATGCATTCCCTTGATTTTGTACTCACGAATTGGCCCTGTTCTATCAGTAAATGTAACTCTTAAATGCCAAATCTTTCAAGGGATGCAGAATTCTGATACATGATATAATTCTTTTTTACAGCGTGCAAAGGAGCAAGCTGAGAAGAGAAAGGCAGCAGAGGTAATGTTTCAGATGGGTCAACGTGCTTATGGAAAGGGTATGTACAATAAGGCAGTAGAGCTGCTCGAAGGTGCACTTTCTTACGTTACAGGAGTATCGCTTGTTGGTGGTGAGGTGTGTCCATTTTTATCTTTTTCATGAACCTTAAAAGTGCTTTTCTTGTAGGAAGCACTGTTGCTTTCAGCATGCTTGTTAGCGTTTTAGTCAACCTGTTA-------------------------------------------------------------AGACTTGATTCTATTCTTGTTGCAATAATAGACACATATTTCTGTCCACAGTTGTAGAAAGTTCGTGTGATAAGTTAGTATCATGAAAGAATGAAGAAATGGCAGTTTTTATAAGACCACAGTTTTGCAGATTCAGCTCTGGCTTGCAATGGCCTATGAGGCCCATAATCGACATGATGATTGTATTGCACTTTACAAAATCCTAGAGAAAACCCATCCAATTAAAGCTATCCGTCAAAAAGCTGCTGATTTGCGGTATATTCTTGAGGCTCCAAAACTCAAAATTACAAAGGATGAAATGGTCAGCATTCCACTAATTGATTTAAATTATAGCAGGTACCCTTTCCTTTAGTTTTTAACTTTCATTAAACACTCAGATTTTTTATA----------------ACAGTTACAAGAAATGTGAGAGTAGAAAAGATGCGACATCATTAAGCATGTGGTTGGTATTGGCTTTCTCTGTGTTTTCAGCTCAAAGAGATCATGGAGTCAGATGTATAGGAGCAGGAGGAAAGCTACTGGTACTAAACAACCTTCACCATCAAGAGACTATTTTCAAGATTTTCTTGTTTGGAAACGTCCAAAATGGGAACGCAGTCCTCTATTTTGGGTGGCTGTTGCTGTTTGGCTCACATTAGTTGGAGTGGCTCTTGTGTTTCAGGATTAAATACTCTTGCTTCTTCATGCAGGTAGAGGTATCAAAAATGGTTTGTTTTAGGTTTTCATTTTTCGCATGTTAAGTTGGTTGTGTTGAGTTTGGGACCAATTCCAATTCAGTAATGTGTTCTG-TTTTATGCTTGGATACACTCATGATAACACTGAATTTATTTGTGAAGGCTTGTCATTTAACAGTAAAAACTAAAAGTTCTTTTAAAGGACGTGCTGCATATATTAAAGAAGCTTGTCTATTTTTGTGTACACACAGATGGATGATGATCAACAAAATCAAAGGCAAATGCAAGGAAATATTATGTGTCGGTAATTTCACCCATGCTCAAATTGATTTTAGCAACATTCTCTGCACTGGGGGTAAGATCAAAGGGATTGTGTATGATTAAATTCTCTTTCAATG
>DD1
ATTGCATCATAAATCAATAGGAGATATGACAGAGTAGTATTTGAGTCCTAAAGTGAGACATTATTTTGATTTTGTACCCATGAATTGGCCCTGTTCTATCAGTAAATGTAACTCTTAAATACCAAATGTTTCAAGGGATACAGAATTCTTATACATTATATAACTCTTTTTTATAGCGTGCAAAGGAGCAAGCTGAAAAGAGAAAGACAGCAGAAGTAATGTTTCAGATGGGTCAACGTGCTTATGGAAAGGGTATGTACAATAAGGCAGTAGAGCTGCTCGAAGGTGCACTTTCTAATGTTACACGAGTATCGCTTGTTGGTGGTGAGGTGAGTCCATTTTTATGTTATTCATGAACCCTAACAGTGCTTTTCTTGTAGAAGAAATTGTTCCTTTCAGCATGATTGTTAGCATTTTAGTGAAGCCGTTATTTCTTACTCCGAATGGAAGGATGACGATTCTGAGTTATAATGGATTTTAACCGCACTTACACGATTGATTCTATTCTTGTTGCAATAATAGACACATATTTCTGTCCACAGTAGTAGAAAGTTTGTGTCATAAGTTAATATCATGTAAGAATGAAGAAATGGTAGTTTTTATAACACCACAGTTTTACAGATTCAGCTCTGGCTTGCGATGGCCTATGAGGCTCATAATCGACATGATGATTGTATTGCACTTTACAAAATCCTAGAGAAAACCCATCCAATTAAAGCTATCCGTCAAAAAGCTGCTGATTTGCGGTATATTCTTGAGGCACCAAAACTCAAAATTACCAAGGATGAGATGGTCAGCATCCCACTAATTGATTTAAATTATAACAGGTACACTTTCCTTTCGTTTTTATCTTTCATTAAACACTGAGATTTTTTTCAATAGTTCCTTTTCGAGACAGTTACAAGGAATATGAGTCTAGAAAAGATGCGACCTCATTAAGCACGCTGTTGGTATTATT--TTTCTGTGTTTTCAGCTCAAAGAGATCGTGGAGTCAGATGTATAGAAGCAGGAGGAAAGCTAGTGGCACTAAACAACCTTCACCATCAAGAGACTATTTTCAAGATTCTCTTGTTTGGAAACGTCCAAAATGGGAACGCAGTCCTCTATTTTGGGTGGCTGTTGCTGTGTGGCTCACATTAGTTGGAGTGGCTCTGGTGTTTCAAGATTAAATATTCTTGCTTCTTCATGCAGGTAGAGGTATCAAGAATGGTTCATTTTAGGTTTTCATTTTTCATCTGTTAAGTCGGTTGTGTTGAGTTTGTGACCAATTCCAATTCAGTAATGTGTTCTGTTTTTATGCTCTGATACACTCACGATAACACTGAATTTATTTGTGCAGGCTTGTTATTTGACAGTAAAAACTAAAAGTTCTTTTAAGGGACATGCTGCATATATTAAAGAAGCTTGTCCATTTTCATTTATACAAAGATGGATGATGATCAACAAAATCAAAGGCAAATGCAAGGAAATGTTTTGTGTTGGTAACTTCACCCATGATCGAGTGGGTTTTAGCAACATTCTCTGCGCTGGGGGTAAGAACAAAGGGATTGTGTATGATTAAATTCTCATTCAATG
>DIM50
ATTGCATCATAAATCAATAGGAGATATGACAGAGTAGTATTTGAGTCCTAAAGTGAGACATTATTTTGATTTTGTACCCATGAATTGGCCCTGTTCTATCAGTAAATGTAACTCTTAAATACCAAATGTTTCAAGGGATACAGAATTCTTATACATTGCATAACTCTTTTATATAGCGTGCAAAGGAGCAAGCTGAAAAGAGAAAGACAGCAGAGGTAATGTTTCAGATGGGTCAACGTGCTTATGGAAAGGGTATGTACAATAAGGCAGTAGAGCTGCTCGAAGGTGCACTTTCTAATGTTACACGAGTATCGCTTGTTGGTGGTGAGGTGAGTCCATTTTTATGTTATTCATGAACCCTAACAGTGCTTTTCTTGTAGAAGGAATTGTTCCTTTCAGCATGATTGTTAGCATTTTAGTGAAGCCGTTATTTCTTACTCCGAATGGAAGGATGACGATTCTGAGTTATAATGGATTTCAACCGCACTTACACGGTTGATTCTATTCTTGTTGCAATAATAGACACATATTTCTGTCCACAGTAGTAGAAAGTTTGTGTCATAAGTTAATATCATGTAAGAATGAAGAAATGGTAGTTTTTATAACACCACAGTTTTACAGATTCAGCTCTGGCTTGCGATGGCCTATGAGGCTCATAATCGACATGATGATTGTATTGCACTTTACAAAATCCTAGAGAAAACCCATCCAATTAAAGCTATCCGTCAAAAAGCTGCTGATTTGCGGTATATTCTTGAGGCACCAAAACTCAAAATTACCAAGGATGAGATGGTCAGCATCCCGCTAATTGATTTAAATTATAACAGGTACACTTTCCTTTCGTTTTTATCTTTCATTAAACACTCAGATTTTTTTCAATAGTTCCTTTTTGAGACAGTTACAAGGAATATGAGTCTAAAAAAGATGTGACCTCATTAAGCACGCTGTTGGTATTATT--TTTCTGTGTTTTCAGCTCAAAGAGATCGTGGAGTCAGATGTATAGAAGCAGGAGGAAAGCTAGTGGCACTAAACAACCTTCACCATCAAGAGACTATTTTCAAGATTTTCTTGTTTGGAAACGTCCAAAATGGGAACGCAGTCCTCTATTTTGGGTGGCTGTTGCTGTGTGGCTCACATTAGTTGGAGTGGCTCTGGTGTTTCAAGATTAAATATTCTTGCTTCTTCATGCAGGTAGAGGTATCAAGAATCGTTCATTTTAGGTTTTCATTTTTCATCTGTTAAGTCGGTTGTGTTGAGTTTGTGACCAATTCCAATTCAGTAATGTGTTCTGTTTTTATGCTCTGATACACTCACGATAACACTGAATTTATTTGTGCAGGCTTGTTATTTGACAGTAAAAACTAAAAGTTCTTTTAAGGGACATGCTGCATATATTAAAGAAGCTTGTCCATTTTCATTTATACAAAGATGGATGATGATCAACAAAATCAAAGGCAAATGCAAGGAAATGTTTTGTGTTGGTAACTTCACCCATGATCGAGTGGGTTTTAGCAACATTCTCTGCGCTGGGGGTAAGAACAAAGGGATTGTGTATGATTAAATTCTCATTCAATG
>FC13
GTTTTTTGATCTGTTAATAGGAGATGGGCCGAAGAAAGATTTAATTCTTGAGAT------TCTCTTTCATTATGTAACCATGAGTTGGCCTTGCTCTGTGACACTAAGTTAACCCTTAACAGTTGACTTTTTGTGGAATGCATAGTTTTTAGACACAGCATGATTAATTGTTTTAGCGTGCAAAGGAGCTTGCTGAAAAGAGAAAAACAGCAGAAGTAATGTTTCAGATGGGTCAGCGTGCCTATGGAAAGGGAATGTACAATAAGGCAGTAGAGCTGCTTGAAGGTGCACTTTCAAATGTTCCTAGAGTATCACTTGTAGGTGGTGAGGTGAGTCTATTTTCTCATTGTTCAAAACCCCTAATAACATTTTATTGAAGGCACCTGTGATGGCTGTCAACTAGGACCATATCCTATTAGCAAGCTTGTTATTTCAAACTCCCAGTGGGAATTTCAAATTTTTGAGTTATGAATTCACAGGATACAATTTTGTATGCTGATACATTTCTGTACACAATAATGAAAGGTCATCTCTTCATATTATGTAAATATGCAAACATTGCTTAGTTGACGACTTCTGCAGGAAGACAATAGTAGCTCTTGAAACACCATTTGAATACAGATTCAGCTCTGGCTTGCCATGGCCTATGAGGCTCATAATCGCCACAGTGATTGCATTGCACTTTACAAAGTTTTAGAGAACACCCATCCAATTAAAGCCATTCGCCAACAAGCTGCTGGTTTGCGGTTTATCCTTGAAGCGCCAAAACTAAAAATTACAGAGGAAGAAATGGTCAGTATTCCTCTGATGGATTCAAATTATGAAAGGTATAATCTTTTCATCCTCCAAATTTTTAATGGACACACAGAAATTATATGATGGATCCAGTCCGCTATAGTTTCAGAGATTTTTACTATAGAAAAGATGTGAAATCATGT---------TTTTTACTTCTGTTTTCTCTGTTATCAGCTATAAGGGATCATGGAACCAGATGTACAGAAAACGGAGGAAAGCTACCACTGGTCGACTTCCTCCTCGTGCTAAAAACTATATTGAAGACTTTCTTGTTTGGAGACGTCCACAATGGGAGCGCAGTCCAATATTTTGGGTAGCTGTTGCTGGGTGGCTCACATTAATTGGGATGGCTCTTGTCTTTCAAGATTAGGCTTTT-GGCTGCTTCTTGTAGACAGAAGTGTAGAGA---------------------------------------------------------------------------------------------------------------------------------------------------------------------------------------------------------------------------------------------------------------------------------------------------------------------------------------------------------------------------------
>FTS1
ATTGTATCATAAATCAATAGGAGATATGATAGAGTAGTATTTGAGTTTTAAAGTGATGCATTCCTTTGATTTTGTACTCATGAATTGGCCCTGTTCTATCAGTAAATGTAACTCTTAAATGCCAAATC-TTCAAGGGATGCAGAATTCTGATACATGATATAACTCTTTTTTACAGCGTGCAAAGGAGCAAGCTGAGAAGAGAAAGACAGCAGAGGTAATGTTTCAGATGGGTCAACGTGCTTATGGAAAGGGTATGTATAATAAGGCAGTAGAGCTGCTCGAAGGTGCACTTTCTAACGTTACAGGAGTATCGCTTGTTGGTGGCGAGGTGTGTCTGTTTTTATCTTTTTCATGAACCTTAA-AGTGCTTTTCTTGGAGGAAGCACTGTTGCTTTCAGCATGCTTGTTAGCGTTTTAGTCAACCTGTT--------------------------------------------------------------AGACTTGATTCTATTCTTGTTGCAATAATAGACACATATTTCTGTCCACGGTTGTAGAAAGTTCATGTGACAAGTTAGTATCATGAAAGAATGAAGAAATGGCAGTTTTTATAAGACCACAGTTTTGCAGATTCAGCTCTGGCTTGCAATGGCCTATGAGGCTCATAATCGACATGATGATTGTATTGCACTTTACAAAATCCTAGAGAAAACCCATCCAATTAAAGCTATCCGTCAAAAAGCTGCTGATTTGCGGTATATTCTTGAGGCTCCAAAACTCAAAATTACAAAGGATGAAATGGTCAGCATTCCACTAATTGATTTAAATTATAGCAGGTACACCTTCCTTTTGTTTTTATCTTTCATTAAACACTCAGATTTTTTATAACGGTTCCTTTTTGAGACAGTTACAAGAAATGTGAGAGTAGAAAAGATGTGACATCATTAAGCATGTTGTTGGTATTGTTTTTCTCTGTGTTTTCAGCTCAAAGAGATCATGGAGTCAGATGTATAGAAGCAGGAGGAAAGCTACCGGTGCTAAACAACCTTCACCATCTAGAGATTATTTTCAAGATTTTCTTGTTTGGAAACGTCCAAAATGGGAAAGCAGTCCTCTATTTTGGGTGGCTGTTGCTGTTTGGCTCACATTAGTTGGAGTGGCTCTTGTGTTTCAGGATTAAATATTCTTGCTTCTTCATGCAGGTAGAGGTATCAAGAATGGTTTGTTATAGGTTTTCATTTTTCGCATGTTAAGTTGGTTGTGTTGAGTTTGGGACCAATTCCAATTCAGCAATGTATTCTG-TTTTATGCTTGGATACAGTCATGACAACACTGAAATTATTTGTGAAGGCTTGTCATTTAACAGTAAAAACTAAAAGTTCTTTTAAAGGACGTGCTGCATATACTAAAGAAGCTTGTCCATTTTTGTGTACACACAGATGGATGATGATCAACAAAATCAAAGGCAAATGCAAGGAAATATTTTGTGTCGATAACTTCACCCATGCTCGAATTGGTTTTAGCAACATTCTCTGCACTGGGGGTAAGATCAAAGGGATTGTGTATGATTAAATTCTCTTTCAATG
>FTS2
ATTGTATCATAAATCAATAGGAGATATGATAGAGTAGTATTTGAGTTTTAAAGTGATGCATTCCTTTGATTTTGTACTCATGAATTGGCCCTGTTCTATCAGTAAATGTAACTCTTAAATGCCAAATC-TTGAAGGGATGCAGAATTCTGATACATGATATAACTCTTTTTTACAGCGTGCAAAGGAGCAAGCTGAGAAGAGAAAGACAGCAGAGGTAATGTTTCAGATGGGTCAACGTGCTTATGGAAAGGGTATGTATAATAAGGCAGTAGAGCTGCTCGAAGGTGCACTTTCTAACGTTACAGGAGTATCGCTTGTTGGTGGCGAGGTGTGTCTGTTTTTATCTTTTTCATGAACCTTAA-AGTGCTTTTCTTGGAGGAAGCACTGTTGCTTTCAGCATGCTTGTTAGCGTTTTAGTCAACCTGTT--------------------------------------------------------------AGACTTGATTCTATTCTTGTTGCGATAATAGACACATATTTCTGTCCACGGTTGTAGAAAGTTCATGTGACAAGTTAGTATCATGAAAGAATGAAGAAATGGCAGTTTTTATAAGACCACAGTTTTGCAGATTCAGCTCTGGCTTGCAATGGCCTATGAGGCTCATAATCGACATGATGATTGTATTGCACTTTACAAAATCCTAGAGAAAACCCATCCAATTAAAGCTATCCGTCAAAAAGCTGCTGATTTGCGGTATATTCTTGAGGCTCCAAAACTCAAAATTACAAAGGATGAAATGGTCAGCATTCCACTAATTGATTTAAATTATAGCAGGTACACCTTCCTTTTGTTTTTATCTTTCATTAAACACTCAGATTTTTTGTAACGGTTCCTTTTTGAGACAGTTACAAGAAATGTGAGAGTAGAAAAGATGTGACATCATTAAGCATGTTGTTGGTATTGTTTTTCTCTGTGTTTTCAGCTCAAAGAGATCATGGAGTCAGATGTATAGAAGCAGGAGGAAAGCTACTGGTGCTAAACAACCTTCACCATCAAGAGATTATTTTCAAGATTTTCTTGTTTGGAAACGTCCAAAATGGGAAAGCAGTCCTCTATTTTGGGTGGCTGTTGCTGTTTGGCTCACATTAGTTGGAGTGGCTCTTGTGTTTCAGGATTAAATATTCTTGCTTCTTCATGCAGGTAGAGGTATCAAGAATGGTTTGTTTTAGGTTTTCATTTTTCGCATGTTAAGTTGGTTGTGTTGAGTTTAGGACCAATTCCAATTCAGCAATGTATTCTG-TTTTATGCTTGGATACACTCATGACAACACTGAAATTATTTGTGAAGGCTTGTCATTTAACAGTAAAAACTAAAAGTTCTTTTAAAGGACGTGCTGCATATACTAAAGAAGCTTGTCCATTTTTCTGTACACACAGATGGATGATGATCAACAAAATCAAAGGCAAATGCAAGGAAATATTTTGTGTCAATAACTTCACCCATGCTCGAATTGGTTTTAGCAACATTCTCTGCACTGGGGGTAAGATCAAAGGGATTGTGTATGATTAAATTCTCTTTCAATG
>HB41
ATCACATCATAAATCGATAGGAGATATGAC--AGTAGTATTTGAGTCTTAAAGTAATGCATTACATTCATT------CCATGAATTGGCCCTGTTCCATTGGTAAATGTAACTCTTAAATGCCAAATCTTTGGAGGGCTGCAGAATTCTGACACATTATATAACTCTTTTTTATAGCGTGCAAAGGAGCAAGCTGCGAAGAGAAAGGCAGCAGAGGTGATGTTTCAGATGGGTCAACGTGCTTATGGAAAGGGTATGTACAATAAGGCGGTAGAACTGCTTGAAGGTGCACTTTCTAATGTAGCAGCAGTGTCGCTTGTTGGTGGTGAGGTGAGTCTGTT--TATGTGCTTCATAAGTCCTAAAATTGCTTTCTTATAGTGGGGCGCTGTGGCTTTTGGCATGATTGTTAACGTTTTAGTCAACCTGTTATTTCTTACCCCCAATAGAAGTATGATCATTCTGAGTTATAACAGATTTCACCTGCACTCGCAAGATTGATTA------TGTTGTAATAATGGACACATTTTTCTGTCAATAGTTGTAGAAAATTCCTGTGATAAATTAGTATCATGTAAGAATGAAGAAATGGCAGTTTATATAACACCACGGATTTGCAGATTCAGCTCTGGCTTGCAATGGCCTATGAGGCTCATAATCGGCATGATGATTGCATTAAACTTTACAAAATCTTAGAGAAAACCCATCCAATTAAAGCTATCCGTCAAAAAGCTGCTGATTTGCGGTATATTCATGAGGCACCAAGACTCAAAATTACTGAGGATGAGATGGTCACCATTCCTCTAATTGATTTAAATTACAGAAGGTAGACTTTCCTTCAGTTTTTATC--TCAGTAAACTCCCGATATTTTTTAAATAGTTCCTATCTGAGACAGTTACAAGGAATGCGAAAGTAGAAAAGATGTGACATCATTAAGCATGTCATTGGTATTGTTGTTCTCTGTGTTTGTGTTTCAAAGAAATCATGGAGTCAGATGTATAGAAACAGAAGGAAAGCTACTGGTACTAAACAACCTTCACCATCAAGAGACTATTTTCAAGATTTTCTTGTCTGGAAACGCCCAAAATGGGAACGAAGTCCTTTATTTTGGGTTGTTGTTGCTGTATGGCTTACAGTAGTTGGAGTGGCTCTTGTATTTCAAGATTAAATGTTCTTGCTTCTTCATGCAGGTAGAGGTATTGAGAATGGTTCATT--AGCTTTTCAGTTTTCATCTTTTAAGTTGGTTGTGTTGAATTTGGGATCAATTCCAATTCAGTAATGTGTCCTGGTTTTATGCTTGGATCCACTCATGGTAACACTGAATTTGTTTGCGCAGTTTTGTCATTTGACAGTGAAA-CTGAAAGTTCTTTTAAAGGACGTGCTGCATATATTAAAGAAGCTTGTCCATTCTCATATATACAGAGATGGATGATGATCGACTAAATCAAAGGCAATTGCAAGGAAATATTTTGTGTTGGTAACTTCACCCATGATCGAATTGGTTTTAACAACATTCTCTGCACTAGGGGTAAGAACAAAGTGATTGTGTATGATCAAATTCTCATTGAATG
>JO20
GTGTTTTGATCAGTTCATAGGAGATGGGCCGAAGAAGGATTTTATTCTTAAGATGATGCATCTCTTTTATTTCCTAACCATGAGTTAAC--TCCTTTGTGACACTAAGTTAACCTTTAATAGTTGA-CTTCTGAGGAATGGATATTTTAAAGACACAGTTTGATTCATTGTTCTAGCGTGCAAAGGAGCTTGCCGAAAAGAGAAAAACAGCAGAAGTTATGTTTCAGATGGGTCAGCGTGCCTATGGAAAGGGAATGTACAATAAGGCAGTAGAGTTGCTAGAAGGCGCACTTTCAAATGTTCCTAAAGTATCTCTTGTAGGTGGTGAGGTGAGTCTATTTTCTCATTATTCATAAATCCTAATTATGTTTTATTAAGGGCACTAGTGATGGCTCTCAATTAGGATAATATCCTATTATCAAGCTTGTTGTTTCAAACTCCCAGTGGAAAGTCCTATTTTTTGAGTTATCAATTTACAGGATACAATTTTATGTGCTGATATATTTCTGTACACAATAATGAAAGGTGATCTCTTCGTATTATGTAAATATGCAGATATTTCTTAGTTGACAACTTCTGCAAGAAGAAAACAGTTGCTATTGAAATACCATATGAATGCAGATTCAGCTCTGGCTTGCTATGGCCTATGAGGCTCATAATCGTCATAGTGATTGTATTGCCCTTTACAAATTTTTAGAAAATACCCATCCAATTAAAGCCATTCGTCAAAAAGCTGCTGGTTTGCGTTTTATCCTTGAAGCACCAAAACTAAAAATTACAGAGGAAGAGATGGTCTCCATTCCTTTAATGGATTCAAATTATGACAGGTATAATCTCTCCACACACCAAAT-TTTAATGAACTCCCAAGTATTATTTGACAGTTACTTTCTGCTACAGTTTCAGAG-TTTTGACTATAGAAATGATGTGAAATCATGTAACATGTTGTGGTTACTTTTGTTCTATGTATTATCAGGTCTAAAGGATCATGGAGCCAGATGTATAGAAATAGGAGGAAAGCTACCATTGGTCGAGAAACTCCTCGCACAAAAGACTCTTTTGAAGATTTTCTTGTTTGGCAACGTCCACAATGGGAGCGCAGTCCAATATTTTGGGTGGCAGTTGCTGGGTGGCTCACATTAGTTGGGGTGGCTCTCGTCTTTCAAGACTAAGCTTTTTT--TGCTGCTTCATTGTAAGAGTATGGAGAATGCTTCATTGTAAGTTTAAATTTTTCTTTTTTTGATTTGCTTG--------TTGAGACCGATTATAATTCACTAGAACTATTTATTGTTTTTCTGGGATTGACTGATGATAGCATTGAATCATTTTTTGCAGGCTTCTTATTCATCATTTAATCGTAGAAGATTTGAGAAAGCAAACTCTGTATATATTATCATGGCTGGTCTTATTGCAAACAAACTTGAGATGGATGATGATTTACAAGTTTCCGGCTCATGTAAGGAAGCCTTTATGAATGATTAACTCATGGGTGCTGTTACCATCATTATTGACAGCCTTTTCTCCAGGGTTATGGAAGATAATAGTATTTATTATCAAATCATCCTTGACAT
>JU21
GTGTTTTGATCAGTTCATAGGAGATGGGCCGAAGAAGGATTTTATTCTTAAGATGATGCATCTCTTTTATTTCCTAACCATGAGTTAAC--TCCTTTGTGACACTAAGTTAACCTTTAATAGTTGA-CTTCTGAGGAATGTATATTTTAAAGACACAGTTTGATTCATTGTTCTAGCGTGCAAAGGAGCTTGCCGAAAAGAGAAAAACAGCAGAAGTTATGTTTCAGATGGGTCAGCGTGCCTATGGAAAGGGAATGTACAATAAGGCAGTAGAGTTGCTAGAAGGCGCACTTTCAAATGTTCCTAAAGTATCTCTTGTAGGTGGCGAGGTGAGTCTATTTTCTCATTATTCATAAATCCTAATTATGTTTTATTAAGGGCACTAGTGATGGCTCTCAATTAGGATAATATCCTATTATCAAGCTTGTTGTTTCAAACTCCCAGTGGAAAGTCCTATTTTTTGAGTTATCAATTTACAGGATACAATTTTATGTGCTGATATATTTCTGTACACAATAATGAAAGGTGATCTCTTTGTATTATGTAAATATGCAGATATTTCTTAGTTGACAACTTCTGCAAGAAGAAAACAGTTGCTATTGAAATACCATATGAATGCAGATTCAGCTCTGGCTTGCTATGGCCTATGAGGCTCATAATCGTCATAGTGATTGTATTGCCCTTTACAAATTTTTAGAAAATACCCATCCAATTAAAGCCATTCGTCAAAAAGCTGCTGGTTTGCGTTTTATCCTTGAAGCACCAAAACTAAAAATTACAGAGGAAGAGATGGTCTCCATTCCTTTAATGGATTCAAATTATGACAGGTATAATCTCTCCACACACCAAATTTTTAATGAACTCCCAAGTATTATTTGACAGTTACTGTCTGCTACAGTTTCAGAG-TTTTGACTATAGAAATGATGTGAAATCATGTAACATGTTGTGGTTACTTTTGTTCTATGTATTATCAGGTCTAAAGGATCATGGAGCCAGATGTATAGAAATAGGAGGAAAGCTACCATTGGTCGAGAAACTCCTCGCACAAAAGACTCTTTTGAAGATTTTCTTGTTTGGCAACGTCCACAATGGGAGCGCAGTCCAATATTTTGGGTGGCAGTTGCTGGGTGGCTCACATTAGTTGGGGTGGCTCTCGTCTTTCAAGACTAAGCTTTTTT--TGCTGCTTCATTGTAAGAGTATGGAGAATGCTTCATTGTAAGTTTAAATTTTTCTTTTTTTGATTTGCTTG--------TTGAGACCGATTATAATTCACTAGAACTATTTATTGTTTTTCTGGGATTGACTGATGATAGCATTGAATCATTTTTTGCAGGCTTCTTATTCATCATTTAATCGTAGAAGATTTGAGAAAGCAAACTCTGTATATATTATCATGGCTGGTCTTATTGCAAACAAACTTGAGATGGATGATGATTTACAAGTTTCCGGCTCATGTAAGGAAGCCTTTATGAATGATTAACTCATGGGTGCTGTTACCATCATTATTGACAGCCTTTTCTCCAGGGTTATGGAAGATAATAGTATTTATTATCAAATCATCCTTGACAT
>KE1
-----------------------------------------------------------------------------------------------------------------------------------------------------------------------------------------------------------------------------------------------------------------------------------------------------------------------------------------------------------------------------------------------------------------------------------------------------------------------------------------------------------------------------------CCGGTGGATACCAATGTGTTTCTGTAATGCAG-------------------AAATTACTTACTGACTGAGGAAGACAGTAATGATTGAAACACCATATGATTTTAGATTCAACTCTGGCTTGCTATGGCCTATGATGCTCATAATCGCCATGGGGATTGTATTGCGCTTTACAAAAGCTTAGAGAAAACCCATCCAATTTCTGGCATTCGTAAGAAAGCTGCTGGTTTGCGTTATATTCTTGAGGCACCAAAGTTGAAAATCACAGAGGATGAGATGGTCACCATTCCTCTACTGAATTCAAACTATGACAGGTAAC-TTACTCTCTCTTTCAAACTTCTAATGAACTTTGAAATGTGTTTTTAGATACTTCCTTTCAAAGTCCACTAAGGAACGGGACAGTTGATACCATATGACATCACTCAGCATGTTCTGCCACTTGGTTATGTTT------------------------------------------------------------------------------------------------------------------------------------------------------------------------------------------------------------------------------------------------------------------------------------------------------------------------------------------------------------------------------------------------------------------------------------------------------------------------------------------------------------------------------------------------------------------------------------------------------------------------------------
>LF2
---------------------------------------------------------------------------------------------------------------------------------------------------------------------------------------------------------------------------------------------------------------------------------------------------------------------------------------------------------------------------------------------------------------------------------------------------------------------------------------------------------------------------------------------------------AAATCCCAGT------------------------------TTGGATAATCTTGAACCAGATATGAGGAAGCAGAAG----ATAGATTCAGCTCTGGTTTGTGATGGTCTATGAGGCTCATAATCGGCATGAAGATTGTATTGCACTTTACAAAATCTTAGAGAAAACCCATCCAATTAAAACTATCCGTCAAAAAGCTACT-----------------------------------------------------------------------------------------------------------------------------------------------------------------------------------------------------------------------------------------------------------------------------------------------------------------------------------------------------------------------------------------------------------------------------------------------------------------------------------------------------------------------------------------------------------------------------------------------------------------------------------------------------------------GAGAGA----------------------------------------------TGGATGATCATCAACTAAATCAATGGCAAATGCAAGGAAATATTTTGTGTTTCTAACTTCACCCATGATCGAATTGGTTTTAACAATATTCTCTGCATTAAGGGTAAGAACAAAATGATTCTGTATGATTAAATTGTTATTGAATG
>MC0
ATCGTATCATTAATCAATAGGAGATATGAC--AGTAGTATTTGAGTCTTAAAGTGATGCATTACTTTCATTTTATACCCGTGAATTGGCCCTATTCTATCAGTAAATGTAACTCTTAAAAGCCAAATTTTTCAAGGGATGCAGAATTCTGACACATGATATAACTCTTTCGTATAGCGTGCAAAGGAGCAAGCTGAAAAGAGAAAGACAGCAGAGGTAATGTTTCAGATGGGTCAACGTGCTTATGGAAAGGGTCTGTACAATAAGGCAGTAGAACTGCTCGAAGGTGCACTTTCTAATGTTTCAGCAGTATCTCTTGTTGGTGGTGAGGTGAGTCTCTTTTTATATTCTTCATTAGCCCTAACAGTGCTTTTCGTATAGGAAGCACTGTGGCTTTCGGCACAATTGTTAATGTTTTAGTCAACCTGTTATTTCTTGCTTCCAATAGAATTGTGATAATTCTGAGTTATAACAGATTTCATCTGCACTTGCAAGATTGATTCTATTCTTGTTGTAATAATAGACATGTATTTTTGTCCACATTTATATAAAGTTCGTGTGATAAATTAGTATCATGTAAGAATGAAGAAATGGTAGTTTTTATAACACCACAGATTTGCAGATTCAGCTCTGGCTTGCGATGGCCTATGAGGCTCATAATCGGCATGATGATTGTATTGCACTTTACAAAATTGTAGAGAAAACCCATCCCATTAAAGCTATCCGTCTAAAAGCTGCTGATTTGCGGTATATTCTTGAGGCACCAAAACTCAAAATTACTGAGGATGAGATGGTCAGCATTCCTCTAATTGATTTAAATTATAGAAGGTACACTTT-----AGTTTTTATCTCAGCAAAAACTCCAGATTTTTTTATAATGGTTCCTTTCAGAGACTGTTACAAGGAATGTGAGAGTGGAAAAGATGTGACATCATTAAGCATGTTGTTGGTATCGTCATTCTCTGTTTTCAGTT--CAAAGAGATCATGGAGTCAGATGTATAGAAACAGGAGGAAAGCTACTGGTACTAAACAATCTTCACCATCAAGAGACTATTTTCAAGATTTTCTTGTCTGGAAACGTCCACAATGGGAACGCAGTCCTTTATTTTGGGTTGCTGTTGCTGTGTGGTTCACATTAGTTGGAGTGGCTCTTGTATTTCAAGATTAGATATTCTAGCTTCTTCATGCAGATAGAGGTATCAAGAATGGTTCATTTTAGCTTTTCATTTTTCATCTGTTAAGTTGGTTGTGTTGAGTTTGGGACCAATTCTAATTCAGTATTTTGTCCTGTTTTTATGCTTGGATCCACTCATGATAACACTGAATTTGTTTGTGCAGTTTTGTCATTTGACAGTAAAAACTGAAAGTTCTTTTAGAGGACGTGCTTCATATATTAAAGAAGTTTGTTCATTCTCAGGTATACGTAGATGGATGATGATCAACAAAATTAAAGGCAAATGCAAGGAAATATTTTGTGTTGATAACTTCACCCTTGATCGAATTGGTTTTAGCAACATTCTCTGCACTACGGGTCAGAACGAAGTGATTGTGTATGATTAAATTCTCACTGAATG
>MT0
ATCACATCATAAATCAATAGGAGATATGGCAAAGTAGTATTTGAGTCTTAAAGTGATGCGTTACTTTCATTTTATACCCATGAATTGGCCCCGTTCTATCAGTAAATGTAACTCTTAAATGCCAAATCTTTCAAGGGATGCAGAATTCTGATACATGATATAACTCTTTTTTATAGCGTGCAAAGGAGCAAGCTGAAAATAGAAAAACAGCAGAGGTAATGTTTCAGATGGGTCAACGTGCTTATGGAAAGGGTATGTACAATAAGGCAGTAGAGCTGCTCGAAGGTGCACTTACTAATGTTCCAGGAGTAACGCTTGTTGGTGGTGAGGTGAGTCTGTTTCTGTTATTCATAAAAGCCCTAACAGTTCTTTTCTTGCAGGAGACACTGTGGCTTTCGGCATGATTGTTAATGTTTTGATCAACCTGTTATTGCTTACACCTAGTTGCAGTATGATAATTCTGGAT---------TTCACCTGCAATGTACAAAATTGATTCTATTCTTGTTGTAATAATAGACACATATATCTGTCCACAGTTGTAGAAAGTTCGTGTGATAAGTTAGTATCATGTAAGAATGAAGAAATGGTAGTTTTTATAACACCACAGATTTGCAGATTCAGCTCTGGCTTGCAATGGCCTATGAGGCTCATAATCGACATGATGATTGTATTGCTCTTTACAAAATCCTAGAAAAAACCCATCCAATTAAAGCTATCCGTCAAAAAGCCGCTGATTTGCGGTATATTCTTGAGGCACCAAAACTCAAAATTACCCAGGATGAGATGGTCAGCATTCCTATAATTGATTTAAATTATAGCAGGTACACTTTCTTTAGGTTTTTATCTTTCATTAAACCCTGAGTTTTTCTATAATAGTTGCTTTCTGAGACAATTACAAGGAATGTGAGAATAGAAATGCTGTGACATCATTAAGCATGTTGTTGGTATTGTTTTTCTCTGTGTTTTCAG--CAAAGAGATCGTGGAGTCAGATGTATAGAAGCAGGAGGAAAGCTACTGTTACTAAACAACCTTCACCATCAAGAGACTATTTTCAAGATTTTCTTGTTTGGAAACGTCCAAAATGGGAAAACAGTCCTCTATTTTGGGTGGCTGTTGCTGTATGGCTCACATTAGTTGGAGTGGCTCTTGTTTTTCAAGATTAAATATTCTTGCTTCTTCATGCAGGTAGAGGTATCGAGAATGGTTCATTTCAGGTTTTCATTTTTCATCTGTTAAGTTGGTTGTGTTGAGTTTGGGACCACCTCCAATTCAGTAATGTATTCTGTTTTTATGCTTGTATACATTCATGATAACACTGAATTTATTTGTGCAGGCTGATCATTTGACAGTAAAAACTGAAGTTTCTTTTAGAGGACGTGCTGCATATATTAAAGAAGCCTGTCCATTCTCATGTACACAGAGATGGATGATGATCAACGAAATCAAAGGCAAATGCAAGGAAATATTTTGAGTTGGAAACTTCACCCATGATCAAATTGGTTTTAGCAAGATTCTCTGCACTAGGGGTAAGCACAAAGGGATTGTGTATGATTAAATTCTCATTGAATG
>NN48
ATTGCATAACAAATCAATAGGACATATGACACAGTAGTATTTGAGTCTTGAAGTGATGCATTACTTTGATTTTGTATCCACGAGTTGACCCTGTTGTATCAGTAAATGCAACTCTTAAATGCCAA-TCTTTCAAGGGATGCAGAATTCTGATACATGATATAACTCTTTTTTATAGCGTGCAAAGGAGCAAGCTGAGAAGAGAAAGACAGCAGAGATAATGTTTCAGATGGGTCAACGTGCTTATGGAAAGGGTATGTACAATAAGGCAGTAGAGCTGCTCGAAGGTGCACTTTCTAATGTTACAGGAGTATCACTTGTTGGTGGTGAGGTTAGTCTGTTTTTCTGTTATTCATGAACCCTAACAGTGCTCTTCTTGTAGGAGGCACTGTTGCTTTCAGCATGATTGTTAGCGTTTTAGTCAACCTGTTATTTCTTACTCCTAATAGAAGTATGATAATTGTGAGTTATAATGGATTTCACCCGCACTTATATGGTTGATTCTATTC-TTTTGCAATAATAGACACATATTTCTGTCCACAGTTGTAGAAAGTTCGTGTGATTAGTTAGTATCATGTGAGAATGAAGAAATGGTAGTTTTTATAACACCACAGTTTTGCAGATTCAGCTCTGGCTTGCGATGGCCTATGAGGCTCATAATCGGCATGATGATTGTATTGCACTTTACAAAATCCTAGAGAAAACCCATCCAATTAAAGCTATCCGTCAAAAAGCTGCTGATTTGCGGTATATTCTTGAGGCACCAAAACTCAAAATTACCCAGGAGGAGAGGGTCAGCATTCCACTAATAGATTTAAATTATAGCAGGTACAATTTCCTTTAGTTTTTCTCTTTCATTAAACAGTGAGATTTTTTATGATAGTTCCTTTTTGAAACGGTTACAAGGAATGTGAGAATAGAAAAGATGTGACATCATTAAGCATGTTTTTGGTACTGTT--TTTCTGTGTTTACAGCTCAAAAAGATCGTGGAGTCAGATGTATAGAAGCAGGAGGAAAGCTACTGGTACTAAACAAACTTCACCATCAAGAGACTATTTTCAAGATTTTCTTGTTTGGAAACGTCCAAAGTGGGAACGCAGTCCTCTATTTTGGGTGGCTGTTGCTGTATGGCTTACATTAGTTGGAGTGGCTCTTGTGTTTCAAGATTAAATATTCTTGATTCTTCATGCAGGTAGAGGTATCAAGAATGGTTCATTTTAGGTTTTCATTTTTCATCTGTTAAGTTGGTTGTGTTGAGTTTGGGACCAATTCCAATTCAGTAA--TGTTCTGTTTTTTTGCTTGGATACACTCATGATAACACTGAATTTATTTGTGCAGGCTTGTCATTCGACAGTAAAAACTAAAAGTTCTTTTAAAGGACATGTTGCTTATATTAAAGAAGCTTGTCCATTTTCATGTATACACAGATGGATGATGATCAACAAAATCAAAGGCAAATGCAAGGAAATATTTGGTGTTGGTAGCTTTGCCCATGATCGATTTGGTTTTAGCAACATTCTCTGCACTGGGGGTAAGAACAAAGGGACTATGTATGATTAAATTCTCATTCAATG
>PA42
ATCGCATCATAAATCAATAGGAGATATGACACAGTAGTATTTGAGTCTTAAACTGATGCATTACTTTCATTTTATACCCATGAATTGGCCCTGTTCTATCAGTAAATGTAACTCTTAAATGCCAAACCTTTCAAGGGATGCAGAATTCTTACACATGATATCGCACTTTTTTATAGTGTGCAAAAGAGCAAGCTGAGAAGAGAAAGAAAGCAGAGGTAATGTTTCAGATGGGTCAACATGCTTATGCAAAGGGTATGTACAATACGGCAGTAGAACTGCTCGAAGGTGCACTTTCTAATGTTTTACCTGTGTCACTTCTTGGTGGTGAGGTGAGTCTGTTTTAATGTTCTTCATAAGCCCTAATAGTGCTTTTCTTATAGCAGGCACTGTGGCTTTTGGCATGTTTGTTAACATTTTAGTCAATCTGTTATTTCTTTCTCCCAATAGAAGTATGATAATTCTGAGTTATAAGAGATTTTACCTGCACTTGCAAGATTGATTCTATTCTTCTTGTAATAATAGACAAGTATTTCTGTCCACAGTTGTAGAAGGTTCGTGTGATAAATTAGTATCAAGTCAGAATGAAGAAATGGTAGTTTTTATAACACCATAAATTTGCAGATTCAGCTATGGCTTGCGATGGCCTATGAGGCTCATAATCGGCATGATGATTGTATTGCACTTTAGAAAATATTTGAGAAAACCCATCCAATTAAAGCTATTCATCAAAAAGTTGCTGATTTGCGATGTATTCTTGAAGGACAAAAACTCAAAATTACTAAGGATGAGATGGTCAGCATTCCTCTAATTGATTTAAATTATAGCAGGTACACTTTCCTTCAGTTTTTATCTTTCAATAAACTCCGAGATTTTTTATAATAGTTCCTTTCTGAGACAGTTATAAGGAATGTGAGAGTGGAAAAGATGTGACATCATTAAGCAGG----------------------------------------------------------------------------------------------------------------------------------------------------------------------------------------------------------------------------------------ATTACTTCCTATTGAAAGTGAAGTTTTAAAACATTACATATTATACAATTATAAACTAACAAAGTTAGATCCTCATAGAT--------TACCTATAGTCGCCCAACAAACTGCCTAACTCA-----------------------------------TCAATGTCTTAAAGAGGTTGGCTAAAAGACTTTGATAAGTGGCTTGATTTTTGGGACCTACACAATAATATAACCCCT---------------------------------------------------T------------TTGATAGTGATAAGTTCAAATAAAATAAATCAAAAATTTGGGATGATGATAACATCAAAGATAAA------AAACTAATTTACTATAAAAATATCATTAATCC
>PB33
----------------------------------------------------------------------------------------------------------------------------------------------------------------------------------------------------------------------------------------------------------------------------------------------------------------------------------------------------------------------------------------------------------------------------------------------------------------------------------------------------------------------------------------------------------------------------------------------------------------------------------------------------------------------------CTCATAATCGCCATGGTGATTGTATTGCCCTTTACAAAATCTTAGAGAAAACCCATCCAATTTCTCGTATTCGTAAGCAGGCTGCTGGTTTGCGTTATATTCTTGAGGCACCAAAGTTAAAAATTACCGAGGATGAGATGGTCACCATTCCTCTACTGAATTCAAACTATGACAGGTAAGCTTACTTTTTCTTTCAAATTTGTAATGTATCTTGAAATGTCTCTTTAGATACTTCCTTTTAAACTCCACTAAGAAATGGGATAGTTGAAGATATATGACATGACTCAGCATGTTCTGGTTAT-----------------------------------------------------------------------------------------------------------------------------------------------------------------------------------------------------------------------------------------------------------------------------------------------------------------------------------------------------------------------------------------------------------------------------------------------------------------------------------------------------------------------------------------------------------------------------------------------------------------------------------------------
>PF1
ATCGTATCATAAATCAATAGGAGATATGATAGAGTAATGTTTGAGTCTTAAAGTGATGCATTACTTTGATTTTGTACCCATGAATTGGCCCTGTTCTATTGGTAAATGTGACTGTTAAATGCCAAATCTTTCAAGGGATGCAGGACTCTGATACATGATATAACTCTTTTTTATAGCGTGCAAGGGAGCAAGCTGAGAAGAGAAAGACAGCAGACGTAATGTTTCAGATGGGTCAACGTGCTTATGGAAAGGGTTTCTACAATAAAGCAGTAGAGCTTCTCGAAGGTGCACTTTCTAATGTTCCAGGAGTATCACTTGTTGGTGGTGAGGTGAGTCCGTTTTTATGTTATTCATAAGCCCTAACATGGCTTTTCTTGTAGGAGGCACTGTGGCTTTCAGCATGATTGTTAGCGTTTCAGTCAACCTGTTATTTCTTACTGCTAATATAAGTATGATAATTCTGAGTCATAATGGATTTCACCGGCACTTACAAGATTGAATCTATTCTTGTTGCAATAATA--CACATATTTCTGTCCACAGTTGTTGAAAGTTCGTGTGATAAGTTAGTATCATGTAAGAATGAAGAAATGGTAGTTGTTATAACACCACAGTTTTGCAGATTCAGCTCTGGCTTGCGATGGCCTATGAGGCTCATAATCGACATGATGATTGTATTGCACTTTGCAAAATCCTAGAGAAAACCCATCCAATTAAAGCTATCCGTCAGAAAGCTGCTGATTTGCGGTATATTCTTGAGGCACCAAAACTTAAAATTACTAAGGATGAGATGGTCAGCATTCCACTTATTGATTTAAATTATAGCAGGTACACTTTCCTTTGGTTTTTATCTTTCATTAAACACCAGATTTTAATATAATAGTTCCTTTCTGGGACAGTTTCAAGGAATGTGAGAGTAGAAAAGACGTGACATCATGAAGCATGTTGTTGGTATTGTTTTTCTGTATGTTTTCAG--CAAAGAGATCATGGAGTCAGATGTATAGAAGCAGAAGAAAAGCTACTGTTACTAAACAACTTTCACCATCAAGCGACTATTTTCAAGATTTTCTTGTTTGGAAACGTCCAAAATGGGAAAACAGTCCTCTATTTTGGGTGGCTGTTGCTGTATGGCTGACATTAGTTGGAGTGGCTCTTGTGTTTCAAGATTAAATATTCTTGCTTCTTCATGCAGGTAGAGGTGTCAAGAATGGTTCATTTAAGGTTTTCATTTTTCATCTGTTAAGTTCGTTGTGTTGAGTTTGGGACCAATTCCAATTCAGTGATGTGTTCTGTTTTTATTCTTGGATACACTCATGATAACACTGAATTTATTTGTGCAGGCTGGTCATTTGACAGTAAAAACTAAAAGTTCTTTTGAAGGACGTGCTGCATATATTAAAGAAGCTTGTCCATTCTCATGTATACACACATGGATGATGATCAACAAAATCTAAGGCAAATGCAAGGAAGTATTTTATGTTGGTAACTTCACCCATGATCAAATTGGTTTTAGCAACATTCTCTGCACTACGGGTAAGAACAAAGGGATTGTGTATGATTAAATTCTTATTGAATG
>PFM1
ATTGCATTATAAATCGATAGGAGATATGACAGAGTAGTATTTGAGTCTTAAACTGGTGCATTACTTT-ATTTTATACCCATGAATTGGCCCTGTTCTATCAACAAATGTAATGCTTAAATGCCAAACCTTTCAAGGGATGCAGAATTCTTACACATGATATTACACTTTTTTATAGCGTGCAAAGGAGCAAGCTGAGAAGAGAAAGACAGCAGAGGTATTGTTTCAGATGGGTCAACGTGCTTATGGAAAGGGTATGTACAATAAGGCAGTAGAACTACTTGAAGGTGCACTTTCTTATGTTCCAGCAGTGTCACTTGTTGGTGGTGAGGTGAGTCTGTTTCTATGTTCTTTGTAAGCCCTAACAGTGTTTTTCTTATAGGAGGCACTGTGGCTTTTGGCGTGATTGTTAACATTTTAGTCAACCTGTTATTTCTTACTCCCAATAGAATTATGATAATTCTGATTTACAACAGATTTTACCTGC-CTTGCAAGATTGATTCTATTCTTCTTGTAATAATAGACACGTATTTCTGTCCACAGTTGTAGAAGGTTCGTGTGATAAATTAGTATCATGTAAGAATGAAGAAATGGTAGTTTTTATAACACCGCAGATTTGCAGATTCAGCTATGGCTTGCAATGGCCTATGAGGCTCATAATCGGCATGATGATTGTATTGCACTTTACAAAATAGTAGAGAAAACCCATCCAATTAAAGCTATTCGTCAAAAAGCTGCTGATTTGCGGTATATTCTTGAGGCACCAAAACTCAAAATTACCGAGGATGAGATGGTCAGCATTCCTCTAATTGATTTAAATTATAGCAGGTACACTTTCATTTAGTTTTTATCTTTCAATAAATTCTAAGATTTTTTATAATGGTTCCTTTCTGAGACTGTTACAAGGAATGTGAGAGTGGAAAAGATGTGACATCATTAAGCATGTTGTTGGTATTGTTGTTCTCTGGGTTTTCAG--CAAAGAGACCGTGGAGTCAGATGTATAGAAAGAGGAGGAAAGCTACTGGTACTAAACAACCTTCACCATCAAGAGACTATTTTCAAGATTTTCTTGTCTGGAAACGTCCAGAATGGGAACGCAGTCCTTTGTTTTGGGTGGCTGTTGCTGTATGGCTCACATTAGTTGGAGTGGCTCTTGTATTTCAAGAATAAATACTCTTGCTTCTTCATGCAGGTAGACATATTGAGAATT-TTCATTTTAGCTTTTCAATTTTCAACCGTTAAGTGGGTTTTGTT--------GACCAATTGCAATACAGTAAAGTGTCCTG-TTTTATGCTTGGATCCATTCCTGATAAC--------TGTTTGTGCAGGATTGTCATTTGACAGTAGAAACTGAAAGTTCTTTTAAAGGGTGTTTTGCACATATTAAAGAAGCTTGTCCATTCTCATGTATATAGAGATGGATGATGATCAACAAAATCAAAGGCAAATGCAAGGAAATATTTTGTGTTGGTAACTTCACCCATGATCGAATTGGTTTTAGCAACATTCTCTGCACTAGGGGTAAGAACAAAGTGATTATGTATGGTTAAATTCTCACTGAATG
>PG28
GACCAATTAATAGGTATTAGGAACTAAGCCGAGAAACAAGGTTCAAGTCTCAAGATGATGCCTCTTTCA-TTTGTAACTATGAACTGGGCTTCTATTCAATATTCAAGTATCTCCGTAGCAACCAAATATGTGAAGAAGATATATTTTGTAAACATGGTGTAAATCTGTGTTACAGCGTGCAAAGGAGCAAGCTAAAAAGAGAAAGGAAGCAGAGGTGATGTTTCAGATGGGTCAGCGGGCCTATGGAAAGGGCATGTACAGTAAGGCAGTAGAACTGCTTGAAGGTGCACTTACAAATGTTTCAAAACTATCACTCTTTGGTGGTGAGGTGAGGTTAATCTTTCCTTCTTGACAACGTTGTACAGCATTTTTCTTGGTGAACTTATTGTGGTGCCCAAACAGGATTTAACTTTTTCAACAAGCTTGCTATTTGTAACTCCTAACATGAACTCTAGGATTATAAGCTATTTCGCTTTAACTTATAGATTGATTTGATTG----TTTTTAACATTGCTAGGGGATACCTATGATTTTCTGTAACACAG-------------------AAATTACTTATTGACTGAAGAAGACAGTAATGATTGAAACACCATCTCATTCCAGATTCAACTCTGGCTTGCTATGGCCTATGATGCTCATAATCGCCATGGTGATTGTATTGCCCTTTACAAAAGCTTAGAGAAAACCCATCCAATTGCTGGCATTCGTAAGAAGGCTGCCGGTTTGCGTTATATTCTTGAGGCACCAAAGTTGAAAATTACAGAGGATGAGATGGTCACCATTCCTCTACTGAATTCAAACTATGACAGGTAAGCTTACTCTGTCTTTCAAGCTTTTATTGAATCTTGAAATGTTTTTTTAGATACTTCCTTTTAAACTCCACTAAGGAATGGGACAGTTGAAAATATATGACATAACTCAGCATGTTCTGGTTATGTTTATTCTCTTTCTGTTTTTTTCGAAGAGTTCATGGAGCCAGATGTACAGAAATAGGAGGAAAGCTGCTGTCAACAGAGAAACCCCACCTACAAGAGACTATTTTTCAGATTTTCTTGTTTGGAAACCTCCACAATGGGAACGCAGCCCTTATTTTTGGGTGGGTGTTGCTATGTGGCTCACATTAATTGGGGTGGCTTTAGTGTTTCAAGACTAAGCCCTCTTGCTGGTTCATATGGGTAGAAGTATTCAGGATAGTTTG-TGAAAGTTTACATTCTTGTATGGTTAAGTTGGTTATATGTATTTAATGTTCAATTGTATTCAATATAATTAAATTATA--TTTGTTGCAATGGGCACATCGCAGCATCGAATC-------------------------------------------------------------------------------------------------------------------------------------------------------------------------------------------------------------------------------------------------------
>PH2
ATCGTATCATAAATCAATAGGAGATATGATAGAGTAATGTTTGAGTCTTAAAGTGATGCATTACTTTGATTTTGTACCCATGAATTGGCCCTGTTCTATTGGTAAATGTGACTGTTAAATGCCAAATCTTTCAAGGGATGCAGGACTCTGATACATGATATAACTCTTTTTTATAGCGTGCAAGGGAGCAAGCTGAGAAGAGAAAGACAGCAGACGTAATGTTTCAGATGGGTCAACGTGCTTATGGAAAGGGTTTCTACAATAAAGCAGTAGAGCTTCTCGAAGGTGCACTTTCTAATGTTCCAGGAGTATCACTTGTTGGTGGTGAGGTGAGTCCGTTTTTATGTTATTCATAAGCCCTAACATGGCTTTTCTTGTAGGAGGCACTGTGGCTTTCAGCATGATTGTTAGCGTTTCAGTCAACCTGTTATTTCTTACTGCTAATATAAGTATGATAATTCTGAGTCATAATGGATTTCACCGGCACTTACAAGATTGAATCTATTCTTGTTGCAATAATA--CACATATTTCTGTCCACAGTTGTAGAAAGTTCGTGTGATAAGTTAGTATCATGTAAGAATGAAGAAATGGTAGTTGTTATAACACCACAGTTTTGCAGATTCAGCTCTGGCTTGCGATGGCCTATGAGGCTCATAATCGACATGATGATTGTATTGCACTTTGCAAAATCCTAGAGAAAACCCATCCAATTAAAGCTATCCGTCAGAAAGCTGCTGATTTGCGGTATATTCTTGAGGCACCAAAACTTAAAATTACTAAGGATGAGATGGTCAGCATTCCACTTATTGATTTAAATTATAGCAGGTACACTTTCCTTTGGTTTTTATCTTTCATTAAACACCAGATTTTAATATAATAGTTCCTTTCTGGGACAGTTTCAAGGAATGTGAGAGTAGAAAAGACGTGACATCATGAAGCATGTTGTTGGTATTGTTTTTCTGTGTGTTTTCAG--CAAAGAGATCATGGAGTCAGATGTATAGAAGCAGAAGAAAAGCTACTGTTACTAAACAACTTTCACCATCAAGCGACTATTTTCAAGATTTTCTTGTTTGGAAACGTCCAAAATGGGAAAACAGTCCTCTATTTTGGGTGGCTGTTGCTGTATGGCTGACATTAGTTGGAGTGGCTCTTGTGTTTCAAGATTAAATATTCTTGCTTCTTCATGCAGGTAGAGGTGTCAAGAATGGTTCATTTAAGGTTTTCATTTTTCATCTGTTAAGTTCGTTGTGTTGAGTTTGGGACCAATTCCAATTCAGTGATGTGTTCTGTTTTTATTCTTGGATACACTCATGATAACACTGAATTTATTTGTGCAGGCTGGTCATTTGACAGTAAAAACTAAAAGTTCTTTTGAAGGACGTGCTGCATATATTAAAGAAGCTTGTCCATTCTCATGTATACACACATGGATGATGATCAACAAAATCTAAGGCAAATGCAAGGAAATATTTTGTGTTGGTAACTTCACCCATGATCAAATTGGTTTTAGCAACATTCTCTGCACTACGGGTAAGAACAAAGGGATTGTGTATGATTAAATTCTTATTGAATG
>PM29
TTGTTTTCACCAATTAATAGGCATTAGGAA-----------------CTAAGCCAGAGAAGCGGTTCACTGTCAAGATGACGCGTTGGCCTTCTACTCAACAATCAAGTAACTCTGTAGCAACCAAATCTGTGAAGAAGCTATACAATGTCTTCATGGTATAAATCTGTGTTACAGCGTGCAAAAGAGCAAGCTAAAAAGAGGAAGGCTGCAGAGGTGATGTTTCAGCTGGGTCAGCAAGCCTATGGAAAGGGAATGTACAGTAAGGCAGTAGAACTGCTTGAAGGTGCACTTACAAATGTTTCAAAATTATCACTCTTTGGTGGCGAGGTGAGGTTAATCTTTCCTTCTTGACAACGTTGTACATCATTTTTCATGGGGAATTTATTGTGGTGCCCAAACAGGA----TAAGTTTCAATAAGCTTGCTACCTGTAACCCCTAGTATGAACTCTAGGATTGTAAGCTATTTATAATTTCAGCTTTAACTTATAGGTTGATTTGTTGTTTCTAACATTACTAGGGGATGTTTTCTACCTGTGTTTCTGTAATGCAGAAATTACTTACAGAAGAAAACAGTAATGATTACACCATCTAGCTATCACAAGCCATATCATTTCAGATTCAACTCTGGCTTGCTATGGCCTATGATGCTCATAATCGCCATGGCGATTGTATTGCCCTTTACAAAAGTTTAGAGAAAATCCATCCAATTGCTAGCATTCGTAAGAAGGCTGCTGGTTTGCGTTATATTCTTGAGGCACCGAAGTTGAAAATTACACAGGATG----------------------------------------------------------------------------------------------------------------------------------------------------------------------------------------------------------------------------------------------------------------------------------------------------------------------------------------------------------------------------------------------------------------------------------------------------------------------------------------------------------------------------------------------------------------------------------------------------------------------------------------------------------------------------------------------------------------------------------------------------------------------------------------------------------------------
>PS27
------------------------------------------------------------------------------------------------------------------------------------------------------------------------------------------------------------------------------------------------------------------------------------------------------------------------------------------------------------------------------------------------------------------------------------------------------------------------------------------------TTATAGGTTGATTTGATTG----TTTTTAACATTGCTAGGGGATACCTATGATTTTCTGTAACACAG-------------------AAATTACTTATTGACTGAAGAAGACAGTAATGATTGAAACACCATCTCATTCCAGATTCAACTCTGGCTTGCTATGGCCTATGATGCTCATAATCGCCATGGCGATTGTATTGCCCTTTACAAAAGCTTAGAGAAAACCCATCCAATTGCTGGCATTCGTAAGAAGGCTGCCGGTTTGCGTTATATTCTTGAGGCACCAAAGTTGAAAATTACAGAGGATGAGATGGTCACCATTCCTCTACTGAATTC------------------------------------------------------------------------------------------------------------------------------------------------------------------------------------------------------------------------------------------------------------------------------------------------------------------------------------------------------------------------------------------------------------------------------------------------------------------------------------------------------------------------------------------------------------------------------------------------------------------------------------------------------------------------------------------------------------------------------------------------------------------------------------------
>PS30
----------------------GATATGACAGAGTAGTAATTGAGTCTTAAACTGATGCATTACTTTCATTTTATACCCATGAATTGGCCCTGTTCTATCAGCAAATGTAACTCTTAAATGCCAAACCTTTCGAGGGATGCAGAATTCTTACACATGATATCACACTTTTTTATAGCGTGCAAAAGTGCAAGCTGAGAAGAGAAAGAAAGCAGAGGTAATGTTTCAGATGGGTCAACATGCTTATGCAAAGGGTATGTACAATACGGCAGTAGAACTGCTCGAAGGTGCACTTTCTAATGTTCTATCTGTGTCACTTCTTGGTGGTGAGGTGAGTCTGTTTTAATGTTCTTCATAAGCCCTAATAGTGCTTTTCTTATAGGAGGCAGTGTGGCTTTTGGCATGTTTGTTAACATTTTAGTCAATCTGTTATTTCTTTTTCCCAATAGAAGTATGATAATTCTGAGTTATAAGAGATTTTACCTGCACTTGCAAGATTGATTCTATTCTTCTTGTAATAATAGACAAGTATTTCTGTCCACAGTTGTAGAAGGTTCGTGTGATAAATTAGTATCAAGTCAGAATGAAGAAATGGTAGTTTTTATAACACCATAAATTTGCAGATTCAGCTATGGCTTGCGATGGCCTATGAGGCTCATAATCGGCATGATGATTGTACTGCACTCTACAAAATATTTGAGAAAACCCACCCAATTAAAGCTATTCATCAAAAAGTTGCTGATTTGCGATGTATTCTTGAAGCACAAAAACTCAAAATTACTAAGGATGAGATGGTCAGCATTCCTCTAATTGATTGAAATTATAGCAGGTACACTTTCCTTCAGTTTTTATCTTTCAATAAAATCTGAGAGCTTTTAT------------------------TAAGGAATGTGAGAGTGGAAAAGATGTCACATCATTAAGCAGG----------------------------------------------------------------------------------------------------------------------------------------------------------------------------------------------------------------------------------------ATTACTTCCTATTGAAAGTGAAGTT----------------------------------------------------------------------------------------------------------------------------------------------------------------------------------------------------------------------------------------------------------------------------------------------------------------------------------------------------------------------------------------
>PSF43
ATTGCATAATAAATCAATAGGACATATGCGAGAGTAGTATTTGAGTCTCAAAGTGATGTATTACTTTGATTTTGTATCCATGAATTGACCCTGTTCTATCAATAAATGTGACTCTTAAATGCCAAATCTTTCAAGGGATGCAGAATTCTGATACATGATATAACTCTTTTTTATAGCGTGCAAAGGAGCAAGCTGAGAAGAGAAAGACAGCAGAGGTAATGTTTCAGATGGGTCAACGTGCTTATGGAAAGGGTCTCTACAATAAGGCAGTAGAACTTCTCGAAGGTGCACTTTCTAATGTTACAGGAGTATCGCTTGTTGGTGGTGAGGTTAGTCCGTTTTTCTGTTATTCATGAACCCTAACAGTGCTTCTCTTGTAGGAGGCACTGTTGCTATCAGCATGATTGTTAGCGTTTTAGTCAACCTGTTATTTCTTACTCCTAATAGAAGTATGATAATTCTGAGTTATAATGGATTTCACCCGCACTTGCAAGGTTGATTCTATTCTTGTTGCAATAATAGACACATATTTCTGTCCACAGTTGTAGAAAGTTCGTGCGATTAGTTAGTATCATGTAAGAAT---GAAATGGTAGTTTTTAGAGCACCACAGTTTTGCAGATTCAGCTCTGGCTTGCGATGGCCTATGAGGCTCATAATCGACATGATGATTGTATTGCACTTTACAAAATCCTAGAGAAAACTCATCCAATTAAAGCTATCCGTCAAAAAGCTGCTGATTTGCGGTATATTCTTGAGGCACCAAAACTCAAAATTACCCAGGATGAGATGGTCAGCATTCCACTAATTGATTTAAATTATAGCAGGTACACTTTCCTTTAGTTTTTATATTTCATTAAACACTGAGATTTTTTATAATAGTCCCTTTTGGAAACAGTTACAAGGAATGTGAGAATAGAAAAGATGTGACATCATTAAGCATGTTGTTGGTATTGTT--TTTCTGTGTTTTCAGCTCAAAAAGATCGTGGAGTCAGATGTATAGAAGCAGGAGGAAAGTTACTGGTACTAAACAAACTTCACCATCAAGAGACTATTTTCAAGATTTTCTTGTTTGGAAGCGTCCAAAATGGGAACGCAGTCCTCTATTTTGGGTGGCTGTTGCTGTATGGCTTACATTAGTTGGAGTGGCTCTTGTGTTTCAAGATTAAATATTCTTGCTTCTTCATGCAGGTAGATGTATCAAGAATGGTTCATTTTAGGTTTTCATTTTTCATCTGTTAAGTTGGTTGTGTTGAGTTTGGGACCAATTCCAATTCAGTAAAGTGTTCTGTTTTTTTGCTTGGATACACTCATGATAACACTGAATTTATTTGTGCAGGCTTTTCATTTGACAGTAAAAACTAAAAGTTTTTTTAAAGGACGTGTTGCTTATATTAAAGAAGCTTGTGCATTTTCATGTATACACAGATGGATGATGATCAACAAAATCAAAGGCAAATGCAAGGAAATATTTTGTGCTGGTAACTTCTTCCATGATCGAATTGGTTTTAGCAACATTCTCTGCAGTGGGGGTAAGAACAAAGGGATTGTGTATGATTAAATTCTCATTTAATC
>PTA0
ATTGTATCATAAATTGACAGGAGATATGACAGAGTAGTATATGAGTACTAAAGTGATGCCTTATTTTCATTTTATACCCATGA-------------------------------------------TCTTTCGAGGGATGCAGAATTCTGACACATGTGATAACTCTTTTATATAGCGTGCAAAGGAGCAAGCTGAGAAGAGGAAGACAGCAGAGGTAATGTTTCAGATGGGTCAACGTGCTTATGGAAAGGGTATGTACAATAAGGCAGTAGAACTGCTCGAAGGTGCACTTTCTAATGTTCCAGCAGTATCGCTTGTTGGTGGTGAGGTGAGTCTATTTTCATGTTCTTCATAAGCCCTAACAGTGTTTTTCTTATAGGAGGCACTATAGATTTTGGCATGATTGTTAGCGTTTTAGTCAACCTGTTATTTCTTACTCCCAATAGATGTATGGTAATTCTGAGTTATAACCGATTTCACCTGCACTTGCAAGATTGATACTATTCTTCTTGTAGTAATGGATACGTATTTCTGTCCACAGTTGTAGAAAGTTCGTGTGATAAATTAGTATCATGTAAGAATGAAGAAATGGTAGTTTTTATAACACCACAGATTTGCAGATTCAGCTCTGGCTGGCAATGGCCTATGAGGCTCATAATCGGCATGATGATTGTATTAAACTTTACAAAATTGTAGAGAAAACCCATCCGATCAAAGCTATCCGTCAAAAAGCTGCAGATCTGCGGTATATTCATGAGGCACCAAAACTCAAAATTGCTGAGAACGAGATGGTCAGCATTCCTCTAATTGATTTAAATTACAGCAGGTACACTTTCCTTTAGTTTTTATC--TCAGTAAACTCTCAGATTTTTTATAATAGTTCCTTTCTGGGACAGTTACAAGGAATGTGAGAGCTGAAAG------------------------------------------------------------------------------------------------------------------------------------------------------------------------------------------------------------------------------------------------------------------------------------------------------------------------------------------------------------------------------------------------------------------------------------------------------------------------------------------------------------------------------------------------------------------------------------------------------------------------------------------------------------------------------
>RC54
--------------------------------------------------------------------------------------------------------------------------------------------------------------------------------------------------------------------------------------------------------------------------------------------------------------------------------------------------------------------------------------------------------------------------------------------------------------GAAGTATGATAATTCTGAGTTATAATGGATTTCACCCGCACTTACATGGTTGATTCTATTCTTTTTGCAATAATAGACACATATTTCTGTCCACAGTTGTAGAAAGTTCGTGTGATTAGTTAGTATCATGTAAGAATGAAGAAATGGTAGTTTTTAGAACACCACAGTTTTGCAGATTCAGCTCTGGCTTGCGATGGCCTATGAGGCTCATAATCGGCATGATGATTGTATTGCACTTTACAAAATCCTAGAGAAAACCCATCCAATTAAGGCTATCCGTCAAAAAGCTGCTGATTTGCGGTATATTCTTGAGGCACCAAAACTCAAAATTACCCAGGAGGAGAGGGTCAGCATTCCACTTATCGATTTAAATTATAGCAGGTACACTTTCCTTTAGTTTTTATCTTTCATTAAACACTGAGATTTTTTATAATAGTTCCTTTTTGAAACGGTTACAAGGAATGTGAGAATAGAAAAGATGTGACATCATTAAGCTTGCTGTTGGTATTGTTTTTCTCTTTGTTTTCAGCTCAAAAAGATCGTGGAGTCAGATGTATAGAAGCAGGAGGAAAGCTACTGGTACTGAACAAACTTCACCATCAAGAGACTATTTTCAAGATTTTCTTGTTTGGAAACGTCCAAAGTGGGAACGCAGTCCTCTATTTTGGGTGGCTGTTGCTGTATGGCTTACATTAGTTGGAGTGGCTCTTGTGTTTCAAGATTAAATATTCTTGATTCTTCATGCAGGTAGAGATATCAAGAATGGCTCATTTTAGGTTTTCATTTTTCATCTGTTAAGTTGGTTGTGTTGAGTTTGGGACCAATTCCAATTCAGTAA--TGTTCTGTTTTTTTGCTTGGATACACTCATGATAACACTGAATTTATTTGTGCAGGCTTGTCATTCGACAGTAAAAACTAAAAGTTCTTTTAAAGGACATGTTGCATATATTAAAGAAGCTTGTCCATTTTCACGTATACACAGATGGATGATGATCAACAAAATCAAAGGCAAATGCAAGGAAATATTTTGTGTTGGTAGCTTTGCCCATGATCGATTTGGTTTTAGCAACATTCTCTGCACTGGGGGCAAGAACAAAGGGACTATGTATGATTAAATTCTCATTCAATG
>RR55
----------------------------------------------------------------------------------------------------------------------------------------------------------------------------------------------------------------------------------------------------------------------------------------------------------------------------------------------------------------------------------------------------------------------------------------------------------------------------------------------------------------------------------AATAATAGACACATATTTCTGTCCACAGTTGTAGAAAGTTCGTGTCATTAGTTAGTATCATGTAAGAATGAAGAAATGGTAGTTTTTAGAACACCACAGTTTTGCAGATTCAGCTCTGGCTTGCGATGGCCTACGAGGCTCATAATCGGCATGATGATTGTATTGCACTTTACAAAATCCTAGAGAAAACCCATCCAATTAAAGCTATCCGTCAAAAAGCTGCTGATTTGCGGTATATTCTCGAGGCACCAAAACTCAAAATTACCCAGGAGGAGAGGGTCAGCATTCCACTAATCGATTTAAATTATAGCAGGTACACTTTCCTTTAGTTTTTATCTTTCATTAAACTCTGAGATTTTTTATAATAGTTCCTTTTTGAAACGGTTACAAGGAATGTGAGAATAGAAAAGATGTGACATCATTAAGCATGTTGTTGGTATTGTTTTTCTCGGTGTTTTCAGCTCAAAAAGATCGTGGCGTCAGATCTATAGAAGCAGGAGGAAAGCTACTGGTACAAAACAAACTTCACCATCAAGAGACTATTTTCAAGATTTTCTTGTTTGGAAACGTCCAAAGTGGGAACGCAGTCCTCTATTTTGGGTGGCTGTTGCTGTATGGCTTACATTAGTTGGAGTGGCTCTTGTGTTTCAAGATTAAATATTCTTGATTCTTCATGCAGGTAGAGATATCAAGAATGGCTCATTTTAGGTTTTCATTTTTCATCTGTTAAGTTGGTTGTGTTGAGTTTGAGACCAATTCCAATTCAGTAATGTGTTCTGTTTTTTTGCTTGGATACACTCATGATAACACTGAATTTATTTGTGCAGGCTTGTCATTCGACAGTAAAAACTAAAAGTTCTTTTAAAGGACATGTTGCATATATTAAAGAAGCTCGTCCATTTTCATGTATACACAGATGGATGATGATCAATAAAATCAAAGGCAAATGCAAGGAAATATTTTGTGTTGGTAGCTTTGCCCATGATCGATTTGGTTTTAGCAACATTCTCTGCACTGAGGGTAAGAACAAAGGGACTATGTATGATTAAATTCTCATTCAATG
>SA1
ATTACATCATAAATCAATAGGTGATATGACAGAGTAGTATTTGAGTCTTATACTTATGCATTACTTGCATTTTATACCAATGAATTGTCCCTGTTCTATCAGCAAATGTAACTCTTAAATGCCAAACCTTTTGAGGGATGCAGAATGTTTTCAC------------TTTTTTATAGCGTGCAAAGGAGCAAGCTGACGAGAGAAAGAAAGCAGAGGTAATGTTCCAGATGGGTCAACATGCTTATGCAAAGGGTATGTACAATAAGACAGTAGAACTGCTCGAAGGTGCAATT-CTAATGTTTTAGCAGTGTCACTTCTTGGTGGTGAGGTGAGTCTGTTTTAATGTTGTTCATAAGCCCTACTAGTGCTTTTCGTATAGGAAGCACCGTGGATTTTGGCAAGTTTGTTAACATTTTTGTCAAGCTGTTATTTCTTACTCCCAATAGAAGTATGATAATTCCGAGTAATAACAGATTTTACCTGCACTTGCAAGATTGATTCTATTCTTCTTGTAACAATAGAAAAGTATTTCTGTCCACAGTTGTAGAAGGCTCATGTGATAAATTAGTATCATGTCAGGATGAGGAAATGGTAGTTTTTATAACACCACAAATTTGCAGATTCAGCTATGGCTTGTGATGGCCTATGAGATTCATAATCGGCATGATGATTGTAGTGCACTTTACAAAATATTAGAGAAAACCCATCCAACTAAAGCTATTTGTCAAAAAGTTGCTGATTTGCAATATATTCTTGAAGCACCAAAATCCAACATTACTTAGGATGAGATGGTCAACATTCCTCTAATTGATTTAAATTATACCACGTACACTTTGCTTCAGTTTTTATCTTTCAATAAACTTTGAGATTTTTTATAATAGTTCCTTTCTGAGATAGTTTGAAATAACTTATTTCTATTTTTTACACAAAACTGT-----------------------------------------------------------------------------------------------------------------------------------------------------------------------------------------------------------------------------------------------------------------------------------------------------------------------------------------------------------------------------------------------------------------------------------------------------------------------------------------------------------------------------------------------------------------------------------------------------------------------------------------------------------------
>SC0
ATCTCATCATAAATCAATAGGAGATATGACAGAGTAATA--TGAGTCTTAAAGGGATGCATTACTTTCATTTTGTATCCATGATTTGGCCCTGTTCTATCAGTAAGTTTAACTCTTAAATGCCAAATCATTCGAGGGATGCAGAATTCTGACACATGATATAACTCATTTTTATAGCGTGCAAAGGAGCAAGCTGAGAAGAGAAAGATGGCAGAGGTAATGTTTCAGATGGGTCAACGTGCCTATGGAAAGGGTATGTACAATAAGGCAGTAGAACTGCTCGAAGGTGCACTTTCTAATGTTCCAGGAGTATCCCTTGTTGGTGGTGAGGTGAGTCCGTTTTTATGTTGTTCATAAGCCCTAACAGTGTTTTTCTTCTAGGAGGCATTGCGGTTTTCAGCA-GATTGTTAACATTATAGTCAACCTATAATTTCTTACTCCAAAGAGAAGTATGATAATTCTGAGTTATAACGGACTTGACCAGCACTTACAAGATTGATTCTATTCTTGTTGCAATAATTGTGACATATGTCTGTCCACAGTTGTAGAAAGTTTGTGTGATAAGTCAGTATCATGTAAGAATGAAGAAATGGTAGTTTTTATAACACCACAGATTTGCAGATTCAGCTCTGGCTTGCTATGGCCTATGAGGCTCATAGTCGGCATGATGATTGTATTGCACTTTACAAAATCCTAGAGAAAACCCATCCAATTAAAGCTATCCGTCAAAAAGCTGCTGATTTGCGGTATATTCTTGAGGCACCAAAACTCAAAATTACCGAGGATGAGATGGTCAGCATTCCTATAATTGATTTAAATTATAGCAGGTACACTTTCCTGTAGTTTTTAAT--------------------------AACAGTTCCTTTCTGAGACAGTCACAAGGAACATGAGAGTAGAAAAGTTGTGACATCATTAAGCATGTTGTTGGTATTGTTGTTCTCTGTGTTTTCAG--CAAAGAGATCGTGGAGTCAGACGTATAGAAGCAGGAGGAAAACTACTGTTACTAAACAACCTTCACCATCAAAAGACTATTTTCAAGATTTTCTTGTTTGGAAACGTCCAAAATGGGAACGCAGTCCTCTATTTTGGGTGGCTGTTGCTGTATGGCTCACATTAGTTGGAGTGGCTCTTGTGTTTCAAGATTAAATATTGTTGCCTCTTCATGCAGGTAGAGATATTGAGAATGGTTCATT-TAGGTTTTCATTTTTCATCTGTTGAGTTGGTTGTGTTGTGTTTGGGACCAATTCCAATTCAGTATAGTGTCCTGTTTTTATTTTTGGATCCACTCATGATAACACAGAATTTGTTTGTGCAGGATTGTCATTCGACAGTAAAAACTGAAAGTTCTTTTCAAGGACATGCTGCATATATTAAAGAAGCTTGTCCATTCTCATGTATACAGAGATGGATGATGATCAACAAAATCAAAGGCAAATGCAAGGAAATATTTCATGTTGGTAACTTTACCCATGATCGAATTCATTTTAGCATCATTCTCTGCACTAGGAGCAAGAACAAAGTGATTGTCTATGATCAAATTTTCATTGAATG
>SG23
GTGGTTTGATCAGTTGATAGGAGATGGGCCGAAGAATGATTGGATTCTTAAGATGATGCATCTCTTTCATTTTGTAGCCATTAGTTGACCCTGCTCTGTGACACTAAGTTAACCTTTAACAGTGGACCTTTTGAGGAATACATATTTTATACACACAGCATGTTTCATTGTTATAGCGTGCGAAGGAGCTTGCTGAAAAGAGAAAGACAGCAGAAGTAATGTTTCAGATGGGTCAGCGTGCCTATGGAAAGGGAATGTACAACAAGGCAGTAGAGCTGCTTGAAGGTGCACTTTCAAATGTTCCTAAAGTATCACTTGTAGGTGGTGAGGTGAGTCTATTTTCTCATTGTTCATAAACCCTAGTAACATTTTATTGAAGGCACTTGTGATGGCTCTCAACTAGGACTTTATCCTATTAGCGAACTTGTCATTTCAAACTCCCAGCAGGAAGTCCGAAATTTTGAGTTATAAAATTCTTGTTGACAATTTTGTGTGCTGATACATTTCTGTACACAATAATGAAAGGTGATCTCTTCGTATTATGTAAATATGCAGATATTGCTTAGTTGACGACTTCTGCAAGAAGAAAACAGTAGCTCTTGAAACACAATATGAATGCAGATTCAGCTCTGGCTTGCTATGGCCTATGAGGCTCATAATCGCCATAGTGATTGTATTGCACTTTACAAAATTTTAGAGAACACCCATCCAATTAAAGCCATTCGTCAAAAAGCTGCTGGTTTGCGGTATATCCTTGAAGCGCCAAAATTAAAAATTACAGAGGAAGAGATGGTCTCCATTCCTCTGATGAATTCAAATTCTGACAGGTATAATTTTTTCACCCTCTAAATTTTATTGAA-CACCCGAGTAGTATTTTATTGTTCGTGTCTGCTACAGTGACACAGATTTTGAGTGTAGAAAAGATGTGAAATCATGTGGCATGTTGTGGTTACTTTTGTTCTCTGTGTTATCAGCTATAAGGGATCATGGAGTCAGATGTACAGAAATAGGAGGAAAGCTACCGTTAGTAAAGAAACTCCACGTACAAAAGACTATTTTGAAGATTTTCTTGTTTGGGAACGTCCACAATGGGAGCGCAGTCCAATTTTTTGGGTAGCTGTTGCTGTGTGGCTCACATTAGTTGGGGTGGCTCTTGTCTTTCAAGACTAAGCTTTTCTGCTGCTTCCTCTAGACAGAAGTATGGAGAATGATTCATTGTAAGTTTCAATTTTTCTTCTTTTGATATGGTTGTTTTAAAACTGGGACCAATTCTAATTCAGTAGAGCAATATGTTGCTTTGCTGGAATCGACTGATGATAGCATTGAATCATTTTTTGCAGGTTTGCCATTCATCAGTAAAACCTAGAAGATTTGAGAAAGGAAATTCTGTACATATTATCAAAGCTGGTTTTATTGCAAGTAGACTTGAGATGGATGACGATTCACAAGTTTGAGGCACATGTAAGGAAGTAGATATGAATGATTAACTCACCCATGCTGTTACTAT---TAATGACAGCCTCTACTCCAGG-TTATGGAAGACAATAGTGTTTATCATTGAATCATCTTTGACAT
>SS22
GTGGTTTGATCAGTTGATAGGAGATGGGCCGAAGAATGATTGGATTCTTAAGATGATGCATCTCTTTCATTTTGTAGCCATGAGTTGACCCTGCTCTGTGACACTAAGTTAACCTTTAACAGTGGACTTTTTGAGGAATACATATTTTATACATATAGCATGTTTCATTGTTATAGCGTGCGAAGGAGCTTGCTGAAAAGAGAAAGACAGCAGAAGTAATGTTTCAGATGGGTCAGCGTGCCTATGGAAAGGGAATGTACAACAAGGCAGTAGAGCTGCTTGAAGGTGCACTTTCAAATGTTCCAAAAGTATCACTTGTAGGTGGTGAGGTGAGTCTATTTTCTCATTGTTCATAAACCCTAGTAACATTTTATTGAAGGCACTTGTGATGGCTCTCAACTAGGACTTTATCCTATTAGTGAACTTGTCATTTCAAACTACCAGTAGAAAGTCCAAAATTTTGAGTTATAAAATTCTTGTTGACAATTTTGTGTGCTGATACATTTCTGTACACAATAATGAAAGGTGATCTCTTCGTATTATGTAAATATGCAGATATTGCTTAGTTGACGACTTCTGCAAGAAGAAAACAGTAGCTCTTGAAACACCATATGAATGCAGATTCAGCTCTGGCTTGCTATGGCCTATGAGGCTCATAATCGCCATAGTGATTGTATTGCACTTTACAAAATTTTAGAGAACACCCATCCAATTAAAGCCATTCGTCAAAAAGCTGCTGGTTTGCGGTATATCCTTGAAGCGCCAAAATTAAAAATTACAGAGGAAGAGATGGTCTCCATTCCTCTAATGAATTCAAATTCTGACAGGTATAATTTTTTCACCCTCCAAATTTTTATTAAACACCCAAGTATTT---TATTGTTCGTGTCTGCTACAGTG--ACAGATTTTGAGTGTAGAAAAGATGTGAAATCATGTGGCATGTTGTGGTTACTTTTGTTCTCTGTGTTATCAGCTATCAGGGATCATGGAGTCAGATGTACAGAAATAGGAGGAAAGCTACTGTTAGTAAAGAAACTCCACGTACAAAAGACTATTTTGAAGATTTTCTTGTTTGGAAACGTCCACAATGGGAGCGCAATCCAATATTTTGGGTAGCTGTTGCTGGGTGGCTCACATTAGTTGGGGTGGCTCTTGTCTTTCAAGACTAAGCTTTTCTGCTGCTTCCTCTAGATAGAAGTATGGAGAATGATTCATTGTAAGATTCAATTTTTCTTCTTTTGATATGGTTGTTTTAAAACTGGGACCAATTCTAATTCAGTAGAGCAATATATTGCTTTGCTGGAATCGACTGATGATAGCGTTGAATCATTTTTTGCAGGTTTGTCATTCATCAGTAAAACCTAGAAGATTTGAGAAAGGAAAAAT---------------------------------------------------------------------------------------------------------------------------------------------------------------------------------------------
>SV36
TTTTTTTGATCAATTGAAAGGACACAGACTGAAGAAGGATTGGAATCGTAAGATGATGCATTTCTTTCATTTTGTAGCCTTGAATTGCTCCTGTTCTTTGACACTAATGTAACCCTTAACAGCCAAGTCTTTGAGGGATACATATTTTGTACAACTAGCACAAATCTTTGTTATAGCGTGCAAAGGAGCAAGCCAAGAAAAGAAAGACAGCAGAGCTAATGTTTGAGATGGGACAGCGAGCATATGGAAAAGGCATGTACAATAAGGCAGTAGAACTGCTTGAAGGCGCACTTTCAAATGTTCCAAAAATATCACTTCTTGGTGGTGAGGTGAGTAAGTTTTCATCTTCTTCATATGCCTGATTAGCAT---TTTTAAGGCACTTGTTGTGACTCCTAGCTGGGT-TGTAACCTTTCAGTGAGCTTGTTGTTTAATGTCCTAGTAGGAAGGTTAAAAATTCTCGGTCATGGAATTCTTGTTGACAATTTAATATACTGACACATTTCTACACACAGTAATAGGAGGCGATCACTTAGTATTATGTAAGAATGCAGAAATTGCTTAGTAGACTACTTTTTCGAGAAGAAAAGAGTAGTTCCTCAAACACCATATGATGGCAGATTCAGCTCTGGCTTGCAATGGCTTATGAGGCTCATAATCGCCATGGTGATTGCATTGCACTTTATAGAAGCTTAGAGAGTTCCCATCCGATTAAAGGTATTCGTGACAAAGCTGCTGGTTTGCGGTTTATTCTTGAGGCACCAAAACTGAAAATTACACAGGAGGAGATGGTGACAATTCCTCTAATTGATTCAAATTATGACAGGTACACTAGTTATGTTTTCTAAACTTTCAATTAATGTTTAAGTATATGTTGTTAGAGATATTCTGATTCCATTACAAGG-GATTGACAGTATAAAAGATGTGACATTACCTAACATGTTC--GTCATCTTTGTTCTCTGTTTTTATAGTTCGAAGAGATCGTGGAGCCAGATGTATAGAAATAGGAGGAGAGCTGCTGTTAATAAAAGAACTCCACCAAAAAGAGACTATTTTCAAGATTTTCTTGATTGGAAACGTCCACAATGGGAACGCAGTCCTGTTTTCTGGGTGGCTGTTGCTGGTTGGCTCACATTGGTTGGGGTGGCTCTAGTATTTCAAGATTAAGTTTTCTTGCTGCTTCATGTATATACTCAAATGGAGAATGGTATT----------------------------------------AAATTCAAGATCAATTCTAATTCATTAAAGTGGCACGTTGGTTTGCTGGAATCTGAATCAAATACGAG--------TTCGTGCAGCTTTCCCATTCATTTGTAAACATTAGAAGGTTTGTGAAGGGATATGCTACACATATTATAGAAGCTTGTCTATTGGCATGTTCCCAACAGATGATTAAACGCAGATGTAAGGA---------------------------------------------------------------------------------------------------------------------------
>TA17
AACTTTTGATCAGTTCATGGGAGATGGGCTGAAGAAAGATTTTATTCTTCAGAGGATGCATCTCTTTTA-TTCCTAACCATGAGTTGAC--TTCTCTGTGACACTAAGTTAACCTTTAATAGTT----TTCTGAGGAATGCATATTTTTAAGACGCAACTTGATTCATTGTTCTAGCGTGCAAAGGAGCTTGCTGAAAAGAGAAAAACAGCAGAAGTTATGTTTCAGATGGGTCAGCGTGCCTATGGAAAGGGAATGTACAATAAGGCAGTAGAGTTGCTAGAAGGCGCACTTTCAAATGTTCCTAAAGTATCTCTTGTAGGTGGTGAGGTGAGTCTATTTTCTCATCATTCATAAACCCTAATAATATTTTATTAAGGGCACTAGTGATGGCTCTCAATTAGGTCCATATCCTATTTGCAAGCTTGTTGTTTCAAACTCCCAGTGGAAAGTCCAATTTTATGAGTTATAAATTTATAGGATACAATTTTATGTGCTGATACATTTCTGTACATAATAATGAAAGGTGATCTCTTTGTATTATGTAAATATGCAGATATTTCTTAGTTGACGACTTCTGCAAGAAGAAAAAAGTAGCCCTTGAAATACCATATGAATGCAGATTCAGCTTTGGCTTGCTATGGCCTATGAGGCTCATAATCGCCATAGTGATTGTATTGCACTTTACAAATTTTTAGAAAACACCCATCCAATTAAAGCCATTCGTCAAAAAGCTGCTGGTTTGCGTTTTATTCTTGAAGCACCAAAATTAAAAATTACAGAGGAAGAGATGGTCTCCATTCCTTTAATGAATTCAAATTATGACAGGTATAATCTCTCCACACTCCAAATTTTTAACGAACTCCCATGTATTATTTGATGGTTCCTGTCTGCTACAGTTTCTGAG-TTTTGACTATAGAAAT-ATGCCAAGTCATGTAATATGTTGTCATTACTTTTGTTCTATGTATTATTAGATCTAAGGGATCATGGAACCAGATGTATAGAAATAGGAGGAAAGCTACCATTGGTCGAGAAACTACACGCACAAAAGACTATTTTGAAGATTTTCTTGTTTGGAAACGTCCACAATGGGAGCGCAGTCCAATATTTTGGGTGGCAGTTGCTGGGTGGCTCACATTAGTTGGGGTTGCTCTCGTCTTTCAAGACTAAGCTTTTCTGCTGCTTCCTGCAGACAGAAGTATGGAGAATGATACATTGTAAGTTTCAATTTTTCCTTTTTTGATTTGCTTG--------TTGGGACCAATTATAATTCACTGGAACTATTTATTGTTTTTCTGGAATTGACTGATGATAGCATTTAACCATTTTTTGCAGGCTTCTCATTCATCATTAAATCGTGGAAGATTTGAGCAAGGAAACAGTGTATATACTATCAAAGCTGGTCTTATTGCAAGTAAATTTGAGATGGATGATGATTTACACGTTTCAGGCACATGTAAGGAAGCCTTTATGAATGATTAACTCATGGGTGCTGTTACCAACGTTTTTGACCGCCTTTTCTCCAGGGTTATGGAAGATAATAGTATCTATTATCAAATCATCTTTGATAT
>TB39
ACGGTTTGATCAGTTGATAGAAGATAGGCCGAAGAAGGATTGGAGTCTTAAGATTATATATCTCTTTCATTTTGCAGCCATGAATTGGCCCTGCTCTGTGATACTAAGACAACCATTGACAACATATTGTCTGAGGGATGCTTATTTTGTACTGACACAGTAATTATTTGTTGTAGCGTGCAAAGGAGCTAGCTGAAAAGAGAAAGACAGCAGAAGTAATGTTTCAGATGGGTCAGCGTGCCTATGGAAAGGGAATGTACAATAAGGCAGTAGAGCTGCTTGAAGGTGCACTTTCAAATGTTCCAAAAGTATCACTTGTTGGCGGTGAGGTGAATCTATTTTCTCATTGTTCATAAATCTAATAGCACTTTTATTGAAGGCACTTATCACGGCTCTCAACTAGGCTTTTAACCAATTAGTGAGCTTGTTATTTCAAACCCTCAGTAGGAAGTCCTAAATTTTGAGTTATAGAATTCTTGTTGAGGGTTTTCTATGCTTATACATATCTGTAGACAGTAATGGAAGGTGATCACTTCATATTATGCAAAACTGCAGATGTTGCTTAGTTGACCTATTCTGCTAGAAAAAAACAGTAGTTCACAAACCACCATATGAATGCAGATTCAGCTCTGGCTTGCAATGGCCTATGAGGCTCATAATCGCCATGGTGATTGTATTGCACTTTACAAAATTTTAGAGAAAACCCATCCAATTAAAGCCATCCGTCAAAAAGCTGCCGATTTGCGGTTTATTCTTGAGGCACCAAAACTGAAAATTACAGAGGATGAGATGGTCACAATTCCTCTAATGGATTCAAATTATGACAGGTATAATTTCTGTATCCTCCAAACATCTAAAGAACATCCAAGTATTATTTGATGGTTGCTTTCTGATCCTGCGACAGGGAATTTGAGGGTAGAAAAGATGTGATGTCACCTAGCATGATATGGTTATTTTTG--CTGTGTGTTTTCAGTTCGAAGGGATCTTGGGGCCAGATGTACAGAAATAGGAGGAAAGTTACTGTTAGTAAAGAAACTTTGCCTACAAGAGACTATTTTGAAGATTTTCTTGTTTGGAAACGTCCGCAATGGGAGCGCAGTCCGATATTTTGGGTGGCTGTTGCTGGGTGGCTCACATTAGTTGGAGTTGCTCTAGTATTTCAAGACTAATTAGT------------TGTAGACAGAAGTATGGAGAATGGTTCATTGTAAGTTTCC----TTGTTCTGTTGATTTGGTTGTATTAAATTTGGGACCAATTCTAATCCAGTAAGCTGTTATGTTGTTTTGCTGGAATTCACTCATGGTAACATTGAATCATTTTCTGCAGGTTTATGGTTCATCTGTAAAATCTGCAAGGTTTGAGGAAGGAAATGCTGCACATATTATAGAAGCTGGTCTTATGGCATGTATACTTGAGATGGATGACGATTAACAAAATTCTGGCACATGCAAGGAAGCATATATAGATGATGATGCTGATTAATTTATCTTTGACTCCAATTCTTTAGTTTAGTGTCTCTATCAAGAAAGTGATAATGCAAACTGAAATCTTATCATT-----
>TC31
-------------------------------------------------------------------------------------------------------------------------------------------------------------------------------------------------------------------------------------------------------------------------------------------------------------------------------------------------------------------------------------------------------------------------------------------------------------------------------------------------------------------------------------------------------------------------------------------------------------------------------------GATTTCAGATTCAACTCTGGCTTGCTATGGCCTATGACGCTCACAATCGCCACAGCGAGTGTATTGCGCTTTACAAAAGCTTAGAGAAAACCCATCCGATTTCTGGCATTCGTAAGAAAGCTGCTAGTTTACGTTATATTCTTGAGGCACCAAGGTTGAAAATTACGGAGGATGAGATGGTCAGCATTCCTCTACTGAATTCAAACTATGACAGGTAAG-TTACTCTGTCTTTCAAACTTCTAATGAGTCTTGAAATGCCTTTTTAGATAATTCCTTTTAAACTTCACCAAGGAATGTGACAGTTGAAAATATATGACATCACTCAGCATGTTCTGGTTATGTTTATTCTCTTTCCGTTTTTTTCAAAGAGTTCATGGAGCCAAATGTACAGAAATAGGAGGAAAACTGCTGTCAACAAAGAAACCCCAACTGCAAAAGATTATTTTTCAGATTTTCTTGTTTGGAAACGTCCACTATGGGAGCGAAGCCCTTATTTTTGGGTGGCTGTTGCTATGTGGCTTACATTAGTCGGGGTGGCTTTAGTGTTTCAAGACTAAGCCCTCTTGCTGGTTCATATGGGTAGAAGTATTCAGGATAGTTTG-TGAAAGTTTCCATTCTTGTTTGGTTAAGCTGGTT--------------------------------------------------------------------------------------------------------------------------------------------------------------------------------------------------------------------------------------------------------------------------------------------------------------------------------------
>TN1
----------------------------------------------------------------------------------------------------------------------------------------------------------------------------------------------------------------------------------------------------------------------------------------------------------------------------------------------------------------------------------------------------------------------------------------------------ATTGGCAGATCGATTCAATG-------------------GTTGTTGAGCATTTTCTATGTTGATACATTTCTGTACACACTAATAGAAGGTGATCACTTCATATTATGTAAAAATGCAGATATTGCTTAGTTGACCAATTCTGAAAGAAGAAAACAGGAGCTCTTAAAACACCACATGAATGCAGATTCAGCTCTGGCTCGCTATGGCCTATGAGGCTCATAATCGCCATGGCGATTGTATTGCACTTTACAAAATTTTAGAGAAAACCCATCCAATCAAAGCCATCCGTCAAAAAGCTGCTGATTTGCGGTTTATTCTTGAGGCACCAAAACTGAAAATTACAGAGGAAGAAATGGTCACTATTCCTCTAATGGATTCAAATTATGACAGGTATAATTTTTTTATTCTCAAAACATTTAATGAACATTCAAGTCTTATTTTACGGTTGCTTTCTGATCCTGTG--ACGGAATTCAAGTGTAGCAAAGATGTGGCATCACGTAGCATGCTGTGATTATTTTTGTTCTCTGTGTTTTCAGTTCGAAGGGATTATGGAGCCAGATGTACAGAAATAGGAGGAAAACTACTGTTAGAAAAGAAACTCCACCTACAAGAGACTATTTTGAAGATTTTCTTGTTTGGAAACGTCCACAATGGGAGCGCAGTCCAATATTTTGGGTGGCTGTTGCTGGGTGGCTCACATTAGTTGGAGTGGCTCTAGTATTTCAAGACTAAGTTTTGCTGCTGCTTCATGTAGACAGAAGTATGGAGGATGGTTCATTGTAAGTTTCAAATTATGTTCTTTTGTTTTGGTTGTATTAAATTTGGGACCTATTCTAATTAACTGTTG-TGTTTTTTTATTTTCTGGAATCGACTCATGGCAGCAT-------------------------------------------------------------------------------------------------------------------------------------------------------------------------------------------------------------------------------------------------------------
>TO14
GTGTTTTGATCAGTTGATAGGAGATGGGCCGAAGAAGGATTTTATTCTTAAGATGCTGCATCTCTTTCATTTTGTAACCATGAGTTGACTCTGCTCTGTGACACTAAATTAACCTTTAACACTTGTCTTATTGAGTAATGCACAATTTTTAGACACAACATGATTCATTGTTATAGCGTGCAAAGGAGCTTGCTGAAAAGAGAAAAACAGCAGAAGTAATGTTTCAGATGGGTCAGCGTGCCTATGGAAAAGGAATGTACAATAAGGCAGTAGAGCTGCTTGAAGGTGCACTTTCAAATGTTCCTAAAGTATCACTTGTAGGTGGTGAGGTGAGTCTATTTTCTCATTGTTCATAAACCCTAATAACATTTTATTGAAGGCACTTGTGATGGCTCTCAACTAGGACCATATCCTATTAGCAAGCTTGTCTTTTCAAACTCCCTGTGGGAAGTCCAAATTTTTGAGTTGTAAATTTACAGGATACAATTTTGTATGCTGATACAATCCTGTACACAATAATGAAAGGTGATCTCTTCGTATTATGTAAATATGCAGATATTGCTTAGTTGACGACCTCTGCAAGAAGAAAACAGTAGCTCTTGAAACCCCATATGAATGCAGATTCAGCTCTGGCTTGCTATGGCCTATGAGGCTCATAATCGCCATAGTGATTGCATTGCACTTTACAAATTTTTAGAGAAAACCCATCCAATTAAAGCCATTCGTCAAAAAGCTGCTGGTTTGCGGTTTATCCTTGAAGCACCAAAACTTAAAATTACAGAGGAAGAGATGGTCAGCATTCCTCTAATGGATTCAAATTATGACAGGTATAATCTTTTCATCCTCCAAATTTTTAGCGAACACCCACATATTCTTTGATGGATCCTATCTGCTAGAGTTTGAGAGATTTTGACTATAGAAAAGATGTGAAATCACGTGACATGTTGTGGTTACTTTTGTTCTCTGTATTATCAGATCTAGGGGATCATGGAGCCAGACGTACAGAAATAGGAGGAAAACTACCATTGGTCAAGAAACTCCACGTACAAAAGACTATTTTGAAGATTTTCTTGTTTGGAAACGTCCACAATGGGAGCGCAGTCCAATATTTTGGGTAGCTGTTGCTGGGTGGCTCACATTAGTTGGGGTGGCTCTTGTCTTTCAAGATTAAGCTTTTCTGCTGCTTCCTAGAGACACAAGTATGGAGAATGATTCATTGTA-----------------------------------AAAATTGGGACCATTTCTAATTCAGTTGAGCAATTTATTGTTTTGCTGGAGTTGACTGATGATAGCATTGAGTCATTTTTTGCAGGTTTCTCATTCATCAGTCAAACCTAGAAGATTTGACAAAGGAAATTCTGTACATATTATCAAAGCTGGTCTTATTGCAAGTAAACTTGAAATGGACGACGATACACAAGTTTCTGGCACATGTAAGGAAGCAGATATGAATGATTAACTCACCGATGCTGTTACTATCATTATTGACAGCCTAGACTCCAGGGGTGTGCAAGATAATAGTGTTTTTTATTGAATCATCTTTGACAT
>TPL03
ATTGCATAATAAATCAATAGGACATATGGGAGAGTAGTATTTGAGTCTCAAAGTGATGCATTACTTTGATTTTGTATCCATGAATTGACCCTGTTCTATCAATAAATGTAACTCTTAAATGCCAAATCTTTCAAGGGATGCAGAATTCTGATACATGATATAACTCTTTTTTATAGCGTGCAAAGGAGCAAGCTGAGAAGAGAAAGACAGCAGAGGTAATGTTTCAGATGGGTCAACGTGCTTATGGAAAGGGTCTCTACAATAAGGCAGTAGCGCTGCTCGAAGGTGCACTTTCTAATGTTACAGGAGTATCGCTTGTTGGTGGTGAGGTTAGTCCGTTTTTCTGTTATTCATGAACCCTAACAGTGCTTTTCTTGTAGGAGGCACTGTTGCTATCAGCATGATTGTTAGCGTTTTAGTCAACCTGTTATTTCTTACTCCTAATAGAAGTATGATAATTCTGAGTTATAATGGATTTCACCCGCACTTGCAAGGTTGATTCTATTCTTGTTGCAATAATAG--ACATATTTTTGTCCACAATTGTAGAAAGTTCGTGCGATTAGTTAGTATCATGTAAGAAT---GAAATGGTAGTTTTTAGAACACCACAGTTTTGCAGATTCAGCTCTGGCTTGCGATGGCCTATGAGGCTCATAATCGACATGATGATTGTATTGCACTTTACAAAATCCTTGAGAAAACCCATCCAATTAAAGCTATCCGTCAAAAAGCTGCTGATTTGCGGTATATTCTTGAGGCACCAAAACTCAAAATAACCCAGGATGAGATGGTCAGCATTCCACTAATTGATTTAAATTATAGCAGGTAGACTTTCCTTTAGTTTTTATATTTCATTAAACACTGAGATTTTTTATAATAGTTCCTTTTTGAAACGGTTACAAGGAATGTGAGAATAGAAAAAATGTGACATCATTAAGCATGTTGTTGGTATTGTTTCTCTCTGTGTTTTCAGCTCAAAAAGATCGTGGAGTCAGATGTATAGAAGCAGGAGGAAAGTTATTGGTACTAAACAAACTTCACCATCAAGAGACTATTTTCAAGATTTTCTTGTTTGGAAACGTCCAAAATGGGAACGCAGTCCTCTATTTTGGGTGGCTGTTGCTGTATGGCTTACATTAGTTGGAATGGCTCTTGTGTTTCAAGATTAAATATTCTTGCTTCTTCATGCAGGTAGATGTATCAAGAATGGTTCATTTTAGGTTTTCATTTTTCATCTGTTAAGTTGGTTGTGTTGAGTTTGGGACCAATTCCAATTCAGTAATGTGTTCTGCTTTTTTGCTTGGATACACTCATTATAACACTGAATTTATTTGTGCAGGCTTGTCATTCGACAGTAAAAACTGAAAGTTTTTTTAAAGGACGTGTTGCATATATTAAAGAAGCTAGTCCATTTTCATGTATACACAGATGGATGATGATCAACAAAATCAGAGGCAAATGCAAGGAAATATTTTGAGTTGGTAACTTCGCCCATGATCGAATTGGTTTTAGCAACATTCTCTGCACTGGGGGTAAGAACAAAGGGATTGTGTATGATTAAATTCTCATTTAATG
>WN5
ATCTTTTCATAAATTGGTAGGATACAGAACGAAGAAAGATTGCAGTTGTAAGGTGATGCATTTCTTTCATTTTGTAGCCATGAATGGGC----------------------TGGTTAGACAGCAAACTATCTGATTGATGCATATTTTGTACACATGGCATGAATCTTTGTTATAGCGTGCAAGGGAGCAAGCTGAAAAGAGAAAGACAGCAGAGATAATGTTTCAGATGGGTCAGCGTGCTTATGGAAAGGGCATGTACAATAAGGCAGTAGACCTGCTTGAAGGTGCACTTTCAAATGTTCCAAAAGTATCCCTTGTGGGTGGTGAGGTGAGTCCATTCTTCAAGTTCTTGTAAACCTTAATACTATTTTGTTAATGGCACTTAACATGGCTTCGAAGTAAAGTCTAAAACTTTTTGTCAGCCTGTTAACTCCGACTCCTAATAGAATTATAATATTTCTGAGTTAATAAATTCCTGTCAACAATTTCAGATTTTGATGTGTTTCTGTACACAATAATAGGAACGATCAATTTAGTGTTATGCAA----GAATGTGGAAGTTGGTTGGCAACGTTCTCAGGAAGAAAACAGTAGTTATTAAAACACAATATGATTGCAGATTCAGCTCTGGCTTGCTATGGCCTATGAGGCTCATTATCGCCATGATGATTGTATTGCACTATGTAAAAGCTTAGAGAAAATCCATCCAATTAGAGCTGTTAGACAAAAAGCTGCTGATTTGCGGTATATTCTTGAAGCACCAAAACTAAAAATTACAGAGGAGGAGAGGGTCAGCATTCCTTTAATTGATTCAAATTATGACAGGTAGGCTTTCTTTATTTTCCAAACTTACAGTGGACTTTCCCATATTGTATTATTGCTTCTTTATGTTCCCATTGGAAGGAATGGGACAG--AAAAAGATCTGACATCACATAGTGTGTCATGGTTATCTTTGTTCTCTGTTTTCAG--TTCCAAGAGATCATGGAGCCAGATGTATAGAAATAGGAGGAAAGCTGCTGTTAATAAAGGGACTCCACCCATGAGAGACTATTTTCAAGATTTTCTTGTCTGGAAACGTCCGAAGTGGGAACGCAGTCCTTTATTTTGGGTAGTTGTTGCTGGGTGGCTAACTCTAGTTGGGGTGGCTCTAGTATTTCAAGATTAGTTTTTTCTGCTGATACATGCAGATAGATGTATGAAGAATGGTTCATTTTAGATTTCCATTTTGCTTCCTTTAATTTGAATGTATTGAATTTGGGACTAATTCTAATTCAGTAATGTGTCCTGTTATTTTGCTGTCATTTACTCATGGTAGCAAGAATGAAGTGTGTGCAGGTTTGTCATTCATCTGTAAAAATTGGAAGTTTGGGGAAAGGATATGTTGCACACATTTTAGAAGCTGGTCTATTCGCATATATTTACCAGAAGATTAATGATGATCAACAAAAGAATAAGCAAATGTAAGCATGTGCCAAGGGTTGGTTCTCACATGTTGCCATTAATATTGGTAACACTGTCAACGCTAGGAGCCAGAACAATGTAAATGTGTATGATTAAATTATTTTTGACAT
>WS10
GTTTTTTGATCTGTTAATAGGAGATGGGCCGAAGAAAGATTTAATTCTTGAGATAATGCATCTCTTTCATTCTGTAACCATGAGTTGACCTTGCTCTGTAACACTAAGTTAACCCTTAACAGTTGACATTTTGTGGAATGCATAGCTTTTAGACACAGCATGATTAATTGTTTTAGCGTGCAAAGGAGCTTGCTGAAAAGAGAAAAACAGCAGAAGTAATGTTTCAGATGGGTCAGCGTGCCTATGGAAAGGGAATGTACAATAAGGCAGTAGAGCTGCTTGAAGGTGCACTTTCAAATGTTCCTAGAGTATCACTTGTAGGTGGTGAGGTGAGTCTATTTTCTAATTGTTCAAAACCCCTAATAACAT-------------------------------------------------------------TTTCAAACTCCCAGTGGGAATTCCAAATTTCTGAGTCATGAATTCACAGGATGCAATTTTGTATGCTGATACATTTCTGTACACAATAATGAAAGGTCATCTCTTCATATTATGTAAATATGCAGACATTGCTTAGTTGACGTCTTCTGCAGGAAGAAAACAGTAGCTCTTGAAACACCATTTGAATACAGATTCAGCTCTGGCTTGCCATGGCCTATGAGGCTCATAATCGCCACAGTGATTGTATTACACTTTACAAAGTTTTAGAGAACACCCATCCAATTAAAGCCATTCGCCAACAAGCTGCTGGTTTGCGGTTTATCCTTGAAGCACCAAAACTAAAAATTACAGAGCAAGAGATGGTCAGCATTCCTCTAATGGATTCAAATTATGCAAGGTATAATCTTTTCAGCCTTCAAATTTTTAATGGACACCCAAAAATTATATGATGGATCCAGTCTGCTACAGTTTCAGAGATTTTTACCATAGAAAAGGTGTGAAATCATGTGACATTTTGTGTTTACTTATGTTTTCTCTGTTATCAGCTATAAGGGATCACAGAACCAGATGTACAGAAAACAGAGGAAAGCTACCACTGGTCGAATTCCTCCTCATGCTAAAAACTATATTGAAGACTTTCTTTTTTGGAAACGTCCACAATGGGAGCGCAGTCCAATATTTTGGGTAGCTGTTGCTGGGTGGCTCACATTAGTTGGGGTGGCTCTCGTCTTTCAAGATTA--------GGCTGCTTCTTGTTGACATAAGTGTAGAGAATGATTCATTGTAAGATTCAATATTTCTTCTTTTGATTTTCTTGCTCTTAAATTGTGACCAATTCTATTTCTGTAGAGCAATTTATTGCTTTGCTGGAATTGGCTGATGATAACATTGAAGCAATTTTGGCAGGTTTCTCATTCATTATTAAAACCTAGAAGAATTGACAAAGGAATTTCTGTACATATTATCAAGGCTATTCTTATTGCAAGTATACTCAAGATGGATGAGGACACCCAAGTTTCAGGTACAGGTAAGGAGGCAGATACGAATGATTAACTCTCCGATGCTGTTACTATCATTATTGACGTCATCTGCTCCTGGGGTGTGGAAGATAATAGTGTTTTTTATTGAATAATCTTTGACGT
>WW11
GTTTTTTGATCTGTTAATAGGAGATGGGCCGAAGAAAGATTTAATTCTTGAGATAATGCATCTCTTTCATTCTGTAACCATGAGTTGACCTTGCTCTGTAACACTAAGTTAACCCTTAACAGTTGACATTTTGTGGAATGCATAGCTTTTAGACACAGCATGATTAATTGTTTTAGCGTGCAAAGGAGCTTGCTGAAAAGAGAAAAACAGCAGAAGTAATGTTTCAGATGGGTCAGCGTGCCTATGGAAAGGGAATGTACAATAAGGCAGTAGAGCTGCTTGAAGGTGCACTTTCAAATGTTCCTAGAGTATCACTTGTAGGTGGTGAGGTGAGTCTATTTTCTAATTGTTCAAAACCCCTAATAACAT-------------------------------------------------------------TTTCAAACTCCCAGTGGGAATTCCAAATTTCTGAGTCATGAATTCACAGGATGCAATTTTGTATGCTGATACATTTCTGTACACAATAATGAAAGGTCATCTCTTCATATTATGTAAATATGCAGACATTGCTTAGTTGACGTCTTCTGCAGGAAGAAAACAGTAGCTCTTGAAACACCATTTGAATACAGATTCAGCTCTGGCTTGCCATGGCCTATGAGGCTCATAATCGCCACAGTGATTGTATTACACTTTACAAAGTTTTAGAGAACACCCATCCAATTAAAGCCATTCGCCAACAAGCTGCTGGTTTGCGGTTTATCCTTGAAGCACCAAAACTAAAAATTACAGAGCAAGAGATGGTCAGCATTCCTCTAATGGATTCAAATTATGCAAGGTATAATCTTTTCAGCCTTCAAATTTTTAATGGACACCCAAAAATTATATGATGGATCCAGTCTGCTACAGTTTCAGAGATTTTTACCATAGAAAAGGTGTGAAATCATGTGACATTTTGTGTTTACTTATGTTTTCTCTGTTATCAGCTATAAGGGATCACAGAACCAGATGTACAGAAAACAGAGGAAAGCTACCACTGGTCGAATTCCTCCTCATGCTAAAAACTATATTGAAGACTTTCTTTTTTGGAAACGTCCACAATGGGAGCGCAGTCCAATATTTTGGGTAGCTGTTGCTGGGTGGCTCACATTAGTTGGGGTGGCTCTCGTCTTTCAAGATTA--------GGCTGCTTCTTGTTGACATAAGTGTAGAGAATGATTCATTGTAAGATTCAATATTTCTTCTTTTGATTTTCTTGCTCTTAAATTGTGACCAATTCTATTTCTGTAGAGCAATTTATTGCTTTGCTGGAATTGGCTGATGATAACATTGAAGCAATTTTGGCAGGTTTCTCATTCATTATTAAAACCTAGAAGAATTGACAAAGGAATTTCTGTACATATTATCAAGGCTATTCTTATTGCAAGTATACTCAAGATGGATGAGGACACCCAAGTTTCAGGTACAGGTAAGGAGGCAGATACGAATGATTAACTCTCCGATGCTGTTACTATCATTATTGACGTCATCTGCTCCTGGGGTGTGGAAGATAATAGTGTTTTTTATTGAATAATCTTTGACGT
