# Supplementary material for: Development of a Target Enrichment Probe Set for Conifer (REMcon)
Source: Biology (Basel). 2024 May 22;13(6):361. doi: 10.3390/biology13060361 (PMC11200496; doi:10.3390/biology13060361)
Supplement: Supplementary file 1 [file biology-13-00361-s001.zip › biology-2960267-supplementary/Sup data/secapr_alignments_paralogs/66.fasta]

>AA3
CAGGCTTACTAATTACTTCGAGTGCTCGAGGAGGAGATTCTTATGCTTATACTTTACCTTTCCTCGATCATGGAAGGCCCAAAACATCTCAACAGTAGCAGGAAAACAGGAAGAATCCGTTCAAATTCAAGTTCCATTATTTGAAAGGAAACCCATTTTTCGTACATGCTCAGAAGACCTCAAAGAATGGAGGAAATGGGCCCAAGATTTGTCAAATTCAGTTGGATTATCTTATTTTGAAGCTGACGGGGGCCCTGAGCCTAAAGACTTATTGAGGGAGATTGAGTGGCTCTTGGAAGATGTTGTAGAAGGGTATTTTCCAAATTTGGCAATGCCTGAATTGTGTCCAACCTTGGCCATGAGAGCAAACGTTGAAGACCTTTATTCACTGTGGAGGGAGAGGATTGAGAAGAGGAGACCATTTCAGTACATTGTGGGCTGTGCACATTGGAGAGACTTGGTATTGTCTGTGCAGGAGGGAGTGTTGATTCCAAGGCCAGAGACAGAGCAATTGATAGACATAGCTCAAAATGCGATTTTGAAAGATGGGTCGTTGGCAAAAGGGGTGTGGGCCGATATGGGTACTGGGAGTGGGGCACTTGCAATAGGGTTGGGGAAGTTGCTGGACCATGAAAGTAGAGTAGTGGCAGTTGATCTGAGTCAGGTTGCTGTATCTGTTGCTCGTTACAATGTGCAGAGATATGGCTTGCAGGTATGTTGTCGATGATCCTTTCTCCTTTCTTTTCCTGTTT----TTATTTCTCAAAACGGAATTCATTAAAGCAGACACTTTCTGAAGACCTTGGGGTGTTTTTTATGTTTGGGTTCTCTATCCATAAGTCCAAAGTTATGAGTTGCATAAAACAATTTTATGTGGGTGCCTGCACACATAATTACCAAAGGCAAGTG
>AA60
--------------------------------------------------------------------------------------------------------------------------------------------------------------------------------------------------------------------------------------------------------GGGGACCTGATTCAAAAGATTTATTGAGGGAGATTGAATGGCTTTTAGAAGATGCTGTAGATGGATACTCTACAGATTTAGCAATGCTTGATTTACCTATAGATTTGGCTTTGCGAACAAGCATTGAAGAATTGTATGGACTGTGGAGGGAAAGAGTTGAGAAAAGGCGGCCATTCCAGTACATTGTGGGATGTGCACACTGGAGAGACTTGGTGTTGGCTGTCCAAGAAGGGGTCTTGATTCCGAGGCCCGAGACAGAGCAGCTGATAGATGTTGCTGGGAAAGCGATGTTAAATGACAGGACATTGGCTAAGGGGGTTTGGGTTGATTTGGGGACTGGGAGTGGTGCACTTGCCATTGGGCTCGCTCAGTTACTGGAAGCCCAAGGGAGAGTTGTAGCAGTTGATCTTAGTCATGTTGCTGTATCAGTTGCTAGGTACAATGTGGAGAGATATGACATGCGGGTATGTTTTGCCTTCTCATTCTTCTTTCTGTTTTCTTTTTCGAAATGCTTTTACAAAATAAATTCAGGAGGATA----------------------------------------------------------------------------------------------------------------------------
>AAR4
CAGGCTTACTAATTACTTCGAGTGCTCGAGGAGGAGATTCTTATGCTTATACTTTACCTTTCCTCGATCATGGAAGGCCCAAAACATCTCAACAGTAGCAGGAAAACAGGAAGAATCCGTTCAAATTCAAGTTCCATTATTTGAAAGGAAACCCATTTTTCGTACATGCTCAGAAGACCTCAAAGAATGGAGGAAATGGGCCCAAGATTTGTCAAATTCAGTTGGATTATCTTATTTTGAAGCTGACGGGGGCCCTGAGCCTAAAGACTTATTGAGGGAGATTGAGTGGCTCTTGGAAGATGTTGTAGAAGGGTATTTTCCAAATTTGGCAATGCCTGAATTGTGTCCAACCTTGGCCATGAGAGCAAACGTTGAAGACCTTTATTCACTGTGGAGGGAGAGGATTGAGAAGAGGAGACCATTTCAGTACATTGTGGGCTGTGCACATTGGAGAGACTTGGTATTGTCTGTGCAGGAGGGAGTGTTGATTCCAAGGCCAGAGACAGAGCAATTGATAGACATAGCTCAAAATGCGATTTTGAAAGATGGGTCGTTGGCAAAAGGGGTGTGGGCCGATATGGGTACTGGGAGTGGGGCACTTGCAATAGGGTTGGGGAAGTTGCTGGACCATGAAAGTAGAGTAGTGGCAGTTGATCTGAGTCAGGTTGCTGTATCTGTTGCTCGTTACAATGTGCAGAGATATGGCTTGCAGGTATGTTGTCGATGATCCTTTCTCCTTTCTTTTCCTGTTT----TTATTTCTCAAAACGGAATTCATTAAAGCAGACACTTTCTGAAGACCTTGGGGTGTTTTTTATGTTTGGGTTCTCTATCCATAAGTCCAAAGTTATGAGTTGCATAAAACAATTTTATGTGGGTGCCTGCACACATAATTACCAAAGGCAAGTG
>AF1
CAGATTTCCCACATACTTCCATTGCTCAAATACCAAGTATTCATGCGCAACATTTACCCTTTCTCTACCGTCTAATGCCCAAGACATTTCCAGACCAGCAGAAATTCACGAACAGTCATTTCAACTCCAAGTCCCTTTGTTTGAAAGACAACCCATTTTCCCCACATGCCTACAAGAACTCCAAAAGTGGAGAAAATGGGCACAAGATTTTGCAAACTCCGTTGGGTCTGCCTTCCTAGAGGCAGATGGGGGCCCTGACTCCAAAGACCTATTGAGAGAAATAGAATGGCTTTTGGAAGATGCAGTAGAGGGGTACTCCCCAAATTTGGTGTTGCCAAAATTGCCCCCTAATTCAGTCATGAGAGCTAGTATTGAAGAGCTTTATTCATTGTGGAGGGAGAGGATTGAGAAAAGGAGGCCATTTCAGTACATTGTGGGGTGTGCGCATTGGAGAGACCTGGTATTTTCTGTGCAAGAGGGGGTGCTGATTCCAAGGCCTGAGACAGAGCAACTAATTGATATAGCTCAGAATGTAATATTGAAGGATGGGTCATTGGGTGAAGGGGTGTGGGCAGATATGGGTTGTGGGAGTGGGGCACTTGCCATAGGCCTGGGGCAATTGCTGAAACCACAGGGCAGAGTTGTGGCAGTTGATGTGAGTCGTGTTGCTGTAGCTGTGGCTGGCTACAATGTGAGGAGATATGGCTTGGAGGTATGTTGTTGTTGCCCCTTGCCCCGTTTTAGTTCATTTTCTATTTTCCTTCAAAGAGCCAATTCATTATAGTGACTATTTTGCTTAGAACCCCAGTTTGATCTTTTGGTTAAAGACCTAAGCACTAAATGTTGTGTTCCATCCAACTACGAGGAATCCAATGCACATCTGCTAATTTTTGTGGGGAGGCAGGTGTGG
>AG2
CAGATTTCCCACATACTTCCATTGCTCAAATACCAAGTATTCATGCGCAACATTTACCCTTTCTCTACCGTCTAATGCCCAAGACATTTCCAGACCAGCAGAAATTCACGAACAGTCATTTCAACTCCAAGTCCCTTTGTTTGAAAGACAACCCATTTTCCCCACATGCCTACAAGACCTCCAAAAGTGGAGAAAATGGGCACAAGATTTTGCAAACTCCGTTGGGTCTGCCTTCCTAGAGGCAGATGGGGGCCCTGACTCCAAAGACCTATTGAGAGAAATAGAATGGCTTTTGGAAGATGCAGTAGAGGGGTACTCCCCAAATTTGGTGTTGCCAAAATTGCCCCCTAATTCAGTCATGAGAGCTAGTATTGAAGAGCTTTATTCATTGTGGAGGGAGAGGATTGAGAAAAGGAGGCCATTTCAGTACATTGTGGGGTGTGCGCATTGGAGAGACATGGTATTTTCTGTGCAAGAGGGGGTGCTGATTCCAAGGCCTGAGACAGAGCAACTAATTGATATAGCTCAGAATGTAATATTGAAGGATGGGTCATTGGGTGAAGGGGTGTGGGCAGATATGGGTTGTGGGAGTGGGGCACTTGCCATAGGCCTGGGGCAATTGCTGAAACCACAGGGCAGAGTTGTGGCAGTTGATGTGAGTCGTGTTGCTGTAGCTGTGGCTGGCTACAATGTGAGGAGATATGGCTTGGAGGTATGTTGTTGTTGCCCCTTGCCCCGTTTTAGTTCATTTTCTATTTTCCTTCAAAGAGCCAATT--------------------------------------------------------------------------------------------------------------------------------------
>AH26
TGCAGCCTCAATTATCTTCCGTTGCTCTACACGGAGGTACACTCACTCATTCCTAACCTTTCCTCCAAAATTAAATGCTCAAACAATCTCCACAATAACAGAAACTGTGGAGGAAGCGGTACAACTTCAAGTTCCTCTGTTTGAGAGACCACCCATCTTCTCGACATGCTCAGAAGACCTGCTAAAATGGAGAAAATGGGCCCAGGATTTGGCGAACTCAGTTGGGTCCAAGTACCTAGATGCTGATGGGGGCCCTGATTCGGAAGACTTATTGAGGGAGATTGAATGGCTTTTGGAGGATGCAGTAGATGAGTATTCTCCAAACTTAGCTACGTTTGAGGCCCCAATCACTTTGAATATGAGAACGAGCGTTGAGGATTTGTATTCACTGTGGAGCGATAGAGTGGAAAAAAGAAGGCCATTTCAGTACATTGTGGGTTGTTCGCATTGGAGAGATGTGGTATTGTCCGTGCAAGAAGGAGTGCTGATTCCCAGGCCAGTGACAGAAGAATTGATAGAAATAACCCAAAAGGCAATTACTACAGATGGGTCTTTGGCTAAAGGGGTGTGGGCTGATTTGGGCACTGGGAGCGGTGCCCTTGCCATAGGCCTGGCGCGCTTGCTAGACCCAGAAGCTCACGTAGTGGCAGTGGATCTCAGCCATGTTGCCCTATCCATTGCTCGCTACAATGTGCAGAGATATGAGCTGCAGGTATGTGTGGTGTCCTTGTCCATTCCTTTCCAATAGCG-----------------------------ATCACTCGTCTGCGTATGAAGCTTTTCA-GCGAGAAATATAGCGATCACTCGGCTTTTCAAATGCGGACGCTGGTACCTT------CCAGTGCCCATGTATTCATCCCCCTTCCCCGGTTTCCAAGATGGA
>AME1
----------------------TGCTCGAGGAGGAGATTCTTATGCTTATCGTTGATCTTTTCTCGATCATGGAAGGCCCAAAACATCTCAACAGTAGCAGGAAAACATGAAGAATCCGTTCAAATTCAAGTTCCATTATTTGAAAGGAAACCTGTATTTCGTACATGCTCAGAAGACCTCAAAAAATGGAGGAAATGGGCCCAAGAATTGTCAAATTCAGTTGGCTTATCTCATTTTGAAGCTGACTGGGGCCCTGAGCCTAAAGACTTATTGAGGGAGATTGAGTGGCTTTTGGAAGATGTTGTAGAAGGGTATATTCCAAATTTGGCAATGCCGGAATTGTCTCCAACATTGGCCATGAAAGCAAGCATTGAAGACCTTTATTCACTATGGAGGGAGAGGATTGAGAAGAGGAGACCATTTCAGTACATTGTGGGCTGTGCACATTGGAGAGACTTGGTATTGTCTGTGCAGGAGGGAGTGCTGATTCCAAGGCCAGAGACAGAGCAATTGATAGACATAGCTCAGAATGCGATTTTGAAAGATGGGTCGTTGGCAAAAGGGGTGTGGACCGATATGGGTACTGGGAGTGGGGCACTTGCAATAGGGCTGGGGAAGTTGCTGGACCATGAAAGTAGAGTAGTGGCAGTTGATCTGAGTCAGGTTGCTGTATCTGTTGCTCGTTACAATGTGCAGAGATATGGCTTGCAGGTATGTTGTTGATGATCCTTTCTCCTTTCTTTTCCTGTTT----TTATTTCTCAGAACGGAATTCATTAAAGCAGACACTTTCTGAAGACCATGGGATGTTTTTTATGGTTGGGTTGTCTATCCATAAGTCCTAAGTTATGAGTTCCATAAAACAATTTTATATAGGTGCCTGTACACATAAATATCAAAGGCAAGTG
>AP25
TGCAGCCTCAATTATCTTCCGTTGCTCTACACGGAGGTACACTCACTCATTCCTAACCTTTCCTCCAAAATTAAATGCTCAAACAATCTCCACAATAACAGAAACTGTGGAGGAAGCGGTACAACTTCAAGTTCCTCTGTTTGAGAGACCACCCATCTTCTCGACATGCTCAGAAGACCTGCTAAAATGGAGAAAATGGGCCCAGGATTTGGCGAACTCAGTTGGGTCCAAGTACCTAGATGCTGATGGGGGCCCTGATTCGGAAGACTTATTGAGGGAGATTGAATGGCTTTTGGAGGATGCAGTAGATGAGTATTCTCCAAACTTAGCTACGTTTGAGGCCCCAATCACTTTGAATATGAGAACGAGCGTTGAGGATTTGTATTCACTGTGGAGCGATAGAGTGGAAAAAAGAAGGCCATTTCAGTACATTGTGGGTTGTTCGCATTGGAGAGATGTGGTATTGTCCGTGCAAGAAGGAGTGCTGATTCCCAGGCCAGTGACAGAAGAATTGATAGAAATAACCCAAAAGGCAATTACTACAGATGGGTCTTTGGCTAAAGGGGTGTGGGCTGATTTGGGTACTGGGAGCGGTGCCCTTGCCATAGGCCTGGCGCGCTTGCTAGACCCAGAAGCTCACGTAGTGGCAGTGGATCTCAGCCATGTTGCCCTATCCATTGCTCGCTACAATGTGCAGAGATATGAGCTGCAGGTATGTGTGGTGTCCTTGTCCATTCCTTTCCAATAGCGTCTTATGAACTTTTCAAATGCGAAATACAATCACTCGTCTGCGTATGAAGCTTTTCA-GCGAGAAATATAGCGATCACTCGGCTTTTCAAATGCGGACGCTGGTACCTTGCCAGTACAGTGCCCATGTATTCATCCCCCTTCCCCGGTTTCCCAGATGGA
>APA47
CAGATTTCCCACATACTTCCATTGCACAAACAGCAAGTATTCATGCTCAACCTTTACCTTTCCTCTACCGTCTAATGCCCAAGACATTTCCAGACCAGCAGAATTTCAGGAACAGTCATTTCAACTTCAAGTCCCCTTGTTTGAAAGGCAACCCATTTTCCCCACATGCCTACAAGACCTCCAAAAGTGGAGACAATGGGCACAAGATTTTGCCAACTCCGTTGGGTCCACCTACCTAGAGGCAGATGGGGGCCCTGACTCCAAAGACCTATTGAGAGAAATAGAATGGCTTTTGGAAGATGCAGTGGAGGGGTACTCCCCAAATTTGGTGTTGTCTAAACTATCCCCAAATTTGGTCATGAGAGCTAGTGTTGAAGAGCTTTATTCATTGTGGAGGGAGAGGATTGAGAAGAGGAGGCCATTTCAGTACATTGTGGGGTGTGCGCACTGGAGAGACCTGATATTGTCTGTGCAAGAGGGGGTACTGATCCCAAGGCCTGAAACAGAGCAACTAATTGAAATAGCCCGAAATGTAATATTGAAGGATGGGTCATTGGGTGAAGGGGTGTGGGCAGATATGGGGTGTGGGAGTGGGGCACTTGCCATTGGCCTGGGGCAATTGCTGAATCCACTGGGCAGAGTTGTGGCAGTTGATGTAAGTCATGTTGCTGTAGCAGTGGCTGGATACAATGTGAGGAGATATGGCTTGGAGGTATGTTGTTGCTGTCCCTTGCCCCGTTTTAGTTCATTTTTTATTTTCCTTCAAAGAGTCAATTCATTATAGTGACTATTTTGCTCAGAGCCCCAGCTTGATCTTTTGGTTAAAGACCTCAGCACTAAATGTTGAGTTCCATCCAACTAAGAGGAATCCAATGCACATCTGCTATTTTTTGTGGGAAAGCAGTTGGGG
>AR2
-------------------------------------------------------------------------AAGGCCCAAAACATCTCAATAGTAGCAGGAAAACATGAAGAATCCGTTCAAATTCAAGTTCCATTATTTGAAAGGAAACCTGTATTTCGTACATGCTCAGAAGACCTCAAAAAATGGAGGAAATGGGCCCAAGAATTGTCAAATTCAGTTGGCTTATCTCATTTTGAAGCTGACTGGGGCCCTGAGCCTAAAGACTTATTGAGGGAGATTGAGTGGCTTTTGGAAGATGTTGTGGAAGGGTATATTGCAAATTTGGCAATGCCTGAATTGTCTCCAACATTGGCCATGAAAGCAAGCATTGAAGACCTTTATTCACTATGGAGGGAGAGGATTGAGAAGAGGAGACCATTTCAGTACATTGTGGGCTGTGCACATTGGAGAGATTTGGTATTGTCTGTGCAGGAGGGAGTGCTGATTCCAAGGCCAGAGACAGAGCAATTGATAGACATAGCTCAGAATGCGATTTTGAAAGATGGGTCGTTGGCAAAAGGGGTGTGGGCCGATATGGGTACTGGGAGTGGGGCACTTGCAATAGGGCTGGGGAAGTTGCTGGACCATGAAAGTAGAGTAGTGGCAGTTGATCTGAGTCAGGTTGCTGTATCTGTTGCTCGTTACAATGTGCAGAGATATGGCTTGCAGGTATCT------------------------------------------------------------------------------------------------------------------------------------------------------------------------------------------------
>AS57
-----------------------------------------------------------TCCTCCCTCCACCAAAAGCCCAAACCGGCCCAACTCTGGCCCGGAATCAGGAAAAGTCAATTAAACTGCAAGTTCCCTTGTTTGAGAGAAAACCCATCTTCTCTACAAACACACATGACCTCAAAGAGTGGAGAAAATGGGCTCAAGAATTGGCAAACTCAGTTGGGTCAAGATTTCTAGAAACAGATGGGGGCCCTGAGTCCCAAGACTTATTGAGGGAGATTGAATGGCTTTTGGAAGATGCAGTAGATGGGTACTCTACAAGTCTAGCAATGCTTGAATTGCCTGCAGATTTGGCTCTGAGAACAAGCATTGAAGACTTGTATGTATTGTGGAGGGAAAGAGTTGAGAGGAGGAGGCCATTTCAGTACATTGTAGGATGTGCACATTGGAGAGACTTGGTGTTGGCTGTACAAGAGGGTGTGTTGATTCCAAGGCCCGAGACAGAGCAACTGATAGATATTGCTCAGAATGTGATTTTGAGAGATGGGACATTGGGTAAGGGGGTGTGGGCTGATTTGGGGACTGGGAGTGGGGCACTTGCCATTGGGCTTGGTCAGTTACTTGAGGCGCAAGGGAGAGTTGTAGCAGTTGATCTGAGTCATGTTGCTGTATCAGTTGCTAGGTACAATGTGGAGAGATATGGCTTGCAGGTATGGTTTGGGTTCCCATTCTTCTTTCCGTTTTCTTTTCTAAATTGCTTTTACAAAATAAATTCAGGAGGATAGTTTTGATACTTGGACTTGCAATTTGGCTCGAACTCTGCTGGCTTTGAC---------------------------------------------------------------------------
>ASA51
-----------------------------------------------------------------------------------------------------------------------------------------------------------------------------------------------------------------------------------------------------------------------------------------------------------------------------------------------------------------------TGAGAGCCAGTATTGAAGAGCTTTATTCATTGTGGAAGGAGAGGATCGAGACGAGGAGACCATTTCAGTACATTGTGGGGTGTGTGCATTGGAGAGACCTGGTATTGTCAGTGCAAGAGGGAGTACTGATCCCAAGGCCTGAGACAGAGCAACTCATTGACATAGCCCATAATGCAATATTGAAGGATGGGTCATTGGGTGAAGGGGTGTGGGCAGATATGGGGTGTGGGAGTGGGGCACTTGCCATAGGCCTGGGGCAATTGCTGAATCCACAGGGCAGAGTTGTGGCAGTTGATGTGAGTCCTGTTGCTGTAGCAGTGGCTGGCTACAATGTGAGGAGATATGGCTTGGAGGTATGTTTTTTTTGTCCTTTTCAACTGTTTAGTTTATTTTTTATTTAACTACAAAGAGACAATTCATTATAGTGACTATTTTGCTTAGAACCCCAGTTTGATCTTTTGGTTGAAGACCTAAGCACTAGATGCT-----------------------------------------------------------------
>CB35
-----------------------------------------------------------------------------------------------------------TAGAACATATGGTATAGTAAAGGGTTTATGCAGTGATGATTCAAAAATTGTTTCATAGCTAT----------------------------------TATAATGGTCGAAAGGAGTCAGTATTTTTTAAAAGGAATATGTCTAGATCTCATATTAACAACATATATTCAATATCATAACCATTTTTCATAAGAATAAGATGTGTTCTCATTTGTTTAGCCTTATGCAATTGTGGTTCTTGTTACTATATAAGATTTGAATGAGTATAAGATACTTCTAAGCCACACTTAAAGATAATAGTCCAAAAAGAAGGCCATTTCAGTATGTTGTGGGTTGTTCACATTGGAGAGACGTGGTATTGTCTGTGAAAGAATAAATTTTATTTCCTAAGATAGCGATAAATGAACATATATAAATATCCCAAAGGGCCATTGCTACAGATGGACCAATAG----------------------GA-----------------------------------------------------------------------------------------------------------------------------------------------------------------------------------------------------------------------------------------------------------------------------------------------------------------------------------------
>CD18
CCACAAGAGGAGGCGCATTCAGTGCTCAGATAAGAGATTTTCAAGTCCATCAGCTAAAATCCTCCCTTCCTCAAAAGCCCAAGCCGGCGTAACTCTGGGCCCTGATCAGGAAAACTCAATTAAACTGCAAGTTCCCTTGCTTGAAAGAAAACCGAAATTCTCTTCGTGCTCACAGGACCTCAAAGAGTGGAGGAAATGGGCTCAAGAATTGGCAAACTCAGTTGGGTCAACATTTCTAGATACAGATGGGGGCCCTGAGTCGAAAGACTTATTGAGGGAGATTGAATGGCTCTTGGAAGATGCTGTAGATGGTTACTCTACAAATTTAGCAATGCTCGAATTGCCTGTAGATTTGACTCTGAGAACAACCATTGAGGACTTGTATGTATTGTGGAGGGAAAGAGTTGAGAAGAGGCGGCCTTTCCAGTATATTGTGGGATGTGCACATTGGAGAGACTTGGTGTTGGCTGTGCAAGAGGGTGTGTTGATTCCGAGGCCCGAGACAGAGCAGCTGATAGATATTGCTCAGAATGCGATTTTGGGGGATGGGAGATTGGCTCAGGGGGTATGGGCTGATTTGGGGACTGGGAGTGGGGCGCTTGCCATTGGGCTCAGTCGATTATTGGAAGCACAAGGAAGAGTTGTAGCAGTTGATCTTAGTGATGTTGCTGTATCAGTTGCTAGGTACAATGTGGAGAGATATGGCTTGCAGGTATGTTTTGGCTTCCCATTCGTCTTTCCGTTTTCTTTTTTAAATTGCTTTTACAGAGTAAATTCAGGAGGATGGTTTTGAGACTTGGGTTTGCAATTTGGCTCGAACTCTGCAGGCTTTGACTCGGCCGGTCTATTTTGGGGTCGCCATAGGAAACCTTAGGAGAATTACAAAAACTTAAATTTTGGCCTGTTTCAC
>CDE34
-----------------------------------------------------------------------------------------------------------------------------------------------------------------------------------------------------------TATAATGGTCGAAAGGAGTCAATATTTTTGAAAAGGAATATGTCTAGATCTCATATTAACAACATATATTCAATATCATAACCATTTTTCATAAGAATAAGATGTGTTCTAATTTGTTTAGCCTTATGCAATTGTGGTTCTTGTTACTATATAAGATTTGAATGAGTATGAGATACTTCTAAGCCAGACTTAAAGATAATAGTCCAAAAAGAAGGCCATTTCAGTATGTTGTGGGTTGCTCACATTGGAGAGACGTGGTATTGTCTGTGAAAGAATAAATTTTGTTTCCTAAGATAGCGATAAATGAACATATATAAATATCCCAAAGGGCCATTGCTACAGATGGGTCATTATCTAAAGGGGTGTTGAAAGATTTAGGCACTAGGAATAGTGTTCTTACCATAGGTCTAACATGTTTGCTAGTCCCAAAACGTCACATAGTGCTAGTGGATCTCAACCATGTTTCCATATCCATTACTCGCTACAATGTGCAAAGACATGAGTTGCAAGCTAGAGTGAGGTAGACACGGTTATGTTTCTT--------C------CCATTACAAGATGTAATTAAAAAATTGTTGGTGTGCTTAGTAATCCAC------------------------ATATCTTGGATGATCAAATTGATAGGTTACAAGTAAGTTTGGGTCTAAATGAAGGT-----------------------
>CF38
CCACAAGCCTAGTCACTCGTATTGCACAACCGGGAGATTTTCATGTCCATCTCTGAAAACGTTTTTGCCACCCAATGCCCAAACCATCTCAACTCTAGCACAAACTCAGGAACAATCAATTCAACTTCAAGTCCCCTTGTTTGAAAGAAAACCCACGTTTTCTACAAGCTTAGAAGACCTCAGAAAATGGAGAAAATGGGCTCAAGATTTGGCAAATTCAGTTGGGTCAAGCTATTTAGAAACAGATGGGGGCCCTGAGCCTAAAGACTTATTGAGGGAGATTGAATGGCTTTTGGAAGATGCAGCGGTTGGGTACTCTCCAAATTTGGCAATG---------CCCTTAAATTTGGATATGAGGGCAAGTGTTGAAGAGTTGTATATGTTGTGGAGGGAGAGAATTGAGAAGAGGAGGCCATTTCAGTATATTGTGGGGTGTGCACATTGGAGAGACTTAGTGTTGGCTGTGCAAGAAGGTGTGCTGATTCCAAGGCCTGAGACAGAGCAGCTGATAGAGATAGCTCAAAATATGATTTTGAGAAATGGGTCATTGGCTAAGGGGGTGTGGGCTGATTTGGGTACTGGGAGTGGTGCCCTTGCCATTGGGCTGGGCCAGGTATTGGGCCCTGAAGGTAGAGTGGTTGCAGTTGATTTGAGTCACGTTGCTGTAAAAGTTGCTAGGTACAATGTGCAGAGATATAACTTGCAGGTATGTTGTTTGTTCCCATTCTCTTTCCTTCATTCTTTTTTTTCCTATTCTCCCTGACTTAATTTCTTGTACAAAACAAAATTCATCAAAACAAAGACTCAGTACTTGGCTTAGACTAGGCCCAGTTTGGGCTTGGACTCAGACTGGGT-------------------------------------------------
>CH19
CCACAATAGGAGGCGCATTCACTGCTCAGATAAGAGATTTTCAAGTCCATCAGCTAAAATCCCCCCGTCCTCAAAAGCCCAAGCCGGCGTAACTCTGGGCCCTGATCAGAAAAACTCAATTAAACTGCAAGTTCCCTTGTTTGAAAGAAAATCGAAATTCTCTTCGTGCTCACAGGACCTCAAAGAGTGGAGGAAATGGGCTCAAGAATTGGCAAACTCAGTTGGGTCAACATTTCTAGATACAGATGGGGGCCCTGAGTCGAAAGACTTATTGAGGGAGATCGAATGGCTCTTGGAAGATGCTGTAGATGGTTACTCTACAAATTCAGCAATGCTTGAATTGCCTGCAGATTTGACTCTGAGAACAAGCATTGAGGACTTGTATGTATTGTGGAGGGAAAGAGTTGAGAAGAGGCGACCATTCCAGTATATTGTGGGATGTGCACATTGGAGAGACTTGGTGTTGGCTGTGCAAGAGGGTGTGTTGATTCCGAGGCCCGAGACAGAGCAGCTGATAGATATTGCTCAGAATGCGATTTTGGGGGATGGGAGATTGGCTCAGGGGGTATGGGCTGATTTGGGGACTGGGAGCGGGGCGCTTGCCATTGGGCTCAGTCGATTATTGGAAGCACAAGGAAGAGCTTTAGCAGTTGATCTTAGTGATGTTGCTGTATCAGTTGCCAGGTACAATGTGGAGAGATATGGTTTGCAGGTACGTTTTGGCTTCCCATTCGTCTTTCCGTTTTCTTTTTAAAATTACTTTTACAGAGTAAATCCAGGAGGATGGTTTTGAGACTTGGTCTTGCAATTTGGCTCGAACTCTGCAGGCTTTGACTCGGCCGGTCTATTTTGGGGTCGCCATAGGAAACCTTAGGAGAATTACACGAACTTAAATTTTGGCCTGTTTCAC
>CHA37
CCACAAGCCTAGTCACTCGTATTTCACAACCGGGAGATTTTCATGTCCATCTCTGAAAACGTTTTTGCCACCCAATGCCCAAACCATCTCAACTCTAGCACAAACTCAGGAACAATCAATTCAACTTCAAGTCCCCTTGTTTGAAAGAAAACCCACGTTTTCTACAAGCTTAGAAGACCTCAGAAAATGGAGAAAATGGGCTCAAGATTTGGCAAATTCAGTTGGGTCAAGCTATTTAGAAACAGATGGGGGCCCTGAGCCTAAAGACTTATTGAGGGAGATTGAATGGCTTTTGGAAGATGCAACGGTTCGGTACTCTCCAAATTTGGCAATG---------CCCTTAAATTTGGATATGAGGGTAAGTGTTGAAGAGTTGTATATGTTGTGGAGGGAGAGAATTGAGAAGAGGAGGCCATTTCAGTATATTGTGGGGTGTGCACATTGGAGAGACTTAGTGTTGGCTGTGCAAGAAGGTGTGCTGATTCCAAGGCCTGAGACAGAGCAGCTGATAGAGATAGCTCAAAATATGATTTTGAGAAATGGGTTATTGGCTAAGGGGGTGTGGGCTGATTTGGGTACTGGGAGTGGTGCCCTTGCCATTGGGCTGGGCCAGGTATTGAGCCCTGAAGGTAGAGTGGTTGCAGTTGATTTGAGTCACGTTGCTGTAAAAGTTGCTAGGTACAATGTGCAGAGATATAACTTGCAGGTATGTTGTTTGTTCCCATTCTCTTTCCTTCATTCTTTTTTTTCCTATTCTCCCTGACTTAATTTCTTGTACAAAACAAAATTCATCAAAACATAGACTCAGTACTTGGCTTAGACTGGGCCCAGTTTGGGCTTGGACTCAGACTGGGCATGCCAATTTGGTCAGCTCAATTTGGGCTCGGACTTGGATTGGGCCCAA
>CJ24
CCACGAGAGCAGGCACATTCATCGCTCGTATAGGAGATTTTCGAGTCCATCAGCTAAAATCCTTCCTTTATCAAAAGCCCAAGCCGGCCTAACTCTGGGCTGGAATCAGGAAAAGTCGATTAAACTGCAAGTTCCCTTGTTCGAAAGAAAACCCATCTTCTCTACAAACTTACATGACCTCATAGAGTGGAGAAAATGGGCTCAAGAATTGGCAAACTCAGTTGGGTCAAGATTTCTAGAAACAGATGGGGGCCCTGAGTCGAAAGACTTATTGAGGGAGATTGAATGGCTTTTGGAAGATACAGTAGATGGGTACTCTACGCATTCAGCAATGCATGAATTACCTGCTGATTTGGCTCTGAGAACAAGCATTGAAGACTTGTATGTATTGTGGAGGGAAAGAGTTGAGAAGAGGCGGCCATTCCAGTACATTGTGGGATGTGCACATTGGAGAGACTTGGTGTTGGCTGTGCAAGAGGGTGTGTTGATTCCAAGGCCCGAGACAGAGCAACTAATAGATATTGCTCAGAATGTGATGTTGAGAGATGGGACATTGGCTAAGGGGGTGTGGGCTGATTTGGGGACTGGGAGTGGGGCACTTGCCATTGGGCTCAGTCTGTTATTGGAGGCACAAGGGAGAGTTGTTGCAGTTGATCTGAGTCATGTTGCTGTATCAGTTGCTAGGTACAATGTGGAGAGATATGGCTTGCAGGTATGTTTTGGGTTGCCATTCTTCTTTCCGTTTTCTTTTCTAAATTGCTTTTACGAAATAAATTCAGGAGGATAGTTTTGAGACATGGACTTGCACTTTGGCTGGAACTTTGCAGGCTTTGTCTCGGCATATCTATTTTGGGCTCGCGATAGGAAACCTTAGGAGAATTCAACAAACTTAAATTTTGGCTTATTTCAC
>CK7
----AAGAACAGCAACATTCATTGCTCGAATAGGAGATTTTCAAGTCCATCGGCTATAACCCTTTCTCCACCAAAAGCCCAAACCGGCTTAACTCTGGACCAAAATCAGGAAAAGTCAATTAAACTTCAAGTTCCCTTGTTCGAAAGAAAACCCATCTTCTCTACAAACTCACATGACCTCAAAGACTGGAGAAAATGGGCTCAAGAATTGGCAAACTCAGTGGGGTCGAGATTTCTAGAAACAGATGGGGGCCCTGAGCCGAAAGACTTATTGAGGGAGATTGAATGGCTTTTGGAAGATGCAGTAGATGGGTACTCTCCATATTTGGCAATGCTTGAATTGCCTTCAGATTTGGCTCTCAGAACAAGCATTGAAGACTTGTATGTATTGTGGAGGGAAAGAGTTGAGAAGAGGAAGCCGTTTCAATACATTGTGGGGTGTGCACATTGGAGAGACTTGGTGTTGGCTGTGCAAGAGGGTGTGCTGATTCCAAGGCCTGAGACAGAGCAACTGATAGATATTGCTCAGAATGTGATTTTGAGAGATAGGACATTGGCTAAGGGGGTGTGGGCTGATTTGGGGACTGGGAGTGGGGCACTTGCCATTGGGCTCGGTCAGTTAGTGGAGGCACAAGGGAGAGTTGTAGCAGTTGATCTGAGTCATGTTGCTGTATCAGTTGCTAGGTACAATGTGGAGAGATATGGCCTGCAGGTATGTTATTGGTTCCCATTCTTCTTTCCTTTTCCTTATTCTACATCTTTTTATTGAGCAGTTTTATTTTCCTCTATTTCTTATTCTTCTTGATGCACAAAGTGTGATCCGAAAGGTTGTATCTAACACAATTAAATCCAAAAGCATTCAACAAATTTCATGGACTATGAAAAACTCATGCCAACTATAAAATATGGC
>CL6
CCAAAAGAACAGCAACATTCATTGCTCGAATAGGAGATTTTCAAGTCCATCGGCTATAACCCTTTCTCCACCAAAAGCCCAAACCGGCTTAACTCTGGACCAAAATCAGGAAAAGTCAATTAAACTTCAAGTTCCCTTGTTCGAAAGAAAACCCATCTTCTCTACAAACTCACATGACCTCAAAGAGTGGAGAAAATGGGCTCAAGAATTGGCAAACTCAGTGGGGTCGAGATTTCTAGAAACAGATGGGGGCCCTGAGCCGAAAGACTTATTGAGGGAGATTGAATGGCTTTTGGAAGATGCAGTAGATGGGTACTCTCCATATTTGGCAATGCTTGAATTGCCTTCAGATTTGGCTCTCAGAACAAGCATTGAAGACTTGTATGTATTGTGGAGGGAAAGAGTTGAGAAGAGGAAGCCGTTTCAATACATTGTGGGGTGTGCACATTGGAGAGACTTGGTGTTGGCTGTGCAAGAGGGTGTGCTGATTCCAAGGCCTGAGACAGAGCAACTGATAGATATTGCTCAGAATGTGATTTTGAGAGATAGGACATTGGCTAAGGGGGTGTGGGCTGATTTGGGGACTGGGAGTGGGGCACTTGCCATTGGGCTCGGTCAGTTAGTGGAGGCACAAGGGAGAGTTGTAGCAGTTGATCTGAGTCATGTTGCTGTATCAGTTGCTAGGTACAATGTGGAGAGATATGGCCTGCAGGTATGTTATTGGTTCCCATTCTTCTTTCCTTTTCCTTTTTTAAATTGCTTTTACGAACTAAATTCAACAGGATAGTTTTGAGACTTGGACTTGCAATTTGGCTCGAACTCTGTAGGCTTTGACTCGGCATGTCTGTTTTGGCCTCGCAATAGAAAAACTTCGGAGAATTAAGAAACCTTAAATGTTGGCTTATT----
>CM9
CCACAGGAGCAGGCACATTCATGGCTCACAGGAGAGATTTACAGTTCCATCAGCTACAACACTCCCTCCATCAATTGCTCATTCGGGCACAACTCTGGACCGGAATCAAGAATACTCTATCAAACTGCAAGTTCCCTTGTTTGAAAGAAAACCCACTTTCTTTACAATCTCACATGCTCTCAAAGAGTGGAAAAAATGGGCTCAAGGATTGGCAAACTCAGTTGGGACGACATTCCTCGAAACAGATGGGGGACCTGATTCAAAAGACTTATTGAGGGAGATTGAATGGCTTTTAGAAGATGCTCTAGATGGATACTCTACAAATTTAGCAATGCTTGATTTACCTATAGATTTGGCTTTGCGAACAAGCATTGAAGAATTGTATGGACTGTGGAGGGAAAGAGTTGAGAAAAGGCGGCCATTCCAGTACATTGTGGGATGTGCACACTGGAGAGACTTGGTGTTGGCTGTCCAAGAGGGGGTCTTGATTCCGAGGCCCGAGACAGAGCAGCTGATAGATGTTGCTTGGAAAGCGATGTTAAGTGACAGGACATTGGCTAAAGGGGTTTGGGTTGATTTGGGGACTGGGAGTGGTGCACTTGCCATTGCGCTCGCTCAGTTACTGGAAGCCCAAGGGAGAGTTGTAGCAGTTGATCTTAGTCATGTTGCTGTATCAGTTGCTAGGTACAATGTGGAGAGATATGACATGCATGTATGTTTTGCCTTCTCATTCTTCTTTCTGTTTTCTTTTTCGAAATGCTTTTACAAAATAAATTCCGAGACTTGG-------------ACATCCAATTTAACTCGAACTCTGCAAGCTTTGACTCGGCGTGTCTATTTTGGG-TCACCATAGGAAACCGTGGGTAAATGAGACAGACGTAAATTCTGACTTGTGACAC
>CO8
CCACAGGAGCAGGCACATTCATGGCTCACAGAAGAGATTTCCAGTTCCATCAGCTACAATACTCTCTCCATCAATTGCTCATTCGGTCACAACTCTGGACCGGAATCAAGAAAACTCTAATAAACTGCAAGTTCCCTTGTTTGAAAGAAAATCAACTTTCTTTACAACCTCACATGCCCTCAAAGAGTGGAAAAAATGGGCTCAAGGATTGGCAAACTCAGTTGGGACGACATTCCTCGAAACAGATGGGGGACCTGATTCAAAAGGCTTACTGAGGGAGATTGAATGGCTTCTAGAAGATGCTCTAGATGGATACTCTACAAATTTAGCAATGCTTGATTTACCTATAGATTTGGCTTTGCGAACAAGCATTGAAGAATTGTATGGACTGTGGAGGGAAAGAGTTGAGAAAAGGCGGCCATTCCAGTACATTGTGGGATGTGCACACTGGAGAGACTTGGTGTTGGCTGTCCAAGAAGGGGTCTTGATTCCGAGGCCCGAGACAGAGCAGCTGATAGATGTTGCTGGGAAAGCGATGTTAAGTGACAGGACTTTGGCTAAGGGAGTTTGGGTTGATTTGGGGACTGGGAGTGGTGCACTTGCCATTGGGCTCGCTCAGTTACTAGAAGCCCAAGGGAGAGTTGTAGCAGTTGATCTCAGTCATGTTGCTGTATCAGTTGCTAGGTACAATGTGGAGAGATATGACATGCGGGTATGTTTTGCCTTCTCATTCTTCTTTCTGTTTTCTTTTTCGAAATGCTTTTACAAAATAAATTCAGGAGTATAATTTTGAGACTTGGACATCCAATTTAACTCGAACTCTGCAAGCTTTGACTCGGCGTGTCTCTTTTGGGGTCACCATAGGAAACCGTGGGTAAATGAAACAGACGTAAATTCTGACTTGTGACAC
>CP16
CCACAAGAGCAGGCACTTTCAGTGCTCGCATAAGAGATTTTCAAGTCCATCAGCTAAAATCCTCCCTTTCCCAAAATCCCAAGCCGGCGTAACTGTGGTCCGTAATCAGGAAAAGTCAATTAAACTGCAAGTTCCCTTGTTTGAAAGAAAACCAATTTTCTCGACAAACTCTCATGACCTCAAAGAGTGGAGGAAATGGGCTCAAGAATTGGCAAACTCAGTTGGGTCAACATTTCTAGAAACAGATGGGGGCCCTGAGTCGAAAGACTTATTGAGGGAGATTGAATGGCTTTTGGAAGATGCTGTAGATGGGTACTCTACAAATTTAGCAATGCTTGAATTGCCTGCAGATTTGGCTCTGAGAACAAGCATTGAGGACTTGTATGTATTGTGGAGGGAAAGAGTTGAGAAGAGGCGGCCATTCCAGTATATTGTGGGATGTGCACATTGGAGAGACTTTGTGTTGGCTGTGCAAGAGGGTGTGTTGATTCCAAGGCCCGAGACAGAGCAGCTGATAGATATTGCTCAGAATGTGATGTTGAGAGATGGAACATTGGCTAAGGGGGTGTGGGCTGATTTGGGGACTGGGAGTGGGGCGCTTTCGATTGGGCTCAGTCAGTTATTGGGAGCACAAGGGAAAGTTGTAGCAGTTGATCTTAGTCATGTTGCTGTATCAGTTGCTAGGTACAATGTGGAGAGATATGGCTTGCAGGTATGTTTTGGCTTCCCATTCTGCTTTCCGTTTTCTTTTTAAAATTGCTTTTACAAAATAAATTCAGGAGGATAGTTTTGAGATTTGGTCTTGCAATTTGGTTCGAACTCTGCAGGCTTTGACCCGGCGTGTCTATTTTGGGCTCGCGATAGGGAACCTTAGGAGAATTAAATAGACTTAAAATTTGGCTTATTTCAC
>CP161
CCACAAGAGCAGGCACTTTCAGTGCTCGCATAAGAGATTTTCAAGTCCATCAGCTAAAATCCTCCCTTTCCCAAAATCCCAAGCCGGCGTAACTGTGGTCCGTAATCAGGAAAAGTCAATTAAACTGCAAGTTCCCTTGTTTGAAAGAAAACCAATTTTCTCGACAAACTCTCATGACCTCAAAGAGTGGAGGAAATGGGCTCAAGAATTGGCAAACTCAGTTGGGTCAACATTTCTAGAAACAGATGGGGGCCCTGAGTCGAAAGACTTATTGAGGGAGATTGAATGGCTTTTGGAAGATGCTGTAGATGGGTACTCTACAAATTTAGCAATGCTTGAATTGCCTGCAGATTTGGCTCTGAGAACAAGCATTGAGGACTTGTATGTATTGTGGAGGGAAAGAGTTGAGAAGAGGCGGCCATTCCAGTATATTGTGGGATGTGCACATTGGAGAGACTTTGTGTTGGCTGTGCAAGAGGGTGTGTTGATTCCAAGGCCCGAGACAGAGCAGCTGATAGATATTGCTCAGAATGTGATGTTGAGAGATGGAACATTGGCTAAGGGGGTGTGGGCTGATTTGGGGACTGGGAGTGGGGCGCTTTCGATTGGGCTCAGTCAGTTATTGGGAGCACAAGGGAAAGTTGTAGCAGTTGATCTTAGTCATGTTGCTGTATCAGTTGCTAGGTACAATGTGGAGAGATATGGCTTGCAGGTATGTTTTGGCTTCCCATTCTGCTTTCCGTTTTCTTTTTAAAATTGCTTTTACAAAATAAATTCAGGAGGATAGTTTTGAGATTTGGTCTTGCAATTTGGTTCGAACTCTGCAGGCTTTGACCCGGCGTGTCTATTTTGGGCTCGCGATAGGGAACCTTAGGAGAATTAAATAGACTTAAAATTTGGCTTATTTCAC
>CR44
------------------------------------------------------------------------------------------------------GACTCTGGAAGAGGAAATATCGGTACGAGTTCCCTTGTTTTTAAGACAGCCCATCTTTTCCACGTGCATACAAGACTTGTTCAAATGGAAAAAATGGGCTAAAGATTTAGCAAATTCAGTTGGGTCCAAATATCTAATAGCCGATGGGGGCCCTGATACTCAGGATTTATTGAGAGAAATTGAGTGGCTTTTGGAAGATGTAGTGGAGGGATATTCTCTGCATTCAAATACATATAACAATGAAACAACATTACGTTTGCGAGCAACAATGGAAGATTTGTATTCATTGTGGTGTGAGAGAATTGAGAAACGGAGACCATTTCAATACATTGCAGGGTGTGCCCATTGGCGAGATTTAGTCTTATCCGTCCAAGAAGGAGTATTGATCCCGAGACCAGAGACAGAACAATTGATAGACATAGTTCAAAATGTAATCTTGACAGATGGGTCATTGGCCAAAGGGTTGTGGACTGATATGGGTACCGGAAGCGGTGCACTTGCCATAGGACTTGCCCACCTATTAGGGCCCCAAGGTCGTATAGTTGCTACGGATTTAAGCCATGTGGCTGTATCTGTGGCTCGTTTCAACGTTCAGAGATATGGCTTGCAGGTATGTTCATATTGTTCCTCTTCTCATTTG------------------------------------AAATTATATCTCATCAGTACAAAATTCACA-------------------------GATCAAATTGACTCTGTAAAACGTGAACTGCCACGAAAAGCAACTGCATTCGTGCACTAATTACAGTTAAAACTCGT
>CT15
CCACGAGAGCAGGCACATTCAGTGCTCGCTTAAGAGGTTTTCAAGTGAATCAGCTAAAATCCTCCCCTCCCCAAAAGCCCAAGACGGCGTAACTCTGGTCTGTAACCAGGAAAAGTCAATTAAACTGCAAGTTCCCTTGTTTGAAAGAAAACCAATTTTCTCTACAAACTCTCATGAACTCAAAGAGTGGAGGAAATGGGCTCAAGAATTGGCAAACTCGGTTGGGTCAACATTTCTAGAAACAGATGGGGGCCCTGAGTCGAAAGACTTATTGAGGGAGATTGAATGGCTTTTGGAAGATGCTGTAGATGGGTACTCTACAAATTTAGCAATGCTTGAATTGCCTACAGATTTGGCTCTGAGAGCAAGCATTGAGGACTTGTATCTATTGTGGAGTGAAAGAGTTGAGAAGAGGCGGCCATTCCAGTATATTGTGGGATGTGCACATTGGAGAGACTTGGTGTTGGCTGTGCAAGAGGGTGTGTTGATTCCAAGGCCCGAGACAGAGCAGCTGATAGATATTGCTCAGAATGTGATGCTGAGAGATGGAACATTGGCTAAGGGGGTGTGGGCTGATTTGGGTACTGGGAGTGGGGCGCTTGCCATTGTGCTCAGTCAGTTATTGGAAGCACAAGGGAGAGTTGTAGCAGTTGATCTTAGTCATGTTGCTGTATCAGTTGCTAGGTACAATGTGGAGAGATATGGCTTGCAGGTTTGTTTTGGCTTCCCATTCCATTTTCCGTTTTATTTTTAAAATTGCTGTTACAAAATAACTTTAGGAGGATAGTTTTGAGATTTGGTCTTGCAATTTGGTTCGAACTCTGCAGGCTTTGACTCGGCGTGTCTATTTTGGGCTCGCGATAGGGAACCTTAGTAGAATTAAACAGACTTAAAAATTGGCTTATTTCAC
>DA12
CCACAGGAGCAGGCACATTCATGGCTCGCATAAGAGATTTTCAATTCCATCAGCTACAATACTACCTTCATCAACTGCCCATACCGGCGCAACTCTGGACCGCAATGAGGAAAAATCTAATAAACTGCAAGTTCCCTTGTTTGAAAGAAAACCAATTTTCTTTACAAACTCACATGCCCTCAAAGAATGGAGAAAATGGGCTCAAGAATTGGCAAACTCAGTTGGGACGACATTTCTCGAAACAGATGGGGGACCTGATTCGAAAGACTTATTGAGGGAGATTGAATGGCTTTTGGAAGATGCTGTAGATGGGTACTCTACAAATTTAGCAATGCCTGTATTACCTTCAGATTTGGCTTTGCGAACAAGCATTGAAGACTTGTATATACTATGGAGGGAAAGAGTCGAAAAAAGGCGGCCATTCCAGTACATTGTGGGATGTGCACATTGGAGAGACTTGGCGTTGGCTGTCCACGAGGGTGTGTTGATTCCAAGGCCCGAGACAGAGCAGCTGATAGATGTTGCTCAGAATGCGATGTTGAGTGATGGGACTTTGGCTAAGGGGGTTTGGGTTGATTTGGGTACTGGGAGTGGTGCACTTGCCATTGGACTCGCTCAGTTACTGGAAACCCAAGGGAGAGTTGTGGCAGTTGATCTTAGTCATGTTGCTGTATCAGTTGCTAGGTACAATGTGGAGAGATATGGCATGCGGGTATGTTTTGCCTTCCCATTCTTTTTTTTTTTTTTTTTTTCGAAATGCTCTTACAAGATAAATCCAGGAGAATAATTTTGAGACTTGGACATCCAATTTGGCTCGAACTCTGCAAGCGTTGACTCGGCGTGTCTATTTTGGGCTCGCTCTAGGAAACCGTAGGGAAATGAAGCAGACGTAAATTCTGGCTTATGACAC
>DB53
CAGATTTCGCACATACTTTCATTCCTCTAATATTAAGTATTCATGCTCAACCTTTACCTTATCTGTTTCATCTAATGCCCAAGACATTTCCAGACCGGCAGAAATTCAGGAACAGTCATTTCAACTACAAGTCCCCTTGTTTGAAAGACAACCCATCTTCCCCACGTGCCTAAAAGACCTCCAAAATTGGAGACAATGGGCACAAGATTTTGCCAAATCCGTTGGGTCCACTTTCCTAGAGGCAGATGGTGGCCCTGACTCCAAAGACCTATTGAGAGAAATAGAATGGCTTTTGGAAGATGCTGTAGAGGGGTACTCCCCAAACATGGTGTTGTCTAAACTACCCTCAAATTTAGTCATGAGAGCTAGTATAGAAGAGCTTTATTCCTTGTGGAGAGAGAGGATTGAGAAAAGGAGGCCGTTTCAGTACATTGTGGGGTGTGCACATTGGAGAGACCTGTTATTGTCTGTGCAAGAGGGGGTGCTTATCCCAAGGCCTGAGACAGAGCAACTCATTGAAATAGCCCAGAATGCAATTTTGAAGGATGGGTCATTGGGAGAAGGAGTGTGGGCAGATATGGGGTGTGGGAGTGGGGCACTTGCCATAGGCCTGGGGCAAATGCTGAATCCACAAGGCAGAGTTGTGGCAGTTGATGTGAGTTGTGTTGCTGTAGCAGTAGCTGGCTACAATATGAGGAGATATGGCTTGGAGGTATGTTGTTGTTGTCCATTGACCCGTTTTAGTTCATTTTCTATTTTCCTTCAAAGAGAGACTTCATTATATTGACTATTTTGCTTGGAAACCCGGTTTGATCTTTTGCTTAAAGAGATAAGCAGTAACTCTT---------------------------------ATTTGCTAATTTTGGTGGGGAAGCAGGTGTGG
>DC1
-----------------------------ACACTAAGTATTCATGCTCAACCTTTACCTTACCTCGATCATCTAATGCCCAAGACATTTCCAGACCGGCAGAAATTCAGGAACAGTCATTTCAACTACAAGTCCCCTTGTTTGAAAGACAACCCATTTTCCCCACATGCCTAAAAGACCTCCAAAAGTGGAGACAATGGGCACAAGATTTTGCCAACTCCGTTGGGTCCACTTTCCTAGAGGCAGATGGTGGCCCTGACTCCAAAGACCTATTGAGAGAAATAGAATGGCTTTTGGAAGATGCTGTAGAGGGGTACTCCCCAAATTTGGTGTTGTCTAAGCTACCCCCAAATTTAGTCATGAGAGCTAGTATAGAAGAGCTTTATTCCTTGTGGAGAGAGAGGATTGAGAAAAGGAGGCCATTTCAGTACATTGTGGGGTGTGCACATTGGAGAGACCTGATATTGTCTGTGCAAGAGGGGGTACTTATCCCAAGGCCTGAGACAGAGCAACTCATTGAAATAGCCCAGAATGCAATTTTGAAGGATGGGTCATTGGGAGAAGGGGTGTGGGCAGATATGGGGTGTGGGAGTGGGGCACTTGCCATAGGCCTGGGGCAATTGCTGAATCCACAAGGCAGAGTTGTGGCGGTTGATGTGACTTGTCTTGCTGTAGCAGTAGCTGGCTACAATGTGAGGAGATATGGCTTGGAGGTATGTTGTTGTTGTCCATTGCCCCGTATTAGTTCATTTTCTATTTTCCTTCAAAGAGAGAATTCATTATAGTGACTATTTTGCTTGGAAACCCGGTTTGATCTTTTGCTTAAAGAGATAAGAAGTAACTGTT---------------------------------ATTTGCTAATTTTTGTGGGGAAGCAGGTGTGG
>DD1
GAGATTTCCCACAGACTTCCATTGTTCAAACACCAAGTATTCATGCTCGATATTTACCTTTTCTCTATCGTCTAATGCCCAAGACATTTCCAGACCAGCAGAAATTAAGGAAGAGTCATTTCAACTTCAAGTCCCCTTGTTCGAAAGACAACCCATTTTCCCGACATGCCTACAAGACCTCCAAAAGTGGAGAAAATGGGCACAAGATTTTGCCAACTCTGTTGGGTCTACCTTCCTAGAGGCAGATGGGGGCCCAGACTCCAAAGACTTATTGAGAGAAATAGAATGGCTTTTGGAAGATGCAGTAGAGGGGTACTCCCCAAATTTGGTGTTGTCTGAACTACCCCCAAATTTAGTCATGAGAGCTAGTATAGAGGAGCTCTATTCATTGTGGAGGGAGAGGATTGAGAAAAGAAGGCCATTTCAGTACATTGTGGGGTGTGCGCATTGGAGAGACCTGGTATTGTCTGTGCAAGAAGGGGTGCTGATCCCAAGGCCTGAGACAGAGCAACTGATTGAAATAGCCCAGAATATAATATTGAAGGATGGGTCATTGGGTGAAGGGGTGTGGGCAGATATGGGATGTGGGAGTGGGGCACTTGCCATAGGCCTGGGGCAATTGCTGAATCCACAGGGCAGAGTTGTGGCAGTTGATGTGAGTCGTGTTGCTGTAGCAGTGGCTGGCTACAATGTGAGGAGATATGGCTTGGAGGTATGCTGTTGTTGTCCATTGCCCCATTTTAGTTCATTTTCTATTTCCCTTCAAAAAGACAATTCATTATAATGACTATTTTGCTTAGAACCCCTGTTTGATCTTTTAGTTAAAGACATAAGCACTAAATGTTGGGTTCCGTCCAACTAAGAGGAATCCAATGCATATCTGCTAATTTTTGTAGGGAAGCAGGTGTGA
>DIM50
GAGATTTCCCACAGACTTCCATTGTTCAAACACCAAGTATTCATGCTCAATATCTACCTTTTCTCTATCGTCTAATGCCCAAGACATTTCCAGACCAGCAGAAATTAAGGAAGAGTCATTTCAACTTCAAGTCCCCTTGTTCGAAAGACAACCCATTTTCCCGACATGCCTACAAGACCTCCAAAAGTGGAAAAAATGGGCACAAGATTTTGCCAACTCTGTTGGGTCTACCTTCCTAGAGGCAGATGGGGGCCCAGACTCCAAAGACCTACTGAGAGAAATAGAATGGCTTTTGGAAGATGCAGTAGAGGGGTACTCCCCAAATTTGGTGTTGTCTGAACTACCCCCAAATTTAGTCATGAGAGCTAGTATAGAGGAGCTCTATTCATTGTGGAGAGAGAGGATTGAGAAAAGAAGGCCATTTCAGTACATTGTGGGGTGTGCGCATTGGAGAGACCTGGTATTGTCTGTGCAAGAAGGGGTGCTGATCCCAAGGCCTGAGACAGAGCAACTGATTGAAATAGCCCAGAATATAATATTGAAGGATGGGTCATTGGGTGAAGGGGTGTGGGCAGATATGGGATGTGGGAGTGGGGCACTTGCCATAGGCCTGGGGCAATTGCTGAATCCACAGGGCAGAGTTGTGGCAGTTGATGTGAGTCGTGTTGCTGTAGCAGTGGCTGGCTACAATGTGAGGAGATATGGCTTGGAGGTATGCTGTTGTTGTCCATTGCCCCATTTTAGTTCATTTTCTAATTCCCTTCAAAAAGACAATTCATTATAATGACTATTTTGCTTAGAAGCCCTGTTTGATCTTTTAGTTAAAGACATAAGCACTAAATGTTGGGTTCCATCCAACTAAGAGGAATCCAATGCACATCTGCTAATTTTTGTAGGGAAGCAGGTGTGA
>EN45
------------------------------------------------------------------------------------------------------------------------------------------------------------------------------------------------------------------------------TGGGTCAAAATATCTAATAGCTGATGGGGGCCCTAATATTGAGGACTTATCGAGAGAACTCGAGTGGTTTTTGGAAGATGTCGTGGAAGGATACTCTCCATATTCAATTACATCCAACAATGAGACCACATTACACATGAGAGCGAGCATGGAAGATTTGTACTCACTGTGGTCTGAGAGAATTGAGAAAAGGAGACCATTCCAATACGTTGTAGGGTGTGCTCATTGGAGAGATTTAGTATTAGCTGTCCAAGAAGGAGTGTTGATCCCAAGACCAGAGACAGAACAATTGATAGACATAGTTCAAAATGCAGTCCTGACAGATGGGTCATTAGCCGAAGGGTTGTGGGCTGATATGGGTACTGGAAGTGGTGCACTTGCCATAGGACTCGGGCACCTATTAGACCCTGAGGGTCGTGTAGTAGCAATAGATTTAAGCCACGTGGCTGCATCTGTGGCTCGTTACAATGTACAAAGATATGGCTTGCAGGTATGTTCATGGTGTCCCTCTCTTCATTTG------------------------------------AATTTAAAATTCATCAGTACGGACTTTCC--------------------------GATCAAACAAATTGCGTAAACCGCGAATTGCCAGGAAAAGCAAGAGCACT---------------------------
>FC13
CCACAGGAGCAGGCACATTCATGGCTCGCATAAGAGATTTTCAATTCCATCAGCTACAATACTATCTTCATCTACTGCCCATACCGGCGCAATTCTGGACCGCAATGAGGAAAAGTCTACTAAACTGCAAGTTCCCTTGTTTGAAAGAAAACCAATTTTCTTTACAAACTCACATGCCCTCAAAGAATGGAGAAAATGGGCTCAAGAATTGGCAAACTCAGTTGGGACGACATTTCTCAAAACAGATGGGGGACCAGATTCGAAAGACTTATTGAGGGAGATTGAATGGCTTTTGGAAGATGCTGTAGATGGGTACTCTACAAATTTAGCAATGCCTGAATTACCTTCAGATTTGGCTTTGCGAACAAGCATTGAAGACTTGTATATACTATGGAGGGAAAGAGTCGAAAAAAGGCGGCCATTCCAGTACATTGTGGGATGTGCACATTGGAGAGACTTGGTGTTGGCTGTCCAAGAGGGTGTGTTGATTCCAAGGCCCGAGACAGAGCAGCTGATAGATGTTGCTCAGAATGCGATGTTGAGTGATGGGACTTTGGCTAAGGGGGTTTGGGTTGATTTGGGTACTGGGAGTGGTGCACTTGCCATTGGACTCGCTCAGTTACTGGAAACCCAAGGGAGAGTTGTGGCAGTTGATCTTAGTCATGTTGCTGTATCAGTTGCTAGGTACAATGTGGAGAGATATGACATGCGGGTATGTTTTGCCTTCCCATTCTTCTTTCCTATGTTTTTTTCGAAATGCTTTTACAAAATAAATCCAGGAGAATAATTTTGAGACTTGGACATCCAATTTGGCTCGAACTCTGCAAGCGTTGACTCGGCGCGTCTATTTTGGACTCGCCATAGGAAACCGTAGGGAAATGAACCAGACGTAAATTCTGGCTTATGACAC
>FTS1
CAGATTTCCCATATACTTTCATTGCTCTAACACTAAGTATTCATGCTCAACCTTTATCTAATCTCTTTCATCTACTGCCCAAGACATTTTCAGACCTGCAGATATTCAGGAACAGTCATTTCAACTACAAGTCCCCTTGTTTGAAAGACAACCCATTTTCCCCACATGCCTAAAAGACCTTCAAAAGTGGAGACAATGGGCACAAGATTTTGCCAACTCCGTTGGGTCCACTTTCCTAGAGGCAGATGGTGGCCCTGACTCCAAAGACCTATTGAGAGAAATACAATGGCTTTTGGAAGATGCTGTAGAGGGGTACTCCCCAAATTTGGTGTTGTCTAAACTACCCCCAAATTTAGTCATGAGAGCTAGTATAGAAGAGCTTTATTCCTTGTGGAGAGAGAGGATTGAGAAAAGGAGGCCATTTCAGTACATTGTGGGGTGTGCACATTGGAGAGACCTGGTATTGTCTGTGCAAGAGGGGGTACTTATCCCAAGGCCTGAGACAGAGCAACTCATTGAAATAGCCCAGAATGCAATTTTGAAGGATGGGTCATTGGGAGAAGGGGTGTGGGCAGACATGGGGTGTGGGAGTGGGGCACTTGCCATAGGCCTGGGGCAATTGCTGAATCCACAAGGCAGAGTTGTGGCAGTTGATGTGAGTTGTGTTGCTGTAGCAGTATCTGGCTACAATGTGAGGAGATATGGCTTGGAGGTATGTTGTTGTTGTCCATTGCTCCGTATTAGTTCATTTTCTATTTTCCTTCAAAGAGAGAATTCATTATAGTGACTATTTTGCTTGGAAACCCGGTTTGATCTTTTGCTTAAAGAGATAAGCAGTAACTGTT---------------------------------ATTTGCTAATTTTTGTGGGGAAGCAGGTGTGG
>FTS2
CAGATTTCCCACATACTTTCATTGCTCTAACACTAAGTATTCACGCTCAAAATTTACCTTATCTGTATCATCTAATGCCCAAGACATTTCCAGACCGGCAGAAATTCAGGAGCAGTCATTTGAACTACAAGTCCCCTTGTTTGAAAGACAACCCATTTTCCCCACATGCCTAAAAGACCTCCAAAAGTGGAGACAACGGGCACAAGATTTTGCCAACTCCGTTGGGTCCACTTTCCTGGAGGCAGATGGTGGCCCTGACTCCAAAGACCTATTGAGAGAAATAGAATGGCTTTTGGAAGATGCTGTAGAGGGGTACTCCCCAAATTTGGTGTTGTCTAAACTACCCCCAAATTTAGTCATGAGAGCTAGTATAGAAGAGCTTTATTCCTTGTGGAGAGAGAGGATTGAGAAAAGGAGGCCATTTCAGTACATTGTGGGGTGTGCACATTGGAGAGACCTGGTATTGTCTGTGCAAGAGGGGGTACTTATCCCAAGGCCTGAGACAGAGCAACTCATTGAAATAGCCCAGAATGCAATTTTGAAGGATGGGTCATTGGGAGAAGGGGTGTGGGCAGATATAGGGTGTGGGAGTGGGGCACTTGCCATAGGCCTGGGGCAATTGCTGAATCCACAAGGCAGAGTTGTGGCAGTTGATGTGAGTTGTGTTGCTGTAGCAGTAGCTGGCTACAATGTGAGGAGATATGGCTTGGAGGTATGTTGTTGTTGTCCATTGCCCAGTATTAGTTCATTTTCTATTTTCCTTCAAAGAGAGAATTCATTATAGTGACTATTTTGCTTGGAAACCCGGTTTGATCTTTTGCTTAAAGAGATAAGCAGTAACTGTT---------------------------------GTTTGCTAATTTTTGTGGGGAAGCAGGTGTGG
>GG1
TACGTCCTGTGGTTACTTAAATTTTTCAATCAGGAGATTTTCAGAGGGCGTTCTTCCAGTTTTGTCTAGACGAAATGCCCAAATAATCCCTACACTAACAGAAACTGTGGAGGAAGCAATAACAGTAAAAGTTCCCTTGTTTGAAAGACAACCCATTTTCTCTACATGTTTAAAAGATTTGCTAAAATGGAGAAAATGGGCTCAGGACTCAGCAAATTCAATTGGGCGCAAGTACTTAGAAGCTGATGGGGGCCCTGATTCGAATGATTTATTGAGAGAGATTGAATGGCTACTGGAAGATGCAGTGGAAGGGTATTCTCCGTATTCGACAACTTGTAGCAATGAAACCACTTTGCAGACGAGAGCAAGCATGGAAGACTTGTACTCGTTGTGGACTGAGAGAGTTGAGGAAAGGAGGCCATTTCAATACATTGTAGGTTGCGCACATTGGCGAGATTTAAAATTATCTGTGCAAGAAGGAGTGTTGATTCCAAGACCAGAGACAGAACAGTTATTAGATTTAGCCCAAAAGGCCGTCTTGAGAGATGAGTCATTAGGCACAGGGTTGTGGGCAGATATGGGTACTGGAAGTGGTGCACTTGCCATTGCACTTGGGCACCTGTTACACCCGGAGGGCCGCATAGTGGCGATTGATTTCAGCCATGTGGCTGTATCTGTTGCTCGTTACAATGTGCAAAGATATGACTTGCAGGTATGTTCATGGTGCCCCTCTCCTTCCATTTTTTCATCATTGATGTATTTTTGGAGTAAAAATTTATAGTCATATGATTATATTATAAAAATAATACCCAGTTAAAGGATCCAAGGAAATTAATAAAATAAACAGGAGAAGACTTAGAGTAGTGATTCGGGAGTAAACACCAAAGAATACAATGGATCTAAATCCCAA
>HB41
CAGATTTCCCACATACTTCCATTGCTCAAACATCAAGCATGCATGCTCAACCTTTACCTTTCATCTATCCTCTAACGCCCAAAGCATTTCCAGGCCAGCAGAAATTCAGGAACAGTCATTTCAAGTTCAAGTCCCCTTGTTTGAAAGGCAACCCATTTTCCCCACATGCCTGCAAGAGCTCAAACAATGGAGAAAATGGGCACAGGATTTTGCCAACTCTGTTGGGTCCACATACCTAGAGGCGGATGGGGGCCCTGATGCCAAAGACCTATTGAGAGAAATAGAATGGCTTTTGGAAGATGCAGTAGAGGGGTACTACCCAAATTTGGCCTTGTCTAAACTACCCCCAAATTTTGTAATGAGGGCAAGTACTGAAGAGCTTTATTCATTGTGGAGGGAGAGGATTGAGAAGAGGCGGCCATTTCAGTACATTGTAGGGTGTGCGCATTGGAGAGACCTGGTGTTGGCTGTGCAAGAGGGGGTGCTGATCCCAAGGCCTGAGACAGAGCAACTCATTGACATAGCCCAAAATGTAATATTGAAGGATGGGTCATTGGGTGAAGGGGTGTGGGCAGATATGGGGTGTGGGAGTGGGGCACTTGCCATAGGCCTGGGGCAATTGCTGAATTCACAGGGCAGAGTTGTGGCAATTGATGTGAGTCCTGTTGCTGTAGCAGTGGCTGGCTACAATGTGAGGAGATATGGCTTGGAGGTATGTTGTGGTTGTAGTTTGCCTTTTTTTCTTTTGTAATATGAGGGTTTTGAAAGGGTTACAATGTTTTGTTATAAGTTTTGATGTGTCATGCAGCATGGCTTGAGGTTTTGAACTATCAGGGGAGGATGTGAGGTTTTAACATGAGATTTTGTTTCATTTCAGTGGCTTCCATCATTTGTTTCATCAATTTTATTG
>JO20
CCACAAG---AGGCGCATTCAGTGCTCAGATAAGAGATTTTCAAGTCCATCAGCTAAAATTTTCTCTTCCTCAAAAGCCCAAGCCGCCGTAACTCTGGGCCCTGATCAGGAAAACTCAATCAAACTGCAAGTTCCCTTGTTTGAAAGAAAACCGAAATTCTCTTCATGCTCACAGGACCTCAAAGAGTGGAGGAAATGGGCTCAAGAATTGGCAAACTCAGTTGGGTCAACATTTCTAGATACAGATGGGGGCCCTGAGTCGAAAGACTTATTGAGGGAGATTGAATGGCTCTTGGAAGACGCTGTAGATGGTTACTCTACAAATTTAGCAATGCTCGAATTGCCTGCAGATTTGACTCTGAGAACAAGCATTGAGGACTTGTATGTGTTGTGGAGGGAAAGAGTTGAGAAGAGGCGGCCTTTCCAGTATATTGTGGGATGTGCACATTGGAGAGACTTGGTGTTGACTGTGCAAGAGGGTGTGTTGATTCCGAGGCCTGAGACAGAGCAGCTGATAGATATTGCTCAAAATGCGATTTTGAGGGATGGGAGATTGGCTCGGGGGGTATGGGCTGATTTGGGGACTGGGAGTGGGGCGCTTGCCATTGGGCTCAGTCGATTATTGGAAGCACAAGGAAGAGCTGTAGCAGTTGATCTTAGTGATGTTGCTGTATCAGTTGCTAGGTACAATGTGGAGAGATATGGCTTGCAGGTATGTTTTAGCTTCCCATTCGTCTTTCCATTTTCTTTTTTAAATTGCTTTTACAGAGTAAATTCAGGAGGATGGTTTTGAGACTTGGTCTTGCAATTTGGCTTGAACTCTGCAGGGATTGACTCGGCCGGTCTATTTAGGGGTCCCCATAGGAAACCTTAGGAGAATTACACAAACTTAAATTTTGGCCTGTTTCAC
>JU21
CCACAAGAGGAGGCGCATTCAGTGCTCAGATAAGAGATTTTCAAGTCCATCAGCTAAAATATTCCCTTCCTCGAAAGCCCAAGCCGCCGTAACTCTGGGCCCTGATCAGGAAAACTCAATTGAACTGCAAGTTCCCTTGTTTGAAAGAGAACCGAAATTCTCTTCATGCTCACAGGACCTTAAAGAGTGGAGGAAATGGGCTCAAGAATTGGCAAACTCAATTGGGTCAACATTTCTAGATACAGATGGGGGCCCTGAGTCGAAAGACTTATTGAGGGAGATTGAATGGCTCTTGGAAGACGCTGTAGATGGTTACTCTACAAATTTAGCAATGCTCGAATTGCCTGCAGATTTGACTCTGAGAACAAGCATTGAGAACTTGTATGTGTTGTGGAGGGAAAGAGTTGAGAAGAGGCGGCCTTTCCAGTATATTGTGGGATGTGCACATTGGAGAGACTTGGTGTTGGCTGTGCAAGAGGGTGTGTTGATTCCGAGGCCTGAGACAAAGCAGCTGATAGATATTGCTCAGAATGCGATTTTGAGGGATGGGAGATTGGCTCAGGGGGTATGGGCTGATTTGGGGACTGGGAGTGGGGCGCTTGCCATTGGGCTCAGTCGATTATTGGAAGCACAAGGAAGAGCTGTAGCAGTTGATCTTAGTGATGTTGCTGTATCAGTTGCTAGGTACAATGTGGAGAGATATGGCTTGCAGGTATGTTTTAGCTTCCCATTCGTCTTTCCATTTTCTTTTTTAAATTGCTTTTACAGAGTAAATTCAGGAGGATGGTTTTGAGACTTGGTCTTGCAATTTGGCTTGAACTCTGCAGGGATTGCCTCGGCCGGTCTATTTAGGGGTCGCCATAGGAAACCTTAGGAGAATTACACAAACTTAAATTTTGGCCTGTTTCAC
>LF2
-----------------------------------------------------------------------------------------------------------------------------------------------------------------------------------------------------------------------------------------------------------------------------------------------------------------------------------------------------------------------------------------------------------------------------GGAGGCCATTTCAGTACATTGTTGGGTGTGCCCATTGGAGAGACCTGGTTTTGTCTGTGCAAGAGGGGGTACTGATCCCTAGGCCTGAGACAGAGCAACTTATTGATATAGCCCAAAATGTAATTTTGAAGGATGGGTCATTGGGTGAAGGGGTGTGGGCAGATATGGGGTGTGGGAGTGGGGCACTTGCCATAGGCCTGGGGCAATTGTTGAATCCACAGGGCAAAGTTGTGGCAGTTGATGTGAGTCATGTTGCTGTAGCAGTGGCTGGTTACAATGTGAGGAGATATGGCTTGGAGGTATGTTGTTCAT-------TAATTTTTTTTA----------------------------------------------------------------------------------------------------------------------------------------------------------------------
>MC0
TAGATTTCCCGCATACTTCCATTGCTCAAACAGCAAGTATTCACGCTCAACCTTTACCTTTTCTCTACCGTCTAATGCCCAGGACATTACTAGACCAGCAGAATTTCAGGAACAGTCATTTCAACTTCAAGTCCCCTTGTTTGAAAGACAACCCATTTTTCCCGTATGCCTACAAGACTTTCAAAAGTGGAGACAATGGGCGCAAGATTTTGCCAACTCCGTTGGAACCACCTTCCTGGAGGCAGATGGGGGCCCTGACTCCAAAGACCTATTGAGAGAAATAGAATGGCTTTTGGAAGATGCAGTAGAGGGGTACTCCCCAAATTTGGCGATGTCTAAACTACCCCCCAATTTAGTCATGAGAGCCAGCATTGAAGAGCTTTATTCATTGTGGAGGGAGAGAATTGAGAAGAGGAGGCCATTTCAGTACATTGTGGGGTGTGCGCATTGGAGAAACCTGGTATTGTCTGTGCAAGAGGGGGTACTCATCCCGAGGCCTGAGACAGAGCAACTCATTGATATAGCCCAAAATGTAATTTTGAAGGATGAGTCATTGGGTAAAGGGTTGTGGGCAGATATGGGGTGCGGGAGTGGGGCACTTGCCATAGGCTTGGGGCAATTGCTGAATCCACAGGGCAGAGTTGTGGCAGTTGATGTGAGTCAAGTTGCTGTAGCAGTGGCTGGCTACAATGTGAGGAGATATGGCTTGGAGGTATGTTGTTGTC----CTTGCCCCTTATTAGTTCATTTTTTATTTTCCTCAGAAGAGACAATTCATTATAGTGACTATTTTGCTTATAATCCCAGTTTGATCTTTTGGTTAAAGACCTAAGCATTAAATGTTGAGTTCCATCCAGCTAAGAGGAATCCAATGCACATCTGCTAAATTTTGTGGAGAAGCGAGTACAA
>MT0
CAGTTTTCCCACATACTTCCATTGCTCAAAAAGCAAACATTCATATTCATGCTCAAACTACTTC---------AATGCACAACAGATCTCCAGACCAGCAGAAACTCAGCAACAATCATTCCAACTTCAAGTCCCCTTGTTTGAAAGACAACCCATTTTCACTACATGCCTTGAGGACCTCCAAAAGTGGAGACAATGGGCACAAGATTCTGCCAACTCCATTGGCTCCACCTACTTAGAATCAGATGGTGGTCCTGATTCCAAAGACCTATTGAGAGAAATAGAATGGCTTTTGGAAGATGCAGTAGAGGGCTACTACCCAAATATGGCCTTGTCTAAACTACCCTCAAGTTTAGTTCTAAGAGCCGGTGTTAAAGAGCTTTATTCACTGTGGAAAGAGAGGATTGAGAAGAGAAGGCCATTTCAGTACATTGTAGGGTGTGCTTATTGGAGAGACCTGGTTTTGTCTGTGCAAGAGGGTGTGCTGATCCCAAGGCCTGAGACAGAGCAACTGATTGATATAGCCCAGAGTGTGATATTGAAGGATGGGTCATTAGGTGAAGGGGTTTGGGCAGATATGGGGTGTGGGAGTGGGGCCCTTGCCATAGGCCTGGGGCAGTTGCTGAATCCACAGGGCAGAGTTGTGGGAGTTGATGTGAGTGCTGTTGCTGTAGCAGTGGCTGGCTACAATGTGAGGAGATATGGCTTGGAGGTATGTTGTTGTTATAGATAGATGATAAGT--TTTTTTCTTTAATCTTTTT---------AGGTTGGTATCATAGTTGTAAAAATCAGAATCGAAATTGAATCATTTGGTTGAAAGATTGATTTTTTGAAAATCAGCAAAATTCCGTAAAAATCTCACAAGGAAAAATAAAGGAATTTCTCCTATTTAACATTGAAAT
>NN48
-AGATTTCCCACATACTTCCATTGCTCAAATACCAAGTATTCATGCTCAACATTTACCTATTCTCTACCGTCTAATGCCCAAGACATTTCCAGACCAGCAGAAATTCACGAACAGTCTTTTCAACTCCAAGTCCCTTTGTTTGAAAGACAACCCATTTTCCCCACATGCCTACAAGACCTCCAAAAGTGGAGAAAATGGGCACAAGATCTTGCAAACTCCGTTGGGTCTGCCTTCCTAGAGGCAGATGGGGGCCCTGACTCCAAAGACCTATTGAGAGAAATAGAATGGCTTTTGGAAGATGCAGTAGAGGGGTACTGCCCAAATTTGGTGTTGCCAAAATTGCCCCCTAATTTAGTCATGAGAGCTAGTATTGAAGAGCTTTATTCAATTTGGAGGGAGAGGATTGAGAAAAGGAGGCCATTTCAGTACATTGTGGGGTGTGCGCATTGGAGAGACCTGGTATTTTCTGTGCAAGAGGGGGTGCTGATTCCAAGGCCTGAGACAGAGCAACTAATTGATATAGCTCAGAATGTAATATTGAAGGATGGGTCATTGGGTGAAGGGGTGTGGGCAGATATGGGTTGTGGGAGTGGGGCACTTGCCATAGGCCTGGGGCAATTGCTGAAACCACAGGGCAGAGTTGTGGCAGTTGATGTGAGTCGTGTTGCTGTATCAGTGGCTGGCTACAATGTGAGGAGATATGGCTTGGAGGTATGTTGTTGTTGCCCCTTACCCCGTTTTAGTTCATTTTCTATTTTCCTTCAAAGAGCCAAATCATTATAGTGACTATTTTGCGTAGAATTCCAATTTGATCTTTTGGTTAAAGACCTAAGTACGAAGTGTTGTGTTCCATCCAACTACGAGGAATCCAATGCACATCTGGTAATTTTTGTGGGGAGGCAGGTGTGG
>PA42
CAGATTTCCCACATACTTCTATAGCTCAAACAGCATATACTCATATTCAACCTTTACCTTTCCTCTACTTCCTAATGCCCAATACATTTCCAGACCAAGAGAAATTCAGGAAGAGTCATTTGAACTTCAAGTCCCCTTGTTTGAAAGGCGACCCATTTTCCCCACATGCCTACAAGACCTCCAAAAGTGGAGACAATGGGCACAAGATTTTGCAAATTCCGTTGGGTTCACCTTCCTAGAGGCAGATGGGGGCCCTGATTCCAGAGACCTATTGAGAGAAATAGAATGGCTTTTGGAAGATGCAGTAGAGGGGTACTCCCTAAATTTGGCGTTGTCTAAACTACCCCCAAATTTTGTCATGAGAGCCAGTATTGAAGAGCTGTATTCATTGTGGAGGGAGAGGATTGAGAAGAGGAGGCCATTTCAGTACATTGTGGGTTGTGTGCATTGGAGAGACCTGGTATTGTCTGTGCAAGAGGGGGTACTGATCCCAAGGCCCGAGACAGAGCAACTCATTGACATTGCCCAAAATGTAATTTTGAAGGATGAGTCGTTGGGTGAAGGGGTGTGGGCAGATATGGGGTGTGGGAGTGGGGCACTTGCGATAGGCCTGGGGCACTTGCTGAATCCACAGGGCAGAGTTGTGGCAGTTGATTTGAGTCGTGTTGCTGTAGCAGTGGCTGGCTTCAATGTGAGGAGATATGGCTTGGAGGTATGTTGTTTTTGCCCCTTGCAACTTTCTTTTTTATATACTAAATTGGATCTCATAT--TATGCATGATGATCACTGGTATTACTGCATGTTAGGAATAATTGGATGGTTTTAAACCACATAATTAATTGTATTACTTTTAACAAAGATGAAAATTACAATGCTTGAGAGATGATATTTATAAGTATTCTAACATAG
>PB33
TGCAGCGTCAAATTTCTTCTGTTGCTCGACACCGATATATACTCGCCCATTCCTAAACTTTCCTCCAACATTAAATGCCCAAACAGTATCCACATTAACAGAAACTGTGGAGGAAGCGGTAAAGCTTCAAGTTCCTCTGTTCGAAAGACCAACCATCTTCTCGACATGTTCAGAAGACCTACTAAACTGGAGAAAATGGGCTCAGGACTTGGCAAACTCAGTTGGGACCAAGCTTTTGGAGGCTGATGGGGGCCCTGATTCCGAGGACTTATTGAGAGAGATTGAATGGCTTCTGGAGGATGCAGTAGATGAGTATTCTCCAAATTTGGCGACGATGGAGGCCCCTGTCACTTTGAATATGAGAACGAGTGTTGAGGACTTGTATTCACTGTGGAATGATAGAGTAGAGAAAAGAAGGCCATTTCAGTATATTGTAGGCTGTTCGCATTGGAGAGATGTGGTGCTGTCCGTGCAAGAAGGGGTTCTGATTCCTAGGCCAGTGACGGAAGAACTGATAGAAATAGCCCAAAAGGCAATTGCTACAGATGGGTCATTGGCTAGAGGGGTGTGGGCTGATTTGGGCACTGGGAGTGGTGCCCTTGCCATAGGCCTGGCACGGTTACTAGACACAGAAGGTCACGTAGTGGCAGTGGATCTCAGCCATGTTGCCCTAGCCATTGCTCGCTACAATGTGCAGAGATATGAACTGCAGGTATGTGTGCTGTCCTTGCCCTTTTTTCCCGAATAGTCTCCTATTAACATGCTGGTGCCTGCCGTTAGATTTCCTTCTCCTTCTCTGTTTTTCCAGATGAATGTAACAATTAGCTAAAACCCAGAGGCTCAATGGGATTTGATCTCGTGGCCTTTTGAACTTCCATATAAAAGCATCGACAAATCAAGCTAGCCCCAG
>PF1
CAGATTTCGCTCTAACTTGCATTGCTCAAACAGCAAATATTCATGCTCAACCTCTGCATTTCCTCTA------AAGACGCAAGACATGTCCAGACCAGCAGAAATTCAGGAAGACTCATTTCAACTTGAAGTCCCCTTGTTTGAAAGGCAGCCCATTTTCTCCACATGCCTGCAAGACCTCCAGAAGTGGAGACAACGGGCACAGGACATTGCCAACTCCGTTGGGTCCACCTATCTAGAGGCAGATGGTGGCCCTGACTCCAAAGACCTATTGAGAGAAATAGAATGGCTTTTGGAAGATGCAGTAGAGGGCTACTCCCCAAATTTGGTGTTGTCTAAACTACCCCCGAATTTAGTGATGAGAGCTAGTATTGACGAGCTTTATTCGTTGTGGAGGGAGAGGATTGAGAAGAGGAGGCCATTTCAGTACATTGTAGGGTGTGCTCATTGGAGAGAGCTGGTGTTGTCTGTGCAAGAGGGGGTGCTGATCCCAAGGCCTGAGACAGAGCAACTCATTGACATAGCCAAAAATGCAATCTTGAAGGATGGGTCATTGGGTGAAGGGGTGTGGGCAGATATGGGGTGTGGGAGTGGGGCACTTGCCATAGGCCTGGGGCAGCTGCTGAATCCACAGGGCAGAGTTGTGGCAGTTGATGTGAGTCCTGTAGCTGTAGCAGTAGCTGGCTACAATGTGAGGAGATATGGTTTGGAGGTATGTTGTTGTTGTCCCTTGCCCCGTTTTAGTTCATTTTTTATTTTCCTTCAAGGAGACAGTTCATTATAGTGACTATTATGCTTAGAACCCCAGTTTGATCTTTTGGTTGAAGACCTAAGCACTAAATGTTGAAGTCTATCCAACTAAGAGGAATCCAATGCACATCTGCTAATTTTTGTGGGCAAGCAGGTGTGG
>PFM1
CAGATTTCCCACATACTTCCATGTTTCAAGCAACAAATATTCATGCTCAACCTTTACCTTTCCTCTACCCTCTAACGCCCAAGCCATTTCCAGACCAAGAGAAGTTCAGGAAGAGTCATTTGAACTTCAGGTCCCCTTGTTTGAAAGGCAACCCATTTTCCCCACACGTCTACAAGACCTCCAAAAGTGGAGACAATGGGCACAAGATTTTGCAAATTCCGTTGGGTCCACCTTCCTAAAGGCAGATGGGGGCCCGGAGTCCAAAGACCTATTGAGAGAAATAGAATGGCTTTTGGAAGATGCAGTAGATGGGTACTCACTAAATCTGGCGTTCTCTAAACTGCCCCCAAATTTAGTCATGAGAGCCAGTATTGAAGAGCTTTATTCATTGTGGAAGGAGAGGATCGAGACAAGGAGACCATTTCAGTACATTGTGGGGTGTGTGCATTGGAGAGACCTGGTATTGTCAGTGCAAGAGGGAGTACTGATCCCAAGGCCTGAGACAGAGCAACTCATTGACATAGCCCATAATGCAATATTGAAGGATGGGTCATTGGGTGAAGGGGTGTGGGCAGATATGGGGTGTGGGAGTGGGGCACTTGCCATAGGCCTGGGGCAATTGCTGAATCCACAGGGCAGAGTTGTGGCAGTTGATGTGAGTCATGTTGCTGTAGCAGTGGCTGGCTACAATGTGAGGAGATATGGCTTGGAGGTATGTTTTTTTTGTCCATTTCAACTGTTTAGTTTATTTTTTATTTAACTACAAAGAGACAATTCATTATAGTGACTATTTTGCTTAGAACCCCAGTTTGATCTTTTGGTTGAAGACCTAAGCACTAGATGCTGAGTTTCATCCAACTAATATGAATCCAATGCACATCTGCTAATTTTTGTGGAGAAGCATGTGTTG
>PG28
TACAGCCTCAAATTTCTTCCGTTGCTCAACACGGAGATACACTCACTCATTCCTAACCTCTCCTCCAACATTAAATGCCCAAACAGTATCCACAATAACAGAAACTGTGGAGGAAGTGGTAAAACTTCAAGTTCCTCTGTTTGAGAGACCACCCATCTTCTCGACATGCTCAGAAGACCTGCTAAAATGGAGAAAATGGGCTCAGGACTTGGCAAACTCAGTTGGGTCCAAGTACTTAGAGGCTGATGGGGGCCCTGATTCCGAAGACTTATTGAGGGAGATTGAATGGCTTTTGGAGGATGCAGTAGATGAGTATTCTCCAAATTTAGCTACGTTTGAGGCCCCAATCACTTTGAATATGAGAACCAGCGTCGAGGACTTGTATTCACTGTGGAGTGATAGAGTGGAGAAAAGAAGGCCATTTCAGTACATTGTGGGTTGTTCGCATTGGAGAGATGTGGTATTGTCCGTGCAAGAAGGAGTGCTGATTCCTAGGCCAGTTACAGAAGAATTGATAGAAATAGCCCAAAAGGCAATTGCTACTGACGGGTCATTGGCTAGAGGGGTGTGGGCTGATTTGGGCACCGGGAGCGGTGCCCTTGCCATAGGCCTGGCGCAGTTACTAGACCCAGAAGGTCACGTAGTGGCAGTGGATCTCAGCCATGTTGCCCTATCCATTGCTCGCTACAATGTGCAGAGATATGAGTTGCAGGTATGTGTGGTGTCCTTGCACTTTTTTTTTCCATAGTCTCCAATTAACATGCTGGTGCCTAGCGCTGGATTTTCGCTCTCTTCCCCTGTTTTCAAGATGAGAGTAACAGCCAGCGCCTGGGATGGAAGATGAGAGTAACAGTCAGTTAGAATACTACTGGCTGGAAACCCCAAGATACTCAATGGGATTTGATCTTGA
>PH2
CAGATTTCGCTCTAACTTGCATTGCTCAAACAGCAAATATTCATGCTCAACCTCTGCATTTCCTCTA------AAGACGCAAGACATGTCCAGACCAGCAGAAATTCAGGAAGACTCATTTCAACTTGAAGTCCCCTTGTTTGAAAGGCAGCCCATTTTCTCCACATGCCTGCAAGACCTCCAGAAGTGGAGACAATGGGCACAGGACATTGCCAACTCCGTTGGGTCCACCTATCTAGAGGCAGATGGTGGCCCTGACTCCAAAGACCTATTGAGAGAAATAGAATGGCTTTTGGAAGATGCAGTAGAGGGCTACTCCCCAAATTTGGTGTTGTCTAAACTACCCCCGAATTTAGTGATGAGAGCTAGTATTGACGAGCTTTATTCGTTGTGGAGGGAGAGGATTGAGAAGAGGAGGCCATTTCAGTACATTGTAGGGTGTGCTCATTGGAGAGAGCTGGTGTTGTCTGTGCAAGAGGGGGTGCTGATCCCAAGGCCTGAGACAGAGCAACTCATTGACATAGCCAAAAATGCAATCTTGAAGGATGGGTCATTGGGTGAAGGGGTGTGGGCAGATATGGGGTGTGGGAGTGGGGCACTTGCCATAGGCCTGGGGCAGCTGCTGAATCCACAGGGCAGAGTTGTGGCAGTTGATGTGAGTCCTGTAGCTGTAGCAGTAGCTGGCTACAATGTGAGGAGATATGGTTTGGAGGTATGTTGTTGTTGTCCCTTGCCCCGTTTTAGTTCATTTTTTATTTTCCTTCAAGGAGACGGTTCATTATAGTGACTATTATGCTTAGAACCCCAGTTTGATCTTTTGGTTGAAGACCTAAGCACTAAATGTTGAAGTCTATCCAACTAAGAGGAATCCAATGCACATCTGCTAATTTTTGTGGGCAAGCAGGTGTGG
>PM29
------------------------------------------------------------------------------------------------------------------------------GTGTGCCCCTTTGTCTCGAGCAGTAGCAGTACTTACTCT--------------------------------------------------------------------------------------TCCCTAATTGAGTAACCACATTTGAGTAACTAAGCTTTCTATTCTCTGCAGCAGCTGTTCTCAAGTTCTAAATGGAAAAAG---------------------AATGTTTAGCCTCCAGCATTGAGGATTTGTATTCACTGTGGAGTGAGAAAGTGGAGAAAAGAAGGCCATTTCAGTACATTGTGGGTTGTTCCCATTCGAGAGATGTGGTATTGTCCG---------GAGTACCGATTTCCTGGCCAGTGACAGAAGAATTGATAGAACTAGCCCAAAAGGCAATTGCTAAAGAAGGGTCATTGGCTAAAGGGGTTTACGCTGATTTGGGCACTGCGAGCGGTGCCCTTGCCATAGGTCTGGCTCGGTTAACAGACCCAGAAGGTCACGTAGTAGCAGTGGATCTCAGCCATGTTGCC------ATTGCTGGCCACAATGTACATAGATATGAGTTGCAGGTATGTCTGGGAC----AAACAGCTGTACCAG-----------------A---------------AACGAGGTCACGTAGTAGCAGTGGATCTCA------------------------ATGTTGCCATTGCTGGCCACAATGTACATAGATATAGTTGTTGGTATGTCTCGGGAGAA--------------------
>PS27
TACAACCTCAAATTTCTTCCGTTGCTCAACACGGGGATACACTCACTCATTCCTAACCTCTCCTCCAACATTAAATGCCCAAACAGTATCCACAATAACAAAAACCGTGGGGGAAGTGGTAAAACTTCAAGTTCCTCTGTTTGAGAGACCACCCATCTTCTCGACATGCTCAGAAGACCTGCTAAAATGGAGAAAATGGGCTCAGGACTTGGCAAACT--------------------------------------------------------------------------------------------------------------------------------------------------------------------------------------------------------------------------------------------------------------------------------------------------------------------------------------------------------------------------------------------------------------------------------------------------------------------------------------------------------------------------------------------------------------------------------------------------------------------------------------------------------------------------------------------------------------------
>PS30
CAGATTTCCCACATACTTCTATAGCTCAAACTGTATATACTCATGCTCAACCTTTACCTTTCCTCTACCTCCTAATGCCCAATACATTTCCAGACCAAGAGAAATTCAGGAAGAGTCATTTGAACTTCAAGTCCCCTTGTTTGAAAGGCAACCCATTTTCCCCACATGCCTACAAGACCTCCAAAAGTGGAGACACTGGGCACAAGATTTTGCAAATTCCGTTGGGTCCACCTTCCTAGAGGCAGATGGGGGCCCTGATTCCAGAGACCTATTGAGAGAAATAGAATGGCTTTTGGAAGATGCAATAGAGGGGTACTCCCTAAATTTGCCGTTGTCTAAACTACCCCCAAATTTTGTCACGAGAGCCAGTATTGAAGAGCTTTATTCATTGTGGAGGGAGAGGATTGAGAAGAGGAGGCCATTTCAGTACATTGTGGGGTGTGTGCATTGGAGAGACCTGGTATTGTCTGTGCAAGAGGGGGTACTGATCCCAAGGCCCGAGACAGAGCAACTCATTGACATTGCCCAAAATGTAATATTGAAGGATGGGTCATTGGGAGAAGGGGTGTGGGCAGATATGGGGTGTGGGAGTGGGGCACTTGCCATAGGCCTGGGGCACTTGTTGAATCCACAGGGCAGAGTTGTGGCAGTTGATGTGAGTCATGTTGCTGTAGCAGTGGCTGGCTACAATGTGAGGAGATATGGCTTGGAGGTATGTTGTTTTTGTCCCTTGCAACTTTTTT-TTTATATACCAAATTAGATCTCATGT--TATGCATGAGGATTACTGGTATTCCT---------GCATGTTCGGGG-------------------------------------------------------------------------------------------
>PSF43
CAGATTTCCCACATACTTCCATTGCTCAAATACCAAGTATTCATGTTCAACATTTACCTTTTCTCTACCGCCTAATACCCAAGACATTTCCAAACCAGCAGAAATTCAGGAACAGTCATTTCAACTCCAAGTCCCCTTGTTTGAAAGACAACCCATTTTCCCCACATGCCTACAAGACCTCCAAAAGTGGAGAAAATGGGCACAAGATTTTGCAAACTCCGTTGGGTCTACCTTCCTAGAGGCAGATGGGGGCCCTGAATCCAAAGACCTATTGAGAGAAATAGAATGGCTTTTGGAAGATGCAGTAGAGGGGTACTCCCCAAATTTGGTGTTATCTAAATTACCCCCTAATTTAGTCATGAGAGCTAGTATTGAAGAGCTTTATTCATTGTGGAGGGAGAGGATTGAGAAAAGGAGGCCATTTCAGTACATTGTGGGGTGTGCGCATTGGAGAGACCTGGTATTGTCTGTGCAAGAGGGGGTCCTTATTCCAAGGCCTGAGACAGAGCAACTCATTGAAATAGCCCAGAATGTGATATTGAAGGATGGGTCATTGGGTGAAGGGGTGTGGGCAGATATGGGTTGTGGGAGTGGGGCACTTGCCATAGGGCTGGGGCAATCGCTGAAACCACAGGGCAGAGTTGTGGCAGTTGATGTGAGTCGTATTGCTGTAGCAGTGGCTGGCTACAATGTGAGGAGATATGGCTTGGAGGTATGTTGTTTTTCCCCCTTGCCCCGTTTTAGTTCATTTTCTATTTATTTTTTTGTTGGAGTTTTGTCCCTTGATACAGGGCACCATGAACTCTTGCTTAGAGCTATGATTGAGGGGCACAAAATCCATCATGGGCACAATCCCTACCTCATCCCACCTATCATCAACTCGATAGGATTTTTGGATATGTTTCAACTT
>PTA0
CAGATTTGCCACATACTTCCATAGCTCAAACATCAAATATTCTCACTCAACCTTTAGCTTTCCTATACCCTCTAATGCACAAGACATTTCCAGACCAGCAGAAAATCAGAAACAGTCATTTCAACTTCAAGTCCCCTTGTTTGAAAGGCAACCCATTTTCCCCACAAGCCTACAAGACCTCCAAAAGTGGAGACAATGGGCACAAGATTTTGCAAACTCGGTTGGATCCACCTTCCTAGAGGCAGATGGGGGCCCTGACTCCAAAGACCTATTGAGAGAAATAGAATGGCTTTTGGAAGATGCAGTAGAGGGGTACTCCCCAAATTTGGCGTTGTCTAAACTACCCGCAAATTTAATCATGAGAGCCAGTATTGAAGAGCTTTATTCTTTGTGGAGGGAGAGGATTGAGAAGAGGAGGCCATTTCAGTACATTGTGGGCTGTGCGCATTGGAGAGACTTGGTTTTGTCTGTGCAAGAGGGGGTACTAATCCCAAGGCCTGAGACAGAACAACTCATTGACATAGCCCAAAATGAGATATTGAAGAATGGGTCGTTGGGTGAAGGGGTTTGGGCAGATATGGGGTGTGGAAGTGGGGCACTTGCCATAGGGCTGGGACAATTGCTGAATCCACAGGGCAGAGTTGTGGCAGTTGATGTGAGTCCTGTTGCTGTAAAAGTGGCTGGCTACAATGTGAGGAGATATGGCTTGGAGGTATGTTTTTGTTGTCCCTTGCCCCTTTTCATTCCATTATTTTTTTTCCTCCAAAGAGACAATTCATTATAATTGCTAATTTGCTTAAAACCTCATACTAATTTGAGGCCTTAAGAGGAGAAACAAAGGCCTCA--------------------------TACTACTAAAAAAGTCCCTCAAAACTGAACTATACAGC
>RC54
CAGATTTCCCACATACTTCCATTGCTCAAATACCAAGTATTCATGCTCAACATTTACCTTTTCTCTACCGTCTAATGCCCAAGACATTTCCAGACCAGCAGAAATTCAGGAACAATCAGTTCAACTTCAAGTCCCTTTGTTTGAAAGACAACCCATTTTCCCCACATGCCTACAAGACCTCCAAAAGTGGAGAAAATGGGCACAAGATTTTGCAAACTCCGTTGGGTCCAGCTTCCTAGAGGCAGATGGGGGCCCTGACTCCAAAGACCTATTGAGAGAAATAGAATGGCTTTTGGAAGATGCAGTAGAGGGGTACTCCCCAAATTTGGTGTTGTCTAAACTGTCCCCTAATTTAGTCATGAGAACTAGTATTGAAGAGCTTTATTCATTGTGGAGGGAGAGGATTGAGAAAAGGAGGCCATTTCAGTACATTGTGGGGTGTGCGCATTGGAGAGACCTGGTGTTGTCTGTGCAAGAGGGGGTGCTGATTCCAAGGCCTGAGACAGAGCAACTAATTGAAATAGCCCAGAATGTAATATTGAAGGATGGGTCATTGGGTGAAGGGGTGTGGGCAGACATGGGGTGTGGGAGTGGGGCACTTACCATAGGCCTGGGGCAATTGCTGAAACCACAGGGCAGAGTTCTGGCAGTTGACGTGAGTTGTGTTGCTGTAGCAGTGGCTGGCTACAATGTGAGGAGATATGGCTTGGAGGTATGTTGTTGTCGCCCCTTGCCCCGTTTTAGTTCATTTTCTATTTTCCTTCAAAGAGCCAATTCATTATAGTGACCATCTTGCTTAGAAGCCCAGTTTGATCTTTTGGTTAAAGACCTAAGCACTAAGTGTTGTGTTCCATCCAACTACGAGGAATCCAATGCACATCTGCTAATTTTTGTGGGGAGGCAGGTGTGG
>RR55
-------------------------------------------------------------------CCGTCTAATGCCCAAGACATTTCCAGACCAGCAGAAATTCAGGAACAGTCAGTTCAACTTCAAGTCCCTTTGTTTGAAAGACAACCCATTTTCCCCACATGCCTACAAGACCTCCAAAAGTGGAGAAAATGGGCACAAGATTTTGCAAACTCCGTTGGGTCTACCTTCCTAGAGGCAGATGGTGGCCCTGATTCCAAAGACCTATTGAGAGAAATAGAATGGCTTTTGGAAGATGCAGTAGAGGGGTACTCCCCAAATTTGGTGTTGTCTAAACTGTCCCCTAATTTAGTCATGAGAGCTAGTATTGAAGAGCTTTATTCATTGTGGAGGGAGAGGATTGAGAAAAGGAGGCCATTTCAGTACATTGTGGGGTGTGCGCATTGGAGAGACCTGGTATTGTCTGTGCAAGAGGGGGTGCTGATTCCAAGGCCTGAGACAGAGCAACTAATTGAAATAGCCCAGAATGTAATATTGAAGGATGGGTCATTGGGTGAAGGGGTGTGGGCAGACATGGGGTGTGGGAGTGGGGCACTTGCCATAGGCCTGGGGCAATTGCTGAAACCACAGGGCAGAGTTCTGGCAGTTGACGTGAGTCGTGTTGCTGTAGCAGTGGCTGGCTACAATGTGAGGAGATATGGCTTGGAGGTATGTTGGTGTTGCCCCTTGCCCCGTTTTAGTTCATTTTCTATTTTCCTTCAAAGAGCTAATTCATTATAGTGACCATCTTGCTTAGAACCCCAGTTTGATCTTTTGGTTAAAGACCTAAGCACTAAGTGTTGTGTTCCATCCAACTACGAGGAATCCAATGCACATCTGCTAATTTTTG-----------------
>SA1
CAGATTTCCCACATACTTCCATAGTTCAAAGAGGAGATATTCATGCTCAACCTTCACCTTTCCTCTACCTCCTAATGCCCAATACATTTCCAGACCAAGAGAAATTCAGGAAGAGTCATTTGAAATTCAAGTCCCCTTGTTTGAAAGGCAACCCATTTTCCCCACATGCCTACAAGACCTCCAAAAGTGGAGACAATGGGCACAAGACTTTGCAAATTCCATTGGGTCCACCTTCCTAGAGGCAGATGGGGGCCCTGATTCCAGAGACCTACTGAGAGAAATAGAATGGCTTTTGGAAGATGCAGTAGAGGGGTACTCCCTAAACTTGGAGTTGTCTAAACTACCCCAAAATTTAGTCATGAGAGCCAGTATTGAAGAGCTTTATTCGTTGTGGAGGGAGAGGATTGAGAAGAGGAGGCCATTTCAGTACATTGTGGGGTGTGTGCATTGGAGAGACCTGGTATTGTCTGTGCAAGACGGGGTACTGATCCCAAGGCCCGAGACAGAGCAACTCATTGACATAGCCCAAAATGCAATATTGAAGGATGGGTCATTGGGTGAAGGGGTGTGGGCAGATATGGGGTGTGGGAGTGGGGCACTGGCCATAGGCCTGGGGCACCTACTGAATCCACAGGGCAGAGTTGTGGCAGTTGATGTGAGTCGTGTTGCTGTAGAAGTGGCTGTCTACAATGTGAGGAGATATGGCTTGGAGGTATGTTGTTTTTTTCCATTGCAACTTTTTAGTTAATTTTTTATTTTCCTCCAAAGAGACAATTCATTATAGTGACTATTTTGCCTAGAACCCCAGTTTGATATTTTGGTTAAAGGCCTAAGCACTACATGTTGAGTTCCATCCAACTAAGATGAGTCCAATGCACATCTGCTAATGTTTGTGGAGAAGCAGGTGTGG
>SC0
---------------------------------------------------------------------------------------------------------------------------------------------------------------------------------------------------------------------------------------------AGAGGCAGATGGAGGCCCTGACTCGAAAGACTTATTGAGAGAAATAGAATGGCTTTTGGAAGATGCAGTAGAGGAGTACTATCCAAATTTGGCGTTGTCTAAACTACCCTCAAGTTTAGTCACAAGAGTCAGTATTGAAGAGCTTTATTCACTGTGGAAGGAGAGGATTGAGAAGAGGAGGCCATTTCAGTACATTGTAGGATGTGCCCATTGGAGAGAGCTGGTTTTGTCTGTGCAAGAGGGGGTGCTGATCCCAAGGCCTGAGACAGAGCAACTCATTGATATAGTTCAAAATGTGATTTTGAAGGATGGGTCATTGGGTGAAGGAGTGTGGGCAGATATGGGGTGTGGGAGTGGGGCACTTGCCATAGGCCTGGGGAAATTGCTGAATTCACAAGGCAGAGTTGTGGCAGTTGATGTGAGTCCTGTTGCTGTAGCAG-----------------------------------------------------------------------------------------------------------------------------------------------------------------------------------------------------------------------------------------
>SE46
------------------------------------------------------------------------------------------------------------------------------------------------------------------------------------------------------------------------------------------------------------------------------------------------------------------------------------------------------------------------------------GGAAGATTTGTACTCACTGTGGTCTGAGAGAGTTGAGAAAAGGAGACCCTTCCAATACGTTGTAGGGTGTGCTCATTGGAGAGATTTAGTATTAGCTGTCCAGGAAGGAGTGTTGATCCCAAGACCAGAGACTGAGCAATTGATAGACATTGCTCAAAATGCAATCCTGACAGATGGGTCATTGGCCAGAGGCTTGTGGGCTGATATGGGAACTGGAAGTGGTGCACTTGCCATAGCACTCGGTCACCTATTGGACTCTGAGGCTAGTGTAATAGCAATAGATTTAAGCCACGTGGCTGCATCTGTGGCTTGTTACAATGTGCAAAGATATGGCTTGCAGGTATGTTCATGGTGTCCCTCCTCTTCCTTT------------------------------------GAATTAAAATTCACTAGGACGGACTTTCC--------------------------GATCAAACAGATTGTGTAAACCAGGGAAAAGCAGAGCACTGGTAACTCGTAATTTTCTATTTG--------------
>SG23
CCACAAGAACAGGCACATTCATTGCTCGTATAGGAGATTTTCAAGCCTTTCGGCCAAAATCCTCCCTCCACCAAAAGCCCAAACCGGCCTAGCTCTGGGCCAGAATCAGGAAAAGTCAATTAAACTTCAAGTTCCCTTGTTTGAAAGAAAACCCATCTTCTCTACATACTCACATGACCTCAAAGAGTGGAGAAAATGGGCTCAAGAATTGGCAAAGTCAGTTGGGTCAAGATTTCTAGAAACAGATGGGGGCCCTGAGTCGAAAGACTTATTGCGGGAGATTGAATGGCTTTTGGAAGATGTAGTAGATGGGTACTCTACAAATTTAGCAAAGATTGAATTACCTTCTGATTTGGCTCTGAGAACAAGCATTGAAGACTTGTATGTATTGTGGAGGGAAAGAGTTGAGAAGAGAAGGCCATTTCAGTACATTGTGGGATGTGCACATTGGAGAGACTTGTTGCTGGCTGTGCAAGAGGGTGTGTTGATTCCAAGGCCCGAGACAGAGCAACTGATAGATATTGCTCAGAATGTGATTTTGAGAGATGGGACATTGGCTAAGGGGGTGTGGGCTGATTTGGGGACTGGGAGTGGGGCACTTGCCATTGGGCTCGGTCAGTTAGTGGAGGCACATGGGAGAGTTGTAGCAGTTGATCTGAGCCATGTTGCTGTATCAGTTGCTAGGTACAATGTGGAGAGATATGGCTTGCAGGTATGTTTTGGGTTCTCATTCAACTTTCCATTTTCTTTTCTAAATTGCTTTTATAAAATAAATTCAGAAGGATAGTTTTGAGACTTCGACTTGCAAATTGGCTCGAACTCTCTAGGCTTTGACTCGGCATGTCTA-TTTGGGTTCGCGATAGAAAAACTTACGAGAATTAAAAAACTTTAAATTTTGGCTTATTTCAC
>SS22
CCACAAGAACAGGCACATTCATTGCTCGCATAGGAGATTTTCAAGCCTATCGGCCAAAATCCTCCCTCCACCAAAAGCCCAAACCGGCCTAGCTCTGGGTTAAAATCAGGAAAAGTCAATTAAACTTCAAGTTCCCTTGTTTGAAAGAAAACCCATCTTCTCTACATACTCACATGACCTCAAAGAGTGGAGAAAATGGGCTCAAGAATTGGCAAAGTCAGTTGGGTCAAGATTTCTAGAAACAGATGGGGGCCCTGAGTCGAAAGACTTATTGAGGGAGATTGAATGGCTTTTGGAAGATGCAGTAGATGGGTACTCTACAAATTTAGCAAAGATTGAATTGCCTGCTGATTTGGCTCTGAGAACAAGCATTGAAGACTTGTATGCATTGTGGAGGGAAAGAGTTGAGAAGAGAAGGCCATTTCAGTACATTGTGGGATGTGCACATTGGAGAGACTTGGTGTTGGCTGTGCAAGAGGGTGTGTTGATTCCAAGGCCCGAGACAGAGCAACTGATAGATATTGCTCAGAATGTTATTTTGAGAGATGGGACATTGGCTAAGGGGGTGTGGGCTGATTTGGGGACTGGGAGTGGGGCACTTGCCATTGGGCTCGGTCAGTTATTGGAGGCACATGGGAGAGTTGTAGCAGTTGATCTGAGCCATGTTGCTGTATCAGTTGCTAGGTACAATGTGGAGAGATATGGCTTGCAGGTATGTTTTGGGTTCTCATTCATCTTTCCGTTTTCTTTTCTAAATTGCTTTTACAAAATAAATTCAGAAGGATAGTTTTGAGACTTCGACTTGCAATTTGGCTCGAACCCTGCAGGCTTTGTCTCGGCATGTCTATTTTGGGCTCGCGATAGAAAAACCTAGGAGAATTAAAAAACTTTAAATTTTGGCTTATTTCAC
>SV36
TACTCTTCCCAAGTACTTCCATTGCTCAACGGTAACATTTTCATGCACATCCCTAACCAGTACTTCAGTTCCCAACACCCTAAACATCTCAACACTAGCACAAACTTGGGAGGAATCAATTCAACTTCAGGTTCCTCTGTTTTTAAGGCAACTCACATTTTCTACAAGCTTAGAAGACCTCAAAAGATGGAGAAAATTGGCCCAAGATTTGGCAAATGCAGTAGGATCCAGTTATTTAGAGTCAGATGGGGGTCCTGATTCCAAAGACTTATTGAGGGAAATAGAGTGGCTTTTGGAAGATGCAGTAGAAGGGTACTCTCCAAATTTGGCAATGCTTGAGTCACCCCTAACTTTGGCTACGAGAGCAAGCATTGAAGACTTGTATTCTTTGTGGAATGAAAGGATTAAGAAGAGGAAGCCATTTCAGTACATTGTGGGCTGTGCACATTGGAGAGATTTGGTTTTGTCTGTACAAGAAGGTGTGTTGATTCCAAGGCCCGAGACAGAGCAACTGATAGACATAGCTCAAAATGCAATTTTGAGTGACGGGTCATTGGCTAAGGGGTTGTGGGCTGATTTGGGTACTGGGAGTGGAGCCCTTGCCCTTGGGCTGGGACAGCTATTAGGTCCAGAGGGCAGAGTGGTAGCAGTTGATCTGAGTCATGTTGCTGTATCGGTTGCTAGGTATAATGTGCAGAGATATGGCTTGCAGGTATGATGTTGGTGTCCCTTTTCTCCTCTACACCTTTCTTTAACTTTCCTTTATATTGTTAAATTGCCTTAGTTTTGACCTCACGAGCAAGCTCAACTGGGCCTTAACAATCCCCCCTTGAAGACTGAAGAGGGTACTTAACTCAATAACGTCCCATAACACTCAAAATCTGAGAGCAACTACTGCATAATTTCGTGG
>TA17
GCACCAAAGCAGGTACATTCAGCGCTCAGATAAGAGATTTTCAAGTCCATCGGCTAAAATCCTCCCTTCCTTAAAAGCCCAAACCGGCTTAACTCTGGGCCGTAATCAAGCAAACTCAATTAAACTGCAAGTTCCCTTGTTTGAGAGAAAAGCGAATTTCTATACAAACTCACAGGACCTCAGGGAGTGGAGGAAATGGGCTCAAGAGTTGGCAAACTCAGTTGGGTCAACGTTTCTAGAAACAGATGGGGGCCCTGAGTCGAAAGATTTACTGAGGGAGATTGAATGGCTTTTGGAAGATGCTGTCGATTGTTACTCTACGAATCTAGCAATGCTTGAATTGCCTGCAGAATTGGCTCTGAGAACAAGCATTGGGGATTTGTATGTGTTGTGGAGGGAAAGAGTTGAGAAGAGGCGGCCATTCCAGTATATTGTGGGATGTGCACATTGGAGAGACTTGGTGTTGGCTGTGCAAGAGGGTGTGTTGATTCCAAGGCCCGAGACAGAGCAGCTGATAGATATTGCTCAGAATGTGATGTTGAGAGATGAGAGATTGGCTGAGGGGGTGTGGGCTGATTTGGGGACTGGGAGTGGGGCGCTTGCCATTGGGCTCAGTCAGTTATTGGAAGCACAAGGGAGAGTTGTAGCAGTTGATCTTAGTCATGTTGCTGTATCAGTTGCTAGGTACAATGTGGAGAGATATGGCTTGCAGGTATGTTTTGATTCTT-------CTCGCCCTTTTCTCTTTAAAAATGCTTTTACAGGGTAAATTCAGGAGGATGGTTTTGAGACTTGATCTTGCAATTTGGCTTGAACTCTGGAGGCTCTGGCTCGGCGTGTCTATTTTTGGCTCGCGATAGGAAACCTTAGGCTAATTGCACAAACTTAAATTTTGGAATGTTTAAC
>TB39
CCACAAGCCTAGTCATTTTCTTGGCACAACCAGGGTATTGTCATGCCCATCTCTGAAAAGCTTTATTACACACAATGACCATACCATCCCAACACCAGCACAGACTCGAGAACAATTAATCCAACCTCAAGTGCCCCTGTTTGAAAGAAAACCCACATTTTCTGCAAGTTTTGAAGACCTTAAAAAATGGAGAAAATGGGCTCAAGATTTGGCAAACTCAGTTGGTTCAAGCTATCTAGAAACAGATGGGGGGCCTGAGTCTAAAGACTTATTGAGGGAGATTGAATGGCTTTTGGAAGATGCAGTGGTTGGGTACTACCCAAATTTAGTAATG---------CCCCCAAATTTGGCTACGAGGGCAAGTATTGAAGAGTTGTATGTATTGTGGAGGGAGAGAATTGAGAAGAGGAGGCCATTTCAGTACATTGTGGGGTGTGCACATTGGAGAGACTTGGTGTTGTCTGTGCAAGAGGGTGTGTTGATTCCAAGGCCCGAGACAGAGCAACTGATAGAGATTGCTCAAAATGTGATATTGAGAGACGGGTCATTGGCTGAGGGGCTGTGGGCCGATTTGGGTACTGGAAGTGGGGCACTTGCCATTGGGTTGGGACAGTTATTGGGCCCTGGAGGTAGAGTGGTTGCAGTTGATTTGAGTCATGTTGCCGTATCAGTTGCTAGGTACAATGTGCAGAGATATAACTTGCAGGTATGTTGTTTGTTCCCATTCTCTTTCCTTAATTCTTTCTTTTCATATTCTTCCTTCCTTAGTCTTAGTTTGAGACTAGGAATTCGGCAGGTCCACTTGGCCTCGGTCCCATAGGCTGTTAGCCTCGTGGACGTTAAAATATCTTCTTCTTAAACGTAGTTTTGAGACTCGGATGGGGCATGCTCAAATTTGGGCTTA
>TN1
CCACAAGCCTAGTCACTTTCGTTGCAAAACCAGAAGATTTTCACGCCCGTCACCCTTTTGTCCACCC------AATGCCCAAACCATCTCAACACTGGCACAAACTGAGAAACAATCAATTCAACTTCAAGTTCCCTTGTTTGAAAGAAAACCCACGTTTCCTACAAGCTTGAAAGACCTCAAAAAATGGAGAAAATGGGCTCAAGATTTGGCAAATTCGGTCGGGTCCAGCTATTTAGAAACAGATGGGGGCCCTGAGCCTAAAGACCTATTGATGGAGATTGAATGGCTTTTGGAAGATGCAGTAGATGGGTACTCTCCAAATTCAGCAATGCTTGAATTACCCCCAGAATTGGCATTGAGAACAGGCATTGAAGACTTGTATATATTGTGGAGGGAAAGAGTTGAGAAGAGGAGGCCATTTCAGTACATTGTGGGGTGCGCACATTGGAGAGACTTGGTGTTGGCTGTGCAAGAGGGAGTGCTGATTCCAAGGCCTGAGACAGAGCAACTGATAGAGATAGCTGAAAATGTGATTTTGAGAGATGGGTCACTGGCTAAGGGGGTGTGGGCCGATTTGGGTACTGGGACTGGGGCACTTGCCATTGGGCTGGGGCAGGTATTGGGCCCTCAAGGAAAAGTGGTAGCAGTTGATTTGAGTCACGTTGCTGCATCAGTTGCGAGGTACAATGTGCAGAGATATAACTTACAGGTATGCTGTTTGTTCTCATATTCTTTCATTCATTTACATTTCATTCTTCTTCCCTTCATTCAATTTCTTTTACAACTATTTTTTTCCCATTCTTCCATTTAATTTTTTTTACAAAACAACAAATCGTAGTTTTGAGACTCGGATTGGGCAGGCCATTTTTGGCTCGGCCTCAGCAGATTCATCAAAGCATAATTTTGA
>TO14
CCACAAGAGCAGGCACATTCAGTGTTCGCATAAGAGATTTTCAAGTCCATCAGCTAAAATCCTCCCTTCCCCAAAAGCCCAACCCGGCGTAACTCTGGGCCGTAATCAGGAAAAGTCAATTAAACTGCAAGTTCCCTTGTTTGAAAGAAAACCAATTTTCTCTACAAACTCTCATGACCTCAAAGAGTGGAGGAAATGGGCTCAAGAATTGGCAAACTCAGTTGGGTCAACATTTCTAGAAACAGATGGGGGCCCTGAGTCGAAAGACTTATTGAGGGAGATTGAATGGCTTTTGGAAGATGCTGTAGATGGGTGCTGTACAAATTTAGCAATGCTTGAATTGCCTGCAGATTTGGCTCTGAGAGCAAGCATTGAGGACTTGTATGTATTGTGGAGGGAAAGAGTTGAGAAGAGGCGGCCATTCCAGTATATTGTGGGATGTGCGCATTGGAGAGACTTGGTGTTGGCTGTGCAAGAGGGTGTGTTGATTCCAAGGCCCGAGACAGAGCAGCTGATAGATATTGCTCAGAATGTGATTTTGAGAGACGGAACGTTGGCTAAGGGGGTGTGGGCTGATTTGGGGACTGGGAGTGGGGCGCTTGCCATTGGGCTCAGTCAGTTATTGGAAGCACAAGGAAGAGTTGTAGCAGTTGATCTTAGTCATGTTGCCGTATCAGTTGCTAGGTACAATGTGGAGAGATATGGCTTGCAGGTATGTTTTGGCTTCCCATTCTGTCTCCCGTTTTCTTTTTAAAAACGTTTTTACAAAATAAATTCAGGAGGACAGTTTTGAGATTTGGCCTTGCAATTTGGCTCGATCTCTGCAGGCTTTGACTCGGCGTGTCTATTTTGGTCTCGCCATAGGGAACCTTAGGAGAATTAAACAGACTTAAAATTTGGCTTATTTCAC
>TPL03
---------------------------------------------------------------------------------------------------------------------------------------------------------------------------ACAAGACCTCCAAAAGTGGAAAAAATGGGCACAAGATTTTGCAAACTCCGTTGGGTCTACCTTCCTAGAGGCAGATGGGGGCCCTGACTCCAAAGACCTATTGAGAGAAATAGAATGGCTTTTGGAAGATGCAGTAGAGGGGTACTCCCCAAATTTGGTGTTGTCTAAACTGCCCCCTAATTTAGTCATGAGAGCTAGTATTGAAGAGCTTTATTCATTGTGGAGGGAGAGGATTGAGAAAAGGAGGCCATTTCAGTACATTGTGGGGTGTGCGCATTGGAGAGACCTGGTATTGTCTGTGCAAGAGGGTGTGCTGATTCCAAGGCCTGAGACAGAGCAACTCATTGAGATAGCCCAGAATGTAATATTGAAGGATGGGTCATTGGGTGAAGGGGTGTGGGCAGATATGGGTTGTGGGAGTGGGGCACTTGCCATAGGCGTGGGGCAATCACTGAAACCACAGGGCAGAGTTGTGGCAGTTGATGTGAGTCGTATTGCTGCAGCAGTGGCTGGCTACAATGTGAGGAGATATGGCTTGGAGGTATGTTTTTGTTGTCCCTTGCCCCGTTTTAGTTCATTTTTTATTTTCCTTCAAAGAG--AATTCATTATAATGACTATTTTGCTTAGAAGTTAGGTTTGATCTTTTGGTTAAAGACCTAAGCACAAAATATG---------------------------GGTTCCATCCAACT------------------------
>WN5
CAGGCTTACTAATTACTTCGAGTGCTCGAGGAGGAGATTCTTATGCTTATCCTTGACCTTTCCTCGATCATGGAAGGCCCAAAACATCTCAACAGTAGCAGGAAAACATGAAGAATCCGTTCAAATTCAAGTTCCATTATTTGAAAGGAAACCTATATTTCGTACATGCTCAGAAGACCTCAAAAAATGGAGGAAATGGGCCCAAGAATTGTCAAATTCAGTTGGCTTATCTTATTTTGAAGCTGACGGGGGCCCTGAGCCTAAAGACTTATTGAGGGAGATTGAGTGGCTTTTGGAAGATGTTGTAGAAGGGTATTTTCCAAATTTGGCAATGCCTGAATTGTCTCCAACATTGGCCATGAAAGCAAGCATTGAAGACCTTTATTCACTATGGAGGGAGAGGATTGAGAAGAGGAGACCATTTCAGTACATTGTGGGCTGTGCACATTGGAGAGACTTGGTATTGTCTGTGCAGGAGGGAGTGCTGATTCCAAGGCCAGAGACAGAGCAATTGATAGACATAGCTCAAAATGCGATTTTGAAAGATGGGTCGTTGGCAAAAGGCTTGTGGGCCGATATGGGTACTGGGAGTGGGGCACTTGCAATAGGGCTGGGGAAGTTGCTGGACCATGAAAGTAGAGTAGTGGCAGTTGATCTGAGTCAGGTTGCTGTATCTGTTGCTCGTTACAATGTGCAGAGATATGGCTTGCAGGTATGTTGTTGATGATCCTTTCTCCTTTCTTTTCCTGTTT----ATATATCTCAAAACGGAATTCATTATAGCAGACACTTTCTGAAGACCTTAGGGTGTTTTTTATGGTTGGGTTGTCTATCCATAAGTCCTAAGTTATGAGTTCCATAAAACAAATTTAAATGGGTGCCTGCACACATAAATATCAAAGGCAAGTG
>WS10
-----------------------------------------------------------------------CAAGTGGCCATACCGGCGCAACTCTGGACCGGAATCAGGAAAAGTCTACTAAACTGCAAGTTCCCTTGTTTGAAAGAAAACCAAATTTCTTTACAAACTCACATGCCCTCAAAGAGTGGAGAAAATGGGCCCGAGAATTGGCAAATTCAGTTGGGACGACATTTCTCGAAACAGATGGGGGACCTGATTCGAAAGACTTAGTGAGGGAGATTGAATGGCTTTTGGAAGATGCTGTAGATGGGTACTCTTCAAATTTAGCAATGCCTGAATTACCTGCAGATTTGGCTTTGCGAACAAGCATTGAAGACTTGTATATCTTATGGAGGGAAAGAGTCGAGAAAAGGCGGCCATTCCAGTACATTGTGGGATGCGCACATTGGAGAGACTTGGTGTTGGCTGTCCAAGAGGGTGTGTTGATTCCAAGGCCCGAGACAGAGCAGCTGATAGATGTTGTTCAGAATGCGATGTTGAGTGATGGGACATTGGCTAAGGGGGTTTGGGTTGATTTGGGGACTGGGAGTGGTGCACTTGCCATAGGGCTCGCTCAGTTACTGGAAGCCCAAGGGAGAGTTGTGGCAGTTGATCTTAGTCATGTTGCTGTATCAGTTGCTAAGTACAATGTGGAGAGATATGGCATGCGGGTATGTTTTGCCTTACCATTCTTCTTTCTTTTTTCTCTTACAAAATGCTTTTACAAAATAAATTCAGGAGGATAATTTTGAGACTTGGACATCCAATTCGGCTCGAACTCTGCAAGCTTTGACTGGGCGTGTCTATTTTGGGCACACCATAGGAAACCGTAGGGAAATGAAGCAGACGTAAATTCTGGCTTATGACTC
>WW11
CCACAGGAGCAGGCACATTCATGGCTCGCATAAGAGATTTTCAATTCCATCAGCTACGATACAACCTTCATCAAGTGGCCATACCGGCGCAACTCTGGACCGGAATCAGGAAAAGTCTACTAAACTGCAAGTTCCCTTGTTTGAAAGAAAACCAAATTTCTTTACAAACTCACATGCCCTCAAAGAGTGGAGAAAATGGGCCCGAGAATTGGCAAATTCAGTTGGGACGACATTTCTCGAAACAGATGGGGGACCTGATTCGAAAGACTTAGTGAGGGAGATTGAATGGCTTTTGGAAGATGCTGTAGATGGGTACTCTTCAAATTTAGCAATGCCTGAATTACCTGCAGATTTGGCTTTGCGAACAAGCATTGAAGACTTGTATATCTTATGGAGGGAAAGAGTCGAGAAAAGGCGGCCATTCCAGTACATTGTGGGATGCGCACATTGGAGAGACTTGGTGTTGGCTGTCCAAGAGGGTGTGTTGATTCCAAGGCCCGAGACAGAGCAGCTGATAGATGTTGTTCAGAATGCGATGTTGAGTGATGGGACATTGGCTAAGGGGGTTTGGGTTGATTTGGGGACTGGGAGTGGTGCACTTGCCATAGGGCTCGCTCAGTTACTGGAAGCCCAAGGGAGAGTTGTGGCAGTTGATCTTAGTCATGTTGCTGTATCAGTTGCTAAGTACAATGTGGAGAGATATGGCATGCGGGTATGTTTTGCCTTACCATTCTTCTTTCTTTTTTCTCTTACAAAATGCTTTTACAAAATAAATTCAGGAGGATAATTTTGAGACTTGGACATCCA-------------------------------------------------------------------------------------------------------
