# Supplementary material for: Development of a Target Enrichment Probe Set for Conifer (REMcon)
Source: Biology (Basel). 2024 May 22;13(6):361. doi: 10.3390/biology13060361 (PMC11200496; doi:10.3390/biology13060361)
Supplement: Supplementary file 1 [file biology-13-00361-s001.zip › biology-2960267-supplementary/Sup data/secapr_alignments_paralogs/67.fasta]

>AA3
------------------------------------------------------------------------------------------------------------------------------------CTTGCCTGTGCTCTTGTACAATGATGTGTTTTTGAGTATGATTGGCCTACTCTGGCAATAA-CTATTTCCTACCTTTGTGTAAATTCTGTAAGATTAAACTTTAATGTAAAAGATACTTAACTTGATCTTCTTTATAGCAGTCTGTAGATGCTTTTCTTGAAGAAATGGTTATAAGGAGGGAACTAGCAGAAAATTTTTGCTTCTACCAGCATCATTATGACAGTTTGCAAGGTGCTTGGGAATGGGCTCGTAAGACCCTGATGGATCATGCATCTGACAAGCGAGAACACATCTACACGTATGGGATTTTTCAAATGTTT---GTAACTTTAATGTACTCATCATGAGGAGGAAGAATATG-ATTTTTTATGCTCAAATGATATATATCCAAATTGGGCTATTTTCTTGTAATGTCAGGATACCATACTACTTTCAGTCTATGGTCGTTCATTTTAGACTCATAGAGCTTGTTTTCTAGCTAGCACGGAGAAATATATTTGCTGGTACTTTTCCTAA-------------------------------------------------------------------
>AA60
-----------------------------------------------------------------------TTCAGTATTCATTTGCCATCCTTGATTCTGTATTCTCAGTGTTATTTGTAATTTTAGT-GACATAGGATATCGGTTTTATGCTTTGTAGTACTTGTGAAAA-------TATGGGATGAGATTATTTTCCTTGGTGTTTGAAT--AAGTTCCAAGTAGCAATTTCAATCTAGATTATCTCTAACTTAAACTCTCTCACACTAGTCTGTAGATACTTTCCTTGAAGAATTGATCATAAGAAGGGAACTTGCAGACAATTTCTGCTTCTATCAGCCTAATTATGATAATCTAAAAGGTGCCTGGGAATGGGCTCGTATGACCCTGATGGATCATGCACTTGATAAGCGAGAACATATCTACACGTATGTGATTTTG-------------------------ATTTTTCATTCACAAATCAGTTACACATTTGATTTGATCTTCTGTGGAATTGTTAGGATGGCATTTTATTTTCAGTG--TGACTTTTCACTATAAAATACCTGATGTTACTTTTCTTGACGGGATTAAGATAGTTTTGGAAGTGCCATTTATTTGTAATTAA--------------------------------------------------------------------------------------
>AAR4
--------------------------------------------------------TTATGTAGGTCAACA---TCTGTTCAGATTTTTGAATTTGTTAGTTTGTAGATACGAGTTTGAAGCTTGATTTTGGCTTGCCTGTGCTCTTGTACAATGATGTGTTTTTGAGTATGATTGGCCTACTCTGGCAATAA-CTATTTCCTACCTTTGTGTAAATTCTGTAAGATTAAACTTTAATGTAAAAGATACTTAACTTGATCTTCTTTATAGCAGTCTGTAGATGCTTTTCTTGAAGAAATGGTTATAAGGAGGGAACTAGCAGAAAATTTTTGCTTCTACCAGCATCATTATGACAGTTTGCAAGGTGCTTGGGAATGGGCTCGTAAGACCCTGATGGATCATGCATCTGACAAGCGAGAACACATCTACACGTATGGGATTTTTCAAATGTTT---GTAACTTTAATGTACTCATCATGAGGAGGAAGAATATG-ATTTTTTATGCTCAAATGTTATATATCCAAATTGGGCTATTTTCTTGTAATGTCAGGATACCATACTACTTTCAGTCTATGGTCGTTCATTTTAGACTCATAGAGCTTGTTTTCTAGCTAGCACGGAGAAAGATATTTGCTGTTACTTTTCCTAATGAAATCATGACTTTGCGAAGTAACTTTTGTGGATTTTAGGCAGATTTGTAATTTACTTGT------
>AF1
GACTATTATAAGTAAAATTGACTTTTGGTTGCAAATTATGGTTGTCCTACTGCGTGCATCCTTATAATGCA---AATTTATTTTTTTATTAATGCTTTGCTTGTATCTGCTCATATG--TCACAATATTAATGATTAAAACTGAGCAATATGTTTAAGAACACATGTGAAGGGTTATGTTAGTGTATATGTTC-ATCTTCTTGATATTTGTATAATATCTGTAAGAATTCACTTCAATATCAATGATCTCTAGTATGATCTTCTCTGTATCAGTCTGTAGATGCTTTCCTTGAAGAAATGATTATAAGGAGGGAACTTGCAGACAATTTCTGCTTCTACCAGCCTCATTATGATAGTTTACAAGGTGCTTGGGAATGGGCTCGTAAGACCCTGATGGACCATGCATCTGACAAACGAGAACACATATACACGTATGAAATTCTTGAAATGTTT--TCTCACTTGAATATACTTATGACACAAAGAGAGAATAATAATGTTTCTTGTTCAGATGGTATATATCTGACTTGGGTGTTCAAATGAAAATGGTTAGATTTAAATAAATGTTTGTAGTTTTTGTTTTCTAGTTGATAGCATCTTTTGTAGGTACAAGTATTATTTTCAGGCAGACTTGGAGAAGAGAAGAGTTTTGTAATTTACATTTGCTTGTCTAACCAATAAAGTAGTTGAGCTTCTTCGGAGATCAATTTCTAGCAAT
>AG2
-----------------------------------------------------------------------------------------------------------------------------------TGATTAAAACTGAGCAATATGTTTAAGAACACATGTGAAGGGTTATGTTAGTGTATATGTTC-ATCTTCTTGATATTTGTATAATATCTGTAAGAATTCACTTCAATATCAATGATCTCTAGTATGATCTTCTCTGTATCAGTCTGTAGATGCTTTCCTTGAAGAAATGATTATAAGGAGGGAACTTGCAGACAATTTCTGCTTCTACCAGCCTCATTATGATAGTTTACAAGGTGCTTGGGAATGGGCTCGTAAGACCCTGATGGACCATGCATCTGACAAACGAGAACACATATACACGTATGAAATTCTTGAAATGTTT--TCTCACTTGAATATACTTATGACACAAAGAGAGAATAATAATGTTTCTTGTTCAGATGGTATATATCTGACTTGGGTGTTCAAATGAAAATGGTTAGATTTAAATAAATGTTTGTAGTTTTTGTTTTCTAGTTGATAGCATCTTTTGTAGGTACA-----------------------------------------------------------------------------------------------------------
>AH26
ATTTTTTTGGCATTATCATCTATCCATATGCTGAGGCGGTATGTGTATCGTTCCTTTGTATCCATTTTCCATTCTAGTGAATTGTTTATGCAATTGTTTTATAAAATCAGGCAAATATAATTTATTCGC-AGTATGGGATGTTAACCATGTGCTTAGAGCCCTGTATGGTACATTGCTATGTTGTATGCATTTATTTTTGTTGAGCTTTGCTTAAAGTCTATTAGAGTCAAACTGAATGCAAATG-ATCTCTATTT-CCCTTGTTGATAACAGTCTGTAGATACTTTTGTGGAGGAACTGGTTATAAGGAGGGAACTTGCAGACAATTTCTGCTTCTACCAGCCACATTATGATACTCTACAAGGTGCATGGGATTGGGCTCGCAAAACCTTGATGGATCATGCATCTGACAAGCGGGAACATAACTACACGTATGGTATTTTT-----------------------T--TGCTCTTTTGATAAATTGCATATACTTTATATATTTTCAGAAAATACAC------TTTGAATGCTTAATTTTTTTTTTGACATGGCACTTGTTTGGTTTTTTTCAAAGAAAAAAATAATATATTTGCTATATCAAGTATAAATCAAAATATACATGCAAGGTATCATCTTGGCACATCAGAGACATAGGTCTCTTGTATAACAC-------------------------------------------
>AME1
---------------------------------------------------------------GGTCAACG---CCTGTTCAGATTTTTGAATTTGTTAGTTGTTAGATACGAGTTTGAAGCTTGATTTTGGATTGACTCTGCTCTTGTACAATGATGTGTTTTTGAGTCTGATTGGCCTACTCTGGTGATAAGCTATTTCCTACCTTTGTGTAAATTCTGTAAGATTTAACTTTAATGTAAAAGATATCTGAATTGATCTTCTTTATACCAGTCTGTAGATGGTTTTCTTGAAGAAATGGTTATAAGGAGGGAACTAGCAGAAAATTTTTGCTTCTATCAGCGTCATTATGACAGTTTGCAAGGTGCTTGGGAATGGGCTCGTAAGACCCTGATGGGTCATGCATCTGACAAGCGAGAACACATCTACATGTATGGGATTTTTCAAATGTTT---CTAACTTGAATGTACTTATCATAAGAAGGAAGAAAATG-ATTTTTTATGCTCAAATGATATATATCCAACTTGGGCTATTTTCTTGTAATGTCAGGATACCATACTACTTTCAGTCTATTGTCGTT---------------------------------------------------------------------------------------------------------------------------------------
>AP25
ATTTTTTTGGCATTATCATCTATCCATATGCTGAGGCAATATGTGTATCGTTCCTTTGTATCCATTTTCCATTCTAGTGAATTGTTTATGCAATTGTTTTATAAAATCAGGCAAATATAATTTATTCGC-AGTATGGGATGTTAACCATGTGCTTAGAGCCCTGTATGGTACATTGCTATGTTGTATGCATTTATTTTTGTTGAGCTTTGCTTAAAGTCTATTAGAGTCAAACTGAATGCAAATG-ATCTCTATTT-CCGTTGTTGATAACAGTCTGTAGATACTTTTGTGGAGGAACTGGTTATAAGGAGGGAACTTGCAGACAATTTCTGCTTCTACCAGCCACATTATGATACTCTACAAGGTGCATGGGATTGGGCTCGCAAAACCTTGATGGATCATGCATCTGACAAGCGGGAACATAACTACACGTATGGTATTTTT-----------------------T--TGCTCTTTTGATAAATTGCATATACTTTATATATTTTCAGAAAATACAC------TTTGAATGCTTAATTTTTTTTTTGACATGGCACTTGTTTGGTTTTTTTCAAAGAAAAAAATAATATATTTGCTATATCAAGTATAAATCAAAATATACATGCAAG---------------------------------------------------------------------------------------
>APA47
-----TTGCAAATG----------------------CAAATTTATTC--TTTTATTAATGCTTTGCTAGTATTTGCTCATATGTCACACAATATTAATGTTCAACACTGAACAAATTTAATCTTTTAGT-AGGTTGGATTATCAACAATATGTTTAAGACAATATGTGAAGTATTATGATAGTGTATATGTTC-ATGTTCTTGATATTTGTATAACGTATGTAAGAATTCACTTCAATATCAATGATTTCTAATTTCTTATTCTCTATTGCAGTCTGTAGATGCTTTCCTTGAAGAAATGATTATAAGGAGGGAACTTGCAGATAATTTCTGCTTCTACCAGCCTCATTATGATAGTTTACAAGGTGCTTGGGAATGGGCTCGTAAGACCCTAATGGACCATGCATCCGACAAACGAGAACACATCTACACGTAAGAAATTCTTGAAATGTTTTCTATCATTTCCATATACTTATAACATTAAGAGAGAACAATAATGTTTCTTGCTCAGATGATATATATCTGACTAGGGTGTTCAAATAAAAAATGTTAGATTTAAATAACTGTTTGA---------------------------------------------------------------------------------------------------------------------------------------------------
>AS57
---------------------------------------------------------------------------------------------------------------------------------------------------------------GTGCATATGAAGTACAA---ATTTGTATGAGCTCAATGTTCTTGGTCTTTGCAT--AAACTCTAATAATCAACTTCAATCTAGATGATCTCTAATTTCAACTCCTTTATACCAGTCTGTAGATGCTTTCCTTGAAGAATTGGTTATAAGGAGGGAACTTGCAGACAATTTCTGCTTCTATCAGCCTAATTATGATAGTCTACAAGGTGCCTGGGAATGGGCTCGTAAGACCCTGATGGATCATGCATCTGATAAGCGAGAACATATCTACACGTATGTGATTTTTGTACTGTACTTTAATTATAAAGTTGAATTTTCATGCACAAATAATATATATATTTGATTTCATCTTTTGTTG-ATTGTTAGGATGACATCTCATTTTCAGTCTATGAGTTTTCATTATAAAGCTGATTAAATCTTGTTTTTGACAAATATGAAGAAAGATAGCTTATATTAC-----------------------------------------------------------------------------------------------------
>ASA51
-----------------------------------------------------------------------------------------------------------------------------------------------------------------------------------------------------------------------------------------------CTCATGATTTCTAATTCCAACTTCTTTTTATCAGTCTGTAGATGCTTTCCTTGAAGAAATGATTATAAGGAGTGAACTTGCAGAAAATT------------AGCCTTGTTATGATAGTTTACAAGGTGCTTGGGAATGGGCTCATAAGACACTGATGGACCATGCATCTGACAAACGAGAACACATCTACACGTATGAAATTCTTGAAATGTTTTCTCTCACTTGCATATATTTACGATAGAAAGAGAGAACAATAATGTTTCTGGCTTAGATGATATATATCTGACTTGGGCGTTCAAATAAGAACTGTTAGATTTAAAATTTTAAATAACTGTTTTTAGTT---------------------------------------------------------------------------------------------------------------------------------------
>CB35
---------------------------------------------------TCTTCTGTATCCATTTTCCACACTAATGAGTTGTTTATGCAATTGTTTTGTAAAATCAGGCAAATATAATCTATTTGC-AGTATGGGATTTTAACCCTGTACAGAGAGCCCTGCATGGTACATTATTATGTTGTATGCATTTACTTTTCTTGGTATTTGCATAAAATCTGTTAGCGTTAATCCAAATGCTAATG-GTCTCTTCCCGTTGTTGTTGATAGCAGTCTGTAGATACTTTTGTGGAAGAACTGGTTATAAGGAGGGAACTTGCAGACAATTTCTGTTTCTACCAGCCACATTATGATACTCTGCAAGGTGCATGGGAATGGGCTCGCAAAACCTTGATGGATCATGCATCTGACAAGCGGGAACATAACTACACGTATGGGATTTTT-----------------------T-ATGCTCTTTTGATAAATTGCATATACTTATTATATATGT-----------------------------------------------------------------------------------------------------------------------------------------------------------------------------------------------------------------
>CD18
--------------------------------------------------------------------------------------------------------------------------------------------------------CTTTGTAGTGCATGTGAAGTGCAA---TTTTGTATGAGCTCGATTCTCTTGGTCCT-------AAACTCCAATAATCAACTTCAATTTAGATGATCTCTAATTTCAACCCCTTCACACCAGTCTGTAGATGCTTTCCTTGAAGAATTGGTCATAAGGAGGGAACTTGCAGACAATTTCTGCTTCTACCAGCCTAATTATGATAATCTACAAGGTGCCTGGGAATGGGCTCGTAAGACCCTGATGGATCATGCATCTGATAAACGAGAACATATCTACACGTACGTGATTTTA-------------------------ATTTTTCATGTGCAAATGATTTACACATTTGACTTGATCTTTTGTTGAATTGTTAGAATGAC------------------------------------------------------------------------------------------------------------------------------------------------------------------------------------------
>CDE34
TTTTCTTTAGCATTATCTTCTATCCATATGATGAGGCAATATGCATATCATTCTTCTGTATCCATTTTCCACACTAATGAGTTGTTTATGCAATTGTTTTGTAAAATCAGGCAAATATAATCTATTTGC-AGTATGGGATTTTAACCCTGTACAGAGAGCCCTGCATGGTACATTATTATGTTGTATGCATTTACTTTTCTTGGTATTTGCATAAAATCTGTTAGCGTTAATCCAAATGCTAATG-GTCTCTTCCCGTTGTTGTTGATAGCAGTCTGTAGATACTTTTGTGGAAGAACTGGTTATAAGGAGGGAACTTGCAGACAATTTCTGTTTCTACCAGCCACATTATGATACTCTGCAAGGTGCATGGGAATGGGCTCGCAAAACCTTGATGGATCATGCATCTGACAAGCGGGAACATAACTACACGTATGGGATTTTT-----------------------T-ATGCTCTTTTGATAAATTGCATATACTTATTATATATGTACCAAAAATAGACTTTTAATTCTTAGAAAAGAAATATTTACAGGGTACTTGTTTGACTTTTTTTTTCAAGAAAAAATTTCTATATTTTCCATTTCAAGTAAAAATCAAAATATACATGCAAAGTACCATTTTAGCACATCAGAG-----------------------------------------------------------------
>CF38
----------------------------------------------------CATATGTGGTTATTCGGTATCCTTGGTTATCCTTAGTTGCTGCATTCACCTTGTTTAAGAAAATATAATCTTTAAGT-GGCTTGGAACATCAATAATATGCTTAGCGGCGCACATGAAGTGTGA---TGTTGTATGAGTTCAATTTTATTGATCTTTGCATAAACCCGGTAAGAATCAACTTTGTTGTAAATGATCCCTAATTCAATCTCCTTTGTACCAGTCTGTAGATTCTTTCCTTGAAGAAATGGTTATAAGGAGGGAACTTGCAGACAATTTCTGCTTCTACCAGCCTAATTATGATAGTCTACAAGGTGCTTGGGAATGGGCTCGTAAGACCCTAATGGATCATGCATCTGACAAGCGAGAACACATCTACACGTATGCAATTTTTCAAATGCTGTTCGTAACATGCATATACTTGTTATAAACAGGGAGAAAGATAATCTTTTGTGCTCATTTGTTCAAAATTTTAGGCTTTCTATCATTTTCAGTCTATGGTTTTTCATTATAAAACTCATTCAATCTTGTTTTTAACTAATGTGGAGAAAGATA----------------------------------------------------------------------------------------------------------------
>CH19
--------------------------------------------------------------------------------------------AGGAGGGTTTGCTTGGCAAAAAGAATGGATTTTTGACTAGGCTAAAAAAATATTCTAATGATTGGAATGATCCTTCAAAGCTGAGTGGTTTATTAGGACTATCTCCTTATTTGCATTATGGCCAGATTTTTTCATAATGATGTGCTTTAGAGGCTCGTGCATTCAAGAAGCTTATCCCAAATCTGCAAATTCTTTCCCTGAATAATTGGTCATATGGAGGGAACTTGTAGATAATTTCTACTTCTACTAGACTAATTATGATAATCTACAAGGTTCTTAGGAATTGGCTCATAAGACTCTGATGGATCATGCATCTGATAAGCGAGAACATATCTACACAAAGGAATAGATTGAAAAAGCAAAA-----------ACAACTGATCTTCTATGGAATGCTTCTCAGTGGGAGATGGTTCACCATGGAA----------------------------------------------AATACATGGTTTCATGCTAGTGTATTAGACCAAAAAAAATCTTGCTTGGA------------------------------------------------------------------------------------------------------
>CHA37
------------------------------------------------------TATGTGGTTATTCGGTATCCTTGGTTATCCTTAGTTGCTGCATTCACCTTGTTTAAGAAAATATAATCTTTAAGT-GGCTTGGAACATCAATAATATGCTTAGCGGCGCACATGAAGTGTGA---TGTTGTATGAGTTCAATTTTATTGATCTTTGCATAAACCCGGTAAGAATCAACTTTGTTGTAAATGATCCCTAATTCAATCTCCTTTGTACCAGTCTGTAGATTCTTTCCTTGAAGAAATGGTTATAAGGAGGGAACTTGCAGACAATTTCTGCTTCTACCAGCCTAATTATGATAGTCTACAAGGTGCTTGGGAATGGGCTCGTAAGACCCTAATGGATCATGCATCTGACAAGCGAGAACACATCTACACGTATGCAATTTTTCAAATGCTGTTCGTAACATGCATATACTTGTTATAAACAGGGAGAAAGATAATCTTTTGTGCTCATTTGTTCAAATTTTAGGCTTTCATATCATTTTCAGTCTATGGTTTTTCATTATAAAACTCATTCAATCTTGTTTTTAACTAATGTGGAGAAAGATACATGATATTATTTTTGATAATGAGATTGTAACTTTTTTGGAAGTGGCTTTTGTAGGCATGGAGTGTTTTGTGGCAGACTTGCAGGAAAAGTAATTTTTTAATTTATCTTGCT
>CJ24
TACCCTTCTCTTCACCATATGCTTGCTGATGTAATTCATTGTATATGTGGCTGTTTGGTATCCATCTGCTATCCTTGATACTGCATTTACTGTGTTAT-TGTAAAATTAAAAACATATAATCTTGTAGT-AGCATGGAATATCAGTATTATGCTTTGTAGTGCATGTGAAGTGCAA---TTTCGTATGAGCTCAATTTCATTGGTCTTTGCTT--TAACTCTAATAATCAACTTCAATCTATATGATCTCTAATTTCAACCTCTTCACACCAGTCTGTAGATGCTTTCCTTGAAGAATTGGTTATAAGGAGGGAACTTGCAGACAATTTCTGCTTCTACCAGCCTAATTATGATAGTTTACAAGGTGCCTGGGAATGGGCTCGTAAGACCCTGACGGATCATGCATCTGATAAGCGAGAACATATATACACGTACGTGATTTTA-------------------------ATTTTTCATGTACAAATGATAAACATATTTGATTTGATCTTTTAACGAATTGTTAGGATGGT------------------CAGTTTTAATTATAAAGCTCATTAAATCTTGTATTTGACAAATATGGAGAAAGATACCTACTATCACTTTTCCTGATGGGATTGTGATATTGTTGGGAGTGGCATTTGTTGGTACGAAATGCTATCTGATAGACATGCCAGAAAAATATTGTTGTATTTAATATTGCT
>CK7
TATCTTTCTCGTCACCATATGTTTGGTGATGCAATTCATTGCATGTGTGGTTTTTTGGTAGCCATTTGCTATCCTTGGTACTGCATTCTCTATGTTATTTGTAAAATTAAATAAATATAATCTTCTAGT-AGCGTGGAATATCAGTATTATGCTTTGTGGTGCATGTGAAGTGCAA---TTTTGTATGAGCTCAAATTTCTTGGTCTTTGCAT--AAATTCTAAGAACCAACTTCAATCTAGATGATCTCTAATTTCAAATCCTTAATATCAGTCTGTAGATGCTTTCCTTGAAGAATTGGTTATAAGGAGGGAACTTGCAGACAATTTTTGCTTCTACCAGCCTAATTATGATAGTCTACAAGGTGCTTGGGAATGGGCTCGTAAGACCCTGATGGATCATGCGTCTGATAAGCGAGAACATATCTATACGTATGTGATTTTTTACATCACTTTCATAAGAAAAGTTCAATTTTCATGCACAAATGATACATATATTTGATTTGATCTTTTGTTGAATTGTTAGGATGACATATCATTTTCAGTTTATGAGATTTCATTATAGAGCTCATTAAATCTTGTTTTTGACAAATATGGAGAAGGATACATGATATTACTTTTCCTGATGGGATTATGACATT-----------------------------------------------------------------------------
>CL6
------------------------------------CATTGCATGTGTGGTTTTTTGGTAGCCATTTGCTATCCTTGGTACTGCATTCTCTATGTTATTTGTAAAATTAAATAAATATAATCTTCTAGT-AGCGTGGAATATCAGTATTATGCTTTGTGGTGCATGTGAAGTGCAA---TTTTGTATGAGCTCAAATTTCTTGGTCTTTGCAT--AAATTCTAAGAATCAACTTCAATCTAGATGATCTCTAATTTCAACTCCTTAATATCAGTCTGTAGATGCTTTCCTTGAAGAATTGGTTATAAGGAGGGAACTTGCAGACAATTTTTGCTTCTACCAGCCTAATTATGATAGTCTACAAGGTGCTTGGGAATGGGCTCGTAAGACCCTGATGGATCATGCGTCTGATAAGCGAGAACATATCTATACGTATGTGATTTTTTACATCACTTTCATAAGAAAAGTTCAATTTTCATGCACAAATGATACATATATTTGATTTGATCTTTTGTTGAATTGTTAGGATGACATATCATTTTCAGTTTATGAGATTTCATTATAGAGCTCATTAAATCTTGTTTTTGACAAATATGGAGAAGGATACATGATATTACTTTTCCTGATGGGATTATGACATTGTTGGAAGTGGCTTTTGTGGGTACGAACTGCTATCTGAT--------------------------------------
>CM9
GGCATGACGCTTCTCTGTACGCTCTTAGAAATGAACTACTGTATATTGTTAATTCATTGTCTATGTTATTGTTCAGTATTCATTTGCAATCCTTGATTCTGTATTCTCAGTGTTACTTGTAATTTTAGT-GACATGGAATATCAGTTTTATGCTTTGTAGTACTTGTGAAAA-------TATGGGATGAGCTTATTTTCCTTGGTGTTTGAAT--AAATTCCAAGTAGCAATTTCAATCTAGATTATCTCTAACTTAAACTCTCTCACACTAGTCTGTAGATACTTTCCTTGAAGAATTGATTATAAGAAGGGAACTTGCAGACAATTTTTGCTTCTACCAGCCTAATTATGATAACCTAAAAGGTGCCTGGGAATGGGCTCGTATGACCCTGATGGATCATGCGCCTGATAAGCGAGAACATATCTACACGTATGTGATTTTA-------------------------TTTTTTTATTGATAAATCATTTACACATTTGATTTGATCTTCTGTGGAATTGTTAGGATGGCAGTTTATTTTCAGTG--CGATTTTTCACTATAAAATACCTGATGTTGCTTTTCTTGATGGGATTAAGATAGTGTTGGAAGTGCCATTTGTTTGTAATTAATCTTGCTGTTG-TGTTTTTTTTTTTTCTGACAGGAA--AGCAGCTGGAAAAAGCAGAAACTGCTGATCCTGTAAGCTGGTCTTAGT
>CO8
--------------------------------------------------------------------------AGTATTCATTTGACATCCTTGATTCTGTATCCTCAGTGTTATTTGTAATTTTAGT-GACATGGATTATCAGATTTATGCTTTGCAGTACTTGTGAAAA-------TATGTAATGAGCTTATTTTCCTTGGTGTTTGAAT-GAAATTCCAAGTAGCAATTTCAATCTAGATTATCTCTAACTTAAACTCTCTCACACTAGTCTGTAGATACTTTCCTTGAAGAATTGATTATAAGAAGGGAACTTGCAGACAATTTTTGCTTCTACCAGCCTAATTATGATAATCTAAAAGGTGCCTGGGAATGGGCTCGTATGACCCTGATGGATCATGCAGCTGATAAGCGAGAACATATCTACACGTATGTGATTTTA-------------------------TTTTTTCATTCATAAATCATTTACACATTTGATTTGATCTTCTGTGGAATCGTTAGAATGGCAGTTTATTCTCAGTG--TGACTTTTCACTATAAAATACCTGATGTTGCTTTTCTTGATGCGATTAAGATAGTGTTGGAAGTGCCATTTGTTTGTAATTAATCTTGCTGTTTTTTTTTTTTTGTCTGACAGGAAGG---AGCAGCTGGAAAAAGC--------------------------------
>CP16
CAACTTTCTCTTCACCATATGTTTTCTGATATAATTAATTGTATATGTGGTTGTTCAGTATCCATTTGCTATCCTTAATACTGCATTCACTTTATTATTTGTAAAATTAAAAACATATCATCTTCTAGT-AGCATGGAGTATCAGCTTTATGCTTTGTAGTGCATGTGTAGTGAAA---TTTTGAATCAGCTCAATTCTCTTGGTCTTTGCCT--AAACTCCAATAATCAACTTCAATCTAGATGATCTCTAATTTCAACTCCTTCACGCTAGTCTGTAGATGCTTTCCTTGAAGAATTGGTTATAAGGAGGGAACTTGCAGACAATTTCTGCTTCTACCAGCCTAATTATGATAATCTACAAGGTGCCTGGGAATGGGCTCGTAAGACCCTGATGGATCATGCATCTGATAAGCGAGAATATATCTACACGTATGTGATTTTA-------------------------ATTTTTCATGCACAAATGATTTACACATTTGATTTGATCTTTTGTTGAATTGTTAGGATGACATATCATTTTCAGAC--TGAGTTTTCACTATAAAGCTCATTAAATCTTGTGTTTGACAAATATGGAGAAAGATACCTGATATTACTTTTCCTGATGGGATTAAGATATTTATGGAAGTGGCATTTGTTGGTACGGA-CGTCATCTGATAGACATTCGAAAAAAATAATTTTGTAATTTATCTTGCT
>CP161
-------------------------------------------------GTTGTTCAGTATCCATTTGCTATCCTTAATACTGCATTCACTTTATTATTTGTAAAATTAAAAACATATCATCTTCTAGT-AGCATGGAGTATCAGCTTTATGCTTTGTAGTGCATGTGTAGTGAAA---TTTTGAATCAGCTCAATTCTCTTGGTCTTTGCCT--AAACTCCAATAATCAACTTCAATCTAGATGATCTCTAATTTCAACTCCTTCACGCTAGTCTGTAGATGCTTTCCTTGAAGAATTGGTTATAAGGAGGGAACTTGCAGACAATTTCTGCTTCTACCAGCCTAATTATGATAATCTACAAGGTGCCTGGGAATGGGCTCGTAAGACCCTGATGGATCATGCATCTGATAAGCGAGAATATATCTACACGTATGTGATTTTA-------------------------ATTTTTCATGCACAAATGATTTACACATTTGATTTGATCTTTTGTTGAATTGTTAGGATGACATATCATTTTCAGAC--TGAGTTTTCACTATAAAGCTCATTAAATCTTGTGTTTGACAAATATGGAGAAAGATACCTGATATTACTTTTCCTGATGGGATTAAGATATTTATGGAAGTGGCATTTGTTGGTACGGA-CGTCATCTGATAGACATTCGAAAAAAATAATTTTGTAATTTATCTTGCT
>CR44
-----------------------------------------------------------------------------------------------------------------------------------------------------------------------------------------------TTGCCTATCTCACCATTTGCATGAATTCCTTGAAG-TCACACTAATAGTGAATGGTGACTACTTGTGTTTTCTTGATTGCAGTCTGTAGACACATTCTTGGAAGAAATGATAATAAGGAGAGAACTTGCAGATAACTTTTGCTTCTACCAGCCTAATTATGATACTCTACAAGGTGCATGGGAATGGGCTCGTAAAACCTTGATGGACCATGCATTTGACAAGCGAGAACATACCTACACGTATGTGAATTTTTAGGCTCTTTTTGTGAATTACCGCCTCTCCTGACACACACACACATAACGTAGTGCATAGCTTTGCATGCTTGTTCTTAGAAATAAGTATTTATTTAGGCATTTGTTATTTTTCTTTTAGAATGTGTGGACAAGGACATGCCTATCATATGGAATTATTTTCAACCTAT--------------------------------------------------------------------------------------------------------
>CT15
------------------------------------------------------------------------------------------------------------AAAAGCATATCATCTTCTAGT-AGCATGGAATAAAAGTTTTATGCTTTGTAGTGCATATGAAGTGCAA---TTTTGAATGAGCCCAATTGTCTTGCCT---------AGACTCTAATAATCAACTTCAATCTAGATGATCTCTGATTTCAACTCCTTCACACTACTCTGTAGATGCTTTCCTTGAAGAATTGGTTATAACGAGGGAACTTGCAGACAATTTCTGCTTCTACCAGCCTAATTATGATAATCTACAAGGTGCCTGGGAATGGGCTCGTAAGACCCTGATGGATCATGCATCTGATAAGCGAGAATATATCTACACGTAGGTGATTTTA-------------------------ATTTTTAATGCACAAATGATTTACACATTTGATTTGATCTTTTGTTGAATTGTTAGGATGGCATATCATTTTCAGAC--TGATTTTCCACTATAAAGCTCATTAAATCTTGTTTTTGACAAATATGGAGAAAGATACCCAATATTACTTTTCCTGATGGG----------------------------------------------------------------------------------------
>DA12
TTCAACTCTCTTCACTGCATGTTTGCTGATGTAATTCATTGCATATGTTGTTGTTCATTATCCATTTGCTGTCCTTGATTCTGCATTCCCTTTGTTATTTGTAAAATTAAAGAT-----ATCTTTTAGT-GGCAAGGATTATCAATTTAATGCTTTGT-----ACTTGAAAGGCAA---TCTGGGATGAGCTCATTTTCCTTGGTCTTTGCAT--AAATTCCAATTATCAATTTCAATCTAGATGATCTCTAATTTCAACTCTCTCACACTAGTCTGTAGATACTTTCCTTGAAGAATTGGTAATAAGGAGGGAACTTGCAGACAATTTCTGCTTCTACCAGCCTAATTATGATAATCTACAAGGTGCGTGGGAATGGGCTCGTAAGACCCTGATGGATCATGCATCTGATAAGCGAGAACCTATCTGCACGTATGTGATTTTT-------------------------ATTTTTCATTCACAAATCAGTTACACATTTGATTTGAAATGACATTTCATTTTCAGTGTGAGTTTTCACTAGAAAATAATTACTTTTTCTGATGAGATTAAGATACTGTTGGAAGTGTCATTTGTTGGTACAGAGTTATCAGAAAAATAATTTTGTAATTAATCTTGTTGTTGTGTTTTTTTCCGACAGGAAGG------AGCAGCTGGAAAAAGCAAAAACTGTTGACCCTGTAAGCTGGTCTAAAT
>DB53
--------------------------------------------------------------------------------------------TGCTTTGCTAATATTTGCTCATACGTCACACAATATTAATGAATAAAAATGAACAATATGTTTAAGAACATATGTGAAGTGTTATGTTAGTATACATGTTC-ATGTCCTTGATATTTGTATAATATCTGTAAGAATTCACTTGAATATCAATGATCTCTAGTTTCATCTTTTCTGTTTCAGTCTGTAGATGCTTTCCTTGAGGAAATGATTATAAGGAGGGAACTTGCAGACAATTTCTGCTTCTACCAGCCTCATTATGATAGTTTACAAGGTGCTTGGGAATGGGCTCGTAAGACCCTGATGGACCATGCATCTGACAAACGAGAATACATATACTCGTATGAAATTCTTGAACCTTTT--TCTCACTTGAATATACTTTTGACAGAAAGAGAAAACAATAATGTTTCTTTCTCAAGTGATACATATCTGACTTGGGTGTTCATATAAAAATTGTTAGACTTAAATAAATGTTTGTAGTTTTTGTTTTCTAGTTGATAGCATCTTTTGCAGGTACGAGTATTGTTTTCAGGTAGACTTGGAGGATAGAAGAATTTTGTAATTTACATTTGCTTGTTTTTCTTTCAGGAAGGAACAGCTTGAAAAAGCACAAACAGCTGATCGA
>DC1
----------------------------------------------------------------------------------TTTTTATTATTGTTTTGCTAATATTTGCTCATACGTCACACAATATTAATGAATAAAAATGAACAATATGTTTAAGAACATATGTGAAGTGTTATGTTAGTATGCATGTTC-ATGTCCTTGATATTTGTATAATATCTGTAAGAATTCACTTGAATAGCAATGATCTCTAGTTTCATCTTTTCTGTATCAGTCTGTAGATGCTTTCCTTGAGGAAATGATTATAAGGAGGGAACTTGCAGACAATTTCTGCTTCTACCAGCCTCATTATGATAGTTTACAAGGTGCTTGGGAATGGGCTCGTAAGACCCTGATGGACCATGCATCTGACAAACGAGAATACATATACTCGTATGAAATTCTTGAAGCTTTT--TCTCATTTGAATATACTTTTGACAGAAAGAGAAAACAATAATGTTTCTTTCTCAAGTGATACATATCTGACTTGGGTGTTCATATAA-------------------------------------------------------------------------------------------------------------------------------------------------------------------------------
>DD1
-------------------------------------------------------------------------------------------------------TATTTTCTCAAATGTCACACAATATTAATGATTAAAACTGAACAATATGTCTAAGAACACATGTGAAGTGTTATGTTAGTGTATATGTTC-ATGTTCTTGATATTTGTATAATATCTAATAGAATTGTCTTCTATATCAATGATCTC-AGTTTCATCTTTTCTGTATCAGTCTGTAGATACTTTCCTGGAGGAAATGATTATAAGGAGGGAACTTGCAGACAATTTCTGCTTCTACCAGCCTCATTATGATAGTTTACAGGGTGCTTGGGAATGGGCTCGTAAGACCCTGATGGACCATGCATCTGACAAACGAGAACACTTTTACTCGTATGAAATTCTTGAAATGGTTTCTCTCACTTGAATATATTTATGACAGAAAGAGAAAACAATAATGTTTCTTGCTCAAATGATATGTATCTGATTT---------------------------------------------------------------------------------------------------------------------------------------------------------------------------------------------
>DIM50
GGGCATTGTATGTGAAATTGACTTTTGGTTGAAAA-TGTTATGGTTG--TTCTACAAGAATGCTGTGTGCATC-CTTATAATGCAAATTTAATTTTCTATTAAGCTTTGCTTGTATTTTCTCAAATGTCACACAATATTAATGAACAATATGTCTAAGAACACATGTGAAGTGTTATGTTAGTGTATATGTTC-ATGTTCTTGATATTTGTATAATATCTAATAGAATTGTCTTCTATATCAATGATCTC-AGTTTCATCTTTTCTGTATCAGTCTGTAGATACTTTCCTTGAGGAAATGATTATAAGGAGAGAACTTGCAGACAATTTCTGCTTCTACCAGCCTCATTATGATAGTTTACAGGGTGCTTGGGAATGGGCTCGTAAGACCCTGATGGACCATGCATCTGACAAACGAGAACGCATTTACTCGTATGAAATTCTTGAAATGATTTCTCTCACTTGAATATATTTATGACAGAAAGAGAAAACAATAATGTTTCTTGCTCAAATGATATGTATCTGATTTGGGTGTTCAAATAAAAATTGTTGGACTTAAATAAATGTTTGTAGTTTTTGTTTTCTAGTTAGCAGCATCTTTTGCAGGTACAAGAATTGTTTTCAGGCAGACTTGGAGGAGAGAAGAGTTTTGTAATTTACATTTGCTTGTTTTTCTTTCAGGAAGGAACAGCTTGAAAAAGCACAAACAGCTGATCGA
>EN45
------------------------------------------------------------------------------CATAGCCATAGCATAATGATTTGGATGGGTAGATAAATGTAATCTACTGCTGGCATTGGAATATTAATTGTATGCTATGTGATGCATTATGCATGTTGTTATGGTGTATGCATTTACCTATCTTGCTATTTGCATGAATTTCTTAAAATTCAGACTAAGAATAAATGATGACTATTTTTGTAATCTTGATTTCAGTCTGTAGACACATTCTTGGAAGAAATGATAATAAGGAGGGAACTTGCAGATAACTTCTGCTTCTACCAGCCTAATTATGATTCATTGCAAGGTGCATGGGAATGGGCCCGTACAACCTTGATGGACCATGCATTTGACAAGCGAGAACATATCTACACGTATGCGATTTTTCAGGCACTTTTT-------------GTGAATTGCATGTCTATTATAAGTGGGGCACACAACTTTGTATGCCTTTTCTGAGAAATAAATATTTATTTGGGCATTATTTATCTTTCTTTCAAAATGTGTATACAGAGAGATGAATGTGGTTCAGTATTATTTTCAACGTGTAACATTACTATCTAGAAATGTAT---------------------------------------------------------------------------------
>FC13
-----------------------------------------------------------------TTACTGTCTTTGATTCTGCATTCCCTTTGTTATTTGTAAAATTAAAAAT-----ATCTTTTAGT-GGCACAGAATATCAATTTAATGCTTTGT-----ACTTGAAAGGCAA---TCTGGGATGAGCTCATTTTCCTTGGTCTTTGCAT--AAATTCCAATTATCAATTTCAATCCAGATGATCTCTAATTTCAACTCTCTCACACTAGTCTGTAGATACTTTCCTTGAAGAATTGGTAATAAGGAGGGAACTTGCAGACAATTTCTGCTTCTACCAGCCTAATTATGATAATCTACAAGGTGCGTGGGAATGGGCTCGTAAGACCCTGATGGATCATGCATCTGATAAGCGAGAACCTATCTACACGTATGTGATTTTT-------------------------ATTTTTCATTCACAAATCAGTTACACATTTGATTTGAAATGACATTTCATTTTCAGTGTGAGTTTTCACTAGAAAATAATTACTTTTCCTGATGGGATTAAGATACTGCTGGAAGTGTCATTTGTTGGTACAGAGTTATCAGAAAAATAATTTTGTAATTAATCTTGTTGT---GTTTTTTTCCGACAGGAAGG------AGCAGCTGGAAAAAGCAAAAACTGTTGACCCTGTAAGCTGGTCTAAAT
>FTS1
------------------------------------------------------------------------------------------------------GTATTTGCTCATACGTCACACAATATTAATGATTAAAAATGAACAATATGTTTAAGAACATATGTGAAGTGTTATGTTAGTATACATGTTC-ATGTCCTTGATATTTGTATAATATCTGTAAGAATTCACTTGAATATCAATGATCTCTAGTTTCATCTTTTCTGTATCAGTCTGTAGATACTTTCCTTGAGGAAATGATTATAAGGAGGGAACTTGCAGACAATTTCTGCTTCTACCAGCCTCATTATGATAGTTTACAAGGTGCTTGGGAATGGGCTCGTAAGACCCTGATGGACCATGCATCTGACAAACGAGAACACATATACTCGTATGAAATTCTTGAAGCTTTT--TCTCACTTGAATATACTTTTGACAGAAAGAGAAAACAATAATGTTTCTTTCTCAAATGATACATATCTGACTTGGGTGTTCATATAAAAATTGTTGAACTTAAATAAATGTTTGTAGTTTTTGTTTTCTAGTTGATAGCATCTTTTGCATGTACGAGTATTGTTTTCAGGTAGACTTGGAGGAGAGAAGAGTTTTGTAATTTAAATCTGCTTGTTTTTCTTTCAGGAAGGAACAGCTTGAAAAAGCACAAACAGCTGATCGA
>FTS2
-----------------------------------------------------------------------------------------------------------------------ACACAATATTAATGATTAAAAATGAACAATATGTTTAAGAACGTATGTGAAGTGTTATGTTAGTATACATGTTC-ATATCCTTGATATTTGTATAATATCTGTAAGAATTCACTTGAATATCAATGATCTCTAGTTTCATCTTTTCTGTATCAGTCTGTAGATGCTTTCCTTGAGGAAATGATTATAAGGAGGGAACTTGCAGACAATTTCTGCTTCTACCAGCCTCATTATGATAGTTTACAAGGTGCTTGGGAATGGGCTCGTAAGACCCTGATGGACCATGCATCTGACAAACGAGAACACATATACTCGTATGAAATTCTTGAAGCTTTT--TCTCACTTGAATATACTTTTGACAGAAAGAGAAAACAATAATGTTTCTTTCTCAAATGATACATATCTGACTTGCGTGTTCATATAAAAATTGTTGAACTTAAATAAATGTTTGTAGTTTTTGTTTTCTAGTTGATAGCATCTTTTGCAGGTACGAGTATTGTTTTCAGGTAGACTTGGAGGAGAGAAGAGTTTTGTAATTTAAATCTGCTTGTTTTTCTTTCAGGAAGGAACAGCTTGAAAAAGCACAAACAGCTGATCGA
>GG1
----------------------------------------------ATTCGAGTATAAGGAGACCTTTATGTGATGTATTATATATCAATAATATGCCTCTAAAGAACAGATGAATGCAATCTACCAGCAGTATTGGAATACTAATAATATGTCTGTGTGATGGTATTGTGTCTGT---TGTTATGTTGTATTCTTTTCTTGGCTGTTTGCATGTATTCTTTACGAGTCAAACTGAG--TGAATGACGACTATTTATGTATTTTTCATTACAGTCCATAGACACATTCCTGGAAGAAATGGTTATAAGGAGGGAGCTTGCAGATAACTTCTGCTTCTACCAGCCTCAATATGACAATTTGCAAGGTGCTTGGGAATGGGCTCGTAAAACCTTGAGGGATCACGCATTGGACAAACGAGAACATATCTACACGTATGTGAATTTTCATGGGCTTTGAACTGCATGTATTTATTTTAAGTAGGGAGGGTAACTTTTCATATTGAGGAGATAAATTTTTGAGGGTAATCTTTTGATGTTTTCCCAAAATGTGTAGATTAGGACATGCATATAAGTCAGTATTATTTTCAGCCTATAGCATATTACTTTCTAGAAAAGCAAGTGATATTTATTTC--------------------------------------------------------------------------------------
>HB41
GGTTGTCCTACAAGATGCTGAGTCATCCTTAGAATGTAAAATTATTC--TTTTATTAGTGCTTTGCTAGTGTTTATTCATATATCACACAATATTAATGATAAGAAATGAACAAATTTAATCTTTTAGT--AGCTGGATTATCAGCAATATGATTAAGAGCATATGTAAAGCGTTATGTTAGTGTATACGTTC-ATCCTCTTGATCTTTGTACAACATATGTGAGTATTCACTTCAATATCAATGATTTCTAATTCTATCTTCTTTGTAACAGTCTGTAGATGCTTTCCTTGAAGAAATGATTATAAGGAGGGAACTTGCAGAAAATTTCTGCTTCTACCAGCCTTGTTATGATAGTTTACAAGGTGCTTGGGAATGGGCTTTTAAGACCCTCATGGAGCATGCATCTGACAAACGAGAACACATATACACGTATGAAATTCTTGAAATATTTTCTCTCACTTGCATATACTTATGACAGAAAGAGAGTACAAAAATGT-CCTGGCTCAGAGTATATATATTTGTCTTGGGCGTTCAAATAAGAATTGTTAGATTTTAATAACTGTTTTTAGTTTTTGTTCTCTAGTTGATAGCATCTTTTTGTTC---------------------------------------------------------------------------------------------------------------
>JO20
CAACTTTCTCTTCACTGTATGTTTTCTAATATATTTAATTGTATATGTGGTTGTTTAGTTTCCATTTGCTATCCTTGATACTGGATTCACTTTGTTATATGTAAAATTAAAAACATATCATCTTCTAGT-AGCATGGAGTATCCGTTTTATGCTTTGTAGTGCATGTGAAGTGCAA---TTTTGTATGAGCTCAATTCTCTTGGTCCT-------AAACTCCAATAATCAACTTCAATTTAGATGATCTCTAATTTAAACTCCTTCACACCAGTCTGTAGATGCTTTCCTTGAAGAATTGGTCATAAGGAGGGAACTTGCAGACAATTTTTGCTTCTACCAACCTAATTATGATAATCTACAAGGTGCCTGGGAATGGGCTCGTAAGACCCTGATGGACCATGCATCTGATAAACGAGAACATATCTACACGTATGTGATTTTA-------------------------TTTTTTCATGTGCAAATGATTTACATATTTGACTTGATCTTTTGTTGAATTGTTAGGATGACATATCATTTTCAGTC--TGAGTTTTCACTATAAAACTCATTAAATCTTGTTTTTCACAAATATGGAGAAA-ATACCTGATATTACTATTCGTGATGAGATTAAGAT-CTGCTGGAAGTGGCATTTGTTGGTATGGA--GTTATTTGATAGACATGCCAGAAGAATAATTTTGGTTTTTATCTTGCT
>JU21
------------------------------------------------------------------------------------------------ATATGTAAAATTAAAAACATATCATCTTCTAGT-AGCATGGAGTATCAGTTTTATGCTTTGTAGTGCACGTGAAGTGCAA---TTTTGTATGAGCTCAATTCTCTTGGTCCT-------AAACTCCAATAATCAACTTCAATTTAGATGATCTCTAATTTAAACTCCTTCACACCAGTCTGTAGATGCTTTCCTTGAAGAATTGATCATAAGGAGGGAACTTGCAGACAATTTCTGCTTCTACCAGCCTAATTATGATAATCTACAAGGTGCCTGGGAATGGGCTCGTAAGACCCTGATGGACCATGCATCTGATAAACGAGAACATATCTACACGTATGTGATTTTA-------------------------TTTTTTCATGTGCAAATGATTTACATATTTGACTTGATCTTTTGTTGAATTGTTAGGATGACATATCATTTTCAGTC--TGAGTTTTCACTATAAAACTCATTAAATCTTGTTTTTCACAAATATGGAGAAA-ATACCTGATATTACTATTCGTGATGAGATTAAGAT-CTGCTGGAAGTGGCATTTGTTGGTATGGA--GTTATTTGATAGACATGCCAGAAAAATAATTTTGGTTTTTATCTTGCT
>KE1
------------------------------------------------------------------------------------------------------------AAGTAGTGTTAAGTTTTGAGC-TTTGTTATTAGTCCAAGTAGTGGCTGAGTTTATCAAAGAGAAAATT------------------------------ATTCTAAGGTCTCTATTAGAGTCAACCTGAATGCAAATG-ACCTATATTT-CCTTTGTTGATAACACTCTATAGATACTTTTGTGGAGGAACTGGTCATAAGGAGGGAACTTGCAAACAATTCCTGCTTCTACCAGCCACATTATGATACTTTACAAGGTGCATGGGATTGGGCTCACAAAACCTTGATGGATCATGCATCTAACAAGCGGGAGCATAAATACACCTATGGTATTTTT-----------------------T-CTGCTCTTTTGATAAAT--TG-----------------------------------------------------------------------------------------------------------------------------------------------------------------------------------------------------------------------------------
>MC0
TGGCATTGTGTATGAAATTGACTGTTGGTTGCAAAATGTTATGGTTG--TCCTACAAGAATGCTGCGTGCATC-CTTAGAATGCAAAATTATTCTTTTATTAGGTTTTGCTAGTATTTGCTCATATATCACACCAGAACTGAAAATTTTTAATCTGACAGTATCAGCAATATGTTTTGTGAAGCGTTATGTTC-ATCTTCTGGATCTTTGTACAACATATTTAAGAATTCACTTCAATATCAACGATTTCTAATTCCATCTTCTTTGTATTAGTCTGTAGATGCTTTCCTCGAAGAAATGATTATAAGGAGAGAACTTGCAGATAATTTCTGCTTCTACCAGCCTCATTATGATAGTTTACAAGGTGCTTGGGAGTGGGCTCGTAAGACCCTGATGGACCATGTGTCTGACAAACGAGAACACATCTACACGTATGAAATTCTTCAAATGTTT--TCTCACTTGCATAAACTTATGACAGAAAGAGAGATCAATAACATATGACAGAAAGAGAGATCAACTCTGACTTGGGTGTTCAAATAAGAATTGTTAGATTTAAATAATT-TTTTTAGTTTTAGTTTTCTAGTTGACCGCATCTTTTGTAGGTACAAGTATAGTTTTCAGGCAGACTTGGAGGAGAAAGAAGTTTTATAATTTACCTTTTCTTTTTTTTTCTTTAGGAAGGAACAGCTTGAAA--------------------
>MT0
-GTTGTCCTACAAAATGCTGTGTCATCCTTATAATGCAAATTTATTC--GTTTATTGATGCTTTGCTAGTATTTGCTCATATGCCACACAATATTAATGATGAAAACTGGACAATTTTAATCTTTTAGT-TGGTTGGATTATTAACAATACGTTTAAGAGCATATGTGTAGTGTTA---TAGTGTATATATTC-ATCTTCTTGATATTTGTATAACA--TGTAAGAATTCACTTCAATATCAATTATTTCTAATTTCATCTACTCTGTATCAGTCTGTAGATTGTTTCCTTGAAGAAATGATTATAAGGAGGGAACTTGCAGAAAATTTCTGCTTCTACCAGCCTCATTATGATACTTTACAAGGTGCTTGGGAATGGGCTCGTAAGACCCTGATGGACCATGCATCTGACAAACGTGAACACATCTACACGTATGAAATTCTTGAAATGTTTTCTCTCACTTGCATATTCTAATGACAGAAAGAGAGAACAATAATGTTTCCTGCTCAGATGATATATATCTGACTTGGGTGTTCAAATAAAAATTGTTAGATTTAAAGAACTGTTTGTTGTTTTTGTTTTCTAGTTGATAGCATCTTTTGCGGGTACAAGTATTGTTTTCAGGCAGACTTGGAGGAGATAAGAGTTTTGTAATTTACATTTGCTTGTTTTTCTTTCAGGAAGGAACAGCTTGAAAAAGCACAAACAGCTGATCGA
>NN48
-----------------------------------------------------GTGCATCCTTAGAACGCA---AATATATTTTTTTATTAATGCTTTGCTTGTATCTGCTCATATG--TCACAATATTAATGATTAAAACTGAGCAATATGTTTAAGAACATATGTGAAGGGTTATGTTAGTGTATATGTTC-ATCTTCTTGATATTTGTATAATATCTGTAAGAATTCATTTCAATATCAATGATCTCTAGTATCATCTTCTCTGTATCAGTCTGTAGATGCTTTCCTTGAAGAAATGATTATAAGGAGGGAACTTGCAGACAATTTCTGCTTCTACCAGCCTCATTATGATAGTTTACAAGGAGCTTGGGAATGGGCTCGTAAGACCCTGATGGACCATGCATCTGACAAACGAGAACACATATACACGTATGAAATTCTTGAAATGTTT--TCTCACTTGAATATACTTATGACACAAAGAGAGAATAATAATGTTTCTTTTTCAGATGATATATAT--------GGTGTTCAAATAAAAATTGTTAGATTTAAATAAATGTTTGTAGTTTTTGTTTTCTAGTTGATAGCATCTTTTGTAGGTACAAGTATTATTTT------------------------------------------------------------------------------------------------
>PA42
---------------------------------------------------------------------------------------------------ATCAAAACTGAACAAATCTAATCTTTTAGT-AGGCTGGATTGTCAGCAACATGTTTAAGAGCATACGTGAAGTGTTAACTTAGTGTATATGTTC-ATCTTCTTGATCTTTGTACAACATATGTAAGAATTCATTTTAATACCAATGATTTCTAATTCTATCTTCTTTGTATCAGTCTGTAGATGTTTTCCTTGAAGAAATGATTATAAGGAGGGAACTTGCAGAAAATTTCTGCTTCTACCAGCCTTGTTATGATAGTTTACAAGGTGCTTGGGAATGGGCTCGTAAGACCCTGATAGACCATGCATCTGACAAACGAGAACACATCTATACGTATGAAATTCCTGAAATGTTCTCTCTCACTTGCATATACTTATGACAGAAAGAGAGAACAATAATGTTTCTGGCTCAGATGATATATATCTGACTTGGGTGTTCAAATAAGAATTTTTAGACTTAAATAACTGTTCTTAGTTTTTGTTTTCTAGTTGATAGCAACTTTTGTAGGTACAAGTATTGTTTTCAGGCAGACTTGGAGGAGAGAAGAGTTTTGTAATTTCCCTTTGCTTGTTTTTCCTTCA--------------------------------------
>PB33
---------------------------------------------------------------------------------------ATGCAATTATTTTGTA-AATCAGGAAAATATAATCTACTTGT-GGCATGGTATATTAGACGTGTGCTTAAAGTTCTGCATGGTACATTCTTATGTTGTATGCGTTTACTTTTCTCGAGCTTTGCATAAAGTCTGTGAGAGTTGACCTGAACGCAAATT-CTCTGTTTCCCTTGTTTTTCATAACAGTCTGTAGATACTTTTGTGGAAGAATTGATTATAAGGAGGGAACTTGCCGATAATTTCTGCTTCTACCAGCCACATTATGATACTCTACAAGGTGCTTGGGAATGGGCTCGTAAAACCTTGATGGATCATGCATCTGACAAGCGGGAACATATCTACACGTAAGAGAATTTT-----------------------TTATGCTCTTTTGAAAAATATCATATACTTGTAATATATTTAGAGGAAGTAGGCTTTTAATTTTCAGAGCAGAAATATTTGTGAGTTATTTGTTTGACTTATGATTTCATGTTA----------------------------------------------------------------------------------------------------------------------------------------
>PF1
GAATGCTGCATGCG-----------GCCTTATAATGCAAATTTATTC--TTTTATTAATGCTTTGCTAGTATTTATATATAATATACACAATATTAATGATCAAAACTAAACAAATTTAATCTTTTAGT-AGGTTGGATTATCAACAATATGTTTAAGAGCATACGCAAAGTGTTATGTTAGTGTATATGTCC-ATCTTCTTGATATTTGTATAACATCTGTAAGAATTCACTTCAATATCAATGATTTCTAATCTCATCTTCTCTGTATCAGTCTGTAGATGCTTTCCTTGAAGAAATGATTATAAGAAGGGAACTTGCAGATAATTTCTGCTTCTACCAGCCTCATTATGATAGTTTACAAGGTGCTTGGGAATGGGCTCGCAAGACCCTGATGGACCATGCATCTGACAAACGAGAACATATCTACACGTATGAAATTCTTGAAATGTTTTCATTCATTTGAATTATTTGTAGTTTTTCTTTTCTAGTTAGCATCTTTTGTAGGTACCAAGTGTTGTTTTCAGGCAGACTTGGAGAAGAGAA----------------------------------------------------------------------------------------------------------------------------------------------------------------------------
>PFM1
---------------------------------------------------------------------------------------------TTAATGATCTAAATTTAACAAATCTAATCTTTTAGT-AGGCTGGATTATCAGCAATATGTTTAAGAGCATATGTGAAGTGTTAACTTAGTGTATATGTTC-ATCTTCTTGATCTTTGTACAACATATGTAGGAATTCACTTCAATACCAATGATTTCTAATTCCATCTTCTTTGTATCAGTCTGTAGATGCTTTCCTTGAAGAAATGATTATAAGGAGGGAACTTGCAGAAAATTTCTGCTTCTACCAGCCTTGTTATGATAGTTTACAAGGTGCTTGGGAATGGGCTCGTAAGACCCTGATGGACCATGCATCTGACAAACGAGAACACATCTACACGTATGAAATTCTTGAAATGTTTTCTCTCACTTGCATATACTTATGACAGAAAGAGAGAACAATAATGTTTCTGGCTCAGATGATATATATCTGACTTGGGTGTTCAAATAAGAATTGTTAGATTTAAATCGCTGTTTTT---------------------------------------------------------------------------------------------------------------------------------------------------
>PG28
GATGCACCAGTAGACTGGGATGGCTCATTGATACTGTTGTGAGGGTGCAAAGTTCCAGAAATTCATTGGTGTGAGAGAGGATGCAGCCAAGGAAGTATTACTTGGGATGAAGAACGGTTTTCTGACAACCAGAATGAAAAATTATGCCAATGATAGGAATGATCCTTCAAAGCTTAAAGGTTTATCTGGACTTTCTCCTTACTTGATTTATGGCCAGATTTCTGCACAACAATGTGCTCTGGAGGCTCATACTTTTCGGAAACTTATCCAAAGTCTGTAGATACTTTCATGGAGGAACTGGTTATAAGGAGGGAACTTCCAGACAATTTCTTCTTTTACCAGCCACATTATGGTACTCTACAAGGTGCTTGGGAATGGGCTTGTAAAACCTTGATGGATCATGCATCTAACAAGAGGGAACATAACTACACGAGGGAGCAACTCGAAAAAGCAAAAACAACTAA---TCCTCTTTGGTATGCAAGCGAATCTTGTGAATTTCGATGATACCAAATCCACTACCAATTTACAAAGTAAACAAATCTCCTTTTGTATTGTGAATGCCATTTTATTTTCGCAGCAGCAGGCAAACGGATTATTT--TTTTTTCTGCAATTGCTAGTGGAATAGGTCCGGTGACAAACAGATTTGGGGTGCTGCAGGTGACCGACCCTTCAGAACGACAAAGGACTCCTCGA-------------------
>PH2
--------------------------------------------------------------TTGCTAGTATTTATATATAATATACACAATATTAATGATCAAAACTAAACAAATTTAATCTTTTAGT-AGGTTGGATTATCAACAATATGTTTAAGAGCATACGCAAAGTGTTATGTTAGTGTATATGTCC-ATCTTCTTGATATTTGTATAACATCTGTAAGAATTCACTTCAATATCAATGATTTCTAATCTCATCTTCTCTGTATCAGTCTGTAGATGCTTTCCTTGAAGAAATGATTATAAGAAGGGAACTTGCAGATAATTTCTGCTTCTACCAGCCTCATTATGATAGTTTACAAGGTGCTTGGGAATGGGCTCGCAAGACCCTGATGGACCATGCATCTGACAAACGAGAACATATCTACACGTATGAAATTCTTGAAATGTTTTCATTCATTTGAATTATTTGTAGTTTTTCTTTTCTAGTTAGCATCTTTTGTAGGTACCAAGTGTTGTTTTCAGGCAGACTTGGAGAAGAGAAGAGTTT--TGTAATTTGCAGTTGCTTGTTTTTCTTCCAGGAAGGAACAGCTTGAAAAAGCACAAACAGCTGATCGAGTAAGTTGGTTACAACTTGTTTCATCTGAGTTGCAAATGTACTTAAGTTTATAATTTAGTCTTCATCGTACTGTAGTTGCATCTGTTTTCAGTTGG
>PM29
AAATGATCTCTCTG----------------------CGGTCTCCCATGCCCGAGGTCAAGGTTTCCTCATGTTTTCCAGGACCTAGCATAGATTTCATGCTCCGTTCTACGTTACTTTTCTTTCCTGTC-TTCTGCTTTTTATATGAGGCCATTTGGTCTCCTGCTTTGTAATAACCTCAGCAGTTCCATTGACCTCCTTTTGTGGTCATTAGTTGGACATTAATAAAATTATTTTCTTTCATCTTATCTATTTACCTTGTTGTTGATAACAGTCTGTAGATACTTTTGTGGAAGAACTCGTTATAAGAAGGGAGCTTGCAGACAACTTCTGCTTCTACCAGCCACATTATGATACTCTACAAGGTGCATGGGAGTGGGCTCGGAAAACCTTGATGGATCATGCATCTGACAAGCGGGAACATAACTACACGTATGGGATTTTT-----------------------TTATGCTCTTTTGATAAATTGTATATACTTATTATATATT------------------------------------------------------------------------------------------------------------------------------------------------------------------------------------------------------------------
>PS27
----CACCAGTAGACTGGGATGGCTCATTGATACTGTTGTGAGGGTGCAAAGTTCTGGAAATTCATTGGTGTAAGAGAGGATGCAGCGAAGGAAGTATTACTTGGGATGAAGAACGGTTTTCTGACAACCAGACTAAAAAATTATGCCAATGATAGGAATGATCCTTCAAAGCTTAAAGGTTTATCTGGACTTTCTCCTTACTTGCATTATGGCCAGATTTCTGCACAACGATGTGCTCTGGAGGCTCATACTTTTCGGAAACTTATCCAAAGTCTGTAGATACTTTCGTGGAGGAACTGGTTATAAGAAGGGAACTTGCAGACAATTTCTGCTTTTACTAGCCACATTATGATACTCTACAAGGTGCTTGGGAATGGGCTCGTAAAACCTTGATGGATCATGCATCTAACAAGCGGGAACATAACTACACGAGGGAGCAACTTGAAACAGCAAAAACAACTGA---TCCTCTTTGGTATGCAAGCGAATCTTGTGAATTTCGATGATACCAAATCCACTACCAATTTACAAAGTAAAACAAATCTCTTTTGTATTGTGAATGCCATTTTATTTTCGCAGCAGCAAGCCAACGGATTTTTATTTTTTTTCTGCAATTGCTAGTGGAATAGGTCCGATAACAAACAGATTTGGGGCGCTGCAGGTGA---------------------------------------------------
>PS30
-----------------------------------------------------TGCTAGTATTTGCTTATA---AGTTATATATCGCACAATATTAATGATCAAAACTGAACAAATCTAATCTTTTAGTAAGGCTGGATTGTCAGCAACATTTTTAAGAGCATACGTGAAGTGTTAACTTAGTGTATATGTTC-ATCTTCTTGATCTTTGTACAACATATGTAAGAATTCACTTTAATACCAATGATTTCTAATTCTATCTTCTTTGTATCAGTCTGTAGATGTTTTCCTTGAAGAAATGATTATAAGGAGGGAACTTGCAGAAAATTTCTGCTTCTACCAGCCTTGTTATGATAGTTTACAAGGTGCTTGGGAATGGGCTCGCAAGACCCTGATGGACCATGCATCTGACAAACGAGAACACATCTACACGTATGAAATTCTTGAAATGTTTTCTCTCACTTGCATATACTTATGACAGAAAGAGAGAACAATAATGTTTCTGGCTCAGATGATATATATCTGACTTGGGTGTTCAAATAAGTATTTTTAGATTTAAATAACTGTTTTTAGTTTTTGTTTTCTAGTTGATAGCAATTTTTGTAGGTACAAGTATTGTTTTCAGGCAGATTTGGAGGAGA-----------------------------------------------------------------------------
>PSF43
GGGCATTAAATATTATGTTTTTTATCTCTTATAATCCTTTTTTGTTCCTTATTTTTTAGCCTTAAAGGTAGTTTAATTTATTTTTTTATTAATGCTTTGCTAGTATTTTCTCATATG--TCACAATATTAATGATTAAAACTGAACAATATGTTTAAGAACATTTGTGAAGGGTTATGTTAGTGTATATGTTC-ATCTTCTTGATATTTGTATAATATCTGTAAGAATTCACTTCAATATCAATGATCTCTTGTATCATCTTCTCTGTATCAGTCTGTAGATGCTTTCCTTGAAGAAATGATTATAAGGAGGGAACTTGCAGACAATTTCTGCTTCTACCAGCCTCATTATGATAGTTTACAAGGTGCTTGGGAATGGGCTCGTAAGACCCTGATGGACCATGCATGTGACAAACGAGAACACATATACACGTATGAGATTCTTGAAATGTTTTCTCTCACTTGAATATACTTATGACACAAAGAGAGAACAATAATTTTTCTTGCTCAGATGGTATATATCTGACTTGGGTGTTCAAATAAAAATTGTTAGATTTAAATAAATGTTTGTAGTTTT---------------------------------------------------------------------------------------------------------------------------------------------
>PTA0
----------------------------------------------------------------------------------------------------------------------------------------GATCATCAGCAATATGTTTAAGAGCATGTGTGAAGTATTATGCTAGTGTATATGTTC-ATCTTCTTGATCT----ACAACATATGTAAGAATTCACATCAATATCAATGATTTCTAATTCCATCTTCGTTGTATCAGTCTGTAGATGCTTTCCTTGAAGAAATGATTATAAGGAGGGAACTTGCAGATAATTTCTGCTTCTACCAGCCTCATTATGATAGTTTACAAGGTGCTTGGGAATGGGCTCGTAAGACCTTGATGGACCATGCGTCTGACAAACGAGAACACATCTACACGTATGAAATTCTTGAAATGTTTTCTCTCGCTTGCATGTACTTATGACAGAAAGAGAGAACAATAATGTTTCTGTTTCAGATGATATATATCTGACTTGGGCGTTCAAATAAGAATCGTTAGATTTAAATAACTGTTTTTAGTTTTTGTTTTCGAGTTGATAGCATCT-----------------------------------------------------------------------------------------------------------------------
>RC54
-----------------------------------------------------------------------------------------------------------------------------------------------------------------ATACGTGAAGGGTTATGTTAGTGTAAATGTTC-ATCTTCTTGATATTTGTATAATATCTGTAAGAATTCACTTCAATATCAATGATCTCTAGTATCATCTTCTCTGTATCAGTCTGTAGATGCTTTCCTTGAAGAAATGATTATAAGGAGGGAACTTGCAGACAATTTCTGCTTCTACCAGCCTCATTATGATAGTTTACAAGGTGCTTGGGAATGGGCTCGTAAGACCCTGATGGACCATGCATCTGACAAACGAGAACACATATACACGTATGAAATTCTTGAAATGTTTTCTCTCAGTTGAATATACTTATGACACAAAGAGAGAACAATAATGTTTCTTGCTCAGATAGTATATATCTGACTTGGGTGTTCAAATAAAAATTGT------------------------------------------------------------------------------------------------------------------------------------------------------------------------
>RR55
---------------------------------------------------------------------------------------------------------------------------------------------------------------------------GGTTATGTTAGTGTAAATGTTC-ATCTTCTTGATATTTGTATAATATCTGTAAGAATTCACTTCAATATCAATGATCTCTAGTATCATCTTCTCTGTATCAGTCTGTAGATGCTTTCCTTGAAGAAATGATTATAAGGAGGGAACTTGCAGACAATTTCTGCTTCTACCAGCCTCATTATGATAGTTTACAAGGTGCTTGGGAATGGGCTCGTAAGACCCTGATGGACCATGCATCTGACAAACGAGAACACATATACACGTATGAAATTCTTGAAATGTTTTCTCTCACTTGAATATACTTATGACACAAAGAGAGAACAATAATGTTTCTTGCTCAGATAGTATATATCTGACTTGGGTGTTCAAATGAAAATTGTTAGATTTAAATAAATGTATTTAGTTTTTGTTTTCTAGTTGATAGCATCTTTTGTAGTTACAAGTATTGT---------------------------------------------------------------------------------------------------
>SA1
TGACATTGTGTAAGATGCTGCGTCGTCCTTAGAATGCAAAATTATTC--TTTTATTAGTGCTTTGCTAGTATTTGCTTATATATCACACAATATTAATGATCAAAACTGAACAAATCTAATCTTTTAGT-AGGCTGGATTATCAGCAATATGTTTAAGACCATATGTGAAGTGTTAAATTAGTGTATATGTTC-ATCTTCTTGATCTTTGTACAACATATGTAAGAATTCACTTCAATACCAATGATTTCTAATTCATCTTGCTTTGTATCAGTCTGTAGATGCTTTCCTTGAAGAAATGATTATAAGGAGGGAACTTGCAGAAAATTTCTGCTTCTACCAGCCTTGTTATGATAGTTTACAAGGTGCTTGGGAATGGGCTCGTAAGACCCTGATGGACCATGCATCTGACAAACGAGAACACATCTACACGTATGAAATTCTTGAAATGTTTTCTCTCACTTGCATATACTTATGACAGAAAGAGAGAACAATAATGTTTCTGGCTCAGATGATATACTATCTGACTTGGTGTTCAAATAAGAATTGTTTGATTTAAATAACTGTTTTTAGTTTTTGTTTTCTAGTTGATAGCAACTTTTGTAGGTACAAGGATTGTTTTTAGGCAGACTTGGAGGAGAGAAAAGTTTTGTAATTTACCTTTGCTTGTTTTTCCTTC---------------------------------------
>SC0
-------------------------------------------------------------------------------------------------------------------------------------------------------------------ATGTGAAGTGTTATGTTAGTGTATATGTCC-ATCTTCTTGATATTTGTATAACATCTGTAAGAATTCACTTCGATATCAATTATTTCTAATTCCATCTTCTCTGTATCAGTCTGTAGATGCTTTCCTTGAAGTAATGATTATAAGGAGGGAAATTGCAGATAATTTCTGCTTCTACCAGTCTGAATATGATGATTTACGAGGTGCTTGGAAATGGGCTCGTAAGACCCTGATGGACCACGCATCTGACAAACGAGAACATATCTACACGTATGAAATTCTTGAAATGTTTTTTCTTACCTGCATATACTTATGACAGAAAGAG-AAACATTAATGTTTCTGGCTCAGATATTATATATCTGACTTGGGCATTCAAATAAATTTTTTTAGATTTAAATAACTGTTTTAAGTTTTTCTCTTCTAGTTGATAGCACCTTTTGTAGGTACAAGTATTGTTTTCAGGCAGACTTGGAGCAGCGAAGAGTTTTTCAGTTTACCTTTGCTTGTTTTTCTTTCAGGAAGGAACA----------------------------
>SE46
------------------------------------------------------------------------------------------------------------------------------------------------ATTGTATTCTATGCGATGCATTATGCATGTTGTTACGGTGTATGCATTTATGTATCTCACTATTTGCATGCATTACTTAGAATTTAGACTAATATTAAATGATGACTATTTTTGTAATCTTAATTGCAGTCCGTAGATGCATTCTTGGAAGAAATGATAATAAGGAGGGAACTTGCAGATAACTTCTGCTTCTACCAGCCTAATTATGACTCATTGCAAGGTGCATGGGAATGGGCCCGCACAACCTTGATGGCCCATGCCTTTGATAAGCGAGAACATATCTACACGTATGCAATTTTTCCGGCACTTTTT-------------GTGGATTGCATATATCT----A--------TACAACTTCGTATGCCTTTTCTGAGAAATAAATGTTTATGTGGGCATTTTTTATCTTTTTTTCAACATGCATATACAGAGACATGAACGCCGTTCAGTATTATTC-----------------------------------------------------------------------------------------------------------------
>SG23
TACCTTTCTCTTCACCATATGTTTTCTGATGTAATTCATTGCATATGTGGTTATTCGGTATCCATTTGCTATCCTCAGTACTGCATTCACCGTGTTATTTGTAAAATTAAAAACATATAATCTTCTAGT-ATCATGGAATATTAGTATTATGCTTTGTAGTGCATGTGAAGTACAA---ATTTGTATGAGCTCAATTTTCTTGTTCTTTGCAT--AAACTCTAA---TCAACTTCAATGTAGATTATCTCTAATGTCAATTCCTTTATACCAGTCTGTAGATGCTTTCCTTGAAGAATTGATTATAAGGAGGGAACTTGCAGACAATTTCTGTTTCTACCAGCCTAATTATGATAGTCTACAAGGTGCCTGGGAATGGGCTCGTAAGACCCTGATGGATCATGCATCTGATAAGCGAGAACATATCTACACGTATGATTTTTCATACATATTTTTCATAAGAAAAGTTCATTTTTTATGCACAAGTTATATATATATTTGATTTGGTCTTTTGTTGAATTGTTAGGATGACATCTCATTTTCAGTCTCTGTGTTTTCATTATAAAGCTCATTAAATCTTGTTCTCGTCAAATATGAAGAAAG-------------------------------------------------------------------------------------------------------------------
>SS22
-------------------------------------------------------------------------------------------------------------------------------------------------------------------------------------------------AATTTTCTTGGTCTTTGCAT--AAACTCTAATAATCAACTTCAATGTAGACGATCTCTAATGTCAATTCCTTTATACCAGTCTGTAGATGCTTTTCTTGAAGAATTGGTTATAAGGAGGGAACTTGCAGACAATTTCTGCTTCTACCAGCCTAATTATGATAGTCTACAAGGTGCCTGGGAATGGGCTCGTAAGACCCTGATGGATCATGCTTCTGATAAGCGAGAACATATCTACACGTATGATTTTTCATACATACTTTTCATAAGAAAAGTTCATTTTTCATGCACAAGTTATATATATATTTGATTTGATCTTTTGTTGAATTGTTAGGATGACATCTCATTTTCAGTCTATGTGTTTTCATTATAAAGCTCAT--------------------------------------------------------------------------------------------------------------------------------------------------
>SV36
------------------------------------------------------------------------------------------------------------------CAAAGAAGTTGAAAAAAAACGGCATGGAAAAAATATATATTTGAAGGGGACATTAAAGTTG----------------------------TGCATTATGGTAAGGTTTCTTCACAAAGATGTGCTTTAGAGGCTTGTGCCTTCAGGAAGCTTATCCCAAGTCTGTAGATACTTTCCTTGAAGAAATGATTATAAGGAGAGAACTTGCATACAATTTCTTCTTCTACTAGTCTCAGTATGATAGTTTACAGGGTGCTTGGGAGTGGGCTCGTAAGACTCTGATGGATCATGCATCTAACAAATGATAACACATCTATACGAAGGAACATCTTGAGAAAGCACAA-----------ACAACTGATCTTCTATGAAATGCTTCTCAGTTGAAGATAGTTCACCATGGAA----------------------------------------------AAATGCATTGTTTCATTGGGTCCATATTTCTTGAAG--------------------------------------------------------------------------------------------------------------------
>TA17
-----------------------------------------------------------------------TCCTTGACACTGCATTCACTTTGTTATTTGTAAAATTAAAAGCATATCATCTTCTAGT-AGCATGGAGTATCAGTCTTATGCTTTATAATGCATGTGAAGTGCAA---TTTTGTATGAGCTCAACTCTCTTGGTCTTTGCCT--AAACTCCAATAATCAGCTTCAATTTAGATGATCTCTAATTTTAACTCCTTCATGCCAGTCTGTAGATGCTTTCCTTGAAGAATTGATCATAAGGAGGGAACTTGCAGACAATTTCTGCTTTTACCAGCCTAATTATGATAATCTACAAGGTGCCTGGGAATGGGCTCGTAAGACCCTGATGGATCATGCATCTGATAAGCGAGAACTTATATATACGTATGTGATTTT---------------------------------------AAATGATTTACACTTTTGACTTGATCTTTTGTTGAATCATTAGGATGGCATATCATTTTCAGTC---TGAGTTTTACTATAAAGCTTATTAAATCTCGTTTTTGACAAATGTGGAGAAA-ATACCTGGTATTACTTTTCCTGATGGGATTAAGAT-CTGCAGGAAGCGGTATTTGTTGATATGGA--GTCATTTGATAGACATGCCAGAAAAATAATTTTGTAATTTATCTTGCT
>TB39
TATATTTGAACAAATTGGGTATTCCAGAACGTGATGAGATATATAAAGACTGATTATCTTTCTCTTCAGTTTACCATATGTTGTGCTGAGGCAGTGTGTTGTGTATGTGGGCAAATATAGTTTTTTAAT-GGTGTGGAATATCAAT-ATACGATTAGTGGCATGTGTGAAGCACAA---TGTTGTATGGGTTGAAGTTTCTTGTTCTTTCCATAAACTTTATAAAAATCAACTTCAATGTAAATAATCTCTAATTCAATATCCTTTGTACCAGTCTGTAGACGCTTTCCTTGAAGAAATGGTTATAAGGAGGGAACTTGCAGACAATTTCTGCTTCTACCAGCCTAATTATGATAGTCTACAAGGTGCTTGGGAATGGGCTCGTAAGACCTTAATGGATCATGCATATGACAAGCGAGAACACATCTACACGTACGCGATTTTTCAAGTGCCGTTCTTAACATGATCATAATTTTTTTGTGCTCAAATGATATATACCTGATTTGGTCACTTGTGTGAATTTTAGGTTTCCATATCATTTTCTGTTGATGAGTTTTCATTATAAAACTTGTTAAATTTTTTTTTTTTATAATATGGAGAAAGATGCATGATATTACTTTTCCAAATGGGATAATGACTTTTTTGGAAGTGGCTTTTGTATGCA------------------------------------------------------
>TC31
---------------------------------------------------------------------------------------------TTTTTTTGTAAAATCAGGCAAATATAGTCTATTTGA-AGTAGGGGATATTAACTGCATGCTTAGATCCCTGTATTGTACATTGTTATGTTGCATGTATTTACTTTTTTCGAGCTTTGCATAAAGTCTGTTAGAGTCAATCTGAATGCAAATATCTCTATTTTCCTTTATGTTGACAACAGTCTGTAGATACTTTTGTGGAAGAACTGGTCATAAGGAGGGAACTTGCAGACAATTTCTGCTTCTACCAGCCACATTATGATACTCTACAAGGTGCATGGGAATGGGCTCGCAAAACCTTGATGGATCATGCATCTGACAAGCGGGAACATAACTACACGTATGGGACTTTT-----------------------T--TGCTCTTTTGATAAATTGCATATACTTATTCTATATTTACAGAAAATAG---ACTTTTAATGCTTAAAACAAAAATTTGACAGGGTATTGTTTGACTCTTTTTTCAAGAAAAAAATCAT--------------------------------------------------------------------------------------------------------------------------------
>TN1
-------------------------------------TGAGGTAATGGTTTGCATATGTTGTTATTTGGTATACAGGGTTATCCTTAGGTACGGCATTCACTGTGTTTAAGCAAATATAATCTTTTAGT-GGCCTGGAACATCAATAATATGCTTAGT-----------GGTCCAA---TGTTGTATGGGTTA--GTTTCTTGATTTTTGCAT-AACTCTGTGAGAATCATCTTCAACGTAAGTGATCTCTAATTCAATCTCCTTTGTACCAGTCTATTGATGCTTTCCTTGAAGAAATGGTTATAAGGAGGGAACTTGCAGACAATTTCTGCTTCTACCAGCCTAATTATGATAGTCTACAAGGTGCTTGGGAGTGGGCTCGCAAGACCCTAATGGATCATGCATCTGACAAGCGAGAACACATCTACACGTATGCGATTTTTCAAGTGCTGTTCGTAACATGAACATACTTATGATAAGAAAATAAATATATATCTGGCTTGGTCATTTGTTTGGATTTCAAGGTTTCCATATCATTTTCAGTCTATGATTTTTCATTATAAAACTCATTAAATATTGTTTTAAACTAACATGGAGAAAGATACATGATATTACTTTACTAAGGGAATATGAATTTTTGGAAATAGCTTTTGTAGG-----------------------------------------------------------
>TO14
--------------------------------------------ATGTGGCTGTTCAGTATCCATTTGCTATCCTTGATACTGCATTCACTTTGTTATTTGTAAAATAAAAACCATATCATCTTCTAGT-AGCATGGAGTATCAGTTTTATACTTTGT-----------AATACAA---TTTTGAATCAGCTCAATTCTCTTGGTCTTTGCAT--AAACTCCAATAATCAACTTCAATCTAAATGATCTCTAATTTCAACTCCTTCATGCCAGTCTGTAGATGCTTTCCTTGAAGAATTGGTTGTAAGGAGGGAACTTGCAGACAATTTCTGCTTCTACCAGCCTAATTATGATAATCTACAAGGTGCCTGGGAATGGGCTCGTAAGACCCTGATGGATCATGCATCTGATAAGCGAGAACATATCTACACGTATGAGATTTTA-------------------------ATTTTTCATGCACAAATGATATACACATTTGATTTGATCTTTTGTTGAATTGTTAGGATGACATATCATTTTCAGTC--TGAGTTTTCACTATAAAGCTCATTAAATCTTGTTTTTGACAAATATGGCGAAAGATACTTGATATTACTTTTCCTGATGGGATTAAGATATTGTTGGTAGGGAGT----------------CACATCTGATAGACATGCCAGAAAAATAATTTTTTAATTTATCTTGCT
>TPL03
-ACTATTATAAGTA---------------------------------------ATGAAACCAAAACTCTGG---CATTGTATGTGAAATTGACTGTTTGGTTGCAAATGTTATGGTT--GTCCTACAAGAATGCTGCGTGCATCCTTATAATCTTCATTCTTGATATTGACTGTTTTGCAAATGTATATGTTC-ATCTTCTTGATATTTGTATAATATCTGTAAGAATTCACTTCAATATCAATGATCTCTAGTATCATTTTCTCTGTATCAGTCTGTAGATGCTTTCCTTGAAGAAATGATTATAAGGAGGGAACTTGCAGACAATTTCTGCTTCTACCAGCCTCATTATGATAGTTTACAAGGTGCTTGGGAATGGGCTCGTAAGACCCTGATGGACCATGCATCTGACAAACGAGAACACATATACACGTAAGAGATTCTTGAAATGTTT--TCTCACTTGAATATACTAATGACACAAAGAGAGAACACTAATGTTTCTTGTTCAGATGGTATATATCTGACTTGGGTGTTCAAATAAAAATTGTTAGATTTAAATAAATGTTTGTAGTTTTTGTTTTCTAGTTGATAGCATCTTTTGTAGGTACAAGTATTGTTTTCAGGCAGACTTGGAGGAGAGAAGAG-TTTGTAATTTACATTTGCTTGTTTTGCTTTCAGGAAGGAACAGCTTGAAAAAGCACAAACAGCTGATCGA
>WN5
----------------------------------------------------------------------------TGTTCAGATTTTTGAATTTGTTAGTTTTTAGATACGAGTTTGAAGCTTGATTTTGGCTTGACTCTGCTCTTGTACAATGATGTG-TTTTGAGTCTGATTGGCAGACTCTGGTGATAAGCTATTTCCTACCTTTGTGTAAATTCTGTAAGATTTAACTTTAATGTAAAAGATATCTAAATTGATCTTCTTTATACCAGTCTGTAGATGCTTTTCTTGAAGAAATGGTTATAAGGAGGGAACTAGCAGAAAATTTTTGCTTCTACCAGCGCCATTATGACAGTTTGCAAGGTGCTTGGGAATGGGCTCGTAAGACCCTGATGGATCATGCATCTGACAAGCGAGAACACATCTACACGTATGGGATTTTTCAAATGTTT---GTAACTTGAATGTACTCATCATAAGAAGGAAGAAAATG-ATTTTTTATGCTCAAATGATATATATCCAACTTGGGCTATTCTCTTGTAATGTCAGGATACCATACTACTTTCAGTCTATTGTTGTTCATTATAGACTCATAGAGCTTGTTTTCTAGCTAATAAGGATAAAGATATATGCTGTCACTTTTCCTAATGAATTTATGACTTTGCGAAGTAATTTTTGTAGGATTTTAG--------------------------
>WS10
-------------------------------------------------------------------------------------------------------------------------------------------------------------------------------------------------------------ATGTGCAT--AAATTCAAATTATCAATTTCAATCTAGATTATTTCTAATTTCAACTCTCTCACACTAGTCTGTAGGTACTTTCCTTGAAGATTTGGTTATAAGGACGCAACCTGCAGACAATTTCTGCTTCTACCTGCCTAATTATGATAATCTACAAGGTGTCTGGGAATGGGCTTGTAAGAACCTAATGCATCATGCATCTGATAAGCGAGAACATATCTACACGTATTCGATTTTT-----------------------ATTTTCATTCACAAGAGATCGGTTACACATTTGATTTGAAATGACATTTCACTTTCAGTGTGAGTTTTCACTATAAATACATTACTTTCTCTGATGCGATTAAGACAGTGTTGTAAGTGGCATTTGTTGGTAATTAATCTTTCTGTTGTGTTTTTTTTTCCCAAAGGAGCATCTGGAAAAAGCAGAACTTGTTGATCCTGAGCTCATCTAAATTTGGTTGTATTATTTGATAATGGTTCTATATTTAACT
>WW11
-----------------------------------------------------------------------------------------------------------------------------------------------------------GGC----------------AA---TTTGAGATGAGCTCATTTTCCTTGGTCTTTGCAT--AAATTCCAATTATCAATTTTAATGTAGATGATCTTTAATTTCAATTCTCTCACACTAGTCTGTAGATACTTTCCTTGAAGAATTGGTTATAAGGAGGGAACTTGCAGACAATTTCTGCTTCTACCAGCCTAATTATGATAATCTACAAGGTGCGTGGGAATGGGCTCGTAAGACCCTGATGGATCATTCATCTGATAAGCGAGAACATATCTACACGTATGTGATTTTT-------------------------ATTTTTCATTCCCAAATCAGTTACACATTTGATTTGAACTAACATTTCATTTTCAGTGTGAGTTTTCACCATAAAATAATTACTTTTCCTGATGGGATTAAGATACTCTTGGAAGTGGCATTTGTTGGTACAGAGTTATGAGAAAAATAATTTTGTAATTAATCTTGCTGTTGTGTTTTTTTCTGACAGGAAGG------AGCAGCTGGAAAAAGCAAAAAC--------------------------
