# Supplementary material for: Development of a Target Enrichment Probe Set for Conifer (REMcon)
Source: Biology (Basel). 2024 May 22;13(6):361. doi: 10.3390/biology13060361 (PMC11200496; doi:10.3390/biology13060361)
Supplement: Supplementary file 1 [file biology-13-00361-s001.zip › biology-2960267-supplementary/Sup data/secapr_alignments_paralogs/68.fasta]

>AA3
TCATGTTTCTTTATTTTCTGTTAGTGACTGTCCATAATGTCATACTATGCAGGGATATTATAGTTCATCATGCAGATATTGTTTTTGCAAACAGTGATGAAGCAAGGGCTTTGTGTGGCTTTAGTTCAAGTGCAAGCCCAGCATTGGCTGCAGAGCATATTAGTCATTATTCTCCCCTCGTTTCTGTTACAGATGGTATCAGGGGTTCATACATTGCAGTTAAAGGTGAAGTTATATACATACCCCCTTCACAATGTATTCCTGTGGACACTTGTGGAGCAGGTGATGCTTATGCAGCTGGAATTTTATATGGAATACTGAGAGGATCGTCAAACTTGAAAGGCATAGGTAATCTTGCTGCCAGAGTAGCTGCAGTTGTTGTAGGTCAACAAGGCACTAGACTAAGGAAAGACGATGCATTTGAGATAGCAGAAATTTTTTCACATTCTTTGTCTACTGAAAACCAGCATATGGATATGCACTCATGTACTGAGCAGGATCAGATTTCAAGTATTTGATGAACTCAAACTGAAAAAGTCAAGGCTTCCTGAAAGATTTTAACA----TTGGTACATCATCCTGAAATTGAGCTCTGGCCAGATGCTTCTGAAGATCTTTTCTGTAGACATAATACACCAGAGTTTG
>AA60
-----------------------------------------------------------------------------------------AACAGTGAGGAAGCACAGGCTTTGTGTGGATTTAGCAAAAGTATTAGCCCAGACATGGCTGCAAGATATTTAAGCCATCATTCTTCTCTGGTTTCTGTAACAGATGGTATCATGGGCTCCTACATTGCAGTTAAAGGTGAAGTTATATATATTCCTCCTTCGCCCTGTGTCCCCGTTGATACTTGTGGTGCAGGTGATGCTTATGCTGCTGGAATCTTATATGGACTATTGAAAGGACCCTCAAATTTAAAAGCCATGGGTAATTTAGCTGCAAGAGTTGCTGCAGTCGTTGTAGGTCAACAAGGGACAAGGCTAAAGGAAGAGGATGCCTGCAAGATAGTTGAAATTTTTTCACATTCTTTGCCTACTTAAAACCAGATTATGAATAATCACTTATACAGTGAATGAGATCAGATTTCAAGTGTTGGAAGATCTTAA-----------------------------------------------------------------------------------------------------------------------
>AAR4
TCATGTTTCTTTATTTTCTGTTAGTGACTGTCCATAATGTCATACTATGCAGGGATATTATAGTTCATCATGCAGATATTGTTTTTGCAAACAGTGATGAAGCAAGGGCTTTGTGTGGCTTTAGTTCAAGTGCAAGCCCAGCATTGGCTGCAGAGCATATTAGTCATTATTCTCCCCTCGTTTCTGTTACAGATGGTATCAGGGGTTCATACATTGCGGTTAAAGGTGAAGTTATATACATACCCCCTTCACAATGTATTCCTGTGGACACTTGTGGAGCAGGTGATGCTTATGCAGCTGGAATTTTATATGGAATACTGAGAGGATCGTCAAACTTGAAAGGCATAGGTAATCTTGCTGCCAGAGTAGCTGCAGTTGTTGTAGGTCAACAAGGCACTAGACTAAGGAAAGACGATGCATTTGAGATAGCAGAAAATTTTTCACATTCTTTGTCTACTGAAAACCAGCATATGGATATGCACTCATGTACTGAGCAGGATCAGATTTCAAGTATTTGATGAACTCAAACTGACAAAGTCAAGGCTTCCTGAAAGATTTTAACA----TTGGTACATCATCCTGAAATTGAGCTCTGGCCAGATGCTTCTGAAGATCTTTTCTGTAGACATAATACACCAGAGTTTG
>AF1
TCATGCAGATTGGTTTTCTGTTATTGATTGTTCATGGTGCTGTATCATGCAGGGATATCATAGGTCACCATGCAGATATTGTTTTTGCAAACAGTGATGAAGCAAGGACTTTGTGTGGGTTTAGTTCTAGTGCAAGCCCAGCAGTAGCTGCAAAACATATCAGTCAATATTCTCCCCTTGTATCTGTCACAGATGGTATCAGGGGATCTTACATTGCAGTAAAAGGTGAAGTTTTGTATATACCTCCTTCACCATGTATTCCTGTAGACACCTGTGGAGCAGGTGATGCTTATGCAGCTGGACTTTTATATGGAATATTAAGAGGATCATCAAACTTGAAAGGCATTGGTAATTTAGCTGCTAGAGTAGCTGCTGTTGTTGTAGGTCAACAAGGGACTAGACTTAAGAAAAAGGATGCCATTGAGATAGCTGAATTCTATTCACATTCTTTGTCTACTGAAAGTCAGAATATGGATATCCATTCGTATAGCGAGCCAGACCAGATTTCAAGTATTTGAAGTGTGCATACTGACAGAATCAAGGCTTCCTAGAGGATTTGGAGGTTAAAGTGCACATCATCCTGAAAGTGAGCTTGGGGCTGTTGGTTCTGAAGGCTTTGTTTCCATCCTACATGGACTAGAGATTG
>AG2
TCATGCAGATTGGTTTTCTGTTATTGATTGTTCATGGTGCTGTATCATGCAGGGATATCATAGGTCACCATGCAGATATTGTTTTTGCAAACAGTGATGAAGCAAGGACTTTGTGTGGGTTTAGTTCTAGTGCAAGCCCAGCAGTAGCTGCAAAACATATCAGTCAATATTCTCCCCTTGTATCTGTCACAGATGGTATCAGGGGATCTTACATTGCAGTAAAAGGTGAAGTTTTGTATATACCTCCTTCACCATGTATTCCTGTAGACACCTGTGGAGCAGGTGATGCTTATGCAGCTGGACTTTTATATGGAATATTAAGAGGATCATCAAACTTGAAAGGCATTGGTAATTTAGCTGCTAGAGTAGCTGCTGTTGTTGTAGGTCAACAAGGGACTAGACTTAAGAAAAAGGATGCCATTGAGATAGCTGAATTCTATTCACATTCTTTGTCTACTGAAAGTCAGAATATGGATATCCGCTCATATAGCGAGCCAGACCAGATTTCAAGTATTTGAAGTGTGCATACTGACAGAATCAAGGATTCCTAGAGGATTTGGAGGTTAAAGTGCACATCATCCTGAAAGTGAGCTTGGGGCTGTTGGTTCTGAAGGCTTTGTTTCCATCCCACATGGACTAGAGATTG
>AH26
TCATTCTTTTTGCTTTCATGTTGTGACATGCCCATAATGTTATTTTGTGCAGGGATATTATAGTTGAGCATGCTGATATTGTGTTTGCAAATAGTAACGAAGCAAGGGCTTTGTGTGGTTTTAGTTCAAGCAAAAGTCCAGCATCAGCTGCAAAACATATAAGTTATTATTCTCCCCTCATATCTGTCACAGATGGTGCGAGTGGCTCCTATATTGCAGTAAAAGGTGAAGTTATATACATACCTCCTTCACCTTGTGTTCCTGTAGATACTTGTGGAGCAGGTGATGCTTATGCGGCTGGAATTTTGTATGGAATTTTGAAAGGGTCATCAAATTTGAAAGGCATGGGTAATTTAGCTGCTAGAGTTGCTGCAGTTGTTGTAGGTCAACAAGGGACTAGGCTTAAGGAAGAGGATGCCACTGAGCTAGCCAAAATCTTTTCACATTCTTTGTTTTCCAATAACCAGATAACAGATTTTTGTTCGGATATTCAATCAGATCAGATTTCAAGTATTTGAAGAACAAACCCACACCGTTGAAACATTTCCTGAAAGATTTGAAGGGACAGTGCTATATTTTCCTCAATTTTA--------------------------------------------------------
>AME1
TCATGTTTCTTTATTTCCTGTTAGTGACTGTCCATAATGTCATACTATGCAGGGATATCATAGTTCATCATGCAGATATTGTTTTTGCAAACAGTGATGAAGCAAGGGCTTTGTGTGGCTTTAGTTCAAATACAAACCCAGAATTGGCTGCAGAGCATATTAGTCATTATTGTCCCCTCGTTTCTGTTACAGATGGTATCAGGGGTTCATACATTGCAGTTAAAGGTGAAGTTATTTACATACCTCCTTCACCATGTATTCCTGTGGACACTTGTGGAGCAGGTGATGCTTATGCAGCCGGAATTTTATATGGAATATTGAGAGGATCATCAAACTTGAAAGGCATAGGTAATCTAGCTGCCAGAGTAGCTGCAGTTGTTGTAGGTCAACAAGGCACTAGACTAAGGAAAGGTGATGCATTTGAGATAGCAGAAACTTTTTCACATTCATTGTCTACTGAAAACCAGCATATGGATATGCACTCATGTACTGAGCAGGATCAGATTTCAAGTATTTGATGAACTCACACTGACAA----AAGGCTTCCTGAAAGATTTTAACA----TTGGTACATCATTCTGAAATTGAGCTCTGGCCAGATGCTTCTGAAGATCTTGTCTGTATGCATAATGCACCAGAGTTTG
>AP25
TCATTCTTCTTGCTTTCATGTTGTGACATGCCCATAATGTTATTTTGTGCAGGGATATTATAGTTGAGCATGCTGATATTGTGTTTGCAAATAGTAACGAAGCAAGGGCTTTGTGTGGTTTTAGTTCAAGCAAAAGTCCAGCATCAGCTGCAAAACATATAAGTTATTATTCTCCCCTCATATCTGTCACAGATGGTGTGAGTGGCTCCTATATTGCAGTAAAAGGTGAAGTTATATACATACCTCCTTCACCTTGTGTTCCTGTAGATACTTGTGGAGCAGGTGATGCTTATGCGGCTGGAATTTTGTATGGAATTTTGAAAGGGTCGTCGAATTTGAAAGGCATGGGTAATTTAGCTGCTAGAGTTGCTGCAGTTGTTGTAGGTCAACAAGGGACTAGGCTTAAGGAAGAGGATGCCACTGAGCTAGCCAAAATCTTTTCACATTCTTTGTTTTCCAATAACCAGATAACAGATTTTTGTTCGGATATTCAATCAGATCAGATTTCAAGTATTTGAGGAACAAACCCACACCGTTGAAACATTTCCTGAAAGATTTGAAGGGACAGTGCTATATTTTCCTCAATTTTATCTCAGGACTGTTGGTTGCGGTAGCTTATTTTCTGGCAAAGATATGTATCTGTAAG
>APA47
TCATGCAGATTGCTTTTCTGTTATTGATTGTTCATGGTGCTGTATTATGTAGGGATATCATATGTCACCATGCAGATATTGTTTTTTCAAACAGTGATGAAGCAAGGACTTTGTGTGGTTTTAGTTCTAGTGCAAGCCCAGCATTAGCTGCAAAACATATCAGTCAACATTGTCCCCTTGTCTCTGTTACAGATGGTATCAGGGGATCATACATTGCAGTAAAAGGTGAGGTTTTGTACATACCTCCTTCACCATGTATTCCTGTAGACACCTGTGGAGCAGGTGATGCTTATGCAGCTGGACTTTTATATGGAATATTAAGAGGATCATCAAACTTGAAAGGCATTGGTGATTTAGCTGCTAGAGTAGCTGCTGTTGTTGTAGGTCAACAAGGGACTCGACTTAAGAAAAAGGATGCCATTGTGACAGCTGAATTCTTTTCACATTCTTTGTCTACTGAAAGCCAGAATATGGATGTCCACTCATATAGTGAGTCAGACCAGATTTCAAGTATTTGAAGTGTGCATACTGACAGAATAGAGGCTTCCTAGAAGATTTGGAAGTTAAATTGCAGATCCTCCTGAAAGTGAGCTTGGGGCTGTTGGTTCGGAAGGCTTTGTTTCCATCCCACATGGACTAGAGATTG
>AR2
-------------------------------------------------------------------TCATGCAGATATTGTTTTTGTAAACAGTGATGAAGCAAGGGCTTTGTGTGGCTTTAGTTCAAATACAAACCCAGAATTGGCTGCAGAGCATATTAGTCATTATTGTCCCCTCGTTTCTGTTACAGATGGTATCAGGGGTTCATACATTGCAGTTAAAGGTGAAGTTATTTACATACCTCCTTCACCATGTATTCCTGTGGACACTTGTGGAGCAGGTGATGCTTATGCAGCCGGAATTTTATATGGAATATTGAGAGGATCATCAAACTTGAAAGGCATAGGTAATCTAGCTGCCAGAGTAGCTGCAGTTGTTGTAGGTCAACAAGGCACTAGACTAAGGAAAGGTGATGCATTTGAGATAGCAGAAACTTTTTCACATTCATTGTCTACTGAAAACCAGCATATGGATATGCACTCATGTACTGAGCAGGATCAGATTTCAAGTATTTGATGAACTCACACTGACAA----AAGGCTTCCTGAAAGATTTTAACA----TTGGTACATCATTCTGAAATTGAGCTCTGGCCAGATGCTTCTGAAGATCTTGTCTGTATGCATAATGCACCAGAGTTTG
>AS57
TTGTATTTCTTGCTTTCCTGTTATTGACTGTCTATAATGCTGTATTATGCAGGGATATTATAGTTGATCATGCAGATATTGTTTTTGCAAATAGTGATGAAGCAAGGGCATTATGTGGTTTTAGCACAAGGAAGAGACCAGAAGTGGCTGCAAGATATTTAAGTCATTATTCTTCTTTCATTTCTGTCACAGATGGTATCAGGGGTTCCTACATTGCAGTTAAAGGTGAAGTTATATACATACCTCCTTCACCCTGTGTTCCTGTGGATACTTGTGGAGCAGGCGATGCTTATGCAGCTGGAATCTTATATGGACTATTGAAAGGATCCTCAAATTTAAAAGGCATGGGTGATTTTGCTGCCAGAGTGGCTGCAGTTGTTGTAGGTCAACAAGGGACTAGGCTAAAGGAAGAGGATGCCAGTGAGATAGTTGAAACTTTTCCACATTCTTTGCCTACTGAAAACCAGATCATGGATAATCACTCATATAGTGAATCAGATCAGATTTCAAGTATCTGAAGAACTTGATCTAACAAATTCAAGGCTTCCTAGCAGATTTGAATGACGAGTGCTATATCAGCCAAGAAATTAGCTCAGGATTGCTGCGTCTGAAGGTTTGTACTCTGCATAACATATGCATCAGTCTG
>CB35
TCATTCTTCTTGCTTTCATGTTGTAACATGCCCATAATGTTATTCTGTGCAGGGATATTATAGTTGAGCATGCTGATATTGTGTTTGCAAATAGTAACGAAGCAAGGGCTTTGTGTGGTTTTAGTTCAAGCAAAAGTCCAGCGTCAGCTGCAAAACAGATAAGCTATTATTCTCCCCTCATATCTGTTACAGATGGTGCGAGTGGCTCCTACATTGCAGTGAAAGGTGAAGTTATATACATACCTCCTTCACCTTGTGTTCCTGTTGATACTTGTGGAGCAGGTGATGCTTATGCGGCTGGAATTTTATATGGAATTTTGAGAGGGTCATCGAATTTGAAAGGCATGGGTAATTTAGCTGCTAGAGTTGCCGCAGTTGTTGTAGGTCAACAAGGGACTAGGCTTAAGGAAGAGGATGCCACTGAGCTAGCCAAAATCTTTTCACATTCTTTGTTTTCTAATAACCAGATTACAGATTTTTGTTCAGATATTCAGTCAGATCAGATTTCAAGTATTTGAAGAACAAACTGACAAAGTTGAAACATTTCCAGAAAGAATTGAAGGGACAGTGCTATATTATCCTCAATTTTATCTCAGGACTGTTGGTTGCGGTAGGCTATTTTCTGGCAAAGATATGTACCTGTCAG
>CD18
TCATATTTCTTGCTTTCTTGTTGGTGACTGTCTATAATGTTGTATTATGCAGGGATATCATAGTCAATCATGCAGATATTGTTTTTGCAAACAGTGATGAAGCACAGGCTTTGTGTGGGTTTAGCACAAGTATAAGCCCAGAAATGGCTGCAAGATATTTAAGTCATTCTTCTTCTCTAGTTTCTGTCACAGATGGTATCAGGGGCTCCTACCTTGCAGTTAAAGGTGAAGTTATATATATACCTCCTTCACCCTGTGTTCCTGTGGATACTTGTGGAGCAGGTGATGCTTATGCAGCTGGAATCTTATATGGACTATTGAAAGGATCCTCAAATTTAAAAGCCATGGGTGATTTAGCTGCCAGAGTTGCTGCAATTGTTGTAGGTCAACAAGGGACTAGGCTAAAGGAAGAGAATGCCAGTGAGATAGTTGAAACTTTCTCACAATCTTTGCCTACTGAAAACCAGATTATGGATAATCACTCATACAGTGAATCAGATCAAATTTCAAGTATTTGAAAAACTTAATGCAACAAATTCAAGAATCCCTAGCAGATTTGAATCATGATTGTTA-------CAGTAAATTGGCTCCAGATTGCTGCTTCTGAAGGTTCGTATTCTGCAGAACTTATGCACCAGTCTA
>CDE34
TCATTCTTCTTGCTTTCATGTTGTAACATGCCCATAATGTTATTCTGTGCAGGGATATTATAGTTGAGCATGCTGATATTGTGTTTGCAAATAGTAACGAAGCAAGGGCTTTGTGTGGTTTTAGTTCAAGCAAAAGTCCAGCGTCAGCTGCAAAACAGATAAGCTATTATTCTCCCCTCATATCTGTTACAGATGGTGCGAGTGGCTCCTACATTGCAGTGAAAGGTGAAGTTATATACATACCTCCTTCACCTTGTGTTCCTGTTGATACTTGTGGAGCAGGTGATGCTTATGCGGCTGGAATTTTATATGGAATTTTGAGAGGGTCATCGAATTTGAAAGGCATGGGTAATTTAGCTGCTAGAGTTGCCGCAGTTGTTGTAGGTCAACAAGGGACTAGGCTTAAGGAAGAGGATGCCACTGAGCTAGCCAAAATCTCTTCACATTCTTTGTTTTCTAATAACCAGATTACAGATTTTTGTTCAGATATTCAGTCAGATCAGATTTCAAGTATTTGAAGAACAAACTGACACAGTTGAAACATTTCCTGAAAGAATTGAAGGGACAGTGCTATATTATCCTCAATTTTATCTCAGGACTGTTGGTTGCGGTAGGCTATTTTCTGGCAAAGATATGTACCTGTCAG
>CF38
TCACATTTGTTGCTTTCCTGTTATTGATTGTCCATAATGCTATATTATGCAGGGATATCATTGTTGATCATGCAGATATTGTGTTTGCAAACAGTGACGAAGCAAAGGCTTTGTGTGGTTTTAGCTCAAGCGAGAGCCCAGAATTGGCTGCAAGACATTTGAGTCATTATTCTTCCCTTGTTTCTGTCACAGATGGTATCAGGGGTTCCTACATTGCAGTTAAAGGTGAAGTTATATACATACCTCCTTCACCCTGTGGTCCCGTAGACACTTGTGGAGCAGGCGATGTTTATGCAGCTGGAATTTTATATGGGCTATTGAAAGGATCATCTAATTTAAAAGGTATGGGTAATCTAGCTGCTAGAGTAGCTGCAGTTGTTGTAGGTCAACAAGGGACTAGGCTAAAGGAAGAGGATGCCATTGGAATTGTTGGAACCTTTTCACATTCTTTGCTGATTGAAAACCAGACTATAAATAACCACTCATATATAGAGTCAGATCAGATTTCAAGTATTTGAAGAACTTGATCTAACAAAGTCAGCGCTTCCTAAAAGATTTGAAGGTAGAGTGCCACATCAGCTCAAAAGTTAGCTCAGGACTGCTGCTTCTGAAGGCTTGTTTTTTGTATATCATATGCATCTGTCTA
>CH19
TCGTATTTCTTGCTTTCTTGTAGGTGACTGTCTATAATGTTGTATTATGCAGGGATATCATAGTCAATCACGCAGATATTGTTTTTGCAAACAGTGATGAAGCGCAGGCTTTGTGTGGGTTTAGCACAAGTATAAGCCCAGAAATGGCTGCAAGATATTTAAGTCATTCTTCTTCTCTAGTTTCTGTCACAGATGGTATCAGGGGCTCCTACCTTGCAGTTAAAGGTGAAGTTATATATATACCTCCTTCACCCTGTGTTCCAATGGATACTTGTGGAGCAGGTGATGCTTATGCAGCTGGAATCTTATATGGACTATTGAAAGGATCCTCAAATTTAAAAGCCATGGGTGATTTAGCTGCCAGAGTTGCTGCAATTGTTGTAGGTCAACAAGGAACTAGGCTAAAGGAAGAGAATGCCAGTGAGATAGTTGAAACTTTCTCACATTCTTTGCCTACTGAAAGCCAGATTATGGATAATCGCTCATACAGTGAATCAGATCAAATTTCAAGTATTTGAAAAACTTAATGCAACAAATTCAAGAATCCCTAGCAGATTTGAATCATGATTGTTA-------CAGTAAATTGGCTCCAGATTGCTGCTTCTGAAGGTTCATATTCTGCATAACTTGTGCACCAGTCTA
>CHA37
TCACATTTGTTGCTTTCCTGTTATTGATTGTCCATAATGCTATATTATGCAGGGATATCATTGTTGATCATGCAGATATTGTGTTTGCAAACAGTGACGAAGCAAAGGCTTTGTGTGGTTTTAGCTCAAGCGAGAGCCCAGAATTGGCTGCAAGACATTTGAGTCATTATTCTTCCCTTGTTTCTGTCACAGATGGTATCAGGGGTTCCTACATTGCAGTTAAAGGTGAAGTTATATACATACCTCCTTCACCCTGTGGTCCCGTAGACACTTGTGGAGCAGGCGATGTTTATGCAGCTGGAATTTTATATGGGCTATTGAAAGGATCATCTAATTTAAAAGGTATGGGTAATCTAGCTGCTAGAGTAGCTGCAGTTGTTGTAGGTCAACAAGGGACTAGGCTAAAGGAAGAGGATGCCATTGGAATTGTTGGAACCTTTTCACATTCTTTGCTGATTGAAAACCAGACTATAAATAACCACTCATATATAGAGTCAGATCAGATTTCAAGTATTTGAAGAACTTGATCTAACAAAGTCAGCGCTTCCTAAAAGATTTGAAGGTAGAGTGCCACATCAGCTCAAAAGTTAGCTCAGGACTGCTGCTTCTGAAGGCTTGTTTTTTGTATATCATATGCATCTGTCTA
>CJ24
TCATATTTCTTGCTTTCCCGTTGTTGACTGTCTATAATGCTGTATTATGCAGGGATATCATAGTCAATCATGCAGATATTGTTTTTGCAAACAGTGATGAAGCACAGGCTTTGTGTGGGTTTTGCACAAGTATAAGCCCAGAAATGGCTGCAAGATATTTAAGTCATTATTCTTCTCTTGTTTCTGTCACAGATGGTATCCGGGGCTCCTACATTGCAGTTAAAGGTGAAGTTACATATATACCCCCTTCACCCTGTCTCCCTGTGGATACCTGTGGAGCAGGTGATGCGTATGCAGCTGGAATCTTATATGGACTATTGAAAGGATCCTCAAATTTAAAAGCCATGGGTAATTTAGCTGCTAGAGTTGCTGCAGTTGTTGTAGGTCAACAAGGGACTAGGCTAAAGGAAGAGAATGCCAGTGAGATAGTTGAAACTTTTTCACATTCTTTGCCTACTGAAACCCAGATTATGGATAATAACTCATACAGTGAATCAGATCAGATGTCAAGTATTTGAAGAACTCGATCTAACAAATTCAAG--TTCCTAGCAGATTTGAATCATGAGTGTTAAATCATCCAGTAAATTAGCTCAGGATTGCTGCTTCTGAAGGTTCATACTCTGCATAACATATGCACCAGTCTA
>CK7
TCATATTTCTTGCTTTCCTGTTGTTGACTGTCTATAATGCTGTATTATGCAGGGATATCATAGTTGATCAGGCAGATATTGTTTTTGCAAACAGTGATGAAGCAAAGGCTTTGTGTGGTTTTAGCACAAGAGCAAGCCCAGAAGTGGCTGCGAGATACTTGAGTCATTATTCTTCTCTCGTTTCTGTTACAGATGGTATCAGGGGTTCCTACATTGCAGTTAAAGGTGAAGTTATATATATACCTCCTTCACCCAGTGTTCCTGTGGATACTTGTGGAGCAGGTGATGCTTATGCCGCTGGAATCTTATATGGACTATTGAAAGGATCCTCAAATTTAAAAGGCATGGGTGATTTAGCTGCCGGAGTAGCTGCAGTTGTTGTAGGTCAACAAGGTACTAGGCTAAAGGAAGAGGATGCCAGTGAGATAGTTGAAATTTTTTCACATTCTTTGCCTACTGAAAACCAGATTATGGATAATCACTCATATAGTGAATCAGATCAGATTTCAAGTATTTGAAGAACTTGATCTAACAAATTCAAGGCTTCCTAGCATATTTGAATGAAGAGTGCTATATCATCCAAAAAATTAGCTCAGGATTGCT--TTCTGAAGGTTTGTTCTCCGCATAGCATATGCATCAGTCTA
>CL6
TCATATTTCTTGCTTTCCTGTTGTTGACTGTCTATAATGCTGTATTATGCAGGGATATCATAGTTGATCAGGCAGATATTGTTTTTGCAAACAGTGATGAAGCAAAGGCTTTGTGTGGTTTTAGCACAAGAGCAAGCCCAGAAGTGGCTGCGAGATACTTGAGTCATTATTCTTCTCTCGTTTCTGTTACAGATGGTATCAGGGGTTCCTACATTGCAGTTAAAGGTGAAGTTATATATATACCTCCTTCACCCAGTGTTCCTGTGGATACTTGTGGAGCAGGTGATGCTTATGCCGCTGGAATCTTATATGGACTATTGAAAGGATCCTCAAATTTAAAAGGCATGGGTGATTTAGCTGCCGGAGTAGCTGCAGTTGTTGTAGGTCAACAAGGTACTAGGCTAAAGGAAGAGGATGCCAGTGAGATAGTTGAAATTTTTTCACATTCTTTGCCTACTGAAAACCAGATTATGGATAATCACTCATATAGTGAATCAGATCAGATTTCAAGTATTTGAAGAACTTGATCTAACAAATTCAAGGCTTCCTAGCATATTTGAATGAAGAGTGCTATATCATCCAAAAAATTAGCTCAGGATTGCT--TTCTGAAGGTTTGTTCTCCGCATAGCATATGCATCAGTCTA
>CM9
---------------------------------------------------GGGATATCATAGTCACTCATGCAGATATTGTTTTCACAAACAGTGAGGAAGCACAAGTTTTGTGTGGATTTAGCACAAGTATTAGCCCAGACATGGCTGCAAGATATTTAAGCCATCATTCTTCTTTGGTTTCTGTAACAGATGGTATCATGGGCTCCTACATTACAGTTAAACGTGACGTTATATATATTCCTCCTTTGCCCTGTGTTCCTGTTGATACTTGTGGTGCAGGTGATGCTTATGCTGCTGGAATCTTATATGGACTATTGAAAGGACCCTCAAATTTAAAAGCCATGGGTCCTTTAGCTGCATGAGTTGCTTCAGTTGTTGTAGGTCAACAAGGCACAAGGCTCAAGGAAGAGGATTCCTGCAAGATAGTTGACATTTTTTCACATTCTTTGCCTACTGAAAACCAGATTATGAATAATCACTTATACAGTGAATCAGATCAGATTTCAAGTGTTTGAAGATCTTAATCTAACAAATTCAAGGATTTCTAGTCGATCTGATTCATGAGTGCCAAATCATCCAGTACATTAGTGTATGATTGTTACTTCTGAAGGTTCATGCTCTGTATCACATATGCACCAGTCTA
>CO8
---------------------------------------------------GGGATATCATTGTCAATTATGCAGGTATTGTTTTCACAAACAGTGAGGAAGCACAGGCTTTGTGTGGATTTAGCAAAAGTATTGGCCCAGACATGGCTGCAAGATATTTAAGCCATCATTCTTCTCTGGTTTCTGTAACAGATGGTATCATGGGCTCCTACATTGCAGTTAAAGGTGAAGTTATATATATTCCTCCTTCGCCCTGTGTGCCTGTTGATACTTGTGGTGCAGGTGATGCTTATGCTGCTGGAATCTTATATGGACTATTGAAAGGATCCTCAAATTTAAAAGCCATGGGTAATTTAGCTGCAAGAGTTGCTGCAGTTGTTGTAGGTCAACAAGGGACAAGGCTAAAGGAAGAGGATGCCTGCAAGATAGTTGAAATTCTTTCACATTCTTTGCCTCCTGAAAACCAGATTATGAATAATCATTTATACAGTGAATCAGATCAGATTTCAAGTATTTGAAGATCTTAATCTAACAAATTCAAGGATTTCTAGCAGATCTGAATCATGAGTGCCAAATCATCCAGTACATTAGTGCATGATCGCTTCTTCTGAAGGTTCATGCTTTGTATCACATATGCACCAGTCTT
>CP16
TTATATTTCTTGCTTTCCTGTTGGTGACTGTCTATAATGTTGTATTATGCAGGGATATCATAGTCAATCACGCAGATATTATTTTTGCAAACAGTGATGAAGCACAGGCTTTGTGTGGGTTTAGCACAAGCATAAGCCCAGAAATGGCTGCAAGATATTTAAGTCGTTATTCTTCTCTAGTTTCTGTCACAGATGGTATCAGGGGCTCCTACATTGCAGTTAAAGGTGAAGTTATATATATACCTCCTTCACCCTGTGTTCCCGTGGATACTTGCGGAGCAGGTGATGCTTATGCAGCTGGAATCTTATATGGACTATTGAAAGGATCCTCAAATTTAAAAGCCATGGGTGATTTAGCTGCCAGAGTTGCTGCAGTTGTTGTAGGTCAACAAGGGACTAGGCTAAAGGAAGAGGATGCCAGTGAGATAGTTGAAACTTTTTCACATTCATTGCCTACTGAAAACCAGATTATGGATAATCACTCATACAGTGAATCAGATCAGATTTCAAGTATTTGAAGAACTTAATGCAACAAATTCAAGGATCCCTAGCAGATTTGAATCATGATTGCTAAATCATCCAGTAAATTGGCTCTGGATTCCTGCTTCTGAAGGTTCGTACTCTGCATAACATATGCACCAGTCTA
>CP161
TTATATTTCTTGCTTTCCTGTTGGTGACTGTCTATAATGTTGTATTATGCAGGGATATCATAGTCAATCACGCAGATATTATTTTTGCAAACAGTGATGAAGCACAGGCTTTGTGTGGGTTTAGCACAAGCATAAGCCCAGAAATGGCTGCAAGATATTTAAGTCGTTATTCTTCTCTAGTTTCTGTCACAGATGGTATCAGGGGCTCCTACATTGCAGTTAAAGGTGAAGTTATATATATACCTCCTTCACCCTGTGTTCCCGTGGATACTTGCGGAGCAGGTGATGCTTATGCAGCTGGAATCTTATATGGACTATTGAAAGGATCCTCAAATTTAAAAGCCATGGGTGATTTAGCTGCCAGAGTTGCTGCAGTTGTTGTAGGTCAACAAGGGACTAGGCTAAAGGAAGAGGATGCCAGTGAGATAGTTGAAACTTTTTCACATTCATTGCCTACTGAAAACCAGATTATGGATAATCACTCATACAGTGAATCAGATCAGATTTCAAGTATTTGAAGAACTTAATGCAACAAATTCAAGGATCCCTAGCAGATTTGAATCATGATTGCTAAATCATCCAGTAAATTGGCTCTGGATTCCTGCTTCTGAAGGTTCGTACTCTGCATAACATATGCACCAGTCTA
>CR44
----------------------------------------------------------------------------------------------------------GGCTTTTTGTGGTCTTAGTTCAGGGGAGGGCCCAGAATTGGCTGCAAGATATATGAGTCAGTATTCTCCCTTGATATCTGTCACAGATGGTGCAAATGGCTCCTACCTTGGGGTAAAAGGTGAAGTTATCTACATACCTCCTTCACCTTGTATTCCGGTAGACACATGCGGAGCAGGTGATGCTTATGCAGCTGGAATTTTATATGGAATTTTGAGAGGCCCATCAGATTTGAAAGGCATGGGCAATTTAGCAGCAAGAGTAGCTGCAGTTGTTGTAGGGCAACAAGGAACAAGACTTAAGGAACAAGATGCCGTTGAGTTGGCCGAATTCTTTTGGCATGCTTCATTTGCCAAAGGCAAGATCTCAGACACTGCTGGCATATTCTCAGATATGCAGTCGGATCAGATTTCGAATGTGAACTGATTTCCTAGTCACATTTAAGGAAACATGTGAACGTGAAGGTTGTGGTAACATGATGCCATGTTCTTAAATTCTTTTACATAAAAATAAAGGCTGTGATGTGAGGTT-----------
>CT15
TCATATTTCTTGCTTTCCTGTTTGTGACTGTCTGTAATGTTGTATTATGCAGGGATATCATAGTCAATCATGCAGATATTGTTTTTGCAAACAGTGATGAAGCACAGGCTTTGTGTGGGTTTAGCGCAAGCATAAGCCCAGAAATGGCTGCAAGATATTTAAGTCGTTATTCTTCTCTAGTTTCTGTCACAGATGGTATCAGGGGCTCCTACATTGCAGTTGAAGGTGAAGTTATATATATACCTCCTTCACCCTGTGTTCCTGTGGATACTTGCGGAGCAGGTGATGCTTATGCAGCTGGAATCTTATATGGACTATTGAAAGGATCCTCAAATTTAAAAGCCATGGGTGATTTAGCTGCCAGAGTTGCTGCAGTTGTTGTAGGTCAACAAGGGACTAGGCTAAAGGAAGAGGATGCCAGTGAGATAGTTGAAACTTTTTCACATTCTTTGCCTACTGAAAACCAGATTATGGATAATCACTCATACAGTGAATCAGATCAGATTTCAAGTATTTGAAGAACTTAATGCAACAAATTCAAGGATCCCTAGCAGATTTGAGTCATGATTGCTAATTCATCCAGTAAATTGGCTCCGGATTGCTGCTTCTGAAGGTTAGTACTCTGCATAACATATGCACCAGTCTA
>DA12
TCATATTTCTTGCTTTCCTGTTGTTAACTGTCTATAATGGTGTCTTATGCAGGGATATCATAGTCAATCACGCAGATATTGTTTTCGCAAACAGTGAGGAAGCACAGGCTTTGTGTGGATTTAGCAAAAGTATTAGCCCAGATGTGGCTGCAAGATATTTAAGTCAATATTCTTCTCTGGTTTCTGTAACAGATGGTATCATGGGCTCCTACATTGCAGTTAAAGGTGAAGTTATATATATTCCTCCTTCACCCTGTGTCCCTGTTGATACTTGTGGTGCAGGTGATGCTTATGCTGCTGGAATCTTATATGTACTATTGAAAGGATCCTCAAATTTAAAAGCCATGGGTAATTTAGCTGCCAGAGTTGCTGCAGTTGTTGTAGGTCAACAAGGGACTAGGCTAAAGGAAGAGGATGCCGGCGAGATAGTTGAAACTTTTTTACATTCTTTGCCTACTGAAAACCAGATTATGGACAATCACTCATACAGTGAATCAGATCAGATTTCAAGTGTTTGAAGATCTTAATCTAACAAATTCAAGGATTCCTCGCAGATTTGAATCATGAGTGCCAAATCATCCAGTAGATTAGCGCAGGATTGCTGCCTCTGAAGGTTCATACTCCGCCTAACATATGCACCAGTCTA
>DB53
TCATGCAGATTACTTTTCTATTGTTGACTGTTCGTGGTGCTGTATTATGCAGGGATATCATAGGTCACCATGCAGATATTGTTTTTGCAAACAGTGATGAAGCAAGGGCTTTGTGTGGTTTTAGGTCTAGTGAAAGCCCAGCATTAGCTGCAAAACATATCAGTCAATATTCTCCCCTTGTCTCCGTCACAGATGGTATCAGGGGATCATACATTGCAGTAAAAGGTGAAGTTTTGTACATACCTCCTTCACCATGTATTCCCGTAGACACTTGTGGAGCAGGTGATGCTTATGCAGCTGGACTTTTATATGGAATATTAAGAGGATCATCAAACTTGAAAGGCATTGGTGATTTAGCTGCTAGAGTAGCTGCTGTTGTTGTAGGTCAACAAGGGACTAGACTCAAGAAAAAAGATGCCATTGAGATTGCTGAATTATTATCACATTCTTTGTCTACTGAAAGCCAGAATACGGATATCCACTCCTATAGTGAGCCGGACCAGATTTCAAGTATTTGAAGTGTGGATACTGACAGAATCGAGGCTTCCTAGAAGATTTGGAGGTTAAAGTGCACATCATCCTGAAAGTGAGCTTGGGGTCTGTTGGT---------TTGTTTCCATCCCACATGGGCTAGAGATAG
>DC1
TCATGCAGATTACTTTTCTATTGTTGACTGTTCGTGGTGCTGTATTATGCAGGGATATCATAGGCCACCATGCAGATATTGTTTTTGCAAACAGTGATGAAGCAAGGGCTTTGTGTGGTTTTAGGTCTAGTGAAAGCCCAGCATTAGCTGCAAAACATATCAGTCAATATTCTCCCCTTGTCTCCGTCACAGATGGTATCAGGGGATCATACATTGCAGTAAAAGGTGAAGTTTTGTACATACCTCCTTCACCATGTATTCCCGTAGACACTTGTGGAGCAGGTGATGCTTATGCAGCTGGACTTTTATATGGAATATTAAGAGGATCATCAAACTTGAAAGGCATTGGTGATTTAGCTGCTAGAGTAGCTGCTGTTGTTGTAGGTCAACAAGGGACTAGACTCAAGAAAAAAGATGCCATTGAGATTGCCGAATTATTATCACATTCTTTGTCTACTGAAAGCCAGAATAGGGATATCCACTCATATAGTGAGCCGGACCAGATTTCAAGTATTTGAAGTGTGGATACTGACAGAATCGAGGCTTCCTAGAAGATTTGGAGGTTAAAGTGCACATCATCCTGAAAGTGAGCTTGGGGTCTGTTGGT---------TTGTTTCCATCCCACATGGGCTAGAGATAG
>DD1
TCATGCAGATTACTTTTCTGTTATTGACTGTTCCTGGTGCTATATTATGCAGGGATATCATAGGTCACCATGCAGATATTGTTTTTGCAAACAGTGATGAAGCAAGGACTTTGTGTGGTTTTAGTCCTAGTGAAAGCCCAGCATTAGCTGCAAAACATATCAGTCAATATTCTCCCCTTGTCTCTGTCACAGATGGTATCAGGGGATCATACATTGCAGTAAAAGGTGAAGTTTTGTACATACCTCCTTCACCATGTATTCCTGTTGACACTTGTGGAGCAGGTGATGCTTATGCAGCTGGACTTTTATATGGAATATTAAGAGGATCATCAAACTTGAAAGGCATAGGTGATTTAGCTGCTAGAGTAGCTGCTGTTGTTGTAGGTCAACAAGGGACTAGACTTAAGAAAAAGGATTCCATTGAGATTGCTGAATTTTTATCACATTCTTTGTCTACTGAAAGCCAGAATACGGATATCCACTCGTACAGAGAGCCAGACCAGATTTCAAGTATTTGAAGTGTGGTTACTGATAGAATCGAGGCTTCCTAGAAGATTTGATGGTTAAAGTGCACATCATCCTGAAAGTGAGCTTGGGGCTGTTGGTTCTGAAGGCTTTGTTTCCATCCCACATGGACCAGAGAGTG
>DIM50
TCATGCAGATTACTTTTCTGTTATTGACTGTTCATGGTGCTATATTATGCAGGGATATCATAGGTCACCATGCAGATATTGTTTTTGCAAACAGTGATGAAGCAAGGACTTTGTGTGGTTTTCGTCCTAGTGAAAGCCCAGCATTAGCTGCAAAACATATCAGTCAATATTCTCCCCTTGTCTCTGTCACAGATGGTATCAGGGGATCATACATTGCAGTAAAAGGTGAAGTTTTGTACATACCTCCTTCACCATGTATTCCTGTTGACACTTGTGGAGCAGGTGATGCTTATGCAGCTGGACTTTTATATGGAATATTAAGAGGATCATCAAACTTGAAAGGCATAGGTGATTTAGCTGCTAGAGTAGCTGCTGTTGTTGTAGGTCAACAAGGGACTAGACTTAAGAAAAATGATTCCATTGAGATTGCTGAATTTTTATCACATTCTTTGTCTACTGAAAGCCAGAATACGGATATCCACTCGTATAGAGAGCCAGACCAGATTTCAAGTATTTGAAGTGTGGATACTGACAGAATCGAGGCTTCCTAGAAGATTTGATGGTTAAAGTGCACATCATCCTGAAAGTGAGCTTGGGGCTGTTGTTTCTGAAGGCTTTGTTTCCATCCCACATGGACCAGAGAGTG
>EN45
------------------------------------G------------------------------------ACAGAGCTCAGCTTTGGCTATAGGATAAGGAAAGGCTTTTTGTGGCTTTAGTTCAAGGGAGAGCCCAGCATTGGCTGCAAGATATATGAGCCAGTATTCTCCCTTGATATCTGTCACAGATGGTGTCAAGGGCTCCTACATTGGAGTAAAAGGTGAAGTTATCTACATACCTCCTGCTCCTTGTATTCCAGTAGATACCTGTGGAGCAGGAGATGCTTATGCAGCTGGAATTTTATATGAAATTTTGCGAGGCACATCAGATTTGAAAGGCATGGGTAATTTAGCCGCAAGATTAGCTGCAGTTGTTGTAGGGCAACGAGGGACCAGGCTTAAGAAACAAGATGCTGTTGAGTTGGCCGAATTCTTTTGCCATGCTTCATTTGCTGAAGGTAAGATTTCACACACCAGTGGCATATTCTTGAACATGGAATCAGATCAGATTTCAAATGTGAACCGATCTTCTA---------------------AAAGATGAAGGTTGTAATGACATTATATCATGTTGTCAATTATTTTAATTTAACAATAAAGGTTGCAATTCAGATAAAT---------
>FC13
TCATATTTCTTGCTTTCCTGTTGTTAACTGTCTATAATGGTGTCTTATGCAGGGATATCATAGTCAATCACGCAGATATTGTTTTCGCAAACAGTGAGGAAGCACAGGCTTTGTGTGGATTTAGCAAAAGTATTAGCCCAGATGTGGCTGCAAGATATTTAAGTCAATATTCTTCTCTGGTTTCTGTAACAGATGGTATCATGGGCTCCTACATTGCAGTTAAAGGTGAAGTTATATATATTCCTCCTTCACCCTGTGTCCCTGTTGATACTTGTGGTGCAGGTGATGCTTATGCTGCTGGAATCTTATATGGACTATTGAAAGGATCCTCAAATTTAAAAGCCATGGGTAATTTAGCTGCCAGAGTTGCTGCAGTTGTTGTAGGTCAACAAGGGACTAGGCTAAAGGAAGAGGATGCCGGCGAGATAGTTGAAACTTTTTTACATTCTTTGCCTACTGAAAACCAGATTATGGACAATCACTCATACAGTGAATCAGATCAGATTTCAAGTGTTTGAAGATCTTAATCTAACAAATTCAAGGATTCCTCACAGATCTGAATCATGAGTGCGAAATCATCCAGTAGATTAGCGCAGGATCGCTGCCTCTGAAGGTTTATACTCCGCATAACATATGCACCAGTCTA
>FTS1
TCATGCAGATTACTTTTCTATTATTGACTGTTCGTGGTGCTGTATTATGCAGGGATATCATAGGTCACCATGCAGATATTGTTTTTGCAAACAGTGATGAAGCAAGGGCTTTGTGTGGTTTTAGGTCTAGTGAAAGCCCAGCATTAGCTGCAAAACATATCAGTCAATATTCTCCCCTTGTCTCCGTCACAAATGGTATCAGGGGATCATACATTGCAGTAAAAGGTGAAGTTTTGTACATACCTCCTTCACCATGTATTCCCTTAGACACTTGTGGAGCAGGTGATGCTTATGCAGCTGGACTTTTATATGGAATATTAAGAGGATCATCAAACTTGAAAGGCATTGGTGAGTTAGCTGCTAGAGTAGCTGCTGTTGTTGTAGGTCAACAAGGGACTAGACTCAAGAAAAAGGATGCCATTGAGATTGCCGAATTTTTATCACATTCTTTGTCTACTGAAAGCCAGAATACGGATATCCACTCATATAGTGAGCCAGACCAGATTTCAAGTATTTGAAGTGTGGATACTGACAGTATCGAGGCTTCCTAGAAGATTTGGAGGTTAAAGTGCACATCATCCTGAAAGTGAGCTTGGGGTCTGTTGGT---------TTGTTTCCATCGCACATGGGCTAGAGATTG
>FTS2
TCATGCAGATTACTTTTCTATTATTGACTGTTCGTGGTGCTGTATTATGCAGGGATATCATAGGTCACCATGCAGATATTGTTTTTGCAAACAGTGATGAAGCAAGGGCTTTGTGTGGTTTTAGGTCTAGTGAAAGCCCAGCATTAGCTGCAAAACATATCAGTCAATATTCTCCCCTTGTCTCCGTCACAAATGGTATCAGGGGATCATACATTGCAGTAAAAGGTGAAGTTTTGTACATACCTCCTTCACCATGTATTCCCTTAGACACTTGTGGAGCAGGTGATGCTTATGCAGCTGGACTTTTATATGGAATATTAAGAGGATCATCAAACTTGAAAGGCATTGGTGAGTTAGCTGCTAGAGTAGCTGCTGTTGTTGTAGGTCAACAAGGGACTAGACTCAAGAAAAAGGATGCCATTGAGATTGCCGAATTTTTATCACATTCTTTGTCTACTGAAAGCCAGAATACGGATATCCACTCATATAGTGAGCCAGACCAGATTTCAAGTATTTGAAGTGTGGATACTGACAGTATCGAGGCTTCCTAGAAGATTTGGAGGTTAAAGTGCACATCATCCTGAAAGTGAGCTTGGGGTCTGTTGGT---------TTGTTTCCATCGCACATGGGCTAGAGATTG
>GG1
TTTCCTTCCTCTTCAGGCTGTTCTGACTCATTCATGATTCCTTGTAATGCAGGGATATTATGGTCGAACATGCAGATATTTTATTTGCAAATAGTGATGAAGCAAGGGCATTCTGTGGTTTTAGTTCAAGTGTGAGCCCAGCATTGGCTACAAGGCATCTCAGTCAGTATTGTCCTCTAGTATCAGTCACAGATGGCGCAAGTGGCTCGTACATTGGACTTAAAGGGGAAGTTATATACATACCTCCTTCACCTTCTGTTCCTGTAGACACTTGTGGAGCAGGTGATGCTTATGCAGCTGGTATTTTATATGGACTTCTCCGAGGAATGTCAGATTTGAAGGGCATGGGCAATTTAGCTGCAAGAGTAGCTGCAGTTGTTGTAGGGCAGCGAGGAACGAGACTTAAAGAGATTGATTCTGTTGAATTGGCTGAGTACTTTTCACGGGCTGCATTATCAGAAGATCAAACATCAGACGAAATGTCTGTTTACATTGATATTGAACCTGATCACATTTCAAGCATGATTGGTTCTCCTAGTTTGACCTTCTGGAGATTATGAATGTTAAGGTTGCCATAATCTTGGAGCAT----------CCTTTCATTTCATATTTTAAGTTCATGTGGAGGT-------------
>HB41
TCATGCAGATTGCTTTTCT-TTATTGACTGTTCATGATGTTGTATTATGCAGGGACATCATTGGTCAATATGCAGATATTGTTTTTGCAAACAGTGATGAAGCAAGGACTTTGTGTGGTTTTAGTTCTAGTCCAAGCCCAGCATTAGCTGCAAAACGTATCAGTCAATATTCTCCCCTTGTCTCTGTCACAGATGGCATTAGGGGTTCATACATTGCAGTAAAAGGTGAAGTTTTGTACATACATCCTTCACCATGTATTCCTGTAGACACCTGTGGAGCAGGTGATGCATATGCAGCTGGACTTTTATATGGAATATTAAGAGGATCATCAAACTTGAAAGGCATAGGTGATTTAGCTGCTAGAGTAGCTGCTGTTGTTGTCGGTCAACAAGGGACTAGACTTAAGAAAAAGAATGCCATTGAGATAGCTGAATTCTTTTCACATTCTTTGTCTACTGAAAGCCAGAATATGGATATCCACTCATATACTGAGTCGGACCAGATTTCAAGTTTTTGAAGTG----TTCATACAGAC------------AGAAGATTTGGAGGTTAAAGTGCATATTATCCTGAAAGTGAGCTTGGGGCTGCTGGTTCTGAAGGCTTTATTTTGGTGCCACATGGACTAGAGATTG
>JO20
TCATATTTCTTGCTTTCTTGTTGGTGACTGTCTATAATGTTGTATTATGCAGGGATATCATAGTCAATCATGCAGATATTGTTTTTGCAAACAGTGATGAAGCGCAGGCTTTGTGTGGGTTTAGCTCAAGTATAAGCCCAGAAATGGCTGCAAGATATTTAAGTCATTCTTCTTCTCTAGTTTCTGTCACAGATGGTATCAGGGGCTCCTACCTTGCAGTTAAAGGTGAAGTTATATATATACCTCCTTCACCCTGTGTTCCTGTGGATACTTGTGGAGCAGGTGATGCTTATGCAGCTGGAATCTTATATGGACTATTGAAAGGATCCTCAAATTTAAAAGCCATGGGTGATTTAGCTGCCAGAGTTGCTGCAATTGTTGTAGGTCAACAAGGGACTAGGCTAAAGGAAGAAAATGCCATTGAGATAGTTGAAACTTTCTCACATTCTTTGCCTACTGAAAACCAGATTATGGATAATCACTCATACAGTGAATCAGATCAAATTTCAAGTATTTGAAAAACTTAATGCAACAAATTCAAGAATCCCTAGCAGATTTGAATCATGATTGTTA-------CAGTAAATTGGCTCCAGATTGCTGCTTCTGAAGGTTCGTATTCTGCATAACTTATGCACCAGTCTA
>JU21
TCATATTTCTTGCTTTCTTGTTGGTGACTGTCTATAATGTTGTATTATGCAGGGATATCATAGTCAATCATGCAGATATTGTTTTTGCAAACAGTGATGAAGCGCAGGCTTTGTGTGGGTTTAGCACAAGTATAAGCCCAGAAATGGCTGCAAGATATTTAAGTCATTCTTCTTCTCTAGTTTCTGTCACAGATGGTATCAGGGGCTCCTACCTTGCAGTTAAAGGTGAAGTTATATATATACCTCCTTCACCCTGTGTTCCTGTGGATACTTGTGGAGCAGGTGATGCTTATGCAGCTGGAATCTTATATGGACTATTGAAAGGATCCTCAAATTTAAAAGCCATGGGTGATTTAGCTGCCAGAGTTGCTGCAATTGTTGTAGGTCAACAAGGGACTAGGCTAAAGGAAGAAAATGCCATTGAGATAGTTGAAACTTTCTCACATTCTTTGCCTACTGAAAACCAGATTATGGATAATCACTCATACAGTGAATCAGATCAAATTTCAAGTATTTGAAAAACTTAATGCAACAAATTCAAGAATCCCTAGCAGATTTGAATCATGATTGTTA-------CAGTAAATTGGCTCCAGATTGCTGCTTCTGAAGGTTCGTATTCTGCATAACTTATGCACCAGTCTA
>KE1
TCATTCTTCTTGCTTTCATGTTGTGACATACCCATAATGTTATTTTGTGCAGGGATATTATAGTCGAGCATGCTGATATTGTGTTTGCAAATAGTAACGAGGCAAGGGCTTTGTGTGGTTTTAGTTCAAGCAAAAGTCCAGCATCAGCTGCAAAACATTTAAGTTATTATTCTCCCCTCACATCTGTCACAGATGGTGCGAGTGGCTCCTATATTGCAGTAAAAGGTGAAGTTATATACATACCTCCTTCACCTTGTGTTCCTGTAGATACTTGTGGAGCAGGTGATGCTTATGCAGCTGGAATTTTATATGGAATTTTGAGAGGGTCATCGAATTTGAAAGGCATGGGTAATTTAGCTGCTAGAGTTGCTGCAGTTGTTGTAGGTCAACAAGGAACTAGGCTTAAGGAAGAGGATGCCACTGAGCTAGCCAAAATCTTTTCACATTCTTTGTTTTCCAATAACCAGATTACAGAT------------------------------------------------------------T-------------------------------------------------------------------------------------------------------------
>LF2
TCATGCAGATTGCTTTTCTGTTATTGACTGTTCATGATGCTGTATTATGCAGGGATATCATTGGTCAACATGCAGATATTGTTTTTGCAAACAGTGATGAAGCGAGGACTTTGTGCGGTTTTAGTTCTAGTGCAAGCCCAGCATTAGCTGCAAAACATATCAGTCAATATTCTCCTTTTGTCTCTGTCACAGATGGTATCAGGGGTTCATACATTGCAGTTAAAGGTGAAGTTTTGTATATACATCCTTCACCATGTACTCCTGTAGACACCTGTGGAGCAGGTGATGCTTATGCAGCTGGACTTTTATATGGGATATTAAGAGGATCATCAAACTTGAAAGGCATAGGTGATTTAGCTGCTAGAGTAGCTGCTGTTGTTGTAGGTCAGCAAGGGACTAGACTTAAGAAAAAGAATGCCATTGAGATAGCTGAATTATTTTCACATTCTTTGTCTACTGAAAGTGAGAATATGGATATCCACTCATATAGTGAGTCAGACCAGATTTCAAGTATTTGAACTGTTAATACCAACAGAGTCAAGACTTCCTAGAAGATTTGGAGGTTAAAATGCGCATCATCCTGAAAGTGAGCTCGGGGCTACTGGTTCTGAAGGCTTTGTTTCTGTGCCACATGGACTAGAGATTG
>MC0
TCATGCAGATTGCTTTTCTGTTATTGACTGTTCATGGTGCTGTATTATGCAGGGATATCATTCGTCAACATGCAGATATTGTTTTTGCAAACAGTGATGAAGCAAGGACTTTGTGTGGTTTCAGTTCTAGCGCAAGCCCAGCATTAGCTGCAAAACATATCAGTCAATATTCTCCCCTTGTCTCTGTCACAGATGGTATCAGGGGTTCATACATTGCAGTTAAAGGTGAAGTTTTGTACATACATCCTTCACCGTGTATTCCTGTAGACACCTGTGGAGCAGGTGATGCTTATGCAGCTGGACTTTTATATGGAATATTAAGAGGATCATCAAACTTGAAAGGCATAGGTGATTTAGCCGCTAGAGTAGCTGCTGTTGTTGTAGGTCAACAAGGCACTAGATTTAAGAAAAAGAATGCCATTGAGATAGCTGAATTCTTTTCACATTCATTGTCTACTGAAAGCCAGAATATGGATATCCACTCATATAGTGAGTCGGACCAGATTTCAAGCATTTGAAGTGTTAATACCAACAGAGTCGAGGCTTCCTAGAAGATTTGGAGGTTAAAGTGCACATCATCCTGAAAGTGTGCTCGGGCCTGCTGGTTCTGAAGGCTTGGATTCCATGTCACATGGATTAGAGATTG
>MT0
TCATGCAGATTGCTTTTCTGTTACTGACTGTTCATTGTGCTGTATTATGCAGGGATATCATAGGTCACTATGCAGACATTGTTTTTGCAAACAGTGATGAAGCAAGGACTTTGTGTAGTTTTAGTTCTAGTGCAAGCCCAGCATTAGCTGCAAAACATATCAGTCAATATTCTCCTCTTGTCTCTGTCACAGATGGTATCAGGGGTTCATACATTGCAGTAAAAGGCGAAGTTTTGTACATACCTCCTTCGCCATGTATTCCAGTAGACACTTGTGGAGCAGGTGATGCTTATGCAGCTGGACTCTTATATGGAATATTAAGAGGATCATCAAACTTGAAAGGCATAGGTGATTTAGCTGCTAGAGTAGCTGCTGTTGTTGTAGGTCAACAAGGGACTAGACTTAAGAAAAAGGATGCCATTGAGATAGCTGAATTGTTTTCACATTCTTTGTCTACTGAAAATCAGAATAAGGATATCCACTCGTATAGTGAGTCGGACCAGATTTCAAGTATTTGAAGTGTACATACTGACAGAGTCAAGACTTCCTAGAAGATTTGGAGGTTAAAGTGCACATCATGCTGAAAGTGAGCTTGGGGCTGCTGGTTCTGAAGGCTTTGTTTCCATCCCACATGGACTAGAGATTG
>NN48
TCATGCAGATTGCTTTTCTGTTATTGATTGTTCATGGTGCTGTATCATGCAGGGATATCATAGGTCACCATGCAGATATTGTTTTTGCAAACAGTGATGAAGCAAGGACTTTGTGTGGGTTTAGTTCTAGTGCAAGCCCAGCAGTAGCTGCAAAACATATCAGTCAATATTCTCCCCTTGTCTCTGTCACAGATGGTATCAGGGGATCTTACATTGCAGTAAAAGGTGAAGTTTTGTATATACCTCCTTCACCATGTATTCCTGTAGACACTTGTGGAGCAGGTGATGCTTATGCAGCTGGACTTTTATATGGAATATTAAGAGGATCATCAAACTTGAAAGGCATTGGTGATTTAGCTGCTAGAGTAGCTGCTGTTGTTGTAGGTCAACAAGGGACTAGACTTAAGAAAAAGGATGCCATTGAGATAGCAGAATTCTATTCACATTCTTTGTCTACTCAAAGCCAGAATATGGATATCCACTCATATAGCGAGCCAGACCAGATTTCAAGTATTTGAAGTGTGCATACTGACAGAATCAAGGCTTCCTAGAGGATTTGGAGGTTAAAGTGCACATCATCCTGAAAGTGAGCTTGGGGCTGTTGGTTCTGAAGTTTTTGTTTCCATCCCACATGGACTAGAGATTG
>PA42
TCATGCAGATTGCTTTTCTGTTATTGACTAATCATGGTGCTGTATTATGCAGGGATATCATTGGTCAACATGCAGATATTGTTTTTGCAAACAGTAATGAAGCAAGGACTTTGTGTGATTTTAGTTGTAGTGCAAGCCCATCATTAGCTGCAAAACATATCAGTCAATATTCTCCCCTTGTCTCTGTCACAGATGGTATAAGGGGTTCATACATTGCAGTAAAAGGTGAAGTTTTGTACATACCTGCTTCACCATGTATTCGTGTAGATACCTGTGGAGCAGGTGATGCTTATGCAGCTGGAATTTTATATGGAATATTAAGAGGATCATCAAACTTGAAAGGCATAGGTGAGTTAGCTGCTGGAGTAGCTGCTGTTGTTGTAGGTCAACAAGGGACTAGACTGAAGAAAAAGAATGCCATTGAGATGGCTGAATTCTTTTCAAATTCCTTGTCTACTGAAAGCCAGAATATGGATATCCACTCATATAGCGAGTCAGACCAGATTTCAAGTATTTGAAGTGTTCATACCAACAGAGTTGAGGCTTCCAAGAAGATTTGGAGGTTAAAATGCACATCATCCTGAAAGTGAGCTCGGGGCTGCTGGTTCTGAAGTCTTTGTTTCCCTGCCACATGGATTAGAGATTG
>PB33
TTACTAT--TTGCTTTCATTTTGTAACATGTCCATGATGTTCTTTTGTGCAGGGATATTATAGTTGAGCATGCTGATATTGTGTTTGCAAATAGTAACGAAGCAAGGGCTTTGTGTGGTTTTAGTTCAAGCAAAAGTCCAGCGTTAGCTGCAAAACACATAAGTTATTATTCTCCCCTTATATCTGTCACAGATGGTGCACGTGGCTCCTACATTGCAGTAAAAGGTGAAGTTATGTACATACCTCCTTCGCCTTGTGTTCCTGTAGATACTTGTGGAGCAGGTGATGCTTATGCAGCTGGAATTTTATATGGAATTTTGAGAGGGTCATCGAATTTGAAAGGCATGGGTAATTTAGCTGCCAGAGTTGCTGCAGTAGTTGTAGGTCAACAAGGGACTAGGCTTAAGGAAGAAGATGCCACTGAGCTAGCCAAAATCTTTTCACATTCTTTGCTTTCCAATAACCAGATTACAGATATGTGTACAGATATTCAATCAGACCAAATTTCAAGTATTTGAAAAGCAAACTGAAGCAGTCGAAACGTTTCCTGAAAGATTTGAAGGGACAGTTCTAAATTATACTCAATTTTATCTTAGGACTGTTGGTTGCGGTAGGCTATTTGCTGGAAAACATGTGTATCTGTCCG
>PF1
TCATGCAGATTGCTTTTCTGTTATTGACTGTTCATGGTGCTGTATTATGCAGGGATATCATAGGTCACCATGCAGATATTGTTTTTGCTAACAGTGATGAAGCAAGGACATTGTGTGGTTTTAGTTCTAGTGCAAGCCCAGCATTAGCTGCAAAACATATCAGTCAATATTCTCCCCTTGTCTCTGTCACAGATGGTATCAGGGGGTCATACATTGCAGTAAAAGGTGAAGTTTTGTACATAGCTCCTTCACCATGTATTCCTGTAGACACCTGTGGAGCAGGTGATGCTTATGCAGCTGGACTTTTATATGGAATATTAAGAGGATCGTCAAACTTGAAAGGCATAGGTGATTTAGCTGCTACAGTAGCTGCTGTTGTTGTAGGTCAACAAGGGACTAGACTTAAGAAAAGGAAAGCCATTGAGATAGCTCAATTATTTTCGCATTCTTTATCTACTGAAAGCCAGAATATGGATATCCACTCATATAGTGAGCCGGACCAGATTTCAAGTATTTGAAGTGTACATACTGACAGAGTTGAGGCTTCCTAGAAGATTTGGAGGTTAAAGTGCACATCATCCTGAAAGTGAGCTCAGGGCTTCTGGTTCTGAAGGCTTTGTTTCTGTCCTACATGGACTAGAGATTG
>PFM1
TCATGCAGATTGCTTTTCTGTTATTGACTCTTCATGGTGCTGTATTATGCAGGGATATCATTGGTCAACATGCAGATATTGTTTTTGCAAACAGTGATGAAGCAAGGACATTGTGTGGTTTTAGTTCTAGTGCAAGCCCAGCATTAGCTGCTAAACATATCAGTCAATATTCTCCCCTTGTCTCTGTCACAGATGGTATCAGGGGTTCATACATTGCAGTAAAAGGTGAAGTTTTGTACATACCTTCTTCACCATGTATTCGTGTAGACACCTGTGGAGCAGGTGATGCTTATGCAGCTGGAATTTTATATGGAATATTAAGAGGATCATCAAACTTGAAAGGAATTGGTGATTTAGCTGCTGGAGTAGCTGCTGTTGTTGTAGGTCAACAAGGGACTAGACTTAAGAAAAAGAATGCCATTGAGATGGCTGAATTCTTTTCACATTCTTTGTCTACTGAAAGCCAAAATATGGATATCCACTCATATAGTGAGTCAGACCAGATTTCAAGTATTTGAAGTGTTCATACCAACAGAGTGTAGGCTTCCTAGAAGATTTGGAGGTTAAAGCGCACATCATCCTGAAAGTGAGCTCGGGGCAGCTGGTTCTGAAGGCT---TTTCTGTGCCACATGGATTAGAGATTG
>PG28
TCATTCTTCTTGCTTTCATATTGTAACATGCCCATGATGTTATTTTGTGCAGGGATATTATAGTCGAGCATGCTGATATTGTGTTTGCAAATAGTAACGAAGCAAGGGCTTTGTGTGGTTTTAGTTCAAGCAAAAGTACAGCGTTAGCTGCAAAACATATAAGTCATTATTCTCCCCTCACATCTGTTACAGATGGTGTAAGTGGCTCCTACATTGCAGTAAAAGGTGAAGTTATATACATACCTCCTTCACCTTGTGTTCCTGTAGATACTTGTGGAGCAGGTGATGCTTATGCAGCTGGAATTTTATATGGACTTTTGAGAGGGTCATCGAATTTGAAAGGCATGGGTAATTTAGCTGCTAGAGTTGCTGCAGTTGTTGTAGGTCAACAAGGAACTAGGCTTAAGGAAGAAGATGCCACTGAGCTATCCACAATCTTTTCACATTCTTTGTTTTCCAATAACCAGATTACAGATATTTGTTCGGATTTTCAATCAGACCAGATTTCAAGTATTTGAAGAACAAACTGACACAGTTGAAATCTTTCCTGAAAGATTTGAAGGGACAGTGCTATATTATCCTCAATTTTATCTCAGGACTGTTGGTTGCGGTAGGTTATTTGCTGGAAAACATATGTATCTGTCAG
>PH2
TCATGCAGATTGCTTTTCTGTTATTGACTGTTGATGGTGCTGTATTATGCAGGGATATCATAGGTCACCATGCAGATATTGTTTTTGCTAACAGTGATGAAGCAAGGACATTGTGTGGTTTTAGTTCTAGTGCAAGCCCAGCATTAGCTGCAAAACATATCAGTCAATATTCTCCCCTTGTCTCTGTCACAGATGGTATCAGGGGGTCATACATTGCAGTAAAAGGTGAAGTTTTGTACATAGCTCCTTCACCATGTATTCCTGTAGACACCTGTGGAGCAGGTGATGCTTATGCAGCTGGACTTTTATATGGAATATTAAGAGGATCGTCAAACTTGAAAGGCATAGGTGATTTAGCTGCTACAGTAGCTGCTGTTGTTGTAGGTCAACAAGGGACTAGACTTAAGAAAAGGAAAGCCATTGAGATAGCTCAATTATTTTCGCATTCTTTATCTACTGAAAGCCAGAATATGGATATCCACTCATATAGTGAGCCGGACCAGATTTCAAGTATTTGAAGTGTACATACTGACAGAGTTGAGGCTTCCTAGAAGATTTGGAGGTTAAAGTGCACATCATCCTGAAAGTGAGCTCAGGGCTTCTGGTTCTGAAGGCTTTGTTTCCGTCCTACATGGACTAGAGATTG
>PM29
TTATTCTTCTTGCTTTCATGTTGTAATATGCCCATGATGTTATTTTGTGCAGGGATATTATAGTTGAGCATGCTGATATTGTGTTTGCAAATAGTAACGAAGCAAGGGCTTTGTGTGGCTTTAGTTCAAGCAAAAGTCCAGCATTAGCTGCAAAACATATAAGTTATTATTCTCCCCTCATATCTGTCACAGATGGTGCAAGTGGCTCCTACATTGCAGTAAAAGGTGAAGTTATATACATACCTCCTTCACCTTGTGTTCCTGTAGATACTTGTGGAGCAGGTGATGCTTATGCGGCTGGAATTTTATATGGAATATTGAGAGGGTCATCGAATTTGAAAGGCATAGGTAATTTAGCTGCTAGAGTTGCTGCAGTTGTTGTAGGTCAACAAGGGACTAGGCTTAAGGAAGAGGATGCCACTGGGCTAGCCAAAATCTTTTCACATTCCTTGTTTTCAAATAACCAGATTACAGATATTTGTTCAGATATTCAATCAGATCAGATTTCAAGTATTTGAAGAACAAACTGACATAGTTGAGATGTTTCCTGCAAGATTTGAAGGGACAGTGCTGTACTATCCTCAATTTTATCTCAGGACTGTTGATCGCGGTAGGTTATTTGTTGGAAAACATATGTATCTGTTAG
>PS27
TCATTCTTCTTGCTTTCATATTGTAACATGCCCATGATGTTATTTTGTGCAGGGATATTATAGTCGAGCATGCTGATATTGTGTTTGCAAATAGTAACGAAGCAAGGGCTTTGTGTGGTTTTAGTTCAAGCAAAAGTACAGCGTTAGCTGCAAAACATATAAGTCATTATTCTCCCCTCACATCTGTCACAGATGGTGTAAGTGGCTCCTACATTGCAGTAAAAGGTGAAGTTATATACATACCTCCTTCACCTTGTGTTCCTGTAGATACTTGTGGAGCAGGTGATGCTTATGCAGCTGGAATTTTATATGGACTTTTGAGAGGGTCATCGAATTTGAAAGGCATGGGTAATTTAGCTGCTAGAGTTGCTGCAGTTGTTGTAGGTCAACAAGGAACTAGGCTTAAGGAAGAAGATGCCACTGAGCTATCCACAATCTTTTCACATTCTTTGTTTTCCAATAACCAGATTACAGATATTTGTTCGGATTTTCAATCAGATCAGATTTCAAGTATTTGAAGAACAAACTGACAGAGTTGAAATCTTTCCTGAAAGATTTGAAGGGACAGTGCTATATTATCCTCAATTTTATCTCAGGACTGTTGGTTGCGGTAGGTTATTTGCTGGAAAACATATGTATCTGTCAG
>PS30
TCATGCAGATTGCTTTTCTGTTATTGACTATTCATGGTGCTGTATTATGCAGGGATATCATTGGTCAACATGCAGATATTGTTTTTGCAAACAGTAATGAAGCAAGGACTTTGTGTGATTTTAGTTCTAGTGCAAGCCCATCATTAGCTGCAAAACATATCAGTCAATATTCCCCCCTTGTCTCAGTCACAGATGGTATAAGGGGTTCATACCTTGCAGTAAAAGGTGAAGTTTTGTACATACCTGCTTCACCATGTATTCGTGTAGACACCTGTGGAGCAGGTGATGCTTATGCAGCTGGAATTTTATATGGAATATTAAGAGGATCATCAAACTTGAAAGGCATAGGTGAGTTAGCTGCTGGAGTAGCTGCTGTCGTTGTAGGTCAACAAGGGACTAGACTGAAGAAAAAGAATGCCATTGAGATGGCTGAATTCTTTTCAAATTCCTTGTCTACTGAAAGCCAGAATATGGATATCCACTCATATAGTGAGTCAGACCAGATTTCAAGTATTTGAAGTGTTCATACCAACAGAGTTGAGGTTTCCAAGAAGATTTGGAGGTTAAAGTGCACATCATCCTGAAAGTGAGCTCGGGGCTGCTGGTTCTGAAGGCTTTGTTTCCCTGCCACATGGATTAGAGATTG
>PSF43
TCATGCAGATTGCTTTTCTGTTATTGATTGTTCATGGTGCTGTATCATACAGGGATATCATAGGTCACCATGCAGATATTGTTTTTGCAAACAGTGATGAAGCAAGGACTTTGTGTGGTTTTAGTTCTAGTGCAAGCCCAGCAGTAGCTGCAAAACATATCAGTCAATATTCTCCCCTTGTCTCTGTCACAGATGGTATCAGGGGATCATACATTGCAGTAAAAGGTGAAGTTTTGTACATACCTCCTTCACCATGTATTCCTGTAGACACCTGTGGAGCAGGTGATGCTTATGCAGCTGGACTTTTATATGGAATAGTAAGAGGATCATCAAACTTGAAAAGCATTGGTGATTTAGCTGCTAGAGTAGCTGCTGTTGTTGTAGGTCAACAAGGGACTAGACTTAAGAAAAAGGATGCCATTGAGATAGCTGAATTCTATTCACATTCTTTGTCTACTGAAAGCCAGAATATGGATATCCACTCATATAGCGAGTCAGACCAGATTTCAAGTATTTGAAGTGTGCATACTGACAGAATCGAGGCTTCCTAGAAGATTTGGAGGTTAAAGTGCACATCATCCTGAAAGTGAGCTTGGGGCTGTTGGTTCTGATGGCTTTGTTTCCATCCCACATGGACTAGAGATTG
>PTA0
TCATGCATATTGTTTTTCTGTTATTGACTGTTCATGGTGCTGTATTATGCAGGGATATCATTGGTCAACATGCAGATATTGTTTTTGCAAACAGTGATGAAGCAAGGACTTTGTGTGGTTTTAGTTCTAGTGCAAGCCCAGCATTAGCTGCAAAACATATCAGTCAATATTCTCCCCTTGTCTCTGTCACAGATGGTATCAGGGGTTCGTATATTGCAGTAAAAGGTGAAGTTTTGTACATAAATCCTTCACCGTGTATTCCTGTAGATACCTGTGGAGCAGGTGATGCTTATGCAGCCGGACTTTTATATGGAATATTAAGAGGATCATCAAACTTGAAAGGCATGGGTGATTTAGCCGCTAGAGTAGCTTCTATTGTTGTAGGTCAACAAGGGACTCGACTTAAGAAAAAGAATGCCATTGAGATAGCTGAATTCTTTTCAAATTCTTTGTCTACTGAAAGCCAGAATATGGATATCCAATCATATAGTGAGTCGGACCAGATTTCAAGTATTTGAAGTGTTCATACCAACAGAATCAAGGCTTCCTAGAAGGTTTAGAGGTTAAAGTGCACGTCATCCTGAAAGTGAACTTAGGGATGCTGGTTCTGAAGGCTTAGTTGCTGTGCCACATGGACTAGAGATTG
>RC54
TCATGCAGACTGCTTTTTTGTTATTGATTGTTCATGGTGCTGTCTCATGCAGGGATATCATAGGTCACCATGCAGATATTGTTTTTGCAAACAGTGATGAAGCAAGGACTTTGTGTGGTTTTAGTTCTAGTGCAAGCCCAGCAGTAGCTGCAAAACATATCAGTCAATATTCGCCCCTTGTCTCTGTCACAGATGGTATCAGGGGATCTTACATTGCAGTAAAAGGTGAAGTTTTGTACATACCTCCTTCACCATGTATTCCTGTAGACACCTGTGGAGCAGGTGATGCTTATGCAGCTGGACTTTTATACGGAATCTTAAGAGGATCATCAAACCTGAAAGGCATTGGTGATTTAGCTGCTAGAGTAGCTGCTGTTGTTGCAGGCCAACAAGGGACTAGACTTAAGAAAAAGGATGCCATTGAGATAGCTGAATTCTATTCACATTCTTTGTCTACTGAAAGCCAGAATATGGATATCCACTCATATAGCGAGCCAGACCAGATTTCAAGTATTTGAAGTGTGCATACTGACAGAATCGAGGCTTCCTAGAGGATTTGGAGGTTAAAGTGCACAGCATCCTGAAAGTGAGCTTGGGGCTGTTGGTTCTGAAGGCTTTGTTTCCATCCCACATGGACTAGAGATTG
>RR55
TCATGCAGATTGCTTTTTTGTTATTGATTGTTCATGGTGCTGTCTCATGCAGGGATATCATAGGTCACCATGCAGATATTGTTTTTGCAAACAGTGATGAAGCAAGGACTTTGTGTGGTTTTACTTCTAGTGCAAGCCCAGCAGTAGCTGCAAAACATATCAGTCAATATTCTCCCCTTGTCTCTGTCACAGATGGTATCAGGGGATCTTACATTGCAGTAAAAGGTGAAGTTTTGTACGTAACTCCTTCACCATGTATTCCTGTAGACACCTGTGGAGCAGGTGATGCTTATGCAGCTGGACTTTTATATGGAATATTAAGAGGATCATCAAACTTGAAAGGCATTGGTGATTTAGCTGCTAGAGTAGCTGCTGTTGTTGTAGGTCAACAAGGGACTAGACTTAAGAAAAAAGATGCCATTGAGATAGCTGAATTCTATTCACATTCTTTGTCTACTGAAAGCCAGAATATGGATATCCACTCATATAGCGAGCCAGACCAGATTTCAAGTATTTGAAGTGTGCATACTGACAGAATCGAGGCTTCCTAGAGGATTTGGAGGTTAAAGTGCACATCATCCTGAAAGTGAGCTTGGGGCTGTTGGTTCTGAAGGCTTTGTTTCCATCCCACATGGACTAGAGATTG
>SA1
TCATGCAGATTGCTTTTCTGTTATTGACTGTTCATGGTGCTGTATTATGCAGGGATATCATTGGTCAACATGCAGATATTGTTTTTGCAAACTGTGATGAAGCAAGGACTTTGTGTGGTTTTAGTTCTAGTGCAAGCCCATCATTAGCTGCAAAACACATTAGTCAATATTCTCCCGTTGTCTCTGTCACAGATGGTATAAGGGGTTCGTACATTGCAGTAAAAGGTGAAGTTCTGTACATACCTTCTTCACCATGTATTCGTGTAGACACCTGTGGAGCAGGTGATGCCTATGCAGCTGGAATTTTATATGGAATATTAAGAGGATCGTCAAACTTGAAAGGCATAGGTGAGTTAGCTGCTGGAGTAGCTGCTGTTGTTGTAGGTCAACAAGGGACTAGACTGAAAAAAAAGAATGCCATTGAGATGGCTGAATTCTTTTCAAATTCCTTGTCTACTGAAAGCCAGAATATGGATATCCATTCATATAGTGAGTCAGACCAGATTTCAAGTATTTGAAGTGTTCATACCAACAGAGTTGAGGCTTCCAAGAAGATTTGGAGGCTGAAGTGCACATCATCCTGAAAGTGAGCTCGGAGCTGCTGGTTCTGAAGGCTTTGTTTCCCTGCCACATGGATTAGAGATTG
>SC0
TCATGCAGATTGCTTTTCTGTTATTAACTGTTCATGGTGCTGTATTATGCAGGGATATCATAGGTCACCATGCAGATATTGTTTTTGCAAACAGTGATGAAGCAAGGACTTTGTGTGGTTTTTGTTCTAGTGCAAGCCCATCGTTAGCTGCAAAACACATCAGTGAATATTCTCCCCTTGTCTCTGTCACGGATGGTATCAGGGGTTCATACATTGCAGTAAAAGGTGAAGTTTTGTACATACCTCCTTCACCATGTATTCCTGTAGACACCTGTGGAGCAGGTGATGCTTATGCGGCTGGACTTTTATATGGAATATTAAGAGGATCATCAAACTTGAAAGGCATAGGTGATTTAGCTGCTAGGGTAGCTGCTGTTGTTGTACGTCAACAAGGGACTAGACTTAAGAAAAAGGACGCCATTGAGATAGCTGAATTCTTTTCACATTCTTTGTCTGCTGAAAGCCAAAATACGGATATCCACTCATATAGTGAG---GACCAGATTTCAAGCATTTGAAGTGTACATACTGACAGAGTCGAGGCTTCCTAGAAGATTTGGAGGTTATAGTGCACATCATCATGAAAGTGAGGTCGGGGCTGCTGGTTCTGAAGGCTTTGTTTCTGTCCCACATGGACTGGAGATTG
>SE46
----------------------------------------------------------------------------------------------------------GGCTTTTTGTGGTTTTAGTTCAAGGGAGAGTCCAGAATTGGCTGCAAGATATATGAGCCAGTATTCTCCCTTTATATCAGTCACAGATGGAGCCAAGGGCTCTTATATTGGAGTTAAAGGAGAAGTTATCTACGTTCCTCCTGCACCTTGTATTCCAATAGATACCTGTGGAGCAGGGGATGCTTATGCAGCTGGAATTTTATATGAAATTTTGCAAGGCACATCGGATTTGAAAGGCATGGGCAATTTAGCAGCAAGAGTAGCTGCAGTTGTTGTAGGGCAACGAGGGACCAGGCTTAAGAAACAAGATGCCGTTGAGTTGGCTGAATTCTTTGGCCATGCTTCATTTGCTGAAGGTAAGATTTCACACACCAGTGGGATATTCTTGGACATGGAAACAGATCAGACTTCAAATG--------------T-------------------------------------------------------------------------------------------------------------
>SG23
TCATATTTCTTGCTTTCCTGTTGTTGACTGTCCATAATGCTGTATTATGCAGGGATATTATAGTTGATCACGCAGATATTGTTTATGCAAACAGTGATGAAGCAAGGGCTTTATGTGGTTTTAGCACAAGTAAGAGCCCAGAAGTGGCTGCGAGATATTTAAGTCACTATTCTTCTCTCGTTTCTGTCACAGATGGTATCAGGGGTTCCTACATTGCAGTTAAAGGTGAAGTTATATACATACCTCCTTCACCCTGTGTTCCTGTGGATACTTGTGGAGCAGGCGATGCTTATGCAGCTGGAATCTTATATGGACTATTGAAAGGATCCTCAAATTTAAAAGGCATGGGTGATTTTGCTGCCAGAGTAGCTGCAGTTGTTGTAGCTCAACAAGGGACTAGGCTAAAGGAAGATGATGCCTGTGAGCTAGTTGAAACCTTCTCACATTCTTTGCCTACTGAAAACCAGATTATAGATAGTCACTCATATAGTGAATCAGATCAGATTTCAAGTATCTAAAGAACTTGATCTAACAAATTCAAGGCTTCCTAGCAGATTTGAATGATGAGTGCTATATCATCCAATAGATTAGCTCAGGATTGCTGCTTCTGAACGTTTGTACTCTGCATAACATATGCATCAATCTA
>SS22
TCATATTTCTTGCTTTCCTGTTGTTGACTGTCTATAATGCTGTATTATGCAGGGATATTATAGTTGATCACGCAGATATTGTTTTTGCAAACAGTGATGAAGCAAGGGCTTTATGTGGTTTTAGCACTAGTGAGAGCCCAGAAGTGGCTGCGAGATATTTAAGTCACTATTCTTCTCTCATTTCTGTCACAGATGGTATCAGGGGTTCCTACGTTGCAGTTAAAGGTGAAGTTATATACATACCTCCTTCACCCTGTGTTCCTGTGGATACTTGTGGTGCAGGCGATGCTTATGCAGCTGGAATCTTATATGGACTATTGAAAGGATCCTCAAATTTAAAAGGCATGGGTGATTTTGCTGCCAGAGTAGCTGCAGTTGTTGTAGCTCAACAAGGGACTAGGCTAAAGGAAGAGGATGCCTGTGAGCTAGTTGAAACCTTCTCACATTCTTTGCCTACTGAAAACCAGATTATAGATAGTCACTCATATAGTGAATCAGATCAGATTTCAAGTATCTAAAGAACTTGATCTAACAAATTCAAGGCTTCCTAGCAGATTTGAATGATGAGTGCTATATCATCCAATAGATTAGCTCAGGATTGCTGCTTCTGAAGGTTTGTACTCTGCATAACATATGCATCAGTCTA
>SV36
GGACTGTGACATCCTGACCACACCAGATCAAAGAACAATGCTTTCATATCAGGGATATCATAGTTGATCATGCAGATATTATTTTTGTAAACCATGACGAAGAAAGGGCTTTGTGTGGTTTTAGTTCAAGTGAGAGCCCAAAATTGGCTGTAAGACATATGAGTCGTCATGCTCCCCTCATTTCTGTCACATATAGTATCAGGGGTTCTTACATAACAGTAAAAGGTGAAGTTATATACATACCTCCTTCACCCTGTGTTCCTGTAGATACTTGTGGAGTAGGCGATGCTTATGCAGCTGGAATTTTATATGGAATACTTAGAGGATCATCAAATTTGAAAGGTATGGGTAATTTGGCTACTAGAGTAGCTGCAATTGTAGTAGGTCAACACGGGACTAGGCTTAAGGAAGAGGATGCCACTGAGATAGTTGAAACGTTTTTACATTCAGTGTTTACTGAAGACCAGACGATGGATACCCATTCATATATTGAGACGGATCAGATTTCAAGTATCTGAAGAACTAGAACTAACAAAGTCAAGGCTTACTAAAAGATTTGAAGTTAGAGTGCTACATCATTGATATTCTA---------GCAAGTTCTACAAATCTT------------------------------
>TA17
TCATATTTCTTGCGTTCTTCTTGGTGACTGTCTATAATGTTGTGTTATGCAGGGATATCATAGTCAATCACGCTGATATTGTTTTTGCAAACAGTGACGAAGCGCAGGCTTTGTGTGGGTTTAGCACAAGTATAAGCCCAGAAATGGCTGCAAGATATTTAAGTCATTCTTCTTCTCTAGTTTCTGTCACAGATGGTATCAGGGGCTCCTACCTTGCAGTTAAAGGTGAAGTTATATATATACCTCCTTCACCCTGCATTCCTGTGGATACTTGTGGAGCAGGTGATGCTTATGCAGCTGGAATCTTATATGGACTATTGAAAGGATCCTCAAATTTAAACGCCATGGGTGATTTAGCTGCCAGAGTTGCTGCAGTTGTTGTAGGTCAACAAGGGACTAGGCTAAAGGAAGAGGATGCCAGTGAGATAGTTGAAACTTTTTCACATTCTTTGCCTACTGAAAACCAGATTATGGATAATCACTCATACAGTGAATCAGATCAAATTTCAAGTATTTGAAAAACTTAATGCAACAAATTCAAGAATCCCTAGAAGATTTGAATCTTGATTGTTAAATCATCCAGTAAATTGGCTCCAGATTGCTGCTTCTGAAGGTTCATATTCTGCATAACTTATGCACCAGTCTA
>TB39
TCACATTTCTTGCTTTCCTGGTATTGACTGTCCATCATGCTACATTATGCAGGGATATTATAGTCAATCATGCAGATATCGTGTTTGCAAACAGTGATGAAGCAAAGGCTTTGTGTGGTTTTAGCTCAAGTGAGAGCCCAGAATTGGCTGCAAGACATTTGAGTCATTATTCTTCCCTTATTTCTGTCACAGATGGTATTAGGGGTTCCTACATTGCATTTAATGGTGAAGTTATATATATACCTCCTTCACCCTGTGTTCCTGCGAGCACTTGTGGAGCAGGTGATGCCTATGCAGCTGGAATTTTATATGGATTATTGAAAGGATTGTCTAATATAAAAGACATGGGTAATTTAGCTTCCAGGGTAGCTGCAGTTGTTGTAGGTCAACAAGGGACCAGGCTAAAGGAAGAGGATGCCATTGAGATAGCTGAAGCCTTCTCATATTCTTTGCTTACTGAAAATAAGATTATGGATAACCACTTATATGTCGACTCAGATCATATTTCAAGTATTTGAGGAACTTGATCTAACAAAGTCAAGGCTTCCGAAAAGATTTGAATGAAGAGTGCTACATCATCCTAAAAGTTAGCTCAGAACTGTTGCGTCTGAAGGTTTGTTTTCTGCATAACATATGCATCTGTCTA
>TC31
TTATTCTTCTTGCTTTCATGTTGTGACATGCCCATAATGTTCTTCTGTGCAGGGATATTATAGTTGAGCATGCTGATATTGTGTTTGCAAATAGTAACGAAGCAAGGGCTCTGTGTGGTTTTAGTTCAAGCAAAAGTCCAGCGTCAGCTGCGAAACATATAAGTTATTATTCTCCCCTCATATCTGTCACAGATGGTGCGAGTGGCTCCTATATTGCAGTAAAAGGTGAAGTTATATACATACCTCCTTCACCTTGTGTTCCTGTAGATACTTGTGGAGCAGGTGATGCCTATGCGGCTGGAATTTTATATGGAATTTTGAGAGGGTCATCGAATTTGAAAGGCATGGGTAATTTAGCTGCTAGAGTTGCTGCAGTTGTTGTAGGTCAACAAGGGACGAGGCTTAAGGAAGAGGATGCCACTGAGCTAGCCACAATCTTTTCACATTCTTTGTTTTCCAATAACCAGATTACAGATTTTTGTTCGGATATTCAATCAGATCAGATTTCAAGTATTTGAAGAAAAAACCGACACAGTTGAAACATTTCCTGAAATATTTGAAGGGACAGTGCTATATTATATTGATCTTCATCTCAGAATTGTTGGTTGTGGCAGCTTATTTTCCGGCAAAGATATCTATCTGTCAG
>TN1
TCACATTTCTTGCTTTCCTGTTATTGACTGTCTGTAATACTATATTATGCAGGGATATCATAGTTGATCATGCAGATATTGTGTTTGCGAACAGTGATGAGGCAAAGGCTTTGTGTGGTTTTAGCTCAAGTGAGAGTCCAGAATTGGCTGCAAGACATTTGAGTCATTATTCATCCCTCATTTCTGTTACAGATGGTATCAGGGGTTCCTACATTGCAGTTAAAGGTGAAGTTATATACATACCTCCTTCGCCATGTGTTCCTGTAGACACTTGTGGAGCAGGCGATGCTTATGCAGCTGGAATTTTATATGGACTGTTGAAAGGATCATCTAATATAAAAGGCATGGGTAATTTAGCTGCCAGAGTAGCTGCAGTTGTTGTAGGGCAACAAGGAACCAGGCTAAAGGAAGAGGACGCCATTGAGATAGCTGAAGCCTTCTCACATTCTTTACTTCCTGAAAACCAGATTATGGATAACCACTCATATATTGAGTCAGATCAGATCTCAAGTATTTGAAGAACTTGATCTAACAAAGGCGAGGCTTCCTAAAAGGTATTAAGGTAAAGTGCCACATTATCCCAAAAGTTAGCTCAAGACTGCTGCTTCTGAAAGTATCAGTTGGAGCCTTGTTTGTCAAGATTCTT
>TO14
TCATATTTCATGCTTTCCTATTGCTGACTGTCTGTAATGTTGTATTATGCAGGGATATCATAGTCAATCATGCTGATATTGTTTTTGCAAACAGTGATGAAGCACAGGCTTTGTGTGGGTTTAGCACAAGTATAAGCCCAGAAGTGGCTGCAAGATATTTAAGTCATTCTTCGTCTCTAGTTTCTGTCACAGATGGTATCAGGGGTTCCTACATTGCAGTTGAAGGTGAAGTTATATATATACCTCCTTCACCCTGTGTTCCTGTGGATACTTGTGGAGCAGGTGATGCTTATGCAGCTGGAATCTTATATGGACTCTTGAAAGGATCCTCAAATTTAAAAGCCATGGGTGATTTAGCTGCCAGAGTTGCTGCAGTTGTTGTAGGTCAACAAGGCACTAGGCTAAAGGAAGAGGATGCCAGTGAGATAATTGAAACTTTTTCACATTCTTTGCCTACTGAAAACCCGATTATGGATAATCACTCATACAGTGAATCGGATCAGATTTCAAGTATTTGAAGAACTTAATGCAACAAATTCAAGGATCCCTAGCAGATTTGAATCACGAATGCTAAATCATCCAGTAAATTGCACAGGAATTGCTGCTTTTGAAGGTTCACACTCTGCATAACATATGCACCAGCCTA
>TPL03
TCATGCAGATTGCTTTTCTGTTATTGATTGTTCATGGTGCTGTATCATGCAGGGATATCATAGGTCACCATGCAGATATTGTTTTTGCAAACAGTGATGAAGCAAGGACATTGTGTGGTTTTAGTTCTAGTGCAAGCCCAGCAGTAGCTGCAAAACATATCAGTCAATATTCTCCCCTTGTCTCTGTCACAGATGGTATCAGGGGATCATACATTGCAGTAAAAGGTGAAGTTTTGTACATACCTCCTTCACCATGTATTCCTGTAGACACCTGTGGAGCAGGTGATGCTTATGCAGCTGGACTTTTATATGGAATATTAAGAGGATCATCAAACTTGAAAGGCATTGGTGATTTAGCTGCTAGAGTAGCTGCTGTTGTTGTAGGTCAACAAGGGACTAGACTTAAGAAAAAGGATGCCATTGAGATAGCTGAATTCTATTCACATTCTTTGTCTACTGAAAGCCAGAATATGGATATCCACTCATATAGCGAGTCAGACCAGATTTCAAGTATTTGAAGTGTGCATACTGACAGAATCGAGGCTTCCTAGAAGATTTGGAGGTTAAAGTGCACATCATCCTGAAAGTGAACTTGGGGCTGTTGGTTCTGAAGGCTTTGTTTCCATCCCACATGGGCTAGAGATTG
>WN5
TCATGTTTCTTTATTTCCTGTTAGTGACTGTCCATAATGTCATACTATGCAGGGATATCATGGTTCATCATGCAGATATTGTTTTTGCAAACAGTGATGAAGCAAGGGCTTTGTGTGGCTTTAGTTCAAACGCAAGCCCAGCATTGGCTGCAGAGCATATTAGTCATTATTCTCCCCTCGTTTCTGTTACAGATGGTATCAGGGGTTCATACATTGCAGTTAAAGGTGAAGTTATATACATACCTCCTTCACCATGTATTCCGGTGGACACTTGTGGAGCAGGTGATGCTTATGCAGCTGGAATTTTATATGGAATACTGAGAGGATCATCAAACTTGACAGGCATAGGTAATCTAGCTGCCAGAGTAGCTGCAGTTGTTGTAGGTCAACAAGGCACTAGACTAAGGAAAGGTGATGCATTTGAGATAGCAGAAACTTTTTCACATTCTTTGTCTACTGAAAACCAGAATATGGATATGCACTCATGTCCTGAGCAGGATCAGATTTCAAGTATTTGATGAACTCAGACTGACAAAGTCAAGGCTTCCTGAAAGATTTTAACA----TTGGTACATCATCCTGAAATTGAGCTCTGGCCAGATGCTTCTGAAGATCTTTTCTGTATACATAATGCACCAGAGTTTC
>WS10
TCATATTTCTTGCTTTCCTGTTGTTAACCGTCTATAATGGTGTCCTATGCAGGGATATTGTAGTCAATCACGCAGATATTATTTTCGCCAACAGTGAGGAAGCACAGGCTTTGTGTGGATTTAGCAAAAGTATTAGCCCAGATGTGGCTGCAAGATATTTAAGTCATCATTCTTCTCTGGTTTCTGTAACAGATGGTATCATGGGCTCCTACATTGCAGTTAAAGGTGAAGTTATATATATTCCTCCTTCACCCTGTGTCCCCGTTGATACTTGTGGTGCAGGTGATGCTTATGCTGCTGGAATCTTATATGGACTGTTGAAAGGATCCTCAAATTTAAAAGCCATGGGTAATTTAGCTGCCAGAGTTGCTGCAGTTGTTGTAGGTCAACAAGGGACTAGGCTAAAGGAAGAGGATGCCAGCGAGATAGTTGAAACTTTTTTACATTCTTTGCCTACTGAAAACCAGATTATGGACAATCACTCATACAGTGAATCAGATCAGATTTCAAGTGTTTGAAGATCTTAATCTAACAAATTCAAGGATTCGTAGCATATATGAATCATGAGTGACAACTCATCCAGTAGATTAGCGCAGGATCGCTGCTTCTGAAGGTTCATACTCCGCATAACATATGCACCAGTCTG
>WW11
TCATATTTCTTGCTTTCCTGTTGTTAACCGTCTATAATGGTGTCCTATGCAGGGATATTGTAGTCAATCACGCAGATATTATTTTCGCCAACAGTGAGGAAGCACAGGCTTTGTGTGGATTTAGCAAAAGTATTAGCCCAGATGTGGCTGCAAGATATTTAAGTCATCATTCTTCTCTGGTTTCTGTAACAGATGGTATCATGGGCTCCTACATTGCAGTTAAAGGTGAAGTTATATATATTCCTCCTTCACCCTGTGTCCCCGTTGATACTTGTGGTGCAGGTGATGCTTATGCTGCTGGAATCTTATATGGACTGTTGAAAGGATCCTCAAATTTAAAAGCCATGGGTAATTTAGCTGCCAGAGTTGCTGCAGTTGTTGTAGGTCAACAAGGGACTAGGCTAAAGGAAGAGGATGCCAGCGAGATAGTTGAAACTTTTTTACATTCTTTGCCTACTGAAAACCAGATTATGGACAATCACTCATACAGTGAATCAGATCAGATTTCAAGTGTTTGAAGATCTTAATCTAACAAATTCAAGGATTCGTAGCATATATGAATCATGAGTGACAACTCATCCAGTAGATTAGCGCAGGATCGCTGCTTCTGAAGGTTCATACTCCGCATAACATATGCACCAGTCTG
