# Supplementary material for: Development of a Target Enrichment Probe Set for Conifer (REMcon)
Source: Biology (Basel). 2024 May 22;13(6):361. doi: 10.3390/biology13060361 (PMC11200496; doi:10.3390/biology13060361)
Supplement: Supplementary file 1 [file biology-13-00361-s001.zip › biology-2960267-supplementary/Sup data/secapr_alignments_paralogs/69.fasta]

>AA3
AATTCTTGATGAAGATTTATCGAATGTCACACCATAACAATATTGAATACAG--AAAAATAAAGTTAATGAATTCGCAGTTGAATCACATTTTAGTGGTCTCTTAGGGAAGAGCAAGGAGAAAGCTCTTGGTGTGGTATGTGTCACCTCAAATGCAAGTCCTGTTTCAAGAAGTGAGCTGCCTTTGGATTTCAAGAAAATATTTCCTTTCAGTTCTTTTGAGAAGAAGATGACATTATCATCTAATGACCTTCCAATGAGTGCTGGTAATGTTAATCCTTCGACCACCGATGGAAATCTTCAGGTGAGACAGACAACATTCTTAGAGCAAAAGGACAAATATCCTGCTAGTGCTAAATTGACTCCAGATATTGAAAAAAGATATGTTCACAATGTGTATGATGCTATTGCACCTCACTTCAGCGCTACAAGATTTGCTAAGTGGCCAAAAGTAGCCAAGTTTCTTGATTCACTGATGACAGGGTCAGTTATATTGGATGCAGGATGTGGCAATGGAAAATATTTGGGTTTTAATCGAAATTGCTTTTTTATAGGTTGTGACATAAGCCCGTCTTTGATCAACATATGTGGAAACAGAGGACATGAAGTTTTAGTTGCAGATGCACTCAATCTCCCTTACAGAACTGGGTTTGGTGATGCTGCAATATCCATAGCTGTTTTGCATCATCTTAGCACTGAAGAGCGCAGGAAAAAGGCAATAGAAGAACTTGTGAGAGTAGTCAATAAGGGAGGAAAGATTCTGATAACTGTTTGGGCTGTAGAGCAGGAAGATAGATCATTGCTTACAAGATGGACCCCTCTTACACACAAGTATACGGAACAGTGGGTAGGAACAAGTACCACTTATCAGTCTAGCTCATCAAATAGTTCTTTGGAAAGCATTCAGGAAGCAGAGAATGACAACTCAAGCATTCATGGGTCACTAAACAAAATCTCCGGAAAACAGGAGCGAGTGTATCCTCATGAGGACCGATGTCCAGAAAGAGGAGAGGTGTCTGACAATGGGAATGAGATTGATGAAAGTGAGGTATCCATCATCCCAACAGGAAATGAGAGAGAACAACAAGAGTTTTTCGTCCCTTGGCATTTACCTTACCATCGGGCAGAAGTTATTGGAGCATCTGCTTCAGCTATTGCAAGTGGGTTTGCAAAGAAGGATGATAAGAAGGGTGCAGTTGTCTACAATCGGTACTACCATGTATTTGCTGAAGGGGAGCTTGAAAGGTATGCTAACGATTCTTTTCATCTT-TGATTCAATTTGTCCTTTTTTTTTTCAATCGAACTACTGTATTTCCA---TTTAAACAATTTCCTATCATACCATATTCAAAGAACATTCCTACTGGCATTATTGGAATCGGTTATAAGGTATTTTCTGCTTGAGTATTTTCATGTAAGTGTTTTACGTTCCTGCAAACTTGCATTTACGTCACAAAGAGGAGGGTGGACTTTAGTGTGATCACATCAAACAGTTCTATAG
>AA60
------------------------------------------------------------------------------------------------------------------------------------------------------------------------------------------------------------------------------------------------------------------------------------------------GATGGAAATCTTCAGAAAACACAGATAATGTTCTCAAGTCAGAAAGATGAATATCATGTGAGTGCCAATTTTACTCCAGATATTGAAAAGAAATATGTTCATAATGTTTATGATGCTATTGCACCTCACTTCAGCTCAACAAGATTTGCTAAGTGGCCAAAAGTAGCCATGTTTCTTGATTCCCTGACACCAGGGTCAATCATCTTGGATGTTGGATGTGGCAATGGAAAATATTTAGGCTTCAATCCAAATTGTTTTTTTATAGGTTGTGATATAAGTTCTTCCTTGATCAACATCTGTGGAAGTAGAGGACATGAAGTTTTGGTTGCAGATGCAACCAATCTTCCTTACAGAAGTGGGTTTGGTGATGCTGCAATATCCATAGCTGTTTTACATCATCTTAGTACTGAAGAACGCAGGAAAAAGGCAATAGAGGAACTTGTGAGAATAGTCCAGAAGGGAGGAAAGGTCCTGATAACTGTTTGGGCTGTTGAGCAGGAAGATAGGTCTTTGCTTACAAAATGGACCCCTCTTGCACAGAAGTATACAGAGCAGTGGGTTGGAACAACGAGAAGTTTTGAGTCAAATTCATCAACTGCTGCTCTGGATAGCATTCAGGAATCAGCGAATGATGATTCAGATGGTCAGGAATTTCTTAGTGAAAACAATGAAGAATGCATCAAAACACATTCTCATAAAAAACAGTCCCCAGAAAGATTAGAGGCACCTGAGACTGACAAAGATATTGCAGAGGGCGAGGTTTCCATTTTCCCAGAAGGAAGTGACATAGAACAACAAGAATTTTTTGTACCTTGGCATTTACCTTACCATCGTGCAGAAGTTAGTGGAATATCTGCTCAAGCTATTGCAAGTGGGTTTGCAAAGAAAGATGATAAAAAGGGGGCGGTTATTTACAATCGGTACTACCATGTGTTTACTGAGGGAGAGCTTGAAAGGTATGCTAATGCCTC--TTTATTTATCGCTTGATTTGTAAACTGAGGGAGAACTCTCAAATATAATAAACTCAAGTAGAAAGTGTACATCAGTTGCAACTAGCCTGATACCATTGCCTTTATTTTTTGAAATAGATATTCCATATAAATAAAAATGTGATTCTCCACAGTCCACACTAAGGGGG-------------------------------------------------------------------------
>AAR4
AATTCCAGATGGAGATTTACCGATGGCAGTGTCAGAACAATATTGAATTCAG---AAAATAAACTTAATGAAGTGGCAGTTGAATCACATTTTAATGGTCTCTTAGGGAAGAGCAAGGAGAAAGCTCTTGGTGTGGTATGTGTCACCTCAAATGCAAGTCCTGTTTCAAGAAGTGAGCTGCCTTTGGATTTCAAGAAAATATTTCCTTTCAGTTCTTTTGAGAAGAAGATGACATTATCATCTAATGACCTTCCAATGAGTGCTGGTAATGTTAATCCTTCGACCACTGATGGAAATCTTCAGGTGAGACAGACAACATTCTCAGAGCAAAAGGACAAATATCCTGCTAGTGCTAAATTGACTCCAGATATTGAAAAAAAATATGTTCACAATGTGTATGATGCTATTGCACCTCACTTCAGCGCTACAAGATTTGCTAAGTGGCCAAAAGTAGCCAAGTTTCTTGATTCACTGATGACAGGGTCAGTTATATTGGATGCAGGATGTGGCAATGGAAAATATTTGGGTTTTAATCGAAATTGCTTTTTTATAGGTTGTGACATAAGCCCGTCTTTGATCAACATATGTGGAAACAGAGGACATGAAGTTTTAGTTGCAGATGCACTCAATCTCCCTTACAGAACTGGGTTTGGTGATGCTGCAATATCCATAGCTGTTTTGCATCATCTTAGCACTGAAGAGCGCAGGAAAAAGGCAATAGAAGAACTTGTGCGAGTAGTCAATAAGGGAGGAAAGATTCTGATAACTGTTTGGGCTGTAGAGCAGGAAGATAGATCATTGCTTACAAGATGGACCCCTCTTACACACAAGTATACGGAACAGTGGGTAGGAACAAGTACCACTTATCAGTCTAGCTCATCAAATAGTTCTTTGGAAAGCATTCAGGAAGCAGAGAATGACAACTCAAGCATTCATGGGTCACTAAACAAAATCTCCGGAAAACAGGAGCGAGTGTATCCTCATGAGGACCGATGTCCAGAAAGAGTAGAGGTGTCTGACAATGGGAATGAGATTGATGAAAGTGAGGTATCCATCGTCCCAACAGGAAATGAGAGAGAACAACAAGAATTTTTCGTCCCTTGGCATTTACCTTACCATCGGGCAGAAGTTATTGGAGCATCTGCTTCAGCTATTGCAAGTGGGTTTGCAAAGAAGGATGATAAGAAGGGTGCAGTTGTCTACAATCGGTACTACCATGTATTTGCTGAAGGGGAGCTTGAAAGGTATGCTAACGATTCTTTTCATCTT-TGATTCAATTTGTCCTTTTTTTTTTCAATCGAACTACCGTATTTCCA---TTTAAACAATTTCCTATCATACCATATTCAAAGAACATTCCTACTGGCATTATTGGAATCGGTTGTAAGGTATTTTCTGCTTGAGTATTTTCATGTAAGTGTTTTACGTTCCTGCAAACTTGCATTTACGTCACAAAGAGGAGGGTGGACTTTAGTGTGATCACATCAAACAGTTCTATAG
>AF1
TATTTCAGATGGAGTTTTTCTGAATGTAGTACGGTGACAACATTGAACTCCACAAATAAAGAAGTCATTAAAGTACCCTTGGAATCGCAGTTCAGTGGTTTCTCTGATAAGCATAATGAGAAAAATCTTGATGTGATCTCTGTAAAAACCAATACAAGGCTTGGCTTTAGAAGTCAGTCATTGTTAGATTTCTCAAACAGATTGTCTTTCAGCTCCTTTGG---GAAGATGACATTATCGTCTAACAATCTTCCAATGAATTTGGGTAATTTTA---CATCAAACTCCAAAGTAGATCTTCAGAAAACACAGACAGTGATTGTAAAACAAAATGACAAATGCGCTGTTAGTGCTAAAATTACCCCGGATATTGAAAAGAAATATGTTCACCATGTCTATGATGCTATTGCTCCTCACTTCAGCTCTACAAGATTTGCTAAGTGGCCTAAAGTAGCTAAGTTTCTTGATTCACTGGTACCAGGGTCAATTATATTAGATGCAGGATGTGGCAATGGAAAATATTTAGGTTTTAATCCAAATTGTTTTTTTATAGGTTGTGATATAAGTCCGTCTTTGATCAACATCTGTGGAAGCAGGGGACATGATGTTTTAGTTGCAGATGCACTCAATCTTCCTTATAGAAGTGGGTTTGGCGATGCTGCAATATCCATAGCTGTTTTGCATCATCTTAGTACTGAAGAACGGAGGAAAAAGGCAATTGAGGAACTTGTGAGAGTAGTCAATAAGGGAGGAATGATTCTGATAACTGTATGGGCTGTTGAACAGGAAGATAGTTCATTGCTTACAAAATGGACCCCTCTTACACAAAAGTATATCGAACAGTGGGTAGGTACAAACACCAGTTTTGAGTCTAGATCATCAATTACTTCTTTAGAAAGCATTCAGGAAGCAGTGAATGATGATTCAAGTGATCAGGAGTCACCAAACAAATTCAACGGAGAACTTGAGCAAACATGCTCTCATGATGACCAATGTTCAGAAAGAACAGAGGTGGCCAACACTAAGAGAAATCCTGATGAAAGTGACGTGTATGCTGTCTCAACGGAAACTGTGAGAGAACAACAAGAATTTTTTGTACCTTGGCATTTACCTTACCACAGGGCAGAAGTTAGTGGAGTATCTGCTTCAGCTATTGCAAGTGGGTTTGCAAAGAAGGATGATAAAAAAGGGGCTGTTGTTTACAATCGTTACTACCATGTATTTGCTGAGGGAGAGCTTGAAAGGTACGTTAATGATTTATTTCAATTTGTATTCAATTTTGTCAGTATCTCTTTTGACCAAACTACCCTATTCCTA---TAAGAATATGTA-TTTGTAGAACATGTCTACTGGTCTTATTTTTAATTGTTATCTGGTATTCTCTAAATCAATCTTTTGGTGTTGAAGTTTATTACACCTTTCCTGCCCAGTTGTATTTTAGTAACT----------------AATTAGACTCAACGCAAAATCTTTGTTTTTTCAAAAGC
>AG2
-----------------------------------------------------------------------------------------GTTCAGTGGTTTCTCTGATAAGCATAATGAGAAAAATCTTGATGTGATCTCTGTAAAATCCAATACAAGGCTTGGCTTTAGAAGTCAGTCATTGTTAGATTTCTCAAACAGATTGTCTTTCAGCTCCTTTGG---GAAGATGACATTATCGTCTAACAATATTCCAATGAATTTGGGTAATTTTA---CATCAAACTCCAAAGTAGATCTTCAGAAAACACAGACAGTGATTGTAAAACAAAATGACAAATGCGCTGTTAGTGCTAAAATTACCCCGGATATTGAAAAGAAATATGTTCACCATGTCTATGATGCTATTGCTCCTCACTTCAGCTCTACAAGATTTGCTAAGTGGCCTAAAGTAGCTAAGTTTCTTGATTCACTGGTACCAGGGTCAATTATATTAGATGCAGGATGTGGCAATGGAAAATATTTAGGTTTTAATCCAAATTGTTTTTTTATAGGTTGTGATATAAGTCCGTCTTTGATCAACATCTGTGGAAGCAGGGGACATGATGTTTTAGTTGCAGATGCACTCAATCTTCCTTATAGAAGTGGGTTTGGCGATGCTGCAATATCCATAGCTGTTTTGCATCATCTTAGTACTGAAGAACGGAGGAAAAAGGCAATTGAGGAACTTGTGAGAGTAGTCAATAAGGGAGGAATCATTCTGATAACTGTATGGGCTGTTGAACAGGAAGATAGTTCATTGCTTACAAAATGGACCCCTCTTACACAAAAGTATATCGAACAGTGGGTAGGTACAAACACCAGTTTTGAGTCTAGATCATCAATTACTTCTTTAGAAAGCATTCAGGAAGCAGTGAATGATGATTCAAGTGATCAGGAGTCACCAAACAAATTCAACGGAGAACTTGAGCAAACATGCTCTCATGATGACCAATGTTCAGAAAGAACAGAGGTGGCCAACACTAAGAGAAATCCTGATGAAAGTGACGTGTATGCTGTCTCAACGGAAACTGTGAGAGAACAACAAGAATTTTTTGTACCTTGGCATTTACCTTACCACAGGGCAGAAGTTAGTGGAGTATCTGCTTCAGCTATTGCAAGTGGGTTTGCAAAGAAGGATGATAAAAAAGGGGCTGTTGTTTACAATCGTTACTACCATGTATTTGCTGAGGGAGAGCTTGAAAGGTACGTTAATGATTTATTTCAATTTGTATTCAATTTTGTCAGTATCTCTTTTGACCAAACTACCCTATTCCTA---TAAGAATATGTA-TTTGTAGAACATGTCTACTGGTCTTATTTTTAATTGTTATCTGGTATTCTCTAAATCAATCTTTTGGTGTTGAAGTTTATTACACCTTTCCTGCCCAGTTGTATTTTAGTA---------------------------------------------------------
>AH26
AGTTCCAGACAGAGTCTTTCTCAATGTAGCATGGTTACCAATTCCAATTCAGCCAACCAAGAAGCTAATTAAGTACCGTGTTGATCA-TTTTTTATGTCATTTCAGATAAGAATAATGGGGAAGGCCTTGTTTTGGCATATGCAACTCCAAGTGCAACACCTGTTTCAACTACAGA---------------TATAAGAAGTACACCTTACAGCGCTCTTCAAAAGAAAGTGACATTATCATCTAATCACCGTCGAATGGATGCTGCTAATTATAATGCAGCAATGACTGGCGGAAATCTTCAGGTACAGAAGACCACATTCTCAAATAAAAAGGAGGAATATCTTGATAGTACCAAATCTACTCCAGATATTGAAAAGAAATATGTTCACAGTGTTTATGATGCTATTGCACCTCACTTCAGTTCTACAAGATTTGCTAAGTGGCCAAAAGTAGCCAAGTTTCTTGAATCACTAACACCTGGGTCAACTGTTTTAGATGCAGGATGTGGTAATGGAAAATATTTAGGTTTTAATCCAAATTGCTTTTTCATAGGCTGTGATATAAGTTCTCCCTTGATTAGCATCTGTGCAAATAAAGGACATGAAGTTCTAGTCGCAGATGCACTCAATCTTCCTTACAGAACTGGATTTGGTGATGCCGCAATATCAATAGCTGTTCTGCATCATCTTAGTACTGAAGAGCGCAGGAAAAGGGCAATAGAGGAACTTGTTAGAATAGTCTGTAAAGGAGGAAGGATTCTGATAACTGTTTGGGCTGTTGAGCAAGAAGACAGGGCATTGCTTACAAAGTGGACCCCTCTTACTGATAAGTACATGGAAGAGTGGGTAGAACCAACTAGCAATTTTGGATCTCGCTCATTAACTGCTTCTTTAGAAAGCATTCAGGAAACAGAGCATTATAACTCCACTGATTTGGAGACACAGAACAATTATAGTGAAGAACATGAGCAGGCATATTCTCCCAGTGAACAGCAGCTAGGA---GTACAGTTGCCTGACACTAAGAGATCTACAGTTAAGAGTGAGAGA------------------------------GAACAAGAATATTTTGTTCCATGGCATTTACCTTACCACCGTGCTGAGATTAGTGGGGCCTCTGCTTCTGCTATTTCAAGTGGGTTTGCAAAGCAGGATGATAAAAAGGGGGCTGTCATCTACAATCGTTATTACCATGTATTTGCTGAGGGGGAGCTTGAAAGGTATATTAATCAGAATTTTTAATTCTTCCACCATCCTTATATCACTGATCAACTTCAGAGGTCCATATTAATATATATTTGTTGCTCCATGTTC--AAATATATTTTTATTATTTTTTTTACTTTTCTTTACCATTTTTCCAT-TTCTAGGATATATATGTTAGCATGCTGTGTCACTCTTTCCTACCTGCATTTTATTTATGTATAG-------------------------------------------------
>AME1
AATTCCAGATGGAGATTTACTGAAGACAGTGTCATAACAATATTGAACTCAG---AAAATAAAGTTAATGAAGTGGCAGTTGAATCACATTTTAGTGGTCTCTTAGGTAAGTGTAAGGAGAAAGCTCTTGGCATGGTATGTGTCACCTCAAATGCAAGTCCTGTTTCAAGAAGTGAGCTGCCTTTGGATTTCAAGAAACTATTGCCTCTCAGTTCTTTTGAGAAGAAGATGACATTATCATCTAATGACCTTCCAATGAGTTCTGGTAATTTTATTCCTTTGACCACTGATGGAAATCTTCAGATGAGACAGACAACATTCTCAGAGCAAAAGGACAAATATCCTGCTAGTGCTAAACTGACTCCAGATATTGAAAAAAAATATGTTCACAATGTGTATGATGCTATTGCACCTCACTTCAGCTCTACAAGATTTGCTAAGTGGCCAAAAGTAGCCAAGTTTCTTGATTCACTGATGACAGGGTCAATTATATTGGATGCAGGATGTGGCAATGGAAAATATTTGGGTTTTAATCAAAATTGCTTTTTTATAGGTTCTGACATAAGCCCGTCTTTGATCAACATCTGTGGAAACAGAGGACATGAAGTTATAGTTGCAGATGCACTCAATCTCCCCTACAGAACTGGCTTTGGTGATGCGGCAATATCCATAGCTGTTTTGCATCATCTTAGCACTGAAGAGCGCAGGAAAAAGGCAATAGAAGAACTTGTGAGAGTAGTCAACAAGGGAGGAAAGATTCTGATAACTGTTTGGGCTGTAGAGCAGGAAGATAGATCATTGCTTACAAAATGGACCCCTCTTACACACAAGTATACAGAACAGTGGGTAGGAACAAGTACCACTTTTCAGTCTAGCTCATCAACTAGTTCTTTGGAAAGCATTCAGGAAGGAGAGAATGACAACTCAAGCGTTCATGGGTCACTAAACAAAATCTCCAGAAAACAGGAGCGAGTGTATTCTCATGAGGACCAGTGTCCAGAAAGAGTAGAGGTGTCTGACAATAGGAACAAGATTGATGAAAGTGAGGTATCCATCGTCCCAACAGGAAATGAGAGAGAACAACAAGAGTTTTTTGTCCCTTGGCATTTACCTTACCATCGGGCAGAAGTTATTGGAGCATCTGCTTCAGCTATTGCTAGTGGGTTTGCAAAGAAGGATGATAAGAAGGGCGCAGTTGTCTACAATCGGTACTACCATGTATTTGCTGAGGGGGAGCTTGAAAGGTATGCAAATGATTCTTTTCATCTCTGATTCAATTTGTCCATATTTTGTTTCAATTGAACCACCATATTTCCA---TTTAAACATTTTCCTATCATACCATATTCAAAGAACATTCCTACTGGCATTATTGGAA---------------T-----------------------------------------------------------------------------------------------------------
>AP25
AGTTCCAGACAGAGTCTTTCTCAATGTAGCATGGTTACCAATTCCAATTCAGCCAACCATGAAGCTAATTAAGTACCGTGTTGATCA-TTTTTTATGTCATTTCAGATAAGAATAATGGGGAAGGCCTTGTTTTGGCACATGCAACTCCAAGTGCAACACCTGTTTCAACTACAGA---------------TATAAGAAGTACACCTTACAGCGCTCTTCAAAAGAAAGTGACATTATCATCTAATCACCGTCGAATGGATGCTGCTAATTATAATGCAGCAATGACTGGCGGAAATCTTCAGATACAGCAGACCACATTCTCAAATAAAAAGGAGGAATATCTTGATAGTACCAAATCTACTCCAGATATTGAAAAGAAATATGTTCACAGTGTTTATGATGCTATTGCACCTCACTTCAGCTCTACAAGATTTGCTAAGTGGCCAAAAGTAGCCAAGTTTCTTGAATCACTAACACCTGGGTCAACTGTTTTAGATGCAGGATGTGGTAATGGAAAATATTTAGGTTTTAATCCAAATTGCTTTTTCATAGGCTGCGATATAAGTTCTCCCTTGATTAGCATCTGTGCAAATAAAGGACATGAAGTTCTAGTCGCAGATGCACTCAATCTTCCTTACAGAACTGGATTTGGTGATGCCGCAATATCAATAGCTGTTCTGCATCATCTTAGTACTGAAGAGCGCAGGAAAAGGGCAATAGAGGAACTTGTTAGAATAGTCTGTAAAGGAGGAAGGATTCTGATAACTGTTTGGGCTGTTGAGCAAGAAGACAGGGCATTGCTTACAAAGTGGACCCCTCTTACTGATAAGTACATGGAAGAGTGGGTAGAACCAACTAGCAATTTTGGATCTCGCTCATTAACTGCTTCTTTAGAAAGCATTCAGGAAACAGAGCATTATAACTCCACTGATTTGGAGACACAGAACAATTATAGTGAAGAACATGAGCAGGAATATTCTCCCAGTGAACAGCAGCTAGGA---GTACAGTTGCCTGACACTAAAAGATCTACAGTTAAGAGTGAGAGA------------------------------GAACAAGAATATTTTGTTCCATGGCATTTACCTTACCACCGTGCTGAGATTAGTGGGGCCTCTGCTTCTGCTATTTCAAGTGGGTTTGCAAAGCGGGATGATAAAAAGGGGGCTGTCATCTACAATCGTTATTACCATGTATTTGCTGAGGGGGAGCTTGAAAGGTATATTAATCAGAATTTTTAATTCTTCCACCATCCTTATATCACTGATCAACTTCTGAAGTCCATATTAATATATATTTGTTGCTCCATGTTC--AAATATATTTTTATTATTTTTTTTACTTTTCTTTACCATTTTTCCAT-TTCTAGGATATATATGTTAGCATGCTGTGTCACTCTTTCCTACCTGCATTTTATTTATGTATAGG----------GTTGGATTTAAAATATGTG-GTGGACTT----------
>APA47
---------------------------------------------------------------------------------------CAATGCAGTGGTTTCTCTGACAAGAATAATGAGAAAAATCTTGATGTGGTCTCTGTAACCTCCAGTACAAGGCCTGTCTTTAGTAGTCGGTCGTTGTTAGATTTCTCAAACAGATTGTCTTTCAGCTCCTTTGGGAAGAAGATAACATTATCATCTAACAATCTTGCAATGAATTTGGGTAATTTTG---CATCAAGCCCGAAAAGAAATTTTCAGAAAACACAGACAGTGATTGCAAAACAAAATGACAATTATGCTTTAAGTGCTAAAATTACCCCAGACATTGAAAAGAAATATGTTCACCATGTCTATGATGCTATTGCTCCTCACTTCAGCTCTACAAGATTTGCTAAGTGGCCTAAAGTAGCCAAGTTTCTTGATTCACTGGCACAAGGGTCAATTATATTAGATGCAGGATGTGGCAATGGAAAATATTTAGGATTTAGTCCAAATTGCTTTTTTATAGGTTGTGATATAAGTTCGTCTTTGATCAACATCTGTGGAAGCAGGGGACATGAAGTTTTAGTAGCAGATGCACTCAATCTTCCTTATAGAAGTGGGTTTGGTGATGCTGCAATATCCATAGCTGTTTTGCATCATCTTAGTACTGAAGAGCGGAGGAAAAAGGCAATTGAGGAACTTGTGAGAGTAGTAAATAAGGGAGGAATGATTCTGATAACTGTATGGGCTGTTGAACAGGAAGATAGTTCATTGCTTACAAAATGGACCCCTCTTACACATAAGTATGTCGAACAGTGGGTAGGAACAAACACCAGTTTTGAGTCTAGCTCATCAATTACTTCTTTAGGAAGCATTCAGGAAGCAGTGAATGATGATTCAAGTGATCAGGAGTCACCAAACAAATTCAATGGAGAACTTGAGCAAGCATGTTCTCATGATGCCCAATGTTCTGAAAAAGCGGATGTATCCAACACTAAGAGAAATCTTTATGAAAGTGACGTGTATACTGTCTCAACAGAAACTATAAGAGAACAACAAGAATTTTTTGTACCGTGGCATTTACCTTACCACAGGGCAGAAGTTAGTGGAATATCTGCTTCAGCTATTGCAAGTGGGTTTGCAAAGAAGGATGATAAAAAGGGGGCTGTTGTTTACAATCGTTACTACCATGTATTTGCTGAGGGGGAGCTTGAAAGGTATGTTAATGATTCATTTCAGTTTATATTCAATTTTGTCAGTATTTCTTTTGACCAAACTACCCTATTCCTA---TAGGAATATGTATTTTGTAGAACATGTCTACTGGTCTTATCTTTAATTGTCGTCTGGTTTTCTCTGAATTAATCTTTTGG-GTAGAAGTTTATTATACCTTTCCTGCCCAGTTGCATTTTAGTAACTGTCTGAGTGGATATTGAATTAGACTCAATGCAAAATCTTTGTTTTTT-------
>AR2
---------------------------------------------------------------------------------------------------------------------------------------------------------------------------------------------------------------------------------------------------------------------------------------------------------CTTCAGATGAGACAGACAACATTCTCAGAGCAAAAGGACAAATATCCTGCTAGTGCTAAACTGACTCCAGATATTGAAAAAAAATATGTTCACAATGTGTATGATGCTATTGCACCTCACTTCAGCTCTACAAGATTTGCTAAGTGGCCAAAAGTAGCCAAGTTTCTTGATTCACTGATGACAGGGTCAATTATATTGGATGCAGGATGTGGCAATGGAAAATATTTGGGTTTTAATCAAAATTGCTTTTTTATAGGTTGTGACATAAGCCCGTCTTTGATCAACATCTGTGGAAACAGAGGACATGAAGTTATAGTTGCAGATGCACTCAATCTCCCCTACAGAACTGGCTTTGGTGATGCAGCAATATCCATAGCTGTTTTGCATCATCTTAGCACTGAAGAGCGCAGGAAAAAGGCAATAGAAGAACTTGTGAGAGTAGTCAACAAGGGAGGAAAGATTCTGATAACTGTTTGGGCTGTAGAGCAGAAAGATAGATCATTGCTTACAAAATGGACCCCTCTTACACACAAGTATACAGAACAGTGGGTAGGAACAAGTACCACTTTTCAGTCTAGCTCATCAACTAGTTCTTTGGAAAGCATTCAGGAAGGAGAGAATGACAACTCAAGCGTTCATGGGTCACTAAACAAAAACTCCAGAAAACAGGAGCGAGT-----------------------------------------------------------------------------------------------------------------------------------------------------------------------------------------------------------------------------------------------------------------------------------------------------------------------------------------------------------------------------------------------------------------------------------------------------------------------------------------------------------------------------------------------
>AS57
ATTTCCACTCAGAGTTTTTCTGAATGTAGTATGGTGAC--AGTTGAATGCAGCAGATGGAGAAGTTATGAAAGTTCAATATGGACCACAATTTAGTGATCTTTCAGATAAGATTAATGGGAAAGGCCGGGGTGTGGTATGTGCAACCTCAAATACAAGTCTGTTTTCAAGAAATCTGCCATCCTTAAATTTCAGAAACAGACTACCTTTCAGCTCTTTTGTAAAGAAAATGACGTTATCATCTAATGCCCTTCCAACAAATTCTGGTGATTTGGATCCAGCAACCACTGAAGGAAATTTTCAGAGAACACAGGAAATGTTCTCAACACAGAAAGATGAATATCCTGTTAGTGCTAATTTTACTCCAGATATTGAAAAGAAGTATGTTCATAATGTTTATGATGCTATTGCACCTCACTTCAGCTCAACAAGATTTGCGAAGTGGCCAAAAGTAGCCAAGTTTCTTGATTCCCTGACACCAGGGTCAATCATCTTGGATGCTGGATGTGGCAATGGAAAATATTTAGGCCTCAATTCAAATTGTTTTTTTATAGGTTGTGATATAAGTTCATCCTTGATCAACATCTGTGGAAGTAGAGGACATGAAGTTTTGGTTGCAGACGCAATCAATCTTCCTTACAGAAATGGGTTTGGTGATGCTGCAATATCCATAGCTGTTTTGCATCATCTTAGTACTGAAGAACGCAGGAAAAAGGCAATAGAGGAACTTGTGAGAATAGTCCGTAAGGGAGGAAAGGTTCTGATAACTGTTTGGGCTGTTGAGCAGGAAGATAGATCTTTGCTTACAAAATGGACCCCTCTTGCACGCAAGTATACGGAGCAGTGGGTGGGAACAACTAGCAGTTTTGAGTCTAGTTCATCAACTGCTGCTCTGGAAAGCATTCAAGAATCAGCAAATGATGATTCAGGTTGTCAAGAGTTGCCTACTGAAAACAATAAAGAACACATCAAAACACATTCTCATAAAAAGCAATACCCAGAAAGAGTAGAGGCACCTGAGACTGATAAAGATATTGCAGTGGGTGAGGTCTCCATTGTCCCAAAAGGAAGTGAGAGAGAACAACAAGAATTTTTTGTACCTTGGCATTTACCTTACCATCGGGCAGAAGTTAGTGGAACATCTGCTCAAGCTATTGCAAGTGGGTTTGCAAAGAAAGATGATAAAAAGGGGGCTGTTATTTACAATCGTTACTACCATGTATTTACTGAGGGAGAGCTTGAAAGGTATGCTTATGCTTCTCTTCATTTTTTTTTTGATTTGTTAACTGAGGGAAAACTCTCCATTATAATAAGCTTAAGCAGAAAATGCGTATGAGTTGCAACTGGCCAGGCACG--------------------------------------------------------------------------------------------------------------------------------------------------
>ASA51
-------------------------------------------------------------------------------------------------------------------------------------------------------------------------GAAGTCGTTCGTTCTTAGATTTTACAAATCAATTGCCTTTCAGCTCCTTTGGGAAGAAGATGACATTACCGTCTAACAATCTTCCAATGAACTTGGGTAATTTTA---CATCATCCTCCAATGGAAATCTTCAGACAACACAGACAGTGATTTCAAAACAAAATGACAAATACCCTGATAGTGCTAAAATTACCCCGGATATTGAAAAGAAATATGTTCACCATGTCTATGATGCTATTGCTCCTCACTTCAGCTCTACAAGATTTGCTAAGTGGCCTAAAGTAGCCAAGTTTCTTGATTCACTGGCACCAGGGTCAATTATATTAGATGCAGGATGTGGCAATGGCAAATATTTAGGGTTTAATTCAAATTACTTTTTTATAGGTTGTGATATAAGTCCGTCCTTGATCAACATCTGTGGCAGCAGGGGACACGAAGTTTTAGTTGCAGATGTACTCAATCTTCCTTATAGAAATGGGTTTGGCGATGCTGCAATATCCATAGCTGTTTTGCATCATCTTAGTACTGAAGAGCGCAGGACAAAGGCAATAGAGGAACTTGTGAGAGTAGTCAGTAAGGGAGGAATGATTCTAATAACTGTATGGGCTGTTGAACAGGAAGATAGTTCTTTGCTTACAAAATGGACCCCTCTTACACATAAGTATATGGAACAATGGGTAGGAACAAACACCAGTTTTGAGTCCAGCTTATCAAT-----------------------------------------------------------------------------------------------------------------------------------------------------------------------------------------------------------------------------------------------------------------------------------------------------------------------------------------------------------------------------------------------------------------------------------------------------------------------------------------------------------------------------------------------------------------------------------------------------------------------------------------
>CB35
AATTCCAGACAGGT--TTTCTCAATGTAGCATGGTTACCAATAGCAATTCAGCCAACCAAGAAGCTAATGAAGCACCATGTTGATCA-TTTTTTATGTCATTTCAGATAAGAATAACGGGAAAGGTCTTGTTTTGGCACATGCAACCCCAAGTGCAACACCTGTTTCAACTACAGA---------------TATAAGAAGTAGACCTTACAGTGCTTTTGAAAAGAAAGCGACATTATCATCTAATCACCATCGTATGGATGCTGCTAATTATAATGCAGCAATGACTGGCGGAAATCTTGAGATACAGCAGACCACACTCTCAAATAAAAAGGAGGAATATCTTGATAGTACCAAATGTACTCCAGATATTGAAAAGAAATATGTTCACAGTGTTTATGATGCTATTGCACCTCACTTCAGCTCTACAAGATTTGCTAAGTGGCCAAAAGTAGCCAAGTTTCTTGAATCACTAACACCAGGCTCAATTGTTTTAGATGCAGGATGTGGGAATGGAAAGTATTTAGGTTTTAATCCAAATTGCTCTTTCATAGGCTGTGATATAAGTTCTCCCTTGATCGGCATCTGTGCAAATAGAGGACATGAAGTTCTAGTTGCAGATGCACTCAATCTTCCTTACAGAACTGGGTTTAGTGACGCTGCAATATCAATAGCTGTCCTGCATCATCTTAGTACTGAAGAACGCAGGAAAAGGGCAATAGAGGAACTTGTTAGAATAGTCTGTAAAGGAGGAAGGATTCTGATAACTGTTTGGGCTGTTGAGCAAGAGGACAGGGCATTGCTTACAAAGTGGACCCCTCTTACTGACAAGTACATGGAAGAGTGGGTAGAACCAACTAGCAATTTTGGATCTCGCTCAGTAACTGCTTCTTTAGAAAGCATTCAGGAATCCGAGCATTATAACTCCTGTGATTTGGAGACACTGAATAATAATAGTGAAGAACATGAGCAGGCATATTCTCCCAATGAACAGCATCTAGGA---GTCCAGTTGTCTGACACTAAGAGATCTACAGTTGAAAGTGAGAGA------------------------------GAACAAGAATATTTTGTTCCGTGGCATTTACCTTATCACCGTGCTGAGATTACTGGGGCCTCTGCTTCTGCTATTTCAAGTGGGTTTGCAAAGCGGGATGATAAAAAGGGGGCTGTCATCTACAATCGTTATTACCATGTATTTTCCGAGGGAGAGCTTGAAAGGTATGTTAATCAGACTTTTTAATTTTTCAACAATCCATATTTCACTGATCAACTTCTGAATTCCATATTAATGTACTTTTGTTGCTCCATGTTCA-AAAAACATTTTTATTATTTTCTTTACTATTCTTTACCTTTTTTTTTTATTTGAGGATATATATGTGAGCATGCTGTGTCACTCTTTCCTACTGTCATTTAATTTATGCACATAT-------GTGGTGGACTTCAGTTAGTGG-GAAAAGTTTATTCTAT--
>CD18
-------------------------------------------------------------------------------------------------------------------ATGGGAGAGGCTGGGATAGGATATGTGCGACCTCAAATACAAGTCTGTTTTCAAAAAATCTGTCATCCTCAAATTGCAGAAACATACTACCTTTCAGCTCTTTTGAAAAAAAACTGACGTTATCATCTAATGCCCTTCCAATGAATTCCGATAATTTGGATCCAGCAGCTACTGATGGAAATCTCCAGAAAACACAGGCATTGTTCTCAACTCAGAAAGACAAATATCCTGTTAGTGCCAATTTTACTCCAGATATTGAAAAGAAATATGTTCATAATGTCTATGATGCTATTGCACCTCACTTCAGCTCGACAAGATTTGCCAAGTGGCCAAAAGTAGCCAAGTTTCTCGATTCCTTGACACAAGGGTCAATCGTCTTGGATGCTGGATGTGGCAATGGAAAATATCTAGGCTTCAATCCAAATTGTTTTTTTATAGGTTGTGATATAAGTTCTTCCTTGATCAGCATCTGTGGAAGTAGAGGACATGAAGTTTTGGTTGCGGATGCAATCAATCTTCCTTATAGAAGTGGGTTTGGTGATGCTGCAATATCGATAGCTGTTTTACATCATCTTAGTACTGAAGAGCGCAGGAAAAAGGCAATAGAGGAACTTGTTAGAATAGTTCATAAGGGAGGAAAGGTTCTGATAACTGTTTGGGCTGTAGAGCAGGAAGATAGATCTTTGCTTACAAAATGGACCCCTCTTGCATGCAAGTATACGGAGCAGTGGGTTGGAAAAACTAACAGTTTTCAGTCTAGTTCATCATCTGCTGCTCTGGAAAGTATTCAGGAATCAGAAAATGATGATTCCGGTGGTCAAGACTTGCTTAGTGAAAACAGTGGAGAATGCATTAAAACACATCCTCTTGAAATGCATTACCCGGAAGGGCTAGAGGCACCTGAGACTAAGGAAGATATTGCAGAGGGCGAGGTTTCTGTTCTTCCAAAACAAAGTGAAAGAGAACAACAGGAATTTTTTGTACCTTGGCATTTACCTTACCATCGGGCAGAAGTTAGTGGAACATCTGCTCAAGCTATTGCAAGTGGGTTTGCAAAGAAAGATGATAAAAAGGGGGCTGTTATTTACAATCGTTACTACCATGTATTTACTGAGGGAGAGCTTGAAAGGTATGCTTATGCTTCTCTTCATTTATTGTTTGATTTGTAAACTGAGGGAGAACTCTTCTTTATAATAAAATCCAGCAGAAAATGCAGGTCAGTTGCAACCTGCCAGGTACCATTGGCTTCACGTTCCTTGGGAAATATGTTGTATAAACAAAAATGTGATTCTCCACAGTCCACAGTAAGGGTAT------------------------------------------------------------------------
>CDE34
AATTCCAGACAGGT--TTTCTCAATGTAGCATGGTTACCAATAGCAATTCAGCCAACCAAGAAGCTAATGAAGCACCATGTTGATCA-TTTTTTATGTCATTTCAGATAAGAATAACAGGAAAGGTCTTGTTTTGGCACATGCAACCCCAAGTGCAACACCTGTTTCAACTACAGA---------------TATAAGAAGTAGACCTTACAGTGCTTTTGAAAAGAAAGCGACATTATCATCTAATCACCATCGTATGGATGCTGCTAATTATAATGCAGCAATGACTGGCGGAAATCTTGAGATACAGCAGACCACACTCTCAAATAAAAAGGAGGAATATCTTGATAGTACCAAATGTACTCCAGATATTGAAAATAAATATGTTCACAGTGTTTATGATGCTATTGCACCTCACTTCAGCTCTACAAGATTTGCTAAGTGGCCAAAAGTAGCCAAGTTTCTTGAATCACTAACACCAGGCTCAATTGTTTTAGATGCAGGATGTGGGAATGGAAAGTATTTAGGTTTTAATCCAAATTGCTCTTTCATAGGCTGTGATATAAGTTCTCCCTTGATCGGCATCTGTGCAAATAGAGGACATGAAGTTCTAGTTGCAGATGCACTCAATCTTCCTTACAGAACTGGGTTTGGTGATGCTGCAATATCAATAGCTGTCCTGCATCATCTTAGCACTGAAGAACGCAGGAAAAGGGCAATAGAGGAACTTGTTAGAATAGTCTGTAAAGGAGGAAGGATTCTGATAACTGTTTGGGCTGTTGAGCAAGAGGACAGGGCATTGCTTACAAAGTGGACCCCTCTTACTGACAAGTACATGGAAGAGTGGGTAGAACCAACTAGCAATTTTGGATCTCGCTCAGTAACTGCTTCTTTAGAAAGCATTCAGGAATCCGAGCATTATAACTCCTGTGATTTGGAGACACAGAATAATAATAGTGAAGAACATGAGCAGGCATATTCTCCCAATGAACAGCATCTAGGA---GTCGAGTTGTCTGACACTAAGAGATCTACAGTTGAAAGTGAGAGA------------------------------GAACAAGAATATTTTGTTCCGTGGCATTTACCTTATCACCGTGCTGAGATTAGTGGGGCCTCTGCTTCTGCTATTTCGAGTGGGTTTGCAAAGCGGGATGATAAAAAGGGGGCTGTCATCTACAATCGTTATTACCATGTATTTTCCGAGGGAGAGCTTGAAAGGTATGTTAATCAGACTTTTTAATTTTTCAACAATCCATATTTCACTGATCAACTTCTGAATTCCATATTAATGTACTTTTGTTGCTCCATGTTCA-AAAAACATTTTTATTATTTTCTTTACTATTCTTACCTTTTTTTTTTTATTTGAGGATATATATGTGAGCATGCTGTGTCACTCTTTCCTACCGTCATTTTATTTATGCACATAT-------GTGGTGGACTTCAGTTAGTGG-GAAAAGTTTATTCTATTC
>CF38
AATTCCACATGGAGTTTTTCTGAATGTAGCATGGTGGCAAAGTTGAATCCAGCAAATGAAGAAGCTAATGGAGTACCATGTGAATCACATTTTAGGGATCTTTTAGACAAGAATAATGCGAAAGGCCTTGGTGTGGTATATGCAATCTCAAATACAAGTCCAGTTTCAAGAAATCTGTCATCCTTTGATTTCATGAATAGATTACCTTTCAGCTGTTTTGAAAAGAAAATGACATTATCATCTAATGCCCTTCCGATGAATGCTTGTAATTATAATCTAGCAATCACTGACAGAAATCTCCAGAGAACACAGGTAATGTTCTCAACACAAAAAAATGAATATCCTGTTAGTACTAAATTTACTCCAGATATTGAAAAGAAATATGTTCACAATGTCTATGATGCCATTGCGCCTCACTTCAGCTCTACAAGATTTGCGAAGTGGCCAAAAGTAGCCAAGTTTCTTGATTCCTTGACACCGGGTTCAATCATCTTGGATGCTGGATGTGGCAATGGAAAATATTTAGGTATCAACCCAAATTGCTTTTTTATAGGTTGTGACATAAGTTCTTCCTTGATCGACATCTGTGGAAGCAGAGGACATGAAGTTTTGGTTGCTGATGCACTCAATCTTCCTTACAGAAATGGGTTTTTTGATGCTGCAATATCCATAGCTGTTTTACATCATCTTAGTACTGAAGAACGCAGGAAAAATGCAATAGAGGAACTTGTGAGAGTAGTCCATAAGGGAGGAAAGGTTCTGATAACTGTTTGGGCTGTTGAGCAGGAAGATAGATCTTTGCTTACAAAATGGACCCCTCTTACACGCAAGTATATGGAACAGTGGGTAGGAACAACTAGCAATTTTGAGTCTAGCTCATCACCTGCTTCTTTGGATAGCATTCAGGAATCAGAGAATGACGATTCAGGTGATCAGGAGTCACTATCTGAAAACAGTGAAGAACACATCGAAGCATGTTCTCATGA---GCAATGCCCAGAAAGAGTAGAGGTACCTGACACTAAGAAAGATATTGAAGAGAGTGAGGTGCCCATTGTTCCAACAGCAAGTGAGAGAGAACAACAAGAATTTTTTGTACCTTGGCATTTACCTTATCATCGGGCTGAAGTAAGTGGAGCATCTGCTTCAGCTATTGCAAATGGGTTTGCAAAGAAGGATGATAAGAAGGGGGCTGTTGTCTACAATCGATACTACCATGTATTTGCCGAGGGAGAGCTTGAAAGGTATGCTAATGCTTCTCTTGAATTCTTTATTCAAACTGTCAAAATCTTTTCTAATCAAACTACCTTTTTCCCATTTGTATGGCACCATATTCAAAGAACATCCCTATTGGCAATATCTTAATTTGTTGTATGGTATTTTCTCCATTGACTGTTTTT-ATAGAATCGTATCATGGCATTCCTGCCAACCTGCATTTTAGT----------------------------------------------------------
>CH19
----------------------------------------------------------------CCATTGTCACTTTCATGGAATCACAATTTAGTAATCTTTCAGATAAAATTCATGGGAGAGGATGGGGTAGGAGATGTGCGACGTCAAATACAAGTCTGTTTTCAAGAAATCTGTCATCCTCAAATTGCAAAAACATACTATCTTTCAGCCCTTTTGAAAAAAGACTGACATTATCATCTAATGCCCTTCCAATGAATTCCGGTAATTTGGATCCAGCAGCTACTGATGGAAATCTCCAGAAAACACAGGCATTATTCTCATCTCAGAAAGATGAATATCCTGTTAGTGCCAATTTTACTCCAGATATTGAAAAGAAATATGTTCATAATGTCTATGATGCTATTGCACCTCACTTCAGCTCGACAAGATTTGCTAAGTGGCCAAAAGTAGCCAAGTTTCTCGATTCCTTGACACAAGGGGCAATCGTCTTGGATGCTGGATGTGGCAATGGAAAATATCTAGGCTTCAATCCAAATTGTTTTTTTATAGGTTGTGATATAAGTTCTTCCTTGATCAGCATCTGTGGAAGTAGAGGACATGAAGTTTTGGTTGCGGATGCAATCAATCTTCCTTATAGAAGTGGCTTTGGTGATGCTGCAATATCCATAGCTGTTTTACATCATCTTAGTACTGAAGAGCGCAGGAAAAAGGCAATAGAGGAACTTGTTAGAATAGTTCATAAGGGAGGAAAGGTTCTGATAACTGTTTGGGCTGTAGAGCAGGAAGATAGATCTTTGCTTACAAAATGGACCCCTCTTGCATGCAAGTATACGGAGCAGTGGGTTGGAAAAACTAGCAGTTTTCAGTCTAATTCATCATCTGCTGCTCTGGAAAGTATTCAGGAATCAGCAAATGATGATTCCGGTGGTCAAGACTTGCTTACTGAAAACAGTGGAGAACGCATCAAAACACATCATCTTGAAATGCATCACCCGGAAGGGCTAGAGGCACCTGAGACTAAGGAAGATATTGCAGAGGGCGAGGTTTCCGTTCTTCCAAAACAAAGTGAGAGAGAACAACAAGAATTTTTTGTACCTTGGCATTTACCTTACCATCGGGCAGAAGTTAGTGGAACATCTGCTCAAGCTATTGCAAGTGGGTTTGCGAAGAAAGATGATAAAAAGGGGGCTGTTATTTACAATCGTTACTACCATGTATTTACTGAGGGAGAGCTTGAAAGGTATGCTTATGCTTCTCTTCATTTATTGTTTGATTTGTAAACTGAGGGAGAACTCTTCTTTATAATAAACCACTAACCTATTTGTTTTCCATGCAACTATGCCAAATGTAGGAAAAGTGTTTTGAACATAAAAGAAAATGCATATCAAAATAGAACCAAATTTACACTGAGCACTCTTTGTCTTTCTTATGCTCCTAGGTTTTGAACCAGTAGTTGTAGTTGTAGTAAGATCATATGATCTTATAACCAACATCTAC
>CHA37
AATTCCACATGGAGTTTTTCTGAATGTAGCATGGTGGCAAAGTTGAATCCAGCAAATGAAGAAGCTAATGGAGTACCATGTGAATCACATTTTAGGGATCTTTTAGACAAGAATAATGCGAAAGGCCTTGGTGTGGTATATGCAACCTCAAATACAAGTCCAGTTTCAAGAAATCTGTCATCCTTTGATTTCATGAATAGATTACCTTTCAGCTGTTTTGAAAAGAAAATGACATTATCATCTAATGCCCTTCCGATGAATGCTTGTAATTATAATCTAGCAACCACTGACAGAAATCTCCAGAGAACACAGGTAATGTTCTCAACACAAAAAAATGAATATCCTGTTAGTACTAAATTTACTCCAGATATTGAAAAGAAATATGTTCACAATGTCTATGATGCCATTGCGCCTCACTTCAGCTCTACAAGATTTGCGAAGTGGCCAAAAGTAGCCAAGTTTCTTGATTCCTTGACACCGGGTTCAATCATCTTGGATGCTGGATGTGGCAATGGAAAATATTTAGGTATCAACCCAAATTGCTTTTTTATAGGTTGTGACATAAGTTCTTCCTTGATCGACATCTGTGGAAGCAGAGGACATGAAGTTTTGGTTGCTGATGCACTCAATCTTCCTTACAGAAATGGGTTTTTTGATGCTGCAATATCCATAGCTGTTTTACATCATCTTAGTACTGAAGAACGCAGGAAAAATGCAATAGAGGAACTTGTGAGAGTAGTCCATAAGGGAGGAAAGGTTCTGATAACTGTTTGGGCTGTTGAGCAGGAAGATAGATCTTTGCTTACAAAATGGACCCCTCTTACACGCAAGTATATGGAACAGTGGGTAGGAACAACTAGCAATTTTGAGTCTAGCTCATCACCTGCTTCTTTGGATAGCATTCAGGAATCAGAGAATGACGATTCAGGTGATCAGGAGTCACTATCTGAAAACAGTGAAGAACACATCGAAGCATGTTCTCATGA---GCAATGCCCAGAAAGAGTAGAGGTACCTGACACTAAGAAAGATATTGAAGAGAGTGAGGTGCCCATTGTTCCAACAGCAAGTGAGAGAGAACAACAAGAATTTTTTGTACCTTGGCATTTACCTTATCATCGGGCTGAAGTAAGTGGAGCATCTGCTTCAGCTATTGCAAATGGGTTTGCAAAGAAGGATGATAAGAAGGGGGCTGTTGTCTACAATCGATACTACCATGTATTTGCCGAGGGAGAGCTTGAAAGGTATGCTAATGCTTCTCTTGAATTCTTTATTCAAACTGTCAAAATCTTTTCTAATCAAACTACCTTTTTCCCATTTGTATGGCACCATATTCAAAGAACATCCCTATTGGCAATATCTTAATTTGTTGTATGGTATTTTCTCCATTGACTGTTTTT-ATAGAATCGTGTCATGGCATTCCTGCCAACCTGCATTTTAGTCACAGACAAGTTGAACGTGAAAGAGGTGGCGGGCTTGAATTTGACTGCTTTATAGATC
>CJ24
GTTTCCACATGGAGTTTTTCTGAATGTAGTATGGTGACAAAGTTGAATGCAGCAAATGGAGAAGGTATGAAAGTACCATATGAATCACAGTTTAGTGATCTTTCAGATAAGATTAATGGGAAAGGCCGCGGTGGGATATGTGCAACCTCAAATACAAGTCCGTTTTCAAGAAATTTGTCATCCTTAAATTTTAGAAACAGACTACCCTTCAGCTCTTTTGAAAAGAAAATGACATTATCATCTAATGCTCTTCCAATGAATTCTGGTAATTTGGATCCAGCAACCACCGATGGAAATCTTCTGAGAACACAGGCAATGTTCTCAACACAGAATGACAAATATCCTGTTAGTGCTAATTTTACACCAGCTATTGAAAAGAAATATGTTCATAATGTTTATGATGCTATTGCACCTCACTTCAGCTCGACAAGATTTGCTAAGTGGCCAAAAGTAGCCAAGTTTCTTGATTCCCTGACACCAGGGTCAATCATCTTGGATGCTGGATGTGGCAATGGAAAATATCTAGGCTTCAATCCAAATTGTTTTTTTATAGGTTGTGATATAAGTTCTTCCTTGATCAACATCTGTGGAAGTAGAGGACATGAAGTTTTGGTTGCAGATGCAATCAATCTTCCTTACAGAAATGGGTTTGGTGATGCTGCAATATCCATAGCTGTTTTGCACCATCTTAGTACTGAAGAACGCAGGAAAAAGGCAATAGAGGAACTTGTGAGAATAGTCCATAAGGGAGGAAAGGTTCTGATAACTGTTTGGGCTGTTGAGCAGGAAGATAGATCTTTGCTTACAAAATGGACCCCTCTTGCACAGAAGTATACGGAGCAGTGGGTGGGAACAACTACCAGTTTTGAGTCTAGTTCATCAACTGCTGCTCTGGAAAGCATTCAGGAATCAGCAAATGACGATTCAGGTGGTCAGGATTTGCTTACTGAAAACAATGAAGAACACATC---ACACATTCTCATAAAATGCAATACCCAGAAAGTGTAGAGGCAACTGAGACTAAGAAAGATATTGCAGAGGGTGAGGTTTCCATTCTTTCAAAAGGAAGTGAGAGAGAACAACAAGAATTTTTTGTACCTTGGCATTTACCTTACCATCGGGCAGAAGTTAGTGGAACATCTGCTCAAGCTATTGCAAGTGGGTTTGCAAAGAAAGATGATAAAAAGGGGGCTGTTGTTTACAATCGTTACTACCATGTATTTACCGAGGGAGAGCTTGAAAGGTATGCTTATGCTTCTCTTCATTTTTTGTTTGATTTGTAAACTGAGGAAGAACTCTCCATTATAATAAACTCAAGCAGAAAATACATATCAGTCGCAACTGGCCAAGTACGATTACCTTTATTTTCCTAATGAGATATCTCATATAAACAAAAATGCGATTCTCCAGAGTCCACACTAAGAGGGTTTCAATAGTCAAGATAGAAACTATCAGGGCCACAAGAAGGAAATAACTAATGCCTCATCTGCCTACTGGAAG
>CK7
----------------TTTCTGAATGTAGCATGGTCACAAAATTGAATGCAGCAAATGGAAAAGTTATTGATGTATTACATGAATCACAATTTAGTGATCTTTCAGATAAGATTAACGGGAAAGGCTGGGGTGGGGTATGTGCAACCCCAAATACAAGTCCGTTTTCAAGAAATCTGTCATCCTTAAATTTCAGAAATAGACTATCTTTCAGTTCTTTTGAAAAGAAAATGACGTTATCATCTAATGCCCTTCCAATGAATTCTGGTAATTTGGATCCAGCAACCACTGATGGAAATCTTCAGAGAGCACAGGCAATGTTCCCAACAGAGAAAGAAGAATATCCTGTTAGTGCTAATTTTACTCCAGATATTGAAAAGAAATATGTTCATAATGTTTATAATGCTATTGCACCTCACTTCAGCTCTACAAGATTTGCTAAGTGGCCAAAAGTAGCCAAGTTTCTTGATTCCCTGACACCAGGGTCAATCATCTTAGATGCTGGATGTGGCAATGGAAAATACCTAGGGTTCAATCCAAATTGTTTTTTTATAGGTTGTGATATAAGTTCTTCCTTGATCAACATCTGTGGAAGCAGAGGACATGAAGTTTTGGTTGCAGATGCAATCAATCTTCCTTACAGAAATGGGTTTGGTGATGCTGCAATATCCATAGCTGTTTTGCATCATCTTAGTACTGAAGAACGCAGGAAAAAGGCAATAGAGGAACTTGTGAGAATAGTCCATAAGGGAGGAAAGGTCTTGATAACTGTTTGGGCTGTTGAGCAGGAAGATAGATCTTTGCTTACAAAATGGACCCCTCTTGCGCAGAAGTATACGGAGCAGTGGGTGGGAACAACTAGCAGTATTGAGTCTAGTTCATCAACTGCTGCTCTGGAAAGCATTCAGGAATCAGCAAATGATGATTCAGGTGGTCAGGAGTCGCTGACTGAAAACAGTGAAGAACACATCAAAACATGTTCTCATAAAAAGCAATACCCAGAAAGAGTAGATGCACCTGAGACTAAGAAAGATATTGAAGAGAGTGAGATTTCCATCGTCCCAACAGGAAGTGAAAGAGAACAACAAGAATTTTTTGTACCTTGGCATTTACCTTACCATCGGGCAGAAGTTAGTGGAACATCTGCTCAAGCTATTGCAAGTGGGTTTGCAAAGAAAGATGATAAAAAGGGGGCTGTTATTTACAATCGTTACTACCATGTATTTGCCGAGGGAGAGCTTGAAAGGTATGCTTATGCTTCTCTTCATTTATTTTTTGATTTGTAAACTGAGGGAAAACTCTCCATTATAATAAACTCAAGCAGAAAATACGTATCAGTCACAACTGGCCAGGCATGACTGCCTTTATTTTCCTAAGGAGAGATCCCGTATAAACAAAAAAGCTATTC-------TCCACACTAACAGGGCTTCAATAAACAAGATAGAAGCCCACAGAAACGACAAAG----------------------------------
>CL6
ATTTCCACACGGAGTTTTTCTGAATGTAGCATGGTCACAAAATTGAATGCAGCAAATGGAAAAGTTATTGATGTATTACATGAATCACAATTTAGTGATCTTTCAGATAAGATTAACGGGAAAGGCTGGGGTGGGGTATGTGCAACCCCAAATACAAGTCCGTTTTCAAGAAATCTGTCATCCTTAAATTTCAGAAATAGACTATCTTTCAGTTCTTTTGAAAAGAAAATGACGTTATCATCTAATGCCCTTCCAATGAATTCTGGTAATTTGGATCCAGCAACCACTGATGGAAATCTTCAGAGAGCACAGGCAATGTTCCCAACAGAGAAAGAAGAATATCCTGTTAGTGCTAATTTTACTCCAGATATTGAAAAGAAATATGTTCATAATGTTTATGATGCTATTGCACCTCACTTCAGCTCTACAAGATTTGCTAAGTGGCCAAAAGTAGCCAAGTTTCTTGATTCCCTGACACCAGGGTCAATCATCTTAGATGCTGGATGTGGCAATGGAAAATACCTAGGGTTCAATCCAAATTGTTTTTTTATAGGTTGTGATATAAGTTCTTCCTTGATCAACATCTGTGGAAGCAGAGGACATGAAGTTTTGGTTGCAGATGCAATCAATCTTCCTTACAGAAATGGGTTTGGTGATGCTGCAATATCCATAGCTGTTTTGCATCATCTTAGTACTGAAGAACGCAGGAAAAAGGCAATAGAGGAACTTGTGAGAATAGTCCATAAGGGAGGAAAGGTCTTGATAACTGTTTGGGCTGTTGAGCAGGAAGATAGATCTTTGCTTACAAAATGGACCCCTCTTGCGCAGAAGTATACGGAGCAGTGGGTGGGAACAACTAGCAGTATTGAGTCTAGTTCATCAACTGCTGCTCTGGAAAGCATTCAGGAATCAGCAAATGATGATTCAGGTGGTCAGGAGTCGCTGACTGAAAACAGTGAAGAACACATCAAAACATGTTCTCATAAAAAGCAATACCCAGAAAGAGTAGATGCACCTGAGACTAAGAAAGATATTGAAGAGAGTGAGATTTCCATCGTCCCAACAGGAAGTGAAAGAGAACAACAAGAATTTTTTGTACCTTGGCATTTACCTTACCATCGGGCAGAAGTTAGTGGAACATCTGCTCAAGCTATTGCAAGTGGGTTTGCAAAGAAAGATGATAAAAAGGGGGCTGTTATTTACAATCGTTACTACCATGTATTTGCCGAGGGAGAGCTTGAAAGGTATGCTTATGCTTCTCTTCATTTATTTTTTGATTTGTAAACTGAGGGAAAACTCTCCATTATAATAAACTCAAGCAGAAAATACGTATCAGTCACAACTGGCCAGGCATGACTGCCTTTATTTTCCTAAGGAGAGATCCCGTATAAACAAAAAAGCTATTC-------TCCACACTAACAGGGCTTCAATAAACAAGATAGAAGCCCACAGAAACGACAAAGA---------------------------------
>CM9
AGTTCCACATGGAGTTTTTCTGAATTTAGTATGGTGA-GAAGTTGAATGCAGCGATCGGAGAACTTATGAAAGTACTATATGAATCACAATTTAGTAGCATTTTTAATAAGATTAATGGGAGAGGTTGGGGTAGGATATGTGCAACCTCAAATACAAGTC---TTTCAAGAAATCTGTTATCCATAAATTTCAGGAACAGATTACCTTTCAGCTCTTTTGGAAAAAAAATGATGTTATCGTCTAATGTCATTACAATGAATTCTGATAATTCGGATCCAGCAGCTATGGATGGAAATCTTCAGAAAACACAGATAATGTTCTCAACTCAGAAAGATGAATATCATGTTAGTGCCAATTTTACTCCAGATATTGAAAAGAAATATGTTCATAATGTTTATGATGCTATTGCACCTCACTTCAGCTCAACAAGATTTGCTAAATGGCCAAAAGTAGCCATGTTTCTTGATTCCCTGACACCAGGGTCAATCATCTTGGATGTTGGATGTGGCAATGGAAAATATTTAGGCTTCAATCCAAATTGTTTTTTTATAGGTTGTGATATAAGTTCTTCCTTGATCAACATCTGTGGAAGTAGAGGACATGAAGTTTTGGTTGCCGATGCAACTAATCTTCCTTACAGAAGTGGGTTTGGTGATGCTGCAATCTCCATAGCTGTTTTACATCATCTTAGTACTGAAGAACGCAGGAAAAAGGCAATAGAGGAACTTGTGAGAATAGTTCAGAAGGGAGGAAAGGTCCTGATAACTGTTTGGGCTGTTGAGCAGGAAGATAGGTCTTTGCTTACAAAATGGACCCCTCTTGCACAAAAGTATACAGAGCAGTGGGGTGGAACAATGCGAAGTTTTGAGTCAAATTCATCAACTGCTGCTCTGGATAGCATTCAGGAATCAGTGAACGACGATTCAGATGGTCAGGAATTTCTTAGTGAAAACAATGAAGAAGGCATCAAAACACATTCTCATAAAAAACAGTCCCCAGAAAGATTAGAGGCACCTCAGACTGACAAAGGTATTGCAGAGGGCGAGGTTTCCATTTTCCCAGAAGGAAATGACATAGAACAACAAGAATTTTTTGTACCTTGGCATTTACCTTACCATCGTGCAGAAGTTAGTGGAATATCTGCTCAAGCTATTGCAAGTGGGTTTGCAAAGAAAGATGATAAAAAGGGGGCGGTTATTTACAATCGATACTACCATGTGTTTACTGAGGGAGAGCTTGAAAGGTATGCTAATGCCTC--TTTATTTATTGCTTGATTTGTAAACCGAGGGAGAACTCTCAAATATAATAAACTCAAGTAGAAAGTGTACATCAGTTGCAACTAGCCTGATACCATTGCCT-TATTTTTCGAAGTAGATATTCCATATAAATAAACATGTGATTCTCCACAGTCCACACTAAGAGGGTTTCACTGATTGAGATATAAACTTAGAGAAACCACAAGGAGAAATAATAAATAGGCACAGGAAGGACCAGAAC
>CO8
-------------------------------------------------------------------------------------------TTAGTAGCGTTTTTTAGAAGCTTAATGGGAGAGGTTGGTGTAGGATATGTGCAACCTCAAATACAAGTC---TTTCAAGAAATCTGTTATCCATAAATTTCAGGAACAGATTACCTTTCAGCTCTTTTGGAAAAAAAACGATGTTATCGTCTAATGTCATTCCAACGAATTCTGATAATTTGGATACAGCAGCTGCAGATGGAAATCTTCAGAAAACACAGATAATGTTCTCAACTCAGAAAGATGAATATCATGTTAGTGCCAATTTTACTCCAGATATTGAAAAGAAATATGTTCATAATGTTTATGATGCTATTGCACCTCACTTCAGCTCAACAAGATTTGCTAAGTGGCCAAAAGTAGCCATGTTCCTTGAGTCCCTGACACCAGGGTCAATCATCTTGGATGTTGGATGTGGCAATGGAAAATATTTAGGCTTCAATCCAAATTGTTTTTTTATAGGTTGTGATATAAGTTCTTCCTTGATCAACATCTGTGGAAGTAGAGGACATGAAGTTTTGGTTGCAGATGCAACCAATCTTCCTTACAGAACTGGGTTTGGTGATGCTGCAATATCCATAGCTGTTTTACATCATCTTAGTACTGAAGAACGCAGGAAAAAGGCAATAGAAGAACTTGTGAGGATAGTCCAGAAGGGAGGAAAGGTCCTGATAACTGTTTGGGCTGTTGAGCAGGAAGATAGGTCTTTGCTTACAAAATGGACCCCTCTTGCACAGAAGTATACAGAGCAGTGGGTTGGAACAACAAGAAGTTTTGAGTCAAATTCATCAACTGCTGCTCTGGATAGCATTCAGGAATCAGCGAACGATGATTCAGATGGTCAGGAATTTCTTAGCGAAAACAATGAAGAATGCATCAAAACACATTCTCATAAAAAACAGTCCCCAGAAAGATTAGAGGCACCTGAGACTGACAAAGGTATTGCAGAGGGCAAGGTTTCGATTTTCCCAGAAGGAAGTGACGTAGAACAACAAGAATTTTTTGTGCCTTGGCATTTACCTTACCATCGTGCAGAAGTTAGTGGAATATCTGCTCAAGCTATTGCAAGTGGGTTTGCAAAGAAAGATGATAAAAAGGGGGCGGTTATTTACAATCGATACTACCATGTGTTTACTGAGGGAGAGCTTGAAAGGTATGCTAATGCCTC--TTTATTTATTGCTTGATTTGTAAACTGAGGGAGAACTCTCAAATATAATAAACTCAAGTAGAAAGTGTACATCAGTTGCAACTAGCCTGATACCATTGCCTTTATTTTTTGAAGTAGATATTCCATATAAATAAAAATGTCATTCTCCACAGTCCACAATAAGAGGGTTTCACTGATTGAG-----------------------------------------------------------
>CP16
GTTTCCACATGGAGTTGTTCTGAATGTAGTATGGTAACAAAGTTGAATGCAGCAAATGGAGAAGTTATGAAAGTACTATATGAATCACAATTTAGTAATCTTTCAGATAAGATTAATAGAAGAGGCTGGGGTAGGATATGTGCGACCTCAAATACAAGTTTCTTTTCAAGAAATCTGCCATCCTCAAATTGCAGAAACAGACTACCTTTCAGCTCTTTTGAAAAAAAAATGACGTTATCATCTAATGCCCTTCCAATGAATTCTGATAATTTGGATCCAGCAGCTACTGATGGAATTCTTCAGAAAACACAGACAATGTTCTCAACTCAGAAAGATGAATATCCTGTTAGTGCCAATTTTACTCCAGATATTGAAAAGAAATATGTTCATAATGTCTATGATGCTATTGCACCTCACTTCAGCTCGACAAGATTTGCTAAGTGGCCAAAAGTAGCCGCGTTTCTTGATTCCTTGACACCAGGGTCAATTGTCTTGGATGCTGGATGTGGCAATGGAAAATATCTAGGCTTCAATCCAAATTGTTTTTTTATAGGTTGTGATATAAGTTCTTCCTTGATCAACATCTGTGGAAGTAGAGGACATGAAGTTTTGGTTGCGGATGCAATCAATCTTCCTTACAGAAGTGGGTTTGGCGATGCTGCAATATCCATAGCTGTTTTACATCATCTTAGTACTGAAGAACGCAGGAAAAAGGCAATCGAGGAACTTGTGAGAATAGTTCATAAGGGAGGAAAGGTTCTGATAACTGTTTGGGCAGTTGAGCAGGAAGATAGATCTTTGCTTACAAAATGGACCCCTCTTGCACACAAGTATACGGAGCAGTGGGTTGGAACAACTAGCAGTTTTCAGTCTAGTTCATCAACTGCTGCTCTGGAAAGCATTCAGGAATCAGCAAATGGCGATTCAGGTGGTCAAGACTTGCTTACTGAAAACAGTGAAGAACGCTTCAAAGCACATTCTCATAAAAAGCATTACCCGGAAAGAGTAGAGGCACCTGAGAGTAAGGAAGATATTGCAGAGGGCGAGGTTTCCGTTCTTCCAAAACGAAGTGAGAGAGAACAACAAGAATTTTTTGTACCTTGGCATTTACCTTACCATCGGGCAGAAGTTAGTGGAACATCTGCTCAAGCTATTGCAAGTGGGTTTGCAAAGAAAGATGATAAAAAGGGGGCTGTTATTTACAATCGTTACTACCATGTATTTACTGAGGGAGAGCTCGAAAGGTATGCTTATGCTTCTCTTTATTTATTGTCTGATTTGTAAACTGAGGGAGAACTCGCCATTGTAATAAACTCAAGCAGAAAATGCACATCAGTTGCAACCGGCCAGGTACCATTGCCTTTATTTTCCTTGGAAAATATTTTGTATAAGCAAAATTGTGATTCTCCACAGTCCACACTAAGAGGGTTC------------CAGTAACTTAGAGAAACCACAAAGAGAAATAACAAA--TCCTGATTCCTTACTATCAG
>CP161
GTTTCCACATGGAGTTGTTCTGAATGTAGTATGGTAACAAAGTTGAATGCAGCAAATGGAGAAGTTATGAAAGTACTATATGAATCACAATTTAGTAATCTTTCAGATAAGATTAATAGAAGAGGCTGGGGTAGGATATGTGCGACCTCAAATACAAGTTTCTTTTCAAGAAATCTGCCATCCTCAAATTGCAGAAACAGACTACCTTTCAGCTCTTTTGAAAAAAAAATGACGTTATCATCTAATGCCCTTCCAATGAATTCTGATAATTTGGATCCAGCAGCTACTGATGGAATTCTTCAGAAAACACAGACAATGTTCTCAACTCAGAAAGATGAATATCCTGTTAGTGCCAATTTTACTCCAGATATTGAAAAGAAATATGTTCATAATGTCTATGATGCTATTGCACCTCACTTCAGCTCGACAAGATTTGCTAAGTGGCCAAAAGTAGCCGCGTTTCTTGATTCCTTGACACCAGGGTCAATTGTCTTGGATGCTGGATGTGGCAATGGAAAATATCTAGGCTTCAATCCAAATTGTTTTTTTATAGGTTGTGATATAAGTTCTTCCTTGATCAACATCTGTGGAAGTAGAGGACATGAAGTTTTGGTTGCGGATGCAATCAATCTTCCTTACAGAAGTGGGTTTGGCGATGCTGCAATATCCATAGCTGTTTTACATCATCTTAGTACTGAAGAACGCAGGAAAAAGGCAATCGAGGAACTTGTGAGAATAGTTCATAAGGGAGGAAAGGTTCTGATAACTGTTTGGGCAGTTGAGCAGGAAGATAGATCTTTGCTTACAAAATGGACCCCTCTTGCACACAAGTATACGGAGCAGTGGGTTGGAACAACTAGCAGTTTTCAGTCTAGTTCATCAACTGCTGCTCTGGAAAGCATTCAGGAATCAGCAAATGGCGATTCAGGTGGTCAAGACTTGCTTACTGAAAACAGTGAAGAACGCTTCAAAGCACATTCTCATAAAAAGCATTACCCGGAAAGAGTAGAGGCACCTGAGAGTAAGGAAGATATTGCAGAGGGCGAGGTTTCCGTTCTTCCAAAACGAAGTGAGAGAGAACAACAAGAATTTTTTGTACCTTGGCATTTACCTTACCATCGGGCAGAAGTTAGTGGAACATCTGCTCAAGCTATTGCAAGTGGGTTTGCAAAGAAAGATGATAAAAAGGGGGCTGTTATTTACAATCGTTACTACCATGTATTTACTGAGGGAGAGCTCGAAAGGTATGCTTATGCTTCTCTTTATTTATTGTCTGATTTGTAAACTGAGGGAGAACTCGCCATTGTAATAAACTCAAGCAGAAAATGCACATCAGTTGCAACCGGCCAGGTACCATTGCCTTTATTTTCCTTGGAAAATATTTTGTATAAGCAAAATTGTGATTCTCCACAGTCCACACTAAGAGGGTTC------------CAGTAACTTAGAGAAACCACAAAGAGAAATAACAAA--TCCTGATTCCTTACT-----
>CR44
---------------------------------------------------------------------------------------------------------------------------------------------------------ACAAGCTCTGTTTCAAGTATCCAGGTATCCTCGGAAAACAACTGTAGGTTGTCTTATAGCTCCTGTGAAAAGAGAGGGGCATCATCATCTGATCATCTTCCCATAGATGCTGGTAATTTTAATCTGGCAACCACTGATGGAAGTTCTCAGACAAGGCAGAAGATACCATCAAGCTCAAAGGAGAAACATTCCTCTAGTGCTAAGTCTACTCCAGATATAGAAAAGAAGTATGTTCACAGTGTTTATGATGCAATTGCTCCTCACTTTAGCTCAACAAGATTTGCTAAGTGGCCAAAAGTAGCTGAGTTTCTGGATTCATTGACCCCAGGATCAATCATCTTAGATGCAGGTTGCGGTAATGGAAAATATTTAGGTATTAATCCAAACTGCTTTTTTATAGGTTGTGATATAAGTTCTCCCTTGATCAACATCTGTGCAAACAGAGGACATGAAGTTCTGGTTGGAGATGCCATCAATCTTCCATATAGAACTGGCTTTGGCGATGCCGCAATTTCCATAGCTGTTCTGCATCATCTTAGCACTGAAGAACGCAGGAAAAAGGCCATTGAAGAACTAGTCAGAGTAGTCTGCAAGGGAGGAAAAGTTCTGATAACAGTTTGGGCTGTTGAGCAGGAAGATAAATTATTGCTTACAAAGTGGACTCCTCTCTCTTGTAAGTACATGGAAGAATGGGTAGGAACAACTAAAAGTTGTGGTTCTAGTTCCTCAATTGCTTCTTTAGAAAGTATCCAGGAAACAGAGAATTCTACTTCAACTGATCTAGAGTCTGTGAAAGTAGTTAACAAAGAAGATGAAGATGTATATTGTTCCAAGGAACAATATCTAGGGGAAGTGCATTCGCCCTGCACTAAAATTTCTACAATTGAAAGTGACATTTCAGGTGTCACAAGA---CATGACACAGAACAACAAGAATTTTTTGTACCATGGCATTTACCTTACCACCGGGCTGAGATCAGTGGTGCATCTGCTTCTGCTATTGCAAGTGGACTTGCTAAGAAAGATGATAAGAAGGGAGCTGTCATCTACAATCGGTACTACCATGTATTTGCTGAAGGGGAGCTTGAAAGGTATATCTGCAGGACACATTCTCTTTTATTCAAATTGTCTGTATATCCTTGAAACCCCGTAATCCCTTTTTTCACTCTTTGTTATTGATTCGTGTCCAAAATAATATCTGAACTGTCAACGTTTTTTTTTTCGGTTTTTTCCTATTCACAAGTATC-AGGTGTTTTCACTTCACCAAAATTCTGGAAGTCAT-----------------------------------------------------------------
>CT15
--------------TTGTTCTGAATGTAGTATGGTAACAAAGTTGAATGCAGCAAATGGAGAAGTTATGAAAGTACTATATGAGTCACAATTTAGTAATCTTTCAGATAAGATTAATAGGAGAGGCTGGGGTAGGATATGTGCGACCTCAAATACAAGTTTCTTTTTAAGAAATCTGCCATCCTCAAATTGCAGAAACAGACTACCTTTCAGCTCTTTTGAAAAAAAAATGACGTTATCATCTAATGCCCTTCCAATGAATTCTGATAATTTGGATCCAGCAGCTACTGATGGAATTCTTCAGAAAACACAGACAACGTTCTCAACTCAGAAAGATGAATATCCTGTTAGTGCCAATTTTACTCCAGATATTGAAAAGAAATATGTTCATAATGTCTATGATGCTATTGCACCTCACTTCAGCTCGACAAGATTTGCTAAGTGGCCAAAAGTAGCCAAGTTTCTTGATTCCTTGACACCGGGGTCAATTGTCTTGGATGCTGGATGTGGCAATGGAAAATATCTAGGCTTCAATCCAAATTGTTGTTTTATAGGTTGTGATATAAGTTCTTCCTTGATCAACATCTGTGGAAGTAGAGGACATGAAGTTTTGGTTGCAGATGCAATCAATCTTCCTTACAGAAGTGGGTTTGGCGATGCTGCAATATCCATAGCTGTTTTACATCATCTTAGTACTGAAGAACGCAGGAAAAAGGCAATAGAGGAACTTGTGAGAATAGTTCATAAGGGAGGAAAGGTTCTGATAACTGTTTGGGCAGTTGAGCAGGAAGATAGATCTTTGCTTACAAAATGGACCCCTCTTGCATGCAAGTATACGGAGCAGTGGGTTGGAACAACTAGCAGTTTTCAGTCTAGTACATCAACTGCTGCTCTGGAAAGCATTCAGGAATCAGCAAATGATGATTCAGGTTGTCAAGACTTGCTTACTGAAAACAGTGAAGAATGCTTCAAAGCACATTCTCATAAAAAGCATTACCCGGAAAGAGTAGAGGCACCTGAGACTAAGGAAGATATCGCAGAGGGTGAGGTTTCCGTTCTTCCTAAACGAAGTGAGAGAGAACAACAAGAATTTTTTGTACCTTGGCATTTACCTTACCATCGGGCAGAAGTTAGTGGAACATCTGCTCAAGCTATTGCAAGTGGGTTTGCAAAGAAAGATGATAAAAAGGGGGCTGTTATTTACAATCGTTACTACCATGTATTTACTGAGGGAGAGCTTGAAAGGTATGCTTATGCTTCTCTTTATTTATTGTTTGATTTGTAAACTGAGGGAGAACTCGCCATTGTAATAAACTCAAGCAGAAAATGCACATCAGTTGCAACTGGCCAGGTACCATTGCCTTTATTTTCCTTAGAAAATGTTTTGTATAAACAAAAATGCGATTCTCCACAGTCCACACTAAGAGGTTCCAG-TAACTGAGATGGAAAATTAGAGAAACCAAAAAGAGAAATAACAAA--TTCTGATTCCTTGCTATCA-
>DA12
----------------TTTCTGAATGTTGCATGGTGACAAAGTTGAATGCAGTAAATGGAGAAGTTATGAAAATACTATATGAGTCACAATTTAATAGTCTTTCGGCTAAGATTAATGGGAGAGGCTGGGGTAGGATATGTGCAACCTCAAATACAAGTA---TTTCAAGAAATCTGTTATGCTTAAATTTCAGGAACAGACTAGCTTTCACCTCTTTTGGAAAAAGAATGACGCTATCGTCTAATGCCATTTCAATGAATTCTGATAATTTAGATCCAGCAGCTACAGATGGAAATCTTCAGAAAACACAGGCAATGTTCTCAACTCGGAATGATGAATATCCTGTTAGTGCCAATTTCACTCCAGATATTGAAAAGAAATATGTTCATAATGTTTATGATGCTATTGCACCTCACTTCAGCTCGACAAGATATGCTAAATGGCCAAAAGTAGCCAAGTTTCTTGATTCCCTGACACCAGGGTCAATCATCTTGGATGTTGGATGTGGCAATGGAAAATATCTAGGCTTCAATCCAAATTGTTTATTTATAGGTTGTGATATAAGTTCTTCCTTGATCAACATCTGTGGAAGTAGAGGACATGAAGTTTTGGTTGCGGATGCAATCAATCTTCCTTACAGAAGTGGGTTTGGTGATGCTGCAATATCCATAGCTGTTTTACATCATCTTAGTACTGATGAACGCAGGAAAAAGGCAATAGAGGAACTTGTGAGAATAGTCCATAAGGGAGGAAAGGTCCTGATAACTGTTTGGGCTGTTGAGCAAGAAGATAGGTCTCTGCTTACAAAATGGACCCCTCTTGCACACAAGTATACAGAGCAGTGGGTTGGAACAACAAGCAGTTTCGAGTCCAATTCATCAACTGCTGCTCTGGAAAGCATTCAGGAATCAGCAAATGATGATTCAGACGCTCAGGAGGTTCTTAGCCAAAACGACGAAGAATGCATCAAAACACATTCTCATAAAAAGCAATCCCCAGAAAGATTAGAGGCACCTGAGACTAACAAATATATTGCAGAGGCTGAGGTTTGCATTCTCCCAGAAGGAAGTGACAGAGAACAACAAGAATTTTTTGTACCTTGGCATTTACCTTACCATAGGGCAGAAGTTAGTGGAACATCTGCTCAAGCTATTGCAAGTGGGTTTGCAAAGAAAGATGATAAAAAAGGGGCTGTTGTTTACAATCGTTACTACCATGTGTTTACTGAGGGAGAGCTTGAAAGGTATGCTCATGCCTCTATTTATTTATTGTTTGATTTGTAAACTGAGGGAGAACTCTCATTTATAATAAACTCAAGCAGAAAGTGTACATCAGTTGCAACTAGCCTGATTCCATTGCCTTTGTTTTCCAAAGGAGATATCCCATATAAATAAAAATGTGATTCTCCACAGTCCACACTATGAGGGTTTCTATGATCGAGATAGAAACTTAGAGAAACCACAAGGCGAAATAACA------------------------
>DB53
------------------------------------------------------------GAAGTCACTAAAGTACCATTTGAATCACAGTTCAGTGGTTTCGCTGACAAGAATAATGAGAAAAATCTTGATTTGATCTCAGTAACCTTCAATACAAGGCTTGGCTTTAGAAGTCGGTC---------------------ATTGTCTTTCGGCTCCTTTTG---TAAAATGAGATTATCGTCTAACAATCTTCCAATGGATTTGGGTAATTTTA---CATCAAACTCTGAAGGAAATCTTCAAAAAACACAAACAGTGATTGCAAAACAAAATGACAAATGTCCTGTTAGTGCTAAAATTACCCCGGATATTGAAAAGAAATATGTTCACCATGTCTATGATGCTATTGCTCCTCACTTCAGCTCGACAAGATTTGCCAAGTGGCCTAAAGTAGCCAAGTTTCTTGATTCATTGGCACCGGGGTCAATTATATTAGATGCAGGATGTGGTAATGGAAAATATTTAGGCTTTAATCCAAATTGCTTTTTTATAGGTTGTGATATAAGTCCGTCTTTGATCAAAATCTGTGGAAGCAGGGGACATGATGTTTTAGTTGCAGATGCGCTCAATCTTCCTTACAGAAGTGGGTTTGGCGATGCTGCAATATCCATAGCTGTTTTACATCATCTTAGTACTGAGGAGCGGAGGAAAAAGGCAATTGAGGAACTTGTAAGGGTAGTCAATAAGGGAGGAATGATTCTGATAACTGTATGGGCTGTTGAACAGGAAGATAGTTCATTGCTTACAAAATGGACCCCTCTTACAGATAAGTATATTGAACAGTGGGTAGGTACAAACACCAGTTTTGATTCTAGATCATCAATTACTTCTTTAGAAAGCATTCAAGAAGCAGTGAATGATGATTCAGGTGATCAGGAGTCACCAAACAAATTCAATGGAGAACTTGAGCAAGCATGTTCTTATAATGCCCAATGTTCAGAAAGAGCAGATGTGGCCAACACTAAGAGAAATCCTGATGAAAGTGACATGTATGCTTTCTCAACGGAAACTATGAGAGAACAACAAGAATTTTTCATACCTTGGCATTTACCTTACCACAGGGCAGAAGTTAGTGGAGTATCTGCTTCAGCTATTGCAAGTGGGTTTGCGAAGAAGGATGATAAAAAAGGGGCTGTTGTTTACAATCGCTACTACCATGTATTTGCTGAGGGAGAACTTGAAAGGTATGTTATTGATTCATTTCAATTT--GTATGCAATTGTCGGTATCTCTTTTGACCAAACTACCCTATTTCTA---TAAAAATAGATA-TTTGTAGAACATGTCTACTGGTCTTATCTTTAATTGTCATCTGGTATTCTCTGAATCAATCTTTTCG-GTAGAAGTTTATTACACCTTTACTGCCCAGTTGCATTTTAGTAACT----------------AATTAGACTCAATGCAAAATCTTTGTTTTTTTCAAAAG
>DC1
-----------------------------------------------------------------------AGTACCATTTGAATCACAGTTCAGTGGTTTCGCTGACAAGAATAATGAGAAAAATCTTGATTTGATCTCTGTAACCTTCAATACAAGGCTTGGCTTTAGAAGTCGGCC---------------------ATTGTCTTTTGGCTCCTTTTG---TAAAATGAGATTATCGTCCAACAATCTTCCAATGGATTTGGGTAATTTTA---CATCAAACTCCGAAGGAAATCTTCAAAAAACACAAACAGTGATCGCAAAACAAAATGACAAATGTGCTGTTAGTGCTAAAATTACCCCGGATATTGAAAAGAAATATGTTCACCATGTCTATGATGCTATTGCTCCTCACTTCAGCTCTACAAGATTTGCCAAGTGGCCTAAAGTAGCCAAGTTTCTTGATTCATTGGCACCGGGGTCAATTATATTAGATGCAGGATGTGGTAATGGAAAATATTTAGGCTTTAATCCAAATTGCTTTTTTATAGGTTGTGATATAAGTCCGTCTTTGATCAACATCTGTGGAAGCAGGGGACATGATGTTTTAGTTGCAGATGCGCTCAATCTTCCTTACAGAAGTGGATTTGGCGATGCTGCAATATCCATAGCTGTTTTACATCATCTTAGTACCGAGGAGCGGAGGAAAAAGGCAATTGAGGAACTTGTAAGGGTAGTCAATAAGGGAGGAATGATTCTGATAACTGTATGGGCTGTTGAACAGGAAGATAGTTCATTGCTTACAAAATGGACCCCTCTTACAGATAAGTATATTGAACAGTGGGTAGGTACAAACACCAGTTTTGATTCTAGATCATCAATTACTTCTTTAGAAAGCATTCAAGAAGCAGTGAATGATGATTCAAGTGATCAGGAGTCACCAAACAAATTCAATGGAGAACTTGAGCAAGCATGTTCTTATAATGCCCAATGTTCAGAAAGAGCCGATGTGGCCAACACTAAGAGAAATCCTGATGAAAGTGACATGTATGCTGTCTCAACGGAAACTATGAGAGAACAACAAGAATTTTTCGTACCTTGGCATTTACCTTACCACAGGGCAGAAGTTAGTGGAGTATCTGCTTCAGCTATTGCAAGTGGGTTTGCGAAGAAGGATGATAAAAAAGGGGCTGTTGTTTACAATCGCTACTACCATGTATTTGCTGAGGGAGAGCTTGAAAGGTATGTTATTGATTCATTTCAATTT--GTATGCAATTGTCAGTATCTCTTTTGACCAAACTACCCTATTTCTA---TAAAAATAGATA-TTTGTAGAACATGTCTACTGGTCTTATCTTTAATTGTCATCTGGTATTCTCTGAATCAGTCTTTTCG-GTAGAAGTTTATGACACCTTTCCTGCCCAGTTTCATTTTAGTAACT----------------AATTAGACTCAATGCAAAATCTTTGTTTTTTTCAAAAG
>DD1
----------------------------------------------------------------------------------------------------------------------------------------------------------CAAGGCCTGGCTTAAGAAGTCGGTCATTGTTAGATTTCTCAAACAGATTGTCATTCAGATCCTTTGG---GAATATGACATTACCGTCTAACAACCTTCCAATGGATTTGGGTAATTTTA---CATCAAACTCCGAAGGAAATCTTCAGAAAACACAGACAGTGATCGCAAAACAAAATGACAAATGCGCTGTAAGTGCTAAAATTACTCCGGATATTGAAAAGAAATATGTTCACCATGTCTATGATGCTATTGCTCCTCACTTCAGCTCGACAAGATTTGCTAAGTGGCCTAAAGTAGCTAAGTTTCTTGATTCACTGGCACCAGGGTCGGTTATATTAGATGCAGGATGTGGCAATGGAAAATACTTAGGGTTTAATCCAAATTGCTTTTTTATAGGTTGTGATATAAGTCCGTCTTTGATCAATATCTGTGGAAGCAGGGGACATGATGTTTTAGTTGCAGATGCACTCAATCTTCCATACAGAAGTGGGTTTGGCGATGCTGCAATATCCATAGCTGTTTTGCATCATCTTAGTACTGAAGAGCGGAGGAAAAAGGCAATTGAGGAACTTGTGAGAGTAGTCAATAAGGGAGGAATGATTCTGATAACTGTATGGGCTGTTGAACAGGAAGATAGTTCATTGCTTACAAAATGGACCCCTCTTACACATAAGTACATCGAACAGTGGGTAGGTACAAACACCAGTTTTGATTCTAGATCATCAATTTCTTCTTTAGAAAGCATTCAGGAAGCAGTGAATGATGATTCAAGTGATCACGATTCACCAAACAAATTCAATGGAGAACTTGAGCAAGCTTGTTCTCATGATGCCCAATATTCAGAAAGAGCAGATGTAGCCAACACTAAGAGATATCTTGATGAAAGTGACGTGAATGCTTTCTCAACAGAAATTATGAGAGAGCAACAAGAATTTTTTGTGCCTTGGCATTTACCTTACCACAGGACAGAAGTTAGTGGAGTATCTGCTTCAGCTATTGCAAGTGGTTTTGCAAAGAAGGATGATAAAAAGGGGGCAGTTGTTTACAATCGTTACTACCATGTATTTGCTGAGGGAGAGCTTGAAAGGTATGTCGATGATTCATTTCTGTTT--GTATTCAATTGTCGGTATCTCTTTTGAACAAACTACCCTATTCCTA---TAAAAATATGTA-TTTGTAGAACATGTCTACTGGTCTTATCTTTAATTGTCCTCTGGTACTCTCTGACTTAATCTTTTTG-TTAG------------------------------------------------------------------------------------------------
>DIM50
---------------------------------GTGACAACGTTGAACTCCAAAAATAAGGAGGTCATCAAAGTACCATTTGGATCACAGTTCAGTGGTTTCGCTGAGAAGAATAATGAGAAAAATCTTGATGTGATCTCTGTAACCTCCAATACAAGGCCTGGCTTAAGAAGTCGGTCATTGTTAGATTTCTCAAACAGATTGTCATTCAGATCCTTTGG---GAATATGGCATTACCGTCTAACAACCTTCCAATGGATTTGGGTAATTTTA---CATCAAACTCAGAAGGAAATCTTCAGAAAACACAGACAGTGATCGCAAAACAAAATGACAAATGCGCTGTAAGTGCTAAAATTACCCCGGATATTGAAAAGAAATATGTTCACCATGTCTATGATGCTATTGCTCCTCACTTCAGCTCGACAAGATTTGCTAAGTGGCCTAAAGTAGCTAAGTTTCTTGATTCACTGGCACCAGGGTCAGTTATATTAGATGCAGGATGTGGCAATGGAAAATACTTAGGGTTTAATCCAAATTGCTTTTTTATAGGTTGTGATATAAGTCCGTCTTTGATCAATATCTGTGGAAGCAGGGGACATGATGTTTTAGTTGCAGATGCACTCAATCTTCCATACAGAAGTGGGTTTGGCGATGCTGCAATATCCATAGCTGTTTTGCATCATCTTAGTACTGAAGAGCGGAGGAAAAAGGCAATTGAGGAACTTGTGAGAGTAGTCAATAAGGGAGGAATGATTCTGATAACTGTATGGGCTGTTGAACAGGAAGATAGTTCATTGCTTACAAAATGGACCCCTCTTACACATAAGTACATCGAACAGTGGGTAGGTACAAACACCAGTTTTGATTCTAGATCATCAATTTCTTCTTTAGAAAGCATTCAGGAAGCAGTGAATGATGATTCAAGTGATCACGATTCACCAAACAAATTCAATGGAGAACTTGAGCAAGCTTGTTCTCATGATGCCCAATATTCAGAAAGAGCAGATGTAGCCAACACTAAGAGATATCCTGATGAAAGTGACGTGAATGCTGTCTCAACAGAAATTATGAGAGAGCAACAAGAATTTTTTGTGCCTTGGCATTTACCTTACCACAGGACAGAAGTTAGTGGAGTATCTGCTTCAGCTATTGCAAGGGGTTTTGCAAAGAAGGATGATAAAAAGGGGGCAGTTGTTTACAATCGTTACTACCATGTATTTGCTGAGGGAGAGCTTGAAAGGTATGTCAATGATTCATTTCAGTTT--GTATTCAATTGTCAGTATCTCTTTTGAACAATCTACCCTATTCCTA---TAAAAATATGTA-TTTGTAGAAAATGTCTACTGGTCTTATCTTTAATTGTCCTCTGGTACTCTCTGAATCAATCTTTTTG-TTAGAAGTTTATGACACCTTTCCTGCCCAGTTGCATTTTAGTAACT----------------AATTAGACTCAATGCAAAATTTCTTTTTTACAAAATCT
>EN45
------------------------------------------------------------------------------------------------------------------------------------------------ATCTCAAGTACAAGCTCTATTTCAAGTATCCTGGCATCCTTGGATAGCAACAGCAGATTGCCTTCTTGCTCTTGTGAAAAGGGAGCAGCATCTTCATCAGATCTTCTTCCAATGGATGCGGGTAATTTTAATTTGGTAATCACTGATCGAAGTCTTCAGACAAGGCAGACAACACCATCAAACCCAAAGGACAAATATTCCTCTAGTGCTAAATCTACACCAGATATAGAGAAAAAGTATGTTCACAGTGTTTATGATGCAATTGCTCCTCACTTCAGCTCTACAAGATTTGCTAAGTGGCCAAAAGTAGCCGAGTTTCTGGATTCATTGACACCAGGTTCGATCATCTTAGATGCAGGATGTGGCAATGGAAAATATTTAGGTATTAATCCAAATTGCTTTTTTATAGGATGTGACATAAGTTCTCCCTTGATTAACATCTGTGCAAACAGAGGACATGAAGTTCTGGTTGCAGATGCCATCAATCTTCCATATAGAACTGGTTTTGGCGATGCTGCAATTTCCATAGCTGTTCTGCATCATCTTAGTACTGAAGAACGCAGGAAAAAGGCAATAGAAGAACTTGTCAGGGTAGTGTGCAGGAGAGGAAAAGTTTTGATAACAGTTTGGGCTGTTGAGCAGGAAGATAAATTATTGCTTACGAAGTGGACCCCTCTTACTTGCAAATACATGGAAGAATGGGTAGGAACAACTAAAAGTTGTGGATCTAGCTCCCCAATTGCTCCTTTAGAAGTCATTCAGGAAACAGAGAATTCTACATCAAGTGATCTGGAGTCAACGAAAACAATTAATGTACAAGATGAAAACATATATTATTCCAAAGAACAATGTTTAGGGGAAGTGCAATTGCCTTGCACTAAGAAATCTGCAATTGAGAGTGACATGGCATGTGTCAGAAGA------TGTGAGAGAGAACAAGAATTTTTTGTACCATGGCATTTACCTTATCACCGTGCTGAGATCAATGGTGCATCTGCTTCTGCTATTGCAAGTGGGCTTGCTAAGAAAGATGATAAAAAGGGAGCTGTTGTCTACAACCGGTACTACCATGTATTTGCTGAAGGGGAGCTTGAAAGGTATTTCTGTGAGACACACTATGTCTTATTCAAATTCTCTC---------------------------CTGTAACACATTGTTGCTGATTCATGTCAAAAAGAATATCTGAAATGCCA----------------TCTTTTTGTGTTCACAAATATC-AACTGGTTTTACTTCCCCAAAGTTTTGGAAGTCTTGTCAAGGATGAGCATGTGAGTGTGTGATGCTGCTTTGCCAACCTGCCTTTTAT------------
>FC13
---------------------------------------------------------------------------------------------------------------------------------------------------------------------------------------------------------------------------------------------------------------------------------GATCCAGCAGCTACAGATGGAAATCTTCAGAAAACACAGGCAATGTTCTCAACTCAGAAAGATGAATATCATGTTAGTGCCAATTTCACTCCAGATATTGAAAAGAAATATGTTCATAATGTTTATGATGCTATTGCACCTCACTTCAGCTCGACAAGATTTGCAAAGTGGCCAAAAGTAGCCAAGTTTCTTGATTCCCTGACACCAGGGTCAATCATCTTGGATGTTGGATGTGGCAATGGAAAATATCTAGGCTTCAATCCAAATTGTTTATTTATAGGTTGTGATATAAGTTCTTCCTTGATCAACATCTGTGGAAGTAGAGGACATGAAGTTTTGGTTGCGGATGCAATCAATCTTCCTTACAGAAGTGGGTTTGGTGATGCTGCAATATCCATAGCTGTTTTACATCATCTTAGTACTGATGAACGCAGGAAAAAGGCAATAGAGGAACTTGTGAGAATAGTCCATAAGGGAGGAAAGGTCCTGATAACTGTTTGGGCTGTTGAGCAGGAAGATAGGTCTTTGCTTACAAAATGGACCCCTCTTGCACACAAGTACACAGAGCAGTGGGTTGGAACAACAAGCACTTTCGAGTCCAATTCATCGACTGCTGCTCTAGAAAGCATTCAGGAATCAGCAAATGACGATTCAGACGCTCGGGAGGTTCTTAACGAAAACAATGAAGAATGCATCAAAACACATTCTCATAAAAAGCAATCCCCAGAAAGATTAGAGGCACCTGAGACTAACAAAGATATTGCAGAGGCTGAGGTTTCCATTCTCCCAGAAGGAAGCGATAGAAAACAACAAGAATTTTTTGTACCCTGGCATTTACCTTACCATCGGGCAGAAGTTAGTGGAACATCTGCTCAAGCTATTGCAAGTGGGTTTGCAAAGAAAGATGATAAAAAAGGGGCTGTTATTTACAATCGTTACTACCATGTGTTTACTGAGGGAGAGCTTGAAAGGTATGCTAATGCTTCTATTTATTTATTGTTTGATTTGTAAACTGAGGGAGAACTCCCAATTATAATAAACTCAAGCAGAAAGTGTACATCAGTTGCAACTAGCCTGATACCATTGCCTTTGTTTTCCAAAGGGGATATCCCATATAAATAAAAATGTGATTCTCCACAGTCTACACTAAGAGGGTTTCTATGATCGAGATAGAAACTTAGAGAAACCACAAGGAGAAATAATAAATAGCCACAAGAAGGATCAGAGC
>FTS1
------------------------------------------------------------GAAGTCATTAAAGTACCATTTGAATCACAGTTCAGTGGTTTCACTGACAAGAATAATAAGAAAAATCTTGATGTGATCTCTGTAACCTCCAATACAAGGCTTGGCTTTAGAAGTCGGCCATTGTTAGATTTCTCAAACAGATTGTCTTTTGGCTCCTTTGG---TAAGATGAGATTATCGTCTAACAATCTTCCAATGGATTTGGGTAATTTTA---CATCAAACTCTGAAGGAAATCTTAAGAAAACACAAACAGTGATCGCAAAACAAAATGACAAATGTGCTGTTAGTGCTAAAATTACCCCGGATATTGAAAAGAAATATGTTCACCATGTTTATGATGCTATTGCTCCTCACTTCAGCTCTACAAGATTTGCCAAGTGGCCTAAAGTAGCTAAGTTTCTTGATTCATTGGCACCAGGGTCAATTATATTAGATGCAGGATGTGGCAATGGAAAATATTTAGGGTTTAATCCAAATTGCTTTTTTATAGGTTGTGATATAAGTCCGTCTTTGATCAACATCTGTGGAAGCAGGGGACATGATGTTTTAGTTGCAGATGCGCTCAATCTTCCTTACAGAAGTGGGTTTGGCGATGCTGCAATATCCATAGCTGTTTTGCATCATCTTAGTACTGAGGAGCGGAGGAAAAAGGCAATTGAGGAACTTGTGAGAGTAGTCAATAAGGGAGGAATGATTCTGATAACTGTATGGGCTGTTGAACAGGAAGATAGTTCATTGCTTGCAAAATGGACCCCTCTTACAGATAAGTATATCGAACAGTGGGTAGGTACAAACACCAGTTTTGATTCTAGATCATCAATTAGTTCTTTAGAAAGCATTCAGGAAGCAGTGAATGATGATTCAAGTGATCAGGAGTCACCAAACAAATTCTATGGAGAACTTGAGCAAGAATGTTCTTATAATGCCCAATGTTCAGAAAGAGAAGATGTGGCCAACACTAAGAGAAATCCTGATGAAAGTGACGTGTATGCTGTCTCAACAGAAACTATGAGAGAACAACAAGAATTTTTCGTACCTTGGCATTTACCTTACCACAGGGCAGAAGTTAGTGGAGTATCTGCTTCAGCTATTGCTAGTGGGTTTGCAAAGAAGGATGATAAAAAAGGGGCTGTTGTTTACAATCGTTACTACCATGTATTTGCTGAGGGAGAGCTTGAAAGGTATGTTATTTATTCATTTCAGTTT--GTATTCAATTGTCAGCATCTCTTTTGACCAAACTACCCTATTTCTA---TAAAAATATATA-TTTGTAGAGCATGTCT-CTGTTCTTATCTTTAATTGCCATCTGGTATTCTCTGAATCAATCTTTTCG-GTAGAAGTTTATTACACCTTTCCTACCCAGTTGCATTTTAGTAACT----------------AAGTAGACTCAATGCAAAATCTTTGTTTTTTTCAAAAG
>FTS2
--------------TTTTTCTGAATTTAGCAGGGTGATAACATTGAACTCCACAAATAAGGAAGTCATTAAAGTACCATTTGAATCACAGTTCAGTGGTTTCACTGACAAGAATAATAAGAAAAATCTTGATGTGATCTCTGTAACCTCCAATACAAGGCTTGGCTTTAGAAGTCGGCCATTGTTAGATTTCTCAAACAGATTGTCTTTTGGCTCCTTTGG---TAAAATGAGATTATCGTCTAACAATCTTCCAATGGATTTGGGTAATTTTA---CATCAAACTCTGAAGGAAATCTTAAGAAAACACAAACAGTGATCGCAAAACAAAATGACAAATGTGCTGTTAGTGCTAAAATTACCCCGGATATTGAAAAGAAATATGTTCACCATGTTTATGATGCTATTGCTCCTCACTTCAGCTCTACAAGATTTGCCAAGTGGCCTAAAGTAACTAAGTTTCTTGATTCATTGGCACCAGGGTCAATTATATTAGATGCAGGATGTGGCAATGGAAAATATTTAGGGTTTAATCCAAATTGCTTTTTTATAGGTTGTGATATAAGTCCGTCTTTGATCAACATCTGTGGAAGCAGGGGGCATGATGTTTTAGTTGCAGATGCGCTCAATCTTCCTTACAGAAGTGGGTTTGGCGATGCTGCAATATCCATAGCTGTTTTGCATCATCTTAGTACTGAGGAGCGGAGGAAAAAGGCAATTGAGGAACTTGTGAGAGTAGTCAATAAGGGAGGAATGATTCTGATAACTGTATGGGCTGTTGAACAGGAAGATAGTTCATTGCTTACAAAATGGACCCCTCTTGCAGATAAGTATATCGAACAGTGGGTAGGTACAAACACCAGTTTTGATTCTAGATCATCAATTAGTTCTTTAGAAAGCATTCAGGAAGCAGTGAATGATGATTCAAGTGATCAGGAGTCACCAAACAAATTCTATGGAGAACTTGAGCAAGAATGTTCTTATAATGCCCAATGTTCAGAAAGAGAAGATGTGGCCAACACTAAGAGAAATCCTGATGAAAGTGACGTGTATGCTGTCTCAACAGAAACTATGAGAGAACAACAAGAATTTTTCGTACCTTGGCATTTACCTTACCACAGGGCAGAAGTTAGTGGAGTATCTGCTTCAGCTATTGCTAGTGGGTTTGCAAAGAAGGATGATAAAAAAGGGGCTGTTGTTTACAATCGTTACTACCATGTATTTGCTGAGGGAGAGCTTGAAAGGTATGTTATTTATTCATTTCAGTTT--GTATTCAATTGTCAGCATCTCTTTTGACCAAACTACCCTATTTCTA---TAAAAATATATA-TTTGTAGAGCATGTCT-CTGGTCTTATCTTTAATTGCCATCTGGTATTCTCTGAATCAATCTTTTCG-GTAGAAGTTTATTACACCTTTCCTACCCAGTTGCATTTTAGTAACT----------------AAGTA---------------------------------
>GG1
-----------------------------------------------------------------------------------------------------------------------GAAGGGTCATCGTTTGGTACAGAAAATCTCATGTACAGGTTGTGTTTCAAGTATCAAGTTATCCTCAGA---TAACAGTAGGTTTCCTTTTAACTCTTGTGAAAAGAAAGTGGTGTCATCATCTGATCAACGTCCAATTGATGCTGGTGATTCCGATCTGGAAATCATTGATGGATGTCCTCAGTTAGAGCAGACAACATTACCGAGCCAAAAGGAGAAACTTTCCTTTAGTGCTGAATCTACTCCAGATATTGAAAAGAAATATGTTCATAGTGTTTATGATGCTATTGCTCCTCACTTCAGCTCTACAAGATTTGCTAAGTGGCCAAAAGTAGCTGCATTTCTTGATTCACTGACACCAGGTTCAGTGATCTTAGATGCAGGATGTGGTAATGGAAAATATTTAGGTTTTAATCCAAATTGCATTTTTATAGGTTGTGATATAAGTTCTCCACTGATAAACATCTGTGCAAACAGAGGACATGAGGTTCTGGTTGCAGATGCCATTAATCTTCCTTATAGAACTGGGTTTGGCGATGCTGCAATATCCATAGCTGTTCTGCATCATCTCAGCACCGAAGAACGCAGGAAAAAGGCAATAGAAGAACTGGTCAGAGTAGTCCGCAAGGGAGGAAAAGTTCTCATTACAGTTTGGGCTGTTGAGCAGGAGGATAAGTTATTGCCTACAAAGTGGACCCCTCTCACTTGCAAGTACATGGAAGAGTGGGTTGGAGCAAGTACCAGTTGGGCATCTAGCTCCTCAATGGTCTCCTTGGAAAGCATTCAAGAAACAG------ATAATTTAAGTGATTTGGAGAGAATGGAAAAAATCAATAAGGAAGATGAGCACATATGTACTTCTGAGGAACAATATCTAGGGAGAATGCAAGTGCTTGACACTAGGAACTCTGCAGTTGAAGGTGAGGTTTCAGGTGTCACAACAGGAAGTGAGAGAGAACAACAAGAATTTTTTGTACCTTGGCATTTACCTTACCACCGGGCTGAGGTTAGTGGCGCTTCTGCTTCCGCTATTGCAAATGGACTTGCAAAAAAAGATGATAAAAAGAGGGCTGTTGTCTATAATCGTTACTACCATGTATTTGTTGAAGGGGAGCTTGAAAGGTATTTTAGTAAGAATCTTATCTCTTCATTTAATGTCTGTATATATATCTTCAATGAAACTCCTCCATCTTAG--CCATTTTTGTTTCTCTCTAAAGTCATTGACTTCATTTGGCTCCTTGTTTCTTTATGAAGTTGTCATCTAACAGTTTTGTTTTAGGAGATTAAATTATGTATATTCAACTGACCACTTCTTTTCTT---------------------------------------------------------
>HB41
------------------------------------------------------------------------------------TTGCATTTTAGCGGTTTCTCTTACAAGAATAATGAGAAAAATCTTGGTGGGGTCTTTGTAACCTCACATACAAGGCCTGTCTCTAGAAGTTGGTCATTGTTAGATTTCACAAATCGATTGCCTTTCAGCTCCTTTGGGAAGAATATGAAATCGCCATCTAACAATCATCCAATGAATTTGGGTAATTT------ATCATCCTTCAATGGAAATCTTCAGACAGCACAGACAGTGATTGCAAAACAAAATGACAAATACCCTGTTAGTGCTAAAATTACGCCGGATATTGAAAAGAAATATGTTCACCATGTCTATGATGCTATTGCTCCTCACTTCAGCTCTACAAGATTTGCTAAGTGGCCTAAAGTAGCCAAGTTTCTTGATTCACTGGCACCAGGTTCAATTATATTAGATGCAGGATGTGGCAATGGAAAATATTTAGGGTTTAATCCAAATTGCTTTTTTATAGGTTGTGATATAAGTCCGTCCTTGATCAACATCTGTGGAAGCAGGGGACAAGAAGTTTTAGTTGCAGATGTACTCAATCTTCCTTATAGAAATGGTTTTGGTGATGCTGCTATATCCATTGCTGTTTTGCATCATCTTAGTACCGAAGAGCGCAGGAAAAGGGCAATAGAGGAACTTTTGAGAGTAGTAAATAAGGGAGGAACAATTCTGATAACGGTATGGGCTGTGGAACAGGAAGATAGTTCACTGCTTACAAAATGGACCCCTCTTACACATAAGTACATGGAACAATGGGTAGGAACAGACACCAGTTTTGAGTCTAGCTCATCTATTACTTCTTTAGAAAGCATTCAGGAAGTAGTGAATGATGATTCAAGTGATCAGGAGTCACCAAACAAATTCAATGGAGAACTTGAGCAAGCATGTTCTCATAATGCCCAATGTTCAGAAAGAGCAGAGATAGCCAACACTAAGAGAAATACCGATAAAAGTAAGGTGTGTACTGTCTCAACAGAAAGTATGAGAGAACAACAAGAATATTTTGTACCTTGGCATTTACCTTACCACAGGGCAGAAGTTAGTGGAGTATCTGCTTCAGCGATTGCAAGTGGGTTTGCAAAGAAGGATGATAGAAAGGGGGCTGTTGTTTACAATCGTTACTACCATGTATTTGCTGAGGGAGAGCTTGAAAGGTACATTTATGATTCATGCTAGTTTGTTTTCAATTTTGTCCGTATCTCTTTTGATCAAACTACCTTATTCCTA---TAGGACCATGTA-TATGTAGAACATGACTACTGTTCTCATCT------------------TCTCTAAATTAGTCTTTTGT-GCAGATGTTTATTATAGCTTTCCTGCCCACTTGCATTTTAGAAACTAACAGTGTGGATATTGTATTAGACTCAATGCAAAATATATGTTTTTTCAAGAGC
>JO20
--------------------------------------------------------------------GAAAGTACTATATGAATCACAATTTAGTAATCTTTCAGATAAAATTCATGGGAGAGGCTGGGGTAGGATATGTGCGACCTCAAATACAAGTCTGTTTTCAAGAAACCTGTCATCCTCAAATTGCAGAAATATACTACCTTTCAGCTCTTTTGAAAAAAAACTGACATTATCATCTAATGCCCTTCCAATGAATTCCGATAATTTGGATCCAGCAGCTACCAATGGAAATCTCCAG---------------TTCTCAACTGCGAAAGACGAATATCCTGTTAGTGCCAATTTTACTCCAGATATTGAAAAGAAATATGTTCATAATGTCTATGATGCTATTGCACCTCACTTTAGCTCGACAAGATTCGCTAAGTGGCCAAAAGTAGCCAAGTTTCTCGATTCCTTGACACAAGGGTCAATTGTCTTGGATGCTGGATGTGGCAATGGAAAATATCTAGGCTTCAATCCAAATTGTTTTTTTATAGGTTGTGATATAAGTTCTTCCTTGATCAGCATCTGTGGAAGTAGAGGACATGAAGTTTTGGTTGCGGATGCAATCAATCTTCCGTATAGAAGTGGGTTTGGTGATGCAGCAATATCCATAGCTGTTTTACATCATCTTAGTACTGAAGAGCGCAGGAAAAAGGCAATAGAGGAACTTGTTAGAATAGTTCATAAGGGAGGAAAGGTTCTGATAACTGTTTGGGCTGTAGAGCAGGAAGATAGATCTTTGCTTACAAAATGGACCCCTCTTGCATGCAAGTATACGGAGCAGTGGGTTGGAAAAACTAGCAGTTTTCAGTCTAGTTCATCATCTGCTGCTCTGGAAAGCATTCAGGAGTCAACAAATGATGATTCCGGTGGTCAAGACTTGCTTACTGAAAACAGTGGAGAACGCATCAAAACACATCCTCTTAAAATGCGTTACCCGGAAGGGCTACAGGCACCTGAGACTAAGGAAGATATTGCAGAGGGCGAGGTTTCCGTTCTTCCAAAACAAAGTGAGAGAGAACAACAAGAATTTTTTGTACCTTGGCATTTACCTTACCATCGGGCAGAGGTCAGTGGAACATCTGCTCAAGCTATTGCAAGTGGGTTTGCAAAGAAAGATGATAAAAAGGGGGCTGTTATTTACAATCGTTACTACCATGTATTTACTGAGGGAGAGCTTGAAAGGTACGCTTATGGTTCTCTTCATTTATTGTTTGATTTGTAAACTGAGGGAGAACTCTTCTTTATAATAAACTCCAGCAGAAAATGCAGGTCAGTTGCAACCAGCCAGGTACCATTGACTTCATGTTCCTTGGGAAATATGTTGTATAAACAAAAATGTGATTCTCCACAGTCCACACTAAGGGTATTTGAATTATTGAGATAGAAGCTTTAAGAAACCACAAAAAGAAATAAGTTAATTATTGATTCCTTACTATAAG
>JU21
----------------------------------------------------------GAGAAGTTATGAAAGTAATATATGAATCACAATTTAGTAATCTTTCAGATAAAATTCATGGGAGAGGCTGGGGTAGGATATGTGCGACCTCAAATACAAGTCTGTTTTCAAGAAACCTGTCATCCTCAAATTGCAGAAATATACTACCTTTCAGCTCTTTTGAAAAAAAACTGACATTATCATCTAATGCCCTTCCAATGAATTCCGATAATTTGGATCCAGCAGCTACTGATGGAAATCTCCAG---------------TTCTCAACTGCGAAAGACGAATATCCTGTTAGTGCTAATTTTACTCCAGATATTGAAAAGAAATATGTTCATAATGTCTATGATGCTATTGCACCTCACTTTAGCTCAACAAGATTCGCTAAGTGGCCAAAAGTAGCCAAGTTTCTCGATTCCTTGACACAAGGGTCAATTGTCTTGGATGCTGGATGTGGCAATGGAAAATATCTAGGCTTCAATTCAAATTGTTTTTTTATAGGTTGTGATATAAGTTCTTCCTTGATCAGTATCTGTGGAAGTAGAGGACATGAAGTTTTGGTTGCGGATGCAATCAATCTTCCGTATAGAAGTGGGTTTGGTGATGCAGCAATATCCATAGCTGTTTTACATCATCTTAGTACTGAAGAGCGCAGGAAAAAGGCAATAGAGGAACTTGTTAGAATAGTTCATAAGGGAGGAAAGGTTCTGATAACTGTTTGGGCTGTAGAGCAGGAAGATAGATCTTTGCTTACAAAATGGACCCCTCTTGCATGCAAGTATACGGAGCAGTGGGTTGGAAAAACTAGCAGTTTTCAGTCTAGTTCATCATCTGCTGCTCTGGAAAGTATTCAGGAGTCAACAAATGATGATTCCGGTGGTCAAGACTTGCTTACTGGAAACAGTGGAGAACGCATCAAAACACATCCTCTTAAAATGCGTTACCCGGAAGGGCTACAGGCACCTGAGACTAAGGAAGATATTGCAGAGGGCGAGGTTTCCGTTCTTCCAAAACAAAGTGAGAGAGAACAACAAGAATTTTTTGTACCTTGGCATTTACCTTACCATCGGGCAGAGGTCAGTGGAACATCTGCTCAAGCTATTGCAAGTGGGTTTGCAAAGAAAGATGATAAAAAGGGGGCTGTTATTTACAATCGTTACTACCATGTATTTACTGAGGGAGAGCTTGAAAGGTACGCTTATGCTTCTCTTCATTTATTGTTTGATTTGTGAACTGAGGGAGAACTCTTCTTTATAATAAACTCCAGCAGAAAATGCAGGTCAGTTGCAACCAGCCAGGTACCATTGACTTCATGTTCCTTGGGAAATATGTTGTATAAACAAAAATGTGATTCTCCACAGTCCACACTAAGGGTATTTGAATTAATGAGATAGAAGCTTTAAGAAACCACAAAAAGAAATAAGTTAATTATTGATTCCTTATTATAAG
>KE1
AATTTCAGATAGAGTCTTTCTCAATGTAGCATGGTTACCAATTTCAATTCAGCCAACCAAGAAGCTGATTAAGTACCGTGTTGATCATTTTTTTATGTCATTTCAGATAAGAATAATGGGGAAGGTCTTGTTTTGGCACATGCAACCCCAAGTGCAACACTTGTTTCAACTACAGA---------------TATAAGAAGTACACCTTACAGCGCTCTTGAAAAGAAAGCGACATTATCATCTAATCACCGTCGAATGGATGCTGCTACTTATAATGCAGCAATGACTGGCGGAAATCTTCAGATACAGCAGACCACATTCTCAAACAAAAAGGAGGAATGTCTTGATAATACCAAATCTACTCCAGATATTGAAAAGAAATATGTTCACAGTGTTTATGATGCTATTGCACCTCACTTCAGCTCTACAAGATTTGCTAAGTGGCCAAAAGTAGCGAAGTTTCTTGAATCACTAACACCAGGGTCAATCATTTTGGATGCAGGATGCGGGAATGGAAAATATTTAGGTTTTAATCCAAATTGCTTTTTCATAGGCTGTGATATAAGTTCTCCCTTGATTAGCATCTGTGCAAATAGAGGACATGAAGTTCTAGTCGCAGATGCACTCAATCTTCCTTACAGAACTGGATTTGGTGATGCTGCAATATCAATAGCTGTTCTGCATCATCTTAGTACTGAAGAGCGCAGGAAAAGAGCAATAGAGGAACTTGTTAGAATAGTCTCGAAGGGAGGAAGGATTCTGATAACTGTTTGGGCTGTCGAGCAAGAAGACAGGGCATTGCTTACAAAGTGGACTCCTCTTACTAACAAGTACATGGAAGAGTGGGTAGAACCAACTAGCAATTTTGGATCTCGCTCATTAACTGCTTCTTTAGAAAGCATTCAGGAAACAGAGCATTATAACTCCAGTGATTTGGAGACAGAGAACAATTATAGTGAAGAACATGAGCAGACATATTTTCCCAGTGAACAGCATCTAGAA---GTACAGTTGCCCGACACTAAGAAATCTACAGTTGAGAGTGAGAGA------------------------------GAACAAGAATACTTTGTTCCATGGCATTTACCATACCACCGTGCTGAGATTAGTGGGGCCTCTGCTTCTGCTATTTCAAGTGGGTTTGCAAAGCGGGATGATAAAAAGGGGGCTGTCATCTACAATCGTTATTACCATGTATTTGCCGAGGGGGAGCTTGAAAGGTATATTAATCAGACTTTTTAATTCTTCAACCATCTATATGTCACAGTTCAAATTCTGAATTCCATATAAATGTATTTTTGTTGCTTCATGTTC--AAAAATATTTTTATTATTTTCTTTACTAT------------------------------------------------------------------------------------------------------------------------------------
>LF2
---------------------------------------------------------------------------------------------AGTGGTCTCTCTGGCAAGAATAATGAAAAGAGTCTTGGTCGGGTTTCTGCAACTTCAAATACAAGGCCTGTCTCTAGAAGTCAGTCATTTTTAGATTGCACAAATCGATTGCCTTTCAGCTACTTTGGAAAGAAGATGACATTATCGTCTAACAATCTTCCAATGAATTTGGGTAATTTTA---CATCATCCGCCAATGGAAATCTTCAAACAATACAGACAGTGATTGCGAAACAAAATGACAAATACCCTGTTAGTGCTAAAATTACCCCGGATATTGAAAAGAAATATGTTCACCATGTCTATGATGCTATTGCTCCTCACTTCAGCTCTACAAGATTTGCTAAGTGGCCTAAAGTAGCGAAGTTTCTTGATTCACTGGCACCAGGGTCAGTTATATTAGATGCAGGATGTGGCAATGGAAAATATTTAGGGTTTAATCCAAATTGCTTTTTTATAGGTTGTGATATAAGTCCGTCGTTGATCAACATCTGTGGAAGTAGGGCACACGAAGTTTTAGTTGCAGATGCACTCAATCTTCCTTATAGAAGTGGGTTTGGCGATGCTGCAATATCCATAGCTGTTTTGCATCATCTTAGTACTGAAGAGCGCAGGAAAAAGGCAATAGAAGAACTTGTGAGAGTAGTCAGTAAGGGAGGAACGATTCTGATAACTGTATGGGCTGTTGAACAGGAAGATAGTTCACTGCTTACAAAATGGACCCCTCTTACACATACGTATATTGAGCAATGGGTAGGAACAAACGCCAGTTTTGAGTCTAGCTCATCAATTAATTCTTTAGAAAGCATTCAGGAAGCAGGGAATGATGAATCAAGTGATCAGGCGTCACCAAACAAATTCAATGGAGAACTTGAGCAAGCATATTCTCATTATACCCAATGTTCAGAAAGAGCAGAGGTAGCCAATGCTAAGAGAAATACTGATGAAAGTGTGGTGTATACTGTCTCAACAGAAAGTACGAGAGAACAACAAGAGTTTTTTGTACCTTGGCATTTACCTTACCACAGGGCAGAAGTTAGTGGAATATCTGTTTCAGCTATTGCAAGTGGGTTTGCAAAGAAGGATGATAAAAAGGGGGCTGTTGTATACAATCGTTACTACCATGTATTTGCCGAGGGAGAGCTTGAAAGGTACGTT----------------------------------------------------------------------------------------------------------------------------------------------------------------------------------------------------------------------------------------------------------
>MC0
TATTTCAGATGGAGTTTTTATGAATGTAGTCTGGTGACAACGTTGAACACCACAAGTAAAAAAGCCATTGATGTACCGTTTGAATTCCATTTTAATGGTTTCTCTGACAAGAATAACGAGAAAAGTCTTGGTGGGGTCTCTGTAATCTCAAATACAAGACCTGTCTCTAGAAGTTGGTCATTGTTAGATTTCACAAATCAATTGCCTTTCAGCTCCTTTGGGAAGAAAATGACATTATCGTCTAACAATCTTCCAATGAATTTGGGTAATTTTA---CATCATCCGCCAGTGGAAATCTTCAGACAACACAGACAGAGGTTGCAAAACAAAATGACAAATACCCTGTTAGTACTAAAATTACCCCGGATATTGAAAAGAAATATGTTCACCATGTCTATGATGCTATTGCTCCTCACTTCAGCTCTACAAGATTTGCTAAGTGGCCTAAAGTAGCCAAGTTTCTTGATTCACTGGCACCAGGGTCAATTATATTAGATGCAGGATGTGGCAATGGAAAGTATTTAGGGTTTAACCCAAATTGCTTTTTTATAGGTTGTGATATAAGTCCATCCTTGATCAACATCTGTGGAAGCAGGGGACATGAAGTTTTAGTTGCAGATGTACTCAATCTTCCTTATAGAAGTGGGTTTGGCGATGCTGCAATATCCATAGCTGTTTTGCATCATCTTAGTACTGAAGAGCGCAGGAAAAAGGCAATAGAGGAACTTGTGAGAGTAGTCAATAAGGGAGGAACGATTCTGATAACCGTATGGGCTGTTGAACAGGAAGATAGTTCGTTGCTTACAAAATGGACCCCTCTTACACATAAGTATATGGAACAATGGGTAGGAACAAACACCAGTTTTGAGTGTAGCTCATCAATTAATTCTTTAGAAAGCATTCAGGAAGCAGTGAATGATGATTCAAGTGATCAGGAGTCACAAAACAAATTCAATGGAGAACTTGAGCAAGCATCATCTCATGATGCCCACTGTTCAGAAAGAGCAGAGGCACCCAATGGTAAGAGAAATACTGTTGAAAATGAGGTGTATATTGTCTCAACAGAAAGTTTGAAAGAACAACAAGAATTTTTTGTACCTTGGCATTTACCTTACCACAGGGCAGAAGTTAGTGGAGTATCTGCTTCAGCTATTGCAAGTGGGTTTGCAAAGAAGGATGATAAAAAGGGGGCTGTTGTTTACAATCGTTACTACCATGTATTTGCTGAGGGAGAGCTTGAAAGGTACGTTAATGATTCATTTTAGTTTGTGTTCAATTTTTTCAGTATCTCTTTTGCTCGAACTATCATATTCCTA---TAGGAACATGTT-TTTGTAAAACATGACTACTGCTCTTATCTTTAATTGTCTTCTTGTATTCTCTAAATTAATCTTTTGC-ACATAAGTTTATTATAGCTTTCCTGCACACTTGCATTTTAGTAATTAACAGGATGG--------------------------------------------
>MT0
---------------------------------------ACGTTGAACTTCACAAATAAAGAAGTCATTAAAGTACCATTTGAATTGCATTTCAGTGGTTTCTCTGACAAGAATAATGAGAAAAATCTTGATGTGGTCTCTGTAACCTCCAATACAAGGCCTGTCTTTAGAAGTTGGTCATTGTTAGATTTCTCAAACAGATTGCCTTTCAGCTCCTTTTGGAAAAAGATGGCATTATCGTCTAACATTGTTCCAATGAATTTGGGTAATATTG---CATCAAACTTGAAAGGTAATCTTCAGAAAACACAGACAGGGATTGCAAAACAAAATGACAAATACCCTGTTAGTGCTAAAATTACCCCGGATATTGAAAAGAAATATGTTCACTATGTCTATGATGCTATTGCTCCTCACTTCAGCTCTACAAGATTTGCTAAGTGGCCGAAAGTAGCCAAGTTTCTTGATTCATTGGCACCAGGGTCAATTATATTAGATGCAGGATGTGGCAATGGAAAATATTTAGGGTTTAATCCAAATTGTTTTTTTATAGGTTGTGATATAAGTCCATCTCTGATCAACATCTGTGGAAGCAGGGGACATGAAGTTTTAGTTGCAGATGCACTCAATCTTCCTTATAGAAGTGGTTTTGGCAATGCTGCAATATCCATAGCTGTTTTGCATCATCTTAGTACTGAAGATAGAAGGAAAAAGGCAATTGAGGAACTTGTGAGAGTAGTCAATAAGGGAGGAACAATTTTGATAACCGTATGGGCTGTTGAACAGGAAGATAGTTCATTGCTTACAAAATGGACCCCTCTTACACATAAGTATATTGAACGGTGGGTAGGAACAAACACCAATTTTGAGTCTAGCTCATCAATTACTTCTTTAGAAAGCATTCAGGAAGCAGTGAATGATGATTCAAGTGATCAGGAATCACCAAACAAATTCAATGGAGAACTTGAGCAGGCATGTTCTCATGATGCCCAATGTTCAGAAAGAGCAGATGTAGCCAATACTAAGAGAAATACTGATGACAGTGACGTGTATACTGTCTCAATAGAAACTACGAGAGAACAACAAGAATTTTTTGTACCTTGGCATTTACCTTATCACAGGGCAGAAGTTAGTGGAGTATCTGCTTCAGCTATTGCAAGTGGGTTTGCAAAGAAGGATGATAAAAAGGGGGCTGTTGTTTACAATCGTTACTACCATGTATTTGCTGAGGGAGAGCTTGAAAGGTACGCTAATGATTCATTTTTGT----AATCAATTTTGTCAGTACCTCTTTTGACCAAACTACGCTATTCCTA---TCGGAACATGTA-TTTTTTGAACATGTCTGCTGCTCTTGTCTGTAATTGTCATCTGGTAATCTCTGAATTAATTTTTTGGGTAGTCATTTTATTACACCTTTCCTGTCCAGTTGCATTTTAGTAACTAACAGGGTGGATATTGAATTAGACTCGATGCAAAATCTTTGTTTGTTCAAAAGC
>NN48
-------------------------------------------------------------------------------------------------------------------------------------------------------------------------------AGTCATTGTTAGATTTCTCAAACAGATTGTCTTTCGGCTCCTTTGG---GAAGATGACATTATCGTCTAACAATCTTCCAATGAATTTGGGTAATTTTA---CATCAAACTCCAAAGGAGATCTTCAGAAAACACAGACAGTGATTGTAAAACAAAATGACAAATGCGCTGTTAGTGCTAAAATTACCCCGGATATTGAAAAGAAATATGTTCACCATGTCTATGATGCTATTGCTCCTCACTTCAGCTCTACAAGATTTGCTAAGTGGCCTAAAGTAGCTAAGTTTCTTGATTCACTGGCACCAGGGTCAATTATATTAGATGCAGGATGTGGCAATGGAAAATATTTAGGTTTTAATCCAAATTGTTTTTTTATAGGTTGTGATATAAGTCCGTCTTTGATAAACATATGTGGAAGCAAGGGACATGATGTTTTAGTTGCAGATGCACTCAATCTTCCTTATAGAAGTGGGTTTGGCGATGCTGCAATATCCATAGCTGTTTTGCATCATCTTAGTACTGAAGAACGGAGGAAAAAGGCAATTGAGGAACTTGTGAGAGTAGTCAATAAGGGAGGAATGATTCTGATAACTGTATGGGCTGTTGAACAGGAAGATAGTTCATTGCTTACAAAATGGACCCCTCTTACACAAAAGTATATCGAACAGTGGGTAGGTACAAACACCAGTTTTGAGTCTAGATCATCAATTACTTCCTTAGAAAGCATTCAGGAAGCAGTGAATGATGATTCAAGTGATCAGGAGTCACCAAACAAATTCAACGGAGAACTTGAGCAAGCATGCTCTCATGATGACCAATGTTCAGAAGGAACAGAGGTGGCCAACACTAAGAGAAATCCTGATGAAAGTGATGTGTATGCTGTCTCAACGGAAACTGTGAGAGAACAACAAGAATTTTTTGTACCTTGGCATTTACCTTACCACAGGGCAGAAGTTAGTGGAGTATCTGCTTCAGCTATTGCAAGAGGGTTTGCAAAGAAGGATGATAAAAAAGGAGCTGTTGTTTACAAGCGTTACTACCATGTATTTGCTGAGGGAGAGCTTGAAAGGTACGTTAATGATTTATTTCAATTTGTATTCAATTTTGTCAGTATCTCTTTTGACCAAACTACTCTATTCCTA---TAAGAATATGTA-TTTGTAGAACATGTCTACTGGTCTTATCTTTAATTGTCATCTGGTATTCTCTAAATCAATCTTTTGGTGTAGAAGTTTATTACACCTTTCCTGCCCAGTTGCATTTTAGTAACT----------------AATTAGACTCAATGCAAAATCTTCGTTTTTTCAAAAGC
>PA42
TATTTCAGATGGAGTTTTTCTGAATGGAGTGCGGTGACAACTTCAAACTCCACAAATAAAGAAGTCATTGATGTACCATTTGAATTGCATTTTAGTGGTTTCTCTGACAAGAATAATGAGAAAAGTCTTGGTGGGGTCTCTGTAACCTCAAACACAAGGCCTGTCTCTAGAAGTCATTCATTGTTAGATTTTGCAAATCAATTGCCTTTCAGCTCCTTTGGGAAGACGATGACATTATTGTCTAACAATCTTCCAATGAACTTGGGTAATTTTA---TATCATCCTCCAATGGAAATCTTGAGACAACACAAACAGTGATTGCAAAACAAAATGACAAATACCCTGTTAGTGCTAAAATTACCCCAGATATTGAAAAGAAATATGTTCACCATGTCTATGATGCTATTGCTCCTCACTTCAGCTCTACAAGATTTGCTAAGTGGCCTACAGTAGCCAAGTTTCTTGATTCCTTGGCACCAGGGTCAATTATATTAGATGCAGGATGTGGCAATGGAAAATATTTAGGGTTTAATTCAAATTGCTTTTTTATAGGTTGTGATATAAGTCCGTCCTTGATCAACATCTGTGGCAGCAGGGGACACGAGGTTTTAGTTGCAGATGTACTCAATCTTCCTTATAGAAGTGGGTTGGGTGATGCTGCAACATCCATAGCTGTTTTGCATCATCTTAGTACTGAAGAGCGAAGGAAAAAGGCAATAGAGGAACTGGTCAGAGTAGTCAATAAGGGAGGAATGATTCTGATAACTGTATGGGCTGTTGAACAGGAAGATAGTTCCTTGCTTACAAAATGGACCCCTCTTACACATAAGTATATGGAACAATGGGTAGGAACAAATACCAATTTTGAATCTAGCTCATCAATTACTTCCTTAGAAAGCATTCAGGAAGCAGTGAATGATGATTCAAGTGATAAGGAGTCACCAAACAAACTCAATGGAGAACTTAAGCAAGCATGTTCTCATGATGCCCAATGTTCAGAAAGAGCACAGGTAGCCAACACTAAGAGAAATACTGATGAAAGTGAGGTATATACTGTCTCAACAGAAAATATGAGAGAACAACAAGAATTCTTTGTACCTTGGCATTTACCTTACCACAGGGCAGAAGTTAGTGGAGTATCTGCTTCAGCGATTGCAAGTGGATTTGCAAAGAAGGATGATAAAAAGGGGGCTGTTGTTTACAATCGTTACTACCATGTATTTGCGGAGGGAGAGCTTGAAAGGTACAGTAATGATTAATTTTAGTTTATATTCAATTTTGTCAGTATCTCTTTTGATCAAACAACCTTATTCCTA---TAGGAACATGTA-TTTGTAGAACATGATTACTGATCTTATCTTTAATTGTCATCTGATATTCTCTAAATTAACCTTTTGC-ATAGAAGTTTATTATAGCTTTCCTTCCCACTTGCATTTTAGTAACTAACAGGGTGGATATTGAATTAGACTCGATGCAAA-TCTTTGTTTTTTCAAAAGC
>PB33
AATTCAAGACAGATTCTTTCTCAATTTAGCATGGTAACAATTTCTAATTTGGCCAACCGAGAAGCTAGTTATGTACTGTGCTGATCA-TTTTTTATGTCATTTCAGAGAAGAATGACGGGGAAGGTCTTGTTTTGGCACATGCAAACCCAAGTGCAGGACCTGTTTCAACGGCAGA---------------TATAAGAAGTATACCCTACAGCTTTCTTGAAAAGAAAGCGATATTATCTTCTAATCACTATCAAATGGATGCTGCTAATTATAGTCCAGCAGTGACTGGTGGAAATCTACAGATACAGCAGACCCCATTCTCAAATAAAAAGGAGGAATATCTTGATAGTACTAAATCTACTCCAGATATTGAAAAGAAATATGTTCACAGTGTTTATGATGCTATTGCACCTCACTTCAGTTCTACAAGATTTGCTAAGTGGCCAAAAGTAGCCAAGTTTCTTGAATCATTAACACCAGGGTCGATTGTTTTAGATGCAGGATGCGGGAATGGAAAGTATTTAGGTTTTAATCCAAATTGTTTTTTCATAGGCTGTGATATAAGTTCTCCCTTGATCAGCATTTGTGCAAACAGAGGACATGAAGTTTTAGTTGCAGATGCACTCAATCTTCCTTACAGAACTGGGTTTGGTGATGCTGCAATATCAATAGCTGTTCTGCATCATCTTAGTACTGAAGAGCGCAGAAAAAGGGCAATAGAGGAACTTGTTAGAATAGTTTGTAAGGGAGGAAGGATTCTGATAACTGTCTGGGCTGTTGAGCAAGAAGACAAGGAATTGCTTACCAAGTGGACCCCTCTTACTGACAAATACATGGAAGAGTGGGTAGAACCCACTAGCAATTTTGGATCTCGCTCATCAACTGCTTCTTTAGCAAGCATTCAGGAAACAGAGCATTATAACTCCAGTGATTTGGAGACCCAGAACAATAATAGTGAAGAATATGAGCAAGCATATTCTCCCAGTGAACAGCATCTAAGA---TTCCAATTGCCTGACACCGAGAGGTCTACAGTTGAAAGCGAGAGA------------------------------GAGCAAGAATATTTTGTACCGTGGCATTTACCTTACCACCGTGCAGAGATTAGCGGGGCCTCTGCTTCTGCTATTTCAAGTGGGTTTGCAAAGCGGGATGATAAAAAGGGGGCTGTCATCTACAATCGTTATTACCATGTATTTGCTGAGGGGGAGCTTGAAAGGTGTATTTATCTGACCTTTTAATTCTCCAATCATCCATATATCACTGATCAATATCCGAATTCAATATTAATGTACTTTTGTTGCTCAATGTTCATTTTGTTTTTTCAATTATTTTCTTTATTATCCTTTACTGTTTTTTCGC-TTTGAGGATATATATGTGATAATGTTGTC------------------------------------------------------------------------------------
>PF1
TACTTCAGATGGAGTTTTTCTGAATGTTGTATGGTGACAACGTTGAACTCCACAAATAAAGAAGTCACTAAACTACCATTTGAATTGCATTTCAGTAGTTTCTCTGACAAGAATAATGAGAAAAATCTTGATGTAGTCTCTGTAACCTCCAACACAAGGCCTGTCTTTAGAAGTCGGTCATTGTCAGATTTCTCAAACAGATTGTCTTTCAGCTCTTCTGGGAAGAAGATGACATTATCGTCTAACAATCTTCCAATGAATTTGGGTAATTTTA---CGTCAAACTCCAAAGGAAATCTTCAGGGAACACAGACTGTGATCGCAAAACAAAATGACAAATACCCTGTTAGTGCTAAAATTACCCCGGATATTGAAAAGAAATATGTTCACCATGTCTATGATGCTATTGCTCCTCACTTCAGCTCTACAAGATTTGCTAAGTGGCCTAAAGTAGCCAAGTTTCTTGATTCGCTGGCACCAGGGTCAATTATTATAGATGCAGGATGTGGCAATGGAAAATATTTAGGGTTTAATCCTAATTGCTTTTTTATAGGTTGTGATATAAGTCCGTCTTTGATCAACATCTGTGGAAGCAGGGGACATGAAGTTTTAGTTGCAGATGCACTCAATCTTCCTTATAGAAGTGGGTTTGGCAATGCTGCAATATCCATAGCTGTTTTGCATCATCTCAGTACTGAAGAGCGGAGGAAAAAGGCTATTGAGGAACTTGTGAGAGTTGTCAATAAGGGAGGAACGATTCTGATAACTGTATGGGCTGTTGAACAGGAAGATAGTTCATTGCTTACAAAATGGACCCCTCTTACACATAAGTATATTGAACAGTGGGTAGGAACAAACACCAGTTTTGAGTCTAGTTCATCAATTACTTCTTTAGAAAGCATTCAGGAAGCAGTGAATGATGATTCAAGTGATCAGGAGTCACCAAACAAATTCAATGGAGAACTTGAGCAAGCACGTTCTCAAGATGCCCAATGTTCAGAAAGAGCAGATGTGGCCAACACTAAGATAAATACTGATGAAAGTGACGTGTATACTGTCTCAACAGAAACTATGAGAGAGCAACAAGAATTTTTTGTACCTTGGCATTTACCTTACCACAGGGCAGAAGTTAGTGGAGTGTCTGCTTCAGCTATTGCAAGTGGGTTTGCAAAGAGGGATGATAAAAAGGGGGCTGTTGTTTACAATCGTTACTACCATGTATTTTCTGTGGGAGAGCTTGAAAGGTACGTTAATGATCCATTTTAGTTTGTATTCAATTTTGTCAGTATCTCTTTTGACGAAACTACCCTATTCCTA---TAGGAACATGTA-TTTGTAGAACATGTCTACTGGTCTTATCTTTAATTGTCATCTGGTATACTCTGAATTAATCTTTTTG-GTAGAAGTTTATTAGACCTTTCCTGCCCAGTTGCATTTTAGTAACT----------------AACAGGATGTATATTGAA--------------------
>PFM1
-----------------------------------------------------------------------------------------------------------------------------------TGGGGTCTCTGTAACCTCAAACACAAGGCCTGTTTCTAGAAGTCGTTCGTTCTTAGATTTTACAAATCAATTGCCTTTCAGCTCCTTTGGGAAGAAGATGACATTACCGTCTAACAATCTTCCAATGAACTTGGGTAATTTTA---CATCATCCTCCAATGGAAATCTTCAGACAACACAGACAGTGATTTCAAAACAAAATGACAAATACCCTGATAGTGCTAAAATTACCCCGGATATTGAAAAGAAATATGTTCACCATGTCTATGATGCTATTGCTCCTCACTTCAGCTCTACAAGATTTGCTAAGTGGCCTAAAGTAGCCAAGTTTCTTGATTCACTGGCACCAGGGTCAATTATATTAGATGCAGGATGTGGCAATGGCAAATATTTAGGGTTTAATTCAAATTACTTTTTTATAGGTTGTGATATAAGTCCGTCCTTGATCAACATCTGTGGCAGCAGGGGACACGAAGTTTTAGTTGCAGATGTACTCAATCTTCCTTATAGAAATGGGTTTGGCGATGCTGCAATATCCATAGCTGTTTTGCATCATCTTAGTACTGAAGAGCGCAGGACAAAGGCAATAGAGGAACTTGTGAGAGTAGTCAGTAAGGGAGGAATGATTCTAATAACTGTATGGGCTGTTGAACAGGAAGATAGTTCTTTGCTTACAAAATGGACCCCTCTTACACATAAGTATATGGAACAATGGGTAGGAACAAACACCAGTTTTGAGTCCAGCTTATCAATTACTTCTTTAGAAAGCATTCAGGAAGTAGTGAATGATGATTCAAGTGATAAGGAGTCATCAAACAAATTCAATGGAAAACTTGAGCAAGCATGTTCTCATGATGCCCAATGTTCAGATAGAGCAGAGGTAGCCAATGCTAAGAGAAATACTGATGAGAGTGAGGTTTATACTGTCTCAACAGAAAGTATGAGAGAACAACAAGAATTTTTCGTACCTTGGCATTTACCTTACCACAGGGTAGAAGTTAGTGGAGTATCTGCTTCAGCTATTGCAAGTGGGTTTGCAAAGAAGGATGATAAAAAGGGGGCTGTTGTTTACAATCGTTACTACCATGTATTTTCTGAGGGAGAGCTTGAAAGGTACGTCAATGATTCATTTTAGTTTGTATTCATTTTTGTGAGTATATCTTTTGATCAGACAACCCTATTCCTA---TAGGAACATGTA-TTTGTAGAACATGATTACTGATCTTATCTTTAATTGTCATCTGATATTCTCTAAATTAATCTTTTGC-ATAGAAGTTTATTATAGCTTTCCTGCCCACTTGCATTTTAGTAACTAGAAAGGTGGATATTGAATTC---------------------------------
>PG28
AATTCCAGACAGAGTCTTTCTCAGTGTAGCATGGTAACAAATTCCAATTCAGCCAACTGAGAAGCTAATTAAGTACCATGTTGATCA-TTTTTTATGTCATTTCAGATAAGAATAATGGGGAAGGTCTTGTTTTGGCACATGCAACCCCAATTGCAAGACCTGTTTCAACTATGGA---------------TATAAGAAGTAGACCTTACAGCTCTCTTGAAAAGAAAGCGACATTATCTTCTAATCTCTGTCGAATGGATTCTGCTAATTATAATCCAGCAGTGACTGGTGGAAGTCTTCAGATACATCAGACCACATTCTCAGACAAAAAGGAGGAATATCTTGATAGTACCAAATCTACTCCAGATATTGAAAAGAAATATGTTCACAGTGTTTATGATGCTATTGCACCTCACTTCAGCTCTACAAGATTTGCTAAGTGGCCAAAAGTAGCAAAGTTTCTTGAATCATTAACACCAGGGTCAATCGTTTTAGATGCAGGATGCGGAAATGGAAAGTATTTAGGTTTTAATTCAAATTGCTTTTTCGTAGGCTGTGATATAAGTTCTCCCTTGATCAGCATTTGTGCAAACAGAGGACATGAAGTTTTAGTTGCAGATGCACTCAATCTTCCTTACAGAACTGGGTTTGGTGATGCTGCAATATCAATAGCTGTTCTGCATCATCTTAGTACTGAAGAGCGCAGGAAAAGGGCAATAGAGGAACTTGTTAGAATAGTCTGTAAGGGAGGAAGGATTCTGATAACTGTTTGGGCTGTTGAGCAAGAAGATAGGGCATTGCTTACAAAGTGGACCCCTCTTACTCAAAAGTACATGGAAGAGTGGGTAGAACCGACTAGCAATTTTGGATCTCGCTCATCAACTGCTTCTTTAGAAATCATTCAGGAAACAGAGCATTATAACTCCAGTGATTTGGAGACACAAAACAATAATAGTGAAGAACATGAGCAAGCATATTCTCCCAGTGAACAACATCTAGGA---GTCCAGTTGCCTGACACCAAGATATCTACAGTTGAGAGTGAGAGA------------------------------GAACAAGAATATTTTGTACCGTGGCATTTACCTTACCACCGTGCTGAGATTAGTGGGGTCTCTGCTTCTGCTATTTCAAGTGGGTTTGCAAAGCGGGATGATAAAAAGGGGGCTGTCATCTACAATCGTTATTACCATGTATTTGCTGAGGGGGAGCTTGAAAGGTATATTAATCAGACCTTTTAATTCTTCAACCATCCGTATGTCACTGATTAACTTCCGAATTCCGTATTAATGTATTTTTGTTACTCAATGTTC--AATTTTTTTTTAATTATTTTCTTTACTATTCTTTTCTGTTTTTTCGC-TTTGAGGATATATATGTGAGCATGCTGTC--ACTCTTTCTTACCTGCATTTTATTTATCTCAGGGTAAAATATGTGGTGGACTCCAGTTAGTGG-AAAAAGTTTATTCTATGC
>PH2
------------------------------------------TTGAACTCCACAAATAAAGAAGTCACTAAACTACCATTTGAATTGCATTTCAGTAGTTTCTCTGACAAGAATAATGAGAAAAATCTTGATGTAGTCTCTGTAACCTCCAACACAAGGCCTGTCTTTAGAAGTCGGTCATTGTCAGATTTCTCAAACAGATTGTCTTTCAGCTCTTCTGGGAAGAAGATGACATTATCGTCTAACAATCTTCCAATGAATTTGGGTAATTTTA---CGTCAAACTCCAAAGGAAATCTTCAGGGAACACAGACTGTGATCGCAAAACAAAATGACAAATACCCTGTTAGTGCTAAAATTACCCCGGATATTGAAAAGAAATATGTTCACCATGTCTATGATGCTATTGCTCCTCACTTCAGCTCTACAAGATTTGCTAAGTGGCCTAAAGTAGCCAAGTTTCTTGATTCGCTGGCACCAGGGTCAATTATTATAGATGCAGGATGTGGCAATGGAAAATATTTAGGGTTTAATCCTAATTGCTTTTTTATAGGTAGTGATATAAGTCCGTCTTTGATCAACATCTGTGGAAGCAGGGGACATGAAGTTTTAGTTGCAGATGCACTCAATCTTCCTTATAGAAGTGGGTTTGGCAATGCTGCAATATCCATAGCTGTTTTGCATCATCTCAGTACTGAAGAGCGGAGGAAAAAGGCTATTGAGGAACTTGTGAGAGTTGTCAATAAGGGAGGAACGATTCTGATAACTGTATGGGCTGTTGAACAGGAAGATAGTTCATTGCTTACAAAATGGACCCCTCTTACACATAAGTATATTGAACAGTGGGTAGGAACAAACACCAGTTTTGAGTCTAGTTCATCAATTACTTCTTTAGAAAGCATTCAGGAAGCAGTGAATGATGATTCAAGTGATCAGGAGTCACCAAACAAATTCAATGGAGAACTTGAGCAAGCACGTTCTCAAGATGCCCAATGTTCAGAAAGAGCAGATGTGGCCAACACTAAGATAAATACTGATGAAAGTGACGTGTATACTGTCTCAACAGAAACTATGAGAGAGCAACAAGAATTTTTTGTACCTTGGCATTTACCTTACCACAGGGCAGAAGTTAGTGGAGTGTCTGCTTCAGCTATTGCAAGTGGGTTTGCAAAGAGGGATGATAAAAAGGGGGCTGTTGTTTACAATCGTTACTACCATGTATTTTCTGAGGGAGAGCTTGAAAGGTACGTTAATGATCCATTTTAGTTTGTATTCAATTTTGTCAGTATCTCTTTTGACGAAACTACCCTATTCCTA---TAGGAACATGTA-TTTGTAGAACATGTCTACTGGTCTTATCTTTAATTGTCATCTGGTATACTCTGAATTAATCTTTTTG-GTAGAAGTTTATTAGACCTTTCCTGCCCAGTTGCATTTTAGTAACTAACAGGATGTATATTGAATTAGACTCAATGCAAAATCTTTGTATTTTCAAAAGC
>PM29
AATTTCAGTCAGACTCTTTCTCCATGTAGCATGGTCACCAATTCCAATTCAGCCAACTGAGAAACTAATTAAGTACTGTGTT------CATTTTTTGTCATTTCAGATAAGATTGATGGGGAAGGTCTTGTTTTGGCACATGCAAACCCAAGAGCAAGGCCTGTTTCAAGTACAGA---------------TATAAGAAGTATACCTTACAGTGCTCTTGAAAAGAAAGCGACATTTTCTTCTAATCGTCGTCAAATGGATGCTGCTAATTATAATCCAGCAGTGACTGGTGGAAGTTCTCAGATGCAGCAGACCACATTCTCAAACAAAATGGAGGAATATCTTGATAGTACCAAATCTACTCCAGATATTGAAAAGAAATATGTTCACAGTGTTTATGATGCTATTGCACCTCACTTCAGCTCTACAAGATTTGCTAAGTGGCCAAAAGTAGCCAAGTTTCTTGAATCATTAACACTGGGGTCCATTGTTTTAGATGCAGGATGTGGCAATGGAAAGTATTTAGGTTTTAATCCAAATTGCTTTTTCATAGGTTGTGATATAAGTTCTCCCTTGATCAGCATCTGCGCAAACAGAGGACATGAAGTTTTAGTTGCAGATGCACTCAATCTTCCTTACAGAACTGGATTTGGTGATGCTGCAATATCAATAGCTGTTTTGCATCATCTTAGTACTGAAGAGCGCAGGAAAAGGGCAATAGAGGAACTTGTCAGAATAGTCTGCAAGGGAGGAAGGATTCTGATAACTGTTTGGGCTGTTGAGCAAGAAGACAGGGCATTGCTTACAAAGTGGACCCCTCTTACTGACAAGTACACGGAAGAGTGGGTAGAACCAACTAGCAATTTTGGATCTCGCTCATCAACTGCTTCTTTACAAAGCATTCAGGAAACAGAGCATTATAACTCCAGTGATTTGGAGACACAGAACAATAATAGTGAAGAACATGAGCAGTCATATTTTCTCAGTGAACAGCATCTAGGA---GGCCAGTTGCTTGACACTAACAGATCTACAGCTGAAAGTGAGATA------------------------------GAGCAAGAATATTTTGTACCATGGCATTTACCTTACCACCGTGCTGAGATTAGTGGGGCTTCTGCTTCTGCTATTTCAAGTGGGTTTGCAAAGCGGGATGATAAAAAGGGGGCTGTCATCTACAATCGTTATTACCATGTATTTGCTGAGGGGGAGCTTGAAAGGTATATTAATCATACTTCTTATTTCTTCAATCATCCATAAGTCACTTATCAACTTCCAAATTCCATACTAATGTATTTTT-TTGTTCCATGTTCA-AAAAACATTTTTATTATTTTCTTTACTGTTCTTTACTTTTTTATTTTCTTTGAGGTTGTACATGTGAGCAAGTTGTGTCATTCTTTCCTACCTGCATTTTTTTTATGTACATGGAAAATATGTGGTGGTCTATAGTTAGTGGAAAAAAAATTATTCTATGC
>PS27
AATTCCAGACAGAGTCTTTCTCAGTGTAGCATGGTAACAAATTCCAATTCAGCCAACTGAGAGGCTAATTAAGTACCATGTTGATCA-TTTTTTATGTCATTTCAGATAAGAATAATGGGGAAGGTCTTGTTTTGGCACATGCAACCCCAATTGCCAGACCTGTTTCAACTATGGA---------------TATAAGAAGTAGACCTTACAGCTCTCTTGAAAAGAAAGCGACATTATCTTCTAATCTCTGTCGAATGGATTCTGCTAATTATAATCCAGCAGTGACTGGTGGAAGTCTTCAGATACATCAGACCACATTCTCAGACAAAAAGGAGGAATATCTTGATAGTACCAAATCTACTCCAGATATTGAAAAGAAATATGTTCACAGTGTTTATGATGCTATTTCACCTCACTTCAGCTCTACAAGATTTGCTAAGTGGCCAAAAGTAGCAAAGTTTCTTGAATCATTAACACCAGGGTCAATCGTTTTAGATGCAGGATGCGGAAATGGAAAGTATTTAGGTTTTAATTCAAATTGCTTTTTCGTAGGCTGTGATATAAGTTCTCCCTTGATCAGCATTTGTGCAAACAGAGGACATGAAGTTTTAGTTGCAGATGCACTCAATCTTCCTTACAGAACTGGGTTTGGTGATGCTGCAATATCAATAGCTGTTCTGCATCATCTTAGTACTGAAGAGCGCAGGAAAAGGGCAATAGAGGAACTTGTTAGAATAGTCTGTAAGGGAGGAAGGATTCTGATAACTGTTTGGGCTGTTGAGCAAGAAGATAGGGCATTGCTTACAAAGTGGACCCCTCTTACTCAAAAGTACATGGAAGAGTGGGTAGAACCGACTAGCAATTTTGGATCTCGCTCATCAACTGCTTCTTTAGAAATCATTCAGGAAACAGAGCATTATAACTCCAGTGATTTGGAGACACAGAACAATAATAGTGAAGAACATGAGCAAGCATATTCTCCCAGTGAACAGCATCTAGAA---GTCCAGTTGCCTGACACCAAGATATCTACAGTTGAGAGTGAGAGA------------------------------GAACAAGAATATTTTGTACCGTGGCATTTACCTTACCACCGTGCTGAGATTAGTGGGGTCTCTGCTTCTGCTATTTCAAGTGGGTTTGCAAAGCGGGATGATAAAAAGGGGGCTGTCATCTACAATCGTTATTACCATGTATTTGCTGAGGGGGAGCTTGAAAGGTATATTAATCAGACCTTTTAATTCTTCAACCATCCATATGTCACTGATTAACTTCTGAATTCCGTATTAATTTATTTTTGTTACTCAATGTTC--AATTTATTTTTAATTATTTTCTTTACTATTATTTTCTGTTTTTCCGC-TTTGAGGATATATATGTGAGCATGCTGTC--ACTCTTTCTTACCTGCATTTTATTTATGTACAGGGAAAATATGTGGTGGACTCCAGTTAGTGG-AAAAAGTTTATTCTATGC
>PS30
--------------------------------------------------------------------TGATGTACCATTTGAATTGCATTTTAGTGGTTTCTCTGACAAGAATAATGAGAAAAATCTTGGTGGGGTCTCTGTAACCTCAAACACAAGGCCTGTCTCTAGAAGTCATTCATTGTTAGATTTTGCAAATCAATTGCCGTTCAGCTCCTTTGGGAAGAGGATGACATTATCGTCTAACAATCTTCCAATGAACTTGGGTAATTTTA---TATCATCCTCCAATGGAAATCTTCAGACAACACAAACAGTGATTGCAAAACAAAATGACAAATACCCTGTTAGTGCTAAAATTACGCCAGATATTGAAAAGAAATATGTTCACCATGTCTATGATGCTATTGCTCCTCACTTCAGCTCTACAAGATTTGCTAAGTGGCCTAAAGTAGCCAAGTTTCTTGATTCCTTGGCACCAGGGTCAATTATATTAGATGCAGGATGTGGCAATGGAAAATATTTAGGGTTTAATTCAAATTGCTTTTTTATAGGTTGTGATATAAGTCCGTCCTTGATCAACATCTGTGGCAGCAGGGGACACGAAGTTTTAGTTGCAGATGTACTTAATCTTCCTTATAGAAGTGGGTTGGGTGATGCTGCAATATCCATAGCTGTTTTGCATCATCTTAGTACTGAAGAGCGAAGGAAAAAGGCAATAGAGGAACTTGTCAGAGTAGTCAATAAGGGAGGAATGATTCTGATAACTGTATGGGCTGTTGAACAGGAAGATAGTTCCTTGCTTACAAAATGGACCCCTCTTACAGATAAGTATATGGAACAATGGGTAGGAACAAATACCAATTTTGAATCTAGCTCATCAATTACTTCCTTAGAAAGCATTCAGGAAGCAGTGAATGATGATTCAAGTGATAAGGAGTCACCAAACAAATTCAATGGAGAACTTAAGCAAGCATGTTCTCATGATGCCCAATGTTCAGAAAGAGCAGAGGTAGCCAACACTAGGAGAAATACTGATGAAAGTGAGGTGTATACTGTCTCAACAGAAAGTATGAGAGAACAACAAGAATTCTTTGTACCTTGGCATTTACCTTACCACAGGGCAGAAGTTAGTGGAGTATCTGCTTCAGCTATTGCAAGTGGATTTGCAAAGAAGGATGATAAAAAGGGGGCTGTTGTTTACAATCGTTACTACCATGTATTTGCTGATGGAGAGCTTGAAAGGTACGGTAATGATTAATTTTAGTTTATATTCAATTTTGTCAGTATCTATTTTCATCAAACAACCTTATTCCTA---TAGGAACATGTA-TTTGTAGAACATGATTACTGATCTTATCTTTAATTGTCATCTGATATTCTCTAAATTAACCTTTTGC-ATAGAAGTTTATTATAGCTTTCCTGCCCACTTGCTTTGTAGTAACTAACAGGGTGGATATTGAATTAGACTCGATGCAAAATCTTTGTTTTTTCAAAAGC
>PSF43
---------------------------------------------------------------------------------------------------------------------------------------------------TCCAATACAAGGCTTGGCTTTAGAAGTCAGTCATTGTTAGATTTCTCAAACAGATTGTCTTTCAGCTCCTTTGGGAAGAAGATGACCTTATCGTCAAACAATCTTCCAATGAATTTGGGTAGTTTTA---CATCAAACTCCAAAGGAAATCTTCAGAAAACACAGACAGTGATAGTAAAACAAAATGACAAATGCGCTGTTAGTGCTAAAATTACCCCGGATATTGAAAAGAAATATGTTCACAATGTCTATGATGCTATTGCTCCTCACTTCAGCTCTACAAGATTTGCTAAGTGGCCTAAAGTAGCTAAGTTTCTTGATTCACTGCCACCAGGGTCAATTATATTAGATGCAGGATGCGGCAATGGAAAATATTTAGGGTTTAATCCAAATTGCTTTTTTATAGGTTGTGATATAAGTCCGTCTTTGATCAACATCTGTGGAAGCAGGGGACATGATGTTTTAGTTGCAGATGCACTCAATCTTCCTTATAGAAGTGGGTTTGGCGATGCTGCAATATCCATAGCTGTTTTGCATCATCTTAGTACTGAAGAACGGAGGAAAAAGGCAATTGAGGAACTTTTGAGAGTAGTCAATAAGGGAGGAATGATTCTGATAACTGTATGGGCTGTTGAACAGGAAGATAGTTCATTGCTTACAAAATGGACCCCTCTTACACATAAGTATATCGAACAGTGGGTAGGTACAATCACCAGTTTTGAGTCTAGATCATCAATTACTTCTTTAGAAAGCATTCAGGAAGCAGTGAATGATGATTCAAGTGATCAGGAGTCACCAAACAAATTCAATGGAGAACTTGAGCAAGCATGCTCTCATGATGCCCGATGTTCAGAAAGAACAGAGGTGGCCAACACTAAGAGAAATCCTGATGAAAGTGACGTATATGCTGTCTCAACAGAAACTGTGAGAGAACAACAAGAATTTTTTGTACCTTGGCATTTACCTTACCACAGGGCAGAAGTTAGTGGAGTATCTGCTTCAGCTATTGCAACTGGGTTTGCAAAGAAGGATGATAAAAAAGGGGCTGTTGTTTACAATCGTTACTACCATGTATTTGCTGAGGGAGAGCTTGAAAGGTACGTTAATGATTCATTTCAGTTTGTATTCAATTTTGTCAGTATCTCTTTGGACCAAACTACCCTATTCCTA---TAAGAATATGTA-TTTGTAGAACATGTCTACTAGTCTTATCTTTAATTGTCATCTGGTATTCTCTGAATCAATATTTTGGTGTAGAAGTTTATTACACCTTTCCTGCCCAGTTGCATTTTAGTAACT----------------AATTAGACTCAATGCAAAATCGTTGTTTTTTCAAAAGC
>PTA0
----------------------------------------------------------------------------CATTTGAATTGCATTTTAGTGGTTTCTCTGGCAAAAATAATGAGAAAAGTCTTGGTGAGGTCTCTGTAACCTCAAATACAAGGCCTGTTTCTAGAAGTCGGTCATTGTTAGATTTCACAAATCAATTGCCTTTCAGTTCCTTTGGGAAGAAGATGACATTATCGTCTAACAATCTTCCAATGAATTTGGGTAATTTTA---CATCCTCCTTCAATGGAAGTATTCAGACAACACAGACAGTGATTGCAAAACAAAATGACAAATACCCTGTTAGTGCTAAAATTACCCCTGATATTGAAAAGAAATATGTTCACAATGTCTATGATGCTATTGCTCCTCACTTCAGCTCTACAAGATTTGCTAAGTGGCCTAAAGTAGCCAAGTTTCTTGAGTCACTGGCACCAGGGTCAATTATATTAGATGCAGGATCTGGCAATGGAAAATATTTAGGGTTTAATCCAAATTGCTTTTTTATAGGTTGTGATATAAGTCCATCATTGATCAACATCTGTGGAAGCAGGGGACATGAAGTATTAGTTGCAGATGTACTCAATCTTCCTTATAGAAGTGGATTTGGCGATGCTGCAATATCCATAGCTGTTTTGCATCATCTCAGTACTGAAGAGCGCAGGAAAAAGGCAATAGAAGAACTTGTGAGAGTAGTCAATAAGGGAGGAAGGATTCTGATAACTGTATGGGCTGTTGAACAGGAAGATAGTTCATTGCTTACAAAATGGACCCCTCTTACACATAAGTATATGGAACAATGGGTAGGAACAAACACCAGTTTTGAGTCTAGCTCATCATTTTCTGCTTTAGATAGCATTCAGGAAGCAGTGAATGATGATTCAAGTGATCAGGAGTCACCAAACAAATTCAATGGAGAACTTGAGCAAAGATGTTCTCATGATGCCCAATGTTCAGAAAGAGCAGAGGTAGCCAATGCTAAGAGAAATACTAATGAAAGTGAGGTGCATACTGTCTCAACAGAAAGTACAAGAGAACAACAAGAATTTTTTGTACCATGGCATTTACCTTACCACAGGGCAGAAGTTAGTGGAGTATCTGCTTCAGCTATTGCTAGTGGGTTTGCAAAGAAGGATGATAAAAAGATGGCAGTTGTTTACAATCGTTACTACCATGTATTTGCTGAGGGAGAGCTTGAAAGGTATGTTTATGATTCATTTTAGTTAGTATTCAATTTTGCCAGCATCTTTTTTGATCAAACTACCAGATTCCTA---TAGGAACGTGTA-TTTGTATAACTTGACTACTGGTCTTATCTTTAATTGTCATCCGGTATTCTCTAAAATAA-------------------------------------------------------------------------------------------------------------
>RC54
-----------------------------------------------------------------------------------------------------------TAAGCATAATGAGAAAAATCTTGATGTGATCTCTGTAAAATCCAATACAAGGCTTGGCTTTAGAAGTCAGTCATTGTTAGATTTCTCAAACAGATTGTCTTTCAGCTCCTTTGGGAAGAAGATGACATTATCGTCTAATAATATTCCAATGAATTTGGGTAATTTTA---CATCAAACTCCAAAGGAGATCGTCAGAAAACACAGACAGTGATTGTAAAACAAAATGAGAAATGTGCTGTTAGTGCTAAAATTACCCCGGATATTGAAAAGAAATATGTTCACCATGTCTATGATGCTATTGCTCCTCACTTCAGCTCTACAAGATTTGCTAAGTGGCCTAAAGTAGCTAAGTTTCTTGATTCACTGGCACCAGGGTCAATTATATTAGATGCAGGATGTGGCAATGGGAAATATTTAGGGTTTAATCCAAATTGCTTTTTTATAGGTTGTGATATAAGTCCGTCTTTGATCAACATCTGTGGAAGCAGAGGCCATGATGTTTTAGTTGCAGATGCGCTCAATCTTCCTTATAGAAGTGGGTTTGGCGATGCTGCAATATCCATAGCTGTTTTGCATCATCTTTGTACTGAAGAACGGAGGAAAAAGGCAATTGAGGAACTTGTGAGAGTAGTCAATAAGGGAGGAATGATTCTGATAACTGTATGGGCTGTTGAACAGGAAGATAGTTCATTGCTTACAAAATGGACCCCTCTTACACATAAGTATATCGAACAGTGGGTAGGTACAAACACCAGTTTTGAGTCTAGATCATCAATTACTTCTTTAGAAAGCATTCAGGAAGCAGTGAATGATGATTCAAGTGATCAGGAGTCACCAAACAAATTCAATGGAGAACTTGAGAAAGCATGCTCTCATGATGCCCAATGTTCGGAAAGAACAGAGGTGGTCAACACTAAGAGAAATCCTGATGAAAGTAACGTGTATGCTGTCTCAACAGAAACTGTGAGAGAACAGCAAGAATTTTTTGTACCTTGGCATTTACCTTACCACAGGGCAGAAGTTAGTGGAGTATCTGCTTCAGCTATTGCAAGTGGGTTTGCAAAGAAGGATGATAAAAAAGGGGCTGTTGTTTACAATCGTTACTACCATGTATTTGCTGAGGGAGAGCTTGAAAGGTACGTTAATGATTCATTTCAATTT-TGTTCAATTTTGTCAGTATCTCTTTTGACCAAACTACCCTATTCCTA---TAAGAATATGCA-TTTGAAGAACATGTCTACTGGTCTTATCTTTAATTGTCATCTGGTATTTTCTGAATCAATCTTTTGGTGTAGAAGTTTA-----------------------------------------------------------------------------------------
>RR55
----------------------------------------------------------------------------------------------GTGGTTTCTCTGATAAGCATAATGAGAAAAATCTTGATGTGATCTCTGTAAAATCCGATACAAGGCTTGGCTTTAGAAGTCGGTCATTGTTAGATTTCTCAAACAGATTGTCTTTCAGCTCCTTTGGGAAGAAGATGACATTATCGTCTAACAATCTTCCAATGAATTTGGGTAATTTTA---CATCAAACTCCAAAGGAGATCGTCAGAAAACACAGACAGTGATTGTAAAACAAAATGAGAAATGCGCTGTTAGTGCTAAAATTACCCCGGATATTGAAAAGAAATATGTTCACCATGTCTATGATGCTATTGCTCCTCACTTCAGCTCTACAAGATTTGCTAAGTGGCCTAAAGTAGCTAAGTTTCTTGATTCACTGGCACCAGGGTCAATTATATTAGATGCAGGATGTGGCAATGGGAAATATTTAGGGTTTAATCCAAATTGCTTTTTTATAGGTTGTGATATAAGTCCGTCTTTGATCAACATCTGTGGAAGCAGAGGACATGATGTTTTAGTTGCAGATGCACTCAATCTTCCTTATAGAAGTGGGTTTGCCGATGCTGCAATATCCATAGCTGTTTTGCATCATCTTAGTACTGAAGATCGGAGGAAAAAGGCAATTGAGGAACTTGTGAGAGTAGTGAATACGGGAGGAATGATTCTGATAACTGTATGGGCTGTTGAACAGGAAGATAGTTCATTGCTTACAAAATGGACCCCTCTTACACATAAGTATATCGAACAGTGGGTAGGTACAAACACCAGTTTTGAGTCTAGATCATCAATTACTTCTTTAGAAAGCATTCAGGAAGCAGTGAATGATGATTCAAGTGATCAGGAGTCACCAAACAAATTCAATGGAGAACTTGAGAAAGCATGCTCTCATGATGCCCAATGTTCGGAAAGAACAGAGGTGGCCAACACTAAGAGAAATCCTGATGAAAGTAACGTGTATGCTGTCTCAACAGAAACTGTGAGAGAACAGCAAGAATTTTTTGTACCTTGGCATTTACCTTACCACAGGGCAGAAGTTAGTGGAGTATCTGCTTCAGCTATTGCAAGTGGGTTTGCAAAGAAGGATGATAAAAAAGGGGCTGTTGTTTACAATCGTTACTACCATGTATTTTCTGAGGGAGAGCTTGAAAGGTACGTTAATGATTCATTTCAATTTGTATTCAATTTTGTCAGTGTCTCTTTTGACCAAACTACCTTATTCCTA---TAAGAATATGCA-TTTGTAGAACATGTCTACTGGTCTTATCTTTAATTGTCATCTGGTATGTTCTGAATCAATAT----------------------------------------------------------------------------------------------------------
>SA1
TATTTCAGATGGAGTTTTTCTGAATGGAGTGTGGTGACAACTTCGAACTCCACAAATAAAGAAATCATTGATGTACCATTTGAATTGCATTTTAGTGGTTTCTCTGACAAGAATAATGAGAAAAGTCTTGGTGGGGTCTCTGTAACCTCAAACACAAGGCCTGTCTCTAGAAGTCATTCATTGTTAGATTTTGCAAATCAATTCCCTTTCAGCTCCTTTGGGAAGAGGATGACATTATCGTCTTACAATCTTCAAATGAACTTGGGTAACTTTA------TATCTTCCAATGGAAATCTCCAGACAACACAGACAGTGACTGCAAAACAAAATGACAAATACTCTGTTAGTGCTAAAATTACACCGGATATTGAAAAGAAATATGTTCACCATGTCTATGATGCTATTGCTCCTCACTTCAGCTCTACAAGATTTGCTAAGTGGCCTAAAGTAGCCAAGTTTCTTGATTCACTGGCACCAGGGTCAATTATATTAGATGCAGGATGTGGCAATGGAAAATATTTAGGGTTTAATTCAAATTGCTTTTTTATAGGTTGTGATATAAGTCCGTCCTTGATCAACATCTGTGGCAGCAGGGGACACGAAGTTTTAGTTGCAGATGTACTCAATCTTCCTTATAGAAGTGGGTTGGGCGATGCTGCAATATCCATAGCTGTTTTGCATCATCTTAGTACTGAAGAGCGCAGGAAAAAGGCAATAGAGGAACTTGTCAGAGTAGTCAAGAAGGGAGGAATGATTCTGATAACTGTATGGGCAGTTGAACAGGAAGATAGTTCCTTGCTTACAAAATGGACCCCTCTTACACATAAGTATATGGAACAATGGGTAGGAACAAATACCAGTTTTGAATCTAGTTCTACAATTACTTCTTTAGAAAGCATTCAGGAAGCAGTGAATGATGATTCACGTGATAAGGAGTCACCAAACAAATTCAATGGAGAACGTAAGCAAACATGTTCTCATGATGCCCAATGTTCAGAAGGAGCAGAGGTAGCCAACACTAAGAGAAATACCGATGAAAGTGAGGTGTATACCGTCTCAACAGAAAGTATGAGAGAACAACAAGAATTCTTTGTACCTTGGCATTTACCTTACCACAGGGCAGAAGTTAGTGGAGTATCTGCTTCAGCTATTGCAAGTGGGTTTGCAAAGAAGGATGATAAAAAGGGGGCTGTTGTTTACAATCGTTACTACCATGTATTTGCTGAGAGAGAGCTTGAAAGGTATATTAATGATTAATTTTAGATTGTATTCAATTTTGGCAGTATCTCTTTTGACCAAACAACCCTAATCCTA---TAGGAACATGTA-TTTGTAGAACATGATTACTGATCTTATCG-----TGTAATCTAATATTCTCTAAATTAATCTCTTGC-ATAGAAGTTTATTATAGCTTTCCTGCCCACTTGCATTTTAGTAATGAACAGCGTGGATATTGAATTAGACTCAATACAAAATCTTTGTTTTTTCAAAAGC
>SC0
----------------------------------------CGTTGAACTCCACAAATAAAGAATTCGTTAAAGTACCATTTGAATTGCGTTTTAGTGGTTTCTCAGACAAGAATAATGAGAATCGTCTTGATGTGGTCTCTGTAACGTCCAATACAAGGCCTGTCTTTAGAAGTCGGTCGTTGTTAGATTTCTCAAACAGATTGTCTTTCAGTTCCTTTGGGAAGAAGATGACATTATCGTCCAACAATCTTCCAATGAATTTGGGTAATTCTA---CATCAACCTCCAAAGGAAATCTTCAGAAATCACAGACAGCGATCACAAAACAAAATGACAAATACCCTGTTAGTGCTAAAATTACCCCGGATATTGAAAAGAAATATGTTCACTATGTTTATGATGCTATTGCTCCTCACTTCAGCTCTACAAGATTTGCTAAGTGGCCTAAAGTAGCCAAGTTTCTTGATTCACTGGCACCAGGGTTGATTATATTAGATGCAGGATGTGGCAATGGAAAATATTTGGGGTTCAATCCAAATTGCTTTTTTATAGGTTGTGATATAAGTCCGTCCTTGATCAACATCTGTGGAAGCAGGGGACATGAAGTTTTAGTTGCAGATGCACTCAATCTTCCTTACAGAAGTGGGTTTGGTGATGCTGCAATATCCATAGCTGTTTTGCATCATCTGAGTACTGAAGAGCGCAGGAAAAAGGCAATTGAGGAACTTGTGAGAGTAGTCAATAAGGGAGGAACAATTCTGATAACTGTATGGGCTGTTGAACAGGAAGATAGTTCATTGCTTACAAAATGGACCCCTCTTACTGATAAGTATATGGAACAGTGGGTAGGAACAAACACCAGTTTTGAGTCTAGCTCATCAATTACTTCTTTAGAAAGCATTCAGGAAGCAGTAAATGATGATTCAAGTGATCAGGAGTCACCAAACAAATTCAATGGAGAACTTGAGCAAGCATGTTCTCATGATGCCCAATTTTCAGAAAGAGCAGATGTAGCCAACACTAAGAGAAATACTGATGAAAGTGAGGTGTATACTGTCTCAACAGAAAGTATTAGAGAACAACAAGAATTTTTTGTACCTTGGCATTTACCTTACCACAGGGCAGAAGTTAGTGGAGTATCTGCTTCAGCTATTGCAAGTGGGTTTGCAAAGAAGGATGATAAAAAAGGGGCTGTTGTTTACAATCGTTACTACCATGTCTTTGCTGAGGGAGAGCTTGAAAGGTACATTAATGATTCATTTTTGTTTGTATTCAATTTTGTCAGTATCTCTTCTGATCAAACTCCTCTATTCCTA---TAAGACCATGTA-TTTTTAGAACATCTCTACTGATCTTATTTGTAATTGTCATCTGGTATTCTCTGAATTAATCTTTTGT-GTAGAAGTTT-TTGTACCTTTCCTGCCCACTTGTATTTTCGTAACT----------------AACAGGGTGGATATTGAAT-------------------
>SE46
-------------------------------------------------------------------------------------------------------------------------------------------------------------------------------------------------------------------------------------------------------------CAATGGACGTGGGTAATTTTAATTTGGTAATCACTGACAGAAGTCTTCAGACAAGGCAGACAACACCATCAAACCCAGAGGACAAATATTCCTCAAGTGCTAAGTCTACACCGGATATAGAGAAAAAGTATGTTCACGGTGTTTATGATGCAATTGCTCCTCATTTCAGCTCTACAAGATTTGCTAAGTGGCCAAAAGTAGCCGAGTTTCTGGCATCATTGACACCTGGTTCGATCATCTTAGATGCAGGATGTGGCAATGGTAAATATTTAGATATTAATCCAAATTGCTTTTTTATAGGCTGCGACATAAGTTCTCCCTTGATTAACATCTGTGCAAACAGAGAACATGAAGTTCTGGTTGCAGATGCCATCAATCTTCCATATAGAACTGGTTTTGGTGATGCTGCAATTTCCATAGCTGTTCTGCATCATCTTAGTACTGAAGAACGCAGGAAAAAGGCAATAGAAGAACTTGTCAGGGTAGTGCATAGGGGAGGAAAAATTTTGATAACAGTTTGGGCTATTGAGCAGGAAGATAAATTATTGCTTACGAAGTGGACCCCTCTTACGTGCAAATACATGGAAGAATGGGTAGGAACAACTAAAAGTTGTGGATCTAGCTCCTCAATTGCTCCTCTAGAAGCCATTCAGGAAACGGAGAATTCTACATCAAATGATCTGGAGTCAATGGAAACAATTAATGGACAAGATGAAAACAGATATCATTCCAAAGAGCAATGTTTAGGGGAAGTGCAATTGCCCTTAACTGGGAAATCTGAAATTGAGAGTCATATGTCGTGTGTCAGCAGA------TGTGAGAGAGAACAAGAATTTTTTGTTCCATGGCATTTACCTTATCATCGGGCTGAGATCAATGGTGCATCTGCTTCTGCTATTGCAAGTGGACTTGCTATGAAAGATGATAAAAAGGGAGCAGTTGTCTACAACCGGTATTACCATGTATTTGCTGAAGGGGAGCTTGAAAGGTATTTCTGTGAGACACACCATCTATTACTCAAATTCTCTCT-------------------------TCTTTAACACATTGGTGCTGATTCATATAAAAAAGAATATCTGAAATGCCA----------------TCTTTTTGTGTTCACAAATATC-AACTGGTTCTACGTCCCC----------------------------------------------------------------------------------
>SG23
ATTTCCACATGGAGTTTTTCTGAATGTAGTATGGTTACAAAGTTGAATGCAGCAAATGGAGAAGTTATGAAAGTACTATTTGAATCACAATTTAGTGATCTTTTAGATAAGATTAATGGGAACGGCCGGGGTGGGGTATGTCTAACCTCAAATACAAGTCTGTTTTCAAGAAATCTGTCATCCTTAAATTTCAGAAACAGACTACCTTTCAGC---TTTAAAAAGAAAATGACGTTATCATCTAATGCCCTTCCAATGAATTCTGGTAATTTGGATCCAGCAACTACTGATGGAAATCTTCAGAGAACACATGCAATGTTCTCAACACAGAAAGACGAATATCCTGTTAGTGCTAATTTTACTCCAGATATTGAAAAGAAATATGTTCACAATGTTTATGATGCTATTGCACCTCACTTCAGCTCGACAAGATTTGCTAAGTGGCCAAAAGTAGCCAAGTTTCTTGATTCCCTGACACCAGGGTCAATCATCTTGGATGCTGGATGTGGCAACGGAAAATATCTAGGCTTCAATCCAAATTGTTTTTTTATAGGTTGTGATATAAGTTCTTCCTTGATCAACATCTGTGGAAGTAGAGGACATGAAGTTTTGGTTGCAGATGCAATCAATCTTCCTTACAGAAATGGGTTTGGTGATGCTGCAATATCCATAGCTGTTTTGCATCATCTTAGTACTGAAGAACGCAGGAAAAAGGCAATAGAGGAACTTTTGAGAATAGTCCATAAGGGAGGAAAGGTTCTGATAACTGTTTGGGCTGTTGAGCAGGAAGATAGATCTTTGCTTACAAAATGGACCCCTCTTGCACGCAAGTATACGGAGCAGTGGGTGGGAACAGCTAGCAGTTTTGAGTCTAGTTCATCAACTGCTGCTCTGGAAAGCATTCAGGAATCAGCAAATGATGATTCAGGTGGTCAGGAGTTTCCTACTGAAAACAAGGAAGAACACATCAAAACACATTCTCATAAAAAGCAATACCCAGAAAGAGTAGAGGCACCTGAGACTAAGAAAGATATTGCAGATGATGAGGTTTCCATTGTCCCAAAAGGAAGTGAGAGAGAACAACAAGAATATTTTGTGCCTTGGCATTTACCTTACCATCGGGCAGAAGTTAGTGGAACATCTGCTCAAGCTATTGCAAGTGGGTTTGCAAAAAAAGATGATAAAAAGGGGGCTGTTATTTACAATCGTTACTACCATGTATTTGCTGAGGGAGAGCTTGAAAGGTATGCTTACGCTTCTCCTCATTTTTTTTTTGATTTGAAAATTGAAACGTAACAGTCGAACTGGCCAGGCACGATTGCCCTTATTTTCATAAGGAGATATCCTGTATAAACAAAAATGTGATTCTCCACACTAAGAGAGTTTCAATAATCAAGATAGAAACTCACAGAAACCACAAAGAGAAATAACAGCTCCCGATTCCTAAATATGAGGGCCACAAAAAGGACCAACAACAGACGCTCATCTGCCTCAATGAAAG
>SS22
ATTTCCACATGGAGTTTTTCTGAATATGGTATGGTTACAAAGTTGAATGCAGCAAATGGAGAAGTTATGAAAGTACTATATGAATCAAAATTTAGTGATCTTTTAGATAAGATTAATGGGAACGGCCGGGGTGGGGTATGTCTAACCTCAAATACAAGTCTGTTTTCAAGAAATCTGTCATCCTTAAATTTCAGAAACAGACTACCGTTCAGC---TTTAAAAAGAAAATGACGTTATCATCTAATGCCCTTCCAAAGAATTCTGATAATTTGGATCCAGCAACCACTGATGGAAATCTTCAGAGAACACATGCAATGTTCTCAACACAGAAAGACGAATATCCTGTTAGTGCTAATTTTACTCCAGATATTGAAAAGAAATATGTTCACAATGTTTATGATGCTATTGCACCTCACTTCAGCTCGACAAGATTTGCTAAGTGGCCAAAAGTAGCCAAGTTCCTTGATTCCCTGACACCAGGGTCAATCATCTTGGATGCTGGATGTGGCAACGGAAAATATCTAGGCTTCAATCCAAATTGTTTTTTTATAGGTTGTGATATAAGTTCTTCCTTGATCAACATCTGTGGAAGTAGAGGACATGAAGTTTTGGTTGCAGATGCAATCAATCTTCCTTACAGAAATGGGTTTGGTGATGCTGCCATATCCATAGCTGTTTTGCATCATCTTAGTACTGAAGAACGCAGGAAAAAGGCAATAGAGGAACTTTTGAGAATAGTCCATAAGGGAGGAAAGGTTCTGATAACTGTTTGGGCTGTTGAGCAGGAAGATAGATCTTTGCTTACAAAATGGACCCCTCTTGCACGCAAGTATACGGAGCAGTGGGTGGGAACAACTAGCAGTTTTGAGTCTAGTTCATCAACTGCTGCTCTGGAAAGCATTCAGGAATCAGCAAATGATGATTCAGGTGAACAGGAGTTGCCTACTGGAAACAAGGATGAACACATCAAAACACATTCTCATAAAAGGCAATACCCAGAAAGAGTAGAGGCACCTGAGACTCAGAAAGATATTGCAGATAATGAGGTTTCAATTGTCCCAAAAGGAAGTGAGAGAGAACAACAAGAATATTTTGTGCCTTGGCATTTACCTTACCATCGGGCAGAAGTTAGTGGAACATCTGCTCAAGCTATTGCAAGTGGGTTTGCAAAGAAAGATGATAAAAAGGGGGCTGTTATTTACAATCGTTACTACCATGTATTTGCTGAGGGAGAGCTTGAAAGGTATGTTTACGCTTAACTCATTT--TTTTTTGATTTGTAAACTGAGGGAAAACTCTCCATTATAATAAACTCAAGCGGAAAATACGTATCAGTCGCAACTGGCCAGGCACGATTGCCCTTATTTTCATAAGGAGATATCCTGTATAAACAAAAATGTGACTC-------TCCACACTAAGAGGGTTTCAATAATCAAGATAGAAACTCACAGAAACCACAAAGAGAAATAACAGT--TCCCAATTCCTAAATATCAG
>SV36
----------------------AATATAGCAGGGTGAGGAAATTGAATTCAACAAATGAAGTGGTTAATGAAGTACCAT------------------GTCTCGCAGATAAGAGTCATGCGAATGTTCTTGGTGAGGTACACACAACCTCAAAAACAA---CTGTTTTAAGAAATCAGTCAACTTCAGATTTCTTGAATAG---------------------------------ATCAGCATCTAATGACCTTCCGATGAATGCTTGTAATTTCAATCCATCAACCACTGATGGAAATCATCTGACAGTACAAACAACATTATCAGGACAGAAGGACAAATGTCCTGTTAGTGCTAAATTTACCCCAGATATTGAAAAGAAATATGTTCACAGTGTTTATGATGCTATTGCACCTCACTTCAGCTCTACGAGATTTGCGAAGTGGCCAAAAGTAGCCAAGTTTCTTGATTCGCTGGCACCAGGTTCAATCATCTTGGATGCGGGATGTGGCAATGGGAAATATTTAGGTTTTAATCCAAATTGCATTTTTATAGGTTGTGATATAAGTTCTTCCTTGATCAGCATCTGTGGAAGCAGAGGACATGAAGTTTTGGTTGCAGATGCACTCAATCTTCCTTACAGAACTGGTTTTGGTGATGCTGCAATATCCATAGCTGTTTTGCATCATCTTAGTACTGAAGAACGCAGGAAAAAGGCAATAGAGGAGCTTGTAAGAGCAGTTCATAAGGGAGGAAAGATTCTGATAACCGTTTGGGCTGTTGAGCAGGAAGATAGATCTTTGCTTACAAAATGGACCCCTCTTACACACAGATATATGGAACAGTGGGTGGGAACAACTAGCAGTTTTGAGTCTAGCTCATCAACTGCTTCATTGGAAAGCATTCAGGAAACAATGAATGATGAATCAATTGATCAGGAGTCACCAAACAAAGTCAGTGGGGAACACGAGCAAGTGTGTTTACAAGAGGAGCCATTTCCAGGA------------------GTTGAGGTGTCCACTAATGAGAGAGATACATCCATTGCCCAAAATGGAAGTGAGAGAGAACAACAAGAATTTTTTGTACCTTGGCATTTACCTTACCACCGGGCCGAAGTAAGTGGAGCATCTGCATCAGCTATTGCAACTGGGTTTGCAAAGAAGGATGATAAAAAGGGGGCTGTTGTCTACAAGCGTTACTACCATGTCTTTTCTGAGGGGGAGCTTGAAAGGTATGTTAATGATCCTTTTTAATCTTTCATTCAGTTTGTCAGTGTGACTTCTAATCAAACTACCACATTTCCATTGCTACACTACCATATTCAAAGAGCATTTCTACTGGCATTATCTCAGTTGATTGTCTGGATTTTTCTGCTTCAAGTTTATGC---AGAAGTGTATCACGTGATTCATGCAAACATGCATTTTAGTCATAGACAGATTAGACTTGAAATAGCTGGTGGGCTTTAGACAGATTTATAGATCGCAT
>TA17
-------------------------GTAGTATGGTGACAAAGTTGAATGCAGCAAATGGAGAACTTATGAAAGTACTATATGAGTCACAATTGAGTAATCTTTCAGATAAGATTAATGGGAGAGACTGGGGTAGGATATGTGCGACCTCAAATACAAGCCTGTTTTCAAGAAATCTGTCATCCTCAGATTGCAGAAACAGACTACCTTTCAGCTCTTTTGGAAAAAAAATGACGTTATCATCTAATGCCCTTTCAATGAATTCTGATAATTTGGATCCAGCAGCTACTGATGGAAATCTTCAGAAAACACAGGCAATATTCTCAACTCAGAAAGACAAATATCCTGTTAGTGCCAATTTTACTCCAGATATTGAAAAGAAATATGTTCATAATGTCTATGACGCTATTGCACCTCACTTCAGCTCAACAAGATTTGCTAAGTGGCCAAAAGTAGCGAAGTTTCTCGATTCCTTGACACCAGGGTCAATTGTCTTGGATGCTGGATGTGGCAATGGAAAATATCTAGGCTTCAATCCAAATTGTTTTTTTATAGGTTGTGATATAAGTTCTTCCTTGATCAACATCTGTGGAAGCAGAGGACATGAAGTTTTGGTTGCAGATGCAATTAATCTTCCTTATAGAAGTGGGTTTGGTGATGCAGCAATATCCATAGCTGTTTTACATCATCTTAGTACCGAAGAACGCAGGAAAAAGGCAATAGAGGAACTTGTGAGAATAGTTCATAAGGGGGGAAAGGTTCTGATAACTGTTTGGGCTGTTGAGCAGGAAGATAGAACTTTGCTTACGAAATGGACCCCTCTTGCACACAAGTATACGGAGCAGTGGGTTGGAACGACTAGTAGTTTTCAGTCTAGTTCATCATCTGCTGCTCTGGAAAGTATTCAGGAATCAGCAAATGACGATTCAGGTGGTCAGGACTTGCTTACTGAAAACGGTGAAGAATGCATCAAAACACATTCTCATAAAAAGCATTATGTGGAAAAGCTAGAGGCACCTGAGACTAAAGAAGATATTGCAGAGGGCGAGGTTTCTGTTCTTCCAAAACAAAGTGAGAGAGAACAACAAGAATTTTTTGTACCTTGGCATTTACCTTACCACCGGGCAGAAGTTAGTGGAGCATCTGCTCAAGCAATTGCAAGTGGGTTTGCAAAGAAAGATGATAAGAAGGGGGCTGTTATTTACAGTCGTTACTACCATGTATTTACTGAGGGAGAGCTTGAAAGGTATGCTTATGCTTCTCTTTATTTATTGTTTAATTTGTAAACTGAGGGAGAACTTTTCTTTATAATAAACTCAAGCAGAAAATGCAGATCAGTTGCAACCGGTCAGGTACCACTGCCTTTATTTTCCTTGGGAATTTTTTGT-------------------------------------------------------------------------------------------------------------------
>TB39
AATTCCACATGGAGTTTTTCTGAATGTAACATGGTGGAAAAGTTGAATGCAGCGATTGAAGATGTTAATGAAGTACCATGTGAATCACATTTTAGAGATCTTTCAGACAAGAATAATGGGAAAGGCCTTGGTGTGGTACGAGCAACCTCAAATACAAGTCCAGTTTCAAGAAATCTATCATCCTTAGATATCAGGAATAGATCACCTTTCAGCTATTTTGAAAAGAAAATGACATTATCATCTAATGTCCTTCCAATGAATGCTGGTAATTATAATCCAGCAACCACCGACAGAAATCTTCAGAGATCACAGATAATGTTCTCAACACAAAAAGACGAATATCCTGTTAGTACTAAATCCACTCCAGACATTGAAAAGAAATATGTTCACAGTGTTTATGATGCTATTGCGCCTCACTTCAGCTCTACAAGATTTGCGAAATGGCCAAAAGTAGCCAAGTTTCTTGATTCCCTGACACCAGGGTCAATCATTTTGGATGCTGGATGTGGTAATGGAAAATATTTAGGTTTCAACCCAAATTGTTTTTTTATAGGTTGTGATATTAGTTCTTCCTTGATCAACATCTGTGGAAGCAGAGGACACGAAGTTTTGGTTGCAGATGCACTCAATCTTCCTTACAGAAGTGAATTTGCTGATGCAGCAATATCCATAGCTGTTTTGCATCATCTTAGCACTGAAGAACGCAGGAAAAAGGCAATAGAGGAACTTGTGAGGGTAGTTCATAAGGGAGGAAAGGTTCTGATAACTGTTTGGGCTGTTGAGCAGGAAGATAGATCTTTGCTTACAAAATGGACCCCTCTTACACGTAAGTATATGGAACAGTGGGTAGGAACAACTAGCAATTTTGAGTCTAGCTCATCAACTGCTTCTTTGGATAGCATTCAGGAATCAGAGAATGATGATTCAGGTGGTCAGGAGTCACCAACTAAAAGCAGTGAAGAACACGTTGAAGCATGTTTGCAGAA---GCAATGCCCAGAAAGAGCAGAGGTGCCTGACACTAAGAAAAATATTGAAGAGAGTCAGGTGCCCATTGTCCCAACAGCTGGTGCTAGAGAACAACAAGAATTTTTTGTACCTTGGCATTTACCTTACCACCGGGCTGAAGTTAGTGGAGCATCTGCTTCGGCTATTGCAAGTGGGTTTGCAAAGAAGGATGATAAGAAAGGGGCTGTTATCTACAATCGATACTACCATGTATTTGTTGAGGGAGAACTTGAAAGGTATGCTAATACTTCTCTTCAATTC------------TTTTATTCAAA----------------------------TGTTGGCACCAT-TTCAAAGAGCATCTGTATTGGGATTATCTTAATTCGTGGTGTGGTATTTTATCCTTTGACCCATTGC-ATAGAATTGTATCTTGGCGTTCCTGCCAACCTGCATTTTAGTCACAGACAAGTTGAACTTGAAAGAGGTGGTGGGCTTGAATT-----------------
>TC31
AATTCCAGACAGGGTCTTTCTCAATGTAGCATGGTTACTAATTCCAATTCAGCCAACCAAGAAGATAATTAAGTACCGTGTTGATCA-TTTTTAATGTCATTTCAGATAAGAATAATGGGGAAGGTCTTGTTTTGGCACATGCAACCCCAAGTGCAACACCTGCTTCAACTACAAA---------------TATAAGAAGTAGACCTTACAGTGCTCTTGAAAGAAAAGTGACATTATCTTCTAATCACTGTCAAGTGGATGCTGCTAATTATAATCCAACAATGACTGACGGAAATCTTCAGATACAGCAGACCACATTCTCAAATAAAAAGGAGGAATATCTTGATAGTACCAAATCTACTCCAGATATTGAAAAGAAATATGTTCACAGTGTTTATAATGCTATTGCACCTCACTTCAGCTCTACAAGATTTGCTAAGTGGCCAAAAGTAGCCAAGTTTCTTGAATCACTAACACCAGGGTCAATCGTTTTAGATGCAGGGTGTGGGAATGGAAAGTATTTAGGTTTTAATCCAAATTGCTTTTTCATAGGCTGTGATATAAGTTCTTGCTTGATTAGCATCTGTGCAAATAGAGGACATGAAGTTCTAGTTGCAGATGCACTCAATCTTCCTTACAGAACTGGATTTGGTGATGCTGCGATATCAATAGCTGTTCTGCATCATCTTAGTACTGAAGAACGCAGGAAAAGGGCAATAGAGGAACTTGTTAGAATAGTTTGTAAGGGAGGCAGGATTCTGATAACTGTTTGGGCTGTTGAGCAAGAAGACAGGGCATTACTTACAAAGTGGACCCCCCTTACTGACAAGTACATGGAAGAGTGGGTAGAACCAACTAGCAATTTTGGATCTCGCTCATTAACTGCTTCCTTAGAAAGCATTCAGGAAACAGAGCATTATAATTCCACTGATATGGAGATACCGAACAATAATAGTGAAGAAAATGAGCAGGCATATTCTCCCATTGAGCAGCATCTAGGA---GTCCAGTTGTCTGACTCTAAGAGATCTACAGTCGAGAGTGAGAGA------------------------------GAACAAGAATATTTTGTTCCATGGCATTTACCTTACCACCGTGCAGAGATTAGTGGGGCCTCTGCTTCTGCTATTTCAAGTGGGTTTGCAAAGCGGGATGATAAGAAGGGGGCTGTCGTCTACAATCGTTATTACCATGTATTTGCTGAGGGGGAGCTTGAAAGGTATATTAATCAGACCATTTAAATCTTCAACCATCCATATGTCACTGATCAACTTCCAAATTTCATATGAATGTATTTTTGTTGCTTCATGTTCA-AAAAACTTTTTTATTATTTTCGTTAATATTCTTTACAATCTTGTCCC-TTTGATGATATATATATATATATATATATGATGAAACCAAATTCTAAAGGTAATATTTGAATAGGGAATAATTTTGATAAACTGTTGTGCTTC---AAATTTTTATTTGGTAT
>TN1
AATTCCACATGGAGTTTTTCTGAATCTAGCATGGTGGCAAAATTGAATGCAGCAAATG------------AAGTACCATGTGAATCACATTTCAGGTATCTATCAGACAAGAATAATGGGAAAGGTCTTTGTGTGGTACATGCAACCTCAAATACAAATCCAGTTTCAAGAAATCTGTCATCCTTAGATTTCAGGAATAGATTACCTTTCAGCTATTTAAATAAGAAAATGACATTATCATCCAATGCCCTTCCAATGAATGCTGGTGATTATAATCCAGCAACCACTGACAGAAATCTTCAGAGAACACAGGCAATGTTCTCAACAAAAAAAGATGAACATC---ATAGTAGTAAATTTACTCCAGATATTGAAAAGAAATATGTTCACAGTGTTTATGATGCTATTGCGCCTCACTTCAGCTCTACAAGATTTGCGAAGTGGCCGAAAGTAGCCAAGTTTCTCGATTCCCTGCTACCAGGGTCAGTCATCTTGGATGCTGGATGTGGCAATGGAAAATATTTAGGTTTCAACCCAAATTGTTTTTTTATAGGTTGTGATATAAGTTCTTCCTTGATCAACATCTGTGGAAGCAGAGGACATGAAGTTTTGGTTGCAGATGCACTCAATCTTCCTTACAGAAATGGGTTTGGTGATGCTGCAATATCCATAGCTGTTTTGCATCATCTTAGTACTGAAGAACGCAGAAAAAAGGCAATAGAGGAACTTGTGAGAGTAGTCCATAAGGGAGGAAGGGTTCTGATAACCGTTTGGGCTGTTGAGCAGGAAGATGTATCATTGCTTACAAAATGGACTCCTCTTACACGGAAGTATATGGAACAGTGGGTAGGAACAACTAGCAATTTTGAGGTTAGCTCATCAACTGCTTCTTTAGATAGTATTGAGGAATTGGAGAATGATGATTCAGGGGCCCAGGAGTCACCAAGTGAAAACAGTGAAGAACACGTTGAAGCATGTTCTCATGA---GCAATGCCCAGAAAGAGTAGAGGTACCTGACAGTAAGAAAGATATTGAAGAGAGCGAGGTGCCCATAGTCCCAACAGAAAGTGAGAGAGAACAACAAGAATTTTTCGTACCTTGGCATTTACCTTACCACCGGGCTGAAGTTAGTGGAGCATCTGCTTCAGCTATTGCAAGTGGGTTTGCAAAGAAGGATGATAAGAAGGGGGCTGTTATCTACAATCGATACTACCATGTATTTACCGAGGGAGAGCTTGAAAGGTATGCTAATGGTTCTCTTTAATTCTTCATTTAAATTGTCAGTATTTCTTTTAATCAAACTACCCCATTCCCATTTCTATGGCACCATATTCAAAGAACATCTCTATTGGCATTATCTTAATTGGTTGCATGCTATTTTTTCCTTTGACTGTTGGC-ATAGAATTGTATCATGGCAATCCTGCCAACCTGCATTTTAGTCACAGACAAGTTGAAGTTGAAAGAGGCGATGAATTTGGCTGCTTTCTAGATCACAACT
>TO14
ATTTCCACATGGAGTTTTTCTGAATGTAGTATGGTGACAAAGTTGAAAGCAGCAAATGGAGAAGTTATGAAAGTACTATATGAAACACAATTTAGTAATCTTTCAGATAAGATTAATGAGAGAGGCTGGGGTAGGATATG-GCGATCTCAAATACAAGTCTGTTTTCAAGAAATCTGTCATCCTTAAATTTCAGAAACAGACAACCTTTCAGCTCTTTTGAAAAAAAAATGACGTTATCATCTAATGCCCTTCCAATGAATTCTGATGATTTGGATCCAGCAGCTACTGATGGAAATCTTCAGAAAACACAGGCAATGTTCTCAACTCAGAAAGACGAATATCCTGTTAGTGCCAATTTTACTCCAGATATTGAAAAGAAATATGTTCATAATGTCTATGATGCTATTGCACCTCACTTCAGCTCGACAAGATTTGCTAAGTGGCCAAAAGTAGCCAAGTTTCTTGATTCCCTGACACCAGGTTCAATCATCTTGGATGCTGGATGTGGCAATGGAAAATATCTAGGCTTCAATCCAAATTGTTTTTTCATAGGTTGTGATATAAGCTCTTCCTTGATCAACATCTGTGGAAGTAGAGGACATGAAGTTTTGGTTGCGGATGCAATCAATCTTCCTTACAGAAGTGGGTTTGGTGATGCTGCAATATCCATAGCTGTTTTACATCATCTTAGTACTGAAGAACGCAGGAAAAAGGCAATAGAGGAACTTGTGAGAATAGTCCATAAGGGAGGAAAAGTTCTGATAACTGTTTGGGCTGTAGAGCAGGAAGATAGATCTTTGCTTACAAAATGGACCCCTCTTGCACGCAAGTATACTGAGCAGTGGGTTGGAACAACTAGCAGTTTTGAGTCTAGTTCATCAACTGCTGCTCTGGAAAGCATTCAGGAATCAGCAAATGATGATTCAGGCAGTCAGGAGTTGCTTACTGAAAACAGTGAAGAACACACCAAAACACATTCTCATAAAAAGCATTACCCAGAAATAGTTGAGGCACCTGAGACTAACAAAGATATTGCAG------AGGTTTCTGTTCTCCCAAAAGGAAATGAGAGAAAACAACAAGAATTTTTTGTACCTTGGCATTTACCTTACCATCGGGCAGAAGTTAGTGGAACATCCGCTCAAGCTATTGCAAGTGGGTTTGCAAAGAAAGATGATAAAAAGGGGGCTGTTATTTACAATCGTTACTACCATGTATTTACTGAGGGAGAGCTTGAAAGGTATGCTAATGCTTCTCTTTATTTATTGTTTGATTTGTAAACTGAATGAGAACTCTCCATTATAATAAACTCAAGCAGAAAATACATGTCAGTTGCAATCGGCCAGGTACCATTGCCTTTATTTTCCTATGGAGATATCCTGT-ATTAAAAAAATGTGATTATCCACAGTCCACACTAAGAGGGTTTCAATAATTGAGATAGAAACTTAGAGAAACCACAAAGAGAAA-----------------------------
>TPL03
------------------------------------------------------------------------------------------------------------------------------CTTGATGTGATCTCTGTAACCTCCAATACAAGGCTTCGCTTTAGAAGTCAGTCATTGTTAGATTTCTCAAACAGATTTTCTTTCAGCTCCTTTGGGAAGAAGATGACATTATCGTCTAACAATCTTCCAATGAATTTGGGTAATTTTA---CATCAAACTCCAAAGGAAATCTTCAGAAAACACAGACAGTGATAGTAAAACAAAATGACAAATGTGCTGTTAGTGCTAAAATTACCCCGGATATTGAAAAGAAATATGTTCACCATGTCTATGATGCTATTGCTCCTCACTTCAGCTCTACAAGATTTGCTAAGTGGCCTAAAGTAGCTAAGTTTCTTGATTCCCTGCCACCAGGGTCAATTATATTAGATGCAGGATGTGGCAATGGAAAATATTTAGGGTTTAATCCAAATTGCTTTTTTATAGGTTGTGATATAAGTCCGTCTTTGATCAACATCTGTGGAAGCAGGGGACATGATGTTTTAGTTGCAGATGCACTCAATCTTCCTTATAGAAGTGGGTTTGGCAATGCTGCAATATCCATAGCTGTTTTGCATCATCTTAGTACTGAAGAACGGAGGAAAAAGGCAATTGAGGAACTTTTGAGAGTAGTCAATAAGGGAGGAATGATTCTGATAACTGTATGGGCTGTTGAACAGGAAGATAGTTCATTGCTTACAAAATGGACCCCTCTTACACATAAGTATATCGAACAGTGGGTAGGTACAAACACCAGTTTTGAGTCTAGATCATCAATTACTGCTTTAGAAAGCATTCAGGAAGCAGTGAATGATGATTCAAGTGATCAGGAGTCACCAAACAAATTCAATGGAGAACTTGAGCAAGCATGCTCTCATGATGCCCAATGTTCAGAAAGAACAGAGGTGGCCAACACTAAGAGAAATCCTGATGAAAGTGACGTGTATGCTGTCTCAACAGAAACTATGAGAGAACAACAAGAATTTTTTGTACCTTGGCATTTACCTTATCACAGGGCAGAAGTTAGTGGAGTATCTGCTTCAGCTATTGCAAGTGGGTTTGCAAAGAAGGATGATAAAAAAGGGGCTGTTGTTTACAATCGTTACTACCATGTATTTGCTGAGGGAGAGCTTGAAAGGTACGCTAATGATTCATTTCAGTTTGTATTCAATTTTGTCAGTATCTCTTTTGACCAAACTACCCTATTCCTA---TAAAAATACGTA-TTTGTAGAACATGTCTACTGGTCTTATCTTTAATTGTCATCTGGTA---TCTGAATCAATATTTCGGTGTAGAAGTTTATTACACCTTTCCTGCCCAGTTGCATTTTAGTAACT----------------AATTAGAATCGATGCAAAATCTTTGT------------
>WN5
AATTCCAGATGGAGATTTACTGAAGGCAGTGTCATAACAATATTGAATTCAG---AAAATAAAGTTAATGAAGTGGCAGTTGAAACACATTTTAGTGGTCTCTTAGGTAAGTGTAAGGAGAAAGCTCTTGGTGTGGTATGTGTCACCTCAAATGCAAGTCCTGTTTCAAGAAGTGAGCTGCCTTTGGATTTCAAGAAACTATTGCCTTTCCGTTCTTTTGAGAAGAAGATGACATTATCATCTAATAACCTTCCAACCAGTGCTGGTAATTTTAATCCTTCGACCACTGATGGAAATCTTCAGATGAGACAGACAACATTCTCAGAGCAAAAGGACAAATATCCTGCTAGTGCTAAATTGACTCCAGATATTGAAAAAAAATATGTTCACAATGTGTATGATGCTATTGCACCTCACTTCAGCTCTACAAGATTTGCTAAGTGGCCAAAAGTAGCCAAGTTTCTTGATTCACTGATGACAGGGTCAATTATATTGGATGCAGGATGTGGCAATGGAAAATATTTGGGTTTTAATCGAAATTGCTTTTTTATAGGTTGTGACATAAGCCCGTCTTTGATCAACATCTGTGGAAACAGAGGACATGAAGTTTTAGTTGCAGATGCACTCAATCTCCCCTACAGAACTGGCTTTGGTGATGCTGCAATATCCATAGCTGTTTTGCATCATCTTAGCACTGAAGAGCGCAGGAAAAAGGCAATAGAAGAACTTGTGAGAGTAGTCAACAAGGGAGGAAAGATCTTGATAACTGTTTGGGCTGTAGAGCAGGAAGATAGATCATTGCTTACAAAATGGACTCCTCTTACACACAAGTATACAGAACAGTGGGTAGGAACAAGTACCACTTTTCAGTCTAGCTCATCAACTAGTTCTTTGGAAAGCATTCAGGAAGCAGAGAATGACAACTCAAGCATTCATGGGTCAGTAAACAAAATCTCCGGAAAACAGGAGCGAGTGTATTCTCATGAGGACCGATGTCCAGAAAGAGTAGAGGTGTCTGACAATAGGAACAAGATTGATGAAAGTGAGGTATGCATCGTCCCAACAGGAAATGAGAGAGAACAACAAGAGTTTTTTGTCCCTTGGCATTTACCTTACCATCGGGCAGAAGTTATTGGAGCATCTGCTTCAGCTATTGCAAGTGGGTTTGCAAAGAAGGATGATAAGAAGGGCGCGGTTGTTTACAATCGGTACTACCATGTATTTGCTGAGGGGGAGCTTGAAAGGTATGCTAATGTTTCTTTTCATCTTCAATTCAATTTGTCCATATTTTGTTTCAATTTAACTACCATATTTCCA---TTTAAACATTTTCTTATCATACCATATTCAAAGAACATTCCTACTGGCATTATTGGAATCGGTTGTAAGGTATTTTCTGCTTGAGTATTTTCGTGTAAATGTATTACGTTCCTGCAAAGTTGCATTTAAGTCACAAAGAGGAGGGTGGACTTTAGTGTGCTTGCATCAAACAGTTCTATAG
>WS10
ATTTCCACATGGAGTTTTTCTGAATGTAGTATGGTGACAAAGTTGAATGCAGTAAATGGAGAAGTTATGAAAGTACTAAATGAGTCACAATTTAGTAGTCTTTCGGATAAGATTAATGGGAGAGGCTGGGGTAGGATATGTGCAACCTCAAATACAAGTA---TTTCAAGAAATCTGTTATCCTTAAATTTCAGGAACAGACTACCTTTCAGCTCCTTTGGAAAAAGCATGACGTTATTGTCCAATGCCATTTCAATGAATTCTGATAATTTGGATCCAGCAGCTACAGATGGAAATCTTCAGAAAACACAGGCAATGTTCTCAACTCAGAAAGATGAATATCATGTTAGTGCCAATTTCACTCCAGATATTGAAAAGAAATATGTTCATAATGTTTATGATGCCATTGCACCTCACTTCAGCTCGACAAGATTTGCTAAGTGGCCAAAAGTAGCCAAGTTTCTTGATTCCTTGACACCAGGGTCAATCATGTTGGATGTTGGATGTGGCAATGGAAAATATCTAGGCTTCAATCCAAACTGTTTATTTATAGGTTGTGATATAAGTTCTTCCTTGATCAACATCTGTGGAAGTAGAGGACATGACGTTTTGGTTGCGGATGCAATCAATCTTCCTTACAGAAGTGGGTTTGGTGATGCTGCAATATCCATAGCTGTTTTACATCATCTTAGTACTGATGAACGCAGGAAAAAGGCGATAGAGGAACTTGTGAGAATAGTCCATAAGGGAGGAAAGGTCCTGATAACTGTCTGGGCTGTTGAGCAGGAAGATAGGTCTTTGCTTACAAAATGGACCCCTCTTGTAGACAAGTATACAGAGCAGTGGGTTGGAACAGCAAGCAGTTTTGAGTCCAATTCATCAACTGCTGCTCTGGAAAGCATTCAGGAATCAGCAAATGGTGATTCAGATGCTCAGGAGGTTCTTAGCAAAAACAACGAAGAATGCATCAAAACATATTCTCATAAAAAGCAATCCCCTGAAAGATTAGAGGCACCTGAGACTAACAAAGATATTGCAGAGGCTGAGGTTTCCATTCTCCCAGAAGGAAGCGACAGAGAACAACAAGAATTTTTTGTACCTTGGCATTTACCTTACCATCGGGCAGAAGTTAGCGGAACATCTGCTCAAGCTATTGCAAGTGGGTTTGCAAAGAAAGATGATAAAAAAGGGGCTGTTATTTACAATCGTTACTACCATGTGTTTACTGAGGGAGAGCTTGAAAGGTATGCTAATGCTTCTATTTATTTATTGTTTGATTTGTAAACTGAGGGAGAACTCTCAATTATAATAAACTCAAGCAGAAAGTGTCCATCAGTTGCAACTAGCCTGATACCATTGCCTTTGTTTTCCAAAGGAGGTATCTCATATAAATAAAAATGTGATTCTCCACAGTCCACACTTAGAGAAACTTAGAGAAACCATATGGAGAAATATCAAATACTGAAATCTAACCATCG-----------------------
>WW11
ATTTCCACATGGAGTTTTTCTGAATGTAGTATGGTGACAAAGTTGAATGCAGTAAATGGAGAAGTTATGAAAGTACTAAATGAGTCACAATTTAGTAGTCTTTCGGATAAGATTAATGGGAGAGGCTGGGGTAGGATATGTGCAACCTCAAATACAAGTA---TTTCAAGAAATCTGTTATCCTTAAATTTCAGGAACAGACTACCTTTCAGCTCCTTTGGAAAAAGCATGACGTTATTGTCCAATGCCATTTCAATGAATTCTGATAATTTGGATCCAGCAGCTACAGATGGAAATCTTCAGAAAACACAGGCAATGTTCTCAACTCAGAAAGATGAATATCATGTTAGTGCCAATTTCACTCCAGATATTGAAAAGAAATATGTTCATAATGTTTATGATGCCATTGCACCTCACTTCAGCTCGACAAGATTTGCTAAGTGGCCAAAAGTAGCCAAGTTTCTTGATTCCTTGACACCAGGGTCAATCATGTTGGATGTTGGATGTGGCAATGGAAAATATCTAGGCTTCAATCCAAACTGTTTATTTATAGGTTGTGATATAAGTTCTTCCTTGATCAACATCTGTGGAAGTAGAGGACATGACGTTTTGGTTGCGGATGCAATCAATCTTCCTTACAGAAGTGGGTTTGGTGATGCTGCAATATCCATAGCTGTTTTACATCATCTTAGTACTGATGAACGCAGGAAAAAGGCGATAGAGGAACTTGTGAGAATAGTCCATAAGGGAGGAAAGGTCCTGATAACTGTCTGGGCTGTTGAGCAGGAAGATAGGTCTTTGCTTACAAAATGGACCCCTCTTGTAGACAAGTATACAGAGCAGTGGGTTGGAACAGCAAGCAGTTTTGAGTCCAATTTATCAACTGCTGCTCTGGAAAGCATTCAGGAATCAGCAAATGGTGATTCAGATGCTCAGGAGGTTCTTAGCAAAAACAACGAAGAATGCATCAAAACATATTCTCATAAAAAGCAATCCCCTGAAAGATTAGAGGCACCTGAGACTAACAAAGATATTGCAGAGGCTGAGGTTTCCATTCTCCCAGAAGGAAGCGACAGAGAACAACAAGAATTTTTTGTACCTTGGCATTTACCTTACCATCGGGCAGAAGTTAGCGGAACATCTGCTCAAGCTATTGCAAGTGGGTTTGCAAAGAAAGATGATAAAAAAGGGGCTGTTATTTACAATCGTTACTACCATGTGTTTACTGAGGGAGAGCTTGAAAGGTATGCTAATGCTTCTATTTATTTATTGTTTGATTTGTAAACTGAGGGAGAACTCTCAATTATAATAAACTCAAGCAGAAAGTGTCCATCAGTTGCAACTAGCCTGATACCATTGCCTTTGTTTTCCAAAGGAGGTATCTCATATAAATAAAAATGTGATTCTCCACAGTCCACACTTAGAGAAACTTAGAGAAACCATATGGAGAAATATCAAATACTGAAATCTAACCATCGA--GCCACAAGACGGACCAGAAC
