# Supplementary material for: Development of a Target Enrichment Probe Set for Conifer (REMcon)
Source: Biology (Basel). 2024 May 22;13(6):361. doi: 10.3390/biology13060361 (PMC11200496; doi:10.3390/biology13060361)
Supplement: Supplementary file 1 [file biology-13-00361-s001.zip › biology-2960267-supplementary/Sup data/secapr_alignments_paralogs/7.fasta]

>AA3
---------------------ATCTCAATTTCATGTTTCTCAGTTTGAGCTCCTAAAAATATATATCTAATGTAGTTGTTGTAACTTGTAAGTTTAAATCTATGATG----AATATTGGTGGAATGGATTTAGAAGCATATTTTCTCTTAGCTTTTGTGG-AAAAATTATTGTCTGTATTTTCTTGTATGATTTTGGTTCCATACCTTAATACTTTTGTATACCTGTAACTATGCTTGTATCAGGTCCTGGAGCCCCATGTCAGGGGAGTTGATGAGGGATTTAGTGAAGCACGTTTGATTGCAGAGGTATCTTTGCTACCAGAAAGAGTTCGTATAACAGCTGGAAGACGGGCTGTAGCAATGGCAACTGGATTTGCTGACCGTGTTTATAAACAAGGAGAAATTAGAAAACAGATTTTGGTTGTAGTCACAGCAGGTTGGTCAATTATGTGCTTTGATCACAACTTGAAGAAACTGTGGGAGGCTAACATGCAGGTCAGTCAGTTACATATTTTGGGAAGAAAATATTTTCTGGTGTTGCCTAGAAGATTAGTTTTTCCATGATACAGCGGATAGGATTCAATTGACTATCTATGCCCATGTTTCAAATTGTTAGTCAACAACCTTCCTCTGACTCTGATCAAATGGTATTCTGCAGGAAGATTTTCCACATGGTGCCCATCACAGAGAAATAGCAATTTCTATAAGCAACTATACACTAAAGCATGGAGATGTGGGCCTAGTAATCGTGGGTGGAAGGATGGAAGTGCAACCACATGTACTGCTAATGGAACCTATCTATAAATTGTTTATTACTAAAAAGACAAAA-AATATTTGTCATTTCTTAGATTTTCATGATATTATATTTTCATCAGTGGTTCAAGGCTTCGAAGAACATATGTATATTTTGTTTTGGCAGCGTATTCTAGTTTTATAAACAATTGCTGTCTATTGATGGAAGTTAAGCTCCACTCTTCC--------------------------------------------
>AA60
GGCCACTTGGGTTGGAAGCTACATTACTATGCGTGGCTAATAT-TTTTTTTTCTGAAAGTTAGTTTTATAATGCATATTGTCTGGTCAATTTTAAAGGCATTTGCTGTCT-GGTCAGTTTTAAAGGCATTTGCCGGTATGTGTTCCCCCATCTTTTGTTT-AAAAGTTATTGTTTGTATTTTCTTGTATTCTTTGGTTCCTTAGCTTACATATTTTTCATCTCTTATAACTATGTTCATATCAGGTCTTAGAACCTCATGTCGGGAGTGCTGATGAGGGATTTACTGAGGCACGCTTGATAACAGAGGTATCTTTGCTGCCAGAAAGAGTTCGTGTTGCAGCTGGAAGACGGCCTGTTGCTATGTCAACTGGATTTGTTGATAGTGTTTATAAACAAGGAGAAAGAAGAAAACAGATATTGGTTGTAGTCACAGCAGGCTGGTCAATTATGAGCTTTGACCACAATCTGAAAAAATTATGGGAGACTAACATTCAGGTCAGCATGTTGCGTTTTGATAGA-GGAAATTTTTTCTGCAATCGTTTAGAATATTGGTTCTGTCATAGTACATTGACTTGTGTTCAA----ATGTTCATGCAGTTTTCACATCTTATCTGCTTAAAAATTTGTACTGACTTTGATCAGATGACATTTTGCAGGATGATTTCCCACATGGTGCTCACCACAGAGAAATAGCGATTTCTATAAGCAACTATACATTAAAACATGGAGATGTGGGACTAGTAATTGTTGGTGGAAGGATGGAATTGCAACCCCATGTAGCTATTTTGGAACCTATCTATTGTTTGTTTCTGAAATAAAGATGATCATTTTTCTGAAAGTTCTTATTTTTGTGATGAAGATATATTCTTGTGATAAATTTAATGCCTA-AAGGCCTTTTTAAGGTTTTGTTGTCT--GTGTCCACTAGT--TCTGAACATGCATACTCAAGCTACTGAAGCTGTCATCTGCCTTTACTTTCTGTTGTTGAAC-----------------------------
>AAR4
GATTCTGGAGTTACATATTCGATCTCAATTTCATGTTTCTCAGTTTGAGCTCCTAAAAATATATATCTAATGTAGTTGTTATAACTTGTAAGTTTAAATCTATGATG----AATATTGGTGGAATGGATTTAGAAGCATATTTTCTCTTAGCTTTTGTGG-AAAAATTATTGTCTGTATTTTCTTGTATGATTTTGGTTCCATACCTTAATACTTTTGTATACCTGTAACTATGCTTGTATCAGGTCCTGGAGCCCCATGTCAGGGGAGTTGATGAGGGATTTAGTGAAGCACGTTTGATTGCAGAGGTATCTTTGCTACCAGAAAGAGTTCGTATAACAGCTGGAAGACGGGCTGTAGCAATGGCAACTGGATTTGCTGACCGTGTTTATAAACAAGGAGAAATTAGAAAACAGATTTTGGTTGTAGTCACAGCAGGTTGGTCAATTATGTGCTTTGATCACAACTTGAAGAAACTGTGGGAGGCTAACATGCAGGTCAGTCAGTTACATATTTTGGGAAGAAAATATTTTCTGGTGTTGCCTAGAAGATTAGTTTTTCCATGATACAGCGGATAGGATTCAATTGACTATCTATGCCCATGTTTCAAATTGTTAGTCAACAACCTTCCTCTGACTCTGATCAAATGGTATTCTGCAGGAAGATTTTCCACATGGTGCCCATCACAGAGAAATAGCAATTTCTATAAGCAACTATACACTAAAGCATGGAGATGTGGGCCTAGTAATCGTGGGTGGAAGGATGGAAGTGCAACCACATGTACTGCTAATGGAACCTATCTATAAATTGTTTATTACTAAAAAGACAAAA-AATATTTGTCATTTCTTAGATTTTCATGATATTATATTTTCATCAGTGGTTCAAGGCTTCGAAGAACATATGTATATTTTGTTTTGGCAGCGTATTCTAGTTTTATAAACAATTGCTGTCTAGTGATGGAAGTTAAGCTCCACTCTTCCTTCC----------------------------------------
>AF1
------------------------------------------------------------GTCATAGTAAATGGAAGGCTGGGTGGCACAACCAAGGAAGGAGCAGGGGTAAACCATTCCCAAGGAGCGTGGCTTGAAGAGGAGCAGGAGGCGACCATCACAGGTGTAGCGTAATCCATGGGGTTCT---------------------------CAATTGGGATCCTAGAAAAGGTTGCAAAGGATGGCTGTGCGTAGCATGAAGGATCAGGCATTGTGAGTCTCTGATGCTAAGTTGCCACAGAGTTTGAGCAAAGGGCAGCATGATGAGCAGAACAGAAAGCATGCTCGACTTTCCTTGAGCTAAGCAGGATTAAGTTGTATTGGGCAAAGGCAAGCAATGAGGAAAAGAGATATGGGCATTCTCATTTTGGCGATGCTGGCAATTTTCTTCTCTTTGCAGCATGAAGGAGACTTCTCATTCAGAGAAGCATGGTTTCATTTAACCGATGAT-------------TATCCATTCAAGCAAGAATATGAGAGGCTCCCTCCACCACTAATAGCTGATCTTAATGGTGATGGTCGAAGTGATGTTGCTACTCATGATGCAAAAATATAGGTCCTGGAGTCATTTTATGGAT-GTTGATGAGGGATTTATTGAAGCACACTTGATTGCAGAAGTATCCTTGCTCCCTGAAAGAGTTTGCATAACAGCTTGAAGACAGGTTGTGGCAATGGCAAGTGGATTTGTTGATCATGTTTACAAACAAGGTGAAATAAGAAAATAGATTTTGGTTGTTGTCACAGCAGGTTGGTCAATAATGTGTTTTGACCACAACCTCAAGAAACTATGGGAGGCTA--------ATTTGCAGGAGGATATGAAGACTGATGCGTGGGCTCAAAGCCTTTTGTAAAAAAAAAAAA-AACTTAAAAACTTCAAGAAAAAACCTAATTTTTTTTTTTTGAAAAAAAATCAAACCCCTTT----------------------
>AG2
------------------------------------------------------------GTCATAGTAAATGGAAGGCTGGGTGGCACAACCAAGGAAGGAGCAGGTGCAAACCATTCCCAAGGAGCGTGGCTTGAAGAGGAGCAGGAGGCGACCATCACAGGTGTAGCGTAATCCATGGGGTTCT---------------------------CAATTGCGATCCTAGAAAAGGTTGCAAAGGATGGATGTGCGTAGCATGAAGGATCAGGCATTGTGAGTCTCTGATGCTAAGTTGCCACAGAGTTTGAGCAAAGGGTAGCATGATGAGCAGAACAGAAAGCATGCTCAACTTTCCTTGAGCTGAGCAGGATTAAGTTGTATTGGGCAAAGGCAAGCAATGAGGAAAAGAGATCTGGGCATTCTCATTTTGGCGATGCTGGCAATTTTCTTCTCTTTGTAGCATGAAGGAGACTTCTCATTCAGAGAAGCATGGTTTCATTTAACCGATGAT-------------TATCCATTCAAGCAAGAATATGAGAGGCTCCCTCCACCACTAATAGCTGATCTTAATGGTGATGGTCGAAGTGATGTTGCTACTCATGATGCAAAAATATAGGTCCTGGAGTCATTTTATGGAT-GTTGATGAGGGATTTATTGAAGCACACTTGATTGCAGAAGTATCCTTGCTCCCTGAAAGAGTTTGCATAACAGCTTGAAGACAGGTTGTGGCAATGGCAAGTGGATTTGTTGATCATGTTTACAAACAAGGTGAAATAAGAAAATAGATTTTGGTTGTTGTCACAGCAGGTTGGTCAATAATGTGTTTTGACCACAACCTCAAGAAACTATGGGAGGCTA--------ATTTGCAGGAGGATATGAAGACTGATGCGTGGGCTCAAAGCCTTTTGTAAAAAAAAAAAAAAACTTAAAAACTTCAAGAAAAAACCTAATTTTTTTTTTTTTGAAAAAAAATCAAACCCCTTTTAAAAAAAAAAAAGAGT----
>AH26
-----------------------------------------------------AAATATATTTATACTGAAATTTAATTCATGGTGAGTATAACTATATTTCTTAAATCTACAAGATTTATTAGTTCATGTGCTGGCATATTTTTCCATACTGTTTTGTATATAATCTTTGGGCCATAATTAGTTGTATTATTTACTTCCATACCTTACATACCTTTTTTACCTTGTAACTGTATCTAT--CAGGTACTGGAGCCTCATGTAAAGGGAGTGAATGAAGGATTCAGTGAAGCACGCCTGATTTCAGAGGTATCTTTGCTGCCAGAAAGAGTTCGTATTGCAGCAGGAAGACGGGCTGTATCGATGGCAACTGGTTTTGTTGATCGGGTTTATAAACAAGGAGAAATAAGAAAACAGATCCTGGTTGTAGTCACAGCAGGTTGGTCAATTATGTGTTTTGACCACAACCTCAAGAAACTATGGGAGACTGATGTGCAGGTGTAGGCATTATATCTC--------------TCTTGCCAAAGGCAACATGTTTTTAACTTTATAGCAGTATCTTTGGTGATGTCAAACTGTCTGTCTCTCCATTCTACAAAAT-CATCAGTTTAAGACATTATTTGACTCTTCAATGAATGGTCTTCTGCAGGAGGACTTTCCACATGGTGCTCATCACAGAGAGATAGCGATTTCTATCAGTAACTATACATTGAAGCATGGAGATGCGGGCCTAGTAATTGTGGGGGGAAGGATGGAAATACAGCCACATGTA---CTAATGGAACTTAACTGTAGATTGTTTTTATTTATTTATATGCCACATCTTTCAGTTTCTTTTTTGTTCTGTTAGCTCTAGGTTTTCTGTTATGCTTTTGGGAGATTACTTTTGCACTTTCGCTTTGCTGTTTTGATATGTTGTACTTTAC-----AGTTCTTTTGACCTATTTTAGTTATTAGTGGACATGAATATAATATAATATAATATAATTTTTTCTGTTAAAGAGTTTTTCAC
>AME1
GATTCTAGAGTTACATATTCGATCTCAATTTCATGTTTCTCACTTTGAGCTCCTAAAAAGATATACCTAATGTAATTGTTGCAACTTGTAAGTTTAAATCTACGATG----AATGTTGATAAAATGGATTTATAGGCATATTTTCTCTTAGCTTTTGTTG-AAAAATTATTGTCTGTATTTTCTTTTATGATTTTGGTTCCATACCTTAATACATTTGTATACCTGTAACTATGCTTGTATCAGGTTCTGGAGCCCCATGTCAGGGGAGTTGATGAGGGATTTAGTGAAGCACGTTTGATTGCAGAGGTATCTTTGCTACCAGAAAGAGTTCGTATAACAGCTGGAAGACGGGCTGTAGCAATGGCAACTGGATTTGCTGACCGTGTTTATAAACAAGGAGAAATAAGAAAACAGATTTTGGTTGTAGTCACAGCAGGTTGGTCAATTATGTGCTTTGATCACAACTTGAAGAAACTGTGGGAGGCTAACATGCAGGTCAGTCAGTTACATATTTTGGGAAGAAAACATTTTCTGCTATTGCCTAGAAGATTAGTTTTATCATAATACATTGGATAGTATTCAATTGACTATCTATGCCCATGTTTAAAATTGTTAGTCAACAACGTTCCTCTGACTCTGATCAAATGGTATTCTGCAGGAAGATTTTCCACATGGTGCTCATCACAGAGAAATAGCAATTTCTATAAGCAACTATACACTAAAGCATGGAGATGTGGGCCTAGTAATCGTGGGTGGAAGGATGGAAGTGCAACCACATGTACTGCTAATGGAACCTATCTATAAATTGTTTATTACTAAAAAACAAAAA--ATATTTGTCATTTCTTAGATTTTCATGATATTATAATTTCATCAGTGATTCAAGGCTTTGAAGAACATATGTATATCTTGTTCCGGCAGCGTATTATAGTTTTATAAACAATTGCTGTCTAGTGATGGAAGTTGAGATCCACTCTTCCTTCC----------------------------------------
>AP25
ATGTCTCGACTCTCAATATCAATTATCATGTTTCTAGATGTTCAATGAGTTTGAAATATATTTATACTGAAATTTGATTTATGGTGAGTATAACTATATTTCATAAATCTACAAGATTTTTTAGTTCATGTGCTGGCATATTTTTCCATACTGTTTTGTATATAATCTTTGGGCCATAATTAGTTGTATTATTTACTTCCATACCTTACATACCTTTTGTACCTTGTAACTGTATCTAT--CAGGTACTGGAGCCTCATGTAAAGGGAGTGAATGAAGGATTCAGTGAAGCACGCCTGATTTCAGAGGTATCTTTGCTGCCAGAAAGAGTTCGTATTGCAGCAGGAAGACGGGCTGTATCGATGGCAACTGGTTTTGTTGATCGGGTTTATAAACAAGGAGAAATAAGAAAACAGATCCTGGTTGTAGTCACAGCAGGCTGGTCAATTATGTGTTTTGACCACAACCTCAAGAAACTATGGGAGGCTGATGTGCAGGTGTAGGCATTATATCTC--------------TCTTGCCAAAGGCAACATGTTTTTAACTTTATAGCAGTATCTTTGGTGATGTCAAACTGTCTGTCTCTCCATTCTACAAAAT-CATCAGTTTAAGACATTATTTGACTCTTCAATGAATGGTCTTCTGCAGGAGGACTTTCCACATGGTGCTCATCACAGAGAGATAGCGATTTCTATCAGTAACTATACATTGAAGCATGGAGATGCGGGCCTAGTAATTGTGGGGGGAAGGATGGAAATACAGCCACATGTA---CTAATGGAACTTAACTGTAGATTGTTTTTATTTATTTATATGCCACATCTTTCAGTTTCTTTTTTGTTCTGTTAGCTCTAGGTTTTCTGTTATGCTTTTGGGAGATTACTTTTGCACTTTCGCTTTGCTGTTTTGATATGTTGTACTTTAC-----AGTTCTTTTGACCTATTTTAGTTATTAGTGGACATGAATATAATATAATATAATTTCATTTTTTCTGTTAAAGAGTTTTTCCC
>APA47
TCTTCCTTGAGTATAATATGTTCTCAACAATTTCTAACAATTGAAGAGGTTTTTACTACAAATGTGATCTTTTCACTAGAATGAAATTATTCATTTAGAAATATAAAGTATGGCCAATTTCCAACATTGTTATTAGCATTTTTCCCCTTAGATTTTGTTGTTAAAGTTATTATCTATATTTTTTTGT------------------------ATGTTTCATCTCCTGTCACTATTCTTGTATCAGGTCCTGGAGCCTCATTTTATGGAAGTTGATGAGGGATTTACTGAAGCACGTTTGATTGCAGAAGTATCCTTGCTCCCTGAAAGAGTTCGCATAACAGCTGGAAGACGGGCTGTGGCAATGGCAAGTGGATTTGTTGATCACGTTTACAAACAAGGTGAAATAAGAAAACAGATTCTGGTTGTTGTCACAACAGGTTGGTCAATAATGTGTTTCGACCACAACCTCAAGAAACTGTGGGAGGCTAATTTGCAGGTAAGTACTT--------TCTTAACACATTATTTTTCTTCATTTGTCTAGATTATAAGCTTCTTCATACTATATTGGTTAATATTCAGTTGACTATCTATTGCAT------TATTTATACATTTATAAGCTCGACACTT---TGTTCATATGGCATTTTGCAGGAAGATTTTCCACATGGCGCTCATCACAGAGAGATAGCAATTTCTATAAGTAACTATACGTTAAAGCATGGAGATGTGGGGCTTGTAATCGTGGGTGGAAGAATGGAAGTGCAACCACATGTACAATCAATGGAACTTTTCCATAAATTATTCCTCAACAGAAATTACTCTTATGTCAATGCTTGATTTTCGTGATGTTATTTATGAGCACTT--------ATTTAAGGCCAGAGGGACTTTTATTTAGTTTGTTCTCCTGCTAGGAGCTGGTATGTTTTGTAATTTTACTATTGCTGTATCTCCCTTGTCAAATAAGAATCTATAG--TGTTGAACAGATCATGTTACTGGATCAGGCTCCCGA
>AR2
------------------------------------------------------------------------------------------------------------------------------------------------------------------------------------------------------------------------TGTATACCTGTAACTATGCTTGTACCAGGTTCTGGAGCCCCATGTCAGGGGAGTTGATGAGGGATTTAGTGAAGCACGTTTGATTGCAGAGGTATCTTTGCTACCAGAAAGAGTTCGTATAACAGCTGGAAGACGGGCTGTAGCAATGGCAACTGGATTTGCTGACCGTGTTTATAAACAAGGAGAAATAAGAAAACAGATTTTGGTTGTAGTCACAACAGGTTGGTCAATTATGTGCTTTGATCACAACTTGAAGAAACTGTGGGAGGCTAACATGCAGGTCAGTCATTTACATATTTTGGGAAGAAAACATTTTCTGCTATTGCCTAGAAGATTAGTTTTTCCATAATACAGTGGATAGTATTCAATTGACTATCTATGCCCATGTTTAAAATTGTTAGTCAACAACGTTCCT---------------------------------------------------------------------------------------------------------------------------------------------------------------------------------------------------------------------------------------------------------------------------------------------------------------------------------------------------------------------------------------------------------
>AS57
------------------------------------------------------------------------TAATTGTTTTGAAAGTCAA-TTATAATCAATATTAGCTGGGTCAATTTTAAATACATTTGCTGGAATATTTTCCCCTAGTTTTTGTTTAAAAAGTCATTGCCTGTATTTTCCTGTATTCTTTGGTTCCTTATCTCACATACCTTTCATCTCTTATAACTATGCCTATGTTAGGTCTTAGAGCCTCATGTTGGGAGTGCTGATGAGGGATTTAGTGAAGCACGTTTGATAGCAGAGGTAACTTTGCTACCAGAAAGAGTTCGTATTGCAGCTGGAAGACAACCTGTAGCTATGTCAACTGGATTTATTGATAGTGTTTATAAACAAGGAGAAAGAAGAAAACAGATATTGGTTGTAGTCACAGCAGGCTGGTCAGTTATGTGCTTTGACCATAATCTAAAAAAATTATGGGAGGCTAACATTCAGGTCAGTATGTTAATTTTTGATAGAAGGAAATCTTTTCTGCAATTGCCTAGAAGATTAGTGTTTTCATAGTATATTGGCTGTTGTTCAATTTGATGTTTATGCAAATTTCACAACTTATCTGTTTAGAAACTTCCCCTGACTCCTATCAAATGACATTTTGCAGGAGGATTTCCCACATGGTGCTCACCACAGAGAAGTAGCGATTTCTATAAGCAACTATACATTAAAACATGGAGATGTGGGTCTAGTAATTGTGGGTGGAAGGATGGAGTTGCAACCACATGTACTTCTAATGGAACCTATCTATATTTTGTTTCTGAAATAAAAATGACCTTTCTTCTGAAAATTCTTATTTTCCTGATGATGATATATTTTCATGATTGATTTAAGGCCTAGAAGAACTTATCTAGGTTTTGTTGTAT--GTGTGCCCTAGTTGTTTGAACAGGCTCAATCAAGCTAAGGAAGCTGTGCTC-----------------------------------------------------
>CB35
------------------------------------------------------------------------------------TGAGTTTAGCTTTATTCCATAAATCTACAATATTTTTCAGTTCTTGTGCTGGTATATTTTTCCATACTGTTTTGTATATAATCTTTGAGCCTTAACTGCTTGTATTATTCACTTCCATACCTTACATACCTTTTGTACCTTGTAATTATATTTAT--CAGGTACTGGAACCTCATGTAAAGGGAGTGGATGAAGGATTCACTGAAGCACGTCTGATTTCAGAGGTATCTTTGCTGCCAGAAAGAGTTCGTATCGCAGCAGGAAGACGGGCTGTATCAATGGCAACTGGTTTTGTTGATCGGGTCCATAAACCAGGAGAAATAAGAAAACAGATCCTGGTTGTAGTCACAGCAGGTTGGTCAATTATGTGCTTTGACCACAACCTCAAGAAACTATGGGAGGCTGATGTGCAGGTCGGGGCATTATCTCTC--------------TTTTGCCAAAGACAACATGTTTTTAGCTTTATAACAAAATCTTCGGTGATGTCAAATTGGCTGTCTCTCCACTTTACATAAT-TGTCACTTTAAGGCATTATTTGACTCTTCAATGAATGGTCTTCTGCAGGAGGATTTTCCACATGGTGCTCTTCACAGAGAGATAGCGATTTCTATCAGTAACTATACATTGAAGCATGGAGATACGGGGCTAGTAATTGTGGGGGGAAGGATGGAAATACAGCCACATGTA---CTTATTAAACTTAACTGTAGATTGTTTTTATTTATTTATATGCCACACCTTTTGATTTATTTTTTGTTTTGTTAGCTCTAGGATTTCTATTGTACTTTTGGGAGATAACTTATGCACTTTCTTTTTGCTGTTTTGATATGTTGTATTT---------GTTGTCTAGAAATTTGTA------------------------------------------------------CCAAGTGCAC
>CD18
TTTCCACATATTAATTTTTCAGAATATGGAAAATTAATGTGTCTTTGTTTCTTAAACTAATGCATCTTGATATATTTGTTCTGAAAGTCAATTTGTAATTAATATTATCT-GGTCAATTTTAAATGGATTTGTTGGAATATTTTCGCT-GGCTTTTGTTT-AGAAGTTATTGCCTGTATTTTCTTGTATTCTTTGGTTATTTATCTCACATATCTTTCATCCCATATAACTATGCCCATGCCAGGTCTTAGAACCTCATGTTGGGAGTGCCGATGAGGGATTTAGTGAAGCACGTTTGATAGCAGAGGTATCTTTGCTGCCAGAAAGAGTTCGTATTGCAGCTGGAAGACGGCCTGTGGCCATGTCAACTGGATTTATTGATAGTGTTTATAAACAAGGAGAAATAAGAAAACAGATATTGGTTGTAGTCACAGCAGGCTGGTCAGTTATGTGCTTTGACCACAATCTGAAAAAATTATGGGAGACTAACATTCAGGTTA----GTTACATCTTCACAGAAGGAAATCTTTTCATCAATTGCCTAGAAGGCTGGTGTTGTCATAGCACATTGACTAGTGTTCAATTTGATGTTTAAGCAATTTTCACAACTTATCTGTTTAAAAGCTTTCACTGACTGTTTTCAGATGGCA-TTTGCAGGAGGATTTCCCACATGGTGCTCACCACAGAGAAGTAGCGATTTCTATAAGCAACTATACATTAAAACATGGAGATGTGGGTCTAGTAATTGTGGGTGGAAGGATGGAATTGCAACCCCACGTAATTCTATTAGAACCTTTCTATAGTTTGTTTCTGAAATTAAAATGAACATTCATCTGAAAATTCTTAATTTCCTGATGTCGATATATTCTTATGATTGATTTAAGGTCTA---GAACTTATCTAGGTTCTGTTGTCT--GCGTGCCCTAGT--TTTGAACAATAGCAATCAAGTTAGTAAAGCTGTGCTCTGCTTTTCTTTTCTAGTGTTGAACTATAGT-----------------------
>CDE34
-------ATCTCTCGAGGTCAATTATCATGTTTTCAAATGTTCAATGAGTTTGAAATATATTTATACTGAAATTTAATTTATGGTGAGTTTAGCTTTATTCCATAAATCTACAATATTTTTCAGTTCTTGTGCTGGTATATTTTTCCATACTGTTTTGTATATAATCTTTGAGCCTTAACTGCTTGTATTATTCACTTCCATACCTTACATACCTTTTGTACCTTGTAATTATATTTAT--CAGGTACTGGAACCTCATGTAAAGGGAGTGGATGAAGGATTCACTGAAGCACGTCTGATTTCAGAGGTATCTTTGCTGCCAGAAAGAGTTCGTATCGCAGCAGGAAGACGGGCTGTATCAATGGCAACTGGTTTTGTTGATCGGGTCCATAAACCAGGAGAAATAAGAAAACAGATCCTGGTTGTAGTCACAGCAGGTTGGTCAATTATGTGCTTTGACCACAACCTCAAGAAACTATGGGAGGCTGATGTGCAGGTCGGGGCATTATCTCTC--------------TTTTGCCAAAGACAACATGTTTTTAGCTTTATAACAAAATCTTCGGTGATGTCAAATTGGCTGTCTCTCCACTTTACATAAT-TGTCACTTTAAGGCATTATTTGACTCTTCAATGAATGGTCTTCTGCAGGAGGATTTTCCACATGGTGCTCTTCACAGAGAGATAGCGATTTCTATCAGTAACTATACATTGAAGCATGGAGATACGGGGCTAGTAATTGTGGGGGGAAGGATGGAAATACAGCCACATGTA---CTTATTAAACTTAACTGTAGATTGTTTTTATTTATTTATATGCCACACCTTTTGATTTATTTTTTGTTTTGTTAGCTCTAGGATTTCTATTGTACTTTTGGGAGATAACTTATGCACTTTCTTTTTGCTGTTTTGATATGTTGTATTT---------GTTGTTTAGAAATTTGTAGGGTGTGATTGATTGCAAGGTAAGAGCACCTACAAACCCCTTTAGCTAAGGAATCGGTGGCCAA
>CF38
-----------------------------------------------------------------------------------------------------------------------TTAATTGCATCTGTTGGAATATTTTCCTTTAGCTTTTTGTA-AAAAGTTATTCTGTATTTTCTTGTTTTTTTTTTGGTTCCGTACCT--CATATATTTCATCCTTTCTAACTATGCTTATATCAGGTCCTGGATCCTCATATTGGAGAAGCCGACGAGGGATTTAGTGAAGCACGTTTGATTGCAGAGGTATCTTTGCTACCAGAACGAGTTCGTATTGCAGCTGGAAGACGACCTGTAGCTTTGTCAACTGGATTTGTTGATAGTGTTAACAAACAAGGAGAAATAAGAAAACAGATATTGGTTGTAGTCACAGCAGGCTGGTCAATTATGTGCTTTGATCACAACCTGAAGAAACTATGGGAAGCTAACATTCAGGTCAGTGGATTACATCTTATGGCAAGGAAACCTTTGCTGCAATTGCATAGAAGATTAGTGTTTTCATTGTACATTGACTAATGTTCAATTGAATTTCTATGCCACTGTCATAACTTGTCTGTTTGAAACCCTCTCCTGACTCTGATCTAATGGCATTTTGCAGGAAGATTTCCCACATGGCGCTCATCACAGAGAAATAGCAATTTCTATAAGCAACTATACATTAAAGCATGGAGATGTGGGTCTAGTAATTGTGGGTGGAAGGATGGAAGTGCAATCACATGTACTTCTAATCGAACCTATCTATAGTTTGTTTCTGAAATAAAAATGATTATTTTTCTGTAAATGTTTACTTTTCTGATGATATTATATTTTCATGATTGATTCAAGGTTTAGATGAACTTATCTAGGTTTTGTTGTTCCAATGTGTTCTAGTTCTTTGAACAGGCTCAATCTAGCTAGGGAAGCCGAGCTTCACTCTTACTCCCAAGAGATTGAACCAGTGACATTATGATATGCATTT-----
>CH19
ATTAATCTTTCTAGAATTTCAGAATATGGAAAATTAATGTGTCTTTGTTTCTAAAACTAATGCATCTTGATATATTTGTTCTGAAAGTCAATTTGTAATTAATACCATCT-GGTCAATTTTAAATGGATTTGTTGGAATATTTTCCCT-GGCTTTTGTTT-AAAAGTTATTGCCTGTATTTTCTTGTATTCTTTGGTTATTTATCTCACATATCTTTCATCCCATATAACTATGCCCATGCCAGGTCTTAGAACCTCATGTTGGGAGTGCCGATGAGGGATTTAGTGAAGCACGTTTGATAGCAGAGGTATCTTTGCTGCCAGAAAGAGTTCGTATTGCAGCTGGAAGACGGCCTGTGGCTATGTCAACTGGATTTGTTGATAGTGTTTATAAACAAGGAGAAATAAGAAAACAGATATTGGTTGTAGTCACAGCAGGCTGGTCAGTTATGTGCTTTGACCACAATCTGAAAAAATTATGGGAGACTAACATTCAGGTTA----GTTACATCTTCACAGAAGGAAATCTTTTCATCAATTGCCTAGAAGGCTGGTGTTGTCATAGCACGTTGACTAGTGTTCAATTTGATGTTTAAGCAATTTTCACAACTTATCTGTTTAAAAGCTTTCACTGACTTTTTTCAGATGGCATTTTGCAGGAGGATTTCCCACATGGTGCTCACCACAGAGAAGTAGCGATTTCTATAAGCAACTATACATTAAAACATGGAGATGTGGGTCTAGTAATTGTGGGCGGAAGGATGGAATTGCAACCCCACGTAATTCTATTAGAACCTTTCTATAGTTTGTTTCTGGATTTAAAATGACCATTCGTCTGAAAATTCTTAATTTCCTGATGTTGATATATTCTTATGATTGATTTAAGGCCTA---GAACTTATCTAGGTTCTGTTGTCT--GCGTGCCCTAGT--TTTGAACAATAACAATCAAGTTAGTAAAGCTGTGCTCTGCTTTTCTTTTCTAGTGTTGAACTATAGTTCATTATGATATGCAAGTTTTCC
>CHA37
---------------------GGACAACTAAAACCTGGAATAGTAAGGTGTTAAATTAATGTGCCTCTAATATATTTATTCTAAAAATCAATTTATAATGAATATTAGTGGGACCAATTTTAATTGCATCTGTTGGAATATTTTCCTTTAGCTTTTTGTA-AAAAGTTATTCTGTATTTTCTTGTTTGT-TTTTGGTTCCGTACCT--CATATATTTCATCCTTTCTAACTATGCTTATATCAGGTCCTGGATCCTCATATTGGAGAAGCCGACGAGGGATTTAGTGAAGCACGTTTGATTGCAGAGGTATCTTTGCTACCAGAACGAGTTCGTATTGCAGCTGGAAGACGACCTGTAGCTTTGTCAACTGGATTCGTTGATAGTGTTAACAAACAAGGAGAAATAAGAAAACAGATATTGGTTGTAGTCACAGCAGGCTGGTCAATTATGTGCTTTGATCACAACCTGAAGAAACTATGGGAAGCTAACATTCAGGTCAGTGGATTACATCTTATGGCAAGGAAACCTTTGCTGCAATTGCATAGGAGATTAGTGTTTTCATTGTACATTGACTAGTGTTCAATTGAATTTCTATGCCACTGTCATAACTTGTCTGTTTGAAACCCTCTCCTGACTCTGATCTAATGGCATTTTGCAGGAAGATTTCCCACATGGCGCTCATCACAGAGAAATAGCAATTTCTATAAGCAACTATACATTAAAGCATGGAGATGTGGGTCTAGTAATTGTGGGTGGAAGGATGGAAGTGCAATCACATGTACTTCTAATCGAACCTATCTATAGTTTGTTTCTGAAATAAAAATGATTATTTTTCTGTAAATGTTTACTTTTCTGATGATATTATATTTTCATGATTGATTCAAGGTTTAGATGAACTTATCTAGGTTTTGTTGTTCCAATGTGTTCTAGTTCTTTGAACAGGCTCAATCTAGCTAGGGAAGCCGAGCTTCACTCTTACTCCCAAGAGATTGAACCAGTGACATTATGATATGCATTTT--CC
>CJ24
ATAATCCTTTCTAGATGAGGAGAATATGGAGTATTAATGTGTCTTTGTTTCCTAAATTAATGCATCTTGATATATTTGTTTTGAAAGTCAATTTATAATCAATATTAGCTTGGTCAATTTTAAATACATTTGTTGGAATATTTTCCCCTAGCTCTCGTTT-AAAAGTTATTGCCTGTATTTTATTGTATTCTTTGGTTCCTTATCTCACATATCTTTCATCTTTTATAA-TATGCCTATGTCAGGTCTTAGAGCCTCGTGTTGGGAGTGCTGATGAGGGATTTAGTGAAGCACGTTTGATAGCAGAGGTATCTTTGCTACCAGAAAGAGTTCGTATTGCAGCTGGAAGACGGCCTGTAGCTATGTCAACTGGATTTATTGATAGTGTTTATAAGCAAGGAGAAAGAAGAAAACAGATATTGGTTGTAGTCACAGCAGGCTGGTCAGTTATGTGCTTTGACCACAATCTGAAAAAATTATGGGAGGCTAACATTCAGGTCAGTA-GTTACATTTTGATGGAAGGAAATATTTTCTGCAATTGCCTAGAAGACTGGTGTTTTTGTAGTATATTGACTAGTGTACAATTTGATGTTTATGAAATTTTCACAACTTTTCTGTTCAAAAACTTCCCCTGACTTCGATCAAATGACATTTTGCAGGAGGATTTCCCACATGGTGCTCACCACAGAGAAGTAGCAATTTCTATAAGCAACTATACATTAAAACATGGAGATGTTGGTCTAGTAATTGTGGGTGGAAGGATGGAATTGCAACCACATGTACTTTTAATGGAACCTATCCATAGTTTGTTTCTGAAATAAAAATGACCATTCTTCTGAAAATTCTTATTTTCCTGATGATGATATATTCTTATGCTTGATTTAAGGCCTAGAAGAACTTATCTAGGTTTTCTTGTCT--GTGTGCCCTAGT--TCTGAACAAGCTC-ATCAAGCTAGCAAAGCCGTGCTCTGCTTTCCCTTTGTAGTGATTGAACCATCAACATTATGATATGCAAATTTTCC
>CK7
-----------------------------CTCGCGGCAATAGCCATATTTTTCTATTTGCAGCATGAAGGGGATTTTTCATTCAGAGAAGCATGGTTTCATTTGACTGAG-GAATATCCATTCAAGCATGAGGCTGAGCGTCTCCCTCCACCGGTAATAGCCGATCTGAATGGCAACGTCAGAGTGA------------------------AATTTTGGTTGCTACTCATGATGCAAAAATCAGGTCTTAGAGCATCATGTTAGAAGTGCTGAAGAGGGATTTAGTGAAGCACGTTTGATAGCAGAGGTATCTTTGCTACCAGAAAGAGTTCGCATTGTAGCTGGAAGGCGACCTGTAGCTTTGTCAACTGGATTTATTGATAATGTTTATAAGCAAGGAGAAAGAAGAAAACAGATATTGGTTGTAGTCACATCAGGCTGGTCAGTTATGTGCTTTGACCACAATCTGAAAAAGTTATGGGAGGCTAACATTCAGG-------------------------------------------------------------------------------------------------------------------------------------------------------------------AGGATTTCCCACATGGTGCTCACCACAGAGAAGTAGCAATTTCTATAAGCAACTATACATTAAAACAAAGAGATGTGGGTCTAGTAATTGTGGGTGGAAGGATGGAAATGCAACCATATCTTTTCTTAGATCCATTTGAAGAAGCAATTGTAGCTGAAAAGAATGCAGAATCATCAGAGAAGTGTAGAGGAGAAAGAGGGTGTTGAAGGTGGGAGTACTAAATTAGGTGGGCAAGAACTTCGACACTTTGCCTATTATGCTTTTGCTGGGAA---------GTCTGGTATACAACGATGGAAACAT----------------------------------------------------------
>CL6
---------------------------------------------------------------------------------------------------------------------------ATGTATCTGTTAGAATATTTGCCCTTAGCTTTTGCATAAAAATTTATTGCCTGTATTTTCTTGTATTCTTTGGTT-------CCATATATCTTTCATCCCTTCTAACTATGCCTATGTCAGGTCTTAGAGCCTCATGTTGGAAGTGCTGATGAGGGATTTAGTGAAGCACGTTTGATAGCAGAGGTATCTTTGCTACCAGAAAGAGTTCGCATTGCAGCTGGAAGACGGCCTGTAGCTTTGTCAACTGGATTTATTGATAATGTTTATAAGCAAGGAGAAAGAAGAAAACAGATATTGGTTGTAGTCACAGCAGGCTGGTCAGTTATGTGCTTTGACCACAATCTGAAAAAGTTATGGGAGGCTAACATTCAGGTCGGTATGTTACATTTTGATAGAAGGAAACCTTTTCTGCAATTGCCTAGAAGATTGGTATTTTCTTA----------------------------------------------------------------------------------------------------------------------------------------------------------------------------------------------------------------------------------------------------------------------------------------------------------------------------------------------------------------------------------------------------------------------------------------------------------------------------
>CM9
GGCCACTTGGGTTGGAAGCTGCATTACTATGCTTGGCTAAGATAATTTTTTTCTGAAAGTCAGTTTTATAATCCATATTGTCTGGTC----------------------------AATTTTAAAGGCATTTGCCGGTATGTGTTCCCCTAAATTTTGTTT-AAAAGTTATTGTTTGTATTTTCTTGTATTCTTTGGTTCCTTAGCTTACATATCTTTCATCTCTTATAACTATGTTCATGTCAGGTCTTAGAACCTCATGTTGGGAGTGCTGATGAGGGATTTACTGAGGCACGCTTGATAGCAGAGGTATCTTTGCTGCCAGAAAGAGTTCGTGTTGCAGCTGGAAGACGGCCTGTTGCTATGTCAACTGGATTTGTTGATAGTCTTTATAAACAAGGAGAAAGAAGAAAACAGATATTGGTTGTAGTCACAGCAGGTTGGTCAATTATGAGCTTTGACCACAATCTGAAAAAATTATGGGAGACTAACATTCAGGTCAGCATGTTGTGTTTTGATAGAGGGAAATTTTTTCTGCAATCGTTTAGAATATTGGTTCTGTCTTAGTACATTGACTTGTGTTCAATTTAATGTTCTTGCAATTTTCACATCTTATCTGCTTAAAAATTTGTACCAACTTTGATTAGATGACATTTTGCAGGAAGATTTCCCACATGGTGCTCACCACAGAGAAATAGCGATTTCTATAAGCAACTATACATTAAAACATGGAGATGTGGGACTAGTAATTGTTGGTGGAAGGATGGAATTGCAACCCCATGTAGCTATATTGGAACCTATCTATAGTTTGTTTCTGAATTGAAGATGACCATTTTTCTGAAAGTTCTTATTTTTGTGATGAAGATATATTCTCGTGATCGATTTAATGCCTA-AAGGACTTTTTATGGTTTTGTTCTTT--GTGCCCACTAGT--TCTGAACAGGCTTACTCAAGCTACTGAAGCTGTCATCTGCCTTTCCTTTCTGTTGTTGAACTATAATTCATTATGTTATGCAAATTTTCC
>CO8
GGCCACTTGGGTTGGAAGCTATGTTACTGTGCTTGGCTAATATAATTTTTTTCTGAAAGTTAGTTTTATAATCCATATTGTCTGGTC----------------------------AATTTTAAAGGCATTTGCCCGTATGTGTTCCCCTAACTTTTGTTT-AAAAGTTATTGTTTGTATTTTCTTGTATTCTTTGGTTCCTTAGCTTCCATATCTTTCATCTCTTGTAACTATGTTCATGTCAGGTCTTAGAACCTCATGTTGGGAGTGCTGATGAGGGATTTACTGAAGCACGCTTGATAGCAGAGGTATCTTTGCTGCCAGAAAGAGTTCGTGTTGCAGCTGGAAGACGGCCTGTTGCTATGTCAACTGGATTTGTTGATAGTGTTTATAAACAAGGAGAGAGAAGAAAACAGATATTGGTTGTAGTCACAGCAGGTTGGTCAATTATGAGCTTTGACCACAATCTGAAAAAATTATGGGAGACTAACATTCAGGTCAGCATGTTGCGTTTTGATAGAGGGAAATTTTTTCTGGAATTGTTTAGAATATTGCTTCTGTCATAGTACATTGACTTGTGTTCAATTTGATGTTCATGCAATTTTCACATCTTATCTGCTTAAAAATTGCTACTGACTTTGATAAGATGACATTTTGCAGGATGATTTCCCACATGGTGCTCACCACAGAGAAATAGCGATTTCTATAAGCAACTATACATTAAAACATGGAGATGTGGGACTAGTAATTGTTGGTGGAAGGATGGAATTGCAACCCCATGTAGCTATATTGGAACCTATCTATAGTTTGTTTCTGAA-TAAAGATGACCATTTTTCTGAAAGTTCTTATTTTCGTGATGAAGATATATTCTCGTGATCAATTTAATGCCTA-AAGGACTTTTTAAGGCTTTGTTGTCT--GTGTCCACTAGT--TCTGAACAGGCTTACTCAAGCTACTGAAGCTGTCATCTGCCTTTGCTTTCTGTTGTTGAACGATAAGTCATTATGATAT-----------
>CP16
ATTATCCTTTCTAGAAGAGCAGAATATGGAGAATTAAGGTGTCTTTGTTTCTTAAATTAACGCATCTTGATATATTTGTTCTGAAAGTCAATTTATAATTAATATTATCT-GGTCAATTTTAAATGGATTTGTTGGAATATTTCCCCTAGCTTTTGTTTT-AAAAGTTATTGCCTGTATTTTCTTGTATTCTTTGGTTCCTTATCTCACATATCTTTCATCCCTTATAACTATGCCCATGTCAGGTCTTAGAACCTCATGTTAGGAGTGCTGATGAGGGATTTAGTGAAGCACGTTTGATAGCAGAGGTATCTTTGCTGCCAGAAAGAGTTCGTATTGCAGCTGGAAGAAGGCCTGTGGCTATGTCAACTGGATTTATTGATAGTGTTTATAAACAAGGAGAAATAAGAAAACAGATATTGGTTGTAGTCACAGCAGGCTGGTCAGTTATGTGCTTTGACCACAATCTGAAAAAATTATGGGAGACTAACATTCAGGTAA----GTTACATCTTAATAGAAGGAAATCTTTTCTGCAATTGCCTAGAAGATTGGTGTTGTCATAGTACATTGACTAGTGTTCAATTTGATGTTTAGGCAATTTTCACAACTTATCTGTTTAAAAGCTTCCACTGACTTCGATCAGATGACATTTTGCAGGAGGATTTCCCACATGGTTCTCACCACAGAGAAGTAGCGATTTCTATAAGCAACTATACATTAAAACATGGAGATGTGGGTCTAGTAATTGTGGGTGGAAGGATGGAATTGCAACCCCATGTACTTCTATTGGAACCTTTCTATAGTTTGTTTTTGAAATAAAAATGACCATTCTTCAGAAATTTTTATTTTTCCTGATGTTGATATATTCTCATGATTGATTTAAGGCCTA---GAACTTATCTAGGTTTTGTTGTCT--GTGTGCCCTAGT--TCTGAACAGGATCAATCAAGTTACTGAAGCTGTGCTTTGCTTTTCCTTTGTAGTGTTGCACTATAACTCATTATGATATGCAGGTTTTCC
>CP161
ATTATCCTTTCTAGAAGAGCAGAATATGGAGAATTAAGGTGTCTTTGTTTCTTAAATTAACGCATCTTGATATATTTGTTCTGAAAGTCAATTTATAATTAATATTATCT-GGTCAATTTTAAATGGATTTGTTGGAATATTTCCCCTAGCTTTTGTTTT-AAAAGTTATTGCCTGTATTTTCTTGTATTCTTTGGTTCCTTATCTCACATATCTTTCATCCCTTATAACTATGCCCATGTCAGGTCTTAGAACCTCATGTTAGGAGTGCTGATGAGGGATTTAGTGAAGCACGTTTGATAGCAGAGGTATCTTTGCTGCCAGAAAGAGTTCGTATTGCAGCTGGAAGAAGGCCTGTGGCTATGTCAACTGGATTTATTGATAGTGTTTATAAACAAGGAGAAATAAGAAAACAGATATTGGTTGTAGTCACAGCAGGCTGGTCAGTTATGTGCTTTGACCACAATCTGAAAAAATTATGGGAGACTAACATTCAGGTAA----GTTACATCTTAATAGAAGGAAATCTTTTCTGCAATTGCCTAGAAGATTGGTGTTGTCATAGTACATTGACTAGTGTTCAATTTGATGTTTAGGCAATTTTCACAACTTATCTGTTTAAAAGCTTCCACTGACTTCGATCAGATGACATTTTGCAGGAGGATTTCCCACATGGTTCTCACCACAGAGAAGTAGCGATTTCTATAAGCAACTATACATTAAAACATGGAGATGTGGGTCTAGTAATTGTGGGTGGAAGGATGGAATTGCAACCCCATGTACTTCTATTGGAACCTTTCTATAGTTTGTTTTTGAAATAAAAATGACCATTCTTCAGAAATTTTTATTTTTCCTGATGTTGATATATTCTCATGATTGATTTAAGGCCTA---GAACTTATCTAGGTTTTGTTGTCT--GTGTGCCCTAGT--TCTGAACAGGATCAATCAAGTTACTGAAGCTGTGCTTTGCTTTTCCTTTGTAGTGTTGCACTATAACTCATTATGATATGCAGGTTTTCC
>CR44
--------------------------------------------------------------------------------------------------------------------------------------------------------------------AATTTGAAGCCATATACTTTTGCTTTGTGTAA-------------TGTTGCATTCTTATTTTGGGCATTTACTGTATCAGGTTTTGGAGCCACATTTCCGGGGAATTGAGGAAGGCTTCAGCGAAGCACGCTTGCTTGCAGAGGTATCTCTTTTACCAGAAAGAGTTAGAATTGTGGCTGGCAGGCGGGCTGTAGCAATGGCAACTGGTTTTATTGATCGCACTTACAAACATGGAGAAATAAGAAAACAGGTTCTGGTTGTAGTCACAGCAGGTTGGTCAATTATGTGCTTTGACCACAACCTGAAGAAGCTGTGGGAGGCAGATGTGCAGGTCAATCCATTGTTCCTTTCTTAACATAATCTTTTACTCCGCTTGCATACAAGGCAGGCTTGATTGAAACAAGTTGTGTGGAATCTGTTGGATTGTAGGTGTGCATCCACAAAATTATTAATTTATCACATGT-----------------------------------------------------------------------------------------------------------------------------------------------------------------------------------------------------------------------------------------------------------------------------------------------------------------------------------------------------------------------------------------------------------
>CT15
TTCAGAAAGTCAATTTATAATAATATTATCTGGTCAATTTAAAATGGATTTGTTGAAATATTTTCCCCTAGCTTTTGTTTAACAGTTATTGCCTGTAATTAATATTATCT-GGTCAATTTTAAATGGATTTGTTGGAATATTTTCCCCTAGCTTTTGTTT-AAAAGTTATTGCCTGTATTTTCTTGTATTCTTTGGTTCCTTATCTCACATATCTTTCATCCCTTATAACTATGCCCATGTCAGGTCTTAGAACCTCATGTTAGGAGTGCCGACGAGGGATTTAGTGAAGCACGTTTGATAGCAGAGGTATCTTTGCTGCCAGAAAGAGTTCGTATTGCAGCTGGAAGAAGGCCTGTGGCTATGTCAACTGGTTTTATTGATAGTGTTTATAAACAAGGAGAAATAAGAAAACAGATACTGGTTGTAGTCACAGAAGGCTGGTCTGTTATGTGCTTTGACCACAATCTGAAAAAATTATGGGAGACTAACATTCAGGTAA----GTTACATCTTGATAGAAGGAAATCTTTTCTGCAATTGCCTAGAAGATTGGTGTTGTCATAGTTCATTGACTAGTGTTCAATTTGATGTTTAGGCAATTTTCACAACTTATCCATTTAAAGGCTTCCACTGACTTTGATCAGATGACATTTTGCAGGAGGATTTCCCACATGGTTCTCACCACAGAGAAGTAGCGATTTCTATAAGCAACTATACATTAAAACACGGAGATGTGGGTCTAGTAATTGTGGGTGGAAGGATGGAATTGCAACCCCACGTACTTCTATTGGAACCTTTCTATAATTTGTTTTTGAAATAAAAATGACCATTCTTCTGAAAATTTTATTTTTCCTGATGTTGATATATTCTCATGATTGATTTAAGGCCTA---GAACTTATCTAGGTTTTGTTGTCT--GTGTGTCCTAGC--TCTGAATAGGATCAATCAAATTACTGAAGCTGTGCTCTGCTTTTCCTTTGTAGTGTTGCACTATAAGTCATTATGATATGCAGTTTTTCC
>DA12
AACTGAAATCCAAGTGACTAAATTTGTCTTGTTTTTTGCATATTATTTTTTCTAAAAGAGCTAGAATACGGAGAGTCAATGTGTCTCTGTTTCTTAGATTACTGCATCTT-GGTCAATTTTAGTGGCATTTGCCGGAATATTTTTCCCTAGCTTTTGTTT-AAAAATCATTGTCTGTATTTTCTTGTATTCTTTGGTTCCTTATCTTTCATATCTTTCATCTGTTATAACTATGTCCATGTCAGGTCTTAGAACCTCATGTTGGGAGTGCTGATGAGGGATTTAGTGAGGCACGCTTGATAGCAGAGGTATCTTTGCTGCCAGAAAGAGTTCGTGTTGCAGCTGGAAGACGGCCTGTTGCTATGTCAACTGGATTTGTTGACAGTGTTTATAAACAAGGAGAAAGAAGAAAACAGATATTGGTTGTAGTCACAGCAGGTTGGTCAATTATGAGCTTTGACCACAATCTGAAAAAATTATGGGAGACTAACATTCAGGTCAGCATGTTGCTTTTTGATAGAAAGAAATTTTT-CTGCAATCGCTTAGAATATTGGTTCTGTCATAGTACATTGAATAGTGTTCAATTTGATGTTCAGGCAATTTTCACATCTTATCTGCTTAAAAATTTCTACTGACTTTGATTGGATGACATTTTGCAGGGTGATTTCCCACATGGTGCTCACCACAGAGAAATAGCGATTTCTATAAGCAACTATACATTAAAACATGGAGATGTGGGACTAGTAATTGTTGGTGGAAGGATGGAATTGCAACCCCATGTACTTCTATTGGAACCTATCTATAGTTTGTTTCTGAAATTAGGCTTCCT------------CGCCCTGAACTTGCATAGATGGGATTTGTTAATTAGGCTTCCTCGCCCTGAACTTGCATAGATGGGATTTGTTAATT--AGGCTTCCTCGC--CCTGAACTTGCATCATACTTGTCTTTACTGAATGCATGTCATTTTCTACAGTTTGATCGGTCTTTC------------------------
>DB53
TTTTGTATTTTTACATTTCAACTCTTAAACTGATTTGTTTGAGTGTATGCTTTTGTGCTGAATATAAATGGGAGCAATTTGTAATATTCAATCTGTGATGAATATCA-TGGGACCAATTTCCTATGTAATTATTAGCATTTTTCCCCTTACATTTTGTTGTCAAAATTATTATCTATATTTT------------------------------------ATCTTCTGTAACTATTCTTGTATCAGGTCCTGGAGCCTCGTTTTATGGAAGTTGACGAGGGATTTACTGAAGCACATTTGATTGCAGAAGTATCCTTGCTCCCTGAAAGAGTTCGCGTAACAGCTGGAAGATGGGCTGTGGCAATGGCAAGTGGATTTGTTGATCACGTTTACAAACAAGGTGAAAGAAGAAAACAGATTTTGGTTGTTGTCACAGCAGGTTGGTCAATAATGTGTTTCGACCACAACCTCAAGAAACTGTGGGAGGCTAATTTGCAGGTCAGTACTTTACATCTTTCTTGTCGCAACATTTTTCTTCAATTGTCTAGATTAT--GCTTCTTCATATTATGTTGGTTAATATTCAGTTGACTATCTATGCCAT------GATTTATCCATTTAGAACCTTGACTCTT---TGCTTGTATGGCA-TTTGCAGGAGGATTTTCCACATGGCGCTCATCACAGAGAAATAGCAATTTCTATAAGCAATTATACGCTAAAGCATGGAGATGTGGGGCTAGTAATTGTGGGTGGAAGAATGGAAGTGCAACCACATGTACAATCAATGAAACTTTTCCATAAATTATTCCTTACC--AAATTACTCTTATTTCAATGCTTGATTTTCATGATGTTATTTATGCGCACTT--------ATTCAAGGCCAGATGAACTTTTCTTTAGTTTGTTCTCTCACTGTGAGCTGTCAGGTTATGTAATTTTGCTATTACTTTATCTTCCTTGTCAAATAAGAATTTATAGAGTGTTGAA-----------------------------
>DC1
-------------------------------------------------------------------ATGGGAGCAATTTGTAATATTCAATCTGTGATGAATATCA-TGGGACCAATTTCCTATGTAATTATTAGCATTTTTCCCCTCACATTTTGTTGTCAAAATTATTACCTATATTTT------------------------------------ATCTCCTGTAACTATTCTTGTATCAGGTCCTGGAGCCTCGTTTTATGGAAGTTGACGAGGGATTTACTGAAGCACATTTGATTGCAGAAGTATCCTTGCTCCCTGAAAGAGTTCGCGTAACAGCTGGAAGATGGGCTGTGGCAATGGCAAGTGGATTTGTTGATCACGTTTACAAACAAGGTGAAAGAAGAAAACAGATTTTGGTTGTTGTCACAGCAGGTTGGTCAATAATGTGTTTCGACCACAACCTCAAGAAACTGTGGGAGGCTAATTTGCAGGTCAGTACTTTACATCTTTCTTGTCGCAACATTTTTCTTCAATTGTCTAGATTAT--GCTTCTTCATATTATGTTGGTTAATATTCAGTTGACTATCTATGCCAT------GATTTATCCATTTAGAACCTTGACTCTT---TGCTTGTATGGCA-TTTGCAGGAGGATTTTCCACATGGCGCTCATCACAGAGAGATAGCAATTTCTATAAGCAATTATACGCTAAAGCATGGAGATGTGGGGCTAGTAATTGTGGGTGGAAGAATGGAAGTGCAACCACATGTACAATCAATGGAACTTTTCCATAAATTATTCCTTACC-AAAATTACTCTTATTTCAATGCTTGATTTTCATGATGTTATTTATGAGCACTT--------ATTCAAGGCCAGATGAACTTTTCTTTAGTTTGTTCTCCCACTGTGAGCTGTCAGGTT-TGTAATTTTGCAATTACTTTATCTTCCTTGTCAAATAAGAATTTATAGAGTGTTGAACAGATCATTTTAGCGGATCAGGCTCCCTG
>DD1
-----------------------------------------------------------------------------------------------------------------------------------------------------------------------------CTATATTTTGTTGT------------------------ATGTTTCTTCTCCTGTAACTATGCTTGTATCAGGTCTTGGAGCCTCATTTTATGGAATTTGATGAGGGATTTATTGAAGAACATTTGATTGCAGAAGCATCCTTGCTCCCTAAAAGAGTTCGCATAACAGCTGGAAGATGGGCTGTGGTAATGGCGAGTGGATTTGTTGATCGCTTTTACAAACAAGGTGAAATAAGAAAATAAATTTTGGTTGTTGTCACAATAGGTTGGTCAATAATGTGTTTCGACCACAACCTCAAGAAACTATGGGAGGCTAATTTGCAGGCCAGTACTTTACATCTTTCTTAACACAGCATTTTTCTTCAATTGTCTAGATTATAAGCTTCTTCATATTATGTTGGT---TATTCAGTTGACTATCTGTGCCAT------GATTTATCCTTTTAGAATGTTGACTTTT---TTCTTGTATGACA-ATTGCAGGATGATTTTCCACATGGCG----------------------------------------------------------------------------------------------------------------------------------------------------------------------------------------------------------------------------------------------------------------------------------------------------------------------------------------------------------
>DIM50
TTTCATATTTTTACATTCAATCTTAAAAACTAATTTGTTCGAGTGTATGCTTTTGTGCTGAATATAAATGGGAGTAATTTGTAATATTCAATCCGTGATGAATATCAATGGGACCAATTTCCTACATAATTGTTACCATTTTTCCCCTTACATTTTGTTTTCAAAGTTCTTATCTATATTTTGTTGT------------------------ATGTTTTATCTCCTGTAACTATGCTTGTATCAGGTCCTGGAGCCTCATTTTGTGGAAGTTGACGAGGGATTTACTGAAGCACATTTGATTGCAGAAGCATCCTTGCTCCCTGAAAGAGTTCGCATAACAGCTGGAAGACGGGCTGTGGCAATGGCGAGTGGATTTGTTGATCACGTTTACAAACAAGGTGAAATAAGAAAACAGATTTTGGTTGTTGTCACAGCAGGTTGGTCAATAATGTGTTTCGACCACAACCTCAAGAAACTGTGGGAGGCTAATTTGCAGGTCAGTACTTTACATATTTCTTAACGCAACATTTTTCTTCAATTGTCTAGATTATAAGCTTCTTCATATTACATTGGT---TATTCAGTTGACTATCTGTGCCAT------GATTTATCCATTTAGAACCTTGACTCTT---TGCTTGTATGGCA-TTTGCAGGAGGATTTTCCACATGGCGCTCTTCACAGAGAGATAGCAATTTCTATAAGCAATTATACGCTAAAGCATGGAGATGTGGGGTTAGTAATTGTGGGTGGAAGAATGGAAGTGCAACCACATGTACGATCAATGGAACCTTTTCATAAATTATTCCTTAACAAAAATTACTCTTAAGTCGATGCTTGATTTTCATGATGTTATTTATGAGCACTT--------ATTCAAGGCCGGTGGAACTTTTCTTTAGTTTGTTCTCCCTCTGTGAGCTGGTATGTTATGCAATTTTACTATTACTGTATCC----TGTCAAATGAGAATTTATTGAGTGTTGAACAGATCATGTTAGTGGATCAGGCTCCCCA
>EN45
----------------------------------------------------------------------------------------------------------------------CTTCAATTTTACTTTTGGAGATTTC------------------ACAGAATTAAAGGCATATACTTCTGCTTTGTGTAA-------------TGTTTCATTCTTCATTTGGGCATTTATTATATCAGGTTTTGGAGCCACATTTCCGGGGAATTGACGAAGGATTCAGTGAAGCACGTTTGCTTGCAGAGGTATCTCTTTTACCAGAAAGAGTTCGAATTGCGGCTGGAAGGCGGGCTGTAGCAATGGCAACTGGTTTTGTTGATCGTGCTCACAAACACGGGGAAATAAGGAAACAGGTTCTGGTTGTAGTCACAGCAGGTTGGTCAATTATGTGCTTTGACCATAACCTGAAGAAGCTATGGGAGGCAGATGTGCAGGTCAATCCATTATTTCTTTCTTAACATAATCTTTTACTCCGCTTGCATACAAGACAGGCTTGATTGAAATGAGTTGTGTAGAATCTCTTGCACTACATGCATTTATCCACAAAATTATTAATTTATCACATGTATTAACTCAAGAGCAACTGTATTTTTGCAGGACGACTTTCCACATGGTGCTCATCATAAAGAAATAATAATTTCTATTAGTAACCACATGTTGAAGCATGGAGATGTGGGGCTAGTCATTGTGGGAGGAAGCACATAAGTGCAACCATATTTTTACTTAGATCCATTTGAAGAAGCA--------------------------------------------------------------------------ATGATTGCTGAAAAGAATACTGACCATCATCA-----------------------------------------AAAAAGTGTAAAT----------------------------------------------------------
>FC13
AACTGAAATCCAAGTGACTAAATTTGTCTTGTTTTTTGCATATTATTTTTTCTAAAAGAGCTAGAATACGGAGAGTCAATGTGTCTCTGTTTCTTAGATTACTGCATCTT-GGTCAATTTTAGTGGCATTTGCCGGAATATTTTTCCCTAGCTTTTGTTT-AAAAATCATTGTCTGTATTTTCTTGTATTCTTTGGTTCCTTATCTCTCATATCTTTCATCTGTTATAACTATGTCCATGTCAGGTCTTAGAACCTCATGTTGGGAGTGCCGATGAGGGATTTAGTGAGGCACGCTTGATAGCAGAGGTATCTTTGCTGCCAGAAAGAGTTCGTGTTGCAGCTGGAAGACGGCCTGTTGCTATGTCAACTGGATTTGTTGACAGTGTTTATAAACAAGGAGAAAGAAGAAAACAGATATTGGTTGTAGTCACAGCAGGTTGGTCAATTATGAGCTTTGACCACAATCTGAAAAAATTATGGGAGACTAACATTCAGGTCAGCATGTTGCTTTTTGATAGAAGGAAATTTTT-CTGCAATCGCTTAGAATATTGGTTCTGTCATAGTACATTGAATAGTGTTCAATTTGATGTTCAGGCAATTTTCACATCTTATCTGCTTAAAAATTTCTACTGACTTTGATTGGATGACATTTTGCAGGGTGATTTCCCACATGGTGCTCACCACAGAGAAATAGCGATTTCTATAAGCAACTATACATTAAAACATGGAGATGTGGGACTAGTAATTGTTGGTGGAAGGATGGAATTGCAACCCCATGTACTTCTATTGGAACCTATCTATAGTTTGTTTCTGAAATAAAATTGACCATTTTTCTGAAAGTTCTTATTTTTGTGATGATGATATATTCTCGTGATCGATTTAATGCCTATAAGAACTTATTTAGGTTTTGTTGTCT--GTGTGCCCTAGT--TCTGAACAGGCTCAATCAAGCTACTGAAGCTGTGATCTGCCTTTCCTTTCCGTTGTTGAACTATAATTCATTATAATATGCAAATTTTCC
>FTS1
TTTCGTATTTTTATATTTCAACTCTTAAACTAATTTGTTT-AGTGTATGCTTTTGTGCTGAATATAAATGGGAGCAATTTGTAATATTCAATCTGTGATGAATATCA-TGGGACCAATTTCCTACGTAATTATTAGCATTTTTCCCCTTACATTTTGTTGTCAAAATTATTATCTATATTTT------------------------------------ATCTCCTGTAACTATGCTTGTATCAGGTCCTGGAGCCTCGTTTTATGGAAGTTGACGAGGGATTTACAGAAGCACATTTGATTGCAGAAGTATCCTTGCTCCCTGAAAGAGTTCGCATAACAGCTGGAAGATGGGCTGTGGCAATGGCAAGTGGATTTGTTGATCACGTTTACAAACAAGGTGAAAGAAGAAAACAGATTTTGGTTGTTGTCACAGCAGGTTGGTCAATAATGTGTTTCGACCACAACCTCAAGAAACTGTGGGATGCTAATTTGCAGGTCAGTACTTTACATCTTTCTTGTAGCAACATTTTTCTTCAATTGTCTAGATTAT--GCTTCTTCATATTATGTTGGTTGATATTCAGTTCACTATCTATGCCAT------GATTTATCCATTTAGAACCTTGACTCTT---TGCTTGTATGGCA-TTTGCAGGAGGATTTTCCACATGGCGCTCATCACAGAGAGATAGCAATTTCTATAAGCAATTATACGCTAAAGCATGGAGATGTGGGGCTAGTAATTGTGGGTGGAAGAATGGAAGTGCAACCACATGTACAATCAATGGAACTTTTCCATAAATTATTCCTTACC-AAAATTACTCGTATTTCAATGCTTGATTTTCATGATGTTATTTATGAGCACTT--------ATTCAAGGCCAGATGAACTTTTCTTTAGTTTGTTCTCCCACTGTGAGCTGGCAGGTTATGTAATTTTGCTATTACTGTAAGTTCC-----------------------------------------------------------
>FTS2
-----------TATATTTCAACTCTTAAACTAATTTGTTT-AGTGTATGCTTTTGTGCTGAATATAAATGGGAGCAATTTGTAATATTCAATCTGTGATGAATATCA-TGGGACCAATTTCCTACGTAATTATTAGCATTTTTCCCCTTACATTTTGTTGTCAAAATTATTATCTATATTTT------------------------------------ATCTCCTGTAACTATGCTTGTATCAGGTCCTGGAGCCTCGTTTTATGGAAGTTGACGAGGGATTTACAGAAGCACATTTGATTGCAGAAGTATCCTTGCTCCCTGAAAGAGTTCGCATAACAGCTGGAAGATGGGCTGTGGCAATGGCAAGTGGATTTGTTGATCACGTTTACAAACAAGGTGAAAGAAGAAAACAGATTTTGGTTGTTGTCACAGCAGGTTGGTCAATAATGTGTTTCGACCACAACCTCAAGAAACTGTGGGATGCTAATTTGCAGGTCAGTACTTTACATCTTTCTTGTAGCAACATTTTTCTTCAATTGTCTAGATTAT--GCTTCTTCATATTATGTTGGTTGATATTCAGTTCACTATCTATGCCAT------GATTTATCCATTTAGAACCTTGACTCTT---TGCTTGTATGGCA-TTTGCAGGAGGATTTTCCACATGGCGCTCATCACAGAGAGATAGCAATTTCTATAAGCAATTATACGCTAAAGCATGGAGATGTGGGGCTAGTAATTGTGGGTGGAAGAATGGAAGTGCAACCACATGTACAATCAATGGAACTTTTCCATAAATTATTCCTTACC-AAAATTACTCGTATTTCAATGCTTGATTTTCATGATGTTATTTATGAGCACTT--------ATTCAAGGCCAGATGAACTTTTCTTTAGTTTGTTCTCCCACTGTGAGCTGGCACGTTATGTAATTTTGCTATTACTGTAAGTTCCTTGTCAAATAAGAAT------AGTGTTGAACAGATCATTTTAGTGGATCAGGCTCCCCG
>GG1
CTACCTGTCTTTTATTGTTCTGTTCATTTATAGTAACATGAAATTGGGCTTTTAATTTTTAATATTTCAAAAACATGTTCTTGCAAGTTGTTTCTTGCTAGTTAAACTCTTTCCTGAAGTATAAAGTTACTCTTTAAGGTTCTATTATTCCCTTTTAAATTCTAAAATTGAAGCTGTATTATTTCGATTTGCTTA---------------GTTGGATTCTAATTTGGGACTCATCTTATATCAGGTTCTGGAGCCACATGTCAGGGCAGTTGATGAGGGATTCAACGAAGCACGTTTGATTACAGAGGTATCTCTTTTACCGGAAAGAGTTCGCATTGCGGCTGGTAGACGGGCTGTAGCCATGGCAACTGGTTTTGTTGATCGCGTTCGTAAACATGGAGAAATAAGAAAACAGGTTCTGGTTGTAGTCACAGCAGGTTGGTCTATTATGTGCTTCGACCACAACCTGAAGAAGTTATGGGAGGCAGATGTGCAGGTCAATGCATTGTTTCTTTCTTGCCACAATCTTTAACTCCATTTGCATACATGACAAGGTTTATCAAAATACATTGGCTAGTCTCCATTAGATTATATCTTTCCATCCATGAATTATTCTATTTCTCATTCATTGTTCT---TGGTTAAATGACCTTTTGCAGGAGGACTTTCCACATGGTGCTCATCATAGAGAAATAGCAATTAGTATAAGTAACTATACATTGAAGCATGGAGATGCAGGACTAGTAATTGTGGGAGGAAGCATGGAAGTGCAGCCTCATGTACTTCTTACTATCCTTATCTCTTAATTCTTTCTTACCAAATACAAAGCA-ATTTTCTGGTGATGTTCATACTTTCTGTTACGTTATTGAAGTTATA---TTTTTTGTGTAAAAGGATATGTTTGATCAGTGTAATTGAATTCATTACTGATTCAAAGGTTACATTAAACTTATTGATCATGATTCGGATCAGTTGTTGAATGTTAGATCTCTAATATACTATACCACCTCAAAAGCTGGATCT
>HB41
-----------------TGAACTCTTAAACTAATGTGTTCGAGTGTATGCTTTTGTGCTTAATATAAATGGGAGCTATTTGTAATATTCAATCTGTGATGAATATCAATGGGATCAATTTCAAACATAGTTATTTGCATTTTT--TCCTATTTTTTGTTGTCAAAGTTAT---CTATATTTTGCTGT------------------------ATGTTTTATCTCCTGTAACTATGCTTGTATCAGGTCCTGGAGCCTCGTTTTACGGGAGTTGATGAGGGATTTACTGAAGCACATTTGATTGCAGAAGTATCCTTGCTCCCAGAAAGAGTTCGCATAGCAGCTGGAAGACGTGCTGTGGCATTGGCAAGTGGATTTGTTGATCGTGTTTACAAACAAGGTGAAATAAGAAAACAGATTCTGGTTGTTGTCACAGCAGGTTGGTCAATTATGTGTTTCGACCACAACCTCAAGAAACTATGGGAGGCTAATTTGCAGGTCAGTGCTTTACATCT---------------------TCAATTATCTACATTAC-------------------------ATATTATGTTGGTTATCTATGCTAT------GATTTATCCATTTAGAACCTTGACTCTT---TGCTCATATGGCATTTTGCAGGAGGACTTTCCACATGGCGCTCATCACAGAGAGATAGCAATTTCTATAAACAACTATACGCTAAAGCATGGAGATGTGGGGCTAGTAATTGTGGGTGGAAGAATGGAAGTGCAACCACATGTACAATCAATGGAACTTTTCCAT---TTATTCAATAACAATTTTTTTTCTTATTTCAATGCTAGA-------------------------------------------------AGAATGTTTTGTGGTTTGTTCTCCTATCGTGAGCTGGTATGTTATGTAATTTTACTATGGCTGTATCTCCCATGTCATTAAGAATTAGAGTGTTGAAAGAAAGAAAGAAGAAAGTAAATATATTAATGTC
>JO20
ATTAATCTTTCTAGAATTGCGGAATATGGAAAATTAATATGTCTTTGTTTCTTAAACTAACGCATGTTGATATATTTGTTCTGAAAGTCAAATTTTAATTAATATTATCT-GGTCAATTTTAAATGGATTTGTTGGAATGTTTTCTCT-GGCTTTTGTTT-AAAAGTTATTGCCTGTATTTTCTTGTATTCTTTGGTTATTTATCTCACATATCTTTCATCCCATATAACTATGCCCATGCCAGGTCTTAGAACCTCATGTTGGGAGTGCCGATGAGGGATTTAGTGAAGCACGTTTGATAGCAGAGGTATCTTTGCTGCCAGAAAGAGTTCGTATTGCAGCTGGAAGACAGCCTGTGGCTATGTCAACTGGATTTATTGATAGTGTTTATAAACAAGGAGAAATAAGAAAACAGATATTGGTTGTAGTCACAGCAGGCTGGTCAGTTATGTGCTTTGACCACAATCTGAAAAAATTATGGGAGACTAACATTCAGGTTA----GTTACATCTTCACAGAAGGAAATCTTTTCATCAATTGCCTAGAAGGTTGGTTTTGTCATAGCACATTGACTAGTGTTCAATTTGATGTTTAAGCAATTTTCACAACTTATCTGTTTAAAAGCTTTCACTGACTTTTTTCAGATGGCATTTTGCAGGAGGATTTCCCACATGGTGCTCACCACAGAGAAGTAGCGATTTCTATAAGCAACTATACACTAAAACATGGAGATGTGGGTCTAGTAATTGTGGGTGGAAGGATGGAATTGCAACCCCACGTAATTCTATTAGAACCTTTCTATAGTTTGTTTCTGAAATTAAAATGACCACTCGTCTGAAAATTCTTAATTTCCTGATGTCGATATATTCTTATGATTGATTTAAGGCCTA---GAACTTATCTAGGTTCTGTTGTCT--GCATGCCCTAGT--TTTGAACAATAACAATCAAGTTAGTAAAGCTGTGCTCTGCTTTTCTTTTCTAGTGTTGAACTATAGTTCATTATGATATGCAAGTTTTCC
>JU21
ATTAATCTTTCTAGAATTGCAGAATATGGAAAATTAATGTGTCTTTGTTTCTTAAACTAACGCATGTTGATATATTTGTTCTGAAAGTCAATTTATAATTAATATTATCT-GGTCAATTTTAAATGGATTTGTTGGAATATTTTCCTT-GGCTTTTGTTT-AAAAGTTATTGCCTGTATTTTCTTGTATTCTTTGGTTATTTATCTCACATATCTTTCATCCCATATAACTATGCCCATGCCAGGTCTTAGAACCTCATGTTGGGAGTGCCGATGAGGGATTTAGTGAAGCACGTTTGATAGCAGAGGTATCTTTGCTGCCAGAAAGAGTTCGTATTGCAGCTGGAAGACAGCCTGTGGCTATGTCAACTGGATTTATTGATAGTGTTTATAAACAAGGAGAAATAAGAAAACAGATATTGGTTGTAGTCACAGCAGGCTGGTCAGTTATGTGCTTTGACCACAATCTGAAAAAATTATGGGAGACTAACATTCAGGTTA----GTTACATCTTCACAGAAGGAAATCTTTTCATCAATTGCCTAGAAGGTTGGTGTTGTCATAGCACATTGACTAGTGTTCAATTTGATGTTTAAGCAATTTTCACAACTTATCTGTTTAAAAGCTTTCACTGACTTTTTTCAGATGGCATTTTGCAGGAGGATTTTCCACATGGTGCTCACCACAGAGAAGTAGCGATTTCTATAAGCAACTATACACTAAAACATGGAGATGTGGGTCTAGTAATTGTGGGTGGAAGGATGGAATTGCAACCCCACGTAATTCTATTAGAACCTTTCTATAGTTTGTTTCTGAATTTAAAATGACCACTCGTCTGAAAATTCTTAATTTCCTGATGTCGATATATTCTTATGATTGATTTAAGGCCTA---GAACTTATCTAGGTTCTGTTGTCT--GCGTGCCCTAGT--TTTGAACAATAACAATCAAGTTAGTAAAGCTGTGCTCTGATTTTCTTTTCTAGTGTTGAACTATAGTTCATTATGATATGCAAGTTTTCC
>KE1
---------------------------------------------------------------------------------------CAATATTT----------------TTCAGTTCATTTGCTGGGTCGTTGGTATATTTTTCCATACTGTTTTGTATATAATCTTTGGGCCATAATTAGTTGTATTATTCACTTCCATACCTTACATATCTTTTGTACTTTGTAACTATATTTAT--CAGGTACTGGAGCCTCATGTAAAGGGAGTGAATGAAGGATTCAGTGAAGCACGCCTGATTTCAGAGGTATCTTTGCTGCCAGAAAGAGTTCGTATTACAGCAGGAAGACGGGCTGTATCAATGGCAACTGGTTTTGTTGATCGGGTTCATAAACAAGGAGAAATAAGAAAACAGATCCTGGTTGTAGTCACAGCAGGTTGGTCAATAATGTGTTTTGACCACAACCTCAAGAAACTATGGGAGGCTGATGTGCAGGTAAAGGCATTATATCTC--------------TCTTTCCAACGGCAACATGTTTTTAGCTTTATAGCAGTATCTTTGATGACG-CAAATTGGCTGTCTCTTCATTCTGCAAAAT-CATCAGTTTAAGACATTATTTGACTCTTCAATGAATGGTCTTCTGCAGGAGGACTTTCCACATGGTGCTCATCACAGAGAGATAGCGATTTCTATCAGTAACTATACATTGAAGCATGGAGATGTGGGGCTAGTAATTGTGGGGGGAAGGATGGAAATACAGCCACATGTA---CTAAAGGAACTTAACTGTAGATTGCTTTTATTTATTTATATACAACATCTTTTGGTTTCTTTTTTGTTCTGTTAGACCTAGGTTTTCTATTGTGCTTTTGGGAGATTACTTCTGCACTTTCGCTTTGCTGTTTTGATATGTTGTACTTTAC-----AGTTCTTTTGACCTATTTTAGTTATTAGTGGACATTAATATAATATAATTTCGTTTCGGTT---------AAGAGTTTTTCCC
>LF2
---------------------------------------------------------------------------------------------------------------------TTTCCAACATAATTATTGGCATTTGAC-CCTTGGATTTTTTTGTGAAAGTTATTATCTATATTTTGCTGT------------------------ATG-TTCATCTCCTGTAATTATGCTTGTATCAGGTCCTGGAGCCTCGATTTATGGAAGTTGACGAGGGATTTACTGAAGCACGTTTGATTGCAGAAGTGTCCTTGCTCCCTGAAAGAGTTCGCATAACTGCTGGAAGACGGGCTGTGGCAATGGCAAGTGGATTTGTTGATCGTATTTACAAACAAGGTGAAATAAGAAAGCAGATTCTGGTGGTTGTCACAGCAGGTTGGTCAATAATGTGTTTCGACCACAACCTTAAGAAACTGTGGGAGGCTAATTTGCAGGTCAGTGCTTTACACCTTTCTTAACACAACATTTTTCTTTAGTTGTCTAGATTATAAGCTTCTTCATATTACGTTGGT-----------TGACTATCTATTCCAT------GATTTATCCATTTAGAGCCTTGACTCTT---TGCTCATATGGTATTTTGCAGGAGGATTTTCCACATGGTGCGCATCACAGAGAGATAGCGATTTCTATTAGCAACTATACGCTAAAGCATGGAGATGTGGGGCTAGTAATAGTGGGTGGAAGAATGGAAGTTCAACCACATGTACAATCAATGGAACCTTTCCATAAATTATTCCTTAGCAAAAAATACTCTTATTTCAATGCTTGATTTTCATGATGT-----------------------------------------------------------------------------------------------------------------------------------------------------------------------
>MC0
TTTCATATTTCCACATTTA-CCTCTTAAACTACCGTGTTCAAGTGTATGCTTTTTTGCTGAATATAAATGAG-----------ATATTCAATCTGTGATGATTATTAATGGTACCAATTTCCAACATAGCATTTCCC--------CCTTAGATTTTGTTTATCTATTTTT------------------------------------------------ATCTCCTGTAACTATGCTTGTATCAGGTCCTGGAGCCTCGTTTTATGGAAGTTGATGAGGGATTCACTGAAGCACATGTCATTGCAGAAGTATCCTTGCTCCCTGAAAGAGTTCGCATAACAGCTGGAAGACGGGCTGTGGCAATGGCAAGTGGATTTGTTGATCGTGTTTACAAACAAGGTGAAATAAGAAAGCAGATTCTGGTTGTTGTCACCGCAGGTTGGTCAATAATGTGTTTCGACCATAACCTCAAGAAACTGTGGGAGGCTAATTTGCAGGTTAGTACTTTACATCTTTCTTAGCACAACATTTTTCTTCAATTTTCTAGATTATAAACTTCCTCATATTATGACGGTTAATATCCTGTTGACTATCTATGCGAT------GATTTATCCATTTAGAACCTTGACTCTT---TTCTTATGTGCCATTTTGCAGGAGGACTTTCCACATGGTGCTCATCACAGAGAGATAGCAATTTCTATAAGTAACTATACGCTAAAGCATGGAGATGTGGGTCTAGTAATCGTGGGTGGAAGAATGGAAGTGCAACCACATGTACAACCAATGGAACCTTTCCATAAATTATTCCTTAACAAAAATTATTCTTATTTCAATGCTTGCTTTTCATGATGTTATTTATGAGCACTT--------ATTCAAGGCCAGAGGAATTTTTTCATTGTTCTTACTATGGCTGTATCTCCCTTGTCAAAGAAGAATTTATAGAGTGTTGAAAAGGTTACTGGACCAGGCTCCCCACCCCCTGAACTTCAACCTATGTAAGAACAAGCCAAACCC
>MT0
TTTTATATTTTAACATTTCAACTCTTAAACTAATTTGTTCGAGTGTATGCTTTTGTGCTGAATATAAATGTGAGCAATTTGTAATATTTAGTCTGTGATGATTATCAATGGAACCAATTTCCAACATAATTATTAGCATTTTGCCCCTTAGATTTTGTTGTCAAAGTTATTATCTATATTTTGTTGC------------------------ATGTTTCATCTCCTGTAACTATGCTTGTATCAGGTCCTGGAGCCTCATTTTATGGAAGTTGATGAGGGATTTACTGAAGCACGTTTGGTTGCAGAAGTATCTTTGCTTCCTGAAAGAGTTCGTATAACAGCTGGAAGACGGGCTGTGGCAATGGCGAGTGGATTTATCGATCATGTTTACAAACAAGGTGAAATAAGAAAACAGGTTCTGGTTGTTGTCACAGCAGGGTGGTCGATAATGTGTTTTGACCACAACCTCAAGAAACTCTGGGAGGCCAATCTGCAGGTCAGTACTTTGCATCTTTCTTAATACAACATTTTTCTTCAATTGTCTAGATTATAGGCTTCTTCGTATTATTTTGGTTGATATTCAATTGATTATCTATGTCAT------GATTTATCCATTTAGAACCTTGACTCTT---TGCTCATATGGCATTTTGCAGGATGATTTTCCACATGGCGCTCATCACAGAGAGATAGCAATTTCTATAAGCAACTATACGCTAAAGCATGGAGATGTGGGGCTAGTAATCGTGGGTGGAAGAATGGAAGTACAACCACATGTACAATCAATGGAACCTTTCCATAAATTATTCCTTAACAAAAATTACTCTTATGTCAATGCATGGTTTTCATGATGTTATTTATGAGTGCTT--------ATTCAAAGCCAGAGGAAGTTTTCTTTAGTTTGTTCTCCGGCCGTGAGCTGGTATGTTATGTAATTTTACTATCGCTGTATCTCCCTTGTCAAATAAGTATTTATAGAGTGTTGAACGGATCATGTTACTGAATCAGGCTC----
>NN48
TTTTGTATTTTTACATTTGAACTCTGAAACCAATTTGTTCTTGTGTATGCTTGCATGCTGAATATAAATGGGAGCAATTTGTAATATTCAATCTGTGATGAATATCAATGGGACCAATTTCCTACATAATTATTAGCATTTTTTCCCTTACATTTTGTTGTCAAAGTTATTATCTATATTTTATTGT------------------------ATGTTTCATCTCCTGTAACTATGCTTGTATCAGGTCCTGGAGCCTCATTTTATGGATGTTGATGAGGGATTTACTGAAGCACATTTGATTGCAGAAGTATCCTTGCTCCCTGAAAGAGTTCGCATAACAGCTGGAAGACGGGCTGTGGCAATGGCGAGTGGATTTGTTGATCATGTTTACAAACAAGGTGAAATAAGAAAACAGATTTTGGTTGTTGTCACAGCAGGTTGGTCAATAATGTGTTTCGACCACAACCTCAAGAAACTGTGGGAGGCTAATTTGCAGGTCAGTACTTCACATGTTTCTTAACGCAACATTTTTCATCAATTGTCTAGATTATAAGCTTCTTTATATTACGTTGGTTAATATCCAGTTGACTATCTATGCCAT------GATTCATCTATTTAGAACCTTGACTCTT---TGTTTGTATGGCA-TTTGCAGGAGAATTTTCCACATGGTGCTCATCACAGAGAGATAGCAATTTCTATAAGCAACTATACGCTAAAGCATGGAGATGTGGGGCTAGTAATCGTGGGTGGAAGAATGGAAGTGCAACCACATGTACAAACAATGGAACTTTTCCATAAATTATTCCTTGACAAAAATTTCTCTTTTGTTAATGCATGATTTTCATTATGTTATTTATGAGCACTT--------ATTCAAGGCCAGAGGAACTTTTCTTTAGTTTGTTTTCCCATTGTGAGCTGGTATGTCATGTAAGTTTACTATTACTGTATCTTCCTTGTCAAATAAGAATTTATAG--------------------------------------
>PA42
CTTTATATTTCCACATTTCAACTCTTAAACTACTCTGTTTGAATGTATGCTTTTGTGCTGAATATAAATAGGAGCAATTTGTAATATTCAATCTGTGATGAATATCAATGGGACCAATTTCCAAAATAATTATTGGCATTTTTTTCCTTAGATTTTGTTGTCAAAGTTATTACTGATATTTTGTTGT------------------------ATGTTTTATCTCCTGTAACTACGCTTGTATCAGGTCCTGGAGCCTCGTTTTATGGAAGTTGATGAGGGATTTACTGAAGCACGTTTGATTGCAGAAATATCCTTACTCCCTGAAAGAGTTCGCATAACAGCTGGAAGACGGGCTGTGGCATTGGCAAGTGGATTTGTTGATCGTGTTTACAAACAAGGTGAAATAAGAAAGCAGATTCTGGTTGTTGTCACAGCAGGTTGGTCAATAATGTGTTTCGACCACAATCTCAAAAAACTGTGGGAGGCTAATTTGCAGGTCAGTGCTTTACATCTTTCTTAATACACCATTTTTCTTCAATTGTCTAGGTTATAAGCTTCTTCATATTGTGTTGGTTAATATCCAGTTGACTATCTATGCCAT------GATTTATCCATTTAGAACCACGACTCCT---TGCTCATATGTCATTTTGCAGGGGGAGTTTCCACATGGTGCTCATCACAGAGAGATAGCAATTTCTATAAGCAACTATACACTAAAGCATGGAGATATGGGGCTAGTAATCGTGGGTGGAAGAATGGAAGTGCAACCACATGTACAATCAATGGAACCTTTTCATAAATTATTCTTTAATGAAAATTTCTCTTATTTCAATGCTTGATTTTCATGATGTTATTTATGAGCACTT--------ATTCAAGAACAGAGGAACTTTTCTGTAGTTTGTTCTCCTGCCATGAGCTGGTATGTTATGTAATTTTACTGTGGCTGTATCTCCCTTGTCAAATAAGAATTTATAGAGTGTTGAACATATCATATTACTTTACTAGGCTCCCCA
>PB33
----------------------------------TAGATGTTCAATGAGGTTGAAATATATTTATACTGAAATTTAATTTATTGTGATTATAGCTTTATTTCATAAACT--GCATTTTTTTTAGTTCACGTGCTGGCATATTTTTTCGTACTGTTTTGTGTATATATTTTGGGCCATAATTAGTCGTATTATTCACTTCCATTCCTTACATAGCTTTTACACCTTGTAACTATATTTAT--CAGGTATTGGAGCCTCACGTAAAGGGAATGAATGAAGGATTCACTGAAGCACGCCTAATTTCAGAGGTATCTTTGCTGCCAGAAAGAGTTCGTATTTCAGCAGGAAGACGGGCTGTATCAATGGCAACTGGTTTTGTTGATCGGGTGCATAAACAAGGAGAAATAAGAAAACAGATCCTGGTTGTAGTCACAGCAGGTTGGTCGATAATGTGCTTTGACCACAACCTCAAGAAACTATGGGAGGCTGATGTGCAGGTCAAGACATAATAACTC--------------TCTTGCCGAAA---ACATGTTTTTAGCTTTATAGCAGTATCTTTAGTGATTTTAAATTGGCTGTCTTTCCACATTGCAAAAT-CATCAGTTTAAGACATTATTCACTCTATCAGTGAATGCCTTTCTGCAGGAGGATTTTCCACATGGTGCTCTTCACAGAGAGATAGCAATTTCTATCAGTAACTATACATTGAAGCATGGAGATGTGGGGCTAGTAATTGTTGGGGGAAGGATGGAAATACAGCCAAATGTACTACTTATGGAACTCATCAATA----TTATTTATTTGTTTTTATGCCACACATTTCTTTTTCTTTTTGTTTGTGTTAGCTCTAGGTTTTCTATGCACTTTTGGGA-GTTAATTTTTGCCCTTTCGGTTTGCTATTTTGGTATGTTGTAATT--------------------TTCTTTTGGTTAGTAGTGAACATTAATATA-----------------------------------------
>PF1
TTTCGTATTTTTACATTTCAAATCTTAAACTAAATTGTTTGAGTGTATGCTTTTGTGCTGAATATAAATGAGAGCATTTTGTAATATTCAATCTGTGATGAATATCAATGGGACCAATTTCCAACATAATTATTAGCTTTTTCC-CCTTAGATTTTGTTGTCAAAGTTATTATCTATATTTTGTTGT------------------------ATGTTTCATCTTCTGTAACTATGCTTGTATCAGGTCCTGGAGCCACATTTTATGGAAGTTGACGAGGGATTTACAGAAGCACATTTGATTACAGAAGTATCCTTGCTCCCTGAAAGAGTTCGCATAACAGCTGGAAGACGGGCTGTGGCAATGGCGAGTGGATTTGTTGATCACGTTTACAAACAAGGTGAAATAAGAAAACAGATTCTGGTTGTTGTCACAGCAGGTTGGTCAATAATGTGTTTCGACCACAACCTTAAGAAACTGTGGGAGGCTAATTTGCAAGTCAGTACTTTACATCTTTCCGAACACAACATTTTCT-TCAATTGTCTAGATTATAAGCTTCTTCATATCACGTTGGTTAATATTCAGTTGACTATCTATGCCAT------GATTTATCCATTTAGAACCTCGAGTCTT---TGCTCATATGGCATTTTGCAGGAGGATTTTCCACATGGTGCTTATCACAGAGAGATAGCAATTTCTATAAGCAACTATACGCTAAAGCATGGAGATGTGGGGCTAGTGATCGTGGGTGGAAGAATGGAAGTGCAACCACATGTACAATCAATGGAACCTTTCCATAAATTATTCCTTAACAAAAATTACTAT---------GCTTGATTTTCATGATGTTATTTATGAACACTT--------ATTCAAGGCCAGAGGAACTTTTCTTTAGTTTTTTCTCTTGCCATGAGCTGATATGTTATGTAATTTTACTATCGCTGTATCTCCCTTGTCAAATAAGAATTTATAG--TGTTGAAGAGATCATGTTACTGGATAAGGCTCCCCA
>PFM1
------------------------------TTTTAAATTACTATGTTTGAATTTATGCTGAATATAAATGGGAGCAATTTGTAATATTCAATCTGTGATGTATATCAATGGCACCAATTTCCAACATAATTATTGGCATTAGCC-CCTTAGATTTTGTTGTCAAAGTTATTATCGATATTTTGCTGT------------------------ATGTTTTATCTCCTGTATCTGTGCTTGTATCAGGTCCTGGATCCTCGTTTTATGGAAGTTGACGAGGGATTTACTGAAGCACGTTTGATTGCAGAAGTATCCTTACACCCTGAAAGAGTTCGCATAACAGCTGGAAGACGGGCTGTGGCATTGGCAAGTGGATTTGTTGATCGTGTTTACAAACAAGGTGAAATAAGAAAGCAGATTCTGGTTGTTGTCACAGCAGGTTGGTCAATAATGTGTTTCGACCACAACCTCAAAAAACTGTGGGAGGCTACTTTGCAGGTCAATGCTTTACATCTTTCTTAATGCACCATTTTTCTTCAATTGTCTAGATTATAAGTTTCCTCATATTATGTTGGCTAATATCCAGTTGACTATCTATGCCAT------GATTTATCCTTTTAGAATCTTGACTCTT---TTCTCATATGTCATTTCGCAGGAAGATTTTCTACATGGCGCTCATCACAGAGAGATAGCAATTTCTATAAGCAACTATACACTAAAGCATGGAGATGTGGGGCTAGTAATTGTGGGTGGAAGAATGGAAGTGCAACCACATGTACAATCAATGGAACCTTTCCATAAATTAATCCTTAACAAAAATTTCTCTTATTTCAATGCTTGATTTTCATGATGTTATTTATGAGCACTT--------ATTCAAGACCAGAGGAACTTTTCTGTAGTTTGTTCTCCTG-CGTGAGCTGGTATGTTATGTAATTTTACTGCGGCTGTGTCTCCCTTGTCAAATAAGAATTTATAGAGTGTTGAACAGATCATATTACTGGACTAGGCTACCCA
>PG28
-----------------------------------------------AGTTTGAAATATATTTATACTGAAATTTAATTTATGGTGAGTATAGCTTTATTTCATAAACTA-CATTATTTTTCAATTCATGTGCTGTCATATTTTTCCATACTGTTTTGTTTATAGTCTTTGGGCCATAATTAGTTGTATTATTCACTGCCGTTCCTTACATACCTTTTGTACCTTGTAACTATATTTAT--CAGGTATTGGAGCCTCATGTAAAGGGAGGGAATGAAGGATTCACTGAAGCACGCCTGATTTCAGAGGTATCTTTGCTGCCAGAAAGAGTTCGTATTGCAGCAGGAAGACGGGCTGTATCAATGTCAACTGGTTTTGTTGATCGGGTTTATAAACAAGGAGAAATAAGAAAACAGATCCTGGTTGTAGTCACAGCTGGTTGGTCAATTATGTGCTTTGACCACAACCTCAAGAAACTATGGGAGGCTGATGTGCAGGTCAAGGCACTATATCTC--------------TCTTGCCGAAA---ACATATTTTTAGCTTTATAACAAGATCTTTAGTGATTTTAAATTGGCTGTCTCTCCACACTACAAAATCCATCAGTTTAAGACATTATTTGACCCTTCAATGAATGGCCTTCTGCAGGAGGACTTTCCACATGGTGCTCTTCACAGAGAGATAGCAATTTCTATCAGTAACTATACATTGAAGCATGGAGATGTGGGGCTAGTAATTGTGGGGGGAAGGATGGAAATACAGCCTAATGTACTTCTTATGGAACCCATCTATAGATTGTTTTTAGTTATTTTTATGCCTCACCTTTCTTTTTCTTTTTTGTTCTGTTATCTCTAGGTTTTCTATGCACCTTTGGGA----CCCTTTTGCACTTCCGTTTTGCTATTTTGATATGTTGTACTTTAC-----AGTTCCTTTGACCTATTTTGGTTATTAGTGAACATTAATATAATTTCATTTCATTTCTGAT---------AAGAAATTTTCCC
>PH2
TTTCGTATTTTTACATTTCAAATCTTAAACTAAATTGTTTGAGTGTATGCTTTTGTGCTGAATATAAATGAGAGCATTTTGTAATATTCAATCTGTGACGAATATCAATGGGACCAATTTCCAACATAATTATTAGCTTTTTCC-CCTTAGATTTTGTTGTCAAAGTTATTATCTATATTTTGTTGT------------------------ATGTTTCATCTTCTGTAACTATGCTTGTATCAGGTCCTGGAGCCACATTTTATGGAAGTTGACGAGGGATTTACAGAAGCACATTTGATTACAGAAGTATCCTTGCTCCCTGAAAGAGTTCGCATAACAGCTGGAAGACGGGCTGTGGCAATGGCGAGTGGATTTGTTGATCACGTTTACAAACAAGGTGAAATAAGAAAACAGATTCTGGTTGTTGTTACAGCAGGTTGGTCAATAATGTGTTTCGACCACAACCTTAAGAAACTGTGGGAGGCTAATTTGCAAGTCAGTACTTTACATCTTTCCGAACACAACATTTTCT-TCAATTGTCTAGATTATAAGCTTCTTCATATCACGTTGGTTAATATTCAGTTGACTATCTATGCCAT------GATTTATCCATTTAGAACCTCGAGTCTT---TGCTCATATGGCATTTTGCAGGAGGATTTTCCACATGGTGCTTATCACAGAGAGATAGCAATTTCTATAAGCAACTATACACTAAAGCATGGAGATGTGGGGCTAGTGATCGTGGGTGGAAGAATGGAAGTGCAACCACATGTACAATCAATGGAACCTTTCCATAAATTATTCCTTAACAAAAATTACTAT---------GCTTGATTTTCATGATGTTATTTATGAACACTT--------ATTCAAGGCCAGAGGAACTTTTCTTTAGTTTTTTCTCTTGCCATGAGCTGATATGTTATGTAATTTTACTATCGCTGTATCTCCCTTGTCAAATAAGAATTTATAG--TGTTGAAGAGATCATGTTACTGGATAAGGCTCCCTA
>PM29
--------------------------------------------------------------------------------------------------------------------------------------------------------------------------GAGCCATAATTAGTTGCATTATTCACTGCCATTACTTACACACCTTTTGTACCTTGTAA-TATATTTAT--CAGGTACTGGACCCTCATGTAAGGGGACTGAATGAGGGATTTGGTGAAGCACGCCTGATTTCAGAGGTATCTTTGCTGCCAGAAAGGGTTCGGATTGCAGCAGGAAGAAGAGCTGTATCAATGGCAACTGGTTTTGTTGATCGGGTTCATAAACAAGGAGAAATAAGAAAACAGATCCTGGTTGTAGTCACAGCGGGTTGGTCAATTATGTGCTTTGACCACAACCTCAAGAAACTATGGGAGGCTGATGTGCAGGTCAAGGCATTATATCTC--------------TCTTGCTAAAAAAAACATGTTTTTAGCTTTATAACA-TATCTTTAGTGATATCAAATTGGC--TCTCTCCACTTTACAAAATCATTATTTTTAAGACATTATTTGACTCGTCAATGAATGGACTTCTGCAGGAGGACTTTCCACATGGTGCTCTTCACAGAGAGATAGCGATTTCTATCAGTAACTATACATTGAAGCATGGAGATGTGGGGCTAGTAATTGTGGGGGGAAGGATGGAAATACAGCCACATGTACTACCTATGGAACTTATCTATAGATTGTTTTAATTTATTTTTATGCCACACTTT--------TTTGTTGTTCTGTCAGCTGTAGGTTTTCTATTTTACTATTGGGAGATAACTTTGGCACTTCTGTTTTGCTATTTTGATATGTTGTAATTCAC-----AGCAAGTTTGA-CCTATTTGGTTAGTAGTAGACATTAATATAATTTCATTTAATTTCTGAT---------AAATTTTTTCCCA
>PS27
-----------CTCGCGACCAATTATCATTTGTTTAGATGTTTAATGAGTTTGAAATATATTTATACTGAAATTTAATTTATGGTGAGTATAGCTTTATTTCATAAACTA-CATTATTTTTCAATTGACGTGCTGTCATATTTTTCCATACTGTTTCGTTTATAGTCTTTGGGCCATAATTAGTTGTATTATTCACTGCCGTTCCTTACATACCTTTTGTACCTTGTAACTATATTTAT--CAGGTATTGGAGCCTCATGTAAAGGGAGGGAATGAAGGATTCACTGAAGCACGCCTGATTTCAGAGGTATCTTTGCTGCCAGAAAGAGTTCGTATTGCAGCAGGAAGACGGGCTGTATCAATGGCAACTGGTTTTGTTGATCGGGTTTATAAACAAGGAGAAATAAGAAAACAGATCCTGGTTGTAGTCACAGCAGGTTGGTCAATTATGTGCTTTGACCACAACCTCAAGAAACTATGGGAGGCTGATGTGCAGGTCAAGGCACTATATCTC--------------TCTTGCCGAAA---ACATAT-----GCTTTATAACAATATCTTTAGTGATTTTAAATTGGCTGTCTCTCCACACTACAAAAT-CATCAGTTTAAGACATTATTTGACCCTTCAATGAATGGCCTTCTGCAGGAGGACTTTCCACATGGTGCTCTTCACAGAGAGATAGCAATTTCTATCAGTAACTATACATTGAAGCATGGAGATGTGGGGCTAGTAATTGTGGGGGGAAGGATGGAAATACAGCCTAATGTACTTCTTATGGAACCTATCTATAGATTGTTTTTAGTTATTTTTATGCCTCACCTTTCTTTTTCTTTTTTGTTCTGTTATCTCTAGGTTTTCTATGCACCTTTGGGA----CCCTTTTGCACTTCCGTTTTGCTATTT-GATATGTTGTACTTTAC-----AGTTCCTTTGACCTATTTTGGTTATTAGTGAACATTAATATAATTTCATTTCATTTCTGAT---------AAGAA--------
>PS30
-------------------------------------------------CTTTTGTGCTGAATATAAATAGGAGCAATTTGTAATATTCAATCTGTGATGAATATCAATGGGACCAATTTCCAAAATAATTATTGGCATTTTTTTCCTTAGATTTTGTTGTCAAAGTTATTACTGATATTTTGCTGT------------------------ATGTTTTATCTCCTGTAACTACGCTTGTATCAGGTCCTGGAGCCTCGTTTTATGGAAGTTGACGAGGGATTTACTGAGGCACGTTTGATTGCAGAAGTATCCTTACTCCCTGAAAGAGTTCGCATAACAGCTGGAAGACGGGCTGTGGCATTGGCAAGTGGATTTGTTGATCGTGTTTACAAACAAGGTGAAATAAGAAAGCAGATTCTGGTTGTTGTCACAGCAGGTTGGTCAATAATGTGTTTCGACCACAATCTCAAAAAACTGTGGGAGGCTAATTTGCAGGTCAGTGCTTTACATCTTTCTTAATACACCATTTTTCTTCAATTGTCTAGGTTATAAGCTTCTTCATATTGTGTTGGTTAATATCCAGTTGACTATCTATGCCAT------GATTTATCCATTTAGAACCATGACTCTT---TGCTCATATGTCATTTTGCAGGGGGAGTTTCCACATGGTGCTCATCACAGAGAGATAGCAATTTCTATAAGCAACTATACACTAAAGCATGGAGATATGGGGCTAGTAATCGTGGGTGGAAGAATGGAAGTGCAACCACATGTACAATCAATGGAACCTTTTCATAAATTATTCTTTAATGAAAATTTCTCTTATTTCAATGCTTGATTTTCATGATGTTATTTATGAGCACTT--------ATTCAAGACCAGAGGAACTTTTCTGTAGTTTGTTCTCCTGCCATGAGCTGGTATGTTATGTAATTTTACTGTGGCTGTA-----------------------------------------------------------------
>PSF43
TTTTGTATTTTTACATTTCACTCTCAAAACCAATTTGTTCTAGTGTATGCTTTTATGCT-AATATAAATAGGAGCAATTTGTAATATTCAATCTGTGATGAAAATCAATGGGACCAATTTCCTATATAATTATTAGCATTTTTCCCCTTACT-------GTCAAATTTATTATCTATATTTTGTTGT------------------------ATGTTTCATCTCCTGTAACTATGCTTGTATCAGGTCCTGGAGCCTCATTTTATGGAAGTTGACGAGGGATTTACTGAAGCACATTTGATTGCAGAAGTATCCTTGCTCCCTGAAAGAGTTCGCATAACAGCTGGAAGACGGGCTGTGGCAATGGCGAGTGGATTTGTTGATCATGTTTACAAACAAGGTGAAATAAGAAAACAGATTTTGGTTGTTGTCACAGCAGGTTGGTCAATAATGTGTTTCGACCACAACCTCAAGAAACTGTGGGAGGCTAATTTGCAGGTCAGTACTTTACATCTTTCTTAACGCAAAG--------CAATTGTCTAGATTATAAGCTTCTTTATATTACGTTGGTTAATATTCAGTTGACTATCTATGCCAT------GATTTATCTATTTAGAACCTTGACTCTT---TGTTCGTATGGCA-TTTGCAGGAGGATTTTCCACATGGCGCTCATCACAGAGAGATAGCAATTTCTATAAGCAACTATACGCTAAAGCATGGAGATGTGGGGCTAGTAATCGTGGGTGGAAGAATGGAAGTGCAGCCACATGTACAATCAATGGAACTTTTCCATAAATTATTCCTTAACAAAAATTTCTCTTTTGTTAATGCTTGATTTTCATGATGTTATTTATGAGCACTT--------ATTCAAGGCCAGAGGAACTTTTCTTTAGTTTGTTCTCCCACTGTGAGCTGGTATGTCATGTAATTTTACTATTACTGTATCTTCCTTGTCAAATAAGAATTTATAGAGTGTTGAAAAGATCATGTTACTGGATCAGGCCCGCCA
>PTA0
---------------------------------------------TATGATTTTGTGCTGAATATAAATGGGAGCAATATGTAATATTCAATCTGCGATGAATATCAATGGGACCATTTTCCAACATAACTATTGGCATTTTCC-CCTTAGATTTTGTTGTCGAAGTTATTATCTTTATTTTGCTG---------------------------GTTTTTTATCCGGTAACTATGCCTGTATCAGGTCCTGGAGCCTCGTTTTGTGGGAGTTGATGAGGGATTTACTGAAGCACATTTGATTGCAGAAGTATCCTTGCTCCCTGAAAGAGTTCGCATAACAGCTGGAAGACGGGCTGTGGCATTGGCAAGTGGATTTGTTGATCGCGTTTACAAACAAGGTGAAATAAGAAAGCAGATACTGGTTGTTGTCACAGCAGGTTGGTCAATTATGTGTTTCGACCACAACCTCAAGAAACTGTGGGAGGCTAATTTGCAGGTCAGTGTTTTACACCCTTCTTCA----------------------------------ATTTTCTATATTACGTTGGTTAATATCCAGTTGACTATCTTTGCCCT------GATTTATCCATTTAGAGTCTTGACTCTT---TGTTCATATGGGCTTTTGCAGGAGAATTTTCCACATGGCGCTCATCACCGAGAGATAGCAATTTCTATAAGCAACTATACCCTAAAGCATGGAGATGTGGGGCTAGTAATTGTGGGTGGAAGAATGGAAGTGCAACCACATGTACAATCAATGGAACCATTCCATAAATTATTCCTTAACAAAAATTACTCTTATTTCAATGCTTGATTTTCATGATGTTATTTATGAACACTT--------ATTCAAGGCTGGAGGAACTTTTCTGTAGTTTGTTCTCC-TCTATGAGCTGGTATGTTATGTAATTTTACTATGGCTGTATCTC-------------------------------------------------------------
>RC54
-----------------------------------------------------------------------------------ATATTCAATCTGTGATGAATATCAATGGGACCAATTTCCTACATAATTATTAGCATTTTTTCCCTTACATTTTGTTGTCAAAGTTATTATCTTTATTTTGTTGT------------------------ATGTTTCATCTCCTGTAACTATGCTTGTATCAGGTCCTGGAGCCTCATTTTATGGAAGTTGACGAGGGATTTACTGAAGCACATTTGATTGCAGAAGTATCCTTGCTCCCTGAAAGAGTTCGCATAACAGCTGGAAGACGAGCTGTGGCAATGGCGAGTGGATTTGTTGATCATGTTTACAAACAAGGTGAAATAAGAAAACAGATTTTGGTTGTTGTCACAGCAGGTTGGTCAATAATGTGTTTCGACCACAACCTCAAGAAACTGTGGGAGGCTAATTTGCATGTCAGTACTTTACATGTTTCTTAACGCAACATTTTTCATCACTTGTCTAGATTATAAGCTTCTTTATATTACTTTGGTTAATATTCAGTTGACTATCTATGCCAT------GATTCATCTATTTAGAACCTTGACTCTT---TGTTCGTATGGCA-TTTGCAGGAGGATTTTCCACATGGCGCTCATCACAGAGAGATAGCAATTTCTATAAGCAACTATACGCTAAAGCATGGAGATGTGGGGCTAGTAATCGTGGGTGGAAGAATGGAAGTGCAACCACATGTACAAACAACGGAACTTTTCCATAAATTATTCCTTAACAAAAATTTCTCTTTTGTTAATGCTTGATTTTCATGATGTTATTTATGAGCACTT--------ATTCAAGGCCAGAGGAACTTTTCTTTAGTTTGTTTTCCCACTGTGAGCTGGTATGTCATGTAATTTTACTATTACTGTATCTTCCTTGTCAAATAAGAATTTATAG--TGTTGAACAGAT------------------------
>RR55
---------------------CTCTTACACCAATTTGTTCGTGTGTATGCTTGTGTGCTGAATATAAATGGGAGCAATTTGTAATATTCAATCTGTGATGAATATCAATGGGACCAATTTCCTACATAATTATTAGTATTTTTCCCCTTACATTTTGTTGTCAAAGTTATTATCTTTATTTTGTTGT------------------------ATGTTTCATCTCCTGTAACTATGCTTGTATCAGGTCCTGGAGCCTCATTTTATGGAAGTTGACGAGGGATTTACTGAAGCACATTTGATTGCAGAAGTATCCTTGCTCCCTGAAAGAGTTCGCATAACAGCTGGAAGACGAGCTGTGGCAATGGCGAGTGGATTTGTTGATCATGTTTACAAACAAGGTGAAATAAGAAAACAGATTTTGGTTGTTGTCACAGCAGGTTGGTCAATAATGTGTTTCGACCACAACCTCAAGAAACTGTGGGAGGCTAATTTGCAGGTCAGTACTTTACATGTTTCTTAACGCAACATTTTTCATCACTTGTCTAGATTATAAGCTTTTTTATATTACTTTGGTTAATATTCAGTTGACTATCTATGCCAT------GATTCATCTATTTAGAACCTTGACTCTT---TGTTCGTATGGCA-TTTGCAGGAGGATTTTCCACATGGCGCTCATCACAGAGAGATAGCAATTTCTATAAGCAACTATACGCTAAAGCATGGAGATGTGGGGCTAGTAATCGTGGGTGGAAGAATGGAAGTGCAACCACATGTACAAACAACGGAACTTTTCCATAAATTATTCCTTAACAAAAATTTCTCTTTTGTTAATGCTTGATTTTCATGATGTTATTTATGAGCACTT--------ATTCAAGGCCAGAGGAACTTTTCTTTAGTTTGTTTTCCCACTGTGAGCTGGTATGTCATGTAAT--------------------------------------------------------------------------------
>SA1
TTTCATATTTCCACATTTCAACTCTTAAACTACTCTGTTT----GAATGCTTTTGTGCTGAATATAAATAGAAGCAATTTGTAATATTCAATATGTGATGAATATGAATGGGACCAATTTCCAACATAATTATTGGCATTTTCC-CCTTAGATTTTGTCGTCAAAGTTATTATCGATATTTCGCTGT------------------------ATGTTTTATCTCATGTAACTATGCTTGTATCAGGTCCTGGAGCCTCGTTTTATGGAAGTTGACGAGGGATTTACTGAAGCACGTTTGATTGCAGAAATATCCTTACTACCTGAAAGAGTTCGCATAACAGCTGGAAGACGGGCTGTGGCATTGGCAACTGGATTTGTTGATCGTGTTTACAAACAAGGTGAAATAAGAAAGCAGATTCTGGTTGTTGTCACAGCAGGTTGGTCAATAATGTGTTTCGACCACAACCTCAATAAACTGTGGGAGGCTAATTTGCAGGTCAGTGATTTACATATTTCTTAA--CACCATTTTTCTTCAATTGTCTAGATTATAAGCTTCTTCATATTATGT-------TATCCAGTTGACTATCTATGTCAT------GATTTTTCCATATAGAACCTTGACTCTT---TGCTCATATGTCATTTCGCAGGGGGATTTTCCACATGGCGCTCATCACAGCGAGATAGCAATTTCTATAAGCAACTATACACTAAAGCATGGAGATATGGGGCTAGTAATTGTGGGTGGAAGAATGGAAGTGCAACCACATGTAAAATCAATGGAACCTTTTCATAAATTATTCTTTGA--AAAAATTCCCTTATTTCATTGCCTGATTTTCATGATGTTATTTATGAGCACTT--------TTTCAAGACCAGAGGAACTTTTCTGTAGTTTGTTCTCCTGCTCTGAGCTGGTATGTTATGTAATTTTACTGTGGCTGTACCTCCCTTGTCAAATAAGAATTTATAGAGTGTTGAACAGATCATATTACTGGACTAGGCTCCCCA
>SC0
TGTCTTATTTTTACATTTCATCTCTTAAACTTATTTGCTTGAGTGTATGCTTTTGTGCTGAATATAAATGGGAGCAATTTGTAGTATTCAATCTGTGATAAATATCAATGGGACCAATTTCTAACATAATTATTAGCATTTTTCCTCTTAGATTTTGTTGTGAAAGTTATTAGCTATATTTTGTTGT------------------------ATGTTTCATCTCCTGTAACTATGCTTCTATCAGGTCCTGGAGCCTCATTTTATGGAAGTTGACGAGGGATTTACTGAAGCACATTTGATTGCAGAAGTATCCTTGCTTCCTGAAAGAGTTCGCATAACAGCTGGAAGACGGGCTGTGGCAATGGCGAGTGGATTTGTTGATCACGTTTACAAACAAGGTGAAATAAGAAAACAGATTCTTGTTGTTGTCACAGCAGGTTGGTCAATAATGTGTTTCGACCACAACCTCAAGAAACTGTGGGAGGCTAATTTGCAGGTCAGTACTTTACATCTTTCTTAACTCAACATTTTTT----AATATCTAGATTATAAGCTTCTTCACATTACGTTGGTTAATATTCAGTTGACTATCTAGGCCAT------GATTTATCCATTTAAAACCTTGACTCTT---TGCTCATATGGCATTTTATAGGAGGATTTTCCACATGGCGCTCATCACAGAGAGATAGCAATTTCTATAAGCAACTATACGCTAAAGCATGGAGATGTGGGGCTAGTAATCGTGGGTGGAAGAATGGAAGTGCAACCAAATGTACAATCAATGGAACCTTTCCATAAATTATTCCTTAAAAAAAATTACTCTTATGTCAATGCTTTGTTTTCATTATGTTATTTATGGGCACTA--------ATTCAAGGCCAGAGGAACTTTACTTTTGTTTGTTCTCCTGCCATGAGCTGGTATGTTATGTAATTTTACTATCGTTGTATCTCCCTTGTCAAATAAGAATCTATTGAGTGTTAAATAGATCATGTTACTGGATCAGGTTCTCCA
>SE46
-------------------------------------------------------------------------------------------------------AATTATAAATATGGTATTCGAGTTTACTTTTGGAGATTTC------------------ACAGAATGAAAGACATATACTTATGCTTTGTGTAA-------------TGTTTCATTCTTTATTTGGACATTTATTATACCAGGTTTTGGAACCACATTTTCGGGGAATTGATGAAGGATTCAGTGAAGCACGTTTGCTTGCAGAGGTATCTCTTTTACCAGAAAGAGTTCGAATTGCAGCTGGAAGGCGGGCTGTAGCAATGGCAACTGGTTTTGTTGATCGCGCTCACAAACATGGAGAAATAAGGAAACAGGTTCTGGTTGTAGTTACGGCAGGTTGGTCAATTATGTGCTTTGACCATAACCTGAAGAAGCTATGGGAGGCAGATGTGCAGGTCAATCCATTATTTCTTTCTGAACATTATCTTTTTCTCCACTTGCATAGAAGACAGGCTCGATTGAAATGAGTT---------------------------------------------------------------------------------------------------------------------------------------------------------------------------------------------------------------------------------------------------------------------------------------------------------------------------------------------------------------------------------------------------------------------------------------------------------------------
>SG23
ATTATCCTTTCTAGAAGAGCAGAATATGGACTATTGATCTGTCTTTGTTTCTGAAATTAATGTGGCTTGATAGATTTGTTCTGAAAGTCATTTTATAATCAATATTATCTGGGTCAATTTTAAATGCATTTGTTGGAGTAATTTCCCCTAGCTTTCATTT-CAAAGTTATTGCCTGTTTTTTCTTGTATTCTTTGGTTTCTTATCTCACATCTCTTTCATCCCTTTTAACTATGCCTATGTCAGGTCTTAGAGCCTCATGTTGGGAGTGCTGATGAGGGATTTAGTGAGGCACTTTTGAGAGCAGAGGTATCTTTGCTACCAGAAAGAGTTCGTATTGCAGCTGGAAGACGGCCTGTAGCTATGTCAACTGGATTTATTGATAGTGTTTATAAACAAGGAGAAATAAGAAAACAAATATTGGTTGTGGTCACAGCAGGCTGGTCGGTTATGTGCTTTGACCACAATCTGAAAAAATTATGGGAGGCTAACATTCAGGTCAGTAGGTTACATTTTGATAGAAGGAATTCTTTTCTGCAATTGCCTAGAAGATTGGTGTTTTTATAGT--ATTGACTTGTGTTCAATTTGATGTTCATCCAAATTTCACAACTTATCTGTTTAAAAACTGCCCCTGACTCCAACCAAATGACATTTTGCAGGAGGATTTCCCACATGGTGCTCACCACAGAGAAGTAGCAATTTCTATAAGCAACTATACATTAAAACATGGAGATGCGGGTCTAGTAATTGTGGGTGGAAGGATGGAATTGCAACCACATGTACTTCTAATGGAACCTATCTATAGTTTGTTTCTGAAATAAAAATGACTATTCTTCTGAAAATTCTTATGTTCTGA--------------------TTGATTTAAGGTTTAGAAGAACTTATCTAGGTTTTGTTGTCT--GTGTGCCCTAGTTCTTTGAACAGGCTCAATCAAATTAGGGAAGCTGTGCACTGCTCTTCCTTTCTATTGATTGAACCATTGGCATTATGATATGCGAATTTTCC
>SS22
ATTATCCTTTCTAGAAGAGCAGAATATGGACTATTGATGTGTCTTTGTTTCTGAAATTAATGTGGCTTGATATATTTGTGCTGAAAGTCATTTTATAATCAATATTATCTGGGTCAATTTTAACTGCATTTGTTGGAATAATTTCCCCTAGTTTTCATTT-AAAAGTTATTGCCTGTTTTTTCTTGTATTCTTTGGTTTCTTATCTCACATATCTTTCATCCCTTTTAACTTTGCCTATGTCAGGTCTTAGAGCCTCATGTTGGGAGTGCTGATGAGGGATTTAGTGAGGCACTTTTGAGAGCAGAGGTATCTTTGCTACCAGAAAGAGTTCGTATTGCAGCTGGAAGACGGCCTGTAGCTATGTCAACTGGATTTATTGATAGTGTTTATAAACAAGGAGAAATAAGAAAACAAATATTGGTTGTGGTTACAGCAGGCTGGTCGGTTATGTGCTTTGACCACAATCTGAAAAAATTATGGGAGGCTAACATTCAGGTCAGTATGTTACATTTTGATAGAAGGAATTCTTTTCTGCAATTGCCTAGAAGATTGGTGATTTTATAGT--ATTGACTTGTGTTCAATTTGATGTTTATCCAAATTTCACAACTTAACTGTTTAAAAACTCCCCCTGACTCCAATCAAATGACATTTTGCAGGAGGATTTCCCACATGGTGCTCACCACAGAGAAGTAGCAATTTCTATAAGCAACTATACATTAAAACATGGAGATGTGGGTCTAGTAATTGTGGGTGGAAGGATGGAATTGCAACCACATGTACTTCTAATGGAACCTATCTATAGTTTGTTTCTGAAATAAAAATGACCATTCTTCTGAAAATTCTTATTTTCCTGA-------------------TTGATTTAAGGCTTAGAAGAACTTATCTAGGTTTTGTTGTCT--GTGTGCCTTAGTTCTTTGAACAGGCTCAATCAATCTAGGGAAGCTGTGCACTGCTCTTCCTTTCTATTGATTGAACCATTGGCAATATGATATGCAAATTTTCC
>SV36
-------------------------------------------------------------------TAATGTATTTGTTCTAAAATTCAATGATCATGAATAAAAGTT--GGAACATTTTGAATGCATTTGTTGGCATATTTGAAAGTTCCCCTTAGTT-TTGTGTCAAAACTTATTGTCTTTTTTAACTTTTGCTT------TTGGTCCCATATCTTTCATTTGCAATTAAGCTTGTATCAGGTCCTGGAGCCTCATATCAGGGTAGTTGATGAGGGATTTAGTGAAGCTCGTCTGATTGCAGAGGTATCTTTGCTACCTGAAAGAGTTCGTATATCAGCTGGAAGACGAGCTGTGGCAATGGCAACTGGCTTTATTGATCGTGTTTATAAACAAGGAGAAATAAGAAAACAGATATTGGTTGTAGTCACAGCAGGTTGGTCAATTATGTGCTTTGACCACAACTTGAAGAAACTATGGGAGACTAATGTGCAGGTCAGTGCATTACATCTTTTGCAAAAAAGCCATTTTCTGCAATTTTCTAGATAATTAACTTTTATATAATACAATGAAAAGCGTTTAATTGATGGTTTATTCCAA----------------CACAAAAACATACTCTGACATTAATCAAATGGCAATTTACAGGAGGATTTCCCGCATGGTGCTCATCACAGAGAAATAGCAATTTCTATAAGCAACTATACATTAAAGCATGGAGATGCAGGGCTTGTAATTGTGGGTGGAAGGATGGAAGTGCAACCACATGTACTACTAATGGAACCTATCTATAGCTTTCTTGTGAACACAAATCAAATCATTTTTCAGCTAATACTTAAGTTTTTTGATATATTTTATTTCATGACTAATTTATGGCTTAGAAGGATGTATCTCGATTTTGTTCTTCTTTTACTCCCTAGAAATCGAACCCTGATCATTTATGATATGCAAATTTGCTATGGCTGTAATAGGATGTCAAATTGAGCC--------------------------
>TA17
TTTATCCTTTCTAGACTAGCAGAAAATGGAAATTAA---TGTCTTTTTTCCTTAAACTAATGCATCTTGATATGTTTGTTCTGAAAGTCAATTTATAATTGATATTATAT-GGTCAATTTTAAATAGATTAGTTGGCATATTTTCCCT-GGCTTTTGTTT-AAAAGTTATTTCCTGTATTTTCTTGTATTCTTTGGTTATTTATCTTGCATATCTTTCATCCCGTATAACTATGCCCACGTCAGGTCTTAGAACCTCATGTTGGGAGTGCTGATGAGGGATTTAGTGAAGCACGTTTGATAGCAGAGGTATCTTTGCTGCCAGAAAGAGTTCGTATTGCAGCTGGAAGACGGCCTGTGGCTATGTCAACTGGATTTATTGATAGTGTTTATAAACAAGGAGAAATAAGAAAAAAGATATTGGTTGTAGTCACAGCAGGCTGGTCAGTTATGTGCTTTGACCACAATCTGAAAAAATTATGGGAGACTAACATTCAGGTTA----GTTGCATCTTAATAGAAGAAAATCTTTTCATCAATTGCTTAGACGATTGGTTTTGTCATAGTACATTGATTAGTGCTTAATTTGATGTTTAAGCAATTTTCACAACTTATCTGTTTAAAAGCTTCCACTGACTTTGTTCAGATGGCATTTTGCAGGAGGATTTCCCACATGGTGCTCACCACAGAGAAGTGGCGATTTCTATAAGCAACTATACATTGAAACATGGGGATGTGGGCCTAGTAATTGTGGGGGGAAGGATGGAATTGCAACCCCATGTACTTCTAACTGAACCTTTCTATAGTTTGTTTCTGAAATTAAAATGTCCATTCTTCTGAAAATTCTTAATTTCCTGATGTTTATATATTCTCACGATTGATTTAATGCCTG---GAACTTCTCTAGGTTCTATTGTTT--GTGAC----------------GGGAACAATAAAGTTAGTAAAGCTGTGCTCTGCTTTTCCTTTCTAGTGTTGAACTATAGCTCATTATGATATTCAAATTTTCC
>TB39
---------------------------------------------------------------------------------------------------GATTATTAGTGGGACCAATTTTAGTTGCATTTGTTGGAATATTTTCCCTTCGCTTTTTGTA-AAAATTTATTGTCTGTTTTTATGTGCATGGTTTGCTTCCATACCTCACATATATTTTACCCTTTCTAACTATGCTTATATCAGGTCCTGGATCCTCATGTTGGTGGAGCTGATGAGGGATTTAGTGAAGCACGTTTGATTGCAGAGGTATCATTGCTACCAGAAAGAGTTCGTATTTCAGCTGGAAGACGGCCTGTAGCTTTCTCAACTGGATTTGTTGATAGTGTTCATAAAAAAGGAGAAGTAAGAAAACAGATATTGGTCGTAGTCACAGCAGGCTGGTCAATTATGTGCTTTGACCACAACTTGAAGAAACTATGGGAGACTAACATTCAGGTCAGTAGGTTACATCTTATGTCAAAGAAACCTCGTCTGCATTTGCATAGAAGATTAGTGTTTTCAATATACATTG-CTAGTGTTCAATTAACTGTTTACGCTTCTGTCACAACTTATCTATTTGAAATTTTCTCCTGGCTCTGATCGAATGACATTTTGCAGGAGGATTTTCCGCATGGTGCTCATCACAGAGAAATAGCGATTTCTATAAGCAACTATACATTAAAGCATGGAGATGTGGGTCTAGTAATTGTGGGTGGAAGGATGGAAGTGCAACCACATGTACTTCTAATGGAACTTATCTATAGTTTGTTTCTGAATTAAAAATGATCATTTTCCTCCAAATGCTTACTTTTCTGATGACACTATACTTTCACGACTGATTCAAGGCTTAGAAGAACTCATCTAGGTTTTATTCTCCCAGTGTGTTCTAGTTCTTTGAACAGACTCAATCTAAGTAGGGAAGCTGTTCTCCACTCTAACTCCTCAGAGATTGAACCAGTGACATCATGATACGCTAATTTCCC
>TC31
--------------------------------------TGTTCAATGAGTTTGAAATATATTCATACTGAAATTTAATTTATGGTGAGTATAATTTTTTTTCATAGTTCTACAGTATTTTTCAGTTCACGTGATGGCATATTTTTCCACACTGTTTTGTATATAATGTTTGGGACATAATTTGT-GTATTATTCACTTACATACCTTACATACCTTATGTACCTTGTAACTATATTTAT--CAGGTACTGGAGCCTCATATAAAGGGAGTAAATGAAGGATTCAGTGAAGCACGTCTGATTTCAGAGGTATCTTTGCTGCCAGAAAGGGTTCGTATTGAAGCAGGAAGGCAGGCTGTATCAATGGCAACTGGTTTTGTTGATCGGGTTCATAAACAAGGAGAAATAAGAAAACAAATCCTGGTTGTAGTCACAGCAGGTTGGTCAATTATGTGTTTTGACCACAACTTCAAGAAACTATGGGAGGCTGATGTGCAGGTCAATGCATTATATCTC--------------TTTTGCCAAAGGCATCATGTTTTTAGCTTTCTAGCGATATCTTTGGTGATGTCAATTTTTT--TCTCTCCATTCTACAAAAT-CATCATTTTAAGGCATTGTTTGACTCTTCAATGAATGATCTTCTGCAGGAGGACTTTCCACATGGTGCTCATCACAGAGAGATAGCGATTACTATCAGTAACTATACACTGAAGCATGGAGATGTGGGGCTAGTAATTGTGGGGGGAAGGATGGAAATACAGCCACATGTA---CTATGGGAACTTGACAGTAGATTGTTTTTATTTATTTATATGCAACACCTTTTGTTTTCTGCTTTGTTCTGTTAGCTCTAGGTTTTCTATTGTGCTTTGGGA-GATAACTTTTGCACTTTTGATTTTCTCTTTTGCTGTGTTGTACTTTATGTTGGAAACCGATTAAAATAATTCAGCTACAGTATTTTAGTCATTCACTTAGTATATAACCAAATTCAGCCTAAATAGCATTACCCAA
>TN1
ATGCTCCTTTGTAGAACAACAAAACGTGGAATTTGAGTGTCTT-TCTTTCTTAAATTAATGCGCCTACAATATATTTTTTCTAAAAATCAATTTATAACGATTAATAGTGGGACTAATTTTAATTGTTTTTGTTAGAATATTTCCCCTTAGCTTTTTGTA-AAATGTTATTGTCTGTATTATCTTGTATGCTTTGCTTCCACACCTCACATATGTTTAATGCTTTCTAACTATGCTTGTATCAGGTCCTCGAGCCTCATGTCGGGGGAGCTGATGAGGGATTTAGTGAAGCACGTTTGATTGCAGAAGTATCTTTGCTACCAGAAAGAGTTCGTATTGCAGCTGGAAGACGGCCTGTAGCTTTTTCAACTGGATTTATTGATAGTGTTCATAAACAAGGAGAAATAAGAAAACAGATATTGGTTGTAGTCACAGCAGGCTGGTCAATAATGTGCTTTGACCACAACCTGAAGAAACTATGGGAGACTAACATTCAGGTCAGTGGATTACATCTTATGGAAACAAAACCTTTTCTGCAAACGAGGAGAATATTAGTGTTTTCATTATACATTGACTAGTGTTCGATTGACTGTCCTTGCTACTGTCACAACTTATCTGTTTGAAACCTTCTTCTGACTCTGAGCGAATGGCATTTTGCAGGAGGATTTTCCACATGGTGCTTATCAGAGAGAGATAGCAATTTCTATAAGCAACTATACATTAAAGCATGGAGATTTGGGTCTAGTAATTGTGGGTGGAAGGATGGAAGTACAACCGCATGTACTTCTAATGGAACCTATCTATAGTTTGTTTCTGAAATCAAGTTGATCATTTTCCTGCAAATTCTTACTTTTCTGATGACATGATATTTTCATGATTGATTCAAGGCTTAGAAGAGCTTA---------------------------------------------------------------------------------------------------------------------------
>TO14
----------------------------------------------------TAAACTAATGCATCTTGATATATTTGTTCTGAAAGTCAATTTATAATTAATATTATCT-GGTCAATTTTAAATTGATTTGTCGGAATATTTTCCCCTAGCTATTGTTT-AAAAGTTATTGCCTGTATTTTCTTGTATTCTTTGGTTCCTTATCTCACATATCTTTCATCCTTTATAACTATGCCCATGTCAGGTCTTAGAACCTCATGTTGGGAGTGCCGAAGAGGGATTTGGTGAAGCACGTTTGATAGCAGAGGTATCTTTGCTGCCAGAAAGAGTTCGTATTGCAGCTGGAAGACGGCCTGTGGCTATGGCAACTGGATTTATTGATAGTGTTTATAAACAAGGAGAAATAAGAAAACAGATATTGGTTGTAGTCACAGCAAGCTGGTCAGTTATGTGCTTTGACCACAATCTGAAAAAATTATGGGAGACTAACATTCAGGTCA----GTAAGTTTT-----GAAGGAAATCTTTTCTGCAATCACCTAGAAGATTGATGTTGTCATAGTACATTGACTAGTGTTCAATTTGATGTTTAGGCAATTTTCACAACTTATCTGTTTAAAAGCTTCCACTGACTTCGATCAGATGACATTTTGTAGGAGGATTTCCCACATGGTGCTCACCACAGAGAAGTAGCGATTTCTATAAGCAACTATACATTAAAACATGGAGATGTGGGTCTAATAGTTGTGGGTGGAAGGATGGAATTGCAACCACATGTACTTCTATTGGAACCTTTCTATAGTTTGTTTCTGAAATAAAAATGACCATTTTTCTGAAAATTCTTATTTTCCCGATGATGATATATTCTCATGATTGATTTAAGGCCTA---GAACTTATCTAGGTTTTGTCGTCT--GTGTGCCCTAGC--TCTGAACAGTATCAATCAAGTTAGTGAAGCTGTTCTTTGCTTTTCCTTTCTAGCGTTGAACTATAATTCATTATGATATGTAAATTTTCC
>TPL03
TTTTGTATTTTTACATTTCACTCTTAAAACCAATTTGTTCGAGTGTATGCTTTTGTGCTGAATATAAATAGGAGCAATTTGTAATATTCAATCTGTGATGAAAATCAATGGGACCAATTTCCTATATAATTATTACCATTTTTCCCCTTAC--------------------------ATTTTGTTGT------------------------ATGTTTCATCTCCTGTAACTATGCTTGTATCAGGTCCTGGAGCCTCATTTTATGGAAGTTGACGAGGGATTTACTGAAGCACATTTGATTGCAGAAGTATCCTTGCTCCCTGAAAGAGTTCGCATAACAGCTGGAAGACGGGCTGTGGCAATGGCGAGTGGATTTGTTGATCATGTTTACAAACAAGGTGAAATAAGAAAACAGATTTTGGTTGTTGTCACAGCAGGTTGGTCAATAATGTGTTTCGACCACAACCTCAAGAAACTGTGGGAGGCTAATTTGCAGGTCAGTACTTTACATCTTTCTTAACGCAACATTTTTCTTCAATTGTCGATATTATAAGCTTCTTTATATTACGTTGGTTAATATTCAGTTGACTATCTATGCCAT------GATTTATCTATTTAGAACCTTGACTCTT---TGTTCGTATGGCA-TTTGCAGGAGGATTTTCCACATGGTGCTCATCACAGAGAGATAGCAATTTCTATAAGCAACTATACGCTAAAACATGGAGATGTGGGGCTAGTAATCGTGGGTGGAAGAATGGAAGTGCAGCCACATGTACAATCAATGGAACTTTTCCATAAATTATTCCTTAACAAAAATTTCTCTTTTGTTAATGCTTGATTTTCATGATGTTATTTATGAGCACTT--------ATTCAAGGCCAGAGGAACTTTTCTTTAGTTTGTTCTCCCACTGTGAGCTGGTATGTCATGTAATTTTACTATTACTGTATCTTCCTTGTCAAATAAGAATTTATAGAGTGTTGAACAGATCATGTTACTGGATCAGGTCCGCCA
>WN5
GATTCTGGAGTTACGTATTCGATCTCAATTTCATGTTTCTCAGTTTGAGCTCCTAAAAATATATACCTAATGTAATTGTTGTAACTTGTAAGTTTAAATCTATGATG----AATGTTGGTGGAATGGATTTATAGGCATATTTTCTCTTAGCTTTTGTTG-AAAAATTATTGTCTGTATTTTCTTGTATGATTTTGGTTCCATACCTTAATACTTTTGTATACCTGTAACTATGCTTGTATCAGGCCCTGGAGCCCCATGTCAGGGGAGTTGATGAGGGATTTAGTGAAGCACGTTTGATTGCAGAGGTATCTTTGCTACCAGAAAGAGTTCGTATAACAGCTGGAAGACGGGCTGTAGCAATGGCAACTGGATTTGCTGACCGTGTTTATAAACAAGGAGAAATAAGAAAACAGATTTTGGTTGTAGTCACAGCAGGTTGGTCAATTATGTGCTTTGATCACAACTTGAAGAAACTGTGGGAGGCTAACATGCAGGTCAGTCAGTTACATACTTTGGGAAGAAAACATTTTCTGTTATTGCCTAGAAGATTAGTTTTTCCATAATACAGTGGATACTATTCAATTGACTATCTATGCCCATGTTTAAAATTGTTAGTCAACAACCTTCCTCTGACTCTGATCAAATGGTATTCTGCAGGAAGATTTTCCACATGGTGCTCATCACAGAGAAATAGCAATTTCTATAAGCAACTATACACTAAAGCATGGAGATGTGGGCCTAGTAATCGTGGGTGGAAGGATGGAAGTGCAACCACATGTACTGCTAATGGAACCTATCTATAGATTGTTTGTTACTAAAAAAACAAAA-AATATTTGTCATTTCTTAGATTTTCATGATATTATATTTTCATCAGTGATTCAAGGCTTTGAAGAACATATGTATATCTTGTTCCGGCAGTGTATTCTAGTTTTATAAACAATTGCTGTCTAGTGATGGAAGTTGAGATCCACTCTTCCTTCCTAGAAACTGAAC----------------------------
>WS10
-----------------------------------------------------------GCTGATATAATTTTTTTCTGAAAGTCAA-----TTTTAATCAATATTGTAT-GGTCAAATGTAAAGGAATTTGCCGGAATATTTC-TCCTAGCTTTTTAAA-AAAAGTTATTGTCTGTATTTTCTTGTATTCTTTGGATCCTTATCGTACATATCTTTCATCTCTTATAACTATGCCCATGTCAGGTCCTAGAACCTCATGTTGGAAGTGCCGATGAGGGATTTAGTGAGGCACGCTTGATAGCAGAGGTATCTTTGCTTCCAGAAAGAGTTCGTGTTGCAGCTGGAAGACGGCCTGTTGCTATGTCAACTGGATTTGTTGACAGTGTTTATAAACAAGGAGAAAGAAGAAAACAGATATTGGTTGTAGTCACAGCAGGTTGGTCAATTATGAGCTTTGACCACAATCTGAAAAAATTATGGGAGACTAATATACAGGTCAGCATGTTGCTTTTTGATAGAAGGAATTTTTTCCTACAATTGCTTAGAATATTGGTTCTGTCATAGTATATTGACTAGTGTTCAAGTTGATGTTCAGACACTTTTCACATCTTATCTGCTTAAAAATTTCTACTGACATTGATCAGATGACGTTTTGCAGGATGATTTCCCACATGGTGCTCACCACAGAGAAATAGCGATTTCTATAAGCAACTATACATTAAAACATGGAGATGTGGGACTAGTAATTGTTGGTGGAAGGATGGAATTGCAACCCCATGTATTTCTATTGGAACCTATCTATAGTTTGCTTCTGAAATAAAACTGCCCATTTTTCTGAAAGTTCTTATTTTTGTGATGATGATATATTCTCGTGATTGATTTAATGCTTATAAGAACTTATTTAGGTTTTGTTGTCT--TTGTGCCCTAGT--TCTGAACAGGCTCAATCAAGCTACTGAAGCTGTGATCTA---------------------------------------------------
>WW11
AGACAAAGGGATTCAAATGTCGCCCCCACTAGTCTTACAAGCTCACGCTACTGTGCTTGGCTGATATAATTTTTTTCTGAAAGTCAA-----TTTTAATCAATATTGTAT-GGTCAAATGTAAAGGAATTTGCCGGAATATTTC-TCCTAGCTTTTTAAA-AAAAGTTATTGTCTGTATTTTCTTGTATTCTTTGGATCCTTATCGTACATATCTTTCATCTCTTATAACTATGCCCATGTCAGGTCCTAGAACCTCATGTTGGAAGTGCCGATGAGGGATTTAGTGAGGCACGCTTGATAGCAGAGGTATCTTTGCTTCCAGAAAGAGTTCGTGTTGCAGCTGGAAGACGGCCTGTTGCTATGTCAACTGGATTTGTTGACAGTGTTTATAAACAAGGAGAAAGAAGAAAACAGATATTGGTTGTAGTCACAGCAGGTTGGTCAATTATGAGCTTTGACCACAATCTGAAAAAATTATGGGAGACTAATATACAGGTCAGCATGTTGCTTTTTGATAGAAGGAATTTTTTCCTACAATTGCTTAGAATATTGGTTCTGTCATAGTATATTGACTAGTGTTCAAGTTGATGTTCAGACACTTTTCACATCTTATCTGCTTAAAAATTTCTACTGACATTGATCAGATGACGTTTTGCAGGATGATTTCCCACATGGTGCTCACCACAGAGAAATAGCGATTTCTATAAGCAACTATACATTAAAACATGGAGATGTGGGACTAGTAATTGTTGGTGGAAGGATGGAATTGCAACCCCATGTATTTCTATTGGAACCTATCTATAGTTTGCTTCTGAAATAAAACTGCCCATTTTTCTGAAAGTTCTTATTTTTGTGATGATGATATATTCTCGTGATTGATTTAATGCTTATAAGAACTTATTTAGGTTTTGTTGTCT--TTGTGCCCTAGT--TCTGAACAGGCTCAATCAAGCTACTGAAGCTGTGATCTATCTTTCCTTTCTGTTG-----------------------------------
