# Supplementary material for: Development of a Target Enrichment Probe Set for Conifer (REMcon)
Source: Biology (Basel). 2024 May 22;13(6):361. doi: 10.3390/biology13060361 (PMC11200496; doi:10.3390/biology13060361)
Supplement: Supplementary file 1 [file biology-13-00361-s001.zip › biology-2960267-supplementary/Sup data/secapr_alignments_paralogs/70.fasta]

>AA3
TTTTCTCATTATTGATGGCATTTCTGCAGGCCCATATCTCCTCCCTCTCCATGGACACTCTCCATTCTTCTCTGGTCTGTCCCCTTCCGACTAACTCAAGTGGGTACCTTTCTAGCCGTACGTTCTCCCACCCAACCTCA------------TGGGTAGTGAAGAAATCCAAGAAGACCAGATGGGCATTGCCCAGACTGAAGATATATGCAGTCACAACCAGCCCATCATCAAATACAGAGAACCCCAGCAGGAGTCCACAACGCCTTCTGCAAGAACTGGAAGAGATGAAAGCCAGAGAGAGGACTCCAAGGCAGAAGTACAAGTTGCCACCCAAGACGTACATTCTGAAGACCCCCATGGATGACAAAAAGCTGGCACAGAGGTTCCTCAAGAGCCCCCAGCTGTCATTGAAGTCATTCCCTCTACTGAGCTCATGTCTGCCCTCATCCCATTTGGGTGACCTTGACAAGGCCTGGATGGAGGACAACCTGTTGGAGGCCAAGCAGGCATTGGGCTACCCACTTGAGGCATTGAACAGCATTGAGGAGAACAGCCCTGCTGCCCACTTTGACACATTGTTGTACCTGGCATTCCAGCACGAGGAGAGTGAGAGGGCCAAGAAATCAAGGTATGTCAGAGTTGGGCACTCCAGGCTAGCATTTCTAGGTCAATTTGTTCTGAGCCTTGCACTGGCAGAGTACTTCCTGCAGAGGTACCCGAGGGAGGGGCCTGCTTGTCTGAGAGAGAGGGTCTTTGGATTGACAAACAAGAGGGTGTTACCATATTGGATTAAGGTTGTTAGTCTGGACAATCTGATCTTTCCTTATGATGAGATAACCAAGATGAAGAGATATGAACGTGAACCAGCTGTTAAGTAAGTTGAATTCTGAACTTGTTACGACAATATTTATGTATTCAAAGTAGTTTGTCAATATTCAGAGAATCGAGACATACATAATTTGTTTCTT------GAAGAAAACGAAAAACATACGAAACTACAGAATGTTTCATTGACCCCCAACGGCTGGGTTGTTATTCTTATTTCAAAAGTACAAATCAGTGCCTAACAATTTTAAGCA
>AA60
-----------------------------------------------------------------------------------------------------------------------------------------------------------------------------------------------------CGCAAGATTTATGCGGTCACAAAGATTCCAGCCACCAAAAACAGTAGCCTCAGTAAAAGCCCTCAACGGCTCCTGAGAGAATTAGAAGACTTTAAATCTAGAGAAAGGAGTCCAAGGCAAAAGTACAAACTGCCACCCGAAACATACATTTTGAAAACCCCCATGGATGATAGAAAACTAGCAGAGAGATTTCTCCAGAGCCCCCAATTATCACTGAGATCGTTCCCTCTGCTGAGTTCATGCTTGCCTTCAAGGGATTTAGGTGATCATGATAGGGCTTGGATGGAAGACAACCTGCTGGAGGCCAAGCAGGCACTTGGTTACCCACTGGAGATCCTGAACAGCATTGATCAGAATAGCCCTGCTGCACATTTTGATAAACTATTATTTCTTGCATTCCAGCACGAGGAGAGTGATAGGTCCAAGAAGGCAAGGTATGTCCGATTTGGGCACTCTAGACTTGCATTTCTTGGCGAATTCGTTTTGAACCTTGCATTGGCAGAGTACTTGCTGCAGAGGTACCCGAGGGAGTCTCCTGCATGTCTCAGAGAGAGGGTATACGGTTTGACAAACAAGAGAGTGTTGCCATATTGGATCAAGGTTGCTTCTCTGGACAATTTGATCTTTCCTTATGATGACATAACAAAGTTGAAGAGGCATGAGCGTGAGCCAACTGTCAAGTAAGTTGAATTCTTTAT-AATTTTATTGTAATCCCTCAGCTAAGATTAGTTTGCGAGTCTTCAA-TGATTGATGCGTGTTTATATTTCATTTC-TATATCAACTTAAGAAAAAA-GAGGAAATATATCAACAGGCCTATGGAT-GATCCTTGCTACTACATTTTACTTCCTAAAATAATT---------------------------
>AAR4
---------------TGGCATTTCTGCAGGCCCATATCTCCTCCCTCTCCATGGACACCCTCCATTCTTCTCTGGTCTGTTCCCTTCCGACTAACTCAAGTGGGTACCCTGCTAGCCTTACGTTCTCCCACCCAACCTCA------------TGGGTAGTGAAGAAATCCAAGAAGACCAGATGGGCATTGCCCAGACTGAAGATATATGCAGTCACAACCAGCCCATCATCAAATACAGAGAACCCCAGCAGGAGTCCACAACGCCTTCTGCAAGAACTGGAAGAGATGAAAGCCAGAGAGAGGACTCCAAGGCAGAAGTACAAGTTGCCACCCAAGACGTACATTCTGAAGACCCCCATGGATGACAAAAAGCTGGCACAGAGGTTCCTCAAGAGCCCCCAGCTGTCATTGAAGTCATTCCCTCTACTGAGCTCATGTCTGCCCTCATCCCATTTGGGTGACCTTGACAAGGCCTGGATGGAGGACAACCTGTTGGAGGCCAAGCAGGCATTGGGCTACCCTCTTGAGGCATTGAACAGCATTGAGGAGAACAGCCCTGCTGCCCACTTTGACACATTGTTGTACCTGGCATTCCAGCACGAGGAGAGTGAGAGGGCCAAGAAATCAAGGTATGTCAGAGTTGGGCACTCCAGGCTAGCATTTCTAGGTCAATTTGTTCTGAGCCTTGCACTGGCAGAGTACTTCCTGCAGAGGTACCCGAGGGAGGGGCCTGCTTGTCTGAGAGAGAGGGTCTTTGGATTGACAAACAAGAGGGTGTTACCATATTGGATTAAGGTTGTTAGTCTGGACAATCTGATCTTTCCTTATGATGAAATAACCAAGATGAAGAGATATGAACGTGAACCAGCTGTTAAGTAAGTTGAATTCTGAACTTGTTACGACAATATTTATGTATTCAAAGTAGTTTGTCAATATTCAGAGAATCGAGACATACATAATTTGTTTCTT------GAAGAAAACGAAAAACATACGAAGCTACAGACTGTTTCATTGACCCCCAACAGCTGGGTTGTTATTCTTATTTCAAAAGTACAAATCAGTGCCTAACAATTTTAAGCA
>AF1
---------------------------ACAACTTCAATTTGTCATCATCAATGGACACCCTTCACTTCTCCATACTCAGTCCTCTCCCTAAAAACTCAAGTGGGTATCGTGGTACCCTCCCATTATCCCAGCCAATCTCATCCTATCCT---------GTCACAAAATCAAAAAAATCCAAATGGGCATATCCCAAATTCAAGATATACGCAGTTACAACCAGCCAAG------------GAAATCCCAAGAGAAGCCCACAACGCCTTTTCCAAGAACTAGAAGAGATGAAGTCCAGAGAGAGAACTCCGAGACAGAAGAACAACCTTCCACCCAAAACATATATACTCAAAACACCCATGGATGACAAGAAGCTTGCAGAGAGATTCCTCAAAAGCCCACAACTTTCTCTTAAGTCATTCCCTCTGTTGAGCTCATGCCTGCCATCATATCATCTATCTGAGCTTGATAAGGCATGGATGGAAGATAACTTGCTTGAAGCCAAACAGGCATTGGGCTACCCTCTTGAGGTCTTGAGCAATATTGATGAGAATAGCCCCGCTGCCCACTTTGATACATTGTTGTACCTTGCATTCCAACATGAAGAAAGTGAGAGGGCTAGGAAGTCTAAATATGTGAGGAAGGGGCACTCTAGGCTAGCTTTTTTGGGGCAGTTTGTTGTGAGCCTTGCATTGGGGGAGTACTTTTTGCAGAGATACCCAAAGGAGGTTCCTGCTTGTTTGAGGGAGAGGGTGTTTGGATTGACTAACAAGAGGGTGTTGCCCTATTGGATCAAAGTGGTTGGTCTTGACAATTTGATCTTTCCTTATGATAACATCACAAATTTGAAGAGGCACGAGAGGGAGCCTGTTGTCAAGTAAGTTGAATTCTATTTTAATGAAAGTTTAGTTAAATGGTCAAGATTGGTTTGTGAAAATTCGGAGCATTGATGGATGTGGAGATTGCTGTTTTTTTTTTGAAAAGAAGAAGTACGTTAATTGACAAAAATATCACATTG-AAATTTAGCGGAAAAAACGTTCCCTGTTAGCCACTGACTTTTCATAGATTGTGCAGGCATAATTTG
>AG2
--------------------------------------------------------------------------------------CCTAAAAACTCAAGTGGGTATCGTGGTACCCTCCAATTATCCCAGCCCATCTCATCCTATCCT---------GTCACAAAATTAAAAAAATCCAAATGGGCATATCCCAAATTCAAGATATACGCAGTTACAACCAGCCAAG------------GAAATCCCAAGAGAAGCCCACAACGCCTTTTCCAAGAACTAGAAGAGATGAAGTCCAGAGAGAGAACTCCGAGACAGAAGAACAACCTTCCACCCAAAACATATATACTCAAAACACCCATGGATGACAAGAAGCTTGCAGAGAGATTCCTCAAAAGCCCACAACTTTCTCTTAAGTCATTCCCTCTGTTGAGCTCATGCCTGCCATCATATCATCTATCTGAGCTTGATAAGGCATGGATGGAAGATAACTTGCTTGAAGCCAAACAGGCATTGGGCTACCCTCTTGAGGTCTTGAGCAATATTGATGAGAATAGCCCCGCTGCCCACGTTGATACATTGTTGTACCTTGCATTCCAACATGAAGAAAGTGAGAGGGCTAGGAAGTCTAAATATGTGAGGAAGGGGCACTCTAGGCTAGCTTTTTTGGGGCAGTTTGTTGTGAGCCTTGCATTGGGGGAGTACTTTTTGCAGAGATACCCAAAGGAGGTTCCTGCTTGTCTGAGGGAGAGGGTGTTTGGATTGACTAACAAGAGGGTGTTGCCCTATTGGATCAAAGTGGTTGGTCTTGACAATTTGATCTTTCCTTATGATAACATCACAAATTTGAAGAGGCACGAGAGGGAGCCTGTTGTCAAGTAAGTTGAATTCTATTTTAATGAAAGTTTAGTTAAATGGTCAAGATTGGTTTGTGAAAATTCGGAGCATTGATGGATGTGGAGATTGCTGTTTTTTTTTTGAAAAGAAGAAGTA---------------------------------------------------------------------------------------------
>AH26
AGATGGCAGTGCTGTCATCTCCTTCTCTAGAGTGCCATACTGTCTCATCCATGGGCACCTTAATCTCATCCGTATTCACTCCCCACTGCAATTCATTAAATGGGCGTCCTTCTGAACTGTCGTTCTCCCATGCCATTTCATCCGCACCCTTGAGGGCATATCAGAAAACCTTGAAAACCAGGAGGGTCCTCTCCAGTTTGAACATCTATGCAGCCACAAGCAGCAGTGCAGGTGACACTGATGTTCCCAGGAGAAGTCCCCAACGCCTTCTAAAAGAGCTAGAAGAGAAGAAAAACCAGGAGCAATATTCAAGGAGAAAGAACAAGCTGCCACCCAAAATATCCATTCTCAAGACCCCAATGGACGACCAGAAGTTAGCACGGAGGTTCCTCAGGAGTCCCCAGTTATCATTGAAATCATTCCCCTTGTTGAGCTCATGCTTGCCCGCATCACCTCTTGGTGATATAGACAAGGCATGGATGGAAGACAATCTGTTGGAGGGCAAACAAGCATTGGGTTACCCTCTGGAAACCTTAAGTAGCTTTGATGAGAGTAGCCCTGCTGCTCATTTTGATACATTGCTATACCTTGCATTCCAGCACGAGGAGAGTGAGAGGGCCAAGAAGTCGAGGTATGTAAGAGTTGGGCACTCTAGGCTTTCATTTCTGGGTCAGTATGTGCAGAGCCTTGCATTGGCAGAGTTCTTACTACAGAGGTACCCGAGAGAGGGACCTGCTTGTCTTAGAGAGAGGGCTTTTGGAATGACCAACAAGAGGGTGTTGCCCTATTGGATCAAGGTTGCCAGTTTGGACAATTTGATATTCCCCTGCGATGATATCACCAAGATGAAGCGGCACGAACGCGAACCAGCTCTCAAGTAAGTTAAATTTCAGGATTTCCTTTT------TAAAAAAAATACATTTCA--------------------GATTTGTATTTTTTTTTAAATACATACGATTTTTTTTAAACACATTTTTTTGTTT------------GGAAATATATATATATTTA---------------------------------------------------
>AME1
--------------------------------------------------ATGGACACCCTCCATTCGTCTCTGGTCTTTCCCCTTCCGACTAATTCAAGTGGGTACCCTTCTAGCCTTACATTCTCCCACCCCCTCTCA------------CGGGTAGTGAAGAAATCCAAGAAAACCAGATGGGCATTGCCCAGACTGAAGATATATGCAGTCACAACCAGCCCATCATCAAACACAGAGAACCCCAGCAGGAGTCCACACCGCCTTCTGCAAGAGCTGGAAGAGATGAAAGTCAGAGAGAGGACTCCAAGGCAGAAGTACAAGTTGCCCCCCAAGACATACATTCTGAAGACCCCCATGGATGACAAAAAGCTGGCACAGAGGTTCCTTAAGAGTCCTCAGCTGTCTTTGAAGTCATTCCCTCTACTGAGCTCATGTCTGCCCTCATCCCACTTGGGTGACCTTGACAAGGCCTGGATGGAGGACAACCTGTTGGAGGCCAAGCAGGCATTGGGCTACCCACTTGAGGCATTGAACAGCATTGAGGGGAATAGCCCTGCTGCCCACTTTGACACATTGCTGTACCTGGCATTCCAGCATGAGGAGAGTGAGAGGGCCAAGAAATCAAGGTATGTCAGAGGTGGGCACTCCAGGCTAGCATTTCTGGGTCAATTTGCTCTGAGCCTTGCACTGGCAGAGTACTTCCTGCAGAGGTACCCGAGGGAGGGGCCTGCTTGTCTGAGAGAGAGGGTCTTTGGATTGACAAACAAGAGGGTGTTACCATATTGGATTAAGGTTGTTAGTCTGGACAATCTGATCTTTCCTTATGATGAGATAACCAAGATGAAGAGACATGAACGTGAACCAGCTGTTAAGTAAGTTGAATTCTGAACTTGTTATGACAGTATTCATGTATTCAAAGTAGTTTGTCAATATTCAGAGAATCGAGACATACATAATTTGTCTTTT------GAAGAAAACGAAAAACATACGAAACTACAGAATGTTTCATTGACACCCAACGGCTGGCTAGTTATTTTTATTTCAAAAGTACAAAATAGTGCCTAACAAATTTAAGCA
>AP25
AGATGGCAGTGCTGTCATCTCCTTCTCTAGAGTGCCATACTGTCTCATCCATGGGCACCTTAATCTCATCCGTATTCACTCCCCACTGCAATTCATTAAATGGGCGTCCTTCTGAACTGTCGTTCTCCCATGCCATTTCATCCGCACCCTTGAGGGCATATCAGAAAACCTTGAAAACCAGGAGGGTCCTCTCCAGTTTGAACATCTATGCAGCCACAAGCAGCAGTGCAGGTGACACTGATGTTCCCAGGAGAAGTCCCCAACGCCTTCTAAAAGAGCTAGAAGAGAAGAAAAACCAGGAGCAATATTCAAGGAGAAAGAACAAGCTGCCACCCAAAATATCCATTCTCAAGACCCCAATGGACGACCAGAAGTTAGCACGGAGGTTCCTCAGGAGTCCCCAGTTATCATTGAAATCATTCCCCTTGTTGAGCTCATGCTTGCCCGCATCACCTCTTGGTGATATAGACAAGGCATGGATGGAAGACAATCTGTTGGAGGCCAAACAAGCATTGGGTTACCCTCTGGAAACCTTAAGTAGCTTTGATGAGAGTAGCCCTGCTGCTCATTTTGATACATTGCTATACCTTGCATTCCAGCACGAGGAGAGTGAGAGGGCCAAGAAGTCGAGGTATGTAAGAGTTGGGCACTCTAGGCTTTCATTTCTGGGTCAGTATGTGCAGAGCCTTGCATTGGCAGAGTTCTTACTACAGAGGTACCCGAGAGAGGGACCTGCTTGTCTTAGAGAGAGGGCTTTTGGAATGACCAACAAGAGGGTGTTGCCCTATTGGATCAAGGTTGCCAGTTTGGACAATTTGATATTCCCCTGCGATGATATCACCAAGATGAAGCGGCACGAACGCGAACCAGCTCTCAAGTAAGTTAAATTTCAGGATTTGTATTT------TTTTTTAAATACATACGATTTTTTTTAAAC--------AATTTTTTTGTTTGGAAATATATATATATATATATTTTAAATAATTCTTATATTT------------ACAGAAACATATTTGTTAACAGAGTCTAGATCGGGTGGTTGGG--AGGTTTTTTGATCCTCCCCACCCGG
>APA47
--------------------------------------------------------------------------------------------------------------------------------------------------------------------------------------------------TGGCATAAGTATAATGCAATTGTGATGGATGTTA------------GTTAAAAGAGTAGTTACTATCAACTGTCACACCGTCATGTTTGTGCATGGAAAACTATGGATAGATGCTAAGGATG-----TGAAGATATTACTAATGAAGTGTTGGCTATGAAAATCTGTG-----------------------ATGTATTCGTAAGTTGCAGTTAATATAAGCATTTGTTTTTTTCTTGATGTTGCAGTTAATATATGCACATTATTAACTGCCCTACATATGTTTTACTTTTTTTCATACACAATGTTCCATG-AGGCATTGGGGTACCCTCTTGAGGCCTTGAGCAATATTGATGAGAATAGCCCCGCTACCCACTTTGATACATTGTTGTACATTGTATTCCAACATGAAGAGAGTGATAGGGCCAAAAATTCTAAGTGTGTGAGGAAGGGGCATTCTAGGCTAGCTTTTTTGGGGCATTTTGTTGTGAGCCTTGCATTGGCGGAGTACTTTTTGTAGAGATACCCAAGGGAGGGTCCTGCTTGTCTGAGGGAGAGGGTGTTTGGATTGATTAACAAGCGGGTGTTACCCTATTGGATCAAGGTGGTTGGTCTTGATAATTTGATCTTTCCTTATGATAACATCACAAATTTGAAGAGGCATGAGAGGGAACCTATTGTCAAGTAAGTTGAATTCTATTTTGAAGAAATTTTAGTTAAATGGTTAAGATTGGTTTGTGAAAGTTCGAAGCACTGATGGATATAGAGATTTCTATTTTTTATTTTAAAAAGAAGAATACATTAATTGGCAAAAATATCACATTGAAAATTTAGCGGAAATAACATTCTCTTATTAGCCACTATTTCAGAGA--------------------
>AR2
-----------------------------------------------------------------------------------------------------------------------------------------------------------------------------------------------------------------------------------------------------------------------------------------------------------------------------------------------------------------------------------------------------------------------------------------------------------------------------------------------------------------------------G------------------------------------AGGAGAATAGCCCTGCTGCCCACTTTGACACATTGCTGTACCTGGCATTCCAGCATGAGGAGAGTGAGAGGGCCAAGAAATCAAGGTATGTCAGAGGTGGGCACTCCAGGCTAGCATTTCTGGGTCAATTTGCTCTGAGCCTTGCACTGGCAGAGTACTTCCTGCAGAGGTACCCGAGGGAGGGGCCTGCTTGTCTGAGAGAGAGGGTCTTTGGATTGACAAACAAGAGGGTGTTACCATATTGGATTAAGGTTGTTAGTCTGGACAATCTGATCTTTCCTTATGATGAGATAACCAAGATGAAGAGACATGAACGTGAACCAGCTGTTAAGTAAGTTGAATTCTGAACTTGTTATGACAGTATTCATGTATTCAAAGTAGTTTGTCGATATTCAGAGAATCGAGACATACATAATTTGTCTTTT------------------------------------------------------------------------------------------------------------------
>AS57
TGGCGTTGACATCCTCCACCCCTTTGCAGCAGCATTGCGCTTCCTCGTCCATGGACGCTTTGCACTCATCTCTATTCACTCCCCATTTTAGAAATTCAAACGGGCACCCTTCAAGTCTGTCAGTCTCATATTCTAACTCATTTTTCTCAAACTGGGAAGTGAAAGGAACACCAAAAATCAGATGGGCATTTTCCAGGCTCAAGATTTATGCAGTCACAAGGATTCCATCCACAGAAAGCAGCAGCCCCAGTAACAGCCCTCAACGGCTCCTTAGAGAACTAGCAGACATGAAAAGCAGAGAAAGAAGTCCAAGGCAAAAGTACAAACTGCCACCCAAAACATACATTTTGAAGACCCCCATGGATGACAGAAAACTAGCAGAGAGGTTTCTCCAGAGCCCCCAGTTATCACTGAAATCGTTTCCTCTGCTGAGTTCATGCTTGCCCTCAAAGAATTTAGGTGACCTTGATAGGGCCTGGATGGAAGACAATCTGCTGGAGGCCAAACAGGCACTTGGTTACCCACTGGAGGTCCTTAACAGCATTGATCAGAATAGCCCTGCTGCACATTTTGATACACTTTTATATCTTGCATTCCAGCATGAGGATAGTGAGAGGTCCAAGAAGGCTAGGTATGTCAGAATTGGGCACTCCAGACTTGCATTTCTAGGTGAGTTTGTTGTGAGCCTTGCATTGGCAGAGTTCTTCCTGCAGAGGTACCCGAGGGAACCTCCTGCTTGTCTTAGAGAGAGGGTATTTGGTTTGACAAACAAGAGGTTGTTGCCATATTGGATCAAGGTTGTTGGTCTGGACAATTTGATCTTTCCTTATGATGACATAACAAAGTTGAAGAGGCACGAGCGTGAACCAACTGTCAAGTAAGTTGAATTCTGTATAAATTTTAAAGTAATCCCATACCTAAGGCTAGTTTGCGATTCTTCAAATAATTGATGCGTGTGTATTTTGCATTTTTCTCACAAAAACCTAAGAAAAATAGGAAATATATCCATAGGCCTATGGATCAATGCTTGCTACAACATT---------------------------------------------
>ASA51
-------------------------------------------------------------------------------------------------------------------------------------------------------------TTTCACAAAATCAAAAAAATCCAAAAGGGGATACCCCAAACCGAAGATATACGCAGTTACAACCGGCCAAG------------GAAATCCCATGAGGAGCCCACAACGCCTTTTCCAAGAACTAGAAGAGATGAAGTCCAGAGAGAGAACTCCAAGACAGAAGCATAAACTTCCACCCAAAACATATATACTCAAGACACCCATGGATGACAGGAGGCTTGCAGAGAGATTCCTCAAAAGCCCACAACTTTCGCTCAAGTCATTCCCTCTGTTGAGCTCATGCCTGCCATCATCTCATCTCTCTGAGCTTGATAAGGCATGGATGGAAGATAACTTGCTTGAAGCCAAACAGGCATTGGGGTACCCCCTTGAGGCCTTGAGCAATATTGGGGATAATAGCCCCGCTGCCCACTTTGATACATTGTTGTACCTTGCATTCCAACATGAAGAGAGTGAGAGGGCAAAGAAGTCTAAGTATGTGAGGAATGGGCACTCTAGGCTAGCCTTTTTGGGGCAATTTGTTGTGAGCCTTGCATTGGCGGAGTACTTTTTGCAGAGATATCCAAGGGAGGCTCCTGCTTGTCTGAGGGAGAGGGTGTTTGGATTGACTAACAAGAGGGTGTTGCCCTATTGGATCAAGGTGGGTGGTCTTGACAATTTGATCTTTCCTTATGATAACATCACAATTTTGAAGAGGCACGAGAGGGAGCCTGTTGTCAAGTAAGTTGAATTCTATTTTGAAGAAAGTTTAGTTCAATGATCAAGATAGGATTGTGAAAATTCAGGGCACTGATGGATATAGAGATTGCTGTTTTTGT---GAAAAGGAGAAATATGTTAATTGGCAAAAATAT--------------------------------------------------------------------------
>CB35
AGATGGCATTGCTGTCATCTC---CTCTCGACTGCCATACGCTCTCATCGATGGACACCTTATTCTCATCCGTATTC---ACTCCTAGCAATTCATCAAGTGGGCGTCCTTCTGAACTGTCATTCTCCCATGCCATTTCATCGGCACCCTTGTGGGCATTTCATAAAATCCTGAAAACCAGGAGGGTCATCCCTGGTTTGAATATATATGCAGTCACAAGCAGCAGTGCGGGTGACACGGATGTTCCCAGGACAAGTCCCCAACGCCTTCTAAAAGAGCTAGAAGAGAAGAGAAACCAGGAGCAATCTTCAAGGAAAAAAAACAAGCTGCCACCCAAAATATCCATTCTGAAGACCCCCATGGATGACCAAAAGTTAGCACGGAGGTTCCTCAGGAGTCCCCAGTTATCATTGAAGTCATTCCCGCTGTTGAGCTCATGCTTGCCCGCATCACCTCTTGGTGATATAGACATGGCATGGATGGAAGACAATCTGTTGGAGGCCAAACAAGCATTGGGTTACCCTATGGAGACCTTAAGCAGCTTTGATGAAAATAGCCCTGCTGCTCATTTTGATACATTACTATACCTTGCATTCCAGCACGAGGAGAGTGAGAGGGCCAAGAAGTCCAGGTATGTGAGAGTTGGGCACTCTAGGCTCTCATTTCTGGGTCAGTATGTGCAGAGCCTTGCATTGGCAGAGTTCTTACTACAGAGGTACCCAAGGGAGGGACCTGCTTGTCTTAGAGAGAGGGCTTTTGGAATGACCAACAAGAGGGTGTTGCCCTATTGGATCAAGGTTGCCAGCTTGGACAATTTGATATTCCCCTGCGATGATATCACGAAGATGAAGCGGCACGAGCGCGAACCCACTATCAAGTAAGTTAAATTTCAGGATTTGTTTTT------TTGAGATAAACATTTTTTTCTGTTTGGAAAAATGCTTTAATGCTAACTCCATATAACAAATAACTACATTTAACTAATATTACTTATAACAAAT-----------TAATGTCCAATTTCAAGAAAGTAGCCACCTCCGAG-----------------------------------
>CD18
----------------TACTCCTTTGCATCAGCATTGCGGTTGCTCGTTCATGGACACTCTGCACTCATCTTTATTCGCCCCCCATTTCAGAAATTCGAACGGTCACTCTTCAAGCCTATCTGTCTCACATTCGAACTCATTTTTGTCAAACTGGGAAGTGAAAGGAACACCAAAAATAAGATGGGTATTTCCCAAGCCCAAGATTTATGCAGTCACAAGGATTCCATCCACAGAAAGCAGTAGTCCCAGTAACAGCCCTCAGCGGCTCCTGAGAGAATTAGAAGACATGAGAACCAGAGAAAGGAGTCCCAGGCAAAAGTACAAACTGCCACCCAAAACATACATTTTGAAGACACCCATGGATGACAGAAAACTAGTAGAGAGGTTTCTTCAGAGCCCCCAGTTATCGCTGAAATCGTTTCCTCTGCTGAGTTCATGCTTACCCTCGAAGGATTTAGGTGACCATGACAGGGCTTGGATGGAAGACAATCTGCTGGAGGCCAAGCAGGCACTTGGTTACCCACTGGAGGTCCTGAACAGCGTTGATCAGAATAGCCCTGCTGCACATTTTGATACGCTATTATTTCTTGCTTTCCAGCATGAGGAGAGTGAGAGGTCCAAGAAGGCCAGGTATGTCAGAAATGGGCACTCCAGACTTGCATTTCTAGGCGAGTTTGTTGTGAGCCTTGCATTGGCAGAATACTTCCTACAGAGGTACCCGAAGGAGCCTCCTGCTTGTCTCAGAGAGAGGGTATACAGTTTGACAAACAAGAGAGTGTTGCCATATTGGATCAAGGTTGTTTCTCTGGACAATTTAGTCTTTCCTTATGATGACATAACAAAGTTGAAGAGGCATGAGCGCGAACCAACTGTCAAGTAAGTTCAATTCTTTATAAATATTAAACTAATCCCATACCTGAGACT---------------------------------------------------------------------------------------------G------------------------------------------------------------------
>CDE34
--------------------------------------------------------------------------------ACTCCTAGCAATTCATCAAGTGGGCGTCCTTCTGAACTGTCGTTCTCCCATGCCATTTCATCGGCACCCTTGTGGGCATTTCATAAAATCCTGAAAACCAGGAGGGTCATCCCCGGTTTGAATATATATGCAGTCACAAGCAGCAGTGCGGGTGACACGGATGTTCCCAGGACAAGTCCCCGACGCCTTCTAAAAGAGCTAGAAGAGAAGAGAAACCAGGAGCAATCTTCAAGGAAAAAAAACAAGCTGCCACCCAAAATATCCATTCTGAAGACCCCCATGGATGACCAAAAGTTAGCACGGAGGTTCCTCAGGAGTCCCCAGTTATCATTGAAGTCATTCCCGCTGTTGAGCTCATGCTTGCCCGCATCACCTCTTGGTGATATAGACATGGCATGGATGGAAGACAATCTGTTGGAGGCCAAACAAGCATTGGGTTACCCTATGGAGACCTTAAGCAGCTTTGATGAAAATAGCCCTGCTGCCCATTTTGATACATTACTATACCTTGCATTCCAGCACGAGGAGAGTGAGAGGGCCAAGAAGTCCAGGTATGTGAGAGTTGGGCACTCTAGGCTCTCATTTCTTGGTCAGTATGTGCAGAGCCTTGCATTGGCAGAGTTCTTACTACAGAGGTACCCAAGGGAGGGACCTGCTTGTCTTAGAGAGAGGGCTTTTGGAATGACCAACAAGAGGGTGTTGCCCTATTGGATCAAGGTTGCCAGCTTGGACAATTTAATATTCCCCTGCGATGATATCACGAAGATGAAGCGGCACGAGCGCGAACCCGCTATCAAGTAAGTTAAATTTCAGGATTTGTTTTTTT----GATATAAACATTTTTTTCTGTTTGGAAAAATGCTTTATAGCTACTCCATATAACAAATAACTACATTTAACTAATATTACTTATAACAAATTAATGTCCAATTTCAAGAAAGTAGACACCTTCGAGCACAAAGCACAACATCTAAATCTAGTTGAATTAGCTTGAGCTGAACCTG
>CF38
TGGCATTGTCATCAGCCAACCCTCTGCAGCATCTCACTTGTTCTGCTTCATCCATGGA---------CACCCTTCACTCTCCTCATTTCATTAATTCACGTGGGTACTCTTCTGACCTGTCATTCTCCCATTCTTTCTCATCTGTGCCCAGTTGGATACCCATAAAAACACCAAAAACCAGATGGGTATTTCCAAAACTTAAGATTTATACAGTCACAAGGAGCCCATCCATAGAAAGCAGCGACGACAGTAGAAGCCCTCAACGGCTTTTGAGAGAATTAGAAGACTTGAAAAACAGAGACAGAAGTCCAAAACAAAAGTACAAATTGCCACCCAAAACATACATTTTGAAGACCCCCATGGATGACAGAAAGCTAGCACAGAAGTTTCTCGAGAGCCCTCAGTTATCATTGAAATCATTTCCTCTGCTCAGTTCATGCCTCCCAGCAAGGCATCTCGGTGAGCTTGACAAGGCCTGGATGGAAGACAATCTGCTGGAAGCCAAGCAGGCATTGGGGTACCCACTGGAGGCCCTCGATAGCATCGATCAGAATAGCCCTGCTGCGCATTTTGATACATTGTTGTACGTTGCATTTCAGCACGAGGAGAGTGAGAGGTCTAAGTCGTCCAAGTATGTAAGAAATGGGCATTCTAGGCTTGCATTTCTGGGTGAGTTTGTTGTGAGCCTTGCATTGGCAGAATACTTCCTGCAGAGGTACCCAAGAGAGGGTCCTGCTTGTGTCAGAGAAAGGGTGTTTGGATTGACAAACAAGAGGATGTTGCCATACTGGATCAAGGTTGCTAGTCTGGACAATTTGATATTTCCTTATGATGACCTAATAAAGATGAAGAGGCATGAGCGTGAACCAGTCGTCAAGTAAGTTGATTTCTTTATATAATTCAAAGGAATTCCTAATTTTAGAGTACTTTGTGAATCTATAAAGAACTGATGCATGCAGATTTTGCAATTTTTTGTAACATTAAAAGAGAAAACAAAAAATATATCCACAGGTCTATGGATGAGAGCCGAGTACAACATGTTGCCCTTCAAAACAATTCTGTTGAA-------------------
>CH19
TGGCATGGCCATCATCTACTCCTTTGCATCAGCATTGCGGTTCCACGTTCATGGACACTCTGCACTCATCTTTATTCGCCCCCCATTTCAGAAATTCGAACGGTCACCCTTCAAGTCTATCTGTCTCACATTCGAACTCAATTTTGTCAAACTGGGAAGTGAAAGGAACACCAAAAATAAGATGGGTATTCCCCAAGCCCAAGATTTATGCAGTCACAAGGATTTCATCCACAGAAAGCAGTAGTCCCAGTAACAGCCCTCAACGGCTCCTGAGAGAATTAGAAGACATGAGAACCAGAGAAAGGAGTCCCAGGCAAAAGTACAAACTACCACCCAAAACATACATTTTGAAGACACCCATGGATGACAGAAAACTAGTAGAGAGGTTTCTTCAGAGCCCCCAGTTATCGCTGAAATCGTTTCCTCTGCTGAGTTCATGCTTACCCTCGAAGGATTTAGGTGACCATGACAGGGCTTGGATGGAAGACAATCTGCTGGAGGCCAAGCAGGCACTTGGTTACCCACTGGAGGTCCTGAACAGCATTGATCAGAATAGCCCTGCTGCACATTTTGATACGCTATTATTTCTTGCTTTCCAGCATGAGGAGAGTGAGAGGTCCAAGAAGGCCAGGTATGTCAGAAATGGGCACTCCAGACTTGCATTTCTAGGCGAGTTTGTTGTGAACCTTGCATTGGCAGAATACTTCCTACAGAGGTACCCGAAGGAGCCTCCTGCTTGTCTCAGAGAGAGGGTATACAGTTTGACAAACAAGAGAGTGTTGCCATATTGGATCAAGGTTGTTTCTCTGGACAATTTAGTCTTTCCTTATGATGACATAACAAAGTTGAAGAGGCATGAGCGCGAACCAACTGTCAAGTAAGTTCAATTCTTAATAAATATTAAACTAATCCCATACCTGAGACTGGTTGGCGAGTCTTTAAATGATTGGTGCGTGCGTATACCACAGTCCATTTAATACTATACAGATTGTCGAAAAGGAAAATTGATCAAAATTTAGAA-GGCACTTACCAGGACGAACTGTGGTTTGGATGTAATACTATAAAGTTTAA-------------
>CHA37
TGGCATTGTCATCAGCCAACCCTCTGCAGCATCTCACTTGTTCTGCTTCATCCATGGA---------CACCCTTCACTCTCCTCATTTCATTAATTCACGTGGGTACTCTTCTGACCTGTCATTCTCCCATTCTTTCTCATCTGTGCCCAGTTGGATACCCATAAAAACACCAAAAACCAGATGGGTATTTCCAAAACTTAAGATTTATACAGTCACAAGGAGCCCATCCATAGAAAGCAGCGACGACAGTAGAAGCCCTCAACGGCTTTTGAGAGAATTAGAAGACTTGAAAAACAGAGACAGAAGTCCAAAACAAAAGTACAAATTGCCACCCAAAACATACATTTTGAAGACCCCCATGGATGACAGAAAGCTAGCACAGAAGTTTCTCGAGAGCCCTCAGTTATCATTGAAATCATTTCCTCTGCTCAGTTCATGCCTCCCAGCAAGGCATCTCGGTGAGCTTGACAAGGCCTGGATGGAAGACAATCTGCTGGAAGCCAAGCAGGCATTGGGGTACCCACTGGAGGCCCTCGATAGCATCGATCAGAATAGCCCTGCTGCGCATTTTGATACATTGTTGTACGTTGCATTTCAGCACGAGGAGAGTGAGAGGTCTAAGTCGTCCAAGTATGTAAGAAATGGGCATTCTAGGCTTGCATTTCTGGGTGAGTTTGTTGTGAGCCTTGCATTGGCAGAATACTTCCTGCAGAGGTACCCAAGAGAGGGTCCTGCTTGTGTCAGAGAAAGGGTGTTTGGATTGACAAACAAGAGGATGTTGCCATACTGGATCAAGGTTGCTAGTCTGGACAATTTGATATTTCCTTATGATGACCTAATAAAGATGAAGAGGCATGAGCGTGAACCAGTCGTCAAGTAAGTTGATTTCTTTATATAATTCAAAGGAATTCCTAATTTTAGAGTACTTTGTGAATCTATAAAGAACTGATGCATGCAGATTTTGCAATTTTTTGTAACATTAAAAGAGAAAACAAAAAATATATCCACAGGTCTATGGATGAGTGCCGAGTACAACATGTTGCCCTTCAAAACAATTCTGTTGAAGATCTTATATACTTATGCA
>CJ24
TGGCATTGACATCATCCACCCCTTTGCAGCAGCATTGTGGTTCCTCGTCCATGGACACTTTACACTCATTTCTATTTGCTCACCATTTCAGAAATTCATACGGGCACCCTTCAAGCCTATCAGTCTCACATTCTAACTCAATTTTCTCAAACTGGGAAGTGAAAGGAACATCAAAAATCAGATGGGTATTTCCCAGGCTCAAGATTTATGCAGTCACAAGGATTCCATCCACAGAAAGCAGCAGCCCCAGTAATAGCCCTCAACGGCTCCTGAGAGAACTAGCAGACATGAAAACCAGAGAAAGAAGTCCAAGGCAAAAGTACAAACTGCCACCCAAAACATACATTTTGAAGACCCCCATGGATGACAGAAAGCTAGCAGAGAGGTTTCTCCAGAGCCCCCAGTTATCACTGAAATCGTTTCCTCTGCTGAGTTCATGCTTGCCCGCAAAGAATTTAGGTGACCTTGATAGGGCCTGGATGGAAGACAATCTGCTGGAGGCCAAGCAGGCACTTGGTTACCCACTGGAGGTCCTGAACAACATTGATCAGAATAGCCCTGCTGCACATTTTGATACACTATTATATCTTGCATTCCAGCATGAGGAGAGTGAGAGGTCCAAGAAGGCCAGGTATGTCAGAATTGGGCACTCTAGACTTGCATTTTTAGGCGAGTTTGTTGTGAGCTTTGCATTGGCAGAGTTCTTCCTGCAGAGGTACCCGAGGGAGCCTCCTGCTTGTCTCAGAGAGAGGGTATTTGGTTTGACAAACAAGAGAGTGTTGCCATATTGGATCAAGGTTGTTTGTCTGGACAATTTGGTCTTTCCTTATGATGACATAACAAAATTGAAGAGGCATGAGCGTGAACCAATTGTCAAGTAAGTTGAATTCTATATAAATTTTAAAGTAATCTCATACCTAATACTAGTTTGCAAGTCTTCAAATGATTGATGCGTGTGTAGTTTTCTTTTTTTTAACAACAACCTAAGAAAAAGAGGAAATATATCCACAGGGCTATGGAT-GATGCTTGCTGCAACATTTTGCCCCCTAAAATAATTCAGCTGAATATCTCGTCTAACAGCTTT
>CK7
TGGCATTGACATCGTCCACCCCTCTGTAGCAGTATTGCTGTTCCTCGTCCATGGACACTTTACACTCATCTTTATTCACTCCCCATTTGAGAAATTCAAATGGGTACCCTTCAAGTCTATCAGTCTCACATTCTATCTCATTTTTCTCGAACTGGGGAGTGAAAGGAACACCAAAAATCAGACGGGTATTTCCCAGGCTCAAGATTTATGCAGTCACAAGGATTCCATCCACAGAAAGCAGCAGCCCCAGTAACAGCCCTCAACGGCTCCTGAGAGAACTAGCAGACATGAAAAACAGAGAAAGAAATCCAAGGCAAAAGTACAAACTGCCACCCAAAACATACATTTTGAAGACCCCCATGGATGACAGAAAACTAGCAGAGAGGTTTCTCCAGAGCCCCCAGTTATCACTGAAATCGTTTCCTCTGCTGAGTTCATGTCTGCCTTCAAAGAATTTAGGTGACCTTGATAGGGCCTGGATTGAAGGCAATCTGCTGGAGGCCAAGCAGGCACTTGGTTACCCACTGGAGGCCCTCAACAGCATTGATCAGAATAGCCCTGCTGCACATTTTGATACACTATTATATCTTGCATTCCAGCATGAGGAGAGTGAGAGGTCCAAGAAGGCCAGGTATGTCAGAATTGGGCACTCTAGACTTGCATTTCTAGGCGAGTTTGTTGTGAGCCTTGCATTGGCGGAGTTCTTCCTGCAGAGGTACCCGAGGGAGCCTCCTGCTTGTCTCAGAGAGAGGGTATTTGGTTTGACAAACAAGAGGGTGTTGCCATATTGGATCAAGGTTGTTTGTCTGGACAATTTAATCTTTCCTTATGATGACATAACCAAGTTGAAGAGGCATGAGCGTGAACCAGCTGTCAAGTAAGTTGAATTCTGTATAAATTTTAAAGTAATCCCATACTTAAGATTAGTTTATGAGTCTTCAAATAATTGATGCGTGTATCTTTTGCATTTTTTTCACAACAAACTAAGAAAAAAAGAAAATATATCCACAGGCCTTTGGATGAGTGCTTGCTGCATCATTTTGCCCCCCAAAACAATTCTGCTAAATATCTCATCCAAGAGCTTT
>CL6
TGGCACTGACATCATCCACCCCTCTGTAGCAGTATTGCTGTTCCTCGTCCATGGACACTTTACACTCATCTTTATTCACTCCCCATTTGAGAAATTCAAATGGGTACCCTTCAAGTCTATCGGTCTCACATTCTATCTCATTTTTCTCGAACTGGGAAGTGAAAGGAACACCAAAAATCAGACGGGTATTTCCCAGGCTCAAGATTTATGCAGTCACAAGGATTCCATCCACAGAAAGCAGCAGCCCCAGTAACAGCCCTCAACGGCTCCTGAGAGAACTAGCAGACATGAAAAATAGAGAAAGAAATCCAAGGCAAAAGTACAAACTGCCACCCAAAACGTACATTTTGAAGACCCCCATGGATGACAGAAAACTAGCAGAGAGGTTTCTCCAGAGCCCCCAGTTATCACTGAAATCGTTTCCTCTGCTGAGTTCATGTCTGCCTTCAAAGAATTTAGGTGACCTTGATAGGGCCTGGATTGAAGGCAATCTGCTGGAGGCCAAGCAGGCACTTGGTTACCCAATGGAGGCCCTCAACAGCATTGATCAGAATAGCCCTGCTGCACATTTTGATACACTATTATATCTTGCATTCCAGCATGAGGAGAGTGAGAGGTCCAAGAAGGCCAGGTATGTCAGAATTGGGCACTCTAGACTTGCATTTCTAGGCGAGTTTGTTGTGAGCCTTGCATTGGCAGAGTTCTTCCTGCAGAGGTACCCGAGGGAGCCTCCTGCTTGTCTCAGAGAGAGGGTATTTGGTTTGACAAACAAGAGGGTGTTGCCATATTGGATCAAGGTTGTTTGTCTGGACAATTTGATCTTTCCCTATGATGACATAGCAAAGTTGAAGAGGCATGAGCGTGAACCAGCTGTCAAGTAAGTTGAATTGTAT-----------------CCCATACTTCAGATTAGTCTACGAGTCTTCAAATAATTGATGCGTGTATATTTTGCATTTTTTTCACAACAAACTAAGAAAAAAAGAAAATATATCCACAGGCCTTTGGATGAGTGCTTGCTGCATCATTTTGCCCCCCAAAACAATTCTGCTAAATATCTCAT-----------
>CM9
TCACTTTGTCATCAACTGCAGCTTTGCAGCGACATTGCTATTCCTCGTTCATGGACAC------CTTATCTCTATTTGCCCCCCATTACAGAAATTCGAACGGGAACCCTCCAATCCTATCAGTCTCACACTCTTACTCAATTTTGTCACACTGGGATGTGAAAGGAACATCAAAAATCAGATGGGTAATTCCCAAGCGCAAGATTTATGCAGTCACAAAGATTCCAGCCACCAAAAACAGTAGCCTCAGTAAAAGCCCTCAACGGCTACTGAGAGAATTAGAAGACTTGAAATCTAGAGAAAGGAGTCCAAGGCAAAAGTACAAACTGCCACCCGAAACATACATTTTGAAAACCCCGATGGATGATAGAAAACTAGCAGAGAGATTTCTCCAGAGCCCCCAGTTATCACTGAGATCGTTCCCTCTGCTGAGTTCATGCTTGCCTTCAAGGGATTTAGGTGATCATGACAGGGCTTGGATGGAAGACAACCTGCTGGAGGCCAAGCAGGCACTTGGTTACCCACTGGAGATCCTGAACAGCGTTGATCAGAATAGCCCTGCTGCACATTTTGATAAACTATTATTTCTTGCATTCCAGCACGAGGAGAGTGAGAGGTCCAAGAAGGCAAGGTATGTCCGATTTGGGCACTCTAGACTTGCATTTCTTGGCGAATTTGTTTTGAACCTTGCATTGGCAGAGTACTTTCTGCAGAGGTACCCCAGGGAGTCTCCTGCATGTCTCAGAGAGAGGGTATACGGATTGACAAATAAGAGAGTGTTGCCATATTGGATCAAGGTTGCTTCTCTGGACAATTTGATCTTTCCTTATGATGACATAACAAAGTTGAAGAGGCATGAGCGTGAGCCAACTGTCAAGTAAGTTGAATTCTTTAT-AATTTTATTGTAATCCCTCAGCTAAGATTAGTTTGCGAGTCTTCAA-TGATTGATGCGTGTTTATATTTCATTTC-TTTATCAACTTAAGAAAAAA-GAGGAAATATATCAACAGGCCTATGGAT-GATGCTTGCTACTACATTTTACTTCCTAAAATAATTCTGCTAAATATCTCGTCCAAGAGTTTT
>CO8
TCGCTTTGTCATCATCTGCAGCTTTGCAGCAACATTGCTATTCCTTGTTCATGGACAC------CTTATCTCTATTTGCTGCCCATTACAGAAATTCGAACGGGAACCTACCAATCCTATCAGTCTCACACTCTTACTCAATTTTCTCACACTGGAAAGTGAAAGGAACATCAAAAATCAGATGGGTAATTCCCAAGCGCAAGATTTATGCAGTCACAAAGATTCCTGCCACCAAAAACAGTAGCCTCAGTAAAAGCCCTCAACGGCTCCTGAGAGAATTAGAAGACTTGAAATCTAGAGAAAGGAGTCCAAGGCAAAAGTACAAACTGCCACCCGAAACATACATTTTGAAAACCCCCATGGATGATAGAAAACTAGCAGATAGATTTCTCCAGAGCCCCCAGTTATCACTGAGATCGTTCCCTCTGCTGAGTTCATGCTTGCCTTCAAAGGACTTAGGTGATCATGATAGGGCTTGGATGGAAGACAACCTGCTGGAGGCCAAGCAGGCACTTGGTTACCCACTGGAGATTTTGAACAGCGTTGATCAGAATAGCCCTGCTGCACATTTTGATAAACTATTATTTCTTGCATTCCAGCACGAGGAGAGTGAGAGGTCCAAAAAGGCAAGGTATGTCCGATTTGGGCACTCTAGACTTGCATTTCTTGGCGAATTTGTTTTGAACCTCGCATTGGCAGAGTACTTTCTGCAGAGGTACCCGAGGGAGTCTCCTGCATGTCTCAGAGAGAGGGTATACGGTTTGACAAACAAGAGAGTGTTGCCATATTGGATCAAGGTTGCTTCTCTGGACAATTTGATCTTTCCTTACGATGACATAACAAAGTTGAAGAGGCATGAGCGTGAGCCAACTGTCAAGTAAGTCGAATTCTTTAT-AATTTTATTGTAATCCTTCAGCTAAGATTAGTTTGCGAGTCTTCAA-TGATTGATGCGTGTTTATATTTCATTTC-TTTATCAACCTAAGAAAAAA-GAGGAAATATATCAACAGGCCTATGGAT-GATGCTTGCTACTACATTTTACTTACTGAAATAACTCTGCTAAATATCTCGTCCAAGAGTTTT
>CP16
TGGCATTGCCATCATCTACCCCTTTGCAGCAGCGTTGCAGTTCCCCGTTCATGGACACTTTACACTCATCTCTATTCGCCCCCCATTTCAAAAATTCGAATGGGCACCCTTCAAGCCTATCAGTCTCACATTGTAACTCATTTTTCTCAAACTGGGAAGTGAAAGGAGCACCAAAAATCAGATGGGTATTTCCCAGGCGCAAGATTTATGCAGTCACAAGGACTCCATCCACAGAAAGCAGTAGCCCCAGTAACAGCCCTCAACGGCTCCTGAGAGAATTAGAAGATATGAAAACCAGAGAAAGGAGCCCAAGGCAAAAGTACAAATTGCCACCCAAAACATACATTTTGAAGACCCCCATGGATGACAGAAAACTAGCAGAGAGGTTTCTCCAGAGCCCCCAATTATCGCTGAAATCGTTTCCTTTGCTAAGTTCATGCTTGCCCTCAAAGGATTTAGGTGACCATGATAGGGCTTGGATGGAAGACAATCTGCTGGAGGCCAAGCAGGCACTTGGTTACCCACTGGAGATCCTGAACAGCGTTGATCAGAATAGCCCTGCTGCACATTTTGATACACTATTATTTCTTGCATTCCAGCATGAAGAGAGTGAGAGGTCCAAGAAGGCCAGGTACGTCAGAAATGGACACTCCAGACTTGCATTTCTAGGCGAGTTTGTTGTGAGCCTTGCATTGGCAGAGTACTTCCTGCAGAGGTACCCGACGGAGCCTCCTGCTTGTCTCAGAGAGAGGGTATACGGTTTGACAAACAAGAGAATGTTGCCATATTGGATCAAGGTTGTTTGTCTGGACAATTTGGTTTTTCCTTATGATGACATAACAAAATTGAAGAGGCATGAGCGTGAACCAACTGTCAAGTAAGTTGAATTCTTTATAAATTTTAAAGTAATCCCATACCTAAGAGTAGTTTGCGAGTTTTCAAATGATTGATGCGTGTGTATATTTCATTTT-TTAACAACAACCTACGAAAAAGAGGAAATATATCTGCAGGCCTACGGAT-GATGCCTGCTACAACATTTTGCTCCCTAAAATAATTCTGCTAATTCTCTCGTCCAAGAGCTTT
>CP161
TGGCATTGCCATCATCTACCCCTTTGCAGCAGCGTTGCAGTTCCCCGTTCATGGACACTTTACACTCATCTCTATTCGCCCCCCATTTCAAAAATTCGAATGGGCACCCTTCAAGCCTATCAGTCTCACATTGTAACTCATTTTTCTCAAACTGGGAAGTGAAAGGAGCACCAAAAATCAGATGGGTATTTCCCAGGCGCAAGATTTATGCAGTCACAAGGACTCCATCCACAGAAAGCAGTAGCCCCAGTAACAGCCCTCAACGGCTCCTGAGAGAATTAGAAGATATGAAAACCAGAGAAAGGAGCCCAAGGCAAAAGTACAAATTGCCACCCAAAACATACATTTTGAAGACCCCCATGGATGACAGAAAACTAGCAGAGAGGTTTCTCCAGAGCCCCCAATTATCGCTGAAATCGTTTCCTTTGCTAAGTTCATGCTTGCCCTCAAAGGATTTAGGTGACCATGATAGGGCTTGGATGGAAGACAATCTGCTGGAGGCCAAGCAGGCACTTGGTTACCCACTGGAGATCCTGAACAGCGTTGATCAGAATAGCCCTGCTGCACATTTTGATACACTATTATTTCTTGCATTCCAGCATGAAGAGAGTGAGAGGTCCAAGAAGGCCAGGTACGTCAGAAATGGACACTCCAGACTTGCATTTCTAGGCGAGTTTGTTGTGAGCCTTGCATTGGCAGAGTACTTCCTGCAGAGGTACCCGACGGAGCCTCCTGCTTGTCTCAGAGAGAGGGTATACGGTTTGACAAACAAGAGAATGTTGCCATATTGGATCAAGGTTGTTTGTCTGGACAATTTGGTTTTTCCTTATGATGACATAACAAAATTGAAGAGGCATGAGCGTGAACCAACTGTCAAGTAAGTTGAATTCTTTATAAATTTTAAAGTAATCCCATACCTAAGAGTAGTTTGCGAGTTTTCAAATGATTGATGCGTGTGTATATTTCATTTT-TTAACAACAACCTACGAAAAAGAGGAAATATATCTGCAGGCCTACGGAT-GATGCCTGCTACAACATTTTGCTCCCTAAAATAATTCTGCTAATTCTCTCGTCCAAGAGCTTT
>CR44
-------------------------------------------------------------------------------------------------------------------------------------------------------------------------------------------------AAGTTTGCATGTATATGCAGTAGCGACCAATCCAT---------ACAACACTCCAAGGGCAAGCCCTCAACGCCTTCTCGAAGAATTGGACGAAAGGAAACATCGATTTTCAAACAATAAT---AAGAAGAAGTTGCCATCTAAAAAGTACATTCTGAAGACTCCCATGGACGACAAGAGGCTGAAAGAGAGGTTTCTTTCTAGTCCCCAGCTATCTCTTAAGTCCTTTCCTCTTCTTAGTTCATGTCTACCTGCTGCCCCTCTGGGTGACCTTGACAGGGCCTGGATGGAGGACAACCTGTTGGAGGCCAAGCAAGCATTGGGGTACCCAATGGAACCCTTGGAAGCCATAGATGAGAACAGCCCTGCTGCACATTTTGATACATTGCTGTACCTCGCATTTCAACACGAGGAGAGTGACAGGGCCAAGAAAGCCAGACATGTCCGGGTGGGGCACTCAAGACTTGCATTTCTGGGCCAGTATGTTGTCGGCCTTGCTTTTGTAGAGTATTATTTGCAGAGGTTTCCAAGAGAGGTTCCGGCTTGTATTAGGGAGAGAGTATTCGGATTGACAAATAAGAGGGTACTGCCTGATTGGATCAAAGCAGCCAGCTTGGACAATTTGATATTCCCCTATGACGACATGGCGAAGCTCAAGAGAAATGACAGGGAACCCCATG--------------------------------------------------------------------------------------------------------------------------------------------------------------------------------------------------------------------
>CT15
TGGCATTGCCATCATCTACCCCTTTGCAGCAGCGTTGCGGTTCCCCGTTCATGGACACTTTACACTCATCTCTATTTGGCCCCCATTTCAGAAATTCGAATGGGCACCCTTCAAGCCTATCAGTCTCACATTCTAACTCATTATTCTCAAACTGGGAAGTGAAAGAAACACCAATAATCAGATGGGTATTTCCCAAGCGCAAGATTTATGCAGTCACAAGGACTCCATCCACAGAAAGCAGTAGCCCCAGGAACAGCCCTCAACGCCTCCTGAGAGAGTTAGAAGACATGAAAACCAGAGAAAGGAGCCCAAGGCAAAAGTACAAATTGCCACCCAAAACATACATTTTGAAGACCCCTATGGATGACAGAAAACTAGCAGAAAGGTTTCTCCAGAGCCCCCAATTATCGCTGAAATCGTTTCCTTTGCTGAGTTCATGCTTGCCCTCAAAGGATTTAGGTGACCATGATAGGGCCTGGATGGAAGACAATCTGCTGGAGGCCAAACAGGCACTTGGTTACCCACTGGAGGTCCTGAACAGCGTTGATCAGAATAGCCCTGCTGCACATTTTGATACACTATTATTTCTTGCATTCCAGCATGAAGAGAGTGAGAGGTCCAAGAAGGAAAGGTACGTCAGAAATGGACACTCCAGACTTGCATTTCTAGGCGAGTTTGTTGTGAGCCTTGCATTGGCAGAGTACTTCCTGCAGAGGTACCCGAGGGAGCCTCCTGCTTGTCTCAGAGAGAGGGTATACGGTTTGACAAACAAGAGAGTGTTGCCGTATTGGATCAAGGTTGTTTGTCTGGACAATTTGGTTTTTCCTTATGATGACATAACAAAATTGAAGAGGCATGAACGTGAACCAACTGTCAAGTAAGTTGAATTCTTTATAAATTTTAAAGTAATTCCATACCTAAGAGTAGTTTGCGAGTTTTCAAATGATTGATCCGTGTGTATATTTCATTTT-TTAAGAACAACCTACGAAAAAGAGGAAATATATCTGCAGGCCTACGGAT-GATGCCTGCTACAACATTGTGCTCCCTAAAATAATTCTGCTAATTCTCTCGTCCAAGAGCTTT
>DA12
-------------------------------------------------------CAC------CTTATCTCTATTTGCCCCCCATTACAGAAATTTGAACGGCCACCCTTCAAGCCCATCAGTCTCACATTCTTACTCAATTTTTTCAAACTGGGAAGTGAAAGGAACAACAAAAATCAGATGGGTAATTCGCAGGCGCAAGATTTATGCAGTCACAAGGATTCCATCCACACAAAGCAGTAGCCCCAGTAAAAGCCCTCAACGGCTCCTGAGAGAATTAGAAGACATGAAAACCAGACAAAGGAGTCCAAGGCAAAAGTACAAACTGCCACCCGAAACATACATTTTGAAAACCCCCATGGATGACAGAAAACTAGCAGAGAGATTTCTCCAGAGCCCCCAGTTATCACTGAAATCGTTTCCTCTGCTGAGTTCATGCTTACCTTCAAGGGATTTAGGTGACCATGATAGGGCGTGGATGGAAGACAACCTGCTGGAGGCGAAGCAGGCACTTGGTTACCCACTGGAAGTCCTGAACAGCGTTGATCAGAATAGCCCTGCTGCACATTTTGATACACTATTATTTCTTGCATTCCAGCACGAGGAGAGTGAGAGGTCCAAGAAGGCCAGGTATGTCCGAATTGGGCACTCTAGACTTGCATTTCTTGGCGAATTTGTTGTGAACCTTGCATTGGCAGAGTACTTTCTGCAGAGGTACCCGAGGGAGCCTCCTGCTTGTCTCAGAGAGAGGGTATACGGTTTGACAAACAAGAGAGTGTTGCCATATTGGATCAAGGTTGCTTCTCTGGACAATTTGATCTTTCCTTATGATGACATAACAAAGTTGAAGAGGCATGAGCGTGAGCCAACTGTCAAGTAAGTTGAATTCTTTAT-AATTTTATTGTGATCACATACCTAAGACTAGTTTGCGAGTCTTCAA--------TGCGTGTTTATATTTCATTTC-TTTAACTACCTAAGAAAAAA-CAGGAAATATATCAACAGGCCTATGGAT-GGTGCTTGCTACAACATTTTACTCCCTAAAATAATTCTGCTAAATATCTCGTCCAAGAGCTTT
>DB53
TGGCTTTGCCATCATACAGTCCTCTGCACAACTTCAATTTGTCATCGTCAATGGACACCTTTCACCCGTCCATGGTCACTCCTCTCCCTAAGAACTCAAGAGGGTATCCTTGTACCTTCCCATTATCCCAGCCCATCTCATTCTATCCTGTCTGGTTCGTCACAAAATCAAAACAATCCAAATGGGCATACCCCAAATTCAAGATATACGCAGTTACAATCAGGCATG------------GAAATCCCAAGAGGAGCCCACAACGCCTTTTCCACGAATTAGAGGAGATGAAGTCCAAAGAGAGAAGTCCGAGACAGAAGAACAACCTTCCACCCAAAACATATATACTCAAAACACCCATGGATGACAGGAAGCTTGCAGAGAGATTCCTCAAAAGCCCACAGCTTTCGCTTAAGTCATTCCCTCTGTTGAGCTCATGCCTGCCGTCATATCATCTATCTGAGCTTGATAAGGCATGGATGGAAGATAACTTGCTTGAAGCCAAACAGGCATTGGGGTACCCTCTTGAGATCTTGAGCAATATTGATGAGAATAGCCCCGCTGCCCACTTTGATATATTGTTGTACCTTGCATTTCAACATGACGAGAGTGAGAGGGCCAGGAAGTCTAAGTATGTGAGGAAGGGGCACTCTAGGCTAGCTTTTTTGGGCCAGTTTGTTGTGAGCCTTGCATTGGCGGAGTACTTTTTGCAGAGATACCCAAGGGAGACTCCTGCTTGTCTGAGGGAGAGGGTGTTTGGATTGACTAACAAGAGGATGTTGCCCTATTGGATCAAGGTTGTTGGTCTTGACAATTTGATCTTTCCTTACGATAACATCACAACTTTGAAGAGGCACGAGAGGGAGCCTGTTGTCAAGTAAGTTGAGTTCTATTTTCAAGAAAGTTTAGTTAAATGGTCAAGATTGGTTTGTGAAAATTCGGAGCACTAATGGATATACAGATAGCTGTTTTTTT-----GAAAAAAAAGTACCTTAATTTGCAAAAATATCACGTTGAAAATTCAGCGGAAACAATGTTCC-------------------------------------------
>DC1
-------------------------------CTTCAATTTATCATCGTCAATGGACACCTTTCACTCCTCCATGGTCACTCCTCTCCCTAAGAACTCAAGAGGGTATCCTAGTACCTTCCCATTATCCCAGCCCATCTCATCCTATCCTGTCTGGGTCGTCACAAAATCAAAAAAATCCAAATGGGCATACCCCAAATTCAAGATATACGCAGTTACAACCAGGCATG------------GAAATCCCAAGAGGAGCCCACAACGCCTTTTCCACGAACTAGAGGAGATGAAGTCCAAAGAGAGAACTCCGAGACAGAAGAACAAACTTCCACCCAAAACATATATACTCAAAACACCCATGGATGACAGGAAGCTTGCAGAGAGATTCCTCAAAAGCCCACAGCTTTCGCTTAAGTCATTCCCTCTGTTGAGCTCATGCCTGCCGTCATATCATCTATCTGAGCTTGATAAGGCATGGATGGAAGATAACTTGCTTGAAGCCAAACAGGCATTGGGGTACCCTCTTGAGATCTTGAGCAACATTGATGAGAATAGCCCCGCTGCCCACTTTGATATATTGTTGTACCTTGCATTTCAACATGACGAGAGTGAGAGGGCCAGGAAGTCTAAGTATGTGAGGAAGGGGCACTCTAGGCTAGCTTTTTTGGGCCAGTTTGTTGTGAGCCTTGCATTGGCGGAGTACTTTTTGCAGAGGTACCCAAGGGAGACTCCTGCTTGTCTGAGGGAGAGGGTGTTTGGATTGACTAACAAGAGGATGTTGCCCTATTGGATCAAGGTTGTTGGTCTTGACAATTTGATCTTTCCTTACGATAACATCACAACTTTGAAGAGGCACGAGAGGGAGCCTGTTGTCAAGTAAGTTGAGTTCTATTTTCAAGAAAGTTTAGCTAAATGGTCAAGATTGGTTTGTGAAAATTCGGAGCACTAATGGATATACAGATAGCTGTTTTTTT------GAAAAAAAGTACCTTAATTGGCAAAAATATCACGTTGAAAATTCAGCGGAAACAATGTTCCCAGTTAGCCACTGACTTTTCAGAGATTTTGCATGCATAATTTG
>DD1
---------------------------------------------------------------------------------------------------------------------------------------------------------------------------AAAAATCCAAATGGGCACACCCCAAATTCAAGATATACGCAGTTACAACCAGCCAAG------------GAAATCCCAGGAGGAGCCCACAACGCCTTTTCCACGAACTAGAAGAGATGAAGACCAGAGAGAGAACTCCGAGACAGAAGAACAACCTTCCACCCAAAACATATATACTCAAAACACCCATGGATGACAGGAAGCTTGCAGAGAGATTCCTTAAAAGCCCACAGCTTTCGCTTAAGTCATTCCCTCTGTTGAGCTCATGCCTGCCATCATATCATCTTTCCGAGCTTGATAAGGCATGGATGGAAGATAACTTGCTTGAAGCCAAACAGGCATTGGGGTACCCTCTTGAGGTCTTGAGCAATATTGATGAGAATAGCCCCGCTGCTCATTTTGATACATTGTTGTACCTTGCATTTCAACATGAAGAGAGTGAGAGGGCCAGGAAGTCTAAGTATGTGAGGAAGGGGCACTCCAGGCTAGCTTTTTTGGGGCAGTTTGTTGTGAGCCTTGCAATGGCGGATTACTTTTTGCAGAGATACCCAAGGGAGACTCCTGCTTGTCTGAGGGAGAGAGTGTTTGGATTGACTAACAAGAGGATGCTGCCCTATTGGATCAAGGTAGTTGGTCTTGACAATTTGATCTTTCCTTATGATAACATCACAAATTTGAAGAGGCACGAGAGGGAGCCTATTGTCAAGTAAGTTGAATTCTATTTTCAAGAAAGTTTAGTTAAATGGTCAAGATTGGTTTGTGCAATTTCGGAGCACTGATGGATATAGAGATTGCTGTTTTTTTT----TCTTAAGAAGTACGTTTATTGGCAAAAATATCACATTGAATATTTAGCGGAAACAAC------------------------------------------------
>DIM50
TGGCTTTGCCATCATCCACTCCTCTGCACAACTTCAATTTGTCATCATCAATGGACACCCTTCACTTCTCCATGGTCACGCCTCTCCCTAAGAACTTAAGTGGGTATCCTGGTACCCTCCCATCATCCCAGCCCATCTCAACCTACCCTGTCTGGGTCGTCACAAAATCAAAAAAATCCAAATGGGCACACCCCAAATTCAAGATATACGCTGTTACAACCAGCCAAG------------GAAATCCCAGGAGGAGCCCACAACACCTTTTCCACGAACTAGAAGAGATGAAGACCAGAGAGAGAACTTCGAGACAGAAGAACAACCTTCCACCCAAAACATATATACTCAAAACACCAATGGATGACAGGAAGCTTGCAGAGAGATTCCTTAAAAGCCCACAGCTTTCGCTTAAGTCATTCCCTCTGTTGAGCTCATGCCTGCCATCATATCATCTTTCCGAGCTTGATAAGGCATGGATGGAAGATAACTTGCTTGAAGCCAAACAGGCATTGGGGTACCCTCTTGAGGTCTTGAGCAATATTGATGAGAATAGCCCCGCTGCTCATTTTGATACATTGTTGTACCTTGCATTTCAACATGAAGAGAGTGAGAGGGCCAGGAAGTCTAAGTATGTGAGGAAGGGGCACTCCAGGCTAGCTTTTTTGGGGCAGTTTGTTGTGAGCCTTGCAATGGCGGATTACTTTTTGCAGAGATACCCAAGGGAGACTCCTGCTTGTCTAAGGGAGAGAGTGTTTGGATTGACTAACAAGAGGATGCTGCCCTATTGGATCAAGGTGGTTGGCCTTGACAATTTGATCTTTCCTTATGATAACATCACAAATTTGAAGAGGCACGAGAGGGAGCCTATTGTCAAGTAAGTTGAATTCTATTTTCAAGAAAGTTTAGTTAAATGGTCA--A------------------------------------------------------------------------------------------------------------------------------------------------------------------
>EN45
--------------------------------------------------------------------------------------------------------------------------------------------------------------------------------------------------------------------------------------------------------------------------------AAAGAATTGGACGAAAGGAAGCAGCGATTTTCAAATAATAAC---AAGAAGAAGCTGCCGTCTAAAAAATACATTCTCAAGACCCCGATGGATGACAGGAGACTAACAACAAGATTTCTTTCTAGTCCTTAATTATCTCTCAAGTCCTTTCCTCTTCTTAGTTCATGTCTGCCTGCTACCCCTTTGGGTGAACTTAGTAGGACCTGGATGGAGGACAACCTATTAGAAGCCAAACAAGCACTTGGGTACCCAATGGAATCCTTGGAGAACATTGATGAGAATAGTCCTGCTGCACATTTTGATACACTGCTCTACCTTGCATTTCAACACGAGGGGAGTGAGAGGGCGAAGAAGGCCAGGCATATCCGTGTGGGGTACTCAAGGCTTACATTTTTAGGCCAGTATGTTATTTTCCTTACTTTGGTACAGTATTATTTGTAACAGTTTCTAAGAGAGATTCTCGCATGTATCAGGGAGACAGTGTTTGGATTGACTAGTAAGAGGGTATTGCCTGATTGGATCAAAGCAACAAG----------------------------------------------------------------------------------------------------------------------------------------------------------------------------------------------------------------------------------------------------------------------------------------
>FC13
GGCTTT----ATCATCTGCTCCTTTGCAGCAGCATCGCTGTTCCTCGTTCATGGACAC------CTTATCTCTATTTGCCCCCCATTACAGAAATTTGAACGGCCACCCTTCAAGCCCATCAGTCTCACGTTCCTACTCAATTTTTTCAAACTGGGAAGTGAAAGGAACAACAAAAATCAGATGGGCAATTCGCAGGCGCAAGATTTATGCAGTCACAAGGATTCCATCCACACAAAGCAGTAGCCCCAGTAAAAGCCCTCAACGGCTCCTGAGAGAATTAGAAGACATGAAAACCAGAGAAAGGAGTCCAAGGCAAAAGTACAAACTGCCACCCGAAACATACATTTTGAAAACCCCCATGGATGACAGAAAACTAGCAGAGAGATTTCTCCAGAGCCCCCAGTTATCACAGAAATCGTTTCCTCTGCTGAGTTCATGCTTACCTTCAAGGGATTTAGGTGACCATGATAGGGCGTGGATGGAAGACAACCTGCTGGAGGCGAAGCAGGCACTTGGTTACCCACTGGAAGTCCTGAACAGCGTTGATCAGAATAGCCCTGCTGCACATTTTGATACACTATTATTTCTTGCATTCCAGCACGAGGAGAGTGAGAGGTCCAAGAAGGCCAGGTATGTCCGAATTGGGCACTCTAGACTTGCATTTCTTGGCGAATTTGTTGTGAACCTTGCATTGGCAGAGTACTTTCTGCAGAAGTACCCGAGGGAGCCTCCTGCTTGTCTCAGAGAGAGGGTATACGGTTTGACAAACAAGAGAGTGTTGCCATATTGGATCAAGGTTGCTTCTCTGGACAATTTGATCTTTCCTTATGACGACATAACAAAGTTGAAGAGGCATGAGCGTGAGCCAACTGTCAAGTAAGTTGAATTCTTTAT-AATTTTATTGTGATCACATACCTAAGACTAGTTTGCGAGTCTTCAA--------TGCGTGTTTATATTTCATTTC-TTTAACTACCTAAGAAAAAACGAGGAAATATATCAACAGGCCTATGGAT-GGTGCTTGCTACAACATTTTACTCCCTAAAATAATTCTGCTAA--------------------
>FTS1
----------------------------------------------------------------------------------------------------------------------------------------CTCATCCTATCCTGTCTGGATCGTCACAAAATCAAAAAAATCCAAATGGGCATACCCCAAATTCAAGATATACGCAGTTTCAACCAGGCAAG------------GAAATCCCAAGAGGAGCCCACAACGCCTTTTCCACGAACTAGAGGAGATGAAGTCCAGAGAGAGAACTCCGAAACAGAAGAATAACCTTCCACCCAAAACATATATACTCAAAACACCCATGGATGACAGGAAGCTTGCAGAGAGATTCCTCAAAAGCCCACAGCTTTCGCTTAAGTCATTCCCTCTGTTGAGCTCATGCCTGCCATCATATCATCTATCTGAGCTTGATAAGGCGTGGATGGAAGATAACTTGCTTGAAGCCAAACAGGCATTGGGGTACCCTCTTGAGATCTTGAGCAATATTGATGAGAATAGCCCCGCTGCACACTTTGATACATTGTTGTACCTTGCATTTCAACATGACGAGAGTGAGAGGGCCAGGAAGTCTAAGTATGTGAGGAAGGGGCACTCTAGGCTAGCTTTTTTGGGGCAGTTTGTTGTGAGCCTTGCATTGGCGGAGTACTTTTTGCAGAGATACCCAAGGGAGACTCCTGCTTGTCTGAGGGAGAGGGTGTTTGGATTGACTAATAAGAGGGTGTTGCCCTATTGGATCAAGGTTGTTGGTCTTGACAATTTGATCTTTCCTTACGATAACATCACAACTTTGAAGAGGCACGAGAGGGAGCCTGTTGTCAAGTAAGTTGAATTCTATTTTCAAGAAAGTTTAGTTAAATGGTCAATATTGGTTTGTGAAAATTCGGAGCACTAATGGATATACAGATTGTTCTTTTTTT-----TTTAAAAAGGTACATTAATTGACAAAAATATCACGTTGAAAATTCAGCGGA------------------------------------------------------
>FTS2
------------------------------------------------------------------------------------------------------------------------------------CCATCTCATCCTATCCTGTCTGGGTCGTCACAAAATCAAAAAAATCCAAATGGGCATACCCCAAATTCAAGATATACGCAGTTTCAACCAGGCATG------------GAAATCCCAAGAGGAGCCCACAACGCCTTTTCCACGAACTAGAGGAGATGAAGTCCAGAGAGAGAACTCCGAGACAGAAGAATAACCTTCCACCCAAAACATATATACTCAAAACACCCATGGATGACAGGAAGCTTGCAGAGAGATTCCTCAAAAGCCCACAGCTTTCGCTTAAGTCATTCCCTCTGTTGAGCTCATGCCTGCCATCATATCATCTATCTGAGCTTGATAAGGCATGGATGGAAGATAACTTGCTTGAAGCCAAACAGGCATTGGGGTACCCTCTTGAGATCTTGAGCAATATTGATGAGAATAGCCCCGCTGCCCACTTTGATACATTGTTGTACCTTGCATTTCAACATGACGAGAGTGAGAGGGCCAGGAAGTCTAAGTATGTGAGGAAGGGGCACTCTAGGCTAGCTTTTTTGGGGCAGTTTGTTGTGAGCCTTGCATTGGCGGAGTACTTTTTGCAGAGATACCCAAGGGAGACTCCTGCTTGTCTGAGGGAGAGGGTGTTTGGATTGACTAATAAGAGGGTGTTGCCCTATTGGATCAAGGTTGTTGGTCTTGACAATTTGATCTTTCCTTACGATAACATCACAACTTTGAAGAGGCACGAGAGGGAGCCTGTTGTCAAGTAAGTTGAATTCTATTTTCAAGAAAGTTTAGTTAAATGGTCAATATTGGTTTGTGAAAATTCGGAGCACTAATGGATATACAGATTGTTCTTTTTTT-----TTTAAAAAGGTACATTAATTGACAAAAATATCAC-----------------------------------------------------------------------
>GG1
-----------------------------------------------------------------------------------------------------------------------------------------TCCGGTTTACCCCTCTGGGCATTCCAGAAAACCTCTAAAACCAGGTGGGCACTACCCAGTTTGCAAATATATGCAGTGGCAACCAATGCCAAT---CCATACGACACTCCCAGGAACAGCCCTCAACGCCTTCTTAAAGAGCTGGATGAAAGAAAACGACAGCAATTCACAAACAGGGGCAGGAAGAAATTCCCCCCCAAAAAGTACATTCTGAAGACCCCCATGGATGACAAGAGGCTAGCAGAGAGGTTCCTTAGTAGTCCTCAGTTATCCTTAAAGTCATTGCCTCTTCTTAGTTCATGCTTACCTTCTTCCCATCTGAGCGACCTTGACAGGGCCTGGATGGAAGACAATCTGTTGGAGGCCAAACAGGCATTGGGGTATCCAATGGAACCCTTGGACAGTATTGATGAGAATAGCCCTGCTGCACATATTGATACATTGCTCTACCTTGCATTTCAGCATGAGGAGACCGAGAGGGCCAAGAGGGCCAGGCATGTTCGAGTTGGGCACTCAAGGCTTGCCTTTCTAGGCCAGTATGTTATCAACCTTGCTTTTGCAGAGTTCTTTCTGCAAAGGTATCCAAGGGAGCCTCCTGCTTGTATTAGAGAAAGAGTGTTTGGATTGACAAATAAGATGGTATTGCCCTTCTGGATAAAGTCAGCCAGCTTAGACAATTTGATATTCCCTCACGACGAAATGATGAAGATGAAGAGGCATGAGCGCGAGCCGCATGTCAAGTAAGTTGACTTTATGAATGAATGGATGATTGATTGATTGAATGAATGAACTCTGATATTATGATAAATGACAATTGTAAATCTTCCAGACCCTTCTCACGTACAAACAAGATGATATAAATTCGAACCATTAGGCCAGTATGGCACAGTAGGAGATGGATGGGGAATCACTATCTGCTTTGTGTCATTTTTGTTTTTTTTTAATGAA
>HB41
TGGCTTTGCCATCATCCACTCCTCTGCACCATCTCTATTCATCATCATCGATGGACACCTTTCACTCCTGCACACTCGCTTCTCTGCCTAAGAACTCAAATGGGTATCCTGGTACCCTTCCATTATCCCATCCCATTTCATCCTCCCCTCTCTGGGTCCTCAAGAAATCAAAAAAATCCAAGTGGGCATACCCCAAACTCAAGATATACGCAGTTACAACCAACCAGG------------AAAATCCCAAAAGGAGCCCACAACGCCTTTTCCAAGAACTAGAAGAAATGAAGTCCAGAGAGAGAACTCCTAGACAGAAGTACAAACTTCCACCCAAAACATATATACTAAAGACACCCATGGATGACAGGAAGCTTGCAGAGAGATTCCTCAAAAGCCCACAACTTTCGCTTAAGGCATTCCCCCTGTTGAGCTCATGCCTGCCATCGTCTCATCTTTCTGAGCTTGATAAGGCATGGATGGAAGATAACTTGCTTGAAGCCAAACAGGCATTGGGGTACCCTCTTGAGGTCTTGAGCAATATTGAGGAGAATAGCCCTGCTGCCCACTTTGATACATTGTTGTACCTTGCATTCCAACATGAAGAGAGTGAGAGGGCCAAGAAGTCCAAGTATGTGAGGAATGGGAACTCTAGGCTGGCATTTTTGGGGCAGTTTGTTGTGAGCCTTGCATTGGCAGAGTATTTTTTGCAGAGGTACCCAAGGGAGACTCCTGCTTGTCTCAGGGAGAGGGTGTTTGGATTGACTAACAAGAGGGTGTTGCCCTATTGGATCAAGGTGGCTGGTCTTGACAATTTGATCTTTCCTTATGATAAAATCACAAATTTGAGGAGGCACGAGAGGGAGCCTGTTGTCAAGTAAGTTGATTTCTATTTTGAGGAAAGTTTAGTTCAATTATTAAGATTAGTTTGTGAAAATTCAGAATACTGATGGATATAGAGATTGCTGGTTTTCT---TAAAATGAGAAATATGTTAAGTGGCAAAAATATGACATTGAAAATATAACCCAAACAACGTTCCATATGAGCCAATGACTTTTCAGAGATTATGCATGCAGAATTTG
>JO20
TGGCATGGCCATCATCTACTCCTTTGCAGCAGCATTGCGGTTCCTCGTTCATGGACACTCTACACTCATCTTTATTCACCTCCCAGTTCAGAAATTCGAACGGTCATCCTTCAAGCCTATCTGTCTCACATTCCAACTCATTTTTGTCAAACAGGGAAGTGAAAGGAACACCAAAAATAAGATGGTTATTTCCCAAGCCCAAGATTTATGCAGTCACAAGGATTCCATCCACAGAAAGCAGTAGCCCCAGTAACAGCCCTCAACGGCTCCTGCGAGAATTAGAAGACATGAGAACCAGAGAAAGGAGTCCTAGGCAAAAGTATAAACTGCCACCCAAAACATACATTTTGAAGACACCCATGGATGACAGAAAACTAGTAGAGAGGTTTCTCCAGAGCCCACAGTTATCGCTGAAATCGTTTCCTCTCCTGAGTTCATGCTTACCGTCGAAGGATTTAGGTGACCATGACAGGGCTTGGATGGAAGACAATCTGCTCGAGGCCAAGCAAGCACTTGGTTACCCACTGGAGGTCCTGAACAGCGTTGATCAGAATAGCCCTGCTGCGCATTTTGATACGCTATTATTTCTTGCTTTCCAGCATGAGGAGAGTGAGAGGTCCAAGAAGGCCAGGTATGTCAGAAACGGGCACTCCAGACTTGCATTTCTAGGCGAGTTTGTTGTGAGCCTTGCATTGGCAGAATACTTCCTACAGAGGTACCCGAGGGAGCCTCCTGCTTGTCTCAGAGAGAGGGTATACAGTTTGACAAACAAGAGAGTGTTGCCATATTGGATCAAGGTTGTTTCTCTGGACAATTTAGTCTTTCCTTATGATGACATAACAAAGTTGAAGAGGCATGAGCGCGAGCCAACTGTCAAGTAAGTTCAAGTCTTTATAAATATTAAACTAATCCCATACCTGAGACTGGTTGGGGAGTCTTTAAATGATTGGTGCGTGTGTATACCACAGTCCATTTAATAGTATACAGATTCTCGAAAAGGAAAATTGATCAAAATTTAGAA-GGCACTTACCAGGACGAACTGTGGTTTGGATGTAATACTATAAAGTTTCAGCTATCATTAAGC
>JU21
TGGCATGGCCATCATCTACTCCTTTGCAGCAGCATTGCGGTTCCTCGTTCATGGACACTCTACACTCATCTTTATTCACCCCCCAGTTCAGAAATTCGAACGGTCATCCTTCAAGCCTATCTGTCTCACATTCCAACTCATTTTTGTCAAACAGGGAAGTGAAAGGAACACCAAAAATAAGATGGTTATTTCCCAAGCCCAAGATTTATGCAGTCACAAGGATTCCATCCACAGAAAGCAGTAGCCCCAGTAACAGCCCTCAACGGCTCCTGCGAGAATTAGAAGACATGAGAACCAGAGAAAGGAGTCCTAGGCAAAAGTATAAACTGCCACCCAAAACATACATTTTGAAGACACCCATGGATGACAGAAAACTAGTAGAGAGGTTTCTCCAGAGCCCCCAGTTATCGCTGAAATCGTTTCCTCTGCTGAGTTCATGCTTACCGTCGAAGGATTTAGGTGACCATGACAGGGCTTGGATGGAAGACAATCTGCTGGAGGCCAAGCAAGCACTTGGTTACCCACTGGAGGTCCTGAACAGCGTTGATCAGAATAGCCCTGCTGCGCATTTTGATACGCTATTATTTCTTGCTTTCCAGCATGAGGAGAGTGAGAGGTCCAAGAAGGCCAGGTATGTCAGAAACGGGCACTCCAGACTTGCATTTCTAGGCGAGTTTGTTGTGAGCCTTGCATTGGCAGAATACTTCCTACAGAGGTACCCGAGGGAGCCTCCTGCTTGTCTCAGAGAGAGGGTATACAGTTTGACAAACAAGAGAGTGTTGCCATATTGGATCAAGGTTGTTTCTCTGGACAATTTAGTCTTTCCTTATGATGACATAACAAAGTTGAAGAGGCATGAGCGCGAGCCAACTGTCAAGTAAGTTCAAGTCTTTATAAATATTAAACTAATCCCATACCTGAGACTGGTTGGGGAGTCTTTAAATGATTGGTGCGTGTGTATACCACAGTCCATTTAAAAGTATACAGATTCTCGAAAAGGAAAATTGATCAAAATTTAGAA-GGCACTTACCAGGACGAACTGTGGTTTGGATTTAATACTATAAAGTTTCAGCTATCATTAAGC
>KE1
AGATGGCATTGCTGTCATCTCCTTCTCTAGACTGCCATACTCTCTCATCTATGGACACCTTAATCTCATACGTATTCACTCCCCACTGCAATTCATTAAATGGGCGCCCTTCTGAACTGTCGTTCTCCCATGCCATTTCATCGGCACCCTTGTGGGCATACCAGAAAACCTTGAAAACCAGGAGCGTCATCCCCAGCTTGAACATATATGCAGTCACAAGCAGCAGTGCAGGTGACACTGATGTTCCCAGGAGAAGTCCCCAACGCCTTCTAAAAGAGCTAGAAGAGAAGAAAAACCAGGAGCAATCTTCAAGGAAAAGGAACAAGTTGCCACCCAAAATATCCATTCTCAAGACCCCCATGGACGACCAGAAGTTAGCACGGAGGTTCCTCAGGAGTCCCCAGTTATCATTAAAATCATTCCCCTTGTTGAGCTCATGCTTGCCCGCATCAGCTCTTGGTGATATAGACAAAGCATGGATGGAAGACAATCTGTTGGAGGCCAAACAAGCATTGGGTTACCCTCTGGAGACCTTAAGCAGCTTTGATGAGAATAGCCCTGCCGCTCATTTTGATACATTGCTATACCTTGCATTCCAGCACGAGGAGAGTGAGAGGGCCAAGAAGTCCAGGTATGTGAGAGTTGGGCACTCTAGGCTTTCATTTCTGGGTCAGTATGTGCAGAGCCTTGCATTTGCAGAGTTCTTACTACAGAGGTATCCGAGGGAGGGACCTGCTTGCCTTAGAGAGAGGGCTTTTGGAATGACCAACAAGAGGGTGTTGCCCTATTGGATCAAGGTTGCCAGCTTGGACAATTTGGTATTCCCTTGCGATGATATCACCAGGATGAAGCGGCACGAACGCGAACCCGCTCTCAAGT--------------------------------------------------------------------------------------------------------------------------------------------------------------------------------------------------------------
>LF2
-----------------------------------------------------------------------------------------------------------------------------------------------------------------------------------------------------------------------------------------------------------------------------------------------------------------------------------------------------------------------------------------------------------------------------------------------------TGCCTGCCATCATCTCATCTATCTTAGCTTGATAAGGCGTGGATGGAAGATAATTTGCTTGAAGCCAAACAGGCATTGGGATACCCTCTTGAGGCCTTGAGCAATATTGAGGAGAATAGCCCAGCTGCCCACTTTGATACATTGTTGTACCTTGCATTCCAGCATGAAGAGAGTGAGAGGGCAAAGAAGTCTAAGTATGTGAGGAATGGGCACTCAAGGCTAGCCTTTTTGGGGCAGTTTGTTGTGAGCCTTGCATTGGCGGAGTACTTTTTGCAGAGATACCCAAGGGAGTCTCCTGCTTGTCTGAGGGAGAGGATGTTTGGATTGACTAACAAGAGGATCTTGCCCTATTGGATCAAGGTTGTTGGTCTTGACAATTTGATCTTTCCTTATGATAACATCACAATTTTGAGGAGGCACGAGAGGGAGCCTGTTGTCAAGTAAGTTGAATTATATTTTGAAGAAAGTTTTGTTTTGAAGGAAGTTTTTGT-------------------------------------------------------------------------------------------------------------------------------------------------------------
>MC0
------------------------------------------------------------------------------------------------------------------CCCTGCCATTATCCCAACCCTTCTCATTCTACCCTCTAATGGTCTTCACAAAATCAAAAAAATGCAAGTGGGCATACCCCAGACTAAAGATATACGCAGTTACAACCAGCCAAG------------GAAATCCTATGAAGAGCCCACAACGCCTTTTCCATGAACTGGAAGAGATGAAGTCCAGAGAGAGAACTCCTAGACAGAAGTACAAACTCCCACCCAAAACATATATACTCAAGACGCCCATGGATGACAGGAAGCTTGCAGAGAGATTCCTTAAGAGCCCACAACTCTCGCTTAAGTCATTCCCTCTGTTGAGCTCATGCCTGCCATCATCTCAACTATCTGAGCTTGATAAGGCATGGATGGAAGATAACTTGCTTGAAGCCAAACAGGCATTGGGGTACCCTCTTGAGGCCTTGAGCAATATTGGGGAGAATAGTCCGGCTGCCCACTTTGATACATTGTTGTACCTTGCATTCCAACATGAGGAGAGTGAGAGGGCCAAGAAGTCTAAGTATGTGAGGAATGGGCACTCTAGGCTAGCCTTTTTGGGGCAGTTTGCTGTGAGTCTTGCATTGGCGGAGTACTTTTTGCAGAGATACCCGAGGGAGGCTCCTGCTTGTCTGAGAGAGAGGGTGTTTGGATTGACTAACAAGAGGGTGTTGCCCTATTGGATCAAGGTCGCTGGTCTTGATAATTTGATCTTTCCTTATGATAAGATCACAAAACTGATGAGGCACGAGAGGGAGCCCGTTGTCAAGTAAGTTGAATTCTATTTTGAAGAAAGTTTAGTTCAATGGTCAAGATTGGTTTGTGAAAATTCAGAGCACTG------------TATGCTGTTTTTTTT-TGAAAAGGAGAAATATGTTAATTGGCTAAAATATTACACTGAATATTTAGCAGA-ACAATGTTCCAGATTAGCCGCTGACTTTTCAGAGATTGTGCATGGAGAAAATG
>MT0
-----------------------------------------------------------------------------------------------------------AAGACAAAAAAGAGTTTGGAGTGAACAGATTGATGATATCCATGGACAGCCTTCACAGAAGCACTCCTCTCCCCTGGGGATATCCTCGCACCGCCCTCTTCTCCTCCTGCCCCAAATCCAATC----------TCAGCACACATGCCACTCCCCAACGCCTCCTCCGCCAACTGGAAGAGA------------AGACTCCTCCCACACACCGCAACAAACTCCCCCCCAAAACATACATACTCAAAACACCCATGGATGACAGGAAGCTTGCAGAGAGATTCCTCAAAAGCCCACAGCTTTCGCTTAAGTCATTCCCTCTCTTGAGCTCATGCCTCCCATCCTCTCACCTCTCTGAGCTTGATAAGGCATGGATGGAGGATAACTTGCTTGAAGTCAAACAGGCATTGGGGTACCCTCTTGAGGCCTTGGGCAATATCGATGAGGATAGCCCCGCTGCCCACTTTGATACATTGCTGTACCTTGCATTCCAACATGAGGAGAGTGAGAGGGGCAAGAAGGCAAGGTATGTGAGGAAGGGGCACTCCAGGCTTGCTTTTTTGGGTCAGTTTGTTGTGAGCCTCGCATTGGCGGAGTACTTTTTGCAGAGATACCCAAGGGAGGCTCCTGCTTGTCTGAGGGAGAGGGTGTTTGGATTGACAAACAAGAGAGTGTTGCCCTATTGGATCAAGGTGGTTGGTCTTGACAATTTGATCTTTCCTTATGATAACATCACAAATTTGAAGAGGCACGAGAGGGAGCCTGTTGTCAAGTAAGTTGAAATCTATTTTGAAGAAAGTTTAGTTAAATGATCAACATTGGTTTGTGAAAATTCCGAGCACCGATGGATATAGAGATTGCTGTTAATTGGTTGAAAATTGAGCATTTGTTGATTTACAAAATATTACACTTACTGTTAAAGCAAAATCTAAGTGCATAGTAATTGCTATAAACTCCAAACAACTCAATGGCAATTTATC
>NN48
-------------------------------------------------------------------------------------------------------------------------GTTATCCCAGCCCATCTCATCCTATCCTGTCTGTGTCGTCACAAAATCAAAAAAATCCAAATGGGCATACCCCAAATTCAAGATATACGCACTTACAACCAGCCAAG------------GAAATCCCAAGAGGAGCCCACAACGCCTTTTCCAAGAACTAGAAGAGATGAAGTCTAGAGAGAGAACTCCGAGACAGAAGAACAACCTTCCACCCAAAACATATATACTCAAAACACCCATGGATGACAAGAAGCTTACAGAGAGATTCCTCAAAAGCCCACAACTTTCTCATAAGTCATTCCCTCTGTTGAGCTCATGCCTGCCATCATATCATCTATCTGAGCTTGATAAGGCATGGATGGAAGATAACTTGCTTGAAGCCAAACAGGCATTGGGCTACCCTCTTGAGGTCTTGAACAATATTGATGAGAATAGCCCCGCTGCCCACTTTGATACGTTGTTGTACCTTGCATTCCAACATGAAGAAAGTGAGAGGGCCAGGAAGTCTAAATATGTGAGGAAGGGGCACTCTAGGCTAGCTTTTTTGGGGCAGTTTGTTGTGAGCCTTGCATTGGGGGAGTACTTTCTGCAGAGATACCCAAAGGAGGTTCCTGCTTGTCTGAGGGAGAGGGTGTTTGGATTGACTAACAAGAGGGTGTTGCCCTATTGGATCAAAGTGGTTGGTCTTGACAATTTGATCTTTCCTTATGATAACATCACAAATTTGAAAAGGCACGAGAGGGAGCCTGTTGCCAAGTAAGTTGAATTCTATTTTAATGAAAGTTTAGTTAAATGGTCAAGATTGGTTTGTGAAAATTCGGAGCACTGATGGATGTATAGATTGCTGTTTTTTTTTTGAAAAGAAGAAGTACGTTAATTGACAAAAATATCACATTGAAAATTTAGCGGAAACAACGTTCCCTGTTAGCCACTGACTTTTCATAGATTGTGCATGCAGAATTTG
>PA42
--GCTTTGCCATCATCCACTCCTCTGCACCACTTCTATTCATCAGCATCCATGGACACCCTTCACTCCTCCATTCTAACTCCTCTCCCTAAGAACTCAAATGGGTATCCAGGCACCCTTCCATTATCCCACCCCATCTCATACTACCCTCTCTGGGTTTTCACAAAATCAAAAAAATCCAAGCGGGGATGCCCCAATCTCAAGATATACGCAGTTACAACCGGCCAAG------------GAAATCCTACAAGGAGCCCACAACGCCTTTTCCAAGAACTAGAAGAGATGAAGTCCAGAGAGAGAACTCCAAGACAGAAGCACAAACTCCCGCCCAAAACATATATACTCAAGACACCCATGGATGACAGGAGGCTTGCAGATAGATTCCTCAAAAGCCCACAACTCTCGCTTAAGTCATTCCCTCTGTTGAGCTCATGCCTGCCATCATCTCATCTGTCTGAGCTTGATAAGGCATGGATGGAAGATAACTTGCTTGAAGCCAAACAGGCGTTGGGGTACCCTCTTGAGGCCTTGAGCAATATAAAGGAGAATAGCCCCGCTGCTCACTTTGATACATTGTTGTACCTTGCATTCCAACATGAAGAGAGTGAGAGGGCCAAGAAGTCTAGGTATGTGAGGAATGGGCACTCTAGGCTTGCCTTTCTGGGGCAGTTTGTTGTGAGCCTTGCATTGGCGGAGTACTTTTTGCAGAGATATCCAAGGGAGTCTCCTGCTTGTCTGAGGGAGAGGGTGTTTGGGCTGACTAACAAGAGGATGTTGCCCTACTGGATCAAGGTGGTTGGTCTGGACAATTTGATCTTTCCTTATGATAACATCACAATTTTGAAGAGGCACGAGAGGGAGCCTGTTGTCAAGTAAGTTGAATTCTATTTTGAAGAAAGTTTAGTTCAATGGGCAAGATTAGATTGTGAAAATTCAGAGCACTGATGAATATAGAGATTGCTGTTTTTTTTTTGAAAAGGAGAAATATGTTAATTGGCAAAAATATTACACTGAGAATTTAGAGGAAACAACGTTCCATATTAGCCAGTGATTTTTCAGAGATTGTGCTTGCATAATTTG
>PB33
AGATGGCATTGCTGTCATCTC---CTCTAGACTTCCATGCTTTCTCGTCCATGGACACCTTAATCTCTTCTGTATTTGCTCCCCACTACAATTCATCAAGTGGGCGCCCTTCTGAACTATCGTTCTCCTATGCCATCTCATCGGCATCCTTGTGGGCATTTCAGAAAACCTTGAAAACCAGAAGGGTCATCCCCAGTTTGAACATATATGCAGTCACAAGCAGCAGTCCGCAGGACACTGATGTTCCCAGGAGAAGTCCTCACCGCCTTCTAAAAGAGCTAGAAGACATGAAAAGCCGGGAGCAATCTTCGAGGAGAAAGGACAAGCTGCCACCCAAAACATCCATTCTCAAGACCCCCATGGATGACCAGAAGTTAGCACGGAGGTTCCTCAAGAGTCCCCAGTTATCGTTGAAATCATTCCCCCTGTTGAGCTCATGCTTGCCCGCATCACCCCTTAGTGATATAGACAAGGCCTGGATGGAAGATAATCTGTTGGAGGCCAAACAAGCATTGGGTTATCCTCTGGAGACTTTAAGCAGCTTTGACGAGGATAGTCCCGCGGCTCATTTTGATACATTGCTCTACGTTGCATTCCAGCACGAGGAGAGTGAGAGGGCCAAGAATTCCAGGTATGTGAGAATTGGGCACTCTAGGCTTTCATTTCTAGGTCAGTTTGTGCAAAGCCTTGCGTTGGCGGAGTTCTTTTTACAGAGGTACCCGAGGGAGGGACCTGCTTGTCTTAGAGAGAGGGCTTTTGGAATGACCAACAAGAGGGTGTTGCCATATTGGATCAAAGTTGCCAGCTTGGACAATCTGATATTCCCCTGCGATGATATCACCAGGATGAAGCGGCATGAGCGTGAACCTGCTATCAAGTAAGCTAAATTTCAGCACTTGTTTTTTTCT--TTTCAAAATGACATTTTTTGTTTGGAAAAATGCTTCATAATTACT-CATATAATAAACAATATAGAAGTGCAGAGCAGCTAAGTCCCATGCCTATGTTGGCATGAAAAGCAGTAAAGAAATCAATTTACCCACTAAAACTGGTATACATGGTGAAATTAGTACGAAGTGAGTATG
>PF1
TGGCTTTGCCATCATCTACTCCTCTGCACAACC---------------TCATGGACACCCTTCACTCCTCTATACTCACTCCTCTCCCTAAGAACTCGAGTGGTTATCCAGGCACCCTCCCATTATCCCAGACCATCTCATCCTACCCTCTCTGGTTTGTCTCAAAATCAAAAAAATCCAAGCGGCCATTCCCCAAACTCAAGATATACGCAGTTACAACCAGCCAAG------------GAAATCCCATGAGGAGCCCACAACGCCTTTTCCACGAACTAGAAGAGATGAAGTCCAGAGAGAGAACTCCGAGACAGAAGAACAAACTTCCACCGAAAACATATATACTCAAGACACCCATGGATGACAGGAAGCTTGCAGAGAGATTCCTCAAAAGCCCACAACTTTCGCTCAAGTCATTCCCTCTGTTGAGTTCATGCCTGCCATCTTCTCATCTATCTGAGCTCGATAAGGCATGGATGGAAGATAACTTGCTTGAAGCCAAGCAGGCATTGGGGTACCCTCTTGAGGCCTTGAGCAATATGGATGAGAATAGCCCCGCTGCTCATTTTGATACATTGTTGTACCTTGCATTCCAACATGAAGAGAGTGAGAGGGCCAAGAAGTCTAAGTATGTGAGGAAGGGGCATTCCAGGCTAGCTTTTTTGGGGCAGTTTGTTTTGAGCCTTGCATTGGCGGAGTACTTTTTGCAGAGATACCCAAGGGAGCCTCCTGCTTGTCTGAGGGAGAGGGTGTTTGGATTGACTAACAAGAGGGTGTTGCCATATTGGATCAAGGTGGTTGGTCTTGACAATTTGATCTTTCCTTACGATAACATCACCAATCTGAAGAGGCACGAGAGAGAGCCTGTTGTCAAGTAAGTTGATTTCTATTTTGAAGAAAGTTTAGTTAAATGATCAAGATTGGTTTGTGAAAATTCGGAGCACTGATGGATATAGAGATTGCTGTTTTTTT---TAAGAGAAGAAATACATTAATTGACAAAAATATCACATTGACAATTTAGCGGAAACAACGTTCCCTATTAGCCACTGACTTTTCAGAGATTGTGCATGCATAATTTG
>PFM1
TGGCTTTGCCATCATCCACTCCTCTGCACCACCTCTTTTCATCAGCATCCATGGACACCCTTCACTCCTCCATACTAACTCCACTCCCTAAGAACTCAAGTGGGTATCCAGGCACCTTTCCATT---------------ATCCCACCCTGTCTGGGTTTTCACAAAATCAAAAAAATCCAAAAGGGGATACCCCAAACTGAAGATATACGCAGTTACAACCGGCCAAG------------GAAATCCCATGAGGAGCCCACAACGCCTTTTCCAAGAACTAGAAGAGATGAAGTCCAGAGAGAGAACTCCAAGACAGAAGCATAAACTTCCACCCAAAACATATATACTCAAGACACCCATGGATGACAGGAGGCTTGCAGAGAGATTCCTCAAAAGCCCACAACTTTCGCTCAAGTCATTCCCTCTGTTGAGCTCATGCCTGCCATCATCTCATCTCTCTGAGCTTGATAAGGCATGGATGGAAGATAACTTGCTTGAAGCCAAACAGGCATTGGGGTACCCCCTTGAGGCCTTGAGCAATATTGGGGATAATAGCCCCGCTGCCCACTTTGATACATTGTTGTACCTTGCATTCCAACATGAAGAGAGTGAGAGGGCAAAGAAGTCTAAGTATGTGAGGAATGGGCACTCTAGGCTAGCCTTTTTGGGGCAATTTGTTGTGAGCCTTGCATTGGCGGAGTACTTTTTGCAGAGATATCCAAGGGAGGCTCCTGCTTGTCTGAGGGAGAGGGTGTTTGGATTGACTAACAAGAGGGTGTTGCCCTATTGGATCAAGGTGGGTGGTCTTGACAATTTGATCTTTCCTTATGATAACATCACAATTTTGAAGAGGCACGAGAGGGAGCCTGTTGTCAAGTAAGTTGAATTCTATTTTGAAGAAAGTTTAGTTCAATGATCAAGATAGGATTGTGAAAATTCAGGGCACTGATGGATATAGAGATTGCTGTTTTTGT---GAAAAGGAGAAATATGTTAATTGGCAAAAATATTACATTGAAAATTTAGCGGAAACAACTTTCCATATTAGCCAGTGATTTTTCAGAAATTATGCATGCAGAATTTG
>PG28
AGATGGCATTACTGTCATCTCCTTCTCTAGACTGCCATACTTTCTCATCCATGGACACATTAATCTCATCTGTATTCACTCCCCGCTGCAATTCATCTAGTGGGTGTCCTTCTGAACTGTCGTTCTCCCATGCAATATCATCGGCACCCTTGTGGGCTTTTCAGAAAACCTTGAAAACCAGGAGGGTCATCTCCAGTGTGAACATATATGCAGTCGCGAGCAGCAGTCCGCGTGACACTGATGTTCCCAGGAGAAGTCCCCACCGCCTTCTAAAAGAGCTAGAAGAGATGAAAAACCAGGATAAATCTTCAAGGAAAAAGGACAAGCTGCCACCCAAAACATCCATTCTCAAGACCCCCATGGATGACCAGAAGTTAGCACGGAGGTTCCTCAAGAGTCCCCAGTTATCATTGAAATCATTCCCCTTGTTGAGCTCATGTTTACCCGCATCACCTCTTGGTGACATAGACAAGGCCTGGATGGAAGACAATCTGTTGGAGGCCAAACAAGCATTGGGTTACCCTTTGGAGACCTTAAGCAGCTTTGATGAGGATAGCCCTGCTGCTCATTTTGATACATTGCTCTACCTTGCATTCCAGCACGAGGAGAGTGAGAGGGCCAAGAATTCCAGGTATGTGAGAATTGGGCACTCCAGGCTTTCATTTCTGGGTCAGTATGTGCAGAGCCTTGCGTTGGCAGAGTTATTTTTACAGAGGTACCCGAGGGAGGGACCTGCTTGTCTTAGAGAGAGGGCTTTTGGAATGACCAACAAGAGGGTGTTGCCCTATTGGATCAAGGTTGCCAGCTTGGACAATTTGATATTCCCCTGTGATGATATCACCAAGATGAGGCGGCAGGAGCGCGAACCCGCTATCAAGTGAGTTAAATTTCAGCATTTCTTTTT------CTCAAAAAGACATTTGTTTGTTTGGAAAAATGCTTCATAATTAGTCCATTTAACAAACAAGATCGCAGAGCAGCTAAGTCCCATGCCTACGTTG-----GCATGGAAAGCAGCAAAGAAATCAATTTACTCACTAAAATTTGTATACATGGTGAAGAAGTACAATGTGAAGTAGG
>PH2
------------------------------------------------TCATGGACACCCTTCACTCCTCTATACTCACTCCTCTCCCTAAGAACTCGAGTGGTTATCCAGGCACCCTCCCATTATCCCAGACCATCTCATCCTACCCTCTCTGGTTTGTCACAAAATCAAAAAAATCCAAGCGGGCATTCCCCAAACTCAAGATATACGCAGTTACAACCAGCCAAG------------GAAATCCCCTGAGGAGCCCACAACGCCTTTTCCACGAACTAGAAGAGATGAAGTCCAGAGAGAGAACTCCGAGACAGAAGAACAAACTTCCACCGAAAACATATATACTCAAGACACCCATGGATGACAGGAAGCTTGCAGAGAGATTCCTCAAAAGCCCACAACTTTCGCTCAAGTCATTCCCTCTGTTGAGTTCATGCCTGCCATCTTCTCATCTATCTGAGCTCGATAAGGCATGGATGGAAGATAACTTGCTTGAAGCCAAGCAGGCATTGGGTTACCCTCTTGAGGCCTTGAGCAATATGGATGAGAATAGCCCCGCTGCTCACTTTGACACATTGCTGTACCTTGCATTCCAACATGAAGAGAGTGAGAGGGCCAAGAAGTCTAAGTATGTGAGGAAGGGGCATTCCAGGCTAGCTTTTTTGGGGCAGTTTGTTTTGAGCCTTGCATTGGCGGAGTACTTTTTGCAGAGATACCCAAGGGAGCCTCCTGCTTGTCTGAGGGAGAGGGTGTTTGGATTGACTAACAAGAGGGTGTTGCCCTATTGGATCAAGGTGGTTGGTCTTGACAATTTGATCTTTCCTTATGATAAAATCACAAGTTTGAAGAGGCACGAGAGGGAGCCTGTTGTCAAGTAAGTTGATTTCTATTTTGAAGAAAGTTTAGTTAAATGATCAAGATTGGTTTGTGAAAATTCGGAGCACTGATGGATATAGAGATTGCTGTTTTCTT--TTAAGAGAAGAAATACATTAATTGACAAAAATATCACATTGAAAATTTAGCGGAAACAACGTTCCCCATTAGCCACTGACTTTTCAGAGATTGTGCATGCATAATTTG
>PM29
AGATGGCATTGTTGTCATCTC---CTCTAGACTGCCATTCTTTGTCATCCATGGACACCTTAGTCTCATCTGTATTCACTCCTCGGTGTAATTCATCATGCGGGTGTCCGTCTGAACTGTCGTTCTCCTATGCTATTTCATCGGCACCCTTGTGGGCATTTCAGAAAACTTCGAAAACTAGGAGGGTCATCCCCACTTTGAACATATATGCAGTCACAAGCAGCAGTCCGAGAGATATTGATGTTCCCAGGAGAAGTCCCCAGCGCCTTCTAAAAGAGCTAGAAGAGAAGAGAAACCAGGAGCATTCTTCCAGGAGAAAGGACAGGTTGCCGCCCAAAACATCCATTCTTAAAACCCCCATGGATGACCAGAAGTTAGCACGGAGGTTCCTCAAAAGTCCCCAGTTGTCCTTGAAATCATTCCCCTTGTTGAGTTCATGCTTGCCCGCATCACCTCTTGGTGATGTAGACAAAGCCTGGATGGAAGACAATCTGTTGGAGGCCAAACAAGCATTGGGTTACCCTCTGGAGACCTTGAGCAGCTTTGATGAGAACAGTCCTGCTGCTCATTTTGATACATTGCTATACCTTGCATTCCAGCACGAGGAGAGTGACAGGGCCAAGAAGTCCAGGTATGTGAGAATTGGGCACTCTAGGCTTTCATTTCTGGGTCAGTATGTGCAGAGCCTTGCGTTGGCAGAGTTCTTTTTACAGAGGTACCCGAGGGAGGGACCTGCTTGTCTTAGAGAGAGGGCTTTTGGAATGACCAACAAGAGGGTGTTGCCCTATTGGATCAAGGTTGCCAGTTTGGACAATTTGATATTCCCCTGCGATGATATCACCAATATGAAACGGCACGAGCGCGAACCCGCTATCAAGTAAGTTAAATTTCAGCATTTGTTTT-------TTGAAGAAAACATTTTCATTTGTTGAGAAAAATACTTCAATTACTCCATATAACAAACAAGGTAGAGACGTGGAGCAGTTAAGTCCCTGCCT-------------ATTGCAGTAGAGAAATCG----------------------------------------------------
>PS27
AGATGGCATTACTGTCATCTCCTTCTCTAGACTGCCATACTTTCTCATCCATGGACACATTAATCTCATCTGTATTCACTCCCCGCTGCAATTCATCTAGTGGGTGTCCTTCTGAACTGTCGTTCTCCCATGCAATATCATCGGCACCCTTGTGGGCTTTTCAGAAAACCTTGAAAACCAGGAGGGTCATCTCCAGTGTGAACATATATGCAGTCGCGAGCAGCAGTCCGCGTGACACTGATGTTCCCAGGAGAAGTCCCCACCGCCTTCTAAAAGAGCTAGAAGAGATGAAAAACCAGGAGAAATCTTCAAGGAAAAAGGACAAGCTGCCACCCAAAACATCCATTCTCAAGACCCCCATGGATGACCAGAAGTTAGCACGGAGGTTCCTCAAGAGTCCCCAGTTATCATTGAAATCATTCCCCTTGTTGAGCTCATGTTTACCCGCATCACCTCTTGGTGACATAGACAAGGCCTGGATGGAAGACAATCTGTTGGAGGCCAAACAAGCATTGGGTTACCCTCTGGAGACCTTAAGCAGCTTTGATGAGGATAGCCCTGCTGCTCATTTTGATACATTGCTCTACCTTGCATTCCAGCACGAGGAGAGTGAGAGGGCCAAGAATTCCAGGTATGTGAGAATTGGGCACTCCAGGCTTTCATTTCTGGGTCAGTATGTGCAGAGCCTTGCGTTGGCAGAGTTATTTTTACAGAGGTACCCGAGGGAGGGACCTGCTTGTCTTAGAGAGAGGGCTTTTGGAATGACCAACAAGAGGGTGTTGCCCTATTGGATCAAGGTTGCCAGCTTGGACAATTTGATATTCCCCTGTGATGATATCACCAAGATGAGGCGGCAGGAGCGCGAACCCGCTATCAAGTGAGTTAAATTTCAGCATTTCTTTTT------CTCAAAAAGACATTTGTTTGTTTGGAAAAATGCTTCATAATTAGTCCATTTAACAAACAAGATCGC---------------------------------------AGAG------------------------------------------------------------------
>PS30
TGGCTTTGCCATCATCCCCTCCTCTGCACCACTTCTATTCATCAGCATCCATGGACACCCTTCACTCCTCCATTCTAACTCCTCTCCCTAAGAACTCAAATGGGTATCCAGGCACCCTTCCATTATCCCACCCCATCTCATCCTACCCTCGCTGGGTCTTCACAAAATCAAAAAAATCCAAGCGGGGATACCCCAATCTCAAGATATACGCAGTTACAACCGGCCAAG------------GAAATCCTACAAGGAGCCCACAACGCCTTTTCCAAGAACTAGAAGAGATGAAGTCCAGAGAGAGAACTCCAAGACAGAAGCACAAACTCCCACCCAAAACATATATACTCAAGACACCCATGGATGACAGGAGGCTTGCAGATAGATTCCTCAAAAGCCCACAACTCTCGCTTAAGTCATTCCCTCTGTTGAGCTCATGCCTGCCATCATCGCATCTGTCTGAGCTTGATAAGGCATGGATGGAAGATAACTTGCTTGAAGCCAAACAGGCGTTGGGGTACCCTCTTGAGGCCTTGAGCAATATAAAGGAGAATAGCCCCGCTGCCCACTTTGATACATTGTTGTACCTTGCATTCCAACATGAAGAGAGTGAGAGGGCCAAGAAGTCCAGGTATGTGAGGAATGGGCACTCTAGGCTTGCCTTTTTGGGGCAGTTTGTTGTGAGCCTTGCATTGGCGGAGTACTTTTTGCAGAGATATCCAAGGGAGGCTCCTGCTTGTCTGAGGGAGAGGGTGTTTGGGCTGACTAATAAGAGGATGTTGCCCTATTGGATCAAGGTGGTTGGTCTGGACAATTTGATCTTTCCCTATGATAACATCACAATTTTGAAGAGGCACGAGAGGGAGCCTGTTGTCAAGTAAGTTGAATTCTATTTTGAAGAAAGTTTAGTTCAATGGGCAAGATTAGATTGTGAAAATTCAGAGCACTGATGGATATAGAGATTGCTGTTTTTTT--TGAAAAGGAGAAATATGTTAATTGGCAAAAATATTACCTTGAGAATTTAGCGGAAGCAACGTTCCATA----------------------------------------
>PSF43
------------------------------------------------------------------CCTCCATACTCATTCCTCTCCCTAAAAATTCAATTGGGTATCCTGGTACCCTCCCATTATCCCAGCCCATCTCATCCTATCCTGTCTGGGTCGTCACAAAATCAAAAAAATCCAAATGGGCATACCCCAAATTCAGGATATACGCAGTTACAACCAGCCAAG------------GAAATCCCATGAGGAGCCCACAACGCCTTTACCAAGAACTAGAAGAGATGAAGTCCAGAGAGAGAACTCCTAGACAGAAGAACAACCTTCCACCCAAAACATATATACTCAAAACACCCATGGATGACAAGAAGCTTGCAGATAGATTTCTAAAAAGCCCACAACTTTCGCTTAAGTCATTCCCTCTGTTGAGCTCATGCCTGCCATCATATCATCTATCTGAGCTTGATAAGGCATGGATGGAAGATAACTTGCTTGAAGCCAAACAGGCATTGGGCTACCCTCTTGAGGTCCTGAGCAATATTGATGAGAATAGCCCCGCTGCCCACTTTGATACATTGTTGTACCTTGCATTCCAACATGAAGAGAGTGAGAGGTCCAGGAAGTCTAAGTATGTGAGGAAGGGGCACTCTCGGCTAGCTTTTTTGGGGCAGTTTGTTGTGAGCCTTGCATTGGCGGAGTACTTTTTGCAGAGATACCCAAGGGAGGTCCCTGCTTGTCTGAGGGAGAGGGTGTTTGGATTGACTAACAAGAGGGTGTTGCCCTATTGGATCAAAGTGGTTGGTCTTGACAATTTGATCTTTCCTTATGATAACATCACAAATTTGAAGAGACACGAGAGGGAGCCTATTGTCAAGTAAGTTGAATTCTATTTTCATAAAAGTTTAGTTAAATGGTCAAGATTGGTTTGTGAATATTCGGAGCACTGATGTATTTAGAGATTGTTGTTTTTTTT-TGAAAAGAAGAAGTACGTTAATTGGCAAAAATATCACATTGAAAAATTAACCGAAACAAAGTTCCCC-----------------------------------------
>PTA0
------------------------------------------------------------------------------------------------------------------------------------CAAGAAAATGCTACCCTTTCTGGGTCCTCACCAAATCAAGAAAAACCAAATGGGCATACCCCAAACTCAAGATATACGCACTTACAACCAGCCAAG------------GAAATCCTATGAAAAGCCCACAACGCCTTTTCCAAGAATTAGAAGAGAAGAAGTCCAGAGAGAGAACTCCTAGACAGAGGTACAAACTTCCACCCAAAACATATATACTAAAAACACCCATGGATGACAGGAAGCTTGCAGATAGATTCCTCAAAAGCCCACAACTTTCGCTTAAATCATTCCCTCTGTTGAGCTCATGCCTGCCATCATCTCATCTATCTGAGCTTGACAAGGCATGGATGGAAGATAACTTGCTTGAAGCAAAACAGGCATTGGGTTATCCTCTTGAGGTCTTGAGCAATATTGGGGAGAATAGCCCGGCTGCCCACTTTGATACATTGTTGTACCTTGCATTCCAACATGAAGAGAGTGAGAGAGCCAAGAAGTCTAAGTGTGTGAGGAATGGGCACTCTAGGCTAGCCTTTTTGGGGCAGTTTGTTCTGAGCCTTGCATTGGCAGAGTACTTTTTGCAGAGATATCCAAGGGAGGCTCCTGCTTGTTTGAGGGAGAGGGTGTTTGGATTGACTAACAAGAGGATGTTGCCCTATTGGATCAAGGTGGTTGGTCTTGACAATTTGGTCTTTCCATATGATAAAATCACAGATTTGAAAAGGCATGAAAGGGAGCCTGTTGTCAAGTAAGTTGAATTCTATTTTGAAGAAAGTTTAGT----TGGTCAAGATTGGTTTGTGAAAATTGAGAGCACTGATGGATATAAAGATTGCTGTTTT------GAAAAAAAAAGATGTTTTAATTGGCAAATATATTAT-----------------------------------------------------------------------
>RC54
TGGCTTTGCCATAATCCTCTCTCCTGCACAACTTCAATTTGTCATCATCAATGGACACCCTTCACTCCTTCATACTCACTCCTCTCCCTAGAAACTCAAGTGGGTATACTGGTACGCTCCCATTATCCCAGCCCATCTCATCCTACCCTGTCTGGGTCGTCACAGAATCAAATAAATCCAAATGGGCATACCCCAAATTCAAGATATACGCAGTTACAACCAGCCAAG------------GAAATCCCAAGAGGAGCCCACAACGCCTTTTCCAAGAACTAGAAGAGATGAAGTCCAGAGAGAGAACTCCGAGACAGAAGAACAACCTTCCACCCAAAACATATATACTCAAAACACCCATGGATGACAAGAAGCTTGCGGAGAGATTCCTCAAAAGCCCACAACTTTCGCTTAAGTCATTCCCTCTGTTGAGCTCATGCCTGCCATCATATCATCTATCCGAGCTTGATAAGGTATGGATGGAAGATAACTTGCTTGAAGCCAAACAGGCATTGGGCTACCCTCTTGAGGTCTTGAGCAATATTGATGAGAATAGCCCCGCTGCCCACTTTGATACATTGTTGTACCTTGCACTCCAGCATGAAGAAAGTGAGAGGGCCAGGAAGTCTAAGTATGTGAGGAAGGGGCACTCTAGGCTAGCTTTTTTGGGGCAGTTTGTTGTGAGCCTTGCATTGGCGGAGTACTTTTTGCAGAGATACCCAAAGGAGGTTCCTGCTTGTCTGAGGGAGAGGGTGTTTGGATTGACTAACAAGAGGGTGTTGCCCTATTGGATCAAAGTGGTTGGTCTTGACAATTTGATCTTTCCTTATGATAAAATCACAAATTTGAAGAGGCACGAGAGGGAGCCTGTTGTCAAGTAAGTTGAATTCTATTTTCATGAAAGTTTAGTTAAATGGTCAAGATTGGTTTGTGAAAATTCGGAGCACTGATGGATGTAGAGATCGCTGCGTTTTT--------------------------------------------------------------------------------------------------------------
>RR55
--------------------------------------------------------------------------------------------------AGTGGGTATCCTGGTACCCTCCCATTACCCCAGCCCATCTCATCCTACCCTGTCTGGGTCGTCACAAAATCAAAAAAATCCAAATGGGCATACCCCAAATTCAAGATATACGCAGTTACAACCAGCCAAG------------GAAATCCCAAGAGGAGCCCACAACGCCTTTTCCAAGAACTAGAAGAGATGAAGTCCAGAGAGAGAACTCCGAGACAGAAGAACAACCTTCCACCCAAAACATATATACTTAAAACACCCATGGATGACAAGAAGCTTGCAGAAAGATTTCTCAAAAGCCCACAACTTTCGCTTAAGTCATTCCCTCTGTTGAGCTCATGCCTGCCATCATATCATCTATCTGAGCTTGATAAGGCATGGATGGAAGATAACTTGCTTGAAGCCAAACAGGCATTGGGCTACCCTCTTGAGGTCTTGAGCAATATTGATGAGAATAGCCCCGCTGCCCACTTTGATACATTGTTGTACCTTGCACTACAGCATGAAGAAAGTGAGAGGGCCAGGAAGTCAAAGTATGTGAGGAAGGGGCACTCTAGGCTAGCTTTTTTGGGGCAGTTTGTTGTGAGCCTTGCATTGGCGGAGTACTTTTTGCAGAGATACCCAAAGGAGGTTCCTGCTTGTCTGAGGGAGAGGGTGTTTGGATTGACTAACAAGAGGGTGTTGCCCTATTGGATCAAAGTGGTTGGTCTTGACAATTTGATCTTTCCTTATGATAAAATCACAAATTTGAAGAGGCACGAGAGGGAGCCTGTTGTCAAGTAAGTTGACTTCTATTTTCATGAAAGTTTAGTTAAATGGTCAAGATTGGATTGTGAAAATTCGGAGCACTGATGGATGCAGAGATCGCTGCGTTTTT--------------------------------------------------------------------------------------------------------------
>SA1
TGGCTTTGCCATCATCCACTCCTCTGCACCACCTCTATTCATCA------ATGGACACCCTTCACTCCTCCATTCTAACTCCTCTCCCTAAACACTCAAATGGGTATCCAGGGACCCTTCCATTATCCCACCCAATCTCATCCTACCCTGTCTGGGTTTTCACAAAATCAAAAAAATCCAAGCAGGTATGCCCCAAACTCAAGATATATGCAGTTACAACCGGCCAAG------------GAAATCCCATGAGGAGCCCACAACGCCTTTTCCAAGAACTAGAAGAGATGAAGTCCAGAGAGAGAACTCCAAGACAGAAGCACAAACTTCCACCCAAAACATATATACTCAAGACACCCATGGATGACAGGAGGCTTGCAGATAGATTCCTCAAAAGCCCACAACTCTCGCTTAAGTCATTCCCTCTGTTGAGCTCATGCCTGCCATCATCTCATCTCTCTGAGCTTGATAAGGCATGGATGGAAGATAACTTGCTTGAAGCCAAACAGGCGTTGGGGTATCCTCTTGAGGCCTTGAGCAATATGAAGGAGAATAGCCCAGCTGCCCACTTTGATACATTGTTGTATCTTGCATTCCAACATGAAGAGAGTGAGAGGGCCAAGAAGTCTAAGTGTGTGAGGAACGGGCACTCTAGGCTTGCCTTTCTGGGGCAGTTTGTTGTGAGCCTTGCATTGGCGGAGTACTTTTTGCAGAGATATCCAAGGGAGGCTCCTGCTTGTCTGAGGGAGAGGGTGTTTGGGTTGACTAACAAGAGGGTGTTGCCCTATTGGATCAAGGTGGTTGGTCTTGACAATTTGATCTTTCCTTATGATAACATCACAATTTTGAAGAGGCACGAGAGGGAGCCTGTTGTCAAGTAAGTTGAATTCTGTTTTGAAGAAAGTTTAGTTCAATGTTCAAGATTGGATTGTGAAAATTCAGAGCACTGATGGATATAGAGATTGCTGTTTTTTTTTCCAAGAGGAGAAATATGTTAATTTCCAAAAGTACTACCTTGAAAAATTAGCGGACACAACGTTCCATATTAGCCAATGATTTTTCAGAGATCGTGCTTGCTGAATTCA
>SC0
TGGCTTTGCCATCATTCAATCCTCTGCACCACCTCTGTTCTTCATCATCTATGGACACTCTTCACTCCTCCATACT---------------------------------TCCTAAAAACTCAGTTTTCCACTCTATATCATCCTCTCCTTTCTGGGTTCTCAGAAAATCAAAAAAATCCAAATGGGCATATCCCAAACTGAAGATATACGCAGTAACAACAGGCCAAG------------GAAATCCCACAAGGAGTCCACAACGTCTTTTCCGCGAACTGGAAGAGATGAATTCCAGAGAGAGAACTCCGAGACAAAACAACAAACTTCCACCAAAAACATATATACTTAAGACACCAATGGATGACAGGAAGCTTGCAGACAGATTTCTCAAAAGCCCACAACTTTCTCTCAAGTCATTGCCTTTGTTGAGCTCATGTCTGCCATCATCTCGTCTTTCTGAGCTTGATAAGGCATGGATGGAAGATAACTTGCTTGAAGCAAAACAGGCATTGGGTTATCCTCTTGAGGCCTTAAAAAATATTGATGAGAATAACCCTATTGCTCACTTTGATACGTTGTTGTACCTTGCATTTCAGCATGAAGAGAGTGAGAGGGCTAAAAAGTCGAAGTATGTGAGGAAGGGGCATTCTAGGCTGGCGTTTTTGGGGCAGTTTGTTGTAAGCCTTGCATTGACGGAGTATTTTTTGCAGAGATATCCGAGGGAGCCTCCTGCTTGTCTGAGGGAGAGGGTTTTTGGATTGACTAATAAGAGGGTGTTGCCTTATTGGGTCAAGGTGGTTGGTCTTGACAATTTGATCTTTCCTTATGATAAAATCACAGAGTTGAAGAGGCACGAGAGGGAGCCTGTTGTCAAGTAAGTTGAATTCTATTTTGAAGAAGTTTTAGATT----------ATTGGTTTGTGAAAATTCAGAACACTGATGGATATAGAGGTTGCTGTTTTTTTT-GAAAAGAAGAAATATGTTAACGGAAAAAAAAATATTACTTTAATTTTTTTTGGTTACTTTAGTTTAGTAGAAACTAGCAAATTCATGATAGAGACTCTCGTGGATTCA
>SE46
-----------------------------------------------------------------------------------------------------------------------------------------------------------------------------------------------------------------------------------------------------------------------------------------------------------------------------------------------------------------------------------------------------------------CAGTTATCTCTGAAGTCCTTTCCTCTGCTTAGTTCATGTCTGCCTGCAGCTCCTTTGGGAGACCTTGACAGGGCCTGGATGGAGGATAACCTGTTGGAGGCGAAACAAGCACTTGGGTACCCTATGGAGCCCTTGCAGACCATAGATGAGAATGGTCCCGCTGCACATTTTGATACACTGCTCTACCTTGCATTTCAACACGAGGGGAGTGAGAGGGCCAAGAAGGCCAGGCATGTCCGTGTGGGGCACTCAAGGCTTGCATTTCTAGGCCAGTATGTGGTCGGCCTCGCTTTTGTAGAGTATTATTTGCAACGGTTTCCAAGAGAGATTCCCGCATGTATCAGGGAGAGAGTGTTTGGATTGACTAATAAGAGGGTATTGCCTGATTGGATCAAAGCAGCCTGCTTAGATAATTTGATATTCCCCTTCGACGACATGGCGAGGCTGAGGAGACAAGACAGAGAACCTCCTGTCAAGTAAGTGGAAT--------------------------GAATGAATGAATTTTGAAATTTGGTTATTGTTTTCTCTTCGACCAAATACTTCTCCT--------------------------------------------ATGGAATTCCACAGAAAATAGGCTATGTACCCTCTTG---------------------------------
>SG23
TGGCTTTGACATCATCCATCCCTTTGCAGCAGCACTGCTGTTCCTCGTCCATGGACACTTTACACTCATCTCTATTCGCTTCCCATTTCAGAAATTCAAATGGGCATCCTTCAAGCCTATCAGTGTCACATTCTAACTCATTTTTCTCAAACTGGGAAGTGAAAGGAACGCCAAAAATCAGATGGGTATTTCCCAGGCTCAAGATATATGCAGTCACAAGGATTCCATCCACAGAAAGTAGCAGCCCCAGTAATAGCCCTCAACGGCTCCTGAGAGAACTAGACGACATGAAAAACAGAGAAAGAAGTCCAAGGCAAAAGTACAAACTGCCACCCAAAACATACATTTTGAAGACCCCCATGGATGACAGAAAACTAGCAGAGAGGTTTCTCCAGAGCCCCCAGTTATCACTGAAATCGTTTCCTCTGCTGAGTTCATGCTTGCCCTCAAAGAATTTAGGTGACCTTGATAGGGCCTGGATGGAAGACAATCTGCTGGAGGCCAAGCAGGCACTTGGTTACCCACTGGAGGTCCTCAACAGTATTGATCAGAATAGCCCCGCTGCACATTTTGATACACTATTATATCTTGCATTCCAGCATGAGGAGACTGAGAGGTCCAAGAAGGCCAGGTATGTCAAACATGGGCACTCTAGACTTGCATTTCTAGGCGAGTTTGTTGTGAGCCTTGCATTGGCGGAGTTCTTCCTGCAAAGGTACCCAAGGGAGACTCCTGCTTGTCTCAGAGAGAGGGTATATGGTTTGACAAACAAGAGAGTGTTGCCATATTGGATCAAGGTTGTTTGTCTGGACAATTTGATCTTTCCTTGTGATGACATAACAAAGTTGAAGAGGCATGAGCGTGAACCAGCTGTCAAGTAAGTTGAATTCTGTATAAATTTTAAAGTAATCCCGTACCTAAGACTAGTTTGCGAGTCTTCAAATAATTGATGCGTGTATATTTTGCATTTTTTTCACAACACTCCAAGAAAAAGAGGAAATATATCCACAGGTCTATGGATGAGTGCTTGCTGCAACATTTTGCCTCCTAAAATAATTCTGCTTAATATCTCGTCCAAGAGCTTT
>SS22
TGGCTTTGACATCATCCATCCCTTTGCAGCAGCACTGCTGTTCCTCGTCCATGGACACTTTACACTCATCTCTATTCGCTTCCCATTTCAGAAATTCAAATGGGCAACCTTCAAGTCTATTAGTCTTACATCCTAACTCATTTTTCTCAAAATGGGAAGTGAAAGGAACGCCAAAAATCAGATGGGTATTTCCCAGGCTCAAGATTTATGCAGTCACAAGGATTCCATCCACAGAAAGCAGCAGCCCCAGTAATAGCCCTCAACGGCTCTTGAGAGAACTAGAAGACATGAAAAACAGAGAAAGAAGTCCAAGGCAAAAGTACAAACTGCCACCCAAAACATACATTTTGAAGACCCCCATGGATGACAGAAAACTAGTAGAGAGGTTTCTCCAGAGCCCCCAATTATCACTGAAATCGTTTCCTCTGCTGAGTTCATGCTTGCCCTCAAAGAACTTAGGTGACCTTGATAGGGCCTGGATGGAAGACAATCTGCTGGAGGCCAAGCAGGCACTTGGTTACCCACTGGAGGTCCTCAACAGTATTGATCAGAATAGCCCTGCTGCACATTTTGATACACTATTATATCTTGCATTCCAGCATGAGGAGACTGAGAGGTCCAAGAAGGCCAGGTATGTCAAACTTGGGCACTCTAGACTTGCATTTCTAGGCGAGTTTGTTGTGAACCTTGCATTGGCTGAGTTCTTCCTGCAAAGGTACCCGAGGGAGACTCCTGCTTGTCTCAGAGAGAGGGTATATGGTTTGACAAACAAGAGAGTGTTGCCATATTGGATCAAGGTTGTTTGTCTGGACAATTTGATCTTTCCTTATGATGACATAACAAAGTTGAAGAGGCATGAGCGTGAACCAGCTGTCAAGTAAGTTGAATTCTGTATAAATTTTAAAGTAATCCCATACCTAAGACTAGTTTGCGAGTCTTCAAATAATTGATGCGTGTGTATTTTGCATTTTTTTTTCACAACACTAAGAAAAAGAGGAAATATATCCACAGGTCTATGGATGAGTGCTTGCTGCAACATTTTGCCTCCTAAAATAATTCTGCTTAATATCTCGTCCAAGAGCTTT
>SV36
TGGCATTGTCATCAGTTGTTCCCAAGAAGCCCCACTATTTCTATTCATCCATGGACACCCTACACTCATCTCAATTCAATAACCCTTTCAGAAATTCAATTGGGTA-CACCCAGGCCTATCATTCTCCCATTCTATCTCATCTTCCCCCAAATGGGCAGTGAAAAAAAT--AAAAAACCAGATGGGTATTGCCCAGACTTAAGATTTATGCAGTAACAAGTAGTCCATTTAGCAGAGAAAGAAGCCCACGTAACATCCCTCAATACCTCTTGGAAGAACTAGATGAGATGAAAATCAAAGAGAGAACTCCAAGGCAAAAGTACAAACTGCCACCTAAAACATACATTATGAAGATTCCCATAGATGATAGGAACTTAGCACAAAGGTTTTTGAACAGTCCTTAGTTGTCAATGAAATCCTTCCCTCTTCTCAGTTTATGCCTGTCCTCATCCCACTTGAATGTTGTTGTCAAGGCCTGGATGGAAGACAACCTATTGGAGGCAAAACAAGCATTGGGTTATCCACTCAAGGCATTGAACAACATTGATGAGAATAGCCCTGCTGCACAGTTTGACACACTGTTGTACCTTGCATTCCAACACGAGGACAATGAGAGGTCCAGGAGGTCCAAGTATGTCATAGTTGGGCACTCTAGGCTTGCATTCTTGGGTCAGTATGTTGTATGCCTTGCATTTTTAGAGTACCTCTTACAGAGGTACCCAAGGGAGGCTCCTGCTTGTCTGAGGTAAAGGGTGTTTGCATTGACAAATAAGAGGATGTTGCCCTACTGGATCAAGATTGTTAGTCTGGACAACTTGATCTTTCCTTATGATGACATAACAAAGATGAAGAGACATGAGTTTGAATCGATTGTCAAACAAATATTCTTGGAACTTATGGGAGAAATTTAGGCACAATAGTAATATATCGTGTTCTTTTTAAAGTATTTGAACGGACCCAGATGCCGAAGATTTCCAAAAGAGCCAAGCTACAACTGGAAGACATTAATTATGTTTCTTTAGAATTTGAAGGGAAGCATCTAACTTGGCAAGATCTTGTTGCATACAGTGCTGTATATGCACTTT
>TA17
-----------------------------------------------------------------------------------CATTTCAGAAATTCGAACGGTCCCCCTTCAAGCCTATCTGTCTCACATTCTAACTCAATTTTCTCTCACTGTGAAGTGAAAGGAATACCAAAAACAAGATGGGTATTTCCTACGCGCAAGATTTATGCAGTCACAAGGATCCCATCCACAGAAAGCGGTAGCCCCAGTAACAGCCCTCGACGGCTCCTTAGAGAATTAGAAGACATGAGAACCAGAGAAAGGAGTCCCAGGCAAAAGTACAAACTGCCACCTAAAACATACATTTTGAAGACACCCATGGATGACAGAAAACTAGTAGAGAGGTTTCTCCAGAGCCCCCAGTTATCTTTGAAATCGTTTCCTCTGCTGAGTTCATGCTTACCCTCAAAGGAGTTAGGTGACCATGACAGTGCTTGGATAGAAGACAATCTGCTCGAGGCCAAGCAGGCACTTGGTTACCCACTGGAGGTCCTGAACAGCGTTGATCAGAATAGCCCCGCTGCTCATTTTGATACGCTATTATTTCTTGCATTCCAGCATGAGGAGAGTGAGAGGTCCAAGAAGGCCAGGTATGTCAGAAATGGGCACTCCAGACTGGCATTTCTAGGCGAGTTTGTTGTGAGCCTTGCATTGGCAGAATGCTTCCTACAGAGATACCCGAGGGAGCCTCCTGCTTGTCTCAGAGAGAGGGTATACAGTCTGACAAACAAGAGAGTGTTGCCTTATTGGATCAAGGTTGTTTGTCTGGACAATTTGGTCTTTCCTTATGATGACATAACAAAGTTGAAGAGGCATGAGCGTGAACCAATTGTCAAGTAAGTTTAATTCTTTATAATTTTTAAAGTAATCTGATACCTGAGACTAGTTGGCGAGTTTTCAAATGATTGGTGTGTGTGTGTGTCTATATAAACTTAAAAAGTACACATATTCTCGAAAAGGAAATTGATCAAAATTTAGAA-GGCACTTACCAGGACGAACTGTGGTTTGGATGTTATACTATAAATTGCCAGCGATTAAGCAGT
>TB39
CAATCCATCCTCGCTGTAGTCCACCCCTGTATGACGAAATTTCTTCATCGTCCATGGA---------TACCCTACACTCTTCTCATTTCATAAATTCATGTGGGCACTCTTCTGCCCTGTCATTCTCCAATTCAATTTCATCTTTTCCTAACTGGGTAGCCAAAAAAGCACCAAAAACCAGATGGGTATTTCCAGGACTTAAAATTTATGCGGTCACAAGGACCCCATCCTTAGATAGCAGCAGCTCCAGTAGAAGCCCTCAACGTCTTCTGAGAGAATTAGAAGACATGAAAAACAGAGAAAGAAGTCCAAAAAAAAAGTACAAACTGCCACCCCAAACATACATTTTGAAGACCCCCATGGATGACAAAAAACTAGCACAGAAATTTCTTGACAGTCCTCAGTTATCACTGAAATCATTTCCTCTGCTCAGTTCATGCCTACCCTCAAGGTATTTAGGTGAATATGACAAGGCCTGGATGGAAGATAATGTGCTGGAGGCCAAGCAGGCATTGGGGTACCCGCTGGAGGCCCTTGACAGCATTTCTCAGAATAGCCCTGCTGCACATTTTGATACATTGTTATACCTTGCATTTCAGCATGCGGAGAGTGACAGGTCCAAGAAGTCCAAGTATGTCAGAATTGGGCACTCTAGGCTTGCATTTCTGGGTGAGTTTGTTGCGAGCCTTACATTGGCAGAGTACTTCCTGCAAAGGTATCCAAGGGAGGCTCCTGCTTGTATCAGAGAGAGGATATTTGGATTGACAAACAAGAGGTTATTGCCATATTGGATCAAAGTTGTTAGTCTGGACAATTTGATCTTTCCTTATGATGACATAATAAAGATGAAGAGGCATGAGCGTGAACCAGTCGTCAAGTAAGTT---TTCTGTATGTAAGTCAAAGGATTCCCATAAATGAGATTAGTCTGTAAATCTTCAAAGAACTGATGCAAGTAGATTTTGCCAGTTTTTGTAACAGAAAATGAAAATGCCAAAAATATATCCACAGGCTTATGGATGAGTTCTGAGTACAGCATGCTGCCCTTCAAAACTCTTCTGTTGAAGATCTTTTATACTTATGTA
>TC31
AGATGGCAGTGCTGTCATCTCCTTCTCTAGACTGCCATACTCGCTCATCGATGGACTCCTTAATCTCATCCGTATTCACCCCCCACTGCAATTCATCAAGTGGGTGTACTTCTGAACTGTCGTTCTCGCATGCCATTTCATCGGCACCCTTGTGGGCATTTCAGAAAACCTTGAAAACGAGGAGGGCCATTCCCAGTTTGAACATATATGCAGTCACAAGCAGCAGTGCAGGTGACACTGATGTTCCCAGGAGAAGTCCCCACCGCCTTTTAAAAGAACTAGAAGAGAAGAAATACCAGGAGCAATCTTCAAGGAAAAAGAACAAGCTACCACCCAAAATATCCATTCTCAAGACTCCCATGGACGACCAGAAGTTAGCACGGAGGTTCCTCAAAAGTCCCCAGTTATCATTGAAATCATTCCCCTTGTTGAGCTCATGCTTACCCGCATCACCTCTTGGTGATATAGATAAGGCATGGATGGAGGACAATCTGTTGGAGGCCAAACAAGCATTGGGTTACCCTCTGGAGACCTTAAGCAGCTTTGATGAGAATAGCCCTGCTGCTCATTTTGATACATTGCTATACCTTGCATTCCAGCACGAGGAGAGTGAGAGGGCCAAGAAGTCCAGGTATGTGAGAGTTGGGCACTCCAGGCTTTCATTTCTGGGTCAGTATGTGCAGAGCCTTGCATTGGCAGAGTTCTTACTACAGAGGTACCCAAGGGAGGGACCTGCTTGTCTTAGAGAGAGGGCTTTTGGAATGACCAACAAGAGGGTGTTGCCCTATTGGATAAAGGTTGCCAGCTTGGACAATTTGGTATTCCCCTGCGACGATATCACCAAGATGAAGCGACACGAACGCGAACCCGCTCTAAAGTAAGTTAAATATCAGTATTTGTCTTT------TTTTAAATGCATTTCAGGATTTGTATTTTTTCTAAATACTTGGAATTTTTTTTAGACACATAATGTTTTGTCCTGAAGAAGAACCTCAGGTCT------------ACATAACCATTGATATCTCCATGACCTCTATCCCAGAGCAAA-------------CCAAATTCTGAAACA
>TN1
-------------------------------------------------------------------------------------------------------------------CCTGTCATTCTCCCATTCTCTCTCTTCTTTTCCTTACTGGGTTGCAAAAGTAACACCAGCAACGAGATGGGTATTTCCAAAACTTCATATTTATGCAGTGACAAGGAGCCCATCCTTAGACAGCAGCAGCCCCACTAGAAGCCCTCAACGCCTTCTGAGAGAACTAGAAGACATGAAAAACCGAGATAGAAGTCCAAGAAAAAAGTACAAACTGCCACCCAAAACATACATTTTGAAGACCCCCATGGATGACAGAAAACTAGCACAGAAGTTTCTCGATAGCCCTCAGTTATCGCTGAAATCATTTCCTCTACTCAGTTCATGCCTGCCCTCAAAGTATTTAGGCGAGCTTGACAAGGCCTGGATGGAAGACAATCTGCTGGAGGCCAAGCAGGCATTGGGGTACCCACTGGAGGCGCTCAACAGCATTGATCAGAATAGCCCTGCTGCACATTTTGATACATTGTTGTTCCTTGCATTTCAGAATGCGGAGAGTGAGAGGTCCAAGAAGTCCAAGTATGTCAGACTTGGGCACTCTAGGCTTGCATTTCTGGGTGAGTTTGTTGTAAGCCTTGCATTGGCAGAGTACTTCCTGCAGAGGTACCCAAGGGAGAGTCCTGCTTGTCTCAGAGAGAGGGTGTTCGGACTGACAAACAAGAGGTTGTTGCCCTATTGGATCAAGGTTGTTAGTCTGGACAATTTGATTTTTCCTTCTGATGACATAACAAAGTTGAAGAGGCATGAGCGTGAACCGGTCGTCAAGTAAGTTGATTTCTGTATAAAATTCAAAGGAATTCCATATTTTAGATTAGTTTGTAGATTTTGCAAGTATTATAACAGAAAAATAAAAAGCGAATATCCATAGGCCTATGGATGATTGCTTACTACAACATGTTTCCCTTCAAAACAGTTCTGCTGAAAGATCTCTCATATACTTATGCACTTACTAGGTGAACTGGTTCCTGTAATT
>TO14
TGGCATTGCCATCATCTACCCCTTTGCAGCAGCATTGCGGTTCCTCATTCATGGACACTTTACACTCATCTCTATTCGCCTCCCATTTCAGAAATTCGAACGGGCACCCTTCAAGCCTATCGGTCTCACATTCTAAATCATTTTTCTCAAACTGGGAAGTGAAAGGAACACCAAAAATCAGATGGGTTTTTCCCAGACGCAAGATTTATGCAGTCACAAGGATTCCATCAACAGAAAGCAGTAGCCCCAGTAACAGCCCTCAACGGCTCCTGAGAGAATTAGAAGACATGAAAACCAGGGAAAGGATTCCAAGGCAAAAGTACAAACTGCCACCCAAAACATACATTTTGAAGACCCCCATGGATGACAGAAAACTAGTAGAGAGGTTTCTCCAGAGCCCCCAATTATCGCTGAAATCGTTTCCTCTGCTGAGTTCGTGCTTGCCCTCAAAGGATTTAGGTGACCATGATAGGGCCTGGATGGAAGACAATCTGCTGGAGGCCAAGCAGGCACTTGGTTACCCACTGGAGGCCCTGAACAGCGTTGATCAGAATAGCCCCGCTGCACATTTTGATACACTATTATTTCTTGCATTCCAGCATGAGGAGAGTGAGAGGTCCAAGAAGGCCAGGTATGTCAGAAATGGGCACTCCAGACTTGCATTTCTAGGCGAGTTTGTTGTGAGCCTTGCATTGGCAGAGTACTTCCTGCAGAGGTACCCGAGGGAGCCTCCTGCTTGTCTCAGAGAGAGGGTATATGGTTTGACAAACAAAAGAGTGTTGCCATATTGGATCAAGGTTGTTGGTCTTGACAATTTGGTCTTTCCTTATGATGACATAACAAAGTTGAAGCGGCATGAGCGTGAACCAACTGTCAAGTAAGTTGAATTCGTTATAAATTTTAAAGTAATCCCATACCTAAGACTAGTTTGTTAGTCTTCAAATGATTGATGTGTGTGTATATTTCATTTT-TTTAAAACAACCTACGAAAAAGAGGAAATATGTCCACAGGCCTATGGAT-GATGCTTGCTACAACATTTTGCTCCGTAAAATAATTCTGTTAAATATCTCGTCCAAGAGCTTT
>TPL03
-------------------------------------------------------------------------------------------------------------------------------------------------------------------------------------ATGTGCATACCCCAAATTCAAGATATACGCCGTTACAACCAGCCAAG------------GAAATCCCATGAGGAGCCCACAACGCCTTTTCCAAGAACTAGAAGAGATGAAGTCCAGAGAGAGAACTCCGAGACAGAAGAACAACCTTCCACCCAAAACATATATACTCAAAACACCCATGGATGACAAGAAGCTTGCAGAGAGATTTCTCAAAAGCCCACAACTTTCGCTTAAGTCATTCCCTCTGTTGAGTTCATGCCTGCCATCATATCATCTATCTGAGCTTGATAAGGCATGGATGGAAGATAACTTGCTTGAAGCCAAACAGGCATTGGGCTACCCTCTTGAGGTCTTGAGCAATATTGATGAGAATAGCCCCGCTGCCCACTTTGATACATTGTTGTACCTTGCATTCCAACATGAAGAGAGTGAGAGGGCCAGGAAGTCTAAGTATGTGAGGAAGGGGCACTCTAGGCTAGCTTTTTTGGGGCAGTTTGTTGTGAGCCTTGCATTGGCGGAGTACTTTTTGCAGAGATACCCAAGGGAGGTTCCTGCTTGTCTGAGGGAGAGGGTGTTTGGAATGACTAACAAGAGGGTGTTGCCCTATTGGATCAAAGTGGTTGGTCTTGACAATTTGATCTTTCCTTATGATAACATCACAAATTTGAAGAGACACGAGAGGGAGCCTATTGTCAAGTAAGTTGAATTCTATTTTCATGAAAGTTTAGTTAAATGGTCAAGATTGGTTTGTGAAAATTCGGAGCACTGATGTATTTAGAAATTGCTGTTTTTTT---GAAAAGAAGAAGTACGTTAATTGACAAAAATATCACATTGAAAA-TTAGCCGAAACAACGTTCCCTGTTAGCCATTGACTTTTCAGAGATTGTGCATGCAGAATTTG
>WN5
TATTCTCATTATTGATGGTATATCTGCATGCCCATTTCCCTTCCCTTTCGATGGACACCCTCCATTCATCTCCGGTCTTTCCCCTTCCGACTAATTCAAGTGGGTACCCTTCTAGCCTTACATTCTCCCACCCCATCTCA------------TGGGTAGTGAAGAAATCCAAGAAAACCAGATGGGCATTGCCCCGACTGAAGATATATGCAGTCACAACCAGCCCATCCTCAAACACAGAGAACCCCAGCAGGAGTCCACACCGCCTTCTGCAAGAACTGGAAGAGATGAAAGTCAGAGAGAGGACTCCAAGGCAGAAGTACAAGTTGCCCCCCAAGACATACATTCTGAAGACCCCCATGGATGACAAAAAGCTGGCACAGAGGTTCCTTAAGAGTCCTCAGCTGTCTTTGAAGTCATTCCCTCTACTGAGCTCTTGTCTGCCCTCATCCCACTTGGGTGACCTTGACAAGGCTTGGATGGAGGACAACCTGTTGGAGGCCAAGCAGGCATTGGGCTACCCACTTGAGGCATTGAACAGCATTGAGGAGAATAGCCCTGCTGCCCACTTTGACACATTGCTGTACCTGGCATTCCAGCATGAGGAGAGTGAGAGGGCCAAGAAATCAAGGTATGTCAGAGGTGGGCACTCCAGGCTAGCATTTCTGGGTCAATTTGCTCTGAGCTTTGCACTGGCAGAGTACTTCCTGCAGAGGTACCCGAGGGAGGGGCCTGCTTGTCTGAGAGAGAGGGTCTTTGGATTGACAAACAAGAGGGTGTTACCATATTGGATTAAGGTTGTTAGTCTGGACAATCTGATCTTTCCTTATGATGAGATAACCAAGATGAAGAGACATGAACGTGAACCAGCTGTTAAGTAAGTTGAATTCTGAACTTGTTATGACAATATTTATGTATTCAAAGTAGTTTGTCAATATTCAGAGAATCGAGACATACATAATTTGTCTTTT------GAAGAAAACGAAGAACATACGAAGCTACAGAATGTTTCATTGACACCCAACGGCTGGTTAGTTAT-------------------------------------------
>WS10
TGGCTTTGCCATCATCTGCTTCTTTGCAGCAGCATCGCTGTTTCTCGTTCATGGACAA------CTTATCTCTATTTGAACCCCATTTCAGAAATTCGAACAGCCACCTTTCAAGCCTATCAGTCTCACATTCTTACTCAATTTTCTCAAACTGGGAAGTGAAAGGAACAAAAAAAATCAGATGGGTAATTCCCAGGCGCAAGATTTATGCAGTCACAAGGATTCCATCCACACAAAGCAGTAACGCCAATAAAAGCCCTCAGCGGCTCCTGAGAGAATTAGAAGACATGAAAGCCAGAGAAAGGAGTCCAAGGCAAAAGTACAAACTGCCACCCGAAACATACATTTTGAAAACCCCTATGGATGACATAAAACTAGCAGAGAGATTTCTCCAGAGCCCCCAGTTATCACTGAAATCGTTTCCTCTGCTGAGTTCATGCTTGCCTTCAAGGGATTTGGGTGACCATGATAGGGCGTGGATGGAAGACAACCTGCTGGAGGCCAAGCAGGCACTTGGTTACCCACTGGAGGTCCTGAACAGCGTTGATCAGAATAGTCCTGCTGCACATTTTGATACACTATTATTTCTAGCATTCCAGCATGAGGAGAGTGAAAGGTCCAAGAAGGCCAGGTATGTCCGAATTGGGCACTCTAGACTTGCATTTCTTGGCGAATTCGTTGTGAACCTTGCATTGGCAGAGTACTTTCTGCAGAGGTACCCGAGGGAGCCTCCTGCTTGTCTCAGAGAGAGGGTATATGGTTTGACAAACAAGAGAGTGTTGCCATATTGGATCAAGGTTGCTTCTCTGGACAATTTGATCTTTCCTTATGACGACATAACAAAGTTGAAGAGGCATGAGCGTGAGCCAACTGTCAAGTAAGTTCAATTCTTTAT-AATTTTATTGTAATCACACACCTAAGACTAGTTTGCGAGTCTTTAA--------TGATTGTATATATTTCATTTC-TTTAACAACCTAAGAAAAAA-GAGGAAATATATTAACAGGCCTATGGAT-GAAGCTTGCTACAACATTTTACTCCCTAAAATAATTCTGCTAATTAGCTCGTCCAAGAGCTTT
>WW11
-------------------------------------------------------------------------ATTTGAACCCCATTTCAGAAATTCGAACAGCCACCTTTCAAGCCTATCAGTCTCACATTCTTACTCAATTTTCTCAAACTGGGAAGTGAAAGGAACAAAAAAAATCAGATGGGTAATTCCCAGGCGCAAGATTTATGCAGTCACAAGGATTCCATCCACACAAAGCAGTAACGCCAATAAAAGCCCTCAGCGGCTCCTGAGAGAATTAGAAGACATGAAAGCCAGAGAAAGGAGTCCAAGGCAAAAGTACAAACTGCCACCCGAAACATACATTTTGAAAACCCCTATGGATGACATAAAACTAGCAGAGAGATTTCTCCAGAGCCCCCAGTTATCACTGAAATCGTTTCCTCTGCTGAGTTCATGCTTGCCTTCAAGGGATTTGGGTGACCATGATAGGGCGTGGATGGAAGACAACCTGCTGGAGGCCAAGCAGGCACTTGGTTACCCACTGGAGGTCCTGAACAGCGTTGATCAGAATAGTCCTGCTGCACATTTTGATACACTATTATTTCTAGCATTCCAGCATGAGGAGAGTGAAAGGTCCAAGAAGGCCAGGTATGTCCGAATTGGGCACTCTAGACTTGCATTTCTTGGCGAATTCGTTGTGAACCTTGCATTGGCAGAGTACTTTCTGCAGAGGTACCCGAGGGAGCCTCCTGCTTGTCTCAGAGAGAGGGTATATGGTTTGACAAACAAGAGAGTGTTGCCATATTGGATCAAGGTTGCTTCTCTGGACAATTTGATCTTTCCTTATGACGACATAACAAAGTTGAAGAGGCATGAGCGTGAGCCAACTGTCAAGTAAGTTCAATTCTTTAT-AATTTTATTGTAATCACACACCTAAGACTAGTTTGCGAGTCTTTAA--------TGATTGTATATATTTCATTTC-TTTAACAACCTAAGAAAAAA-GAGGAAATATATTAACAGGCCTATGGAT-GAAGC----------------------------------------------------------
