# Supplementary material for: Development of a Target Enrichment Probe Set for Conifer (REMcon)
Source: Biology (Basel). 2024 May 22;13(6):361. doi: 10.3390/biology13060361 (PMC11200496; doi:10.3390/biology13060361)
Supplement: Supplementary file 1 [file biology-13-00361-s001.zip › biology-2960267-supplementary/Sup data/secapr_alignments_paralogs/71.fasta]

>AA3
GTGGAGTAATGTGCAGTGATCTAATTAAAAACTGCGTTATACAGGCACTCCTTTGGACCTTAGTGTTGCTAATCTTGCTTCAATGAGATTAAATGGATTTTCAGCATCGGACATACCTCCAACAGATCTAAAACAGCCTGCATGGAAGCCATACCTGTTCAAAGGGAAGCAGAAAATACTGTTTACAATTCATGAAGTAGTATCTGCAGCAATGTATGACAGGGATGACGTTCCAGATGTTATATCCATTTCTGGTCAAATTAATTGTCGTGCAGATTTAGAAGGCTTGCCAGATGTTTCTCTTCCCTTGACAGGCCTGAATGCTGCTCATGTTGAGGCATTATCTTTTCACCCATGTGCTCAGGTTCCTGAGCAAGGTGTTGACAAACAAGCTCTAATATTTTCACCACCTCTCGGGAACTTTGTTCTAGTGCGTTACCAGGCTTCTCTTTGCAATTTAGGTCCTCCCATCAAAGGGTTTTACCAGCTTTCAATGGTATCTGAGGATGAAGGTGCATTCTTATTCAAGTTGAAGTTAATGGAAGGCTACAAGTCTCCTGCCACCATGGAATTCTGTTCCATAACTATGCCTTTTCCAAGGCGCAAGATAGTTTTAATTGATGGGAATCCATCACTAGGAACAGTGTCAACAACAGAACATTCGGTTGAATGGAAGATCATTGTCAGTGGGCGCAGTGTTACTGCAAAAAGTATAGAAGCGACTTTTCCAGGGACAATTAAGTTTGCACCCAAAAGTATTCAACGGTATTCATTTGCATCAAATTTGACAGCAGAAGCTGAAGAGGAGAGTGATTCTGAGGGCGAAGGTTCAAATATCATGAATAATATAGAAGAATTCTTGGAAGAAAAAATGAATAGGGACCTTAGTGCTGTTGAGTTAGAGGAGCCTTTTACTTGGGAAGCTTATAACTATGCAAAAGTAAGTTTAGCATCA
>AA60
GTGCATTCATATGAAGTGATCTCATTGAAAATTACGTTGTGCAGGCACTCCTTTGGATCTTAGCATCACTAATCTTTCTGCCATGAGAGCAAATGGGTTTTCATCATTGGACTTACCTCCTACAGACCTTAAACAGCCAGCATGGAAGCCATATCTCTTTAGAGGAAAGCAAAGAATACTGTTTATGATTCATGAATCCGTATCTGCAGCAATGTATGATAGGGATGATGTTCCAGATGTTATATCCATTTCTGGCCAAATAAACTGTCGTGCAGATTTAGAAGGCTTGCCAGATGTTTCTCTCCCCTTAACAGGCATGAATTCTGCTCATGTTGAGACTGTGTCATTTCATCCATGTGCCCAGGTTTCTGAGCAGGGTGTAGACAAACAAGCTCTAATATTTTCCCCACCACTTGGAAATTTTGTTTTAGTGCGTTATCAGGCCTTCCTTTCAAATTTGAGTCCTCCCATCAAAGGCTTTTATCAGCTTTCAATGGTTTCAGAAGATGAAGGCGCTTTCTTATTCAAGTTGAAATTAATGGAAGGCTACAAGGCACCTCTTGTCATGGAGTACTGTTCAGTAACTATGCCTTTCCCAAGACGGAAATTAATTTCTATTGATGGAAATCCATCAGTAGGAACAGTATCAACAACAGAACATTCAGTTGAATGGAAGATCATTGTCAGTGGGCGAAGTGGAACTACAAAAAGCATTGAAGCGACTTTTCCAGGTACAATTAAGTTTGCACCAAAGACTACTGATCGATATTCATACAGATCAAAATTAACAGAAGAATCTGAAGAGGAGAGTGATTCTGAAGGTGATGGTTCAAATGGTATGAATAATATAGAAGAATTCTTGGAAGAAAAAATGAATAAAGACCTCAATGCAGTTGAATTAGAGGAGCCTTTTACTTGGGAAGCTTACAATTTTGCAAAAGTATGTTTAGCATCT
>AAR4
GTGGAGTAATGTGCAGTGATCTAATTAAAAACTGCGTTATACAGGCACTCCTTTGGACCTTAGTGTTGCTAATCTTGCTTCAATGAGATTAAATGGATTTTCAGCATCGGACATACCTCCAACAGATCTAAAACAGCCTGCATGGAAGCCATACCTGTTCAAAGGGAAGCAGAAAATACTGTTTACAATTCATGAAGTAGTATCTGCAGCAATGTATGACAGGGATGACGTTCCAGATGTTATATCCATTTCTGGTCAAATTAATTGTCGTGCAGATTTAGAAGGCTTGCCAGATGTTTCTCTTCCCTTGACAGGCCTGAATGCTGCTCATGTTGAGGCATTATCTTTTCACCCATGTGCTCAGGTTCCTGAGCAAGGTGTTGACAAACAAGCTCTAATATTTTCACCACCTCTCGGGAACTTTGTTCTAGTGCGTTACCAGGCTTCTCTTTGCAATTTAGGTCCTCCCATCAAAGGGTTTTACCAGCTTTCAATGGTATCTGAGGATGAAGGTGCATTCTTATTCAAGTTGAAGTTAATGGAAGGCTACAAGTCTCCTGCCACCATGGAATTCTGTTCCGTAACTATGCCTTTTCCAAGGCGCAAGATAGTTTTAATTGATGGGAATCCATCACTAGGAACAGTGTCAACAACAGAACATTCGGTTGAATGGAAGATCATTGTCAGTGGGCGTAGTGTTACTGCAAAAAGTATAGAAGCGACTTTTCCAGGGACAATTAAGTTTGCACCCAAAAGTATTCAACGGTATTCATTTGCATCAAATTTGACAGCAGAAGCTGAAGAGGAGAGTGATTCTGAGGGCGAAGGTTCAAATATCATGAATAATATAGAAGAATTCTTGGAAGAAAAAATGAATAGGGACCTTAGTGCTGTTGAGTTAGAGGAGCCTTTTACTTGGGAAGCTTATAACTATGCAAAAGTAAGTTTAGCATCA
>AF1
TCAGGCCCATATTGAGCCATCTAACCAAAAACTGCATTACACAGGTACTCCGTTGGACCTAGGTGTTGCTAATCTTTCTGCCATGAGATTACATGGATTTTCAGCATCAGATTTACCTCCAACAGATTTGAAACAGCCAGCTTGGAAGCCATATTTGTTTAAAGGGAAGCAAAGAATTCTGTTTACTATTCATGAAGTCATATCTGCAGCAATGTATGACAGGGATGATGTTCCAGATGTTATATCAATTTCTGGTCAAATAAATTGTCGTGCAGATTTGGAAGGCTTGCCAGATGTCTCTCTTCCCTTAACTGGCTTGAATGCTGCTCATGTTGAAGCATTATCTTTTCACCCATGTGCTCAGGTTCCAGAGCAAGGGGTGGACAAACAAGCTTTAATATTTTCACCACCACTTGGAAACTTTGTATTAGTACGCTACCATGCTTCTGTTTGCAATCGAGGTCCTCCCATCAAAGGTTTTTACCAGCTTTCAATGGTCTCGGAAGATGAAGGTGCATTCTTATTCAAGCTGAGGTTAATGGAGGGATACAAGGCTCCTGTCGCTATAGATTTCTGTACTGTAACAATGCCTTTTCCAAGGCGTAAGATACTTTCAATTGATGGCAATCCATCAGTAGGAACGGTGTCAACCACAGAACATTCAGTTGAATGGAAGATCATTGTTACTGGGCGCAGTGTGACTGCTAAAAGTATAGAAGCCACATTCCCAGGAACAATTAAATTTGCACCAAAGACTTCTCAACGGTATTCATATGCATCAAATCTATCAATGGAAGCTGAAGAGGAGAGTGATTCCGAGGGTGAATGTTCAAATGGCATGAACAATATAGAAGAATTTTTGGAAGAAAAGATGAACAAGGATTTAAATGCAGTTGACTTAGAGGAGCCTTTTACTTGGGAAGCTTATAACTACGCAAAAGTAAGTTCAGCATCA
>AG2
TCAGGCCCATATTGAGCCATCTAACCAAAAACTGCATTACACAGGTACTCCGTTGGACCTAGGTGTTGCTAATCTTTCTGCCATGAGATTACATGGATTTTCAGCATCAGATTTACCTCCAACAGATTTGAAACAGCCAGCTTGGAAGCCATATTTGTTTAAAGGGAAGCAAAGAATTCTGTTTACTATTCATGAAGTCATATCTGCAGCAATGTATGACAGGGATGATGTTCCAGATGTTATATCAATTTCTGGTCAAATAAATTGTCGTGCAGATTTGGAAGGCTTGCCAGATGTCTCTCTTCCCTTAACTGGCTTGAATGCTGCTCATGTTGAAGCATTATCTTTTCACCCATGTGCTCAGGTTCCAGAGCAAGGGGTGGACAAACAAGCTTTAATATTTTCACCACCACTTGGAAACTTTGTATTAGTACGCTACCATGCTTCTGTTTGCAATCGAGGTCCTCCCATCAAAGGTTTTTACCAGCTTTCAATGGTCTCGGAAGATGAAGGTGCATTCTTATTCAAGCTGAGGTTAATGGAGGGATACAAGGCTCCTGTCGCTATAGATTTCTGTACTGTAACAATGCCTTTTCCAAGGCGTAAGATACTTTCAATTGATGGCAATCCATCAGTAGGAACGGTGTCAACCACAGAACATTCAGTTGAATGGAAGATCATTGTTACTGGGCGCAGTGTGACTGCGAAAAGTATAGAAGCCACATTCCCAGGAACAATTAAATTTGCACCAAAGACTTCTCAACGGTATTCATATGCATCAAATCTATCAATGGAAGCTGAAGAGGAGAGTGATTCCGAGGGTGAATGTTCAAATGGCATGAACAATATAGAAGAATTTTTGGAAGAAAAGATGAACAAGGATTTAAATGCAGTTGACTTAGAGGAGCCTTTTACTTGGGAAGCTTATAACTACGCAAAAGTAAGTTCAGCATCA
>AH26
CTGCAGCTATATGATGATATGTAATTGAAAACTGCGCAATACAGGTACTCCTTTGGACCTTGGCGTTGCTAATCTTTCTGCTACGAGATTGAATGGGTTTTCATCATTGGATGTACCTCATACAGATCTAAAACAGCCAGCTTGGAAACCTTACCTGTTCAGAGGAAAGCAGAGGATATTGTTTATGATTCATGAAGTTGTATCTGCAGCAATGTATGACAGGGATGACGTTCCGGATACTATATCCATTTCTGGTCAAATAAATTGTCGAGCAGATTTAGAAGGGTTGCCAGATGTTTCTTTTCCCTTAACAGGGCTGAATACAGTTCACATTGAAGCATTATCTTTCCACCCATGTGCACAGGTTCCTGAGCAAGGTGTGGACAAGCAAGCTCTAATATTTTCACCTCCACTTATGAACTTTATTTTAATGCATTACCAGGCTTCTCTGTGCAACTTAGGTCCTCCAATTAAAGGTTTTTACCAGCTTTCTATGGTCTCAGAAGATGAAGGTGCATTTTTGTTCAAACTGAAATTAATGGAAGGCTACAAAGCTCCTATCACCATGGAGTTCTGTTCTGTAAATATGCCTTTTCCTAGGCGCAAGATAGTTTCAATTGATGGTAATCCTTCAGTAGGGACAGTGTCAACAACAGAACATTCAGTTGAATGGAAAATAATTGTTAGTGGACGAAGCGTGACTGCAAAAAGTCTAGAAGCAACTTTTCCAGGAACGATCAAGTTTGCCCCAAAGACTACTAATCGATATTCCTACACATCAAATTTGAAGGCAGAAGCTGAAGAGGAGAGTGATTCTGAGGTTGAAGGTTCAAATAGCATGAATAACATAGAAGAAGTCTTGGAAGAAAAGATGAACAAAGACCTGAGCTCAGTTGAGTTAGAGGAGCCTTTTTGTTGGGAAGCTTATAACTATGCAAAAGTAAGTCTGTCTTCA
>AME1
GTGGAGTAACATGCAGTGATCTAATTAAAAACTGCGTTATACAGGCACTCCTTTAGACCTTAGTGTTGTTAATCTTTGTTCAATGAGATTAAATGGATTTTCAGCATCGGACATACCTCCAACAGATCTAAAACAGCCTGCATGGAAGCCATACCTGTTCAAAGGGAAGAATAAAATACTGTTTACAATTCATGAAGTTGTATCTGCAGCAATGTATGACAGGGATGACGTTCCAGATGTTATATCCATTTCTGGTCAAATTAATTGTCGTGCAGATTTAGAAGGCTTGCCAGATGTTTCTCTTCCCTTGACATGCCTGAATTCTGCTCATGTTGAGGCATTATCTTTTCACCCATGTGCTCAGGTTCCTGAGCAAGGTGTTGACAAACAAGCTCTAATATTTTCACCACCTCTCGGGAACTTTGTTCTAGTGCGTTACCAGGCTTCTCTTTGCAATTTAGGTCCTCCCATCAAAGGGTTTTACCAGCTTTCAATGGTATCTGAGGATGAAGGTGCATTCTTATTCAAGTTGAAGTTAATGGAAGGATACAAGTCTCCTGTCACCATGGAATTCTGTTCCGTAACTATGCCTTTTCCAAGGCGCAAGATAGTTTTAATTGATGGGAATCCATCACTAGGAACAGTGTCAACAACAGAACATTCAGTTGAATGGAAGATCATTGTCAGTGGGCGCAGTGTTACTGCAAAAAGTATAGAAGCGACTTTTCCAGGGACAATTAAGTTTGCACCAAAAAGTATTCAACGGTATTCATTTGCATCAAATTTGACAGCAGAAGCTGAAGAGGAGAGTGATTCTGAGGGCGAAGGTTCAAATATCATGAATAATATAGAAGAATTCTTGGAAGAAAAAATGAATAGGGACCTTAGTGCTGTTGAGTTAGAGGAGCCTTTTACTTGGGAAGCTTATAACTATGCAAAAGTAAGTTTTGTTTTA
>AP25
CTGCAGCTATATGATGATATGTAATTGAAAACTGCGCAATACAGGTACTCCTTTGGACCTTGGCGTTGCTAATCTCTCTGCAACGAGATTGAATGGGTTTTCATCATTGGATGTACCTCATACAGATCTAAAACAGCCAGCTTGGAAACCTTACCTGTTCAGAGGAAAGCAGAGGATATTGTTTATGATTCATGAAGTTGTATCTGCAGCAATGTATGACAGGGATGACGTTCCGGATACTATATCCATTTCTGGTCAAATAAATTGTCGAGCAGATTTAGAAGGGTTGCCAGATGTTTCTTTTCCCTTAACAGGGCTGAATACAGTTCACATTGAAGCATTATCTTTCCACCCATGTGCACAGGTTCCTGAGCAAGGTGTGGACAAGCAAGCTCTAATATTTTCACCTCCACTTATGAACTTTATTTTAATGCATTACCAGGCTTCTCTGTGCAACTTAGGTCCTCCAATTAAAGGTTTTTACCAGCTTTCTATGGTCTCAGAAGATGAAGGTGCATTTTTGTTCAAACTGAAATTAATGGAAGGCTACAAAGCTCCTATCACCATGGAGTTCTGTTCTGTAAATATGCCTTTTCCTAGGCGCAAGATAGTTTCAATTGATGGTAATCCTTCAGTAGGGACAGTGTCAACAACAGAACATTCAGTTGAATGGAAAATAATTGTTAGTGGACGAAGTGTGACTGCAAAAAGTCTAGAAGCAACTTTTCCAGGAACGATCAAGTTTGCCCCAAAGACTACTAATCGATATTCCTACACATCAAATTTGAAGGCAGAAGCTGAAGAGGAGAGTGATTCTGAGGTTGAAGGTTCAAATAGCATGAATAACATAGAAGAAGTCTTGGAAGAAAAGATGAACAAAGACCTGAGCTCAGTTGAGTTAGAGGAGCCTTTTTGTTGGGAAGCTTATAACTATGCAAAAGTAAGTCTGTCTTCA
>APA47
TCAGGTCCATGATGAGCCATCTAACTGA-------ATTACACAGGTACTCCTTTGGACCTAGGTGTTGCTAATCTTTCTGCTATAAGATTACATGGATTTTCAGCATCAGATTTACCTCCAGCAGATTTGAAACAGCCAGCTTGGAAGCCATACTTGTTTAAGGGGAAGCAAAGAATTCTGTTTATTATTCATGAAGTCATATGTGCAGCAATGTATGACAGGGATGATGTTCCAGATGTTATATCAATTTCTGGTCAAATAAATTGTCGTGCAGATGTGGAAGGCTTGCCAGATGTTTCCCTTGCATTACTTGGCTTGAATGCTGCTCATGTTGAAGCATTATCTTTTCACCCATGTGCTCAGGTTCCAGAGCAAGGGGTGGACAAACAAGCTTTAATATTTTCACCACCACTTGGAAACTTTGTTTTAGTGCGCTACCATGCTTCTCTTTGCCATATAGGGCCTCCCATCAAAGGTTTTTACCAGCTTTCAATGGTCTCGGAAGATGAAGGTGCATTCTTATTCAAGCTGAGGTTAATGGAGGGATACAAGGCTCCTGTCACTATAGATTTCTGTGCTGTAACCATGCCTTTTCCAAGGCGTAAGATACTTTCAATCGATGGAAATCCATCAGTAGGAACAGTGTCAACTACAGAACATTCAGTTGAATGGAAGATCATTGTTACTGGACGTAGTGTGACTGCAAAAAGTATAGAAGCATCGTTCCCAGGGACAATTAAATTCTCGCCAAAGACTTCTCAGCGGTATTCATATGCATCAAATTTGGCAGTTGAAGCTGAAGAGGAGAGTGATTCTGAGGGTGAAAGTTCAAATAGCATGAACAATATAGAAGAATTTTTGGAAGAAAAGATGAACAAGGATTTAAATGCAGTTGATTTAGAGGAGCCTTTTACTTGGGAAGCTTATAACTATGCAAAAGTAAGTTCAGCATCA
>AR2
-------------------------------------------------------------------------------------------AATGGATTTTCAGCATCGGACATACCTCCAACAGATCTAAAACAGCCTGCATGGAAGCCATACCTGTTCAAAGGGAAGAATAAAATACTGTTTACAATTCATGAAGTTGTATCTGCAGCAATGTATGACAGGGATGACGTTCCAGATGTTATATCCATTTCTGGTCAAATTAATTGTCGTGCAGATTTAGAAGGCTTGCCAGATGTTTCTCTTCCCTTGACATGCCTGAATTCTGCTCATGTTGAGGCATTATCTTTTCACCCATGTGCTCAGGTTCCTGAGCAAGGTGTTGACAAACAAGCTCTAATATTTTCACCGCCTCTCG-----------------------------------------------------------------------------------------------------------------------------------------------------------------------------------------------------------------------------------------------------------------------------------------------------------------------------------------------------------------------------------------------------------------------------------------------------------------------------------------------------------------------------------------------------------
>AS57
GTGCAGTCATATGAAGTGGTCTCACCGAAAATTGCGTTGTACAGGCACTCCTTTGGATCTTGGTGTCACTAATATTTCTTCTATGAGAGCAAATGGATTTTCATCATTGGATTTACCTCCTACAGATCTAAAACAGCCAGCATGGAAGCCATACCTCTTTAGAGGAAAGCAAAGAATACTGTTTATGATTCATGAATTAGTATCTGCAGCAATGTATGATAGGGATGATGTTCCAGATGTTATATCCATTTCTGGTCAAATAAACTGTCGTGCAGATTTAGAAGGCTTGCCAGATGTTTCTCTCCCCTTAACAGGCATGAATGCTGCTCATGTTGAGGTAGTGTCTTTTCATCCATGTGCCCAGGTTTCTGAGCAAGGTATAGACAAACAAGCTCTAATATTTTCACCACCACTTGCAAACTTTGTTTTAGTGCGTTACCAGGCCTCTCTTTCAAATTTAAGTCCTCCCATCAAAGGATTTTACCAGCTTTCAATGGTCTCAGAAGATGAAGGTGCATTTTTATTCAAGCTGAAGTTAATGGAAGGCTACAAGGCACCTATTGTCATGGAGTACTGTTCGGTAACTATGCCTTTTCCAAGGCGGAAAATAGTTTCAATTGATGGAAATCCATCACTAGGAACAGTGTCAACAACAGAACATTCAGTTGAATGGAAGATCATTGTCAGTGGGCGAAGTGGGACTGCAAAAAGCATAGAAGCGACTTTTCCAGGGACAATTAAGTTTGCACCAAAGACTACTAATCGATATTCATACAGATCAAAATTAACAGAAGAATCTGAAGAGGAGAGTGATTCTGAGGGTGATGGTTCAAATGGTATGAACAATATAGAAGAGTTCTTGGAAGAAAAAATGAATAAGGACCTCAATGCAGTTGAATTAGAGGAGCCTTTTACTTGGGAAGCTTACAACTTTGCAAAAGTAAGTTGAGCATCA
>ASA51
-------------------------------------------------------------------------------------------------------------------------------------CAACCAGCTTGGAAGCCATACTTGTTTAAAGGGAAGCAAAGAATTCTGTTTACTATTCATGAAGTCATATCTGCAGCAATGTATGATAGGGATGATGTTCCAGATGTTATATCAATTTCTGGTCAAATAAATTGTCGCGCAGATTTGGAAGGCTTGCCAGATGTTTCCCTTCCCTTAACTGGCTTGAATGCTGCTCATGTTGAAGCATTGTCTTTTCACCCATGTGCTCAGGTTCCAGAGCAAGGGGTGGACAAACAAGCTCTAATATTTTCACCACCACTTGGAAACTTTGTTTTAGTGCGTTACCATGCTTCTGTTTGCAATATAGGTCCTCCCATCAAAGGTTTTTACCAGATTTCTATGGTATCGGAAGATGAAGGTGCATTCTTATTCAAGCTGAGGTTAATGGAGGGCTACAAGGCTCCTGTCACTATGGAGTCCTGTTCTGTAACAATGC-----------------------------------------------------------------------------------------------------------------------------------------------------------------------------------------------------------------------------------------------------------------------------------------------------------------------------------------------------------------------------
>CB35
CTGCAGTAAGATGATGACGCCTAATTGAAACCTGCGCAATACAGGTACTCCTTTGGACCTTGGCGTTGCTAATCTCTCTGCTACAAGATTGAATGGGTTTTCATCATTGGATGTACCTCATCCAGATCTAAAACAGCCAGCTTGGAAGCCTTACCTGTTCAGAGGAAAGCAGAGGATATTGTTTATGATTCATGAAGTCGTATCTGCAGCAATGTATGACAGGGATGATGTTCCAGATACTATATCCATTTCTGGTCAAATAAATTGTCGAGCTGATTTAGAAGGCTTGCCAGATGTTTCTTTTCCCTTAACAGGACTTAATACAACTCACATTGAAGCATTATCTTTCCACCCATGTGCGCAGGTTCCTGAGCAAGGTGTGGACAAACAAGCTCTAATATTTTCACCGCCACTTGGAAACTTTATTTTAATGCATTACCAGGCTTCTCTGTGCAACTTAGGTCCTCCAATTAAAGGTTTTTACCAGCTTTCTATGGTCTCAGAAGATGAAGGTGCATTTTTGTTCAAACTGAAATTAATGGAAGGCTACAAAGCTCCTATCACCATGGAGTTTTGTTCTGTAAATATGCCTTTTCCTAGGCGCAAGATTGTTTTAATTGATGGTAATCCTTCAGTAGGGACAGTGTCAACAACGGAACATTCAGTTGAATGGAAGATAATTGTTAGTGGACGAAGTGTGACTGCAAAGAGTCTGGAAGCAACTTTTCCAGGGACAATCAAGTTTGCCCCAAAGACTACTAATCGATATTCCTACACATCAAATTTGAAGGCAGAAGCTGAAGAGGAGAGTGATTCTGAGTTTGAAGGTTCAAATAGCATGAATAACATAGAAGAAGTATTGGAGGAAAAGATGAACAAAGACTTGAGCTCAGTGGAGTTAGAGGAGCCTTTTTGTTGGGAAGCTTATAACTATGCAAAAGTAATTCCCTCTTCA
>CD18
GTGCATTTATATGA----ATCTCATTGAAAATTGCGTTATACAGGCACTCCTTTGGATCTTGGTGTCACTAATCTTTCAACTATGAGAGCAAATGGATTTTCATCATTGGATTTACCTCCTACAGATCTGAAACAGCCAGCATGGAAGCCATATCTCTTTAAAGGAAAGCAAAGAATACTGTTTATGATTCATGAATTAGTGTCTGCAGCAATGTATGATAGGGATGATGTTCCAGACGTTATATCCATTTCTGGCCAAATAAACTGTCGTGCAGATTTAGAAGGCTTGCCAGACGTTTCTCTCCCCTTAACAGGCATGAATGCTGCTCATGTTGAGGCAGTGTCTTTTCATCCATGTGCCCAGGTTTCTGAGCAGGGTGTAGATAAACAAGCTCTAATTTTTTCACCACCACTCGGAAACTTTGTGTTAGTGCGTTATCAGGCTTCTCTTTCAAATTTAAGTCCTCCCATCAAGGGGTTTTATCAGCTTTCAATGGTTTCAGAAGATGAAGGTGCATTTTTATTCAAGTTGAAGTTAATGGAAGGCTACAAGGCACCTCTTGTCATGGAGTACTGTTCGGTAACTATGCCTTTTCCAAGGCGCAAAATAGTTTTAATTGATGGAAATCCTTCAGTAGGAACAGTTTCAACAACAGAACATTCAGTTGAATGGAAGATCATTGTCAGTGGGCGAAGTGGGACTGCAAAATCCATAGAAGCAACTTTTCCAGGGACAATTAAGTTTGCACCAAAGACTACTAATCGATATTCATACAGATCAAAATTAACAGAAGATTCTGAAGAGGAGAGTGATTCTGAGGGTGATGGTTCAAATGGTATGAACAATAAAGAAGAGTTCTTGGAAGAAAAAATGAACAAGGACCTCAATGCAGTTGAATTAGAGGAGCCTTTTACTTGGGAAGCTTACAACTTTGCAAAAGTAAGTTTAGCATCA
>CDE34
CTGCAGTAAGATGATGACGCCTAATTGAAAACTGCGCAATACAGGTACTCCTTTGGACCTTGGCGTTGCTAATCTCTCTGCTACAAGATTGAATGGGTTTTCATCATTGGATGTACCACATCCAGATCTAAAACAGCCAGCTTGGAAGCCTTACCTGTTCAGAGGAAAGCAGAGGATATTGTTTATGATTCACGAAGTCATATCTGCAGCAATGTATGACAGGGATGATGTTCCAGATACTATATCCATTTCTGGTCAAATAAATTGTCGAGCTGATTTAGAAGGCTTGCCAGATGTTTCTTTTCCCTTAACAGGGCTTAATACAGCTCACATTGAAGCATTATCTTTCCACCCATGTGCGCAGGTTCCTGAGCAAGGTGTGGACAAACAAGCTCTAATATTTTCACCGCCACTTGGAAACTTTATTTTAATGCATTACCAGGCTTCTCTGTGCAACTTAGGTCCTCCAATTAAAGGTTTTTACCAGCTTTCTATGGTCTCAGAAGATGAAGGTGCATTTTTGTTCAAACTGAAATTAATGGAAGGCTACAAAGCTCCTATCACCATGGAGTTTTGTTCTGTAAATATGCCTTTTCCTAGGCGCAAGATTGTTTTAATTGATGGTAATCCTTCAGTAGGGACAGTGTCAACAACGGAACATTCAGTTGAATGGAAGATAATTGTTAGTGGACGAAGTGTGACTGCAAAGAGTCTAGAAGCAACTTTTCCAGGGACAATCAAGTTTGCCCCAAAGACTACTAATCGATATTCCTACACATCAAATTTGAAGGCAGAAGCTGAAGAGGAGAGTGATTCTGAGTTTGAAGGTTCAAATAGCATGAATAACATAGAAGAAGTATTGGAGGAAAAGATGAACAAAGACTTGAGCTCAGTGGAGTTAGAGGAGCCTTTTTGTTGGGAAGCTTATAACTATGCAAAAGTAATTCCCTCTTCA
>CF38
GTGCAGTCATATGAAGTGGTTTAATTGAAAATCACGTTATACAGGCACTCCTTTGGACCTTGGAGTTGCTAATCTTTCTGTTATGAGATCAAATGGGTTTTTATCATTGGATTTACCTCCTACAGACCTAAAACAGCCAGCATGGAAGCCGTACCTGTTTAGAGGGAAGCAGAGAATACTATTTATGATTCATGAAGTAGTATCTGCAGCAATGTATGACAGGGATGATGTTCCAGATGTTATATCCATTTCTGGTCAAATAAACTGTCGTGCAGATCTAGAAGGCTTGCCAGATGTTTCTATCCCCTTAACAGGCGTGAATGCTGCTCATGTTGAGGCATTGTCTTTTCACCCATGTGCTCAGGTTTCTGAGCAAGGTGTGGACAAACAAGCTCTAATATTTTCACCACCACTGGGAAACTTTGTTTTAGTGCGCTACCAGGCTTCTCTTTGCAATTTAAGTCCTCCCATCAAAGGGTTTTACCAGCTTTCAATGGTCTCAGAAGATGAAGGTGCATTCTTATTCAAGCTGAAGTTAATGGAAGGCTACAAGGCTCCCATCACCATGGAGTTCTGTTCTGTAACTTTGCCTTTTCCAAGGCGCAAGATAGTTTCAATTGATGGAAATCCATCAGTAGGAACGGTGTCAACAACAGAACATTCAGTTGAATGGAAGATCATTGTCAGTGGGCGCAGTGGGACTGCAAAAAGTATAGAAGCAACTTTTCCAGGGACAATCAAGTTTGCACCAAAGACTACTAATCGGTATTCATACACATCAAAATTTACAGAAGAAGCTGAAGAGGAGAGTGATTCTGAGGGTGAAGGTTCAAATGGTGTGAATAATATAGAAGAGTTCTTGGAAGAAAAAATGAATAAGGACCTCAATGCAGTTGAGTTGGAGGAGCCTTTTACTTGGGAAGCTTATAACTTTGCAAAAGTAAGTTTAGCATCA
>CH19
GTGCATTTATACGAAGTGATCTCATTGAAAATTGCGTTATACAGGCACTCCTTTGGATCTTGGTGTCACTAATCTTTCAACTATGAGAGCAAACGGATTTTCATCATTGGATTTACCTCCCACAGATCTAAAACAGCCAGCATGGAAGCCATATCTCTTTAGAGGAAAGCAAAGAATACTGTTTATGATTCATGAATTAGTGTCTGCAGCAATGTATGATAGGGATGATGTTCCAGACGTTATATCCATTTCTGGCCAAATAAACTGTCGTGCAGATTTAGAAGGCTTGCCAGATGTTTCTCTCCCCTTAACAGGCATGAATGCTGCTCATGTTGAGGCAGTGTCTTTTCATCCATGTGCCCAGGTTTCTGAGCAGGGTGTAGATAAACAAGCTCTAGTATTTTCACCACCACTTGGAAACTTTGTGTTAGTGCGTTACCAGGCTTCTCTTTCAAATTTAAGTCCTCCCATCAAGGGGTTTTATCAGCTTTCAATGGTTTCAGAAGATGAAGGTGCATTTTTATTCAAGTTGAAGTTAATGGAAGGCTACAAGGCACCTCTTGTCATGGAGTACTGTTCGGTAACTATGCCTTTTCCAAGGCGCAAAATAGTTTTAATTGATGGAAATCCTTCAGTAGGAACAGTTTCAACAACAGAACATTCAGTTGAATGGAAGATCATTGTCAGTGGGCGAAGTGGGACTGCAAAATCCATAGAAGCAACTTTTCCAGGGACAATTAAGTTTGCACCAAAGACTACTAATCGATATTCATACAGATCAAAACTAACAGAAGATTCTGAAGAGGAGAGCGATTCTGAGGGTGATGGTTCAAATGGTATGAACAATATAGAAGAGTTCTTGGAAGAAAAAATGAACAAGGACCTCAATGCAGTTGAATTAGAGGAGCCTTTTACTTGGGAAGCTTACAACTTTGCAAAAGTAAGTTTAGCATCA
>CHA37
GTGCAGTCATATGAAGTGGTTTAATTGAAAATCACGTTATACAGGCACTCCTTTGGACCTTGGAGTTGCTAATCTTTCTGTTATGAGATCAAATGGGTTTTTATCATTGGATTTACCTCCTACAGACCTAAAACAGCCAGCATGGAAGCCGTACCTGTTTAGAGGGAAGCAGAGAATACTGTTTATGATTCATGAAGTAGTATCTGCAGCAATGTATGACAGGGATGATGTTCCAGATGTTATATCCATTTCTGGTCAAATAAACTGTCGTGCAGATCTAGAAGGCTTGCCAGATGTTTCTCTCCCCTTAACAGGCGTGAATGCTGCTCATGTTGAGGCATTGTCTTTTCACCCATGTGCTCAGGTTTCTGAGCAAGGTGTGGACAAACAAGCTCTAATATTTTCACCACCACTGGGAAACTTTGTTTTAGTGCGCTACCAGGCTTCTCTTTGCAATTTAAGTCCTCCCATAAAAGGGTTTTACCAGCTTTCAATGGTCTCAGAAGATGAAGGTGCATTCTTATTCAAGCTGAAGTTAATGGAAGGCTACAAGGCTCCCATCACCATGGAGTTCTGTTCTGTAACTTTGCCTTTTCCAAGGCGCAAGATAGTTTCAATTGATGGAAATCCATCAGTAGGAACGGTGTCAACAACAGAACATTCAGTTGAATGGAAGATCATTGTCAGTGGGCGCAGTGGGACTGCAAAAAGTATAGAAGCAACTTTTCCAGGGACAATCAAGTTTGCACCAAAGACTACTAATCGGTATTCATACACATCAAAATTTACAGAAGAAGCTGAAGAGGAGAGTGATTCTGAGGGTGAAGGTTCAAATGGTGTGAATAATATAGAAGAGTTCTTGGAAGAAAAAATGAATAAGGACCTCAATGCAGTTGAGTTGGAGGAGCCTTTTACTTGGGAAGCTTATAACTTTGCAAAAGTAAGTTTAGCATCA
>CJ24
GCACATTCATATGAAGTGATCTCATTGAAAATTGCGTTGTACAGGCACTCCTTTGGATCTTGGTGTCACTAATCTTTCTACTATGAGAGCAAATGGATTTTCATCATTGGATTTACCTCCTACAGATCTGAAACAGCCGGCATGGAAGCCATACCTCTTTAGAGGAAAGCAAAGAATACTGTTTATGATTCATGAATTAGTATCTGCAGCAATGTATGATAGGGATGATGTTCCAGATGTTATATCCATTTCTGGTCAAATAAACTGTCGTGCAGATTTAGAAGGCCTGCCAGACGTTTCTCTCCCCTTAACAGGCATGAATGCTGCTCATGTTGAGGCAGTGTCTTTTCATCCATGTGCCCAAGTTTCTGAGCAGGGTGTAGACAAACAAGCTCTAATATTTTCACCACCACTTGGAAACTTTGTTTTAGTGCGTTACCAGGCCTCTCTTTCAAATTTAAGTCCTCCCATCAAAGGATTTTATCAGCTTTCAATGGTTTCAGAAGATGAAGGTGCATTTTTATTCAAGTTGAAGTTAATGGAAGGCTACAAGGCACCTATCGTCATGGAGTATTGTTCGGTAACTATGCCTTTCCCAAGGCGGAAAATTGTTTTAATTGATGGAAATCCATCAGTAGGAACAGTGTCAACAACAGAACATTCAGTTGAATGGAAGATCATTGTCAGTGGACGAAGTGGGACTGCAAAAAGCATAGAAGCAACTTTTCCAGGGACAATTAAGTTTGCACCAAAGACTACTAATCGATATTCATACAGATCAAAATTAACAGAAGAATCTGAAGAGGAGAGTGATTCTGAGGGTGATGGTTCAAATGGATTGAACAATATAGAAGAGTTCTTGGAAGAAAAAATGAATAAGGACCTCAATGCAGTTGAATTAGAGGAGCCTTTTACTTGGGAAGCTTACAACTTTGCAAAAGTAAGTTTAGCATCA
>CK7
GTGCAGTCATATGAAGTGGTCTAATTGAAAATTGCGTTGTACAGGCACTCCTTTGGACCTTGGTGTCACTAATCTTTCTGCTATGAAAACAAATGGATTTTCATCATTGGATTTACCTCCTACAGATCTAAAACAGCCAGCATGGAAGCCATACCTCTTTAGAGGAAAGCAAAGGATGCTGTTTATGATTCATGAAGTAGTATCTGCAGCAATGTATGATAGGGATGATGTTCCAGATGTTATATCCATTTCTGGTCAAATAAACTGTCGTGCAGATTTAGAAGGCTTGCCAGATGTTTCTCTCCCCTTAACAGGCATGAATGCTGCTCATGTTGAGGCAGTGTCTTTTCATCCATGTGCTCAGGTTTCTGAGCAAGGTGTAGATAAACAAGCTCTAATATTTTCACCACCACTTGGAAACTTTGTTTTAGTCCGTTACCAGGCCTCTCTTTCCAATTTAAGTCCTCCCATCAAAGGATTTTACCAGCTTTCAATGGTCTCAGAAGATGAAGGTGCATTTTTATTCAAGCTGAAGTTAATGGAAGGCTACAAGGCACCTATTGTCATGGAGTTCTGTTCTGTAACTATGCCTTTTCCAAGGCGGAAGATCGTTTCAATTGATGGAAATCCATCAGTAGGAACAGTGTCAACAACAGAACATTCAGTTGAATGGAAGATCATTGTCAGTGGGCGCAGTGGGACTGCAAAAAGCATAGAAGCGACTTTTCCAGGGACAATTAAGTTTGCACCAAAGACTACTAATCGATATTCATACACATCAAAATTAATAGAAGAATCTGAAGAGGAGAGTGATTCTGAGGGTGATGGTTCAAATGGTATGAACAATATAGAAGAGTTCTTGGAAGAAAAAATGAATAAGGACCTCAATGCAGTTGAATTAGAGGAGCCTTTTACTTGGGAAGCTTACAACTTTGCAAAAGTAAGTTCAGCATCA
>CL6
GTGCAGTCATATGAAGTGGTCTAATTGAAAATTGCGTTGTACAGGCACTCCTTTGGACCTTGGTGTCACTAATCTTTCTGCTATGAAAACAAATGGATTTTCATCATTGGATTTACCTCCTACAGATCTAAAACAGCCAGCATGGAAGCCATACCTCTTTAGAGGAAAGCAAAGGATGCTGTTTATGATTCATGAAGTAGTATCTGCAGCAATGTATGATAGGGATGATGTTCCAGATGTTATATCCATTTCTGGTCAAATAAACTGTCGTGCAGATTTAGAAGGCTTGCCAGATGTTTCTCTCCCCTTAACAGGCATGAATGCTGCTCATGTTGAGGCAGTGTCTTTTCATCCATGTGCTCAGGTTTCTGAGCAAGGTGTAGATAAACAAGCTCTAATATTTTCACCACCACTTGGAAACTTTGTTTTAGTCCGTTACCAGGCCTCTCTTTCCAATTTAAGTCCTCCCATCAAAGGATTTTACCAGCTTTCAATGGTCTCAGAAGATGAAGGTGCATTTTTATTCAAGCTGAAGTTAATGGAAGGCTACAAGGCACCTATTGTCATGGAGTTCTGTTCTGTAACTATGCCTTTTCCAAGGCGGAAGATCGTTTCAATTGATGGAAATCCATCAGTAGGAACAGTGTCAACAACAGAACATTCAGTTGAATGGAAGATCATTGTCAGTGGGCGCAGTGGGACTGCAAAAAGCATAGAAGCGACTTTTCCAGGGACAATTAAGTTTGCACCAAAGACTACTAATCGATATTCATACACATCAAAATTAATAGAAGAATCTGAAGAGGAGAGTGATTCTGAGGGTGATGGTTCAAATGGTATGAACAATATAGAAGAGTTCTTGGAAGAAAAAATGAATAAGGACCTCAATGCAGTTGAATTAGAGGAGCCTTTTACTTGGGAAGCTTACAATTTTGCAAAAGTAAGTTTAGCATCA
>CM9
GTGCATTCATATGAAGTGATCTCATTGAAAATTGCGTTGTACAGGCACTCCTTTGGATCTTAGCATCACTAATCTTTCTGCCATGAGAGCAAATGGGTTTTCATCATTGGACTTACCTCCTACAGATCTCAAACAGCCAGCATGGAAGCCATATCTCTTTAGAGGAAAGCAAAGAATACTGTTTATGATTCATGAATCGGTATCTGCAGCAATGTATGATAGGGATGATGTTCCAGATGTTATATCCATTTCTGGCCAAATAAACTGTCGTGCAGATTTAGAAGGCTTGCCAGATGTTTCTCTCCCCTTAACAGGCATGAATTCTGCTCATGTTGAGACAGTGTCATTTCATCCATGTGCCCAGGTTTCTGAGCAGGGTGTAGACAAACAAGCTCTAATATTTTCCCCGCCACTTGGAAATTTTGTTTTAGTGCGTTATCAGGCCTTTCTTTCAAATTTGAGTCCTCCCATCAAAGGCTTTTATCAGCTTTCAATGGTTTCAGAAGATGAAGGCGCTTTCTTATTCAAGTTGAAATTAATGGAAGGCTACAAGGCACCTCTTGTCATGGAGTACTGTTCAGTAACTATGCCTTTCCCAAGACGGAAATTAATTTCTATTGATGGAAATCCATCGGTAGGAACAGTATCAACAACAGAACATTCAGTTGAATGGAAGATCATTGTCAGTGGGCGAAGTGGAACTACAAAAAGCATTGAAGCAACTTTTCCAGGTACAATTAAGTTTGCACCAAAGACTACTGATCGATATTCATACAGATCAAAATTAACAGAAGAATCTGAAGAGGATAGTGATTCTGAGGGTGATGGTTCAAATGGTATGAATAATATAGAAGAATTCCTGGAAGAAAAAATGAATAAAGACCTCAATGCAGTTGAATTAGAGGAGCCTTTTACTTGGGAAGCTTACAATTTTGCAAAAGTAAGTTTAGCATCA
>CO8
----ATTCATATGAAGTGATCTCATTGAAAATTGCGTTGTACAGGAACTCCTTTGGATCTTAGCATCACTAATCTTTCTGCCATGAGAGCAAATGGGTTTTCATCACTGGACTTACCTCCTACAGATCTCAAACAGCCAGCATGGAAGCCATATCTCTTTAGAGGAAAACAAAGAATACTGTTTATGATTCATGAATCGGTATCTGCAGCAATGTATGATAGGGATGATGTTCCAGATGTTATATCCATTTCTGGCCAGATAAACTGTCGTGCAGATTTAGAAGGCTTGCCAGATGTTTCTCTCCCCTTAACAGGCATGAATTCTGCTCATGTTGAGACAGTGTCATTTCATCCATGTGCCCAGGTTTCTGAGCAGGGTGTAGACAAACAAGCTCTAATATTTTCCCCGCCACTTGGAAATTTTGTTTTAGTGCGTTATCAGGCCTTTCTTTCAAATTTGAGTCCTCCCATCAAAGGCTTTTATCAGCTTTCAATGGTTTCAGAAGATGAAGGCGCTTTCTTATTCAAGTTGAAATTAATGGAAGGCTACAAGGCACCTCTTGTCATGGAGTACTGTTCAGTAACTATGCCTTTCCCAAGACGGAAATTAATTTCTATTGATGGAAATCCATCAGTAGGAACAGTATCAACAACAGAACATTCAGTTGAGTGGAAGATCATTGTCAGTGGGCGAAGTGGAACTACAAAAAGCATTGAAGCGACTTTTCCAGGTACAATTAAGTTTGCACCAAAGACTACTGATCGATATTCATACAGATCAAAATTAACAGAAGAATCTGAAGAGGAGAGTGATTCTGAAGGTGATGGTTCAAATGGTATGAATAATATAGAAGAATTCTTGGAAGAAAAAATGAATAAAGACCTCAACGCAGTTGAATTAGAGGAGCCTTTTACTTGGGAAGCTTACAATTTTGCAAAAGTAAGTTTAGCATCA
>CP16
GTGCATTCATATGAAGTGATCTCATTGAAAATTGCATTGTACAGGCACTCCTTTGGATCTTGGTGTCACTAATCTTTCATCGATGAGAGCAAATGGATTTTCGTCATTGGATTTACCTCCTACAGATCTGAAACAGCCAGCATGGAAGCCATACCTCTTTAGAGGAAAGCAAAGAATACTGTTTATGATTCATGAATTAGTATCTGCAGCAATGTATGATAGGGATGATGTTCCAGATGTTATATCCATTTCTGGCCAAATAAACTGTCGTGCAGATTTAGAAGGCTTGCCAGACATTTCTCTCCCCTTAACAGGCATGAATGCTGCTCATGTTGAGGCAGTGTCTTTTCATCCATGTGCCCAGGTTTCTGAGCAGGGTGTAGACAAACAAGCTCTAATATTTTCACCACCACTTGGAAACTTTGTGTTAGTGCGTTACCAGGCCTCTCTTTCAAATTTAAGTCCTCCCATCAAAGGATTTTATCAGCTTTCAATGGTTTCAGAAGATGAAGGTGCATTTTTATTCAAGTTGAAGTTAATGGAAGGCTACAAGGCACCTCTTGTCATGGAGTACTGTTCGGTAACTATGCCTTTTCCAAGGCGGAAAATAGTTTTAATTGATGGAAATCCTTCAGTAGGAACAGTGTCAACAACAGAACATTCAGTTGAATGGAAGATCATTGTCAGTGGGCGAAGTGGGACTGCAAAATCCATAGAAGCAACTTTTCCAGGGACAATTAAGTTTGCACCAAAGACTACTAATCGATATTCATACAGATCAAAATTAACAGAAGAATCTGAAGAGGAGAGTGATTCTGAGGGTGATGGTTCAAATGGTATGAACAACATAGAAGAGTTCTTGGAAGAAAAAATGAATAAGGACCTCAATGCAGTTGAATTAGAGGAGCCTTTTACTTGGGAAGCTTACAACTTTGCAAAAGTAAGTTTAGCATCA
>CP161
GTGCATTCATATGAAGTGATCTCATTGAAAATTGCATTGTACAGGCACTCCTTTGGATCTTGGTGTCACTAATCTTTCATCGATGAGAGCAAATGGATTTTCGTCATTGGATTTACCTCCTACAGATCTGAAACAGCCAGCATGGAAGCCATACCTCTTTAGAGGAAAGCAAAGAATACTGTTTATGATTCATGAATTAGTATCTGCAGCAATGTATGATAGGGATGATGTTCCAGATGTTATATCCATTTCTGGCCAAATAAACTGTCGTGCAGATTTAGAAGGCTTGCCAGACATTTCTCTCCCCTTAACAGGCATGAATGCTGCTCATGTTGAGGCAGTGTCTTTTCATCCATGTGCCCAGGTTTCTGAGCAGGGTGTAGACAAACAAGCTCTAATATTTTCACCACCACTTGGAAACTTTGTGTTAGTGCGTTACCAGGCCTCTCTTTCAAATTTAAGTCCTCCCATCAAAGGATTTTATCAGCTTTCAATGGTTTCAGAAGATGAAGGTGCATTTTTATTCAAGTTGAAGTTAATGGAAGGCTACAAGGCACCTCTTGTCATGGAGTACTGTTCGGTAACTATGCCTTTTCCAAGGCGGAAAATAGTTTTAATTGATGGAAATCCTTCAGTAGGAACAGTGTCAACAACAGAACATTCAGTTGAATGGAAGATCATTGTCAGTGGGCGAAGTGGGACTGCAAAATCCATAGAAGCAACTTTTCCAGGGACAATTAAGTTTGCACCAAAGACTACTAATCGATATTCATACAGATCAAAATTAACAGAAGAATCTGAAGAGGAGAGTGATTCTGAGGGTGATGGTTCAAATGGTATGAACAACATAGAAGAGTTCTTGGAAGAAAAAATGAATAAGGACCTCAATGCAGTTGAATTAGAGGAGCCTTTTACTTGGGAAGCTTACAACTTTGCAAAAGTAAGTTTAGCATCA
>CR44
ACTGCCCTATGTGATGTGGCCTGATTCTTTTCTGTATAACATAGGTACACCTTTGGACCTTGGTGTTGCTAATATTTCTGCTATGAGATTAAGTGGTTTCTCAGCATCAGACGTACCTCCTGCAGACCTTAAACAGCCAGCTTGGAAGCCATACCTGTTCAAGGGCAAGCAGAGGATACTGTTTATGATTCATGAAATTGTATCTGCTGCAATGTATGACAGGGATGATGTTCCAGATACTATATCCATTTCTGGTCAAATAAATTGCCGAGCAGATTTAGAAGGCTTACCGGATGTTTCTTTTCCCTTAACGTGCTTGAATACAGCTCACATTGAGGCATTGTCTTTCCATCCATGTGCTCAGGTTCCTGAGCAAGGTGTGGACAAGCAAGCTTTAATATTTTCACCACCTCTTGGAAATTTTGTTTTAATGCGCTACCAAGCTTCTCTTTGCAACATAAGTCCTCCCATCAAAGGGTTCTACCAGCTCTCTATGGTTTCAGAAAATGAAGGTGCCTTTTTGTTCAAACTGAAACTAATGGAAGGCTACAGGGCTCCTATCACCATGGATTTCTGCTCTGTAACTATGCCTTTTCCAAGGCGCAAGATTGTTTCGATTGATGGTAATCCTTCAGTAGGAACTGTTTCTACGACAGAACATTCCATTGAATGGAAGATTATTCTCAGTGGGCGCAGTGTGACTGCAAAAATTATAGAGGCATCTTTTCCAGGGACAATTAAATTTGCACCAAGAGCAATTCAACGATCTTCCTACACATCAAATCTGACGGTAGAAGCTGAGGAAGAGAGTGATTCTGAGGTTGAAGGCTCAAATAGCATGATAAATATAGAGGAATTCTTGGAAGAAAAGATGAACAAGGACCTCACTGCTGTTGAGTTAGAGGAGCCTTTTTGTTGGGAAGCTTATAATTATGCAAAGGTAAGTCTTTTCTTG
>CT15
GTGCATTCATATGAAGTGATCTCATTGAAAATTGCATTGTACAGGCACCCCTTTGGATCTTGGTGTCACTAATCTTTCATCCATGAGAGCAAATGGATTTTCATCATTGGATTTACCTCCTACAGATCTGAAACAACCAGCATGGAAGCCATACCTCTTTAGAGGAAAGCAAAGAATACTGTTTATGATTCATGAATTAGTATCTGCAGCAATGTATGATAGGGATGATGTTCCAGATGTTATATCCATTTCTGGCCAAATAAACTGTCGTGCAGATTTAGAAGGCTTGCCAGACGTTTCTCTCCCCTTAACAGGCATGAATGCTGCCCATGTTGAGGCAGTGTCTTTTCATCCATGTGCCCAGGTTTCTGAGCAGGGTGTAGACAAACAAGCTCTAATATTTTCACCACCACTTGCAAACTTTGTGTTAGTGCGTTACCAGGCCTCTCTTTCAAATTTAAGTCCTCCCATCAAAGGATTTTATCAGCTTTCAATGGTTTCAGAAGATGAAGGTGCATTTTTATTCAAGCTGAAGTTAATGGAAGGCTACAAGGCACCTCTTGTCATGGAGTACTGTTCGGTAACTATGCCTTTTCCAAGGCGGAAAATAGTTTCAATTGATGGAAATCCTTCAGTAGGAACAGTGTCAACAACAGAACATTCAGTTGAATGGAAGATCATTGTCAGTGGGCGAAGTGGGACTGCAAAATCCATAGAAGCAACTTTTCCAGGGACAATTAAGTTTGCACCAAAGACTACTAATCGATATTCATACAGATCGAAATTAACAGAAGAATCTGAAGAGGAGAGTGATTCTGAGGGTGATGGTTCAAATGGTATGAACAACATAGAAGAGTTCTTGGAAGAAAAAATGAATAAGGACCTCAATGCAGTTGAATTAGAGGAGCCTTTTACTTGGGAAGCTTACAACTTTGCAAAAGTAAGTTTAGCATCA
>DA12
GTGCATTCATATGAAGTGATCTCATTGAATATTGAGTTGTACAGGCACTCCTTTGGATCTCAGTGTCGCCAATCTTTCTAATATGAGAGCAAATGGATTTTCATCATTGGACTTACCTCCTACAGATCTAAAACAGCCAGCATGGAAGCCATACCTCTTTAGAGGAAAGCAAAGAATACTGTTTATGATTCATGAATTGGTATCTGCAGCAATGTATGATAGGGATGATGTTCCAGATGTTATATCCATTTCTGGCCAAATAAACTGTCGTGCAGACTTAGAAGGCTTGCCAGATGTTTCTCTCCCCTTAACAGGCATGAATGCTGCTCATATTGAGACAGTGTCTTTTCATCCATGTGCCCAGGTTTCTGAGCAGGGTGTAGACAAACAAGCTCTAATATTTTCCCCGCCACTTGGAAACTTTGTTTTAGTGCGTTATCAAGCCTTTCTTTCAAATTTGAGTCCTCCCATCAAAGGATTTTACCAGCTTTCAATGGTTTCAGAAGATGAAGGTGCTTTCTTATTCAAGTTGAAATTAATGGAAGGCTACAAGGCACCTCTTGTCATGGAGTACTGTTCGGTAACTATGCCTTTCCCAAGGCGGAAAATAATTTCTATCGATGGAAATCCATCAGTAGGAACAGTGTCAACAACAGAACATTCAGTTGAATGGAAGATCATTGTCAGTGGGCGAAGTGGAACTGCAAAAAGTATAGAAGCGACTTTTCCAGGCACAATTAAGTTTGCACCAAAGACTACTGATCGATATTCATACAGATCAAAATTAACAGAAGAATCTGAAGAGGAGAGCGATTCTGAGGGTGATGGTTCAAATGGTATGAATAATATAGAAGAATTCTTGGAAGAAAAAATGAATAAAGACCTCAATGCAGTTGAATTGGAGGAGCCTTTTACTTGGGAAGCTTACAATTTTGCAAAAGTAAGTTTAGCATCA
>DB53
TCAGGTCCATATTGAGCCATGTAACTTAAAACTGCATTACACAGGTACTCCTTTGGACCTAGGTGTTGCTAATCTTTCTGCCATGAGATTAAACGGATTTTCAGTATCAGATTTACCTCCAGCAAATTTGAAACAGCCAGCTTGGAAGCCATATCTGTTTAAAGGGAAGCAAAGAATTCTGTTTACTATTCATGAAGTCATATCTGCAGCAATGTATGACAGGGATGACGTTCCAGATGTTATATCAATTTCCGGTCAAATAAATTGTCGTGCAGATTTGGAAGGTTTGCCAGATGTCTCCCTTCCCTTAACTGGCTTGAATGCTGCTCATGTTGAAGCATTATCTTTTCACCCATGTGCTCAGGTTCCAGAGCAAGGGGTGGACAAACAAGCTTTAATATTTTCACCACCACTTGGAAACTTTGTTTTAGTGCGCTACCATGCTTCTGTTTGCAATATAGGTCCACCCATCAAAGGTTTTTACCAGCTTTCAATGGTCTCAGAAGATGAAGGTGCATTCTTATTCAAGTTGAGGTTAATGGAGGGATACAAGGCTCCTGTCACTATAGATTTCTGTACTGTAACAATGCCTTTTCCAAGGCGTAAGATACTTTCAATTGATGGCAATCCATCAGTAGGAACGGTGTCAACCACAGAACATTCAGTTGAATGGAAGATCATTGTTACTGGGCGCAGTGTGACTGCGAAAAGTATAGAAGCCACGTTCCCAGGGACTATTAAATTTGCGCCAAAGACTTCTCAACGGTACTCATATGCATCAAATTTGGCGGTGGAAGCTGAAGAGGAGAGTGATTCTGAGGGTGAATGTTTAAATGGCATGAACAATATAGAAGAATTTTTGGAAGAAAAGATGAACAAGGATTTAAATGCAGTTGACTTAGAAGAGCCTTTTACTTGGGAAGCTTATAACTACGCAAAAGTAAGTTCAGCATCA
>DC1
TCAGGTCCATATTGAGCCATGTAACTTAAAACTGCATTACACAGGTACTCCTTTGGACCTAGGTGTTGCTAATCTTTCTGCCATGAGATTAAATGGATTTTCAGTATCAGATTTACCTCCAGCAGATTTGAAACAGCCAGCTTGGAAGCCATATCTGTTTAAAGGGAAGCAAAGAATTCTGTTTACTATTCATGAAGTCATATCTGCAGCAATGTATGACAGGGATGACGTTCCAGATGTTATATCAATTTCTGGTCAAATAAATTGTCGTGCAGATTTGGAAGGTTTGCCAGATGTCTCCCTTCCCTTAACTGGCTTGAATGCTGCTCATGTTGAAGCATTATCTTTTCACCCATGTGCTCAGGTTCCAGAGCAAGGGGTGGACAAACAAGCTTTAATATTTTCACCACCACTTGGAAACTTTGTTTTAGTGCGCTACCATGCTTCTGTTTGCAATATAGGTCCACCCATCAAAGGTTTTTACCAGCTTTCAATGGTCTCAGAAGATGAAGGTGCATTCTTATTCAAGTTGAGGTTAATGGAGGGATACAAGGCTCCTGTCACTATAGATTTCTGTACTGTAACAATGCCTTTTCCAAGGCGTAAGATACTTTCAATTGATGGCAATCCATCACTAGGAACCGTGTCAACCACAGAACATTCAGTTGAATGGAAGATCATTGTTACTGGGCGCAGTGTGACTGCGAAAAGTATAGAAGCCATGTTCCCAGGGACTATTAAATTTGCACCAAAGACTTCTCAACGGTACTCATATGCATCAAATTTGGCAGTGGAAGCTGAAGAGGAGAGTGATTCTGAGGGTGAATGTTTAAATGGCATGAACAATATAGAAGAATTTTTGGAAGAAAAGATGAACAAGGATTTAAATGCAGTTGACTTAGAAGAGCCTTTTACTTGGGAAGCTTATAACTACGCAAAAGTAAGTTCAGCATCA
>DD1
TCAGGCCCATATTGAGCCATCTAACCGAAAACTGCATGACTCAGGTACTCCTTTGGACCTAGGTGTTGCTAATCTTTCTGCTATGAGATTAAATGGATTTTCAGCATCAGATTTACCTCCAACAGATTTGAAACAGCCAGCTTGGAAGCCATACCTGTTTAAAGGGAAGCAAAGAATTCTGTTTACTATTCATGAAGTCATATCTGCAGCAATGTATGACAGGGACGATGTTCCAGATGTTATATCAATTTCTGGTCAAATAAATTGTCGTGCGGATTTGGAAGGCTTGCCAGATGTGTCCCTTCCTTTGACTGGCTTGAATGCTGCTCATGTTGACGCATTATCTTTTCACCCATGTGCTCAGGTTCCAGAGCAAGGGGTGGACAAACAAGCTTTAATATTCTCACCGCCACTTGGAAACTTCGTTTTAGTACGCTACCATGCTTCTGTTTGCAGTATAGGTCCTCCCATCAAAGGTTTTTACCAGCTTTCAATGGTCTCGGAAGATGAAGGTGCATTCTTATTCAAGCTGAGGTTAATGGAGGGATACAAGGCTCCTGTCACTATAGATTTCTGTACTGTAACAATGCCTTTTCCAAGACGTAAGATACTTTCAATTGATGGCAATCCATCAGTAGGAACGGTGTCAACCACGGAACATTCAGTTGAATGGAAGATCATTGTTACTGGGCGCACTGTGACTGCGAAAAGTATAGAAGCCACATTCCCAGGGACAATTAAATTTGCACCAAAGACTTCTCAACGGTACTCATACGCATCAAATTTGGCAGTGGAAGCTGAGGAGGAGAGTGATTCTGAGGGTGAATGTTCAAATGGCATGAACAATATAGAAGAATTTTTGGAAGAAAAGATGAACAAGGATTTAAATGCAGTTGATTTAGAAGAGCCTTTTACTTGGGAAGCTTATAACTACGCAAAAGTAAGTTCAGCATCA
>DIM50
TCAGGCCCATATTGAGCCATCTAAACGAAAACTGCATGACTCAGGTACTCCTTTGGACCTAGGTGTTGCTAATCTTTCTGCTATGAGATTAAATGGATTTTCAGCATCAGATTTACCTCCAACAGATTTGAAACAGCCAGCTTGGAAGCCATACCTGTTTAAAGGGAAGCAAAGAATTCTGTTTACTATTCATGAAGTCATATCTGCAGCAATGTATGACAGGGACGATGTTCCAGATGTTATATCAATTTCTGGTCAAATAAATTGTCGTGCAGATTTGGAAGGCTTGCCAGATGTCTCCCTTCCTTTGACTGGCTTGAATGCTGCTCATGTTGACGCATTATCTTTTCACCCATGTGCTCAGGTTCCAGAGCAAGGGGTGGACAAACAAGCTTTAATATTCTCACCACCACTTGGAAACTTCGTTTTAGTGCGCTACCATGCTTCTGTTTGCAGTATAGGTCCTCCCATCAAAGGTTTTTACCAGCTTTCAATGGTCTCGGAAGATGAAGGTGCGTTCTTATTCAAGCTGAGGTTAATGGAGGGATACAAGGCTCCTGTCACTATAGATTTCTGTACTGTAACAATGCCTTTTCCAAGACGTAAGATACTTTCAATTGATGGCAATCCATCAGTAGGAACGGTGTCAACCACGGAACATTCAGTTGAATGGAAGATCATTGTTACTGGGCGCACTGTGACTGCGAAAAGTATAGAAGCCACATTCCCAGGGACAATTAAATTTGCACCAAAGACTTCTCAACGGTACTCATACGCATCAAATTTGGCAGTGGAAGCTGAAGAGGAGAGTGATTCTGAGGGTGAATGTTCAAATGGCATGAACAATATAGAAGAATTTTTGGAAGAAAAGATGAACAAGGATTTAAATGCAGTTGATTTAGAAGAGCCTTTTACTTGGGAAGCTTATAACTACGCAAAAGTAAGTTCAGCATCA
>EN45
GCTGCTTTATGTGAGGTGGCCTGATTCTTTTCTTTATAATACAGGGACACCTTTGGACCTTGGTGTTGCTAATCTTGCTGCTATGAGATTGAGCGGATTTTCAGCATCAGATTTACCTCCTACAGATCTGAAACAGCCAGCTTGGAAGCCATACCTCTTCAAGGGCAAGCAGAGGATATTGTTTATGATTCATGAAATTGTATCTGCTGCAATGTATGATAGGGATGATGTTCCAGATACTATATCCATTTCTGGTCAAATAAATTGCCGAGCAGATTTAGAAGGCTTACCAGATGTTTCTTTCCCCTTAACATGCTTGAATACGGCTAACATTGAAGCATTGTCTTTCCATCCATGTGCTCAGGTTCCTGAGCAAGGTGTGGACAAGCAAGCTTTAATATTTTCACCACCTCTTGGAAATTTTGTTTTAATGCGCTACCAAGCTTCTCTTTGTAACATAAGTCCTCCCATTAAAGGGTTCTACCAGCTTTCTATGGTTTCAGAAGATGAAGGTGCCTTTTTGTTCAAACTGAAACTAATGGAAGGCTACAGGGCACCTATCACCATGGATTTCTGCTCTGTAACTATGCCTTTTCCAAGGTGTAAGATTGTTTCAATTGATGGTAACCCTTCTGTTGGAACCGTTTCCACAGCTGAACATTCTGTTGAATGGAAGATTATTCTCGGTGGGCGCAGTGTGACTGCAAAAGTTATAGAGGCATCTTTTCCAGGGACCATTAAGTTTGCACCAAAATCAACTCATCGATCTTCTTATATGTCGAATCTGACAGCAGAAGCTGAGGAAGAGAGTGACTCTGAGACTGAAGGTTCAAATAACATGATAAATATAGAGGAATTCTTGGAAGAGAAAATGAACAAGGATCTCGCTGCAGTTGAGTTAGAGGAGCCTTTTTGTTGGGAAGCTTATAATTATGCAAAGGTAAGTCTTTTCATG
>FC13
GTGCATTCATATGAAGTGATCTCATTGAAAATTGAGTTGTACAGGCACTCCTTTGGATCTCAGTGTCGCCAATCTTTCTACTATGAGAGCAAATGGATTTTCATCATTGGACTTACCTCCTACAGATCTAAAACAGCCAGCATGGAAGCCATACCTCTTTAGAGGAAAGCAAAGAATACTGTTTATGATTCATGAATTGGTATCTGCAGCAATGTATGATAGGGATGATGTTCCAGATGTTATATCCATTTCTGGCCAAATAAACTGTCGTGCAGACTTAGAAGGCTTGCCAGATGTTTCTCTCCCCTTAACAGGCATGAATGCTGCTTATATTGAGACAGTGTCTTTTCATCCATGTGCCCAGGTTTCTGAGCAGGGTGTAGACAAACAAGCTCTAATATTTTCCCCGCCACTTGGAAACTTTGTTTTAGTGCGTTATCAAGCCTTTCTTTCAAATTTGAGTCCTCCCATCAAAGGATTTTACCAGCTTTCAATGGTTTCAGAAGATGAAGGTGCTTTCTTATTCAAGTTGAAATTAATGGAAGGCTACAAGGCACCTCTTGTCATGGAGTACTGTTCGGTAACTATGCCTTTCCCAAGGCGGAAAATAATTTCTATCGATGGAAATCCATCAGTAGGAACAGTGTCAACAACAGAACATTCAGTTGAATGGAAGATCATTGTCAGTGGGCGAAGTGGAACTGCAAAAAGTATAGAAGCGACTTTTCCAGGCACAATTAAGTTTGCACCAAAGACTACTGATCGATATTCATACAGATCAAAATTAACAGAAGAATCTGAAGAGGAGAGCGATTCTGAGGGTGATGGTTCAAATGGTATGAATAATATAGAAGAATTCTTGGAAGAAAAAATGAATAAAGACCTCAATGCAGTTGAATTGGAGGAGCCTTTTACTTGGGAAGCTTACAATTTTGCAAAAGTAAGTTTAGCATCA
>FTS1
TCAGGCCCATATTGAGCCATCTAACTGAAAACTGCATTACACAGGTACTCCTTTGGACCTAGGTGTTGCTAATCTTTCTGCCATGAGATTAAATGGATTTTCAGCATCAGATTTACCTCTAGCAGATTTGAAACAGCCAGCTTGGAAGCCATATCTGTTTAAAGGGAAGCAAAGAATTCTGTTTACTATTCATGAAGTCATATCTGCAGCAATGTATGACAGGGACGATGTTCCAGATGTTATATCAATTTCCGGTCAAATAAATTGTCGTGCAGATTTGGAAGGTTTGCCAGATGTGTCCCTTCCCTTAACTGGCTTGAATGCTGCTCATGTTGAAGCATTATCTTTTCACCCATGTGCTCAGGTTCCAGAGCAAGGCGTGGACAAACAAGCTTTAATATTTTCGCCACCACTTGGAAACTTTGTTTTAGTGCGCTACCATGCTTCTGTTTGCAACATAGGTCCTCCCATCAAAGGTTTTTACCAGCTTTCAATGGTCTCAGAAGATGAAGGTGCATTCTTATTCAAGTTGAGGTTAATGGAGGGATACAAGGCTCCTGTCACTATAGATTTCTGTACTGTAACAATGCCTTTTCCAAGGCGTAAGATACTTTCAATTGATGGCAATCCATCAGTAGGAACAGTGTCAACCACAGAACATTCAGTTGAATGGAAGATCATTGTTACTGGGCGAAGTGTGACTGCGAAAAGTATAGAAGCCACATTCCCAGGGACTATTAAATTTGCACCAAAGACTTCTCAACGGTACTCATATGCATCAAATTTGGCAGTGGAAGCTGAAGAGGAGAGTGATTCTGAGGGTGAATGTTTAAATGGCATGAACAATATAGAAGAATTTTTGGAAGAAAAGATGAACAAGGATTTAAATGCAGTTGACTTAGAAGAGCCTTTTACTTGGGAAGCTTATAACTATGCAAAAGTAAGTTCAACATCA
>FTS2
TCAGGCCCATATTGAGCCATCTAACCGAAAACTGCATTACACAGGTACTCCTTTGGACCTAGGTGTTGCTAATCTTTCTGCCATGAGATTAAATGGATTTTCAGCATCAGATTTACCTCTAGCAGATTTGAAACAGCCAGCTTGGAAGCCATATCTGTTTAAAGGGAAGCAAAGAATTCTGTTTACTATTCATGAAGTCATATCTGCAGCAATGTATGACAGGGACGATGTTCCAGATGTTATATCAATTTCCGGTCAAATAAATTGTCGTGCAGATTTGGAAGGTTTGCCAGATGTGTCCCTTCCCTTAACTGGCTTGAATGCCGCTCATGTTGAAGCATTATCTTTTCACCCATGTGCTCAGGTTCCAGAGCAAGGCGTGGACAAACAAGCTTTAATATTTTCACCACCACTTGGAAACTTTGTTTTAGTGCGCTACCATGCTTCTGTTTGCAACATAGGTCCTCCCATCAAAGGTTTTTACCAGCTTTCAATGGTCTCAGAAGATGAAGGTGCATTCTTATTCAAGTTGAGGTTAATGGAGGGATACAAGGCTCCTGTCACTATAGATTTCTGTACTGTAACAATGCCTTTTCCAAGGCGTAAGATACTTTCAATTGATGGCAATCCATCAGTAGGAACAGTGTCAACCACAGAACATTCAGTTGAATGGAAGATCATTGTTACTGGGCGAAGTGTGACTGCGAAAAGTATAGAAGCCACGTTCCCAGGGACTATTAAATTTGCACCAAAGACTTCTCAACGGTACTCATATGCATCAAATTTGGCAGTGGAAGCTGAAGAGGAGAGTGATTCTGAGGGTGAATGTTTTAATGGCATGAACAATATAGAAGAATTTTTGGAAGAAAAGATGAACAAGGATTTAAATGCAGTTGACTTAGAAGAGCCTTTTACTTGGGAAGCTTATAACTATGCAAAAGTAAGTTCAACATCA
>GG1
CAACAGCTATTTGATACTGTCTAATTGAATTCTCTTTTATACAGGCACACCTTTAGACCTTGGTGTTGCTAATCTTGCTGCTATGAGATTAAGTGGGTTTTCAGCATCGGATGTACCTCCTACAGACATAAAACAGCCAGCTTGGAAGCCATACCTGTTCAAAGGAAAGCAGAGGATACTGTTTAGTATTCATGAAGTTGTATCTGCTGCAATGTATGACAGGGATGATGTTCCGGATACTATATCCATTTCTGGGCAAATTAATTGCCGTGCAGATTTAGAAGGCTTACCAGATGTTTCTTTTCCCTTAACAGGCATAAATACGGCTCACATTGATGCATTGTCTTTCCACCCATGTGCTCAGGTGCCTGAGCAAGGTGTGGACAAGCAAGCACTAATATTTTCACCGCCTTTTGGAAACTTTGTTTTAGTGCGGTACCAGGCATCTCTTTCCAACTTAAGTCCTCCCATCAAAGGGTTTTATCAGCTTTCCATGGTTTCAGAAGATGAAGGTGCCTTTTTGTTCAAATTAAAATTAATGGAAGGCTATAAGCCTCCTACCACTATGGAGTTCTGTTCTGTAACTATGCCCTTTCCAAGGCGTAAGATTGTTCTAATTGATGGTAATCCTTCAATAGGAACTTTTTCAACTTCGGAACATTCAGTTGAATGGAAGATTATTATCAGTGGGCGCAGCTTGACTGCAAAAAGTATTGAGGTAAATTTTACAGGGACAATTAAGTTTGCACCAAAGGCAACTCATCGATCTTCCTACGTATCAACTCCGACAGCAGAAACGGAAGAGGAGAGTGATTCTGAGGTTGAAGGTTCAAATAGCATGATAAATATAGATGAATTCTTGGAAGAAAAAATGAACAAGGACCTCAGTGCAGTTGAGTTGGATGAGCCTTTCTGTTGGGAAGCTTATAATTATGCAAGAGTAAGTCTTTTTTTG
>HB41
TCAGGTCCATATTGAATGGTCTAACTGAAAACTCCATTACACAGGTACTCCTTTGGACCTAGGTGTTGCTAATGTTGCTGCGATGAGATTACATGGATTTTCATCATCAGATTTGCCTCCAACAGATTTGAAACAGCCAGCTTGGAAACCATACTTGTTTAAAGGGAAGCAAAGAATTTGGTTTACTATTCATGAAGTCATATCTGCAGCAATGTATGACAGGGATGATGTTCCAGATGTTATATCAATTTCTGGTCAAATAAATTGTCGTGCAGATTTGGAAGGCTTGCCAGATGTTTCCCTTCCCTTAACCGGTTTGAATGCAGCTCATGTTGAAGCATTATCTTTTCACCCATGTGCTCAGGTTCCAGAGCAAGGGGTGGACAAACAAGCTCTAATATTTTCACCACCTCTTGGAAACTTTGTTTTAGTGCACTACCATGCTTCTGTTTGCAATCTAGGTCCTCCCATCAAAGGTTTTTACCAGCTTTCAATGGTCTCGGAAAATGAAGGTGCATTCTTATTCAAGCTGAGGTTAATGGAGGGCTACAAGGCTCCTGTCACTATGGAGTTCTGTTCTGTAACAATGCCCTTTCCAAGGCGCAAGATACTTTCAATCGATGGCAATCCATCAATAGGAACGGTATCAACCACAGAACATTCAGTTGAATGGAAGATAATTGTTACAGGGCGCAGTGTGACTGCGAAAAGTATAGAAGCAATGTTTCCAGGGACAATTAAATTTGCACCAAAGACTTCACCACGGTATCCATATACATCAAATTTGGCAGTGGCAGCTGAAGAGGAGAGTGATTCTGAGGGTGAAAGTTCAAATAGCATGAACAATATAGAAGAATTTTTGGAAGAAAAGATGAACAAGGATTTAAATGCAGTTGAGTTAGAGGAACCTTTTAGTTGGGAAGCTTATAACTATGCAAAAGTAAGTTCACCATCA
>JO20
GTGCATTTATACGAAGTGATCTCATTGAAAATTGCGTTGTACAGGCACTCCTTTGGATCTTGGTGTCACTAATCTTTCAACTATGAGAGCAAATGGATTTTCATCATTGGATTTACCTCCTACAGATCTGAAACAGCCAGCATGGAAGCCATACCTCTTTAGAGGAAAGCAAAGAATACTGTTTATGATCCATGAATTAGTGTCTGCAGCAATGTATGATAGGGATGATGTTCCAGACGTTATATCCATTTCCGGCCAAATAAACTGTCGTGCAGATTTAGAAGGCTTGCCAGACGTTTCTCTCCCCTTAACAGGCATGAATGCTGCTCATGTTGAGGCAGTGTCTTTTCATCCATCTGCCCAGGTTTCTGAGCAGGGTGTAGATAAACAAGCTCTAATATTTTCACCACCACTTGGAAACTTTGTGTTAGTGCGTTACCAGGCTTCTCTTTCAAATTTAAGTCCTCCCATCAAGGGGTTTTATCAGCTTTCAATGGTTTCAGAAGATGAAGGTGCATTTTTATTCAAGTTGAAGTTAATGGAAGGCTACAAGGCACCTCTTGTCATGGAGTACTGTTCGGTAACTATGCCTTTTCCAAGGCGCAAAATAGTTTTAATTGATGGAAATCCTTCAGTAGGAACAGTTTCAACAACAGAACATTCAGTTGAATGGAAGATCATTGTCAGTGGGCGAAGTGGGACTGCAAAATCCATAGAAGCAACTTTTCCAGGGACAATTAAGTTTGCACCAAAGACTACTAATCGATATTCATACAGATCAAAATTAACAGAAGATTCCGAAGAGGAGAGTGATTCTGAGGGTGATGGTTCAAATGGTATGAACAATATAGAAGAGTTCTTGGAAGAAAAAATGAACAAGGACCTCAATGCAGTTGAATTAGAGGAGCCTTTTACTTGGGAAGCTTACAACTTTGCAAAAGTAAGTTTAGCATCA
>JU21
GTGCATTTATACGAAGTGATCTCATTGAAAATTGCGTTGTACAGGCACTCCTTTGGATCTTGGTGTCACTAATCTTTCAACTATGAGAGCAAATGGATTTTCATCATTGGATTTACCTCCTACAGATCTGAAACAGCCAGCATGGAAGCCATACCTCTTTAGAGGAAAGCAAAGAATACTGTTTATGATTCATGAATTAGTGTCTGCAGCAATGTATGATAGGGATGATGTTCCAGACGTTATATCCATTTCCGGCCAAATAAACTGTCGTGCAGATTTAGAAGGCTTGCCAGACGTTTCTCTCCCGTTAACAGGCATGAATGCTGCTCATGTTGAGGCAGTGTCTTTTCATCCATGTGCCCAGGTTTCTGAGCAGGGTGTAGATAAACAAGCTCTAATATTTTCACCACCACTTGGAAACTTTGTGTTAGTGCGTTACCAGGCTTCTCTTTCAAATTTAAGTCCTCCCATCAAGGGGTTTTATCAGCTTTCAATGGTTTCAGAAGATGAAGGTGCATTTTTATTCAAGTTGAAGTTAATGGAAGGCTACAAGGCACCTCTTGTCATGGAGTACTGTTCGGTAACTATGCCTTTTCCAAGGCGTAAAATAGTTTTAATTGATGGAAATCCTTCAGTAGGAACAGTTTCAACAACAGAACATTCAGTTGAATGGAAGATCATTGTCAGTGGGCGAAGTGGGACTGCAAAATCCATAGAAGCAACTTTTCCAGGGACAATTAAGTTTGCACCAAAGACTACTAATCGATATTCATACAGATCAAAATTAACAGAAGATTCTGAAGAGGAGAGTGATTCTGAGGGTGATGGTTCAAATGGTATGAACAATATAGAAGAGTTCTTGGAAGAAAAAATGAACAAGGACCTCAATGCAGTTGAATTAGAGGAGCCTTTTACTTGGGAAGCTTACAACTTTGCAAAAGTAAGTTTAGCATCA
>KE1
CTGCAGTTATATGATGACATTTAATTGAAAATTGCGCACTACAGGTACTCCTTTGGACCTTGGCATTGCTAATCTCTCTGCTACGAGATTGAATGGGTTTTCATCATTGGATGTACCTCATACAGATCTAAAACAGCCAGCTTGGAAGCCTTATCTGTTCAGAGGAAAGCAGAGGATATTGTTTATGATTCATGAAGTTGTATCTGCAGCAATGTATGACAGGGATGACGTTCCAGATACTATATCCATTTCTGGTCAAATAAATTGTCGAGCAGATTTAGAAGGGTTGCCAGACGTTTCTTTTCCCTTAACAGGGCTGAATACAGTTCACATTGAAGCATTATCTTTCCACCCATGCGCACAGGTTCCTGAGCAAGGTGTGGACAAGCAAGCTCTAATATTTTCACCACCACTGATGAACTTTATTTTAATGCATTACCAGGCTTCTCTGTGCAACTTAGGTCCTCCAATTAAAGGTTTTTACCAGCTTTCTATGGTCTCAGAAGATGAAGGTGCATTTTTGTTCAAACTGAAATTAATGGAAGGCTACAAAGCTCCTATCACCATGGAGTTCTGTTCTGTAAATATGCCTTTTCCTAGGCGCAAGATAGTTTTAATTGATGGCAATCCTTCAGTAGGGACAGTGTCGACAACAGAACATTCAGTTGAATGGAAGATAATTGTTAGTGGACGAAGTGTGACTGCAAAAAGTCTAGAAGCAACTTTTCCAGGAACGATCAAGTTTGCCCCAAAGACTACTAATCGATATTCCTACACATCAAATTTGAAGGCAGAAGCTGAAGAGGAGAGTGATTCTGAGGTTGAAGGTTCAAATAGCATGAATAACATAGAAGAAGTCTTGGAAGAAAAGATGAACAAGGACCTAAGCTCAGTTGAGTTAGAGGAGCCTTTTTGTTGGGAAGCTTATAACTATGCAAAAGTAAGTCTGTCTTCA
>LF2
TCAGGTCCATATCGAGCGGTCTAACAGAAAACTGCTTTACACAGGCACTCCATTGAACCTAGGTGTTGCTAATCTTGCTGCTATGAGATTAAATGGATTTTCAGCATCAGATTTACCTCCAACAGATTTGAAACAGCCAGCTTGGAAGCCATACTTGTTTAAAGGGAAGCAAAGACTTCTGTTTACTCTTCATGAAGTCATATCTGCAGCAATGTATGACAGGGATGATGTTCCAGATGTTATATCGATTTCTGGTCAAATAAATTGTCGTGCAGATTTGGAAGGCTTGCCAGATGTTTCCCTTCCCTTAACAGGCTTGAATGCTGCTCATGTTGAAGCATTATCTTTTCATCCCTGTGCTCAGGTTCCAGAGCAAGGGGTGGACAAACAAGCTCTAATATTTTCACCACCACTTGGAAACTTTGTTTTAGTGCGCTACCATGCTTCTGTTTGCAATATAGGTCCTCCCATCAAAGGTTTTTACCAGCTTTCAATGGTCTCGGAAGATGAAGGTGCATTCTTATTCAAGCTGAGGTTAATGGAGGGCTACAAGGCTCCTCTCACTTTGGAGTTCTGTTCTGTAACAATGCCCTTTCCAAGGCGTAAGATACTTTCAATTGATGGCAATCCATCAGTAGGAACAGTGTCAACCACCGAACATTCAGTTGAATGGAAGATCATTGTTTCTGGGCGCAGTGTGACTGCAAAAAGTATAGAAGCGACATTCACAGGGACAATTAAATTTGCACCAAAAACTTCTCAACGGTATCCATATACATCAAATATGGCAGTGGAAACTGAAGAGGAGAGTGATTCCGAGGGGGAGAGTTCAAATAGCATGAACAATATTGAAGAATTCTTGGAAGAAAAGATGAACAAGGATTTAAATGCAGTTGATTTAGAGGAGCCATTTACTTGGGAAGCTTATAACTA----------------------
>MC0
TCAGGTCCATATTAAGTGGTCTAACCGAAAACTGCATTAC--AGGTACTCCTTTGGACCTAGGTGTTGCTAATCTTGCTGCTATGAGATTACATGGATTTTCAGCATCAGATTTACCTCCAACAGATTTGAAACAGCCAGCTTGGAAGCCATACTTGTTTAAAGGGAAGCAAAGAATTATGTTTACTATTCATGAAGTCATATCTGCAGCAATGTATGACAGGGATGATGTTCCAGATGTTATATCAATTTCTGGTCAAATAAATTGTCGTGCAGATTTGGAAGGCTTGCCAGATGTTTCCCTTCCCTTAAGTGGCTTGAATGCTGCTCATGTTGAAGCATTATCTTTTCACCCATGTGCTCAGGTTCCAGAGCAAGGTGTGGATAAACAAGCTCTAATATTTTCACCACCACTTGGAAACTTTGTTTTAGTGCGCTACCATGCTTCTGTTTGCAATATAGGTCCTCCCATAAAAGGTTTTTACCAGATTTCAATGGTCTCGGAAGATGAAGGTGCATTCTTATTCAAGCTGAGGTTAATGGAGGGCTACAAGTCTCCTTTCACTATGGAGTTCTGTTCTGTAACAATGCCTTTTCCAAGGCGTAAGATACTTTCAATCGACGGCAATCCATCATTAGGAACGGTGTCAACCACAGAACATTCAGTTGAATGGAAGATCATTGTTACTGGGCGCAGTGTGACTGCGAAAAGTATAGAAGCAACATTTCCAGGTACAATTAAATTTGCGCCAAAGACTTTTCAACGGTATTCATATGCATCAAATTTGGCAGTGGAAGCTGAAGAGGAGAGTGATTCCGAAGGTGAAAGCTCAAACAGCATGAACAATATAGAAGAATTCTTGGAAGAAAAGATGAACAAGGATTTAAATGCAGTTGAGTTAGAGGAGCCTTTTACTTGGGAAGCTTATAACTATGCAAAAGTAAGTTCAGTATCA
>MT0
TCAGGTCCATATTGAACCATCTAACGAAAAACTGCATTACACAGGTACTCCTTTGGACCTAGGTGTTGCTAATCTTGCTGCAATGAGATTACATGGATTTTCAGCATCAGATTTACCTCCAACAGATTTGAAACAGCCAGCTTGGAAGCCATACTTGTTTAAAGGGAAGCAAAGAATTCTGTTTACTATTCATGAAGTCATATCGGCAGCAATGTATGACAGGGATGATGTTCCAGATGTTATATCAATTTCTGGTCAAATAAATTGTCGTGCCGATTTGGAAGGCTTGCCAGATGTTTCCCTTCCCTTAACCGGCTTGAATGCTGCTCATGTTGAAGCATTATCTTTTCACCCATGTGCTCAGGTTCCGGAGCAAGGGGTGGACAAACAAGCTTTAATATTTTCGCCACCACTTGGAAACTTTGTTTTAGTGCGCTACCATGCTTCTGTTTGCAATACAGGTTCTCCAATCAAAGGTTTTTACCAGCTTTCAATGGTCTCAGAAGATGAAGGTGCGTTCTTATTCAAGCTGATGTTAATGGAGGGGTACAAGGCTCCTGTTACCATAGAGTTCTGTACTGTAACAATGCCTTTTCCAAGGCGTAAGATACTTTCAATTGATGGCAATCCATCAGTAGGAACGGTGTCAACCACAGAATATTCAGTTGAATGGAAGATCGTTGTTACTGGGCGCAGTGTGACTGCAAAAAGTATAGAAGCGACGTTCCCAGGGACAATTAAATTTGCATCAAAGACTTCTCAACGTAATTCATATGCATCAAATTTGGCAGTGGAAGCTGAAGAGGAGAGTGATTCCGAGGGTGAAAGTTCAAATAGCATTAACAATATAGAAGAGTTTTTGGAAGAAAAGATGAACAAGGATTTAAATGCAGTTGACTTGGAGGAGCCTTTTACTTGGGAAGCTTATAACTATGCAAAAGTAAGTTCAGCATCA
>NN48
TCAGGCCCATATTGAGCCTTCTAACCAAAAACTGCATTACACAGGTACTCCTTTGGACCTAGGTGTTGCTAATCTTTCTGCCATGAGATTACATGGATTTTCAGCATCAGATTTACCTCCAACAAATTTGAAACAGCCAGCTTGGAAGCCATATTTGTTTAAAGGGAAGCAAAGAATTCTGTTTACTATTCATGAAGTCATATCTGCAGCAATGTATGACAGGGATGATGTTCCAGATGTTATATCAATTTCTGGTCAAATAAATTGTCGTGCAGATTTGGAAGGCTTGCCAGATGTCTCCCTTCCCCTAACTGGCTTGAATGCTGCTCATGTTGAAGCATTATCTTTTCACCCATGTGCTCAGGTTCCAGAGCAAGGGGTGGACAAACAAGCTTTAATATTTTCACCACCACTTGGAAACTTTGTTTTAGTGCGCTACCATGCTTCTGTTTGCAATATAGGTCCTCCCATCAAAGGTTTTTACCAGCTTTCAATGGTCTCGGAAGATGAAGGTGCATTCTTATTCAAGCTGAGGTTAATGGAGGGATACAAGGCTCCTGTTGCTATAGATTTCTGCACTGTAACAATGCCTTTTCCAAGGCGTAAGATACTTTCAATTGATGGCAATCCATCAGTAGGAACAGTGTCAACCACAGAACATTCAGTTGAATGGAAGATCATTGTTACTGGGCGCAGTGTGACTGCGAAAAGTATAGAAGCCACATTCCCAGGAACAATTAAATTTGCACCAAAGACTTCTCAACGGTATTCATATGCATCAAATCTATCAATGGAAGCTGAAGAGGAGAGTGATTCAGAGGGTGAATGTTCAAATGCCATGAACAATATAGAAGAATTTTTGGAAGAAAAGATGAACAAGGATTTAAATGCAGTTGACTTAGAGGAGCCTTTTACTTGGGAAGCTTATAACTACGCAAAAGTAAGTTAAGCATCA
>PA42
ACAGGTCCATATTGAGCAGTCTAATCAACAACTGCATCACACAGGTACTCCTTTGGACCTAGGTGTTGCTAATCTTGCTGCTATGAGATTACATGGATTTTCAGCATCAGATTTACCTCCAACAGATTTGAAGCAGCCAGCTTGGAAGCCATACTTGTTTAAAGGGAAGCAAAGAATTCTGTTTACTATTCATGAAGTCATATCTGCAGCAATGTATGACAGGGATGATGTTCCAGATGTTATATCAATTTCTGGTCAAATAAATTGTCGTGCAGATTTGGAAGGCTTGCCAGATGTTTCCCTTCCCTTAACTGGCTTGAATGCTGCTCATGTTGAAGCATTGTCTTTTCACCCATGTGCTCAGGTTCCAGAGCAAGGGGTGGACAAACAAGCTCTAATATTTTCACCACCACTTGGAAACTTTGTTTTAGTGCGCTACCATGCTTCTGTTTGCAATATTGGTCCTCCCATCAAAGGTTTTTACCAAATTTCAATGGTATCGGAAGATGAAGGTGCATTCTTATTCAAGCTGAGGTTAATGGAGGGCTACAAGGCTCCTGTCATTATGGAGTTCTGTTCTGTAACAATGCCCTTTCCAAGGCGTAAGATACTTTCAATCGATGGCAATCCATCAGTAGGAACAGTGTCAACCACAGAACATTCAGTTGAATGGAAGATTATTGTTACTGGGCGCAGTGTGACTGCAAAAAGTATAGAAGCGACATTTACAGGGACAATTAAATTTGCACCAAAGACTTCTCAACGGTATCCATATACATCAAATTTGGCAGCGGAGGCTGAAGAGGAGAGTGATTCCGAGGGTGAAAGTTTAAATAGCATGAACAATATAGAAGAATTCTTGGAAGAAAAGATGAACAAGGATTTAAATGCAGTTGAGTTAGAGGAGCCTTTTACTTGGGAAGCTTATAACTATGCAAAAGTAAGTTCAGCATCA
>PB33
CTTCAGTAATATGATGTTGTCTAATTGAAAACTGCTCACTACAGGTACTCCTGTTGACCTTGGTGTTGCTAATCTTTCTGCTACGAGATTGAATGGTTTTTCATCATTGGACATACCTCATACAGATCTAAAACAGCCAGCATGGAAGCCTTACCTGTTCAGAGGAAAGCAGAGGATATTGTTTATGATTCATGAAGTTGTATCTGCAGCAATGTATGACAGGGATGATGTTCCAGATACTATATCCATTTCTGGTCAAATAAATTGTCGAGCTGATTTAGAAGGTTTGCCAGATGTTTCTTTTCCCTTAACAAGCCTGAATACAGCTCACATTGAAGCATTATCTTTCCACCCATGTGCACAGGTTCCTGAGCAAGGTGTGGACAAGCAAGCTCTAATATTTTCACCACCGCTTGGAAACTTTATTTTAATGCATTACCAGGCTTCTCTGTGCAACATAGGTCCTCCAATTAAAGGTTTTTACCAGCTTTCTATGGTCTCAGAAGACGAAGGTGCATTTTTGTTCAAATTAAAATTAATGGAAGGCTACAAAGCTCCTACTGCCATTGATTTCTGTTCTGTAAATATGCCTTTTCCTAGGCGCAAGATAGTTTTAATTGATGGTAATCCGTCAGTAGGGACAGTGTCAACAACAGAACATTCAGTTGAATGGAAGATAATTGTTAGTGGACGAAGTGTGACTGCAAAAAGTTTAGAAGCAACTTTTCCAGGGACGATAAAGTTTGCTCCAAAGACTATTAATCGACATTCCTACACATCAAATTTGAAGGCAGAAGCCGAAGAGGAGAGTGATTCTGAGGTTGAAGGTTCAAATAGCATGAATAACATAGAAGAACTCTTGGAAGAAAAGATGAACAAAGATCTGAACTCAGTTGATTTAGAGGAGCCATTTTGTTGGGAAGCTTATAACTATGCAAAGGTAAGTCTCTCTTAT
>PF1
CCAGGTCCATGATGAGGCATCTAACCAAAAACTGCATTACAAAGGTACTCCTTTGGACCTAGGTGTTGCTAATCTTTCTGCCATGAGATTACATGGATTTTCAGCATCAGATTTACCTCCAACAGATTTGAAACAGCCAGCATGGAAGCCATACTTGTTTAAAGGGAAGCAAAGAATTTTGTTTACTATTCATGAAGTCATATGTGCAGCAATGTATGACAGGGATGATGTTCCAGATGTTATATCAATTTCTGGTCAAATAAATTGTCGGGCAGATTTGGAAGGCTTGCCAGATGTTTCCCTTCCCTTAACAGGCTTGAATGCTGCTCATGTTGAAGCATTATCTTTTCACCCATGTGCTCAGGTTCCAGAGCAAGGGGTGGACAAACAAGCTTTAATATTTTCACCACCACTTGGAAACTTTGTTTTAGTGCGCTACCATGCTTCTGTATGCAATATAGGTCCTCCCATCAAAGGTTTTTACCAGCTTTCAATGGTCTCGGAAGATGAAGGTGCATTCTTATTCAAGCTGAGGTTAATGGAGGGATACAAGGCTCCTGTCACTATAGAGTTCTGTACTGTAACAATGCCTTTTCCAAGGCGTAAGATACTTTCAATCGATGGCAATCCATCAGTAGGAACCGTGTCAACCACAGAACATTCAGTTGAATGGAAGATCATTGTTACTGGGCGTAGTGTGACTGCGAAAAGTATAGAAGCGATGTTCCCAGGGACAATTAAGTTTGCATCAAAGACTTCTCAACGGTATTCATATGCATCAAATTTGGCAGTGGAAGCTGAAGAGGAGAGTGATTCCGAGGGTGAAAGTTCAAATAACATGAACAATATAGAAGAATTTTTGGAAGAAAAGATGAACAAGGATTTAAATGCAGTTGACTTAGAGGAGCCTTTTAGTTGGGAAGCTTATAACTATGCAAAAGTAAGTTCAGCATCA
>PFM1
GCAGGTCCATATTGAGTAGTCTAACAAAAAACTGCATCACACAGGTACTCCTTTGGACTTAGGTGTTGCTAATCTTGCTGCTATGAGATTACATGGGTTTTCAGCATCAGATATACCTCCAACAGATTTGAAACAACCAGCTTGGAAGCCATACTTGTTTAAAGGGAAGCAAAGAATTCTGTTTACTATTCATGAAGTCATATCTGCAGCAATGTATGACAGGGATGATGTTCCAGATGTTATATCAATTTCTGGTCAAATAAATTGTCGCGCAGATTTGGAAGGCTTGCCAGATGTTTCCCTTCCCTTAACTGGCTTGAATGCTGCTCATGTTGAAGCATTGTCTTTTCACCCATGTGCTCAGGTTCCAGAGCAAGGGGTGGACAAACAAGCTCTAATATTTTCACCACCACTTGGAAACTTTGTTTTAGTGCGTTACCATGCTTCTGTTTGCAATATAGGTCCTCCCATCAAAGGTTTTTACCAGATTTCTATGGTATCGGAAGATGAAGGTGCATTCTTATTCAAGCTGAGGTTAATGGAGGGCTACAAGGCTCCTGTCACTATGGAGTCCTGTTCTGTAACAATGCCCTTTCCAAGGCATAAGATACTTTCAATCGATGGCAATCCATCAGTAGGAACAGTGTCAACCACAGAACATTCAGTTGAATGGAAGATCATTGTTACTGGGCGCACTGTGACTGCGAAAAGTATAGAAGCGACATTTACAGGGACAATTAAATTTGCACCAAAGACTTCTCAACGGTATCCATATACATCAAATTTGGCAGTGGAAGCTGAAGAGGAGAGTGATTCTGAGGGTGAAAGTTCAAATAGCATGAACAATATAGAAGAATTCTTGGAAGAAAAGATGAACAAGGATTTAAATGCAGTTGAGTTAGAGGAGCCTTTTACTTGGGAAGCTTATAACTATGCAAAAGTAAGTTCATCATCA
>PG28
CTGCAGCGATATGGTGTTTTCTAATGGAAAACTGCGCAATACAGGTACTCCTTTGGACCTTGGTGTTGCTAATCTTTCTGCTACGAGATTGAATGGGTTTTCATCATTGGACATACCTCATACAGATCTAAAACAGCCAGCTTGGAAGCCTTACCTATTCAGAGGAAAGCAGAGAATATTGTTTATGATTCATGAAGTTGTATCTGCAGCAATGTATGACAGGGATGATGTTCCAGATACTATATCCATTTCTGGTCAAATAAATTGTCGAGCTGATTTAGAAGGTTTGCCAGATGTTTCTTTTCCCTTAACAAGCCTGAATACAGCTAACATTGAAGCATTATCTTTCCACCAATGTGCACAGGTTCCTGAGCAAGGTGTGGACAAGCAAGCTCTAATATTTTCACCGCCACTTGGAAACTTTATTTTAATGCATTACCAGGCTTCTCTGTGCAACTTAGGTCCTCCAATTAAAGGTTTTTACCAGCTTTCTATGGTCTCAGAAGATGAAGGTGCATTTTTGTTCAAACTGAAATTAATGGAAGGGTACAAAGCTCCTACCACGATGGAGTTCTGTTCTGTAAATATGCCTTTTCCTAGGCGTAAGATAGTTTTAATTGATGGTAATCCTTCAGTAGGGACAGTGTCAACAACAGAACATTCAGTTGAATGGAAGATAATTGTTAGTGGACGAAGTGTGACTGCAAAAAGTTTAGAAGCAACTTTTCCAGGGACGATAAAGTTTGCTCCAAAGACTACTAATCGATATTCCTACACATCAAATTTGAAGGCAGAAGCTGAAGAGGAGAGTGATTCTGAGGTTGAAGGTTCAAATAGCATGAATAACATAGAAGAACTCTTGGAAGAAAAGATGAACAAAGACCTGAGCTCAGTTGACTTAGAGGAGCCATTTTGTTGGGAAGCTTATAACTATGCAAAAGTAAGTCTGTCTTCC
>PH2
CCAGGTCCATGATGAGGCATCTAACCAAAAACTGCATTACAAAGGTACTCCTTTGGACCTAGGTGTTGCTAATCTTTCTGCCATGAGATTACATGGATTTTCAGCATCAGATTTACCTCCAACAGATTTGAAACAGCCAGCATGGAAGCCATACTTGTTTAAAGGGAAGCAAAGAATTTTGTTTACTATTCATGAAGTCATATGTGCAGCAATGTATGACAGGGATGATGTTCCAGATGTTATATCAATTTCTGGTCAAATAAATTGTCGGGCAGATTTGGAAGGCTTGCCAGATGTTTCCCTTCCCTTAACAGGCTTGAATGCTGCTCATGTTGAAGCATTATCTTTTCACCCATGTGCTCAGGTTCCAGAGCAAGGGGTGGACAAACAAGCTTTAATATTTTCACCACCACTTGGAAACTTTGTTTTAGTGCGCTACCATGCTTCTGTATGCAATATAGGTCCTCCCATCAAAGGTTTTTACCAGCTTTCAATGGTCTCGGAAGATGAAGGTGCATTCTTATTCAAGCTGAGGTTAATGGAGGGATACAAGGCTCCTGTCACTATAGAGTTCTGTACTGTAACAATGCCTTTTCCAAGGCGTAAGATACTTTCAATCGATGGCAATCCATCAGTAGGAACCGTGTCAACCACAGAACATTCAGTTGAATGGAAGATCATTGTTACTGGGCGTAGTGTGACTGCGAAAAGTATAGAAGCGATGTTCCCAGGGACAATTAAGTTTGCATCAAAGACTTCTCAACGGTATTCATATGCATCAAATTTGGCAGTGGAAGCTGAAGAGGAGAGTGATTCCGAGGGTGAAAGTTCAAATAACATGAACAATATAGAAGAATTTTTGGAAGAAAAGATGAACAAGGATTTAAATGCAGTTGACTTAGAGGAGCCTTTTAGTTGGGAAGCTTATAACTATGCAAAAGTAAGTTCAGCATCA
>PM29
CTGCAGTAATATGATGTTGCCTAATTGAAAACTGCGCAATACAGGTACTCCTTTGGATCTTGGTGTTGCTAATCTTTCTGCTACGAGATTGAATGGGTTTTCACCGCTGGACATACCGCATACAGATCTAAAACAGCCAGCTTGGAAGCCTTACCTGTTCAGAGGAAAGCAGAGGATATTGTTTATGATTCATGAAGTTGTATCTGCAGCAATGTATGACAGGGATGATGTTCCAGATACTATATCCATTTCTGGTCAAATAAATTGTCGAGCCGATTTAGAAGGCTTGCCAGATGTTTCTTTTCCCTTAACAGGCCTGAATACAGCTCACATTGAAGCATTATCTTTCCATCCATGTGCTCAGGTTCCTGAGCAAGGTGTGGACAAGCAAGCTCTAATATTTTCTCCACCACTTGCAAACTTTATTTTAATGCATTACCAGGCTTCTCTGTGCAACTTAGGCCCTCCAATTAAAGGTTTTTACCAGCTTTCTATGGTCTCAGAAGATGAAGGTGCATTTTTGTTTAAACTGAAACTAATGGAAGGCTACAAAGCTCCTATCACCATGGAGTTCTGTTCTGTAAATATGCCTTTTCCTAGGCGCAAGATAGTCTTAGTTGATGGTAATCCTTCGGTAGGGACAGTGTCAACAACAGAACATTCAGTTGAATGGAAGATTATTGTTAGTGGACGAAGTGTGACAGCAAAAAGTTTAGAAGCAACATTTCCAGGGACTATCAAGTTTGCCCCAAAGACTATTAATCGACTTTCCTACTCAGCAAATTTGAAGGCAGAAGCTGAAGATGAGAGTGATTCTGAGGTTGAAGGTTCAAATGGCATGAATAACATAGAAGAACTCTTGGAAGAAAAGATGAACAAAGACCTTAGTTCAGTTGAGTTAGAGGAGCCTTTTTGTTGGGAAGCATATAACTATGCAAAAGTAAGTCTGTCTTAC
>PS27
CTGCAGTGATATGGTGTTGTCTAATTGAAAACTGCGCAATACAGGTACTCCTTTGGACCTTGGTGTTGCTAATCTTTCTGCTACGAGATTGAATGGGTTTTCATCATTGGACATACCTCATACAGATCTGAAACAGCCAGCTTGGAAGCCTTACCTTTTCAGAGGAAAGCAGAGGATATTGTTTATGATTCATGAAGTTGTATCTGCAGCAATGTATGACAGGGATGATGTTCCAGATACTATATCCATCTCTGGTCAAATAAATTGTCGAGCTGATTTAGAAGGTTTGCCAGATGTTTCTTTTCCCTTAACAAGCCTGAATACAGCTAACATTGAAGCATTATCTTTCCACCAATGTGCACAGGTTCCTGAGCAAGGTGTGGACAAGCAAGCTCTAATATTTTCACCGCCACTTGGAAACTTTATTTTAATGCATTACCAGGCTTCTCTGTGCAACTTAGGTCCTCCAATTAAAGGTTTTTACCAGCTTTCTATGGTCTCAGAAGATGAAGGTGCATTTTTGTTCAAACTGAAATTAATGGAAGGCTACAAAGCTCCTACCACCATGGAGTTCTGTTCTGTAAATATGCCTTTTCCTAGGCGTAAGATAGTTTTAATTGATGGTAATCCTTCAGTAGGGACAGTGTCAACAACAGAACATTCAGTTGAATGGAAGATAATTGTTAGTGGACGAAGTGTGACTGCAAAAAGTTTAGAAGCAACTTTTCCAGGGACGATAAAGTTTGCTCCAAAGACTACTAATCGATATTCCTACACATCAAATTTGAAGGCAGAAGCTGAAGAGGAGAGTGATTCTGAGGTTGAAGGTTCAAATAGCATGAATAACATAGAAGAACTCTTGGAAGAAAAGATGAACAAAGACCTGAGCTCAGTTGACTTAGAGGAGCCATTTTGTTGGGAAGCTTATAACTATGCAAAAGTAAGCATGTCCTAC
>PS30
ACAGGTCCATATTGAGCAGTCTAATCAACAACTGCATCACACAGGTACTCCTTTGGACCTAGGTGTTGCTAATCTTGCTGCTATGAGATTACATGGATTTTCAGCATCAGATTTACCTCCAACAGATTTGAAGCAGCCAGCTTGGAAGCCATACTTGTTTAAAGGGAAGCAAAGAATTCTGTTTACTATTCATGAAGTCATATCTGCAGCAATGTATGACAGGGATGATGTTCCAGATGTTATATCAATTTCTGGTCAAATAAATTGTCGTGCAGATTTGGAAGGCTTGCCAGATGTTTCCCTTCCCTTAACTGGCTTGAATGCTGCTCATGTTGAAGCATTGTCTTTTCACCCATGTGCTCAGGTTCCAGAGCAAGGGGTGGACAAACAAGCTCTAATATTTTCACCACCACTTGGAAACTTTGTTTTAGTGCGCTACCATGCTTCTGTTTGCAATATTGGTCCTCCCATTAAAGGTTTTTACCAAATTTCAATGGTATCGAAAGATGAAGGCGCATTCTTATTCAAGCTGAGGTTAATGGAGGGCTACAAGGCTCCTGTCACTATGGAGTTCTGTTCTGTAACAATGCCCTTTCCAAGGCGTAAGATACTTTCAATCGATGGCAATCCATCAGTAGGAACAGTGTCAACCACAGAACATTCAGTTGAATGGAAGATCATTGTTACTGGGCGCAGTGTGACTGCAAAAAGTATAGAAGCGACATTTACAGGGACGATTAAATTTGCGCCAAAGACTTCTCAACGGTATCCATATACATCAAATTTGGCAGCGGAGGCTGAAGAGGAGAGTGATTCTGAGGGTGAAAGTTTAAATAGCATGAACAATATAGAAGAATTCTTGGAAGAAAAGATGAACAAGGATTTAAATGCAGTTGAGTTAGAGGAGCCTTTTACTTGGGAAGCTTATAACTATGCAAAAGTAAGTTCAGCATCA
>PSF43
TCAGGCCCATATTGAGCCATCTAACCAAAAACTGCATTACACAGGTACTCCGTTGGACCTAGGTGTTGCTAATCTTTCTGCCATGAGATTACATGGATTTTCAGCATCAGATTTACCTCCAACAGATTTGAAACAGCCAGCTTGGAAGCCATATTTGTTTAAAGGGAAGCAAAGAATTCTGTTTACTATTCATGAAGTCATATCTGCAGCAATGTATGACAGGGATGATGTTCCAGATGTTATATCAATTTCTGGTCAAATAAATTGTCGTGCAGATTTGGAAGGCTTGCCAGATGTCTCCCTTCCCTTAACCGGCTTGAATGCTGCTCATGTTGAAGCATTATCTTTTCACCCATGTGCTCAGGTTCCAGAGCAAGGGGTGGACAAACAAGCTTTAATATTTTCACCACCACTTGGAAACTTTGTTTTAGTGCGTTACCATGCTTCTGTTTGCAATATAGGTCCTCCCATCAAAGGTTTTTACCAGCTTTCAATGGTCTCGGAAGATGAAGGTGCATTCTTATTCAAGCTGAGGTTAATGGAGGGATACAAGGCTCCTGTCGCTATAGATTTCTGTACTGTAACAATGCCTTTTCCAAGGCGTAAGATACTTTCAATTGATGGCAATCCATCATTAGGAACGGTGTCAACCACAGAACATTCAGTTGAATGGAAGATCATTGTAACTGGGCGCAGTGTGACTGCAAAAAGTATAGAAGCCACATTCCCAGGAACAATTAAATTTGCACCAAAGACTTCTCAAGGGTATTCATATGCATCAAATCTATCAGTGGAAGCTGAAGAGGAGAGTGACTCCGAGGGTGAATCTTCAAATGGCATGAACAATATAGAAGAATTTTTGGAAGAAAAGATGAACAAGGATTTAAATGCAGTTGACTTAGAGGAGCCTTTTACTTGGGAAGCTTATAACTACGCAAAAGTAAGTTCAGCACTT
>PTA0
TCAGGTCCATCTTGAGTTTTCTGTCTAAAAGCTGCATTATACAGGTACTCCTTTGGCCCTAGGTGTTGCTAATCTTACTGCTATGAGATTAAATGGGTTTTCAGCATCAGATTTACCTCCAACAGATTTGAAACAGCCAGCTTGGAAGCCATACTTGTTTAAAGGGAAGCAAAGAATTCTATTTACTATTCATGAAGTCATATCTGCAGCAATGTATGACAGGGATGATGTTCCAGATGTTATATCAATTTCTGGTCAAATAAATTGTCGTGCAGATTTGGAAGGCTTGCCAGATGTTTCCCTTCCCTTAACAGGCTTGAATGCTGCTCATGTTGAAGCATTGTCTTTTCACCCTTGTGCTCAGGTTCCAGAGCAAGGGGTGGACAAACAAGCTTTAATTTTTTCACCACCACTTGGAAACTTTGTTTTAGTGCGCTACCATGCTTCTGTTTGCAATATAGGTCCTCCCATCAAAGGTTTTTACCAGCTTTCAATGGTCTCAGAAGATGAAGGTGCATTCTTATTCAAGCTGAGGTTAATGGAGGGCTACAAGGCTCCTGTCACTATGGAGTTCTGTTCTGTAACAATGCCTTTTCCAAGGCGTAAAATACTTTCAATCGATGGTAATCCATCAGTCGGAACGGTGTCAACCACAGAACATTCAGTTGAATGGAAGATAATTGTTACTGGTCGCAGTGTGACTGCAAAAAGTATAGAAGCGATGTTTCCAGGAACGATTAAATTTGCGCCAAAGACTTCTCAACGGTATTCATATACATCAAATTTGGCAGTGGAAGCTGAAGAGGAGAGTGATTCTGAGGGTGAAAGTTCAAATAGCATGAACAATATAGAAGAATTCTTGGAAGAAAAGATGAACAAAGATTTAAATGCAGTTGAGTTAGAGGAGCCCTTTACTTGGGAAGCTTATAACTACGCAAAAGTAAGTTCAGCATCA
>RC54
TCAGGCCCATATTGAGCCATCTAACCAAAAACTGCATTACACAGGTACTCCGTTGGACCTAGGTGTTGCTAATCTTTCTGCCATGAGATTACATGGATTTTCAGCATCAGATTTACCTCCAACAGATTTGAAACAGCCAGCTTGGAAGCCATATTTGTTTAAAGGGAAGCAAAGAATTCTGTTTACTATTCATGAAGTCATATCTGCAGCAATGTATGACAGGGATGATGTTCCAGATGTTATATCAATTTCTGGTCAAATAAATTGTCGTGCAGATTTGGAGGGCTTGCCAGATGTCTCCCTTCCCTTAACTGGTTTGAATGCTGCTCATGTTGAAGCTTTATCTTTTCACCCATGTGCTCAGGTTCCAGAGCAAGGGGTGGACAAACAAGCTTTAATATTTTCACCACCACTTGGAAACTTTGTTTTAGTGCGTTACCATGCTTCTGTTTGCAATATAGGTCCTCCCATCAAAGGTTTTTACCAGCTTTCAATGGTCTCGGAAGATGAAGGTGCATTCTTATTCAAGCTGAGGTTAATGGAGGGATACAAGGCTCCTGTTGCTATAGATTTCTGTACTGTAACAATGCCTTTTCCAAGGCGTAAGATACTTTCAATTGATGGCAATCCATCAGTAGGAATGGTGTCAACCACAGAACATTCAGTTGAATGGAAGATTATTGTTACTGGGTGCAGTGTGACTGCAAAAAGTATAGAAGCCACATTCCCAGGAACAATTAAATTTTCACCAAAGACTTCTCAACAGTATTCATATGCATCAAATTTGGCAATGGAAGCTGAAGAGGAGAGTGACTCTGAGGGTGAATTTTCAAATGGCATGAACAATATAGAAGAATTTTTGGAAGAAATGATGAACAAGGATTTAAATGCAGTTGACTTAGAGGAGCCTTTTACCTGGGAAGCTTATAACTACACACAAGTAAGTTCACCATCA
>RR55
TCAGGCCCATATTGAGCCATCTAACCAAAAATTGCATTACACAGGTACTCCGTTGGACCTAGGTGTTGCTAATCTTTCTGCCATGAGATTACATGGATTTTCAGCATCAGATTTACCTCCAACAGATTTGAAACAGCCAGCTTGGAAGCCATATTTGTTTAAAGGGAAGCAAAGAATTCTGTTTACTATTCATGAAGTCATATCTGCAGCAATGTATGACAGGGATGATGTTCCAGATGTTATATCAATTTCTGGTCAAATAAATTGTCGTGCAGATTTGGAGGGCTTGCCAGATGTCTCCCTTCCCTTAACTGGCTTGAATGCTGCTCATGTTGAAGCATTATCTTTTCACCCATGTGCTCAGGTTCCAGAGCAAGGGGTGGACAAACAAGCTTTAATATTTTCACCACCACTTGGAAACTTTGTTTTAGTGCGCTACCATGCTTCTGTTTGCAATATAGGTCCTCCCATCAAAGGTTTTTACCAGCTTTCAATGGTCTCGGAAGATGAAGGTGCATTCTTATTCAAGCTGAGGTTAATGGAGGGATACAAGGCTCCTGTCGCTATAGATTTCTGTACTGTAACAATGCCTTTTCCAAGGCGTAAGATACTTTCAATTGATGGCAATCCATCAGTAGGAACGGTGTCAACCACAGAACATTCAGTTGAATGGAAGATCATTGTTACTGGGCGCAGTGTGACTGCGAAAAGTATAGAAGCCACATTCCCAGGAACAATTAAATTTGCACCAAAGACTTCTCAACGGTATTTATATGCATCAAATCTATCAATGGAAGCTGAAGAGGATAGTGATTCCGAGGGTGAATGTTCAAATGGCATGAACAATATAGAAGAATTTTTGGATGAAAAGATGAACAAGGATTTAAATGCAGTTGACTTAGAGGAGCCTTTTACTTGGGAAGCTTATAACTACGCAAAAGTAAGTTCAGCATCA
>SA1
ACATGTCCATATTGAGCAGTTTAATCAAAAACTGCATCACACAGGTACTCCTTTGGACCTAGGTGTTGCTAATCTTGCTGCTATGAGATTACATGGATTTTCAGCATCAGATTTACCTCCAACAGATCTGAAGCAGCCAGCTTGGAAGCCATACTTGTTTAAAGGGAAGCAAAGAATTCTGTTTACTGTTCATGAAGTCATATCTGCAGCAATGTATGACAGGGATGATGTTCCAGATGTTATATCAATTTCTGGTCAAATAAATTGTCGTGCAGATTTGGAAGGCTTGCCAGATGTTTCCCTTCCCTTAACTGGCTTGAATGCTGCTCATGTTGAAGCATTGTCTTTTCACCCATGTGCTCAGGTTCCAGAGCAAGGGGTTGACAAACAAGCTCTAATATTTTCACCACCACTTGGAAATTTTGTTTTAGTGCGCTACCATGCTTCTGTTTGCAATATAGGTCCTCCCATCAAAGGTTTTTACCAGATTTCAATGGTATCGGAAGATGAAGGTGCATTCTTATTCAAACTGAGGTTAATGGAGGGCTACAAGGCTCCTGTTGCTATGGAGTTTTGTTCTGTAACAATGCCCTTTCCAAGGCGTAAGATACTTTCGATCGATGGCAATCCATCAGTAGGAACAGTGTCAACCACAGAACATTCAGTTGAATGGAAGATCATTGTTACTGGGCGCAGTGTGACTGCGAAAAGTATAGAAGCGACATTTACAGGGACAATAAAATTTGCGCCAAAGACTTCTCAACGGTATCCATATACATCAAATTTGGCAGCAGAAGCTGAAGAGGAGAGTGATTCTGAGGGTGAAAGTTCCAATAGCATGAACAATATAGAAGAATTCTTGGAAGAAAAGATGAACAAGGATTTAAATTCTGTTGAGTTAGAGGAGCCTTTTACTTGGGAAGCTTATAACTATGCAAAAGTAAGTTCAGCATCA
>SC0
TCATTTCCGTATTGAGCCATCTAACCAAAAACTGCATTACACAGGTACTCCTTTGGACCTAGGTGTTGCTAATCTTGCTGCTATGAGATTAAATGGATTTTCAGCGTCAGATTTACCTCCAACAGATTTGAAACAGCCAGTTTGGAAGCCATACTTGTTTAAAGGGAAGCAAATAATTCTGTTTACTATTCATGAATTCATATCCCCTGCAATGTATGACAGGGATGATGTTCCAGATGTTATATCAATTTCTGGTCAAATAAATTGTCGTGCAGATTTGGAAGGCTTGCCAGATGTTTCCCTTCCCTTAACCGGCTTGAATGCTGCTCATGTTGAGGCGTAATCTTTTCATCCATGTGCTCAGGTTCCGCAGCAAGGGGTGGACAAACAAGCTTTAATATTTTCGTCACCACTTGGAAACTTTGTTTTAGTTCGCTACCATGCTTCTGTTTGCAATATAGGTCCTCACATCAAAGGTTTTTACCAGCTTTCAATGGTCTCGGAAGATGAAGGTGTATTCTTATTCAAGCTGAGGTTAATGGAGGGATACAAGGCTCCTGTCACTATAGAGTTCTGTACTGTAACAATGCCTTTTCCAAGGCGTAAGATACTTTCAATTGATGGCAATCCATCAGTAGGAACAGTGTCAACCACAGAACATTCAGTTGAGTGGAAGATCATTGTTAGTGGGCATAGTGTGACTGCGAAAAGTATAGAAGCAACGTTCCCAGGGACTATTAAATTTGCGCCAAAGACTTCTCAACGGTATTCATATGCATCAAATTTGGCAGTGGAAGCT----GAAG----TATTCCAAGGGTGAAAGTTCAAATAGCATGAACAATATAGAGGAATATTTGGAAGAAAAGATGAACAAGGATTTAAATGCAGTTGACTTAAAGGAACCTTTTACTTGGGAAGCTTATAACTATGCAAAAGTAAGTTCAGCATCA
>SE46
GATGCTTTATGTGATGTGACCTGATTCTTTTCTTTATAACACAGGGACACCTTTGGATCTTGGCGTAGCTAATCTTGCTGCTATGAGATTGAGTGGATTTTCAGCATCAGATTTACCTCCTACGGATCTGAAACAGCCAGCTTGGAAGCCATACCTCTTCAAAGGCAAGCAGAGGATATTGTTTATGATCCATGAAATTGTATCTGCTGCAATGTATGACAGGGATGATGTGCCAGATACTATATCCATTTCTGGTCAAATAAATTGCCGAGCAGATTTAGAAGGCTTACCAGATGTTTCGTTCCCCTTGACATGCTTGAATACAGCTAACATTGAAGCCTTGTCTTTCCATCCATGTGCTCAGGTTCCTGAGCAAGGTGTGGACAAGCAAGCTTTAATATTCTCACCGCCACTTGGAAATTTTGTTTTAATGCGCTACCAAGCTTCTCTTTGTAACATAAGTCCTCCCATTAAAGGGTTCTACCAGCTTTCTATGGTTTCAGAAGATGAAGGTGCCTTTTTGTTCAAACTGAAACTAATGGAAGGCTACAGGGCACCTATCACCATGGATTTCTGCTCTGTAACTATGCCTTTTCCAAGGCGTAAGATCATTTCAATTGATGGTAACCCTTCTGTCGGAACTGTTTCCACAGCTGAACATTTTGTTGAATGGAAGATTATTCTCGGTGGGCGTAGTGTGACCGCAAAAGTTATAGAGGCATCTTTTCCAGGGACAATTAAGTTTGCACCAAAAACAACTTATCGATCTTCTTACATGCCAAATATGATGGCAGAAGCTGAGGAAGAGAGTGACTCTGAGACTGAAGGTTCAAATAACATGATAAATATAGAGGAATTTTTGGAAGAGAAAATGAACAAGGATCTCACTTCAGTTGAGTTAGAGGAGCCTTTTTGTTGGGAAGCTTATAATTATGCAAAAGTAAGTCTTTTAGTG
>SG23
GTGCAGTCATATGAAGTGGTCTCATTGAAAATTGCGTTGCACAGGCACTCCTTTGGATCTTGGTGTCACTAATCTTTCTGCTATGAGAGCAAATGGGTTTTCATCATTGGATTTACCTCCTACAGATCTAAAACAGCCAGCATGGAAGCCATACCTCTTTAGAGGAAAGCAAAGAATACTGTTTATGATTCATGAATTAGTATCTGCAGCAATGTATGATAGGGATGATGTTCCAGATGTTATATCCATTTCTGGTCAAATAAACTGTCGTGCAGATTTAGAAGGCTTGCCAGATGTTTCTCTTCCCTTAACAGACATGAATGCTGCTCATGTTGAGGCAGTGTCTTTTCATCCATGTGCCCAGGTTTCTGAGCAAGGTGTAGACAAACAAGCTCTAATATTTTCACCACCACTTGGAAACTTTGTTTTAGTGCGTTACCAGGCCTCTCTTTCAAATTTAAGCCCTCCCATCAAAGGATTTTACCAGCTTTCAATGGTCTCAGAAGATGAAGGTGCATTTTTATTCAAGTTGAAGTTAATGGAAGGCTACAAGGCACCTATCGTCATGGAGTACTGTGTGGTAACTATGCCTTTTCCAAGGCGGAAAATAGTTTTAATTGATGGAAATCCATCAATGGGAACAGTGTCAACAACAGAACATTCAGTTGAATGGAAGATCATTGTCAGTGGGCGAAGTGGGACTGTAAAAAGCATAGAGGCAACTTTTCCAGGGACAATTAAGTTTGCACCAAAGACAACTAATCAATATTCATACAAATCAAAATTCACAGAAGAATCTGAAGAGGAGAGTGATTCCGAGGGTGATGGTTCAAATGGTATGAACAATATAGAAGAGTTCTTGGAAGAAAAAATGAATAAGGACCTCAATGCAGTTGAATTAGAGGAACCTTTTACTTGGGAAGCTTACAACTTTGCAAAAGTAAGTTTAGCATCA
>SS22
GTGCAGTCATATGAAGTGGTGTCATTGAAAATTGCGTTGCACAGGCACTCCTTTGGATCTTGGTGTCACTAATCTTTCTGCTATGAGAGCAAATGGGTTTTCATCATTGGATTTACCTCCTACAGATCTAAAACAGCCAGCATGGAAGCCATACCTCTTTAGAGGAAAGCAAAGAGTACTGTTTATGATTCATGAATTAGTATCTGCAGCAATGTATGATAGGGATGATGTTCCAGATGTTATATCCATTTCTGGTCAAATAAACTGTCGTGCAGATTTAGAAGGCTTGCCAGATGTTTCTCTTCCCTTAACAGGCATGAATGCTGCTCATGTTGAGGCAGTGTCTTTTCATCCATGTGCCCAGGTTTCTGAGCAAGGTGTAGACAAACAAGCTCTAATATTTTCACCACCTCTTGGAAACTTTGTTTTAGTGCGTTACCAGGCCTCTCTTTCAAATTTAAGTCCTCCCATCAAAGGATTTTACCAGCTTTCAATGGTCTCAGAAGATGAAGGTGCATTTTTATTCAAGTTGAAGTTAATGGAAGGCTACAAGGCACCTATCGTCATGGAGTACTGTTCGGTAACTATGCCTTTTCCAAGGCGGAAAATAGTTTTAATTGATGGAAATCCATCAGTGGGAACAGTGTCAACAACAGAACATTCAGTTGAATGGAAGATCATTGTCAGTGGGCGAAGTGGGACTGCAAAAAGCATAGAAGCAACTTTTCCAGGGACAATTAAGTTTGCACCAAAGACAACTAATCGATATTCATACAAATCAAAATTCACAGAAGAATCTGAAGAGGAGAGTGATTCCGAGGGTGATGGTTCAAATGGTATGAACAATATAGAAGAGTTCTTGGAAGAAAAAATGAATAAGGACCTCAATGCAGTTGAATTAGAGGAACCTTTTACTTGGGAAGCTTACAACTTTGCAAAAGTAAGTTTAGCATCA
>SV36
CAAGATCGACGTCTTGTAACTTCATCA-GTAGTTCTGCCTTTTGGCACACCTTTGGACCTTAGCGTTGCTAATCTTGCTGCTATGAGATCATATGGGTTTTCAGCATTGTATTTACCTCTGACATATATAAAACAACCAGCATGGAAGCCATACTTGTTCATAGGGAAACAAAGAATACTGTTTATGATCCATGAAGTTGTATCTGTAGCAATGTATTATAGGGATGATGTTTCTGATGTTATATTAATTTCTATTCAAATAAATTGTCATGCAAATTTAGAAGGTTTGTTAGATGTATCTCTCACCTTAACTGGTGTGAACACTACTCATGTTGATGCATTATCATTTCATTCATGTGCTCAGGTTCCTAAGCAAGGCATGGAAAAGAAGGCCCTAATATTTTCACCACCACTTGGAAACTTTGTTTTAGTTTGCTACCAGTCTTACCTTTGCAATTTAAGTCCGCCCATCAAAGGGTTTTACAAGCTTTCAATGGTCTCAGAGGATGAAGGTGCATTCTTATTCAAGATGAAATTAATGGAAGGATAAAAGGCTCCTATCACCATGGAGTTCTGTACTGTAACTATACCTTTTCCAAGGTGCAAGATAGTTTTAATTGATGGCAATCCATCAGTTGGAACGGTATCAACAACAGAACATTCAGTTGAATGGAAGATCATTGTCAGTGCTCGCAATGTGAATGAAAAAATTATAGAAGAAACTTTTCCAGGGATAATCAAGTTTGCACCAAAGACTATTAATCGGTATTCATACACATCAAATTTGACCGCAAAAGCTGAAGAGGAAAGTGATTATGAGGGTGAAGCTTCAAATAACATGAACAATATAGAAGAATTCTTGGAAGAAAAAATGAATAAGGACCTTAATGCAGTTGAATTAGAGGAGAATTTTACTTGTGAATATTATAACTATGCAAAAGTTACAATATATTTC
>TA17
GTGCATTGATATGAATTGATCTCATTGAAAATTGCGTTGTATAGGCACTCCTTTGGATCTTGGTGTCACTAATCTTTCAAATATGAGAGCAAATGGATTTTCATCATTAGATTTACCTCCTACAGATCTGAAACAGCCAGCATGGAAGCCATACCTCTTTAGAGGAAAGCAAAGAATACTGTTTATGATTCATGAATTAGTGTCTGCAGCAATGTATGATAGGGATGATGTTCCGGACGTTATATCCATTTCCGGCCAAATAAACTGTCGTGCAGATTTAGAAGGCTTGCCAGACGTTTCTCTTCCCTTAACAGGCATGAATACTGCTCATGTTGAGACAGTGTCTTTTCATCCATGTGCCCAAGTTTCTGAGCAGGGTGTAGACAAACAAGCTCTAATATTTTCACCACCACTTGGAAATTTTGTTTTAGTGCGTTACCACGCCTCTCTTTCAAATTTAAGTCCTCCTATCAAAGGGTTTTATCAGCTTTCAATGGTTTCAGAAGATGAAGGTGCATTTTTATTCAAGTTGAAGTTAATGGAAGGCTACAAGGCACCTCTTGTCATGGAGTACTGTTCGGTAACTATGCCTTTTCCAAGGCGCAAAATAGTTTTAATTGATGGAAATCCTTCAGTAGGAACAGTGTCAACAACAGAACATTCAGTTGAATGGAAGATCATTGTCAGTGGGCGAAGTGGGACTGCAAAATCCATAGAAGCAACTTTTCCAGGGACGATTAAGTTTGCACCAAAGACTACTAATCAACATTCATACAGATCAAAATTAACAGAAGAATCTGAAGAGGAAAGTGATTCTGAGGGTGATGGCTCAATTGGTATGAACAATATAGAAGAGTTCTTGGAAGAAAAGATGAGTAAGGACCTCAATGCAGTTGAACTAGAGGAGCCTTTTACTTGGGAAGCTTACAACTTTGCAAAAGTAAGTTTAGCATCA
>TB39
TTGCAGTCATATGAAGTGGTCTAATTGAAAATTGCGTTATACAGGCACTCCTTTGGACCTTGGTGTTGCTAATATTTCAGCTTTGAGATCAAATGGGTTTTCATCATTAGATTTACCTCCTACAGATCTAAAACAGCCAGCATGGAAGCCATACCTGTTTAGAGGGAAGCAGAGAATACTTTTTATGATTCATGAAGTAGTATCTGCAGCAATGTATGACAGGGATGATGTTCCAGATGTTATATCCATTTCTGGTCAAATAAACTGTCGCGCAGATTTAGAAGGCTTGCCAGATGTTTCTCTCCCCTTAACAGGTGTGAATGCTGCGAATGTTGAGGCATTGTCTTTTCATCCATGTGCTCAGGTTTCTGAGCAAGGCGTGGACAAACAAGCTCTAATATTTTCACCACCACTAGGAAATTTCATTTTAGTGCGCTACCAGGCTTCTCTTTGTAATCTAAGCCCTCCCATCAAAGGGTTTTACCAGCTTTCAATGGTCTCAGAAGATGAAGGCGCGTTCTTATTCAAGCTGAAGTTAATGGAGAGCTACAAGGCTCCTATCATCATGGAATTTTGTTCTGTAACTATGCCTTTTCCAAGGCGCAAGATAGTTTCAATTGATGGAAATCCATCAGTAGGAACGGTGTCAACAACAGAACATTCAGTTGAATGGAAGATCATTGTCAGTGGGCGCAGTGGGTCTGCAAAATGTATAGAAGCGACTTTCCCAGGGACAATCAAGTTTGCACCAAAGACTACTAATCGGTATTCACACACAACAAAGTTTACAGATGATACTGAAGAGGAGAGTGATTCTGAGGGTGAAAGTTCAAATGGCATGAATAATATAGAAGAGTTCGTGGAAGAAAAAATGAATAAGGATCTCAATGCAGTTGAGTTAGAGGAGCCTTTTACTTGGGAAGCTTATAATTTTGCAAAAGTAAGTTTAGCATCA
>TC31
CTGCAGTTATATGACTACATTTAATTGAAGACTGCGCAATACAGGTACTCCTTTGGACCTTGGCATCACTAATCTCTCTGCTATGAGATTGAATGGGTTTTCATCATTGGACACAGCTCACATAGATCTTAAACAACCAGCTTGGAAGCCTTACCTGTTCAGAGGAAAGCAGAGGATATTGTTTATGATTCATGAAGTTGTATCTGCAGCAATGTATGACAGGGATGATGTTCCAGATACTATATCCATTTCTGGTCAAATAAATTGTCGAGCAGATTTAGAAGGGTTGCCAGATGTTTCTTTTCCCTTAACAGGGCTGAATACAGTTCACATTGAAGCATTATCTTTCCATCCATGTGCACAGGTTCCTGAGCAAGGTGTGGACAAGCAATCTCTAATATTTTCACCACCACTTATGAACTTTACTTTATTGCATTACCAGGCTTCTCTGTGCAACTTAGGTCCTCCAATTAAAGGTTTTTACCAGCTTTCTATGGTCTCAGAAGATGAAGGTGCATTTTTGTTCAAACTGAAATTAATGGAAGGCTACAAAGCTCCTATCACCATGGAGTTCTGTTCTGTAAATATGCCTTTTCCTAGGCGCAAGATAGTTTTAATTGATGGTAATCCTTCAGTAGGGACAGTGTCAACAACAGAACATTCAGTTGAATGGAAGATAATTGTTAGTGGACGAAGCGTGACTGCAAAAAGTCTAGAAGCAACTTTTCCAGGAACGATCAAGTTTGCCCCAAAGGCTACTAATCAATATTCCTACACATCAAATTTGAAGGCAGAAGCTGAAGAGGAGAGTGATTCTGAGGTTGAAGGTTCAAATAGTTTGAATAACATAGAAGAAGTCTTGGAAGAAAAGATGAACAAAGATCTGAGCTCAGTTGAGTTAGAGGAGCCTTTTTGTTGGGAAGCTTATAACTATGCAAAAGTAAGTCTGTCTTCA
>TN1
ATGCAGTCATATGAAGTGGTCTAATTGAAAATTGCGTTGTACAGGCACTCCTTTGGACCTTGGTGTTGCTAATATTTCTGCTATGAGATCAAATGGGTTTTCATCATTGGATTTACCTCCTATAGATCTAAAACAGCCAGCATGGAAGCCGTACCTGTTTAGAGGGAAGCAGAGAATACTGTTCATGATTCATGAAGTAGTATCAGCAGCAATGTATGACAGGGATGATGTTCCAGATGTTATATCCATTTCTGGTCAAATAAACTGTCGTGCAGATTTAGAAGGCTTGCCAGATGTTTCTCTCCCTTTAACGGGTGTGAATGCCACTCATGTTGAGGCATTGTCTTTTCATCCATGTGCTCAGGTTTCTGAGCAAGGTGTGGACAAACAATCTCTAATATTTTCACCACCACTTGGAAATTTTGTTTTAGTGCGGTACCAGGCTTCTCGTTGCAACTTAAGTCCTCCCATCAAAGGGTTTTACCAGCTTTCAATGGTCTCAGAAGATGAAGGTGCGTTCTTATTCAAGCTGAAGTTAATGGAAGGCTACAAGGCTCCTATCGCCATGGACTTCTGTTCTGTAACTATGCCTTTTCCAAGGCGCAAGATAGTTTCAATTGATGGAAATCCATCAGTAGGAACGGTGTCCACAACAGAACATTCGGTTGAATGGAAGATCATTGTCAGTGGGCGCAGTGGGACTGCAAAAAGTATAGAAGCGACTTTTCCAGGGACAATCAAGTTTGCACCAAAGACTACTAATCGGTATTCATACACATCAAAATTTACAGAAGAAGCTGAAGAGGAGAGTGATTCTGAGGGTGAAGGTTCAAATGGCATGAATAATATAGAAGAATTCTTGGAAGAAAAAATGAATAAGGACCTCAATGCAGTTGAGTTAGAGGAGCCTTTTACTTGGGAAGCTTATAACTTTGCAAAAGTAAGTTTAGTGTCA
>TO14
GTGCATTCATATGAAATGATCTCATTGAAAATTGCATTTTACAGGCACTCCTTTGGATCTTGGTGTCACTAATCTTTCTACTATGAGAGCAAATGGATTTTCATCATTGGATTTACCTCCTACAGATCTAAAACAGCCAGCATGGAAGCCATACCTCTTTAGAGGAAAGCAAAGAATACTGTTTATGATTCATGAATTAGTATCTGCAGCAATGTATGATAGGGATGATGTTCCAGATATTATATCCATTTCTGGCCAAATAAACTGTCGTGCAGATTTGGAAGGCTTGCCAGATGTTTCTCTCCCCTTAACAGGCATGAATGCTGCTCATGTTGAGGCAGTGTCTTTTCATCCGTGTGCCCAGGTTTCTGAGCAGGGTGTAGACAAACAAGCTCTAATATTTTCACCACCCCTTGGAAACTTTGTTTTAGTGCGTTACCAGGCCTCTCTTTCAAATTTAAGTCCTCCCATCAAAGGATTTTACCAGCTTTCAATGGTTTCAGAAGATGAAGGTGCATTTTTATTCAAGTTGAAGTTAATGGAAGGCTACAAGGCACCTCTCGTCATGGAGTACTGTTCGGTAACTATGCCGTTTCCAAGGCGGAAAATAGTTTCAATTGATGGAAATCCATCAATAGGAACAGTGTCAACAACAGAACATTCAGTTGAATGGAAGATCATTGTCAGTGGGCGAAGTGGGACTGCAAAAAGCATAGAAGCGACCTTTCCAGGGACAATTAAGTTTGCACCAAAGACTACTAATCGATATTCATACAGATCAAAATTAACAGAAGAATCTGAAGAGGAGAGTGATTCTGAGGGTGATGGCTCAAATGGTATGAACAATATAGAAGAGTTCTTGGAAGAAAAAATGAATAAAGACCTCAACGCAGTTGAACTAGAGGAGCCTTTTTCTTGGGAAGCTTACAACTTTGCAAAAGTAAGTTTAGCATCA
>TPL03
TCAGGCCCATATTGAGCCATCTAACCAAAAACTGCATTACACAGGTACTCCTTTGGACCTAGGTGTTGCTAATCTTTCTGCCATGAGATTACATGGATTTTTAACATCAGATTTACCTCTAACAAATTTGAAACAATCAGCTTGGAAGCCATACTTGTTTAAAGGGAAGCAAATAATTCTGTTTACTATTCACGAAGTCATATTTGCAGCAATTTATGACAGGGATGATGTTCCAGATGTTATATCAATTTCTGGTCAAATAAATTGTCGTGCAGATTTGGAAGGCTTGCCAGATGTCTCCCTTCCCTTAACTGGCTTGAATGCTGCTCATGTTGAAGCATTAGCTTTTCACCCTTGTGCTCAGGTTCCAGATCAAGGGGTGGACAAACAAGCTTTAATATTTTCACCACCACTTGGAAACTTTGTTTTGGTGCGCTATCATGCTTCTGTTTGCAATATAGGCCCTCCCATCAAAGGTTTTTACCAGCTTTCAATGGTCTCGGAAGATGAAGGTGCATTCTTATTCAAGCTGAGGTTAATGGAGGGATACAAGGCTCCCGTCGCTATAGATTTCTGTACTGTAACAATGCCTTTTCCAAGCCGTAAGATACTTTCAATTGATGGCAATCCATCAGTAGGAACGGTGTCAACCACAGAACATTCAGTTGAATGGAAGATCATTCTTACTGGGCGCAGTGTGACTGCGAAAAGTATGGAAGCCACATTCCCAGGAACAATTAAATTTTCACCAAAGACTTCTCAACGGTATTCATATGCATCAAATTTGGCAGTGGAAGGTGAAGAGGAGAGTGATTCTGAGGGTGAATGTTCAAATGGCATGAACAATATAGAAGAATTTTTGGAAGAAAAGATGAACAAGGATTTAAATGCAGTTGACTTAGAGGAGCCTTTTACTTGGGAAGCTTATAACTACGCAAAAGTAAGTTCAGCATCA
>WN5
GTGGAGTAACATGCAGTGATCTAATTAAAAACTGCGTTATACAGGCACTCCTTTGGACCTTAGTGTTGCTAATCTTGGTTCAATGAGATTAAATGGATTTTCAGCATCGGACATACCTCCAACAGATCTAAAACAGCCTGCATGGAAGCCATACCTGTTCAAAGGGAAGAATAAAATACTGTTTACAATTCATGAAGTAGTATCTGCAGCAATGTATGACAGGGATGACGTTCCAGATGTTATATCCATTTCTGGTCAAATTAATTGTCGTGCAGATTTAGAAGGCTTGCCAGATGTTTCTCTTCCCTTGACATGCCTGAATGCTGCTCATGTTGAGGCATTATCTTTTCACCCATGTGCTCAGGTTCCTGAGCAAGGTGTTGACAAACAAGCTCTAATATTTTCACCACCTCTCGGGAACTTTGTTCTAGTGCGTTACCAGGCTTCTCTTTGCAATTTAGGTCCTCCCATCAAAGGGTTTTACCAGCTTTCAATGGTATCTGAGGATGAAGGTGCATTCTTATTCAAGTTGAAGTTAATGGAAGGATACAAGTCTCCTGCCACCATGGAATTCTGTTCCGTAACTATGCCTTTTCCAAGGCGCAAGATAGTTTTAATTGATGGGAATCCATCACTAGGAACAGTGTCAACAACAGAACATTCAGTTGAATGGAAGATCATTGTCAGTGGGCGCAGTGTTACTGCAAAAAGTATAGAAGCGACTTTTCCAGGGACAATTAAGTTTGCACCAAAAAGTATTCAACGGTATTCATTTGCATCAAATTTGACAGCAGAAGCTGAAGAGGAGAGTGATTCTGAGGGCGAAGGTTCAAATATCATGAATAATATAGAAGAATTCTTGGAAGAAAAAATGAATAGGGACCTTAGTGCTGTTGAGTTAGAGGAGCCTTTTACTTGGGAAGCTTATAACTATGCGAAAGTAAGTTTAGCATCA
>WS10
GTGTATTCATATTAAGTGATCTCATTGAAAATTGAGTTGTACAGGCACTCCTTTGGATCTCAGTGTCACCAATCTTTCTACTATGAGAGCAAATGGATTTTCATCATTGGACTTACCTCCTACAGATCTAAAACAGCCAGCATGGAAGCCATACCTCTTTAGAGGAAAGCAAAGAATACTGTTTATGATTCATGAATTGGTATCTGCAGCAATGTATGATAGGGATGATGTTCCAGATGTTATATCCATTTCTGGCCAAATAAACTGTCGTGCAGATTTAGAAGGCTTGCCAGATGTTTCTCTCCCCTTAACAGGCATGAATGCTGCTCATGTTGAGACAGTGTCTTTTCATCCATGTGCCCAGGTTTCTGAGCAGGGTGTAGACAAACAAGCTCTAATATTTTCTCCGCCACTTGGAAACTTTGTTTTAGTGCGTTATCAAGCCTTTCTTTCAAATTTGAGTCCTCCCATTAAAGGATTTTACCAGCTTTCAATGGTTTCAGAAGATGAAGGTGCTTTCTTATTCAAGTTGAAACTAATGGAAGGCTACAAGGCACCTCTTGTCATGGAGTACTGTTCGGTAACTATGCCTTTCCCAAGGAGGAAAATAATTTCTATTGATGGAAATCCATCAGTGGGAACAGTGTCAACAACAGAATATTCAGTTGAATGGAAGATCATCGTCAGTGGGCGAAGTGGAACTGCAAAAAGTATAGAAGCAACTTTTCCAGGCACAATTAAGTTTGCACCAAAGACTACTGATCGATATTCATACAGATCAAAGTTAACAGAAGAATCTGAAGAGGAGAGCGATTCTGAGGGTGATGGTTCAAATGGTATGAATAATATAGAAGAATTCTTGGAAGAAAAAATGAATAAAGACCTTAATGCAGTTGAATTAGAGGAGCCTTTTACGTGGGAAGCTTACAATTTTGCAAAAGTAAGTTTAGCATCA
>WW11
GTGTATTCATATTAAGTGATCTCATTGAAAATTGAGTTGTACAGGCACTCCTTTGGATCTCAGTGTCACCAATCTTTCTACTATGAGAGCAAATGGATTTTCATCATTGGACTTACCTCCTACAGATCTAAAACAGCCAGCATGGAAGCCATACCTCTTTAGAGGAAAGCAAAGAATACTGTTTATGATTCATGAATTGGTATCTGCAGCAATGTATGATAGGGATGATGTTCCAGATGTTATATCCATTTCTGGCCAAATAAACTGTCGTGCAGATTTAGAAGGCTTGCCAGATGTTTCTCTCCCCTTAACAGGCATGAATGCTGCTCATGTTGAGACAGTGTCTTTTCATCCATGTGCCCAGGTTTCTGAGCAGGGTGTAGACAAACAAGCTCTAATATTTTCTCCGCCACTTGGAAACTTTGTTTTAGTGCGTTATCAAGCCTTTCTTTCAAATTTGAGTCCTCCCATTAAAGGATTTTACCAGCTTTCAATGGTTTCAGAAGATGAAGGTGCTTTCTTATTCAAGTTGAAACTAATGGAAGGCTACAAGGCACCTCTTGTCATGGAGTACTGTTCGGTAACTATGCCTTTCCCAAGGAGGAAAATAATTTCTATTGATGGAAATCCATCAGTGGGAACAGTGTCAACAACAGAATATTCAGTTGAATGGAAGATCATCGTCAGTGGGCGAAGTGGAACTGCAAAAAGTATAGAAGCAACTTTTCCAGGCACAATTAAGTTTGCACCAAAGACTACTGATCGATATTCATACAGATCAAAGTTAACAGAAGAATCTGAAGAGGAGAGCGATTCTGAGGGTGATGGTTCAAATGGTATGAATAATATAGAAGAATTCTTGGAAGAAAAAATGAATAAAGACCTTAATGCAGTTGAATTAGAGGAGCCTTTTACGTGGGAAGCTTACAATTTTGCAAAAGTAAGTTTAGCATCA
