# Supplementary material for: Development of a Target Enrichment Probe Set for Conifer (REMcon)
Source: Biology (Basel). 2024 May 22;13(6):361. doi: 10.3390/biology13060361 (PMC11200496; doi:10.3390/biology13060361)
Supplement: Supplementary file 1 [file biology-13-00361-s001.zip › biology-2960267-supplementary/Sup data/secapr_alignments_paralogs/72.fasta]

>AA3
GTTATTTCGATTCCGCTTTGTCTAGGCAGTAAGTTTAGAACATAAGACTTCATAAGCATCTGAATTCTCTATTACATTATTGCTTCTCTTCATTATCTTGTCTTGGCAGCGAGGCAGATGAGAAGCCACTAAGACCTATTTCAGAAAAGAAAAGGATTTCACCTGAAGAACTTGTTGGGTCATGGAAGGTGTTTGAAATCAGTGCTACAGCTATCCTGGATGATTTGGAAGAAGAAGTATCTCAAAGCAGGCCTTCATTTGTGTACTTGTGCATGGAGACTCTGAAGAGGAGGAGTCTTCCTGAATTTCCAATGTATTTTGGTGATGCTGATCCCTTAGACTTGCAGGATGTCACAGTTCTTTGGTTGCCTGGTGGTATTACAGCATATGTTGACACAAAAGAAGAAGGCGTGTTAACTGTTGGCTGTGGATGGTATTCCAGTGATGGCACAAACCTTGTTATGGAAAGGGATTATGGTGATGATGGGAAGCTACTTGAGGTTCGCTCTAAATCTGAAGTAAAGAGGAGATGGTCAGATGATTCTGTGTAATATGCTCCACTTTGACATCTTAAGTAACAGAAGTTTTTGCACACATGAACTTTCACTTTGCTTGGAA-------AACACAATTTCAGAGGGTATTATTTAGTGGATGTTAGGTTTGTATGATACTTACATGTGTGCTTTATAAGCAGAA-G
>AA60
ATTCAACCTTTCTTGCTTGGTCTAATAATCAAACTAGAATATATGGCTTTTATATTCAATTCAATTCTCTATTTACTGATTTCTTCTCTTATTTATCATTTTCTGGCAGTGAAACAGATAAAAGCTCATTAAACCCCATTTCAAATGAGAAAAGGATTTCACCCACAGAACTTACTGGGTTGTGGAAGGTGTTTGAAAAAAGTGCTACTACTATCCTAGATGATGTGGAAGAAGGAACATCTGGAACAAGACCTTCATATGTGTACTTGTGTATGGAAACTCTAAAGAGGAGGAGTGCTCCTGGACTTCCTGAACATTTTGTTGATGCTGATGCCTTAGATTTGCAGGATGTTGTGGTTCTGTGGTTGCCCGGTGGCATTACAGCATATGTTGACACAAACGAAGATGGTGTGTTGACCATTGGTGTTGGTTGGTATTCTGATGAGGGCACAAACCTTGTGATGGAGAGGGATTATAGTGATGAAGGGAAACTACTTGAGGTTCGTTCCAAGACAGAAGTCAAGAGAAGATGGGCAGATGGTTCTGTGCAGTAAGCTTCAATTTCATACCTCAACCAAAAGCCACTTTTCCAAAGGTATAACTTCTGTGTTGCCAAAAAGTATGGAATACGTTCTGAAATGGTGTTATCATTCTGAATTGAGGTTGATTTGTT-----------------------------
>AAR4
GTTATTTCGATTCCGCTTTGTCTAGGCAGTAAGTTTAGAACATAAGACTTCATAAGCATCTGAATTCTCTATTACATTATTGCTTCTCTTCATTATCTTGTCTTGGCAGCGAGGCAGATGAGAAGCCACTAAGACCTATTTCAGAAAAGAAAAGGATTTCACCTGAAGAACTTGTTGGGTCATGGAAGGTGTTTGAAATCAGTGCTACAGCTATCCTGGATGATTTGGAAGAAGAAGTATCTCAAAGCAGGCCTTCATTTGTGTACTTGTGCATGGAGACTCTGAAGAGGAGGAGTCTTCCTGAATTTCCAATGTATTTTGGTGATGCTGATCCCTTAGACTTGCAGGATGTCACAGTTCTTTGGTTGCCTGGTGGTATTACAGCATATGTTGACACAAAAGAAGAAGGCGTGTTAACTGTTGGCTGTGGATGGTATTCCAGTGATGGCACAAACCTTGTTATGGAAAGGGATTATGGTGATGATGGGAAGCTACTTGAGGTTCGCTCTAAATCTGAAGTAAAGAGGAGATGGTCAGATGATTCTGTGTAATATGCTCCACTTTGACATCTTAAGTAACAGAAGTTTTTGCACACATGAACTTTCACTTTGCTTGGAA-------AACACAATTTCAGAGGGTATTATTTAGTGTATGTTAGGTTTGTATGATACTTACATGTGTGCTTTATAAGCAGAAAG
>AF1
ATTACGATTTCCTTGTTCTGTCTAGGGAAATAATTAGTACCTCAGACTTGATGGAGCAGTTAAATTATCTGTTATGTGTGTGATTCTCATTTGTGTCTTTTCCTGGCAGTGAGACAGAGGAAGAGCCATTAACACCTCTTTCACAGAAGAAAAGGATTTCACCAAAAGATCTTGTTGGGTCATGGAAGGTGTTTGAAATAAGTGCTACTGCTATTCTGGATGGTTTGGAAGAAGAAACACCCCAAAGCAGGCCTTCACTTGTGTACTTGTGCATGGAGACGCTGAAAAGGAGAAGTCTTCCTGAATTTCTTATGCATTTTTCTGATGCAGATCCATTAGATGCACAGGATGTCACCGTTCTTTGGTTGCCTTGTGGCATTACAGCATATGTTGACACAAAGGAAGATGGTGTGTTAACTGTTGGCGTTGGATGGTATTCTAATGATGGCACAAACCTTGTCATGGAGAGGGATTATGGTACTGATGGCAAACTACTTGAAGTTCGTTCTAAATCTGAAATCAAGAGGAGATGGGCAGATGACTCTGTGTAACATGCCCCGTGTTGATGCCATGATCAACATTCACTTTTACACAAGCAGAATGTCTATTTTGTCTAAATTGGTGGATTACAACTCGAAAGAATGGTATTAGCAATGCCTTGTATTATCCTTGCCCAACTGTATGATTCCTCAGGAAGGAAAC
>AG2
ATTACGATTTCCTTGTTCTGTCTAGGGAAATAATTAGTACCTCAGACTTGATGGAGCAGTTAAATTATCTGTTATGTGTGTGATTCTCATTTGTGTCTTTGCCTGGCAGTGAGACAGAGGAAGAGCCATTAACACCTCTTTCACAGAAGAAAAGGATTTCACCAAAAGATCTTGTTGGGTCATGGAAGGTGTTTGAAATAAGTGCTACTGCTATTCTGGATGGTTTGGAAGAAGAAACACCCCAAAGCAGGCCTTCACTTGTGTACTTGTGCATGGAGACGCTGAAAAGGAGAAGTCTTCCTGAATTTCTTATGCATTTTTCTGATGCAGATCCATTAGATGCACAGGATGTCACCGTTCTTTGGTTGCCTTGTGGCATTACAGCATATGTTGACACAAAGGAAGATGGTGTGTTAACTGTTGGCGTTGGATGGTATTCTAATGATGGCACAAACCTTGTCATGGAGAGGGATTATGGTACTGATGGCAAACTACTTGAAGTTCGTTCTAAATCTGAAATCAAGAGGAGATGGGCAGATGACTCTGTGTAACATGCCCCGTGTTGATGCCATGATCAACATTCACTTTTACACAAGCAGAATGTCTATTTTGTCTAAATTGGTGGATTACAACTCGAAAGAATGGTATTAGCAATGCCTTGTATTATCCTTGCCCAACTGTATGATTCCTCAGGAAGGAAAC
>AH26
ACTCTAGTTCTCATCTTGTACAGAAGTTGTGAAGGTAGAAGACAATAATTAATAACCGCCAGAATACTTTGTTATATGATTACTTGTCTTCTAATTCTTTTTCTTGCAGTGAGACGGGAGAAACCCCATTAGAGCCACTCTCGCAGCAGAGGCGGATCTCACCATCAGAGCTTGTTGGAACATGGAAGGTGTTTGAAATCAGTGCTACTGCTATCTTAGAAGATTTGGAAAAAAACACACCTGAAAAGAGGCCTTCATTTGTGTACCTGTGCATGGAGACTTTGAATAGGAGAAGTCTTCCTGAAGTTTCTGAGCATTTTGCTGATGAAGATGCCTTAGACATGCAGGAGGTTACAGTTCTTTGGTTGCCTGGTCAAATTACAGCATATGTTGACACAAAAGAAGACGGTGTGCTGACTATAGGCGCAGGATGGTATTCTGATGACGGCACAAACCTTGTCATGGAGAGGGACTACGGTGCTGATGGAAAGTTGTTAGAGGTCCGCTCTAAAACTGAACTCAAGAGAAGGTGGTCAGGTCACTCAATGTGATATGCCCCACAATGACACCTCCGGTGACAAATAAATTGATAATAATATAATTTCCCTGT------GAGTTATACAATACGGCCTGAGAGGAGGGTAGGAGTGTACTGAAAAATAATTTGCATATTCACAAATATTTACGAGA---------
>AME1
--------------------------------------AACATAAGACTTCATAAGCATCTGAATTCTCTATTACATTATTGCTTCTCTTCATTATCTTGTCTTGGCAGTGAGGCAGATGAGAAGCCACTAAGACCTATTTCAGAAAAGAAAAGGATTTCACCTGAAGAACTTGTTGGGTCGTGGAAGGTGTTTGAAATCAGTGCTACAGCTATCCTGGATGATTTG---GAAGAAGTATCTCAAAGCAGGCCTTCATTTGTGTACTTGTGCATGGAGACTCTGAAGAGGAGTCGTCTTCCTGAATTTCCAATGTATTTTGGTGATGCTGATCCCTTAGACTTTCAGGATGTCACAGTTCTTTGGTTGCCTGGTGGTATTACAGCATATGTTGACACAAAAGAAG---GCGTGTTAACTGTTGGCTGTGGATGGTATTCCAGTGATGGCACAAACCTTGTTATGGAAAGGGATTATGGTGATGATGGGAAGCTACTTGAGGTTCGCTCTAAATCTGAAGTAAAGAGGAGATGGTCAGATGATTCTGTGTAATATGCTACACTCTGACAACGTAAGTAACAAAAGTTTTTGCACACATGAAC--TCACTTTGCTTGGAA---------------TGTGTGGAACACAAACAAGAGGGTATTAGGTTTGTATGATACTTACATGTGTGCTTTATAAGCAGAAAG
>AP25
ACTCTAGTTCTCATCTTGTACAGAAGTTGTGAAGGTAGAAGACAATAATTAATAACCGCCAGAATACTTTGTTATATGATTACTTGTCTTCTAATTCTTTTTCTTGCAGTGAGACGGAAGAAACCCCATTAGAGCCACTCTCGCAGCAGAGGCGGATCTCACCATCAGAGCTTGTTGGAACATGGAAGGTGTTTGAAATCAGTGCTACTGCTATCTTAGAAGATTTGGAAAAAAACACACCTGAAAAGAGGCCTTCATTTGTGTACCTGTGCATGGAGACTTTGAATAGGAGAAGTCTTCCTGAAGTTTCTGAGCATTTTGCTGATGAAGATGCCTTAGACATGCAGGAGGTTGCAGTTCTTTGGTTGCCTGGTCAAATTACAGCATATGTTGACACAAAAGAAGACGGTGTGCTGACTATAGGCGCAGGATGGTATTCTGATGACGGCACAAACCTTGTCATGGAGAGGGACTACGGTGCTGATGGAAAGTTGTTAGAGGTCCGCTCTAAAACTGAACTCAAGAGAAGGTGGTCAGGTCACTCAATGTGATATGCCCCACAATGACACCTCCGTTGACAAATAAATTGATAATAATATAATTTCCCTGT------GAGTTATACAATACGGCCTGAGAGGAGGGTAGGAGTGTACTGAAAAATAATTTGCATATTCACAAATATTTACGTGAATAGA----
>APA47
CCACCCCCTACATTGTGATATTTATCTTGATAGGTCCTACAAACCAAGAGGTCTTAAAGAACGTTAAATGTTGACTTTACCTTTTTTTATTTGTCTCTTTGGCTGTTAGTGAGACAGAGGAAGAACCATTAACACCTCTTTCACAGAAGAAAAGGATTTCACCAAAAGATCTTGTTGGATCATGGAAGGTGTTTGAAATCAGTGCTACTGCTATTCTGGATGGTTTGGAAGAAGAAACACCCCAAAGTAGGCCTTCGCTTGTGTACTTGTGCATGGAGACTCTGAAGAGGAGGAGTCTTCCTGAATTTCCTATGCAATTTTCTGATGCAGATCCATTAGACTCACAGGATGTCACCGTTCTTTGGTTGCCTGGTGGCATTACAGCATATGTTGACACAAAACAAGATCGTGTATTAACTGTTGGCGTTGGATGGTATTCTAATGATGGCACAAACCTTGTAATGGAGAGGGACTATGGTACTGATGGCAAATTACTTGAAGTTCGTTCTAAATCTGAAATCAAGAGGAGATGGTCAGATGACTCTATGTAACAAGCTCCATGTTGATGCCATGATCAACATTCACTTTTACACAAGAAGAAGGTCTATTTTGTCTAAATTGGTGGATCACAACTTGAAAGAGTGGTATTTACTGGATGAAAACTTAGCATGATATTTGTTAATAAATGTTATAAGAAGAAAG
>AR2
-------------------------------------------------------------------------------------------------------------------------------------------------------------------------------TGGGTCGTGGAAGGTGTTTGAAATCAGTGCTACAGCTATCCTGGATGATTTG---GAAGAAGTATCTCAAAGCAGGCCTTCATTTGTGTACTTGTGCATGGAGACTCTGAAGAGGAGTCGTCTTCCTGAATTTCCAATGTATTTTGGTGATGCTGATCCCTTAGACTTTCAGGATGTCACAGTTCTTTGGTTGCCTGGTGGTATTACAGCATATGTTGACACAAAAGAAG---GCGTGTTAACTGTTGGCTGTGGATGGTATTCCAGTGATGGCACAAACCTTGTTATGGAAAGGGATTATGGTGATGATGGGAAGCTACTTGAGGTTCGCTCTAAATCTGAAGTAAAGAGGAGATGGTCAGATGATTCTGTGTAAT------------------------------------------------------------------------------------------------------------------------------------------------------
>AS57
-----------------CTAGAAGATAATCAAATTAGAACATATGGCT-TCATATGCAATTCAATTCTCTGTTACATGATTTCTTCTCTTATATATTATTCTCTGGCAGTGAAACAGAGGAAAGCTCATTAAATCCCATTTCAAATGAGAAAAGGATGTCACCCACAGGGCTTGTTGGGTTATGGAAGGTGTTTGAAATAAGTGCTACTGCTATCCTAGATGATTTGGAAGAAGAAACATCTGAAAAGAGACCTTCATTTGTGTACTTGTGCATGGAGACTCTGAAGAGGAGGAGTCTTCCAGAATTTTCTGTGCATTTTGTTGATGCTGATGCCTTAGACTTGCAGGATGTCACAGTTCTGTGGTTGCCTGGTGGCATTACAGCTTATGTTGACACAAAGGAAGATGGCGTATTGACCATTGGTGTTGGATGGTATTCTAATGATGGCACAAATCTTGTGATGGAGAGGGATTATAGTGATGAAGGGAAACTGCTTGAGGTTCGTTCTAAATCTGAAATCAAGAGAAGATGGGCAGATGGCTCTGTGTAGTAAGCCTCAATTTGATACCTCAACCAAAAGCCACTTTTTCAAAAGGAAAACTTTCATTTTGCTGGAATGTGTGGAATACCTTGAAAGATGCCATTATTTTCTGGAATTGAGGTTGATATGAAACATGCACAAATGCTTGGTATGCAAAAAT
>ASA51
ATTACTATTTTCTTGTTTTGTATATGGAAATAATTAGCACCTCAAACTTGGTGCTTCAGTTAAATTCGCTGTTATGTGAGCACTTCTCATTTGTGTCTTTGCCTGGCAGTGAGACAGAGGAAGAGCCATTAACACCTATTTCAAGGAAGAAAAGGATTTCACCAAAAGATCTTGTTGGATCATGGAAGGTGTTTGAAATTAGTGCTACTGCTATTCTGGATGGTTTGGAAGATGAAACACCACAAAGTAGGCCTTCATTTGTGTACTTGTGCATGGAGACTCTGAAAAGGAGGAGTCTTCCTGAACTTCCTATGCATTTTACTGATGCAGATCCATTAGACTCACAGAATGTCACCGTTTTTTGGTTTCCTGGTGGCATTACAGCATACGTTGACACAAAGGAAGATGGTGTGTTAACTGTTGGCGTTGGATGGTATTCTAATGATGGCACAAACCTTGTGATGGAGAGGGATTATGGTGCTGATGGCAAAC------------------------------------------------------------------------------------------------------------------------------------------------------------------------------------------------------------------
>CB35
ATTCTAATTCTCGTCTTATACAGAAGTTGTGTAAGTAGAAGACAAGAATTAATAACTGCTAGAATACTTTGTTATATGATTACTCATCTTCTATTTCCTTTTCTTGCAGTGAGCCAGGAGAAATCCCATTAGAGCCACTCTCAGAGCAAAAACGGATTTCACCATCAGAGCTTGTTGGAACATGGAGGGTATTTGAAATCAGTGCTACTCCTATCTTAGAAGATTTGGAAAAAACAACACCTGAAACGAGGCCTTCATTTGTGTACCTGTGCATGGAGTCTGTGAAGAGGAGAAGTCTTCCTGAAGTTCCTGAGTATTTTTCTGATGAAGATGCCTTAGACATGCAGGATGTCACAGTTCTTTGGTTGCCTGGTCAAGTAACAGCATATGTTGACACAAAAGAAGATGGTGTTCTAAGTATAGGCTTTGGATGGTATTCTGATGATGGCACAAACCTTGTCATGGAAAGGGACTATGGTGCTGATGGGAAGCTGCTAGAGGTTCGCTCTAAAACGGAAGTCAAGAGAAGGTGGTCAAGTGAGTAAATGTAATATGCCCCACGGTGACACCTCCAGTAACAAATAATGTTTGCAGAGTGCAATTTCCCTGGGAGTAAAATGTGTACAATACAGCCTGAGAGGGGATTA-GAGTGTATTGAAAAATAATTTGCGTACTCTTTAATATTTTCGAGAATAAATGAC
>CD18
ATTTAACCTTTCTTGCTTGGTCTAATAATCAAACTCGAACATGTGGCTTTTTTATGTAATTCA-----------CATGATTTCTTCTCTCATATATCATTTTCTGGCAGTGAAATAGAGGAAAGCTCATTAGATCCCATTTCAAATGAGAAAAGGATTTCACCCACAGAGCTTGTGGGGTTATGGAAGGTGTTTGAAATAAGTGCTACTGCTATCCTAGATGATGTGGAAGAAGGAACATCTGAAGCGAGACCTTCATATGTGTACTTGTGTATGGAAACTCTGAAGAGGAGGAGTCTTCCTGAATTTCCTGTGCATTTTGTTGATGCTGATGCCTTAGATTTGCAGGATGTCACGGTTCTGTGGTTGCCTGGTGGCATTACAGCTTATGTTGACACAAAGGAAGATGGCGTGTTGACCATTGGTGTTGGATGGTATTCTAATGATGGCACAAACCTTGTGATGGAAAGGGAGTATAGTGATGAAGGGAAACTACTTGAGGTTCGTTCCAAATCTGAAATCAAGAGAAGATGGACAGATGGTTCTGTGCAGTAAGCCTCAACTTCATACCTCAACTAAAAGCCATGCTGGCAAAAGGAGAATTTCCATGTTGCTGAAATGTGTGGAATAACTATAAAGATGATGTTATTTTACTGGACTGAGGTTGATATGATACCTGCACAAATGCTTGATATTCAAAATT
>CDE34
-------TTCTCGTCTTATACAGAAGTTGTGTAAGTAGAAGACAAGAATTAATAACTGCTAGAATACTTTGTTATATGATTACTCATCTTCTATTTCCTTTTCTTGCAGTGAGCCGGGAGAAATCCCATTAGAGCCACTCTCAGAGCAAAAACGGATTTCACCATCAGAGCTTGTTGGAACATGGAGGGTATTTGAAATCAGTGCTACTCCTATCTTAGAAGATTTGGAAAAAACAACACCTGAAACGAGGCCTTCATTTGTGTACCTGTGCATGGAGTCTGTGAAGAGGAGAAGTCTTCCTGAAGTTCCTGAGTATTTTTCTGATGAAGATGCCTTAGACATGCAGGATGTCACAGTTCTTTGGTTGCCTGGTCAAGTAACAGCATATGTTGACACAAAAGAAGATGGTGTTCTAAGTATAGGCTTTGGATGGTATTCTGATGATGGCACAAACCTTGTCATGGAAAGGGACTATGGTGCTGATGGGAAGCTGCTAGAGGTTCGCTCTAAAACGGAAGTCAAGAGAAGGTGGTCAGGTGAGTAAATGTAATATGCCCCACGATGACACCTCCAGTAACAAATAATGTTTGCAGAGTGCAATTTCCCTGGGAGTAAAATGTGTACAATACAGCCTGAGAGGGGATTA-GAGTGTATTGAAAAATAATTTGCGTACTCTTTAATATTTTCGAGAATAAATGAC
>CF38
ATTCCACTTTTTCTGTCAAGTCTAAGTAATCTAATTAGAACAGATGACTTCATAAGCAATTCAATTCCCTGTTACATGATTTCTTCACTTCAATATCTTTTTCTAGCAGTCAGACAGAAGAAAGCTCATTAAAGCCCATTTCACATGAGAAAAGGATTTCGCCCAAAGAGTTTGTTGGGTCATGGAAGGTGTTTGAAATAAGTGCTACTGCTATCCTGGATGATATGATAGAAGAAATATCTGAAAAGAGGCCTTCATTTGTGTACTTGTGCATGGAGACTCTGAAGAGGAGGAGTCTTCCTGAAGTTCCTGTGCATTTTGTCGATGCCGATGCCTTAGACATGCAGGATGTTACGGTTCTGTGGTTACCTGGTGGCATTACAGCATATGTTGACACAAAGGAAGATGCTGTGTTGACTGTTGGCGTCGGATGGTATTCTAATGATGGCACAAACCTTGTGATGGAGAGGGATTACAGTGCCGATGGGAAGCTACTGGAGGTTCGGTCTAAATCTGAAGTCAAGAGAAGATGGACGGCTGATTCTGTGCTATAAGCCCCAATTTGACACCTCAAGCAAAAGTCACTTTTGCACAGGAAAGGACATTTTGTCTGTAATGTATGGAATACAACCTGGGAGATGGCATTGTTTACCGGAAATATGGTTGATATGATACATGCACAAATGATTTGTATGCAGAAAG
>CH19
ATTTAACCTTTCTTGCTTGGTCTAATAATCAAACTCGAACATGTGGCTTTTTTATGTAATTCA-----------CATGATTTCTTCTCTCATATATCATTTTCTGGCAGTGAAACAGAGGAAAGCTCATTAGATCCCATTTCAAATGAGAAAAGGATTTCACCCACAGAGCTTGTGGGGTTATGGAAGGTGTTTGAAATAAGTGCTACTGCTATCCTAAATGATGTGGAAGAAGGAACATCTGAAGTGAGACCTTTATATGTGTACTTGTGTATGGAAACTTTGAAGAGGAGGAGTCTTCCTGAATTTCCTGTGCATTTTGTTGATGCTGATGCCTTAGATTTGCAGGATGTCACGGTTCTGTGGTTGCCTGGTGGCATTACAGCTTATGTTGACACAAAGGAAGATGGCATGTTGACCATTGGTGTTGGATGGTATTCTAATGATGGCACAAACCTTGTGATGGAGAGGGAGTATAGTGATGAAGGGAAACTACTTGAGGTTCGTTCCAAATCTGAAATCAAGAGAAGATGGACAGATGGTTCTGTGCAGTAAGCCTCAACTTCATACCTCAACCAAAAGCCATGTTGGCAAAAGGAGAACTTCCGTGTTGCTGAAATGTGTGGAATACCTATAAAGATGATGTTATTTTACTGGACTGAGGTTGATAGGATACCTGCACAAATGCTTGATATTCAAAATT
>CHA37
ATTCCACTTTTTCTGTCAAGTCTAAGTAATCTAATTAGAACATATGACTTCATAAGCAATTCAATTCCCTGTTACATGATTTCTTCACTTCAATATCTTTTTCTAGCAGTCAGACAGAAGAAAGCTCATTAAAGCCCATTTCACATGAGAAAAGGATTTCGCCCAAAGAGTTTGTTGGGTCATGGAAGGTGTTTGAAATAAGTGCTACTGCTATCCTGGATGATATGATAGAAGAAATATCTGAAAAGAGGCCTTCATTTGTGTACTTGTGCATGGAGACTCTGAAGAGGAGGAGTCTTCCTGAAGTTCCTGTGCATTTTGTCGATGCCGATGCCTTAGACATGCAGGATGTTACGGTTCTGTGGTTACCTGGTGGTATTACAGCATATGTTGACACAAAGGAAGATGCTGTGTTGACTGTTGGCGTCGGATGGTATTCTAATGATGGCACAAACCTTGTGATGGAGAGGGATTACAGTGCCGATGGGAAGCTACTTGAGGTTCGGTCTAAATCTGAAGTCAAGAGAAGATGGACGGCTGATTCTGTGCTATAAGCCCCAATTTGACACCTCAAGCAAAAGTCACTTTTGCACAGGAAAGGACATTTTGTCTGTAATGTATGGAATACAACCTGGGAGATGGCATTGTTTACCGGAAATATGGTTGATATGATACATGCACAAATGATTTGTATGCAGAAAG
>CJ24
ATTTAACCTTTCTTGCTTGGTCTGAAAATCAAATTAGAACATGTGGCT-TTATCTGCAATTCAATACTCTGTTACATGATTTCTTCTCTTATATATTATTTTCTGGCAGTGAAACAGAGAAAAGTTCATTAAATCCCATTTCAAATGAGAAAAGGATTTCACCCACAGAGCTTGTTGGGTTATGGAAGGTGTTTGAAATTAGTGCTACTGCTATCTTAGATGATTTGGAAGAAGAAAAATCTGAAATGAGACCTTCATATGTGTACTTGTGCATGGAAACTCTGAAGAGGAGGAGCCTTCCTGAATTTCCTGTGCATTTTGTTGATGCGGATGCCTTAGATTTGCAGGATGTCACGGTTCTGTGGTTGCCTGGTGGCATTACAGCTTATGTTGACACAAAGGAAGATGGTGTGTTGACCATTGGTGTTGGATGGTATTCTAGTGATGGCACAAACCTTGTGATGGAGAGGGATTATAGTAATGAAGGGAAATTACTTGAGGTTCGTTCCAAATCTGAAATCAAGAGAAGATGGACAGATGGTTCTTTGCAGTAAGCTTCAATTTCATACCTCAACCAAAAGCCACTTTTACAAAAGGAAAACTTCTGTTTTACCGGAATGTGTGGATGCACTTTAAAGATAGTGTTA-TTTACTGGATTGAGGTTGATATGATATATGTATAAATGCTTGGTATGAGAAAAT
>CK7
ATTCAACCTTTCTTGTTTGGTCTAATAATCAAATTAGAACATACGGCT-TCATATGCAATTCAATTCTTTGTTACATGATTTCTTCTCTTCTGTGTCATTTTCTGGCAGTGATACAGAGGAAAGCCCATTAAATCCCATTTCAAATGAGAAAAGGATTTCACCCACACAGCTTGTTGGGTTATGGAAGGTGTTTGAAATAAGTGCTACTGCGATCCTAGATGATTCGGAAGTAGAAACATCTGAAACGAGACCTTCATTTGTGTACCTGTGCATGGAGACTCTGAAGAGGAGGAGTCTTCCTGAATCTCCCGTGCATTTTGTTGATGCTGATGCCTTAGACTTGCAGGATGTCACGGTTCTGTGGTTGCCTGGTGGCATTACAGCTTATGTTGACACAAAGGAAGACGGTGTGTTGACCATTGGTGTCGGATGGTATTCTAATGATGGCACAAACCTTGTGATGGAGAGGGATTATAGTGATGAAGGGAAACTACTTGAGGTTCGTTCCAAATCTGAAATCAAGAGAAGATGGACAGATGGTTCTGTGCAATAAGCCCCAATTTGATACCTCAAGCAAAAGCCACTTTTACAGAAGGAAAACTTTTGTTTTGCCGCAATGTGTGGAATACCTTAGAAGATGGCATTATTTACTGGAAGTGAGGTTGATATGATACATGCACAAATGCTTGGTATGCAAAAAG
>CL6
ATTCAACCTTTCTTGTTTGGTCTAATAATCAAATTAGAACATACGGCT-TCATATGCAATTCAATTCTTTGTTACATGATTTCTTCTCTTCTGTGTCATTTTCTGGCAGTGATACAGAGGAAAGCCCATTAAATCCCATTTCAAATGAGAAAAGGATTTCACCCACACAGCTTGTTGGGTTATGGAAGGTGTTTGAAATAAGTGCTACTGCTATCCTAGATGATTCGGAAGTAGAAACATCTGAAACGAGACCTTCATTTGTGTACCTGTGCATGGAGACTCTGAAGAGGAGGAGTCTTCCTGAATCTCCCGTGCATTTTGTTGATGCTGATGCCTTAGACTTGCAGGATGTCACGGTTCTGTGGTTGCCTGGTGGCATTACAGCTTATGTTGACACAAAGGAAGACGGTGTGTTGACCATTGGTGTCGGATGGTATTCTAATGATGGCACAAACCTTGTGATGGAGAGGGATTATAGTGATGAAGGGAAACTACTTGAGGTTCGTTCCAAATCTGAAATCAAGAGAAGATGGACAGATGGTTCTGTGCAATAAGCCCCAATTTGATACCTCAAGCAAAAGCCACTTTTACAGAAGGAAAACTTTTGTTTTGCCGCAATGTGTGGAATACCTTAGAAGATGGCATTATTTACTGGAAGTGAGGTTGATATGATACATGCACAAATGCTTGGTATGCAAAAAG
>CM9
ATTCAACCTTTCTTGCTTGGTCTAATAATCAAACTAGAATATGTGGCTTTTATATGCAATTCAATTCTTTATTTAATGATTTCTTCTCTTATTTATCATTTTCTGGCAGTGAAACAGATAAAAGCTCATTAAACCCCATTTCAAATGAGAAAAGGATTTCACCCACAGAACTTACTGGGTTGTGGAAGGTGTTTGAAAAAAGTGCTACTACTATCCTAGATGATGTGGAAGAAGGAACATCTGGAACAAGACCTTCATATGTGTACTTGTGTATGGAAACTCTAAAGAGGAGGAGTGCTCCTGGACTTCTTGAGCATTTTGTTGATGCTGATGCCTTAGATTTGCAGGATGTTACGGTTCTGTGGTTGCCTGGTGGCATTACAGCTTATGTTGACACAAAGGAAGATGGTATGTTGACCATTGGTGTTGGTTGGTATTCTGATGAGGGCACAAACCTTGTGATGGAGAGGGATTATAGTGATGAAGGGAAACTACTTGAGGTTCGATCCAAGACAGAAGTCAAGAGAAGATGGGCAGATGGTTCTGTGCAGTAAGCTTCAATTTCATACATCAACCAAAAGCCACTTTTCCAAAGGGATAACTTCTGTGTTGCCAAAAAGTATGGAATACGTTCTGAAATGGTGTTATCATTCTGAATTGAGGTTGATATGTTGCATGCACAAATGCTTGATATCCAAAAAT
>CO8
ATTCAACCTTTCTTGCTTGGTCTAATAATCAAACTAGAAAATGTGGCTTTTGTATGCAATTCAATTCTCTATCTAATGATTTCTTCTCCTATTTATCATTTTCTAGCAGTGAAACAGATGAAAGCTCATTAAACCCCATTTCAAATGAGAAAAGGATTTCACCCACAGAACTTACTGGGTTGTGGAAGGTGTTTGAAAAAAGTGCTACTACTATCCTAGATGATGTGGAAGAAGGAACATCTGGAACAAGACCTTCATATGTGTACTTGTGTATGGAAACTCTAAAGAGGAGGAGTGCTCCTGGACTTCCTGAGCATTTTGTTGATGCTGATGCCTTAGATTTGCAGGATGTTACGGTTCTTTGGTTGCCTGGTGGCATTACAGCATATGTTGACACAAAGGAAGACGGTGTGTTGACCATTGGTGTTGGTTGGTATTCTGATGAGGGCACAAACCTCGTGATGGAGAGGGATTATAGTGATGAAGGGAAACTACTTGAGGTTCGTTCCAAGACAGAAGTCAAGAGAAGATGGGCAGATGGTTCTGTGCAGTAAGCTTCAATTTCATACCTCAACCAAAAGCCACTTTTCCAAAGGGATAACTTCTGAGTTGCCAAAAACCGTGTTGTGCTTGATTACAAAACATAATTCCATTCAATTAGCTCACATTGTTCATTGGA--------------TTCCTGCAA
>CP16
ATTCAGCCTTTCTTGCTTTGTCTAATAATCAAACTAGAACATGTGGCTTTTATATGCAATTCAATTCTCTGTTACATGATTTCTTCTCTCATATATCATTTTCTGGCAGTGAAACAGAGGAAAGCTCATTAAATCCCATTTCAAATGAGAAAAGGATTTCACCCACAGAGCTTGTTGGGTTATGGAAGGTGTTTGAAATAAGTGCTACTGCTATCCTAGATGATGTG---GAAGGAACATCTGAAATGAGACCTTCATATGTGTACTTGTGCATGGAAACTCTGAAGAGGAGGAGTCTTCCTGAATTTCCTGTGCATTTTGTTGATGCTGATGCCTTAGATTTGCAAGATGTCACAGTTATGTGGTTGCCTGGTGGCATTACGGCTTATGTTGACACAAAGGAAGATGGTGTGTTGACCATTGGTGTTGGATGGTATTCTAATGATGGCACAAACCTTGTGATGGAGAGGGATTATAGTGATGAAGGGAAACTACTCGAGGTTCGTTCCAAATCTGAAATCAAGAGAAGATGGACAGATGGTTCTGTGCAGTAAACCTCAATTTCACACCTCAACCAAAAGCCACTTTGGCAAAAGGAGGACTTCCAT-TTGCCGAAATGTGTGGAATACCTTTAAAGATGATGTTATTTTACTGGACTGAGGTTGATATGATACCTGCACAAATGCTTGATATTTAAAAAT
>CP161
ATTCAGCCTTTCTTGCTTTGTCTAATAATCAAACTAGAACATGTGGCTTTTATATGCAATTCAATTCTCTGTTACATGATTTCTTCTCTCATATATCATTTTCTGGCAGTGAAACAGAGGAAAGCTCATTAAATCCCATTTCAAATGAGAAAAGGATTTCACCCACAGAGCTTGTTGGGTTATGGAAGGTGTTTGAAATAAGTGCTACTGCTATCCTAGATGATGTG---GAAGGAACATCTGAAATGAGACCTTCATATGTGTACTTGTGCATGGAAACTCTGAAGAGGAGGAGTCTTCCTGAATTTCCTGTGCATTTTGTTGATGCTGATGCCTTAGATTTGCAAGATGTCACAGTTATGTGGTTGCCTGGTGGCATTACGGCTTATGTTGACACAAAGGAAGATGGTGTGTTGACCATTGGTGTTGGATGGTATTCTAATGATGGCACAAACCTTGTGATGGAGAGGGATTATAGTGATGAAGGGAAACTACTCGAGGTTCGTTCCAAATCTGAAATCAAGAGAAGATGGACAGATGGTTCTGTGCAGTAAACCTCAATTTCACACCTCAACCAAAAGCCACTTTGGCAAAAGGAGGACTTCCAT-TTGCCGAAATGTGTGGAATACCTTTAAAGATGATGTTATTTTACTGGACTGAGGTTGATATGATACCTGCACAAATGCTTGATATTTAAAAAT
>CR44
TTTTGGCAGCAGTTTCTTGATGCAATACATAATAAATGTAATTAAAAGTCAAGAACTAATTGGATATTCCTTTACAACATTGCTGGCCAGCTTCTCTTGTCAGTGACAGTGAGACGGAGGAAAGTTCATTAAAGCCAATCTCACAGAGGAAAAGGATTTCACCTTCAGAGCTTGTTGGATCATGGAAAGTCTTTGAAATCGGTGCCACTGCTATCTTAGAAGATTTAGCAGAAGTAACAGCTGAAAAGAGACCTTCATATGTATACTTGTGCATGGAGACTCTTAAGAGGAGGAGTCTTCCTGAAGTTCCTATGCAGTTTACTGATGAAGATGTTTTAGACATGCAGGATGTCACAGTTCTTTGGTTGCCTGGTGGTATTACGGCTTATGTAGACACAAAGGAAGATGGTGTGCTCAGTATTGGTGTTGGATGGTATTCTGATGATGGCACAAACCTTGTCATGGAGAGAGACTATGGGGCTGATGGGCAGTTGCTTGAGGTTCGCAGTAAATCTGAAGTCAAAAGGCGTTGGTCTGCTGATCAAATGTGATATTCCTAAAGTTGACACCTTCAACGAGGGTTGTGTGGAAGCAAAGCATTCATTTGTCAAGCATGAATATGAAGACTGGAACCGATGGCACTGAAATAAGATGTGCGTAAGGCTTAAAATTTATATATGCAAATGTTTTATTCGCAGAATA
>CT15
ATTCAACCTTTCTTGCTTTGTCTAA-AATCAAACTAAAACATGTGGCTTTTATATGCAATTCAATTCTCTGTTACATGATTTCTTCTCTCATATGTCATTTTCTGGCAGTGAAACAGAGGAAAGCTCATTAAATCCCATTTCAAATGAGAAAAGGATTTCACCCACAGAGCTTGTTGGGTTATGGAAGGTGTTTGAAATAAGTGCTACTGCTATCCTAGATGATGTG---GAAGGAACATCTGAAATGAGACCTTCATATGTGTACTTGTGCATGGAAACTTTGAAGAGGAGGAGTCTTCCTGAATTTCCTGTGCATTTCATTGATGCTGATGCCTTAGATTTGCAAGATGTCACAGTTATGTGGTTGCCTGGTGGCATTACAGCTTATGTTGACACAAAGGAAGATGGTGTGTTGACCATTGGTGTTGGATGGTATTCTAATGATGGCACAAACCTTGTGATGGAGAGGGATTATAGTGATGAAGGGAAACTACTCGAGGTTCGTTCCAAATCTGAAATCAAGAGAAGATGGACAGATGGTTCTGTGCAGTAAGCCTCAATTTCATACCTCAACCAAAAGCCACTTTGGCAAAAGGAGGACTTCCATGTTGCCGAAATGTGTGGAATACCTTTAAAGATGATATTATTTTACTGGACTGAGGTTGATATGATACCTGCGCAAATGCTTGATATTTAAAAAT
>DA12
GCCAAAAATATATTGCTTAACTCTAACAGTAAACTAGAACATGTGGCTTTTATATGCAATTCAATTCTCTGTTACATGATTTCTTCTCTTATATATCATTTTCTGGCAGTGAAACAGAGAAAAGCTCATTAAATCCCATTTCAAATGAGAAAAGGATTTCACCCACAGACCTTACTGGGTTATGGAAGGTGTTTGAAAAGAGTGCTACTGCTATCCTAGATGATGCCGAAGAAGGAACATCTGGAACAAGACCTTCATATGTGTACTTGTGTATGGAAACTCTGAAGAGGAGGAGTGTTCCTGGATTTCCTGAGCATTTTGTTGACGCTGATGCCTTAGATTTGCAGGATGTTACAGTTCTGTGGTTGCCTGGTGGCGTTACAGCATATGTTGACACAAAGGAAGATGGTGTGTTGACCATTGGTGTTGGTTGGTATTCTGATGATGGCACAAACCTTGTGATGGAGAGGGATTATAGTGATAAAGGGAAACTACTTGAGGTTCGTTCCAAAACTGAAGTCAAGAGAAGATGGCCAGATGGTTCTGTGCAGTAAGCCTCAATTAAAAAGTATAGAATACAAGTTCTAAAATGGTTGGATTGGTTGATATATGATGCATGCAATGGGTTACCTTGATATGCAAAAATATTTCATTGATCTTGAATATCTGCTCATGGTTTAGTATCAGAAACTATAGGTCGAA
>DB53
ATTACGATTTCCTTGTTCTGTCTAGGGAAATAATTAGAACCTCAGACTTGATGAGGCGGTTAAATTCTCTGTTATGTGGACGTTAATAAAAT-T---TTTTTCTAGCAGTGAAAAAGAGGAAGAGACATTAACACCTCTTTCAAAGAAGAAAAGGATTTCACCAAAAGATCTTGTTGGGTCATGGAAGGTGTTTGAAATCAGTGCTACTGCTATTCTGGATGGTTTGGAAGAAGATACACCCCAAAGTAGGCCTTCACTTGTGTACTTGTGCATGGAGACTCTGAAAAGGAGGAGTCTTCCTGAATTTCCTATGCATTTTGCTGATGCAGATCCATTAGACGCACAGGATGTCACCGTTCTTTGGTTGCCTGGTGGCATTACAGCATATGTTGACACAAAGGAAGATGGTGTGTTAACTGTTGGCGTTGGATGGTATTCTAATGATGGCACAAACCTTATCATGGAGAGGGATTACGGTACTGATGGCAAACTTCTTGAAGTTCGTTCTAAATCTGAAATCAAGAGGAGATGGTCAGATGATTCTATGTAACAAGCCCCATGTTGATGCCATGATCAATGTTCACTTTTACACAAGCAGAATGTCTATTTTGTCTAAATTGGTGGATCTCAATTCGAAATAGTGTTATTTGCCTAACTGTGG----TTGTAACAAATATATGTTGATGCCATTATCAACGTT
>DC1
ATTACGATTTCCTTGTTCTGTCTAGGGAAATAATTAGAACCTCAGACTTGATGCAGCGGTTAAATTCTCTGTTATGTGGACGTTAATAAAAT-T---TTTTTCTAGCAGTGAAAAAGAGGAAGAGACATTAACACCTCTTTCAAAGAAGAAAAGGATTTCACCAAAAGATCTTGTTGGGTCGTGGAAGGTGTTTGAAATCAGTGCTACTGCTATTCTGGATGGTTTGGAAGAAGATACAACCCAAAGTAGGCCTTCACTTGTGTACTTGTGCATGGAGACTCTGAAAAGGAGGAGTCTTCCTGAATTTCCTATGCATTTTGCTGATGCAGATCCATTAGACGCACAGGATGTCACCGTTCTTTGGTTGCCTGGTGGCATTACAGCATATGTTGACACAAAGGAAGATGGTGTGTTAACTGTTGGCGTTGGATGGTATTCTAATGATGGCACAAACCTTATCATGGAGAGGGATTACGGTACTGATGGCAAACTTCTTGAAGTTCGTTCTAAATCTGAAATCAAGAGGAGATGGTCAGATGATTCTATGTAACAAGCCCCATGTTGATGCCATGATCAATGTTCACTTTTACACAAGCAGAATGTCTATTTTGTCTAAATTGGTGGATCTCAATTTGAAATAGTGTTATTAGTAATGCCTTG----------------------TAATATCTTTGCCTAACTG
>DD1
ACTACAATTTCCTTGTTCTGTCTAGGGAAATAATTAGAACCTCAGACTTGATGCAGCAGTTAAATTCTCTGTTATGAGGGTGATTCTCATTTGTGTCTTTGCCTGGCAGTGAGACAGATGAAGAGCCATTAACACCTCTTTCACAGAAGAAAAGGATTTCACCAAAAGATCTTGTTGGGTCATGGAAGGTGTTTGAAATCAGTGCTACTGCTATTCTGGATGGTTTGGAAGAAGAAACACCCCAAAGTAGGCCTTCACTTGTGTACTTGTGCATGGAGACTCTGAAAAGGAGGAGTCTTCCTGAATTTCCTATGCATTTTGCTGATGCAGATCCATTAGATACTCAGGATGTCACCGTTCTTTGGTTGCCTGGTGGCATTACAGCACATGTTGACACAAAGGAAGATGGTGTGTTAACTGTTGGCGTTGGATGGTATTCTAATGATGGCACAAACCTTGTCATGGAGAGGGATTATGGTACTGATGGCAGACTACTTGAAGTTCGTTCTAAATCTGAAATCAAGAGGAGATGGTCAAATGACTCTATGTAACAAGCCCCATTTTGATGCCATGATCGACATCCACTTTTACACAAGCAGAATGTCTATTTTGTCTAAATTGGTGGATCTCAACTTGAAACAGTGGTATTAGCAATGTCTTGTAATATCTTTGCGTAACTGTATGATTCCTCAGGAAGGAAAC
>DIM50
ACTACAATTTCCTTGTTCTGTCTAGGGAAATAATTAGAACCTCAGACTTGATGCAGCAGTT-AATTCTCTGTTATGTGGGTGATTCTCATTTGTGTCTTTGCCTGGCAGTGAGACAGATAAAGAGCCATTAACACCTCTTTCACAGAAGAAAAGGATTTCACCAAAAGATCTTGTTGGGTCATGGAAGGTGTTTGAAATCAGTGCTACTGCTATTCTGGATGGTTTGGAAGAAGAAACACCCCAAAGTAGGCCTTCACTTGTGTACTTGTGCATGGAGACTCTGAAAAGGAGGAGTCTTCCTGAATTTCCTATGCATTTTGCTGATGCAGATCCATTAGATACTCAGGATGTCACCGTTCTTTGGTTGCCTGGTGGCATTACAGCACATGTTGACACAAAGGAAGATGGTGTGTTAACTGTTGGCGTTGGATGGTATTCTAATGATGGCACAAACCTTGTCATGGAGAGGGATTATGGTACTGATGGCAGACTACTTGAAGTTCGTTCTAAATCTGAAATCAAGAGGAGACGGTCAAATGACTCTATGTAACAAGCCCCATTTTGATGCCATGATCGACATCCACTTTTACACAAGCAGAATGTCTATTTTGTCTAAATTGGTGGATCTCAACTTGAAACATTGGTATTAGCAATGCCTTGTAATATCTTTGCCTAACTGTATGATTCCTCAGGAAGGAAAC
>EN45
------------------------ATAAATGTAATTAAAAGCCGAGACTTTGGAACCAATTGAATGGTCTTTGGCAACATTAGTGGTCAGCTTCTGTTTTATGTAACAGTGAAACAGAGGAAAGTTCATTAAAGCCACTCTCACAGAGGAAAAGGATTCCACCTGCAGAGCTTGCTGGAGCATGGAAAGTGTTTGAGATCAGTGCCACTGCCATTTTAGAAGATTTAGGAGAAGCAGCAGCTGAAAAGAGACCTTCATATGTATACTTGTGCATGGAGACAGTTAAGAGGAGGAGTCTTCCTGAAGTTCCTGTGCATTTTGTTGATGAAGATGCTTTAGACATGCAGGATGCCACAGTTCTTTGGTTGCCTGATGGCATCACAGCTTATGTAGATACAAAGAAAGATGGTGTACTACGTATAGGTGTTGGATGGTATTCTGATGATGGCACAAACCTTGTTATGGAAAGGGACTATGGGGCTGATGGGAAGTTGCTTGAGGTTCGCAGTAAATCTGAAGTCAAGAGACGGTGGTCTGTTGACTA-ATGTGATATTCCTAAAATCAACACCTTCAACAACAGTCATGTGCAAGAAAAGCATTCTGTTGTCAAGCATGAATACAGGGAACAGAACAGATTGCATTGAAAGAAGGTAGGAACAAGGCTTTATGCATACACATTCAAATGTTTTACTTGCAGAACA
>FC13
GCCAAAAATATATTGCTTAACTCTAACAGTAAACTAGAAAATGTGGCTTTTATATGCAATTCAATTCTCTGTTACATGATTTCTTCTCTTATATATCATTTTCTGGCAGTGAAACAGAGAAAAGCTCATTAAATCCCATTTCAAATGAGAAAAGGATTTCACCCACAGACCTTACTGGGTTATGGAAGGTGTTTGAAAAAAGTGCTACTGCTATCCTAGATGATGCCGAAGAAGGAACATCTGGAACAAGACCTTCATATGTGTACTTGTGTATGGAAACTCTGAAGAGGAGGAGTGTTCCTGGATTTCCTGAGCATTTTGTTGACGCTGATGCCTTAGATTTGCAGGATGTTACAGTTCTGTGGTTGCCTGGTGGCGTTACAGCATATGTTGACACAAAGGAAGATGGTGTGTTGACCATTGGTGTTGGTTGGTATTCTGATGATGGCACAAACCTTGTGATGGAGAGGGATTATAGTGATAAAGGGAAACTACTTGAGGTTCGTTCCAAAACTGAAGTCAAGAGAAGATGGCCAGATGGTTCTGTGCAGTAAGCCTCAATTAAAAATTATAGAATACAAGTTCTAAAATGGTTGGATTGGTTGATATATGATGCATGCAATGGGTTACCTTGATATGCAAAAAGATTTCATTGATCTTGAATATCTGCTCATGGTTTAGTATCAGAAACTATAGGTCGAA
>FTS1
ATTACGATTTCCTTGTTCTGTCTAGGCAAATAATTAGAACCTCAGACTTGATGCAGCAGTTGAATTCTCTGTTATGTGGACATTAATAAAAT-T---TCTTTCTAGCAGTGAAAAAGAGGAAGAGACATTAACATCTCTTTCAAAGAAGAAAAGGATTTCACCAAAAGATCTTGTTGGGTCATGGAAGGTGTTTGAAATCAGTTCTAATGCTATTCTGGATGGTTTGGAAGAAGATACACCCCAAAGTAGGCCTTCACTTGTGTACTTGTGCATGGAGACTCTGAAAAGGAGGAGTCTTCCTGAATTTCCTATGCATTCTGCTGATGCAGATCCGTTAGACGCACAGGATGTCACCATTCTTTGGTTGCCTGGTGGCATTACAGCATATGTTGACTCAAAGGAAGATGGTGTATTAACTGTTGGTGTTGGATGGTATTCTGATGATGGCACAAACCTTGTCATGGAGAGGGATTACGGTACTGATGGCAAACTTCTTGAAGTCCGTTCTAAATCTGAAATCAAGAGGAGATGGTCAGCTGACTCTATGTAACAAGCCCCATGTTGATGCCATGATCAATGTTAACTTTTACGCAAGCAGAATGTCTATTTTTTCTAAATTGGTGGATCTCAACTTGAAATAGTGTTATTAGCAATGCCTTGTATTATTGTAACAAATATATGTTGATGTCATGATCAACGTT
>FTS2
ATTACGATTTCCTTGTTCTGTCTAGGGAAATAATTAGAACCTCAGACTTGATGCAGCAGTTGAATTCTCTGTTATGTGGACATTAATAAAAT-T---TCTTTCTAGCAGTGAAAAAGAGGAAGAGACATTAACATCTCTTTCAAAGAAGAAAAGGATTTCACCAAAAGATCTTGTTGGGTCATGGAAGGTGTTTGAAATCAGTTCTAATGCTATTCTGGATGGTTTGGAAGAAGATACACCCCAAAGTAGGCCTTCACTTGTGTACTTGTGCATGGAGACTCTGAAAAGGAGGAGTCTTCCTGAATTTCCTATGCATTTTGCTGATGCAGATCCGTTAGACGCACAGGATGTCACCATTCTTTGGTTGCCTGGTGGCATTACAGCATATGTTGACTCAAAGGAAGATGGTGTATTAACTGTTGGTGTTGGATGGTATTCTGATGATGGCACAAACCTTGTCATGGAGAGGGATTACGGTACTGATGGCAAACTTCTTGAAGTCCGTTCTAAATCTGAAATCAAGAGGAGATGGTCAGCTGACTCTATGTAACAAGCCCCATGTTGATGCCATGATCAATGTTAACTTTTACGCAAGCAGAATGTCTATTTTTTCTAAATTGGTGGATCTCAACTTGAAATAGTGTTATTAGCAATGCCTTGTATTATTGTAACAAATATATGTTGATGTCATGATCAACGTT
>GG1
CCCTTAGCAATTTTGGTTAATTTTGCGGCAGTTTTTCAATGCATGTTGTAGGTGGTAAATAGAATGCAGATTTTTGCGCACAGTTTCTGGCCTCCTTTCTGTTTAACAGTGACACAGGGGAGAGTTCATTAAAGCCAATCTCACAGCAAAAAAGAATTTCACCTTCGGAGCTTGTTGGATCATGGAAAGTGTTTGAAATAAGTGCCACTGCTATATCAGAAGATTTGGGAGAAGCCACAGATGAGAAGAGACCATCATATGTGTACTTGTGTATGGAGACTCTCAAGAGGAGGAGCCTTCCTGAAGTTTCTGTGCATTTTTCTGATGAAGATGTTTTAGACCTGCAGGATATCACCATTCTTTGGTTACCTGGTGGTATCACAGCATATGTAGACACAAAGGAAGATGGCGTGCTCAGTATAGGTGCTGGATGGTATTCCGATGATGGCACAAACCTTGTCATGGAGAGGGACTATGGGGCTGACGGTAGGCTCCTTGAGGTTCGCTGCAAATCTGAAGTCAAGAGAAGGTGGTCTGGTGGTGACATGTAATAAAGCTAAATTAGACACTGCCAAGAGCAGTAACTCTAGCACATGCAAAGCTATTGTGATAATGAAACATGGAGAATGCACCTGAAGCTGGGACTGTTTTGTTGAAACAAAAGACGCATGAGGCCAAATATTGTGAAGTGCACATGTTTTC
>HB41
ATTACTATTTTCTTGTTCTGTCTAGAGAAATGATTAGAGCCTCAAACTTGGCGCTGCAGTTAAATTCTGT-TTATGTGAGTCGTTCTCATTTGTGTCTTTGCCTGGCAGTGAGACACAGGAAAAGCCATTAACAACTATTTCACAGAAGAAAAGGATTTCACCAAAAGAACTTGTTGGATTATGGAAGGTGTTTGAAATTAGTGCTACTGCTATTCTGGATAGTTTGGAAGAAGAAACACCCCAAAGTAGGCCTTCATTTCTGTACTTGTGCCTGGAGACTCTGAAAAGGAGGAGTCTTCCTGAATTTCCTATGCATTTTGCTGATGCAGATCCATTAGACTCGCAGGATGTCACTGTTCTTTGGTTGCCTGGTGGCATTACAGCATATATTGACACAAAGGAAGATGATGTGTTAACAATTGGCGTTGGATGGTACTCTAATGATGGCACAAACCTTGTGATAGAGAGGGATTATGGTGCTGATGGCAAACTACTTGAAGTTCGTTCTAAATCTGAAAGCAAGAGGAGATGGTCAGATGACTCTATGTAATAAGCCCCATGTTGATGCGATGAGCAACATTCAATTCTACACAACCGGAATGTCTAGTCTGTCTGAACTGGTGGGTCGTAACTTCAAATAGTGGTATTCACTTGATGAATGGTTATCATGATATTTGTAAAAAAATGTTACAAGAAGAAAT
>JO20
ATTTAACCTTTCTTGCTTGGTCTAATAATCAAACTCGAACATGTGACTCTTTTATGTAATTCG-----------CATGATTTCTTCTCTCATATATCATTTTCTGGCAGTGAAGCAGAGGAAAGCTCATTAGATCCCATTTCAAATGAGAAAAGGATTTCACCCGCAGAGCTTGTGGGGTTATGGAAGGTGTTTGAAGTAAGTGCTACTGCTATCCTAGATGATGTGGAAGAAGGAACATCTGAAGTGAGACCTTCATATGTGTACTTGTGTATGGAAACTCTGAAGAGGAGGAGTCTTCCTGAATTTCCTGTGCATTTTGTTGATGCTGATGCCTTAGATTTGCAGGATGTCACGGTTCTGTGGTTGCCTGGTGGCATTACAGCTTATGTTGACACAAAGGAAGATGGCTTGTTGACCATTGGTGTTGGATGGTATTCTAATGATGGCACAAACCTTGTGATGGAGAGGGAGTATAGTGATGAAGGAAAACTACTTGAGGTTCGTTCCAAATCTGAAATCAAGAGAAGATGGACAGATGGTTCTGTGCAGTAAGCCTCAACTTCATACCTCAACCAAAAGCTACGTTGGCAAAAGGAGAACTTCCATGTTGCTGGAATGTGTGGAATACCTATAAAGATGATGTTATTGTACTGGACTGAGGTTGATATGCTACCTGCACAAATGCTTGATATTCAAAATT
>JU21
ATTTAACCTTTCTTGCTTGGTCTAATAATCAAACTCGAACATGTGACTCTTTTATGTAATTCG-----------CATGATTTCTTCTCTCATATATCATTTTCTGGCAGTGAAACAGAGGAAAGCTCATTAGATCCCATTTCAAATGAGAAAAGGATTTCACCCACAGAGCTTGTGGGGTTATGGAAGGTGTTTGAAGTAAGTGCTACTGCTATCCTAGATGATGTGGAAGAAGGAACATCTGAAGTGAGACCTTCATATGTGTACTTGTGTATGGAAACTCTGAAGAGGAGGAGTCTTCCTGAATTTCCTGTGCATTTTGTTGATGCTGATGCCTTAGATTTGCAGGATGTCACGGTTCTGTGGTTGCCTGGTGGCATTACAGCTTATGTTGACACAAAGGAAGATGGCTTGTTGACCATTGGTGTTGGATGGTATTCTAATGATGGCACAAACCTTGTGATGGAGAGGGAGTATAGTGATGAAGGAAAACTACTTGAGGTTCGTTCCAAATCTGAAATCAAGAGAAGATGGACAGATGGTTCTGTGCAGTAAGCCTCAACTTCATACCTCAACCAAAAGCTACGTTGGCAAAAGGACAACTTCCATGTTGCTGGAATGTGTGGAATACCTATAAAGATGATGTTATTGTACTGGACTGAGGTTGATATGCTACCTGCACAAATGCT---TATTCAAAATT
>KE1
ATTCTAGTTGTCATCTTATACGGAAGTTGTGTAGGTAGAAGACAATAATTAAGAACCGCCAGAATACTCTGTTATATAATTACTTGCCTTCTAATTCTTTTTCTTGCAGTGAGACGGGAGAAACCCCATTAGAGCCACTCTCGCAGCAGAGACGGATTTCACCGTCAGAGCTTGTTGGAACATGGAAGGTGTTTGAAATCAGTGCTACTGCTATCTTAGAAGATTTGGAAAAAAACACACCTGAAAAGAGGCCTTCATTTGTGTACCTGTGCATGGAGACTTTGAAGAGGAGAAGTCTTCCTGAAGTTCCTGAGCATTTTGCTGATGAAGATGCCTTAGACATGCAGGATGTTACAATTCTTTGGTTGCCTGGTCAAATTACGGCATATGTTGACACAAATGAAGAGAGTGTGCTGACTATAGGCGCCGGATGGTATTCTGATGACGGCACAAACCTTGTCATGGAGAGGGACTATGGTGCTGATGGGAAGTTGTTAGAGGTCCGCTCTAAAACTGAAGTCAAGAGAAGGTGGTCAGGTGACTAAATGTAATATGCCCCAGAATGACACCTCCAGTGACAAATAAATTAATAATAATGTAATTTCAGTGA--GTAAGATGTATGCAACACATGCTAAGAGGGGGGCAGGAGTGTACTGAAAAATAATTTGCATACTCGCAAATATTTTCGAGAATAGATGCT
>LF2
--------------------------------------ACCTCGGACTTGGTGCTGCAATTAAATTCTCTGTTATG-GGGCGCTTCTCATTTGTGTCTTTGTCTGGCAGTGAGACAGAGGAAAATCCATTAACACCTATTTCACAGAAGAAGAGGATTTCACCAAAAGATCTTGTTGGAACATGGAAGGTGTTTGAAATTAGTGCTACTGCTATTCTGGATGGTTTGGAAACAGAGACACCCCAAAGTAGGCCGTCATTTGTGTACCTGTGCATGGAGACTCTGAAAAGGAGGATTCTTCCTGAATTTCCTATGCATTTTGCTGATGCAGATCCATTAGACTCACAGGATGTCACCGTTCTTTGGTTGCCTGGTGGCGTCACAGCATATGTTGACACAAAGGAAGAGAGTGTGTTAACTGTTGGCGTTGGATGGTATTCTAATGATGGCACAAACCTTGTGATGGAGAGGGATTATGGTTCTGATGGCAAACTATTTGAAGTTCGTTCTAAATCTGAAATCAAGAGGAGATGGTCAGATGACTCTGTAATAAAT------------TACCATGAGCAACATTCACTTTTACGC-----------------------------------ACAGCTTGAAAGAGCGGTATTTACATGATTAATGGTTAGCATGATATTTCCTAATAAATGTTTTAAGAAGAAAG
>MC0
ATTACAATTTTCTTGTTTTGTCTAGGCAAATAATTAGAACCT--------GTGCTGCAGTTAAATTCTGTGTTATGTGGGCACTTCTCATTTGTATCTTTTCCTGGCAGCGAGACAGAGGAAAAACCATTAACACCTATTTCACAGATGAAAAGGATTTCACCAAAAGATCTTCTTGGATCATGGAAGGTGTTTGAAATTAGTGCTACTGCTATTCTGGATGGTTTGGAAGAAGAAACACCCCAAAGTAGGCCTTCATTTGTGTACTTGTGCATGGAGACTCTGAAAAGGAGGAGACTTCCTGAATTTCCCATGCATTTTGCTGATGCAGATCCATTAGACTCACAGAATGTCACTGTTCTTTGGTTGCCTGGTGGCATTACAGCATATGTTGACACAAAGGAAGATCGTGTGTTAACTGTTGGCATTGGGTGGTATTCTAATGATGGCACAAACCTTGTGATGGAGAGGGATTATGGTGCTGATGGTAAACTATTAGAAGTTCGTTGTAAATCTGAAATCAAGAG---ATGGTCAGATGAATCTATGTAATAAGCCCCATGTTGATGCCATGAGCAACATTCACTTCTACACAAGCAGGATGTCTACTCTGCCTGAAATGGTGGATCACAACCCGAAAGACTG-TGTTTACTGGATGAATGGTTAGTATGATACTTGTTAATGAAAGCTATAAGAAGAAAG
>MT0
ATTATGGATTTCTTGTTCTGTCTAAGGAAATAATTAGAACCTCAGACTTAGTGCAGAAGTTGAATTCTCTATTATGTGGGTGATTCTCA--TGTGTCTTTTCCTGGCAGTGAGATGGAGGAAAAACCATTAACACCTCTTTCATAGAAGAAAAGGATTTCACCAAAAGATCTTGTTGGATCATGGAAGGTGTTTGAAATCAGTGCTACTTCTATTCTGGATGGTTTGGAAGAAGAAACACCCTAAATTAGGCCTTCACTTGTGCACATGTGCATGGAGACTCTGAAAAGGAGGAGTCTTCCAGAATTTCCTATGCATTTTGCTGATGCAGATCCAATAGAATCACAGGATGTCACTATTCTTTGGTTGCCTAGTGGCATTACAACATGTGTTGACACAAAGGAAGATGGCGTGCTAACTGTTGGCATTGGATGGTATTCTAATGATGGCACAAACCTTGTGATGGAGAGGTATTATGGTACCGATGGCAAACTCCTTGAAGTTCATTCTAAATCTGAAATCAAGAGGAGACGGTCAGATGACTCTATGTAACAAACCCCTTATTGATGCCATGATCAACATTCACTTTTGCACAAGCAAAATATCTATTTTGTCTAAATTAGTGGATAACAACTTGAAAGACTGGTAGTTACTAGATGAATAGTTAGCATGATATTTGTTAATAAATGTTATAAGAAGAAAT
>NN48
ATTACGATTTCCTTGTTCTGTCTAGGGAAATAATTAGTACCTCAGACTTGATGGAGCACTTAAATTATCTGTTATGTGTGTGATTCTCATTTGTGTCTTTTCCTGGCAGTGAGACAGAGGAAGAGCCATTAACACCTCTTTCACAGAAGAAAAGGATTTCACCAAAAGATCTTGTTGGGTCATGGAAGGTGTTTGAAATAAGTGCTACTGCTATTCTGGATGGTTTGGAAGAAGAAATACCCCAAAGCAGGATTTCACTTGTGTACTTGTGCATGGAGACGCTGAAAAGGAGAAGTCTTCCTGAATTTCTTATGCATTTTTCTGATGCAGATCCATTAGATGCACAGGATGTCACCGTTCTTTGGTTGCCTTGTGGCATTACAGCATATGTTGACACAAAGGAAGATGGTGTGTTAACTGTTGGCGTTGGATGGTATTCTAATGATGGCACAAACCTTGTCATGGAGAGGGATTATGGTACTGATGTCAAAATACTTGAAGTTCGTTCTAAATCTGAAATCAAGAGGAGATGGTCAGATGACTCTGTGTAACATGCCCCATGTTGATGCCATGATCAACATTCACTT---------------------------------------TTACAACTTGAAAGAATGGTATTAGCAATGCCTTGTATTATCCTTGCC----------------------------
>PA42
ATTACTATTTTCTCGTTCTTTCTAGGGAAATAATTACAACCTCAGACTTGGTGCTGCAGTTAAATTCTCTGTTATGTGAGCACTTCTCATGTGTGTCTTTGCCTGGCAGTGAGACAGAGGAAAAGCCATTAACACCTATTTCACAGAAGAAAAGGATTTCACCAAAAGATCTTGTTGGATCATGGAAGGTGTTTGAAATTAGCGCTACTGCTATTCTGGATGGTTTGGAAGAAGAAACACCCCAAAGTAGGCCTTCATTTGTATACTTATGCATGGAGACTCTGAAAAGGAGGAGTCTTCCTGAACTTCCTATGCATTTTGCTGATGCAGATCCATTAGACTCACAGGATGTCACCGTTTTTTGGTTGCCTGGTGGCATTACAGCATATGTTGACACAAAGGAAGATGATGTGTTAACTGTTGGCGTTGGATGGTATTCTAATGATGGCACAAACCTTGTGATGGAGCGGGATTATAGTGCTGATGGCAAACTTCTTGAAGTTTGTTCAAAATCTGAAATCCAGAGGAGATGGTCAGATGACTCTATGTAATTAGCCCCATGTTGATGCCATGAGAAACATTCACTTTTACACCAGCAGAATGTCTATTCTGTCTGATCTGGTGGATCACAACTCGAAAGAGTGGTATTTACTGGATAAATGGCTAGCATGATACTTGTTAATAAATGTTATAAGAAGAAAG
>PB33
ATTCTAATTCTTGT------CTGAAGTTGTCTAAGTAGAAGACCAAAATTAATAACTGCGAGAATACTTCATCATATGATTACTTATCTTCTATTTCTTTTTCTTGCAGTGAGATGGGAGAAACCCCATTAGAGCCACTCTCACAGCAAAAACGGATTTCACCATCAGATCTTGTTGGAACATGGAAGGTGTTTGAAATCAGTGCCACTGCTATCTTAGAAGATTGGGAGGAAGATACACCTGAAAAGAGGCCACCATTTGTGTACCTGTGTATGGAGACTTCAAAGAGGAGGAGTCTTCCTGAAATTCCTGAGCATTTTGCTGATGAAGATGTCTTAGACATGCAAGATATTACAGTTCTTTGGTTGCCTGGTCAAATTACAGCATATGTCGATGCAAAAGAAGATGGTGTGTTGAGTATAGGCGTTGGATGGTATTCTGATGATGGCACAAACCTTGTCATGGAGAGGGACTATGGTGCTGATGGGAAGCTCCTAGAGGTTCGCTCTAAAACTGAAGTCAAGAGAAGGTGGTTGGATGACGAGATGTAATATCCCCTACAATAACACTTTTGGTAACAAATAGTGTTCTACAATTGGAATGCCCCTGTGAGTAAGATGTATACAATACAGGCTGAGAGTGGGCAG---AATGTACTGAAAATAATTTGCATACTCCTAAATGTTTTCAAGTATAGATGTT
>PF1
ATTACAATTTTCTTGTTCTGTCTAGGGAAATAATTAGAACCTCAGACTTGATGCAGCAGTTAAATTCTCTGTAATGTGGGTGATTCTCATTTGTGTCTTTGCCTGGCAGTGAGACAGAAGAAAAGCCATTAACACCTCTTTCACAGAAGAAAAGGATTTTGCCAAAAGATCTTGTTGGATCATGGAAGGTGTTTGAAATCAGTGCTACAGCTATTCTGGATGGTTTGGAAGAAGAAACACCCCAAAGTAGGCCTTCACTTGTGTACTTGTGCATGGAGACTCTGAAAAGGAGGAGTCTTCCTGAATTTCGTATGCATTTTGCTGATGCAGATCCATTAGACTCAGAGGATGTCACCGTTCTTTGGTTGCCTGGTGGCATTACAGCATATGTTGACACAAAGGAAGATGGTGTGTTAACTGTTGGCGTCGGATGGTATTCTAATGATGGTACAAACCTTGTGATGGAGAGGGATTATGGCACTGACGGAAAACTACTTGAAGTTCGTTCTAAATCTGAAATCAAGAGGAGATGGTAAGATGACTCTATGTAACAAGCCCAATGTTGATGCCATGACCAACATTCACTTTTACACAATCAGAATGTCTATTTTGTCTAAATTGGTGGATCACAACTTGTAAGAGTGGTATTTACTGAATGAATAGTTAGCATGATATTTGTTAATAAATGTTATAAGAAGAAAG
>PFM1
ATTACTATTTTCTTGTTTTGTATATGGAAATAATTAGCACCTCAAACTTGGTGCTTCAGTTAAATTCGCTGTTATGTGAGCACTTCTCATTTGTGTCTTTGCCTGGCAGTGAGACAGAGGAAGAGCCATTAACACCTATTTCAAGGAAGAAAAGGATTTCACCAAAAGATCTTGTTGGATCATGGAAGGTGTTTGAAATTAGTGCTACTGCTATTCTGGATGGTTTGGAAGATGAAACACCACAAAGTAGGCCTTCATTTGTGTACTTGTGCATGGAGACTCTGAAAAGGAGGAGTCTTCCTGAACTTCCTATGCATTTTACTGATGCAGATCCATTAGACTCACAGAATGTCACCGTTTTTTGGTTTCCTGGTGGCATTACAGCATACGTTGACACAAAGGAAGATGGTGTGTTAACTGTTGGCGTTGGATGGTATTCTAATGATGGCACAAACCTTGTGATGGAGAGGGATTATGGTGCTGATGGCAAACTACTTGAAGTTTGTTCTAGATCTGAAATCAAGAGGAGATGGTCAGATGAATCTATGTAATAAGGCCCATGTTGATGCAATGAGCAACATTCACTTTTACACAAGGAGAATGTCTATTCTGTCTGAACTGGTGGATCACAACTCGAAAAAGTGGTATTTACTGGATTAATGGCTAACATGATATTTGTTAATAAATGTTATAAGAA-----
>PG28
ATTCTAATTCTTGTCTTATACAGAAGTTGTGTAAGTAGAAGACAAGAATTAATAACTGCCAGAATGCTACATTATATGAT---ATATCTTCTATTTCTTTTTCTCGCAGTGAGACAGGAGAAACCCTATTAGAGCCAATCTCGCAGCAAAGACGGATTTCACCATCAGAGCTTGTTGGAACATGGAAGGTGTTTGAAATCGGCGCTACTGCTATCTTAGAAGATTTGGACGAAAACACACCTGAAAAGAGGCCGCCATTTGTGTACCTGTGCATGGAGACTCTAAAGAGGAGGAATCTTCCTGACGTTCCTGAGCATTTTGCTGATGAAGACGCCTTAGACATGCAAGATATTACAGTTCTTTGGTTGCCTGGTCAAATTACGGCATATGTTGACACAAAAGAAGATGGTGTTCTGAGTATAGGCGTTGGATGGTATTCTGATGATGGCACAAACCTTGTCATGGAGAGGGACTATGGTGCTGATGGGAAGCTGCTAGAGGTTCGCTCTAAAACTGAAGTCAAGAGGAGGTGGTGAGGAGGTGGTTAGGTGACTAATACACAATGACACTTCTGGTAATAAATAATGTTTCACAATTGCAATTTCCCTGTGAGTAAGATGTATAGAATACAGCCTGAGAGCGGGGCA-TAATGTACTGAAAAATAATTGGCATACTCACAAATAAAATCATGTATAGATGCT
>PH2
ATTACAATTTTCTTGTTCTGTCTAGGGAAATAATTAGAACCTCAGACTTGATGCAGCAGTTAAATTCTCTGTAATGTGGGTGATTCTCATTTGTGTCTTTGCCTGGCAGTGAGACAGAAGAAAAGGCATTAACACCTCTTTCACAGAAGAAAAGGATTTTGCCAAAAGATCTTGTTGGATCATGGAAGGTGTTTGAAATCAGTGCTACAGCTATTCTGGATGGTTTGGAAGAAGAAACACCCCAAAGTAGGCCTTCACTTGTGTACTTGTGCATGGAGACTCTGAAAAGGAGGAGTCTTCCTGAATTTCCTATGCATTTTGCTGATGCAGATCCATTAGACTCAGAGGATGTCACCGTTCTTTGGTTGCCTGGTGGCATTACAGCATATGTTGACACAAAGGAAGATGGTGTGTTAACTGTTGGCGTCGGATGGTATTCTAATGATGGTACAAACCTTGTGATGGAGAGGGATTATGGCACTGACGGAAAACTACTTGAAGTTCGTTCTAAATCTGAAATCAAGAGGAGATGGTCAGATGACTCTATGTAACAAGCCCAATGTTGATGCCATGACCAACATTCACTTTTACACAATCAGAATGTCTATTTTGTCTAAATTGGTGGATCACAACTTGTAAGAGTGGTATTTACTGAATGAATAGTTAGCATGATATTTGTTAATAAATG--------------
>PM29
ATTCTAATTCTCGTCTTATACAGAGGTTGTGTTAGTAGAAGAGAAGAATTAATAATTGCCAAAATTCTTCATCATATGATCACTTATATTCTATTTCCTATTTTTGCAGTGAGTTAGGAGAAACCCCATTAGAACCAATCTCACAGCAAAAACGGATTTCACCATCAGATCTTGTTGGAACATGGAAGGTGTTTGAAATCAGTGCTACTGCTATGGTAGAAGATTTGGAGGAAAACACACCTGAAAAGAGGCCTTTATTTGTGTACTTGTGTATGGAAACTCTGAAGAGGAGGAGTCTCCCTGAAGTTGCTGGGCATTTTGCAGATGAAGATGCCTTAGACATGCAGAATGTTACAGTTCTTTGGTTGCCTGGTCAAATTACGGCATATGTTGAGACAAAAGAAGATGGTGTGCTGAGTATAGGCATTGGATGGTATTCTGATGATGGCACAAACCTTGTCATGGAGAGGGACTATGGCGCTGATGGGAAGCTGCAAGAGGTTTGCACTAAAACTGAAGTCAAGAGAAGGTGGTCAGTTGACTAAATGTAATATGCCCCACAGTGACACCTCCGGTAACAAATAATGTTTTGCAATTGCAATGCCCCTATGACTAAGATGTATACAATACATCCTAAGAGTGGGGCC---GTGTACTGAAAAATAATTTGCATACCCACAAACATTTTCAACTCTAGATGCT
>PS27
--------------------CAGAAGTTGTGTAAGTAGAAGACAAGAATTAACAACTGCCAGAATGCTACATTATATGAT---ATATCTTCTATTTC-TTTTCTCGCAGTGAGACAGGAGAAACCCTATTAGAGCCAATCTCGCAGCAAAGACGGATTTCACCATCAGAGCTTGTTGGAACATGGAAGGTGTTTGAAATCAGCGCTACTGCTATCTTAGAAGATTTGGACGAAAACACACCTGAAAAGAGGCCGCCATTTGTGTACCTGTGCATGGAGACTCTAAAGAGGAGGAATCTTCCTGACGTTCCTGAGCATTTTGCTGATGAAGACGCCTTAGACATGCAAGATATTACAGTTCTTTGGTTGCCTGGTCAAATTACGGCATATGTTGACACAAAAGAAGATGGTGTTCTGAGTATAGGCGTTGGATGGTATTCTGATGATGGCACAAACCTTGTTATGGAGAGGGACTATGGTGCTGACGGGAAGCTGCTAGAGGTTCACTCTAAAACTGAAGTCAAGAGGAGGTGGTGAGGAGGTGGTTAGGTGACTAATACACAATGACACTTCTGGTAACAAATAATGTTTCACAATTGCAATTTCCCTGTGAGTAAGATGTATAGATTACAGCCTGAGAGCGGGGCA-TAATGTACTGAAAAATAATTGGCATACTCACAAATAAAATCATGTATAGATGCT
>PS30
ATTACTATTTTCTCGTTCTTTCTAGGGAAATAATTACAACCTCAGACTTGGTGCTGCAGTTAAATTCTCTGTTATGTGAGCACTTCTCATGTGTGTCTTTGCCTGGCAGTGAGACAGAGGAAAAGCCATTAACACCTATTTCACAGAAGAAAAGGATTTCACCAAAAGATCTTGTTGGATCATGGAAGGTGTTTGAAATTAGTGCTACTGCTATTCTGGATGGTTTAGAAGAAGAAACATCCCAAAGTAGGCCTTCATTTGTGTACTTGTGCATGGAGACTCTGAAAAGGAAGAGTCTTCCTGAACTTCCTATGCATTTTGCTGATGCAGATCCATTAGACTCACAGGATGTCACCGTTTTTTGGTTGCCTGGTGGCATTACAGCATATGTTGACACAAAGGAAGATGATGTGTTAACTGTTGGCGTTGGATGGTATTCTAATGATGGCACAAACCTTGTGATGGAGAGGGATTATGGTGCTGATGGCAAACTTCTTGAAGTTTGTTCTAAATCTGAAATCCAGAGGAGATGGTCAGATGACTCTATGTAATTAGCCCCATGTTGGTGCCATGAGAAACATTCACTTTTACACCAGCAGAATGTCTATTCTGTCTGATCTGGTGGATCACAACTCGAAAGAGTGGTATTTACTGGATAAATGGCTAGCATGATACTTGT-----------------------
>PSF43
ATTGCGATTTCCTTGTTCTGTCTAGGGAAATAATTAGCACCTCAGGCTTGATGCAGCAGTTAAATTATCTGTTATGTGGGTGATTCTCATTTGTGTCTTTTCCTGGCAGTGAGACAGACGAAGAGCCATTAACACCTCTTTCACAGAAGAAAAGGATTTCACCAAAAGATCTTGTTGGGTCATGGAAGGTGTTTGAAATAAGTGCTACTGCTATTCTGGATGGTTTGGAAGAAGAAACAACCCAAAGCAGGCCTTCACTTGTGTACTTGTGCATGGAGACTCTGAAAAGTAGGAGTCTTCCTGAATTTCCTATGCATTTTTCTGATGCAGATGCATTAGATGCACAGGATGTCACCGTTCTTTGGTTGCCTGGTGGCATTACAGCATATGTTGACACAAAGGAAGATGGTGTGTTAACTGTTGGCTTTGGATGGTATTCTAATGATGGCACAAACCTTGTCATGGAGAGGGATTATGGTCCTGATGGCAAACTACTTGAAGTTCGTTCTAAAACTGAAATCAAGAGGAGATGGTCAGATGACTCTATGTAACATGCCCCATGTTGATGCCATGATCAACATTCACTTTTACACAAGCAGAATGTCTATTTTGTCTAAATTGGTGGATTACGACTTGAAAGAAAGGTATTAGCAATGCCTTGTACTATCCTTGCCCAACTGTATGATTCCTCAGGAAGGAAAC
>PTA0
ATTATGATTTTCTTATTTTGTTTAGGGTAATATTTAGAACCTCAGACTTGTTGCTGCATTTAAATTCTGTGTTATATGGGCACTTTTCATTTGTGTCTTTGCCTGACAGGGAGACGGAGGAAAAGCCGTCAACACCTTTTTCACAGAAGAAAAGGATTTCACCAAAAGATCTTGTTGGATCATGGAAGGTGTTTGAAATTAGTGCTACTGCTATTCTGGATGGTTTGGAAGAAGAAACAACCCAAAGTAGGCCTTCATTTGTGCACTTGTGCATGGAGACTCTGAAAAGGAGGAGTCTTCCTGAATTTCCTATGCATTTTGCTGATGCAGATCCATTAGACTCACAGGATATCACTGTTCTTTGGTTGCCTGGTGGCATTACAGCATATGTTGACACGAAGGAAGATAATGTGTTAACTGTTGGCGTTGGATGGTATTCTAATGATGGCACAAACCTTGTGATGGAGAGGGATTATGGTGCTGATGGCAAACTACTTGAAGTTCGTTCTAAATCTGAAATCAAGAGGAGATGGTCAGATAACTCTATGTAATAAGCTCCATGTTGATGCCATGAGCAACATTTAATTTTACCCAAACAGAATGATTATTC-------------ATGATCT--------------------------------------------------------------GCTAGCAGTT
>RC54
ATTACGATTTCCATGTTCTGTCTAGGGAAATAATTAGTACCTCAGGCTTGATGGAGCAGTTAAATTATCTGTTATGTGGGTGATTCTCATTTGTGTCTTCTCCTCGCAGTGAGACAGAGGAAGAGCCATTAACACCTCTTTCACAGAAGAAAAGGATTTCACCAAAAGATCTTGTTGGGTCATGGAAGGTGTTTGAAATAAGTGCTACTGCTATTCTGGATGGTTTGGAAGAAGAAACACCCCAAAGCAGGCCTTCACTTGTGTACTTGTGCATGGAGACTCTGAAAAGGAGAAGTCTTCCTGAATTTCCTATGCATTTTGCTGATGCAGATCCATTAGATGCACAGGATGTCACCGTTCTTTGGTTGCCTGGTGGCATTACAGCATATGTTGACACAAAGGAAGATGGTGTGTTAACTGTTGGCGTTGGATGGTATTCTAATGATGGCACAAACCTTGTCATGGAGAGGGATTATGGTACTGATGGCAAACTACTTGAAGTACGTTCTAAATCTGAAATCAAGAGGAGATGGTCAGATGACTCTCTGTAACATGCCCCATGTTGATGCCATGATCAACGTTCACTTTTACACAAGCAGAATGTCTATTTTGTCTAAATTGTTGGATTACAACTTGAAAGAATTGTATTAGCAATGCCTTATATTATCCTTGCCCAACTGTATGATTCCTCAGGAAGGAAAC
>RR55
ATTACGATTTCCATGTTCTGTCTAGGGAAATAATTAGTACCTCAGGCTTGATGGAGCAGTTAAATTATCTGTTATGTGGGTGATTCTCATTTGTGTCTTCTCCTGGCAGTGAGACAGAGGAAGAGCCATTAACACCTCTTTCACAGAAGAAAAGGATTTCACCAAAAGATCTTGTTGGGTCATGGAAGGTGTTTGAAATAAGTGCTACTGCTATTCTGGATGGTTTGGAAGAAGAAACACCCCAAAGCAGGCCTTCACTTGTGTACTTGTGCATGGAGACTCTGAAAAGGAGACGTCTTCCTGAATTTCCTATGCATTTTGCTGATGCAGATCCAGTAGATGCACAGGATGTCACCGTTCTTTGGTTGCCTGGTGGCATTACAGCATATGTTGACACAAAGGAAGATGGTGTGTTAACTGTTGGCGTTGGATGGTATTCTAATGATGGCACAAACCTTGTCATGGAGAGGGATTATGGTACTGATGGCAAACTACTTGAAGTTCGTTCTAAATCTGAAATCAAGAGGAGATGGTCAGATGACTCTGTGTAACATGCCCCATGTTGATGCCATGATCAACGTTCACTTTTACACAAGCAGAATGTCTATTTTGTCTAAATTGGTGGATTACAACTTGAAAGAATTGTATTAGCAATGCCTTATATTATCCTTGCCCAACTGTATGATTCCTCAGGAAGGAAAC
>SA1
ATTACTATTTTCCTGTTCTGTCTAGGGAAATAATTAGAACCTCAGACTTGGTGCTGCAGTTAAATTCTCTGTTATGTGAGCACTTCTCATTTGTGTCTTTGCCTGGCAGTGAGACAGAGGAAAAGCCATTAATACCTATTTCACAAAAGAAAAGGATTTCACCAAAAGATCTTGTTGGATCATGGAAGGTGTTTGAAATTAGTGCTACTGCTATTCTGGATGGTTTGGAAGAAGAAACACCCCAAAGTAGGCCTTCATTTGTGTACTTGTGCATGGAGACTCTGAAAAGGAGGAGCCTTCCTGAACTTCCTATGCAATTTGCTGATGCAGATCCATTAGACTCACAGGATGTCACCGTATTTTGGTTGCCTGGTGGCATTACAGCATATGTTGACACAAAGGAAGATGATGTGTTAACAGTTGGCGTTGGATGGTATTCTAACGATGGCACAAACCTTGTGATGGAGAGGGATTATGGTGCTGATGGCAAACTTCTTGAAGTTTGTTCTAAATCTGAAATCAAGAGGAGATGGTCAGATGACTCTATGTAATTAGCCCCATGTTGATGCCATGAGAAACATTCACTTTGACACCAGCAGAATGTCTGTTCTGTCTGATCTGGTGGATCACAACTCGAAAGAGTGGTATTTACTGGATGAATGGCTAGCATGATATTTGTTAATAAATGTTATAAGAAGAAAG
>SC0
ATTACGATTTTCGGGTTCTGTCTAGGGAAATAATTAGAACCTCAGACTTGGTGCAGTAGTTAAATTCTCTGTTATGTGGGTGATTCTTATTTGTGCCTTTGCCTGGCAGTGAGACAGAGGAAACGCCATTAACACCTATTTCACAGAAGAAAAGGATTTCACCAAAAGATCTTGTTGGATCGTGGAAGGTATTTGAAATCAGTGCTACTGCTATTTTGGATGGTTTGGAAGAAGAAACAGCCCAACATAGGCCTTCATTTGTGTACTTGTGCATGGAGACTCTGAAAAGGAGGAGTCTTCCTGAATTTTCTTTGCATTTTGCTGATGAAGATCCTTTAGACTCACAGGATGTCACTGTTCTTTGGTTGCCTGGTGGCATTACAGCATATGTTGACACGAAGGAAGATGGTGTATTAACTGTTGGTGTTGGATGGTATTCTAATGATGGCATAAACCTTGTGATGGAGAGGGATTATGGTTCTGATGGCAAACTACTGGAAGTTCGTTCTAAATCTGAAATTAGGAGGAGATGGTCAGATGACTCTATGTAACAAGCCCCATGTTGATGCCATAAACAACATTCACTTTTACACAAGCAGAATGTCTAGTTTGTCTGAATGGGTGGATCACAACTCAAAAGAGTGGTATTTACTGGATGAATGGCTAGCATGATATTTGTTAATATATGTTATAAGAAGAAAT
>SE46
---------------------------------------------------------------------------------------------------------------------------------------------------------------------------------------------------------GTGCCATTGCCATTTTAGAAGATTTAGAAGAGATAACAACTGAAAAGAAACCTTCATATATGTATTTATGCATGGAGACAATTAAGAGGAGAAGTCTTCTTAAAGTTTTGGTGCATTTTATAGATGAAGATGCTTTAGACATTCAAGATGATACGACTCTCTGGTTGCCTGATAGCATCAAAGCTTATGTAGATGCAAAGGAAGATGGTGTACTTAGTATAGGTGTTGGATGGTATTCTGATGATGGCACAAACCTTGTTATGGAGAGGGACTATGGGGCAAATGG-AAGTTGCTTGAGGTGTACAGTAAATCTGAAGTCAAGAGATGATGGTCTGTTGACTAAATATGATAATCCTAAAATCAACACTTTTAACAATAGTCGTGATAATAAAAGCATTCTGTTGGCTAATCCTGGACCTCGACCAGTCAATCACCCACGGGCTTTTGACACAACGGTCGTGCTAATGGTATTAGAGACACTATTGAGTCCCCTCGACACT
>SG23
ACTCAAACTTTCTTGTTTGGTCTAATAATCAAATTGGAACATGTGGCT-TCTTATGCAATTCAATTCTCTGTTACATGATTTCTTCTCTTATATATGGTTTTCTGGCAGTGAAACAGAGGAAAGCCTATTAAATCCCATTTCAAATGAGAAAAGGATTTCACCCACAGAGCTTGTTGGGTTATGGAAGGTGTTTGAAATAAGTGCTACTGCTATCCTAGATGATTTAGAAAAAGAAAAATCTGAAACGAGACCTTCATTTGTGTACTTGTGCATGGAGACTCTGAAGAGGAGGAGTCTTCCTGAATTTTCCGTGCATTTTGCTGATGCTGATGCCTTAGACTTGCAGGATGTCACCGTTATGTGGTTGCCTGGTGGCATTACAGCTTATGTTGACACAAAGGAAGATGGTGTGTTGACCATTGGTGTTGGATGGTATTCTAATGATGGCACTCACCTTGTGATGGAGAGGGACTATAGTCATGAAGGGAAACTACTTGAGGTTCGTTCCAAATCTGAAATCAAGAGAAGATGGACAGATGATTCTGTGCGATAAGCCCCAATTTAATACCTCAACCAAAAGCCACTTTTGCAAAAGGAAAACTTTCGTTTTGCTGGAATGTGTGGAATATCTTGAAAGATGGCATTATTTACAGGAATTGAGGTTGACATGATATATGC--------------TACAAAATT
>SS22
ACTAAAACTTTCTTGTTTGGACTAATAATCAAATTAGAACATGTGGCT-TCTTATGCAATTCAATTCTCTGTTACATGATTTCTTCTCTTATATATGATTTTCTGGCAGTGAAACAGAGGAAAGCCCATTAAATCCCATTTCAAATGAGAAAAGGATTTCACCGACAGAGCTTGTTGGGTTATGGAAGGTGTTTGAAATAAGTGCTACTGCTATCCTAGATGATTTGGAAAAAGAAAAATCTGAAACGAGACCTTCATTTGTGTACTTGTGCATGGAGACTCTGAAGAGGAGGAGTCTTCCTGAATTTCCCGTGCATTTTGTTGATGCTGATGCCTTAGACTTGCAGGATGTCACCGTTATGTGGTTGCCTGGTGGCATTACAGCTTATGTTGACACAAAGGAAGATGGTGTGTTGACCATTGGTGTTGGATGGTATTCTAATGACGGCACAAACCTTGTGATGGAGAGGGACTATAGTGATGAAGGGAAACTACTCGAGGTTCGTTCCAAATCTGAAATCAAGAGAAGATGGACAGATGATTCTGTAGGGTATTCCCCAATTTAATACCTCAACCAAAAGCCACTTTTGCAAAAGGAAAACTTTCGTTTTGCTGGAATGTGTGGAATATCTTGAAAGATGGCATTATTTACAGGAATTGAGGTTGATATGATACATGC--------------TACAAAAAT
>SV36
ATTCCACTTTTTTTGTTCTGTCTAGTGAGTCTAATTAGAACATAAGTCTTCATAAGCATCTGCATTCTCTGTTACATGATTGCTTCTCTTCTATATCTTTTTCTGGCAGTGAGAAAGAGAAAGGCCCATTAGGGCCCATTTCACAGGAGAAACGGATTTCACCCTCAGAGCTTGTTGGATCATGGAAGGTGTTTGAAATTAGTGCTACTGCTATCCTAGATGATTTGGAAGAAGAAACATCTCAAAAGCGACCTTCATTTGTGTACTTGTGCATGGAGACTCTGAAGAATAGGAGTCTTCCTGAAATTCCTGTGCATTTTGTTGATGCAGATGCATTAGACTTGCAAGATGTCACAGTTCTTTGGTTGCCTGGTGGTATTACAGCATATGTCGACACGAAGGAAGATAGTGTGTTGACTGTTGGTATTGGATGGTATTCTAATGATGGCACACACCTTGTGATGGAGAGGGATTACGGTGCCAATGGAAATCTGCTTGAGGTTCGTTCTAAATCCGAAGTTAAGAGAAGATGGTCAACTAACTTTGTGTAATATATTTGAATGTAATGACAAAACCCATAGTTTGTTAGGTTTTATTAAGGTATTAAGATTTATGTAATTAATAGTTTGTGTTTGTTAATCGTGGGTCATGTATTAGTTTAGATTGTGTTGTAACAACTTAAGAAGTTGTTCCTACAATATA
>TA17
ATTTAACCTTTCTTGCTTGGTTTAATAATCAAACTCGAGCATGTGGCTTTTATATGTAATTCAATTCTCTGTTACATGATTTCTTCTCTCATATATCATTTTCTGGCAGTGAAACAGAGGAAAGCTCATTAGATCCCATTTCAAATGAGAAAAGGATTTCACCCACTGAGCTTGTTGGGTTATGGAAGGTGTTTGAAATAAGTGCTACTGCTATCCTAGATGATGTGGAAGAAGGAACATCTGTAGCGAGACCTTCATATGTGTACTTGTGTATGGAAACTCTGAAGAGGAGGAGTCTTCCTGAATTTCCTGTGCATTTTGTTGATATCGATGCCTTAGATTTGCAGGATGTCACGGTTCTGTGGTTGCCTGGTGGTATTACAGCTTATGTTGACACAAAGGAAGATGACATGTTGACTATTGGTGTTGGATGGTATTCTAATGATGGCACAAACCTTGTGATGGAGAGGGATTATAGTGATGAAGGGAAACTACTTGAGGTTCGTTCCAAATCTGAAATCAAGAGAAGATGGACAGATGGTTCTCTGCAGTAAGCCTCAACTTCATAACTCAACCAAAAGCCATGTTGGCAAAAGGAGAACTTCCATGTTGCTGAAATGTGTGGAATACCTATGAAGATGATGTTATTTTACTGGACTGAGGATGATATGATACCCGCACAAATGCTTGATATTCAAA-TT
>TB39
ATTCCACTTTCCTCGTTCAGTCTAAATAATCTAATTAGAACATATGACTTCATAAGCAATTCGATTCTCTGTTACATGATTTCATTTCTTTCATATTTTTTTCTGGCAGTGAGACAGAAGAAAGCCCATTAAAGCCCATTTCACACGACAAAAGGATTTCACCCACCGAACTTGTTGGGTCATGGAAGGTGTTTGAAATAAGTGCTACTGCTATCCTGGATGATTTGGAAGAAGAAACGTCTGCAAAGAGGCCTTCATTTGTCTACTTATGCATGGAAACTCTGAAGAGGAGGAGACTTCCTGAAGTTCCTCTGCATTTTGTGGATGCTGATGCTTTAGACTTGCAGGATGTCACTGTTCTGTGGTTGCCTGGTGGCATTACAGCATATGTTGACACAAAGGAAGATGATGTGTTGACTATTGGCTTTGGATGGTATTTTGATGATGGCACAAACCTTGTGATGGAGAGAGATTATGGTGCTGATGGGAAGCTACTTGAGGTTCGTTCTAAATCTGAAGTCCAGAGAAGATGGACAGATGATTCTGTGTAATGAGTCCCAATTCGACACCTCAAACAAAAGCCACTTTTGCAGGGGACTT-ACATTTTATCTGGAAGGTTTGGAATATGGCATGGGAGACGGCATTACTTACTGGAAATAAGGTTGATACGATACATGCACAAATGCTTTATAGGCAAAAAG
>TC31
GTTCTAGTTCTCATCTTATACAGAAGTTGTGTAGGTAGAAGAGAAGAATTAATAACCGCCAGAATACTTTGTTATATGATTACTTATCTTAAAATCCTTTTTCTTGCAGTGAGACGGGAGAAACCCCATTAGAGCCACTGTCGCAGCAGAAACGGATTTCACCATCAGAGCTTGTTGGAACATGGAAGGTGTTTGAAATCAGTGCTACTGCTATCTTAGAAGATTTGGAAAAGAACACACATGAAAAGAGGCCTTCATTTGTGTACCTGTGCATGGAGACTTTGAAGAGGAGAAGTTTTCCTGTAGTTCCTCAGCATTTTACTGATGAAGATGCCTTAGACATGCAGGACGTTACAGTTCTTTGGTTGCCTGGTCAAATTACAGCATATGTTGACACAAAAGAAGACGGTGTGCTGACTATAGGCGCTGGATGGTATTCTGATGATGGCACAAACCTTGTCATGGAGAGGGATTATGGTGCTGATGGGAAGTTGCTAGAGGTCCGCTCTAAAACTGAAGTCAAGAGAAGGTGGTCAGCTGACTAAATGTAATATGCCCCACAATTACACCACCAGTGACAAATAAATTAATAATAATGCAATTCCCTGTG-AGTAAGATGTATACAATACGGCCTGAGAGGGGACCAGGAGTGCACTGAAAAATAATTTGCATTATCACAAGTATTTTCGATAATAGATGCT
>TN1
GTTCCACTTTTCTTGTTCAGTGTAAATAATCTAATCAGAACGCATGACGTCATAAGCAATTCAATTCTTTGTTACATGATTTATTTTCTTCTATATCTTTTTCTGGCAGTGAGACGGAGGAAAGCCCATTAAGGCCCATTTCAAATGAGAAAAGGATTTCACCCACAGAGCTTGTTGGGTCATGGAAGGTGTTTGAAATAAGTGCTACTGCTATCCTGGATGATTTGGAAGAAGAAACATCTGAAAAGAGGCCTTCATTTGTGTACTTGTGCATGGAGACTCTGAAGAGGAGAAGTCTGCCTGAATATCCTGTGCATTTTGTCGAGGCCGATGCCTTAGACTTGCAGGATGTCGCTGTTCTGTGGTTGCCTGGAGGCATTACAGCATATGTTGACACAAAGGAAGATGGTGTGTTGACTATTGGCGTTGGATGGTATCTTGATGATGGCACAAACCTTGTAATGGAAAGGGATTACGGTGCTGATGGGAAGCTACTCGAGGTTCATTCTAAATCTGAAGTCAAGAGAAGATGGACGGATGATTCTGTGCAATAAGCCCCAATCTGACACCTCAAACAAAAGCCACTTCTGCGCAGGGCTTAACGTTTTATCTGGAATGTTTAGAATACAAACTGGGAGATGGCATTGTTTACTGTAAATAACGTTGACACGATACATGCACAAATGCTTTATAGGCAGAAAG
>TO14
ATTCAACATCTCTTGCTTTGTCTAATAATCAAACTAGAACATGTGGCTTTTATATGCAATTCAGTTCTCTGTTACATGATTTCTTCTCTCATATATCATTTTCTGGCAGTGAAACAGAGGAAAGCTCATTAAATCCCATTTCAAATGAGAAAAGGATTTCACCCACAGAGCTTGTTGGGTTATGGAAGGTGTTTGAAATAAGTGCTACTGCTATCCTAGATGATGTGGAAGAAGGAAAATCTGAAACAAGACCTTCATATGTGTACTTGTGCATGGAAACTCTGAAGAGGAGGAGTCTTCCTGAATTTCCTGTGCATTTTGTTGATGCTGATGCCTTAGATTTGCAGGATGTCACGGTTCTATGGTTGCCTGGTGGCATTACAGCTTATGTTGACACAAAGGAAGATGGCTTGTTGACCATTGGTGTTGGATGGTATTCTAAGGATGGCACAAACCTTGTGATGGAGAGGGATTATAGTGATGAAGGGAAACTACTCGAGGTTCGTTCCAAATCTGAAATCAAGAGAAGATGGACAGATGATTCTGTGCAGTAAGCCTCATTTTCATACCTCAACCATAAGCCACTTTGGCAAAAGGAGAATTTCCATGTTGCCGAAATGTGTGGAATACGTTTAAACATGATGCTATTTTACTGGACTGAGGTTGATATGATACCTGCACAAATGCTTGATATTCAAATAT
>TPL03
ATTACGATTTCCTTGTTCTGTCTAGGGAAATAATTAGTACCTCAGGCTTGATGCAGCAGTTAAATTATCTGTTATGTGGGTGATTCTCATTTGTGTCTTTTCCTGGCAGTGAGACAGAGGAAGAGCCATTAACACCTCTTTCACAGAAGAAAAGGAATTCACCAAAAGATCTTGTTGGGTTATGGAAGGTGTTTGAAATAAGTGCTACTGCTATTCTGGATGGTTTGGAAGAAGAAACACCCCAAAGCAGGCCTTCACTAGTGTACTTGTGCATGGAGACTCTGAAAAGGAGGAGTCTTCCTGAATTTCCTATGCATTTTGCTGATGCAGATGCATTAGATGCACAGGATGTCACCGTTCTTTGGTTGCCTGGTGGCATTACAGCATATGTTGACACAAAGGAAGATGGTGTGTTAACTGTTGGCTTTGGATGGTATTCTAATGATGGCACAAACCTTGTCATGGAGAGGGATTATGGTTCTGATGGCAAACTACTTGAAGTTCGTTCTAAATCTGAAATCAAGAGGAGATGGTCAGATGACTCTATGTAACATGCCGCATGTTGATGCCATGATCAACATTCACTTTTACACAAGCAGAATGCCTATTTTGTCTAAATTGGTGGATTACGACTTGAAAGAAAGGTATTAGCAATGCCTTGTATTATCCTTGCCCAACTGTATGATTCCTCAGAAAGGAAAC
>WN5
--------------------------------------AACATAAGACTTCATAAGCATCTGAATTCTCTTTCACATTATTGCTTCTCTTTATTATCTCGTCTTGGCAGTGAGGCAGATGAGAAGCCACTAAGACCTATTTCAGAAAAGAAAAGGATTTCACCTGAAGAACTTGTTGGGTCGTGGAAGGTGTTTGAAATCAGTGCTACAGCTATCCTGGATGATTTGGAAGAAGAAGTATCTCAAAGCAGGCCTTCATTTGTGTACTTGTGCATGGAGACTCTGAAGAGGAGGAGTCTTCCTGAATTTCCAACGTATTTTGGTGATGCTGATCCCTTAGACTTGCAGGATGTCACAGTTCTTTGGTTGCCTGGTGGTATTACAGCGTATGTTGACACAAAAGAAGAAGGCGTGTTAACTGTTGGCTGTGGATGGTATTCCAGTGATGGCACACACCTTGTTATGGAAACGGATTATGGTGATGATGGGAAGCTACTTGAGGTTCGCTCTAAATCTGAAGTAAAGAGGAGATGGTCAGATGATTCTGTGTAATATGCTCCACTTTGACACCTTAAGTAACAGAAGTTTTTGCACACATGAACTTTCACTTTGCTTGGAATGTGTGGAACACAACTCAAGAGGGTATTATTTAGTGGATGTTAGGTTTGTATTATACTTACATGTGTGCTTTATAAGCAGAAAG
>WS10
------------------------AACAGTAAACTAGAACATTTGGCTTTTATATGCAATTCAATTCTCTGTTACATGATTTCTTCTCTTATATATCATTTTCTGGCAGTGAAACAGAGAAAATCTCATTAAATCCCATTTCAAATGAGAAAAGGATTTCACCCACAGACCTTACTGGGTTATGGAAGGTGTTTGAAAAAAGTGCTACTGCTATCCTAGATGATGTTGAAGAAGGAACATCTGGAACAAGACCTTCATATGTGTACTTGTGTATGGAAACTCTGAAGAGGAGGAGTATTCCTGGATTTCCTGAGCATTTTGTTGACGCTGATGCCTTAGATTTGCAGGATGTTACAGTTCTGTGGTTGCCTGGTGGCGTTACAGCATATGTTGACACAAAGGAAGATGGCGTGTTGACCATTGGCGTTGGTTGGTATTCTGATGATGGCACAAACCTTGTGATGGAGAGGGATTATAGTGATAAAGGGAAACTACTTGAGGTTCGTTCGAAAACTGAAATCAAGAGAAAATGGCTAGATGGTTCTGTGCCGTAAGCCTCAATTTCATACCTCAACCAAAAGCCACTTTTCCAAAAGGATAACTTCCGTGTTGCCAAAACGTATGGAATACGTTCTAAAATGGTGTTATCTTTCTGGATTGAGGTTGAAATGATGCATGCACAAATGCTTGATATGCAAAAAT
>WW11
--------------------------------------------GGCTTTTATATGCAATTCAATTCTCTGTTACATGATTTCTTCTCTTATATATCATTTTCTGGCAGTGAAACAGAGAAAATCTCATTAAATCCCATTTCAAATGAGAAAAGGATTTCACCCACAGACCTTACTGGGTTATGGAAGGTGTTTGAAAAAAGTGCTACTGCTATCCTAGATGATGTTGAAGAAGGAACATCTGGAACAAGACCTTCATATGTGTACTTGTGTATGGAAACTCTGAAGAGGAGGAGTATTCCTGGATTTCCTGAGCATTTTGTTGACGCTGATGCCTTAGATTTGCAGGATGTTACAGTTCTGTGGTTGCCTGGTGGCGTTACAGCATATGTTGACACAAAGGAAGATGGCGTGTTGACCATTGGCGTTGGTTGGTATTCTGATGATGGCACAAACCTTGTGATGGAGAGGGATTATAGTGATAAAGGGAAACTACTTGAGGTTCGTTCGAAAACTGAAATCAAGAGAAAATGGCTAGATGGTTCTGTGCCGTAAGCCTCAATTTCATACCTCAACCAAAAGCCACTTTTCCAAAAGGATAACTTCCGTGTTGCCAAAACGTATGGAATACGTTCTAAAATGGTGTTATCTTTCTGGATTGAGGTTGAAATGATGCATGCACAAATGCTTGATA---------
