# Supplementary material for: Development of a Target Enrichment Probe Set for Conifer (REMcon)
Source: Biology (Basel). 2024 May 22;13(6):361. doi: 10.3390/biology13060361 (PMC11200496; doi:10.3390/biology13060361)
Supplement: Supplementary file 1 [file biology-13-00361-s001.zip › biology-2960267-supplementary/Sup data/secapr_alignments_paralogs/73.fasta]

>AA3
ATGTGGGATGGAAATTGTCTGGTTGCTGCAATCTATTTAATTGATGCTTCTTTGCAGAAAACTGTGTTTCTCTGATAACCTTGAATGTTAAATCATCGCCCAGGATGGAATCTTCCTATTGCCTGGTTGCTGTGATCCATTTAATGACAAAGCTTTACGGGCATCACAAGGAGCATGCTTTCAAATTCCTATTGTTACAGGCCATTGGAGTCATTTAGAGATTCTTAGAGACCAGTTTCAAATGGGTTTGTATGCAGCTCAACAAATCAGCAATAAAATAAATAGAGGGACAATGGCAAGAAAAAACGCTTCTTCTGATAAGGATAAAACTTCTATAATCCAGTCACTGCCTGATAGAGATGCAGTGATCACAGGAAGCAGAGGTCGCAATGGAAATAATCCAACTCTACTGAACAATGAATTTGCATCTGCATTAGCAGATAAGCCTATGTGTCTAGTACTAGGCAGTGAGGGAAAAGGATTGTCTGAACAATCAAAGAAGCTGTGCAATCTTGTTGCAATACCTATGCCAGGTGGATCTGAATCTCTTAATGTGTCAGTTGCTGGGGCATCTTCTTGTTTCTGCTACGAAGAGAAACCTAAGCAGACGCCTTG
>AA60
CAACACAATCAAAATATGGTTTTGAGAACCACATCGTCTACTTGGCTTGATCTTGGCAA------CTTGGGCACATTACTTCGCATTGCTGTTGCCTTCCTGGGATGGAGTTTTCCTTTTGCCTGGGCGCTGTGATCCGTTTAATGAGAAAGCTCTAAGGGCATAAAAAGGGGTATAATTTCAATTTCCAATTGCTAGAGGCTATTGGAATCATTTGGAAATTCTTAGAGATCAATATGAAATGGATTTCTATGTGGCCCAACAACTTAGCAACAAAACAAGTGAAGAGATGGCATTAGGAAAAAAATTATCTTTTGCGAATACT--------------------------------------------------------------------------------------------------------------------------------------------------------------------------------------------------------------------------------------------------------------------------------------------------
>AAR4
ATGTGGGATGGAAATTGTCTGGTTGCTGCAATCTATTTAACTGATGCTTCTTTGCAGAAAACTGTGTTTCTCTGATAACCTTGAATGTTAAATCATCGCCCAGGATGGAGTTTTCCTATTGCCTGGTTGCTGTGATCCATTTAATGACAAAGCTTTACGGGCATCACAAGGAGCATGCTTTCAAATTCCTATTGTTACAGGCCATTGGAGTCATTTAGAGATTCTTAGAGACCAGTTTCAAATGGGTTTGTATGCAGCTCAACAAATCAGCAATAAAATAAATAGAGGGACAATGGCAAGAAAAAACGCTTCTTCTGATAAGGATAAAACTTCTATAATCCAGTCACTGCCTGATAGAGATGCAGTGATCACAGGAAGCAGAGGTCGCAATGGAAATAATCCAACTCTACTGAACAATGAATTTGCATCTGCATTAGCAGATAAGCCTATGTGTCTAGTACTAGGCAGTGAGGGAAAAGGATTGTCTGAACAATCAAAGAAGCTGTGCAATCTTGTTGCAATACCTATGCCAGGTGGATCTGAATCTCTTAATGTGTCAGTTGCTGGGGCATCTTCTTGTTTCTGCTACGAAGAGAAACCTAAGCAGACTTCTTG
>AF1
ATGTATTTTTATTCTAGAGTCTTGAATTTGCTGGTTGTATTCTTGCTTTATCCCTACGAAATAATATTTCTTTTTTGACCTTGAATGTTGAATGACAATGCAGGATGGAGTCTTTCTACTGCCTGGTTGCTGTGATCCATTTAATGAGAAAGCCCTACGTGCCTCACGAGGAGCATGCTTTCAGGTTCCTATTGCTACAGGTCTTTGGAGTCATATAGAATTTTTAAGAGATTGGTATCAAATGGATATGTATGCAGCTCAGCAGATGAAGGAAAAAACAAAAGTGGAGACCATGGCAAGAACAAATGCATCCTCAAAGAAGGATAAGACTCCAATCATTTTATCATCATCTCACAAAGATTCGCTAGTTTCGGGAAGCAGAGGTTCTGGTGGAAATTTCCCAACACCAGTGTCTGCTGAACTTGTATTGTCATTAGCAGAAAAGTCCGTGTGTCTAGTACTAGGCAGTGAAGGAAAAGGGTTGTCAGAAAAATCAAAAACATCTTGCAATCTTATTGCTATACCTATGCCAGGTTGTTGTGAATCTCTTAATGTAGCAGTTGCTGGAGCATCCTCTTGTTTCTGCTACGAAGACAAACATAAGAAGGCTTGTTA
>AG2
ATGTATTTTTATTCTAGAGTCTTGAATTTGCTGGTTGTATTCTTGCTTTATCCCTACGAAATAATATTTCTTTTTTGACCTTGAATGTTGAATGACAATGCAGGATGGAGTCTTTCTACTGCCTGGTTGCTGTGATCCATTTAATGAGAAAGCCCTACGTGCCTCACGAGGAGCATGCTTTCAGGTTCCTATTGCTACAGGTCTTTGGAGTCATATAGAATTTTTAAGAGATTGGTATCAAATGGATATGTATGCAGCTCAGCAGATGAAGGAAAAAACAAAAGTGGAGACCATGGCAAGAACAAATGCATCCTCAAAGAAGGATAAGACTCCAATCATTTTATCATCATCTCACAAAGATTCGCTAGTTTCGGGAAGCAGAGGTTCTGGTGGAAATTTCCCAACACTAGTGTCTGCTGAACTTGTATTGTCATTAGCAGAAAAGTCCGTGTGTCTAGTACTAGGCAGTGAAGGAAAAGGGTTGTCAGAAAAATCAAAAACATCTTGCAATCTTATTGCTATACCTATGCCTGGTTGTTGTGAATCTCTTAATGTAGCAGTTGCTGGAGCATCCTCTTGTTTCTGCTACGAAGACAAACATAAGAAGGCTTGTTA
>AH26
TCACGTTATGAGTCTGCCATCCAGTTTCAATCAATGGTATGCAAAAAAACTCATGGAAAAA----TATACCAAATTATTCTTTAGTCATAGCTATATATATAGGATGGAGGCTTCTTATTGCCTGGTTGCTGTGATCCGTTTAACGAGAAAGCCCTTCGTGCATCGCAAGGAGCATGCTTTCAACTTCCTATTGGTACAGGCCTTTAGAGTCATCTAGAGATTATTAGGGACCAATATCAAATTGATATGTATGCAGCTCAACAAGTCAACAGTAATATAAATGAAGAGACAATGGAAAGAAAATATGCAACGTTTGGGAAAGATAAGAGTTTAGTCATTCTAGAGTTGTCTCAAAGAGATTCGGTAATCAAG--------------------------------------------------------------------------------------------------------------------------------------------------------------------------------------------------------------------------------------------------
>AME1
ATGTGTGGAGTGAGTTGTCTGGTTGCTGCAATCTATTTAATTGATTGCGTCTTGCAGAAAACTGTGTTTCTCTAATAACCTTGAATGTTAAATTATTGCCCAGGATGGAGTCTTCCTATTGCCTGGTTGCTGTGATCCATTTAATGACAAAGCTTTACGGGCATCACAAGGAGCATGCTTTCAAATTCCTATTGTTAACGGCCATTGGAGTCATTTAGAGATTCTTAGAGACCAGTTTGAAATGGGTATGTATGCAGCTCAACAAATGAGC------AATA------GGACAATGACAAGAACAAGTGCTTCTTCTGATAAGGATAAAACTTCAATAATCCAGTCACTACCTGATAGGGATGTAGTGATCACAGGAAGCAGAGGTCGCAATGGAAATAATCCAACTCTACTGAACAATGAATTTTCATCTGCATTAGCAGATAAGCCTGTGTGTCTAGTACTAGGCAGTGAGGGAAAAGGATTGTCTGAACAATCAAAGAAGCTGTGCAATCTTGTTGCAATACCTATGCCAGGTGGATTTGAATCTCTTAATGTGTCAGTTGCTGGGGCATCTTCTTGTTTCTGCTACGAAGAGAAACCTAAGCAGACTTCTTG
>AP25
TCACGTTATGAGTCCGCCATCTAGTTTCAATCAATGGTATGCAAAAAAACTCATGGGAAAA----TATACCAGATTATTCTTCAGTCATAGCTATATATGTAGGATGGAGTCTTCTTATTGCCTGATTGCTGTGATCCGTTTAACGAGAAAGCCTTTCGTGCATCGCAAGGAGCATGCTTTCAACTTCCTATTGGTACAGGCCTTTGGAGTCATCTAGAGATTATTAGGGATCAATATCAAATTGATATGTATGCAGTTCAACAAGTCAGCAGTAAAATAAATGAAGAGGCAATGACAAGAAAATATGCAACGTTTGGGAAAGATAAGAGTTTAGTCATTCTAGAGATGTCTC----------------------------------------------------------------------------------------------------------------------------------------------------------------------------------------------------------------------------------------------------------------------
>APA47
ATGTATTTTTATTCTAGAGTCTTGAATTTGCTGGTTGTATCCTTTCTTTATCCCTACGAAATAATGTT--------GACCTTGAATGTT-AATGACAATGCAGGATGGAGTCTTCCTATTGCCTGGTTGCTGTGATCCATTTAATGAGAAAGCCCTACGTGCATCACAAGGAGCATGCTTTCAGGTTCCTATTGCTACAGGTCTTTGGAGTCATATAGAATTTTTAAGAGATCGATATCAAATGGATATGTATGCAGCTCAGCAGATCAGTGACAAAACAATAGCGGAAATCATGGCAAGAACACATTCATCCTCAAAGAAGGATAAGACTTCAATCATTCTATCATCATCTCAAAAAGATTCAGCGGTCGCAGGAAGCAGAGGTTCTGGTGGAAATTTTCCAGCAATAGTGTCTGCTGAACTTGTATCGTCATTAGCAGAAAAGCCTGTGTGTTTAGTACTAGGCAGTGAAGGAAAAGGGTTGTCAGAAAAATCAAAAACATCATGCAATCTTATCGCTATACCTATGCCAGGTGGTTGTGAATCTCTTAATGTATCAGTTGCTGGGGCATCCTCTTGTTTCTGCTACGAAGACAAACATAAGCAGGCTTGTTA
>AR2
----------------------------------------------------------------------------------------------------------------------------------------------------------------------------------------------------------------------------------------------------------------------------------------------------------------------------------------------------------------------------------------------GGTTGCAATGGAAAT----------------------AATTTGCATCTGCATTAGCAGATAAGCCTGTGTGTCTAGTACTAGGCAGTGAGGGAAAAGGATTGTCTGAACAATCAAAGAAGCTGTGCAATCTTGTTGCAATACCTATGCCAGGTGGATTTGAATCTCTTAATGTGTCAGTTGCTGGGGCATCATCTTGTTTCTGCTACAAAGAGAAACCTAAGCAGACTTCTTG
>AS57
----------------------------------------------------------------------------------------TGAATTATCATGCAGGATGGAGTCTTCCTATTGCCTGGTTGCTGTGATCCATTTAATGAGAAAGCTCTGCGGGCATCACAAGGGGCATGTTTTCAGGTTCCAATTGCAACAGGCCTTTGGAGTCATTTAGAGATTCTTAGAGATCAATATCAAATGGATTTGTATGCAGCCCAACAGGTTAGCCGTAAAACAAGCGAGGGGATAATTTCAAGAAAAAATGTATCTTTTGAGAATGAAAAGACTTTGATCATTCATTCATCATCTCAAAACGATTTGATGGTCACAAAAAGTAGAGATTGCAATGGAAACAATCCAACTCTACTGTCACATGAACTTGTATCTGCTTTAGCAGATAAGCCAGTGTGTCTAGTACTAGGCAGTGAGGGGAAAGGGTTGTCTGAACATACAAAAAAGTTATGCAAACTTGTTGCGATACCCATGCCAGGTGGATCTGAATCCCTCAATGTGTCAGTTGCTGGGGCATCTTCTTGTTTCTGCTCCAAAGATGAACATAAGCAGACTTGTTG
>ASA51
-------------------TCTTGGATTTGCTGGTTGTGTTTTTTCTTAATCCTTACGAAATGATGTTTCTTTTGTGACCTTGAATGCTGAATGACAATGCAGGATGGAATCTTCCTACTTCCTGGTTGCTGTGATCCATTTAACGAGAAAGCCCTACGTGCATCACAAGGAGCATGCTTTCAGGTTCCTATTGCTACAGGCCTTTGGAGTCATATAGAAATTTTAAGAGATCAGTATCAAATGGATATGTATGCAGCTCAACAGATCAGCAACAAAACAATTGCAGATACCATGGGAGGAAAAAATGCATCCTCTAAGAAGAATAAGACTTCAATTATTCTATCATCATCTCACAAAGATTCAGCGGTTGCAGGAAGCAGAGGCTCCGATGGAAATCTTCCAACACTAGTGTCTGCTGAACTTGTATCCTCACTAGCAGAAAAGCCTATGTGTCTAGTACTAGGCAGTGAAGGAAAAGGGTTGTCAGAAAAATCAAAAAAATCATGCAATCTTGTTGCTATACCTATGCCAGGTGGTTGTGAATCTCTCAATGTATCAGTTGCTGGGGCATCCTCTTGTTTCTGCTACAAAGACAAACATAAGTAGGCT-----
>CB35
GTAGTTATATTTCAGCTAGTCTCAACCTATTTATTTGCATTTA-TTTCTCCCAATTGAAAACAAATTTTCTTTCGTTACTTTGAATATTCAGTCATAGCTTAGGATGGCGTCTTCTTATTGCCTGGTTGCTGTGATCCATTTAACGAGAAAGCTCTTCGTGCATCACAAGGAGCATGCTTTCAACTTCCTATTACTACAGGCCTTTGGAGTCATCTAGAGATTATTAGAGATCAATATCAAATGAATATGTATGCAGCTCAACAAGTCAGCAGTCAAATAAATGAAGAGACAATGGCAAGAAAATATGCAACTTTTGGGAAGGATAAAAATTCAGACATTCTAGAGTTGTCTCAAAGAGATTCAGCGATCAAGGGTAGCACAGTTTGCAATGGACATAGTCCAATTCTACTGTCCCATGAATTTGCGTCTGCAGTGACAGATAAACCTCTATGTCTTGTTCTGGGCAGTGAGGGAAAAGGCTTGTCTGAACAATCAAAAAAGTCGTGTAATCTTGTTGCAATACCTATGCCAGGAGGATTTGAGTCTCTCAATGTTTCAGTTGCAGGGGCATCTTCTTGTTTTTACTAAGAAGACAGTCATGAGCAGATGACATT
>CD18
------------ATTGTAGTCTTTGATTTTCTGTTTGTGTTCACCAATACACTTCAGCAACTAATATTTCTGGTGTACCCTTCAATTTTGCATTTTCACGCAGGATGGAGTTTTCCTATTGCCCGGTTGCTGTGATCCATTTAATGAGAAAGCCCTGCGGGCATCACAAGGGGCATGCTTTCAGGTTCCAATTGCTACAGGCCTTTGGAGTCATCTGGAGATTCTTAGAGATCAATACCAAATGCATTTGTATGCAGCCCAACAGCTTAGCCATAAAATAAGTGAAGAGAAAATTTCAAGAAAAAAGTTATCTCTTGAGAATGAAAAGACTTCAGTC--------------------------------------------------------------------------------------------------------------------------------------------------------------------------------------------------------------------------------------------------------------------------------------
>CDE34
GTAGTTATATTTCAGCTAGTCTCAACCTATTTATTTGCATTTA-TTTCTCCCAATTGAAAACAATTTTTCTTTCGTTACTTTGAATATTCAGTCATAGCTTAGGATGGCGTCTTCTTATTGCCTGGTTGCTGTGATCCATTTAACGAGAAAGCCCTTCGTGCATCACAAGGAGCATGCTTTCAACTTCCTATTACTACAGGCCTTTGGAGTCATCTAGAGATTATTAGAGATCAATATCAAATGAATATGTATGCAGCTCAACAAGTCAGCAGTCAAATAAATGAAGAGACAATGGCAAGAAAATATGCAACTTTTGGGAAGGATAAAAATTCAGACATTCTAGAGTTGTCTCAAAGAGATTCAGTGATCAAGGGTAGCACAGTTTGCAATGGACATAGTCCAATTCTACTGTCCCATGAATTTGCGTCTACAGTGACAGATAAACCTCTATGTCTTGTTCTGGGCAGTGAGGGAAAAGGCTTGTCTGAACAATCAAAAAAGTCGTGTAATCTTGTTGCAATACCTATGCCAGGAGGATTTGAGTCCCTCAATGTTTCAGTTGCAGGGGCATCTTCTTGTTTTTACTAAGAAGACAGTCATGAGCAGCTGACATT
>CF38
GTTTCTATTGTTTCTAGGGTCTTGGATTTTCTGTTTACATTTATCTTCATCCTGCAGGAAATAATTTCTCTTGCATAACCTTAAATATCATATTGTCACCCAGGATGGTGTGTTTCTATTGCCCGGTTGCTGTGATCCATTTAATGAGAAAGCCCTACGGGCATCGCAAGGTGCATGCTTTCAGGTTCCAATTGCTACAGGTCTTTGGAGTCACCTAGAGATTCTTAGAGATCAATATCAAATGGATATGTACGCAGCTCAACAAGTCAGCAATAAAATAAGTGGAGAGAAAATTGCAAGAAAAAATATATCTTTTGAGAAGGAAAAGACTTCAATCGTCCATTCATCATCTTATAGAGATTCAACGGTCACACAAACCCGAGGTTGCAATGGAAATAATCCAACTCTACTGTCCCATGAACTTGTGTCTGCATTAGTAGATAAGCCTGTGTGTCTAGTACTAGGCAGTGAGGGGAAAGGGTTGTCCGAACAATCAAAAAAGTCGTGCAATCTTGTTACGATACCTATGCCAGGTGGATCTGAATCTCTCAACGTGTCAGTTGCTGGGGCATCTTTTTGTTTCTGCTACGAAGACAAACATAATCTGACTCGTTG
>CH19
----------------------------------------------------------------------------------------------------CAGGATGGAGTTTTCCTATTGCCCGGTTGCTGTGATCCATTTAATGAGAAAGCCCTGCGGGCATCACAAGGGGCATGCTTTCAGGTTCCAATTGCTACAGGCCTTTGGAGTCATCTGGAGATTCTTAGAGATCAATATCAGATGCATTTGTATGCAGCCCAACAGCTTAGCCATAAAATAAGTGAAGAGAAAATTTCAAGAAAAAAATTATCACTTGAGAATGAAAAGGCTTCAGTCATCCATTCATCATCTCAAAATTGTTTGATGGTCACTGAGAGTAAAGATTGCAATGGAAAAAATATATCTCTACTGTCGCATGAACTTGTATCTTCTTTAGCAGATACG--------------------------------------------------------------------------------------------------------------------------------------------------------------------------
>CHA37
GGTTTCTATTGTTCTAGAGTCTTGGATTTTCTGTTTACGTTTATCTTCATCCTGCAGGAAATAATTTCTCTTGCATAACCTTAAATATCAAATTGTCACCCAGGATGGTGTGTTTCTATTGCCCGGTTGCTGTGATCCATTTAATGAGAAAGCCCTACGGGCATCGCAAGGTGCATGCTTTCAGGTTCCAATTGCTACAGGTCTTTGGAGTCACCTAGAGATTCTTAGAGATCAATATCAAATGGATATGTACGCAGCTCAACAAGTCAGCAATAAAATAAGTGGAGAGAAAATTGCAAGAAAAAATATATCTTTGGAGAAGGAAAAGACTTCAATCATCCATTCATCATCTTATAGAGATTCAACGGTCACACAAACCAGAGGTTGCAATGGAAATAATTTTACTCTACTGTCCCATGAACTTGTGTCTACATTAGCAGATAAGCCTGTGTGTCTAGTACTAGGCAGTGAGGGAAAAGGGTTGTCTGAACAATCAAAAAAGTCGTGCAATCTTGTTACGATACCTATGCCAGGTGGATCTGAATCTCTCAACGTGTCAGTTGCTGGGGCATCTTTTTGTTTCTGCTACGAAGACAAACATATTATGACTCGTCG
>CJ24
TGTTTTAAAAAAGCTCAAGTTTTTGATTTTCTATTTGTGTTCACCTT-AATACTTACGAAATAATTTCTCTTTTGTAACCTTAAATATTGAATTGTCATGCAGGATGGAGTTTTCCTATTGCCTGGTTGCTGTGATCCATTTAATGAGAAAGCCCTGCGGGCATCACAGGGGGCATGCTTTCAGGTTCCAATTGCTACAGGCCTTTGGAATCATCTGGAGATTCTTAGAGATCAATATCAAATGAATTTGTATGCAGCCCAACAGCTTAGCCATAAAACAAGTGAAGAGATAATTTCAAGAAAAAATGTACCTTTTGAGAATGAAAAGACTCCAATCATTTAT------TCTCAAAATGATTTGATGTTCACTGAAAGTAAAGATTGCAATGGTAATAATCCAACTCTACTGTCGCATGAACTTGTATCTGCTTTAGCAGATAAGCCAGTGTGTCTAGTACTAGGCAGTGAGGGGAAAGGACTGTCTGAACATACAAAAAAGTTATGCAACCTTGTTGCAATACCCATGCCAGGTGGGTCTGAATCCCTCAATGTGTCAGTTGCTGGGGCATTTTCTTGTTTCTGCTCCGAAGATGAACATAAGCAGACTTGTTG
>CK7
TGCCTCAAGTGAAATGTGATATCTTGGAATGCATCAAATTGCAGATATACAATGGATTGATTGAACTCTTTTAGAAACTTTCAAATTGGTTGTTGAAGTTCTTGATGGAGTCTTCCTATTTCCCGGTTGCTATGATCCATTTAATGAGAAAGCTCTGCAGGCATCACAAGGGGTGTGCTTTCAGGTTCCAATTGCTACAGGCCTTTGGAGTCATCTAGAGATTCTTAGAGATCAATATCAAATGGATTTGTATGCAGCCCAATAGGTTAACCATAAAACAAGTGAAGAGATAATTTCAAGAAAAAAATTATCTTTTGAGAATGAAAAGATTTCAATCATCCATTCATCCTCTCAAAAAGATTTGATGGTCACAGAAAGTAGAGACTGCAATGGAAATAATCCAACTCTACTGTCCCATGAACTTGTATCTGCTTTAGCTGATAAGCCAGTGTGTCTAGTACTAGGCAGTGAGGGAAAAGGACTGTCTGAACATACAAAAAAGTTGTGCAATCTTGTTGCGATACCCATGCCAGGTGGATCTGAATCCCTCAATGTGTCAGTTGCTGGGGCATTTTCTTGTTTCTGCTCCGAAGACAAACATAAGCTGACTTGTTC
>CL6
TGTTTTTTTAAATCTAGAGTCTTTGATTTTCTATTTGCATTCACTTTCATACTTCAGGAAATAATTTCTCTGGTGTAACCTTAAATATTGAATTGTCACCCAGGATGGAGTCTTCCTATTGCCTGGTTGCTGTGATCCATTTAATGAGAAAGCCCTGCGGGCATCACAAGGGGCGTGCTTTCAGGTTCCAATTGCTACAGGCCTTTGGAGTCATCTGGAGATTCTTAGAGATCAATATCAAATGGATTTGTATGCAGCCCAACAGGTTAGCCATAAAACAAGTGAAGAGATAATTTCAAGAAAAAATGTATCTTTTGAGAATGAGAAGACTTCAATCATCCGTTCATCCTCTCAAAAAGATTTGATGGTCACAGAAAGTAGAGACTGCAATGGAAATAATCCAACTCTACTGTCCCATGAACTTGTATCTGCTTTAGCTGATAAGCCAGTGTGTCTAGTACTAGGCAGTGAGGGAAAAGGACTGTCTGAACATACAAAAAAGTTGTGCAATCTTGTTGCGATACCCATGCCAGGTGGATCTGAATCCCTCAATGTGTCAGTTGCTGGGGCATTTTCTTGTTTCTGCTTCGAAGACAAACATAAGCAGACTTGTTC
>CM9
CATTTAAAAAAACCTTCAGTCTTTGATTTTCTATTTGTGTTCACCCTTATGCTTCAAGAAACAATTTTTCCCGTGCAGGGTTAGATATTGAATTGTCATGCAGGATGGAGTTTTCCTTTTGCCTGGGTGCTGTGATCCATTTAATGAGAAAGCTCTGAGGGCATCACAAGGGGCATGCTTTCAAGTTCCAATTGCTACAGGCTATTGGAGTCATCTGGAGATTCTTAGAGATCAATATCAAATGGATTTCTATGCGGCCCAACAGCTTAGCAATAAAACAAGTGAAGAGATGGCATCAGGAAAAAATGTATCTTTTGAGAATGAAAAGACTTTAATCACCCATTCATCATCTCATAATGGTATGTTGGTCACTGAAAGTAAAGATAGCAATGGAAAGAATCCAACTCTACTATCACAGGAACTTGTATCTGCTTTAGCAGATAAGCGAGTATCCCTAGTACTAGGCAATGAGGGGAAAGGGCTATCTCAACAAACAAAAAAGTTATGCAGCCTTGTTGCAATACCCATGCCCGGTGGGTGTGAATCCCTCAATGTGTCAGTTGCTGGGGCATCTTATTGTTTCTACTCCAAAGATGAACACGAATAGACTTGTTG
>CO8
--------------TCTGGTCTTTGATTTTCTATTTGTGTTCACCCTTATGCTTCAAGAAACAATTTTTCCCGTCCAGGGTTAGATATTGAATTGTCATGCAGGATGGAGTTTTCCTTTTGCCTGGGTGCTGTGATCCATTTAATGAGAAAGCTCTGAGGGCATCACAAGGGGCATGCTTTCAAGTTCCAATTGCTACAGGCTGTTGGAGTCATCTGGAGATTCTTAGAGATCAATATCAAATGGATTTCTATGCAGCCCAGCAGCTTAGCAATAAAACAAGTGAAAAGATGGCATCAGGAAAAAATGTATCTTCTGAGAACGAAAAGACTTTAATCTCCCATTCATCATCTCATAATG----------------------------------------------------------------------------------------------------------------------------------------------------------------------------------------------------------------------------------------------------------------
>CP16
CGTTTAAAAATAATTCTAGTCTTTGATTTTCTATTTGTGTTCACCCTTATCTTTCAGGAAATAATATTTCTCGTGTACCCTTAAATTTTGTGTTGTCATGCAGGATGGAGTTTTCCTATTGCCTGGTTGCTGTGATCCATTTAATGAGAAAGCCCTGCGGGCATCACAAGGGGCATGCTTTCAGGTTCCAATTGCTACAGGCCTTTGGAGTCATCTGGAGATTCTTAGAGATCAATATCAAATGCATTTGTATGCAGCCCAACAGCTTAACCATAAAAAAAGTGAAGAGATAATTTCAAGGAAAAATGTATCTTTTGAGAATGAAAAGACTTCATTCATCCTTTCATCATCTCAAAATGGTTTGATGGTCACTGAAAGTAAAGATTGCAATGGAAATAATCCAACTCTACTGTCACATGAATTTGTATCTGCTTTAGCAGATAAGCCAGTGTGTCTAGTACTAGGCAGTGAGGGGAAAGGGCTGTCTCAACAAACCAAAAAGTTATGCAACCTTGTTGCAATACCCATGCCAGGTGGGTCTGAATCCCTCAATGTGTCAGTTGCTGGGGCATCTTCTTGTTTCTGCTCCGAAGATGATCATAAGCAGACTTGTTG
>CP161
CGTTTAAAAATAATTCTAGTCTTTGATTTTCTATTTGTGTTCACCCTTATCTTTCAGGAAATAATATTTCTCGTGTACCCTTAAATTTTGTGTTGTCATGCAGGATGGAGTTTTCCTATTGCCTGGTTGCTGTGATCCATTTAATGAGAAAGCCCTGCGGGCATCACAAGGGGCATGCTTTCAGGTTCCAATTGCTACAGGCCTTTGGAGTCATCTGGAGATTCTTAGAGATCAATATCAAATGCATTTGTATGCAGCCCAACAGCTTAACCATAAAAAAAGTGAAGAGATAATTTCAAGGAAAAATGTATCTTTTGAGAATGAAAAGACTTCATTCATCCTTTCATCATCTCAAAATGGTTTGATGGTCACTGAAAGTAAAGATTGCAATGGAAATAATCCAACTCTACTGTCACATGAATTTGTATCTGCTTTAGCAGATAAGCCAGTGTGTCTAGTACTAGGCAGTGAGGGGAAAGGGCTGTCTCAACAAACCAAAAAGTTATGCAACCTTGTTGCAATACCCATGCCAGGTGGGTCTGAATCCCTCAATGTGTCAGTTGCTGGGGCATCTTCTTGTTTCTGCTCCGAAGATGATCATAAGCAGACTTGTTG
>CR44
----------------------------------------------------------------------------------------------------------------------------------------------------------------------------------------------------------------------------------------------------------------------------------------GGCAGAGGTTCTATGCTA---------------------------------------------------G-TCTGACTATTTCAATCATGACTAT----------------------------------------------------------------------------------GTATGTAGGATGGAG----------------------------------------------TCTTCTTATTGCCCGGCTGCTGTGATCCTTTTAACGAGAAAGCTCTACGGGCATCACAAGGAGCATGCTTTCAGCTTCCTATTGCACTGGGGAGTCA
>CT15
TGTTTAAAAAAAATTCTAGTCTTTGATTTTCTATTTGTGTTCACCCTTATCCTTCAGGAAATAATATTTCTCGTGTACCCTTAAATTTTGTATTGTCATGCAGGATGGAGTTTTCCTATTGCCTGGTTGCTGTGATCCATTTAATGAGAAAGCCCTGCGGGCATCACAAGGGGCATGCTTTCAGGTTCCAATCGCTACAGGCCTTTGGAGTCATCTGGAGATTCTTAGAGATCAATATCAAATGCATTTGTATGCAGCCCAACAGCTTAGCCATAAAACAAGTGAAGAGATAAATTCAATGAAAAATGTATCTTTTGAGAATGAAAAGACTTCAATCATCCATTCATCATCTCAAAATGGTTTGATGGTCACTGAAAGTAAAGATTGCAATGGAAATAATCCAACTCTACTGTCGCATGAACTTGTATCTGCTTTAGCAGATAAGCCAGTGTGTCTAGTACTAGGCAGTGAGGGGAAAGGGCTGTCTCAACAAACCAAAAAGTTATGCAACCTTGTTGCAATACCCATGCCAGGTGGGTCTGAATCCCTCAATGTGTCAGTTGCTGGGGCATCTTCTTGTTTCTGCTCCGAAGATGAACATAAGCAGACTTGTTG
>DA12
CATTTAAAAAAACCTTTAGTCTTTGATTTTCTATTTGTGTTCATCCTTGTACTTCAAGAAACAATTTTTCCCGTGTGGCATTAAATATTGAATTGTCATCCAGGATGGAGTTTTCCTTTTGCCCGGTTGCTGTGATCCATTTAATGAGAAAGCCCTGAGGGCATCACAAGGGGCATGCTTTCAAGTTCCAATTGCTACAGGCTGTTGGAGTCATCTGGAGATTCTTAGAGATCAATATCAAATGGATTTGTATGCAGCTCAACAGCTTAGCAATAAAACAAGTGAAGAGATAGCATCAGGAAAAAATGTATCTTTTGAGAATAAAAAAACTTTAATCACCCATTCATCATCTCATAATGGTCTGTTGGTCACTGAAAGTAAAGATAGCAATGGAAATAATCCAACTCTACTATCACAGGAACTTGTATCTGCTTTAGCAGATAAGCGAGTATGTCTAGTACTAGGCAGTGAGGGGAAAGGGCTGTCTCAACAAACAAAAAAGCTATGCAGCCTTGTTGCAATACCCATGCCAGGTGGGTCCGAATCCCTCAATGTGTCAGTTGCTGGGGCATCTTCTTGTTTCTGCTCCAAAGACGAACATAAGTAGACTTGTTG
>DB53
ATGTATTTTTATTCTGGAGTCTTGAATTTTCCGGTTGTATTCTTGCTTTATCCCTATGAAATAATATTTCTTTTTTGGCCCTGAATGTTGAATGACAATGAAGGATGGAGTTTTCCTACTGCCTGATTGTTGTGATCCATTTAATGAGAAAGCCCTACGTGCTTCACAAGGAGCATGCTTTCAGGTTCCAATTGCTAGAGGCCTTTGGAGTCATATAGAATTTTTAAGAGATCGGTATCAAATGGATATGTATGCAGCTCAGCAGATCAGCAACAAAAGAATAGCAGAGACCATGCCAAGAACAAATGCATCCTCAAAGGAGGATAAGACTTCAATCATTCTATCATCATCTCACAAAGATTCAGTAGTTGCAGGAAACAGAGGTTCTGGTGGAAATTTTCCTACACTAGTTTCTGCTGAACTTGTATTGTCATTAGCAGAAAAGTCCGTGTGTCTAGTACTAGGCAGTGAAGGAAAAGGGTTGTCAGAAAAATCAAAAACATTGTGCAATCTTGTTGCTATACCTATGCCAGGTGGTTGTGAATCTCTTAATGTATCTGTTGCTGGGGCATCCTGTTGTTTCTGCTACGAAAACAAACATAAGCAGGCTCGTTA
>DC1
ATGCATTTTTATTCTGGAGTCTTGAATTTTCCGGTTGTATTCTTGCTTTATCCCTATGAAATAATATTTCTTTTTTGGCCCTGAATGTCGAATGACAATGCAGGATGGAGTCTTCCTACTGCCTGATTGTTGTGATCCATTTAATGAGAAAGCCCTACGTGCTTCACAAGGAGCATGCTTTCAGGTTCCAATCGCTAGAGGCCTTTGGAGTCATATAGAATTTTTAAGAGATCGGTATCAAATGGATATGTATGCAGCTCAGCAGATCAGCAACAAAAGAATAGCGGAGACCATGCCAAGAACAAATGCATCCTCAAAGGAGGATAAGACTTCAATCATTCTATCATCATCTCACAAAGATTCAGTAGTTGCAGGAAACAGAGGTTCTGGTGGAAATTTTCCTACACTAGTTTCTGCTGAACTTGTATTGTCATTAGCAGAAAAGTCCGTGTGTCTAGTACTAGGCAGTGAAGGAAAAGGGTTGTCAGAAAAATCAAAAACATTGTGCAATCTTGTTGCTATACCTATGCCAGGTGGTTGTGAATCTCTTAATGTATCTGTTGCTGGGGCATCCTTTTGTTTCTGCTACGAAAACAAACATAAGCAGGCTTGTTA
>DD1
ATGTATTTTTATTCTGGAGTCTTGAATTTGCTGGTTGTATTCTTGCTTTATCCCTACAAAATAATATTTCGTTTTTGGCGTTGAATGTTGAATGACAATGCAGGATGGAGTCTTCCTACTGCCTGATTGCTGTGATCCATTTAATGAGAAAGCCCTACGTGCATCACAAGGAGCATGCTTTCAGGTTCCAATTGCTACAGGTCTTTGGAGTCATATAGAATTTTTAAGAGATCGGTATCAAATGGATATGTATGCAGCTCAGCAGATCAGCAACAAAACAATAGCGGAGACCATGTTAATAACAAATGCATCCTCAAAGAAGGATAAGACTTCAATCATTCTATCATCATCTCACAAAGAGTCAGTAGTTGCAGGAAGCAGAGGTTCTGGTGGAAATTTCCCAACACTAGTTTCTGCTGAACTTGTATTGTCATTAGCAGAAAAGTCCGTGTGTCTAGTACTAGGCAGTGAAGGAAAAGGGTTGTCAGAAAAATCAAAAACATCGTGCAATCTTGTTGCTATACCTATGCCAGGTGGTTGTGAATCTCTTAATGTATCAGTTGCTGGGGCATCCTGTTGTTTCTGCTACGAAAACAAACATAAGCAGGCTTGTTG
>DIM50
ATGTATTTTTATTCTGGAGTCTTGAATTTGCTGGTTGTATTCTTGCTTTATCCCTACAAAATAATATTTCGTTTTTGGCGTTGAATGTTGAATGACAATGCAGGATGGAGTCTTCCTACTGCCTGATTGCTGTGATCCATTTAATGAGAAAGCCCTACGTGCATCACAAGGAGCATGCTTTCAGGTTCCAATTGCTACAGGTATTTGGAGTCATATAGAATTTTTAAGAGATCGGTATCAAATGGATATGTATGCAGCTCAGCAGATCAGCAACAAAACAATAGCGGAGACCATGTTAATAACAAATGCATCCTCAAAGAAGGATAAGACTTCAATCATTCTATCATCATCTCACAAAGAGTCAGTAGTTGCAGGAAGCAGAGGTTCTGGTGGAAATTTCCCAACACTAGTTTCTGCTGAACTTGTATTGTCATTAGCAGAAAAGCCCGTGTGTCTAGTACTAGGCAGTGAAGGAAAAGGGTTGTCAGAAAAATCAAAAACATCGTGCAATCTTGTTGCTATACCTATGCCAGGTGGTTGCGAATCTCTTAATGTATCAGTTGCTGGGGCATCCTGTTGTTTCTGCTACGAAAACAAACATAAGCAGGCTTGTTG
>EN45
CCTGTGGCTAAAAATAATTTCTCGCTAGAGAAAATATTACTATGTAGTCCTACTTAGATAGTATTGTGGCTAGTGAGGATTTCTAACCTTAATAAGAAACCAAAGCACCTGTACTGTGTAATTAGACTCACAGAGTATGTTTGGCCATATACCAGCACACTTACAATATATATCAAGCATTGTCAATCCTTATATCAAGCACTTGGTGAAGCTTCGCCAGAGTTCTTGTTATCGCTGTTGGATCCATCCTTGTGGTTGGCAGTGGCCCTTTGAGGGAGGTATCTAAGTTTCTACAACAGAAGAATGCCAACGCATTGTGCATATCACTCCTTCGGTCATGCAAAAGTTGGCTGGAATAGAATCTATAGAGGCCACTGAAGCCATTGGTGATTGGAACTTAGTCCTTACATTTCCAGAAGGTATGTTCCTCATCACATCAATTACTTGTACTTGATGGCATTCAGGATCCGGGCAACTTGGGTCTCCGAACAATTGTTGCCTTTCAATGGGATGGAGTTTTTTTCGATTGCCTAGGTGTTGTGATCCTTTTAATGAGAAAGCTCTACGGGCATCACAAGGAGCATGCTTTCAGCTTCCTATTGCACTGGGGAGTCA
>FC13
CATTTAAAAAAACCTCCAGTCTTTGATTTTCTATTTGTGTTCACC---ATACTTCAAGAAACAATTTTTCCTATGTGGCATTAAATATTGAATTGTCATCCAGGATGGAGTTTTCCTTTTGCCCGGTTGCTGTGATCCATTTAATGAGAAAGCCCTGAGGGCATCACAAGGGGCATGCTTTCAAATTCCAATTGCTACAGGCTGTTGGAGTCATCTGGAGATTCTTAGAGATCAATATCAAATGGATTTTTATGCAGCTCAACAGCTTAGCAATAAAACAAGTGAAGAGATAGCATCAGGAAAAAATGTATCTTTTGAGAATAAAAAAACTTTAATCACCCATTCATCATCTCATAATGGTCTGTTGGTCACTGAAAGTAAAGATAGCAATGGAAATAATCCAACTCTACTATCACAGGAACTTGTATCTGCTTTAGCAGATAAGCGAGTATGTCTAGTACTAGGCAGTGAGGGGAAAGGGCTGTCTCAACAAACAAAAAAGCTATGCAGCCTTGTTGCAATACCCATGCCAGGTGGGTCCGAATCCCTCAATGTGTCAGTTGCTGGGGCATCTTCTTGTTTCTGCTCCAAAGACGAACATAAGTAGACTTGTTG
>FTS1
GTGTATTTTTATTCTAGAGTCTTGAATTTTCCGGTTGTATTCTTGCTTTATCCCTATGAAATAATATTTATTTTTTGGCCCTGAATGTTGAATGACAATGCAGGATGGAGTCTTCCTACTGCCTGATTGCTGTGATCCATTTAATGAGAAAGCCCTACGTGCTTCACAAGGAGCATGCTTTCAGGTTGCTATCGCTAGAGGTCTTTGGAGTCATATAGAATTTTTAAGAGATATGTATCAAATGGATATGTATGCAGCTCAGCAGATCAGCAACAAAAGAATAGCGGAGACCATGCCAAGAACAAATGCATCCTCAAAGGAAGATAAGACTTCAATCATTCTATCATCATCTCACAAAGATTCAGTAGTTGCAGGAAGCAGAGGTTCTGGTGGAAATTTTCCAACACTAGTTTCTGCTGAACTTATATTGTCATTAGCAGAAAAGTCCGTGTGTCTAGTACTAGGCAGTGAAGGAAAAGGGTTGTCAGAAAAATCAAAAACATTGTGCAATCTTGTTGCTATACCTATGCCAGGTGGTTGTGAATCTCTTAACGTATCAGTTGCTGGGGCATCCTGTTGTTTCTGCTACGAAAACAAACATAAGAAGGCTTGTTA
>FTS2
GTGTATTTTTATTCTAGAGTCTTGAATTTTCCGGTTGTATTCTTGCTTTATCCCTATGAAATAATATTTATTTTTTGGCCCTGAATGTTGAATGACAATGCAGGATGGAGTCTTCCTACTGCCTGATTGCTGTGATCCATTTAATGAGAAAGCCCTACGTGCTTCACAAGGAGCATGCTTTCAGGTTGCTATCGCTAGAGGTCTTTGGAGTCATATAGAATTTTTAAGAGAGATGTATCAAATGGATATGTATGCAGCTCAGCAGATCAGCAACAAAAGAATAGCGGAGACCATGCCAAGAACAAATGCATCCTCAAAGGAGGATAAGACTTCAATCATTCTATCATCATCTCACAAAGATTCAGTAGTTGCAGGAAGCAGAGTCTCTGGTGGAAATTTTCCAACACTAGTTTCTGCTGAACTTATATTGTCATTAGCAGAAAAGTCCGTGTGTCTAGTACTAGGCAGTGAAGGAAAAGGGTTGTCAGAAAAATCAAAAACATTGTGCAATCTTGTTGCTATACCTATGCCAGGTGGTTGTGAATCTCTTAACGTATCAGTTGCTGGGGCATCCTGTTGTTTCTGCTACGAAAACAAACATAAGAAGGCTTGTAA
>GG1
ATAGAAAATGATGCTTTGTTTTTGTTTTTTCTTGCTTGATCTTCTATTCTCCTTCATTTGGAGATAGATGTGTAGTAACCTCAAATATTCATATTATGTACAGGATGGAGTCTTCTTATTGCCTGGATGTTGTGATCCATTTAATGAGAAAGCCCTACGTGCATCACAAGGAGCATGCTTTCGACTGCCCATTGCTACTGGGCTTTGGAGTCATCTCGAGTTTCTTAGAGATTTATATCAAATGAGTATATTTGCTGGCCAACCAGACAACGCTAAAATAAATG-----GCCATGGTGAAGAGTTGTAC----------------------------ATTCAAGATTCATCTCAAAGAGCTTTGCCAATTAATGGAAGCTCATGTTGTAATGGAGATCATCCAACTCTATTGTCTCATGAATTTGCATCTACATTAGTAGATAAGCCTCTATGTCTTGTATTGGGGAGTGAGGGAAAAGGCTTGTCAAAAAAATCAAAAGAGTTATGCAATCTTATTGCTATACCTATGCCAGGTGAAATTGAATCTCTAAATGTCTCAGTTGCAGGGGCATATTCTTATTCTTGCTACGGAGGC-AACATATGTAAACTTGTTT
>HB41
ATGTATTTGTATTCTAGAGTCTTGGATGTGTAGGTTGTATTTTTTCTTCATCCTTACAGAATAATTTTTATTTTGTGACCTTGAATGTTGAATGGCAATGCAGGACGGAGTCTTCCTACTTGCTGGTTGCTGTGATCCATTCAATGAGAAAGCCCTACGTGCATCACAAGGAGCATGCTTTCAGGTTCCTATTGCTACAGGTCTTTGGAGTCATATAGAAATTTTAAGAGATCAGTATCAAATGGATATGTATGCAGCTCAACAGATCAGCAACAAAACAATTGCAGAGACCATGGCAAGAAAAAATGCATCCTCTAAGAAGTATAAGACTTCAATTATTCTATCATCAGCTCACAAAGACCCAGTGCTTACAGTTAGCAGAGGTTCTGACAGAAATCTTCCAACACTGGTGTCTACGGAACTTGTATCCTCATTAGCAGAAAAGCCTGTGTGTCTAGTACTAGGCAGTGAAGGAAAAGGGTTGTCAGAAAAATCAAAAAAATCATGCAATCTTGTTGCTATACCTATGCCAGGTAGTTGTGAATCTCTTAATGTATCAGTTGCTGGGACATCCTCTTGTTTCTGCTACAATGACAAACATAGATGTGCTTGTTA
>JO20
CATTTAAAAATAATTGTAGTCTTTGATTTTCTATTTGTGTTCACCAATACACTTCAGGAACTAATATTTCTTGTGTACCCTTCAATTTTGCATTGTCATGCAGGATGGAGTTTTCCTATTGCCCGGTTGCTGTGATCCATTTAATGAGAAAGCCCTGCGGGCATCACAAGGGGCATGCTTTCAGGTTCCAATTGCTACAGGCCTTTGGAGTCATCTGGAGATTCTTAGAGATCAATATCAAATGCATTTGTATGCAGCCCAACAGCTTAGCCATAAAATAAGTGAAGAGAAAATTTCAAGAAAAAAATTATCTCTTGAGAATGAAAAGACTTCAGTCATCCAGTCATCATCTCAAAATTGTTTGATGGTCACTGAGAGTAAAGATTGCAATGGAAATAATATATCTCTACTGTCACATGAACTTGTATCTTCTTTAGCAGATACGCCAGTATGTCTAGTACTAGGCAGTGAGGGGAAAGGTCTGTCTCAACAAACAAAAAAGTTATGCAACCTTGTTGCAATACCCATGCCAGGTGGGTCTGAATCCCTCAATGTGTCAGTCGCTGGGGAATCTTCTTGTTTCTGCTCCGAAGATGGACATAAGCAGACTTGTTG
>JU21
CATTTAAAAATAATTGTAGTCTTTCATTTTCTGTTTGTGTTCACCAATACACTTCAGGAACTAATATTTCTTGTGTACCCTTCAATTTTGCATTGTCATTCAGGATGGAGTTTTCCTATTGCCCGGTTGCTGTGATCCATTTAATGAGAAAGCCCTGCGGGCATCACAAGGGGCATGCTTTCAGATTCCAATTGCTACAGGCCTTTGGAGTCATCTGGAGATTCTTAGAGATCAATATCAAATGCATTTGTATGCAGCCCAACAGCTTAGCCATAAAATAAGTGAAGAGAAAATTTCAAGAAAAAAATTATCTCTTGAGAATGAAAAGACTTCAGTCATCCAGTCATCATCTCAAAATTGTTTGATGGTCACTGAGAGTAAAGATTGCAATGGAAATAATATATCTCTACTGTCACATGAACTTGTATCTTCTTTAGCAGATACGCCAGTATGTCTAGTACTAGGCAGTGAGGGGAAAGGTCTGTCTAAACAAACAAAAAAGTTATGCAACCTTGTTGCAATACCCATGCCAGGTGGGTCTGAATCCCTCAATGTGTCAGTCGCTGGGGAATCTTCTTGTTTCTGCTCCGAAGATGGACATAAGCAG--------
>KE1
GTAGTTATATTTCAGCTAGTCTCAACCTTTTTATTTGCATTTACTTTCTCCCAACAGAAAATAATGTTTCCTTCATAACGTTGAATATTCAGTCATAGCTTAGGATGGAGTCTTCTTATTGCCTGGTTGCTGTGATCCATTTAACGAGAAAGCCCTTCGTGCATCACAAGGAGCATGCTTTCAACTTCCTATTAGTACAGGCCTTTGGAGTCATCTAGAGATTATTAGGGATCAATATCAAATGAATATGTATGCAGCTCAACAAATCAGCAGTAAAATAAATGAAGAGAAAATGGCA-----------------------------------------------------------------------------------------------------------------------------------------------------------------------------------------------------------------------------------------------------------------------------------------------------------------------------
>LF2
ATTTATTTTCATTCTAGATTAATGGATTTGCAGGTTGTGTTTTT-CTTTATACTTACAGAA-----TTTCTTTTGTGACCTTGAATGTTGAATGACAATGCAGGATGGAGTCTTCCTACTGCCTGGTTGCTGTGATCCATTCAATGAGAAAGCCCTACGTGCATCACAAGGAGCATGCTTTCAGGTTCCTATTGCTATAGGTCTTTGGAGTCATATAGAAATTTTAAGAGATCAGTATCAAATGGATATGTATGCAGCTCAACAGATCAGCAACAAAGCAATTGCAGAGACCATGTCAAGAAAAAATGCATCCTCTGAGAAGGATAAGACTTCAAATATTCTGTCATCATTTCACAAAGATTCAGTGTTTGCAAGAAGCAGAGGTTCTGGTGAAAATTTTCCAACACTAGTGTCTGCTGAACTTGTATCCTCATTAAGAGAAAAGCCTGTGAGTCTAGTACTAGGCAGTGAAGGAAAAGGGTTGTCAGAAAAATCAAAAACATTATGCAATCTTGTTGCTATACCTATGCCAGGTGGTTGTGAATCTCTCAATGTATCAGTCGCTGGGGCATCCTCTTGTTTCTGCTGCAAAGACAAACATAGGTGGGCTTGTGA
>MC0
ATGTATTTTAATTCTAGAGTCTTGGGTTTGCAGATTGTTTTTTT-TCTTTTCCTTTCAAAATAATTTTTCTTTTGTGACCTTGAATGTTGAAAGACAATACAGGATGGAGTCTTCCTATTGCCTGGTTGCTGTGATCCATTCAATGAGAAAGCCCTACGAGCATCACAAGGAGCATGCTTTCAGGTTCCTATTGCTACAGGTCTTTGGAGTCATATAGATATTATAAGAGATCAGAATCAAATGGATATGCATGCAGCTCAACAGATCAGCAACAAATCAATTGCAGAAACCATGGAAAGAAAAATTGAATCCTCTAAGAAGGATAAGGCTTCAATTAGTCTATCATCATCTCACAAAGATTCAGTGGTTGCAGGAAGCAGAGGTTGGGGTGGAAATTTTCCAACACTAGTGTCTGATGAACTTGTATCCTCATTAGCAGAAAAGCCTGTGTGTCTAGTACTAGGCAGTGAAGGAAAAGGGTTGTCAGAAAAATCAAAAAAATCATGCAATCTTGTCGCTATACCAATGCCAGGTGGTTGTGAATCTCTGAATGTATCAGTTGCTGGGGCATCCTCTTGTTTCTGCTACGAAGACAAACATAGGTAGTCTTGTTA
>MT0
ATGTATTTTTATTCTAGAGTCTTGAATTTGCTGGTGGTATTTTT-CTTTATCCTTACGGAATAATGTTTCTTTTCTGACCTTGAATATTGAATGACAATGCAGGATGGAGTCTTCCTACTGCCTGGTTGCTGTGATCCATTTAATGAGAAAGCTCTACGTGCATCACAAGGAGCATGCTTTCAGGTTCCTATTGCTACAGGTCTTTGGAGTCATATAGAAATTTTAAGAGATTGGTATCAAATGGATATGTATGCAGCTCAGCAGATCAGCAACAAAACAATAACGAAGACCATGGCAAGAAAAAATGCATCCTCTAAGAAGGATAAAACTTCAATCATTCTATCATCATCACACAAAGATTCAGGAGTTGCAGGAAGCAGAGGTTCTGGTGGAAATTTTCCAACACTAGTGTCTGCTGAACTTGTATCGTCATTAGCAGAAAAGCCAATGTGTCTAGTACTAGGCAGTGAAGGAAAAGGGTTGTCAGAAAAATCAAAAACATCATGCAATCTTGTTGCCATACCTATGCCAGGTGGTTGTGAATCTCTTAATGTATCGGTTGCTGGGGCATCCTCTTGTTTCTGCTACAAAGACAAACATAGGCAGGCTTGTTA
>NN48
ATTTATTTTTATTTTAGAGTCTTGAATTTGCTGGTTGTATTCTTGCTTTATCCCTACGAAATAATATTTCCTTTTTGACCTTGAATGTTGAATGACAATGCAGGATGGAGTCTTTCTACTGCCTGGTTGCTGTGATCCATTTAATGAGAAAGCCCTACGTGCATCACAAGGAGCATGCTTTCAGGTTCCTATTGCTACAGGTCTTTGGAGTCATATAGAATTTTTAAGATATTGGTATCAAATGGATATGTATGCAGCTCAGCAGATGAGCGAAAAAACAAAAGTGGACACCATGGCAAGAACAAATGCATCCTCAAAGAAGGATAAGACTCCAATCATTGTATCATCATCTCACAAAGATTCACTGGTTTCGGGAAGCAGAGGTTCTGGTGGAAATTTTCCAATACTATTGTCTGCTGAACTTGTATTGTCATTAGCAGAAAAGTCCGTGTGTCTAGTACTAGGCAGTGAAGGAAAAGGGTTGTCAGAAAAATCAAAAACATCTTGCAATCTTGTTGCTATACCTATGCCAGGTTGTTGTGAATCTCTTAATGTATCAGTTGCTGGAGCATCCTCTTGTTTCTGCTACGAAGACAAACATAAGAAGGCTTGTTA
>PA42
ATGTGTTTTTATTCTAGAGTCTTGGATTTGCTGGTTGTATTTTTTCTTAATCCTTACGAAATAAAGTTTCTTTTATGATCTTGAATGTTGAATGACAATGCAGGATGGAGTCTTCCTACTGCCTGGTTGCTGTGATCCATATAACGAGAAAGCCCTACGCGCATCACAAGGAGCATGCTTTCAGGTTCCTATTTTTACAGGTCTTTGGAGTCATATAGAAATTTTAAGAGATCAGTATCAAATGGATATGTATGCAGCTCAACAGATCAGCAACAAAACAATTGCAGAGACCATGGGAGGACAAAATGCATCCTCTAAGAATGATAAGAATTCAATTATTCTATTATCATCTCACAAAGATTCAGTGGTTGCAGGAAGGAGAGACTGTGGTGGAAATCTTCTAACACTTGTGTCTGCTGAACTTGTATCCTCATTAGCAGAAAAGCCTGTGTGTCTAGTACTAGGCAGTGAAGGAAAAGGGTTGTCAGAAACATCAAAAAAATCATGCAATCTTGTTGCTATACCTATGCCAGGTGGTTGTGAATCTCTCAATGTATCAGTTGCTGGGGCATCCTCTTGTTTCTGCTACAAAGACAAACATACGTAGGCTTGTGA
>PB33
CTAGTTATATTTTAGTAAGTCTCAACCTTTTCATTTGCATTTATTTTTTCCTAATTGAAAATAATGTTTCTTGTAAAACCTTCAATACTCAATAATAGCTTAGGATGGTATCTTCTTATTGCCTGGTTGCTGTGATCCATTTAATGAGAAAGCCCTCCGTGCATCACAAGGAGCATGCTTTCAACTTCCTATTATTACAGGGCTTTGGAGTCATCTAGAGATTATTAGGGATCAATATCAAATAAATATGTATGCAGCTCAACAAGTCAGCAGTAAAACGAATGAAGAGACAATGGCAAGAAAATATGCAACTTTTGGGAAAGATGAGAATGCAAATTTTCAAGAGTTCTCTCATAGTGATTCAGTAATCAAGCGTAGCACAGTCTGCAATGGACATAATTCAATTCTACTGTCCCATGAATTTGCATCTGCGGTGACAGATAAACCTTTATGTCTTGTGCTGGGCAGTGAGGGAAAAGGCTTGTCTGAACAATCAAGAAAGTCATGTAATCTTGTTGCAATACCTATGCCAGGAGGATTTGAGTCGCTCAATGTTTCAGTTGCAGGAGCATCTTCTTGTTTTTACTAAGATGACAACCATGAGCATGTGTTGCA
>PF1
AACAGTATGTAAAGAAGTTAAACGGAAGCTGTTGAGTACTTGTTGTTTTGCAATCAATTTTGTGTGTTTCTTTTCTGATCTTGAATGTTGAATGACAATGCAGGATGGAGTCTTCCTACTGCCTGGTTGCTGTGATCCTTTTAATGAGAAAGCCCTACGTGCATCACAAGGAGCATGCTTTCAGGTTCCTATTGCTACAGGTCTTTGGAGTCATATAGAAATTTTAAGAGATAAGTATCAAATGGATATGTATGCAGCTCAGCAGGTCAGTGGCAAAACAATAGAAAAGACCATGGCAAGAACAAATGCATCCTCTAAGAAGGATAAGACTTCAATAATTCTATCATC---TCACAAAGATTCAGTGGTTACAGGAAGCAGAGGTTCTGGTGGAAATTTTCCAACACTAGTGTCTGCTGAACTTGTAACGTCATTAGCAGAAAAGCATGTGTGTCTAGTACTAGGCAGTGAAGGAAAAGGGTTGTCAGAAAAATCAAAAACATCATGCAACCTTGTTGCTATACCTATGCCAGGTGGTTGTGAATCTCTTAATGTATCAGTTGCTGGGGTATCCTTTTGTTTCTGCTACGAAGGCAAACATAAGCAGGCTTGTTA
>PFM1
ATGTATTTTTATTCTAGAGTCTTGGATTTGCTGGTTGTGTTTTTTCTTAATCCTTACGAAATGATGTTTCTTTTGTGACCTTGAATGCTGAATGACAATGCAGGATGGAATCTTCCTACTGCCTAGTTGCTGTGATCCATTTAACGAGAAAGCCCTACGTGCATCACAAGGAGCATGCTTTCAGGTTCCTATTGCTACAGGCCTTTGGAGTCATATAGAAATTTTAAGAGATCAGTATCAAATGGATATGTATGCAGCTCAACAGATCAGCAACAAAACAATTGCAGATACCATGGGAGGAAAAACTGCATCCTCTAAGAAGGATAAGACTTCAATTATTCTATCATCATCTCACAAAGATTCAGCGGTTGCCTGAAGCAGAGGCTTCGGTGGAAATCTTCCAACACTAGTGTCTGCTGAACTTGTATCCTCATTAGCAGAAAAGCCTATGTGTCTAGTACTAGGCAGTGAAGGAAAAGGGTTGTCAGAAAAATCAAAAAAATCATGCAATCTTGTTGCTATACCTATGCCAGGTGGTTGTGAATCTCTCAATGTATCAGTTGCTGGGGCATCCTCTTGTTTCTGCTACAAAGACAAACATAAGTAGGCTTGTGA
>PG28
GTAGTTATATTTCAGCAAGTCTCAACCTTTTTATTTGCATTTATTTTCTCCTAATTGAAAATAATGCTTCTTTTGTAAGCTCGAATACTCAATAATAGCTTAGGATGGAGTCTTCTTATTGCCTGGTTGTTGCGATCCATTTAACGAGAAAGCCCTTCGTGCATCGCAAGGAGCATGCTTTCAACTTCCTATTGGTACAGGGCTTTGGAGTCATCTAGAGATTATTAGGGATTGCTATCAAATGAATATGTATGCAGCTCAACAAGCGAGCAGTAAAATAAATGAAGAGACAATGGCAAGAAAATATGCAACTTTTGGGAAAGATAAGAATTCAAACATTCTAGAGTTGTCTCAAAGAGATTCGATAATCAAGGGTAGCACAATTTGCAGTGGACATAATTCAATTCTACTGTCCCATGAATTTGCATCTGCAGTGACAGATAAACCTTTATGCCTTGTGCTTGGCAGTGAGGGAAAAGGCTTGTCTGAACAATCAAGAAAGTCATGTAATCTTGTTGCAATACCTATGCCGGGAGGATTTGAGTCTCTCAATGTTTCAGTTGCAGGGGCATCTTCTTGTTTTTACTAAGAAGACAACCATGAGCAGACTTGTTG
>PH2
AACAGTATGTAAAGAAGTTAAACGGAAGCTGTTGAGTACTTGTTGTTTTGCAATCAATTTTGTGTGTTTCTTTTCTGATCTTGAATGTTGAATGACAATGCAGGATGGAGTCTTCCTACTGCCTGGTTGCTGTGATCCTTTTAATGAGAAAGCCCTACGTGCATCACAAGGAGCATGCTTTCAGGTTCCTATTGCTACAGGTCTTTGGAGTCATATAGAAATTTTAAGAGATAAGTATCAAATGGATATGTATGCAGCTCAGCAGGTCAGTGGCAAAACAATAGAAAAGACCATGGCAAGAACAAATGCATCCTCTAAGAAGGATAAGACTTCAATAATTCTATCATC---TCACAAAGATTCAGTGGTTACAGGAAGCAGAGGTTCTGGTGGAAATTTTCCAACACTAGTGTCTGCTGAACTTGTAACGTCATTAGCAGAAAAGCATGTGTGTCTAGTACTAGGCAGTGAAGGAAAAGGGTTGTCAGAAAAATCAAAAACATCATGCAACCTTGTTGCTATACCTATGCCAGGTGGTTGTGAATCTCTTAATGTATCAGTTGCTGGGGTATCCTTTTGTTTCTGCTACGAAGGCAAACATAAGCAGGCTTGTTA
>PM29
---------------------------------------TAT--TTTCTCCCACTTGAAAATAA-GTATCTTTCTTAACCTCGAATACTTAGTGATAGCTTAGGATGGAGTCTTCTTATTGCCTAGTTGTTGTGATCCATTTACCAAGAAATCCCTTCATGCATCCCAAGGAGCATGCTTTCAACTTCCTGTTTGTACAGGCCTTTGGAGTCATCTAGAGATTATTAAGGATCGATATCAAATGAATATGTATGCAGCTCAACAAGCTAGTAGTAAAATAAATGAAGAGACAATGACAAGAAAATATGCAACTTTTGGGAAAGATAAGAATTCAAACATTCCAGAGTTGTCTCAAAGAGATTCGATAATCAAGGCCAATACAGTTTGCAATGGACCTAATCCGGTTCTACTATCCCATGAATTTGCATCTGCAGTGACAAATACACCTT----------------------------------------------------------------------------------------------------------------------------------------------------------------------
>PS30
ATGTATTTTTATTCTAGAGTCTTGGATTTGCTGGTTGTATTTTTTCTTAATCCTTACGAAATAAAGTTTCTTTTATGATCTTGAATGTTGAATGACAATGCAGGATGGAGTCTTCCTACTGCCTGGTTGCTGTGATCCATATAATGAGAAAGCCCTACGTGCATCAAAAGGAGCATGCTTTCAGGTTCCTATTGCTACAGGTCTTTGGAGTCATATAGAAATCTTAAGAGATCAGTATCAAATGGATATGTATGCAGCTCAACAGATCAGCAACAAAACAATTGCAGAGACCATGGGAGGACAAAATGCATCCTCTAAGAATGATAAGACTTCAATTATTCTATTATCATCTCACAAAGATTCAGTGGTTGCAGGAAGGAGAGACTCTGGTGGAAATCTTCCAACACTTGTGTCTGCTGAACTTGTATCCTCATTAGCAGAAATGCCTGTGTGTCTAGTACTAGGCAGTGAAGGAAAAGGGTTGTCAGAACAATCAAAAAAATCATGCAATCTTGTTGCTATACCTATGCCAGGTGGTTGTGAATCTCTCAATGTATCAGTTGCTGGAGTATCCTCTTGTTTCTGCTACAAAGACAAACATAAGTAGGCTTGTGA
>PSF43
ATGTATTTTTATTCTAGAGTCTTGAATTTGCTGGTTGTATTCTTGCTTTATCCCTATGAAATAATATTTCGTTTTTGACCTTGAATGTTGAATGACAATGCAGGATGGAGTCTTCCTACTGCCTGGTTGCTGTGATCCATTTAATGAGAAAGCCCTACGTGCATCACAAGGAGCATGCTTTCAGGTTCCTATTGCTACAGGTCTTTGGAGTCATATAGATTTTTTAAGAGATCGGTATCAAATGGATATGTATGCAGCTCAGCAGATCAGCGACAAAACAAAAGTGGAGACCATGGCAAGAACAAATGCATCCTCAAAGATGGATAAGACTTCAATCATTTTATCATCATCTCACAAAGATTCACTAGTTTCGGGAAGCAGAGATTCTGGTGGAAATTTTCCAACACTAGTGTCTGCTGAACTTGTATTGTCATTAGCAGAAAAGTCCGTGTGTCTAGTACTAGGCAGTGAAGGAAAAGGGTTGTCAGAAAAATCAAAAACATCGTGCAATCTTGTTGCTATACCTATGCCAGGTGGTTGTGAATCTCTTAATGTATCAGTTGCTGGAGCATCCTCTTGTTTCTGCTACGAAGACAAACATAAGCAGGCTTATTA
>PTA0
ATGTATTTTCATTCTAGAGTCTTGGATTTGCAGGTTGTATTTTTTCCTTATCATTTCGAAATAATATTTCTTTTGCGATGCTGAATGTTGAATGACAATGCAGGATGGAGTCTTCCTACTGCCTGGTTGTTGTGATCCATTCAATGAGAAAGCCCTACGTGCATCACAAGGAGCATGCTTTCATCTTCCTATTGCTACAGGTCTTTGGAGTCATATAGAAATTATAAGAGATCAGTATCAAATGGATATGTATGCAGCTCAACAGATCAGCAACAAAACAATTGCAGAGACCATGACAAGAAAAAATGCATCCTCTAAGAAGGATGAGGCTTCAATTATTCTATCATCATCTCACAAAGATTCAGTGGTTGCAGGAAGCAAAGGTTCTGGTGGAAATTTTCCAACACTAGTGTCTGCTGAACTTGTATCCTCATTAGCAGAGAAGCCTGTGTGTCTAGTACTAGGCAGTGAAGGAAAAGGGTTGTCAGAAAAATCGAAAAAATCATGCAATCTTGTTGCTATACCTATGCCAGGTGGTTGTGAATCTCTCAATGTATCAGTTGCTGGGGCATCCTCTTGTTTCTGCTACAAAGAC-AAACAAAGTAGACTTGTTA
>RC54
ATGTATTTTTATTCTAGAGTCTTGAATTTGCTGGTTGTATTCTTGCTTTATCCCTACGAAATAATGTTTCTTTTTTGACCTTGAATGTTGAATGACAATGCAGGATGGAGTCTTCCTACTGCCTGGTTGCTGTGATCCATTTAATGAGAAAGCCCTACGTGCATCACAAGGAGTATGCTTTCAGGTTCCTATTGCTACAGGTCTTTGGAGTCATATAGAATTTTTAAGAGATTGGTATCAAATGGATATGTATGCAGCTCAGCAGATGAGTGACAAAACAAAAGTGGAGACCATGGCAAGAACAAATGCATCCTCAAAGAATGATAAGACTTCAATCATTTTATCATCATCTCACAAAGATTCACTAGTTTCAGGAAGCAGAGGTTCTGGTGGAAATTTTCCAACAGTAGTGTCTGCTGAACTTGTATTGTCATTATCAGAAAAGTCCGTGTGTCTAGTACTAGGCAGTGAAGGAAAAGGGTTGTCAGAAAAATCAAAAAAAACTTGCAATCTTGTTGCTATACCTATGCCAGGTGGTGGTGAATCTCTTAATGTATCAGTTGCTGGAGCATCCTCTTGTTTCTGCTACGAAGACAAACATAAGAAAGCTTGGTA
>RR55
ATGTATTTTTATTCTAGAGTCTTGAATTTGCTGGTTGTATTCTTGCTTTATCCCTACGAAATAATGTTTCTTTTTTGACCTTGAATGTTGAATGACAATGCAGGATGGAGTCTTCCTACTGCCTGGTTGCTGTGATCCATTTAATGAGAAAGCCCTACGTGCATCACAAGGAGCATGCTTTCAGGTTCCTATTGCTACAGGTCTTTGGAGTCATATAGAATTTTTAAGAGATTGGTATCAAATGGATATGTATGCAGCTCAGCAGATGAGCGACAAAACAAAAGTGGAGACCATGGCAAGAACAAATGCATCCTCAAAGAATGATAAGACTTCAATCATTTTATCATCATCTCACAAAGATTCACTAGTTTCAGGAAGCAGAGGTTCTGGTGGAAATTTTCCAACAGTAGTGTCTGCTGAACTTGTTTTGTCATTAGCAGAAAAGTCCGTGTGTCTAGTACTAGGCAGTGAAGGAAAAGGGTTGTCAGAAAAATCAAAAACATCTTGCAATCTTGTTGCTATACCTATGCCAGGTGGTTGTGAATCTCTTAATGTATCAGTTGCTGGAGCATCCTCTTGTTTCTGCTACGAAGACAAACATAAGAAAGCTTGGTA
>SA1
ATGTATTTTTATTCTAGAGTCTTGGATTGGCTGGTTGTATTTTTTCTTAATCCTTACGAAATAATGTTTCTTTTGTGATCTTGAATGTTGAATGACAATGCAGGATGGAGTCTTCCTACTTCCTGGTTGCTGTGATCCATTTAATGAGAAAGCCCTACGTGCATCACAAGGAGCATGCTTTCAGGTTCCTATTGCTACAGGTCTTTGGAGTCATATAGAAATTTTAAGAGATCAGTATCAAATGGCTATGTATGCAGCTCAACAGATCAGCAACAAAACAATTGCAAAGACCATGGGAGGACAAAATGCATCCTCTAAGAATGACAAGACTTCAATTATTCTATTATCATCTCACAAAGATTCAGTGGTTGCAGGAAGCAGAGGCTCTGGTGGAAATCTTCCAACACTAGTTTCTGCTGAACTTGTATCCTCATTAGCAGAAAAGCCTGTGTGTCTAGTGCTAGGCAGTGAAGGAAAAGGGTTGTCAGAACAATCAAAAAAATCATGCAATCTTGTTGCTATTCCTATGCCAGGTGGTTGTGATTCTCTCAACGTATCAGTTGCTGGGGCATCCTCTTGTTTCTGCTACAAAGACAAACATAAGTAGGCATGTGA
>SC0
ATGTATTTTTATTCTAGAGTCTTGAATTTGCTGCTTGTATTTTTTCTTTACCCTTACAAAATAATGTTTCTTTGCTGACCTTGAATGTTGAATGACAATGCAGGATGGAGTCATCCTACTGCCTGGTTGCTGTGATCCATTTAATGAGAAAGCCCTACGTGCATCACAAGGAGCATGCTTTCAGGTTCCTATTGTTACAGGTCTTTGGAGTCATATAGAAATTTTAAGAGATCAGTATCAAATGAATATGTATGCAGCTCAGCAGATCAGCAACAAAACAATAGCAGAGACCATGGCAAGAAAAACTGCATCCTCTAAGAAGGATAAGACTTCAATCATTTTATCATCGTCTCACAAAGATTCAATGGTTGCAGGAAGCAGAGGTTCTGGTGGAAATTTTCCAACACTAGTGTCTTCTGAACTTGTATCATCATTAGCAGAAAAGCCTGTGTGTTTAGTACTAGGTAGTGAAGGAAGAGGGTTGTCAGAAAAATCAAAAAAATCATGCAATCTTGTTGCTATACCTATGCCAGGTGATTGTGAATCTCTTAATGTATCAGTTGCTGGGGCATCCTCTTGTTTCTGCTACGAAGACAGACATAAGTTGGCTTGTTT
>SE46
CCTCAAATTGAAATATGTTGTTTGCAGTACAAGATAACATTTCACTCTATATGTTATCTTGCAGTCAAGATAACATTGCACTCCA---------------TAACATATTGTCTTTGACC---------------------------------------------------------------------------------------------------------------------------------------------------------AGGAGAAAGACTAAAGTTCTACACTA---------------------------------------------------TCTTTGACTATTTCAATCACGTCCAT----------------------------------------------------------------------------------GTGTACAGGATGGAG----------------------------------------------TTTTTTTATTGCCTGGTTGCTGTGATCCGTTTAATGAGAAAGCTTTACGAGCATCACAAGGGGCATGCTTTCAGCTTCCTATTGCACAGGGGAGTCA
>SG23
TGTTAAAAAATAGCTAGAGTCCTTGATAATCTATTTGCATTCACCTTCAAAATTCAGGAAATAA--TTTCTCATGTAACCTTAAATATTGAATTGTCATGCAGGATGGAGTCTTCCTATTGCCCGGTTGCTGTGATCCATTTAACGAGAAAGCCCTGCGGGCATCACAAGGGGCATGTTTTCAGGTTCCAATTGCTACAGGCCTTTGGAGTCATCTAGAGATGCTTAGAGATCAATATCAAATGGATTTGTATGCAGCCCAACAGGTTAGCCATAAAACAAGTGAAGAGATAATTTCAAGAAAAAATGTATCTTTTGAGAATGAAAAAACTTCGATCATCCATTCATCATCTCAAGATGATTTGATGGTCAGAGAAAGTAGAGATTGCAATGGAAATAATCCAACTCTACTGTCGCATGAACTTGTGTCTGCTTTAGCAGATAAGCCAGTGTGTCTAGTACTAGGCAGTGAGGGGAAAGGGCTGTCTGAACATACAAAAAAGTTATGCAACCTTGTTGCGATACCCATGCCAGGTGGATCTGAATCCCTGAATGTGTCAGTTGCTGGGGCATCTTCTTGTTTCTGCTCCGAAGATGAACATAAGTAGACTTATTG
>SS22
TGTTTAAAAAAATCTAGAGTCTTTGATTTTCTATTTGCATTCACCTTCAAAATTCAGGAAATAATTTTTCTCATGTAACCTTAAATATTGAATTGTCATGCAGGATGGAGTCTTCCTATTGCCCGGTTGCTGTGATCCATTTAATGAGAAAGCCCTGCGGGCATCACAAGGGGCATGTTTTCAGGTTCCAATTGCTACAGGCCTTTGGAGTCATCTAGAGATTCTTAGAGATCAATATCAAATGGATTTGTATGCAGCCCAACAGGTTAGCCATAAAATAAGTGAAGAGATAATTTCAAGAAAAAATGTATCTTTTGAGAATGAAAAAACTTCAATCACCCATTCATCATCTCAAGATGATTTGATGGTCAGAGAAAGTAGAGATTGCAATGGAAATAATCCAACTCTACTGTCGCATGAACTTGTGTCTGCTTTAGCAGATAAGCCAGTGTGTCTAGTACTAGGCAGTGAGGGGAAAGGGCTGTCTGAACATACAAAAAAGTTATGCAACCTTGTTGCGATACCCATGCCAGGTGGATCTGAATCCCTGAATGTGTCAGTTGCTGGGGCATCTTCTTGTTTCTGCTCCGAAGATGAACATAAGCAGACTTATTG
>SV36
AGATGTATTTTACCTTCAGGCTTGGATTTGATGTTTGCATTTAT-TCTTTACCCCACAGAGTATTTTCTCTCTTGTAACCTTGAATATTGAATCATCACTCAGGACGGAGTCTTCCTATTGCCTGGTTGCTGTGATCCATTTAATGAGAAAGCTTTACGGGCATCACAAGGAGCATGCTTTCAGGTTCCTATTGCTACAGGTCATTGGAGTCATCTAGAGATTCTTAGAGATCAATTTCAGATGGATATGTATGCAGCTCAACAAGTCAGCAATAAAATAAATGGAGAGATAATGGTAAGAAAAAATGTATCATGTAAGGAGGATAAGACTTCAATGATCCATTCATCATCTCAAAGAGATTCAGCAGTCATAGAAAGCAATGGTTGCAATGGAAATATTCCAACTCTACTGTCTGATGAACTTAAATACGCATTAGAGGATAAGCCTGTGTGTCTAGTTCTAGGCAGTGAAGGAAAAGGATTGTCCGAACAATCAAAGAAGGCATGCAATCTTGTAGCAATTCCTATGCCAGGTGGATCTGAATCTCTCAACGTGTCAGTTGCTGGGGTATCTTCTTGTTTCTTCTACGTAGACAAATGTAAGTAGACTCCTTG
>TA17
AATTTAGAAGTAATTATAGTCTTTGATTTTCTGTTTGTGTTCATCTATACAGTTCAGGAACTAATATTTCTTGTGTACCCTTTAATTTTGTATTTTCATGCAGGATGGAGTTTTTCTATTGCCCGGTTGCTGTGATCCATTTAATGAGAAAGCCCTGCGGGCGTCACAAGGGGCATGCTTTCAGGTTCCAATTGCTACAGGCCTTTGGAGTCATCTGGAGATTCTTAGAGATCAATATCAAATGCATTTGTATGCAGCCCAACAGCTTAGCCAGAAAACAAGTGAAGCGATAATTTCAAGAAAAAAATCATCTCTGGAGAATGAAAAGACTACAGTCATGCATTCGTCATCTCCAAATGGTTCGATGGTCACTGAAAGTAAAGATTGCAATGGAAATAATATATCTCTACTGTCACATGAATTTGTATCTGCTTTAGCAGATAAGCCAGTGTGTCTAGTACTGGGCAGTGAGGGGAAAGGGCTGTCTCAACAAACAAAGAAGTTATGCAACCTTGTTGCAATACCCATGCCAGGTGGGTCTGAATCTCTCAATGTGTCAGTCGCTGGGGAATCTTCTTGTTTCTGCTCCGAAGATGGACATAAGCAGACTTGTTG
>TB39
GGGTTTTATTTGTTATTCCTCTAGAGTCTTGGATTTTCTTTTGGATTTATCCTGCAGCAAATAATTTCTTCTGTGTAACCTTAAATACTGAATTGTCACCCAGGATGGTGTATTTCTATTGCCTGGTTGCTGTGATCCATTTAACGAGAAAGCTCTAAGGGCATCACAAGGGGCATGCTTTCAGGTTCCAATTGCTACAGGCCTTTGGAGTCATCTAGAGATTCTTAGAGATCAATATCAAATGGATATGTATGCAGCTCAACAATTCAGCAATAAAATAAGTGGAGAGATAATTACAAGAAAAAAAATATCTTCTGAGAAGGGAAAGACTAATATCATGCATTCATCATCTCAAAGAGATTTAGAGGTCACAGAAAGCAGAGGTTGCAATGAAAATAATCCAGCTCTACTGTCCCAAGAACTTATATCTGCATTGGCAAATAAGCCTGTGTCTTTAGTACTAGGCAGTGAGGGAAAAGGGTTGTCTGAACAATCAAAAACGTCATGCAATCTTGTTGCGATACCCATGCCAGGTGGATCTGAATCTCTCAATGTATCAGTTGCTGGGGCATCTTCTTGTTTCTGCTACGAAGACAAATGTAATCAGACTCATTG
>TC31
------------------GTCTCAACCTTTTTATTGGCATTTATTTTCTCCTAACAGAAAATAATGGTTCTTTCATAACGTTGAATATTCATTCATAGCTTAGGACGGAGTCTTCTTATTGCCTGGTTGCTGCGATCCATTTAATGAGAAAGCCCTTCGTGCATCGCAAGGAGCATGTTTTCAACTTCCTATTAGCACAGGTCTTTGGAGTCATCTGGAGATCATTAGGGATCAATATGAAATGAATATGTATGCAGCTCAACAAGTTAGCAGTAAAATAAATGAAGAGACACTGGCAATAAAATATGCAACTTTTGGGAAAGATAAGAGTTCAGACATTCTAGAGTTGTCTCAAAGAGATTCAGTAATCAAGGGTAGCACAGTTTGGACTGGACATAATCCAATTCTACTGTCTCATGAATTTGCATCTGCAGTGATGGATAAACCTGTATGTCTTGTGCTGGGCAGTGAGGGAAAAGGCTTGTCTGAACAATCAAAAAATTCATGTAATCTTGTTGCAATACCTATGCCAGGAGGATTTGAATCTCTTAATGTTTCAGTTGCAGGGGCATCTTCTTGTTTTTACTAAGAAAACAGCCATGAGAAGACTTGTTG
>TN1
GGTTTTATATGTTCTAGAGTCTTGGATTTTCTGTTTGCATTTATCTTCATCCTAAAGGAAATAATGTTTCTCATGTAACCTTAAATGTCGAATTGTCACCCAGGACGGCGTCTTTCTATTGCCTGGTTGCTGTGATCCATTTAATGAGAAAGCCCTACGGGCATCACAAGGGGCATGCTTTCAGGTTCCAATTGCTACAGGCCATTGGAGTCATCTAGAGATTCTTAGAGATCAATATCAAATGGATATGTATGCCGCTCAACAAGTCAGCAATAAAATAAATGGAGATATAATTGCAAGAAAAAATATATCTTTTGGGAAGGAGAAGACTTCAATCATCCATTCATTATCTCAAAGAGATTTGGCAGTCACAGAAAACAAAGTTCGCAATGAAAATAATCCAACCCTACTGTCCCATGAACTTGTATCTGCATTAGCAGATAAGCCTGTGTGTCTAGTACTAGGCAGTGAGGGAAATGGTTTGTCTGAACATTCAAAAAAGTCATGTAATCTTGTTGCGATACCTATGCCAGGTGGATCCGAATCTCTCAATGTGTCAGTTGCCGGGGCATCTTCTTGTTTCTGTTACGAAGACAAACATAATCAATTTTGTTG
>TO14
CATTTAAAAATAATTCTAGTCTTTGATTTTCTATTTGTGTACACCCTTATACTTCAGGAAATAATATTTCTCGTGTACCCTTAAATTTTGTACTGTCATGCAGGATGGAGTTTTCCTATTGCCCGGTTGCTGTGATCCATTTAATGAGAAAGCCCTGCGGGCATCACAAGGGGCATGCTTTCAGGTTCCAATTGCTACGGGCCTTTGGAGTCATCTGGAGATTCTTAGAGATCAATATCAAATACATTTGTATGCAGCCCAACAGCTTAGCCATAAAACAAGTGAAGAGATAATTTCAAGACAAAATGTATCTTTTGAGAATGAAAAGACTTCAATCATCCATTCA---TCTCAAAATGGTTTGATGGTCACTGAAAGTGAAGATTGCAATGGAAATAATCCAACTCTACTGTCGCATGAACTTGTATCTGCTTTAGCAGATAAACCAGTGTGTCTAGTACTAGGCAGTGAGGGGAAAGGGCTGTCTCAACAAACAAAAAAGTTATGCAACCTTGTTGCAATACCCATGCCAGGTGGGTCTGAATCCCTCAATGTGTCAGTTGCTGGGGCATCTTCTTGTTTCTGCTCCGAAGATGAACATAAGCAGACTTGTTG
>TPL03
ATGTATTTTTATTCTAGAGTCTTGAAATTGCTGGTTGTATTCTTGCTTTATCCCTATGAAATAATGTTTCTTTTTTTACCTTGAATATTGAATGACAATGCAGGATGGAGTCTTCCTACTGCCTGGTTGCTGTGATCCATTTAATGAGAAAGCCCTACGTGCATCACAAGGAGCATGCTTTGAGGTTCCTATTGCTACAGGTCTTTGGAGTCATATAGATTTTTTAAGAGATCGGTATCAAATGGATATGTATGCAGCTCAGCAGATCAGCGACAAAACAAAAGTGGAGACCATGGCAAGAACAAATGCATCCTCAAAGAAGGATAAGACTTCAATCATTTTATCATCATCTCACAAAGATTCACTAGTTTCGGGAAGCAGAGATTCTGGTGGAAATTTTCCAACACTAGTGTCTGCTGAACTTGTATTGTCATTAGCAGAAAAGTCCGTGTGTCTAGTACTAGGCAGTGAAGGAAAAGGGTTGTCAGAAAAATCAAAAACATCGTGCAATCTTGTTGCTATACCTATGCCAGGTGGTTGTGAATCTCTTAATGTATCAGTTGCTGGAGCATCCTCTTGTTTTTGCTAAGAAGACAAACATAAGCAGGCTTATTA
>WN5
ATGTGTGATGGAAATTGTCTGGTTGCTGCAATCTATTTAATTGATTGCGTCTTGCAGAAAACTGTGTTTCTCTGATAACCTTGAATGTTAAATCATCGCCCAGGATGGAGTCTTCCTATTGCCTGGTTGCTGTGATCCATTTAATGACAAAGCTTTACGGGCATCACAAGGAGCATGCTTTCAATTTCCTATTGTTACAGGCCATTGGAGTCATTTAGAGATTCTTAGAGACCAGTTTGAAATGGGTATGTATGCAGCTCAACAAATGAGCAATAAAATAAATA---GGACAATGGCAAGAACAAGTGCTTCTTCTGATAAGGATAAAACTTCAATAATCCAGTCACTACCTGATAGAGATGTAGTGATCACAGGAAGCAGAGGTCGCAATGGAAATAATCCAAATCTACTGAACAATGAATTTGCATCTGCATTAGAAGATAAGCCTGTGTGTCTAGTACTAGGCAGTGAGGGAAAAGGATTGTCTGAACAATCAAAGAAGCTGTGCAATCTTGTTGCAATACCTATGCCAGGTGGATGTGAATCTCTTAATGTGTCAGTTGCTGGGGCATCTTCTTGTTTCTGCTACGAAGAGAAACCTAAGCAGACTTCTTG
>WS10
CATTTAAAAATATCTCTAGTCTTTGATTTTCTATTTGTGTTCACCCTCATACTTCAAGAAACAATTTTTCCCGTGTAGCAGTAAATTTTGAATTGTCATGCAGGATGGAGTTTTCCTTTTGCCTGGTTGCTGTGATCCATTTAATGAAAAAGCCCTGAGGGCATCACAAGGGGCATGCTTTCAAGTTCCAATCGCTACAGGCTGTTGGAGTCATCTGGAGATTCTTAGAGATCAATATCAAATGGATTTGTATGCAGCTCAACAGCTTAGCAATAAAACAAGTGAAAAGATAGCATCAGGAAAAAATGTATCTTTTGAGACTAAAAAGACTTTAATCACCCATTCATCATCTCATAATGGTCTGTTGGTCACTGAAAGTAAAGATAGCAATGGAAATGATCCAACACTACTATCACAGGAACTTGTATCTGCTTTAGCAGATAAACGAGTATGTCTAGTACTAGGCAGTGAGGGGAAAGGGCTGTCTCAACAAACAAAAATGTTATGCAGCCTTGTTGCAATACCCATGCCAGGTGGGTCCGAATCCCTTAATGTGTCGGTTGCTGGGGCATCTTCTTGTTTCTGCTGCAAAGATGAACATAAGTAGACTTGTTG
>WW11
--------------------------------------------------------AGAAACAATTTTTCCCGTGTAGCAGTAAATTTTGAATTGTCATGCAGGATGGAGTTTTCCTTTTGCCTGGTTGCTGTGATCCATTTAATGAAAAAGCCCTGAGGGCATCACAAGGGGCATGCTTTCAAGTTCCAATCGCTACAGGCTGTTGGAGTCATCTGGAGATTCTTAGAGATCAATATCAAATGGATTTGTATGCAGCTCAACAGCTTAGCAATAAAACAAGTGAAAAGATAGCATCAGGAAAAAATGTATCTTTTGAGACTAAAAAGACTTTAATCACCCATTCATCATCTCATAATGGTCTGTTGGTCACTGAAAGTAAAGATAGCAATGGAAATGATCCAACACTACTATCACAGGAACTTGTATCTGCTTTAGCAGATAAACGAGTATGTCTAGTACTAGGCAGTGAGGGGAAAGGGCTGTCTCAACAAACAAAAATGTTATGCAGCCTTGTTGCAATACCCATGCCAGGTGGGTCCGAATCCCTTAATGTGTCGGTTGCTGGGGCATCTTCTTGTTTCTGCTGCAAAGATGAACATAAGTAGACTTGTTG
