# Supplementary material for: Development of a Target Enrichment Probe Set for Conifer (REMcon)
Source: Biology (Basel). 2024 May 22;13(6):361. doi: 10.3390/biology13060361 (PMC11200496; doi:10.3390/biology13060361)
Supplement: Supplementary file 1 [file biology-13-00361-s001.zip › biology-2960267-supplementary/Sup data/secapr_alignments_paralogs/74.fasta]

>AA3
AGTAATATTTGTTATTCTAAAATGAATGCTTTTTGATCAATTCAAGATGTTTCAGGTACCAAAAATGATGCTAACTCACTGGAACTGCATCTTGCCAACCGGTTAGATCGGGACACAAGTGGAGTAATGGTCATTACTAAATCACACAGAATAGCAGGGAAACTTGTGAAGGCATTTACTGATCGGAAAGTTAGAAAAACTTATCTTGCTTTGTGCATTGGACCTATTCCCAAATGGAGTGAAATTTACATTGAATCAGGTCATGGAAGATCAAAGTTTGGTGCATGGCGTGTGTATTCTAGGAAAGATGTTGGAAAGATACTTCCAGGAGGCTCTGTTATTCGGGAAATGGCAACTTGTATGAAAGTCTTGTCTGTAAATGGAATCCAGAAAATACAAGATAAAAGTTCTAAAGAGTCAGAGAGTTCTTTTTCCCAAGGAGATCCATTTTTTACATGTGAAGATGATAGATTGACAGATGGAATGGAGAAAATAGTTGTTACAGAACAAAATTCAGAGAATATTGGACGAGAGTCTGGTGATGTCAACTCACCTGATGTCAGGAAGGCCGAAGTACTAATACGGGCTTATCCTCAAAGTGGGAGGACACACCAGATCCGATTGCATTGCCAGTACTTGGGATTGCCTATTAGAGGGGATGTGAAATATGAAGGACCTCATGTCTGGAAAGGTATAACTTATGCCAAGCATGCTTTGCATGCAGAAAGTCTCTGTTTTGAGCATCCAGTTACTCATATTATGGTTAAATTGCATGCTTCTATTCCTCAGTGGGCAATGGAAGCATACAGTTATACTTCTTCATTATTTGATGTTTATA
>AA60
TTTATGTTTTGTCACTT--ACGTGGATACTTTTTGATCAATTCTAGATGCTTCAGGTGCTAATAATGGTGCTATTTGTCTGGAATTGCATCTTGCCAACCGGCTTGATCGGGATACAAGTGGAGTAATGGTCATCACAAAGCGGCACAGAATAGCAGGTAAACTTGGAAAGGCATTTACTGATCGGAAAGTTAGAAAAACTTATCTTGCCCTGTGCATTGGATCTGCCCCAAAATGGAGCGAGATCTACATAGAGTCTGGTCATGGAAGATCAAAGTTTGGGGCATGGCGTGTGTATTCCAGGAAAGATGTTGGAAGGATACTTCCAGGGGGTTCTGTTGTTCGAGAAATGGCCACTCGCTTGAGAGTCTTATGTGTAAATGGAAACCAGAAATCGCAACATAATCATCCCGAAAAGTCACAGAATTGTTTTGGCCAAAAAGGTCAGCTTATTACATTTGACGGTGACGAGTCAGCAAACTGTACACAAAAGTTGGTTGTCTTAGAACAAAATTCTGAGAACATTGAATGGGTCTGTGAGTGTGTAAACTTGCCAGATATTTTGAAAGATGAAATGCTAGTACGGGCTTATCCTCAAAGTGGAAGGACACATCAGATCCGACTGCATTGCCAGTACTTAGGATTGCCTATTAGAGGGGACGTGAAATATGAAGGACCTCATGTCTGGAAGGGTATAACTTATTCTGGTCATGCCTTGCATGCAGAGTCTCTTTGTTTTGAGCACCCTGTCACTCAGACGATGGTTAAATTGTACGCTCCTCCTCCTCAATGGATGGTTGAAGCATATGGATGCTCTTCTCACATATCTGATACATTAG
>AAR4
AGTAATATTTGTTATTCTAAAATGAATGCTTTTTGATCAATTCAAGATGTTTCAGGTACCAAAAATGATGCTAACTCACTGGAACTGCATCTTGCCAACCGGTTAGATCGGGACACAAGTGGAGTAATGGTCATTACTAAATCACACAGAATAGCAGGGAAACTTGTGAAGGCATTTACTGATCGGAAAGTTAGAAAAACTTATCTTGCTTTGTGCATTGGACCTATTCCCAAATGGAGTGAAATTTACATTGAATCAGGTCATGGAAGATCAAAGTTTGGTGCATGGCGTGTGTATTCTAGGAAAGATGTTGGAAAGATACTTCCAGGAGGCTCTGTTATTCGGGAAATGGCAACTTGTATGAAAGTCTTGTCTGTAAATGGAATCCAGAAAATACAAGATAAAAGTTCTAAAGAGTCAGAGAGTTCTTTTTCCCAAGGAGATCCATTTTTTACATGTGAAGATGATAGATTGACAGATGGAATGGAGAAAATGGTTGTTACAGAACAAAATTCAGAGAATATTGGACGAGAGTCTGGTGATGTCAACTCACCTGATGTCAGGAAGGCCGAAGTACTAATACGGGCTTATCCTCAAAGTGGGAGGACACACCAGATCCGATTGCATTGCCAGTACTTGGGATTGCCTATTAGAGGGGATGTGAAATATGAAGGACCTCATGTCTGGAAAGGTATAACTTATGCCAAGCATGCTTTGCATGCAGAAAGTCTCTGTTTTGAGCATCCAGTTACTCATATTATGGTTAAATTGCATGCTTCTATTCCTCAGTGGGCAATGGAAGCATACAGTTATACTTCTTCATTATTTGATGTTTATA
>AF1
TATATATTTTGCAACTTTAAACTGAATGCTTTTTGATCAATTCAAGATGCCTCAGGTACTAAAAATGATGCTAATTCACTGGAACTGCATCTTGCCAACCGGCTTGATCGGGACACAAGTGGAGTGATGGTTGTTACTAAGTTTCACAAAATAGCAGGGAGACTCACGAAGGCATTTACTGACAGGAAAGTTAGAAAAACTTATCTTGCCTTATGCATTGGTCCTGCCCCAAAATGGAGTGAAATTTCCATTGAATCTGGTCATGGAAGATCAAAATTTGGTGCATGGCGTGTGTATTCGAGGAATGATGTTGGGAGGATACTTCCAGGAGGCTCTTTTGTTCGAGAAATGACCACTCGCCTAGAAGTGTTGTCTGTAAATGGAAACCCAAAAGTGCAACATGGAATTTTTGAAAAGCCCCAAAATTCTATTGTCCAAAGAGATTCATACATCACATATGAAAGTGATAGCCCAACAGACAATATGGAAAAATTAGTTGTGAGCGAACAAAATGTTGAGAACATTGGACAAGACTCTGATGATTTCAATGCACTGGATATTAAAGAGAATGAGGTATTAATTCGAGCTTATCCTCAAAGTGGAAGGACACATCAAATTCGATTGCATTGCCAGTACTTGGGATTGTCTATCAGAGGGGATGTGAAATATGAAGGACCTCATACCTGGAAGGGTATAACTTATGCAAATCATGCTTTACATGCAGAGAGTCTCAGTTTTGAACATCCAGTTACTCATAGCATGGTTAAAATGCATGCTTCTATTCCTCAATGGGCAATAGAAGCTTGTGGATATTCTCATTCTTTTTTTGATGTTGGAT
>AG2
TATATATTTTGCAACTTTAAACTGAATGCTTTTTGATCAATTCAAGATGCCTCAGGTACTAAAAATGATGCTAATTCACTGGAACTGCATCTTGCCAACCGGCTTGATCGGGACACAAGTGGAGTGATGGTTGTTACTAAGTTTCACAAAATAGCAGGGAGATTCACAAAGGCATTTACTGACAGGAAAGTTAGAAAAACTTATCTTGCCTTATGCATTGGTCCTGCCCCAAAATGGAGTGAAATTTCCATTGAATCTGGTCATGGAAGATCAAAATTTGGTGCATGGCGTGTGTATTCGAGGAATGATGTTGGGAGGATACTTCCAGGAGGCTCTTTTGTTCGAGAAATGACCACTCGCCTAGAAGTGTTGTCTGTAAATGGAAACCCAAAAGTGCAACATGGAATTTTTGAAAAGCCCCAAAATTCTATTGTCCAAAGAGATTCATACATCACATATGAAAGTGATAGCCCAACAGACAATATGGAAAAATTAGTTGTGAGCGACCAAAATGTTGAGAACATTGGACAAGACTCTGATGATTTCAATTCACTGGATATTAAGGAGGATGAGGTATTAATTCGGGCTTATCCTCAAAGTGGAAGGACACATCAAATTCGATTGCATTGCCAGTACTTGGGATTGTCTATCAGAGGGGATGTGAAATATGAAGGACCTCATACCTGGAAGGGTATAACTTATGCAAATCATGCTTTACATGCAGAGAGTCTCAGTTTTGAACATCCAGTTACTCATAGCATGGTTAAAATGCATGCTTCTATTCCTCAATGGGCAATAGAAGCTTGTGGATATTCTCATTTTTTTTTTGATGTTGGAT
>AH26
AGTAATATTCTTTTCTTTGAAACAAATGCGATTTGATCATTCCATGATGATTCAGGTGCTGTAATTGATGTTAATCCACTGGAATTGCATCTTGCCAACCGGCTTGATAGAGACACCAGTGGGGTAATGGTTATTACTAAGTTTCATAAAATAGCCGGGAAGCTTGTAAAGGCATTTACGGATCGGAAAGTGAAAAAAACTTATATTGCCCTGTGTATCGGATCTGCTCCAAAATGGAACAATATCTCTATTGAGTCTGGCCATGGAAGATCAAAGTTTGGTGCATGGCGCGTGTATTCTAGGACAGATGTTGGAAGGATTCTTCCAGGTGGCACTGTTGTAAGGGAAATGGCTACTCATCTAAAAGTTTTAGCTGTAAATGGGAACCACAGAATGCAGCATGACAGTGTTGAGGAGGCACAGAATTCTTCTCAAGACAAAGACAGTGTTGTTCCATTTGGAGATAATGGCTCTATGGATGGTATGGAAAAAGTGGTGGTCACAGAAAAAAATTCCAAGGCAGCTGGAGGAGACCGTGACATTACTAACTCGCCAAACATCAGAAAGGATGAAGTGTTAATACGAGCTTATCCTCAAAGTGGAAGAACACATCAGATTCGTTTGCACTGCCAATACATGGGATTGCCTATTAGAGGCGATGTGAAGTATGAAGGGCCTCATACCTGGAGAGGTATAACTTATGGCAATCATGCTCTGCATGCAGAAAGTCTCTGCTTTGAGCATCCTGTCACAGGTACTATGGTTAAATTGCATGCTCCTCTTCCTCAATGGGTAATGGAAGCATACTGCTACCATCCTAGGGTATTTAATGTTTATT
>AME1
GTCATATTTTGCTATTCTAAAATGAATGCTTTTTGATTAATTCAAGATGTTTCAGGTACCAAGAATGATGCTAACTCACTGGAACTGCATCTTGCCAACCGCTTAGATCGGGACACAAGTGGAGTAATGGTCATTACTAAATCACACAGAGTAGCAGCGAAACTTGTGAAGGCATTTACTGATCGGAAAGTTAGAAAAACTTATCTTGCTTTGTGCATTGGACCCATTCCCAAATGGAGTGAAATTTACATTGAATCAGGTCATGGAAGATCGAAGTTTGGTGCATGGCGTGTTTATTCTAGGAAAGATGTTGGAAAGATACTTCCAGGAGGCTCTGTTGTTCGGGAAATGGCAACTTGTCTGAAAGTTTTGTCTGTAAATGGAATCCAGAAAATACAAGGTAAATGTTCTAAAGAGTCAGAGAGTTCTTTTTCCCAAGGAGATTTATTTTATAGATGTGAAGATGATAGATTGACAGATGGAATGGAAAAAATGGTTTTTACAGAACAAAATTCAGAGAATATTGGACGAGAGTCTGGTGATGTCAACTCACCTGATGTCAGGAAGGCCGAAGTACTAATACGGGCTTGTCCTCAAAGTGGGAGGACACACCAGATCCGGTTGCATTGCCAGTACTTGGGATTGCCTATTAGAGGGGATGTGAAATATGAAGGACCTCATGTCTGGAAAGGTATAACTTATGCCAAGCATGCTTTGCATGCAGAGAGTCTCTGTTTTGAGCATCCAGTTACTCATATTATGGTTAAATTGCATGCTTCTATTCCTCAGTGGGCAATGGAAGCATACAGATATTCTTCTTCGTTATTTGATGTTTATG
>AP25
AGTAATATTCTTTTCTTTGAAACAAATGCGATTTGATCATTCCATGATGATTCAGGTGCTGTAATTGATGTTAATCCACTGGAATTGCATCTTGCCAACCGGCTTGATAGAGACACCAGTGGGGTAATGGTTATTACTAAGTTTCATAAAATAGCCGGGAAGCTTGTAAAGGCATTTACGGATCGGAAAGTGAGAAAAACTTATATTGCCCTGTGTATCGGACCTGCTCCAAAATGGAACAATATCTCTATTGAGTCTGGCCATGGAAGATCAAAGTTTGGTGCATGGCGCGTGTATTCTAGGACAGATGTTGGAAGGATTCTTCCAGGTGGCACTGTTGTAAGGGAAATGGCTACTCATCTAAAAGTTTTAGCTGTAAATGGGAACCACAGAATGCAGCATGACGGTGTTGAGGAGGCACATAATTCTTCTCAAGACAAAGACAGTGTTGTTCCATTTGGAGATAATGGCTCTATGGATGGTATGGAAAAAGTGGTGGTCACAGAAAAAAATTCCAAGGCAGCTGGAGGAGACCGTGACATTACTAACTCGCTAAACATCAGAAAGGATGAAGTGTTAATACGAGCTTATCCTCAAAGTGGAAGAACACATCAGATTCGTTTGCACTGCCAATACATGGGATTGCCTATTAGAGGCGATGTGAAGTATGAAGGGCCTCATACCTGGAGAGGTATAACTTATGGCAATCATGCTCTGCATGCAGAAAGTCTCTGCTTTGAGCATCCTGTCACAGGGACTATGGTTAAATTGCATGCTCCTCTTCCTCAATGGGTAATGGAAGCATACTGCTACCATCCTAGGGTATTTAATGTTTATT
>APA47
TATATATTTTGCAACTTTAAACTGAATGCTTTTTGATCAATTCAAGATGCCTCAGGTACTAAAAACGATGCTAGTTCACTGGAACTGCATCTTGCCAATCGGCTCGATCGGGACACAAGCGGAGTGATGGTTGTTACGAAGTTTCACAAAATAGCAGGGAAACTCACAAAGGCATTTACTGACAGGAAAGTTAGAAAAACTTATCTTGCCTTATGCATTGGTCCTGCCCCAAAATGGAGTGAAATTTCCATTGAATCTGGTCATGGAAGATCAAAATTTGGTGCATGGCGTGTGTATTCGAGGAATGATGTTGGAAGGATACTTCCAGGAGGCTCTGTTGTTCGAGAAATGACAACTCACCTAGAAGTCTTGTCTGTAAATGGAAGCTCAAAAGTGCAACATGGAATTTTTGAAAAGCCACAAAATTCTATTGTCCAAAGAGATTCATACATTACATATGAAAGTGATAGCTCAACAGACAATATGGAAAAATTAGTTGTGAGTGAACAAAATGTTGAGAACATTGGACCAGACTATGATGATTTCAATACACTGGATATTAAGAAGGATGAGGTATTAATTCGGGCTTATCCTCAAAGTGGAAGGACACATCAGATTCGATTGCATTGTCAGTACTTGGGATTGTCTATCAGAGGGGATGTGAAATATCAAGGACCTCATAACTGGAAGGGTGTAACTTATGCAAATCATACTTTACATGCAGAAAGTCTCAGTTTTGAACATCCAGTTACTCATAGCATGGTTAAAATGCATGCTTCTATTCCTCAATGGGCAAGAGAAGCTTGTGGATATCCTCATTCGTTTTTTGATGTTTTCT
>AR2
------------------------------------------------------------------------------------------------------------------------------------------------------------------------------------------------------------------------------------------------------------------------------------------------------------------------------------TTA------------------------------------------------------------------------------------------------------------------------TTTTATAGATGTGAAGATGATAGATTGACAGATGGAATGGAAAAAATGGTTGTTACAGAACAAAATTCAGAGAATATTGGACGAGAGTCTGGTGATGTCAACTCACCTGATGTCAGGAAGGCCGAAGTACTAATACGGGCTTGTCCTCAAAGTGGGAGGACACACCAGATCCGGTTGCATTGCCAGTACTTGGGATTGCCTATTAGAGGGGATGTGAAATATGAAGGACCTCATGTCTGGAAAGGTATAACTTATGCAAAGCATGCTTTGCATGCAGAGAGTCTCTGTTTTGAGCATCCAGTTACTCA-----------------------------------------------------------------------------------
>AS57
GTTGTATTTTGTTAATTAAAAGTGAATGCTGTTTGACCAATTCTACATACTTCAGGTGCTAAGAATGATTCTATTTCTCTGGAATTGCATCTTGCCAACCGGCTTGATCGGGACACAAGTGGAGTAATGGTTATCACTAAGCGGCACAGAATAGCAGGGAAGCTTGTGAAGGCATTTACTGATCGGAAAGTTAGAAAAACTTATCTTGCCCTGTGCATTGGACCTCCTCCAAAATGGAGTGAAATCTACATTGAATCTGGTCATGGAAGATCAAAGTTTGGTGCATGGCGTGTGTATTCTAGGAAAGATGTTGGAAGGGTGCTTCCAGAAGGTTGTGTTGTTCGAGAAATGGCCACTCGCCTAAGAGTCTTATCTGTAAATGGAAATCAGAAATTGCAACATAACAGTTATGAAGAGTCACAGAATTGTTTTGACCAAAGAGACCAGTTTATTACATTTGAAGGTGATGAGTCAACAGATGGTGCAGAAAATTTGGTTGTCTTAGAACAAAATTCTGAGAACATCGGACAGGTCTGTGATTTTGTAAACTCACCAGATATTCTGAAAGATGAAGTGTTAGTGCGGGCTTATCCTCAAAGTGGAAGGACACATCAGATCCGATTGCATTGCCAGTACTTGGGATTGCCTATTAGAGGTGATGTGAAGTATGAAGGACCCCATGTCTGGAAGGGTATAACTTATGCTGGTCATGCCTTGCATGCAGAGTCTCTTTGTTTTGAGCATCCAGTCACTCAGACAATGGTTAAATTGTATGCTCCTCTTCCTCAATGGGCAGTTGAAGCGTCTGGATGCTCTTCTCTGGTTTTTGATACATTAG
>ASA51
-----------CGACTTTAAAATGAATGTTTTTTGAACAATTCAAGATGCCTCAGGTACAAAAAATGATGCTGGTTCCCTGGAGCTGCATCTTGCCAACCGGCTTGATCGGGACACAAGTGGAGTGATGGTTATTACTAAATTTCACAAAATAGCAGGGAAACTCATGAAGGCATTTACTGACCGAAAAGTTAGAAAAACGTATCTTGCCTTATGCATTGGTCCTGCTCCAAAATGGAGTGAAATTTCCATTGAATCTGGTCATGGAAGATCAAAATTTGGTGCATGGCGTGTGTATTCGAGGAATGATGTTGGACGGATACTTCCAGGAGGCTCTGTTGTTCGAGAAATGACAACTCGCCTAGAAGTTTTGTCTGTAAATGGAAACCCGAAAGTGCAAGATGGCATTTTCGAAAAGCCACAAAATTCTACTGTCCAAAGAGATTCATACATTACATATGAAAGTGATAGCTCAACAGATAATATGGAAAAACTAGTTGTGAGCGAACAAAATATTGAGAACATTGGACAAGTCTATGATGATTTTAAC-------------------------------------------------------------------------------------------------------------------------------------------------------------------------------------------------------------------------------------------------------------------------------------------------
>CB35
AGTAATATGCTTT-CTTTGAAACAAATGTGATTTGATCATTCCATGGTGATTCAGGTGCTGTAAATGATGTTAATCCACTCGAATTGCATCTTGCCAACCGGCTTGACCGAGACACTAGTGGAGTAATGGTCATTACTAAGTTGCATAAAATAGCAGGGAAGCTTGTGAAGGCATTTACAGATCGGAAAGTGAGAAAAACTTACCTTGCCCTGTGTATTGGACCTGCTCCAAAATGGAACAATATCTATATTGAGTCTGGCCATGGAAGATCAAAGTTTGGTGCATGGCGTGTGTATTCTAGGACAGATGTTGGAAGGATTCTTCCAGGTGGCACTGTTGTTAGGGAAATGGCAACTCATCTAAAAGTCTTATCTGTAAATGGGAACCATAGAATGTGGCATGACTGTGTTGACGAAGCACAAAATTCTTCTCAAGACAAGGACGGAGTTGTTACATTTGCAGATAATGGCTCTATGGATAGTATGGAAAAAGTGGTGGTCACAGAACAAAATTCCAAGGTGGCTGGACAAGACTGTGACATTATTAACTTGTCAAACATCAGAAAGGATGTAGTGCTAATACGAGCTTATCCTCTAAGTGGAAGAACACATCAGATTCGGTTGCACTGCCAATACATGGGATTGCCTATTAGAGGGGATGTGAAGTATGAAGGGCCTCATACCTGGAAAGGTATAACTTATGCCGGTCATGCTTTGCATGCAGAGAGTATCTGCTTTGAACATCCTGTCACGGGTAGTATGGTCGAATTGCATGCTCCTCTTCCTCAATGGGTAATGGAGGCATACTGATACTGTCCCAGATTAATTATTGTTTATT
>CD18
GTTGTTTTTTGTTGCTTAAAAGTGGATACTTTCTGATCAATTCTATATACTTCAGGTGCTAAGAATGATGCAATTTCTCTGGAATTGCATCTTGCCAACCGGCTTGATCGGGATACAAGTGGAGTAATGGTCATTACTAAGCGGCATAGAATAGCAGGGAAACTTGTGAAGGCATTTACTGATCGGAAAGTAAGAAAAACTTATCTTGCCCTGTGCATCGGATCTGCTCCAGAATGGAGCGAAGTCTACATCGAGTCTGGTCATGGAAGATCAAAGTTTGGTGCCTGGCGCGTGTATTCTAGGAAAGATGTTGGAAGGGCACTTCCAGAAGGTTGTGTTATTCGAGAAATGGCCACTCACCTAAGAGTCTTATCTGTAAATGGAAATCAGAAATTGCAACATAACAGTCATGAAGAGTCACAAAATTGTTTTGAAAAAAGAGACCAGTTTATTACATCTGAAGCTGACAAGTCGGTGAATAGTGTGAAAAATTTGGTTGTCGTAGAACCAACTTCTGAGAACAGTGGACGGGTCTGTGATTTTGTGAACTCACCGGATATTTTGAAAGATGAAGTGCTAGTACGGGCTTATCCTGAAAGTGGAAGGACACATCAGATTCGATTGCATTGCCAGTATATGGGATTGCCTATTAGAGGGGATGTGAAATATGAAGGACCCCATGTCTGGAAGGGTATAACTTATGCTAGTCATGCCTTGCATGCAGAGTCTCTTTGTTTTGAGCATCCAGTCACTCAGACAATGGTTAAATTGTATGCTCCTCTTCCTCAATGGGCGGTTGAAGCATATGGATGTTCTCCTCTTGTATTTGATACACTAA
>CDE34
AGTAATATGCTTT-CTTTGAAACAAATGTGATTTGATCATTCCATGGTGATTCAGGTGCTGTAAATGATGTTAATCCACTCGAATTGCATCTTGCCAACCGGCTTGACCGAGACACTAGTGGAGTAATGGTCATTACTAAGTTGCATAAAATAGCAGGGAAGCTTGTGAAGGCATTTACAGATCGGAAAGTGAGAAAAACTTACCTTGCCCTGTGTATTGGACCTGCTCCAAAATGGAACAATATCTATATTGAGTCTGGCCATGGAAGATCAAAGTTTGGTGCATGGCGTGTGTATTCTAGGACAGATGTTGGAAGGATTCTTCCAGGTGGCACTGTTGTTAGGGAAATGGCAACTCATCTAAAAGTCTTATCTGTAAATGGGAACCATAGAATGTGGCATGACTGTGTTGACGAAGCACAAAATTCTTCTCAAGACAAGGACGGAGTTGTTACATTTGCAGATAATGGCTCTATGGATAGTATGGAAAAAGTGGTGGTCACAGAACAAAATTCCAAGGTGGCTGGACAAGACTGTGACATTATTAACTTGTCAAACATCAGAAAG-ATGTAGTGCTAATACGAGCTTATCCTCTAAGTGGAAGAACACATCAGATTCGGTTGCACTGCCAATACATGGGATTGCCTATTAGAGGGGATGTGAAGTATGAAGGGCCTCATACCTGGAAAGGTATAACTTATGCCGGTCATGCTTTGCATGCAGAGAGTATCTGCTTTGAACATCCTGTCACGGGTAGTATGGTCGAATTGCATGCTCCTCTTCCTCAATGGGTAATGGAGGCATACTGATACTGTCCCAGATTAATTATTGTTTATT
>CF38
GTCATATTTTCTTACTCTAAAATGAATGCTATTTGATCAATTCAAAATACTCCAGGTTCTAAAAATGATGCTATTTCATTGGAATTACATCTTGCTAACCGGCTTGATCGGGATACAAGTGGAGTAATGGTCATCACTAAGCGGCACAGAATAGCAGGGAAGCTTGTGAAGGCATTTACTGATCGGAAAGTTAGAAAAACTTATCTTGCCCTGTGCATTGGACCAGTTCCAAAATGGAGCGAAATCTATGTTGAATCTGGTCATGGAAGATCAAAGTTTGGTGCATGGCGTGTGTATTCTAGGAAAGATGTTGGAAGGACACTTCCAGGAGGCTCTGTTGTTCGAGAAATGACCACTCGCCTAAAAGTCTTATCTGTAAATGGAAACCAGAGAATGCAACATTACAGTTTTGAAGAGCTGCAAAATTGTTTTGACCAAAGAGATCAATTTAGCACATTTGAAGGTAATGGCTTGACAGATAGTGTGGAAAAATTGGTTGTCTTAGAACAAAATTCTGAGAACATTGGACAAGTCTGTGACAGTGTAAATTCACAAGATATCACTAAGGAGGAAGTGTTAATACGGGCTTATCCTCAAAGTGGAAGGACACATCAGATTCGACTGCATTGCCAGTATTTGGGATTGCCTATTAAAGGGGATGTGAAATATCAAGGACCTCATGACTGGAAGGATATATCTTATGCCAATCATGCTTTGCACGCAGAGAGTCTCTGTTTTGAACATCCAGTCACTCATAGTATGGTTAGATTGCATGCTCCTCTTCCTCAATGGGCAATTTCAGCATATGGCTGTTCTACTTCGCTATGTGATATCTCTA
>CH19
GTTGTGTTTTGTTGCTTAAAA-TGGATACTTTCTGATCAATTCTATATACTTCAGGTGCTAAGAATGATGCAATTTCTCTGGAATTGCATCTTGCCAACCGGCTTGATCGGGATACAAGTGGAGTAATGGTCATTACTAAGCGGCATAGAATAGCAGGGAAACTTGTGAAGGCATTTACTGATCGGAAAGTAAGAAAAACTTATCTTGCCCTTTGCATCGGATCTGCTCCAGAATGGAGTGAAGTCTACATCGAGTCTGGTCATGGAAGATCAAAGTTTGGTGCGTGGCGTGTGTATTCTAGGAAAGATGTTGGAAGGGCACTTCCAGAAGGTTGTGTTATTCGAGAAATGGCCACTCGCCTAAGAGTCTTATCTGTAAATGGAAATCAGAAATTGCAACATAACAGTCATGAAGAGTCACAAAATTGTCTTGAAAAAAGAGACCAGTTTATTACATCTGAAGCTGATGAGTCAGTGAATAGTGTGAAAAATTTGGTTGTCGTAGAACCAAGTTCTGAGAACAGTGGACGGGTCTGTGATTTTGTGAACTCACTGGATATTTTGAAAGATGAAGTGCTAGTACGGGCTTATCCTGAAAGTGGAAGGACACATCAGATTCGATTGCATTGCCAGTATTTGGGATTGCCTATTAGAGGGGATGTGAAATATGAAGGACCCCATGTCTGGAAGGGTATAACTTATGCTAGTCATGCCTTGCATGCAGAGTCTCTTTGTTTTGAGCATCCAGTCACTCAGACAATGGTTAAATTGTATGCTCCTCTTCCTCAATGGGCGGTTGAAGCATATGGATGTTCTCCTCTTGCATTTGATACATTAA
>CHA37
GTCATATTTTCTTACTCTAAAATGAATGCTATTTGATCAATTCAAAATACTCCAGGTTCTAAAAATGATGCTATTTCATTGGAATTACATCTTGCTAACCGGCTTGATCGGGATACAAGTGGAGTAATGGTCATCACTAAGCGGCACAGAATAGCAGGGAAGCTTGTGAAGGCATTTACTGATCGGAAAGTTAGAAAAACTTATCTTGCCCTGTGCATTGGACCAGTTCCAAAATGGAGCGAAATCTATGTTGAATCTGGTCATGGAAGATCAAAGTTTGGTGCATGGCGTGTGTATTCTAGGAAAGATGTTGGAAGGACACTTCCAGGAGGCTCTGTTGTTCGAGAAATGACCACTCGCCTAAAAGTCTTATCTGTAAATGGAAACCAGAGAATGCAACATTACAGTTTTGAAGAGCTGCAAAATTGTTTTGACCAAAGAGATCAATTTAGCACATTTGAAGGTAATGGCTTGACAGATAGTGTGGAAAAATTGGTTGTCTTAGAACAAAATTCTGAGAACATTGGACAAGTCTGTGACAGTGTAAATTCACAAGATATCACTAAGGAGGAAGTGTTAATACGGGCTTATCCTCAAAGTGGAAGGACACATCAGATTCGACTGCATTGCCAGTATTTGGGATTGCCTATTAAAGGGGATGTGAAATATCAAGGACCTCATGACTGGAAGGATATATCTTATGCCAATCATGCTTTGCACGCAGAGAGTCTCTGTTTTGAACATCCAGTCACTCATAGTATGGTTAGATTGCATGCTCCTCTTCCTCAATGGGCAATTTCAGCATATGGCTGTTCTACTTCGCTATGTGATATCTCTA
>CJ24
GTTGTATTTTGCTACTTAAAAGTGGATGCTGTTTGATTAATTCTAGATACTTCAGGTGCTAAGAATGATGCTATTTCTCTGGAATTGCATCTTGCCAACCGGCTTGATCGGGATACAAGTGGAGTAATGGTTATCACTAAGCGGCACAGAATAGCAGGGAAGCTTGTGCAGGCGTTCACTGATCGGAAAGTTAGGAAAACTTATCTTGCCCTGTGCATTGGACCTGCTCCAAAATGGAGTGAAGTCTACATTGAATCTGGTCATGGAAGATCAAAGTTTGGTGCATGGCGTGTGTATTCTAGGAAAGATGTTGGAAGGGTACTTCCAGAAGGTTGCGTTGTTCGAGAAATGGCCACTCGCCTAAGAGTCTTATCTGTAAATGGAAACCATAAATTGCAACATATCGGTCATGAAGAGTCACAAAATTGTTTCAATCAAACAGACCAGTTTATTACATTTGAAGGTGATGAGTCAGCAGATAGTGTGGAAAATTTGGTTGTCTCAGAACAAAATTCTGAGAACGTTGGACAGGTCTGTGATTTTGTAAACTCACCAGATATTCTGAAAGATGAAGTGCTTGTACGGGCTTATCCTCAAAGTGGAAGGACACATCAGATCCGACTGCATTGCCAGTACTTGGGATTGCCTATTAGAGGGGATGTAAAATATGAAGGACCCCATGTCTGGAAGGGTATAACTTATGCCAGTCATGCCTTGCATGCAGAGTCTCTTTGTTTTGAGCATCCAGTCACTCAGACAATGGTTAAATTGTATGCTCCTCTTCCTCAATGGGCGGTTGAAGCATATGGATGCTCTTCTCTGGTATTTGATACATTTA
>CK7
GTCGTATTTTGTTACTTAAAAGTGAATGCTGTTTGATCAATTCAAGATACTTCAGGTGCTATGAATGATGCCATTTCTCTGGAATTGCATCTTGCTAACCGACTTGATCGGGATACAAGTGGAGTGATGGTCATCACTAAGCGACACAGAATAGCAGGAAAGCTTGGGAAGGCGTTCACTGATCGGAAAGTTAGAAAAACTTATCTTGCCTTGTGCATTGGACCTGCTCCAAAATGGAGTGAAGTCTACATTGAATCTGGTCATGGAAGATCAAAGTTTGGTGCATGGCGTGTGTATTCTAGGAAAGATGTTGGAAGGGTACTTCCAGAAGGTTCTGTTGTTCGAGAAATGGCCACTCGCCTAAGAGTCTTATCTGTAAATGGAAACCAGAAATTGCAACATAACAGTTTTGAAGAGTCACAAAATTGTTTTGGCCAAAGAGACCAGTTTATTACATTTGAAGGTGATGAGTCAACAGATAGTGTGGAAAATTTGGTTGTCTTAGAACAAAATTCTGAGAACATTGGACAGGTCTGTGATTTTGTAAACTCACCAGATATTCTGAAAGATGAAGTGTTAGTACGGGCTTATCCTCAAAGTGGAAGGACACATCAGATCCGACTGCATTGCCAGTACTTGGGATTGCCTATTAGAGGGGATGTGAAATATGAAGGGCCGCATGTCTGGAAGGGTATAACTTATGCCGGTCATGCCTTGCATGCAGAGTCTCTTTGTTTTGAGCATCCCGTCACTCAGACGATGGTTAAATTGCATGCTCCTCTTCCTCAATGGGCAGTTGAAGCATATGGATGCTCTTCTTCGGTATTTGATGTCTTTA
>CL6
GTCGTATTTTGTTACTTAAAAGTGAATGCTATTTGATCAATTCAAGATACTTCAGGTGCTAAGAATGATGCTATTTCTCTGGAATTGCATCTTGCTAACCGACTTGATCGGGATACAAGTGGAGTGATGGTCATCACTAAGCGACACAGAATAGCAGGAAAGCTTGGGAAGGCGTTTACTGATCGGAAAGTTAGAAAAACTTATCTTGCCCTGTGCATTGGACCTGCTCCAAAATGGAGTGAAGTCTACATTGAATCTGGTCATGGAAGATCAAAGTTTGGTGCATGGCGTGTGTATTCTAGGAAAGATGTTGGAAGGGTACTTCCAGAAGGTTCTGTTGTTCGAGAAATGGCCACTCGCCTAAAAGTCTTATCTGTAAATGGAAACCAGAAATTGCAACATAACAGTTTTGAAGAGTCACAAAATTGTTTTGGCCAAAGAGACCAGTTTATTACATTTGAAGGTGATGAGTCAACAGATAGTGTGGAAAATCTGGTTGTCTTAGAACAAAATTCTGAGAACATTGGACAGGTCTGTGATTTTGTAAACTCACCAGATATTCTGAAAGATGAAGTGCTAGTACGGGCTTATCCTCAAAGTGGAAGGACACATCAGATCCGACTGCATTGCCAGTACTTGGGATTGCCTATTAGAGGGGATGTGAAATATGAAGGGCCCCATGTCTGGAAGGGTATAACTTATGCCGGTCATGCCTTGCATGCAGAGTCTCTTTGTTTTGAGCATCCTGTCACTCAGACGATGGTTAATTTGCATGCTCCTCTTCCTCAATGGGCAGTTGAAGCATATGGATGCTCTTCTTCGGTATTTGATGTCTTTA
>CM9
TATTGCTGTTTTGTCACTTAAGTGGATACTTTTTCATCAATTCTAGATGCTTCAGGTGCTAAGAATGATGCTATTTGTCTGGAATTGCATCTTGCCAACCGGCTTGATCGGGATACAAGTGGAGTAATGGTCATCACAAAGCAGCACAGAATAGCAGGTAAACTTGGAAAGGCATTTACTGATCGGAAAGTTAGAAAAACTTATCTTGCCCTGTGCATTGGATCTGCCCCAAAATGGAGCGAGATCTACATAGAGTCTGGTCATGGAAGGTCAAAGTTTGGTGCATGGCGTGTGTATTCTAGGAAAGATGTTGGAAGAGTACTTCCAGGAGGTTCTGTTGTTCGAGAAATGGCCACTTGCTTGAGAGTCTTATCTGTAAATGGAAACCAGAAATTGCAACATAACTGTCCCGAAGAGTCACAAAGTTGTTTTGGCCAAAAAGGTCAGTTTATTACATTTGACAGTGGCGAGTCAGCAAATAATGCACAAAAGTTGGTTGTCTTAGAACAAAATTCTGAGAACATTGAACAGGTCTGCGAGTCTGTAGACTTGCCAGATATCTTGAAAGATGAAATGCTAGTACGGGCTTATCCTCAAAGTGGAAGGACACATCAGATCCGACTGCATTGCCAGTACTTAGGATTGCCTATTAGAGGGGACGTGAAATATGAAGGACCCCATGTCTGGAAGGGTATAACTTATTCTGGTCATGCCTTGCATGCAGAGTCTCTTTGTTTTGAGCACCCTGTCACTCAAACGATGGTTAAATTGTACGCTTCTCCTCCTCAATGGGTGGTTAAAGCATATGGATCATAGTTAGATCTTGCAAAAATTTGAA
>CO8
----TGTTTGCTCACTT--AAGTGGATACTTGTTGATCAATTCTAGATGCTTCAGGTGCTAAGAATGATGCTATTTGTCTGGAATTGCATCTTGCCAACCGGCTTGATCGGGATACAAGTGGAGTAATGGTCATCACAAAGCAGCACAGAATAGCAGGTAAACTTGGAAAGGCATTTACTGATCGGAAAGTTAGAAAAACTTATCTTGCCCTGTGCATTGGGTCTGCCCCAAAATGGAGCGAGATCTACATAGAGTCTGGTCATGGAAGATCAAAGTTTGGTGCATGGCGTGTGTATTCTAGGAAAGACGTTGGAAGAGTACTTCCAGGAGGTTCTGTTGTTCGAGAAATGGCCACTTGCTTGAGAATCTTATCTGTAAATGGAAACCAGAAATTGCAACATAACTGTCCCGAAGAGTCACAAAATTGTTTTCGCCAAAAAGGTCAGTTTATTACATTTGACAGTGGCGAGTCAGCAAATAATGCACAAAAGTTGGTTGTCTTAGAACAAAATTCTGGGAACATTAATCAGGTCTGCGAGTCTGTGAGCTTGCCAGATATCTTGAAAGATGAAATGCTAGTACGGGCCTATCCTCAAAGTGGAAGGACACATCAGATCCGACTGCATTGCCAGTACTTAGGATTGCCTATTAGAGGGGACGTGAAATATGAAGGACCCCATGTCTGGAAGGGTATAACTTATTCTGGTCATGCCTTGCATGCAGAGTCTCTTTGTTTTGAGCACCCTGTCACTCAGACGATGGTTAAATTGTACGCTTCTCCTCCTCAATGGGTGGTTGAAGCATATGGATGCTCTTCTCACGTATCTGATAAATTAG
>CP16
ATTGTGTTTTGTCACTTAAAAGTGGATACTTTTTGATCAATTCTAGATACTTCAGGTGCTAAGAATGATGCAATTTCTCTGGAATTGCATCTTGCCAACCGGCTTGATCGGGATACAAGTGGAGTAATGATCATCACTAAGCGGCACAGAATAGCAGGGAAACTTGTGAAGGCGTTTACTGATCGGAAAGTAAGAAAAACTTATCTTGCCCTGTGCATCGGACCTGCTCCAAAATGGAGCGAAGTCTACATTGAGTCTGGTCATGGAAGATCAAAGTTTGGTGCATGGCGCGTGTATTCTAGGAAAGACGTTGGAAGGGCACTTCCAGAAGGTTCTGTTATACGAGAAATGGCTACTCGCTTAAGAGTCTTATCTATAAATGGAAATCAGAAATTGCAACATAACAGTCATGAAGAGACACAAAATTGTTTTGAAAAAAGAGACCAGTGTATTACATTTGAAGCTGATGAGTCAGCAAATAGTGTGGAAAATTTGGTTGTCTTAGAACAAAATTCTGAGAACAGTGGACAGGTCTGTGATTTTGTTAACTCACCAGATATTTTGAAAGATGAACTGCTAATACGGGCTTATCCTCAAAGCGGAAGGACACATCAGATCCGATTGCATTGCCAGTATTTGGGATTGCCTATTAGAGGGGATGTGAAATATGAAGGACCCCATGTCTGGAAGGGTATAACTTATGCCAATCATGCCTTGCATGCAGAGTCTCTTTGTTTTGAGCATCCAGTCACTCAGACTATGGTTAAATTGTATGCTCCTCTTCCTCAATGGGCGGTTGAAGCATATGGATGCTCTCCTCTTGTATTTGATGCATTAA
>CP161
ATTGTGTTTTGTCACTTAAAAGTGGATACTTTTTGATCAATTCTAGATACTTCAGGTGCTAAGAATGATGCAATTTCTCTGGAATTGCATCTTGCCAACCGGCTTGATCGGGATACAAGTGGAGTAATGATCATCACTAAGCGGCACAGAATAGCAGGGAAACTTGTGAAGGCGTTTACTGATCGGAAAGTAAGAAAAACTTATCTTGCCCTGTGCATCGGACCTGCTCCAAAATGGAGCGAAGTCTACATTGAGTCTGGTCATGGAAGATCAAAGTTTGGTGCATGGCGCGTGTATTCTAGGAAAGACGTTGGAAGGGCACTTCCAGAAGGTTCTGTTATACGAGAAATGGCTACTCGCTTAAGAGTCTTATCTATAAATGGAAATCAGAAATTGCAACATAACAGTCATGAAGAGACACAAAATTGTTTTGAAAAAAGAGACCAGTGTATTACATTTGAAGCTGATGAGTCAGCAAATAGTGTGGAAAATTTGGTTGTCTTAGAACAAAATTCTGAGAACAGTGGACAGGTCTGTGATTTTGTTAACTCACCAGATATTTTGAAAGATGAACTGCTAATACGGGCTTATCCTCAAAGCGGAAGGACACATCAGATCCGATTGCATTGCCAGTATTTGGGATTGCCTATTAGAGGGGATGTGAAATATGAAGGACCCCATGTCTGGAAGGGTATAACTTATGCCAATCATGCCTTGCATGCAGAGTCTCTTTGTTTTGAGCATCCAGTCACTCAGACTATGGTTAAATTGTATGCTCCTCTTCCTCAATGGGCGGTTGAAGCATATGGATGCTCTCCTCTTGTATTTGATGCATTAA
>CR44
CAAGATCCTTGGTCTCAAAATCAAAGTGCTTTTTGATCAATTGGAGAGGCCTTAGATGCAGGTATTGATGCTGCCTCACTGGAATTGCATCTTGCCAACCGTCTTGATCGGGATACAAGTGGAGTTATGATCATTACAAAGTTGCATAAAGTGGCAGGGAAGTTTGTCAAGGCATTTACTGATAGAAAAGTTGAAAAAACTTATCTTGCTCTGTGCATTGGACCAGCTCCCAATTGGACCGAAATTGACATTGAGTCTGGACATGGAAGGTCAAAGTTTGGTGCATGGCGTGTATATTCTAGGAATGATGTTGGAAGAACACTTCCAGGGGGAACAGTTGTGCGGGAAATGGCAACTCGTCTCAAAGTTTTGTCTGTTAATGGGGACCGTAGAATTGGTTATGTGAATGTAGAACATGAACAGAATTCCTCTTACCAAAGAGATGAAACTGTTACACTGAACAGAGACATAAAGACTAGCGATGTGGAAAAATTGGTTGTTATAGAACAAAATTCACAGAAGGCTAGAGGAGACTGTGAGGATATGGTCATGCCAGACATCATGAAGTATGAAGTGCTGATACGAGCTTATCCTCGAAGTGGAAGGACACATCAGATTAGGTTGCATTGTCAATACTTAGGATTACCAATTAGGGGGGATGTGAAGTATGAAGGGCCTCATATTTGGAAGGGCATAACATATGCTAATCATGCTTTACATGCAGAGAGTCTCTGCTTTGAGCATCCAGTTACTTCTAGCATTGTGAAATTATATGCCCCTCTGCCTCAATGGGCAGTGGAAGCATGCAAGTTTTCTTCTCCCTACCTTTGTTGGTTAG
>CT15
GTTGTGTTTTGTTACTTAAAAGTGGATACTTTTTGATCAATTCTAGATACTTCAGGTGCTAAGAATGATGCAATTTCTCTGGAATTGCATCTTGCCAACCGGCTTGATCGGGATACAAGTGGAGTAATGATCATCACTAAGCGGCACAGAATAGCAGGGAAACTTGTGAAGGCGTTTACTGATCGGAAAGTAAGAAAAACTTATCTTGCCCTGTGCATCGGACCTGCTCCAAAATGGAGCGAAGTCTACATTGAGTCTGGTCATGGAAGATCAAAGTTTGGTGCATGGCGCGTGTATTCTAGGAAAGACGTTGGAAGGGCACTTCCAGAAGGTTGTGTTATTCGAGAAATGGCTACTCGCTTAAGAGTCTTATCTATAAATGGAAACCAGAAATTGCAACATAACAGTCATGAAGAGTCACAAAATTGTTTTGACAAAAGAGACCAGTTTAGTACATTTGAAGCTGATGAGTCAGCAAATAGTGTGGAAAATTTGGTTGTCTTAGAACAAAATTCTGAGAACATTGGACAGGTCTGTGATTTTGTTAACTCACCAGGTAATTTGAAAGATGAACTGCTGGTACGGGCTTATCCTCAAAGCGGAAGGACACATCAGATCCGATTGCATTGCCAGTATTTGGGATTGCCTATTAGAGGGGATGTGAAATATGAAGGACCCCATGTCTGGAAGGGTATAACTTATGCCAGTCATGCCTTGCATGCAGAGTCTCTTTGTTTTGAGCATCCAGTCACTCAGACTATGGTTAAATTATATGCTCCTCTTCCTCAGTGGGCAGTCGAAGCATATGGATGCTCTCCTCTTGTATTTGATGCATTAA
>DA12
TTTAAGTTTTGTAGCTTAAAAGTGGATACTTTTTGATCAATTATAGATACTTCAGGTGCTAAGAATGATGCTATTTGTCTGGAATTGCATCTTGCCAACCGGCTTGATCGGGATACAAGTGGAGTAATGGTCATCACAAAGCGGCACAGAATAGCAGGGAAACTTGGGAAGGCATTTACCGATCGGAAAGTTAGAAAAACTTATCTTGCCCTGTGCATTGGACCTGCTCCAAAATGGAGCGAAATCTACATAGAGTCTGGTCATGGAAGATCAAAGTTTGGTGCATGGCGTGTGTATATTAGGAAAGATGTTGGAAGGGTACTTCCAGGAGGTTCTGTTGTTCGAGAAATGGCCACTCGCTTAAGAGTCTTATCTGTAAATGGAAACCAGAAATCGCAACATAACTGTCCTGGAGAGTTACAAAATTGTTTTGACCAAAGAGATCAGTTTATTACATTTGATGGTGTTGAGTCAGCAAGTAGTGAGCAAAAGTTGGTTGTCTTAGAACAAAATTCTGAGAACATTGAACAGGTCTGTGATTTTGTTAACTCCCCAGATATCTTGAAAGATGAAGTGCTAGTACGGGCTTATCCTCAAAGCGGAAGGACACATCAGATCCGACTGCATTGCCAGTACTTGGGATTGCCTATTAGAGGGGACGTGAAATATGAAGGACCCCATGTCTGGAAGGGTATAACTTGTAGTGGTCATGCCTTGCATGCAGAGTCTCTTTGTTTTGAGCACCCAGTCACTCAGACGATGGTTAAATTGTATGCTCCACTTCCTCAATGGGCGGTTGAAGCATATGGATGCTCTTCTCACGTATCTGATATATCAG
>DB53
TGTATATTTTGCAACTTTGAACTGAATG-TTTTTGATCAAATCAAGATGCCTCAGGTACTAAAAATGATGCTAGCTCACTGGAACTGCATCTTGCCAACCGCCTCGATCGGGACACAAGTGGAGTGATGGTTGTTACCAAATTTCACAAACTAGCAGGTAAATTCACGAAGGCATTTACTGACAGGAAAGTTCGAAAAACTTATCTTGCCTTATGTATTGGTCCTGCCCCAAAATGGAGTGAAATGTCCATTGAATCTGGTCATGGAAGATCAAAATTTGGTGCATGGCGTGTGTATTCAACGAATGCTGTTGGAAGGATACTTCCAGGAGGCTCTGTTGTTCGAGAAATGACAACTTGCCTAGAAGTCTTGTCTGTAAATGGAAACCCAAAAGCGCAACATGGAATTTTTGAAAAGCCACAAAATTCTATTGTCCAAAGAGATTCATACATTACATACGAAAGTGATAGCTCAACAGACAATATGGAAAAATTAGTTGTGAGTGAACATAATGTTGAGAACATTGGACAAGACTATGATGATTTCAATGCACTGAATATTAAGAGGGATGAGGTATTAATTCGGGCTTATCCTCAAAGTGGAAGGACACATCAGATTCGATTGCATTGCCAGTACTTGGGATTGTCTATCAGAGGGGATGTGAAATATGAAGGGCCTCATATCTGGAAGGGTATAACTTATGCAAATCATGCTTTACATGCAGAGAGTCTCAGTTTTGAACATCCAGTTACTCATAGCATGGTTGAAATGCATGCTTCTATTCCTCAATGGGCAATAGAAGCTTGTGGATACTCTCATTCTTTTTTTGATGTTGTCT
>DC1
TGTATATTTTGCAACTTTGAACTGAATG-TTTTTGATCAAATCAAGATGCCTCAGGTACTAAAAATGATGCTAGCTCACTGGAACTGCATCTTGCCAACCGCCTTGATCGGGACACAAGTGGAGTGATGGTTGTTACCAAATTTCACAAAATAGCAGGTAAATTCACGAAGGCATTTACTGACAGGAAAGTTCGAAAAACTTATATTGCCTTATGTATTGGTCCTGCCCCAAAATGGAGTGAAATGTCCATTGAATCTGGTCATGGAAGATCAAAATTTGGTGCATGGCGTGTGTATTCGAGGAATGCTGTTGGAAGGATACTTCCAGGAGGCTCTGTTGTTCGAGAAATGACAACTTGCCTAGAAGTCTTGTCTGTAAATGGAAACCCAAAAGTGCAACATGGAATTTTTGAAAAGCCACAAAATTCTATTGTCCAAAGAGATTCATACATTACATACGAAAGTGATAGCTCAACAGACAATATGGAAAAATTAGTTGTGAGTGAACATAATGTTGAGAACATTGGACAAGACCATGATGATTTCAATGCACTGAATATTAAGAGGGATGAGGTATTAATTCGGGCTTATCCTCAAAGTGGAAGGACACATCAGATTCGATTGCATTGCCAGTACTTGGGATTGTCTATCAGAGGGGATGTGAAATATGAAGGGCCTCATATCTGGAAGGGTATAACTTATGCAAATCATGCTTTACATGCAGAGAGTCTCAGTTTTGAACATCCAGTTACTCATAGCATGGTTAAAATGCATGCTTCTATTCCTCAATGGGCAATAGAAGCTTGTGGATACTCTCATTCTTTTTTTGATGTTGTCT
>DD1
TGTATATTTTGCAACTTTAAAGTGAATGCTTTTTTGTCAATTCAAGATGCCTCAGGTACTAAAAATGATGCTAGTTCACTGGAACTGCATCTTGCCAACCGGCTTGATCGGGACACAAGTGGAGTGATGGTTGTTACTAAGCTTCACAAAATAGCAGGGAAACTCACGAAGGCATTTACTGAAAGGAATGTTAGAAAAACTTATCTTGCCTTATGCATTGGTCCTGCCCCAAAATGGAGTGAAATTTTCATTGAATCTGGTCATGGAAGATCAAAATTTGGTGCATGGCGTGTGTATTCGAGGAATGATGTTGGAAGGATACTTCCAGGAGGTTCTGTTGTTCGAGAAATGACAACTCGCTTTGAAGTCTTGTCTGTAAATGGAAACCCAAAAGCACAGCATGGAATTTTCGAAAAGTCACAAAATTCTTTTGTCCAAAGAGATTCATACATCACATGTGAATGTGATAGCTCAACAGCCAATATGGAAAAATTAGTAGTGAGCGAACAAAATGTTGAGAACATACGACAAGATTATGATGATTTCAATGCACTGGATATTAAGAAGGATGAGGTATTAATTCGGGCTTATCCTCAAAGTGGAAGGACACATCAAATTCGATTGCATTGCCAGTTCTTGGGATTGTCTATCAGAGGGGATGTGAAATATGAAGGACCTCATACCTGGAAGGGAATAACTTATGCAAATCATGCTTTACATGCAGAGAGTCTCAGTTTTGAACATCCAGTTACTCATAGCATGGTTAAAATGCATGCTTCTATTCCTCAATGGGCAATAGAAGCTTGTGGATATTCTCATTCTTTGTTAGATGTTGTCT
>DIM50
TGTATATTTTGCAACTTTAAAGTGAATGCTTTTTTA-CAATTCAAGATGCCTCAGGTACTAAAAATGATGCTAGTTCACTGGAACTGCATCTTGCCAACCGGCTTGATCGGGACACAAGTGGAGTGATGGTTGTTACTAAGCTTCACAAAATAGCAGGGAAACTCACGAAGGCATTTACTGAAAGGAATGTTAGAAAAACTTATCTTGCCTTATGCATTGGTCCTGCCCCAAAATGGAGTGAAATTTTCATTGAATCTGGTCATGGAAGATCAAAATTTGGTGCATGGCGTGTGTATTCGAGGAATGATGTTGGAAGGATACTTCCAGGAGGTTCTGTTGTTCGAGAAATGACAACTCGCCTTGAAGTCTTGTCTGTAAATGGAAACCCAAAAGCACAGCATGGAATTTTCGAAAAGTCACAAAATTCTTTTGTCCAAAGAGATTCATACATCACATGTGAATGTGATAGCTCAACAGCCAATATGGAAAAATTAGTAGTGAGCGAACAAAGTGTTGAGAACATACGACAAGATTATGATGATTTCAATGCACTGGATATTAAGAAGGATGAGGTATTAGTTCGGGCTTATCCTCAAAGTGGAAGGACACATCAAATTCGATTGCATTGCCAGTTCTTGGGATTGTCTATCAGAGGGGATGTGAAATATGAAGGACCTCATACCTGGAAGGGAATAACTTATGCAAATCATGCTTTACATGCAGAGAGTCTCAGTTTTGAACATCCAGTTACTCATAGCATGGTTAAAATGCATGCTTCTATTCCTCAATGGGCAATAGAAGCTTGTGGATATTCTCATTCTTTGTTAGATGTTGTCT
>EN45
CAAGATCCTTGGTCTCAAAAACAAAGTGCCCTTTGATCAATTGGAGAGGCCTTAGATGCAGGTATTGATGCTGCCCCACTGGAATTGCATCTGGCCAATCGTCTTGATCGAGATACAAGTGGAGTTATGATCATCACCAAGTTGCATAAAGTAGCAGGGAAGCTTGTGAAGGCATTCACTGATAGAAAAGTTAAAAAAACTTATCTTGCTCTGTGCATTGGACCAGCCCCCAATTGGACTGAAATAGACATTGAGTCTGGACACGGAAGGTCAAAGTTTGGTGCATGGCGCGTGTATTCTAGGAATGATGTTGGAAGAACACTTCCAGGGGGGACAGTTGTGCGGGAAATGGCAACTCGTTTCAAAGTTTTGTCTATTAATGGGGACCGTAAACTTGGCAATGCAAATGTGGAATGCGCACAAAATTCCTCTTACCAGAGGGAGGAACCTGTTACAGTGAACAGAGATATAGAGGCTAGTAATGTGGAAAAAATTGTCATTATAGAAAAAAGTTCCCAGAAGGCTAGAGGAGACTCTGAGGATCTAGTCATGCCAGACTTCATGAAGGACGAAGTGCTGATACGAGCTTATCCTCAAAGTGGAAGGACACATCAGATTAGGTTGCATTGTCAGTACTTGGGATTGCCAATTAGGGGGGATGTGAAGTATGAAGGGCCTCATATTTGGAAGGGCATAACATATGCCAATCATGCTTTGCATGCAGAGAGTCTCTGCTTTGAGCATCCTGTTACTTCTAATATTGTGAAATTATATGCCCCTCTGCCACAATGGGTAATGGAAGCATGCAAGATTTCTTCTCCTTATTTCTGCTGGCTAG
>FC13
TTTAAGTTTTGTCGCTTAAAAGTGGATACTTTTTGATCAATTATAGATACTTCAGGTGCTAAGAATGATGCTATTTGTCTGGAATTGCATCTTGCCAACCGGCTTGATCGGGATACAAGTGGAGTAATGGTCATCACAAAGCGGCACAGAATAGCAGGGAAACTTGGGAAGGCATTTACCGATCGGAAAGTTAGAAAAACTTATCTTGCCCTGTGCATTGGACCTGCTCCAAAATGGAGCGAAATCTACATAGAGTCTGGTCATGGAAGATCAAAGTTTGGTGCATGGCGTGTGTATTCTAGGAAAGATGTTGGAAGGGTGCTTCCAGGAGGTTCTGTTGTTCGAGAAATGGCCACTCGCTTAAGAGTCTTATCTGTAAATGGAAACCAGAAATCGCAACATAACTGTCCTGGAGAGTTACAAAATTGTTTTGACCAAAGAGATCAGTTTATTACATTTGATGGTGTTGAGTCAGCAAGTAGTGAGCAAAAGTTGGTTGTCTTAGAACAAAATTCTGAGAACATTGAACAGGTCTGTGATTTTGTTAACTCCCCAGATATCTTGAAAGATGAAGTGCTAGTACGGGCTTATCCTCAAAGCGGAAGGACACATCAGATCCGACTGCATTGCCAGTACTTGGGATTGCCTATTAGAGGGGACGTGAAATATGAAGGACCCCATGTCTGGAAGGGTATAACTTGTAGTGGTCATGCCTTGCATGCAGAGTCTCTTTGTTTTGAGCACCCAGTCACTCAGACGATGGTTAAATTGTATGCTCCTCTTCCTCAATGGGCGGTTGAAGCATATGGATGCTCTTCTCACGTATCTGATATATCAG
>FTS1
TCTATATTTTGCAACTTTGAACTGAATGCTTTTTGATCAAATCAAGATGCGTCAGGTACTAAAAATGATGCTAGCTCACTGGAACTGCATCTTGCCAACCGCCTTGATCGGGACACAAGTGGAGTGATGGTTGTTACCAAATTTCACAAAATAGCAGGTAAATTCACGAAGGCATTTACCGACAGGAAAGTTCGGAAAACTTATCTTGCCTTATGTATTGGTTCTGCCCCAAAATGGAGTGAAATTTCCATTGAATCTGGTCATGGAAGATCAAAATTTGGTGCATGGCGTGTGTATTCGAGGAATGCTGTTGGAAGGATACTTCCAGGAGGCTCTCTTGTTCGAGAAATGACAACTTGCCTGGAAGTCTTGTCTGTAAATGGAAACCCAAAAGCACAACATGGAATTTTTGAAAAGCCACAAAATTCTATTGTCCAAAGAGATTCATACATTACATATGAAAGTGATAGCTCAACAGACAATATGGAAAAATTAGTTGTGAGTGAACATAATGTTGAGAACATTGGACAAGACTATGATGATTTCAATGCACTGAATATTAAGAGGGATGAGGTATTAATTCGGGCTTATCCTCAAAGTGGAAGGACACATCAGATTCGATTGCATTGCCAGTACTTGGGATTGTCTATCAGAGGGGATGTGAAATATGAAGGGCCTCATATCTGGAAGGGTATAACTTATGCAAATCATGCTTTACATGCAGAGAGTCTCAGTTTTGAACATCCAGTTACTCATAGCATGGTTAAAATGCATGCTTCTATTCCTCAATGGGCAATAGAAGCTTGTGGATACTCTCATTCATTTTTTGATGTTGTCT
>FTS2
TCTATATTTTGCAACTTTGAACTGAATGCTTTTTGATCAAATCAAGATGCCTCAGGTACTAAAAATGATGCTAGCTCACTGGAACTGCATCTTGCCAACCGCCTTGATCGGGACACAAGTGGAGTGATGGTTGTTACCAAATTTCACAAAATAGCAGGTAAATTCACGAAGGCATTTACCGACAGGAAAGTTCGGAAAACTTATCTTGCCTTATGTATTGGTTCTGCCCCAAAATGGAGTGAAATTTCCATTGAATCTGGTCATGGAAGATCAAAATTTGGTGCATGGCGTGTGTATTCGAGGAATGCTGTTGGAAGGATACTTCCAGGAGGCTCTCTTGTTCGAGAAATGACAACTTGCCTGGAAGTCTTGTCTGTAAATGGAAACCCAAAAGCACAAAATGGAATTTTTGAAAAGCCACAAAATTCTATTGTCCAAAGAGATTCATACATTACATATGAAAGTGATAGCTCAACAGACAATATGGAAAAATTAGTTGTGAGTGAACATAATGTTGAGAACATTGGACAAGACTATGATGATTTCAATGCACTGACTATTAAGAGGGATGAGGTATTAATTCGGGCTTATCCTCAAAGTGGAAGGACACATCAGATTCGATTGCATTGCCAGTACTTGGGATTGTCTATCAGAGGGGATGTGAAATATGAAGGGCCTCATATCTGGAAGGGTATAACTTATGCAAATCATGCTTTACATGCAGAGAGTCTCAGTTTTGAACATCCAGTTACTCATAGCATGGTTAAAATGCATGCTTCTATTCCTCAATGGGCAATAGAAGCTTGTGGATACTCTCATTCATTTTTTGATGTTGTCT
>GG1
TAAGCATTACCCATATCTTTATATAAAGCTTAATGTGATCATTAAAGTGCTTCAGGTGCTGGGAATAATACTGCCCCACTGGAATTGCATCTTGCCAACCGGCTTGATCGGGATACAAGCGGAGTTATGGTTATCACCAAGTTGCATAAAGTAGCAGGGAAGCTTGTCAAGGCATTTACAGAGAGAAAAGTGAAAAAAACTTATGTTGCACTGTGCATTGGTCCAGCTCCTAATTGGAATGAAATTGAAATTGAGTCTGGTCATGGAAGATCGAAGTTTGGTGCATGGCGCGTGTATTCTATGAAGGATGTCGGAAGAATGCTTCCTGGAGGCACGGTTGTTCGGGAAATGGTGACCCAACTTAAAGTTTTATCTGTGAATGGGAACAGTAGAATTGGCTATGCAAGCAGAAGACAAGGAGAAAATTCCTTTTGCCAAAGAGATGAATTCATTACTCTGGAAGATGACAGGGAGAGTAGTAGTGTGCAAAAACTGGTGGTCACACAGCAAAGTTCAGAGGAGACCAGACAAGGCTGTGAAGATGTAAACACGCAAGACATCAGAAAGGATGAAGTGCTGATACGAGCTTATCCTCGAAGTGGCAGGACACATCAGATTCGATTGCACTGTCAATACATGGGGTTGCCAATTAGAGGGGATGTGAAGTACGAAGGGCCACATATTTGGAAGGGTATTACTTATGCCAATCATGCTTTGCATGCAGAGAGTCTCTGCTTTGAGCATCCAATCACGGGTAGTATTGTTCAATTATATGCCCCTCTTCCTCAATGGGCAAATGAAGCTTTCCAATTTTCTTCCTAATTTTTCTTTGGCTCCA
>HB41
TATATATTTTTTGACTTTAATCTGAATGCTTTTTGATCAATTCAAGATGCCTCAGGTACTAAAAATGATGCTAGTTCACTGGAGCTGCATCTTGCCAACCGGCTCGATCGGGACACAAGTGGAGTGATGGTCGTTACAAAGCTTCACAAAATAGCAGGGAAACTCATGAAAGCATTTACTGAACGGAAAGTTAGAAAAACTTATCTTGCCTTATGCATTGGTCCTGCCCCAAAATGGAGTGAAATTTCCATTGAATCTGGTCATGGAAGATCAAAATTTGGTGCATGGCGTGTGTATTCGAGGGATGATGTTGGAAGGATACTTCCAGGAGGCTCTGTTGTTCGAGAAATGACAACTCGCCTAGAAGTTTTATCTGTAAATGGAAACCCAAAAGTGCAACATGGCATTTCTGAAACGCCACAAAATTCTATTGTCCAAAGAGATTCATACATTACATATGAAAGTGATAGCTCAAGAGGTAATGTGGAAAAGTTAGTTGTGAGTGAAAAAAATATTGAGAACATTGTACAAGTCTATGATGATTTTAACACACTGGATATTAATAAGGATGAGGTATTAATTCGGGCTTATCCTAAAAGTGGAAGGACACATCAGATTCGATTGCATTGCCAGTACTTGGGATTGTCTATCAGAGGGGATGTGAAATATGAAGGACCTCATACCTGGAAGGGTATAACTTATGCAAATCATGCTTTGCATGCAGAGAGTCTCAGTTTTGAACACCCAGTTACTCATAGCATGGTTAAAATGCATGCTTCTATTCCTCAATGGGCAATAGAAGCATATGGATATTCTCAGTCGTATTTTGATGTTGTCT
>JO20
GTTGTGTTTAGTTGCTTAAAAGTGGATACTTTCTGATCAATTTTATATACTTCAGGTGCTAAGAATGATGCAATTTCTCTGGAATTGCATCTTGCCAACCGGCTTGATCGGGATACAAGTGGAGTAATGGTCATTACTAAGCGGCATAGAATAGCAGGGAAACTTGTGAAGGCATTTACTGATCGGAAAGTAAGAAAAACTTATCTTGCCCTTTGCATTGGATCTGCTCCAGAATGGAGCGAAGTCTACATTGAGTCTGGTCATGGAAGATCAAAGTTTGGTGCCTGGCGCGTGTATTCTAGGAAAGATGTTGGAAGGGCACTTCCAGAAGGTTGTGTTATTCGAGAAATGGCCACTCGCCTAAGAGTCTTATCTGTAAATGGAAATCAGAAATTGCAACGTAACAGTCATGAAGAGTCACAAAATTGTCTTGAAAAAAGAGACCAGTTTATTGCATCTGAAGCTGATGAGTCAGTGAATAGTGTGAAAAATTTGGTTGTCGTAGAACCAAGTTCTGAGAACAGTGGACGGGTCTGTGATTTTGTGAACTCACTGGATATTTTGAAAGATGAAGTGCTAGTACGGGCTTATCCTGAAAGTGGAAGGACACATCAGATTCGATTGCATTGCCAGTATTTGGGATTGGCTATTAGAGGGGATGTGAAATATGAAGGACCCCATGTCTGGAAGGGTATAACTTATGCTAGTCATGCCTTGCATGCAGAGTCTCTTTGTTTTGAGCATCCAGTCACTCAGACAATGGTTAAATTGTATGCTCCTCTTCCTCAATGGGCGGTTGAAGCATATGGATGTTCTCCTCTTGCATTTGATACATTAA
>JU21
GTTGTGTTTAGTTGCTTAAAAGTGGATACTTTCTGATCAATTTTATATACTTCAGGTGCTAAGAATGATGCAATTTCTCTGGAATTGCATCTTGCCAACCGGCTTGATCGGGATACAAGTGGAGTAATGGTCATTACTAAGCGGCATAGAATAGCAGGGAAACTTGTGAAGGCATTTACTGATCGGAAAGTAAGAAAAACTTATCTTGCCCTTTGCATTGGATCTGCTCCAGAATGGAGTGAGGTCTACATTGAGTCTGGTCATGGAAGATCAAAGTTTGGTGCGTGGCGCGTGTATTCTAGGAAAGATGTTGGAAGGGCACTTCCAGAAGGTTGTGTTATTCGAGAAATGGCCACTCGCCTAAGAGTCTTATCTGTAAATGGAAATCAGAAATTGCAACGTGACAGTCATGAGGAGTCACAAAATTGTCTTGAAAAAAGAGACCAGTTTATTACATCTGAAGCTGATGAGTCAGTGAATAGTGTGAAAAATTTGGTTGTCGTAGAACCAAGTTCTGAGAACAGTGGACGGGTCTGTGATTTTGTGAACTCACTGGATATTTTGAAAGATGAAGTGCTAGTACGGGCTTATCCTGAAAGTGGAAGGACACATCAGATTCGATTGCATTGCCAGTATTTGGGATTGCCTATTAGAGGGGATGTGAAATATGAAGGACCCCATGTCTGGAAGGGTATAACTTATGCTAGTCATGCCTTGCATGCAGAGTCTCTTTGTTTTGAGCATCCAGTCACTCAGACAATGGTTAAATTGTATGCTCCTCTTCCTCAATGGGCGGTTGAAGCATATGGATGTTCTCCTCTTGCATTTGATACATTAA
>KE1
AGTAATATTCATTTCTTTGAAACAAATGCGAATTGATCATTCCATGATGATTCAGGTGCTGTAAATGATGTTAATCCACTGGAATTGCATCTTGCCAACCGGCTTGACCGAGACACCAGTGGAGTAATGGTCATTACTAAGTTTCATAAAATAGCAGGGAAGCTTGTGAAGGCATTTACAGATCGGAAAGTGAGAAAAACTTATATTGCCCTCTGTATTGGACCAGCTCCAAAATGGAACAATATCTATATAGAGTCTGGCCATGGAAGGTCAAAGTTTGGTGCATGGCGTGTGTATTCTAGGACAGATGTTGGAAGGATTCTTCCAGGTGGCTCTGTTGTTAGGGAAATGGCTACTCATCTAAAAGTCTTAGCTGTAAATGGGAACCATAGAACGCAGCATGACAGTGTTGAGGAGCCACAAAATTCTTCTCAAGACAAAGAAAGCATTGCCACATTTGGAGATAATGGCTCTACGGATGGTATGGAAAAAGTGGTGGTCACAGAACAAAATTCCAAGGTAGCTGGAGGAGACCGTGACATCACTAACTCACCAAACATCAGAAAGGAAGAAGTGTTAATACGAGCTTATCCTCAAAGTGGAAGAACACATCAGATTCGTTTGCATTGCCAATACATGGGATTGCCTATTAGAGGAGATGTGAAGTATGAAGGGCCTCATACCTGGAGAGGTATAACTTATGCCAATCATGCTCTGCATGCAGAAAGTCTCTGCTTTGAGCATCCTGTCACAGGTACTATGGTTAAATTGCATGCTCCTCTTCCTCAATGGGTAATGGAAGCATACTGATACCATCCTAGGGTATTTAAGGTTTATT
>LF2
TATGTATTTTGCGACTTTAAACT-AATGCTTTTTGATCAATTCAAGATGCCTCAGGTACTAAAAATGATGCTAGTTCACTGGAGCTGCATCTTGCCAACCGGCTCGATCGGGACACAAGTGGAGTGATGGTTGTTACTAAGTTTCACAAAATAGCAGGGAAACTCATGAAGGCATTTACTGATCGGAAAGTTAGAAAAACTTATCTTGCCTTATGCATTGGTCCTGCCCCAAAATGGAGTGAAATATCCATTGAATCTGGTCATGGAAGATCAAAATTTGGTGCATGGCGTGTGTATTCGAGGAATGATGTTGGAAGGATACTTCCAGGAGGCTCTGTTGTTCGAGAAATGGCAACTCGCCTAGAAGTTTTGTCTGTAAATAGAAACCCAAAAGTGCAGCAGGGCATATTTGAAATGCCACAAAATTCTATTGTCCAAAGAGATTCCTACATGACATATGAAAGTGATAACTCAACAGATAATGTGGAAAAATTAGTTGTGAGCGAACAAAATATTGAGAACGTTGGACAAGTCTATGATGAT---AACGCACTAGATATTAAGAAGGACGAGGTATTAATTCGAGCTTATCCTCAAAGTGGAAGGACACATCAGATTCGATTGCATTGCCAGTACTTGGGATTGTCTATCAGAGGGGATGTGAAATATGAAGGACCTCATACCTGGAAGGGTATAACTTATGCAAATCATGCTTTGCATGCAGAGAGTCTCACTTTTGAACATCCAGTTACTCATAGCGTGGTTAAAATGCATGCTTCTATTCCTCAATGGGCAATAGAAGCATATAATATTTTTTAATATTATATCAAATTCAAAT
>MC0
TATATACTTTGCAACTTTAAACTGAAGTGTTTTTGATCAATTAAAGATATCTCAGGTACTGAAAATGATGCTAGTTCACTGGAGCTGCATCTTGCTAACCGGCTCGATCGGGACACAAGTGGAGTGATGCTTATTACTAAGCTTCACAAAATAGCAGGGAAACTCATGAAGGCATTTACTGATCGGAAAGTTAGAAAAACTTATCTTGCCTTATGCATTGGTCCTGCCCCAAAATGGAGTGAAATTTCCATTGAATCTGGTCATGGAAGATCAAAATTTGGCGCATGGCGTGTGTATTCGAGGAATGATGTTGGAAGGATACTTCCAGGAGGCTCTGTTGTTCGAGAAATGACAACTCGCCTAGAAGTCTTGTCTGTAAATGGAAACCCAAAAGTGCAACATCGGATTTTTGAAAAATCACAAAATTCTATTGGCCAAGTAGATTCAAGCATTACATATGAAAGTGATAGCTCAACAGATAATGTGGAAAAATTAGTTGTGAGCGAAGAAAATATTGAGAACATTGGCCAAGTCTATGATGGTTTTAGCACACTGGATATCAAGA---------------------------------------------------------------------------------------------------------------------------------------------------------------------------------------------------------------------------------------------------------------------------------
>MT0
TATATATTTTCTAACTTCAAATTGAATGCTTTTTTATCAATTCAAGATGCCTCAGGTACTAAAACTGACGCTAGTTCACTGGAACTGCATCTTGCCAACCGGCTTGATCGGGACACAAGTGGAGTGATGCTTGTTACCAAGTTTCACAAAATAGCAGGGAAACTCATGAAGGCATTTACTGACAGGAAAGTTAGAAAAACTTATCTTGCCTTATGCATTGGTCCTGCCCCAAAATGGAGAGAAATTTCCATTGAATCTGGTCATGGAAGGTCAAAATTTGGTGCATGGCGCGTGTATTCAAGGAATGATGTTGGAAGGATACTTCCAGGAGGCTCTGTTGTTCGAGAAATGACAACTCGCCTAGAAGTCTTGTCTGTAAATGGAAACCCAAAAGTGCAACATGGCATTTTTGAAGAGACACAAAATTCTATTGTCCAAAGAGATTCATACATCACACATGAATTTGATAGCTCGACGGATGATATGGAAAAATTAGTTGTGACACAACAAAATTTTGAGAACATTGGACAAGACTCTGATGATTCCAATACACTGGATATTAAGAAGGACGAGGTATTAATTCGGGCTTATCCTCAAAGTGGAAGGACACATCAGATTCGATTGCATTGCCAGTTCTTGGGATTGTCTATCAGAGGGGATGTGAAATATGAAGGACCTCATACCTGGAAAGGTATAACATATGCAAATCATGCTTTACATGCAGAGACTCTCAGTTTTGAACATCCTGTTACTCATAGCATGGTTAAAATGCATGCTTCTATTCCCCAATGGGCAATAGAAGCATGTAGATATTCTCATTCGTTTTTTGATGTTGTCT
>NN48
TATATATTTTGCAACTTTAAACTGAATGCTTTTTGATCAATTCAAGATGGCTTAGGTACTAAAAATGATGCTAATTCACTGGAACTGCATCTTGCCAACCGGCTTGATCGGGACACAAGTGGAGTGATGGTTGTTACTAAGTTTCACAAAATAGCAGGGAGACTCACGAAGGCATTTACTGACAGGAAAGTTAGAAAAACTTATCTTGCCTTATGCATTGGTCCTGCCCCAAAATGGAGTGAAATTTCCATTGAATCTGGTCATGGAAGATCAAAATTTGGTGCATGGCGTGTGTATTCGAGGAATGATGTTGGGAGGATACTTCCAGGAGGCTCTTTTGTTCGAGAAATGACAACTCGCCTAGAAGTGTTGTCTGTAAATGGAAACCCAAAAGTGCAACATGGAATTTTTGAAAAGCCCCAAAATTCTATTGTCCAAAGAGATTCATACATCACATATGAAAGTGATAGCCCAACAGACAATATGGAAAAATTAGTTGTGAACGAACAAAGTGTTGAGAACATTGGACAAGACTCTGATGATTTCAATGCACTGGATATTAAGGAGGATGAGGTATTACTTCGGGCTTATCCTCAAAGTGGAAGGACACATCAGATTCGATTGCATTGCCAGTACTTGGGATTGTCTATCAGAGGGGATGTGAAATATGAAGGACCTCATACCTGGAAGGGTATAACTTATGCAAATCATGCTTTACATGCAGAGAGTCTCAATTTTGAACATCCAGTTACTCATAGCATGGTTAAAATGCATGCTTCTATTCCTCAATGGGCAATAGAAGCTTGTGGATATTCTCATTCTTTTTTTGATGTTGGAT
>PA42
TATATATATTGTGACTTTAATCTGAATGCTTTTTGATCAATTCAAGATGCCTCAGGTACTAAAAATGATGCTAGTTCACTGGAGCTGCATCTTGCCAACCGACTCGATCGAGACACAAGTGAAGTGATGGTTGTTACTAAGTTTCACAAAATAGTAGGGAAACTCACGAAGGCATTTACTGACCGAAAATTTAGAAAAAATTATCTTGCCTTATGCATTGGTCCTGCCCCAAAATGGAGTGAAATTTCCATCGAATCTGGTCATGGAAGATCAAAATTTGGCACATGGCGTGTGTATTCAAGGAATGATGTTGGAAGGATACTTCCAGGAGGCTCTGTTGTTTGAGAAATGGCAACTCGCCTTGAAGTTTTATCTGTTAATGGAAACCCGAAAGTGTAAGATGGCAGTTTTGAAAAGCCACAAAATTCTATTGTCCAAAGAGATTCATACATTGCATATGAAAGTGAAAACTCAACAGATAATGTGGAAAAAATAGTTGTGAGCGAAAAAAATATTGAGAACATTGTACTAGTCTATGATGATT---------------TTAAGAAGGAGGAGATATTAATTCGGGCTTATCCTGAAAGTGGAAGGACACATCAGATTAGATTGCATTGCCAGTACTTGGGATTTTCTATCAAAGGGGACGTGAAATATGAAGGACCTCATATCTGGAAGGGTATAACTTATGCAAATCATGCTTTGCATGCAGAGAGTCTTGGTTTTGAACATCCAGTCACTCGTACCATGGTTAAAATGCATGCTTTTATTCCTCAATGGGCAATAGAAGCATATGAATATTCTCATTCTTTTTTTGATGTTATCT
>PB33
AGTAATATTCTTTTCTTTGAAACAAATCCGATTTGATCTTTCCATGATGATTCAGGTGCTGTAAATGATGTTCATCCACTGGAATTGCATCTTGCCAACCGGCTTGACCGAGACACTAGTGGAGTAATGGTCATTACCAAGTTGCATAAAATAGCAGGCCAGCTTGTGAAGGCATTTACAGATCGGAAGGTGAGAAAAACTTATCTTGCCCTGTGTATTGGACCTGCTCCAAAGTGGAACAATATCTATATCGAGTCTGGGCATGGGAGATCGAAGTTTGGTGCATGGCGTGTGTATTCTAGGACAGATGTTGGAAGGATTCTTCCAGGTGGCACTGTTGTTAGGGAGATGGCAACTCATTTTAAGGTCTTAGCTGTAAATGCGAACCATAGAATGCACCATGACAGTGTTGATGAGGCACAAATTTCTTCTCAAGGCGAAGACAGATTTGTTACAGTTGGAGATGATGGCTCTATGGATAGTATAGAGAAATTGGTGGTCACAGAACAAAATTTCAAGGTGGCTGGACTAGACTGTGACATTGTTAGCTCACCAAAAATCAGAAAGGATGAAGTGCTAATAAGAGCTTCTCCTCTAAGTGGAAGAACACATCAAATTCGTTTGCATTGCCAATACATGGGATTGCCTATTAGAGGGGATGTGAAATATGAAGGGCCACATACCTGGAAAGGTATAACCTATGCCAATCATGCTCTGCATGCAGAGAGTCTCTGCTTTGAGCATCCTGTCACAGGTAATATGGTTAAATTACATGCTCCTCTTCCCCAATGGGTAATGGAAGCTTACTGATACTGTCCTAGGTTGTTCAATGTTTATT
>PF1
TATATATTTTGCTACTTTAAACTGAATGCTTTTTTATCAATTCAAGATGCCTCAGGTACTAAAAATGATGCTAGCTCAATGGAACTGCATCTTGCCAACCGGCTTGATCGGGACACAAGTGGGGTGATGGTTGTTACCAAGTTTCACAAAATAGCAGGGAAACTCATGAAGGCATTTACTGACAGGAAAGTTAGGAAAACATATCTTGCCTTATGCATTGGTCCTGCCCCAAAATGGAGTGAAATTTCCATTGAATCTGGTCATGGAAGATCAAAATTTGGTGCATGGCGTGTGTATTCAAGGAATGATGTCGGAAGGATACTTCCAGGAGGCTCTGTTGTTCGAGAAATGACAACTCGCCTAGAAGTCTTGTCTGTAAATGGAAACCCAAAAGTGCAACAAGGAATTTTCGAAAAGCCACAAAATTCTATTGTCCAAAGAGATTCATACATTACATATGAAAGTGATAGCTCAACA---AATATGGAAAACTTAGTTGTGAGCGAACAAAATGTTGAGAACATTGGACAAGACAATGATGATTTCAATACACTGGATATTAAGCAGGACGAGGTATTAATTCGGGCTTATCCTCAAAGTGGAAGGACACATCAGATTAGATTGCATTGCCAGTACTTGGGATTGTCTATCAGAGGGGATGTGAAATATGAAGGACCTTATACCTGGAAGGGTATAACTTATGCAAATCATGCTTTACATGCAGAGAGCCTCAGTTTTGAACATCCAGTTACTCATAGCATGGTAAAAATGCATGCTTCTATTCCTCAATGGGCAATAGAAGCATGTGGATATTCTCATTCGTTTTTTGATGTTTTCT
>PFM1
---------TGCGACTTTAAAATGAATGTTTTTTGAACAATTCAAGATGCCTCAGGTACAAAAAATGATGCTCGTTCCCTGGAGCTGCATCTTGCCAACCGGCTTGATCGGGACACAAGTGGAGTGATGGTTATTACTAAATTTCACAAAATAGCAGGGAAACTCATGAAGGCATTTACTGACCGAAAAGTTAGAAAAACTTATCTTGCCTTATGCATTGGTCCTGCTCCAAAATGGAGTGAAATTTCCATTGAATCTGGTCATGGAAGATCAAAATTTGGCGCATGGCGTGTGTATTCGAGGAATGATGTTGGACGGATACTTCCAGGAGGCTCTGTTGTTCGAGAAATGACAACTCGCCTAGAAGTTGTGTCTGTAAATGGAAACCCGAAAGTGCAAGATGGCATTTTCGAAAAGCCACAAAATTCTACTGTCCAAAGAGATTCATACATTACATATGAAAGTGATAGCTCAACAGATAATATGGAAAAACTAGTTGTGAGCGAACAAAATATTGAGAACATTGGACAAGTCTATGATGATTTTAACACACAGGATATTAAGAAGGAGGAGGTATTAATTCGGGCTTATCCTCAAAGTGGAAGGACACATCAGATTCGCTTGCATTGCCAGTACTTGGGATTGTCTATCAGAGGGGATGTGAAATATGAAGGACCTCATACCTGGAAAGGTATAACTTATGCAAATCATGCTTTGCATGCTGAGAGTCTCAGTTTTGAACATCCAGTTACTCATAACATGGTTAAAATGCATGCTTCTATTCCTCAATGGGCAATAGAAGCATATGGATATTCTCATTCATTTTTTGATGTTATGT
>PG28
AGTAATATTCTTTGCTTTGAAACAATTATGATTTGATCATTTCGTGATGATTCAGGTGCTGCAAATGATGTTAATCCACTGGAATTGCATCTTGCCAACCGGCTTGACCGAGACACAAGTGGAGTAATGGTCATTACTAAGTTGCATAAAATAGCAGGGCAGCTTGTGAAGGCATTTACAGATCGGAAAGTGAGAAAAACTTATCTTGCCCTGTGTATCGGACCTGCTCCAAAGTGGAATAATATCTATATTGAGTCCGGGCATGGAAGATCAAAGTTTGGTGCATGGCGTGTGTATTCTAGGACAGATGTTGGAAGGATTCTTCCAGGTGGCACTGTTGTTAGGGAAATGGCAACTCATCTAAAGGTCTTAGCTGTAAATGCGAACCATAGAATGCACCGTGACAGTGTTGACGAGGCACAAAATTCTTCTCAAGGCAAAGACAGATTTGCTACAGTTGGAGATAATGGCTCTATGGATAGTATAGAAAAAGTGGTGGTCACGGAACAAAATTCCAAGGCACCTGGACAAGACCGTGACATTGTTAGCTCACCAAACATCAGAAAGGATGAAGTGCTAATAAGAGCTTCTCCTCTAAGTGGAAGAACACATCAGATTCGTTTGCACTGCCAATACATGGGATTGCCTATTAGAGGGGATGTGAAATATGAAGGGCCGCATATCTGGAAAGGTATAACCTATGCCAATCATGCTCTGCATGCAGAGAGTCTCTGCTTTGAGCATCCTGTCACAGGTAATATGGTTAAATTTCATGCTCCTCTTCCTCAATGGGTAATGGAAGCTTACTGATACTGTCTTAGGTTATTTAATGTTTATT
>PH2
TATATATTTTGCTACTTTAAACTGAATGCTTTTTTATCAATTCAAGATGCCTCAGGTACTAAAAATGATGCTAGCTCAATGGAACTGCATCTTGCCAACCGGCTTGATCGGGACACAAGTGGGGTGATGGTTGTTACCAAGTTTCACAAAATAGCAGGGAAACTCATGAAGGCATTTACTGACAGGAAAGTTAGGAAAACATATCTTGCCTTATGCATTGGTCCTGCCCCAAAATGGAGTGAAATTTCCATTGAATCTGGTCATGGAAGATCAAAATTTGGTGCATGGCGTGTGTATTCAAGGAATGATGTCGGAAGGATACTTCCAGGAGGCTCTGTTGTTCGAGAAATGACAACTCGCCTAGAAGTCTTGTCTGTAAATGGAAACCCAAAAGTGCAACAAGGAATTTTCGAAAAGCCACAAAATTCTATTGTCCAAAGAGATTCATACATTACATATGAAAGTGATAGCTCAACA---AATATGGAAAACTTAGTTGTGAGCGAACAAAATGTTGAGAACATTGGACAAGACAATGATGATTTCAATACACTGGATATTAAGCAGGACGAGGTATTAATTCGGGCTTATCCTCAAAGTGGAAGGACACATCAGATTAGATTGCATTGCCAGTACTTGGGATTGTCTATCAGAGGGGATGTGAAATATGAAGGACCTTATACCTGGAAGGGTATAACTTATGCAAATCATGCTTTACATGCAGAGAGCCTCAGTTTTGAACATCCAGTTACTCATAGCATGGTAAAAATGCATGCTTCTATTCCTCAATGGGCAATAGAAGCATGTGGATATTCTCATTCGTTTTTTGATGTTTTCT
>PM29
AGTAATATTCTTTCCTTTGAAACAAATGCGATTTGATCATTCCATTATGGTTCAGGTGCTGTAAATGATGTTAATCCACTGGAATTGCATATGGCCAACCGGCTTGACAGAGACACCAGTGGAGTAATGGTCATTACTAAGTTGCATAAAATAGCAGGGAAGCTTGTGAAGGCATTTACAGATCGGAAAGTGAGAAAAACTTATCTTGCTCTGTGTATCGGACCTGATCCAAAATGGAACAATATCTATATTGAGTCAGGGCATGGAAGGTCAAAGTTTGGTGCATGGCGTGTGTATTCTAGGACAGATGTTGGAAGGATTCTTCCAGGTGGCACTGTTGTTAGAGAAATGGCAACTCATCTAAAAGTCTTAGCTGTAAATGGTAGCCATAGAATGCAGCATGAAAGTCTTGGCAAGGCACAAAATGCTTCTCAAGACACAGAT---GTTTTTACATTTGGAG---AATGCTCTACAGCTAGAATGGAAAAAGTTATGGTTACAGAACAAAATTCCAAGGTTGCTGGACGAGACTGTAACATTGTTAACTCACCAAACATCAGAAATCATGAAGTGCTAATACGAGCTTATCCTCTAAGTGGAAGAACGCATCAGATTCGTTTGCACTGCCAATACATGGGATTGCCTATTAGAGGGGATGTGAAGTATGAAGGGCCGCATACCTGGAAAGGTACTACTTATGCCAATCATGCTTTGCATGCAGAGAGTCTCTGCTTTGAGCATCCTGTCACAGGTAATATGGTTAAATTGCATGCCCCTCTTCCTCAGTGGGTAATGGAAGCATACTGATACTGTGCTAGGGTATTTAATGTTTATT
>PS27
AGTAATATTCTTTGCTTTGAAACAAATATGATTTGATCATTTCGTGATGATTCAGGTGCTGCAAATGATGTTAATCCACTGGAATTGCATCTTGCCAACCGGCTTGACCGAGACACAAGTGGAGTAATGGTCATTACTAAATTGCATAAAATAGCAGGGCAGCTTGTGAAGGCATTTACAGATCGGAAAGTGAGAAAAACTTATCTTGCCCTGTGTATCGGACCTGCTCCAAAGTGGAACAATATCTATATTGAGTCCGGGCATGGAAGATCAAAGTTTGGTGCATGGCGTGTGTATTCTAGGACAGATGTTGGAAGGATTCTTCCAGGTGGCACTGTTGTTAGGGAAATGGCAACTCATCTAAAGGTCTTAGCTGTAAATGCGAACCATAGAATGCACCGTGACAGTGTTGACGAGGCACAAAATTCTTCTCAAGGCAAAGACAGATTTGCTACAGTTGGAGATAATGGCTCTACGGATAGTATAGAAAAAGTGGTGGTCACGGAACAAAATTCCAAGGCACCTGGACAAGACCGTGACATTGTTAGCTCACCAAACATCAGAAAGGATGAAGTGCTAATAAGAGCTTCTCCTCTAAGTGGAAGAACACATCAGATTCGTTTGCACTGCCAATACATGGGATTGCCTATTAGAGGGGATGTGAAATATGAAGGGCCGCATATCTGGAAAGGTATAACCTATGCCAATCATGCTCTGCATGCAGAGAGTCTCTGCTTTGAGCATCCTGTCACAGGTAATATGGTTAAATTGCATGCTCCTCTTCCTCAATGGGTAATGGAAGCTTACTGATACTGTCTTAGGTTATTTAATGTTTATT
>PS30
TATATATATTATGACTTTAAACTGAATGCTTTTTGATCAATTCAAGATGCCTCAGGTACTAAAAATGATGCTAGTTCACTGGAGCTGCATCTTGCCAATCGGCTCGATCGGGACACAAGTGGAGTGATGGTTGTTACTAAATTTCACAAAATAGCAGGGAAACTCACGAAGGCATTTACCGACCGAAAAGTTAGAAAAACTTATCTTGCCTTATGCATTGGTCCTGCCCCAAAATGGAGTGAAATTTCCATCGAATCTGGTCATGGAAGATCAAAATTTGGCGCATGGCGTGTGTATTCAAGGAATGATGTTGGAAGGATACTTCCAGGAGGCTCTGTTGTTCGAGAAATGGCAACTCGCCTAGAAGTTTTATCTGTTAATGGAAACCCAAAAGTGCAAGATGGCAGTTTTGAAAAGCCACAAAATTCTATTGTCCAAAGAGATTCATACATTGCATATGAAAGTGACAGCTCAACAGATAATGTGGAAAAAATAGTTGTGAGCGAACAAAATATTGAGAACATTGGACTAGTCAATGATGATT---------------TTAAGAAGGAGGAGATATTAATTCGGGCTTATCCTGAAAGTGGAAGGACACATCAGATTCGATTGCATTGCCAGTACTTGGGATTGTCTATCAGAGGGGATGTGAAATATGAAGGACCTCATATCTGGAAGGGTATAACTTATGCAAATCATGCTTTGCATGCAGAGAGTCTCAGTTTTGAACATCCAGTTACTCGTACCATGGTTAAAATGCATGCTTCTATTCCTCAATGGGCAATAGAAGCATATGGATATTCTCATTCTTTTTTTAATGTTGTCT
>PSF43
TATATATTTTGCAACTTTAAACTGAATGCTTTTTGATCAATTCAATATGCCTCAGGTACTAAAAATGATGCTAGTTCACTGGAACTGCATCTTGCCAACCGGCTTGATCGGGACACAAGTGGAGTGATGGTTGTTACTAAGTTTCACAAAATAGCAGGGATACTCACGAAGGCATTTACTGACAGGAAAGTTAGAAAAACTTATCTTGCCTTATGCATTGGTCCTGCCCCAAAATGGAGTGAAATTTCCATTGAATCTGGTCATGGAAGATCAAAATTTGGTGCATGGCGTGTGTATTCGAGGAATGATGTTGGAAGGATACTTCCAGGAGGCTCTTTTGTTCGAGAAATGACAACTCGCCTAGAAGTCTTGTCTGTAAATGGAAACCCAAAAGTGCAACATGGAATTTTTGAAAAGCCCCAAAATTCTATTGTCCAAAGAGATTCATACATCACATATGAAAGTGATAGCTCAACAGACAATATGGAAAAATTAGTTGTGAGCGAACAAAATGTTGAGAAAATTGGACAAGACTCTGATGATTTCAATGCACTGGATATTAAGAAGGATGAGGTATTAATTCGGGCTTATCCTCAAACTGGAAGGACACATCAGATTCGATTGCATTGCCAGTACTTGGGATTGTCTATCAGAGGGGATGTGAAATATGAAGGACCTCATACCTGGAAGGGTATAACTTATGCAAATCATGCTTTACATGCAGAGAGTCTCAGTTTTGAACATCCAGTTACTCATAGCATGGTTAAAATGCATGCTTCTATTCCTCAATGGGCAATAGAAGCTTGTGGATACTTTCATTCTTTTTTTTATGTTGTAT
>PTA0
TATATATTTTGCGACTTTAAACTGAATGCTTTTTGATCAATTCAAGATGTCTCAGGTGCTAAAAATGATGCTAGTTCACTGGAGCTGCATCTTGCCAACCGGCTCGATCGGGACACAAGTGGAGTGATGGTTGTTACTAAGTTTCACAAAATAGCAGGGAAACTCACGAAGGCATTTACTGACCGGAAAGTTAGAAAAACTTATCTTGCCTTATGCATTGGTCCTGCCCCAAAATGGAGTGAAATTTCCATTGAATCTGGTCACGGAAGATCAAAATTTGGCGCATGGCGGGTGTATTCGAGGAATGATGTTGGAAGGATACTTCCAGGAGGTTCTGTTGTTCGAGAAATGGCAACTCGCTTAGAAGTTCTGTCTGTAAATGGAAAACCGAAAGTGCAAAATGGAATTTTTGAAAAGCTAAAAAATTCTATTGTCGAAAGAGATTCATATATTACATATGAAAGTGATAGCTCAACAGATATTGTGGAAAACTTAGTTGTGAGCGAACAAAATATTGAGAACATTGGACAAGTCCATGATGATTTCAACACACTTGATATTAAGAAGGATGAGGTATTAATTCGGGCTTATCCGCAAAGTGGAAGGACACATCAGATTCGATTGCATTGCCAGTATCTGGGATTGTCTATCAGAGGGGATGTGAAATATGAAGGACCTCATACCTGGAAGGGTATAACTTATGCAAATCATGCTTTGCATGCTGAGAGTCTCAGTTTTGAACATCCAGTTACTCATAGCATGGTTAAAATGCATGCTTCTATTCCTCAATGGGCAATAGAAGCATATGGATGTTTTCATTCTTTTTTTGATATTGTCC
>RC54
TATATATTTTGCAACTTTAAACTGAATGCTTTTTGATCAATTCAAGATGGCTCAGGTACTAAAAATGATGCTAATTCACTAGAACTGCATCTTGCCAACCGGCTTGATCGGGACACAAGTGGAGTGATGGTTGTTACTAAGTTTCACAAAATAGCAGGGAGACTCACGAAGGCTTTTACTGACAGGAAAGTTAGAAAAACTTATCTTGCCTTATGCATTGGTCCTGCCCCAAAATGGAGTGAAATTTCCATTGAATCTGGTCATGGAAGATCAAAATTTGGTGCATGGCGTGTGTATTCAAGGAATGATGTTGGAAGGATACTTCCAGGAGGCTCTTTTGTTCGAGAAATAACAACTCGCCTAGAAGTGTTGTCTGTAAATGGAAACCCAAAAGTGCAACATGGAATTTTTGAAAAGCCCCAAAATTCTATTGTCCAAAGAGATTCACACATCATATATGAAAGTGATAGCCCAACAGACAATATGGAAAAATTAGTTGTGAGCGAACAAAATGTTGAGAACATTGGACAAGACTGTGATGATTTCAATGCACTGGATATTAAGGAGGATGAGGTATTAATTCGGGCTTATCCTCAAAGTGGAAGGACACATCAGATTCGATTGCATTGCCAGTACTTGGGATTGTCTATCAGAGGGGATGTGAAATATGAAGGACCTCATACCTGGAAGGGTATAACTTATGCAAATCATGCTTTACATGCAGAGAGTCTCAGTTTTGAACATCCAGTTACTCATAGCATGGTTAAAATGCATGCTTCTATTCCTCAATGGGCAATAGAAGCTTGTGGATATTCTCATTCTTTTTTTGATGTTGTAT
>RR55
TATATATTTTGCAACTTTAAACTGAATGCTTTTTGATCAATTCAAGATGCCTCAGGTACTAAAAATGATGCTAATTCACTGGAACTGCATCTTGCCAACCGGCTTGATCGGGACACAAGTGGAGTGATGGTTGTTACCAAGTTTCACAAAATAGCAGGGAGACTCACGAAGGCATTTACTGACAGGAAAGTTCGAAAAACTTATCTTGCCTTATGCATTGGTCCTGCCCCAAAATGGAGTGAAATTTCCATTGAATCTGGTCATGGAAGATCAAAATTTGGTGCATGGCGTGTGTATTCGAGGAATGATGTTGGAAGGATACTTCCAGGAGGCTCTTTTGTTCAAGAAATGACAACTCACCTAGAAGTGTTGTCTGTAAATGGAAACCCAAAAGTGCAACATGGAATTTTTGAAAAGCCCCAAAATTCTATTGTCCAAAGAGATTCATACATCACTTATGAAAGTGATAGCCCAACAGACAATATGGAAAAATTAGTTGTGAGTGAACAAAATGTTGAGAACATTGGACAAGACACTGATGATTTCAATGCACTGGATATTAAGGAGGATGAGGTATTAATTCGGGCTTATCCTCAAAGTGGAAGGACACATCAGATTCGACTGCATTGCCAGTACTTGGGATTGTCTATCAGAGGGGATGTGAAATATGAAGGACCTCATACCTGGAAGGGTATAACTTATGCAAATCATGCTTTACATGCAGAGAGTCTCAGTTTTGAACATCCAGTTACTCATAGCATGGTTAAAATGCATGCTTCTATTCCTCAATGGGCAATAGAAGCTTGTGGATATTCTCATTCTTTTTTTGATGTTGTAT
>SA1
TATATATATTGTGACTTTAAACTGAATGCTTTTTGATCAATTCAAGATGCCTCAGGTACTAAAAATGATATTAGTTCACTGGAGCTGCATCTTGCAAACCGGCTCGATCGGGACACAAGTGGAGTGATGGTTGTTACTAAGTTTCACAAAATAGCAGGGAAACTCATGAAGGCATTTACCGACCGAAAAGTTAGAAAAACTTATCTTGCCTTATGCATTGGTACTGCCCCAAAATGGAGTGAAATTTCCATTGAATCTGGTCATGGAAGATCAAAATTTGGCGCATGGCGTGTGTATTCGAGGAATGATGTTGGAAGGATACTTCCAGGAGGTTCTGTTGTTCGTGAAATGGCAACCCGCCTAGAAGTTTTGTCTGTTAATGGAAACCAGAAAGTGCAAGATGGCAGTTTTGAAAAGCCACAAAATTCTATTGCCCAAAGAGATTCATACATTACATATGAAAGTGACAGCTCAACAGATAATGTGGAAAAATTAGTTGTGAGCGAACAAAATATTGAGAACATTGGACAAGTCTATGATGATTTTAACACACTGGATATTATGAAGGAAGAGATATTAATTCGGGCTTATCCTGAAAGTGGAAGGACACATCAGATTCGATTGCATTGCCAGTACTTGGGATTGTCTATCAGAGGGGATGTGAAATATGAAGGACCTCATATCTGGAAGGGTATAACTTACGCAAATCATGCTTTGCATGCAGAGAGTCTCAGTTTTGAACATCCAGTTACTCATACCATGGTTAAAATTCATGCTTCTATTCCTCAATGGGCAATAGAAGCATATGAATATTCTCATTCGTTTTTTGATGTTGTCT
>SC0
TGTATATTTTGCAACTTTAAACTGAATGCTTTTTTATCAATTCAAGATGCCTCAGGTACTAAAAATGATGCTAGTTCACTGGAATTGCATCTTGCCAACCGGCTCGATCGGGACACAAGTGGAGTGATGGTTGTTACTAAGTTTCACAAAATTGCAGGGAAACTCATGAAGGCATTTACTGACAGGAAAGTTAAAAAAACTTATCTTGCCTTATGCATTGGTCCTGCCCCAAAATGGAGTGAAATCTCCATTGAATCTGGTCATGGAAGATCAAAATTTGGTGCGTGGCGTGTGTATTCGAGGAATGATGTTGGAAGGATACTTCCAGGAGGCTCTGTTGTTAGAGAAATGACAACTCGCCTAAAAGTCTTGTCTGTAAATGGAAACCCAAAAGTGCAACATGGCATTTTTGAAAAGCCACAAAATTCTATTGTCCAAAGAGATTCATACATTACAAATGAAAGTGATAGCTCAACAGATAATATGGAAAAATTAGTTGTGAACGAACAAAATGTTGAGAACATTGGACAAGACTATGACGATTCCAATACACTGGATATTAAGAAGGAAGAGGTACTAATTCGGGCTTATCCTCAAAGTGGAAGGACACATCAGATTCGATTGCATTGCCAGTACTTGGGATTGTCTATCAGAGGGGATGTGAAATATGAAGGACCTCATACCTGGAAGGGTATAACTTATGCAAATCATGCTTTACATGCAGAGAGTCTCAGTTTTGAACATCCAGTTACTCATAGCATGGTTAAAATTCATGCTTCTATTCCTCAATGGGCAATAGAAGCATGTGGATATTCTCATTCGTTTTTTGATGTTGTCT
>SE46
AAGATCCTTGGTCTCTAAAAACAAAGTGCTATTTGATCAATTGGAGAGGCCTTAGATGCAGGTGTTGATGCCAGCCCACTGGAATTGCATCTTGCCAATCGTCTTGATCGAGATACAAGCGGAGTTATGATCATTACAAAGTTGCATAAAGTAGCAGGGAAGTTTGTGAAGGCATTCACTGATAGAAAGGTTCAAAAAACTTATCTTGCTTTGTGCATTGGACGAGCTCCCAATTGGACCGAAATCAACATTGAGTCTGGACATGGAAGGTCAAAGTTTGGTGCATGGCGCGTATATTCTAGGAATGATGTTGGAAGAACACTTCCAGGGGGAACAGTTGTGCGGGAAATGGCAACTCGTTTCAAAGTTTTGTCTGTTAATGGGGACTGTAAAATTGGCAATGCGAATGTGGAATGTTCCCAAAATTCCTCTTGCCGAAGGGATAAATTTGTTATAATGAACAGAGATTTAGAGGCTCG------------------------------------------------------------------------------------------------------CCGCTTAAC--------------------------------------------------------------------------------------------------------------------------------------------------------------------------------------------------------------------------------------------------------
>SG23
GTCGAATTTTGTTACTTAAAAGTGGATGGTGTTTGATCAATTCTAGATACTTCAGGTGCTAAGAATGATGCTATTTCTCTGGAATTGCATCTTGCCAACCGGCTTGATCGGGATACAAGTGGAGTAATGGTCATCACTAAGCGGCACAGAATAGCAGGGAAGCTTGTGAAGGCGTTTACTGATCGGAAAGTAAAAAAAGCTTATCTTGCCCTGTGCATTGGACCTGCTCCAAAATGGAGTGAAGTCTACATTGAATCTGGTCATGGAAGATCAAAGTTTGGTGCATGGCGTGTGTATTCTAAGAAAGATGTTGGAAGGGTACTTCCAGAAGGTTCTGTTGTTCGAGAAATGGCCACTCGCCTAAGAGTCTTATCTGTAAATGGAAACCGGAAATTACAAAATAACAGTTTTGAAGAGTCACAAAATTGTTTTGATCAAAGAGACCAGTTTATTACATTTGAAGGTGATGATTCAACAGACAGTGTGGAAAATGTGGTTGTCTTAGAACAAAATTCTGAGAACATTGGACAGGTCTGTGATTTTGTAAATTCACCCGATATTCTGAAAGATGAAGTGCTAATACGGGCTTATCCTCAAAGTGGAAGGACACATCAGATCCGATTGCATTGCCAGTATTTGGGATTGCCTATTAGAGGGGATGTGAAATATGAAGGACCCCATGTCTGGAATGGTATAACTTATGCCCGTCATGCCTTGCATGCAGAGTCTCTTTGTTTTGAGCATCCAGTCACTCAGACAATGGTTAAATTGTATGCTCCTCTTCCTCAATGGGCAGTTGAAGCATATGGATGCTCTTCGCTGGTGTTTGGTACATTTA
>SS22
GTCGAATTTTGTTACTTAAAAGTGGATGGTGTTTGATCAATTCTAGATACTCCAGGTGCTAAGAATGATGCTATTTCTCTGGAATTGCATCTTGCCAACCGGCTTGATCGGGATACAAGTGGAGTAATGGTCATAACTAAGCGGCACAGAATAGCAGGGAAGCTTGTGAAGGCATTTACTGATCGGAAAGTTAGAAAAACTTATCTTGCCCTGTGCATTGGACCTGCTCCAAAATGGAGCGATGTCTACATTGAATCTGGTCATGGAAGATCAAAGTTTGGTGCATGGCGTGTGTATTCTAAGAAAGATGTTGGAAGGGTACTTCCAGAAGGTTCTGTTGTTCGAGAAATGGCCACTCGCCTAAGAGTCTTATCTGTAAATGGAAACCGGAAATTACAAAATAACAGTTTTGAAGAGTCACAAAATTGTTTTGATCAAAGAGACCAGTTTATCACATTTGAAGGTGATGATTCAACAGACAGTGTGGAAAATGTGGTTGTCTTAGAACAAAATTCTGAGAACATTGGACAGGTCTGTGATTTTGTAAATTCACCCGATATTCTGAAAGATGAAGTGCTTGTACGGGCTTATCCTCAAAGTGGAAGGACACATCAGATCCGATTGCATTGCCAGTACTTGGGATTGCCTATTAGAGGGGATGTGAAATATGAAGGACCCCATGTCTGGAAGGGTATAACTTATGCCAGACATGCCTTGCATGCAGAGTCTCTTTGTTTTGAGCATCCAGTCACTCAGACAATGGTTAAATTGTATGCTCCTCTTCCTCAATGGGCAGTTGAAGCATATGGATGCTCTTCTCTGGTGTTTGATACATTTA
>SV36
CCATTTAAGTTTTACTTCAAAATGAATGCTATTTCATCAATTCAAGGTGCTTCAGGTGCTAAGAATGATCCTATCACACTGGAATTGCATCTTGCTAACCGGCTTGATCGAGACACAAGTGGAGTAATGGTCATCACTAAGCGGCACAGAATAGCGGCGAAGCTTGTGAAGGCATTTACTGATCGGCAAGTTAAAAAAACTTATCTTGCTCTGTGCGTTGGACCTGCTCCAAAATGGAATGAAGTGTATATTGAATCCGGACATGGAAGATCAAAGTTTGGTGCATGGCGTGTGTATTCGAGGAAAGATGTTGGAAGAATACTTCCAGGAGGCTCTGTAGTTAGGGAAATGGCAACTCACCTAAAAGTTTTGTCTGTAAATGGAAACCAGAGGCTGCAACATGACAGTTCTGACAAACCAAAAAATTCTTTTGACCAAAGAGATAAAAATATTACATTTGAAGGTGACAGCTTGTCGGATAGTTTGGAAAAATTGATTGTTACAGAACAAAAATTTGAAAACATTCCACAAGACTGTGATTCTACTAACTCACCAGATATTGGAAAGGATGAAGTGCTAATACAGGCTTATCCTCAAAGTGGAAGGACACATCAGATTCGATTGCATTGCCAGTACTTGGGGTTGCCTATCAGAGGGGATGTTAAATATGAAGGACCTCATGTCTGGAAGGGTATAACTTATGTCAATCATGCTTTGCATGCAGAGAGTCTCTGTTTTGAGCATCCAGTCACTCGTTGTATGGTCAAATTGCATGCTCCTCTTCCAAAGTGGACAAGAGAATCATATGGATGTTCCACTTCGTTGTTTGATGTCTCCA
>TA17
GTTGTGTTTTTTTGCTTAATAGTGGACACTTTTTGATCAATTCTAGATACTTCAGGTGCTAAGAATGATGCAATTTCTCTGGAATTGCATCTTGCCAATCGGCTTGATCGTGATACAAGTGGAGTAATGGTCATTACTAAGCGACATAGAATAGCAGGGAAACTTGTGAAGGCATTTGCTGATCGGAAAGTAAGAAAAACTTATCTTGCCCTGTGCATCGGATCTGCTCCAAAATGGAGCGAAGTCTACATTGAGTCTGGTCATGGAAGATCGAAGTTTGGTGCATGGCGCGTGTATTCTAGGAAAGATGTTGGAAGGGCACTTCCAGAAGGTTGTGTTATTCGAGAAATGGCCACTCGCCTGAGAGTCTTATCTGTAAATGGAAATCAGAAATCACAACATAACAGTAATGAAGAGTCAGAAAATTGTTTTGATAAAAGAGACCAGTGTATTACATTTGAAGATGATGAGTCAGCAAATAGTGTGGAAAATTTGGTTGTCGTAGAACCAAGTTCTGAGAACAGTGGGCAGGTCCGTGATTTTGTAAACTCACCGGATATTTTGAAGGATGAAATGCTAGTACGGGCTTATCCTGAAAGTGGAAGGACACATCAGATCCGATTGCATTGCCAGTATTTGGGATTGCCTATTAGAGGGGATGTGAAATATGAAGGACCCCATGTCTGGAAGGGTATAACTCATGCCAATCATGCCTTGCATGCAGAGTCTCTTTGTTTTGAGCATCCAGTCACTCAGACAATGGTTAAATTGTATGCTCCTCTTCCTCAATGGGCGGTTGAAGCATATGGATGTTCTCCTCTTGTATTTGATACATTAA
>TB39
TTTAATTCATTGTGCCCTAAAATGAATGCAATTTGATCAATTCAAGATACTTCAGGTGCTAAGAATGATGCTATTTCATTGGAATTGCATCTTGCCAACCGGCTTGATCGGGATACAAGTGGAGTAATGGTCATAACTAAGCGGCACAGAATAGCAGCGAAGCTTGTGAAGGCATTTACTGATCGGAAAGTTAGAAAATCTTATCTTGCCCTCTGCATTGGACCTGCTCCAAAATGGAGCGAAGTCTACATTGAATCCGGTCACGGAAGATCGAAGTTTGGTGCATGGCGTGTGTATTCTAGGAAAGATGTTGGAAGGATACTTCCAGGAGGCTCTGTTGTTCGAGAAATGGCAACTCGCCTAAAAGTCTTATCTGTAAATGGAACCCAGAGAATGCAACATAACAGTATTGAAGAGCCACAAAATTGTTTTGACCAAAGAAATCCACTTAATACATTTGAATGTAATGACTTGACAGATAGTGTGGAAAAATTCGTTGTCTTAGAGAGAAATTCTGACAACATTGGACAAGTCTGTGATGGTGTAAATTCACAAGATATCAGGAAGGATGAAGTGCTAATACAGGCTTATCCCCAAAGTGGAAGGACACATCAGATTCGACTCCATTGCCAGTACTTGGGATTGCCTATTAGAGGAGATGTGAAATATGAAGGACCTCATGATTGGAAGGGTATAACTTATGCCAATCATACTTTGCATGCAGAGAGTCTCTGTTTTGAGCATCCAGTCACTCATGATATGGTTAAATTGCATGCTTCTCTTCCTCAGTGGGCAATTTCGGCATATGGTTGTTCTACTTCGCTATATGATTTCTCTA
>TC31
AGTAATATTCTTTTCTTCAAAACAAATGTGATTTGATCATTCCATGATGATTCAGGTGCTGTAAATAATGTTAATCCACTGGAATTGCATCTTGCCAACCGGCTCGACCGAGACACCAGTGGAGTAATGGTCATTACTAAGTTTCATAAAATAGCAGGGAAGCTTGTGAAGGCATTTACGGATCGGAAAGTGAGAAAAACTTATCTTGCCCTGTGTATCGGATCTGCTCCAAAATGGAAAAATATCCATATTGAGTCTGGCCATGGAAGATCAAAGTTTGGTGCATGGCGTGTGTATTCTAGAACAGATGTTGGAAGGATTCTTCCAGGTGGCACTGTTGTTAGGGAAATGGCAACTCATCTAAAAGTCTTAGCTGTTAATGGGAACCATAGAATGCAGCATGACAGCATTGACAAAGCACAAAATTCTTCTCAAGATAAAGACGGTGTTGTTACATTTGGAGATAATGGCTCTATGGATAGTATTGAAAAATTGGTGGTCACAGAACAAAATGCCAAGGCAGCTGAACAAGACTGTGACACTACTAACTCACCAAACATCAGAAATGATGAAGTGCTAATACGAGCTTATCCTCAAAGTGGAAGAACACATCAGATTCGTTTGCACTGCCAATACATGGGATTGCCTATTAGAGGGGATGTGAAGTATGAAGGACCTCATACCTGGAGAGGTATAACTTATGCCAATCATGCTTTGCATGCAGAAAGTCTCTGCTTTGAGCATCCTGTCACAGGTAGTATGGTTAAACTGCATGCACCTCTTCCTCAATGGGTAATGGAAGCATACTGATACCATCCTAGGTTATTTAATGTTTATT
>TN1
GTCATATTTTCGTACCCTAAAATGAATGCTATTTGATCAATTCAAGATATTTCAGGTGCTAAGAATGATTCTATTTCATTGGAATTGCATCTTGCCAACCGGCTTGATCGGGATACAAGTGGAGTAATGGTCATCACCAAGCGGCACAGAATAGCAGGGAAGCTTGTGAAGGCATTTACTGATCGGAAAGTTAGAAAAACTTATCTTGCCTTGTGCTATGGACCTGCTCCAAAATGGAGCGAAGTCTATATTGAATCTGGTCATGGAAGATCAAAGTATGGTGCATGGCGCGTGTATTCTAGGAAAGATGTTGGAAGGATACTTCCAGGGGGCTCTGTTGTTCGAGAAATGGCCACTCGCCTAAAAGTCTTATCTGTAAATGGAAACCAGAGAATGCAACTTAACAGTTTTGAAGAGCCACAAAATTGTTTTAACCAAAAAGATCAATTTATGACATTTGAAAATAATGGCTCGACGGATAGTGTGGAAAAATTTGTTGTTTTAGGACAAAATTTTGAGAACATTGGACCAGTCTGTGATGGTGTAAATTCACAAGATATCAGGAAGGATGAAGTGCTAATACGGGCTTATCCTCAAAGTGGAAGGACACATCAGATTCGATTGCATTGCCAGTACTTGGGATTGCCTATTAGAGGGGATGTGAAATATGAAGGACTTCATGACTGGAAGGGTATAACTTATGCCAATCATGCTTTGCACGCAGAGAGTCTCTGTTTTGAGCATCCAGTCACTCATAGTATGGTTAAAGTGTGTGCTCCTCTTCCTCAATGGGCAATTTCAGCATATGAATGTTCTACTTCGCTATTTGGTATCCCTA
>TO14
GTTGTGTTTTGTCACTTAAAAGTTGATACGTTTTGATCAATTCTAAATACTTCAGGTGCTAAGAATGACGCAATTTCTCTGGAATTGCATCTTGCCAACCGGCTTGATCGGGATACAAGTGGAGTAATGGTCATTACTAAGCGGCACAGAATAGCAGGTAAACTTGTGAAGGCGTTTACTGATCGGAAAGTAAGAAAAACTTATCTTGCCCTGTGCATCGGACCTGTTCCAAAATGGAGCGAAGTCTACATTGAGTCTGGTCATGGAAGATCAAAGTTTGGTGCATGGCGTGTGTATTCTAGGAAAGATGTTGGAAGGGCACTTCCAGAAGGTTGTGTCATTCGAGAAATGGCCACTCGCCTAAGAGTCTTATCTGTAAATGGAAACCAGAAATTGCAACATAACAGTCATGAAGAGTTGCAAAATTGTTTTGACAAAAGAGACCAGTTTATTACATTTGAAGCTGATGAGTCAGCAAATAGTGTGGAAAATTTGGTTGCCTTGGAAGAAAATTCTGAGAACAGTGGACAAGTCTATGATTTTGTAAACTCACCAGATATTTTGAAAGATGAAGTGCTAGTACGAGCTTTTCCTCAAAGCGGAAGGACACATCAGATCCGACTGCATTGCCAGTATTTGGGATTGCCTATTAGAGGGGATGTGAAATATGAAGGACCCCATGTCTGGAAGGGTATAACTTATGCCGGTCATGCCTTGCATGCAGAGTCTCTTTGTTTTGTGCATCCAGTCACTCAGACAATGGTTAAATTGTATGCTCCTCTTCCTCAATGGGCAGTTGAAGCATATGGATGCTCTCCTCTTGTATTTGATACATTAA
>TPL03
TATATATTTTGCAACTTTAAACTGAATGCTTTTTGATCAATTCAAGATGCCTCAGGTACTAAAAATGAGGCTAGTTCACTGGAACTGCATCTTGCCAACCGGCTTGATCGGGACACAAGTGGAGTGATGGTTGTTACTAAGTTTCACAAAATAGCAGGGAAACTCACGAAGGCATTTACTGACAGGAAAGTTAGAAAAACTTATCTTGCCTTATGCATTGGTCCTGCCCCAAAATGGAGTGAAATTTCCATTGAATCTGGTCATGGAAGATCAAAATTTGGTGCATGGCGTGTGTATTCGAGGAATGATGTTGGAAGGATACTTCCAGGAGGCTCTTTTGTTCGAGAAATGACAACTCGCCTAGAAGTCTTGTCTGTAAATGGAAACCCAAAAGTGCAACATGGAATTTTTGAAAAGCCCCAAAATTCTATTGTCCAAAGAGATTCATACATCACATATGAAAGTGATAGCTCAACAGACAATATGGAAAAATTAGTTGTGAGCGAACAAAATGTTGAGAACATTGGACAAGACTGTGATGATTTCAATGCACTGGATATTAAGAAGGATGAGGTATTAATTCGGGCTTATCCTCAAAGTGGAAGGACACATCAGATTCGATTGCATTGCCAGTACTTGGGATTGTCTATCAGAGGGGATGTGAAATATGAAGGACCTCATACCTGGAAGGGTATAACTTATGCAAATCATGCTTTACATGCAGAGAGTCTCAGTTTTGAACATCCAGTTACTCATAGCATGGTTAAAATGCATGCTTCTATTCCTCAATGGTCAATAGAAGCTTGTGGATACTCTCATTCTTTTTTTTATGTTGTAT
>WN5
GTCATATTTTTTTATTCTAAAATGAATGCTTTTTGATCAATTCAAGATGTTTCAGGTACCAAGAATGATGCTAACTCACTGGAACTGCATCTTGCCAACCGGTTAGATCGGGACACAAGTGGAGTAATGGTCATTACTAAATCACACAGAATAGCAGGGAAACTTGTGAAGGCTTTTACTGATCGGAAAGTTAGAAAAACTTATATTGCTTTGTGCATTGGACATATTCCCAAATGGAGTGAAATTTACATTGAATCAGGTCATGGAAGATCGAAGTTTGGTGCATGGCGTGTGTATTCTAGGAAAGATGTTGGAAAGATACTTCCAGGAGGCTCTGTTGTTCGGGAAATGGCAACTTGTCTGAAAGTCTTGTCTGTAAATGGAATCCAGAAAATACAAGATAAAAGTTCTAAAGAGTCAGAGAGTTCTTTTTCCCAAGGAGATCCATTTTTTAGATGTGAAGATGATAGATTGACAGATGGAATGGAAAAAATGGTTGTTACAGAACAAAATTCAGAGAATATTGGACAAGAGTCTGGTGATGTCAACTCACCTGATGTCAGGAAGGCCGAAGTACTAGTACGGGCTTATCCTCAAAGTGGGAGGACACACCAGATCCGATTGCATTGCCAGTACTTGGGATTGCCTATTAGAGGGGATGTGAAATATGAAGGACCTCATGTCTGGAAAGGTATAACTTATGCCAAGCATGCTTTGCATGCAGAAAGTCTCTGTTTTGAGCATCCAGTTACTCATATTATGGTTAAATTGCATGCTTCTATTCCTCAGTGGGCAATGGAAGCATACAGATATTCTTCTTCGTTATTTGATGTTTATA
>WS10
TTTATGTTTTGTCGCTTAAAAGTGGATACTTTTTGATCAATTCTAGATACTTCAGGTGCTAAGAATGATGCTATTTGTCTGGAATTGCATCTTGCCAACCGGCTTGATCGGGATACAAGTGGAGTAATGGTCATCACAAAGAGGCACAGAATAGCAGGGAAACTTGGGAAGGCATTTACTGATCGGAAAGTTAGAAAAACTTATCTTGCCCTGTGCATTGGACCTGCTCCAAAATGGAGCGAAATCTACATAGAGTCTGGTCATGGAAGATCAAAGTTTGGTGCATGGCGTGTGTATTCTAGGAAAGATGTTGGAAGGGTACTTCCAGAAGGTTCTGTTGTTCGAGAAATGGCCACTCACTTAAGAGTCTTATCTGTAAATGGAAACCAGCAATCGCAACAGAACTGTCCCGGAGAGTCACAAAATTGTTTTGACCAAAGAGGTCAGCTTATTACATTTGATGGTGTTGAGTCAGCAAATAGTGAGCAAAAGATGGTTGTCTTAGAACAAAATTCTGAGAACATTGAACAGGTCTGTGATTTTGTTAACTCCCCAGATATCTTGAAAGATGAAGTGCTAGTACGGGCTTATCCTCAAAGCGGAAGGACACATCAGATCCGATTGCATTGCCAGTACTTGGGATTGCCTATTAGAGGGGACGTGAAATATGAAGGACCCCATGTCTGGAAGGGTATAGCTTATAGTGGTCATGCCTTGCATGCAGAGTCTCTTTGTTTTGAGCACCCAGTCACTCAGACGATGGTTAAATTGTATGCTCCTCTTCCTCAATGGGCGGTTGAAGCATATGGATGCTCTTCTCACGTATCTGATATATTAG
>WW11
TTTATGTTTTGTCGCTTAAAAGTGGATACTTTTTGATCAATTCTAGATACTTCAGGTGCTAAGAATGATGCTATTTGTCTGGAATTGCATCTTGCCAACCGGCTTGATCGGGATACAAGTGGAGTAATGGTCATCACAAAGAGGCACAGAATAGCAGGGAAACTTGGGAAGGCATTTACTGATCGGAAAGTTAGAAAAACTTATCTTGCCCTGTGCATTGGACCTGCTCCAAAATGGAGCGAAATCTACATAGAGTCTGGTCATGGAAGATCAAAGTTTGGTGCATGGCGTGTGTATTCTAGGAAAGATGTTGGAAGGGTACTTCCAGAAGGTTCTGTTGTTCGAGAAATGGCCACTCACTTAAGAGTCTTATCTGTAAATGGAAACCAGCAATCGCAACAGAACTGTCCCGGAGAGTCACAAAATTGTTTTGACCAAAGAGGTCAGCTTATTACATTTGATGGTGTTGAGTCAGCAAATAGTGAGCAAAAGATGGTTGTCTTAGAACAAAATTCTGAGAACATTGAACAGGTCTGTGATTTTGTTAACTCCCCAGATATCTTGAAAGATGAAGTGCTAGTACGGGCTTATCCTCAAAGCGGAAGGACACATCAGATCCGATTGCATTGCCAGTACTTGGGATTGCCTATTAGAGGGGACGTGAAATATGAAGGACCCCATGTCTGGAAGGGTATAGCTTATAGTGGTCATGCCTTGCATGCAGAGTCTCTTTGTTTTGAGCACCCAGTCACTCAGACGATGGTTAAATTGTATGCTCCTCTTCCTCAATGGGCGGTTGAAGCATATGGATGCTCTTCTCACGTATCTGATATATTAG
