# Supplementary material for: Development of a Target Enrichment Probe Set for Conifer (REMcon)
Source: Biology (Basel). 2024 May 22;13(6):361. doi: 10.3390/biology13060361 (PMC11200496; doi:10.3390/biology13060361)
Supplement: Supplementary file 1 [file biology-13-00361-s001.zip › biology-2960267-supplementary/Sup data/secapr_alignments_paralogs/75.fasta]

>AA3
----CAAAGATTTCATGGTCTAATTTGAACATGAACATAGCTATCAATTAAG------CAATTTTATGTAGGGTTCCTTTTCTGATATCAACTTACTGAGTTTTTTTTTTTTTAAAATTCCAAAATCGTGACGGCTAATCCTCAAAC-ACCTTTACTTGGCACGGTGTTCATAAATATCTCTAGTTTTGGGTTTTATTCGAAAAGCAACTTAAAAACAGAAAAATAGATATGGAACGCACCGTAGTCACGCATTCGCGCTATTGCAGCGGTAATGGCTGCCATCATTCATTCTTTCATGTCCTTTGGCTTCACAAGAGTCCCACATGAAACTTACAACAGTAAGAACGCGAAAAAGCTGAAGGCA---ACATCATCGGATAGTGCACCCACAAGAAGCAGCAGTAGAGAAGCAATTTTGGCCAGGGATGATCTGATGAATCTGATTTCAGAGGAGGAGCGCGGATTGAAGACCCAGAGGAATCCAACAAAGCGCGCGCAAATAATAAAGGCAGTGGATGCTCTGGCCGCATTCGGAGCAGACAGCATTACCACAGATTCTTCTTCGCTTTCTGCAACGTGGAGAATGCTGTGGACTACAGAGAAGGAGCAGCTCTTTATTGTTGAGAAAGCCCCTCTGTTCGGCACCAAGGTTGGAGATATTCTCCAGGTCATAGATGTTGACAAGGCCACCTTGAACAACGTTATTACTTTTCCTCCATCCGGAGCATTTGTTGTTGGTTCCACCATTGAAGTTGCTTCTTCACAACGTATTAATTTCAGGTTACCTATTTCAACCCACTTTGAAATT-GTTGCGGCTTTATTTTTCCTCGAATTGAAATTGGTTATGTGAATTGGAGTTTGCTGGATTTATATTA-TATCATGGTCATATAATAGTATCATAAAAGCCTGGTTATTATG-------------TGTATATGATTTGGTAAGAGAGTATAGATCTCTTTTGGATTCTTCTT---------------------------------------------------------
>AA60
---------------------------------------------------ACCTAACCCAATTTTTTTATT------------------------------TTATTGATCACTGAGTGAAGTAA-ACAAATTTGCGACATGAAGTGGGAAAGCTAGTCGATG-GGAAAGTAGAACAAAAAGCAGCCATTGGTTTGGCACAGGAGAATCGAATTGACAAATGGATG---CGGATAGAGAACCCGCTCATATGCTATGCTTCTTGCA------ATGGCTGTCTCGATTAAACCCTTCAGTTTTATTGAGCATCCCGGAATTCCTTTTAGAATCCACACAAACGGAATTGGTAGAAGGAAGAAGTTTAGAGTAATTTCATCATCAGACATTGCTTCCCGAGCAAACAAAGAAGCAATTTCAGTCAGGAATAATCTTCTAAATCTAATTTCAGGCGAGGAGCGTGGTTTAAAAACGCAGAAAAACCCTTCAAAACGCTCCCAAATAATAACCGCAATTGATGCTCTGGCTGCATTCGGAATCGACACAGTTACTACAGATTC---TAGGCTTTCCGGGACATGGAGATTGATGTGGACCACAGAGAAGGAACAACTATTCATTATAGAGAAAGCACCTCTGTTTGGCACCCAAGTGGGAGACATTTTTCAAGTCATAGATGTTAACAGAAGCAACTTGAACAATGTCATCACTTTCCCGCCATCAGGTGCTTTTGTTGTTGCTTCTACCATTCAAATTGTTTCTTCACAGCGAGTAAATTTCAGGT--TTGTTGCATTCTTAAAGAATTTCAGTATCTTCAGCTCCAGTGGACCTTTGAATGTTGTGGACTCCTTTTTAATCTATTGGCA-----TAAAAAACTCTATTTAGGAGTCTTAGGAAATGGCTATCCAGCATCTAAAATATAAAAAAAA-TCTGTTCTTATAACTTATGAGAGACATTATTTTTTTCTCTTGGGCATTTTAACTGCTGAATAGACATTACCTAACTTTATAAGT--------------------
>AAR4
------------------------------------------TATACAATCT------TAATTTTATCTCATAAATTTAAATCTTGAG-----------TTTTTTTTTTTTTTTAAATTCCAAAATCGTGACGGCTAATCCTCAAGC-ACCTTTACTTGGCACGGTGTTCATAAATATCTCTAGTTTTGGGTTTTATTCGAAAAGCAACTTAAAAACAGAAAAATAGATATGGAACGCACCGTAGTCACACATTCGCGCTATTGCAGCGGTAATGGCTGCCATCATTCATTCTTTCATGTCCTTTGGCTTCACAAGAGTTCCACATGAAACTTACAACAGTAAGAACGCGAAAAAGCTGAAGGCA---ACATCATCGGATAGTGCACCCACAAGAAGCAGCAGTAGAGAAGCAATTTTGGCCAGGGATGATCTGATGAATCTGATTTCAGAGGAGGAGCGCGGATTGAAGACCCAGAGGAATCCAACAAAGCGCGCGCAAATAATAAAGGCAGTGGATGCTCTGGCCGCATTCGGAGCAGACAGCATTACCACAGATTCTTCTTCGCTTTCTGCAACGTGGAGAATGCTGTGGACTACAGAGAAGGAGCAGCTCTTTATTGTTGAGAAAGCCCCTCTGTTCGGCACCAAGGTTGGAGATATTCTCCAGGTCATAGATGTTGACAAGGCCACCTTGAACAACGTTATTACTTTTCCTCCATCCGGAGCATTTGTTGTTGGTTCCACCATTGAAGTTGCTTCTTCACAACGTATTAATTTCAGGTTACCTATTTCAACCCACTTTGAAATT-GTTGCGGCTTTATTTTTCCTCGAATTGAAATTGGTTATGTGAATTGGAGTTTGCTGGATTTATATTA-TATCATGGTCATATAATAGTATCATAAAAGCCTGGTTATTATG-------------TGTATATGATTTGGTAAGAGAGTATAGATCTCTTTTGGATTCTTCTTTTATAAATTTTACTTAATCAGATGTTTTTTTTAAAT---------------------
>AF1
AATTTAATGAACTTCTAAAAGTATTTTTGTAATTTCTTTTTTAAAACTCGTATAGGATGTGTTCCAATGAAAGTTTTGTTTGTTTGTTAATATAAAGATTTTATATAATTA---AAAAAAAAAAAACTCATGATGTGCTCCATGAGGGGAGCACAAACGTTCCTAGCCTCATAAATAAATATCCCCCATTTTGAGATTATCAGTCCTGC-AAAAGTGAATTAACTAACATGGAAACTCGCCATGCTCATTCACTGCAGCCATGGCA------ATGTCTACGACACTTCATCCTTCCATGTCATTTGGTTTCACTACACCCTCAAACCAATTCCGTAACAGTAAGAATACCCAAAACAAATTCAGAGGATCATCGTTACCATCCGGTGCTGCACCCACAAAAAGCAGAGAAGCCATTCTGGCAAGAGATGATCTTCTAAATCTCATATCAGGGGAGGAACGTGGTCTAAAGACTCAAAGCAATCCATCAAAGAGAACCCAAATAATTAAGGCTATTGATGCTCTTGCTGCATTTGGAGAAGACATCATTACTACAGATTCTTTTTCCCTTTCTGCCACATGGAGAATGCTGTGGACAACAGAGAAGGAGCAACTTTTTATAATTGAGAAAGCCCCTCTATTTGGTACCCAAGTTGGAGATGTCTTGCAGGTGATTGATGTTGGCAAGGCCTCGTTGAACAATGTTATCACTTTCCCTCCAACAGGGGCTTTTGTTGTTGACTCAACCATTCAAGTAGCTTCTTCACAGCGGATTAATTTTAGGTTAGTATTCATTTTTCGTCAACTTATA-TTAACCCAGTTACACATTTTGAAAAGGATTTTTTGGGTTCTTCTTAGTCAATCGTCACTTCTCATAAATGTTTTTAAAGATTAGATTTTCGCTAGCGAACAAATTTATGGAA-AGAAAGATAAGATGAACAGATTGAACAAAAAGTAATGTTTTTTGGGTCATTTTTGTCATAAATTATCTTGCAATTCAATACCATTTTTGAAGGTTGTGGTCCCATGCAATTTGTG
>AG2
AATTTAATGAACTTCTAAAAGTATTTTTGTAATTTCTTTTTTAAAACTCGTATAGGATGTGTTCCAATGAAAGTTTTGTTTGTTTGTTAATATAAAGATTTTATATAATTA---AAAAAAAAAAAACTCATGATGTGCTCCATGAGGGGAGCACAAACGTTCCTAGCCTCATAAATAAATATCCCCCATTTTGAGATTATCAGTCCTGC-AAAAGTGAATTAACTAACATGGAAACTCGCCATGCTCATTCACTGCAGCCATGGCA------ATGTCTACGACACTTCATCATTCCATGTCATTTGGTTTCACTACACCCTCAAACCAATTCCGTAACAGTAAGAATACCCAAAACAAATTCAGAGGATCATCGTTACCATCCGGTGCTGCACCCACAAAAAGCAGAGAAGCCATTCTGGCAAGAGATGATCTTCTAAATCTCATATCAGGGGAGGAACGTGGTCTAAAGACTCAAAGCAATCCATCAAAGAGAACCCAAATAATTAAGGCTATTGATGCTCTTGCTGCATTTGGAGAAGACATCATTACTACAGATTCTTTTTCCCTTTCTGCCACATGGAGAATGCTGTGGACAACAGAGAAGGAGCAACTTTTTATAATTGAGAAAGCCCCTCTATTTGGTACCCAAGTTGGAGATGTCTTGCAGGTGATTGATGTTGGCAAGGCCTCGTTGAACAATGTTATCACTTTCCCTCCAACAGGGGCTTTTGTTGTTGACTCAACCATTCAAGTAGCTTCTTCACAGCGGATTAATTTTAGGTTAGTATTCATTTTCCGTCAACTTATA-TTAACCCAGTTACACATTTTGAAAAGGATTTTTTGGGTTCTTCTTAGTCAATCGTCACTTCTCATAAATGTTTTTAAAGATTAGATTTTCGCTAGCGAACAAATTTATGGAA-AGAAAGATAAGATGAACAGATTGAACAAAAAGTAATGTTTTTTGGGTCATTTTTGTAATAAATTATCTTGCAATTCAATACCATTTTTGAAGGTTGTGGTCCCATGCAATTTGTG
>AH26
GGTTAGTTACATAAATCATTTTAATTTTGGATTTGTCAAGATAATCAGGATATATATCGGGGGACACCTAAAAAAAATGGATCCC-AGACTGATTTGATTTTCGCAATTCACTATGATTTGATTTGCTGGTTGTGTGTTTTTCCCAGAGGACCACGTTATATTTGTAAACCATATCCGGCATCC-ATAAAGAACCATGATCACATAATATAATTATAATAATAATA---ACTACACAGAATTCATACATATATGGCAACGATGGCATTGGCTATGGCTCTCCCAGTCGATGCTCCCGTGAAACAGCCTCGTGCTCCATTTGGACACAGCAGAATCCCAAGAGGGATTCATTACGCCAACGGGGAAAAGAGGTCGAGAGTAAAGTGCGCAGCAAGAACAACGAGCAGCGAAGCGCTTCTAGCGAGGGACGATTTGCTGAATCTGATTGCAGGCGAGGACCGTGGCCTGAAAACGCAGGGCAACTCGTCAAAATACTACCAAATAATTAAGGCAATTGATGCTCTCGCTGTGTTTGGAGAGGACTCTATTACTACAGATGCTTCATCGGTGTCTGCGACTTGGAGAATGCTATGGACTACAGAGAAAGAACAGCTGTTCATTGTAGAGAAAGCACATGTTTTTGGCACCAAAGTTGGAGACATTCTGCAGGCCATAGACGTCGAGAATGGTAGCTTGAACAATGTGATTACATTCCCTCCCTCTGGAGCATTTGTTGTTTCCTCAACCATCCAAGTTGCTTCCCCAAAGCGGATAAATTTCAGGTCAGTATTCACCTCTGGCCCTCTTCTAATCTATTGTCGCTGTGGGTTTGTTAAATACTTGACTAGCACAAATCCATCTAAACAATGGGT-CATGCACCTCAAGATTGCAAAGCTCGAGGTTACATAATATTTGATAAGTTGAGATACATGTTTGAGCTTCCCAAGGGTCTGTGCCTCTGTCATGGTGCATTGAATTTAGATGGTATATTCAGTAGATTGAATATGGATAGTAGCACAGTGAGATACCCACTTCAAG
>AME1
-------------------------------------------AC---TTCT------TAAATTGATAATGCAAATCTTAT------------------AACCACATTAATACTATCTATCAATTCTATGACTGCTAATCCTCAAGCAACCTTTACTTGGCACGGTCTTCATAAATATCTCTAGTTTTGAGTTTTATAGAAAGAGCAACTTAAAAACAGAAAAATAGATATGGAATGCACGGTGGTCACTCATTCGCGCTGTGGCAACGGTAATGGCTGCCATCATTCATTCTTCCATGTCCTTTGGCTTCACAAGAGCCCCACATGAAATTCATAACAGTAAGAACATGAAAAAGCTGAAGGCA---ACATCATCGGATACTGCACCCACAAGAAGCAG---CAGAGAAGCAATTTTGGCCAGGGATGATCTGCTGAATCTGATTTCAGAGGAGGAGCGCGGATTGAAGACGCAGAAGAATCCAACAAAGCGCGCGCAAATAATAAAGGCAGTGGATGCTCTGGCCGCTTTCGGAGCAGACAGCGTTACCACAGATTCTTCTTCGCTTTCTGCAACTTGGAGAATGTTGTGGACTACAGAGAAGGAGCAACTTTTTATTGTTGAGAAAGCCCCTCTGTTAGGCACCAATGTTGGAGATATTCTCCAGGTCATAGATGTTGACAAGGCCACCTTGAATAACGTTATTACTTTCCCTCCATCCGGGGCATTTGTTGTTGGTTCCACCATTGAAGTTGCTTCTTCACAGCGTATTAATTTCAGGTTATCTATTTCAACCCACTTTGAATTT-TTTTTTTTTTTAAATTAGTCGTCACGAATTCGGGT------------AGGTTGTTCGGCTTTTATGGCCGCCACAGTATTCTATGCTGTCTGCATCATAC-------------------------GCTGTCTGCCCCAGAAGCCATCACACAGATCTTCGTGCAGTCCGTCCCTATAACCACCATGCATCAATCATTTT-----------------------------
>AP25
GGTTAGTTACATAAATCATTTTGATTTTGGATTTGTCAAGATAATCAGGATATATATCGGGGGACACCTAAAAAAAATGGATCCC-AGACTGATTTGATTTTCACAATTCACTATGATTTGATTTGCTGGTTGTGTGTTTTTCCCAGAGGACCACGTTATATTTGTAAACCATATCCGGCATCC-ATAAAGAACCATGATCACATAATATAATTATAATAATAACT---ACTACACAGAATTCATACATATATGGCAACGATGGCATTGGCTATGGCTCTCCCAGTCGATGCTCCCGTGAAACAGCCTCGTGCTCCATTTGGACACAGCAGAATCCCAAGAGGGATTCATTACGCCAACGGGGAAAAGAGGTCGAGAGTAAAGTGCGCAGCAAGAACAACGAGCAGCGAAGCGCTTCTAGCGAGGGACGATTTGCTGAATCTGATTGCAGGCGAGGACCGTGGCCTGAAAACGCAGGGCAACTCGTCAAAATACTACCAAATAATTAAGGCAATTGATGCTCTCGCTGTGTTTGGAGAGGACTCTATTACTACAGATGCTTCATCGGTGTCTGCGACTTGGAGAATGCTATGGACTACAGAGAAAGAACAGCTGTTCATTGTAGAGAAAGCACATGTTTTTGGCACCAAAGTTGGAGACATTCTGCAGGCCATAGACGTTGAGAATGGTAGCTTGAACAATGTGATTACATTCCCTCCCTCTGGAGCATTTGTTGTTTCCTCAACCATCCAAGTTGCTTCCCCAAAGCGGATAAATTTCAGGTCAGTATTCACCTCTGGCCCTCTTCTAATCTATTGTCGCTGTGGGTTTGTTAAATACTTGACTAGCACAAATCCATCTAAACAATGGGT-CATGCACCTCAAGATTGCAAAGCTCGAGGTTACATAATATTTGATAAGTTGAGATACATGTTTGAGCTTCCCAAGGGTCTGTGCCTCTGTCATGGTGCATTGAATTTAGATGGTACATTCAGTAGATTGAATATGGA-----------------------------
>APA47
AAACCTAATAGATTGAACTCGTATTAATATTACCACCTTAATAAAATTAATTTTAGCTATAGTTCTAACCAAAGTTATTATATTTTTTTGGGAACATAATGCTTTTATATAATTAAAAAAAAACTCTTAGATTTGCTCCGTGAATGGAACACCTGAATGTTCCTGGCCTCAGAAATAAATATGCCCCAATATGAGATTATCAGTTCTGC--AATGTGAAATAACTGACATGGAAACACGGCATGCTCTTTCGCTGCGGCCATGGCAATGGCTATGTCTACGACACTTCATCCTTCCATTTCATTTGGTTTCACCGCATCCCCAAACCAATTCCATAACAGTAACCATACCAAAAACAAATTCAGAGTATCATCATTATCATCAGGTGCTGCACCCACACAAAGCAGAGCAGCCATTCTGGCAAGAGATGATCTTCTGAATCTCATATCAGGGGAGGAACGTGGTCTAAAGACTCAAAGCAATCCATCAAAGAGAACCCAAATAATTAAGGCAATTGATGCTCTTGCCGCATTTGGAGAAGACATCATTACTACAGATTCTTCTTCCCTTTCTGCCACATGGAGAATGCTGTGGACAACAGAGAAGGAACAACTTTTTATAATTGAGAAAGCCCCTCTATTTCGAACCCAAGTTGGAGATGTTTTGCAGGTGATTGATGTTGAGAATGCCTCCTTGAACAATGTCATCACTTTCCCTCCAAAAGGGGCTTTTGTTGTTGATTCAACCATTCAAGTGGTTTCTTCACAGCGGATTAATTTTAGGTTTGTATTCATTTTCCGTCATTCTATATTTAACCCGTTTACACATTTTGAAAAAGA-TTTTTGGGTTCTTTTTAGTCAATCGTTACTTCTCATAAAAAAAACTATAGATTAGATTTTCCCTAGTGAACAAATTTATGGAA-AAAAAGATAAGATGAACAGAATGAACAAAAAGTATTG-TTTTTGTGTTAGTTTTGTCATAAATTATCTTGCAAA-----------------------------------------
>AR2
---------------------------------------------------------------------------------------------------------------------------------------------------------------------------------------------------------------------------------------------------------------------------------------------------------------------------------------AAATTCATAACAGTAAGAACACGAAAAAGCTGAAGGCA---ACATCATCGGATACTGCACCCACAAGAAGCAG---CAGAGAAGCAATTTTGGCCAGGGATGATCTGCTGAATCTGATTTCAGAGGAGGAGCGCGGATTGAAGACGCAGAAGAATCCAACAAAGCGCGCGCAAATAATAAAGGCAGTGGATGCTCTGGCCGCTTTCGGAGCAGACAGCGTTACCACAGATTCTTCTTCGCTTTCTGCAACTTGGAGAATGTTGTGGACTACAGAGAAGGAGCAACTTTTTATTGTTGAGAAAGCCCCTCTGTTAGGCACCAATGTTGGAGATATTCTCCAGGTCATAGATGTTGACAAGGCCACCTTGAATAACGTTATTACTTTCCCTCCATACGGGGCATTTGTTGTTGGTTCCA------------------------------------------------------------------------------------------------------------------------------------------------------------------------------------------------------------------------------------------------------------------------------------------------------
>AS57
-------------------------------------------------------------------------------------------------------------------------------------------------------------------------------------------------------------------------------------TGGATGCACACCCTGTTCATACTCTGTGGCTATTGCA------ATGGCTGTCACAATTAACCCCTCCACTTGTATTGCCTATTCCAGATTTACATATAAAATTCAGAGCAATAGAATTGCTACTAGTAAGAAGTTGAGGGTAATTTCATCATCAGACATTGCTCCCACAGCAAATAAAGAAGCAATTTCAGCAAGGAATAATCTTCTGAATCTAATTTCAGGCGAGGAGCGTGGTTTAAAAACGCAGAAAAACCCATCAAAATTTTCCCAAATAATAAACGCGATTGATGCTCTGGCTGCATTTGGAACAGACACAGTTACTACAGATTC---TAGGCTTTCCGGGACATGGAGAATGATGTGGACTACAGAGAAGGAACAACTATTTATTATTGAGAAAGCCCATCTATTTGGTACCCAAGTTGGAGACATTCTGCAGGTCATAGATGTTAACAGGAGCACCTTGAACAATGTCATCACTTTCCCGCCATCAGGTGCTTTTGTTGTTGCTTCCACCATTCAAATTGTTTCTTCACAGCGAGTAAATTTCAGGCAAGTGTTGCTTTCTAAACACATTTCAGTCCCTCCACCC-ACAGGGGAAATTAAATCTTATAGGCTCCTTTTTAAGCAATTAGTTAT--TTAAAAAAAAAAATGTGAATAAGTTTAGAGGTTAATATTCGTCAATAC-----------------------------------------------------------------------------------------------------------------------
>ASA51
--------------------------------------------------------------------------------------TCAAATTTATTCGTGACTGCGGATAAAAATCTGAAAAACCATTGATGTGCTCTATTAAGTGAACAACTGAATGTTCTTGGCCTCAGAAATAAATATCCCCCATTTTCAGATTATCAGTCCTGC--AATGTGAAATAATTAACATGGAAACAGACTCTGCTCATTCACTGCAGCCATGGCAATGGCTATGCCTACGGCACTTCATCCTTCCATTTCATTTGGTTTCACCACACAACCAAATCAATTCCATACCAGTTTGAATACTAGAAACAAATTCACAGTATCATCATTATCATCAGGTGCTGCACCGACAAAAAGGAAAGAAGCCATTCTGGCAAAGGATGATCTTCTAAATCTCATAGCAGGGGAGGAGCGTGGTCTAAAGACTCGAAGCAATCCATCAAAGGGAACCCACATAATCAAGGCAATTGATGCTCTCGCTGTATTTGGAGAAGACATCATTACTACAGATTCTTCTTCCCTTTCTACCACTTGGAGAATGCTGTGGACAACAGAGAAGGAGCAACTGTTTATAATTGAGAAAGCCCCTCTGTTTGGCACCCAAGTTGGAGATGTATTGCAGGTGATTGATGTTGACAAGGCCTCCTTGAATAATGTCATCACTTTCCCTCCGACAGGGGCTTTTGTTGTTGACTCAACCATTCAAGTGGCTTCTTTACAGCGGATTAATTTTAGGTTAGTATTCATTTTCTATCATCAGATA-------------------------------------------------------------------------------------------------------------------------------------------------------------------------------------------------------------------------------------
>CB35
-------------------------------------------------------------------------AAAATGGATCTCAGGGCTGATTTGATGTACACAATTCACTTTGATTTGATTTGCTGGCCGTGTGTTTTTCCTGGAGTACCATGTTG-----ATAAACCGTATCCGGCATCC-AAGAACAACCATAATCACATAATATAATTATAATAAAA------TAAACACATAATTCATGCATTTATTGCAACGATGGGATTGGCTATGGTTCTCACAGTTCAGGCTCCCGTGAAACAGCCTCGCGCTCCATTTGGACATAGCAGAATCCCAAGTGGGATTCATCATGCCAACGGGAAGAAGAAGTCGAAAGTCAAGTGCGCAGCACGAACGACGAGCAGCGAAGCGCTTCTAGCGAGGGACGATTTGCTGAATCTGATTGCAGGCGAAGACCGTGGCCTGAAATCGCAGGGAAACTCATCAAAATGCTCCCAAATAATCAAAGCAATCGATGCTCTCGCTGTGTTTGGAGAGGACTCTGTTACTACGGATGCTTCATCGTTGTCTGCTACCTGGAGAATGCTATGGACTACAGAGAAAGAACAACTGTTCATTGTAGAGAAAGCCCATGTTTTTGGCACCGAAGTAGGAGACATTCTGCAGGCCATAGACATTGAGAAGGGTAGCTTGAACAATGTTATTACATTCCCTCCCTCTGGAGCATTTGTTGTTTCCTCAACCATCCAAATTTCTTCCCCAAAGCGGATCAATTTCAGGTCAGTATTCACCCCCGGCCCTCTTCTAATCTATTGTCTCTGTGGATTTGTTAAATACTTGACTAGCACAAACCCATCTAAGC-TTGGGT-TATGCACCTCAAGATTGAAAGCTCGAATTTAGATGGTGCATTCAGTGCATTGAATATGGATATTAGCACAGACCCCATCTAAACCCAG-CTATGATACCTCATACATATCGTAGGTGGGTCTGTGCTAGTGTTTACATTCAGTGCATCCAATGC------------
>CD18
----------------------------------------------------------------------------------------------------------------------------------------------------------------------------------------------------------------------------------------------------------------------------------------CGCAGTTAACCCCTCCACATGCATTGTGTTATGCAGAATTCCATATAAAACTCACAGCAATGGAATTGCTAGTAGGAAGAAGTTGAGGGTAATGTCATCATCAGACGTTGCTACCCCAGTAAACAAAGAAACAATTTCAGCAAGGGATAATCTTCTGAATCTAATTTCAGGCGAGGAGCGTGGTTTAAAAACGCAGAAAAACTCATCAAAGCGCTCTCAGATAATAAACGCGATTGATGCCCTGGCTGCATTCGGAACAGACACAGTTACTACAGATTC---TAGGCTGTCTGGGACATGGAGAATGATGTGGACTACAGAGAAGGAACAACTGTTTATTATAGAGAAAGCCCATTTGTTTGGCACTCAAGTTGGAGACGTTCTGCAGGTCATAGATGTTAACAGAAGCACATTGAACAATGTCATCACTTTCCCGCCATCGGGTGCTTTTGTTGTTGCTTCCACCATTCAAATTGTTTCTTCACAGCGAGTAAATTTCAGGCAAGTGTTGGACTCTGAACACATTTCAGTACCTCTATCC-ACAGGGGAACTTAAATCGTATGGGCTCCTTTTTAAGCAATTAGTTATGTTTACTAAAAGTTACATGGATAAGTTCAGAGGCTAA------------------------------------------------------------------------------------------------------------------------------------
>CDE34
--------------------------------------AGCG----------------TGGAAACACCTAATCAAAATGGATCTCAGGGCTGATTTGATGTACACAATTCACTTTGATTTGATTTGCCGGCCGTGTGTTTTTCCTGGAGTACCATGTTG-----ATAAACCGTATCCGGCATCC-AAGAAGAACCATAATCACATAATATAATTATAATGAAA------TAAACACACGATTCATGCATTTATTGCAACGATGGCATTGACTATGGTTCTCACAGTTCAGGCTCCCGTGAAACAGCCTCGCGCTCCATTTGGACATAGCAGAATCCCAAGTGGGATTCATCATGCCAACGGGAAGAAGAAGTCGAACGTCAAGTGCGCAGCACGAACGACGAGCAGCGAAGCGCTTCTAGCGAGGGACGATTTGCTGAATCTGATTGCAGGCGAAGACCGTGGCCTGAAATCGCAGGGAAACTCATCAAAATGCTCCCAAATAATCAAAGCAATTGATGCTCTCGCTGTGTTTGGAGAGGACTCTGTTACTACGGATGCTTCATCGTTGTCTGCTACCTGGAGAATGCTATGGACTACAGAGAAAGAACAACTGTTCATTGTAGAGAAAGCCCATGTTTTTGGCACCGAAGTAGGAGACATTCTGCAGGCCATAGACGTTGAGAAGGGTAGCTTGAACAATGTTATTACATTCCCTCCCTCTGGAGCATTTGTTGTTTCCTCAACCATCCAAATTTCTTCCCCAAAGCGGATCAATTTCAGGTCAGTATTCACCCCTGGCCCTCTTCTAATCTATTGCCTCTGTGGATTTGTTAAATACTTGACTAGCACAAACCCATCTAAGC-TTGGGT-TATGCACCTCAAGATTGAAAGCTCGAATTTAGATGGTGCATTCAGTGCATTGAATATGGATATTAGCACAGACCCCATCTAAACCCAG-CTATGATACCTCATACATATCGTAGGTGGGTCTGTGCTAGTGTTTATATTCAGTGCATCCAATGCACCATCCAAATT
>CF38
----------------------------------------------------------------------ATACATATTAGTACTAATTACAAATTACAAATTATTTAGGTTTTCACACATTTTCTACTGTTCTTTATTCTTGCTTAAAGACAGGCGAAGACACATCCGAGCCTCAAATATCCATACGTTCGAATTTATAAGTGAATTACCATAACAAGTTGGATA---TGGAAACCCACCCTGCTCAGACATTATGGCTCTGGCAATGAAAATGACTCTCGTAATTAGTCCTTCGACTCCTCTTGGGTATACCCGATTTCCATCTAAAATTCACAGCAATGGTAGTCGTAATGGTAAGAAGTTGAAGGTAACAGCATCATCAGGTGTTGTACCCACATCAAGCCGAGAAGCAATTTTAGCAAGGGATGATTTGTTGAATCTGATTGCAGGCGAGGAACGTGGGTTAAGAACGCAGAAAAACCCATCCAAATGCTCCCAAATAATTAAAGCAATTGATGCTCTGGCTGTATTTGGAGCAGACACAGTAACTACAGATTC---TTCCCTCTCTGGCACATGGAGAATGGTATGGACTACAGAGAAAGAGCAGCTATTTATTGTTGAGAATGCCCATCTGTTTGGCACCCAAGTTGGAGATATCCTGCAGGTCATAGATGTTGACAGGGGCACTTTGAACAATGTCATCACTTTCCCTCCATCAGGTGCTTTTGTTGTTGCTTCCACTATTCAAGTTGTTTCTTCGCAACGAGTAAATTTCAGGCAAGTATTGGTTTCTGATCACATTTCAACCCATCCATCC---ACGGAGAAATTAAAATTTATGAGCTTTTTAAAACCAATTGGTTATTTTTTGAAAATTTAACTCCCGTCTGTTTAAATTACAGGTTCACCAAAATTTACCAGCATTAAAATTAGTAGTAAGTTTTTTGTTTTACTTGTATTCTCTATTTTTTCGAGATGGAAATATTAGGCAGCTATTTTATACTGTAAAGTAGTTTCCACTTTTAAAATTTCCC
>CH19
-------------------------------------------------------------------------------------------------------------------------------------------------------------------------------------------------------------------------------------------------------ATACGCAATGGCTGTTGCA------ATGGGCGTCGCAGTTAACCCCTCCACATGCATCGTGTTTTCCAGAATTCCATATAAAACTCACAGCAATGGAATTGCTAGTAGGAAGAAGTTGAGGGTAATGTCATCATCAGACGTTGCTACCCCATCAAACAAAGAAGCAATTTCAGCAAGGGATAATCTTCTGAATCTAATTTCAGGCGAGGAGCGTGGTTTAAAAACGCAGAAAAACTCATCAAAGCGCTCTCAAATAATAAACGCAATTGATGCCCTGGCTGCATTCGGAACAGACACAGTTACTACAGATTC---TAGGCTGTCTGGGACATGGAGAATGATGTGGACTACAGAGAAGGAACAACTGTTTATTATAGAGAAAGCCCATTTGTTTGGCACTCAAGTTGGGGACGTTCTGCAGGTCATAGATGTTAACAGAAGCACATTGAACAATGTCATCACTTTCCCGCCATCGGGTGCTTTTGTTGTTGCTTCCACCATTCAAATTGTTTCTTCACAGCGAGTAAATTTCAGGCAAGTGTTAGACTCTGAACACATTTCAGTACCTCTACCC-ACAGGGGAACTTAAATCGTATGGGCTCCTTTTTAAGCAATTAGTTATGTTTACTAAAAGTTACATGGACAAGTTAAGAGGCTAATATTCGTCAATACCTTGTTTTTAATAATTCAAAATCCTTAATATGGCAATAGATTTT-TTCC--CATCATTACGATCACTTCTTATT----------TTTCTTCTTTTCATTTGAAATCGGAAAGAACTCAA
>CHA37
AACATAAAATAGAAACAAGACTATTTTAACATAATACACCTATAACCAAATTTCTAATCATTTTTCTCATATACATATTAGTACTAATTACAAATTACAAATTATTTAGGTTTTCACACATTTTCTACTGTTCTTTATTCTTGCTTAAAGACAGGCGAAGACGCATCCGAGCCTCAAATATTCATACGTTCGAATTTATAAGTGAATTACCATAACAAGTTGGATA---TGGAAACCCACCCTGATCAGACATTATGGCTCTGGCAATGAAAATGACTCTCGTAATTAATCCTTCGACTCCTCTTGGGTATACCCGATTTCCATCTAAAATTCACAGCAATGGTAGTCGTAATGGTAAGAAGTTGAAGGTAACAGCATCATCAGGTGTTGTACCCACATCAAGCCGAGAAGCAATTTTAGCAAGGGATGATTTGTTGAATCTGATTGCAGGCGAGGAACGTGGGTTAAGAACGCAGAAAAACCCATCCAAGTGCTCCCAAATAATTAAAGCAATTGATGCTCTGGCTGTATTTGGAGCAGACACAGTAACTACAGATTC---TTCCCTCTCTGGCACATGGAGAATGGTATGGACTACAGAGAAAGAGCAGCTATTTATTGTTGAGAATGCCCATCTGTTTGGCACCCAAGTTGGAGATATCCTGCAGGTAATAGATGTTGACAGGGGCACTTTGAACAATGTCATCACTTTCCCTCCATCAGGTGCTTTTGTTGTTGCTTCCACTATTCAAGTTGTTTCTTCGCAACGAGTAAATTTCAGGCAAGTATTGGTTTCTGATCACATTTCAACCCATCCATCC---ACGGAGAAATTAAAATTTATGAGCTTTTTAAAACCAATTGGTTATTTTTTGAAAATTTAACTCCCGTCTGTTTAAATTACAGGTTCACCAAAATTTACCAGCATTAAAATTAGTAGTAAGTTTTTTGTTTTACTTGTATTCTCTATTTTTTCGAGATGGAAATATTAGGCAGCTATTTTATACTGTAAAGTAGTTTCCACTTTTAAAATTTCCC
>CJ24
AACTAAACTTATGTGTGAGAAAATGCATAAAAATATAGGAGAATGAATCTCACTTGTACAATTTTACAATTTAGAATGGCATGGGTGTGCAATTTTTAACATTCAAGGATAATCGGTTTAAGTAA-ATACAAATTGCACCACGAACGAAAAACCTGCTCCATG-AAAAATTAGAACAAAAAGCAACCATTAGTTTGGCACAGGGGAATCGTATCGACAAATGGATA---TGGATACACAACCTGCTCATACGCTGTGGCTATTGCG------ATGGCTGTCGCAATTAACCCATCCACTTGTATTGTGTGTTCCAGATTTCCACATAATATTCACAGCCATGGAATTGCTAGTAAGAAGAAGTTGAGGGTAATTTCATCATCAGACGTTGCTCCCTCAGCAAACAGAGAAGCAATTTCAGCAAGGGATAATCTTCTGAATCTAATTTCAGGCGAGGAGCGTGGTTTAAAAACGCAAAAAAGCCCATCAAAACGCTCCCAAATAATAAATGCAATTGATGCTCTGGCTGCATTTGGAACAGACACAGTTACTACAGATTC---TAAGCTTTCCGGGACATGGAGAATGATGTGGACTACAGAGAAGGAACAACTATTTATTATTGAGAAAGCCCATCTGTTTGGAACCCAAGTTGGAGACATTCTGCAGGTCATAGATGTTAACAGAAGCACCTTGAACAATGTCATCACTTTCCCGCCATCAGGTTCTTTTGTTGTTGACTCCACCATTCAAATTGTTTCTTCACAGCGAGTAAATTTCAGGCAAGTGTTGCTTAGTAGACCCATTTCAGTACCTCCATCC---ACAGGGACTCAAATCTTATGGGCTTCTTTTTGAGCAGTTGGTTAT-GTTTTAAAAAAATATATGGATTAGTTTAGAGGCTAATATTCGTTAATACCTTGTTTTTTATAATTCAAAATCCTTAATTTAACAACAATTTTTTTCCA-TAATTACGATCATTTCTTATTATTGACCTCT--------------------------------------
>CK7
CCCCTCTCCCTTATTTATTGTA----------AATGGAGAATGGCACGGGTATGCAAATTTCAACATTACAAGAATAATGGAGGTAGACAATTGAAGGAAAACTATCAATCGTCGGCTAAA-----AGTAAATGGAAATTGCACTGAAACCAACTACTCTGTA-AAAAACTAAAACAAAAAGCAACCATTGGTTTGGCACTGG-CAGTCCTATCGACAAATGGATA---TGGACACACACCTTGCTCATACGCTATGGCTATTGCA------ATGGCTGTCACATTTAATCCCTCCACTGGTATTGTGTATTCCAGATTTCCATATATACTTCACAGCAATAGAATTGCTAGTAGGAAGAAGTTGAGGGTATTTTCATCATCGGACGTTGCTCCCTCAGTGAACAAAGAAGCAATTTCAGCAAGGAGTAATCTTCTGAATCTAATTTCAGGCGAGGAGCGTGGTTTAAAAACGCAGAAAAACCCATCAAAATGCTCCCAAATAATAAACGCAATTGATGCTCTGGCGGCGTTTGGAACAGACACAGTTACTACAGATTC---TAGGCTTTCCGGGACATGGCGAATGTTGTGGACTACAGAGAAGGAACAACTATTTATTATTGAGAAAGCCCATCTGTTTGGCACCCAAGTTGGAGACATTCTGCAGGTCATAGATGTTGACAGGAGCACCTTGAACAATGTCATCACTTTCCCGCCATCAGGTGCTTTTGTTGTTGCTTCTACCATTCAAATTGTTTCTTCGCAGCGAGTAAATTTCAGGCAAGTGTTGCTTTTTAAACACATTTCAGTTCCTTCACCC-ACAGGGGAACTTAAATCTTATGGGCTCCTTTTTAAACAACTGGTTAT-TTTTTCGGGAATTATATGGATAAGTGTAGAGGCTAATATTGGTCAATGCCTTGTTTTTAATAATTCAAAATCCTTAATTTAACAATAGATTTTTTCCA-TAATTATGATCACTCCTCATTATTGACCTCCCACTTTTTTAAAAAAAAATTTAACCTAAACAGGTACCC
>CL6
CCTCTCTCCCTTATTTATTGTAAATATTGTA-AATGGAGAATGGCATGGGTATGCAAATTTCACCATTACAAGAATAATGGAGGTAGAGAATTGAAGGAAAACTATCAATCGTCGGCTAAA-----AGTAAATGTAAATTGCACTGAAACCAACTACTCTGTA-AAAAACTAAAACAAAAAGCAACCATTGGTTTGGCACTGGCGAGTCCTATCAACAAATGGATA---TGGACACACACCTTGCTCATACGCTATGGCTATTGCA------ATGGCTGTCACATTTAATCCCTCCACTGGTATTGTGTATTCCAGATTTCCATATATACTTCACAGCAATAGAATTGGTAGTAGGAAGAAGTTGAGGGTAATTTCATCATCGGACGTTGCTCCCTCAGTGAACAAAGAAGCAATTTCAGCAAGGAGTAATCTTCTGAATCTAATTTCAGGCGAGGAGCGTGGTTTAAAAACGCAGAAAAACCCATCAAAATGCTCCCAAATAATAAACGCAATTGATGCTCTGGCGGCGTTTGGAACAGACACAGTTACTACAGATTC---TAGGCTTTCCGGGACATGGCGAATGTTGTGGACTACAGAGAAGGAACAACTATTTATTATTGAGAAAGCCCATCTGTTTGGCACCCAAGTTGGAGACATTCTGCAGGTCATAGATGTTGACAGGAGCACCTTGAACAATGTCATCACTTTCCCGCCATCAGGTGCTTTTGTTGTTGCTTCTACCATTCAAATTGTTTCTTCGCAGCGAGTAAATTTCAGGCAAGTGTTGCTTTTTAAACACATTTCAGTTCCTTCACCC-ACAGGGGAACTTAAATCTTATGGGCTCCTTTTTAAACAACTGGTTAT-TTTTTCAGGAATTATATGGATAAGTGTAGAGGCTAATATTGGTCAATGCCTTGTTTTTAATAATTCAAAATCCTTAATTTAACAATAGATTTTTTCCA-TAATTATGCTCACTCCTCATTATTGACCTCCCACTTTTTTTTAAAAAAATTTAAACTAACCAAAATGGA
>CM9
-----------------CAAGATCGAATCGTGAAGGTAGGGCTTGTAGTATATTCAACTTTAGCCCATTACTTAGACTCAAAAAAATAAAATA----AAAAATTACTGATCACCGAGTGAAGTAA-ACAAATTTGCGACATGAAGTGGGATAGCTAGTCGATG-GGAGAGTAGAACAAAAAGCACCCATTGGTTTGGCACAGGAAAATCGAATTGACAAATGGATA---CGGATAGAGAACCCGCTCATATGCTATGCTTATTGCA------ATGGCTGTCTCGATTAAACCCTTCAATTTTATGGTGCATTCCGGAATTCCTTTGAGAATCCACACAAATGGAATTGGTGAAAGGAAGAAGTTTAGAGTAATTTCATCATCAGACGTTGCTTCCCGAGCAAACAAAGAAGCAATTTCAGCCAGGAATAATCTTCTGAATCTAATTTCAGGCGAGGAGCGTGGTTTAAAAACGCAAAAAGACCCTTCAAAACGCTCCCAAATAATAAACGCAATTGATGCTCTGGCTGCATTCGGAATCGACACAGTTACTGCAGATTC---TAGGCTTTCCGGGACATGGAGATTGATGTGGACCACAGAGAAGGAACAACTATTCATTATAGAGAAAGCACCTCTGTTTGGCACCCAAGTGGGAGATATTTTTCAGTTCATAGATGTTAACAGAAGCACCTTGAACAATGTCATCACTTTCCCGCCATCAGGTGCTTTTGTCGTTGCTTCTACCATTCAAATTGTTTCTTCACAGCGAGTAAATTTCAGGTAAGTGTTGCATTCTTTAAGAATTTCAGTATCTTCAGCTCCAGTGGACCTTTGAATGTTGTGGGCTCCTTTTTAATCTATTGGCA-----TAAAAAACTGTATTTAGGAGTCTTAGGAAATGGCTATCCGGCATCTAAAATATATAAAAAAATCTGTTATTATAACGTATGAGAGACGTT--TTTTTTTTCTTGGGCATTTTAACTACTGAATAGACATTACCTAACTTTAGAAGCTAATTAATATTAGTTAATAA
>CO8
-----------------------------GTATATTCGGCTTTAGCTCATTACCTAGCCCCCTCAACTAAAAAAAGTTAAATAAATAAATATA----TAAATATATATATACACGAGTGAAGTAA-ACAAATTTGCGACATGAAGTGGGAGA-CTAGTCGATG-GGGAAGTAGAACAAAAAACAGCCATTGGTTTTGCACAGGGGAATCGAATAGACAAATGGATA---CGGATAGAGAACCCGCTCATATGCTCTGCTTATTGGA------ATGGCTGTCGCGATTAAACCCTTCAATTGTATTGCGCATTCCGAAATTCCTTTCAGAATCCACACAAATGGAATTGGTAGTAGGAAGAAGTTTAGAGTAATTTCATCATCAGACGTTGCTTCCCGAGCAAACAAAGAAACAATTTCAGCCAGGAATAATCTTCTGAATCTAATTTCAGGCGAGGAGCGTGGTTTAAAAACGCAGAAAAACCCTTCAAAACGCTCCCAAATAATAAACGCAATTGATGCTCTGGCTGCATTCGGAATCGACACAGTTACTACAGATTC---TAGGCTTTCCGGGACATGGAAATTGATGTGGACTACAGAGAAGGAACAACTATTCATTATAGAGAAAGCACCTCTGTTTGGCACCCAAGTAGGAGACATTTTTCAGGTCATAGATGTTAACAGAAGCACCTTGAACAATGTCATCACTTTCCCGCCATCAGGTGCTTTTGTTGTTGCTTCTACCATTCAAATTGTTTCTTCACAGCGAGTAAATTTCAGGTAAGTGTTGCATTCTTAAAGAATTTCAGTATCTTCAGCTCCAGTGGACCTTTTAATGTTGTGGGCTCCTTTTTAATCTGTTGGCA-----TAAAAAACTGTATTTAGGAGTCTTAGGAAATGGCCATCCATCATCTAAAATATGTGAAAAAATCTGTTATTATAATGTATGAGAGACATTG-TTTTTTTTCTTGGGCATTTTAACTAC------------------------------------------------
>CP16
CGAGGCGCTTATGTGTAACCCCCTATCAGCGCCACTTAACATCTCACTTTTTAGACCCCACACACTTATTGGCTCCCCTCCCCGTAGCGAATTGGAGGAAAATTATCGATCATCGGTTGAAGTAA-ATAAATAATTCACAATGAATGAAAAACCTACTCCATG-AAAAATTAGAACAAAAAGCAACCATTAGTTTGGCACAGGGGAATCGTAGCGACAAATGGATA---TGGATACACAACCTGCTCATACGCTATGGCTTTTGCA------ATGGGTGTCACAATTAACCCCTCCACATGCATTGCATATTCCAGAATTCCATATAAAGTTCACAGCAATGGAATTGCTGGTAGGAAGAAGTTGAGGGTAATTTCATCATCAGACGTTGCTACCCCAGCAAACAAAGAAGCAATTTCAGCAAGGGATAATCTTCTGAATCTAATTTCAGGCGAGGAGCGTGGTTTAAAAACGCAGAAAAACCCATCGAAGCGCTCTCAAATAATAAACGCAATTGATGCTCTGGCTGCATTCGGAACAGACACAGTTACTACAGATTC---TAGGCTGTCCGGGACATGGAGAATGATGTGGACTACAGAGAAGGAACAATTATTTATTATAGAGAAAGCCCATCTGTTTGGCACTCAAGTTGGAGACATTCTGCAGGTCATAGATGTTAACAGAAGCACACTGAACAATGTCATCACTTTTCCGCCATCAGGTGCTTTTGTTGTTGCTTCCACCATTCAAATTGTTTCTTCACAGCGAGTAAATTTCAGGCAAGTGTTGCCCTCTAAACACATTTCAGTACCTTCATCC-ACAGGGGAACTTAAATCTTATGGCCTCCCTTTAAAGCAATTGGTTATGTTTATAAAAAGTTATATGGATAAGTTTAGAGGCTAATATTCGTCAATGCCTTGTATTTTTTAATTCAAAATCCTTAATTTAGCAATAGATTTTTTTCA--TAATATGATCACTTCTTATTATTGAACTCTCAATTTTTTCTTTTCTTTTAAAATTGGAAAAAACTCAA
>CP161
CGAGGCGCTTATGTGTAACCCCCTATCAGCGCCACTTAACATCTCACTTTTTAGACCCCACACACTTATTGGCTCCCCTCCCCGTAGCGAATTGGAGGAAAATTATCGATCATCGGTTGAAGTAA-ATAAATAATTCACAATGAATGAAAAACCTACTCCATG-AAAAATTAGAACAAAAAGCAACCATTAGTTTGGCACAGGGGAATCGTAGCGACAAATGGATA---TGGATACACAACCTGCTCATACGCTATGGCTTTTGCA------ATGGGTGTCACAATTAACCCCTCCACATGCATTGCATATTCCAGAATTCCATATAAAGTTCACAGCAATGGAATTGCTGGTAGGAAGAAGTTGAGGGTAATTTCATCATCAGACGTTGCTACCCCAGCAAACAAAGAAGCAATTTCAGCAAGGGATAATCTTCTGAATCTAATTTCAGGCGAGGAGCGTGGTTTAAAAACGCAGAAAAACCCATCGAAGCGCTCTCAAATAATAAACGCAATTGATGCTCTGGCTGCATTCGGAACAGACACAGTTACTACAGATTC---TAGGCTGTCCGGGACATGGAGAATGATGTGGACTACAGAGAAGGAACAATTATTTATTATAGAGAAAGCCCATCTGTTTGGCACTCAAGTTGGAGACATTCTGCAGGTCATAGATGTTAACAGAAGCACACTGAACAATGTCATCACTTTTCCGCCATCAGGTGCTTTTGTTGTTGCTTCCACCATTCAAATTGTTTCTTCACAGCGAGTAAATTTCAGGCAAGTGTTGCCCTCTAAACACATTTCAGTACCTTCATCC-ACAGGGGAACTTAAATCTTATGGCCTCCCTTTAAAGCAATTGGTTATGTTTATAAAAAGTTATATGGATAAGTTTAGAGGCTAATATTCGTCAATGCCTTGTATTTTTTAATTCAAAATCCTTAATTTAGCAATAGATTTTTTTCA--TAATATGATCACTTCTTATTATTGAACTCTCAATTTTTTCTTTTCTTTTAAAATTGGAAAAAACTCAA
>CT15
TTAATTTTATATGTGGAAACCAATTCCTGTTTTCTAATTCCAGATCAATTCTAGCAAACAAACAGGCCATGGCTCCTCTCCCCGTAGAGAATTGGAGGAAAATTATCGATCCTCGGTTAAAGTAA-ACAAATAATTCACAATGAATGATAAACCTAGTCCATG-AAAAATTAGAACAAAAACCAACCATTAGTTTGGCACAGGGGAATCGTAGCGACAAATGGATA---TGGATACACAACCTGCTCATAAGCTATGGCTTTTGCA------ATGGGTGTCACAATTAACCCGTCCACGTGCATTGCATTTTCCAGAATTCCATATAAAATTCACAGCAATGTAATTGCTAGTAGGAAGAAGTTGAGGGTAATTTCATCATCAGACGTTGCTACCCCAGCAAACAAAGAATCAATTTCAGCAAGGGATAATCTTCTGAATCTAATTTCAGGCGAGGAGCGTGGTTTAAAAACGCAGAAAAACCCATCAAAGCGCTCTCAAATAATAAATGCAATTGATGCTCTGGCTGCATTCGGAACAGGCACAGTTACTACAGATTC---TAGGCTGTCCGGGACATGGAGAATGATGTGGACTACAGAGAAGGAACAATTGTTTATTATAGAGAAAGCCCATCTGTTTGGCACTCAAGTTGGAGACATTCTTCAGGTCATAGATGTTAACAGAAGCACATTGAACAATATCATCACTTTTCCGCCATCAGGTGCTTTCGTTGTTGCTTCCACCATTCAAATTGTTTCTTCACAGCGAGTAAATTTCAGGCAAGCGTTGCTCTCTAAACACATTTCAGTACCTTCATCC-ACAGAGGAACTTAAATCTTATGGCCTCCCGTTAAAGCGATTGGTTATGTTTATAAAAAGTTATATGGATAAGTTTAGAGGCTAATATTCGTCAATGCCTTGTATTTTTT-ATTCAAAATCCTTAATTTATCAATATATTTTTTCCA--TAATATGATCACTTCTTATTATTGAACTCCCAATTTCTTCTTTTCTTTTAAAATTGGAAAAAACTCAA
>DA12
GACCCATTACCTAGCCAAAAAAAAAAAAAGTTTTGCAACAGTAAAAATGGTTTTGGAGGCCATTGAAGGCTTCAAATTTGATTTGATCCGTCT----------GGTAGTCGCTAAAGTTATGTGC-TTTCACCGACTCCACGAAAGGGAAAC-CTACTCCATG-GAAAATTAGATCAAAAACCAGCCATTTGTT----AGAGGAGAACCGAATCGACAAATGGATA---TGGATAGAGAACCTGCTCATATGCTATGGCTATTGCA------ATGGCTATCGCGATTAACCCCTCCAATTGTATTGTGCAGTCGGGAATTCCATATAGAATTCACTTCAATGGAATTGGCAAAAGGAAGGCGTTGAGGGTAATTTCATCATCAGACGTTGCTTCACCAGTAAACAAAGAAGCAATTTCAGCAAGGGATAATCTTCTGAATCTAATTTCAGGCGAGGAGCGTGGTTTAAAAACGCAGAAAAACCCATCTAAACGCGCCCAAATTATAAACGCAATTGATGCTCTGGCAGCATTCGGAATAGACACGGTCACTACAGATTC---TAGGCTTTCCGGAACATGGAGAATGATGTGGACTACAGAGAAGGAACAACTGTTCATTATAGAGAAAGCTCCTCTGTTTGGCACCCAAGTGGGAGACATTTTGCAGGTCATAGATGTTAACAGAAGCACCTTGAACAATGTCATCACTTTCCCACCATCAGGTGCCTTTGTTGTTGCTTCCACCATTCACATTGTTTCTTCACAGCGAGTAAATTTCAGGTAATTATTGCCTTCTAAACGAATTTCAGTATCTGCAGCTACAGGGGACCTTTGAATATTATGGGCTCCTTTTTAAGCAGCTGGCA----TAAAAAAACTATATGGAGGAGTCTTAGGAAATGGCTATCCAGCATCTAAAATATATTAA----ATACCTGTTGTTATAAGACATGAGAGAGATTGAATTTTTTTTGGCATTTTAAGTACTGAAGAGACATTACCTAAGTTT--------------------------
>DB53
AATTTTTAATTCTCTTACCTCTATTACTATTATTT--AAAAAAAAACTCATATAGGATGTGTTCTAACCAAA-GTTTTTTTTCTTTATGTGGGGATAATGTAATGCTTTTATATAATTAAAAAAATTCTTACGTGCTCCTGGGAGTGAACACCTGAATGTTCCTGGCCTCATAAATAAATATCTCCCATTTTGAGATCATCAGTCCTGC--AATGTGAAGTAACTACCATGGAAACTCGCCATGCTCATTCACTGCAGCCATGGCAATGGCAACATCTACAATCCTTCATACTTCCATTTCATTTGGTTTCACTAGACCCCCAAACCAATTCCATAACGGTAAGCATACTCAAAACAAGTTCAAAGCATCATCGTTACCATCAGGTGCTGCACCAACCAAAAGCAGAGAAGCCATTCTGGCAAGAGATGATCTTCTAAATCTCATATCGGAGGAGGAACGTGGTCTAAAGACTCAAAGCAATCCATCAAAGAGAACCCAAATAATCAAGGCAATTGATGCTCTTGCTGCATTTGGAGAAGACACCATCACTACAGATTCTTCTTCCCTTTCTGCCACATGGAGAATGCTGTGGACAACAGAGAAGGAACAACTTTTTATAATTGAGAAAGCCCCTCTATTTGGCACCCAAGTTGGAGATGTCTTGCAGGTGATTGATGTTGGCAAGGCCTCCTTGAACAATGTCATCACTTTCCCTCCAACAGGGGCTTTTGTTGTTGACTCAACCATTCAAGTGGCTTCTTCACAGCGGGTTAATTTTAGGTTAGTATACATTTTTCGTCATCCTATA-CTAACCCAGTTACACGTTTTGAGAAAGAGTTTTTGGGTTCTTTTTGACCAATCGTTACTTCTTATCAATTTTTTTAAAGATTTGATTTTCGCTAGTGAACAAGTTTATGGAACAGAAATATAAGAGGAACAGATTGAACAAAAAGTAATG--TTTTTGAGCCATTTTGTCATAAATTATCTTTCAATTCAATACCATTTTTGAAGGTTGTGGTCCCATGCAAACTGTG
>DC1
AATTTTTAATTCTCTTACCTCTATTACTATTATTT--AAAAAAAAACTCATATAGGATGTGTTCTAACCAAA-GTTTTTTTTCTTTATGTGGGGGTAATGTAATGCTTTTATATAATTAAAAAAATTCTCACGTGCTCCTGGGAGGGAACACCTGAATGTTCCTGGCCTCATAAATAAATATCTCCCATTTTGAGATTATGAGTCCTGC--AATGTGAAATAACTACCATGGAAACTCGCCATGCTCATTCACTGCAGCCATGGCAATGGCAACATCTACAATACTTCATACTTCCATTTCATTTGGTTTCACTAGACCCCCAAACCAATTCCATAACAGTAAGCATACTCAAAACAAGTTCACAGCATCATCGTTACCATCAGGTGCTGCACCAACCAAAAGCAGAGAAGCCATTCTGGCAAGAGATGATCTTCTAAATCTCATATCGGAGGAGGAACGTGGTCTAAAGACTCAAAGCAATCCATCAAAGAGAACCCAAATAATCAAGGCAATTGATGCTCTTGCTGCATTTGGAGAAGACACCATCACTACAGATTCTTCTTCCCTTTCTGCCACATGGAGAATGCTGTGGACAACAGAGAAGGAACAACTTTTTATAATTGAGAAAGCCCCTCTATTTGGCACCCAGGTTGGAGATGTCTTGCAGGTGATTGATGTTGGCAGGGCCTCCTTGAACAATGTCATCACTTTCCCTCCAACAGGGGCTTTTGTTGTTGACTCAACCATTCAAGTGGCTTCTTCACAGCGGGTTAATTTTAGGTTAGTATACATTTTTCGTCATCCTATA-CTAACCCAGTTACACGTTTTGAAAAAGAGTTTTTGGATTCGTTTTGACCAATCGTTACTTCTTATCAATTTTTTTAAAGATTTGATTTTCGGCAGTGAATAAGTTTATGGAACAGAAATATAAGATGAACAGATTGAACAAAAAGTAATG--TTTTTGAGCGATTTTGTCATAAATTATCTTTGAATTCAATACCATTTTTGAAGGTTGTGGTCCCATGCAAACTGTG
>DD1
-----------------CTCTTAAGATTAGTATTTTCTTTTTAAAACCCATATAGGATGTGTTACGACAAAA-GTTTTTTTTTTTTTGGGGTAAATGTAATGCTTTTATATAATTAAAAAAAAAACTCTTATGTGCTCCATGAAGGAAACACCTGAATGTTTCTGACCTCATAAATAAATATCCCCCATTTTGAGATTATCAGTCCTGC--AATGTGAAATAACTACCATGAAAACTCGCCATGCTCATTCGCGGCAGCCATGGCAATGTCAACGTCTACAACACTTCATCCTTCCATTTCGTTTGGTTTCACTAGACTCCCAAACCAATTCCATAACAGTAGGAATACTCAAAACAAATTCACAGCATCATCGTTACCATCGGGTGCTGCGCCCACAAAAAGCAGAGAAGCCATTCTGGCAAGAGATGATCTTCTAAATCTCATATCAGGGGAGGAACGTGGTCTAAAGACTCAAAACAATCCATCAAAGAAAACCCAAATAATCAAGGCAATTGATGCTCTTGCTGCATTTGGAGAAGACACAATTACTACAGATTCTTCTTCCCTTTCTGCCACATGGAGAATGTTGTGGACAACAGAGAAGGAACAACTTTTTATAATTGAGAAAGCCCCTCTATTTGGTACCCAAGTTGGAGATGTCTTGCAGGTGATTGATGTTGGCAAGGCTTCCTTGAACAATATCATCACTTTCCCTCCAACAGGGGCTTTTGTTGTTGACTCAACCATTAAAGTGGCTTCTTCACAGCGGATTAATTTTAGGTAAGTATACAGTTTTCGTCATCATACA-CTAACCCAGTTACACATTACGAAAAAGATTTTTTGGGTTCTTTTTAGTCAATCGTTACTTCTAAT--TTTTTTTTTAAGATTAAATTTTCGGTAGTGAACAAATTTATGGAAAAGAAAGATAAGATGAGCAGATTGAATTAAAAGTAATG--TTTTTGACTCATTTTTGTCATTAATATCTTTCAAATCACTACCATT------------------------------
>DIM50
TCATATTGATATTACCTCTTTTAAGATTAGTGTTTT-TTTTAAAAACCCATCTAGGATGTGTTTCGACAAAA-GTTTTTTTTTTTTTTGGGTAAATGTAATGCTTTTATATAATTAAAAAAAAAACTCGTATGTGCTCCATGAAGGAAACAGCTGAATGTTCCTGGCCTCATAAATAAATATCCCCCATTTCGAGATTATCAGTCCTGC--AATGTGAAATAACTACCATCGAAACTCGCCATGCTCATTCACGGCAGCCATGGCAATGGCAATATCTACAACACTTCATCCTTCCATTTCATTTGGTTTCACTAGACTCCCAAACCAATTCCATAACAGTAGGAATACTCAAAACAAATTCACAGCATCATCGTTACCATCGGGTGCTGCGCCCACAAAGAGCAGAGAAGCCATTCTGGCAAGAGATGATCTTCTAAATCTCATATCAGGGGAGGAACGTGGTCTAAAGACTCAAAACAATGCATCAAAGAAAACCCAAATAATCAAGGCAATTGATGCTCTTGCTGCATTTGGAGAAGACACAATTACTACAGATTCTTCTTCCCTTTCTGCCACATGGAGAATGTTGTGGACAACAGAGAAGGAGCAACTTTTTATAATTGAGAAAGCCCCTCTATTTGGTACCCAAGTTGGAGATGTCTTGCAGGTGATTGATGCTGGCAAGGCTTCCCTGAACAATATCATCACTTTCCCTCCAACAGGGGCTTTTGTTGTTGACTCAACCATTCAAGTGGCTTCTTCACAGCGGATTAATTTTAGGTAAGTAAACAGTTTTCGTCATCATACA-CTAACCCAGTTACACATTATGAAAAAGATTTTTTGGGTTCTTTATAGTCAATCGTTACTTCTAA---TTTTTTTTAAAGATTAAATTTTCGCTAGTGAACAAATTTATGTAAAAGAAAGATAAGATGAACAGATTGAACTAAAAGTAATG--TTTTTGACTCATTTTTGTTATAAATATCTTTCTAATCAATACCATTTTTGAAGGTTGTGGTACCATGCAATCTGTG
>EN45
----------------------------------------------------------------------------------------------------------------------------------------------------------------------------------------------------------------------------------------------------------------------------------------------------------------------------------------------------------------------------------------------------------------------------------------GGATGATTTGCTCAATTTAATTTCAGATGAAGAACGCGGGCTGAAGACGCAGGGCAATGCATCGAAACGCTCACAAATCATCGAGGCAATTGATGTTCTTTCCGTGTTTGGAGAAGATACTGTTACTACAGACTC---TGCATTAGCTAGTACTTGGAGAATGCTTTGGACTACAGAGAAGGAACAGCTGTTCATTATAGAAAAAGCCCATCTGTTTGGTACCAAAGTTGGAGACATTCTGCAGGTTATAGATGTCGACAAGGCTACCTTGAACAATGTTATCACTTTCCCTCCGTCTGGAGCGTTCGTGGTTAGCTCCACTATTGAAGTTGCTTCCCCCAAGCGAGTTAATTTCAGGTTCACAAGTGCGGTCCTTCAAGTTGGAATTCCTTTGCCTTTATGGTCGGGGTTGGTTTGAATCAGTATATTTAGATGAGAAAATTCGTGTTGCAAAGGATATTCGAGAAGATGTTATTGATAAGGATCACTTGAAAAATATGACGGCATGATGCAATGTGGGAAGGTAAAAGATCAGGCATATAATCCAGGAAGATCAAGATATCATGAGTGAGATGACATCTATTCTCGGATAGACCAATGTTATGAAGAAAGAA
>FC13
TCCCTTATTTGAAGGTAAAAATGGTTTTGGAAATTAGAAAAAAAAAAAGGTTTTGGAGGCCATTGAAGGCTTCAACTTTGATTTGATCCTGCTTGTGGTAGTCGCTAATCGCTAAAATTATGTGC-TTTCACCTACTCCATGAAAGGGAAAC-CTACTCCATG-GAAAATTAGATCAAAAAGCAGCCATTGGTTTCGCAGAGGAGAACCGAATCGACAAATGGATA---TGGATAGAGAACCTGCTCATATGCTATGGCTATTGCA------ATGGCTGTCGCGATTAACCCCTTCAATTGTATTGTGCAGTCGGGAATTCCATATAGAATTCACTTCAATGGAATTGGCAAAAGGAAGGCGTTGAGGGTAATTTCATCATCAGACGTTACTTCCCCAGCAAACAAAGAAGCAATTTCAGCAAGGGATAATCTTCTGAATCTAATTTCAGGCGAGGAGCGTGGTTTAAAAACGCAGAAAAACCCATCAAAACGCGCCCAAATTATAAACGCAATTGATGCTCTGGCAGCATTCGGAATAGACACGGTCACTACAGATTC---TAGGCTTTCCGGAACATGGAGAATGATGTGGACTACAGAGAAGGAACAACTGTTCATTATAGAGAAAGCTCCTCTGTTTGGCACCCAAGTGGGAGACATTTTGCAGGTCATAGATGTTAACAGAAGCACCTTGAACAATGTCATCACTTTCCCGCCATCAGGTGCCTTTGTTGTTGCTTCCACCATTCACATTGTTTCTTCACAGCGAGTAAATTTCAGGTAATTATTGCCTTCTAAACGAATTTCAGTATCT-------------------------------------------------------------------------------------------------------------------------------------------------------------------------------------------------------------------------------
>FTS1
---------------------------------------------------ATAGGATGTGTTCCGACCAAAGGTTTTTTTGTTTTTTTTGGGGGTAATGTAATGCTTTTATATAATTAAAAAAATTCTTACGTGCTCGTGGGAGGGAACATCTGAATGTTCCTGGCCTC--AAATAAATATCCCCCATTTTGAGATTATCAGTTCTGC--AATGTGAAATAACTACCATGGAAACTTACCATGCTCATTCACTGCAGCCATGGCAATGGCAACATCTACGATACTTCATACTTCCATTTCATTTGGTTTCACTAGAGCCCCAAACCAATTCCATAACAGTAAGCATACTCAAAACAAATTCACAGCATCATCGTTACCATCAGGTGCTGCACCAACAAAAAGCAGAGAATCCATTCTGGCAAGAGACGATCTTCTGAATCTCATATCCGAGGAGGAACGTGGTCTAAAGACTCAAAGCAATCCATCAAAGAGAACCCAAATAATCAAGGCAATTGATGCTCTTGCTGCATTTGGAGAAGACACCATCACTACAGATTCTTCTTCCCTTTCTGCCACATGGAGAATGCTGTGGACAACAGAGAAGGAACAACTTTTTATAATTGAGAAAGCCCCTCTATTTGGCACCCAAGTTGGAGATGTCTTGCAGGTGATTGATGTTGGCAAGGCCTCCTTGAACAATGTCATCACTTTCCCTCCAACAGGGGCTTTTGTTGTTGACTCAACCATTCAAGTGGCTTCTTCACAGCGGGTTAATTTTAGGTTAGTATACATTTTTCGTCATCCTATA-CTAACCCAGTTACACATTTTGAAAAAA-------GGGTTCTTTTTGACCAATCGTTAATTCTTATCATTTTTTTTAAAGATTTGATTTTCGCTAGTGAACAAGTT---------------------------------------------------------------------------------------------------------------------------
>FTS2
AATGTTTAGATCTCTTACCTCTATTACTATTATTTT-TAAAAAAAACTCATATAGGATGTGTTCCGACCAAAGGTTTTTTTGTTTTTTTTGGGGGTAATGTAATGCTTTTATATAATTAAAAAAATTCTTACGTGCTCGTGGGAGGGAACATCTGAATGTTCCTGGCCTCATAAATAAATATCCCCCATTTTGAGATTATCAGTTCTGC--AATGTGAAATAACTACCATGGAAACTTACCATGCTCATTCACTGCAGCCATGGCAATGGCAACATCTACGATACTTCGTACTTCCATTTCATTTGGTTTCACTAGAGCCCCAAACCAATTCCATAACAGTAAGCATACTCAAAACAAATTCACAGCATCATCGTTACCATCAGGTGCTGCACCAACAAAAAGCAGAGAATCCATTCTGGCAAGAGACGATCTTCTGAATCTCATAGCCGAGGAGGAACGTGGTCTAAAGACTCAAAGCAATCCATCAAAGAGAACCCAAATAATCAAGGCAATTGATGCTCTTGCTGCATTTGGAGAAGACACCATCACTACAGATTCTTCTTCCCTTTCTGCCACATGGAGAATGCTGTGGACAACAGAGAAGGAACAACTTTTTATAATTGAGAAAGCCCCTCTATTTGGCACCCAAGTTGGAGATGTCTTGCAGGTGATTGATGTTGGCAAGGCCTCCTTGAACAATGTCATCACTTTCCCTCCAACAGGGGCTTTTGTTGTTGACTCAACCATTCAAGTGGCTTCTTCACAGCGGGTTAATTTTAGGTTAGTATACATTTTTCGTCATCCTATA-CTAACCCAGTTACACATTTTGAAAAAG--TTTTTTGGTTCTTTTTGACCAATCGTTAATTCTTATCATTTTTTTTAAAGATTTGATTTTCGCTAGTGAACAAGTTTATGGAACAGAAATATAAGATGAACAGATTGAACAAAAAGTAATG--TTTTTGAGCCATTTTGTCATAAATTATCTTTCAATTCAATACCATTTTTGAAGGTTGTGGTCCCATGCGAACTGTG
>GG1
---------------------------------------------------------------------------------------------------------------------------------------------------GCAAGGCGACCA--------------------------------------CTCCATACAATATTTCTAAGGCCATG-------------------------GCTGCCACAATTCAGTCC------TTCCCCATACATTCTTTATCTTT---------TGGGTTTGTTATAACAGGCAGTGGAATTCATAATAAAAGCTTGAGAGTTGGCACAGGCGGGAAAAAACGGAGAGTAATGTGTTTGGTGCCCACAGAAAGCAGAGAAGCAATTTTAGCCAGGGATGATTTGCTTAATCTCATTTCAGATGAAGAGCGTGGGTTGAAAACGCAGGGCAATTCATCAAAGCGCTTCCAAATAGTTAAGGCAGTTGATGCTCTCTCTGTGTTTGGAGAAGGCACCATTACTACAGATTC---TTCATTGTCAGCTACGTGGAGAATGCTTTGGACTACAGAGAAAGAACAGTTATTCATTGTACAAAATGCCCATCTGTTTGGCACCAAAGTTGGAGACATTCTACAGGTTATAGACGTGAAGAAGGGCACATTGAACAATGTTATCACTTTTCCTCCATCCGGAGCATTTGTCGTCGATTCAACCATCCAAGTTGTTTCACCGAAGCGGGTCAACTTCAGGCAAGTATTTGTGTC--------------------------------------------------------------------------------------------------------------------------------------------------------------------------------------------------------------------------------------------------
>HB41
-------------------------------------------CACCC----TAAACCTTGTTCTCCGTCAATTTAATGAATCTAGCTAAATTTATACATGGTTGTGGATAAA-AATCTGAAAAATCCTGACGTGCTTCATGAAGGGAACAACTGAATGTTTCTGGCCTCAGAAATTTTTACCCCCTATTTTGAGATTATCAGGCCTCC--ACTGCGAAATAATTGACATGGAAACATCCCATGCTTATTCACTGCAGCCATGCCAATGGCTTTGTCCACGACCCTTCATCCTCCCATTTCATTTGGTTTCGCTACACCCAGAAATCCGTTCCATAAGAGTACGAATACAACAAACAAATTCACAGTATCATCCTTATCATCAGGTGCTGCACCCACAAAAAGCAGAGAAGCCATTCTGGCGAAGGATGATCTTCTGAATCTCATATCAGGGGAGGAGCGTGGTCTAAAGACTCAAAGAAATCCATCAAAGAGAACTCAAATAATCAAGGCAATTGATGCTCTCGCTGTATTTGGAAAAGACCTCGTTACTACAGATTCTTCTTCCCTTTCTGCCACATGGAGAATGTTGTGGACAACAGAGAAGGAGCAACTGTTTATAATTGAGAAAGCCCCTCTTTTTGGAACTCAAGTTGGAGATGTATTGCAGGTGATTGATGTTGAAAAGGCCTCCTTGAACAATGCCATCACTTTCCCTCCAACAGGGGCTTTTGTTGTTGACTCAACTATTCAAGTGGCTTCTTCACAGCGGATTAATTTTAGGTTAGTATTCATTTTCTGTCATCATATA-TTAACCCATTT--------TGGAAAAGA-TTTTGGGGCTCTCTTTAGTCAATGGCTACTTCTCATAATTTTTTTAAAAGATTTTATTTTCCCGAGAAAACAAATTATCAAGGAAA--ATATAGAATAGATAAAAAGATTGAAAGAAAGTA-AATTATCATGCAATTCAATGTCATTTTTTGAAGGTTGTGGTCTCATGCCAAGTTATTGGTGTTTATTTTAGTTTAAA
>JO20
----------------------------------------------------------------------------------------------------------------------------------------------------AAAACCTACTCCATG--AAAATTAGAAGAACACGCAACCATTAGTTTGGCACAGGGGAATCGTATCGTCAAATGGATT---TGGATACACAAGCCGTTCATACGCAATGGCTGTTGCA------ATGGTTGTCGCAGTTAATCCCTCCACATGCGTTGTGTTTTCCAGAATTCCATATAAAACTCACAGCAATGGAATTGCCAGTAGGAAGAGGTTGAGGGTAATGTCGTCATCAGACGTTGCTACACCATCAAACAAAGAAGCAATTTCAGCAAGGGATGATCTTCTGAATCTAATTTCAGGCGAGGAGCGTGGTTTAAAAACGCAGAAAAATCCATCAAAGCGCTCTCAAATAATAAACGCAATCGATGCCCTGGCTGCATTCGGAACAGACACAGTTACTACAGATTC---TAGGCTGTCTGGGACATGGAGAATGATGTGGACTACAGAGAAGGAACAACTGTTTATTATAGAGAAAGCCCATTTGTTTGGCACTCAAGTTGGAGACGTTCTGCAGGTCATAGATGTTAACAGAAGCACATTGAACAATGTCATCACTTTCCCGCCATCGGGTGCTTTTGTTGTTGCTTCCACCATTCAAATTGTTTCTTCGCAGCGAGTAAATTTCAGGCAAGTGTTGGACCCTGAACACATCTCAGTACCTCTATCC-ACAGGGAAACTGAAATCGTATGGGCTACTTTTTAAACAATTAGTTATGTTTACTAAAAGTTACATGGATAAGTTAAGAGGCTAATATTCGTCAATACCTTGTTTTTAATAATTCAAAATC------------------------------------------------------------------------------------------------
>JU21
CCTCGTGACTAAGAAAATGAATCTCACTGTACGATCGACTATGACATGTGGATGCATTTTTCACCATTCGAAGAATAATGGCGGTAGAGAATTGGAGGAAAATTATCGATCATCGTTCCAGTAA--ATAAATATTTCATTATGAATGGAAAACCTACTCCATG--AAAATTAGAACAACACGCAACCATTAGTTTGGCACAGGGGAATCGTATCGTCAAATGGATT---TGGATACACAAGCCGTTCATACGCAATGGCTGTTGCA------ATGGTTGTCGCAGTTAATCCCTCCACATGCGTTGTGTTTTCCAGAATTCCATATAAAACTCACAGCAATGGAATTGCCAGTAGGAAGAGGTTGAGGGTAATGTCGTCATCAGACGTTGCTACACCATCAAACAAAGAAGCAATTTCAGCAAGGGATAATCTTCTGAATCTAATTTCAGGCGAGGAGCGTGGTTTAAAAACGCAGAAAAATCCATCAAAGCGCTCTCAAATAATAAACGCAATCGATGCCCTGGCTGCATTCGGAACAGACACAGTTACTACAGATTC---TAGGCTGTCTGGGACATGGAGAATGATGTGGACTACAGAGAAGGAACAACTGTTTATTATAGAGAAAGCCCATTTGTTTGGCACTCAAGTTGGAGACGTTCTGCAGGTCATAGATGTTAACAGAAGCACATTGAACAATGTCATCACTTTCCCGCCATCGGGTGCTTTTGTTGTTGCTTCCACCATTCAAATTGTTTCTTCGCAGCGCGTAAATTTCAGGCAAGTGTTGGACCCTGAACACATCTCAGTACCTCTATCC-ACAGGGAAACTTAAATCGTATGGGCTCCTTTTTAAACAATTGGTTATGTTTACTAAAAGTTACATGGATAAGTTAAGAGGCTAATATTCGTCTATACCTTGTTTTTAATAATTCAAAATCCTTAATATAGCAAATATATTTTTTCC--CATTATTACGA---------------------------------------------------------
>KE1
------------CAGACGTGTGCTCTTCCGATTGATGGAGTT---------------------------------------------------TTTGAGTTTCACAATTCACTATGATTTGATTTGCTGGTTGTGTGTTTTT-CGAGAGGACCATGGTATATTTGTAAACCATATCCGGCCTCCGAAAAAGAACCATGATCACATAATATAATTATAACTATAATA-ACAAAACACATAATTCATGCATATATGGCAACGATGGCATTGGCTATGGCTCTAGCAGTC---CCTCCCGTGAAACAGCCTCGCGCTCCATTTGGACACAGCAGAATCCCAAGAGGGATTCATCACGCCAACGGGAAAAAGAAGTCGAGAGTAAAGTGCGCAGCACTAACAACGAGCAGCGAAGCGCTTCTAGCGAGGGACGATTTGCTGAATCTGATAGCAGGCGAGGACCGTGGCCTGAAAACGCAGGGCAACTCGTCAAAATGCTCCCAAATAATCAAGGCAATTGATGCTCTCGCTGTGTTTGGAGAGGACTCTGTTACTACAGACGCTTCATCGTTGTCTGCGACTTGGAGAATGCTATGGACTACAGAGAAAGAACAGCTGTTCATTGTAGAGAAAGCCCATATTTTTGGCACCAAAGTTGGAGACATTCTGCAGGCCATAGACGTTGAGAATGGTAGCTTGAACAATGTTATTACATTCCCTCCCTCTGGAGCATTTGTTGTTTCCTCAACCATCCAAGTTGCTTCCCCAAAGCGGATCAATTTCCGGTCAGTATTCACCTCTGGCCCTCTTCTAATCTGTTGTTGCTGAGGGTTTGTTAAATACTTGACTAGTACAAATCCTTCTAAAC-CTGGGT-GATACACCTCAAGATTGGAAAGCTCGAGGTCACACAATATTTGATACGTTGAGATACGTGTTTGAGCGTCCCAAGGGTCTGTGCCTATGTCATGGTGCATTGAATTGAGATGGTATATTCAGTGGATTGAATTTGGATGTGGA-----------------------
>LF2
---------------------------------------------------------------------------------------------------------------------------------------------------------------------------------------------------------------------------------------------------------------------------------------------------------------------------------------------------------------------------------------------------------------------------------------------------------------------------------------------------------------------------------------------------------------------------ATTCTTCTTCCCTTTCTGCTACGTGGAGAATGTTGTGGACAACAGAGAAGGAGCAACTGTTTATAATTGAGAAAGCCCCCTTGTTTGGCACCCAAGTTGGAGATGTATTGCAGGTGATTGATGTTGACAAGGCCTCCTTGAACAATGTCATTACTTTCCCTCCAACAGGGGCTTTTGTTGTTGACTCAACCATTCAAGTGGCTTCTTCACAGCGGATTAATTTTAGGTTAGTATTCATTTTCCGTCATCACATT-TTAACCCAGTTGTCCATTTTGTCAGAG---TTTTGGGCTCTTTTTAATCAATGATTACTTATCATAAAAGAAATTAAAGATTAGATTTTCCCCAGTGACCAAA-----------------------------------------------------------------------------------------------------------------------------
>MC0
TTGACATTGGGATAATTTACAAATCTTTACAATCTCATATCTGTCACCCTCAACAGTCAACCTTCTTCTCCATCAAATTTATGGAACTGGTTAAATTTATTAGTGACTGGACAAAAATCTGAAAATATTGATGTGCTCCACGAAGGGAACAACTGAATGTTTCTGGCCTCAGAAATAAATATCCCCCTTTTTGAGATTATGAGTCCTTC--AACGTGAAATAATTAACATGGAAACTCGCCATGCTCATTCACTGCAGCCATGGCAATGGCTTTGTCTACAAAACTTCATCCTTCCATTTCATTGGGTTTCACTACACCCCGAAATCAATTCTACAAAAGAATGAACACCCAAAACAAGTTCACAGTATCAACATTATCATCAGGTGCTGCACCCACAAAGAGCAGAGAAGCCATTCTGGCAAGGGATGATCTTCTAAATCTCATATCAGGGGAGGAGCGTGGTCTAAAGACTCAAAGCAACCCATCAAAGAGAACCCAAATAATCAAGGCAATTGATGCCCTCGCTGTACTAGGAGAAGACATCATTACTACAGATTCTTCTTCCCTTTCTGCCACATGGAGAATGATGTGGACGACAGAGAAGGAACAACTGTTTATAATTGAGAAAGCCCCTCTATTTGGCACCCAAGTTGGAGATGTATTGCAGGTGATTGATGTTGACAAGGCCTCCTTGAACAATGTCATCACTTTCCCTCCAAGTGGAGCTTTTGTTGTTGACTCAACCATTCAAGTGGCTTCTTCACAGCGGATTAATTTTAGGTTAGTATTCATTTTCAGTTGTCATATA-TTAACCCAGATACCCATTTTGAAAAAGA-TTTTTGGGCTCTTTTTAGTCAATGACTACTTCAAATCAAAACTTTGCGTTGTTGTATATGTTCTTTCCAACATTCAAATCAGTACTATTCGTTTGTAGTCTTAAATGCCATGTTCACATTG-TTCTTCCCCCTCCCTTTATATATTTAATGCTATTACATCATATCTCTTTCTCAAATTTATGTTTTTAGTATCTAAAA
>MT0
---------------------------------------------------C------CCTACACATAAAAAAAAACTCTCAAAAACTTTCATCTTTGTTGGTTGTGGTTAAAAATCTTAAAACT-------------CTTCTTGTA-----CTGAATGTTCCTGGCCTCATAAATTAATATCCCCATTTTTAGATTCATCAGTCCTGT--AATGTCAAATAATTAACATGAAAACAGAGCATGCTCATTCACTGCAGCCATGACA------ATGGCTATGAAACTTCATCCTTCCATTTCATCTGGTTTCCAATTCCACAACAATAAAATCAGCAAAAACAAACTCAAACCAATCTCATCGTTATCATCATCATCATCATCTGGTGCTGCAAACACAAAAAGCAGAGAAACCATTCTGGCAAGAGATGATCTTCTGAATCTCATATCAGGGGAAGAACGTGGTCTAAAAACCCAAACCAATCCATCAAAGAGAAGCCAAATAATCAAGGCAATTGATGCTCTTGCTGCATTTGGAGAAGACATTGTCACTACAGATTCTTCTTCCCTTTCTGCCACGTGGAGAATGGTGTGGACAACAGAGAAGGAGCAGCTTTTTATAATTGAGAAAGCCCCTCTCTTTGGCACCCAAGTTGGAGATGTGTTGCAGGTCATTGATGTTGATAAGGCCTCCTTGAACAATGTCATCACTTTCCCTCCAACAGGTGCTTTTGTTGTTGGCTCAACCATTCAAGTGGCTTCTTCACAACGGATTAATTTTAAGTCAGTATTCATTTTCCCTCATCATATAATTAACCCAGTTATACATTTTGAAAAAAAAAAAATTATTTCAATTTTTGTTTCAGTACAATTCAATCAGTTTGTTACATTTTTAGAAGCCCCGAAACATGTTTCTCACTTCTACTA-----TAACTTCTAGTAAATCATTGGGTTTAAGTT-TCTTCAGCTGATATGATACACTGTTGGATATGAAAAGTGGAATCAGATGGAAAAAATACATAACAAAATACCATAGC
>NN48
TGAACAACAATTTCATAATTTAATGAACTTATAAATTTTTTGTAAATTTCCTTTTTAAAGCACCCAACGAAAGTTTTGTTTGTTTGTTAATATAATGATTTTATATAATTA---AAAAAATAAACTCATG--ATATTCTCCATGAAGGGAACACAAATGTTCCTAACCTCATAAATAAATATCCCTCATTTTGAGATTATCAGTCCTGC--CAAGTGAATTAACTAACATGGAAACTCGCCATGCTCATTCACTGCAGCCATGGCA------ATGTCTACGACACTTCATCCTTCCATTTCATTTGGTTTCACTACACCCCCAAACCAATTCCGTAACAGTATGAATACCCAAAACAAATTCAGAGGATCATCGTTACCATCAGGTCCTGCACCCACAAAAAGCAGAGAAGCCATTCTGGCAAGAGATGATCTTCTAAATCTCATATCCGGGGAGGAACGTGGTCTAAAGACTCAAAGCAATCCATCAAAGAGAACCCAAATAATTAAGGCTATTGATGCTCTTGCTGCATTTGGAGAAGACATCATTAGTACAGATTCTTCTTCCCTTTCTTCCACATGGAGAATGCTGTGGACAACAGAGAAGGAGCAACTTTTTATAATTGAGAAAGCCCCTCTATTTGGTACCCAAGTTGGAGATGTCTTGCAGGTGATTGATGTTGGCAAGGCCTCGTTGAACAATGTTATCACTTTCCCTCCAACAGGGGCTTTTGTTGTTGACTCAACCATTCAACTAGCTTCTTCACAGCGGATTAATTTTAGGTTAGTATTCATTTTTCGTCAACTTATA-TTAACCCAGTTACACATTTTGAAAAAGAGTTTTTGGGTTCTTCTTAGTCAATCGTCACTTCTCATAAATGTTTTTAAAGATTAGATTTTCGCTAGCGAACAAATTTATGGAA-AGAAAGATAAGATGAACAGATTGAACAAAAAGTAATG-TTTTTGGGTCATTTTTGTCATAAATTAT-------------------------------------------------
>PA42
TTAACATTGGAACAAGTTATAATTCTTTACACTCTCGTATCAGTCAGCC---TAAACTTTCTTCTCCATCAAATTAATGGAACTGGTTAAAATTATTCGTGATTGTGGATAAAAATCTGGAAAACCCTTGATGTGCTCCATGAAGGCAACAATGGAATGTTCTTGGCCTCAGAAATAAATATCCCCCATTTTCAGATTATCAGTCCTGC--AATGTGAAATACTTAACATGGAAACAGACCGTGCTCATTCACTGCAGCCATGGCAATGGCTATGTCTACGACACTCCATCCTTCCAATTCATTTTGTTTCACTACACAAACTAATCAATTCCATAACAGTTTGAATACTAGAAACAAATTCACAGTATCATCCTTATCTTCAGGTGCTGCACCCACAAAAAGGAAAGAAGCTATTCTGGCAAAGGATGATCTTCTAAATCTCATATCAGGGGAGGAGCGTGGTCTAAAGACTCAAAGCAATCCATCAAAGAGAACCCAAATAATCAAGGCAATTGATGCTCTCGCTGTACTTGGAGAAGACATCATTACTACAGATTCTTCTTCCCTTTCTGCCACCTGGAGAATGCTGTGGACAACAGAGAAGGAGCAACTGTTTATAATTGAGAAAGCCCCTCTGTTTGGTACCCAAGTTGGAGATGTATTGCAGGTGATTGATGTTGACAAGGCCTCCTTGAACAATGTCATCACTTTCTCTCCCACAGGGGCTTTTGTTGTTGACTCAACCATTCAAGTGGCTTCTTTACAGCGGATTAATTTTAGGTTAGTATTCATTTTCCATCATCATATA-TTAACCTAGTTACCCATTTTGAAAAAGA-TTTTTGGGCTCTATTAAGTCAATGGCTACTTCTTATACTTTTTTTTGAAGATTAGATTTTCCCTAGTGATCAAATTTATGAAAAAGAAAGATGAGATGAACAGATCGAACCAAAAAAAATG-TTTTTGTGTCATTTTTGTCATAAATCATCATGCGATTCAATACCATTTTTGAAAGTTGTGGTTC-------------
>PB33
----------------------------------------------------------------------------------------------------------------------------------------------------------------------------------------------------------------------------------------------------------TATGGAAACGATGGCA------TTGGCTATGGCTGTTACAATCGATTCTTCATTTGGACATAGCAGAATCCCAAGTGGGTTTCT---------------TCATGCCAATGGGAAGAAGAAGTCGAGACTAAAGTGCGCAGCGCGAACGACTAGCAGCGAAGCGCTTCTTGCGAGGGACGATTTGCTGAATTTGATTGGCGACGAGGAACGTGGCCTGAAAACGCAGGGAAACTCATCAAAATGCTCTCAAATAACCAGGGCAATCGATGCTCTCGCTGTGTTTGGAATGGACTCCGTTACTACGGATGCTTCATCTTTATCTGCTACTTGGAGAATGCTATGGACTACAGAGAAAGAACAGCTGTTCATTGTAGAGAAAGCCCATGTTTTTGGCACCAAAGTTGGAGACATTCTGCAGGCCATAGACGTTGAGAAGGGCAGCTTGAACAATGTAATTACATTCCCTCCCTCTGGAGCATTCGTTGTTTCCTCAACCATCCAAGTTGCTTCACCGAAGCGGATCAATTTCAGGTCAGCATTCATCTCTGGCTTTTTTTTTTTTTGGGAGTCGAGGCTGAGGAATTACGGATTGTTAAAAGTGGTTGGCAAAAAAATTAGAAA-----TATATGATGAATTATGTTTTTGATTGTGAAAATGGATTAGCACCATAA----------AAACCTTAAAAACCTCTAGAAGACACCTTAATTACTATAATTTAAATTTACA----------------------------------------------------
>PF1
CATACCTTTGTTTCACACAAAAATGAACCTAATATTATGCACAAAATCTATATCAAATAAAATAATCCTACATAGAAATACACTTACCAATATCAAACTTTCATCTTTCTTGGCTGTGGATAAAGTCTTGATGTGCTCCACGAAGGGAATGCCTGAATGTTCCTGGCCTCATAAATAAATATCA-CCATTTTAAGATCATCAGTCCTGC--AATGTGAAATAATTTACACGGAAACAGACCATGCTCATTCAGTGCAGCCATGGCAATGGCTATGTCTACGACACTTCATCCTTCCATTTCATTTGGTTTCACCACACCCCCAAACCAATTCCGTAACAGTAAGAATACCAAAAACAAATTCACAGTATCATCATTATCATCAGGTGCTACACCTACAAGAAGCAGAGAAGCCATTCTGGCAAGAGATGATCTTCTAAATCTCATATCAGGGGAGGAACGCGGTCTAAAGACCCAAAGCAATCCATCAAAGAGAACTCAAATAATCAAGGCAATTGATGCTCTTGCTGCATTTGGACAAGACATCATTACTACAGATTCTTCTTCCCTTTCTGCCACATGGAGAATGCTGTGGACAACAGAGAAGGAGCAACTTTTTATAATTGAGAAAGCCTCTCTATTTGGCACCCAAGTTGGAGATGTCTTGCAGGTGATTGATGTTGACAAGTCCTCCTTGAACAATGTCATCACTTTCCCTCCAACAGGGGCTTTTGTTGTTGACTCAACCATTCAAGTGGCCTCTTCGCAGAGGATTAATTTTAGGTTAGTATTCATTCTCCGTCACCATATA-TCAACCCAGTTACACATTTTGAAAAAGA-TTTTTGGGCTCTTTTCAGTTAATCGTTACTTCTCATTATAAATTTTAAAGATAAAATTTTCCCTAGTGAACAAATTTATGGAA-----AAAAAAGATGAACAGATTGAGCAAAAAGTAATG-TTTTTGTGTCATTTTGGTCATAAATTATCTTGCGATTCAATACCATTTTTGAAGGTTGTGATCCCATGCAATCTGTG
>PFM1
-----------------------TCTTTACACTCTCATACCAGTCACCC---TAAACCTTCGGCTACATCAAATTAATGGAACTGGTCAAATTTATTCGTGACTGCGGATAAAAATCTGAAAAACCATTGATGTGCTCTATTAAGTGAACAACTGAATGTTCTTGGCCTCAGAAATAAATATCCCCCATTTTCAGATTATCAGTCCTGC--AATGTGAAATAATTAACATGGAAACAGACTCTGCTCATTCACTGCAGCCATGGCAATGGCTATGCCTACGGCACTTCATCCTTCCATTTCATTTGGTTTCACCACACAACCAAATCAATTCCATACCAGTTTGAATACTAGAAACAAATTCACAGTATCATCATTATCATCAGGTGCTGCACCGACAAAAAGGAAAGAAGCCATTCTGGCAAAGGATGATCTTCTAAATCTCATAGCAGGGGAGGAGCGTGGTCTAAAGACTCGAAGCAATCCATCAAAGGGAACCCACATAATCAAGGCAATTGATGCTCTCGCTGTATTTGGAGAAGACATCATTACTACAGATTCTTCTTCCCTTTCTGCCACTTGGAGAATGCTGTGGACAACAGAGAAGGAGCAACTGTTTATAATTGAGAAAGCCCCTCTGTTTGGCACCCAAGTTGGAGATGTATTGCAGGTGATTGATGTTGACAAGGCCTCCTTGAATAATGTCATCACTTTCCCTCCGACAGGGGCTTTTGTTGTTGACTCAACCATTCAAGTGGCTTCTTTACAGCGGATTAATTTTAGGTTAGTATTCATTTTCTATCATCAGATA-TTAACCCAGTTACCCATTTCGAAAAAGA-TTTTTGGGTTCTATTTAATCAATGGCTGCTTCTCATG-ACTTTTTTAAAGATTAGATTTTCCCTAGTGAATAAATTTATGGAAACGATAGATGAGATGAACAGATTGAACAACAA------------------------------------------------------------------------------------
>PG28
AACTCCACATCAAGATGAATCTATATATATCCATCCTAATCCACATAGCATATATATATATATAAGAGACTCGCTAAAGCGTAGGAACACCTAATTGAAAATGGATATGAAGGCTAATGATTTGATTGGGAAAGTGTGTTTTTCGAAAGAACCATGTGATATT-TGTAACCATATCCGGCATCC-AAAAAGAACCATAATCACATAATATAATTATAACAATAATA-AAAACACTCATAATTCATCCATTTATGGAAACGATGGCA------TTGGCTATGGCTCTCAAAATCGATGCTTCAGTTGGACATAGCAGAATACCAAGTGGGATTAT------------TCATCGTGCCAACGGGAAGAACAAGTCGAGAGTAAAGTGCGCAGCACGAACAACGAGCAGCGAAGCGCTTCTTGCGAGAGACGATTTGCTTAATCTGATTGCAGGCGAAGACCGTGGCCTGAAAACGCAGGGCAACTCATCAAAGTGTTCCCAAATAACCAAGGCAATCGATGCTCTCGCTGTGTTTGGAGAAGACTCTGTTACTACGGATGCTTCATCGTTGTCTGCTACTTGGAGAATGCTATGGACTACAGAGAAAGAACAGCTGTTCATTGTAGAGAAAGCCCATGTTTTTGGCACCAAAGTTGGAGACATTCTGCAGGCCATAGACGTTGAGAAGGGCAGTTTGAACAATGTAATTACATTCCCTCCCTCTGGAGCATTTGTTGTTTCCTCAACCATCCAGGTTGCTTCCCCGAAGCGGATTAATTTCAGGTGAGTATTCACCAATTGTCCTTTTCTAATCTATTCTCTTAATCTATTTTCTTTGGTTTTGTTAAAAGGAAAAGGCCAAACATTCTATTCTCTTCAATCTTCCAAACTATTTTCGTTAAAGGAAAAGGACATTATAAGATTTGGATTT-----TTATTTTTTTCAATCTTAGAAATCTGGTTATAAAAGATTTGTTGAAATTGTAGTTTTTGAATTTATAGCATTATTCAACTACAAAAGAATTGTTAAAATTTCAA
>PH2
CATACCTTTGTTTCACACAAAAATGAACCTAATATTATGCACAAAATCTATATCAAATAAAATAATCCTACATAGAAATACACTTACCAATATCAAACTTTCATCTTTCTTGGCTGTGGATAAAGTCTTGATGTGCTCCACGAAGGGAATGCCTGAATGTTCCTGGCCTCATAAATAAATATCA-CCATTTTAAGATCATCAGTCCTGC--AATGTGAAATAATTTACACGGAAACAGACCATGCTCATTCAGTGCAGCCATGTCAATGGCTATGTCTACGACACTTCATCCTTCCATTTCATTTGGTTTCACCACACCCCCAAACCAATTCCGTAACAGTAAGAATACCAAAAACAAATTCACAGTATCATCATTATCATCAGGTGCTACACCTACAAGAAGCAGAGAAGCCATTCTGGCAAGAGATGATCTTCTAAATCTCATATCAGGGGAGGAACGCGGTCTAAAGACCCAAAGCAATCCATCAAAGAGAACTCAAATAATCAAGGCAATTGATGCTCTTGCTGCATTTGGACAAGACATCATTACTACAGATTCTTCTTCCCTTTCTGCCACATGGAGAATGCTGTGGACAACAGAGAAGGAGCAACTTTTTATAATTGAGAAAGCCTCTCTATTTGGCACCCAAGTTGGAGATGTCTTGCAGGTGATTGATGTTGACAAGTCCTCCTTGAACAATGTCATCACTTTCCCTCCAACAGGGGCTTTTGTTGTTGACTCAACCATTCAAGTGGCCTCTTCGCAGAGGATTAATTTTAGGTTAGTATTCATTCTCCGTCACCATATA-TCAACCCAGTTACACATTTTGAAAAAGA-TTTTTGGGCTCTTTTCAGTTAATCGTTACTTCTCATTATAAATTTTAAAGATAAAATTTTCCCTAGTGAACAAATTTATGGAA-----AAAAAAGATGAACAGATTGAGCAAAAAGTAATG-TTTTTGGGTCATTTTGGTCATAAA-----------------------------------------------------
>PM29
--------------------------------------------------------------------------------------------------------------------------------------------------------------------------------------------------------------------------------------------------------------------------------------------------------------------------------------------------------------------------------------------------------------------------------------------------------------------------------------------------------------------------------------GCACTCGCCGTATTTGGAGAGGACTCTGTTACTACGGATGCTTCATCGTTATCTGCTACTTGGAGAATGCTATGGACTACAGAGAAAGAACAGTTGTTCATTGTAGAGAAAGCCCATGTTTTTGGCACCAAAGTTGGAGACATTATACAGGCCATAGACGTTGAGAAGGGCAGCTTGAACAATGTAATTACATTCCCTCCCTCTGGAACATTTGTTGTTTCCTCAACCATCCAAGTTGCTTCCCCAAAGCGGATCAACTTCAGGTCAGTATTCACTTCTGGCCCTCTTCAAATCTGTTCT--CTGTGGGTTTGTTGAATACCCGAATAAGCGCAAATTCATCAAAACCTGGGT-CATGTACCTCAATATTGCAAAG-TCGAGGTTACATAATATTTAATACGTTCAGATGCATGTTTGAGTTTCCCAGGAGTCTCTTGCTATGTCATGGTGGTTGAATTTACATGTGTGGGCTC----------------------------------------------
>PS27
--------------------------------------------------------------------ACTTGCTAAAGCGTAGGAACACCTAATTGAAAATGGAAATGAAGGCT-ATGATTTGATTGGGAAAGTGTGTTTTTCGAAAGAACCATGTGATATT-TGTAACCATATCCGGCATCC-AAAAAGAACCATAATCACATAATATAATTATAACAATAATA-AAAACACTCATAATTCATTCATTTATGGAAACGATGGCA------TTGGCTATGGCTCTCAAAATCGATGCTTCAGTTGGACATAGCAGAATACCAAGTGGGATTAT------------TCATCGTGCCAACGGGAAGAACAAGTCGAGAGTAAAGTTCGCAGCACGAACAACGAGCAGCGAAGCGCTTCTAGCGAGAGACGATTTGCTGAATCTGATTGCAGGCGAAGACCGTGGCCTGAAAACGCAGGGCAACTCATCAAAGTGTTCCCAAATAACTAAGGCAATCGATGCTCTCGCTGTGTTTGGAGAAGACTCTGTTACTACGGATGCTTCATCGTTGTCTGCTACTTGGAGAATGCTATGGACTACAGAGAAAGAACAGCTGTTCATTGTAGAGAAAGCCCATGTTTTTGGCACCAAAGTTGGAGACATTCTGCAGGCCATAGACGTTGAGAAGGGCAGTTTGAACAATGTAATTACATTCCCTCCCTTTGGAGCATTTGTTGTTTCCTCAACCATCCAGGTTGCTTCCCCGAAGCGGATTAATTTCAGGTGAGTATTCACCAATTGTCCTTTTCTAATCTATTCTCTTAATCTATTTTCTTTGGTTTTGTTAAAAGGAAAAGGCCAAACATTCTATTC-------TCTTCCAAACTCTTTTCGTTAAAGGAAAAGGACATTATAGGATTTGGATTTTTTTTTTTTTAATGTCAATCTTAGAAATTTGGTTATAAAAGATTTGTTGAAATTGCAGTTTTTG---------------------------------------------
>PS30
---------------------------------------TCAGTCAGCC---TAAACTTTCTTTTCCATCAAATTAATGGAACTGGTTAAATTTATTCGTGATTGTGGATAAAAATCTGGAAAACCCTTGATGTGCTCCATGAAGGCAACAATGGAACGTTCTTGGCCTCAGAAATAAATATCCCCCATTTTCAGATTATCAGTCCTGC--AATGTGAAATACTTAACATGGAAACAGACCGTGCTCATTCACTGCAGCCATGGCAATGGCTATGTCGACGACACTCCATCCTTCCAATTCATTTTGTTTCACTACACAAACTAATCAATTCCATAACAGTTTGAATACTAGAAACAAATTCACAGTTTCATCATTATCTTCAGGTGCTGCACCCACAAAAAGGAAAGAAGCTATTCTGGCAAAGGATGATCTTCTAAATCTCATATCAGGGGAGGAGCGTGGTCTAAAGACTCAAAGCAATCCATCAAAGAGAACCCAAATAATCAAGGCAATTGATGCTCTCGCTGTACTTGGAGAAGACATCATTACTACAGATTCTTCTTCCCTTTCTGCCACCTGGAGAATGCTGTGGACAACAGAGAAGGAGCAACTGTTTATAATTGAGAAAGCCCCTCTGTTTGGCACCCAAGTTGGAGATGTATTGCAGGTGATTGATGTTGACAAGGCCTCCTTGAACAATGTCATCACTTTCCCTCCCACAGGGGCTTTTGTTGTTGACTCAACCATTCAAGTGGCTTCTTTACAGCGGATTAATTTTAGGTTAGTATTCATTTTCCATCATCATATA-TTAACCCAGTTACCCATTTTGAAAAAGC-TTTTTGGGCTCTATTAAGTCAATGGCTACTTCTTATACGTTTTTTTGAAGATTAGAT----------------------------------------------------------------------------------------------------------------------------------------------
>PSF43
AATTTAATGAACTTCTACAAATATTTTCGTAATTTCCTTTTTAAAACTCACATAGGATGTGTTACAACTAAAGTTTTTTTTGTTTGTTAATATAATGATTTTATATAATT----AAAATATAAACTCTTGATGTGCTCCATGAAG--GGAACACAAATGTTCCTGGCCTCATAAATAAATATCCCCCATTTGAAATTATCAGTCCATGTGAAATAACAACATGGAAACTTGGAAACTGGCCATGCTCATTCACTGCAGCCATGGCAATGGCAATGTCTACTATACTTCATCCTTCCATTTCATTTGGTTTCACTACACCCCCAAACCAATTCCGTAACTGTAAGAATACCCAAAAAAAATTCACAGGATCATCGTTACCATCACGTGCTGCACCCACAAAAAACACCGAAGCCATTCTGGCAAGAGATGATCTTCTAAATCTCATATCAGGGGAGGAACGTGGTCTAAAGACTCAAAACAATCCAGCAAAGAGAATCCAAATAATCAAGGCTATTGATGCTCTTGCTGCATTTGGAGAAGACATCATTACTACAGATTCTTTTTCCCTTTCTGCCACATGGAGAATGCTGTGGACAACAGAGAAGGAACAACTTTTTATAATTGAGAAAGCCCCTCTATTTGGTACCCAAGTTGGAGATGTCTTGCAGGTGATTGATGTTGACAAGTCCTCCTTGAATAATGTCATTACTTTCCCTCCAACAGGGGCTTTTGTTGTTGACTCAACCATTCAAGTGGCTTCTTCACAGCGGATTAATTTTAGGTTAGTATTCGTTTTTCGTCAACATATA-CTAACCCAGTTACACATTTTGAAAAAGATTTTTTGGGTTCTTCTTAGTCAATAGCTACTTCTCATAAATGTTTTTAAAGATTAGATTTTCGCTAGCG-------TTATGGAA-AGAAAGATAAGATGAACAGATTGAACACAAAGTAATG-TTTTTGGGTCATTTTTGTCATAAATTATCTTGCAATTCAATACCATTTTCGAAGGTTGTGGTCCCATGCAATCTGTG
>PTA0
-------------------------------------------------------------------------------------TTTAAATATATTTGTTACTCTGATTAA--AAATTGAAAACTCTTGATGTGCTCCATGAAAGGAACAACTGAATGTTTCTGGCCTCAGAAACTAATATCCCCCATTTCGAGATTATAAGCCCTGC--AATGTGAAATACTTAACATGGAAAAACACTATGCTCATTCACTGCAGCCATGGCAATGGCTATGTGTACGACACTTCATCCTTCCATTTCATTTGGTTTCGCTACACCCCCAAATCAAGTCCATAACAGTAAGAATACCAAAACCAAATTAACAGTATCATCATTATCATCAGGTGCTGCACCCACAAAAAGCAGAGAAGCCATTCTGGCAAAGGATGATCTTCTGAACCTCATATCAGGGGAGGAGCGTGGTCTAAAGACTCGAAGCAATCCATCAAAGAGAAGCCAAATAATCAAAGCAATTGATGCTCTCGCTGTATTTGGAAAAGATATGATTACCACAGATTCTTCTTCCCTTTCTGCCACGTGGAGAATGTTGTGGACAACAGAGAAGGAGCAATTGTTTATAATTGAGAAAGCCCCCCTGTTTGGCACCCAAGTTGGAGATGTATTGCAGGTGATTGATGTTGACAAGGCCTCCTTGAACAATGTCATCACTTTCCCTCCAACAGGGGCTTTTGTTGTTGACTCAACCATTCAAGTGGCTTCTTCACAGCGGGTCAATTTTAGGTCAGTATTCATTATA-------------TTAACCCAGTTACCCATTTTGAAAAAGT-TTTTTGGACTCTTTTTAGTTAATGGCCACTTCTCATAATTTAAAAAAAAAGGTTAGTCTTCCCTAGTGAACAAATTTATGATAAAGAAAGATACAGTGAACAGATAGAACAAAAAGTAATT--GTTTTTTGTTTTTTTCCCATAAATTATCATGCAATTCAATACCATTTTTGAAGGTTTTGGTCCCAACTGCTATGCA
>RC54
------------------------------------------------------------GTTCCAACGAAAGTTTTGTTTGTTTGTTACTGTAATGATTTTATATAATTA---AAAAAATAAACTCATGATTTGTGCTCCATGAAGGGAACACAAATGTTCCTAGCCTCATAAATAAATATTCCCCATTTTGAGATTATCAGTTCTGC--AAAGTGAATTAACTAACATGGAAACTCGCCATGCTCATTCACTGCAGCCATGGCA------ATGTCTACGACACTTCATACTTCCATTTCATTTGGTTTCACTACACCCCCAAACCAAGTCCGTAACAGTAAGAATACCCATAACAAATTCACAGGCTCATCGTTACCATCAGGTGCTTCACGCACTAAAAGCAGAGAAGCCATTCTGGCAAGAGATGATCTTCTAAATCTCATATCAGGGGAGGAACGTGGTCTAAAGACTCAAAGCAATCCATCAAAGAGAACCCAAATAATTAAGGCTATTGATGCTCTTGCTGCATTCGGAGAAGACATCACTACTACAGATTCTTTTTCCCTTTCTGCCACATGGAGAATGCTGTGGACAACAGAAAAGGAGCAAATTTTTATAATTGAGAAAGCCCCTCTATTTGGTACCCAAGTTGGAGATGTCTTGCAGGTGATTGATGTTGGCAAGGCCTCCTTGAACAATGTTATCACTTTCCCTCCAACAGGGGCTTTTGTTGTTGACTCAACCATTCAAGTGGCTTCTTCACAGCGGATTAATTTTAGGTTAGTATTCATTTTTCGTCATCTTATA-TTAACCCAGTTACACATTTTGAAAAAGATTTTTTGGGTTCTTCTTAGTCAATGGTTACTTCTCATAAATGTTTTTAAAGATTATACTTTCGCTAGCGAACAAATTTATGGAA-AGAAAGATAAGATGAACAGATTGAACACAAAGTAATG-TTTTTGGGTCATTTTTTTCATAAATTATGTTGCAATT----------------------------------------
>RR55
------------------------------------------AAAACTTATATAGGATGTGTTCCAACGAAAGTTTTGTGTGTTTGTTACTGTAATGATTTTATATAATTA---AAAAAATAAACTCATGATGTGTGCTCCATGAAGGGAACACAAATGTTCCTAGCCTCATAAATAAATATCCCCCATTTTGAGATTATCAGTCCTGC--AAAGTGAATTAACCAACATGGAAACTCGCCATGCTCATTCACTGCAGCCATGGCA------ATGTCTACGACACTTCATACTTACATTTCATTTGGTTTCACCACACCCCCAAACCAATTCCGTAGCAGTAAGAATACCCATAACAAATTCACAGGATCATCGTTACCATCAGGCGCTTCACGCACTAAAAGCAGAGAAGCCATTCTGGCAAGAGATGATCTTCTAAATCTCATATCAGGGGAGGAACGTGGTCTAAAGACTCAAAGCAATCCATCAAAGAGAACCCAAATAATTAAGGCTATTGATGCTCTTGCTGCATTTGGAGAAGACATCACTACTACAGATTCTTTTTCCCTTTCTGCCACATGGAGAATGCTGTGGACAACAGAGAAGGAGCAAATTTTTATAATTGAGAAAGCCCCTCTATTTGGTACCCAAGTTGGAGATGTCTTGCAGGTGATTGATGTTGGCAAGGCCTCCTTGAACAATGTTATCACTTTCCCTCCAACAGGGGCTTTTGTTGTTGACTCAACCATTCAAGTGGCTTCTCCACAGCAGATTAATTTTAGGTTAGTATTCATTTTTCGTCATCTTATA-TTAACCCAGTTACACATTTTGAAAAAGATTTTTTGGGTTCTTCTTAGTCAATGGTTACTTCTCATAAATGTTTTTAAAGATTATATTTTCGCTAGCGAACAAATTTATGGAA-AGAAAGATA----------------------------------------------------------------------------------------------------------
>SA1
TAAACACTGGGACAAGTTATAAATCTTTACACTCTCGTATCAGTCACGC---TAAACCATCTTGTCCATCAAATTAATGGAACTGGTTAAATTTATTCGCGACTGTAGATAAAAATCTGGAAAACCCTTGATGTGCTCCATGAAGGGAACAACTGAATGTTCTTGGCCTCATAAATAAATATCCCCTTTTTTCAGGTTATCAGTCCTGC--GATGTGAAATACTTAATATGGAAACAGGCCGTGCTCATTCACGGCAGCCACGGCAATGGCTATGTCTACGACACTCCATACTTCCAATTCATTTGGTTTCACCAGACAACCTAATCAATTCCACAACAGTTCGAATACTCGAAACAAATTCACAGTATCATCATTATCATCAGGTGCTGCACCCACAAAAAGGAAAGAAGCTATTCTGGCAAGAGATGATCTTCTGAATCTCATATCAGGGGAGGAGCGTGGTCTAAAGACTCAAAGCAATCCATCAAAGAGAACCCGCATAATCAAGGCAATTGATGCTCTCGCTGTATTTGGAGAAGACATCATTAGTACAGATTCTTCTTCCCTTTCTGCCACCTGGAGAATGCTGTGGACAACAGAGAAGGAGCAACTGTTTATAATTGAGAAAGCCCCTCTGTTTGGCACCCAAGTTGGAGATGTGTTGCAGGTGATTGATGTTGACAAGGCCTCCTTGAACAATGTCATCACTTTCCCTCCTACAGGGGCTTTTGTTGTTGACTCAACCATTCAAGTGGCTTCTTTACAGCGGATTAATTTTAGGTTAGTTTTCGTTTTCCATCATCATATA-TTAACCCAGTTACCCATTTTGAAAAAGA-TTTTTGGGCTCTATTTAGTTGATGGCTACTTCTCATACTTTCTTTTGAAGATTAGATTTTCCCTAGTGAACAAATTTATGGAAAAGAAAGATGAGATGGCCAGATTGAACAAAAAATAATG-TTTTTTTGTCATGTTTGTCATAAATTATCATGCAAGTCAATACCATTTTTGAAAATTGTGGTCCTGTGCAATCT---
>SC0
-------------------------------------------------------------------------------------------------------------------------------------------------------------------------------------------------------------------------------------------------------------------------------------------------------------------------------------------------------------------------------------------ATTAGGTGTTGCACCCACAAAAAGCAGAGAAGCCATTCTGGCAAGAGATGATCTTATGAATCTTATATCAGGGGAGGAACATGGTCTAAGAACTCAAAGCAATACATCAAAGAGAAGCCAAATAATCAAGGCAATTGATGCTCTCGCTACGTTTGGAGAAGACATCATTACTACAGATTCTTCTTCCCTTTCTGTGACTTGGAGAATGCTGTGGACAACAGAGAAGGAGCAACTTTTTATAATTGAGAAAGCCCCTCTATTTGGCACCCAAGTTGGAGATGTGTTTCAGGCGATTGATGTTGATAAGGCCTCCTTGAACAATGTCATCACTTTTCCTCCAACGAGGTATTTTGTTGTTGGCTCAACCATTCAAGTGGCTTCTTCACAGCGGATTAATTTTAGGTTGGTATTCATTTTACCTCATCATATG-TTAACCCAGTTACAAATTTTGAAAAAGAAAAATTGCGGTCTTTTTAGTCAATCGTTACTTCTCAGAAAAAAAATTAAAGATTAGATTTT-------------------------------------------------------------------------------------------------------------------------------------------
>SG23
ATAAATATATATGAGAATGAATCCAACTTGTAAATTTAGAATGGCATGGGCGTGCAATTTTCACCATTCCAACAAGAATGGCGGTAGAGAATTGAAGGAAAATTATCGATCATTGGTTAAAGTACTAGAAATTGCACCTGAATGGAAAACCATCTAATCCACG-AAAAATTAAAACAAAAAGCAACCATTAGTTTGGCACAGGGGAATCGTATCGACGAATGGATA---TGGATACACACCCTGCTCATACTCTGTGGCTATTACA------ATGGCTGTCACAATTAACCCCTCCGCTTGTATTGCGTATACCAGATTTCCAAATAAAATTCAGAGCAATGGAATAGCTAGTAGTAAGAAGTTGAGGGTAATTTCATCATCAGACGTTGCTCCCTTAGCAACCAAAGAAGCAATTTCAGCAAGGAATAATCTTCTGAATCTAATTTCAGGAGAGGAGCGTGGTTTAAAAACGCAGAAAAATCCAGCGAAACGATCCCAAATAATAAACGCGATTGATGCTCTGGCTGCATTCGGAACAGACACAGTTACTACAGATTC---TAGGCTTTCCGGGACATGGAGAATGATGTGGACTACAGAGAAGGAACAACTATTTATTATTGAGAAAGCCCATCTGTTTGGCACCCAAGTTGGAGACATTCTGCAGGTCATAGATGTTAACAGGAGCATCTTGAACAATGTCATCACTTTCCCGCCATCAGGTGCTTTTGTTGTTGCTTCCACCATTCAAATTGTTTCTTCACAGCGAGTAAATTTCAGGCAAGTGTTGCTTTCTAAACACATTTCAGTCCCTTCACCGGACAGGGGAACTTAAATCTTATGGGTTCCTTTTTAATCAATTGGTTAT-GTTTTCAAAAATAACATGGACAAGTTTAGAGGCTAATATTCGTTATGCTTGCCTTTTTTATAATTCAAGATCCTTAATTTAACAATAGATGTTTTTCA-TAATTATGATCACTTCTTATTATTGACCTCCCAATTTTTTCTTTTTAATTTAAATTGAACGAAACTGAA
>SS22
--------------------------------------------------------ATTTTCCCCATTCCAAGAATAATGGCGGTAGAGAGTTGAAGGAAAATTATCGATCATTGGTTGAAGTATTAGAAATTGCACCTGAATGGAAAACCGTCTCATCCACG-AAAAATTAAAACAAAAAGCAACCATTAGTTTGGCACAGGGAAATCGTATCGACGAATGGATATGGTGGATACACGCCCTGCTCATACGCAGTGGCCGTTGCA------ATGGCAGTCACAATTAACCCCTCCGCTTGTATTGCGTATACCAGATTTCCAAATAAAATTCAGAGCAATGGAATTGCTAGTAGTAAGAAGTTGAGGGTAATTTCATCATCAGACGTTGCTCCCTTAGCAACCAAAGAAGCAATTTCAGCACGGAATAATCTTCTGAATCTAATTTCAGGCGAGGAGCGTGGTTTAAAAACGCAGAAAAACCCATCGAAACGCTCCCAAATAATAAACGCGATTGATGCTCTGGCTGCACTCGGAACAGACACAGTTACTACAGATTC---TAGGCTTTCCGGGACATGGAGAATGATGTGGACTACAGAGAAGGAACAACTATTTATTATTGAGAAAGCCCATCTGTTTGGCACCCAAGTTGGAGACATTCTGCAGGTCATAGATGTTGACAGGAGCACCTTGAACAATGTCATCACTTTCCCGCCATCAGGTGCTTTTGTTGTTGATTCCACCATTCAAATTGTTTCTTCACAGCGAGTAAATTTCAGGCAAGTGTTGCTTTCTAAACGCATTTCAGTCCCTCCACCCGACAGAGGAACTTAAATATTATGGGTTCCTTTTTAAGCAATTGGTTAT-GTTTTCAAAAATAACATGAATTAGATTAGAGGCTAATATTCGTTATGCC----------------------------------------TTGTA--------------------------------------------------------------------------
>SV36
TATTTTCAATGAATATGATGTTTATTTAATATAAATTAAATAAAAACTTTTTAAAAATAAAATAAAATATATATATATTTTTTAATTTGCCGAGTTTTTACTGAGTTTTTCGCCGAGTCCGAGTTTTTCAAACGGTTCGACCGAAAAGAGTTTTTGCCGAGTCCGAGTCTGTCAACTATGGCTATAGTCTTACACGGTTTAAATTTATTGCTTCTTTTTTAAAACAATACGGAAACACACCTTATTCACATACTACAGCTATGTCT---------GTCACAATTCATCGACCTACCATTTCTTTTGGGTACAGCAGAACCCCAGATAAACTTCATACCTATGGGAACAGCAATAGAAAAAACCTAAGAGTGATATCATTATCGGGTGCTGCACCCGCAAAAAGCAGAGGAGCAATTTTGGCAAGGGATGATCTGCTAAATCTGATAGCAGGTGAAGAGCGTGGACTAAAAACATAGGGGAATCCATCAAAGCGGTCTCAAATAATCAAGGCAATAGGTGCTCTTGCTGTCTTTGGAGAAGGCACAGTTACCGCAGATTA---TAAGCTGTCTTCCACATGGAGAATGTTGTGGACTACAGAGGAGGAGCAGCTGTTTATTGTGGAGAAAGCCTATTGGTTTGGCACTAAAGTTGGAGATATCCTGCAGGCCATAAATGTTGACAAGGGAACTTCAAACAATGTTATTACTTTTCCTCCATTGGGAGCATTTGTTGTAGGTTCCACCATTGAAGTTGCTTCTTCACAGCGGATTAATTTTAGGTGAGGGAAAATTTTATGGACTGCCTCTTTTTTTCCTTTT----------------------------CTTTTTTATCATTGATTACTTTTTCATAAAAATTAAATTAATCCATTAGCAGTTC------------------------------TTAAAAAATAAACATCAACCAAAGTTTTTT--------------------------------------------------------------------------
>TA17
--------------------------------------------------------------------------------------------------------------------------------------------------------------------------------AAAACGCAGCCATTAGTTTGGCACACGGGAATCGTATCGTCAAATGGGTA---TGGATACACAACCCGTCCATACGCAATGGCTGTTGCA------ATGGGTTTCGCAGTTAATCCCTCCTCATGCAGTGTGTATTCGAGAATTCCATATAAAACTCACAGCAATGGAATTGCTAGCAGGAGGAAGTTGAGGGTTATGTCATCATCAGACGTTGCTATTCCAGAAAACAAAGAAGCAATTTCAGCAAGGGATAATCTTCTGAATCTAATTTCATGCGAGGAGCGCGGTTTAAAAACGCAGAAAAACTCCTCAAAGCGCTCTCAAATAATAAACGCAATCGATACTCTGGCTGCATTCGGAACAGACACAGTTACTACAGATTC---TAGGCTGTCCAGGACATGGAGAATGATTTGGACTACTGAGAAGGAACAGCTATTTATTATAGAGAAAGCCCATCTGTTCGGCACTCAAGTTGGAGACATTCTGCAGGTCATAGATGTTAACAGAAGCACATTGAATAATGTCATCACTTTCCCGCCGTCGGGTGCTTTTGTTGTTGCTTCCACCATTCAAATTGTTTCTTCACAGCGAGTAAATTTCTGGCAAGTGTTGGATTCTAAACACATTTCAGTACCTCCATCC-ATAGGGTTACTTAAATCTTATGGGCTCCTTTTTAAGCAATGAGTTATGTTTACAAAAATTTACATGGATAAGTTAAGAGGCTAATATTCGTCGATACCTTGTATTTTACTATTCAAAATCCTTAATTTAGCAGTAGATTTTTTTCCATAATTATGATCACTTCTGTTTTTCTTCTTTCCATTTAAAATTCTATTTTTTGCCTTTAGAGAAATCTAG
>TB39
TTACTCTCTCATAGGTTATTTTTAGTTATTTTAGCCTCGTGCATTTCATTTCCCTTAATAGGAGTTAAAATTTTACATCAGCCGCTCTTTATTTTTAGGTGAGTGTAAGTTTGTATCCACTCAAA-CACTTTGTTTTATTTTTCTAAACAATTTGTTTCCATAAAAGATTCCCAACTTTTCTCAGCCGTATATATTGCATAAAATTTGAAGAATCATGAGACCACATTTGCAAAACGACTCCTAAAAGATTTGAGCAGAACTTGCACATAGAATGGCTATCATAATTAATCCTTCCACTTCATTTGGGTATACCAGATTTTCCAATAAAATTCATATTAGTGGAGGTCGTAAGAGTAAGAAGTTGAAAGTAATTTCATCATCAGGTGTTGTACCCACAGCAAACAGAGAAGCAATTATCACAAGGGATAATCTGCTGAATCTAATTTCAGGCGAGGAGCGAGGCTTAAGAACGCAAAAAAACCCGTCAAAACGATCCCAAATAATCAAGGCAATTGATGCTCTGGCTGTATATGGAACAGACACAGTTACTACAGATTC---TTCGCTCTCTGGCACATGGAGAATGTTATGGACTACAGAGAAAGAACAGTTATTTATTGTTGAGAAAGCCCATCTGTTTGGCACCCAAGTTGGAGACATCCTGCAGGTTATAGATGTTGACAGTGGCACCTTGAACAATGTCATCACTTTCCCTCCATCAGGTGCTTTTGTTGTTGCTTCCACCATTCAAGTTGTTTCTTCACAGCGAGTTAATTTCAGGCAAGTATTGGTTTCTGATCACATTTTACCTCATCCATCCACAGGGAAGAACTTAATTTTATGGGCTTCTATTTTAGCAATTGACTATTTTTTCAAAAATTTAATACTGGCTCGTTTAAATTACAGGTTCACCTTACAGTTTCCTTCCATCTCTTAACATTTTCCCAGCAATATATCTTGAAAGTAGGAAACTACCGTCAAATCTCATGCGCCAAAACAATTGAGAAAAGAACTCTACTAATCATCT----------
>TC31
-----ATAATCCACATAGTATAAATAATAGGTTGCTCAAGCG----------------TGGGAACACTTCATAAAAATGCATCTCAAGACTGATTTGATTTACAAAATTCACTATGATTTGATTTGCTCGTTGTGTTTTTAA-GAGGGGCACCTTGTTATATTTCTAAACCATATCCGGCATCC-AAAAAGAACCATAATCACACAATATAATTATAATAA----------AATAGCGAAACACATAATTTATGGCAACGATGGTGTTGGCTATGGCTCTCAGAGTCGATGTTCCCGTGAAACAGCCTCGCGCTCCATTTGGACACAGCAGAATCCCAAGTGAGATTCATCACGCCAACTGGAAG---AAGTCGAGAGCAAAGTGCGCAGCACGAACAACGACTAGCGAAGCGCTTCTAGCGAGGGACGATTTGCTGAATTTGATTGCAGGCGAGGACCGTGGCCTGAAAACGCAGGGCAACTCATCGAAATGCTCCCAAATAATCAAGGCAATTGATGCTCTCGCTGTGTTTGGAGAGGACTCTGTTACTACCGATGCTTCATCGTTGTCCGCTACTTGGAGAATGCTATGGACTACAGAGAAAGAACAGCTGTTCATTGTAGACAAAGCCCATATTTTTGGCACCAAAGTTGGAGACATTCTGCAGCCCATAGACGTGGAGAAGGGTAGATTGAACAACGTGATTACATTCCCTCCCTCTGGAGCATTTGTTGTTTCCTCAACCATCCAAGTTGCTTCCCCAAAGCGGATCAATTTCAGGTCAGTATTCACCTCTGGCCCTCTTACAATCTATTGTCGCTGTGGTTTTGTTAAATACTTGACTAGCACAAATCATCTAAAC--CTGGGT-TATGCACCTCAAGATTGCAAAGCTTGAGGTTACATAATATTCGATACGTTG--ATGCTTGTTTGAGCTTCCCAAGGGTCTTTGCCTATGTCATGGTGCGTTCAGTGGATTGAATATGGTAATTAGCACAGACCCCATCGAAACCCAGGTATGATATCCACCTCAAG
>TN1
-----------------------------AAACATACATTTTGAACATAGTTTACA--AGTTATCATTCAAACATTATGAGTTCTATTGATTTGAAGCGTTTTCCAATGCAAATTAATTGTTTTTGGCGAAACTATAGTAGCAGCAGGTATAATAAAACCATTGGTCCTTAAAAACACCCTCAATGTGCGGTTGGAATTTTATGAGTGAGTTACAAAACATGGATA----TGGAAACACGCCTGCTCAGCCAACATGGCTCCGGCA------ATGGCTGCCATAATTAATCCTTCCACTTCTTTTTTGTACACCAGATCTCCATGTAAAATTCATGGCAATGGGAATCGTAATAGTATGAAATTGAAGGTGATATCATCATCAGGTGTTGTACCCACATCAAGCAGAGAAGCAATTTTAGCAAGGGATGATCTGTTAAATCTAATTTCAAGCGAGGAACGTGGTTTAAGAACGCAGAAAAACCCATCAAAATGCTCCCAAATAATCAAAGCAATTGATGCTCTGGCTGTATTTGGAGCAGGCACAGTTACTACAGATTC---TTCGCTTTCTCGCACATGGAGAATGGTATGGACTACAGAGAAAGAGCAGCTGTTTATTGTTGAGAAAGCCCCTATGTTTGGCACTCAAGTTGGCGACATCCTGCAGGTCATTGATGTTGACAGTGCCACCTTGAACAATGTCATAACTTTCCCTCCATCAGGTGCTTTTGTTGTTGCTTCCACCATTCAAGTTGTTTCTTCACAACGAGTTAATTTCAGGCAAGTAGTAGTTTCTCATCACATTTGAACTCATCCACCCATAGGTAAAAATTAAATTTTACGGCCTTTTTTTGTACGGATTGGTTATTTTTTCAAAAAATTAATACCCACACCTTTAAATTACAGGTTAACCAAAATTTAACACATTAAAATTAGTAGTAAGTTTTGTGTTCTGCCTTAGCCTAGAATACTTGTATTT----------------------------------------------------------
>TO14
---------------------------AATGAATCTCACTTGAGCATGGCATGACAATTTTCACCATTCCAAGAATAATAGCGGTAGAGAAATCGAGGAAAGTTATCGATCATAAAGTAA------ATAAATATTTCACCATGAATGGAAAACCTACTCCATGCAAAAATTAGAACAAAAAGCAACCATTAGTTTGGCACAGGGGAATCGTATCGACAAATGTATA---TGGATACACAACCTGCGCATACGCTATGGCTATTGCA------ATGGCTGTCGCAATTAATCCCTCCACATGTATTGTGTATTCCAGAATTCCATATAAAATTCACAGCAATGGAATTGCTTGTAGGAAGAAGTTGAGGGTAATTTCATCATCAGACGTTGCTCCCCCAGCAAACAAAGAAGCAAATTCAGCAAGGGATAATCTTCTGAATCTAATTTCAGGCGAGGAACGTGGTTTAAAAACGCAGAAAAACCCATCAAAGCGCTCTCAAATAATAAACGCAATTGATGCTCTGGCTGCACTCGGAACAGACACGGTTACTACAGATTC---TAAGCTGTCCGGGACATGGAGAATGATGTGGACTACAGAGAAGGAACAACTGTTTATTATAGAGAAAGCCCATCTATGTGGGACCCAAGTTGGAGACATTCTGCAGGTCATAGATGTTAACAGAAGCACCTTGAACAATGTCATCACTTTCCCACCATCAGGTGCTTTTGTTGTTGCTTCCACCATTCAAATTGTTTCTTCACGGCGAGTAAATTTCAGGCAAGTGTTGCTTTTTAAACACATTTCAGTACCTCCACCC-ACATGGGAACTTAAAGCTTATGGTCTCCTTTTTAATCAATTGGTTATGTTTATAAAAAGCTATACGAATAAGTTTAGAGGCTAAGATTCGTCAATACCCTGTATTTTATAATTCATAATCCTTAATTTAGCCAGAGATTTTTTTCCATAATTATGACCACTTCTTATTATTGACCTCCCAATTTTTCCTTTTCATTTAAAATTGGAAAAAACTCAA
>TPL03
ATTTCTAAAGATTGAGGGACATTTTTGTAATTAATGAACTTCTAAAAGTATTTTCGTTAAGTTCCAACGAAA-GTTTTTTTGTTTGTTAATATAATGATTTCATATAATT----AAAATAAAAACTCTTG--ATGTGCTCCATGAAGGGAACACAAATGTTCCTGGCCTCATAAATAAATATCCCCCATTTTGAAATTTTCAGTCCATG-TGAAATTACATGATGGACTTGGAAACTGGCCATGCTCATTCACTGCAATCATGGCAATGGCAATGTCTGCGACACTTCATCCTTCCATTTCATTTGGTTTCACTACACCCCCAAACCAATTCCGTAACTGTAAGAATACCCAAAACAAATTCACAGGATCATCGTTACCACCAGGTGCTGCACCCACAACAAGCAGAGAAGCCATTCTGGCAAGAGATGATCTTCTAAATCTCATATCAGGGGAGGAACGTGGTCTAAAGACTCAAAGCAGTCCATCAAAGAGAACCCAAATAATCAAGGCCATTGATGCTCTTGCTGCATTTGGAGAAGACATCATCACTACAGATTCTTTTTCCCTTTCTGCCACATGGAGAATGCTGTGGACAACAGAGAAGGAGCAACTTTTTATAATTGAGAAAGCCCCTCTATTTGGTACCCAAGTTGGAGATGTCTTGCAGGTGATTGATGTTGACAAGGCCTCCTTGAATAATGTCATCACTTTCCCTCCAACAGGGGCTTTTGTTGTTGACTCAATCATTCAAGTGGTTTCTTCACAGCGGATTAATTTTAGGTTTGTATTCGTTTTTCGTCATCATATACCTAACCCAGTTACATATTTTGAAAAAGATTTTTTGGGTTCTTCTTAGTCAATAG------------------------------------------------------------------------------------------------------------------------------------------------------------------------------
>WN5
-----------------AAATAATCTTAATTTAAATATGATTTAACTATATT------AAATTATATAATCCTAACCTTATCCATAAAT-------TAAAGAAAATTTAATGTTGAACCTCTTATTTATGACGGCTAATCCTAAAGCAACCTTTGCTTGGCACGGTCTTCATAAATATCTCTAGTTTTGAGTTTTATCGAAAGAGCAACTTAAAAACAGAAAAATAGATATGGAAGGCACGGTGGTCACACATTCGCGCTGTTGCAGCGGTAATGGCTGCCATCATTCATTCTTCCATGTCCTTTGGCTTCACAAGAGCCCCACATGAAACTCACAACAGTAAGAACACGAAAAAGCTGAAGGCA---ACATCATCGGATACTGCACCCACAAGAAGCAGCAGCATAGAAGCAATTTTGGCCAGGGATGATCTGATGAATCTGATTTCAGAGGAGGAGCGCGGATTGAAGACGCAGAGGAATCCAACAAAGCGCGCGCAAATAATAAACGCAGTGGTTGCTCTGGCCGCATTCGGAGCAGACAGCGTTACCACAGATTCTTCTTCGCTTTCTGCAACGTGGAGAATGCTGTGGACTACAGAGAAGGAGCAACTCTTTATTGTTGAGAAAGCCCCTCTGTTCGGCAAAAAGGTTGGAGATATTCTCCAGGTCATAGATGTTGACAAGGCCACCTTGAACAACGTTATTACTTTCCCTCCATCCGGAGCATTTGTTGTTGGTTCCACCATTGAAGTTGCTTCTTCACAACGTACTAATTTCAGGTTACCTATTTCAACCCACTTTGAAATT-GTTGCAGCTTTATTTTTCCTCAAATTAAAACTGGTTATGTGAATTGAAAACCGTTCAATTTTTAATAATATCATAATCAGTATTATGCTTCTTCACAACGTACTAATTTCA-------------GGTTACCTATTTCAACCCACTTTGAAATTGTTGCAGCTTTAATTTTCCTCAAATTAAAACTGGTTATGTGAATTGAAAACCGTTCAATTTTTAATAATATCATA
>WS10
---GATGTGTGAGAAAATGAATCTTATTTGTCCCATTGGAATGCCATGGGTGTTAGACCATTCGAAGAGTAAAGGCTATGGAGGAAAATTATG-------GAGGAAAATTATTGATCACCCTTCA-CAAAATTTGCAACATGAAAGGGAAAC-CTACTCCATG-GAAAACTAGAACAAAAAGCAGCCGTTGGTTTGGCAGAGGAGAACCGAATCGACAAATGGATA---TGGATAGAGAACCTGCTCATATGCTATGGCTATTGCA------ATGGCTGTCACGATTAACCCCTCCAATTGTTTTGTGCATTCGGGAAGTCCATATAGAATTCACATCAATGGAATTGGTAAGAGGAAGAAGTTGAGGGTGATTTCGTCATCTGACGTTGCTTCCCCAGCAAACAAAGAAGCAATTTCAGCAAGGGATAATCTTCTGAATCTAATTTCAGGCGAGGAGCGTGGTTTAAAAACGCAGAAAAACCCATCAAAACGCTCCCAAATAATAAACGCAATTGATGCTCTGGCTGCATTCGGAATAGACACAGTTACTACAGATTC---TAGACTTTCCGGAACATGGAGAATGATGTGGACTACAGAGAAGGAACAACTATTCATTATAGAGAAAGCCCCACTGTTGGGCACCCAAGTGGGAGACATTCTGCAGGTCATAGATGTTAACAGAAGCACCTTGAACAATGTCATCACTTTCCCGCCATCAGGTGCTTTTGTTGTTGCTTCCACCATTCACATTGTTTCTTCACAGCGAGTAAATTTCAGGTAATTATTGCTTTCTAAACGAATTTCAGTATCTTCAGCTACAGGGGACCTTTGAATATTATGGGCTCCTTTTTAAGCAGCTGGCA----TAAAAAAACTATATGGAGGAGTCTTAGGAAATGGCTATCCAGCATCTAAAAAATGT--------TATCTGCTGTTATAACGCATGAGAGACATTGAATTTTTTTTGGCATATTAAGTACTGAAAAGAGATTCCCTAAGTTTAGAAGCTAATATTTGTTAATATATAG
>WW11
----------------------------------ATTGGAATGCCATGGGTGTTAGACCATTCGAAGAGTAAAGGCTATGGAGGAAAATTATG-------GAGGAAAATTATTGATCACCCTTCA-CAAAATTTGCAACATGAAAGGGAAAC-CTACTCCATG-GAAAACTAGAACAAAAAGCAGCCGTTGGTTTGGCAGAGGAGAACCGAATCGACAAATGGATA---TGGATAGAGAACCTGCTCATATGCTATGGCTATTGCA------ATGGCTGTCACGATTAACCCCTCCAATTGTTTTGTGCATTCGGGAAGTCCATATAGAATTCACATCAATGGAATTGGTAAGAGGAAGAAGTTGAGGGTGATTTCGTCATCTGACGTTGCTTCCCCAGCAAACAAAGAAGCAATTTCAGCAAGGGATAATCTTCTGAATCTAATTTCAGGCGAGGAGCGTGGTTTAAAAACGCAGAAAAACCCATCAAAACGCTCCCAAATAATAAACGCAATTGATGCTCTGGCTGCATTCGGAATAGACACAGTTACTACAGATTC---TAGACTTTCCGGAACATGGAGAATGATGTGGACTACAGAGAAGGAACAACTATTCATTATAGAGAAAGCCCCACTGTTGGGCACCCAAGTGGGAGACATTCTGCAGGTCATAGATGTTAACAGAAGCACCTTGAACAATGTCATCACTTTCCCGCCATCAGGTGCTTTTGTTGTTGCTTCCACCATTCACATTGTTTCTTCACAGCGAGTAAATTTCAGGTAATTATTGCTTTCTAAACGAATTTCAGTATCTTCAGATACAGGGGACCTTTGAATATTATGGGCTCCTTTTTAAGCAGCTGGCA----TAAAAAAACTAT-----------------------------------------------------------------------------------------------------------------------------------------------------------
