# Supplementary material for: Development of a Target Enrichment Probe Set for Conifer (REMcon)
Source: Biology (Basel). 2024 May 22;13(6):361. doi: 10.3390/biology13060361 (PMC11200496; doi:10.3390/biology13060361)
Supplement: Supplementary file 1 [file biology-13-00361-s001.zip › biology-2960267-supplementary/Sup data/secapr_alignments_paralogs/76.fasta]

>AA3
TCCTCCAAGCTAAATTTCACACTGTATCTTCTTTTTTGTTTTTAGGCTGTGATTTTGGAGCAGCAATTTAGATGGCACCAGTTAGATTTTCTGTGTGGAAGAAGGATAAAGGGTGCCTTCCATCCATTGTACATGTATCACTCTTTGTAACTATAAGTGTTTTCTTACTGTTCATTTTGGCATCTGTAAAGCCTTTCTCAATTTGCAACAATGAGAAAGGATCCTTACAGACACTTCATATCATGCAAGAACCTAGCACTGGTGATCAAGTTGGAGGAAATATTGAGAAATTCAATTGCATGAGATGCCCACAATCTGCACCTGTAGTTGCAAACAAGGTTGAGGGTGTTCGACATCCTTTTTTTATCTCCCTTGCTGACCTTGGTTCACCAGAAAAGCCAAATAGAAATTTCCTTAGGATGCTTAAGGGCAAGCCTTTTCGTAAGCCAGACATATCTCAAACCATCCAGGAAGTGCTAGACAAGCTAGAGACAAATGGCGTAGAATCCAGAAAAGGTATTGTGGTGGACGTTGGCGCAAATGTGGGAATGGCAGCATTTGCAGCTACAGCAATGGGGTATAAGGTAGTAGCTTTTGAGGCAGTCTTTGAGAATTTGCAGAGACTTTGTGATGGGTTGTACCTGAATCGAGCACTTGATATGGTGACTTTCTACCATGCAGCTGTGTCGGATGTGCCAGGCAATCTGACCATGCATAAGGTATGTTTATATTGAATTTAATTTTGTGAAAATGA-TATTCTAAATTAGTTTCTAGTATGCACTTGTCTTAAAAGTATGCTCTAAGTAGAAACTTAGAGTTGAAATGAAAATCTGCTGAATCTGCTTACAATCTGAATTTT
>AA60
AACTGTAGTTTATATTCCATGCGCTATGTTCTCTTGCATATTTGGGC------------GCAATGCTTTGGATGGCACCAAGAAATTTTCCTATATGGAAGAAGGGGAACAGGTTAATGCCGTGCGTTGTACGTGTATTTCTATTTGTAACTGTAAGTGCATTACTATTGCTTATTTGGGAGGCTACAAAGCCCTTTTCACTTTGCAATAATGTGAAAGAATCCTTGCATGGTGTGCATATGATGAAAGAACCTGTTACTGATAGTGGAGCCACAGGAAATATTGAAAAGTTCGATTGTGTAAAATGCCCACAAGCTGCTCCTGTAGTTGCAAACAAGGTTGAGGGTGTTCAGCATCCCTTTTTTATCTCACTTGCAGACCTGGGTTCACCAGAAAAGCCAAATAGGAATTTCCTCAGGATGCTTAAGGGCAAGCCTTTTCGTAAGCCAGACATATCTCATACCATTCAGGAAGTGCTTGCAAAACTAGAGACAAGTGGATTTGAGTCAAGAAAAGGAATTGTTGTTGATGTTGGTGCAAATGTGGGAATGGCAGCGTTTGCAGCTACAGCGATGGGTTACAAGGTAGTTGCTTTTGAGGCAGTCTTTGAGAACTTGCAGCGTCTTTGTGATGGAATGTACCTGAATCGAGCAACTGATATGGTGACTTTCTACCATGCAGCTGTGTCAGATGTGCCAGGCAACCTAACTATGCATAAGGTATGCTTTTTATCAATTTCACCGT-TAAATGTTAATAATTTG-GCTAGTTTTTATTATGATCCAATTCTAAAAATATGCTATTAAATT-AAATCTGCATTCAACTGCTAGGTTCTTGAATGTGATTTACATCTTATG---
>AAR4
TCCTCCAAGCTAAATTTCACACTGTATCTTCTTTTTTGTTTTTAGGCTGTGATTTTGGAGCAGCAATTTAGATGGCACCAGTTAGATTTTCTGTGTGGAAGAAGGATAAAGGGTGCCTTCCATCCATTGTACATGTATCACTCTTTGTAACTATAAGTGTTTTCTTACTGTTCATTTTGGCGTCTGTAAAGCCTTTCTCAATTTGCAACAATGAGAAAGGATCCTTACAGACACTTCATATCATGCAAGAACCTAGCACTGGTGATCAAGTTGGAGGAAATATTGAGAAATTCAATTGCATGAGATGCCCACAATCTGCACCTGTAGTTGCAAACAAGGTTGAGGGTGTTCGACATCCTTTTTTTATCTCCCTTGCTGACCTTGGTTCACCAGAAAAGCCAAATAGAAATTTCCTTAGGATGCTTAAGGGCAAGCCTTTTCGTAAGCCAGACATATCTCAAACCATCCAGGAAGTGCTAGACAAGCTAGAGACAAATGGCGTAGAATCCAGAAAAGGTATTGTGGTGGACGTTGGCGCAAATGTGGGAATGGCAGCATTTGCAGCTACAGCAATGGGGTATAAGGTAGTAGCTTTTGAGGCAGTCTTTGAGAATTTGCAGAGACTTTGTGATGGGTTGTACCTGAATCGAGCACTTGATATGGTGACTTTCTACCATGCAGCTGTGTCGGATGTGCCAGGCAATCTGACCATGCATAAGGTATGTTTATATTGAATTTAATTTTGTGAAAATGA-TATTCTAAATTAGTTTCTAGTATGCACTTGTCTTAAAAGTATGCTCTAAGTAGAAACTTAGAGTTGAAATGAAAATCTGCTGAATCTGCTTACAATCTGAATTTT
>AF1
TTCCCTTAAAATGTCTTTTTGTACTATCGTCTGTTGTGTTTGTAGGCTGGGATTCTTGAACAGCAATTTGGATGGCACATGCAAATTTTTCTCTGTGGAAGAAGGACAAATGGTTTTTGCTATCTTTCCTATGCATATTTCTATTTGTAGTCATAAGTGTGTTACTGTTGTTCATTTTGGTGGCTTTAAAGCCTCTATCCAATTGTGACAATGAGAAAGGATCCTTACAAAAATTTCATATGATGCAAGAATCTAGTACTTATGTTGAAACCACAGGAATTATTGCAAAATTCAATTGAATAAGATGCCCACAAGCTGCACCTGTTGTTGCAAACAGGGTTGAGGGTGTTCAGCATCCTTTTTTTATCTCCCTTTCAGACCTTGGTTTACCAGAAAAGCCAAACAGGAATTTCCTTAGGATGCTTAAGGGCAAGCCTTTTCGTAAGCCAGATATATCTCATACCATCCAGGAAGTGCTTGCGGAAGTAGAGATGAATGGCTTCAAAGCCAGTAAAGGAATTGTTGTGGACGTTGGTGCAAATGTGGGAATGGCAGCATTTGCAGCTACAGCAATGGGTTACAATGTTGTAGCCTTTGAAGCTGTCTTTGAGAACTTGCAGAGACTTTGTGATGGGATGTACCTGAATCGAGCAGTTGATATGGTGACTTTGTACCATGCTGCTGTGTCAGATGTGCATGGCAACCTGACTATGCATAAGGTATGCCTATTGTGAATTTTACCCTAGAAATATGAGTATTTCGAATTAGTTTCTATCATGTTCTTGTCCTGAAA-------------------------------------------------------------------
>AG2
-------------TCTTTTTGTACTATCTACTGTTGTGTTTGTAGGCTGGGATTCTTGAATAGCAATTTGGATGGCACATGTAAATTTTTCTCTGTGGAAGAAGGACAAATGGTTTTTGCTATCTGTCCTATGCATATTTCTATTTGTAGTCATAAATGTGTTACTGTTGTTCATTTTGGTGGCTTTAAAGCCTCTATCCAATTGCGACAATGAGAAAGGACCCTTACAAAAATTTCATATGATGCAAGAATCTAGTACTTACGTTGAAACCACAGGAATTATTGCAAAATTCAATTGCATGAGATGCCCACAAGCTGCACCTGTTGTTGCAAACAGGGTTGAGGGTGTTCAGCATCCTTTTTTTATCTCCCTTTCAGACCTTGGTTTACCAGAAAAGCCAAACAGGAATTTCCTTAGGATGCTTAAGGGCAAGCCTTTTCGTAAGCCAGATATATCTCATACCATCCAGGAAGTGCTTGCGGAAGTAGAGATGAATGGCTTCAAAGCCAGTAAAGGAATTGTTGTGGACGTTGGTGCAAATGTGGGAATGGCAGCATTTGCAGCTACAGCAATGGGTTACAATGTTGTAGCCTTTGAAGCTGTCTTTGAGAACTTGCAGAGACTTTGTGATGGGATGTACCTGAATCGAGCAGTTGATATGGTGACTTTGTACCATGCTGCTGTGTCAGATGTGCATGGCAACCTGACTATGCATAAGGTATGCCTATTGTGAATTTTACCCTAGAAATATGAGTATTTCGAATTAGTTTCTATCATGTTTTTGTCCTGAAAATAGATTAGAAGCGAAAACATGGAATTGGATTCTGATAGTGTGGAATCTGTTAGAGTTATGAAGTTT
>AH26
-------------------------------------------------------------------------------------------------------------------------------------------------------------------GCTACTGCTCCTTTTTGTGACTGTAAAGCCTTTTTCAATATGCCATAATGCAAAAGTATCCATGAAAGATTTCCATATTATGAAGCAACCTACGACTAATGATGGAACTGAGGAAAATATTGAGAAATTCAATTGCATGAGATGCCCACAAGCTGCACCTGTAGTTGCAAACAAGGTTGAAGGTGTCCGCCACCCTTTTTTCATCTCACTTGCAGATCTAGGTTCACCAGAAAAACCAAATCGGAATTTCCTGCGAATGCTCAAGGGCAAACCTTTTCGTAAGCCTGACATCTCTGAGACTATTCAAGAGGTGCTGGAGAAACTAGAGTCAAATGGCTTAGCATCCAAACGAGAAACTGTTGTGGATGTTGGAGCGAATGTTGGAATGGCAGCATTTGCAGCTGCAGCTATGGGCTACAAGGTAGTGGCTTTTGAGGCAGTCTTCGAGAACTTACAAAGACTTTGCGATGGGATGTATCTAAATAGAGCAGGTGATATGGTGAGTTTCTACCATGCAGCTGTGTCAGATGTGCCCGGTAACCTGACTATGCATAAGGTATGCGTATTTTGAATTTCATTCTGTTAATATTATTGCTTCAAATTAGTTTGTAACTGGGGCACTGCCTTGGAACTTGTTCAAATGTAGTCTCTTTCAGAGAGGAGCAAAATATAAAATT-------TA-----------
>AME1
TCCTCCAAGCTAAATTTCACACTGTATCTTCTTTTTTGTTTGTAGGCTGTGATTTTGAAGCAGCAATTTAGATGGCACCAGTTAGATTTTCAGTGTGGAAGAAGGATAAAGGGTGCCTTCCATCTATTGTACGTGCATCACTGTTTGTAACTATAAGTGTTTTCTTACTGTTCATTTTGGTGTCTGTAAAGCCTTTCTCAATTTGCAACAATGAGAAAGGATCCTTACAAACACTTCATATCATGCAAGAACCTAGCACTGGTGATCAAGCTGGAGGAAATATTGAGAAATTCAATTGCATGAGATGCCCACAAGCTGCACCTGTAGTTGCAAACAAAGTTGAGGGTGTTCGACATCCTTTTTTTATCTCCCTTGCTGACCTTGGTTCACCAGAAAAGCCAAATAGAAATTTCCTTAGGATGCTTAAGGGCAAGCCTTTTCGTAAGCCAGACATATCTCAAACCATCCAGGAAGTGCTAGAGAAGCTAGAGACAAATGGCTTAGAATCCAGAAAAGGTATTATGGTGGACGTTGGCGCAAATGTGGGAATGGCAGCATTTGCAGCTACAGCAATGGGGTACAAGGTAGTAGCTTTTGAGGCGGTCTTTGAGAATTTGCAGAGACTTTGTGATGGGTTATACCTGAATCGAGCAGGTGATATGGTGACTTTCTACCATGCAGCTGTGTCAGATGTGCCAGGCAATCTGACCATGCATAAGGTATGTTTATATTGAATTTAATTTTGTGAAAATGA-TATTATAAACTAGTTTCTAGTATGTACTTGTCTTGAAAGTATGCTTTAAGTAGAAACTTATAGTTGAAATGAAAATCTATGGAATCTGCTTACAATCTGAATTTT
>AP25
-------------------------------------------------------------------TGGGATGTCGCCGGCTAGGTTCTCTATGTGGAAGAAAGACAAGGGAATTACGCTGTGCAGTATACGTGTTATTTTTGCTGTAACTATAAGTGTGTTGCTACTGCTCCTTTTTGTGACTGTAAAGCCTTTTTCAATATGCCATAATGCAAAAGTATCCATGAAGGATTTCCATATTATGAAGCAACCTACGACTAATGATGGAACTGAGGAAAATATTGAGAAATTCAATTGCATGAGATGCCCACAAGCTGCACCTGTAGTTGCAAACAAGGTTGAAGGTGTCCGCCACCCTTTTTTCATCTCACTTGCAGATCTAGGTTCACCAGAAAAACCAAATCGGAATTTCCTGCGAATGCTCAAGGGCAAACCTTTTCGTAAGCCTGACATCTCTGAGACCATCCAAGAGGTGCTGGAGAAACTAGAGTCAAATGGCTTAGCATCCAAACGAGAAACTGTTGTGGATGTTGGAGCGAATGTTGGAATGGCAGCATTTGCAGCTGCAGCTATGGGCTACAAGGTAGTGGCTTTTGAGGCAGTCTTCGAGAACTTACAAAGACTTTGCGATGGGATGTATCTAAATAGAGCAGGTGATATGGTGAGTTTCTACCATGCAGCTGTGTCAGATGTGCCCGGTAACCTGACTATGCATAAGGTATGTGTATTTTGAATTTCATTCTGTTAATATTATTGCTTCAAATTAGTTTGTAACTGGGGCACTGCCTTGGAACTTGTTCAAATGTAGTCTCTTTCAGAGAGGAGCAAAATATAAAATTTAACTGGAAATGACAAAACA
>APA47
TCCTTGAGACCTTTCTTTTTGCACTATCTTCTGTTGTGTTTGTAGACTGGGATTCTGGAACAGCAATTTGGATGGCACGTGCAAATTTTTCTCTGTGGAAGAAGGACAAATGGTTTTTGCTATCTGTCCTATGCATATTTCTATTTGTAGTTATTAGTGTGTTATTATTGTTCATTTTGGTGGCTTTAAAGCCTTTACCCTATTGTGACAATGAGAAAGGAACCTCACATAAATCTCATATGATGCAAAAATCTAGTACGGATGTTGAAACCATAGGAAATATTGAGAAATTCAATTGCATGAGATGCCCACAAGCGGCACCTGTTGTTGCAAACAAGGTTGAGGGTGTTCAGCATCCTTTTTTTATCTCCCTTGCAGACCTTGGTTTACCAGAAAAGCCAAACAGGAATTTCCTTAGGATGCTTAAGGGAAAGCCTTTTCGTAAACCAGATATATCTCATACCATCCAGGAAGTGCTTGCAGAAGCAGAGATGAATGGCTTCAAACCCAGTAAAGGAATTGTTGTGGACATTGGTGCAAATGTGGGAATGGCAGCATTTGCAGCTACAGCAATGGGTTACAAGGTTGTAGCCTTTGAAGCGGTCTTTGAGAACTTGCAGAGACTTTGTGATGGGATGTACCTGAATCGGGCAGTTGATATGGTGACTTTCTACCATGCTGCTGTGTCAGATGTGCATGGCAACCTGACTATGCATAAGGTAAGCCTATTGTGAATTTTATCCTAGAAATATGATTATTTCGAATTAGTTTCTATCATGTTCTTGTCCTGAAAATAGATTACAAGGAAAAGCCTGGAATTGGAATCTGATGGTGTGGAATCTGGTATAGCTATGAAGTCT
>AS57
TTCTCCAGGTTATATTTCATGCTGTATATTCTGTTGCATATCTGGGCTGTGATTCCGAAGCAGTACTTTGGATGGCGCCAACTAAATTTCCTATGTGGAAGAGGGACAAAGGGTATATGCCATGCATTGTGCGTGTATTTCTATTTGTAACTGTAAGTGTGTTACTATTGTTTGTTTTGGTGGCTGTAAAGCCCATTTCACTTTGCAATAATGGGAAAGAATCCTTGCAAGCTGTGCATATAATGGAAGAACCTATTACTAATGGTCAAGCCACAGGAAATATTGAGAAGTTCAATTGTATCAGATGCCCACAAGCTGCTCCTATAGTTGCGAACAAGGTTGAGGGTGTTCAGCATCCTTTTTTTATCTCACTTGCAGACCTGGGTTCACCAGAAAAGCCAAATAGGAATTTTCTCAGGATGCTTAAGGGCAAGCCTTTTCGTAAGCCAGACATATCTCATACCATTCAGGAAGTGCTTGCAAAACTAGAGACAAGTGGCTTTGAATCAAGAAAAGGAATTGTTGTTGATGTTGGTGCGAATGTGGGAATGGCAGCATTTGCAGCTACAGCAATGGGTTACAAAGTAGTAGCTTTTGAGGCAGTCTTTGAGAACTTGCAGCGTCTTTGTGATGGCATGTACCTGAATCGAGCAGGTGATATGGCGACTTTCTACCATGCAGCTGTGTCAGATGTGCCAGGCAACCTAACCATGCATAAGGTATGCTTATTATCAATTTCACGCTTAATGCAAGA-TATTTTGAATTAGTTTCTGTTATGTTTCAGTCCTGAAAAAATGCTATTTGAAAGGAAGCTGAGGTGCGGAAAAACACTTCCAACACTAATCTATCACAGAGAGGA
>ASA51
TCCTTGATGCCTTTCATTTTGCACTATCTTCTGTTGTGTTTGTAGGCTGGGATTCTGGAACAGCAATTTGGATGGCACATGCAAAATATTCTATGTGGAAGAAGGACAAATGGTTTCTACTATCTGTCCTATGCATAGTTCTACTTGTAGTTATAAGCGTGTTACTGTTGTTCATTTTGGTGGCTGTAAAGCCTCTATCCAACTGCAACAATGAGAAAGGACCCTTACAAAAATTTCATATGATGCAAGAATCTAGCACTTATGATGAAACCACAGGAAATATTGAGAAATTCAATTGCATGAGATGCCCACAAGCTGCACCTGTTGTTGCAAACAAGGTTGAGGGTGTTCAGCATCCATTTTTTATCTCCCTTGCAGACCTTGGTTTGCCAGAAAAGCCAAACAGGAATTTCCTTAGGATGCTTAAGGGCAAGCCTTTTCGTAAACCAGATATATCTCATACCATCCAGGAAGTGCTTGCAGAAGTAGAGATGAATGGCTTCAAAGCCAGAAAAGGAATTTTTGTTGACGTTGGTGCAAATGTGGGAATGGCAGCATTCGCAGCTACAGCAATGGATTACAATGTTATAGCTTTTGAAGCTGTCTTTGAGAACTTGCAGAGACTCTGTGATGGGATGTACCTGAATCGAGCAGTTAATATGGTGACTTTCTACCATGCTGCTGTGTCAGATGTGCAGGGCAACCTGACTATGCATAAGGTATGACTATTGTGAACTGTGTCCGACAAATATGAG---------------------------------------------------------------------------------------------------------
>CB35
----------------------------------------------------------------------------------------------------------------------------------------------------------------------ACTGCTCCTTTTTGTGACTGTAAAACCGCTTTCAATATGCCATAATGCAAAAGTATCTGTGAAAGATTCCCATATCATGAAACAACCTAGGACTAATGTTGGAACTAGGGAAAATATTGAGAAATTCAATTGCATGAGATGTCCACAAGCCGCACCTGTAGTTGCAAATAAGGTTGAAGGTGTTCGGCACCCTTTTTTCATCTCACTTGCAGATCTAGGTTCACCAGAAAAGCCTAATCGGAATTTCCTGCGAATGCTCAAGGGAAAACCTTTTCGTAAGCCTGACATCTCTGAGACTGTCCAAGAGGCGCTGAAGAAACTAGAGTCAAATGGCTTAGCATCCAAAAGAGGAACTGTTGTGGATGTTGGAGCGAATGTTGGAATGGCAGCATTTGCAGCTGCAGCTATGGGCTACAAGGTAGTGGCTTTTGAGGCAGTTTTCGAGAATTTACAAAGACTTTGTGATGGGATGTACCTAAATCGAGCAGGTGATATGGTGAGTTTCTACCATGCAGCTGTGTCAGATGTGCTCGGTAACCTGACTATGCATAAGGTATGCTTATTATGAACTTCGTTCTGTTAATATTAGTGTTTCAGATTTGTTTATAACAGGGGTGCTGCCTTGGAACTTGTTCAAATGTAGTCTCTTTCATAGAGGAGCAAAATATAAAATTTAACTGGAAATGACAAAACA
>CD18
ATCTCCAGGTTATATTTCATGCTGTGTATTCTGTTGCATTTCTGGGCTGTGATTCCGAACCAGTGCTTTGGATGGCACCGACAAAATTTCCTATGTGGAAGAGGGACAAAGGATTTATGCCATGCATTGTGCGTGTATTTCTATTTGTAACTGTAAGTGCATTACTATTGCTTGTTTGGGCGGCTGTAAAGCCCCTTACACTTTGCAATAACGGGAAAGAATCCTTGCATGGTGTACATATAATAGAAGAACCTATAACTGATGGTCAAGCCACAGGAAATATCGAAAAGTTCAATTGTATAAGATGCCCACAAGCTGCACCTGTAGTTGCAAACAAAGTTGAGGGTGTTCAGCATCCCTTTTTTATCTCACTTGCAGACCTGGGTTCACCAGAAAAGCCAAATAGGAATTTCCTCAGGATGCTTAAGGGCAAGCCTTTTCGTAAACCAGACATATCTCATACCATTCAGGAAGTGCTTGCAAAACTTGAGACAAGTGGATTTGAATCAAGAAAAGGAATTGTTGTTGATGTTGGTGCAAATGTGGGAATGGCAGCATTTGCAGCTACAGCGATGGGTTACAAGGTAGTGGCTTTTGAGGCAGTTTTTGAGAACTTGCAGCGTCTTTGTGATGGAATGTACCTGAATCGAGCAGGTGATATGGTGACTTTCTACCATGCAGCTGTCTCAGATGTGCCAGGCAACCTAACTATGCATAAGGTATGTTTTTTATCAATTTCACCCTGAAAATGCTAATACTTTAAATAAGTTTTTCTTATGATCGAGCTCTGAAAATATGCTATTAACTTGTAACCTGCATTTAAGTATGAAGTTCTGGAATCTGATTTAAATTTTAGGTCC
>CDE34
-----------------------------------------------------TTGTGAGAAGCAGTTGGGATGCCACCGTCCAGGTTCTCTATGTGGAAGAAAGGCAAGGGAATTATGCTGTGCATTATACGTGTTCTTTTTGTTGTAACTCTGAGCGTGTTGCTACTGCTCCTTTTTGTGACTGTAAAACCGCTTTCAATATGCCATAATGCAAAAGTATCTGTGAAAGATTCCCATATCATGAAACAACCTAGGACTAACGTTGGAACTAGGGAAAATATTGAGAAATTCAATTGCATGAGATGTCCACAAGCCGCACCTGTAGTTGCAAACAAGGTTGAAGGTGTTCGGCACCCTTTTTTCATCTCACTTGCAGATCTAGGTTCACCAGAAAAGCCTAATCGGAATTTCCTGCGAATGCTCAAGGGAAAACCTTTTCGTAAGCCTGACATCTCTGAGACTGTCCAAGAGGTGCTGAAGAAACTAGAGTCAAATGGCTTAGCATCCAAAAGAGGAACTGTTGTGGATGTTGGAGCGAATGTTGGAATGGCAGCATTTGCAGCTGCAGCTATGGGCTACAAGGTAGTGGCTTTTGAGGCAGTTTTCGAGAATTTACAAAGACTTTGTGATGGGATGTACCTAAATCGAGCAGGTGATATGGTGAGTTTCTACCATGCAGCTGTGTCAGATGTGCTCGGTAACCTGACTATGCATAAGGTATGCTTATTATGAACTTCGTTCTGTTAATATTAGTGTTTCAGATTTGTTTATAACAGGGGTGCTGCCTTGAAACTTGTTCAAATGTAGTCTCTTTCATAGAGGAGCAAAATATAAAATTTAACTGGAAATGACAAAACA
>CF38
--------------------------------------------------------------------------GCACCAGTTAAATTTCCTATGTGGAAAAAGGACAAAGGGTTTATGCCATGCGCTGTGCGTGTATTTCTGTTTGTAACTCTATTTGTGTTACTATTGTTTGTTTTGGTGGCTATAAAGCCCCTCTCAATTTGCAATAATGAAAAAGGAACCTTGCAAGATTTTCATAGAATGCAAGAACCTCGCACTGATGGTCGAACCACAGGACATATTGAGAAATTCAATTGTATGAGATGCCCACAAGCTGCACCTGTAGTTGCAAACAAGGTTGAGGGTGTTCAGCGTCCTTTTTTTATCTCGCTTGCAGACCTCGGTTCACCAGACAAGCCAAATAGGAATTTCCTTAGGATGCTTAAGGGAAAGCCATTTCGTAAGCCAGACATATCTCATACCATCCAGGAAGTACTTACAAAACTAGAGGCCAATGGCTTGGAATCGAGAAAAGGAATTATTATCGACGTTGGTGCGAATGTGGGAATGGCAGCATTTGCAGCTACAGCAATGGGTTACAAGGTAGTAGCTTTTGAGGCAGTATATGAGAACTTGCAGCGACTTTGTGATGGAATGTACTTGAATCGAGCAGGTGATATGGTGACTTTCTACCATGCAGCTGTGTCAGATATGCCGGGCAACCTAACTATGCATAAGGTATACTTATTGTTAATTTCATTCTCTAAATACGAGTATTTTAAATTAGTTTTTGT------------------------------------------------------------------------AA-----------
>CH19
ATCTCCAGGTTATATTTCATGCTGTATATTCTGTTGCATTTCTGGGCTGTGATTCCGAACTAGTGCTTTGGATGGCACCAACAAAATTTCCTATGTGGAAGAGGGACAAAGGATTTATGCCGTGCATTGTGCGTGTATTTCTATTTGTAACTGGAAGTGCATTACTATTGCTTGTTTGGGTGGCTGTGAAGCCCCTTACACTTTGCAATAATGGGAAAGAATCCTTGCATGGTGTACATATAATAGAAGAACCTATAACTGATGGTCAAGCCACAGGAAATATTGAAAAGTTCAATTGTATAAGATGCCCACAAGCTGCACCTGTAGTTGCAAACAAAATTGAGGGTGTTCAGCATCCCTTTTTTATCTCACTTGCAGACCTGGGTTCACCAGAAAAGCCAAATAGGAATTTCCTCAGGATGCTTAAGGGCAAGCCTTTTCGTAAACCAGACATATCTCATACCATTCAGGAAGTGCTTGTAAAACTTGAGACGAGTGGATTTGAATCAAGAAAAGGAATTGTTGTTGATGTTGGTGCAAATGTGGGGATGGCAGCATTTGCAGCTACAGCGATGGGTTACAAGGTAGTGGCTTTTGAGGCAGTTTTTGAGAACTTGCAGCGTCTTTGTGATGGAATGTACCTGAATCGAGCAGGTGATATGGTGACTTTTTACCATGCAGCTGTGTCAGATGTGCCAGGCAACCTAACTATGCATAAGGTATGTTTTTTATCAATTCCACCCTGAAAATGCTAACACTTTAAATAAGTTTTTCTTATGATCGAGCTCTGAAAATATGCTATTAACTTGTAACCTGCATTTAAGTAGGAAGTTCTGGAATCTGATTTAAATTTTAGGTCC
>CHA37
TCCTCTAGGCTATATTTCAGGCTGTATCTTTTGTTGCATTTCTGGGCTGTGATTTAGGAGCTGCAATTTGGATGGCACCAGTTAAATTTCCTATGTGGAAAAAGGACAAAGGGTTTATGCCATGCGTTGTGCGTGTATTTCTGTTTGTAACTCTATGTGTGTTACTATTGTTTGTTTTGGTGGCTATAAAGCCCCTCTCAATTTGCAATAATGAGAAAGGAACCTTGCAAGATTTTCATAGAATGCAAGAACCTCACACTGATGGTCGAACCACAGGACATATTGAGAAATTCAATTGTATGAGATGCCCACAAGCTGCACCTGTAGTTGCAAACAAGGTTGAGGGCGTTCAGCGTCCTTTTTTTATCTCGCTTGCAGACCTCGGTTCACCAGACAAGCCAAATAGGAATTTCCTTAGGATGCTTAAGGGAAAGCCTTTTCGTAAGCCAGACATATCTCATACCATCCAGGAAGTACTTGTAAAACTAGAGGCCAATGGCTTGGAATCGAGAAAAGGAATTATTATTGATGTTGGTGCGAATGTGGGAATGGCAGCATTTGCAGCTACAGCAATGGGTTACAAGGTAGTAGCTTTTGAGGCAGTATATGAGAATTTGCAGCGACTTTGTGATGGAATGTACTTGAATCGAGCAGGTGATTTGGTGACTTTCTACCATGCAGCTGTGTCAGATGCGCCGGGCAACCTAACTATGCATAAGGTATGCTTATTGTTAATTTCATTCTCTCAATACGATTATTTTAAATTAGTTTTTGTAATGTTCCTACTTCGAAAATATGGTATTAGCTAAAATCTGCTGTTGAAATACGGAGATCTGAATTTTGACATAAATCTTAAATCC
>CJ24
ATCTCCAGGTTATATTTCATGCTGTATATTCTGTTGCATATCTGGGCTGTGATTCCGAATCAGTGCTTTGGATGGCGCCAACTAAATTTCCTATGTGGAAGAGGGACAAAGGGTTTATGCCATGCATTGTGCGTGTATTTCTATTTGCAGCTGTATGTGCGTTACTATTGCTTGTTTGGGTGGCTGTAAAGCCCCTTTCACTTTGCAATAATGGGAAAGAATCCTTGCATGGTGTGCATATAATGGAAGAACCTATTACCGATGGTAAAGCCACAGGAAATATTGAAAAGTTCAATTGTATAAGATGCCCACAAGCTGCTCCTGTAGTTGCGAACAAGGTTGAGGGTGTTCAGCATCCTTTTTTTATCTCACTTGCTGACCTGGGTTCACCAGAAAAGCCAAATAGGAATTTCCTCAGGATGCTTAAGGGAAAGCCTTTTCGTAAGCCAGACATATCTCATACCATTCAGGAAGTGCTTGGAAATCTAGAGACAAGTGGATTTGATTCAAGAAAAGGAATTGTTGTTGATGTTGGTGCAAATGTGGGAATGGCAGCATTTGCAGCTACAGCAATGGGTTACAAGGTAGTGGCTTTTGAGGCTGTCTTTGAGAACTTGCAGCGTCTTTGTGATGGAATGTACCTGAATCGAGCAGGTGATATGGTGACTTTCTACCATGCAGCTGTGTCAGATGTGCCAGGCAACCTAACTATGCATAAGGTATGCTTTTTATCAATTTCACTGTGAAAATGCTAATATTTTGAATTAATTTTTGTTATGATCCAATCCTGAAAATATGCTGTTAACTTGAAACCTGCATTTAAGTAGTAAGATCTGGAATCTGATTTAAATCTTAGGTCC
>CK7
ATCTCCAGGATATATTTCGTGCTGTATATTCTGTTGCATATCTTGGCTGTGATTTTGAAGCAGTGCTTTGGATGGCGCCAACTAAATTTCCTATGTGGAAGAGGGACAAAGGGTTTATGCCGTGCATTGTGCGTGTATTTCTATTTGTAACTGTAAGTGTGTTACTATTGTTTGTTTTGGTGGCTGTAAAGCCCCTTTCACTTTGCAATAATGAGAAAGGATCCTTTCAAGATTTGCATATAATGCAAGAACCTATTACTGATGGTCGAGCCACAGGAAATATTGAGAAATTCAATTGCATCAGATGCCCACAAGCTGCTCCTGTAGTTGCAAACAAGGTTGAGGGTGTTCATCACCCCTTTTTTATCTCACTTGCAGACTTGGGTTCACCAGAAAAGCCAAATAGGAATTTCCTCAGGATGCTTAAGGGCAAGCCTTTTCGTAAGCCAGACATATCTCATACCATTCAGGAAGTGCTTTTGAAACTGGAGACAAGTGGCTTGGAATCAAGAAAAGGAATTGTTGTTGATGTTGGTGCGAATGTGGGAATGGCAGCATTTGCAGCTACAGCGATGGGTTACAAGGTTGTGGCCTTTGAGGCAGTCTTTGAGAACTTGCAGCGTCTTTGTGATGGAATGTACCTGAATCGAGCAGGTGATATGGTGACTTTCTACCATGCAGCTGTGTCAGATGTGCCAGGCAACCTAACTATGCACAAGGTATGCTTGTTATGAATTTCACTCTGAAAATGCTAGTATTTTGAATTAGTTTCTGTTACGTTCCTGTCCTGAAAATATGCTATTAACTTGAAACCTGTGTTGAAAT-AGAAGATCTGGAATCTGATTAAATCTTAACTC--
>CL6
ATCTCCAGGATATATTTCGTGCTGTATATTCTGTTGCATATCTTGGCTGTGATTTCGAAGCAGTGCTTTGGATGGCGCCAACTAAATTTCCTATGTGGAAGAGGGACAAAGGGTTTATGCCGTGCATTGTGCGTGTATTTCTATTTGTAACTGTAAGTGTGTTGCTATTGTTTGTTTTGGTGGCTGTAAAGCCCCTTTCACTTTGCAATAATGAGAAAGGATCCTTTCAAGATTTGCATATAATGCAAGAACCTATTACTGATGGTCGAGCCACAGCAAATATTGAGAAATTCAATTGCATCAGATGCCCACAAGCTGCTCCTGTAGTTGCAAACAAGGTTGAGGGTGTTCATCACCCCTTTTTTATCTCACTTGCAGACTTGGGTTCACCAGAAAAGCCAAATAGGAATTTCCTCAGGATGCTTAAGGGCAAGCCTTTTCGTAAGCCAGACATATCTCATACCATTCAGGAAGTGCTTTCGAAACTGGAGACAAGTGGCTTGGAATCAAGAAAAGGAATTGTTGTTGATGTTGGTGCGAATGTGGGAATGGCAGCATTTGCAGCTACAGCGATGGGTTACAAGGTTGTGGCCTTTGAGGCAGTCTTTGAGAACTTGCAGCGTCTTTGTGATGGAATGTACCTGAATCGAGCAGGTGATATGGTGACTTTCTACCATGCAGCTGTGTCAGATGTGCCAGGCAACCTAACTATGCACAAGGTATGCTTATTATGAATTTCACTCTGAAAATGCTAGTATTTTGAATTAGTTTCTGTTACGTTCCTGTCCTGAAAATATGCTATTAACTTGAAACCCGTGTTGAAAT-AGAAGATCTGGAATCTGATTTAAATCTTAACTCC
>CM9
ATCTGTAGTTTATATTCCATGCTTTATGTTCTGTTGCATATCTGGGCTGTGATTTAGAAGCAATGCTTTGGATGGCACCAAGAAAACTTCCTGCATGGAAGAAGGGGAAAGGGTTTATGCCGTGCATTGTACGTGTATTTCTATTTGTAACTGTAAGTGCATTACTTTTGCTTATTTGGGAGGCTAAGAAGCCCTTTTCACTTTGCAATAATGTGAAAGAATCCTTGCATGGTGTGCATATGATGGAAGAACCTGTTACTGATAGTGAAGCCACAGGAAATATTGAAAAGTTTGATTGTGTAAAATGCCCACAAGCAGCTCCTGTAGTTGCAAACAAGGTTGAGGGTGTTCAGCATCCCTTTTTTATCTCACTTGCAGACCTGGGTTCACCAGAAAAGCCAAATAGGAATTTCCTCAGGATGCTTAAGGGCAAGCCTTTTCGTAAGCCAGACATATCTCATACCATTCAGGAAGTGCTTGCAAAACTAGAGACAAGTGGATTCGAGTCAAGAAAAGGAATTGTTGTTGATGTTGGTGCAAATGTGGGAATGGCAGCATTTGCAGCTACAGCGATGGGTTACAAGGTAGTTGCTTTTGAGGCAGTCTTTGAGAACTTGCAGCGTCTTTGTGATGGAACGTACCTGAATCGAGCAACTGATATGGTGACTTTCTACCATGCAGCTGTGTCAGATGTGCCAGGCAACCTAACTATGCATAAGGTATGCTTTTTATCAATTTCACCAT-GAAATGTTAATAATTTG-GCTAGTTTTTGTTATGACCCAATTCTAAAAATATGCTATTAAATTAAAATCTGCATTCAACTGCTAGGTTCTGGAATGTGATTTACATCTTACGTTC
>CO8
ATCTGTAGTTTATATTCCATGCTCTATGTTCTGTTGCATATCTGGGCTGTGATTTAGAAGCAATGCTTTGGATGGCACCAAGAAAATTTCCTGTATGGAAGAAGGGGAAAGGGTTTATGCCGTGCATTGTACGTGTATTTCTATTTGTAACTGTAAGTGCGTTACTATTGCTTATTTGGGAGGCTAAAAAGCCCTTTTCACTTTGCAATAATGTGAAAGAATCCTTGCATGGTGCGCGTATGATGGAAGAACCTGTTACTAATAGTGAAGCCACAGGTAATATTGAAAAGTTCGATTGTGTAAAATGCCCACAAGCTGCTCCTGTAGTTGCGAACAAGGTTGAGGGTGTTCAGCATCCCTTTTTTATCTCACTTGCAGACCTGGGTTCACCAGAAAAGCCAAATAGGAATTTCCTCAGGATGCTTAAGGGCAAGCCTTTTCGTAAGCCAGACATATCTCATACCATTCAGGAAGTGCTTGCAAAACTAGAGACAAGTGGATTCGAGTCAAGAAAAGGAATTGTTGTTGATGTTGGTGCAAATGTGGGAATGGCAGCATTTGCAGCTACAGCGATGGGTTACAAGGTAGTTGCTTTTGAGGCAGTCTTTGAGAACTTGCAGCGTCTTTGTGATGGAATGTACCTAAATCGAGCAACTGATATGGTGACTTTCTACCATTTAGCTGTGTCAGATGTGCTAGGCAACCTAACTATGCATAAGGTATGCTTTTTATCAATTTCACCGT-AAAATGTTAATAATTTG-GCTAGTTTTTGTTATGACCCAACTC-AAAAAAATGCTATTAAATTAAAATCTGCATTCAACTGCTAGGTTCTGGAATGTGATTTACATCTTATGTCC
>CP16
ATCTCCAGGTTATATTTCATGCTGTATATTCTGTTGCATATCTGGG-TGTGATTCCGAAGCTGTGCTTTGGATGTCACCAATAAAATTTCTTATGGGAAAGAGGGAGAAAGGATTTAAGCCATGCATTGTGCGTGTATTTCTATTTGTAACTGTAAGTGCATTACTATTGCTTGGTTGGGTGGCTGTAAAGCCCCTTTCACTTTGCAATAATGAGAAAGAATCCTTTCATGGTGTGCATATAATGGAAGAACCTATCACTGATGGTCAAGCCACAGGAAATATTGAAAAATTCAATTGTATGAAATGCCCACAAGCTGCTCCTGTAGTTGCGAACAAGGTTGAGGGTGTTCAGCATCCCTTTTTAATCTCACTTGCAGACCTGGGTTCACCAGAAAAGCCAAATAGGAATTTCCTCAGGATGCTTAAGGGCAAGCCTTTTCGTAAGCCAGATATATCTCATACCATTCAGGAAGTGCTTGCAAAACTAGGGACAAGTGGATTTGAATCAAGAAAAGGAATTGTTGTTGATGTTGGTGCGAATGTGGGAATGGCAGCATTTGCAGCTACAGCGATGGGTTACAAGGTAGTGGCTTTTGAGGCAGTCTTTGAGAACTTGCAGCGTCTTTGTGATGGAATGTACCTGAATCGAGCAGGTGATATGGTGACTTTCTACCATGCAGCTGTGTCAGATGTGCCAGGCAACCTAACTATGCATAAGGTATGCTTTTTATTAATTTCACTCTGAAAATGCTAATAATTTGAATTAGTTTTTGTTATGATCCAGTTTTGAAAATATGCTATTGATTTGAAACCTGCATTCAAGCAGCAAGATCTGGAGTCTGATTTGAATCTTAGGTCC
>CP161
ATCTCCAGGTTATATTTCATGCTGTATATTCTGTTGCATATCTGGG-TGTGATTCCGAAGCTGTGCTTTGGATGTCACCAATAAAATTTCTTATGGGAAAGAGGGAGAAAGGATTTAAGCCATGCATTGTGCGTGTATTTCTATTTGTAACTGTAAGTGCATTACTATTGCTTGGTTGGGTGGCTGTAAAGCCCCTTTCACTTTGCAATAATGAGAAAGAATCCTTTCATGGTGTGCATATAATGGAAGAACCTATCACTGATGGTCAAGCCACAGGAAATATTGAAAAATTCAATTGTATGAAATGCCCACAAGCTGCTCCTGTAGTTGCGAACAAGGTTGAGGGTGTTCAGCATCCCTTTTTAATCTCACTTGCAGACCTGGGTTCACCAGAAAAGCCAAATAGGAATTTCCTCAGGATGCTTAAGGGCAAGCCTTTTCGTAAGCCAGATATATCTCATACCATTCAGGAAGTGCTTGCAAAACTAGGGACAAGTGGATTTGAATCAAGAAAAGGAATTGTTGTTGATGTTGGTGCGAATGTGGGAATGGCAGCATTTGCAGCTACAGCGATGGGTTACAAGGTAGTGGCTTTTGAGGCAGTCTTTGAGAACTTGCAGCGTCTTTGTGATGGAATGTACCTGAATCGAGCAGGTGATATGGTGACTTTCTACCATGCAGCTGTGTCAGATGTGCCAGGCAACCTAACTATGCATAAGGTATGCTTTTTATTAATTTCACTCTGAAAATGCTAATAATTTGAATTAGTTTTTGTTATGATCCAGTTTTGAAAATATGCTATTGATTTGAAACCTGCATTCAAGCAGCAAGATCTGGAGTCTGATTTGAATCTTAGGTCC
>CR44
----------------------------------------------------------------------GATGCCACCTGTGAAATTCTCTGCATGGAAGAAGGACAAAGGGTTTATTCCTTGTATGACACGCCTATTTCTTGCCGTAATGGTAAGCATGTTGCTTTTGTTCATTTTGGTGGCTGTTATGGTGCCTTCAATATGCCATTCCGAGAAAGGATCCTTGCCAACCTTTATTTCTCTGCAAAAACCCAGCTCTGATGGAGGAAGTATGGTTGACTTGGAGAAATTCAATTGCATGACATGTCCACAAGCTGCACCTGTGGCTGCTAACAAGGTTGAGGGTGTTCAGTATCCCTTTTTCATCTCACTTGCAGATCTGGGGTCACCAGAAAAGCCTAATCGGAATTTCCTGCGGATGCTTAAGGGTAAGCTTTTCCGTAAACCAGACATCTCTCAGACTATCCAAGAGGTGTTACAGAAGCTGAAGTCAAATGGCTTAGCAGACAGAAAAGGGCTTGTTGTGGATGTTGGGGCAAATGTGGGAATGGCAACTTTTGCAGCTGCAGCCATGGGCTACAGGGTGGTAGCATTTGAGGCAGTCTTTGAGAACTTGCAAAGACTTTGTGATGGGATGTACTTAAATCGAGCAGGTGATATTGTGAGTTTCTATCATGCAGCCGTGTCAGATGTGCTGGGAAACCTGACTATGCATAAGGTATGCTTAATGTGATTTCCGTTTTGTCAATATTAGTATTTTGCATTAGTTTGAAACAAGGGTTCAGTCTTGCATTTTGTTCAATTGCAGCCTTTTTTGCATGTGGGGA-------------------TAAAAGTGAGATT
>CT15
ATCTCCGGGTTATATTTCAAGCTGTATATTCTGTTGCATATCTGGG-TGTGATTCCGAAGCAGTGCTTTGGATGTCACCAACAAAATTTCCTATGGGAAAGAGGGACAAAGGGTTTAAGCCATGCATTGTGCATGTATTTCTATTTGTAACTGTAAGTGCATTACTATTGCTTGGTTGGGTGGCTGTAAAGCCCCTTTCACTTTGCAATAACGAGAAAGAATCCTTGCATGGTGTGCATATAATGGAAGAACCTATCACTGATGGTCAAGCCACAGGAAATATTGAAAAATTCAATTGTATAAAATGCCCGCAAGCTGCTCCTGTAGTCGCGAACAAGGTTGAGGGTGTTCAGCATCCCTTTTTTATCTCACTTGCAGACCTGGGTTCACCAGAAAAGCCAAATAGGAATTTTCTCAGGATGCTTAAGGGCAAGCCTTTTCGTAAGCCAGACATATCTCATACCATTCAGGATGTGCTTGCAAAACTAGAGACAAGTGGATTTGAATCAAGAAAAGGAATTGTTGTTGATGTTGGTGCGAATGTGGGAATGGCAGCATTTGCAGCTACAGCGATGGGTTACAAGGTAGTGGCTTTTGAGGCAGTCTTTGAGAACTTGCAGCGTCTTTGTGATGGAATGTACCTGAATCGAGCAGGTGATATGGTGACTTTCTACCATGCAGCTGTGTCAGATGTGCCAGGCAACCTAACTATGCATAAGGTATGCTTTTTATTAATTTCACTCTGAAAATGCTAATAATTTGAATTAGTTTTTGTTATGATCCAGTTTTGAAAATATGCTATTAACTTGAAACCTGCATTCAAGCAGCAAGATCTGGATTCTGATTTGAAACTTAGGTCA
>DA12
ATCTGCAGTTTATATTCCATGCTTTATGTTCTGTCGCATATCTGGGCTGTGATTTCGAAGCTATGCTTTGGATGGCACCAAGAAAATTTCCTATATGGAGGAAGGGGAAAGGGTTTATTTCTTGCATTGGGTGTGTATTTCTATTTGTAACTGTGAGTGCATTACTATTGCTTGTTTGGGAGGCTGCAAAGCCCCTTTCACTTTGCAATAATGGGAAAGAATCCTTGCATGTTTTATATACGATGGAAGAACCTGTCACTGATAGTGAAGCCACAGGAAATATTGAAAAGTTCAATTGTGTAAAATGCCCACAAGCTGCTCCTGTAGTTGCGAACAAGGTTGAGGGTGTTCAGCATCCCTTTTTTATCTCACTTGCAGACCTGGGTTCACCAGAAAAGCCAAATAGGAATTTCCTCAGGATGCTTAAGGGCAAGCCTTTTCGTAAGCCAGACATATCTCATACCATTCAGGAAGTGCTTGCGAAACTAGAGACAAATGGATTCAAATCAAGAAAAGGAATTGTTGTTGATGTCGGTGCAAATGTGGGAATGGCAGCATTTGCAGCTACAGCGATGGGTTACAAGGTAGTGGCTTTTGAGGCAGTCTTTGAGAACTTGCAGCGTCTTTGTGATGGAATGTACCTGAATCGAGCAGCTGATATGGTGACTTTCTACCATGCAGCCGTGTCAGATGTACCAGGCAACCTAACTATGCATAAGGTATGCTTTTTATCAATTTCACCGTAAAAATGCTAATAATTTGAACTAGTTTTTGTTATGACCCAATTCTGAAAATATGCTATGAACTTAAAACCTGCATTCCACTGGTAGGTTCTGGAATCTGTTTTACATCTTATGTCC
>DB53
TCCTTGAGACCTTTTTTTTTACACTATCTTCTGTTGTGTTTTTAGGCTGGGCTTCTGGAACAACAATTTGGATGGCACATGCAAATTTTTCTGTGTGGAAGAAGGACAAATGGTTTTTGCCATCTGTCCTATGCATATTTCTATTTGTAGTTATAAGTGTGTTACTGTTGTTCATTTCAGTGGCTTTAAAGCCTCTGTCCAATTGTGACAATGAGAAAGGACCCTTACAAAAATTTGAAATGATGCAAGAATCTAGTACTTATGTTGAAACCACAGGAAATATTGAGAAATTCGATTGCATGAGATGCCCACAAGCTGCACCTGTTGTTGCAAATAAGTTTGAGGGTGTTCAGCATCCTTTCTTTGTCTCCCTTTCAGACCTTGGTTTACCAGAAAAACCAAACAGGAATTTCCTTAGGATGCTTAAAGGCAAACTTTTTCGTAAACCAGATATATCTCATACCATCCAGGAAGTGCTTGCGGAACTAGAGATGAATGGCTTCAAAGCCAGTAAAGGAATTATTGTGGACGTTGGTGCAAATGTGGGAATGGCAGCATTTGCAGCTACAGCAATGGGTTACAAGGTTGTAGCCTTTGAAGCTGTCTTTGAGAACTTGCAGAAACTTTGTGATGGGATGTACCTTAATCGAGCAATTGATATGGTGACTTTCTACCATGCTGCTGTGTCAGATGTGTATGGCAACCTGACTATGCATAAGGTACGCATGCCTA----------------------------------------TTTTGAATTTTATACCAGAAATATGATTACAAGCAAATACCTGGAATTGGAATCTTATAGTGTGAAATCTGCTATAGTTATGAAGTCT
>DC1
TCCTTGAGACCTTTTTTTTTACACTATCTTCTGTTGTGTTTTTAGGCCGGGCTTCTGGAACAACAATTTGGATGGCACATGCAAATTTTTCTCTGTGGAAGAAGGACAAATGGTTTTTGCTATCTGTCCTATGCATATTTCTATTTGTAGTTATAAGTGTGTTACTGTTGTTCATTTCAGTGGCTTTAAAGCCTCTGTCCAATTGTGACAATGAGAAAGGACCCTTACAAAAATTTCAAATGATGCAAGAATCTAGTACTTATGTTGAAACCACAGGAAATATTGAGAAATTCGATTGCATGAGATGCCCACAAGCTGCACCTGTTGTTGCAAATAAGGTTGAGGGTGTTCAGCATCCTTTCTTTATCTCCCTTTCAGACCTTGGTTTACCAGAAAAACCAAACAGGAATTTCCTTAGGATGCTTAAAGGCAAACTTTTTCGTAAACCAGATATATCTCATACCATCCAGGAAGTGCTTGCGGAACTAGAGATGAATGGCTTCAAAGCCAGTAAAGGAATTATTGTGGACGTTGGTGCAAATGTGGGAATGGCAGCATTTGCAGCTACAGCAATGGGTTACAAGGTTGTAGCCTTTGAAGCTGTCTTTGAGAACTTGCAGAAACTTTGTGATGGGATGTACCTTAATCGAGCAATTGATATGGTGACTTTCTACCATGCTGCTGTGTCAGATGTGTATGGCAACCTGACTATGCATAAGGTACGCATGCCTA----------------------------------------TTTTGAATTTTATACCAGAAATATGATTACAAGCAAATACCTGGAATTGGAATCTTATAGTGTGAAATCTGCTATACTTATGAAGTCT
>DD1
TCCTTGAGACCTTTTTTTTTTCACTATCTTCTGTTGTCTTTGTAGGCTGGGATTCTGGAACAACAATTTGGATGGCACATGCAAATTTTTCTCTGTGGAAGAAGGACAAATGGTTTTTGCTATCTGTCCTATGCATATTTCTATTTGTAGTTATAAGTGTGTTACTGTTGTTCGTTTTGGTGGCTTTAAAGTCTCTATCCAATTGTGACAATGAGAAAGGACCCTTACAAAAATTTCATACAATGCAAGAATCTAGTACTTATGTTGAAACCACAGGAAATATTGAGAAATTCGATTGCATGAGATGCCCACAAGCTGCACCTGTTGTTGCAAACAAGGTTGAGGGTGTTCAGCATCCTTTTTTTATCTCCCTTTCAGACCTTGGTTTACCAGAAAAGCCAAACAGGAATTTCCTTAGGATGCTTAAGGGCAAGCTTTTTCGTAAACCAGATATATCTCATTCCATCCAGGAAGTGCTTGCGGAACTAGAGATGAATGGCTTCAAAGCCAGTAAAGGAATTATTGTGGACGTTGGTGCAAATGTGGGAATGGCAGCATTTGCAGCTACTGCAATGGGCTACAATGTTGTAGCCTTTGAAGCTGTCTTTGAGAACTTGCAGAGACTTTGTGATGGGATGTACCTGAATCGAGCAGTTGATATGGTGACTTTCTACCATGCTGCTGTGTCAGATGTGCATGGCAACCTGACTATGCATAAGGTATGCCTATTGTGAATTTTATAATATAAATATGAGTATATCGAATTAGTTTCTATCTAGATCACATGGTACGGCTGTACGCCTACGCTGGTACGCAAATACGAGTCCGGTACGTGGTACGTTGGTACATATATATGGTGT
>DIM50
TCCTTGAGACCTTTTTTTTTGCACTATCTTCTGTTGTCTTTGTAGGCTGGGATTCTGGAACAACAATTTGGATGGCACATGCTAATTTTTCTCTGTGGAAGAAGGACAAATGGTTTTTGCTATCTGTCCTATGCATATTTCTATTTGTGGTTATAAGTGTGTTACTGTTGTTCGTTTTGGTGGCTTTAAAGTCTCTATCCAATTGTGACAATGAGAAAGGACCCTTACAAAAATTTCATACAATGCAAGAATCTAGTACTTATGTTGAAACCACAGGAAATATTGAGAAATTCGATTGCATGAGATGCCCACAAGCTGCACCTGTTGTTGCAAACAAGGTTGAGGGTGTTCAGCATCCTTTTTTTATCTCCCTTTCAGACCTTGGTTTACCAGAAAAGCCAAACAGGAATTTCCTTAGGATGCTTAAGGGCAAGCTTTTTCGTAAACCAGATATATCTCATTCCATCCAGGAAGTGCTTGCGGAACTAGAGATGAATGGCTTCAAAGCCAGTAAAGGAATTATTGTGGACGTTGGTGCAAATGTGGGAATGGCAGCATTTGCAGCTACTGCAATGGGCTACAACGTTGTAGCCTTTGAAGCTGTCTTTGAGAACTTGCAGAGACTTTGTGATGGGATGTACCTGAATCGAGCAGTTGATATGGTGACTTTCTACCATGCTGCTGTGTCAGATGTGCATGGCAACCTGACTATGCATAAGGTATGCCTATTGTGAATTTTATAATATAAATATGAGTATATCGAATTAGTTTCTATCATGTTCTTGTCCTGAAAATAGATTACAAGCAAAAACCTGGAATTAGAATCTGATAGTGTGGAATCTGCTATAGTTATGAAGTCT
>EN45
GAGTTTGTATCATCAGGCAACCTGACTATGCATAAGGTTTTGCAGGTTCTGATTTGTGAACAGGAGTTAGGATGCTGCCTGCCAAGTTCTCCTCATGGAAGAAAGACAAAGGACTTATTCCTTGCATCCCACGTGTAATTCTTGCTGTCACTGCAGGTGTGTTGGTTGTATTCTTTTTGGTGGCTGTAATGCCTCTTTCAATATGCCATTCAGAGAAAAGATCCTTGCCAACCTTTATTTCTCTGCAAAGTCCCAGCTTTGATGGAGGAAGTATGGGCAACTTGGAGAAATTCAACTGCATGACATGTCCACAAGCTGCACCTGTAGTTGCAAACAAGGTTGAGGGTGTTCAGTATCCGTTTTTCATCTCACTTGCAGATCTGGGGTCACCAGAAAAGCCCAATCGGAATTTCCTACGCATGCTTAAGGGTAAGCTTTTCCGTAAGCCAGACATCTCTCAGAGTATCCAAGAGGTGTTGCAGAAACTGAAGTCAAATGGCTTAGCAGACAGAAATGGGCTTGTTGTGGATGTTGGGGCAAATGTGGGAATGGCAGCTTTTGCAGCTGCAGCCATGGGCTACAAGGTTGTAGCTTTTGAAGCAGTCTTTGAAAACTTGCAAAGACTTTGTGATGGGATGTACTTAAATCGAGCAAGTGATATTGTGAGTTTATATCATGCAGCCGTGTCAGATGTGCCAGGCAACCTGACTATGCATAAGGTATGTTTACGGTAATTTCCATTTTGTCAATGTTAGTGTTTTACATTAGTTGAGAGCAAGGGTTCAATTTTGCATTTTGTT------------------------------------------------------------
>FC13
ATCTGCAGTTTATATTCCATGCTTTATGTTCTGTCGCATACCCGGGCTTTGATTTCGAAGCTATGCTTTGGATGGCACCAAGAAAATTTCCTATATGGAGGAAGGGGAAAGGGTTTATGCCGTGCATTGTGCGTGTATTTCTATTTGTAACTGTGAGTGCATTACTATTGCTTGTTTGGGAGGCTGTAAAGCCCCTTTCACTTTGCAATAATGGGAAAGAATCCTTGCATGGTGTGCATACGATGGAAGAACCTGTCACTGATAGTGAAGCCACAGGAAATATTGAAAAGTTCAATTGTGTAAAATGCCCACAAGCTTCTCCTGTAGTTGCGAACAAGGTTGAGGGTGTTCAGCATCCCTTTTTTATCTCACTTGCAGACCTGGGTTCACCAGAAAAGCCAAATAGGAATTTCCTCAGGATGCTTAAGGGCAAGCCTTTTCGTAAGCCAGACATATCTCATACCATTCAGGAAGTGCTTGCGAAACTAGAGACAAATGGATTCAAATCAAGAAAAGGAATTGTTGTTGATGTCGGTGCAAATGTGGGAATGGCAGCATTTGCAGCTACAGCGATGGGTTACAAGGTAGTGGCTTTTGAGGCAGTCTTTGAGAACTTGCAGCGTCTTTGTGATGGAATGTACCTGAATCGAGCAGCTGATATGGTGACTTTCTACCATGCAGCCGTGTCAGATGTACCAGGCAACCTAACTATGCATAAGGTATGCTTTTTATCAATTTCACCGTAAAAATGCTAATAATTTGAACTAGTTTTTGTTATGACCCAATTCTGAAAATATGCTATGAACTTAAAACCTGCATTCAACTGGTAGGTTCTGGAATCTGATTTACATCTTATGTCC
>FTS1
TCCTTGAGACCTTTCTTTTTACACTATCTTCTGTTGTGTTTTTAGGCGGGGCTTCTGGAACAACAATTTGGATGGCACATGCAAATTTTTCTCTGTGGAAGAAGGACAAATGGTTTTTGCTATCTGTCCTATGCATATTTCTATTTGTAGTTATAAGTGTGTTACTGTTGTTCATTTCAGTGGCTTTAAAGCCTCTGTCCAATTGTGACAATGAGAAAGGACCCTTACAAAAATTTCAAATGATGCAAGAATCTAGTACTTATGTTGAAACCACAGGAAATATTGAGAAATTCGATTGCATGAGATGCCCACAAGCTGCCCCTGTTGTTGCAAATAAGGTTGAGGGTGTTCAGCATCCTTTCTTTATCTCCCTTTCAGACCTTGGTTTACCAGAAAAACCAAACAGGAATCTCCTTAGGATGCTTAAAGGCAAACTTTTTCGTAAACCAGATGTATCTCATACCATCCAGGAAGTGCTTGCGGAACTAGAGATGAATGGCTTCAAAGCCCGTAAAGGAATTATTGTGGACGTCGGTGCAAATGTGGGAATGGCAGCATTTGCAGCTACAGCAATGGGTTACAAGGTTGTAGCCTTTGAAGCTGTCTTTGAGAACTTGCAGAAACTTTGTGATGGGATGTACCTTAATCGAGCAATTGATATGGTGACTTTCTACCATGCTGCTGTGTCAGATGTGTATGGCAACCTGACTATGCATAAGGTACGCATGCCTA----------------------------------------TTTTGAATTTTATACCAGAAATATGATTACAAGCAAATACCTGGAATTGGAATCTTATAGTGTGAAATCTGCTATAGTTATGATGTCT
>FTS2
TCCTTGAGACCTTTCTTTTTACACTATCTTCTGTTGTGTTTTTAGGTGGGGCTTCTAGAACAACAATTTGGATGGCACATGCAAATTTTTCTCTGTGGAAGAAGGACAAATGGTTTTTGCTATCTGTCCTATGCATATTTCTATTTGTAGTTATAAGTGTGTTACTGTTGTTCATTTCAGTGGCTTTAAAGCCTCTGTCCAATTGTGACAATGAGAAAGGACCCTTACAAAAATTTCAAATGATGCAAGAATCTAGTACTTATGTTGAAACCACAGGAAATATTGAGAAATTCGATTGCATGAGATGCCCACAAGCTGCCCCTGTTGTTGCAAATAAGGTTGAGGGTGTTCAGCATCCTTTCTTTATCTCCCTTTCAGACCTTGGTTTACCAGAAAAACCAAACAGGAATCTCCTTAGGATGCTTAAAGGCAAACTTTTTCGTAAACCAGATGTATCTCATACCATCCAGGAAGTGCTTGCGGAACTAGAGATGAATGGCTTCAAAGCCCGTAAAGGAATTATTGTGGACGTCGGTGCAAATGTGGGAATGGCAGCATTTGCAGCTACAGCAATGGGTTACAAGGTTGTAGCCTTTGAAGCTGTCTTTGAGAACTTGCAGAAACTTTGTGATGGGATGTACCTTAATCGAGCAATTGATATGGTGACTTTCTACCATGCTGCTGTGTCAGATGTGTATGGCAACCTGACTATGCATAAGGTACGCATGCCTA----------------------------------------TTTTGAATTTTATACCAGAAATATGATTACAAGCAAATACCTGGAATTGGAATCTTATAGTGTGAAATCTGCTATAGTTATGAAGTCT
>GG1
--------------GATGGCACTGAATGTCATGTAGCTTTTTCAGGTTGTGATTTGCAAGTAGAGGTTGGGATGCCGCCTGTCAAGTTCTCAGCATGGAAAAAGGACAAAGGGATTATTTCATGTCTCACACGTGTATTTCTTGCTGTAACTTTATGCGTGTTGCTTCTGTTCCTTTTGGCGTCCAGTATGCCTCTTTTAATATGCCGTGCCGAGAAAGGATCCATGACAGATGTTGTGTCTCTACAAAGATTTAGCTCTGATGGTGGAAATATAGGCAGCCTTGAAAAATTCAATTGCATGACATGTCCACAAGCTGCACCTGTAGTTGCAAACAAGGTTGAGGGTGTTCGCCACCCTTTTTTCATCTCACTTGCAGACCTAGGGACACCAGAAAAGCCAAATCGAAATTTCCTACGGATGCTCAAGGGCAAGCTTTTTCGTAAGCCAGATATCTCTCAAACTATCCAGGAGGTGCTAGAGAAACTAGAATCAAATGGCTTAACATCTCAAAGAGGGCTTGTTGTGGATGTTGGGGCAAATGTGGGGATGGCAACATTTGCAGCTGCAGCTATGGGCTACAAGGTAGTAGCTTTTGAGGCAGTTTTTGAGAACTTGCAGAGACTTTGTGATGGAATGTATCTGAATCGAGCACGTGATACAGTGAGTTTCTACAATGCAGCTGTTTCCGATATACTGGGCAACCTAACCATGCATAAGGTATGCTTATTGTGAACTCCATTCTGTGAATATTCGTATTTTACCTTAGTTTGAAACAAAGGTCTGGCCTTACAATTGATTTAGGTTTGATTACTCAGAGATGAATCACTGATATATGAAAGAGCAATGCAAAGTAATTAT
>HB41
ATTCGTTGATTTGTCATTTTGCACTATCTTTTGTTGTGTTTGTAGGCTGGGATTCTGAAGCAGCAATTTGGATGGCACATTCAAAATTTTCTCTGTGGAAGAAGGACAAATGGTTTCTGCTATCTGTCCTATGCATATTTCTATTTGTAGTTATAAGTGTCTTACTGTTGTTCATTTTGGTGGCTGTAAAGCCTCTATCCAATTGCATCAATGAGAAAGGATCCTTACAAAAATTTCATAAGATTCAAGAATCTAGCACTTATGATGAAATTACAGGAAATATTGAGAAATTCAATTGCATGACATGCCCACAAGCTGCACCTGTTGTTGCAAACAAGGTTGAGGGTGTTCAGCATCCTTTTTTTATCTCCCTTTCAGACCTTGGTTCACCAGAAAAGCCAAACAGGAATTTCCTTAGGATGCTTAAGGGCAAGCCTTTTCGTAAACCAGATATATCTCATACCATCCAGGAAGTGCTTGTGGAAGTAGAGATGAATGGCTTCAAAGCTAAAAAAGGAATTGTTGTGGACGTTGGTGCGAATGTGGGAATGGCAGCATTTGCAGCTACAGCAATGGGTTACAAGGTTGTAGCTTTTGAAGCTGTCTTTGAGAACTTGCAGAGACTTTGTGATGGAATGTACCTGAATCGAGCTTTTAATATGGTGACTTTCTACCATGCTGCTGTCTCAGATGTTCAGGGCAACCTGACTATGTATAAGGTATGCCTATTGTGAATTGTATGCTATGAATATGAG-------AATTAGTTTCTACAATGTTCCTGTCCTGAAAATAGATTACGAGCAACAACCTGGAGTTGGAATCTTATATTGTGGAATCTGGCATAGTTATGAAGTCA
>JO20
TTGTCTGAGTTGTATTTCATGTTGTATATTCTGTTGCATTTCTGGGCTGTGATTCCGAACCAGTGCTTTGGATGGCACCAACAAAATTTCCTATGTGGAAGAGGGACAAAGGTTTTACGCCATGCATTGTGTGTGTATTTCTATTTGTAACTATAAGTGCATTACTATTGTTTGTTTGGGCGGCTGTAAAGCCCCTTACACTTTGCAATAATGGGAAAGAATCCTTGCATGGTGTACATATAATAGAAGAACCTATAACTGATGGTCAAGCCATAGGAAATATTGAAAAGTTCAATTGTATAAGATGCCCACAAGCTGCACCTGTAGTTGCAAACAAGGTTGAGGGTGTTCAACATCCCTTTTTTATCTCACTTGCAGACCTAGGTTCACCAGAAAAGCCAAATACGAATTTCCTCAGGATGCTTAAGGGCAAGCCTTTTCATAAACCAGACATATCTCATACCATTCAGGAAGTGCTTGCAAAACTTGAGACAAGTGGATTTGAATCAAGAAAAGGAATTGTTATTGATGTTGGTGCAAATGTGGGAATGGAAGCATTTGCAGCTATAGCGATGGGTTACAAGGTAGTGGCTTTTGAGGCAGTTTTTGAGAACTTGCAGCGTCTTTGTGATGGAATGTACCTGAATCGAGTAGGCGATATGGTGACTTTCTACCATGTAGTTGTGTCAAATGTGCCAGGCAACTTAACTATGCATAAGAGTGATCAATGGTCTGACTTATATCACACCTTAAGGAATTTCCATCTGCAAGTGGAGCAGATCTTTAGAAGAAAATTCAATGTCCATTGACATCCGAATTAGTGAATCAAACATGTGAGTTTGAACAGCATCAACAGAACC
>JU21
ATCTCCAGGTTATATTTCATGCTGTATATTCTGTTGCATATCTGGGCTGTGATTCCGAACCAGTGCTTTGGATGGCACCGACAAAATTTCCTATGTGGAAGAGGGACAAAGGATTTATGCCATGCATTGTGCGTGTATTTCTATTTGTAACTGTAAGTGCATTACTATTGCTTGTTTGGGCGGCTGTAAAGCCCCTTACACTTTGCAATAATGGGAAAGAATCCTTGCATGGTGTACATATAATAGAAGAACCTATAACTGATGGTCAAGCCACAGGAAATATTGAAAAGTTCAATTGTATAAGATGCCCACAAGCTGCACCTGTAGTTGCAAACAAGGTTGAGGGTGTTCAGCATCCCTTTTTTATCTCACTTGCAGACCTGGGTTCACCAGAAAAGCCAAATAGGAATTTCCTCAGGATGCTTAAGGGCAAGCCTTTTCGTAAACCAGACATATCTCATACCATTCAGGAAGTGCTTGCAAAACTTGAGACAAGTGGATTTGAATCAAGAAAAGGAATTGTTATTGATGTTGGTGCAAATGTGGGAATGGCAGCATTTGCAGCTACAGCGATGGGTTACAAGGTAGTGGCTTTTGAGGCAGTTTTTGAGAACTTGCAGCGTCTTTGTGATGGAATGTACCTGAATCGAGCAGGCGATATGGTGACTTTCTACCATGCAGCTGTGTCAGATGTGCCAGGCAACTTAACTATGCATAAGGTATGTTTTTTATCAATTTCACCCTGAAAATGCTAATACTTTAAATAAGTTTTTCATATGATCGAGCTCTGAAGATATGCTATTAACTTGTATCCTGCATTTAAGTATGATTTTCTGGAATCTGATTTAGATTTTAGGTCC
>KE1
-------------------------------------------------------------------------------------------------------------------TACGCTGTGCATTATACGTGTTATTTTTGCTGTAACTATCAGTGTGTTGCTACTGCTCCTTTTTGTGGCTGTAAAGCCTTTTTCAATATGCCATAATGCAGAAGTATCCACGAAAGATTTCCATATTATGAAACAATCTAGGACTAATGGTGGAACTAGGGAAAATATTGAGAAATTCAATTGCACGAGATGCCCACAAGCTGCACCTGTCGTTGCAAACAAGGTTGAAGGTGTTCGGCACCCTTTTTTCATCTCACTTGCAGATCTAGGTTCACCAGAAAAACCGAATCGGAATTTCCTGCGAATGCTCAAGGGCAAACCTTTTCGTAAGCCTGACATCTCTGAGACTATCCAAGAGGTGCTGAAGAAACTAGAGTCAAATGGCTTAGCATCCAAAAGAGGAACTGTTGTCGATGTTGGAGCGAATGTTGGAATGGCAGCATTTGCAGCTGCAGCTATGGGCTACAAGGTAGTGGCTTTTGAGGCAGTTTTCGAGAACTTACAAAGACTTTGCGATGGGATGTACCTAAATCGAGCAGGTGATATGGTTAGTTTCTACCATGCAGCTGTGTCAGATGTGCCTGGTAACCTGACTATGCATAAGGTATGCTTAGTATGAATTTCATTCTATTAATATTAGTGCTTCAAATTAGCTTGTAACTGGGGCACTGCCTTGGAACTTGTTCAAATGTAGTCTCTTTCATAGAGGAGCAAAATATAAAATTTAACTGGAAATGACAAAACA
>LF2
TCCTTGAGGCCTTTCATTTTACACTGTCTTCTGTTGTGTTTGTAGGCTGGGATTCTGGAACAGCAATTTGGATGGCACATGCAACACTTTCTATGTGGAAGAAGGATAAATGGTTTCTGCTATCTGTCCTTTGCATATTTCTATTTGTAGTTATAAGTGTGTTACTGTTGTTCATTTTGGTGGCTGTAAAGCCTCTATCCAATTGCAATAATGAGAGAGAACCCTTACAAAAATTTCATATGATACAAGCATCTAGCACTTATGATGAAACCACAGGAAATATTGAGAAATTCAATTGCATGAGATGCCCACAAGCTGCACCTGTTGTTGCAAACAAGGTTGAGGGTGTTCAGCATCCTTTTTTTATCTCCCTTGCAGACCTTGGTTCACCAGAGAAGCCAAACAGGAATTTCCTTAGGATTCTTAAGGGAAAGCCTTTTCGTAAACCAGATATATCTCATACCATCCAGGAAGTGCTTGCGGAAGTGGAGAAGAATGGTTTCAAAGCCAGAAAAGGAATTGTTGTGGACGTTGGTGCAAATGTGGGAATGGCAGCATTTGCAGCTACAGCCATGGGTTACAAGGTTGTAGCTTTTGAAGCTGTCTTTGAGAACTTGCAGAGACTTTGTGATGGGATGTACCTGAATCGAGCAGCTAATATGGTGACTTTCTACCATGCTGCTGTGTCAGATGTGCAGGGCAACCTGACTATGCATAAGGTATGCCTATTGTGAATTGTGTCCTACAATTATGAGTATATCAAATTAGTTTCTATCATGTTCATGTCCTGAAAATATATTACAAGCAAAAATCTGGAGTTGGAATCTGATGGTGTGGAATCTGGCCTAGTTATGAAGGCT
>MC0
TCTTTGAGGCCTTTCATTTTGCACTATCTTTTGTTGTGTTTGTAGGGTGGGATTCTGGAACAGCAATTTGGATGGCACCAGCAAAATTTTCTATATGGAAAAAGGACAAATGTTTTCTGTTATCTGTTCTATGCATATTTCTATTTGCAGTTATCAGTGTGTTACTGTTGTTCATTTTGGTGGCTGTAAATCCTCTATCCAATTGCAACAATGATAAAGGACCCTTACAAAAGTTCAATATGATGCAGGAATCTAGCACTTATGATGAAATCACAGGAAACATTGAGAAATTCAATTGCATGAGATGCCCACAAGCTTCACCTGTTGTCGCAAACAAGGTTGAGGGTGCTCGGCATCCTTTTTTTATCTCCCTTGCAGACCTTGGATCACCAGAAAAGCCAAACAGGAATTTCGTCAGGATGCTTAAGGGAAAGCCTTTTCGTAAACCAGATATATCGCATACCATCCAGGAAGTGCTTGCGGAAGCAGAGATGAATGGCTTCAAAGCCAGAAAAGGAATTGTTGTGGACGTTGGCGCAAATGTGGGAATGGCAGCATTTGCTGCTACAGCAATGGGATACAAGGTTGTAGCTTTTGAAGCTGTATTTGAGAACTTGCAGAGACTTTGTGATGGGATGTACCTGAATCGAGCAGCTAATATGGTGACTTTCTACCATGCTGCTGTGTCAGATGTGCAGGGCAACCTGACTATGCATAAGGTATGCCTCTTGTGAATTGTATCCTACAAATATAAGTATTTCAAATTAGTTTCTACCACGTTCTTGTCCTGAAAATTTTATGTTTAGGGTAATTTTATGTTTAAGTTTTAACAATTATGAATTAGGGTGGGTTTACGGCAT
>MT0
ATATACAGACCTTTCATTTTGCAATATCTTCTGTTGTGTTTGTAGGCTGGGATTCTGGAACAGCAATTTGGATGGCACATGCAAAATTTTCTGTGTGGAAGAAGGGCAAATGGTTGTTGCTACCTGTCCTATCCATTTTTCTATTTGTAGTTATAATTGTGTTACTGTTGTTCATTTTGCTGGCTTTAAAGCCTCTATCCAATTGCGACAATGAGAAAGTACCCTTACAGCAAATTCATATGATGCAAGAACCTAGTACTTATGTTGAAACCACAGGAAATACTGAGAAATTCAATTGCATGAGATGCCCACAAGCTGCACCTGTTGTTGCAAACAAGGTTGAGGGTGTTCAGCATCCTTTTTTTATCTCCCTTGCAGACCTTGGGTTACCAGAAAAACCTAACAGGAATTTCCTTAGGATGCTTAAGGGCAAGCCTTTTCGTAAACCAGACATATCTCATACCATCCAGGAAGTGCTTGCGGAAGTAGAGATGAATAGCTTCAAAGCCAGAAAAGGAATTGTTGTGGACGTTGGTGCAAATGTGGGAATGGCGGCATTTGCAGCTACAGCAATGGGTTACAAGGTTGTAGCCTTTGAAGCTGTCTTTGAGAACTTGCAGAGACTTTGTGATGGGATGTACCTGAATCGAGCAGTTGATATGGTGACTTTCTACCATGCTGCTGTGTCAGATGTGGAGGACAACCTGACTATGCATAAGGTATGCCTATTATGAATTGTATCCTAGAAATATGAGTATTTCGAATTAGTTTATATCATGTTCTTGTCCTTAAA-TAGATTACAAGCAAAAACCTGGAGTTGGAATCTGATAGTGTGGAATCTGGCGTAGTTATGAAGTCT
>NN48
TTCTCTTAAAATGTCTTTTTGTACTATCTTCTGTTGTGTTTGTAGGCTGGGATTCTTGAACAGCAATTTGGATGGCACATGCAAATTTTTCTCTGTGGAAGAAGGACAAATGTTTTTTGCTATCTGTCCTATGCATATTTCTATTTGTAGTCATAAGTGTGTTACTGTTGTTCATTTTGGTGGCTTTAAAGCCTCTATCCAGTTGTGACAATGAGAAAGGACCCTTACAAAAATTTCATATGATGCAAAAATCTAGTAGTTATGTTGAAACCACAGGAATTATTGCAAAATTCAATTGCATGAGATGCCCACAAGCTGCACCTGTTGTTGCAAACAGGGTTGAGGGTGTTCAGCATCCTTTTTTTATCTCCCTTTCAGACCTTGGTTTACCAGAAAAGCCAAACAGGAATTTCCTTAGAATGCTTAAGGGCAAGCCTTTTCGTAAGCCAGATATATCTCATACCATCCAGGAAGTGCTTGCGGAAGTAGAGATGAATGGCTTCAAAGCCAGTAAAGGAATTGTTGTGGATGTTGGTGCAAATGTGGGAATGGCAGCATTTGCAGCTACAGCAATGGGTTACAATGTTGTAGCCTTTGAAGCTGTCTTTGAGAACTTGCAGAGACTTTGTGATGGGATGTACCTGAATCGAGCAGTTGATATGGTGACTTTCTACCATGCTGCTGTGTCGGATGTGCATGGCAACCTGACTATGCATAAGGTATGCCTATTGTGAATTTTACCCTAGAAATATGAGTATTTCGAATTAGTTTCTATCATGTTCTTGTCCTGAAAATAGATTAGAAGTGAAAACATGGAATTGGATTCTGATAGTGTAGAATCTGTTATAGTTATGAAGTCT
>PA42
TCCTCGATGCTTTTCATTTTGCACTATCTTCTG-TGTGTTTGTAGACTGGGATTCTGGAACAGCAATTTGGATGGCACATGCAAAATATTCTGTGTGGAAGAAGGAAAAATGGATTCTACTATCTGTCCTATGCATAGTTCTACTTGTAGTTATAAGTGTGTTACTGTTGCTCATTTTGGTGGCTGTAAAGCCTCTATCCAACTGCAAAAATGAGAAAGGACCCTTACAAAATTTTCATATGATGCAAGAATCTAGCACTTATGATGAAACCACAGGAAATATTGAGAAATTTAATTGCATGAGATGCCCACAAGCTGCACCTGTTGTTGCAAACAAGGTTGAGGGTGTTCAGCATCCATTTTTTATCTCGCTTGCAGACCTTGGTTTGCCAGAAAAGCCAAACAGGAATTTCCTTAGGATGCTTAAGGGCAAGCCTTTTCGTAAACCAGATATATCTCATATCATCCAGGAAGTGCTTGCGGAAGTAGAGATGAATGGCTTCAAAGCCAGAACAGGAATTGTTGTTGACGTTGGTGCAAATGTGGGAATGGCAGCATTTGCAGCTACAGCAATGGGTTACAAGGTTGTAGCTTTTGAAGCTGTCTTTGAGAACTTGCAAAGACTTTGTGATGGGATGTACCTTAATCGAGCAGTTAATATGGTGACTTTCTACCATGCTGCTGTGTCAGATGTGCAGGGCAACCTGACTATGCATAAGGTATGACTATTGTGAACTGTGTCCTACAAATAAGAGTATTTCAAATTAGTTTTTATCATGTTCTTGTCCTGAAAATAGATTACAAGAAAAAACCCAGAGTTGGAATGTGATAGTGTGGAATCTGGCATAGTTATGAAGTCT
>PB33
------ACAACATCATTTGACACATTATCTATGTTGTCTTTCCAGGCCGTGATTTTTAAGAAGCAGTTGGGATGCCGCCAGCTAGGTTCTCTATGTGGAAGAAAGACAAGGCAATTTTGCAGTGCATTGTACTTGTTACTTTTGCTGTAACTATGAGTGTGTTGCTACTGCTCCTTTTTGTGGTTGTAAAGCCTCTTTCAATATGCCCTAATCCGGAGGTATCCTTGAAAGATGTACACATTATGAAACAACCGAAGACCAGTGGTGGATCTAGGGAAAATATTGAGAAATTTGACTGCATGAGATACCCACAAGCTGCACCTGTTGTTGCAAACAAGGTTGAAGGTGTTCGGCACCCTTTTTTCATCTCACTGGCAGATCTAGGTTCACCAGAAAAGCCGAATCGAAATTTCCTGCGAATTCTTAAGGGCAAACCTTTTCGTAAGCCTGACATCTCTCAGACTGTCCAATATGTGCTGGAGAAACTAGAGGCAAATGGCTTAACATCCAAAAGAGGAACTGTTGTGGATGTTGGAGCAAATGTTGGAATGGCAGCATTTGCAGCTGCAGCCATGGGCTACAAGGTAGTGGCTTTTGAGGCAGTCTTTGAGAACTTACAGAGACTTTGTGATGGGTTGTACCTAAATCGAGCAGGTGATATGGTGAGTTTCTACCATGCAGCTGTGTCAGATGTCCCCGGTAACCTGACTATGCATAAGGTATGCTTA-TAAAAAAATCGTTATGTTAATTTTAGTGTTTCAAATCAGTTTGTATCAGGGGTGCTGCCTTGGAACTTGTTCAAATTTAGTCTTTCATACAGGAGA----------------------AA-----------
>PF1
TCCTCGAGACCTTTCATTTTGCACTATCTTCTGTTGTGTTTGTAGGTTGGGATTCTGGAACAGCAATTTGGATGGCACATGCAAAATTTTCTATGTGGAAGAAGGACAAATGGTTTTCCCTATCTGTCCTATGCATATTTCTATTTGTAGTTATAAGTGTGTTACTGTTGTTCGTTTTGGTGGCTTTAAAGCCTCTATCCAATTGTGACAATGAGAAAGGACCCTTACAAAAACTTCATATGATGCAAGAATCTAGTACTGATGTTGAAACCACAGGAAATATTGAGAAATTCAATTGCATGAGATGCCCACAAGCTGCACCTGTTGTTGCAAACAAAGTTGAGGGTGTTCAGCATCCTTTTTTTATCTCCCTTGCAGACCTTGGTTCGCCAGAAAAGCCAAACAGGAATTTCCTTAGGATGCTTAAGGGCAAGCCTTTTCGTAAACCAGATATATCTCATACCATCCAGGAAGTGCTTGCGGAAGTAGAGATGAATGTCTTCAAAGCCAGAAAAGGAATTGTTGTGGATGTTGGTGCAAATGTGGGAATGGCAGCATTTGCAGCTACAGCAATGGGTTACAAGGTTATAGCCTTTGAAGCTGTCTTTGAGAACTTGCAGAGACTTTGTGATGGGATGTACCTGAATCGAGCAGTTGATATGGTGACTTTCTACCAAGCTGCTGTGTCAGATGTGCAGGGCAACCTGACTATGCATAAGGTATGCCTATTGTGAATTGTATCCTACAAATATGAGTATTTCAAATAAGTTTCTATCATGTTCTTGTTCTGAAAAGAGATTACTAGCAAAAACCTGGAATTGGAATTGGATAGTGTGGAATCTGGCATAGATATGAAGTCT
>PFM1
TCCTTGATGCCTTTCATTTTGCACTATTTTCTGTTGTGTTTGTAGGCTGGGATTCTGAAAAAGCAATTTGGATGGCACATGCAAAATATTCTATGTGGAAGAAGGACAAATGGTTTCTACTATCTGTCCTATGCATAGTTCTACTTGTAGTTATAAGCGTGTTACTGTTGTTCATTTTGGTGGCTGTAAAGCCTCTATCCAACTGCAACAATGAGAAAGGACCCTTACAAAAATTTCATATGATGCAAGAATCTAGCACTTATGATGAAACCACAGGAAATATTGAGAAATTCAATTGCATGAGATGCCCACAAGCTGCACCTGTTGTTGCAAACAAGGTTGAGGGTGTTCAGCATCCATTTTTTATCTCCCTTGCAGACCTTGGTTTGCCAGAAAAGCCAAACAGGAATTTCCTTAGGATGCTTAAGGGCAAGCCTTTTCGTAAACCAGATATATCTCATACCATCCAGGAAGTGCTTGCAGAAGTAGAGATGAATGGCTTCAAAGCCAGAAAAGGAATTTTTGTTGACGTTGGTGCAAATGTGGGAATGGCAGCATTCGCAGCTACAGCAATGGATTACAATGTTATAGCTTTTGAAGCTGTCTTTGAGAACTTGCAGAGACTCTGTGATGGGATGTACCTGAATCGAGCAGTTAATATGGTGACTTTCTACCATGCTGCTGTGTCAGATGTGCAGGGCAACCTGACTATGCATAAGGTATGACTATTGTGAACTGTGTCCGACAAATATGAGCATTTCAAATTAGTTTCTATCATGTTCTTGTCCTGAAAATAGATTACAAGCAAAAACCTAGAGTTGGAACGGGATAGTGTGGAATCTGGCATAGTTATGAAGTCT
>PG28
GAACTGGGCTTATAGAAGGTCATTTTGGCCACAAGCTGCAAGAAGGCGGTGAT---TGATAAGCAGTTGGGATTCCGTCGGCTAGGTTCTCTATGTGGAAGAAAGACAAGGCAATTATGCTGTGCATTATACGTGTTATTTTTGTTGTAACTATAAGTGTGTTGCTACTGCTCCTTTTTGTGGCTGTAAAGCCTCTTTCAATATGCTATGATGCAAAGGTATCCTTGAAAGATTTCCATATTATGAAACAACCTAGGACTTATGCTGGATCCAAGGAAAGTATTGAGAAATCTGATTGCATGAGATGCCCACAAGGTGCACCTGTAGTTGCAAACAAGGTTGAAGGTGTTCGGCACCCATTTTTCATCTCACTTGCAGATCTAGGTTCACCAGAAAAACCGAATCGGAATTTCCTGCGAATGCTCAAGGGCAAACCTTTTCGTAAGCCTAACATCTCTCAGACTGTCCAAGAAGTGCTAGAGAAACTAGAGTCAAATGGCTTAGCATCCAAAAGAGGAACTGTTAAGGATGTTGGAGCAAATGTTGGAATGGCAGCATTTGCAGTTGCAGCAATGGGCTACAAGGTAGTGGCTTTTGAGGCAGTCTTCGAGAACTTACAAAGACTTTGTGATGGGACGTACCTAAATCGAGCAGGTGATGTGGTGAGTTTCTACCATGCAGTTGTGTCAGATGTGCCTGGTAACCTGACTATGCATAAGGTGCTCCTCTCTCGAAACGCGCTCCGCTCGCGACACGTCGGGAGGTGAGGTCGCAGCATTGACGGGGCATAATATTTTGTTGGGACCGACTCTGAGAAGATTGACTTAGCATATCTGTTTATGGA---ATCCCTTAAAGAT
>PH2
TCCTCGAGACCTTTCATTTTGCACTATCTTCTGTTGTGTTTGTAGGTTGGGATTCTGGAACAGCAATTTGGATGGCACATGCAAAATTTTCTATGTGGAAGAAGGACAAATGGTTTTCCCTATCTGTCCTATGCATATTTCTATTTGTAGTTATAAGTGTGTTACTGTTGTTCGTTTTGGTGGCTTTAAAGCCTCTATCCAATTGTGACAATGAGAAAGGACCCTTACAAAAACTTCATATGATGCAAGAATCTAGTACTGATGTTGAAACCACAGGAAATATTGAGAAATTCAATTGCATGAGATGCCCACAAGCTGCACCTGTTGTTGCAAACAAAGTTGAGGGTGTTCAGCATCCTTTTTTTATCTCCCTTGCAGACCTTGGTTCGCCAGAAAAGCCAAACAGGAATTTCCTTAGGATGCTTAAGGGCAAGCCTTTTCGTAAACCAGATATATCTCATACCATCCAGGAAGTGCTTGCGGAAGTAGAGATGAATGTCTTCAAAGCCAGAAAAGGAATTGTTGTGGATGTTGGTGCAAATGTGGGAATGGCAGCATTTGCAGCTACAGCAATGGGTTACAAGGTTATAGCCTTTGAAGCTGTCTTTGAGAACTTGCAGAGACTTTGTGATGGGATGTACCTGAATCGAGCAGTTGATATGGTGACTTTCTACCAAGCTGCTGTGTCAGATGTGCAGGGCAACCTGACTATGCATAAGGTATGCCTATTGTGAATTGTATCCTACAAATATGAGTATTTCAAATAAGTTTCTATCATGTTCTTGTTCTGAAAAGAGATTACTAGCAAAAACCTGGAATTGGAATTGGATAGTGTGGAATCTGGCATAGATATGAAGTCT
>PM29
---------------------------------------------------------------CAGTTGGGATGCCGCCGGCTAGGTTTTCTATGTGGAAGAAAGACAAGGGAGTTATGCTGTGCACTATTCGTGTTATTTTTGCTGTAACTATAAGTGTGTTACTACTGTTCCTTTTTGTGGCTGTAAATCCTCTTTCAATATGCCATAATACGAAAGTATCCTTGAAAGATTTCCATATTACCAGACAACCTAGCACTAATGGTGGAACTAGGGAAAGTATTGAGAAATTTGACTGCATGAGATGCCCACAAGCTGCACCTGTAGTTGCAAACAAGGTTGAAGGTGTTCGACACCCTTTTTTCATCTCACTTGCAGATCTAGGATCACCAGAAAAGAGGAATCGAAATTTCCTGCGAATACTCAAGGGAAAACCTTTTCATAAACCTGACATCTCTCAGACTGTCGAAGAGGTGCTGGAGAAACTAGAGTCAAATGGGTTACCATCCAAAAGAGGAACTGTTGTTGATGTTGGGGCTGATGTTGGAATGGCAGCATTTGCAGCTGCAGCCATGGGATACAAGGTAGTGGCTTTTGAGGCAGTCTTTGAGAACTTACAGAGACTTTGTGATGGGATGTACCTAAATCGAGCAGGAGATATGGTGAGTTTCTACCATGCAGCTGTGTCAGATGTGCCTGGTAACCTCTTGTTCATATTATTT--CCTGTGATGTTGCTCCTCATTTATGCATCATTCTTGCTAAGCGCTTTGTGATTTGAGTGCCTTCACTTCTATGGAGGGTATGATGCATTTTCCCTTGAGCGCTCAAGCATTTTTGGAGTAATTGATCTATGACATG
>PS27
GGGATAACAATGTCATTTGACACATTATCTATGTTGCCTTTCCAGGCTGTGAT---TGATAAGCAGTTGGGATGCCGTCGGCTAGGTTCTCTACGTGGAAGAAAGACAAAGCAATTATGCTGTGCATTATACGTGTTATTTTTGCTGTAACTATAAGTGTGTTGCTACTGCTCCTTTTTGTGGCTGTAAAGCCTCTTTCAATATGCTATGATGCAAAAGTATCCTTGAAAGATTTCCATATTATGAAACAACCTAGGACTTATGCTGGATCTAAGGAAAATATTGAGAAATTCGATTGCATGAGATGCCCACAAGCTGCACCTGTAGTTGCAAACAAGGTTGAAGGTGTTCGGCACCCATTTTTCATCTCACTTGCAGATCTAGGTTCACCAGAAAAGCCGAATCGGAATTTCCTGCGAATGCTCAAGGGCAAACCTTTTCGTAAGCCTGACATCTCTCAGACTGTCCAAGAAGTGCTAGAGAAACTAGAGTCAAATGGCCTAGCATCCAAAAGAGGAACTGTTGTGGATGTTGGAGCAAATGTTGGAATGGCAGCATTTGCAGCTGCAGCAATGGGCTACAAGGTAGTGGCTTTTGAGGCAGTCTTCGAGAACTTACAGAGACTTTGTGATGGGATGTACCTAAATCGAGCAGGTGATGTGGTGAGTTTCTACCATGCAGCTGTGTCAGATGTGCCTGGTAACCTGACTATGCATAAGGTATGCTTATTATGAATTTCATTCTGTTAATATTAGTGTTTCAAATTAGTTTGTAACAGGGGTGCTGCCTTAGAACTTGTTCA---------------------------------------------GA-----------
>PS30
TCCTCGATGCTTTTCATTTTGCACTATCTTCTG-TTGGTTTGTAGACTGGGTTTCTGGAACAGCAATTTGGATGGCACATGCAAAATATTCTGTGTGGAAGAAGGACAAATGGTTTCTACTATCTGTCCTATGCATAGTTCTACTTGTAGTTATAAGTGTGCTACTGTTGCTCATTTTGGTGGCTGTAAAGCCTCTATCCAACTGCAAAAATGAGAAAGGACCCTTACAAAAATTTCATATGATGCAAGAATCTAGCACTTATGATGAAACCACAGGAAATATTGAGAAATTTAATTGCATGAGATGCCCACAAGCTGCACCTGTTGTTGCAAACAAGGTTGAGGGTGTTCAGCATCCATTTTTTATCTCGCTTGCAGACCTTGGTTTGCCAGAAAAGCCAAACAGGAATTTCCTTAGGATGCTTAAGGGCAAGCCTTTTCGTAAACCAGATATATCTCATACCATCCAGGAAGTGCTTGCGGAAGTAGAGATGAATGGCTTCAGAGCCAGAAAAGGAATTGTTGTTGACGTTGGTGCAAATGTGGGAATGGCAGCATTTGCAGCTACAGCAATGGGTTACAAGGTTGTTGCTTTTGAAGCTGTCTTTGAGAACTTGCAAAGACTTTGTGATGGGATGTACCTTAATCGAGCAGTTAATATGGTGACTTTCTACCATGCTGCTGTGTCAGATGTGCAGGGCAACCTGACTATGCATAAGGTATGACTATTGTGAACTGTGTCCTACAAATAAGAGTATTTCAAATTAGTTTTTATCATGTTCTTGTCCTGAAAATAGATTACAAGAAAAAACCCAGAGTTGGAATGTGATAGTGTGGAATCTGGCATAGTTATGAAGTCA
>PSF43
CTCTCTTGAAATGTCTTTTTGTTCTATCTTCTGTTGTGTTTGTAGGCTGGGATTCTTGAACAGCAATTTGGATGGCACATGCAAATTTTTCTGTGTGGAAGAAGGACAAATGGTTTTTGCTATCTGTCCTATGCATATTTCTATTTGTAGTCATAAGCGTGTTACTGTTGTTCATTTTGGTGGCTTTAAAGCCTCTATCCAATTGTGACAATGAGAAAGGACCCTTACAAAAATTTCATATGATGCAAGAATCTAGTACTTACATTGAAACCACAGGAAGTATTGAAAAATTCAATTGCATGAGATGCCCACAAGCTGCACCTGTTGTTGCAAACAGGGTTGAGGGTGTTCAGCATCCTTTTTTTATCTCCCTTTCAGACCTTGGTTTACCAGAAAAGCCAAACAGGAATTTCCTTAGGATGCTTAAGGGCAAGCCTTTTCGTAAGCCAGATATATCTCATACCATCCAGGAAGTGCTTGCGGAAGTAGAGATGAATGGCTTCAAAGCCAGTAAAGGAATTGTTGTGGACGTTGGTGCAAATGTGGGAATGGCAGCATTTGCAGCTACAGCAATGGGTTACAATGTTGTAGCCTTTGAAGCTGTCTTTGAGAACTTGCAGAGACTTTGTGATGGGATGTACCTGAATCGAGCAGTTGATATGGTGACTTTCTACCATGTTGCTGTGTCAGATGTGCATGGCAACCTGACTATGCATAAGGTATGCCTATTGTGAATTTTACTCTAGAAATATGAGTATTTCGAATTAGTTTCTATTATATTGTTGTCCTGAAAATAGATTACAAGCGGAAACATGGAATTGGATTCTGATAGTGTGGAATCTGTTATAGCCTGAAGTGTT
>PTA0
TCCTTGACACCTTTCATTTTGCACTATCTTTTGTTGTGTTTGTAGGCTGGGATTCTGGAACAGCAATTTGGATGGCACATGAAAAATTTTCGATGTGGAAGAAGGAAAAATGGTTTCTGCAAACTGTCCTATTCATATTTCTATTTGTAGTTATAAGTGTGTTACTGTTGTTCATTTTGGTGGCTGTAAAGCCTCTATCCAATTGCAATAATGAAAAAGGACCCTTGCAAAAAATTCATATGATGCAAGAATCTACCACTTATGATGAAACCACAGGAGACATTGAGAAATTCAATTGCATGAGATGCCCACAAGCTGCACCTGTTGTTGCAAACAAGGTTGAGGGTGTTCAACATCCTTTTTTTATCTCCCTTGCAGACCTTGGTTCACCAGAAAAGCCAAACAGGAATTTCCTTAGGATGCTTAAGGGAAAGCCTTTTCGTAAACCAGATATATCTCATACCATACAGGAAGTGCTTGCGGAAGTAGAGATGAATGATTTCAAAGCCAGAAAAGGAATTGTTGTGGACATTGGTGCAAATGTGGGAATGGCGACATTTGCAGCTACAGCAATGGGTTACAAGGTCGTAGCTTTTGAAGCTGTCTTTGAGAACTTGCAGAGACTTTGTGATGGGATGTACCTGAATCGAGCAACTAATATGGTGACTTTCTACCATGCTGCTGTGTCAGATGTGCAGGGCAGCCTGACTATGCATAAGGTATGCCTATTGTGAATTGTATCCTACAAATAGGACTATTTCAAATTATTTTTTATCATGTTCTTGTCCTGAAAATAGATTACAAGCAAAAACCTGGAGTTGGAATCTGGTGTTGT---------------TATGAAGTCT
>RC54
TTCTCTTAAAATGTCTTTTTGTACTATCTTCTGTTGTGTTTGTAGGCTGGGATTCTTGAACAGCAATTTGGATGGCACATGCAAATTTTTCTGTGTGGAAGAAGAACAAATGGTTTTTGCTATCTGTCCTATTCATATTTCTATTTGTAGTCATAAGTGTGTTACTGTTGTTCATTTTGGTGGCTTTAAAGCCTCTATCCAATTGTGACAATGAGAAAGGACACTTAAGAAAATTTCATATGATGCAAGAATCTAGTACTTATGTTGAAACCACAGGAATTATTGCAAAATTCAATTGCATGAGATGCCCACAAGCTGCACCTGTTGTTGCAAACAGGGTTGAGGGTGTTCAGCATCCTTTTTTTATCTCCCTTTCAGACCTTGGTTTACCAGAAAAGCCAAACAGGAATTTCATTAGGATGCTTAAGGGCAAGCCTTTTCGTAAGCCAGATATATCTCATACCATCCAGGAAGTGCTTGCGCAAGTAGAGATGAATGGCTTCAAAGCCAGTAAAGGAATTGTTGTGGACGTTGGTGCAAATGTGGGAATGGCAGCATTTGCAGCTACAGCAATGGGTTACAATGTTGTAGCCTTTGAAGCTGTCTTTGAGAACTTGCAGAGACTTTGTGATGGGATGTACCTGAATCGAGCAGTTGATATGGTGACTTTCTACCATGCTGCTGTGTCAGATGTGCATGGCAACCTGACTATCCATAAGGTATGCCTATTGTGAATTTTACCCTAGAAATATGAGTATTTCGAATTAGTTTCTATCATGTTCTTGTCCTGAAAATAGATTAGAAGCGAAAACATGGAATTGGATTCTGATAGTGTGGAATCTGTTATAGTTATGAAGTCT
>RR55
TTCTCTTAAAATGTCTTTTTGTACTATCTTCTGTTGTGTTTGTAGGCTGGGATTCTTGAACAGCAATTTGGATGGCACATGCAAATTTTTCTGTGTGGAAGAAGGACAAATGGTTTTTGCTATCTGTCCTATTCATATTTCTATTTGTAGTCATAAGTGTGTTACTGTTGTTCATTTTAGTGGCTTTAAAGCCTCTATCCAATTGTGACAATGAGAAAGGACCCTTACAAAAATTTCATATGATGCAAGAATCTAGTACTTATGTTGAAACCACAGGAATTATTGCAAAATTCAATTGCATGAGATGCCCACAAGCTGCACCTGTTGTTGCAAACAGGGTTGAGGGTGTTCAGCATCCTTTTTTTATCTCCCTTTCAGACCTTGGTTTACCAGAAAAGCCAAACAGGAATTTCATTAGGATGCTTAAGGGCAAGCCTTTTCGTAAGCCAGATATATCTCATACCATCCAGGAAGTGCTTGCGGAAGTACAGATGAATGGCTTCAAAGCCAGTAAAGGAATTGTTGTGGACGTTGGTGCAAATGTGGGAATGGCAGCATTTGCAGCTACAGCAATGGGTTACAATGTTGTAGCCTTTGAAGCTGTCTTTGAGAACTTGCAGAGACTTTGTGATGGGATGTACCTGAATCGAGCAGTTGATATGGTGACTTTCTACCATGCTGCTGTGTCAGATGTGCATGGCAACCTGACTATCCATAAGGTATGCCTATTGTGAATTTTACCCTATAAATATGAGTATTTCGAATTAGTTTCTATCATGTTCTTGTCCTGAAAATAGATTAGAAGCGAAAACATGGAATTGGATTCTGA-------------------------------
>SA1
TCCTTGATGCCTTTCATTTTGCACTATCTTCTGTTGTGTTTGTAGACTGGGATTCTGGAACAGCAATTTGGATGGCACATTCAAAATATTCTGTGTGGAAGAAGGACAAATGGTTTCTACTATCTGTCCTATGCATAGTTCTACTTGTAGTTATAAGTGTGTTACTGTTGTTCATTTTGGTGGCTGTAAAGCCTCTATCCAACTGCAAAAATGAGAAAGGAGCCTTACAAAAATTTTATATGATGCAAGAATCTAGCACTTATGATGAAACCACAGGAAATATTGAGAAATTCAATTGCATGAGATGTCCACAAGCTGCACCTGTTGTTGCAAACAAGGTTGAGGGTGTTCAGCATCCATTTTTTATCTCGCTTGCAGACCTTGGTTTGCCAGAAAAGCCAAACAGGAATTTCCTTAGGATGCTTAAGGGCAAGCCTTTTCGTAAACCAGATATATCTCATACCATCCAGGAAGTGCTTGCAGAAGTAGAGATGAATGGCTTCAAAGCCAGAAAAGGAATTTTTGTTGACGTTGGTGCAAATGTGGGAATGGCAGCATTTGCAGCTACGGCAATGGGTTACAAGGTTGTAGCTTTTGAAGCTGTCTTTGAGAACTTGCAGAGACTTTGTGATGGGATGTACCTTAATCGAGCAGTTAATATGGTGACTTTCTACCATGCTGCTGTGTCAGATGTGCAGGGCAACCTGACTATGCATAAGGTATGACTATTGTGCACTGTGTCCTATAAATATGAGTATTTCAAATTAGTTTTTATCATGTTCTTGTCCTGAAAATAGATTACAAGCAAAAACCCGGAGTTGGAATGTGATAGTGTGGAATCTGGCATAGTTATGAAGTCT
>SC0
TCCTTGAGACCTTTAATTTTGCACTATCTTCTGTTGTATTTGTAGGCTGGGATTCCGGAACAGTAATTTGGATGGCACATGCAAAATTTTCTCTGTTGAAAAAGGACAAATGGTTTCTGCCATCTGTCCTATGCATATTTCTATTTGTAGTTATAAGTGTGTTGCTGTTGTTCGTTTTGGTGGCTGTAAAGCCTCTATCCAATTGCAACAATGAGAAGGAACCCTTACAGAAATATCATATGATGCAAGAGTCTAGTACTTATGTTGAAACCACAGGAAATATTGAGGAATTCAATTGCATGAGATGCCCACAAGCTGCACCTGTTGTTGCAAACAAGGTCGAGGGTGTTCGGCATACCTTTTTTATCTCCCTTGCAGACCTTGGTTCACCAGAAAAGCCAAACAGGAATTTCCTTAGGATGCTTAAGGGCAAGCCTTTTCGGAAACCAGATATATCTCATACCATCCAGGAAGTGCTTGCAGAAGTAGAGATGAATGGCTT---AGCCAGAAAAGGAATTGTTGTCGATGTTGGTGCAAATGTGGGAATGGCAGCATTTGCAGCTACAGCAATGGGTTACAAGGTTGTAGCTTTTGAAGCTGTCTTTGAGAACTTGCAGAGACTTTGTGATGGGATGTACCTGAATCGAGCAGTTGATATGGTGACTTTCTACCATGCTGCTGTGTCAGATGTGCAGGGCAACCTGACTATGCATAAGGTATGCATATTGTGAATTGTATCCTACAAATATGAGTATTTCAAATTAGTTTTTATCATGTTCTTGTCCTGAAAATAGAT------CAAAAACCTGGAGTTGGAGTCTGATAGTGTGGAATCTGGCATGGTTGTGAATTCT
>SE46
-------------------------------------------------------------------------------------------------------------------TATTCCTTGCATCCCGCATGTAGTTCTTGCTGTCGCTGTAGGTGTGTTGCTCGTGTTCTTTTTGGTGGTTGTGATGCCTCTTTCAGTATGCCATTTAGAGAAAACATCCTTGCCAACCTTTATTTCTCTGCAAAGTCCCAGCTTTGACAGAGTAGGTATAGGAAACTTGGAGAAATTCAACTGCATGACATCTCCACAAGCTGCACCTGTAGTTGCAAACAAGGTCGAGGGTGTTCAGCATCCATTTTTCATCTCACTTGCAGATCTAGGGTCACCAGAAAAGCCCAATCGGAATTTCCTACGCATGCTTAAGGGCAAGCTTTTCCGTAAGCCAGACATCTCTCAGACAATTCAAGAGGTGTTGCAGAAACTGAAGTCAAATGGCTTAGCAGACAGAAAAGGGCTTGTTGTGGATGTTGGGGCAAATGTGGGAATGGCAGCTTTTGCAGCTGCAGCCGTGGGCTACGAAGTAGTAGCTTTTGAAGCAGTCTTTGAGAACTTGCAAAGACTTTGTGATGGGATGTACTTAAATCGAGCAAGTGATATTGTGAGTTTATATCATGCAGCTGTGTCAGATGTGCCAGGCAACCTGACTATGCATAAGGTATGCTTCTTGTAATTTCCATTTTGTCAATGTTAGTGTTTTACATTAGTTGGAAGCAAGGGTTCAATTTTG---------------------------------------------------------------------
>SG23
ATCTCCAGGTTATATTTCATGCTGTATATTCTGTTGCATAGCTGGGCTGTGATTCCGAAGCAGTGCTTTGGATGGCGCCAACTAAATTTCCTATGTGGAAGAGGGACAAGGGGTTTATGCCGTGTGTTGTGCGTGTATTTCTATTTGTAACTGTAAGTGTGTTGCTATTGTTTGTTTTGGTGGCTGTAAAGCCCCTTTCACTTTGCAATAATGGGAAAGAATCCTTGCAAGGTGTGCATATAATGGAAGAACCTATTACTGATGGTCAAGCCACAGGAAATATTGAGAAGTTCAATTGTATGAGATGCCCACAAGCTGCTCCTGTAGTTGCGAACAAGGTTGAGGGTGTTCAGCATCCTTTTTTTATCTCACTTGCAGACCTGGGTTCACCAGAAAAGCCAAATAGGAATTTCCTCAGGATGCTTAAGGGCAAGCCTTTTCGTAAGCCAGACATATCTCATACCATTCAAGAAGTGCTTGCAAAATTAGAGATAAGTGGCTTCAAATCAAGAAAAGGAATTGTTGTTGATGTTGGTGCGAATGTGGGAATGGCAGCATTTGCAGCTACAGCAATGGGCTACAAGGTAGTGGCTTTTGAGGCAGTCTTTGAGAACTTGCAGCGTCTTTGTGATGGAATGTACCTGAATCGAGCAGGTGATATGGCGACTTTCTACCATGCAGCCGTGTCAGATGTGCCAGGGAACCTAACTATGCATAAGGTATGCTCATTATCAATTTCACCCTGAAAATGCTAATATTTTGAATTATTTTCTGTTATGTTCCAGTCCTGAAAATATGCTATTAACTTGAAATCTGCATTAAAGTAGTAAGATCTGGAATCTGATTTAAATCTTAACTCC
>SS22
ATCTCCAGGTTATATTTCATGCTGTATATTCTGTTGGATATCTGGGCTGTGATTCCGAAGCAGTGCTTTGGATGGCGCCAACTAAATTTCCTATGTGGAAGAGGGACAAGGGGTTTATGCCGTGCATTGTGCGTGTATTTCTATTTGTAACTGTAAGTGTGTTGCTATTGTTTGTTTTGGAGGCTGTAAAGCCCCTTTCACTTTGCAATAATGGGAAAGAATCCTTGCAAGGTGTGCATATAATGGAAGAACCTATTACTGATGGTCAAGCCACAGGAAATATTGAGAAGTTCAATTGTATGAGATGCCCACAAGCTGCTCCTGTAGTTGCGAACAAGGTTGAGGGTGTTCAGCATCCTTTTTTTATCTCACTCGCAGACCTGGGTTCACCAGAAAAGCCAAATAGGAATTTCCTCAGGATGCTTAAGGGCAAGCCTTTTCGTAAGCCAGACATATCTCATACCATTCAGGAAGTGCTTGCAAAATTAGAGACAAGTGGCTTCAAATCAAGAAAAGGAATTGTTGTTGATGTTGGTGCGAATGTGGGAATGGCAGCATTTGCAGCTACAGCAATGGGTTACAAGGTAGTGGCTTTTGAGGCAGTCTTTGAGAACTTGCAGCGTCTTTGTGATGGAATGTACCTGAATCGAGCAGGTGATATGGCGACTTTCTACCATGCAGCCGTGTCAGATGTGCCAGGGAACCTAACTATGCATAAGGTATGCTCATTATCAATTTCAACCTGAAAATGCTAATATTTTGAATTAGTTTCTGTTATGTTCCAGTCCTGAAAAT-TGCTATTAACTTGAAACCTGCATTAAAGTAGTAAGATCTGAAATCTGATTTAAATCTTAAGTCC
>SV36
TCCTACTTGCTATTTCATTTCAGACTCTATCTGTTGTGTTTCTAGGGTGTGATTTCGGTGCAGCAATTTGGATGGCGCCAGCTAAATTTTCTATGTGGAAGAAGGACAAAGGATTTCTATCATG------CATGATACTTCTGCTTCTATTTTTAAGTGTGTTATTATTGCTCATTTTGATGGCTGTAAATCCTGGCTCAATTTGCAATAATGAGAAAGGATTCTTGCAAAAGTTGCATATGATGGAAGAACCTAGCACTGGCAGTCAAACCACGGAAAAGATTGATAAATTCAATTGCATGAGATGCCCACAAGCAGTACCTGTAGTTGCAAACAAGGTTGAGGGTGTTCGGTACCCTTTTTTAATCTCCCTTCAAGACCTTGGTTCACCAGAAAAGCCAAACAGGAATTTCCTTAGGATGCTTAAGGGTAAGCCTTTTCGTAAGCCAGATATATCTCAGACCATTCAAGAAGTGCTTGAGAAACTAGAGATGAATGGCTTGAAATCCAGAAAAGGAATTGTTGTGGACGTTGGTGCAAATGTGGGAATGGCAGCATTTGCAGCTACATCAATGGGTTACAAGGTTGTAGCTTTTGAGGCAGTCTTTGAGAACTTGCAGAGACTTTGTGATGGGATGTACCTGAATCGAGCAGGTGATATGGCAACTTTCTATCATGCAGCTGTGTCCGATGTGCCAGGCAACCTGACTATGCATAAGGTATGCTAATTGTGAATTTTATTCTCTGAATATGATTATTTTAAATTAGCTCATGTTGTGTTCATGTCCTGAAAATATGCTATTAAGTAGAAACCTGTAGCTGAAACTGAATGTCTAGAATCTATTCAAAATCTGAAATCT
>TA17
ATCTCCAGGTTATATTTCATGCTGTATAAT------TATTTCTGGGCTGTGATTCCGAACCACTTCTTTGGATGGCACCAACGAAATTCCCTATTTGGAAGAGGGAAAAAGGGTTTATGCCATGCATTGTGCGTTTATTTCTATTTGTAACTGTAAGTGCATTACTATTGCTTGTTTGGGTGGCTGTAAAACCCCTTACGCGTTGCAATAATGGGAAAGAATCCTTGCATGGTGTACATATACTGGAAGAACCAATAACTGATGGTCAAGCCACAGGAAATATTGAAAAGTTCAATTGTATAAGATGCCCACAAGCTGCACCTGTAGTTGCAAACAAGGTTGAGGGTGTTCAGTATCCCTTTTTTATCTCACTTGCAGACCTGGGTTCACCAGAAAAGCCAAATAGGAATTTCCTCAGGATGCTTAAGGGCAAGCCTTTTCGTAAACCAGACATATCACATACCATTCAGGAAGTGCTTGCGAAACTTGAGACAAGTGGATTTGAATCAACAAAAGGAATTGTTGTCGATGTTGGTGCAAATGTGGGAATGGCAGCATTTGCAGCTACAGCAATGGGTTACAAGGTAGTGGCTTTTGAGGCAGTTTTTGAGAACTTGCAGCGCCTTTGTGATGGAATGTATCTGAATCGAGCAGATGATATGGTGACTTTCTACCATGCTGCTGTGTCAGATGTGCCAGGCAATCTAACTATGCATAAGGTATGCTTTTTGTCAATTTCATCCT-GAAATGCTAATATTTTAAATAAGTTTTTGTTATGATCAAGTTCTGAAAATATGCTATTAACTTGAAACCTGCATTTAAGTAGGAAGTTCTGGAATCTGATTTAAATTCTAGGTCA
>TB39
TTCTCCAGGCTATACTTGACATCGTATCTTC-GTTGCATTTCTGGGGTGTGATTTCGGAGCTGCAATTTGGATGGCACCAACTAAATTTCCTATGTGGAAGAAGGACAAAGGGTTTATGCCATGTGTTGTGCGTGTATTTCTCTTTGTAGCTATAAGCATGTTACTACTGTTTGTTTTAGTGGCTATAAAGCCCCTCTCAATTTGCAATAATGAGAAAGGATCCTTGCAAGATTTGCATATAATGCAAAAACCTAGCATTGATGGTCGAATGACGGGAAATATTGAGAAATTTAATTGCATGAGATGCCCACAAGCTGCACCTGTAGTTGCAAACAAAGTTGAAGGTGTTCAACACCCTTTTTTCATCTCGCTTGCAGACCTTGGTTCACCAGAAAAGCCAAATAGGAATTTCCTTAGGATACTTAAGGGAAAACCTTTTCGTAAGCCAGACATATCTCATACCATCCAGGAAGTACTTGCGAAACTAGAGACCAATGGCTTGGAATCGAGAAAAGGAATTTTAATCGACGTTGGTGCGAATGTGGGAATGGCAGCATTTGCAGCTACAGCAATGGGTTACAAGGTGGTAGCTTTTGAAGCAGTCTATGAAAACTTGCAGCGACTTTGTGATGGAATGTACTTGAATCGAGCAAGTGATATGGTGACTTTCTACCATGCAGCCGTGTCAGATGTTCCAGGCAACCTAACTATGCATAAGGTATACTTTG----AATTTCATTCTCTGAATATGAGTATGTTAAAATAGTTTCTGTTATGCTCTTTCCCTAAATATATGCTATAACTAGAAACCTGCAGTTGAAATATGAAGATCTGGAATCTGACTTAAATCTTAAATCC
>TC31
GGGATAACAATGTCTTTTGACAAATTATCTATGCTGCCTTCCCAGGTCGTGTTTGATGAGAAGCAGTTAGGATGCCGTCGGCTAGGTTCTCTATGTGGAAGAAAGACAAGGGACTTATGCCGTGCATTATACGTGTTATTTTTGCTGTAACTATGAGTGTGTTGCTACTGCTCCTTTTTGTGGCTATAAAGCCTCTTTCAATATGCCATAATGAAAATGTATCCATGAAAGATTTCCATATTATGAAACAATCTAGGAGTAATGGTGGAACCAGGGAAAATATTGAGAAATTCAATTGCATGACATGCCCACAAGCTGCACCTGTTGTTGCAAACAAGGTTGAAGGTGTTCGGCACCCTTTTTTCATCTCACTTGCGGATCTAGGTTCACCAGAAAAGCCAAATCGGAATTTCCTGCGAATGCTCAAGGGAAAACCTTTTCGTAAGCCTGACATCTCTGAGACTATCCAAGAGGTGCTGAAGAAACTAGAGTCAAATGGCTTTGCCTCCAAAAGAGGAACTGTTGTGGATGTTGGAGCAAATGTTGGAATGGCAGCATTTGCAGCTGCAGCTATGGGCTACAAGGTAGTGGCTTTTGAGGCAGTCTTTGAGAACTTACAAAGACTTTGCGATGGGTTGTACCTAAATCGAGCAGGTGATATGGTGAGTTTCTACCATGCAGCTGTGTCAGATGTGCCTGGCAACCTGACTATGCATAAGGTATGCTTATTATGAATTTCATTCTGTTAAGAGTAGTGCTTCAAATTAGTTTGTAACTGGGGCGCTGCCTTGGAACTTGTTCAAATGTAGTCTCTT-CATAGAAGTCCAAAATATAAAATTTAGCTGGAAATGACAAAATA
>TN1
TTCTTCAGGCTATATTTCGCACTGTATCTTCTGTTGCATTTCTGCGCTGTGATTCCAGTGCTGCAATTTGGATGGCACCAACTAAATTACCTATGTGGAAGAGGGACAAAGTGTTTATGCCATGCATTGTGCGTGTATTTCTGTTTGTAACTATAAGTGTGTTACTGCTGTTTGTTTTGGTAGCTTTAAAGCCCCCCTCAATTTGCAATAATGAGAAAGGATCCTTGCAAGATTTACATGTAATGCAAGAACCTAGCACTGATGGTCGAACCACTGGAAATATTGAGAAATTCAATTGCATGAGATGCCCACAAGCTGCACCTGTAGTTGCAAACAAGGTTGAGGGTGTTCGGCACCCTTTTTTCATCTCGCTTGCAGACCTTGGTTCACCGGACAAGCCAAATAGGAATTTCCTTAGGATGCTTAAGGGAAAGCCTTTTCGTAAGCCAGACATATCTCATACCATCCAGGAAGTACTTGCAAAACTAGAGACCAGTGGCTTGGAATCGAGAAAAGGAATTATTATCGATGTTGGTGCGAATGTGGGAATGGCAGCATTTGCAGCTACAGCAATGGGTTACAAGGTAGTAGCTTTTGAGGCAGTCTATGAGAACTTGCAGAGACTTTGTGATGGAATGTACCTGAATCGAGCAGGTGATATGGTGACTTTCTACCATGCTGCTGTGTCAGATGTGCCGGGCAACCTAACTATGCATAAGGTATGCTAATTGTGAATTTCGTTCTCTGAATATGAATATTTTAAATAAGTTTTTGTTATGTTCCTGCCCTGAAAATATGCTATTAATTAGGAACCTGCAGTTGAAATTGAAAATCTGTAATTTGATTGAAATCTTAAATCT
>TO14
ATCTCCAGGTTATATTTCATGCTGTATATTCTGTTGCATATCTGGGCTGTGATTCCGAAGCAGTGCTTTGGATGGCGCCAACAAAATTTCCTATGTGGAAGAGGGACAAAGGGTTTATGCCGTGCATAGTGCGTGTATTTCTATTTGTAACTGTAAGTGCATTACTATTGCTTGTTTGGGTGGCTGTAAAGCCCCTTTCACTTTGCAATAATGGGAAAGAATCCTTGCATGGTGTGCATATAATGGAAGAACCTATCACTGATGGTCAAGCCACAGGAAATATTGAAAAGTTCAATTGTATAAGATGCCCACAAGCTGCTCCTGTAGTTGCGAACAAGGTTGAGGGTGTTCAGCATCCCTTTTTTATCTCACTTGCAGACCTGGGTTCACCAGAAAAGCCAAATAGGAATTTCCTCAGGATGCTTAAGGGCAAGCCTTTTCGTAAGCCAGACATATCTCATACCATTCAGGAAGTGCTTGCAAAACTAGAGACAAGTGGATTTAAATCAAGAAAAGGAATTATTGTTGATGTTGGTGCAAATGTGGGAATGGCAGCATTTGCAGCTACAGCGATGGGTTACAAGGTAGTGGCTTTTGAGGCAGTCTTTGAGAACTTGCAGCGTCTTTGTGATGGAATGTACCTGAATCGAGCAGGTGATATGGTGACTTTCTACCATGCAGCTGTGTCAGATGTGCCAGGCAACCTAACTATGCACAAGGTATGCTTTTTATCAATTTCACTCTGAAAATGCTAATAATTTGAATTAGTTTTTGTTATGATTCAGTTTTGAAAATATGCTATTAACTTGAAACCTGCATTCAAGCAGTAAGATCTGGAATTTGATTT-------------
>TPL03
TTCTCTTAAAATGTCTTTTTGTACTATCTTCTGTTGTGTTTGTAGGCTGGGATTCTTGAACAGCAATTTGGATGGCACATGCGAATTTTTCTGTGTGGAAGAAGGACAAATGGTTTTTGCTATCTGTCCTATGCATATTTCTATTTGTAGTCATAAGTGTGTTACTGTTGTTCATTTTGGTGGCTTTAAAGCCTCTATCCAATTGTGACAATGAGAAAGGACCCTTACAAAAATTTCATATGATGCAAGAATCTAGTACTTATGTTGAAACCACAGGAAGTATTGAAAAATTCAATTGCATGAGATGCCCACAAGCTGCACCTGTTGTTGCAAACAGGGTTGAGGGTGTTCAGCATCCTTTTTTTATCTCCCTTTCAGACCTTGGTTTACCAGAAAAGCCAAACAGGAATTTCCTTAGGATGCTTAAGGGCAAGCCTTTTCGTAAGCCAGATATATCTCATACCATCCAGGAAGTGCTTGCGGAAGTAGAGATGAATGGCGTCAAAGCCAGTAAAGGAATTGTTGTGGACGTTGGTGCAAATGTGGGAATGGCAGCATTTGCAGCTACTGCAATGGGTTACAATGTTGTAGCCTTTGAAGCTGTCTTTGAGAACTTGCAGAGACTTTGTGATGGGATGTACCTGAATCGAGCAGTTGATATGGTGACTTTCTACCATGCTGCTGTGTCAGATGTGCATGGCAACCTGACTATGCATAAGGTATGCCTATTGTGAATTTTACCCTAGAAATATGAGTATTTTGAATTAGTTTCTATCATGTTCTTGTCCTGGAAATAGATTACAAGCGAAAACATGGAATTGGATTCTGATAGTGTGGAATCTGTTATAGTTATGAAGTCT
>WN5
TCCTCCAAGCTGTATTTCACACTGTATCTTCTTTTTTGTTTCTAGGCTGTGATTTTGGAGCAGCAATTTAGATGGCACCAGTTAGAATTTCTGTGTGGAAGAAGGATAAAGGGTGCCTTCCATCCATTGTACGTGCATCACTGTTCGTAACTATAAGTGTTTTCTTACTGTTCATTTTGGCATCCGTAAAGCCTTTCCCAATTTGCAACAATGAGAAAGGATCCTTACAAACAGTTCATATCATGCAAGAACCTAGCACTGGTGATCAAGATGGAGGAAATATTGAGAAATTCAATTGCATGAGATGCCCACAAGCTGCACCTGTAGTTGCAAACAAGGTTGAGGGTGTTCGACATCCTTTTTTTATCTCCCTTGCTGACCTTGGTTCACCAGAAAAGCCAAATAGAAATTTCCTTAGGATGCTTAAGGGCAAGCCTTTTCGTAAGCCTGACATATCTCAAACCATCCAGGAAGTGCTAGAGAAACTAGAGACAAATGGTTTAGAATCTAGAAAAGGTATTATGGTGGACGTTGGCGCGAATGTGGGAATGGCAGCATTTGCAGCTACATCAATGGGGTACAAGGTAGTAGCTTTTGAGGCGGTCTTTGAGAATTTGCAGAGACTTTGTGATGGGTTGTACCTGAATCGAGCAGGTGATATGGTGACTTTCTACCATGCAGCTGTGTCGGATGTGCCAGGCAATCTGACCATGCATAAGGTATGTTTATATTGAATTTAATTTTGTGAAAATGA-TATTCTAAATTAGTTTTTACTATGTACTTGTCTTGAAGGTATGCTCTAAGTAGAAACTTAGAGTTGAAATGAAAATCTGTTGAATCTGCTTACAATCTGAATTTT
>WS10
ATCTGCAGTTTATATTCCATGCATTATGTTCTGTCGCATATCTGTGCTGTGATTTCGAAGCAATGCTTTGGATGGCACCAAGAAAATTTCCTATATGGAAGAAGGGGACAGGGTTTATGCCGTGCATTGTGCGTGTATTTCTATTTGTAACTGTGAGTACATTACTATTGCTTGTTTGGGAGGCTCTAAAGCCCCTTTCACTTTGCAATAATGGGAAAGAATCCTTGCATGGTGTGCATACGATGGAAGAACTTGTCACTGACAGTGAAGCCACAGGAAATATTGAAAAGTTCAATTGTGTAAAATGCCCACAAGCTGCTCCTGTAGTTGCAAACAAGGTTGAAGGTGTTCAGCATCCCTTTTTTATCTCACTTGCAGACCTGGGTTCACCAGAAAAGCCAAATAGGAATTTCCTCAGGATGCTTAAGGGCAAGCCTTTTCGTAAGCCAGACATATCTCATACCATTCAGGAAGTGCTTGCAAAATTAGAGGCAAATGGATTCCAATCAAGAAAAGGAATTTTTGTTGATGTGGGTGCAAATGTGGGAATGGCAGCATTTGCAGCTACAGCGATGGGTTACAAGGTAGTGGCTTTTGAGGCAGTCTTTGAGAACTTGCAGCGTCTTTGTGATGGAATGTACCTGAATCGAGCAGCTGATATGGTGACTTTCTACCATGCAGCCGTGTCAGATGTACCAGGCAACCTAACTATGCATAAGGTATGTTTTTTATCAATTTCACCGTAAAAATGCTAATAATTTGAACTAGTTTTTGTTATGACCCAATTCTGAAAATATGCTATGAACTTAAAACCTGTATTCAACTGGTAGGTTCTGGAATCTGATTTACATGTTATGTCC
>WW11
ATCTGCAGTTTATATTCCATGCATTATGTTCTGTCGCATATCTGTGCTGTGATTTCGAAGCAATGCTTTGGATGGCACCAAGAAAATTTCCTATATGGAAGAAGGGGACAGGGTTTATGCCGTGCATTGTGCGTGTATTTCTATTTGTAACTGTGAGTACATTACTATTGCTTGTTTGGGAGGCTCTAAAGCCCCTTTCACTTTGCAATAATGGGAAAGAATCCTTGCATGGTGTGCATACGATGGAAGAACTTGTCACTGACAGTGAAGCCACAGGAAATATTGAAAAGTTCAATTGTGTAAAATGCCCACAAGCTGCTCCTGTAGTTGCAAACAAGGTTGAAGGTGTTCAGCATCCCTTTTTTATCTCACTTGCAGACCTGGGTTCACCAGAAAAGCCAAATAGGAATTTCCTCAGGATGCTTAAGGGCAAGCCTTTTCGTAAGCCAGACATATCTCATACCATTCAGGAAGTGCTTGCAAAATTAGAGGCAAATGGATTCCAATCAAGAAAAGGAATTTTTGTTGATGTGGGTGCAAATGTGGGAATGGCAGCATTTGCAGCTACAGCGATGGGTTACAAGGTAGTGGCTTTTGAGGCAGTCTTTGAGAACTTGCAGCGTCTTTGTGATGGAATGTACCTGAATCGAGCAGCTGATATGGTGACTTTCTACCATGCAGCCGTGTCAGATGTACCAGGCAACCTAACTATGCATAAGGTATGTTTTTTATCAATTTCACCGTAAAAATGCTAATAATTTGAACTAGTTTTTGTTATGACCCAATTCTGAAAATATGCTATGAACTTAAAACCTGTATTCAACTGGTAGGTTCTGGAATCTGATTTACATGTTATGTCC
