# Supplementary material for: Development of a Target Enrichment Probe Set for Conifer (REMcon)
Source: Biology (Basel). 2024 May 22;13(6):361. doi: 10.3390/biology13060361 (PMC11200496; doi:10.3390/biology13060361)
Supplement: Supplementary file 1 [file biology-13-00361-s001.zip › biology-2960267-supplementary/Sup data/secapr_alignments_paralogs/77.fasta]

>AA3
AAAAGACAGCGGCAGGGAAAGGCAGAGAGCGGGCTGAGAGAGCTAGCATGGATGGCGGGCATAGCCACCTGCATAAAGATGCTCCTCATCCCCGCCTACCACAGCACCGACTTTGAAGTCCACAGGCATTGGCTGGCCCTCACTCACTCCCTCCCCTTAAACAAATGGTACACAGATGAGACCAGCCCCTGGACACTCGACTACCCGCCCTTCTTCGCCTGGTTCGAGAAATTCCTCTCCATTTTCGCCTCCCGGGTGGATCCGAAGATTGTGGATATCCTCAGCCTCGATTACGATGCAGACACGGCAGTCATATTCCAGAGGGCCACGGTCATGTGCGCGGACCTTCTGCTCTATTGGGCCCTCTGGAGGTGCTGCAGAAATCTCAGTATCCAGAAGCAGAGGCTCGTTTATGTGGCGGTCGTGTGGTCGCCTGCTTTATTGATTGTGGATCATGTGCATTTTCAGTACAATGGGTTTCTGCTGGGGATTCTTTTGCTGTCTCTCTCTTTTATCCGAGAGGACCGGGATTTGATGGGGGGATTGGTGTTCGCTGTTCTGCTGTGTTTTAAGCATCTTTTTGCCGTGGCGGCTCCTGTGTATTTCGTGTATTTGTTGCGGCATTATT
>AA60
CAGAGGTGATGGAAGAAGAGGGAAACACATGGATTTAGGGAGTTATTGTGGATGGCAGGTATAGCCAGCTGCATTAAGGTCCTTTTAATCCCTGCATATCATAGCACAGACTTTGAAGTGCACAGACACTGGATGGCCCTCACCCATTCTCTGCCACTCAACCAGTGGTACACAGACGAGAGCAGCCCATGGACATTGGATTACCCTCCTTTTTTCGCTTGGTTTGAGAAGTTTATTTCTGTGTTGGGGTTTTGGGTGGATGCCCACATGGTGGATCTGCATATGCACAACTACAATGCCCAAACAGTCATTGTCTTTCAAAGGACAACTGTAATGTTTGCAGATCTCATGCTCTACTGGGCCTTGTGGAGGTGCTGCAGGAAGCTCAACCTGCAGAAGCAGAGGCTAATTTATATTGCTGTTGTTTGGTCGCCTGCTCTCTTCATTGTGGACCATATTCACTTCCAGTACAATGGATTCCTGTTAGGGATTCTCTTGCTGTCGGTTTCCTATCTTCTCGAGGGTAATGATATAATGGGTGGATTAGTATTCGCTATTTTGCTGTGTTTTAAGCATCTGTTTGCTGTGGCAGCGCCGGTGTATTTTGTGTATTTGTTGAGGCACTATT
>AAR4
AAAAGACAGCGGCAGGGAAAGGCAAAGAGCGGGCTGAGAGAGCTAGCATGGATGGCGGGCATAGCCACCTGCATAAAGATGCTCCTCATCCCCGCCTACCACAGCACCGACTTTGAAGTCCACAGGCATTGGCTGGCCCTCACTCACTCCCTCCCCTTAAACAAATGGTACACAGATGAGACCAGCCCCTGGACACTCGACTACCCGCCCTTCTTCTCCTGGTTCGAGAAATTCCTCTCCATTTTCGCCTCCCGGGTGGATCCGAAGATTGTGGATATCCTCAGCCTCGATTACGATGCAGACACGGCAATCATATTCCAGAGGGCCACGGTCATGTGCGCGGACCTTCTGCTCTATTGGGCCCTCTGGAGGTGCTGCAGAAATCTCAGTATCGAGAAGCAGAGGCTCGTTTATGTGGCGGTCGTGTGGTCGCCTGCTTTATTGATTGTGGATCATGTGCATTTTCAGTACAATGGGTTTCTGCTGGGGATTCTTTTGCTGTCTCTCTCTTTTATCCGAGAGGACCGGGATTTGATGGGGGGATTGGTGTTCGCTGTTCTGCTGTGTTTTAAGCATCTTTTTGCCGTGGCGGCTCCTGTGTATTTCGTGTATTTGTTGCGGCATTATT
>AF1
AACAACACATGCCCTATGCAATGGAGATATGGTGTGAGGGAGCTCGCATGGATGGGTGGCATAGCGACGTGCGTGAAGATGTTGTTAATGCCAGCCTATCACAGCACCGACTTTGAAGTGCACAGGCATTGGATGGCTCTCACCCATTCCCTCCCCCTCCACAGATGGTATGCGGACGAGAGCAGCCCCTGGACTCTCGATTACCCTCCTCTCTTCGCATGGTTGGAGAAATTCCTCTCTTTCTTTGCCAAATGGGTGGATCCACAAATGGTGGACGTTAACGGGCTCGACTACAAGGCACACACGGTCGTGATATTCCAGAGGAGCACCGTCATCTTGGCAGACGGACTGCTCTACTGGGCTCTCTGGAGATGCTGCAGGAATCTCACTCTCTGCAAGCAGAGGCTTGTTTATATGGCAGTCGTATGGTCGCCCAGTCTCATGATGGTGGATCATATTCATTTTCAGTACAATGGGTTTCTGTTGGGAATACTGTTGTTGTCCCTGTCGTATCTTATGGAGGGGCATGATTTCATGGGGGGAATGCTTTTTGCAGTTTTATTGTGTTTCAAGCATCTATTTGCAGTGGCAGCACCCGTGTATTTTGTGTATTTGTTGAGGCATTATT
>AG2
AACAACACATGCCCTATGCAATGGAGATATGGTGTGAGGGAGCTCGCATGGATGGGTGGCATAGCGACGTGCGTGAAGATGTTGTTAATGCCAGCCTATCACAGCACCGACTTTGAAGTGCACAGGCATTGGATGGCTCTCACCCATTCCCTCCCCCTCCACAGATGGTACGCGGACGAGAGCAGCCCCTGGACTCTCGATTACCCTCCTCTCTTCGCATGGTTGGAGAAATTCCTCTCTTTGTTTGCCAAATGGGTGGATCCACAAATGGTGGACGTTAACGGGCTCGACTACAAGGCCCACACGGTCGTGATATTCCAGAGGAGCACCGTCATCTTGGCAGACGGACTGCTCTACTGGGCTCTCTGGAGATGCTGCAGGAATCTCACTCTCTGCAAGCAGAGGCTTGTTTATATGGCAGTCGTATGGTCGCCCAGTCTCATGATGGTGGATCATATTCATTTTCAGTACAATGGGTTTCTGTTGGGAATACTGTTGTTGTCCCTGTCGTATCTTATGGAGGGGCATGATTTCATGGGGGGAATGCTGTTTGCAGTTTTATTGTGTTTCAAGCATCTATTTGCAGTGGCAGCACCCGTGTATTTTGTGTATTTGTTGAGGCATTATT
>AH26
AAGAGGGCGTAATCCAGCAGCAGCAGGCATGGGCTGTCAGAGTTAGCATGGATGGCAGGCATAGCTACTTTGATGAAAGTCCTTCTAATCCCAGCATATCACAGCACAGATTTTGAAGTCCACAGGCACTGGCTGGCTCTTACCTATTCCCTGCCCATCGACCGATGGTATTTGGACGAGAGTAGCCCATGGACATTGGATTATCCTCCATTGTTTGCCTGCTTCGAGAAATTCCTCTCCCTCTTCGCCGTCTTCGTGGACCCAAAAATCGTAGATCTCAATGGATTCAACTACAAGGCTGAAACCGTGGTGGTATTCCAGAGAGTAACGGTCATGTTAGCGGATCTTGTCTTGTATTTCGCTCTCTGGAGATGCTGCAGGAAACTGAGTTTGGAGAAGCAGAGGCTCGTTTACATTGCAATTGTTTGGTCGCCCAGTCTGTTAATCATTGATCACATTCATTTTCAGTATAATGGATTTCTATTGGGCATTCTTTTGTTGTCACTTTCCTTTCTGAGCGAGGGGCAGGATTTCATGGGTGGATTGGTATTCGCTGTCTTGCTGTGTTTCAAGCATCTGTTTCTAATTGCTGCTCCCGTGTATTTTGTGTATTTGTTGAGACATTACT
>AME1
GAAAGACAGCGGCAGGGAAAGGCAGAGACTGGGCTGAGAGAGCTAGCATGGATGGCGGGCATAGCCACCTGCATAAAGATGCTCCTCATCCCCGCCTACCACAGCACCGACTTTGAAGTCCACAGGCACTGGCTAGCCCTCACTCACTCTCTCCCCTTAAACAAATGGTACACAGATGAGACCAGCCCCTGGACGCTCGACTACCCGCCCTTCTTCGCCTGGTTCGAGAAATTCCTCTCCATTTTCGCCTCTCGCGTAGATCCAAAGATCGTGGATATCCTCAGCCTCGACTACGATGCAGACACCGCAGTCATATTCCAGAGGGCCACGGTCATGTGCGCGGACCTTATGCTCTATTGGGCCCTCTGGAGGTGCTGCAGAAATCTCAGCATCGAGAAGCAGAGGCTCGTTTATGTGGCGGTTGTGTGGTCCCCTGCTTTATTGATTGTGGATCATGTGCATTTTCAGTATAACGGGTTTCTGCTGGGGATTCTTTTGCTGTCTCTCTCTTTTATCCGAGAGGACCGGGATTTGATGGGGGGACTGGTGTTTGCTGTTCTGCTGTGTTTTAAGCATCTGTTTGCCGTGGCGGCTCCTGTGTATTTCGTGTATTTGTTGCGGCATTATT
>AP25
AAGAGGGCGTAATCCAGCAGCAGCAGGCATGGGCTGTTAGAGTTAGCATGGATGGCAGGCATAGCTACTTTGATGAAAGTCCTTCTAATCCCAGCATATCACAGCACAGATTTTGAAGTCCACAGGCACTGGCTGGCTCTTACCTATTCCCTGCCCATCGACCGATGGTATTTGGACGAGAGTAGCCCATGGACATTGGATTATCCTCCATTGTTTGCCTGCTTCGAGAAATTCCTCTCCCTCTTCGCCGTCTTCGTGGACCCAAAAATCGTAGATCTCAATGGATTCAACTACAAGGCTGAAACTGTGGTGGTATTCCAGAGAGTAACGGTCATGTTAGCGGATCTTGTCTTGTATTTCGCTCTCTGGAGATGCTGCAGGAAACTGAGTTTGGAGAAGCAGAGGCTCGTTTACATTGCAATTGTTTGGTCGCCCAGTCTGTTTATCATTGATCACATTCATTTTCAGTACAATGGATTTCTATTGGGCATTCTTTTGTTGTCACTTTCCTTTCTGAGCGAGGGGCGGGATTTCATGGGTGGATTGGTATTCGCTGTCTTGCTGTGTTTCAAGCATCTGTTTCTAATTGCCGCTCCCGTGTATTTTGTGTATTTGTTGAGACATTACT
>APA47
TGTAGGGGTTGAGGGAAGATTGGTGAATGGAGATGCAGGGAGCTAGCGTGGATGGGTGGCATAGCGACGTGCGTGAAGATGCTGCTAATGCCAGCGTATCACAGTACGGACTTTGAGGTGCACAGGCATTGGATGGCTCTGACCCACTCCCTCCCCCTGCGGTCATGGTACACTGATGAGAGCAGCCCCTGGACTCTGGATTACCCTCCCCTGTTCGCATGGCTGGAGAAATTGCTCTCATTGTTTGGCAAATGGGTGGATCCGCAAATGGTAGACGTGGAGGGGGTGGGGTACAAGGCCGACACGGTGGTCGTCTTCCAGAGGAGCACCGTCATCTTCGCCGACGGACTGCTCTACTGGGCTCTCTGGAGATGCTGCAGGAATCTCCCTCCCTCCAAGCAGAGGCTTGTCTACATGGCCGTCCTCTGGTCGCCCACCCTCATCATGGTGGATCATATTCATTTTCAGTACAATGGCTTTCTCCTCGGCATCCTCTTGTTCTCCCTCTCCTATCTCATGGACGGCCATGATTTCATGGGGGGAATGCTCTTTGCACTTCTTTTGTGTTTCAAGCATCTATTTGCACTCGCAGCGCCCGTCTATTTTGTCTATTTGTTCAGGCATTATT
>AR2
-------------------------------------------------------------------------------------------------------------------------------------------------------------------------------------------------------------------------------------------------------------------------------------------------------------------------------------------------------------------------------------------------------------------------------------------------------------------------------------ATAACGGGTTTCTGCTGGGGATTCTTTTGCTGTCTCTCTCTTTTATCCGAGAGGACCGGGATTTGATGGGGGGACTGGTGTTTGCTGTTCTGCTGTGTTTTAAGCATCTTTTTGCCGTGGCGGCTCCTGTGTATTTCGTGTATTTGTTGCGGCATTATT
>AS57
AAGAGGTGATGGAAGAAGAGGGAAGCAGAGGGAAAGAGGGAGTTATTATGGATGGCAGGCATAGCCAGCTGCATTAAGGTCCTTGCAATCCCTGCTTACCACAGCACAGACTTTGAAGTGCACAGGCACTGGATGGCAGTCACCCATTCCCTGCCCATCAGCCAATGGTACACCGATGAGAGCAGCCCATGGACATTGGATTACCCTCCTTTTTTCGCTTGGTTCGAGAAGTTTCTCTCTGTGGTGGGTGCGTGGGTGGATACCCGCATGGTGGACCTGCATATGCTCAACTACAATGCCCAAACAGTCATCGTCTTCCAGAGGGCAACTGTAATCTTTGCAGATCTCTTGCTCTACTGGGCCCTGTGGAGGTGCTGCAGGAAGCTCAGCCTGGAGAAGCAGAGGCTTGTTTATATTGCTGTTGTTTGGTCGCCCGCTCTCTTCATTGTGGACCATGTTCACTTCCAGTACAATGGATTCCTGTTGGGCATTCTCTTGTTATCGATTTCCTTTCTTCTCGAGGGGAATGATTTGATGGGCGGATTGCTATTCGCTGTTTTACTGTGTTTTAAGCATCTGTTTGCTGTGGCGGCCCCGGTTTATTTTGTGTATTTGTTGAGGCACTATT
>CB35
AGAAAGAGGGCGTAAAGGAGCCGCAGAAATGGGTTGTCAGAGTTAGTATGGATGGCAGCTATAGCTACTTTGATAAAACTCCTGCTAATCCCAGCATACCACAGCACAGATTTTGAAGTCCACAGGCATTGGCTGGCTCTTACCCATTCTCTACCCCTCGACCGATGGTATTTGGACGAGAGCAGTCCATGGACATTGGATTATCCTCCATTGTTTGCCTTCTTTGAGGAGCTCCTCTCCGTCTTCGCCGCCTGCCTGGACCCCAAAATCGTAGATCTCGATGGATTCAACTATAAGGCTGAAACCGTGGTGGTATTCCA--------------------------------------------------------------------------------------------------------------------------------------------------------------------------------------------------------------------------------------------------------------------------------------------------------------------
>CD18
CAGAGGTGATGGAAGGAGAAGGAAACATAGGGAGAGAGGGAGTTGTTATGGATGGCAGGCATAGCTAGCTGCATTAAGGTTCTCTTAATCCCTGCATACCATAGCACAGATTTTGAAGTGCACAGACACTGGATGGCCCTCACCCATTCCCTGCCCCTCAGCCAATGGTACACCGACGAGAGCAGCCCATGGACATTGGATTACCCTCCTTTTTTCGCCTGGTTCGAGAAGTTCCTCTCTGTGCCGGGTGCGTGGGTGGATGCCCAGATGGTGGATCTGCATATGCACAACTACAATGCTCAAACAGTCGTTGTCTTCCAAAGGGCAACTGTAATTTTCGCAGATCTCTTGCTCTACTGGGCCTTGTGGAGGTGCTGCAAGAAGCTCAGCCTGGAGAAGCAGAGGCTTGTTTATATTGCCGTTGTTTGGTCGCCCGCTCTCTTCATTGTGGACCATGTTCACTTTCAGTACAATGGATTTCTGTTAGGGATTCTCTTGATGTCGATTTCTTATCTTCTCGAGGGGAAGGATTTGATGGGTGGATTGCTATTCGCTGTTTTACTGTGTTTTAAGCATCTGTTTGCTGTAGCGGCCCCGGTGTATTTTGTGTATTTGTTGAGGCACTATT
>CDE34
AGAAAGAGGGCGTAAAGGAGCCGCAGAAATGGGTTGTCAGAGTTAGTATGGATGGCAGGCATAGCTACTTTGATAAAACTCCTGCTAATCCCAGCATACCACAGCACAGATTTTGAAGTCCACAGGCATTGGCTGGCTCTTACCCATTCTCTACCCCTCGACCGATGGTATTTGGACGAGAGCAGTCCATGGACATTGGATTATCCTCCATTGTTTGCCTTCTTTGAGGAGCTCCTCTCCGTCTTCGCCGCCTGCCTGGACCCCAAAATCGTAGAACTCGAT----------------------------------------------------------------------------------------------------------------------------------------------------------------------------------------------------------------------------------------------------------------------------------------------------------------------------------------------------------
>CF38
AGAAAGAGGGAAGCACCAGTTACAGTGGAGGGCTCATTAGAGTTGTTATGGATGGCAGGCATAGCTAGCTGCGTAAAGCTCCTAGCAATCCCTGCCTACCACAGCACAGATTTTGAAGTGCACAGGCACTGGTTGGCACTCACCCATTCCCTCCCTCTCAACAGATGGTACACAGACGAGAGCAGCCCATGGACATTGGATTACCCTCCCTTCTTCGCCTACTTCGAGAAGCTCCTCTCCATAGTGGCCGCATGGGTGGATCCCCAAATGCTGGACCTGCATCGCCTCAACTATAAGGCACCCACAGCGATCATATTTCAGAGGGCAACTGTAATCATTTCAGATCTCTTGCTTTACTGGGCACTCTGGAGATGCTGCAGAAAACTTAGCCCGGAGAAGCAGAGGCTTGTTTACATTGCTGTTGTATGGTCACCGGCTCTCTTCATCGTAGACCATATTCATTTTCAGTACAATGGATTCCTGTTGGGGATTCTCTTGCTGTCGCTCTCCTTTCTCCTCGAGGGGCAGGATTTCGTAGGTGGATTGCTGTTTGCCGTTTTGCTGTGTTTTAAGCATCTATTTGTTATGGCGGCCCCGGTGTATTTTGTGTATCTGTTGAGGCATTACT
>CH19
CAGAGGTGATGGAACAAGAAGGAAACATAGGGAGAGAGGGAGTTGTTATGGATGGCAGGCATAGCTAGTTGCATTAAGGTTCTCTTAATCCCTGCATACCATAGCACAGATTTTGAAGTGCACAGACACTGGATGGCGCTCACCCATTCCCTGCCCCTCAGCCAATGGTACACCGACGAGAGCAGCCCATGGACATTGGATTACCCTCCTTTTTTCGCCTGGTTTGAGAAGTTCCTCTCTGTGCCGGGTGCGTGGGTGGATGCCCAGATGGTGGATCTGCATATGCACAACTACAATGCCCAAACAGTCGTTGTCTTCCAAAGGGCAACTGTAATTTTTGCAGATCTCTTGCTCTACTGGGCCTTGTGGAGGTGCTGCAAGAAGCTCAGCCTGGAGAAGCAGAGGCTTGTTTATATTGCCGTTGTTTGGTCGCCCGCTCTCTTCATTGTGGACCATATTCACTTTCAGTACAATGGATTTCTGTTAGGCATTCTCTTGATGTCGATTTCTTATCTTCTCGAGGGGAAGGATTTGATGGGTGGATTGCTATTCGCTGTTTTACTGTGTTTTAAGCATCTGTTTGCTGTAGCGGCCCCGGTGTATTTTGTGTATTTGTTGAGGCACTATT
>CHA37
AGAAAGAGGGAAGCACCAGTTACAGTGGAGGGCTCATTAGAGTTGTTATGGATGGCAGGCATAGCTAGCTGCGTAAAGCTCCTTGCAATCCCTGCCTACCACAGCACAGATTTTGAAGTGCACAGGCACTGGTTGGCACTCACCCATTCCCTCCCTCTCAACAGATGGTACACAGACGAGAGCAGCCCATGGACATTGGATTACCCTCCCTTCTTCGCCTACTTCGAGAAGCTCCTCTCCATAGTGGCCGCATGGGTGGATCCCCAAATGCTGGACCTGCATCGCCTCAACTACAAGGCACCCACAGTGATCATATTTCAGAGGGCAACTGTAATCATTTCAGATCTCTTGCTTTACTGGGCACTCTGGAGATGCTGCAGAAAACTTAGCCCGGAGAAGCAGAGGCTTGTTTACATTGCTGTTGTATGGTCACCGGCTCTCTTCATCGTAGACCATATTCATTTTCAGTACAATGGATTCCTGTTGGGGATTCTCTTGCTGTCGCTCTCCTTTCTCCTCGAGGGGCAGGATTTCGTGGGTGGATTGCTGTTTGCCATTTTGCTGTGTTTTAAGCATCTATTTGTTATGGCGGCCCCGGTGTATTTTGTGTATCTGTTGAGGCATTACT
>CJ24
CAGAGGTAATGGAAGAAGAAGGAAGTAGAGGGAGAGAGGGAGTTATTATGGATGGCAGGCATAGCCAGCTGCATTAAGGTCCTTGCAATCCCTGCTTACCATAGCACAGACTTTGAAGTGCACAGACACTGGATGGCGCTCACCCATTCCCTGCCCCTCAGCCAATGGTACGCCGACGAGAGCAGCCCATGGACATTGGATTATCCTCCTTTTTTCGCATGGTTCGAGAAGTTCCTCTCTGTGGCGGGTGCTTGGGTGGATGCCCATATGGTGGATCTGCATATGCTCAACTACAATGCCCAAACTGTCATCGTCTTCCAGAGGACAACTGTAATCTTTGCAGATCTCTTACTCTACTGGGCCCTGTGGAGGTGCTGCAGGAAGCTCAGCCTGGAGAAGCAGAGGCTTGTTTATATTGCTGTTGTTTGGTCGCCCGCTCTCTTCATTGTGGACCATGTTCACTTCCAGTACAATGGATTCCTGTTAGGGATTCTCTTGTTATCAATTTCCTATCTTCTCGAGGGAAAGGATTTGATGGGTGGATTGCTATTCGCTATTTTACTGTGTTTCAAGCATCTGTTTGCTGTGGCGGCCCCGGTGTATTTCGTGTATTTATTGAGGCACTATT
>CK7
CAGAGGTGATGGAAGAAGAGGGAAGCAGAGGGAGAGAGGGAGTTATTATGGATGGCAGGCATAGCCACCTGCATTAAGGTCCTTGCAATCCCTGCTTACCACAGCACAGACTTTGAAGTGCACAGGCATTGGATGGCGCTCACCCATTCCCTGCCCCTTACCCAATGGTACACCGATGAGAGCAGCCCATGGACGTTGGATTACCCTCCTTTTTTCGCTTGGTTCGAGAAGTTCCTCTCTGTGGCGGGTGCGTGGGTAGATACCCACATGGTAGACCTGCATATGCTCAACTACAATGCCCAAACAGTCATCGTCTTCCAGAGGGCAACTGTCATCTTTGCAGATCTCTTGCTCTACTGGGCCCTCTGGAGGTGCTGCAGGAAGCTCAGCCTGGAAAAGCAGAGGCTTGTTTATATTGCTGTTGTTTGGTCGCCCGCTCTCTTCATTGTGGACCATGTTCACTTCCAGTACAATGGATTCCTGTTAGGGATTCTCTTGTTGTCGATTTCGTTTCTTCTCGAGGGGAATGATTTAATGGGCGGATTGCTATTCGCTGTTTTACTGTGTTTTAAACATCTGTTTGCTGTGGCGGCCCCGGTGTATTTTGTGTATTTGTTGAGGCACTATT
>CL6
CAGAGGTGATGGAAGAAGAGGGAAGCAGAGGGAGAGAGGGAGTTATTATGGATGGCAGGCATAGCCACCTGCATTAAGGTCCTTGCAATCCCTGCTTACCACAGCACAGACTTTGAAGTGCACAGGCATTGGATGGCGCTCACCCATTCCCTGCCCCTTACCCAATGGTACACCGATGAGAGCAGCCCATGGACGTTGGATTACCCTCCTTTTTTCGCTTGGTTCGAGAAGTTCCTCTCTGTGGCGGGTGCGTGGGTAGATACCCACATGGTGGACCTGCATATGCTCAACTACAATGCCCAAACAGTCATCGTCTTCCAGAGGGCAACTGTCATCTTTGCAGATCTCTTGCTCTACTTGGCCCTCTGGAGGTGCTGCAGGAAACTCAGCCTGGAAAAGCAGAGGCTTGTTTATATTGCTGTTGTTTGGTCGCCCGCTCTTTTCATTGTGGACCATGTTCACTTCCAGTACAATGGATTCCTGTTGGGGATTCTCTTGTTGTCGATTTCGTTTCTTCTCGAGGGGAATGATTTAATGGGCGGATTGCTATTCGCTGTTTTACTGTGTTTTAAACATCTGTTTGCTGTGGCGGCCCCGGTGTATTTTGTGTATTTGTTGAGGCACTATT
>CM9
CAGAGGCGATGGAAGAAGAGGGAAACACATGGATTTAGGGAGTTATTATGGATGGCAGGTATAGCCAGCTGCATTAAGGTTCTTTTAATCCCTGCATATCATAGCACAGACTTTGAAGTGCACAGACACTGGATGGCCCTAACCCATTCTCTGCCACTCAGCCAGTGGTACACAGACGAGAGCAGCCCATGGACATTGGATTACCCTCCTTTTTTCGCTTGGTTTGAGAAGTTCATTTCCGTGTTGGGGTTTTGGGTGGATGCCCACATGGTGGATTTGCATATGCACAACTACAATGCCCAAACAGTCATTGTCTTTCAAAGAACAACTGTAATATTTGCAGATCTCATGCTCTACTGGGCCTTGTGGAGGTGCTGCAGGAAGCTCAGCCTGGAGAAGCAGAGGCTAGTTTATATTGCTGTTGTTTGGTCGCCTGCTCTCTTCATTGTGGACCATATTCACTTCCAGTACAATGGATTCCTGTTAGGGATTCTCTTGCTGTCGGTTTCCTATCTTCTCGAGGGTAATGATATAATGGGTGGATTAATATTCGCTATTTTGCTGTGTTTTAAGCATTTGTTTGCTGTGGCAGCCCCGGTGTATTTTGTGTATTTGTTGAGGCACTATT
>CO8
CCGAGGTGATGGAAGAAGAGGGAAACACATGGATTTAGGGAGTTATTATGGATGGCAGGTATAGCCAGCTGCATTAAGATTCTTTTAATCCCTGCATATCATAGCACAGACTTTGAAGTGCACAGACACTGGATGGCCCTCACCCATTCTCTGCCACTCAGCCAGTGGTACACAGACGAGAGCAGCCCATGGACATTGGATTACCCTCCTTTTTTCGCTTGGTTTGAGAAGTTCATTTCCGTGTTGGGGTTTTGGGTGGATGACCACATGGTGGATCTGCATATGCACAACTACAATGCCCAAACAGTCATTGTCTTTCAAAGAACAACTGTAATGTTTGCAGATCTCATGCTCTACTGGGCCTTGTGGAGGTGCTGCAGGAAGCTCAGCCTGGAGAAGCAGAGGCTAGTTTATATTGCTGTTGTTTGGTCGCCTGCTCTCTTCATTGTGGACCATATTCACTTCCAGTACAATGGATTCCTTTTAGGGGTTCTCTTGCTGTCGGTTTCCTATCTTCTCGAGGGTAATGATATAATGGGTGGATTAGTATTCGCTGTTTTGCTGTGTTTTAAGCATCTGTTTGCTGTGGCAGCCCCGATGTATTTTGTGTATTTGTTGAGGCACTATT
>CP16
CAGAGGTGATGGAAGAAGGAGGAAACATAGGGAGAGAGGGAGTTGTTACGGATGGCAGGAGTAGCTAGCTGCATTAAGGTTCTTTTAATCCCTGCTTACCATAGCACAGACTTTGAAGTGCACAGACACTGGATGGCGCTCACCCATTCCCTGCCTCTCAGCCAATGGTACACCGACGAGAGCAGCCCATGGACATTGGATTACCCGCCTTTTTTCGCCTGGTTCGAGAAGTTCCTCTCTGTGGCGGGTGCGTGGGTGGATGCCCACATGGTAGATCTGCATATGCACAACTACAATGCCCAAACAGTCATTGTCTTCCAAAGGGCATCTGTAATTTTTGCAGATCTCTTGCTCTACTGGGCCCTCTGGAGGTGCTGCAGGAAGCTCAGCCTGGAGAAGCAGAGACTTGTTTATATTGCTGTTGTTTGGTCGCCCGCTCTCTTCATTGTGGACCATATTCACTTCCAGTACAATGGATTCCTGTTAGGGATTCTCTTGATGTCGATATCTTTTCTTCTCGAGGGGAAGGATTTGATGGGTGGATTGCTATTCGCTGTTTTACTGTGTTTTAAGCACCTGTTTGCTGTAGCTGCCCCGGTGTATTTTGTGTATTTGTTGAGGCACTATT
>CP161
CAGAGGTGATGGAAGAAGGAGGAAACATAGGGAGAGAGGGAGTTGTTATGGATGGTAGGAATAGCTAGCTGCATTAAGGTTCTTTTAATCCCTGCTTACCATAGCACAGACTTTGATGTGCACAGACACTGGATGGCGCTCACCCATTCCCTGCCTCTCAGCCAATGGTACACCGACGAGAGCAACCCATGGACATTGGATTACCCTCCTTTTTTCACCTGGTTCGAGAAGCTCCTCTCTGTGGCGGGTGCGTGGGTGGATGCCCACATGGTAGATCTGCATATGCACAACTACAATGCCCAAACAGTCATTGCCTTCCAAAGGGCAACTGTAATTTTTGCAGATCTCTTGCTCTATTGGGCCCTGTGGAGGTGCCGCAGGAAGCTCAGCCTGGAGAAGCAAAGGCTTATTTATATTGTTGTTGTTTGGTCGTCCGCTCTCTTCATTGTGGACCATATTCACTTCCCGTACAATGGATTCCTGTTAGGGATTCTCTTGATGTCGATTTCTTATCTTCAAGAGGGGAAGGATTTGATGGGTGGATTGCTATTCGCTGTTTTACTGTGTTTTAAGCATCTGTTTGGTGTAGCGGCCCCGGTGTATTTTATGTATTTGTTGAGGCACTATT
>CR44
AGGAAGAGGAGTTATAGAGGCAGAAAGCATGGACTTGCAGAATTATTATGGATGGCAGCAATAGCCACTTGTGTTAAGCTACTCCTCGTCCCTGCTTACCACAGTACCGATTTTGAAGTACACAGACACTGGCTGGCCCTGACCCATTCTCTACCTGTCAAACAATGGTACTTAGACGAAACCAGCCCGTGGACTCTAGATTATCCTCCCTTCTTCGCCTGGTTTGAAAAGCTCCTTGCTATTTTTGGAAGCATGGTAGATCCAAAAATGGTAAATCTGGATGGCTTAAACTATAATGCCGAAACAGTGGTGGTATTCCAGAGGGCAACGGTTATGTTTGCAGATCTTATGTTGTACTGGGCTCTGTGGAGATGCTGCAGGAACCTTCCTTTGGAAAAACAGAGGCTCGTTTACATTGCGGTTGTTTGGTCTCCGAGTCTCTTCATGGTGGATCACATTCATTTTCAGTACAATGGTTTTCTACTGGGTATTCTGTTATTATCTCTTTCCCTTTTGAGCGAGGGGCAGGATTTGATGGGAGGGATGGTATTTGCTGTATTGCTGTGTTTTAAGCATCTATTTGCTGTAGCGGGTCCGATTTATTTTGTGTACCTGTTAAGGCATTACT
>CT15
CAGAGGTGATGGAAGAAGAAGGAAACGGAGGGAGAGAGGGAGTTGTTATGGATGGCAGGAATAGCTAGCTGCATTAAGGTTCTTTTAATTCCTGCTTACCATAGCACAGACTTTGAAGTGCACAGACACTGGATGGCGCTCACCCATTCCCTGCCTCTCAGCCAATGGTACACCGACGAGAGCAGCCCATGGACATTGGATTACCCTCCTTTTTTCGCCTGGTTCGAGAAGCTCCTCTCTGTAGCGGGTGCGTGGGTGGATGCCCACATGGTAGATCTGCATATGCACAACTACAATGCCCAAACAGTCATTGTCTTCCAAAGGGCAACTGTAATTTTTGCGGATCTCTTGCTCTACTGGGCCCTGTGGAGGTGCTGCAGGAAGCTCAGCCTGGAGAAGCAGAGACTTGTTTATATTGCTGTTGTTTGGTCGCCCGCTCTCTTCATTGTGGACCATATTCACTTCCAGTACAATGGATTCCTGTTAGGGATTCTCTTGATGTCGATTTCTTATCTTCTCGAGGGGAAGGATTTGATGGGTGGATTGCTATTCGCTGTTTTACTGTGTTTTAAGCATCTGTTTGCTGTAGCGGCCCCGGTGTATTTTGTGTATTTGTTGAGGCACTATT
>DA12
CAGAGGTGATGGAAGAAGAGGGGAACAGAAGGAATGAGGGAGTTATTATGGATGGCAGGCATAGCCAGCTGCATTAAGGTTCTTTTAATCCCTGCATATCACAGCACAGACTTTGAAGTGCACAGACACTGGATGGCCCTCACCCATTCTTTGCCACTCAGCCAATGGTACACAGATGAGAGCAGCCCATGGACATTGGATTACCCTCCTTTTTTCGCTTGGTTTGAGAAGTTCATCTCTGTGTTGGGGTTTTGGGTGGATGCCCATATGGTGGATCTGCATATGCACAACTACAATGCCCAAACAGTCATCGTCTTCCAAAGAGCAACTGTAATTTTTGCAGATCTCATGCTCTACTGGGCCTTGTGGAGGTGCTGCAGGAAGCTCACCCTGGAGAAGCAGATGCTAGTTTATATTGCTGTTGTTTGGTCGCCCGCTCTCTTCATTGTGGATCATATTCACTTCCAGTACAATGGATTCCTGTTAGGGATTCTCTTGCTGTCGATTTCCTATCTTCTCGAGGGTAATGATTTGATGGGTGGATTACTATTCGCTGTTTTGCTGTGTTTTAAGCATCTGTTTGCTGTGGCAGCTCCGGTGTATTTTGTGTATTTGTTGAGGCACTATT
>DB53
TAACATGAATCCCGTTTGCAATGGAGAGGAGGCGTGAGGGAGCTAGCATGGATGGGTGGCATAGCGACGTGCGTGAAGATGCTGTTAATGCCCGCGTACCACAGCACTGACTTTGAGGTGCACAGGCATTGGATGGCTCTCACCCATTCCCTCCCACTCCACAGATGGTACGTGGATGAGAGCAGCCCCTGGACTCTCGACTACCCTCCTCTGTTCGCATGGTTGGAGAAATTGCTGGCTTTCTTTGGCGAATGGGTGGATCCGCAAATGGTGGACGTGGAGGGGCTGGAGTACAAGGCGGAGACGGTGGTGATATTCCAGAGGAGCACCGTTATGTTGGCCGACGGACTGCTCTACTGGGCTCTCTGGAGATGCTGCCGCAATCTCTCTCTCTGCAAGCAGAAGCTCGTCTACATGGCAGTCGTATGGTCGCCGAGTCTGATGATGGTGGATCACATTCATTTTCAGTACAATGGGTTTCTGTTGGGAATACTCTTGTTGTCACTGTCGTACCTTATGGAGGGGCACGATTTCATGGGGGCATTGCTGTTTGCGGTTCTATTGTGTTTCAAGCATCTATTTGCAGTGGCAGCACCCGTCTATTTTGTGTATTTGTTGAGGCATTATT
>DC1
GAACATGAATCCCGTATGCAATGGAGAGGAGGCGTGAGGGAGTTAGCATGGATGGGTGGCATAGCGACGTGCGTGAAGATGCTGTTAATGCCCGCGTACCACAGCACTGACTTTGAGGTGCACAGGCATTGGATGGCTCTCACCCATTCCCTCCCACTCCACAGATGGTACGTGGATGAGAGCAGCCCCTGGACTCTCGATTACCCTCCTCTGTTCGCATGGTTGGAGAAATTGCTGGCTTTCTTTGGCGAATGGGTGGATCCGCAAATGGTGGACGTGGAGGGGGTGGAGTACAAGGCGGAGACGGTGGTGATATTCCAGAGGAGCACCGTCATGTTGGCCGACGGACTGCTCTACTGGGCTCTCTGGAGATGCTGCCGCAATCTCTCTCTCTGCAAGCAGAAGCTCGTCTACATGGCAGTCGTATGGTCGCCCAGTCTGATGATGGTGGATCACATTCATTTTCAGTACAATGGGTTTCTGTTGGGAATACTCTTGTTGTCACTGTCGTACCTTATGGAGGGGCACGATTTCATGGGGGCATTGCTGTTTGCGGTTCTATTGTGTTTCAAGCATCTATTTGCAGTGGCAGCACCCGTCTATTTTGTGTATTTGTTGAGGCATTATT
>DD1
AAAGACATATCGTGTATGCAATGGAGGGATGGTGCGAGGGAGGTAGCATGGATGGGTGGCATAGCGACGTGCGTGAAGATGCTGTTAATGCCAGCGTATCACAGCACTGACTTTGAGGTGCACAGACATTGGATGGCTCTCACCCACTCTCTCCCCCTCCACAGATGGTACGCCGATGAGAGCAGCCCCTGGACTCTGGATTACCCTCCTCTCTTCGCATGGTTGGAGAAATTGCTGTCTTTCTTTGGCGAATGGGTGGATCCGCAAATGGTGGACGTGGAGGGGCTCGACTACAAGGCGGACACGGTGGTGGTATTCCAGAGGAGCACCGTCATCTTGGCAGACGGACTGCTCTACTGGGCTCTCTGGAGATGCTGCAGGAATCTCACTCTCTGCAAGCAGAGGCTTGTCTATATGGCAGTCGTATGGTCGCCCGCTCTGATGATGGTGGATCATATTCATTTTCAGTACAATGGGTTTCTGTTGGGAATACTGTTGTTGTCCCTGTCGTATCTTATGGAAGGGCATGATTTCATGGGGGGAATGCTTTTCGCGGTTCTGTTGTGTTTCAAGCATCTATTTGCAGTGGCAGTACCCGTGTATTTTGTGTATTTGTTGAGGCATTATT
>DIM50
AAAGACATATCGTGTATGCAATGGAGGGATGGTGCGAGGGAGGTAGCATGGATGGGTGGCGTAGCGACGTGCGTGAAAATGCTGTTAATGCCAGCGTATCACAGCACTGACTTTGAGGTGCACAGACATTGGATGGCTCTCACCCACTCTCTCCCCCTCCACAGATGGTACGCCGATGAGAGCAGCCCCTGGACTCTGGATTACCCTCCTCTCTTCGCATGGTTGGAGAAATTGCTGTCTTTCTTTGGCGAATGGGTGGATCCGCAAATGGTGGACATGGAGGGGCTCGACTACAAGGCGGACACGTTGGTGATATTCCAGAGGAGCACCGTCATCTTGGCAGACGGACTGCTCTACTGGGCTCTCTGGAGATGCTGCAGGAATCTCACTCTCTGCAAGCAGAGGCTTGTCTATATGGCAGTCGTATGGTCGCCCGCTCTGATGATGGTGGATCATATTCATTTTCAGTACAATGGGTTTCTATTGGGAATACTGTTGTTGTCCCTGTCGTATCTTGTGGAAGGGCATGATTTCATGGGGGGAATGCTGTTCGCGGTTCTGTTGTGTTTCAAGCATCTATTTGCAGTGGCAGTACCCGTGTATTTTGTGTATTTGTTGAGGCATTATT
>EN45
TGGATAAAGGGCAAGTGAAGAAGTCGCAATGGACTCATGGAATTATCATGGATGGCGGCCATAGCCACCTGTATCAAGCTTCTCCTCATCCCTGCATATCACAGTACAGATTTTGAAGTACACAGACACTGGCTGGCGCTGACCCATTCTCTACCCCTCCAACAATGGTACTTAGACGAAACCAGCCCATGGACCCTGGATTACCCTCCCTTCTTCGCCTGGTTTGAAAAATTCCTTGCTATTTTTGGAAGCATGGTGGACTCAAAAATGGTAAGCCTGGATGGCTTAAACTACAATGGCGATACGGTGGTGGTATTCCAGAGGGTAACGGTTATGTTTGCAGATCTTGTCTTGTATTGGGCTCTATGGAGGTGCTGCAGGAAGCTTCCTCTGGAAAAGCAGAGGCTTGTTTACATTGCGGTTGTTTGGTCTCCCAGCCTCTTCATTGTGGATCACATTCATTTTCAGTACAACGGTTTTCTACTGGGAATTTTATTATTATCTCTTTCCCTTCTGAGCGAGGGGCAGGATTTGATGGGAGGAATGGTATTTGCTGTATTGCTGTGTTTTAAGCATCTCTTTGCCGTAGCGGGTCCGATTTATTTTGTGTATCTGTTGAGGCATTACT
>FC13
CAGAGGTGATGGAAGAAGAGGGGAACAGAAGGAATGAGGGAGTTATTATGGATGGCAGGCATAGCCAGCTGCATTAAGGTTCTTTTAATCCCTGCATATCACAGCACAGACTTTGAAGTGCACAGACACTGGATGGCCCTCGCCCATTCTCTGCCACTCAGCCAATGGTACACAGATGAGAGCAGCCCATGGACATTGGATTACCCTCCTTTTTTCGCTTGGTTTGAGAAGTTCATCTCTGTGTTGGGGTTTTGGGTGGATGCTCATATGGTGGATCTGCATATGCACAACTACAATGCCCAAACAGTCATCGTCTTCCAAAGAGCAACTGTAATGTTTGCAGATCTCATGCTCTACTGGGCCTTGTGGAGGTGCTGCAGGAAGGTCACCCTGGAGAAGCAGAGGCTAGTTTATATTGCTGTTGTTTGGTCGCCCGCTCTCTTCATTGTGGATCATATTCACTTCCAGTACAATGGATTCCTGTTAGGGGTTCTCTTGCTGTCGATTTCCTATCTTCTCGAGGGTAATGATTTGATGGGTGGATTACTATTCGCTGTTTTGCTGTGTTTTAAGCATCTGTTTGCTGTGGCAGCTCCGGTGTATTTTGTGTATTTGTTGAGGCACTATT
>FTS1
GAACATGAATCCCGTATGCAATGGAGGGGAGGCGTGAGGGAGGTAGCATGGATGGGTGGCATAGCGACGTGCGTGAAGATGCTGTTAATGCCCGCGTACCACAGCACTGACTTTGAGGTGCACAGGCATTGGATGGCTCTCACCCACTCCCTCCCTCTCCACAGATGGTACGTGGATGAGAGCAGCCCCTGGACTCTCGATTACCCTCCTCTCTTCGCATGGTTGGAGAAATTGCTGGCTTTCTTTGGCGAATGGGTGGATCCGCAAATGGTGGACGTGGAGGGGGTGGAGTACAAGGCGGAGACGGTGGTGATATTCCAGAGGAGCACCGTCATGTTGGCCGACGGACTTCTCTACTGGGCTCTCTGGAGATGCTGCCGGAATCTCTCTCTCTGCAAGCAGAGGCTCGTCTACATGGCAGTCGTATGGTCGCCCAGTCTGATGATGGTGGATCACATTCATTTTCAGTACAATGGGTTTCTCTTGGGAATACTCTTGTTGTCACTGTCGTACCTCATGGAGGGGCACGATTTCATGGGGGCATTGCTGTTTGCGGTTCTATTGTGCTTCAAGCATCTATTTGCAGTGGCAGCACCCGTCTATTTTGTGTATTTGTTGAGGCATTATT
>FTS2
GAACATGAATCCCGTATGCAATGGAGGGGAGGCGTGAGGGAGGTAGCATGGATGGGTGGCATAGCGACGTGCGTGAAGATGCTGTTAATGCCCGCGTACCACAGCACTGACTTTGAGGTGCACAGGCATTGGATGGCTCTCACCCACTCCCTCCCTCTCCACAGATGGTACGTGGATGAGAGCAGCCCCTGGACTCTTGATTACCCTCCTCTCTTCGCATGGTTGGAGAAATTGCTGGCCTTCTTTGGCGAATGGGTGGATCCGCAAATGGTGGACGTGGAGGGGGTGGAGTACAAGGCGGAGACGGTGGTGATATTCCAGAGGAGCACCGTCATGTTGGCCGACGGACTTCTCTACTGGGCTCTCTGGAGATGCTGCCGGAATCTCTCTCTCTGCAAGCAGAGGCTCGTCTACATGGCAGTCGTATGGTCGCCCAGTCTGATGATGGTGGATCACATTCATTTTCAGTACAATGGGTTTCTCTTGGGAATACTCTTGTTGTCACTGTCGTACCTCATGGAGGGGCACGATTTCATGGGGGCATTGCTGTTTGCGGTTCTATTGTGCTTCAAGCATCTATTTGCAGTGGCAGCACCCGTCTATTTTGTGTATTTGTTGAGGCATTATT
>GG1
CGATGGATGAAGAGCTTAAGAAAACAAAATGGACTAATAGAATTATCATGGATGGCAGCCATAGCCACATCGATCAAAGTCCTCCTCATCCCTGCTTACCACAGTACAGATTTTGAAGTTCACAGACACTGGTTAGCCCTAACCCATTCTTTACCCGTCCGACAATGGTATTTGGACGAAACAAGTCCATGGACTCTAGACTACCCTCCCTTGTTTGCCTGGTTCGAAAGATTCCTAGCCATTTTTGGCAGCTTGGTAGACCCCAAAATGGTGGATCTGGATGGATTAAACTACAAGGAAGAAACCGTGGTGGTATTCCAGAGGGCAACGGTTATGGTTGCAGATCTGCTTTTGTATTGGGCTCTATGGAGGTGCTGCAGGAAACTTCCTTTGGAAAAACAGAGGCTGGTTTATATTGCAGTTGTTTGTTCTCCCGGTCTCTTCATTGTGGATCACATACATTTTCAGTACAATGGTTTCCTGTTGGGTATTCTTCTGTTATCACTTTCCCTTTTGAATGAGGGGCAGGATTTGATGGGCGGAGTGGTATTTGCTGTTTTGCTGTGTTTCAAGCATCTCTTTGCTGTAGCAGGGCCGGTATATTTTGTGTATCTATTGAGGCATTACT
>HB41
GCATGTCTGATGATGAGGGCAAAAAGGCATGGGCTGAGGGAGCTAGCGTGGATGGCTGGCATCGCCACATGCCTGAAGATGCTGTTAATGCCAGCGTATCACAGTACTGATTTTGAGGTGCACAGGCACTGGATGGCTCTCACCCACTCGCTCCCCCTGGACACATGGTACGCTGATGAGACCAGCCTCTGGACTTTGGATTACCCTCCTCTCTTTGCCTACTTCGAGAGATTCCTGTCATGGTTTGGGAAATTTGTGGATCCCCAAATGGTGGACGTGGAAGGGCTTAACTACAATGCCGACACAGTGGTGATATTCCAGAGGAGCACAGTCATCTTGACAGACGGCCTGCTCTACTGGGCTCTATGGAGATGCTGCAGGAATCTCAGCCTCGCCAAGCAGAGGCTCGTGTACATGGCAATTGTATGGTCGCCCAGCCTTATGATGGTTGATCATGTTCATTTTCAGTACAATGGGTTTCTGTTGGGGATATTGTTGTTGTCTCTGTCGTACCTTATGGAGGGGCATGATTTCATGGGGGGGATGCTGTTTGCAGTTCTGTTGTGTTTCAAGCATCTATTTGCAGTGGCAGCACCTGTGTATTTTGTGTATTTGTTGAGACATTATT
>JO20
CAGAGGTGATGGAAGAAGAAGGAAACACAGGGAGAGAGGGAGTTGTTATGGATGGCAGGCATAGCTACCTGCATTAAGGTTCTCTTAATCCCTGCATACCATAGCACAGATTTCGAAGTGCACAGACACTGGATGGCGCTTACCCATTCCCTGCCTGTCAGCCAATGGTACACCGACGATAGCAGCCCATGGACATTGGATTACCCTCCTTTATTCGCCTGGTTCGAGAAGTTCCTCTCTGTGCCGGGTGCGTGGGTGGATGCCCAGATGGTGGATCTGCATATGCACAACTACAATGCCCAAACAGTCGTTGTCTTCCAAAGGGCAACTGTAATTTTCGCAGATCTCTTGCTCTACTGGGCCTTGTGGAGGTGCTGCAAGAAGCTCAGCCTGGAGAAGCAGAGGCTTGTTTATATTGCCGTTGTTTGGTCGCCCGCTCTCTTCATTGTGGACCATATTCACTTTCAGTACAATGGATTTCTGTTAGGGATTCTCTTGATGTCAATTTCTTATCTTCTCGAGGGGAAGGATTTGATGGGTGGATTGCTATTCGCTGTTTTACTGTGTTTTAAGCATCTGTTTGCTGTAGCGGCCCCGGTGTATTTTGTGTATTTGTTGAGGCACTATT
>JU21
CAGAGGTGATGGAAGAAGAAGGAAACACAGGGAGAGAGGGAGTTGTTATGGATGGCAGGCATAGCTACCTGCATTAAGGTTCTCTTAATCCCTGCATACCATAGCACAGATTTCGAAGTGCACAGACACTGGATGGCGCTTACCCATTCCCTGCCTGTCAGCCAATGGTACACCGACGAGAGCAGCCCATGGACATTGGATTACCCTCCTTTGTTCGCCTGGTTCGAGAAGTTCCTCTCTGTGCCGGGTGCGTGGGTGGATGCCCAGATGGTGGATCTGCATATGCACAACTACAATGCCCAAACAGTCGTTGTCTTCCAAAGGGCAACTGTAATTTTCGCAGATCTCTTGCTCTACTGGGCCTTGTGGAGGTGCTGCAAGAAGCTCAGCCTGGAGAAGCAGAGGCTTGTTTATATTGCCGTTGTTTGGTCGCCCGCTCTCTTCATTGTGGACCATATTCACTTTCAGTACAATGGATTTCTGTTAGGGATTCTCTTGATGTCAATTTCTTATCTTCTCGAGGGGAAGGATTTGATGGGTGGATTGCTATTCGCTGTTTTACTGTGTTTTAAGCATCTGTTTGCTGTAGCGGCCCCGGTGTATTTTGTGTATTTGTTGAGGCACTATT
>MC0
GCATGTCCGATGCTCAAGGCCAAAAGACATGGGCTGAGCGAGCTAGCGTGGATGGCTGGCATAGCCACATGCCTAAAGATGCTGTTAATTCCAGCGTATCACAGTACCGACTTCGAGGTGCACAGGCATTGGATGGCTCTCACCCACTCCCTCACCCTGGAAAGATGGTACGCTGATGAGAGCAGCCCCTGGACTTTGGATTACCCTCCTCTCTTCGCCTTCTTCGAGAAATTCCTGTCTTTGTTTGGGAAATGGGTGGATCCACAAATGGTGGACGTGGAGGGGCTTAATTACAAGGCCGACACAGTGGTGATATTCCAGAGGAGCACAGTCATGTTGGCAGACGGGTTGCTCTACTGGGCTCTATGGAGATGCTGCAGGAATCTCAGTCTGGGCAAGCAGAGGCTCGTGTATATGGCAGTGGTATGGTCGCCCAGTCTTATAATGGTGGATCATATTCATTTTCAGTACAATGGGTTTCTGTTGGGGATTCTGTTGTTGTCACTGTCGTATCTAATGGAGGGGCGTGATTTTATGGGGGGGATCCTGTTTGCAGTTCTGTTGTGTTTCAAGCATCTATTTGCGGTGGCAGCACCAGTGTATTTTGTGTATTTGTTGAGGCATTATT
>MT0
CCTTGGTCTTTTGATATTATAGGTGAATGGGGGTGGGGTGAGCTAGGTTGGATGGGTGGCGTGGCGACGTGCGTGAAGATGCTGCTGATGGCGGCGTATCACAGCACAGACATGGAGGTGCACAGGCACTGGATGGCCCTCACGCGCTCCCTCCCCCTCCGCCAATGGTACGCCGACGAGAGCAGCCCCTGGACCCTCGACTACCCCCCCCTCTTCGCCTGGTGGGAGAAGTTCCTCGCCCTCTTCGCCACATGGGTGGACCCGCAGATGGTGGACGTCGAGGGCCTCCACTACGACGCCCCCACCGTGCTGCTCTTCCAGAGGACCACCGTCATCCTCGCGGACGGGCTGCTCTACTGGGCCCTCTGGCGATGCTGCAGAACCCTCCCCCCCTCCAAGCAGAGCCTTCTCTATCTCACCGTCGTCTGGTCGCCCACTCTCATCATTGTCGACCATATTCATTTTCAGTACAACGGCTTTCTCTTGGGGATACTGCTCTTCTCCCTCTCCTGTCTTATGGAGGGCCGTGATTTCATGGGGGGGACGCTCTTTGCAGTCCTACTGTGTTTCAAGCATCTCTTTGCAGTCGCAGCTCCCGTCTATTTTGTCTATTTGTTGAGGCATTACT
>NN48
TTGAGGCAGCCCAAGGCGGAGCAAAGAGGTGATGAGGGTGAGCTCGCATGGATGGGTGGCATAGCGACGTGCATGAAGATATTGTTAATGCCAGCCTATCACAGCA-TGACTTTGAAGTGCACAGGCATTGGATGGCTCTCACCCATTCCCTACCCCTCCATAGATGGTACATGGACGAGAGCAGCCCCTGGACTCTCGATTACCCTCCTCTCTTCGCATGGTTGGAGAAATTCCTCTCTTTCTTTGCCAAATGGGTGGATCCACAAATGGTGGACGTGGACGGGCTCGACTACAAGGCCCACACGGTCGTGATATTCCAGAGGAGTACCGTCATATTGGCAGACGGACTGCTCTACTGGGCTCTCTGGAGATGCTGCAGGAATCTCACTCTCTGCAAGCAGAGGCTTGTTTATATGGCAGTCGTATGGTCTCCCAGTCTCATGATGGTGGATCATATTCATTTTCAGTACAATGGGTTTCTGTTGGGAATACTGTTGTTGTCCCTGTCGTATCTTATGGAGGGGCATGATTTCATGGGGGGAATGCTGTTTGCAGTTCTATTGTGTTTCAAGCATCTATTTGCAGTGGCAGCACCCGTGTATTTTGTGTATTTGTTGAGGCATTATT
>PA42
TCAATCCTTCAACATTGGGGTAGCAGTGATGGGGCGAGGGAGCTGGCGTGGATGGCAGCCGTGGCCACATGCCTGAAGATGCTGATGATGCCAGCGTATTGCAGTACGGACCTGGAGGTGCACCGGCACTGGATGGCGCTCACGCACTCCCTGCCCCTCCGCAGATGGTACGCCGACGAGAGCAGCCCATGGACGCTGGACTACCCTCCTTTCTTCGCCTGGTTGGAGAGGGTGCTGTCTGTGGTGGGGGGGTGGGTGGATCCGCGGATGGTGGACGTGGGGGGGCTCAACTACGACGCCCAGGCAGTGGTGGTGTTCCAGAGGAGCACCGTCATCTTGGCAGACGGAGTGCTCTTCTGGGCTCTCTGGCGGTGCTGCAGGAATCTCACCCTCGCCAAGCAGAGGCTCGTGTACATGGCAGTGCTGTGGTCGCCCGCTCTCATGATGGTGGATCATATTCATTTTCAGTACAACGGGTTTCTGCTGGGGATCCTTTTGTTGTCACTGTCGTATCTGATGGAGGGGCATGATTTCATGGGGGGGGTGCTGTTTGCAGTTCTATTGTGTTTCAAGCATCTCTTTGCAGTGGCGGCACCCGTGTATTTTGTGTATTTGTTGAGGCATTATT
>PB33
AACAGGACGTGATTCAGCAGCAGCGGGCCTGGTTTGTCAGAGTTAGCATGGATGGCAGCCATGGCTACTGTGGTGAAAGTCCTGCTAATCCCAGCATACCATAGCACAGATTTTGAAGTCCACAGACACTGGCTGGCTCTCACCCATTCCCTACCCCTCAACCAATGGTATTTCGACGAGAGTAGTCCATGGACATTGGATTATCCTCCACTGTTTGCCTTCTTTGAGAAACTCTTATCCCTCTTCGCCGTCCGCGTAGACCCAAAAATAGTAGATCTCAATGGACTCAACTATAAGGCTGAAACGGTTGTGGTATTCCAGAGAGTAACCGTCATGTTAGCAGATCTTGTCTTGTATTTTTCTCTCTGGAGATGCTGCAGGAAACTGAGTTTGGAGAAGCAGAGGCTCGTTTACATCTCAATTGTCTGGTCGCCCAGTCTGTTTATCATTGATCACATCCATTTTCAGTACAATGGATTTCTGTTGGGC-------------------------------------------------------------------------------------------------------------------------------------------
>PF1
AATCCTTTGCAATGGTGGGGAGTGACGAGTGGTGTGAGGGAGTTGGTGTGGATGGGTGGCGTGGCAACATGCGTGAAGATGCTGTTAATGCCTGCATATCACAGCACTGACTTGGAGGTGCACAGGCATTGGATGGCTCTCACCCACTCCCTCCCCATGGACAGATGGTACACCGATGAGAGCAGCCCCTGGACTTTGGATTACCCTCCCCTCTTCGCGTGTTTTGAGAAATTCCTCTCCTTTTTTGGGAAATGGGTGGATCCTGAAATGGTGGACGTGGGGGGGCTGGAGTACAAGGCGGAGGCGGTGGTGGTGTTCCAGAGGGGCACAGTCGCGGTGGCGGACGCACTGCTCTACTGGGCTCTCTGGAGATGCTGCAGGAGTCTCAGCGTCTGCAAGCAGAGGCTTGTGTTTATGGCAGTCCTATGGTCGCCCACTCTCATGATCGTGGATCATATTCATTTTCAGTACAATGGGTTTCTGTTGGGGATGCTGTTGTTGTCACTGTCGTGTCTTATGGAGGGGCATGACTTTATAGGGGGAGTGCTGTTTGCAGTTCTATTGTGTTTCAAGCATCTATTTGCAGTGGCAGCACCGGTGTATTTTGTGTATTTGTTGAGGCATTATT
>PFM1
GCATGTGTGGTGGTGAAGGGCAAAAGGGATGGGGTGAGAGAGCTAGCGTGGATGGCAGGCATCGCCACATGCCTCAAGATGCTGTTGATGCCCGCCTATCACAGCACTGACTTTGAGGTGCACAGGCATTGGATGGCTCTCACCCACTCCTTGCCCCTCCACCGATGGTACGCTGACGAGAGCAGCCCTTGGACTTTGGATTACCCTCCCCTCTTTGCCTTCCTCGAGAAGCTCCTGTCTTTGTTTGGGAGATGGGTGGATCCGCAAATGGTGGACGTGGAGGGGCTGAACTACGAGGGCGAGAGTGTGGTGATGTTCCAGAGGAGCACAGTCATCGTCGCAGACGGAGTGCTGTACTGGGGGCTGTGGCGATGCTGCAGGAATCTGAGCGCGGCCAAGCAGAGAGCGGTGTATATGGCAGTGGTGTGGTCGCCCGCTCTTATGATGGTGGACCATATTCATTTTCAGTACAACGGCTTTCTCTTGGGGATACTCCTCTTGTCCCTCTCCTATCTCATGGAGGGGCATGATTTCAGAGGGGCAATGCTCTTTGCACTTCTATTGTGTTTCAAGCATCTATTTGCAGTGGCGGCACCCGTGTATTTTGTGTATTTGTTGAGGCATTATT
>PG28
AAGAGGGCGTGATCCAGCAACAGCGGGCATGGTTTCTCAGAGTTAGCATGGATGGCAGGCATGGCTACTTTGATGAAAGTCCTGCTAATCCCAGCATATCATAGCACAGATTTTGAAGTCCACAGGCACTGGCTGGCTCTCACCCACTCCCTACCCGTCAACCGATGGTATTTGGATGAGAGCAGCCCATGGACATTGGATTATCCTCCATTGTTTGCCTACTTTGAGAAACTCCTCTCTCTCTTCGCCGTCTGCGTAGACCCAAAAATCGTAGATCTCAATGGATTCAACTATAAGGCTGAAACCGTGGTGGTATTCCAGCGGGTAACGGTCATGTTAGCAGATCTTGTCTTGTATTTCTCTCTCTGGAGATGCTGCAGGAAACTGAGTTTGGAGAAACAGAGGCTCGTTTACATTTCAATTGTCTGGTCGCCCAGTCTGTTTATCATCGATCACATTCATTTTCAGTACAATGGATTTTTGTTGGGCATTCTTTTGTTGTCACTTTCCTTTCTGAGAGAGGGGCAGGATTTCATGGGCGGATTGGCCTTCGCTGTCTTGCTGTGTTTCAAGCATCTGTTTCTAGTAGCTGCTCCCGTGTATTTTGTGTATTTGTTGAGACATTACT
>PH2
AATCCTTTGCAATGGTGGGGAGTGACGAGTGGTGTGAGGGAGTTGGTGTGGATGGGTGGCGTGGCAACATGCGTGAAGATGCTGTTAATGCCTGCATATCACAGCACTGACTTGGAGGTGCACAGGCATTGGATGGCTCTCACCCACTCCCTCCCCATGGACAGATGGTACACTGATGAGAGCAGCCCCTGGACTTTGGATTACCCTCCCCTCTTCGCGTGTTTTGAGAAGTTCCTCTCCTTTTTTGGGAAATGGGTGGATCCTGAAATGGTGGACGTGGGGGGGCTGGAGGCGGAGGCGGAGGCGGTGGTGGTGTTCCAGAGGGGCACAGTCGTGGTGGCGGACGCACTGCTCTACTGGGCTCTCTGGAGATGCTGCAGGAGTCTCAGCGTCTGCAAGCAGAGGCTTGTGTTTATGGCAGTCCTATGGTCGCCCACTCTCATGATCGTGGATCATATTCATTTTCAGTACAATGGGTTTCTGTTGGGGATGCTGTTGTTGTCACTGTCGTGTCTTATGGAGGGGCATGACTTTATAGGGGGAGTGCTGTTTGCAGTTCTATTGTGTTTCAAGCATCTATTTGCAGTGGCAGCACCGGTGTATTTTGTGTATTTGTTGAGGCATTATT
>PM29
AAGAGGGTGTACTCCAGCAAGAGCAGGTATGGTTTGTCAGAGTTAGCATGGATGGCAGGCATAGCTACGGTAATGAAAGTCCTGCTAATCCCATCATACCACAGCACAGATTTTGAAGTCCACAGGCACTGGCTGGCTCTCACCCATTCCCTACCCCTCAACCGTTGGTATTTGGACGAGAGCAGCCCATGGACCCTGGATTATCCTCCATTTTTTGCCTGCTTTGAGAAATTTCTCTCCCTCTTCGCCGCCTGTGTGGACCCTAAAATCGTAGATCTCAACGGATTCAACTACAAGGCTGAAACCGTGGTGGTATTCCAGAGGGTAACGGTCATGCTAGCAGATCTTGTCTTGTATTTCTCTCTCTGGAGATGTTGTAGGAAGCTGAGTTTGGACAAGCAGAGGCTCGTTTACATTGCAATTGTCTGGTCGCCCAGTCTGTTTATCATCGATCACATTCATTTTCAGTACAATGGATTTCTGTTGGGCATTCTTTTGTTGTCACTTTCCTTTCTGAGCGAGGGGCAGGATTTCATGGGTGGGTTGACCTTCGCTGTCTTGCTCTGTTTCAAGCATCTGTTTCTAATAGCTGCGCCCGTGTATTTTGTGTATTTGTTGAGACATTACT
>PS27
-------------------------------------------------------------------------------------------------------------------------------------------------------------------------------------------------------------------------------------------------------------------------------------------------------------------------------------------------------------------------CTCTCTGGAGATGCTGCAGGAAACTGAGTTTGGAGAAACAGAGGCTCGTTTACATTTCAATTGTCTGGTCGCCCAGTCTGTTTATCATCGATCACATTCATTTTCAGTACAATGGATTTTTGTTGGGCATTCTTTTGTTGTCACTTTCCTTTCTGGGAGAGGGGCAGGATTTCATGGGCGGATTGGCCTTCGCTGTCTTGCTGTGTTTCAAGCATCTGTTTCTAGTAGCTGCTCCCGTGTATTTTGTGTATTTGTTGAGACATTATT
>PS30
TCAATCCTTCAACACTGTGGTATTACTGCTGGGGCGAGGGAGCTGGCGTGGATGGCAGGCGTGGCCACATGCCTGAAGATGCTGATGATGCCGGCGTATCGCAGTACGGACTTTGAGGTGCACCGGCACTGGATGGCGCTCACGCACTCCCTGCCCCTCCGCAGATGGTACGCCGACGAGAGCAGCCCATGGACGCTGGACTACCCTCCTTTCTTCGCCTGGTTGGAGAGGGTGCTGTCTGTGGTGGGGGGGTGGGTGGATCCGCGGATGGTGGACGTGGGGGGGCTCAACTACGACGCCCAGGCAGCGGTGGTGTTCCAGAGGAGCACCGTCATCTTGGCAGACGGAGTGCTCTTCTGGGCTCTCTGGCGGTGCTGCAGGAATCTCACCCTCGCCAAGCAGAGGCTCGTGTACATGGCAGTGCTGTGGTCGCCCGCTCTCATGATGGTGGATCATATTCATTTTCAGTACAACGGGTTTCTGCTGGGGATCCTTTTGTTGTCACTGTCTTATCTGATGGAGGGGCATGATTTCATGGGGGGAGTGCTGTTTGCAGTTCTATTGTGTTTCAAGCATCTCTTTGCAGTGGCGGCACCCGTGTATTTTGTGTATTTGTTGAGGCATTATT
>PSF43
TCAAACATATGCTCTATACAATGGAGAGATGGTGTGAGGGAGCTAGCATGGATGGGTGGCATAGCGACGTGCGTGAAGATGTTGTTAATGGCAACCTATCACAGCACTGACTTTGAAGTGCACAGGCATTGGATGGCTCTCACCCACTCCCTCCCCGTCCACAGATGGTACGCTGACGAGAGCAGCCCTTGGACCCTCGATTACCCTCCTCTCTTCGCATGGCTGGAGAAATTCCTCTCTTTCTTTGCCAAGTGGGTGGATCCACAAATGGTGGACGTGGACGGGCTCGACTACAAGGCCGACACGGTCGTGATATTCCAGAGGAGCACCGTCATCTTCGCAGATGGACTGCTGTACTGGGCTCTCTGGAAATGCTGCAGAAATCTCAGCCTCTGCAAGCAGAGGCTTGCTTATATGGCAGTCGTATGGTCGCCCAGTCTCATGATGGTGGATCATATTCATTTTCAGTACAATGGGTTTCTATTGGGAATACTGTTGTTGTCCCTGTCGTATCTTATGGAGGGGCATGATTTCATGGGGGGAATGCTGTTTGCAGTTCTATTGTGTTTCAAGCATCTATTTGCAGTGGCAGCACCCGTGTATTTTGTGTATTTGTTGAGGCATTATT
>PTA0
TGGTCTGCTATTTTCTTGCCCCAGCAGCATGGGCTGAGAGAGCTGGCATGGATGGGTGGAATAGCGACATGCGTGAAGATGCTGTTAATGCCGGCGTATCACAGCACAGACTTTGAGGTGCACAGGCATTGGATGGCTCTCACGCACTCCCTCGCCCTCCGAACATGGTACGCTGACGAGACCAGCCCTTGGACATTGGACTACCCTCCTTTCTTCGCCTTCTTCGAGAAATTTCTCTCCTTCTTTGGGAAATGGGTGGATCCCCAAATGGTGGACGTGGAGGGGCTCAACTACGAGGGCGACACGGTGGTGATATTCCAGAGGAGCACGGTCATCATGGCGGACGGGGTGCTCCTCTGGGGGCTATGGAGATGCTGCAGGAATCTCACTCTCGCCAATCAGAGGCTCGTATACATGGCAGTGCTATGGTCGCCCACTCTCATGATGCTGGATCATATTCATTTTCAGTACAATGGCTTTCTCCTGGGGATACTCTTGTTGTCGCTGTCATATCTTATGGAGGGGCATGATTTCATGGGGGGAACGCTCTTTGCAGTTCTATTGTGTTTCAAACATCTATTTGCACTGGCAGCACCCGTCTATTTTGTGTATTTGTTGAGGCATTATT
>RC54
TCAAACATATGCTCAATGCCATGGAGAGATGGTGTGAGGGAGCTAGCATGGATGGGTGGCATAGCGACGTGCGTGAAGATGTTGTTAATGCCAGCCTATCACAGCACCGACTTTGAAGTGCACAGGCATTGGATGGCTCTCACGCATTCCCTCCCCCTCCACAGATGGTACGCCGACGAGAGCAGCCCCTGGACTCTCGATTACCCTCCTTTCTTCGCATGGTTGGAGAAATTCCTCTCTTTCTTTGCCAAATGGGTGGATCCGCAAATGGTGGACGTGGACGGGCTCGACTACAAGGCCCACACGGTCGTGATATTCCAGAGGAGCACCGTCATCTTGGCAGACGGTCTGCTCTACTGGGCTCTCTGGAGATGCTGCAGGAATCTCACTCTCTGCAAGCAGAGGCTTGTTTATATGGCAGTCGTATGGTCGCCCACTCTGGTGATGGTGGATCATATTCATTTTCAGTACAATGGGTTTCTGTTGGGAATACTGTTGTTGTCCCTGTCGTCTCTTATGGAGGGGCATGATTTCATGGGGGGAATGCTGTTTGCAGTTCTATTGTGTTTCAAACATCTATTCGCAGTGGCAGCACCCGTGTATTTTGTGTATTTGTTGAGGAATTATT
>RR55
TCAAACATATGCTCAATGCAATGGAGAGATGGTGTGAGGGAGCTAGCATGGATGGGTGGCATAGCGACGTGCGTGAAGATGTTGTTAATGCCAGCCTATCACAGCACCGACTTTGAAGTGCACAGGCATTGGATGGCTCTCACCCATTCCCTCCCCCTCCACAGATGGTACGCCGACGAGAGCAGCCCCTGGACTCTCGATTACCCTCCTTTCTTCGCATGGTTGGAGAAATTCCTCTCTTTCTTTGCCAAATGGGTGGATCCGCAAATGGTGGACGTGGACGGGCTCGACTACAAGGCCCACACGGTCGTGATATTCCAGAGAAGCACCGTCATCTTGGCAGACGGACTGCTCTATTGGGCTCTCTGGAGATGCTGCAGGAATCTCACTCTCTGCAAGCAGAGGCTTGTTTATATGGCAGTCGTATGGTCGCCCACTCTGGTGATGGTGGATCATATTCATTTTCAGTACAATGGGTTTCTGTTGGGAATACTGTTGTTGTCCCTGTCGTCTCTTATGGAGGGGCATGATTTCATGGGGGGAATGCTGTTTGCAGTTCTATTGTGTTTCAAGCATCTATTTGCACTGGCAGCACCCGTGTATTTTGTGTATTTGTTGAGGAATTATT
>SA1
CTTCTAATCTACATTAGGAGTTGATATATGTGGATGGGGGAGGTGGCGTGGATGGCAGGCATGGCGACATGCGTGAAGATGCTGTTAATGCCGGCGTATCGCAGTAGCGATTTCGAGGTGCACCGGCACTGGATGGCTCTCACGCACTCGCTGCCCCTCCGGCGGTGGTACGCGGACGAGAGCAGCCCCTGGACTCTCGACTACCCGCCCTTGTTCGCCCTCATGGAGCGGGTGCTGGCCGTGTTTGGGGGATGGGTGGATGCGCGAATGGTGGACGTGGGCGGGCTCAACTACGGGGCCCACACGGCGGTGGTGTTCCAGCGGAGCACGGTCATGGTGGCGGACGGGGTGCTGTACTGGGCGCTCTGGCGGTGCTGCACCCATCTCTCCCCCGCCAGGCGGAGGCTCGTCTACATGGCGGTGGTGTGGTCGCCCGCTCTTATGATGGTGGATCACATTCATTTTCAGTACAACGGCTTTCTGTTGGGGATCCTTTTGCTGTCACTGTCGTATCTGATGGAGGGGCGTGATTTCTTGGGGGGGATGCTGTTTGCAGTGCTGCTGTGTTTCAAGCATCTATTTGCAGTGGCGGCACCCGTGTATTTTGTGTATTTGTTGAGGCATTACT
>SC0
AAAGAACATGTGGGAAAGCATAGAGGATGTGGTGGGAGGGAGGTAGCGTGGATGGGGGGCATAGCGACGTGCGTGAAGATGCTGTTAATGGCAGCCTATCACAGCACTGACTTGGAGGTGCACAGGCATTGGATGGCTCTCACGCACTCCCTGCCTGTGCAGCGATGGTACGTGGATGAGAGCAGCCCCTGGACCCTGGACTACCCTCCGCTCTTCGCTTGGTTTGAGAAGTTGGTGGGTGTGTTTGGGCAATGGGTGGATCCGCAGATGGTGATGGTGATGGGGGGGGAGTACACGGGAGAGGCCGTGGTGATCTTCCAGAGGAGCAGCGTCATTTTGGCAGACGCAGTGCTCTACTGGGGTGTATGGCGGTGTTGCAGGCAGCTCTCTCTGCACCACCAGAGGCTCGTCTATATGTTAGTGGTGTGGTCTCCCACTCTCATCCTGGTGGATCATATTCATTTTCAGTACAATGGCTTTCTCTTGGGGATTCTCTTGTTGTCGCTGTCGTCTCTCATGGAGGGGCATGATTTCACCGGGGGGATGCTCTTTGCACTTCTATTGTGTTTCAAGCATCTATTTGCCGTCGCAGCACCCGTCTATTTTGTCTATTTGTTGAGGCATTATT
>SE46
-----------------------------------------------------------------------------------------------------------------------------------------------------------------------------------------------------------------------------GTTTGAAAAATTTCTTGCCATTTTTGGAAGCGCGGTGGACTCAAAAATGGTAAGCCTGGATGGCTTAAACTACAATGGCGATACAGTGGTGGTATTCCAGAGGACAACGGTTATGTTTGCAGATCTTGTGTTGTATTGGGCTCTTTGGAGATGCTGCAGGAAGTTTCCTCTGGAAAAGCAGAGGCTTGTTTACATTGCGGTCGTCTGGTCTCCCAGCCTCTTCATTGTGGACCACATTCATTTTCAGTACAACGGTTTTCTACTGGGAATTTTATTATTATCTCTTTCCCTTCTGAGCGAGGGGCAGGATTTGATGGGAGGAATGGTATTTGCTGTATTGCTGTGTTTCAAGCATCTCTTTGCCCTAGCGGGTCCGATTTATTTTGTGTACCTGTTGAGGCATTACT
>SG23
CAGAGGTGATGGAAGAAGAGGGAAGCAGAGGGAGTGAGGGAGTTATTGTGGATGGCAGGCATAGCCAGCTGCATTAAGGTCCTTGCAATCCCTGCTTACCACAGTACAGACTTTGAAGTGCACAGGTATTGGATGGCGGTCACTCATTCTCTGCCCCTCAGTCAATGGTACACCGATGAGAGCAGTCCGTGGACATTGGATTACCCTCCTTTTTTCGCTTGGTTCGAGAAGTTTCTCTCTGTGGCGGGTGCGTGGGTGGATACCCGCATGGTGGACCTGCATATGCTCAACTATAATGCCCAAACAGTCATCGTCTTCCAGAGGACAACTGTAATCTTTGCAGATCTCTTGCTCTACTGGTCCCTTTGGAGGTGCTGCAGGAAGCTCAGCCTGGAGAAGCAGAGGCTTGTTTATATTGCTGTTGTTTGGTCGCCCGCTCTCTTCATTGTGGACCATATTCACTTCCAGTACAATGGATTCCTGTTAGGGATTCTCCTGTTATCGATTTCCTTTCTTCTCGAGGGGAAGGATTTGATGGGCGGATTGCTATTCGCTGTTTTATTGTGTTTTAAGCATCTGTTTGCTGTGGCAGCCCCGGTGTATTTTGTGTATTTGTTGAGGCACTATT
>SS22
CAGAGGTGATGGAAGAAGAGGGAAGCAGAGGGAGTGAGGGAGTTATTATGGATGGCAGGCATAGCCAGCTGCATTAAGGTCCTTGCAATCCCTGCATACCACAGCACAGATTTTGAAGTGCACAGACACTGGATGGCGGTCACTCATTCTCTGCCCCTCAGCCAATGGTACACCGATGAGAGCAGCCCGTGGACATTGGATTACCCTCCTTTTTTCGCTTGGTTCGAGAAGTTCCTCTCTGTGGCGGGTGCGTGGGTGGATACCCGCATGGTGGATCTGCATATGCTCAACTACAATGCCCAAACAGTCATCGTCTTCCAGAGGACTACTGTAATCTTTGCAGATCTCTTGCTCTACTGGTCCCTTTGGAGGTGCTGCAGGAAGCTCAGCCTGGAGAAGCAGAGGCTTGTTTATATTGCTGTTGTTTGGTCGCCCGCTCTCTTCATTGTAGACCATATTCACTTCCAGTACAATGGATTCCTGTTAGGGATTCTCCTGTTATCGATTTCCT-----------------------------------------------------------------------------------------------------------------T---
>SV36
ATCTTTCTTCACACAAACGGAAAAACTCATGGCCTAAATGAGCTAGCATGGATCGCAGGCATAGCCACTTGCATCAAACTGCTCCTAATCCCTGCATACCACAGCACGGACTTTGAAGTCCACAGGCACTGGTTGGCTCTCACACATTCCCTTCCCCTCAACGAATGGTACACAGACGAGAGCAGCCCATGGACACTAGATTACCCCCCTTTCTTCGCTTGGTTTGAGAAATTACTCTCTATATTTGCTTCATGGGTGGACCCCCAAATGGTCGATCTCCATGGGCTCAACTACAAAGCCCAAACGGTAGTCACATTCCAGAGGGCAACAGTCATGGTTGCAGATCTTTTACTCTATTGGGCTCTCTGGAGGTGCTGCAGGAAACTCAGTGTGGAGAAGCAGAGACTTGTTTATATTTCAGCTGTTTGGTCGCCCAGTCTGTTTATTGTGGACCATATTCATTTTCAGTATAATGGATTTCTGTTGGGGATTCTTTTGTTGTCGCTGTCGTTTCTTCTTGAAGGGCAGGATGTGATGGGCGGATTGCTGTTCGCTGTGTTGATCTGTTTTAAGCATTTATTCGCTGTGGCGGCTCCTGTGTATTTTGTTTATTTGTTGAGGCATTATT
>TA17
CAGAGGTGATGGAGGAAGAAGGAAACACACGGAGAGAGGGAGTTGTTATGGATGGTAGGCATAGCTAGCTGCATTAAGGTTCTCTTAATCCCTGCTTACCATAGCACAGACTTTGAAGTGCACAGACACTGGTTGGCGCTCACCCATTCCCTGCCGCTCAGCCAATGGTACACCGACGAGAGCAGTCCATGGACATTGGATTACCCTCCTTTTTTCGCCTGGTTCGAGAAATTCCTCTCTTTGGCGGGTGCGTGGGTGGATGCCCACATGGTAGATCTGCATATGCACAACTACAATGCCGAAACAGTCATTGTCTTTCAAAGGGCAACTGTAATTTTTGCAGATCTCTTGCTCTACTGGGCCCTGTGGAGGTGTTGCAGGAAGTTTAGCTTAGAGAAGCAGAGGCTTGTTTATATTGCCGTTGTTTGGTCGCCCGCTCTCTTCATTGTGGACCATATTCACTTCCAGTACAATGGATTCCTGTTAGGGCTTCTCTTGATGTCGATTTCTTATCTTCTCGAGGGGAAGGATTTGATTGGTGGATTGCTATTCGCTGTTTTACTGTGTTTTAAGCATCTGTTTGCTGTAGCGGCCCCGGTGTATTTTGTGTATTTGTTGAGGCACTATT
>TB39
TCATGGAAAAGGAAGGAAGCAGTAGTGTAGGGCTCAATAGAGTTGTTATGGATGGCTGGCATAGCCAGTTGCTTAAAGTTTCTTGCAATCCCTGCTTACCACAGCACAGATTTTGAAGTGCATAGGTACTGGTTGGCACTCACCCATTTCCTTCCCCTCAGCAGATGGTACACAGACGAGAGCAGTCCATGGACATTGGATTACCCTCCCTTCTTCGCCTGGTTCGAAAAACTCCTCTCCATGGCGGCCGCATGGGTGGATCCCCAAATGCTGGACCTCCATTTACACAATTACAGAGCACCCACAGCGATCATATTCCAGAGGGCAACTGTAACCCTTTCAGATCTCTTGCTTTATTGGGCTTTGTGGAGATGCTGCAGAAAGCTTAGCCTGGAGAAGCAGAGGCTTGTTTATGTTGCTGTCGTTTGGTCACCGGCTCTTTTCATAGTGGACCATATTCATTTTCAGTACAATGGGTTCCTGTTGGGGATTCTCTTGCTGTCGCTCTCATTTCTCCTCGAGGGGCATGATATCGTGGGCGGATCGCTGTTCGCTGTTTTGCTGTGTTTTAAGCATCTTTTTGCTGTGGCGGCGCCGGTGTATTTTGTGTATCTGTTGAGACATTATT
>TC31
AAGTGAGCGTAATCCAGCAGCAGCAGGCATGGGCTGTCAGAGTTAGCATGGATGGCAGGCATAGCTACTTTGATGAAAGTCTTGCTAATCCCAGCATACCACAGCACAGATTTTGAAGTCCACAGGCACTGGCTGGCTCTTACCTATTCCTTACCTGTCGATCGATGGTATTTGGACGAGAGCAGCCCATGGACATTGGATTATCCTCCATTGTTTGCCTGGTTTGAGAAACTCCTCTCCCTCTTCGCCGCCTTCGTGGATCCAAAGATCGTAGATCTCAATGGATTGAACTATAAGGCTGAAACCGTGGTGGTATTCCAGAGGGTAACGGTCATGTTAGCGGATATTGTCTTATATTTTGCTCTCTGGAGATGCTGCAGAAAACTGAGCTTGGAGAAGCAGAGGCTCGTTTACATTGCAATTGTTTGGTCACCCACTCTGTTTATCATCGATCACATTCATTTTCAGTACAATGGATTTCTGTTGGGCATTCTTTTGTTGTCACTTTCCTTTCTGAGCGAGGGGCAGGATTTCATGGGTGGATTGGCCTTCGCTGTCTTGCTGTGTTTCAAGCATCTGTTCCTAATAGCTGCTCCTGTATATTTTGTGTATTTGTTGAGACATTACT
>TN1
AGAAAGAGGGAAGCACCAGTAACAGTGGAGGGATCATTAGAGTTGTTATGGATGGTAGGCATAGCCAGCTGCATAAAACTCCTTGCAATCCCTGCCTACCACAGCACAGATTTTGAAGTGCACAGGTACTGGTTGGCACTCACCCATTCCCTACCCCTCAGCAGATGGTACACAGACGAGAGCAGCCCATGGACATTGGATTACCCTCCCTTCTTCGCTTGCTTCGAGAAGCTTCTCTCCATGGCGGCCGCATGGGTGGATCCCCAAATGCTGGACCTCCATCTCCTCAACTACAAGGCACCCACAGTGATCATATTCCAGAGGGCAACTGTAATGATTTCTGATCTCCTGCTCTACTGGGCGCTCTGGAGATGCTGCAGAAAACTTAGCCTAGAGAAGCAGAGGCTTGTTTATATTGCTGTTGTTTGGTCGCCCGCTCTCTTCATTGTTGACCATATTCATTTTCAGTACAATGGGTTCCTGTTGGGTATTCTCTTGCTGTCGCTCTCCTTTCTCCTCGAGGGGCAGGATCTCGTGGGTGGATTGCTGTTTGCCGTTTTGCTGTGTTTTAAGCATCTATTTGCTGTGGCGGCCCCGGTTTATTTTGTGTATTTATTGAGGCATTATT
>TO14
CAGAGGTGATGGAAGAAAAGGGAAACAGAGGGAGAGAGGGAGTTGTTATGGATGGCAGGCATAGCCAGCTGCATTAAGTTTCTTTTAATCCCTGCTTATCATAGCACAGACTTTGAAGTGCACAGACACTGGATGGCGCTCACTCATTCCCTGCCTCTCAGTCAATGGTACACTGACGAGAGCAGCCCGTGGACATTGGATTACCCTCCTTTTTTCGCTTGGTTCGAGAAATTCCTCTCTGTGGCGGGTGCGTTTGTGGATGCCCACATGGTGGATCTGCATATGCACAACTACAATGCCCAAACAGTCATTGTCTTTCAAAGGACAACTGTAATTATCGCAGATCTCTTGCTCTACTGGGCCCTGTGGAGGTGCTGCAGGAAGCTCAGCATGGAGAAGCAGAGGCTTGTTTATATTGCTGTTGTTTGGTCGCCCGCTCTCTTCATTGTGGACCATATTCACTTCCAGTACAATGGATTCCTGTTAGGGATTCTCTTGTTGTCAATTTCCTATCTTCTCGAGGGGAAGGATTTGATGGGTGGATTCCTATTCGCCGTTTTACTGTGTTTTAAGCATCTGTTTGCTGTGGCGGCCCCGGTGTATTTTGTGTATTTGTTGAGGCACTATT
>TPL03
TCAAACATATGGTCTATACAATGGAGAG-TGGTGTGAGGGAGCTAGCATGGATGGGTGGCATAGCGACGTGCGTGAAGATGTTGTTAATGGCAGCCTATCGCAGCACTGACTTTGAAGTGCACAGGCACTGGATGGCTGTCACGCACTCCCTCCCCCTCGACAGATGGTACGCTGACGAGAGCAGCCCCTGGACTCTCGATTACCCTCCTCTCTTCGCATGGTTGGAGAAATTCCTCTCTTTCTTTGCCAAATGGGTGGATCCGCAAATGGTGGACGTGGACGGGCTCGACTACAAGGCCCACACGGTCGTGATATTCCAGAGGAGCACCGTCATCTTGGCAGACGGACTGCTCTACTGGGCTCTCTGGAAATGCTGCAGAAATCTCACCCTCTGCAAGCAGAGGCTTGTTTATATGGCAGTCGTATGGTCGCCCAGTCTCATGATGGTGGATCATATTCATTTTCAGTACAATGGGTTTCTGTTGGGAATACTGTTGTTGTCCCTCTCGTATCTTATGGAGGGGCATGATTTCATAGGGGGACTGCTGTTTGCAGTTCTATTGTGTTTCAAGCATCTATTTGCAGTGGCAGCACCCGTGTATTTTGTGTATTTGTTGAGGCATTATT
>WN5
----------------------------TGGGCCCGATGGCCTTACGTTGGACGTCGGGGATCCGACCCGCAGTATGGAAGGATACACAATGTGTATACCATAGCCCTCGATTTTGAGGGCACAG-------------------------------------------------------------------------------------------------------------------------------------------------------------------------------------------ATGAATAGAAATATAATGATTTTATGGTTTTGCTTCCTTCTTTGGCAGGCAGTCAGAAAACTGCATTCTGGTCATGTCTGCCGCGGACAGATCGGCAGTCA-------------------------------GCAGCATATCACCGGCGCCTTCAGTATAACGGGTTTCTTCTGGGGATTCTTTTGCTGCCTCTCTCTTTTCTCTGAGAGGACCGAGATTTGATGGGGGGACTATTGTTCATTGTTCTGCTGTGTTTTAAGCATTTTTTTGCCATGGCGACCCCTATGTATTTTGTGTATTTGTTGTGGCATTATT
>WS10
CAGAGGTGATGGAAGAAGAGGGAAACAGAAGGATTGAGGGAGTTATTATGGATGGCAGGCATAGCCAGCTGCATTAAGGTTCTTTTAATCCCTGCATATCACAGCACAGATTTTGAAGTGCACAGACACTGGATGGCCCTCACCCATTCTCTCCCACTCAGCCAATGGTACACAGATGAGAGCAGCCCATGGACATTGGATTACCCTCCTTTTTTCGCTTGGTTTGAGAAGTTCATCTCTGTGTTGGGTTTTTGGGTGGATGCCCATATGGTCGATCTGCATATGCACAACTACAATGCCCAAACAGTCATCGTCTTCCAAAGAGCAACTGTAATGTTTGCAGATCTCATGCTCTACTGGGCCTTGTGGAGGTGCTGCAGGAAGTTCAGCCTAGAGAAGCAGAGGCTAGTTTATATTGCTGTTGTTTGGTCGCCCGCTTTCTTCATTGTGGATCATATTCACTTCCAATACAATGGATTCCTGTTAGGGATTCTCTTGCTGTCGATTTCCTATCTTCTCGAGGGTAATGATTTAATGGGTGGATTACTATTCGCTGTTTTGCTGTGTTTTAAGCATCTGTTTGCTGTGGCAGCCCCGGTGTATTTTGTGTATTTGTTGAGGCACTATT
>WW11
CAGAGGTGATGGAAGAAGAGGGAAACAGAAGGATTGAGGGAGTTATTATGGATGGCAGGCATAGCCAGCTGCATTAAGGTTCTTTTAATCCCTGCATATCACAGCACAGATTTTGAAGTGCACAGACACTGGATGGCCCTCACCCATTCTCTCCCACTCAGCCAATGGTACACAGATGAGAGCAGCCCATGGACATTGGATTACCCTCCTTTTTTCGCTTGGTTTGAGAAGTTCATCTCTGTGTTGGGTTTTTGGGTGGATGCCCATATGGTCGATCTGCATATGCACAACTACAATGCCCAAACAGTCATCGTCTTCCAAAGAGCAACTGTAATGTTTGCAGATCTCATGCTCTACTGGGCCTTGTGGAGGTGCTGCAGGAAGTTCAGCCTAGAGAAGCAGAGGCTAGTTTATATTGCTGTTGTTTGGTCGCCCGCTTTCTTCATTGTGGATCATATTCACTTCCAATACAATGGATTCCTGTTAGGGATTCTCTTGCTGTCGATTTCCTATCTTCTCGAGGGTAATGATTTAATGGGTGGATTACTATTCGCTGTTTTGCTGTGTTTTAAGCATCTGTTTGCTGTGGCAGCCCCGGTGTATTTTGTGTATTTGTTGAGGCACTATT
