# Supplementary material for: Development of a Target Enrichment Probe Set for Conifer (REMcon)
Source: Biology (Basel). 2024 May 22;13(6):361. doi: 10.3390/biology13060361 (PMC11200496; doi:10.3390/biology13060361)
Supplement: Supplementary file 1 [file biology-13-00361-s001.zip › biology-2960267-supplementary/Sup data/secapr_alignments_paralogs/78.fasta]

>AA60
----------------------------------AATGAAAATCAACCCAATTATTTTCCTCAGCTTCTCAATCTGTTTGGGCACATTCATTCTTCTTTTGGTTTCTTCTTACAACAGTAATTCTCGATGGGGGGTTTCTTCAATTAATAGGCGAGGGGCCTGTGTACCCATTTAAAGACCTCAAGAATTTGGTGATGGTGGCGGGGCATTCTGTGTATAAAGGGGGGAGCAAGTGCGAGAAGGGAGAGGAGGAGGAGGCAGCATGGTTTTTGGAGTCGTATCAGAGGCATCCAGGTCAGGCTGCTACCTTTGTGAATCACATCAGAGAAGGGATTAACGTGGCGGCCATGGACGAAGCTGCATTGCTCTTGTTCAGTGGAGGTGAGACCAGGAAAGATGCTGGTCCTCGTAGCGAGGCACAGAGTTATTGGAATGTTGCAGACAGACATCAATGGTTTGGTATGTTCTAGCTTCTTGTTTTCTTGGA-----------------------------------------------------------------------------------------------------------------------------------------------------------------------------
>AF1
GGAGAAGACGAAGCAGCAAACGCGGGGGGACCAAGATGAAATCCAACGCCCTTATGGCGGTTTGCTTCACCCTTTGTTTGGGCACCTTCATTATCCTGCTCGTAGCCTTCTATGACACCAATTTTGGCAGGAGGGATTCATTCATCATTCGAGCAGGGGACCTTGTACCTGTACAGGGATCTCAAGAATTTGGTAATGGTGGCGGGGCATTCTGTGTACACGGGGAGTGGCAACTGCGAAATGGGTGGCGATGGCGAAGAGGCGTGGTATTTGGAGGAGTATCAGAAGCACCCGGGTCAAGCAGCTACTTTCCTGGATCATATTCGGGTGGGAATTGAGAGCGCAGCTGAAGACGGAAATGCATTGCTGTTATTCAGCGGAGGGGAGACTCGCAAGGATGCTGGTCCCCGAAGCGAAGCTCAGAGTTACTGGAATGTGGCTGATACCCACCAATGGTTTGGTATGTATCTATCTTCTTTTTCAATTTTGAATTGTGAGG--------------AGGCTGTGAAAGCCCAGGATCTGGAATCTGGGTACGTGAAATTACCGTTTTGTAAAAATTTGGCGATGTTCAGGTGCATGAATTGTCCTAGCACTCAGCCAAATGAGCTCCTGGAAGCTTTATACATTTTGAAATATTGGATTTTGTA
>AG2
GGAGAAGACGAAGCAGCAAACGCGGGGGGACCAAGATGAAATCCAACGCCCTTATGGCGGTTTGCTTCACCCTTTGTTTGGGCACCTTCATTATCCTGCTCGTAGCCTTCTATGACACCAATTTTGGCAGGAGGGATTCATTCATCATTCGAGCAGGGGACCTTGTACCCGTACAGGGATCTCAAGAATTTGGTAATGGTGGCGGGGCATTCTGTGTACACGGGGAGTGGCAACTGCGAAATGGGTGGCGATGGCGAAGAGGCGTGGTATTTGGAGGAGTATCAGAAGCACCCGGGTCAAGCAGCTACTTTCCTGGATCATATTCGGGTGGGAATTGAGAGCGCAGCTGAAGACGGAAATGCATTGCTGTTATTCAGCGGAGGGGAGACTCGCAAGGATGCTGGTCCCCGAAGTGAAGCTCAGAGTTACTGGAATGTGGCTGATACCCACCAATGGTTTGGTATGTATCTATCTTCTTTTTCAATTTTGAATTGTGAGG--------------AGGCTGTGAAAGCCCAGGATCTGGAATCTGGGTACGTGAAATTACCGTTTTGTAAAAATTTGGCAATGTTCAGGTGCATGAATTGTCCTAGCACTCAGCCAAATGAGCTCCTGGAAGCTTTATACATTTTGAAATATTGGATT-----
>AH26
GCGGGAGCATCAAAAGAAGACGGAGACGTACTGACAGAAAGCACAATAGAATTCTACTAATCTGCCCCGCACTGTGTCTGGGGACGTTTCTTCTCATCATCTATGCTCTCTACCAAAACCCTCGCGCGGGTTTTGTTCGGGAAGACCAGGGGC----TGGGGGTGTATCCGTATGAGAATCTGAAGAATCTGGTGATGGTGGCAGGACATTCTGTGTACAT---GGGGACTAATTGCGAGAA---AGGCGATGGGGAGGAATCGTGGTTTTTGGAGTCTTATCAGAAGCATCTGGGCCAGGCTGCCACTTTCCTGGAGCATATCAAGGCAGGGGTTGAGTCTGCCGGCAAAGACGGAGAGGCCTTGCTGTTGTTTAGTGGAGGGGAGACGAGGAAGGACGCCGGCCCTCGTAGTGAAGCGCAGAGTTATTGGAGCGTTGCAGAGTCCCACGGTTGGTTCGGTGAGTGCGGCAATTCAATTCAAATATCCAATTTTGCTTAAATGTTGATTTTTTTTGGACATATGTTTCATCACTTGTGTTTGAACGTGTCGGGAGAGCCCCATCGTTGGTAGAGGATCCATGAGATTCGATCTTTGAACTTTTGCCTTGAAAAATGAC-GTTTTTTTCATGCGCACCAATTACATGTGTTAGATCTCATA
>AME1
--------------------------------------------------------------------------------------TTGGTTATAGTCTTCCCGACGCATTGTGATAGGCTGCTCCAGCATGATAAGTCA--------------GGCGAGACTGACCCACACGGAAATAGCTCTCCCACGTGGTGAAAACAGTGTCAT-------------------------------------AAGGATGATCTGTTGATGTGTTTGCCCTCACCATTTGCAGAGAAATTAGGGTCAGACGACAATGTTTGTGAAGCATGTTAGCACCGGGGTGGAGAGTGCCACCGCGGATGGAGGGGCTTTGCTAATTTTTAGCGGAGGGGAGACGCGTAGGGACATTGGGCCACGCAATGAGGCACAGAGCTACTGGAGCGTGGC-AAACGACTGATTTGATGTCAGACACA-----------------------GATCT----------------------------------------------------------------------------------------------------------------------------------------------------------------------
>AP25
GCGGGAGCATCAAGAGAAGACGGAGACGTACTGACAGAAAGCACAATAGAATTCTACTAATCTGCCCCGCACTGTGTCTGGGGACGTTTCTTCTCATCATCTATGCTCTCTACCAAAACCCTCGCGCGGGTTTTGTTCGGGAAGACCAGGGGC----TGGGGGTGTATCCGTATGAGAATCTGAAGAATCTGGTGATGGTGGCAGGACATTCTGTGTACAT---GGGGACTAATTGCGAGAA---AGGCGATGGGGAGGAATCGTGGTTTTTGGAGTCTTATCAGAAGCATCTGGGCCAGGCTGCCACTTTCCTGGAGCATATCAAGGCAGGGGTTGAGTCTGCCGGCAAAGACGGAGAGGCCTTGCTGTTGTTTAGTGGAGGGGAGACGAGGAAGGACGCCGGCCCTCGTAGTGAAGCGCAGAGTTACTGGAGCGTTGCAGAGTCCCACGGTTGGTTCGGTGAGTGCGGCAATTCAATTCAAATATCCAATTTTGCTTAAATGTTGATTTTTTTTAGACATATGTTTCATCACTTGTGTTTGAACGTGTCGGGAGAGCCCCATCGTTGGTAGAGGATCCATGAGATTCGATCTTTGAACTTTTGCCTTGAAAAATGACTTTTTTTTTCATGCGCACCAATTACATGTGTTAGATCTCATA
>APA47
AGAGAAGACGAAGCATCAGACGCGGGGGCACCAAGATGAAATCCAACGCCCTTATGGCGGTTTGCTTCACACTCTGTTTGGGCACCTTCATTATGCTGCTCGTAGCCCTCTACGACACCAATTTCGGCAGGAAAGAATCGCTCGTCCTTCGAGCAGGGGGCCGTGTATCCCTACAGGGATCTCAAAAATTTGGTCATGGTGGCGGGGCATTCTGTGTACACGGGGAGTGGCAATTGCGAAAAGGGTGGCGATGGAGAAGAGGCGTGGTATTTGGAGGCGTATCAGAAGCACCCGGGTCAGGCAGCGACCTTCGTGGATCATATTCGGGTGGGAATAGAGAACGCAGCGGCAGACGAAAATGCATTGCTATTATTCAGCGGGGGCGAGACGCGCAAGGATGCTGGTCCACGAAGCGAAGGTCAGAGTTACTGGAATGTGGCTGATACCCACCAATGGTTTGGTATGTATCTATCTTGGTTTTCAAATTTTAATTGTGAGG-------------GAGATTGTGAAAGCCCAAGATCTGGAATCTCCGACTGTGAAATTACTGTG-----------TAACATTTCAAACTGGTAGGTATTAATGTAACATTTCAAACTACACATACCCAGTAACAGAAGGAATTGCCATGATGATGACTTGGTT
>AS57
----------------------------------AATGAAATCAAACCCCCTTCTTTTTCTGTGCTTCTCACTCTGTTTGGGCACGTTCATTCTCCTCCTCGTTTCTTTTTACAACAACAATGTCCAACGGGGGGCTTCTTTTATTAATCGGCGAGGTGGCAGTGTACCCTTTAAAAGACCTCAAGAATTTGGTGATGGTGGCGGGGCATTCTGTGTATAAAGGAGGGAGGAAGTGTGAGAAGGGGGAGGAGGAGGAGGCGTCGTGGTTCTTGGAGTCGTATCAGAGGCATCCGGGTCAGGCTGCTACGTTTGTGGATCACATCAGGGAAGGGATTAACATGGCGGCCATGGACGAGGCTGCATTGCTCTTGTTCAGTGGAGGGGAGACCAGGAAGGACGCTGGTCCTCGCAGCGAGGCACAGAGTTACTGGAATGTTGCAGACACCCACCAATGGTTTGGTATGTTCTAATTTCTCGTTTCATAGGACTCAAACTTAGGATCTTCCATGCC---TTTTGGGGTCTTCCAAAATTCTCTTAAATTTTTTGTTTCTGGTTGACATGAGTTTTCCGCAGT-----------------------------------------------------------------------------------
>ASA51
---------------------------CCAACAGGATGAAATTCAACGCCCTTATGGCGCTCTGCTTCTCCCTCTGTTTGGGCACATTCATTATGCTTCTCATAGCCCTCTACGACACCAATTTTCGCAGGAGGGAATCGTTCGTCATTCGAGCAGGGGGCCGTGTACCCGTACAAGGATCTGAAGAACTTGGTGATGGTGGCGGGGCATTCGGTGTACACGGGGAGTGGCAACTGCGAAAAGGGCGGCGAGGGGGAAGAGGCGTGGTATTTGGAGGCGTATCAGAAGCACCCGGGCCAGGCGGCGACGTTCGTGGATCATATTCGGGTGGGCATCGAGAGCGCAGCGGCAGATTTAAATTCTTTGCTGTTATTTAGCGGCGGCGAGACGCGCAAGGATGCTGGACCCCGGAGCGAAGCTCAGAGT-------------------------------------------------------------------------------------------------------------------------------------------------------------------------------------------------------------------------------------------
>CB35
GTGGGAGCATCAAGAGAAGACGGAGGCGTGCTGACAGAAAACACAATACGATTATCCTTATCTGCTCCGCACTGGGTCTGGGGACATTTCTTCTCATCTTCTATGCTCTCTACGGAAACCCTCGCGCGGCTTTTGTTGGGGAAGACCGGGGGC----TGGGGGTGTATCCGTATGAGAATTTGAAGAATCTGGTGATGGTGGCAGGGCATTCTGTGTACAT---GGGAACCAATTGCGAGAA---AGGCGATGGGGAGGAATCGTGGTATTTAGAGTCATATCAAAAGCATGTGGGCCAGGCTGCCACATTCCTGGATCATATCAAGGCGGGAGTTGAGTCCGCGGGCAAAGACGGAGACGCCTTGCTGTTGTTTAGTGGAGGGGAGACGAGGAAGGACGCTGGCCCTCGCAGTGAAGCGCAGAGTTATTGGAGTGTTGCAGAGTCCCACGGGTGGTTTGGTGAGT----GCATATAATTCAAATGTCCAGTCTTGCTTGAATGTTAGAACTTTTTTCAGACATGTTTCAGCACTTTTGTTTGAACGTGTCGGGAGAACCCCATCGTTGGGAGAGAACCCATAAGATTTCATCTTTGAACTTTTGCCTTGAAAGATGAGCATTTTTTTCACGTACGCCTATTACATTTGGT----------
>CD18
-----------------------------------------------------------------------------------------ATTCTCCTCCTCGTTTCTTCTCACAACAGCAATGTCCGATGGGGAGCTTCGTCAATCAATCGGCGAGGGGACGGTGTACCCATTTAAAGACCTCAAGAATCTGGTGATGGTGGCGGGGCATTCTGTATATAAAGGTGGGAGTAAGTGCGAGAAGGGGGAGGAGGAGGAGGCGGCGTGGTACTTGGAGTCATATCAGAGGCATCCGGGTCAGGCTGCTACATTTGTGGATCACATCAGGGAAGGTATCAACATGGCGGCCGTGGACGATGCCGCATTGCTCTTGTTCAGTGGAGGAGAGACCAGGAAGGACGCTGGTCCTCGCAGCGAGGCACAGAGTTACTGGAATGTTGCAGACAGACACCAGTGGTTTGGTATGCTCCAATTCCTTGTTTTGTAGGACTCAAACTTAGGATCTCCCATCCTTGATCTATCTGTGCGTCATAAATTCTCTTAAGTTGCTTTCTTTTCTAGTAGTATAATATTAAGAACGCTTCTGGATTCAGTGTATGTTTAGGTAGTAGACGTTGCAGATCACACTCAGTTTCGAAAGTCTAAACAG-------------
>CDE34
GCGGGAGCATCAAGAGAAGACGGAGGCGTGCTGACAGAAAGCACAATACGATTATCCTTATTTGCTCCGCACTGGGTCTGGGGACATTTTTTCTCATCTTCTATGCTCTCTACCGAAACCCTCGCGCGGGTTTTGTTGGGGAAGACCGGGGGC----TGGGGGTGTATCCGTATGAGAATCTGAAGAATCTGGTGATGGTGGCAGGGCATTCTGTGTACAT---GGGAACCGATTGCGAGAA---AGGCGATGGGGAGGAATCGTGGTATTTAGAGTCATATCAGAAGCATGCGGGTCAGGCTGCCACTTTCCTGGAGCATATCAAGGCGGGGGTTGAGTCCGCGGGCAAAGACGGAGACGCCTTGCTGTTGTTTAGTGGAGGGGAGACGAGGAAGGACGCTGGTCCTCGCAGTGAAGCGCAGAGTTATTGGAGTGTTGCAGAGTCCCACGGTTGGTTCGGTGAGT----GCATATAATTCAAATGTCCAGTCTTGCTTGAATGTTAGAACTTTTTTCAGACATATTTCAGCACTTTTGTTTGAACGTGTCGGGAGAACCCCATCGTTGGGAGAGAACCCATAAGATTTGATCTTTGAACTTTTGCCTTGAAAGATGAGCATTTTTTTCACGTACGCCTATTACATTTGGTTGACTTCATA
>CF38
------GTCTTACCAGTAGGCGTGGGGGCACCAAAATGAAACCCAACCCCCTTCTTTGCCTCTGCCTTTCACTCTGTTTCGGCACATTAATTCTCCTCCTCATTGCTTTTTACGACAGCAATGTCCGTCGGGGGACTCCTTCTGTAAATCGACGAGGGGGTGGTGTACCCATATGAAAACCTGAAGAATTTGGTCATGGTAGCAGGGCATTCTGTGTACACGGGGGGCAGTAAGTGTGACAA---GGGGGAGGCAGAGGAGGCCTGGTATTTGGAGTCGTATCAGAAGCACACGGGTCAGGCTGCTACGTTTGTGGATCACATCAGGGCAGGGATTGAAAGGGCCGCTATAGACGAGAGGGCGTTGCTCCTATTTAGCGGAGGGGAGACCAGGAAGGATGCTGGTCCTCGCAGCGAAGCGCAGAGTTACTGGAATGTTGCCGACACCCACGAATGGTTTGGTAAGTTATAATTCTTGTGCTCGATCGACCAGTTAGGCTTAA-ACCTACAACTCACATAAAAACGTT-GGGCGCTCTACTACTGACGTGCTGGACTCTTGCAACATTATATACATTTAAAAAAAAACAAGATTTCTAAAAAAATTCCTACATGTCG---------------------------------------------
>CH19
GCAGCAGTCTGAATAGCAGGCGAGGGGCCACTAAAATGAGACCTAACCCAATTCTTTTTCTCAGCTTTTCAATCTGTTTGGGCACATTCATTCTCCTCCTCGTTTCTTCTCACAACAGCAATGTCCGATGGGGGGCTTCGTCAATCAATCGGCGAGGGGACGGTGTACCCATTTAAAGACCTCAAGAATCTGGTGATGGTGGCGGGGCATTCTGTATATAAAGGTGGGAGTAAGTGCGAGAAGGGGGAGGAGGAGGAGGCGGCATGGTACTTGGAGTCATATCAGAGGCATCCGGGTCAGGCTGCTACATTTGTGGATCACATCAGGGAAGGTATCAACATGGCGGCCGTCGACGATGCCGCATTGCTCTTGTTCAGTGGAGGAGAGACCAGGAAGGACGCTGGTCCTCGCAGTGAGGCACAGAGTTACTGGAATGTTGCAGACAGACACCAGTGGTTTGGTATGCTCCAATTCCTTGTTTTCTAGGACTCAAACTTAGGATCTCCCATCCTTGATCTATCTGTGCGTCATAAATTCTCTTAAGTTGCTTTCTTTTCTAGTAGTATAATATTAAGAACTCTTCTGG---------------------------------------------------------------------------
>CHA37
GAACTAGTCTTACCAGTAGGCGTGGGGGCACCAAAATGAAACCCAACCCCCTTCTTTGCCTCTGCCTTTCACTCTGTTTCGGCACATTAATTCTCCTCCTCATTGCTTTTTACGACAGCAATGTCCGTCGGGGGACTCCTTCTGTAAATCGACGAGGGGGTGGTGTACCCATATGAAAACCTGAAGAATTTGGTCATGGTAGCAGGGCATTCTGTGTACACGGGGGGCAGTAAGTGTGACAA---GGGGGAGGCAGAGGAGGCCTGGTATTTGGAGTCGTATCAGAAGCACACGGGTCAGGCTGCTACGTTTGTGGATCACATCAGGGCAGGGATTGAAAGGGCCGCTATAGACGAGAGGGCGTTGCTCCTATTTAGCGGAGGGGAGACCAGGAAGGATGCTGGTCCTCGCAGCGAAGCGCAGAGTTACTGGAATGTTGCCGACACCCACGAATGGTTTGGTAAGTTATAATTCTTGTGCTCGATCGACCAGTTAGGCTTAA-ACCTACAACTCACATAAAAACGTT-GGGCGCTCTACTACTGACGTGCTGGACTCTTGCAACATTATATACATTTAAAAAAAAACAAGATTTCTAAAAAATTTCCTACATGTCGTCGCCTTCAACATTAGGACGGAAGCTTGAGGTCTTTACACATTTA
>CJ24
GCAGCAGTATCATCAGCAGGCGCGGGGCCTCTAAAATGAAACCCAACCCACTTCTTTTTCTAAGCTTCGTAATCTGTTTGGGCACATTCATTCTCCTCCTCGTTTCTTTTTACAACAGCAATGTGCGATGGGGAGCTTCTTCGATTAATCGGCGAGGGGGCGGTGTACCCATTTAAAGACCTCAAGAATTTGGTGATGGTGGCTGGACATTCTGTGTATAAAGGGGGGAGCAAGTGCGAGAAGGGAGAGGAGGAGGAGGCGGCGTGGTACTTGGAGTCATATCAGAGGCATCCGGGTCAGGCTGCTACGTTTGTGGATCACATCAGGGAAGGAATTAACATGGCAGCCATGGATGAGGCCGCATTGCTTTTGTTCAGTGGAGGCGAGACCAGGAAGGACGCTGGTCCTCGCAGCGAGGCACAGAGTTACTGGAATGTTGCAGACAGCCACCAATGGTTTGGTATGTTCTAAACTCTTGTTTTCTAGGGCTCAAACTTAGGATCTCCCAGTCCTCTTCCAAAATTCTAACTTGTTTGTTTCTAATTGACATGGACTCAAACTTACAATCTCCCATCCTATCACCTACCTGCCTTTCGGGGTTCGTCTTCTAAAATTCTCTTAAATTGTTTGTTCTAGTTGGCATGAGTTTTTCACAGTTCAT
>CK7
-------------------------------------------------------------------------------------------------------------------------TGTCCGACGGGGGGCTCCGTCAGTTAATCGGCGAGGGGGCGGTTTACCCTTTTAAAGATCTGAAGAATTTGGTGATGGTGGCGGGGCATTCTGTGTATAAAGGGGGGATCAAGTGCGAGAAGGGGGAGGATGAGGAGGCGGCGTGGTACTTGGAGTCGTATCAGAGGCATCCGGGCCAGGCTGCTACGTTTGTGGATCACATCAGGGAAGGGATTAATACGGCGGCCATGGACGAGGCCGCATTGCTCTTGTTCAGTGGAGGGGAGACCAGGAAAGACGCTGGTCCTCGCAGCGAGGCACAGAGTTACTGGAATGTTGCAGACAACCACCAATGGTTTGGTATGTTCTAATTTTTCGTTTTCTAGGACTCAAACTTAGGATCTTGTAATAATGTTAGAAAAATAAACAGTGCAGAATTGAAAT---------------------------------------------------------------------------------------------------------------------
>CL6
-------------------------------------------------------------------------------------------------------------------------------------------------------------------TGCTTCTTGTTGAAACCCTAAACAA---------------------------------------------------------------------AAAGCATAGGTACTTGGAGTCGTATCAGAGGCATCCGGGCTAGGCTGCTACATTTGTGGATCACATCAGGGAAGGGATTAACACGAAGACCATGGACGAGGCTGCATTGCTCTTGTTCAGTGGAGGGGAGACCAGGAAAGACGTTGGTCCTCGTAGCGAGGCACAGAGTTATTGGAATGTTGCAGACAACCATCAATGGTTTGGTATGTTCTAATTTCTTGTTTTCTAGGACTTACATTTAGGATCTTGTAATTTTTTAACCTCTATATAACTAAAGGATATTTTACTTCCTACTGGTTAGAAATTATGGATCAGTTAAAATGTTTCATCCCACAATTCTTGACAAACAGTAGTC-------------------------------------------------
>CM9
GCAACAGTTTCATCAGCAGGCGAGGCGCCTCTAAAATGAAAATTAACCCAATTATTTTCCTCAGCTTCTCAATCTGTTTGGGCACATTCATTCTCCTTTTGGTTTCTTCTTACAACAGCAATTCTCGATGGGGGGTTTCCTCAATTAATAGGCGAGGGGCCTGTGTACCCATTTAAAGACCTCAAGAATTTGGTGATGGTGGCGGGGCATTCTGTGTATAAAGGGGGGAGCAAGTGCGAGAAGGGAGAGGAGGAGGAGGCAGCATGGTTTTTGGAGTCGTATCAGAGGCATCCAGGTCAGGCTGCTACCTTTGTGGATCACATCAGGGAAGGGATTAACGTGGCGGCCATGGACGAAGCTGCATTGCTCTTGTTCAGTGGAGGTGAGACCAGGAAAGATGCTGGTCCTCGCAGCGAGGCACAGAGTTATTGGAATGTTGCAGACAGACATCAATGGTTTGGTATGTTCTAGCTTCTTCTTTTCTTGGACTCAAACTTAGGATCTTCCACACTTCACTTACCTGACTTCTGGAATTGTTTCTAGTTGGCACGAGTTTTCCATTGTTTATAATGCATAAAATTTATAACTTGCTTGTGATTCTATCACCTACTTGCCTTTTGGTATTGGTCTTCTTAATACTCTCTAATTGTTTGCTTCTGGT
>CO8
GCAACAGTTTCATCAGCAGACGAGGGGCCTCTAAAATGAAAATCAACCCAATTATTTTCCTCAGCTTCTCAATCTGTCTGGGCACATTCATTCTCCTTTTGGTTTCTTCTTACAACAGCAATTCTCGATGGGGGGTTTCTTCAATTAATAGGCGAGGGGCCTGTGTACCCATTTAAAGACCTCAAGAATATGGTGATGGTGGCGGGGCATTCTGTGTATAAAGGGGGGAGCAAGTGCGAGAAGGGAGAGGAGGAGGAGGCAGCATGGTTTTTGGAGTCGTATCAGAGGCATCCAGGTCAGGCTGCGACCTTTGTGGATCACATCAGAGAAGGGATTAACGTGGCGGCCATGGACGAAGCTGCATTGCTCTTGTTCAGTGGAGGTGAGACCAGGAAAGATGCTGGTCCTCGCAGCGAGGCACAGAGTTATTGGAATGTTGCAGACAGACATCAATGGTTTGGTATGTTCTAGCTTCTTGTTTTCTTGGACTCATACTCAGGATCTTCCACACTTCACTTACCTGGCTTCTGGAATTGTTTCTACTTGTCACGAGTTTTCCATTGTTTATAGTGCATAAAATTTATAATTTGCTTGTGATCCTATCACCTACTTACC----------------------------------------------
>CP16
GCAGCAGTCTCAATAACAGGCGAGGGGCCACTAAAATGAAACCTAACCCAATTCTTTTTCTCGGCTTCTCAATCTGTTTGGGCACATTCATTCTCCTCCTCGTTTCTTCTCACAACAGCAATGTCCGATGGGGGGCTTCTTCAATCAATCGGCGAGGGGGCGGTGTACCCATTTAAAGACCTCAAGAATTTGGTGATGGTGGCGGGGCATTCTGTGTATAAAGGGGGGAGCAAGTGCGAGAAAGGGGAGGAGGAGGAGGCGGCGTGGTTCTTGGAGTCATATCAGAGGCATCCGGGTCAGGCTGCTACGTTTGTGGATCACATCAGGGAAGGCATCAACATGGCGGCCATGGACGAGGCTGCATTGCTCTTGTTCAGTGGAGGAGAGACCAGGAAGGACGCTGGTCCTCGCAGCGAGGCACAGAGTTACTGGAATGTTGCAGACAGACACCAATGGTTTGGTATGCTCCAATTTCTTGTTTTCTAGGACTCAAACTTAGGATCTCCTATCCTTGATCTACCTGTGCGTCATAAATTCTCTTAAATTG--TTTTTTTCTAGTAGTATAATATCAAGAACGCTTCTGGATTCAGTGTATGTTTATCTAGTAGACGTTGCAGATCACACTCAATTTCCACAGCTTATATAGTATAATATTAAGA
>CP161
GCAGCAGTCTCAATAACAGGCGAGGGGCCACTAAAATGAAACCTAACCCAATTCTTTTTCTCGGCTTCTCAATCTGTTTGGGCACATTCATTCTCCTCCTCGTTTCTTCTCACAACAGCAATGTCCGATGGGGGGCTTCTTCAATCAATCGGCGAGGGGGCGGTGTACCCATTTAAAGACCTCAAGAATTTGGTGATGGTGGCGGGGCATTCTGTGTATAAAGGGGGGAGCAAGTGCGAGAAAGGGGAGGAGGAGGAGGCGGCGTGGTTCTTGGAGTCATATCAGAGGCATCCGGGTCAGGCTGCTACGTTTGTGGATCACATCAGGGAAGGCATCAACATGGCGGCCATGGACGAGGCTGCATTGCTCTTGTTCAGTGGAGGAGAGACCAGGAAGGACGCTGGTCCTCGCAGCGAGGCACAGAGTTACTGGAATGTTGCAGACAGACACCAATGGTTTGGTATGCTCCAATTTCTTGTTTTCTAGGACTCAAACTTAGGATCTCCTATCCTTGATCTACCTGTGCGTCATAAATTCTCTTAAATTG--TTTTTTTCTAGTAGTATAATATCAAGAACGCTTCTGGATTCAGTGTATGTTTATCTAGTAGACGTTGCAGATCACACTCAATTTCCACAGCTTATATAGTATAATATTAAGA
>CR44
---------------------------GCATCGATT--CAGCGCGATTCCTTTTCC----------------------------------------------------------------GAGTAGAGTTCATCGCCACC--------------AGACGGCCGTTTATCCTTATCAGAATCTTCGGAATCTTGTTATGGTAGCAGGGCATTCGGTCTATAA---GAGCAGTAATTGTCAGAA---GCCCGACGGAGAGGATTCGTGGTTTTTAGAGTCCTATCAAAAGCATCCTGGTCAAGCCGCCACATTTTTGCAGCATATTAGAGCGGGGATTGACAGCGCAGCCGGAGATGATCAAGCGTTGTTGCTGTTTAGTGGTGGCGAGACACGGAAGGATGCCGGCCCTCGCAGCGAAGCACAGAGTTATTGGAACGTTGCCGAGTCCAAGGGTTGGTTTGGTGAGTCTGTTTTTATCCTCTGCTG-----TATTA--------------------ATCGTAGCACTTGGCATGAAACAGAAAAATAAAAGGGAAAAGGTCATGGTTTAGACATTGCATTCCATGGGAGTTTCA-------------------------------------------------------------TCGAAGC
>CT15
GCAGCAGTCTCAATAGCAGGCGAGGGGCCACTAAAATGAAACCTAACCCAATTCTTTTTCTCACCTTCTCAATCTGTTTGGGCACATTCATTCTCCTCCTCGTTTCTTCTCACAACAGCAATGTCCGATGGGGGGCTTCTTCAATCAATCGGCGAGGGGGCGGTGTACCCATTTAAAGACCTCAAGAATTTGGTGATGGTGGCGGGGCATTCTGTGTATAAAGGGGGGAGCAAGTGCGAGAAGGGAGGGGAGGAGGAGGCGGCATGGTTCTTGGAGTCATATCAGAGGCATCCGGGTCAGGCTGCTACGTTTGTGGATCACATCAGGGAAGGCATCAACATGGCGGCCATGGACGAAGCTGCATTGCTCTTGTTCAGTGGAGGAGAGACCAGGAAGGACGCTGGTCCTCGCAGCGAGGCACAGAGTTACTGGAATGTTGCAGACAGACACCAATGGTTTGGTATGCTCCAATTTCTTGTTTTCTAGGACTCAAACTTAGGATCTCCCATACTTGATCTACCTGTGCGTCATAAATTCTCTTAAATTG-TTTTTTTCCTGGTAGTATAATATCAAGAACGCTTCTGGATTCAGTGTTTTTTTATCTAGTAGACGTTGCAGGTCTCACTCAGTTTCCACAGCTTATATTTTATAATGTTAAGA
>DA12
GCAGCAGTTTCATCGGCAGGCGAGGGGCCACTAAAATGAAACCCAACCCAATTCTTTTCCTTAGCTTATCAATCTGTTTGGGCACATTCATTCTCCTCCTGGTTTCTTCTTACAACAGCAATTCTCGATGGGGGGCTTCATCAATTACTAGGCGAGGGGGCTTTGTACCCATTTAAAGACCTAAAGAATTTGGTGATGGTGGCGGGGCATTCTGTGTATAAAGGGGGGAGCAAGAGCGAGAAGGGGACAGAGGAGGAGGCAGCATGGTTTTTGGAGTCATATCAGAGGCATCCGGGTCAGGCTGCTACTTTTGTGGATCACATCAGAGAAGGAATTAACATGGCGGCCATGGACGAAGCTGCATTGCTCTTGTTCAGTGGAGGGGAGACCAGGAAGGATGCTGGTCCTCGCAGCGAGGCACAGAGTTATTGGAATGTTGCAGACAGACATCAATGGTTTGGTATGTTCTAACTTCTTGTTTTCTAGGACTCAAACTTAGGAGCTTCCATACTTCACTTACCTGCCTTTTGGGATTGTTTCTAGTTGGCACGAGTTTTTCATAATTTATATTGTATAATATTAAGAACTCGCTTGTGATCCTATCACCTAGTTCCCTTTCGGGATCGGTCTTCAAAATCCTCTCGAATTGTTTGCTTCTGGT
>DB53
-----------------------GGCGGCACCAAGATGAAATCCAATGCCCTTATGGCGGTTTGCTTCACTCTTTGTTTGGGCACTTTCATTATGCTGCTCGTAGCCCTTTACGACACCAATTTTGGCAGGAGGGAATTGTTCATCATTCGATCAGAGGGCTCTGTATCCTTACAGTGATCTCAAAAACTTGGTAATGGTGGCGGGGCATTCTGTGTACACGGGGAGTGGAAACTGCGAAAAGGGCGGCGATGAAGAAGAGGCGTGGTATTTGGAGGAGTATCAGAAGCACCCGGGTCAGGCAGCTACCTTCGTGGATCATATTCGGGTGGGGATCGAGAGCGCAGCGGAAGACGGAAATGCATTGCTGTTATTCAGCGGAGGGGAGACGCGCAAGGATGCTGGTCCCCGAAGCGAAGCTCAGAGTTACTGGAATGTGGCTGATACCCACCAATGGTTTGGTATGTGTTTATCTTGTTTTTCAGTTTTGAATTGTAAGG--------------AGATTGTGAAAGCCCAGGATCTGGAATCTGGGTACGTGAAATTACTCTGTTTTAAAAATTTGGAGGTGTTCAGGTGCATGAATTGTCCTAGCACTCGGCCAAATGAGTTCCTGGAAGCTTTATACATTTTGAAATATTGAATTTTGTA
>DC1
GGAGAAGACGAAACAGCAGACGCGGCGGCACCAAGATGAAATCCAATGCCCTTATGGCGGTTTGCTTCACTCTTTGTTTGGGCACTTTCATTATGCTGCTCGTAGCACTTTATGACACCAATTTTGGCAGGAGGGAATTGTTCATCATTCGATCAGAGGGCTCTGTATCCTTACAGTGATCTCAAAAACTTGGTAATGGTGGCGGGGCATTCTGTGTACACGGGGAGTGGAAACTGCGAAAAGGGCGGCGATGGAGAAGAGGCGTGGTATTTGGAGGAGTATCAGAAGCACCCGGGTCAGGCAGCTACCTTCGTGGATCATATTCGGGTGGGCATCGAGAGCGCAGCGGAAGACGGAAATGCATTGCTGTTATTCAGCGGAGGGGAGACGCGCAAGGATGCTGGTCCCCGAAGCGAAGCTCAGAGTTACTGGAATGTGGCTGATACCCACCAATGGTTTGGTATGTGTTTATCTTGTTTTTCAGTTTTGAATTGTAAGG--------------AGATTGTGAAAGCTCAGGATCTGGAATCTGGGTACGTGAAATTACTCTGTTTTAAAAATTTGGAGATGTTCAGGTGCATGAATTGTCCTAGCACTCGGCCAAATGAGTTCCTGGAAACTTTATACATTTTGAAATATTGGATTTTGTA
>DD1
---------------------------------------------------------------------------------------------------------------------CTAATTTTAGCAGGAGGGAATCGTTCATCATTGGAGCAGGGGACCCTGTACCCGTACAGGGATCTCAAGAACTTGGTAATGGTGGCGGGGCATTCTGTGTACACGGGGAATGGAAACTGCGAAAAGGGCGGCGATGGAGAAGAGGCGTGGTTTTTGGAGGAGTATCAGAAGCACCCGGGTCAGGCAGCTACCTTCGTGGATCATATTCGGGTGGGCATCGAGAATGCAGCGGCAGACGGAAATGCATTGCTGTTATTCAGCGGCGGGGAGACACGCAAGGATGCTGGTCCTCGAAGTGAAGCTCAGAGTTACTGGAATGTGGCTGATACCCACCAATGGTTTGGTATGTATATATCTTCTTTTTCAATTTTGAATTGTGAGG--------------AGACTGTGGAAGCCCAGGATCTGGAATCTGGGTACGTGAAATTACTGTGTTCTAAAAATTTAGCGGTGTTCAGGTGAATGGATTGTCCTAGAACTTAGGTAAAGGATCTCCTGGAAGCTTT---------------------------
>DIM50
GGAGAAGACGAAGCAGCAGACGGGGGGGCACCAATATGAAATCCAACGCCCTTATGGCGGTTTGCTTTACCCTGTGTCTGGGCACCTTCCTAATGCTGCTTGTAGCCCTCTATGACACTAATTTTAGCAGGAGGGAATCGTTCATCATTGGAGCAGGGGACCCTGTACCCGTACAGGGATCTCAAGAACTTGGTAATGGTGGCGGGGCATTCTGTGTACACGGGGAATGGAAACTGCGAAAAGGGCAGCGATGGAGAAGAGGCGTGGTTTTTGGAGGAGTATCAGAAGCACCCGGGTCAGGCAGCTACCTTCGTGGATCATATTCGGGTGGGCATCGAGAATGCAGCGGCAGACGGAAATGCATTGCTGTTATTCAGCGGCGGGGAGACACGCAAGGATGCTGGTCCTCGAAGTGAAGCTCAGAGTTACTGGAATGTGGCTGATACCCACCAATGGTTTGGTATGTATATATCTTCTTTTTCAATTTTGAATGGTGAGG--------------AGACTGTGGAAGCCCAGGATCTGGAATCTGGGTACGTGAAATTACTGTGTTCTAAAAATTTAGCGGTGTTCAGGTGAATGGATTGTCCTAGAACTTAGGTAAAGGATCTCCTGGAAGCTTTATACATTTTGAAATGTTGAATTTTGTA
>FC13
GCAACAGTTTCATCAGCAGGCGAGGGGCCACTAAAATGAAACCCAACCCAATTCTTTTCCTTGGCTTATCAATCTGTTTGGGCACATTCATTCTCCTTCTGGTTTCTTCTTACAACAGCAATTCTCGATGGGGGGCTTCATCAATTACTAGGTGAGGGGGCTGTGTACCCATTTAAAGACCTAAAGAATTTGGTGATGGTGGCGGGGCATTCTGTGTATAAAGGGGGGAGCAAGAGCGAGAAGGGTACAGAGGAGGAGGCAGCATGGTTTTTGGAGTCATATCAGAGGCATCCGGGTCAGGCTGCTACTTTTGTGGATCACATCAGAGAAGGAATTAACATGGCGGCCATGGACGAAGCTGCATTGCTCTTGTTCAGTGGAGGGGAGACCAGGAAGGATGCTGGTCCTCGCAGCGAGGCACAGAGTTATTGGAATGTTGCAGACAGACATCAATGGTTTGGTATGTTCTAACTTCTTGTTTTCTAGGACTCAAACTTAGGAGCTTCCATACTTCACTTACCTGCCTTTTGGGATTGTTTCTAGTTGGCACGAGTTTTTCATAATTTATATCGTATAATATTAAGAACTCGCTTGTGATCCTATCACCTAGTTACCTTTCGGGATCGGTCTTCAAAATCCTCTCGAATTGTTTGCTTTTGGT
>FTS1
GGAGAAGACGAAACAGCAGACGCGGCGGCACCAAGATGAAATCCAATGCCCTTATGGCGGTTTGCTTCACTCTTTGTTTGGGCACTTTCATTATGCTGCTCGTAGCCCTTTACGACACCAATTTTGGAAGGAGGGAATTGTTCAACATTCGATCAGGGGGCTCTGTACCCCTACAGGGATCTCAAGAACTTGGTAATGGTGGCCGGGCATTCTGTGTACACGGGGAGTGGAAACTGCGAAAAGGGCGGCGATGGAGAAGAGGCGTGGTATTTGGAGGAGTATCAAAAGCACCCGGGTCAGGCAGCTACCTTCTTGGATCATATTCGGGTGGGCATCGAGAGCGCAGCGGAAGACGGAAATGCATTGCTGTTATTCAGCGGAGGGGAGACGCGCAAGGATGCTGGTCCCCGAAGCGAAGCTCAGAGTTACTGGAATGTGGCTGATACCCACCAATGGTTTGGTACGTGTTTATCTTCTTTTTCAGTTTTGATTTGTGAGG--------------AGACTGTAAAAGCCAAGGATCTGGAATCTGGGTACGTGAAATTACTCTGTTTTAAAAATTTGGAGGTGTTCAGGTGCATGAATTGTCCTAGCACTCGGCCAAATGAGTTCCTGGAAGCTTAATGCATTTTGAAATATTGGATTTTGTA
>FTS2
GGAGAAGACGAAACAGCAGACGCGGCGGCACCAAGATGAAATCCAATGCCCTTATGGCGGTTTGCTTCACTCTTTGTTTGGGCACTTTCATTATGCTGCTCGTAGCCCTTTACGACACCAATTTTGGAAGGAGGGAATTGTTCAACATTCGATCAGGGGGCTCTGTACCCCTACAGGGATCTCAAGAACTTGGTAATGGTGGCCGGGCATTCTGTGTACACGGGGAGTGGAAACTGCGAAAAGGGCGGCGATGGAGAAGAGGCGTGGTATTTGGAGGAGTATCAAAGGCACCCGGGTCAGGCAGCTACCTTCTTGGATCATATTCGGGTGGGCATCGAGAGCGCAGCGGAAGACGGAAATGCATTGCTGTTATTCAGCGGAGGGGAGACGCGCAAGGATGCTGGTCCCCGAAGCGAAGCTCAGAGTTACTGGAATGTGGCTGATACCCACCAATGGTTTGGTACGTGTTTATCTTCTTTTTCAGTTTTGATTTGTGAGA--------------AGACTGTAAAAGCCCAGGATCTGGAATCTGGGTACGTGAAATTACTCTGTTTTAAAAATTTGGAGGTGTTCAGGTGCATGAATTGTCCTAGCACTCGGCCAAATGAGTTCCTGGAAGCTTAATGCATTTTGAAATATTGGATTTTGTA
>GG1
-------------------------GGTCGGCGTTAC-AAAGTGAACCCCCTTGCTTTTTTCTGCTTCTCTCTCTCCTTGGCAACTTTTCTTCTTCTTCTCCTGGCTCTCTACGAGCGTCGATTCTTTGTGTCAACTAAATCCATCGGCAGAGGATAGGGCCATCTATCCTTACCAAAATCTTCACAATCTTGTAATGGTAGCTGGGCATTCTGTTTACAC---AGGCACTAACTGTGAGAAGGGTGGAGGGTCAGAGAATTCATGGTTTTTAGAATCGTATCAGAAACATCCGGGTCAAGCTGCTACATTTTTGCAGCATATTCGGGCAGGTATTGAAAGTGCAGCCAAAGATGACGAAGCCTTGTTGTTGTTTAGTGGAGGAGAGACTCGGAGGGAAGCTGGCCCCCGCAGCGAAGCACAGAGTTATTGGAGCGTTGCTGAATCCCAAGGCTGGTTCGGTAAGTTTGTTTTTGGCTCTGCTGTATTCTGTATTATAACAAACTAGATCAAGGGTACATCTTCTTAGGTGTCATCAGGATGGGAGCACGAGGACAGAGAGAACTTAGAATAATGAGTTTTAAATTATTTTCAAGTGGTCAACTGAATGAAAGGATATTTTAGATTCCTTTTATTGATTGATAGGCAGAATTATGCATAAT
>HB41
GCAGCAGCAACAGCAGCAGACGCGGGGGCAGCAAGAGGAAATTCAACGCCCTTATGGCGGTGTGCTTCTCCCTGTGTTTGGGCACATTCATTCTGCTCCTCATAGCCCTTTACGACGCCAATTTCCGCAGCAGGGAATCGTTCGTCATTAGACCACGGGGCCCTGTACCCCTACAAGGATCTCAAGAATTTGGTGATGGTGGCGGGTCATTCGGTGTACACAGGGAGTGGCAACTGCGACAA---AGGCGACGGGGAAGAGGCCTGGTTTTTGGAGGCCTATCAGAAGCACCCAGGGCAGGCGGCGACCTTTGTGGATCATATTCGGGCGGGCATCGAGAGCACAGCGACAGATGAAAGTGCATTGCTGTTATTCAGCGGCGGCGAGACGCGCAAGGATGCAGGGCCCCGGAGCGAAGCTCAGAGTTACTGGAACGTGGCTGATACCCACCAATGGTTTGGTATGTATCTGTCTTTGCAAGTCTTTTTTATTTTCAAAT----TTGAATTATTAGACTGTGAAAGCCCAAAATCTGGAATTTCGGAACCAGAAATTACTGTGTTATAGAAATTTTGGGGTTTTAAGGTGCAAGTCCTGTCCTAGCACTCGGCCACAGGAGCTCTTGGAAGCTTTATGAATTTTGAAATGTTGAATTTTGTA
>JO20
GCAGTAGTCTGAATAGCAGGCGAGGGGCCACTAAAATGAGACCTAATCCAATTCTTTTTCTCAGCTTTTCAATCTGTTTGGGCACATTCATTCTCCTCCTCGTTTCTTCTCACAACAGCAATGTCCGATGGGGGGCTTCGTCAATCAATCGGCGAGGGGATGGTGTACCCGTTTAAAGACCTCAAGAATCTGGTGATGGTGGCGGGGCATTCTGTATATAAAGGTGGGAGTAAGTGCGAGAAGGGGGAGGAGGAGGAGGCGGCGTGGTACTTGGAGTCATATCAGAGGCATCCGGGTCAGGCTGCTACATTTGTGGATCACATCAGGGAAGGTATCAACATGGCGGCCGTGGACGATGCCGCATTGCTCTTGTTCAGTGGAGGAGAGACCAGGAAGGACGCTGGTCCTCGCAGCGAGGCACAGAGTTACTGGAATGTTGCAGACAGACACCAGTGGTTTGGTATGCTCCAATTCCTTGTTTTCTAGGACTCAAACTTAGGATCTCCCATCTTTGATTTATCAGTGCGTCATAAATTCTCTTAAGTTGCTTTCTTTTCTAGTAGTATAATATTAAGAACGCTTCTGGATTCAGTGTATGTTTAGGTAGTAGACGTT----------------------------------------------
>JU21
GCAGCAGTCTGAATAGCAGGCGAGGGGCCACTAAAATGAGACCTAACCCAATTCTTTTTCTCAGCTTTTCAATTTGTTTGGGCACATTCATTCTCCTCCTCGTTTCTTCTCACAACAGCAATGTCCGATGGGGGGCTTCGTCAATCAATCGGCGAGGGGATGGTGTACCCATTTAAAGACCTCAAGAATCTGGTGATGGTGGCGGGGCATTCTGTATATAAAGGTGGGAGTAAGTGCGAGAAGGGGGAGGAGGAGGAGGCGGCGTGGTACTTGGAGTCATATCAGAGGCATCCGGGTCAGGCTGCTACATTTGTGGATCACATCAGGGAAGGTATTAACATGGCGGCCGTGGACGATGCCGCATTGCTCTTGTTCAGTGGAGGAGAGACCAGGAAGGACGCTGGTCCTCGCAGCGAGGCACAGAGTTACTGGAATGTTGCAGACAGACACCAGTGGTTTGGTATGCTCCAATTCCTTGTTTTCTAGGACTCAAACTTAGGATCTCCCATCCTTGATTTATCTGTGCGTCATAAATTCTCTTAAGTTGCTTTCTTTTCTAGTATTATAATATTAAGAACGCTTCTGGATTCAGT--------------------------------------------------------------------
>KE1
GCGGGAGCATCAAGAGGAGACGGAGGCGTGCTGACAGAAGGCGCAATAGAATTCTGCTAATCTGCTCCGCACTGTGTCTGGGGACATTTCTTCTCATCAGCTATGCTCTTTACCAAAACCCTCGCTGGGGCTTTGTTGGGGAAGACCACGGGC----CGGCCTGGTATCCGTATGAGAATCTGAAGAATCTGGTGATGGTGGCAGGACATTCTGTGTACAT---GGGGACCAATTGCGAGAA---AGGCGACGGGGAGGAATCGTGGTATTTGGAGTCTTATCAGAAGCATCTGGGCCAGGCTGCCACTTTCCTGGAGCATATCAAGGCAGGGGTTGAGTCCGCGGGCAAAGACGGAGAGGCCTTGCTGTTGTTTAGTGGAGGGGAGACGAGGAAGGACGCTGGCCCTCGCAGTGAAGCGCAGAGTTATTGGAGTGTTGCAGAGTCCCACGGTTGGTTCGGTGAGT---GCAATTCAATTCTAATATCCAATCTTGCTTAAATGTTGAATTTTTTCAGACGTATGTTTGATCACTTGTGTTTGAACGTGTCGGG----------------A------------------------------------------------------------------------------------------
>LF2
---------------------------------------------------------------------------------GCACATTCATCATGCTGCTCATTGCCCTCTACGACACCAATTTTCGCAGAAAGGAATCGTTCGTCAATTGAGCAGACGGCCATCTACCCCTACAAGGATCTGAAGAACTTGGTGATGGTGGCGGGGCATTCGGTGTACACAGGGAGTGGCAACTGCGACAA---GGGCGACGGGGAAGAGGCGTGGTATTTGGAGGCGTATCAAAAGCATCCGGGTCAGGCGGCGACCTTCGTGGATCATATTCGTGCGGGAATAGAGAGCGCAGCGGCAGACGAAAATGCATTGCTTTTATTCAGCGGCGGTGAAACGCGCAAGGATGCTGGGCCTCGGAGCGAAGCGCAGAGTTACTGGAATGTGGCTGATACCCACCAATGGTTTGGTATGTATATATCTTTGCCCTAAATTTTTAAGTCTGTTAAAATTTGAATCACTAGACTGCGAAAACTCAAGATCTGGAATCTCGGAACGAGAAATTTCTGTGTTATAAGCATTTGGGGGTGTACAGGTGCAAGTCCTG------------------------------------------------------GA-------
>MC0
------------------------------------TGAAATTCAACGCCCTTATGGCGCTGTGCGTCTCCCTCTGTTTGGGCACATTCGTAATGCTTCTAATTGCCCTCTACGACACCAATTTTCGCAGGAGGGAATCGTTTGTCATATGAGCAGGGGATCGTGTACCCGTTCAAGGATCTGAAGAATTTGGTGATGGTGGCGGGGCATTCTGTGTACACAGGGAGTGGAGATTGCGACAAGGACGGCGACGGGGAAGAGGCGTGGTATTTGGAGGCGTATCAGAAACACCCGGGTCAGGCGGCGACCTTCGTGGATCACATTCGGGCGGGCATCGAGAACGCAGCGGCAGACGAAAATGCATTGCTTTTATTCAGCGGTGGCGAGACCCGCAAGGATGCTGGGCCCCGAAGCGAAGCTCAGAGTTACTGGAGCGTGGCTGATACCCACCAATGGTTTGGTATGCATCCGTCTTTGCAATAGAATTTTAAGTCTCTGTAGATTTGAATTATTAGATTGTGAAAGCCCAAGATATGGAATCCCAGAACGAAGAAATTACTGAGTTGTAAAATTTGGTAGTGTTCAGGTGCAAGTCCTGTCCTA-CACTCAGAAATAGGAGTTCCTGGAAGATTTATGCATTTTGAAATATTGAATTTTGTA
>MT0
------GAAGACGCAGCAGACGCGGCACCACCACCATGAAATCCAACGCTCTAATGGCGATCTGCTTCACTCTCTGCGTGGGCACGTTCTTCATGCTGCTCTTTGCCCTCTATGACACCAATTTCGGCAGAAGGGAGTCGTTCATGGTCGATTGGGGCCGTGTTGTATCCCTACAGGGATCTGAAGAATTTGGTGATGGTGGCGGGGCATTCGGTCTACAGGGGGAGTGAGAAGTGCGAGAAGGGGGAGGAGGAGGAAGAGGGGTGGTATTTGGAGGCGTATCAGAAGCACCCGGGGCAGACGCAGACTTTTGTCGATCATATTCGGGTGGGAATTGAGAGCGCAGCGGCAGACGGAGATGCATTGCTGTTGTTCAGCGGCGGCGAGACAAGGAAGGATGCTGGGCCTCGTAGCGAAGCTCAGAGCTACTGGAATGTTGCTGATAGCCACCAATGGTTTGGTATGTATCCATCTTCATCTTCCTTTTCAAATTAGCTCAAGATCTGG------AATCTCGGAATGTTAAATTTCTGTGTTCTAAGAATAACAGACTGGTTGGTATTAAGGTAAAGGAATTGTCTAGGTGGCCTATTTTTTCGTCCACTGACATGCCTCCGACACCTGATAATTTAGTTCTATAGGAATGGATGGTTATGGG
>NN48
GGAGAAGACGAAGCAGCAAACGCGGGGGGACCAAGATGAAATCCAACGCCCTTATGGCGGTTTGCTTCACCCTTTGTTTGGGCACCTTCACGATCCTGCTTGTAGCCTTCTATGACACCAATTTTGGCAGGAGGGATTCATTCATCATTCGAGCAGGGGACCTTGTACCCGTACAGAGATCTCAAGAATTTGGTAATGGTGGCGGGGCATTCTGTGTACACGGGGAGTGGCAACTGCGAAATGGGTGGCGATGGCGAAGAGGCGTGGTATTTGGAGGAGTATCAGAAGCACCCGGGTCAAGCAGCTACTTTCCTGGATCATATTCGGGTGGGAATTGAGAGCGCAGCTGAAGACGGAAATGCATTGCTGTTATTCAGCGGAGGGGAGACTCGCAAGGATGCTGGTCCCCGAAGCGAAGCTCAGAGTTACTGGAATGTGGCTGATACCCACCAATGGTTTGGTATGTATCTATCTTCTTTTTCAATTTTGAATTGTGAGG--------------AAACTGTGAAAGCCCAGGATCTGGAATCTGGGTACGTGAAATTACTGTGTTGTAAAAATTTGGCGATGTTCAGGTGCATGAATTGTCCTAGCACTCAGCCAAATGAGCTCCTGGAAGCTTTATACATTTTGAAATATTGGATTTTGTA
>PA42
AAAGAAGACGAAGCAGCAGACGCGGGGGCACCAAGATGAAATTCAACGCCCTCATGGCTCTCTGCTTCTCCCTGTGCTTGGGCACATTCATCATGCTGCTCATAGCCCTCTACGACACCAATTTCCGCCGGAGGGAATCGTTCATTCGAGCAGGAGGGGGCCGTGTACCCCTACAAGGATCTGCAGAACCTGGTGATGGTGGCGGGGCATTCGGTGTACACGGGGAGTGGCAACTGCGACAAGGCCGGCGACGGGGAAGAGGCGTGGTATTTGGAGGAGTATCAGAAGCACCCGGGTCAGGCGGCGACGTTTCTGGATCATATTCGGGTGGGCATCGAGAGCGCAGCGGCAGATTTAAATGCATTGCTGTTATTTAGCGGCGGCGAGACGCGCAAGGATGCGGGACCCCGGAGCGAAGCTCAGAGTTACTGGAACGTGGCCGATACCCACCAATGGTTTGGTATGTATCTATCTTTGCCCTAGATTTTTAAGTCTTTTTTTTGAAGAATTATTAGTCCGTGAAAGCCCAAGATCTGGAATGTTGGAACTTGAAATTAATGTGTTGTAAAAAATTGGCGGTGTTCAGGTGTAAGTGCTGCCCTAGCACTCGGCCAAATGAGCCCCCGGGAAGTTTATACATTTTGAAATATTGAATTTTGTA
>PB33
-------------------------------------------------GATTCTCCTAGTCTGCCCCGCGCTGTGTCTGGGGACTTTTCTTCTTATTTTTTATGCTCTCTACCAAAACCCTCGGCGGGGTTTTGTTGGGGAAGATCAGGGACTGAATGGGGGTTTATCCGTATGGGAAGCTGAAGAATCTGGTGATGGTGGCAGGGCATTCCGTGTACAT---GGGGACCAATTGTGAGAA---AGGCGATGGGGAAGAATCGTGGTTTTTGGAATCCTATCAGAAGCATTCGGGCCAGGCTGCCACTTTCCTGGAACATATCAGGGCAGGGGTTGAGGTCGCTGGCAAAGACACAGACGCCTTGCTGTTGTTTAGTGGAGGGGAGACGAGGAAGGACGCTGGTCCTCGCAGTGAAGCACAGAGTTATTGGAGTGTTGCAGAGACCCACGATTGGTTCGGTGAGT---GCAATTCAATTCAAAAGTCCAATCTTTCTCAAATGTTGATTTTTTCCATAATTGTGTTCAATCATCTTTGTTTCAAATTGTGGGG------------TTGGGAGAGGACTCATGCGATTTGATCTTTGAACCTTTCACTTGCAAGATGAT--GTTTTTTCATACGAATCTA-TTAATTTGATAGATCTCATA
>PF1
----------------------------------------------------------GGTGTGCTTCACCCTCTGTTTGGGCACCTTCATCATGCTGCTCGTAGCCCTCTACGACTCCAATTTCGGCAGGAGGGAATCGTTCATTCTCTGAGAAGGGGACCCTGTACTCTTATAGGGATCTCAAGAACTTGGTCATGGTGGCAGGTCATTCGGTGTATACAGGGAGTGCCAACTGCGAAAA---GGGCAATGGAGAAGAGGCGTGGTTTTTGGAGGCGTATCAGAAGCATCCCGGTCAGGCGGCCACCTTTGTGGATCATATTCAAAAGGGCATCGAGAGCACAGCGGCTGACGGAAATGCATTGCTGTTATTCAGCGGAGGCGAGACGAGAAAGGATGCTGGCCCTCGCAGCGAAGCTCAGAGTTACTGGAGCGTGGCTGATACCCACCAATGGTTTGGTATGGAGCTATCTTCTTTCTCAAATTTGAATTTTAAGC----A---------AAAGGGTATATTTTTGAAGTACTGAAAAACAAACACTGTACTAATACTTGACAACTGCCTAAATTACTAATCTTGAAATATGCCGTTCACAAAATTACACCCAAAAGAACTCTATCTCGTTGTGTGTATCAGTGCCTCAAATTGTGAA
>PFM1
-----------------------------------------------------ATGGCGCTCTGCTTCTCCCTCTGTTTGGACACATTCATTATGCTGCTCATAGCCCTCTACGACACCAATTTTCGCAGGAGGGAATCGTTCGTCATTCGAGCAGGGGGCCGTGTACCCGTACAAGGATCTGAAGAACTTGGTGATGGTGGCGGGGCATTCGGTGTACACGGGGAGTGGCAACTGCGAAAAGGGCGGCGAGGGGGAAGAGGCGTGGTATTTGGAGGCGTATCAGAAGCACCCGGGCCAGGCGGCGACGTTCGTGGATCATATTCGGGTGGGCATCGAGAGCGCAGCGGCAGATTTAAATTCTTTGCTGTTATTTAGCGGCGGCGAGACGCGCAAGGATGCTGGACCCCGGAGCGAAGCTCAGAGTTACTGGAACGTGGCGGATAACCACCAATGGTTTGGTATGTATCTATCTTTGCACTAGTCTTTTAAGTCTTTTTAAATTTGAATTATGAGACCGTGAAAACCTAAGATCTGGAATCTCGGAACGTGAAATTACTATGTGATAAAAATTTGGCGGTGTTC-GGTGCAAGTCCTGCCCTAGCACTCGGCCAAAGGAGCCCTGGGAATCTTTATAAATTTTGAGATACCTTTTTCAAGA
>PG28
GCGGGAGCATCAAGAGAAGACGGAGGCGTTCTGACAGAAAGCCCAATACGATTCTCCTAGTCTGCCCCGCACTGTGTCTGGGGACGTTTCTTCTTATTATTTATGCTTTCTACCAAAACCCTCAGCGGGGTTTTGTTGGGGAAGAGCAGAGGCCGGATGGGGATGTATCCGTATGGAAATCTGAAGAATCTGGTGATGGTGGCAGGGCATTCTGTGTACAT---GGGGACCAATTGTGAGAA---AGGTGATGGGGAGGAATCGTGGTATTTGGAATCCTATCAGAAGCATTTGGGTCAGGCTGCCACTTTCCTGGAGCATATCAGCGCGGGCGTTGAGGCCGCGAGCAAAGATAGAGACGCTTTGCTGTTATTTAGTGGAGGGGAGACGAGGAAGGACGCTGGCCCTCGCAGTGAAGCACAGAGTTATTGGAGTGTTGCAGAGTCCCACGGTTGGTTCGGTGAGT---GCAATTCAATTCAAATGTCCAATCTTGCTCAAATGTTGATTTTTTTTATGGATATGTTCAACTTCTTTCGTTTCAAATTGTGGGG------------TTGGTAGAGAACCTATGAGATTTGATCTTTGAACCTTTCACTTGAAAGACGTT-GTTTTTTTCATACGAACCTATTACATTTGATAGATCCCATA
>PM29
GCGGGAGCATCAAGAGAAGACGGAGGCGTGCTGACAGAAAGCCCAATACGATTATCCTGGTCTGCCCCGCACTGTGTCTGGGGATGTTTCTTCTCATTTTTTATGCTCTCTACCAAAACCCTCGTGTGGGTTTTGTTGGGGAAGAGCAAGGACTCGGTGGAGGTGTATCCGTATGTAAATCTGAAGAATCTGGTGATGGTCGCAGGGCATTCTGTGTACAT---GGGGTCCAATTGTGAGAA---AGGCGATGGGGAGGAATCGTGGTATTTGGAGTCCTATCAGAAGCATCTGGGCCAGGCTGCCACTTTCCTGGAGCATATTAAGGCAGGGGTTGAGGCCGCGGGCGAAGACAGAGACGCCTTGCTGTTGTTTAGTGGAGGGGAGACGAGGAAGGACGCTGGTCCTCGCAGTGAAGCGCAGAGTTATTGGAGTGTTGCAGAGTCCTACGGTTGGTTTGGTGAGC---GCAATTAACTTCAAATGTCCAATCTTGTTCAAATGTTGATTTTTTCCATATATATGTTGAATCAATTTTGTTTGAACTTATGGGGAGAACCCTATCGTTGGGGGAGGACCCAAGAGATTTGATATTTTTACTTCTTCCTGGAAAGATGATGAGTGTTTTTTTACTTGATTTCACAGTTTGTCATAATTATAA
>PS27
GCGGGAGCATCAAGAGAAGACGGAGGCGTTCTGACAGAAAGCCCAATACGATTCTTCTAGTCTGCCCCGCACTGTGTCTGGGGACGTTTCTTCTTATTATTTATGCTTTCTACCAAAACCCTCAGCGGGGTTTTGTTGGGGAAGAGCAGAGGCTGGATGGGGAAGTATCCGTATGGAAATCTGAAGAATCTGGTGATGGTGGCAGGGCATTCTGTGTACAT---GGGGACCAATTGTGAGAA---AGGTGATGGGGAGGAATCGTGGTATTTGGAATCCTATCAGAAGCATTTGGGTCAGGCTGCCACTTTCCTGGAGCATATCAGCGCGGGCGTTGAGGCCGCGAGCAAAGATAGAGACGCTTTGCTGTTATTTAGTGGAGGGGAGACGAGGAAGGACGCTGGCCCTCGCAGTGAAGCACAGAGTTATTGGAGTGTTGCAGAGTCCCACGGTTGGTTCGGTGAGT---GCAATTCAATTCAAATGTCCAATCTTGCTCAAATGTTGATTTTTTTTATGGATATGTTCAACTTCTTTCGTTTCAAATTGTGGGG------------TTGGTAGAGAACCCATGAGATTTGATCTTTGAACCTTTCACTTGAAAGACGTT-GTTTTTTTCATACGAACCTATTACATTTGATAGATCCCATA
>PS30
AAAGAAGACGAAGCAGCAGACGCGGGGGCACCAAGATGAAATTCAACGCCCTCATGGCTCTCTGCTTCTCCCTCTGTTTGGGCACATTCATCATGCTGCTCATAGCCCTCTACGACACCAATTTCCGCCGGAGGGAATCGTTCATTCGAGCAGGAGGGGGCCGTGTACCCCTACAAGGATCTGCAGAACCTGGTGATGGTGGCGGGGCATTCGGTGTACACGGGGAGTGGCAACTGCGACAACGCCGGCGACGGTGAAGAGGCGTGGTATTTGGAGGCGTATCAGAAGCACCCGGGTCAGGCGGAGACGTTTCTGGATCATATTCGGGCAGGCATCGAGAGCGCAGCGGCAGATTTAAATGCATTGCTATTATTCAGCGGCGGCGAGACGCGTAAGGATGCCGGACCCCGGAGCGAAGCTCAGAGTTACTGGAACGTGGCCGATACCCACAAATGGTTTGGTATGTATCTATCTTTGCCCTAGACTTTTAAGTCTTTTTTTTGAAGAATTATTAGTCTGTGAAAGCCCAAGATCTGGAATCTTGGAACTTGAAATTAATGTTTTGTTAAAAATTGGCGGTGTTCAGGTTTAAGTGCTGCCCTAGCACTCGGCCAAATGAGCCCCCGGGAAGTTTATACATTTCGAAATATTGAATTTTGTA
>PSF43
-------------------------GGGGACCAAGATGAAATCCAACGCCCTTATGGCGGTTTGCTTCACCCTTTGTTTGGGCACCTTCATTATCCTTCTCATAGCCTTCTATGACACCAATTTTGGCAGGAGGGAATCGTTCATCATTCGAGCAGGGGACACTGTACCCGTACAGGGATCTCAAGAATTTGGTAATGGTGGCGGGGCATTCTGTGTACACGGGGAGTGGCAACTGCGAAAAGAGTGGCGATGGAGAAGAGGCTTGGTATTTGGAGGAGTATCAGAAACACCCGGGTCAGGCAGCTACATTTGTGGATCATATTCGGGTGGGCATCGAGAGCGCAGCGGAAGACGGAAATGCATTGCTGTTATTCAGCGGAGGGGAGACTCGCAAGGATGCTGGTCCCCGAAGCGAAGCTCAGAGTTATTGGAATGTGGCTGATACCCACCAATGGTTTGGTATGTATCTATCTGCTTTTTCAATTTTGAATTGTGAAG--------------AGACTGTGAAAACCCAGGAGCTGGAATCTGGGTACGTGAAATTACTGTGTTCTAAAAATTTGGCGGTGTTCAGGTGCATGAATTGTCCTAAAACTCAGTCAAAGGAGCTCCTGGAAGCTTTATACATTTTGAAATATTGAATTTTGTA
>PTA0
-AAGACGAAGCACTAGCAGACGCGGGGGCACCAAGATGAAATTCAACGCCCTTATGGCGGTATGCTTTTCCCTGTGTTTGGGCACATTCATCATGCTGCTCATTGCCCTCTATGGCACCAATTTCCGCAGAAAGGAATCGCTCCTCATTTGAGCAGGGCGCCGTTTACCCATACAAAAACCTCAAAAACTTGGTTATGGTGGCGGGGCATTCTGTCTACACAGGGAATGGCAACTGCGATAAGGATGGCGACGGGGAAGAATCGTGGTATTTGGAGGCGTATCAGAAACATCCGGGTCAGGCGGCGACATTTGTCGATCATATTCGGGTGGGCATTGAAAATGCAGCGGCAGATTTGAATGCATTGTTGTTATTCAGCGGCGGTGAGACTCGCAAGGATGCTGGGCCCAGAAGTGAAGCTCAGAGTTACTGGAACGTGGCTGATACCCACCAATGGTTTGGTATGTATAAATATGTGGACTAGACTTTTAAGCCTCTTTAAATTTGAATTA--TAAGTGTGAAAGCCCAAGATCTGGAATTTTGGAATGAGAAATTAGTGGGTAATAAAAATTTGGCGGTGTTGAGGTGCAAGTCCTGTTCTAGCACTCGGCCAAAGGAGGTCCTGGAGGCTTTATACATTTTGAAAGATTTAATTTTGTA
>RC54
GGAGAAGACGAAGCAGCAAACGCGGGGGGACCAAGATGAAATCCAACGCTCTTATGGCGCTTTGCTTCACCCTTTGTTTGGGCACCTTCGTTATCCTGCTGGTAGCCTTCTACGACACCAATTTTGGCAGAAGGGAATCGTTCATCATTCGAGCAAGGGACCCTGTACCCGTACAGGGATCTCAAGAATTTGGTAATGGTGGCTGGGCATTCTGTGTACACGGGGAGTGGCAACTGCGAAAAGGGCGGCGATGGAGAAGAGGCGTGGTATTTGGAGGAGTATCAGAAGCACCCGGGTCAGGCAGCTACTTTCGTGGATCATATTCGGGTGGGCATCGAGAGCGCAACGGAAGACGGAAATGCATTGCTGTTATTCAGCGGAGGGGAGACTCGGAAGGATGCTGGTCCCCGAAGCGAAGCTCAGAGTTACTGGAATGTGGCTGATACCCACCAATGGTTTGGTATGTATCTATCTTCTTTTTCAATTTTGAATTGCGAGG--------------AGACTGTGAAAGCACAGGATCTGGAATCTGGGTACATGAAATTACTGTGTTGTAAAAATTTGGCGGTGTTCAGGTCTATGAATTTTCCTAGCACTCAGCCAAATGAGCTTCTGGAAGCTTTATACATTTTGAAATATTGGATTTTGTA
>RR55
GGAGAAGACGAAGCAGCAAACGCGGGGGGACCAAAATGAAATCCAACGCCCTTATGGCGGTTTGCTTCACCCTTTGTTTGGGCACCTTCGTTATCCTGCTCGTAGCCTTCTACGATACCAATTTTGGCAGAAGGGAATCGTTCATCATTCGAGCAAGGGACCCTGTATCCGTACAGGGATCTCAAGAATTTGGTAATGGTGGCTGGGCATTCTGTGTACACAGGGAGTGGCAACTGCGAAAAGGGCGGCGATGGAGAAGAGGCGTGGTATTTGGAGGAGTATCAGAAGCACCCGGGTCAGGCAGCTACTTTCGTGGATCATATTCGGGTGGGCATCGAGAGCGCAGCGGAAGACGGAAATGCATTGCTGTTATTCAGCGGAGGGGAGACTCGCAAGGATGCTGGTCCCCGAAGCGAAGCTCAGAGTTACTGGAACGTGGCTGATACCCACCAATGGTTTGGTTTGTATCTATTTTCTTTTTCAATTTTGAATTGCGAGG--------------AGACTGTGAAAGCCCAGGATCTGGAATCTGGGTACATGAAATTACTGTGTTGTAAAAATTTGGCGGTGT-------------------------------------------------------------------------------
>SA1
AAAGAAGGCGAAGCAGCAGACGCGGGGGCGCCAAGATGAAATTCAATGCCCTTATGGCGCTCTGCCTCTCCCTCTGCGTGGGCACATTCATCCTGCTGCTCATAGCCCTCTACGACACCAATTTCCGGCGGAGGGAATCGTTCGTCATTGGAGCAGGGGGCCGTGTACCCCTACGAGGATCTGCACAACCTGGTGATGGTGGCGGGGCATTCGGTCTACACGGGGAGCGGCAACTGCGACAAGGCTGGCGACGGGGAAGAGGAGTGGTATTTGGAGGCGTATCAGAGGCACCCGGGTCAGGCGGCGACGTTTCTCGATCATATTCGGGTGGGCATCGAGATTGCAGCGGAAGACTTGAATGCATTACTGTTGTTCAGCGGCGGCGAGACCCGCAAGGATGCCGGACCCCGCAGCGAAGCTCAGAGTTACTGGAACGTGGCCGATACCCACCAGTGGTTTGGTATGTATCTATCTTTGCACTAGAATTTTATGTTTTTTTAAATTTGAATTATTAGACTGTGAAAGCCCAAGTTCTGGAAAAAATTGGGGGTGTGCAGGTGCAAGTGCTGTAAAATTCATTTTGAAATATCGAATTTTGTAGGATGTTTGAACAGTATGCGTAACGGGTAGATCACGGCGCAAAAACGTGGTGAATTTAACC
>SE46
------------------------------------------------------------------------------------------------------------------------------------------------------------------GTCTATCCTTACAAAAATCTTCGGAATCTTGTTATGGTAGCAGGGCATTCTGTCTATAC---GAGTAGTAACTGCCAGAA---GGCCGACGGAGAAGATTCGTGGTTTTTAGAGTCCTATCAGAAACATCCCGGTCAAGCGGCCACGTTTTTGCAGCATATTAGGGCTGGGATTGAGATTGCGGCTACGGATGATGCAGCATTGTTGTTGTTCAGTGGAGGCGAGACTCGGAAAGATGCTGGCCCTCGCAGCGAAGCGCAGAGCTATTGGAACGTTGCTGAGTCCAAGGGTTGGTTTGGTGAGTGCTTCTGTGTTATTTTTGAACTGCCTTTTTTCCCTTTCTTTATCAATTTTACATAACAATAAAAAGGATTAACCAAAGAAAACAAAAACAAAAGAAACAAACGCAAAAAAATTTGTGGTTTAGAATTAATTAAATTTATAAAATGGTATGTCTTCTTTGCTGGGTTTGTGCAGTTCATGGAAACTTCTGCTAAGC
>SG23
GCAGCAGTCTCATCAGCAGGCGAGGGGCCAGTAAAATGAAACCTAACCGCCTTCTTTTTCTCAGCCTCTCACTCTGTCTGGGCACATTCATTCTCCTCCTGATTTCGTCATACAACAGCAATGTCCGACGGGGGGCTTCTTCAATTAATCGGCGAGGGGGTGGTGTACCCCTTTAAAGATCTCAAGAATTTGGTGATGGTGGCGGGGCATTCTGTGTATAAAGAGGGGAGCAAGTGCGAGAAGGGGGAGGAGGAGGAAGCGGCATGGTACTTGGAGTCATATCAGAGGCATCCGGGTCAGGCTGCTACGTTCGTGGATCACATCAGGGAAGGGATTAACATGGCGGCCATGGACGAGGCCGCATTGCTCTTGTTCAGTGGAGGGGAGACCAGGAAGGACGCTGGTCCTCGCAGCGAGGCACAGAGTTACTGGAATGTTGCAGACACCCACCAATGGTTTGGTATGTTCTAATTTTTCATTTT-TAGAACTCAAACTTAGGATCTCCCATCCTTTTTGGGTCCCTCTTTCAAAATTCTCTTAAATTGTTTGTTTCTAGTTGACATGAGTTTTCCAAAGTTCATACAGTATAATATTAAGAACGTTTCTGAAATCACTGTGTATGTGTTTTTTTTTCTACATTTCGGATCACATATAATGGAA
>SS22
GCAGCAGTCTCATCAGCAGGCGCGGGGCCAGTAAAATGAAACCTAACCCCTTTCTTTTTCTCACCCTCTCACTCTGTTTGGGCACATTCATTCTCCTCCTGATTTCGTCTTACAACAGCAATGTCCGACGGGGGGCTTCTTCAATTAATCGGCGAGGGGGCGGTGTACCCATTTAAAGACCTCAAGAATTTGGTGATGGTGGCGGGGCATTCCGTGTATACAGGGGGGAGCAAGTGCGAGAAGGGGGAGGAGGAGGAGGCGGCATGGTACTTGGAGTCGTATCAGAGGCATCCGGGTCAGGCTGCTACGTTTGTGCATCACATCAGGGAAGGGATTAACATGGCGGCCATGGACGAGGCCGCACTGCTCTTGTTCAGTGGAGGGGAGACCAGGAAGGATGCTGGTCCTCGGAGCGAGGCACAGAGTTACTGGAATGTTGCAGACACCCACCAATGGTTTGGTATGTTCTAATTTCTCATTTT-TAGGACTCAAACTTAGGATCTCCCATCATTTTGGGGTCCGTCTTTCAAAATTCTTTTAAATTGTTTGTTTCTAGTTGGCATGAGTTTTCCAAAGTTCATATAGTATAATATTAAGAACGCTTCTGGAATCATTGTGGATGTGTTTTTCTCTTCACACTCAGTGATCCATTATAAGAAA
>SV36
GACGAAGTATTAGCAACAGCAAGCGGGGCACTAAAATGAAACCAAACCCCCTACTTCTTCTCTGCTTTTGTCTGTGCTTCGGAACATTCATTCTACTACTCATTGCTTTCTACGAAAACAATGTCCGTCGGGGAGTCACATCTGTCAATCGACGAAAATTTGGCGTACCCCTACAGAAATATGAAGAATTTGGTGATGGTGGCGGGACATTCTGTTTATAC---GGGAAATAAGTGTGACAA---AGGGGACGGGGAGGAGTCGTGGTACTTGGAGTCGTATCAGAAGCACCCGGGGCAGGCTGCGACTTTTGTGGATCATATCAGGGCGGGCATTGAAAGCGCGGCAATGGATGAAAGGGCATTGCTGTTGTTTAGCGGAGGGGAAACCAGAAAGGACGCCGGCCCTCGCAGCGAGGCTCAAAGTTACTGGAACGTGGCAGACACCCACGAATGGTTTGGTAAGTTATAATTCAAGTTCTTCATGTGGGCTGTATTTTTTTGGGTTTATAGTGAAATGCAATTGGGGGCTCCATCTCTTGACCTGAAAAGATGCTATCCCACAGATGAGATCTGAAAATCTGGAGTTTGATTGAAAAATTTGAAAGTTGAATGTTTTGAAAATTGAAATCTAAGAAATTCTTATTTTTCTGGACTTTTCG
>TA17
GCAGCAGTCTCAATAGCAGGCGAGGGGCCACTAAAATGAGACCTCACCCAATTATTTTTCTCACCTTCTCAATCTGTTTGGGCACATTCGTTCTCCTTCTCGTTTTTTCTCACAACAGCAATGCCCGATGGGTTGCTTCTTCAATCAATCGGCGAGGGGGCGGTGTACCCATTCAAAGACCTCAAGAATTTGGTGATGGTGGCGGGGCATTCTGTGTATAAAGGGGGGAGCAAGTGCGAGAAGGAGGAGGAGGAGGAGGCAGCGTGGTACTTGGAGTCATATCAGAGGCATCCGGGTCAGGCTGCTACATTTGTGGATCACATCAGGGAAGGCATCACCATGGCGGCTATGGACGATGCCGCATTGCTCTTGTTCAGTGGAGGAGAGACCAGGAAGGACGCTGGTCCTCGCAGCGAGGCACAGAGTTACTGGAATGTTGCAGATAGACACCAATGGTTTGGTATGCTCCAATTCATTGTTTTCTAGGACTCAAACTTAGGATCTCCCATCCTTGATCTATCTGTGCGTCATAAATTCTTTTAAATTGTTTTCTTTTCGAGTGGTGTAATATTAAGAACACTGCTGGATTCAGTGTATGTTTATCTGGTAGACTTTGCAGATCATACCCAGTTTCCA-------------------------
>TB39
GAAGTAGTCTAACCAGTAGGCGCGGCGCCACTAAAATGAAACCCAACTCCCTTTTTCTTCTGTGCCTCTCGCTATGTTTCGGCACATTCATTCTCGTCCTTATTGCTTTTTACGACAGCAATGTCCGTCGAGGGGCTCCTTCTGTTAATCGACGAGGGAGCGGTGTACCCATACGAGAACCTGAAAAATTTGGTAATGGTGGCAGGGAATTCGGTGTACACGGGGGGCAGTAATTGCGAAAA---AGGGGAGGGAGAGGAAGCCTGGTATTTGGAGTCTTATCAGAAGCACCCAGGCTAGGCTGCTACTTTTGTGGATCACATCAGGACAGGGATTGAAAGGGTGGTTATGGACGAGGAGGCCTTGCTCTTGTTCAACAGAGGCAAAACTAGGAAGGACGCTGGCCCTCGCAGCAAGGCTCAGAGTTACTGGAATGTTACAGACACCCATCAATGGTTTGGTAAGTTTTTCTTGGGTGCTGCGAGGTGTGTGCTTGCCGGATCTCCACAGCATAATTTAGCCAGGCGGCAGGCATGTTGCAGTATGGTTGAAGCCTCTTGAGTGCTTCCAACAGGTAGAATGTCCAGCTATGTTGTTTTCTATTCAGTATAGAATGCATCCTCAAATTCGGATTCTCCTTCAAGAAATTTCTGTCAAAATC
>TC31
GCGGGAGCGTCAGGAGAAGACGGAAGCGTGCTGACAGAAAGAACAACACAATTCTCATACTCTGCCCCGCACTGTGTCTGGGGACGTTTCTTCTCATCATCTATGCTCTCTACCAAAACCCTCGTGGGGGTTTTGTTGGGGAAGACCAGGGGC----TGGGGGTGTATCCGTATGAGAATCTGAAGAATCTGGTGATGGTGGCAGGGCATTCTGTGTACAT---GGGGACCAATTGCGAGAA---AGGAGATGGGGAGGATTCGTGGTATTTGGAGTCTTATCAGAAACATCTCGGCCAGGCTGCCACTTTCCTGGAGCATATCGAGGCAGGGGTTGTGTCCGCGGGGAAAGACGGAGAGGCCTTGCTGTTGTTTAGTGGAGGAGAGACGAGGAAGGACGCTGGCCCTCGCAGTGAAGCGCAGAGTTATTGGAGTGTTGCAGAGTCCCACGGTTGGTTCGGTGAGT---GCATTTCAATTCAGATATCCAATCTTGCTTAA-TGTTGAATTTTTTCAGACATATGTTTCATCACTTGTGTTTGAATGTGTCGGGAGAAGCCCATCGTTCGGAGAGGACCCATGAGATTTGATCTTTGAACTTTTGTCGAAAAATAGGGT-TTTTTTTCAGAGCGCACCTATTACATTTCGTACACCTCATA
>TN1
GAAGCAGTCTCACCGGTAGGCGCGGGGGCACTAAAATGAAACCCCACCCTCTTCTTTTTCTCTGCCTCTCACTCTGTTTCGCTACATTCATTCTCCTCTTCATTGCTTTTTACGACAGCAATATCCATCGGGGGGCTTCTTCTGTAAATCGACGAGGGCGTGGTGTACCCATATGAAAACCTGAAGAATTTGGTGATGGTGGCAGGGCATTCTGTGTACACTGGGGGTAATAAGTGCGACAA---GGGCGAGGGAGAGGAGGCCTGGTATTTGGAGTCCTATCAGAGGCACCAGGGTCAGGCTGCTACGTTTTTGGATCACATCAGGACAGGGATTGAAAGGGCAGCTCTGGACGAGGGGGCATTGCTCTTGTTCAGTGGAGGCGAGACCAGGAAAGACGCTGGTCCTCGCAGCGAGGCGCAGAGTTACTGGAATGTTGCCGACACCCACGAATGGTTCGGTAAGTTATAATTCTGATTTTATACGTACCAGTTAGGATTCAAACTCAGGACTCCCACGAGCACGCTGGGGCACCCGGCTACTGAATTCCTGAATTCTTCCAACATTTTTTTG----------------------------------------------------------------------------------------
>TO14
GCAGCAGTCTCAATAGCAGGCGAGGGGCCACTAAAATGAAACCTAACCCAATTCTTTTTCTCAGCTTCTCAATCTGTTTGGGCACATTCATTCTCCTCCTCGTTTCTTCTCACAACAGCAATGTTCCATGGGGGGCTTCTTCAATCAATCGGCTAGGGGGCGGTGTACCCATTTAAAGACCTCAAGAATTTGGTGATGGTGGCGGGGCATTCTGTGTATAAAGGGGGGAACAAGTGCGAGAAGGGGGAGGAGGAGGAGGCAGCGTGGTACTTGGAGTCATATCAGAGGCATCCAGGTCAGGCTGCTACGTTTGTGGATCACATCAGGGAAGGCATCAACACGGCAGCCATGGACGAGGACGCATTGCTCTTGTTCAGTGGAGGAGAGACCAGGAAGGACGCTGGTCCTCGTAGCGAGGCACAGAGTTACTGGAATGTTGCAGACAGACACCAATGGTTTGGTATGCTCCAATTTCTTGTTTTCGAGGACTCAAACTTAGGATCTCCCATCCTTGATCTATCTGTGCGTCATAAATTCTCTTAAATTG--TTTTTTTCTAGTAGTATAATATTAAGAACGCTTCTGGATTCAGTTTATTTTTATCTAGTGGACGTTGCAGATCACCCTCAGCTTC--CAGTCTATATAGTATAATAATAAGA
>TPL03
------------------------------------------------------TG------------------------------------------------------------------------------------------------------------AGATCCCTGCAGGGATCTCAAGAATTTGGTAATGGTGGCGGGGCATTCTGTGTACACGGGGAGTGGCAACTGCGAAAAGGGTGGCGATGGAGAAGAGGCTTGGTATTTGGAGGAGTATCAGAAACACCCGGGTCAGGCAGCTACTTTCGTGGATCATATTCGGGTGGGCATCGAGAGCGCAGCAGAAGACGGAAACGCATTGCTGTTATTCAGCGGAGGGGAGACTCGCAAGGATGCTGGTCCCCGAAGCGAAGCTCAGAGTTACTGGAATGTGGCTGATACCCACCAATGGTTTGGTATGTATCTATCTTCTTTTTCAATTTTGAATTGTGAAG--------------AGACTGTGAAAACCCAGGATCTGGAATCTGGGTACGTGAAATTACTGTGTTCTAAAAATTTGGCAGTGTTCAGGTGCATGAATTGTCCTAGCACTCAGTCAAAAGAGCTCCTGGAAGCTTTGTACATTTTGAAATATTGAATTTTGTA
>WS10
GCAGCAGTTTCATTAGCAGGCGAGGGGCCACTAAAATGAAACCCAAATCAATTCTTTTCCTCAGCTTATTAATCTGTTTGGGCACATTCATTCTCCTTCTGTTTTCTTCTTACAACAGTAATTCTCGATGGGGGGCTTCTTCAATTAATAGGCGAGGGGGCTGTGTACCCTTTTAAAGACCTCAAGAATTTGGTGATGGTGGCGGGGCATTCTGTGTATAAAGGGGGGAGCAAGTGCGAGAAGGGAGAGGAGGAGGAGACAGCATGGTTTTTGGAGTCATATCAGAGGCATCCGGGTCAGGCTGCTACTTTTATGGATCACATCAGAGAAGGAATTAACATGGCGGCCATGGACGAAGCTGCATTGCTCTTGTTCAGTGGAGGGGAGACCAGGAAGGATGCTGGTCCTCGCAGTGAGGCACAGAGTTATTGGAATGTTGCAGACAGACATCAATGGTTTGGTATTTTTTAAATTCTTGTTTTCTAGGACTCAAACTTAGGAGCTTCCGTACTCCACTTACCTGCCTTTTGCGATTGTTTCTAGTTGGCAGGAGTTTTCCATAGTTTATATTGTATAATATTAAGAACTCGCCTGTGATCCTATCACCTACTTACCTTTTGGGATCGGT---------------------------------
>WW11
GCAGCAGTTTCATTAGCAGGCGAGGGGCCACTAAAATGAAACCCAAATCAATTCTTTTCCTCAGCTTATTAATCTGTTTGGGCACATTCATTCTCCTTCTGTTTTCTTCTTACAACAGTAATTCTCGATGGGGGGCTTCTTCAATTAATAGGCGAGGGGGCTGTGTACCCTTTTAAAGACCTCAAGAATTTGGTGATGGTGGCGGGGCATTCTGTGTATAAAGGGGGGAGCAAGTGCGAGAAGGGAGAGGAGGAGGAGACAGCATGGTTTTTGGAGTCATATCAGAGGCATCCGGGTCAGGCTGCTACTTTTATGGATCACATCAGAGAAGGAATTAACATGGCGGCCATGGACGAAGCTGCATTGCTCTTGTTCAGTGGAGGGGAGACCAGGAAGGATGCTGGTCCTCGCAGTGAGGCACAGAGTTATTGGAATGTTGCAGACAGACATCAATGGTTTGGTATTTTTTAAATTCTTGTTTTCTAGGACTCAAACTTAGGAGCTTCCGTACTCCACTTACCTGCCTTTTGCGATTGTTTCTAGTTGGCAGGAGTTTTCCATAGTTTATATTGT----------------------------------------------------------------------------------------
