# Supplementary material for: Development of a Target Enrichment Probe Set for Conifer (REMcon)
Source: Biology (Basel). 2024 May 22;13(6):361. doi: 10.3390/biology13060361 (PMC11200496; doi:10.3390/biology13060361)
Supplement: Supplementary file 1 [file biology-13-00361-s001.zip › biology-2960267-supplementary/Sup data/secapr_alignments_paralogs/79.fasta]

>AA3
TCCATGTTCAAAAAATAGAGTTATTGAAATACTGTTTACAACATTAGGGGAGGGGAGGGGGATATAATACACATATCTGAAAGACTTTTGCATGGTCAATCAATTCTTGCT----TTTTATGATCATAGTTCTCTTTATTTTGTGAAGATAGTGTAC-TACTGTTTCAAAGAGAATTTCCTTGCTGAATGTGTT-GTTTAACATATATCCTATAATTTTTGCAGGTTTGCAGAAGTAAACAAATGTTTGGGCGGTGATCATGTCCTAGAGAAAGGACGCCTAGCTGCTGTGGTTTTAGGGCAAGGATTTTCTAGGAAAGTAAAATGGTCAAATGCTGGGAGGGTTAGATTATCTGCAGCTCAACAGA---CACCTGAGCTGGAGTTACATTCAGGAGAAGTATGCTTGCCTTCAAATGTGGATATAAATGACATAACCCCTGCAATTTCTGATATGAAACGAGATTTACAGGTGAATGTTGCTAAAGATTTACCTAGATTGGCATCATCAGGAACATTGCCCCAATCGGCTCGTTAGACATATATGCATGATGATGGTGCATCTGATCCCAAAGCATTTGCAAAAGAAAAAAATACACCAGCATGACAGGCTGGAGTATCAACTCCGACACCAAGAATTGGATTGTCATTTCTAGGACCAGAGACAAGACAAGCAGGCATGATGGAAGATTTGGATTTGGGTCTAAGACTTGGCACAGGTTCTTTAAAGGAATCGAAGGCATTTTTTTTCAAGGACTAAATGGTTGCATTTGAAC-AATATTAACCGGTCATCGCAGTGCATTTTATTGCACAAGTTTGGTAACCTCTCTTGGA-------------GGCAACCATGTCTTGGATAGCATTTTCCA-TTTTGTTTAAGAACACTACACAATGTACAGGGGAAAGTAATAATTTAATTTTAATTCTCAGTGTATGGTTCATGATCAAGCATTGGAG-TAAACAATGCTTGCATGTTAACCGAGTGA
>AA60
GTGCTTGTTTTCCTGGCCAAATGCATAGTTTTTGAAAGGAGAAGAAATCATCTACTGTCATGCAGGCAGATAAAAAGGGTTTATGTAATGATTGCTTGATTAATTTTGTTGTTTCTTTTGTAATAATAATTGCTCATTTTTATTATCATTGAAACTA-TCTGGATTTACC-AATTTTATTTTGCCCAATGTATT-TTTTTCATGATGGCCTATAATTTTTGCAGGTTTTCAGAAATTAATAAACGTTTGAGCGGTGACCATATTTTCGAAAAAGGTTCACTGGCTACATCAATTTTAGGGCAAGGATTTGCAACAAAAAGAAGACGGTCAAGTGCTGGAAAGTTTAGATCATCTGCAACTCCACAGAAGAGAGCTGAGCCAGAATTACAGTCAGGGGAACTGGTTTTGCCTTCATCTGTGGATATAAATGATGCAAGTCCTGCTGTTTCTGATATAAAACACGATTTACAGATGAATGTTCCGAGAGATTTATCTAGTCTGCCATCATCATCAACATTGCTTCAAACAGCCCGTGATTTATATGGGCATGATAATGGTGAATCTGATCCCAAAACTTGTACAAAAGAAAAACATACAGTAGCACCACCTGCTGGATCAATTACA---ACATTAAACATCGGATCACCACATTCAGTTCCAGAAATGAGACAAACAAGCATGTTTGAAGACTTGGATTTGGGTTTAAGGCTTGGCACAGGTTC---AAAGGTGCCTAAAGGGTTAATTTTCAAGGATCACAAGGTATAGAAT--TGTTTTTCCAAAGCTGTCTTGGAATTTTTTCAACCAATTCTGCTTTGCTAACTTTTCTTGAGCATTCCAATG--ACGCAGAATGCCTGGGATGACAGCTATTGTTTATAATTTCC-----------------------------------------------------------------------------------------------------------
>AAR4
TCTATGTTCAAAAAATAGAGTTATTGAAATACTGTTTACAACATTAGGGGAGGGGAGGGGGATATAATACACATATCTGAAAGACTTTTGCGTGGTCAATCAATTCTTGCT----TTTTATGATCATAGTTCTCTTTATTTTGTGAAGATAGTGTAC-TACTGTTTCAAAGAGAATTTCCTTGCTGAATGTGTT-GTTTAACATATATCCTATAATTTTTGCAGGTTTGCAGAAGTAAACAAATGTTTGGGCGGTGATCATGTCCTAGAGAAAGGACGCCTAGCTGCTGTGGTTTTAGGGCAAGGATTTTCTAGGAAAGTAAAGTGGTCAAATGCTGGGAGGGTTAGATTATCTGCAGCTCAACAGA---CACCTGAGCTGGAGTTACATTCAGGAGAAGTATGCTTGCCTTCAAATGTGGATATAAATGACACAACCCCTGCAATTTCTGATATGAAACGAGATTTACAGGTGAATGTTGCTAAAGATTTACCTAGATTGGCATCATCAGGAACATTGCCCCAATCGGCTCGTTAGACATATATGCATGATGATGGTGCATCTGATCCCAAAGCATTTGCAAAAGAAAAAAATACACCAGCATGACAGGCTGGAGTATCAACTCCGACACCAAGCATTGGATTGTCATTTCTAGGACCAGAGACAAGACAAGCAGGCATGATGGAAGATTTGGATTTGGGTCTAAGACTTGGCACAGGTTCTTTAAAGGAATCGAAGGCATTTTTTTTCAAGGACTAAATGGTTGCATTTGAAC-AATATTAACCGATCATCGCAGTGCATTTTATTGCACAAGTTTGGTAACCTCTCTTGGA-------------GGCAACCATGTCTTGGATAGCATTTTCCA-TTTTGTTTAAGAACACTACACAATGTACAGGGGAAAGTAATAATTTAATTTTAATTCTCAGTGTATGGTTCATGATCAAGCATTGGAG-TAAACAATGCTTGCATGTTAACCGAGTGA
>AF1
CTCCCTTTTTTAACATTTTTAAAAGTGTGGATTCACCTTCAGGCATACCTTTTATTTGGAAATATAGAAAGCTAGTGTGATGCCTATATGAAATGCTGTTTTTCATCA--------TTGATTATATTGAT--ATTTTTTACAATGAAGTTAATAGTATTCCTGTTAAAAAAGAATTTACCTATCTGAATATGTTT----TATATGCATCTTATATATTTTGTAGGTTTGCTGTAGTAAATAAGCGCTTGGGCGGTGACCATATTCTAGAGAAGGGTCCACTGGCTAATTCAATTTTAGGTGAAGGATTTTCTAGAAGACAAAAGCGTTCAAATCTTGTGAAGGTTAGATCTTTTGCATATCAACAGAAGCCAGCTGAGTTGGAGTTGCAGTCTGGAGAACTGATATTGCCTTCAACTGTGCACA------------CCCCATTAGTTTCTGATGTGAAACATGATTTCCAGGCAACTGTTGCTGGAGGTTCGTCTAGATTGGCATCAACAGTATCATTCCCTCAATCAGCTCGTGATGCGTATGTGCATGCTAATGATGCATCTGATCCAAGAGCATTTTTAAAAGAAAGATATATGGTAACAACAAAGATTGGAGGATCAGCTCCAACATCAAGTGTTGCATTGCCAGGGCGAGGGACAGACACAAGAGAGGCAAGTGCACAGGAAGGCTTGGATTGGGATTGAGAC-TTGGCATGGGAACTTTCAACGAACCAAGGG-ATAATGTCAA-GGACTAAGAAAGCATTTTTTTGCACAATACTAACTTGTTATGGGAGTTAGTTTGATTATCTGACTTTGGTATCTGCTCTAGGTGTTGATAAAAGTGATGCACATAGCCTAGGATGACATTTCCCATTTCTGTGCGATAACACGAAAGATGTATTGTGTGCGCATTTTTTTGT--TTCAAATAT-------------------------------------------------------------
>AG2
CTCCCTTTTTTAACATCTTTAAAAGTGTGGATTCACCTTCAGGCATACCTTTTATGTGGAAATATAGAAAGGTAGTGTGATGCCTATATGAAATGCTGTTTTTCATCA--------TTGATTATATTGAT--ATTTTTTACAATGAAGTCAATAGTATTCCTGTTAAAAAAGAATTTACCTATCTGAATATGTTT----TATATGCATCTTATATATTTTGTAGGTTTGCTGTAGTAAATAAGCGCTTGGGCGGTGACCATATTCTAGAGAAGGGTCCACTGGCTAATTCAATTTTAGGTGAAGGATTTTCTAGAAGACAAAAGCGTTCAAATCTTGTGAAGGTTAGATCTTTTGCATATCAACAGAAGCCAGCTGAGTTGGAGTTGCAGTCTGGAGAACTGATATTGCCTTCAACTGTGCACA------------CCCCATTAGTTTCTGATGTGAAACATGATTTCCAGGCAACTGTTGCTGGAGATTCATCTAGATTGGCATCAACAGTATCATTCCCTCAATCAGCTCGTGACGCGTACGTGCATGCTAATGATGCATCTGATCCAAGAGCATTTTTAAAAGAAAGATATATGGTAACAACAAAGATTGGAGGATCAGCTCCAACATCAAGTGTTGCATTTCCAGGGCGAGGGACAGACACAAGAGAGGCAAGTGCAC------------ATTGGGATTGAGAC-TTGGCATGGGAACTTTCAATGAACCAAGGG-ATAATGTCAA-GGACTAAGAAAGCATTTTTTTGCACAATACTAACTTGTTATGGGAGTTAGTTTGATCATCTGACTTTGGTATCTGCTCTAGGTGTTGATAAAAGTGA---------------------------------------------------------------------------------------------------------------------------------------------------
>AME1
---------------------------------------TGTGGAAATAAGAGGGAGGGGGATATACTGCACATATCTGAAAGACTCTTGCATGGTCGATCAATTCTTGCT----TTTTATGGTCATAGTTCTCTTTATTTTGTGAAGTTAGTGTTATTACTGTTTCAAAGAGATTTTCCTTGCTGAATGTGTT-GTTTAACATATATCCTATAATTTTTGCAGGTTTGCAGAAGTAAATAAACGTTTGGGCGGTGATCGTGTCCTAGAGAAAGGACGCCTAGCTGCTGTGATTTTAGGGGAAGGATTTCCGAGAAAAGGAAAGCGGTCAAATGCTGGGAGGGTTAGATTATCTGCACCTCAACGGA---CACCTGAGTTGGAGTTAAGGTCAGGAGAACCATGCCTGCCTTCAAATGTGGATATAAATGACACAGCCCCTGCAGTTTCTGATATGAAACAAGATTTACAGGTGAATGTTGCTAAAGATTTACCTCGATTGGCATCATCAGGAACATTGTCCCAATTGGCTCGTGAGACATATTTGCATGATGATGGTGCATCTGATCCCAAAGCATTTTCAAAAGAAAGAAATACACCAGCACGACATGCTGGAGTATTAACTCCGACACCAAGCATTGGATTGTCATTTCTAGGACCAGAGACAAGACAAGCAGGCATGATGGAAGATTTGGATTTGGGTCTAAGGCTTGGCACAGGTTCTTTAAAGGAACCAAAGGCATTTTTTTTCAAGGACTAAATGGTAGCATTTGAACAAATATTAACCGGTCATCAGAGTGCCTTTAAATGCACAAGTTTGGTAACCTCTCTTGGA-------------GTCAACCATGTCTTGGATAGCTTTTCCA--TTTTGTTTAAGAACACTAAACAATGTACAGGGGAAATAATAATTTAAATTTAATTCTCA------AGTGCATGG--------------------------------------------
>AP25
AGTGAGGTT-----------ACAAAGGAATGTTTTCCCTTGTTTATAATAATTAAAGGTGAGAAATCATGCAAACCATGAAGGGATTTTAGGAGGGTGGATATTATCTTGCTTTTTATGATAATATTCCCTCTTATTGATTTGTAAAATTAATTGTCTTGGATTTTGAGGATTTTATCTGTCTGAAAATACATCTTCTTGACAAGGTTGGTCTATTTCATGCAGATTTTCAGAAGTAAACAAACACGGAGACTTCAACGATATGCTATACTTGGGCTCACCGTTTACTTCAATAGCAGGGCAAGGATTTACCAAGAAAGGGAAAAGGTCTAATGCTAGGAGGGCAAAGTCATCTTCATGTCAACAGAAGATGGATGAGCTGCAGTTACAGTCAGGGGAACAAGTTTTGCCTTCGGTTGTGGATAGAAATGAATCAATCGTTCCAGTTTCGGATGTGAAAAATGATTTACAGGTGAATGTTATACCGCACTTGTCAAGATTGCCACCATCGTCATCATTGCCGCAGCCAAATCGTGAGTCATCCCTGTATGATAATCTTGCTTCAGATGCCAAAATGTTTACTAAAGAAAGATATATAGCAACACCCCAGGCTGGAGGATCAACCCCAATATCTAGTGTTG---TACCAGTGCCAGGGCCAGAGACAAGACAGGAAGGTTCTTTGGAAGATTTAGATTTGGGTTTAAGACTTGGTACCAATTCTTCAAAGGACCCAATGGCATCAATTTTCAAGAATCTTAAGCTATAGCATCTTATGATCATGAGAGTGTAGTCTCATC--TTGTTGACCTTGAGTTTCGCTGC-AATTTGTCCTCACTCCA-----ATATCTCAACAGCAGTATGATTTTGAGAATTTCAGAGTTTGTGGAGGACAAACATGCCCTCTTGAATGTCATTTCCAGTGTGAAAAAGAGGATACAGTGGATGATGAAGCTACAAAGAGCTCC-------------------------
>APA47
TGCGTCACTGACCTTCTCTGTATTGTTTTCATATTTTTCTAAAGTGTGGATTCACCTTCGGACATAGAAAGGTAATGTGATGACTATATGAAGTGATGTTTTTTTCCATT----------------------GATTTTTACAATGAAGTTAATTGTGCTCCTGTTAAAAAAGAATTTACCTATCTGAATATATTT----AATATATATCTTATATATTTTGTAGGTTTGCTGTAGTAAACAAGCGCTTGGGTGGTGACCATATTCTAGAGAAGGGTCCACTGGCTAATGCAATTTTAGGCGAAGGATTTTCTAGAAGACGACAGCGTTCAAATCTTGTGAAGGTTAGATCTTTTGCATATCAGCAGAAGCCAACTGAGCTGGAGTTGCAGTCAGGAGAACTGATATTACCTTCAACTGTGCACA------------GTCCAACAGTTTCTGATGTGAAACATGATTTCCAGTCAATTGCTGCTAGAGATCAATCTAGATTGGCATCAGCAGTATCATTCCCTCAGTCAGCTCATGACATGTATGAGCATGCTAATGATGCATCTGATCCAAGAGCATTTTCAAAAGAAAGACATATGGTAACAGCAAAGACCGGAGGATCAGCTCCTATATTAAGCGCTGCATTGCCAGGGGGAGGTATAGACACAAGAGAGGCAAGTGCACAGGAAGGCTTGGATTGGGATTGAGGA-TTGGCATGCGAACTTTGAAAGGGATAATGT---------CAAGGACTAAGAAAGCA-TTTTTTGCAAGATGCTAATTTGTTATGGGAGTTTGCTCAAGTATCGGACTTTGGTAACTGCTCTTGGTGTTTATG-AAGTGATGCACTCGGCCTAGGATGGCATTTCCTATTTC----------TGCGAAAGATGTATCATGGTGATGTGAACATTT--TTATGTTTCAATTATCATTGCCTTAAAAAGATT-------------------------------------
>AR2
-----------------------------------------------------------------------------------------------ACTGT----------------------------------------------------------------TTCAAAGAGATTTTCCTTGCTGAATGTGTT-GTTTAACATATATCCTATAATTTTTGCAGGTTTGCAGAAGTAAATAAACGTTTGGGCGGTGATCGTGTCCTAGAGAAAGGACGCCTAGCTGCTGTGATTTTAGGGGAAGGATTTCCGAGAAAAGGAAAGCGGTCAAATGCTGGGAGGGTTAGATTATCTGCACCTCAACGGA---CACCTGAGTTGGAGTTAAGGTCAGGAGAACCATGCCTGCCTTCAAATGTGGATATAAATGACACAGCCCCTGCAGTTTCTGATATGAAACAAGATTTACAGGTGAATGTTGCTAAAGATTTACCTCGATTGGCATCATCAGGAACATTGTCCCAATTGGCTCGTGAGACATATTTGCATGATGATGGTGCATCTGATCCCAAAGCATTTTCAAAAGAAAGAAATACACCAGCACGACATGCTGGAGTATTAACTCCGACACCAAGCATTGGATTGTCATTTCTAGGACCAGAGACAAGACAAGCAGGCATGATGGAAGAT-----------------------------------------------------------------------------------------------------------------------------------------------------------------------------------------------------------------------------------------------------------------------------------------------------------------
>AS57
-----------------------------------------------------------------------------------------------TTG-----------------------------------------------TAGTTAAAACTA-TTTGATTTTGAC-AAGTTTACCTCGT--AATGTATTCGTTTGATGTACATTCTATAATTTTTACAGGTTCTCAGGAATTAATAAGCATTTGAGTGGTGACTATATTTTAGAAAGAGGCCCACTAGCTACATCAATTATAGGGCAAGGATTTGCTAGGAAAGGAAAGCGGTCAAGTGCTATAAGGTTTAGATCATCTGCAACTCAACGGAAGAGAGCTGAGTCAGAATTACAGTCAGGAGAACTGTTCTTGGCTTCATCTGTGGATATAAATGATGCAAGTCCTGCTGTTTCTGATATGAAACACGATTTACAGATGAATGCTACGGGAGATCTATCTAGTTTGCCATTGTCATCAACATTGCTTCAACCAGCTCGTAAGTTCGATGGGCATGATAATGGTGAATCTGATCCCAAAACTTGTACAAAAGAAAAATATACAGTAACACCACCTGCTGGATCAGTTCCA---ACATTAAGCATTGGATCACCACTTCCAGGTCCAGAAATGAGACAAGCAAGTATGTTTGAAGACTTGGATTTGGGTTTAAGACTTGGCACAGGTTC---GAAGGTGCCCAAGGGATTAATCTTCAAGGATCCCAAGCCATAGTATTTTATTTTTCCAAAGGTGTCTTGGAACTTGTTCAAGCATCCGACT--CTTAACTTTTTGTTGAGCTCTTCAAAGTTGCACAGCATGCCTGGGATGACATTTA-------TCATTTCCCATGCGAAAAGCTAAACAATGTATACTAATCATGCAATTTTGTTTCAATTATAATGTTCATAGATCAAAC-------------------------------------
>ASA51
------------------------------------------------------------------------------------------------------------------------------------------------------------------------------------------------------------------------------------------------------------------------------------------------------------------------------------------------------------------------------A-------TGAATTGGAGTTGCGTTCAGGAGAAGTGATATTGCCTTCAACTGTGCACA------------CTCCAGCAGTTTCTGATGTGAAACATGATTTCCAGGGAATTGTTACTAGAGATTCATCTAGATTGGCATCAGCAGTATTATTCCCTCAATCAGCTCATGACATGTATGTGCATGATAATGATGCATCTGATCCAAGAGCATTTTCAAACGAAAGATATATGGTAACAACAAAGACTGGAGGATCAGCTCCAACATCAAGCATTGCATTTTCAGGGCGAGTGACAGACACAAGAGAGGCAAGTGCACAGGAAGGCTTAGATTGGGTTTGAGAC-TTGGCATGGGAACTTTGAATGAAACAAAGC-ATTAATGTCAAGGACTAAAAAAGCA-ATTTTTACACAATACTGACTCGTTA------------------------------------------------------------------------------------------------------------------------------------------------------------------------------------------------------------
>CB35
------------------------------------------------------------------AGTAAAAATCATTAAGGGATTTTAGATGGGTGATATTATCTTGCT-TTTTATGATAATAATCCCTCTTATTGATTTGTAAAATTAATATCCTGTCTTGGATTTTGATTTTTATCTGCCTGAGTATCCT-TCTTGACAACGTTGGCTTATTTCATGCAGGTTTTCTGAAGTAAACAAACGCAGAGACTGCATTAATATGCTAGACATGGGCCCACTGTTTACTGGAATCTCAGGGCAAGGATTTGCCAAGAAAGGGAAAAGGTCAAATACTGGGAGGGCGAAGTCGGCTTCATGTCAACAGAAGATGGATGAGCTGCAGTTACAGTCAGGAGAACAACTCTTGTCTTCACGTGTAGATAGAAATGAATCAAGCATTGCAGCTTCTGATGTGAAAAATGATTTACAGGTGAATGTTATATCACACTTGTCTAGATTGCCACCATCGTCATCATTGCCACAACCAAATCGAGAGTCATCCCAGTGTGATGACCTTGCTTCAGATGCCAAAATGTTTACTAAAGAAAGATATATAGCAACACCACAGGCTGGAGGATCAACCCCAACACCTAGTTTTG---TTGCTGTACCAGGGCCAGAGACAAGACAGGAAGGTTCTTTGGAAGATTTAGATTTGGGTTTAAGACTTGGTACCAATTCTTCAAAGGAGCCAATGACATCAATTTTCAAGAACCTCAAGCTATAGCATCTTATGATTATGGAAGTGTACTTTCACT--TTGTTGACCTTGAGTTTTGCTGGTAATTTGCCCTCACTCCA-----ATCTCTCAACAGGAGTATGACTTTGAGAGTTTCAGAGTTTCTGGACGACAAACATGCCATCTAGAATGCCATTTCCAGTGTGAAGAAGAGGATACAGTAGATGATGAAGTGACAAAGAGCTCCATTTGTTCTTATTTTTTCCAATGAA
>CD18
----------------------------------------------------------------------AAATTTGTAAGATTGCTTTGTGTGCTTGTTTAATCTTGTTG-CTTTTTTTCAATAATAATTCCTCTTATTTTTTGTAGTTACAACTA-TTTGGTTTTGAC-AATTTCACCTTGCCTGATGTATTCGTCTCGTGTATGCCCTAAATTTTTTACAGGTTTTCAGAAATTACTAAACA---GAGCGGCGACCATATTTTTGAAAAGGGCTCACTAGCTACATCAATTTTAGGTCAAGGATTTTCTAGGAAAGGAAGGCGGTCAAGTGTTGGAAGGTTTAGATCACCTGCAACTCCACGGAAGAGAGCTGAGTCAGAATTACAGTCAGGTGAACTGGTTTTGCCTTCATCTGTGGATATAAATGATGCAAGTCCTGCTATTTCTGATATAAAACAGGATTTACATATGAATGCTGCAAGAGATCCATCTAGTTTGCCATCATCATCAACATTGCTTCAACCAGCTTGTGAGTTCAATGGGCATGATATTGGTGAATCTGATCCCAAAACTTGTACAAAAGAAAAATATACAGTAATACCACCTGCTGGATCAGTTCCA---ACATTAAGTCTTGGATCACCACTTTCAGGTCCAGAAATAAGGCAAGCAAGCATGTTTGAAGATTTGGATTTGGGTTTAAGACTTGGTACAGGTTC---AAAGGTGCCCAAGGGATTAATCTTCAAGGATCCCAAACCATAGCATTTTATTTTTCCAAGGGTGTCTAGGAATTTGTTAAAGCATCTGACT--TTACACTTTTCGTTGAGTTCTTCAATG--GTGCATGATGCCTGGGATGACAGTTATT------------------------------------------------------------------------------------------------------------------------
>CDE34
-------------------------------------------------------AGAGAAATACTAGTAAAAATCATTAAGGGATTTTAGATGGGTGATATTATCTTGCT-TTTTATGATAATAATCCCTCTTATTGATTTGTAAAATTAATATCCTGTCTTGGATTTTGATTTTTATCTGCCTGAGTATCCT-TCTTGACAACGTTGGTTTATTTCATGCAGGTTTTCTGAAGTAAACAAACGCAGAGACTGCATTAATATGCTAGACATGGGCCCACTGTTTACTGGAATCTCAGGGCAAGGATTTGCCAAGAAAGGGAAAAGGTCAAATACTGGGAGGGCGAAGTCGGCTTCATGTCAACAGAAGATGGATGAGCTGCAGTTACAGTCAGGAGAACAACTCTTGTCTTCACGTGTAGATAGAAATGAATCAAGCATTGCAGCTTCTGATGTGAAAAATGATTTACAGGTGAATGTTATATCACACTTGTCTAGATTGCCACCATCGTCATCATTGCCACAACCAAATCGCGAGTCATCCCAGTGTGATGACCTTGCCTCAGATGCCAAAATGTTTACTAAAGAAAGATATATAGCAACACCACAGGCTGGAGGATCAACCCCAACACCTAGTTTTG---TTGCTGTACCAGGGCCAGAGACAAGACAGGAAGGTTCTTTGGAAGATTTAGATTTGGGTTTAAGACTTGGTACCAATTCTTCAAAGGAGCCAATGACATCAATTTTCAAGAACCTCAAGCTATAGCATCTTATGATTATGGAAGTGTACTTTCACT--TTGTTGACCTTGAGTTTTGCTGGTAATTTGCCCTCACTCCA-----ATCTCTCAACAGGAGTATGACTTTGAGAGTTTCAGAGTTTCTGGACGACAAACATGCCATCTAGAATGCCATTTCCAGTGTG-AGAAGAGGATACAGTAGATGATGAAGTGACAAAGAGCTCCATTTGTTCTTATTTTTTCCAATGAA
>CF38
-------------------------TGTCCAGTATATGTTTAATTGTTTATACAAAAAAGGAACTGCTCCTCCTCTAAAGTGCTGTTTTGCATGGTTGGTTTTTTTCTTGCATTTTGTGATAGCATTTCCTCTTATCTATTGTTGGAGTTGATACTATTATGGTTTTGAG-AGGTTTACCTTGCTGAATGTGTTGGTTTGACATATATATTATACTTCTTGCAGGTTCTCAGAAGCTAATAAGCGTTTGAGTAGCGACCGTATTCTAGAAAGGGGCACACTTGCTACATCAATTGTAGGGCAAGGATTTACTAGGAGAGGAAAGCGGTCAAATACTGGGAGGCATAGATCATCTGCCTCTCAACGAAATAGAGCTGAGATGGAGTTACACTCAGGAGAATTATTCTTGGCCTCATCGGTAGATATAAATGACTCAACTCCTGTGGTTTCTGATATGAAACACGATTTACAGATGAATGTTACTAGAGATTTATCTAGTTTTCCATCATCGTCAACATTGCCTCAACCAGCTTGTGAGTCGCATGGGCATGATAATGGTGCATCTGATCCCAAAATATTTACAAAAGAAAAATATACAGCAGCACCACAAGCTGGAGGATCAGCTCCAACATTAAACATTGGATTTCCTGTTCCAGGGCCAGAGACAAGACAAACAAGTTTGTTTGAAGACTTGGATTTGGGTTTAAGTCTAGGCATGGGTTC---AAAGGCGCCCAAGGGATTAATCTTCAAGGATCCCAAGCCATAGTAT--TTTTTTCCCTACCGTACCTTCGAACTTGTTCAAGGACCTGACCCTTGTAACTTCTCTTTGAATTCATCAAAGATACACATCGTGCCTGGGATGGCATTTATCA----TTTCTTTCAAAACAGGTAATGATCTATCCTTTATTCATCATGCATTTTGTTTGTGT------GTTCCTAATATCAATCATATG--------------------------------
>CH19
-------------------------------------------------------------------------------------CTTTGTGTGCTTGATTAATCTTGTTG-CTTTTTTTCAATAATAATTCCTCTTGTTTTTTGTAGTTAAAACTA-TTTGGTTTTGAC-AATTTCACCTTGCCTGATGTATTCATCTCGTGTATGCCCTAAATTTTTTACAGGTTTTCAGAAATTCCTAGACA---GAGCAGCGACCATATTTTTGAAAAGGGCTCACTAGCTACATCAATTTTAGGTCAAGGATTTTCTAGGAAAGGAAGGCGGTCAAGTGTTGGAAGGTTTAGATCACCCGCAACTCCACGGAAGAGAGCTGAGTCAGAATTACAGTCAGGTGAACTGATTTTGTCTTCATCTGTGGATATAAATGATGCAAGTCCTGCTATTTCTGATATAAAACAGGATTTACATATGAATGCTGCAAGAGATCCATCTAGTTTGCCATCATCATCAACATTGCTTCAACCAGCTCGTGAGTTCAATGGGCATGATATTGGTGAATCTGATCCCAAAACTTGTACAAAAGAAAAATATACAGTAACACCACCTGCTGGATCAGTTCCA---ACATTAAGTCTTGGATCACCACTTTCAGGTCCAGAAATAAGGCAAGCAAGCATGTTTGAAGATTTGGATTTGGGTTTAAGACTTGGTACAGGTTC---AAAGGTGCCCAAGGGATTAATCTTCAAGGATCCCAAGCCATAGCATTTTATTTTTCAAAAGGTGTCTCGGAATTTGTTAAAGCATCCGACT--CCACACTTTTTGTTGAATTCTTCAGTG--GTGCACGATGCCTGGGATGACAGTTATTGTCATAGTTTTCCTATGCGGAGGCAAAAACATTGTATACTATTCACGTAATTTTGTTTCAATTATAATGTTCATATATCAAACATATGGTATTACTTCTTTTTTCATTTCTTTGCAAAAT
>CHA37
TATCATGCGCTTGCATTTTTATGCATGTCCAGTATATGTTTAATTGTTTATACAAAAAAGGAACTGCTCCTCCTCTAAAGTGCTGTTTTGCATGGTTGGTTTTTTTCTTGCATTTTGTGATAGCATTTCCTCTTATCTATTGTTGGAGTTGATACTATTATGGTTTTGAG-AGGTTTACCTTGCTGAATGTGTTGGTTTGACATATATCTTATACTTCTTGCAGGTTCTCAGAAGCTAATAAGCGTTTGAGTAGCGACCGTATTCTAGAAAGGGGCACACTTGCTACATCAATTGTAGGGCAAGGATTTACTAGGAGAGGAAAGCGGTCAAATACTGGGAGGCATAGATCATCTGCCTCTCAACGAAATAGAGCTGAGATGGAGTTACACTCAGGAGAATTATTCTTGGCCTCATCGGTAGATATAAATGACTCAACTCCTGTGGTTTCTGATATGAAACACGATTTACAGATGAATGTTACTAGAGATTTATCTAGTTTTCCATCATCGTCAACATTGCCTCAACCAGCTTGTGAGTCGCATGGGCATGATAATGGTGCATCTGATCCCAAAATATTTACAAAAGAAAAATATACAGCAGCACCACAAGCTGGAGGATCAGCTCCAACATTAAACATTGGATTTCCTGTTCCAGGGCCAGAGACAAGACAAACAAGTTTGTTTGAAGACTTGGATTTGGGTTTAAGTCTAGGCATGGGTTC---AAAGGCGCCCAAGGGATTAATCTTCAAGGATCCCAAGCCATAGTAT--TTTTTTCCCTACCGTACCTTCGAACTTGTTCAAGGACCTGACCCTTGTAACTTCTCTTTGAATTCATCAAAGATACACATCGTGCCTGGGATGGCATTTATCA----TTTCTTTCAAAACAGGTAATGATCTATCCTTTATTCATCATGCATTTTGTTTGTGT------GTTCCTAATATCAATCATATGGC-ATTATTTTTTTCATGTCTTCAATGAAAAT
>CJ24
----------GAAAATAAAA--TTCATTGGCTATCATGTAGGGAGATAAAAGAAGAATTATGTAATGAGTACATTTGTAAGACTGCTTTTTGTGCTTGATTAATTATTTTGATTTTTTTGCAATAATAATTCCTCTTATTTATTGTAGGTGAAACTATTTTGGTTTTGAC-AATTTTACCTTGCTGAATGTATTCGTTTGATGTATGTCGTATGATTTTTACAGGTTCTCAGAAATTAATAAACATTTGAGTGGTGACCATGTTTTTGAAAAGGGCTCACTAGCTACATCAATTCTAGGTCAAGGATTTGCTAGGAAAGGAAAGCGGTCGAGTGTTGGAAGGTTTAGATCATCTGCAACTCAACGCAAGAGATCTGAGTCGGAATTACAGTCAGCAGAACTGTTTTTGCCTTCATCTGTGGATATAAATGATGCAAGTCCTGCTGTTTCTGATTTAAAACACGATTTACAGACGAATGCTACGAGAGATCTATCTAGTTTGCCATCATCATCAACATTGCTTCAACCAGCTCATGAGTTCAATGGGCACGATAATGGCGAATCTGATCCCAAAACTTGTACTAAAGAAAAATGCACAGTAACACCACCTGGTGGATCAGTTCCA---ACATTAAGCATCGGATCACCACTTTCAGGTCCAGAAATGAGACAAACAAGCATGTTTGAAGACTTGGATTTGGGTTTAAGACTTGGTACAGGTTC---AAAGGTGCCGAAGGGATTAATCTTCAAGGATCCCAAGCCATAGCATTTTATTTTTCCAAAGGTGTCTTGGAACTTGTTCAAGCATCCGACTTCTCTAACTTTTCGTTGAGCTCTTCAAAGACGTACGGAATGCCTGGGATGACATTTAATG-TTTCGTTTCCCATTTGAAAAGCTAAAACAATGTATACTAATCATGCAATTTTGTTTCAATTATAATGTTCATAGATCAAACATACGGTGTTACTTCTTTTCTTATCTTTTCTGCAAAT
>CK7
TTTGAAATGAAAAAATAAAG-ATGATTTTTTGCCTATCACGTGGGAAGATAGAAGAATTATGTAATGAGCACATTTGGAAGACTGCTTTGCGTGCTTGATTAATTTTGTTG--CTTTTTGTGATAATAATTCCTCTTATTTATTAGAGTTAAAACTA-TTTGATTTTGAC-AAGTTTAGCTTACTGATTGTATTCGTTTGATGTACATCCTATAATTTTTACAGGTTCTCAGGAATTAATAAGCATTTCAGCAGTGAGCATATTTTAGAAAGGGGCCCACTAGCTACATCAATTTTAGGGCAAGGATTTTCTAGTAAAGGAAAGCGGTCAAGTGCTGGAAGGTTTAGATCATCTGCAACTCAACAAAAGAGAGCTGAGTTGGAATTACAGTCAG---AACTGTTCTTGGCTTCATCTGTGGATATAAATGATGCAAGTCCTGCAGTTTCTGATATGAAACATGATTTACAGGTGAATGCTACAAGAGATCTATCTAGTTTGCCATCATCATCAACATTGCTTCAACCAGCTCGTGAGTTCAATGGGAATGATTATGGTGAATCTAATCCAAAAACTTGTGCAAAAGGAAAATATATAGTAACTCCACATGTTGGATCAGTTCCA---ACATTAAGCATTGGATCACCACTTCCAGGTCCAGAAACAAGACAAGTAGGTATCTTTGAAGACTTGAATTTGGGTTTAAGACTTGGCATAGGTTC---AAAGGTGCCTAAGGGATTAACCTTTAAGGATCCCAAGCCATAGCATTCTATTTTTCCAAATGTGTCTTAGAACTTGTTCAAGCATCTGACTTTTGTAACCTTTTGTTGAACTCTTCAAAGATGCATAGCATGTAGGGGATGATATTTAT------CATTTCCCATGTGAAAAGCTAAAACAATGTATTC---------------------------------------------------------------------------------
>CL6
---GAAATGAAAAAATAAAG-ATGATTTTTTGCCTATCACGTGGGAAGATAGAAGAATTATGTAATGAGCACATTTGGAAGACTGCTTTGCGTGCTTGATTAATTTTGTTG--CTTTTTGTGATAATAATTCCTCTTATTTATTAGAGTTAAAACTA-TTTGATTTTGAC-AAGTTTAGCTTACTGATTGTATTCGTTTGATGTACATCCTATAATTTTTACAGGTTCTCAGGAATTAATAAGCATTTCAGCAGTGAGCATATTTTAGAAAGGGGCCCACTAGCTACATCAATTTTAGGGCAAGGATTTTCTAGTAAAGGAAAGCGGTCAAGTGCTGGAAGGTTTAGATCATCTGCAACTCAACAAAAGAGAGCTGAGTTGGAATTACAGTCAG---AACTGTTCTTGGCTTCATCTGTGGATATAAATGATGCAAGTCCTGCAGTTTCTGATATGAAACATGATTTACAGGTGAATGCTACAAGAGATCTATCTAGTTTGCCATCATCATCAACATTGCTTCAACCAGCTCGTGAGTTCTATGGGAATGATTATGGTGAATCTGATCCCAAAACTTGTGCAAAAGAAAAATATACAGTAACTCCACATGCTGGATCAGTTCCA---ACATTAAGCATTGGATCACCACTTCCAGGTCCAGAAACGAGACAGGCAGGGATGTTTGAAGACTTGGATTTGGGTTTAAGACTTGGCACAGGTTC---AAAGGTGCCTAAGGGATTAATCTTCAAGGATCCCAAGCCATAGCATTTTATTTTGCCAAAGGTGTCTTGGAACTTGTTCAAGCATCTGACTTCTGTAACTTTTTGTTGAACTCTTCAAAGATGCACAGCGTGCTGGGGATGACATTTAT------CATTTCCCATGTGAAAAGCTAAAACAATGTATTCTAATCATGCAATTTTGTTTCAATCATAATGTTCATAGATCAAACATATGGTGTTACTTATTTTCTTATCTTTTCTGCGAAG
>CM9
GCTTTTTTTTTCCTGGCCAAATGCACAGTTATTGAAAGGAGAAGAAATCATTGACTGTCATACAGGCAGATAAAGAGGGATTATGTAATGAGTGCTTGATTAATTTTGTTGTTTCTTTTGTAATAACAATTGCTCATTTTTATTGTAATTGAAACCA-TCTGGATTTACC-AATTTTACCTCGCCCAATGTATT-TTTGTCATGATGGCCTATAATTTTTGCAGGTTTTCAGAAATCAATAAATGTATGAGCGGTGACCATATTTTCGAAAAAGGTTCACTGGCTACGTCAATTTTAGGGCAAGGATTTGCAAGAAAAAGAAGACGGTCAAGTGCTGGAAAGTTTAGATTATCTGCAACTCCACAGAAGAGAGCTGAGCCAGAATTACAGTCAGGAGAACTGGTTTTGCCTTCATCTGTGGATATAAATGATGCAAGTCCTGTTGTTTCTGATATAAAACATGATTTACAGATGAATGTTCCGAGAGATTTATCTAGTCTGCCATCATCATCAACATTGCTTCAAACAGCCCGTGATTTATATGGGCATGATAATGGTGAATCTGATCCCAAAACCAGTACAAAAGAAAAACATACAGTAGCACCACCTGCTGGATCAATTACA---ACATTAAGCATCGGATCACCACATTCAGGTTCAGAAATGAGACAAACAAGTATGTTTGAAGACTTGGATTTGGGTTTAAGGCTTGGTACAGGTTC---AAAGGTGCCTAAAGGATTAATTTTCAAGGATCCCAAGGCATAGAAT--TGTTTTTCCAAAGCCGTCTTGGAATTTGTTCAAGCAATTCTGCTTCGCTAACTTTTCTTGAGCATTTCAATGACACGCAGAATGCCTGGGATGACAGCTATTGTTTATAATTTGCCATGTGAAATGTAGAACATTGTATACCAATCGAGCAATTTTGTTTCAATTATAATGTTCATGGATCAAACACACGATGTTTTTCTTTTGCTCATCTTTCCTGCAAAT
>CO8
---------------------------------------------------------------------------------------------------------------------------------------------------------------------------------------------------CTTTTCATGATGGCCTATAATTTTTGCAGGTTTTCAGAAATTAATAAACGTTTGAGGAGTGACCATATTTTTGAAAAAGGTTCACTGGCTACATCAATTTTAGGGCAAGGATTTACAAGAAAAAGAAGACGGTCAAGTGCTGGAAAGTTTAGATTATCTGCAACTCCACAAAAGAGAGCTCTGTCAGAATTACAGTCAGGAGAACTGATTTTGCCTTCATCTGTGGATATAAATGATGCAAGTCCTGCTGTTTCTGATATAAAACATGATTTACAGATGAATGCTCCGAGAGATTTATCTAGTCTGCCATCATCATCAACATTGCTTCAAACAGCCCGTGATTTATATGGGCATGATAATGGTGAATCTGATCCCAAAACTTGTACAAAAGAAAAACATACAGTAGCACCACCCGCTGGATCAATTACA---ACATTAAGCATCGGATCACCACATTCAGGTCCAGAAATGAGACAAACAAGCATGTTTGAAGACTTGGATTTGGGTTTAAGGCTTGGCACAGGTTC---AAAGGTGCCTAAAGGATTACTTTTCAAGGATCCCAAGGCATAGAAT--TGTTTTCCCAAAGCTGTCTTGGAATTTGTCCAAGCAATTCTGCTTCGCTAATTTTTCTTGAGCATTTCAATGACGTGCAGAATGCCTGGGATGACAGCTATTGTTTATAATTTCCCATGTGAAATGTAGAACATTGTATACCAATCTAGCAATTTTGTTTCAATTATAATGTTCATGGATCAAACACACGATGTTTTTCTTTTGCTTATCTTTCCTGCAAAT
>CP16
------------------------------------------------AAAGACGAATTATGTAATGAGTAAATTTGTAAGACTGCTTTGTGTGCTTGATTAATCTTGTTGTTTTATTTGCGAGAATAATTCCTCTTGTTTACTGTAGTTGAAACTA-TTTGGTTTTTACAAAGTTTACCTTGCTCGATGTATTCGTTTCATGTATGTCCTATAATTTTTACAGGTTTTCAGAAATTAATAAACATTTGAGCGGTGACCACATTTTCGAAAAGGGCTCACTAGCTACATCAATTTTAGGACAAGGATTTGCTAGGAAAGGAAAGCGGTCAAGTGTTGGAAGGTTTAGATCACCTGCAACTCCACGGAAGAGAGCCGAGTCAGAAGTACAGTCGGGAGAACTGTTTTTGCCTTCATCCGTGGATATAAATGATGCAAGTCCTGCTGTTTCTGATATAAAACACGATTTACAGATGAATGCTACGAGAGATCCATCTAGTTTGCCATCATCATCAACATTGCTTCAACCAGCTCGTGAGTTCTATGGGCATGATAATGGTGAATCTGATCCCAAAACTTGTACAAAAGAAAAATATACAGTAACACCACCTGCTGGATCAGTTCCA---ACATTAAGCATCGGATCACCACTTTCAGGTCCAGATATGAGACAAGCAAGCATGTTTGAAGACTTGGATTTGGGTTTAAGACTTGGTACAGGTTC---AAAAGTGCCTAAGGGATTAATCTTCAAGGATCCCAAGCCATAATTT--TATTTTTCCAAAGGTGTCTTGGAATTTGCTCAAGCATCTGACT--TCACACTTTTCGTTGAGCTCTTCAAAG--GCGCACAATGCCTGGGATGACTGTTATCGTTATAGTTTTCCCATGTGAAAGCTAAAACATTGTATACTAATCGTGCAATTCTTTTTCAATTATAATGTTCATAGATCAAACA-ATGATGTTACTTCTTTTCTCATATTTGCTGCAAAT
>CP161
------------------------------------------------------GAATTATGTAATGAGTAAATTTGTAAGACTGCTTTGTGTGCTTGATTAATCTTGTTGTTTTATTTGCGAGAATAATTCCTCTTGTTTACTGTAGTTGAAACTA-TTTGGTTTTTACAAAGTTTACCTTGCTCGATGTATTCGTTTCATGTATGTCCTATAATTTTTACAGGTTTTCAGAAATTAATAAACATTTGAGCGGTGACCACATTTTCGAAAAGGGCTCACTAGCTACATCAATTTTAGGACAAGGATTTGCTAGGAAAGGAAAGCGGTCAAGTGTTGGAAGGTTTAGATCACCTGCAACTCCACGGAAGAGAGCCGAGTCAGAAGTACAGTCGGGAGAACTGTTTTTGCCTTCATCCGTGGATATAAATGATGCAAGTCCTGCTGTTTCTGATATAAAACACGATTTACAGATGAATGCTACGAGAGATCCATCTAGTTTGCCATCATCATCAACATTGCTTCAACCAGCTCGTGAGTTCTATGGGCATGATAATGGTGAATCTGATCCCAAAACTTGTACAAAAGAAAAATATACAGTAACACCACCTGCTGGATCAGTTCCA---ACATTAAGCATCGGATCACCACTTTCAGGTCCAGATATGAGACAAGCAAGCATGTTTGAAGACTTGGATTTGGGTTTAAGACTTGGTACAGGTTC---AAAAGTGCCTAAGGGATTAATCTTCAAGGATCCCAAGCCATAATTT--TATTTTTCCAAAGGTGTCTTGGAATTTGCTCAAGCATCTGACT--TCACACTTTTCGTTGAGCTCTTCAAAG--GCGCACAATGCCTGGGATGACTGTTATCGTTATAGTTTTCCCATGTGAAAGCTAAAACATTGTATACTAATCGTGCAATTCTTTTTCAATTATAATGTTCATAGATCAAACA-ATGATGTTACTTCTTTTCTCATATTTGCTGCAAAT
>CT15
---------------------------------------------ATAAAAGAAGAATTATGTAATGAGTAAATTTGTAAGACTGCTTTGTGTGCTTGATTAATCTTGTTGTTTTATTTGCAATAATAATTCCTCTTGTTTATTGTAGTTGAAACTA-TTTGGTTTTGGCAAATTTTACCTTGCTTGATGTATTCGTTTCATGTATGTCCTATAATTTTTACAGGTTTTCAGAAATTAATAAACATTTGAGCGGTGACCATATTTTCGAAAAGGGCTCACTAGCTACATCAATTTTAGGACAAGGATTTGCTAGGAAAGGAAAGCGGTCAAGTGTTGGAAGGTTTAGATCACCTGCAACTCCACGGAAGAGAGCCGAGTCAGATTTACAGTCGGGAGAACTGTTTTTGCCTTCATCCGTGGATATAAATGATGCAAGTCCTGCTGTTTCTGATATAAAACACGATTTACAGATGAATGCTACGAGAGATCCATCTGGTTTGCCATCATCATCAACATTGCTTCAACCAGCTCGTGAGTTCTATGGGCATGATAATGGTGAATCTGATCCCAAAACTTGTACAAAAGAAAAATATACAGTAACACCACCTGCTGGATCAGTTCCA---ACATTAAGCATCGGATCACCACTTTCAGGTCCAGATATGAGACAAGCAAGCATGTTTGAAGACTTGGATTTGGGTTTAAGACTTGGTACAGGTTC---AAAGGTGCCTAAGGGATTAATCTTCAAGGATCCCAAGCCATAATTT--TATTTTTCCAAAGGTGTCTTGGAATTTGCTCAAGCGTCTGACT--TCACACTTTTCGTTGAGCTCTTCAAAG--ACGCACAATGCCTAGGATGACTGATATAGTTATAGTTTTCCCATGTGAAAGCTAAAACATTGTATACTAATCATGCAATTCTTTTTCAATTATAATGTTCATAGATCAAACA-ATGACGTTACTTCTTTTCTCATATCTGCTGCAAAT
>DA12
--------------------ATGCACGGTTTTTGAAATGAGAAGAAATCATTTACTATCATGCAGGCAGATAAAGAGGAATTATGTAATGAGTGCTTGATTAATTTTGTTGTTTCTTTTGTGATAATATTTCCTCTTTTTTATTGTCATTGAAACTA-TTTGGATTTACC-AAATTTACCTTGCCGAATGTATT-TTTTTCATGATGTCCTATAATTTTTCCAGGTTTTCAGAAATTAATAAACATTTGAGCGGTGACCATATTTTCGAAAAAGGATCACTAGCTACATCAATTTTAGGGCAAGGATTTGCAAGAAAAAGAAAGCGGTCAAGTGCTGGAAAGTTTAGATCATCTGCAACTCCACAGAAGAGAGCTGAGCCGGAATTACAGTCAGGAGAACTGCTTTTGCCTTCATCTGTGGATATAAATGATGCAAGTCCTGCTGTTTCTGATATAAAACATGATTTACAGACGAATGCTATGAGAGATTTATCTAGTTTGCCATCATCATCAACATTGCTTCAAACAGCCCGTGATTTCTATGGGCATGATAATGGTGAATCTGATCCCAAAACTTGTACAAAAGAAAAATATACAGCAGCACCACCTGCTGGATCAATTCCA---ACATTAAGCATCGGATCACCACATTCAGGTCCAGAAATGAGACAAGCAAGCATGTTTGAAGACTTGGATTTGGGTTTAAGGCTTGGTACAGGTTC---AAAAGTGCCTAAAGGATTAATTTTCAAGGATCCTAAGACATAGCAT--TTTTTTTCCAAAGCTCTCTTGGAATTTGTTCGAGCAATTCTACTTCGCTGACTTTTGTTGAGCATTTCAATGACACACAGAATGCCTGGGATGACAGCTATTGTTTATAATTTCCTATGTG-AATGTAGAACATTGTATACTAATCGTGCAATTTTGTTTCAATTATAATGTTCATAGATCAAAAACAAGGTGTTATTCTTTTGCTCATCTTTTCTGCAAAT
>DB53
CCTATTGTTTTAACATTTTTAAAAGTGTGGATTCACCTTCAGGCATACCTTTTATGTGGAAATATAGAAAGGTAGTGTGATGCCTATGTGAAGTGCTGTTTTCCATCATTGTTTCATTGGGTATATTGATTCATTTTTTACAATGAAGCTAATAGCATTCCTGTTAAAAAAGAATTTACCTATCTGAATATGTCT----TATATGTATCTTATA-------CAGGTTTGCTGTAGTAAACAAGCGCTTGGGCGGTGACCATATTCTAGAGAAGGGTCCACTGGCTAGTTCAATTTTAGGGGAAGGATTTTCTAGAAGAGGGAGACGATCAAATCTTGTGAAAGTTAGATCTTTTGCATATCAACAGAAGCCAGCTGAGTTGGAGTTGCAGTCAGGAGAACTGATATTGCCTTCAACTGGGCACA------------CACCATTAGTTTCTGATGTGAAACATGATGTCCAGACAACTGTTGCTAGAGATTCATCTAGATTGGCATCAACAGTGTCATTTCCTCAATCAGCTCATGACATGTACATGCATGCTAATGCTGCATCTGATCCAAGAGCATTTTCAAAAGAAAGACATATGGTAACAACAAAGACTGGAGGATCAGCTCCAACATTAAGTGTAGCATTGCCAGGTAGAGGGACAGACATAAGAGAGGCAAGTGCAGAGGAAGGCTTGGATTGGGATTGAGAC-TCAGCATGGGAACTTTCAATGAACCAAGGG-GTAATGTCAA-AGACTTAGAAAGCA-TTATTTGTTCAATACTAGTT----GTGGGGGTTTGTTTGATTATCTGAT------GTCTGCTTGAAGTGTTGAGAAAAGTGATGCGCTTAGCCTAGGATGTCATTTCCCATTTCTGTGCAATAACACAAACGATGTATCGTGTTGATGTGCAATTTT--TTTTGATTCAAACACATGGTGTGTAAATCAATTA------------------------------------
>DC1
----------------------AAGTGTGGATTCACCTTCAGGCATACCTTTTATGTGGAAATATAGAAAGGTAGTGTGATGCCTATGTGAAGTGTTGTTTTCCATCATTGTTTCATTGGGTATATTGATTCATTTTTTACAATGAAGTTAATAGCATTCCTGTTAAAAAAGAATTTACCTATCTGAATATGTCT----TATATGTATCTTATA-------CAGGTTTGCTGTAGTAAACAAGCGCTTGGGCGGTGACCATATTCTAGAGAAGGGTCCACTGGCTAGTTCAATTTTAGGGGAAGGATTTTCTAGAAGAGGGAGACGATCAAATCTTGTGAAAGTTAGATCTTTTGCATATCAACAGAAGCCAGCTGAGTTGGAGTTGCAGTCAGGAGAACTGATATTGCCTTCAACTGGGCACA------------CACCATTAGTTTCTGATGTGAAACATGATGTCCAGACAACTGTTGCTAGAGATTCATCTAGATTGGCATCAACAGTGTCATTCCCTCAATCAGCTCATGACATGTACATGCATGCTAATGCTGCATCTGATCCAAGAGCATTTTCAAAAGAAAGACATATGGTAACAACAAAGACTGGAGGATCAGCTCCAACATTAAGTGTAGCATTGCCAGGTAGAGGGACAGACATAAGAGAGGCAAGTGCAGAGGAAGGCTTGGATTGGGATTGAGAC-TGACCATGGGAACTTTCAATGAACCAAGGG-GTAATGTCAA-AGACTTAGAAAGCA-TTATTTGTTCAATACTAGTT----GTGGGGGTTTGTTTGATTATCTGAT------GTCTGCTTGAAGTGTTGATAAAAGTGATGCGCTTAGCCTAGGATGTCATTTCCCATTTCTGTGCAATAACACAAACG-------------------------------------------------------------------------------------------------
>DD1
----------TAACATTTTTAAAAGTGTGGATTCACCTTCAGGGATACCTTTTATGTGGAAATATAGAAAGGTAGTGTGATGCCTATGTGACGTGCTGTTTTTCATCATTGTTTAATTGGTTATATTGAT--ATTTTTTAGAATGAAGTTAATATTATTCCTGTTAAAAAAGAATTTACCTATCTGAATATGTTT----TATATGTATCTTATATATTTTGTAGGTTTGCTGTAGTAAACAAGCGGTTGGGCGGTGACCATATTCTAGAGAAGGGTCCACTGGCTAATGCAATTTTAGGGGAAGGATTTTCTAGAAGACGGAGGCGTTCAAATCTTGTGAAAGTTAGATCTTTTGCATATCAACAGAAGCCAGCTGAGTTGGAGTTGCAGTCAGGAGAACTGATATTGCCTTCAACTGTGCACA------------CCCCATTAGTTTCTGATGTGAAACATGATTTGCAGACAGCTGTTGCTAGAGATTCATCTAGATTGGCATCAACAGTATCATTCCCTCAATCAGCTCATGACGTGTATATGCATGCTAATGATGCATCTGATCCAAGAGCATTTTCAAAAGAAATACACATGGTAACAACAAAGACTGGAGGGTCAGCTCCAACATTAAGTGTTGCATTGCCGGGTAGAGGGACAGACACAAGAGAGGCAAGTGCAGAGGAAGGCTTTGATTGGGATTGAGAC-TTGACATGGGAACTTTCAATG-ACCAAGGG-ATAATGTCAA-AGACCAAC-------TTTTTTGCACAATACTAACTTGTTAAGGGAGTTTGTTTGATTATCTGACTTTGGTATCTGCTTGAGGTGTTGATAAAAGTGATGCACTTAGCCTAGGATGGCATATCCCATTTCTGTGCAATAACATGGAAGATGTATCGTGTTGATGTGCGCAT--------------------------------------------------------------------------
>DIM50
TTTAACTTTTTAACATTTTTAAAAGTGTGGATTCACCTT-AGGGATACCTTTTATGTGGAAATATAGAAAGGTAGTGTGATGCCTATGTGACGTGCTGTTTTTCATCATTGTTTAATTGGTTTTATTGAT--ATTTTTTAGAATGAAGTTAATATTATTCCTGTTAAAAAAGAATTTACCTATCTGAATATGTTT----TATATGTATCTTATATATTTTGTAGGTTTGCTGTAGTAAACAAGCGCTTGGGCGGTGACCATATTCTAGAGAAGGGTCCACTGGCTAATGCAATTTTAGGGGAAGGATTTTCTAGAAGACGGAGGCGTTCAAATCTTGTGAAAGTTAGATCTTTTGCATATCAACAGAAGCCAGCTGAGTTGGAGTTGCAGTCAGGAGAACTGATATTGCCTTCAACTGTGCACA------------CCCCATTAGTTTCTGATGTGAAACATGATTTCCAGACATCTGTTGCTAGAGATTCGTCTAGATTGGCATCAACAGTATCATTCCCTCAATCAGCTCATGACGTGTACATGCATGCTAATGATGCATCTGATCCAAGAGCACTTTCAAAAGAAATGCACATGGTAATAACAAAGACTGGAGGGTCAGCTCCAACATTTAGTGTTGCATTGCCGGGTAGAGGGACAGACACAAGAGAGGCAAGTGCAGAGGAAGGCTTGGATTGGGATTGAGAC-TTGACATGGGAACTTTCAATG-ACCAAGGG-ATAATGTCAA-AGACCAAC-------TTTTTTGCACAATACTAACTTGTTATGGGAGTTTGTTTGATTATCTGACTTTGGTATCTGCTTGAGGTGTTGATAAAAGTGATGCACTTAGCCTAGGATGGTATATCCCATTTCTGTGCAATAACATGGAAGATGTATCGTGTTGATGTGAGCATTT--TTTTGTTTCAAACACACTGTA-------------------------------------------------
>FC13
ATGCATGTTTTCCTGGCCAAATGCACGGTTTTTGAAATGAGAAGAAATCATTTACTATCATGCAGGCAGATAAAGAGGAATTATGTAATTAGTGCTTGATTAATTTTGTTGTTTCTTTTGTGATAATATTTCCTCTTTTTTATTGTCATTGAAACTA-TTTGGATTTACC-AAATTTTCCTTGCTGAATGTATT-TTTTTCATGATGTCCTATAATTTTTCCAGGTTTTCAGAAATTAATAAACATTTGAGCGGTGACCATATTTTCGAAAAAGGATCACTAGCTACATCAATTTTAGGGCAAGGATTTGCCAGAAAAAGAAAGCGGTCAAGTGCTGGAAAGTTTAGATCATCTGCAACTCCACAGAAGAGAGCTGAGCCGGAATTACAGTCAGGAGAACTGCTTTTGCCTTCATTTGTGGATATAAATGATGCAAGTCCTGCTGTTTCTGATATAAAACATGATTTACAGACGAATGCTATGAGAGATTTATCTAGTTTGCCATCATCATCAACATTGCTTCAAACAGCCCGTGATTTCTATGGGCATGATAATGGTGAATCTGATCCCAAAACTCGTACAAAAGAAAAATATACAGCAGCACCACCTGCTGAATCAATTCCA---ACATTAAGCATCGGATCACCACATTCAGGTCCAGAAATGAGACAAGCAAGCATGTTTGAAGACTTGGATTTGGGTTTAAGGCTTGGTACAGGTTC---AAAGGTGCCTAAAGGATTAATTTTCAAGGATCCTAAGACATAGCAT--TTTTTTTCCAAAGCTCTCTTGGAATTTGTTCGAGCAATTCTACTTCGCTAACTTTTGTTGAGCATTTCAATGACACACAGAATGCCTGGGATGACAGCTATTGTTTATAATTTCCTATGTG-AATGTAGAACATTGTATACTAATCGTGCAATTTTGTTTCAATTATAATGTTCATAGATCAAACACATGGTGTTATTCTTTTGCTCATCTTTTCTGCAAAT
>FTS1
----------------------------GGATTCACCTTCAGGCATTCCTTTTATGTGGAAATATAGAAAGGTAGTGTGATGCCTATGTGAAGTGCTGTTTTCCATCATTGTTTCATTGGTTATATTGATTCATTTGTTACAATGAAGTTAATAGCATTCCTGTTAAAAAAGAATTTATCTATCTGAATATGTTT----TATATGTATCTTATA-------CAGGTTTGCTGTAGTAAACAAGCGCTTGGGCGGTGACCATATTCTAGAGAAGGGTCCACTGGCTAATGCAATTTTAGGGGAAGGATTTTGTAGAAGACGGAGACGATCAAATCTTGTGAAAGTGAGATCTTTTGCCTATCAACAGAAGCCAGCTGAGTTGGAGTTGCAGTCAGGAGAACTGATATTGCCTTCAACTGGGTACA------------CACCATTAGTTTCTGATGTGAAACATGATGTCCAGACAACTGTTGCTAGAGATTCATCTAGATTGGCATCAACAGTATCATTCCCTCAATCAGCTCATGACATGTACATGCATGCTAATGCTGCATCTGATCCAAGAACATTTTCAAAAGAAAGACATATGGTAACAACAAAGACTGGAGGATCAGCTCCAACATTAAGTGTAGCATTGCCAGGTAGAGGGACAGACACAAGAGAGGCAAGTGCAGAGGAAGGCTTGGATTGGGATTGAGAC-TCAGCATGGGAACTTTCAATGAACCAAGGG-ATAATGTCAAAAGACTTAGACAGCA-TTTTTTGTTCAATACGAGTT----ATGGGGGTTTGTTTGATTATCTGAC------GTTTGCTTGAAGTGTTGATAAAAGTGATGCGCTTAGCCTAGGATGTCATTTCCCATTTCCGTGCAATAACACGAATGATGTATCGTGTTGATGTGCATATTT--TTTTGTTTCAAACACATGGTGTGTAAATCAATTATATTGCCT----------------------------
>FTS2
TTAAACTTTTAAACATTTTTAAAAATGTGGATTCACCTTCAGGCATTCCTTTTATGTGGAAATATAGAAAGGTAGTGTGATGCCTATGTGAAGTGCTGTTTTCCATCATTGTTTCATTGGTTATATTGATTCATTTGTTACAATGAAGTTAATAGCATTCCTGTTAAAAAAGAATTTATCTATCTGAATATGTTT----TATATGTATCTTATA-------CAGGTTTGCTGTAGTAAACAAGCGCTTGGGCGGTGACCATATTCTAGAGAAGGGTCCACTGGCTAATGCAATTTTAGGGGAAGGATTTTGTAGAAGACGGAGACGATCAAATCTTGTGAAAGTGAGATCTTTTGCCTATCAACAGAAGCCAGCTGAGTTGGAGTTGCAGTCAGGAGAACTGATATTGCCTTCAACTGGGTACA------------CACCATTAGTTTCTGATGTGAAACATGATGTCCAGACAACTGTTGCTAGAGATTCATCTAGATTGGCATCAACAGTATCATTCCCTCAATCAGCTCATGACATGTACATGCATGCTAATGCTGCATCTGATCCAAGAGCATTTTCAAAAGAAAGACATATGGTAACAACAAAGACTGGAGGATCAGCTCCAACATTAAGTGTAGCATTGCCAGGTAGAGGGACAGACACAAGAGAGGCAAGTGCAGAGGAAGGCTTGGATTGGGATTGAGAC-TCAGCATGGGAACTTTCAATGAACCAAGGG-ATAATGTCAAGAGACTTAGACAGCA-TTTTTTGTTCAATACGAGTT----ATGGGGGTTTGTTTGATTATCTGAC------GTTTGCTTGAAGTGATGATAAAAGTGATGCGCTTAGCCTAGGATGTCATTTCCCATTTCCGTGCAATAACACGAACGATGTATCGTGTTGATGTGCATATTT--TTTTGTTTCAAACACATGGTGTGTAAATCAATTATATTGCCTTGAAGATTTTTTTTGCATTCTAAGATTT
>GG1
-----------------------------------------------------------------------------------------------TTAATCCTTC-------------------------------------------------------------------------------------------------------------ATCTTTACAGGTTTTCCGAAGTAAACAATCATTTAAGTAATATCCATATGCTGGACATGGGCCCCCTCTACACTGCAATCTCAGGGCAAGGTTTTTCCAGGACAGGAAAAAGGTCAACAAGTGGGAGACTTAGATCATCTTCTTGTCAGCAGAAGATGGCACAGCTGGATTTGCAGCCCGGAGAACTACTTGTGCCTTCAACTGTGGCTAAAAATGATTCAATTCCTGCGGCTTCGGATATGAAGCATGATTTGCAGGTGAATGTTTTATCAGATTTGTCTAGATCATCACCATCATTAACATTATCTCAACCAGCTCACCAATCAAATATGCATGGGAATGGTGCATTTGATGCC-----------------------------------------------------------------------------------------------------------------------------------------------------------------------------------------------------------------------------------------------------------------------------------------------------------------------------------------------------------------------------------------------------------------------------------------
>HB41
CTTACATTATGTCCCCCTTGTTAAGTGTGGATTCACCTTTGGACAAACTCTTTATGTGGAAATATAGAAAGGAAATGTGATGCCTATATGATGTGTTGTTTTTCATCA--------TTGATTCTATTGAT--ATCTTTTACAATGAAGTTAATAGTGATCCTGTTAAAAAGGAATTTACTTATCTAAATATGTTG----TATATATATCTTTTATATTTTGTAGGTTTGCTGTAGTAAACAAGCGCTTGGGTGGTGACCATGTTCTAGAGAAGGGTCCACTGGCCAATGCAATTTTAGGGGAAGGATTTTTTTTAAAAGGGAGGCATTCAAATCTTGTGAAGGTTAGATATTTTGCATGTCAACAGAAG---GCTGATTTGGTGTTGCGGTCAGGAGAAGTGATATTGCCTTCAAGTGTCAACA------------CTCCGGCAGTTTCTGATGTGAAACAAGATTTCCAGGCAATTGTTGCTAGAGATTCATCTAGATTGGGATCAGCAGTATCATTCCCTCAATCAGTTCATGACATGCATGTGCATGATAATGATGCATCTGATCCAAGAGCATTTTCAAAAGAAAGACATATGGTAACAGAAAATACTGGAGGATCAGCTCCAACAGCAAGCCTTGGATTGCCAGGGCAAGGGACAGACACAAAAGAGGCAAGTGCGTAGGAAGGGTTGGATTGGGTTTGAGAC-TTGGCATAGGAACTTTGAATGAACCAAGGC-ATTAATGTCAAGGAATAAGAAATCA-TTTTTCCCACAATACTAACTCATCAGGGAAGTTCGTTTGATTATCTGACTTTGGTAACTAATCTTGGTATTATG--AAGTGATGCACTCGGCCTAGGATGGCATTTCCCATTCCTGTGTGATAACATGGAATATGAATCATGGTGATGTGCATATTT--TTTTATTTCAAACAAACGATTTGCAAATCAATCATATTGTCTTGAAGATTTTTTT---------------
>JO20
----------------------------GGTTATCATGAAGGCAGATAAAAAAAGAATTATGTAATGAGTAAATTTGTAAGATTGCTTTATGTGCTTGATTAATCTTGTTG-CTTTTTTTTGATAATAATTCCTCTTGTTTTTTGTAGTTAAAACTA-TTTGGTTTTGAC-AATTTCACCTTGCCTGATGTATTCGTCTCGTGTGTGACATAATTTTTTTACAGGTTTTCAGAAATTACTAAACA---GAGCGGCGACCATATTTTTGAAAAGGGCTCACTAGCTACATCAATTTTAGGTCAAGGATTTTCTAGGAAAGGAAGACGGTCGAGTGTTGGAAGGTTTAGATCACCTGCAACTCCACGGAAGAGAGCTGAGTCAGAATTACAGTCAGGTGAACTGGTTTTGCCTTCATCTGTGGATATAAATGATGCAAGTCCTGCTATTTCTGATATCAAAGAGGATTTACATTTGAATGCTGCAAGAGATCCATCTAGTTTGCCATCATCATCAACATTGCTTCAACCAGCTCGTGAGTTCAATGGGCATGATATTGGTGAATCTGATCCCAAAACTTGTACTAAAGAAAAATATACAGTAACACCACCTGCTGGATCAGTTCCA---ACATTAAGTCTTGGATCACCACTTTCAGGTCCAGAAATAAGGCAAGCAAGCATGTTTGAAGATTTGGATTTGGGTTTAAGACTTGGTACGGGTTC---AAAGGTGCCCAAGGGATTAATCTTTAAGGATCTCAAGCCATAGCATTTTATTTTTCCAAAGGTGTCTTGGAATTTTTTAAAGCATCTGACT--TCACACTTTTTGTTGAGTTCTTCAATG--GTGCACGATGCCTGGGATGACAGTTATTGTCATAGTTTTCCTATACGGAGGCTAAAACATTGTATACTATTCCTGCAATTTTGTTTCAATTTTAATTTTCATATATCAAACATATGGTATTACTTCTTTTCTCATTTCTTTGCAAAAT
>JU21
TTTGAAACCAAAAAAAAAAA--ATCATTGCTTATCATGAAGGCAGATAAAAAAAGAATTATGTAATGAGTAAATTTGTAAGATTGCTTTGTGTGCTTGATTAATCTTGTTG-CTTTTTTTCGATAATAATTCCTCTTGTTTTTTGTAGTTAAAACTA-TTTGGTTTTGAC-AATTTCACCTTGCCTGATGTATTCGTCTCGTGTGTGCCATAAATTTTTTACAGGTTTTCAGAAATTACTAAACA---GAGCGGCGACCATATTTTTGAAAAGGGCTCACTAGCTACATCAATTTTAGGTCAAGGATTTTCTAGGAAAGGAAGACGGTCGAGTGTTGGAAGGTTTAGATCACCTGCAACTCCACGGAAGAGAGCTGAGACAGAATTACAGTCAGGTGAACTGGTTTTGCCTTCATCTGTGGATATAAATGATGCAAGTCCTGCTATTTCTGATATAAAAGAGGATTTACATTTGAATGCTGCAAGAGATCCATCTAGTTTGCCATCATCATCAACATTGCTTCAACCAGCTCGTGAGTTCGATGGGCATGATATTGGTGGATCTGATCCCAAAACTTGTACTAAAGAAAAATATACAGTAACACCACCTGCTGGATCAGTTCCA---ACATTAAGTCTTGGATCACCACTTTCAGGTCCAGAAATAAGGCAAGCAAGCATGTTTGAAGATTTGGATTTGGGTTTAAGACTTGGTACAGGTTC---AAAGGTGCCCAAGGGATTAATCTTTAAGGATCCCAAGCCATAGCATTTTATTTTTCCAAAGGTGTCTTGGAATTTGTTAAAGCATCCGACT--TCACACTTTTCGTTGAGTTCTTCAATG--GTGCACGATGCCTGGGATGACAGTTATTGTCATAGTTTTCCTATACGGAGGCTAAAACATTGTATACTATTCATGCAATTTTGTTTCAATTTTAATGTTCATATATCAAACATATGGTATTACTTCTTTTCTCATTTCTTTGCAAAAT
>KE1
-----------------------------------------------------------------------------------------------TGACAAGGTTGGT----------------------------------------------------------------------------------------------------------TTTTTTGCAGATTTTTAGAAGTAAACAAACGCAGAGACTTTAACGATATGCTATGCCTGGGCCCACTGTTTACAGAAATCACAGGGCAAAGATTTATCAAGAAAGGGAAAAGGTCAAATGCTAGGAGGGCGAAGTCATCTTCATGTCAACAGAAGATGGATGAGCTGCAGTTACAGTCAGGGGAACAACTTTTGCCTTCGTGTGTGGATAGAAATGAATCAAGCATTGCAGCTTCTGATGTGAAAAATGATTTACAGGTGAATGTTATATCACACTTGTCTAGATTGCCGCCATCGTCATCATTGCCGCAGCCAAATCGTGAGTCATCCCTGCATGATGATCTTGCTTCAGATGCCAAAATGTTTACTAAAGAAAGATATATAACGACACCACATGCCGGAGGATCAACCCCAATATCTAGTGTTG---TACCAGTGCCAAGGTCAGAGACAAGACAGGAAGGTTCTTTGGAAGATTTAGATTTGGGTTTAAGACTTGGTACCAATTCGTCGAAGGAGCCAATGACATCAGTTTTCAGGAATCTCAAGCTATAGCATCTTATGATCATGAGAGTGTAGTATCATC--TTGTTGACCTTGAGTTTCGCTGT-AGTTTGTCCTCACTCCA-----ATTTCTCAACAGGAGTATGATTTTGAGAATTCAAGAGTTTGTGGAGGACAAACATGCCATCTAGAATGTCATTTCTAGTGCAAAAAAGAGGATACAG---------------------------------------------------
>LF2
--------------------------------------------ATATCTTTTGTGTGGAAATATAGAAAGGTA-TGTGATGCCTATATGAAGTGCTTTTTTTCATCATTGTTTCATTGGTTATATTGAT--ATTTTTTACAATGAAGATAACATTGTTCCGGTTAAAAAGAATTTACTTTATCTAAATATGTTG----TGTATATATCTTATATATTTTGTAGGTTTGCTGTAGTAAACAAGCGCTTGGGTGGTGACCGTGTTCTAGAGAAGGGTCTACTGGCTAATGCAATTTCAGGGGAAGGATTTTCTAGAAGGAGGAGCCGTTCAAATCTTGTGAAGGTTAGATCTATTGCAAATCAACATAAGACAACGGAGTTGGAGTTGCAGTCAGGAGAAGTGATATTGCCCTCAACTGTGCACA------------CTCCAGCAGTTCCTGATTTGAATCATGATTTCCAGGCAATTGTTGCTAGAGATTCATCAAGATTGGCATCAGCAGTATCATTCCCTCAATCAGCTCATGACATGTATGTGCATGATAATGATGCATCTGATCCAAGAGCATTTTCAAAAGAACGATATATGGTAACAACAAAGACTGGAGGATCAGCTCCAACATTAAGCGTTGCATTTCCAGAGCGAGGGACAGACACAAGAGAGATAAGTGCATAGCAAGGGTTGGATTCGGTTTGAGAC-ATGGCATGGGAACTTTGAATGAACCAAAGACGACAAGGACAAGGACAAAGAAAGCA-TTTTTTCCAAGATACTAACTTGTTATGAGAGTTTGTTTTATTATCTGACTATAGTAACT--------------------------------------------------------------------------------------------------------------------------------------------------------------------------
>MT0
CTCTTGTTTTAATAGTTT-TTAACGTGTGGATTCACCTTTGGACATACCTTTTATGTGGAAATATAGAAAGGTAATATGATGCCTATATGAAGTGATGTTTTTCTTTATTTTTTCATTGGTTATATTGAT--ATTTTTTGCAATGAAGTTAATAGCGTTCCTGTTGAACAGGAATTTACATATCTGAATTTGTTT----AATATATATCTTATATATTTTGTAGGTTTGCTGTAGTAAACAAGCGCTTGGGTGGTGACCGTGTTCTAGAGAAGGGTCCAATGGCCAATGCAATTTTAGGGAAAGGATTTTCTAGAAGACGGAGACGCTCAAAGCTTGTGAAGGCTAGATCGTTTTCATATCAGCAAAAGCCAGATGAGTTGGAGTTGCAGTCTGGAGAAGTGATATTGCCTTCAACTGTGCACA------------CCCCAGCATTTTCTGATGTGAAAGATGATTTCCAGGCAATTGCTTCTAGAGATTCATCTAGATTGGCATCAGCAGTACCATTCCCTGAATCAGCTAATGACATGTATGCTTATGATAATGATGCATCTGAACCAAGGGCATTTTCGAAAGAAAGATATATGGTAACAACAAAGACTGGAGGATCAGCTCCAACATTAAGCGTTGCATTTCCAGGGCGAGGGACCGACACAAGAGATGCAAGTGCACAGGAATGCTTGGATTGGGATTGAGGC-TTGGCATTGGAACTTTGAATGAACCAAGGG-ATTGATGTCAAAGACTAAGAAAGCA-TTTTTTGCACAATTTTAAATCGTTATGGGAGTTTGCTTGATTATTTGACTATGGTAACTTCTCTTGGTGTTGATA-AAGTGATGCATTCTGCTTAAGATGGCATTTCCATTTCT----GTGTGATAAGCGAGATGTATCATGGTGATGTGCGCATTT---TTTGTTTCAAACACGTGGTTTGTAAATCAATCATGTTGTCTTGAAGATTTTTTTTGCATTCTAAGATTT
>NN48
TTGTTTTAACTAACATTCTTAAAAGTGTGGATTCACCTTCAGGCATACCTTTTCTGTGGAAATATAGG-------TGTGATGCCTATATGTAATGCTCTTTTTCATCA---------TGATTATATTGAT--ATTTTTTACCATGAAGTTAATAGTATTCCTGTTAAAAAAGAACTTACCTATCTGAATATGTTT----TAAATGCATCTTATATATTTTGTAGGTTTGCTGTAGTAAATAAGCGCTTGGGCGGTGACCATATTCTAGAGAAGGGTCCACTGGCTAATTCAATTTTAGGTGAAGGATTTTCTAGAAGACAAAAGCGTTCAAATCTTGTGAAGGTTAGATCTTTTGCATACCAACAGAAGCCAGCTGAGTTGGAGTTGCAGTCCGGAGAACTGATATTGCCTTCAACTGTGCACA------------CCCCATTAGTTTCTGATGTGAAACATGATTTCCAGGCAACTGTTGCTGGAGATTCATCTAGATTGGCATCAACAGTATCATTTCCTCAATCAGCTCGTGATGCCTACGTGCATGCTAATGATGCATCTGATCCAAGAGCATTTTTAAAAGAAAGATATATGGTAACAACAAAGATTGAAGGATCAGCTCCAACATCAAGTGTTGCATTGCCAGGGCGAGGGACAGACACAAGAGAGGCAAGTGCACAGGAAGGCTTGGATTGGGATTGAGAC-TTGGCATGGGAACTTTCAATGAACCAAGGG-ATAATGTCAA-GGACTAAGAAAGCATTTTTTTGCACAATACTAACTTGTTATGAGAGTTAGTTTGATTATCTGACTTTGGTATCTGCTCTAGGTGTTGATAAAAGTGATGCACATAGCCTAAGATGACATTTCCCATTT--------------------------------------------------------------------------------------------------------------------
>PA42
CTCTTGTTTTAATATTTT-TTAGTGTGTGGATTCACCTTGGGACATAACCTTTTTATGGAAATATAGAAAAGTAATATGATGCCTATATGAAGTGCTGTTTTTCACCATTGTTTCATTGGTTACATTGAT--ATTTTTTACAGTGAAGTTAATAGCGTTGCTGTT-AAAAAGAATTTACCTATCTAAACATGTTT--TATATATATATCTTATATTTTTTGTAGGTTTGCTGTAGTAAACAAGCGCTTGGGAAGTGATCGTGTTCTAGAGAAGGGTCCGCTTGCTAGTGCAATTTTTGGGGAAGGATTTTCTAAAAAAAGGAGGCGTTCAAATCTTGTGAAGGTTAGATCTTTTGCATATCAACAGAAGCCAGCTGAGTTGCAGTTGCAGTCAGGAGAAATGATATTGCCTTCAACTGTACACA------------CTCCAGCAGTTTCTGATGTGAAACATGATTTCCAGGGAATTGTTACTAGAGATTCATCTAGACTGGCATCAGCAGTATCATTCCCGCAATCAGCTCATGACATGTATGTACACGATAACGATGCATCTGATCCAAGAGCATTTTCAAATGAAAGATACAGGATTACAACAAAGACTGGAGGATCAGCTCCAACATCAAGCATTACATTGCCAGGGCGAGGGACAGACACAAGAGAGGCAAGTGCACAGGAAGTATAGGATTGGGTTTGAGAC-TTGGCATGGGAACTTTGAATGAAACAAGGC-ATTAGTG-------------------TCTTTTACACAACACTGACTTGTCT---GAGTTTGATTGATTATCTGACTTTGGTAACTTCTCTTTGTGTTGATG-AAATGATCCACTCAGCCTAGGATGGCATTTCTCATTTCTGTGTTATCACACGAAATATGTATCATGGTGATGCACACATCT--ATTTGTCTCAAACACATGGTTTGTAAATTAATCATATTGCCTTGAAGATTTTTTTTGCATACTAAGATGC
>PB33
-----------------------------------------------TACTCTAGAGTTTACAAAGGTTTCAACATTTCGACCCACTTTGTTTCAAAATTTGTTCCCTATCCATAGAAACTTGTATGTGTTGTTAAAGGGAAGACTGCCAAGTATGTATCATGACCAAAAGACAATTTCCATATGTAACAAAAG-----AGGCTTTCAAAATCACTTGAGCGAGGTTTTCAAAAGTGAACAAACGAGGAGACAACATCAATATGGTAGAGATGGGCCTACTTTTTTCTACAATATCAGGGAAAAGATATGTTAAGAAAGGGA----------------------------------------ACAAAAGATGGATGAGTTGCAGTTACAGTCGGGGAAATGACTCTTGTCTTCATTTTTCAAGAAAAATGAATCAAGGGTTATAGCACCTGATGTTAGAAATGATTTACAGGTGAATGTTGTATTACACTTGTCTAGATCATCGTGATCATCAACATTTTTGAAGCCAAATCATGATTCATCCTTGTATGATGATCTTGCCTCAAATAAATAAATAAATAAATAAATAAAATATATATTAACACCATAGGTTGGAGGATCAATCCCCACATCTAGTGTTG---TACCAATGCCAGGGACGGAGACAAGACAAGAAGCTTCTTTGGAAGATTTGGATTTCGGTTTAAGACTTGGTATCAATTCTTCAAAGGAGCCAATGACATCAAGTTTGAAGAATCTCAAGTTATATAATGTTATGATCATAATGGAGTGTATTGTCACTTTGTAGACCTTGAGTTTCTCTGGAAATTTGTCCTCACTCCA-----GTTTCTCAACAAGAGTATGATTTTGAGAATTTCAGAGTTTGCGCAAGGAAAATATGCCATCTAGAATGTTATTTCCAG-----TTGAAAATGAGGATACAGTAA--------------------------------------------
>PFM1
CTCTTGTTTTAATTTTTTATTATAGTGTGGATTTACCTTTGGACATAACCTTTTTATGGTAATATAGAAAAGTAATGTGATGCCTATATGAAGTGCTGTTTTTCATTTTTTTTTCATTGGTTATATTGAT---ATTTTTACAATGAATTTAA--GTGTTCCTGTTAAAAAAGAACTTACCTATCTAAACATGTTT----TATATATATATTATATTTTTTGTAGGTTTGCTGTAGTAAACAAGCGCTTGGGCGGTGACCGTGTTCTAGAGAAGGGTCCACTTGCTAATGCAATTTTAGGGGAAGGATTTTCTAGAAAAAGGAGGCGTTCAAATCTTGTGAAGGTTAGATCTTTTGCATATCAACAGAAGCCAGATGAATTGGAGTTGCGTTCAGGAGAAGTGATATTGCCTTCAACTGTGCACA------------CTCCAGCAGTTTCTGATGTGAAACATGATTTCCAGGGAATTGTTACTAGAGATTCATCTAGATTGGCATCAGCAGTATCATTCCCTCAATCAGCTCATGACATGTATGTGCATGATAATGATGCATCTGATCCAAGAGCATTTTCAAACGAAAGATATATGGTAACAACAAAGACTGGAGGATCAGCTCCAACATCAAGCATTGCATTTTCAGGGCGAGTGACAGACACAAGAGAGGCAAGTGCACAGGAAGGCTTAGATTGGGTTTGAGAC-TTGGCATGGGAACTTTGAATGAAACAAAGC-ATTAATGTCAAGGACTAAAAAAGCA-ATTTTTACACAATACTGACTCGTTATGTGAGTTTGATTGATTATCTGACTTTGGTAACTCCTCTTGGTGTTGATG-AAGTGATCCACTCAGCCTAGGATCGCATTTC--------------------------------------------------------------------------------------------------------------------------
>PG28
ATTGTCCATAAATACGTGTAATGTTTTTACTCGAGAGACGGAAAGAATGCTCTGGATTTTACTAAGGCATCGACATTTCCATCAGATCTATTTCAAAATTCGTTCCCTATCCAGAGAAACTTGTATGTGTTGTTACAGGTAAACCTGCCAAGTATGTATCGTGACCCAAAGACAATTGCCATATGCAACAAAGG-----AGGCTTTCAAAATCATTCGAGAAAATTTTTCATAAGTAAACAAACGAAGAGACCACATCAATATGATAAACATGGGCCCACTTTTTTCTGCAATGTCAGGGCAAGGATTTACCAAGAAAGGGAAAAGGTCAAATGATGGGAGGGTGAAGTCATATTATTGTCAACAGAAGATGAATGAGTTATAGTTATAGTCAGGGGAACGATTCTTGTCTTCATGTGTGGATAGAAATGAGTCAAGTGTTGCATCTTCTGATGTTAAAAATGATTTACAGATG-ACAAAATATTTACTAAACAAAGATGTATAGCAACACCATAGGTCGGAGGATCATGTTGTTATGGTAGCTGTGGGTGGTATTTACCTCCATGTGTAAACCTGACGAGGATAGAATA-----------------------------------------------------------------------------------------------------CTCCGGGAAGCAAGA----------------------------------AGAAACCCTAATGAGTTGG------------ATAATAACCCTAGAAGAATTTTCG--------------------------------------------------------------------------------------------------------------------------------------------------------------------------------------------------------
>PM29
TAAACTTTTCAGTAGGACGATGAAAAAATTCTGTCCCTTGTATATAATAATTAAGAGTGAGATATCAATACAAATCATGAAGGGCTTTTAGAAGGGTAGATATTGTCTTGCTTTTTATGATAATAATCCCTCTTATTGATTTGTAAACTTAATATCCTTTGTGTCTTAGATTTTTTTATCTGTATGAATGTATCTTTTTGACAAGGTTGGTCTATTTCATGTAGGTTTTCAGAAGCAAACAAACGCAGAGACCGTATCCATATGCTAGACATGGGCCCACTGTTTACTGCAGTATCAGGGCAAGGATTTGTCAAGAAAGGGAAAAGGTCAAATGCTGGGAGAGCAAAGTCATCTTCATGTCAACAGAAGATGGATGATCTGCAGTTAGAGTCAGGGGAACTACTCTTGTCTTCATGTGTGGATAGAAATGAGTCAAGCATTGCAGCTTCTGATGTTAAAAATGATTTACAGGTGAATGTTATATCACACTTATCTAGATTACCTCCATCGTCAACATTGCTGCAACCAAATTGTGAGTCATCCCTGTGTGATGATCTTTCTTCAGATGCCAAAATGTTTACTAAAGAAAGATCTATAGCAACACCACAGGCTAGAGGATCAAACCCATCGTCTAGTGTTG---TACCAGTGCCAGGGCCAGAGACAAGACAGGAAGGTTCTTTGGAAGATTTAGATTTGGGTTTAAGTCTTGGTACCAATTCTTCAAAGGAGCCAATGACATCGATTTTCAAGAATCTCAAGCTATAAAATCTTATGATGATAATAGTGTACTATCACT--TTGTTGACTTTGAGTTTATCTGGCGATTTGTCCTCACTCCG-----ATTTCTCAACAGGAGTACAATTTTGAGAACTTTCAGAGCTGTGGAGGAAAAACATGCCATCTAGAATGGCATTTCCAGTGTG-AAAAGAGGATAGAGTAGATGATGAAGCGACAGAGAGCTCATTCGTTCTTATTT------------
>PS27
-------------------------------------------------CTCTAGATTTTACTAAGGCATCGACATTTCCATCAGATCTATTTCAAAATTCGTTCCCTATCCAGAGAAACTTGTATGTGTTGTTACAGGGCAACCTGCCAAGTATGTATCGTGACCCAAATACAATTTCCATATTCAACAAAGG-----AGGCTTTCAAAATCGTTCGAGGGAAGTTTTCATAAGTAAACAAATGAAGAGACCACATCAATATGATAAACATGGGCCCACTTTTTTCTGCAATGTTAGGGCAAGGATTTACCAAGAAAGGGAAAAGGTCAAATGATGGGAGGGTGAAGGCATATTGTTGTCAACAGAAGATGAATGAGTTGCAGTTATAGTTAGGGGAACGATTCTTGTCTTCATCTGTGGATAGAAATGAGTCAAGTGTTGCAGCTTCTGATGTTAAAAATGATTTACAGATG-CCAAAATATTTACTAAAGAAATATGTATGGCAACACCACAGGCCGGAGGATCATGTTGTTATGGTAGCTGCGGGAGGTATTTACCTCCACATGTAAACTTGATGAGGATAGAATA-----------------------------------------------------------------------------------------------------CTCCAGGAAGCAAGA----------------------------------AGAAACCCTAATGAGTTGG------------ATAATAACCCTAGAAGACTTTTCGGCT-----------------------CAAG----------------------------------------------------------------------------AAGATAATTT------------------------------------------------------------------------------------
>PS30
-----------------------------------------------------------------------------------------------ATATCTTATGTTT------------------------------------------------------------------------------------------------------------TTTTGTAGGTTTGCTGTAGTAAACAAGCGCTTGGGCAGTGACCATGTTCTAGAGAAGGGTCCACTTGCTAGTGCAATTTTTGGGGAAGGATTTTCTAAAAAAAGGAGGCGTTCAAATCTTGTGAAGGTTAGATCTTTTGCATATCAACAGAAGCCAGCTGAGTTGGAGTTGCAGTCAGGAGAAATGATATTGCCTTCAACTGTACACA------------CTCCAGCAGTTTCTGATGTGAAACACGATTTCCAGGGAATTGTTACTAGAGATTCATCTAGACTGGCATCAGCAGTATCATTCCCGCAATCAGCTCATGACATGTATGTACACGATAATGATGCATCTGATCCAAGAGCATTTTCAAATGAAAGATACATGGTTACAACAAAGACTGGAGGATCAGCTCCAACATCAAGCATTACATTGCCAGGGCGAGGGACAGACACAAGAGAGGCAAGTGCACAGGAAGTATAGGATTGGGTTTGAGAC-TTGGCATGGGAACTTTGAATGAAACAAGGC-ATTAGTGTCAAGGACTTAAAA-----AGCGTTACACAATACTGACTTGTCT---GAGTTTGATTGATTATCTGAATTTGGTAACTTCTCTTGGTGTTGATG-AAATTATCCACTCAGCCTAGGATGGCATTTCCCATTTCTGTGTTATCACACGAAAGATGTATCATGGTGATGCACACGTCT--ATTTGTCTCAAACACATGGTTTGTAAATTAATCATATTGCCTTGAAGATTTTTTTTGCATACTAAGATGC
>PSF43
AGTTGCTTCACTGACCTCTCTAAAGTGTGGATTCATCTTCAGGCATACCTTTTATGTGGAAATATAGAAAGCTATATG-------------AAATTTGTTTTTCATCA--------TTGATTATATTGAT--ATTTTTTACAATGAAGTTAATATATTTCCTGTTAAGAAAGAATTTACCTATCGTAATATGTTT----TATAGGTATCTTATATATTTTGTAGGTTTGCTGTAGTAAATAAGCGCTTGGGCGGTGACCATATTCTAGAGAAGGGTCCACTGGCTAATTCAATTTTAGGTGAAGGATTCTGTAGAAGACAGAAGCGTTCAAATCTTGTGAAGGTTAGATCTTTTGCATATCAACAGAAGCCAGCTGAGTTGGAGTTGCAGTCCGAAGAACTAATATTGCCTTCAACTGTGCACA------------CCCCATTAGTTTCTGATGTGAAACATGATTTCCAGGCAACTGTTGCTGGAGATTCATCTAGATTGGCATCAACAATATCATTCCCTCAATCAGCTCATGACACGTACGTGCATGCTAATGATGCATCTGATCCAAGAGCATTTTTAAAAGAAAGACATATGGTAACAACAAAGACTGGAGGATCAGCTCCAACATCAAGTGTTGCATTGGCAGGACGGGGGACAGACACAAGAGAGGCAAGTGCACAGGAAGGCTTGGATTGGGATTGAGAC-AAGGGATAATGTCAAGGATTAAGCCAAAGC-AT------------------------TTTTTTGCACAATACTAACTTGTTATGGGAGTTAGTTTGCTGAGAGGAATCAACATTGAATGAAATGGGTTGCTAGAGGGTATTCCTTAAAACTCACATGCACAAAAATAATTTGTAATAACTTTATGTTATTGAAATGAATGCACATTGGAAGATT--TGAGCAGAGGAACAAGCTCAGCATAAACAAACAGAGTAAAATACTTGCAAAGTACTTAAGATCTTGATTC
>PTA0
------------------TTTGAAGTGTGGATTTACCTTTGGACATGCCTTATACGTGGAAATATAGAAAGGTAATGTGATGCCTATATGAAGTGCTGTTTTTCATCATTGTTTCATTGGTTATATTGAT--ATTTTTTACAATGACGTTAATAGTATTCCTGTTAAAAAAGAAATTACTTATCTAGATATGTTT----TGTATATATCTTATATATTTTGTAGGTTTGCTGTAGTAAACAAGCGCTTGGGCGGTGACCGTGTTCTAGAGAAGGGTTCACTGGCTAACGCAATTTTAGGGGACGGATTTTCTACAAGGAGGAGACGTTCAAATCTTGTGAAAGTTAGATCTTTTGCATATCAACAGAAGCCAGCTGAGTTGGAGTTGCAGTCAGGAGACGTGATATTGCCCT-------------------------------------------------------------------------------------------------------------------------------------------------------------------------------------------------------------------------------------------------------------------------------------------------------------------------------------------------------------------------------------------------------------------------------------------------------------------------------------------------------------------------------------------------------------------------------------------------------
>RC54
-----------------------------------------------------------AAATATAGAAAGGTATTGTGATGCCTATATGAAATGCTGTTTTTCATCA--------TTGATTATATTGAT--ATTTTTTACAATGAAGTTAATAGTATTCCTCTTAAAAAAGAATTTACCTATCTGAATATGTTT----TATATGCATCTTATATATTTTATAGGTTTGCTGTAGTAAATAAGCGCTTGGGCGGTGACCATATTCTAGAGAAGGGTCCACTGGCTAATTCAATTTTAGGTGAAGGATTTTCTAGAAGACAGAAGCGTTCAAATCTTGTGAAGGTTAGATCTTTTGCATATCAACAGAAGCCAGCTGAGTTGGAGTTGCAGTCCGAAGAACAGATATTGCCTTCAACTGTGCACA------------CCCCATTAGTTTCTGATGTGAAACATGATTTCCAGGCAACAGTTGCTGGAGATTCATCTAGATTGGCATCAACAGTATCATTCTCTCAATCAGCTCATGATGCGTACATGCATGCTAATGATGCATCTGATCCAAGAGCATTTTTAAAAGAAAGACATATGGTAACAACAAAGACTGGAGGATCAGCTCCAACATCAAGTGTTGCATTGCCAGGGCGAGGGACAGACACAAGAGAGGCAAGCGTACAGGAAGGCTTGGATTGGGATTGAGAC-TTGGCATGGGAACTTTCAATGAACCAAGGG-ATAATGTCAA-GGACTAAGAAAGCA-TTTTTTGCACAATACTAACTTGTTATGAGAGTAAATTTGATTATCTGACTTTGGTATTTGCTTTAGGTGTTGATGAAAGTGATGCACATAGCCTAGGATGACATTTC--------------------------------------------------------------------------------------------------------------------------
>RR55
-------------------------------------------ATACCTTTTTGTGTGGAAATATAGAAAGGTATTGTGATGCCTATATGAAATGCTGTTTTTCATCA--------TTGATTATATTGAT--ATTTTTTACAATGAAGTTAATAGTATTCCTCTTAAAAAAGAATTTACCTATCTGAATATGTCT----TATATACATCTTATATATTTTATAGGTTTGCTGTAGTAAATAAGCGGTTGGGCGGTGACCATATTCTAGAGAAGGGTCCACTGGCTAATTCAATTTTAGGTGAAGGATTTTCTAGAAGACAGAAGCGTTCAAATCTTGTGAAGGTTAGATCTTTTGCATATCAACAGAAGCCAGCTGAGTTGGAGGTTCAGTCCGAAGAACAGATATTGCCTTCAACTGTGCACA------------CCCCATTAGTTTCTGATGTGAAACATGATTTCCAGGCAACTGTTGCTGGAGATTCATCTAGATTGGCATCAACAGTATCATTCTCTCAATCAGCTCATGATGCGTACATCCATGCTAATGATGCATCTGATCCAAGAGCATTTTTAAAAGAAAGACATATGGTAACAACAAAGACTGAAGGATCAGCTCCAACATCAAGTGTTGCATTGCCAGGGCGAGGGACAGACACAAGAGAGGCAAGCGTACAGGAAGGCTTGGATTGGGATTGAGAC-TTGGCATGGGAACTTTCAATGAACCAAGGG-ATAATGTCAA-GGACTAAGAAAGCA-TGTTTTGCACAGTACTAACTTGTTATGGGAGTTAATTTGATTATCTGACTTTGGTATCTGCTCTAGGTGTTGATAAAAGTGATGCACATAGCCTAGGATGACATTTGCCATTTCTTTGTGATAACA-------------------------------------------------------------------------------------------------------
>SA1
CTCTTGTTCTAATATTTT-TTAAAGTGTTGGTTCACCTTGGG--ACAACCTTTTTATGGAAATATAGAAACGTAATGTGATGCCTATATGAAGTGCTGTTTTTCACCATTGTTTCATTGGTTATATTGAT--ACTTTTTACAATGAAGTTAATAGTGTTCCTGTTAAAAAAGAATATACCTATCTAAACATCTTT----TATATATATCTTATA-TTTTTGTAGGTTTGCTGTAGTAAACAAGCGCTTGGGCAGTGATTGTGTTCTAGAGAAGGGTCCACTTGCTAATGCAATTTTTGGGGAAGGATTTTCTAGAAAAAGGAGGCGTTCAAATCTTGTGAAGGTTAGATCTTTTGCATATCAACAGAAGCCAGCTGAGTTGGAGTTGCAGTCAGGAGAAGTGATATTGCCTTCAACTGTGCACA------------CTCAAGCAGTTTCTGATGTGAAACATGACTTCCAGGGAATTGTTACTAGAGATTCATCTAGACTGGCATCAGCATTATCATTCCCACAATCAGCTCATGACATGTATGTACATGATAATGATGCATCTGATCCAAGAGCATTTTCAAACGAAAGATACATGGTTACAACAAAGACTAGAGGATCAGCTCCAACATCAAGCATTGCATTGCCAGGGCGAGGAACAGACACAAGAGACGCAAGTGCACAGGAAGGTTAGAATTGGGTTTGAGACTTTGGCATGGGAACTTTGAATGAAACAAGGC-ATTAATGACAAGGACTAAAAAAGCG-ATTTTTACACAATACTGACTCGTTATCTGAGTTTGATTGATTATCTGACTTTGGTAACTTCTCTTGGTGTTGATG-AAGTGATCCACTCAGACTAGGATGGCATTTCCGATTTCTGTGTTATCACACGAAAGATGTATCATGGTGATGCACACATTT--ATTTGTCTCAAACACATGGTTTGTAAATTATTCATATTGCCTTGAAGGTTTT-----CATGCTAAGATTC
>SC0
-------------------------TGTGGATTCAACCTTGGACATACCTTTTATGTGGAAATATAGGATGGTAATGTGATGCGTATGTGAAGCGATGTTTTTCCTTGTTGTTTCATTGGTTATATTGAT--ATTTTTTATAATGAAGTTAATAGTATTCCTGTTAAAAAAGAACTTACATATCTGAATATGCTT----TATATATATCTTGTATATTTTGTAGGTTTGCTGTAGTAAACAAGCGCTTGGGCGGTGACCATATTCTAGAGAAGGGTCCACTGGCTAATGCAATTTTTAGGGAAGGATTTTCTCAAAGACGGAGGCGTTCAAATCTTGTGAAGGTTAGATCTTTTGCATATCAACAGAAGCCAGATGAGTTGGAGCTGCGGTCAGGAGAACTGATATCACCTTCAACTGTGCACA------------CCCCAGCAGTTTCTGATGTGAAACATGATTTCCAGGCAATTGTTGCTAGAGATTCATCTAGATTGGCATCAGCAGTATCATTCCCTCAATCAGCTCATGACATATATGTGCATGATAATGATGCATCTGATCCAAGAGCATTTTCTAAAGAAAGACATACGGTAACAACAAAGACTGGAGGATCAGCTCCAACATTAAGCCTTGCATTGCCAGGGCAAGGGACAGACACAAGAGAGGCAAGTGCACAGGATGAC-------------------TTGGATTGGGAACTTTGAATGAACCAAGGG-ATTAA---------------------TGTTTTGCACAATACTAACTCGTTACGGGAGTTTGTTTGATTATCTGACTTCTT-AACTTCTCTTGGTGTTGATA-AAGTGATGCACTCAGCCTAGAATGACATTTCCCATTTG--CCTGATAACACGAAAGATGTATCATAGTGATGTGCACTTTT--TTTTGTTTCAAACATATGGTTTGTAAATCAATTATATTGCCTT--AGATTTTTTTCACATACTAAGATTT
>SG23
TGTCCCATCATATTAGGTTAAGGGGAAAGCTTATCATGAGGGCAGATAGAAGAAAAATTATTTAATGAGTACATTTGTAGAACTGCTTTGTGTGCTTGATTAATTTTGTTG--CTTTTTGTGACAATAATTCCTCTTATTTATTGTAGTTAAAACCA-ATCGATTTTGAC----------------AATGTATTCGTTTGATGTACATCCTATAATTTTTACAGGTTCTCAGGAATTAATAAGCATCTGAGCGGTGACCATATTTTAGAGAGGGGCTCACTAGCTACGTCAATTTTAGGGCAAGGATTTGCTAGCAAAGGAAAGCGGTCAAGTGCTGGAAGGTTTAGATCATCTGCAACTCAACTGAAGAGTGCTGAGTCAGAATTACAGTCAGGAGAACTGTTCTTGGCCTCATCCGTGGATATAAATGATGCAAGTCCTGCTGTTTCTGAAATGAAACACGATTTACAGATGAATGCTACTAGAGATCTATCTAGTTTGCCATCATCATCAACATTGCTTCAACCAGCTCGTGAGTTCCCTGGGCATGATAATGGTGAATCTGGTACCAAAACTTGTACAAAAGAAAACTATATGGTAACACCACCTGCTGTATTGGTTCCACCAACATTAAGCATTGGATCACCACTTCCAGGTCCAGAAATGAGACAAGCAAATATGTTTGAAGACTTGGATTTGGGTTTAAGACTTGGCACAGGTTC---AAAGGTGCCCAAGGGATTAATCTTCAAGGATCCCAAGCCATAGCATTTTGTTTTTCCAAAGGTGTCTTAGAACTTGTTCAAGCATCCGACTTCTCTAACTTTTTGTTGAGCTCTTCAAAGATGCACAGCATGCCTGGGATGACATTTAATGTTTTCGTTTCTCATGTGAAAAGCTAAAACAATGTATACTAATCATGCAATTTTGTTTCAATTATAATGTTCATAGATCAGGA---TGGTGTTACTTGTTTTCTTATCTTTTCTGCATAG
>SS22
-------------------------------------------------------------------AGTACATTTGTATGACTGCTTTGTGTGCTTGATTAATTTTGTTG--CTTTTTGCGACAGTGATTCCTCTTATTTATTGTAGTTAAAATTA-ATCGATTTTGAC----------------AATGTATTCGTTTGATGTACTTCCTATAATTTTTACAGGTTCTCAGGAAATAATAAGCATTTGAGTGGTGACCATATTTTAGAAAGGGGCTCACTAGCTACGTCAATTTTAGGGCAAGGGTTTGCTACCAAAGGAAAGCGGTCAAGTGCTGGAAGGTTTAGAACATCTGCAACTCAACTGAAGAGAGCTGAGTCAGAATTACAGTCAGGAGAACTGTTCTTGGCTACATCCGTGGATATAAATGATGCAAGTCCTGCTGTTTCTGATATGAAACACGATTTACAGGTGAATGCTACTAGAGATCTATCTAGTTTGCCATCATCATCAACATTGCTTCAACCAGCTCGTGAGTTCTCTGGGCATGATAATGGTGAATCTGATACCAAAACTTATACAAAAGAAAAATATACGGTAACACCACCTGCTGTATTGGTTCCACCTACATTAAGCATTGGATCACCACTTCCAGGTCCAGAAATGAGACAAGCAAATATGTTTGAAGACTTGGATTTGGGTTTAAGACTTGGCACAGGTTC---AAAGGTGCCCAAGGGATTAATCTTCAAGGATCGCAAGCCATAGCATTTTATTTT------------------------------------------------------------------------------------------------------------------------------------------------------------------------------------------------------------------------
>SV36
CAAGCATTCACATTTTTTG-AAGGGTATAGGAAGGTGGGTGTACTGTAGGAAGATGAAGGAAGGTGTAGATAATAGAATGCATATATTCAGAAGGATGTTTTACATGATTGTTTTCTTGCTTTTTGTGATAATAATTCTTGCGATTATCTAATACTGTTGCTGTTTTGAG-AGGTTTACCTAGCTGAATATATTCTTTTAACATATATACTATACTTCTTACAGGTTTGCAGAAATGAACAAACGTTTGAGCGGTAACCATATTCTAGAAAAGGGCCCGCTAGCTGCAGCAATATCAGGGCAAGGATTTTCTAGGAGAGGAAAGCGATCAAATGCTGGGAGATATAGATCATCTGCATCTCAACGGAAGATGTCTGAGTTGGAGTTACAGTCAGGAGAACTATTCATGTCGTCATCTGTCGATATAAATGACTCAACCCCTGCGGTTTCTGATATAAGGCATGAATTACAGGTGAATGCTACTAGAGAATTATCTAGATTGCCATCATCAGTTACATTGTCACAATCAGCTTGGGAGTCGCATGGGCATG---ATGGTGCATCTGATCCCAAAACATTGGCAAAAGAAAGACATACAACAACACTACAAGCTGGAGGATCAGCTCCAACATTTATCATTGGATTGCCAGTGCCAGAGCCGGAGACAAGAAAAGAAGACGTGTTGGAAGACTTAGATTTGGGTTTAAGACTTAGTACTGGTTC------TAAGCCAAAGGCATTAGTTTTCATGGACAACGAGCCATAATTTTTTAACAATACTAATTGTAGTGCGAGTTTGCACATGCATCTGACTCTGGAAACTTTTCTTGGAGTTTATCAAAGAAATGCACGATTCCTACGAA----TTTCTAA-TTTCCTGTGAAAACAGGAAATAATGTATCATGAGAATGATCATGCGAAGCTGTAATAGATGCACATTATCTTAAACTCATAAAATTACCTTTGATGCATGTGGGTGCTAAAATATGAT
>TA17
ACAAAAATTAGAGGTGAATGTTTTTTTTATTGGCTATCATGCAGGCAGATAAAAGAATTATGTAATGAGTAAATTTGTAAGATTGCTTTGCGTGCTTGATTAATCTTGTTT--TTTTCTTCAATAATAATTCCTCTTGTTTTTAG-GGTTGAAACTA-TTTGGTTTTGAC-AATTTTACCTTGCCTGATGTATTTGTTTCATGTACGTCCTATAATTTTTACAGGTTTTCAGAAATTACTAAACA---AAGTGGTGACCATATTTTTGAAAAGGGCTCACTAGCTACATCAATTTTAGGTCAAGGATTTTCTAGGAAAGGAAGGCGGTCAAGTGTTGGAAAGTTTAGATCACCTGCAACTCCACGGAAGAGAGCTGAGTCAGAATTACAATCAGGAGAACTGTTTTTGCCTTCATCTGTGGATTTGAATGATGCAAGTCCTGCTATTTCTGATATAAAACAGGATTTACAAATGAATGCTACAAGAGATCCATCTAGTTTGCCATCATCATCAACATTGCTTCAAACAGCTCGCGAGTTCAATGGGCATGATATTGGTGAATCTGATCCCAAAACCTGTACAAAAGAAAAATATACAGTAACACCACTTGCTGGATTAGTTCCA---ACATTAAGTTTTGGATCACCACTTTCAGGTCCAGAAATAAGGCAAGCAAGCATGTTTGAAGACTTGGATCTGGGTTTAAGACTTGGTACAGGTTC---AAAGAGGCCTAAGGGACTGATCTTCAAGGATCCCCAACCATAGCATTTTATTTTTCCAAAGGTGTCTTGGAATTTGTTAAAGCATCCTACT--TCACACGTTTTGTTCAGTTCTTTAATG--GTGCACAATGCCTCGGATGACAGTTATTGTCATAGTTTTCCTATGTGGAAGCTAAAACATTGTATACTAATCACACAATTTTGTTTTAATTATAATGTT-----TTAATATTTTGAATTTTGGAAATATAAATGATATTAATTAAAAA
>TB39
CAAGCGCTGTTTTGCATGGCATTTTGTGATAATAATTCCTCTCATCTATTGGTGGAGTTGATACTGTTATGGTTTTGAGAGGTTGTCCCTGCTACAGGTATTGTGTTTGACCATACTTCTTGCATGATTGATTTGTTTCTTGCATTTTGTGATACTGATATGGTTTTGAG-AGGTTGACCTTGCTGCATGTATTGGTTTGACATACATCCCATACTTCTTGCAGGTTCTCAGAAGCAAACAAGCGTTTGAGCGGTGACCGTATTCTAGAAAAGGGCCAAGTAGCTTTATCAATTGTAGGGCAAGGATTTACTAGGAAAGGAAAGCGGTCAAATTCTGGGAGGTTTAGATCATC------TCAACGAAATAGAGCTGTGATGGAGTTACAGTCAGCAGAACTATTCTTGGCTTCATCGGTGGATATAAATGACTCAACTCCTGCAGTTTCTGATGTGAAACATGATTCACAGGTGAATGTTACTAGAGATTTATCTAGTTTTCCATCATCATCGACATTGCCTCAACCAGCTCACGAGTCATATGGGCATGATAATGGTGCATCTGATGCAAAAATATTTACAAAAGAACAATATATAGCACCACCACAAACTGGAGGATCAGCTCCAATATTAACCATTGGATTACCTGTTCCAGTGCCAGAGACAAGACAGGCAGGTTTATTTGAAGACTTGGATTTGGGTTTAAGACTTGGTGTGGGATC---AAAAATGCCCAAGGGATTAATCTTCAAAGATCCCAAGCCATAGTAT--TTGTTTCCCTGAGGTATATTGAAG----TTGAAGGACCCGAGTCCTGTAATTTCTCTTTGAATTCATCAAAGATGCACACCATGCCTGGGGTGGCATTTATCA-TTGCGCCTGTCAGAATGGGTAACAATTTATCCTTCTATAAATTATGGGTTTATGTTTGTTTTTGATGTTCATGAATCAATCATATGGCATAATTAAAACTTTCATAAATCAATCATTA
>TN1
AAGATGCATCATGCGCTTGATTTTGAATGCATGTGCTTTATAAGTATATCTTTATGTAGGAAACTGCTCCGCGTCTGAAGTGCTGTTTTGCATGGTTGAATTTTCTCATGT--TTTGTGATAATAATTCCTCTTATCTATTGATTGACTAGATACTGTTATGGTTATGAG-AGGTTTACCTTGCTGAATGTATTGGTTTGACATATATCCTATATATCTTGCAGGTTCTCAGAAGTTAATAAGCATTTGAGCGGTGACTGTATTCTAGAAAAGGGGCCACTCGCAGCATTAATTGTAGGGCAGGGATTTACTAGGAAAGGAAAGCGGTCAAATTCTGGGAGGTTTAGATCATCCACATCTAAACGAAATAGAGCTGAGATGGCATTACAGTCAGGAGAACTATTCATGGCTTCATCAGTGGATATAAATGAATCAACTCCTGCAGTTTCTGATATGAAACATGATTTACAGGTGAATGTTGATAGAGATTTATCTAACTTTACATCATCGCCAACATTGCCTCAACCAGCATGTGAGTCGTATGGCCATGGTAATGATGCATCTGATCCCAAAATATTTGTAAAAGAAAAATATACAGCAGCACTACAAGCTGGAGGATCAGCTCCAACATTAAATATTGGATTACCTGTTCCAGGGCCAGAGACAAGACAAGCAGGTTTGTTTGAAGACTTGGATTTGGGTTTAAGACTTGGCATGAGCTC---AAAGGCGCCCAAGGGATTAATCTTCAAGGATCCCCTAAGAGACTCTATTCTTCTCCCTAAGGTACCTTCAAACTTGGTGATGGAACCGACTCTTGTAACTTTTGTTTGAATTCATCAAAGATAAAAAATGTGCCTGGGATTGCATTTATCA-TTTCCCCTGTCAAAACAGGCAATGTTTTATCCTTTATTAATCATGTGATTTTTTCAGTT-TTAAATGTTCATAAATCAGTCAAATGGCTTTTTTTTTTGCCGTCTTTACTGAAAAGAA
>TO14
TTGGAAATGAGAAAAAACTA--ATAATTTGGTACCATGCAGGCAGTTAAAAGAAGAATAATGTAATGAGTAAATTTGTAAGACTGCTTTGTGTGCTTGATTAATTCTGTTGCTTTTTTTGCGATAATAATTCCTCTTGTTTATTATAGTTGAAACTA-TTTGGTTTTGAC-ATTTTTACCTTGTCCAATGTATTCGTTTCATGCACGTACTATAATTTTTACAGGTTTTCAGAAATTAATAAACATTTGAGCGGTGACCATATTTTCGAGAAGGGTTCACTAGCTACTTCAATTTTAGGGCAAGGATTTGGTAGGAAAGGAAAGCGGTCAAGTGTTGGAAGGTTCAGATCATCTGCAACTCCACGGAAGAGAGCCGAGTCAGAATTACAGTCAGGAGAACTGTTTTTGCCTTCATCTGTGGATATAAATGATGCAAGTCCTGCTGTTTCTGATATAAAACATGATTTACAGATGAATGTTACGAGAGATCCATCTAGTTTGCCATCATCATCAACATTGCTTCAACCAGCTCATGAGTTCTATGGGCATGATAATGGTGAATCTGATCCCAAAACTTGTACAAAAGAAAAATATACAGTAACACCACCTGCTGGATCAGTTCCA---ACATTAAGCATTGGATCGCCACTTTCAGGTCCAGAAATGAGACAAGCAAGCATGTTTGAAGACTTGGATTTGGGTTTAAGACTTGGTACAGGTTC---AAAGGTGCCTAGGGGATTAATCTTCAAGGATCCCAAGTCATAACATTTTATTTTTCCAAAGGTGTCTTGAAATTTGTTCAAGCATCCGACA-----AACA-----------------------------ATGCCTGGGATGACAGTTATTGTTTATAGTTTCCCATGTGAAAGCTAAAACATTGTATACTAATCATGCAATTTTGTTTCAATTATAATGTTCATAGATCAAATATATGGTGTTACTTCTTTTCTCATCTTTTGTTCAAAT
>TPL03
--------------ATTTTTAAAAGTGTGGATTCATCTTCAGGCATACCTTTTATGTGGAAATATAGAAAGCTATATG-------------AAATTTGTTTTTCATCATTGTTTCATTGATTATATTGAT--ATTTTTTACAATGAAGTTAATATAATTCCTGTTAAGAAAGAATTTACCTATCGTAATATGTTT----TATAGGCATCTTATATATTTTGTAGGTTTGCTGTAGTAAATAAGCGCTTGGGCGGTGACCATATTCTAGAGAAGGGTCCACTGGCTAATTCAATTTTAGGTGAAGGATTTTGTAGAAGACAGAAGCGTTCAAATCTTGTGAAGGTTAGATCTTTTGCATATCAACAGAAGCCAGCTGAGTTGGAGTTGCAGTCCGAAGAACTGATATTGCCTTCAACTGTGCACA------------CCCCATTGGTTTCTGATGTGAAACATGATTTCCAGGCAACTGTTGCTGGAGATTCATCTAGATTGGCATCAACAGTATCATTCCCTCAATCAGCTCATGACACGTACGTGCATGCTAATGATGCATCTGATCCAAGAGCATTTTTAAAAGAAAGACATATGGTAACAACAAAGACTGGAGGATCAGCTCCAACATCAAATGTTGCATTGGCAGGACGGGGGACAGACACAAGAGAGGCAAGTGCACAGGAAGGCTTGGATTGGGATTGAGAC-AAGGGATAATGTCAAGGATTAAGCCAAAGC-A-------------------------TTTTTTGCACAATACTAACTTGTTATGGGAGTTAGTTTGCTGAGAGAAATCAACATAGAATGAAATGGGTTGCTAGAGGGTATTCCTTAAAACTCACATGCACAAAAATAATTTGTAATAACTTAATGTTATTGAAATGAATGCACATTGGAAGACT--TGGGCAGAGGAACACGCTGAGCACAAACAAACAAAGTAAGATCCATAAATGATGCACATTGGAAGACTTG
>WN5
-------------------------------------------------------------------TGCACATATCTGAAATACTCTTGCATGGTCGAGCAATTCTTGCT----TGTTATGATCATAGTTCCCTTTATTTTGTGAAGTTGGTGTTATTACTGTTTCAAAGAGATTTTCCTTGCTGAATGTGTT-GTTTAACATATATCCTATAATTTTTGCAGGTTTGCAGAAATAAACAAACGTTTGGGCGGTGATCGTGTCCTAGAGAAAGGACGCCTAGCTGCTGCTATTTTAGGGCAAGGATTTCCTAGGAAAGGAAAGCGGTCAAATGCTGGGAGGGTTAGATTATCTGCACCTCAACAGA---CACCTGAGTTGGAGTTACGGTCAGGAGAACTATGCTTGCCTTCAAATGTGGATATCAATGACACAGCCCCTGCAGTTTCTGATATGAAACAAGATTTACAGGTGAATGCTGCTAAAGATTTACCTAGATTGGCATCATCAGGAACATTGTCCCAATCGGCTCGTGAGACATATTTGCATGATGATGGTGCATCTGATCCCAAAGCATTTGCAAAAGAAAGAAATACACCGGCACGACAGGCTGGAGTATCAACTCCGACACCAAGCATTGGATTGTCATTTCTAGGACCAGAGACAAGACAAGCAGGCATGATGGAAGATTTGGATTTGGGTCTACGGCTTGGCACAGGTTCTTTGAAGGAACCAAAGGCATTTTTTTTCAAGGACTAACTGGTAGCATTTGAAC-AATATTAACCGGTCATCGGAGTGCCTTTAAATGCACAAGTTTGGTAACCTCTCTTGGA-------------GTCAATTATGTCTTGGATAGCTTTTCCA--TTTTGTTTAAGAACACTAAACAATGTACAGGGGAAATAAT------------------------------------------------------------------------------
>WS10
AGAGAAACTATGCCTCACCATTGTTTCCATCTCTTTTAAAATTGTAATATTGAAATGGCATGCAGCAACTATAAATGCGACGTTTAGATGA----AGAAAACTATGCATATTTTCTTTTGTGATAATAATTCGTCTTTTTTATTGTCATTGAAACTA-TTTGGATTTACC-AAATTTACCTTGCCGAATGTATT-CTTTTCATGATTTCCTATGATTTTTCCAGGTTTTCAGAAATTAATAAACATTTGAGCGGTGACCATATTTTCGAAAAAGGTTCACTAGCTACATCAATTTTAGGGCAAGGATTTGCAAGAAAAAGAAAGCGGTCAAGTGCTGGAAAGTTTAGATCATCTGCAACTCCACAGAAGAGAGCTGAGCCAGAATTACAGTCGGGAGAACTGCTTTTGCCTTCATCTGTGGATATAAATGATGCAAGTCCTGCTGTTGCTGATATAAAACATGATTTACAGACGAATGCTATGAGAGATTTATCTAGTTTGCCATCATCATCAACATTGCTTCAAACAGCCCGTGATTTCTATGGGCATGATATTGGTGAATCTGATCCCAAAACTTGTACAAAAGAAAAATATACAGTAGCACCACCTGCTGGATCAATTCCA---ACACTAAGCATCGGATCACCACATTCAGGTCCGGAAATGAGACAAGCAAGCATGTTTGAAGACTTGGATTTGGGTTTAAGGCTTGGTACAGGTTC---AAAGGTGCCTAAAGGATTGATTTTCAAGGAACCTAAGACATAGCAT--TTTTTTTCCAAAGCTGTCTTGGAATTTGTTCAAGCAATTCTACTCCGCTAACTTTTGTTGAGCATTTCAATGACGCACAGAATGCCTGGGATGACAGCTATTGTTTATAATTTCCCATGTGAAATGTAGAAAATTGTATACTAATCGTGCAATTTTGTTTCAA------------TTG--------------------------------------------
>WW11
------------------------------------------------------------------------------------------------------------------------------------GTCTTTTTTATTGTCATTGAAACTA-TTTGGATTTACC-AAATTTACCTTGCCGAATGTATT-CTTTTCATGATTTCCTATGATTTTTCCAGGTTTTCAGAAATTAATAAACATTTGAGCGGTGACCATATTTTCGAAAAAGGTTCACTAGCTACATCAATTTTAGGGCAAGGATTTGCAAGAAAAAGAAAGCGGTCAAGTGCTGGAAAGTTTAGATCATCTGCAACTCCACAGAAGAGAGCTGAGCCAGAATTACAGTCGGGAGAACTGCTTTTGCCTTCATCTGTGGATATAAATGATGCAAGTCCTGCTGTTGCTGATATAAAACATGATTTACAGACGAATGCTATGAGAGATTTATCTAGTTTGCCATCATCATCAACATTGCTTCAAACAGCCCGTGATTTCTATGGGCATGATATTGGTGAATCTGATCCCAAAACTTGTACAAAAGAAAAATATACAGTAGCACCACCTGCTGGATCAATTCCA---ACACTAAGCATCGGATCACCACATTCAGGTCCGGAAATGAGACAAGCAAGCATGTTTGAAGACTTGGATTTGGGTTTAAGGCTTGGTACAGGTTC---AAAGGTGCCTAAAGGATTGATTTTCAAGGAACCTAAGACATAGCAT--TTTTTTTCCAAAGCTGTCTTGGAATTTGTTCAAGCAATTCTACTCCGCTAACTTTTGTTGAGCATTTCAATGACGCACAGAATGCCTGGGATGACAGCTATTGTTTATAATTTCCCATGTGAAATGTAGAAAATTGTATACTAATCGTGCAATTTTGTTTCAATTGTAATGTTAATAGATCAAACACATGGTGTTATTCTT---------------------
