# Supplementary material for: Development of a Target Enrichment Probe Set for Conifer (REMcon)
Source: Biology (Basel). 2024 May 22;13(6):361. doi: 10.3390/biology13060361 (PMC11200496; doi:10.3390/biology13060361)
Supplement: Supplementary file 1 [file biology-13-00361-s001.zip › biology-2960267-supplementary/Sup data/secapr_alignments_paralogs/8.fasta]

>AA3
--------------------------------------------TGTCATGGGCTATGATTTATTATGCATTGAAGTGCAAGACCATGTGAGTAGCAATCATTATGTATAT-TTTGGTTATGGAGTTATTTGTGCGCTTCAGATATATGCCATCTTATTTGTAAATCTAGGTGCT--TTATTGATATAACCAGT----TGCCTGTATTCTTTCAGGTCGAGTGTGTCCTCTTACTGGCAGGAGGTCAAACAATGCAAACAAGGTATCTTTCTCTAATCACAAGACAAAGAAATTACAAAAGGTCAATCTGCAATATAAGAGGATTTGGTGGGAAGCAGGCAAACGATATGTTAAATTGAGAATATCAACCAAGGCAATGAAAACAATTGAAAAGAATGGGCTAGATGCCATGGCCAAGAAGGCTGGTATAGACCTGAAAAAACTGTGATGTTAACCCATGGGATCAAATATACCTGTGCATACAGTTCATGGTGAAGTTTATTCTATACTTTTTCAGGAGATACTGTTCCCATGACGGCACTTGTTATTATGAGAAACAGTTACTAAAATTCTAGAAAAGCTGTTAGTACAGTCGCTTTTTATCATTTTCCATTTTTTTTTGGATTAGTCGGTATGTATGTGTCATGAATGTCAGTC
>AA60
---------------------------------TGCTTTATTAATGTAATACAAGTGACTTCAATGAAGGTGAAGATTTGGTGAGATTTTGGCTGTTGTAGACAAATATACTACTAAAATTTTTCAATTTTATTTTTTTTGGATTTTATGGCATGTTATTGGTGATCATTTAGATGATGATTGATTATACATGACTT--CTGTTTGTTTTGTCAGGCCGAGTCTGCCCTTTTACTGGCAAGAGGTCAAACAATGCAAATAAGATATCCTATTCGAATAAGAAGACTAAAAAATTACAAAAAGTCAATCTTCAGTACAAGAAATACTGGTGGGAAACAGGTAAACGATTTGTTAGATTGAGATTATCAACCAAGGCAATCAGGATAATTGAAAAGAATGGACTCGACG----------------------------------------------------------------------------------------------------------------------------------------------------------------------------------------------------------------------------------------------------------
>AAR4
ATGTATACTAAAGTCTTGAAGAATACATTCACTGTTTAAATTAATGTCACATGCTATGATTTATTATGCATTGAAGTGCAAGACCATGTGAGTAGCAATCATTATGTATAT-TTTGGTTATGGAGTTATTTGTGCGCTTCAGATATATGCCATCTTACTTGTAAATCTAGGTGCT--TTATTGATATAACCAGT----TGCCTGTATTCTTTCAGGTCGAGTGTGTCCTCTTACTGGCAGGAGGTCAAACAATGCAAACAAGGTATGTTTCTCTAATCACAAGACAAAGAAATTACAAAAGGTCAATCTGCAATATAAGAGGATTTGGTGGGAAGCAGGCAAACGATATGTTAAATTGAGAATATCAACCAAGGCAATGAAAACAATTGAAAAGAATGGGCTAGATGCCATGGCCAAGAAGGCTGGTATAGACCTGAAAAAACTGTGATGTTAACCCATGGGATCAAATATACCTGTGCATACAGTTCATGGTGAAGTTTATTCTATACTTTTTCAGGAGATACTGTTCCCATGACGGCACTTGTTATTATGAGAAACAGTTACTAAAATTCTAGAAAAGCTGTTAGTACAGTCGCTTTTTATCATTTTCCATTTTTTTTTGGATTAGTTGGTATGTATGTGTCATGAATGTCAGTC
>AF1
CATGCATGCGACCATTTTTATTCTTTGGATGAAGTATTAATGGTTGAACTTTACCATCATTTGATATGCATTGAAGTTCAAAAACATGTGAGCAGCAATC--TGTCTTATTTCCTTGGTATGGAGTTATTCATTTAGTTTGAATTATTGGCATCTTACCTGTGAATTA-------------TGAGATGATACGAGTTGTGTGCTTGTTATTTCAGGTCGCATCTGTCCTCTTACTGGTAAGAGGTCAAACAATGCAAACAAGATATCCTTTTCCAATCACAAGACAAAAAAATTACAAAAAGTCAATCTACAGTACAAGAGGATTTGGTGGGAAGCAGGTAAACGATTTGTTAAATTGAGAATATCAACTAAAGCAATGAAGACAATTGAAAAGAATGGGTTAGATGCCGTGGCCAAAAAGGCTGGTATAAACCTGGAAAAATTGTGATGTTTGTGTTCTTGAATTAATCTATACTCCTGCATAGATTCTTTTGGTGATAAAGTGGGTAGTTTTTAGTCAATAATAGATCTAA----TGAATAATTTCTATTATTGAAGATCTTTGTTTTTAAAAGTAATATCCTGTTCTTGC----------------------------------------------------------------
>AG2
---------------------------------------------------------------------------------------------------------CTTATTTCCTTGGTATGGAGTTATTCATTTAGTTTGAATTATTGGCATCCTACCTGTGAATTA-------------TGAGATGATGCAAGTTGTGTGCTTGTTATTTCAGGTCGCATCTGTCCTCTTACTGGTAAGAGGTCAAACAATGCAAACAAGATATCCTTTTCCAATCACAAGACAAAAAAATTACAAAAAGTCAATCTACAGTACAAGAGGATTTGGTGGGAAGCAGGTAAACGATTTGTTAAATTGAGAATATCAACTAAAGCAATGAAGACAATTGAAAAGAATGGGTTAGATGCTGTGGCCAAAAAGGCTGGTATAAACCTGGAAAAATTGTGATGTTTGTGTTCTCGAATTAATCTATACTCCTGCATAGATTCTTTTGGTGATAAAGTGGGTAGTTTACTTGAAAACATGGTTATGA----ATATATGTATTGGTTTTGATATATCATATTTGGCCACTTGAATTTGAATAGTTTGAACTATCACATGATTTT------------------------------------------------
>AH26
TTTGGAAATGTCTCCATATTCACTACAACAAGATTTCTCATGACTATGATAATCTTTGATTTGATATGCATGGAAGGGCCAATACTCGTGGGTAGCAATCTTTATCTTTCCACTGGTCTTGGTATGGGCATGCTTATCTTGCATATATGCCATTTAATTTGTGAAGTGTCTGGACTTAAATCACTTTAATATGAGTTCCATGTATTTTCTTACAGGTCGAGTTTGCCCACTTACGGGCAAGAGGGCAAACAATGCAAACAAGGTATCTTTTTCAAATCATAAGACGAAGAAATTACAAGGAGTTAATCTACAGTACAAGAGAATTTGGTGGGAAGCAGGCAAACGTTTTGTTAAACTGAGAATATCGACTAAGGCACTGAAGACCATCGAAAAGAATGGACTGGATGCCATGGCCAAGAAGGCTGGTATAGACCTTAGAAAACTTTGACGTATCATGTATGTGGTGTTGATGGAGCTATGCATGCATCATATAGGGAAAAACGCATTGTAATATTCTTGCTGTTTGGATTGAACGGGTCACCTATTTCTATGAGACACAATTACTGAATTTTCAAAGAAAACATTACTCGATTTGTTTTGGGAAATATTGCTTCATCTATGGTGTATCTCTTTATCTTTTCACAATCCACATACATC
>AME1
-----------------------------------------------------------------------------------------------------------------------------------------------------CCGTCTTATTTGTAAATCTAGGTGCT--TTATTGATATAACCAGT----TGCCTGTATTCTTTCAGGTCGAGTGTGTCCTCTTACTGGCAAGAGGTCAAACAATGCAAACAAGGTGTCTTTCTCTAATCACAAGACAAAGAAATTACAAAAGGTGAATCTGCAATATAAGAGGATTTGGTGGGAAGCAGGCAAACGATATGTTAAATTGAGAATATCAACCAAGGCAATGAAGACAATTGAAAAGAATGGGCTTGATGCCATGGCCAAGAAGGCTGGTATAGACCTGAAAAAACTGTGATGTTAACCCATGGGATCAACTATACCTGTGCACACAGTTCATGGTGAAGTTTATTCTATACTTTTTCAGGAGA----------------------------------------------------------------------------------------------------------------------------------------
>AP25
TTTGGAAATGTCTCCATATTCACTACAACAAGATTTCTCATGACTATGATAATCTTTGATTTGATATGCATGGAAGGGCCAATACTCGTGGGTAGCAATCTTTATCTTTCCACTGGTCTTGGTATGGGCATGCTTATCTTGCATATATGCCATTTAATTTGTGAGTGTCTGGACATTAAATCACTTTAATATGAGTTCCATGTATTTTCTTACAGGTCGAGTTTGCCCACTTACGGGCAAGAGGGCAAACAATGCAAACAAGGTATCTTTTTCAAATCATAAGACGAAGAAATTACAAGGAGTTAATCTACAGTACAAGAAAATTTGGTGGGAAGCAGGCAAACGTTTTGTTAAACTGAGAATATCGACTAAGGCACTGAAGACCATCGAAAAGAATGGACTGGATGCCATGGCCAAGAAGGCTGGTATAGACCTTAGAAAACTTTGACGTATCATGTATGTGGTGTTGATGGAGCTATGCATGCATCATATAGGGAAAAACGCATTGTAATATTCTTGCTGTTTGGACTGAACGGGTCACCTATTTCTATGAGAAACAATTACTGAATTTTCAAAGAAAACATTACTCGATTTGTTTTGGGAAATATTGCTTCATCTATGGTGTATCTCTTTATGTTTTCACAATCCACATACATC
>APA47
-----------------------TTTGGATGAAGTATTAATGGTTGAACTTTAACATCGTTTGATATGCATTGAAGTGCAAAAACATGTGAGCGGCAGTCTTTGTCTTATTTCCTTGGTGTGGAGTTATTCATTTAGTTTGAATTATTGGCATCTTATCTGTGAATTA-TTAGCAGTTGATTGAGATGATTCAAGTTGTTTGCTTGTTCTTTCAGGTCGCGTCTGTCCTCTTACTGGCAAGAGGTCAAACAATGCAAACAAGATATCCTTTTCCAATCACAAGACAAAAAAATTGCAAAAAGTCAATCTACAGTACAAGAGGATTTGGTGGGAAGCAGGTAAGCGATTTGTTAAGTTGAGAATATCGACTAAAGCAATGAAGACAATTGAAAAGAATGGATTAGATGCTGTGGCCAAGAAGGCTGGTATAAACCTGAAAAAGTATTGATGTTTGTGTTGTCGGATTGAGCTATACTCTTGCATATATTCTTTTGGTGAT-AAGTGTGTAGTTTTTAGTAAATAATAGATTTCA----TGAATAATTTCTATTATTGAACATCGATG-------------------------------------------------------------------------------------------
>AS57
-----------------------------------------------------------------------------------------------------------ATT---------------------------------------------ATATTGGCAATCATTCGGATGTTGATTGATATGCTATGAGTTGTGTGTTTGTTCTTTCAGGTCGAGTCTGCCCTTTTACTGGCAAGAGGTCAAACAACGCAAACAAAGTATCCTTTTCTAATAAGAAGACAAAAAAATTACAAAGAGTCAATCTACAATACAAGAGATACTGGTGGGAAACAGGTAAACGATTTGTTAAATTGAGATTATCAACCAAGGCAATGAGGACAATTGAAAAGAATGGCCTGGATGCCACAGCCAAGAAGGCTGGTATAGACTTGAGAAAAATGTGATTTTTATGGTGGTGGATCAAACTAATACTTCATGCATGTATTTGCTAAGAAAGGG--AGACAAGC------------------------------------------------------------------------------------------------------------------------------------------------
>ASA51
--------------------------------AGTAATAATGGTTGAACTTCAACATTGTCTGATATGCATTGAAGTGTAAAACCACGTGAACAGCAATA--TGTCTTATTTCCTTGGTATGGAGTTATGCATTTAG--TTTGAATTTGGCATCTTACATGTGAATTATGTAGCTGTTGATTGATATGATACAAGTTGTGTACTTGTTCTTTCAGGTCGTGTCTGTCCTCTTACTGGCAAGAGGTCAAACAATGCAAACAAGGTATCCTTTTCCAATCACAAGACAAAAAAATTACAAAAGGTCAATCTGCAGTACAAGAGGATTTGGTGGGAAGCAGGTAAGCGATTTGTTAAATTGAGAATATCGACTAAAGCAATGAAGACAATTGAAAAGAATGGGTTAGATGCTGTGGCCAAGAAGGCTGGTATAGACCTGAGAAAACTGTGATGTTTGTATTGTGGGATTGAACTATACTCCTGCATATATT-------------------------------------------------------------------------------------------------------------------------------------------------------------------------
>CB35
TTTGGAAATGTCTTCATATTCACTGCAACAAGATTTCTCATCACCATTATAATCTTTGATTTGATATGCATTGAAGGGCCAATACATGTGGGTAGAAATCTTTATCTTTCGACTGTTCTTGGTATGGGCATGCTTATCTTGCATACATGCCATTTTATTCGTGAAGTGTCTGGACTTGAATCACTTTAATATGA---------GTTTTCTTACAGGTCGAGTCTGCCCACTTACTGGCAAGAGGGCAAACAATGCAAACAAGGTATCTTTTTCAAATCATAAGACGAAGAAATTACAAGGAGTTAATCTACAGTACAAGAGAATTTGGTGGGAAGGAGGCAAACGTTTTGTTAAACTGAGAATATCAACCAAGGCATTGAAGACCATCGAAAAGAAGGGACTGGATGCCATGGCCAAGAAGGCTGGTATAGACCTTAGAAAACTTTGATGT----GGGTGTTGATGGAGCTTTACTTATGCATGCATCTTATAGGTAAAAGCACATTGTAATATTCTTGCTGTTTGGACTGAATGGGTCACCTATTTCTATTAGAAACAGTTACTG---TTTCAAAGAAAATATTACTAGAATTGTTCTGGGAAATAGTGCTTTATCTATGGTGTGTCTCTTTTTCCACTCACAATTTGCATACATC
>CDE34
TTTGGAAATGTCTTCATATTCACTGCAACAAGATTTCTCATCACCATTATACTCTTTGATTTGATATGCATTGAAGGGCCAATACATGTGGGTAGAAATCTTTATCTTTCGACTGTTCTTGGTATGGGCATGCTTATCTTGCATACATGCCATTTTATTCGTGAAGTGTCTGGACTTGACTCACTTTAATATGA---------GTTTTCTTACAGGTCGAGTCTGCCCACTTACTGGCAAGAGGGCAAACAATGCAAACAAGGTATCTTTCTCAAATCATAAGACGAAGAAATTACAAGGAGTTAATCTACAGTACAAGAGAATTTGGTGGGAAGGAGGCAAACGTTTTGTTAAACTGAGAATATCAACCAAGGCATTGAAGACCATCGAAAAGAAGGGACTGGATGCCATGGCCAAGAAGGCTGGTATAGACCTTAGAAAACTTTGATGT----GAGTGTTGATGGAGCTTTACTTATGCATGCATCTTATAGGTAAAAGCACATTGTAATATTCTTGCTGTTTGGACTGAATGGGTCACCTATTTCTATTAGAAACAGTTACTG---TTTCAAAGAAAATATTACTAGAATTCTTCTGGGAAATAGTGCTTTATCTATGGTGTGTCTCTTTTTCCACTCACAATTTGCATACATC
>CF38
------------------------------------------------------TATGATTTAATATGCATCAAG-TGCAAGGCTTTGAGAGTAGCAATCTTTATGCCTGTCTTGGTATTGAGTTTTATTCATTTATGTTGGATTTATGCCGTCTTATTGGTAAATTACCTAGACGCTAATTGATAT-ATACGAGTT--GTGTTTGTTCTTTCAGGTCGAGTCTGCCCTTTTACTGGCAAGAGATCAAACAATGCAAACAAGATATCCTTTTCTCATCACAAGACAAAGAAATTGCAAAAAGTTAATCTACAATACAAGAAATATTGGTGGGAAAAAGGCAAACGATTTGTTAGATTGAGATTATCAACCAAAGCACTGAGGACAATTGAAAAGAATGGGCTGGATGCCACGGCCAAGAAGGCTGGTATAGACCTGAATAAAATGTGATATTTATGGCTGTGGATGAATGTATTTTTGGAGAGAGAAACTTATTGAAATGAAG-AATATCTATTCTTGAAGATGTATGTTTGT--ATGAAGTAATATCCTGTTCTCATAATATTCTAGTTGACTGAAAATTCAGCGCACTTATTATTATGAGAGACTGTTACTTTCTAAAAGAATTGTTAGTAGAGTCTTGATTGTCGGAAACTCTC
>CHA37
--------------------------------------------------------------------CATCAAG-TGCAAGGCCCTGAGAGTAGCAATCTTTATGCCTGTCTTGGTATTGAGTTTTATTCATTTATGTTGGATTTATGCCGTCTTATTGGTAAATTACCTAGACGCTAATTGATAT-ATACGAGTT--GTGTTTGTTCTTTCAGGTCGAGTCTGCCCTTTTACTGGCAAGAGATCAAACAATGCAAACAAGATATCCTTTTCTCATCACAAGACAAAGAAATTGCAAAAAGTTAATCTACAATACAAGAAATATTGGTGGGAAAAAGGCAAACGATTTGTTAGATTGAGATTATCAACCAAAGCACTGAGGACAATTGAAAAGAATGGGCTGGATGCCACGGCCAAGAAGGCTGGTATAGACCTGAATAAAATGTGATATTTATGGCTGTGGATGAATGTATTTTTGGAGAGAGAAACTTACTGAAATGAAG-AACATCTATTCTTGAAGATGTATGCTTGT--ATGAAGTAATATCCTGTTCTCATAACATTCTAGTTGACTGAAAATTCAGTGCACTTATTATTATGAGAGACAGTGACTTTCTAAAAGAATTGTTAGTAGAGTCTTGATTGTCGGAAACTATT
>CJ24
CCGGGAGAGGATTTCTAATGCAACCATTGTTTATGCTTTATTAATGCAATACTAGTGGGTTTGATCAAGGCCAAGATTTGGTGAGATTGTGTCTATTGTAGACAAATATA----TTACTAATTTTTATATTGTATTTGTTGGATTAATG---ACATTATTGGCAATCATTTGGATGTTGATTGATATGA-----GTTGTGTGTTTGTTCTTTCAGGTCGAGTCTGCCCTTTTACTGGCAAGAGGTCAAACAACGCAAACAAGGTATCCTTTTCTAATAAGAAGACCAAAAAATTACAAATGGTCAATCTACAGTACAAGAGATACTGGTGGGAAACAGGTAAACGATTTGTTAAATTGAGATTATCAACCAAGGCAATTAGGACAATTGAAAAGAATGGGTTGGATGCCACAGCCAAGAAAGCTGGTATAGACCTGAGAAAAATGTGAGATTTGTGCTGGTGCATCAAATTAATACTTAATGCATGTATTTTTGGAGAAAGAG--AGACAAGCTTATTAAAATATAGACTCAAATTTTCAGGAACTTCAATTCTTGAAGATCAATGTTTCTGTGAA---------------------------------------------------------------------------------
>CK7
-----------------------------------------------------------------------------------------------------------TTTTG---------------------------TTGGATCTATGGCATCTTATTGGCAATCATTCGGATGTTAATTTATATGATATGAATTGCATGTTTGTTCTTTCAGGTCGAGTCTGCCCTTTTACTGGCAAGAGGTCAAACAACGCAAATAAGGTATCCTTTTCCAATCACAAGACAAAAAAATTACAAAAAGTCAATCTGCAATACAAGAGATACTGGTGGGAAACAGGTAAACGATTTGTCAAATTGAGATTATCAACCAAGGCAATGAGGACAATTGAAAAGAATGGTCTGGATGCCACAGCCAAGAAGGCAGGTATAGACCTGAGAAAATTGTGAAGTTTGTGGTGGTGGATCAAACTAATACTTCATGCATGTATTTTTGGACAAAGAG--AGACAAGCTTATTAAAATGTAGATTCAA----TGAAGAACTTCAATTTTTGAAG--------------------------------------------------------------------------------------------------
>CL6
GTGCAAAGAGAGATCGACGTTTTCATGATGCTACCTCGCCAAAACTGCTCCCAAAGACGTAAAGCAAATGTAGAGGGTCTAGCAACTGAATAAGGTAGGGTTTGATTAATTTTGTGAGTTTGAAAAGAATTTTTGACTTTTGCAATGTTTGATTAGTTTTTTATATTGAATTTACAGTTAATGAGGCAAGACAAACACAAATCCAATTGAGGAGGGTCAAAACAACCCTGAAAACCCTGAAACCCCTCAAAACCCACCTTCACATCCTCACCATGAAAGAGATACTCAAGAAAACTATTTAGGGCAAATAGAAGAAAATAAAAAACATCTTCAAACCCTAATTGAAATGTTAAATAATCCAAGTGCAAGCACCGATCATAGGAGAGTGCTTCCGAAGTCATTAGAGATGATTGTTTCTAACACTGAATTAAACCAACACCAAATGGAATGACTATATGGAGAGCTTGGAAATATTATGCTAATAAATTGTCTTACCAATGAGTAGACAAAAAAATTACAAAAAGTCAATCTGCAATACAAGAGATACTGGTGGGAAACAGGTAAACGATTTGTCAAATTGAGATTATCAACCAAGCAATGAGGACAATTGAAATCTGGATGCCACAGCCAAGAAGGCAGGTATAGACGAAAATTGTG
>CM9
--------------------------------------------------------------------------------GAGAGATTTTGTCTGTTGTAGACAAATATAT---TACCAAATTTTTCAATTTTATTTTTTGGATTTTATGGCATGTTATCGGTGATCATTTAGATGTTGATTGATTATATATGACTT--GTGTTTGTTTTGTCAGGCCGAGTCTGCCCTTTTACTGGCAAGAGGTCAAACAATGCAAACAAGATATCCTATTCGAATAAGAAGACTAAAAAATTACAAAAAGTCAATCTTCAGTACAAGAAATACTGGTGGGAAACAGGTAAACGATTTGTTAGATTGAGATTATCAACCAAGGCAATCAGGATAATTGAAAAGAATGGACTCGATGCCACAGCCAAGAAGGCTGGTATAAACCTGAATAAAATGTGATTTTTGTGCTGATGCATCAAACTGAAACTTTATGCATGTATTTTTGGAGAG------AGTCACGCTTATTAAAATCTAGTCCCAAACTTTGAGGAACTTCAATTCTTGAAGGTCTATGTCAATGTGAATTAATATTCAGATCTCATATATTCTTTCTAGATGACTAACTCAGGGCACCTTTATCAAGTG--------------------
>CO8
-----------------------------------------------AACCAACAAGAATACACTG----------CGCATATACAAATGCTTTGAGTTTTAGCAATTCTTATTTTTGAGAGGCTCTACTCTCAGCATGTCCTTATGCGCTTCTCTAACCACTTCCAAGCTTGTAGTCAAAAAATCCCCCATAA-----TTCAAAATTATTGCAAGCCAAGTCTGCCCTTTTACTGGCAAGAGGTCAAACAATGCAAACAAGATATCCTATTAAAACAAGAAGACTAAAAAGTTACAAAAGGTCAATATTCAATACAAGAAATACTGGTGGGAAATAGGCAAATGATTTGTTAGATTGAGATTATCAACCAAGGCAAACAGGATAATTGAAAAGAATGGACTCGATGCCACAACCAAGAAGGCTAGTATAAACCTGAATAAAATGTGACTTTTGTGCTAGTGCATCAGACTAAAAATTTAAGCATTTTTTTTGGAGAGA-------GTCACTCTTATGAAAATATAGG---------------------------------------------------------------------------------------------------------------------------------
>CP16
-----------------------------------------------------------TTTGATCAA--------GGCCAAGATTTTGTGTCTATTGTGGACAAATATA----TTCCTAATTTTTTTCTTGTATTTGTTGGATTTTATGGCATTTTATTGGCAATCATTCGGATGTTGATTAATATGATATGAGTTGTGTGTTTGTTCTTTCAGGTCGAGTCTGCCCTTTTACTGGCAAGAGGTCAAACAACGCAAACAAGGTATCCTTTTCTAATAAGAAGACTAAAAAACTACAGAGAGTCAACCTACAGTACAAGAGATACTGGTGGGAAACAGGTAAACGATTTGTTAAATTGAGATTATCAACCAAGGCAATCAGGACAATTGAAAAGAATGGGCTGGATGCCACAGCCAAGAAGGCTGGTATAGACCTGAATAAAATGTGATTTTTGTGCTGGTGC----AAGTAATACTTCATGCATGTATTTTTAGAGAAAGAG--AGAGAAGCTT-TTAAAATATAGACTCAGATTTTGAGGAATTTCAGTTCTTGAAGATCTATGTTTCTGTGAATTAATATCTAGATCTCAAGTATTCTTTCTAGATGACTAATTCATGGCACTTTTATCAGGTGAGACAGTTAATGAAATTTCC
>CP161
-----------------------------------------------------------TTTGATCAA--------GGCCAAGATTTTGTGTCTATTGTGGACAAATATA----TTCCTAATTTTTTTCTTGTATTTGTTGGATTTTATGGCATTTTATTGGCAATCATTCGGATGTTGATTAATATGATATGAGTTGTGTGTTTGTTCTTTCAGGTCGAGTCTGCCCTTTTACTGGCAAGAGGTCAAACAACGCAAACAAGGTATCCTTTTCTAATAAGAAGACTAAAAAACTACAGAGAGTCAACCTACAGTACAAGAGATACTGGTGGGAAACAGGTAAACGATTTGTTAAATTGAGATTATCAACCAAGGCAATCAGGACAATTGAAAAGAATGGGCTGGATGCCACAGCCAAGAAGGCTGGTATAGACCTGAATAAAATGTGATTTTTGTGCTGGTGC----AAGTAATACTTCATGCATGTATTTTTAGAGAAAGAG--AGAGAAGCTT-TTAAAATATAGACTCAGATTTTGAGGAATTTCAGTTCTTGAAGATCTATGTTTCTGTGAATTAATATCTAGATCTCAAGTATTCTTTCTAGATGACTAATTCATGGCACTTTTATCAGGTGAGACAGTTAATGAAATTTCC
>CT15
-----------------------------------------------AATACTAGTGGGTCTGATC----------AAGGCCAAGGTTTTGTCTATTGTGGACAAATATA----TTACTAATTTTCTTATTGTATTTGTTGGATTTTATGGGTTTTTATTGGCAATCATTCGGATGTTGATTGATATGATATGAGTTGTGTGTTTGTTCTTTCAGGTCGAGTCTGCCCTTTTACTGGCAAGAGGTCAAACAATGCAAACAAGGTATCCTTTTCTAATAAGAAGACTAAAAAACTACAGAGAGTCAACCTACAGTATAAGAGATACTGGTGGGAAACAGGTAAACGATTTGTTAAATTGAGATTATCAACCAAGGCAATCAGGACAATTGAAAAGAATGGGCTGGATGCCACAGCCAAAAAGGCTGGTATAAACCTGAATAAAATGTGATTTTTGTGCTGGTGC----AAGTAATACTTCATGCATGTATTTTTAGAAAAAGAG--AGAAAAGCTTATTAAAATTTAGACTCATATTTTGAGGAATTTCAGTTCTTGAAGATCTATGTTTCTGTGATTTAATATCTAGATCTCAAGTATTCTTTCTAGATGAC---------------------------------------------
>DA12
CGGGAAGAGAATTGCTACTGAAACTGTTGTTTATGCTTTATTAATGTAATACTAGTGACTTTGATCAA--------GGCCAAGATTTGGTGAGATTTTGTGTCTGTTGTA------AACAAATATATTACTATTTTTTTTTTGTATTTTTTGGATTTTATGGCAATCATTTAGATGTTGATTTATAATATATGAGTTGTGTGTTTATTTTTCCAGGCCGAGTCTGCCCTTTTACTGGCAAGAGGTCAAACAATGCAAACAAGGTATCCTTTTCTAATAAGAAGAGTAAAAAATTACAAAAAGTCAATCTACAGTACAAGAGATACTGGTGGGAAACAGGTAAACGATTTGTTAGATTGAGATTATCAACCAAGGCAATCAGGACAATTGAAAAGAATGGACTCGATGCCACAGCCAAGAAGGCTGGTATAGACCTGAATAAAATGTGATTTTTGTGCTGGTGCA-------------TCAAACTAGTATTTTTGGAGAAAGAG--AGACAAGCTTATTAATATCTAGTCTCAAATTTTGAGAAACTTCAATCCTTGAAGATCTA---------------------------------------------------------------------------------------------
>DB53
CATGCATGTGACAATTTTTATTCTTTGAAAGAATTATTAATGATTGAAATTTAACATCGTTTGATATGCATTGAAGTGCAAAAACATATGAGCAGCAATT--TGTCTTATTTCCTTAGCATGGAGTTATTCATTTGGATTGAATTATTGGCATCTTGCCTGTGAATTA-TTAGCAGTTGATTGGGATGATACAAGTTGTATGCTTCTTCTTTCAGGTCGCGTCTGTCCTCTTACTGGCAAGAGGTCAAACAATGCAAACAAGGTATCCTTTTCCAATCACAAGACAAAAAAATTACAAAAAGTCAATCTACAGTACAAGAGGATTTGGTGGGAAGCAGGAAAGCGATTTGTTAAATTGAGAATATCGACCAAAGCAATGAAGACAATTGAAAAGAATGGGTTAGATGCTGTGGCCAAGAAGGCTGGTATAAACCTGGGAAAATTGTGATGTTTGTGTTGTCCAATTGAGCTACACTCCTGCATAGATTTTTTTTGGTGACAAGGGAATAGTTTTTAGTAAATAATAGATTTAA----TGAACAATTTCTATTATTGAAGATCTATGGTTTTAAAAGTAATATCCTGTTCTTGCAGCACTTTAGTTGGTTGAAAAATTCAGGGTGTTTACGAAAAACAACAACAAAAAGTTCTACACA
>DC1
---------------------------------------------------------------------------GTGCAAAAACATATGAGCAGCAATC--TGTCTTATTTCCTTAGCATGGAGTTATTCATTTAGATTGAATTATTGGCATCTTGCCTATGAATTA-TTAGCAGTTGATTGGCATGATACAAGTTGTATGCTTCTTCTTTCAGGTCGCGTCTGTCCTCTTACTGGCAAGAGGTCAAACAATGCAAACAAGGTATCCTTTTCCAATCACAAGACAAAAAAATTACAAAAAGTCAATCTACAGTACAAGAGGATTTGGTGGGAAGCAGGAAAGCGATTTGTTAAATTGAGAATATCGACCAAAGCAATGAAGACAATTGAAAAGAATGGGTTAGATGCTGTGGCCAAGAAGGCTGGTATAAACCTGGGAAAATTGTGATGTTTGTGTTGTCCAATTGAGCTACACTCCTGCATAGATTTTTTTTGGTGATAAGGGAATAGTTTTTAGTAAATAATAGATTTAA----TGAACAATTTCTATTATTGAAGATCTATGGTTTTAAAAGTAATATCCTGTTCTTGCAGCACTTTAGTTGGTTGAAAAATTCAGGGTGTCTACGAAAAACAACAACAAAAAGTTCTACACA
>DD1
-------------ATTTTTATTCTTTGAATGAATTATTAATGGTTGACCTTTAACATCGTTTGATATGCATTGAAGTGCAAAAACATGTGAGCTGCAAAA-------ATATCGGTTGATAATGCATTCAGATTGAATTTTGAATTATTA--------------------------------TGAGATGATACAAGTTGTGTGCTTGTTCTTTCAGGTCGCGTCTGTCCTCTTACTGGCAAGAGGTCAAACAATGCAAACAAGGTATCCTTTTCCAATCACAAGACAAAAAAGTTACAAAAAGTCAATCTACAGTACAAGAGGATTTGGTGGGAAGCAGGTAAGCGATTTGTGAAATTGAGAATATCGACTAAAGCAATGAAGACAATTGAAAAGAATGGGTTAGATGCTGTGGCCAAGAAGGCTGGTATAAACCTGAGAAAATTGTGATGTTTCTGTTGTCGGATTGAGCTATACTCCTGCATAGATTCTTTTTGGTGCTAAGT---------------------------------------------------------------------------------------------------------------------------------------------------------
>DIM50
CATGCATGTGACAATTTTTATTCTTTGAATGAATTATTAATGGTTGAACTTTAAGATCGTTTGATATGCATTGAAGTGCAAAAATATGTGAGCTGCAAAA-------ACATCGTTTGATAATTCATTTAGATTGAATTTTGAATTATTGGTATCTTACCTGTGAATTA-TTAGCAGTTGATTGAGATGATACAAGTTGTGTGCTTGTTCTTTCAGGTCGTGTCTGTCCTCTTACTGGCAAGAGGTCAAACAATGCAAACAAGGTATCCTTTTCCAATCACAAGACAAAAAAATTACAAAAAGTCAATCTCCAGTACAAGAGGATTTGGTGGGAAGCAGGTAAGCGATTTGTTAAATTGAGAATATCGACTAAAGCAATGAAGACAATTGAAAAGAATGGGCTAGATGCTGTGGCTAAGAAGGCTGGTATAAACCTGAGGAAATTGTGATGTTTGTGTTGTCGGATTGAGCTATACTCCTGCATAGATTCTTTTGATGAT-AAGTGAGTAGTTTTTAGTAAATAATAGATTTAA----TGAATAATTTCTACTATTGAAGATCTATGTTTTTAAAAGTAATATCCTGTTCTTGCAGTACTGTAGTTGGTTGAAAAAATCAGGG-----------------------------------
>FC13
CGGGAAGAGAAATGCTCCTGAAACTGTTGTTTATGCTTTATTAATGTAATACTAGTGAGTTTGATCAAGGCCAAGATTTGGTGAGATTTTGTCTGTTGTAGACAAATATA------TTACTATTTTTTTTTGTATTTTTTGGATTTTATGGCATTTTATTGGCAATCATTTAGATGTTGATTTATAATATATGAGTTGTGTGTTTGTTTTTCCAGGCCGAGTCTGCCCTTTTACTGGCAAGAGGTCAAACAATGCAAACAAGGTATCCTTTTCTAATAAGAAGAGTAAAAAATTACAAAAAGTCAATCTACAGTACAAGAGATACTGGTGGGAAACAGGTAAACGATTTGTTAGATTGAGATTATCAACCAAGGCAATCAGGACAATTGAAAAGAATGGACTCGATGCCACAGCCAAGAAGGCTGGTATAGACCTGAATAAAATGTGATTTTTGTGCTGGTGCA-------------TCAAACTGTATTTTTGGAGAAAGAGA--GACAAAGCTTATTAATATCTAGTCTCAAATTTTGAGAAACTTCAATCCTTG-----------------------------------------------------------------------------------------------------
>FTS1
---------------------------------------------------TAACATCGTTTGATATGCATTGAAGTGCAAAAACATA--AGCAGCAATC--TGTCTTATTTCCTTGGCATGGAGTTATTCATTTAGATTGAATTATTGGCATCTTGCCTGTGAATTA-TTAGCAGTTGATTGGGATGATACAAGTTGTATGCTTCTTCTTTCAGGTCGTGTCTGTCCTCTTACTGGCAAGAGGTCAAACAATGCAAACAAGGTATCCTTTTCCAATCACAAGACAAAAAAATTACAAAAAGTCAATCTACAGTACAAGAGGATTTGGTGGGAAGCAGGAAAGCGATTTGTTAAATTGAGAATATCGACTAAAGCAATGAAGACAATTGAAAAGAATGGGTTAGATGCTGTGGCCAAGAAGGCTGGTATAAACCTGGGAAAATTGTAA------TGTTGTCCGATTGAGCTACACTCCTGCATAGATATTTTTGGTGAT-AAGTGAATAGTTTTTAGTAAATAATAGATTTAC----TGAACAATTTCTATTATTGAATATCTATGGTTTTAAAAGTAATATCCTGTTCTTGCAGTACTTTAGTTGGTTGAAAAATTCAGGGTGTTTATGAAAAAC---------------------
>FTS2
CATGCATGTGACAATTTTTATTCTTTGAATGAAGTATTAATGGTTGAACTTTAACATCGTTTGATATGCATTGAAGTGCAAAAACATATGAGCAGCAATC--TGTCTTATTTCCTTGGCATGGAGTTATTCATTTAGATTGAATTATTGGCATCTTGCCTGTGAATTA-TTAGCAGTTGATTGGGATGATACAAGTTGTATGCTTCTTCTTTCAGGTCGTGTCTGTCCTCTTACTGGCAAGAGGTCAAACAATGCAAACAAGGTATCCTTTTCCAATCACAAGACAAAAAAATTACAAAAAATCAATCTACAGTACAAGAGGATTTGGTGGGAAGCAGGAAAGCGATTTGTTAAATTGAGAATATCGACTAAAGCAATGAAGACAATTGAAAAGAATGGGTTAGATGCTGTGGCCAAGAAGGCTGGTATAAACCTGGGAAAATTGTAA------TGTTGTCCGATTGAGCTACACTCCTGCATAGATATTTTTGGTGAT-AAGTGAATAGTTTTTAGTAAATAATAGATTTAC----TGAACAATTTCTATTATTGAAT--------------------------------------------------------------------------------------------------
>GG1
------------------------------AGACCTCTTTTCACCAACTTGGCTTCTGACACACGTCTTTATCTTATGTGTGCTACTTCAGTTGCTAGTTGATTGTGAATTGCATGGACATTCTTGATTTCTACTTTAAGGTATTTGGTTGTTTCATATTGAAAGTGCATCAAGTTGTAAAGCAAATATTTTAACTTGTCTCTTTTGTCTTTCAGGTCGTGTCTGTCCTCTTACTGGAAAGAGGGCAAACAATGCAAACAAGATTTCCTTTTCCCATCATAAAACAAAAAAATTACAAGGTGTCAACTTGCAGTACAAGCGAATTTGGTGGGAAGCAGGCAAACGTTTCGTTAAACTACGACTATCAACCAAGGCATTGAAGACCATCGAAAAGAATGGGTTGGATGCAATGGCCAAAAAAGCTGGCATAGACCTTAGAAAACTTCCAAAGCATTGAAGACCACTGGAAAGAATGGCTTGAATGCAATGGCCAAAAATGCAGG-CATAGACCTGCAGAAAAAGTTTGATGTATTGTACGGTGAAGATATATTTCATACATGCATCTTCTTAGCAAAGCAGATCAGATTATTTCAGTAGCCTGAAATGAAGATT------------TTCATTT-------------------------
>HB41
--------------------------------------------TGAACTTTAACATCGGTTGATATGCATTGATGTGCAAAAACATGTGTGCAGCAATCTTCATCTTACTCCTTTGGTGTGGACTTATTCATTTAGTTTGATACATCGGCATCTTGCCTGAGAATTATTTAGCACTTGATTGAGATGATACAAGTTGTGGGCTTGTTCTTTCAGGTCGTGTCTGTCCTCTTACTGGCAAGAGGTCGAACAATGCAAACAAGGTATCCTTTTCTAATCACAAGACAAAAAAATTACAAAAAGTCAATCTGCAGTACAAGAGGATTTGGTGGGAAGCAGGCAAGGGATTTGTTAAACTGAGAATATCGACTAAAGCAATGAAGACAATTGAAAAGAATGGGTTAGATGCTGTGGCCAAGAAGGCTGGTATAGACCTGAGAAAACTGTAATGTTTGAGTTATGGGATTGGAGTATACTCCTGCGTATGTTCTTTAGGTGAT-AAGTGGGTAATTTTCAGTAAATAATGGATTTAT----GGAATAATTTTGATTACGGAAGCTCTATGTTTTTTAAAGCAATATCCTGTTCTTGCACTACTCAAGTTGGTTGAAAAATTCAGTG--TTCATTAAAAACAATTACAAAG-----------
>JO20
--------------------------------------TAGTAATGTTATACTAGTGTGTTTGATCAAGGCCAATATGGTGAGGTTATGTGTCTATTGTGGACAAATATA----TTACTAATTTTTTAATTGTATTTGGTGGGTTTTATGGCATTTTATTGGCATTCTTTTGGATGTTGATTGATATGATATGAGTTGTGTGTTTGTTCTTTCAGGTCGAGTCTGCCCTTTTACTGGCAAGAGGTCAAATAATGCAAACAAGGTATCCTTTTCTAATAAGAAGACTAAAAAACTACAGAAAGTCAACCTACAGTACAAGAGATACTGGTGGGAAACAGGTAAACGATTTGTTAAATTGAGATTATCAACCAAGGCAATCAGGACAATTGAAAAGAACGGGCTGGATGCCACAGCCAAGAAGGCTGGTATAAACTTGAATAAAATGTGATTTTTGTGCTGGTGCATCGAAGTAATGCTTCATGCATGTATTTTTAGAGAGAGAG----AGAAGCTTATTAAAATATAGACTCAGATTTTGAGGAATTTCAGTTCTTGAAGATCTATGTTTCTGTGAATTAATACCTCATAATGTATCTTTCTAGTTGTCTGGA-TATTCATGGCACTTTTATCAGCTGAGACAG--------------
>JU21
------------------------------------------------TTAATAGTGTGTTTGATCAAGGCCAATATGGTGAGGTTATGTGTCTATTGTGGACAAATATA----TTACTAATTTTTTTATTGTATTTGGTGGGTTTTATGGCATTTTATTGGCATTCTTTTGGATGTTGATTGATATGATATGAGTTGTGTGTTTGTTCTTTCAGGTCGAGTCTGCCCTTTTACTGGCAAGAGGTCAAATAACGCAAACAAGGTATCCTTTTCTAATAAGAAGACTAAAAAACTACAGAAAGTCAACCTACAGTACAAGAGATACTGGTGGGAAACAGGTAAACGATTTGTTAAATTGAGATTATCAACCAAGGCAATCAGGACAATTGAAAAGAATGGGCTGGATGCCACAGCCAAGAAGGCTGGTATAAACTTGAATAAAATGTGATTTTTGTGCTGGTGCATCGAAGTAATGCTTCATGCATGTATTTTTAGAGAGAGAG----AGAAGCTTATTAAAATATAGACTCAGATTTTGAGGAATTTCAGTTCTTGAAGATCTATGTTTCTGTGAATTAATACCTTATAATGTATCTTTCTAGTTGTCTGGA-TATTCATGGCACTTTTATCAG-----------------------
>KE1
TTTGGAAATGTCTCCATATTCACTACAACAAGATTTCTCATGACTATGATAATCTTTGATTCGATATGCATTGAAGAGCCAATACTCGTGGGTAGCAATCTTTATCTTTCCACTGGTCTTGGTATGGGCGTACTTATCTTGCATATATGTCATTTAATTTGTGAAGTGTCTGGACTCAAATGACTTTAATATGAGTTCCATGTATTTTCTTACAGGTCGAGTCTGCCCACTTACAGGCAAGAGGGCAAACAATGCAAACAAGGTATCTTTTTCAAATCATAAGACGAAGAAATTACAAGGAGTTAATCTACAGTACAAGAGAATTTGGTGGGAAGCAGGCAAACGTTTTGTTAAACTGAGAATATCAACCAAGGCACTGAAGACCATCGAAAAGAAGGGACTGGATGCCATGGCCAAGAAGGCTGGTATAGACCTTAGAAAACTTTGATGTATGTGGGTGTTGAGGAGCTCTACTTCATGCACGAATCGTATAGGGAAGAGCACATTGTAATATTCGTGCTGTTTGGACTGAATGGGTCACCTATTTCTATGAGAAACAATTTCTGAATTTTTAAAGAAAATGTTACTAGAATTGTTTTGGGAAATATTGCTTTATCTATGGTGTATCTCTTTATCTTTTCACAATCCACATACATC
>MC0
ACTAAAATTTATTTCTTTGGATGAAGTAATAATGTTTGAAGTTTAACATGATAACATCAATTGATATGCATAGAAGTGCAAAAACATGTGAGAAGCAATA--TGCCCTATTTCCTTGGTATGGAGTTACTCGTTTAG--TTGGAATTTGGCATCTTATCTGTGAATTATGTAGCTGTTGATTGATATGATACAAGTTGTGTGCTTGTTCTTTCAGGTCGCGTCTGTCCTCTTACTGGCAAGAGGTCAAACAATGCAAACAAGGTATCCTTTTCCAACCACAAGACAAAAAAATTACAAAAAGTCAATCTACAGTACAAGAGGATTTGGTGGGAAGCAGGTAAACGGTATGTTAAATTGAGAATATCGACTAAAGCAATGAAGACAATTGAAAAGAATGGGTTAGATGCTGTGGCCAAGAAGGCTGGTATAGACCTCAGAAAACTGTGATGTTTGTGTTGTAGGATCGAACTATATTCCTGCATGTATTCTTTGATGATA---------AGTAATTGGTAAATAATACATTTAA-------TGAATTTGTTTTCTTGAAGATCTAGGTGTTTTAAAGCAATATCCTCTTCTTGCAATACTCTAGCTGGTTGAAAAATTCAGGGTGTTTTTCCATTATGAAAATCAATC----------
>MT0
CAAGCGTCTGACAACTTTGATTCTTTGGATCAAGCACTAATGGTTGAACTTTAACATCATTTGATG------AAATTACAAAAACAGGTGAGCAGCAATCTGTGTCTTATTTCCTTAGTATGGAGTTATTCATTTAGTTTGAATTATTGGCATCTTAACTGTGAATTATTTAGCTGTTGATTGAGATGATACAA----TTAGCTTGTTCTTTCAGGTCGTGTCTGTCCTCTTACTGGCAAGAGGTCGAACAATGCAAACAAGATATCCTTTTCCAATCACAAGACAAAAAAATTACAAAAAGTCAATCTACAGTACAAGAGGATTTGGTGGGAAGCAGGTAAGCGATTTGTTAAATTGAGAATATCAACTAAAGCAATGAAGACAATCGAAAAGAATGGGTTAGATGCCATGGCCAAGAAGGCTGGTATAAACCTGAGAAAACTGTGATGTTTGTGTTGTGGGATTGAGCTA--------CATATATTGTTTTGGTGAT-AACTGGGTAGTTTTTAGTAAATAATAGATTTAA----CGAATAATGTCTATTATTGAAGATCTATGTTTTTAAAAGTAATATCTTGTTCTCGCAATACTCTAGTTGGTTGAAAAATTCAAGGTGTTTATGAAAAACAATAACAAAAAGTTCTACACA
>NN48
--------------------------------------------------------------------------------------------------------------------------------------------------------------------------------------------ATACAAGTTGTGTGCTTGTTCTTTCAGGTCGCGTCTGTCCTCTTACTGGTAAGAGGTCAAACAATGCAAACAAGATATCCTTTTCCAATCACAAGACAAAAAAATTACAAAAAGTCAATCTACAGTACAAGAGGATTTGGTGGGAAGCAGGTAAGCGATTTGTTAAATTGAGAATATCAACTAAAGCAATGAAGACAATTGAAAAGAATGGGTTAGATGCCGTGGCCAAGAAGGCTGGTATAAACCTGGGAAAATTGTGATGTTTGTGTTGTCGAATTGAGCTATACTCCTGCATAGATTCTTTTGGTGATAAAGTGGGTAGTTTTTAGTCAATAAT------------------------------------------------------------------------------------------------------------------------------------
>PA42
--------------------------------AATTTAAATGGTTGAACTTTAACATTGCTTGATATGCATTTAAGTGTAAAAACATGTGAGCATCAATA--TGTCTTATTTCCTTGGTATGGAGTTACTTATTTAGTTTTTGAATTTGGCATCTTACATGTGAATTATGTAGTTGTTGATTGATATGATACAAGTTGTATGCTTGTTCTTTCAGGTCGTGTCTGTCCTCTTACTGGCAAGAGGTCAAACAATGCAAACAAGATATCCTTTTCCAATCACAAGACAAAAAAGTTACAAAAAGTCAATCTACAGTACAAGAGGATTTGGTGGGAAGCAGGTAAGCGATATGTTAAATTGAGAATATCGACGAAAGCAATGAAGACAATTGAAAAGAATGGGTTAGATGCTGTGGCCAAGAAGGCTGGTATAGACCTGAGAAAATTGTGATGTTTGTGTTGCTGGATTGAACTATACTCCTGCATATATTATTTTGGTCAA--------AAGTTATTAGTAATTAATAGATTTAA----CAAATAATTTCCATTTTTGAACTTCTATGTATTTTAAAGTAATAACCTATTCTTGCAATTCTCTAGTTCGTTGAAAAATTCAGGGTGTTCACCATTTTGAAAAACAATTAGTTCTACACA
>PB33
TTTGGAAACGTTTGCATATTCACTATGACAAGATTTCTCATTGCTATGACAATCTTTGATTTGATATGCATTGAAGGGCCAATAGTTGTGGGTAGAAATCATTTTCTTTCCACTGGTCTTGGTATGGGCATGCATATCTTGCTTATATGTCATTTCATTTGTGAAGTG----------AATCACTTTCATATGAGTTCCATGAATTTTCTTACAGGTCGAGTCTGCTCACTTACGGGCAAGAGGGCAAATAATGCAAACAAGGTATCTTTTTCAAATCATAAGACGAAGAAATTACAAGGAGTTAATCTACAGTACAAGAGAATTTGGTGGGAAGCAGGCAAACGTTTTGTTAAATTGAGAATATCAACCAAGGCATTGAAGACAATTGAAAAAAAGGGACTGGATGCTATGGCCAAGAAGGCTGGTATAGACCTTAGGAAACTTTAATTTATGTTGGTGTGGGGGAGCTTTACTTCATGCATGCATCCTATAGAGAAAAGCACGTTGTAATATTCTTGCTGTTTAGACTGGATGGGCCACCTATTTCTATAAGAAACAATTGCTGAATCTCAAAAGAAAATGTTACTAGAATAGTTTTGGGATATACTGCTTTTTCCATGGCGTATCACTTTATCTTTTCACAGCCCACATATAAC
>PF1
CATGCATGTTACAATTTTTTTC-TTTGGATGAAGTAGTAATGGTTGATCTTTAACATCGTTTGATATGCATTGAAGTGCAAAAACATGTGAGCAGCAATCTTTGTCTTATTTTGTTGGTATGGAGTTATTCATTTAGTTTGAATTATGTCCATATTACCTGTGAGTTAATTAGCAGTTGATTGAGATGATACAAGTTGTGTGCTTGTTCTTTCAGGTCGTGTCTGTCCTCTTACTGGCAAGAGGTCAAACAATGCAAACAAGGTATCCTTTTCCAATCACAAGACAAAAAAATTACAAAAAGTCAATCTACAGTACAAGAGGATTTGGTGGGAAGCAGGTAAACGATTTGTTAAATTGAGAATATCGACTAAAGCAATGAAGACAATTGAAAAGAATGGGTTAGATGCTGTGGCCAAGAAGGCTGGTATAAATCTGAGTAAACTGTGATGCTTGTGT--TCGGATTGAGCTAGACTCCTGCATATATTCTTTTGGTGAT-AAGTGGGTAGTTTTTAGTAAATAATAGATTTGA----TGAATAATTTCTATTATTGAAGAACTATGTTTTTAAAAGTAATATCCTGCTCTTGCAATACTGTAGTTGGTTGAAAAATTCAGGATGTTAATGAAAAACAATAACAAAAAGTTCTACACA
>PFM1
--------------------------------------------------------------------------AGTGTAAAACCACGTGAACAGCAATA--TGTCTTATTTCCTTGGTATGGAGTTATGCATTTAG--TTTGAATTTGGCATCTTACATGTGAATTATGTAGCTGTTGATTGATATGATACAAGTTGTGTACTTGTTCTTTCAGGTCGTGTCTGTCCTCTTACTGGCAAGAGGTCAAACAATGCAAACAAGGTATCCTTTTCCAATCACAAGACAAAAAAATTACAAAAGGTCAATCTGCAGTACAAGAGGATTTGGTGGGAAGCAGGTAAGCGATTTGTTAAATTGAGAATATCGACTAAAGCAATGAAGACAATTGAAAAGAATGGGTTAGATGCTGTGGCCAAGAAGGCTGGTATAGACCTGAGAAAACTGTGATGTTTGTATTGTGGGATTGAACTATACTCCTGCATATATTCTTTTGGTCAT--------AAGTTATTAGTAATTAATAGATTTAA----CGAATAATTTCCACTCTTGCACTTCTATGTTTTTTAA-----------------------------------------------------------------------------------
>PG28
TTTGGAAACGTTTGCATATTCACTACAATAAGATTTCTCATCACTATGACAATCTTTGATTTGATATGCATTGAAGGGCCAATAGTTGTGGGTAGCAATTATTATCTTTCCACTGATCTTAGTATGGACATGCATATCTTGTGTATATGGCATTTTATTTGTGAAGTGTCCGGACATCCATTCAATTAATATGAGTTCCATGTATTTTCTTACAGGTCGAGTCTGCCCACTTACGGGCAAGAGGGCAAATAATGCAAACAAGGTATCCTTTTCAAATCATAAGACGAAGAAATTACAAGGAGTTAATCTACAGTACAAGAGAATTTGGTGGGAAGCAGGCAAACGTTTTGTTAAACTGAGAATATCGACCAAGGCATTGAAGACTATTGAAAAGAAGGGACTGGATGCCATGGCCAAGAAGGCTGGTATAGACCTTAAAAAACTTTGATGTATCTGGGTGTGGAGGAGCTTTACTTCATGCATCCATCTTATAGAGAAAAGCACATTGTAATATTCTTTCTGTTTGGACTGAATGCGTCAGCTATTTCTATGAG-AACAATTACTGAATTTCAAAGGAAAATGTTACTAGAATCGTTTTGGGATATACTGCTTTTTCTATGGTGTATCACTTTATCTTTTCACAATCCGCATACGTC
>PH2
----------------------------------------------------------------------------------AACATGTGAGCAGCAATCTTTGTCTTATTTCGTTGGTATGGAGTTATTCATTTAGTTTGAATTATGTCCATATTATCTGTGAGTTAATTAGCAGTTGATTGAGATGATACAAGTTGTGTGCTTGTTCTTTCAGGTCGTGTCTGTCCTCTTACTGGCAAGAGGTCAAACAATGCAAACAAGGTATCCTTTTCCAATCACAAGACAAAAAAATTACAAAAAGTCAATCTACAGTACAAGAGGATTTGGTGGGAAGCAGGTAAACGATTTGTTAAATTGAGAATATCGACTAAAGCAATGAAGACAATTGAAAAGAATGGGTTAGATGCTGTGGCCAAGAAGGCTGGTATAAATCTGAGTAAACTGTGATGCTTGTGT--TCGGATTGAGCTAGACTCCTGCATATATTCTTTTGGTGGT-AAGTGGGTAGTTTTTAGTAAATAATAGATTTAA----TGAATAATTTCTATTATTGAAGATCTATGTTTTTAAAAGTAATATCCTGCTCTTGCAATACTGTAGTTGGTTGAAAAATTCAGGATGTTAATGAAAAACAATAACAAAAAGTTCTACA--
>PM29
------------------------------------------------------------------------------------------------AATCATTATCTTACTACTGGTCTTGGTATGGGCATGCTTATCTTGCATATATACAGTTTTATTTGTGAAGTACTTGGAC---------ATTGATATGAGTTCCATTTATCTTCTTACAGGTCGAGTCTGCCCACTTACTGGCAAGAGGGCAAACAATGCAAACAAGGTATCTTTTTCAAATCATAAGACAAAAAAATTACAAGGAGTTAATCTACAGTACAAGAGAATTTGGTGGGAAGCAGGCAAACGTTTTGTTAAACTGAGAATATCAACCAAGGCATTGAAGACTATAGAAAAGAATGGACTGGATGCCATGGCCAAGAAGGCTGGTATAGACCTGAGAAAACTTTGATGTATTGGGGTGTGGAGGAGCTTTACTTCATGTGTGCATCTTATAGGGAAAAACACATTGTAATATTCTTGCTGTTTGGACTGAATGGGTCACCTATTTCTGTGAGAAACAATTATTGAATTCCAAAAGAAAATGTTACTAGAGTGGTTTTGAGATATACTGTTTTATCTTTGGTGCATCTCTTTATCATTTCA-AATCTGCATACATC
>PS27
TTTGGAAACGTTTGCATATTCACTACAATCAGATTTCTCATCACTATGACAATCTTTGATTTGATATGCATTGAAGGGCCAATAGTTGTGGGTAGCAATCATTATCTTTCCACTGATCTTAGTATGGGCATGCATATCTCGTGTATATGGCATTTTATTTGTGAAGTGTCCGGACATCCATTCAATTAATATGAGTTCCATGTATTTTCTTACAGGTCGAGTCTGCCCACTTACGGGCAAGAGGGCAAATAACGCAAACAAGGTATCCTTTTCAAATCATAAGACGAAGAAATTACAAGGAGTTAATCTACAGTACAAGAGAATTTGGTGGGAAGCAGGCAAACGTTTTGTTAAACTGAGAATATCAACCAAGGCATTGAAGACTATTGAAAAGAAGGGACTGGATGCCATGGCCAAGAAGGCTGGTATAGACCTTAAAAAACTTTGATGTATCTGGGTGTGGAGGAGCTTTACTTCATGCATCCATCTTATAGAGAAAAGCACATTGTAATATTCTTTCTGTTTGGACTGAATGCGTCACCTATTTCTATGAG-AACAATTACTGAATTTCAAAGGAAAATGTTACTAGAATCGTTTTGGGATATACTGCTTTTTCTATGGTGTATCACTTTATCTTTTCACAATCCGCATACGTC
>PS30
ACTCAAAAGTATGTGAAGAAACATGCAACTAAAATTTAAATGGTTGAACTTTAACATTGTTTCATATGCATTTAAGTGTAAAAACATGTGAGCATCAATA--TGTCTTATTTCCTTGGTATGGAGTTACTTATTTAGTTTTTGAATTTGGCATCTTACATGTGAATTATGTAGTTGTTGATTGATATGATACAAGTTGTATGCTTGTTCTTTCAGGTCGTGTCTGTCCTCTTACTGGCAAGAGGTCAAACAATGCAAACAAGATATCCTTTTCCAATCACAAGACAAAAAAGTTACAAAAAGTCAATCTACAGTACAAGAGGATTTGGTGGGAAGCAGGTAAGCGATATGTTAAATTGAGAATATCGACTAAAGCAATGAAGACAATTGAAAAGAATGGGTTAGATGCTGTGGCCAAGAAGGCTGGTATAGACCTGAGAAAATTGTGATGTTTGTGTTGCTGGATTGAACTATACTCCTGCATATATTATTTTGGTCAA--------AAGTTATTAGTAATTAATAGATTTAA------------------------------C---------------------------------------------------------------------------------------------
>PSF43
CATGCATGCGACCATTTCTATTCTTTGGATGAAGTATTAATGGTTGAACTTTACCACCATTTGATATGCATTGGAGTGCAAAAACATCTGAGCAGCAATCTTTGTCTTATTTCCTTGGTATGGAGTTATTCGTTTAGTTTGAATTATTGGCATCTTACCTGTGAATTA-TTAGCAGTTGATTGAGATGATACAAGTTGTGTGCTTGTTCTTTCAGGTCGCGTCTGTCCTCTTACTGGTAAGAGGTCAAACAATGCAAACAAGGTATCCTTTTCCAATCACAAGACAAAAAAATTACAAAAAGTCAATCTACAGTACAAGAGGATTTGGTGGGAAGCAGGTAAGCGATTTGTTAAATTGAGAATATCGACTAAAGCAATGAAGACAATTGAAAAGAAGGGGTTAGATGCCATGGCCAAGAAGGCTGGTATAAACCTGGGAAAATTGTGATGTTTGTGTTGTAGAATTGAGCTATACTCCTGCATAGATTCTTTTGGTGAT-AAGTGGGTACTTTTTAGTCAGTAATAGATCTAA----TGAATAATTTCTATTATTGAAGATCTATGTTTTTAAAAGTAATATTCTGTTCTTGCAGTACTGTAGTTGGTTGAAATATTCAGGGTGTATATG---------------------------
>PTA0
TCATAGCAAGGTGTTTTTCATCCATTTACTCTATATCATGGGTTCTATGTACTCAAAAGTATGTGAGAAACTTGCATGTGACTAAATTTAATTCTCTGAATGAATAATAGTGCAAAAACATGCAAACAACAATCTTTGTCTTATTTCCTTGGTATGGAGTTATTCATTTAGTTTGATACATTGGCATCTTTCAAGATTTGTGCTTGTTCTTTCAGGTCGTGTCTGTCCTCTTACTGGCAAGAGGTCGAACAATGCAAACAAGGTATCCTTTTCCAATCACAAGACAAAAAAATTACAGAAAGTCAATCTACAGTACAAGAGGATTTGGTGGGAAACAGGTAAGCGATTTGTGAAATTGAGAATATCGACTAAAGCAATCAAGACAATTGAAAAGAATGGGTTGGATGCTATGGCCAAAAAGGCTGGTATAGACCTGAGCAAATTTTGATGTTTTTGTTGTGGAATTGAACTATACTTCTGCATATATTCTTTTGGGGAT-AAGTGGGTAGTTTTCAATAAATAATAGATTTAA----TGAAAAATTTCTATTATTGAAGATCTATGTCTTTTAAAGTAATATCCAGTTCTTGCAATACTCCAGTTGATAAAAAAATTGAGTGTGTTTATGAAAAACAATTCCAAAGAGTTTTACACA
>RC54
-----------------------------------------------------------------------------------------------------------T----CCTTGGTATGGAGTTATTCATTTAGTTTGAATTATTGGCATCTTACCTGTGAATTA-TTAGCAGTTGATTGAGATGATATAAGTTGTGTGCTTGTTCTTTCAGGTCGCGTCTGTCCTCTTACTGGTAAGAGGTCAAACAATGCAAACAAGATATCCTTTTCCAATCACAAGACAAAAAAGTTACAAAAAGTCAATCTACAGTACAAGAGGATTTGGTGGGAAGCAGGTAAGCGATTTGTTAAATTGAGAATATCGACTAAAGCAATGAAGACAATTGAAAAGAATGGGTTAGATGCTGTGGCCAAGAAGGCTGGTATAAACCTGGGAAAATTGTGATGTTTGTGTTGTTGAATTGAGCTATACTCCTGCATAGATTCTTTTGGTGAT-AAGTGGGTAGTTTTTAGTCAATAATAGATCTAA----TGAATAATTTCTATTATTGAAGATCTTTGTTTTTAAAAGTAATATCCTGTTCTTGCAGTACTGTA-------------------------------------------------------
>RR55
--------------------------------------------------------------------------------------------------------------------------------------------------------------------------------------------ATACAAGTTGTGTGCTTCTTCTTTCAGGTCGCGTGTGTCCTCTTACTGGTAAGAAGTCAAACAATGCAAACAAGATATCCTTTTCCAATCACAAGACAAAAAAATTACAAAAAGTCAATCTACAGTACAAGAGGATTTGGTGGGAAGCAGGTAAGCGATTTGTTAAATTGAGAATATCGACTAAAGCAATGAAGACAATTGAAAAGAATGGGTTAGATGCCATGGCCAAGAAGGCTGGTATAAACCTGGGAAAATTGTGATGTTTGTGTTGTCGAATTCAGCTATACTCCTACATAGATTCTTTTGGTGAT-AAGTGGGTAGTTTTTAGTCAATAAGAGA---------------------------------------------------------------------------------------------------------------------------------
>SA1
GTTTCTATGTACTCAAAAGTATGTGCAGCTAAAATTTAAATGGTTGAACTTTGACATTGTTTGATATGCATTTAAGTGTAAAAACATTTGAGCATCAA----TGTCTTATTTCCTTGGTATGGAGTTACTCATTTAG--TTTGAATTTGGCATCTTACGTGTGAATTATGTAGTTGTTGATTGATATGATACAAGTTGTATGCTTGTTCTTTCAGGTCGTGTCTGTCCTCTTACTGGCAAGAGGTCAAACAATGCAAACAAGGTATCCTTTTCCAATCACAAGACAAAAAAATTACAAAAAGTCAATCTACAGTACAAGAGGATTTGGTGGGAAGCAGGTAAGCGATATGTAAAATTGAGAATATCGACTAAAGCAATGAAGACAATTGAAAAGAATGGGTTAGATGCTGTGGCCAAGAAGGCTGGTATAGACCTGAGAAAATTGTGATGTTTATGTTGTGGGATTGAACTATACTCCTGCATATATTTTTTTGGTCAG--------AATTTATTAGTAATTAATAGATTTAA----CAAATAATTTCCATTCTAGAATTTCTATGTATTTTAAAGTAATAACCTCTTCTTGCAATTCTCTAGTTGGTTGAAAAATTCAGG------------------------------------
>SC0
-----------------------------------------------------------------------------------------------------------------------------------------------------------------------------------------ATGATTCAAGTTGTTTACTTGTTCTTTCAGGTCGTGTCTGTCCTCTTACTGGCAAGAGGTCAAACAAAGCAAACAAGGTATCCTTTTCCAATCACAAGACAAAAAAATTACAAAAAGTCAATCTACAGTACAAGAGGATTTGGTGGGAAGCAGGTAAACGATTTGTTAAATTGAGAATATCGACTAAAGCAATGAAGACAATTGAAAAGAATGGGCTAGATGCTGTGGCCAAGAAGGCTGGTATAAACCTGAGAAAACTGTGATGTTTGTGTTGTGGGATTGAGCTATACTCATGCATGTATTATTTTGGTGTT-AAGTAGGTAGTTTTTAGTAAATAGCAGATTTAA----TGAATGATTTCCATTATTGAAGACCTATGTTTTTAAAAGTAATACTCTCTTCTTGCAATACTCTAGTTGGTTGA-------------------AAAAACATTAGCAAAAAGTTCTACACA
>SG23
-------------------------------------------------------------CAATATT--------TGGTGAGATTTTGTATCTATTGTGGACAAATTTAC-TATTATTTTTTTTTTAATTGTATTTGTTGGATTTATG-GCATTTTATTGGCAATCATTCAGATGTTGATTGATATGATATGAGTTGTGTGTTTGTTCTTCCAGGTCGAGTCTGCCCTTTTACTGGCAAGAGGTCAAACAACGCAAACAAGGTATCCTTTTCTAATAAGAAGACGAAAAAGTTACAAAAAGCCAATCTACAATACAAGAGATACTGGTGGGAAACAGGTAAACGATTTGTTAAATTGAGATTATCAACCAAGGCATTGAGGACAATTGAAAAGAATGGGCTGGATGCCACGGCCAAGAAGGCTGGTATAGACCTGAGAAAAATGTGATTCTTGTGGTGGTGGATCAAACTAATAC--------TAATTTTTTGGAAAAAGAG--AGACAAGCTTATTAAAATGTAGTCTCAAATTTTGAGGAACTTCAATTCTTGAAGATCTATGTTTCTGTGAATTGATCACTTGAAATTCAGGCACTTTTATCGGGTGAAGAATTAGTGCATTCTTGATTGTCTAAGCACCGTAACATTTATCT
>SS22
--------------------------------------------------------------------------------TCTATTGTAGACAAATTTACTACTATTTTT------------TTTTTAATTGTATTTGTTGGATTTATGGCATTTTATTGGGCAATCATTCAGATGTTGATTGATATGATATGAGTTGTGTGTTTGTTCTTCCAGGTCGAGTCTGCCCTTTTACTGGCAAGAGGTCAAACAACGCAAACAAGGTATCCTTTTCTAATAAGAAGACAAAAAAATTACAAAAAGTCAATCTACAATATAAGAGATACTGGTGGGAAACAGGTAAACGATTTGTTAAATTGAGATTATCAACCAAGGCATTGAGGACAATTGAAAAGAATGGGCTGGATGCCACAGCCAAGAAGGCAGGTATAGACCTGAGAAAAATGTGATTCTTGTGGTGGTGGATCAAACTAATAGTTAATGCATGTATTTTTGGAAAAGGAG--AGACAAGCTTATTAAAATGTAGACTCAAATTTTGAGGAACTTCAATTCTTGAAGATCTATGTTTCTGTGAATTAATATCCTGATCTCGAATATTCCAGTTCACTAAA-AATTCAGGGCACTTTTATCGGGTGAGACAATTACTGAAATTTCT
>SV36
ACTAATATGTTTTCTCTGGATAAAGTGAAATAGCTAAATTTTAATATTGCATGCTATGTTTTGATATGCATTGGAGTGCAAGGCCATGTGAATAGCAATCTTTATGTCTATATTAAAAGTTTTATTATGGAGCTTATAATTTACATGAGATGCCATGTTTCGAAATTACCTAGATGTTGATTGATATAATAATAGTT--TTGTTTGGTCTTTCAGGCCGAGTCTGTCCTTTTACTGGCAAGAGGTCAAACAATGCAAACAAGGTGTCTTATTCTAATCACAAGACAAAGAAATTACAAAAAGTTAATCTACAATACAAGAGATATTGGTGGGAATCAGGCAAACGATTTGTTAAATTGAGATTATCAACCAAGGCATTGAGGACAATTGAAAAGAATGGTTTGGATGCCATGGCCAAGAAGGCTGGTATAGACCTAAATAAAAAGTGATGTTTGCGGGATCAAACTGTACTCAATATGCACATTTTTTTCCAGAAAAAAACAAGAGATTTTAATGAAGAATTTCTATACCTGAGTGTCAAGTAATATTTAAGTCTGCTAATATTGTAGTCGACCAAAAATTTCCGGGTACTTTTACTATAAAAAACCATTATACGTTACTGCAACCTTTTATTGTTTGCAGGTCTTTACCCTTTACT
>TA17
TAGTGGGTAGAGAATTTTAACTGCAGCTATTTATGCTTTAGTAATGTAATATTAATGGGTTTGATCAAGGCCTATATGGTGAGATTTTGCGTCTGTTGTGGACAAATATA----TTATTAATATTTTTATTGTATTTGTTGGATTTTATGGCATTTTAGTGGTCTTTTTTGGGATGTTGATTGATATGATATGAGTTGTGTGTTTGTTCTTTCAGGTCGGGTCTGCCCTTTTACTGGCAAGAGGTCAAATAATGCAAACAAGGTATCCTTTTCTAATAAGAAGAATAAAAAACTACAGAGAGTCAACCTACAGTACAAGAAATACTGGTGGGAAACAGGTAAACGATTTGTTAAATTGAGATTATCAACCAAGGCAATCAGGACAATTGAAAAGAATGGGCTGGATGCCACAGCCAAGAAGGCTGGTATAAACTTGAATAAAATGTGATTTTTGTGCTGGTGCATCAAAGTAATGCTTCATGTATGTACTTTTAGAGAAAGAG----AGAAGCTTATTAAAATATAGTCTCAGATTTTGAGAAATTTCAGTTCTTGAACATCT-TTT--CTGTGAATGAATACCT------------------------------------------------------------------------
>TB39
--------------------------------------------------------------------------------------------------------------------------------------------GGATTTATGCCATCTTATTTGTAAATTACCTGGTTGTTGATTGATATAATACATTGT--GTGTTTGTT-TTTCAGGTCGAGTCTGCCCTTTTACTGGCAAGAGGTCAAACAATGCAAACAAGGTATCTTTTTCTAATCACAAGACAAAGAAATTACAAAAAGTTAATCGACAATACAAGAAATATTGGTGGGAAACAGGCAAACGATTTGTTAGATTGAGACTGTCAACCAAGGCATTAAGGACAATTGAAAAGAATGGGCTGGATGCCACAGCCAAGAAGGCTGGGATTAACCTAAATAAAATGTGATGTTTGTGGTCGTCGATGATCGCTGAACTATATACTTCATGCATGTAAT----------------------------------------------------------------------------------------------------------------------------------------------------------------
>TC31
AGTTTAAATGTCTCCATATTCGCTACAACAAGATTTCTCATCACTATGATAATCTTTGGTTTCATATGCATTGAAGGGCCAATACTTGTGGGTAGCAATCTTTATCTTTCTACTGGTCTTGGTATGGGCATGCTTATCTTGCATATATGCCATTTAATTTGTGAAGTGTCTGGACATTAAAACACTTTAAATGAGTTTCATTTACTTTCTTACAGGTCGAGTCTGCCCACTTACAGGCAAGAGGGCAAACAATGCAAACAAGGTATCTTTTTCAAATCATAAGACGAAGAAACTACAAGGAGTTAATCTACAGTACAAGAGAATTTGGTGGGAAACAGGCAAACGTTTTGTTAAACTGAGAATATCAACCAAGGCACTGAAGACCATTGAAAAGAAGGGACTGGATGCCATGGCCAAGAAGGCTGGTATAGACCTTAGAAAACTTTGATGCATGTGGGTGTTGAGGAGCTTTACTTCATGCATGCATCTTATATGGAAAAGCACATTGTAATATTCTTGCTGTTTGGACTGAATGGGTTACCAATTTCTATGAGAAACAATTCCTGAA-TTTTTAAAGAAGTATTACTAGAATCGTTTTGGGAAATACTGCTTTATATCTGGTGTATTTCTTTATATTTTCACAATCCGCATACATC
>TN1
CATGATTCATTTATCATCAAGAAGTGATAATAGTTGAATTTTAATATTGAATGCTATGATTTAATATGCATTGAAGTGCCAGGTCTTGTGAGCAGCAATTGTTAAGCCTGTCTTGGGATGGAGTTTTATTCATTTATGTTGTATTTATGCCGTCTTATTTGTAAAGTACCCAGATGTTGATTGATATAATATTAATT--GTGTTTGTTCTTTCAGGTCGAGTCTGCCCTTTCACTGGCAAGAGGTCAAACAATGCAAACAAGATATCCTTTTCTCATCACAAGACAAAGAAATTACAAAAAGTTAATCTACAATACAAGAGATATTGGTGGGAAACAGGCAAGCGATTTGTTAAATTGAGATTATCAACCAAGGCAATAAGGACAATTGAAAAGAATGGGCTGGATGCTACTGCCAAGAAGGCTGGTATAAACCTGAATAAAATGTGATGTTTGTGGCAGTGGATGAACTACATATCATGCATGTATTTTTGGAGAAAGAGAGTAGATTCAAATGAAAAACTTCTATTCTTGAGTGTGTGAAGTGATCCTGTTCTCATAATATTCAAGTTGACTGAAAATTCAGGGCACTTATTACTATGAGAGACAGTTACTTTCTAAAAGAATTGTTATTACAGTCTTGATTGTCGGAAGCTCTT
>TO14
-----------------------------------------------------------------------------GGTGAGATTTTGGGTCTATTGTGGACAAATATAT---TTACTAATTTTTTAATTGTAATTGTTGGATTTTAT-----------GGCAATCATTCAGATGTTGATTGATATGATATGAGTTGTGTGTTTATTCTTTCAGGTCGAGTCTGCCCTTTTACTGGCAAGAGGTCTAACAACGCAAACAAAGTATCCTTTTCTAATAAGAAGTCTAAAAAACTACAGAAAGTCAACCTACAGTACAAGAGATATTGGTGGGAAACAGGTAAACGATTTGTTAAATTGAGATTATCAACCAAGGCAATCAGGACAATTGAAAAGAATGGGCTGGATGCCACAGCCAAGAAGGCTGGTATAAACCTGAATAAAATGTAATTTTTGTGCTGGTGCATCAAAGTAATACTTCATGCATGTATTTTCAGAGAAATAG--AGAGAAGCTTATTAAAATATAGACTCAGATTTTGAGGAATTTCAGTTCTTGAAGATCTATGTTTCTGTGAATTAATAT--------------------------------------------------------------------------
>TPL03
------------------------------------------------------CACCATTTGATATGCATTGAAGTGCAAAAACATCTGAGCAGCAATCTTTGTCTTATTTCCTTGGTATGGAGTTATTCATTTAGTTTGAATTATTGGCATCTTACCTTTGAATAA-TTAGCAGTTGATTGAGATGATACAAGTTGTGTGCTTGTTCTTTCAGGTCGCGTCTGTCCTCTTACTGGTAAGAGGTCAAACAATGCAAACAAGATATCCTTTTCCAATCACAAGACAAAAAAATTACAAAAAGTCAATCTACAGTACAAGAGGATTTGGTGGGAAGCAGGTAAGCGATTTGTTAAATTGAGAATATCGACTAAAGCAATGAAGACAATTGAAAAGAATGGGTTAGATGCCATGGCCAAGAAGGCTGGTATAAAGCTCGGAAAATTGTGATGTTTGTGTTGTCGAATTGAGCTATACTCCTGCATAAATTCTTTTGGTGAT-AAGTGGGTACTTTTTAGTCAATAATAGATCTAA----TGAATAATTTCTATTATTGAAGATCTATGTTTTTAAAAGTAATATTCTGTTCTTGCAGTACTGTAGTTGGTTGAAATATTCAGGGTGTATATGAAAAACAATAACAAAAAGTTCTACAAA
>WN5
ATGTATACTAAAGTCTTGAAGAATACATTCACTGGTTAAATTAATGTCGAATGCTATGATTTATTATGCATGGAAGTGCAAGACCATGTGAGTAGCAATCATTGTGTTTTT-TTTCGGTATGGAGTTACTTGTGTGCTTCAGATATATGCCATCTTATTTGTAAATCTAGGTGCT--TTATTGATATAACCAGT----TGCCTGTATTCTTTCAGGTCGAGTGTGTCCTCTTACTGGCAAGAGGTCAAACAATGCAAACAAGGTATCTTTCTCTAATCACAAGACAAAGAAATTACAAAAGGTCAATCTGCAATATAAGAGGATTTGGTGGGAAGCAGGCAAACGATATGTTAAATTGAGAATATCAACCAAGGCAATGAAGACAATTGAAAAGAATGGGCTTGATGCCATGGCCAAGAAGGCTGGTATAGACCTGAAAAAACTGTGATGTCAACCCATGGGATCAACTATCCCTGTGCACACAGTTCCTGGTGAAGTTTATTCTATACATTTTCAGGAGATACTGTTGTTATGACGACACTTGTTATTATGAGAAACAGTTACTAAAATTCTAGAAAAGCTGTTAGTACAGTCGCTTTTTATCATTTTCCATATTTTTGTGGATTAGTTGGTATGTATGTGTCATGAATTTCAGTC
>WS10
-----------------------------------------------------------------------------------------------------------TAG-------TAATTTTTTTAATTGTATTTTTTGGATTTTATGGCATTTTATTGGCAATCATTTAGATGTTGATTTATAATATACGAGTTGTGTGTTTGTTTTATCAGGCCGAGTCTGCCCTTTTACTGGCAAGAGGTCAAACAATGCAAACAAGGTATCCTTTTCTAATAAGAAGAGTAAAAAATTACAAAAAGTCAATCTACAGTACAAGAGATACTGGTGGGAAACAGGTAAACGATTTGTTAGATTGAGATTATCAACCAAGGCAATGAGGACAATTGAAAAGAATGGACTCGATGCCACAGCCAAGAAGGCTGGTATAAACCTGAATAAAATGTGACTTTTGTG---------------------TTAAACAAGTATTTTTGGAGAAAGAG--AGACAAGCTTATTAATTTCTAGTCTCAAATTTTGAGAAACTTCAAT----------------------------------------------------------------------------------------------------------
>WW11
--------------------------------------------------------------------------------------------------------------------------------------------------------------------------TAGATGTTGATTTATAATATACGAGTTGTGTGTTTGTTTTATCAGGCCGAGTCTGCCCTTTTACTGGCAAGAGGTCAAACAATGCAAACAAGGTATCCTTTTCTAATAAGAAGAGTAAAAAATTACAAAAAGTCAATCTACAGTACAAGAGATACTGGTGGGAAACAGGTAAACGATTTGTTAGATTGAGATTATCAACCAAGGCAATGAGGACAATTGAAAAGAATGGACTCGATGCCACAGCCAAGAAGGCTGGTATAAACCTGAATAAAATGTGACTTTTGTG---------------------TTAAACAAGTATTTTTGGAGAAAGAG--AGACAAGCTTATTAATTTCTAGTCTCAAATTTTGAGAAACTTCAA-----------------------------------------------------------------------------------------------------------
