# Supplementary material for: Development of a Target Enrichment Probe Set for Conifer (REMcon)
Source: Biology (Basel). 2024 May 22;13(6):361. doi: 10.3390/biology13060361 (PMC11200496; doi:10.3390/biology13060361)
Supplement: Supplementary file 1 [file biology-13-00361-s001.zip › biology-2960267-supplementary/Sup data/secapr_alignments_paralogs/80.fasta]

>AA3
ATTTGACTCAAAAGCCAGGGTGTAACATTAATTACTAATAATTCCTGAGAGAATAACATGTGACATATTGCTTGAGGCTATGTTTGAATCTAGATTTTTATATCTATAAAAAGTTTATTTTAATGACTCGAT-TATCAAACTGAATATACTGTGGGTTTTTAACTGCAGGTTGTGGATTTTCATTGTTTAGTGATTGTGATATAAGGTGGTATTGGCAATCTGTCTGTGGCAATCCTGCTGACTTGTGAAGTGTTGCA-CACCTTTATGCAGGAGTTAAATTCTATTGCAAAAACTGTGGTCAAGAGGGCCATCGAAGTCACTATTGTCCATCTTTGAAGGATACAATTGGGCAGAGCTGGTATACTTGTAGCATATGTGGGAAATCTGGTCACAACCGTAAAACATGCAAACAAAGCAGAGAGAACAGGAAGCATAGAACTCATGATCATTGTGCAATATGTGGACAAGCTGGCCATAACCATAATACATGTCCACAAAATAACCAAGCAAAAGCTCTTAATGATCTGCAAAACGATCGACAGTGCATGATTCCAAGATCTAGAGTTTTGATAAATAATGTGAATGGTGTTATTCGTCATACTAGAAAGTGCAGTATTTGTCACCAAGAAGGCCATAATGCTAGGAGCTGCTCACATGGGGTGAGGCTTAAAAACTCCAAAGCCCAAC-ATAATGCTAAGAGGACTTCACAATAATCCTGTA--ATGAGAAGTCTGATTTTAGTCCTAATTGTCAAGTTGCTGAAAAAAAATGTCGTTCAAACTCTTTTTT
>AA60
---------------------------------------------------------------------------------------------------------------------------------CTTGAACTCTAATATTTT-TCATGGATGACCAAATTCTAAAAGTGGGTAGTCTGTTGGACAGCAACCG-----TTGTCTTCTAACTCTATTATGCAGTAAGGAACAAGTGTTATCTCTACGCTGACTTA--TGCTTCCTGCAGGAATTAAATTTTATTGCCAAAACTGTGGTGAAGAGGGCCACCGAAGTCATTACTGTCCATCTTTGAGGGCTAGAAATGGGCCAATGCAGTATAAATGTGGAATATGTGGAAAGTCCGGGCACAATCGTTTATCTTGCAAACAAAATAGAAAGCATAAAAGCAATGGTAGACAACATATATGTAGCATTTGTGGACAAGGTGGCCACAACAGCAAGACATGTCCTCAAAATGACCAAGCAAAAGTTTTCAGTTGCGAGCATCAGAATATAGAG------------------------TTGCCAAACAATGTAAATATTATTAATCGCCAATCTATTAAGTGCCGCATTTGTTGTGAACGAGGTCATAATGCTAGGAGCTGCTCCAGGCATTTGAAGCTCCAAAACTCAACAGACCAAACAAATTGCTAAAATGACAGGACAT------------ATAAGCATTCTAATTAGTTTCTAATTTTT--------------------------------------
>AAR4
ATTTGACTCAAAAGCCAGGGTGTAACATTAATTACTAATAATTCCTGAGAGAATAACATGTGACATATTGCTTGAGGCTATGTTTGAATCTAGATTTTTATATCTATAAAAAGTTTATTTTAATGACTCGAT-TATCAAACTGAATATACTGTGGGTTTTTAACTGCAGGTTGTGGATTTTCATTGTTTAGTGATTGTGATATAAGGTGGTAGGGGCAATCTGTCTGTGGCAATCCTGCTGACTTGTGAAGTGTTGCA-CACCTTTATGCAGGAGTTAAATTCTATTGCAAAAACTGTGGTCAAGAGGGCCATCGAAGTCACTATTGTCCATCTTTGAAGGATACAATTGGGCAGAGCTGGTATACTTGTAGCATATGTGGGAAATCTGGTCACAACCGTAAAACATGCAAACAAAGCAGAGAGAACAGGAAGCATAGAACTCATGATAATTGTGCAATATGTGGACAAGCTGGCCATAACCATAATACATGTCCACAAAATAACCAAGCAAAAGCTCTTAATGATCTGCAAAACAATCGACAGTGCATGATTCCAAGATCTAGAGTTTTGATAAATAATGTGAATGGTGTTATTCGTCATACTAGAAAGTGCAGTATTTGTCACCAAGAAGGCCATAATGCTAGGAGCTGCTCACATGGGGTGAGGCTTAAAAACTCCAAAGCCCAAC-ATAATGCTAAGAGGACTTCACAATAATCCTGTA--ATGAGAAGTCTGATTTTAGTCCTAATTGTCAAGTTGCTGAAAAAAAATGTCGTTCAAACTCTTTTTT
>AF1
GGATGTAATAATAATTGTAACATTGTTTCTCGAGTCAAAAATAG---CCGATACTTTGGGCAACTTGAACTCTAGAGTTTTATGTCTTAAGACACATTTGTTTTACATGAAATATTTTGCTATTGACTGAAT-TATGAATGTGAATGCTCTGTTGGACTGCAAATGTAGGCTGTGGATTTGTATTGTTCAGCAATTGTGATGTGAAGTAAAATGGGTCATATTTATGTTGCAATCCTGCTTATTTCTGCACAATTAAAATATCTTGATGCAGGAGTTAAATTTTTTTGCAAAAACTGTGGTCAGGAGGGCCATCGAAGGCATTATTGTCCATCATTGAAGGATACACTTGGCAGAAGCCGGTATACCTGTAGGCTATGTGGTGAACCTGGCCACAACCGTAAAACCTGCAAACAAAACAAAGAGAATAGGAAGCATATAATTC---ATGTTTGTGAAATATGTGGACAAGCTGGTCATAGCTGCAAGAGCTGTCCCCAGTACAACCAAGCAAAAACGCTGACTGGTCTGCAGAAAGATCAAGACCACATGACTCCAAAATCGGCAGATTTGAAAAATAATGTAAATGCTTTTATTCATCATACTAAGAAGTGCAGCATTTGTCGCAAAGAAGGCCACAATGCTAGGAATTGTCCACATGAGATGAAGCTTGAACACTCCAAAATCCAAT-ATAATGCTAACGAGACTTGACTTTAATGTTGTACTACGAGAAGCCTGATTTCAATCACCATTGTCAAGCTGATAAAAACTGTGATTATTCACTTTTTAAAGT
>AG2
---------AATAATTGTAACATTGTTTCTCCAGTCAAAAATAG---CCGATACTTTGGGCAACTTGAACTCTAGAGTTTTATGTCTTAAGACACATTTGTTTTACATGAAATATTTTGCTATTGACTGAAT-TATGAATGTGAATGCTCTGTTGGACTGCAAATGTAGGCTGTGGATTTGTATTGTTCAGCAATTGCGATGTGAAGTAAAATGGGTCATATTTATGTTGCAATCCTGCTTATTTCTGCACAATTAAAATATCTTGATGCAGGAGTTAAATTTTTTTGCAAAAACTGTGGTCAGGAGGGCCATCGACGGCATTATTGTCCATCATTGAAGGATACACTTGGCAGAAGCCGGTATACCTGTAGGCTATGTGGTGAACCTGGCCACAACCGTAAAACCTGCAAACAAAACAAAGAGAATAGGAAGCATATAATTC---ATGTTTGTGAAATATGTGGACAAGCTGGTCATAGCTGCAAGAGCTGTCCCCAGTACAACCAAGCAAAAACGCTGACTGGTCTGCAGAAAGATCAAGACCACATGACTCCAAAATCGGCAGATTTGAAAAATAATGTAAATGTTTTTATTCATCATACTAAGAAGTGCAGCATTTGTCGCAAAGAAGGCCACAATGCTAGGAATTGTCCACATGAGATGAAGCTTGAACACTCCAAAATCCAAT-ATAATGCTAACGAGACTTGACTTTAATGTTGTACTACGAGAAGCCTGATTTCAATCACCATTGTCAAGCTGATAAAAACTGTGATTATTCACTTTTTAAAGT
>AH26
-----------------------------------------------------------------------------------TAACCGGAATATTCAGCAAACGAATGAAGAAAGTTCATAGTGATCCTATACTCCATGCTCAAAGAGTAGAAGCTATGAAGAGAGCAAAGAGAACA-GCTGCTGCAAGACAGCATATATCTGAAACACTGAAAGTCTTATTCAGTAATCCAGAAAACCGGCTTA---AGCGTAGTC--TTTCTATGAAAGGAGTTAAAATTCATTGCAAGAACTGTGGTGAAGAAGGTCATCGGAGACATTATTGTCCATCTTTGAAGGATGAGATTGGAAAGAGTTGGTATACCTGCAGGATTTGTGGGCAATCTGGTCACAATCGCCAAACTTGTCGACAAAACAAAGAGAATATCAAACATATA-----------------------------------------------------------------------------------------------------------------------------------------------------------------------------------------------------------------------------------------------------------------------------------------------------------------------------------------------------------------
>AME1
--------------------------------TACTAATAATTCTTGAGAGAATAACATGTGACATATTGCTTGAGGCTATGTTTGAATCTAGATTTTTTTATCTATAAAAAAACTATTTTAATGACTTGAT-TATCAAATTGAATATTCTGTGTGTCTTTAACTGTAGGTTGTGGATTTGCATTGTTTAGTGATTGTGATATAAAGTGATACGGGCAATCTGTCTGTTGCAATCCTGCTGACTTGTGGAGTGTTGTA-CACCTTTATGCAGGAGTTAAATTCTATTGCAAAAACTGTGGTCAAGAGGGCCATCGAAGTCACTATTGTCCATCTTTGAAGGATACAATTGGGCAGAGCTGGTATACTTGTAGCATATGTGGGAAATCTGGTCACAACCGTAAAACATGCAAACAAATCAGAGAGAACAGGAAGCATGGAACTCATGGTAATTGTGCAATATGTGGACAAGCTGGCCATAACCATAATAAATGTCCACAAAATAACCAAGCAAAAGCTCTTAATGATCTACAAAACGATCAACAGTGCATGACTCCAAGATCTACAGTTTTGATAAATAATGTGAATGGTGTTATTCGTCATACTAGAAAGTGCAGTATTTGTCACCAAAAAGGCCATAATGCTAGGAGCTGCTCACATGGGGTGAGGCT---------------------------------------------------------------------------------------------------------------------------
>AP25
--------------------------------------------------------------------------TAAATGCAGTAACCGGAATATTCAGCAAACGAATGAAGAAAGTTCACAGTGATCCTATACTCCATGCTCAAAGAGTAGAAGCTATGAAGAGAGCAAAGAGAACA-GCTGCTGCAAGACAGCATATATCTGAAACACTGAAAGTCTTCTTTAGTAATCCAGAAAACCGGCTTA---AGCGCAGTC--TTTCTATGAAAGGGGTTAAAATTCATTGCAAGAACTGCGGTCAAGAAGGTCATCGGAGACATTATTGTCCATCTTTGAAGGATGAGATTGGAAAGAGTTGGTGTACCTGCAGGATTTGTGGGCAAACTGGTCACAATCGCCAAACTTGTCGACAAAACAAAGAGAATATCAAACATATAAATTACAATAGTTGTGGAATATGCGGAGAAGCTGGTCACAAC-----------------------------------------------------------------------------------------------------------------------------------------------------------------------------------------------------------------------------------------------------------------------------------------------------------------------
>APA47
------------------------------------------------------TTTAGGCAACTTGAACTCTAGAGTTTTATGTCTTAAGACA----CGTTCTACATGAAATATTTTGCAAATGACTGAAT-TATCAAAGTCAATGCTCTGTTGGACTGCAACTGTAGGCTGTGCATTTGTATTGTTCAGCAATTGTGATGTGAAGTAAAATGGGTTATACTTATGTTGCAATCCTGCTGATTTCTGCACAATTAAAACATCTTGATGCAGGCGTTAAATTTTTCTGCAAAAACTGTGGTCAGGAGGGTCATCGAAGGCATTATTGTCCATCATTGAAGGATAAAGTTGGCAGAAGCTGGTACACTTGTAGGCTATGTGGGGAACCTGGCCACAACCGTAAAACCTGCAAACAAAACGAAGAGAATAGGAAGTATATAACTC---ATGTTTGTGAAATATGTGGACAAGCTGGTCATAGCTGCAAGACCTGTCCCCAGTACAACCAAGAAAAAATGCTGAATAGCCTGCAAAAAGATGAAGGGCATATGACACCAAAATCAGCAGATTTGAAAAATAATGTAAATGTTGTTATTCATCATACTAGGAAGTGCA---TTTGTCGCAAAGAAGGCCACAATGCTAGGAATTGTCCATGTGAGATGAAGCTTGAAAGCTCCAAAATCCAAT-AGAATGCTAATAAGACTTAACTTTAATGTTGTACTACAAGAAGCCTG-------------------------------------------------------
>AS57
---------------------------------------------------------------------------------------------------------------AGATTACTT-AGTCAATGCTTGAACTCTAGTGTTTT-TCTTACATGACCCAATTGTAAAAGTGGGTAGTCTGTTGGACTGTAACTG-----TCATCTACTAATTCTGATGTGCAGTAAG----AATGATAATCTCTATGGTGGCTTG--TGCTTCATGCAGGAGTTAAATTTTATTGCCACAACTGTGGTAAAGAGGGCCATCGAAGTCATTACTGTCCAGCTTTGAAGGATACAGTTGGGCAGAAGCGGTATAAATGTAGGATATGTGGAAAGTCCGGTCACAACCGTACAACTTGCAAACAAAAAAGAGGGCATAAAAGCCATGGTAGGCCATATAATTGTACTGTTTGTGGACAAGGTGGCCACAACAGCAAAACCTGTCCGCAAAATGATCAAGCAAAAGGTTTTAGTAGCCAAGATCAGAATCAAGAG------------------------TTGCCAAATAATGTAAATATTGTTAGTCGTCTAACTGTTAAGTGCAGCATTTGTTGCGAACGAGGTCATAATGCTAGGAGCTGCTCCCGTCGGTTGAAGCTTCAAAACACAGAAGGTCAAACAATTTCTAAAAAC-----------------------------------------------------------------------------------------
>CB35
--------------------------------------------------------------AGTTTTTTATATACTGCTTATACTACACATAAAACCTTATGTACAAGAGAAAAATATGTATCAGTGAAGCAAAAGTACATAAATGTGT-ATTTTATCTGGACTATCTCCGTGGAT--GGCATTAACTATTTACATTGATATGGAAGCAAGGTAATCTCTATTGAAATGTTGCTGACTTATGCTGCTTACTATTGTA--TTTTTAATGCAGGAGTTAAAATTCATTGCAAGAACTGTGGTCAAGAAGGTCACCGAAGACATTATTGTCCATCTTTGAAGGATGTGATTGGAAAGAGTTGGTATACCTGCAGGATTTGTGGACAAACTGGTCACAACCGTCAAACTTGTCGACAAAACAAAGAGAACATTAAACATAAAACTTACAATAGTTGTGGAATATGTGGACAAGCTGGTCACAACAGTAGGACATGTCCCCAGAATAACCTTACCAAAAGTTACAGTGGTCAGAAAAAGGAACAAAAGCCCAGGATTCCAGCTTCAACAAGCTTGGAGAGTAATGTAAAGGTTCTTACACATCGCACTAGCAAGTTCTGTGTTTGTGATAATATTCATCTCCAAATATGCTTCTTGCATTATGTCATTGCTAACTTGAAATGCATCTGCAGAGAGCAAAGAGAACAGCAGTTGCAAGGCAGCATACATCTGAAACACAGAAAGTTTTTCAGTAATCCAG-------------------------------------
>CDE34
---------------------------------------------------------------------------------------------------------CAAGAGAAAAATATGTATCAGTGAAGCAAAAGTACATAAATGTGT-ATTTTATCTGGACTATCTCCGTGGAT--GGCATTAACTATTTACATTGATATGGAAGCAAGGTAATCTCTATTGAAATGTTGCTGACTTATGCTGCTTACTATTGTA--TTTTTAATGCAGGAGTTAAAATTCATTGCAAGAACTGTGGTCAAGAAGGTCACCGAAGACATTATTGTCCATCTTTGAAGGATGTGATTGGAAAGAGTTGGTATACCTGCAGGATTTGTGGACAAACTGGTCACAACCGTCAAACTTGTCGACAAAACAAAGAGAACATTAAACATAAAACTTACAATAGTTGTGGAATATGTGGACAAGCTGGTCACAACAGTAGGACATGTCCCCAGAATAACCTTACCAAAAGTTACAGTGGTCAGAAAAAGGAACAAAAGCCCAGGATTCCAACTTCAACAAGCTTGGAGAGTAATGTAAAGGTTCTTACACATCGCACTAGCAAGTTCTGTGTTTGTGATAATATTCATCTCCAAATATGCTTCTTGCATTATGTCATTGCTAACTTGAAATACATCTGCAGAGAGCAAAGAGAACAGCAGTTGCAAGGCAGCATACATCTGAAACACAGAAAGTTTTTCAGTAATCCAGAAAACCAGCTCAAGCATAGCCTTTCTTT---------
>CF38
----------GCAAACATGTGAGACATTGTTTTTTGGAGAAATGCTCTTATATGAATATGTGACAGATTACTTGATTCTGTGCTCAAATTTAATTATTAATTTTGTATGAAAGGATTTGTTGTTGACCCAAT-TATAAAAGTTGGTACTCTCTTGGACTGCAGTTCTAGGTTCTG------------------------ATATGTAGCAACAGGAGTAATCTCTATGTTATAATCCTGTTGAC-TGTGCAATGTTGTA----CTTTCTGCAGGAGTTAAATTTTATTGCCAAAACTGTGGTCAAGAGGGCCACCGAAGTCATTATTGTCCAGCTTTGAAGGATACAATTGGCCAGAGCTGGTATACTTGTAGGAGATGTGGAAAAGCCGGCCACAACCGTACAACTTGCAAACAAAAAAATGAGAATAGAAAGCTTAAAAGTCATGATAATTGTGCAATATGTGGACAAGCTGGCCACAACCGTAAGACATGTCCCCAAAATGACACAGAAAAAAGTATTAGTAGTCAGCATAATGATCAAAAGTGCAGGACTCCAAGATCTACAGATTTGCCCAATAATGTAAATTTTGTTAGTCGTCACACTATTAAGTGCATTGTTTGTTGCAAAGAAGGCCATAATCCTAGGAGCTGTTCACATGGGGTGAAACTTAAAAACACAAAAGGCCAAA-AAAATGCTGAAATGGATTCACAATAATCTTGTA--ATAAGCATTTTGATTTCAGTT----------------------------------------------
>CH19
------------------------------------ACCGCATTATCATTGATTAAAATACAAGCGTGTGAGATATATTTTGAGGAGAAATGCATTGTTATGTCATGTGACAGATTACTCAAGTCATTGCTTGAACTG---TGTCTT-TCTTACATGATCCAATTCTAAAAGTGGGTAGTCTGTTGGGCAGCAACTT-----TCATCTGCTAATTCTAATGTGCATTAAGGAAGGAGAATAATCTCTGTGCTGACTTGTATGCTTCATGCAGGAGTCAAATTTTACTGCCGCAACTGTGGTGAAGAGGGCCATCGAAGCCATTATTGTCCATCTTTGAAGGATAAAATTGGGCCGATGCGGTATAAATGCAGGAGATGTGGAAAGACTGGTCACAATCGTACAACTTGCAAACAAGAAAGAAAGCATAAAAGCCATGGTAGAACATATAATTGTAGTGTTTGTGGACAAGGTGGCCACAATAGCAAGACATGTCCTCAAAAGGACCAAGCAAAAGGTTTCAGTAGCAAACATCTGAATCAAGAG------------------------TTGCTAAGTAATGTAAATATTATTAAACGTCAAACCATTAAGTGCAGCATTTGTTGTGAACGGGGTCATAATGCTCGAAGCTGCTCCCGTCGGGTGAAGCTTCAAAATACAAAAGCCCAAACAATTTGTTAAAATGACTTC-----------------------------------------------------------------------------------
>CHA37
TTCTTGAGGTGCAAACATGTGAGACATTGTTTTTTGGGGAAATGCTCTTATATGAATATGTGACAGATTACTTGATTCTGTGCTCAAATTTAATTATTAATTTTGTATGAAAGGATTTGTTGTTGACCCAAT-TATAAAAGTTGGTACTCTCTTGGACTGCAGTTCTAGGTTCTG------------------------ATATGTAGCAACAGGAGTAATCTCTATGTTATAATCCTGTTGAC-TGTGCAATGTTGTA----CTTTCTGCAGGAGTTAAATTTTATTGCCAAAACTGTGGTCAAGAGGGCCACCGAAGTCATTATTGTCCAGCTTTGAAGGATACAATTGGCCAGAGCTGGTATACTTGTAGGAGATGTGGAAAAGCCGGCCACAACCGTACAACTTGCAAACAAAAAAATGAGAATAGAAAGCTTAAAAGTCATGATAATTGTGCAATATGTGGACAAGCTGGCCACAACCGTAAGACATGTCCCCAAAATGACACAGAAAAAAGTATTAGTAGTCAGCATAATGATCAAAAGTGCAGGACTCCAAGATCTACAGATTTGCCCAATAATGTAAATTTTGTTAGTCGTCACACTATTAAGTGCATTGTTTGTTGCAAAGAAGGCCATAATCCTAGGAGCTGTTCACATGGGGTGAAACTTAAAAACACAAAAGGCCAAA-AAAATGCTGAAATGGATTCACAATAATCTTGTA--ATAAGCATTTTGATTTCAATTGCTGTTGT--------------------------------------
>CJ24
AATCTCTTTCAACTTAAATTCAGGTCTCAAACATTAATCACAATATCATTTCTTGATATACTAGCATGTGATATATATTTTGTGGAGAAATGCATCATTGTATCATGTGACAGATTACTT-AGTCAATGCTTGAACTCTAATGTTTT-TCTTACATGACCCAATTGTCAAAGTGGGTAGTCTGTTGGACTGCAACTG-----TCATCTACTAATTCTGATGTGCAGTAAGGAAAGGGGATGATCTCTATGCTGGCTTG--TGCCTCATGCAGGAGTTAAATTTTATTGTCACAACTGTGGTGAAGAGGGCCATCGAAGTCATTATTGTCCATCTTTGAAAGATACGTCTGGACGGAAGAGGTATAAATGCAGATTATGTGGGAAGTCTGGTCACAATCGTACAACTTGCAAACGAAAAAGAGAGCATAAAAGCCATGGTAGGCCATATAATTGTACTGTTTGTGGACAAAGTGGCCACAATAGCAAGACCTGTCCTCAAAATGACCAAGCAAAAGGTTTTAGTAGCCAGCATCAGAATCAAGAG------------------------TTGCCAAATAATGTAAATATTATTAGTCGTCAAACTATTAAGTGCAGCATTTGTTGTGAACGAGGTCATAATGCTAGGAGTTGCTCCCATCGGTTGAAGCTTCAAAACACAAAAGCCTAAAAAATTTGCTGAAATGACTTAACATTAATCTTGTA--ATAAACATTTTGATTAGTTGCCAAATTGTCAAGTTCTATTAATATCCTTTTAACTCCACCTTTGGAT
>CK7
GATCTCTTTCAACTTAAATTCAGGTCTCAACA-TTAATCACATTATCATTTCTTGATGTACAAACATGTGATATATTTT-TGTGGAGAAATGCATCTTTATATCATGTAACAGGTTACTTGAGTCAATGCTTGAACTCTAATGTTCTAAATTACATGACCCAATTTTAGAAGTGTGTAGTCTGTTAGACTGCAGCTG-----TCAACTACTGGTTCTGATATGCAGTAAG----GGGGATAATCTCTATGCTGGCTTG--TGCTTCTTGCAGGAGTTAAATTTTATTGCCGCACCTGCGGTAAAGAGGGCCATCGAAGTCATTATTGTCCGTCTTTGAAGGATACAATTGGGCAGAAGCGGTATAAATGCAGAATATGTGGGAAGTCCGGTCACAACCGTACAACTTGCAAACAAAAAAAGGAACATAAAAGCCATGGTAGTTCATTTAATTGTACAGTTTGTGGACAAGGTGACCACAACAGCGAGACATGTCCTCAAAATGAGGAAGCAAAAGGTGTTAGTAGCCAGCATAAGATCCAAGAG------------------------TTGCCAAATAATGTAAATATTGTTAGTCGGCACACTATTAAGTGCAGCATTTGTTGCAAACAAGGTCATAATGCTAGGAGCTGCTCCCGTCGGTTGAAGCTGCAAAACCCAAAAGACCAAAGAAATTGCTGAAATGACTTCACGTTAATATTGTA--ATAAGCATTCTGATTTTGTT-----------------------------------------------
>CL6
GATCTCTTTCAACTTAAATTCAGGTCTCAACA-TTAATCACATTATCATTTCTTGATATACAAACATGTGATATATTTT-TGTGGAGAAATGCATCTTTATATCATGTAACAGGTTACTTGAGTCAATGCTTGAACTCTAATGTTCTAAATTACATGACCCAATTTTAGAAGTGTGTAGTCTGTTAGACTGCAGCTG-----TCATCTACTGGTTATGATATGCAGTAAG----GGGGATCATCTCTATGCTGGTTTG--TGCTTCTTGCAGGAGTTAAATTTTATTGCCGCACCTGCGGTAAAGAGGGCCATCGAAGTCATTATTGTCCGTCTTTGAAGGATACAATTGGGCAGAAGCGGTATAAATGCAGAATATGTGGGAAGTCCGGTCACAACCGTACAACATGCAAACAAAAAAAGGAGGATAAAAGCCAT---------------------------------GGTGACCACAACAGCGAGACATGTCCTCAAAATGAGGAAGCAAAAGGTGTTAGTAGCCAGCATAAGATCCAAGAG------------------------TTGCCAAATAATGTAAATATTGTTAGTCGGCACACTATTAAGTGCAGCATTTGTTGCAAACAAGGTCATAATGCTAGGAGCTGCTCCCGTCGGTTGAAGCTTCAAAACCCAAAAGACCAAAGAAATTGCTGAAATGACTTCACATTAATATTGTA--ATAAGCATTCTGATTTTGTTGCCAAATTGTCAAGTTGGTCAAAAACTGGTCAAAAACTGGTCAAAAA
>CM9
CATTCATGGTATCCCAAAGTTATGTATTATCATCTGCATTGATTAATCTCTTTCAACTAAGATTCAAGTCTAAAACATTAACCACA--ATCATTTATTGGTA------TCATGTGAAGGA-AGTCATTTCTTGAACTCTAATAGTTT-TCATGGATGACCCAATTCTAAAAGTGGGTAGTCTGTTGGACAGCAACTG-----TTGTCTTCTAATTCTATTATGCAGTAAGGAACAAGGGTTATCTCTACGCTGACTTA--TGCTTCCTGCAGGGGTTAAATTTTATTGCCAAAACTGTGGTGAAGAGGGCCACCGAAGTCATTACTGTCCATCTTTGAGGGCTAGAAATGGGCCAATGCAGTATAAATGTGGAATATGTGGAAAGTCCGGGCACAATCGTTTATCTTGCAAACAAAATAGAGAGCATAAAAGCAATGGTAGACAACATATATGTAGCATTTGTGGACAAGGTGGCCACAATAGCAAGACATGTCCTCAAAATGACCAAGCAAAAGTTTTCAGTTGCGAGCATCAGAATATAGAG------------------------TTGCCAAACAATGTAAATATTATTAATCGCCAATCTATTAAGTGCCGCATTTGTTGTGAACGAGGTCATAATGCTAGGAGCTGCTCCAGGCAGTTGAAGCTCCAAAACTCAACAGACCAAACAAATTGCTAAAATGACAGGACAT------------ATAAGCATTCTGATTAGTTTCTAATTTGCCAAATTTGTCCAAAACAAAATACAAAAAAAGATTACTC
>CO8
-----------------------------------------------------CAACTAAGATTCAAGTCTAAAACATTAACCACATAATCATTTATTGGTA------TCATGTGAAGGA-AGTCATTTCTTGAACTCTAATGTTTT-TCATGAACAACCCAATTCTAAAAGTGAGTGGTCTGTGGGACAGCAACTG-----TTGTCTTCTAATTCTATTATGCAGTAAGGAACAAGGGTTATCTCTACGCTGACTTA--TGCTTCCTGCAGGAGTTAAATTTTATTGCCAAAACTGTGGTGAAGAGGGCCACCGAAGTCATTACTGTCCATCTTTGAGGGCTAGAAATGGGCCAATGCAGTATAAATGTGGAATATGTGGAGAGTCCGGGCACAATCGTTTATCTTGCAAACAAAATAGAAAGCAAAAAAGCAATGGTAGACAACATTTATGTAGCATTTGTGGACAAGGTGGCCACAACAGCAAGACATGTCCTCAAAATGACCAAGCAAAAGTTTTCAGTTCTGAGCATCAGAATATAGAG------------------------TTGCCAAGCAATGAAAATATTATTAATCGCCAACCTATTAAGTGCCGCATTTGTTGTGAACGAGGTCATAATGCTAGGAGCTGCTCCAGGCAGTTGAAGCTCCAAACCTCAAC---------------------------------------------------------------------------------------------------------------
>CP16
----------------AATTCAGGTCTCAAACATTTACCCCATTATCATTTATTAAAGTACAAGCATGTGAGATATATTTTGTGGAGAAATGCATTCTTATATCCTGTGACAGATTGCTTAAGTCATTCCTTGAACTCTAATGTTTT-TCTTACAAGACCCA-TTCTAAAAGTGGGTAGTCTGTTGGACATCAGCTC-----TCATCTGCTAATTCTAATTTGCAGTAAGGTAGGAGGATAATCTCTATGCTGACGTG--TGCTTCATGCAGGAGTTAAATTTTATTGCCGCAACTGTGGTGAAGAGGGCCATCGAAGCCATTATTGTCCATCTTTGAAGGATACAATTGGGCCGATGCAGTATAAATGCAGGATATGTGGAAAGACTGGTCACAACCGTACAACTTGCAAACAAAAAAGAAAGCATAAAAGCCATGGTAGACCATATAATTGTAGTGTTTGTGGACAAGGTGGCCACAACAGCAAGACATGTCCTCAAAATGACCAAGCAACAGGTTTCAGTAGCCAGCATCAGAATCAAGAG------------------------TTGCCAAATAATGTAAATATTATTAGTCGTCAAACTATTAAGTGCAGCATTTGTTGTGAACGAGGTCATAATGCTAGGAGCTGCTCCCGTCGGGTGAAGCTTCAAAACACAAAAGCCCAAACAATTTGCTGAAATGACTTTAAATTAATCTTGTA--ATAAGAATTTTGATTAGTTGCCAATTTGTCAAGTTCTATTAATAACATTATAACTCCACCTTTGGTT
>CP161
----------------AATTCAGGTCTCAAACATTTACCCCATTATCATTTATTAAAGTACAAGCATGTGAGATATATTTTGTGGAGAAATGCATTCTTATATCCTGTGACAGATTGCTTAAGTCATTCCTTGAACTCTAATGTTTT-TCTTACAAGACCCA-TTCTAAAAGTGGGTAGTCTGTTGGACATCAGCTC-----TCATCTGCTAATTCTAATTTGCAGTAAGGTAGGAGGATAATCTCTATGCTGACGTG--TGCTTCATGCAGGAGTTAAATTTTATTGCCGCAACTGTGGTGAAGAGGGCCATCGAAGCCATTATTGTCCATCTTTGAAGGATACAATTGGGCCGATGCAGTATAAATGCAGGATATGTGGAAAGACTGGTCACAACCGTACAACTTGCAAACAAAAAAGAAAGCATAAAAGCCATGGTAGACCATATAATTGTAGTGTTTGTGGACAAGGTGGCCACAACAGCAAGACATGTCCTCAAAATGACCAAGCAACAGGTTTCAGTAGCCAGCATCAGAATCAAGAG------------------------TTGCCAAATAATGTAAATATTATTAGTCGTCAAACTATTAAGTGCAGCATTTGTTGTGAACGAGGTCATAATGCTAGGAGCTGCTCCCGTCGGGTGAAGCTTCAAAACACAAAAGCCCAAACAATTTGCTGAAATGACTTTAAATTAATCTTGTA--ATAAGAATTTTGATTAGTTGCCAATTTGTCAAGTTCTATTAATAACATTATAACTCCACCTTTGGTT
>CT15
CGTCTCTTTCAACTTAAATGCAGGTCTCAAACATTTACCCTATTATCATTTATTAAAATACAACCATGAAAGATGTATTTTGTGGAGAAATGCATTGTTATATCCTGTGACAGATTACTTAAGTCATTACTTGAACGCTAATGTTTT-TCTTACAAGACCCAATTCTAAAAGTGGGTAGTCTGTTGGACAGCAGCTC-----TCATCTGCTAATTCTAATTTGCAGTAAGGAAGGAGGATAATCTATACGCTGACGTG--TGCTTCATGCAGGAGTTAAATTCTATTGCAACAACTGTGGTGAAGAGGGCCATCGAAGCCATTATTGTCCATCTTTGAAGGCTACAATTGGGCCGATGCAGTATAAATGTAGGATATGTGGAAAGACTGGTCACAACCGTACAACTTGCAAACAAAAAAGGAAGCATAAAAGCCATGGTAGACCATATAATTGTAGTGTTTGTGGACAAGGTGGCCACAACAGCAAGACATGTCCTCAAAATGACCAAGCAACAGGTTTCAGTAGCCAGCATCAGAATCAAGAG------------------------TTGCCAAATAATGTAAATATTATTAGTCGTCGAACTATTAAATGCAGCATTTGTTGTGAACGAGGTCATAATGCTAGGAGCTGCTCCCGTCGGGTCAAGCTTCAAAACACAAAAGCCCAAACAATTTGCTAAAATGACTTTACATTAATCTTGTT--ATAAGAATTTTGATTAGTTGTCAATTTGTCAAGTTCTATTAATAACATTTTAACTC-----------
>DA12
--------------------------------TTTGCATTGATTCTTCTCTTTCAACTAAGATTCAAGTCTAAAACATTAACCACATAATTTGGTATCTTTT------GAAAGATTAAGT-AGTCATTTCTTGAACTCTAATATTTT-TAGTACATGACCCAATTCTAAAAGTAGGTAGTCTGTTGGACAGCAACTG-----TTGCATTCTTATTCTATTGTGCAGTAAGGAAGGAGGATAATCTCTACGCTGACTTA--TGCTTCATGCAGGAGTTAAATTTTATTGCCACAGCTGTGGTGAAGAGGGTCATCGAAGTCATTACTGTCCATCTTTGAGGGCTAGAACTGGGCCAATTCAGTATAAATGTGGAATATGTGGAAAGTCGGGTCATAATCGTGCATCTTGCAAACAAAATAGAAAGCATAAAAGGCATGCTAGACAATATAAGTGTAGCATTTGTGGAGAAGGTGGCCACAACAGCAAGACATGTCCTCAAAATGACCAAGCAAAAGTTTTCAGTTGCGAGCATCAGAATATAGAG------------------------TTGCCAATTAATGTAAATATTATTAATCATCAATCTATTAAGTGCCGCATTTGTTGTGAACGAGGTCATAATGCTAAGAGCTGCTCCAGTCAGTTGAAGCTCCAAAAGACA--AGACCAAACAAATTGCTAAAATGATATACCATTAATCTTGA---ATAAGAATTTTGATTAGTTTCTAATTTGTCAAACTTTTG----------------------------
>DB53
----------------------------------ACAAAAATAGCCAATATTGCTTTAAGCAACTTGAACTCTAGAGTTGTATGCCTTGAAACGCATTTATTCTACATGAAATGTTTTTCTAACGACTGAAT-TATCAAAGTGAATGCTTTGTTGGACTGCACCTGTAGGCTGTGGATTTGAATTGTTCAGCAATTGTGATGTGAAGTAAATCAGGTCATATTTATGTTGCAATCCTGCTGATTTCTGCACAATTAAAACATCTTGATGCAGGAGTTAAATTTTTCTGCAAAAACTGTGGTCAGGAGGGCCATCGAAGGCATTATTGTCCATCATTGAAGGATACAGTTGGTAGAAGCTGGTATAACTGCAGGCTATGTGGGAAACCTGGCCACAACAGTAAAACCTGCAAACAAAACAAAGAGAATAGGAAGCCTATAACTC---ATGTTTGTGAAATATGTGGACAAGCTGGTCATAGCTGCAAGACCTGTCCCAATTACAACAAAGCAAAAACGCTGAATGGTCTGCAAAAAGATCAAGAACACATGACACCAAAATTGGCAGATTTGAAAAATAATGTAAATGTTGTTATTCATCATACTAAGAAGTGCAGCATTTGTCGCAAAGGCGGCCACAATGCTAGGAATTGTCCACATGGGATGAAGCTTGAACAC--------------------------------------------------------------------------------------------------------------------
>DC1
-----------------------------------------------------CTTTAAGCAACTTGAACTCTAGAGTTTTATGCCTTGAAACACATTTATTCTACATGAAATGTTTTGCTAATGACTGAAT-TATCAAAGTGAATGCTTTGCTGGACTGCACCTGTAGGCTGTGGATTTGAATTGTTCAGCAATTGTGATGTGAAGTAAATTAGGTCATATTTATGTTGCAATCCTGCTGATTTCTGCACAATTAAAACATCTTGATGCAGGAGTTAAATTTTTCTGCAAAAACTGTGGTCAGGAGGGCCATCGAAGGCATTATTGTCCATCATTGAAGGATACAGTTGGTAGAAGCTGGTATACCTGCAGGCTATGTGGGAAACCTGGCCACAACTGTAAAACCTGCAAACAAAACAAAGAGAATAGGAAGCATATAACTC---ATGTTTGTGAAATATGTGGACAAGCTGGTCATAGCTGCAAGACCTGTCCCAATTACAACAAAGCAAAAACGCTGAATGGTCTGCAAAAAGATCAAGAACACATGACACCAAAATTGGCAGATTTGAAAAATAATGTAAATGTTGTTATTCATCATACTAAGAAGTGCAGCATTTGTCGCAAAGGCGGCCACAATGCTAGGAATTGTCCACATGGGATGAAGCTTGAACACTCCAAAATCCAAT-ATGATGCTAACAAGACTTAAATTCAATCTTGTACTACAAGAAGCCTGATTTCAATCACCAGTGTCTG----CTAAGAACTGTGATTATTTATTTTT------
>DD1
-------------------------------------------------ATTGCTTTAAGCAGCTTCAACTCTAGAGTTTTATGCCTTGAGACGCATTTATTCTACATGAAATGTTTTGCTAATGACTGAAT-TATCAAAGTGATTGCTCTGTTGGACTGCACCTGTAGGCCTTGGATT-----------------------------------------ATTTATGTTGCAATCCTGCTGATTTATGCACAATTAAAACATCTTGATGCAGGAATCAAATTTTTCTGCAAAAACTGTGGTCAGGAAGGCCATCGAAGGCATTATTGTCCATCATTGAAGGATACAGTTGGTAAAAGCTGGTATACCTGTAGGCTATGTGGGGAACATGGCCACAACCGTAAAACCTGCAAACAAAACAAAGAGAATAGGAAGCATATAACTC---ATGTTTGTGAAATATGTGGACAAGCTGGTCATAGCTGCAAGACCTGTCCCAAGTACAACCAAGCAAAAACGCTGAAAGGTCTGCAAAAAGATCAAGAGCACATGACACCAAAATTGGCAGATTTGAAAAATAATGTAAATTTTGTTATTCATCATACTAAGAAGTGCAGCATTTGTCGCAAAGGCGGCCACAATGCTAGGAATTGTCCACATGGGATGAAGCTTGAACACTCCAAAATCCAAT-ATAATGGTAACAAGACTTAAATTTTATCAATACTGTCAAGCTGCTAAG----AATTGTGATTATTTATTTTTTAAAGTGAGGGAAC----------------
>DIM50
GGATGTAATAAGAATTATACCATCATTTCTTGAGACAAAAATAGCCAATATTGCTTTAAGCAACTTCAACTCTAGAGTTTTATGCCTTGAGACACATTTATTCTACATGAAATATTTTGCTAATGACTGAAT-TATCAAAGTGATTGCTCTGTTGGACTGCACCTGTAGGCTGTGGATT-----------------------------------------ATTTATGTTGCAATCCTGCTGATTTATGCACAATTAAAACATCTTGATGCAGGAGTCAAATTTTTCTGCAAAAACTGTGGTCAGGAGGGCCATCGAAGGCATTATTGTCCATCATTGAAGGATACAGTTGGTAGAAGCTGGTATACCTGTAGGCTATGTGGGGAACATGGCCACAACCGTAAAACCTGCAAACAAAACAAAGAGAATAGGAAGCATATAACTC---ATGTTTGTGAAATATGTGGACAAGCTGGTCATAGCTGCAAGACCTGTCCCAAGTACAACCAAGCAAAAACGCTGAAAGGTCTGCAAAAAGATCAAGAGCACATGACACCAAAATTGGCAGATTTGAAAAATAATGTAAATGTTGTTATTCATCATACTAAGAAGTGCAGCATTTGTCGCAAAGGCGGCCACAATGCTAGGAATTGTCCACATGGGATGAAGCTTGAACACTCCCAAATCCAAT-ATAATGGTAACAAGACTTAAATTTTATCAATACTGTCAAGCTGCTAAG----AATTGTGATTATTTA-----------------------------------
>FC13
CATTCTTGCTATCCCAAAGTTCCGTATTATCATTTGCATTGATTCTTCTCTTTAAACTAAGATTCAAGTCTAAAACATTAACCACATAATTTGGTATCTTTT------GAAAGATTAAGT-AGTCATTTCTTGAACCCTAATATTTT-TAGTACATGACCCAATTCTAAAAGTGGGTTGTCTGTTGGACAGCAACTG-----TTGCATTCTAATTCTATTGTGCAGTAAGGAAGGAGGATAATCTCTACGCTGACTTA--TGCTTCATGCAGGAGTTAAATTTTATTGCCACAGCTGTGGTGAAGAGGGTCATCGAAGTCATTACTGTCCATCTTTGAGGGCTAGAACTGGGCCAATTCAGTATAAATGCGGAATATGTGGAAAGTCGGGTCATAATCGTGCATCTTGCAAACAAAATAGAAAGCATAAAAGGCATGGTAGACAATATAAGTGTAGCATTTGTGGAGAAGGTGGCCACAACAGCAAGACATGTCCTCAAAATGACCAAGCAAAAGTTTTCAGTTGCGAGCATCAGAATATAGAG------------------------TTGCCAATTAATGTAAATATTATTAATCATCAATCTATGAAGTGCCGCATTTGTTGTGAACGAGGTCATAATGCTAAGAGCTGCTTCAGTCAGTTGAAGCTCCAAACGACAGAAGACCAAACAAATTGCTAAAATGATATATCATTAATCTTGA---ATAAGAATTTTGATTAGTTTCTAATTTGTCAAATTTTTGTTTATGTTTTGTATTATGAGCCTCATGT
>FTS1
-GATGTAATAAGAATTATACCATCGTTTCTTGAGATAAAAATAGCCAATATTGCTTTAAGCAACTTGAACTCGAGAATTTTATGCCTTGAAACACATTTGTTCTACATGAAATGTTTTGCTAATGACTGAAT-TATCAAAGTCAATGCTTTGTTGGACTGCACCTGTAGGCTGTGGATTTGAATTCTTCAGCAATTGTGATGTGAAGTAAATTAGGTCATATTTATGTTGCAATCCTGCTGATTTCTGCACAATTAAAACATCTTGATGCAGGAGTTGAATTTTTCTGCAAAAACTGTGGTCAGGAGGGCCATCGAAGACATTATTGTCCATCATTGAAGGATACAGTTGGTAGAAGCTGGTATACCTGTAGGCTATGTGGGAAACCTGGCCACAACCGTAAAACCTGCAAACAAAACAAAGAGAATAGGAAGCATATAACTC---ATGTTTGTGAAATATGTGGACAAGCTGGTCATAGCTGCAAGACCTGTCCCAATTACAACAAAGCAAAAACGCTGAATGGTCTGCAAAAAGATCAAGAGCACATGACACCAAAATTGGCAGATTTGAAAAATAATGTAAATGTTGTTATTCATCATACCAAGAAGTGCAGCATTTGTCGCAAAGGCGGCCACAATGCTAGGAATTGTCCACATGGGATGAAGCT---------------------------------------------------------------------------------------------------------------------------
>FTS2
-------------------------------------------------------------------------------------------------------------------------------------------------------GTTGGACTGCACCTGTAGGCTGTGGATTTGAATTCTTCAGCAATTGTGATGTGAAGTAAATTAGGTCATATTTATGTTGCAATCCTTCTGATTTCTGCACAATTAAAACATCTTGATGCAGGAGTTGAATTTTTCTGCAAAAACTGTGGTCAGGAGGGCCATCGAAGGCATTATTGTCCATCATTGAAGGATACAGTTGGTAGAAGCTGGTATACCTGTAGGCTATGTGGGAAACCTGGCCACAACCGTAAAACCTGCAAACAAAACAAAGAGAATAGGAAGCATATAACTC---ATGTTTGTGAAATATGTGGACAAGCTGGTCATAGCTGCAAGACCTGTCCCAATTACAACAAAGCAAAAACGCTGAATGGTCTGCAAAAAGATCAAGAGCACATGACACCAAAATTGGCAGATTTGAAAAATAATGTAAATGTTGTTATTCATCATACCAAGAAGTGCAGCATTTGTCGCAAAGGCGGCCACAATGCTAGGAATTGTCCACATGGGATGAAGCTTGAACACTCCAAAATCCAAT-ATAATGCTCACAAGAATTAAATTCAATCTTGTACTACAAGAAGGCTGATTTCAATCACCAATGTCTG-----------------------------------
>GG1
-------------------------------------------------------------------------------GGGAAAATATCAAGTTGTCCCTTACTAAAGGATGTGTATTCTTGCAACCAAAA-CATGAAACTAGGTTCTCAGCTGGACTAGAGCTGTGAGATCTTTTA-TGAGTAGTGCAGAGG----------AGATGGTTAGAAAGGGGAGGTCAATAGCTAGCTGCTGATTTCTGAACTATGTTT-TATTACTGTGCAGGTGTTAAATTTTACTGCAGCAACTGTGGACAAGAGGGTCATCGAAGGCATTATTGTCCATCATTGAAGGATACAGTTCAACATTTTCAGTATACCTGTGGAATATGTGGTCAAGTTGGTCACAACCGTAAAACCTGCCGACAAAACAAAGAGAGCAGGAAGCATAGAAGTTTGAGGAATTGCAGAATATGTGGACAAGCTGGTCACAATCGTAAGACATGCCCCCAGAGTAACCAA-TCATAAAGTATGGTGGTGGACAGACAAAATGAGAGTGCAGCATGCCAAGAGTTGGTAACTCGCATAATAATGTAAATG----------TCGAACTTAGAATTGTAGTTTTTGCAGCAATGAAGGTCATTATGCTAGAACCTGTCTACATGAAGTGAGGCTCAATAACTATGAAGACAG---AAATGGCAAAGATAATCTGCCATTGATGTAATTTGAAAACCACATTGGACCATGCACAAATTGATTTGCTTTGTTAAG------------------------
>HB41
--------------------AGGCAACTTGAGCTCTAGAGTTCTATGTCTTAAGTTACATTTGTTCTACATGAAATGTTCTATGTCTTAAGTTACATTTGTTCTACATGAAATGTTTTGCTAATGACTGAAT-TAACAAAGTGGATACTCTGTTGGACTGCAACTGTAGACTGTGGATTTGTATTGTTTAACAATTTTGATGTGAAGTAAAATGGGTCATGTGTATGTTGTAATCCTGATGACTTCTGCGCAATTAAAACATCTTGATGCAGGAGTTAAATTTTTCTGCAAAAACTGTGGTCAGGAGGGTCATCGAAGGCATTACTGCCCATCATTAAAGGGTACAGTTCGCAGGAGCTGGTA---CTGTAGATGCTGTGGGAAACCTGGCCACAACTGTAAAACTTGCGAAGAAAACAAAGAGAATAAAAAGCATGTAATTC---ATGTTTGTGAAATATGTGGACAAGCTGGTCATAGCTGTAAGACATGTCCCCAATACAACCAAGCAAAAACTCTGAATAGTCTGCAAAGAGATCAACAGCACATCACACCAAATTCTGTAGATTTGAAAAATAATGTAAATGTTGTTATTCATCATACTAGGAAGTGCAGCATTTGTCGCAAAGAAGGCCACAATGCGAGGAATTGTCCACATGGGATGAAGCTTGAACACTCCAAAGTCCAAT-ATAATGCTAACAAGAATTGATTTCAATCTTGCACTATGAGAAGTCT--------------------------------------------------------
>JO20
---------------------AGGTCTCAAATATTTACCACATTATCATTTATTAAAGTACAAGCGTGTGAGATATTTTTTGAGGAGAAATGCATTGTTATGGCACGTGACAGATTACTCAAGTCATTGCTTAAACTC---TGTTTT-TCATACATGATTCAATTCTAAAAGTGGGTAGTCTGTTGGGCAGCAACT--------GTCTGCTAATTCTAATGTGCAGAAAGGAAGGAGAATAATCTCTATGCTGACTTG--TGCTTCATGCAGGAGTCAAATTTTACTGCCGCAACTGTGGTGAAGAGGGTCATCGAAGCCATTATTGTCCATCTTTGAAGGATAAAATTGGGTCGATGCGGTATAAATGCAGGAGATGTGGAAAGACTGGTCACAATCGTACAACTTGCAAACAAAAAAGAAAGCATAAAAGCCATCGTAGAACATATAATTGTAGTGTTTGTGGACAAGGTGGCCACAACAGCAAGACATGTCCTCAAAAGGACCAAGCAAAAGGTTTCAGTAGCGAACATCAGAACCAAGAG------------------------TTGCTAAATAATGTAAATATTATTAAACGTCAAACCATTAAGTGCAGCATTTGTTGGGAACGGGGTCATAATGCTCGAAGCTGCTCCCGTCGGGTGAAGCTTCAAAATACAAAAGCCCAAACAATTTGCTAAAATGACTTTAATTT------------------------------------------------------------------------------
>JU21
--------TCAACTTAAATTCAGGTCTCAAATATTTACCACATTATCATTTATTAAAGTACAAGTGTGTGAGATATATTTTGAGGAGAAATGCATTGTTATGTCACGTGACAGATTACTCAAGTCATTGCTTGAACTC---TGTTTT-TCATACATGATTCAATTCTAAAAGTGGGTAGTCTGTTGGGCAGCAACT--------GTCTGCTAATTCTAATGTGCAGAAAGGAAGGAGAATAATCTCTATGCTGACTTG--TGCTTCATGCAGGAGTCAAATTTTACTGCCGCAACTGTGGTGAAGAGGGTCATCGAAGCCATTATTGTCCATCTTTGAAGGATAAAATTGGGTCGATGCGGTATAAATGCAGGAGATGTGGAAAGACTGGTCACAATCGTACAACTTGCAAACAAAAAAGAAAGCATAAAAGCCATCGTAGAACATATAATTGTAGTGTTTGTGCACAAGGTGGCCACAACAGCAAGACATGTCCTCAAAAGGACCAAGCAAAAGGTTTCAGTAGCGAACATCAGAACCAAGAG------------------------TCGCTAAATAATGTAAATATTATTAAACGTCAAACCATTAAGTGCAGCATTTGTTGTGAACGGGGTCATAATGCTCGAAGCTGCTCCCGTCGGGTGAAGCTTCAAAATACAAAAGCCCAAACAATTTGCTAAAATGACTTTAATTTAATCTTGTA--ATAAGCATTTCGATTAGTTGTCATGTAGTCAAGTTCTATGAATAACCTTTTAACTCCATCACCTTTG
>KE1
------------------------------------------------------------------------------ACAGTACAACCTGAATTGTATTAAAAATATGCTCATTACTTGCAAACATGTAACACATGTATTTTGTATATTCTTGAACTCTAGATTCTTTGTGTTAGCAAAGCTTTATCTATTTACTTTGATATGGAAACAAGGTAATCTCTATTTAAATGTTGCTGATGTATGTTGCTTACTATTGTA--TTTTTAATGCAGGGGTTAAAATTCATTGCAAGAACTGTGGTCAAGAAGGTCATCGGAAACATTATTGTCCATCTTTGAAGGATGAGATTGGAAAGAGTTGGTATACCTGCAGGATTTGTGGGCAAACTGGTCACAACCGTCAAACTTGTCGACAAAACAAAGAGAACATCAAACATATAAATTATAATAGTTGTGGAGTATGCGGAGAGGCTGGTCACAACAGTAGGACATGTCCCCAAAATAACCTTACCAAAAGATACAGTGGTCAGCAAAAGGAACAGAAGCCGAGGATTCCAGCTTCAACAAGCTTGGAGAGTAATGTAAAGGTTCTTACACTTCGCACTAGCA----------------------------------------------------------------------------------------------------------------------------------------------------------------------------------------
>LF2
------------------------------------------------------------------------------------------------------------------------------------------------ATAATCTGTTGGACTGCAACTGTAGACTGTGGATTTGCATTGTTCAGCAATTGTGATGTGAAGTAAAATGGGTCATATCTATTTTGTTATCCTGCTGACTTCCGCACAATTAAAACACATTGGTGCAGGAGTAAAATTTTTCTGCAAAATCTGTGGTCAGGAGGGCCATCGAAGGCATTATTGTCCATCATTGAAGGATACAGTTTGCAGAAGCTGGTATACCTGTAGGCTATGTGGGAAACCTGGCCACAACCGTAAAACTTGCGAAAAATTCAAAGAGAACAGGAAGCATATAACTC---ATGTTTGTGAAATATGTGGACAAGCTGGTCATAGCTGTAAGACATGTCCCCAATACAACCTACCAAAAACTCTGAATGGTCTGCAAAAAGATCAACAGCACATGATACCAAAATCTGCAGATTTGAAAAATAATGTAAGTGTTGTTATTCATCATGCTAGGAAGTGCAGAATTTGTCGCGAAGAAGGTCACAATGCTAGGAATTGTCCACATGGGATGAAGCTCGAATTCTCCAAAGTCCAAT-------------------------------------------------------------------------------------------------------
>MC0
-------------------------TTTTTTGAGACAAAAATCGCGGATATTGCTTTGGTCAACTTGAACTCTAGAATTTTACGTCTTAAGACACATTTGTTCTACATGAAATGTTTTGCTAATGACTGAAT-TATCAAAGTGGATACTCTGTTGGACTGCAACTGTAGACAGTGGATTGGTATTGTTTAGCAATTTTGATGTGAAGTAGAATGGGTCATATGAATGTTCTAATCCTGCTTAATTCTGCACAATTAAAACATCTTGATGCAGGAGTTAAATTTTTCTGCAAAAACTGTGGTCAGGAGGGCCATCGAAGGCATTATTGTCCATCATTGAAGGACACAGTTTGCAGAAGCTGGTATACCTGTAGGCTATGTGGGAAACCTGGCCACAACCGTAAAACTTGCAAAAAAGCGAAAGAGAATAGGAAGAATATAACTA---ATGTTTGTGAAAAATGTGGACAAGTTGGTCATAGCTTTAAGACATGTTCCCAGTGCGACCAAGCAAAAACTTTGAATGGTCTGCAAAAAGATCAACAGCACTTGACACCAAAATCTGCAAATTTGAAACATAATGTAAATGTTGTTATTCATCATACTAAGAAGTGCAGCATTTGTCGCAAAGAAGGCCACAATGCTAGGAATTGTCCGCATGGGATGAAGATTGAACACTCTAAAGTCCAAT-ATAATGGTAACAAGACTTAACTTTAATATTTTACTATGAGAAGTTTGATTTCAATCCCCATTTTCAAGCT--------------------------------
>MT0
GGACGTAATAATAAGTATACCATCGTTTCTTGAGACAAAAATAGCCGATATTGCTTTAGGTAACTTGAATTCTAGAGT----------TAGACACATTTGTTCTACATGAAATGTTTTGCTAATGACTGAAT-TATCAAAGTGAATGCTCTGTTGGACTGCAACTGTAGGCTGTGTATTTGTATTGTTCAGCAATTGTGATTTGAAGTAAAATGGGTCATATTTATGTTGCAATCCTGCTGATCTCTGCACAATTAAAACATCTTGATGCAGGAATTAAATTTTTCTGCAAAAACTGTGGTCAGGAAGGCCATCGAAGGCATTATTGTCCATCATTGAAGGATACAGTTGGCAGAAGTTGGTATACCTGTAGGCTATGTGGGGAACCTGGCCACAACCGTAAAACCTGCAAACGAAACAAAGAGAATAGGAAGAGTGTAACCC---ATGTTTGTGAAATATGTGGACAAGCTGGTCATAGCTGCAAGTCCTGTCCCCAGTACAACGAAGCAAAAACTCTGGATAGTCTGCAAAAAGATCAACAGCACATGACACCAAAATCTACCAATTTGAAAAATAATGTGAATGTTGTTATTCATCATACTAATAAGTGCAGCATTTGTCACCAAGAAGGCCACAATGCTAGGAATTGTCCACATGGGATGAAGCTTGAACACTCCAAAATCCAAT-ATAATGCTAACAGCACTTAACTTTAATCTTGTACTACGATAATCGTGATTTCAATCAGCATTGTCAAGCTGCTAGAAACTGTGATTATT-------------
>NN48
----------------------------------------------------------------------------------------------------------ATGAAATATTTTACTAATGACTGAAT-TATGAAAGTGAATGCTCTGTTGGACTGCAAATGTAGGCTGTGGATTTGTGTTGTTCAGCAATTGTGATGTGAAGTAAAATGGGTCATATTTATGTTGCAATCCTGCTTATTTCTGCACAATTAAAATATCTTGATGCAGGAGTTAAATTTTTTTGCAAAAACTGTGGTCAGGAGGGCCATCGAAGGCATTATTGTCCATCATTGAAGGATACACTTGGCAGAAGCTGGTATACCTGTAGGCTATGTGGTGAACCTGGCCACAACCGTAAAACCTGCAAACAAAACAAAGAGAATAGGAAGCATATAACTC---ATGTTTGTGAAATATGTGGGCAAGCTGGTCATAGCTGCAAGAGCTGTCCCCAGTACAACCAAGCAAAAACGCTGACTGGTCTGCAGAAAGATCAAGACCACATGACTCCAAAATCGGCAGATTTGAAAAATAATGTAAATGTTTTTATTCATCATACTAAGAAGTGCAGCATTTGTCGCAAAGAAGACCACAATGCTAGGAATTGTCCACATGAGATGAAGCTTAAACACTCCAAAATCTAAT-ATAATGCTAACGAGACTTGACTTTAATGCTGTACTACGAGAAGCCTGATTTCAATCACCA------------------------------------------
>PA42
---------------------ATTGTTTCTAGAGACAAAAATAGTGGATATTGCTTTCGGCAACTTTAACTCTAGAGTAGTATGCCTTAAAACACAT-TTTTCTACATGAAATGTTTTGCTAATGACTGAAT-TATCGAAGTGGATACTCTGTTGGACGGCAAATGTATACTGTGGATTTGTATTGTTTAGCAATTGTGATGTGAAGTAAAATTGGTCATATGTATGCTGTAATCCTGCTGACTTCTGCACAATTAAAACATCTTGATGCAGGAGTTAAATTTTTCTGCAAAAACTGTGGTCAGGAGGGCCATCGAAAGCATTATTGTCCATCTTTGAAGGATACAGTTCGCAAAAGCTGGTATACCTGTAGCCTATGTGGGCAACCTGGCCACAATTGTAAAACTTGTGAAAAAAACAAAGAGAATAGGAAGCTTATAACTC---ATGTTTGTGAAATATGTGGACTAGCTGGTCATAGATGTAAGACATGTCCCCAATACATCCAAGAAAAAACTCTGAATGGTCTGCAAAAATATCAACAGCACATGACACCAAAATCTGCAGATTTGAAAAATAATATAAATGTTGTTATTCATCATACTAGGAAGTGCAGCATTTGTCACAAAGAAGGCCACAATGCTAGGAATTGTCCGCAAGGGATGAAGCTTGAACACTCCAA-------T------GCTAACAAGACTTAACTTTAATCTTGTACTATGAGAATTCTGATTTCAATCCCCATTGTCAAGCTGCTAAAAACTGTGATTATTCATTTTTTGAAGT
>PB33
--------------------------------------------------------------------------------------------------------------AGAT-----------------------------------------------------------------GGCGTTATATATTTAATTTGATATGGAAGCAAGGTATTCTCTTTTAAAATATTTCTGACTTATGTTGTTTACTATTGCA--TTTCCAATGCAGGAGTTAAAATTCATTGTACAAACTGTGGTCAAGAAGGCCATCGGAGACATTATTGTCCATCTTTGAAGGATGTAATTGGCAAGAGTTGGTATACCTGCAGGATATGTGGAAAAACTGGTCATAACCGTCAATCTTGTCGACGAAACAAAGAGAACATCAAGCGTAAAACTTCCAATAGTTGTGGAATTTGCGGAGAAGCTGGTCACAATAGTAGGACATGTCCCCAGAATAACCTAACCAAAAATTACAGTGGTCAGCGGAAGGAAAAAAGGCCCAGGATTCCAACTTCAACAAGCTTTGAGAGTAATGTAAATGTTCTTACACATCGCACGAGCAATGGCAGTGTTTGTCATAATATCC--------------TTCTTGCATTATGTCATTGCTAACTTGAGATTCATCTGCAGAGAGCAAAGAGAACAGTGGCTGCAAACCAGGAGATATCTGAAATACAGAAATTTTTTCAGTGATCCACGAAGCTAGTTCAAGCATAGCCTGCCTTTAGAATGTGA
>PF1
----GTATTAATAATTATACCATCATTTCTCAAGACAAAAATAGTCGATATTGCTATAGACAACTTAAACTCTAGAGTTTTATGTCTTAAGACA----CATTCTACATGAAATGTTTTTCTAATGACTGAATTTATCAAAGTGAATGCTCTGTTGGACTGCCACTGTAGACTCTGTATTTTTATTGTTCAGCAATTGTGATGTGAAGTAAAATGGGTAATATTTATGTTGCAATCCTGCTGATTTCTGCACAATCAAAACATCTTGATGCAGGAGTTCAATTTTTCTGCAAAAACTGTGGTCAAGAGGGCCATCGAAGGCATTATTGTCCATCATTGAAGGATACAGTTGGCAGAAGCTGGTACACCTGTAGGCTATGTGGGGAACCTGGCCACAACCGTAAAACCTGCAAACAAAACAAAGAGAATAGGAAGCATATAACTC---ATGTTTGTGAAATATGCGGAAAAGCTGGTCATAGCTGCAAGACCTGTCCCCAGTACAACCAAGAAAAAACTCTGAATGGTCTGCAAAAAGATCAACAGCACATGACACCAAAATCTGCAGATTTGAAAAATAATGTAAATGTTGTTATTCATCATACTAAGAAGTGTAGCATTTGTCGCAAAGAAGGCCACAATGCTAGGAATTGTCCACATGGGATGAAGTTTGAACACTCCAAAATCCAAT-ATAATGCTAACAAGACTTAACTTTAATCTTGTACTATGAGAAG-----------------------------------------------------------
>PFM1
GGATGTAATAATAATTATACCATTGTTTGTAGAGACAAAAATAGTGGATATTGTTTTAGGCAACTTGAAC----GAGTTTTACGTCTTTAAACACATTTGTTCTACATGAAATGTTTTGCTAATGACTGAAT-TATCAAAGTGGATACTCTGTTGGACTGCAAATGTATACTGTGGATTTGTATTGTTTAGCAATTGTGATTTGAAGTAAAATTGGTC-----TATGCTGTAATCCTGCTGACTTCTGCACAATTAAAACATCCTGATGCAGGAGTTAAATTTTTCTGCAAAAACTGTGGTCAGGAGGGCCATCGAAGGCATTATTGTCCATCATTGAAGGATACAGTTCGCAAAAGCTGGTATACCTGTAGGCTATGTGGGCAACCTGGCCACAACCGTAAAACTTGTGAAAAAAACAAAGAGAATAGGAAGCATATAACTC---ATGTTTGTGAAATATGTGGACTAGCTGGTCATAGCTGTAAGACATGTCCCCAATACAACCAAGAAAAAACTCTGAATGTTCTGCAAAAATATCAACAGCACATGACACCAAAATCTGTAGATTTGAAAAATAATATAAATGTTGTTATTCATCATACTAGGAAGTGCAGCATTTGTCACAAAGGCGGCCACAATGCTAGGAATTGTCCAC----------------------------------------------------------------------------------------------------------------------------------------
>PG28
ATTATTTGTGTTAGCAAAGTCAAGATTTATAAGATTATGAAAGTGCATTCTTTCTTCTGATCATTTTTTTAAATACTGCTTTTGTGACACATAAAACCTTATGGACAAGAGAAAAATATGTAGAAGCGAAGCAAAAGTACAAGAAAGTGTGTTTTTATCTAGACTATCTCCGTGGAT--GGAATTATCTATTTACTTTGATATGGAAGCAAGGTAATCTCTATTGAAATGTTTCTGAATTATGTTGCTTACTATTGCA--TTTTTAATGCAGGAATTAAAATTCGTTGCACAAACTGTGGTCAAGAAGGTCATCGGAGACATTATTGTCCATCTTTGAAGGATGTGATTGGCAAGAGTTGGTATACCTGCAGGATATGTGGACAAACTGGTCACAACCGTCAAACTTGTCGACAAAACAAAGAGAACATCAAGCATAGAACTTACAATAGTTGTGGAATTTGTGGAGAAGCTGGTCACAACAGTAGGACATGTCCCCAGAATAACCTAACCAAAAGTTACAGTGGTCAGCAAAAGGAACAAAAGCCCAGGATTCCAACTTCAACGAGCTTAGAGAATAATGTAATGGTTCTTACACATTGCACTAGCAAGTGCAGTGTTTGTGATAATAATCATCTCCAAATATCTTTCTTGCATTATGCCACTGCTAACTTGAAATTCATCTGCAGAGAGCAAAGAGAACAGCGGCTGCAAGACAGCAGATACCTGAAACACAGAAATTTTTTCAGTAATCCAGAAAACTAGTTCAAGCACAGCCTTTCTTTAAAATGTGA
>PH2
-------------------------------------------------------ATAGACAACTTAAACTCTAGAGTTTTATGTCTTAAGACA----CATTCTACATGAAATGTTTTGCTAATGACTGAATTTATCAAAGTGAATGCTCTGTTGGACTGCCACTGTAGACTCTCTATTTTTATTGTTCAGCAATTGTGATGTGAAGTAAAATGGGTAATATTTATCTTGCAATCCTGCTGATTTCTGCACAATCAAAACATCTTGATGCAGGAGTTCAATTTTTCTGCAAAAACTGTGGTCAGGAGGGCCATCGAAGGCATTATTGTCCATCATTGAAGGATACAGTTGGCAGAAGCTGGTACACCTGTAGGCTATGTGGGGAACCTGGCCACAACCGTAAAACCTGCAAACAAAACAAAGAGAATAGGAAGCATATAACTC---ATGTTTGTGAAATATGCGGAAAAGCTGGTCATAGCTGCAAGACCTGTCCCCAGTACAACCAAGAAAAAACTCTGAATGGTCTGCAAAAAGATCAACAGCACATGACACCAAAATCTGCAGATTTGAAAAATAATGTAAATGTTGTTATTCATCATACTAAGAAGTGTAGCGTTTGTCGCAAAGAAGGCCACAATGCTAGGAATTGTCCACATGGGATGAAGTTTGAACACTCCAAAATCCAAT-ATAATGCTAACAAGACTTAACTTTAATCTTGTACTATGAGAAGCCTAATTTCAATCACCATTGTCAAGCTGCTAAAAACTGTGATTATTCATTTTTTAAAGT
>PM29
------------------------------------------------------------------AAAACACTGCTTATATGACACATAAAACATTATTGAAAAGAAGACAAAAATTTGTACGAGTGAAGTAAAAGTACATGAAAGTGCATTTTTATTTGGACTATCTCCATGGAT--GGCATTGTCTATTTACTTTGATATGGAAGCAAGGTAATTTCTATTGAAATATTGCTAACTTGTGTTGCTTACTATTGTC--ATTTTAATGCAGGAGTGAAAATTCATTGCACAAACTGTGGTCAACAAGGTCATCGCAGACATTATTGTCCATCTTTGAAGGATGTGATTGGCAAGAGTTGGTATACCTGCAGGATATGTGGACAAACTGGTCACAACCGTCAAACTTGTGGACGAAACAAAGAGAACATCAAGTATAGAACTTACAATAGTTGTGGAATTTGTGGAGAAGCTGGTCACAACAGTAGGACATGTTCCCAGAATAGCCTAACCAAAGGTTACAGTGGTCAGCAAAAAGAACACAAGCCCAGGATTCCGACTTCAACAAGCATGGAGAGTAATGTAAAGGTTCTTACTCATTGCAATAGCAAGCACAGTGTTTGTGATAATATTCGTCTCAAAAGATCCTTGTTGCATTATATCTTTGCTAACTTAAAATTCATCTGCAGAGGTT----------------------------------------------------------------------------------------------------
>PS27
---------------------------------------AAAGTGCATTCTTTCTTCTGATCATTTTTTTAAATACTGCTTTTGTGACACATAAAACCTTATGGACAAGAGAAAAATATGTAGAAGTGAAGCAAAAGTTCAAGAAAGTGCGTTTTTATCTAGACTATCTCCGTGGAT--GGAATTATCTATTTACTTTGATATGGAAGCAAGGTAATCTCTATTGAAATGTTTCTGAATTATGTTGCTTACTATTGCA--TTTTTAATGCAGGAATTAAAATTCGTTGCACAAACTGTGGTCAAGAAGGTCATCGGAGACATTATTGTCCATCTTTGAAGGATGTGATTGGCAAGAGTTGGTATACCTGCAGGATATGTGGACAAACTGGTCACAACCGTCAAACTTGTCGACAAAACAAAGAGAACATCAAGCATAGAACTTACAATAGTTGTGGAATTTGTGGAGAAGCTGGTCACAACAGTAGGACATGTCCCCAGAATAACCTAACCAAAAGTTACAGTGGTCAGCAAAAGGAACAAAAGCCTAGGATTCCAACTTCAACGAGCTTAGAGAATAATGTAATGGTTCTTACACATTGCACTAGCAAGTGCAGTGTTTGTGATAATATTCATCTCCAAATATCTTTCTTGCATTATGCCATTGCTAACTTGAAATTCATCTGCAGAGAGCAAAGAG----------------------------------------------------------------------------------------------
>PS30
-------------------------------------------------------------AACTTTAACTCTAGAGTAGTATGCCTTAAAACACAT-TTTTCTACATGAAATGTTTTGCTAATGACTGAAT-TATCGAAGTGGATACTCTGTTGGACTGCAAATGTATACTGTGGATTTGTATTGTTTAGCAATTGTGATGTGAAGTAAAATTGGTCATATTTATGCTGTAATCCTGCTGACTTCTGCACAATTAAAACATCTTGATGCAGGAGTTAAATTTTTCTGCAAAAACTGTGGTCAGGAGGGCCATCGAAAGCATTATTGTCCATCTTTGAAGGATACAGTTCGCAAAAGCTGGTATACCTGTAGCCTATGTGGGCAACCTGGCCACAATTGTAAAACTTGTGAAAAAAACAAAGAGAATTGGAAGCTTATAACTC---ATGTTTGTGAAATATGTGGACTAGCTGGTCATAGCTGTAAGACATGTCCCCAATACAACCAAGAAAAAACTCTGAATGGTCTGCAAAAATATCAACAGCACATGACACCAAAATCTGCAGATTTGAAAAATAATATAAATGTTGTTATTCATCATACTAGGAAGTGCAGCATTTGTCACAAAGAAGGCCACAATGCTAGGAATTGTCCGCAAGGGATGAAGCTTGAACACTCCAA-------T------GCTAACAAGACTTAACTTTAATCTTGTACTATGAGAATTCTGATTTCAATCCCCATTGTCAAGCTGCTCAAAACTGTGATTATTCATTTTTTGAAGT
>PSF43
-----------------------------------------------------------------------------TTTTATGCCATAAGACACATTTGTTCTACATGAAATATTTTGCTAATGACTGAAT-TATGAAAGTGAATGCTCTGTTGGACTGCAAATGTAGGCTGTGGATTTGTATTGTTCAGCAATTGTGATGTGAAGTAAAATGGGTCATATTTATGTTGCAATCGTGCTTATTTCTGCACAATTAAAATATCTTGATGCAGGAGTTAAATTCTTTTGCAAAAACTGTGGTCAGGAGGGCCATCGAAGGCATTATTGTCCATCATTGAAGGATACACTTGGCAGAAGCTGGTATACCTGTAGGCTATGTGGGGAACCTGGCCACAACCGTAAAACCTGCAAACAAAAGAAACAGAATAGGAAGCATATAACTC---ATGTTTGTGAAATATGTGGACAAGCTGGTCATAGCTGCAAGAGCTGTCCCGAGTACAACCAAGCAAAAACGCTGACTGGTCTGCAGAAAGATCAAGATCACGTGACTCCAAAATCGGCAGATTTGAAAAATAATGTAAAAAATAAAAGAAAAATGAAAAGATATTTTGATCAATATTATGATAGAAATTTTGAAGGTGATAATGTTTGGTTATGGGAAAGTCATCATGAGGATAAAGGTAAACATGGAAAATTTGATTCCTTATGGTTAGGTACCTATGAAATTTTTTAAAATTTTGTTAAACATACTTATAATCTTTGTGATGATGATTCATATGTCCTTCCAAT
>PTA0
GAATGTCATAATAACTAGACCATTGTTTCCCGAGACAAAAATAGC-AGTAATGCTGTAGGCAACTTGAACTCTAGAGTTTATATCTTTTAGACACATGTTTTCTATATGAATTGTATTGCTAATGACTGAAA-TATCGAAGTGGATACTCTGTTGGACTGCAACTGTAGAC--TGGATTTGTATTGTTTAGCAATTGTGATGCGAAGTAAAATGGGTCATATGCATGTTGTAATATTGCTGACTTCTGCACAATTAAAACATCTTGATGCAGGAGTTAAATTTTTCTGCAAAAACTGTGGTCAGGAGGGCCACCGAAGGCATTATTGTCCATCACTGAAGGATACAGATTGCAGAAGCTGGTATACCTGTAGGCTATGTGGGAAACCTGGCCACAACCGTAAAACTTGCAAAAACAACAAAGAGAATAAGAAGTTTATAACTC---ATGTTTGTGAAATATGTGGACAAGCTGGTCATAGCTTTAAGACTTGTCCCCAATACAACAAAGCAAAAACTCTGAATGGTCTGCAAAAAGATCAACAGCACATGATACAAAAATGTACAGATTTGAAAGATAATGTAAATGTTGTTATTCATCATACTAGGAAGTGCAGCATTTGTCGCAAAGAAGGTCACAATGCTAGGAATTGTCCACAT--------------------------------------------------------------------------------------------------------------------------------------
>RC54
--------------------------------------------------------------------------------------------------TGTTTTACATGAAATATTTTGCTAATGACTGAAT-TATGAAAGTGAATGCTCTGCTGGACTGCAAATGTAGGCTGTGGATTTGTATTATTCAGCAATTGTGATGTGAAGTAAAATGGGTCATATTTATGTTGCAATCCTGCTTATTTCTGCACAATTAAAATATCTTGATGCAGGAGTTAAATTTTTTTGCAAAAACTGTGGTCAGGAGGGCCATCGAAGGCATTATTGTCCATCATTGAAGGATACACTTGGCAGAAGCTGGTATACCTGTAGGCTATGTGGTGAACCTGGCCACAACCGTACAACCTGCAAACAAAACAAAGAGAATAGGAAGCATATAACTC---ATGTGTGTGAACTATGTGGACAAGCTGGTCATACATGCAAGAGCTGTCCCCAGTACAACCAAGCAAAAACGCTGACTGGTCCGCAGAAAGATCAAGACCACATGACTCCAAAATCGGCAGATTTGAAAAATAATGTAAATGTTTTTATTCATCATACTAAGAAGTGCAGCATTTGTCGCAAAGAAGGCCACAATGCTAGGAATTGTCCACATGAGATGAAGCTTGAACACTCCAAAA-------------------------------------------------------------------------------------------------------------
>RR55
-----------------------------------------------------------------------------------------------------------------------------------------------AATGCTCTGTTGGACTGCAAATGTAGGCTGTGGATTTGTATTATTCAGCAATTGTGATGTGAAGTAAAATGGGTCATATTTATGTTGCAATCCTGCTTATTTCTGCACAATTAAAATATCTTGATGCAGGAGTTAAATTTTTTTGCAAAAACTGTGGTCAGGAGGGCCATCGAAGGCATTATTGTCCATCATTGAAGGATACACTTGGCAGAAGCTGGTATACCTGTAGGCTATGTGGTGAACCTGGCCACAACCGTAAAACCTGCAAACAAAACAAAGAGAATAGGAAGCATATAACTC---ATGTGTGTGAAATATGTGGACAAGCTGGTCATAGCTGCAAGAGCTGTCCCCAGTACAACCAAGCAAAAACGCTGACTGCTCTGCAGAAAGATCAAGACCACATGACTCCAAAATCGGCAGATTTGAAAAATAATGTAAATGTTTTTATTCATCATACTAAGAAGTGCAGCATTTGTCGCAAAGAAGGCCACAATGCTAGGAATTGTCCACATGAGATGAAGCTTGAACACTCCAAAATCCAAT-ATAATGCTAAC-------------------------------------------------------------------------------------------
>SA1
GGATGTAATAATAATTATACCATTGTTTCTAGAGATAAAATAGTG-AATATTGCTTTACGCAACTTGAGTAG--------TATGTCTTCAAACACATTTGTTCTACATGAAATGTTTTGCTAATGACTGAAT-TATCGAAGTGGATACTCTGTTGGACTGCAAATGTATACTGTGGATTTGTATTGTTTAGCACTTGTGATGTGAAGTAAAATTGATCATATGTATATTGTAATCATGCTGACTTCTGCACAATTAAAACATCTT---GCAGGAGTTAAATTTTTCTGCAAAAACTGTGGTCAGGAAGGCCATCGAAGGCATTATTGTCCATCATTGAAGGATAAAGTTCGCAAAAGCTGGTATACCTGTAGGCTATGTGGGCAACCTGGCCACAACCGTAAAACTTGTGAAAAAAACAAAGAGAATAGGAAGCTTATAACTC---ATGTTTGTGAAATATGTGGACTAGCTGGTCATAGCTGTAAGACATGTCCCCAATACAACCAAGAAAAAACTCTGGATGATCTGCAAAAATATCAACAGCACATGACACCAAAATCAGCAGATTTGAAAAATAATATTAATCTTGTTATTCATCATACTCGGAAGTGCAGCATTTGTCACAAAGAAGGCCACAATGCTCGGAATTGTCCGCAAGGGATGAAGCTTGAACACTCCAA-------T------GCTAACAAGACTTAACTTCAATCTTGTACTATAAGAATTCTGATTTCAATCCCCATTGTCAAGCTCCTAAAAACTGTGATTATTCATTTTTTGAAGT
>SC0
---------------------------------------------------------------------------------ATGTCTTAAGACACATTTGTTCTGCATGAAATGTTTTGCTAATGACTGAAT-TATCAAAGTTGATGCTCTGTTGGACTGCAACTGTAGCCTTTGGATTTGTATTGTTCAGCAATTGTGATGTGAAGTAAAATGGGTCATATTTATGTTGCAATCCTGCTGATATCTGCACAATTGAAACATCTTGATGCAGGAGTTAAATTTTTCTGCAAAAACTGTGGTCAGGAGGGCCATCGAAGGCATTATTGTCCATCATTGAAGGAAACAGTTGGCAGAAGGTGGTATACCTGTAGGCTATGTGGGGAACATGGCCACAACCGTAAAACCTGCAAACAAAACAAAGAGAATAGGAAGCATATAACTC---ATGTTTGTGAAATATGTGGACAAGCTAGTCATAGCCGCGACACCTGTCCCCAGTACAACCAAGCAAATTCTCTGAATGATCGGCAAAAAGATCAATAGCAC--GACACCAAAATCTGTAGATTTGAAAAATATTGTAAATGTTGTTATTCATCATACTAAGAAGGGCAGCTTTTGTTGCACAGAAGGCCATAATGCTAGGAGTTGTCTACATGGGATGAAGCTTGAACGCTCCAAAATCCAAT-ATAATGCTAGCAAGACTTAACTTTAATCTTGTACTATGAGAAGCCTGATTTCAATCACCATTATCAAGCTGCTAAAAACTGTGATTATTC------------
>SG23
CATCTCCTTAAACTTAAATTCAGGTCTCAAACATTAATCACATTATCATTTCTTGATATACAAGCACGTGAGATATATTTTCTGGATAAATTCATCTCTATTTCATGTGACAGATTACTT-AGCCAATGCTTGAGCTCTAATGTTTT-TCTTACATGACCCAATTGTAAAAGTGGGTAGTCTGTTGGACTGCAACTG-----TCATCTACTAATTTTGATGTGCAGTAAG-----GTGATAATCTCTATGTTGGCTTG--TGCTTCATGCAGGAGTTAAATTTTATTGCCACACCTGTGGTGAAGAGGGCCATCGAAGTCATTATTGTCCATCTTTGAAGGATACAATTGGGGAGACGCGGTATAAATGCAGGATATGTGGAAAGTCCGGTCACAACCGTACAACTTGCAAACAAAAAAGAGAACATAAAAGCCATGGTAGGCCACATAATTGTACTGTTTGTGGACAAGGTGGCCACAACAGCAAGACATGTCCTCAAAATGACAAAGCAAAAGGTTTTAGTAGCCAGCATCAGAATCAAGAG------------------------TTGCCAAATAATGTAAATATTGTTAGCCATCAAACTACTAAATGCAGCATTTGTTGCAAACGAGGTCATAATGCTAGGAGCTGCTCCCGTCGGTTGAAGCTTCAAAACACAAATAGCTAAAAGACA------------TTAACATCAATCTTGTA--ATAAGCATTCTGATTAGTTGCCAAATTTTAAAGTTCGTCGGAAACTGTGATTATTCGAAATTTATTA
>SS22
CATCTCTTTCAACTTAAATTCAGGTCTCAAACATTAATCACATTATCATTTCTTGATATACAAACACGTGAGATATTTT-TGTGGATAAATGCATCTCTATTTCATGTGACAGATTACTT-AGCCAATGCTTGAGCTCTAATGTTTT-TCTTAGATGACCCAATTGTAAAAGTGGGTAGTCCGTTGGACTGCAACTG-----TCATCTACTAATTTTGATGTGCAGTAAG-----GGGATAATCTCTATGTTGGCTTG--TGCTTCATGCAGGAGTTAAATTTTATTGCCACACCTGTGGTGAAGAGGGCCATCGAAGTCATTATTGTCCATCTTTGAAGGATAAAATTGGGCAGAAGTGGTATAAATGCAGGATATGTGGAAAGTCCGGTCACAACCGTACAACTTGCAAACAAAAAAGAGAACATAAAAGCCATGGTAGGCCATATAATTGTACTATTTGTGGACAAGGTGGCCACAACAGCAAGACATGTCCTCAAAATGACAAAGCAAAAGGTTTTAGTAGCCAGCATCAGAATCAAGAG------------------------TTGCCAAATAATGTAAATATTGTTAGCCATCAAACTATTAAATGCAGCATTTGTTGCAAACGAGGTCATAATGCTAGGAGCTGCTCCCGTCGGTTGAAGCTTCAAAACACAGAAGGCCAAACAATTGCTAAAATGACATTAACATCAATCGTGTA--ATAACCATTCTGATTAGTTGCCAAATTTTAAAGTTCGTCAAAA------------------------
>SV36
----------------AAGTCAGGGCTGTAATATTATTTATACCATCATTTGTTGACATACACACGTGACATATTACTTGAGGCTATAGCAAGAACTCTAGAATTTGTCTTGTTGTACATGAAAGGATTTGTTGATAAAAGTGGGTACTCTGTTGCGCTGCAGCGGTGGGATTGATT--TGCGTCGTCTACAAATTCTGATATGCAGTAATAAGGGTGGTCCATAACATATCTTCTAACCTGCTGACTTCTGTACTGTTGTACTTTATGCAGGAATTAAATTTTACTGCAAAAACTGTGGTCAAGAGGGACATCGAACTCATTATTGTCCATCTTTGAAGGATAAAATTGGCCGGAGCTGGTATACTTGTAGGATATGTGGGCAATCTGGTCACAACCGTACAACTTGCAAACA---TAAAGAGAACAGAGAGCATAAAAGTGATAATAATTGTGCAATTTGTGGACAAGCTGGCCACAACCGTCAGACATGTCCTCAAAATAACCAAGCAAATACTCTTACTGTTCAGCAAAAAGATAAAAAATCCAGGACTCCAATATCTGCAGACTTGACGAGCAATGTAAATATTATTAGTCGTAACACTATTAAGTGCAGTGTGTGTCGCAAAGAAGGCCATAATGCTAGGAGCTGCCCACATGGGACGAACCTTAAAAACTCCGAAGGCCAAG-AAACTGCTAAGATGGCTTTACATTAATCTTGTA--ATCAGCAGTCTGATTTTAGTTGTCATTGTCAAGTTTCTCAACAACTGTGATTGTTCAAAATTTGTGT
>TA17
CATATGTTTCAACTTCAATTCAGGTCTCAAACATTTACCACACTATCATTTATTAAGATACAAGCGTATGAGGTATATTTTGAGGAGAAATGCATTTGTTAATCATGTGACAAACTACTCAAGTCATTGCTTGAACTC---TGTTTT-TCTTAAATGACCCAATTCTAAAAGTGGGTAGTCTATTCGGTAGCAAAACTG---TCTTCTGCTAATTCTAACGTGTATTAAGGAAGGAGAATAATCTCTCTGCTGACTTG--TGCTTCATGCAGGAGTTAAATTTAGCTGCCACAACTGTGGTGAAGAGGGCCATCGAAGCCATTATTGTCCATCTTTGAAGGATAAAATTGGGCCAATGCAGTATAAATGCAGGATATGTGGAAAGACTGGTCACAATCGTACAACTTGCAAACAAAAAAGAAAGCATAAAAGCCATGGTAGAACATATAATTGTAGTATTTGTGGTCAAGGTGGCCACAACAGCAAGACATGTCCTCAAAAGGACCAAGCAAAAGGTTTCAGTAGCAATAATCAGAATCAAGAG------------------------TTGCCAAATAATGTAACTATTATTAGTCATGAAACTATTAAGTGCAGCATTTGTTGTGAATGGGGTCATAATGCTAGAAACTGCTCCCACCGGGTGAAGCTTCAAAATGCAAAAGCCCAAACAATTTGCTGAAATGACTTTAAATTAATCTTGTA--ATAAGCATTT---------------------------------------------------------
>TB39
TTCTTGAGATACAAACATGTGAGACATTTGTTTTTGGAGAAAGGCTCTTATATTAACATGTGACAGATTACTTGATTCTATGCTTGAATCTAATGATTTGTTTTGCACGAAATTATATGTTAATGACCCAAT-TACAAAAGTTCGTACTGTGTTGGACTGCAGCTCTAGGCTGTGTATTTACTTCATTTACCAATTCTGAGAT-ACGGCGTTGGGGTAATCTCTATATTATAATCCTGTTCACTTGTGAACTGTTGTA----CTTTTTGCAGGAGTTAAATTTAACTGCCAAAACTGTGGTCAAGAGGGCCATCGAAGTCATTATTGTCCATCTTTGAAGGATACAATTGGCCGGAGCTGGTATACTTGTAGTATATGTGGGGAATCTGGTCACAACCGTACAACTTGCAATCGAAAAAAAGAGAATAAGAAGCCAATAAGTCAGGTTAATTGTGTTATATGTGAACAAGCTGGCCACAACCGTAATACATGTCCCCAAAACGACGAAGTGAAAATTCCTACTAGTCAGCATAAGGATAAAAAGTGCAGGACTCCAAGATCTACAGATTTGCCTAATAATGAAAATGTTGTTATTCGTCACACTATTAAGTGCAGTGTTTGTGGCAAAGAAGACCATAATGCTAGGAGCTGCTCATCTGGGGTGAATCTTAGATACACAAAAGGCCAAG-AAATTGCTAAAATGACTCCACATTAATCTTGTA--ATAATCATTCTGATTTTAGTTGCCTTT----------------------------------------
>TC31
--------------------------------------------------------------------------------------------------------------TGCA-------------------------------------TTTTTATCTGGACTATCTCCATGGAT--GGCATTATCTATT-ACTTTGATATGGAAGCAACGCAATCCCCATTGAAATTTTGCTGACTTATGTTGCTTACTATTGTA--TTTTTAATTCAGGAGTTAAAATTTATTGCAAGAACTGTGGTCAAGAAGGTCATCGGAGACATTATTGTCCATCTTTGAAGGATACAATTGGAAAGAGCTGGTATACCTGCAGGATTTGTGGGAAAACTGGTCACAACCGTCAAACTTGTCGACAAAACAAAAAGAACATCAAACATATAACTTACAATAGTTGTCGAATATGCGGAGAAGCTGGTCATAACATTAGGACATGTCCCCAGAGTAACCTTACTAAAAGATTCAGTGCTCAGCAAAAGGAACACAAGCCCAAGATTCCAACTTCAGCAAGCTTGGAGAGTAATGTAAGGGTTCTTATACTTCGCATTAGCAAGTGCAGTGTTTGTGATAATATTCATCTCAAGATATACTTCTTGCATTATTGCATTGCTAACTTGAAATGCATCTGCAGAGAGAAAAGTGAACAGCAGTTGC----------------------------------------------------------------------------------
>TN1
-------------------------------------------------ATATTAACATGTGACAGAATACTTGATTCTATGCTTGAATCTGATGATTTGTTTTGCATGAAAGGATTTATTGATGACCTATT--ATAACCGTGAGTACTCTGTCGGACTGCAGCTCTAGCCTGTTGATTTGCATCATCTACTTATTCTGATAT-GCAGTAGTAGGGGAATCTCTATGTTTAAATCCTGTTGAATTGTGCACTGTTTTA----CTTTATGCAGGAGTTAAATTTTATTGCCGAAACTGTGGTCAAGAGGGCCATCGAAGTCATTATTGTCCATCTTTGAAGGATACAGTTGGCCAGAGCTGGTATACTTGCGGGATATGTGGGAAATCAGGTCACAACCGTACAACTTGCAAACAAAAAAAAAAGAATAGGAAACATAAAAGTCGTGATAATTGTGCAATATGTGGACAAGCTGGCCATAACTGTAAGACATGTCCCCAAAATGACGAATTAAAATGTATTAGTAGTCAGCATAAGGATCAAAAGTTCAGGAATCCAAGATCTACAGATATGCCAAATGATGTGAATGTTGGTAGTCGTCACATTATTAAGTGCAGTGTTTGTTGCAAAGAAGGCCATAATGCTTGGAGCTGCTCACATGGGATGAGGCTTAGAGACACAGAAGGCCAAG-AAATTGCCAAAACGACTTCACATTAATCTTGTG--ATAAGCATTCTGATTTCAGTTGCCCTTGTCAAGTTGATCAAGAACTGTGGTGGTTTAAAATTTGTTT
>TO14
CATCTCTTTCAACTTAAAATCAGGTTTCAAAT-ATTACCACATTATCATTTATTAATGTACAAGCATGTGAGATATGTTTTGTGGAGAAATGTATTGTTATATCATGTGACAGATTACTTAAGTCATTGCTTTAACTCTAATGTTTT-TCTTACAAAACCCAATTCTAAAAATGGGTAGTCTGTTGGACTGCAGCTC-----TCATCTACCTATTCTAATATGCAGTAATGTAGGAGGATAATCTCTATGTTGGCTTG--TGCTTCCTGCAGGAGTTAAATTTTATTGCCACAACTGTGGTGAAGAGGGCCATCGAAGCCATTATTGTCCATCTTTGAAGGATACAATTGGACTGATGCGGTATAAATGCAGGATATGTGGAAAGACTGGTCACAATCGTACAACTTGCAAACAAAAAAGAAAGCATAAAAGCCAGGGTAGAACATATAATTGTAGTGTTTGTGGACAAGGTGGTCACAACAGAAAGACATGTCCTCAAAATGACCAAGCAAAAGGTTTCAGTAGCCAGCATCAGAATCAGGAG------------------------TTGTCAAATAATGTCAATATTATTAGTCGTCAAACTATTAAGTGCAGCATTTGTTGTGAACGAGGTCATAATGCTAGGAGCTGCTCCCGTCGATTGAAGCTTCAAAACGCAAAAGCCCAAACAATTTGCTAAAATAACTTAACATTAAT---------------------------------------------------------------------------
>TPL03
-----------------------------------------------GTATTGCTTTGGGCAACTTGAACTCTAGAGTTTTATGTCTCAAGACACATTTGTTCTACATGAAATATTTTGCTAATGACTGAAT-TATGAAAGTGAATGCTCTGTTGGACTGCAAATGTAGGCTGTGGATTTGTATTGTTCAGCAATTGTGATGTGAAGTAAAATGGGTCATATTTATGTTGCAATCGTGCTTATTTCTGCACAATTAAAATATCTTGATGCAGGAGTTAAATTTTTTTGCAAAAACTGTGGTCAGGAGGGCCATCGAAGGCATTATTGTCCATCATTGAAGGATACACTTGGCAGAAGCTGGTATACCTGTAGGCTATGTGGGGAACCTGGCCACAACCGTAAAACCTGCAAACAAAACAAAGAGAATAGGAAGCATATAACTC---ATGTTTGTGAAATATGTGGACAAGCTGGTCATAGCTGCAAGAGCTGTCCCCAGTACAACCAAGCAAAAACGCTGACTGGTCTGCAGAAAGATCAAGATCACGTGACTCCAAAATCGGCAGATTTGAAAAATAATGTAAATGTTTTTATTCATCATACTAAGAAGTGCAGCATTTGTCGCAAAGAAGGCCACAATGCTAGGAATTGTCCACATGAGATGAAGCTTGAACACTCCAAAATCCAAT-ATAATGCTAACAAGACTTGACTTTAATGTTGTACTAAGAGAAGCCTGATTTCAATCACCATTGTCAAGCTGATAAAAACGGTGATTATTCATTT--------
>WN5
ATTTAACTCAAAAGCCAGGGTGTAGCATTAATTACTAATAATTCTTGAGAGACTAGCATGTGACATATTGCTTGAGGCTATGTTTGAATCTAGATTTTT-----------AAAATTATTTTAATGACTCAAT-TATCAAACTGAATATTGTGTGGGTCTTTAACTGTAGGTTGTGGATTTGCATTGTTTAGTGATTGTGATATAAGGTGATAGGGGCAATCTGTCTGTGGCAATCCTGCTGACTTGTGGAGTGTTGTA-CACCTTTACGCAGGAGTTAAATTCTATTGCAAAAACTGTGGTCAAGAGGGCCATCGAAGTCACTATTGTCCATCTTTGAAGGATACAATTGGCCAGAGCTGGTATACTTGTAGCATATGTGGGAAATCTGGTCACAACCGTAAAACATGCAAACAAAGCGGAGAGAACAGGAAGCATAGAACTCATGGTAATTGTGCAATATGTGGAAAATCTGGCCATAACCATAATACATGTCCACAAAATAACCAAGCAAAAGCTCTTAATGATCTACAAAACGATCAACAATGCATGACTCCAAGATCTAAAGTTTTGATAAATAATGTGAATGGTGTTATTCGTCATACTAGAAAGTGCAGTATTTGTCACCAAAAAGGCCATAATGCTAGGAGCTGCTCACATGGGGTGAGGCTTAAAAACTCCAAAGCCCAAC-AAAATGCTAAGAGGACTTCACAATAATCCTGTA--ATGAGAAGTCTGATTTTAGTCCTCATTGTCAAGTTGCTGAAAAAAAATGTCATTCAAACTCTTTTTA
>WS10
---------TATCCCAAAGTTTCGTATCATCATCTGCTTTTATTCATCTCTTTCAACTAATATTCAAGTCTAAAACATTAACCATATAATCATTTATTGGTATCGTGTGAAAGATTAAGT-GGTCATTGATTGAACTCTAATATTTT-TCATTCACGACCCAATTCTAAAAGTGGGTAGTCTGTTGGACTGCAACTG-----TCGTCTTCTAATTCTATTGTGCAGTAAGGAAGGAAGATAATCTCTAGGCTGACTGA--TGCTTAATGCAGGAATTAAATTTTATTGCCACAACTGTGGTGAAGAGGGTCATCGAAGTCATTACTGTCCATCTTTGAGGGCTAGAACTGGGCCAATGCAGTACAAATGCGGAATATGTGGAAAGTCCGGTCACAATCGTGCATCTTGCAATCATAATAGAAAGCATAAAAGCCCTGGTAGACAATACAAGTGTAGCATATGTGGAGAAGGCGGTCACAACAGCAAGACATGTCCTCAAAATGACCAAGCAAAAAATTTCAGTTGCGAGCATCAGAATATAGAG------------------------TTGCCAAACAATATAAATATTATTAAGCGTCAATCTATTAAGTGCCGCATTTGTTGTGAACGAGGTCATAATGCCACGAGCTGCTCCAGTCAGTTGAACCTCCAAAAGACA-----------------------------------------------------------------------------------------------------------------
>WW11
-------------------------------------------------------------------------------------------------------------AAAGATTAAGT-GGTCATTGATTGAACTCTAATATTTT-TCATTCACGACCCAATTCTAAAAGTGGGTAGTCTGTTGGACTGCAACTG-----TCGTCTTCTAATTCTATTGTGCAGTAAGGAAGGAAGATAATCTCTAGGCTGACTGA--TGCTTAATGCAGGAATTAAATTTTATTGCCACAACTGTGGTGAAGAGGGTCATCGAAGTCATTACTGTCCATCTTTGAGGGCTAGAACTGGGCCAATGCAGTACAAATGCGGAATATGTGGAAAGTCCGGTCACAATCGTGCATCTTGCAATCATAATAGAAAGCATAAAAGCCCTGGTAGACAATACAAGTGTAGCATATGTGGAGAAGGCGGTCACAACAGCAAGACATGTCCTCAAAATGACCAAGCAAAAAATTTCAGTTGCGAGCATCAGAATATAGAG------------------------TTGCCAAACAATATAAATATTATTAAGCGTCAATCTATTAAGTGCCGCATTTGTTGTGAACGAGGTCATAATGCCACGAGCTGCTCCAGTCAGTTGAACCTCCAAAAGACAGAAAACCAAACAAATTGCTAAAATGACATACCATTTATCTTGA---ATGAGCATTTTGATCAGTTTCTAATTTGTCAAATTTTTGTTTATGTTTTGTAT--------------
