# Supplementary material for: Development of a Target Enrichment Probe Set for Conifer (REMcon)
Source: Biology (Basel). 2024 May 22;13(6):361. doi: 10.3390/biology13060361 (PMC11200496; doi:10.3390/biology13060361)
Supplement: Supplementary file 1 [file biology-13-00361-s001.zip › biology-2960267-supplementary/Sup data/secapr_alignments_paralogs/81.fasta]

>AA3
TTCTTTTGTACTGATATTGATCTTCCTGTTCAGGGTGATTGTAAACATGGAATAGTTATAAGGGATATGCGATTAATTCATCCAGAAGATAATCAAAATAAGGCAGCCTACCCTCTATTAACATTTCAGCCACGTGTCCGTCATAGAAAATGCACCATCTGTGATATCTATCGAGCAAAGAAGATCACTTATGATGACAAATGGGCTCCAGGAAATCCATCCTTCTTTTGTGAAAATTGTTACTATCTTCTACACTACAATCAGGACGGAACTCTTATGTATGATGGCTTCAGGGTCTATGATTACTATCATGAATGCTCCTGGTAATAGACGTACATGTATG
>AA60
TTCTTTTGGCCTGTGATTGTTGTTATGTATCAGGGTGATTGTAAGCATGGAATTGTTATAAGGGATATGCGGTTAATTCATCCGGAAGATGTTCAAAATAAGTTTGCCTACCCACTATTGACATTTCAGCCTCGTGTGCGTCATAGAAAATGTACCATCTGTGATATCTATCGTGCGAAGAAGATCACTTATGATGACAAATGGGCTCCGGAAAACCCATCATTCTTTTGTGAGAATTGTTATTATCTTCTACACTACGATCGGGATGGAACTCTGATGTACGATGACTTCAGTGTTTTTGATTACCATCATGAATAAATTAGGATATAGCACAGCATTTACT
>AAR4
TTCTTTTGTACTGATATTGATCTTCCTGTTCAGGGTGATTGTAAACATGGAATAGTTATAAGGGATATGCGATTAATTCATCCAGAAGATAATCAAAATAAGGCAGCCTACCCTCTATTAACATTTCAGCCACGTGTCCGTCATAGAAAATGCACCATCTGTGATATCTATCGAGCAAAGAAGATCACTTATGATGACAAATGGGCTCCAGGAAATCCATCCTTCTTTTGTGAAAATTGTTACTATCTTCTACACTACAATCAGGACGGAACTCTTATGTATGATGGCTTCAGGGTCTATGATTACTATCATGAATGCTCCTGGTAATAGACGTACATGTATG
>AF1
TTCCTATGTGCTGATATTGATCTGATATTTCAGGGTGATTGTAAACATGGAATTGTTATAAGGGACATGCGGTTAATCCATCCAGAAGATAATCAAAATAAGCTAGCCTACCCTCTATTAACATTTCAACCCCGTGTGCGGCACAGAAAATGCACCATTTGTGATATCTATCGTGCAAAAAAGATCACTTATGATGACAAATGGGCTCCAGCGAATCCATCCTTTTTCTGCGAAAATTGCTACTATCTTCTGCACTACAATCAGGATGGAGCTCTCATGTATGATGGATTCAGGGTCTATGATTACTACCATGAGTGCTTTTGGTTATAGATTAACATATATG
>AG2
TTCCTATGTGCTGATATTGATCTGATATTTCAGGGTGATTGTAAACATGGAATTGTTATAAGGGACATGCGGTTAATCCATCCAGAAGATAATCAAAATAAGCTAGCCTACCCTCTATTAACATTTCAACCCCGTGTGCGGCACAGAAAATGCACCATTTGTGATATCTATCGTGCAAAAAAGATCACTTATGATGACAAATGGGCTCCAGCGAATCCATCCTTTTTCTGCGAAAATTGCTACTATCTTCTGCACTACAATCAGGATGGAGCTCTCATGTATGATGGATTCAGGGTCTATGATTACTACCATGAGTGCTTTTGGTTATAGATTAACATATATG
>AH26
TCCTTTTGCTCTACAGTTGATTCCTATTTTCAGGGTGATTGTAAACATAGCATTGTGATAAGGGATATGCGGTTAATTCATCCTGAAGATGTTCAAAACAAAGCAGCCTACCCTTTATTAACATTTCAACCACGTGTCCGACATAGAAAATGCAGCATCTGTGATATCTATCGAGCAAAGAAGGTCACCTATGATGATAAATGGGCTCCAACAAATCCATCCTTCTTCTGTGAAAATTGTTACTACCTGCTACACTACTCTCAGAGTGGAACTCTCATGTATGATGACTTCAGGGTCTACGACTACTATCATGAATGGACATGGTTATTTATTGACATGTATT
>AME1
TTCTTTTGTACTGATATTGATCTTCCTTTTCAGGGTGATTGTAAACATGTAATAGTTATAAGGGATATGCGATTAATTCATACAGAAGATAATCAAAATAAGGCAGCCTACCCTCTATTAACATTTCAGCCGCGTGTCCGTCATAGAAAATGCACCATCTGTGATATCTATCGAGCTAAGAAGATCACATATAATGACAAATGGGCTCCAGCAAATCCATCCTTCTTTTGTGAAAATTGTTACTATCTTCTACACTACAATCAGGACGGAACTCTTATGTATGATGGCTTCAGGGTCTATGATTACTATCATGAATGCTCCTGGTAATAGACGTACATGTATG
>AP25
TCCTTTTGCTCTACAGTTGATTCCTATTTTCAGGGTGATTGTAAACATAGCATTGTGATAAGGGATATGCGGTTAATTCATCCTGAAGATGTTCAAAACAAAGCAGCCTACCCTTTATTAACATTTCAACCACGTGTCCGACATAGAAAATGCAGCATCTGTGATATCTATCGAGCAAAGAAGGTCACCTATGATGATAAATGGGCTCCAACAAATCCATCCTTTTTCTGTGAAAATTGTTACTACCTGCTACACTACTCTCAGAGTGGAACTCTCATGTATGATGACTTCAGGGTCTACGACTACTATCATGAATGGACATGGTTATTTATTGACATGTATT
>APA47
TTCTCATGAGTTGATATTGATCTGATATTTCAGGGTGATTGTAAACATGGAATCGTTATAAGGGATATGCGGTTATTACATCCAGAAGATAATCAAAATAAGCTCGCCTACCCTCTATTAACATTTCAACCCCGTGTGCGGCATAGAAAATGCACCATTTGTGATATTTATCGTGCAAAGAAGATTACGTATGATGACAAATGGGCTCCAGCGAATCCATCCTTTTTCTGTGAAAATTGTTACTATCTTCTGCACTACAATCAGGATGGAACTCTTATGTATGATGGATTCAGGGTCTATGATTATTACCATGAGTGGTTTTGGTTACAGATTAACATATATG
>AS57
TTCCTTTGACTTGCGATTGATCTTACGCATCAGGGTGATTGTAAGCATGGAATTGTTATAAGGGATATGCGGTTAATTCACCCAGAAGATGTTCAAAATAAGTTTGCCTACCCTCTATTGACTTTTCAACCTCGTGTGCGCCATAGAAAATGTACCATCTGTGATATCTATCGTGCAAAGAAGATCACTTATGATGACAAATGGGCTCCGGAAAACCCATCATTCTTTTGTGAGAATTGTTACTATCTCCTACACTACAATCAGGATGGAACTCTTATGTATGACGACTTCAGTGTCTTTGATTACCATCATGAATAGACTGGGATATAGCATTATATGCACA
>ASA51
TTCCTATGTGCTGATATTTAACTGATATTTCAGGGTGATTGTAAACATGGAATTATTATAAGGGATATGCGGTTAATTCATCCAGAAGATAATCAAAATAAGCTAGCGTACCCTCTATTAACATTTCAACCCCGTGTGCGGCACAGAAAATGCACCATTTGTGATATCTATCGTGCAAA--------------------------------------------------------------------------------------------------------------------------------------------------------------------
>CB35
----------------------CCTATTTTCAGGGTGATTGTAAACATAGCATTGTGATAAGGGATATGCGGTTAATTCATCCTGAAGATGTTCAAAACAAAGCAGCCTACCCTTTATTAACATTTCAGCCACGTGTCCGACATAGAAAATGCAGCATCTGTGATATCTATCGCGCAAAGAAAGTCACCTATGATGATAAATGGGCTCCAACAAATCCATCCTTCTTCTGTGAAAATTGTTACTACCTGCTACACTACTCTCAGAATGGAACTCTCATGTATGATGACTTCAGGGTCTATGACTACTATCATGAATGGACTTGGTTATTTATTGACATGTATT
>CD18
TTCTTTTGATCTATGATTATTCTTACGAATCAGGGTGATTGTAAGCATGGAATTGTTATAAGGGATATGCGGTTAATTCATCCAGAAGATGTTCAAAATAAATTTGCCTACCCTCTACTGACATTTCAGCCTCGTGTGCGTCATAGAAAATGTACCATCTGTGATATCTATCGTGCAAAGAAGATCACTTACGATGACAAATGGGCTCCTGAAAACCCATCATTCTTTTGTGAGAATTGTTACTATCTCCTACACTACAATCAGGATGGAACTATCATGTACGATGACTTCAGTGTCTTTGACTACCATCATGAATAGACTGGGATATAGCATTATATGTACG
>CDE34
TCCTTTTTCACTACAGTTGATTCCTATTTTCAGGGTGATTGTAAACATAGCATTGTGATAAGGGATATGCGGTTAATTCATCCTGAAGATGTTCAAAACAAAGCAGCCTACCCTTTATTAACATTTCAGCCGCGTGTCCGACATAGAAAATGCAGCATCTGTGATATCTATCGTGCAAAGAAAGTCACCTATGATGATAAGTGGGCTCCAACAAATCCATCCTTCTTCTGTGAAAATTGTTACTACCTGCTACACTACTCTCAGAGTGGAACTCTCATGTATGATGACTTCAGGGTCTATGACTACTATCATGAATGGACTTGGTTATTTATTGACATGTATT
>CF38
TCCCTTTGTTCTGATATTGATCTTCTTATTCAGGGTGATTGTAAACATGGAATTGTTATAAGGGATATGCGGTTAATTCATCCAGAAGATGTTCAAAATAAGATTGCCTACCCTCTATTAACATTTCAGCCACGTGTACGGCATAGAAAATGCACTATCTGTGATATCTATCGTGCAAAGAAGATCACTTATGATGACAAGTGGGCTCCAGAAAACCCATCCTTCTTTTGTGAAAATTGTTACTATCTTCTACACTACAATCAGGATGGAACTCTTATGTATGATGGCTTCAGGGTCTATGATTACCATCATGAATGCACATGGGTTAAGAATTATATACATA
>CH19
TTCTTTTGACCTATGATTATTCTTACGCATCAGGGTGATTGTAAGCATGGAATTGTTATAAGGGATATGCGGTTAATTCATCCAGAAGATGTTCAAAATAAATTTGCCTACCCTCTATTGACATTTCAGCCTCGTGTGCGTCATAGAAAATGTACCATCTGTGATATCTATCGTGCAAAGAAGATCACTTACGATGACAAATGGGCTCCTGAAAACCCATCATTTTTTTGTGAGAATTGTTACTATCTCCTCCACTACAATCAGGATGGAACTATCATGTACGATGACTTCAGTGTCTTTGACTACCATCATGAATAGACTGGGATATAGCATTATATGTACT
>CHA37
TCCCTTTGTCCTGATATTGATCTTCTTATTCAGGGTGATTGTAAACATGGAATTGTTATAAGGGATATGCGGTTAATTCATCCAGAAGATGTTCAAAATAAGATTGCCTACCCTCTATTAACATTTCAGCCACGTGTACGGCATAGAAAATGCACTATCTGTGATATCTATCGTGCAAAGAAGATCACTTATGATGACAAGTGGGCTCCAGAAAACCCATCCTTCTTTTGTGAAAATTGTTACTATCTTCTACACTACAATCAGGATGGAACTCTTATGTATGATGGCTTCAGGGTCTATGATTACCATCATGAATGCACATGGGTTAAGAATTATATACATA
>CJ24
TTCTTTTGACCTATGATTGATCTTACGCATCAGGGTGATTGTAAGCATGGAATTGTTATAAGGGATATGCGGTTAATTCATCCAGAAGATGTTCAAAATAAGTATGCCTACCCTCTATTGACATTTCAGCCTCGTGTGCGTCATAGAAAATGTACCATCTGTGATATCTATCGTGCAAAGAAGATCACTTACGACGACAAATGGGCTCCAGAAAACCCATCATTTTTTTGTGAGAATTGTTACTATCTCCTACACTACAATCAGGATGGAACTCTTATGTATGATGACTTCAGTGTCTTTGATTACCACCATGAATAGACTGGGATATAATATTATATGTACT
>CK7
TTCTTTTGTCCTAATATTGATCTTACACATCAGGGTGATTGCAAGCATGGAATTGTTATAAGGGATATGCGGTTAATTCATCCAGAAGATGTTCAAAATAAGTTTGCCTACCCTCTATTGACGTTTCAGCCTCGTGTGCGTCATAGAAAATGTACCATCTGTGATATCTATCGTGCAAAGAAGATCACTTATGATGACAAATGGGCTCCGGAAAACCCATCATTCTTTTGTGAGAATTGTTACTATCTCCTACACTACAATCAGGATGGAACTCTTATGTATGATGACTTCAGTGTCTATGATTACCATCACGAATAGACTGGGATATAGCATTATATGTATA
>CL6
TTCTTTTGCCCTAATATTGATCTTACACATCAGGGTGATTGCAAGCATGGAATTGTTATAAGGGATATGCGGTTAATTCATCCAGAAGATGTTCAAAATAAGTTTGCCTACCCTCTATTGACGTTTCAGCCTCGTGTGCGTCATAGAAAATGTACCATCTGTGATATCTATCGTGCAAAGAAGATCACTTATGATGACAAATGGGCTCCGGAAAACCCATCATTCTTTTGTGAGAATTGTTACTATCTCCTACACTACAATCAGGATGGAACTCTTATGTATGATGACTTCAGTGTCTATGATTACCATCACGAATAGACTGGGATATAGCATTATATGTATA
>CM9
TTCTTTTGGCCTGTGATTGTTGTTACGTATCAGGGTGATTGTAAGCATGGAATTGTTATAAGGGATATGCGGTTAATTCATCCGGAAGATGTTCAAAATAAGTTTGCCTACCCACTACTGACATTTCAGCCTCGTGTGCGTCATAGAAAATGTACCATCTGTGATATCTATCGTGCGAAGAAGATCACTTATGATGACAAATGGGCTCCGGAAAACCCATCATTCTTTTGTGAGAATTGTTATTATCTTCTACACTACGATCGGGATGGAACTCTGATGTACGATGACTTCAGTGTTTTTGATTACCATCATGAATAAATTAGGATATAGCACAGCATTTACT
>CO8
TTCTTTTGGCCTGTGATTGTTGTTACGTATCAGGGTGATTGTAAGCATGGAATTGTTATAAGGGATATGCGGTTAATTCATCCGGAAGATGTTCAAAATAAGTTTGCCTACCCACTATTGACATTTCAGCCTCGTGTGCGACATAGAAAATGTACCATCTGTGATATCTATCGTGCGAAGAAGATCACTTATGATGACAAATGGGCTCCGGAAAACCCATCATTCTTTTGTGAGAATTGTTATTATCTTCTACACTACGATCGGGATGGAACTCTGATGTACGATGACTTCAGTGTTTTTGATTACCATCATGAATAATTCAGGATATAGCACAGCATTTACT
>CP16
TTCTTTTGATCTATGATTGTTCTTACGCATCAGGGTGATTGTAAGCATGGAATTGTTATAAGGGATATGCGGTTAATTCATCCAGAAGATGTTCAAAATAAGTTTGCCTACCCTCTATTGACATTTCAGCCTCGTGTGCGTCATAGAAAATGTACCATCTGTGATATCTATCGAGCAAAGAAGATCACTTACGATGACAAATGGGCTCCGGAAAACCCCTCATTCTTTTGTGAGAATTGTTACTATCTCCTACACTACAATCAGGATGGAACTCTTATGTACGATGACTTCAGTGTCTTTGATTACCATCATGAATAGACTGGGATATAGCATTATATGTAAT
>CP161
TTCTTTTGATCTATGATTGTTCTTACGCATCAGGGTGATTGTAAGCATGGAATTGTTATAAGGGATATGCGGTTAATTCATCCAGAAGATGTTCAAAATAAGTTTGCCTACCCTCTATTGACATTTCAGCCTCGTGTGCGTCATAGAAAATGTACCATCTGTGATATCTATCGAGCAAAGAAGATCACTTACGATGACAAATGGGCTCCGGAAAACCCCTCATTCTTTTGTGAGAATTGTTACTATCTCCTACACTACAATCAGGATGGAACTCTTATGTACGATGACTTCAGTGTCTTTGATTACCATCATGAATAGACTGGGATATAGCATTATATGTAAT
>CR44
TGCCGTCACAAATTTGATGATTCTTTATTTCAGGGTGACTGTAAGCATGGAATTGTAATAAGAGACATGCGTTTAATTCATCCAGATGATGTTCAAAATAAAGCAGCCTACCCTCTTTTAACATTTCAACCACGTATACGACATAGAAAATGCAGTATCTGTGATATCTATCGTGCAAAGAAGGTGACCTACGATGATAAATGGGCTCCTACAAATCCTTCCTTCTTTTGTGAAAATTGTTACTACCTGCTACACTATTTTGATGATGGGACTCTCATGTATGATGACTTTAGTGTTTATGATTACTATCATGAGTGGTCTTGATTATAGGTCTTTCATGTAT
>CT15
TTCTTTTGATCTATGATTGTTCTTACGCATCAGGGTGATTGTAAGCATGGAATTGTTATAAGGGATATGCGGTTAATTCATCCAGAAGATGTTCAAAATAAGTTTGCCTACCCTCTATTGACATTTCAGCCTCGTGTGCGTCATAGAAAATGTACCATCTGTGATATCTATCGAGCAAAGAAGATCACTTACGATGACAAATGGGCTCCGGAAAACCCATCATTCTTTTGTGAGAATTGTTACTATCTACTACACTACAATCAGGATGGAACTCTTATGTACGATGACTTCAGTGTCTTTGATTACCATCATGAATAGACTGGGATATAGCATTATATGTAAT
>DA12
TTCTTTTAGCCTATGATTGTTGTTACGCATCAGGGTGATTGTAAGCATGTAATTGTCATACGGGATATGCGGTTAATTCATCCAGAAGATGTTCAGAATAAGTTTGCCTACCCACTATTGACATTTCAGCCTCGTGTGCGTCATAGAAAATGCACAATCTGTGATATCTATCGTGCGAAGAAGATTACTTACGATGACAAATGGGCTCCGGAAAACCCATCATTCTTTTGTGAGAATTGTTACTATCTCCTACACTACAATCGGGATGGAACTCTTATGTACGATGACTTCAGTGTTTTTGATTACCATCACGAATAAATTGGGATATAGCACTCCATTTACT
>DB53
TTCCTATGTTCTGATATTGATCTGATACTTCAGGGTGATTGTAGACATGGAATTGTTATAAGGGATATGCGGTTAATCCATCCAGAAGATAATCAAAATAGGCTAGCCTACCCTCTGTTAACATTTCAGCCCCGTGTGCGGCACAGAAAATGCACCATTTGTGATATCTATCGTGCAAAAAATTTCACCTATGACGACAAATGGGCTCCAGCGAATCCATCATTTTTCTGTGAAAATTGTTACTATCTTCTGCACTACAATCATGATGGAACTCTTATGTATGATGGATTCAGGGTCCATGATTATTACCATGAGTGCTTTTGGTTATAGATTAACATATATA
>DC1
TTCCTATGTTCTGATATTGATCTGATACTTCAGGGTGATTGTAAACATGGAATTGTTGTAAGGGATATGCGGTTAATCCATCCAGAAGATAATCAAAATAGGCTAGCCTACCCTCTGTTAACATTTCAGCCCCGTGTGCGGCACAGAAAATGCACCATTTGTGATATCTATCGTGCCAAAAATTTCACCTATGACGACAAATGGGCTCCAGCAAATCCATCATTTTTCTGTGAAAATTGTTACTATCTTCTGCACTACAATCATGATGGAACTCTTATGTATGATGGATTCAGGGTCCATGATTATTACCATGAGTGCTTTTGGTTATAGATTAACATATATA
>DD1
TTCCTATGTGCTGATATTGATCTGATATTTCAGGGTGATTGTAAACATGGAATTGTTATAAGAGATATGCGGTTAGTCCATCCAGAAGATAATCAAAATAGGCTAGCCTACCCTCTATTAACATTTCAACCCCGTGTGCGGCACAGAAAATGCACCATTTGTGATATCTATCGTGCAAAAAATTTCACCTATGACAACAAATGGGCTCCAGCGAATCCATCCTTTTTCTGTGAAAATTGTTACTACCTTTTGCACTACAATCATGATGGAACTCTGATGTATGATGGATTCAGGGTCCACGATTATTACCATGAGTGCTTTTGGTTATAGATTAACATATATG
>DIM50
TTCCTATGTGCTGATATTGATCTGATATTTCAGGGTGATTGTAAACATGGAATTGTTATAAGAGATATGCGGTTAGTCCATCCAGAAGATAATCAAAATAGGCTAGCCTACCCTCTATTAACATTTCAACCCCGTGTGCGGCACAGAAAATGCACCATTTGTGATATCTATCGCGCAAAAAATTTCACCTATGACGACAAATGGGCTCCAGCGAATCCATCCTTTTTCTGTGAAAATTGTTACTATCTTCTGCACTACAATCATGATGGAACTCTTATGTATGATGGATTCAGGGTCCACGATTATTACCATGAGTGCTTTTGGTCATAGATTAACATATATG
>EN45
TGCTGTTGCAAGTTTGACCATTCTTTATTACAGGGTGACTGCAAGCATGGAATTGTCATAAGAGACATGCGGTTAATTCATCCAAATGATGTTCAAAATAAAGCAGCCTACCCTCTGTTAACATTTCAACCGCGTATACGACATAGAAAATGCACTATCTGTGATATCTATCGTGCAAAGAAGGTGACCTATGATGATAAATGGGCTCCTACGAATCCTTCCTTCTTTTGTGAAAACTGTTATTATCTGCTACACTATTTTGAGGATGGGACTCTCATGTATGATGACTTTAGGGTTTATGATTACTATCATGAGTGATCTTGATTATATGTGTTTCATGTAT
>FC13
TTCTTTTGGCCTATGATTGTTGTTACGCATCAGGGTGATTGTAAGCATGTAATTGTCATACGGGATATGCGGTTAATTCATCCAGAAGATGTTCAGAATAAGTTTGCCTACCCACTATTGACATTTCAGCCTCGTGTGCGTCATAGAAAATGTACAATCTGTGATATCTATCGTGCGAAGAAGATCACTTACGATGACAAATGGGCTCCGGAAAACCCATCATTCTTTTGTGAGAATTGTTACTATCTCCTACACTACAATCGGGATGGAACTCTTATGTACGATGACTTCAGCGTTTTTGATTACCATCACGAATAAATTGGGATATAGCACTCCATTTACT
>FTS1
TTCCTATGTTCTGATATTGATCTGATACTTCAGGGTGATTGTAAACATGGAATTGTTATAAGGGATATGCGGTTAATCCATCCAGAAGATAATCAAAATAGGCTAGCCTACCCTCTGTTAACATTTCAGCCCCGTGTGAGGCACAGAAAATGCACCATTTGTGATATCTATCGTGCAAAAAATTTCACCTATGACGACAAATGGGCTCCAGCGAATCCATCATTTTTCTGTGAAAATTGTTACTATCTTCTGCACTACAATCATGATGGAACTCTTATGTATGATGGATTCAGGGTCCATGATTATTACCATGAGTGCTTTTGGTTATAGATTAACGTATATA
>FTS2
TTCCTATGTTCTGATATTGATCTGATACTTCAGGGTGATTGTAAACATGGAATTGTTATAAGGGATATGCGGTTAATCCATCCAGAAGATAATCAAAATAGGCTAGCCTACCCTCTGTTAACATTTCAGCCCCGTGTGAGGCACAGAAAATGCACCATTTGTGATATCTATCGTGCAAAAAATTTCACCTATGACGACAAATGGGCTCCAGCGAATCCATCATTTTTCTGTGAAAATTGTTACTATCTTCTGCACTACAATCATGATGGAACTCTTATGTATGATGGATTCAGGGTCCATGATTATTACGATGAGTGCTTTTGGTTATAGATTAACATATATA
>GG1
TTCTTTTATCCCAGTTTTGATTCTGCTGTCCAGGGTGACTGTACACATGGAATTGTCATAAGAGACATGCGGTTGATTCATCCAGAAGATGTTCAGAATAAAGCAGCCTACCCTCTGTTAACATTTCAACCCCGTGTCCGTCATAGAAAATGCACCATCTGTGACATCTATCGTGCCAAGAAGGTGACTTATGACGATAAATGGGCCCCTACAAATCCATCCTTCTTCTGTGAAAATTGTTACTACCTGCTACACTATTTTGAGGATGGGACTCTCATGTATGATGATTTTACAGTGTATGATTATTATCATGAATGGCTTTGATTAGAGGTCTTTCCTGTGT
>HB41
TTCCTATATGCTGATATTTATCTGATATTTCAGGGTGATTGTAAACATGGAATTGTTATAAGGGATATGCGGTTAATTCATCCAGAAGATAATCAAAATAAGCTAGCATACCCTCTGTTAACATTTCAACCCCGTGTGCGGCACAGAAAATGCACTATTTGTGATATCTATCGTGCAAAAAAGATAACTTATGATGACAAATGGGCTCCAGCGAATCCATCCTTTTTCTGTGAAAATTGTTACTATCTTCTGCACTACAATCAGGATGGAATTCTTATGTATGATGGATTCAGGGTCTATGATTATTACCACGAGTGCTTTTGGTTACAGATTTACATATATG
>JO20
TTCTTTTGACGTATGATTATTCTTACGCATCAGGGTGACTGTAAGCATGGAATTGTTATAAGGGATATGCGGTTAATTCATCCAGAGGATGTTCAAAATAAATTTGCCTACCCTCTACTGACATTTCAGCCTCGTGTGCGTCATAGAAAATGTACCATCTGTGATATCTATCGTGCAAAGAAGATCACTTACGATGACAAATGGGCTCCTGAAAACCCATCATTCTTTTGTGAGAATTGTTACTATCTCCTACACTACAATCAGGATGGAACTATCATTTACGATGACTTCAGTGTCTTTGACTACCATCATGAATAGACTGGGATCTAGCATTATATGTACT
>JU21
TTCTTTTGACGTATGATTATTCTTACGCATCAGGGTGACTGTAAGCATGGAATTGTTATAAGGGATATGCGGTTAATTCATCCAGAGGATGTTCAAAATAAATTTGCCTACCCTCTACTGACATTTCAGCCTCGTGTGCGTCATAGAAAATGCACCATCTGTGATATCTATCGTGCAAAGAAGATCACTTACGATGACAAATGGGCTCCTGAAAACCCATCATTCTTTTGTGAGAATTGTTACTATCTCCTACACTACAATCAGGATGGAACTATCATGTACGATGACTTCAGTGTCTTTGACTACCATCATGAATAGACTGGGATATAGCATTATATGTACT
>KE1
TCCTTTTGCTCTACAGTTGATTCCTATTTTCAGGGTGATTGTAAACATAGCATTGTGATAAGGGATATGCGATTAATTCATCCTGAAGATGTTCAAAACAAAGCAGCCTACCCTCTATTAACATTTCAACCACGTGTCCGACATAGAAAATGCAGCATCTGTGATATCTATCGTGCAAAGAAGGTCACCTATGATGATAAATGGGCTCCAACAAATCCATCCTTCTTCTGTGAAAATTGCTACTATCTGCTACATTACTCTCAGAATGGAACTCTCATGTATGATGACTTCAGGGTCTACGACTACTATCATGAATGGACTTGGTTATCTATTGATATGTATT
>LF2
TTCCT--TTGACGATATGTATCTGATATTTCAGGGTGATTGTAAACATGGAATTGTTATAAGGGATATGCGGTTAATTCATCCAGAAGATAATCAAAATAAGCTAGCGTACCCTCTATTAACATTTCAACCTCGTGTGCGGCACAGAAAATGCACCATTTGTGATATCTATCGGGCAAAAAAGATCACTTATGATGACAAATGGGCTCCAGCGAATCCATCCTTCTTCTGTGAAAATTGTTACTATCTTCTGCACTACAACGAGGATGGAGCTCTTATGTACGATGGATTCAGGGTCTATGATTATTACCACGAGTGCTTTTTGTTATAGATTGACATGTATG
>MC0
TTCCTATATGCTGATATTGATCTGATCTTTCAGGGTGATTGTCAACATGGAATTGTTATAAGGGATATGCGGTTAATTCATCCAGAAGATAATCAAAATAAGCTAGCCTACCCTCTATTAACATTTCAACCCCGTGTGCGGCACAGAAAATGCACAATCTGTGATATCTATCGTGCAAAAAAGATCACTTATGATGACAAATGGGCTCCAGCAAATCCATCCTTTTTCTGTGAAAATTGTTACTATCTTCTGCACTACAATCAGGATGGAGTTCTTATGTATGATGGATTCAGGGTCTATGATTATTACCATGAGTGCTTTTGTTTATAGATTCACATCTATG
>MT0
TTCCCATGTGCTGATAGTGATCTGATATTTCAGGGTGATTGTAAACATGGAATTGTTATAAGGGATATGCGGTTAATCCATCCAGAAGATAATCAAAATAAGCTAGCCTACCCTTTATTAACATTTCAACCCCGTGTGCGGCACAGAAAATGCACCATTTGTGATATCTATCGTGCAAAAAAGATCACTTATGATGACAAATGGGCTCCAGCTAACCCATCCTTTTTCTGTGAAAATTGTTACTATCTTCTGCACTACAATCAGGATGGAACTCTTATGTATGATGGATTCCGGGTCTATGATTATTACCATGAGTGCTTTTGGTTATAGATTAACATACATG
>NN48
TTCCTATGTGCTGATATTGATCTGACATTTCAGGGTGATTGTAAACATGGAATTGTTATAAGGGACATGCGGTTAATCCATCCAGAAGATAATCAAAATAAGCTAGCCTACCCCCTATTAACATTTCAACCCCGTGTGCGGCACAGAAAATGCACCATTTGTGATATCTATCGCGCAAAAAAGATCACTTATGATGACAAATGGGCTCCAGCGAATCCATCCTTTTTCTGTGAAAATTGCTACTATCTTCTGCACTACAATCAGGATGGAGCTCTCATGTATGATGGATTCAGGGTCTATGATTATTACCATGAGTGCTTTTGGTTGTAGATTAACATATATG
>PA42
TTCCTATGTGCTGATATTTAACTGATATTTCAGGGTGATTGTAAACATGGAATTATTATAAGGGATATGCGGTTAATTCATCCAGAAGATAATCAAAATAAGCTAGCGTACCCTCTATTAACATTTCAACCCCGTGTGCGGCACAGAAAATGCACCATTTGTGATATCTATCGTGCAAAAAAGATCACTTACGATGACAAATGGGCTCCAGCGAATCCATCCTTTTTCTGTGAAAATTGTTACTATCTTCTGCACTATAATCAGGATGGAACTCTTATGTATGATGGATTCAGGGTCTATGATTATTACCATGAGTGCTTTTGGTTATAGATTTACATATATA
>PB33
TCCATTTGCCCTACAGCTGATTCCTGTTTTCAGGGTGACTGTAAACATAGCATTGTGATAAGGGACATGCGGTTAATTCATCCTGAAGATAATCAAAACAAGGCAGCCTACCCTTTATTAACATTCCAACCACGTGTCCGACATCGAAAATGCAGCATCTGTGATATCTATCGTGCAAAGAAGGTCACCTATGACGATAAATGGGCTCCAACAAATCCATCCTTCTTCTGTGAAAACTGTTACTACCTGTTACACTACTCTCAGAGTGGAACTCTTATGTATGATGACTTCAGAGTCTACGACTACTATCATGAATGGACTTGGCTATTTTTTGACATGTATT
>PF1
TTCCTATGTGCTGATATTGATCTGATATTTCAGGGTGATTGTAAACATGGATTTGTTATAAGGGATATGCGGTTAATCCATCCAGAAGATAATCAAAATAAGCTAGCCTACCCTCTATTAACATTTCAACCCCGTGTGCGGCACAGAAAGTGCACCATATGCGATATCTATCGTGCAAAAAAGATTACTTATGACGACAAATGGGCTCCAGCAAATCCATCCTTTTTTTGTGAAAATTGTTACTATCTTCTGCACTACAGTCAGGATGGAACTCTTATGTATGATGGTTTCAGGGTCTATGATTATTACCATGAGTGCTTTTGGCTATAGATTAAGATATACG
>PFM1
TTCCTATGTGCTGATATTTAACTGATATTTCAGGGTGATTGTAAACATGGAATTATTATAAGGGATATGCGGTTAATTCATCCAGAAGATAATCAAAATAAGCTAGCGTACCCTCTATTAACATTTCAACCCCGTGTGCGGCACAGAAAATGCACCATTTGTGATATCTATCGTGCAAAAAAGATCACTTATGATGACAAATGGGCTCCAGCGAATCCTTCCTTTTTCTGTGAAAATTGTTATTATCTTCTGCACTACAATCAGGATGGAACTCTTATGTATGATGGATTCAGGGTCTATGATTATTACCATGAGTGCTTTTGGTTAGAATTTTACATATATA
>PG28
TCCTTTTGCCCTACAGCTGATTCCTATTTTCAGGGTGACTGTAAACATAGCATTGTGATAAGGGACATGCGGTTAATTCATCCCGAAGATGTTCAAAACAAAGCAGCATACCCTTTGTTAACATTTCAACCGCGTGTCCGACATCGAAAATGCAGCATCTGCGATATCTATCGTGCAAAGAAGGTCACCTATGACGATAAATGGGCTCCAACAAATCCATCCTTCTTCTGTGAAAACTGTTACTACCTGCTACACTACTCTCGGAGTGGAACACTTATGTATGATGACTTCAGGGTTTACGACTACTATCATGAATGGACTTGGTTATTGATTGACATGTATT
>PH2
TTCCTATGTGCTGATATTGATCTGATATTTTAGGGTGATTGTAAACATGGATTTGTTATAAGGGATATGCGGTTAATCCATCCAGAAGATAATCAAAATAAGCTAGCCTACCCTCTATTAACATTTCAACCCCGTGTGCGGCACAGAAAGTGCACCATTTGTGATATCTATCGTGCAAAAAAGATTACTTATGACGACAAATGGGCTCCAGCGAATCCATCCTTTTTCTGTGAAAATTGTTACTATCTTCTGCACTACAGTCAGGATGGAACTCTTATGTATGATGGTTTCAGGGTCTATGATTATTACCATGAGTGCTTTTGGCTATAGATTAAGATCTATG
>PM29
TCCTTTTACCCTACAAATGATTCTTATTTTCAGGGTGATTGTAAACATAGCATTGTGATAAGGGACATGCGATTAATTCATCCTGAAGATGTTCAAAACAAAGCAGCCTACCCTTTATTAACATTTCAACCGCGTGTCCGACATAGAAAATGCAGCATCTGCGATATCTATCGTGCAAAGAAGGTCACCTATGACGATAAATGGGCTCCAACAAATCCATCCTTCTTCTGTGAAAATTGTTACTACCTGCTACACTACTCTCAGAGTGGAACTCTCATGTATGATGACTTCAGGGTCTATGACTACTATCATGAATGGACTTGGTAATTTATTGACATGTATT
>PS27
TCCTTTTGCCCTACAGCTGATTCCTATTTTCAGGGTGACTGTAAACATAGCATTGTGATAAGGGACATGCGGTTAATTCATCCCGAAGATGTTCAAAACAAAGCAGCATACCCTTTGTTAACATTTCAACCGCGTGTCCGACATCGAAAATGCAGCATCTGCGATATCTATCGTGCAAAGAAGGTCACCTATGACGATAAATGGGCTCCAACAAATCCATCCTTCTTCTGTGAAAACTGTTACTACCTGCTACACTACTCTCAGAGTGGAACACTTATGTATGATGACTTCAGGGTTTACGACTACTATCATGAATGGACTTGGTTATTGATTGACATGTATT
>PS30
TTCCTATGTGCTGATATTTAACTGATATTTCAGGGTGATTGTAAACATGGAATTATTATAAGGGATATGCGGTTAATTCATCCAGAAGATAATCAAAATAAGCTAGCGTACCCTCTATTAACATTTCAACCCCGTGTGCGGCACAGAAAATGCACCATTTGTGATATCTATCGTGCAAAAAAGATCACTTACGATGACAAATGGGCTCCAGCGAATCCATCCTTTTTCTGTGAAAATTGCTACTATCTTCTGCACTATAATCAGGATGGAACTCTTATGTATGATGGATTCAGGGTCTATGATTATTACCATGAGTGCTTTTGGTTATAGATTTACATATATA
>PSF43
TTCCTATGTTCTGATATTGATCTGATATTTCAGGGTGATTGTAAACATGGAATTGTTATAAGAGACATGCGGTTAATCCATCCAGAAGATAATCAAAATAAGCTAGCCTACCCTCTATTAACATTTCAACCCCGTGTGCGGCACAGAAAATGCACTATTTGTGATATCTATCGTGCAAAAAAGATCACTTATGATGACAAATGGGCTCCAGCGAATCCATCCTTTTTCTGTGAAAATTGTTACTATCTTCTGCACTACAATCAGGATGGAACTCTCATGTATGATGGATTCAGGGTCTATGATTATTACCATGAGTGCTTTTGGTTATAGATTAACATATATG
>PTA0
TTCCTATGTGCTGATATATTTCTGATATTTTAGGGTGATTGTAAACATGGAATTGTTATAAGGGATATGCGGTTAATTCATCCAGAAGATAGTCAAAATAAGCTAGCGTACCCTCTGCTAACATTTCAACCCCGTGTGCGGCACAGAAAATGCACCATTTGTGATATCTATCGTGCAAAAAAGATCACTTATGATGACAAATGGGCTCCAGCGAATCCATCCTTCTTCTGTGAAAATTGTTACTATCTTCTGCACTACAATCAGGATGGAGCCCTTATGTATGATGGATTCCGGGTCTATGATTATTACCATGAGTGCATTTGGTTATAGATTTACATATATG
>RC54
TTCCTATGTGCGGATATTGATCTGATATTTCAGGGTGATTGTAAACATGGAATTGTTATAAGGGACATGCGGTTAATCCATCCAGAAGATAATCAAAATAAGCTAGCCTACCCTCTATTAACATTTCAACCCCGTGTGCGGCACAGAAAATGCACCATTTGTGATATCTATCGTGCAAAAAAGATCACTTATGATGACAAATGGGCTCCAGCGAATCCATCCTTTTTCTGCGAAAATTGCTACTATCTTCTGCACTACAATCAGGATGGAACTCTCATGTATGATGGATTCAGGGTCTATGATTATTACCATGAGTGCTTTTGGTTATAGATTAAGATAGATG
>RR55
TTCCTATGTGCGGATATTGATCCTATATTTCAGGGTGATTGTAAACATGGAATTGTTATAAGGGACATGCGGTTAATCCATCCAGAAGATAATCAAAATAAGCTAGCCTACCCTCTATTAACATTTCAACCCCGTGTGCGGCACAGAAAATGCACCATTTGTGATATCTATCGTGCAAAAAAGATCACTTATGATGACAAATGGGCTCCAGCGAATCCATCCTTTTTCTGCGAAAATTGCTACTATCTTCTGCACTACAATCAGGATGGAACTCTCATGTATGATGGATTCAGGGTCTATGATTATTACCATGAGTGCTTTTGGTTATAGATTAACATAGATG
>SA1
TTCCTTTGTGCTGATATTTAACTGATATTTCAGGGTGATTGTAAACATGGAATTATTATAAGGGATATGCGGTTAATTCATCCAGAAGATAATCAAAATAAGCTAGCGTACCCTCTATTAACATTTCAACCCCGTGTGAGGCACAGAAAATGCACCATTTGTGATATCTATCGTGCAAAAAAGATCACTTACGATGACAAATGGGCTCCAGCGAATCCATCCTTTTTCTGTGAAAATTGTTACTATCTTCTGCACTACAATCAGGATGGAACTCTTATGTATGATGGATTCAGGGTCTATGATTATTACCACGAGTGCTTTTGGTTATAGATTTACATATATA
>SC0
TTCCTATGTGCTGATATTGATCTGATATTTCAGGGTGATTGTAAACATGGAATTGTTATAAGGGATATGCGGTTAATCCATCCAGAAGATAATCAAAATAAGCTAGCCTACCCTCTATTAACATTTCAACCTCGTGTGCGACACAGAAAATGCACCATTTGTGATATCTATCGTGCAAAAAAGATCACTTATGACGACAAATGGGCTCCAGCAAATCCAGCCTTTTTCTGTGAAAATTGTTACTATCTTCTGCACTACAATCAGGATGGAACTCTTATGTATGATGGATTCAGGGTCTATGATTATTACCATGAGTGCTTTTGGTTATAGATTAACATATGTC
>SE46
TTTGTTTATAAATTTCACTATTCTTTATTACAGGGCGACTGCAAGCATGGAATTGTCATAAGGGACATGCGGTTAATTCATCCAAATGATGTTCAAAATAAAGCAGCCTATCCTCTGTTAACATTTCAACCGCGTATACGACATAGAAAATGCTCTATCTGTGACATCTATCGTGCAAAAAAAGTGACCTATGATGATAAATGGGCTCCTACGAATCCTTCCTTCTTTTGTGAAAACTGTTACTATCTGCTACACTATTTTGAGGATGGGAGTCTCATGTATGATGACTTTAGGGTTTATGATTACTACCATGAG----------------------------
>SG23
TTCTTTTGACCTATGATTGATCTTACGCATCAGGGTGATTGTAAACATGGAATTGTTATAAGGGATATGCGGTTAATTCATCCAGAAGATGTTCAAAATAAGTTTGCCTACCCTCTGTTAACATTTCAGCCTCGTGTGCGTCATAGAAAATGTACCATCTGTGATATCTATCGTGCAAAAAAGATCACTTATGATGACAAATGGGCTCCGGAAAACCCATCATTCTTTTGTGAGAATTGTTACTATCTCCTACACTACAATCAGGATGGAACTCTTATGTATGATGACTTCAGAGTCTTTGATTACCATCATGAATAGACTGGGATATAGCATTCTATGTACA
>SS22
TTCTTTTGACCTATGATTGATTTTACGCATCAGGGTGATTGTAAACATGGAATTGTTATAAGGGATATGCGGTTAATTCATCCAGAAGATGTTCAAAATAAGTTTGCCTACCCTCTATTGACATTTCAGCCTCGTGTGCGTCATAGAAAATGTACCATTTGTGACATCTATCGTGCGAAGAAGATCACTTATGATGACAAATGGGCTCCGGAAAACCCATCATTCTTTTGTGAGAATTGTTACTATCTCCTACACTACAATCAGGATGGAACTCTTATGTATGACGACTTCAGTGTCTTTGATTACCATCATGAATAGACTGGGATATAGCATTATATGTACA
>SV36
TTCTTATGTCCTGATATAGATCTTCTTGTTCAGGGTGATTGTAAACATGGAATTGTTATAAGGGATATGCGGTTAATTCATCCGGAAGATGCTCAAAATAAGGTAGCCTACCCTCTATTAACATTTCAACCCCGTGTGCGGCATAGAAAATGTACCATCTGTGACATATATCGTGCAAAGAAGATCACTTATGATGACAAATGGGCTCCAGCAAATCCATCCTTCTTTTGTGAAAATTGTTACTATCTTCTACACTACAATCAGGATGGAACTCTTATGTACGATGGCTTCAGGGTCTATGATTACTATCATGAATGCTATTGGTTATATGTATAAGAATTGT
>TA17
TTCTTTTGATCTATGATTATTCTTACGCATCAGGGTGATTGCAAGCATGGAATTGTTATAAGGGATATGCGTTTAATTCATCCAGAAGATAATCAAAATAAGTTTGCCTACCCTCTACTGACATTTCAGCCACGTGTGCGTCATAGAAAATGTACCATCTGTGATATCTATCGTGCAAAGAAGATCACTTACGATGACAAATGGGCTCCGGAAAACCCATCATTTTTTTGTGAGAATTGTTACTATCTCCTACACTACAATCAGGATGGAACTATCATGTACGATGACTTCAGTGTCTTTGATTACCATCATGAATAGACTGGGATATAGCATTATATGTATA
>TB39
TTCCTTTGTCCTGATATTGATCTTCTTATTCAGGGTGATTGTAAGCATGGAATGGTTATAAGGGATATGCGATTAATTCATCCAGAAGATGTTCAAAATAAGTTTGCCTACCCTCTATTAACATTTCAGCCCCGTGTGCGGCATAGAAAATGCACCATCTGTGATATCTATCGTGCAAAGAAGATCACTTATGACGACAAGTGGGCTCCGGAAAACCCATCCTTTTTTTGTGAAAATTGTTACTATCTTCTACACTACCATCAGGATGGAACTCTTATGTATGATGGCTTCAGGGTCTATGACTACCATCATGAATGCACGTGGGTATAAGTTAACATCTTGT
>TC31
TCCTTTTGCTCTAGAGTTGATTCCTATTTTCAGGGTGATTGTAAACATAGCATTGTGATAAGGGACATGCGGTTAATTCATCCTGAAGATGTTCAAAACAAAGCAGCCTACCCTTTATTAACATTTCAACCGCGTGTCCGACATAGAAAATGCAGCATCTGTGATATCTATCGTGCAAAGAAGGTCACCTATGATGATAAATGGGCTCCAACAAATCCATCCTTTTTCTGTGAAAATTGTTACTACCTGCTACACTACTCTGAGAGTGGAACTCTCATGTATGATGACTTCAGGGTCTACGACTACTATCATGAATGGACTTGGTTATTTATTGGCATGTATT
>TN1
TTCCTTTGTCCTGATATTGATCTTCTAATTCAGGGTGATTGTAAACATGGAATTGTTATAAGGGATATGCGGTTAATTCATCCAGAAGATGTTCAAAATAAGATTGCCTACCCTCTATTAACATTTCAGCCCCGTGTGCGGCATAGAAAATGTTCCATTTGTGATATCTATCGTGCAAAGAAGATCACTTATGATGACAAGTGGGCTCCTGAAAACCCATCCTTCTTTTGTGAAAATTGTTACTATCTTCTACACTACAATGAAGATGGAAATCTTATGTATGATGGCTTCAGTGTCTATGATTACCATCATGAATGTACATGGGTATAGCATTATATTTATA
>TO14
TTCTTTTGACCTATGATTGTTCTTACGCTTCAGGGTGATTGTAAGCATGGAATTGTTATAAGGGATATGCGGTTAATTCATCCAGAAGATGTTCAAAATAAGTTTGCCTATCCACTATTGACATTTCAGCCTCGTGTGCGTCATAGAAAATGCACCATCTGTGATATCTATCGTGCAAAGAAGATCACTTACGATGACAAATGGGCTCCGGAAAATCCAACATTCTTTTGTGAGAACTGTTACTATCTCCTACACTATAATCAGGATGGAACTCTTATGTATGATGACTTCAGTGTCTTTGATTACCATCATGAATAGACTGGGCTATAGCATTCTATGTACT
>TPL03
TTCCTATGTGCTGATATTGATCTGATATTTCAGGGTGATTGTAAACATGGAATTGTTATAAGGGACATGCGGTTAATCCATCCAGAAGATAATCAAAATAAGCTAGCCTACCCTCTATTAACATTTCAACCCCGTGTGCGGCACAGAAAATGCACCATTTGTGATATCTATCGTGCAAAAAAGATCACTTATGATGACAAATGGGCTCCAGCGAATCCATCCTTCTTCTGTGAAAATTGTTACTATCTTCTGCACTACAATCAGGATGGAACTCTCATGTATGATGGATTCAGGGTCTATGATTATTACCATGAGTGCTTTTGGTTATAGATTAAAATATATG
>WN5
TTCTTTTGTACTGATATTGATCTTCCTGTTCAGGGTGATTGTAAACATGGAATAGTTATAAGGGATATGCGATTAATTCATCCAGAAGATAATCAAAATAAGGCAGCCTACCCTCTATTAACATTTCAGCCACGTGTCCGTCATAGAAAATGCACCATCTGTGATATCTATCGAGCTAAGAAGATCACGTATGATGACAAATGGGCTCCAGCAAATCCATCCTTCTTTTGTGAAAGTTGTTACTATCTTCTACACTACAATCAGGACGGAACTCTTATGTATGATGGCTTCAGGGTCTATGATTACTATCATGAATGCTCCTGGTAATAGACGTACATGTATG
>WS10
TTCTTTTGGCATATGATTATTGTTACGCATCAGGGTGATTGTAAGCATGGAATTGTTATAAGGGATATGCGGTTAATTCATCCAGAAGATGTTCAGAATAACTTTGCCTACCCAGTATTGACATTTCAGCCTCGTGTGCGTCATAGGAAATGTACAATCTGTGATATCTATCGTGCGAAGAAGATCACTTACGATGACAAATGGGCTCCGGAAAACCCCTCATTCTTTTGTGAGAATTGTTACTATCTCCTACACTACAATCGGGATGGAACTCTTATGTACGATGACTTCAGTGTTTTTGATTACCATCATGAATAAATTGGGATATAGCACTCCATTTACT
>WW11
TTCTTTTGGCATATGATTATTGTTACGCATCAGGGTGATTGTAAGCATGGAATTGTTATAAGGGATATGCGGTTAATTCATCCAGAAGATGTTCAGAATAACTTTGCCTACCCAGTATTGACATTTCAGCCTCGTGTGCGTCATAGGAAATGTACAATCTGTGATATCTATCGTGCGAAGAAGATCACTTACGATGACAAATGGGCTCCGGAAAACCCCTCATTCTTTTGTGAGAATTGTTACTATCTCCTACACTACAATCGGGATGGAACTCTTATGTACGATGACTTCAGTGTTTTTGATTACCATCATGAATAAATTGGGATATAGCACTCCATTTACT
